# Supplementary material for: Poly(A)-DG: A deep-learning-based domain generalization method to identify cross-species Poly(A) signal without prior knowledge from target species
Source: PLoS Comput Biol. 2020 Nov 5;16(11):e1008297. doi: 10.1371/journal.pcbi.1008297 (PMC7671507; doi:10.1371/journal.pcbi.1008297)
Supplement: S1 File — These three datasets are produced by previous researchers and we use them in our experiments. (ZIP) [file pcbi.1008297.s002.zip]

Archive with 82 entries (67 files):
- human/
- human/.ipynb_checkpoints/
- human/omni_polyA_data/
- human/omni_polyA_data/.ipynb_checkpoints/
- human/omni_polyA_data/negative/
- human/omni_polyA_data/negative/AATAAA.txt
- human/omni_polyA_data/negative/AGTAAA.txt
- human/omni_polyA_data/negative/ATTAAA.txt
- human/omni_polyA_data/negative/AAGAAA.txt
- human/omni_polyA_data/negative/AATACA.txt
- human/omni_polyA_data/negative/CATAAA.txt
- human/omni_polyA_data/negative/AATATA.txt
- human/omni_polyA_data/negative/TATAAA.txt
- human/omni_polyA_data/negative/AATAGA.txt
- human/omni_polyA_data/negative/GATAAA.txt
- human/omni_polyA_data/negative/ACTAAA.txt
- human/omni_polyA_data/all/
- human/omni_polyA_data/positive/
- human/omni_polyA_data/positive/AATAAA.txt
- human/omni_polyA_data/positive/AGTAAA.txt
- human/omni_polyA_data/positive/ATTAAA.txt
- human/omni_polyA_data/positive/AAGAAA.txt
- human/omni_polyA_data/positive/AATACA.txt
- human/omni_polyA_data/positive/CATAAA.txt
- human/omni_polyA_data/positive/AATATA.txt
- human/omni_polyA_data/positive/TATAAA.txt
- human/omni_polyA_data/positive/AATAGA.txt
- human/omni_polyA_data/positive/GATAAA.txt
- human/omni_polyA_data/positive/ACTAAA.txt
- mouse/
- mouse/.ipynb_checkpoints/
- mouse/bl_mouse/
- mouse/bl_mouse/negative/
- mouse/bl_mouse/negative/negAATACA.txt
- mouse/bl_mouse/negative/negCATAAA.txt
- mouse/bl_mouse/negative/negGATAAA.txt
- mouse/bl_mouse/negative/negAAGAAA.txt
- mouse/bl_mouse/negative/negAATATA.txt
- mouse/bl_mouse/negative/negAGTAAA.txt
- mouse/bl_mouse/negative/negAATAGA.txt
- mouse/bl_mouse/negative/negAATAAA.txt
- mouse/bl_mouse/negative/negATTAAA.txt
- mouse/bl_mouse/negative/negTATAAA.txt
- mouse/bl_mouse/negative/negACTAAA.txt
- mouse/bl_mouse/positive/
- mouse/bl_mouse/positive/posATTAAA.txt
- mouse/bl_mouse/positive/posAATACA.txt
- mouse/bl_mouse/positive/posAAGAAA.txt
- mouse/bl_mouse/positive/posGATAAA.txt
- mouse/bl_mouse/positive/posTATAAA.txt
- mouse/bl_mouse/positive/posCATAAA.txt
- mouse/bl_mouse/positive/posAATATA.txt
- mouse/bl_mouse/positive/posAGTAAA.txt
- mouse/bl_mouse/positive/posACTAAA.txt
- mouse/bl_mouse/positive/posAATAGA.txt
- mouse/bl_mouse/positive/posAATAAA.txt
- bovine/
- bovine/negative/
- bovine/negative/bt_negGATAAA_polyA.txt
- bovine/negative/bt_negACTAAA_polyA.txt
- bovine/negative/bt_negATTAAA_polyA.txt
- bovine/negative/bt_negAATAGA_polyA.txt
- bovine/negative/bt_negTATAAA_polyA.txt
- bovine/negative/bt_negAATACA_polyA.txt
- bovine/negative/bt_negAATATA_polyA.txt
- bovine/negative/bt_negAAGAAA_polyA.txt
- bovine/negative/bt_negAATAAA_polyA.txt
- bovine/negative/bt_negCATAAA_polyA.txt
- bovine/negative/bt_negAGTAAA_polyA.txt
- bovine/d.py
- bovine/positive/
- bovine/positive/bt_ATTAAA_polyA.txt
- bovine/positive/bt_AATACA_polyA.txt
- bovine/positive/bt_AGTAAA_polyA.txt
- bovine/positive/bt_ACTAAA_polyA.txt
- bovine/positive/bt_AATAAA_polyA.txt
- bovine/positive/bt_AAGAAA_polyA.txt
- bovine/positive/bt_GATAAA_polyA.txt
- bovine/positive/bt_CATAAA_polyA.txt
- bovine/positive/bt_AATAGA_polyA.txt
- bovine/positive/bt_TATAAA_polyA.txt
- bovine/positive/bt_AATATA_polyA.txt
