# Supplementary material for: Poly(A)-DG: A deep-learning-based domain generalization method to identify cross-species Poly(A) signal without prior knowledge from target species
Source: PLoS Comput Biol. 2020 Nov 5;16(11):e1008297. doi: 10.1371/journal.pcbi.1008297 (PMC7671507; doi:10.1371/journal.pcbi.1008297)
Supplement: S1 File — These three datasets are produced by previous researchers and we use them in our experiments. (ZIP) [file pcbi.1008297.s002.zip › human/omni_polyA_data/negative/AGTAAA.txt]

CTATAAATTTTGTAATACCTAGAACAATATAAATATTGTTCTACATTGTAAATTGTTCTACAATTTACAATGGTGTAAACTGTTATACACCATTTATTTGAGTAAATTTTGAAAATATCTATTCTTCATTTTTGCTGTTTCTCGTGTGGTATATATTTCTCAGATAAAAGATATTTTCCCTTTTATCTTTCCCTAAGCTCACACTA
AATGCAACACTGGGCTTAAGCAGAAACCTGGAATAGAAATAGAAATTATAAGAAAATGTTACAGCCAGAAATTTTCCAGTAAAGGCCTAAAAAAAAATGAAGTAAATGACAATAGCTTTAAAAGATAAGTCAGGGGAAGAGCCATCACAATTCAATTTTAAACAAGGCCAGGGGCAGAAAATGGTACCTATAAAGAATCAAATGTA
AAACATTGCATAGTTATTGCCCTGGGCCTGCCAAGTTGACTCACACCTCTCATCCTAGCACTTTAGGAGACTGAGGCAGGAGGATAGCTTCAGCCCCAGAAGTAAAGGCTGCAGTGAGCCTTAATTGCACTACTGCCCTCCAGCCTAGGTGACAGAGCAAGATGCTGTCTGAAGATAAAAATAAAAATAAGTTGATAAATAAATAT
CTTACAGCAAGATATTTCAAGGTCACTAACATAGCACATGTGTACATACGTAACAAACCTGCACATTGTGCACATGTACCAGAACTTAAAGTATAATAATAGTAAAAAGAATGAGGTAGGCATGTTACAAGTAGAGTTCCTGGCTTTGGAGAAAGAGAAAGTCCAACTTCAAAAAGACAGAGGTTCACTTGCTGCTTCTTTTTTCT
AATGAAAAATTTGTTTGCCTTTTAAATAAACTACCAAAAAAAAAAAAAAAGGAAAAACAAGAGGCAGATCGTTTGTGAAGATGTCTTCCCTCTATCAATGAGTAAAGATTTTTGCCCTTTAAAACTTTTTTAAGTCATGATTTTAAGTAAATGAATGACTTACGGTGACCTGGAATTCTATTTCATAACATCAAGTGTTTAAACTT
TCAAGGTATGGGCGAAGATATGAAAATATCATTATGTTCTATTTTATTTGATATGTAAATGTTCTGGCACAATTATATACATTTTGGATCATATATTGACAGTAAATTATTTCTCCTTTGTTAGCTTCAGCATAACATTAATATTTTCAACAACTTGAATGCATACATTGTGTTCTCACTAATAGTTTAGAATAGTGAAGGGGTCT
ATATTTACAAAAATTCTAAAAATTATCTTGTGAAAATGTGAAATCCATATTTTAAAGGTCTTTGAAACAGAGAAAAATAGACTAAAATTTTATTAATTAAAGTAAATGTTAACTCCAATAAATGAGGAGAATTAGAATGCATTAATGTGTTTTAAAATTATAAAACTAAAGTAATTTGGAAAAAAATGCGTATCGATAATACTCAT
TCCTTGGATATGTTAATAAACAATAGAAACAAGTCCAACTAAAATACATCACTTATTCTGACTCTTGTTTTGAAAAATAAAACCTGACAAATCAAATAAAAGTAAATGAATTATTATTCAGACATCCACTTATGGTTTGGGTATATATTTTGACAGTCCATGAGAAAAATTCCTCCAAGGGTCTTCACTTCCAGACATAAAATCAC
TTTTAGTTTCCCAATGCATTCACTCCCACAGCATTCATAACAATAACCTTCTACAAAGTTACCACGTCTTATGCTAAATTGACAAGATCTCCCAATATTAAGTAAATTCTGTCCTTAGCTCTCCCTCTCATTTTAGTATTATCATTCTCATTAATGAATAATTCCCTTTTTGTTAAAAGTTTACATTGACCTACCGTTGTCCTTCA
TTAATGAAGAAAAATCAGTTTATTTCCCCCTATTTCAGGAACAAGATGAGTCCATTAACTCTTAGCACTTTGTTTTAACATTCCACTAGACGTTCTACCAAGTAAAATAGACAAAAAACATAAACAAAAGAATTACAGATGGGAAAGGAAAATGTAGATTGGTTTTATTTATAGACGGCATGTCTCTGTAGAAAGTCCACTGAAAT
GCTTTTCCTCCAGGAACTGCACCAGGAACTGAGGAAGGATTAGGGAGAATCATGGAAACATCCTTCTGCGGTGCTTGCTAGGGAGAGGAAATAAATTATGAGTAAAATATTCCCTCTGAATAAAGTATGGGCATTTGTTCATACAAATCTGTATTTCTCAAAGCTTGTGGAGGTCCTGACATAGCCACCATTAGCTGAGAACAAAC
TAAATACACAATTGAGACTTTTTTGCTTAAAAAAAGAGTACTATGTAAATGAAGCTTCAAGCAGTTATGTGCAGAGTTTGCAGGGAAATAACTATGACTCAGTAAATCCATATCCAGGAAAAGTACTGTTCACACTCGGGAGCAACAGACAGACACTCCAACATGAAGCAACACGAAGCATAGCCTCCATGTACCTTTCCTAAAAA
TCAACTGAAACAAAAGTCTCCAAGGAAGGAGAGATACGTAAAATTTAACAGGAATACATATGAAGCAGTATCTTTAAAGAATGTAAATATATCAACCAAAAGTAAACTTGAGATTCAAATTTCCATTGCTAAAGTCTTTTCAGAGTCAGAATGACATAATTATTATATAACTATTCAAAACAAAACAAAAAATACTTACTGGAAAA
GTAGTAAAAATACAGCTTTTTAAATATATCCTCTGTGCTATTTCATAGCCACTTCACAGTGACCCTACTTCTCCATTTATAACTCACCCAGTTAGTTATTAGTAAACAACTCTTAATCAAAATTAAAAATGAAGGGCTATGGAACTGTTCTCATATCCCATTAAGTGTCTTAAAGGCACTGTGCTCAGCATTCCACATGCATTATC
TATTTTTTGTTATTAAGCATAAAATTTAAACTTTATTAAACTTATTAGAAAAAGGGAATTGGAAATGTGATATAATGAAGTAATTCACAAAAATGTGTACAGTAAATGCACTCAAGAGCAGTTTTTCTGACGTTTGATGAACTCCTATCAGTTGTGAATTAAAACTGATTAATATCCTTCATGGAAACAGATCCATAAGGTCTGGC
CATGAATTTTCTTATATATAGTAAGATTTGAAGACCCTTAAAAGCTTTGATGCATTCTTGACAACTGTAGTGCTTCTCTCCAGTATGAACTATCATGTTTAGTAAAGCTTAAGGACCAGTAAAAGGCTTTACCACATTCTTCACATTTGTAGGGTTTCTCTTCAGTATGAATTCTCTTTTGAATAGTAAGCCCCAAAGACTGCTTA
TCTACAGACTAAGGCTTTAAAGCCATTCATCTGACATGTGGAGTACAATCTCTTTAGTTATCTTTAGTGAATATCCTCTATAATATTCACAAAGATTGTAAGTAAATAGTTAAATGTATCAATGTTAAGACTTCAACAATTTAAGAAATGTTCCCAAATGCAGCTGGTTTTCTTACAAAATGGGAGGTATAGTTGAGTGTATGTAT
TTTGAGTCAACACGCCTGTGGGTAATTAACCTGGTCACACCCACTCTGGAGAGGGCCATCTTGCCTGCCAATGATGAAAGGTTAGTCTTAGGACCACATGAGTAAACAAGCTATTTAGATAAACTATTCTACATTCTTTTGTACCCCCACCCTAAGCTCTCTGGCTCCTGAAAACAGACTCTGGCTGCCTTCAGCCAAACTACCGG
CAGAGTAAGCCTTTTAAAAATGTTATTTGAAAGATAAAATCAAATACATGAGTTTCTAACAATTAGAAAGGAAAAAATTAAAATATGAAATGATAACAAAAGTAAACAGAAGATACTTTCAAAGCAGTGAACAAAACATTTTGACATAAACCATAATATAAATTATAATATAAAAATATAAAAACCATAGTATAAATTGTCAGCCT
CGAGATTGTACCACTGCACTCCAGCCGGGGCGACACAGCAAGACTGTCTCAAACAACAACAACAACAACAAAAAAAAACTGAAAACATTAATGTAAGCGTAGTAAACTAAGGAATAAATTTTTGTGACAATTGACAGCAGATGAGAATGACTATAGTTAACAACAATGCATTGTACATTCCAAATTAGTTAGAAGAGAGGACTTGA
AAATGATAGGAATAATATGGGAGACAAAAGACTGTGTGAAAAGCCACATATTGTATATCTCTATTGTGTTTATTAAACTTTTTTTCCCACTGCACTTACAAGTAAATTTGTCATGGACCATGGTAATTTTTATTGTAATCTTACTGTAGGTACATTCTGTTAGCAGGTTAAATAAAATACATGATCAAAGTCAAAAATATATGCAA
GAGCAAGCTGAGAGAATCAAAATTGGGGCATTAGGACTTAATCTCAATTGAAGCTTTTCCTCCCTCCTTTCAAACAAAAGCATTTCTGAAGGTGACAAATAGTAAAAGATAACCCTTAACTGCCCTTTTGAAAATTTATAAGGCTTGGGTAAAGACTGTTTTAGCTGTTTTAAGAACTTAAATGTGGTACATAAACAGCATGGAAT
TTTTGCTCATAATGATTGGTTCTAATTTTATTCCAAATTAAATTAGTAGGGGAGAAATTTAGTTTGGGAATTTATTGATTTATATATATATTAAAGAAAAAGTAAAAATAATGGATTTTCTCTTTTCTTCTTAAAAGGAAATATCTTTCTGCTCATTTAGAGGTGCAAAGGAAAACATTTAGAACTTTCCAGATGAATAAATTGCA
ATAGTCTTGAGGTACAACATTCACTGGGTTTCATATGGGAGAAAAACAGCTAAAATCAAACACATGGATAGACAGTCAGAACAATGTCCATCATATACATAGTAAAATTAATACAACTGCAAACATGCATGAGTGGAGTCCATTTGGAATAGCCTGCAGTGAAGATGTATGCCTTAGGGCCCACATAACTCATGTTTGGGAGAAAA
ATCAGCTTCCAGCCCCAGCCCTTCACAAACATTAATCTACTTTTTGTACCTATATATTTCTCTTTTCTGGATGCTTCATGTAAATGGAATTGTACAGTATAGTAAACACAGTTTTTATCTACTGATTTTTATATTCAACTAGGTTCAACATGTATCCAGAACCAAATGTTTAAATTTTCTTTCTAGAAGTTTGAAAATATTTATCT
AAATACCTGGAAGCATATTTCTGTACAAAAAATGAGTTCATAAATGTTAATTGTTTTATTTGTAATAGCTAAAAACTTAAAATAACACAAATATTCATCAAGTAAATAAATAAATTGAAGCATACCCATACAGTGAAATATTGCTTATTAATAAAAATAAATGAACTCCATATGCTACAACATGGATAAATCTAAAAATTATTATG
ACAAACCTGCACGTTGTGCACATGTACCCTAAAACTTAAAGTATAATAATAATAAAATTTAAAAAAAATTTAAATAAAACTGAAAAATTCCTAGAAAAAAAGTAAAATATAATGTTTTTCATTTCAAAAACCTCTATTATCCCCATTTTATTTAACCCACTTGACTGAATGAGACAGAATCATCTATCTTCCTATAAATCATTCTG
CCCAGCCTTCAGAACTGTAAGAAGTAAATGTTTACTGTTTAAGCCAGGCAGATTGTGGTATATTTGTTATAGCAGACTGAACTGACTAAGATAAGGCCTAAGTAAATCTATAACAAAGCGTGTAGGCAGCAGGCTAAAAATGCCTTTGCATTTATGGAAGTAACATTCCTTGACAAAGCTCCCCTTTAGTGCAGCAATGAAATTTC
GAGGCAATGGCATTTTATAATTACAGGTCATTGGCTAAGTTCTGTGCTGCACTGAGAGATTTTAAACCAGATCTGTAAACACTAAATATAAAATAAATCAAGTAAATTGGGCCTGGCTCCATAATTCTTCATACATGGTTGTACGTGTCAACTTTAATTCTCACATGGAGTGATGAATATTCCCTATTCTTGCTTCTTAGAGTTGT
AACATTAAGTAGTTTTTGGGTCAATAAGTAACGTACCCAAAGCTGTAATTCAGAGGGCATATATAGCTTTAGATGATTTTTTCATTAAAGATTGTAAGTCAGTAAAGAATCCCAAAAAAGAAGTCAAAAAACAACAAAGTAATAAACCTAAGAAATGCAGGGAGCAATTTTTTTTTCTTTGAAAACGGATGAAAAATTTGAACATT
ACATCTTTCACTTATATTTGAAGAATTTTTGGCTTTTTTCAGAGGAAAACTATCCTACACCTCTTACAGCACAGTAAATAAAACATTTATAAAGGTAGGTAGTAAAAAAGGGACAGTCTAGAAAAATCTATATAAATCAGGATCCTGAGAGTTCTTTTTAAGATTGAGGATGAGAAGTAATTTTTCTCATTAAAGTCCCTTGTGTG
AACCTCTATTTAATAGTCCTGGTAGAGCTAATATGACTTATTAAGAGTTTCCCCATGGTTTAAAAATGTTTATGATAATGAAAAAAGCAAAATACCCAGAAGTAAAAGCAAAAAGTTCAAGCTTTATTGTTAAATGGGGATTTACCAAAGGGAGATTTGCAAAATATATGAAACTCTGGTTCCATTTGAGCAACCCAGATTAAGAA
CTCACTGTTCTTTGTGATGTGAACTTTCTGAGATGCTAAGTGTATGAATATCATCACATAAGAAGTTTAGAATATATCCTAATTTCATTCCTTTTGACACAGTAAAATTAAAATGAGAACATAAATGCTGCAAATAAAGGAACTTACCAGCGAAATGCAGAAAAGATTCATTTTGACCAGCTTCACTCTCTTGTTGCCCTGCTTTG
GATGGGAACCTAGTGATTTTTCCCCCAAGACTTTGAAAACAATTTTTTGGTTTCAAAGACTGAAAAAAAAAATGTATTAACTATAACAAAAAATTCTTCAAGTAAAGCCCCATGTGCAACTTTAATATATTATCAGATCGAAATGATATCATTGTGGTGAAGAGAAGCAAGAGCCTTAGGGACTTTCACCTGACTTCTCCCACCTC
ATTCTCACAGAAAACTAATGTGTTAAACACCGCTAAACCTCTTGTTTTCAAAGTCAAGATAACCTATTTTTTTAGAGCTATTGGCAACTTTTAACAAGTGAGTAAAATAATATACTCCTGTGAACAAAATGTATAGCATATATGTTTCTCTCTACCTGATTTCTCCAGAATTTGGGAACTATGTCTGAGTATTCTCAATTTACAGT
CTTTGAAGAAAATTCTAGTATAATTATTAGATGATACTAGATTGGATATTCTTTGGATCACACTAAAGCTACATTTCTTAAAGGAGTATATATAGTACCTAGTAAATATAATAATAAATGTGAGATGTGCATAAAAATCACACACATAATTTTTAAAAACCGATCAGACATTAAATGCCCATAGGAGGATGACTCTGCAGTTTTTA
AAGCATAGGCTGCAAAATTATCCCCTGTCAAAAGAAAGAGCAGCTGCGGGTGCCAATTACAGCAACCTTTCAACCCTTTAGGTACTGGAAACTACACAGAAGTAAATGAAGAACAATTAGTGATAACAAATCGATGAATTAGGACAGTAAATTAGAAATTACTAGCAGGTGAGCTTGGGTCATACATGACATTTAGGGCACACCAG
AAGATTATTTTAATGAAAATATTTCTCCAGTTGGAAGACATGGGTATACAGGACTTTGCTAGAACGGCAAATGCTTTTTCCCAGTCTTCATCCGTGTAACAGTAAATCGTTATTAAACAAACACACAGAACAAAACCCACTCTGATTGTGTATCAATCACCTGAAGGGGCAGAAGGGAAAAGTACAAGAGTGAAGAAACTTCTCCC
TGTCACCTAGATGTCTAATTAAATTACCTGGGATGAGCAGAAATTGGGAAGCTGACAAGTTGAAAGGACATATGTGACTCAGGTGCCCAAACTGGAGGTTAGTAAAAGGTACCAACAAGATGTACAGCTAGTTGACATCAGCCCCAAAGGGCAAATTTTTGACTTGCAGAGGAACAATAGGGTAGTGTAAAAGCTTCATTGGTGGG
CACATGTGGCTAGTAGCTACCACAGTGAATGACTCAGGTCTAACCTATCCCACACTGCATCTCCATCAGTTTCCTACAACAGCAGCACTCCAGTCAAACTAGTAAAGAAATCTTACCTTTTGGCTTCTGACTTTGTTGAGGTTCTTTGCCTAGCTCAGGCATACACTCATAGTTTTTGTCCATTTCTCTAGGTCATTCTACACTTT
GTTTTTAGTTTTATGGATCTCCTAGCCTTCACCAGCACCAGTGTTGAGGAAATTAAACAATTAATCTTTCTTTTAATTGTATAGGAATGTCAGTCAGTGAAGTAAACACAACTTATTCCGCTCTTGCTCAATGAAAGTTATCTACTGTGAAGGATTAGCTGCCATGTTCAACAATAACGAAGCTCTTGTTTTCCAATAAAGAGGTT
GTGAATAGTGATGCTGTGAACATTCATGTTCAAGTCTTTGTTTGAATATCTGTTTTCAGTACTTTTAGGTATACACCTAAGAATGGAACTGTGATCATGTAGTAAATCTATGTTTAACTTTTTAAGGAACCCCAAAACTGTTTTCCACTGTGGATTGTACCATTTTACATACCCATCAGCAATGTATGAGGGTTCCAATCTCTCCA
GCTATGAGCTTGATTCTTAATGATTATTTAACATAGTTGAGCTTTAATGGTTAACTTGAAATTTTAAAACCATAAAACTTTATAGAAAATGAATATCAAAAGTAAAGAAGCTGTTAAGACCACAGTCACTGTACATAGGAATTTTATCTCACTGCTGTAAATCGTGAAATCCTGCCCTCAACCATAGTGTACGAACATGGCCATTT
TAATAAAATTCACTTAAAAAAAAAAACCTCTCATCAGAGGTGTCTAGTTTTTGATTTAACAGCAGGTGAGGATCTTAGAGGTTGCCGCCCCATTCTAGCAAGTAAAAAGTTAAACAGCCTGAAAAAATCAGCAACTCTTGTCAGGTCTGTAAGCAAAGTGAGGTCCCAGAGCAAATCGCTAATCCTAAAATTGGAGAGATGGACAA
AGTGATTGTGGTAAAATCATACCTAAGAATTTATCAACAAATAGCGGCAAGTAACAAGTAGGTAAATAACTATAGGAATTATGTTTATATGCCAATGCTTAGTAAATCTTTTTGAAGTTAAGCTTTGAATTTTACACATTGCTGTATTAAACAACTCCAACTATTTTGACTTTAAAAAGTGCAAAAAATTGTTTATAAGAAATTAA
AAGCAGAAATGTCAATGTTTAATTGTATTGATTTCAATTTTTGTTGATAAACCATTCTCAGCAGTCTTTCTGCTTATTAGCTTTTAATAAGAGACCTCATAGTAAATACAGAGATTCTTCTACAGTGAAATATATTTCTGCTTACTGCTTTAGGTATATTTTATCAAAAAAATCATTGAGTTACTGAGTATGACCAGTTAAAAATA
TAACGGGATAATTAATTTTACATGTTTATGTTGTATTTAGTTAACTTTATTGAACTCTTTGTTTTCTAATGGTTTTTCATTTTATTTTCTTGATTATTTCAGTAAACTGTCTCCCAAAAATTATTTTCTATATCTTTATTTCTTATTTCATTTCTGGTTTTATTGCGGTGATCAGAAATTTTTATTACATATTCTCAATATTGAAA
ATTCAGACCAAATCAATGAAACTCACTTTCTTGTGAAGATTATGTTTAATAGGGAAATAGAGTGACAACACCTAACAAATATAATATATTCATCAAGTATAGTAAATAAAAAATATAGGAGTTGCAACATTAGAATTTAGCAACATTAGAAGTTGCTAAATGTTATAGAACAGAAATTGTGCAGAAACAAGGGTGATTAAGAATGC
TTGTAAAAGTCAATCTGAACTCAAGAGCAGAGACTCTGTTTGAGCAGACTAGGCATGGCACTAATGTTCTGGGAAACACTGATCGGAAACTCAACTTGTAAGTAAAAATGTAACAAGTCTACAAAAATCCTAGAAAAGCTAACCCAAATCCTCAGCTATCTCTGAGGCTAACGGTTAAATTATGGACCTACTTTTAACTCTATTCT
AATCCTTAAATTCTTATATCAGTATTCTGTAACTTGAATAGTTGCTCTTTAATTTTTTTATATTCTTGAGTATGCTTATGGACCATTGGAGAAGTGGAAAAGTAAATTTTGGATTTGGATTACCAGGTAAAACTTATCCTCGTTCTGATATGAATTAGGTAATTTTAAAGTGGCATTAAGTAAACTACAAAGTGTATAGTACATAA
TTTGACTAAATAAAATATTTATTGAATGCCATTTAAGAGCCCTGCTACATGTTGGGAATACAGTTGTAGGCACAAAAAGGCATGATTCTTACTTTTGGGGAGTAAATGGTCTTTAGGGATCATTTGGTTTTTGCACCATAGGTGAGCAGAACACCCAAAGCAATGAGTCAAAGTGGATGATATAATTTTTCTTATTCCCAAATGCA
TGGTTGTTGCGCGCTCTTGGGCAACTGAGAAATCTGATTGGGTCTCAGTTTTTTAATCTGTTTAATGGGATAGCAAAGTTCATTATTGGGTATTGTGATAAGTAAATGAGTTGACACCTAGAACGTACTTAGACTGTACCTTGTATATTTTTAGTGGATGCCCAGTAAAAATCCATTGATTGTTGTTGATTAGTACCAATTCAAAC
ATTATGTGTTTGTTTCCTTTAATACAACTGCTATAAAAGCAATCATGTTCATGGAGAAATAAGTATAATTCATAAAACTAGCATGCCTTGCAGAGATACAAGTAAAAATATAGTTGTGTGTGTGTGTTTATTTACTGAGATGAATTTAATTCCTGGAGATTATTTTAAGCTTTGGAAATGATCTCTGGAGTAAAGAATAATATATT
TCTGAAAAGCATGATTTTTACATAATACATCTTTATTTGTTATATTGCTGTAATCAAATTATCTCTATGTTGTTGATCAGGGAGGAATTCTAGACATATAAGTAAAATATTGTGTGAATTTTATTGAATGAAGCAATTAGGGCTCTTTGACCTTCTGGTTGCAACTTCTATTTTAGAAAGACATTAGAAACCCACATTTGAAAATG
ATCTACTTCATTTATCTAGAAGTTCTGAAATTTTAGGTGTGTGTATGTATATGTATAAATATAAGTTTTAAAGCTCCAAATGAAAGGAGGTAATATAAACAGTAAAGAGCTTTGGTAGTATTTATCTTTTATTTCTTTTGACCTCATTCTCATTGGAATTGAGTATTTTTTAAAACCATAAGTTTCTTAATACAAAGAAATCTATG
GATAATGAGAACATTTCATAATAATCAAAAACAAAATCTACCAAGAATATATAGCAGTTCTAACTTTGTAATGAGTAAAATTCAAAATATATGAAGTAAAAGTAAAACAAAAAGGAGGAAAAAGAACCGAATATGTAATCATAATGAGGGATTTCAAAATTCTTCTCACCCCATAAATATATACACCTACTAAGCCCCCACAATCA
TATAGAAAGGTATAATTTTTAAAAAATTCATGGACAATCACAAATGAACAAATATGGTACGATTACACTTATGTGGAATAAAAGAATCAAATTCATAGAAAGTAAAATGGTGGATGGTGGTTGCCAGGCGCTGTGGGGAAGAGGAAATGAAGAGTTATTGTTTAGTGGGTATGGAGTTTCAGTTTGGGAAGATGACAAATTCTTCA
AGATCTCCAGTAAACATATGATGATTGAACACTAGTTAATGTTGATATTAGCCACCTGAGCTCTTTGCAATATTCTTACAGTGAGTAAAATGATCTCTTCAGTAAAGTTATGTAAATGTCTTTTCAGTAAGGAAATAGAAAAGTTAGAATATTTTTTTAAATCCTTCAGGAAAGTACCAATAAGAAACAACTGAGAGGCAAAAAGT
TATTAGACCCAAAAGGCAATATGGCATGAACCAAAACCAGTCTGGTTGCAGAGCTTTTTCTTATTCAAGACTCAAATCAATGCTGGCACCTGTCCAAATAAGTAAATGAGTTGGAGAAGGTTGACCAAATACAGTATATATTGGTTCCAAAATCCAAAGAGGCCTACTAAGTTATGTGTTTCTTTCACTGTGTTGGGTAACATAAC
ATTCTCAAGAAAGCCAATTCCTCATTAGATGAAAGAAGTGAGCAATCATTCACCTGGATGCTTATGGTATGATGAGTAAGAACGTCCATTTCATTCCTGGAGTAAAATTAAAGAGAGGAGAGGTGTAATCTGATGAATGCTATCTTTAGAAATAAAAGTTAGTAGCAGAAATCTAATACGGATTTCTAGATAGTGAGAAAACAAAA
TAAAATAAATTATCCAGTCTCAGATATTCCTTTATAATAACACAAATAGACTAACACAATGCTGTTTCAATTATCATTAAATATTTTTAAGAGAATTCCAAGTAAAAAACTAACTGATATCAAAAATTATAAAATTTAGTCCTTATCAACATGAAGAAATTATGTCAATATAATGATTTGCCTTTAGAGTGCTGTTGCTTATTTTT
GCTCCTATCTCACACAATATATAAGCATTAATTTTTTTAAGAAGAGCAGAGTATGAAGTATGAGAGTTAAAACTATAAAACTCTTAGAAGTCAACATAGTAGTAAATCTTTGTGACCTTGAATTAGGCAATGATTTTCTAGTTATGAAACCAAAAGCAATAATAAACAGATAAAATTACACTTTATCAAAGTATTTTTGCATTTCA
CAAAATCATGAAACCAAATTATTTAAGTGGACAAGCTGCTGAAGCAATCATATTCATTTAGAGGTGAGAAAGTGCAAGTTGTCTTTTTAACTGAAATCACAGTAAAATCAAGAAAAAAAAGAAACTCCCATTCACATTCTAAGTAAAATTACATGACCAAAAAAAGTTATTTGCATATATAAAAATGCTTTCAAACTAAGGTGGAT
GTATGTTGGGGAAGGTAGACAGGCATAAAACATAATAAATTTTATATTCTATACTAGGAAATAAATAGATGACATCTAAAACAGAAAATCAAAAAATAGAAGTAAAAGTGTATTACTTTTAAAATGTAGGAAAATAAATAAAAGTGTTAAGTGTGGTATTGCCTCTTAGGTATAGTTTTGTTTTCATGAAATGGGAAAGGTGGAAC
TCCTGTTAGTTTTACTTATTTTAAACAATATTTATTACGGCAAAATACCAATGAAAAAATTTGAATAATCTACAAAAATGTGTTGTAAGAAGAATGTAAAAGTAAAAAAGGCATTAGACATTAATGATAATTTTCTTTATCTAAACCTGTACCCAGGTTGTCTTTTCTGAATTCCTACTTACATCTCAGAACTGGAGGGGCTACGG
ACTATTTTTTATTTGCAACTACATGATTTCACACAATTCTCTTAAACAACGACATAAAATAGATTTCCTTGTATATAAATAACTTACATACGCTCCATAAAGTAAATTCTCAAAGGTGCTAGAACAAATCGTCCACTTCTACAGTGTTCTCGTATCCAACAGAGTTGATGCACAATATATAAATACTCAAGTCCAATATTAAAAAC
ATATGAAAGAATGCTCATTATATCACTAATCTCAGAAAAATGCGAATTAAAACCACAATGAGATATCATCTCACACCAATAGGAATAACTATTATTAAAAAGTAAAAAAAAAAAAAAAAAAAGATGTTGGTGAAAACGTGAAGAAAAGGGAATGCTTATACACTTCTGGTGGCAATATAAATTAGTATAACAATTATGGAAAATAG
CTGCATATATTTTACAGCTTAGTTTGTAGGCCCATAGAGTCACAAGGCTATTTGGTTCTTAGGCTCATAGATTCTTTAGCAACACAGTTTCCTCAGTCTTAGTAAATTCTAAGTTTATTTGCTTCCAAGGTGCCTGTAAGCACAACCAAAACATTTTCTGGATGTATTCTAGATAGTACTTCAGCTTTTGCTTTTTTGCTCTTTCT
TAAATATAAGACATGAAACTATGAAAATCCTCGAAGAAAACATGGGGAAAACTGTTCAGAATATTGGCCTAGGCAAAACATTTATGACTAAGAACTCAAAAGTAAATGCAACAAGAACAAAAATAGACAAATGGGACTTAATTAAACTAAAAAGCATCTGCCAGCAAAAGAAGTAATCAGTGGAGTAAGCAGACAGCCTACAGAGT
GAAGCAGAGCGTAGAAGTTTGGAAAATTTGCAGCCTGACTATGGTAGGAAAGAAAAACCCATCTTTCTGGGGAGGAATCAAGGCTGCAGAAATTTGCATAAGTAAAGAACAGCCGAATATTATTGGCCAAGACAATGGGGAAAATCCCTCCAGGGCATTTAAGAGACCTTCATGGCAGCCCATCCTGTAACAGGCCTGGAGGCCTA
AATTTTCCATGATGTGGTTATTCTGCATTGCATGCCTTTACCAAAACACCTCATGTACCCTGTAAATATGTATACCTACTGAGTACCCACAAAAATTAAAAGTAAAAAAATTTAAAAATAATAATATATATTACAATATAAATCTTGTAACTAAAAAGGAATATAGTTTATATTTTCCAAAGTCCAGCAAATACCTAATATGATTT
CTACTCTCAATTGGTAGAAACTTTTGCAAGTCCTCTTATTTCTACCACTCTAGAGTTGTGGCAGTTTTACCCTTTAGTCAAAGAACAGCTTTTGGGGATAAGTAAATCAAGAGGCCTTCACTTTATCTTGATTCTCCTGTTCTTGTTGGTATGTAGGGACCAATTATGTCTGATAATGACCTTTCTTTTTCCTCCACTCTCCTTTT
AATACATACGTAAATAAATATTTTTAAAAATATGCATGAATTTACAGAACATAAAGTATTAACCTTAAATTTATGTTTCTAGTGAGATGCTATATTTATAAGTAAACATAAAAATCAGTACCTTCTTTGAGTGTCTGAGTGCAAGGGTTGGTGACCATTTTTGTTGAGAACATTACTTCTCATACTTTAGTGTGCATCAGAATCTC
AAATAGGTTTCATAAACTAAGATATAAAATCCCTACTGTAGAAAATGTTTACTTAAAATAAAACAAATTCAATATTTACCACTCTCTAACAAGAAAGGCTAGTAAATCATTTAATTCTGCAATTCTTGATTTTCCTTTTTTTTTCATTTTATTTATTTATTTTTTGGTAGTCTTAAGGGGAAGCTTCACTATTCTGCACATGGATA
GATGAACAGTAGCTGCTTTTCTTCTTCTTTACCCATGAAAGAAGAGAATTGCCTGTTGCCCCCAAACTCAAGAATTTTTGCTGATAAAAATAGAATTATGAGTAAACAAATGTATTTCATTGAAAATATTTATATTTTTAGCTAATTGACTTAAATATATATATGAAATATATATATGAAATCAGAGACACCACTTATGGACTTGG
AAGGGGCCTCTTGACATCTGGGTTTAGGAGCTCTGGTCACCGAATCTATGAGAAGAGACATTTAGGTTGTTTTAAGCTATCAGTTTGTTATGGCAGCCCCAGTAAACTAATACACTATCATTGTCATAAACTTTATAAAACCAGGACTAATACATACATGGAAAGCTGAATCCATTTAGGAACTATATAGCACATTCAAACTGAGA
TCTTTATAAAATTATATGTGGTGGGGACAAGGTTAATACTAATTTCATAGGCATTAAGGATATATTTGAGTGTATTCAGAGATAAGCGAACCATGATATTAGTAAAATGACATCTTTTGATTTGTTTAAAAGTTTGAAAATAAGAACATACTCAAAGACTATTTTTCTTCACAAATCCAGTAGTGTTGGCAGATTGAAAATGTGTA
ATTCTACAAATTGAAGTCCATTTCCCTTAATTTGAAAAATTGAGAAATAAGGCTAATAATGTTCTTACTTTAAAGCTTAGGGAAAAGTCAAAAATTTTTAAGTAAATGGAAATAAAGAGTTGATCTTGAAAGCTTAACTCTGAAAGCTGAACTCTATTGAAACTGTATGTATTTGGTAGAAACTGCATTTTGAGTACTCATAACCA
AACTGCATTTTTTGTCTAGTTCTCTGGATTTCACCATCACATTCCATAGATGGCTATTGTCTTTTATTTGCAAGGGAATATACTACTTGTTAGAGAAATAAGTAAATATTAGCTTAGATTTCTGCACCGGAAGTATGCAGAGCTTTGATCTGGGGATGAAATAAAATATGAAGTATATAATTGGGAATATGTTGGCATAAAATAAG
CTTTAATCCTTTACATCTCACACTGTTATGAGAATATGTGCATGTTTCATAATATTTCTGACAAAGATGAATTTTCACCCTTAATTCCTCTCAATTATAAAGTAAAATGTTTAATGAACATATTTTTTGAAGATATCTTGTGTGTAAACAACACATGTAGGACTCCCAAAATGAGAACCACATTATGCACTAGGAACTTGCCCACA
CGGTTTTTCCAGAGTAAGTAACATAATTTATACAAACATGCTTGATACAAAGTACATGGGCAAAGTCTAAAGGCATTTCTGAAAGGAAAAAATAAATAAAAGTAAAAGAAGATAAGCTCGAGATAATTAAACTTCAGTGTTAATAAATCTAAAATTTTCAGTTATTCAATTTATTAATTATTAAGATCATGAATTACTAATTCTCT
ATTGGAGTTCAGCCATTCAACGGAGCTTTATTCAGTGCTAAAGAGAAATGAGCTGTCAAATTATGAGAAGACATGGAGGAAACTCAAATGCACATTACTAAGTAAAAGAAGTCAATGTGAAAAAGCAACACACTGTATGATTCCAACTATATGACATTCTAGAAAAGACAAGTTATGGAGACAGTGAAAGGATCCGTAGTTTCCAA
CTGTTTAAGGCCTTGGGGGCCCACCCCTTGACCAGTGTGCCTGGGATGTGGGACATGGAGTCAAAGGATAAAGTTGCCATTGCAAAATTGTAACTGAGACAGTAAAAGAGATCTGACTTATCCAACTCCATCTTGTTTCTAACCTCCAAGCATTCCTCATTCATTCCTGGGCATAGGCTGAACTAACTTTGGAGGAACTTAGTTTA
CAGAAGCTCCTCCACTTGGAACCCTTTCAGACTTCACCCTATGTATTCCTTCATCTGGCGGTTCATCCATATCTTTTATTATCTCCTTTATTAATAAACCAGTAAACATAAAGAAGTGTTTTCCTGAGTTCTGGGAGATGCTCTAGCAAATTATCCCCCAAAAGGGATTATGGGAACCCTGATTTATAGCCAATTAGGTAGAAGCA
GTTGCTGGTATTATTAGGAGGTAGCTACATAAGTAAATATTCAGGTCGGACAGGGCAACCTAGGTATTTAGGAGGAAGAAAGAAAACCGACAAAAAATAGAGTAAAGAATAAGCAAGCAGTTAAGATGTAGAGGTGGTCGTAAGGTAGGAAGAAGGAAACAGATTTCAAGTACTATATATAAATTCTTAAAACATGTACAGTTTAC
TTTGTGTGTATATGTATGGGTAGACAAACTAATAACATTATGACATGGATAATCACATGATCACTAGAAGCTATGTAGTGTGTGAGCCCAAAGGACTGCAAGTAAAAGGTGGTAATGAATATGCACTTTCTCATCCCCCCAATAACATCACTAACACCCAAATCCAACCTCTGGGGAGTTAGATCCATGAAGGCAAGGATGCTTTG
CTTCAAACTGTTCTAAAAAGAAGAAACTATTAAATATGTAGTCCATATTGGTAGATTTAGATAAAACTAACAAGATATCAGAGAGGTACAAACGTTATCTAGTAAAACTAGTAGTTCACATGCTTTGCATTTTGTTCTTGCTGTCTCCTTTAAGTGAACTTCTGCTAAATCATAATCTTACAAAGTCCAACACATTTTTCTCCCAT
ATTGAAAAAGCTTACTGACATTAAAATATGGCATAAAGTGCACTGATATAAGTATATATGAACAAATTTAAGATATTTAGAAAATATTTAGAGGAGTTACAGTAAATGTATATTAATACATTAGCAAACGTTGATTTTGATGGTTTTGAACAATGGGGGCTGAGTCCTATAAATTTTTGGCAAGAGGAAATTGCATTGCTTTCACG
GGCAACAGAGTGAGACTCTGCCTCAAAAAAAAAAAAAAGAAAGAAAAGAAAAAGAAAGTGACTGAGTGAATAATGTAGGTAACTCTCTACAAGGAGAGAGAGTAAAGGGAAAGGAAGCAGCCCTTGCAAATATCCTGAAGTGAGAATGCACCTTGACAGGGAGCAGCAAATATAGAGATACTGCCATGGGATCCCACTTGGAACAT
GAATTTTTTTTTTTACTTAATAATACAAAATTTCTCACCATCTCCCTTAATCACATTGAACTAATCAGAAACTAATTTAATAACAAATATGATGCCCTGTAGTAAAATTCTGTGTTTTAGACAGTTCAGGTTGCTATAACTGATATATAATGGGCTACATAGACTAGGTGGCTTAAAACACACATGCATTTCTCACAGTTCCAGAG
TAATAAGGCCGTAACTTTAATGTGATCATATTAAAGGTAATAATTCATTTACAAGCTTGATTTGTATTATTGGTAGTATATTATTTCTAAATAAATTAACAGTAAATTTCCGAACTCATTTATTAGACACTTTAAAAAGCCTTGCTAATTCTACTATTTATCATTTAGATTTTGTCAGTATTAAAGTTTTATTTGTATCATCTTTT
GCTTATGGTGATGTGTGAAACTTGGGACATTTGAGAGAGTGAATAAATCCTAGAGCAATTTAGTGATCAGGTAATCTAGCACTCAAACTATACTCTAGGGAGTAAAAGAGGGACCATTACAATTAATGATTATGCTGGAACAATTTCTAAAAAAAAAAAAAAAATCCCAGAAGTATCCTGGGAAAGCTGTAATCTATATGAACTCT
TATTATTTGCAGCATATTAAAGTTGAAAAGTTCTACTATATTTATGATACTATTACATTTTGGATTAAAAGATCTGTTGAGTAAGAATCATAATATTGATAGTAAATAGTTCTACTTTTGTCCATAATTGGAATTGACATTGCCTTGACATCTCCTTGAAATTACTAGACCAGAAAGTAAAACCAGAGCACACAAAGAAAGAACAG
TCCATAATCTTATGAGCAGTTTCCTTCTTTATAATCAATTTCTCCCTATGTATATAGATATTATAAGGGACTAGCTTACAATAAATATTAATATTTAAATAGTAAAATACTATATATGTGTATATGTGTGTGTGAGTATATATATATATACCACTGCCATATATATATTTTATATATAATTATATATTAATGATATTAATATATAT
TGTCTCATGCTGTCATCTTTCCTGCATCCTCACTCACAGAAAACCATTTGTACGTATAATTTGTTTATCTTGTTCTTCTCTTTAATAATTTTATTACCCAAGTAAATATCTTTTAAAAATATTTTTTATTGGCCGGGCGTGGTGGTCACGCCTGTAATCCTAGCACTTTGGGAGGCCGAGGCGGGCAGATCACGAGGTCAGGAGAT
ACACCTTTCTACATCAGTAGTAAAACAGATAAAGATCCCTCTGTCATTCTAGCACGAAGAGATGAGTAGCAAACACAAAAGCTAGGTAACATATTTACTAAGTAAATTACACAGTATGGTAGAGAGTAATAAATGGGGTGAAAACTAGGTGAGGGACATGGTGAGCATAAAATAGGCAAGCCAAAGAATGAAAGAGAATGATCAGA
AAGGTTTTCCCCTCTTATTACTGTGTAGAGTTTAGAGTAGAACTGGGAGAAATATTGGAGGTAGGTTACCCTTGTCTTCCTAGGAGAAGCATTATCACCTAGTAAACTAATCCCTGCTTTGTGTACTATAAAAATATGCTCATAAATATCATTAAAATATTACACCTAACTGAAGAAAAATATGTTTTAAAGACATATTTAAATAT
TCTCACATTATCAAATAACAAAATCAATACTTAAATAATAACCAAACAGTTATCATCATTCCCGAATCATTTTAATTTGAATTCTTTGCAACATTTGTGGAGTAAATAATTCTAGCCTTAAAACAAGATTAAACAAGAACAACAAATCTCTTCAAATTTATGAATCTTATATAAATTTGATACAAAAACTGTAGGAGAATGAGAAA
ACAGAAACAGAGCAGCCATCTGCAAGCCAAGAAGAGAGGCTTCACCAGAAATCAATCCTTCCCACACCTGGATCTTGGTCTTCCCATCTCTAGAACTGTTAGTAAATACATTTCTGTTGTTTAAGTCACCCAGTCTGGGATTTTGTTATGGCAGCCTTTGACGACTAATACATTTATCATGATCATTCTTTTTTTTTCTCTATAGA
AAAAAAAACAGTACTTGCCTTCATAGAGCTGACAATTTAGGGAGGAGACAAAAATACGCTCAATAATGCTCAAAATAAATATGTAACCAAAAAATGGAAAAGTAAAAATGAGCAATGCTAAGAAATGGTGGAAGAACAGTATTTAACCTAGTATGAGGAAGAAAAGAAAGTTCTCTCCAATGAAACCTATAAAACGATCATGAAGA
GCAGATACTAGAAAATAAACAAGAGAATGAAAAACAAAAAATAAGAAATGAAAAACAAAAAATGTATGTGTCAGGAGTGATATCAGATCTGCATCTCCCGAGTAAAAGTTCGCATGGACTGAAAGGCAGAATTGATGAAGATATACACCTCTTGGCATATTTTGGTAAATCCTCTAATTCAAATTTTACAAACTTTCGGAAGAAAA
GAAGTAAACTCCAAATATGTTAATTGTATAGAATTCCAACCCAAATAAAGAATCATAGAAGAATCCCTAGTGTTACTAGATATTAACATTTGCAATCTTGAGTAAATTAGATTATGATGTGAATTGAATGAATTTACAGGCAAACCTTGTTATATTGCACTTCCTTTTACTGCACTTTGCAGATACAGTCTTTTTTTAACAAATTG
TTTCAAATTTTCAATTTTTTTTTCTCCAATGCATGAGTAAAACATTCAGCTTACATATGGGGGCATCTCTCCGAGAACTTAGAATTTCAGAGTATCAGGTAGTAAAATGTTGAAAAGTTTTGAACATAATCTGCTAATTTAACTGATAAGGGAACGGTAGCCAAAATATCAAAGTGAGTGAAACACAGTTATATAATTAATACATG
CAGTAATTTGAGAAGAATCAACAGAATCTTGGGCACCAAAGTCAAGGAGAAGAGAATTTCAAAGAAGTGACTGGCAGTATCAGTTGTACTAGAATATTTCAGTAAAATATCAACTACAAAATGGCCTTTACTTTTGGAAATCAATGTTGATAGATACCTTTCCTGAAAACACGTCAGTCATATCAATATCAATATCAAAATCGTGT
AGAACCTGGTGGGGTTGACCATGGCTGATAGAACGGGGCTCCTGGCAGCGGTGGCATCTGCAAAGCCATAGTAATTCTTTTAATTTGTTGGCAATAATTAAGTAAAGTTAAATTTGGCATTACTTATGTTTTATATGAGAAAACAGAAGCAAAGTTAGGAAGGTCATTTACGTTATTTTTTTGAGATTTTCTAGTCACCATATTTA
CATTTTTATGCAGCTGTTTGATTTTTTTCTTTTGTTCAAATGATGGTATTGTAAAGTAGATAGAGCCTGAGATGACATGATTGTACGAATATGTGTGAGAAGTAAACAGATATTCAGCTCTGAAGACAATGCTGCCTTTCTTACCCATTTTGGCATGTAAAAGAGAACATTTTGACCTAGTACAGTCTGCAATATGACAATGAAAA
GAAGGCAGTAGCAGGATCATCTATTTATAGAAGTTTTAGGCTATCTGTCTATATAAGATAGCCTAAATAAGAAAAGTCAAAACAGGCAATTTTCTAGACAAGTAAATGAATAGTTATAATGGCTTGTGCTATCTTAAAAATATAAATGATCACACGGAATGTCCTATTTCTTAATAGTATGATATTAACACACATGAATTCCATCA
CCTAGGATGCAGAACACTATGCGCCCTTTCTGCTAGGGTGTGAGTGATTACAGCTTTTTAAAGGCATGTGAAGACATCTTTAAAGACTCTTCCAACAATGAGTAAAGATTAGTTTCCAGTTGTTTATTGCTATTTTCTTGAAAGTTAATATCACCTCACTGCTTTCAATCTGGGAGCAAATATTATTCAGCATATTATCTGCCTAC
ACCATTTCCCATGAACGACAACCAATTATAAGTGAATTATAGTGTTTTTATTGCATAGTCATCTATGAATAGCACATGTCACATATATATATTTAAAGTCAGTAAAGTGAAAGGAAGCCATGTATGACATTAATTTTTAATGAAATCCTTATTTTATAAAAAGTAATGCCATGTTAACATGTGTTCCTTTCCCTTTCCATTTCTCA
TAGATTGGCAAATTGGATTAAAAAAAATACTCAACCACCATCTTTTGCCTTCAAGAGACCTGTCTCATGTGTATTGATGCCCACAGTCCCAAAAGATTGAAGTAAAGTTATGTCACACAAATGTAAAACAAAAAAAAGAACAAGGGATACTCTTTTTGTATCATATGTAACAGATTTTAAACCAACAACAGTAGAAAAAAAAAGAA
TTAAAAAATACAAAAGGCCAATGAAACAATAAGTTGCTTTATTAAAAAGTTAAACAAAATTTACAAAGCTTTAGACAGACTAAGAAACAAAGAAGATACAAGTAAATACAGTTATAAATGAAAAAAGAGACATTACAACCAATACTGATGAGCAACTATATGCCAATAAATTGGAAAATCTAGAAGAAATAGACGAATTCCTATAT
AATAAGAATGCAAACATGGAAAAGTTCATATCATTTTTACCTGTTAAAGATTTCAGAAATTCTATTCAACAAGTAAAAGCTACATGTACTTACCAAGCTTAGTAAACATTTTAGATGAATTTTACTTTTCTGTTTGTTTAAGACAATTTTTAGGTAGAAATATAAGTCAAGTTAACAATCAAACTCATTTGATTGACTCATTTAAA
ATCATTAGTAGTGCCCGAATCTTAATGATGTCATTTCATATGTGCTTATGGTTTTATTTGTGAAACGTCCAGAGTACAAATAGTGGACTTTTTATGCCAGAGTAAATTGGTGAGAGAAAATAATTAAAATACTTAACTTTTATAGTTGTAACAGCCTAACCTCATGAGATATGAGAAAGTATAAGCATTTAAATACATCCTCAAGG
CAAAATGACAATAAATAATTTAGAGTATTACATAAGCTTACTTGATAAAACAATAGCAGGGTTTCAAATTGACTCCAATTTTGACAAAAGTTCTCCTGTGAGTAAAATGTTATCACACATTATTGCCCACTACAGATAAATCGTTTGTGAAAAAAAAAAAAAGTAAACCCATGAGGCTGATTTAATTGTCTTATTTAAGAAACTGC
TAAAACAATTACGGGAACAACAACAGAAAGACCTAGTCATGATAACATTGTGAAATTTTCAACTACTTAAGACTGAAAAAAGAGGTGATGGTATTCAGAAAGTAAACCAAAGACCTATAAATAGTGGTGATAATCAAATTGGTATCAGATATACCATCAGTAACACCAGAGGCTAAAAAAGGGTAAATAGTCTAAAGATTCCTGGA
CCCATTTCAGCAGAAAATTATGAAGAATGTCTTTGCAATATTGAATCAGATATCATTTTATGACAGAAAGTCTTACTCTTCAGAAAATAAATTATTCCTTAGTAAACACAGAAGATAAAATTATGGCTTGGAATACAAAAGAAATCACTATCAACAAATTTGTATTTTGGAGGAAGTAAAATCATTATTTATTCTGTTAGCACATT
GGCATGAACAGAGAGTCAGTAACTGAAGGCCCAGATCATTGGAAGTGAAGAAGTCTCAGAACTCTAAGGTTAGGGGACTAAAAAGACCTTTCATGTTAATAGTAAATCACCAAATTTTAGCAGAAATTCTATTGGGGGGATAGTGTAACAAGTGGTACATCTTTATACAGCAAACATCTGGGAAATAAAGGCAGAGTCATTCTGTT
TATCTCACAACTTAATTCTCCTTTTAAAAGTTGTTTCAGCTGCATGCAGTGGTGTATGTTGTAGTCCCAGCTACTCGAGAGACTGGGTCAGGATTTTTGCAGTAAAAATAGGTAGATTATAATGATTTGTTTAATACTTTTTGTTCACCATACTGTTGTTAAATTGTAATCATTTTCTCTATTCATTCAATTAGAGAAGTTATTGG
TCCTGAATTTGTGCAAATCATTTCGTTTGATTTTTGTCTTACTTTATCAATAAAGCACAGATAAAATAATAATCATTCCATAAGTTTCTTGGAAGTCATTAGTAAATTAGTATATACAAAACTCTGAAAGTTTTATAATAGAAATGAAGTCAAATATTTTTGTTGTTACTGTAGTTCCAAGATTATTAATTATACAAGTTATAATT
ATGCTTTTCTAAAGACAGACAGTGCTGTCAAATTGCTAGCAGATTAGTGAAGAGCCCCAGCAAGTTAGCGAGATTTCCAGTAGTGTGACTTTGGCTTGGCAGTAAAATAAAGATATGCTCAAATTGCTATAAAAACCCATGATCCCAAATTCAGAAAAGTGATAATGGGTTTCCAGATTGAGTGACATGTACAGTGAGTTCTAAAG
ACAGCGATTTCATTTGGAAAGTAAAACTTATAAAAAGCCATTAAATAGCCCTTGGGCCAAAAAAAGGCATTTCAAAATTTGTTAATGTTATGAAGGTAAAAGTAAAAATGTCACGTTAGAACCAATTGGAATATAGCTGAAACAATTTTCAGGGAAATATTAATAACCTATATAATGCTTACCTAAATTCAAATTTTATAATGAAA
TATGCTAATCTCTCAACAATGTAATTGGAAAAGACTTGTTTAATTATAAAACTTATGGAAGTAAAACATCCATCTGTGCAATCATATTTGTAGTTTTTGAAGTAAATCAGATACTTTTCAACTATAACCACAAAGGGTCAGGTAAGTAAGAAGAAATAATACAAGGCAATTTTTAAAATGAAATGCATAGAAATATTTATATAAAA
GGTGCTGGGATAACAGGTTAGTCTTATGCAGAAAATAGAAACTGGACCCTTTCCTTACACCATGTACAAAAATCAATGCAAGATGTATTGAAGACTTAAAAGTAAAACCCAAAATTATAAAAACTCTGGAAGACAACCTAGGCAATACAATCTTGGATATAGTAATGGGCAAAGATTTCATGACAGTCTCCAAAAGCAGTTGCAAC
GGGAGAAAATATTTTTCAACTTCAATTTGGCAACTTTTTAAAATATAGGACATAAAATTCACAAAACAGAAAAGAAAATCAATAATTTGTACTTCACAAAAGTAAAAAACTTAAGAACATTGCTAAAAATAAAAGACAAACAACAGAAAAAATGTTTCGATAACATATACCGGAAAATTATTTTATATATATATATAATAATTTTA
TTTCTGCTGTTGCCCTCCTCTGGAATCCTGAGCTCATTGGTGAGTGCCACTGAACCCATGTACCAAAAAACAAACAAACAGAAAGGAAAGCTTTTGGTTGAGTAAAACAAATTCCTAAAGTAATCAATATTTCCAACACGAAAAATGAAGGAAGGAAAAAAAAGACCTGCATCAAGTTATGAATTGGATTATAAAATTTAAAACTC
GAATGAACAAAAGCAGAAAACATTCCCCTTGAGAACCAGAACAAGACAAGGATGCCCAATCTCTCTACTTCCATTCAACATAGTACTGGAAACCCAGCACAGTAAAGCAAGAGAAATATGTAGCACTCATCCAAATAGTAAGAGAGAAAGGCAGACAATCTCTTTTCACAGACAATAAAATTCTAAACATAGAAAACCATATAGAC
TGGTAACTTGGATTTCCAGTCCCAGTAAGCACATGGCGATTGAAGCCAAGAACAACAATATATCTCCATACCTGAACTCAGCTCATAATACAGAATTATAAGTAAATAAATGGTAGTTGTTTTAAACCACTAGGTGTAAGGTTGGTTTGACACACCTGGAGATAATTTAAATTCTATCTTTCCAAAGCCTTGGAAAGGCTTTAGGC
AATCTGTTTTCTCAGTTAGAAAACTATAAAGAACAAGAGATCCCATGTTAATAGTGTAGGGTCAAACTTTAACATGATGAATAAAGTTAGGGAAATAAATAGTAAACCAGTTAAAATTCATTTTGGAGCTCTATTATTTTCACTTCTTCATTTGTTTTTCTACTTTTCTCTAACTTTTCTGTCCCTTTATTTCCCATTTTAAGAAA
AAATACTAGTTCCTTATTATGTATATTTATATATGCATACTTAAAAATATGGTGAATAATGACTGTGTATCAGGCTCTGTTCTAGGCACTGGAAGTTGTCAGTAAATAAAGGAGGCCAAAATCCCTGCCTTAGAGACATACATTTTGGTCTCTAAAATGAGAGACAGAAAATAAGTAACATTAATACACAAAATATAAATCATATT
AAACTATCAAACTACTAAAAGAAAACATTGGAGAACCTCTCCAGGACATTGAACAGTACAAAGACTTCTTTAGTAATAGCCCAGAAAAACAAAACATCAAAGTAAACATGGACAAATGAGTTTGCATCAAGTTTAAAAACTTCTGCACAGCAAGTAATACAATTTACAAGGTAAAAAGATGACCAACAGAATGGGACAAAATATTT
ACAGTTTTATCATTCTATAACAAGTTTAATACAAAAACTAAATAAAAATTTTCAAAAAGAAAATATAGATCAATTGTGTATATATATAAATAAAAATTTTAGTAAAGTCTACAGAAACTTCAAAAGAATAACACTTTATGAGCAAGTTTGGCTGCTCAGTTGTAAAAAAATTCTCAATAAATTTAATTCCATTAATAAATTAATAC
AGGTGCATATAAACAAATTCAATGAAGTTGCAGGATAAAAACTCAGCATACAAAATTCAGTAGTATTTCTATATACTAACAATGAACAATGTGAAAAGGAAGTAAAAATAATCCTATTTACAATAGCCACATATAAAGATAAATAGTTGGGAATGAACTTAACCAAAGAAGTGAAAGATCTCTATGATGAAAACTATAAAACCGTG
GAAATTTTCTCTTGGGTAACTTGAAGAGTTCATCTAGAACACATCTTACTTCAAATCTATAAAACATTGTAATTTTTAATGTGTGTATATTATCAACTATAGTAAATTTAAGAAATATATTACCTTAATATCTGCAAATTAAATAGTGACTGACTCATGGTTCCAACTTTCTATCCAAAGCAACTTTCATGTGCATTTCATGAGTT
AAGCAAACCAAATTTAGTAATAATAATATAGGAATTATTTTGAGAAAGTGTAAGTTCTGTTTTTTAGGAAAAAAAGTATAATGTCTTGTAATTTATTAAGAGTAAAGCGATACCTCAAGAAAATTTTGTAGTTTGAATAAATTCTTTAGTATATGTGTTTTTCTTAACCAAAAGTCAATTTCTAGAAATGCCATTATAATTTCCAT
TGGTCATGGTTACCCCAAATGACCTGACTTGATCATTACATATTCTATGCTTATAACAAATACCACGTGTAACCCGTAAATATGTAAAATATTTTGCATCAGTAAAAAAACTGTATTTGTCAATAGGCAAATAATTTTTACTCTCTAGTGTTCATTCTTTTATTCAGATACAAAAAAATTTGGATCAATGATTCTCTAGATTTCTT
TTTTATGTATTTATCACAACATTAATATTTATTATCATCTTCAATGCACAGTTGCTAAAACTACCACTTGAAAAAAAAAGCTTGTTAAGATTAAATGATTAGTAAATGGTAATCATTTACTAATCATAAAATTAAGTTTATATTTTCAAATCCTCTATAGCTAATTTACCCTGAATATCTCAATATGCAATTTAAATTGTTGGGCA
AGTTTTCAGGTGGTATCCTTTGGAATGTAACAAACTCACCTGATGTTATTACTTTTGTGTAATTTCCCTGCCAATGATATTTCTTTTCTGGAGTGTCTGAAGTAAAAATTCTGTTCAGCTCCTACTTATAGTTTGCTCTAATAATTTTTATACTCCATAGACAGGTCAATGGAACCGCAAATTTAAATCAATTTGTCTCTCTGAAA
GAACAATTGATAAATACATAAATTTTTTCATTAATTTATATTTACATTTTTATGCTATTTATCATTCTGAAATACTTTTATTCAGTCTTGAGATTATGTTAGTAAAGAGACATTACAATGAACAAATGAATTTAATATTCTTCCAGGCCAGGTGCGGTGGCTCACACCTGTAATCCCAGCACTTTGGGAGGCCGAGGTGGGCGGAT
CATGATAAGGGATTTAAATAAAAATATTAATGTAGTAGGAGAGACAAGGTAGCTATGAAAAGGAAGCAGGTGAAACTTCTTGAATTGAAAACAATCCTCAAGTAAAAATAACATTGGATTTTTTAATGTTTTTTAAATTTTTTAATTTATAATTTTTGTGGATGGATAAGACATACTATCTGATAGCACTACAGGGTGACTATAGT
TTTTTCGAATTTTGTTTCTTCTTAAAGAGTAATGTATTTTGATAAGAAATATTTAACTTAATAAGAAACACAATGTGACTAAATTTAAATAAAACTAGTGAGTAAAATGCAATGATTCTTTTTTATAATTACATTTTTTGGAATAGCATAAGGAGCAGCTTCCATTTTTCAATATCAAATTTTATCAAACCTACAGGACATGCATC
GCATATAACACATGCAGAAACATATCTTGTTATTTGTTGTGGACGGTAGGATGAAGGATATTGGCAAAATGAAGTTTAAAAAACATAAAAATAGGACATAAGTAAAAGAAGAAAAGAAAAAAGTGCGTATCTAAAAATAGCATGTGACATAACTATATGCATGTACTTAAAATAATGTGTGTTCGTGGAAAAATAAAATGATTTTA
CGTCGTTCAGTGTTCACTTCTATAGTGATGAATGTATTATGGACTTCAAGGTAGTTTAACTCTAATCAAAGGAATGGGAGTGATCTTAGTAAGAAACTGCAGTAAACCTTAAGTGCATGTTGTTTCTTGCAGCTCATTCACTCACCTATTAAGAGAACTAACTGCTCATTTGTTGTATTTTCCAAATTTGCCCTTTTAAAGCAACT
GATGACCAATAAAAATTCAAAAATAAAGAGTTATAAAGTTCTCTGTTTTAAAAAAAGATAGTATAGATTAACTTTAGAGTCTTCTAGGTTAAGTATGGATAGTAAACAGTGGATAACAACTGGTCATCTATGTGAAAAAAATGAAAATGGATCCCTAGTTTCTATAATATACTATTGTTTATCTATAGGGAAAAAATAAAATTAGA
AGGACCCCAAGGCCTTAGATGAGACTACATTTCCAGCCAACAGACCAATTATAGTCTCAATAGAGCAGACATCTATGTCATGGCCAGACACCTAACTCCCAGTAAAATAATAAATGCATGTTTTAAGCTGTTAAATTTGTGCAAATACTGTCACTAAGTGACAGATTGTTAATACAGCAGAAGATGAACACTCAAAAGATCTAGTG
ACAGGGAATTGATACATTGAAGGACATGTTCCCTGTGCAAACCTAGCACCCTGTAGGATGAAGGTCACCACTTTTGGAAAATCTAATTTCAATAATCTGTAGTAAAATATATATTCTTTGGAGAAAGCTGTAGGAGAATACGCTTTGAGAGTCAACTTAATTTTCTCATGATGGTTAAATTTATTTAAGTAAATCTTATAATTAAC
CTTGTTCACACTGTCTATTAGCAGAGTCATTAGAGTAACCGACATCCAGTGGCGCATAATTAGCCCTGACTCCTGCAAGTCTTGAAGTCATCATTAACTAAGTAAAGAGCTATTTTGTATTTGCAATTTTAGTCCCTGAACCAAGATAAAAAGATGATTTTATTCATTTTGGGAAGACAGATTTCTTGTAGAGAGTGAGAAGTATT
GACAAGTATGTGTCAGAATTAAATTTTTAACACTAACCTTGAATCTAAAGAAATTGGTACTCTAGAAATTCAGTTGACTTACTAGAATAAATATTTTATCAGTAAAGCAATAATAAATTTCAATGCAAACACAATATAGAACACAAATTCTGAAATATGCCACAGAGTGTTTTAAATAAAGAAGGCTTGCAAAAGTGTAAAAGACA
CCAAATAATTATTTTAAAACTTTTGTTTTTATGCTTAAATAGACAAATCAGAACACATGTTATTTGGTCAAATATATAATAGGACACATGTAATTACTAAAGTAAACAGGGCTTTAGAAATCTTATTTTTTTTTTCCTTTTGTAGCTAATGCCTGGATTCAGTATTTCAAAACTTTGGGAAAATTGTTTAATTTTACATAATATAC
ACCCCGATGAACCAAACATCCCCCATTAGGCACCACCTTCAACAATGAGGATCAGATTTCAACAAAAGGTATGGAGAGGTCAAACAAAGTAAACTATAGCAGTAAAGTTGTTGTTGTTGTTGCTGCTTTTTTTGTTTGTTTGTTTGACACGGAGTCTTGCTCTGTCGCCCAGGCTGGAGTGCAGTGGTGCTATCTCGGCTCACTTG
AAAAAGAGGGAAATTTGCATGTTTTATTATCTCTGGAGGTAGAGTTTGATGGCAAATATTGACAAATTAGGTGAGAAAGGCAAAGATCAGTAAAGAAACCAGTAAAAATTTCCAAAACTGGAATTTCCTCTTGGGTCACTAGTGTCAATCATAAAGAAAGGAAAGGACAAAATAAGTAGTTCAATAATGCACTGAGGTAGCATATT
TACTATGTTATATTGCAATTTTCATAAAGATGGCCAAGTAAAAAAATTATAGGGAAACAATGTACTCTGGTTTCAACTAAAGTCAGAAATACTATACTTCAGTAAAGCACACTTTAATTAAAATTTAAAGAATTATTTAACACTCCCAATATTTGATCGATTAAAGTTGGCAAAAGTCAGAAAGTATTTGGCATGTAAAATTTCCC
GACTAATAACTGAGACTCAAGAAGAAAAATCGAAATATCTTTGTTGAAAAATGCAATCAGATATCTGAGACTGTGGGCTTGTCCACATTGATGCCTTGGCAGTAAATACGCCACCTAGAACTAATTCCAACTCAAGGACAGATGCTGGCAACATGGAATTGCAAACCTACTCCGAGTGTTCTGACACTCACATAGAATAAAAACTT
CCTTCAGAACTGTAAGCCAGTAAAACTTCTTATAAATTACCCAGCCTCAAATGTTTGTTTATTGCAATGCAAGAATGGCCTAATACATTTTATAATCATAAGTAAATAAATATAAGTAAGACTACTATGAAATATTTTCAAATAAAATAACTTTTCCACTAACATTGTGACAAACATTTGGGATCATAGATGTTTTTAAGCCAATA
AGAGACTGAAACTATCTTAATAGTGCCATAACAGGAGAGCTAAAAAAAATACCCAGACTATGAATAGTGATAACCACTTTTACATCAAACCAGACTATTCAGTAAACTTCTGCCAGGAAAAAACCAAGTTCACAGTCCCCTTTCAAATCACATTATTTACACAATGGACAAATCAAGAGGAAGGATTAGGCAGAGTATAAGTATAC
CTGAAAGAGAATACAATAGAAATTATATTTAGTAAAGCACAAAGAGAAAAATGAGTAACAAGAAGAGAACTTTCTATATGATGCATATGGAACACAGTCAAGTAAAGACTAAGCAGAGCATCATAACAGCCTATATGTGGAAACTTCTCTATTCATTTATTACATTACATTTGTTTGTATCCTTTAATTGTACCCTTACTTTTTAT
GCTAAATGTCCCCATTGAAAATAGAAAGAAGCATGAGGGCTCATTGTCACATAAACTATTTATCTTTTACTGAATCTTAATCAACACAATCCATAAAGGCAGTAAAACATAAACAACATATTGCAAAAGAAAAACAAACCCTTATTATTTCCAAACTGTACTATTTCCAAGCAAGATAAAACCCAAATAGTAAAAAACAAAAAACA
AGAAAAATAAAAGATAAAAGTTCTGTGCATTACCAATGTACCCATATTCTATAAGTGAGAAATTGAAGCATAGAATTTATTCATTGTCTATTTAACATTAAGTAAATTTAATAAAAGCAATTTATTTCAAAAATAATTCTGACTTGGACCTATGTGGTCCATCAAATTTTTCTACTTGCTTTTCTTATGAAACATTCACAGTCTTT
TCATTAACTCAGACTGGTTAAGGAAAGACAAATAAAACAAGTCATGTATTCCCCTGCCTTCATAGAGTTCATGTTATGAAGGGGCAGACAGAAAGCAGATAGTAAAAACATAAATAATGTTTATAATTGGCTGAAATGCATAACACCCTGACTCATATGTTAAAACCCTAATCCTCAGTACCTTAGTGTGTGCTGTATTTGGAGAC
TAGCTTGCATCCAATGAACCATCAAATGAACTAATGTACAGTGTCCCAAAGCAACCAGAAATTAGAAAGGAATTGAACCCTGAAAGAATGGAACAGTACTAGTAAAATTTATCTTTATACATATTTTTGTCTGAGGCCTTTACCCAAAATGTATGGAGTAGAACAAATAGAATTAAAGCAGAAAACTGCAGTATTATTTTTCTGAA
AAATTCTTGAGTAAACTTCTTAATTATACCATATACACTCTTTGTCAAGTACCACAGTTGTTTCAATGCTGGAAATTTCAGGGCATATGAAAATGACACAAGTAAACAAAAAAAATGCTTTGTTTATATTTAAAACAAAAAGGTCACTTATTTATAATTAGGTTTAGCATCCCCTTCCCTGTCACTTACGTGTATATCAGGCAGGA
TGCACACTCTTTATAGCAGCACTGTTCACAATAGCCAAGAGATGAAAGTAACCCAAAGGTTCATGAAGCAATGAATAAACAAAATATATTATGTACATAGAGTAAAATACTGTGCAGCTTTAAAGAGAAAGGAAATCTTATACTATGCTACAACATGAATGGAACTTTAGGGCATTATAGTAAGTAAAATAAGCCAGTTTTTTTTA
AAGTAGATAAATAAAAAAAATAAAGTAGCTGTATTAATGCCATATAACAGAGATTTCAAGTCAAAAGTTATTACTAGTGACAAAGAAGCTATTTCATAGAAGTAAAAGGATCAATTCATTAAAAAGACATGATTAAAAAGTGTATGTTTTTAATATCACAGCAGGAACATACAAAAGTGAAATTTAACAAATTAAAGGGAGACATA
CCTAATAGACGTCTATAGAACTCTCCACCCCAAAGCAACAAAATATACATTCTTCTCAGCACTACATCGCACTTATTCTAAAAGTGACCACATAATTGGAAGTAAAACACTCTTCAGCTAATGCAAAAGAACAGAAATCATAACAAACAGTCTCTCAGACCACAGTGCAATCAAATTAGAACTCAGGATAAAGAAACTCACTCTAA
CTTAAATTCTATAATTTTTATTTTTGCATAGATTTTTAAAATTCATTTTTAAACAAATTATTATTTTTGTGTCCTATGTTTTTCTCTAAATACCTACTAAAGTAAATGCAATTTGCTATACTTGAATTTTTAATTACATAAAAAGAAGGTATTTTGATTACTTAATTTCAAAATTCAATCTCTGATTATCTACCTTCTACTATAGA
CTTCATGAAAATACTTCACATCCAGAAAACATGAAAAGGATTCTATGAAACAGAAGCAAAAGAGAGCTTTCAGAAATTAAAATATGCTTGACATAATGTGAGTAAAATATAAATGCAGGAAAAATAATAGAGAAAGGGAAAAAAATACAGAGGACCAATACAGACGATGCAAATACAGCTGAAAGGTATTAGAGAAACAAAGAACC
TAGTTATATGTCTTTAATCTTTAGTGGTGCTTGCTAAAGTAATAAAGACAATTATTTGATATATATGATTTGCTTTAATATTCTTCAATAAAGTAAATGTAGTAAACATGATAAAATCTTTATAACTTTAATCTGGATGATGACTATATGGTGTTTATTGTTTATTGTCTCTATTTTTGTATATATTTGAAAATTTTCTTAATAAA
TTCTTAACACCTTTATACTAGGAGCTTAAAATATTCAGGATTTGGGTTTTTCTTCATCTCATTTAAAATGAAATTTAGAATTTAATGGTTAATTTAATTTAGTAAATTTGGCATAATTTTTAACACATCTACTTTGTCCTTTAAAAAGAAAAACTGAGTCAGTAAATAATAATTTTAATTTGCTTAGAAGGATTTTTTAAAATTCC
CATAGAGTTTGCTCCTGCTGGCACCCAAAAGCAGCTGGCCAGATCCCGTATTTGCTTGCCTACTTGCTTCCTCCCACAAGGGGTTGAGTGTGGCAAGCTGAGTAAATGGAGTTTATTTCTGCCAGCACTCAAAAGTGCTCCCTCTGGTTCCTGCACTTGTTCACTCATATTTTGCCTCCTGTGAGAGGTAGAAAGGGGTGGGCTGA
AAAACCTAGATGACGGGTTGATGGGTGCAGCAAACCACCAAGGCACATGTATACCTATGTAACAAACCTGCATGCTCAGCACATGTATCCCAGAACTTAAAGTAAACAAAGAAAAAAAAAAAAAGCTCTGATTTGGACACCAGTGAGAATATGAAGTCCCTCGGCTTGCTGGATTTTCTTCTGTCTAGGATCGAACCTCCACTGCT
TCAACTTGATATGGCAGTATGTGAAATAGAAAGAACTTCACAGTCACCGTCTTATAGTGAGAATCAGGGGTTAGCAAATGGTTTACTGAAAAGGCCAGATAGTAAATGTTTTCAGTTTTGCAGGCAAAACAATCTCTTTTGCGATCCTCAACTCTACTTCCAAAACATGAAAACATCCATAGACAATTTTTAAACAAATGGGATGG
TAAATTTGCCTGTATTAAATTTGGGAAGAAATAGATTCTTGAGATGTAGAATTGAAGTACACTTCCTTTATTCTTCTGGAATCCCAAAGCCTTTGGTTTAAGTAAAACTATGTGGTTTTTTTTTTTTTTTTTTTTTTGGAGCCGGAGTCTCGCTCTTGTCGCCCAGGCTGGAGTGCAGCGGCGCGATCTCGGCTCACCGCAAGCTC
GCACATGGAGATTTGCCATGCTGGTCTAAATCAGCACAATCAACATAAATGTAGTACAGATAATTTTAAATCTTTTATTGACCTTACTAGAAAAGAAACAAGTAAACTTAGTTTAATAGTATATTTTGTTATCCAATGTATGCAAAATATTATTTCTTTTTTTGTTGTTTTTGCAAATTTCTTAAAAAAAAAAAATACAGACAGCA
CTTATAAAGATTAAATTATTTGATTTCTTTAATTAGTTGATTTTTTAAAAATTGGCAGTGAAATCCTTGAAAAACATTAGACCTATGTAAATAGAGCCTGAGTAAATACTCACATAATATTTAACCAATATTTGGACACACTACCAAGGCATCTTGTTAAGGTATTGAACTAATGACTGAATTCTCCAACCACTGAAAAAAATGAG
CTAGATATATATAAGTTTGTAGGCAGAATCCTCCTCACCCATGAATATCACCAGGTTTTAACTTCAGAGGCTGAATATGTCTGATCATATTGCAGAACACAGTAAATCACCTTGTCTCAGAGAAAATCCTATACAGCAATTAGGTAATTGGCATTGATAAGGTTGACCTGAAAGGAAATTGTGAAGTAGAAGTCTTGTAATACGAC
AATTTGAGGGGGTAGGTAAAAGAAAAAACTTTTAGAAATGGTTACCAATCTTTGCGGTTTCTGACTTAAGCTATTGTGGTAATGGGGGCTTTCTGAATGGAGTAAAGGAATACAGTGGGCACAAATTCTGGAATAGGTAGTTAGGAATGAAGAATGATTTTACTTTTTGGAGATGCTGTCGTTTGGGTACTGAGGTGGAAATGACA
TGAATTTATTTTAAATGAATTATACAAGAAAAGTGATTTAAAAATAAATAAATCAGTAACAATGAAATATTTTATTTTTGAATATTAAGTAATGTGTTGTAGTAAAACATGCAAAAGTAACTTTCATTATCTGGTATGGAAAATGTTGCAATTTGTATTTTTTCATGATTTCATGTTTTGTTTCTAGATTAGACAAATAGGCATAT
TGGATTTCCTTTAGAAATTAAATGATTGCTTAAGTATTTTTCTAAAATAAACCAGCATACCTACTTCTTGCATATTTTATTTTCTGAGTCATTGGCTTCGAGTAAATGATTTTGAGTGTTCATAAATCAGATGAAAACAAATTATTTGTTTTAACTGCATCAGGGATAATTAATTATTGGACAATTTGAGCTTTTTAAAATTTTGC
ACATGTCTTGTTATAACTGGTGGCTCTGAAAATTTGCATTTTGAATATATCTAATAAATTAAAACTCTAGCAAGGAAGTTTTAGAAAATGACTACAATATAGTAAATGTATTCATACGCTCTGAGAAAAGTAGACAAATGAGAAACCCATATAGCTCATGCCTTTTCTGGGTTCAGATAGAGATCAGTAAATGTTTTTCAATTATA
AGGAAGTTTGTGCAAATGTGGGAAACAGGACTATAATCCTGCTTGAAGTTTGCTTAGATTCCTGGGAAGTCTCCCTATTCCAACCCTTTTTGAGAAAGTAAGTAAAAGAACTGCTTTTATGATTGATTGTAAAAACTATGGAAGGGTTTAAGTTGGTCTCTATTTGAAACCACAATTTTGGTGATATTTCTATTTTCTTTCATTTC
TTAAAATGAGGTTGAAGAAAGGGAGTCAAGAGTGCAAACATTTCAACAAAGCTACAGGTGGTGAAGGCAAGTTGTAGGCAGCTAAACTAGGCACACCTGTAGTAAATGTTGCTTTTAAACTTCCAGAAACATTTTATAGTTTTTGCCACATGTGAGGTCAACAAATGCATTGTTTGACTTACTGCCCCACTTGTGTTCTCTTGACG
AAATGCAAATAGACCCAGACCAAGAAACATAATTAAAATTTTAGAATAGTGGAGGCAAAGAGAAGCCTCTAGAAGCTTCTAGAGAGAGTTTTATGCAAAGAGTAAAATATCAGAAGGCCATCACACTTCTATTAATAGAACACTGGAACCCTGAAGACACAGGCGACATATTTTCACCTTCTTAGCACAAATAATCTACAACAAAA
GTAACAGACCTATGGCACTAAATCTCAACAACCTGGTCCTATTAGGAAAGAAAAAAGTTTAATTAAATTCCTTCTTTGTGTCAGGAAAAAAAAATCATTGAGTAAATGTCACTCTTAAGCAAAAATGCCATATGTTTTCATTTTGAGGCTGTTGTGGAAACCATCAGCCCAGTCCCTTTTCTTCCTAGCTGTTTCTTACTTTGAAA
GGAAAGTATTTCTTGAGATGTACTTATAGAACCCAATAGGTATTTAAAAAGAAAAAGAAAAAGAAAAAAAAAAAAAGAAATGTATTTATAATGTCAAGGTAGTAAAATCCAGCAGAAAGATGAGAGAACAAATGTTTGGCTCAATCAGCATTAAGGGACGTGGATTAGGGAGTATCTAGAATAAACCTAATCTTACTCTGGTAAAC
AACAGTGTATCAGAAAGGTAATCCACCATGATCAAGTCAGTTTCCTACTAGGGATGCAGGGATGGTTTAACATCCACAAGTCAATAAATGTGACACACCAAGTAAACAGAATTAAAAACAAAAATCATGTGATCCTCTCAATGGATGCAGAAAAAGCATTTGGCAAAATCCAGCATCTTTTTATAATTAAAACCTTCAGCAAAATT
AGATATTGTGAATGGTTGTTTTCCTAAACCTGGGATATTGTGATTATATTTCAAAATGTGTGGAGCTGATTTTAAGTATTATGAAATTTTTGCACTTAATAGTAAAATTAACAGCCACTAAAATTACTTTTCAAATGGAATTTGATAAAGAAACTTATTTACCCTTTTCTGTTTTCTCAACCTATATTAATGTTAAATGATAGAGC
ACAGATTTGCATTCCCACTACCTGTTTCCAAGTTCTTTTTTCTCCCACCTCCTCTCCACTTGTGATATTAACAGATGGCAGCAATTTTACATAATAAAGAAGTAAAGCAGATCAATATACTATAATGACTTGGGAATATGCCCAGAACATACTTTATTTTGGAGAAAAAAAAAAGAGCAAACGTCAAATTGGAAGGTTTAGTATGA
TGACTTCCAAAGTGGTTTTGCCTCAATGAGTACTCTGTTGAATCATTAACATAAGGCTAAGCATTTTAAATTTTATGTCTCATGAATTCCACAATGAGAAAGTAAAGGAGAAATTACTTATTGTCAAAAGGAATGAGATTTTGACTATAATAATTATCTTCTCAAGACAAGAGAATAGAATATAAAATTTACATTTTAATAAAAGA
TTCTACCTCCCGGGCTAAAGCGATTCTCATGTCTCAGCCTCCCGAGTAGCTGGGATTACAGGCATACTCCACCAGTGCCTGGCTCTAATTTTTTATTTTTAGTAAAGACAGGGTTTCACTATGCTGGCCAGGCTGGTGTCGAACTTCTGACCTCAAATGATCTGCCCCCCTCGGCCTCCCAAAGTGCTAGGATTACAGACATGAGC
TTAATAGCAGAACTGATGAAGCAGAAAAAGGAATTAGTGATCTTGAAAACAGGCTATTTGAAAATACAGTGAGAAAAGACAAAAGAAAAAGATGAAAAACAGTAAAGTTCACATAGAAGATCTAGAAAATAGCCTTAAAAGGGCAAACCTAAGAATGACTGGCCATAAAGAGGAGGTAGAAAAAGAGATATGGGCAGAAAGCTTAT
TGTTTATATGGAGGAGATAATTTGCATATGCCCTCACATCATCATTTGTATTGCTATCACTCTTCTTTTTCATATTACGGTCAAATGTAATATCACTAGAAGTAAAAATATTTTCATGATCACTTGCTAATAAGATAAAAATAAGATATCTATTACGTATATAATTTAAATCCAATTTAAGATCAAGATTCAGCCTTAAACTTGAC
TCTCTCAGCAGGTACTACCTATATTAAAGGGTTTTTTTCTAGCATGAAGTTTATAATTTGTAACTGCTAATGAATCAGATTATATTTGCCAGGTTCATCCAGTAAATTACTGTTGTTGTTGCTGTTGCTGTTCTTGTTATTTTATGAACATAGCATTGGAGAGAGAAGTTAGAAAATGGGTGCTTATGACCAAAACACATTTTAAG
CCCATCCACGTGGAACTGTGAGTCCACTGAATCTCTTTTTCTTTGTAAATTACCCAGTCTCAGGTATATCTTTATCAGCAGCATGAAAACGAACTAATATAGTAAATTGGTACCGAGGTAGTGGGGCACTGCTATAAAGATACTCTAAAACGTGGGAGCAACTTTGGAACTGGGTAACAGGCAGAAGCTGAAACAGTTTGAAGGGC
CCAATCATCTCCCAAAGTCTCAACTCATTCCAGCGTTAACTCAAAGACCAAAATTCAAAGTCTCATCTGAAACAAGGTAAGTCCCTTCTACCTATGAGCCAGTAAAATAAAAATAAAATTCTAAAAATTAAAAAAAAAAACAAGTTAGTCACTTCTAAGACACAATGATGGTACAAGCATTGGGTAAACACTCTTATTCCAAAACG
TATTTAATAATTTGTCTGGAGTAACTCAACATAAGTGCTCCAATGTACCCCAAATTTGCTATTTTGTTTTGCTTCGTAAATCAGAATAAAAGCTGTCAATAGTAAAGGTAAGTCACACAAAAATATTAATTGATCCAACACTTATAAAGTCAACACTTCATGTATTTCTAATGAATCACATTAGTTTTAAAATCTATTTAAAAATA
CCATGGGATTGGGGAATGGGCAGCAAGAAAAAAACAATATAAACCTGGACTTAATTCTGCCTACTGGCTAGTGACTAGTAACTAAAGTCTAGTAAAGACTAGTAAACTCTGCCTTCTTCCAGCATCCAGGCAACTGTGGCAAGCTAACTTATGATTGGTTAAAATTTCAAATCCTTCATAGCTCCTGACACTAGTTACTGCCAGTA
GATCACAGATAGGGAGGGAGTAGCAGCAGAATTCAGAGAGCTTGTTGAGACAGATGCAGGGGGAAAGAATTTTAGGGAATAGAATTTGAAAGAGGAAAAAAGTAAACAAAAAATGAGAAAAAATATTTTGGAAAAACAATACGTAAGAGATACAGCACAAGTTAGTAGAAGAGCTGATCAAGATAGCTTTATTGCCCCTGGAAAAC
CTGACCAAATGACTAAATTGAGAGAAAAATCAGAATGAATGAAGTCCAGAAAGAAGAACTACTAGAAATAGACCTTACAGTAATTACAATACATCTATTTAGTAAAACAGATGATAAGATGTAGAATTTCATTTCCCAAACACTGGAATGTATAATAAACATTTAGTTCTAGACAATGGTAATAAACTAATTGTAGGACTAGCCCT
TCTTACTATGTAAGTTAGGACTTCCAGTTAAGAGATTGAAAGGGAACATCCTTCTTTTGTTCCTGTTCTTAGTGGGAAAGTTTCTGTTTTTTCACCATTAAGTAAAGGCTAGCTGTAGAGTTTTTGTAGATATTATTTATCAAGTTAAGGAAGTTCCTTTTTCTATTCCTAGTTTGATGATTTTATCATTAATTGCTTTTGTATTT
CTCTGCCTCCTGGGTTCAAGTGATTCTCCTGCCTCAGCCTCCCAAGCTAGCTGGAATTACAGGTGCCTGCCATCACACCCAGCTAATTTTTGTATTTTTTAGTAAAGACAGGGTTTCACCATGTTGGCCAGGCTAGTCTCAAACTCCCAACCTCAGGTGATTGGCCCACCTTGGCCTCCCAAAGTGTTGGGATTACAGGCGTGAGC
CTAAAATTTTCTCTGTGGTCACGGTCTTCTGTCTTCTTCTCCTATGAACCATTTTTAAGTTTATTCCGTTTCCTGACAACTTCTTAGTTCCCATTGTGATAGTAAATATTAAAATTAATGAATGCGCTGTACCTGGTAGGAGTGCAATGAAACTGTTCAAAAATGTTGGGATTTAGTATCTGCTCACGTTCACACAAACACAGTCA
TAGACCAGTGTTATATCTTATGGAAGGGAAAAGTGATCAAGGTCTCTCCAAATAAGACAATGACACAAAGTCAGAGAGCTAATACACCCTGATGTAGGACAGTAAAGGTATACTGCTAGCCTTGCCAGCTGAAGGGAAATTGCTTCTGGTTGGCCTTATGGACAGGAATGGAGAAAAAGTTATTTGCCAAGTACCTGGTACATACC
TGCTGAACTGCTGTGCAGAAGTCTTGGAATACCCAACTCAATACTCACAAGATGCAGTCCATCCTCAGATCTCCAAGGCATTTAAAAAACTCATATTCTTAGTAAATTGTTTCCAATACTGTAGTACAACCAGATACATGCATATCTGTCCTCTCAGCTCACATGTGAGCTCCCAGAATGAAATGTTATTCAACTTTATTTCCCCT
GTAGCCAGAAGAGAGGATATGACTGGTTACACTGGAAACCTAGAATGAACAAAGTCAGTCAGAGAGTTTGGTTACGTGGATGGTCAATTTCTTCTTTTTAAGTAAATATTAATGTTTATTAGGTTTTTTTGAGACAGGGTCTAGCTCTGTCACCACAGCTGGAGTGCAGTGGCATGATCCCCGCTCACTGCAACCTCAACCTCCCA
TCTTGTCACTTTTTTGAATGTCCTCAGGTTTCACAGTGTGATCAGGGACTGAATGGATTTTATTCGGGTACCAAATATCCGATGACTAAATGGGTTTGGCAGTAAAATTGAGGGTTGTGTTGGTAACTACCTTCCACAGGAAGAAGAGATTATCTTTATTCTGTTCTTTTCTTGACGACTGCTGTAAAATGTATTTTTGGTTTGTT
AGAAATAGGTAAGATTAGGATCCATTTCTGATCACATTTTACAAGCAACAAAACTAACGCTCTCCAGGAATGGGCAAACTATTTCAGTAAAGGGCCAGAGAGTAAATATGTTATGCTTTGTTGGCCATCTGGACTCTTTCACAACTACTTAACTCTGCTGTTGTAGCAGGACAGCAGCCATAGACAATCTGTAAATGACTGGGTGC
TTTCAAATGATGTGTTTGTTTTTATTTTGTGTATCAACAGGTGACAGTTAAAGGATTTGAACCTTTAATTCAGTTTGCCTACACTGCTAAACTGATTTTAAGTAAAGAGAATGTGGATGAAGTGTGCAAATGTGTGGAGTTTTTAAGTGTACATAATATTGAGGAATCCTGCTTTCAGTTTCTGAAATTTAAGTTTTTGGACTCCA
CTGACCAACACAATACTGATAATAGGTATCCTTACTCTTTTCTTGTGTTTAAAATGAATGCCACATATGTTTCAAGTTTTGATTTAATATAAATAATTATAGTAAAGTAAAATTTTTTATTACTTTAAAATTATTGTTATAGGGTATAAAATTTTATTAGATGTACGTGTGTGGGGAAGATCTGTTGAAATTATCACATGCATAAT
AATCTGCAATCTAATAGGCTTCAGAAGTGCTGAATACTTTTCTACTTTGTTGAAAATTCTCAATGCGCAAAAACTTGTGACGCACACTGAGATAGCATGTAGTAAAGGAACATTTAGAGTGACGCTCTATGGGTTATTTAACTATGAAAATTCTATTTGAGAAACATTTGCCAATTGAACACATTTTGAAAAACACCCCTACAAAA
TATTGATTGCAAAGTGAATGTTTCAGAGTCATCCTAGTGAATGTTATGCATGACTATTTGTCCTTTAATTAAATGGTTGTACCCCTGAAGAGTGAATATGAGTAAAGTTATGGGCAAAGTTGTGTCCCCCCAAATTTGTATGTTGAAGCCCTAACCCCCAGCAGCTTAGAATGTGACTATATTTGGAGACAGGGCCTTTATAGAGG
GTCACTCAGTGCAGTTAAAAGAGATGCACAGTAGCACATCATTGTATGACATTTTTAGTATATGGATATAGTAGATGTAAAACTGTAAGGCATAGGTAATAGTAAAATACAGTGAAATAATTAGTTTTACTATTATATTTACTATGTATTTTTAATATTTACTTTTATTTTAATATAAGATATTTAATTGTAAGTTTGTGTAATTC
TTTTAGATGGACTTATGACTGCTCAGAATAGACGGCCCCTCATCCACAACCCCTTGCAACAAGCTGTTTCCATGTGACAAGTTCTGGCCAATGAGAAATAAGTAAATGTTACATGCACATCTTCTAGGAATTATCTATAAAAGAAGATAATCTCCTCTTTCTTGTGGGTTAATATATGGATGGACTTTCTGGAGTTCCAGCAGTTA
CATAAATTATTCAATGAAGTGCTAAAAGCTTCCTTCCTCTCAAGTATTTCCTCTGCAAAATGGCTTTGGTAGATGAATTATTTTCCATATGAACAAACTAAGTAAACTTTCAATTTTGAGTACTGAAAATCTTTGTAAGAATATTTTTAAACACATCACTTTTTAAAATAAATTTATGTTTTATTTTTAAAATCTTCCCGTGTTTG
ATACCAATTAAAACAGCAGAGATTGATAAGGTGGATAAAAACAACTGTATGTTGTCTACAAGAAAGTTAATTTAAAAATAACAAACATAAGCAGGTTGAAAGTAAAATGATAAAAATAGATGTATCATACAAACATTAATAGAGAAATCAAGAGTTACTATATAATACCAGATAAAGTAGGCCTCATAGTAAAGAAAAGTACTGTG
CCCATTCTCTAAGATTCTCCCTCATCTTTGAAAGATGGTGGACTCAACACCAAAACACACCTATGTACACCTGCTAGAAGCCTGAGAGAAGGAGCGTGGGAGTAAAATAATCTTTATATGACCTCCTTTCATTTTCTGAATGAGTTAGTGTGAGATTATTGCCACTTGCTCATTTAAGGTTTATAATAACTTAGTGGAACATCTGG
CCTATCAACTCTTAATTAGAGATGAAGGACCATCCAGTAATTTCCAGATCTAATGAGATATAAATGTCTTAGGGGTTGTGAAGAATGTGTGTGCTCTAAAAGTAAAGAGGCTGCCTTTGTTAATAATTGGCACTAAAATCCCTGAAACCATAATGACTAGAATACGGGAAGAAAAGGGTTGTCTTTTCTCTACACCATTGCCAACA
AAAAAAAGTTGACTGGTACAGAAGGAAATACACTATGAACTGTATATTTGTTTGGAAATACTTTTCTGTGGACACTAACTAGAGTGGATTCATAGGTCTCAGTAAAAAATGTTGACTAGTACAGAAGGAAATTGTTGAGTTGGTTGGGACAAAAAGAGATCTTTCCATTTTTCATATAGTATTATTGAATAGGGCTGTGAGCTTGT
CTTTTACTCCAGCCTGGGTAACAGACTGAGACCCTGTCTCAAAAAAGAAAAAAAGAAAAAAGAAAAAGATTTAGGAAGAGAAACATCCAGAAGAATCCAGAGTAAATATTACAACGCACTATCTGGCACACTTTTGAAAGTTGATGAACACTTGCTGAGTGAATCAATGAAGAAGTCAGCAAATCACTCAAGTTACATTTATAATT
TATAGAATATGTTTCATAGAAACTGAAGCCAACCTTTGAACTGCATTGATCTTGGTGATATGGGAGTGTTAGTAACATTATCCCAGCATGCTATATCCAAAGTAAATTTGTCTGCAAATAAAACCACTCAAACTCTCAAATTGCCTATGGTAATTAATTAAAAATGACCAATTCTATAAAAAAGCAAGATATGACCAAGCCAAGAG
AATATGATATCTTATTTGTTCTCAAGCTTCCGTTAACACAGTAAACTAGAAACATTTTCATCATATTCCACCATGGAGCCACAGATCTCACTGCCTCATAAGTAAACTTTTTATAGTAGTTGCAAAATAAAATGTTAAATATGACAATGGAAACATTGACAAGAACTAAAATATTTATACTTTACTTCATTTATTAGATAAAAGCA
AGAAAAGTTTATTGAGAATAGTTTTGTTGACTCAGAATTGCTTGTCTAATTAAGTTTATTCATTTCTTAGTGAAATATTTAAGACATTTTAATATGTTGGAGTAAAGTATGACTTTTCTTCAGATATTTTCAGTTTCTTAGCATGCAATCTGAATAATGTCCTACAATTTCAGGGGAAAAGTCTGTGGCCATTGTTATATCTTCTT
TACTTTAGGCTGCAATAAAAGGACACTAGATAGTAACTCAAATTCGTATGAAGAAATGAAGAGCACGAGTAAAGGTGACTACACAGGCAAATTAAAAGGCAGTAAAAATGTAAGAGAAATTAGAAATACTTTGATATGAATGAAAACTAAAACACAAAATACCAAAACTTTTGACATGCAGCTAAAACAGTACATAGAGGAAAAGT
TACAAAAATATTTTATTTTTAGTACTATGGCTGTTTTGATAGCTTCATTAAGTGTCATCTTATAGTAAGAGTTTTAGTGAAGATCAAGGATGTATCATACAGTAAATCCTAAATATTAATAGGAAATATGTTTTAGAGATTTCCATAATTTGGGACGTACATAAATTTCCCCACTTATTGTATAGTATGTTTTTTCCAGCTTTCGA
GAACCATCACATCTGTTCAAACAGGAAGCCAAATTTTGTGAACTCTAAATCAATATGCAAGAAAAAAAGAAAGAAAAGAAAAATTTTCTTCTGTACTTTTAGTAAAGAAATATCAAATGCCAAGATCAGAAATAACTTAAAATCTTATGTCTTTCCTAAAATATCACAATGGCTTCTAATATCTCTCTGATTTCAGACTTTCCTCT
GGCTGAAGCTCAAGCAGCTGCTTGCACCTCATTCCAAGTCCAGGGGTTCTTACTCGAGTCCCCATGCTGGGAGTGTGGAAGTGAGCCTCCCTTTCTTCAGAGTAAAGCATCTACAAGACAAACTTCTATTTTGACTCTGTTAATTGCCTCTCATCACTGAAGTGTTATTTTGAAGTGTTATCATGTTGAAGACTCTTCCCGCCAGA
TGAGGACATCTTCTGCACCTCAAAAACTGCTGAAATTATTCAAACGAACCAATTCTAAGCCAGCTTACCCTGCCTCCCCGCTCTTTCCCATGGAAACCACAGTAAAGAGTCTTGCCGATGTTTTCCCCTCTCTCCCTCTGCCTCCTGGCCAATGCTGATGCTTCTCTGTGTGCCCTGACTCCCCGTGGTATGGCATGTATGCCAGA
CCTCCTATTACACATGTTTTTTTATCCTGATGTTTTGACACCTGGGGCCTTACTGTCCATGGGGAGACTGCCCCGCCCACGCTGGCCAGTTCCTGGAGATAGTAAAAGACTTGCCAGGAAATGTGCCTTTTATAGAGTCCCCACACACTGCCACCTCCTGTCTGAGGCTCTTACACCCTGGGCCACCATTCCCCTGTCCTAATCAT
ATATACACATTGTATTTTGTGGCTACTAGTACCCACAACAATTTTTAAAATTTAAAAATATTAAAAGATACATATCTGAAAGACAATAAATTCCAGGTAAAGTAAACTCAAAGAGAATGATACCTAGACACATAATACTCAAACTGTTTAACGACAAAGTCACGATCTTCAAATCAGCAAGGGAGCCTCATAGGATAAACAGCTGA
CTTCATAGTATCCCCCGTTCCTAAAGACAGATTAGAGGCCCCAGCACTGCACTGTTTCAGATTTCTGTGGGCCACCAAAAATAAAAAGCATCCCAGGTGGAGTAAACTTGTTAACCAAAGGGCTACTTAAAAATAAAATTGCTTGTAGAGAGCTCTCTTACAGCTTAATGAATGAGGCACCATTTCTCAAACTAAGATTGTGATCA
TTTCAGGAAGAACATCTGCACTGCATTGGTAATTCTTGAAAGAACGATCTGGGTTGAGCGAGGGAGCTGTTGTCACTCATTTTGTGTGTACTTGTTCTTTAGTAAATTACAGATTCACTAATAGGGGCCAATTTGTTGAGATGACAACAATCATAAATATCCAGATTCTTCATTTTCTCTTCTCATTTTCCGTGGGGATGAGTGTC
GACCTCCTGAGGGCTGTGTCACAGGCCACGGTCACTCATATTTGGCTCAAAATAAATCTCTTCAAATATTTTACAGAGTTCGACTCTTTTCCTCGACAATAGTAAACACTGTAATATATTTTTGTTGTTTTAATCAATTGTATACTACTGATTATAATTATAAATTCATTCAAATTAAAGGATCTTATAATTTTATAATCAAAGGA
TCTGAGATACATCTTTGTTCAACTTTTGATTATAAATATAACTAAGTGATAAAGAAATATGGTTATACAGAATCACCATTATCACATAACTTGTCCACAGAGTAAATCTTGTCTTTGAAGCTCAGTTACTATGTTTAAATCAGTAACTTGCAAATCTTTAATAAAGCCTTTCAAAATTAGTAAATTTTTAAATTAAAAAATTAAAT
TGATCCCCAAAGGCAACCAACAATGCACCTAAAAATGCTTTTAGAAAGTCACTGGTAACTTGTCTCCCCCAGGACTTGATGGGGTCTTGCTCTCAGGAGCAGTAAAACCCCACTTGAGAATCAGTGAATGATTACTTTCATTCATTTATTCAACAGATATTTACTGAACAATGATCATGTCTCAGACACCGTGCTAGGTACTGTAG
TCATCAATGGTACAGTTTAAAATATTTATTTTCTAATTATTTATTACTAGTATATAAGTACTATTGATTATTGATTTTTTAAAATAATGATCTAGTATTCAGTAAAATCTAAATTTACTTCCAAAAATATTCTGGGCGTCTGGATTTGTTTCCTAGGCTGCTACAACAAAGTATCACAAACTTGGTGGCTTAAAACAACACACATT
ACAGATGGAGAAATGATCATAACGACTTGAGAGATTTTCAGAGACTCTGTTCTCTGACGACGTGTCTATCCTGTACCAAATAACTTTGCCTTGAATAGTGAGTAAAATAGAAGAAGACAGCAAACACAGAGCACAGGCATGCTAGCTTTGCCTTGCCCATGAGCCTGCAGGCTCCTTAAGGCTAGGCCTTATGTTCTTTTCTTCTC
TGAATACTGTAGGCAATTATAACACAATGGTAAGGATTTATGATAGTATTATGATATTATTAGTGTTAGATATAAACATATCTAAACATACAAAAAGTACAGTAAAAATACACTATAAAAGATTTTTTTAAAAATAGTACATCTGTATAGGGCCCTTACCATGAATGAAGCCTCCAGGCCTGGAAGTTGCCCTGCATGAGGCAGGG
CAGAGCTGTCCAATAGAAATATAATGTAATCCACATGTGTAATATTAAATAATTTAGTCACCACATTAGAAAAAGTAAAAGGGGTGAAATGAATTCTCCTAGTAAATTTATTTAACCAATATATTCAAAATATTATTATTTCAACATTAATGAATACTTAAAAATTCTTAATGAGATATTTTATGTTCTCTTTTTTTTGCTTATGA
TGTGTCGTCTGAGCATTTGCATAATAGTAAACCTGTAAGCACCAGAAACACCTATGTTGGGAGGCAGTTTGTGTTATCATTTTGAACCTGGATTTAATCTAGTAAAGTCCTTCCTACAGGGGGGTAAAAGCACCGTCCCAGCAGGTGGGAGTGGGCTGACCTTGTCCATGGGCATCCTCCACAGCAAGGAGGCGTGGGGAGAGGGC
AAAGTGCTGGGATTACAGGCATGAGCCACCGCGCCCCGCGCAAAGTGCTTTTAAAGAGGGTGTAAAAGGGGGGTTGTCAAATCAGTCATGTAATTGGACAAGTAAAACCAGAAAATAAACTCTAATATGCTCATCCAATTCCAAAACTGAATTAACAGTACAGTATTATCATTCATTAAGCATTATCCCTCACTGCACTAAGTCAG
TTTTTTTTCATTTACCATTTTCTCATTACCCAGACTTCCCTCTGAAATGGATTATGAAGCTATAAGGTTTTAAAACTCACTTTATCACATTATTAGATGGAGTAAAAACTACCTATTTCCTTTTGCTCTAAACCCATGCTAGGCCAGGCATGGTGGCTCACGCCTGTAATCCCCTGGGAGGCCAAGGCGGGTGGATCACCTGAGAT
AGAGTGAAAGATTGACAAATAACCCAACTGTCCATCAATATTAGTAAAGGACTGTTGAATCGATCAGTACATCTCCACAATGGAAGACCATGTGGCTGTAAGTAAAGAATGAGCAGTGTTGTATGGACTGCTGTGGAATAATCTCTAGGATATGTTGTAATGTGCAAAAAAGCAGAGGCAAGTACCATGTGTACTTAACTCGCACA
TCACTACAACCATTTGAGGAGGGTGCTATTATTGTCCCGTCTTACAAGTAAGGAAACTGAGTCACAGAAAGGCTAAGTGACTTGCTCAGGGGACACAGCCAGTAAATGAAGGTGGCAAGGTTGTTGTAATCCAGGGCCCACCCCAAGAGGCCACCTGGCCCGCACTCCAGCAGTCCCCAGACTCTGGCTCAGCTGCCGCCCCGGGA
GAATGAAAGGGCCTACAGAATGACAAAGAGAAGAAAGAGAAAAATATATCACACCCTATGGTAAAATATGAGACTATGAAAGACAAAGAAAATTCTGCAGAGTAAATCATACAAAGGACCAACATCGAGAATGACACCAGATTTCCCCACAGCATCAGTGGATCCAGGAAAACAATGGAGCAGTATCAGCAAAGTACTGAAGGATA
ATATATTTCATGCCAAACACTCTTCTGACTGCTTAGACTGCCTCAGTGAACAGGAGAGGCAAAGATGGCATGAAGTTATATTATGAAACGGATTTCATGAAGTAAATATTACATTAGTTACATATTCATATTTCATATTCTGTTCTGAGCTAATTATTGCATATGATAATAGTTTTTTTGTTGTTGGTTTTTTTTTTTTGAGACGG
GGGAAGGTGCTCCGGGAGGGTTCTCGGGAACGGAGGGTCTTTAGAGATGCCTTTTTCTAATCCCCTCAATTCAGAAATGGAGCCCCAGAAAGTTGAAGTTAGTAAACCAGGGCTACCCAGCGAGTGCTGGTTACCCGAGGTGATCCTCACAATACAACTAGTCTTCTGATTTCGCTCGGCGCTCTCCCGTCTATTCACGTAGATTT
TCAAAATTTTGTAGAGGTTCTAAAAAGAAAGTGGTATGTTGTGTGATGATCAGCACTAAGTCCTGCATTCCTGTTAAAGCCACTTGGGTCATAAGAAGGGAGTAAAAAATGAAGTCTGACTAGAATTCTATTGCAGAGGCCAGTACATTTAGTATGGCATTGAGTTGTGATATAGTTTTACTTTGATGTGCATTTTGAATTTCAGC
TGGCCCTCATATCATACAACTTGAATTGGCATTCATTGACAATCACTTTGCTTTTAAAAGATGCTTAACAAAGAGTTGTAAGTAACATACTTTGAGACTGAGTAAATAAAATAAACATGCGAACCTTTGATGTTAAGCTGAGTTTGTTTGATTTTTCAGGCTGAATATACAAAGACTGTTTCTAGGAAAACTTGTGCTTTGTACAG
TCCAGCCTGGGGGACAAGAGTGAGACTTTGTCTCAAAAAATAAAATAAAATAAAATGACATAAATAAATAAATAAATAAAAGTGTAAAGTGGAAGAAATTAGTAAACAAAGTGATTTGTTTTACGAACTATATAGACATTGCATGTGTTTCTTAGGGGGTGAAATGGAGAGATGGGAAAGGGAAGAGAGATGCTCCTAGTGAGCTG
GAAAACAACCTGTAAGACATATCTGAGCCTCCTCTGATTCTACAAGCATAGAATATGGCAATTAAAACCTGAGGAAAAGGTTTCATGAAAACAAATTCTCAGTAAAACCAAATCACAATATATTCTAAACACCTAGCCCATAAGCATAGGTTTTTTTTTTTTTTTTTTTTTTTTGAGACGGAGTCTCGTACCGTCCGGGGCTGGAG
ATACATGCAGGATGAAGTCACATCCAAGGCTGTCTCAGTATGACTCCCAACTTATTTTTTTAACCTCATCTTTCAGTTTTTTTCCACATTTTATATGCCCAGTAAACAAAGTTGTGCAGATTCTTATAAATACCATTACCTTTTATTTTCTTTGGTGCCGGCATCATGCTGTTTTTCTGTTTGGAACACCCTCCCTTTCCACAATA
TTTCGCCTCTGTAAAATCAAGGTCATAACCATTTCTGCCCCATCTAATCGAGTAAGGTCTTTAGTGAGACCCAAATAAAATAAAACTACGTCTATGAAACAGTAAAGAAGTATAGGGAACTGTTTTTCATCCATGTGCACAAGCAATGTAAAATCTATGTTGTTTTAATTCGATTAACTTCAAGAAAGAGCCCCAGCTAAATTAAT
TTTTCCTAGAAAGTCTGAACATAACTGCAAGAGCTGTTTAAATTTAGGATCTAAGTTATAAAGCAGATAGGACTAAAAATTCTTTTTCCTACTAACCAGCAGTAAAGACCCAGAAAGAAGACAGATAAGTTTTAGACAAAATCAAGGGACTTGGCTTTATTTCCTGCACATCCAGGTTGCACTGTGAGTTAGAATTTGCAACCCTC
TAGCATAAGCCTACAGTGCTTTCCCTACTCTTTGTTCTCATTCACCACTCAGCACCACACTTTTGGCACCAGATAGATGGGGATTTTTCCCACACGTATCAGTAAAGCAATTCTGCAGCACACACCAATGAGGTGTCCTGCAATTCAATTCAATTCTGATGCTAACTACCCAAAGATGTCATCAAATCCCACAGGGTGAGGGCTTA
TATTTATCTAAGGACACTAGGTAGCTAACATGCATTTCCTTTGCTATTGAATAAGATTGTTTCCCCAAGGTGAGTGGCAGCTCTAAGCAAGGAAGGATGGAGTAAAGCGCCTGTCTGGCTGTAGTGAGGGAGACAGTGAGTCAGCTGTCAGCCTGTGGACCCCCAAAATGCCAATGAGGGCATATCTGAGACAGGGTAATTTATAA
GGGGTTGGGGGTCCTGAAGCCCCCGCCATAGGGCACAGGGTGGGTGTGGGAAAGAAGCTTCCATGAGGAGTGGGAAAATACGAGGGATAGCAAGAAAAAGAGTAAACTTGGAAGGATGGGTTTCAGAAGTGCTGGAACCAAGAACAATCTAGAATGCTTTTAGAGAAGGAGGCCACACAGGGGCACATCTGCACACCAAGGAAGGA
TTCTTTTAGTTCAACTAACATCTTTTTTTTCCTCATGCATATGCAAGCAAAAGTATAAAAATAAATTCAGCTAATAGCCAAAACAAAACAGCACATTTGTAGTAAATCCTGCCTGTTTCTGAAATAAAATTCAGCAAAAGATGTGTTTTTGTTTTTTCTGTTTAAGGGAGAGATGGTGGAGATGTGGGTTTTGGCACAAACCTTAA
TCTGGGCTAAATTCCCCAGATCTGGAGAAAGATAGGTGAGAGCCAGAGAAAGTAGGGAGGCAGGGGAAGGAGGAGCATCCCAGGCAGAGAGGAAGCCTAAAGTAAAACAACAACAACAGCAACAACAACAACAACAAACCCCCATGAGCTTAAGAAGCTGAAATAAATTCCTGATGGGTAGAAAACAGAATGTTAGAAGGTGAAGG
AACTGTAGGTGAGTCAGCATATGGAAAATGCAGGGGATTCCTGAAATAGTACTGAGTCATTAATCACTGATATCCTGGCTCAGTTCACGAAGCAACTGGGAGTAAATAAGCAAAGAAAGTGAACTAATGCTTAGAAGATGGAAATACCCCTGGGGACATTTGTTGAGTCAGTATAAGAACGTGGAAAACTTCAACAGTCATAGATT
GTACTTCCCCTTCCAGGAGGTCGGCCTCAATTGCCACCCTCCTCAACCTTCAGGGTGGGATAGACTTGGTGACTCATTTTCCAAGAATAGAGTATGGAAAAGTAAAAGAAAATATTAGCAATTTAATAAATTTTTACAGTGCAGAAATCTAACAAACACTCCTTCGACTGAGCAGTTAAGCCATGCGTAACCACAATGCTTACCAC
CAGCCTCCCAAAGTGCTGGGAGTACAGGCTTGAGCCACCACACCTGGCCGGCTTACTTTTAAAAAAACAGTAAAAATATAGAAAGAGGGAACACCAAAACAGTAAAATCAGGTTACCTACAATGGGACGTAAGATACCAGTGATGAGAACATGAAAACGTGAAGCTTTTATAAGTAAAACTGTAATATTTTGATTTTTGAAGACAT
TGAAGAAATGGAAGATAGGCTAATCACATTTTCAGGTAACAAAAAGTTGGAAGGGACAACTGGGTAGAAGAATCAAGATTGTAAAAGTTTAGAATGACAAAGTAAATTTGAGCAATCTTACAGCATGCACAGGACAAAATAGCATGTCCATTTTTGAAGTTCCAGAGGTGAATAAGCATGGTTCCTGAATTGAACAAGCTCATATC
ACCTGTGCTCCCAAAGTAGAGACTAGAATGTTCTATGATTGATAATCATCCGTGGGCAAAAGCAACAGCATGGCCTCTGAAGCGATCACTCCTCATGCCAAGTAAACGGCTTTCTCAGCCCACACCTGCCCTGAACTAGTCAATTACCAACGTTGAGAAAGCAGGAAATGAATGGCTCATGATTTTAAGCATCAATAATTTAAATA
AATTATTTTGGCCAGTTTCAAAGGCATTTATCACAAAGTAACACAGTCTTGCTAAAATATTTCTTTAAACACAGAGTTCTTTGTTCCTACACCTTTAAGAAGTAAAGGGAATACCCAGACACTGTACCTGTTTTGTAAGTTAAAGTGAAAACATACTGCACTGAAACTTATAGTTGATATCTCTTCAGAAGAGAAATTCATCAGCA
CCTGCTTCACAATAGAAATAAAAATGGTCTCTTTGTTCATTTACTGAACAAACCCAAAAACATATGTTTTTGGGACAAACCCAAAAACATAGCTCAGTCTAGTAAACTTCTCCAAAATATGCATGTTATACATTTTTGAGATACCTCTTGTGTTATATATCTGGTGGGAAAAAAAAGGGAGCTTTGATCATAGCACATGCATCAAC
TGTCCCAAACACAGTCGCCTTAGACCCAACCTGCTTCCTCTGTGACATCCCAAACTCTCTCTTATCTGTCAACAGTTTAGTCTCCCTTTGTGATTATCACAGTAAAAACTGGAATTGTTGACTGTCCCAAGCATTACTGAGTGGGGTCTTTGCCGTTCTGGTCTTGGCCCTATCTTCTGAATCTGGGCATTAGGAAGAGATTTCAG
ATAACACTCAAGCCATTCCTCAAGTACACGTAAATATTATTCTAGTAACTATAATTTTTTAGAATTAAATTTATATTAATAATGCTGACTAGTAGCTACTAGTAAAAAATTCCTAAACTCACTTTTCCAAAGTTAAATTTTTGCTTTAAAAGCATACACTTTTTCAATACACATTTGTATCTGTACATACATATGAGATATTTTCA
ATATGGCAAAGAAACATGTTTTGGGTTAAAATTTTTCTTCTTTGTCACCTAATGTTATGCCAGAATCAGATTGGAAAGTAAGTCACAATATATAGGGTTAAGTAAAACCTGTCTGATGAGAATTTATGGTTTGTAGGGCATGAATCCCCAGATCCCTTAGATAGGAATTTCATCACGATAAGAAAAACATTAGCATTTTAAGCTGG
ATGAAACTGTTAAAGGAATGAACTAACTTGGAGATAGAATCATCGCCTTTGCTGAACACCATTTTAAGAATATTGGAATATATAGGGGTACCAGCATAATAGTAAAATGTGCCCATATTATCTATAATTTTATGCTGGGCACTTTTTAGAAATTATTTTTTATAACTTTGTCTTTGAGATGATTTGGCTACAAGTTCATTACATTT
AGCTTCCCGAGAGGCTGAGGCAGGAGAATTGCTTGAACATGGGAAGTGGAGGTTGCAGTGAGCCGAGATCGCACCACTGCACTCCAGCCTGGGTGACAAGAGTAAAATTCCATCTCAAAAAAACAAACAAAAAAATACGTCATTGAGATTTATCATCTCCAGGTCAGGAAAGTGGGCTTCAGCTTTTCCCAACTTTTTTTTTTTAA
AAGACTGCTTTGCCAACAAAATGCCAGTAAAATCTGAAACCCAGGTTCAGACACACTGGGAACGTTCCAAAATTTAAAACTTAAAGAACTTCTTTATTCCAGTAAATCAGCTTCCCTGTGAATACCATCAAAATCCTGGGCTTTAATGAGTAAGGGAATATCAGAGGAAGGGGTGGAGAAGGAAAGGATTTGGACGAGCACAAAAT
TCGGCCTCCCAAAATGCTGGGATTACAGGTGTGAGCCACCGCGCCTGGCCATATCCAACATTTTTTATAAATATTCAGAAACAGGAACAATTCCACACACAGTAAATTCTGTTACCTAGAATTCTACACACTGGTATAATACTAGTGTTTGACACTGTTCCAGTAACAACTCCAAAGCACTAAAACAACAGTCCCCAACCTTTTTG
GGTGATAGAATTATTCTAAAACTGGATTATGGTGTTAGTTGCATAATTCTAGAAATGCACGAAAATCTTTGAAATGTACAGTGCCAATGGGTAAATATATAGTAAATAAATTACATCCCAATAAGTTGTTTTTTTTTTAAAGCGTAGACTCTTATTATTAAGACAATATTTGTATCTTTTATTTAGCTACAGAGTCGCTACAGGAA
TGAAAACCTTCTGGAAAGGATCACCACTCTAGATACCATAAAGAACATTCATGATGCATGTGAGAGATCAAAATATCAACATTTACAGGAGTTTGGAAGAAGTAAATTCCAGCCCTCATGGATGACTTTGAGGGGTTCAGGACATTAGTGGAGGAAGTCACTGCAGATGTGGTGGAACAAGCAAGAGAATTAGAAGTGGAGCCTGA
TACCCCTGCCACAGCCCTGCTCCCTGCAGCAGGGGCCTCAGAAGTTAGTCTCTTGGAGCGCTGGGGTTAAATGAATGTGCCTTGCACATACTAGCTGCTCAGTAAACACAAAAAAACTCAACCCAGGCTCCAGAACAAGAGCCACACCCCACAAGCTGGCTGTGGTGGCCTCTGAATCTGAATTCCCACCTCCATGTGACCTTCCT
TTCTCTGGAACACTGGCCTTTATTCCCAAGCCTTCATCACATTCAGAAGGGACTGTTTTCTTTTTCTTTTTCTTAAGAAACTCACAGTCTACCTTTTCCAAGTAAATAATCATCACACTTTCTGTGGCTAACCAGTTGGAGATTTGACTGAACACCTAAACTTTACTAATGTTATATCTAAACTTTAAGTGAATTTTTGCTACACC
GGCAGGGATGTGGCACTGTAGGCAGCCACCCAACAGCTTGTTAGACTAGATATTGAGTGAAAAGTTTGAGTGGAGAAGAGAGTTTGAAGTATTAGTTTGGAGTAAACCATTGAAAATACTTCTTTTGCAGGGAAAGATGTATAGAGAAATGAGTGAAGCGGTCAGGGGATAGAACCAGAGGTCACATCTGAGGTTAGGGCTAAATG
TTTGCCATTCTTTGTAAAAATGGCCCTAAATTTACCCATTTGCTCAAGTTGTAAATTTGGGGGCACTCCTCTCTCCCTCTTTCCCCACACTGAATCAGACAGTAAATTATCTGGATTCACCACATCTTAATACGTTTTTATTCTCCACCTTTCACTTTACCTCATTGTTATGACTTGTCTTATTAGAATGGAGTGTCTCATTCCAT
TAAAATATAAAACAAGTCAACCACAGTGAGAATCAATAAAGGCAAAAGTTGTTTTTTGAAAAGTCTAGTAAAATAGACAAATCTCTGATCAGACTGGCCAAGTAAAAGGTGTAGAAGGCAAAAATAAATGGCATTGGGAACTCAAAGGTATACATAACTTTAGAAACAGCAGAGACTGAAAACACAAAAGGAGATTATAATAACTT
GTCTCAGCCAGGGTAAGTCACTTCCCCAATATCACACAGTGAGTCTAGGGAGCAGATCTCTGTGACGAGATCTGCCCATTTTAATCAAGGGGCGTTTTCCAGTAAAGATTACAGGACAGAAGGCACACAAAAGCACACTGGTAAGCTCGGAAGCACTTCATGAGAGTTAGTTGCTGTTGCTTGCTACGTGTACATTCTGTTGGTTC
CTCCTCATTCCTGACTTGGAGAGAAGTTGATGATGAATTATCAAATAACAATATCAGTCAACAATATATGATCCAATTTTAGTTATAAAACATAAAACATAGTAAACCCTCCTATTTACAGTCTGTGCTATATTCTCCCCCACTTCTGCCTCCCCCTTCCTTCTCTCCTTCCTGCCTTTCTTTGTTCAAAAATTTAGCTTATCTGA
CCCCAGCCATTTGGATCTGTAAGTCCAATAAACCTCTTTCTTTTGTAAATTGCCCAGTCTAAGGTATGTCTTTATCAGCAGCATGAGAACAGACTAATACAGTAAATTACTACCAGTAGAGTGGGGCATTGCTGAAAAGATACCCAAAAATGTGGAAACGACTTTGGAATTGGGTAACAGGCAGAGGTTAGAACAGATTGGAGGGC
TATAGAAAACAGGCAACATGAGATCATTTATTTATTTTTATGAGGGAATAATTTTATTTTATGCTCATTTTACTGAGGCTAATTTCTTCTTATTCTAAGAAGTAAATGTGAACATGCCTATTGTGCATTTGCAAAGGAAATTCAAACATTGTCTTTGTTTCAGAAGCAAATGCTGTAAATGTTGCTATTTCAGAATGACTTTTATC
TAAACTAAAATTCCATCTCTAGGACTCAGTGAACTGACAAGTGTTATTGCTTCCAAACTTGGGCTATGTTCACTCCATCCAGGTGCATTTCTACAATTCAAGTAAACATTTTCACTGTAAACTTATTGCTAGTAAGAGCACACCACATCACAAGGAACAGCAAATAGCAGACATATCTTTGCGCCTTCACACAGCAGCACAGAAAT
CCACAGGAGCAGTCCTTTAAGGTTGATCGCTTAGCAATGGATGACCCGAGGTGTATAACTAGTTCTTATCTCCAAGTTCAAGTCCCTGAATAGGGCCTACAGTAAATAGTCCTCTGGCTTGTTCAGTCTGCTTTAAATTCTTTACAGGTCAGATACCAATATTTGTATTGGTTCTCATAATCACAGTAGCAGTGGTCAAAACAGGT
AAAAGAAGTCAAATTGTCCCTCTTTGGAGATGACATGATCTTACATCTAGAAAAACCTACAGACTCCACCAAAAAACTCTTAGGTTTAATTAAAAAATTCAGTAAAGTTGCAGGATACAAAAAAATCAGTAGCATTTATATACCCAATAATGCACTGGCTGAGAAAGAAATCAAGAAGAAAATCCCATTTACAATAGGTATAAGGA
TTCACCATCCAAGAAAGTAAAGAGCCCAGACTCAGTCTCCCTCTTCCACAGATCAACTGGGCCCAAATCCATCCACTTCTCTGCATTCAGCTCTTTCATTAGTAAACCTGATACTAGTAGTCCACGTGCGCGCACGCGCGTGTGTGTGTGTGTGTGTGTGTGTTTAGCAAGAGGGGCTTGAATTCCTCAAAGTCTCAATGAAAACT
CAACATATATTAATTTATTTCTCTCTCGCAGAGGCCATTTTACTTAGGTGGTTTATTTTTGCCATTTTACAGATGGAAAAAAGAAGAGAGAGTGAGAACAAGTAAACTCCCCACAGCTCTATCCTTGGTAAGTGAGGTAGCCAAGATTCTGAAGCAGGCTTCTGACTCCAGAGTGCTCCTAACCACCAGTCTACACTGCCTCTTTA
GAAAAAAATGAAATAAAATAAATAATAAATTAAAATTAAAAATCACTTAAATGGCTAGCTTTATTTTCTATGAGCAATTCAAATATAATTGTTAAGAATGAGTAAATCAGGTAAATGTAAATGCAATAAACAAGAATAAAAGTTGTCATCATTTCAAAAACCTTTTTAGTAAGTTAAAAGGTTTTTAGAAAACTTTGAGAACATAC
CCATGATTTCCAAAGCCACAGGCTGCTTGTATAACATTTGTGCAAAATGCGTGGGCTGCTCCCATGAAGCAAGCATTGCCAGAAATGTTTACTCTGCAGGAGTAAAGCTGTGTGTTTGTCACTCTGTTTGAAAACTTCCACATGGCAGCTCAATGGGTAGAGTGTGGAATAGACACTCCATGGATGGCCACGGAACTCTCCATGCC
CCCACAAAACATGACAGTTTCTTATATTTGGACTAGAAGTCACTAATAAAGATACATTTAGTTGCCCCAGCAAAGAATGCTTAGGATTGCACATGGAAGCAGTAAACTAAAACAAAGAGATGGAGAATGACATTTAGCTATTTTCCTATATAGATAAGATTTGCAATTGTACTCTTAACAAAACTCACCTCTACAATTGGAATACA
TTAAGGATTCTAAATCCCATTGCCAAAAGCAAACTGTCCCATCAGCACCAGTGGAAACCATGTATCTTTGAGAGCCTTTGGCCATCGGGCTAAACTAAAAAGTAAAACATATACAATTCAGTTTCCAGAACTTCTACTTAAGTTACAGTTTAATAGTCTTGCAAACTTAACTTCAATTGACAGTTTCAGGAAATAAACACATGAAA
AAGGCAGAAAGATAGCAAAAAGCCTGACAAAATATTTTAAAAATTCTTATTTTTAAAGCAGTATACATATTTTTAAGACAGTTTTTCAAACACATTTTTAAGTAAAACTAAGATAAATTTATGAGTCATTAAAATTTATCTTAAATATTATGTTTTTAAACGTTAATTTTGAGTTACATTAAAATGTTAACAAACGCTGTATTACT
GCTGTCTGCCTCACTGTACTGGCTTACAAACTCCGTGTGATCAGACATTTTTCCCTGTGTTGTTCACTGTTGTATTCCTTTGCCCTAAAACACCGCATACAGTAAATCAATAAATCTCTGTTGAATAACTGACTAAATAAATGTGACTATATATACACTAAAGCTAGTGCAAGGATGTCATTTGAAAAAGATAAAAAGATCATTGC
GATGTGCAGGTGGAAGACAGTGATATGGATGATTCTGACCTTGTGTAGGCCTAGGCTAATGTGTATGTTTGAGTCTTCGTTTTTAACAAAAAATTTAAAAAGTAAAAAAGCAAAATTAAAAATTAATAATTTGGGAGGCCAAGGCAGGTAGATCACGAGGTCAGGAGATCGAGACCATCCTGGCTAACACGGTGAAACCCTGTCTC
TCCTTAAACAACCACAGAATTCAGATCCTAAGATAAGGCAAATGCCATGTTATTTATGCCTTTTGTAACTTTTACAGCACCTGATATACTGTAAATGTTCAGTAAATATTGAAATCAAACAGGTCAATATTAAGAAAGCCTATATATTAAATACAAGAAATATTTATCATTTGCTTGCTATAAGAATAATATTTTGTGGCAATTTT
ATGTAAAATCCTAGGAAATATTGAACGTTGTCTGAACTTGGGGTTTTGAGGTTGCGTCTATAGTCCTCAGATGCTTTTTTTTTTTTGATAGGGATAAAGAAGTAAAAATTGGAATGGGTTTTGGTTTCTAGGAATCAGGTGAGTTGCCTGAGAGATAGTTACATGGGGTTGATCCCCAGCCGGTTGCCATCAGAACCCGTAAACAC
CCTAATAGACATCTACAGAACTCTCCACCCCAAATCAACAGAATACACATTTTTTTCAGCACCACACCACACGTATTCCAAAATTGACCACATACTTGGAAGTAAAGCTCTCCTCAGCAAATGTAAAAGAACAGAAATTATAACAAACTGTCTCTCAGACCACAGGTCAATCAAACTAGAACTCAGGATTAAGAATCTCACTCAAA
ATATTTTCACACATATTACCTGTACAGGAGACATAATCAGTGCAAAATGGAAATGTGAAGCTTCTCATTCAAAAACTAAGATTTGCAAGATGATGACAGCAGTAAATAAATAAAAGCATCGGTTTTTTCTGAGTGTGGGGCCCTGTGTGACTGCACCGTTTGCTCCCCCATAAAGCCAGCCCTGCCTGTGACATGGCAGCCTTCTA
CCCATGGTGACAAAATGCTTGTGACTACTTCTGTCCATTTTTGAAACATTAGTGAATCACTCCAAAACAAAAAATGAACAAACATCGTGGGATTAAGGAAAGTAAACTTGCCTTTCCAACCCTGAGAGATACATTTAAAAATCAACACTTGATGATTCAGCATGAAGATAAAAAAGGTCACCTGAAACAGAAAGACGGGCTCTTAG
GTTTGCACAAAATATAACTGTATAAATAAAAAGTTCATGAGAACCAATGGAAAAACTCTTAGACATGGTAAAGATAATTCAGTGAAGTGACTGAGTAAAAAGTAAAAAGTAAATAGGTTGCCTAAGTATGTACAAAGAAGCATGCTTTCAGATCCAAGATCCATGCACAATAGAAACAAAAAGCATAAGTATAAAAAATGTGTACA
ACATGTTTTACACTTAAAAAGCTTTCATTTCACCCAATATAATAATGGGCATTATTTTCTATGCTTAAGGACTGAAGTATTACAGCAATTGTAGTAAAAAAGTAAAACATTATACAGCTCATGTGGAAACAGCTTTCTAATTTTTTTAAGACTAAGATTAGGATGCAAATCCAACCCGGAAATTGAACCATCACTAAGCATCTTTG
TTTAGATAAAAATTTTGTAATCGCTCAGAACTGCACTTCCAAGTCAAAAGAATTAATCTAAATATGTGTTGCTGACTCAAATAGAGAAGAGTAGGAACAAAGTAAACTCCTAAAAATTTTTCTTAAGGCATTTTAAAAAACTAAAACAAATGAAAAGCCCTATAGGACCCAAACACGCAGGCAAAATGAATTCTCTGAAGAGAAAA
TGGCAGATTACACCCTTCAGAAGAAACTGTCAATGAACCAGAAAACAGAGCAATTAAAACTACCCAAATTGAAAAACAAACTTTAAAAAGGCTTAAAAACAGTAAACACAAAACTGGTGAGATGTGGGCCAATATCGTTTGGCCTAATATACGTATAATTGGAGTTCTAGGATGAAAATGAGATACAGAAAAAAAATCGAACAATT
CAATACGTATGTCACTGGTGATCTTGGGGTAAATTGTTTTAGTGAAAGGAATGGCAGATGGAAATTCACCAGGTGTTGAGTGAGTATAGGCAGGGAGATAAGTAAATGGGTTTCGACATGTCTTCAGAGAACTCTGGCTTTGAAATACGAGGAGAAATACAAAAAGCTCATGCGCATAAAAGTGCAGCCTAATATATCCTAAAGAG
GGAAAGACCATAGGTGGAGAAATAGAGTAATGAGTCATCAGTTTACATGTGGTAAATGAAGCTGTGGGCATGGGAGACAGTTCCTAGGGAAAGAGAACACAGTAAAATAAGAAAAGCTTGGTCCAGGCCTTTAGAAACTACGGTTAATGGCCAGCTAAAGACAAGACTACAAATGAAGTAGAGGTCAGTCCACCCAAGGCATAAGA
ACACTTGAGGTATCCCATCCTGTGTCCCTGGCAGCTGGGGCTTCCCACCATGGCCATGCCCCAGAGGGCATCCTCTTTCTTCTGAGTCTCCTGTGCTCATAGTAAAAAAAAAAAAAAAAAAAAAAGAGAGAGAGAGAGAGAGAGACTACAGTTCTGAAATGCCCCATCTCCAATAAATTTTACCCTATGCTCCTATCTCTGCCCCT
GTGATAATCCTAAGCTGGATGCAAAGAAGGTGTCACAGAGCCAGCTCGGCAGGCAGCAAGGAGGCCTGGAGGCCGGCAAGCCTTGAAGATGGACGGAGCAAGTAAAGGCGGCGGCCAGCAGCAAGTGAGTGGGAGGCCTGGGGACACGCCTCCATGACACAGCCTGAGGGCTGCCAGCCCCTACCAGAAACTGGGAGAGACAAGAA
GGACTCGTGTGGGGCCTGTAGCCTCTTTCTTTTGGCTGATTTTTTGCCTTTTAAAGTGGAAATATTTTACCCACTGCTTGTACCTCCATTGTGTCTTGGAAGTAAATAACTTCTTTTTGATTTTACAGGCTTGTAGGTGGAAGAGATTTGCCTTGTCCCAGATGAGACTTGGGACTTTGGACTTTTGAGTTAATGCTGGAGTGATT
TGATAAACTACTCAATAAAACTAACAAAGAAAATAAAACTGGCTATGTTCCTGGTTGTAAAAGTCTTCCAATCATGGGAACAAAATGTCTGCTGTAAAATAGTAAAGAATTCTACTATAAAAAGAAAGCGGGGCGTGGGGAAGGTACTTCCTTCTTTACCTACTCTGTCCTTCAAAAATCACCTGCAACCCCTTAGGCTAATGGCA
GCAATAGCCACTTTGGAAAATAGGTGGGCAGTTTCTTATAAAGTTAAACAGATACTTAATGAATGACCCAGCAATCCTAATCCTGGATATTTACCCAAAAAGTAAAAACTAGTGATCAGGGCAGGCACAGTGGCTCACGCCTGTAATCCCAGCACTTTGGGAAGCTGAGGTGGGCGGATCTCTTGAGGTCAGGAGTTCAAGACCAG
GAACATGCTTTGTGGCCAGATGAGTTACACGCACCAATGGCATGACACTGAGAAAATTCCCTGTCCTTGGTCTCAACAGCCCACTCCTTTTACTGCTTAAAGTAAAAAATAAAAAATAAAAATAAATTTAAAAACCCAACCCTGACTCTGAGCACTGCATAATTCCTCTGGAGCCTTCTCTACTAAGCTAATCAGCATTGTACCAA
TGCTTGAACTCAGGAGGCGGAGGTTGCAGTGAGCTGAGATCGTGCCACTGCACTCCAGCCTGGGCTACAGAGCGAGACTCTTGTCTCTAAATAAATAAAAAGTAAATAAATAGAAATAATCATAACCCTGCCTGAGACAGGGCCATGAGCTTAAATCATACATGTAAAGAGCTTGAGATGGTTCCTGAGCTTCCTGATGCGTGTGG
AAACAAAAAGAACTGAGAAGTATATGTGTGAATAATAAATCTACAGTGAATATAAACTAAATAAATAAGTAAATGAAAGAATAGTAAATATGTACATGAAAGTAAAACGTATTGAAGTCTTAGAGTAAAGTGAAGATGACAGAGGAAAGTCAATTAACGTAAAAGATAGCACACTTTAAATTATCCAGTTTGAAGAATAGAAAGAA
AGCTACTCGGGAGGCTGAGGCAGGAGAAACATTTGAAACTGGGAGGCGGAGGTTGCAGTGAGCCAAGATCACGCCACTGCACTCCAGCCTGGGCAACAAGAGTAAAACTCCATCTCAAAAAAAAATGTATTTCTTTAGAGATGGGTATCACTATTTTGCCCAGGCTAGACTCAAACTCCTGGGCTCAAATGGTCCTCCGGCTGCAG
GATCTTAAATGCATTTCTTCAGTTTAAAATTTTTTCTTAATCAATATTTTTTCAAGTATTTTTTCTGAGCATTCTTTTCCACTTCTCCTTTTCAGACTCCAGTAAATAGTTTTTAAAACTTCTCACAGTATCTTCTATGTTTTTTACCACCTCTTTTGAATGTTCAATTTTTATGTCCCTATCCATGCTTGATTCTGGATAGTTTC
CTGGACCCACTTGGGGCCTGGGGGAACTCACTGCCCTGAAAGGAAGAATATAAGCCTGGCCGGCTTCACCACCTGCTGATTGTAGAGCCCTATGGCCTTGAGTAAACATAGGCAGTAGCAAGGTAGTAATTACGGCAGGCCTTGGGTGAGATTCAGTGTTGTGCTGGTTACAGGTCTGACCCAGCACAGTCCCAGTGGTGGTAGCC
CTAACACACAAGACAATGTAAACTGTTAAGGGCTTCACAACTTATTTCTGACATGGATTGCTGTGTTAAGATAATATGAAAGAAAACTCAGTGAATATAAAGTAAAATATTTTAAAATATAACTGATTTTTCTACAGGCCATTTTCTAAAAATGTCTAAGCAGCTAAGGACTTCAACCCTGTAAAAAGCAAGAATGGTTTTAATAT
AAGGGAAAAACGGCCTCTTCTCATCAGGGCTGCTAACCTGGGATTGCCAGAGGCCATCCCCCACTGCATGGAGAGAGAGCTGACACCCTGAATGAAGTCAAGTAAAGACAAGCAGGGCTGAGATGCCGGGAGAGAGACAGAGCTTTGAGTGCATTATTGAGGTCCTGGATCCAGCCATGCCTGCAGCTGCGCCTGGGTGAGATAGT
AGGGAGATCCAGACGGCCGTGCGCCTGCTGCTGCCCGGGGAGTTGGCCAAGCACGCCGTGTCCGAGGGCACCAAGGCCGTCACCAAGTACACCAGCGCTAAGTAAACTTGCCAAATTGATGCCTGCAGCTCCTGGGGAAAGTGGAAGTCAGATAACTCCTTTATGAAAAGGCAGCATTCAAAAACTATAAAAAATATAAATCCAAC
GAATGGACACCAGAAAGCCTAAACTTCAATCAGTTCTAGATACTGGCTCACCCATCCACCTAAAGATAAGTGAACACACTTCCAGCTATCTCTACTGACAAGTAAACTCCATGCAAGGTTTCCATTTGGCAAGATCCTTAACTTACACAGTAAGTACTTAATTTTCAGAATAGAGCTTTTCAGTTATCAAAAGTATAAAATTCTTC
GGTCCACTGTGAGTGAAGTCTTTTTCCTTATGGGACACCTAGGCTGGCTTCTCAGAAAGTGTGTGCAGTTTATTTCCGGGTTCTTGGCGGTGTTCTGAATAGTAAACGTTGCCACCTAAATGAAGACCCTTTGAGATATCACTGCGTCTCTACTGTTCCTGATGGTGGACTTTCTCCTCCAGCGTCTGCTGACAGTAACAGTGGAG
CTGTAATCCCAGCACTTTGGGAGGCCAAGGCCAGAGGATGACTTGAGCCCAGGAGTTCCAGACCAGCCTGGGCAACATAGCAAGACCCCATCTCTATAGAAGTAAAAATAAAAAATTAGCCATGGTGTGATGGCACGGGGCTGTGGTCTCAACTACCCGGGAGGCTGAGATGGGAAGATCACTTGAGCCCAGCAGGTCGAGTCTGC
AGGGAAATAAAGAAAGTGGAGCAATAAACATGCCTATATTTTGTGAAAATTTATGGGAAAAATGATTGAAATCCTACAAGGAGAGGAGTGAAATAGGGGTAGTAAAATATTTGAAGATGTAATGGACAAGAACTTTAACCTGATGAAATGCATAGATGCAAAGAGCATTTAAGAATCTTTAGGCCAGGCATGATGGCTCACACCTG
AAAAACAGAGATTTTTAATTGGATTAAATAATTCAGGACCCAACTATATTCTATCTACCAGAAGACTCACATTAAATATAAAAAACATAGATAGGTTAAAAGTAAACAGATGGAAAAATACACCACACAAACATTAATCAAGTAAAATTGGAATGGCTATATTAATATCAAAGTCAACTTCACAAAAGAAATATTACCAAGGATAA
AAAGAATGCAAGGCAGTCGCCAGTGACTGCCCCTATGAGCAGGGTATCCAAAGTGGGAGGGAAAGAGGAGGAAATCTAACTGAAAATCCACAGGCAAAAGAGTAAAATAAAAGGGCAACGAGTTGCTGTATTTTCAAAGCGGCTGAAGAAAAGCAGCCTCTAGGTCCCACTCAGGCAAGCAGGGCTCCCTGGGGAAGGGCGCCTGG
CCAGCAATTCTGCTTCTAGGAATCCTTCCAGAAGATAGACCTCCAACAATGTGAAAATACATTCGGAATAACCTAAATATCCATATGCAGGAGAGGGTTGAGTAAACTCTAGTACAGCCACACAACCACATCCACTGTTGAGGATGACCTCTGTGAATTGGTTTGAGGTGGTTTCCAGGGCACGTGGATGTGAATGAGGCAAGTAC
AGAGGAAGTCAAACTGTCACTGTTCACTGATGATATAATTGTATACCTAGGAAACCCTAAAGACTCATCCAAAAAGCTCCCAGATCTGATAAATGAATTCAGTAAAGTTTCAGGACACAAAATCAATGTACACAACTCAGTAGCACTGCTACACACCAACAACAACCAAGCTGAGAATCAAACCAAGAACTCAACTCCTTTTACAA
GTGTACTTTAAATGTGTGCAGTTAATCTGTGCTCTCAATAAAGCGAAGCCAGGGTGCGGGAAGCAAGTAGGAACCCCAGAGTTGGAAATATGGGTTTTAGAGTAAAGTCTGTGGATTGTTGGTGTTACAGAGGGACCACAGCACTGTCTTTAGCATTCACCCCGGAAGTGTGTGGGTTTTTTCTGGAGTTTAAAATGATTAATTCT
CGGATAAGCACTAAATTTATGTACAGAGTATGTTCACTACAGCAGTAATTTAAATAATTAACAATTGGAAGCAACCCAAATACCCAGTAATAAAGGATTTAGTAAATCAGTTATTGTACTTCACAACACAATGAGATATTAGAAAGCAATTAGCGTTTATAGGAATGATCCATGACATGAAAAAAATGTACCCAGTATACTGGCAC
GCTGGGATCACAGGCGTGAGCCACCGCGCCCGGCCCGCTTGTCTATTCTTATGCCACTGTCAAATGAGCTACATTGCTGCAGCTTCATGTCTAGATCTCTAGTAAAATAAATCGGCTCACTTTGACCTTTTTCCTCAGGATATTCTTGAACTGATTAATTTTTCCTGTACATTTTAAAATCAGCTTGTCTATGGAATTAATCTGTA
GGAGGTTGAAGCTGCAGTGAGCTGTCACCACACCACTGCACTCCAGCCTGGGCAACAGAGCAAGACCTTATCTCAAAATAAATAAATAAATAAATATCTCAGTAAAGGTAAATATATAGACAATTATAAAAGCTAATATTGCTGTAACAATGGTGTGTAATGCTGCTTTTTGTTTTCTACATAATTTAAGAGACTGATTTAAAAAT
GGAAGGGGCTCGAGGGGCTTGGGTGCCGCAGCGCGTCCTTCCGTAGAAAAGGCTTGCGTCAGTATTTCCTGCTTTTACCTCCTGAGTATTGGAATATTCGAGTAAACCCTGGAGTTTCAGCGCCAGCGCACGCCTCTTCATCAGGGCAGCGCGTCGCGAGCGCGCTGGTTCCCCGGGGCCTCCCGGCCACGGACACCGCTCTAGCC
CAAGGCATGAATTTGAGAAAATCAGTTTTCTGTCATCCTGTCCCAGAATTCAGGCAGTTGTTAACAGGAGCATTATCCAGAAATATTCAAGAATCCCAAAAGTAAAATTTGCAAATCAAACTAGTGTATCTCAAAGCATAATATGTGATGGGCAGGTATTTGAATGCAGTGGTTCTTAGGAGTAAAACTAGAGATTTGTCAAATTT
AATTGGTAAAGCCTTTTGAAGGAAAATAGGGCAGAATAAGTCAAAGAGCATTAAAATTTTTTTGTTTTTCCAGAAGCAGCAAAGTTCTGAAGGAGACGCAAGTAAAGATACCACAGGTGTCCTAGATTGTCAACAGACCATTTAATCATTTTTGTTAACAAAGCAGGTGACAATTGAGCCCTAATTTGCGTTATCATTAGTTGTTA
ACAATAATAGTGGGAGACTTCAACACCCTGCTGACAGTACTAGACAGATCATTGAGGCAGAAAATTACCAAAGATATTCAGGACCTAAACTCAGCACTGGAGTAAATGGACCTGATAGACATCTACAGAACTCTCCACCCTAAAGCAACAGAATAGACATTCTTGTCATCACCACATGCACATACTCTAAAATCAACCACATAATA
GTGCTGACAAAGACTGTGAAGCAATAGAAACTCATATATTGCTGATGGGCATGCAAAATGGTATAGCCACTCTGGAAAACAGTGTGGAAGTTCTTTATACAGTAAAGCAAACACTCACCAGACGACCCAGCAATTCCACTTGATTATCTACCCTAGAGAAGTAAAAACTTGTGTTCACATAAAAACCTGTACACAATTGTTTATAG
ACAGAGCGAGACTCCGTCTCAAAAAAAAAAAAGCTTGGATTAAAGCTGACTCCATTTTCTGTTTTCACGAGTACTTTTTCGACATGAAGCTATGTCTCACAGTAAACAGAACGCTCTTCACCGAAGGGCGCGGTGGTGCAGCGACTTCAGGAACAGAGGGGCCTGGCCCGTGTTCCCAAGGGGACAAGTCCAGGCTAAGACAGGAC
ATTGTTCTGAGCCCACTATAGTTTTTCTAAAGTCCAGTTTAAAACAACAGTTCATTCTTTTAGGACACATTCAATTATTCTTATTATACCTTCACTCTTGAGTAAAACCTTAGCTGGGTATAAAATAGGTTGTAGTTGGAGCTATTTCTTCATTGTTTTCTTGATTCTATTCATCTGGATGAGAAGTCTGCTGTTGATCTAATTGT
AGTGAGCCGATAATAAAATGGCACACCTGTCTAGGGCACTTATTATGAATGGAGCTCACAGGACTGGAAGTTGCTCTGGTGAGTCCATGAGTGAGTGGTGAGTAAATATGAAGGCTTGGGACAGGATGACTACTGTAGACTTTAGAGATACTGTACACTTAAGTTATCCTAATTTTATGAAAATATTTTTCTTTCTTCAATAAATT
GAGCAACCCTCACAAGAAATGTATAATAATCATCATCATAATTAGTATATAATAGCTCAGGCTAATAAGATGCTGACCACAAACCAACGTGTACAGTGTCAGTAAAGATTCGGAGACAAGTCATTTGGAAAAGTAAAAATTTACTTGAAAGAGGTACAGAAGAGTCAGTTTTCAAAACTGGCTCACCACATTAAACACATCAAAAT
GGTTTCTTTCCTCCCCATTGTATTAAAATGTTGGGTGTGTGGAAGAGGGAATTTGACCCCTTTAGTTTGCAGGTCTTCACGCTGGGAGGGATTGCGCTTGAGTAAATGCATCTTAGGAATACACTGGGGGTACTTTACAGACCTGACATAGATGATGAGACCCTGGACTTTGTGCTGATGCCATAATGGGCTGGGATGTTGGAGGC
CCACAACTGATTCCAAGCTACTGATGTGAGTTCCCAAACGCAGCCTAGGAGGGGCGTGCCCACCATTGCAGAGTATGCACACAGTAAGAACACAGATTGCAGTAAAATGCAGCAAAAAGTAGGAAGTGACGAGTTTCGAGTGTTTACCTTTGTTTTTAATATCATTCTGAGTTTATCAAATGTGACGTTAAATAACAGCTGCGTTC
TGATAGAACTGCTCCCTTCATCCTTCGAGGGAGCAATCCAGGAAATGCAAGGCTGTCTACTTCACATGGTTTCCTGAGGATATGGGTAGAAAACATTTCCAGTAAAAGCTTTACTAAAATGTTATACAGTGAAAATTAAAATACAAACCATTCCTCCATGCGCCAGTGTCATCTGCTAATTTGTACAACATCTTGTTTCAATGACC
AGGAACTCCCCAGGTTGCAATACCTTTTTCTACAGCAATTTTACTCACTGCTAAGGCAGTGCTCTTCTGCATGGAAATGCCTCTGCCCAGTGAGAAAACAAGTAAATTGTTATCAGAACATGTTTGTATGTTTCTGAGGGTGGCAACAGCATGGCATCTAATGGTCATAACTCACAAGGGCCTCGGGTAAAGGGAAATGTCCTTAT
AGTCACTTTTTTGGTGACATTTGATGTGGCAGCCCAAGGAACTAATACAGTGAGGGGAAGATGGGGGCATAAAAAATCTCAAAACACTAGATCCAAAAGCAGTAAAGCAAGGAGATAAAAGGGAGTAGATTCCTTGCGTAAGCAAAAACCAAAATGAGATGGGAGGTTTAAGCTCAAACGTATCAGCAAAGCCCCACATTCTTGCC
CGATAGCCTGGAAGCCCCCACTTTGAGTTGTCCCGCCTTTCTGAATCAAACCAACGTATTTCTTAAATGTATTAGATTGCTGTCTCATGCCTTCCTAAAAAGTAAAAAACCAAGCTGTGCCCCGACCACCTTGGACACATGTTCTCAGGATTTCCTGAGGGCTGCGTCACGGGCCATGGTCATTCATATCTGGCTCAGAATAAATC
ACACAGTGAGACACTCATCTCTACCAAAAAATTTAAAAATTTAGAAAAAAGGAGAGAAAGAGAAACACTTCTGACGTGAAGTTACCAGCGAAGCCCTCTAAGTAAACAGTGTGAATCTCAGTGTTGATCAAACACAGGTGCAAAGTGTGCAAAGAGGATTGTGTGGGCTTCAACACAAGCGACAAGGGAGGCTGTCCTCTCTGGCC
TGAGTTCAGGAATTTGAGACCAGCGTGAACAACATGGTGAAACCCTGTACCTACAAAAAAAAAAACAGTAATAATCCAGCAATGTCTTGTGATATTCAAAAGTAAAAAAGAATTTAAATACACAGGCTGGGTGTGGTGGCTCACGCCTGTAATACCAGCACTTTGGGAGGCCAAGGTGGGCTGATCACCTGAGGTCAGGAGTTCAA
ACCTCTGCCTCCTGGGTTCAAGTGATTCTCCTGCCTCAGCCTCCCGAGTAGCTGGGATTACAGGTGTGCACCACCACACCCGGCTAATATTTGTATTTTTAGTAAAGACGGGGTTTAACCATGTTGGCCAGGCTGGTCTCAAACTCCTGACCTCAGGTGTTCCACCCACCTCGGCCTCCCAAAGTGCTGGGATTACAGGCGTGAGC
TTTAGGTAATGGCACTTCCTGTCCATTAACCTCAGCCACACTGAGATCAGCTCTCCACACTCACTTGGCAGGAGGCTTGCAGGAGCTTTCCTATTTGGAGAGTAAAAAGAGCATGGCCTCTGCAGCAGCCAGGAAGTGGAAAGCCCTGGCTTCCTGGTTCCAGAGAACAAACAGGGGATGCGGCTCCCAGATGCAGCCAAAAGTGC
AGCCTCGGGAGGAGAAGGCTGCCGTGAGCCATGATCATGCCACTGTACTCTAGCCTGGGTGACAGAGTAAGAACCTATCTTGCATGAAAATAAATAAATAAGTAAATAAATAAATAAATAAAAATAAGAAATACCTGAGATTGGGTAATATATAAGAAAAGAGGTTTAATTGGCACATGGTTCTGCAGGCTTTACAGGAAGTATGG
AGTCCTTGAGGAAGGGGCTGCCAGGGAAAGAGCCAAGATGGAGTCTGTCTGGCTCTCTCAGCTAAGGGAGAGTCCATTCAGGTGGAAATGAGGCTAGGTGAGTAAAGGAAAGGGAGAGTCTAAGAACAGGGTTAGTAAGAACAAGGTTGGGCATTACATTGTACAATAGATTGCTAGTGATTCATATAGTACACTTGTGCTGATGC
CATCCAAAAATCTATTATATTTTTATAAACTAGCAGCAAACAATTGGAAAATTAATGAAATCTTATTCACAATAAAACCAGAAAACAGAAAACACTTTGGAGTAAAGTTAACCGAAGACATGAAGGACCTTTATCTTGAAAGCCATAACCTTTTGAGAAGTTAAATGAGACCTAAATAAGTGGAGGGATGTATCATGTTCATGGGT
TTTGACCTTGAGTTCTAAGATCTGACAGTCTGGTAGCAAATCCTGGCATCACCATCTCCTCACTGTGCAGCCAGAAATAAATGACTTCATCTCTCTTATCAGTAAAAAACAGGGAAAGAGTAGCGATTGCGAGGTGTCAGTGAGGTAACACCCATAGCCCAGAGTCTGACTCAAGAGGGAGTGGTCAACGAGTCGGGGCACTGGTC
CCCTTACAGCTTCACCCCACACTGTCAGCTAAAAACAAAACCAGCACGTTTTATAAGGAATCAAAAATCAACTGTCTCCTAGGAAAATTGTGCCACCTGAAGTAAAGACCTGTAAATCAAAAATAAAATTCAAAGGCCCCCTGAACCATGGGGATGGACTCCCTCCTTGGCCAGGGCACTCTAAAATTTCCCCTGAAAGACTGGTT
CCCATTCTTTCAAGTATTCACTGAGCACCTGCCATGTCCAGGCCCTATCCTAGGTGCCAGGAATACACCGTGGAACTGATATTTGGGTGGGGTAACTGACAGTAAACAAAGACACAAGAACACAGCAGATATTGGTAAGAGCTACAATGAGTCAAATTCAGGATCAGGATGGGAAGAACTGAATGAAAGAAGGAGACACAAGAAGA
GGCGGGGCAGGGGGCAGAGGGCGGGGCGGGAAAACTCAGTGTAGAAAGGCCTCGTGGAAGGTAGACTCTAAGCCCGTCTGTTTTTCTCTCAATCAACTCTAGTAAAGTACAATTTCCATGTAATACATGTCACACTAAAAAGGATACAGGGTGTGAATTTTGACAAATGGATACAGCTGTGAAACCAGCACCCCCGTCAGGGTAGA
TTGGAAGCATCTGATAATACACATATTACATCCATATCACTTAACTGTCTTGTGAAATTGGGCTCATGGAGGTAACACAATAACAGCTATCACGTCATCGAGTAAATTCATAAGAAAACTCAAAGTTGACAAAGAAGGAAATTAATGAGCACTGACATTTGATCTACAAGAAAAGTCCCCGAGTGACACGGCTGCAGGCGTCAGTC
AAATAATTTTCTCAACTGTAATCGTGAATAAATATTGTATTAAATTGTCATGAAGGAACTCCTGTTTAATAAATAGACATGTAAGAAAAAAAGAATGAATAGTAAAACCAAACCAAAACAAAAAACTTTGGTAATTGAAAGTTCTGGTTAGTTTTTATTCTAAATAAGTTCAATGTTTGACATAGTTGTAGACACCTAGGGAGAAT
ATTTCTTAAATAAGGCACAGGGCATAGTTCATGAGAGAAATACTGGTAAATTTGATTTCACTAAATTAAAGATATATATAAATATAAGGCACCAAAACAAAGTAAAAAGTCAGGGAGACTAGATAGTATAACTCAGAAAAACTAATACCTCAGAAATATAAGGAACTCATGTCTATCAGTAAAAAGTATGGGTAGAAAAATGTGCA
TGAGAAATCCTCCCAGCCCATATTCTGTGTAAGTGATTATTGATAAAAAGACCAGAGAGTAATAATATATAGCAGAAACAGAAAACACTGTAAAAAAGTGAGTAAAGGCAGGGAATGAAGCTGCATGTTTTCTGCAGCACAATATATTCGGGATATTCTCTTTAAGAGGGTTTTGGAAGTATGTCATAAAATAAACAGTAAACTCA
CTTTATTTAGAGATGACATGATTGTCTATGTAGAAAATCCCAAAGAATTGACAAAAAACTCCTGGAGCTAATAATAAATATAGTAAGCCATAGGACACAAAGTAAACATATAACATTCAGTTGTTTGTGTCTATATTAGCAATGAACATGTGATATTTAAAATACAAATAAATCATTTACATTAAGTTATGCATTGAATTTTCCCC
CATTTCGCTTACTTAAGTTAGATAAGTAAGAGACAGGTTAATTAACTCTTACCCACTTCAGAGGTGCAACTATTTCATGAGATTGCATTCTGTTGGGAAGAGTAAAATTGGAGACCAGATGACAGTTATATTACATTCATATTACAGGATAGAATCTTTCCCCAACTCTCAAATTTAAATCATGCATCTGTTTTTAAGTACACTCT
AAATAAGCCATGTGTGTGTAATCAAAGTAAAGTTGATTTCAGTTTTAAATAACTTCTTATAACTATAAGATGCTTTTCGTAAGCTTCATGGTAACCACAAAGTAAAAACCTATAGTAGATATGCTAAAAATATAAAGAAGTATGAAAGAAATTGAAGAGGACACACACACACAAAATGGAAAGTTATTTCATGCTCGTTGATTGGA
TAGGTCAGATTTGACTTTGTTCTGGTTCTGGTAAGAGGGAAGCGGCCTGGTCGCCGGCTAATAAAGGACTCTTTTTTTTTTTTTTTTAATAAAGCTTTTGAGTAAATAATTTTATATTTTCAAATTTCTCCATAATAAGGGATGGTGAATGAATATATAATACATAAATAAATGAATATTCATTTATATATCATTACATATATTTT
TTATTGAATACATTGGTAGTACATGTTTATTATTAAAAGGTAGCAGATACCTTTTAAATATAAAAAAATTAAATTTAAAAATATTTAAATTTAAAAAACTAGTAAATTTTAAAAAATAAAATCACTCTGATGTCACCATGCTAAGATGGATACTGTGACCATTTTGACCTCAACATCCAGACTTCTCTCTACACATATGCATGTAA
GAACCCAGGAGGCGGAGTTTGCAGTGAGCCAAGATAGCACCACTGCACTCCATCCTGGGTGACAGGGAAGACTCTGTCTCAATCAATCAATCGATCGATCAGTAAAATGTTTTTAAATGAAATATTAATATATAAAGTAAATTATACTCCAATGGTCAGGATTGTAGTTTATCAAGGCTTTTTAAAAATTAACCTTTACTATTTTC
CATTTACTCGAAAGCTAGGATACGACCTCCATCTCTTTGTATCATTAATACTACAGTTCAGTTACATGAGAAGAATCTCGCCCCCACTTTGAATTATGAAAGTAAAGGCGCTGGTTCTGGCTTCCACAGGCTGGGTGTATTCCTTATTCTTTCAGAAGAGGTGCTTTTCTATCTGCAAAACCATTGGTGTTATTTTGTATCTCCAT
TATGAATAGGGCAGTTGCTGTGGTTGCAAGACCATCTGTTGATAAGAGGAGGAATTAATTATGGTCTTCCTATTGCCAGTTACCAGCATGAATTAGGAAGAGTAAAGCCAGTAATCACAACCACTTATGATAGTTACAGTGGTTTTCCTTCAAATGGTCAAAGTGATTGAAAAGGAAGAGAATTTTCAAGCTCCTCCAATAGGTGG
GCTGGATGAGGTCCCTAAGGTAGCTAGCAACATTCACGCTCTTTGATTTATAAACATGAAAACACATCAGGGAGCCAGTAGATGTGGGTGAGAGGCACTGAGTAAATGAGACCTGGATTGGGAGCCAGGCATTCAGAAAGGAGCTGAAGAATGCCTTTGTTCATTGAGACCAAGACAATCGAAAAGGGGGACCCAACAACTCCAAT
TGACACCTTGATCTCAGACTTCTAGCCTCTAGAACTATGAGAAAATAGATCTCTGTGTTTTCAGCTACTGCAGCCTGTGGCACTTTGTTACAGCAGCCCTAGTAAACTTATACAATTACCATCCCTGTGCCAAAGCTTTTGCAACCCATTAACAATGCTTTAGCTTAGGATGGGGGCTTTAGTGCTCAGAGGTTTTTCTCACTGAT
CATTCGTAATAGCCAATAGATGCAAACAACAAAAATGTCCATCAACAATAGAGAGGGTCAATTATGTTATATTCACGCAATGGAACATCCTACAGTAATGAGTAAACTATAGCTACAAAGCTAAACAATTTTTAAATACAAGGAAACAACTGGATTGTTTAGGAATACATGCATAGGCAGAACTCTAAAGGCAAGAAATGGATTAT
AGATGGGTGAAAACCAGAATAAAGACATCATTCTCCCTACATTAAGATATAAACGCAATCCAGTTGAAATAAAATTACAGGCAGGTGTTTTGAGAAACTCAGTAAACTTATTTTAATTTTAACATGGAAGAAGAAAGGTCTATGAAGAGCTGGGTTGGGCCGGTGTGGTGGCTCATGCTTGTAACCCCAGCACTTTGGGAGGCCAA
AAGAGAACTTCACTTAAAGAAACTTATAGGATGTATTCAGGAAGAAGAAAATAATTCCAGATGGAATATCTCAGATTCAAGAAGTAAAGATAAAATTAATAGTAAATATGTGGGTAAATCTAAATCTGAACAAACATTGATTGTTCAACCAACAAATAGAAATGCCTAATTTGTGAAGCAGGATGAGAGGCCAACTGAAATACTGA
CTTACTTGCATTTTTCCTGGCATTTTTTTCCCACTTTCATTTCTAATGAAAATGTTTTTGTTTGTATTTTTCTTAAAGGTCTAAATAATAACATAGATCAAGTAAATAAAAAGACTAGTGTCATTAATCTTTATTCTTAGAGACAGTGTCTGTTAGCCAGGCTGAATCTTTATTGTTTTAAGCTGTGAGGAAAAGATGTCTTTTTT
GATTGAAGACATAATTTGTTTTAAAATTAATAGCCATAATTGAAGAAACAGTTGTTTGTTTTTCTAATCAGGTAACCAAGGTGCAGAATCTTAAGGCCTCAGTAAATGTTGTGTTTTATTATTTGAACAATAAGACCTTCTATTTTAATTATTCTTGGTAAATAGTGGTTTTGTTTCTCCAGTGGTTTTCATTTGCCAAACTCATG
GGGCATTCAGGGTCTGCAAGGAACTTGAGACCCAGAGTCCCCTCCCCCACAACTATCTCAGTATTTGTGTTGGGAAAACCACGTAAGGGTACAGCCTAGGAGTAAAAATTGATCTAAAATAGTCTGGCATTTGCAATAAATTAAGCCAGGTTTGAATTGGTTCAACCCCAGATTGGATTAAGGAGGTTAGGGATTGTTAGGGCCCA
GCCTCCCAAAGTGCTGGGATTATAGGCATGAGCCACTGTGCCTGGCCCTGAATTTGGGAGCTTCAGAGGGCAAGTAAAGAGAGGGGGGAACAAGTTCAGAAGTAAAAACCCGCGATGCCAGGAAGTCCTTACAGCTTTAAGCTTCACATTTAATCACTTCCCACAAGGAGAAGCAGGCTGGGTGTGCTCCAGGCTCCGGAAGCTCC
TTAAGCTGAGTGAGGAAGACATGTCAAAACCAAGATAGGCCAAAAGCCAGGCCTCTTGTGCCAAATAGCCAAGTTGTGGATGCAAAGAGAAAGTTCTTCAAGTAAATTAAAAATGCTACTCCAGCAAACACATGAATGGTAAGAAAGTGAAACAGCCTTATGCTGACGCGGAGAGTTTGAGTGGTCTGGATAGAACACCAAACCAG
GTGATTCTCTGTTATTGGTAGAAAGATTAATTTTCTCTCTAACTGGGTGGAAAGAGTGGCTATGCATTCTTGGGGCTCACTAAAGTACTTAAAGTTGGAAAGTAAAAGAAAGACTAAATTGGAGCGTGCACATTTTTCTGCACGCCTGGCAGGGAGGTTTGTGTGACTATCTTAAGGAAATATTAGCTTGTGCACCGTCAGAAGCT
AGGCATTCCACTTTGTGCCTGCTCTAAGGCAAAACACAATATTCAATGCTGGAAATAATTTCATATTTAGTTTTATGTTAAAGTAGTTCCTCTTAGATTTAGTAAATAGACAAAATATTGATTGAATGTTCAAATGTAGGGTGGAATGATTGATTTATTCATTTGGGAGGTTGTGAATCATTCCTATATCTATTGATTTTGTTCTT
CACTTTTAGGCTTTCCTAAACCCTAAGCATTCTTGTTTGGAAATCTCTATTCTATATTCTAAAATGCACCTCGTCACACATTAAATGTTATTGTTTTGGAAGTAAAATAAGAATTTAAAAATTGCTCTTAAAATTTTATGACTGAGAATAATTCCTTTACCACTGACAATTTTTTAACAACCATTGTTCATTTTTGAGAATTCTTG
TTAAAATTCAAGCTCAGTGTAACTTCTAACTTTGAAAGTTTCCTGTCAGAAGGGCTAAGTTCAAGTGTGGTTCTCAATATGCATTTATTCTATTATGAACAGTAAATCCCTGATGTTAAATTTGCAGAGTGAGATTGGTATTACCAGTCTGATAGATAAGCAGGTAAATAACAGCTCCCTTTAACCCACACACACACTCCTCATAC
CTTGTGGGAAACGAGAGAATAAAACATTCTAATTTTCCACAAGTCATTTAAACTCCATACCTCTTAGTTTAGGTCATACACCTCTCAAAAGAAGGAAAACAGTAAATATTTATTGAATTAATAATCGATGGATGGACGGATGGATGAAAAGAAGGAAGGAAGGAAGGAAGGAAGGAAAAAGGATGTAGGATGTACTAAAAGTAGAT
AGATGTGACCCAATGTTAGACCTAAGAGTGAGACTCACCTAGGATGCTGAATAAATACTGTCCATTTAGCCCTGGGAAGCCCAAGTATCTTGGAACAGGAAGTAAATTTTCTCGTGGGGTTTCAATGATCTTAATTTCAACTCCACTGAAGTTTTAAACTGTGTACAATGTTAAATTAGTTCTAGTTCATGCTATGTTATGATTTC
AGGATTTGATGTGACATTGCTGGCTTAAAAATGGAGGGACCACATGGCAAGAAATTCAGATAGACTCTCAGAGCAAAGGACAGCCCCCTCACTGACAGCCAGTAAAAAAATGGAGACACCAGTCCTACAACTACAAGAAACTAAATTCTGTCAATAACAAGAATAAGCTTGGAAGTGTATTCTTTCCCAGAACCTCCAGACAAGAA
TTTATCATATTTAGTGAAGAATAAAAATGTTTAGAAGTAATATAAAAGTAAACACGGTAAGAAAGCCAAATGAACTACCTCAAATTTTTGGTTGAAAGAGAGTAAATAGCAAGAGAAATATAGGCTATACAGATAAATATCAGAAAATACTAAGGTGCCAACATAATCATAAGACATTCTACCCAAGTCTCTTGAGCTTTATAATT
CACACACACACACACACACACACAGAGATGTCATCTTGGCAGTTCTGCCTTGCTTATGAGGCTAACTCAGTTGGTTTTATTTTGCTACTTTTCCAAATTCAGTAAAACATCACAGTTTTAAAGACTGGACTGGGACCTAAGTCAATACGTAAGACAGGAATTTTTCTGAAGAAAATTATCAATTTACCCCAGAAATACTTTTTAAT
CTGCCTTTTCACACATTACTATCCCAAATGCATGGTAGTTACAGTTCAACATTAATTCTGAGACCAAAAATGGCTATAAAGATCATTTAGCCCAGGGGTCAGTAAACTATGGCCTGATCCAGAGCCTGGTTTTCTACAGCTCCAGCTACAAATGGTTTTTCTGTTTTCAAAGGTTGTAAAAACAAGCAACCAAAAACAAAAAATAT
CTAACAGCAAGCGAAGGAGCCAACAGCCACCCCAGCAGCTCAGTTTTCCCAAGCTGGGAAGGAGGGTGCTTCTAACAAGAAAATCTAGAACACTGGATAGAGTAAACATATTGTTCTTATCCTCTATATTCCTCTATATCATCCATAGAAACAAGCAGTGAAAGATCACTAAATAAAATAAAGCATGGGATGGAGACATACCAGTG
GAGGTTTTGCAAAATCTAGGCAAAATTAAAAAAAAATCACCAATGTTATATCCAGACTACTGAAAACTGAAGACAGACAGAAAATCTTAAAAGCTGTTAGAGTAAAAAAACACATCTGTAAGAAGCTACAATTAGACTGACAGCTGATTTTTCAACAAAACTATGGAAGCCATAAAATCATGGAAGAGCATCTTTAGAGTGCTAAA
AAAAGTTTCAGTTAGGCAGAAGGAATAAGTGTTCAAGATCTATTTGCACAGCAGGGTGACTACAGTTAATAATGCATTGTATATTCAAAATAGCTAAAAGAGTAAATTTCAGATGTATCACCACAAAAAAATAAGTGAGTTGGTGGATATATTTGTTAGCTTGATTTAACTATTCCACATTGTATACACATATCAAAACATCACAA
TGTTTCGAGATTTTTGTTTTCCTTTATGTTTTGGAGGCTGACCTGTGAACACAAAAGTATTTGTTCCTAAAATCTGTACATAAAAATCTACAAGCCTGAGAGTAAAACTATTTTTAAAATATAAATTGGAGTAAGAAAACAGAAGCAGAAATGTGGTACGTGGGTGTAACTACAAAAGGGTAAGCCAAAAAAGAAGCTACTGATGA
GATAAGTGATTCCAAAACAAATCCTGAATCAAGCACTCTTTTTAGACTTAACTCCTTCCTTCCCAAACATACCTGTGTAATGATTTGTTCAAAGATCTGAAGTAAACGACATCAGATCAGATATCCAATCCTTCAAAGAAAATGGTTTCAGTGAAGTTAAATCCCAAAACTTGCCCTCATTTTCACCTCTTCAGCTCATCCTTATC
TGTTTGTGATTGAATAGAGGGGAGAGCACTCTGGGGAGAGGAAGTAGCACAGGGCAATGTGGGTGCCGCTTGCTGATGACTGAGTCCCCTCCACCCCCAGAGTAAAAACTCAAAACCCCGTTAGTGATGCGCTTTCCCCAGGAATCTGACTTGGCTGTGCCACCCAACTCATTTGCTTAGAAAACGTGATTTCATCCTTTATCCTG
CTGTTTTTTCTCTATAGAACATCAATAAATGGTTAAAATGATCAATTTTATGTGATGTGTATTTTACCACAACTTTAAAAAGTGAAAAAGAAAAGAAAACAGTAAATCCTGGCTTCTGGACATACAGAAAGCAAAATGTATCTCTCCTCCCCCCGCCAAAGACTCATCGCACACACACACCCCACGCCAGGAGCGGGGTCTCTGAT
AAAAAAAAGTCAATTTTTCTGATTATAAAAGCATTAAAAATATATGGGACAGGACTACAGCATTAAGCTTGTTGAAGAAGATTTAGAAGAAATATGGAAGAGTAAATCACCATAATCTTGCTACCTAGAACAACTTTTCTGAAAAATGGAAACAAGCTCTCACTATGTTATCCAGGCTGGACTCAAAATCCTGGGCTTAAGCAATC
AACCTAGGGGTAACCTACAGAGTAGCATCGAAGGAGGATTTTCCATTGTTTGCAATGGAGTACAAGATGCAACTCTCTGCCGTCTCCATACTAAACCTTCAGTAAAATTTGTGAAACCACGAATGCCTTTGGGCAACTGGAAATGTTCGGAGGGAAACTGCAGAAACATTGAGTTCCATGACTGGGCTGGCGCAGCATGGAGCAGA
CATACAAAAGGCATTTTCCTAAAGTTATCCTGCCTTTTGTGGTCACTAGTCAAATTTTCAAGCCAAACCATAAAGTCTTACTAGTCTACAATAACCCTGAAGTAAACAGAAGAGCTATGGGAAGTTTAACATAAAATGTTGAGTATTTCCATAGCAGGATTCCAACAGAGAAGAGAAAGGGACAAACCCTTAGCCTCAGGTGTAGG
CAAAAATTAGCCAGGCATGGTAGCGCACACATGCCTGTAGTCTCAGCTACTTGGGAGGCTGAGGCAGGAGGATGGCCTGAGCCCAGGAGGCAGAGGTTGCAGTAAACTGAGATCATGCCATTGCACTCCAGCCTCAAAAAAAGAAGAAGGATTCTGTTGGACTCACCCAAGTTTTTATTAATTTATTTATTATTTTGGTTTTTGGT
TTTAATAAAAATATCAAAACCTTAAGACTGACATACATATCACTAATTTTCTTCTAGGTAGGCCTAGCCTTACTCTTACTGGCTGTAATTTCAGTGTTGAAGTAAAAACAACGAAGTTTTGACTGATATTTTGAGAAGTTTTCATTGCATTGGGTCAGAAGATAGAATGGAAGAAAAGGAAAACTGCTAAGGAAATAAATACAGTA
AGTGATTTTTACATGAAGATTTGAAGGGAAAGTAGGAATTGTTCAGATGGAAGAGGGAGTTAGGAGAAAGAGAGCCTCTGAGAGGGGAAGAACATGGATGAGTAAATACCCTTTGGCATGAGCGGGTGTATAACTGAAGTTCTCTGGCTGGAGCTCAGGGTGGGGAAGTCTGTGAGGTCAGAGCATGATGAGCATGGTAAAGGAGA
AATCCTCGTTCCTTAATGGGGAAGGAAAAAGAAAAAAAAAAAGAGTAGACAAAGGAAAATCAGGAGAAGTAAAAGCAGAGAAAATAACTTGGCAAATAGAAGTAAAAATAGGATTTGGGATTTAAGAAATTGTGCTTTGTTTCATTAAATGCCAATTTGCAAAGGAGAAGGATGATGGCTGACACTCCAATGATGAAGCCTGGGGT
GCAATAAAAAGCTTAACACTGAGCCTTTGTGAATTAAATGCCTTAAATGCCGGAACAACATTGGACAAAAGTCATGGTTCTGCTGACACATTTATTTCTCAGTAAATGAAGACTGTTTAGGTTTAATGCACTTGTGGTTAGCAATAGTTTAAAAGATCAATGTAAATTCATTCTGAACTAGTAAATAAGGCTTTAATGAAACTTCT
ATAGCTTGAGGATAGATATTTGGGTAAGGAGACTTCAGGTGGAAAAATACTTTATGCTGAGAATCACAAAACATTACAGGCCAGTAAGGAAATGTTCCACAGTAAAATAAAATTATGGGGAAGGAGTGAGAAAAGAACCAATGGGAGCAAAAAATGAGAGAAGGAGAATTTATCACCCCAGTGAGAGCAGGGTGAATGGAATCAAG
ATTCCTTAAAATTCCAGAAAAACTCAGCTAAGCTGGATAGATTTCTTTTTAAGTGGAAAAATAGAGTGTTTCAACATGAGCAGAGTACTATGCTAGCAAGAGTAAAAAATGTGGGCTGAAGGTGGCTGTGATCTTCAGCAAGACTCAGTAGTGAGAGACTCGGTTTCCACCTGGGGTTGAGTGGTGACTTCAAAGGTCTTTACCGC
GTCACATGTACATCATGAAGAGAGGATTCCAGAGTGCAAGATGCTGAGTAGCAGGGATTCCAAGATGCGGTCCTGCTTCTTCCCTTCCAGAACTCAATATAGTAAATGATTCTATCGAACTGGAGGGAAAAAATATATGGGCTTGAGAAGAGACTACTTACAAAGCATGTAGTGAATTGCTGATATGACATCAAGAGAGAAAGGAA
TCACTGGATCCCAGAATGCCCAGGTATTTAGTCAAACATTATTCTGGGTGTTTCTGTAAAGGCGTTTTTGGATAGGTTTAATATTTAAACTGATGGACTGAGTAAAGTAGATTGCCCTCCCTGATGTGAGTGGGGCCTCATCCAATCAGTTGAGGCCTGAAGAGAACAAAAGGCTGACCCTCCCCCAAGTAAGAGGAAATCCTTCC
TGTTCCCAATATCTATTTAATATAAGACATGGTTGAGTCATCTTTTTTTTTAAAAAAAAAAAGACAGCTTTTCTCCTTCTTGTTCACTCATTATCATCAAAGTAAAAATCATAAGTTAAGTATGTGCAATTGTACATTTGTTTGGCATGTAGTCATGTCTACATGTACTGTTTCCCACTTGTGGGAGTCTCCCATTACCGTTCGTC
CGAGCCGCGCCCTGGCTGATACCGGAAAGGCCTGTGATTGGCCGCCGGCCGCCCCTATGCAAACGAGCTGAGGGAATGGAATTCCTCCGGCCGGGCTTACAGTAAAAGCACGTTCATTTCCAGGCACTCTCATTCATAGAGCCAGCGGGCGCGGGCGGGACGGGCGCCCCGCGGCCGGACCCAGCCAGGGCACCACGCTGCCCGGC
TTAGCCCTTCCGGATGTGGCTAATGGTTTCAATACCAGGCAACGGGGATATATGTTTGTGGGCACTGAGGAGTAGGAGATGGTTAGAGACCCTTCATCAAAGTAAAACAGAATGGCACCAACCACAGATTTAATTCAAAAACAAAACACTATTGGTTGTGGTTTCAATTGTCTCTTTCTTTCTTCACAAATACCTCACATCTGTGT
GTGCACAAGCTACTCACTGAAGTGCTGTTTTTATTAGCAAAAGGCAGGAAACAAACCAAATGTCCGTCAATAAGGAACTGGTTAAGTTAGAAACTGGTTGAGTAAATCAGGATATATGCGCGCAATGGAGATGAGTGAGTAATTGTTCCCTATATCACTATGGAATGGTTTCCAGGGGACAGTTTCAAGTGAAAAAAGGAAGAGAG
TGACCAAGAACCCAAAAGCAAATGTAACAAAGACAAAGATAAATATATGGGACCTAATTAAACTAAATAGCTTCTGCACAACAAAAGAAACAATCAGCAGAGTAAACAGACAACCCACAGAGGGGGAGAAAATCTTCATAAACTATTCATCCAACAAAGAACTAATATCCAGAATCTACAAGGAACTCAAATCAGCAACAAAACAA
CCCGGATGTGTTCCATTACTGAGTGAAATTAGCAAATTCCATAAGATGTTCCTAACACCTTCCACATGTTAGAAACATCAGCACATCAATCCAACTATGGAGTAAACCTCCCACACTGTCTCATTTCTCCCAGTATTTATTTCTTCAATTCTTTAGTGATGTTTTCAAGGCATCTTCCAGCTGCATTTGCTGACTCAAGAATACAT
TGGAATAAAGGAAAATGTACAGGACTCACAAAAAGCAGAAATGTTCACAAATATCAAACAAAACTGGAGTTAACTAAATAAGCTGAGCTCACGAAGCTGAAGTAAACTTTTTGACTTTTTCTTGGAATATTGTTGATCCTTGTTTTGTTTTTCATAGTCAAGGAAACTTGTTTTGAACTATTATGGCCTTTAGTAATTGAGTAAGG
CGGCCTCCCAAAGTACTGGGTGTGAGCCAGCTACTGTATTTTATTCAGTAAATACACCACAATTTATTTATCCATCCTACTGTTAAGGACAATTGGGCTGAGTAAATTCTGAGGCTGTTGGGAGCAGCTCTGCTTTAACTGTTCTTGTCCGTTTCTTGGTGCCCACGTGCATGCATTTCTATTGGGCACATATCTAGGAGTGGAAT
TGTGCACACTCGTGCGTGTGTTTCAGTAACCTAGACTGAGCATGTGTGTGTGTTTCTGGGTGTGTTCCAGTAAACCAGACTAAGGGCGTGTGTGTTTTCCAGTAAAGAATCCCAGAATAATAATTTTGGGTTAGCATCAACTTTTACATATTACAAATTATAAATATGATAAATATGGGTTCCCCCGCCCACGATTTTGCGGGTAT
GAACAGCCCACTCTGCCACTGGTGGGACACTGTGGGGAAAAGAAAAAGGAGAGAAAGAGGATTATCCATAAGGAACAGCCTGGTAAAGTTCCTTAATGACAGTAAACTAAGAACTTCTCTAGATAATCATCTCTAACTTTCATATTTTATTCATTTTATTATCACTACTTCTGATTTTTTTTGCCATGGGTATTTCCCATTTTTAA
GGTCACTGACCTGCAAGGCTCTGAGCTTGCACTGTTCCACTGGGAAGGTTTGGGGCTGCCATGCACAGAGAGTTAAGGACAGTTACAGATATGGCCACAGAGTAAAGAAAATCTCTTGAGGTAAGAGCCTTTAACTCAAAGTACAAGTGGAGAAGAAAGTATCAGAAGGCCTAATCTTTAACACCAATGGAGCCACTCCTTCATGC
TTACTAAATTTTAGGTTTTTATGTTCTCTTACCAAATATATATATATATATATATATAAATATATAATATAGCAAAAGTCATTAACTTATCAACAGAGAGAGTAAAAAAACTTCAGTAGCTCAGGAAATAGTATGCACATCTCCTATATTGATAAGTTAATACTGAATGTAAAAAAGAAATGTTTGTATGCAGTAGTAAAACTGTA
GCTAAGAAAAACAAGACTTCCAAGTTTAGAGCCTGCCAGAGCATTTTTTTGTAGCACTTTTATCACAGCTTAAGTAATTTTACTTAGGGTTTTGGATAGCAGTAAATGCCTCTTCAATTCTTTCAGCTGTGGCAGATAGGATATTTTAAATTTCTTTGAGTAAGTATGGCAGGACAGGCTGCCTAGACCCTCATGGATTATGCCAG
TTGAACTTGGGAGGTGGAAGTTGCAGTGAGCCAGGATCACCCCACACTGCACTCCAGCCTCGGTGACAGAGCGAGACTTTGTCTCAGAAATAAAGAAAAAAGTAAATAAATAAATAAAATAAACTGGTCTTTTAATTATTATTTTTTTTGAGATGGAGTTTCACTCTTGTCGTCCAGGCTGGAGTGCAGTGGCACGATCATGGCTC
GGAGAACCCAGAAGCCAGAGTGAAGGAGCTCCTACCGGCCAGAACTGGGATAATTGAGGCATAAAAATGAATAACGATAGGAGCAGAGTATCACCTGATAAGTAAAATAAGTACGCTTGAGTTCCTACCGATATAAACAAACAGATGAATGTATAAGTGGAAAAAGCAGAATTCTAACTAATATGGCGGGGCACAGTGGCTCACAA
GGAGTTCTGATCCAGACCCCAAGAGAGGGTTCTTGGATCTCACGCAAGAAAGAATTCAGGGTGAATCCATAGAATAAAGTGAAAGCAAGTTTATTAAGAAAGTAAAGGAATAAAGAATGCCTCCTCCACAGACAGAGCAGCTCCAAGGGCTGCTGGTTGCCCATTTTTATGGTTATTTCTTGATGATATGATGAACAAGAGGTGGA
ACCCAGCAATTTCAATCTTGGATGTATACTCAACAGAAATGTATATACATGTTCACCAAAACACATTTAGGAGAATGTTCATGGCTTCACTATTTATAATAGTAAAAGAACTGGATACAACCCACATGCCCATCTATAGTAGAATGGGACTAGGTACAGTGGCTCACGCCTATAATCCCAGCACTTTAGGAGGCCAAGGCAGAAGG
ATACATGCATTAAATTCACAATCTCAATATTTTACAGCCCATCTCAGGCTTCAATAAAGTGAATGATTCATTTCATAATTATATCCTAAATAGAAGATGGAGTAAAGAAAAGGTCAACATATGGGAAATGGAGGATAACTCTAAAAACAGAAGTTATGGACCTCTACGTAAAAGATGGGGAGGTGAGGTGGCGCCATGGATTCCTA
TCCTTTACAAAGTATAAAAAATCCTCACTTATCTATCTGACTTCTAGCATCTTAGTCATCTTTATCAGCTGAGAGCCAGAAATAAGGAAATGCAACTGGAAGTAAAGGAACCGAACTCACTGCTATACTGTTACTGTGAGACCTGGTAGAAAAATCACAGCATTCTAGACCCATTTAATGGAGGATACAGCAACCTTGTACCTCTC
TAAGCTACCTGCATTGGGAACAAATAGTCTGAATTGTGAAATTTATCTTAGAAGTCTAACGTTTCCAAACATAAGTAGTATCGTTTTTTTCCTGTTACAAAGTAAATACATGTTCACATTTTAGAAGTACAGAGAGGCCCAAAACTGGGGGAAAAAGCCCTAGTAAATCCCACCATCAAGAAAAAAAGCTATTAACCTTTAAAGAA
ATCCTCCTGCTTCAGCCTCCCAAAGTGCTGGGATTACAGGTGTGAGCCACCATGCCTGGCCTAGATCACGCACACTAACACACATGTAAGTGCCTGGCACAGTAAAAACTCATCAGTGATAGCTGCCGTCACCATCACCGCCATTATTCATCATTGATTCATGCTTAGGCTCACGGGTCCTTAGCTACAAAGCTTTTGGTATGTGA
ATCACAACTATTTAATTTTAGATCATTTTCATTGCTACTCCCAAAAGAAACCCCATATCCGTTAGCAGTCATTCTTCATTACCCCCATCCCCTAGCCCCTAGTAAACACTGATGTATTTTTTCTGTTTCTGTGGATTTGCCTGTTCTGGGTATTTCCTATAAAAGGAATCATACAATATATCTTTGTGACTGGCTTCTTCCACTTA
GGCTTCCAGACTCCCCCAAAAGATAGCAGTTTTGCATTCTTTCTGAATTTGCTTCAGTGTATGATATGGCTCTATAGGAAATGTTTTATTGATTTAATCTAGTAAAACCCAATAGCCTCTTAATACCTAAAGTAGATAACAAGGCTATCCAGGGGTTTGCTGCTTACTTGGGAAGTCAACTGAGAAAGACAGAGTTCCCAAAGAAA
GGGAACAAATCCTATAAAGACAACAGCGTTGCTTGAGTAATGTTAAGTCATGCTGCCACCCTGCAGAAAGATGATGAGAGACTGAGGGTTGATTACCAGCAGTAAATGGCCAAGGATGAGAGCCAGAGGACCTGGGTGGCAGCCCACAAAGAGGCCCTATCAGCTGCAGAGAAAGAACTGACACAGGCCAGCAGCTGGCTAAAGAT
AAAGTGACATAGTGGTACTTGTTTAACATGTGATTGGCTTTCTTTCCTCGCCCCATTATATTACCTGATATTAAAAAAGTATTAACCCAGACACACATTTAGTAAATTATATATTGAAGGCATAAGATGAAATACCAGGTTAAGAAAAGGACTGTACATGATCCCTTACCTAGTTGTTCTAGCAGTAGTGTTTTATGGAGTTGTCT
TTGAAAGACCATAACAGACTCTTGTCTGAGGATGTCAGCTGAAGCCTCAAACCGAGAATATAAGTGACAAGTGACAAGCCGCTGACATTTCAAAGTGAGGAGTAAAGGCAACCCCACATAACTTGCTAAGAGGTGGCAGGACCAATTCTCTGACCTGGAACCCATTCCTTTCCTGCAGGCTGTCAAGGGGAAAGGGAGGATCCATA
CTTGAACCCTGGAGGTAGAAGTTGCAGTGAGCCGAGATCGTGCCACTGCACTCCAGCCTGGGCAACAAGAGTGAAACTCTGTCTCAAGGAAATATAAATAAGTAAATAAATAAATAACATTTGAAGTTTTCAGCCTGGCGTGGGAGCTCACACCTGTAATCCCAGCACTATGGGAGGCTGAGGTGGGCAGATCGCCTGAGGTTAGG
CCCTCTTCTAGGCACTTGCAATAGAACTGTGAGCAAAATGGATAAAAGTGCCTGCTCTTGTGGGGCTTATGTTCTAGTGGAGGAGAGAAACAAGAAAAAGAGTAAAATAAGAAAATATTCAGCATGTGTACAAAGGAGAGAAAAATAGCCGGGCGCGCAGTGCTCACGCCTGAATCCCAGCACTTTGGGAAGCCGAGGCGGGCAGA
AGATGGCAAGGTAAAAATAAACGTGTGTTTTCTTTTCTAAAAGTACCACAAGTGCATCAACATATACATGGTGCAGTGTTGTCTTGAGCTACTAAAATTAAGTAAACTCAATATTAAAAACTGAAATCAGTTTTTAAAAGTTATGTAATAAGTCAACAAGAGATGGAAAATCATTTTATATTTAAAACTGAGTGGTAGAGGGAACA
ATCAGTTAATACAATATTGTCTTTTCTTTTCTTTTGGTTCTGAAAAGACCTTTGACACAAATCATAGCCATTAGTTGAACAGGAATGGGGAAAAAAGGCAAGTAAATAAAATGATAGAAGACTTTGGAGGGCCTGACTTCCTGGGTTCAAGTCCTGGCTTTGCTACCTCTACCAGTAAGTGGGCAAGCTTTTAAAATTCTTTGTCC
TAGCGTGAAAACATAGTTCAGTGTTGCCGAAGAGAATAGGAACAACTCTTTGTAAGTAGGAGCAAGTGATATATTTCTCATTGTGATCAATTTTTGATTCAGTAAAAAGTTGCTGCTGCTTCTTTGATTATTTCTGATGCTTCTATCTTTATCTTTTATGGAAATAATTTTATTCATCTCCCATTTGAAAGTCTCCTTTAAACATT
CTGTGGAGTCTACATTTATTACTTTTGTGTTGGTGCTGCAATTCTTAATCACTTGCAATACAGATTTTCCCTTATTCCTTTTTCTCCTTCAAAGATAATCAGTAAAAAATTCTTGCCAAATTCAGCGAAGTATTCTTGATCCCCCTTCTCCCCAGCTCTATTGTGGCATTAGGCATTGTTGACTATTCTGCCTTGAAAATCCCCAC
TTATACTTTTTTAAAATCTATTTTATTCCCTAAAGAAAAAAAGAAATTCCTGCCTTCACAGATATCCTATATTCCAGTGAGAAAAACAGTCAACAAAATTAGTAAAATGCAAGTCTATCATATGGTGATAAATGGCTTGATAAATGCTAAGTAGAGAATAAAGATATATCTGTGGGAGGGTGCTAGCTATAAATAATACTGTTCAG
TACTAAGTATGGTTTCTGGATACTGCATAATAACTCAATTATAACGATGTTCTATCCACTCCCATACAAAGCAAACCAGCTTGAGAGTTGGTAACTCTGCAGTAAACAAGTGTATAATGAATGAACAGAGCACAGCATTTGTGATCATTGTGTAGGTCTGGAGAGCAGTGATGGTTTTCAAGCTCACTCATCTGTTTATTTTAGGA
ATGCCAACAGTGAACAATGTGAAAAAGAAATTTAAAAAGTAATCCCTTTTACAATAGTGACATGTAAATTTAAACACTTAGAAATTAGTGCAACCAAATAAGTAAAAAACGTCTACAATGAAACTATAAAATGCTGATGAAAAAATTAAGAGGACACAAAAAATGGAAAAAATATTCCATGTTCATGGATTGGATCAATATTGTTA
ATAAATATCTTCTTACAGAGAATGTCAGAAGCCATCATGTATAATTAGTGAAGCAAAACAATCTTTTGAAATACAGTTGAGGGATTACCTCATGTCATGGAGTAAATTTATGGGGATCTCAGTTGGGGTCAGATAAAAGCCAAGGCTTTGAGAATGGAAACATTACCTCTTACAGGCACAAGTTGATTAAAGGAATACTAAATTCA
AAATGAAAAAATTTCTTAACAGGCACAAACTAAGAGAGCTCACTCAAAAATACCTAGACAGCCTGACTAGCCCTGGATCTACAAAATAAATTAAATTAAGAGTAAAAAAATTCTAACAATGAAAATTCCAAGATAAGATGGTGTATTAGACTGTTTTCATGCTTCTGATAATGACATACCCAAGATTGGGTCATTTATAAAGAAAA
TATATAGACATACTAATCAGAGACTTTGATAATTGTCAAATGTCTGTGGAATTTTCTCATCCAGTGGATTTCTAACCAGGCTTTGTAAATGTATCCTCAAAGTAAATCAAGTTATTGGGTCCAATTCCAACTCTCTAAATATGAGCCTCTAAGTGACAGGCCAGGAATCGGCTTTTTTTTTTTCTAAAAATTCACCGTATTTTTCA
ATTAATTTTTATTAGTTATGTATTATTCTATATTGTATTTGTCTGTATTTGTGTTAATATACTTAGAGAAAAATAATTATAATTAATGATTCCTTGGTATAGTAAAATTATATATTAAACAAAAATGGTAGCCTAGGCTCTTAGTCCATCAATATTTGCCATGGTAATTGGAAGGATATTGGATTAATAATAGCAAGCATTGGAAA
TATCTGTCTACCTTCCTTATTTTCTTTGAAGTTTCCCTCGGCTTTCTGCTCTAACGCCTGGCTCTACCTGAAAGACGTGGATTTCAATGTGGTTCTGTGGAGTAAAAGTTGTTTTCTTTCCCACATCCCTCAAAACACCACTTTGCAGGTTCTGTAGAGATTCTCCATACTCCTGACTGCCAACCACACGCTATCCTTTCATCCCT
AAAGAACTTTTTGGGGGGCGGAGGAGATGTTTTGTTTTAACGTTGAGGACATTAAAAGAATGTTATCTTATAAAACAGATTATTTTAAGGACAAAACAGAAGTAAACAGGACAATTTTGGTGGACCAGAAGACAGAGCAGTCTCTGCTGAGCCTCTGTGATCCTTCAGTTCCCCCATCCTGGCTATTTTCAAAATTATTTTACTCT
ACTAGAGTTGAAAGCATTAGCCTTTGAGTTGTCAAACGTTTCTTTTACATAAACATCACCTTCTTTGCCAAGATTAACTTCTTAGGAAAAATTATATCTCAGTAAATGAATATCCTCGATTTCTGTTGTTAGTCAAAAATATATACATATAAATATAAATATAAATACATATATAAAACAATGTGTTTCTCTGTCACCCTAGGTTC
GAAATGTGTCAATTGTAAAAGATTGTCTTTTATTTTTTACAAATTAAATATTACATAGTATTTTGAATACCATTGTGGAGCACACTTTACTGCCAAAGATAGTAAATATAAAAAGTCTTTTATATCAAGGGATGATTCCAACACATGTAAGAGTACTGAGTTCCCACTCTAGCCAAAGGAGTCATGGTGCAGTAGAAGAAGAAAGG
GCTTTCAACTGCTTTTACTAGACTATTAGAAAGCCATCATTGACCAATTGCCTGCCCACCTTAAGAATAAATTTTCCTTCTTTGCCAAGGCTGAGAATCCAGTAAAAGTCTTGAGGCTTGCTTTTCATACAGTTCAACATCATGCGTGGACTATTTCAGGCCCATTGAACTACCTAAACTATACTATTTAAATTCCCCCCCCACTT
AGTCAATGAGGAAATAATGTGTGCATTTAAAAATATCTGTAAAATAAAAATGTAAATACCCACAATAAAATGTGTGAAATAAGCCAGAGTTACATAGAGCAGTAAACCTACAAACCCAATGCTTTAACAAATTTTTTTAAAGTGTAAATACATTGGTACATTTCAACAGCTAAAATGACAGAAAGTATAGATTGCATGGAAGCAGA
AGGAAGCCATCATCATCTGGAGGAAAATGCACACAACAAACTGTAATACAAGACTGCTATGATGTGGGTTATAATATGATATATTAATAAATAAAATACTAGTAAACCCCAAAGAAAAAAACTATGCATTCCATCCAAAAGGGTTCGGAACAGCTTCGGAGAGGAGGTGACATTTGAATTGACCTTGATAGATTCTATCGCTCATT
ACCTCATAAAAATATAGCTGTCATCCTACTCCTGAAGCCCCAACCTGTCCTTCTACTTATTTCAGTGAAAAAAATTAAAACTCAGGCAAATAGAAACTGAAGTAAAAGATGCCTCCTAACCCCTCTAGGCACGAACAACTGAGTCCTAGCTGAGCACAGTCCTGGGTTCGTCTGGTGTCTTTTCCTTGAAGACCATTTTGTTGACA
CCTGGGTTCACTTCTCAGCTCTGCCACTTTTTAACCTGTCATTTAACTTCCACGTACTCCAGTTTCTTAATCTGTAAATGGGTACCTAATCATAGGTATGAGTAAAGTTGCAATTAGAATATATAATATTACTCATAGGTAAGAGTAAAGTTGCAATTAGAATATACAAAACCTTTTAGAACAGCACCTACTGAGTGCAGTGGAAG
CCAGCCCTATCACACAGTCTTACAATTAATTTTGTATGAGTTTCCTCCCCACTCCCTGAACCTGATTATATCCCTAATGATGCAAAGGGAGCTGATCCACAGTAAATCCCAATTAATGGTTATTAAAACAATGAATTAAGAACATATTCCTGCTCACCTCACATTCTTGTTCTCTGGCTGAACAGGATTCACTGTCTCCTTCGGTG
TCATCTTTTGAATGGGAGTTGTAATTTTTTTTCTTTTTACATTTTCTCTTAGAATTTTAGTCAATTTTTAAAATATTGGGTTCTAAGAGTGCTAACATGGAGTAAAAAACTTGATATTGTCATTGCTTGGAGTTGGAAGAGAAAAAGCAAACACCAGGAGTCCTGGCACAGTAGCTGCAGGTCCATGAGGTAACTCAGCATGGAAG
CTGTGCTAGATCTACTCATTACCGTATTTAATTCCCACAACAATGTGAGATTGATATCATTATCTCCACTTTGCAGTTGAGGAAAGTGAGCTTTCAAGAGAGTAAATAACATGCTGGAAATCACAAATTTAGCTGAGATCCAAATCCAGGCCAACCCAATGCTAATGCCCATGCCTTGGTCATTGTCATTCTTATTAGTTATCATG
CAGGTTTGTCTTAAAACCTTTCCTGATATTCAATTCTAACTGCCAAGTCTGGGCGAGCCACAATAATTAATTTTAAAAAGTAAAATATTTTTAAATCAAGAGTAAAAACTGGATTTGGTAAGATTCTGAATGACTTCTGAATTTCATTTCTGATGTGAGCTCACAAGCCTGGCCATGGCTGTTTTTAGCTTTGTAACAATCATAAA
TGACCTCAGGTGATCCACCTGCCTCGGCCTCCCAGAGTGCTGGGATTACATGCATGAACCACTGCACCTGGCCAGAACTTTATTCTTTCATAAAAATTTCAGTAAATTTGGGCTGAGCGTGGTGGCTCATGCCTGTAACTCCAGACCTTTGGGAGGCCAAGGTGGGAGGATGACTTGAGGCCAGGAGTTTGAGACCAGCCTGCATG
ACGCCTGAGCTCAAGCGATCCTTCCACCTCGGCCTCCCAAAGTGGTGAGATTACAGGCATGAGCCACCATGCACAGCCTAAAAGATATTTTAAATACCTAAGTAAATGGAAAGTTATTTTATGTCTATGACTAGGAAGATTCACTGTTATAAAGATACCAATTGTTCCTATACTTACAGTAAAATTCCAGTCAAAATCTCAAAAGT
AATATCCCACAAGTGATGGCAATTCAGTCCTTGTTCAGTTTTAGTGCAGGACACAGATCCCAGGCAGGACCAGTTACATAATTTGTCATGTTCAGTGTGTAGTAAACTGTTTTGACACTGCTGATAAAGACATATCCGAGACTGGGTAATTTATAAAGAAAAAGAGGTTTAAGGGACTCACAGTTCCACGTGGCTGGGGAGGCCTC
GGACAGTGGAGATACAGAACGTTTCTGTCATCACGTAAAGTTCCATCAGAGAGTGCTGGGCTAGAGGAATGAAGAGTTCTTAAGGTGGAGGGGAAATATGAGTAAAAGAACTTCATTAGAACCAGGAAATGAAATACAAGAGACTCAGCATGAGCTTCCTCAAGAAAAGAGAACATATATATATATATATTTGCATACATATATAT
GGCCTTGTACTATAGTTTGAAGTTGGGTAGTGTGATGTCTCCAGCTCTGTTCTTTTCTCTTAAGATTGCTTTGGCTGTTTTGTCTCTTGTTTTGGTTTCAAGTAAATTTTAGAATTTTTTTCCTAATTCTATGAAAAATGTCATTGGGAGTTTGATAGGAATAGCATTGAATCTATAATTTGCTTTGGGAAGTATGGTCATTTTAA
GTTGCTACTTGAATTAAATTACTTTCTCCTAAAGTGCTTCTAAAACTTTAATGTATGCATGAATCCCCTGGGCATCTTGTTCAAATGCAGATTCTAATTCAGTAAACCTAAGGTGGAGCCTGAGATTCTGAATTTTTAATAAGCTGCCAGATGATACCAAGGCTGCCCATCTTTGCACCACACTTTGACCAGCAAGATTCTAGAAA
TATTGAAACATGCTTTTAATGTATATCTACTTTTACCTAACTCACAATTATAAGAGTCTTAGTTTTATTTTTTGGATCAATAGCAGATAAGAAACAGAAAAGTAAAAATAGAAAAGGGTTTCCAAAGAAATAATTTCCATAAGGAAAAACCAGAAGAAAGAGCTGAATACAAAAGAGGAGAAGGGCTGATTTAATATAAAGAAAAA
GAAAAAAGGAAATTTTTATGGATAAGAGAATCTCCACATATGCAAAATCAATCCAAAATGGCTACATACTAGTGTAGTACACACATAATATTTTTGAAATAGTAAAATTTATAACAACGGAGAACAGATTAGTGATTTTCATGAGTTACCAAATGGCAGAGGGAAGTAGGTGTGGTTATCAAGAGGCACCATGAAAAATCATTGTG
CATTTATGGAAAAGATATGTTTTAGAGGCAAAGGGAATTTAGCGCACAATTACTACAATTGGCATTAATATTAGGATGTGATAATAGTTCCAAAGGGGTTAGTAAAATTAAAACGTTAGGCACTGATTGATACGTAGGAAAATTGAATTGGGCAATCTAGCCACTAATGACAAAACATGTTTGCAATAAGGATGATTCAGCAAAGA
CAAGCCCAGGGAGGGCATGGAAGCTCCATACCCCTTCCCCCATACCTCACCCTATGCATCTCTTCATCTGTATCCTTTGTAATTTCCTCTATAATAAACTAGTAAAGAGAAGTATTTTCCTAAGTTCTGTAAGCCACTCTAGCGAATTAATTGAGCCCAAAGAGGGGATTTTGGAAGGCCCAACTTGAAGCCAGTTGGTTGGAATT
TTTTGGCATGGATGCGGTGAACAGGGAACACTTCTACACTGCTGGTGGGAATGTAAACTAGTATAGCCACTGTGGAAAACAGTTGGAGATTCCTTAAAGAAGTAAAAGTAGAACTACCATTTAATCCAGCAATCCTACTACTGGGTATCTACTCAGAGGAAAAATAAGTCATTATTCGAAAAAGATACTTGCACATACATGTTTAT
CTCTTGTTGCCCAGAGCAAAACATATATACACAGACACACACACACGTATACACATGTATGAAACACTTCATTAAATCAAAACCATCCGAATTATTAATCAGTAAATGTTTAGTATTAATTAATAATAAATTCTATATGTACAAGTATTCTTTCATAAAATAAATATTAACTCATTTTAGCATCACTATGCCATAAACTACATGAG
TTCACTGGCTGATTTTGTAGTGGGTGGCTGGAAATTACAGTGGGATCTTTAAATAAGTTTAGAGTCATATCTCTGACTTACCCTGAGTAATTTTTGACCCAGTAAAGCTGTTTTTTTTGGTAGGCTTAAAAATTCCACTGAGATTCTTCAGTCACCCACTCACCCACTTCCAAATGAATCAGAAAAACAGAAATAATCAAAATCAG
TCTGTTCTAATTGCTTTACATATATAACTCCCTGAATCTCTCACAGTGACCTCAGTTATAGAGGACAGAACTGAGACACAGAGGAGTTGGGAAGCTAATTAGTAAATGGCAGAATTGATGTTTCCTCCCAGGCAGTGTAGTTCCAGAATCTACACTCTCATCTCCTAAGGTCTGCAGCCTCCCTGGCAAGGGTGGGAAGCAATTCC
TCATTAGTTTGTTCAGGATTTAACACAAATTGCAAGGGCCACGGTAGAAAATGAGTTTCATGTTGAATGAAAGGATAGAAATAGAATCATAATTTAGGGGAGTAAAAATGTAAATTGGATTGAGTTTTTAAAAATTGAATTTTCTTTTTCTGCATCATTAACTCCTTCTACTCCTCCACCTCCTTTTCCTCTTCCTTCACCTCTTC
GGAAATTGGTTCTGTGGCACAATAGGTATGCCAAATGGGGAAAAATAAACAATAAAAAGGAATTAATTAGTTTTTCTAGAACTAAAAATCAAATTTCTAAAGTAAAGGAATTTTCCTAGATTGGAATTGATAACTGAATAAGCATGACAGAGTAAAGTAAGATAAATCAACTAAAATTATATAAGATGTAAAACAGTAAGAAAAAA
TTGTTGATGTTTATATCCAGGAGACAATTTGACTCCCTGATGAAATATTCTAGATATGCAAAGACTTTTTCATGTAGAGTTAAGGAAGTTAATATACCCAAGTAAAAGAAACTGATGTCATTCAATAGTACCAGAAAGCCCATCATTTAATTGATAAGGGCTCATTGTATTTGTAATGCAACATCCAAAAACACGACTTAGCATCA
AAACATGATAAATAGCTTAGTGATTTCAAAACTTGAGTTGGTAAATAAACTTTATATTGACACATAAAAAAAGGAATCAAAAAGATTTAAGTAGATGTATAGTAAATTCAGCATCAAAATGCATATTTACATAGTTCATCCTGCAATTTATATTGATGAAATAATCAGAGTCTTAGTAATGGAAGCTTGAGATTTGTCTTGCTTAG
TAAATTACCATAAATCTTGGCAACTAATTTGATGACAAATAAATCTCTAACCTAGTAAAAGTAATTGTTCCCCCATTGATAATCCCTTAGCACATTAAAAAGTAAACAAATTCTGATAAGAACAAATACATAATAATCTTCTATGTATACACTATAGTAAATGAAATATTAATATTTTAGCTTCTGTTCTTTCTGTGGTTAAAAAT
ACTCCAGCCTGGGCGATAGAGCGAGACTCCGTCTCAAAAATAAATAAATAAATAAATAAACAAAAAATAAAAATAAATAAAAAAATAAATAATAAAAAGCAGTAAAAGACAAAAGTGAAAATGTTGTTTCTAGAGGGAGATAGTATGAAGATTTTAGCACTCAAAACAAGCATGACAAAAATAGTATTTGTGAGTGCTTTCAGCAA
TTAATTCAGCTGAAATTAATTCAGCTGGAATAAACCAAACATACAGACTTTAAATTCTAAGTCATTTCTACTAAAACACACCAGTAATTTAATTTACGTGAGTAAAATGTTATAAAATATGATAAGTAGTCCACTAAACAGGAAACGATTTTTAAATATAAAATAAAAATTCTTTAAATAATATTTAAAGCTTCTGTGTTTTAACA
TATTAACCTGTCACTGAAGTGGGGGCAAGTAGCCCTTCTTATCTGGCAAGTATTAAAGAATGTTGGATGAATGAATTTTACTACTGCTGTATCTCATGGGAGTAAATTAGGCTAACAAAAAAAAATGTGTGGGTTGATTAATTACTTGTGTTTACTGGCAGGACATTCCTAAGATACTCTACCATGTACTCCCTCAGTTTATATTA
GGAAAATTCTACACTCGTTCTTAAGTGCTCTCTCTTGAAAGTGACAAGTGTCATCTTCAGTAAAACCCCTTTTACTCCATCCGTTGAATCCCAAGTCAATAGTAAAGCACACAGAGAAGTATATTCTAGCAGTAGAAGAAGAAACAGAAATATTCATGTTTGCCAGTATGTTCACAGTAAATGGTCTACGCTTAAAAATTGTACTA
GGTGTCCCAATCCAGACCCCAAGAGAGGGTTCTGGGACCTCACGCAAGAAAGATTTTGGGGTGAGTCCATAGAGTAAAGTGAAAGCAAATTTATTAAGAAAGTAAAGGAATAAAAGAAGGGCTACTTCACAGGTGGAGCAGTGGCAGGGGCTCTTTGACTGAATATATTTATAGTTATTTCTTGATTATATGCTAAACAAGAGGTG
TTAGGTCAGCTAATTACAATGCTGTGGAGAATTTTGTTCCTAATTTTGGAATGATTCATTTATTTCATGTTTATGGAATTTGTGATCTTAATTTCTATGCAGTAAATATGCTTTCAGCATTGTCTTCATTTTTAACATTAATTCTATATTTAAAAGAGTCTATGCTCTGATTTTTTAAAGATTTTATAACAAATTTACATATTTTT
ATTGCTTCTAGGCTACAAACCTGTACAATGTGTTACTGTACCGAATGCTGTACACAAATGTACACAATGGTATTTGTATATCTAAACATAGAAAAGGTACAGTAAAAAGGCAGTGCTATATTTTTATAAGACCACTGTCATATATGCAGTCCAACACTTACTGAAACATTGTTTTGTGGCACATGACTGTGTATGATTTTTAAAGT
TTGCAGTGAGCTGAGATTATGCCTCTGCACTCCAGTCTGGGCGACAGAGCAAGAATCCATCTCAAAAAAAAAAAAAAAAAGAAAGAAAGAAAAACCACCAAGTAAATGCTTCCAAGACAGCTATTGTCTTCAGCACTTACCTCTGATTCAATTTTTTAAAAAATTGTTGGCTCTCAAGAAAACTCTTACTTTCTTGTCAGTCCACC
TTTAGATGTGTTTATGTGTATGTGTATTTATTATGTTATATGATGTGTCTCACAAATTAAGTAAATAAGTCCAAAGTATTCTTCAAGTTCACATGACTTAAGTAAATCTTTAATAATCAAGCTGGCTTTAAAATTATTGGTGAGATAAAAATAGAAATGTTGGAGCAGGGCCAAGATGGCCACCTAGAAGCAGCAGCATTCAGAGG
GAAGTCAAATTATCTCTTTTCACTGATGATATGATTCTATACTTTAAAAAGCCTAAAGACTCCATCAAAAGGTTCCTAGAACTAACTGACAAATGACTTCAGTAAAGTTTCAGGATACAAAATCAAGGTATGAAAATCAGTAGCATTTCTGTACACCAATTAAGTTCAAGCTGAGAGCCAAATCAAGAACATAATCCAAATTACCA
ATCAGCATTATACCATTATTATCTCCTAATATATCATCTCCAGTTAAGATGTTAAAGGAAGTACAAAAACTGGTCTTTGGTTCTATGGAGAAAATAAAATAGTAAAAAGGGATAGGAAGTTATTAAGGCTTAGGTGCCACAATTTTAACTCAGTGGTCAAGAAAGAACTCACGTAAAATGTAACATTTGACCAATGACTTAACAGC
CAGTGAATTAAGTCAAGAATCTCAACCACACATACCATTTTTTCTCACAGAAACTATTAGCAATTCAATGAATGTTGGAAGGGGAGGGAAAATTGTAAATAGTAAAAGAATACTCTATAATTAAAGTTTTATGTTCTAGTTATCTATGTACCACATGGATGATTACCATAAAGTTATCAAAACATTCCATTCATTATACATTCACC
TCTGCAGAAAGGAGAAAATTACAGTGCCAACCTCATAGGACAGTTCTGATGATTAATTGAGACAATACATCAAAGATGTGAGACACAGGTTCTTCACAAAAGTAAACTCCCAATCTCACCCTCTTTCAGCAAAGATCTAGACTAAGGTTTTTTTTGTTTGTTTTACATCTTTTCCTGATCCATATGGACAGAGCTAAGGAAAATCT
TTTCAAGAGTATTTTATTGTTTAAAAAAATGTAAACATTTTATGGATGCACTAGTGAAGTAAAGACCAATAAATGAAGCAGTAACTTTAATAAAAGGGTAAGTAAAATGTCACATCCTCTGCCTATATTCAGGTCTGTTAGGTATGTGTAGTTAAATGTAGGTAAGTTAGTTGATAATTATTTATTTAAGCATTTCTTTATGTCTA
GCGTGAGCCACCATTCCCGGCCTAGATAGGCTTTTAGTTGGTTTCCATATACAGTGTATATAGGGAGAAACAGACTAAGACAGACACTGGCATCCACAGAAGTAAAAATAAAAAGTAAGGTATAATTTAAATTTCACACGGTCATGGTCACATTTTTCAGCTTTTTGCACCTATGTTGTATAAAAAAGACAAAAATGCCTTTAGAG
ATACATCTTTTCAGTCACCACAATCTTCTGCTGCTTCTCCCTCCAGCAAAAATTATGAGAATTTGAATTTTTGATGGAAACCAGTCTCAAAATTACCTTAAGTAAACCAACAGTTTATTATGGTCAATTACTTGAGGTACTGTTAGTAAGAGAGGGATTTTTTTTTAATATGTAATATAAGAGTTTCAAGAGTGCATATATTTATC
ATCTATCCTCTGCTAACTAACCAGCTCTGAGGCAACTAGCAGAGGCAGCATCTCATTTCTAACATTGCTCTATTTCAAAATGTTTTAGAATAATTTCCAAAGTAAATGACTTTTATTGTCCATAAGATTTCTTGGACAACCTGTTTTACACATTCAGAGCATACAATTTTTAACTACCCTGGCCGGGTGCGGTGGCTCATGCCTGT
AACTGACAACCTCACTGTTTTATCCAGACTCCTAGTTCTGAGCATTCTCCTCCAGAACTGTGGTCTCTCTTGATAAAAAAAATACGCACTTTATGTTTGTAGTAAATTTTCCTCAGAATTTTATAAAAGTTCCTCAAAGAGGAACTATTTGAGACTAAAGGAACCTAGCCTCAAAAGAGGCAAACGAAAGCATCACCATCACACAG
TTGGCCTCAAGAGATCCTCTGTCTCCACCTCCCAAAGTGCTGGTATTACAGGCATTAGCCACCATGCCTGGTGTACACTTATAATGTTAAATGGGATTTAAGTAAAATCAGAAACCATTCCAAATAGTACAGGAATATAAGAATAGGGTTATTGGCCAGACGCAGTGGCTCACGCCTGTAATCCCAGCATTCTGGGAGGCCGAGGT
ATAATGCATACATAGCCAGGGTGGTCTTTTAAAAACCTAACTCTGATGCCACATTCTTACCTGAAATTCTGCCATAGCTTGCCATAGCACTGAGGATAAAAGTAAACTCCAACCTGATCTGCAGTTTTACAGCATCTGGGTCCCACTTTACCCTTCAGACTTCATTTGTGCATTTTTCATTTTTACTATATTTCAACCGCAGTAGC
TTTCAATGGAAGTATTAAATGGGGTATTTAGCAAACATTTTATGAGCCACAATTTGAAGAATGTTGTTAATTCTTAATATAATTACTTTCATTAAAATCCAGTAAATCTGATTTGTGCAGTTAACTAGAAAAAAAATGCTTGAGTAGTAAATTCTATGTTGAAGAAATATTTTGCTTTGTGTGGTATTGAGCAAAGCTTTCTTAAA
ATACAGCAACACAACATGTCATTTTTTCTATATTTGAGTTTATCCAAAGGGGCAAGATAGACAAATGCCCTTTATCACTGCTGGTGTGGGGCCAATGAGCAGTAAATATTTATAAATTTTCCATTCTCTTACTGTTTGTTAAATCTTGAATTTAATTCTTATCATTTAAGGAAGGAGGCATATTTATTTATTTATTTATTCAAATT
ACATTGAAGGGAAGTGTTTTTTCAGAAATAATTTTTAGTATAGTAGACTGTTAAATATTTTTAGTGGACTGTCAAATATTACATACTTCATTTTAGCTATAGTAAAGCAACTATGAAAGCTGGCTGTCATTCCTCCATTAAATATTTATAAACTATAGATACTATTTAATGCAGTTATAATGCCAACATGACAAGCAAGTAAAAAA
AAAAAAATATATCTGTACCAAAATAACTGTGCTTGAAATGTATAATCTATAATTTATAATTTGAATCATAAATTACAATTCAATATAAGTAATCAGTTACAGTAAATACTTTACACATTAATCATTCCTCTACAGAAATATCTTAGCTATTCTCAAAATTTCATCTTCCATATCAGTTTTCATATTCAGAATGTTGATTTACTTGA
GATTTGGTTTTCACCATGAGTGATTGTTGAATTTTGTCAAATTCTTTTTCTGCATCTATTGACTAAAGGATATGATTTTTATTCCTCAGTCTGTTAATGTAGTAAATCACATTATTGATTTGTGTATATTGATCCATCCTTGGATCCCAGAGATAAATATCACTTGGTCATTGTGTATGATTGTTTCAATGTGCTGTTAAATTAAG
ACCGTTTCACAAAGTCAGTAAGATTTTAAATTAATATGTGAAACCTGCATAAAGATAATTTTGAACCTTTCAAAGTTTTAGAAAAATAAAACATGTCATAAGTAAATTTTTTCTTCTCTTTCTCTTTCTCAAGACAAATGTCAGCATTGTAAACTGTATCTGTCTCAATAAGTAATGCAAAAAAGGCTCTATGAGTTGCTGTTTCT
AGTCGTAATGACTGTCCTCAAGAGCAATGACAACAGAACCAAAAATTGACAAGTGGGACCTAATTAAGTGCTTCTGCACAGCAAAAGAAATTATCAACAGAGTAAACAACCCATGGAATGGGAGAAAATATTCACAACCTATGCATCCAACAAAAGTCTAACATCCAGAATCTATAAGGAACTTAAACAATTAAACACACAAAAAA
AGAGCATAAAATATTATTTTTGTTTAATTAATGCCTTCTTTGCATGATTGTAATAGTAGTCATAGAAATCTCAAGGTCTAACAAATTCAACTCAGGTTGAAGTAAAATTCTTAACTCCAATTCATATTAAAGTTTTTTAAACAAATATTAGCACCTTAAAAGTTTTAAACATATTTCAAAGTATCGTTTTAAAAAATATCATATAA
GAGCTCTGGGTCCCTCAGGTGTGACCAAACCCACTGTGTACAGCATTCACTGGGACATTTCTCACGGCCCCCTTAGTCTTGGAGGTCCCAGAAATAACTTAGTAAAATAAAAGTCTATTGTTATTTCTCCCAATATATTTTCATTATGCATACTAAAAAATTATAAGGTCTATCAAAATATTAAAGACAAGACCTGTATGCAACTT
ACCCTTGCAGGGAGTATAAAAAGATATTGTCTTTGTAGAAGGAGATGTGTTAGCGACAACTGCTAAATATAGCTAAAACCTTAGTTTACACAAACGTAAAAGTAAAAATAATTGATGTCATCTAAAGCACATAACTTCAAGCAAAATCCACAAAGACACAGAACTAATGATTAAAAATGTTAGGTGAAACAAAGACACAGAACTAA
TACTTGCTTTATTTTTGAAATATTTTCACATTAGACTTCAATAATGTGCACCTGCACACACACACACACACACACATATCCCAAACTTTTATAAATTTAGAGTAAAATTATAACAAACCAAAAATTTTATAATACTGGTTTTTATGTTTGCTGATATAGTTACCTTTACTGGAGATTCTTATTTCTTCATATGACTTCAAGTTACT
GTACAGCCAGGGTTAGCAAGGGCATGAGTACCTATTCTGCTCAAGAGAAAGATAATTTTAAAATAAATTGAACAGAGTGATCAGAAATGCAAATAACCTAAGTAAATGCAAAGTCTGGATAACAGGTGGCACATCTTTAAATTCCAAGGGGCCACTCAGACTGATGAGGTGGTGAAGTACGTTAAATTAAGTAAAGTACGTTTTAA
TTATGTTCCACAGTTTTTTGTAGTCCATGTGAGTTAATTACAAACACCAACCCCCTTTACCAAACTGAGCTTTGCAGTAAATAATTTATTAGTGTCCACCAGTAAACATTGGGATCCAGTAAGAGAGATGATAGGGTTTGGCTCTATGTCCCCACCCAAATCTCATGTTGAGTTGTAATTCCCAGCGTTAGAGGTGGGGTCTAGTG
CGGTTGTTAAAAAGAGCTTGGCACCTCCCCCATTGCTCTCTTGCTTCCTGTCCATCCATGTGATCTCTGCACATGCTGGTTCCCTTCACCTTCTGCTGTGAGTAAAGGCAGCCTGAGGCTCTCACTAGAAGCAGATGCTGGTGCTATGCCTCTTGTATGGCCTGAATAACTGTGAGAAAAACAAACCTCTCTTCTTACAAATTACC
TAACATATGCAGAGAAATGGGAACACTAAGGAAATATTGAGAAAATGGTTGATATCAATAACATTGTAACAGAAATGAAGAATGCCTTTGGTAAGTCATTAGTAAACTTGACACTACAAAGAAAAACTTTTCTGAACTTGAATATATGTCAATAGAAATTTCTCAAATTTAAATGCAAAGAGAAAAAAATCCAAGAACTGTGAGAA
AGTGTAAGACTTGTGTCTAGCTTCTTTAATTTGCATAAGGACATCACATTGTTCCATCACCATTTGTTGAGAAGAAAAATATTATAATAGCTCAATTTAAAGTAAAAAAGAGGATTATATATTTAATTATTACTCATTGAAAAACCAGATGATGTATTGATTATACTGATAATAAATAAACTCAGGTGAAGAATCACAATCATTCA
ATGGAGAAAATCTTGGGCAAGACTGATTGCTTTGCGGTAGAGGTCAGAAAGGAAAGATGACTCCTTTGGTAGGATTTCAATAAACGTTTTAGAAGAAACCAGTAAAATCGACTGGAGTTTTACGAGATTGTATAATTGGAGTAGCTTTTGTAAAATACTCTTTCATCTCTCCTAATACTTTTCAGTAACAAGTAAAAGCACATACA
CTATCCTATTTTTCATACCTAAGCTTCTATCTCCTTATGTCCTTGTTTACCGAGAGGATGTTTAAGGAATTCACACTTGAAATTGGCAAAAACTCTAGTGAGTAAAATGGAAAAAAAATCACCCCAATTCTTTTCATATTATACAGCACATTGTTAAAGATAATTATTGCAGCTGGTTGAGAAATAGCAGAGTTTGGGTGCAGCAT
GCTCACATTCCTGTGAGGCTCTGATTAGCTTCAGTGACTTTACATTTTACGTGTAAAATGAGACAGTTGAGGAAAGTCAATTATACATTGTCCTGTGTTCAGTAAATCTACATTTTACATAAGATAAAGTAACATGTAAAAACAGAGAGTAGAGAAAATGAGGCTATGACACAGAATTGTGAAATTACAACTAACTATTTGGGAAA
AAAGAAAAGACCAGGCAGAGACTGAGAGAAAATATTTGCAGGCAACATACTCAACAAAGGGCCAGAGTCTAGAATGTATATAGGACTCGAAACAATGCACAGTAAAAATAATTCAATTAGAAAGATACATGAACATGTATTTCACTGATGAGGACAGACAGCCAATAAATGCATGAAAAGTTGTTTAACACTGTCCAGGGGCAGTG
AATTGAGAATGACAATTCCACATGAGATTTGGGTGGGGACACAGAACTAGACCAAATCAGCGAGTAAAAAGACTAAAATATTGAGAAAAGTTAGTAACCTAGTAAAATAGAAAGACATGAATGGCTACACTAGCTTGCACACTTGATCTTGTGGGTGTCTCATATGTACATTCAAGAAACTGACATAGAAGACCTCCTACAGTCCC
TGTGTCCCATCTTTGCTTTTATGATTAATGAGACCTTAGACAAGTTATTTTTCTTGGAATCAAAATGGAGGTAATAAATACTTATTTTCTTTTCTGATTAAGTAAAAACATAATAAGAGTTCAACTGATAGCTATTGTTTTACCATACTATAATATAAACTTTGTGTGGGGCAAAGACAAATTTTTGTGTTTTATCACAATATTAT
ACCTCAACTAGAACAAATAGGAAAATCAAGTCCAGATAGGAATAGCCTTTTTTGAAATCATTCTGTTTAAAATGGATTTAACTGTTATCCATGTGGTCTTAGTAAATGTATTCTAGGTTATTGTAAGAGAATCTATCCAGATGTAAGAAAACTAGCATAGAGTAGGTAGCTATGTCCAAAGGATTTAAATGTCTTAACTCATCCAA
GGGTATATCTGTTATCTATTTTTTTTCCACTTAATTGAACATCTGTTAGCTTAGGCCTCTTTTTTTTTTTCTTTTTCTAATAAAGATTCTGAACTTGGAAAGTAAACTCAAAATGAAGCACCAACTGTTCATAAGACACTCAAGCCTGTTTTGGAGACCCTCTGGGACACCAGGGCATGTGTTGTTGCTTTCAGGCTACAGACAGC
ATTTAACATGTAACCCATAAAATTGTAGACATTTTTCCTCATCGAATAGGTATAACAACTCAGCCATTTTTTACAAGAGTTTAGGATTATAGAGTTTCTAAGTAAAAAACAAAAATCCACTATTGTTCACATAGGTAATTTATGTTATTATTTGTTAAAGTTTTTCATATGCCTTTTCTGGGACTGTTGGTTCAAGTTACATTTTC
TTAAACAGTCACCTGTTAAAATTTTCCTTTCTGATGCACATCCTTCTTGCTGTAATATATTTCAATTTGGATCATTTTCCTTCCTTAGTATTTCCTGTAGAGTAAATCTTCTGAGTGTTTCTTTTTATTTTTCTTCTTGTCTTTGAGATGAGGTCTTACTCTGTTGCCCAGTCTGGAGTGCAGTGGTGCAATCATGGCTCACCGCA
ATAATCACATTGATATATTGCATGGCTGTGGATTATATTTCAGAAAAACTAGTGCATTGACTCAAATGTTAAGCAGGAGTAATGAAGAGATAGAAAGCAAAGTAAAAAGACATCATGGAGACAATAGCTGAATTAACAAACCAAGGACCTCAAGTTTTACTATGGCCAAGTCACCAAGGGAGTCAGTCAAAAATAAACTGGAGTAT
TAGGAACCTCATGAATATATATAACTTATGTATTTTTTGCAAATAATATTACATAATATTAACATTATAATAATGTATTTTTCAGATAGGACTACTTTAGAGTAAACTATATTTTAATTAGAAAGATAAATTATGGGAATTTTGAAAAAGTTTATATAAATAGTCACAAGAATGAACTTAGAGCAATTCAGGATTAAGGTACTACT
TTTGAATAAATGGAGACTTGGAAGTTGCACTTTCCATTAATAAACTAGCACATTCTGGGTTCACAATGCAATATACAGAAAATCCTGCTTTCCATAAGAAAGTAAAAGCTACAAAATGATCAACTAGCTGTCTATAACCTACAATACAGGAAGTAAAAGAAGCTGTAAAACAATAAGCTTTAGAACTACATATAAATAAAAATTGC
ACTATTCCAAAAAATTTAAGAGGATTAAATACTTTCAAACTCATTCTATGATTCCAGAATTACCCTAATACCAAAACCAGACAAGGAACACAGCCACAACAGTAAAGACTGCAAGCTAATATTCCTGCTGAACATGAATAATACAAGCATATTCAACCAAATACTAGCAAACCCAATTCAACAGCAAATTAAAACATTCATTCACC
AAACCAATAATTTACTGTGGCTGTTTTTCCCCAGTTATTATAATAAAACCTCAAATAGTGATAAATAAAAAGAAGAAAATCTGCCAGTTGAGATGACGGTAGTAAATACAGGCATCACTGGGTAGTAAGGTGAAGCACAGCCATAGATAGGGGGAGAGTTTGAGATGAGTCTCAGCTAACGAAGTAGTTATTTAAGAACTAAAAGA
TGACTAAATCCTCAAAAGCAATTGCATCCAAAATAAAAATTGACAAGTGGGATATAATTAAACTAAAGAGCTTCTGTACAGCAAAAGAAACTATCAACACAGTAAACAGACGATCTATAGAATGGGAGAAAATATTTGTAAATCATGCATTTGACAAAGGACTAATATCCAGAGTCTATATGGAATTTAAACCAATCAACAAGAAA
CTCGTGATCCGCCCATCTCAGCCTCCCAAAATGCTGGGATTACAGGCATGAGCCACCGAGCCTGGCCCAGTATCATTTTTTTTAAGTGCCTTTTATTACTAGTAAAAAGAAAAGACTTGGGAGAATTTTCAAAATCTACTTAAGATCTAAAATCATTTGTCAGATTTTTGGGTAGATAAATAATAGACGATTGGAGACAAAAATTA
AGCTATTGGAAAAGCTGGATTCACATTTTGTCAGATAAACACTTTTTTTAACCAGTGAGGATAAGCCATGACAGGTAATAATACAAATAAAATAATGCATAGTAAATCAAGCACAGGTAACTACACACACACACACGTATATATACACACACACACACACACAGTTTACTTTATATATATAGTTCATTACTTGATATTATACATAT
GAGAAGCAGAGATCCAAATCATGAATTAACATTCATGTAGACTGCCATTCACAACGTCTACAAAGAGAATAAAATACCTAGGAATACAACTAACAAGGGAAGTAAAAGATCTCTTTAAGTAGACCTACAAACCACTGCTCAAGGAAATCAGAGAGGACACAAACAAATGGAAAAACATTCCATGTTCACAGATATGAATAATCAAT
CCTTGCTGGTTGCAGAGAATTTGGAAAGTAGCCTAGTAAATCCCTCTGGAATCTGGCCTTAGGATAGTATTTGGCTGTATTAATTTGCATGTAACTCAGTAGTAAATCTTGTAAAAAGGAGGAAATAAGAGGAGCTTTGATTCAGTGGAGGGTGGGGCTCAAGATTTTGCTTTTTAAGTAGTTCCTAGAAGAAACCGATTTTGCTG
ACTCTGTCTCAAAAAAAAAAAAAAAAAGTATTCATGTCACAGTGAATTTGAAAAATAACAAAATTGCAGCATTCAGAAAGGTAAGACAGAAACGTTTCAAAGTAAATATTTTTATAGGAAATATATTTTGTATAAACAGGGTTCCTGCACAATGATGTAATAGTTATGGAATAGAGGTTTTATAACTTTCTATTACATAGCAAAGG
TAAAACAAACAAGAAAAATTGTTAAAAACTTAGTTTTTAAAAAGAAAATTAAAATTAATATACCTGAGTAATATTATTCAGATTTAAAAGAAGGAGAAAAAGTAAATTTCCAAAATCAGAAGTGAATGCTTAATTGTCCCAAAATAACATACATTTTAAATAACCAAGAATAAAACACACACATGCACATGATATTGTGCCAATAA
CTTTAAAGTAGTTGCCAGAAGTTTGGGAAAAGGAAAGAATGAATAGGCAGAGCACAGAGGATTTTTAGGGCAGTGCCACTATTCTTTTTAATATAATAATAGTAAATACATGTCCTTATACATTTGTGCATAGAGTATACAACACCAAGAGTGGACTATAATGTAAACTGCTTTGCAGGATGATATGTCAATATCAGTTAATTCAT
GAACAAGAAAATATTGGGCTTGATGATAATCATTCTTATTGGATAGAAAAATTATTCTGTAAGGCAAATTATGAATACATACACCTTCATTTGCTTTACTAGTAAACATTACCTGATCCCATAGCTTTTTAAGGTATTCCTGAAAGTTTATCAAAAATTTCCTTAAATATTTTAGAAATTTGTTCACAGTATTTCTGTTCTTTTCT
TGACCAAGAACCCAAAAGCAAATGCAACAAAACTAAAAATAAATAGATGAGGCTTCATTAAAATAAAAAGCTTCTGCACAGCAAAAGAAACAATCAGCAGAGTAAACAGACAATCCACATATTGGGAGAAAATCTTGGCAATCTATACATCTGATAAAGAACTAATATCCAGAATGTACAAGTCACTCAAACGAATCAGCAAGATA
ACAACAAAGAGGCATTCACTTTCCAGCTCTGCTTTGCATTCTCTTCAAATCTATAAGACTACTTGTTTTGAACATGAATATTAATCTATTGATTCATGGAAGTAAAATCAACTCTCTGTACTCACGGCATCTGAATTTGCAGATTCCACCAACACTGGAGAGATCATATTTGAAAAAAAATAAAAATATAACAATAAAAAATACAA
AATGGAGTAAATATTGATACAGTAAAAAGAACCCTGATTACTTCACAGGCTTTGTTCATCTCTGCACATTTCCTAAGGCTCATCCCAGTTTCTGGTCTAGAGTAAACATTTATCAAACAAAAAAATTAATGACTAAATAAATGAATCGATGATTCCATGAATACTGATATGAGAAAGTATTGCTCTTTCATTATTACAAGGAAATA
AGCATGGCATAAAAGCTTTATCACAATTTGATCCCAACTAAGTTCTCAGTTTTCATTTTCTGCTTTACCCAACACTTCATCACTACCACAATATGGTCCTAGTAAATTACTCTCTGGCTGCTAGTTACATAATTTATTTTATTATTGTACTTTTCCACACATGTTTTACTTTGCCTGAAGTGGCCCTTCTGCATTCTTCACCCAAC
GATCAATCAACTGCCTCATTCTCAAGTGGTCATGACAGACTTAAGTTCCTGTGAGCATATACTTGCTCAAACCTGGGAAATGACAGGGGAGTGGGTTGAGAGTAAATAATTATCTTTTTCTCCAAATATTTTATAACAAGCAATCTTAGTGATGACTCATAAGGCAAATTCCTCAGAAAGTGGGATCAATCCTTTTGCATCTAATC
GACCTTGCGGACCTTCGCAGTGACTGTTACAGCTCTTAAAGGTAGCACATCTGGAGTTGTTTAATCCTTCCGGTGGGGTTGTGGTCTCGTTGGCTTCAGGAGTAAAGCTGCAGACCTTTGCAGTGAGTGTTACAGCTCATAACGGTAGTGCAAACCCAAACAGTGAGCAGCAGCAAGATTTATTGTGAAGAGCAAAACAACAAAGC
ATGTATTAGAGAATTGAATCTAAGCCCTCAAACTATGAAACTATGACAAGAAAACATTGGAAAAATTATCAAGTATATTGGTCTGCACGAATATTTCTTGAGTAAACACCCCACAAGCACAGGCAACCAAAGCATATATGGACAAATGGGGTCATATCAAGTTAAAAAGTTTCTGCACAGCAGAGAAACAATCCACGACGTGATGA
TATTTTTTAAATATTGGTACATATATGCAATGATACATGATTAAATCCAAGGAGTAAGTTTTGGTCAATTCTGGAAAGTTATTTTAGTAAATTAATTATCAGTAAAGATGGTTTCTAAATGTTCCTTTCTTTGAATAGTAAAATAAATTAATATGAGCAAGGCATCCTTTCTATCTGAACCTGTAAGTGTTGTTTTATTTCTTTTC
ATAATTATTAAAATGAAGAAATTTTATTAAATGCCTATGAAATACTTGTTACATTTCAAAGTAATTTTTTATACAAAATTGTTTTCCAAAGACAAATGCCAGTAAATTAGGTATGTAAATTAAATAGCTTACATTTATTACTCACCTTGTTGATGAATGGTATATATTTAGAAAGTATTCATATAGACTTTAACAAATTTCAAATA
GGATTCACGTGTGAGCCACAGTGCCCAGCCTACTTACACTTTTAACTAGAATATGATTTTACTTTGCTTTTCTACAGAAAGGCTCGAACATACAATATCAAGTAAATACAAAATAACATGGCCATGTTCGTTTATGAAGATTACACCTAGTTGATGCAGAATATGTTGACCTTGGTTCTTTTCAAGGTTACTACATTATAAGGTTT
ATTTTACATAATTTCCAGCTCTTTTAGTCCCTTACAATACTATTTACAGCATCCACATATTATTTGGGGAATTTGAAAACTTTAGGTTTTAAAAATTCTGAGTAAAATTCATCAACAATTTTCAACATTACTTAAATAAATAAAAAAAGGCTAATGCTTATTTATATATGTTTTACATCCTCAGGCTATTTTTGGTAACTTTCAAT
TGATGGGATTACTGCCCTTATAAAAAGAGAAAGGGACACCAGATTTGTGTGTGTGTGTGTGTGTGTGTGTGTGTGTGTGTGTATGTGTGTGTGCGCACCAAGTAAAGGCCATGCCAGTACATAACCAAAAAGAGGGCCCTTACCAGTCACCCAACCGTGCTAGCATCCTAATCTCCAACTTATAGCCCCTAGATTTAGAGAAATAA
CATACAAAACATCTCCTTGAAACTCTCAGAGAAGAAAAATAAAATTATGAGAAATACTCTGATGGGATTAAAAACATTAGATATTACAGTAGAAAATATTAGTAAACTTGAAGACATAGTGACGTAACTTAGTTCACTTGAAGACATGGTAAAATGAAAAACAGAAAAAGACTGAAACAAAGTTCTATATGGTATCATTTTTTTCC
ACTGCTATGAAGTGTGCTGCGATGTAGCCATAGGAAAAATATTTCACCAGGCTGAAAAACTCCCACTTTCCATAAAATCAACCATTTAAATGTTTTAAGTAGTAAACAGCAATTCTGTTTCTCAGGCCTCCAATCAGTTGCAGGAGCTCTTTATATTATAGCCAGGGACATTTATGTTTAGTACCAAGATTAAGTATTATACAAAG
CGTCCTACATCTGCACTTGCAAAAACTGACCTGAAAACAACTGTCTATTACCCTTGAAAATGACACATATATTAACCAGAGATGTTTACTTCTATAAGGAAGTAAATATATTTTCTAGTTTGAATAAAACAGTCCGGATACAAAATAATTAGCTGACACTACGAGGATGACTTCTTGACAAATGTCACACATAAAAGAAGACAACA
AACTACATTAAATTATCAAGTTGTCACACCCCTTTAAATTAAAAAATATAAGTAAAAATCGTGTTTCTAGTAAAAATTGTACTTTTTTTACAATTTTAAAAGTAAACTATAATACAAATATATGCAGTGATTCACAATCTACATAAGCATTCCAATAGTCAGGTTTGTTGAGGCTATGACGCAGTAACCTACAATCCTGAAGAGTC
GCACAAGCACACGTGTGTGTGAGTGTGTGTGTGTGTGTGTGTATAAGAGTGTGAGTGAGATTGAGAGAGAGAGATATATCGAGAGAGACAAAATTTATTTAGTAAATGTTAAGGTAAAAAATGTTCAGTTCATTTGGAAAAGGCTTACAGCATAGTATTAAATATTGCTTTAATTTGCTTGTCAAATCAACGTCCATCACTGCCTA
TGGCAACTCATAGAAAAATAATAAGGTGAATAAGCCAAAAGGAGAAAAGAGCATGTGGGTTGCAAGAAATAAAGTAAAAATGAAAACATTTCATTTTGGAAGTAAAGTAAAAATGAAAACATTTCATTCAGAAGCAAGTATGTGGCCATGAGTTATGAATGCTACCTAGGAAATAGACTAAATTCAAAAGAGCAGCAGCATATAAG
GATTTTAATAGATATGAGGTAAGTAAATATGTTTGGAATTTAAACTAAGTTTCTAGCAAGTAGGACTTCCACTATATATTATTATCTTCTAACCTATCACAGTAAATCCCATGGTAACCCATATGTTATTTAAAATACTTTTCACAGATTTATTAGACAAATATATTATTCTGCTTAAAAGATTTAGGACTTGATGCTCCATTTTC
CAGGAAGCTTACTGAAATTGCTCAAGAACAGGTTAGGAAGTTTATTTGACCTATGCATTGCAATTATCATATATTCCAAGATAGGCAATTAGAGTGGGCTAGTAAAGAGTTTGCATTCAATGAAAATATCACTCTTAAATGAAATAAGGCATTTACTTAATTCCAAAAATACTTGGCAGAGTTAGTCACATGTTTTTTGCCTATGT
ATAAACACAAGCTCTATACATATAAATAAAAAAGAACACTACAAACAACTTTAAGCAAAGAAATTTGATAATATGGTTAAAATGAGCACCTTACTCCATAAGTAAAACTTACCAAAGTTAAGAGATGACATATACAATCTCAGTAGTAAGGCATATGTCAAAGAAATTAAATTTGTTATTTTAGATAAGTTTCCACAGGAAAACTC
ATTTCTCACAAAAATATGAAAATAAAAATTAAAAAGAGATGAAGGTGAAATGGCTAAGTTTTTACCAGGCTTATGATGTCACCCTGGTGGCATAAATCACAGTAAATAATCTGTACTGTTATTTTGTTTTCTTTTCTCCAACACGGAGCATATAATAGTCTACTGAAGCCTTTTCAAGAAGTTGTAAAAATTAGAATTCTAACAAA
TTACACCTCTGTTATTGGGCCGCTTTGGTAAATGACCTGGCTGTAAGAGTCAGACGTGGATTTGGAAACTTGCCGCTATCAAGGGTATAACACGCATTTTAGTAAATTGTCAAGAATTTTTATTCCAAAGAGGATTTTAGGATAAATTTTGAAATTATTTTAAGGGTCTAAAGGACTTGCAAGAAAGTATGACAAAAATAGGCACT
AGCTTTTTCTTTTTCATTTTGTGATGGTTTGAAAGTATATCAGTAAACCTACAAAGATATTATTTTTCCTTATTAAAATATTTTACATAAACACATCTGAAGTAAAAGGGAAAATTTGTTTTTATGGCTGATTTTTCACAGTGACTCACAAAGACAGAATTTTAACTAAAATTGTATAGCATATTTAAATTGAGAAACTCTTCTTA
GGTCCCAAGTGGGTAGACAGTGTTAGATTTTTCGATCACCTTTTAAATAGGCGGGAAATAGGTGCAGAGGGAAGATGTTACCAGAGCGAGAAACAAAGGCAGTAAATTATTTTGTGACATATCTTAGATTTTAAGGAAAACCAGAATTGTAACTTAGGTTTCATCTACTTTATGACCTTGCAGTGTCATGGCAAAGGAGACAGGAT
ACATGCAGCCTACCAAGAATAAGTTATGAAGAAACAGAAAATCTGAACAGACTGATAAAGAACAAGAAAATTGAACCAGTAATAAAAAGTCTCCCATCAAAGTAAAGCCCAGGACCTCATGGCTTCACTGCTAAATTCTACTAAACTTCTAAAGAAGAATTAACACTAATCCTTAAACTCTTCCAAAAAAAAAAAAAAGAGAAGAA
TAACCCCAAACCTGTTTGAGGACAGTCATGAAACTCGAAATTTGGTAAGGCGGACTTTCTTCTCAGTATCTATCCTTGTCAAATGGATAATGTTATTTCCAGTAAAAAGGGCCACATGTTTTTCTCCTGTATCCAAAGTTCTAACTCATAAAGGATTGTATGTACCCTACCTGCTGGGTTTGGTAGTGCTATCTTCTCTGTTATTG
CTCGCTGTCTCTTGCCACCCTGTAAGACATGCCTTGCTTCTCCTTCACCTTCCACCATAACTGTAAGTTTCCTGAGGTCTCCCCTGTATATGGAACTGTGAGTAAATTAAACCTCTTTTCTTTATAAACTACCCAATCTCAGATAGTTTTTTACAGCCATGTGCAAACAGACTAATACACTGAGCTTCCATAAGAAGAGCCCCAGA
AAAAAAAGGTGGCTCCTGTAATCAGTCCATTTATACAAAATACTAACTAATCTTATAGTGACAGAAAGCAGATCAGCTGTTGTTAGGAGTGGGAGGAAGTAGTAAAAAGAGGCAGGATGGAGAAAGTACAAACGGGTATAAATAACATATTTTTGGTTGACAGATATGCAATATTTTCATTATCTTCATTATTTGCACTAGACATA
CTCCAATAAAAGAAGATAGAGTCCCTTGGAAAAATAGCTAGTTCTAGAATTGGGGCACAAAACATATAATATAAGCCCAGAGGTTCTTTCTGTTCCACAAAGTAAAAAAGTACTAAAAACAACCAAACGATAACAATGGCCAAAGCTGGGACAGTTTGAGGAACAAAATAAAGTACTATTGGATAACAGCTCAAAGTATATTCATC
TGTTAAGATAAATCAAATGGAATCTTAAAATGTTAGAGAATGGCCTATTTAAAATGTTCTTTTCTCCTTTCTCAGGTTTGAACCAACTTTTCTGCCTTCTAGTAAATAAAAATTGCCACAAGAAAAACCTCAACCCTCTAGAAATTTAGAAATGTGAGATGTAGAATGCCAGAACTCTCATATGAAAATCAAATTGAAACAATTGA
ATGAAATTATTGTTGAACTATTATAAACATGATTATTTTAATATTATGTACATTAAAATCATCAGCAATTAATTTACTAAACATTCTCCCAGATCTTAAAAGTAAAATTTGAACTTCAACATCCCCCTGACACACAAAGGTACAATACTTACCAATATGTAAGAAGTATGTCCTGAAATTATTAATATAATCCAAAATAACATCTT
CTTGTATTTCAAACATGTTAATACCATGGCTTTTATTAAAAATAATAAAAAATGCCTTTGGAATAGCAGCACAATCTAGTGAAAAGTAGATTAAATAAGGAGTAAAATAATTTTGTTTTCTAGACCTCAGGTCTAATTCCTAATAGCCATATTTACTCAACAAGATACATATTTACTCAACAAGGTATTCCAAGTGTAATTTCTAG
CCCTGAATGCTATTTCAGGTAATAAAATAGGATGAAAATTTAATCCAAGGTAGAGCAATGGATGTGGTGATAAGTGATAAAATTCTGGGTACATCCTAAAAGTAAAAAATCATGCAGGCAGAAGAGATACAGATTGCGAAAGAAAGGGAGATGTCAAAGGTAACTCAAAGGGAACTTGACGGGAAAACTAACAGGATGTATTAGCC
TTCAGAGCCTTGTTGTCCTGAAGAGCCTAGATTAAAGTATGGGCATGTCATGGTCAAGTCATGAAGCATTTTTCAGGGGCCAGAAGATGTAAGCTCTAGAAGTAAAGTTACGCTCTAGGAGAAAAATGTATATTCTGGACTAAGATTAAACCATAAGTAAACTTGACATAAAACTCAAATATATCATGTGATATCAAAGATACCAA
GAGTAAAAGCCTATTTTCACATTGAATGTTCTAATTGAAATAAAACTTTTTATAACTTCCATGTAAGTGTATAATATAGATAAAACACCAATCCAACTGAAGTAAAAGTGAAGATAAACTTACTTCCTTGGACAAAATAATCTTAGGTAAAGTTTTCATGTTCAAAAATGGATAAAGCCTTGTAACAGAAATGTCCTGTTTGGCCT
TTACTTTTTAGTTCACTGAGTGCTCAGTGCAATGTAATAGGAGATGTGGGACAATTGCTTGAACCAGGTTATTTGTAAGCTAATGAGATAGTTGGTGAATAGTAAATGGAAAAATGACACGTGAAACACAAGAAGAGAAGCCATTGAGAAACAGAAAAATGTTTACAAATATTTTATTTTTAGAAGATAAATGGGCTAGGTAAGGT
AGTATTCCATGGTGTATATGTGCCACATTTTCTTTATCCGGTCTATCATTGATGGGCATTTCAGTTGGTTCCAAGTCTTTGCTATTGTGAACAGTGCTGCAGTAAACATATGTGTGCATGTGTCTTTACAGTAGAATGACTTATTCTACGTGGGTATATACCCAGTAATGGGATTGCTGGGTCAAATGGTATTTCTGGTTTTAGAT
ATACATACCAACTTCTGCCCATTTGGACTATTTGATATATAAAGTTTTTATTCAAGTAATTTCAAAGACTTCACGTTTGGTTTATTATGGAAACCAAAATAGTAAAACGTAGTTAACAGAATGAGATCCAATGAGTAGTTTAAGAGTTTCGGAATCAATAAAAAAAAAAAAAAGAGTCCATTGAAGCATACTGTGAATTCTAGAAT
CTGTTGCATACTTTCTCTCCTCTTTGATATTGTAATTGAAATATCTGTAGGTTATTCCATGTGAGACCACCTTCCTTTGTGGGATAGAGAATATTTTTGCAGTAAAGGTATATATCTTGATTAGAAAAAATGCTTGATGGAATACTGTGGAAATATATATGGTATTAAGAAAGACCATGCATAGCTCTAGAGGAAGAAGCCTGTAA
TATCCAAAGTGCTGGAACTAATCAGTATCCAACTACATTGCAAAAGAGATTGGGATATGTAGTCCTCTTACATTTCCTGTGAAATCTTCCTGTTAGACCAAGTAAAAGAAATGGGATTAAGGGGGATCTAGTCAATCTTGATGTCATTATATACATTGACAATAAGTGCTCAAAATAATTTTTATCATCTATTATTCTGACTGTGA
GACATACAAAAATGTAAGAAACCCATAGATAATTGTCTCCTTGTGATACCAATTTTTTAACCCTTTTGAAGATACTATCAGGGAAATGTAAAATGAAAAGAGTAAAATCAAAATAGCAATCTTTTAAAAAGAGCAACATCTGCATATCAACTGATTGTAGCAAATCATTATTTTGTGAAATGATAGCAAAAACATCTGTTCTAGAC
TACATTCCCACCAGCAGTGTAAAATTGTTCCCTGTTTATCACATCCATGCCAACATTATTATTTTTTGATTTTTTTTTTTATTATAGCCCTTCTTGCAGGAGTAAAGTGGTATTGCATTGTGGTTTTGGTTTGCATTTCTCTGATCATTAGCGATACTGAGCAATATTTCAAATGTTTGTTGATCATTTGTACATCTTCTTTTGAG
TCCTTTATCTCAACCAAAGCCTTTTTCACAAGAATGGGTAAAATGGCCTGAGGATGAAGAAGTTCCTGGGACTAGAATACAAAAAAACGTAAGGGTTTATAGTAAAGCAGTATGTTTCCCTGACTCCTAGGCAGGACTCTCAACAGGGGTGCCTCCTCTACTCACACTCACACTCTGCCCTCAACAGCTCCCGGGTTTATAGTAAA
GTTGAACAAGAAACCAGTCCTCTCTTTTCCTTTATGTGAGTAAAAGGTAAAGAAGTATAGGGTGAGTATAAGGTAAAGAAGAACAAGAACTTTTATCTACAGTAAAATCTCCTTTACATTTAATTGGAGCATCCCAAACTCTGTGCTGAGCTGCTTGCATATCTCAGAGTACACCTAGACACAAAGTACATCCATGTCTGAGGTAG
TGAAAATATTTATCTTTTTTTTAATAAAAAGAAACATTTGGATTATCAATCATATTCTTAGTCATTTAGGCATTTCAAGTCCCTCAGGATATAGAATTAAAGTAAAAGCTTTCTTTCTTTGTATCTGATGTACATATATCTGATGTACTTTTAAACTTATTTCTTCACAGAAATAAAACTAATAACCAATAAATCAGAGCACAGTT
TAAGAACTTCCACCTTTTCACTTAAAGAAAGCACTTTAGGGCTTCTCTTTGACATATCCAGATGCTGGCCTCACTACTCTTGTGTTCAGGGGCATTAGTAAGTAAAATAAGGGTGACTTGAACACAAGCACTGGCATATCAGTTGATCTGATCACCAAGATGGCTTCCAAGAGAATAATGAGTGGGTAGCATAAACAGTGTGGACA
AACCAGAGTTGGAAATTCAGACTTAAAATACCTATATCTCACAGAAACAATAAAGCAATTTTAATTTTACAAATTAATGTGAATCACCCATGAAATAGGCAGTAAAGTCCTCCTATAATGCTCAAAACTGCTGCATGGGCCAAAAATAATAATTTCTGTTTCATGAGAAAAGTTTAGTGGCTGTACTGTAACATAAAATTCTGTCA
GAACTGAGGCTCAAAATTAAGTTTGTAGATTTTTTTGTTAGGTTTTGTTTTGTTGGTCCTTAGAGAAGTTTAAAAATAATTGCCATTGGTATTTAATTTTAGTAAATGCTTGATATTTCCACCACTTACGGGATTATATGCCTCAAACGTAATATATATTTGATGTTTTTTAAGAAAATCTGTCAAATAGCTATGCTTAAATGGGA
TTAGGGAAGACATAACACATAACATGGAACATAGTAACCATAAAAATAATTACCATATAGAAATTAAACATTTTATCAGGAAAAGAGGAAAGAAAAATTAAGTAAAACATCAGGTTGTGTTTGATTACAGCTCTCTTGAGAACTGAACTTAATACTCTGCATAGCTAAAGAAAAAAGAAAAACAAAACTTTTATTAAACATCAAGT
GCTCTCTTGTTTTCTGAAATGTGGAATATTCAGAATAAGATCATATGCCTTCTCTATCTCCCATTTTTTCATATTTCCTTTCCTCTCGTTCTAATGGCAAAGTAAAATGAAGTTTATCTATTGATAATTGCAACAACAGAGGAAAGAAAACAACAAAGGAGAATAAAGAGTCTGTGCAACTCAACTGAGATATACATGAAATCTCT
CTGGCCTAAAAATTTTTTTTAAAAGTCTTTATCTTGTAGGCATATAAGAATATGGCTTATTTTCAGAATTGCTCTTAAACTTCCCAAGTTAATTTCTAGAAGTAAAATGTGTTTCTTGGTGCATCTCTAGACTTAAGTTTATGAAAGTGGGGCAAGTGAAGGACAAGTCAGGCTGAGAGGTGCAAGTTTTTCGGATACCCTCCAGA
TTTAAATTTTAATTCAGATATTTGTCTGTTTCCATTCAACTCGTATGTGATTTTCAAATTAAATGTTGCCTATCTACATTAGTAAAAGGGTAAAATTATCAGTAAATGTATATAAGATTAAATTATTGTCATTGAGAATTCATTTTTTACATAGTGATTTCAGTAAGCTATGAAAAAAGTAATAAGATAATTTAAAAATAAAGGGT
GGTTCTGAAGGGGATCTCCTTTCCCCTTTCATGCCACCCTACTCTCAGTTACTCATGCCCAGAGCTACTGTAAACAGGTCCTTCTTTGGGAAAGAATACCAGTAAATTACAACATAAGCACTAGATAGATATTCCTATATATCAGTAGGCCCAAATGTCTCTCATGCCTACAAAGCTAGCAAGAATGAAGGCATTTTTTGTCAGGA
TATACAAAGAGCAACCAAAGGAGAACAGCAGTGGGTATACTTATATCGAAATAGGCTTTAAAACAAAAACTTATTTCTAGAAAAAAAGATATTTTATGACAGTAAAGGAGTCGTTCCATCAGAAAGACATAAAAAAATGAAAATATACATGCACCAAAAAAGCCCCAAAATGCAAGAAATTAAAACTGATAGGATTGAAGAGAGAC
CCATGCACACTGAGGTGGGAATCCTGCCTTCCAGACTCACTGAGCCAGGAGTCTCACATTCTGGCCCCACTGGGGTGGCTCCCCAACAGCTTTTCAGGTCAGTAAATAGGCCGCCAAGGTTCCAAACAACCCTAATCCCACAACTTTAGGTGGTCCCATTCTTGTAGCAGTTCTCTGAAGTGGCCCAATCTGTGTGGCAGCTCTGT
GTGCCTCATAAACATTCCTCCTTTAATAGTTGTAACAGCCTTATGAATTATAGGTAAGAATATTATTCCTACTTCACAAATAAAGAAATTGAGACAACAGAGTAAATTGGCAGCTGGCCCAAGTCATGGTGCAAGGAAGTGGCAGAGCCCAGGGTTAGAACCCAGAGGATCTGGCCACAGCGTTCAGGCTCTTAACTACTCTGTTA
AGTGAAGCCCCCATGTTTGGGATTAGTGCCCTTATAAAAGAGGCCCTAGAGAGACCCATTACTCTTCTGCCATGTGAGAGGAGGGTGAAGAGATACCATCAGTAAAGAAGCGGGCCCTCACCAAACACAGCTGGCACCTTGATCTTGAACTCTCCCGTCTCCAGAACCATGAGAAATAAATGCAAGCTTTTGTAAACCCCCTGGTT
AGGTGTGTTTCCCCAACTTTCCAACTGTTAGAATGAAAAAGTAGAATTCACTGAGAGAGGTTTTATTTTTGACAAGTCATTTGCAATGTATACATCTATCAGTAAAAGATCTCAGTTCTGCTCTGGCCTCCTAGGTTGAGGGTGAGGTTTATCATTGTCTCTCTGAACTCTTAGCTCATTGAAATTTTCCTTTACAATTCATTTAT
TGGATATGACCTGATAACCCCAAGTGATAAAAGGAAAAATAGACAAATGGGACTATATCAAATTTAAAAACTCCTGTGCAGCAAAGGAAACAACTAGTAAAGTAAAAAGGCATCCTGAAGAATGGGAGAAAAAGAAAAAAAAAAAGAATGGGAGAAAATATTTGCAAATGATATATCTGATAAGGGGTTAATATCTAGAATATATA
AGATTCCATCCCCGCCTCCAAAAAAAAAGAAAAGAAAAAGAAATATATTTATAAGGCTATAGCTGCCATAGGTAGTGATTTCTCTGATGGCTCTGAGCGAAGTAAATTGAAAACCTAGGGAAAGGATTTACTATTGTAGATGCCATTAGAAACATTCGCAATTCACAGGAGAAAGGTAAAATATCAACATTAATAGAAGTTTGGAA
GTTGCAGTGAGTCGAGATCAAGCCACTACACTCCAGCATGAGCAACAGAGCGAGACTCCATCTCAAATTAAAAAAAAAAAAGAAAAAGAAAAAGAAAAATAGTAAAGGAAGGGACTGGAAGGGGCATGACAGGGCTTCTGATATGTGGGTTGGGTTCTATTTCCGGATCAGGTTGCTAGGTATGCAGGTGTGGCCACTTTGTGACA
GAAATACAAAAATTAGCCAGGTATCGTGGGCCTGTGGTCCCAGCTACTCAGGAGGCTTAGGTTGGGGGTGGATTGCTTGAGCCAGGGAGGCAGAGGTTGCAGTAAACTGTGATCGCACCAATACGCTTCGTTGCGCTCCACTGCACTCCACTGCACTCCACTGCACTCCGGCCTGGGCAACAGAGTGAGAATCTGTCTCAGGAAAA
AGTATTCCATAGTTTATATGTGCCACATTTCCTTTATCCAGTCTATCATTGATGGGCATTTGTGTTGGTTCCAAATATTTGCTATTGTGAACAGTGCTGCAGTAAACATGTGTGTGCATGTGTCTTTATGGTAGAATGATTTATAATCTTTTGGGTATATACCCAGTAATGGGATTGCTGGGTCAGATGGTATTTCTGGTTCTAGA
ACACTCTTTTTGCCTTCCATTCTGGAGTTAGTCTTTTAATTTTAATTCTTAAACAAAGGGATGTTACTCGGGCACTAAAATTTTCTGTTGAATACAGGGCAGTAAATCTTCATTGAAACAGCTTATTTAGATAATGTCAAACAGAATGGTTTTCTTCATTTTCTTCAAGCACTTCAGTGTTATAATCTCTCCTAAGACCAGCCACT
ATTGTTCACTATGGATGCCTTTCTAGGAATACACTTTCCGGGGTTCCTTTTTTCCCTGAGATGTGAATTTCAGAGCTTCCAAAGACAAGATACATGTTTTAGTAAACAGGCAAAACCACGTAATTTTTAAAATACCATTCTTTATTAGGCTATTTTCTTCTAGGAGCAGTTATATGATTCACATTTAATTAGTGATTTTTAATATC
TTTGCTGCAGTACAGCCTAGGTAATTTGCTGAGCTTGATGAATGTCAGGGTCAGTCCAGGTGAAAGCAAAGAGAGGCTGGGATGAAGGGTGCAAAGGAATAGTAAAGAAAGCATGTTTGAGATCCAGAACAGAATAATGGATTGTGGAGGGAGGTATTGAGGATAGGAGAGTATATGGGTTTGGCACCATGGGGTGGATAGGCAAA
GAGTTTTATTATCCTTCCAGTTTGCTAAAATATTTTTTTGTTTTGATTTGGTTTGTTTCACTTGAAAGGTTATTGAATTTTATGATTTCTTTGCTTTAGTAGTAAATATAGTCAGTATGCATGAAATGGTTTTATTCATTTTCACTTTGAGAGCATTGCTTTGTAACCTCTGTATTTTTATTTTTTTGGTAAATATTGCAAGTGGG
TGTGAAAACAGATTAATACAATGAGTGCACTCCTAATTTTAGCACTCAAAATCTTCTCATGTTAGCATTTGCTTGGTAAATATCTTTTTCTATAGCACTAAGTAAAATCTAACTACAGATTTCATGTGAAGACTATTTAGAAAAGCAGGAAAGCCGAAGGTGAAGGAATTAATAATTTATAAGTTAGGGTCTGGGAGTAGCAGAGA
CAGATAACTTAGAGGCCTAGTCTTCCGAATCAGAGAAACATGAATAATACATGATCTTTTAAACATTAAGAAAGGATAAATTAAACAAAATAGTACTTTAAGTAAATAGTGAGTAAATGTTTACATTGAAGGAAATTCATTCATTCATTCATTCATTCTTAAGTGATAAGTGCCTTCTCTTAACTAGTTCTGTGCTAGCAATGAGG
TAATTGTTAGACACAAGAAAGGAGCACCAAATTTGATGCCAAGGATAGAAGATCCACATGTCTAGATCATCTTAGCCAGGAAAAAGTAAGTAAGTAAGTAAGTAAATAAATAAGTTATTGCTTCAGCTTTACTTTTTCCTTGGTCTGTCTCTGGGGGTATGCATCATTAGACCTCCAAAAGCAGGTGATCACATTATACAACCAGG
ATTGCCTTCCTGATGTATAGAAATTATATACAGCAATGTCAAGGCACGATGAAATTATGGAGAATATCAAAATTTAGGATAAAGAGGAAATTCTGCCTATAGTAAAATATAAACTGTAATAGTATGAAAGAAAAATTCAAACTGACAATTAAACACTACATGTTTCTAATTGAGCAGTAAGTAGAAATAACACTTTTCACTTAGTC
TAGTTGAGACCAAGAAGACTATTTATCTCTTGAAATTCTAACATTTTAAAATAAAATCTGAGACATAATCTTTCTTCACAAAACCCCATTGTTACTCCAAAGTAAATTGCAAACCATGCTACAATGGCTTTCACTTTAAGCAAGATATGCTAATAATGACATGGTATTTTGAACACCTATTTCTTAATGAGAATAACCAGAATACA
TTTTAGATACTAAGATGAAAACCTGGAAGCCAGGCTTCACTCATTATTTTCTCTACTATTTTGTCGAGGAATGTTTTCTCCACCGTTTTCTTAGTCATTCAGTAAAACCTGTCCGTGCTTCCTTTGAAGATTCCTTGCAGAATCTCACCACTTCCTATCACCTCCTTTGTTACCATGCTAGTCTAAGCCACCACCATCTTTTACAT
ATGTATTGTTACAATGATTTTAGAAACACTCAGGCACCACTACTATATATATATACATGTTTCAGAAAAGTTTGTAACTGTCACAAATATACATATATATAGTAAATATAATGTATTATCTATGTGTGTGTAAATATATGTGTGTGTGTATATATATGTGTGTGTATATCTATATATTTATAAACATTTTAAAAGGAAACAAACTC
TTTCACGATTTATGTACTTTCATTAGAGGGAAGCTCATTCTTTTGTAGCGTCTCTCCAAAGCCTAGTAACTTCCTGCCTTGTGGTTAGACTTTATAACCAAGTAAAATAATAAAGTTCCCTTTAATTTTTGGTCTTTACATTCATTTGGAGGGAATAGGTAAGTGGTAAACATTTTTTAAAACATCTTTATACAAAAAGGATAAAC
TCACTACCTCCTCATTTCTTTCAAGACAAGGAAATTCAGTACAAAGACTGAGAGTTTTCTGTTCAAGTTTGTTCCTCTATATGCAAAAAGAAATAGTTCTAGTAAACCATCTTCTAATGGACATGCTGAAATCTATAATACATGTTCACTTTCTAAATAGATTGTTTCCATTCTTTTAAGCATTGAAAAAAGTACCACTGGGGGCT
AAATACATCAAAGTTTCATGTAAAATTGTCAATATTTGGAGATGACTCGATGATGCATAATGGAAATCCAAAACATACAAATCAACTATTAGAATTAATAAGTAAATGTATCAGAATATAAAGTCAAACTACAAAAATCAATTGTAGTTTATATACCGAAACCAATTAAAATTTTAAAATTTTAAAATTCCCTTTTAACAATACCA
TTTTAGAGCTGGAATATAAGCTTACTTATCAAATCCTCTCTTGAAATTTTAATTATTTATTACATTTCATGTTTCAAATGAATGTCAAGAAGTTATTTTAAGTAAATGTGAATCCCAAAGTGAATTAAAATATAAATTCCAAAGTGAATAAAAATAAACTCCTATAGCACAGTAACTTATTTTTCTAAATTAAGAACTCTCAAAAG
TAAACAAAACACTCATTTACTAACCTATAATGAGAGACAGTTGCTTGCAAGATGAATTTCGTTCTGTTTTTGCATCGGTATACCTAAGAAACCTAATCACAGTAAATTATTTGGGTAAGTGTATGCAAGAGGTTCGTCCTCCACAAGCCGAGATTAGATCAATCAGCATCTGTGGACAGAATTAGGAAAGTTAGGATTGGGTAGAG
TTTGGGAATGTTGTGTTTTTAGAATATGATACAAAACTACAAATGTAAAATTAGATTCGGGGACTGGGCAAAACCTGTGATTAAGTTTCATTAATGTGACAGTAAATCTATGAAATCTGAGGTAAAGATTTTCTCAGAGAATGAAGAGATAAGTTAGATCTGAAATGAGTGGAAAAAACGAAAATATTTATTGCAGTAAATGAGAG
TTTGGTCCTTCAAACATAACAAAAATCAGTGATTATATTGTAGGAAAAAGGCAGGCCACTGCTGCAGGTCAGTGCTTAAAGCAATTCTATGACATTAGAGAGTAAAATTATGCCAGTGTCAGGGGAAGAAAGACCCTGTAGACACCTTACTCTAAGCACATCAGGGCAGAAATCAATTGTGGAGTGGCCCCTGGAGAAGGAAATTA
TGTGAACCCGGGAGGCAGAGCTTGCAGTGAGCCCAGATCGCACCACTGCACTCCAGCCTGGGCGACAGAGCGAGACTCCGTCTCAAAAAAAAAAAGAAGTAGTAAAGGAAATGTCAACTTTACCAAAACAATGAAACCATTTAGCCCTGAAATTTAGTATACGTGCATGAAGAAAAACAACTGGGGGTGGTGAAAGTTTGAGCAGG
TATCATTAAAACAACTGGAGAATTCAGTGAGGAAAAATAACATCAATTACTTAGCATTCCATGAAAAAAAACAAAAATGTAAACTCTCAAAAACTGTTTGAGTAAAATTTTCACCTTCCTACTAGTTGTTTGTTTCATTACACAGAGAGAGCTTCAAAGGATGCAAATTGCCTTAGGGGAACGACAGATTAAACATTTTTCTCCAA
TGGGAAATAAGCAAGCAGGATTCATTATCCCCACCTGAGCTATGAAGAAATAAGATTTAGAGAGATTAGAGAGATCTTGTTTTTGTGTTTTTCCCACACTAGTAAACCATTATTCCTCACTGTCCACACACGCATAGCAATGAGTTCACTCCCAGCACTAGAGCTCTATTCTGTTTATGAGTGAAGACCAAATGACTCTTCTGAGG
ATCTTTAAGGCATCAGTAGTGTTTATTGAACAGTTTATTTTCAAGATTATGGAATAAAAGTGGAAGAGAGTGGACCACAGAAGCAAGTAAATTTTCAGGAAGTAAAGCTACATTTCTCTCATTTTAATCATTAGAAGTTGCAAACAGGCTGGGTGTGGTGGCTCACGCCTGTAATCCCAGCACTTTGGGAGGCCGAGGCAGGTGGA
AAGTGCAGTCATATACTTAGTGGGGGGAACAGGAGTATTTAAGAACCAGTGAAGGCTGAATTGTTCCTCTGATCACTCAGTCAGTGATCATTACTGACAGAGTAAATGTGGAATTTTTACTAAAGAATTACTTTTCATTGAAAGCAAATATGATTCACCAGCATAAATACAGAAAAAGAAACAACAGGTGGTGACTACGACTTAAG
AATGCATAGGTCTCTGCTAAAACACAGCTCTCAGGCTACAATAAATGAGCACTAAAATAATCATTTCTCAGCCTTTTGGCTACGATCATGTGTAATGAACAGTAAATCGCTGTAGGATTTTAACCTGTCCAGAGCATTTGCGCTTATTGAACTTCCTGGACTCTGGGACCTTATTTTCTAAAGTTAAGCCACATTCAACTTGCTAC
ATCTCCCCCGGCAGCATCTGTTGAATAAGGGGGTTATATTTGATTTCTAAATTCTAAAATTCTGACTGTACAGCAGTATATGCCGTTGTTGACAGTAAACAGTAAAGATTTCAAGCCTGTGGTTTTAAAAGAAGAAGAGATGATTGGGTAGAAACTTGGAATATTAAGAAGTTGTTTAGTTACTTGGCTGTTGCCTTTTCCTGTTT
TTTCTTCTAATAAAGTCATTTGTGAAAGGGTACTACAGCTTATTGACATCAGTAAGGTAGCATTCATTACCTGTTTATTCTCTGCTGCATCTTACAGAAGAGTAAACTGGTGAGAGTATATATTTTATATATATATATATATATATATATATAATATGTATATATATATATATTGACTTGTTACATGAAGATGTTAAAATCGGTTT
TGCTTTTGCTTTATAAGTAGGCTTTGAGGATTTAACCATATTTGGTAGATGCTAATATTTCTGTGTTGGCCATGAGAAAGATTATTATAGTACACAATGTAGTAAAATATTTGTCTTATGTAAAGAGAGAAATAATCATTTTTATTTACATTCCTGTGCAACTCGGGTCAGTCTGCCCTAAGGAGTTTTATTTTCTAAAGAATAAG
TCTTCTCTAAAGTGAGTGAAATCAAAGACAAAATCTCCAAGACAATAGCCACCAATATTATAATTTCTATATCACTTCTAAAGTAAAACTGCTAGTAAGTAGTAAATCAGAGGTTAGCTGCAGGTCTTCCATGTCCAGGGCTTTTGACACTGCACCACGTGTTTATTCAGATATTTCTATCAGTCAGGAAACATATCTGGCACTCT
TGGAATATTCGTTGCAATTTTCTTTAGTATGTAAATTCCTACCATGCCAAACAAATGAACCTCTCCAGAACACAATCGGTTGCCTTTCATGTAGATATTCAGTAAATGTTTTTTAAATGGAGGAGTAGGTGAATAATAAAGACAGAATCTGAAGAGCTTTTAAAGGTGTCTAGGGCAGTTTAAGCTGTTTCAAGGATGGTGAAAAA
CTTATGTTCTTTTTTTTTTTTTAAACAAACTTGGTCTTTTATTTTCATTTTTATTTTAATTTTCGGGGTACATGTACAGGATGTACAGGTTTGTTACATAAGTAAACATGTGCCATGGTGTTTTGCTGCACCTGTCAACCCATCACCTAGGTATTAAGCCCATCATGCATTAGCTATTTTTCCTGATGCTCTCCGTCTCCCTGCCC
GATTATGTACCTGAAATCTCTTTACAATCTGTAAAATGCTATGAAATACCCTTGAATTCATACTTACGGTCAGTAAGTATGGACTTGTATCTAGAATAAAAGTAAAATGATAAAATGAGATGATTAGTTGGAAGTGTAAAACTAAAAGCTGAAGAACTACAGGAACTAAGTAAAATTATAATAGCATCGGCAAAAAGAATGTTTAA
AGTTGAAATAACTCTTCACCCTCCCAAATTACAGTTAGAGGGAACAAAACAGACTGATTTATTCTCCTCTCCCTTCCCATTCACAGAGATACTAATGATGAGTAAATAGAACAAAAGGTACAAGCAATAAAATGTAATTAATTTAGAATTGTGCAGAATCTAAATAATTATGAGTTGACTATATTAAGACACTTTTATCACTGTAA
AAAATATGATATATGACTGTAAATTGTTGACTTCATGTTCACAACACTTTCTGATTTAATTTCAGAATATGTTTATTTTATGATTTCGTAAAAACTTATCAGTAAAGGGCTATAAAAGCTCTAAGATAATGGTTTGACCTTTGTTCTTTCAATACCAAAAGTAAAACTAGCACTACCATCCAGTTTCAATATATAGGCAGGGGGCT
TGTGTACTGGCAATACATGTGTATTCTGCTTTTTTGGGTATAAAGTAATATTTTGTTGGTTGATCTCAGACATCATCAAGTCATTACAGCATCAACTTAAAGTAAAAAATCTCCTCTAAACTCAACAGATACAAAGTTCTAAATCTTGTTGCCTAATTCATCTAAATCAGATTTGGCTACAGCTCTGGATATAAGTACTTGGACAT
AACAAAATAATTTCAACAGATATTAAAGAACTCTGTGAGACAAAAAGTTAATCCCCAAGTAAGAAGGGCTTGCCAAAATTAATACACACAGCAAAAGATAAGTAAAAATCGTCTCACTTGCCACAAAGTCTCTCGTAACAGAAAAGAGCAACTATTTTTCAAAATCAAGAGAGAGGAAGCAAAATGGATTTTGTATTTCATAACAG
AAAGTCATTAGCTTTAGAAACTGTACAAAACGACCTAAGCCAAACACAGCAGCAAATAAAGGAAATGAAAGAGATGTATCAAAGTGCAGAAGCTAAAGTCAGTAAATCTACTGGAAAGTGGAACTGTGTGGAAGAGAGGATATGTCAACTCCAACGTGAAAATCCATGGCTTGAACAGCAACTAATTGATGTTCATCAGAAAGAGG
TTAATTCCACATAAATTGCTCCAGTGGCCTCAGAACACAAGGAACCTCAAATAAGATGGTATAGTCGCTTTGCTAGGCAACCATACTGTGGAAAAACTGGAGTAAACCCTGGAATTATGTTGATGAATATGACTCGAATGAGAAGGAAGTATTTCAAGAATGATATGACAAACTGTGTGACTACAATGAAGAGATATACTTATGAC
AGAGGGATTAACCTCATATATTAAAATACAAAATTATCAATAACAAAGCAGCACTTTCAAATTAAAGAAATAAAAAAATAAAAATTTTATAAAAATTTTAAGTAAATATTCACAGAAAGCAAGCTGCTATCACAAAATTAATTTAGTTCAAATAAAATTTAAGGAAGAAATAATAAACAACAGGATAGACACTGCACATGGATGGA
GTAATGTTAGCTTCATAAAATGAATTGGGAAAGATTCTCTATTTTCAGAAAAGATTGTGTGTATTGGTGTCAATTCTTTAAGCAGTACATAAAATTCTTTAGTAAAACCATTTTGTCCTGGAGATTTCTCCTTCAGGAGTCTTTAAAATTAGAAATTAAATGTCCTTACATTTTAGGGCTATTAAATTACCTATTTTAGATTGGGT
TCTGAGCCAAAGCATTCCGAGTTATTTAAGAAATAACAAAATAAAAAGAAAACAAATGTGCATTAGCATTTAAGAAAAAAATTAAATACAAAAAAGTATAAGTAAAAAAAGTAAGTATAAAAACGTAGTAAAACATTTTACAATAATACAACACTTCCAAAATTTTACAATATTTTTGCATATTCTAATTTTATGCATAAAACAAA
AGTATTCCATGGTGTATATGTGCCACATTTTCTTAATCCAGTCTATCATTGTTGGACATTTGGGTTGCTTCCAAGTCTTTGCTATTGTGAATAGTGCCACAGTAAACATACATGTGCATGTGTCTTTATAGCAGCATGATTTATAGTCCTTTGGGTATATACCCAGTAATGGGATGGCTGGGTCAAATGGTATTTCTAGTTCTAGA
CAGAATACTCCATGCAGAAACCACAGAATGTACATTTTTCTCATTTGCACATGGAACATTCTCTAAAATTGACCACATGCTCAGTCATAAAATAAGCCTCAGTAAATTTTTAAAAATCACAACTATATTAAGTATCTTCTCGGACCACTGTGGAATAAAATTAGAAGTCAATATCAAGAACTCTCAGAACCACAGAGGTACATGGA
AAACATTGGTTCTTGACAACTACCTTTAAAATGATACATTATAATCCCTACCCTATAGATGCGGAAAGAGACTCATGGATCCAGGTCACACATTTGACTAAGTAAACTTAGAATTTTAACCAAATTCTTCTTTATTATAAAAGCTGAAGCCCTCCCTATGACATCAGGAAATATCTCTGTAAAACTCTTTAGTAAGGTATTTGGTG
AAGTGAACAACTAAGGAATTATGTAAGAAATACATAGGCACTATATACATCAGCAATTACATCCAGAAAAATAGTGAATATCTAGAAGAAACCATACAAAAGTAAATTATATGAAAAGACAAAGGCATAATAAAAATCCTTAATATGGTGTTGGTAAATATAGATGCATGACAATGGAGACTCAACCTCTGCCTACTTGATGTTTT
GTTTCTACCCTGAATGGGGATCCTCCCACTCAAAAGCAAATATATCTGGCCTATCTTCAGCCAGGAGACATACCCAAAAAGCATCCTTCAAATCTATTACAGTAAACCATTGATTATTATATGGAATCTTGCTGAGAATGGTGTAAGGATCGAGGACAATTGGATGGGTAGTTTGGACTATTTGGTTAATAGCCCTAAGGTGCTGT
TGAGACAACAGGATCAACTTCTCCTCTTCTCTTCCTCAGGCTGCTCAACATGAATATGCAGACGAAGACCTTTATGATGATCCACTTTCACTTAATGAATAGTAAACATATTTTCTCCTCCTTATGATTTTCTTAATAGAATTTTCTTTTCTCTTTCTTTAAGAATACAGTATATAATTAACAAATTATGCATTAATTGTTTATTT
TGCTAGCTAAGTGACCTTGGACAAGTTACTTAACCATTTTATTCCTCAGCACACTCATCTCAAATGAGGATAATAAAACCTACTATATGGGATGGATGAGAGTAAAAAATACTTAGATTAGTACATAGTAAGTACTCAATAGATGTTAGCTATTACTGTAATCACCGTGAGACCAGTTAATGAGAGAGTTTTTCCTTATCCTTACT
CCATTTGTTCTTGAGACCCACTGTTGCAGTATCCTCAGGGTCCATGCCATAGGACTGTGTTACGAGTTCAAAAGTATTATCATCAGATCTTAAGTGTGGTAGTAAATTCCTCCCAGAGAAGTTCAATATGAGGCTGCTCAGCACCTTCAATATGTCAGGTCCCTGTCAGTAGGTGTTGATTTACCAATGATGAACCACCATCAACT
TGCATTGAGGCATATGGTGAAAAAGGAAATATCTTCATATTAAAAGTAGAAAGAAGTTTTCTGAGTAACTCATTTGTGACATGTGCATTTATCACACAGAAGTAAAAATTTCTTCCCATTAAGCAGTTAGTTTTTATGTGAAGATATTTCCGTTTTCACCATAGACCTCAAACTGTCTACATATATCCCTTTGCAAATTCTACAAA
AAATTAAAGGTTAAAAAAAAGAAACAGGGAGCATTGCTAGGCTATATTGAGTAAGCACCAACTGCGCATACTTAGCCTATAAAATGCCTAAAATATAGATAGTAAAAATGCCTAAAATATAGATAGTAAAAAAATATAGATAGTAAAAAAAATATAGATAGTAAAAAAATATAGATAGATAGAGTGACATAAAACAAGAATTCAGA
AAAGCATTAGTAAAAAGAAAAAGGTCCTTAAAATTTTCTGAAATTTTTATATGTGAATTATATTTCAAAGAAGCTCAATTTAAAATGCCCTTGTGTTCAAAGTAAAAATACATATTACAAATTGTGTAATATGTATTAATTTTAAATTTTATAAAAAATCAGTGAATTCTTTCAAGTTTTTCAAAGTGTTATGGTTAAGTCTAAAT
