# Supplementary material for: Poly(A)-DG: A deep-learning-based domain generalization method to identify cross-species Poly(A) signal without prior knowledge from target species
Source: PLoS Comput Biol. 2020 Nov 5;16(11):e1008297. doi: 10.1371/journal.pcbi.1008297 (PMC7671507; doi:10.1371/journal.pcbi.1008297)
Supplement: S1 File — These three datasets are produced by previous researchers and we use them in our experiments. (ZIP) [file pcbi.1008297.s002.zip › human/omni_polyA_data/negative/ATTAAA.txt]

CTTATATCTGCTTTAAAACCTATTTATGTCTTTTTAGGTCACTTACATCAGAGGAGTTGTATTGGTGCAGGAAGGGGAGTTTGATTTAATGAAACAATGCATTAAAAATTTGTATTCACTTTGTGATTCAATGATAGTCAATGTGGCATGTAATTTTTTTCTGTCTTTTAATATTATATTGTCTTTGTTGCTTTTCTCTAACATGA
ATCCAGAAAGTTGTCTAGAGACTATTTAAAACGGTTACTGCAAGAAAGCTCAAAAAGAGAGTAATCATTCAGAATAGGAAGAGATAGAAATCCTTAAACAATTAAAATAACAATACCAGGTGTGTATAGTCAGAGGGAGAGATTTTGCCTATATTATTCTGGGGAGAGAAATAAAATATTTCTGTATAACATCATAGAAATGTAAA
GTACTATTTGTAAATAATGTTATCACTTCTTTCGAATTATTTCTTCTTGATATTTTATTGCATTGATCAGAATTCTCAGAATTGTAATATAATGTTAATTATTAAATATTACATTCCTTCTCATGTTAATAGTTATTATTTTGTAAATATGATGCTATTAGCAAATTTTAGATTGGCATCCTTAATATATTATTCAGATGTTAGCA
TGATGAATATTTTTCTTGGTTGAGAATTTCAGAATGGCATTATTATTCTTAACAAATAATATTGTTTATTTTACCTTTCATGCTTTCAGATTTCAATATGATTAAAGGTAATTTGATTTTTCTAGTGCTAATTGAAATATTTTTCCCTGGCCGGGCGCGGTGGCTCACGCCTGTAATCCCAGCACTTTGGGAGGCCGAGGCGGGTG
ATGGGAAAATCTTCAGCATTTTGGATCTAGCAAAGAAATAGCTGTAACATCAAAAACATGAGCAACAAAATAAAAATTAGATATTTAAAATTTCTTAAAAATTAAAGACATTGGTGTTTCAAAGGACAACCAAGCAAGTCAAAAGGCAGCTCAAAAATTGTGAGAAGATATTTGAAAAACACGTGTCTATATGTCTGTATATATAT
AATATTCATTCATTGCAAAATAAAGAAAGAAAAACATTTGAGAAATATACACAACAAACGGTAAAATGGCAGACATAAATAGAATTATACCAATTATAATATTAAATGTGAGCAGATTAAAATCCCTTCAAGAGGCAGAGATTGTCAGACTGGATTAAAACCAGTGATCCCAATATACCCAGAGATGCAAGGATACTAATGGATTG
CTTGCTGTCTATTTTTCAATTGAATTGGGTAGAAAAGACAGGTGCTACTTACTGAGTGCTCTCAAAGACCCTCAAAAACACTGAGGAGAATATTATAGCCATTAAAACTGACATATGAAAAATAACATACTTATGGTTGGAAAAGGTCATGACATTTTAAAGCAAAAAAGCAGGTTACACAAAAATGTGTAATACACAGTTAAGAA
ACAGTGTACGCTGCTTGGGTGATCAGTTCACCAAAATCTCAGAAATTGCCAATAAAGAATTTATTCATGTAGCCAAACACCACCTGTTTCCCAAAAACTTATTAAAATTAAAAAAAATTAATCACCTTAGAAAAGTAGAACAAAAGCAAATTAAATCCAAAGTAAGCATAGGAAAATAAATTAAAATTAGAGTAGAAATAAATGAA
CATATTTATGTATTAACACACTAGCTATGCGTTTGTACAGATTGGCATTAAGTAAATTTTGTATGCTTTTTTCTGGGGTTTGGCAAACTATGGACCTCAAATTAAATCAAACCCACCTCCATATACACAGCTAAAGTTTTATTGGAACAAAACCACATTCATTCGTTGATGTACTGTCTGGTTACTTTTATGTTACAATGGCAGAG
TTTGGTTCTCCTCAAATTAAAAACAACTAATTCAATAAGTATGGAAATATGTTTTCAATATTCTATAACTTTTTTATACTTTAATTCCTTCAAGAGTGTCATTAAATAATCCAGTTTTTTTAAGTATCCTGCAAACACCAAAGGTTGACAATCAAAGTTTTAAGTCAACATGTGAAGTTGCCATTGCTACTTATCAAGGCAATAAA
GAGATGAAATGAAATGAGATGATATGAAATGACATAATGAAATAAGTGAAATTAGATGAAATGAAATAGTGAAATGAAATGATGAAATGAAATAATGAAAATTAAATGGAAATGGGATGAGATGAGATTTGATGAAATGATGAGATGAAATGATGAGATGATATGAAATGATGAGATGAGATGGGATAAGATGAAATGATGAGACA
AGATAACTAAATATTTTCATTTGGAAATTGGGAAATTTAGTCAATTTTAAAACTCAGCAAATGAGATCATTTCACAGAAGCAACCTAGGTTTGCTGGTAAATTAAAATTATGACATTTTGTTTTGGTTTGGGAGGGTAGTTCCTCTTCTGTAAATTGTGTACTCACATAAGAAATATATCTATGTTCTCACAGACACTTGCTGTAG
AGTTTAGAAATTTTTTTAAAGCTAAACTTCTGAAGATAGAATAAAAACACCTTCACATGTCAAATTAGTCAATTTGTATAGGACTAATTCATTTAAATATATTAAAATACAAAATAATTCAAACCACTAAAGTGATAATACAAGACTATAAATTTAAAGGCTAATTATTAAGTCAAATTGCTGTATTCTACTTGTTAGAGTGAGTT
AATATTGGTGATTTAGCATGCAAATGTGGCAAAATATTTCCTTGGTATACAATTTTTGTTTTACTTAGGTTAGCAGTTTTATAAACCAGTTGGTCTTTTTATTAAATTTTTGGGATTTTTTTTTGAGACAGAGTCTCACTCTGTTACCTAGGTTGTAGTGCAGTGGCACAATCTTGGCTCACTGCAACCTCCACCTCCTGGGTTCA
AACTCTTTCATCCATATTACTTAATTTTTGTTTAAGGTGTATGGGTGTGGCCCAGTTTCAGTTTTCTGCATAAGGCTAGCCAGTTTTCCCAAGATCATTTATTAAATAGGGTATCCTTTACCCATTGCTTGTTTTTGTCAGGTTTGTCAAAGATCAGATGCTTTTAGATGTGTGGTGTCATTTCTGAGGCCTCTGTTCTGTTCCAT
ACGGGGGGTTTATACCCACTGTGATATTGGGAGTAATTTCATCCTCTACCCCTTGGATGTTAGGAGCAGTATCACAAGGGGGGTGTGCACCCTCTGTGATATTAAAAATAATACCATTCTCTCCTTCTCTGGATACTAGGAATAATATCACAGTGCTGGTGTGCACCTTTGGAGCAATATCATCCTCTCCCCAACTTGATATTAGA
TTGAAAAGAATAGTGTTGGGTGATTTATTGGGAAGAAATTAATTAGAGAAGCTTTGCCTGATTAAAAGTTCATTAGAAACATTATGGCTTATAACGTAGTATTAAATTCAGGGACATAATAGGAAAGAAGTTGAGGCTAGGCCAAAAAGGCCAATTAGGGTAAACCAATATGGAAGCACACCAGTGTAGAACAAGGCATTCAAATT
AGTTGAGAATTATATATCATTCCTCATAGAAAACTGACTTTTGTCCTGTTAAAACAGTATTTTTAAGTAATTTTTGTATTGCTCTGATGAGGCAGGCCAGATTAAATCAGAGAAGAATGTTTCATGGAATGTTCCAGAAAATTGTCTTATTTCTTCACTTTTGTGAGTGGACACAGAATCTGTGTCTATTTATTTCACAGATTCTA
AAAAAAACACATGAAAAAATGCTCATCATCACTGGCCATCAGAGAAATGCAAATCAAAACCACAATGAGATACCATCTCACACCAGTTAGAATGATGATCATTAAAAAGATTAAAAAGTCAGGAAACAACAGGTGCTGGAGAGGAAGTGGAGAAATAGGAACACTTTTACACTGTTGGTGGGACTGTAAACTGGTTCAACCATTGT
GAAGCCAAAAAAAGTAATTCCGAGTGTAGAAAGCATGGTGAGAAGTGATGGAACAAAACTGCAGAAATTTAAAATGCAAAATTAAAATACATAATTCTTAATTAAAATACATAATTCTTCATTGAACCCCGAATCTGTCAGGATGTATGTGTGATCTTGGACAACACATTCAACCTCCTCACACTGAATTTTCTTGAGTGTAAACT
AGGAACTTCTTAGCCAATACTGTCTTCTTAAACCAAAAGTTGACAGTTGCAGAAGACACGTTTTTTAGTGTCACGGCAACCAAGCAACATATTACCTTAAATTAAATTTACAGGTTGAGCATCCCTAATCTGAAAATCTGAAATTTGAAATGCTTCAAAATCTGAAACTTTTTGAGCACTGACATGACACCACATGTGGATTTTGA
AATGTACCTTAACACTGGTCCTCCTTGACAGCGGTGTTAGAGATGGTTAGGTAGAACCTATATTACGGAAGTCAGCCTTGCCCATTTCTTTAGTTCAGTGATTAAAATTGAAATTACTTTTACAAAACAATTGAACTGCTGCTTACAATATAAATAGAATACCAACAGGATTCCTGTTGTATTCACATTATTCTCTAATTAGTATT
AAATGTTTAAGCAAATGAAAACGAAACCATGACATACCCAAACTCAGGAGGAGGCAACAAAGGCAGTGCTAAAGGGAAGCTTACAGCTCCAGATGCTTAAATTAAAAAGAAGATCTCAAACCCATGCTAAAGGGAAGCTTACAGCTACAGATCCTTAAATTAAAAAGAAGAAAGATCTCAAACCCATGCTAAAGGGAAGCTTACAG
AAAAAAAAAAAAAAGAAAGAATAATAGGTTTGTCTATGAGGTTTTATGAAAAAGTGGGTGACATTTGGCTTTCTCACTTTAAAGAAGATGTTCAGGTAATATTAAAAAATAATGAAAAATTTGTTTGCCTTTTAAATAAACTACCAAAAAAAAAAAAAAAGGAAAAACAAGAGGCAGATCGTTTGTGAAGATGTCTTCCCTCTATC
ACAGTCATTCATTTAATTAGCATGACAACCAAAAGACATCAAAAGCAACGTAGAAGGTTACATGGATGTGATAACTGAAAACCCTCAGTTTTCCCAAGTAATTAAAAAAAAATAAAGGCAACACATGGATTATCTTGATAAAACCTAAAATCTTTATTACAGGCCAGTCATTTAAAGGGTAAAACTCCTGTGGCATAACTGTGTCT
ATCTTGTAACATTAAATAAATGAAACTGAAAATTCAACAATTCTGTTTCATAAAAAAGTAGAAAGTTTCTACTGTTTTTCATTATTTTCAAAGCTATATCATTAAATGAAATTTCTGCCTCATGGAAGGTTTTTAGAACTATGTAATAATACCATACAGACCATTAGGAGAGAAATGAATAAAGACTGAAAGAAGTAAGCACTGTG
GGATTACAGGTGTAAGCCACTGACCCTGCCCAAAAACATTTTAACCAATAGCAAAGCACATTATTTCATTATATTTTTTCAAAAGTTGCCAGTAATTTCAATTAAAAATATTATATAACATGTTTAATGCAATACAAATGCTTTTCAATGTACAATGGGGTTAAGTCTTGATAAGCTGATTATAAATTGAAAATACAGTAAGTTAA
TAAATAAACTATTCCACTCACCAAGATGCTGAGACATCCTACTTTGTGGTATTTTGAAATAAAAACAAAACACAAGAATGTGACGATGAAGCAAGTGAAAATTAAAAGGGTACAGACTTTAGAAGTATCATAAGCTAAAAATAAAATGAAACAAACCTGTAAAGGAACCAAAAGCCCAGGTAGATATAATACAGTAAATTATGAGA
ATTGAGCCCATGTCCCAAATTGGCCGTGAGTTAGGGAGAGGACTCTAGAGTGGGAAAGCTGTACCCAAAACTTCCCTAATCTGACTATCAAGCCTAAAAAATTAAACTTTCAATTCAACATCCCTTGTTTCTCCAACTTGGAGTGCCTGATGGTGTGGGAAGCCCCTACTCATAAAAATTCATAGTTGAAGATTGTTGGTAATTTT
TAAGGGCACATTCATATGATCTAATAACTGAGCAGAGAGAAGCCTAAAGGATAGTTTTTGGTTTCATTTGTTTGTTTTTCCAATTAACATACATTTCTAGATTAAAGGTCAACTATCTTTTCCTTGGGAGTCAACTATAGGAGAAGATAGTGAAGAGGCAAGGAAAATTACAGCAGCTCAACAGCTTTACCCTGGAAATATCTGTA
TTAACACTAAGTGGACTGCGATAAGCCCAGGATGTTTATTATAATCCCTAGAGAACCACCACATTATATGAAGATATTCTTCTAAAATGCCAATAAAGGAATTAAAATGGAACGCTGAATATTGTTCAGTTAATATAAAAAGGCATGAAAGAAAGAGGAGCAAAAAATGATGGAGCAAATAGAACATAAGAGCAAAATAGGCTGGG
CTCCACCTGCTGAATTAAGTGAATGGCCACCTCCTCTCTCTCCCCTAAATGGGTGAGAAAATAAATTAGCTGAAAAACTTACTGCTCCTGTAGTTACAACATTAAAACCTGGAGCAGTTGGTGGTGCTAGACAAAATTCTATTCAAAAAGCTAAAGCCAAGGGAGACCTTGAAGCATGGTAATTTCCCGTTACTATAATCCAGCAA
CCTATTTAATAAATGATGTTGGGAAAACTGGCTAGCCTTAGGCAGAAAGCTGAAACTGGATCCCTTCCTTACACCTTATATAAAAATTAACTCAAGATGAATTAAAGACTTAAACCTAATACCTAAAGCCGTAAAAACCCTAGAGGAAAACCTAGGCAATACCATTCAGGACATAGGCATGGGCAAAGACTTCATGACTAAAACAC
TGCCGACATGAGCCGCTGCACCCAGCCTAACTGTTGAGAATTCTTAGCCAGTCCAATTCTTGGGGTATCGGGGAACTTATGGGGAATTTTTACCCATGATATTAAAGTTATTAGAAATCTGTGTTCACGAGTGTTTTTCAGGGTCATTTTCATTCTTTCATGAATCTTCTAAGAGACACCATACTCTAGAATTTTGCATGCTTGTG
AACTTTTCTTTTTTTTTTCTAGTTTGTATTCTAAATTAACGTGGTACCTCTGTAAGTTTCTTCCAAAGGCATATTGAGGGATACCGAGGTTTGCAGTACAATTAAACCCATCACACAGGTTGTGAGCATAGGACCCAAGAAGTAGTTTTTCAACCCTGGCTCACTCTGTCCCTCCCCATTCTTATTTCCCAGTGTCTATTATTCCC
TTAAAATGTAATAATCTTTTTTGTATTATGTGTGCTTTATACTCAGAAGTGCATATGTTTTATAAAAGTATGTGAATTTATAAATGTGGTCAATATTAATATTAAATTGTATCTTTTAATAGTATCTTCAATTATCTTTTTTTTGCTGCTGGATTCCATTTAGAAAAAAAAATGTTCTATATAGCAGTGTTGCTTTCTTTTTCTTT
CACTAGAAATTCATTAAAACAGCCTTCCATCACTCTTGAAATTGACCAAAGCATTCAACTACCTGAGAAATATTTATGTTTGGAAAGCTATTGAAATGCAATTAAAAATATCAGGAAACCTGTTTTTACCTTTTGTCCTAATCTTGCTAAATCCTTCTTAATTTTATGAGACACTGCTTCTCCTTCCACTGTTCTTTTACTTTCTC
ACTAAGGTAAAAAGAAATAATAAAATACATATAAGAACAAAAATCAATAAAAATTGAAAGAACACCAAAATGGAATATCAATAAAATAAAAAGCTAATTTATTAAAAAATGAAAAAATTCTAGCTATACTCAACAAAAAAGAGAAAAAATACTAAATACTAAAGCCAGTAATGAAAGACTGTCACTAATTATACTATAGTTATAAA
AAATGCATTATTCCAATCAATCTTGTTAATATACCATAGAATATTGAATTTTTTAAAAAAATTCAGAACTTTAAAAATAAATACTAACCATAATAGCTCAATTAAAATTATCTCTATATTCTTGGAGGTTTTCAAATGCCATATCTAAAAATAGGATATAGTAAGGTATATCGAGGGATAAACTAGCTGTTAAAAAATCATTGATT
TTATTATTTGCATAGCATACTACCAGGGGAGATGGAGAATTAAAATAATAATATATTTTTAATAACTTTAAGTTCTCTTAAATCATATGGTTTTTTAAGGATTAAAAAAAATATCCTGGATATCTATGGCTATACTTAGACATATGTAATATACATATATAACACAATAGCTTTTGGGGACAAGTGGTTTTTGGTTACAGAGTGGT
AAATGAACAGACTGGAAAAAGGGAACTTTTTAAATATAAAAAAAATTGCTTCTTTTCTGATAGTATTCTTTCTTCTTAAACTTCATGATTATTCCTGGAAATTAAAGTGAAAAAAACTATCATAAAACTATGACTCTATCATACTGTAACATTTCAGGGCCCACATTATTATACCTCCTCTCTCCATCTTGCATGACTGTTTAAAA
CTCTCCCTCTAAATGACCTTGAGCAAAGTACTTACAATCTTTTTCTCTCTTCTGTAAAATGGAGATAACAGCATTGCCAATTTATTAGCTTGTCATGATGATTAAATGAGATAATCCATATATCACACCAAGTACCCACTACATAATAAGCAACTAATTAAATTTGACTAATATTAATAATTTCATTATTATTCATCTTAATATCA
GATACAAGAAATTTCTCCAAGAAACCAGGGAGGGATAAGAAGGTTTTCCAGTGAATAAAATGTAATCTCGCAGCTTTTTCTCCCACTATCATCTCCTCCTATTAAAAACTAACCTATTAAAAGGTTAGCTTTTACAGGTATGCTAGCAGGAGTCAGTCAATGGGATTTGCACCCAATTTCCCTTTGTCCATGTACTCCCTAGACCC
AGATTAAAACCTAGATGACGGTTTGATAGGGGCAGCAAACCACCATGGCACATGTATACCTATGTAACAAACCTGCAAATTCTGCATATGTATCCCAGAAATTAAAGTAAAATAAAATAAAATAATAAAAACAACAACCAAATGTACCTTGAATCTCCAAAATAAGTTAACACAAATAGTTAAAATTGAGCATGCTTTTATTAGAA
GGCAACAGAGTGAGACTCCATCTCAAAAATAAATAAATAAATAAATAAATAAATGAAATTCAACATTCCTTTTATGATAAAAACCCTCAACAGATTAGGCATTAAAGGAACATACCTCAAAATAATAAAACTATCTATGACAAACCCACAGTCGCCGTCAAACTGAACAGCAAAAGCTGGAACCACACCCCTGGAGAACTGAGACA
GAATAACTATTAAACTTATGCCAGTGAAAGAAAATAAAATTAATTTTCACAAAAGTTGATATACATGACTGAGGATTAAATCTATATTGATATTGTTGAGATTAAAATACAATGCAATTTTAATAAACATTTAAAACATGGACATGGTGTCCCTAACAATTTGTTGATAGGGGAGAGGATAATATAAAAATTAATTTTATGAATCC
CGCATGCACCTAGAATCAGGCATTGATCCAAGCAGCTCTGTATCCTTTTAACGAAGAAAAAAGTGAATCCAAGATTTGAATGCTAGATGTGCTGATTGCTATTAAAATGTTATTGCTTCTAGTCTTAGTGGTTAAAATTAAGAAATATACACACATTCAGCCGGGCGCTGTGGCTCACACCTGTAATCCCAGCACTTTGGGAGGCC
ATTCATGCTTCATTCTACATTAAAAATAAAATATATATTAATAACATACACAAAATTACAATTTTCATAAAGCAGAAAGAAGTTGAAAGAAGAAATAGACATTAAAACTGGAGATTTTAACATAGCTTATTAATTGGTAAGTCCTTGAAGAATGCAAATAAGCCTCACTTTTACTAATTAAAAAAAATTAACACAAATACTGACAA
TTATTTATGGATGAGAGAACAGATTTGTTTATTTTCAAGTAAAACGAAGATAGTGTTTCCTCCACAGAAAACATCAGACAGGTGTGCTTACTGCTCATTTATTAAAGATTTAAGTTTCCTTTACTTGGAGTTCTTCATCTATGACACAAACTGTGTGTAGCATCAACTTGAACTCCTTGTCATCATCTCCAGTAAACTTGAGGGAA
CATTTGTTCATTAAAAACACAGTGATTCTTTTTTTGAAATACGATCCAATTGTAAAATATCCTGTGTCTAGAAATGAATTTATTTTCCTAACAAAAGTGTATTAAATTAATTAATTAAATTCTCAGAACCATTATTTAAACCAAGTTTGTTGATCCTACAACCAGTGAAAATAATCCCTACAATGCTAAAAATGTGTGTGCTATTA
TTAAGTTAGGATAGCTGTAACGTTGATTGAAAGGGGAATACTTAAAACAGAACCCTGCCTTGGGTCGTCAAGACTTAAAAAATTCTTCTGTTTTTATTCTATTAAATATAATCATGCATTCATTTACTTTAGCATTTGTAATTCTAAAACACATTGCAAATTTCACAAAACTATCATTTTCTAAATGTCAACACTCTAAATACACC
ATCATTGCTTTAGACTATATGATATTTGAAACAAAAGAGCAATAGGACTGCACGGCACAATATAAAGTCTGTTATGACATAGTGACTTTAATATATTCTAATTAAAATTATAATAGTAAAAGCTAAAAATGACAAGACAATTGTTAGAAATCATATCACGACAGCATAATCATGTATCCAGAAGTGATTGATACAATAACATGAAC
AAACCACATCAATGAAGCTCTCTGTCGTATATGTTAATGCTGATAATGTTTTTTTGTTTTGTTTTTGAGGAGATCTTAGAGACGAAAAAGGGGAAGCTCCATTAAAATTGGTAAAGGAAGAAACATAATATGAAAGGAGGGAAATAATGAGGTAAAAGATGCAGAGACTGCTTTCCAGACAAAGTAAGAATGAACTTCACTTTGGA
TACTTATATTTTAAAGCAAAATATTTTTGAACTTATTTAGAAAAATATGACTTCATCTCTCATATGTCCATTCAAAGTTTTAAACAAAGTATAAAAGGAAATTAAACAGTGGAGGAAATGAGAAAGGTCATAGGCATTCAAGAGGTTTCAACAAATTTCTGGAGGAATGAAAGGTAATTGAAGGATGTGTTAAAATAATTTCTATT
TGTGCCATAGTGCAATTAACTGTTTAATTATCCTGTTATCCTGTTGTGGATATTTAAGTTCAAACAATGCAGTAATAAATATGCAAGAGTGCTTTTAGACATTAAACAATGTGGCTCTAAATTAGGAACTAGTGCCTGTAATCCCAGCACTTTAGGAGGTCGAGGTGGGTGGATCACCTGAGGTCAGAAGTTTTAAGACCAGCCTG
GTTAGTGGGTGCAGCACACCAGCATGGCACATGTATACATATGTAACAAACCTGCACATTGTGCACATGTACCCTAAAACTTAAAATATAATAATAATAAATTAAAAAACTAACTTTGAAAGAAATAAAAAAGTGTTGAAAATAAAAAAAAAAGATTCCTGAGAAACTCCTTTGTTATGTGTGCATTCATCTCACCAGTTTGAAAT
AAGGAATGGAATTGAACAGACTTGAGTGGAGAGGAGTGGATTGGAATGCAATAGAATGAAATGGAATGGAATGGAGTGGAGTGGAGTGGATTGGAGTGGAATTAAATAGAATGGAATGGAATGGAATGGAATGGAATGGAATGGAATGAACTCAAACGGAATGGACTGCAAGGGAATGGACTGGAATGGAATGGACCCGAATGGAA
ATGGAATGGCCTCAAACGGAATGCAATTGAATTGAATTTACTTGAAAGAAATATAATGGAATGGAATGGAATGGAATGGAATGGAATGGAATCAAATGGAATTAAATGGAATGGACTCGAATGGAATGGACTGGACTCGAATGGAATGGAATGGACTGCACACAGGTGGAATGGAATGGACTCAGGTGGAATGGAATGGAATCCAA
AGAGAAAAATATCTGTTGAGGAAACTTCTTCAGCTTACAGAGATCTGCTTAAGTTTGAGATCCCATAGGAGAGTGTCTTTGAGTGAATTCCAGTCTATTAATTAAATAGGTCCAAATTCTCTCTGTTGGAGTAGCCTTCCAATTGTGCTGATTTCTTTTTTTTTTTATTATACTTTAAGTTTTAGGGTACATGTGCATAACGTGCA
GTATCTGCAGTAGGAGGGTGTTTAGCCACATGAGAGAGTCTCACCTTTTGACATTCTATGTCTTTCAGTCTGTCAAAGATCTAGAACATATTGTGATGGAATTAAAAAGTTTACTTTTGGCTGGGCAAGGTTGCTCAAGCCTGTAATCTCAGCACTTTGGGAGGCTGAGGCGGGTGGTTCACTTGAGGTCAGGAGTTCAAGACCAG
AGTTTTCATGCACACTAAACTTTTAGAATCAGTGCTATATAACAAAAGATCAAATGACGGAGAAGAAGAGAATATGGTTAAAAATGACCAGATAATGTAAATTAAAATCCTTAATACATTCCTGGGAACACGCTCAGTGTTTGTGGAAGTGTGAAAGGGAAAGCAACACTGACCAGAAATAAATTCTGGAAAGCACCCTGAAAAAA
AGGAAACTTCCTTAACTCAACAAAGAGAATCTACCAAAATACCTACCAGGAACATCATATTAATGATATAATATTGAAAGCATTTTCTTTAAAGCCTGGAATTAAACAAAAATGCCCTCTCTTCACTGCTTCCATTTAACAGTATACTACAGAGCCTAACCAGTGTAGAAAGTCAGTGTAGTAAGTAAATCTTTAGAATAACTCCT
ATTAATTTATACATGATCAGATTCCATTTTCACAGAAAAAAAACCTTTTAAGATTGAGGTTGACAGAAAAGAGCTAATACTCAGGATAATCAAATAACATATTAAATTATCCAACACAATGACCATTAAACTGCCATGGAGTTCTTAAGTCTCCACTAGTTCTAACTGTATGCCATGTATTTATGATGGCCTCAGTCTGAAGTTCC
TGACTATAATGTCTGGGTTGAATGTATTTGGGGTTCTTTGATCTTCCTGGAACTAGATGTCTAGCTCTCCCTCAAGAGTTAGGAAGTTTTACGCTATTTTATTAAATATGTTTTCCTCATATTTTCTCTACTCTTTTCCTTCTGGAATGCCCATAATATGAATATTTGACCAAATTAATGGTGTCCCATAAATCCTGTAGGCTTTT
AAATGAGATACAACTTAATACCATTTAAGTAAATTTAAAAACATATAGGCAAAACAATAATACATAGTTTACAGAACACATATAAATGTATATACTGTGTATTAAACATATTAAAATTGTTGCATATGTGCATATATCTGTATATGTCAATATGTATATCTGTACTCTCATCTAGATATTAAAAAGGCCTACAAGTAGCAATGAGC
GCACTTGGCTAGATAATAATTAAAGAGTGCGGCACAAAACAAATTGGATTCCTCCCCTCATGGAGCTTGTATTTTCACAGGAAGCACAGACATTAAATAAATTAAAACACAAAAAAATAGACAAGCATATAATTACAGTATGTATCCTAGAGAAATATCACTCATGCAGAAAGCATACACAAGGATGCAGCACTGTTTCCAATAGC
TGATTACCAACATTATGGAATTTGGATAGAACACCCATATGATTGAAGCAGATTTTAGAAGTGGTAAGCCAATTATGTAAAAATTAAGCAAAGTAAATTAATTAAATTAAGTAAAGCATTTCAAATTTTACCTAGCTTTTTTACTTTTGTGACAATTTGTGCTACAAGTGAAGATCCACAGCAGTCTGAGGAAGGCACTGAAATGA
CAACTCCATTCCTTTAATTTGTCAAGATAGACAAAATGAACAAATTTCTTGAAAGATGCAAATTTATGCAAGGAGAGACAGATAACCTAAATAGGTACCTATTAAAGAAATAAAATTTGTTGTTAAAAACTGTCCCACAGGCTGGGCACTGGTGGCTCATCCAGTAATCCCAGCACTTTGGGAGACGGATCACCTGAAGTCAGGAG
AAGTAACCAAAACTTAAGGTACATAGTACTTACCAGGTTTCTAGAATATCATCAAATTAACAAGTACTATCTCATTAATCACATAAAAATACCACCAGGAATTAAAATAACCAGAAATAAGAATGTGACTACTCTTGGGGTAAGAGATAGGTAATGGAATAACAGTATTTTGAGAAAAGCCACACAAGCAATAGCCTGGTTTCATT
CAAAGGACAAACCTTTCAATCCATGAAAAACTCTATGGTAACTGTTTCTGTACTTACTTTGTGTTAGGCATTGTGCTGGGCACTTTATAGATACCACTTCATTAAATCCAACATCCCTGTGAGGTAAGTACCGTTAACCTTCTATACACTGACTTAGGGAAGTTAAACAGGTAGCCAAAGATCATCAATTTAGTAACTGAAAAAAC
ATCATCTCTACTTATGGTTCTGACGTCCTCTCTAAATCATTTTCTACACATCCAGAACAATCTTTCAAAAATGTAAATCTAATTGTTAACCTCTGTATAAATTAAAACTCCACCAATACCTCATTTTTCACCCAAAAGAAAATCAGAATTTTCAAGTATGAGGCAAAAAGGTCCTTATCTCCCTTTCCAACTGAATCTCAGAACCA
CACGCAAGTAATGCCAACACTTCGGAAGGCAGAGGTGGGTGGATCACCTGAGGTCAGGAGATTTAGACCACCCTGGCCAACATGGCGAGACCACGTTTCTATTAAAAATACAAAAATTAGCTGGGCCTGGTGGCAGGTGCCTGTAATCCCAGCTACTTGGAAGGCTGAGGCAGGAGAATCAGTTGAACCCAGGAGGTAGAGGTTGC
ACACACCAGAATAAGATATTTTTAAAATACCATGTACGTTAAAGAGATCATACTTCCTTACCCTAATAAATAGCCATGTAGTACAAGTTTTAACTTTTTAATTAAAAAAATTATTAAAATATTAAATATACAACTTCTATTTGGTTTTACCTGAGCCATTCCTTTATACTGACAGTTACATAATGTGATTTCAGTTATATATGTAG
GTCTCGGCCTCCCGACCTCAGGTGATCAGCCCGCCTCAGCCTCCCAAAGTGCCAGGATTACAGGTGTGAGCCACCACGTCCAGCCCATTAACTTTCAAGTATTAAAATAAAGTCATACAGGCCAGGTGCAGTGGCTCACACCTGTAATCCCAGCACTTTGAGAGGCCAAGGCAAGTGGATCAGTTGAGGTCAGGAGTTAAAGACCA
AGTGTTTGTTACTCTTTCTTATTCTAATTGTGTATTCTTATTTACTGACGTGTCTCCAGCTTTCAAGGCAGAGTCTCACCCATTAGGTCTTCTATATACAATTAAATTTACCTAGAAAGTATTTCCTTCTTATTTAAAACTTTTTAAAAGTAAATTCATGTATACATATGTAACCAACCTGCATGTCGTGCACATGTACCCTAAAA
AAATAATTTCAAAAATTAAAACTAAGAGATTTGCTTGCCAATAGGAGCCGCATAAGAGTGTACTCAAGAAGAAAATAACATTTTCCTGTATAAAGGTAAAATTAAAATGAAGGGGTGAGAGACAGACCTTGAGAATACAAAATCATAGTGGACATTGAACTGAGGAAAGCACACAGTTCTTGGCACCAAAAAATTAAAAGATATTG
AAAGAGATTCTAAACTGACCAATCAAAAGATAGGTTCATCTCTGTGAGTTGAATGCATACATCACAAAGCAGTTTCTCTGAATGGTTCTGTGTAGTTTTAATTAAAGATAATTCCTTTTCCACCATAGGGCACAAATGGCTCCAAATATCCACTTGTAGATTCTACAAAACCAGAGATTCAAAACTGCTCATTGAGAAGATAATTT
TTAGAAATCATTTATGGTATTATCCAACATCATTATTTTTTATTTTATATATATTTTTCACTACAATAAAAATCTTTCAAATATATCAAAATACAATTTTATTAAAACAGAAAAGTTGTTTATTAGATAATCTTTTAATTTTAACATATTAATTTATCTATCGGGGTTCTATGTCATTCACTCAGGAAGAGAATTCAATGAATAAA
CTTGCAAGAAATACTAAAGGAAGTTCTTCAAGTGGAGAGAAAATGATGCAAGTGAGAAATTCAGATACACAATAAAGAAGTAATAAATGAAAAAGAATAAATTAAAGTTAAAAACTTTTTTTATTCTTAGTGATCCATAAGATAACTGTTTAGTCACAAGAAATGGGTAATTATAGAATGTGGACAGATGAAATTAACAATAGCAA
TAAATGCCTATTTACACAGGTACATTTTTATGTTGACAACACCTTTCTAAGAAGCTCAGAAGCAAGCAGTCTGAAGGATAATTAAGCAAAACAAAATTAAATTAAACTGTAAGGAGAAAAAATAAAAGGCAGCATACTTGTAAAATATTTACTACACATGTATGTGCGTGTGTGTATACATATTAGATTTTTAAATCATCATTTTA
TACCTTCTGAGGTTTAACTGGAGAAAGAAATCTCTGTCTTGTAGAGTGTCAAATTCATTTAAATAATACAATTTCTTAACTGTGAATACATCTCCTGATAATTAAATGCATATTTATTTAAATCACAATTTTAATGGCTGCATAGAAGGCCATTATTTGGAAACCCCATTATTACTTAACAAATTAATTTTTTTTATTTTTAATTT
ACTTGCTTATGATTTTATAGGCCATGCTAATCAGCATTCAGTTCCAGATTCCAATTTATTCTCAGTGTGCCTGTATAAATTTTCTTTCCATATATATAGAATTAAATTTCTATTACTTATTTGAATGTTATAGAATACTGTTCATATATTTAAAATAAAACCACCAGGTATAATGATTTCTGGCTTAGTATAAAAAATATTTTACC
TAAAATGAAGAAGATAAATTATATTTTCCTTGCAGATGATATAATCTTAAGCATAGAAAAACCTAGGACTTCACAAAAAATTATTAGAATAAACAAATTTATTAAACTTGCAGGATACAAAATCAACATAAAAAATTCAGTAACATTTCTATATACTAACAATAAAGTATCTGAAAATAAAACCAAAAAACAATCCCATCTACAAT
AATTATGGAAAACATCTCTACAAGAAACACAAAAAATAATAACAATCAAAATGGTAATAGTAACTTCATTTCTCTATGGAATCATTTTAAACATAAATTGATTAAACTAATAATAAGAAATTAAATGGCCCAATGGAATAAGAACAAACAAAATCACACAATATGCAACAAATCACACAATATTCTTGTTCAAACATAGTGTACTC
ACAAATAAATGCAAAAAGATTTCAAGTTTATGAACTGGAAGAATAAATATTATAAAGCACCATATGATTCAAAGTGATCTACAGTTTCAATGAACTCTCTATTAAAAATCCAGTGACATTTTTCACAGTAATGGAAATTACAATTCTAAAATTTACATGAAACTACGATAGGCTTTGAAAAACCAAAGCAATCTAGAGGAAAAGGG
CCTAGGCAATACCATTCAGGACATAGGCGTGGGAAAGGACTTCAGGTCTAAAACACCAAAAGCAATGGCAACAAAAGCCAAAATTGACAAATGGGATCTAATTAAACTAAAGAGCTTCTGCACAGCAAAAGAAACTATCATCAGAGTGAACAGGCAACCTACAAAATGGGAGAAAAGTTTCACAACTTTCTCATCTGACAAAGGGC
TAAGATTTGCATTTGCGTTATTTTGGTATTAATTTGCTATCCTCCCTCATACACATAGTGATCACTTCCATGTACGTGATTTCAAACATCCAAGTGCAGTATTAAAAGCAGTTGTAAATTATGGTTCTGATTTTCATGATACAATTACTATATAAATTTCCTCTTGCTGCTGTAACCAGTTACCACAAACTTCATATCTTACAATA
TTACATTATTGTATAGAATCCTCAGGACTGTATTAAAAAATTATGACAAGGAGTTTACACAGGTCAGCCTATAAAACTACTGCATAATTTCTATCTGTAAATTAAAATAGAAAAGAAATAAGATTGAAGTAAATATGATAATAGTAAATTTCATGTCTAAGTGTGCTAAACTACCTGGCCTTTCCTATTCTTGAATAAAATTATTC
TTTCACAGTTTTATTCCCTAGGAGAGAATGTCATGTGCTATTAACCCTCATGAACCCTTGACCTTGGTTCACATAAAGACAGTGAGAACTGGTCCTAGTTATTAAAGAAATTAGGCATAGACACATTCTTGCTTTTATAGTAAGAAATAATAAGGTTTTCTTTCACCCTGGGGAGAGGTTATTAAAGCTAAATATTACAATGTTTT
ATGGTGCAACTGCTGCAGAAAACATTAAGAAGGTCTCTCAAAAAAATAAAAATAGAACTACCATGTGATCCAGCATTCCCAGTTTGGGGTATATATAATAATTAAAACCAAGATCTTGAATAAGTATCTCCACTCCCCTGTTCACTGTAGCATTATTCACATGAGCCAAGATATAAAAACAACCTAAATCTCCATCAATAGATAAA
TAATGTTATAACAATCGGTAAAAGAATTACACTATATGTGAATGCTGAATGAGTCTAAAATACCAATGATAAAACAAAATATTTAAATTGGTTAACTCCCATTAAAACTGTGGTTGTGGCTGGGCACAGTGGCTCTCGCCTGTAATCCTAGAACTTTGGGAGGCCAAGTCGGGTGGATCACCTGAGGTCAGGAGTTTATGACCATC
GTGTTAGAGAGAATAATAGCCTCCCAAAAATGCCTATGATTTAGTCACCAGAATCTATTCATCTGTTACCTTACATGGAAAGCAGTACTTTGTGGGTGCTATTAAATTCTTGAGATGGAACAATTATTCTGGATTATCTAGATAGATACAACCTAATGATATAATCTCTTTAGAGCAGGAAATCTTTCCTAGCTGGGCCAGAGAGC
CTTGGGACTTTTAGGCCCTATAATGTCTCTTGGAATTCAAAAGCTTTTGCATAACAATGTTTTGATGAGTTTAAGTATAAATGTAAATAAAAAAATAAGGATTAAATTTTCTTTGACACACGTGAAAAGTTTGAGAAAAAACATGTTTGGCACATATGGTCTAGAGTCAGCAAAACAGGAACTATCAGCAACTTATCCCAAAGTAG
AGTTTTCTAGCTGATAGTCCTGGGAGTCCTAGAGAGAGAAGACTGAGGGAAAGAGAAACCCCTCCTTGTGACTGGTTTCCAGTGGCTTATGAGTGAAGGTATTAAAGCCAAATAGGGTCTTTCTGTGTTTTCCGTGTTCCACCTCTTTTCAAGCATTTGTGTGAGAACCAGGGACACCTTAAGGGAGAAGGGAATAGTGACATTGC
TCCAGGGTCGGCAATGGTAAACAATGCCCTTTAAGGGGAAATGATTAGAAATAGAAACTTCGAGCACCCTGCCATAGTGAAATGTGGCCCTCTATGGTAAATTAAAGATGGCCACAAATATTTTCCTATGTTATATTGAGAGGTGAAGTCCATTTCCCCTCTCCTTGAATTTGTGCTGGCCTTAATGATTTGTCCAATAGAAGGCA
TCTCATGGTGCCTTCTTTTCACTGCCCATCCCCCTTTGCAAAATGTTCAGCAATATACTCTCAGTGACATATTTTTTCTATAATTTCAATTCCATTCAAGATTAAATATATCGGCCAGGCACAGTGGCTCACGCCTGTAATCCCTGCACTTTGGGAGGCCAAGGTGGATGGATCACCTGAGGTCAGGAGTTTGAGACCGGCCTGGC
CATGGCCACTTTGTTCATGGGCCCATGGGGCAATGACAGGTGTGGCTGTGGAAAGAGACTGAGTAGTGTCCACAGAAAAGGTCATCCTATCCAATTGATCATTAAAATTCTCTTCTGCTGAGATCACACGTTGGTGAGCACTCACTTTGGATACAAATATCTTCACAGTTTTTGGCCACTCTGAGAGGTATATACACATACCTCTT
AAATTAATTTCATAGTCTACCTTTATAGATAAAACATCAATAGCTAATATTAAACTATAAGCATTATTATTAAAATATAAACATTAATTGAAAATTTAAAATTAAATTTAAAAATTAATTAATTTCTTTATATCTTCCTATTTCATACTTAAAAGGTTTCTTATTCTAGCCTAAATGGTGTATCACAAACTGCAAATTACAATATT
CAAGTAACATAATCTATCTTTGTATAATTCATATTTGGGAATATGGCCTTTAATAATGTTCTTCCCACAAATAATCATGCTTTTTTCCTACGGTTACAGCATTAAACTCTATTTTAAGTTGTTTTTGAATTTTATTGTTTTGTTATTTAAGTTTATTTTATTTATTAAAAACCTTAATAAGCTGTATCTGTTTCATATGCTTTTAA
CCCACCTGTAATCCTAGCACTTTGGGAGGCCAAGGCAGGCAGATCACCTGAGGTCAGGAGTTCAAGACCAGCCTGGCCAACATGAAGAAACTCCCTCTCTATTAAAAATACCAAAATTTGCCAGGTGTGGTGGCGCACACCTGCAATCCCAGCTACTGGTGAGGCTGAGGCAGGAGAATTGCTTGAATCCAGGAAGCAGAGGTTGC
GCAGTTATGCGTTGTAGCATTTATAATACAAACAATTAAAAATCAAAAAAATTAATTTGTTAAGTAATGGTATTTCCAAATAATGGCCTTCTATATAGCCATTAAAATTGTGATTTAAATAAATATGCATTAATTATCAGTGGAAGTATTCACATTTAAGAACTTTTATTATTTAAAAGAATTTGACACTCTACAAGACAGATTTT
GACCTTGGAATACATCATTATTATTTGATACCTATGTGGCTGCAAACATGGCTGCCATAAATGGACTCAAAGAGTTCTATTTGTGGAAAAAAGTCCACTTATTAAAATACTACTCAACCAAATTGTTGTTATTATAGTTTTACAGGTGTCCTATTTCTCATGTTTATCCAACTCCTGAAATGTTCCTTCAGATCTATACTGGATAA
GCTTTGAAATGAGTTTAAATATTACTTCTGCTACCTCTTGTATTTAAATAAGTCACTTTGAGTTTCAGATTCTCCATGTGAACAACAATTTTTCCAGGATATTAAATAGAGTTTAAAATATGAAAGTATTTTGATTAGTCTCCAAGAGTCCTAAAAATCCTAAAATTCCATGTGCTTTAATTTTAGCTATAGAAAAACGGGGCTGG
CAAAAAACACATGAAAAAATGCTCATCATCACTGGCCATCAGAGAAATGCAAATCAAAACTACAATGAGATACCATCTCACACCAGTTAGAATGGCAATCATTAAAAAGTCAGGAAACAACAGGTGCTGGAGAGGATGTGGAGAAATAGGAACACTTTTACACTGTTGGTGGGACTGTAAACTAGTTCAACCATTGTGGAAGTCAG
ATAATTACGGGCCAGAAGGTTTACTCAAAACACTTTCAGAGTTCTCTAGACCTGATAAAGCTATCCTCTGAGAGAAAATAAACCTGTTAGGCAATTGCAAATTAAAACCACAATGAGGAACCACTGCATATCAACTTAAGAGGGTAAAAATAAGATTGACCATACAAGTATTCACAAGAATGTCAACCAAAACTCTCATACCCTGC
CCACTTTGGCCTTAAACTTGGCCAGTTCTTTAAACTATAATAATAACAGCAAATATTATGTTAAAGGCAGACATTTAAAAGCACCATTTCTGCTAGATGAATTAAAAAATCTAACACAAGCCTGGGCACAGCACCTCATGCCTGTAGTTCCAGCACTTTGGGAGGCCAAGGCGGGTGGATCACGAGGTCAGGAGTTTGAGAAAAGG
TGCATCCAACAAGCATATTAAAATGCTCAATGTCACTAATCATTAGAAAAATGCAAATCAAAACCACCGGATACCATCTCACATCAGTCACAGTAGCCATATTAAAAAGGCAAAGAATAATAGATGCTGGTGGGTAGTGAAGAGAAAGCTTATACACTGCTAGATGGAATGTAAATTTTTCCAGCCACTTAGAAAGTACTCTGGAG
GTTAAAGATCCAAACCATATCATTAACCTTTTCTATGAATCAGGTTTTAAAAAAAATCTGTTAATAATGGCACCTATAATTTGCTGTGAGGATTTGATAAATTAAAATTATTTGTCAATAACAACAATGTCCATGAAAAACTTGATTTAAAGTTAAATAAGAAAATCCTTCTAAAGCTTCCAGTAAGCATCAGTTAATAATTGGTA
TCATCCATCCATCTTATTGCCTTTATTGAACACAGAATAATTTTTCTGAGATTGGATCAATAGAAGTATAATCGCAAATACAAGCAAATGGATATAGCACATTAAAGAGGTATTAAATTTTTTATGCACAAGAAACAGTATCAAAATGAGTTAAATTTACATTCAAGTCTTTAATTCATCCTGAGTCTTTTTTTTGTATATGATGT
AATGCACTCTCATTTTCAAAGCAACATGTATAAAATTATTATTAAAATTGTACATAGCTTGAAATAATGTAATTGTCATGGGATACATTTATATATCATAATTAAAAGCACATTACAATGCTTGTACCTGATCTTAATATTACTTAACCTTAGAAATATAGAATAAATGATAGGAATAATATGGGAGACAAAAGACTGTGTGAAAA
AAAATCTTATACTTCACTACTATATAATTTATCAATGTAACCAAAAACTGCTTGTTATCCTAAAAGTTATTGAGATAAAAGAATATATTAATTTTTAAAAATTAAATACATGTATTAGCCTAGGATATAGAAAATATATTTTCCAATTCTATCTTTCACTAAATAACTTTATAATTGTAAGCAAATTACATACCCTCCCAGGTGCT
ATAGTCTGTGAGAGTTTCTGTTGCTCCACATCCTAATTAACATCTAGGAGAGTATTACTTTTTCAGTTTAGCCATTCTGATGTATATAAATAAATATTGCATTAAAATTCAATACGTATATGAATAATTATTAATACAGTTAAGCAAACTTTCATATGCTTATTGAGCATTTGAATATCTCCTTTTGTAAAGGGCTTATCAAGTTT
CAAAGTCCAACAATTGGAAAATTATTCTTTTAGGCTAAGGCAATTTGTCTGCAGCAAATACTTGCTTACTGGAAGTTGCGTATTAAAGGAAGTATCATGCATTAAAGTTTCTGACAATACATTAAAAAATTAGCGCAAACTAATACTGATAGCTGTTTCGAGGGATAGGTGAATCATAGAAAGGGGGACGTTGGAAAGTCCAACAT
TACCAATACAAGAAGTTACTGAGAGAGGAAACTGAGTGTGGGGTATGGGAGAACACTCTGTGTTATAGTCAATTTTCTAGCAATCTAAAGCTATTTTAAAATTAAAATTCTATCTTAAAAAATGACTATATAGGCTGGGTGCAGTGGCTCACATGTGTAATCCCAGCACTTTGGGAGGCCGAGGCGGGCAAATCACCAGGTCAGGA
CAAAGAAAACCTTTCTATGTTTTCACTTGTCCACTTAACAAATAACTATTAAATGTCTTTTAGATACTAATCATTTTTCTAATGTTACAGAACACACACAATTAAAAATACAGACAGGAGCTTGTTATTATCATTGTCATTTTTATTATTTTACTACTTTATTCAGTGCTTACTGTGTGCTAGATGCCCACTGGAAGCTTATAATT
CCTAGGAAATATTCATCTGGACATTGCACTTGGCAATGAATTTATGGGTAAGTCCTCAAAAGCAATTGCCAGAAAAATGAAAATTGACAAATATGATTTAATTAAACTAAAGAGCTGCTTCTACACAGCATGAGAAACTCTCAAGGGATTGAGCAGACAGCCTACAGAATGGAAGAAAATATTCACACACTATGCATACAGCAAAG
TAATTTTTAAAAGGTTTATTTACATGCAATAAACTGCACATACTTCAATTGTACATTTTGATAATTCTTGGCATTTGTAGCTCTACAAAACCAACAACATATTAAAATAGCAAACATATCCATTACCTTTACCACCAAAGTTTCCTTGTGCTTTTTCTACTCACTTTTTCCTGCCTATCCCCATTCCATCCACAGGCAACCACTGA
ACCAATTTTTAAATAAGTCTCTGCTCACTTTTAATTTCTGCTATAACAATTTTATTGCTTTCCATGGCTGAACAACGAGAAGACCAGAACACAATTTTAAATTAAATTTTATTTAATTTTTACTATTACAATTTTATTTCTTTCTCTGACTGAAAGAAGAAAACTCGAATAAAGTAGTCTAGTGTATAAAGTGAAGACTAGAACAA
GTTGGACAAATCGGTGAGTTTGAAACTGCAACAGGACTAAAAATATGCCAATTAATTTATTAATGTATTCATATTTATTAACTTATTTATATTCAAATGAATTAAATATTTAGTGCATGCTTGGACCTGGGAACACACAGCCATCAGTGCCACACGAACTCTGTCCTCACTGCAGTTGTTTTCAGATGACCTCAGAGGAAAATAAG
CAAATAGTTGCCCATGTAGAACCAAAGAAAAGGCGCAAATAAATACAAGCCCATCATCTCTCTTGGTTACATAGAATACATGAGGCAGTAAAGGATAAGGATTAAACTTTCAAGATGTGAATGTCTTGAATTCAGATGTCAAACAGAAATGAATTTGAATCTGTTTCCCACCAGCCAAATGAGTGTTTGATGAAGATGACCATGAT
TTCCTGGGTCAGTGCAAAAGACCTTGTTTATTTAGAAGTGATTATCTGAGAAAGTGGCTCATTAGTCTTAGATTCTTGGAATGCACAGTCTGGTCTAGAGATTAAAATAGCTATTTAAATTCCCTTTATGAAAATTGTGCCTGACAGGGCACTTCCATGTGCAGTGAGGTTTGTATTTGCACATCTAGAGCATCCAGGAAATCAGC
TCTCAGCCAAGGAGGGAAATGGCGTCCCTGTCCCTCCCAAAGCACAGAGCAGAGAAATGAGGCTGTTTACATCGCGAGTCTCCGTGCTGGTGTTTAAGTCATTAAAAAGATATTCAAAAAAAAAGTCTCTAAATACAGGTTTATGGAATAATTCATAACAGCTTTAAGGAACTATCATGGTATACTGGGAAAGTCACTCATATTGC
AGAAAAGTAAATCCAACACATACACACACACAAAGAACAACTGATGTAAAAAATAATAATGGTAAATTGAAGGCAATAAAACATTTATTTTTATACTAAAATTAAAAAATAAGATATGAAGAAAGCTGAGCATAAAAGATTGACATATACAGAAGCTACAATAAAACAGACCCACAAAGCATTATTTCATGTCTTCATGTATTGAT
GATTTAGCAGCGGTTCCTGAAGGACAATCCAGCTTGGTTGAAATCTTTTCATTATAATAGAAAATATAATAGCAACAGTAGCATCCCCTGTTACACTGAAATTAAATGACTACTCTTTCACTGTTGGGGTGGCAAGTATAATTTCTATCACTTCTTTGGAAAGCAATACAACTTACTAAAGATCACCAAAATGTTTATACTTTTTG
ATCATCTTCTTTGGGTAATGCCTATTAATGCTCCTCAAAATAGCTAGAGCATTCAAGGTTTGTAACCAGTTCACAATGACAGAAGTAGCTTCTACTAGAAATTAAATATATTAGTTCTTTCATTGAGTAACTATTGCTACAAGAATATATTTGCTGAATAAACTAACATGCTTATTGACATAATTGATTTGCATACCATGGCAACA
TGAAACATCCGCCCCCCACCCTCATCTTTCACTCCCACCCACAAAAAAATCTCTTCTATTCTCCCCACTCCCTTACCTCCAACCCCCATGCTTCTCCATGATTAAATCGCCTCCCACCAGGCCCCATTTTTAACATTCCCCATTATAATTCCACATGATTTTGGTAGGGATGCAGAGCCAAATCATATTATTCTGACCCTGGCCCC
AGGATTTGCCACCCATCCCCATGTTTTGCCCTCACCCACACCATGAACCTCCATTCTCCCACATCCCACATCCCCCTTCCAACCCCCATTCCCTACCATGATTAAATCACCTTCTACCAAGCCCCACATTTAACATTCCCCATTACAATTCCACATAAGTTTTGGTAGGGACACAGAGCCAAATCATATTATTCTTCCTTTGGCCC
AAACATCATTTAAAATACCCTATAAATTATCATCGTACATATGATACAAAAATATCCTACTTCAGTAAATATTGTAATGTTATATATTTTATGAGAAACAATTAAAATGTGTAAATAGCCCAGTAATAAAGTTTTATAATCTTTTAAATCATACAATTTTTCCTTAAAACTTTATGGCTAAATATTCTCTTCATTAGATGTGGCTT
AAATCACTTAATTAAATTTTAATTTGAAAATACTCATTTCAGGTGTAAACATTTCCATTTATACCTTCATCATGGTCTTAACATGTGGCAACATAAAGACATTAAAATTATTATTTCAGCACTACAGGACTATCTACCTTAAAATATGACTCTGTGCCGAATAAAATGTCATAGGTGACACAAAGTCTTCTCTCAAAGTAAATCAT
AGTTTGTGCATAAACACAATAAGGTCAAATACCCATGACAATATTGTGTGTTTCTGTGTACTAGAGACAAAAACTTCAAAAAAAATTTTAATGAATAAACATTAAATTAAAAACTGCTTTCATTAAACTGATATAATCTTCCCTCAATGCATGAATACCTTCAGAATTCACATAGACCAAAGAATTGTATAAAATATAATAGTCTT
TTAAATCTATAAAATCCTGACTGCAGACTCATCAGAACTTCCAACATCTATTAAAGAAAAAGGTAGAATGCATTTTAAATCAATAATAAATGCACAGAATATTAAAAGCATAACAATGCACAGTGATGCATGCCTGTAATCCAAACTGCTTGGGAGGATGAGGCAGGAGGATCACTTGAGGAATCTAGAAGTTTGAGACCAGCTTG
CAGCAATCACTTCAGTCTCATCTCTCACCCGCATGGCTAGTTCCCTTTATCAGTTGGACATGTGGCCAAAAAGAGAAAAGAGTAAGAGATAGTGTCATTTATTAAAGCTCCAGTTAAGTTTCCTGGGTATGGGTAGAACACAAACAAGTAAACTGAAAATCCCACTTGATTTTGCTATTTACAAGCTCCTTATCTCCCACCTTCCC
GTATATATATTTTGCACATGAAGAAAATCATTATAGTATTACAATTGTGTGTGTATATATATATATGTCATAATTTTTCAAATGCTTGGAAATGACAAATATTAAATTATACTTGATTGTATTAAATATATATATATATGATAAAATAAAATTCTATGATAGGGGATGTGGCATCTTGAAGGCCTAGTTGGGCTGCGTGTGCCATT
TCTATCCATTCATTACACTGTAAAAAATGAATTAAATCCTTTATTATACAAGCATCTTAGACAGAAATCAAATGTAATTCATCGCACATGCTGTCAGCTAATTAAAGTATTTGTACCACAGATTCCTCAGCCTTTTATATAAACTTGGAGGAGCACTGGGGTCTTATTCCAGGAGAAAAGCAAATGAATCTGCATTTTCCTCTTAT
GGAAATGATATTAAATGCTTTTAAATCTCCTAGTTCAAATAAGAAATCAAAAGAGGACTTACAAAGTATTTTGAACTGAAAGAAAATGACAACGTATTATATTAAAATGTTTACAAGACAGCTAAAGCGAAACAGAAATTTATGGCACTAACTACCTGTATAGAAAAGGAGAAAGGTCTCAAATCAATGGCTTCCACTTCCACCTA
TTTATATTTGGAAGCTCAACCATTCCCTGAATGCAAATGCAAATTATTTTGAAATAATTGTCTAAGATTTTATTTTAAATATTGATACTTTTAAAGGAGCATTAAAGGGTATGGCTTTATAAAATGCACTTTGGAAAATATTTGTGAATTTGTTAAAGGTAAAACTTTTTCAACTTTTTTTCTGTGGAGGGTTATTCTTTCCTCCC
ATTGCTTTAGCTATTTAAAGTATTTTGTGGTTTCATACAAATTTTAAGGTTTTTTTTCTATTTCAATGGAGAATGTCATTGGTATTTTGATAGAGATTTCATTAAATCTGTAGATCCCTTTGGTTGTTATGGACATTTTTAACAATATTAACCCCTCCAAGCTACAAACATGGGATATCTTTCATTTATTTGTGTCTTCTTCAATT
TAGATGGTTGTGCCTGTATTGAACATGTACAGACTTTTTTCCTTGTCATTATCCCCTAAATAATTTAGTATAGCAACTATTTATATATCATTTATATTGTATTAAATACTGTAAGTAATCTACAGATAAGGTTTAAGAGAGGATATGCATAAACTATATGTAAATAGTACATACTTTTATATCAGTACTTGAGGACCTGTGGATTT
GATGGGAAAAAAATTATATGCAAACTATGCACCTGACAATGGGTTAATACTCAGAATCTATAAGTAACTCAAACAGCTCAAAAAGCAAAATAATAATCCAATTAAAAAGTGGGCGAGGACATGAACATACATTTTTGTAAAGAAGACATACAAGCAACCAAGAAATATATGAGAAAACAGTTGACATCACTAATCATCAGAGAAAT
GTACAAGCATTGGGTAAATACACCCATTCCAAATGAGAGCAATTGGCCAAAACAAAGGGGCTACAGGCCCCATCCAAGTCTGAAATCCAATAGGGCAGTCATTAAACCCTAAAGTTCCAAAATGATCCCCTTTAACTCATGTCTCACATTCAGGACACGCTGATGCAAGAGGTGAGCTCCCATAGCTTTAGGCAGCTCCACCCCTG
ATAAACCATTTTGTCTAGCAAGACAGACAAAATAAAAAGAATCAAGACACAAATCACTGTTAGGAATAAAACAAAAGGCATTACTAAAGATAATGCAATCATTAAAAAGATAAATTTTAAAAAACCTACTGTTCACAATTCAACACCTTAAAAAAAAGGACCAATTCCCCAAAAACCACAAACTACAAAACCTCAACCAAGCTGAA
CCTAGGCAATACCATTCAGGACATAGGCATGGGCAAGGACTTCATGTCTAAAACACCAAAAGCAATGGCAACAAAAGCCAAAATTGAGAAATGGGATCTAATTAAACTAAAGAGCTTCTGCACAGCAAAAGAAACTACCATCAGAGTGAACAGGCAACCTACAAAATGGGAGAAAATTTTCACAACCTACTCATCTGACAAAGGGC
CCTAGAATAAGTAATGAGGAATAAACCAGTAGGATCCTGGTGATAAATACAAGAGAAAGAAATCATCACCTAATATAATCAACAAATATATCTATTATCTATTAAAAGATATAAAATATTTTTCATTAGAATGCAAGAAAAAATACATCTCAAAAACTGGAGCAGGAGTAAAAAATACAAAAATTAGCCAGACATGGTGGTGCATG
CCTGTCGAATAAGTGGTGCTGGGATAACTGACTAGCCATATGAAGAAGATTGAAACTGGACTCCTTCCTTACATCATATACAAAAATTAACTGAAGAGGGATTAAAAACATAAAATGTAAAACCCAACACTACAAAAGCCCTGAAAGACAACTTAGGCAATACCATTCAGAACATAGACACAGGCTAAGATTTCACGACAAAGACA
TATATCTGCATTTTTTTAAGTGGGTAACCCAGAGAATTCTCATATGGTAGTTCATGAAGCACACACGGAGAAGTTTTACATCTGGAAATTATCTAAAAGAATTAAAGAGAAAATGAACACGGAAAAAAACACAGTGGATTATTCTAACCTAATTTATATTGCTTTCTACGTGACCAAATCAACATTTATGTTACCTTCTTTGAGCT
ATTTGAATAATTTCACTTAGTGAAGTATTTTTATATAATGTCATCAATCCCAAATAGATTGCTTTTGGACATGGATTTTTAAAGTAAATTTCTCCTTTTAATTAAAGACAAAACTATCCTTCTTGAGTATATACTTAGTCCTTCATGCACACATCACAGGGGAAGGATATCATAGCAATGAAGATTCTCAATTGGTCGAGTAAACT
GAACTTAGCCAGTCATTCTGATCCACTGCACCCTAGGAGTAATTGAGAACCATATGAAAAAAATGTGTGCAGGATACCATAATGTTCTTTTCTGAAGAACATTAAAGATAAATTCACTGAACTGTATCAAAGAACTAAATTTTCAGGCAATGGTATGAAAATAATATTAATCAAGCTTTCTTTGTTTACTGCAAAGTTCATTACTC
TGCATAGGTATCTGGCTGACACCTGATCATTAAGAATAAAATAGATTATTTTGGTCCACAGAATTTCACAGATGGGTAGTAAAAGTCAGTTGCCAGTTCCATTAAATAAATAAAACAACAACAACAAGAACCTTAGTAGAGCTCCTTTATAAATGATTTCTTTTACTACACAAAACAGGGTGAATCACTGTGAAATGTGGCCAGGT
TTCAAAGTAATAAAAAGAAGTGAGTAAAAACACTTCTGCACAAAGAAGCTTATGTCATAGTAAAAACTTGGAAATAATAAGATGTTGAATAATTGACATTATTAAATTATGCTACATTAGCATAATAAAATATTAGGTAGTTATTTTTAATGATAATTATGGGGATAATGCAGGAAAACTATTTGTGAAACCTAAAAATGGAAAAA
TGATTAGGTACTAGATACCCCAAACTCAAATAGTCTTTAAAAATGCAGAGATAAATGAGTTAGTTTCTGTCTTCTAGGAATTCATAGTAGAATTAAAAAGATTAAAAAGTATACCACCATTACAAAAAAAGGGAAAAGGCAACATAAGCGTAATTGACAAACACAAATTTTCAGTAATATCATCTAATCAAGTTTGCACAATTAGA
ACTAGGATGGCTGGGAGGGTGGGTAATGGTAAGGGATGAGAAACACCATGACCCAATATAGCCATGTAACAAAACTGCATTTGTACCCCCAAATCTATAAATTAAAAATAAAAAAAAAAGAACTTTTTTTAAAAAGAAGCATCAATTAAACCTGGGTTTAATGTGGGCAGTCTGGGGGAATTCCTCCATTAAGCGTTGTCCAATAG
TTCATTTCTTTTTCTTATAACTTTCTGCATAGATGACATTAGCTTTGATCTTTGATTCTTGAAACTGCCCTTTGTCTTTAGAAATGAATGTATTTATAACATTAAATCAATTCAAACTATGCTTGCTATATTTATCTCAATATCTTTAATTTGCGTAAAAATTCTACTTAGCCTGTAAAACGTAGTAAACATTTTTTAGTTTAAAT
CAGAGAAAAAGTTCAGGTTACCTACAAAGGGAAGGCCATCAGACTGTCAGTGGGTCTCTCTGCAGAAACCCTACAAGCCAGAAGAGAGTGGGGAATCAATATTAAACATTCTAAAAGAAAAGAATTTTCAACCCAGAATTTTATATCCAGCCAAACTAAGCTTCATAAGTGAAGGAGAAATAAAATCCTTTACAGACAAGCAAATG
AAAGAAAACACAATGGAAAGAATTAATTGTGATAATACATTTTATTTAACACAGTATATCCAAAACATTATTCCCAACTGTAATTAATATAAAATTATTGATTAAACTTTACACTTTTTTGTACAAAGTATTTTAAATCTGGTTTTTATCATGTGCTTATAGCATATCTCAATTTGCAATAGCCACATTCCAAGTGTTCAGTAGTC
ATATTGAATATAAGGTGGTCTTTTGTTACACAAAAGTAATAAAGACATGTGGTTGGTGTGTACTGAATAAGTTTTCCCTCTATAAAAAATACATTTCTTAATTAAATTGCTCATATACTACTGTGAAACATAACTTTGGTGTACTTAGTTTTTACTTCCTCTATAAAATGAATTGCAACAATAAGTAAATCGTTACCCCAAACACA
TGTTTCCCTCTGGTAGAACATAAGTTCCATGAGAACAAAGATTTCTTTCTTTTTTTAGTAAGGCCCTCAATATTGGTTCAATGGCATTAAATGTTAAATCATTAAATGATCTATCTCAGATTTTACTTAAAAAATTATATTCACCTTAACATTAACGGAATTTAGAAGAAAGAATTCCTCACTGCTAACATGTGTCCATTTTCTCT
GGATGTATGTAGCAGTTTTTCTTGCAGTAGCCACAAACTAAATCATAGATCCATTAACAGTTGAGCGAATAGTTTTACTGTACAATTGTGCATAAGAAGTATTAAAATGTGTCCACACAGTGACTTATACATGAATGATTTGGGAATCTGTGTTCCTAATGGCCTCCAAACAGAAGCAATACAAATTCAGCAGGTAAATGGAGATG
TGGGCAGACAAAAAAAAAAGTTAGGGGGTAAGTGAGGTGACAAATGACCACTACAACACTTTAACAGTATAAAATTGAAGCATCCTGCAATTGAGGACTAATTAAATCATGTAACATCAATATAATAAAATACAAATAAGCAACTACAAATGAAATTATAGAAAACTATTTACTTATTTATTTTTATTTTAAATTTTTGTGGGTAC
ATTTCAATTGATGCTGAAAAAGAATTTAATAAAATTCAGCATCCCTTCATGATAAAAATTCTCAAAAAAACTGGGAACAGAAGAAACATACTTCAACAACATTAAAGCCGTATATGACAGACCCAAGATAGTATCATACTGAATAGGGAAAAACTGAAAACCTTTCCTCTATGATCTGGTACACAACAAGAATTCCTACCATCGCC
ATGCTTCTCACAGCTGCCTTTTTGTGGCTATTCTCATAAATAATTCTACTGATACTCTCCTTTTCTGTAATTGATTAAAGAGATGCTCGTTCCCAGATAAATTAAAACTCTTTCCTTCTCATCAAAGCCTAGAGCAGCTTTGCTGGGACTTTGCTCCTTCAGCCTAAAGCTGTGTCCACCCTGACAGGAGATCAGTATTTTTGCAA
AAATTCATAGTGAACAATAAAATGTTTCTTGACCCATATACGACTTGACTGAACCCCAGTTTGTTACTTTTTTCTCCCCAATATCAACAAAATCTTCCAAATTAAAACAGCAGAAACACAAAGCCACATAAAAAGTTGAACGAGTTCACATTTTAAAATTTCTTGTAAAAGACTGATGATTGTGTGACCTTAATCTAAACAGACAT
GCTTTAAAGGTTAAGGAAAATTAACTTAGAGATTTAAAAGGAGATAAAATAATTAGGAAATAAAAACATTGAAAAACAGTACTACATTCACTGTGATTTTATTAAAAATCAGTTTTTACACAACTTTTAACACATGGTATCCTATCGTTTCTGTCTAAATTGTAAAACTATGTCTGCTTTGACATTTTTTTCTCCCCCTGCTTATT
AGTGAAATATTAACACATAGCATTTAAAATAATAAATATATATTTTATTGACAGTAATTTGGAATGTTAGAGATACAAAATTTTATGTACAATTATTCAGATTAAAACATTTAAACTTTAGGTTTTATTTACAAATATTTATCTTATCTTCCTCTCCTATTTGACGTTTTAGCTCAAGAAGAGTTAAAATGGAATGCATCTGTAGA
AAATTGGTGAAGTAGCAGAAAACTTCAATTTTCAAATATTCATTGCTTTCATATTGGCCAATTTGCACATGTGGAGGAGTTTTACAGCAGACTCCCTTTGATTAAATCTCCATCTCTGCACTCATCTAGCTGTTCGACTTCTTTGAAATTCATCTCCAAATTTTTGCCTCATCTGCAAATTGGGCAAAATACCTAGATGTGTGCTA
GATTCTTGACATTATTAGTCATCAGGGAAACGTAAAGTACAACCAAATGTAAATCAAAATCACAATGAGATTCCACCTCACATCCACTAGGATGGCTAGTATTAAAAAGACAGACAATAACAAGTGTTGGCAATGATGCAGAGAAATTGGAACCCTCATACATTGTTGATGGGAATGTCAAATGACACACCTGCTTAAAAAAACAA
CTGGTTTTTGTAATAAGTGACTGATTTTTCTATTTGTTGTACTGTTAATAAGATTTATCATATGTATTTTGTATAGTGTCATTAATCTAAAAGACAAACTATTAAAAGTATAAAAGAGAAATTATGTCTATTCAATTTTATCATCAAAGGAGTTAAAAAAGAAAACCCAAGAGTAACATTATTAGCTAAGTTAAATTGAGCAATTT
TCCAATATGCACCATAAGACAAAATTACAGAGACAATAATTGCTAGGTGTGATTTAAAATCTAACTTTGCAATTTAATTTTTCCGTATTTGCCATGAGGCATTAAACCCTATGTTTGACTTATGACTGACAGATGAGAACATTGTATGTGTTCAAACACACATATGTGTTTATTTTCTATTAAATAGTTTGATTTTATTTAACTAT
TCCCTGCCCACAAAATTGTCCATAAAAACCACCTCCAAGCCTTTGGGGAGCCTGATTAGAGTGATAACTCTAGTTCTTCTGCATGGGCTGGCCTCAATCAATTAAATTCTTCTCTACTGCAATGCCATAGTTTCAGTGGATTTATGCTGTTTGCGTAGTTGGCAGGAAAACCTGTTGGGCAAATACAATATGGTCTAGAACTGAGG
TTCTGTCACGAATGCTGAACAATATCATCTGAAATTCTGAGCATTCTGTAGATATGTTTGACCTTCTGCAGATAAAACTCACTTAATCGTTAAGTTATATATTAAAATAGACAAAACTACCTAAATAAAAAAGAAAAATATGACTGTTGTGTATTTCCCTACACCTACACACATCCACAAACACTCACATGTACAAAATAATTTAT
TCCTCCCAAATGTATAGCTTTATTTTCATCTGAAAGTCCTGTTAGTATTTACTGAGGTTCATTTGTTTGTTTCCCACAGCTTTTTGATATTTAACTAGTCATTAAAAACTCAGATAGCATGAGAAATAGCAAGGGCAGATCTCAATAATTTTCTTTTAGGGAACAGAAGTAATATTTAAATCATAACTTTCCATCACCTCTTCCTC
TATCTCATCACTAACTGTTACAGCTTAAGTGTTTCCCACATTCATATTCTTGATAGTCATGTGCTCGCTTCGGCAGCACAGATACATATTCTTGATAGTAATTAAATTAAAACGAAGGTGACCCTTTTTAAGCTCAAAATTGTAAGCAAAAACATGCATATATGAGGTTTCCTTTTTCTTAATCTTTTGTTTTTAATTTTTAATGC
CCTAGGCATTACCATTCAGGACATAGGCATGGGCAAGGACTTCATGTCTAAAATACCAAAAGCAATGGCAACAAAAGCCAAAATTGACAACTGGGATCTAATTAAACTAAAGAGCTTTTGCACAGCAAAAGAAACTACCATCAGAGTGAACAGGCAACCTATAGAGTGGGAGAAAATTTTTGCAATCTACTCATCTGACAAAGGGC
ATAGATGTTCTTGTTTACAGCTGTCTACATTTGGTGGGAAATCTAAGGCTGAGTTGTCAAACACTCCACTATACCTAGGTGTCTGAGGCAATTTGTGGAGATTAAAATCTTGGGTTTTCTAATGCGCATCAACAGTAAATCCTGTTGCTTCTTCTTGTCCAGTAAAAATCAATACTTTTAGATAAGAAGCATTGATTGCAAATTAT
TTGACTTGGCAATGTGGGCTCTTTTTTGGTTCCCTATGAACTTTAAAGTAGTTTTTTCCAATTCTGTGAAGAAAGGCATTGGTAGCTTGATGGGGATGGCATTAAATCTGTAAATTACCTTGGGCAGTATGGCCATTTTCACGATATTGATTCTTCCTAACCATGAGCATGGAATGTTCTTCCATTTGTTTGTGTCCTCTTTTATT
TTTCATAAGAGAGAATTAGAAAATGCTGAGTTCACTTAGGGTGCAGCATAGAAGGATAAATAGAAAACATGATACACACAGGTAAAAGGTTAGAAGATATATTAAAAGATGACAAAATACTACTAATAGAAACTCTAGAAAAAGAAAATGATGGAATATTCCTATTAATGCAAGAAAACAACAGATCAATTTTAGGTATTAACATA
TAAATCTTTAATCACTCGAGTTAATTTTCATATAAGGTGTAAGGAAGGGGTACAGTTTCAGTTTTCTGCATATGGCTAGCCAGTTTTCCCAACACCATTTATTAAATAGGGAATCCTTTCCCCATTGCTTGTTTTTGTCAGGTTTGTCAAAGATCAGATGGCTGTAGATGCGTGGTTTTATTTTTGAGGCCTCTGTTCAGTTCTGT
CTTTCTAATTGCTGTATTTTCAATTGTTTTCTGAAACAGTATATGTTGCTTTTTAAATCAAGGGAAAATACAGATAATTTAATGCTTTTTAGAATTTCCCATTAAAATAATTTCCATTCAGGAACAAACTAGAGAACAGTCTGAGAATGTGTGATGGTTGTTGTCATCCCAGTACTCCTATTCAGATGACAGGCCTGATTCATTCT
CTTTTCTACAAGCACGTTGTATTTTATTCATTCAGCAGGAATTGTACCAATTAAACTTGCCTTACAACTTTTTGCATTATGGTTGGACTTGGTGATTGGCATTAAAAATATATACTTCACAGCTTTTATTATACATAAGCTAGATAAATTGTTAATGCTTTAGAACTCTCTAGGCAATATGAATGATGGAGATTTCTGTGCTATCC
TGAAAGAATAAAACTGTTAAAAGAATACATTTACTGCACACAAATTTATGCAAATCCCATATATGCTGTGAAATCCCCTGAAATGAAAAACTGATGAAAGATTAAAATGTTAAATGAATTAAAATCCACCATCCCAGTGAAATATAATGATGATTTGACCTACTAAATGAATGGCCTAAATGAAGATATAAATTTGAAGTGCTCCA
CCTATCGTCTCTGTGCTACGCAGAATAATGCCCACTCCCCACAACCCCCAGAGCCTGTGAATATGTTAATTTACATGGCAAATGAGACTATGCCGTTGTGATTAAATTGAGGATCTGGAGGTTGGGAGATTATCCTGGATTATCTGGATAGGCCCAATGTAATCACAGGAATCCTTATATTGAGAGAAAACACAGGAAAGTCAAAG
TACACATTCTATAAACAAAAGGTACTCTTATTAGTTCCAAGTTCCTGGAAGTTTCCGCTACCTCTCTGCTTGTGTTCTAGCTTAAAATCTTGAAATTTCCATTAAAATAATTCTATATGATAAAGCTATCCCCATGTCTTAGCAGATATTCACTAGGAAATCAATCCTTGTTTGATTTGCTTATAGAATTTCTGTGTAACAAATAA
CCCTCTTCTGAACATGTCTTCACCCCTACACTAAACCCAACCATCTTCTCCTGGGAGAGGGATGTTTCAGAACAATGAGAGATCTGTTCAAATTGCTGAAATTAAAGCTTCCAAGTGAAGAGCCCAAGATATAGCCCCCTTTTATCTACTTATATCCTATTTATAGTACGCATTTCAATGTAAACAAGACTTCCTCCATACCAAGT
CAATTGTCCTGTTATTTGTCATGCTACCTATTTTCTAAAAGAAATTACCTTATTAAAGCATCTCATTTATTTACACCCAAAGGGCTTTGCATAAACTGAAATTAAATCGGTGTGAGGGCTTTTACAAACTTGGGGGAAATTACTTCTCAGCCTGAAAGTAGTAAGGGAGATTTTGCCAATGACCTTATGAAATCTTTTTAACTTCC
TGGCAGAAGAAGGCTTCAGAAAGTCGGTAATAACAAACTTCTCCAAGATAAAGGAGGATGCTCGAACCCATCACAAGAAAGCTATAAACATTGAAAAAAGATTAAACGAATGGCTAACTAGAATAAACAGTGTAGAGAAGACCTTAAATGACTGGATGGAGCTGAAAACCATGGCATGAGAAATACGGGATGCATGCCCAAGCTTC
ACATAGACAAGGCATGATAATGATGTCCATTTTAAAGGAGGGGAAAATGAGGCACAGCAATTTTTCATTGTTTAATGTAGAAAAAACAGTAAATTAAAGCATTAAAACCTGTAATTGAGCCCCAACTCTGCCATAAAATCCTATCATCTCTAAAGTTGATCTCTATGAGTTACTAAAATAACACATAATTTTTTTATTTATGAAGT
AAAATTACATTGGACACAGTAAGTGGAAAGATGTTCCATGTTCACAGATTAGAAGAATTAATATTGTTAAAATGTCCATACTACCCAAAGCAATCTACAGATTAAATGTAATCCTTATCAAAAATTCCAAGGGTATTTTTCATAGAAAAAAAAATCCTAAAATTAATATGTAACTACAAAAGACCCTTAACACCCAAATGAATCTT
ATTAAAAAGAAATGATATCATACCAGGTGTTTTCTCTGACTATAATAAAATTAAATTATACATCTATAACGGATATCTGTAAAACCACAAATATTCGGAGATTAAAAAATATACTTCTAAATATCCCATGCAAAGAGCAAGTTAAAAATAAAATTAGAACATGTTTTAAGTTGAATAAAAATTAAAACCCAATGTATTAAAATGTA
TAGATGACGAGTTAGTGGGTGCAGCGCACCAGCATGGCACATGTATACATATGTAACTAACCTGCACAATGTGCACATGTACCCTAAAACTTAAAGTATAATTAAAAAAAAAATAAAAATAAAAGAAAAATAAACAAGAAAAAAAAAAAAGCATCAGAAATAAAACTTGCCTGCTTTTCCAATCAGAGGCAACTCAACTGTGTAGT
AATACCCAATGAATAGAGTACAAGCCATTTTGTTCTTGGAGAGAAACAATATGACTCCTTTCTTTTGGGAAGTCTGTTTCTTTTCTTTAGGTCTGAGCCCATTAAATGATTCAATTTATGTTTATCACTTAGACAATAAACATTATATCCCTTTCCTCTCTGACTGTAAGACCAGAAGGAAGGTGGGAGAAAAAAAGCAAAGATTT
ATGTAGATGATGGGTTGGGATGCAGCAAACACCATAGCTCATGTATACCTATGTAACAAACCTGCATGTTCTGCACATGTACCCCAGAACTTAAAGTACAATTAAAAAAAATACCTATCCTCAGATTGAATTATGCTGTAAATGTGAAAGAACCTGTCTCAGTGCTAGCTACATAGAACAACTTCAATAAATATTTGCTGAAAAAG
ATATTATGAACCTTGGGAAACAGTGCAAAGCATCAAAAATCTTATATTAACATATATATTGACTCTAATAAACCTATATCTGTATTAGTGTTTAATATTGATTAAAATTGCTTATAAGTTTATATTAATAGGAAATACATCCTGATTTAGTAGGATTTTAATAACTACAATCATGTATTGCTTAACGATGGGAATATGTTCTGATA
CACAGTTACAGAATCACAGACTCCTAAGGCCAAAACGAACTTCAATATCCTCTAGTTTTTCTTGCCCAAAATATCAATCCAAGAAATTAACTGGTTACTTATTAAAAGTAGACAGCCAGGAAAAAGGAGAACTGAATATTTCAAAACAAATAGTCCAAATGGACAAACAAGCTCTGAACAGAGCCACTTTTAGAAGGAGGAGAGAG
TTGAGAGATGAGTCAGTTTTGAGAGAAGGGCTGATTCAGTTCTGTAGGTTTGGTGTTCAGTTTGATCTGGATTCCTGTGAGACCTCGTTCTCTCACTTAAATTAAACTCCTTGAGCTGGCCTTCTTCCTTATGACTTAAAAAGCCCAATTCAAACACTTCTCTTTCAGTAATACATTCTTTTTTTCCACTGGAATTTGTTAGTATT
AAAGAAGTTTGCATTGTTGAAATTAACCCATATCCACTGCCAAAAGTACATGATCCAGTGGCTAACATGTAATGATGCTATTTCTAAAAAATGTGTTGTAATTAAATGTCACAGTCTTGCATATATTTCAGACAACTCAGCACTGAAGTCAAGTCAGGTCACTGATAGAAAGTTATTGGTCAATGATCCCATTAAGCATGTGAAGT
CTCTTCACCACACTGCCACCAACCCACTTGGCCTTCATGTGGTTACACAAATGGAATGGAAGGTCCTAGGTTTTCTTTAACTGTATTCACTTACTCATTTATTAAATCACTGAATCTCTTACTCTTGCATCCCCATTTATTCAGCCAACAAGCCTTAATGAGTAGAAAAGGCAGGCATGATGCTATAATGGAGATGAGAAAGATAA
TTGGTTGTGTAAACACCAGAATTCTTACTATGAATGGTAATGTGCCTATATTCCAGTATTGCTAATACTGGGATACTCTTGGAATAATGTTTGCAATGGGATTAAAAAATTCATGAAAGTAGTTGTGTGAATTCTTTATGTTTAAAAGTGGTTGACGATTAAAAAAATTCTTTAAGACCCTTCGAATCAAAGCACATTCTTTCACA
CATGTAGGACTATTTTTGGTTGAGAATAGAGAAATAATGACAACGGTCTTTCTCCAGCTGTTTTTAAGGATTCAGTATCTTACTTGCAATTAAATACTCCATTAAAAACACATTTAAATGATTAAACATCTACGAGTTCACTTGGTATGCCATTTAAATTATATCTAAGGACTACCTCATGACTTCCAATTGTGTCCATGAGATCT
GACATTCATTCTAAAAAATAAGTTACAATGAAATAGGCAAAGTAAGCCTTTATGCAAGAAAGGCTTTTTATTTATTTATTTTTTTACAGTATCAACCACAATTAAACTATTTCTCTGTGCCCATTTTAAAAATCAATCATTGAAGCAGATAATAATTATATGCCAAAGAATTTGAGCCCTTTAAATGTGTGATAAAGATTAAATCA
ATTTAATTATCACTGAAGGAGGCAAGCATTGCCCCTTGGTGGTCCCCACATGGCAAGAGACTCAATTGGCTGCCTTCCTCTGCAAAGCCATGACTATATTATTAAAGAAAACACTGCCACAGATACCAAATGTCAACAGACTATATAACGTGTTTGTGATGTGCTACAGTTGACCCTTGAACAACGCTGGCTTGCACCGTGTGGGT
TTGTGCAGTACATTGTATACAGCCATAAAACGTCAAAATGAAAAAATTAGAAATAGTTAAATAAACTACAGTATATTACATCATGGAATATTATGTAGTCATTAAAATATTATACAAGAAAATTAAATTATATGAAATTATATACTATATAAGTGATAAAAACAGGAAACAACATTATTTCAGCATAATTGAATTTTTGTTTTAAA
AAGGCATTAACAACGAAACCTAAATAATCCAAATAAATGGAATGACACACCATGTTTATTATATAAATACTCAGTATCGTAAAATGACAATTCTTCCCAAATTAAACAAATGCCTTTAATGCAATGCCTATCAAAATGTAAAAGGTTTAATAAGTTGATTCTAAAATTTGCATGGAGCAGCAAAAGCCCATGAAAGAGAAAAAATC
TCCTCCTTCTAGATGCTCAGCCTCAGACTAGCTTCTTCAGATTTATTAGTAACGAACGCAACAGAAATTCTTGCCTTCAGGGAGTCCCAATTTTAGAAAGATTAAACAATAAATAAACTATACTTTAAAAAGAAACACAAATTTCATTGTATTTTTAAAGGTGTTAAGTGCTTGGAAAAAGAGAACAGCATAAAGGAGAGAGGAAA
TTAAAGTAACATGCCATTAAACAGAATATACAATGATTTTGCAAAAGCAAGATCGTTTAGAGTACTGCCAAAACAATGAATAATCTCAATGAGATAATTTATTAAAGGAGGAAAAAAGAGAACGAGAGTTTAAAATTCACAGTGAATGTGTTTGTGTTGTTAGAATGATGCCTGCAAAGGAAAGCATTCCTTGGCATTATCGGGAG
TTTACAATACCAGAAACAAACTCCAACTCAGTTCCACCAACTGGGTTTTTAAAAATCCTTGTGCCTAAGAACGTCTTTTTTCCCCAAAGTAAAATGTGCCATTAAAAAATATTTTTAAAACGCAAAAGTGCTTATCATTCCGTACTTCTTTTACTACCTTCAGCAGCCAATTATTGACGTGATAAAAGGTAGAAACTCCTGGAATG
GACAATATTATTTTTTTGATAGCAAAGGAGAAAAGTCAGTGTTTTGTAGTAAGTAGAGGGCACAGATGTGAAAGAATTAGGAATGAAAAGAAAAAAATAAATTAAAAATATTGAAACATCTTAATTACTCTACTCAACCTTTTCTTCATAAAACCTTTTTATTTGTGCAATTAATAACCAATAAATGTATTTGAATTTTGCCTCCT
GGCGACAGAGCGAGACTCCGCCTCAAAAACAAAAACAAAAACAAAAACAAAAAAAACCCACAGATGACACTATCAGCCAAAGCTATTTCACTGCTTACTCATTAAACAGACCCAACACTGAAACAATGCCAAGGATTCATCCATTCAAATAGAAGGCACCCAACATATCATTTTAGGGTTAAAAAGCACACAATTGATTAATTAGA
TACCATTTTTCTATTTTTTTCAGAATAAATTCATCTCAAAATCTACATTACAATAAATTATCTCAATAATCCATTTTCCTATTTTTGATTCAATTACATAATTAAAAAACATTTTAGTTAGACATTTGAAGAGAGAAAAAATATTGTAATAAACCCTATGTCTTCTCAGGTTTTAAAAAATCAATATGAATTGTTAGTATTAAAAA
ATAAAACCAGTTTGAGAGAAAAGGTACAATAGAAACTATTTAAACAAGGAAAATGACTTCAAAAAGATGAGCCAGATGAAACATAAAAGTGAAATAAAAAATTAAAGTGATGACATGCTTCTAAAAAAATCTCTGCAGTCTTGTCATGAATGAACCTAACATCACACAAAAGTGGTGCTGGTAATAACGGCATCTTGCATTTGTAT
TCAGAGAGAATTAGGGGTATTTATTGCATGGTACCCTAGACTGGGCTCCAGGACTGACCCCTTGCTGAATGAGAAGCTAGACACACAGGCGTTTTTTAAGATTAAAAGAAAAATGAGAAGAGGGTGACTTGGTGTCTGAACTAAGCTCAACTACTAAAATAGACAAAATAGCCCAGTGGCGAAAGGTTAATTTGTTGGCCCCCAGA
TGTGAATTAACCTTTAACCCAAAGAGAATATTTTAAACAGGTTGTAATTGGATAAACTACCTTAAAGATACATAATATTATTATTATTATTTTGCTAGTGATTAAAGAGTGATTCAAAGGTCTGCTATGGAAACATAGCACTGTTACATTTCTGTGCATTGGATTAATTAATGTAAACTAACTATTAATACCCTGCAATATAGACT
GCATAATACCTAGGTAATGAGTTGATAGGTGCAGAAAACTACCATGGCACACGTTTGCATATGTAATGAACCTGCACATGTATCCTGGAACTTAAATTAAATTAAATTAAATATTTAAAAAAATGAAAAACAGAAAAGTTTGATTCAACTTGCTTAAACAATAAGAATATTAATTACCCTGGTAACCAGAAATGCAGAGATTCGAC
TACTGGATGATAATACAATCAAGTAGGTTAATCACCAGGCTCCAACCTACTTTTCCAGTCCTTTCTTTCCTCGTTCCCTATACCTCCTCATGCTCCCATCATTAAATTTCTTGTTGATCCCTGTAAACACCTTGGGTGTTCCAGCCTCACTGCCTTTGTTCAAAATGTTCTCTCCACCTGGAATGACATTCTTTCATCTTCTAGCT
TCATAGATCTAAATAGTAACAGGCCCTGCTTATCTAGGAGTAAAGGAAGAAAGAAACCTATTCTTGCCTCCAGCTTACCCCAAACATAGAGACTGAAGAAATTAAATTTATTCTAGGCTCTGCTGTACAAAGCCTAGAAAAATAATCTAGCCCAATAGTAATTAGTTTCCCTTTTTCATCTCTCTTCTCTTCGCCTGGCTTCCTTT
ATATTCTATACACCAAACCCCCATGACACACAATTCACCTACATGACAAACCTGCACGTGTAGCTGTGATCCTAAAAGTTAAAAAATAGTGTAAGTGCTCATTAAATGGTTAGCTCATGTTCTCTTTCCTTCTTAAAGTAGTAGGTTTTTCATTGATTGATTGCTTCATTTGTTCAGAAAATATTTGAATACCAAGACCCATATCT
AGAAATGAGAGCTTAAAGAAACAACAATTATATTTTCATATTTACACTTTTATTTCATTTAAACAGTTGATGAAGGCTCACATTGTACCCAAAAATGTCCATTAAAATTAACCTTACAAACTTTATTTCCCATTTGAAAGTGACACAGAACTAACCTCTATGAAAGATTAGCTAACATGGCTTAAATTATTCCCATAAACACTATA
TTATACGGTTTATACATTGAAGAAAATAAATGCAATTGTGAATGCCTAATGGAACTCTCTGGCACATACTACTGGGTACTTATATATAGTCTGATAAAAAATTAAAACCAATTTATCAAAATGACAACACACTTGTTAATTTGGAACATTCTTAATGTCCATTTAAAGTGCAATACTCAGTAATTTATTCCATTTTGGAGATTTCA
ATTTTTTTCCTTGATTTATAACTTTATGTCTAGAAAATTTTGCCAAAGACATATGATTACATCACATTGAATTATACATTTAACAAGATGTTTATCCTATATTAAATTCAATAATATTTTATGAAACAAAACTGAAAATATAATTTAAAAATCTATATTAAGTAGAGCAATATATTTTTATATTTGACTTGGGTGTACTCATCCTC
GTAAGTTTATTCTGTGTCTTGTATTTTTATTTGGTAAATCTGACAAATCTTATTTCATTTTTTATGCTAGATATATCTGTTAGTATTTTACATATTATAAATTAAAACAAAAAAAAATTTGTATTCATTGAGTTAAGATAACAATAGACCTATTACATAAGTAACAACTTCATGAAAAATATTCATTTTTCCTAAAACAACAAACA
AAGTACAAGAATAAAATCTACTCTAAAATATTATTTATTAAACTGAAAATATTCTTTCCAAAATCAGGATTAAGACATGAATGTCTGCTCCTGTCATTCTATTAAACGTTATATTTGAGGTTCCAGTTAGGTCAATTCAACAAGACAAAGAAATACAAATGAAGTTAGGCAGATTGAAAAGAAAAAAGTAAAAGTACCTGTATTTG
TTAGACCTCAAACTATAAAAATCCCACAAGAAATTTGGAAAAGAATGTATGACTAAGTCCTAGAAAGCAATCACAACAACAAACTGAAAAGTGGTAGCTAATTAAACTAAAGTGCTTCTGCACAGCAAAAGAAATTATCAACAGAGTAACAGGCAGCCTAAAGAATGGGAGAGAATATTTGCAAACCATGAATCTGAAAAAGGTCT
TTTCATTCACTCATTTGTTTATTCATTCATTCACATTAAGCACCCATTATATAGTAGGAAATATTCAAGATATTCAAGAAATGTAAAGGCATAAAAATGAATTAAAAAACACATTCTTACATCAAAGAGTTCACAATCTTTAAATAATTAAGTGAGAAAAAAGTTTTCAGCCTTGTGCATGTGATGAAATCACCTCCTTTTATTGT
GACATTTTTCACGCTCTTAAAATTTCTCTGAAAGATAGTTGACTATAACAAGAACAAATAGCACAAATACGAGAAAATATCCAACCTATGGGGAAATGACATTAAAGACAAATGAAATAAATGGAGTGGTAGGCCGTATTCATGGATAGGGTGACTCAATATTAATTCTACAAGAAATTAATGCATAAACAGAAAGCATTTTAAAT
GTGTCAGGAAACTTCTGCTTTGGACCTTCCCATTATTATTATGCCTATAACAATTTTATTAATATAATTTTATTATAGGCATAATACAATTTTAAAAATAATTAAACCTAAAAAAAGAGATAAAAGAGAGTCCTGGGTTGGGTGGACAGTCACACTGTTACAAGTAGAACAAAGAGATGTGAAAGTCTCCAATGAGATATGGAAAC
CTTTAGGGTACTTGGAGACTGGGAAGAATAAAATGAGAGGAGAGAAAATGTTTGGACCAAAGGAAAAATGGATAGAACGAAACAGTAAAATAGACTTGAAATTAAATGCACCCAATTGAACATATATGCTTATCTCCCAAAATCCCCCAAATGGTAAGAACATAGAGACAAAGAGCAGACAAAACAGCAGATGAGTCATCACCAAA
TTATAAATCATTTCTTCTGTCACCTCAAAGTTAAATAATAGTCTACATTGGAATTAATGGATCCAAAACAAAGCAATCATTAACAATTAAGTAGATTTAGATTAAAAAAATAAAAATAAATCCTCATTCCAGGAGATAAAAGAAGTATATGTGCCTTTAAATTAATAATGGCACAAAAGTATTGGTGATATCTAGACTCCTTCTCA
CCTAGGCAATACCATTCAGGACATAGACCTGGACAAAGATTTCATGATGAAAATGCCAAAAGCAATTGTAACAAAAGCCAAAATTGACAAATGGGATCTGATTAAACTAAAGAGCTTTTACACAGCAAAAGAAACTATCATCAGAGTGAACAGGCAACCTACAGAATGGGAGAAAATTTTTGCCAACTACCCATCTGACAAACATC
GTAGGGGACCCAGGGATCTCATTTTAGTTAAAGCTGAGCACGGTTTCTGGGCATTTCATACATGTATGCATAGATATGCTTTATATGCATAATTGAATAAATTAAATATAGTTTATTGTAAATTACAGATGGGTCATTCTGAAGTAATCTTCTTTATTGCCGTTGCGAAGTCTCAATTAAAAAAAAATTAGTTACTGTTAAACATA
TAGCTTTACCAGAGCATTTCTCTGTTCTCCTAAACTTTGAAAAGGCAGATACCTACCTAGCGAACATCTTATTTTGTAGCTGTCAAACCAGTCTCCAAGTATTAAAACAGTATCTGATCACACTTTGGCTGAATAGGTTTATTTAATGGGAAATTTAATGGGAAAGGCATTTATTGAGCACTTACTAGATGCCAAGCCCAGTGTTA
TGAATATGCTAATTACACTGATAACTATACATTATATGTATTGAAATATCACTATGTACTCCATAAATAAGTACAATTATTGTATGTCAATTATAAAAAAATTAAATTAAATTAAATTATAAAGCTAACAAGGGTGGCAGGTAATATGCAAAGTTTTCAAAAAACATATTCTAGCAGTTCCTGGTGGTCTGCTGCCCAGTCTCTGG
TACATGCAAAATATTTATAAATTACTTGTCAGGTGCAAGTACTTATTTATATTTGATGTTTATTGCTCCTATCACCACACAATCGAGGCACTTTAAGGATATTAAAAACACAAGTTAGGTCTCACCGTATGTATAATAAATTTCACTTCATCAAAATAATCCTATGTCTGAAATATAGTTTTGATAGATTGAGTTTCTTTTCTAAG
AATGTCCACTTTGATTCCTGTGTGAGAAATATCGAACCAGCTTGTGGCTTCCAAGAATAAAATTAGTAAAATAAATGGACAAACATGTAAAAGACACAAAATTAAAGCATTCTTATCCTCCAAATCAGACCAAATAAACCTTATCTCAAATGATATTTCTAAACAGTATACCCACTTCTAATCCCCCTCTACCTCCTGACACATAC
TAAGAGTTCAAATAATATATGCCAATCTATAAGAAAGCCAGTCGTAAATAGTTTTCACTGATGCATGCCAGAATATTTAAATATTTAGCATATTTAATACATTAAATGTGGTAATGAAGTGGGACAACCATCTTAAATCTATATACACACACATATGACATAAGGTATTGTAAAATAGTATAGTATAATCTATATATGTACATAAA
TTCCCCCAGGGACAAAGAGCATCATCCAAAAGGCCAAATAAATAACAGCCATGGGAAACAATAAGGAATTCAGAAATGGAAGATTTGCATAAAAACAGAAATTAAACAGTATCAGATAGACAAAGAAGCCACAGGCCAGTGTATGAACAAGAGAGAAAAAGAGGTAAGAGAGAACCTTTTACCTCTTTTCATAAGGGTGTCCCAAC
CAAGGTGCAATTTATATTGGACCTATTAATATTATTTATCCTCTACTATATAAGAGAGAAAATCATATGAGCAGTTTAATGCCAGAAATGTATTCAGTTAATTAAATTTCATTTATATTCCTGATTTTATCTTTTTTTTTTTTTTTTTTCTGAGACAGAGTCTTGCTTTGTCACCCAGGCTGGAGTCCAGTGGTGTGATCTCAGCT
ATGTAACTATAGAGTGTGCAGTTAGCCACTATTTAAAAATCTAAGCCTCAGGAAGAAAATATATATTAAAATTTCTTTTATTTCAAGTAGAGGGGATTTAATTAAATTTGTATTTTTCAAAGAGATTTGGTTGCTTATCTCTATTCTGAAAATTCTCTTCAGCCTTTTGCTTTTTGAAAAACGATTTGCACTATGCCTAAGAAAAA
AATGTTAAGAGGTTTTTTTAGCAAGAAGAAAAAATATATAGGTCAGAAACTCAGATCTACATAAAGGAAAAGCATAGGAAAAGGAATAAATGAAAGTAAAATTAAAATTTTTAATTTTTTCATTCTTAATTGATCTAAAGGATAACAGTTTTTAAGATAATAACAATAATATGTATGTGTGTATACATGTGCTTATTTATGCTCAT
AGATGACAAACTGTCGTATTTTAGGGTGTATTGTGTTCTAAATCCCATCACCTATTTGATCACCTTTTAAGGGAACACTTCACCAGCAAGAATTCTCTGAATTAAAAGATGTCAGAAAATTCTCTTCATATCACAGTGAATTTAGGAAAACAGGTATTCTTCGTCCCTTGTCTCAATTTTATTCATATTAATAGAGATCTTTCAAA
CTCATGGGATCATAGTCTCCTTAGCCAAGATTGGCCTTTGTTTTCACAGAACAGTTATGACTACCCTAGGGGGAAGACAATAATACTGGTAATAAAACTGATTAAATTATATGAACAAAAGAAACCTGCTTTAGAAATATACTTATTTTAACATGTTTTAAATGGTATGCTTCTTGTAAAATATTCTAACATTAAGCTTTTTGTTT
CTTTCCAGTGAAAACTTTAATTCATCCCTCTAAAATATTGTATAAATTCTGTAAACAAAAGAAAATTTCCAAGTACCTTTCCCCCATGAAATATAATACCATTAAATGGCTCTGTTATATTTTGGAGAGGAGCTATCTCATCCAAAAATAATAGAAAATCATGAGTTTTAACATTTCCGTAAAACAGAGCATAAAGAAGTGTGAAT
TCTGTAAATATTTTTTCCTAAATTTGTAAATAAATTGTATTAAATCTTTAGTACGTAGGTTTTATTGGTTAATTCTAATAATTCTGCATTAAAGACTGGTATTAAAGCAGTATTTCAGTATTTTTCAAATCAAACACTCAAGATACATGTATTTCAGTCACTCTATTCATGTTCTCCTAGCTCGCTCTGGAGAAAAGAAAATATTT
TTTTAAGTGAAACTAAATCAAAAACTGCGGCCATCTCTACTGTTGAAAATATGTCACCCTATATATCATTATGCATTACAAATGAACACTCTAAGAACAAATTAAATTAAATTCAGACCTTCTTTACTTGTTATACATACTTCTAGCTGATGGTATCTCACCAGTGATATTTTATTTCTTCTATATTAAATGAAAGATTTCAACAT
CGTCTTACCTATGTAATAAAAGAAAAAAGTCCACACATGTCAGAAACGGGTTTGGCAATAACTCTCTTAGGTTGGTGCAAAAGTAATTGCAGTTTTTGCCATTAAAAGTAATGGGAAAACTGCAATTACTTTTGGACCAACCTAATATTCATTTTTAATCCAGTCGGCGGGTTGTGAACTAAAAAGAAAGACAGCAGTTTGAGCTC
AGTGTGTGTGTGTGTGTGTGTGTGTGTGTGTGTGTGTTTGATCATTTTCGGTCTACTCAATGTAATTTCCAAATTAATCTACCTCCAAGTTGAATAGGCAATTAAACTAGTTGAAACACTTAATGACTGTTAAACTTTTAACTGTGTGCTCCTGAAGAAAATAAAATTTTCAAAAGGAAAGCAACATTTTTTCCAAATGTAAGTTT
CTTAACATTTTTACCTGAATGTCAACAACATAGAGTAATGTAGCAGTTTAGAAGTTATTAAATAATATCTTGAGGATATATAATTCCGACACACATGCATATTAAAGCTGACTCATACAACACAATTGTCACGGCGCAAATTTAAAAAATGAGTTAGGAAATCCCAGCGATGGGTTTTGTGTGCCAATTTATCTCAATTGCTCAAA
GACCAAGTTTCAACCCTGTCTCTGCACTTACTAATGTCTTGAAGTCTGTGTTAGCTATGAAATGAGAGTAACTTTCTAGAGGGTGTGTGGGTATGTCTGTATTAAATGAGAGTATATATTGGAAACATTGGAAACAGTCTGGTATAGGGAAGTTTAAACCTTCACTCTGAAAGTTCGATTAATTGAGTGCTGAAATAAACTGACAG
TTAACAGATGGTAATTTCTTAAAGATTAGTTGCAATGTGGAATTCGAAATCACATCAGTTATTCTATGGTGGTATCAACAACCTTTTCATGTTATGTTGCATTAAAATCCATTAGTGTTTCTTGCTTTTTGGATGGATCTTTTACCCATGCATGAGTTTGTAACACTGTGCATTGGTAATTTGAAAAGATTTCTTTTTAAATGCTT
AAGTGGATTAAATTCCCCAATTAAAAAATATAGAGCAGCTGGATGGATTGAAAAAAAAAAAGACCCAACTGTATGTTGCCTACAAGAGACACACCTCATCATTAAATATAAACATAGACTGAAAGTGAAGGAATGGACAAAGATATCCCATGCAAATTCAAACCAAAAATGAGCAGAAGCAGCCATACTTGTACTAGATACAATAG
GCTAGGGACCTAGAGCTGGTTACTTGATTTCTCTCTGTTCCATTTACTATCTGTAAATCATATATAATAATAGTAATTATTTCATAGAGTTGCTGTGAGCATTAAATGAGGTAAAACATGTAAGGGGCTTAAAAGTGCTTGGTACATAGTAAGTACTAGGTGTCAGCTATTGTCAGTTAAACAATAAAAAAAATTAAAAAAAAAAA
ATCCATTACCTTAAAAGAATATTGGTAATTTTCTTATAAAAAATACAAAATATCTATAAACAAACCAGTATTTTCACATATAATTGGAAAAATCAGAGAAATTAAAGAAGGAAAACAGAGGAAAAAATACAGTGGCAAAGAATAGTAAGTGTTCAAAAAGATAGCGGCAATGTGTAATGGCAGAAGTTTCAAAAAGCCACTAAGCT
TAGAAAAAGTATTCTTGAATCTCTAAAAGCCAGTAAGTAACATTACAGACTATTTCTAAATTGGCATAATCCCTGATAACAATAGCTTTTTCCTCAATCTATTAAAAATTGTTGATTTTATTTTGGCCCAGAGAACATCTTATTTGCTGAAATAGCTGTGGCCAACTAATATATAGGAAGACCTCCAGTCTTCCAAGCTAAAACAT
TATTGCTAAGCTGATGGTAGCCAAAGATTTTCTTTATCTATTACTCATGGGCATTGAAAGGCTATTGCAGTCCAAAATCAGGAAATGATTTAATGAGGACATTAAACTTCTTTTAACTTCTCTCCTTCCTTTTTGTACACATTGTAAGCATCCTCACCTCTGGTTTTCCTTATCACATAGTTTTACCTCCATGATCTTAGTTAACT
GGTTTAAATCCTAACATTATCATTTAATAATTGTGACCTCAGGCAATTTATTAAATTATCAGAACCAGTTTATTCACTTATATGAGAAGTTATCTTGAGAATTAAATGAGATAATTCACGTGGAACTCTTCAGGCAGTGTCTGTCACATAAAGAACACCTAAGTTGTTACCTATTCTTATTAAATTTATCAGCATTGTTGTTGCTG
CAAAATGTATTCATTTATCTCAATAAGAATTAAAAAGATGAAACTGTCACTTTGTACCTATCCGGATAGCTTCTGTATTAGTTGTTCCCAGTTAACATACATTAAAGGAATTTGAGATATAACTTGGAAATATGTTTAAATATTACAATTTGCTTGTCAGTTTTCAAATACATACTTATTCAGAAAGTTAATATTCTAGTATAGTA
AATGGGTCTCTTCATACACACACACACACACACACACACACACACACACACACACACACACAAATTAAACATGGTGGAAATTTTTGACAAATTTAACCACATTAAATATTCTGTCCATTAAGATTCCCCAAAGATGGTGGAAAGATGGCAGGTTAGTGGGAGAAGATATTTGCAGCATGCAAGGCAAGATGACAATGCACTAATAA
TCACAGGCTGTCAAAGTGCTTAAAATTATGACTAATTTTGTCTAATATCTCAGTTTTTATAAGTAATCTAGGTATAGTTAATAAAAATAAAAAATTAGACATTAAATTTCTTAAACGTTTATAAATAACTTTATGTAATTAAATATCTTAAATTTATGTTAAATTAAATGTTAGATACTCATTAAATGTCTGGGTCATTTTCAAAT
ATGAGAGAGATTCCCTCATCGTTGCTTTTCTTTGTACTCTTTGCTTTTCACCCAATTAATCAACTACAATATTACTTATATCCTTACTTATTTCCCAAATATTAAATTACTGGCATTTTAGTCTCTTCCACATGTTTTTTTTAAAGAGTATTTTATGAGTAACACAAAACTGTCTGCCTGTCTATCAAAGTAATAAAGTTTCCTGG
TCTGTCTCCTTGATCTAATATTGACAGTGGGGTGTTAAAGTCTCCCACTATTATTGTGTGGGAGTCTAAGCCTCTTTGTAGGTCTCTAAGAACTTGCTTTATTAAAAATAGTCATTCTGACTGATGTGGGGTAGTATCTCATTGTGGTTTTGCTGTGCATTTCTCTAATGATCAGTGAAGCTGAGCTTTTTTTTCATATGATTGCT
TTATTTTACTTAAAACAGAGCAATAGAAAAAGGTGAGTCAAGTCTTATACCAATTTAACATTGGGAAAAAAAGAATAAGGAGTACCAGAAATCCTTATAGATTAAAGAATACTTGAGAGACATACTCTCAAAGAAATAAACACTGTAACCTAATATTTGAAAACAAAATATGTTAAGAATATGATAAAAAGTGTGAGTGACCAACG
GCAAGGTGGGGCAAGGGACTATTAGAATCATAGAATTCTAGAACTGGAAGGGGGTTTAGAGATTATTAACCCACATTTGGACACACATTTTTTAAAAAAGATTAAAGAATCAGTGCAGTCAAAGGTGAAACTTTTCATTGATTTAGTCAACGAACAATTTCTGAGTAATATGTGCCCAGCATTGTTCTAGATGCTGGGGTTAAGAC
CTAGGCGGATGACTTTGCCCAAGTTATTTAAGTTTCTTTGCCTCATCTTCTAATTATAAAATGCTAATGATAGTCTCTACTAAGTTGGGTTTGTGTGAAGATTAAATGATTTACTTTATACAAAAAATTAGCATAGTGATAGATTGGAAATAAGTGCATCATAAAGACTAGTTATTGATGAAACTATCATCTTATCAAGAAATATA
TTCATATAACAGAATCCACATGCTTGGTTAAGGCCAACATATGCTGTTTATTATGCAGGTTTATCTGTTCCTGATGATACAGCACATAAATCAAATCTAAATTAAACCAATACCACTTTTCCCCTATGCCATGATATTTGGGGACAATATTGTTGGCTAAGGAATCATGAGAAAATGAAATACTTTTGCTTGTTGAACAGGACACA
TTTAGGCTAAACTGTCATAAAAGTTTTTGGATATTTTTATTTAGTACCACATTGTTATATTCAATTATTTCTGGGTGAGGTGATAGAAGATGTAAATAAAATTAAATTCCTTTCTTGATGGATTTTATACTATTATCATATATTAGATAAACATTAGAATTAAATGATATACTAACTGGCTGGGGGAATTGACCTAATGAAAATTG
TTCCTTTTAAAGAGTCACATTGGTTTGCAATTAAGTATTAGGAAATGAAGTTCTAATACTGCTTTGATGTAAGCTAGTGTGCTTGGCAATTTCTAAATACATTAAAATTGATTTCAGCAAGATGATAAAGATTTGTAGAAAAAGGCAATTATGTTTGCAGTGTCACAAATATCTTTTTATTATCCTTTTAGTCATTTCTCCTGAGT
GATGATGAGCTGCATCTTGTTCTGTCATCTGAATGCTTGTCATTTTGTAGATGGGGGATAAACAGTGGTCTCTTCATGTTAATGAATATTTTCCATACTTATTAAAACTAAGTTTTTTTTAATAAGAATAAGTCAATGAGCAGACAGACAAGTTGCTTTTTATTATTTTTGTGTCTCTTTTCAAGTTCACTCTTCTTATAGAATGC
AATTGTTGACATTGCTTAGAGTTTGAAAATTAGACTGTTTTTTTTTTGTTGTTGTTTTGTTTTGGTTTTGCTTCTTTTGGTCAGCCATTAATTAATATAAATTAAACTTCCACTAGATGGCAGTAGATCAAATCTTTGATCTTGACAATCTTCAGTCTAATATTTAAAAGCACATATTTGGACTTCTTACACAAATTTTAGAAGAA
GAATAGGATTATTTCTTAGTGCTTTTTTATAATTAAAAAAACAAAAGGAAAATAGACTCAAAAATTGATAGTAGTTGGGGTCCAATCTTTGCATTTTTCTATTAAACTCTTGAACTCATATGGATAACATGTTCTTCTTACAATTACTTACTAGTTAGGAATCGACTAAGTTGCAATGAAGAGATTTTTAAATTATGGAAATTTGA
CACCACCATTTTGACTTTTTCCAATGTCCTTGACTAGAGCTGTGCTGTCTAATACGGTAAGCAGTAACTATTTGTGGTTACTTAGATGTAAATTATGAAAATTAAATGAAGTTTGATATTCAGTACCTCAGTTGCAGTAGTCACAGTTCAACTGCTCAATAGTATCAAACAGCACAGATGTAAAAAAATTTCCACCATTTCCTATA
ATTTTATTGGTTATTTACAAATTATAAACATTTAGTTTGGTTAGCATAGGCTGTATGTTTATATATAGGCTATATAATTATGTGCTTTATATCTCTAGTAATTAAAAATTATTTTTTTTACCTTGTAAATTTAAATTTATCATGAAGGAAGCAGAACTAGTTACATTGGTAAATATGTTCATTCACTATTACACTATTACTTCTGA
CATTTTGTGAACTTTATAAAACCAACCTCTGCCAATTTTGCTCTTTGAGAATAGCTCTAAAGATGTGTTCCCACAGTAATTACTGATTCCAGAGATGTTCATTAAAGAATGAAGTCAGAGGCAAGTGTTTGAAACAATTGTATCCCACCAAAGCCAGCTTTACTGCGCACCTTCCCAGAATCTACAGTTTCTCCACGTTTAAGAAA
ACTTATTAACAAGTAGAACACAATGGGTTGCTTGCCTAAACTAACTTTCTTTTTATTCTTTTGGCAGGTAAACACATTAATCATAATCAGTCTGATCTGTATTAAAAAATAACTTAATAAATTAATCACAATCAGCCATAGAACAAGTAACTTTCAGGGAATTTTTCAGATACAAGGAGGTAAAATATTGGTTTCCCAAAATGAAT
TTAGTGTTTCTCCTATTTTCCGTTAGTTTGAGTTCTCATTTTAAAAAAATGTTAAAGAGAAAAAACATTTGTCTGACATAGAGCTCAAAAGGAAATTCTCATTAAAACAACTATGAGAATGAGAGAAATCATGATACTAAGATAGTATGTAATCTTTAGAGTTTAAAATAGTTGTTCCTAGCCCCTAAAGTGATATTATTTTGACT
AACTAAATATAAAGAATTTCAATATCACGAACATATAATAGCTTTAATCATGCTTGTTCTCAAACATTATTTATGGCAGTGGTTTATGTGATTTTACTTAATTAAAAATTAGGTAAACTGATTTTTAAAAATGTATATATAAAGAAAGCAAGCTATTATTTCTTTGAAAACTGAGCTTTTGCTTTGGCAAGTCTTGATAAAAGTAA
GTTCAGTGCAGTCAGGCTGGAAAGGTAGCTCCTGGCAATAAGAAGAGTGTGTGAATAAATAAAAGACGTGAGCTGTTTCCTAAGTTTACTTAATATTCAGATTAAATGAAAATTATGAGCCTGAATGTAGGAGTCTGGAATGAATATGAGTCAAAGATCACATGGAATTAATGTATTATAAAATGATATACAAGATAGGTTTAATT
TAGTATAAAAGCCATGTTGTACTAATCTGAGAATAGAATAGATCTATATCTCATTCTAATAATAATTCTCAATGAATAGTGTGGCTCTTTCAACTGATGCATTAAACAGATAAAGATATTTCTTGGAGAGTTCAGTCAGTTGGCTATGCCGCCAGTTATAACAGAAACCAATTTTCAAGCCGTGAGTTCTTGTTTTTTGTTTTTTA
CAAATGCAAAAACCCATCTGTGTTTTTTTGAGTATCATTCTAGTAGTCATGCCTCTAGTGTTGCTTTACTTACTCTCCAAACATGAAAGTTAGCACATCTATTAAAAAGCAAATCTGTAATATTAGTAGAAATCATTCTGATATAGTAACTTTGCATGTTCTATAAATTCAGAGGAGTAGAAGATTACAAAATTCCAACACCAATA
CTGTGCTAAAACCTAAAGATTCTGCTTTAATTTTGGCTAAATTATTTTTTTCCCATCACTATCTATATTTAGAGCTTACTTCTGAGTTGTAGTTGGAAGAATTAAATGTGGGAGAGTATGTTTTGCCAAACCCAATCAGAAGGACTGCCTGGACTCTGTACATGAGCCTGTTGTGACCTGATTCTCATGTATTCTCGACACAATGC
TAAAATTTTATAGAGTATATTTGTAGGTACATATTTTTCCTTGAAGGGTTACATGCAATGGAAAGAAGATAGATTAAGAAAGAACAGTCACCTATATGTAATTAAATTTCAAAATGATATAGAAAAAATTTACTGGAATGAAGAAAAAAATCTGCCTTTTAGACAACTACATGGAAGGTTTATTTTTATTTTGTAATACGGACTTT
AAAAAAAAGAAAAGAAAAGTGGGCCATCAATATTAAGTACAAAATTCTACCCTTAAGTGTATTAAGCATTCTTTGTAGCTTTATTTTCATCTTCTACATGATTAAACATAAATTTCCAAGAAGGGGTACATCTGTAAATTAGACTTTGTAAAGGAGCAAGATACTTGTTTCGGGAGAAGTTCAGTAAAGGGAAGCCACCGTTAAAA
GCTATTAGTTATTGTCAACATTAGTTATTGATGACAAGCTGTGAATTGTAATTGTACTAAAAATGAAATGTGAAAATCTTTTTATATTGTGTACTTTCTAATTAAATCATGCCATAAGATATATATCATAAATATATAGTATTTATTTAACATATGAAATCGCCATGATTTTATATGCCTTTCACAGATCATAATGAATTTATGTG
CCTAAGTTCCAAGCAACCAGTGTGGGTCAGGCAGATTTAGTTCAGCTGGAACGTAAGGAGAAAATTGACAAGAATGATTCAATTCAATCTATCAACATTGATTAAATGCTTACTATACACTAGGTACTCTTCTAAACGTTCAGGTCATAGTAGTGATCACAAAAAGTCCCAAGCAAACATGGTTCTTATATTCTACAGGTGGTGCT
AGTTCATAGTGCTGATCAAATGACACTTATATGTTGGTCTTTCTTTAAAAATTTGTTACAGAAAATAATAAAAATTCTAATAAAATTAATTCTACTTCTAATTAAAGTCTAGAAATAAATCCACTATGATTATTTTGTCAGCTTTAGCTGAGGAATAACAAAATGAAATAGGATAATTAGCTGGAGCATGGATTTTCTGAAATAGA
ACTACTAATTTTCTCCATGTATCTAGCAAAGATAACCCCAATAAAAGGTATTAAATTATAAAGTAAAACCTAGCTATTGGAAAGAATTTAAAAATAGAAAATTAAAGCTACCCATAATTGTATTACCTAGGAATAAACAAGATTGGATTCCATTCATTCTAGCCCTTTAAAAGTAAATATGTGCATGTTGTCTTAGTTTGGGCTGC
TATCTAAATGTAGGGTGAGATTTTCAAGATTTATTTTAATATATAACATTTTTGCTAATATTTAGGAAAACAAAGAATTTTGTAGTTAAAAGTGTGAAACATTAAAATTATCTGTCTTTAAATATTAATTATTCTAAATCTCTCTTTTGTGTATCTGTTACTAGACACTTTTAATTCTTAGACACATATTTTATGAAGAGTTATTC
GGTTGTAATTTCAGTTATTGAAAATATATTTATATGGGATATAGATGGTATTTGTACTGATGTTTGTTAAGAATAAACTCTATAAAATGGTTCTTAAATGATTAAAAGTATACATTGTAAATTGGTAACTGGTGACAGCGTGAAGTAAAAACAAATTGTAGATAATTTTTGAAGGTTAGTCTATGTGAATAAGTACATAGCTGCTA
AAAGAACTGATCACTTGAAGATGATTAGCTTCACATGGTGCTTTAAATGCATACTTGATCCTTTCAACATGAATTGGCAACAAAAGATGGCTATAAAATTATTAAAATAGTACAGCTTATATGACTTAATTTTATGCAGTTATATAATACAGCATCTTTATGTTTGGTTACATTTCTCTGGACTGCAAATATCTTTGTAAGTGTTT
TTTATATTTGTTTTGCTGTGGACCAAATTATGATACTGTAAAAACCTTGCTATTAGTTTAACCGAGGAATGGAGTGTTTGGAATTTTCATACTAGTCAACATTAAAAGCCATAGAAGTTATAAATTGTTATTAATAGAAATTTACCTAGATAAGGTCTCTTTGTATGTGAGTTTACAGCTGAATTCTTATTTAATGTAATCTTTGT
TATCTATAATGCTACAAAATTCTCATATGATCTGGAAATTTTCAACCATATATGATAAATGATTTATTTATCATTTAACACATTTTCTTGGAGGTTGTGTATTAAATACATTTTAGCCCCTAAAAATGGTAATATCACTTTCTAATTTTTTTGTTTGTTTTAAATAATCAGTTCAAAGTTGGCCAAGGTCAATGATTCTTAAATCC
AGTTTTTTGTTTTCCTCATGTGTATAGACCTCCAAAATTCTTTGAAATTTTAATTTGGGAGAGTAAAAAATTTGTTCAGGAGAGTAATTTGGTTCAGAGTATTAAAAAAACAAAGGTAAATTTAGAACTTTTGTGGTTAACATAAACAAAAATCCCTTGATTCATTGGATTTATAATAACGAAGAGAAAATTGAAAATTAGTTAGG
TATGTGTGTGTATGTGTGTGTGTGGGTATACACTTGAAGGTTGATTAACTCATTTATAATTCATATATGAACACAGTACCAAAGCGTTTACTTATTTTTAATTAAAAATTGGAAGGCATGATCTTCTCACAAAAGGGAATGTATCACTCCTATTTTTTCATTAGGAGAGGAAAATTCATGCTACACTTTATGTGTTTATCTAACAT
AAATTCACAATTGTTGCATATGCATTGTTAATAATGTGGGGAAATTTATATTTTTTAATTAAGCTTTATTTTTTAACCTGGTGTTTATTCTTCTGCATTAATTAAATAGAAGAATATATGTTTTGAATTTTAAAATATACTGCTAGTAGGCATTACTTGATTTGAATCATGAAGAGGAGCTGGGAGGTGAATCTCAAAACTGAAAA
AAACCAATCAACCAACCAACCAAACAAACAAAAACTCTCTGATGCTGTTTTGGGCTTTACATACACATGCAACATGCCCATATTTAAGTTAAAGGAGGAGATTAAACAAAAATTATCTCCCTCCTCTTCTTCTAAACTATCAGATGTTGTTTTCAGGAGGACAGGGCAGGGGTCAAGAGAAGGTGGAACAGTATAGTTGTTTGAAT
GAATGAAGACCTGAAGGCCAAATCTCTAGATCTGAGAAGACAAAATATCTAAAAGCAGCAGAAGAGGCATTATACAAAATTACTTAGAAAAAGCCCTTATATTAAAAATTACATATTATTCAGTTTCTCTGTTTTGGAAAATTAAAAATTAAATGTACAATTTTTATATTTATTACAAAAGTAAGGGTTAAAACCCTAAACCACTT
AGTGAGGCTATCTTACATAGATCATCTTTCAGACACAGGATTAAGTAGTTGTTGATGTTAGAACTTTAATTTAAGACTCCAAATATGAAACATGGAATTCATTAAAGAGACGTTTAGATGCAAATATATATTAAGGACCTCAAGATACTGGCTATGTGGTGCTGACCTTTCTAGAATGCTCAGGCATCCAAAATATCTTAATACCT
TAGCATATGGTTACTAAACCTAACCTATCTAAAAACAGCAAATATATTTGCTTCTAACTGGGGATTTATCAGGTTAATGTGGTAATATGTTTATTTGAGGATTAAAAAAAAATTGTGCATTATCACTCAGTCTTTTAACTTCAGATTATTTCCATTTAAAAATTCTAAGTATTTCAAAACATGGGAGAACAATAAACTTTACGTCA
TATTGTGGTGTTTAGATAAAATATACAAAATATAAATGCTAATGAGATGCCCAATATGTGATGATGAATCGCAAAAAGCAATATAATGTGACAAATATTTATTAAATAGCTAATTCTGTCAATATAAATATTTCTGAGGAGAGTATTCTTTTCACCTTCAGAAAGCCGTATAATACCAACAATTTATGAGGGGTGAAACCAATCAA
AAACTTCTTGAAGACAGAAGCTATTTTTCCCTTCATTTTTGTAATTCTTTTAGCAACTTGGTAACTTGTGCTCAGTGGATATTTATAAAATATATGTCAAATTAAATTCAAGTGACTGAAAGCTCTAGAAATAACCTTGTGTAACCCTTCTTGACACAGATGTGCCATTTGAAGTGCCCATTTGAATATGATTTTTTAAATTTTTA
ATTTGTTGTTTCTGATTCACAGAGCTAGGAGTGCAGTGTTCATGTGGAGTCCACAGAGCTGGAATATCAGTAGGCAGTTGCTGTAAGCACATGTTCAATTATTAAAATAGTCAACATTTTATGTCTGATAGCCATAGCGAGGTCATGACATTAATTTATCCAAAGTATTGTGGGCAACTGTCTAGAAAAATAAATAGCATAAAGGA
GGAGCTAATATGTGAGGAACTGATTGCTGTGCATTATTTTCCACTGAACAGACCTTCTTTTAACTTCTAATCTCAAGCACATAGCAGCTGTTGTTTTCATATTAAAGATCAGTAAGTGTTTGTTGAATGAATGTATAAATTCTTCCCCAATCTCTGTTCCATGTAATAAGAACTAAGTTAGCATTCAATTATAAAGAGGACTTAGA
AAAACCATGACTAAATCCAAACTGATCCATAGGAGGGTAAAATGTCCGTTTTCTTCATTAAAACTTCTCAGCTCAAATTTATACTAAAGCATATCCAGGAATTAAAAAAAAGGTTTTGATGATATTTGCTTTCTAGTTTAATAAGTTTTAATACTGAATAGGTTAAATTAATACAAAATAACATAAAATGCTAATATTTATTGAGT
CTCTGAGCCCAAGCTAAGCCATCATATCCCCTGTGACCAGCACGTACACATCCAGATGGCCGGTTCCTGCCTTAACTGATGACATTCCACCACAAAAGAAATTAAAATGGCCTGTTCTTGCCTTAACTGATGACATTATCTTGTGAAATTCCTTCTCCTGGCTCATCCTGGCTCAAAAGCTCCCCAACTGAGCATCTTGTGACCCC
ATGGTTCCTAAAATTCTTGCCTCCTGGTATGTATAATTTTCTCTCGGTTTTCCGCTGAACACTAACCTAGGTGCTATTGTAAAGGGATTTCTCAAGTGTAATTAAAGTCCCTAATAAGTTTATTTTAAGTTAGAAAAATTTTCCCAGGTGAGCTTGAGCTAAGTGAGTGACCTAAGCAGGTGAGTTGTTAGAAAAAAATTAAGAGA
TTTAGAAGACTTATCAAACATCAAGCCTTGTTAAAGGCTTAGAGCTTTAATGAGCCTTGATGTTTAATTAAATAAGAGTGTAGTGTTAGTAAAAATATAAATTAAAAAAATAGAACAGAATAGAGAAATTAGAGCCACACATATATGGTCATTTGATTATTATTACAAAGTTCCCAAAACAATACAGCATAAAATATAGTCTTTCC
GTCTCAAAAAACAAAACGAACAAAGAAAATGAATACCTGTTGACTGATTGTGTGACAGCAAAACTCCTCTATGATGACACCAGGATGATATGATACAGTGATTAAATGAATCTCTGTGTGTCAAGAGAAGTACTGAGCTCAATTCTAATATAACGCATATAGTCCAGTGCTTGTATAATATGCTGCTTAATATAGATTTCTTTTCA
GGGAGGATTATAATTTGAGATGAGTTTTGGGCGGGGACATAGAGACAAACAATATTACACAGTATATTGGCTTTTATAATCAAGTGAAAGTTTAGGGCTAATTAAATAATGGTCTAGGTAAATGGATATTGTTTAGATAACTGGAAACAGGGTCTTAATTTTATATATATATATATATATATATATTTTTTTTTTTCTTTCTTTTC
GCTAAAATTAGGAGTGCACTCATTGTATTAATCTGTTTTCACACTGCTATGAGAACTACCTGAGACTGAGAATGGGTATTTTATAAAGAAAAGAGTTTTAATTAAATCACAGTTCCACAAGGCTGGGGAGGGCTCAGGAAACTTACAATCATAGAGGAAGGCAAAGGGGAAGCAAGGCATGTCTTATATGGAGACAGGAGAGAGAG
GAAACAGGAGGCAATGAAAGCATGATAACATTTTTGTCTCATTTGGGGAGTGGTTATAGATGGTGTTAAACTTTAGATATTGATATAAAACTACACTGGGATTAAATACTTGTACTCACAAAAGAAATCGGAAGAATCGAGATAGGATATATAATTTCCAAACTGCCAGATAAAAACAACAAAAAAGTGAGTCAAATGAAATACAA
AAACCTCCCATTTCTTCTTCTTTAGTTCTTATACAATATTTGGTTATTCAAAAGCTCTATTTCCACTTATATGTTATCTAGTTCTCTTAATATGTTCTCCATTAAATTCAGAAATATAGAATGAAATCCTCAATATATTTCCTGAAGTTTAGTAGAGTTTAGGTCCATCATACGAGATAGCAAAGCTATCCATCAGATAAGCATTT
CTGCAGGGCCTCTGGTGGTGGTCAGGAGATTGGAAACTCTATGGCCTCAAAACACTTCATCAAGCCATTCAGCCAGTGGCATTTCACATAATGCTACATGATTAAAGACCATGAAGGTTAAACATTCTAACCAGACACATATGTCTAGCAAGGGTCTTTTGAAAACCCCCATTCTGAGGAACCATCTGGACATTCCAGGTGATCTC
CCTATTTAATAAATGGTGCTGGGAAAACTGCCTAGCCATATGTAGAAAGCTGAAACTGGATCCCTTCCTTACACCTTATACAAAAATTAATTCAAGATGGATTAAAGACTTAAACATTAGACCTAAAACCATAAAAACCCTCGAAGAAAACCTAGGCATTACCATGCAGGACATAGGCATGGGCAAGGACTTCATGTCTAAAACAC
AGAAGAACAGACTTGACTTTTCATAAGAAAAAGGATCACCTTCTGGTATAGAAAACTGACCTAGAGCAGGCCAAGACATAGTCTATCAAAAATGTTGGACATTAAAGATAGACAGGCAAAATATTAAGACAGTTGTAGGGGGGAAGCAAATAAGTCTAGCCTCAGATTTCTCTATGGAAATTGTCAACACCAGAAGTCAGTGGAAC
CCTATTTAATAAATGGTGTTGGGAAAAACTGTCCAGCCATGTGCAGAAAATTGAAACTGAACCCTTCCTTACACCTTATACAAAAATTAACTCATGGTAGATTAAAGACTTAAATATAAGACCTAAAACCTTAAAAACCCTAGAAGAAAACCTGACAATACCCTTCAGGACTTAGGCATGGGCAAAGACTTCATGACTAAAACACC
TGTGCATATCAATAAGTCATAAGTAATCAAAATAAGTTTTCCATATCACTATCTAGATGACATTCCCATTTATTAGGTTTTCCTCATTTGAGAAAGAAAAATTAAATCTGCCATATCAGATTCAATAGAACAGACCAAAAATTTCCTCTCACAGAACATAGCATCTTGCAATGCAATTTACATACTGTTCTTTTAGCTTACTTGTG
AAGAGAGAACTCTGCAATAAATTTTCTGAAAGCCAATGTGTCTCAGAATCTAACCTGTAATGCCAACACATGAAAACCACAAAATCTTTGCTGAAAATAAATTAAAGAATACCTAAATAAGTTGGAAAATATATTCCTAAAGCACAAGGCACAAAATTGCTAAGATGTCAAATATACCCCAAAGTGTCCTTTGTATTCAATACAAG
AACACCTACTATCTTTTTCCACTGCAGCAATTTATGTGAAGTCACAAAACATTAGCGTGCTGGTACTCAGTGCAGTATTAATGAGTTATTACCTCATAAAATTAAAGATGAGCACGTTTCACTCTTCTTAGGAAATGTCTCGCAGAATAATTTGGGGGTAAACACTCATTTGGGGTGGAAAGGAGTCATATTACATAAACAAAATA
TGTTTTAAATGCCACCAGAAGGGTGCTCCAGGCGATTCTGTGCTGTCCAAGATAGCTTGGCATAGATTATCTGAAAGCTTTTGTGTCTTTTCAGCTTTTGATTAAAGGCCAGTGTCAGGACTCCTCTGGGCTTTTGCTTGGTACAGTAAAGCCGAGGGATTTTTTTTTAAGCTGTTGCCAAAAAGATGCCAGTTAGGATAATTACA
ATGCCCAGAAACAGAGGAGCTAGTCCACACCTGTCTACATGCATATCATGTCCTGGAGAATTATCTTATTAGATGTAATCATATGAAGATATATGGCCAAATTAAAAGTATATGTACTTCCTTAATTATTTCAAATTACCCCATATTTTATTTGTTATAAAATATAATTTGAGTCTACTATTTTTAGATAGCTGAATGAAATAACT
TAAGAACATATTTGTATATTGCCAAACTGTTAATAAAATGAGTCCCTGTTATAAAAAGATCACAAAACATGAGTTGATATTCCAGTTAAGAGAAAATTCAATTAAATGATCAAAATATTTCTCTGGCAAAGGTAGTGTCCACCCTGAGGTGAGTCCCTCTTAATGGAACCATGGTAAATGACTTCCTTTTCAACTCAAACGTAGTC
TAGCTAGACTAATAAAGAAGAAAAGAGAGAAGAGTCAAATAGACACAATAAAAATGAGGAAGGGGATATCAGCACTGATCCCACTGAAATACAAACAAACATTAAAGAATAAACACCTCTATGCAAATAAACTAGAAAATCTAGAAGAAATGGATACATTCCTGAACACACACACCCTCCCAAGACTAAACCAGGAATAAGTCAAA
AGGAAAGAAATAATAAATATCAGAGCAGAACTAAACAAAACAGAGACTAAAAACATTTACAAGAAATCAATGAAACAAAAGTTGTTTTTTGTAAAGATAAATTAAACTGATAAACCTCTAGCTAGAATAACTAAGACAAAAAGATAAAAGACCCAAATAAATAAAATCAGATACAAAGACATTACAATTGAAACAACAGAAATACA
AAATATTTTGCAATTTGAATATTATGCTCAAAGACACGTAAAATGTATTAGACATGTAATTACAGAAAAATCTCTAAAGTACTAAAAACATATAGAGAATATTAAAAATGACATTAATTTATAAGAAATTTGACCCATATAAAATTAATATATGAATGATAAATAAAAAGCTAATAAATTTTCAAAAAAAATTACCTTCTAAGACT
ACTCATCTTTACTATAGTGACATTCTTCACTCATTTTTTCACGATCAATTTGAATTTCTATATACCAAGCCATATACTTGGCATTGGAAACACAAAGAAGATTAAAACATTGTCTATGTCTCCAAGAAGCTCACAGCTCTAGTGGGAAAGCAGACACAGAGAATATAATTCACTATAACACATATTACGTCAGAGATAAGCACAAA
AGTCTAGCAAAGCTGACCTAGAGCAGGGTAAGTATCTCCATGCTGAAAGACTGAGCTTTCCTACAACCTCACAATTAAGAATGCTTTCATGCTACTTAAAATTAAAGATGGCTGCTAAAACAAGAACTTGCAGGTAGCCATTTAGCAACGTTTAAAAGGTAGGCTGGAGTTCATTCAATTTTGTCTTTAGTGCAAGGCCCAAGTGT
TAGATTGTAAATATCTTTGGAGGTGTGGGATTTGGGGGTTTTCTGTACCTCCACCTGCATTCCCCATAATGGAGAGATAGATGGGGATATTTCTCTTAGTATTAAATCTAATATGGCCTACAAGCAGCTGCCATGGTCCTAGTTCTGGGTGCAGGTACTCAGAGTGGCTGTGGAGCCAGGGCCCTAGGCTTAGTGTCTTGTGAATC
TATTTTTTTTAGTGTCTTTACTTCTAGTCAATCTCCTGTTAGTCTAATACCCTGTTAATAATTTCTTATATTAATTGTGTCTTTTTAAAATTATCTTTAAATTAAAAAAAATCTTTGTGTTTTCTATCTACCAATTAGACCCCAACTAATACAACCGGTAAGTGGCAAACCCAGTACCCAGATAATCCTATAAAAAAAGGAAAATG
AATTTCAATTAAAAAATAGGCATAAGACAAAAACGGGAAAAATCAATCAGTACCAACAGACACAGGAATGACAGACATGACAGAAATAATAGACATGAAAATTAAAGCAGTCATTATAAATAGGCTCATTATGTCCAGGAAAATAAATGAAAACAATCATAATAAGGAGAGACATGGGGGAAAAAAGATCAAAATCAAATTTCCAA
GTCGTGTGTGTTCTAACTGACTTCCTCTCTGATCAGTCATTCCTCCATCTCTCTCCCTCTCCATGGGCCTCCCTATTTCCTGAGACACAACAATATTGAAATTAAACCAATTAATAACCCCTCAATGGCTTCTAGTTGTTCAAGTGAAAGAAAAGTCACGTCTCCCACTTTACATCGAAAGCTAGAAATGATTAGTCTTAGTGAGA
GAGTTGAATCAAACTGAATTAAATCAAATTGAATTTAATTGAATAAAATAGAAGCCACTGCATTGTTAAAAGTACCAATTCATAAACTAGAAATACCACCATTAAAAATGAATACCAAAACCAGATAAAGACTATTCTAGGGAAAGAAAAGTACAAACCAATATCTTTCATTAGCAGAGATGCAAAAATAATCAAGAGACTATTAG
ATTAAGGCAAACTCATTTCTGCCTCAGGAACTAGAGTTGAGCTCCTCTCCCAGTGTCAAATGTTTATTTGAATTTCCACACAGAATCAAGTGCCAATTATATTAAAATAATCTAGACACCTTCAAAATCTAAAGCCCCATTCATGGGATAAGTTGGAATCCAAAATTTATGGAAATAGTGATTTCATAGGTGTCTGTAGTAACTTG
CACGCCTGTAATCCCAGCACTTTGGGAGGCCAAGGCAGGTGGATCACTTGAGGTCAGGAGTTCGAGACCAGCCTGGCCAACATGGTGAAACCCCATCTCTATTAAAAATACAAAAATTAGCTGGGTGTGGTGGTGGGTGCCTGTAATCCCAGCTACTGAGGAGGCTGGGGCAGGAGAATTACTTGAACTCAGGAGGTGGAGGCTGC
CTGACATAATATCTAAGCATTTTTCAGTAGCTACTATTTGGACTAGATAATATATTCAGGGTGATTTTTAAAGTTGACCATTTTCCTTCATAGGTGAGAAATTAAACGGTATGGAAATGATAATTACCTTTCAAGTAGTTTTTAACTAAGAGAATGTATATAATAATATTAATGTGAATAAATATCCAAAGCCAAGGTGTTTCCAA
TCAGATCCTGAATTGAACATAAAAATAGCTAAAAAGAACATTGTGGGCTCAACTGAGTAAATACGAGTATAAATTATATATCAGATATTACTGTATCAATATTAAATTTTCTGAGTTCGATCATGCATTTGTGATTATATCATGGCTACCTACTAAAATACTAAAGGACCAAGTGTTGATATTACCAATGTACTTTGCAAAGAATT
CCAAACTGGTAATTGGTTTACATTATCTCTGTTAGAATTTCTACTATAGTATAGTCTAGGAAGAAAAGCAAACAAAATCTAAAATATTGTATCCCTGAGTATTAAAGGCAAATCCTATGAATACTTCTAAAGAGGTAATCAAATCACTTTTAAAAAATTATTATAGCAAGGAAATGAGTTGTATATTGTATTTTCAGTTCTTGTGC
GGCTGTCAAAGCAGTGACAAATTCACTTCATTTTACCCAAATTTCTTATAATTTAAACACCTCTAATTCATAATCACTTTTTAATTTACCTTTTATTAAAATTAAAAGTTAGTTTACTCATAAGAATTTCATTTCCTGTAAAAAAAAAATATAGAGAAGTATACAAATGAGGAAGGAAATTACTCCAAATTTGAATATCTAGAGAG
CAATCTATTCATCTGACAAAGGTCTAACATCCAGCATCTACAGCAAACTTAAGCAAATTTACAGGAAAAAAAAAAAAAAAAAAACAACAACAACCACCTCATTAAAAAGTGGGCAATGGACATAAGTGGACACTTCCCAAAAGAAGACATATATATGGACAAAAAAACATTGAAAAAAAAAGCTCAACGTCACTAATCATTAGAGA
GAAAGTTGTCAGGATTTTAATTAACATTGCGAAAATTTATTTACATAAATATGCAAAGAAATCACACTAATATTGAAGAGCCACAAAACAATAAAAAATTATTAAAGAAAGACAATCTCAGAGCACTAGCGACCTGTCCTTAGTGTGTTCCATACAAATTTGTTGTATTGCCTGTAAGCCATTTATCTCTTCCTTATCAATTCTTT
AGTAAATTTTAAGCCTATAAGTGCCTACATCAAAAAAGTATAAAAACTTCAAATTAACTATCTAATGGTGCATCTTAAAGAACTAGAAAAGCAAGAGCAAATTAAACCCCAAATTTGTAGAAGAAAGCAAATAATAAAGATCAATCAGAAATAAATGAAATTGAAATGAAAAAACAATACAAAAGGCCAATGCAATAAAATATTGG
GGAATTGCAAAGGTTGCTTTGAAGCATGCTCTATTAACTGCCTATTATATATAATTTCAAATGGAGTTGGAGGGCCATAAAATCCTATAAGCAACTTTTAATTAAATTTAATCTATAATTAATTCATAATTTAATTCATATTTTAATAGGACTGATTTTAGGCTTCATATTTATAGAAAACAATAAAAATTGTGATTAATATAGGG
AGTTAACATTTACGCTGATTCTAAGTATCCTTTCCTAGACCTCCATGCCCATGCTGCTATCTGGAAAGAGAGAAACTTTCTCACAGCTAATGGGTCTCCCATTAAATACCAACAGGAAATTAATTGACTATCATCCTCAGTTTTCATCCCATAGGAAGTAGCAGTAACACAATGTGAAGGCCCCCAAAAGGAATGGATAAAGTAAC
CAACAAACTTACGAAAAAATGCTCATCATCACTGGTCATTAGAGAAATGCAAATCAAAACCACAATGAGATACCGTCTCACACCAGTTAGAATGGCAATCATTAAAAAGTCAGGAAACAACAGATACTGGAGAGGATGTGGAGAAATAGGAATGCTTTTACACTGTTGGTAGGAGTGTAAATTAGTTCAACCATTGTGGAAGACAG
GTTATAGCACATTTATGTATTTTCCCTTTTCTTCCTTTCTTCTTTCTAATTAGACAAACCTACAAAGGATTCGAAGTAGCTATGGAACACCATATAGGAAATTAAATACCAGCAGTTAGAAAAATCTTTCTTCCTTACTTACAACAAAACAATGTTAATGTTAGCTACAGTTTTATTCTAAAGAAAAAAAAAGAATGCAAATTTTA
AGCTCTATTTGGAAACCCCTACCAGTCTGAAGAGTCATACATTATTTCCTTGCCCTTATGCACTTTTTCACTTGACAGGCAGAAACCTAGTTTTCATTTTATTAAATGAAAATGAATACTCAGCAATACCTATCGTTTTTATTTATATTTTTAGAATACCAAACATCAAATAACAACTTCTGATGACACTGAGGCATGATTAATCA
AACAAACATATTTAAAAAAAGCTTATCATCACTGGTCATTAGAGAAATGCAAATCAAAACCACAATGAGATACCATCTCACACCAGTTAGAATGGCGATCATTAAAAAGTCAGGAAACAACAGATGCTGGAGAGGATGTGGAGAAATAGGAATGCTTTTACACTGTTTTCCCACCACTGTTGGTGGGAGTGTAAATTAGTTCAACC
TCCTCTGATCATCATCCTTCCAAGAATAACCCCATTTTTAGTTGCTATTTCCTATCTGCAATAAGAAGCTTTTGTGCATATTTTGAAAACTTTGCCTAAAATTAAAATGTACCCAAATTGAAACCAGTGTTTATAGTGTAATACATATCTCTTTTTAGCATTACAATGAAAATGCTTTTTTACACATGCCTGAAATTTCAACAGCT
TCTACCAGGCAAATGGAAAACAAAAAATGCAGGGGTTGCATATCCTAGTCTGATAAAACAGACATCAAACCAACAAAGATCAAAAGAGACAAAGAAGGCCATTAAATAACGGTAAAGGGATCAATTCAACAAGAAGAGCTAACTATCCTAAATATATATGCACCCAATACAGGAGTACCCAGATTCATAAAGCAAGTCCTTAGAGA
GTAATCACATTACAATGTATACATATATCAAAATGTCACATTATTATACAAGGCTAAATATACACAATCTTTATTTGTCAATAATGACTATATTATATATATTAAAGTAACTAGGAATATAAAGACTCATTATGATAAATGGTATATACAAAAGCCCTTCAGCTAATATTATACTTAATAGTAAAACATTGAATGCTTTCTTCTTA
CTCTGGGACAAAGCTAAGGCAGTGTTTAGAGGGAAATTTATATTATGAATGCCCACAGGAGAAAGTGGGAAAGATCTAAAATTGGCACCATAACATCAAAATTAAAGGAACTAGAGAAACAAGAGCAAACAAATTCAAAAGCTAACAGAAAACAAGAAATAACTGAGATATGATCAGAACTGAAGGAGATAGAGACATGAAAAACT
TTGTCATTTGCAACAACATGAGTGGAACTGGAGGGCATTATGTTAAGTGAAATAAGCCAGGCACAGAAAGACAAACTTTGCATGTTCTCACTTATTAAAAATTAAAACAATTGAACTTATGGAGATAGAGAGTAGAATAATGGTTGCCAAAGGATGGAAAGGGTAATGGGGGTGAGAGGGGGAGGTAAGGATTGTTGATGGGTACA
AACACCTAGGTTGATTCCAAATCTTTGCTACTGTGAACAGTGTTGTGATAAACATATGAGTGCAGGTATTTTTTGGCATATTAATTTCTTTTCCTTTGGGATTAAATGGTAGTTCTATTTTCAGCTTTTTGAGAAATCTTTATACTGTTTTCCATAGAGATTGCACTAATTTACACTGCCAGCAACAGTGTATAATAGTTCCTTTT
CATCAACTAACGAGCAAAATCACCAGCTAACATCATAATGACAGGACCAAATTCACACATAACAATATTAACTTTAAATGTACATGGACTAAATGCTCCAATTAAAAGACACAGACTGCCAAGTTGGATAAAGAGTCAAGACCCATCAGTGTGCTGTATTCAGGAAACCCATCTCACGTGCAGAGACACACATAGGCTCAAAACAA
TGTAAAGCTAATAGTCTTGCTTTCATTTTAATATTAAGGAAAGTGAGAACCACAACATCCGGTATTTTCACCCAAAGTCTGGCAGAAATTAAGTGCAAAGATTAAAACTACATTCCTTTCAAATCCAAGTTCAAGAGTGGCTTAGACAGACAACGTCAAGAGCAGCAGTGGGCAGAATGGAGGCTTCTGGAGCAGGCATGTAGACA
AAATGAAGTGAAAAAGTGAGCCACTGGGTTAGTCTCCAAGTGAAGAAAGTCAGGAATTCTTGTCCCAGTGGGAGAGGATGAGTTTGTTTTCAGGCATTACATTAAATGAGAATATTTGTCTCATCACTGTAAGTGTGGGAAGAAGTATGCGTGTGGATATTGGAAAGCCAGAAGAGCCCTTGCCAGGGCAGTCTTGATGGATGAAC
CACCTCTTATGCCGGCGCCTATGCACCTACAGAGACTTCGTGAAGCCCTGGCACATTGTTTTTAATTGTTAAATTTCTCAGTTATGGGTATAATAGAGGCATTAAAGAGCATATAAGATTGTCTTCTCATTATGGATACAGACTTTCATTCAGGTAATCCTATTACACACTTTACCTTTGCATCTGTCTAGTGCAGCCATTAGTTG
AATATTCTAACCATTATTATATTACTATCATGTAGACAGGCAAAATTAATAAGATAGTTAGAAAATAATACAAAATAATTTGGGGCACTTTTATTTAAAAATTAAAATGCATCCAGTACCATAAATTCCAGGAGAGGCAGAAATCAATATGAGCTTAATGAGTGATGAAAATTACCACAGATTTATTTTTTGCAGATACAGAAGAT
CTAGCCTCAGCCTCCCAAAGTGCTGGAATTACAAACATGAGCCACCGCGCCCAGCCAGATTACTGCTCATTTGTTACTCATTCATACCTACTGGTTATTCATTAAAAATAGCCCAGGTTTATGTTTTTATTGGCCTTGTCTAGTGGCTTCCTCCATGTCCGGAGACTCTCTCTGTCCCTGATATGAAAGCACACTTAGTAATCAAA
TCCTAAAGGTGTTATTTGAATTGGCCCCCCTAAGCTTCCTTTTCATTCTTTGCTATAGTATTCATTTTAGAAAGAGGAATGTAAATAAGTGAAGTGGAGAATTAAAGGAGTATTTTTGGTAAATCAAGCTCTTAAAATTAATTCAATTTAAAAGTTCTGGTTGATGAGGGCAAAGCTGATATTGTTTGAAATTAAAGAGATAATTT
AGGACCTCCTGAGGGCCATGTCATGGGCCATGGTCACTCATATTTTGCTCAGAATAAATATCTTCAAATATTTTACAGAGTTTGACTATTACTGTCAACTATTAAAAAACAAGTCAATGTATAACTTAGAAGGTGGACAGGACAGAAACATTGGATTACACTATAAATTAGGAAAGGGATATGATAGGAGTTAAAACAGTCTAAGA
AAGGGAAGGAGATAATAGTAACAATATTTTTAGGGTAAGTGTGAGATCAGTGGTATGGTTCAGTTTGTCCTTTGGTACTTGGTGAGAAAAAGGATTAACAATTAAATTAACCAACATTTATACATACTAAGAAAATGCAAATTTCTTTGGAAACGTTAAAATCATTTTCATTCTTTCAAAGATATTTCTTACAAAGTGGAATGGGA
AACGAACAAGCAAATCTGTGTTCTTGCCCAATCTTACTAAATTGCTCTCTAGGACAGTATAGGGCTTTACTATTTTATCATGTTGCGTCTTGGTTTCCCCATTAAAAATAGAAGTCTGGGACTATACCCAAGGATCACATTGATTCCTTTCCATTTTCTCGTTCTGTGGTTTGGGTAGTTTTATGTTTCCCCATAATACTGTGTTC
AATGGAAACACAGCCTGAGTGTATCTTAGGGAGAGTTTGATTGAAAAAATCCAAATCACTATCCATATAGATCATGGATATAAAGAGATACCTGATTTTTATTAAAAAGATACTTTTTCAAATTTAAGAGTTAATCTTGGAAATTTGGAACAAGTAAAGGGGCAAGTAAACCTTTTGATGAAATATAAAAGGAACTCATTGCATGA
CAAACTGTATAGACCTCAAGAACATACATGAGATAATCCATGTAAAGCACCTAGTCCAGCGTTTGGCTGGTATGAAGCCATCAATAAATGATGATTTTTAATTAAAGACGTAGCTTTGGCTTTTTATTTATTTTGGTCTGTAACAGCGATGTGAAGATCATCTTCTAAGGAAAGAGCGTATTGTAGTGCAGGGTGGTTCACGTACA
AGATCCTTCTCATTTTTCTACAGCTAGATAGTATAGCAATGACTATAAATTAAATGGTCTCCTAGTAATGGGACATTGAGGCTGTTTTCAGTCTCTTACTATTAAAAAAACAATGATACACAACGAACAAAACAATGCTGCAATGAATAACAGCACAGTTAATTCTAATAGAAGGCTTTATAGGCATATTTTCGTTTCTTTTGGTA
TTATATTGAGTTAACACCATGGTCTTAGTTTTGTGAAAGCACTTTAATACATCCAACTAGCGGGAGGAATACAAGATATTCCTACCTTTTTATTATTATTATTAAAAGAGGGCTAAACCATGTTGTAAACTACTTAAGAACTGAATGTTCAAGTTGTACAGTATATTGGCCAGATTCCTTACTGCCCACTAGGCTTGGGAGCATGT
CAGAGAGAGATAAGGCAACTCCCTGGCTTCCTTGTACTTACCAAAAAAAGTGAACCAAATTTGAGATTCTCTAAGATAGTTGTAAAAAGATCAGTATTATATTAAAAGAATGATGGAAATCTGAATAGTAAAATGTATTGAACCTACTAAATAGTTTGTTACATTAGCACTGTGGGTTCTTTAGCCTAAATATAGAACTTACCATT
TTTGACTTCATTTTAAGCTCCCCCCCTGGAAGAAGGGCCTTGGAGAATGAAAGTTGTGTCTCTTTGGGAGGCACACAAAGCTTTTCCTATGTGGTAATTGATTAAAGAATGGAAGAATGCAGGCTTTTAGGAATATAAGGCTTGGGAAACTGAGTCCTGCTGGGTAGAGAGATGATCTCAAGATATCAGGAAAGGGCCGGGCGCGG
AAAAAATAAGATTTGTCTCTAAAAATATATTTTCCTGGGTTAATATTGTATTAGATACATACTTTGTATCATCACCAATTGTCAAGAAAATTTGGGGAAAATTAAAAGAAAAAATTATTTTCTTTTTTATCAGCAGTGTACAGCAATATAGCAAAACAAGCTACAAATAGGTGAAATTGGGGTTCACTTTAGCAGACAGGAGAAAG
ACATGGAGTGTGGAACAATAGACATTGGAGACTTGGAATGGTGGGGCGTGGTGGTGACAGATGAGAAATTACTTATGTACATTATTCAAGTGATGGCTATATTAAAAGCCCAGACTTCAATACTATGTAATATATTCACGTAACAAAACTGCACTTATACCCCTTAAATTTATAAAAAGAAAAAAATTAGGGCCTACCCTAGTCGA
AGGCTAAGGCAGGAGGATCACTTGAGGCCAATAGTTTAGAACCAGCCGAGCAACATGGTGAGATCCTTTCTCTATTTAAGTATATTTTTTAAAATTAAAGATTAAAAAAAGGAAAGAGGAATTCTGGTTTCTATTACTTGCTTTGAAGCAGAAAGAGGGATGGGAGACAGGAGGTCAGAGAGATTTTTGGTTCTGCGCTGCTTCTG
GAGGGGAAAATAATAGTTATAATTAAATTATAAATAATTAAAAAATATCTAATTTATAATTAATTTATAAAGAATATATTTATAAAATAAATACATTATAATTAAAATCATAATAAAAACATGATTAAGAATTTCAAGATGGCAACAGGAGAACGTTAAGCATGGGGCCTACTGAGCACAGGACTCTGTGTGGCTGCCCAGGTTGC
TTGAGGGAAGTTCAACTAATCTTTAAACCTTTTTTGGGAGAGGGCAATACTCATCTTCATGAATTTTTGTTTACTTTGGTAAACTTAAAATTGTGAAATAATTAAATATTATTAAAATGTATTAGTAATGTGGACTCAAACTAAAAAGAACAGGGAAAGTGTATGTTAACAAACTAGATGTTTTGGAGACTTGATATAATATGGTT
TAAAAAAGGTTGTGAACTAGGCTATGGAAAGTAATTAATATTTATTGTTATATTTTGTGGGTTTTTTAGTATTTATACAGAAACTCCGATAAAAAAGTACATTAAATAACTAATTTTCTGATGTACTCTAGAGCTTCAACAATAGGTCAATATAATAGATATCTATTTGAAGAATAATGAGGACTTGTAATGTTTATCTACTGTTT
TGGGCTTTGTTACCTTACAGTTGAGTTTCATTACTAGCTCCTGACCACCCTGGGCTGCCTTCCTCTTTGCCATTCCTTAGGGAATGGTAGTGAGTTGGTCATTAAATATCTTTAGAGATTTTAGCAGTTTGAACTATGATGCATATTAGAGTATTTGATCACTAATATGTATGAAAAAGTTCATAGTGTCTTAGGGTCAAGGCTGT
AGCTAAAAGTCAGGGCTTCTAAAAGAGGGAGCATAGATATTGCAATTTCAGCAAGCAATCTCTACTGCAGTGCTCAATATTTATTAAATGAATGAATCACATTAAAAATTAAAACTGATTAATAAACACTAACAATTAAATTTTTAATCTTAGATGAAATGCTGGATTAAAGAATATATTTGAGGCTGGGCATGTTGGCTTACACC
TGGAACTTCCAGGGGTTCTTTTTGGGATGTCCAAAAGTTAGTTCCTGATGAAATGACTTAATTTAGAATTTGAAATTTGATTTTGAGAAGTTTATTAAATATTAAAGGTTTAAAACCCTGGAGCAAAATGGAATAATTTATTTAGCCAAAGTGATGATTAAAATATTTCAAAAAGCAAAAAAACAAAATGAAACAACAATTCCTTA
TGTATGTTTCTAAATGATTGCTTCGCCAGTCCATAAAATGTCTGCTTTTAAAAAACAGGTGAAATCTGAGAGCCTTAAGAGATTGGATCTTTGGGATATTATTAAAAATGTCTTTATAGGGTCTGGATGCAACGCCACCGGAGTATATAACTTACCAAGAATGCTGACAGGAAGTCATCAGCATAAAGAAAGAAAAGCAAATTTAA
AGAGGATGGGTCAATAGGTGCAGCAAACCACCATGGCACACGTATACCTATGTAACAAACCTGCACATTCTGCGCATGTATCCTTTTTTTTTCTTTAGAAATTAAAAAAAAAGAAGGTAAAATGGAGCATAGAGGTGAAGAAGTAAATATGTTACAAAAGGCCCAGTTTTCTAGTTGAGTAACCAGGCTATGGAAAGCCTTGGAAG
GACATTGCTTAAGACCTTGAGACTGGATAGAGTGAAAAGATATCTCATCTTTTACATCTTAGAAATAAATATTTGTAACCATCTGGAGTCTATTTTCTGGATTAAAGAGAAGAGCAATAATCACACAAATTTATCTTTGAAATGTCACTTCTAACATTTGCTAGTTGAACAATACTATACCTTCCCCCCTCCATTACATGGTCAAA
GGAGTGAAGAACAGTGGTAAAGAGTGTCCTGTGCCCGCTCACAAGAGCCAATTGTTAAATTTTCAAGAATTTTGTGAGCCACTTATTAAACACAGACATTATTAAAAACTAAGTCAAGGCCGGCCAAAGTGCCTCACACCTGTAATCCCAGAGCTTTGGAAGGCCAAAGTGGGATGATTGCCTGAGGTCAGGAGTTTGAGACCAGC
ATAGTCTCCCTGGAGTTCCAAGACTAGCACACATGAAAACATCACTAAAGAAGGTACAGTATAGATCATTAATGCAAATGAGTAAGTGCCATGTCCCGGGATTAAAAGGGTTCTGAAAAGGGAAAGTCAATAAGAGGTAGAGATGCTGGGGGAAGGCTACCCAAAGAAAAAGGACCTTGAGGTGACTCCTAAAGTACAGGTAGAGT
TTCTTTATCCATTTCATCTGTCAGTGAACATTAAAAACAATAAAGTAATTCACAATTAAATAATAATTAAACAATAAATATAAATGTTGATAAATAAAAAATTAAACATTACAAATCCTTATTCATAAAAGTCTGAGAATGGGCATTTCTCACTAACCAAACATCTACCATCCTCTCAATTCCTTTCCTTCTCTGCCTCTTCTCTC
GACCAGTTTGAGATACATTTCTAAAAAGGGCACAAATGACATACATTATAAGAAGAAAAACCCAAGGAAAAGCAGACTTGTTAAGGGAAACGTTTTCTATATTAAAAAAATTACAAATAAAAGGAGCTTTTAAGAACTCAAAAAAGGTATATAATAATTCAAGGAAGAAATTGTACAAAATAGATGGAGATTAAGACCAAACTAGT
TCCCTCCCTCTTTCTAATTTAGGCACATTTCCTGTCATTGTTTCCTTGGTCAAGATGAAGAATAATTTGGTTTATTTTTTTACTCACTGTAACATTTGTCATTAAATTTCCTCATGGGCTTTTCTTCTCCAGAGGAAATGATCCCAGTGCCTTTATTCTTTTCTCCAAATGATAGTTTTCTATTTTTCTCATTATATTTTATGTTT
TATTAAATATTCATTGGTGAGTTTTTTAAGGGTCAAAAGCCAAAATAGTTCATTCTGTTGCACAAATTATAGCCATATGGCATTTTATGTTCATATAGAAATTAAATGGTAAAGATTCATATTGATATCTTGAATTTTGCAATTTGTTTTTGACACAAGGAGGGAATAAATATATAGAAGAAAAGAAAAGAGAAAGATGTAAGATA
GCCTCATTCTCTTTATATAGGATAGATATTAACCCTTTATGAAAATATAATTAAAATACTTTCTAGTTTGGTGTTTGTCTTTTGTACATGACTTTTTTTAATTAAAATACTTTCTAGTTTGGTGTTTGTCTTTTGTACATGACTTTTTTTAATTTAAGACATTTATTTTTTAATATAGTCATACCAGTCTTTTTCTTTATGGATTT
TAATATGTAAATTGGTTTTTAGCACAAAGAAGGTTTTAGCCTCTATAAGTGGTGTCAAAGGTCTAAATCAATATGTATTAGCATACTGTACTTATACTACATTAAATCTTTCTCAAGGATTAATAAAGAAAGCACGTACACATCAGTTACAACAGAAATACTCTTGGGAAAATAAAGTGATGTGAATATTTTGCTTGTTGACATAC
CGATATCAACTAAAAGTATCTTAATATATATTTTATATAGCTTAGCTGAGTGAGTAAATATGTAGATTTCAGAGTGACAGTATTAATAACCACAGTGATAATTAAAAATGTTTAGATGTTGTATAGTAAGTCTGTGTTTTTCCTACCACCTCATAGTGGAGAACATAAAAACAGCCCTTCATGAGTGGAAAAAGGGTAGGAGAATG
TAGGAAGACAGAGGTTGAGATGGAAAGGTAACATAATGATAGAAGTAGTAATGAGAAGTGTTAAGTGTGTAGTGAAGGGTAGAGCTGATACCATCAAAGAATTAAATCAGTGATGGAGGATCACTTGCAGAAGCTCTCCAAGATCAGAGAGAATAAAGAGAGACCAATAAAAAGAATAAGTGGGTAAATAATACATATAGAGGAAA
ACTCTGAGACTTTTGTGAAAATAATATGGAGTCCCAGAAGTTTTAAAATATTTATTTCTTTGTGAAATGAGATAATTCCTGACTAAGCAATTTGGGTGGAATTAAAAAACAATGAGACATGGTTGGAGGAACTAGGTGTGGGTATATAAGACTTTTTATATTTGCATCTTGTTCGGTGCATAGTTTTTACATCCATGAATTTAGAA
CCTGCATTACTCAGTTCAGTAAGTCTTGTCAATATTTATTTGTTATTCTAAACTAGTAAATCGCAGATATTATTTGAATATTTGTTTCTTATACTAAGTCATTAAAGCCCTGTTGATTTTCTTGAATATATATATTTTTTCAATTTTTACTCCTCTTGCCCATTTCTGTCTCAGTCCAGACCCTCAAAATCCTACTCTTCCTACTT
CTTTTTTTTTTTTTTTTTTTTTTTTTTGCCTGCTTGGATTAGTTTTAAAAAAACTGTCTTTAAGTTCTGAGATTATTTCTTCTTCTTGCTCTGGTCTATAATTAAAGCTTTTGAATGTCTTTTGTATTTCTTTCAATGAATTTATTTCCAGAATTTCTGCTTTTGTTTTCCTAAAGTTATCTATCTTCTTGGTAAATTTCTTACTT
CTGGGCAAAAAATTATTGAGTAATACCCCACAAGCACAGGCAACCAGAGCAAAAAGGAACAAATGGGATCATATCAAGTTAAAAAGCTTTTTTAGAGCAAATTAAATAATTAAGAAAGTGAAGAGACAACCCACAGAATGGGAGAAATATTTGCAGACTACCCATATGATAAGGAATTAATAACCAGAATATATAGGGGCCTCAAT
GATTAATGAACAAGACTGATTAATTTTGTGCCTTCGTGTAGCTTATATTTTAGTGGGGGAGAAATACAATAAAAAATGAGTTATTGTCATTGTGACTTTAATTAAATAAGAATAAATAAATAAGATAAAATAAATAAATAAATAAGAAGAAATAAATAAATAAAACAATGAAATAGACATTTTAAAAGGGAGGTAGTTGTTATTTT
GTACTAAGATTTTTGAAATATATTTAATTTTTTAAAAACCTATTTTATATTTTATTGGATTTTTTTGTCACTTGCTGTATATTCTGTAGCAATAATTTCTATTAAAAAGAGTTTAATGATAAAAATGATGATGGGTTATTTTAATGAAGTTCTACCATATAAAACATACTCAGAATAATTTTTATTTTAATAAGACTAGATATCTT
GTGAGACTACCTTTCAAAAAAAAAAAAAAAAAAAAAAGCGGCATTCAATATGATATTGAATTCATCTTTAACCTATATGTGAAAAGATGACCTGATAGGCATTAAAAAGTTGTTTTTTCTGAATGCTTGCTTATATAGCATAGAATGGAGGGTGGGCTGTTAAAATGAGGCAATAACCTGTTTCATTCGGGGTCAATGTGTTCAAG
TTCCCTTTGCAACTTCATTTGTTGTAGCACAATAGATTAAAGGCTTACAAAAGGAGTTGTTTCTATTGTCTATCTTAAAAGAATTTTAATTACCAAATGCATTAAACTTTTATATTAATTAAGTGGTTTTGGGTTGTAGTCATCCAGGCATCAGCACTATTCCTGATGTCTCATTTTGCTGACTGCAGGCTGAAGGAAAGCTTGCC
AAAAAAGTCCAAAGTGTGATAATAATTATACAAATAATAACACTAACAAGGGCAGAAATTGCTATAGTATTCAGTATATACTAAGTACCACATTAAGAGAATTAAATATATTATGGTAAATCCTACAAATGCAAGGCAGGCATTAGTAAACCTATTTTGTGGTTTAGTAAACAGGTTGAAAAAGTTTATGTAAATTGTTTAACATT
TTTGGCTAAAGGTTTTAGTAGCTTTATTATTCAACATGGTCAATAAAATTTTATTTATGTAAATAAAATTATTTAAAACCCATTTTATATCTTTATTAAAATTAAATCTACTCACTTCATCTTTAGAACAAAGTAATCCCATTTTGGCTCAAGCTAGTTGTTATGTTGTCCTCATGAGCCTTTAAAATTTATGAAAAGAAAAGAAA
TACTGCCAGATGTATTGCAGATATATTTTATTTTATTTGTTTCTTTTATCTTGCTGCTTTTAGGATTCTTTCTTGATCTTTAACTTTTAGAAGTTTGACTATTAAAACTTTGTTTATTGAGGGAGTCTTCTTCGGGTTATATCTGCTTAGTGTTCTATAACCTTCTTGTACTTGAACATTATCTTTCTCTAGGTTTGGGAAGTTCT
TATATAAATTGATCTTTTATAATCACAGCCCTCTAGAACATCATGTTTTCTGTCATTTTGAATAAAGTAAATATATGGATTAATATATTTAAACCAGTTGATTAAAGTAGTAGTAATTTTTTTCTCCAGAAGAGAGAGAGAGAAATGATGGTTACACAGAAAAAGCTTACATTTTCTGAAACATTGCTAAGCTATTCTGTTTTATT
GTCTTTTAGGTTTTACCTCAACACCACACTAGAAATTATAATGATGCAGCTCAGAAAGTGAGCAGGCAGTTTCATAATTCAAAAAATTTTGCAAAATTTGATTAAAAATCTGTAAAATATTTTAAATCTCAATAATTTTGACATGAATTTCAGATAACCACTTGAACAATACATGACAAGTTTTCTACTTATATTTATAAGATATC
AATTATTGCTAAATTTGAGGCTTTTATTATTAGAATCATTACTTCTATAAAACTCATAACTGGTCTCATTATTTAAGTAAGAAGACTGAGGCCAGGGGTGATTAAATAATCTCAAGTACCCAAAGTTCAAGTGTAGAGTTTGGTTTCAAAGCTAATTCATTTTGATTGGCTACATGAACTCTTAAGTCACAATGATACTTGGTTTA
GTGTGCAAAAGTATTTTACCTTTGCATAAGTGTTTGATAAAAATGAACTGTTCTAATATTTATTTTTATGGCATCTCATTTTTCAATACATGCTCTTTTGATTAAAGAAACTTATTACTGTTGTCAACTGAATTCACACACACACAAATATAGTACCATAGAAAAAGTTTGTTTTCTCGAAATAATTCATCTTTCAGCTTCTCTGC
ATTCACAATGAAGGTAAAATTCAATGGTTGCAATCCTAGGCAGAGCTATTGATTCAATTCTTAACAGTCGCAAATGCCTCGTTTAATGTGGTATTTAAATATTAAAGTCCAAGTCACTTCCAGATGTATAAAGGGCATGAAGTTACTTACATCTATCTATCACTTTGTTTTATTTACCAAATTACTATGTTTGGTCAGGTAGCAGT
AACCTATTAGAAGTACATCTGTAAAATAGATAATTGAAAGACATCACTAATATTACTGCGAGCCTGATTGATGTTTAGACAGCATATGTTTGGCAAGAACATTAAACAGGAATTTGCCAAATTCAAGGTTGATATAGCAAGGTTGCTAACTTATTAAGATCTACCTATGTGCAACAGAAAACACTGACTTTTTAGCTAAAACTAGC
AGATATATTCATATCATATTGCAGTTGCTAGATACATATAAAATATCATTTATGTTCACCTTTGATATTACAGTGGTCATTAGAGCCACCAGTGTATCTTATTAAATATGTTAATAAAGAAATATATATTTCCATGGATTTAAAAATTTTTGATAATTATTTTTAATGTAATAAATTTCCTTTGTAGTTCTGTGTGTTTTAGTTTA
TCACCATCCAAATGATACTTCCAAAACTTTGTAAGAAAGAAATGTGGAAGTTGTCTGTTGGTGAGATCAAAGTTGGATTGGGTCGGAAACAGAAGGCTCAATTAAAGCTTGGTCAGGCAGGAAAGGGTAGTTACAAAGAAATGGAAACTTTGCCGTATCGGTAATGTGAAAAGAAGTTGAGGATAGAGCTCCAAACAAGTACAGCA
TTTTTAATGCCATACACAGCCACCTAGTGTCAAAGTCAAGACCTCATCATGGTTAATCTCGAGCTCATCCCACAGTAATTTACTGTCTCCTATTGGGTTGATTAAACTTTGGATAATTTCCACCATCTGGTTCACACTGCCATAGGCAGGGTTTAAATTGAGTCTCTATAATTGGCACTTGATACGTACATAACAAAAAAAGGAGG
GAAGAGAGGTCCCAGAATCTACTCTTTAAATGCACAACTCCAAATCGCTTTTGAATTTACCTTACTTTTGATTACTTAGAACATAACTGGGGAAGAAATAATTAAAATACCACTGAATGGCTGGGAGCGGTGGCTCACTCCTGTAATCCCAGCACTTTGGGAGGCCGAGGCGGGCGGATCACGAGGTCAGGAGATCCAGACCATCC
TCAGTCCATCTACTGAACTATCAGTTTGTCAGTTGATCTATACAAATATCTATCTGATACCACTTAGTTAACTAAAAGCATTAGTCTTACATTTGTTTTAATTAAAATATCTCTTCTCTCAAACATTAGAAAGCCTCAAATTATTATACATATTTATGGTTTGATAAAAAAGGTATTTTTAATTTTTAATTGTTAGCTCTATGCAC
TCTCATCTGATCACTATTGGGAAAGAAAACAACTATTTGATACAATGCATCACTAATATAATAATCAACTTTGAGAAAAAATAGATTATTTGTGTGATTAATTAAATCATCATTTTAGCATAAAGTACACTGTTTTGGGGTAACATCTTAGGTTCTTCAGGTTTTTAAAATAATCCATTTATCAATCATAGATTTCTTAAAATAGT
TTTTAAAATTTTTGTCAAATTGTATTTTTACTGAGTCTTCTCTCACTCTTTCATTTCCTACATGAATATATATTATTACAATTTCTAAGAAAAATCATCAATTAAAACATTAGCTGTTATACCCAGCCAGATGCCAGTTTAATTTAAATGGTTTTGCACTCTCAAACTAGAATTATTGACTTCAGTATTACTTGGTTTGTATTTCA
TCTGCGATTTTCATAGCCTACCAGGCCTATATATAAAAGTCTATGTTCATCAGGTTTTGTTCCAACAGGAGATGGGAAGGCACTGAGGTTTCTTTTGACCATTAAATAAGCTTCATTTGACCTTCTGCCATTGTTTTTCTAAGCATAATCTCTTTTACCTTTGATTTGACTTTCCTACCTCTTTTTGGTCACTAAAACTAAGGATT
AATGGGAGGAAATACTTGCAAACGATGCATCTGACAAGGTCTAATATCCCGAATCTATAAGGATCTTAAATAATTGCACAAACAAAAAACAAATAAACCCATTAAAAACTGGGCAAAAAACATGAACAAGCACTTGTCAAAAAAAGACATACAAGTGGCTAACAAATATTTTAAAAAATACTCATCACCACTAATCACCAGAGAAA
CAGCCAGAATAATACCTAAATATTAATATAGATGTTATAAAACCTCACTGGCTCTAAGATTGTATGCATGGACAATATCATTAGTTATTTTATCTACACTATTAAAAATACTACCAAATCTAGTATTTAGCTGATTACTACTTTACAGAAGGATACAAGAAAACTGAAAATTCACAAACTAAAAATGCTTTAAATTAATAATAATC
TTTTTCTTTCTTAGGGTTCATTAATGAAGTTGTAACCAGTGTTTTAATTTAGGAATGCCAAAGGTCAGTATATATTTTTGTAAGATAACTATATGGTTTCATTAAAGAAAAATATTTGACATATGCAATTTCTATTCCTTTGTTTGAGGATTGTACTCTGTCTTTTGAATGCTCTTCTCCTTAATCTATTTATGGAATGGTTTGCT
CCTATTTAATAAATGGTGCTGGGAAAACTGGCTAGCCATATGTAGAAAGCTGAAACTGGATCCCTTCCTTACATCTTATACAAAAATTAATTCAAGATGGATTAAAGACTTAAACGTTAGACCTAAAACCATAAAAGCCCTAGAAGAAAACCTAGGCATTACCATTCAGGACATAGGCATGGGCAAGGACTTCATGTCTAAAACAC
GCAGCCTGGAGAGTCAATGATGCAGTTCACATCTAAAGGCCATCAAGACTGGAGATTTAGAGACGAGCTTATTTTGCAGTTTATGCAGCTCCCTCAAAAAATTAAAAATAGAACTACTGTATGATTCAGCAATCCCACTTTTAGGTAAATACCCAAAAGAATTGGAATTCAGATCTCTAAGAGATATCTGCACTCCTATATTCATT
TCTGGGACACAGCTATACCAGTGTTTAGAGAGAAATTTATAGCACTAAATGCCCAGAGGAGAAAGTGGGAAAGATCTAAAATCGACACCCTAACATCACAATTAAAAGAACTAGAGAAGCAAGAGCAAACGTATTTAAAAGCTAGCAGAAGACAAAAAATAACTAAGATCAGAGCAGAATTGAAGGAGATAGAGACACGAGAAACC
ATTATAGGGACATTCTAACAGCATTAAGAAATCATATATGAAAAAAATTATATGCCATAAAACTATTTTATCTGAATCATATTTCTTAGTATTCTTCTCTATTAAACAGCTGACTTAGGGCTTTAGAATATCCTGAGAAATGATGTCCTTCTAAGTGGGATTTATAAATACTTCTTGACAAGAAAAGATACATTTACTCCAATTTT
AACATTCCTCACATGCTGTCAAGTCCACTGTCTTCAAAATAATTGTAATGTAAACGGTTATGTCTGACCAAAAGGTAAAGCGTCCTCACATCTCATGTAAATTAAATGTTTCAGAGGTTAGAGAATGACAAACCTGCTCTTCACCCCCTATTTAGAGAAATAAGGGTAGTTTAAGTTGGGCATAATAATGTAGATAAAGTAATACA
TGGGCAAAGGATATGAACAGACACTTCTCAAAAGAAGACATTTATGTGGCCAACAAACATGAAAAAAAGCATATCATCACTAGTCGTTAGAGAAATGCAAATTAAAACCACAATGAGATACCATCTCATGCCAGTTAGAATGGCAGTCTTTAAAAAGTCAGAAAACAACAGATGCTGGAGAGGATGTGGAGAAATAGGAATGCTTT
TAAGTACTAGTTTCAAACAAATACCATCAAAAAAAAGAGTAATTGCCAACATGTGTGCCCTTAACTCAATTTCCTACAGAAAGAACAGCTGAAAAAAACTATTAAAAATCCATTACCTGTTGTTTAAGAACCAAATAGCATTTTTCAGAAGTTTCTTATCAAGCAATTGAATGCAGCAGGATGATGTACAGTGGGAGTGAGGATTA
TTTCCCTGATCTGATCATTACACATTGTAGGTCCTTAAAACATTACATATCCTTCATAAATATATAAAATTACTGTGTTATCATAGTTAAAAACTAAAAAATTAAAAAAATAAAGTGCTGAACAACAAAAACAAAAAGAATGTATGTAACCACCAGAAGAAACAGAAAATAAACTATGATAATAGTTGCCCCCTAAGTGTAGGCCT
CTCACATAAATTTTATTTCATTAATGTGTTAAGTATTGATTTTGCCTAAATAGTTTTTAAGGTAAAGCATTCAGTAAGCAATCTGCTGATACAAAAGAATATTAAATTTTTTATACTCTACTTAATGTTCTTTATGTACTATTTTCATACATATTGTAGTTTTTAACCTTAATTATATTCTTTGAGCATTAAAATCTCATATGATA
CTCCCAGGAGGGTCATCTTTTTTGCTCTATTCAGACATTCAACTCACTGAATAAGCCCCACTCACCTTGAAAAAGGCAATCTGTTTTATTTGGTCTACCAATTAAAATGTAAATCTCATCCAGAAACACCGTCACCCCCACACCTAGCACAATGCTTGAACAAATATTTGGGCACTCTGGATCCCGGTAATGTTGACAGATGAAAT
ATGAGGATTCATTAAAGTCTAAGGATTAAACAAATCTATATATAAAGTATTGAAAATAAATTCCTGGCAATAAATAACACTCATTTTATAGTATGTTGTTATTAAAGACATTTTACTGAACATGAATTCTTTGCAAGATAATGTTATAATAAGTTAATATTTAATTTTTTTAAATTGGACATTTTATTTTTTAAAAAGACCATGAA
AATGTAGCTAGTGGAGAAGAATATGCAGAACTTGGGCAAACAAACCAGGAATAATAAAAACTTGACCAAGAAAGGAATGCACATTTGCTATCCAGTAAAAATTAAAAGGTGATAGTTTATTATTGGTAAAATAACAGCAAGTGCATCCACATAAATTAATATCACTGTTATTTCTAAGCAGCAGAATGTGGATATGATGCTGGAGG
TGAAGTAACTGACCAGACTTTGGTTTCTGCATTTGAAAATTAGCAACTCACTGTAGGTTCAATACGTTTTGACAGATTGGCTTTTGTATTTTTCCCAAATATTAAAACATAGCTTGAAAAATATTGAATGATTGATTCTACTTTTAAAAGCTCAGTTAGTATGAAATGCCAGAGATTGCTGAATGTCTAAAGACATTCAAATACAT
AAAATGAAGTGAGATTATTTTAAGAACTAAGTTATATTAGAAATGCAGGCACTTAAATGCTGTCTTTTTTGTTGCTTTGTGAAAGATTCCAGATATGTAAATTAAATACTGTTTGGGTTTCTGTGTGTAATTTATGAGCTTAAAAAGGAGATCTGAGCAAATTAATTATAGTTGAAAAATGTGCATCACTGAGACAAATGCAGTTG
AGCATAAAATAGACTTTTTAAAAACTAAAGAGGAAATTACTTATCTAGTCAGTGAAGCTGTTCTATATGATCATTGGATATATTTGCTATATAGACTCAAATTAAATTTCTTTGGAAATATTTGAATATAGTCTTCCCATATCAGAACATAAAAGTGCTAAATTCATTCTAATAACTGTGTATTATTATGTAAAGAGATTATTGTA
AAGCAATTATGATCGTAATTATGACTTTATTCATAATCTCATATTCATGAGAAAAATTTAAGGATTCAAAATTAGATAATATGCAAGAGTGTATACTTTGATTAAAATTTGCTTTTCATTTTTTGAATAATCATTAACATAGCCCTTGAAAATAATGGAATAAAAATAGGGTATAGTTTTGCTATATGCCAATATTATACTAGGGG
TTATTTCATTTTTTTAGATAAATGCTTAGGTCACTGATTGTCAACTTTTATTCTTTTCTAATACATGAATTTAGAGCTGCAATGTTCCTAGCAAATTTTAATTAAACTGCATGGTACAAGTTGTGCTTTGCGTTATTTTCTCATTATTTAAATACAAACATTTTATAGTGTCCATTCAGATATTTTCTTTGACCTTAGAGAAATTT
CACATAGCCAGACCGAAAATATTTCACAACCCTAAATTCTGTTTTTCTTCTAGTTAAAATTCTGTCTTTAAATCATTTTTTTCACACAGTACTATATGCAATTAAAAGCCACACAGCATCCTGAATGCTTTGCTGCTTAGCTATTTCTTCTGCCAAATATCTTACTTTATCACACTTAAATGCTGTCTTTCATAAAGCCCTAGGAC
CAATTAGCCATAATATTTCCCACAGCCATAATATAGATATTAAAATGCGGCAGAGGTATGGTAAAGAATAGCAAAACCTCAGTACCCCCGCAACACACACATTAAAGCTTTATCAGCAATTATTACTATCTAGGAGTGGGATTTAGGCTTATTTTTAAAATAAATATTCTGTCAGTTTCCTTTAAAGAAATACAAATATGTTCTGC
CTAGATGTCAAAGGGTATTATTTAAAGCTACAAATCAAATAGTAAAAGATCAAGTCTATTTAAGGAAACAATGAAAAACACTCGAAAGTTATTGATATCTATTAAATGTGGGTGATGGTATCCTGGAAAGGGGAAAGGAAAACTATACAACTTCATGTTCATGGTGTTTAAAAGAATTGAAGAAAAAGGATATTTTACAAACGTAA
AAGAGTAGGCATCTTTTGGTGGCCTTCTTGTGATGTCATCTCATGGGTGAAGTTGGAAAGGCAAGAGACAACCCTCTCCCAAAAGCCCTTTTTGAAAGATATTAAACCCATCCATGAGGACAGAATCCTTGTTGCTTAATCATCTCGAAATAGGCCCACCTGCTAATACTATTACAGTGGAAATTAAATTTAAACATAAATTTTGG
GCTGGCACTCATTCTCTCTCCTGCCACCCTGTGAAGAGTTGCCTTCTGCCATGATTGTAAGTTTCCTGGGGCCTCCCCACACCTGCAGAACTAGGCATCAATTAAATTTCTTTTTTTATAAATTACCTAGTCTCAAATATTTCTTCATAATAGCATGAGAATGGACTAATACAGTAAATTGGTACCAGGAGTGAGGTGTGTATGCT
CTCTTCAATAAATGGTTCTAGGAAACCTGAATATCTATTATGCAAAAAGAATGAAACTATATTCCTATCTCTTGCTGTATAAAAAATTAACTCAAAATGAATTAAATACTTCACTATAAGACCTGAAACTATAAAAATACTAGAAGAAAACCTAGGCAATACTCACATGGACATTGATTTAGGCAAAGAGAATTTATGACAAAGAC
TGTAACTGATAATCACAGGGCATAATAAAACATTAAAAAAAAATTAACCCTGGTGTTTGCCATTCAGTAATATAACAGCATCTAGTTCCCTATCAGTATCATTAAATTCAAATAAAATACAAACTAATATTCACTTCAACCTATTTTCTACAGTGAATATTTGAAATATTTTCTTTAAAAAGCTAAATGTAGTGATAAATCAGATT
TAGTTTTTTTATTTTATTATCCGTGTGTGTGTGTATTTGACCACAGAATGTGTAAGATTATAGTTCTTAGAAATAAAAGTCAAGACAAGTTATTAAAATAATTAAATATAATATGCAAACTTAAATGTAATTTTATGTAGACCTTTTCTTATTCTGAGACTGCTAAATTTCAGCTATGTGCAATTTTACAATAACTCCCGGAAGAC
TTCTCAATACAACAGTGATATATTGGTCTGCACCCTGTACTTTACACATACTTCTCATTTTGTGACACGTAACATTCAAAGATGTGTACCCAAAGTTGAGATTAAATAAAATTAATAATTTATTTCTGCTGCTTTTAGGAACTTTTCAGGTAAAATGGCAGCTTTTGTTTCTGTTTTTTCCTACTAAGCATTTATAATGAGGAAGA
TGTTCAGTACATAATACTTGAAAACCAACAACTATGTTACTGGTTTATGTATTTACCATGGTATACTTTTTATTGTTAGTTTTAGAGTGTTCCCTTACTTATTAAAAAAAAAGTTGACTGTAAAACAGCATCAGGTAGATCCTTCAGGAGGTATTCCAGAAGAAGGCATTATCACAGGAGATGACAGTTTCATGCCTGTTATTATC
ATTTGAGAAAAAATAGCTATTTTTAATAAAATTTGAAGATAGCTATACCAATATCAATTGATTGAATACCAATAACATAGAATAATAACTAACATTGCAGATTAAAGTCAAACCTTTATACCCACAAAGAGGTGATTCACAGAATGCAAGTTAAGTTTCCTCAATAAAATTTCAAGCACATTGTCATAAACTTTAACAATACTTGA
AGTCTTTAATCCATCTTGAGTTAATTTTTGTATAAGGTGTAAGGAAGGGGTCCAGTTTCAGTTTTCTGCATATGGCTAGCCAGATTTCCCAGTACCATTTATTAAATAGGGAACTCTTTCCCCATTGTTTATTTTTGTCAGGTTTGTTGAAAATCAGATGTTTGTAAATGTGTGGTGTTATTTCTGAGGCCTCTGTTCTGTTCCAT
CCTAGGCAATACCACTCAGGACATAGGCATGGGTAAAGACTTCCTGATGAAAATGCCAAAAGCAATCGCAACAAAAGTCAAAATTGACAAATGGGATCTAATTAAAGAGTTTCTGCATAGCAAAAGAAACTAAAATCAGAGTGAACAGGCAACCTACAGAATGAGGGAAAATTTTTGCAGTCTACCTATCTGACAGTTTTCTTATA
AAATATCTAAACCCTTGGAGATTAAAAAAATATATACTTCTAAATAATCCATGGGTCAGAGAGGAATGCCTCAAGGGAAATTTTTAAAAAATTGAACTGAATTAAAAAATAAAAGTACAACATAGGAAATTTACATGATGCAGCTAAAGCAGTACTAATATGTACATGTATAGCACTAAATGTTATGTTAGAAATGTCATCAGCCC
AGTCTTTAATCCATCTTGAATTGATTTTTGTATAAGGTGTAAGGAAGGGATCCAGTTTCAGCTTTCTACATATGGTTAGCCAGCTTTCCCAGCACCATTTATTAAATAGGGAATCCTTTCCCCATTGCTTGTTTTTCTCAGGTTTGTCAAAGATCAGATAGTTGTAGATATGTGGTGTTATTTCTGAGGGCTCTGTTCTGTTCCAT
ATAGAAGAGAAATTACATAAAGTTTGCCTTCAGGCAACAATAGAATTTGAAAATAAATTAATTATGGAAAGAGACCTAGATAATTCCAAAACATTTGAAGATTAAACGTCCACTTGGAAATAACACATAGATCAAAGAAGAGGTCTCAAAATAAATTTCAAAAACTTTGAACTAAATACAAATAAGAATACAATTTATCAAAATGT
ATTGGAATTATATTTATTTAGAGTTCAATCTAATACCAAAAAAATTAAGAAAAAAGTTATAATAGTCTAGTTGTAGGTTAAATCATTATTTTTTAACATAATTAAACATTCAAAACTAATAAAGCATTATTTAAATATTAGCAATCTGAATCATTTCACTGACTATTCTAGATAACTATGTAATGTGTTTGGTTTCGTGAAATGTT
ACCTAGAAATTATTTATATGAACCTTAATATGCGTGTGTGTGTGCATGAATATAATGTAAAAACTGTACATATCTTAATTTTTTCTACATAAGTTGAAACATTAAAGCAATGAATTACTTTCAGGGTTAAATTACAAGTATATCCCAGATTCATCTTATATATATAGTTGTTTAATCACATTACAAGTTATTCTAAATAATTTATT
TTATTTTTATTTTCTTCTTTCTTTTCTTTTAGCTCTACAAAATAAACAATTACTGATTACACATTTAAACTATTTTCACATGTTCTAACATATTTAACCTATTAAATATTCTATTGATATTCTCACATGATTTTACAAACCATATAAAATTTACCCTTTATTTGTTTTATTTAGCTAGTTAAGATATACATATATCTTGTTTTTAA
TTTTCCATTAACTTACCAAATGTACATATTTTTCCCTCTTGGGTTCTGGCATTCTTGTCATATTTATGAAGTTCTTTCTTATCCTATGTTTATATACACAATTAAATATATTGACTTCTATTTATATTTTAGAAATATTTTATATTTAATTTTTCTAGAATGCTTTGATAGCAAATGAAGAGCTACCTTTCCCAATAAAATATACC
CTTTATAGTTTAACTAATACCTTGCTTTACATATCCTTCATGTTAGACACAGACATTCTGTTTGTGACTAATACTACCCAAAATAACATAATTGTCGTTTATTAAATGAGCCAGTTTTGGTCATCAGAGTGGAGAGCTGGTTTGTATATATTGCATTAATCAAAATGATGTAAAAATAAGGATCATAATATTATGATACAATAAAA
AACTTCATAAAGCTGACCCTGGAACATTGACTACCTCTGAACTTACATGAGGGAGAGAAATGTTTATCTTTTATAAACCTATTACTTTTTTGATTTCTACATTAAAGAAACTTAGTCTATCCTAAGTAAAGCAAGAAATATTCTGTAAATCACTTTGGAGAAGAATTTCCAAAAGGAAAGGTAATCTACAATGTCAAATTCTACAA
TAGTTTATTTGTGTTTTTAAATCTGTTATGTCTTTAAAAATAAAAGACCATGCAAAAATAAAGCATTTGTTTTGGAAAGGCAGTCAATTTAACCACAAAGATTAAATGGGGTTGTATAATAATCAATTGAATTAAAAAATTCTTGTGTCTACAATACTAAGCTTCATCATAGAAAGATAATACATAACTACTCTGATTTCAAAAGA
ACTGCTATAACTAAAATAAAAACAAAACACTCAAAGTAATAAGGTAGTAATTATATTCATAGATAAATATAATGCAGTGGAATAATTGTTTGCAAATTAAATTAAATAATGAGAACAAAGAAAAATATTTCTTTTTAAATTAAAATAATAATGTTTAATTTACAAGAGCAGAATTTGAAGTCCCAATATTTGATTTGAGATAATCT
GAGGAAGCCGAGATATACTTGAGTATACTGATGACTTTTTAATACAACACCAAAGATACAAATCATGAAAGAAAAAATTGAGAAGCTGGACTTCATTAAAATTAAAAACTTGCTCTGCTAAAGACGTTGTCAAGAAAATGAGAAGATAAACCACAAACTAAGGGAAAATATTTGCAAAAATGTATTTGGTAAAGTATTGTTATCCA
GATTCAATGCTTTATCCCGGCGAGTTAAAATCCAAATATCTATACATCCCAGGTTTCAATCCTTCTGGTAATTTGTCTCTTCTAAACTCCTGCTATTTGAATTAAAATATCTTAACTGCTCTCCATAGTCTGATCTTTGACAGACTAACAAATGCCGTGCTCTTAAATTATTCCTGGCACACAGCTTCTGCGACCTCCCTCATGCT
AAATTTCCAAGATAAATCAATATAATACAATATACTAAAGGTGTCAAAAAGTCCTTCAAAAAAGAGAAATCTTTATTTTCATAACAAAACAGTTATGCTTATTAAAACAAAGACTTTTTCTTTTCCTTTTCACCAAATACTAATATTGAAAGGTGAATAATGCTTTTGAAGAGAAAGTAAAATATTTTAATCAGGTTGTTACAGGT
TATGTTAATAAGACAAAATAAGCAAAGTAACAACATTATAAATTTATTTTGAAAGTGTTAAGTAAGATATCCAGATATTTAGATATTTAAAAGCACCTGGATTAAAAACAAACAAAAAACATTATGTGTGTTATTTTCATGGGAATATACAGAATTAGCATTTGAAAGACATGGCCCTAATCCTGATTTTGTTTGTTCCTGCCTGT
CTCTCTTTGCCTGCTGTCATCCATGTAAGACAGGACATGCTTCTCCTTGCCTCCTGCCATGATTGTGAGGCTTCACTTGCCATGTGGAACTGTAAGTCCAATTAAACCTCTTTCTTTTTTTTTTTTTTTTTTTTGTAAATTGCCCAGTGTCCAGTATGTCTTTATCAGCGATAACAGACTAATACAGGGACCCCCATAATTCAGAC
CAAATGAGATAAATATATGTATGACATAATGTTTTGAGAGCTGATAAGAGTTAGAAATGTATCAGGTGAGTTAGAAATGATTACATAAAAGAGAGATTGAATTAAAATATTTGAAGTCAAAAAGGATTCCAGACAATGACTACCACCTTAACATAAACAACAGATGAGGATAGCTTGGACCAGTGTAGGTGATGAAAACAGGTTTG
GAGCAATGATGCCTTCTTATTTGTATTTTTAATTGACCTAATAGTCTTATATATTTGTGGAGTACAATGTGATATTTTATATAAATATACATGTGGAATGATTAAATCAAGAAAATTACACATTTCTCACCTCTTATTATTTTTAAGGTAAGGAAATTGAATTTTGAAATATACATTATTATTAACTATAGTCACCCTGCTGTAGA
ACCTAACTTATTATTTTCTTATTTAATACCAATAGCCATTAGTAATAATCACAAAAGCATCATTTTCATTTCATACATGAAAAAATTGAGGTTGAGTGAGATTAAATAATATGCTCAGTGTCAACAGATAGACATTTTTGGAATTGAGAGTCAAACAGGCTTGTTGAATTGGACAGTCCCTGCTTTCTTTATTAACCAAGATTTTT
AAAGCTCCTAGAACATATTCAATATTCAGTTAGTGGTAGCTATTATTGATTATATTATTGGTCTTGGTATCACTAAGGAGTATAGGAGATAAAATATATTATTAAATGTAGAATTAGAAGTTAGAGGTAAAAAAATGAGTGATATTCAGCATTGAGAGATTTTTATAATTTGGTAGTGATAGTGATAGGAAGCAGAGAAATTCCTG
TTTCCATTCTATTTAATGTAGGCCAACATAGCATCCAGATTTCAGTTATTCATCAGGTAAACTATTAGAGATACTCATTGTTGCTCAAGCTGTAACCCATATTAAAAATTAAATCCCATCTAATGTTATAATATTTTTTCCTCATAAAATAACACACTTAGAATCCTTCCCCGCATGCATTTCCAGGTTTCAGTTGATACGAATTG
CATTGTTGAATCCAATATGATTCCGCCCTGGAATACTGGGTGGAAAATTTGTACATTTTTGAAAAAGATATGTAATTAAAGATTTGCAGCAGAAAATGTCATTAAAATTTTTAAGCTAAAAAATACAGGAAGGAAAAAATAAGGAAGGTAAAAAAAAGGAAGGAAAGAAAAAGAATAAGAAAGCAAGGACTCAATTGACCGATCAA
TAAACTATCCTGCCTGGTGCTGTAGCCTAGAAACTCTCTCAGACATGAAGTTGGGCAAATTGCAAGTCTCACTTCATTTGTTTCCTTTCTCTTAGAGATCATTAAACTGTATTGCGTGATGTCCAACATCTTGAAACAATTATTTTGTATATCTTGTCTGATTTTATATTTGTTTAGGTGGAAGGATGAATCCAATTCCTGTTATA
AAGAAAATACATATAGTCATACATTGTTCAGCTATGCAAAATTATGAATAAAAATTCAGTTTTAGGTTTTTTTTTCTCCACTTCAGCCTTATTTTCACTGATTAAACATTATAGGTCTGAGATCTATCTTGCCTCTAAAATTTTGAATTCAATGTTACACTTCTGATCCATAAGTTCTTTCACGGCTTCTCACTTCCTTTCTCCCA
GTTAATTACTTTAAGAGCACATACAAATTGAGGAAAAAGAAAAAAGTTTTGGTGTCATTCAATTCTGATTCTAATTATTAAAGAAGGTTCTAATGGAGACATTAAAAATCAGGAGCATACAAATCTACTTTTTAAGAAACAAAAGGACGGCCGGGCGCGGTGGCTCACGCCTGTAATCCCAGCACTTTGGGAAGCTAAGGCGGGCG
GATTCTGCATTTATTATTCTTGTTCACCTTTATTACTATAGAGGTGAAAAGGGTGTCATGCTCTTCTTCACCCATCATAAGGGTCACAGCCGACGGTCCTATTAAAAAAGACAAGCTAATAAGAGCAAAGTGTAACAAGTTTATTTTATCAAAGCCTTCAGAAATGAAGACCCAAAGACCTAGAAAAAAATCTCTAAAATATTTTT
AACAAAAGGAATTAAGATAGAGACAAGCTTGTTCTGGTAAACATAATTTATGCCATGAATTGGAACATACCTGCATGAGTTGGGAAACAATATTCACTTGATTAAATCTAACAATGAGAAATATGCAATTAGTTCTAAGACTGATTGCCCAAAAGAAAAACTGAACAGAACAGCACAAAATTCTTTAGAAAAAGAACAAAAATACA
CCTTAGCTCGAGAATCTTAATTGTTACAACTTTATGGGGAGTTTGGCCCTCAGTAGTTAAGATCATATTCATGCTTTTTTAGTTTGCTCTCTCTTAACACATTAAAATTGACCATTAAATTGTAGACAACATGTGACTTACAAGCCCTTTGAATGTATAACTTAATGCAAGTATTGTGTTCTTATCATTTTGGTGTATAATAAATG
CATATTTTATAAAAACTCAGATACATGTTTCACATGAGTATTGGTGGTAAGAGTGGTTAATAAGCCTGTCAGTTAGGTAAGCCCAAGTGATTTGGTCTGCATTAAAACAAACAAATAGGAAGTTTAGAAGCAGTGGTAGCAGCCTTTGGTTGTCTTATTTCTTATTTCTTGATTGCTGTTTTATTTCTCTCTGTCAGTAAATGACT
TAACTATAAGAATAAGAAGAAATATAAATAGCACAATTATATCCAAAACATTCATATAACAAAATTATATATATATAAATTTATTTAAATAAGCATAATTATTAAAGAAGATATTTAAAATACGACCAAGTACAAGCATGGCTTAAAAATAAAAACATTAAAATCTTAAAGATAAAAAAGTTATTGAACTGTAAGCTAGATATGGA
TTACTTGAGAGACTTTATTTTCATAGTAAGACAACAACTTTTGTTTGGAGTGCATTTCCTATTCTCATTCCCCTTAAATATAAATGGGCTTAATGCCCCAATTAAAAGACACATGGCAAGCTGGATAGAGTCAAGACCCATCAATGTGCTGTATTCAAGAGACCCAACTCATGTGCAAAGACACACACAGGCTCAAAATATAGGGA
CTAGCACCCACAGAGAGAAATAGGCCATGGATCCCCTTTGGAAAAGAAAGAAGACAAACATATCTTCAAATCTGAATCTAACAATTTCAATTCCTTGAAAATTAAATCTTAAGAACACCTATCACTCCTCTTAGGATAATCAAAATAATTCCAACTTCCCAAAAGTTTCTGTAATAAAAGCTGGGGAAAGGAATTTGAAAAGTTCC
AAGAGTAAGCACATTAAAAGCTGCTCAAAGTCATTATTAACCAAGAGAAAAAAGTCAACATCAGAGTTAATACTATTACAACCCCACCAGATGAGCTAAAATTAAAACAAAATGAGAGAAAAACTGACTAGTGTTGGTGAGAATGTGAGCAGAGGGAACTGTCATATATTGCTGCAGCAATGAAAATGGTACTACCACTTTGAAAA
TTACTCCTAATCATAACTAGATTGATTACATTGATATACCTCATACTCAATGCAAAAAAAAAATGCAGAAATCAAAACTTGGCAGACAAGTTATTCCATTATTAAAGTATTTTGAAAAGTTCTGGATATAGTAAATTCACAGTTATTCTTTGAGATTATATTAGCCAGTCCTGAGATAAACAAAATCAGCAGGACTTATGTGTACA
CCTCCAGCAAAAAACATTTGCCTGCTATATAATTAATTATAATTATAAGCTTTATAATGATCTTTAGTCTAAACACAACTCACCTCTCCTGTACATGAACATTAAACACATTTCTTCAACAAAACTGTACTTAATAATGTAACACAATACCCTTAGCTTCTTTTAATAACATTCTGTTTATAACACTTGACACAATGTGCTCTTCC
ACTATATTTTCTTCTTAGATCAAGAATAAGGCAAGGATATCTGTTATCACTTCTCTTATTCAACATTGTCCTGCCATAGTATCGTTCCCATTGATTGAAAATTAAAAAAAAACTGCCCTATTTGGTAATGATATGATTGTATATGTATAAAATTCCAAGGAATGTGCACAAAAACTTCAATAATGGGCCGGGTGCAGTGGCTCATG
TTCTGTACATAATTGTAAAGCTGATATACAGGCATGCACTGCTAGTTTTTAGGATGTGTGTACATTTACCTTTAGTTGGTATCATTAAGCAGTTTTGGAAATTAAAATTTCCACCAGCATTGTATGAGAATTCCGTTTGCTCCATACCCTTACCAACACTTAGCATTGTAAGCCACTTTATATTTAATCATTCTAGTTGGCATGTA
TGTCTTCCACAATGGTTGAATGAATTTACATTCCTACCAACAGTGTGTAAGTATTCTTATTATTGATATTAAGTAAATTAGCTCTTTCATCATTCTATGTATTAAAATGTTTGCTAATTTGCTATTTAAATGTATAATATTTTAATAAGCATTTTATAACACTAAGTTAAAACTTGTGACTAAAATCTATAGAACAGTTCCTACTA
GGCCAACAAGCATATGAAAAAAATTCTCAGTATCACTAATCATTACATAAATGCAAATCAATACCACAAGGTACCATCTCACACCAGCAGAATGGTTATTATTAAAAACTCAAAAAATAACAGATGCTGGCGTGGCTGTAGATAAAATGAAATGCTTATATGCTGTTGGTGGGAAGGTAAGTTAGTTCATTCACGGTGGAAAGCAG
CCAGAGTGTGAGGGACATTTAAAAACTGTAAGCTGTATTTGCATTTAAGAACATAAATATTCTGAAACCACAACAGGTCTCTCAACAACAATGTTTTATGATTAAAACCATGATTTGAGAACATATCCAGCTATTTTAAGAGAAAATAACTGGAAATAAATAATGCTTGGAAACAGAAGAGACCAACCATACTATTGCATAAGATT
CCTTTTTAAAAATTTTCAGTATGTTACTATGATAATGATATTCACAACGGTAACCAAATGGTATGGAAAGTTTTAAAGTATTAAAAAGTAATTATATATAATTAAATTCTATTTACTAGAGTAGTTAAGTATTAAACATTTTTCAATCAAATTATTTTTTAAAATGTGAATACCAGGTACCCAGTATAGATCCAGTTAGTGGAGCA
TCGATGGAGTGTTCTCTGATTCTCAACCATATCCATGTAGAACAATTCTCAAAATAACAGAAATGGTTTGTGGGAAGATAAACATTTTGGAAAAACCAAGATTAAAATTGTCATGACATATAGAAAATATATAACAAGTTGAATGATGTCATCTGCAAAAGGGACTCCACATCCACCTACATGTATAAAGAGGCTCTTGAGAGAAA
GTCTCTGTATATGTATGGGGTATAGATAACTCTCTTGACCCCCCACAGTCACTAAGTTCTGGGTTGTGTTTTCTAGCCCTTTAAAGTAGCCATTGGTGAAATTAAAGACATCACAGGCCTATTCATGCCTGTGACCTCTCCTTAGCAGGAAGTGCACAGAGAGAAGGGGAATGTTCTTACGCAGCGGCGAAGGCAGCAGCCACCAC
TTCGGGTATACTTTTTCACTTTTCTTAGTCTCATACAAGTGAATAATTATGAAGCCTGACATTTTATCCTGAATAAGTCATAACTTTCAAATAATCCTTTATTAAATAACATATATAAAATATGCAAATTATAAATGTATAGCTAGTTTATTTCAAAAATGGAACACACCTGCATAACAGACACACTGATCAAGAAATAAACTTGA
TTCAAATCACATTCTAACTAGAGTGATAATTACATAACCCAGTGTCCATATTCAAATTACAATCTAACTAGAGTGATAATTACATAGCCTGATGTCCAGAATTAAAGAGAAGAGTTACTCAAAGTCAACCAGTATAATGTATATATAGAAGTAAATGTATGCATGAGAGTGCGCATGTGTATATGTTTTAACCCCATCAGAAACTG
AGTAATATTTATATTTTGATGGTGTAATTAAATGTAAATATATATTTAAATTTACTTTTTCTGGGCTATTATTTCTTTGTACTGTCCTATAGAAGTTATAATTAAACCATGTAGTGAGTAAATTTTTAATTAAAAAATTAATCGTTCACAAAAATGATTTTTTCTGAACTATCATTATTAATATTCAAACTTAATTATCTAAACTC
TTTATCCAAATCTTATCTTAACACTGATACCAGTAAATAAGAGCCCGACTCTTAATTCATTATGCTAGCAAGCCAATATTTTCAGCCATGGCAACTAATTATTAAATGCCATAATGATGAGCAAAATATCTAATATTAAAGATAGAGGAAATTGGAGTACTTGCAGTAGCCACTAGTGGAGTACAGCCACCTTGATTTGAATGTGT
TTTAAAAGCTGCAAAAGGGTATTTTACAAGCAATTCTAAGTTCTTAATGGTATTTATGTGGAGAATTAGAAACAAAAGTGAAGGTAGAAAATTCGGATATATTAAACTGAAACTATTTTCTTAATTATAATTGTTTTGTCCCCTGATGTAGTCTTACATTTCGAATTATATAAAATTTTATAATTTTTATTCACCAAAATATTCCT
TGTGAGTAATAACAACAAAGATATTTTCTGAATGGAATCTTGTGTCTTTGCCACTCTACATTTGATTTATTTGTATGAGTTAGTCACTGATGGTTCTCAAATTAAAAATATTGTTATATTTTCCAAAATTTTATAAGGAATAAATATACCTAATTATACAGAATTTAATTGTCTTTTCTGAGATTACACAGAAAGTGAGTTTTAGA
AGTGTTGGTATCAAAGGTGTTTTCATACCTCCAAACTCATCAAATTGTGCATATTAAATATGTGTGTTTTATTGTATATTAATCATCACTCAATAAAACTATTAAAAAATAGAACAAGGCCAGGCATAATGGCTCATGCCTGTAATCTCAACACTTTGGGAAGCTGAGGCAGGAGGATCACCTGAAGTCAGGAGTTTGAGACTAGG
ATTTTCTACTAAGCAATGTTTTTCAATAAGTAAGAAATTAAACACAGTCAAAAAATTTCTAAATTTTATTTAATATTAATTGACTAAACTTAAAATGAGTATTAAAAAATAATGATTACATTTTTGTTATTCTGCTGCAACCCTATATGGACATATTTCATAGAGTTTAATCAATTTTCACGTGTCACACTGGGTGAGAATTTCTT
TCATTTTCACTCTCATTGTCACAAGTTTTATTTGGCTTATTGTTATGAGTCTCAGGTTAAATTAATTACGCCTATGAGTTCTAATTTTCACATGCCTTTAATTAAATGTGTTTTAATGGTAGTACCATAAATTTATTTTATTTTTTCATTAACATATAGAAAATAATTTCTATTTGTGGCCTTAAGTACAATGTGAAACCAAAAAT
ATTGCTCCTTTCCTGGCCTCCTTCCCCAAAAACTCTGAGCTTTTGGGGAAGCAGATTTGAGAAATGTCTCCTGTCCTGTCACTCGTCTGGCCCTGCAATTATTAAACTTCTTCTCTTCTGCAATCTTGCTGTCTCAGTGAATTGGTTTTATCTGTGCAGTAAAGAAGAACCTGTTGGATGATTACGATGAAACTTTAGTATGTGAG
TATGCAAAGGTTGCTCTTCAAGAGTGCAACAGAGTACTTACTAATCAGTGCATATGTGTGAAGAAACTATCAGAAGCTAAGAAAATAGCCATTAGAAAAAATTAAACAGTAGATCATACTTACCCACGGTGAGAAACAATGTCTGTTCCCAATAACCAGAGTGACAAACCTCATATATTATGAGTAATCAGGCAGAGTAGTCAGAA
ATATTTCAAATGTGTTTTTAAAATAATGGTCATATGTGCTTTGTAATTATCTTCTTTGAGTCAAATATACTTGCAAAATCAAAAGATCGTGTGTGTATCTATTAAATTATAATGTCCACTTAAATAAAAAAAGAAACAAAGGAGACTATGAATCTAATAAGTCAAGAAACAATAACAGAGAAGCAAATAATAGCAAGTTAATATAA
CTGACCTCGTGATCCACCTGTCTTGGCCTCCCAAAGTGCTGGGGTTACAAGCGTGAGCCATCGCGCCTGGCCAGATTTTCCTGATGGTTGGCTATAGTGCATTAAATTTGTTACTGGCCATTTGCCAGTGATTTAGTACAATGTAGAGTTAGAAACCTGTTTATCAATACCTAGTCAATACTAAAAATATGAATTTTATTGCTGTA
GCTGGTAAGAATTTCTAATGTACATAGGCAGACATCTTTTAAAATGGAGATTTTCTTTATAGATGTAAATTTGTTTTACAAAAGGGTGTCAAGACAATCAATTAAATTCCATAAAAGTGTATTTTAGTTTAATATGGTGTTCATTTTTACTTAGCTACTGTTTTATTTTTGTTTATTTGCTTGTTTCTTTTTGTTTAGCTAAAATT
AATATTTTGGCCTCTCTTTATTACTTCTCATCATTATGATTTTGAAAAATTCCCTAATGGGGCATAAATTTGCTAGTGTCTGTCAATACGAAAAACAGTCATTAAACAATAACAAAGGCCATGACTTTCCCTCTTCTCAACTATCATATCTCCTAAACAGAAATTTGATGCAGCTGATATATTTGTATTAATAACATCTGCTGCTT
CAGTTTGCTAAGTATCTCTTTAACAAATCTAATTAACCCCGCTTTCATCTAACTCATGTTTGGCGTTCCCTGAGTATTTTTGTTCTAAATCAACAAAATTATTAAATTATTTTGAATGTATAATTTGAATTCCAATATAATAAAAAAAAACATAACTGTGTTGTAAAATGCCCTGAGATGTTTGTGATGAGATAGGTGGCTGTAAG
GTGTTTTCCTTGGTGAATTTCAAACATAAAAATAGGATGTAATTTATATACTATGAAAACTTATTTCCATTTATGAAGCAATACTTTGAAATGGTGAAATATTAAATGACAGTCCCTTTTGGTTCATGAAGGAGGTGGATGGCTCTGTTACATTACACTAACTTTGTAAATTAAGCATTATGATGCTCACTTTACCCCCTTTGCTT
TCTCTCAGAGACAAATATCCATGAATACTTTGCCAAGTACTGGAACTATCTGCAGCGTACTGACAATCTCTCTTACATGCCCTTTTAGGTCTTCTGGCCCATTAAAAATATACATGTATATTTTTCTGAACCACTTCATAGTAGGTTGCTTACCTAATACCCTTATCTCCGTAATAATTCAGTACACATTCTCTAAGAAATAATTT
TCCACATTCCAGATGGCCTTATATGCTACATGTTCCTGGGAAACGTTCATCTCCCCAAGTGCCTACAATATAATATCTCCTCCATAAAGAATGTTAAGTAATTAAATTACAAAGAGAAGATCATAAAGAGTAATCCTGTGTTGTAGAAATAAATGGTGTACATATTTGTGTGTGTTCTTATTATTTTTTGTGAGGATATGAAGTAA
GTCCTGAAAAAGAATGTAGAGTATAATGAATTGTGGAAACATTTTCCTGATACAAGAATATACCTGCTTTCTTAGAAAGCCTAAAATATTCAGAAGAATAATTAAAAGAATAAAAAAACTATATGAAAATATAGCAACCAAATTTAAAACACATCTATACTTTAAGACCATTTTCCTTAATCTGAAAATGGCATTTGATACTTCAT
CCACATTCTGGTAAGTATCTTATTGCTGTTACATTGAGGCAGGTTTAATTCACTTACTTGCATAGTTTCCTCTAAAGCTGTTACTCATTTCACATCAGACATTAAAACAAACAAAAACCAAAAACAAAATCAAATACTCAGACACACACACACACACACACACAACATGCACACACACACACACAGAGCTATAAAATTTCCCTCAA
TACAGTCAGCAGTAAGAAAACGACAATCCAATTAGAACATGTGCAAACAAGTTTAACAGACACTTTCATTTAAAAAGATAGACATTTAGAAAATAAGCACATTAAAAGGATGTTTAACACCAATAGTCATGAGGCAAAGGCAAACTAAAGCTTAATGATATGAGATATCACTACTCACCCATTAGAATAGCTGAAATTAAAAATAT
CATGCAGTTGGCATGATGGCATCCATAGACTTCCTTGACAGGATTCCTGCAAACTTTCAATTAGTAAAAACTGCAATATCTGTAAAGCGAAATTGCCTGTATTAAAGAAACTGCCTTCATCAGAACTTAGAAAAATGAAATATAGACCTACACCTTGTTTTACTTATTTCTGTTTAATATTTAATTCCAATACTGTAACCATAAAG
ATCACAAAAAGGAAAGAACAAGGAGAGAAAAAAAAAAGCATTCTTCTACCCCTAAAAGTTCTGAATTCTCCAGAAAGTAACTGAGACTTTGGCTTAAGCCATTAAATTTAAAAATTTGTTTTTAAAACATGTTTGCCTTGCCTTGGAATTTGCTATATATTATGTTTTGCAATAAATCACAGCCTTTTCCATACAGACATTTTTTG
CAACAGTTAAGCTCTTAAAACGTGCCTTTTAATTAGAAAAGGGTGTTAAAATAAGGCAACACTTTAAAGTAAAATGATACCCATTTGTAACATATTGGCAATTAAACTCACTTCTTTTTCATTATTCCTTAGACACCCCGTGCTGTACTTACAAGGCAATTCTAACTCTTTAAAGCTAGTTTTGAATCACAAGCTTAAGCTGACAG
TATCTTCCTGCTTAACAGTCAACCCTACATTAAACTATTTATGAAGGATAAAAGTAAATTGATCATGTATTTCTCAAGTTCTTTTGAAGGTAGCAAATAGATTAAACAGGATGTGGAAGAGTTTAGACTTCAGATAATCCTGGCTTTCTGTTATATTAATTAATGTTACATGCTTGTTAGTATATAAGTCTCTAATTTCAGTCAAA
AGTTAAATGATAATTTATTAATATTGGTACCAAAACAATTACTTAGTTTTAACATATAAATTTGGTAACAGTCTCATAATTTCTTATTGCAATCATATTTATTAAAATGTGTCTTACATTCAAAAGATAAAGTCAACATTATTCTTACCTGAATGTTACATGTTTTCTAGAGTGGTACAAAGATAATAATAAGACATTTTACTTTA
GATCTCATGAGTCTTACTCACTATCATGAGAAAAGCACAGGAAAGACCTGCCCCAATGATTCAATTACCTCCCACCAAGTCACTTCCACATCATGTAGGAATTAAAGATGAGATTTGAGTGGGGACACAGCCAAACTATATCAGGTACATTTCTCAAGGAAGGGCATGGCTGACAACTAGAGGTTATTTACTGAGAACTCCTTTGG
TATTGTTGAGATTTTGTACCTCATTAATAAAAGTGTTATTTTTACCTTCCCTATAAGTCTCACTCATGTATTAAACATGATATATTATAGAATAAAATAAATTAAAATATTTATAAATAACTGCATAAATGCAAGACACCAGATATTATGATACACTGACACAATCAAATATTTGATTTTTTTATTAGATACCACACTGTCATTAA
TACAAAATCAATGTGCAAAAATCACAAGCATTCCTATACACCAATAACAGACAGAGAGCCAAATCATGAATGAACTCCCATTCACAATTGTTTCGAAGAGATTAAAATACCTAGCAATCCAACTTACAAGGGATGTGAAGGACCTCTTCAAGGAGAACTACATACCACTGCTCAATGAAAAAAAAGAGGACACAAACAAATGGAAG
TCTATCCCCTTTGGGTTGATTGTCTCAGGCAACAGTTATATAGCAGCTTACAAGACAGCTCTGAAAGCAGTCAGAGTGATTTCATATCATGCAATGGCTGATTAAAAACATAGTACCGGCTGGGCATGGTGGCTCACACCTGTAATCCCAGCACTTTAGGAGGCCGAGGCGGGCAGATCACGAGGTCAGGAGATCGAGATCATCCT
ACACTTCCTCCTCTGGCTGAAGTGAGTTCCAAGGGATTTAAGGGTTTGACACTCTTTTTCTCCCTTAATCTTTCTCTTTTTTCAATTTTGGGAGCCAGACATTAAAGACTAGGACATTCAAAAGTGACTGCATATGAAGAAAAAATAGGAAGTTAATAAAAATGCCCAAAGAAAGGCATAGGATCAGAGACAACCTGAGAAGACCT
AAACTTTCTTAAGTTCTTTAAGCATTTTATAATCATTAACATTTTCATAGTACTCCCATAATCATAGCACATGTAACTGGGTCTCATTTCAAAGTGACCAATTAAAAGAATTGGAAAAACAACTAACCCTGGTTTCCATGTTAATAATTGAATGTAGGGTGGATATGGGTATATGTGTCTATTATGCCTTTGTGGTATGATTATTT
TGACTTCTCCATTATCTTCTCTTTACTCATAAAATACACACATGTGCACACACACACACGCAACAGCAAAAAATAACCCTGTATCTATATTAATTAAAAGATTAAATTAAACCAATGGAGCAATTATTTGCTATATGTTATTTATCATTCACTTACTAAGTGACAGCAAATACATTTAATCTTAACATTTGGTTCATATTTCAGTT
CATTACTTCCTATATGGGCCCAACCTAAACTTGACAAAGAAAAAAGCCCAAATGCAGCATAATTGGTTGATTAAATACATTAAATGGAAAGAAAAAAATGATTAAAGAAATGAATGTCCCAAGAAATAGGTTATCAGTAATATTTAGCCCAAAATGGAAGTTTCATATTAGTAGTAGTCTCCACATTTTCTGAATTTCATTTTCAA
GCTTGAACTCGGGAGGTGGAGGTTACAGTGAGCCGAGATTGCGCCACTGCACTCTACCCTGGGTGATGCAGTGAGACTCCACCTCAAAAAAATAAAATAAATTAAAATAAAATAAATCAATAAATACTTAAAAAATCAATGAAACAATATTTATTCTTCAGAAAGATTTTAAAAATTGACAATCTTTTAGAAAGATTTGAATACAA
TCACTAAAGAGAACAAATTAATGGCATCCTCTACTTTAAAATGGCAATCTTAGTTTGATATTTATGTAACAACCTCTCACTGCAGTAGCTCCGATAAATTATTAAAATCACTAGTGACTTGAATACTATCTATCTATTTAAGTTATTAGAGGCCTGGACACAATGCACACTCCTGAAATTCTGAAAAATATTAACATATGTGACAC
TTTTTCAGCCTTGTATTATACCATGCTATAAATTTTATAATGAGGGAGGGCCCTTTCCTCTTTTAGGGAGTGGCCAACATTTAACGTATTTCAGGAAAACATTAAAAATTAAACAGGACAAGTACTTGTTTTTTTTATTTTTTATTATACTTTAAGTTCTAGGGTACATGTGCACAACGTGCAGGTTTGTTACATATGTATACATG
CACAAAAAAAAAAAAAAAAAAAAAGAAAAAATTGATTCATTTAACAAGATGAGTAATTTAAGAATTTTATAATTTAAATAAACATCTGTGGGGTATGACAATTAAAATAACTTCTTAATATATTTATCAATCGGGTAATGTAACTATGAAATTTTTAGTCTAACATTCTTCAGTATTCTTCAGTTTTTTTGGAGATTTTATTACCA
GAATATTATCAATGAGTACTTGTCACTTAAAAACAATTTTTTAAGATCAATATGTGTTCCTCAATTAGTCTTGGCATTCAGATCATTCTTCACTTGAAGGATTAAAAAACTGGATAAATTTTAATTGTGGCTTTGAAAAAACTTTACTTATAAATTTACTGCAGCTTGATGAATTTTATTGTCATTTGTTGCATCATTTCTTCGTG
AAAAGTGAGTGAAATAGATGTAACAATAATGAAAATGCAGAATATCATAATTGAAATTTAGATTATTTTAATCTTTCTAATTATCTGAATTTATTTTCACATTAAATACCCATTATACCAAGAATAATTCCTTCAGTTCATCAGATGTGATACTACCATTGTGATCTTGTAAAAATAAACTTTACATGGGTTGGGCATATTCTCCA
TGAATAGAACATGAAATGGAGCTTAAAACATGTCTTTTGACATAAAATAAAAGGCCTAGGGATCCTTAATTCTTCAAAGCCAAAATAACGAAGTTGAGACATTAAAGGGCAAATGTGAGTTACTGTTTTTCATTTAGTTGTCTGTTTTTTTTTAATTTGATACTGTATTTAAAATATATTGTTCCATTGTATCATCTTAAGGCTGG
TGCAAAATTGTATAATTTTTAATTGCGAAGTTTATTGCATTTAAAGCACTGAAATAACTTTTTAAAAAACATTTTATTTCACATACTTTTTCATATTCTTATTAAAAACATGATCTATTCATTTCAAACAGACTTATCCTGAAACTGAATATATAGACGTACTTTATCTGGAGAGACTCTTGCAAGTGATATTGAGCACTATGGTA
AAACCTGTTGGCTTCCATCTACGAACATATAGATATATTTCGATATACATGAAAAAATTTAGTTGAAATATTTGAAGATTCAGCAAACCCAGACAAATCAATTAAAGTAGGCATCATGTTTAATCACTAATAGTGGGATTAAATTTAGTTGTATTTTAAAGAAATGGATCCTGTGACTAATGCTTTCTTTATAAATTTTATTGAAA
AGGCTTCCTTCTGATGGCCAACTCACTTCTAAGCCTGGCCAGTCTATTTCACACAGTTTTAAGTAAGTTTCCCTGGTGTCATAGTAACTCCATAATCCCCATTAAATCCCTTTTTGAAATTCTTTGGCATAGTTCCTAATGGGGTGGGCTTACTTTGCACCTGACCCATGTTTTTCTCACACTCTCACCACACACACACACCTCAC
TGTTTTTTTTAATAACTCAGAGTAAAAATCATAAAAATTTTGCGAAGATTCATTTTACATATTTGAGGCCTCCAGTCTTTACAGGTACTTTTTGATTCTCATTAAATATTTTGAAATTCAAGGTTAAATGAAAAATGCTTTCTTTGTAATTAAGATAGATGCTAGGTAACTGGAGATGCCTTTTATATTTTTAAAACCAAAATAGA
AAGAGACATAGCAGTGATTTTTCTTTTACAATGTTTAGACACATTGAACTAAATAAGGTTTAAATCTGTATCTACACAGACACATACACACACATATATAATTAAAGTGATAATTCTTCACACAACATGTTCATTGTCCGCCCCCCAAATTTTTAAAATATTGACAGACTAACTATATTACAACTTTACATTTTGATATTTTTATT
GTGAATAGTCTTTTTTTCCCCCTGCTCAGTTAAAATCTGTTAAATTTAATTTGTCTAAAGTTTTCTTTTAACACTAATTTTAAGTGTGTAGTTCAGTGATATTAAATATATTCACAGTGTTGTACAACCATCACCACCATCCACCTCCAAAACTCTTTTTATCTTGTGAACCTAAAACTCAGTACCCAATAAACACTAAGTCTCCA
ACTACAGAATGGTAGAAAATATTTGCAAGCTATGCAACTGACAAAGGTCTAATATCTAGCATCTATAAGGAGCTTAAACAGATTTACAAGAAAAAAAGCCATTAAAAAGTGGGCAAATGACATAAGCATACACTTTTCAAAAGAAGGCATACATGTGGCCAACAAACATATTAAAAAATATTCAACATCGCTAATAATTAGACTGT
AGTCTTTAATCCATCTTGAATTGATTTTTGTATAAGGTGTAAGGAAGGGATCCAGTTTCAGCTTTCTACATATGGCTAGCCAGTTTTCCCAGCACCATTTATTAAATAGGGAATCCTTTCCCCATTGCTTGTTCTTCTCAGGTTTGTCAAAGATCAGATAGTTGTAAATATGCGGCGTTATTTCTGAGGGCTCTGGATCATTTTAA
ATTTTAAAAGTTGTTTGTGAATGTATCCTATCAAGAAGAATCAATTCAACACAATGATTTTGTGGATTTTGGAATGTTTAATAAAACTATATACCAAAGCATTAAAAATGATGTATTAATGGAGCAAAATGAAGGTTATTTTTTCTATTTTACTTTATATATTTGTGTACTCTTTGGGGTATTTTTAAAAACATTTATTACCATTA
TGATTTGGGCCCACTAAGTAGGGACTCTGCATTTAATGTTGCAGCTCGGGGAATTAAAAAGGGTTCTAATAGTTTGCTTGCTTGTTTAGCCAAAATATGTATTAAAAGGGCCCACTGTGAGCAAGCTGGAAATGCCTGATCTCCCTTGGTTTAATGTAGAGGAAGGGAATCCAAAGGCTTAGGGAGATTGGCATGGTAGAGTGGAT
ATGCACCCTAGAACTTAAAGTATAATAATAATAATAATAATAATAATAATAATAATAAAAACAGCTAATTCAGATTTCATCCTTTAGCTACCTTCTCCTAATTAAATAGTAGTTCTTTTTAAATTTTATTTTTTAATTCTATTTTTCTCTGGTCCTTTTAAAAGTAAAATAATATCATCAATTTATAGTATATTTCAAAATAGCTA
ATGCACAGTAAGTATATGTTCAACTAAATTAACAAACAGTCCACTAAATTTGTCACAGGTCTGGCCTATAATGGTTGATCAATAAATATTTGTTCAATGAATTAAAATATAACTAAGGAGCCTAAAAGAGTGATGAAATAACCACTAATATGCATATACCAATATAAACATATGTATTATTTTATCAGTTGAGTCTACTTATGCTA
AGGATTCTCACAATTTATTTTAATTTAATCTTCTTCACACATTTCAGACATATTACAAATTCAAAAATGGTTAAACAAGTTTAACACCTCCAGAGTAGTCATTAAAAAATCGAATATAATTTATATGAAATAGTGTGAAGTGCCAAGTAAGTAGTAAACGATTTAATCTTATGACAAAATACTACATATTAATGGACCAAGTCATC
ATAGGTGCATTGAAATCTCAGAATTCAGCACTATATAATTGACCCATGTAACCAAATACCACTAGTACTCCCAAAACAATTGAAATCTGAAAATATATTAATTAAAAAATAATGTTACCTACTTCAACAGATTATAATTAAGATTATATTACATAATCCTGACAAACAGTACAGTGAGTATTAAAATTTCTCAGTAAATATTAGCT
ATTGAGAACTTTATTTTGTTCTTTAATATTCAATCACCTAGAAGGGCACCTAGAACATAATATGCCTCAGATATTTTTGAATACATCTATTGATTAAAGAATTAAAAATTTAACAAAATATATATTTAATTTATCAATCAGTTATGCTTTCAATTAAAAATACACTAAGTGCTTATTGTATTCTAATAGTTCTTTTGATTCAACTA
AAAATTGACCATCGGTTTATCACAATCTTCAAGCCAAACTCCAAAGGACATCTAAAAAATGCACATTACTTTAAATATATTTAAGGCTGCTTTACAATATATTAAATATATTGTATAATTAGCTAAGTGCGGCATATATAATTATTGTCATTTTAGTACTGCAACTACTTTATCATTCCACAATAAGAACTGAAAACGTATAATTT
TATTTCAATAGTATTTCCAAATTAAATGCAATATTTTGAAAGAGATATTGCATTTTTATTTTTATTAATTTATTTAGCATATTCTCAATTTAAATTCTCAATTAAATGTGACAAGTTGACAAGTCATCAACTTCTCCAAATGTACATTTGTGTGTTATCTAGATCTGTGAGTATCCTGCTCCCAAATTTCAGATATTTCAATGTGT
TGGACTAGTGTAAAAGTATGAAGAAATGTCCTCTAGTTAACAGTTTCTGTTGACACAAACATAGCAACTTTTACAATGTTAACCTAATTATGTTGAGAAAATTAAACTCACCCTCCACAGTAATGACAAATAAGAACCAAGATTGAAGAAGCAGATTATAGGAACCATCTTGGGCATTAAAAATAAATCTAGAAAACAGACAATAG
AAATATCCAATTGGTTCATCTCCAGGAGGATAAATAATCATTGTAATCAATTTTTCAAGTGAATTGGTATTATTTTTATATAATGGAAAACAAGCAAACAATTAAATATAGGAAACTATTGTATTTAAATATTTTTATGTATTATGACATTTTCATTTATCAAAGTTTTGCCCAGATTATGACACCATAGTGATCAACTCAATAAT
TAATATACATTAAATAGACTATAAGTCAGGAAACCTTGTAAAGAAGCTATGGCATCATTTATAGTTATTGAAAATAATTTAACTAAATTCTGATAGAATGATTAAAAGAAACTGTTATACAGAAGAAAATGTACAAACAAAGGGTTAGAAGAATTTGGTGATGCCCTAAGTGAGATTAGAAGTCACCTGAAAATGACAGAGAACCT
TAATTTCAAATCTAATAAAATTGATCAACTTGTGACAAAATTGATGAATAGATACAATTAGGAGTTGAAAAGAAGATAAAATTCAATATGTAGTAAAAATATTAAAATGTGATAGAAAATTATACTCTCAAATAAGAAAATGTTCTTTTAAATTGAAATTTAACTAGAAAAAAATTTCCATGCCTAACTAAAAATAGGTAATATGA
AAGATTTTGAAGCAGAGAATTCAATGAATCTTAAGTCACACCCTGTTAATTTTTATTGAATTGAAGAGCTGTGGGTCTTCAGGAAGTTTCATAATGAACAATTAAACAATTTGCCTGGACTACAAACACTTGGGAAAGTACAGTAATGTGAATGAAGACAGTGGAATAGCAAAATCATGTTATTGTAGTGTTATGGGCTGAAATAT
ACAGATGGATTCTACCCACAGGCAAAAGAAAACCTTATTTTAAAAATAAAAATTAATTACATCAAACTTAAAATCTCACATCGAGTTAGAAAGAATTTTTATTAAATAAAATTGTAGTGGAGTACTGGCAGCATTGTTTTATATCCATTTTCATCTGTACACAAAGTATTTTTTTTTAATTGGTGAGGTCTAGCTAGTGCAGGTAT
ACCCACATATTTATTAACAACAAGCCAGTCATTACCACTGTTTCTATAGATATTAAATTAACTAAAAGTATCCCTTATGGGAAATGAAGGGATGGGCCGAATTAAAAGAATAGGTTGGGCTAGTTAACTGCAGCACGAGCATGTCCTTAAGGCACAGATCACTCATGTTATTGTTTGTGGCTTAAGAATGCCTATAAGTGGTTTCC
CCTTTCTTAAGTCCCTGAACCGCTAATGCCACAACTGCTCGCTAATGTAGAATTCATTTGGGAGAATAACTTGGACTTAAAATAATGTTAGAAAAATATCATTAAAGAAACAACATAGGAAGTTAAAATAGAAAAGCATGCTTAATTTTTGCAACCCATTATCATAGTTTAATAAAATTTAAGCACTTTAAAAAAATAAGTAACAG
ACATTTTAAAAAGCTAACCTATTCCCAAATGAATTAGGAATGGCAGGGGAAATGAACAATTAATACTGGGACAAATAGAAAATAAATAGCAAGATGCTATATTAAAATCAATACTATCAATAATTACGTTAAATGTAAGTGGGCTAAATACTTCAATTTAAAGGTCAATATTATCAGAATGGGTAAAAGAAACTAGATCCAAATAC
ATGAATGGGTGAATCCATGAATTAATCTATTCATGAGGGCTGAGACCTCACGATCCAATCACCTCTAAACACCACTTCTCTCAATATTACCATACTGTGGATTAAATTTTTGTGCAAGTATTAGAAGGAACAAATGTTCCACCCATAGAAGTCTTCCATAATAAAACACCACAGACTGGTGGATTTAAAAACAGAAATTTATTTTC
CCCAGTAGTCATATGTGGCTATTGAGCCCTTGAACATTATCAAGTTCCAACTGAGATGTTCTGTAAGCATAAAATAGACATAAGATTTTGAAGACTTAGTATTAAACATAAAATGAAAATGATCTTATTGATAATTTATTTAATATTTATCACATTTATTGCCTTTTTTCTTTTTTTATTTTTTAAAATCTAACCACTAGAAAATT
GAAGAAAATCTAGGCAACACCCATAGGCATGGGCAAACATTTCATGACAAAAATGTCAAAAGCAATTGCAACCAAAGCCAAAATTGACAAATGGAATCTAATTAAATTAAAAAACTGCTGAACAGAAACACACACACACACACACACACACACACAAACCTACCACCAAAATGAACAGACAACCTACAGAATGGGAGAATATTTTT
TTAACACTTTGGGAGGCCAAGGAGAAAGGATCATTTGAGTCCAGGAGTTCAAGACCAGTGTGGATAACATAGGGAGATACCATCTTTACAAAAATAAAAAATTAAAAAGTTGTATCCTGGTGGGGTGGTGCGTGCCCATGGTCCAGGCTACTTAAGAGGCTGAGGTGGAAGGATCACTTGAGGCTGAGAGGTCAAGGCTGTATAAG
CAAAACTTCAAATAGCTGACTGTTTTGTCGCACTCCAGTTGAACTTTCAACACCTTAATAAAATATCTGAAATGTCTGAAAATAGGTCAGTGACAGAAATATTAAAGCGCCAAGTGTGGAGTTATGAGGGTCAGTCAATTCTGAGTGTTGTCTATGGTGAAGCAGGGGAACTTCATCCTAGAAGCACCAAAGCAGATTTTTAAAAA
TTTGGTTCCATATGAAATTTAAAGTAATCACTTCCTCTTTAACACCCCAACTACAGAATACTTAAACATGTTTAACAGCATTTAGCACATTCTGCTTTCTATTAAAGCAATCTAGGTGGTAAAGTCTAGTCAATAAAAGGCCACAGGGACGAACCTGTAATCTCACAAACCAGGAGTATCTTTGTAGGATTTGGCTTTCCATGGGA
GAATAATTTACTAGATTAAACTCATCCACCTAAGTTGAAATACTATGTTCTCAAAGAGAACAAAAGGTACATATTAAATACTATTTAAAAAAAATTTTTGATTAAAATCTATTTGGCTTTGAAATTGCTGAAGCACTCTTGCTTATTGTAGGAACACTACTTATAATCTTCATGCAAGGAATTTTTTATTTCTTTAGATTTAAAAC
CCCGGCCTCCCCTGTATAATATCACCCCTAGTTCCTCCCTTGCTAATGGTGACACTCTTCTTTGATATAGAGAGATATAATCACTAGGTGGCAACCACAAATTAAAGTTCAGTGGTACTTTTACTATGCTTCCTGGTGAAAGCATTTCTTCTCAGGAAACTAGAAACTTTTGACCCATGGAACCTAAAGACTTGGAGACAGGAAAC
TCTAGGCACTACCATTCAGTAGATAGGCATGGGCAAAAATTTCATAATGAAAACATCAAAAACAATTTCTACAAAAGCAACAGTAGACAAATGGGATCTAATTAAAGAGCTTCTGCACAGCAAAAGAAACTACTATCAGAGTGAACAGAAAACCTACAGAATGGGAGAACAATCTACCCATCTGACAAAGGTCTAATATCCAGAAT
TAATTGACATACTATAATTTATTTTTTAAATGTCTGGCGAATTTACCAGTGAAACCATCTGGGTCTGATGCTTAATAATTTTGAAGATAATTGGTTACTGATTAAATTATAGGTAGGTAGCTATGTAGATAGATAGATGGATAGATGACAGGTGTTTAAGTTTTGATAGATTGTAATTTTTCAAGGAACTAGTCCTTTTCATACAA
GCTGTTATTACTCTAGGATGGGAAACTCTCAGATATTATGTGAATTTATGTTTTTAAATGCTGAAACCCTTAAAAGTATTTCAGATGTTACAGTGTTCTTATTAAAACTGTCATACAATGTCATAGAGAAAAACAATGAGGCATTTTTTCTTTATCTTCTTCCTCTTAATAGTTTAGTAATCAAGATAAACTGATGCATCTTTGTG
AAACAATTATAAAGGAAGACAGTATCCTTCTCCTTTTCGCACCAGATATCTGTATGTTTCTACTGTGGAAGGAGGTACATCAAACATTTTAAGCATGTACATTAAACATTTCTACAGTGGAAGGAGGTACATCAAACATTTAACTCCATTCCTTCTGCTTCTGTGCTAATCTAACTTGTGATTTAATTCAGTTTTTCATACAAATG
TTATTTTGACTATTTGGACTCTTTTTCAATTCCATATGAATTTTAGAATAGCTTTTTCCAATTCTGTGAAAAATGATAGTAGTAGTTTGATGAGAAAAACATTAAATCTCTACATTCCTTTGGGCAGTATGGCCATTTTAACAATATTGGTTCTTCCAATCCATGAGGATGGAATATTTTTCCATTTCTTTGTGTCATCTCTGATT
AGATTCTACCACCTTTAAAGGTGGTATAGACAGGTAGACAGATGATGAATAGAGATAGACAGGTAGGAATATGAAATTACAGTGTAGAATGGTTTTGATAATTAAATAAAATCAAGTAAAATAGTGCATGTAAAATGTAGCTGGTACAATATAACTATGTTATACTGTGTGTTAAAAAATGAGAATTCTTTTTAACACTATTTACT
ATTCTGGTAGGTTGGATAATTGCTCCGAATATTGGCCATCTTCTTATCCCAGGAATTTTGACTATAATATCTTACATGGTAAAAGGGACCTTGTAATAAAATTAAAATAAGCATTCTGAGATTGACAGATTATTCTGGATTATACAATATTTTATGTAATCACAAGAGTCCTTAGACTTATTATATAGCAGTGTAATCACAATAGT
CAATCACTAGATTTGCCCCAAGAATATACATCTAGCTTGCATTTTCGTGATTTATAAAAGCCTCATGGATTTTTTTTTTGACTAGAGCTATGTCACTGATATTAAAATTGGCAGTCTTAAAGGGATTTCTTTTATTTGACAAAACATATTGTGCTCAAGGTTAATAATACATTTCAGCAATGTACATAGTGCTCTTGGCAGACATG
CCAGAATGTAATTACAGAGCATGCCAGAGAAAACAACCAATAAAGGGACTGAAAAATATTATCCATATGGATACAGGTCTGTCAAATCATTGGTCATCCAATTAAAAGATAATCTCCCCTACAAGAGTCTGGAAACATGTATGCCTCCATTCAATTCTTATTATTACAAGTTGTACCAAGTATAGGCAAAATTACAAATGCTAAAT
AATTAAGATTTACAAAATTGATGTCTTTGAACTTTTTTCACTTAAATGTACATTAAGATTGAACATAAATTTATATGGTTTTATGTGACAATCATTGCTTATTAAAATTCTAGCACATAGAACTTTATGCAGAAACAATAAAAGAATATAAAGGAAGAATATATGTAAGTTTGAAAACCAAAGGGTAGACTAAATAGAATAGTTCG
AATTGATAGGATTTCATTTATATTTTACATTTAGCTTTTTGTTTTTTATATATCTTCTATTTTTTAGTTTCTCCATTTGTTCTTTCTTGCATCCTTTTGCATTAAATATTTTCCAACATTTTAATTCAATTAATATTTTAGTTTTTGAGGTTTTTCTTAGCAGATACACTAGGGATTATGGTATAAATCTTAACTGATCATACTCT
TATTTTTATTATTTCTATAAGATAAACTCTATGCAAATTGATAGCTTTTCCAACTTAATTGTCCTGTTCAGAATATGAGCTAAGGTCAATTTTTCTTATTATTAAAAACAAAGCACCAAACAATGTGAATTGTTACTGCATTATAGTCATTGGTGTCTCCTACTGGAAGTAAACTCCAAATATGTTAATTGTATAGAATTCCAACC
TATCTAGAGTTTACCTACCATATCAGTTAATGTATTTCAACATATATTTACAAAATATATCATTATATCCCCTCAAATATAAAGGCAATCTTTCTACCGAATTAAAATGAAAACTAGAATGTGGTGTGACTAGTACATACTAACAGATAGTGTGCAGCAAGTATAATTTTAAGAAAAATATTTCTATTGAGGAATAAAACATGAAC
CAAAATATTTTTCTCTGCTTCATTTATCAATGTACCTTAAACAAGCGTAACATTTATTTTATCAGTGTGTAGGAGTAGTTATCTATTGTCTAATGGTGTTATTAAAAAGATCCATAATTTTCTTAGAAAAATCATCCACTAGGTGATATCCTTACATGTTCTTGTAACATTTTGTAAGATTTTAAACAAATATTTCATATAGAATT
GTAATCCTAGTGTTTTGGGAGGCCAAGACAGGAGGATTGCTTGAGGGCAGAAGTTTCAGACCAGCCTAGGCAACATAGTGAGACCTTGTCTCTACAAAAAATTAAAAAAAAAACAAGCTTGGAGTCTTGGCACAGGCATGTAATCCTTGCTTCTCCGGAGGCTAAGGTGGGAAGATTGCTTGATCCCAGGAGTTTGAGGCTGCAGT
GGAGAAAATTCTTATGCTCCATTTTATTCCAAGGAATATAAAAATCTGAAAGTGAGGTAGAGAATTTACAGTAGCTCACTTATATATCAAATTGTATTTAATTAAAGCCACGGGCAATTCTGTTTTAATACGAAGTTCTAATACAGGTATGTTTAACATAAATTGTTTGCTACAATTTAAGACTTCTTATGATACATTTTTGTCTA
AGTGAGCCACTGTGCCCATCCCCATAAATGTACAATTATTATGTGTCAATTAATTTTAAAAATTGAGTATAGGTATGTGAAATGCATTTCCTGAATGTGGATTAAAGTTTCAGTAAAACCAAATAGCAAAAAATAAGGAAGGCAAAAACACTTTAATTTGACAAATTGTCTTATGAATGAATTCTGGTAATATAAATAATCAATAC
TAGTTTTTGAAAAAAATTTTTTAGTCCTTAATAATAAAGGGTGATATAATAAATCTATGACAATTAAAGCAGGTACAATGTTATAGTATTTTACCAAATAATTAAACAAGAGTTTTGCTCCTCTTATGTTCTTTGATTGAACATCGTTTGTATTTTATAGGAAGACTTTCACATATTTGATCTAGTCTATGTGTAGAAGACACCTG
GTGGTGAGTTATGATTGTGCCACCGTACTCTGGCTTGGGCAACAGAGTGAGACCCTGTCTCAAAAAAATAATAAATAAATAAAAATGTTTTACCATCCCAATTAAAATCAGAGTTTGCCAGATTGAATAAAATAGTATATCCCAAATAATTAATTAATTAATTAAAATGGTTTACCATCCCAACTAAAATCAGAGTTTGCTGCATA
ATTTCTTATTACTTAAAGCTTTTTCTAAAAAAACTACACCGATTTTATTAATCAGCCATCATCATTGTACACATATAAAATAGAAATATAATTCAAATTAATTAAAGTATTACTAAAATGCATTACTATTCAAAATCTAATTGTTAATTACTTTTCTGTCCAGGTCTGTCACGTGAGTTGACACTATCGTCTTCTCTGCCAATAAG
TCCCATAATTAGAGGACATATTTTAAATTATTTTGGTATCTTAAATTTTGGTGAGGCTTTGTTATAGCTTATTGCATAGTTGATTCTTATTAATCTCATAATTAAATAACATATTTTAAATCATTTCAGTATTTTAAATTTTTGTGAGGCTTTTTTATAGCTTATTGCATGGTTGATTCTAGTTAAGCTCAGATGTACTCCTAAAA
GAATAGCACTGTGCTGCCCAGAAAGGAAGAAACCAAATGTGTTTGCGGCACCGACCTAGAGGCATATGTCAAAATATATATGTACAAAGCCACAAGACTTATTAAAGTCATTGTCAATTTTTTGCCCTTGAAAATTTACAATTAGCTACATGGGAGTATAAAGTCATTCATCCAACTCTTTTGACTCATTCTTCTATATTGCTTTC
TAAATCTGATCACATTGCTGTGTTCCTCAACATGGTTTTTTTGGTTCCACATCTGTCTATGATGTAGAAAACTGAAAAGAGCATCATTCCCACTTAAACAATTAAAGGCCAGATACACTACAAAATTAACGCTTTCTTTGAACCCATAAGTCAATTTCTACTATTCCACATATAATATTTAACATTCAATAACAAAATAAGCAATA
AAAAATTATCTACTGATTAAATCAATCTGACTCTTCCTCTAAATTTCAATTATTAGATGTTTATACAGTAAGCATATCCATTGTATATTTCACATGATCAATTAAAAAGTCTACTATAAAATAAAAGGTTTTGAATTAAGGAACTTTTAAAAGAGGAACATTGTACAGTAGCCTTGGAATAAAAGTGTTATAGTATCTTAAAATTA
GTAATTGGCATTATTATTTGAATATTGATTCTCTCTTCTTTAAGAGTATTACATAATAGTATCTCCCAGAAAGTGAAGTATACTTTACTACTGCAATTTGATTAAATTACTCGTTTGGGAGTGAAATAAGAGTAGACCTGACATTTAACAGGACAGTTCAGCAGGATCTTTGGGTGCAACTATGTAATATATTTCAAGCATTTGCC
CAAGCCTAGTAATAGAATATTCACTTTTTGTAATACTTTGGAAACCTTCATTTTTTAATATTTTAATGAATTCCAATGCCCTTCAATTAAAAATAATTGAATTAAAGCTATCCATCCCCAGTGTGAAAATACGATGAGAAATTCAAATGCCACTTCATCAACAGAACTTTAAACACAGGTTTAAAAATACAACATTCAGCTAGCAG
GCTAAAATATATCATTATTTTACTTATTATGCAGGCAGAAATGTTATATCTTCAACTTACATGTCTGAGTTCTAAAATAATATTTTCCAATTTTCTGTTGATTAAAATGGACACAATCTATTGCAAATAAATAAGATTAAGTAAATATGTGTTAGCTGTTTAGATTTACCTCATACTAAAGGTAAATGAATAGGAAGTTTTCAGGT
ATGTGTTACTTCATCTTACGTTCTCAACCCCATACACTCTTGTCACCTTTGTAAAGTGAGAGAGCTGTTAACAGCAGTGGCCTAAGAGATGCTGACTGAAATTAAACTTCATTTTCAAGTACATTTCACAGCACTTTGTCATGACAAGTCCTTTCTTATGTGATGTGGTCTCAGAGACTGCCAGACAGGCCAAAATGGTAAAAGTT
TGTAAATGCTAAATTTGCTAGGATACTATTTATTATTGTAGTTCTTCTATTTCACTTCTCATTTAAAAACTACAAAACCTCTATCAACATGTTGCTTCAAATTAAATTTGGTTGCAGACTAAAAAAAAGTTTACCAGTTAGGCAATGTAAATAGGATTTTTTCCTGTTTATGAGGAAAGAAAGGACAGTTTTACTGCTTTCGCTTT
ATAAGCACGTATTTTCAGATGCTTTGAGAAGGTTAAACGATTTTGAAAACTTCATTATAATTTGGATTTCAGAAAGCCTATCCTAGAAATAAACGTTTCAATTAAATCTTCTTAAACCTTATGGTAAAAGAGTTTAAAGTCCCCTACCTTATGATTGTAGAAATTAAAATCATCTTATAGGTGGGCTATGAAGAGAAAATTTTTAT
TTTACAGAAAAACTAGAGAATACAACATATACAGGGAATGCTAAGAGAACATTCTGTGTTGGATGATATGAGCAAGAACTTAAATGGATTTGTATAGCTCATTAAAAGTATTTTATAATTTCTCATGAAGGGCATTGGAAACCCACTGAGAAAGCATTTTCCAATCAAAGGGACTAGCTTAGGTACAAATCCTATTGCTTAAAGAA
CCCTTAGCATTTTCTTCTGATTCTGTTGTCAAACTTCTTGTAACCTCCAATCATTAATATGTTTCTGAATTTTTAGTGAGAATATTGCTCTACATAGTTAATTAAAATTTAAAAGTACACCTAAACTTATGCCTAATATGATACATGTTATATATATTTTAAATTTCAACTTTTACTTTAGATACAGTGGGTACATGTGCAGATTT
TAAGTCAAAATTGTACCTCTATCAAATCTCTATGGATCTGTGTTGAGAAAATAATTATATGGCTCTTTGCTCTGCCACCAGATTATGATTTATGGGTAAGATTAAAAAATTCTGAACTACTGCTGCCAGCCAGATGTTAAAAAAAAAGTTTATTTGTAAAGAGTCCACTGTTGATGATTACTTGGGTAGGATGGGTATAATGTAAG
TTCAAGTATCTTAAGTCAAAAGAAAATAAAAACTGAAATTTCATCTGGGATACGATAAAAGTAATTATCACAGGGACAATTGATATTTACAAAAGGTTATATTAAATTAAAAATAAAAATTAACATATAACTCGAAAGCTTAGGAAAAATACAAAATGAAGGTGGAAGAAAAAATAGAAATTAATAGATCAGCATCAAAATAGTGT
AAGTGTTCCAATTTCTTGACTGAAACACAGATACACTAATTGGGGAGAGTTAGAATTGTTCTGTGATTAACCACAGTGCTGACAGTCCAAAGGAAAATGTATTAAATTCATTTCTGCCAGATTTTTTAATGAATTACTCATCTGCATCACAATGCTATCCAATTGTATGTCTATTGCACATGAAATATATTTGATTATCTTTTATT
TTGCCACCTTTTGTACAGTTTAACTCTGCAGTTGTAATAGAATTCCAAAAGTTACATTCCCTGTGTTCTCCTCACATCTGGGAGATGAAGGAATAAAAGCATTAAATATAAGTATAAGGCTTCTACTTATACTTTAAGTATAATAAAAGCCTTAAGCATAAGGCTTTTATTTGAAGGAACTGTCTGAAACATACATAGAATCCATA
TCCTGTAATTTTTTAAAATAAAATTGTGTGCACTTTGCATCTTTTGTAAGTTGAGGTTAAAGTATGATAATATCTGTAATTGGCATATGAAAGCAAGTGAATTAAAGCATTTATTTCTTTCCAATTACAAATTAAAAATGGCTTCCCATGGAAAAATAATAAACAATATGATATAGCAAAAAAACTGAAAGTTGTATTGACTGTGA
ATACAAGTAAAATATATTTTACCTAGTGGAAAAATGGCCTATGTATACGTTGTCCAATATGTTAGTAGTTATGTGTGATTATTAAATTAAATTATTGAAAATTAAATAAAATGTAAAAATCAATTTCTCAGTTGCACAAATGACATCTCAAGCACTCAATAGCTATATATGGCTAGTGGCTACTGTATTGGAGAGGATCAATTATA
GCTTCAGACTTTTTCCAGCTAATATTTAAGAGGATGACAGTATTTCGTTTTGGCTATGTTTCCAACACTCATGATACATATTTATTCATCAAGTATTTAAATTAAACTAAGACATATGCTGCCAACAGAAACTAGTAATTCTTTTTGTCAAGTCTGTGACATGTTTTTGAGCATTCAGTTAATATTTTTATGGATACAGTGTTAAA
TAATATAGGTATAGGCCCACAAACAGAGGTACTCTAACCCAGGCATTTTTCCCTTTGCGTGCTCCCAGATGATGTAATTTGAGAAAACAAACTATCAAAAATTAAATTTCCACATTATTATTGTCTTTCTTTAGGTCATGAGAGGTCACATCATAACCTGTATAGGATCAACTTTTGCTCTTAAAAGAGATTGTATTATTCAAAAT
CGTATTTTATAGATGACATTCCTGAGATTAAGAGTGCCTGATTTGCCCAGAGATTTTAAGTTCCTTCTTTAGGCTGACGCTCACATTTATATCAAAGAGCATTAAATACATTTAAGATATGATTCGGTCTTTTTTGCTACAGTGTTTGTTTCTTGGATGCATCTTATCTTGTTACACCATTGATAAACCAGGGGATGATGTGTTAT
TAGGCTGAGGCGGGAGAATCACTTGAATCTGGGAGGCGGAGGTTGCAGTGAGCCAACGTTGTGCCACTGCACTCCAGTCTGGGTGACAGAGTGAGACTCCATTAAAAAAAAAAAAAGAAGAAGAAGGAATATTGAAATTAATTTATTGTGTGGTTCTTCAAGTTAGATAACTTTAAACAGCTTAATAGATGATGTCTCCCAAACTG
GGGTTTTTAATAAATGGTTCCTCTTTGCTGCAATATTTAATATTTCAGTATTGCATTTAAGAATGGTAACTATGGTTCATTATTATAATTCAGAATGCTAATTAAATCTTTATATTGTATAAATAACTAGTCTGGCTTCATATTTAAAGTCTTTCTGCCCAGACAATTAAGATTTTTAGATATATTAAAACCAAATAAAAATGATT
ATATTTAAAATGTTGTCTTAAGCAGACAATTTTAGAAATCAAAACATTATCAGAAACAAGTTTTCAAGACATATGGGAACATTAATAATACTTAATGCTAATTAAAATTGTCTATTATGATGGAATATAAATCTATCACACCCTATTAAGCAGGAGTAAAAAATGACAAAATTGGAATACTGCAGTGTTTCCTTTTAATATGGTGT
GGACAGATGTATTTGCCGTGTTCTTCATCCTAGGAGGAAAGTGTTCAATATTTCACCATTAATTATGTTGTTACCTGTAGAGTTTTCACAGATACCTTTTATTAAAATGAGGAAATTTCCTTTTATTCCTGGTTTGCAAAGAATTTGTGGGTTTTGTTGTTGTTTTATCATGTTTTGTTTTATTTTTATCATAAATGGGTATTGAA
GGGAGGAAAACTCTGAAATATCATTAATCTACTCTAATGATTTATGAATTTAAGTAGACTTCTTATAATATTTTCATTTGGGTGGAGTATAAATTTAAATATTAAAAATAATTATGCATATTTATTTTATCTTTATATAATACAAATTCTATGGCTAGTTTAGAAGAATTTACTGAATGAATAATATTATTAATTTTATCTGTCAG
ACAAGGCATTCCCTGGTAGTTTCATGGATCTTTTCATGAGACTACCAGGGAATGCCTTGTATGAGTTATTTTTTTGGAAAAACCTGTATATTTTGATTTTATTAAAACAATTATTTGGAGATTGCATCTTTCTCTACCACAAAACTACCAGTAGACATTGTCCTTTATGAGAAGGCAAAGGATATGTGACTGAATTGGTTCTACCA
TAGAAAAACTCATTGTTACATTTTCTGAAATTTTGTAAGCTGATTGTTAAACACAGCCATTACTAAAAATTAAATTATATAAGCCAGAAATATAAGCTAAATTAAAAGCAAAGGTAATAAATGCTCAAAACTCACCAGTTTCTAAGTGTTTTATTACATATACTATTACCTATATTCTGTAGTTGTCTTATGTCTATTGTACATGT
CATATATACCTCCATTATGCTCTAACAGGTAACTGATTTTAGCAGTGACATATTTATAATAAATAATTAGTGTATTTTGATTTGAAAAATAGACTTAATAATTAAAACTGAGTTTTATAGCTAAACATTCTGATACCAAAATAGATATATATATTTTTTGCTTCAATATACGACTGACACTTTCTTTGACACTGTGGAAGCCAACT
TGATTGATACCATTCTTGTGTCAGTTTTGGTGGGTTTTGTCTTTCAAGGAGATTAGGATGATTAAATTTATATTTTTATTTTCCAGTGTTATTTAAATCAATTAAAAAAACACTTCTGTATCTGGCAATTTAGATATATTTTTATTACCTATTTTGAATGTGATTCCTTAGGTTTAGATAATATAATCTGGAGGATTTAGTCATAT
CAAACTTCGTTCCATTCAGGGTTCCTCAGAAAATAGAAAAAAGAAACAGATGATTGATATCAGGAATGAAAGTGGAGGCATCACTACAGATCTTATGGACATTAAAATCATAAAGGAATATTGTAAAAATTATCTGCTTACGAATTTTATAACCTACACAGAACACACCAATTCCTTGAATGACACAATCTTCCAGAACTCACAAA
ATGTTAAAGCAGAATTACATAGTTTACAATAACTAATTTGTTATCATGCTTACCCAATTACCAAAACCTTGTTGCATGCTTGTCGTGTGCGTTGTCAAAAATTAAAATAAAGTCTTATTTCTCTTAAAATATGAATTTTGTGAATGTGCCTATGACTGATGGCCACACATCCTTCGTAGGACAGCTGCTCATCAATTAGACCCTTT
AATAGAAGATCATCACAAAATGGTGCTAGTTATTAAAACTTTATTTCTTCCTGAGGATTACACCATCCCAGTTTGTATAATTGTTATGCCTTGGGTATTCATTAAACCTGACTCACTACTGAGTGAGCACATTAGTGAGATAACACACCGAACTGTCTTGAGACTAGAAATCTATAGGGGAAATTATGTCGTCAGGGTCAGCTAAA
ACAAAATACTGAGTTTGAATGTTGCCTTTACTGTTACTATGACTGGAGATATAACCAGTGGTCTCCATGCCTGTCTCCTCCTCTGCCAAATTATGTTAATATTAAAACTTCCTACTTTACCTGGTTCATATCACTCTTATGGGTAATCATGTGAGTTAACATATATGAAAACCATTTTTATGTATTTTTATATATATTTATTCTTC
TTGGCTGACCACTAAATATTACACTTGAATGTAAACTGCATATTATCAGGGCAATACAGATGCTTTAGTCTCTTCCTTTTCATATGACTTGTCAAGAAGAATTAAACAGAAGCTCTGAAACATTGAGTTAATTGTGCTTTTTAATGGGTTCTGTAAAACAGGTATGACTGTCATTCTTCCAACTTAAATAAACAAAACTATGCCTA
CAGATGCCCTTATATTGGGAAGCCTATTGTAAAATTAATAGATTTTAATGTTATATGTAGAACCATTGTCCATAGCATTCCTCTTAGCAATTGTAAAACCATTAAAACCAATGATGAAATAGAAAAGTTAGTTGCATATTACCTTAAAAATTATCAACTATAAAAGAAAAGTAAGAGCTCTGCTTCATTATATATTAGAATGGCAT
AATTAAATATAACTGCCAAAAGACTTGGCTTATTATAAGTATAATTTTATACTATAGAATTAATGCATATTATTATGGACAATTGCTAATGACTCTATGTATTAAACTATGTTTCAAGGACAGTTTTAGTAGTTTAATAATTGTTAGAAATTTTTAAGGGGCAAAATATAGGAGAGTTTATTTAATATATCTTGGTTCTAAAACCT
AGTTCCTGATGATTTATCAATGAAAAAATCCTTGTCTAAATTATTCTAAATGAGAAAACATACAGTATTTTCACAGTTTATATAGGCTGGGTCTTTTTACATTAAATTCTAAGTTCTCCTTTGAATTATATAGCATATAAATTGTTAACTTCTGTATTTTATAAATTATGGAATTAAATGCATATAAGCTATTTAACTTGGACAAG
GTTACCTAGAATCTAAATCAAAAAGAATGATTTTCCCAATATCCATGATCCTTTCCTCAGTTACATATTCCAGTCTTCTGAAATAGGATTCCACAAGAGAATTAAATTTATGGAAAATGATTAGAGTGATTATTTTCACATTTCTCTCAAGCATGATCTTTAGCTAATACAATTATTGATGCACTTGAGAAAAGTTACTACATTGC
GGCACAGGAAATGAACAGATACCTCTTAAAAGAAGACATACAAGTGGCCAACAAAGATATGAATAAATGCTAAACATCAGTAATCATCAGAGAAATGCAAATTAAAACCATAATGCAATAACATTTGACACCAGCCAGAATGGCTATTATTAAAAAGTCAAAAACTAACAGATGTTGGTGAGGCTGAGATGAAAAGGAAACACTTA
ATGGTTTTTGTGATTGCTTTTGCCACTTAGCTGTGAGCCCTACACGTGAGACTGCTTTTTAGTTTTTCCAGGTTGAAGTTTTCCAAAGAACACGTTTATAATTAAAATCCCAAACATGGGATATGGCAAAACTTCTGGTTTATCTAATGAGAAACATTTTCCCCCTTCCCAGCTTGGGGGAGGCAAGTTTCCTTGTAATCTCCCTT
CAGTGAAAACAACAAATTAGATGGGAGTCAAGGCAAAACTCCTGAGACTCAGAATAGTTCAGGTCCTAATGAAATATTGCTGAGGGAGAAGAAGACTTAAATTAAATAACGATAAACAGAGAAGTGATGAGACATGGAGTCTGATTGGGTCTGCAGACTCAGAGAGATGAAGATGTCAAGAATGACTCGTGGAATTTGCCTTCCAT
TAGATCAGAGCAATGATTTAAAGAAAGAGAAGAGTCTGATGAACTGAAGTAGAAACAGGCATTCCTTGAAGAAGAGTCATGATTCCCTCAAATAGGCAGAATTAAAAATGTTTTTCTGCTTTAGATCAGGAACTGACTTCTCCAGGAGGATGGGCTGTTTCAGAGTATCAGCTTATTGAATCTGATTGTAACTGTTACAAAACACA
TTCATAAATATTACTGCTGTTGATTTTTAACTAAATTCTATACTTATCAGGAAATAGACTTTTTAATGGTTTCAATTTATTTAACTTTATTGAGTCTTAAATTAAAGTATGTGTATTCCACTATTATTGTATGGAGAAATCCCTAATATTAAATAGATCAACTCCCTTGATAGTATTGTGGAAGTCTTCTATATTTTTTTGTAACG
AGAGCTGTGGATGGCTTCACGTTCACTGAAGGCGATAAGGTAACCACATCTCAATATGTAATGGTTTCCATTACCATGCAATTTCAGTATTTTCAATATCATTAAATCACAAATTAGTCTCCAATTTACCTAGTAACTTGTAGGATCAAATAAATGGTTTGATTTTTAAAAAGGTAACTAACACAATGTCGGCTTTACCACTTTCG
TTTATTGAGTTAGTTGTCACTAACTTTTAATTATTAGTTTATTTTAAATTTCTAGGCAATTTATTTTAGTGATAACTCAAATATTATTGGCGATATTTCCATTAAAATATAATTGATGTACAGTAGTAGGGCTATCCAAAAATAAATCAACAGCTTAAACTTTTCATAGAAATTTGGCATTTTCTTAAGATGCACTTGTGTTTACA
ATGGATATTTGCATTTAATTCCGAAGTTCACTATACCCAGTAGAGTGACAAGAGCTTTGATAATACTGGAACCAAAATTTAAAACAAAACACAAATTTATATTAAATTTTTAGTAGCATATTCATTGATAAACATATGAATAAATAGATGTAATTTTTGATTGATTAGTGAATAATTTGTTTATAAACTAGAATCTCTTTTGGGGC
ATTCAGGGAGATATGACTGTGAAGCTGCAAGCAGAATTGGAGGGCATCAAAAGAGCATGTACCTTGATATTGAATGTAAGTTACTTTCCTTTGTATTTTCATTAAAATAACTTTGCATGCTTTGAAACATATGATTTTTCAATAAAGACCAAAATATATATGTAGTTCACATTTCAGTACTTAATGCATAGCTTTAGAGGAAATAT
ATGTGAACATAATTTAAACATATAAAGAAGCTTATTTCAGTAAACACTTAGAAATTAGAAAAATTCCTTGGTCATAGCAGACACACATTTTATATCTGTGATTAAAATCTTGTCTTATGACCCTGACTTTTACACTCACCATAGTACATTTAAGCCAATGAAACTTTAAAGAAGATGGCTCATTTGCAGACATAAATTGGTTCTAC
ATATTTGTGTATATGAGTGTATATATGTATATATAGTATGTATGTGTATATACCGTATATCAATATATGTCAGTATATCTATATATACACAATATATGCCATTAAATGTATATTTGTATACATGAGAGTGAATATGTATATATTCATATGTGTGTTTACACATACCCACTCGTATGTACATATATGTATATATTCACTCATATATA
GATTTCATTAAGAATGATCCTTCCTCCTTCGTTAGTATTATATGTTCAATAAACTCAAAACAGGGAGAGAAATATCACATATCTGGAGACTTTGTTGAACATTAAAGCAAACTGATCTGAGGCCAAAACATAAAAAACAGTTAACAATGCTTTTATTACAAGCTTCCTGTTTTCAAGTTTACACCTACATTGATTGCAAACTATAG
AAGTGGCAAGGCCAGGTCTTGAATCCATGGACTCTCATGACATATCCAGTCTCTTAATCCAGCACTTTGCCAGCACTGTTAGAGGTGAAGAGAAAGGGTAATTAAACAAATAAGTATTTGCACAATTGCTTTTCTATTCATTTATTCATTCATTGAGTGGTGAATGGTATTCATCAATTTTTGGGATATAAGACACTAGAAAATAG
TTAAATATAATAACTATAAAATTTTTGAAATTATGCCAACATATACTATTGTATTAAACATTATTTAACTTTTGGATTATTAAAACTACTTACTATAAACATTAAATATTTTATCTATTATAGTATATAAATGTCCTCAAAGGTTAAGGAGGGGTATAGAGCCATTCCATTATTCACTCAATGGCTTAAGATGCTTATATCAGCAA
GAAGAAAATTTCTATAGAATGACTGTTTGGTACCCTCAAAATTTATATATTGAAACCTAGTCCTCAATGTGATGGTATTGGAGGTGGGGCTTTGAGAGGTATTAAATCCTAAGGGCAAAATGCTCATGAGTAGGATTGGTGCCCTTTTAAAAGATATTCCAGGGAGCGACCTAACTTCTACATCTATGTGAGGGTGGAATGAGAAG
AGTTTCTTCTTATATGACTTATCTATTTTTTAGGTATTTCATGGAAAGATTTCAGTGAAATTATTCACTCAGAATTGTAATAGTTTGATTTGTTTTCCTTATTAAAATGTGTCCAATTAGATATATATGTATATATATGTTTTATTTTGTTTTGTTTTGTTTTTCTTCTAGCAATGGTTGTTTTGAACAACCTGGAACCAAATACA
AAAATTGCAACAGTATATACTATAATCTCCCAAATTTTTAATTTAGTGTATATATTTTGAAACATAATGAATTAACTTAATCCGTTTAATTTAATAATGTATTAAATTTAATATATGAAGTAGAAGGCAAAATTTTAATAACATAGATAAAACATAAAATCAAAAAAATAGATTTTACACAGATTACTAAATGTTATACCCCCAAT
GTTACACACAATAATATGCAATTTGTGTCAATTGGGAAACCATTATAATTAATTATAATATTTTCTGTGTAAGAATACTCATTCATTATGTTTGAGTTAAATTAAAGCTAAAACAAGAAAAATTCCAAAGTAGTTTCAACCACGTACAATTAAATTTATGATTAGTCATTTATGTTAAATGAAATATATTGTACAAGAAAGAATTA
AATTTTTAAAAACTTGTTGATTCTGGCCACAGTAAAATGCGTAGCTAAAAGTAGAAGAATGGAAATGATCTGAAGCCTTAAGCCTTAATGAAGATAACATATTAAACAAATAACATAATGTTTTGTTTATTTGTTTGTTTGAGACAGAGTCTCGCTCCAGGCTGGAGTGCAGTGGCGTGATCTCGGCTCACTGCAACCTCCAGCTC
AGAATGTGTGGAAAGAAAAGTGGCTCCAGTGGCAAAAGTAAAGAACTCGAAGAAGGAAAAGCTGCATACCTGTGAGTATCAGGCATCTACATCATGTCATATTAAACAAGCGCCACAGTCAAGCTCGAGTGCTTTACCTGAGGGCGTTGTAGGGTAAAGGAGTAGGGTAAAGAGTTTGATTATGCAACATTGGACACTGCACTGCC
AAAATTGACTTCATTCAGTTCATTGTAAATGTATATTGAAAATTCTTGAACAACAAATAAACAAGTTAAAGAAAGATAACTGATATACTAAGGAAAGAAAATTAAATCATATAAAATGCTCAATTGAAATCGCCAAAGACAGAAAAATAGTGAAAGACAAAAACTGAAATAAAGAATAAGGGCAACAAATAAAATAGTTACAAATA
AATTTAATTATATATATTTAATTTAAATTAATTATATATAATTTAATTTAATTATATATAATTTAATTTAATTATATATAATTAAATTAAATTATATATAATTAAATTAAATTAAATTATACATAATTAAATTAAAATATAATTTGATTACATTAAATTATATATAATTTTATTTAAACACTCAAAAATCAAAGAAATGTAAAAAG
TTAGTGTTCAAATACTTCAAATCATATCCTCAGATATATTTTTAGCCCATGGTTTTATATAATCTTTAAGAACTAATTTTACCACTGTTATAGGTTCACCATTAAATATAATTGGCTAATAAAAATTTTAAGGTTGACTAAATTAAGAAGAAATTATTTAACATTTTAATGTGCCATAAAAGAGTAAATGATAAATAATTAAATGC
CTTTCCTTTACAAATTACCCAATCTTGGTAATAATTAATAATTATTAATAATTAATTTTAATTAAAATTAATAATTAATAATTATTAATAATTAATTTTAATTAAAATTAATGATTAAAATATTAACAATTATTAATAATCAATAAAAACATTAATAATGTCTTTATTAGCAGCATAAGATGGACTAATACAGCTACATTTCTGGA
ATGAAATATGATAAAACTCTTAGAATACCTGTAGATACAAAGCATTTATTATCTAGTCATGGTATGCATATTTGGTAACTGAATTAAGGCAGAAATGCATATTAAACTTTAACAATGTATTGGTGGAGGCCGGGCACGGTGACTCATGCCTGTAATCCCAGCACTTTGGGAGGCCGAGGCAGGTGGACCAGGAGGTCAGGAGATCG
GAAATTAAGACAATAATGCCACTTGTAATAGTATGAAGAATAAAATACTTAGAAATAAATTTAACAAAACAAGCTTGATACTTTTACACTGAAAAGTAAAATTAAATATTGAAAGAAATTAAAGAAGATCTAAATAAATGGAAACACAATCCAAGTTTTGAATCAGAAAACAGTATTTTTAAGGTGGCAATATTACCAAAATCAAA
ATCAAGGATTCCAGTGAATAATTCATTTTTTGGTGGATCCAAATGTCAACGTATTTATAAATTTGTTTTGACAAAAACTTATCTGGAATTCTCTACTTTAATTAAACTTGTGTAAAGTGATAGAACATATTTCAGTCTAATACATCATTTTCACAAGTAAAACTTTTATTTTGGGGCTAAGAAAGTAATTAAATGCTGAAGAATTG
CATCCTTTTGGGATTACTTGGAGCACTTATTAAACATAGACCTTTGGTATCACTTTAGAAGATTAAGACTGAGTAGATCTGAGGTGAATATCATAAAAATATTAAAATAGGCATCCCATCCAACAGGGTTCTAATATAGCTATGTGGGGACTATGGCTTGTATGAAAAAAAAAAAGCATTTGTAAAATGCTTCTGTAGTGAATGAC
AGCATTTAAAATTTTTAAATGTACTTTAGTCAAATATGACAATATTTTAATTACATTATAAATTCTACTTTCATTTCAGTGACTTTTCCAAAACAAGTTTATTAAAATAAATGCTCTAACCATTAAAACTTGTTTAAATAAAATTTGAGCAACCTAGCGTAACACAAGATTTTAAAATATTAGTACATTCTTAATAATTATTATCT
TGGTAAACATTGCTCAGAATCCAAATTGAGCTGTAGACTCAGTATCTTATTATGTAAGTGCAAGGTGTGAATTTTATGTGCTGAAGCCATGTCAAGCACTATTAAACTGACAAGGGTATAAAGAAGAAACAATACAGACCTCTTGGAAACTCTCATTATCAACAGGCGATTAGAGGTGTGTAGTTTCAACAGAGAGAGACGGAGGA
TTTATAAGCCATAAAAAGAGAAAAAGACCAAGTTTTATGTTAAAATGAATCTGTTTTGTTCTTATTTACAGAATTGTGTATATACTTTTAAAATCATCCCATTAAATTGCTTTAAAACTGTTTCTCCTGGGTTTTTTAGTAATTATAATTATAGCAATATCTGAACCCTTAAATCCCAAATAGTATGTTGTTTACCTGCTTCAGTA
AGATTAAACATATTTTACATAGCTGTAAAGCAGACAGAATCCTTCAGGGCTGTTGTTGAACTCTTGAAATCAGAAGCTGAGTTTTGAGTGGTGTGAAGAAATTAAACATAACCTGAAACAGGAGAAAACAATGGTATAAAGATAAACTGTCCTTTCTGTTGCACCAATTTTTCTATGGGTCTTTCAAAAATAAGGAAAGTTATAGA
TAAGTTTACGTTTGTATATTGTGTAAGGTAGGAAGGAAGGAAGGAAGGGGTCCAGTTTCCATCTTCTGCATATGGCTAGCCAGTTATCCCAACAACATTTATTAAATAGGAAGTCCTTTCCTCATTGCTTACTTTTGCCAACTTTGTGGAAGATCAAATGGTTGTAAGTGTGTGGCCTTATTTCTAAGCTCTCTATTGTGTTCTAC
GTTTAAAAAATTAGGCTTTCTAATGTCAGAGTCTTCATGATTTAATCATTTAGAAGTCATAGTAATCGGTTTTATTTGGAACAGATAGAGCTCTTAACTGATTAAACAGAAGGGGAATTCTTTGGTTTTCTTTTTATTTGTCTCTTGATAGTCCATGGAAGTGCTGAGGACAGGAGAGCCACGCTGGAGAGAAAGTTTGCTAAAGC
AAAAAAAACTATGCTTTTTAAAATAGTATTTGTTTTGTAAGTTTTATTTGTTTTATTTGAATTCATGCTAATATTGCATATAATTATTACACAAAATTAAATTAAAAATCTCAAATAACACAATCAAAATAAAATGCAATAAACATAAATTTGCACCCAGTTGGGCATATCCACAAGTGAAAATTATGCCAAATGGATTTAAAACA
CAGTCTCTTAGCAGAATTTTTGTGGTTCATCCCACCTAGTGCATTGGAGAGCTCCGCATCATAGTTTAGGCTAAGCTTGTACTAGGAATGTACTGGGTGAATTAAAATATATATATATTTCATTCATGAAAACATTGGACAGTGGACTCAACATAGTCAAGTTAATAAATACTAATAAAATTTCATTTCCTTAAAAATGTAAAATG
AGAAAAATAACTGCCGTGTTATAATAATACTTTCTGTGTTATTTTTGAAGCTTGGGAAATACACCTTTCTGAAAATTGAATTATTTAATAATTTTCTTCTATTAAATTTTTAAAAAGTAACTGATAAAATGCAGCTGGGTGAGTTTTTTTATTAAAAGCCTTACAAACGATTGTTCAGATGTTAGTGATAGTTAAAACTGAATCAA
TCTGCCCCTAGATGCCCTAATAAAATACCACAGACTGCCACACTGTGTGCTTTAAACATCAGATTATTTTCTCAAAGTCCCGGAGAATGGAAAGTCTAAGATTAAAGTGCCAAACAACTTGATTTTTGATGGGGGCTTTCCTTCTGGCTTGCAGATTGTAGTATTCCCCTGTGTCTTTACATGGAGGGAAAAAGACAAACAAACAA
TTATCTTATTTGAGGTTCAAAATAATGGGATTAGGACATTCTTTACGTCTCCTATTGGATGGACCATTTTTAGGGCAGAGTAAATATTAAGCCATCATCAATTAAAACTTACTCACTGTATGAGTTAGGGTAATCCAGAGAACCAATAGCTCTATCAATTTATCATCTATCTCATCATCTATCTAGAAATATATTTTAAGAATTGA
TTTGAAATACATATTATAATGTTGTTTTCTTTCTTGCTCTTACAAAATTTCCCATAAAACATCTTCAACAGAAAATACACCATGAATTTTAATGATATTTATTAAAATATTGTTACTTTTTTGTCTTTTATAAAAATTGTAGAAACAGCTGAATAATAACAAATATTGGCATTATTAATTCATCAATTTAGAATGAGTATCCATTT
AGTACCACAAGGTTGGCAACTAAAGATGTTGTGTAGTGTGTGCACATATGTGTGTTTATGAGTAATCATGCCATTATTCTATATCACAGAATGTTTACATATTAAATATAATGAGGTACCTTGGCAGTTATAACTGGTTTATATGTTTCATTTGTTGAGAAATGTTGAAGGTACAATTCAGAATGCTGGAAATATTTATAACGGCA
ATTTTACAACTTCAGACCTCATGACTTTGGTGTTATCCAAGTATCTATTAGTATGTTTCTGAATACATTTAAATGAACCAGTTGAAATATTTATGTGTATATTAAATTCCAAAAATGTAATAAATCACAGAGTTTCATTTACAGTTTATTAGTGAGTAGATTACCTCCTCTGCTTCCTGGCTGCTTTCATATTGATCTGAGATTTA
TATATTATTCAGAAAGTTTAGATAGCACATGATTTTTAAAATTACAGGATCTTTATTACAGTATTATATGACATACAGCAATACACTGCAGAAGAGAATTATTAAACACTTCAAAACATTCATAACTGTTTGCCTCAGAAAAAATATTTTCAAGTTCATCCTCTTCCAGAATGCTTAAATATTTCTACGATTTATTTAATTCATAT
TCGTGATTCACCCGCCTTGGTTTCCCAAAGTGCTGGGATTACAGGCGTGAGCCACTGTGCTGGGCCAACTTTTTTTCAGTGACCCTGCCATACATTAATGATTAAAAACTTACTGTCAATCTAATTAACATCTCTAAAATTTCTTTTTCTTTTTATCTGGGAGTTCCTATAATTTTCCTTTTAATTATACCTGGTCTTCCATTTTA
GAATCTATAAATTACCTTGGGCAGTATGGCCATTTTCACGATATTGATTCTTCCTACCCATGAGCATGGAATGTTCTTCCATTTGTTTAATTCAAGATGGATTAAAGACTTAAATGTTAGACCTAAAACCATAAAAACCCTAGAAGAAAACCTAGGCATTACCATTCAGGACATAGGCATGGGCAAGGACTTCATGTCTAAAACAC
CTGGGAAGCTTGTAAGAAATGCAGAATATTGGGCTCTATCAAATAACTACTGCATTAGAATCTGAATTTTTAATAAGACTCCTAAGTGGTTCATATAGACATTAAAGTTTGAATAGCAGTGATGTAAATTACATAAAGGTAATCTTTTAGTGGTTTGAAAATAAATATTGGCCTCTGATATTAAACCTTCATCCTATGCACGATGG
GCCACCACACCCAGCTGCATTTTCTTTTTTTAATTGTATATTTCCTTCGGACTTACGTGTGATTTTACCAAATACTATTTTTTATAATTACATTCCATCTATTAAATGCAATTAAAATACTATTAAATAGTATAAACTTCTTTTTTGGTTCAAATGAAATAAAATGATATCGTTGTGTATACTCTGGGCCTTGGCAACATTTTCAA
TACATATAGTTACATTTCTTCTCTGATATATAAACCCCTAATTTTAGTTGGTTAGGGAGATGAATTTGAGACTGATCTCCCATTTCCTTGGCTGCACACCATTAAAGCCTCCTTTCTTGGCCATAATCCATAATTGTCTCAGAGATTGGCTTTCAGTGATTGGCTTTGTGTGAGCAGGAGGACCTAGACTGAACCTTTTGTGTTTT
GGGAAAGAGATCGTTAATCATCTCTCAATCTCAGGTCATCAAGTCAGAGACCATGGAAATGCTAAGAGTTTAGAGTAGAAACAATGCCCAAATCATACGTATTAAAATGAGAGACACCATTAGGTTAGAAGTAAAATAATAAGCATAAAAATCCTAGTGACTATCTTATTACGATACAAGTAGACTTTATAAAAAAAGAATGAGTC
CTTTGCCTTCTGCCATGATTGTAAGTTTCCTGAGGCCTTCCCAGAATCTGAGCAGGTGCCAGCATCATGGTTCCTATATAGCCTGCAGAATCATGAGCGAATTAAACCTCTTTTCTTTATAAGTTACCCAGTCTCAGGTCTTTCTTTCTAACAATGTGAGAACAGACTAATACAAAGAGATATAGGAATTGTCATTTTATTAATTT
ATTCTAACAGTTTTGAAAGTGGAAATTTTGTGACATTGCAGTTAGTGAACACTTTGATTAAAGATGTACAACTAATTTAGAAAAATAAAATGAAATTTAAATTAAAGGACTCATTTGCAATAATACTCAAAACCATTAGTGGGACATTTGGGTTGATTTTAAAGTAATTCTTCAGATTTTCTAATGTCTGCTTTTTAATGAACATC
CCCTAATTTTTGACTCCATGATGTTCTATGCACATTACACATTTTGGATTCAAATTACCTGTTTATAAATCTGTTTCAGCCATAAGACTGTGAGATCTTGATTAAAGGGATGATGTCTAGATTTGTCTGTAAGTATCCACTGATCAATACAGCATAATTGTGGCACAATATCTAAGGTTGAACCTACATGCTAACATGTTTTGCCT
TTAAACCAAAATTTCCAAAATCACCACTAAAGACCTTATTCATGTAACCAAACACCACCCGTTCCCCAAAATCCTACTGAAATGAAAAATTAATTAATTAATTAAAATTTCAGCTTTTATTTTAGATACATGGAGTACGTGTTTGTTATTTACCCCCACTTTTTAATCGATATATCAAAGTTGTACATATTTATGGGGTGCATGTG
TTGTGTGGGTTTTCATACAAGTCTTTCTTAAACAAAATAACTTAGCTTTCAGAGAGCACTGTAATTTTCCTTTTGCTTTGTCTCGTTTTGTTTTATTTTCATTAAATGTGTTGGAGCACAAAATGCAGAAGGCTAATAATAAAAGAAATATGAGATAAAGGTTCTATATGACAGAGATGTGTAATTTTGAGATTTAATTACAATGT
CAACAGACATATGAAAAAATGCTTATCATCACTGGTTGTTAGAGAAATGCAAATCAAAACCACCATGAGATACCGTCTCATGCCAGTTAGAATGGCAATCATTAAAAAGTCAGGAAACAACAGATACTAGAGAGGATGTGGAGAAATAGGAACACTTTTACACTGTTGGTGGGACTGTAAACTAGTTCAACCATTGTGGAAGTCAG
CAGTTCTCCTCATTCTTAGCTCTCTATGTCTTGAAAAGTTGTTGGAGTTATTATTTTTGGTAGGTACATCTTTTAGTCTTTATGCTTGAGTAGTTAACATATTAAAATTACAGTGTTATAATATTCTGTGATTCTCTATATACATATTATTACTAGTGAGTTTTCTACCTTTGGATGATTTTTTTATTGCTCATTAATGTCCTTTT
GTATATCTTCTGGACCCTCCCAGCTGGGACGTGTAGGTCTAAAGTGACTAATCCATTCCACCATCCCAAGCTCCCTAAGCCTTTGGATCCCTTCCTTGACATTAAACCTAGGGAGATCAGGCATTTCCAGCTGACTCACAGTGGGCTATCTTTTAATCCATATTTCAGCTAACCAAGCAAATAAACTGTTAGAACCTTTTTTAATT
ATGCCTCTAAACCCAGAACTTTAAAAGGAGGCCGAGACGGGCAGATCATGAGGTGAGGAGTTTGAGACCAGCCTGACCAACATGGGGAAATCCCATGTCAATTAAAAATACAAAAAATAGCTGGACGTGGTGGCCTGCGCCTGTGCCTATAATCCCAGACACTCAGGAGGCAAAGGCAGGAGAATTGCTTGAACCCAGGAGACGGA
GATAATTAATTCCTGCCAATTTAGTACTTCTTTCTTTTGCCTACTCTTCCCTTTACCCAAAGAATCAAAATTTCACAGGAAACAGCCATCATTAAATTAAATTAAACAGAAATGTAATTTTATAATTAAATTAGAATTAAATAGAACTTTTGCTATGTCTCCTAGAGAAATTGTGCTGCCATTACAGACTGAGACCTCTAATCCTG
ATGCTGGACAAATGGAGTAATATAGTCTTATAAACTGAAATTTTTCTCTCATAAATATGAGTTAAATACTCAAATATTTAAGTATGTTGAACATTAAAAAATTAAATGTATTTTTGGTAGATCACACTGTGATTAAGAATAATTCAATATATGAGAAAAATAATGTTAAAGTAACTATAAATCCCATCCTTCAGGTCTAAATCATC
TCTGTCAATTCACGAGAAAATAACTAATTTGATTTACTTAAAATAACCCAACTGTAGTTCAACAAAATTGTTCATTAGGGTTCAGGAAGAATGTGAAGAGATTAAAAATAAACTTTTTGGAAAAAAAAAATCTCCCCATAGATTTTAAAACACAGCTCCTTTCCAAGGTTTTGTAACTCAGTCAACATAAATGGAACTTCTCAGTT
TTATTCAGTAGATATACCTATTACAAAAAAATCAAAGAAATAAATTTATGAAGATGAAACAGATAATTACATACATATATTTTACAGTTAATTTAATTATATTAAATGTGTAAAAGAATATAATTCTAAGACTTATTAAACCCATCTTTGAAGGTTTTTGTGAAGGTTTGGTCACTTTCTGCATCAGTTATCACATGTGGCAACTC
AATGTGAGCCACCTTGGATATTGTAGATTTTTAAATTGATTTGGAGGATGATAGGAGGGATGTACAAATGAGATTTCACAGGCTGAGAGATCTATAGACTATTAAACAGCAAACAGATGCAAGGCATGGGAAGAGGGATGGTCAGCAGCCCACAGGATTGTGGAGTGACTGTTAACAAGTGCCTGAAAAGAGACCAGACCCACTGT
TCAAAAACATAAAGTGTGAGTTATTTTGGTGAAGCTTATTGTGCAAAAATGCTTAGTAACATGAATACTTAGTAGTACATTCTTTCAAATGTATTGTGCTATTAAATGTAACAGATTAGAATCATAATTTCTACATAACATTAAAAAGCAGCTGTTGTATTTATTTTCCGACACCAAATTCTTCTCATAAATATACAACATTTATT
GGTGAGCCACACCCCTGTTGCACGTCCTGTGAGGGGAATCTGGGAACTCTACCAGTTCATTATGCATATTTTAAATCAAATAGCTCAGCTATTGAATTAAATTAAATGACACATGTTTTGGGTTGTATTTATTAGTGTTAAATTTTAATTTTTTGATCTCAAGGACAATTTGTTATATATTTTTTAATATATTGATTATGGAAATG
CATTGTTACTATTTACTAGATTATCAACTTTATTTCCCTCCCTATTCTCGACTATGATTATGTTGTTTTCATGTTATGTCATTAACTATTCACAAAGCTGATTAAAATAAACTGATTCTAAAACAGATTTACAGCTATATGAGTCACTTATTTTTAATCTAGAAAACATAAATACATGCCCTCCAGAAGACACGGTAGTTTATTGA
TTAGTTCATAACTTCATTATAATATTCTTTTAATATTTTTATATAGCAAGGATTTTTCTTATATGATCACACTGCATTAGAAATACATCAATATCCTGGTATTAAAATACATTTCATCTCAAAATTTTTGCTTTTCATATTTAAGTCTTTAAACTATGTGGAATTGATGTCCAGTGTGAATTTTCACTACAATTTTATCATACATA
TATATTAAGGTATTAGGATATATGCAACAATCAAAACAAATGTAGAACATCTCTAAATTCCAAACAAAATATAAAAAATGAAAATATGAAAATCCCAAAAATTAAAGCAATAAAAAGAGAGCACACAGTGACAAAGAGTTATATAAATGCATTAAGGAAAACAAAACAAAGATCAAACACCTTTTTTGTCCTATTAATCAAGTATG
AAATAAAAGTCAAAGCTAATGGGGATAGCATTATATAGACTTAGTAGGATGAGATAAACCAAATGGACTACTTAAGCTGTAGCCTATATCAATGTTGTACATTAAATAGTATATAACTTTTATGTGACTGATATAGTTTGTATGTTCTTACCCTCCAAATGTTGAAATGGGTTCACCAATGTTGGACGTGGGCCTAGTGGGTGGTT
TCTTATTATCTGTGAATGATAGTCTGAAATGTCAAAAGTGGTAATTATATGCAAAATAATATGACATAACTTTATAAACATTTAAAATGCATTAAAGTCCATTAAAATTATGCTTTGGTTTCTGAAAGTACAAAATGTCTTTCCTAGAAATACTTGTATGTTGGACCTGGCAGAACTACAATTCTTTCACATTTTAAATAACAACA
TCTGGCATGTTATCAGCATTTCTAGATCACTAGTTTTTCATCAATGGAATGAAAATAATTACAGTACCTGTCTTATAAATTTGTTATTAGAACAATATGGATTAAAGCATGAAACTATTTTGTAAACATTCTAGCACAATGAAAATTTTCAAGAAATGCTTGTTGTTATGATTTTTTTGTTTATTGTTAAGCCACCAAACCTGATG
AAATAAATTTAAAATGTAAGAAATATTTTAAAATATTGACTCAAAATATCCTTGAAGGATCTCAGGATGGAATATAGACAATTATATAAAAATTTAAAATATTAAAAAGTATTACTAGTAGTGCAGGGAAAGAGGACATGGGAAGATGTTGGTCAAAGGGTACAAAATTACAGTTACACAAGATGAATTTCAAGAAATGTACTTAC
CACCCACACTCTCTGGTTTAATGGCTACTTGACCACTATACATAATGCAAAAACATCAGTATGGATCTATTAAGAATAGGGCCCTTTATAATTCAGTCATATTAAATAGAGAAATTAGAACTGAAATAATGCTGGAAGGAAGTAAGAAGACATAGGTTGAGTCCTAATTCTCCTGTTTAGGATTTACGTACTTTCAATTCCTTACT
CCAAAATGTATACGTTGAAGTCATAACCCCTAATATGACTATATTTGGAGACAGAGTCTTTAAGAAATAAAGTTAAATGAGATTTGAAGCATGGGGCCTAATTAAATGTGACTGATGTCTTTATAAGAAGGGAAAGAGACATCAGGGATTTTGAGCACAGAAAAAAAATGTTATGTGAGGACACAGTGAGAAAACAGCCATCAGCA
TGCAAATTACATTTATAAGTTTAATTTTTGCATGTCAAATAGAACACTATATTTACACACATAGTTGGCTTCTTGTCTAAGACCTTGACTTGATGAAATGATTAAAACAATTGTCTTGCCCAGAACTTGACTATTATTAAAACTGTTTTTATTCAAACAACATACATGAGTTGTTCATTTTTGTAACTTAGGCATTCATTTTGAAA
AGAGCAATGTTGCAAACATCAAACTAGGCTCACACTATTTTTTATGAAAGGAGATTCCATATGGGAATCAATGAAAGAGTTGAAAATAAGATTTAATTTAATTAAAAGAAACAGAAACAATACATTCTCATACAGTCCAAAGAAGGTAAAAATAAGCATTTGTAGTTCATGTTGATAATTGACAAACTTTAAAAGTATATTCTTGA
TTTTACCAGATGACAGTTTTACTTGTGTTAAAAACAGAATCATAAACAGTAACTAAACACATTGATATTTTACCAGATGACAGTTTTACTTGTGTTAAACATTAAAAATGGAAATAGGCTGGGTGCAGTCCTCATGCCTATAATCCCAGCACTTTAGGAGGATTGAGCCTAGGAGTTTGAGACCATCCTGGGCTGGTTTGATGAGT
TACTTTTATCTGTATTTGGCGTGAAGTTTTTATCATTCTAACCATATTGTAGGTGGTGTGGCAAAAACAAGAGATATTGTTTTATTGGCCTTCTGTGTCTATTAAATGATTTTTTCTGTGGGAAAATGTCTGATAAGAAAAATACATATTTTAAAATAATAAGATATCATAACTAAAGAACTGGAAAGTATCATATGAAATAACCT
CAGTCCCATTTCTTGAGCTAATTTCATTTTCTCAAGCTGTGTTACTGCTACACAAAGCAGTAGATATTGGAGATATCAATAAATCTGCTATTGTGTTTTTATTAAAACTCAAAACCCACAAGAATTTATGCTTTAGGAAATAAAATCTCCAACTCTTAGAAAACAGATTGATATGAACATTTGCTGTCTGAACATCAGAAAGATGG
AAAATTACAAAGGTGACAAACAGAAAGAAAAAATCAAATGATGCACTTAAATCTAACCATATTAGTAATAGCATTAAGTATTAATGGCCTATAGATTCCAATTAAAATGAAGAAATTGACAGATTTGATCTTAAAAAAGAATGATTCAAATATATTCTGACCATAATAGGTACATTACAACAGAAATAAGCTGAAAGTACAAAATT
GGTAATGAAAATGTCGGTTTTCTTGATTATAATGATGGCTTCAAGCACAGATACAGATATTAAAACCGGTAAATTTTTCAAATATGTGCAGTTTATTTTAATTAAATTATTCATCAATAGAGTTTAAGACACAAACAACTGGATTCCACCAGAAAACTAAATATATTACCTTGTTAAATTGATGCCTAAGTGAAGCATAGTGCCTC
CAGAATAACAAGAGTTTGAATAGCCAAAGTGATCTTGAAAAAGAATACAGCTGGAGGCATCAGCTCTCTGATTTCAAAAATATATTACAAAGCTACAGTAATTAAAACAGTATCTGTTTCCAAGGATGATTAGGAAGGAACATGTGAGAATGATGGAATTACCTCCACCAGATTCTCTTCACTGTGCTTCTTTCGGAATATGAAAT
TTAATATAGTAAATGTTGCTGACATCCTAAAATTATGCTAATTAAATGTATTTCTGAGGAGAAAAAAGTTTCATTAGATGCTTTTATTTTTACTTTATCAATTAAAAATGAAAAAGTTAATTACTTAATGCTTGAATATATCTTCTTATGTATACATAAACTTTAGATAATCAGCTATTTACATCTTAAAATAATTAATATTAGAA
AAAACAAACAAACAAAAAAATTCCTTTTCCACATGTCTAGATCCATACACATGTAAGCTACACCTCTTCAAATACTCAACCCTGTGCTTCATTCACAATTATTAAAATTCTGTGCCAGATACTAAGGATACTAATTAAAAAAAAAAACACAGTTTATGTCCTTACAAAAGTAAATTGTAAAAGCAGTTGCAATACGTTGTTCTTAC
GTTACACTCACACAAACACATACACATTCAGGTTTGTTTTGCAGTTAGGTTAATGATTTCTCATGAGTCACTTTTCTAACTCAAAAATGGTGTAAGAGAGATTAAAGTTATTTTATTTGCATAAATGTTTATTTGTTTCATACGATTTCTGTTTGTGTGTTTGTTGAATATCAATTGATTATATATAACTATTTCTGGATTATATA
ACAAGAGCAAAACTGTCTCCAACAAAATAAAGAAATAAAAAAAGACATAAACATTTGGCTGAAAGTTTTCTAAAGGTAGACTGAAAATAAAAAGAAAGCTATTAAAATATTATTTTCTGATGGCTAAATATGGTGTCTGTCAGATTTTGACAATTTAACAAAATAGACAAGAGTTCATTTGGAGACAATTTACATAACGGGTCAAA
GAAATCTAAATATAAACCCTAGCCAGCAATTGAATGGGAACTTTATCATATGAAATACATAGAGGTCAAGTAATCATGTAAAAAAACTCCAATTTTTGGAATTAAAAAGAAAACTCAAAGTCTAAAAAATAGCAAAGCTAAAAAAATAGCAATGTGTCATCATTACACACCCCATAGAATGGTAAAAGTGTAAAACGATGCTCTTT
TTCCTACTTTAAGCTAAAGAAGTGGCTAAACCTAGGTGTTTGAGTACTTGGGCATAGATTGAGGAGATACTATTAACATTTTTTTGTTACATAACTGAAAATTAAACATCCTAAATATTTGGAAAACCCCTCCACAACTTCATTTTACTTATGAACTCAATTGAGGACTATTGTGATAAACATTTCTTATACTTACCAAAGTTTTT
GGCTGCCTCTCACTCTGTTCATTGTGTCCTTAGATGCATAGACGTTTACAATTTGGATATTGTCTAGTTTTACTTCTGTTGCCTATGTTTTTGGTGTCATATTAAATAAATCATTGCCAAATCAAATGCCATAAGACCTTTCCCTATATTTTCTTCCAAGGGTTTTATAGTTTTAGGTTTTATGCTTAGGACTTTGATTAAATTTT
AATCAATAAAAATATATTTTTGCCCTGTGGATAGTTTTTTAACCAAAAGGCATGAAAGCGCTTATCAAAAATGTAGTGATTAGTGAACTAAACTATTAATATTAAAAACATCATCAAAAAACCAAGAAGATACTAAAAATAAAAACCATTTTTTGGAATATACATTAGCAACTTAATTAAAATATTATCAATACAATATACAGATA
GCTTTGCCACAGTTGCTGCCATGCCAAACTCTATTTCTCTAAAAGTTTGACGTTTTCTTCAGTTGGCAATATTTATTTGAAAAGGAAGTGAAAGTGAAGTATTAAAATACAGTGAGAGATGTAATTCTCAAATGCCTCCCATGAACCAGCAGTATCAGCGTTACCCGGGAACTCAGTAATTTAAATGTTTGTGCCCCATTCCAGAC
TAGTTTATAACAAAAACAATATTTAATTTTCATATTTTAAACACATTTAATGAAGTGCATGTCAATGTTAATAGTAATTTATGAACTAATATATATAATTATTAAAATAAAAAATCCAATTTTAAAATATGATTTATAATTTTTTAACTGTACTTCAAAATATCACAGAATGGAGCGACAGGCAAAGGAAAGAGGGGGAAGAGAAA
CTTTTATCTCCTTGGTTAAATATATTCCTAGGTATTTTATTTTTAAAGCTAAGTAGAATATTTAAGCAAGGAGATAAAGATCTATTTTATCTTCTTGGAGATTAAAAGAGATTTTTGTTTGTTTGTCTGAGTCAATGTCTCACTCTGTCACCCATGCTGGAGTGCAGTGGCATGGTCTTGGCTCACTGCAACCTCCGCCTCCTGAG
GGATATAGAAATGGCACATAAGCATATAGACAGATGCTGCACATCACATGTCATTAGAGAAAAGCAAATTAAAATAACAATGAAATACCACTACAAATGCATTAAAATTACCAAAATTCAGAACACTGTCAACACCAAATACTGACAAGGATGTGCAGCAATAGGAATGCTCATTTATTGCTGGGGGTGGGGGTGCGGCAAAATGG
TCATTCCCTGATATAGAGAGTTTGTGTGCGTGTGTGTGGGGGCAGGGGGCAGGATTTATAGCAAAAGAGTGATGAAATGCCTGAAACACATTTTTAAAGCATTAAAAATGATAAAATATATTTCAATTTACTCACTTCTTTACCATTTTCAGCCCTCTTTACTCTTTGGTGAAGATCTAAATATCCTTCCAGTGTAATTCTCCTTT
CATCAACTAATGGACAAAATAACCAGCTAGCATCATAATGACAGGATCAAATTCACACATAACAACATTAACCTTAAATGTAAACAGGCTAAATGCCCCAATTAAAAGACACAGACTGCAAATTGGATAAAGAGTCAAGACCCATCAGTGTGCTGAATTCAGGAGACCCAGCTCATGTGCAAAGGCACATATAGGCTCAAAATAAA
CTTAGAATAAAGTGAAAAAATTAGAAAAAGAACAAAAAATTTCTCGCAAAACTAATGAAGTGTTGTGCTGGAATAAGTGAATTCATTGAAATGAAGTAGCATTAAACACAAACAAGGAAGGAGGAGTAAGAAGAAATTAATAGAGAAAAATATTCCTGACCTTGAAATTTTAGATAATTCTTTTTATCTTGAGATCATCCTTTATA
ATGTATTAATAAAAAAAAAAACTTGCTACAAAGATAATATAAACTATATTCAAATAACCCTCAGGGAGATAGATGCAAATTCCTACTCAAATCTTGGCAAATTAAATACAGTAATATTTTTAAATTATCATTAATAAACATAAGTGGAGTTTATCCCTTTTTATATGATTGGCCAGTTCAATTTAATGTATTAATAGACTAAAAAA
ACCTTGCTAAAGAGATCCCCAGTGTGATACTACACAAGTCAAACCTTTTACAAGACTATGACTCAGCAGATTATCCAAGGTCAACATGTTAAAAAAATATATTAAAGACAGTTGGAGAGTAGGGGCAGGTTATTTACAAATGGAACCCCATTAGGTTAACTACAGACCTTTCAGCAGAAACCCCAAAAGTCAACATCTTTAAATTA
AAAGTAGGTGTTTTCCCAAGAAATATGAGAGAATTTGGGAAAAAAATTAATGTTACTGGCAATACTTTTCAAATAAATGTATATTGATAAGATTGTATATATTAAATATTCATACGGCATAACAATTTATTCTACTGTGATAATGAAAAAGCAGGAGCTTCTTATTCATAGAAACCAAATTGTTACATTATTAAAGCTCTAAGGGT
ATACAGTCTATTTTAGTATTTCCTGGACCTTTGATTCAAGAAAATTAAGTGCTTAGTGATCTCTATGACAGAAAAGGAACAGGTTGATATTAGGAGATATATTAAAAGGAGAGAAAAAAATTATATGGCAAATGGCATTCACATTTTAACACTTTTCTACCTTACTTCCTCATTTCATATAAAGTAGAATTCAAATAAAAGTACAA
TAGAGGGACAACACAATGAATAAAAATCAATAGAAACAAACAAATAGTTCTCCAAGGACTTCTGCTATTGAGAATATCAAATAGCAATATTAAACAGCAAATTAAACAGACAAGACCGAAAACAGAATGAGAGACAGAGAGAGAGACAGACAGAGGACAGACAGAGGAAGATAGAGGGAGAAAAACGTGAAAAAATTAAAGAGATT
AGCCACCGCATTCAGCCTATTTCTTAAGTTTTAAATGTAAATATCTGCGGTTCACAATATAGACAGCCAATAAATAGGCTCAATAGAAAAATAAAATTTGATTAAAACTAACTCTATCCCCAGGGAACTGGCTTTCTTCAGGACGTTTCTAGTAAGACTAGGACAGAATATAGCTGAACAAGCTAACAGATATCTGGCATACTCTC
ATTTTTCTGGGTGATGAGGATAATATGGAGAAAATATCACTGTACAAGAGAACTCAACCAACTGAGGATTCAAGATGATGGTTTATCTATCTACATAGATATTAAAGTCTTTCATGGATGGTAAAATGGCAAGTACAGAAACAGAAACTCCGAAAAAGAGAGAGAATCCAGGTGAGGGATCTTGAGCAGTTGAACACAGCAGACCT
TCTAGAGTAAACATGCACACACACATATGTATAATTAAAACATTACATAGCCATCCTGGTGGGAAATAGCTAAAGCTGAGCACAGAATAAGAGTAACAGTATTAAATATTTTTGTTAATTTAATTTTGTTTAAATAAACTCATGAATTTCAACATTTAGCAAAGAAAGACAACAAAGACTATTACAACCTAAGAAAGCAAAGGGGG
TTTAATAAATTATTATATATTATTAATTATATATTTAATAATTATATAATTATTAAATATAAATATAAATTATTTAATTATATTTAATAATTATATAATTATTAAATTAAATATAAATATAATTAAATTATTATATATTTAATATAATATATATTTATTATATAATATTATATATTATATTTAAACTTAATTTATTATAAAATTAC
CAGAGTTGATGTTACAATAAGATGAAATTTTGGGATATTGTGAAAGTATGAGTTTGTATGTCAGGGCACACTCTGTACTGTAGAGGTAAATTATTGGGAAATTAAAGTTGCCATAAAATATTTGCCACTTCTACCATAAGGAAATTCATTTCCCTCTCCTGTGAATTTTGGCTGACCTTGTTATGAGTTTGCCTGGAAGAATGGAA
GAAAATTTGAACATTTATATGCCAATAAATTAAATAATCTAGAAGAAATGGATAAGTTCCTGGAAACATACAACCTACCAATATCAAATCATGAAGAAATATTAAATCTGAATCTATCAATAATGAGTAGCAAGATTGAATTTGTAGTGAAAAGTCACCCATCAAAAAAATCCCAAACTTCAAATCTTCACTGATGAATTCTACTG
AGGGGATATTGGAATGCACTCACCTTTTTTTTCTCTAAAGTCTCATATAAAAGTGAGTTAAAATAAGTTCCTTTTTGGTATTGTTCATAAGTATTAAAACATTAAATATGTTTATCATCACCTAAAAAACATAAGATTACAAAGCTGTGGTTTTAGCCAACTTTTTTAACTTTATGTGCCTAGAATGTAATATTTCCGGCAATCTG
ATTGGTTTGTCCCTTGAATACAAAGTTGTTTTATAATATTAAAAATCTCACTCACATTAAGAGATTAAATATATAATTAAATATACAAATATGTAATTTTATTAAAAATGAAACATATAAGTAGAAATTCTAAATGTATTTCATATTGTCTAACATATATTATTGAAAAAGTCATTTGTATATTACAAATGAAGGGAAGCATCTTT
ATTTGACAGTTTATATAAAAGAAACAAATTTCTTAACACAAACTAGAGAAACTACCTCAAGAACAAGAAATTCCTATGTAACATGAATAGCCTTCTATCTATTAAATATATTAAATTTCTAGTTAAAATCCTTCTCACATGGAAACCTCTGAGCCCAAATGTCTGCACAAGTGCAGTGAATTTTCCAAAACATTTAAGGTAGAAAT
GGCTTATGGCTGTAATCCAGCACTTTGTTAGGCCAAGGTGGGAGCATCACTGAGGCCAAGAGTTCAAGACCAGCCTGGGCAATATAGCAAGATCCTCTATATTAAAAGATCACAAATCTTTATTTTCTTCAATGCAGACTCTCTACTGCAGACTCTCTACGTAGCCATTTGTACACCACGTATTTCCAGATAATCAGTCTGTCTTC
TTGTCAAGGTAACAACCAGAAAAGTAACAGAAATAATGCATAAATACATTGCCAATAACATATTCTTTGTATTTTACTTTGTATTTGTGCTTACATGAAAATTAAAATAAACATGTTATATTAATAGTTATAAATTACATTTTTGTTGTAACTGAAGTATTGATTTCTTTTATCTCTTAAAATTAAAAAAAAAGACAGTTTAATGC
CAAATTTACCATTCCTTCCCATGGCAACAACCTGACAACCTGTAAGTTACCCCCCTTTTCCCAGAAATTTCTGCATAATCCTCCCCTTAATTTGCACGTGATTAAAAATGAGTATAAATATAACTGCAGAACTGCCTCTGAACTGCTACTCTGTGCATACTGCCTAAGGAGTATCCCTGCTCCACGAGGAGCGGTACCTCTGCTGC
AGACTCCGTCTCCAAACAAACAAACAAACAAACAAAAACCACTCATCATTCTGTTACTTTCGTTATTGACAAAGTTGAACTAAATTGAGTTGATTCTGGCATTAAAACAATATAGTGTAATATTTAAGAGAAGTTCAGATCATATCTTGGTTGAGCCATCAGAATAATTATAGAGATAAAAAATGTGCTCTAAGGAAGACAGAGAA
TGTTTCTTGACTAGGAGTCATGTCATATACTTTTATTTGATTTGTGAAATTAAAAACAATTGCATACTTATACTATGTTTATATAAATAATATAACAAATATTAAAACAAATGCCAAAATGAGAGTTAATGTAAGTTTCACTGTAGGCTGTAATGACTAAATGAATAGAACTTGACATAATTCAGAAGAGTAAAATGATTTATAAA
TATTAAACAGAACATTTTATTTTTCTATCATACTAAATTAGAAAATTAGATTTGTAGCTTATATTTCTAATATTCTTAATTAAATATACCTGGTTTAGATATTAAACATACTGGATTAGAAAAAAGTGTGCAATAAAATACTGCCAAAATTTTACTACAATGATTAAAATAGTTCAATGATCTACACATTCCAAATTTTTTTTCAA
TCTGGCATTCATTGTCTCTCCTGCTGCCCTGTGAAGAGGTGTTTTCCACCATGATTGTAAGACTCCTAAGGCCTCCCCAGCCATGCGGAACTTTGAGTAAATTAAAACTCTTCTTTATGAATTACCTAGTCTTGGGTATTTCTTCATAGCAGCATGAGAAAGGATAATACAATAACTGATCAAAGACCTCAGAACAAGAAGACTCT
AAAGCAAACCCAAATATACTTAGATATAATGTCACAAGTGAGCTATTGATGTATAATATCATAAACAAATGATTTTGGTAGAATTTCTGGTATTAATTATATTAAAAAGGATAAAATATGAGTTAGTAGTTTCAGTTACATGAGATAACAAAAAAGGTAGCCATGTTAATTTGGTGCCAAACTTTGGTAAATTTATTCAAAATACT
ATATTAAGACTAGCCATCTGATCTAACTCTCAGTTTACTCATTTGAGGAATAGTGAACTGCCAGAGAATGAGCTTACTTTTGAGTAAAATTAAGCTGTAAATTAAAATGCATGATGTTTAAGACAGGTATTTTCCTCACAGGGATACACTGATAAGTACTCTGGTCTGTCCTTGAGGGGGAATTTCTGAATATCTCTGGGATTCTC
AATATTTTACAGTTAAACCAGTTAAATAATTATCAAAATTATTTCATTTTCATGAAATTACTCTTAACCACGTTATACTTTATTACCTTCACCTTAAAAGATTAAAACCCTTAATAACAAAGCATAGATGGCTGTTCAGAAAATAAAATTTCAACATAATAACTTCCATAAAAGCAGTGAAGATGAAAATGAATATTTTCTTGTGA
CATTACAGAAGATGAAGGTTTCTTATTTAGCATGGAAAAAGAGTTTACTATCAAAGAAAAAAACTAAAGATTGCTTTAAAATCGTTAAGTGAAAGTTAAGATTAAAATTAAGAAATTCTTTTCCTAAAGACACCATTAAGAAAGTAACAAGATAAGAGAGTGAAAGAATACATTTGTGAATATGCATCTGACAAAAGATGTGTATA
TCACTGCGGCAATTTGGATATAAATAAAGTTTATCACAGCGTATTTGATAATAGAGGGAAAAACTGGGGGAAAAAACATTAGCCAAGAATGGTGTGTTACATTAAAAAAATGAAGATCACAGAGATAACTTAAAAAGAATGGAAAATTGCTAATACATACTATTATTATGCTGTTCACTAACAAAACTCTAGAAACTGGAACATTC
GCCAAAGGGATATATAAATCTATCTACTAAAGAAATGGATGCTAACTGCATGTGGGCAGTGGTGTATAATTCAAGACAGAAAGCTTAAATAGCAGTAGTCATTAAAAAAAGCAGTTGAGTTTAGATTTAACAATAATAATAACAGCTACTTTTGTGATCATCTTATTTTCTGCAAAATGGAAAAGAACACTAATAATGTTATTAAA
AACAAATTGAAATTACATCACATATTTTCTCTGACTACAGTGGAATAAAACTAGAAATAAATATCAAGAGAAACTTTGAAAATTATATTAGTACATGGAAATTAAACAACATGCTTCTGAATGACCAGTGCATCAGTGAAAATGTGTAGAGAAAACTTAAAAATTTCTTGAAACAAATGAAAATGGAAACACAACATACCCAAACC
TTAGCCATAGTCTTGGAATGGTGATAGGTTTGAATCAGTGAACAGCATTCAGTAACTATGTAAACCTGAGAAAATCTTATCTCGTAAGGTAGTTATAAGAATTAAAATATAACAATGCATGGATATACTCAGCGTATTATTTGACACTTTCATGGCTTAAATATTGCTTTAAAAAGTTAGGGATGTGAAAATATTCACATGTTATT
TAACCACATCACGAAGAATGGAGTATTCATCCCCTTAAGCATTTATCTTTTGACTTGCAATTGATCCAATTACACTCTTCGAGTTTTTTAAAAATATACAATTAAATTATTATTGACTATAGTCACCCTATTGTGCTATAAAGTAGTAGGTCTTATTCATTCTTTCTATTTTTTTTTTAACCCATCAACTATCCCCAACTGCCCCT
GGAAGTGGAATAAAACAGAAGCCCAAAGCTTTAAATTTGGATGTCCTCAGTCAAGAATAAAAATGTATGTCTGTATGCATGCCTATTATTTTAAATGTGTATTAAACAGTCTATTAAGCAATATGGATTCTGTCCTCCCTCCACTTTCACAAGTTTATTTTTAAAATGACAGAGATGGTCAGATTTAAACTTAGATTTCATGTATT
TTTAATATTTCTGTGGTTTCATTTATATTTGCTCCTTGGCCAGCTGCAATAATACAAGTAGGTCCATGCTGAAATCAAAACATATTTCTTTAGATCTGTAATTAAAGTTATGATAAAGATCCTCTGACATATATATATATATATATATATTTTTTTTTTTTCTGTGTCACCAATTTGTATTCATATCTGTCCTTGAGACTTAATGA
AATGCAAAGAAAATGAAGGGAAGATTGATCCCTGACACCAGGAAGTAGAAAAAGATGATGTTAATAACATTAGTATAGTATTAGAAACATAAATGAAAATATTAAAAAACTTAAGTAATCTAAAAGTAGAGTTAAGTTTATATCAGCTGAGAATATGTATAATTGGTAATTCCATTTAATTTTAAAAGGATGAATTATTTAATTAA
CATCAACTAATGAGCAAAATAAGCAGCTAAGACCATAACGACAGGATCAAATTCACGCATAACAATATTAACCTTAAATGTAAATGGGCTAAATGCTCCAATTAAAAGACACAGACTGGCAAATTGGATAAAGAGTCAAGACCCATCAGTGTGCTGTATTCAGGAGACCCATCTCACGTGCAGAGACACAAATAGGCTCAAAATAT
TATTTATTTATGTTAGGCTTATTATGTGTGTATTTCCAAAAAAACTTCTAAAGTCGCTTACAAAATTAAACTCAGTCAATATAAATGGTAGGAATTATACATTAAAACTTTCTGCAAAAAAATTTAACACACATAAACACAATTTGTTATAAGAAGCATAACAAACCATAACATGTCAAAAACTCCATTCAAAACAACTTAGAATG
AAATTCTCATCATATTTCCAGAACCTCTTCTTTATAGTGAAGGTTGTTTGGATATGAGCTTGCCAGCACTTTCCAATAAAACTTCACTGTCAAAACGTCAATTAAAGTAAAATTTGTCAGTTTGTCTAAAAGTTGGATTAATGTTAATCACGTCCTGAAATAGATGCCTACTTTGATGTGTGGTTTAAAAAAATTAAGGATTATTG
TCTCAAATTCTATCAATGTTCTTACTTCATGCAGGCTGAAATGTTCATATTGAAATCAATAGAAACCAGTGGCATAGCCGATGCCCCAAATCTGAAATAAATTAAATGATTAACTGTAATAGCGAAAAAGAAGTCTTCCAAGTCACATAAAGTGAGTTGGAGTTGTGGTAAATTACATGTAATATATTCTTTTTAAGTAGGATGCT
TTCATTGGCTAATGGAAACAGAAGATAATATCCTGGAAGAAAAATAAAATTATTAATAGTAAAAATACAATAATTCACAGGAACAAAATATAATTCTTCTATTAAATTAAATATATTTCTTTTATTTTTAATAGAAATAATAATATTAAATAAAAATTTATCGGAGGTCATTGTTTTAGACTGAGCTCCTGTATTAGGCCCCAACA
GATGAAAGAAATAGAAGACACCCACCCCCCCCAAAAAAAGGAAAAAGATTCCATGTTCATTGATTGGAAGAATTATTAATAATACTGTTAAAATATTTATATTAAATAAAGTAATCTAGATTCAATGCAGTTCCTATCAAAATTCCAATGACATTCTTCAAAAATAAAATAAGAATCCTAAAGTGCATATGGAACCACAAAAGATC
CTTTACAAATTTAGCATTGTTTAGTTATCATAACCCTGAACTGCAAATATTTTTAGTATTGTCTCCATTTGAAAATCAGAAAATGAAATGTTGACAATGTATTAAATTGTCCCAAACAAAGGTATCAAGTAGCATGTGATTATAAATGGTTATTATTTATTATATGGTAGTCTTGGTAAATTGCTAGTTTAACTTTTGTATTTAAC
GCCTTGAGCTATTTTAATGTATTCTCAAGTTTAGGAAATTTTATGTGAATTTGTATCAAATTGACAATTTTACTAATCTCTGTGTATTTACTTTTTGTAAATTAAATGAATTTTACAGCACCCTTGATTCATCAGCTGCACAGATTTAGCAGGTTTATGGTGAATAATTGCATATATTTTTTAACACTGAGTTTCTATCAAAAAGA
TCAAAATAAATAAATAAATAAATAAATAAAAATAACCAGAAAAAATTCAAACAATTACTCTCTCAAAAAAATGGTATTTACAAAAAGGCAACAAAAAGCTATTAAAGAAGACTCTATGGGGACTAAACTTCCAGATAGTTAACAGTCTTGGAGAAGTGAGTTCAGGATCTGCAGCTGCGTTTTTACTGAACTTTGTTACAAATCTA
GTATAATTAATATAATAATAATTTTGTCCTGTTTTGGGATATCTCTGCAATGAGATCATCTTTAAAGATTATAATTATTCTGTAAAATTCAGTAAAATACATTAAAAATATAAAATCATCCGACTAACTTCTTTCCCAAATAATTTAAAGAAAGCTTTTGGGAAGTAAGTAGGGCTCAATGAGGTCCTGGCGTTGAGGCCCTCATG
GAAGGTGGAAATGTCAAGACAATTGATTCCCCTTAGAGGATCTAGAAAGAAATGCAGCTGTTCTGACATTTGGATTGACATTTTGATTTTGGCCCATTGAATTAAATTTCTGATTTTTGACCTTCAGAAATGTGAGATAATGATGTCAGAGATGCAGATATACCAGAGACTATTTATAGAGAATCATCTTCCAATGAGATTTCCAA
TAATGCTTACCTGAATGATACTTTAAAGACAATCATGAGTTATATTTAAAAGCAAGAGTTATAAATTATAACAAAGAAAACATAACAATTACAGTTACGGATTAAATAGGTATATTTTCATTTTTGACAAGAAGCAAAAGGATAAAATAAAGAAAAAGACTGCAATCAATGAAAGTAAAAACAGAAAGATAATCATGGTTGTTTAA
TATAAAATTTTAATTTTTCATTAATAGTAGCAAAATAAAAGAAACCCTAAGTAGAATTCAGTACACTACATGATAAAAAGGTAGACCTTATTTAATGAAAATTAAAGTGTCAATGTTTAAAATTACTTTTGTTCAATTTCATTTTTCTTAATAATAAAATGTAGACCTTGGATAGAACCATTATGGTGTGCTCTTCACATATGAGA
ATTATAGATATAATGTTGAATTAAATTAATTACAGATATAATGATATATTGCAGGTCTTCCTCTTTGAAGATTATAATACAAGTGTAACAAATGCTAATAATTAAATTAGAAAAAACCATAAATACTTACAACAGAGTAAAAATGTTGTATCCCATTTAAAATATATGTGTGATTCTATATTTACTTAATGTAGTTACATTCAGTC
ATACAATAAAATGGTTTTTTGTTTTGTGACAGTTGGTTACACAACAATAGATGACTGTTATACCCATTTTATACTTGCTGGCAGCTATCTCTTAACCAATATTAAAATTCTTATGCTCTCTCAATTATTAGCATATTTTCTTCTTTATTGTCTTCAACATTTAAAATTAAAATACTTGCCTTCCTATTCTAATTTCTTAAAGCCCA
TGACCCCAGGAGGCAGAAGTTGCAGTGAGCTGAGATCACATTGCTGCATTCCAGACTGGGCAACAGAGTAAGACCCTGTATTAAAAATAAATAAAATTAAATTAAAATTAAAAAGTAAGTAAAAATAAAAATATTTAAATGATGTTTATTTTCTAAGTAATTCAATTCAATCAATACTTTGAGTTGGTTTTAGATCTTTTCCTTTA
ATGTAATATAAAAATTTCCTGACAAACACTGTACAATTATGTAATTCTAGGAGTAATTTTATTATGACATTTTACATCTGATCAGCATTTTGAAGAAAAAATTAAATAATCTTTTCAAATCTACATAATAAATTATGTAGTTGAACATCAACTTTGGAAGTTGTTTTATTATGGCTTATTCACAAGCATTTTAATGTTTTTCCCCA
TTTATGAATAGTGTGTGGGTCACAGAGATCACATGCTTCACAAGGTAATAAAATATCACAAGGCAAATGGAGGCAGGGCAAGATCACAGGATGGGGTGAAATTAAAATTGCTAATGAAGTTTCAGGCATGCGTTGTCATTGATAACATCTTATCAGGAGACAGGGTTTGAAAGCAGACAACCGGTCTGACCAAAATTTAGTAGGCG
GATATAGTGTCTCACCTAGAAATTTGAAAAAAATGGTGTTTTAAAAGTTATGAGACAAGAAGTAGTATACCAATAACTTTTCTTAATATTAAGCAAACCCATTAAAATTAAATAAACAAAATAAATGTTGTGCATACTCATAAGAAAAATAGCAACTCTTTGTTGAGTGCTAACCAAGCATGCCATTTTAGTTTCTTTACAGTTAT
AAATATGCCTATAAAGCTCACGTAGTTAATCATTCATTCAATTATTCTCTCTGATTTCATGTGCTCTTATATATACAACATTTTACAAAGCTTGTGGCAGATTAAATAACTTTAAAGATTAAGTATGTTTTATATAAGGTTATCCATCATTCAGAGTACATGTGAAAAAGCTTTTGAAAAAAAAAAAAACCTCAACTACATTAGGC
ATATGGGTATATAGAGCTTTTTTTCTGTTTGTCTTTCCTCACATCAATCAGGATTTTCCTAATAGTTTTTATATTACTGCTTCAGGTGATATCTTTTAACATTAAAATTACTGATTTAGATTTTTCTACAATACTGTATTTTTACTAATTCAAATGTAGATTTTAAGGTGTCATTACTTTAATTTTCATTTGATTTCAACAAGTAT
TTTGAAGAGGAAATAATACATGAACAGTAGCTAAAAGAGTAATTAGTCAATAAAAACAGAATTGCAGGTGAACCAGAATTTGCAGCTAGTAGAACATAACATTAAAATAAATATGATATCACTTTTGAGAAAACAGGGAGAAATTTGGACAAAAATACATAAAGCAATGCATAAATTAGCCCCAAATTGGCAATGATGAGTATCAA
TGAGACTAGCCTGGGCAACATAAAAAGATTCTTAATTTTTCTAAAAAAATGAAATAACCAGAGCTTTGAAAAAAATATAGTAATTAACCTGATGGTGTAAATTAAACTGTGTGTATTCAAGTCTATGAAGTTCTTTCTATTAAAGCCATTTAAAATGGAGTCATTAAACATCACAGTTTTAACTGCTACATTATTATCTAAGCAAT
TGATTGGGTTTCTAACTTCATTCCAAGCTCTCACAGAGAGTAGAATATTAAAGATGAAAGATTAAAGTTGCACGGTAGAATTCTTTTCAATATAATAAACATTAAAAAGTGGTAATTTACAAATGAAAAAGCTTCCATGTCTATTGGAAGCATAGTTTACAATTCAAGCACATACAGATTGAGCACATCTAATGTGAAAACCTGAA
TTCAATTATAAGCACTGAGGCACCCCAAACTCTGTGGGCACAACTTTTTTTGTTTTACTCCAACTTTAACAATATTTTTTTTTAATCACTCAAATAAAGAATTAAATTAACCAAGTCAAGATGGATTAAAGACTTAAACATAAGACCTAAAACCATAAAAACCCTAGAAGAAAACCTAGGCAATACCATTCAGAACATAGGCATGA
TTTTAAATGACATGTTTATTTTCTGAATTATTTGTATTGATCTTTATTATGTACGAGAACTCAGAGAAATGGTTTTTAATATATTGTTAGAATACATTAAATTAAATTTAACAGAGTTCATTTGAGCAAAAAGTGAATCATGAATAAAGCAGTACTCAAAAGAGGTTCAGAGAGCTAAATTCAGCAAATTGGCAGCGGGTTTTTAT
TGGATACCCCATTCTCCATGATGTGCTTATTTCACATTGCATGCCTGTATCAAAACATCCCATGTACCCTGTAATATATATACTTTGTAGCCAAACATTTATTAAAAAATAAATAATAGAAACTAGGAGTAATATTCTGTCAACATGCAATAATTTTAGTCTTCTAAATTTACAATACAACTGTGTCTGTGATACTAAATGTCTCA
AGTTGCCACACAGACAGGTCATGTCCACTGTGAACTCTGATTTTTTTCTGGCATACAAATACCCCATATAACGGAGTGCGACATATAGAGAATTAAGGTGATTAAAACTATTTCCCTATGTCTCTGAGACCATCAGATGGTCAGAGACATAGGGAAGATAGATTGTCCTTTGAAGTTACGTGTTTCTCATCCTAGGTAATTTTCAA
ATGGCCATTCAAGCTTGAAAACAGCAAAACATCAGTTTGCAGATCCAGAAAAGGGCCTTAGAGAGCAATAAGAGAAGATGAAAATCATCATTCTGAGCACATTAAAAAAATTAGCCCTGAGATAGCCCCTCTGTTTTGATACTCATTTATATCTTAAAAGTAGTTTTAAAATAGATTTATAGATAAATATTTGTGACAAAATTCAG
AAACAACAAAAGTCTCAACACATTGATCTGCAGAGGTTTACTGCCTACTCCTCAGGCTATCATGAATATAATTTTCTTCACATTATAATTTTATGGGATTATTAAATGGTAAATATGGTGGCAACAGGGAAGGAAATAAGCCAAATTTACTATTTAGCAATAGGATTCTTAAGCTCAGCATGTAGATTTATAATTAATTGCAAAAC
AAGTCCTTTGGAACTTAATGGGTCAAAATAGGACTTTTTTGGGTGAGTATTTGAATAAACAAGACTATTTCTATAATTACTATAAGCTGGTTTTCACATAATTAAATCCTGGATTCTTCCCACATATTAGTCTAGTAGAATTAGACTTTATCTCATTAATTATCATTTTAACATTACATATCACGTTAGAGTATATAAATACATAA
GATAAATAAGAATCTCAGTCTATTTCATATTATGCTTGGGTTTTTAATTGAAAAATAAACATAAAGTCTCTTTTTAAATTTCCTTGAAATGCAACATTTAATTAAAAATATGCGAACCTTTATAAATGTTATTTAATTCATAGACTATGTTTATGTTAGAAAATGGGATTTGTTAACATGTTACACATTAATTTCATTAACCCCAT
GCTTGAATAAAAACAAATCAATAATTTTTTTCAGTTCCATAAAATGCTGAGACAGGATTTTTTTTTTAGTTATGTTGAGATAAAAATCAAATAATAAAGAATTAAAAAAAGGTTGCAATAAAGAAAAAAAGAATGGAGAAGACACAAGAAATGCTGACTATACATCTTGGATAGATGCCATTAGCTCTTCTATTCTCTGTTGCTCT
ATATTTGAATTAATGAAGAAAGATGGGATGAGTGTTTACAGAGGAACATAAAAAAGAAACATTTTAATAATATAAAAAAGCTTTGTCTATTTGAAAGTAAATTAAACATAAATACCAAGTTGAGTCTAGGGACATGTTAGATAAGGTGCTTAAAGTTTGTTTGAGGTGCTGCTGAATCCCCCATCACCATCTATCTGGGCAGAGAC
CATGTGAAGATTGTGCCTGCTTCTCCTCTGCTTTCTGCCATGACTGTAAGTTTCCTGAAGCCTTCCCAGCCATGCCTCCCACCTGTGGAACTGTAAGTAAATTAAACCCTTTTTTCTTTATAAATTACCTAGTCTCAGGTAGTTCTTTATAGCAGTGTGAGAATGGACTAATGCAGAACATTGGTACCGGAGAAGTGGGCCATTGC
TGAGAAACAACCTAATTTGTACATTAACACAAGAGAATAGAAACTAAAATGGAGTATGCCTAAAGACTGGAGTAGTATGAGTATATAAATAAAAAATTAAATTAAATACATAAATATATATAAATATAACACACGCTTATATGCACAACGCTATATAAATTTATTATAGTTATAAGAGTATAAATAGTATTATATACTGTTTAGCA
CATTTGGTAAATACACCCATCCCAAATGGGAGAAGTTGGTCAAAACAAAGGGGCTACAGGACCCATAAAGTTCCAAAATCCAATAGGGCAGTCATTAACCATTAAAGGTCAAAATGATCTCCTTTGACACCATGTCTCACATCTAAGGCATGCTGATGCAAGAGGTGGGCTCCCACAGCCTTGGGCTGTTCTGCTTCTGTGGCTTT
TTCACGCCTGTAATCCCAGCACCTTGGGAGGCTGAGGCGGGCGGATCACAAGGTTAGGAGATCGAGACCATCCTGGCTAACATGATGAAACCCCGTCTCTATTAAAAATACAAAAAAAATAGCCGGGCGTGGTGGCGGGCACCTGTAGTCCCAGCTACTTGGGAGGCTGAGGCAGGAGAATGGCGTGAACCCGGGAGGCGGAGCTT
AGATTATCAGATGAATAAATACAAAATCACAATATACCAAAAGTGAAGGCATGCAGCTATAGGAGTACCAATGGAAAAATATATAGCTGTAAATAACCATATTAAATGAAAAAAGAAAAGATCTCAAATCAATAACCTGAATTACCACCTTAATAAACTAGAAAAAGCACAAAAAATGTAACCCAAAGTAGGCAGAAGAAGAAAAT
TACTTTTAACGAAGGTGCTGAAGCCACTGGCAATTTATAAGGGAAATAAAAAACCACACCCTACATTAATATTACATAAAAATCAATCATAGACTTAAATATTAAATATGCCTTGGTTCAAGGGATAGAAAGTCACAGTAAGGATGGCAATGCCAGTGGAACCAAGCTGCTTGAGGCTCTGGACTGCATCCTACCACAAACTTGTC
AAAAAAGACACTCAAAATATATATTTACTTATCCCATTTAAACAGGTTACTACAAATATTTTCCTTTATTACTGAAAATGTAAAAATGTTAATTTTCACAATTAAATTATATGTCTCCTTATATTATTATAGATTTTTTCCTATCACATAAAGTGAACTTCAGTTTATTGTATATTTGTTGATTGATAAAGCCCTCAGGAAATATG
CAGGTTTTCACGCACAGCTTTAAATATGATATACAATATTCTGAATATTATATGCAGTGATACTTAAATATGAGAAAAACATCAATTCTCCTTATAAATTATTAAACCACATAGAATTTAGTAAACTTTTCAGATGGTTGGCACAAATATTTTACTTTATCATACAGATTATATAAATATTTTAAAATATTATCTATTTTAAGATT
ATAGCTATATATTTTGGAAGACAAAAATACTAGTATCAGGATTGTCATTTTTATGTTGCCTTGTCATAAACCATAAGGGAAATTCTCTTGCTTACTAGTGATTAAAATAAAAGTCCTTTAAGACTGCAAATGTCTCTAGTAGAATACATCTGTACTTTGAGGAAAAAAGAAGTATATTTACATTGTACAATTTTTTTTTTTTTACA
TTTTGATGATAGTTTCCTTTGATGTGCAGAAGATTTTTAGTTTGATTTAGTAGTCTCATGTATTTATGTTTGCTTTTTTAGTCTTACTTTTTGGTGTGATATTAAAAAAAAAAAACAACAACCATCGTCAAGACTAATATCCAGGACCCTTTCTTCTATGTTCTCTTCTCATAGTTTCATAGTATCAGGTCTTATGTTGAGATATT
TTTTACATGTATAAATAGCACAAGCACCTGAACTATTCTACAATGAGCTACTTGGATGTTTTAATGTAGTTTTCTAGTTTCTTGGCCATATACCGCTGAAATTAAAGTGGATTTCTTTTGTTTACAAGTGTACAATAAAATAATAAAGAGATACATCCATGACTAGATCTCAAGATGCCAGAAAAAAGAACTAAAACCTTCTGTTA
ATTAACAGTTGGCATTTGCAACTGCGAAATCACAGTATTGACTTAATCAGAAGTTTACATGGCAAGTACATTTTAAAAAATGTTTTTGTCAGCATTCTTGATTAAAACAATCAGGATTTTCAAGCACTGACAGCAAGACGGTAGATACTGCATAGTGGTGAGGAGTTCTGATAAGAAAGAAATAAACTAGGTGACAAATATGAAGG
CAACAAAATACGTTTCTTTACATAAGATAAAGTACATCCAAACCCACTAATATGATTAAAGGAGGAAAACTACATGACAGTTATAATCAACGTATGACTAATTAAATAACATATATAATCATAAAATAATAATTTTAAGACATAAAAACTAAGGTTTCAATAAGTTTCTTAAATTTTAAAAGGTATTTACCAAATACACTTTACAA
TTTATGAATAGATTGTAATAAGATTCAAATATTAATTTTGTTCAGTTTTCCACAAATCTCATGATTATTAGGAAAAACTTTGCGTGTCTTGTTAAATTATATTAAATAATAAGACAAATATTCAATTTATTGAGTTTCCACGTTGAATGTGGAATTGATAACCTTTTTTAGTAAAAGTGGAAGGAATTACCGGTACTTTGTTATTG
TATAAACACTTTGAGCCTTACTTATTCCTTTATTCTGAGCTACATTCTGACTTCTGACTGTAGCCTACTGAGTTTAGGATATTGTCATAATAATTCCGTCATTAAAATCTTTTTGTGGAACTATCCATCTTAGCTTTTCACTTTGTTGCAGGTATTAGTTCCTGTTTAATTCATTCAGTGGACATAGTCTCACTCTACTATTAGCT
GTAAAATACCTCCGATTTCTGGCTTACTATATCACATTTTTTCCCCAAATTTATGTGTTATATTTCTGTAAAGTAGTAAGAGCTGTGAGACCATTAGAGAATTAAATAAATTCACAAACTAACTTCAATGGACTGATACTTTATTAGGGAAATGGCTTGACTCTTAACTCAGGGACAATATTGCCCAAAATGTATTCAGTAAATTG
AAAATATAATAATAGAAATAATTATTAATCTAATGCTAGAATTTACATCCCTTTGTTGCCAATACTACATCTGATGTGAGATAGTCCCGCAACCCTTGATATTAAACTTAGCAACTAGGACTTCGATATACAGTTTAGCTTCTTATTAGATAATTTTGAAAAAATGGGACTGGAAAGAGAATGAGATGAAGATAAGGTAAATCTCG
ATCTGATGGAGCTGGCACACTTACAGGAAAAGGAGGAGACATCATATAACTCTCCACCAGGTAAAGACAAGCCAGGAAGAGAGCCATTACTGGAAACCTAATTAAACAGCATCTTGATTTTGGACTTTGCAGTCTCCAGAACTATATGGGAAGTAAATTTCTGTTGTTTAAGCCATCCAGTCTGCAGTATTTTGTTGTGGTAGCCT
TTGACACCCTGTCTCTCCACCCAAATATTCTCTTTTCAGGTAATTTGTGAGGTGCCCTACATTATATTTCCTTTTGAAGATTGACAATAAAGTTTGAGTCATTAAACTCTGAAATGAAATTCAGAAAAAAAATTGTGTTTTAAAAAGTTTTTAAATTTTATTTTATCTTAATGTAGTTTATTTTAGTTTAGAGTTTAGTTCAGTTT
TGCTGGCATGCATTGTCTCTCCTGCTGCTTGTGAAGAGGTGCCTTCCACCATGATTGTAAGTTTCCTGAGGACTCCGCAGCCATGTGGAACCATGAGTGAATTAAACCTCTTTTCTTTATAAATTACCCAGTGTCAGGGGTTTCTTCATGGCAACATGAGAAGGGACTAATACAGTTTGCTAAATATTTATGAGCATGACTGAGCA
TTAATTAAATATAGGCAACATTTTATTAAAAAGTTTAAGTGCTTAGTTACTTCAAAATATTGAAATCCAAAAACTGCTTTGCTTTCACCTTTTTTTTTAAATTAAATTTCCCCTTTCTGTTGGTTTATGTTAGTTCCTGTACGTCTTCAAATTGACTCTTAGAATTCTTTTTACTGGAAAAAAATTAATAAAAATGTTGCATGCAA
CAATATTCCATAAAAGTCCAGGAAAATCTAACATCTCATTAAAAGATGCAGAATGCTATGGATGTAATACTAGGGTAAAACACTTAAAAATAGTGGATGAATTAAAGTTCACATGGCTAAAATAATGTTCTGTTTCTTTGTATCCCTTCTTTATGTTCAATATTATTTTTTAAAATATGTAAACAAAACATAATTTCAAAATATGG
AATAGACCGCAATTCTGTGACAAAAATACACGTTAAGTATTTTTTTTAAATGGAAATGATGCAATGTTGGCTCTCAAGCAAGAGTGGTATTAAACTAGAAATTAAAAAAAAAAAAAAACAGACAGCTGAGAAATCCCCCAAAAATTCAGAGACTAAACAATGTATGTCTAAAGAAGAAATCTCTGGGCATATTTAAAATTATTTTG
TCTTGCTAGATGGTTTACATGCTGTTTTGCTGTTTATGTATTGTGTGGTGTGTCTTTATAATATCATAGGCAATACACATATAGAATAAACACTTTCATAATTAAAAATAATAGAAATTCTGGCCGAGCCCGGTGGCTCACTGCCTGTAATCCCAGCACTTTGGGAGGCCGAGGCCAGTGGATCACTGAGGTCAAGAGATCGAGAC
TACTTTTAACCAATCTGACTCATATTTAAAGTTGGTTCCTTGTAGATGTAATACAGCATGGTCATTTTAAAAATCCACTCTGATTAAATTTCTGTCTGTGATTAAATGTCTGTGTCTTCTAATTCACCAAATAGAAGGGCACATATGTCTTTGTTAATAAACATAGATACTGATAAAATGTCTATGTCTTCTTTATTATTTTTTTC
TACTTTTTTGTGAAAAGACTAACATCTTATTCCATATAAAATGGGAAGTTGTATTTTCTCCAACTAATGCAATGTGAATATTATGTGCACACTCTGCTCAATTAAAGCCAACAGTATTGGGCTAGATAATAGCTCTCGTTGCACACCAGCTCACTGTATATTTCCAAGTCGGATGGCAGACTTAGAATATCAGCTTTATGGCAAGA
ACAGATTCAGAGTATGTAGAGAGTCAGATGTAATCGGGCTTGAGCTTATGCCAAGGGCAAGGATGAAGTGAGATAACGGCAGGATAGATATAGTCAGGAAATTAAATACATTAGAGTGATTAAAACAATTAACTATAAATTTTAGCTGGTTAAGGGTTGAACAAACCATGAAATTCGTCGCAAAAAGATGCGGTAGTTTGAAATAT
CAACGAGTCATAATCTCAAAGTTTATTGAGGCAATTCCAATTTCTTTCAAGCAATAAAGTGAATTTAGATAAGTATTTTCTAAACACACAATTAAAAAACATTAAAAAATTAACTCTTGCATTTGTCATATTAACCTTTCTACATTTTTAGTTTTCAGAGAAAAAATAAAAATAAAAACACCACTGACATGCCTCATAGAGCAGCA
TTTAACCATCAAATGCCTTAGATTTTGCCATCTGTTTAATATCATCTTCATCAGCTACAAAAAGAAAATTAATGAATTATTTCAAATTTGAAGAGTGAATATTAAAAGACTACGGAGAGTAAAGCTTACAAACAAATACAATTAGGATTTCTATTAAAATTGTACTAAATTAAACTAAGGTGTATTTGTTTTTCAATATTACCATA
TAAAATATACATATTAATACATCTGTGTATGTGTGTATATATATGTATATTTGAAATGTACTGCTTACATTTAAACCCTGAAGAGAATGTAAATGGTCTCATTAAATGACCTTTTATGACTGATAAATTATTTGGTTGAAAGAAAAATATGTTCTATCTTATGAGGAAATTCATGAGCTATGAAGAGTCCAAGAAGGGATAAAATA
CAGACAATGTGCAGATATAACAACCTCAAAATACTTTTAGGTTGAAAGAACTTAAACATTGTTTACAAGTTTGCTTCTTTGAAACTAAAAAATATTTTTAATTAAAAATTGGAACACATATAGATGTAGTCGTTCGTTAGAAAGCATATTCTCAACTTTTCAGACTTAGATTGGTTGGAGAGGTTTCCCTGGGAGCCTCTTCCTAA
TTCAAGACAGCAGTCATTTGTTTGCTAATTCCTTAATCCCATTGTGATTGAGTATCTCTGAAATGTACAGGCAATCTTTATTTTGTTTAGTTGCCTCAGAATTAAATTGCCCCAGGTATGAAAATCCATGACACAAATAATCAAAAGTAAGAGAGCAGAGTGTCCTCAGATGTCACCAATGCAAAAATAGGCAAGTAAAATCTGTG
ATTTTCTGTCCCTAGAATACACATCATGACAGTTTTTTGAGGGGAACTGTCATGGAAAATAAATCTGTGAACTTGAGGGCATATCACATCGGGTTAGTTAATTAAAGCTTAGCCACTTGAGGGACAGAGGAACTGCCATTATTGGTTTAAGTAAACTCATATTGCAAGTGATCATTTAATAAAACAATATTAGTGAGTGTATTCAG
CTCTCTAAAATGAACTGTTCTAAGCTTAAGAAATTAAATATTGTACAATTTTCACATAATTGTAAATATTATAAAATAATATATTCATGTAATCATTAATATTAAAAATTTGCTATTGTATATCAAAACACCACAAAAATTAATTTTAATTTAAAAAGTATTTTTCTTTTTTTTAGTTGGAAATTTTATTTTATTTTATTATTTTG
TTTGAAAATTTTTGAAACTGCACAATTTGTACAGTTTTTCAACCTCATATACTATATATGGATACACCACACACGTATGCAAATATATGTAAATTAATATATTAAATTAAATTATATAATAGTAAATTGTTAAATTAATAATATAATTTAATAGCTTTTCCTTTGAAGGCATATATGAGAGATTATTTATAAAATATTTTAAATAG
AAACACTACCAATTATATTTTCAACTTACAATTTATGCATAACACAAAACTACCTTTAGAACATGCCTGAGTCTGTTGCTTAACAGTACATGTTCACAAAATTAAACACAAGTACAAAAATTATTCATATCTAATATATTTTCAATGGCACTGGACATATTTGCTCTTTATTTATTTATATATTTATTTATTTATTTGACACAGGG
CTTTCCATTTCTATTATAATGCTCACCATGAGCCATTAACCAAAGATTAATACTTTCGATAGCACATAGTGGACAGAGACTGATCTGTTTTATGTGTGAAATTAAATTTCCTCCTCTTTTTAAACTCCTTTGCTTATTTTTGTTGCTATCAGATAATGCGTTAGCAAAATGCTGCAATATTGAAACGTCAATATTCATTTATAAAA
TTTTTTAGTCCACTTTATATTTAGAAAACAACAAAAAAAAATGAATCTTTAATGAATCATTAAGATGAATCAGGACATATTAGTAATATGGAAAACTGGAATTAAATCTGAAGATGTGGCAATCTTGTACTTAAAATAATAGTGCAGTAGCAGCTGTAGAGATTGAGTTGCTGTTGCAGCAGCATAATTGATATCAACATGTCTTA
TATATAATAAAATGTATGAGCCTGAAGGTTTGGAGACCAGGTTTTAGAAATAATTTTACACCCTAGTGCTTAAATATGCAATATCCATTCAGTAATTTAGATTAAAAATTACCAAAGCAGGATTCCTCTTGTTACGTTTGTACCATAAGTTAGCTTTGTCTTACTTTCTTCTATATTCTCAATCAGTTTTTGTAGATAAACCCTTT
GCAGCGAGCCAAAATCGTTCCACTGCACTCCTGCCTCAGCAAGAGAGTAAGACTCCATCTCAATAAAATAAAATAAAATAAAATAAAACAGTAGTATTATATTAAAGTACATACCAAAAGAGTCTAATTTAATGATAACACAACAGGAACAGAGAAGAGCATATAAATCTCACCTATTATCTATTTAACCAATACTAAAAACAACA
TTTTCTAGACCAGTATCAATTCAGTTAGATACAAGTTGAGAAAAATATGATGCTTTGACCCACATGGTAATGTTTATTTTGCACTATTAATTTTTGCACTATTAAAGCATTTACTTATATTGTAATACTTGGCGACAAAACTCTCTCTTTGACCCAGCTGTAGCCAGGCTCCTCTAAGCACACTTACAGAGTAGGCCTTGACCTTA
ATTAGGATGATTATCCTGAAAAATACTGCATATACCCTTATTAGATTGCATCTTGAATATTGCTTTATGAATAATCTGTTTATTCTCAATGCTTGAAAAAATTAAACAATGCTTTAAACAAAAATTAAAGGTTTTATTTTTAATTAAAAAAATATTGATTTACAAGATATTCCCAAAATCATGCAGAAAGATCTTGTGTAGCTTTC
TAACAGTTTGATGGAAACATAAAGTCAATTTATGTTAAAAATGCCATATTATCTTCTTTTGATCACATCATGCATACATGTGAAAAAAATATTTCATGACATTAAAAAAAGTTTGCAATGCAGAGAAGTACAAGATAATAATTTAAAAAACATAAAACAAAATAAAATCTTGAAACAGCAACTGAAGCCTGAGGATGGGGCAAAAG
CACTACTGATCTGTAAAACCTTGGTTAATGTTCTTAAGCTCTATGTACCTCTGTAAAATGGAAATAATAACAGTCTCTTCATTTTAAGGTTCTTTTAAGTATTAAACAAACCAATGAGAGAGAAGGCAGTTAGCGGCTGGCTAGGCAGGTAGAGAGGAAGGGTCTCGGGAGAGAAAAAGCACCTATGGGATCGCACCTCCACCACC
AATTATCAATTTTTGGCCAAAATTATCAGTTGAGTTATATGGGTTCTCTAAGTAATTCTCTGAGAATGATTAGTTTTGGAACCGATTTTTTTTTCCTGACATTAAAAAGCTCATGCTAGAACATACTTCCATGGAATTATTAGCCATTCTATATGGAGTTTTTAGGCTTTAAAAGTGTTTATAAAACAGAATATATATATCCTCTA
TAGTGTTCTTTGTATTCTCCCATCTTCTGTTATCTAAAATACCACTTACTGCATAGTACGCACTCAACAAATATTTATTGAATAAATAATTTAATCAATGATTAAATGAGTGAATTAAGCAAGAATGTTTTTAAAGAAGCACACTTAATAGAAACACTGTTTGCTTCTACACTTATTAATAGATTTTTTTTTTTTTTTAGAGGGAG
CTCACAATGTGATAGTATTTGCAGGTGGGGCCTTTGAGAAGTAATTAGGTTTGGATGATGTCATAAGAATGGATCCCCCCTTAATAGAGTTTGTGCCCATATTAAAAGACACCCTCAGCAAACTAACACAGGAACAGAAAACCAAACACTGTATGTTTTCACTTACAAGTGGGAGCTGAACAATGAGACACATGGACACAGGGAGG
TTTGCAAATTTGTGGTGGGCTGCATTCAATGTGGTCCTGGGCTGCATGTGGCCCATGGGCCTTGGGTTAGACAAGCTTGCTTTATACATCTACTTTAACAATTAAAAGTAGAGAAAAATTATCATAAATTCTGCTATCCTTTGTAGAATCTCTGAATTCAACATTTACTAGAAGTCTCAAAGTTTGTGTTACACTCAGCATCACAT
ACCGCGCCTGGCCACGAGTAAGTTTTATTGGCTTCCTGAACCCCTGTTTTCATAAACTAGATTTTGAAAAATACTGTATCTCTATTGAGCTGATGTAAATATTAAATGTGAAAGACATGCAAAATTTCCTAGCATAGAAAAGATATATTCCTGATCTTCAATGCATATTGTGTTTTATCCTGACAATAAAGATTACAGATACTGAT
TCATTCCTTATTTCTCAGTGATAGGATTTGAATAAACACCTTTCCAAAAAAGTATACAGATGATGAATAAGCACAAGAATGATGCTCAAGATCACTACACATTAAATATCTAGAAACACATAAAGAACTCTTACAACTCAACAATAAAATAAGTAATTAGGTTATTTGTCTTTTTGTTGTTATGTTGTAAGAGCTCATATATATTC
GATACTATATCAAACATTTCTAAAAATAACACTTTCCACTGGTTTTATCTTATTAAACTGAAAATAAAGCAGTGTTTCAGTAAGGTTGTTGTAAACATGCATTAAAGCTATTGTTTGTCAACAGAGGAAGGAACTGAAAAAAATTACAGCACTCCCTCTAAATTATTTACCATAATTACAACATTAACTATAATGAACATAATGCA
ATCTCACAACCAAGAAAAGAATAAACCACGTATTATGAGTACAATTCAAGTTATTTAACATTAGCCAGATGTTCGCATGCGGTGTGCTAGATATATCTTCATTAAAACAAGAATATTAAGTTTTATAACATACTTCAAGCTGACCTGTGTTGTATATAACCAAAACATATAAGATGATTCAATCTTTGGAAGATATAAATGTGGAT
ACTAAAACAATTTTTGCTGGAGCAAATCATGAAGAGTTTAGAGTACAAAAGCAAAGGGAATTATCAAGGCAACACTCATAATTCCTTCATTATTACATAGATTAAAATATTTATAGGCTTTGTACTGAAATGTTAAAAAATAATCTTTTAAAATTCTAACATTGTTACAATATTGTGGGAAATGAAGAAAACACTATTGAGCATTC
AATAATTGGTATAAATCTCAGAAAAGAAGTCTCCTAAACTAGTATGTTCCTCAGAAAATGTGTGTTTGAAACTGCAACCCTATCAATTAAGTACATTGGGATTAAACATTTATTTTATTTTTTTTTTCGAGACAGAGTGTAGGGTGTGGTGCAGTGCATGTAGGGTGGAGTGCAGTGGCACGATCTCCGCTCACTGCAACCTCTGC
ACATAACAAACCAGTAAAATAATACAAGTATTTGCCAATAGTATTATCTGCACTTATTTGATACTTGGGTTTGCTTTAAAGCATTTGACTAAAAATAACTATTAAAATTAGAAATAAGGTTAATTTAAAAATTGATATGAATATGCCATTTTCTACTTTACCACGTATCTATTTTGCCTATCATGTCATAAAATTTATATGTAAAA
CAAGAGAAGTATTAAATGTACTAAATATTGATTTCTTATGTGCTATCTACGGTCCATCCAAATCTTCCTGGGAGACACGTACTAGGTTGGTTACATCATTATTAAAAATATACAGATTGACATTATATATATATATATATATATATATTTCAATTTATATAGCCTAGTTTTAGCTGCATGACAGTAAAGTATAAAAGACCCCCTGC
TATATTACTTACGTATAAACATCTCAATTCTGTACTTTATATAAGTGAATATATGACTTAGAAAAATACTCATGAATGTATTTTGAAAACACATTTAGATATTAAACTAGTAATCTTAAACATATACATCTTTGATTGAAAGACATGTGTTTTGATCTGCATGTATTCACAATTTGTGTTAAATTTCAAACCAAAAATTTCTTGTG
TAACGTTTTGGGTTTCATAATGTACTGCACTTGTTGAATTTAGAGCTAGACGACTAAAGAGTCATATATGGAACCAGCGATATTTGGACCATGAAGAAATATTAAATTAGTAGCAGAAACTAGACTATTTATAGAACCTATCAGTGCTGTCACATCAGAGAAAAACTTCTCTGTACGGTTCTATTGTTTTTTTGACTACTTTTATT
AGAGAATAAGGTCCTTACAAATTTAAATATTACAACTGGAAACAACCGTCTAAGAAATGCGAACGAAGGAAGTGGTTTCTGGATATGCACACCTGTGTGCATTAAATATCCTGGGCGATTTAACTTTTCAAACTGAGACATAATTTTCAGAACAAATCGAATGAAACAAAACTACAAGTATTATAAGACTGTATGAGGTTCAATCA
CAATTGGCAAAACCTACATGCTTTTGTATTAGGTTGAACAAAAAGAGGCAATTGTGGAAAAGTAGCTGAATTATGTAGAGTCTAATGGGACATAAAAATAATTAAACAACATCTAATGGTACATATTCTCTCAGCTATGAGAGAATCAAAGAATTTTTCTTTTCTCCTGATACAGGGAGGACATCTTTTGTATGAGAGTTTTAATG
GCCAAGAAATGAAGGTGGGAAAATAGGAGCCTTATAGGCCAAGGTATAGCATTCAATTATATCTCATTGAGGCATGCAGAAAAATAGAAGCAGAAGAATTATTAAACTTGTGATCTACCAGCGGAAGACTAAATTTGGGATCATGAAAATGGGAAAAAATATAGGGCATTGTTTAAATGGAATGACTTTTCCAGTGTAGATGAGTA
CAAACCTGCCAAAAAGGAACACAGTTGCCTTCAATCCGCTCCCTGAAATTTTATTAACCAGAGAAGATTAGAACTCATGTCACAGAGGAAGAGAATTACAATTAAATACTAAAACCTGGAGCCCCGACAAACTCTGTTCTCTAGTCCCATTTCATTTCCAAATAAAATTGTTTCTTAACCATAATCAGAGCACTGTCTCCATTCAT
CTGAATTTCTCATATCGGCTCACCCTACCATAGGAATAAAAATTTTCTTTTTAAACTATCAGTGAGGAAATAGGTTTCAGACGAATTATACTTAATGGCAATTAAAAATCAGATTTTCTACTATGACTTAATAGGAAGTATTTTTCCAGAATAATAAGTTGAAGGAGACTTCCTTCTATAGTTTCTAAAAGTCATAGCTAATTGCT
TACTCAGCATTCACATTCAAAAAGTCTGTGCAGTTTCTATGAACTGGAAAATTGGCTATCCTTGATTTCACTATCTTAGAACCGAATATATTAATTACATATTAAATAGCATGTTAACTCTTAACTGAATTTATTAATTACATATTAAATAGCATATTAACTCTTACAAATAAATTACTGTGATTTTAGAAGCTACTGCTTATCAT
TATTTGTGTTAGTTCTTTAAATGGAAGAATTAACCTGTGAATTCACTGTGAACATTCACTTGGTCATGGATTTTTTGTTGTTGTTGTTAGAAGGATTTTTATTAAACCTTTAATCTTCTTACTTAATTTTTACTTCAGATTTTCTATTTCTTTATGATTCAGTCTTAGTAGGTAGTATGTTTTAAGAATTTATCTATTTCTTCTAG
TGCCACAACTTAAAAATAACATAGAACTTGGAGTGGGTGCCCTAAAATGATCAATATTTTAATTCTTAACTACATAATACATTGAAGATTCAAAAGATAAATTAAATTCAATTACTGAAGAATATAAAAACAATAATGATTGAATATCTGAAATTGCATTGTAAAAATGCATACCTTTACAAAAATGTTAGGCATTCCTCCAGAGT
AGAACCAGAATTACCATTTGACCCAGCAATCCCATTACTGGGTATACACCCAAAGGATTATAAGTCATTCTACTATAAAGACACATGCACAGGTATGTTTATTAAAGCACTGTTCACTATAGCAGTCTTGGAACCATCCCAAATGCCCATCAATGGTAGACTGGATAATGGAAATGTGGCACATATACACCATGGAATACTATGCA
ATGGAGGCATTGGCCACAGTACAGTTGCATTAAAAATAATCTAAACAGGACCAGCATCAAGGGTCATATAACAGTGAAGCACTAGACTAGAAGAGAGGGTATTAAAGACTCAAGTGATGTTGGATTGGAGACATCCTAGATGTCATGGTTTAAAGGCACAAGGCAAATTTTGAAGAAGGAAGTAGTAGGGGGAAGACACTGAATCA
CAAGTTCTGGGTGGTTGAAGAGAGATAATTATTTTAAAGATACCTAGATTTGAGTCACAAGCAAGATTTTGAATGTTGGTGAATTCGCCATTTTGATAATATTAAATGAATTGGGATTATGTGTCTTAGCCATTTTGATAATATTAAATGAATTGGGATTATGTATCTTGTTAAAAATGCAAAAGAGTGAAGACTTTCTGTATATC
GTTTACATGCTTAATAAATTGAATACCATCCAAATATTTAACAATAAATATCTTATAAGGATACTTTTAACCAAAGACAGAACTCAAATTACAATCATGAATTAAATGAGAATATAAAACTTTTTATGGAATATGATGTCCCTCTATGCAAATATATGTATATGTATTATTTTGGAAGGAAATGTACTATATTACTAGTGGTTATT
GCACCTATTTTACATTCACAATTTTTTAAGGTTTAAATATCTAAAACAAAAAACATTTGAAAATTAATATTTTGGTTATTTTAATACAGAATATTCAATCATTAAATTAAGCCTGAGAAGAATAACTAATACTCAGGATTTTTATTATGTATTTAATATATATGTAATGAGCAGGAGAAGAGAGAGCCTAAGAGAGACAATAAATA
TGAAATGTAACATAAAATCTTAGTATTCAAGTGTCTACATAAAATTTAACCTTAGCTAAAAGTAGAAATATACTAAGAAAAAGATGAAGTAAAAATTAAAATTAAAATATCTATTATTTTCTCTTAGTAGAGATTTTGCTCATTCATTTTAATTATTGCTCAATTCAAATTATTTTTAAAATACTTATATGTAAAATAGTAAAGAG
CAGTATTTATATAACTTCTAGCACCATAGAACTGTGCATTTTCATAAAGATACAGTTTTCTTCTGGAAACAAATCCTAGTATTTTAATTTTGGCTATCATATTAAAAATTAAACAATACAGAGGCAATAATTCTCAAGATGTTTTAGTTCCTGTATAAGCGATCATCTTCACTTTATATGTTTGGGATAGCAAAGATAAAATTTTC
ATACAAAAATTAAGGTTTCTGTAACTCATGAGTAGCAAAATTAGTGACTCTGGGCATGTCTAATTCTAGCAAATATCTTCTCTCTACACAATAAAGAACGATTAAAGCAACAAGAGAAAAGAAATGTACCAAAATGGTTCTAAAATTACTGATTATAATTAAATCAACTCTGTCATCATTTTCTGTGACAAAAAGCTTGAAGTTAC
CTAGTAATTGTTTTCACATATGTTTGATATACAATGAATTACCCACATAATTTCCCAGACATTATCACTCAGCCCTAACTTTTCTCTTGGGTTCAGGGATATTAAAACAGTGGAGTGGAGAGTGGGATAAAATTCAATGAAAGAACCCAATAGTGGTGACTAAGTAAAATCAGGTGGAGAGAAAATTGATGGGGATGAAAGACAGT
GAATATCATACCTATAATGATACCTAGCAATAGACTTCCTAGAATAGTACATTTTAAATTCAGATTATAAGTAATGAACATTAACTTTTAAGTTGTGTTGATTAAACATAAGCAATTATAATAATATTTTGTGAAAATTTGCAGAATACATTTTAAATTCAGATTAAAATTAATAAATATAACTCTATTAGTTGTATTGATTAAAC
TGTAAAATATGCAATTTTAATGTTATTTAAAACTTTTATTGCAAATATTCCTGTTATTAGCAAAGTAGAATCAATGTAATTCAGCCTATTAAGAGAGTAAATTAAAAATCCACTTCATACCCATTAGGATGGCTATCATATATTTAAAAAACAAAACAAACGGGTATTTGTGAAGAGAGAGAAACTAGAACTTTCTGCCTTACTGG
TCGTTGTTGAGTAAACAGTCTTTAGTTATCTTATTATTTACATCTTAAAACTCCAGTTGTTCTCAATAGAGGAAACTAAAGACCCAGAAAGAGATATATAATTAAAAGCTGTCACCAAAGTGTGCATTTAGCATACCGTAAAGCAAAATTCTTCTTTAACTAATGGGAGGTTGAATAAGAGGTTCTGGTTCCTCTGCAACTAAAAC
CCTCTAAATGTAAACCCCTATGTCATATAAAGCCCACTTTTAGATGCAAAACCTAGAAGATATAGATTATTACCTTCCTACAAATACCATGAGTAAAAATATTAAACTCCATTGGAAAGCAGAAATGGAAAGAAAATGGTTCTCAAATTTCTGCCCCCGGAATACACATCATATGTAATTCTTCCCCCTTAAGTGTGAGCAGAAAC
CAAAAATGTAAAAATAGTCACATTTTGTTCTAACACAAATTGATCTCTATACCGATGGTGTTATATTTATGGCAAATAATGATTTTCTCAGTACATAATTATTAAACATGTAGTAATGCTAATGTGGAGGATAAGGCAGTAAACAAGGGGGGAAATATCTTTGCCCTCTAGACATGGGAAAACAAATAAGCAAAACAAATGGTAAC
CAACATCTGCATACTTAGATTTCTGGAGAGGTAGGTAAACTACTGTATTAGAAAACACTAGAAGTGCATGATTGTATTTTTCATGTCCAAAGTCTAACACATTAAAAGAGAAAAGGATTCGAAAATTATCTACTTTGAAAGTTTTAAACAAAAGTGAATTTTCTTGGTTAAATATCCTATTTAATTGCCTTTCTAAAAATAGCCTA
CCCAGAGATTTCTGGTTAACACCTATTCTTGGCATCTTAGTTGGTTATCAATTTTTTCCAGAATATATTTATTGACCACTACCCCACTCCATTCATTTTGATTAAATGTGTTAAACATAACCCATGAAACCAGCACTTTCATGTCAATCTATAGTTTTCATAATCTTAGAATTCTTCAGATTTTATTGAACTTAGTTTTGTTCATT
GTCAAAGTTTACTAATATCCATAAAATTAAACTTCATTTTACTCAATATATTTCACTTTAGTTATTAAAAGTGTATTCTAAAATACGTTTAATTAAATTTATTAAAATTATGCTTTTAAAATTAATTCGAACTTTGAATTAAGATGTAATGGATGTCTTCAGAAAAACTGATCAAGTTTTGAGGTATTACGGCACTGTGTAAAATT
ATATAAAGAAATAGAGAAATGTGTGAAAAGCTCATAAACTACAAAAGTGCTGATGATAAAAAACTTAATTAAAAATTCAAAATGTAGATGAAAATATAAAATTAAATTAAAAGCTCTTCTCAGCCCTCACTCCAAATTTTTCTTCCCCAAATTAATCATAGTTACTAGTGGGCTTTTTATTCTAGGAGAAAATATTTTATCTGTCT
AATATAGTAAAAATAATGAAACAAAGGAACAAAAACAAAAAGCATCAATGTCATCATACACATGGTTATTCCTTTGGCAACTAAATAGCTACCATTTTCTATTAAATCCATAAATTAATGTATGAGAAAATGTATGATGCTAAATAGTTCTATCTTACTAAGATTTACCTACTTTGTCTATATATATAGATAAGTAGATGAATGTT
TAGAAGACTTAATGGGTGAGATTATGACATTAAGGTTGCAATAATCCATCATTAAGTGTTATTCATTATTTCCAGTTTTAAGAATAGACCAAATACAGTTATTAAATAAAGAGAAACTGTGGGGGATAATTACCTCTTCTCCAAATAGTTCTTGTATAATGTGTTTTGATCTTCGAAGGCTCTGTTTAACTTTGTATGTGGCCACA
ATTATTTGAACATATTTTATTATCCATTTTTTATTTCGTCTATTTTTTTCTTTTTATTTCACCTATATTTTAGTTTTTATTTTTAGTGGTTTTTCTGAAAATTAAAATATACACACCTAAGGTTTACAGTCTGGTTAGAATCAATATTTTATCACTTTATTTAGGAAATATAGAAACTATCACCATATTGGTGTGCCTACTTCTCT
TGGTTTTCTCTTATATCGATAGTTATCCCAGCTTGCTTTTCCTTAGTGTTATCAGGTGATATATTTTTTATTGTTTTGTTTTAACCAATTTGTTTCATACATTAAAGTGGGAGCAAGCATATGCTAAGTCTTGCTTTTTCATCCAATCTGAAAAGTTATGCCCTTTAATTGAGATGTTCAGACCATTTGCATTATTGTGATTATTG
CTTCTTGCGATAGTCTGTTGAAACACAGCCTCATACAGAACACTGTGGGAAAAATTAGTTCACCATTTTCATGTTTAGACAATTAAAAATAATTTGAGGTATTAAAAGGATACTCAGGAAATTAGAAATTGTTATTCTATTTGGGAGCAGCTATAGAGGTCCTTATGTTGTAGACCTATATAAATTTGTTTCTTATAAATTATGTT
TATTCAAATATGCTGTTTTCAACAAATAACCACAGGGAATACAAAGAAACACACAACTATGTGTCATTTAATGGAACAAAGTAAATCAACGGAACATTAGATTAAATAGACAGAAATTAAATAGACATTAGATTAAATAGACAGAGATTGTCTTGGTTCCTTTTGTGCTGCTATAACAGAATACCTGAGACTGGATAATTTATAAA
AACCTCCCATGCTGGGATTACAGGTGTGAGCCATGATGCCCAATTGTAATATACTTATTTCATAGCAACATATACTTATCCATCATATAACTTTTTAAATATTAAAATGTGTACTTTTATCTGAACATGATTAGGACGTGGATATGTTTTGGAGAGGAAGGAATTATTCAGCTTACCACAATAGGGTCTGTATTTCATTGGAACCG
TTATTTTTTAAAAAATCTGGACTAATCAAATTTTGTGTTTTGTAATGAAATAGACATCTTACAATATTTTTAATGGAAGGAATTATACAGAAGTGTAATAATTAAATGCAGAAGTAACTATTAATTATTTTATGATATAATCCTGCAAGAATTTCCTGTTTCTTGAGAAATTATTGTGCCTAAAACTAAAAAGTTGAATTAATTTT
ATAGTTACTGTTATAAATATACACCCATTACTAAACAAACCTAAAATACATACATTCCAGTGATATACCACTGATTTTCAATTTTGGTAAAGGTATGTTTATTAAATATATGATTTCATGAAGCCATCTGCAGTTTATGGATTGCTTACTAATATTACTCTGTTAGTTAAGGTTCAATGCCCTTTTCAAATTTACATGTTCAAAAT
AGGAGCCTATAGTCAGCCTAACTTGGAGCTTAACCACCTCCTTTCAAGAAGTTAGGAGAAAGTTTACTTTTCTTGTTTTTAATTAATTCATTAATTTTAAATTAAAAAATAAAAATTACATGTATGTATCATGTACAACTTGAAGTTTTAAATATGTATACACTGTGGAATGACTAAATTGAGCTACATTATGTTAGCATATATAT
CCAATGCAAATATATGTTTCTTACTGTATAATTATAGCTTAAAATTAGAAGTCCCATTTGTTATTTTTAAATGCAGAAATTAGAGTGTGCCAGAAAAGTCATTAAATATTAATTCGATTAAAACAGAGATCAGTAAAGAAGAATTTTCTTATATCACAGAAATAAGGCAGTGCTGATAGAAAACATACAGAGAAGAAACCCAAATA
TCTTAAATAACCTTAAATAACCAGAGTAGGAAGGCAGGTCTTAAATGACAAATCCACTCTAACATTCCAATCTCATTAAGTCCTTGAATCTCTCCTCTCTATTAAACCAAGGCAGGTCTGGGCATTTCTCAGGTAATTACTGGGGGCTACCTTTTGATCTATGTTTTGTCTAATCGACATCCCCCCAAAATAAATCTGGTGGAGCC
CTGCTAGGCAAATTATGCACGAAAACCCTAGACTCTGAGTTCTTGGGGAGATGAATTTGAAAATTAACTTCCATTCTTCTGCTTGGCTGGCCCTGTGATTATTAAACTTTGTCTTTGCTGCCAAAAACCTGCTATTCTCAGTGCATTGGCTTTTCTAAACAGTGGGCAAGATGAACCCATCAGGTAATTATACTTGCTAGTCAATC
ATAATATATGACCAAAATTTTATTTTATATTTTTATTTTTTGAGGAAACTTTCCTCTGATACATCAATGCTACTGTAGGAAATGAAAATGCGAATGAAAAATTAAACATTATCTACCACTGAGGGCCTTGAGATTACTTTGAAACAGATTATCAGCCTGTTTAAAGAAATTATGAAAAAACATCAAGTTATTTCTGTTTTCTTTGG
TGGATGGTGAATGTGCTAGTATGTATTTTATTGTTTCAAACTGGATATAGAAGTTATCTGTACATTTGTATGAATAATATATTCCGTAATAAAACTTTTCATTAAACTAGGAGACAAAAATAAGTCTAAGGTTACACAATGTCCAGTTCTGGGCTTTCTTCATCTGAATTGTATTGCCTATAAATTATAATATAATTCCAATCATT
TTTTCATTTACTTTTAAAGAAATTAACACTTAAAACTTCATTTTTCTCAAATGAAAATAAAAGGCTCTCATGATGTTGAAAGTGTTTCTGTGCTTTAAATATTAAAATGAGAATTACTTACATCAAATTCATATCTGAAGAGACTTTGAATAACACGTCTGAAAGGTTTTCATAAATGTTGTAAAATCATGAATCAGAGATGAGGT
CAAAAGTTAATTCCCCACAATCAAGTAGGCTTTATCCCTGGGATGCAAGGTTGGTTTCCACATATACAAACCAATAAATGTAATTCACCACATAAGCATAATTAAAAACAAAAAAATGATCATCTCAATAGATGCAGAAAAAGCTTTTGATAAAACTGAATATTCTGTTATATTAAAAACTTCAACAAACTAGGCATCAAAGGAAC
TTCGATATTATGATTTTGTGGCTGTAGAGTAGAAATGTGCCAAATGTTTATAAATAAAAATCAGATCATTTTACATTCTTTTAATATTTGACATGGGGTTATTAAAGGGTTCCATAGTTTTTAGTTCCCCTGGTTGCAAGTAGTCAAATGCTCTTGAATTAGAGCAGTTTTTATTAAAAACAAAAATTATCATATTGATGGCCTAT
GGTTTGTTAAGTTTTGTTTGCTGCTATAAACAGGCATTTATAGTGGCATCTTGCCAATAACGCCTATTGATGAGTATCTGCTTGAGATTTGAATGCACAAATTAAATTGAAACGGAAAAAAAAAGAATAACCACAAAAGATAAAAATACAAGTTTTAGTTGTAGCAGGAATTAATGTGAAGGTCTCGTATATTTGAAAGAAGCCTT
AAAAGAATTTAAAAATTAAGACCATATTAAAAATAAGCACAGGCTTTTAACAATACCAGTGATGCAATATAAAGATGTTTACAAACAACTAAAAACACTGATTAAATTATGCTACTACACAATGAAAATTATTATATTACATTTTGTGTTTAATCAAAATAAGCTTATTTTCTTTCCATGTATATTAGTTTACATTTAAACTATAT
GCCACCCAGGCTGGAGTGCAGTGGTGCAATCTTGGTTTGCTGCAACCTCCACCTCCTGGGTTCCAGGGATTCTCCTGCCTCAGCCTCCCAAGTAGCTGGGATTAAAAGGCATGCGCCACTGCATGCCACTATTTTTTTTTTTTTTTTTTTTTGGATTTTTAGTAGAGAGAGAATTTCACCATATTGGCCAGGCTGGTCTCAAACTC
TACCTACTTAAATGAGTATGTAGAAAAATGTTATAAAAGAGAGCATCTGACTTGAACTACTGCTTCAATCAATAATCAATTTCTGTAATTACTTTAAATCATTAAAACAAGGAAGAAAAGACACAAGCAACTGTATGTATTACACATTTCAAAGCAAGATGTTTAGTAACAGAAAATAACCTTGTAGTACTAAATTCAGATTGATA
TCATATTCCTCTATTTCACCTAGGATTTATATAAAAGTTAAGTGTTTGTAAGAATTAAAGAATATCATGAACAGGTCATTATTTGAAGAAGGATTTCTTCATTAAAATTGATTACCTTTAAAAACAAAATTATTGTAAGGTTAGAAATTCTAATCAAACAACTCATTGCACGTTTATAATGAGAAGCTAAGCTTATCTAATTTATC
ACTTTTGTTAACACAAAGAGAGTCATTCAATTTCCAAAATAATGTAATTTTAGAAACATGTTATTTCATTTGATCATAGACGCAAGTTCTATATTTTATTATTAAAATATTTTATTTTTCTTCTTTCTAAATAAAATAAAATTAATTAGAAACCTGAATAATCAACAGCAAAAATGTGGACTAAAGTTTTACAGTTGTGACACAAT
TCAGAAATACAATTATTAAGCTTTTAGCACTTGACTAATATTACAATTTTGTAATGAACAGATGTATACCATTTCAATTTTTCAATATGATATTATTAATATTAAACATATTATTCCCGGTGGTGGAAAACAAATTTTGAATATATTCATTCTTATAACTTTAAGAATATAGTTGTTATTGTTCTTGTCATTCTTTATGACTCATT
CCAGCTTTACTGAGGTACAATTAACAAATAAAAATCATATATTTTAAGGAGTACTATGTGATAATTTGGTGTGCATATGCATTGTGTAAAGATTACAACAATTAAATTAACACGTTCATCACCACACATCGTTACTCTTGTGTGTGTGGAGGGTGAGGACACTTAAGATCTACTCTTTTTGCAGATTTCAAGTAAAGAGTACAGTA
AATCTAAATTCTTTTCAGATGCAGTTTACAGAGATGCACACCAACTCTGGACAGAAAAAGAAGTAATTTACAACTACTCTGTGCAGAAAACAGGCAAATTATTAAATTTCCACTGGTTCTCTTTGGAAAAGTAAAGGGTGTAATGCTTATAAAGGAAAAATGGCAATAGCTGGGACATCTTAGGGCTTAGACCTTCCTACACTTCT
TCAAATTGATACATTGAAATCTTAACTTTCGATATGATGGTATAGAAGTGAGGTCTTTAGGAGGTCACAAGTTCATTAGGAAGGAATCCTCATGAATGAGATTAAAGTCCTCATAAAAGAAAACAGAGGGAGACCCCTCACCCCTTTCTCCAAGTGAGGTTACAGTGAGAACATAGCTGTCTATGAGGAAACAGGGCACCACCAGA
TGTCAACATTCTCTAAAGTCAACTGTATGTTGTTGGGGAAAAAGAAGAAAAAAACAAAAATTCTTTTTAAAGAATTTTTATTATACTAAAAGTTTCAAACATTAAAATTTTAAGTTATAAGATTTTTATATTTAACTCACTGTAGTGTTTATGGCAACTAAACAGTACAACTAGAAAAATATTTTTAAACGGAAGTTTATATCTAT
ATTATGGACTGCAGAATCTCCCAAGCATTCTCATTTTATGTGCATTCACATAATTATGATCCTGGTCAGAATGGAAAAAGAGAAATTATTGAAACAATTGATTAAAATTTAAGTTTATATATGGGATGTTTGGATGTAATAAAATGCTAACAATTAGTCATCTGAGTGAGAGAATGGTTTAAACTTTTCTTATAACTTTTGTATAC
AATACTGTTTTGCAGTCCATGTAAACCATGCAGAAGCAAATTTATTTGGGACTGATTACAGACTTTAATAGCTCATCTCATGAGGACATAAGCAGATCAAATTAAAGTATTAATAATACTCTGACACAATTGATTTGATACTCCAGGCGAAAATATTATCATGGATCACAGTGCAGGAAAACATGGTATTGGTTATTCTAGGTAAA
TCTTAAGAATGAAAAATTTTGAGGCAGTATTTTATTATTTGCAATGAATTTATATTAGTGAACTGACATATAAAATAAAATTTTATACAGCATATAATTGATTAAAATCACACATACTTGGAAATTAAGCCCATGGGAAAGTTTTTGCAAAAACAAATTTTATGAGAATTTTTGACGTTGGTAAAATATTTATAACAAAAGTTAAT
ATATGGTCTAATATTAATCTGTGTCTTCAAATTAAATACTATCATACATGATGCCTTTTTCTACCAAAAGATCTAAATCTTAAAAATATAATAAATATAAATTAAAAAAATAAATGGAGATGGTTTAGGACTTGTTTGGATTCAGTTTAGTTCTACCACTTACTATCTATAACCATAAACATGTTTTATGATCTCTATTAATAACT
GAGAATGGCCATGAACAGGTTGCTTTATCATAGCACATGGATCTTTTAGGAGGCATTGGGGCTCCAGTTCTCAAATTTGCTATTCTTTTTTCCTCATACCATTAAACAAATCTGAGCTACATGAGAAAAAGTGATTTATCATTTTAAAAAGTCATCTGCATTACTTTTACTTTTAGATCAATTTTAATGCTTATATTGAATCCAAA
TGAACAGGTAAAATAAAATATTTAGTATTATCCCACGCAAATGTGAAAAAGAGGGTGAACGCAAAGCATTGGCTGTTCCCAGGAGAGAGGCAACTATGTCATTAAAGTTTGCATAATTGTTTTATCCATGAAGCAAAGAAAGGCAGTTGGGCTCTTTAATAACAAAAAAGGAAATACTGGATGATATACTAGTGACTGTGAAATAG
TAAAGGGGGATTTGACAAGAAGATATGTCAGCCTGCCATATGTTTTCATATGGTCTGGGAGAAAAGGCTTGTGGCTGCATTTACAGTCTTGTCTTCAACAATTAAATATTTCTTGCAACAAGTAATTAAGACATTTTTGCTTGATTCCAATATTGTTTGACATAGGGACATGTAAATATGTTCATCATATATATTGCTTAACAGAA
ACGCCTACACTGCCACACCAAATTCATTCAAGACCAGGTCGCCCTATCTAAATCCCTCTTCCCCAACCATCAGGGCAGATTGGTTAAGAAGGTACAAAATATTAAAGAGATTGGGAACTTAGCTGATTTTATTTTCCTTCAGCTGGTGCCCAGAGTGATACATCATAAGATTCTTGGCTTTTCTGCCTTCTCTGCTTCTGAAAAAC
TTCCTGATTAAATTTATAAAAATTATCTTGTTTGAATGTCTAATCTTCTACTTCCGTTTCTAAGTATAAATTTTACATAGACACCTATAGAATTCAATCAATTAAAATTTAAATTAAAAAATATAGGCTACTTTATGGTTTTGTTTGGTGATTTAATTACTTCAGTCAGTATTTATTAACTTGGCTTTTATTTCACCATATCAATA
CCCGGAGCTCTATGCTATGAACCTGGTAATGAAGACCAAATATATATTTCTTATCACAGTATCACAGATTTGCACGGGGACCCATTTTCATTGTCTCTTAATTAAATAATCAAGTACAACATTTCTTAACATTTTCATTTTCCTGAAAAAAATGTAATCATTATTATTTAAAAATTTCCTCACTGATTATGTATGTTTATTAAATA
AAAACAGTATCAAGTTTGAATGGGTTGTGCTGTTGTTTAGGTTTTTTGTGTGTTTGTTTGCATTGCTTTTCAAAATCAACCAGAAGTTATTTAGGTAAATATTAAAATAATTGTCCTGATTTCTGACAAGAGCTTCTAGCATACAGAAATAGTCTTGATTATTTCAAATGCCTCTATGTATGTAAAACTTTGGTGATGGTTTAAAT
ACCAGCAAGCAGACTGATGGCTTGCGTGTGTTAAATACTCTATTAGGTTATGGTGCATACATGCTGCATACATGTAATCCTAACAAAAAGCCTGTGAGGTATTAAAAGGTTTCTTTATGTACAAAGAAAAGATACTCCTGAGTATTATGATCCAGGCAGCGAGGCCAAGCTCTTTTCCAGTGTCTTCCAAAGAGGATGTAGCATGG
TGTTGAAATACTGTCTCCAATTTTGGCAACAAGTAAAATGCTGATGGTTTTTATGAAATATCTTTATTAATTTTGTAGCCATAAACTTCATCTTTTCATAATTAAATCTAGTATTCCCACCCCTGTGGTCATACATCTCCTGGGAAACTAGTATATTCCTCAACAAATTCCAATCCTATATTAAGAAAAGTAAAAAGCAAAGAAGG
TGATTCCACATTTTCAGATATCTTTTTAGCAACTTGGTGCCAATTTTCTATGTTGGTCTGCAAGTATTGCTCTAAAGGATTACCTGAGGCTGGATAATTTATTAAAAAAAAAGTTTATTTTGGCTTACTATTCTTCAGGCTGTACAAGAAGCATAGTGTAAGCATCTACTCCTAGTGATGCCTCAGGAAGCTTACAATCATGGCAG
ATCAATTTTAGATGTGATCTATTGCACGGCATGTTACGATATGTTTTAACTCCCTTATACTTCTTCTTGCTCTCTCGCTCATCCTATTATAGGTGTTTTGATTAAATCAATATTCAATGTTTATAGGGCTACAACTGTAAATTTATCCACTACTGAGAAAGGTGGCATATTTATGATTAGCCTTCCATTTCATAAACCTTTTTTTC
AAAAAACACATCTGTCTAAAACGACAAACATGTTGTTATTTTCTATGTTTAATAATGTAAGTAGATGTATTATGTATGATAAATATAGCATAGAAGATGAATTAAATGTAAGCATAATACTATATTATGTAAGGTTTCATAATATTAATTCTTAGTAAACTGTGATAAATTAAAAGCACATATTTTAATTCCTAGAGTGACCACAA
TGACTGTTAAAAATCTTAGAGATTTATCAACTTTATCATTAAAAAACTTATCAACTTCACCATTAAAAATCTTATAGATTATAAATGAGTGAGAGAAATAATTAAATTGCATGTCATTTACATCAGAAGATAATCTAACAGATTATTATTGAAATATACAGAAGTAGACTCTTCTCAAGCCAACATTATTGGCCACTGTCTCATAA
GAAAAGAGATTAAACCTTATTAAAATATCATTCCTAGGCATTAGCAGCAGTTCTATAATTAATAATATAACAGTTGACTGCACTAAGTGGCATAACAGAAATTAAATTTTCATTTATGAACAGGAATAATGAGGTAATATAAAAAGATTGGGTTTAGGTTCTTCTGCTACTGAAGATTAATAATTGCCTAAGGTCTATATTCAGAA
CAGGAGGACAGCAAGCCTCTAGCTCTGACAAACAAAAACTCAAATGCTCCTTGGATGAAAGAAGCATTTTGGCCCTCAAAAATGCTCCAGATTAAGTTCAATTAAATATGTGTGTGTATATATATATGCACGCACACATATATGTTTATGTATATATGTCTTATATATATGATTTTAGACATGCATGGGAGAAAATAAAACACAAT
GAAATCTTCAAGGATTTTAAAATAAACTTTTAATGGAACCCCTTGCACAGTATGTCTACTTGCGGGATATCATTTAGTTAAGTTAGTTTGAAGTAAATTTATTAAAAATATTGATTTGTTTTTATTATATTTCAAATTAAAATGATTACATAATAAAGTCACTTTCAGATACACATTAACTCTATTTTTAATCTTTTAAATATGTT
GTAATTGTGCTACAGCAACCTATAAAAAGGATAACTAGAAAATATGACTTTGCACGCTGTATACTGCTATTTCAATTTCGTGGCTTATACATTTTAAGAAATTAAACTTTATTATTTCAAGAGGAAATTTATTTAAAAATCAATCGAAGAAAACTAAAAATTGTATAATAAAATATAGATATTATATGGACATTCACCTAAATGTG
ATTTACTTAAAAGTAAAGTGAGATATTATTTAACATTATTTAATTCTTGAGATACTTTTTAAGAGATATTATTTATTTAATTCTTAAAGTAACTCTAAGAATTAAATATGAAAATGCTAAAACAAGTGGTGATATGATTTGGCTTTGTGTTCCTACCCAAATCTCATCTTGTAACTCTCATAATTCTCATAATTCCCACATGTTGT
ACTGGACATTATTTAATCATGTTAGCAAGCATTCGAGTTTTTAACAAGGATCTTTGCACACAGATATGCCCAACCAATGTTTCTTCCACTACAGAACCAAATTAAAAACAAGGAAGATGACAGGGATTATGCTTTCTCATTATTTTTATGTTTTACATAATTCAGCAGTACCGTGTTGCAATAAGAGCATAGCAATCAATATTTCT
CTTTGCCCAATTTAGTTATAAAAATTCATTCAACTTTCAAGATTATTTAAATTACTAATCATACTTTTTTACTTGCTTGTCATGTTGGCATTATAACTGCATTAAATAGTATCTATAGTTTATAAATATTTAATGGAGGAATGACAGCCAGCTTTCATAGTTGCTTTACTATAGCTAAAATGAAGTATGTAATATTTGACAGTCCA
TTAGGATAAGCTTATTATTTTTTACAAAGCCAGTTATGATTTTTGATGAGAATTACCTTCACTCTGTAGATCAATTTGGGAATATTGACAGCTTCACAATATTAAATCTCCTAATCCATGAACACAGGATGTTTTTCTACTTATTTAGATCTTTATTTCTATTATGCTATGTAGTTTTCAGAGTACAAGTTTTGCATTTCTTTTGT
AGAAAACAAAAATACTCAAATTAACAACTTTACAAGTCAAGAAGGTAGAGAAAAAAGAACAAACTATACCAAAAGCTAACACAGAAAGAAAAGAATAAAGATTAAAAACAAAAACAATTTAAAAAATAGCAGAACTAAAAGTTGGTTCTTTGAAAAGATCAACAGAATTGACAATTTCTTAGCTACATTAAGAAAAATACAAGACT
AGTACGATCAAAATTTTAATGACATTTAGCTAATTAGGAAAAACATCTAGAAAGACTACTTCTTAGAAGAGCAACAATGAAAAAAGTTGAAAAATACTGTATTAAATGAACCATGTAAATTCAGGAGGTAGGACTCGAACACAGATTTTTCTGATTGAGCTAGATGTCATTTCCTTTATGCCATCATCTCTTCAGCAATTAAAAGA
GAAATCATGATAACACAAATTAATGCAAATACATCCCATGCTCATGAATGGGTAGAATCAATATTGTGAAAATAACCATACTGCCAAAAGCAATCTACAAATTAAATGCAATTCCCATCAATATATCATCATCATTCTTCACAGAACAAGAAAAAAAGAATCTTAAAATTCATATGCAACCAAAAAAAACCCACATAGCCAAACCA
TTCAGTCTAAGTTTGTTTTCCATAAAATCAAAGTATTTGGGAAATTAATTTTTTATGTTAGAAGAAATTAATATGAAGAAGGTCATGTCAAAACAACTCCATTAAATATAAAATTAGATTATGGGTACCCAAGTGGTCTTTCACACCGTTTCCTACTGTGCCGCAGAGTGATAGTAGGCCTCTCAGTCCCCTTCCCTCTTTTAAAA
TTCACAATAGCTGCTACTTTTCTTAATTTCACACAGAGTAGGCATAATTTCAAGTTTGGGAAATACCTTATTGTCATCCTTATCCTTCATTTTACTCTTTATTAAAAAAACAGTAATATGTACATATGGTGTGTTATTTCCAAATGGATAAAATAATAGCTCTCAGATGCTTCATATAATTCAATGAAGTAATAATAAAATATATA
TGAAATTCTAGTCGGCTGACTTCCAGAAGAAAACTATCAGGATAGAGCAGGTAGATTCTGGTGAGAAGTAACACTCAGAGAAAGGAAGACATACAATGTGATTAAACCTTTAGCAGCTTTTGGCCTGGGGCCAGATGCAGTCCCTGTGGAACACAGGACAACAGAGGAAACTACGGAAAAAAACAGTATGTTCTAATGTGGAGAAG
CTGCTCCTACTGCTCCCATGATAATGTCTTCTATGTTATACTTTCTTTAATTTTCACCACTGATTCATTGCCTTTATTCATAAACTTACTACTACCTGATATTAAAAAATGAATATGTATTTACAAATCAAATAAGTTCAATTAAAGAGTATAATGACTACATGTCATATGCCAATGTTGAACTATGGATGTTTCAACACTTCAAA
GCTGAAGACGTCAGCAGTCCAGTAGGAAAATACAGACCCAAAAATGTATGTTGACATAGCCATTCTAACAAATGTAACTGTTGGGGAAATATTTTAAGACATTAAAAGGAAGTTAGACTAATTATGATATAAAAATCACACAAGTGTAAAAATAATTACAATTGATCATTTTGATGTCTTATCACAAAAACACTACTTTGAAAACA
AGGAAGCATATTTCAGAATATGTGAAGATATGCTACAATTTGTATAAAATTTTAAATCATACCAACATCATATTTTATACTGCTCATGAATACTGTTTGCATTAAATAATAAAAAATAGAAAATAAAACATTAAATTTATGATAAAAGCTTTCTTTAAAAAAGGAGAAAAAATAAATTAAGGATGGCAGCTTAAGGGCACTTCAGA
ATGGAATAGGGAAGATGAAATAAAGAAGCAACTAAGAGATTTACAAGAATGGAGTTCTTCTGCCACCTTGTGGTTGTTCTGTGTTATAACCTAGAGCTACATTAAAATATTCAGGGAATTCTTCAGCCAGAGTCTCTTTAGCCAGGTGTGGCGCGTGGCTGAGCTCTGGTCAATGGAATGTGGCCTTGGTCTTTATTGACTGTGGT
AATGCCTAGGTTATATTTTTCTCCTTTAAATCAAGTAGGCCACTTAAAGAGATAATCTGAATATGAATACATTCTACATTATAACACAGAAGAGATAGAGATTAAATGGATTTTTAAAATTTTAGAAACTTGGAATGAATTGATTCCATAATATATATATATCTCCTTCAGAGAATTATTTTACTTTAAAATCTCCAGTGAAAGAT
TAGTTTGATTTAATCATTCCACAATGTAAACAAATATCAAAACATCACATCAAGACCCCATAAATATATAATATATACCAATTATTTATAATATTTGTTAATTAAAAATAAAGTTAAAAAACATTTTAAAGACTGCATAGAGACAATTGAAGAACTTTTTCTAAAGCCTATATATTAGATAATGGTATTATATCAATTTTAAATGT
CAGAAAGCATATGATTGGACCAAGGAGAACACAAAAGACCTGTGTAGCTAAATGAGGAGAAGCTAGATGTGAAATGGGGCGTAGAAATTAGGGTCCAGAAATTAAAACTTTACCGTAGATTTTCTGGGACAATAATTTTTGAACTTTACTCAATAAAATGACAAACAATTCAATATTTTTAAAGAGTAATGATACGATGAGGCTTG
AAGTACCTCTCAGGATTTTTTGAGAAGTAAGTAGGTGGCCCACAATAAATAATTTGCATTGTTTTTGGTCAGCAGTAGGCTTTAAAAATCAAATACTATTATTAAATAGTAAAATTATGTAAATCTGTATGCTAAATATTAATTTCATGCTTCAGTTCATTTTATTTTGTAATATTTGGATTTTAATGTCTCAACTAGTCCCCAAA
GTAAAGAACGTTTGTAACTAGGTCAACATACACTGTTTCTAGGCACCACTAAGGAAATAACTGTGTTATACCCATAATAGAAAATTACCAGAGTAACAGGATTAAAATGACTCATTAGGCCTTTGATTGGGGTGCTCTGTGCTACAGGTAGTGCCAAATCGAGGGCTCTGAAGACTCATGTTGTGAAAGTTTCCTTGAGAGGTCAG
AAAAAAGCTAAAAAATTTTTAAATTGTATTTGTAATTGACAGATAATTATATTAATAGGGTAAAATGGGATGTTATAATAAATATATACATTATGGAATGATTAAATCAGGCTAATTAGCATAGCCATCGCCTCATATATTTATTATTTCTTTGTAATGAGAACATGTAAAATCGACTTTTTAGGCAATTTTGAAATATACAATGC
AGAATTTTGGGAGGCCAAGGCAAGAGAATTGCTTGAGGCCAGAAGTTCAAGACCAACTTGGGAAACATAGTGAGATCCTGTCTCTACAAAAAAAAAAAAAATTAAAAATTAGCCAGGCTGGTGGCTCACCTGTAGTCCCAGCTACTCAGGAGGCTAAGGCAGGAAGATTGCTTGAGCCCAAGAGGTCAAGGCTGCAGTGAACTGTG
TGTGGGGCAGTTCACAGGCCAGAGATCAAGTCCTCTTGAGAGACGACTCCCTAGAGAAAAAAAAAAAAGAAAGAAAGAAATCAGAATTTAATGTCACCCAATTAAAAAAAAACAAGAAGCAGATTCATAGAGATCATGTGATTGGCAGAATAAAGGCCCCTGCTAAAGACGTCCTGAGAACCTGTCAATATGTTATGCTACGTAAC
CTCTTGCTTTTTAGGTCACTTCTCACAATGTCCCTTCAGCACCTGACCCTATACCTATCAGTTATTCCTAGGTTATATTAGTAATGCAACAAAGCGTAATATTAAAAGCTAATGATTAATAATGTTTATAATAATGATCAATAATTGTCTATGATCATCTCTATTTAATTTGTATTATGACTATTCTTATTCTAACTATTTTTTTA
TTAGTGCTTAAAGCAATCAATCATGGTCAAACACAATGCTTAGACCCTGCTCTATTAGATAATTTTGGTGAGGGTAAGAAGGTGCTTAATGCTCTGAAAAATTAAATTAAAAGTTTTGTTACAAAAGATAGTAATGCTGTAATGGCAAAGAGAACAACAGCAACAACAGAAAAAAAGAAAACACACACACACACACACACACACAC
AGTGAGGGGACTGGAAGTATATCTGCAGAACTACCTAGTCAAAGACCCCAGTCTAATTTCTAATATATAATTCATATAAATTACTCTTGCATTGCTATACATTAAACATTATGCTTGTCACATTCTTACTTGGTTAGCACTGTCACTACTGATTGTCAGGCCTATAATTGTGTATAATTCTTCCCCTGCCACTTTACCAGCTGGTG
GCCCAGCTGGGCCTTAGCTCAGAGGCAGCAAAAGTTCATAGATGATAGAAGACAGTAGAGGGATTAGTTAAATCTAAACTAATTAAAAAGAAAGGAATTAATTAAAGGTCTGTATACAAACTGGTTGAACACTACCCCATCTTCAAATATAGAAGGGCCTAAATCCAGGAAGTGCCCCATGCAAAATATTGAAGGGATCTTTATTA
AATATTGTATTAGATTAATGTTAAAATTTAGCTCATGTTCTTACAACTGGTAGTAGAAGGTGAACTGAAAGTTTTCTGAGAACTGAGAAGCCAGGCAGGAATTAAAATGTTAAAGAAAATCCATCAAATGAATAATTCACATGCAGAAGATTAAGACCTGGCTGTGTAAACATTTTACTTCAGCTGTCAGCCCCCTCCCAAACTGC
CAGCTACTTCGTAGGCTGAGGCTAGGAGTTTCAGTGAGCTATGATAGTACCACTACACTCCAGCCTGGGAGCAGGGCCAGACCCTCATCTCTAAAATTAAATTAAATTAAAGGAGAAAGCACACTAGTAACAATGCACTCAGGTCTGGTCACCTTCTGCCAGAAAATTATCTAGTACCATAAACAAAGCCAGATTCAAACAAGCGC
GGAAATGGGGAGTGACTGCTAAGGGGAACTAGGTTTCTTTAGGAGGGACTAAAATGTTCTAAAACTAGATGCAGTGATGGTTGCACATCCCTGTAAATATATTAAACAATATCGAATTTACACTTTAAATGGGTGAATTGTATGGTATGTGAATTATATCTCAATAAAGCTGTTAAGAAAATTTCTGACCTGTCTGGCTGGCCTTC
GGATTTTGATCAGAAGCAGAACTGACACAATGGAATAAACAATAACTCAAGTATGCATTTGTCCAATAACTGAAACATGCAGCCATCTATGTCATAAAACATTAAAATTGTACCTAAGCATATTGGAGACATGAGATTATTGTACTGTCCATATAGTGCTTTTGGATCCAGAACAAGTCAGGTTCTTTTGTGCCGTGTGTTTGTGT
ATATGTAATGTTTATTATCTATAAATTTCATTTCAGGATAATAAAGGAGGCATCAAAATTTATTATAAAATGAGGGTCTGATAGTGTTAAGAACCAATAAATTAAAATAAATGAATGCAAATTACATGTATTTCATCACTGCACTAAATTCTTAGGTTTGTGGTGGTTGAAAACAAAATTATATACTCTATTTTTAGGGAAACAGT
GATCTCTCATCATCAGGTATGTCTTAGGTTCCTGGAGCTGGAGAAAGATAGGTTTGAAGGAAAGAGACAAAGATTGAAGTAAAGGCCTGGAGTGGGGGGAATTAAATGAGTTAATATTTACATAGTGCTTTCAATAGTGCCTAACACATAATATGAATTATGTGTGCTTGTTAAGTAAAAATATGCTGTAGTAAGAATCAGTCCTG
CAATAACGAAATGGATGACTGGAACACTAGTCACCATGTAAAACTTTTTCCACGGAAAAATAAATAAATTTTGAGATTATAATAGTCAAGCTTTCAAAATATTAAATGTTAATATATTAAATTAAAAGTTAGTAAGTCTCTGGTTTGTGTATTCCACAAAAATCTTTAGTATACTAGCCACAAGCTACATTTACGTGCACAAGGCT
ATTTATATTTACACTGTAGTTATTTATTCACTTACTGTCGCTTAGATTTGTATTCTCTAATCTTGTCCACAAAGAGTTTCTGTATAGGATCAAGTTCCTTATTAAATGCCACTGCTGTAACACCAATGTTCCTCCGCAAATGGACTGAGACGGCTGACCGAATGACAGAGGAGAACCTGAAGAGCCTCTGAAGAATCATGCTGATT
GAGAGATTTAGAGTAAACCCTTATCTTCAATATGTAGCATTGATTACAAGGCAGATATGACAAGAATATGTTAATATATTTAGATAAATTATCATGACTAATTAAACACTTTTACTTATTCATGACAGATATAGCATTACCTTCTACTTTAAATACATTTCAGAATGAATAATTGCCTTTTGGAATTATTTAAAATCCCAAACTAG
AAGGTAAGCCTTTATTACTTTTTTTTCTGTTATCAAAAATAGAAACTTTCTAAAAAATAGTTTCTTATTCTAGATGTAATAAGCATTGTTATGTAATGATATTAAAAACTTGTTTATGTTTTTTTCTTTACATATTAAAAAACCTTTTTAAAAAGATCTTAATAATTTCGAGGTACAGTTTTTTTTTTACAAAATTACTCTAAGAT
CAGGCGTGAGCAACCGCGCCGGGCGTAAAAGTAGAGGATATTTTAAATAGAATTAAGTGTGAGAATCTGCCCTGTTGGCATAAAATATATTAGCTAATTGATTAAACAAAGAATACCTAGAATAAAGGTATAAACAAATAACCTTCCATTGTGGAGGATATGTAAAGTGGCGTGCCAAAGGAAAGAACTAGAAGAAACAGATTATG
GTGGGAGGGACTTCCGCTCTTTAGATAATATATTGGTCCTGATGTTATTAAATTCTTATTTTATTCATTATAAATGTTTTACATGAACTAAAAGTATTGCATTAAAATATTTATTGCAATCACTGAGTTTTTCTGTGCCTCTGCAAATTTTACACCCCATTATCAGCACTGATTATTTCAACTATAAAACGTCATGATCTGTTTTA
ACTCTTAGAAGAAATTATAGCAGAAAATTTTCATGATGTTAGGTTTGAAAATTATTTCTCGGATATGGCAATAAAAGTAAAAATAGATAAATTTGACTAAATTAAAATTTAAAACTTCTGTATATGCGTATGAATAGCCAAAATCAACAAATGAGGAAAAAGCAACTTACACAATGAGAACATACTTACAAATCACATTTCTAATA
CTATGTAGTAGTCACAGCACTAGACAGAACTAGGAGTCTTGCCTCAGTCATCTCAGTGTCTTCTCTAAGCCTCTTCATGAGAAATCTTACAAATCAGGTCATTAAAATACAGGCTTAATATCTTATTCATGTATTTATTCATTCATACAACAAATATTTACTGAGCAGCTCTTAAATGCTAGGCACTGGTCTAGTCTTGGGGGACA
TTTAGTGATTTTCATAATGCTTAGACATGATGACCATTTCAAACTGAAACCAAGAAAGAATATGAATATTTCTTTATAAAAATAAAAACACTTTTCTTTAATTAAAATAAAACCAAGAAGTTTCATGTGAAAGGTCACATTTCTAGCTCGTGCTGTGTTGTCAGCATACTCCTCCAGCCTTCTTCTCTCTCTCTCTGTGTGTGTGT
CCCTGCATCGAACAAGTCTATTGGTGCCATTTTTCCAACAGTGAACACAGGTTCACTTCATGTCTGTGTCACATTTTGGTAATTATTTAAATATTCAAACATTAAAAATTATTATATCTGTTTGGTGATCTGTGATCAGTGGCCTTTGATGTTACTATTTTAATTGTTTTGGAGTGTCATGAAACATGCCCATAAAGACAGCAAAC
TTTAAATTTGATTTGTAACATTTTACAATCATCTTTCAAATTCTCTTTTCTATTGACAAAAAATGTATCTGAAAAATTAAAATTCTGTTCAAATATACCCATTAAAATAATTTGATGGAATAGCATTAAAGCTTGTGATTAATATCTTTTCATGTAGTCAGTTTTATTGCAAGTGATTTTAAATGATGGAAGTCCCAAGCAAATTA
GATATACTAAATAATTATTGACTTGGCCCCAAACATTTCTACTCTTTTCTTCTTACACAATCAGATTTAAAAATGTAACTACCTTTTCTAAACATACAATATTAAAGCATACTCAACTTCAGTAACAGGTAATGAATGTACCTCAAAAGTCAGAGCCTCTACGTTAAGTACCATAGTGCTCCAACATCGTTTTTTACATTTTTAAA
GGCCATTCTTTGCAAGAAATCTTCATAATCTGCCTGAAAATAACTTTTTAAAAAATAAAAACATTAATAAATGACTGAGCCTGGGAACTTGCACATAATAATTAAAATTGAATGAAAAAAATATGAAATTATAAAATAAAACACGGGCCTTTTATAACACAACAGGACACTTGAAAATTCACACTTATTTGTCATGGGAATAGCTT
GATCACCCTCATGTCTTTAAATCTTCTGTTACTAGCAATAATTTTTCTGTGTATTAATACTACAGTCTGGTTATATTGGCATTAGATGGCTAATCTCATTATTAAAATATATGGCAAAGAACAGAGGAAGAGATCTGTCCCAGGAGGACTAATTATACCGAATCCTATTTATTGTCACTACTGTTTCTGAAACAGTGTTTAGCTCA
ATGGTATTCTGTTACAGCAGCCTGAAGGGACTGGAAGACATCCTTCCAGCTTTTGTGTTCGAACTTGAACTATGCCATCAATTGTCACCACCTCAGGAATATTAAATCAAGTCAGGGCTTGCAATGTGAGTCCCTGGGAGTCCTGTCTGGCTGCTCTGTGGGGAAGTGTGAGTACCTGCTGTGTAGAGATGACCTTGTGGAGGTAG
CAGACATCACCACTATACACTTCATCCCCGTAACTAAAACCACTTGTATCCCCAAAGCTATTGGAAAAAAAATAAAAATAAAAATAAAAAAACCTGCTGTATTAAACCAAGGATCAGCTTGCTGGCTACCTTTTTTTTCCCCCTTGAGATGAAGTCTCGCTCTTGTCCCCCAGGCTGGAGTGCGATGGTGTGATCTCAGCTCACTG
GAGTACCAAATATGTGTCTTCTTATAGATGTGTGCCACGGGCCTCGCAGTGAACATCACAGCTCTGCAGATGCACAAACCTTGTCTTTATGAGTCTATATATTAAATAAAAGTGGTAGAATTTTGGATGGGTGCAAGTCAAGTAATGGGATAAAAGAATGATGATCGAAGGAGATGATTCATGATAACTATGTGCCCTTATGTGAA
CTACTTGGGAGGCTGAGGTTTGAACTCAGGAGTTTGAATCCAGCCTAGGAAACATAGCAAAATCCCGTGTCAAAAAAAAAAAAAAAAAAATTTAAATTACATTAAAGGGCAAGAGTGGTGACCGTGAAAATCTATATCTGCAACAAAGGCTTCAAAAATCTGCCAGTCTCCCAGGAGGTAAAATGCTGTCTGCTCTGCCCCAACGA
CGGGGAGGGAGGGCAAAGTAAGAAATAGCCAGTACTTCTCCCGCATAAAGGCACTGTTAGAAGCGAAACACAAGGGGACACATCACCTAATTCTATTTGAATTAAATATGAAAACAAGCAAACTGCAGGCAAATAGAACTCAGGGGAAAGGCCAGTAACTGGCAGGGGCCAGGAGAGAGGATTCTAGGGGCCAGCAAGTCTCTGTG
TTCTCCTATTTCAGTATAGACAGTCAGAAAGCCTCACACAGTCCTGGAAGCTGCCAACCCAGCATTATGACAGCTGCTTCTCAAAGCCATGAGCCATTTCATTAAATCCACTCTTACTTGACTCATCCACTGGCAAAGATTTAAAGCTTTAATTTATCTTTTGTATGATTCACTTTGCGGCCCTCTAAAGTTGTTAGGTTTTTTTT
CCAAAGTGCCGGGATTACAGACATGAGCCACCACGACCAGCCAGTCTGAACATTTTTAATGAGGAGTTGGTAAACAAGCTTTTCTTAAAAGCCTGAATTAATTAAAAGTTGCCTTGGATATTAGGAGTTCATTAGCTAAGGATGTTACTCTTACTTTCATCTGGCAGAAAATCTATCCAAGAGAACCATATTCTTGAACTTGTGTT
CAGGAATCATCAATGCAGGCCTCTGAAAAACCACTGCACTTATGAGATCTCCTAGCAAGTATGTGTTGTGTGAGAAAATGGACAACCCCAGGGTACTCCTATTAAACACTGATATTTAGAATTTCTGAATTCTGATTCTAAATATTTTGCAATATTTGGAATTTCTGAATCCTAAATATTGCAAAAGGTGGCGCGGGGAGGACGGG
ATATTACTTATGCACCAGGCTCAGAATTACACACTAATACTACCACCATTAATAGAAAAACAGTTGTTTCTTTACCCACATCTTCTTCTCATTCTTCCCCATTAAAGTTACTGTCACAACAAGGCTGTTTATTTCACCTGGGTGCAGGCAGGCTGAGTCCGAAAAAGAGTCAGGAAAGGGAGATGGGGTAGGGCCATTTTGTAAGA
TGCACTCCAGCCTGGTGACAGAGCGAGACTCGGTCTCAAAAAAAAAAAAAAAAAAATTTGAACCACATAAAGCCCATGCATAGTTTTTTCCTACTGTCCTATTAAAATGGAAGCAGTAAATTCAACCTGATTCAGTTACTTTTATTCAGAGATAAGGGATTATTAATTTAGATTTTCCAAACATAATGCAATTTTGCTGTTCCAAC
CTATCTAAGAAGTGTGAGATAAAATGCCTGGAACTCCAGCTATTTTAAATTGAATAAGAAAGGAGCACCCTGTATAGTAACAGCAAAAAGACTACAAAGAATTAAACAAAAATGAAGATCTCCACGAAATGACAAAGGATGATTTCCAGGATACAAAGTTAAGTTAAAAAAAAAAAAAAAAAAAAAAGCAAAGTGCAGAACAGTGA
ATTCAAGTAACACGTATGAAGAAGATTTTAATAAAATTTTTTATTAGAAGATTTTAATAAAATTTTTTTATTAAAAGATTTTAATAAAATTTTTTATTTTATTAAAAGATTTCTTAAAGGTCATTAACGCAAGTCATATTAGAAGAGATCACAGGCAAGTAGACAAAAAGAATTTACTCCGTGAAAGCTCACTGAAACAGGAATTC
GTCTGAAATTTAACATAATAAGTTTTAAAATCTTCTTAGAGAGTTGGCAGATCATATACTATACACAAATATTGTACATGTTATAGGATCAAAATATGGGATTAAACTAAGGGACTGAAACTACTTATAGAATGTCATTCTCAAGCCAGGCACAGTGGCTGATGCCTATAATCCCAGCACTTTGGGAGATTTCTTGAGCCCAGGAG
ATGCTATGCCTGAATCCTAATTATCAACTGTAGGCCTTAACAATAATCCTAAGTGGATGTGCCTTTATGCAGGCACTTGTGGCCTTTTTGTTTTCTTTGAATTAAATATACAAAGTAATAATTTATCTTACTTCATAAAAAGATTATAATCTCCCATTTTTTAAAACACATTTGATATTAGTAGGAATAACTAAAATGAACTCGTA
CCGTAAATGAGGACTTCTGACCTCAAACGCTGCCCTTGTTCTTCATTGTGTCTGTCCTGAATTATAGAAATGAACCTTCTGCCATGCCACTTTCTCCTGGATTAAACACAAACCGTCCACTGTCCAGTTAGTGTCCAGATAGTTTAGAATGCTCTAGAACTGCCCAGATATATCCCCTGCTCTTGACCTGAAGTAGCATTTAGTTA
TCAGTTTAAAGCCTATAGAGAGTCTTGGAATTTATGGGATGTTGAATTTTTAAAAATTCATTTGTATTAAGTGGACTTTTTATAAAAGAGTAAATACCTAATTAAAATAATATTTTATCTGATGTTACCAAAGAGTTCTTCATTTCAACGTTCCATCCCTGAGTAAGTTAACTTATGAGGAATGAATTATATTACCTAGCAACCTC
TGGAAGAAACATTTGTCATGTAGAATTATTGGTGATGGCCTGGATACGGTTTTATATGAATTGAAAAACTAAATGGAATAAGAGAAGGAGAAAACCAGGTATTAAAGTTCTAAGAATGGGGAGGACCTAGGACATGTAATTAGAGAGTGCTTAAGGAGATTTAGCATAGTTCTGCCAGCAAAGATTATTTATTTAAGAGTTAAGAG
CAGATGAATGGTTAGAGTTTTGCTGTCTTTTCTATATAGGCATATATATTTACATATATATGCATATATTTAAGTGGCTGATAAGACAAAAAATAAAACAATTAAAGGAGATGTTCTTTTTTCTTGGGAATATCAGTTGAACAGACTGTACATTTTGTCTTTTGTAAATTTAAGGCTAGCTAGAAACTCTTACACTTGGGAAAAAG
AAGGTGAGGGAATTTATCACCATTAGACCTACCTTACAAGAATGCTAACAATAGTCCCTCAAGCTTAAGGAAAAATTGTTAAGTAGCAACATCAAAGTATATTAAAACATAAAACTTACTGGTAAAAGTAAGTATGTAGTTAAACTCAGAACACTCTTAGATTGGAACAGTGGTGTGAAAATAAATTTTGTTTCTAGCATGAAAAT
TGGTAGCAGGGGTCCTGAGTGTAGCATGTGTCTATTACTTTTCCCTGGGTGGCCATAGGTCCTCATCCTGGGCCCTATGAAGAGGGACTACAAGACAAAAATTAAATATAAAAGAGTTGTTTTCTAAAACTTTTCTAAGGTATGTAACTCACGACAGCACTACTTTAAAGGTTTTATTGCAGAGTACAGCCAGACCCACCTGGACT
TTTGATTAGTAGTTTCATGATTTATCTTTCTCTGTTGTTTCACTTTTAAATGACATAGTTCATTAAAATGAGTTTCTTGGAGACAGCATGTTATTAGACCATTAAAAAATCTGTTCTGACAACTTCCATATTTTAAGTGACATACTTGGATCACTTATATTTAGTGTAATTTATTGATGTATTTGGGTTTAGGTTTACCATTTATT
TTTAAAAAATTAAAGAAGTTTTAGTTGATGAATAATAATTGTATATATTTATGGGGTACAATGTGATGCTTTCAGATATATATACACACATCGTTGAATAATTAAATCAAGCTGATTAACATATCCATCACCACCTACTTAGTATTTTGTGTGTTTGGTGAAAACATTTAAAAGCTACTCAACAATTTTGAAATATACAGTATATT
ATGTATTGAAACAAATGATAAAGAAAACACAAAATATCACAATCTATGGGATACAGTGAAAGCAGTATGATGTGGAAGGTTTATAGCTATAAGTGCCTATATTAAAAAAGTAGAAACACTTTAAATAAGCAATCTAACAATGCATCTTAAAGAACTAGAAAAGCGAAAGCAAATCAAAACCAAAGTTAATAGAAGAAAAAAATAAA
ATGAAAAATGTTACTGTGCTTCAATTTTAACATAAAACAAAACAAATAATACTGCATGTCCAAAGTAAATTTAACAACTCTGAGCAATGAACTAAATTTTATTAAATTGTAGAAAGAAACATTTGTAGTAAAAATACATTAAAGGAAACATTTAAAGAAGTTGAAATAATAATTATTGTATTTGACTATAGGAGGCTTAGGAAAAA
CTATTAGGGCCTACACTTGAAGACTTACTAATGTTTTGGCACATGGGTATGATATCATATACCCACCCTCCCCTTAACAGTTTTGGAACGAATCCTTGAAATTAAAACCTCTTATGTGGTTGGCACACGGTTGGGGAAAGGCAGATGAGGGGTATTCTGTACAGGCAGGGGGTTAACCACTCCTGGCAGCTATCCAGTGGGAAATA
TTGTAAAGTATGAACAAAGTGCTAGTCATTAAGAGTAACAGCCGTAAAGCCATATGTAGTTTTAGCTATATATAGATATAGCTCTGAGACATGAATACACATTAAATTCTTTCAAAAAAAAATCCCAGGAGGCTGAACAATGTTATACAATGATGCTTAACATTTTTTTTGGAACACATGCCCTCCACAAGGCACATATTAATTGT
GGATTAGAGATTATTACTTAGTAGTAACTCTAGAGCCAAAGCAAATCTAAGACACCGTAACAATGTGATGACCTGGGACCCAATCCAGTCATCCTGAAAAATTAAAAGCAGACTGATTTATTATTTCCTTGCTTGCTCCTTGCAGGCAGGCACTCTGAACACTCTCTTAAACTCACTAGATAATGGTATAAACAGCTCTGCTTCAT
TAGATACAATGAGGGTACATGCTTATGTTCCAAATGGGAGGAAGTGGCCAAAACGAAGGAGCTACAGGCCTCGTGCAAGTCCAAAATCCAATGGGTAGTCATTAAACCTTAAAGTTGAAAAATGATCTCCTTTGACTCCATGTCTCACATCCAGGGCATCCTGATACAAGAGGTGGGTTTCCAGGGCCTTGAGCTCCATTCCTGTG
AAATGAAGCCATTGTATTTAGAATAGAATTAATGTGAGGATACAGTTTCCACATTTTTCCCTTCAAGTTGTTCTGCATCTTGAATGAACACAGTTCTCCAATTAAACATGAGGCTGGAGATTGAGAAGAGACTTTCCCCTTAAGTTAGTAAGTTTCCAGTTCTTAGTCAAGTCCAAGCTCTGCACTTGGAGTTAATCATTTTGATT
CAAAAAATCATTATATAATGAAGTGACGTGTGGTCCTCATTTTTAATTCTGCTGACATTGTAAAGAACTTGTGCCAATATCATGGTCAATTCACATAAAAATTAAATAATGAATTTATCTAAATTGTTCAATATAATTATTGTATTAATTCATTTCAATTTGGCAAAACAATAGTTTCAGGTAAGTACTATTTTAAGGCTACTTAT
ATTCAGCACTGATTTATGGGCCATCACTAAAATTACTCTTTTGCACCTATTGTCAATATTCTTATCTCCTTCTCCATTGCCTGGCAGAACCCCAACCCTTATTAAACCCAACACTTTGGTTATCCTGGATCAATATCTAGGAGCTTAATGTGACTAAAGAAAAATGCACAATGATGCTGAATGATTTCACTTTGAGTAAATGACCA
CTTTGTCAAAAATCAGTTGGCCTGTGCAGGACTGTTTCTAGGTTCTAATTTAGCTAATTTTTTTTTCTTTTTTTGCAAAATGAGATTTTATAATCAAGATATTAAATGTATCTATGGTGGCTGAAATAATATGAAACTGTCTTTTATAACAAAGCTCAGAGATAATATATTTTATTCCATAAATCGCTTTTCATGAGTAAAAAAAG
ATAAGGAGAATTACAGTCTGGGTTATCACTTCAGATAGAGATTCTTCTGATCACGTTAATGCAGATTGGGCAGAGAGCGGTAGATCTAACAGCAACAGGAATTAAAGGGGTAGTAATCTTTGGGTCCACAGATCCATCTAAATCAAGTGAGTGCTAGCAGCAAGCTTGCAACAGTTAGGGCTTGCCAAATATCTGCGCTAGGCTCT
GCAATGGCTGTGAGCCAAAGAAGAATTACAAAGATAAATCAATCTGGGGTGATAAAATGCCAAAAAACAGGCAGCCACCTCAAGTAAGAACAAGTTCGATATTAAAATACTGTTTTATTTTCAAGTTACCCAACAAACTGCTGAAAGAAATTACATTTTCCCTCATGAAGGAAATGACAATAAATGCCATTTTCTACCCATTGGGC
TAGAACATTCCCTCCGTCATCCCCTTTCTGATGCCCTACATGAAATCCTCAGTACCATCTTCCAATTCATTAAATCTCTCTACAGATCTAATTCTATGCAATTAAAAAGATTTCAGTGCCACATTATTTTTACTTTCAGTCTTTCTACTTCCTTTTCCTCCTCCTCTTTCTTCTCTTCCCTTTTATCCTACACTTTTTTTCATTTC
CTTAATTGTTTTTTTCCTATGTTCCAGAACAAGGCAAAGATACCTACTCCAACAACTTCTAGTCAATATTTCCAGAGACATAAAGTAAAAACCAAAAAGAATTAAAAGGCATACAGATCAGAAAGAAGTAAAACTCTATTTGCAGATAAGATTTTTTTTACATAGAAAATCCTAATCAATGTATAAAGTAATTACTAGATGTACAA
TTGCGGATACTAATCTCCTGTGAATCATATGAATTGCAAATATCTTCTCCAAGTGAGGGTTTGCCTTACATTTTTATCTAGGAATTCTGTTGCTCTCTATATTAAAAATTTTAAAAATCAAGATATAATTCACGTCCCACAAAACTCACCATTTTAAAGTGTACAGTTCGGTGTTTTTTAGTAATCTTTTCTTTTGTGTTTTTTAA
TTATGTCTGCACGTCCATGTAACTGATTTATCCAGAAAGGAAATTTTACATTGCTTTTAAATCACTTCCCTGCTAAGATGATACTTTACAAAGAGATGTGATTAAAAGGCAGCAAAGTTCAGTCACCATTAACAATTATGCGTGGCTTTTGTGGAACAAATGGAAAAGTTCGTATTTTCTTCTCCTCAATTTTATTTTTACATTAC
CTTTCTTTTTCCCCACTTTCTTCCTGGGTATCTCTTTTTTTTTAAAAAAAAAAGTACCTCTGAATGAGGTATATGCTGAAATTTTAAATGCTTGAAGATGATTAAAAAGCTATAGGTGAAATATGACAAGTAAGTAGTTTTAACTTATAGTTTTATTTAGGACCAAAAAGTTAGAATAGGACAGGACTCCACAGATTGTCTAGGTC
ACCCTGTGTGATGGGGAACTCAATCTATTTCCACGGTAGTTTTAATTATTTTCATGGTAGTTGACATCTCACCAACGGAAGTAACCCACCACTCCCTCAAATTAAAAAAAATAAAAATAAATAAATAATAAAGTGAGGCAGGGAGAAAGAGAGAGGTGTTTTCTTCTCTGGGCATAAGCTGGTTTGGGATAAAGCATTTTGTGAAA
TAAGTAGACAAAATTTATACTGGCCATCACAGGCTTTTCAGCTGCTGGATAAAAATTCACCAAAGGAGAAAAAAGAAGAGAGAGCGAGAAGAATATTCCTATTAAAGAGAAATGAGAAATAAGATTGCAATATTCATCAATATTGCTTTACTTATGGTATAATGTATATTTCTATATATTTTATGCACAACTCCCCCATCCTTGTG
TTTGCCATTTTTTTTTTTGCCAGCTTTATTAAGGTATATTCACAAACATCATAATATATATATTTATGGTGTATACCATAATGTTGTAATACTTGTATACATTAAAAATTGATTAAGCTAGCTAACATAGGCATCAACTCTCATAGTTATTATTATTGGTGCTGAGAACATTTAAGATCCACTCTTTTAGCAATATTCAAATATAT
ACCATTTCTTTCACATGGCTTTTGTTAATATTTTTTCTTAGTAAATTTCCAGGAGAAAAACAGTCGTTTATGTTATCACAGGCAAACTGGGATCACGTTGATTAAATCAGAATCTTTTATGATAAACAGCCATTTCAGCAATCAGAATATAGGCCATCGGTTAGATGAAAGTAGGAATGGACCCACAGTTTTTTTTCTTACCTATT
TTTAATCAGTGGAAAAGTCCCATACCAAGTATTTTGTCCATTAACCTCAAGCATGGCTTCACTTTTTTCCCCCAAATTTATTTTTTCTTTCACTTTATATATTAAATGTTTATAATCTCTTTGTGTTGTGTCTATTTTTGTAAGGCAACTGAAATCCTTTTTGAAGCAGACTGGGGTATAAATAAATGATACAGATAAAAAATAGG
TATTTATTACCTTTCTAATGAGCCACTTTCATAAACTGTGGTTGATAAAACAACTTTTGGAACTACTTGCATATTTTACTGGTAACATTTCATCTAGAACATTAAAACATTTAAGGTTTTTAGAGGTATTCAAAGGAGTGATATGTATTCATATTGCATGTGTTCACAATAGTGTAATCTTTCCTTTTCTTTTACATCCTCAGTTT
TCGAGTTATTATGTCTTGATCATGCATCTTTAAATTCTCCCTCTCAGCTGGATAATTTTCTTTAGGAGGCACATAACCTGCACTATCACCAACATTAAAAATTAAAACAAAACTAAAAGATAAACTTTCCTTTGATGCCTATCTTTCCAATACAAATTTTCTCCATTCCTTTATAGCCAAATGCTGTCAAAGGATTGTCTATACCC
AGAATCAAAGACAAAATCTTAATTTTTCATAACTCAACACTGATATATCTTTAAAGAAGACAGGATAAAATGCTTGCCACTGCATTTATGACTTCCCAGAATTAAAAAAAAAAAAAACTTTAGGTTAAAAAATCTGAAAATCTTCTTTAAAACATAATTTAAGAATATCTCAAGTGCTATGTAAAAACTCTAAATGCAAAATACTT
GGCTTTGGGAAGCCAAAACTGGAATATTGCTTGAGGCTGGGAGTTCAAGACCAGCCTGGGCAACATAGCTAGACCCCATTTCTATTTAAAAATAAAAACTATTAAAAATTTCCCGGGTGTGGTGCATGCTCCTCTAGTCTTAGCTACGTAGGAGGCTGAGGCAAGAACATCACCTGAGCCCAGAAGTTTGAGGTTACAGTGAGCCA
TAAAGGAAACTTCTGCCTATTTTGGAGTTGTCTAGCAGGACAAAATGCTTGAAGCTTGGAATATGAAACAAATGAATTACAGAAGATTTTGTGATATGACATTAAAAATCAGAAAGCCTACATGATAAATTTAATTCCTTACAATGAAAAACCACCCATAGAAAATAAGTAAGTCAACAAATCAATCATGTTATTCATTTCTTATC
AATTTGAAAATAAATTTTTAAGGAATTCTTTAAGGAAACACCTTGATTGAAAACAATTTGGAGGAGGAGCAGCCTACTGGGGAATGTATTATTTAGTGACATTAAAAATTATGTAAATGTACTGTTTTCCTAATGGTTGCACTTCATCCATATTATGTCAGTGCTTAGTATGCGTTGTTTGACTCTAGGCCAATCCACCACTACCT
TCAGTATGGTTAGATGGCATCCAGACATTCAGAGGGTTCTGGCTCCCTGATCCAAACACCCCCCACTGGGCCCTACCTCCCACCACAGCCATGCTGGGGGATTAAATTTTAACATGAGATTTGGTGTGGACAAACAAACCATATCCAAACCTCAGCGGCAAATGACCCATGCTCTACCTCTTGCTAACTGCCCTACCTAAACCAAG
TCTAATTTACATATGTAAGCTAATTTTTATTTCTAGAGATAACAGAACAAAACTCAAAACATTTGACATAAAATTATTGGAACAATTAACAGTTTGACCTATTAAACACATTATTGTCCTCTATGAACAGAGGGACTGTCTGAAAAAAAGAACAAGTTGTCTGCATTTTAAAGTGAGAGATAAGCATCAAGGTGTCAATTTCTATT
TGAGTAAAATTGATTTAGCTATAACTCACAATAATGATGATGATAGTGGTGGTGGTATAATAACTCACATTTACTCACTACTGGGGTTTTCAGGCACTACATTAAATACTTCCCATGTATTAGTTTATTTCTTCAAAAGCGCCCTCTGTAATATTTTCTATTAATCGTTGGAAGCTTAGAAATGTTAATTGACCTGCCTAAGGTCC
TTAGAGGAGAATGAATTGTAAGGAACAAAGACAGAAGCAGAGAGGCCATTTAGGAAATTGCTGCAGTCCTTCAGATGAGAAATGCACCACGAGGGGCTAAATTAAAGTAGTAGCTTTGGGGATGGAGAGAAACAAGAGATATAGAATAAGCACAATGAACATGGCTTGCTAATAAATATTTTCTCAGTGAATGAGTTGTGACTAAT
TTCTGAGTTAGAATACTAGGCATGCTTAATAGTATACCTCGTCTGAACTTCCTTTTAAAATTCCCATAATAATACACAGATAGTGGCAGCAGCACTATAAATTAAATACAAGAGGCGAACAAGGGCAGAATTTTCTCTAATTTCATCTCTGGTGTGACAGATTTGAAAAGCATATTCTTGGGTTCCACATTCTAGGTTCCAATCTC
ACTCAAAAATACCACATTTGACAGTCGGTCACGAAAGATGTTAGCACCTCAATAAAAATTAGAATTGTTCATTGGGTGTGCCAAAGGAAAGTGGAAAAAAATTAAAAAGCATGCCCTGTTTTTTATTTGTTTTTTTTTTTTTTCCTACAAATCACAGTTTTCCTCACAGTGTTAGACTTTTAGGTCACTCTGATGTAGCAGTACCT
GGGGCATTATATAAAAATGAATAAAGAGCAAAGTTCCTATTTAACTTCTGAGCCAGAACGTTTGAAGAGGTAAAGCTTCTTAAGGCAAGCCAGAAAAAGCATTAAAAATAAGAATCCAGCCAAAGAGAACTTTGGGAGAAAAACACCAAGTTAAAAGAAAAACACGAACATCAAGCCGATAGGAAAGAATGATAGTAAAAGCTCAC
CCTTGTCATCCTTGAATTGGATTAAATGCATTTGGCCTTTTGCCACGGAAATGTGACAAAATTATGAACAGAAGCACTTGTTATTTTTTTAACCACACTGATTAAACTCCTTGACTACTCAGCCACACTATATATTTCTGTAGCTATAATTATGTAAACTGGCAACCTTTCCATTTCACTCACACAATTTCAAATCTTGGCAAACA
GCCTATGCAGTTGCATGGCATTTCTTGTTCTGCGTTTTGTTGGTTTGTTTGTCTTGGTTTGAATACTCATTGTTACATAGCAAGCAGCTAAGGTAAAGAGATTAAAGCAAAAGCTGAAGCCACAACTCTGTTTCTTTTAGAGAAATGCTCCTCCTAAAAAGGTTAGCTATTATTGTTGGTGGTGGAAGTGATGAGAACATAAATAA
CAAAAAGTCAAACTAAAGTTAAATCCTTAAATTCCCAGAGATGTGAACTCTTCTTAATATACTGAAATACTGCAAGTATTCCACATAAGTTTATTACCTCATTAAAGTGGAAATCCCTACTCTACATTTTTAACCACTTTGAAAATCAAAATGATATGTTAGTATTTTGTAGTTTTCACATTTTCCACGAATTACCAAAGATTACC
ACCCTAATCAAGATATTTCCAAAACAGTCATATTTCTGAATATTTTAATTAAAGTCCATCAGTTGAGAATTCTCTCAATTCAAACTAAAAAGTCACTGTTATTAAAGAAGTTTAGTTCTATAATCTGATTCTTTTCTAATGTGTTTTGCTACTGGTGAAAGCATATGTCACCATCTATCATGGAGGCTTGATAAGGTTTGGCTGTG
CCCCATAATCAATGCTATGCCAAAAGCCCCAAGTCAGGTTAAATTCAACTCTGCAAATGTCTTACATCTGCATCTGCATCTGCATCTCAGTGTGGCTGGAATTAAATAGAATACCATGCTGTCAGACCTCATGTTAAATTTGTGACCTCTAACTTTTTGCTGTCGAATAATTATACTATATTACCCCAGTTAATTTATTCATCCAC
TTTTAAAACTAGAGTTTTTTTTTAAAAAAAAACTTTACTGATCATCTTAAAAACTGTTAACTTGTCAAAAAGTTTATTATTGGTGGAGGCAAATGTGTGCATTAAACCTGACTGAAAAATATTGTAACCCTGTCTCGTGTCTTGATCAGTTTATTGCTGCCTTGAGAGCATGAAGAGCTTCTTAGTGGAGTATTAAAATTCACCTG
AATGTTTGCTTCCTGTTCCTGTGACGTTACATTATGCTGGCCCAGAGGTCTTTGTTCCAGAGGGAGGAACACTGCCACCAGGAGACACAACAAGGATTCCATTAAATTGGAAGTTAAGATTGCCACCTGGACACTTTGGGCTTCTCCTATCTTCAAGTCAACAGGCCAAGATGAGAGTTACAGTGTTGGCTGGGGTGACTGACCCA
TAGTCACATGTCTGTTGAGAACTTGAAATGTGGCTGGCCCAAGTTGAAAGGTGATATAAGGGCAAACTACCCACCAGATTTTGAAGACCCAATATGCAAAATTAAAAAATATATTATTTTTATATTTGATTGCATGTTAAAATAATATTTGGGGCATATTAGATTAATGTTATTGCTAAAATTAATTTCATCTGTTCTTACTTTTT
AGCTAGTGTTATAAAGCACTGCTCATTTCATTGATATGTTTTAAGATTGCTAAAGCATATTTAAATGCAGCGCCCCTCCAGAAGCCTAGCATTCTTGTCTATTAAACACTTGTCTTTCTTTTGTTAATTTTGACAGATCAAATGTTCATTCTTTTTCACTAATATATTGGATCCACTTTTATTACAGTAAGTCCCTATTACATTTT
ACTACAATAGATCAAAAGTATACTTGAAAAACAGGACATTCCCTCTCTTTAACAGCTAATTCTAATCCCTATTGCATGTTTTACTAATACATGTCACCTCATTAAATTTCCTTTTCTCCGAAGATTTAGTCACAAAATCATGTCAGGACAAGAATTAGAAGACCTGGGCTATTCCCTACTCTCTTTCTTTGGGTCAAATAAATCAT
GGCCTTGGACAAGTTATTTAACCTTTTGAAATCTGTTATCTTGTCTGTAATGTAACGAGGATGGTGATGGGAATGACTGTCTCAGAACACTGCTGTGAGGATTAAATAAGAAATCTGGGTGAAGTGCCCAGCTCAGTAAAAACACTCAGTAAATACTGGCTCAGAAGGAAAAAATAAAACAAAATGTAAAACAAACAAAAATAAAG
GTATCATAGCCTTGAATATATCAGTCAGTGCGACAGAACTGAGTATACGCGTTCAGGAATTTTTTGTAGTTACTCATTTATCCTGGTATTTATAACACTCATTAAATTTGAACCCAGCTCTTTTTGCAAATTCTAGTAGCTATACAATCGTAAATACAAGCATGTGAGGTTCCAGTGGTGATTTGCTTTTCAAGACATTTGAAAAC
AAATTCTCAAAATACCGCTCTGATTTTAAATAAGGAGGGACCTCACCCTCTTTAATTAGGAGTGACATAATCGGCACTGTCATAGATGATAGAAAAATGAATTAAAATTTTTTAAAGCCAATAAACTAAAACATTTTATTAGGTTTAATATAAATCTGATAGATTTAATTTTTATTCTTAAGCCTTTGAAATAGTATAAAAACAAA
TTCATGCAGATTTTGGAACATCATGCATTGGTCATTTGGACAATATTAGTTCACTGAATTAGGCAGATATTCTAAATGTTGATACATTTTGTTATATAATATTAAAAAAATCAGTAATATCACCACTAATCTTACCTGAAAAGTCTTTAAGTATTGGGAAGGGGTCAAGCTCACAATAACAGATACAAATATACCAAAGTTCTAAT
TAGAATTAATGAGTAAATTTAGTAAAGTATCAGAATGTAATAATAATATACAACATTTCCATTTCTATAAACCAACACTGTACAGAAAATGAAAGAGAATATTAAATACATAGATGCAAATTTTAAAATGATGCCAAAGATTTCTACAATCAATGCTATACCATCTTATTTAAATAAACTTAAGAAGACCTAAATATATCTAGAAA
TCTCAGGTATTTTTCGTTGTTGTTTAATAAGGAAAGGATTTCACTAATTTTTGAAGCAAATAAGATTTGTGAGTTTCAAAGAAAAGGCTAACCTTCCTATATTAAATGTTTATGTCTAATGTTCCTCAATTGCAAATGCAAGTTTTGACCATTATGCAAAACAAAGTCCTGGAATTTACAACATTTTCTTGATGGTATTAACTCTT
CTTACTCCCTCTTGTGGGCTCCTAGAGGTGCTAGAAAGAGTTATGCATGGTAGATATAGAAGGTATATAAATGATCATTACATTCCCAAAAGCTTCCTCTATTAAAAAAGAAAACATATTTTTCTTCCACAAAATAGGATATGTGCATTTCACACCCACCCTTCACTATTATTCAACTGATTATAACAAACCAGTATTTTACATAG
TTAGACTCTGTAAGTTATCAGAGTTTAAAACCACTTAGCTACATTTTGATGTATTTATTGATATCTGGCTTAACTTTTGTTGCTGTTTTGATTTTAATATATTAAATGAAGCAACTTGCTTTCCCATGTTTTGCTTTGAGTTTATAAGGCTCATAGCTATGATGTGAGTAATTCAACAATTTTTGGCCTTACACATTCTTTTTACT
AGCCCAAGTTGCACAAGGGCCAGAGGTAAAAGGCATACAATGCAGCTGAAGTGAAGTGCCACCACATAACACTTGTGCAAAACTGGTGGCTGTGGCAAAAATTAAAGAAAAGGTGATCCATGCAGATGTGAGCAGGGGACAAGAGTGTCTTACATAGCCTGCTATACTTGGAGAGAACAGAAAATGTATCATAATGCTCCAGCCAT
AACAGAATAGAGACTCCAGAAATAAATTATTGCATATAAGAATATTTTAATTTGTAAAACCAGAGGCAGTTTATATCATAGAGGAAATGGTGAGCTTGTCATTAAATGGTGTGGGACAATTGTTCATCCATGTGGAAAAATATTGACATCTATCTGTATTAATCTGTTTACGTGCATTTGTATCTATGTCTAAACATATTCTATAT
CAAACAGGGATCACAGGAATTGACTGAATGCTGGTATTATTCCCAGCTGTGGAAATTAGGAAACTATTAATAGGTTACGTGCTGCAATTGGAAACGGATAATTAAAAGAAGAGCACATTTCAACAAGTATTAAGAAGGGGACATTTTTAGTCAGAGAGAAGAATGTGAATTGAAGGTAAGCATGCAGTATTTGGCTTACCTGGGTG
GTAACGAATGGGAATATGCTTTATAGGGCCATGTCTGACTAAGACTACTCTGTCTTCATAATTAATTTTATATTTTCACTACCTCTTATAAAGTAAAGAAATTAAATTTCTGTAAGTTTAATACATAATAATAATTATTCAACTTTATATGCTTTAACATCTTTGGAAATTTCATTGTATTTCAACATATTTGTGAGGTGACAGGG
TTATAATAGCTATTGTTCACATGAGCTGAAAATTACAAAATCGCTGGATTTATTCATGCTCCATGTCTAAAATGTCTTCGAATCACTGCATTTGTGCTTAATTAAATTCAGTTGTTTTCCAGTTTTTTGCCAAGTACATTAAAGTTGAAGTTAAAATCTGTTTTTATTTTTATTTGATGCCAAGGGAGCAAGATATCAACATATGT
TTTCCAGCCATATAGTAGTATGATTATATAATTATTGTGAGAAATATCTTATTTGAATTATTTTTATACTGTGATGATTATTTCAAATTATTTGAATGAAATTAAATATACATAGAACTCACGAATCATTTGATTTATCAAATACCCTCAGGTATTATTTTGACATCAAGAATTTAACAACACATTAATAATGCTTGTTAATAGAA
CAGAAAGGTAATCCACCATGATCAAGTCAGTTTCCTACTAGGGATGCAGGGATGGTTTAACATCCACAAGTCAATAAATGTGACACACCAAGTAAACAGAATTAAAAACAAAAATCATGTGATCCTCTCAATGGATGCAGAAAAAGCATTTGGCAAAATCCAGCATCTTTTTATAATTAAAACCTTCAGCAAAATTGGGTTAGAAG
TGTTAGATGATTTTGCCCAATCATAAGCTAATGTAGATGTTCTGGGTATGTTTAAGGTAGGCTAGTGTAGATAAGCTATGATATTTGGTAGGTTAGATGTATTAAATGCATTTTGACTTACTATATTTTCAATTTAAGATGACTTTATTGGACAGAATCCTATTGTAAGTAAATAAGCATCTATATTACTTATAAATAATATATTT
CAAATCTTTTCATGGCTTGTTATCTTCTTGAATTGCCTACTAAATCCTACTGATAAGGTCCTTATAGAGAAGTAATTCTACAGTAGTGTGATTACCAGGTATTAAAGTCTTAAGAAAAAAAAGATTTCCTGTAGCAATAGCTTCATATACAAAATTTTAGAAATAAAGCAGTAGAAAGCATTAGCACAGGCCTAGGACAACTCTAA
TGTTTTTGCCTGATGAATATATGTGTCTTCTTTTTTTAATGTTTAAAATTATTTTACCTTTCTATGAAAATATTTAATTAAGGTGTATTATGTATTTGTAATTAAATCCAACAAAACTTAGATGATAATTTTAATGAATTAATTACAAAGTAAGAGAGTCATTAGGGAGTGCCTTCTAAGACATTTGCCAGCATTCATGGCCCTTT
TTGATAGAATTCAGTAAAATGCCAAGGCAATGTCTCAGTTATCAAGAGAGGGCAGATTTTTAGGATGATCATCATCAGATCTTACTAAGACATCAAATGGATTAAAAAGTTCCTACGGTCTGGCTAAGGTAGGTACAACAAACTGGAAAGCCTGTTAAGGAAGAATAATGACATTAGAAAAGGCAGGTTAAGGGCCTCTCTGCTGT
TGTTTAATTGGCCTTCTTATGGCTAAAGTGTTCATCCTCCTAGATTGGATGCTGTTAATTCCACAGAGTCCATTTGAGATAATGTGATCCTGACACTGACATTAAAATTTTGCATGCCATTAGTCACAGTGATTGTTCTGGAGGACATGGTATCCGATACAATGCAATGAGACTCAATTGCGAGTTTTTAGAGAACAACTGGGAAA
CCATAGTTCCCTAAATATACTAAAACTTAAAGTTTGTCATTGCCCAATCATAAACTGGCCAATTAGCAGCTTGATGATAAAACAGAAGTAGATGTTTTTAATTAAAATTAGACTATAAATATAGACTTTAAAATTTTTATTATGAGTTAAAATAAATTCAATAAATGAATTGGGAATGAAATACATATAGGCAAAGATTTAATTCT
AAATAAGGCCAGGGTGAGTGATGCAACTCTGTTGCTTTGGAGTCGGTGAGATGAGAGATTTGCCTTTCATCTATTTGGGAGCAAAAGATGAGCTGCCAAAATTAAACAATTTTTAATTTGTACTAAATATAAGAAAAGTCTATATTAACACATGTTAAATATAAGAAAAGTAACTTTTATTTCTCTTTTGGTAGACAAATTTTTAT
CACAAAATATCATTATTGACTAGACAGTATAATCCTTCTCAATATGTGTGCCTTGGCTTGTATAGTAGAGAAAATAATATAAAATTTAATAAGTAGTAATATTAAATCAAAGGAGCAGAAACAGAAATTCATTTCATGGTTTTATCTGGTTAATATTAAGCACTGGCATGGTCTTTATAAAATTAGGCTATTTCTTTAATTTATAT
TGGCACCTTGAATGCTGTGTCTTTTGAAAATGGGGGAATGTTATATCCTCACATGGCAGAAGACAGGAGGGCAAAAAGCGAAAAGGGGCAAACTCCTTTCATTAAACCCTTTTATAATGGAATTAACTGACTTATGAGCAAAGAGCCCTCTTGAACTAAGCACTTCCCAAAAGATCCTATCTCCCAACACTGTTGCATTAGGGATT
TTGGTGGATAGCTCAACCTTCAGTGCTCAGTTGTACTTTTTTATTAAGCTATAATATCTATTTTTTTCTTTTTTTTGTAAATATATAAATATTGAGTTTCATTAAAATAGATAACCCCCTCAAAAAAACACACTGCAAAGAACCACCGTGTGTGTGTGTGTGTGTGTGTGTGTGTGTGAGTGAACTTCATTGTCATTAGTAGGAAA
ACTACAACCTTGCAGAAATTACCTAACAGCTCTAAGTTCAAGTTTCATCAGTTATAAATTTGTAGCAAATACCTCATTGAGTTGTTAGAAGACAAAACAAATTAAAGCATTCAAAGCATTTGCCATTGCCAAGCATTGAGTAGTTGCTCCAAAGGAAAACAGTATAAGGAGGTAAGTATAAAAAAAAATTAGGGAGCATATGGCTG
GTCTTAAATATTTTAAACATTACATGTGATCACTAAATATCTGAAGAGTTTTATAAGCCACCTACCAGGAAAATTTTTGCTTCTTTCCTTTCCAGATGGCATTAAAAACATTAATGATGCCAAAGTATAGTGTAAGACACTTTGCTATTATTGGTGTGATTCACTATTTCAGAATTTAGTTTCCATAAGACAGCTCCCTATGGCAA
CTGTCAAGTAGAAATTTCATTGTCAAGTTTGATAACATTTACATTGTCTTTGATAAATGTACTTAAATCTTCCATTCCTCTCTACAAGAGGATTGCCAGAATTAAAAGATAATGATCTTCAGCATTACATAATAGCACAAAATGCAAGTAAAAAAGAAACAAAAACTTTAAGAAGAAAAAGGCTAATAAAACAGTTGTGATACAAA
AGTAAAATTGATCAGGTAGGCGAGAATGTTAGAGTTTTCCTCTGTAGCAAGTAAATTGTAAGAATAACAATTCAAAATAAAATAGCAAGGAATTGTTTGGATTAAAAGCAAATGTTGGTTAGTATTTATCTGAGGTAAGGACATCTTTATGTATCTAAAGTTCATTCCGACAGATGAAAAGAGGTACCTGTCTGATCTGAATAGCC
ACACAGTAGGGTGACTATAGGAAATAACATTACATTCCATTCTTCAAGATGGCTAGAAAAGAAGTTTGGCTTTGTTTCCAAAATTGACAAATGGGATCTAATTAAACTAAAGAGCTTCTGCACAGCAAAAGAAACTACCATCAGAGTGAACAGGCAACCTACAAAATGGGAGAAAATTTTCGCAACCTACTCATCTGAAAAAGGGC
TTTAGACTAAAATTTGGTGCAAAAAGTTGCCATGTTTTCTAAACTTACTAATAGTTATATTACCTATTTACAAAGTGCTGCTTTAATATTTTAAAGCCATATTAAATTTATTTATACTAGCAATTTTTCAGCCTAATTCCAAGGATGATACTCAGGGTGTTATGAATCTTTTCTGAATGCCTGCAAAATTTTGATAGAATAGGCTT
AGGTATTACAGATGCAATGTTACTGGATAGAGCTATGGTGACCATAAAATTTATCATCCATACTGGATACTTATGAGAGCAATTTGGCACTCCAACAATAATTAAAACTAGTTGATTTTTGAAACTTTTTGACAAGGAAATTGATGTTTATATTAGTGGGCATATAAAATAATTTTCTATTATAAACAATTTTCAAACAGAAATAT
GATTTAGAGGTAAGCTCTACGAGGGCAGGGATGTTTTCTTGTGCATTGCTGTTTTCTTAGTATCTAAAATAGTGCTGTGGACATTGAAGATACACTTTAAATTAAAATATCTTGACACTTCAGTATTTGTTAAATAGATCTCTGTATGTTGGAAGTCTAATTGCACAGTAGAACTAAGGTTAAGGAGGCATTATAAACTAAAGGAC
TCCAAATGTGAATAATTTGGTCTTTGTTTCATTACATCATTAAAACATCGAGTAGTATTGTAAGACACAAGGAGTGCCATTGAAAAACATTTATTGCTATATTAAACAGAACAGGTTTTCACTACTAGTAGTCTAATTTTTATAGAAAAGCTACAAAATCTACTCTGTGTGAGACCTGGAGATTTAATCAGCAGCCACAAAACAGC
AGTGATGGGTGCACCAAAAGCTCAGAAGTCACCACTAAATAACTTATTCATGTAACCAAACACCACCTGCTCCATAAAAAGTTATCAAAATAAAACATAAATTAAAATAAGCCAGTACCAGCCACTGCAAAAACATACCAAATTGTAAAGACCATCAACACTATAAAGAAACTGCATCAATTAATGGGCAAAATCACCAGCTAGCA
ATCTCCTGCTGCCATATGAAGGAGGTCCTTGCTTCCCTTTGCCTTCTGCCATAATTGCGAGTTTCCTGCAGCCTCCCCAGCTATGTGGAGCTGTGAGTCAATTAAACTTCCCTCCTTTATAAATTACCTAGTCTCTGGTGTGAGAATGAACTAATACAACCACATAATCAAAAAGTCAAATCTGAAGGTCATGTTGAAAGAGATGC
CTCATATGCTTCCAGAATGTATTATATTTACAAGTAACCTTGTGCCCAAACGTCTAGTTAAATATTGCTACTGTTTCACTATTTTTTTTCCTTGGGTTTTATTAAAATGACTGTCTTTATCGTTTTTCATAAATATGTGTAATCCTTTCCTGCTAGAGCATTATAGTGTTCATGCAGTTGAACTCAAATGGCAAGCTAGCTTTATA
AAATATTTTGATGTTTAGTTTTTAGGTCAAATTACTTAATGAGCAAATTATCATGAAAATGTGTAAGTCATTTTATCATCTTTGTCTTCTCCATATGTCTATTAAAAATTTAAATATATGCAAACAAATAATGTGCCAGGAGCACACCTGGTATGTTTTAGGTGTTTAATAAATGTTGGTTGAATGAATAAACAAGCATCACTGTC
GGATTTTTAATAGATTTAATAATTTAGATTAATATTTTAAATTTAATAAATAGATTCTTTAAATAAATAGATTAAATAAATAGATTCTTTAAATAAATAGATTAAATAAATAGATTTTTAAAGCTTCCTGTAGTCATCCTTTTCTTTCAAGGTTTTTGGTCAACCTTTTTATTCCCATCTGGTATTATTCCCCAGGCATCTATATT
CTGTAAGTACCATGAAGGTAGAGACTATTTTCTTCTTATACATCATTGTGACCAAACAGTAAACAGGAGGTCTCACACTCAAGAAATACTTACTGAATACATTAAAATGGAGTTTTATCTTTTATTATTCAGATGTGAATATTTGACACAGATATGTAGGTCCTGGTAAAAAAGGCATTGGTGATGGCTCAGATTCTCATGGACTC
AACAGCACATCATTGCTGTAGCAATGATGTGCTGTAGCTGCTTCGAACAGCCTATGATCAAATACAGGAGCAAGGAAATGCCTTAAAGTTGGAACTTGTAATTAAAAGGGAAGCAGAGCATTAAAAGTTTGGGAAATTTGCAGCCTGGTTTGGCCATATGGTAGAAAGGGAGAAAACATTTTTAGGAGAGGAATACAAGAAGGGCG
TGGTCAAAATAAGGGATAATTAAAATGTTCAATGTGTTTATTTCATGCAGTGGATTGTACATATTCATTATACTCTACTTTCCTGAGCAATATTTCATACATTAAATAATCTCATAATTCATTTTTGATGGGAAAATTATGGGACAGAGTAGGGCTTATATAATATTATAAAGAGTTTTAATTTTTTGTATTGCCAAAACCAGGGG
TGGAATATTGTATGGGCTCGTAATCAGCGTACTGAATTTCAAGCCATTCCTTGGCCACTCAATGGCCACTACTAAATCACACAACCCACCCAACTGGAGAATTAAATCAAATATCTGGAGCAATTTAATGTGCATGCATTCGTGGCCACAAAAATGAAGATACAAATAAGTAGGTGATTAATTTTTATTAAAATCTGATGATTTTC
CCTGTATTCCTTTCTTCAGCTCAAGATGTTATATATGTTTCAATCATCTGCCCCCTTTTCAAGTCTCATATTTTGTGGGACTCCTATGTGTATGCAAATAATTAAAATGTTTTTTTCTCCTGTTAGTAATTATCAAACCTTCAGAGGATAAAGAAAGTTTCCTTTCTCTATATTAATAATCTCTAGTCCCAACATTCCATTCCTCA
CAGTCACTTCCTTCCACCTGAAGGAAGTATTAACCTATTCATAAGTGATCTTTCCCCATGACCCAAGTACTTCCCATTAGAACTCACCTCCAACATTGAGATTAAATGTCAACATGAGGTTTGGGGAACAAACATCCAACCTCTAGCAGTCAACTCTACATATCTTAACTTGGAGAGAAAACAAACTAGGGAGGGCGGCGCAAGAT
CTTATCCACTATGATCAAGTTGGCTTTATCCCCAGGATGCAAGATTGGTTCAACATATGCAAATCAATAAATGTGATTCATCACATAAACAGAACTAAAGATTAAAAACTACATTATTATCTCAATAGATGCAGAAGAGGGCTTTGAAAAATTCAACACTCCTTCATGTTAAAAACTCTCAATAAACTAGATATTAAAGGAATATA
AAGGTAAAAATTTCAAAAGTATTCCAGAGATAGCAACTGTTGAAAGAAGCCATCGCCCTTAGGGCTGGGTTGGGGGAGGCAAAAAGAAGCACTTAAAATTATTAAAACTTAGAAATTTGAGGAAAGAGTCCCAGGGAACTGGAAGTCAGACCTCTTTGAGAAAGGGACATCGTTAGGCTGGTGGTGCATGTGCCTCCAAGAGGAAA
CAGGAGTGAGCCACTGCACCCGGCCTCATAGTTTTAAAATTGAACAAAAAAAGACACTTTAAAGATTGTAAGGGTCTGATTGCCTCAACACCATAACTTAATTAAAAATATTACTGTTGAATCTTATTTGGTTAATTTGTCTGAGACAACTGGACCTGTTGTTTACATGAACTGTCAGGAAGTATTAAATCAGCCAACTAGTTGCT
ATAATTGTGAAATTTATGAAGTGACAGTATAATACATCTCCTTTGCAATAAGTTAAAACATTTTATATGTGACAAATAATAGCTTATTGCCATTGAACATATTAAAATAAAAGTAAAAATATTGTGAATTTTGATGGAGTCTATTACTCAAGTACTATTTTTTAATTAATAGAAGTAATAGCAAAACCAAAATTATTTTTTAACTT
GAAGAGCTCCTGCTCAAAAATGGAAATTGGTGGCTACTTTGTATTGATGAATGTGTAGTTATAGTATTTAAAATATGATTCCAAAGACTGCATAAGAGAAATTAAAATTTGATATTAAAAATGGGTAAATAGAAGTATTTCAAATTTATTTTCTGGTTGACTTCAAAATAATACTTAAAAGTTAAAACTAAAATATGGCTTTTACT
TCAACAGAGCAAGCAAACACCCCACAGCATGGGCGAAAATATTCACAAACAATATGTTCAAGAAAAGTCTCATATCTGGAATCTATAAGGAACTTAAACAATTAAACAAGCAAAAAATGAATAACTTAATTTTAATAATGAGCAAAACCATGAACAGATACTTCTCAAAAGAAGACATACAAGTGGCTAACAAACATGAAAAAAAA
TTTCACATGCTCCAAATCTCCTTCTGTATCCCTTTCTAAAATTTTGCTGAGAGTCCATCTTTTCTGACCAAAGGTGATTTGATTCTCCACTAAAGTAGTTATTAAAAATATCTCCTTGTAGATAAAGAAAAAGTGGTTCATGTATACCACTGGAATTCTACACAGCCATAAAAAAGAACAAAATTAGGTTATTTGCAGCAAAATGG
TTTCACAGTTTTATTCCCTAGAAGAGAATGTTACGTGCTATTAAACCTCATGAACCCTTGACCTTGGTTCATATAAAGACAGTGAGAACTGGTCCCAGTTATTAAAGAAATTTGGCATAGACACATTCTTGCTTTTATAGTAAGAAATAATAAGGTTTTCTTTCACTCTGGGGAGAGGCTATTAAAGCTAAATATTACAATGATTT
TGAACAGATAAATGAATGCAGTAAAGTTGCAAGATGGAAAATAAACATACAAAAATCAGTAGCATTTATATATGCCAACAGAGAATGATCTGAAAAAGAAATTAAAAAATTACCAATTACAACAGCTACAGAGAATATGAAACACCTAGGAATCAATTTAACCAAAGAAGTAAAAGATGTATACAAGAAAAACTGTAAAACATTGA
ATGGGTCCATTATTAACAGTTGCTTTATATTTCTATTTTTCAGTCAAAAAAGGACTTACTATTCGACAAGCATTCTTTATATATGTAAATATACGTATAAATTAAAATTCTAAGCAATGTTCACACACATGCATACACACATAAACACACACGCACACACATGCATACACACTGAGAACGTACTATCCACCAGGAATGGTCCTAAT
CATCCATGTAAAGCTCTTTGTAGATTAAGCAATTCAATTTTATACATAGAGAATGCCTAATTGGCCAAAAAAATTCTATTCTACTTAAAGCTATACCATAATTAAAAAATAGTAAATAGCAAGAGCGCTTTAAAATAAATTTGATCAATGAATATTCCTTGTCCATTTGTATAAAATACTTAAATAAAAAGTTTTGTAAAATGTTA
TGGCTTTATGTATTTGGTTTGTTTGTGTTTGTTATTGTAGTAAAATACACATAATATAAAATTTATCATTCTAACTATTTTAAGTGTAACATTCAATAGTATTAAATACATCCAGAATGTCATGCACCCATCACCACCATAACACTTTTTTGTCTTGTAAAACTGAACTCCCCATTCCTCCCTCTCTCCAGCTCCTGGCACCAACC
TATTTCTGATATTTGCGCTTTGTTCATGCAAAGTAAATTAGAATCTGGTGTATTTAAAAGAATGCACCAGAACATTTTAAAAGAATGTTTATTTTCTTCAATTAAAAACAATTCTTTAGAGAGAACATTTAGATCTGATTCTAGCTATTCAAACTAAGGAGAAATAAATGACTTCAACACAGAATGACTGACTAGGTATTTGCAGG
CTCCATCTGATGTAGTTTAATTTTAGGAAATGTATGATCGATGTGTCAATGTTCTGATTCTCTCTTATTATGAATTTATCATAGTATTAATAGTTGAATCATTAAAATCCTAAGCCTTGATTTAGCATCTTGTATTTATTAATTGCTTTTAGCTTATTTCAAGAAAGCAAAGTGCTTCATTTATTGAAGAAAATCTACAAAACAGT
AGCCGCCTACCCCAGAACCATTCACCACTGCTACGACCACCACCATCACTGACACCACCACCTGTAGCTCTCTTACCCTTTGCTGATTTAGCCTGATATTATTAAAGTGTTTACCTTTACACGATGCACTTTTAACTATTAGAATGATTATTGGTTTTACCCAGCCATATAAGTGGCATTTTCCTTCACAGTGGTTAGTTTAAAGT
TATGCATAATGAGGGCAGTAGGTACATTTAAAATTATAGGGTGACACACTGACTTCCTTTAAAAGTAAACGAAGAGGGAGGAAAATATGAGTTTTTAAATATTAAATTCCATCATAATTCCTGATATCTGATTAAGTACACTCCACTTTTCTTATAGGCAGATACCAATACAATAGCTTTCAAGTAATGTTTAAAATGTTTTTTTT
TCTCATGGTGCCTTCTTTTCACTGCCCATCCCCCTTTGCAAAATGTTCAGCAATATACTCTCAGTGACATATTTTTTCTATAATTTCAATTCCATTCAAGATTAAATATATCAGCCAGGCACAGTGGCTCACGCCTGTAATCCCTGCACTTGGGGAGGCCAAGGTGGATGGATCACCTGAGGTCAGGAGTTCGAGACCAGCCTGGC
AGACTTGTTAGTGATGTTCCAACTTTCATTTCTAATATTGGTAATTTTTTCTTTGGTTGTCATGCTAGCATGCAAGTCATGCAAGCATCCAAAATACTACATTAAAAATAAAGACAGATGCAAAGCACAAAAAGAGCCTAACTTACTCTTATAAAACTGAGAAAAAACAGGAGAATGTTTTCACAAAAGAAAAATGGAAGAGAATG
TTTTATTGTGGAATTTTATAAGGACACAGGATCTGCTTCCAATGACTTTCAAAAAAATTAAAATGGAAGGATTCTTTCTAATAAATACACCTGAGTTGAAATTAAATGTTTTCTGAGCAAGAGCATAGGAGAAAAGGAGGAGCAGAGAGAAACTGAAAAAGACACATACAGTTTTAACATTTCAAAGGTGAAGGTGATTTAAATTA
CAAATTATTTTCCATTTTCCCAGGGTCTAATGAACTATGCACTATGTACTTATTCAGATTACTCAGTCTGGCACACATGGTCACCAACAGCATGGCTCCAATTAAACTTCCAATATGATTTCCCAGTAGAGCTGTTATTCTAACTATCCTAGTTTACCTCATTCTACTTGCCCGCTTTCATTCATCCTTTCTTCCTTCTTTTTCAC
TGAACCATGTCCATAGATTGCTTTTAAATAAACAATTTTATAATGTATGTGGGTGAATGAGTCCTCTTTAATGGCCACCATTTCCGCTATATTTAATTAAATTAAAGCAGAAAAGAATACATGCTTTTACTCATAAACCACTATCTGTGTTAGTAATAGTAGGAGATAAAAATAACCCCAAACAATAGCTGGTAGATATCCTTTAA
TGGGCAACACAGGGAGACCCCCTTCTATAAAAAATAAAAAGAGAAGAAAAGAAAAAAGAAAATTAATTATGGATAGATATCAAATTGGAAATTACCATTGATTAAATGGATTGTTACTGTTGTTGTCATTGTTTTCTCAATTAATTGCATTAATATGAGAGACTCCTGAGGGTACATCCTATGGTTTGGTGAAAAGAGCAAATATT
TCCCAGTAGTCTTCAGCAATTCAGAATATAGGATAGATTGTTGCCCAGATATGTTGTAGTCAAGACTGATTTAAATCTTTATAACATCTGATTGTATGAAATTAAATAAAAGCTTCCCCCAGACCCTAAAAGATCATTTTAGTAAACGGTGTAACTTTGGTGTCAGCATATGTAGTTATGCAATAAAGAGAACAAATTATAATTCC
GAGGAAAAAGGGGGGCAGGCATTATTTTTAACCTGCTTTTATTATGAAATACTCAAAGCATAATAGCTGATGTGCCAAATAAAGTCTTTGGCAGATGATTATTAAAAGCACATGGATTCAAAGGGCTTGTAGGAGTGGAAAAATGACAAGTCAATATCAGATACATCATCTTCTTATGTACTTTACTCATTTCTATTACCCGGAAT
CAAATGATACGAAAGCCATGCATAAGTTTTATTCAAAAGGATGATTAGGTTTAGAGTAATTGGATCTATTTCCTCTGTAGCTCTGAGAGGTAAAAGTAATATTAAAGAACAAAAGTTTAACATAAGAAATTTTTTTTCAAAATGGAATCATCCCCTCACCTAAAATAAATAGATAAAATAGACTATCAAAGGGAAATCATTTGTTG
TTAATTAATATTGTGGGGTACAATTTGCATACACTTTCCAATAATATCTTTTTAAAAGATTTCCCTTAAAATAAGTACTGTAGAGGAAAAAAATTTTCAAATTAAATACATATTCTTTTAAACAATTTTAAAGTATTAATCAGTTGAAATTATTTGTTTAAAATGATTTAATTAACGTATTAATTTAGTAACGTATTTATTTAGTA
AGCCTCCTTTGCATCCTCCTCTTGCATCCCACCTTAACCCACAAGTATAAGATACCTCTACTCCCTCCTTGGTGACTGATCATGCACCCCTTACCATCTCATTAAAACCTAATCACCCTTTACCCCTCCACTCAATACCAATATCCCATCCCACAGCACGCTTTAAAAGGATTAAAGCCTGTTATCACTCACCTGCTACAGCATGG
TATAAAATGTTGATTAAATGCAAACTATTGTATTCAAACAACTATTAATTTTATCAATTTCATTTATATGATTATTAAGAATATTAAAAGGTCTAAAATAATTAAATCTAACTGTGGTCATTTGCCATTATTAATTATTAGGTAATAGACACCATAATGACTAAATAACTCAATCTGTAGAAATAAAAGAGGAATAGATATTACTT
AAAAAATCAAGAAAAAACTTCTCCGGACATTGCCTTAGGCAAAGAATTTATAACTAAGCCTTCAAAAGCAAATGCAAGAAAAATAAACAAAAGAAATTTAATTAAACTAAAAGGATTCTGCACAACAAAAGTACTAATTAACAGAGTAAATAAATGAGCACCCTACAGAATGCGAGAAAAAATTTGCGAATTATACCTCTGATGAA
TCCCATCACTTTCGGAGGCCAAGGCAGGCAGATCATGAGATCAGGGGATCAAGACCTTCCTGGCTAACAGGGTGAAACCCCGTCTCTACTAAAAATAAAAATTAAAAAAAAATTAGCCAGGCGTGGTGGCACGAGCCTGTAATCACAGCTACTCGGGAGGCTGAAGCAGGAGACTCGCTTGAACCCAGGAGGCTAAGGTTGCAGTG
TGTTGGTACCACATAAAGTAACAAATAAAATTCAAATTTTGCTGTCCTTCCAAATCTAAATAATAGTATATATAATGTAAAGGCAAATACTTGAGTTACCATTAAATAATTGTTAATACATAAATTTCTCCTTCTATCTATTAATCCCAGAAACATAGAACATTTAAATTACAGAAGAATGTAAAAGAAACAACAGAGGTCATTTT
TAATTTGCTGTTATATGTAACTCTCCTACATGTACTTCTAAAAATCACTTTTGTGTCAGCTAATGTGTATGGTTATTTAATGTTGGTTATTTGAGGTTTCATTAAACTGATAATATGTCATAATATTTTTAATTAGAAAAGTAGATCTAAAGCTTGAAATTTTAATCAGAAAAAGAATACAATTCACAGATTTTATTTAATATTTA
TGTCATTCTCTTCAAAGCTGTTATCATAATCATATACATTAATTTACATATGAACAGATTAAATATAATTGTGAAAATTTGTCATTTCAATGGAAAAAAGATTAAATAATTTGGGAAAACAAATATAAAACAAAATAAAAATGAATTTCTAAAAGAATTGATTTTAATTTTAGATGTGGAAAGAAGACAAGTGCAAAAGTTAGAGA
GCTAATCTAATCTTCAATACTTTTAGAGACATTTAAAAAAAATACATGTTCTGTACTATTAATGGCTTTTACAAAAGGATGTGCTCAATAACTAGCCAATATTAAAGTAACTTGTTAAAACATGGTGTCTTATATGTAATGCTCAGTGAATATCTACAGCTTGTCGGTGATTAAAATTTCTAATATTCTTGACATAAAGTCATTGT
TCATGGTAACTAAAGTTTAAATGTCCTATATTTTAAATTTGGTATAATCAATTCATTGCAGTCTCTGTATTGTTATCTCAGTGTGTATGTGTGTGTGTATATTAAATGCAAAACAATCCAAATGAAAGGCACGAGAAAGATAATATTTTTGTCATATATTTTCTACTCTCAAACTTCCCAAATAAATGCCTGTTAATGATTTCAGG
TTTGTTGCAGTAGCCCTAGGAAACGAATACTCCAGCTCTGATTGATTCAAGAAACAAAATATTTAGGGGTACTAATATTGAATTAATAGGTTGCTCAATTATTAAAATGAAGAATAAGACTGTTACCAACATGAAAATTAAGTTCCAATTTGCATAGAAATAAGTGCTGTCCCTTGTAGTCCTGTTCCAACTGAATGTCATGATTT
CACTAAAAAGAAAAAAAAAAAAGAAAATTTATACAAAAATCAGAAAATGAAGAAAGGAAAAACTATAAAATAAAATGGCAGAATGACAAGGGTAAATAATATTAAAATAAACCAGAATGGCCTGATTGTATTCATTTAAATAAAGGAATAAGAAAGTACGTCTTTCTCTCTTTTCCTTTAGAAACCCCACTAAAACAAGAAATGTG
AATTATCAAGTCACAGGTATTTTGTTGTAACAGTACTAAATGGACTTAGACAACCACATATTACCGTAAGTTACACTGACTTTTTAAAACTAAACTTCTTATTAAAAAAAAATTACAGATTGATATGCAGTTGACAATAATAATAGAAACACCCCATGCACCCTTTGTCCATATTCCTGAGTAACATCTTGCAAAACTGTAGTTCA
TATTTGTGTGATAAATAAAATTTAATTTTTTAGATGAGAAAATCTGGTGTCAACATATATTTCACTGAAACAATGGCTGAAATTTCACCTGAAACAATATATTAAAATGATATCTGTTGAGTGTATCCTTTCTAAATTCAAATATTAAAACCACTATTGCAACTTGTTAAAATGTAAAAGTAACTCAGATTATAGAAAGAATTCAC
TTGTGTGCACAAGTAAATATTTTCATGGTGAAGTCAGATGCATTTGCATGACCAAAGCTCTATTTGCATGTACAAATATGGGTTTCAAGTACCCAATACAATTAAATTACACAAACACATATGCTAATATAATGTGTTGTAGTTGTCGAGTTTTTTTCTCAGTAAAATATCAAGGATGAATGAGCTCATTAGTTCCACAGTAAGCA
AAATTGTGATTTCTACTAATTATCCCATGAGGTTTTGCTAAAAAAGCATCTGTTTTCTAGCCCTGCACCTTGTATCCTAACCAAAATATAATTGTCCATGATTAAAGCACGGTTGTCTGCCTTCCTGAATCTTGGGCATCGGAAGTCAGCTTTCTGCTGCTAAATCTCCTTTTGGGACAGCTCTCTAGAAGAACTCTGTAGAAAAG
ATTTGAATGTATGATTGTGCTAAGAAGGGGAAAACTGCATAATTTTCTAAATTCAGAAGAAAGTAAAACTAACATTAAAAGAAAAGTATTTAAAACTAACATTAAATGTAAGATATTTATCTGAAATATTTCAAATGGATTAAAAATTACATAATAAATAGCATACCATATATTTCAATTTGGCTGTATTTAAAAAAAAGAGAACC
ACAATGAAAGAGGGGAAGGTTTTCGACTAATTAAATATGTTGGATGCTTACTATATATTCACAACATGGTCTTAAATGAAATGGGCAATAATATATTTGGATTAAAAAGAAAAGAGAAGCAAAAATAATTTAGAGAGTTGAACAGAAGTGCGCTAGAGGAAATGCCAAATACACGTTCAGGGACTGAGATTAGGCAATTCAGGCTG
TTTCAACATTCACATCTTTATTTGCTTGCCTAATGTGTTAGGAGGAATTCAAGTCAGTGCAGGACACAGAAACCACACTGAAGGTTTTAAGCAGGGACAGATTAAAATAGGAAATTTGTTTCTGACAAAATTATTGAAAGGGCTTGAAAAACAGCTTCTATGCTGGACCTCGTGGAATGACTTCAGAAACAAAACTGACCCACTAA
TGTTGTATAGAATATATTTAGTGTCCTTGTTTAACTGAGTGGCTTAATCATTGGAATAGCTTATTCACCTGAAGCACATACTCTTTGGGTATGTATCTACATTAAAACCTAAGTCACATGAATAAAACAGATGTCAATCAAAATTGATATAGATTATCATTGAACTTGCAGTCACATCGTGTAGACCTGCCTAGGTATTAAATTGG
ACCAATTGAGCTTTTTAGAAGATTTCAAAAATTACATATCTGGTACTCATTCATTTATGTCGTTCATGTTTCTAGTTATTTATTCATTCATGACCTACCCATTAAATAAATAATTATAAAGTCTCTATTATAAACCACATAATGTTTGAGGTACTGGAAATGAAAAGATAAATAAGACAGCATCCGTGCCTCAAGTTCTTTACAGT
AAGAATCGGAAAACATATACATCATTTGCTACTTAATGAAGAGTAAAAATTGTAGTCCATGCCGATTCTTCATGTTGTTTATTCATACAGAAGTCTCAACATTAAAAAATTCTTCCGAAGAAAAGACATAGCTAAAATCAAAGGAGTACTGAACAAAATTGAGACACAAAAATCCATATGAAGAATCAACAAAAACAAAAGTTAGA
TCATTGTTTCCTTTTATTGATAGACATTTTAATTCATATACATATATGTTTTGGAGAAAAGAAGATAAATGTCTTCAAACATTGGGTCTGGATTTCCCATATTAAAACTAGATTGACGGCTGGGCGCGGTGGCTCACGCCTGTAATCCCAGCACTTTGGGAGGCCAAGGCGGGCGGATCACGAAGTCAGGAGATTGAGACCATCCT
CTCAATTATGCCATTTATTGTTTTTGCTTTTGAAGTCTTTTAATTATCACTCATTAAATAAAATAACTATTATCTCTCAATGAAATTTGCTTATATTTTAATTAAATGTTTTAAGCCTTTTAACGTCTTTGACAAACTTTCCCAAAATGAAATTCTAATTTGTCTTTTTAATCTAAAATTGACTTTGGAATTCACAGTTGGACCAC
TTGCAACTCAGCTTTCTCATTGTAAATGTAGAGTTTTACAAATCCTTACCTACTTTTCAAATTTAACTGGAAAATAAATTGAAATGATGTATGTGAAAGTATTAAAACTATGAGCCATATCAGTGCAATATGATGAAGAGTTGAGGTAATTTGAAAATATTTAGCCTGGAGAAAAGAAGACTCACATGAAATAGGATAGATGTCTT
TGTTCTCCCCTTAAAAACCTCAGTTATCTTTGTCTTAGTTGGAGTTGAGCTCAGGGGCTCAGTCTATACTGGAGACTCTTTACTTACTGCAGTAAGTCTAATTAAATAGTCTTGCCACCTTTAACAAGAGCCCAGCACTGTTTTTCTCTAACAAGTGTAGACAGAAATAATTAGAAGAAACTGGAGAAGGGCTCCATTATTTTCAA
CGGGATTGTAGTTTGATGATATGATGTGTGGATGGTGGGTATGAAAAGAGAAGGCCTCGGTTGTGTAAGTGAGTAGGTGTGAGTGAATATAAATATTGAAATTAAAGAACAGGACTTACAGAGAATGGAATATGAGAAAATTCTTCAATTACATTTCTTTGCAGCACCTTCTTTCTTTCCCAAAACTATGTGCTTTAGTGACACTG
ATAAGAAAATATATTTGCAAACTATGCATTCAATAAATATCTAATGTCCAGAATCTGTAAGGAACTTAAACAATTGAACAAGAAAAAAACAAATAACTCCATTAAATGGACAAAAGATATAAACAGACACTTTTCAAAGGAAGACATACATGTGGCCAACAAATATAGAAAAAAAAATGTTCCACGTCACTAATCATCAGAGAAGT
ATATTTTTTAAAAAAGTGATTTATCTGAAATTCAAATGTAACTGTACATCATGTAGTTTTATTTGATAAATCTGACACCCCTACCCACATCCAATTCATCATTAAACCCTCTAAATCCTACTTCCTCAATATTACCCAAGTCAGTCCATTTATTTCTATTTCTAGTACCCTTACTTTTGAAGAAGACACCACATTTATATCGATTG
AACTGCCTGTAGACAATACGTGAAAATGTGTGATGGGCTTATTGAAGGACTAAAACAGCATGTATTTATAACAGAACAAGAAATCATGTCAGTTTATAAAATTAAAGAGAGGCTTCTAAGACAAAAATCATTCTTAAGGAGGCAGACGACTCTGGAGGAAACATTTTTAAAAGCCATCCAGCAGAATGCCTCTTATCCCTAGGGGA
TATGCTATATACCACACAAACAGAATTTAAAACAAAAATCACATGATCATGTCAATAGATGCAAAAAAAAGCATTTGACAAAATCCAACATCCCTTTATGATTAAAACTTTCAGCAAGATCGGCATACAAGGGACATACCTTAAGGTAATAAACACCATTTATGACAAACCCACAGCCAACATTACACTGAATGGGAAAAAGTTGA
GTCTTGTTTCAAGAATAAAGTTATTTTAGGAGAAGGATTATTCAAAAATTTTCTATAAAGAAAAAAGCTAGCTATTGCAAAAGATACTTATGGAACTTATATTAAAATAAGCCCAGTAATCAAAACATACTTTTAGAAGATTCTTGAAAATATTACAACAGGTAGGAAGCCTAACACAATCCAGTCTAATCCTTTCATTTTGCTTA
TTTTATTTCATCTCATTTTAATTAATTTAAATTTAAATAGCCACAGGTGGCTGGTGGCTATTGGACAACACATGCATAGACCACCCCGTTGCATTGCTTTATTAAAGGGCCAGTTCCACTGAAGAAACTAGTAGAGACCCTTATCCACACTGTGCTTGTTCCACACTTGCCTACAGTGGTTGTAGTTCCTTCATTCGGGACCTTTA
AGAAAAAAATAAATCTGACTCTAAGTAGTTTTAAAAATCCATTTGAATTCATCAAGGAGAATAGGAAATACATTTTCTTTTCCAAATCCATCTCAATTGAATTAAAAACTCTTTGAGGGCAGGAAGCAGCTCAGACTGGTGGGTAAAACCTTGGAAATTTGAAATAAGACAACTCAGGATAGTAGCCCAGGTATTTAAACCACTGT
GAGAAACAGAGCCTACAGTCTAAATGGGCAAAGGAACTGATGCAAATGACTCTGTCCCACATGATTAAAAATATTCTTAGTTTTATTTTGTAAAAATGAAATTAAAACCTAAAATAGAATTTATTCTGTCACTCAACCAAACATTTAGCCATGTGTGGTATCTTTTACATCTCCAGAGTCCATTTTCTTTTCTCATTGCTGTGTAC
AATCAGGGACAAGAAAAGCAACTGTCCTCAAGAAATGCAATTAATAGTGTACAGAAATGCAATCTAAAAATTAAAACAAAATATGAAGCTATATGCAATGATTAAAAATTCTATCCTAGGAATATATATACTGTATATGCTTTACAATAAGGAAAGTAAAGTAAAAATAGAATATGGAACAATATTCATATTTTGATACCATTTTC
GGTGGGAGTGGATTTAGACAGAAAAGAAATAAAAACAAAGGGTATATGTATATCAAATCATCACACTGTACACCTTGAATATATACAATCTTTATTGTCAATTAAATATTGTTTTAAAAAATAAAGGACCAGAAGCTGAATATAGTTATAGAATGCAGCAAATGATGAAAACAAAAGTGGGAGCAAAGAACAAGCCTGAGATGATC
TTATGTTTGCCCAGAAATCCATGAACATGGAAGAACTCTTAAGTATGTCTTCGGTAGGCAAATACTTGTTTTCTTCTAAACTCATGATGTAGAGGGAATGATTAAAAGCTACAGACCACAGGGGGTGGAAAAGTATTAGCTTAAAAAAAATGGATCCAATCCAAATGTCATGGGCCAGCTTGAATTTTGGTGAGCCTAATGATTTT
CAGCACAGGAGGATAGCAATTTCAGGAGCAGGATGAGCACTGCAATTGAAGGCTAAGAGGACATGGCTCTCGGCCAATTTAACAGATCAGTCTGTAAGAAATTAAAATGAACATAACCAGAGAGAGATAGGGTATCTCTTACGAGAACATCAGAGGAGTGTCTACAGCCATGTAATGTTGACATTCACTTCCAAAAACTGGCATAT
CCTGTTATGGACTAAATTTTGACCCCCTAAAAGTCATATGTTGAAGCCCTAACCTCTGATGTGACTATATTTGGACACAGGATCTTTAAAAAGGTAATAAATTAAATGAGGTCATAAGGGTGGGCCCCAAACCTAATAGGACTGCTGTCCTTACACAAAGAAGAAACACCAGGGGTGAGCATGCACAGAGAAAAGGCTATGTGAGG
AAAAAACATTCTTGTCCTCCAAAAGATTAAAGATAAGGTCATCAAACAGTGTTTGATTTCAGAGATATCTTCAAAGCCTAGCTAGTGAATTCATTTATTTATTAAACAAAGTTAATGGGATATTTGTATCTATGAGACATCAATAAAGTTCTAAAGAAAATTTCCTAAATTTAAATAACAGATTTACTTATAAGCAAGTCTTCCAA
TGGAATTGAGGAAAGGATGTGTAAGCTCTGTGTTCACGACCCTTTCAGATCACACCCTATGTTTCCCTGCATTTGGCAGGTCCTGATCTGTACCCATTATATTAAAAGTGTAACTGTAAATGCATGTACATATATATGCTTATACACATTATATATAAATGTATATATATCATATGTATGTTTTATGTGTATAGATGTATCTGTGT
CAAAAAACACATGAAAAAATGCTCATCATCACTGGCCATCAGAGAAATGCAAATCAAAACCACAACGAGATACCATCTCACACCAGTTAGAATGGCTATCATTAAAAAATCAGGAAACAACAGGTGCTGGAGAGGATGTGGAGAAATAGGAACACTTTTACACTGTTGGTGGGACTGTAAACTAGTTCAACCATGTGGAAGTCGGT
CCCAATTATTTTTGCAAAGAAAGGTAGGAAGATAGAACCAGAAAATTCTTTAGTCTTTTAAAGCATGTCATGGTCTCCTTTCAGCTTAAAGACCTTCTTGATTAAACATGAAATTTTCTGTGCAGATAAGCCAGTTCTGTGGATGTGAAGTCTGAGGAGTATATTTTATGTTTATAATGTGGATATTACTATTCATGGTTGGGAAA
TGATTTGGGCCCACCAAGTAGGGACTCTGCATTTAATGTTGCAGCTCAGGGAGTTAAAAAAGGTTCTAATAGTTTATTTGCTTGATTAGCTGAAATATGGATTAAAAGATGGCCCACTGTGAATGAGCTGGAAATGCCTGATCTTCCTTGGTTTAATGTAGAAAAAGGGATCCAAAGGCTTAGGGAAATTGGCATGGTGGAATGAA
GGATTAAACACCAGAAGATCAACTTTTTCGGTCAATCTTGGTAGCAAGCCTTTGACCTAAATGTATTCAACAACAGTAAGAATTTTACATTAAACTCTGAATTAAATAACTGACAAATTAATCTTTAAAAATAATCTCCCATGTTTTTGGGAAAATAATGTGTTACGGGCTACGCTTGTAGACAGAAATGAAGTATTTTTATGTTT
AAGAAAAGACCCGGACAGACACCTCACCAAAGAAGACATGTGGACGGCAAATATGCATGTGTAAGGATCCTGAAAATGATATGGCATTAGGAAATTGCAAATTAAAGCCACAATGAGATACTGTTACACACTTATTATAATGGCCAAAATCTAAAACACTGACAACAAATGCTGAAGAGAATGTGCAACAATAGGAACTTTCATTC
TAACAGAGTAGAATTACAGTATATAGTTTAACAAAATAGTTGTACAGAGCTTTATTCAGTTCTTTTGGTTTTAAAGAATAGAGAGTCACCTGTTCCAACAATTAAAAGAATTTTAATGTATCAGTATGATATATATGTATAGATAAATGCACACACACACACATATATATATATTTGAGAAAGATCATCTCTTAGAAATCCAAGAA
CCAAAGAAAAACTTTAGCCCACGGATTGACTTGTTTATGTTTTCTTACCCTGCAATAAATTGAGTATTATAATGTCTCTTAAGGTGAGTCTCTTTTGTGAATTAAAATAGTCATAAAGTCAGCCAAAGTATCGAAGGTTAAAAAAAAAAAAAAGTTAAATTCAAACTAAAGTATACAGTGAAAGTTTCTGAACCAAGCCAGATGGT
GATGTAATTTTTCTCCATTAAAGACATACTTTAAAGGCTTCTGGACCAATACTTAAAGTGTTATAGTCTAAGCTTGTTGCTTGATAAAACTCTCTTAATAATTAAATCATTTAGGTTAGTTCTAATGTTTAACTGAAAATGATGAAATTATCTCAAATGATTTGTTCCAGCTCTACAATATTGGTGAGCATATTTGTTTTAAAATA
TTCAAAATTAAATACCATGAATAGAATCATTAATAAACAATTTATTCTCAAGTACCCTTTTTAATTTCTAACCCATGGAAGGAAACACTAAGTCAGACACATTAAATACACATTTATAATCTTCTCAGTAGCCCTACAAGTTGTAAGTTATTATTTTAAAATAAGAAAATCGGCCAGGCACAGTGGCTCATGCCTGTAATCCCAAC
CAGTTAGGGTGAGCAAGTTTGTACACTGAAAACCCTTTAAGTCATGAGTCAACTTTATGAGCTAAAAAAAAAAAACCCTTTAGGATATAGAACTAAAAATATTAAATATCTTCTAAGTCATGGTATGAAGATTAATAAACAATTAGGGTGCTTACAATATTACGATATGTAAATGAGCTGGGCGCAGCGGCTCACGCCTGTAATCC
AAATAAAAAATAAGACATCAAAAAGCACAACCATAAAAGAAAAATGATCAATTAAGCTTCATCAAAATTAAAACATCTACTCTTCAAAAACACTAATGAAATTAAAAGGCAAGCCATATACTGGAAGAAATCATTCATCATACTTTTATCTGACACATACTTCTACTCAGGATAAATACAGCACACTTGCAACTCAAAAATAACCA
TAAGGCAGGAGAATCACTTGAACCCAGGAGACAAGGTTGCAGTGAACAGAGATCGCGCCACTGCACTCCAGCCTGGGTGACAGAATGAGACTCCGTCTCAATTAAAAAAAAAAAAAAAAAAGTTGGGTCTTCAATAATTAAGCAACTCACTCTCATTCTTCTGCAGCAAATATACAGGGAATAAAATCACTATCAAAATTTATTAA
TCCAGTTCAAAATAGCATCTGCTAGCAGCCCCTCTCAAATTCACATACACACAAAAAAATTGATGAAAACATTGAAGACGACAAAAACAACACAACTAAAATTAAAACTGATGAAAAACAGACTTCCGGAATCTAGAAGGAAACTGTAATACTGAGTCTGGACTCAGGAAGTCAAGAAGGCAGGAAGGAGATACAGACACATGTAT
GATTCTTAACTGTTGTCTCAAGACAACTATGTTTCAAATGATCTCAAATGATGTTGTAATTTTCAAAAATAGTATCAAATGTTAATTCATTTATTTTGTAATTAAATGTTCAGTGGGATAAATTAAGCGAATAGTGTTTGGGATCATAGTTAAGGAATTAGAAATTACCAATGTATATTTCTTCTCCAAAGTATATATTTAGCGGC
AAGCTGAAATGTCTTTCCACTGATTTCTACTTAGGACTTACTCCACCTTTAATATGACATATGACTTTTACCTAATGGATGTATACTGTCCCTCTAGCAAATTAAAATTTTCTATTAAGTACTTATAAATAGTCATTGCTTATTAATTACTTCTAGAATTTTGTGGGGAAATGTATTTAATTAAGTTTGCCAGAAAATACCTTTTG
AGAGGAATGCAATTTGAATAGCACAAGAGACAAATTTATCAATAGTGCAGTAAGATATTTTTTAAAACTATGCTACCGAACTAACGTTCAAGAAAAGGCCATTAAACAAAAGTGTTATCTGCACCCCTCTATCACTTATCCTGCAGATTACACAGAACTCAAAGACACCACCTCTTGGTCCAATCTCCATAATTTAAAGACGAAGG
CACTCATTCTCTCTGCTGGACTTTTTCACCAGCTTTTCCTTCTGCCTGGACCTCTCTTCTCCCAGACCTTAGTGTGGTTGATGCCTCCTTCAGGTCCCAGATTAAATCTCGTCTCCCCAGAGAGGGTTTCCTTGACAACTCTGTCTTCAGGAACTTCCTCAATATTCCTTTTACATCACCCTATTTTATTTTTATCCTAAAAGCTA
ATATAGGATTTTTGGATTGTGACCATTTTCTCTCAAAATTCTTTTTCTTCATAATTTCCATCGTGTATATTTTTGCTTTGTGCTTTAAGATATTTATTCTATTAAATATTTTATGCCACTATTTTGGACCTCAACGTGGCCTTCCTTTCTTCCAACTCATGCAATATTAGTTGGGAAATTGTAATTTTTAGCTCCAGACTGACTTC
CATGTTAGCCAGGATGGTCTCGATCTCCTGACCTCATGATCTGCCTGCCTCAGCCTCCCAAATTGCTGGGATTACAGGCGTGAGCCACCGCGCCCGGCCAATTAAATCTTTGATACGGAGTGCATCCTGGTGTAGTGGAAGTAGCTTGAACTAATAATTAGAAAACCTGGATCCTATCTGGGTTCTTAATTCTATTATGGTCATTC
TAACCCTGAGAATCAAGGAATAAATACAAAGAGTGCTCAGCGAGTGTAGAATGTTTAGCTTCCTAAATATATCTCCTGTGTGGGAAGCTGGGATAGGAAAATTAAATTCTGACATTTTTGAAGAGGATGGGGCCAGTAGTATTCGCAGAAGCCAAATAGAAAACGGAAACGCCCGAGCCGGCTTTGCTCCTAGCTGAGGGTGGCTT
AATGTAAGGCAAAGGAGAATTCAGTTAGATTTTGTCTAGGTTAGGATTACCTGACCTCCATGATGGAGACAGACCTGGTATCCTTTGGGTTATCATGTTTATTAAATCTACACATGGACTGAAGATCTTTAGCTCATTATTTCTTTCCTTTTTTGAGACAGGATCTCACTCTTTTGCCCAGGCTGGAGTGCAGTGGCACAATCATA
TAAATTCCTCCCACATAATTATTTCAATTACATAAAATATTACTTACATAACTGGAATGGTATTATAGCTATAAAATACTCAAGTCTGTAGTTACATAAAATTAAATTCAGTAAAAAGAAAGGCCTAAAATTTTAGCAACATACTCTCTAGAGAAAAGCTGCTAAACAGTTGTGTTTCTATAAGTTTTAAAATACAATTGTAAAAA
AAGTCAAATTTAAACTATCTTATCCTGAAAAGAAGTGAAATGTAAGATGTTTATTGAAACTAGCAGCGATCACATCTAGTGCCCCCCATGTGCCAGGCACATTAAATTCACATATCTACTTTTTACAGCAACATTTTGATGTAGGTGCTATGAATATTCTTTTTACACGTGAGGGAAATGAGTCACCAAAAGGTTGAATAACTTGA
GTTATTATTTCTTTTGGGTAAATAAGTAAGTGTATAACATGTCTTTGCTTACATCAATACTGGAATGTCTTGACTTCTAAATTCTCATAACCACTCTTCTATTAAATTTTGCTTGTAAAAATATATAAACTACTATTAAAATTTTTAAGTTAATTCTTTTCAGACTCTGTCATCTCAGTGTTGTCATCTATTGCTTGCATTTTTCA
ACTCCGCCTTTTTCTTGTAGGGTCTGCAAAATCACATTGCAGGAATGGGTAGAATTTATGGCTATGTTGCAAGCAATCACAGAAGTGGAACTAGTAAACCATTAAAATGTTTTGCAACCCAGAAGTTCCTGGCTCAATTTCTGGCAAAGCATTTAAAAGATGTATTAAAAGATGGCATGCATGATACAAACAATCCAAATTTGCTG
CATAGGTGTATTCACCTTGTAAAAAAAAATTAAGTTTTATACTTACGATTAATGTATCTTTCTATATGCATGCTTCATTTTAATAAAAGATTTATATTAAATTAAAATGGAAGAAATAATGAAGGCCTGAAGTAATGTTAATAGAGAGAAGGGGAGAAAAGTGCCTGATTTTAAGGATATTTCAGAGGTAAATTCCATAGGATTTG
CCCAGTTTCTTTCAGGTAAAGTTTTTTTCACTTTTTAAATTTATCATTTTTTTAGATCAGATCAGTCAGTGGACAGTTGCACTCTACTTCCCCATCCCTCATTAAAGTGGAATTACACTAAAAAAGGTTTTCAATTCCTTTGTAGCCTGGACATTAGTAATAGCCTACCTCTAAGGCTGTAGAGTAAATAGTATAGTAAGGGAAAT
GGGAAAAAAATTGTGCCTCCAGGAGAAGTTGAAAAATAAAAAATTATTATTTATATATTGTACATATACTTTGTGTAAAAAGATAAAAAATCATAACTATATTAAAGAGATGAAGCATAACTAAATAAAAAATAGAGGAACTAGATGTTTTACAAATAGAGGCATGAGAGATGTTAAAAAAAAAAACAAAAAACCCAAACACCGAC
CAAGTGATTTATGTATCTAGTATGATTATAACCAGGTATATCGAAATCTCTCTGTGAATAAAAAAAATTGAAGTCCATCTGGGGTGAACAGTTGTTATTTATTAAAATTTGCTTTTGCGAGTACTCATGAATCTTGAGACAATAACCACCACCACGATTATAAAACTATCAAACACGATTTTAAGCAAAGAAAGAAATGGGGAAAA
AGTGGAATTGTGTGAAGCCTCCCCTGGCTGTGGGAACTACATTTCCATAGAAGTAGCCTCCCTATTCTGGATCTGAATTATACCAAGAGTTCAGTGGCACATTAAATGATAATTGATTTGGAAATGAGAGGCACATATACAAAGACAATAACCAGAGCATATATAAAAATAGAACAGCTTACACCTGCCCGCCCAGAAAACCAACC
TTTATTTTTTGTCATTACACTTATCACCATTTGGTATTCAATATATATTTGTTGATCATCTACTGTGTGCTAAGGATCATTCTAGGTCCCAGGGATGAAAATTAAATGGAACAGTCAAAACTCTATCATGATAGAATTTGCACATATATTACTAATTTATCTTGCTTCTCAATTGTTTCCCATTCACTAGAATAAAAGCGTTGTGA
CTTTTTGATGAATAGAGGCTTTACATCTGAATAATAAATAGGCTGTTCTTTGTTTTCATAAACAGCTGGGGAAAATTATAAACCCCAGTTATCTCCTGTCATTAAACTCATCCTGGAGATGTGGGAAGTCTACTTTAGAAATATTTACAAAAAGTAAGTTCACAAATGCAAGTTATCCAAAGAGAAAACATTAAGTGTTAAATATA
TTGTAGCTGGAAAACTCCCAATCCCTTGTAATGGCTTAGGCATTGTTAAAGGAATGGCATGCCATTTCCCCTTCTGTTCTCAGAGCATAAAGCTTTTTTGATTAAATTATTTTCTTTAAATTTTCTGTGCTTATATATAAGTGCATGTATGTTCATGTTTGTGTGTGTGTTTCATGGGGATAAGAAAGATGAGGAGAAAAAACATA
GCCACTGCACCTGGCCATGAAAACAATTTTATAAGGTAATCTGGAGTCTTAATTGCCTTTTAATAACATTGTTTACTTGGTAGAGATGATGTAATAGATGATTAAATCCCAGAGCATTGACCTAAATGATCTTTGAGGCTCTTTCCAACCTGTAGAGTATATGATTATGCAGGAATATGTACTCTAAATTCTGAACACATGGTTTC
TTAGAGCTATTGAAATTGAGACACTATTTTTAATAAAACCATATCCGTTCTCCTACACTGCAGAAGCCTGGGAGGATCTGCTTATAAAGGTACAAGAAAGATTAAAAGCACGTCCACATCATGTGTGCAGAAGCATGCGCTGAGTTGCTGCTGGTTGTGAGCTTGAAGCTCACAAAAATGAGGTTCCAATTTTGCCTCATTTGGAA
GTACATGTACTGGGTAAATGCTCCCTTTCCAAAAGGGAGAAATTAGCTAAAACAAAGAGGCTACAGGCCCCATGCAATTCCCAAAGCCAGCAGGGCAGTCATTAAATCTTAAAGCTCTAAAATAATCTCCTTTGACTCCACGTCTGACACCCAGGACACACTGGTGAAAGGGTTGGGCTCCCAAGGCCTTAGGCAGCTCCGCCCCT
GCTTTCATGTCTTAGGTTGAAAAATCAGAATATTTGAATATTTTAAGTCTAAACCCTCCAGTTGAAAAACTGGGGAGAAAGACAATTCTGGTCAAGTTAAATTAAAATATTTTAGTTGCTAGGGGGAAATACAGTAACTTTATTCCATCATCCAGGTCTTACTCATTTTTGTGTCTTATCTGGATGTATGCATTGCAACATGGACA
TTTCTAACACCAGGTAGTTAGCAGGAAGTCACATTGGCTGTGTATTCATGGTAAATATGGAAGATAGTTGAACTTTATCTGATTAGTTATATTCATATTAATTAAAAGTTGAATATATAAAATGCAGCTTTTTCTTTTTTAATGAATTTGTTGCTAAATAAAAACATTAGGACAATTCACCTAAAATCTGGATTTTTTTTATTTTC
TTTTAGGAAAATACTTTCTGCAGCTTGCAAAGCCGTAATGTCATTTGTCTTTAGAACATCACTGTCCAAAGAAGAAACAATCACCATGCTTTACACATACATTAAATAAATGATACACTTCTTTTTTTTTTTTTTTTTTTTTTGAGACGGAGTCTCGCTCTGTGGCCCAGGCGGGAGTGCAGTGGCGCAATCTCGGCTCACTGCAA
CCTACTACCGGCCATGACAACTAAAAAAATGTTTGTAGACATTTCCAAATGTTCCCTGGGGGACAAAATCCCTCCTGGTTGAGAACCACTGATTTAGAGTATTAAAATACAAAGGATAATATCACTATATACATACTGTCAATATTTTATTTTCTGAAGTAAGGCATATTTAAAGAGAGCTTTGGTCAGTAAAAGTATAAAATCTG
TGTGGTTATATGGCTTTAATATCTTATTATAAGATATCTTGGGATACCTGGGTCATTTCTTTTATTCTTTTAATAAGATATGGTCTTTTAATAAGATATTATTAAATAATAATAAATAAGATAAAAAGGTATTATTAAATAATAAGATAATAATATATTATCTTTTAATAAGATATAGCTTTACATATCTTATTAAAAGAATAAAA
CAGCTAACTTTCAAGAGGTGCAGAATGAGAAATAGAAATGGAAATTTTTTCTGAAGAGTAGAAATTTGATTGAGGTTGCTGCCAGACCCAATGTCATCTAATTAAACTAAGAAACAGCTTGTCCTGGCAATCGAGATCAAATGGCATGCATTAATGGGAAGTGTTACTCAGTGAAGACACAGTAGGATAAAAATATGTCAGAGCTT
GGGACATCCTGAATTGGGATTTCTGAGAGTGTAGCCTTGATTTCTGCATTTCACAGCTGTGTCTGAAAATCACTGCTCTATGGAAAACATGTACCTTTGCATTAAATAACAAAGACTTTCAGATCTTCAGTTGAAGAGATGGATTGAAAAGGTCTGGGGAAAGACATTGCAAGTTATCAGCGGTTCTGGAAGGTGCCTAAGATATG
ACAAATGGAGATAAAGGAAAGAGGACATGATCATATATAATAAAAACTTTCAAATGGGGAACACATTCAAATATCCTCTCAGATATTATGCCAGCTCTACATTAAAAATGTTTCCAGAACCTGAGCGTATCTTACTCTTCTACTGTATTGCCTCCATCTCTTCCCTGGGTTTCTATAGGAGCCATCTGGCAGGTTGCCATATTTCT
CATTGTTGTGGGTAAGAACCTTAAAGGGAGGCAATTCCACTGCTGCCTACTGATTCCATCTGTCTCTAGATTAAGCCTGTGCTGAGAGATTAGTGAAAGTATTAAATTTACCCTCTTCTTCCCAAAAGGAATTTCAGACAATGTTTCATTGTGGCAGAGAATCCATCTCATTTAATGATGGAAAAAACAAACAAAAAAAACACAGG
AATTTATAGTTTGGAAATGCTCTCCTTTAAATGAAGAAATAGATAAATTCTAATTCATTTCTTTAATTTAAAATTTGAGAATACTGTTTTCCAGCAAATAATTAAAAGTATTAGCTATTGGAATTTATTTCTCATTATAAAGGCATCTGGAATTGAATCTTAACTGTTATAATTATTACAACTATTTTTAAAAGCACATTTTTATC
ACAATATGTAAACAAATTTTATAGTGATTTTAAATACTGCCAAATATATAATTTCCAACATCCTCAAAATATTGGCATTTAAAAGTAATTATTTTACTCAATTAAAATATGCAGTAGAATATAAACGCCAGTGTGATTTGATTTCCACCAACATCCATTTAAAAATACACACTAAGTTGTTTTTCACTCTTTTTATATTATCACCT
ACCTGGGAGGCAGAGGTTGCAGTGAGCCAAGATCGCACCATTGCACTCCAGCCTGGGCAACAAGATTGAGACTCCATCTCAATATAAAAAATAAAAATAAATTAAAAAATTTAAAAAAAAAGAAATGCGAACCAGTGACTGAAATGTATATTTCCCAACCAGGGACTGTTCCAATATCACATTTAAAAGGGGTTGGTGGCCTCATT
GAAATTGTTCCAGCAAAATTCATGCACATTTTAATTCTTGATGTGCAGTGTCATTTCCCTACAAAAAGACTGTACCATTATATAGCCCCCAACACAACACATTAAAGTATCCATTTCTTCCCATTCTTGAACAATGCTTAATTTATCCATCTCCAATAATCTGATATTAGATTTTTTATTTTTATTCTTTGATTTTATTAAAGTTA
TCCTTCTTTAAACTCAGCTGATCTTGTTTTGCCAAGCGTGTCAATCTATGGAAACACAATCACCTTACCCTTTTAAATTTATATTTTCTTTTTTTCACTTATTAAATCCAAGAAAGAGAAACCCAGGGAGCTGGTAATCTCAGGAATTTAACACAGCATTGGTGTAATAGGAGAGCCTAGAGAGAAAGCAATGAAGACAGAGAAGT
CAAGCCCTCAAACTGGATTGCTGATCTTTGTTCAAATAGTAGCTTACACACTGAGACTAAGATGAGTCTGAAGCAGAGGCTAGGCGTTCTGTTTTTTAACATTAAATATATAAAGACTTTGAAAGATGTGACCAAAGAAAGCTGTCTTTTCCTGGAGCTTTTGAAAAAAAAAAATTAACAGCAACTGCAACTGCCATACAGAGTGC
AATTCTAACGTGTCCATACCTTTCTTAATGCTAAAAAATGTAATTTCATTGATAGTGTAGAAGTATAAAGCTTAGTTATCTTCTTTCAAAATTCTCTTCTATTAAAATGGGGGCTGAGAGGAAAGAAGAAGCCACCTACATTTTGTCTCTAGGAGCCAAGAAAATTATGCTTTAGATATTGCCCACAGTTTTAGAGATAAAGTCCA
GTGAGATATCACTCATTGTCCTTAGGGCTAGGGAAGCAGTGGTGAAAAAGCTAATTCCTAGCCCATTGAGATATTTTATTACGGAGTGAAAGAGACACAAATTAAAGTAGTAAAATAAAAAAGAATAATATTGGTTACATATAAAGTCTATAGAGACAATTAAAATACAGGAAGTACTACACAGTCTGTCTGCAACTTCAGATGGC
AATGAGGTTAGAGCTAAAGTATGTTTAGGGACTTGTAACTAACTATTTACATAAATTGAAAGTCATTGAGGAGAGAATTTGGAAGTACAGGAAAAAAGGAATTAAAGAATCTTTGAGGTAAAAAGAGCCTTAGAAATCTCATAGTTTGTTTCCTGAAATGGACTATTTGGAAACCCAGGTTTGTGGAGATATTAAAAGGCATCTCA
TCAGGCCCACATTTTTGAAGTCTGTGTAATTGTAAGTACAGTTGTAGATCTGTCTTCCATTCTGAAGATATAATAACACATGTTGTATAATACTAGTATAATTAAAGAACACAATGAAATGTTTCTGAAATGCTTCAGAATTAAGACTTCAGTATTTTAACAGGAAGTGCCAATCTGGTCAAAGTCATCAGGTTCTCCAGAAATTT
GAGCTACAATTTTATTTAAGTTTTACTATTGTTTTGGTGAAAACTGACTTCTATTCATTTTTAAAAATATCTCTCAGGGATGTAGAATCTTCATCTATAAATTAAACAAGTTCAAGCAAGTGGTCCCATTGGTCTTGTTAAATATAATAATAATTAACATTTATTGGGCACTTATTATACACCAGACATTGTTCTAAGGGTTTAAA
AATAAACCTACGTAGTGGTTTGAAGAGGTTTAATGTGCTAAAAACAGTCCCTTTTAAGGGGCCAACGTGCTTCAGGATAGTACTTATTTTAAAAATTGATATTAAACAGTGAGGACCTCTTTGTTCCTCCATTTCTTTTATTTGTAAATAAACCAATTAAGTTTTGAATCATTTCTGGCTGACATTCTTTGATTCCCTGTGTTCTT
CAACATCTCAAATCCTTGATTCTGTCCCATGTCATTGTCCCGCACTGAATCCTCTCCCAAATTTTCTTATTTCAATATGAACACCACCTTCCACCCAGCCATTAAAACTGGAAAATCAGGAGGTCACCCTTCATTTTTTTCCTTACTTCTTCACCTACTCCCGTATCAGTTTATTTTTATAATGGCTTTACCTCCAGAGTATGTCT
TTATCTCAAAGAAACTTTATTCTCCTCACCAAGCAAAGGAGGTTAGGGAGCACAGAGTTGATTAATGCGTGCTTCCAGTCTGGGCATAATGGAACAGCTCATTAAATACATTGTTGAACTGTTGGTAGCAGACATTTGAGAAAACAGCATAAAGGTTATAAAGGTTGCTTTTTTTTTCCCCCCTACCAAATGGAAATCTTATTGCT
TCACAGCTGATACTTTTGGGGCTTTTCATTTATCATTTTCTAGTTGACTCCTAAGATAAACAAAGAGCTTACAACAATTCCTAGTACATTATAGGCATTCATTAAATGTTTGCTATGCTGCTGTTGCTGCTAATGATGGTCTTGCAAAATTTTTCATTTCAGAAGGTACCTAGTGTCACTTACTCAGCAACATATGGATTGCATCT
CACTAGCCACATAGCAGCATAAACTAGGGTTGTATATTCACTTATTGCTAAGATTTTAGAGGAATTGTAATGAATTCAAGGGTAAGGCATTGCCCAATTAATTAAAGGTAATGAAAGTGAATGCAAAACACGAGAGTCGATCATCCTCATTTTACTCTTCCCCCTGGTTTCTCCTTTGAGTAGGAAAATTGGTCAGGGTACCATGA
AAATGGTCTGGAAGATCTCTAACACATAGTGAGTGACTGTAAGTTATTTACACTAATTAGGCAAAAAAAAAAAAAAGTAGTCTGTATCAATGGCCATCGAATTAAACTTTGTGCATTCTCAAATTCCATTTCATGGTTTACATTGCTTAGGTAAATGTGGCCAACATTGGTGTTTTTGATTTTTCTTTTCAAATATGAGATGTAAT
GAAAAAAAAAAAAAAGAACTCCTGGTTTTACTTTCACCAGTCAGTCACAGTAGGCCAGTTTTAAACCATACACTACTACAGTTATTGGTTATTATCAAGGATTAAAAACTTGATACTATTTTTGGTTGTCTCACATCTGTCCTAGATGAGACCTAGAATATAATAGGTTCTTAACATACATCTATTGGTTGGGTGAATGAATTCAT
TTTGAAACTTTGGAAATTGTCCTTGTGTGCTATTTTTGACACTTCATGGTGTAATCTTTAGAAATCGTTCACATGTTGGCATAAATCTGAACATAAAATGATTAAAGAGAAATATATTCAGAGCTATCTCAACTTATCTGTGGTGGTGGTGACAATATTAGAGATGTTTCACAGGGATCATGTGGTGGCTGGATATCTTCATCCCC
TTGTTTTTATGGGAGATGGGGGCAGGCAAGCCATCTTTCCAAGAAGCCTCCAGCATTCTTCTCTATTTCTTTAATGAGCAGAATTTCTCATGTGCTCATTATTAAACTGAGCACTGAGGAGCAAGAAGAGATGGTCACGGCTGCTTAATGAAGCACGTGATCGTGGGAAGACGTTGGGATGCTGAGTAACAAGGATGCTCTGTAAG
CAGATCTTGTGAATATAGCTCCCAATACACCAGAGAGACAAAAATATCACTACGATTGCACCTAAACTAATCTGTAGTTATGTAACAAATTGACACATAAATTAAATTTTCACTGCTAATGCCTGCTTAACTCTGTAATTATACTTTAGTTTGGAATTCTACTGAAGTAATTAGGTTAGCTGAGATTTGCTCATCAAAGATCACTG
GATTTGGTATTGAATGGCTAAAAACTGGCAATTACTCACCAAAAATGTAATTTTAATTGTACTTTATTATGGAAAATATTATACAACTATCAAATATATTATTAAACATTTTAAAAATTTGATTAGATGTTCTGTCTTTAGCATCCAACTAAATAAAGCTTGCATGATTATTATCAGACTAAGGGAAATTTTAGTATAAACACCTG
TTCTGCATTGATAACATCTTGCACTTTTATTCTAACAGATAATGCTCTGCCCATCTTTTCTCATAGTCAAAATATTGTCTGTAGGAATGCCTCTTTCTGGATTAAAGCAGTAGGCGCTTCTAGAAATCTTTTGAAACACTGGAGTGACTGGTCTAAAAAGCCAAGGCTATACTGCCTGAAAGCTATTTACAAGTGGGATAGTTACC
GAATGAAAACTCATATATCGTAATATGATGAGGTCACTAACAAAACTGTTTAGGTGAGATGTGAAATCTGTAATCCAGGGTAGTAGTAAATGTCAGAGACATTAAAGTAATTGAAGGCAGGGATATGGGAAGAGTAACAACTATAATTTCACCTTCACAACAGTAATCAGTGGCCCTAAAATTGTGTTTACAGTTGTTTTGGATTC
CCTCCTCCACACAAAACATAATTTGTTGTCAAAAACATAATTTGAAAACTGACAAATAACATTAGTTAACATTAAAATATTAATTTCAAAAACAAAATACATTAAAATGTCACTATAGTTCACCAAAAAGACATGTGTTTCTACTTATTAAATACTTTCATAACCATTTATATGGTGATAATGCTCTGAAAATAACATTTTATTTC
TTAGCTGTTAAGGAACACCTCTCTCTCTATTGAAGTAATGTTTAATATGGAAACTTTCATTCAATGTTTCTTCAATGGCAGCTTGAAATAGATCACATTTATTAAAGCCAAACACATACCTTTCATTTTTATGGAACAATATAAAAGTGGCCCTTGAAATAAGCTATGCAGTCACTTAAAATTTAGACGCTAGAGAACAATTTAGT
TCACAACTTTCTCTTGATATGGCAGGCTAATATCCTAAAATTCCCTCATATAAAGATTTAACATTCCCTCCTAAAAGTTTTTAAATTCCTTCATGTAAAAATTAAAAATTCTTGTGCTGGGTGCAGTGGCTCACGCCTGTAATCCTGGCATTTTGGGAGGCTGAGGTGTGTGGATCACCTGAGGTCAGGAGTTCAGGACCAGCCTG
AAGTCTTTAATCCACTTTGAGTTAATTTTTAATAAGTTGTAAGGAAGGGGTTCAGTTTCAGTTTTCTGCATATGGCTAGCCAGTTTTCTCAACACCTTTTATTAAATAGGGAATCATTTCCCCATTGCTTGTTTTTGTCAGGTTTGTCAAAGATGAGATGGTTGTAGACGTGCGGTGTTATTTCTGAGGCCTCTGTTCTGTTCCAT
ACATCATAAAAAATGATTTTCTCTTTACAGTTTTACTTTCTCTCTGTTTCATTGGACTACCTTAAATCCAAATATGGGAGAAAATCGTTTCTGCTCACTGATTAAACTTTGAGAGTTTCATGGTTCAAAAAATCTGAGTCATTTGTGGATATTATTAAAACAAAAACTATATGGTAGAAAGGGCAAAAGGAGGATCAAGTAGACTG
AAGCTTGCCATCAATGTACAAACATTAAAATAATTAGAAATTCACATGGCAAATTTGAAACTAAACTAATAAAAAGAAATTTCTGGTATTTTCTGCCACAATTAAATTTTAAAATATGGTAAGATTGATATACATAATACTCTCGCTTAGGATCTGGTCTATTCCAAATAGAATTGTTCTCACAATAGCAATGTATTTTATAGTGA
CTACACAAATAGTTTTCTGATCATGTGACCATTGCTGATCTTAGATACATGTTGTTCTTAGATACAGTTTGTTCATGACCTTGTCTCTGCCAAGAATGGAATTAAATTATGAAGCCCCTACTGTATAATAACAACTTTTCCAAATACTTGTTCAACTAACTATCACACCTATACCAAGATCTAAAGAGTATAATAATCATCAAAAA
GTCAAAATACTAAAGAAAAAGGCAGTCAACCTCATTGGTGATCATAGAAATGCAAAGTAAAACCAGGTAGACCTACCACAGACACACCAGAATGACTGAAATTAAAGCAAGAAGAAGCCATGTCTAGTGGCACACACCTGTAGTGCCAAATACTCTGGAAGCGGAGGCAGTTCCTCATCTCAAAAAATATTTAAAAATTAAAAAAA
TCTCCATGATGTGGTTATTATGAATTGCATGCCTGTATCAAAACATTTCATGTACTCCATAAATATATACACCATGTAGCTACAAAAATTTAAAATTAAAATTAAAAAAAATAATAAATTTAACTCCCAGAAATATTGAACAATAGTGGTGCTTTCAGTCTTTTATTTATATCTACCTACCAGATCAGGAAAACCAAAATCTCAGG
AGGCATCCTTGAAGCAGGTTTGAGGGCTAACACCATTAACAAACACAGAATGAGTTAAGTCAGTTACTGTAAAGCTCACATTCTTCCCTTCCATCTTAAAATTAAATAGTGAGGTATTTTGAATTAATTTGATTCACACAGGTGTAAGTCTAAAAAATAATGTGGAACATCATATGGCATGACCAATATTCAAAGCATGAGCCATT
TCTGGAAGCAAGTCCAAATCATCTCGTTTGAATCTCTGTTTTCGTACAGATAAATATCCAATAAATAAAGAAAATCAATTTACCATAGTTTTTGAAAATAATTAAATACAGACTGCGTATTTTGTAGAGTCATAGAGATAGTTTTTCTTACTCTAAAGATCTTGTTTGTGTTCAACAATCAACATTCCTATTTTATGTTAATCCAC
TCCTTAATTTTTGTCTACCCTCTTGGCTTTCAGCTGACCTAAGTACTCCTCCTTAGAGACGATCTGTTTCATGGAGCCCTTTCAACTATAATCCACTGTTATTAAACTGGAGCCTTGCCGGTGTGGGGCGAAAGATGGAGGAGAGGCGAAGCATTTCATAATCTTATAATTAAACCTCAGTCTTTTATTGGACCTGTGTCCCTGAG
TTTAGTCAAATTATTTGTATCGGTCCTCCACATTGCACAGATATTTCTTCCACATTTGAAGCTACTCTAATGACTAGAAGTATAATATAAGTAAAGCACAATTAAAGTATTACAGTGTTATACTCAAACTTTAAAGATTCATGGGTTAAAACCCTCGTTCCACCATTTACTTCCTGTACTGGAAAAGTTACTTAAATTACAGAGTA
ACCCTGATCTATGATCCACTCTTTGAATGACACATCTCTGAATTGTAATATCTAAAGTTGAGTTGGAGGCAAATACTATCTGTGTTCTTTCTTATTTGACATTAAATTCTCAGCTCAAGAGTAGTCAAAGTTGTTGTTCAATAAATACTTAATGATAAACTAGATAATTACTGGTTTTATCATTGCTGAATATCTCCTATCTTATC
TGCTTAGCCCGTATTGTCTCCATTATAAGAGAAAAGATACCCTCTTTTTTCAGGTTTAATTATAAAAAGCTTAAGGGAAAGGTGTCAGGGAAAAAAATCAATTAAAGCTCGTGACATATTATTGGAGGAAATGATAATCTTTCAAAGTTGTTTTCCCATTCATGGAGAGTTGTTATTGAATATTTTATGAAAAAGTTTTAGCTGAA
TTTTCTCCCAAGGAATGTTATATACCCTTGACCACTGGTATCGGGAGAAAACATCCTGGTATTCAGAGAGTACTTTGCAGTTTCATTAATTAGTTGTCTAATTAAAATAACATTGATTTGCCTCTGCAGATATGGCTGAATGTGTTTTATTCATGTACTTAAGAGAAACAGATCATTCATTTCTTATTTTAAGGATGAAGGTGGCT
ACATGCTTAGGGAATAAAAAGATAGATGAAAAATTTTGGCAGAGTACTGAAGTATATTAAAAGAACCAAAAACAGATTTTAAAATTAAAAAATGTGATAAATTAAAATATTGAATTGGTGAACGGATTAAAACAAAATTAAACATGGCTAAAGAGATAATTAGTTATTGTTCACTAGAATATATACAAACAAAAAAAATAAAGAAA
TAAAAAATGTTATAATTCAAGTTAGCTCTATATATAGAATTCTCATCTGTGAGTTTCTGCCATCTTAGAGATCTAGAACACAGACACAAATAGCATTAACATTAAAGAATACTTTCTGGCTAAGCCAAAGCCATCTTGGATTAATGGAAATGATATGCCTATTTTAGATATAAAAGTGGTTCTCTGGCCTCTGGAAATACTCTAGT
ACTTACAAGTGGGAGTTAAACATTTGGTACTTATGGGCATGCAGATGGCTACAATAAACAATGGGAACTTCTAGAGTGGGGAGAGAAGAAAGGGGCAAGGATTAAAAACTGGTTGGGTACTATACTCAGTACCTAAGTGATGGGATCAATTGTACCCCAACCCTCAGCATCATGCAATATACCCATGTTATCAACCTGCACATGTG
GTGGTTAGTTTGTTTGTAGTCTTAAAAATGTGTCCTCTTCATTTTATCACGTGAAGATATTAATAGATGGAATCAATATGAAAGATGAAAAGTCTTCTAAATTAAAAAAGAATATGGACAATTTTACTTTTTAAAATTAAAAATAAATTAAACTTTTATTTTAGGGTTAAAGGTACATGTGAAGATTTGTTACATAGGTGAACTCG
AATCCCAGCACTTTGGGAGGCCGAAATGGGAGGATCACTTGAGGCCACGAGTTCAAGAAAAACCTAGGCCACATAGTGAGATCCTGTCTCTATAAAAAACATTAAAGATTAACTGGGAGTAGTGGTGCACACCTGTAGTTTCAGCTACTCAGGAGGCTGAGGTAGGAGGACTGCTTGAGCCTGGGAGGTTGAAGGCGCAGTGAGCC
CATATCAAGCTTAATAGCCATCTTGCATTGTAACCATGACTGATATAATAAAGTAATACATTTAGCTTTATGAATCTGTAATGATTTTCAATTCAAATGCATTAAAGTTGAGTAAATCTAGATTGCAAAGAAGAAGCTCATTATTGAGCAGGAGAGAAAGATAAGCAAACATCACATTATATGATAAAAGTGGTTGTGAGAAAAGA
TCTGTCACCATTTGCTTGCTCTTACAATAAAAAGAAAGAAATTTTGAATGGATAGAAGAATTCATTACACATTCAGAGTGAGTTGACAAATGTGATCTGAATTAAATAAAACATATATGCTTGATATATAAATATAAAGACATGTTTAGTAGGTATTCCTTTTTGTTGTTGACTTAAATCTGAATACTATCTAAATAAAAGGAAAA
TAGGATTACAGGCGTGATTCTGATGTTCTTCTATGTCTATCCTGTACTCATTTATTCTGAGGTAATTTCTAACCACTGCCTACTGATCTGTTAATAGTTCATTAAAATATCATTTTTAAAGCTTTCTATTTTTTGTACTTACTAAACATCCTCAACTCCCCACCCCAGCAAAAATACTTAGAAATAATGAATAAGACCTACTATTT
TCCTTGAGAAGAAAAACAGTTGCCTTCATTTCAAATATCATAAAATAGGAGAAACTTATTAAGATATATGACTAAAGTTAAGACCATATTGCAATGTCACATTAAACACATCTATTGGAAAATAATTATAGAGGCATTTCCCAATGTAAAATACACCACAGAAAATCCAGATGAAAAATTAGTACCTTTGAGAATGAAAGGAGAAA
AAAGATAAGGAATAATAGGTATAAAGTACATATTTTCATAGGGAAAATTTTTTAAATGAGAGTATTTTTTTAAATGTAAAACTCAAATGCATTGGAATGAATTAAAAAATGATGTCAGGCTTTATAGGCTTATGAAGAAAATTTACTAGAAAGTGTCTCCGGAAATATCACATAAGAATGAAGTCAGTGGCATTTTATTATTGTAG
CTCTGCCAATTTTTTGTTAGGCTTCTTCCCAATTTTTTATTCATCCATTAACTTCAAAAGTGTACCTTTTCCTCTGCATACACTTTTCCCATGAAGTTCCATTAAATATTATTTTTCTTTTTTCAAATTTTATTTTTAAGAATACATAGTAGAGTATATATATCTATGGGGTATATGAAATACTTTTATACAGACATGACAATGCA
AATGGGAAAAATATGAACAGATAATTCAACCAGAAGATATAACATGACCATTAGGCATAACAAATGATGTTCAACCTCACTTGTAATATGAGAAATACAAATTAAAACTAATTTATGAACCATTTCTCACCTGTCAGATTGGGAAAAAAATAGAAATATGACAATGCATTTTATCGGCAAGGCTATTGAGAAATAGTCATTCGTAT
GTAATAGGATCCCAGTCAATATCACAGCATGATTTTTGGAAATTTACAAAAGTATCTTAATATTTATCTGATAAAAAGAAGATAATTTCCCACACAAAATATTAAAATATAGTTAAGCAGCATGGTGTAATTGTTAAAATTAGCAGCTTACTGAAATATAATAAAAATCCAATTTATTATTCTGTTTATATCCTTCATTTTTCTTA
AAAAGCCAGGGTATGTAAGGAAAATAAAGCTACTGTTTTGGATAATAGCATTGGTTGTGCTGTGACTAAAATGACTAAATGAGATTGAAAATCTACCATGATTAAAATTAATTAATATAAATTATTGCAGTACCATGGAGGACCTGGTTCTTAACAATGCACACTCTGTGGAAGAAAGCATTCATTCATGTATTGGTATTTTTAGC
AGACTCTTAGTATAATACATCTAAAAACTATTGTAATATTTAAAAATAAATTATAGTATTTGCCATAAGTCTACATATAGTATAAAATGGATATTAATCCATTAAATAAAAATAATAATCTTGAGAGTATTTCTTCTTGACATATTGACAAGATTGGATGAGAAAAAATGCCAATAGATTAGAATTTTATATAAGAAAGATAAACA
TTAAAATTAGTATATATACAAAGGTAACCAGATAGCCACTAATATAACTACCAACCATCAAAATACCATTTAAAAATTTTTTTTATTTTTGTGGGTATTCATTAAAGCATAAAGAATAGGACCAAACATACCAGTCATGGCAATACATGTGAATTTAATTAATTAAAATAAACATTTTAAATTTGGCTGTTGAACTAAGCCTAACT
AGTTATTTTTTTTTTATATAAATGAATGAAAAACAAATTAATTAATGGATAAAGTTTATAAACTTTTGTTAAGGTTTTATATGATTTCCATACTTTTAAAATTAAAAACACGTGCAAAAACATGACTATTAAGATGTTCACACATTTATCTCGCTCCAGAGCCCCAATGCCCGAATTATTTTATTCTGTCCAAATGGTACTATTCA
ATCCTATAGGGACACATTATCACAATAATAGAAGTAATATAATCCATTGTCTTAAAAGTGACTGGCACATAGTAGGCCCTCAATAAATATCACTTAAATGATTAAATGTCATTTGCTTAGATGATGGAACATTAAAAAATCTATGTTATTTTAATGAATTACATTAATTCATTTGGGAGCATAATATAAATTGAAGCTGTGCACAC
GGCATAACCAAGTCTTTTGCATTTCAGAGGCAGACATATAAAGAAATGATTGCACATGTGTGTGTTAGTTTTCAAAGAGTGGTGTACGTAGTGAAAAACAATTAAAAATTGCTTTATGGGATGTTACGGTAGGCATTATAGGGGCCTGGCTTTTAAAATATTAGAGGATCTTCTGGCATATAAAGCCTTTAAGAACACTCTAGTCT
ATGGATTTATTTCTTGTTTTGAGTGTCTGCTCTTAATCATTCTTCTTGCCTCTTCAAAAACTCTATGTTCTGTGTTTTAAATCTATTCACATCAGTTCTCATTAAACTGGTCAATTCCTGGTATCATTTCTGACACACTAATGATAGAAATGCTCAGTTTCAAGCATTTTCTCAGTTTCCAGATGTCATTGATTCACAGGATTTCT
AATGTATCTATAGATACTTACAGTAAAAAGAAGAAATTGTACAAATAGACATGAAAAGAAAAGCAATAGCCCATAGATTAATAAGAAAAAAAACAGAAGGATTAAAAAGCAAGATAGAAAGAACATTAAAGTGCTCAGTTTTAAATGAGATATGTCATGAATTTCCCAACTTTAAAAAATTGGGCTGTGCAAAGAAAAATTTGTGT
CTATGAATGAATTAAGCCTTCATGAGGGCAGAGAACAACATTTATTTATTTCATAAAACATTATTATTTTATCTTCAAAATAAAAATACAGTAGAAAGGTATTAAAGCTAAAAGTTTATTCTTTTGAAACACTAATAAAATGAACAAACTTTGTACTATCAAAGGAATAGAAAAAAACAAATAAATTACCACTATTGCTAGTAATA
CCTATTTAATTAATGGTGTTAGGAAAACAGGCTAGCCATATGCAGAAAACTGAAACTGGACCCCTTCCTTACACCTTACACAAAAATTAACTCAAGACGGATTAAAGACTTAAACATAAGACCTAAAACCATAAAAACCCTAGAAAAAAATCTAGGCCATACCATTCAGGACACAGGCATGGGCAAAGACTTCATGACTAAAACAT
CTGTTTAGAAAATGAGCAAAGGATGTGGAAGAGAAAACATTAAGGATAACACATATGGAAAGAAAATTGTTCACACCCATTAATAATAAGAGATACATAAATTAAAACAGCAAGATGATATCTTTGTCACTGTGCAAACAAGCAACATTAGCATGTTAGAGTAAACAAATATTGTTACATATGTGAGGACAGATTTTGGGATTGAC
CTCCCAAAGTGCTGGGATTACAGGCCTGAGCCACCACACACAGCCCAATGTTGCTATTTTTAATTAACTTTGTTGGTTGTTTTAACAAAAAACCAATCTTATTAAATGCATACAATATACAAAATCGCACACCATAGTCAACAGAGTTCTAAGACGGCCCTCATGATTCCTACCTACTGGTGTCCATGCTTTCGTGTAATTCCCTC
ATGTCTGTGTCTACCCGCATTCAAAACAAGACATAATTGGTGATTAGGCCACCTCTGCTACCAAATTCATAGTTAATTCATGAGAAGAGTTAACCCGTGTATTAAAATCTATGTTCTAGACTAGGTGTGGTGGCTCACACAGGTAATCTCAACACTTTGGGAGGCCAAGGAAGGGATTGCTTCAGCCCCAGAGTTCGAGACCAGCA
TATTTGTCTCACAGCAACTACAAGTAACTGGTATTTAGTAGAAGCCTGATAAATTTGATTCATTGACTAATTAATCATAATCTGTAACAATGTCTTGAAAATTAAATATAATAATATAAAGATTGTGGTTTATATATGCTTTTCTTATGAAGATTAATTAATAGCATATAAATACCATAAATTTTATAAGTAACATTATTCTTATT
AGTCCTATAACCAGAAAGAGAAAAGCACATCAGAAATATGCACATTAGCCTTTCAACAGAAACTTAAAGAATCTGTGAACACATTCTACATCTTACTTATATTAAACATTAAGCCAACTAATTTTCACTACTTTAACTGTTCCCTAAGATATGATCAATATTATTGGGAAAAGGCCCAGTGAAATGACACAAATAGGAAAAAAAAC
TACAATGCTGAAAGCCCTTTTTCTTAAAAAGTATACAATGTAATAAATATAAAATTAAGTACAAAAGTATTTGTTGAGATGCTCAAAAAATCACAAAAAAATTAAACTCCTAAATATATAAAGCAAATATTAATAGACCTGAAAAAAGAAATAGATAGAAATATAATTATAGTACAGAGCTTCAATACCCCATTTTCAACAATGAA
CACTCCCAATACCTGGATGAAAGGTGCTTCTAGTAATGACAATAGAGGAGTTAAGAGAAGGATTTTAATGGTGAGGGCTCTCTTATGCCAATAGGTTGTAATTAAACATTTGGAAATATAGAAAAACAGCTTAGAAGAAAATAAGCTAAATATCATAATCAGAGCTTCATCTTCCTAGAGGTGATACTTCAAGGAATGTTAGACAG
AATATGTGTCATGAGCATTAAAATGCAATTTCTTCTTGTCAACCACTCATAATTAACACAAATACTCTAACAACTAACAGTGAATTCTAAAACCCAGTGAATTAAATTCCATTTGCATTATATATTTAACTGCTAGGGATAAAAAAAATGTGTCTTGAAATCTCACATCAAAGAGATATTGTTTAGAAAATGAGATATGGCATAAT
ATAATGCCAAGGATAAAAAGAAGATCCAATACTTCCAGGAAAGAAGGGGAAAATGACCACAAAGGAAAGACAGTCTGCTATTGCAATCGACTAATATTGCATTAAATAAACAAACAGCTAAAGACAGAGAAGGAAAACTGTCTATATAGTGGTAGAAAATTATTTTCAACCTCATATTCTATATCTAGTCCATCATTCAAGTTTGA
CAATGGCTGCCCACCATAGCTAGAGGCGGAGGAAATGCTAAGAAAATCACCAAAAGAATTGTTATGGCTACTAAGAAGGAACAATAGCTCTTGGTGTTTAATTAAATATGTCAAGTTAGGGGAAAAGAGGAGAAAAACTAATAACAAGATTTCAATTATAGGTGACATAGAAGATGGCAGCACCATTAACCAAGAGGCAAAAATTA
AATATAAATAATGGGACTAGAAATTAGCAATACATAAAGAATGAAAAGAAGAAAAGAATGGTTTTTTAAAAAAGTGATTACCACAATGATTAAAAAAAAAATTAAACCAAGGATGGCCAATAGACTTAGGGCAACCAAGGGACTTCTTCTGGAGAAATTCTTAAAATTTCAAGTTTCACAACAGCCTTGCCAGATTTCTATTACAG
CAAGAGCGAAATGCCGCCTCAAAAAAAAAAAAAAAAAAAAGAATAGAATCAGGAAACAGATATCAGGTAATTTTGCATTTATATGGCAATTTAGGAAATAATTAAAGGATCAGTCTCAATAGTGGAGAAAGGATGGACTACTTCCAGTAAAATAATGTTAGTGTAACTAATAAGCCATTTGGAACATTTTATTAATACCTAAGAAA
AGGTGAAAGGTATGCTAATTACCTTGATTTGATCATTACACAATGTAACATGTATTGAAACATAACATTGTACCTCATAAATATGTGCAATCATGTGTCGATTAAAATTTTAAAAAGAGAAATATGCACAAGATGAAAAGCTATCACTTTAATCCTGGTGGAGCCAACGGATAGATAAAACGTGGACCCTTGACATACCACTGGGC
CAGGCGTGAGCCACCGTGCCTGGCCAAAATTCTTAATAATGTTTTGAACAAGGAGCCTGCATTGTCATTTTGCACTGAAAATTATGGGCCAGTCCCAATGATTAAAGTAAATAAAATTCAAAAGCTCATCAAATTGTATCCAGATATGAGAAGGCTTATAAAGAAGTTGTCAGCAGGGATGCATGTATTAAGATCTGCAATAACCT
TGTAGGAGTCTAATCCTGTAACACTGACAAGAAAACTATAGGAAACTGAGATTTTATATACCTGTAATTTGCTGTTGCAAATTATAGGTGTAACCCAGATATTAAACAGGTGATACTGGCAAGGAACAATCAGAAACCAACTTTATTATTTTCTCCCCCTGCTAGTCAAGGCCATTTTGTGTTGCTGATTCTCTTTACCTGTGGAT
CTGTTACACCAATGCCTATTGGAGAATATAAAGATTGGGAGGTCAAATTCCACATGTTTTAGCAGTGAGCAGATAGCATAACAGTAGGAAAGAAGATTGGATTAAAATCTGTAGGCTTACTAAAAGCAGAAGCCCCATAATATAAAAGGTCCCTGTAGGACCTTTTTATATTATGTGACTTTTTTTAATGTCTAGGAAAACATGAG
ATAGACTTTAAATAAACATTACTTAGACATTGTTATTGGTTTGGAAAAAATTAAATCAAAGCCCTTTTTAACCTCTTGCACAGAAACAGATTCCAGATAGATTAAAGACATAAATATGAAAGGCAAAACTATACAACTTTTAGTCAAAATATAGGACAACATATTTGTGATATTAGGAGAACGAAAAAAGTCTTTTTTTTTTTTTT
AAGAAGGTGCTTGCTTCCCCCTTCACCCTTCTGCCATGACTGTAAGCTTCCTGAGGCCTCCCAGTCATGCTTCCTGTATAGCCTGCAGAACTGTGAGTCAATTAAACCTCTTTCCTTCTAAAATTACCTAGTCTCTAATAGTTTTTTTTTTTTCTTTTGAGATATTGTCTCACTCTGTTACCCAGACTGGAGTGCAGTGTTGTGAT
AAAGGGCTGTGATGTGAATATGATCAGCATCTAGAACTATAACCACTGAAGGGAAATTGCCAGGAGGAGATTTCAGTTCAATATTAAGAACTTTCTGACAATTAAAACTGCCTCAAAGGAATGGCCTCTCTGTTCTAAGGTAGTAAAGGCCTAGTACTACAGAAATTACCTAGCAACTTACTTACTTACTTCTGACACATCAGAAG
CGGATCTGCCATATATGGGTGGCTTCTTGTGTCATTTACAGACAGAAGAACAGCTAATATGACAACTAAGTGGGTTTCCCTCCATTTAAATTTATTACTAATTAAATTGTGACCAGGTACAATGGCTCATGCCTGTAATCCCAGTACTTTGGGAGGCCAAGGCAGGAGGACTGCTTGAGGCCAGGAGTTTGAGACCAGCCTGGGCA
AAAAGATAGCTTGAGCCTAGAAATTTGAGGCTACAGTGAGCTATGATAGCACCACTGCTCTCCAGCCTGAGCAATGGAATGAGACCCCATCTTTAAAAAAATTAAAATCAATGTAAAAAAGAATCAACATTTTAAAAGCCTTCACACTAACAGCAAAGATAAAGATTTGTAATACTTTAGGGAAAAAACATGTGTAGTCAATGCTT
GAGCAAATTATTTGAACAAACACTTCACCAAGGTGGATATACTGAGGGCAAAAAACAAGCACATAACAGAAGACGCTCATCATCGTAAGTCATTAGGGAAATTAAAATTAGAACCATAATGAGCTGCTACTACACACCTGTTAGAATAGCTAAAAAGAGAAAGTGACTGTGACCTCAGCAGAACAATGAGGAGGAACTGCTGGAGG
GGGGTTGGGCCTAAGACTGTGTGTTCCTTACTAGCTCCGAATGATACTAATCAAAACTGCAGGTCCATGGACCACACTTGGAATAGAAAGACTCTAGAACATTAAAAACCTTCTCTAATTGAATCTGAGAAGACAGTGGATTGAGTACCACTGTCCTAAAATATGAGGCACTGGATCACGGACTAGAGCACTATCAATATAACCAG
TAAAAGCCAGTCAGATTTATAACTAAACTTGTTGTAATTTTATCTTTTGACATATAAAATAAGCTACCCACTTCCTTTTTAGGACAGTAGAATCCCAGTAATTAAAGTTATGAAATTTAACACCAAAGTCTACATCGTACCCAGAGTAAATATCCCTGTTATTCCCTAGTGTGGCTGCCCTCCACAGAGCAGGAGCCAGATATACT
CGTACCTTAGAAAAATGGAAAACCAAAAATGCTACACAGAAATCCAATGGAAAAACTTTCGCAGTTTCCAAGTTCTGTGGTCTAGAGAAGATATCTCAGTATTAAATGTGGACTAATAATGGTATGCAAGATGAACTGGCCAACCTCAGAAATGACCAAGTTAACATCAAAAACTATGCTTGGATTGCACATAGGCCCAAAAACTG
TGGGAGAGGCTGCCCAGTGGGCAGGCTCACCTGTTGGCCAGGGTCTTGCAGGGACCATACCTCCTTTGAGAGGGGCACTGGGTCAAGATGCCAAATCCCCATTAAAGTCTCTTCTACCACAAGTCCACTTGACACCTCCTTATGAAAGATGATTTACAGGTTTTTCCCTAACCTGGCTGCCCTTGTCCAGGGCATGTGGCCATGAC
CTTAACCACAGAACTCTAAGAGGGGCAAAGCAGAAGAGAGAGAAATCCTCCCAAAACAGCACCAGCTGCAGCAACTACCAGGCAAACAGGGTAAAACCCGATTAAAAGATGGAAATCTTCTAAGAGCAAAGTCATGCACTTAAAGAGTCATGCACCATTCCCAAAATATTGAAACAAATTTCAATCACTTTACCTGAGTTGTTTTA
CATATATTTCAAGACAATTGCAACCATCCAAGCTTTTGTCTCTTGGTAGCCAACATCATCAAGAGTGGTGACTACCTTTTATTTCAACATGGAAAACTGCATTAAAATATATTTACAGATTGGAAAACACACATATCCAGGAACAATGTGGTAGTTTATACCACAGCTTCTGATTCTTGAAACAGCCGCTACTTTTAACCACCCTC
GACATGTAGCCACCCTCAGATGAAAAGGCATGAGCATTTTTCATAAAGGAGAGTATTTTGTGAGGGCTAAATCAAAAACTGCATTCCCACTTGAAAGACCATTAAAACACTAACAGTGCATTCTTCTCCTCACCCTATGGCTGGGAAACAATAAGCTCTGTCGCTAAGAAGTAATCAGGACTGTGTGGTTTGACCCTTATCGGATC
TAGTGTTTCTCTAAAGGGGACGTGGGGGAACAGTAGGTTTGCTCATCTTGAATTTTCTTAAAGCCACATATATGGTGGGGACGCAATACATACATGTTGGATTAAACCAAATAGTCCCCACCTTCTTCCCTATCTCTCAGGCCTAAAAATAAAGGGTCCCCTGTAGATGCTTCTAGAGAAGAATAACTTGAGATCAAGAGTCTGAG
ATCAGGAGAAAGCTCAATGTCATCTTCATGGTGAGCACTATGTAGCCATATCCTACAGGCTTTCTTTGCAATACTTAAGTTTCCAAGGAAGGCAGAGACTATTAAAAAGAGGATGCTCAGGGGCTTTCTTTTTTCAGACAGAGTCTTGCTCTGTCACCCAGGCTGGAGTGCAGTGGTGCCATCTTGGCTCACTGCAACCTCCACAT
GGGTCCCCTGGCATGCCCAGAGCTTCTGAGGATGCACTTGGGAAATCTCACCTAGAAAAGCAAAAGCAAAATCAAACCCACACCAAAAGACCCATAGAAGATTAAAGAAATGCAACCACGTGCAAAGGTGTCTAAGCCCAAGAGGTAAGTGGCTACCTGGAGACATGGAGGAACTGCCGCAGCCCTTCCAGATGGGCCGCTAAGAC
CCATGGCTTAAATGTTATCTTAAAAAAAAAAAAAAATCACTCCTAACATTGTCACTCTTGAGCAGGTTCCCAAGATAAAATCCAGACATCATTATAATTTATTAAACTTTTGAGAACTTTAATACTAGGCCTATAGAGCAATGATTAAGAGAAGGAATTTGATGCTAAAGAGGTCAAATCCCTTTAGCTGGATGCATATAGAACCC
CGTGAACCTGGAAGGCGGGGGTTGCAGTGAGCCGAGATTATGCCACTGCACTCCAGCCTGGGGGACAGAGCGAGACTCTGTCTCAAAAAAATAATAATAAATTAAAATAAATTTTAAAAAAGATTAAAGATCACCAATTAAAATTAAAAACATGGAGCCAGACGCAGTGGCTAATGCCTATAAGCCCAGTATTTTAGGAGGCCGAG
GGATAGAAATTGATGAGATTTCATTAAGTAAAAAATTTCATGAAAATCAATCCTAACCTCTGTAGCTCCCAGCAGCGGGATCTGTGTTTATATGAACAGCATTAAAGATAAGCTGTCCCACGGAAATTACAGCAGCAGTTATCAAACAACTTTAATGCACTCTTAAGTAGAGGCACTAAAATTTAGAATTCGCACTGGCTTTTCTG
AAAGGACAATAGAAAGTTTGTCATCCATTCCCAGATGAGTCCTCTTAAAATAGAACCAAGCTTTCTGTTTAGTCTGGATTTGCTTTACTACCTACTTGTAATTAAAAAGTTTAAAAAAATCAATCCATACAGAAACATGTAGAGTAAAAAGTGAACAAATTATATCCTCATTGTCACTCCCCAGAGGTAACTGCCAATTTGTTTGC
GGCAGAGATGGAGCAATACAGTCACAGGCCAAGGAATGCCGGTACCATGGTAGAATATGAAACACCCAAATATGCCACTTTGGCTTAAGGAAAGTTTTGAATTAAAGACACTTAAACAACAGATGCAAGAAGGGCACTCTGACCTCCTTTTTCTTCCTGCAAGCCAGAAATAAAACCATGCAAAAGATGTCCTTCTTGTACCAGGA
CTCTATAAAAAATTTTTTAAATAGCCGGGTGTCATGGCATGCGCCTGTAGTCTCAGCTACTCAGGAGGCTGAGATGGGAGAAGACCGTATCTCTATATAAATTAAAAAGTATTTTTAAAATAAGTAAATATATACATAATGTTAGTGCATAGCTTCCTATCTGTAAAATGGGGATGATATCACCCCGTTTACAGCAAAGCTCTCCT
ATCCAGAACTTTGGGAGGCTGAGGCAGGAGGATCGCTTGAGTCCAGGAGTTCAAGACCAGCCTGAGCACTATAGTAGAACCCCTATCTCTATAGCAAAAAATTAAAAAATTAGCCGGCCATACTGGCATGCACCTGTAGTCCCAGCTACTCCAAAGGCTGAGGCAGGAGGATCGCTTGAGCCTGGGTGCTTGAGGCTGCAGTGAGC
TTCTATATCTTCTCTGCCACATTTGGCAGAAGAAAAAGAGAGATACTTAGAAAAGATATAGAAAACTGAGGGTACTAGTTTGGATACAGGTTAAACTGCTATTAAAAAACAGACTGGGGCCAGGCACGGTGGCTCATGCCTGTAATCCCAGCACTTTGGGAGGCCGAGGCAGACAGATCACTTGAGGTCAGAAGTTTGAGACCAGC
AGCAGCTAGGGAGGTTTTGTTTTAATTTTTTTTTTACTGTGGTAAGATACACACAACATAAAATTTACAAATTTAACTATTTTTAAGGGTACAAAGTATCATTAAATACCTTCACATTGTTGTTCAGCCATCACCACAACCCATCTCCAGAACTTTCCATCATCCTAAGCTAAAACTCTGTACCCATTTAACAATAACCCAACATT
AAAATAATAAAAAATAAAAAAAAAAAAGAAAAGTAAATTAAGCAACAACAAAAGAAAACAAATAGCAAATGGTAAATGTAAATCCAAACTTATTAATTACATTAAATGTGAATGGTCTAAACATTCCAATAAAAAACAAGATATTTGGATTGGATAAAAAAGGCAAAATCTAACTATAGGCAGTCTGCAAGAGTTACACCTTAGGT
AAATAAGTCTAATTTAGACTCCAATACAGTATTAACAGCTCAAACTTTGACGGTGAACAATCCTTTTCCACCTTAATGCAGTGTAGGAAGAATAGCACACATTAAAGTTTGTTACGAAAATAGAGTTTATTAAAAACATCCCTATTGTTTTGAGGAGCTTTCACCGTTACCTTGTCTTAAATTAAAAAAAAAAAAAAAAATAGAGA
CTGTCTGCTTCTCCCACCCGCTTTAGTTAGCTGTGTGACCTTGAGCAAGCTATTTAAATTCTCTAAAACGGCAAAGTGCCAACCACACATAATTATGCAGATTAAATGAGTTAATACATACTAAGTGCTGGTGCCTGGCACTTAAATACCCAACAAACGTTAGCTATTTTTTTTTTTAAGATAAATTTTAACAACCCCCCCAGCCA
TGGCAACAATAAAATATTTTTACTACCATCTTTATTTTACACTACTGAACAGTAAACATTAATTCAACAACAGGACAGTCTGTAAGTAATTGGAGCCAAAATTAAAATCTGGTCAAAGTCGCCTATAAAAAACAAAACCTATGATCTTCACAGTTTATTACATATTAATATGTTCTTTAAAGTTTGAAGAATACTGCTTTAAAATA
GAAATGAAAGCATCTAAAATAATCAGTGCTTAATAAATGTCTTGGTCTCTAACTCCTACCCCCTCTCACATACACCAATCCCCGACTTTTGTTTCTCTTAATTAAAAATCAATTATACTGCTCATTGCTATATCTGTTTTATTTTCCATTTATGCATGGTATATTTTTCTCACTCTAAAACAAAATGAACTTGTTAGTTGTAAATG
TTCGTTTTCTCAGAAGTATGTAGCAGTATATTCCAGAGGCTACCTGATGTGTGTTACTGCAACAGACTGAATGAAAAAGTGGAATGAGGATCCAGGTTTTATTAAACCAAAGTTTAAATGACGTGCAAAAATGCAAAATGATGTCACTCTTTATTAATTTTTTTGTTTTAGAAACGTTACTTTTCATTAAAAATGTTATTTATATT
CATCCCAGCCTGGGAAAGATTTAATACCTGATTCTTCCTCCGTCCATTTATCAGAGTCATTCAGAACTCCCTCCTTTTTCCCTCCCGCCTCAAAGTATAAATTAAAATATTTTTCTTTCAAACATATTTCCTTGGATATTTTTCTCTAGTAATCACTTTGTTAAAGAGATATTACTACCTAAAGGACAGTCACGTTCCCAGTCCCT
GTGCTGGGATTGCAGGAGTGGGCCACCGTGCCCAGCAAAATCAGATGTTGGTATCATGAAAAGCATATCAAATGCATTTTGGAGAAAATAAGAAACATGGATTAAAAGGAAAGATGAGGGAGCATGAGCTAAGAGTTGGTCTAAGAGTTGGCGGCGTAGAGTGATACAGAAAGCCAGGAGTTCCTCTCAAACCAACTGAGGGAGAT
GGATAAGCACGTGAGAAGATGCTCAACATCTTTAGTCATTAAGGAAATGCAAATTAAAACCAGTATGAGGTACCATTACACACTTATTACAATGGCTAAAATTAAAGAGACCTGTCATGCCAAGTGATGATGTTGTGAAGCAGCTGAAACTCATATGCACTACTGTGGAAATGTCAAATGGTGCAACTACTTTGGAAAACAGTTTG
TGCATTGTCTCTGTCTCCAGTTTGAGTCTGATCTGACTTTTGGACTCCAGCTAACGGAGCAGCCTCTTTCTGGAGCATCACTTGTCCATAGTGGGGGTGAATTAAAAACACAGTGAGTTAACATTTGTCCTTACAGCTTCCGCCTGGGAGTTAGACAGGTCTCTGCTATTGACATCTCCTGGGCTAAACAAGTTAAATGGCTTCAC
TCCAGCACCTTTAATGCTTAACTAATAGATTTGGGTTTTAGCAGATTGTGGGGATTAAAATGGTTGTGTGTGTATGCTTGACTCTGAGAAAGATTGCTAAATTAAAATGAGTCCTCATTCCCACTCTAGTTTTGGGTATTGCCTAACTAAGGCCAAAACAAAGATGACCACAGCCTCAGGCTATTTACAACCTGAAGTTCTTTTAA
AAACATGGTGTAAAAGTGCTTTGATTAAGGAAAGGCTATGAACTTTCTAAAATACAGCACATTGTATAATGTGTAAAACACATATGTATATTTCTGCGATATTAAAGAGGAGTCTCTTTGATCAGTATATTTTTTTTCTTCCTCTCAGTTGTACAGAAGATCCATTTTACATCTGACTTCTCATTTTGGAGATTGGATACATCAAT
AGTGGGGTTGTCCTCCCATTATCATGATGTCCTACTTCCTAGAGGCATCTGCACTATACGACACCCCCACCTGGGACAGGAAGCTAGGTGTGCCGTAAAGATTAAAGGGAATATAAAAGGTCGTAGAGCAGTGGTCTGCACATTTGAGTATTATACACTGTGTTTTTAAAGGAAGAACGTTCTCGATAACTGTGTGTGTTGACGTG
GAATGGAGAAATGATGCATTGAAGAACTCACAACTTGTCAGTTACAGCCTCTGCCTTCAAGCTCAGTTCTCCTCCCAGGAACCTGGACAAAGAACCCAGAATTAAAAGAGGATCTGGGGTGCTTGGGGTGTCATGATGTCTGAGGTCTACTCAGTCCCTTTTGCAAAATTTTGCACAACAGAAAGGGTGGACATGGTGATGGCCAT
CTTGGCCAATCATGACTCATTCTCTAGGGTGCAGTGTTTTTGTATGCTCACCCACTTACCTGCAAAGTCCATTTTTTAGTTTTTTATTTTTTTGCAGGAAATTAAATGGAATAACTGCTGATGATTCAGCTAATGGTGTCTGCCACACCATGTCCCAAGCTTAGGTCTTCCTGACCCTCTTTCATCCATTTCATAACACCCATAAA
GGTTTTGGGAGCCATTCTAACGGAAAAATAAAAATCATAAACAGAAAATTAGGCACCAAAGTAAATATTCATCATGAGAAAAAAACCCCAATTTAATATCATTAAAGTTAAATATTTACACCTTATCTAAACCAAATGACCTCCCAAAGCCCCATATAGTCATCACGAAATTTAGAAATACTACATAATATTTTAATTTTTTGCCT
GTCCTGTCCCTTAGAGATTATCTTGTGTTTCAAGTATTTGCTTACTTTTCATGGGCTTTATACTTTTGGCTGAAAATGTTGCTGCAAAGATGTGGGCAGGATTAAATGACCACATGAGGTTTCAAAGGGCTCCCAGTAATTCTCCACTCCCAAAGAGGCTGACACCTGATCTTTGAAAGACTTCTGCCCAAGCATTGGATTTGAGG
GCATTTAGTCATTTTGCACTTTAATAATTATGCATTTATTTTAATGTGAGTGAAGAGCATAAGCAGCATATCCAACCTGTGATATAATCTTTCCTTTTAAATTAAATCCATTTAAGCTTTTAAAGAGTGAGATGTAAAATATGAATTAGTGGTACATACTGTATAGGCCAAGGCAAAAAAAAAAAAAGGAAGGAGTACTTGAGATG
GTACAGCTCCCGAAAGTGAACTGAATGCTGCCTCCAGACTCCCTTCTCCTCCAAAGCCAGGGGCACATGGCCAATCGCTCCAGGAGTTTTCCATCTTGCTATTAAATGCATCTTGTTGGATCCATGGACGAGTAACACCAAGGACCTTAGAGTGAAGAATTGGCTTAATCTCAGTATCTAAGCAAGTTAATGAGCCAGAAATCCAG
AAACTGTTGGGGTAAATCTTTGTGACTTTAGGTCAGGCAGTACTTTCTTGATTATGACACCAAAGCATAACAAAAAAAAGATAAATCATACTTCATCAAAATTAAAGTCTTTGGTGCTTCAAAGAAGACAATCAAGAAAATGAAAAGGCAACTCATAGAAAGGAAGCAACCATCATAGGAATGAATGCTCAGTATCACTAGTCATT
ATCCTTGCAACACAGGAAATGTCCTTTCAACTTTGCGTTACCTTTCTTAAATATAAATAGAAAGCCGAGTATTAGCTGATATTCAAGGAAGGCCATCAAAATTAAAGGCATATACCCAAACATACAAATCAGGAATAAAGAAACCCTGAGGCCAGGTGCAATGGCTCATGCCTGTAATCTCAGCACTTTAGGAGACCAAGGAATGT
CAAGACTCCAAAAAAGAAAAAAAAAGCTAGCATCATAATGACAGAATCAAATTCACACATAACAATATTAACCTTAAATGTAAATGGGCTAAACGTCCCAATTAAAAGACTCAGACTGGCAAATTGGATAAAGAGTCAAGACCCATTGGTGTGCTGTATTCAGGAGACACATCTCACGTGCAAAGACACATATAGGCTCAAAACTA
AAACATGTAACTGACTGTTCACTTTCAGTTTAAGTAAATCATTTGGTGTGGTTATTACGAAAGTAGAACTTCAAATTCTTTTCCATCCAAAGAAAACACAATTAAAATCCGAGCAACATTCCAGTGGAGTACTGCTTTATTTGAAGAAGCAAAATGTCTAGCTGACAATAAAAAAAAAAAAAAAAAACTCAAGAAAGCAACAGAGC
TCATAAGTGCACAGAGTAATTTTTTTTAAATTGAAATATACTTTATTTGATAGGATACTCTAGCATCACTAAAAATGAAAAGCCAGTATTTTTAATACACATTAAAATATACACATAATTAATTTTTGTTTAACTGTGTACCACCTAAAGTTATTTCATACGCAAGTGTAAGATACAGTTTACATTTGCAGCAACAATTATATAGG
CTACCTTTCTCTCCACACTCAATCTGTAGTTGTGATGATCACTAATGTAATAGAAAACATCCTAGAAAAAAGAACTTCACCTTCAAGACTTGGGTTACAAATTAAAGGGAGAAGAAAAACAATGCTAACAGTCAAGGACTTTGAGGTATTTGTTAATATAAGTATGTCATTATTATCTTAGAGTTAACCTTGACAGCAGTGTCACT
ACATAAGAAAAATTCCTCAGGATCTAGGAGTAGACAGAGTTCTTAGATGCCAAGAGCATGATCCGTAAAAGGAAAAACTGACCAAATGGGCTTCATCAAAATTAAAAGCTTTTGCTCTGTGAAAGAACTTGTTAAAAGGATTAAAAGATAAGCTACGGATTGTTAGATATTTGCAAACCACAAATCCTTCCAAGGACTAGTATCTG
GCAGCCTGAATCCCTGACCAACCTCCTAAAGGACAGCCAACCAGAAGAGCCACCTGGCCTGTATTGGACCACAGCATGGTCTAGAAACAGACCCTTATTTATTAAACTACTGACAAGTCAGGGCTTATTTGTTACTGCAGCAAAGCCTGAGTTCTCCCAACCAATCATGCTACTATAATCTGTGAGCACTTCCTTGGGTCTAAGTT
CCATTCTGAAGGAATCACCTGATTTCCTGACTGGCTGAAATTAGAAGTAAATCAAACTGCCTAAATCCTTGTGATATAATGCTAGGATAGAATAACAAGGATTAAACAATAAATCATTTACACATTTACAATGACAAGAAAACATGGCCAATATTTTTATTGTCAAGTGGGAAAAAAGCAGATAGGATGAACAGTAGTAAGCCATT
ACAGGTTTCCTGAAAACCAACCATCCACACTCCCATTTTTCCTGGGCACAATCCAACCCTTACCCATCACAAGATTGTAACTGGGAGGCAAAAGTCACTTATTAAAAAGCCATAAAAGTCCTCTCTGAGGACGTCACTGGCTTAGAGCTTCAAGGGCTTTCTCCGAGGTGGGCAGAACAGGAACAGAGGACTGGCACACACTACAA
TGAGACAGCAGTGAGCTGTGATTGTGCCACTGTACTCGAGCCTGGGCGACAGAGTGAGTGAGACTGTCTCAAAAACAAAAAAACAAAATTTAAAAAATAAATTAAAACCAAACACTATCTTATACCCAATAAAAAATAATATGCAAAGTCCATAAAATGATTATATTTATTGTCATGGCTACCCATGTGCCCATGTGTGAAGCTTC
GGCAGAGCTTGCAGTGAGCAGAGATCGTGCCACTGCACTCCAGCCTGGGCGACAGAGCGAGATTCCGTCTCAAAAAAAAAAAAAAAAAATTCAAATCATTATTAAACATTTTTACTAATTAAATGGTTTTGGAGTACATTCTTTAAAAAAAAAAATAAACTGTGTTTTCTTCAACAGTGCACGCATAATGCCAACTTTGTACGACA
TCCCAGGTCAGGCTGCAAGTAGCTTTGACACAGTAGTGCAGTCCAGTGTACATGGGGACAAGGAGAAGAGAAACCAAAATCGAGAGGTTTGTCCCCTGATATTAAAGCACAGAGGTTGGCAGAAGGGACAGGAGGATGTCCAAGGGTCCCTGGTGAAGCATCTCCTGGGGTCATCTGAATGATCTGTGAGATGGTTTCCCCAACAT
CACAGGCACATGGAGCGGGTGGGGTAGGCAGGAACTGAACAATAAAAGGACCCAGACAAGATCCTAAAAGAATTGGAGAGATGAAAAAGTGTCCTAACTCATTAAATCCCATTCGTTTATTCATTCAATAAATACTTTTTTTCATTTGCCATCTGTACAACTTCTTTGATAGGGTCAGATATTTTGCTCATTTTTAAATTGGGTTA
GGTACCTTGCTTAGTCACTCAGCACTCATGGGGGTCATCAGAGGATCTACTTTGGATCTCACTTCTGATGCCACCTATTAAATGAAAAAACTTTGGCTGAATTAAATTTAAGAGTTTAATTTAGCAAAGAACAATTTGTGAATCAGACAGCCTCCTGAGCCAGAGTAGGCTCAGAGACTCTAGCGCAGCCACGTGGTAGAAGACTT
GGTGGAGGTTGCAGTGAGCCAAGATCATGCCACTGCACTCCAGCCTGGGTAACAGAGTGAGACCCTGTCTCAAAATAAACAAACAAATAAATACAATAAAATTAAAAATCTAACAACAGTGCCCTCGTTCCCATGATCTCACAGTCCATCCAGGGAGACAGACTTGTAACCGAATGCCATGATTACAACCAGCTCAATGGGAGATG
TTTAATAATATTGAGAAATGTAGAAAATCGTTGCATAAGAACCCATGTACTGACCATCCAGTTTTGTTTAAATATGTAGGTTAGTAATCATCTAGTGATTATTAAAATCACCACAGATCAAGCCTGTGCAGTATCTTTAAATTTGTCAGCCCTGGTATTCGTTGTCCTCATGACTTTATTATAACTGCATTCTGTTCAGCATTTTC
AGCAATTTTTAAAATTAAGACAGATTTCACTGTAATCCACTGGCTTGCCTAACTTTTGACAGATTCATTTTAAATTTATTTTCTACAGGATGTTTTCCTAATTAAAGCAGAAGATAAGCAAAAATTATCATGGAAATTTAAATAAAAGCAGGAGCTTGAAAAGGGAAAAATTAAATGTTTTCTATAAAAGCAGGAGCTTGAAAAGG
CTGGGACTAAATGGTGTTTCATAAACAATTCAAGAGACAAGTGGCAGTTCAAAACATATGCAAACCACTAAAGTTAGCTTAAAAACCTAAATTAGCTTCAATTAAAAATTTCACAAAAATATTTCCTTGCTTCTCTTTACATGAAATTATATGAAAATAGGCTGAAAAATTAAATAAGTTATTATAAACAGATCTGATATTTCTAA
ACACTACACCAAGATAATACTTCTCTGTTATCTATACTACAGCAGAGAATAAATTATCTGTTTTGGTGTAGTATCAGAGAAGAAATTATCTAGAAAGGTTATTAAAATATTTCCTTTTCAAACTACATAGTTATGTGATTTTTCTTCATATACTTCAATCAAAACAACATACTGCAGCAGACTGACACAGAAGTAGATGTAAGAAT
AAATTTCTTTTTCAGAGTGCTAAAAAGTTAAAATGGAAAAAATTTATTTTGTCAATTATACCTCAATACATTTTAGAGAAAGAAAAAGTAAGTCTAATCTATTAAATTCTACAATGAATGTTGAGTTTTCCCGTCATGCTACTTTTATGTGCTCACTGATAGGAGAAGTTTTTTTTTAAAAGACACAGTGGAAGGTGAAAACCTAT
ATTTTATAACTTCATTCAATACATACAAATATTCTTAAATTTTACCATAAAGTCACTCTGTAAAGTATAATCTGTTTATTAACAATATTTATTTCACCAGATTAAAAAAATAGCTATAAAATCAGGATGCTTTTGGACTTAGGAGATTGAACTTTAGAAAATGTTTTCTAACAATCTTGTTTAAGTTTATAATCTTATGTAACAAC
CTTTGGTGCTCTAGCTGTCCCTTTGTTCAACCTGTCTCCTGCTGGACAAATCTCAGGCTTTCTTTTATCTGACTTTGCCCCCATCTCTACTCTTAAGTGAATTAAAAAAAAAAAAAAAGGAGGCCAAGTACGGTGGCTCATGCCTATAATCCTAGCACTTTGGGAGGCTAAGGTGGGGGGGATCACTTGAGGTCAGGAGTTGGAGA
TGGTCTTGAACTCCTGAGCTCCGGTGATCCTCCCACCTTGGCTTCCCAAAGTGCTGGGATTATAGGCGTAAGCCATGGTGTCCAGCCAAAAACACTGCCTATTAAACTCATGTACTTATGTTATGCTTAAAGAGTATTGACAGAATTCTCACTGCCATGTGTTTCATGTGAAAGAAATGGAAATCAGGTGGGGTGTGGTGGCTCAT
AACACCAGCTACAAGAAATTAACACAAGGCTGATGTGACTTTCCATCAGGAGAGAGACAGCCCCAGGTAGGTGTTTCAGATATCACATCCAATAGAACAAATTAAAGACAAACACCCTAAATTCTAGATGTTGATTTGTGAGCAAGTTATTTCTCCTATGGGCAACTCTAGTTGAAATATGCAATTCATTATGTTGAAACATGGAA
TGCGACGTTTTGCATGCTCTTGATACAGTGCCCGATCGCGTCCAAAGGAGTCAAGATTTGGTGCCATCAGAGCTTTGTCTGCAAAACAACAACAGTTAAAATTAAAAGCCATCTTTCAACAATCTTGAGGAAAGAGTTTGCACAGAATAAGCCATTACGACAGACTGCTTGCTAATCTCAACGGCAAGATTCTGCAATAACTGGTA
ATGGCTGTTAATGGACTAAAAACAAAAGCACAAAAGGTCTACTACATCAGATATGCTCAGATAATGAATGATTCCTACAAATTTTAGGATTCAATGTTTCATTAAATTCACAAGTATTTGCTTATGATTGAGCAAACACAAGCCGAAAGCATGGTGATATGTGAATGTCAGTGGTCACATGTTACCCTTCCAGACATCTCTATATA
AAAGGGCTTTGAAACTATTAAAAGCTACCAAATGGAAGATATTTATAGGAGGCATATACTTTCTATCATCATTTAATTTTATACTTTATTAATAAAAATTATTAAAATTCAATTTGTTATATTTTCAGTAACTAATGACAATGAATATATTACTAATCTTTTCACTTGTCTTTTCTTGCTTTCCTTTTTCCTCCTTTTTCCCCTTT
ATATCGAAGGAGTTGATACAAGTATTCTGAAGTTCAATGAGATAATAAAGAAAATATTCAAAATATGAAGAATAATAAGGGGGGATTAGTCATTTGACTTATTAAAACAAAATGATACTTTGGTAGGTTGATGTGGGTGGATCACTTGAGACCAGGAGTTCAAGACCAACCTGGCCAACATGGCAAAACCCTGTCTCTACTAAAAA
TTCCGTCCTACCACTGTATAATGAACAGACTGTTTCATTAGTGGGACAATTCACTCGACAAATCCAGCCCAAACAACTTATTTCACAATTTGTGAGCAGAATTAAATTTCGGGGGAGTCGCAAGAGGGGGGCGGGAGGGGAGGAGGGGGAGTAGGTGAGCGGCACACAATATACTGAGGGATCAATGTGTTGGGATAAGTGTTCCA
TTCAATTACCTCCCCTGGGTCCCTCCCACAACACATGGAATTCTGGGAGATAAAATTCAAGCCAAGATTTGGGTGAGGACACAGCCAAACCATATCACTTATTAAAAAGCTATAGTAATCAAGACAGTGTGGTATTGGTATGTTGACCAATAAAGTTATAATATTTTATACATTTAAAATGGAGAGCTTTATTCCTGAAAGGTATC
TTGGTAAACTATAATGAGGTAATTGTGAGAAATGAGACATTAAAGTGTGTTTGGAGCCTTTTATATATTTCAACTTTAAAAACAATTTGGTGTCTCCATCATTAAAACTAAACTTTCACCTGCTACAGATCTCCTTCTTTGCTCCAAAGACTATTGTTTGTTTGAACAGGGTGGAAAGGAGGTTGTCAGAGGCCTTTTACACAGTG
AAGAGGGCACATAGACACAAGAAACCACTAGAAAAGGAATGGTGAGTACAGGGCCACTGCAACAAAATGAAATAAAACAAAAATAAACTAATTAAAAAAAATTAAAAGTCAAGAGATGAAATCACTTAAGAGAAAATGAAATCAATGATGTAATCTGAAAATGATTTAAAAAGTCACTATGCTGAATATCTTCTAAGAGTTAAAGG
AATGCTACCTTTATGGTTGTGAACAAAATCACTATTTATATTCAAATGTTATTTGCAGAGCCTTTACTATGTTCCAGAATGCTCTTTCGTATATTTTCCTATTAAATTTTCAAAATCACCCTATAGGCTGAGTATTTCAATGTTTGATTCATTTCCCTCCATATTCACCTCTAGAGAGGCTAGAGGACTCAATCAAAGTCACATAA
GTTAATAGGAATCATTTACTCAAAGCAGGGGCCCAGGAAAATAGCTTTACATAATAACAGTAGCTTGATTTGATTACTTCAATTTGGTCCTAGCTATTGAATTAAAGGTAGAGCCAAGCTTTTGGAAGTTTTACAGAATGATAAACAAAATGGGAATAGTAAATTAAGACTGACTCTGGATTCCACCTGTACATCTTTATTACTTC
ACATGAGGTAATACGGCAGTTATTTCTACCTGCTGCAGTTCATCAGCTCCATCTCCAGCTGAGGTAGCCGCCCGTCCCCCTTGGACAAAGATTATTTGTCATTAAAATGCTCAGGCTCGCTCACACTCTCTTTTTTCAATCTGGATGTTGCCTACACTTTGAGAAAGGTTTTTGAAGAAAGATTAGCAGGATTAGGAAAGGTTCAC
CTATACTACAGTGATCCAGGTTACGAGACCTTCCTGATCCTCTCTTCTTATGTAAATAGAGTAATTAATAGTAGCACCTGACAACTGTGCTGCTGTGAGGATTAAATGAAACATCCCAGGAGTCGCCCTCTGCATGGTGCCAGCAGTGAATGGATGCCCTGGGCCCAAGGACCTGCCCAGAGTGCAGCTGCTGCTGGGTGTGGACT
CACGCCTGTAATCCCAGCATTTTGGGAGGCCAAGGCGGGTGGATCACCTGAGGTCAGGAGTTCAAGACCAGCCTGGCCAACATGGTGAAATCCCATCTCTATTAAAAATACAAAAATTAGCCGGGCATGGTGGCAGGCACCTGTAGTCCCAGATACTCAGGAGGCTGAGGCACGAGAATCTCTTGAACCTGGGAGGCGGAGGTATG
AGGAAACAGGATTCCTGGGGCCTCTGCTTTCCCAGCTTCCAGAGAAGGATTTAGGCTGGGACACTTCCCCGCCCTCAGGACAAAAAGAAAAAAAAAAAGGATTAAATTCGGGTTGGGTCTGGCTAGTACAAATTGCATGCAGAGTATACAGTTGCTTTGCATATTGCATGTGCTTTCATGGAGAGGGAAAACGGGGGAAGAGGGAG
CAAATATTTCTGAACGGTCATCTAATCTTCCCAGCGTGAGAGAGAGAGAGGGAAAGCTTAAGAGAAATAAGATGTTTTGCAGTGGTTCTCAACTTTGCATATTAAAGCTACCTAGAGATGTTTTTTAAATACCTATGCATGGGTCCAACCTCAAAGATTCTGAGCTAGGGTGTGGTCCTGACATGGAAGTCAAGTATGAAAACCAC
TTTTCCTTCTCAACGAGCTGTATGGCCTCTCTGAACTTGGGTACCCTCACATGTATAATCAGGGTGATAATACCCGCTACCTGGTGGGATTGTGAAGAAAATTAAATATGATTCTGTGTGCAACCTACCTACCATAGTGCCTGACTCAAAGAAGGTGTTCAGTGAATCATAGTTCTTAGGGTTGAATTGTGTCCCCTCCAAAAATG
GTAAATATTGTATGGGACATACTAAAAACATTACAATATAATTTAGTACATGTACTATGTACTAGTATATGTACTAAATTTTATATATGTGTATTTTAATATTAAAAGTTAGGCCAGGCACGGTGCTCACGCCTGTAATCCCAGCATTTTGGGAGGCCGAGGCGGCCGGATCACCTGAGGTCAGGAGTTCAAGACCAGCCTGGCCA
ACATTCTTCCACCCTGATGATTCCAGACAAAGGACAATAATTTTTTTTTAACTAAACTTCTTCCTACGTATATAAATCTGTCCACAAAACTTCACTAAGTATTAAATATGTGTCCAACCTTGTGCTAAGTGTTGGTTGGGGGTGAAGAGTTGGCAGTTGAGAAACAAAGGCCTGAGTCCTAACCACAGGAAACTTCAGTGATCTTT
TCTCGAACTCCTGACCTCAGGTGATTCACCTTCCTCAGCCTCCCAAAGAGCTGGGATTACAGGCGCGAGCCACCATGCCTGGCCAGGTTTCGAATTTTCTATTAAAAGGTTTGAAAATAATTTCTGTCTCTAGCCCACATCTCTTCTTGGTGTGACCTCTGGGCTCATTCATCTGGCTGTCTCCCTGACATTCCTACTTCAGCCTC
TGTTGACCAGGCACTGTGTTAGGTACTAGGTCTCAGTCATCTGGGAGCTCTCAGTCTAAAGCTTCAAAAACTAGAATTGCAGTCAAGGGCCAGATCCGTTATTAAAAAAAAAAAAACCTAGAAATAAAAAGTATAGTTGTGGAAGTTTAAAAAGCCAGGGGACAGGCTTAACAACAGATTAGACACAGAACTGAGCAAAAAAGGGA
AAAGTAAAGAAGTGTTAGAAAAAATTAAGAGCATACTAGCAAAAGGAACAAGAGTCAGCTTGAAGTGGCTGCCACTGGCCAAATCTAGGACAATTTGAGCATTAAAATAAATAAGGAGGGTGAATTGGTAGAGCACAGGTGATATTTAGGGCGGTGAAATGCCTCTGTATGATGCTGTAATGGTAGATACATGACATTATGTTGCA
CTACATCTGGAAGTGAAAAGAGAGCAGTCAGTATCTTGAAAACATGGAAAAGTATAAAACTCTCTGATAGAGCAGATACACAAAGGAGAAAGAGAAAAGAATTAAACCTTATCAAACCATCAAACCACAATGATAAATAATAAGAGAGGAAGAAAGGGGCAAAGGATATTATTAGAAAACTTTAACAAAATGACAAATGTAAGGGC
AAATGTTGGCAGAGAAGATGTTCTGTTGTTTTTTTTTTTTTTTAAGGTCTTGAGAAAAGGGAGGAAGTTGAAAAATTTTATCACTCAATAGCTGGATTAAATTAAACATTACGTCTCACAGTGACTCACCACCCTTGAGCCTCCCTCCCAGATTTTCTGGATACATCAAAGTTAAGAAGAAAAACCTATTTTCCTATCTTTCCAGT
GATTGTGCCACTGCACTCCAGCCTGGGTGACAGAGCAAGACTCTGTCTCAAAAAAAAAAAAAAAAATCAGGATATCATTCATTCCCTGTTTTCAGGAGGAATTAAATATAGAATGCTGTATGTGTAATAGTTACTCTTGTGAGGGTCCCAGACAGGAGGCAAAAGACTAGAGAAGACTTGGCATTACTGGAATGATGTTTTATGAT
CTCAAAAAAAAAAAATTGTTTCATTGTTGAATAAAAAGAAAAATAAGTTATGTCATTGGTGGACAGAATCAACTTATATCTGAATAAAATAACTATACCAATTAAAACTAAAGTAGGCCAGGCGTAGTGGCTCACGCCTATAATCCCAGCACTTTGGGAGGCCAAGGTGGGTGGATCATTTGCGATCAGGAGTTTGAGACCAGCGT
GATACACCATTAATTTTTAATACTGACAAGAAATAAAAATGTTATCAATTATAATTCTAAGATACCACTGACTGTAAGATGCATCCTGATATTCAGAGGTATTAAAATGCGAAAAAGTAGATCTTGCAACTGACAAAATATGTAACTGACCAGATTTAAAAATATGAGGAAAAAAAAAAATCACAAGATAATTGTTATAGGTGCTA
CTCACGCCTGTAATCCCAGCACTTTGGGAGGCCAAGGGGGGCGGATCATGAGGTCAAGAGATCGAGACCATCCTGGCCAACATGGTGAAACCCCATCTCTATTAAAAATATAAAAATTAGGCCGGGCATGGTGGCTCAAGCCCGTAATCCCAGCACTTTGGGAGGCCAAGGCAGGTGGATCATGAGGTCAGGGGTTTGAGACCATC
ATGGTAGAAAATATGTGCAAACTACCCATCTGACAAGGGATTAATAACCAGAATATATAAGGAGCTTAAACAATTCATTAGGGAAAAATCTAATACTCTGATTAAAAATGGGCAAAAGATCTGAATAGACATTTCTTAAAAGAAAACACACAAATTGCAAACAGGTATATAAAAAGGTGCTCAACATCATTATCATCAGAGAAATG
TTCTCAGTTCAATTTTGGTATGAACAAGAGAGGAATGCCTAATCAAGTCAAAAAAGTGAAAATTAGATTTGTAAAAACCGTACACAAGTATCCCTAAATAATTAAACTGAGTTCTTAATTTCAGTAATATATAACTGTATCTGTTTCCTAATAGCTGAGGACAGTAAACACTATGACAAAAGCAAAACCAGGTAAAGATACTCAGT
GGTTTGAGTACCAGCTTCACCTCTTAGTAGCTGTGTGACCTTCAGCTAAGTTTCTTCATTTATAAAAGAATAATAGTGGTGATCTCAGAGTTTTGTTAGGATTAAATGAGTTAATGTAGAACAGTATGACACTAGTAGTCAATAAATGATAATTATTATAACTATAATTATACAATTCATTGTATTAGAAAGCCAGATGTTCCTTA
CCTTGAAAGGCTGGAAACAGGCTTTTTGATGTAAACTTTTGAGGATCTTTATGAGGTTAAGATAATCTTGATTCATTCTACTTTGAGTATATGTTTTCGCATTAAAAATAAAAATATGGCCAGGCACAGTGGCTCACGCCTGTAATCCCAGAAATTTGGGAGGCCAAGGCGGGCGGATCACCTGAGGTCAGGAGTTCAAGACCAGC
CATATTGTATTCCAGTTCACTTTTTGAAAAAGTACTGATTGGGCCCATTAAGTAGATTTCATGATCCACTAATGGGTTTACTCAGTTTGAAAATTTTGTTATTAAAGGGGTAATTGGTACTATAGAAGAATTTCTAGAAGAGTATATTCAGATAGTGACTATCTGGCCCAATATGTGTTTTATTTTAGAGATCAGAGAACACTATG
AGTCTATCTTCATTTGAAAACCAGGCAAAGTAATGTAACACATAACCAAATCTGACAATTAACACTGATAGCTTAATATAGTGAGATGAATTGATTCCCAATTAAAAAACTCATAGACTCAAGATAGTCTTAACATAATTACTGAAATGTCCATGTGAAAAAATGATGCAATAAAGTATGTATTTACTTCCACTGACAGATTTTCC
ATTACTTAGGAGATGAAGCAACTGTTTAATATGGTTTCATGAAGTGTGTGTGTGTGTACATGTACTTTAAATATTCAAAAAATAAATTACCATAAGAAAAATTAAAAACGAATATTTCAGTTAAACTCAACACTAGTCAAAAGATATTAGAAACCAAAGATAAGTGCTCTTTTTTTTTCTTTTTTGAGACAGAGTCTCGCTCTGTC
GAGGTAGGAGAATCACTTGAACCTGGGAGGCAGAGGTTGCAGTGAGGTGGGATGGCACCACTGCCCTCCAGCCTGGGCAACAGAGTGAGACTCTGTCGCAATTAAAAAAAAAAAAAAAGAACTATCATTTAATCCAACAATCCCTCTCCTGGGTATACATACATCCAAAGGAAATGAAAGCAATATGTCAAAGTGATATCTGTACC
AACATTATTGAAGTTTGTAAATGCTTAATTTTCCAGTTCACTAGAGGATTGTAGAGAAACCACTTCTTGCTTCAAATGAAAAATATGAATTGTAATTTTGATTAAATATTTACTAATTCAAAAATCAAGAGAAAATAATTTCATGTCTTTATTATGCATAAAATGGAAGACTTTTTTTTTTGTAAAATACCATATTTTAGCATATA
ATTTACAAATCCCATCATAACAGGAAAGCATTTTACATCCCTCTTGTGACTTAAACTTAATTTATACTAATATTTTTCATTTTGAACCTTCTTATACCTAATTAAATGAAACATTTGAGCAAATAGGTGATGGGGTATTGCCTTTTTTGGGGTCTTCTGTTCTGTCAGAAATGGTATTATAGTTAGGTCTAGCCCAGGGAAAAAAC
ACTGGTTTGTCTCCTGCAATGAACAGATTGAATTCCTTATAAATATGTTACTAAAAGGTACCTTTTGTGTCCATTTTACAGATATCTGACATGATTATTTATTAAACTCCTTTAAATAACTCCTGTGCTTAATGCAGTTTCCAAATATTTGAAATACTAAATGTAGATTTAGGGAACTCAGTGACCAGTTTTCATTTGCATTTTGA
GTAGCTGGATACAAAGAAGAGAAATCAATAACCTCTTTATTTTGCAACACAGTAAAAAAATGGAAGTAAAACTGAATGAACAGAATGTATTCTCATATATATTAAATATCTGTTTTACTATGCATTTAAAATCCAGAGCTTACCATTTTTGGGAAACTCTACAAAAAGATATATGACATGTTGATTCCAAAAGGATTTTATGAGGA
TAGTTTCCAGTTACAAGGACAAACTTTTGCTTACTTGATCTTAGCCAAAAGGCCGAGAAGCGATTCCTTTTGCTTACTCTTCTTTGAGAAAATACTTTACATTAAAGCTCATTACAGTTTGCACTTGGACCGTGTATATTTGAGTACCATTTTCAAATAGCAGACACATTTTGTAAGCTAACTTACAAAATTGTTGAGTGATATGG
AAATATTTTCTCTTCACGTTCTGATTATGTTTAAATGATATTTTAGTCCAGAGGAAAATATCTTTATTTTTTTCACTTGATTTCACATTTTTTCCACTGTATTAAATGGGATATGTTAGTGTGGAGAGAGTCAAAGAGAATTATAGATTTCTGGGTACCACTGTGGACAAAGGTGAGCTCAGCAGTGAAAGCCACAAATGTAATTT
CAGGAAGCAACATTATCAGAGATTTCATTTGTGCATTCATTCCTTCAACAGCCGTTTATTATATGCCTCCTACATACTAGGAATATTGCCAGATGCTGGAATTAAAAAGATGTATAGAGACTTGGAGAGTTTTTTAAATTGAGATGAGATTCACATAATACAAAATGTACAGTTCAGAGGCTGTCTTAGTCTGCTTGGACTACCAT
TTTTGTTATTTAACACGCATTTGGAGGACTTAGTGAATATGTTGTGTTATGGTTATTATCTCTAGTATTCCTCTCAAACCTGATAAAGCCAAAACAAACAATTAAATTGGAGAATCAAAAGATTTATAGAATTTGATTGAGACAACTCAGAGATGGATTTATCATTTAGTCTCTTAAGTGTCACTTGCCCACTTTTCTTTGTTGTA
CAAATGCTTTCAATTGAGTCTGACCTTGATGGCTAAGGCTTAGATGCGTAGAAAATACATGGCCTCTCTTGATCTGGAACTCCCAATACTTGGAGGGTGAATTAAATCAAATTTGACATCCGTAACATGTTAGTAGAACATAAGAAATGAGAAGACCTATGCTCACTGCTGTTTTGTTGAAGTTTATCTTGAGAACACAGGCTGAG
TGTTTTAGTTTTCATTAGTACCTCCTGCAGAGGCTCTGATAATCAACCGAAGGAGTTCTCCATAAAAAATTCCTACCTCTTACTCAACACGAGGCTCGACATTAAAGGAACATCATCTGAGGTTTAGAGAGAAACATACATTGTCCATCATAAAAATGAACTTTTTGGGTAAATGGTGATTTTTCTGTTGCTTTAAAAAAATACAT
ACAGAAGGGATGGGAAGAACAAGTAAAGGGGATTCAGCCCGGACTCTCCCACCTACATTCGGGACACCTCTGGGTCTGTCTTCCAAGTCTGGCTTCTGTGATTAAATAAAGAACCTCTGATAAAAAAGAGAGGTGGGTCCAGGCCTGCACATGGGATGCTCCCAAGAACCAAGCCTCCCTCCTGCTCATTCCAGTGTGTCTGGGGC
CTATACATACGATGATTAATATAGAACGTAAGTATTATTACTCTATACAACTGGCCTATGAATTGTTTTTTCTAAACAATAAAAACTTGCAGATATGTGAATTAAAGAATGAAGAATCTTAAAATGAAGAAAAAACCAAACTTCCTCTGAAGAGGCTATATACCAGACTGCGTCTCCCTCACCTTTTTTAATGCAGACCTTACTGC
AATTTATAATATATATTTATTTATAATATATGTGTGTATATATACGCATATATACATATGTATGTATGTCTATATCTCTATCTTTCGGGTTGTTTTGAGAATTAAATGACCTAACCCATGTAAAGCCCTGTGTACCGTGCCTGGCATGTAGGATACTTCATCACTGTCACCTGTTTTTGTTGTTATGACCTGAGCATCTCCCTGTT
CTGAGTGGTTGACTGAATGGAGGGAGGGCTGATCATTCATTCATTCACGCATTCATTCATTCACTAACATTCAACAAATATTTACCTGACATCCTTAGGGATTAAATTTCTGTCCACTGATAGTGAACCTCATGCATCATGTTGCACAGTCCATAGATGTGAGGGATTTTACGAACACAACACCCTGTGATGTAGGTATGATTGTC
AGCCCAGGAGTTGGAGGCTGCTGTGAACTGTGATTATGCCACTGTACTCCAGGCTGGGTGACAGAGGGAGACTTTGTCTCAAAAAATAAATAAATAAATAATTAAAAAATTGAAAAAATAAAAATTGAAAGTTAAGAAAACCACAGATAAGTCACGGGCAGACCTTTATCAGAAACCACCGTGCTTGACTACCTGGGGCAGTGCTG
AGGTGGTGTACCTATCTAATGGAATACTTTTCAGCCATAAAAAGGAATGAAATACTGATTCATGATACAACAGGAATGCACCTTAAAAACACTGTGCTAAATTAAAGAAGCCAGACATCAACAGCCACATACTGTATGATTCCATTTACAGTAGCCCCCCCTTTTCTGCATTCCAAGATCCCCACTGGATGCCTGGAACTACAGAT
TAACTGTTGGTGAGGATGTAAAGCAAAGGGAATTCTCATACATGGCTGGTAAGAGAATAAATTGACATAGCCACTTTGAGAAAACAGTTTAGCATTCTCTATTAAAGTAGAAGATATGCGTATATTATGACCCAACAATTCCACTCCTAGATATGTGCCCAATAGAAATGCATGCACGTGGGCACCAAGAAACGGACAAGAACAGT
GTTTTTCTGTTTGGAACACCCTCCCTTTCCACAATACCCCACCACCTCCATGAAAAACCAGTCTCATGTTCTTCCAAGTTCATCTTAACTCATTTGGTACATTAAACAAATATCAAGGGCCTGCAACATTAGGAGTATAATAGACTAATCTTTCCTTTGGTTGCATGAATCTCATCACGTCTCCCATCACATGGATCACTTTCTAC
GGCAGAAGGATTGCTTGAGCCTGGGAGGTCGAGGCTACAGTGAGCTACTATTGTGCCACTGTACTCCAGCCTAGGCGGCAACAGAGTGAGATCCTGTCTCATTAAAAAGAAAAAAAAAAGGCTGTATAGGTGATTCTTTTATACAATGTGTATTGAATACCACTCATCAAAGCTATTTTATTGTGAGTTTTAACATATTCCATAAA
TGTTAAATAGCTTGATTTAGCCATTCCACGATATACACATGTATCAGAACATCAGGTTGTATACCATACATATATACAATTTGTACTTGTCAATTGAGAAATTAAAATGTATATATACATCTCAACCCAAGCCTTCCTGTCTGAGCACTGTTGCGTGCTTGTGGCTGTGTTGTTCTCCCACTTCCTGAGCTGATTCTCTTCAGGTA
CAGGGCATACACATCCCACTGATAGGAATGGAATCAGGACTATTACATATTTTGGAAATATTTTTAAACAATTAAGAAAAAAGTGATAAAAAATTTCCTTATTAAATTAGCAAAGATCCAAAATGAAAGATTATCCCAATATTTTTGTTAAATAGATACTTTTTTTGTTAGACACTGCTGGTGGGAATATAAATACAATGTTTCTT
AGCAGTTTATGAAACCTAAAATCCTATGAATTTTAGCTCTTTGGCACAGCACTTCCTGTGCACACACTAGATTCTGCCCAGGCTCGTTTCTCATGTGGGCATTAAATCTGCACCTCCCAGCCTATGTCAAGTCCCACTTTTCCATACGTCCCTCGTCTTGAGCTCCTATCATCACTTTCACTTTTCACGCCTTGGAGGCTATGAAT
TCTAGGAAATGTCATTCTGGACATAAGAACTGGTGAAGATTTCATGACAAAGACACCAAAAGTAATTGCAACAAAATCAAAAATTGACAAACAAGGCCCAATTAAACTAAAGAGCTTCTGCACAGCAAAAGAAACTATCAACAGAGTAAACAGACAACCTACAGAAAGGGAGAAAATATTTGCAAACTATGCATCTGATAAAAGCC
ATACGGAATGTGTTCTCTAGTGATAATGGAACTAAATTAGAAGTCTATCACAGAGATTGCCCACAGAGAACATGCAAAAGGACAGAAAATATGGCCCAAGATTAAAACTTGGGAGAATACCAACGTAGTGGTAGTAGAGGAAGAGCTCTTCAAAGAAGGCCAATGAGAAGAGATCAAAGAAGAATAAGGAGAACCGGGAAAGAGGA
ATAGACTAAATCCCGAATTCGCTTTTAGCTTTCACAGGGCTCCCAGGAACGCTGAGATAGAACAATCTGGGTTTAGTCCTTAGGCCTAAAGTCTTAAGGTATTAAAGGTACAGTTTGTTATCAGTATTCATGGTGGAGCGATACTACCATGAGGTACTACCCAGGATGCTGACATAAAGAGTCCCAGGTGTGTGGTTTTGAATTTT
TTCATCATCTGTGTATTTTTCAAATGGGAAACAATTTTTAGTCCGCTCAAAAAGCTTCCGGAGGAAGAATTTTAGTGTTTTTAATGTATTTGTTAAAAATATTAAAATGTCACTGTCCTCTGACTAGATTGCAAGAAAATTTTACTGAATCAGGGAAAAAGAAAATGACTAGTCCAATTTCAAGAAAACCTTTATGGTGGTTAGTA
AGCTCGTTTCTTGACATGGAAAGCTGAAACTTCTCGGATCCCAAGCTAAATACCGTTGCTGCAAAACATCCAGTTTTTCTTTTTCATGGGCCCCTGGTGAATTAAAACCCAGAAGCCAGAGGCCCACCTGCCAATTATTGCAGTTAATTCTGTGCAGGCTTGACTCAGGAACCGAGACAGAGCGTTCTGTTTGCTACCGGGGGTGC
TGTAATCCCAGTGCTTTGGGAGGCAAAGGTGGGAGGATCACTTGAGCCAATGAGTTCAAGACCAGCCTGGGCAACATAGTGAAACCCTGTCTCTACAAAAATTAAAAAAAAAAAACAAAAAAAACCAAAAAAAAAAACCAAAAAAAAACTTAGCTGCACACTTACTGGGTGTGTAGTCCCAACTACTCAGGAGACTGAGGTGGAGG
TCTTTGGGAGATATCTTTGGAGCCAGTCTCTGACCACATGTCCAACAGGACAGGCATCCTTGGGGTTTCCATGGCAGTCTACTGACAGTCAGGGGTGAGGATTAAATGGTACAGAGTCTCACTGAGTGCTCTTTGAGAGGTCAAGCAATGAGAAGTCCTGCAAATGATTATTGAGCTGAAGTAAGAAGTGTACCGAATCTGTTTTT
GGCAGGAGAATTGCTGGACCCTGGGAAGCAGAGGTTGCAGTAAGCCGAGATTGCACCACTGCACTCCATCCTGGGCGACAGAGCAAGACTCTATCTCAAAATTAAAATAAACAAACAAACAAATAAATAAATAAACAGGCAGATAGATCAGTGGAACAGAATAAAATCCAGAAATAGACTGAAAACATTCAGGAAAACAGTATAAA
AATCTTACAATCAGACAGAGGGGAAAAAGATATACAGGAATCACCAATAAGATAGATACTGTATCTCATTTCTCAAAAGGAAGATTGAATACTATAGAAAATTAAATGGCATCTTTAAAGTGCTGAAAGAAAATAACTACCCACCTAGAATTCTATACCTAATGAAAATGTCCTTTAAAAATGAAGGCAAAATAAAGGCTCTAATA
TTTGATCATAACACGTCCATAGAGTGCTTTTAATCTCCTGCAACTTAACATATGAGAAAATCGATTTATTTTGTAGTGAGTTCTGCACATTTCACAGAAAATTAAAGCTCTCTGAAAACCCAAATCTTCTGTGGGCAGTAATTCACACACAATATTCTGGAAATGTAAAATCCCAAATGCCTGCTGACTTCAAATCAATGTTTATA
GGAAACAGGAAAAGTATAAGTAGCTTGACCCATTATTATGTCCTACCTGGAAAAAAGTTTTTTTAAGTGGAGAAAATGATTAGTCATGAGTGCATGACTTATTAAAAATGACTTTCTGGGTAACAGAGACCAGATAATACCTACGTGAATAAATCTCTCCCCAAACCCTAGTTTGGGGCCCACACTTTTGCAAGGTCTCCAGTGAG
TCTCTGAAGCAAACACAGAAAATCAGTGGGACCAGAATACAAACAGTTAACCCACTATGGCCCAGGGATTTCGCAAGAGGTCAAGGTAAAAAGTCCTCGAATTAAAAATTCCAGGAGATGGCTCCCTCTGCCCAATGAGGACTAGGTTGTCCGAGGGCTGGACTCATCCACATGCCTTTTGGGTCCCGGACCCACTGCTTCTCCAG
AGAGCACTGCTTAGCAAACAACATTGGAACATCCCACAGGTAACATGCAAACGAGAAAACCAGAAATCTAACTCACTCCTCATACCAGAATGTCCAGTGAATTAAAAGCAAACATCAACAACAAAAATGTACAAGTTCTAGAAGAAAACCTACTCCTATACATCTTGGCCTAGGTATGAAACAACCTCAGGAGAAAGGAAGGCAAA
GTGCAGCTAAGGTTGGGAGCACTGCTCAAAGGTCTCTACTCACATAAAGAATGGAAGGATGTCACTTCTACTTCTTTCATGCTGATCCGAATATTTTGTTATTAAAAGAAAGTCATGATAGCACTACATCTATCACAAATCTTAGGTGAGTTGTTTTTGTTTTTTTTAGGTAAGTTTACTCAAGCGAAAAGAGTAAATTTTTCTAT
AAGCATCCAATCCGGTGGCATTAAATACATTCCCAGTGTTGTGTAACCATCATCACTATCTGTACCTAAAATATTTTCCCCCATTGTTAACTCTGTACTCATTAAACAACAGCTCTGCCTCTCCACCCCGCCAACCCCTGCCCCTAGTAACTTCTATTCTACTTTCTATCTCTATGAATTTGACTATTCTAGGTCCCTCATATAAG
GTACAGGCATTGGGTAAATACACCCACTCCAAGTGGGAGAAGTTGGCCAAAACAGAGGGGCTACAGGTCCCATGTAAGTCTGAAATTCCACAGGGCAGTCATTAAACCTTCAAGTTCCAAAATGATCTCCTTTGATCCCATGTCTCAATCCAAGTCACACTGATGCATGAGGTGGGCCCCCATGTGGCCTTGGACAGCTCCACCCC
AAAAGAAGGGGGTGGGGGGAGGAATGATAAAGACAAGAAACAAAAACAGAAAAAGACAGATGGGAAATACATATATGATCAAGAACTGCTCCTCCAGCACATTAAAGAACGTTTCTTACAGAAATTTTTCTACAGCCTCAAAGAAATGAAAGAGAATATGGGCTTTTTGAGAAAAATCTCAAAGACAAGACACAAGATGTTCAAAA
ACTTCTTTTGCCCCATAAATCAGCCCTGGGTCCTGGGCAGCTTAGAATCATGAGACCATAAAAATATGAAATGACAAAGCATGGAGTGGTCTTAGAGATAATTAAATTGACCTGCCTTACTTGATACTTGAGGAAAGAGGCCTAGAGTACATCAGAAGTGAATCTACCCTTGACTTCCTTTTTAAAAAATCCATCCATTCATGCAT
TATGAAGGCTTTACTGGGGTTGAATTCCAGTAATGCTCGCTTAACCATGGTTTTGCTTTCTGAGGTTTCAGTCACCCACAGTCAACTATAGGCTGAAAATATTAAATGGAAAATTGCAGAAATCAACAATTCATAAGCCTTAAATTATTTATTCAAAGTAATTATTTATTCCATTACTCTGTTAAATGTATACTCATATTTAAGTT
TTTCACACACACACACACACACGCACACACACACACATACAAAAATGTGTTGCGTGAGACCTATCGCCAAAACAACTACAGTTTGATTTTTTTTGAAACAATTAAATACTATATATGCTGGTAAGAGTCTGTGAAACTCTAAATGACCAATCCAGTGAGCCTACAATAGTGACAAGCCCCCTCCACACATGGCTTTGAGAGTAAAG
CAGGAGATTAAATGGTAAAGGGGCAAATTTCCAAAGATTGGAAATTTGGGATTAGGATGGAGAAGGCAGGAACTCAGTATCTCAACCAACTCATGTTTCTATTAAAAAATACTGGATTCAGGGCCGGGCGCAGTGGCTCATACCTGTAATCCCAGCACTTTGGGAGGCCGAGGCGGGTGGATCATGAGGTTAGGAGATCGAGACCA
CCTAGGGATGCTTTGCTTTTATGACATCAACTGAAGGATCCTGCAGTGTCCTCCATACTTCCAGGAGGATTGAGCTGGACATTATAGTGGCCCAAGTCTTATTAAACGGAACTGATGATGTTGACTTACGGAGGCTAAGATTCAGTGACCCAGTTCAGATTGTGTGGAAGAACCAAGACGGTAGAGGAATTAAGCACCATTTCCAT
TGACCTTTGGCAAGTCACTAGACACCTCTATGTTCCTCAGTATCCTTACCAGGAAGATGGTTACATGCAAATTTTCCTACCTTAGAGAGTTTTAGGGGAGATTAAATGATTTACCGTGAGTAACCCTGTTAAAACAGTTATCTGGCACACGGTATTCAACAGGGTGTGTCTGTGCGTGTGTGTGTGTGTGTGTGTGTATGTTGTCT
CCCCTAGGGCCACCACCTAAACACCAGTCAAAGGACAAATGCAGACATCAGGGATGTTATACATACACTTTTAGGGCATTTGTGTAGTGATTATTCTAAAATTAAATGTATATTCAATGATTTCTTTTTAGGTTGCAGAGGAATAGCAATGATAACTTAAGCAAAACAACAGAAAAGTTATAAAGAGAAGACACTTTTTTATTATA
GGATAAATATTTCAATGCCTTTCCAGAATAGTACTTAAGAAGCAGAGCCCATCTCAGTTTGGGTTTGAGCCCATGGCCTTATGGTTTAAATATAAAATGCATTAAAGCTCTTTATTTAGAGAGTCACGTGCCCTTTTGTGGGAGCAGCCCCAATTCTCCCTCTGACTTTAGTGAGTGTACAATGCAAATAGGTGTTTTGATATTGT
TTTGCTATATGTGGAGATCTTCCTGACCTGCCAAATGACACATCGTCTGAAAATGATGAACACACATTGTTTAAAAATGAGGCTGGAAACTTGGCCCTTCATTAAAACCTCTGTAACAGATAACATTCTGTTTCTTCTCAGTATTTTGTTGTGCTTGATATAATCATTTATTACAATCCCTATTATGTTTTTGCTTGCACATAGAG
ATAAATCTGCTTGTAAATCCCAAGTACTAGTTTAATTTACCAAGAGAACAACACAAACCTCCCTCCATGTCATAGAAAACTCAGTTTGGAGACACTTTATATTAAACCTTATTCCCAAATGTCATCACCACCCAGGGCAAATGGCTCATCTGACACTGTTAGCTTCTAAGGAACATTTTAATCCTTTCTACTATTGCCAGCATAGC
TGACCCTTTCAGCTCTGACCACAAAGGGTGGAACTTAATGAGCTGGGAACCCAATTTCTCACTGGTTTTGGTAAATTAAAAGCGATAAAATGAGTAATCCATTAAAGTCATCATTTTTCCTAACTGAAAAAAAAAAGTATGACAACTCTGTTGAGACTTGACCTCTTTGAAATAAAGGCTGTTACTTTCTGGGAGCTTTTTTTTTT
ACACAATTGAGGATGGGTGGAAGTGAGAATAAGGAGAGCATCTGTGGGTACCAGTTTTATGGTGTCACAGACTTCTTTTGTAAAAATAATAAACACATAAATTAAATATTAGGTGAAATATATTTTATTATATATGTGTGTATTAAATTATTATATATTTTACTATATTTATATAGTTTACATATATACTATATACTAATTATAAA
GGCACCCAGGAACTTGTTGAGACTCTGCATTGCGGGCTGTATCCCAGGCCTACTGAATGAGAATCTGTATTTTTACAGTTCCTCGGGTGATTCTATACACATTAAAGTTTGAGAAACATTGCTGAGGAAAGCCTTGCATCTATTGGAATTTAGTAGAGAAATAATAACATGGTGTTTGCATTCTTTGAGATGTCTTTTTCTTCCTT
CCTGGAATGCTGAGGCAGTTTGAAAAAGACAAACACAGGGGTGTCAAAAATTTTTCTATGTTTCATATTATTTTTCCATAATTAAAAATTAGCTACTATGATTAAAAAATAAATCTGTAGCACTTATAAAAGAACACATAAGAAAAGGATTCTTTGGTCCAAGAGAGATTGAGTAATTCTTGGGATGGTGACCCTGATTTCAAACG
CAAGTCCCTTCCCTTTCTTCACTGCTCCTCCCCCTCAGCAGTGTTCTCCTAGCTGGTCTGCCTGCCACTAGTTTAACGCTTATTTTTAAAAGTCATGTTTATTAAAGTGTAACTTAAGTATGTTAAAATACACTTATTTAAGTGTAGAGTTGGATGAGCTTTGACAAACAGCTGTGAAATTATCACTGCAAACTTGATACAGATCA
AGATTGTGCTTCTTAGAAAAAGATAAGGCAAATGTGGTTGAGCAAGTTGGACACTGGACACTTGACTGTGTGTGATGACTTCACTAATAATTCTAGCTTGATTAAAACTGGTAATCTAGAAAGTGAATATAGTATTAAGAATTAGGCTTAGAGTTAAACAGCCAATCTAAGAGAATTGCAAATGATTTCTTATTGCCTATCAAGAT
AACACATTTCTTCCATCCTGTAGGTCTCATGGATCCATGGAAATAATTTTGATAACTTTAACTCCATTTCCAGTTGCAGGTATGTTGTCCATAGAGTTCCATTAAACAATATTTTTATTTCAGTCATTTACCATTCAATGAGTCTTTTAAATCCTGTAAAGTCGTGGAAAAAAGTTCAAATTGGCTATAAATGATTACACTAATTT
GCCACTATAATGCTCACCATGTTTAAAATGGAAAGAAATACTTTCCGAGGTAAATACCCAATGAACCGAAATAAATAGAAATCCAGTTATGATGAAAAATATTAAAGGAAAAAGACTAAATGAACTTTCAAACCCTCTAAAGAGAGAGTAGTTCACCTGTTATAACACGTGTAAGGAGGTGAATAAATTGTGTCAACTAATTTCCC
CAAATGCAAGGTCAAAGAAAATAATAAGCTTGTCTAAATCATAGAATGAGTAGACAGGCAGAGGCAGTATTTAAACTCCCATTTTCTTGACTTCAATGTCATTAAAACACCATGAACCTCAGTTTCTTCACCTACCAAAAGCAAACAGTTACCTACCTTTCTTCAATTTACAAGCTTTCTTCCAAATTATAAGTGATAGGAATACT
AGTAATTATATTTTTTTTGTTTGATGACTACAAAAGGATTTACTCATTGAGGGAAGTCTTTACTTGCTGAAAAATGTCTTTACTCACTAACGAAACTTTGATTAAATAAAGCTCTAAAGATATCTATTGACTGTAGCTCTTTGCAGCATAAAGTATTTTTTCATTGACTACAAGATAAAATGTCCTTAATATTAGATCAGCATTAA
AAAAGAGAGTGTAAAAATGATGAGTCAGATTTGAAAAAGCAATATATTTATCCTCTAGGAATAAATCTATAATATATACAATTTGAAATTCAGTGCAGATATTAAAGACAGATTAGACGCAACTGGAAGGGAAATCATGAAATGCAAGCTAACCTTATGAAATGATCCTGAATGCAGTACAGAGTGACAAAAGAGGAAACAATAAA
AACTTCCAAGTTTCTTTATCAAAGGAAACATCATTGACAAGCAGAGGAGTTCTCAGAAAGCATGTACTCAGTTCCCTAAACTGAGACAAATGGTTTCCATATTAAAAATATATTTAAAAAACACCCAAACCCAAACAATGTGAACTAAAAGAAATGCAAGTAAGAACTACTTTGCAAAATCATGTATGACCTCCCCTCCCTGCTCA
AAAATAATTTGAAGAAAAAAAAAGGAAAATAGGTCTTGTGTCAGTGTTGAGTTAGTTCAGGTAATTATGTTTCTTTCTCCTAAAATAATCATATTTTGTAATTAAAAAACTCACAACAGCCTTTCATCGTATTTTTATACATTCCCTTCTGTGTTATTGAGAAACTTGTATAAGCTCACAAAATATAAGTATGCTCTGCTTCTCAT
GGAAGAAATAAAAACTGTCCCTATTTGCCGATAACATAAATGTCTGAATAGAAAAGCCCAATGAATCTATCAAATAACAACAAAAATTTCCTAGAAGTGAATTAAACAAAGTTGCCAGATACCTAATTAATAGACAAAAATCACTTGTATTTATATCTACTAAGAATGGACATGTGAAAACTGAACTTAAAAACAGTACTATTTAT
GAAATAATTAAAAATCACATATTTTGCTTCCTTGTTACTAAACATTAGCTATTATGTTACAATGTAATAATTTTAAAAGTAAGCAGGGGATGACTATTTTATTAAATTTAAATAATAATATGTAATATCAAAGAGATGGTTTTTAGGGGAGTCTTGAAATATCTTTATAAACAGTCACATACTTGAATGTATGTGTATATAATATA
GAAAAAGGAAGTAGATCAATGCTTATCAGGTGCAAGGCAGGGATGGGAATGACCGCTCATAGTATGGGGTCTGTTTCAAAGGTGACAAAAATATTCTGGAATTAAATAATTGTGGTCATTGAACAACTTTGAAAATATACCAAAAAACACTGGATTATATAAGGATAAATTTATGGAATGTGAATTCTATCTCAATAAATCAAAAA
CCTGGGTGCTGGGGTGTCCCCTCATCTTGGAATGCTCTTCTCTGATGCTCTCTTGGCCAACTACTTCACCCCTTCAAGTGTTTGCTCCAATTTCATCTTTATTAAATTTGCATAGATTTAGGGGGTACAGTGAAGGTTAGTTCATGGATATATTGCTTAGTGGAGAAGTCTGGGCTTTCTGTGTAGCCATCCCCTAAAGAGTGTAC
ATGCTCACAATATAATGCTAAGGGGTTAAAAAAAGCAACACAATTCTATGATAAAATATGATTGCAACTATGAAAATTAAATGTATAATCATAATATCTTATTAAATGTCTAAATGTAGGCACAGTTACGGTTTTTTTTTTCAGATCAAGAATGTTTTTTTCAACTTCTTTTCCAATCAGTCTGGGCTTTTTTTATAAGCAGCCAT
AGTTGACACCTCCTGCCTTGACTTCCTCATCACCCAAGAGTTCCTTGTTGTTTTATAATCTGTTATCCAGCCCTACACTAGAGATAAGTTTTTCGTGGAAATTAAATGTTAAGGAACTCTTGCTTTGGAGTCAGACTCCAAGAGCTGGATCCCCTATTCTCTCAAGGGCTAATGCCTAGCTACACAATTTGCTTTTCTTCCTTTTG
ACCAATCCTTCATCAGCCTAATCAATACTAGCAGTGGGGTGGAAGGAAGATGAGAACTGGTATAGCAGGAATGCTAAGAGAAAGCATCTTTCACTTGAATATTAAAATATTCAAGGGAGAATGAAGTTTTAAAGAGTCTTTTTGAGTCCATTAACAAAGTTAATAGAACAGAAGAACATTAGATATATGAAAAGTCCATCCATGGT
TACTTTAAGCTTCTTAGCATTTATAGGAAAAATTACTACATTTCATGATAAGCTGAAACTAAACATTTTCAAGAATTTTCTTGTATGAAAAGAGGAGGAGATTAAAGGTATCTTTCTTGGGATCATGGAAAGTCATCAAATTGATACAAATTGAGTGTTAACTCTTTTTCTGTTCCTTTTATTGTATATCCCCCAGTCATTTATCC
CCATTATTCTGTTTTCCATAAGATGTAAAGTACCTGTTTAGTTCTAGTAGTTTTCTGTCATAGAGAATTTATTTTTTCAACTGAAAACACAGACAGCCTAATTAAAACTTAATTTAATGCTAATACAGCAAATGGGTTTACCACTTTGTGTTGAATTGCTTCACCAATTCTGGGTTTCTTGAGAAAATCTTCTCTAACACCCCCAT
TTTCACCTGGAGACCTCTAAAAGGGAAGAAATAGTAAAACAACTGAAATCATGTTGCTTAAAAGCTATCCTGAGCTGTTGAGGGGGGAATAAAATAGTACATTAAAATGATCCAAAATATCAAACAGAACTATTTTCATCCATCATTGGATAGTGACACATTACTCAGACTGTGCCGACTTGCAGGGTGAGGTTAAGTTGCAGGGT
CCTATGATCAGGCCTCTGATAAATATTCAATTATGTTTTCCACTTCTTCCCAGGGAGTTGCCTGCAACAGAAACTGCAAATGGCATACGAAAGTTTCCTAATTAAAAAATAAACCATATGAGTGATCATCTGCTTAACGTCTTCCTCCTCACTAGAATATAGGGTTCATAACATCAGAGACCCTGTCTCTCATTCTTAGCTGACCC
AATCTTTAATCCATCTTGAATTGATTTTTGTATAAGGTGTAAGGAAGGGATCCAGTTTCAGCTTTCTACATATGGCTAGCCAGTTTTCCCAGCACCATTTATTAAATAGGGAATCCTTTCCCCATTGCTTGTTTTTCTCAGGTTTGTCAAAGATCAGATAGTTGTAGGTAAGCGGCGTTATTTCTGAGGGCTCTGTTCTGTTCCAT
TTAAATTTGAATGAATCAACCAGGTATAATTTCTTAGAATAAGTATTTCTCGTGCAATATTTGGAACATACTTATGTTAAAAAATTATTGTTTATCTGAAATTAAAATTTGACCGGAGGCCCTGTGTTTTTATTTGCTGTATCTGGAATCCCTGCGTGGGACATTCCAATAATCCTGGTGGAGGAGGATTTGGTTAAGAAGAATCA
CTCTCTCCTGCTGCCATGTGAAGAAGGACATGTTTGCTTCCCCTTTCACCATGATTGTACGCTTCCTGAGGCCTCCCCAGCATTGTTGAACTGTGAGTCAATTAAACCTCTTTCCTTAATAAATTACCCAGTCTTGTGTCTTTATTAGCAGCATGAGAACAAACTAATACATCTGGTAAATGTTTTAGGAGCAGACAATAGCCTCT
ATCCATACCATTTCCAGAACGGGTCAAGCACTCAGAAGTGCCCTGTGGCTGTCTGGCACTAGAAACTCATGGAAGGTAAATTTTTTATGTTTTATTTTTCATTAAAACAGACTAAGAAATTGCCTAAAGGCAAGTTCCATATGTTTGGCTGTTGTTTAAACCTTAGTTTCTTAAATACATTTGAATAAAACTATGACAGAAGAATC
ACCCACGCCCTTTGAATCCCATCTCAACTCCGAACATCTTGCCCGGGTAACTTTCTAAATAAAGACAGGGCTCTTCCTGAAAGACATTCAGATGTCAGACATTAAAATTAAAAAAACAAACAAGACAAAAACAAAAATAAGAATAAGGACTTCCTCGCACTGGCCTCTCCCCTATGGAAGCCTCTCCATGACTTCAACCAAATCAC
TGTGCAGAAAAAAATACTTTTCTAATGGTTGCCTGGAAGATTTATATCACTAAAATGTAATTAAAAAGTAGATTTAGAAATATACTCAGCAACCAAAAAGATTAAATATTAATGTGAAGTGTAATTAATAAATTATACATCTCTTGATTACTAATGGCTTATTGACTGTAAAAGCATAACATTATGGAATATTAGGGCAAACAAAG
CTTCTTCTATTTAACATTGTACCAGAAGGTCAAGATGAGAAGATCACTTGAGCTCATCGGTTCAAGACCAGACTGGGTAATATAGGGAGACTTCATCTCTATTAAAAAAAATAAAACTAAATGACATTGTTCCAGAGATCCTAGCCAGCATGACATGGCATGGCAAAAAAATAATTGATATAATCATCAGAAAGGAAGAAATAAAA
TGGCAAAGGATGTGAATAGGCAATTTCCAAAAAGGAAACTCTAAACAATCAGCAAATGTGTGGAAAACACTTTCCTTCACCAGCAATCAAAGAATGACACATTAAAATAAAAATGAAGTAACATTTGACCTCTATCAAATTAACCAGATATTTTTTTAGAAAGATCATGATCACCGCCACTGCTGAGGGCACTGTGAAAGGGTACT
ACATTCTAGAGATTTACAATATATTAGTATAATATTAGTGTACGATTTAACGTGTTGGCTCTTTCTCCAGAGATGGAAAAAAAGCATAATACATCATCAGATTAAATATTAACATATTAATGAAAAGACTTCATTTCTCTGAACCAAAGAAAACGAAAACAATGATGAAGAATGCATTAATGAGGGTTTTAAGCATAAATGACAGA
CCAGAAAAAAAAAAAAAAACTTGTATAAACTGTGTTTAAAAAATCATAAATGTCCTTAAATATAATTAAGCAATAGGGTATAACAAAACTTTAAGTTCTTATTAAATATGATTTTAGGGAAGGCTAATTTTAAAGAGATAATCAGAACAAAGACTTAAATTCTTTGATGAACAAAATACCTTTCCAAATTTATGACAGCATACAAT
AGACTGAGCCTGAAGACTCCCTGAGTAGACAAGCCTTAACTTTCATCGACTGGCAAACATAAGCAAAACTGAATTAAAGCTATTTCTTGTAAATGCCTATATTAAAGAAAAACAGAACTTAAGCCTAACCAATCAGAAAAAGCTAACAAACTTATAAAAAGAGGGACTTTCTAGCGGGATAGACCAAATAAGGCAACTGTGTAACT
AGACTCCCTCCCACCTGCAGCCTCTACAACTTCTCCCATATTTACTTTCTTGAGGAGCTCAAGTGCTTCAAGGTTTCAACTCTTGTTGTTGTCATTGCTGATTAAATTGCACATATATGATCTCCTTTCTCTTCCCAGTTTCTAGGTTCTTCCTGTCTATGTCAATGTTTCCCAAAATTGTCTGGTCATAAAACTCATGGGGGTAG
CAAGAAAACATTGTCCACAAGAGCACCTACCCTGAGGACAAGTCTTGGATAGGGATCAATAAGATACTCCAAATCAAACTTGCCCTAATGAGCTTTATCTATTAAAAAAAAAAAGACCAAACAATGGAAGGCAGCATAGCATGGTGGTTAAGAGCACAGACCCAAGACGTCATGGATTTGAATCCTGGCTCTACCAGTGTTATGGG
GCTTAATACCTGGGTGACACAATAATAGGTACAACCAACCCCCATGACACGTTTACCTATGTAACAAACCTTCACATGTGCCCCCAAACCTAAAATAAAAATTAAAAAAGGAAATGTGTCTTTTCATAGCTGTGAATGGTGTCCATTATATGGATGTTAGACAATGATTTTAGCACTTCCTTATTGCTGGAAAGAGGTCATTAATA
TTGGCAGGCTTTTTAAACTGCTCTCAGCTGATTAATGAGTACTACCAGAGGGATTATGTAATTTACAGAGCAGGAACAGCTCTGGAACTGAAGGTTGCCAATTAAAGGTATGTGCAACATCCCAACAGCAAATTCAGCCAGGCATGTTGGCTCATGCCTGTAATCCCAGCACTTTGGGAAGCCCAGGCTGAAGGATTGCTTCAGCC
GTCTATTTATGATGACCACTTTATTTTAAATATTGTTATAATCATTATCATCACTGGTATCCACTGGAAGCTTTAGAATAATCCTATAGCATGCTTTATAATTAAAACACTGTTATATATCTAATTAAGAAAGTTTTCTTGCTCATACATTTATAAGCTGTTCTTTTGTACTGTATGATACCAAAGGAAAGTTACCTATAGTTTTT
CAGAACATGTATTCATGGTAACTATACCTCCAGTGGTTTATGATTTAAACTCAGAAAGTTTCTTTAATTAATCTCTGCTATGGGTTTGATATCAATGTCAATTAAAAGCAGCACATGATGACCCTTATGCAATGAGATAAGAATAAGAAAACTGGGAGGCTGAGGCAGGAGAATGAGGCGAACCTGGGAGGCGGAGCTTGCAGTGA
GAAACCTAGTTTATATTTTTAAAATCTTAGAAATAATTGTATGACTATGTCAAAACAGCTCACGTACTCCATAAATATACACACCTATATATCCACAAAAATTAAAAATAAAACATTACGTAAAAAAAATCTTAGAAATAGGAAAATAGAGTTAAAACACATTAAGCCGCTTGCTTGATATAGAAAACTTTTAAAAATTATCTCAT
GGAAAGAGGAGTGATAAAGTCAATGAGATTGCCTGGCTGTTGCTGAGGACAAATGACGTTTGGGGGACTGACAAGAAAAGGCTGAGGACACTGACCATGAATTAAAGGCTATGAGTGAAAGCCAGGGGCCTCCTGGCCAGGATGTGAAGGGACTCTGTTACTCATACTCAAGAGGCAGAAAAAGCTAAGGATGGGGCTTAGAATTT
ATCAGTAATGGTGGTGGTAGTAATAATAATATGCCACACATCAATGACCCAAGTTTTAGAGTATAATTTATTATGTTATAGAGCTAAATTTTTCTAAAATATTAAATAGTTTGAAGACCCTTGAAAGTGTTGAAAAAGTAATGTGTTTTCACTTTTGAGAAATTTGCAGGTTGGTTTTTTAATGGTTTTAAAGCCTCTGCAGCTGA
GGTGTTGCCTTGTCCGTTTTCATTAATCAAATTCTGCAGGGATGACTAAAATTTGACATAATGGTATAAATGGATTGTTAAGAATAACTTTAAGTTGAAGATTAAAGCAAGATGCCATTTTCCCCATGACTTCGATTTTGTTTACATTTTTTCCTTTAAGTTAGTATACACTACACATACATAAAATACAATAATATGACAACAAA
CAACAAACATAAGAAAAAAAGTTCATCATCACTTGTCATTAGAGAAATGCAAATCAAAACCACAATGAGATGCCATCTCACGCCAGTTAGACTGGTGATCATTAAAAAGTCAGGAAACAACAGATGCTGGAGAGCATGTGAAGAAACAGGAATGCTTTCACACTGCTGGTGGGAGTGTAAATTAGTTCAACCTTTGTGGAAGACAG
AGTCAATAGAGGCTATTATTATTGTTATTAATAACATGAATAAAAATATAAAGATGCCTTACCCAATAGGTAATACTTACCAATATTTTTGGAGGACAGAATTAAATTGGTTAAACCCAACAAGATGAAATTGGGTAAGAGTAAATAAAAGTCCTGCATTTAGACTTTAAAAATCAATTTCATAATTACAGGATGAGGAGGCTTTG
TCTGTAACAGTGTTTATTTCAGCATCATTTCTGAAAGAAAATTTGAAACAATATCTAAGTGTCCATTGATAGAGAAATGATTAAATATTAATATTAAATGATTAAATATGATTAAAAATGCAGCATAGGCAAAAGGTAGAATAGTATGTTGCTGTCAAAAATCAGTTTTTGAAGAGTAATGATCTGGAATACAGTATGTTCATTAC
GGTAGAAGTTGCAGTGAGCCGAGATTATGCCACTGCACTCCAGCCTGGGCAAAAGAACGAGACCCTGTCTCAAAAAAAAAAAAAATGATTAGGAATTAAGATTAAAGGTCACAATGACACTATGTGTGTGTCCTCAGGGAAGACATTTCAGCAGAGAGATAAAAGCTTCCGGGTGCTTTCATCTGTGAGTTTCCAACAAACCTGTG
CTGAGATTGCGCCACTGCAGCCTGGGCAACAGAGTGAAACTCTGTCTCAAAAAAAAAAAAAAAAATATATATATATATATATATATATATATGTATATCAATTAAAGATTTTAAAAGGGGTAAGTCAATTTCTCTCTGGAATCTTGAAAATATAATCCAGAAAAATGAATGACTCCATAACTAAAATATTAACTATACTTAAAAGT
CTCAGCCTGATGACACAGAAAGTGGAAGACAATAAACAGAAAATGCTCCTGTTGCAATGGATATGATATTAACTATCAGACATGCTTTCAGCTGCAAATGATTAAAACCCTAAGCAAACGAGGCTTAAACAACAACAAAGACATGTCCATACGAGGTATGGAGACAGAGAGGCTCCAGGTTAATTATTCAATTACTCATAAAGTAC
CACTCTGGGAGGTTGAGGCAGGAGGATCTCGAGCCCAGGAGTTGAAGACCAGCCTGGGCAACATAACAAGACACTGTCTCTATCATATGAAAAAACAAATATTAAAAATAGTAATAATAAAACCAGGCCAGGCACAGTGGCTCACTCCTACAATCCTAGCACTTTGGGAGGCTGAGACAGGTAGATCACTTGAGGCCAGAGTTCAA
TTCAACGTGCTGAAGGTGCTGGACATGACTATCACATGTCTTTGGTTGTAAACTGCTGTGATAGTTACCCTAAGTAATGGGACAGGAGATGAACCCACCCATTAAATAACACAGCAATTAAGCAGCCACTTTTAGAAAAATTTAAATGTGTGGCTTCGAGTTGGGTACTTGCATGTACAGCTTACTCTCAGCTTTTATCCTGTTTC
ATCATGTTGTTAACTATAAATATCCTGGAAATCTTGTCATTCACAGACAATTGTTATCTTGCTTTGTTCCTTCTCAAAAGATGGTTTATAATCAAGCTATATTAAAGAATTTAACAGGCATTCTCAAATACAGGTTTTTAGTAGCTTTGAAGATTGTAACATTGGAATAGAGAATGTATGGGACTCATAATGAGCTTACATGTTCA
AGAGTCAATTGTGAAAAAAACTGATTCCTGAAGCCACAAAGTCTACACCTTTATTGTATCAACTTTATGTTCAATTAATATTTTTAAGAATATTTCTATGATTAAAAATTAATTATAAATCCTATCAAGAATCAAACTTACTAAATGTTAACTTTAAAAGCCAGTAAGATCTACAACACAGATGAACCTTGAAACATACTAAGAGA
TTACTACCTCACCCATCTCTCAGCGAATCCCTGAGAAAGGGAGCCCCCCCTGTCACTGATGGAGGTGTGTTCTTCCCCTTGGGAGAATAGGGCCAAAAAAATTAAATCCCATGGGTGCATAGATTTTATGCCTTCTATAGTCACATTTTTAATCTTTTTTTAAATTTGATTATTACTTTTTGAGAAAGGGTCTCATTCGTGTCACC
CTTGAACCCAGGAGGCGGAGGTTGCAGTGAGCCGAGATTGCACCACTGCACTCCAGTGTTGGGGGACAGAGTGAGACTCTGTCTCTAAATAAATAAATTAATTAAATTAAAAGTGATTTTGAAAACATGGCCATTTTTCCTGGCCAGTTCATCTCTTTCTTTTTTTTTTCTTTTCGAGATGGAGTCTCGCTCTCTCACTCAGGCTG
AGATGGAGGACACGATTTGGGGGTATAATAGTGTTTTGAAAGTGAGGCAGGCACCTGCCACAGCGTTGTGCAGGGAAAAGGGAAGAGTCAAGTTAGTGGAATTAAAGCTGGTAGGCGTGGCTCTTTATCCATGCTGCGTGGTAACCAATTCGAGCAGACCCCAGAGGTGACCAAGTGCTGTGGAGCTGAACCCCAGAATGAGTGAT
CACATCTTGACATTTGTGCTGAAAGTAATAAGTTTCTATAATTTACTAGGAGGACTTTTCTACACCTCAGATCCCTTCTCATGCACTATCATTAAGTATCATTAAAGAAATAAGTATTGGGCTGGGCACGGTGGCTCACGCCTGTAATCCCAGCACTTTGGGAGGCTGAGATGGGCGGATCACAGGGTCAGGAGATCGAGACCATC
GGTCTCGATCTCCTGACCTCGTGATCCACCCACCTCGGCCTGCCAAACTGCTGGGATTACAAGCGTGAGCCACCTTGCCCAGCCCATATCTCATTTTTGTATTAAATTAGTTTTCCTGACATTTATCGACGTCGTTTTTCCTTTGACCCTATTGATTCCCTGCTGCTTGGTTGGTTTTCTTCCCAGTACTTTCATCCCATGTGGGG
CAGAAGGATTGCTTGAACTCAGGAGTTGGAGACCAGGCTGGGCAACGTGGTGAGACCTATCTCTTAAAAAAATAAATAAATAAAGTAGAAGCAAAAAATAATTAAAAAAATAAAAGAATATATACAAGTTCTTTACAGGAATTATTGTGATTTTTCTTTTTTTTTTGTTTTTGAGGTAGAGGCTTGCTCTGTCGCCCAGGCTGGAG
AATGAACAGTGAAAAGACTTTCTCCACGGCCTCTAAAGGTAACCACTATTGGCTTTTGTGTGCATACATGCACACATTCATGTGTATGTATTTTATTTACATTAAATTGCGTATATTTGTGTCGATATTTACACAGTGGGATTATACCATATAATTGATAACTAAACATTTCCATATCATTCTTTCAAAAAGCTTAAGTAACATTT
CAGAACACAGGTTTTGAAACTTTTCGATGACTGGTTATGGTTTAAGTTGACTGTTATAAATGTGATGGTTTAACTTAATACATGAATGTAATCCTCAGTTATTAAACAAGTGGGCACATCTTACTATTTAATGCCTTGAACCAGAAGTTCAGCTGAAAATTTAAGTATTTCCTTTGGTAGTTTTGAAGGTTGGTATCATACATAAA
AATTATTTACTTGAGAATTGAACTGGGGATAAACTGCAGTGGTTAAAATGTGTCAAATGAAAACATAAGGCTAAGATTTTCTAATGGTAAGGAAAATACTATTAAACATGAGGTTTAAAACTCATTCTCTGTAAATTTAGCCTTTGAAGCCCAGGTGCTCCAAAGCAGTTAGTTGTTAATGATAAGAGTAAAAACAGTCATAGTTA
CTTGGTTCTCATTCTGTCTCTTGCCTGCCACCATGGAAGATGTGCCTTTCACCTTCTGCCATGATTGTGAGGCCTCCCAGCCATGTGGAACTGTGAGTCCATTAAACCTCTTTTTCTTTATAAATTACCCAGTCTTGGGTATGTGTTTATCAGCAGCGTGAAAATGGACTAATACAGAAGCTCACATTCACACACAAGGGAGTTAT
GGGAGGAACAAGGACGGCAAACAAAATGCATGGCTGTAAATGAATGTATTCTTATTTTTTAGAATTATGGACATATATATATTATGGACATATATAATAAATTAAAACAAACAATAGATTGGCATAAATATAGAAAACTACAAATAATTATTTAATCTGGTTGGTGAGTACATGAGTGTTTCTCATGCTATGTGCTCTTCTCTTCT
AGTTTGAGACAAATCTCTAACATGACTGACATAGAATCCTAATACTTCATTTAGATGGACATATTCAGACCTCTTTTATTTAGTTGTTGGAATGAATGGAATTAAATTTTCTAACAATTTGACTTGAGTGATCAGACTAGACTTAAAAGTCATTTTCCATTTCCAGGTCTCAGATAGACAGGAGAAAGCTTAGCAAATTTTAAAGA
CCATGGGACTCTTCTGAAAAAGGCTACAAGAATTAGGTCATCTCAAATCATTAGGGTATTTTTTTCCATGATGATTATTTTGAGTTGTAACATATGTTAAATTAAAATAAACTTTATATGGCTTTGGATTTCCCCAAATCTTTCAAAAAGTAAAATCCTATTCAAATGGCTCAAAAATAATACTGTAAAATATACTCCAGTCCCCC
ATGAATGGAGGAGAGGGGGCTTCCCCAGCTATTGGCACAAGCAGAGGTAGTCTCTTTGGAGGAAACTTTTCCCCAAGTTAGTTTTGCAGGAATCCCACAAATTAAAATTATGCATGACTTCACAAGCAAAAATTGACAGATACTTGGGAAGGCAAGTCACTATGAATGACAGCTAACCGGGGCAAGAAACATTCCATCCCAAGAAC
CCTTTCTAATCCTCAGCTGACGTTTTGCAGCTTTTAAGGGATCGCTGTGGCTACAGCAGGAAACGTTCCTGCTCCATGGCCCAACGCAGGCCACTCAGAAATTAAAATGTTTGTGCAAGATAATGAGTATGAATTTCCATTTCTGGGATTTACTTTTAGAAAATCCAGCTACTGAAACTCAATCAAGGAGGGTCCAAGTGACACCC
CCCCAGAACATTCTGTAAAGAAAAGTGAACACGGGATCATCATAAATGGAACCACTGTGACCCTCCCACCCCACGCCTCACCCACCACCTGAGGTGGCTGATTAAAGGCACCATGCTCCAGCCTGGCCTCAGGAAAGCCGAGCTCTGCCTCCCCGCTTTCTTTGTTTCATGTTTGGGAGACTTTTTCTTGTATGTAGGGGGAGCTG
TATTATTCTTGTTCAAGCTAAAACCATCTCAACCTTACTGCAAATAAAAAGGTGGGAAAAAAGAAAGCCACATTTGATTCAATTTAATTCAATAGAAGCTATTAAATATGGGACAAAACGTATCAGTGTTGCCTCTGAAATAAGTGGTCTACCAAGCATTGTAGCTCTGCACTGAGTCCAGGAGAGAATAAAATCTCTGGTTTCTT
TCCTAAAAAATCTGGAGAGGGAAAGGCATCTTGAACCATCTGAAATGACAGAGTCAGTGGAGTCTTTAATAATAAATATGTGTTTATTGGATTCCTATGAATTAAATGACATATTAGCTATATGGGAGGATCCAAGGAAATCGTAAGCAAAATTGCATTCTCACCGAATGTGTAATCAACCAGGGAGAAAAGACATTGATGGGAAG
GCCTAGAGAGCATCAGTATTTCGATGTTCAGCATGGAATAGACTTCCATAACATTGAAAGCAGTGATCTTCTCTTTTCAAAACAAGGTGTTGTATGCAGTATTAAATCTGGATTCCAGAAACGCTCGCACAGGGCGACCTTGTGTGCAGAAGTTTATTGCCAAGGTTCCAGTTTATGCCCACGAGGCGCACAGCGAGGCTTCTGGA
CAGGATCAACCCCCTGGAAGGGTTAAAGAAGGTGCTGAACGAAACTCTGCTTTTCTTGCCTTCATGCTTCCTTTTTTCCAAAAGGGTAAAAAGTAGCTGCATTAAATCCCTTTCTGTTCAGATGTCCTAGAACTGCTACAAGGCCCACCACATATCCCCCTCATCTCCAACTAGCACAGGGTAAATAGTAACATTCTACTGTACCA
CAGCACTCTAGCCTGGGCGACAGAGAGAGACCCTGTCCTCCCCGCCCACCCCACCCCCGAAAAAAGAAACAAAGAAAGAAAAAGAAGTATCTGTTGAGATATTAAAGATACATCTTTTAAGAAACTACAAAAGAATAATTTGTACAAAATTTAAATGAACACTAGTAATGTACAGAATTTTCTAATTAGGCATACATCATATCCTA
GACCAAATTAGTTGGTTAGTAGCACCAAAGTAATATACATGTATGTTTCGGGGCAGAGGTGGGGGAAGGGAATGGTAAGGGAAGGGCAGAAATGCTGGAAATTAAACCAATAACTTGAGACTTGGAGGAATTCATTATTTTTTCAAAAAGGAAATTGAAGACATAAACTGAAGATACACACTAGGTAGGAAACATCAACAAATGTG
GTAGGACGTGCCTGCTTCCCCTTCACCTTCTGCAACGATTGTAAGTTTCCTGCGGCCTCCCCAGCCATGCTTCCTGTACAGCCTGCAGAACTGTGAGCCAATTAAACCTCTTTTCTTTGTAAACTACCCAGTCTCAGTTCTTTATAGCAATGCGAGAACGAACTGATACACTCATGTAGGATCAAATATAGTTTTAGAAATATTTT
TGAAAATGGTTGTAAAATAGTGTGGGTGTAATTTACACCACTGAATCGGAGACTTAAAGGTGGTTCTAACAGTAAACTTATTTTATATATATTTTATCACATTAAAGAGAGAAAGGGAGAGAGAGAAGGAGTCAGGATCTCAGTTCCTTTACTCTCACAAAGCTCCCTGTCCTCTATGCAATTAGCCACCCCCCCCAACCCCTGCC
CAATTTGGCTCATTATAAAATAACTAATAACTAATTTGGCTTATTATATATATAATCATTATAGAAAATTTGGAAAATACAGAGAAAGTTTTAAAAGATTATTAAAATCACCCTTAAGCACTCCACCACAAATAAGTCCCATATATACCAGATTTCCTTCCAGTCTTGTTTCCTTTTTTTTTTTTTTTTTTTGAGACAGGGTCTCA
ATACAACTTAGCCTGTATCCTACATAATATAGTAACTATGTTCCTTAAGACGCTGTACATCTTTTAGCCCCATAAAGACATATAATTAACAATTTAGGAAATTAAAAGCACGGCAGTCATTATTTTATGCTAAAAAGGAACCTGAACATATTTGATATTTTATATAATTGCAATATTTTGGAAAGTCTGATCTTGGCTTTAAGTTG
GTTTTTTCCTATTACTTACCTATGACAAAGTTTATACGTTAGGCACAATAACAAATTAACAACTAATAATAAAATAGGGTAATAATAAACTAATAATAAAATTAAATAAAGTAAGAATGACTAGAACACAAGCACTGTGATACCACAACAGTCGATCTGATCACCAACAGAGCTACTAAGTGACAAATGGGAGAATCTGCTGGACA
CTTTGAACTCCTGACCTCAGGTGATCCACCCGCCTTGGCCTCCCAAAGTGCTGGGATTACAGGCGTGAGCCACTGAGCCCGGCCAAAAAAAAATGTATTTATTAAAAAAAAATTTTTTTAACCCGCCGAATAATTCCCATAAGAGTAACAAAAAGGACCAGCCTGACCAACGTGGAGAAACTCTGTCTCTACTAAAAATACAAAAT
ATAGTATATATATAGTGTGTGTGTGTGTATGTGTGTGTGTGTGTGTATATATATATATATATATATATATATATATATATATATATATATCAGGGAGATTATTAAATATTAACTCACATAATCACAAGGTCCCGCAGTAGGCCTTCTGCAGGCTTAGGAAGAAGAAGAGCCAGTTGGAGTTCCAAAACTGAAGAACTTGGAGTCCA
TATTTATTCATTCACTGTTTGTCTATTTGAATAAAAATACTGAGTTTTTATCCACTATTTGAATAAAAATACTGAGTTTTGTTAGTATTCCAAGTTGCAAATTAAAACTACATACCATTCCTTAATTTCTTAGCAAAAGTGGGACAAGTGGTAATTACTGAGCCACTTTCTGGCATCTGGCCTACTTTTTGTTGCTCTATTCTGGG
TTTATTTTAATATTTAATTTTAGTAGTATATTTTTGTTTGATTGTATTATAAAAAATTTTATGGTACCAAGCAAGCTTTCTTGGTGATACCAACATTTCCATTAAAACTAGTTTACATCTAAGTTAAGATTTGAGTTATCCTAAAGAAAAGTATTAAGTAAATAGCAGTACAGATGGCAAATGGATTGCACAATATATCCTCTGGA
GGGACTGGCACTGCACTCCAGCCTGGGTGACAGAGTGAGCCCTTGTTTCAAAAAAAAGAAAAAAGATCCATATGGATGTCCAATTGACCCAGCACCATTTATTAAAAGAGTATATTTTCTCCATGTACCGCAGTATCACCTTTGTCACGAATCAGGTCATTATGTGTAAGAATCCATTTCTAGTTTCTCTGTTCTATTTTGTTGGT
GGTAGGGACCTAATCTAATATTTTAAGTAATGAATCAGTTTTCAAGCAAAACATTTTTCCTTACCTGTTTTCTTTAACTTAAGCATATTTTTGAGAAAAAATTAAATTTATCTTTTTGGAACAGGGTCATTATCGTTATTGTGATGCTCTTTCTATGCTGGGGGAATATGACTGGGCCCTGCAAGCAAACATAAAAGCTCAAAAAC
CCTAGGCATTACCATTCAGGACATAGGCATGGGTAAGGACTTCATGTCTAAAACACCAAAAGCAATGGCAACAAAAGCCAAAATTGACAAATGGGATCTAATTAAACTAAAGAGCTTCTGCACAGCAAAAGAAACTACCATCAGAGTGAACAGGCAACCTACAGAATGGGAGAAAATTTTTGCAATCTACTCATCTGACGAAGGGC
GATCACTTGAATCTTACGTTCTAATCTGATGTTAAACCAAGGATGAGAAGGGGACCCAGGCCAGTGTTTATTGACATCACAGCCAGCATTCAAGAACCACATTAAAAGGACGTCTGGGTAGTACGTACTATTATTCATTAGAAAGTCACTGCCAGTTTTCCTCTCGGAATTGGAGCAATAATCAGCAAACTATGAGGCTTAAATTA
TTGTTAATGCAGTGGTGGTAATAATGACTATGTGAGATGGTAATTATCATTTTATAACATCTTTATTGAGATATAATTAACCATAGCATAACATTTACCTATTAAAAATAGACAACTTAATGGTTTTGATATATGCCCAGGTCTGTGTGTAGCACAATCTAAGTTTCAACCATTTTCATCAACCTAAAAAGAAATCTTATACTCAC
TGAAGAACGGTCAAACTTTCAAATTTGGGAAAAGAACTTAAAATTCAGGAGACTTATTTTCTCTCTGCCCTTCGGTTTTAGAGTTTTTGTTATATTAATAATTAAAATTTTCTAAAGTGTCTCTAGTGGCAAGTTTACAAGATAAGCAATTCCTTAAAAATAGTTGGATTTTTGTGTGTATGTGATTATGTTAAATGTCTCTTTTG
AGTCTTTAATCCATCTTGAACTGATTTTTGTATAAGGTGCAAGGAAGGGATCCAGTTTCAGCTTTCTACATATGGTTGGCCAGTTTTCCCAGCACCATTTATTAAATAGGGAATCCTTTCCCCATTGCTTGTTTTTCTCAGGTTTGTCAAAGATCAGATAGTTGTAGATATGCGGCGTTATTATTTCTGAGGCACAGCCTCTTTCT
TGTCCATGATATACTTTTAAAAACTGGCCAAACTGATCCCTTAATAAGTCCAATAGGTCTTTCTTCTGGGGGTGGGGGGAGGGGGGGAACAAAGCAAATTATTAAATAATCTAATCAAAAAAGAAAAACACAAATATCCAAAATAAGAAATAAGAGCAGAAATACTAGAAAAATGGAGGTAATTAAAAGATAATATTCAACACTAT
GTAAACAAACACATAAAAATACAATATTTGTTTTTTATAAACAATATATATGAAATTTATATATAAATAAAGAAAAATAAAATTTTAAAATAAAATTTAAATTAAAGATAAATTAGCCAGGTGTGGTGGCTCACACCTGTAATCCCAGCACTTTGGGAGGCCAAGGAGTGTGGATCATCTGAGGTCAGGAGTTCGACATTAGCCTA
TACATCTCTGATGATGCAATCCAAAAAGAAATATGCTAAGCTCTATGGCTTGCTTTTAAATTAATAAAAGGCACATTTAACTATATACTTTGTAGATTGTATTAAAAGTTATTTGGTAGATTTAAGGGTAAGAAGCATTGCCTCCAACTAGAACATTTTCCTAATAGGTTGAAAGCATATGTGTCGAAAGTAAAGCATTTTGGGAG
ATGGATTAAAGACTTAAATGTTAGACCTAAAACCATAAAGACCCTAGAAGAAAACCTAGGCAATTCCATTCAGGACATAAGCATGGGCAAGGACTTCATGATTAAAACACCAAAAGCAATGGTAACAAAAGCCAAAATTGACAAATGGGATCTAATTAAACTAAAGAGCTTCTGCACAGCAAAAGAAACTACCATCAGAGTGAACA
CAGCTTGGGCAAAAGACTGAAACTCCATCTCGAAGAAAAAAAAATAGTGGATTGGATAAAGAAAACACGGTACAAATACACCATGGAATACTATGTAGCCATTAAAAAGAGGGAAATCATGTCCTTTGCAGCAATGTGTTTGCAGCTGGAGGCCATTATCCTAAAAAAACTAATACAGAAACAGAAAACTAAATACTGCATGTTTT
CTTGTCAGTCAGATATCGAGTTTCTATATTGAACTTCTGAGTGTGTTACTTTTTTTCTCACTATGATCATCTTCCTTTTGCTCTACATTCAGATAGATATATTAAATGTAATCCTTCAGTCCTTTTACTATTTTTAAATTTCTGCTATCATGTGTATTTATTTGTATTTATAGTCACCATATTTTCAGTTTTCAAGAGTTCCTTCT
CTTTTAAAAGACTTTTTACCAGATGTTATCTTGACTGTTGGGCAATTTTCTGATGGCTAGAGAGGTGGTAATTTATGACCCAAAGCTTGCTCAACTTTGGATTAAAAAGTTTGGAGAGTTAAAATTTGTGTTTAATTACTTGGAAAAATCAGCAAATTATATTAAATTACCTAAAATTTCTCCTCAGTTGCTCCCAAATGAAGAAA
TCCTCCTTAACCCCTTGTTTACCTGCTCTGTTCCTGATTGGGCTGTTCTACAGCCTATAATCTTCCACGATTCTCCTTTGTATGGAATGAAGACAAATTTATTAAACTATTCAGATTCTCTTGATAACCTAGCCCTAGTTTATCTTTCCGTTTTCTTTTCTGCAGTTCTGCCATCTTCCCTCTACTTCAGAGCTTACATTTTCCCA
CTTTTAGTGTAAGTAATGCCACATTTAAAAATACTCCTTTTAGAAAAGAGACTTAGTATTTAAAAGGAAATAAACCAGAGTCATTCCCAAGATTTATCTGATTAAACTGTAGAGTTTATAATTATATAAATTTTTTTTAGCACATAGAACAGTCATTCTCTATAGCAAAAGTACTAGCTTTTGTGCCCTTTGCATTGGATTGAGTT
TAAAGCATAGGACTCTTTTGCCTTCTTTTGTCCCTCCCATTGGCCCTAAAGCATTGAAACACGGATGCCAAAAATAATTCATGTGAATTTAGATGTTTGTATTAAATTTTCTGTAAAGTGTATCCCTTTAATTGTTCTGGCCTTTATTTAAGAGCATAGTAAAATTAGACAAGCTAACTGGACAATCTTACAGACTAGTAAAGAAT
CAACATGCTTTCCATACTGTTTGACAGCAGTTGAAAATACTTTGGAACTGCACTCCAAATGATGATTTTAGATAGCTTTGAATTATTTGTTAAGTTCATCATTAAATTATAACATTATCTGATGTTAAAACATGTATTGTGATACATTCTTAAGCTAAGATATTATTATACTGAGTTGAATAAAGATTATATAATACGGTAGATAG
CTGTACTTGGTGTTTTGCCACCGAAAATTTTTCTGGTGTCTTGGACCATTGGCTTCATTGCCATTTGCTTGTGGCTTCAACTCTGTCTCCAAAGTTAATTATTAAAGGAGCATTTCTGGAGAAGAATCCATGCTTTCTTTCCTCTTCTAGTGGGAGCCCTGCACCCTTTCATGTTGAAGGCTTGTCCTTTGCCAGCTTTAGAGCTG
CAAGAAAGTTCTTTGAGAAGTTGCCAGATGGCACTTGGAACTTAAAGAAGACCAAAGATGGAAAACGGGTAAAATAAGGATATATCTGTTTTGAGCCTTTATTAAATTTCTTTATCATACCTGTCTTTTTATAGCTCATTTTGCATTTACTTGAAATCAGTGTGTTTCAGTTAACGATTTTATTGATACCTTACATAGATATTTTG
TTTGCTGAAACGTGGTATTTCCAAATTACTTCAGTCTGCATCTCTAAAAAATGACATTGTCTTGCTTATCCATTAATACCATTATCACACCTTAAAGAGAATTAAAATCATTCCTTACTGGTGTCAAACACTTGATCCGTATTCAGTGTTCCCATTGTCCCCAAAATATTTTACTGCCAGTTTGTTCAAACCAGGATTCAATTAGG
CATACATCACATTTTATGGAATCAGAAGTTCCAGATGGCTCTTCCTTGCTGAAACAATGGCTAAAATAAACCCTTTCATATAGGATTAAGAAATTTGAAAATTAAAGTAGATCTAAAGTAAAGGCATTTGTTTTTTTAAAAATGAGATGAAATTCACATAACATAAAATTAACCCTTTTAAAGAAGGGCATTAGTAGTCTTCATCT
TTCTTGAGTCCGTGACTGGCGCTGGAGTTTTGGGTCCACGGATAAAACGCGTCTCCTTCGTCTCTACCAGAAAAGGAAAGGAACTGAAATTAAGGGAGAGATTAAAGTGTGGTGCCAAGATTGAAAGGAGAAAGAGGTTGAGGGACAGTGAGAGAGGTTGGAGAAGAGAGTAAAAACAAGGCCACTTACCGGAGTTAAAATTGGTG
TGGAACTAATAAGGGATTATAGCAAGATTTTAGGATTCAAAGTTAATATACAAAGTCAATTGTTTTCCTATATACCGGCAATGAATAAGTGAAATTTGAAATTAAAAGCACATGATTATTTAAATTAGTATCCCTTGAAATGAAGTACTTAAGGTATAAATCTAACAATATGTATAAGATCTACATGAGGAAAACTACAAAACTGG
AAAAGATAAACAACTCATTACATGCAAGTGATTTTCAATGATATTAATAGCTTATTCCTCATTAGAAACCATGGAAGCCAGAAGGCCATGAGAAGACATTATTAAAAGCACTGAAAGAAAAAGACTGGCAACCAAGATTCCATATCCAGCAAAATTATCCTTCACAAATGAAGGAGAAATGAAGCCATTCCATGAACAAAAATGGA
GCCATTTTAATGTCTCCGTTGAGCTTCTCAATGGCTCGGTGAAGCAGCAGGCAGGGGTGGTTCTTGCTACTTCCATTTCACTGATGAGCAAATCTATGAGATTAAATGACTGGTCCCAGGGACAGAGCAAATTCATGGAAGACCTGGGTGTCCTGGCATTTGTGGTGGCCTCCTGGCATCTGCATCTTCATCCTGTCTGCACAGCC
ATTGTTTTGGCCATTTGGGGACCCTTGCATTTCCATATGAACTTGAGGATTGGGCTTTTTAGTTCTGCAAAATGGCCATTGGAATTTTGGCAGGGATAACATTAAATCTGCAGATCACTTTGGGTAGTACTGCCATCTTAATAATATTAAGCCTGGGCTGAGTGCAGTGGCTCACACCTGTAATCTCAGCACTTTGGGAGGCTGAG
GTATTTATGTCAGATGGAGTTTATAAGATGTGTGGTGAATACTGGGTGGGAGGGGAACCTATAGAATAGACTCTTAGTAAAATGTGTCTTTAATTTTTACATTAAATGACATGACAGCCTTCATAGGGAAGCCAGATGTTGCCCACAACTGGTAGAGCCCAGATTACATAGCGTCCGGTGGAAAGGAAACTCTTGAGGGTCTGAGA
GGTCAAAGGAAATAAATGAGGAGTTTCTGATAGAAGGAATATGGATCATGAGATCAGAAGTTCCAGACCAACCTGGCCAACATAGTGAAACCCTGTCTCTATTAAAAATACAAAAATTAGCTGGGCATGGTGGTGCGTGCTGGTAATCCCAGCTACTTAGGAGGCTGAGGCAAGAGAATCGCTTGAACCTGGGAGGCAGAGGTTGC
GCATCTTATTAGCTTGCCTTTTACTTCACCCATAGTGACTCATAATTAGACAATGGTCCTACTTATTAAAATGTTTCATAGTAAAAACAAAGAACCAAAAATTAAAGAGTGCCCCAAAATTATATTTGAAAAAAGGATATTCATGTCCTAATCTCAAAAGGTTACCCAATGGAAACAGAGCACGCCGAGACAATTTATTATTGGTT
TGTTCTCAGCTGGATCAACAGCCTTCGCTCTGCCTGTTCTTAGGAGCTTGGTGTGTTGGAAACAAAGCGAAATTAGAGTGATATTAAAATAAATGACTCCATTAAAATGGATCAACCCCGTGAGCCCAAGGAAAGACTGACTTCATTTTGAAAGCGGCAAAGTGGTTGGTATTTCAGAAGCCTAAGGTGGCAGGTTCCAGGCCAGT
TGAAGACACATTAAAAAAAGAAAACTACACACCAAAATCTCTGATGAATATTGATGCAAAAATCCTCAACAAAACACTAGTTAACTGTATTCAACAACACATTAAAAAGATCACTCATCATGACGAAGTGGGATTTATCCCTGGCATGCAAGGATGGTTCAACATACGCAAATCAATCAATGTGATACATCATATCAACAGAATGA
TTTTTCCTAGGTCAGAATTTGGTTTCCAATAATTAAATGAATAAAAAACCCACATGACAGTTATATTATCAGTCAGTCACTGAAAAGAGATTTTTAGGGCATTAAAAAGCTTCCCATTGCTCTTGGAAATGAGCATCTGTCACACTGATCTTGGATATATATAATTGGTGACGCACGACCAGTTTTCAAAACCTCTTTGACACTGG
AGCCTCCCAAAGAGCTAGGATTACAGGTGTGAGCCACCATGGCCGGCCAGGAATATCCAGTTCTTTAATAGTGTTTCTTTTTTAAAACATTGGCATTCAGATTAAATATCTGTATGCCATTGTTTAATACACCGCAAAAACAAGTCAGGTGAGAGATGAAACCTAGAGAGAACTAGACAACAAGTTACCCAGACTTGTAAGCTCTG
GTCATTATTCTAGTCTTAAACTCATTTATTTCTCCTTTAAAGTCCTAGAAGAGTAGTGTAAGTAGCATATCTGCCTTCTGAAGTAACACATATGCTTGGCATTAAAAATTATAAAATCATTAAATTGTTTATTACAGTTTTTCATATCCTCTTAGAAGCAGGGGACAGGAAAACCAGCTAACTAATTTGTTTTTTTTAATTATCCC
TCAGAAGACTATTTGATAGATTCTTTCTTATATGATGTTTTATTAGTTCATTGTTTAGCAGGTATATCCTTTTTAATCATAGTCTTCTCCCCAAAAATGTATTAAAATGCAATTTAGAAAATTATAATAGCTTTGAATATAATATTTCAAAAGACCAGGGGAGGTGACAATTACAAAAATTACATAAATGAAACCTAGTTAATCTT
GTATTAAATAACTATGATTCATCAAGAACATTTTAAATTATGTTCATTGTTCTCTTTTTAGAAAGACAGAAACTATGCTGTGCATTTTAGGATAATTTCCATTAAAATAGTTTATTTAAATTAATTTTCATGCTAGATAAGAAAGTTTGATTAGCTGGAGATAACTCATATGTAACAGCAGCTGATAATGCCTAATGGCCAAGGTA
CCTATTTAATAAATGGTGTTGGGAAGACCGGCTAGCCATATGCAGAAAACTGAAACTGGACCCCTTCCTTACGCCTTATACAAAAATTAACTGAAGATGGATTAAAGACTTAAATGTAAGACCCAAAACGATAAAAATCCTAGAAGAAAACCTAGGTTTTCTTTTTAAAGAGAATATCCTTGTTCTTAGGAAATATGGCTTGAAGT
AAGAATCCCTTTCCATTTTCCATTTCAAACCACAGTGAGTAATGGCATCTTTGAGCGCTGGGGCCTAGAGGAAATTCTATTTGTGGGATAAATTAGGAATATTAAAGAACTCTCACCTCTGGGGTACTGAATCAAAATTTCAATTGTGTACTCAAGCTTAAAGCTTTAGACCTAGGCAAACCCCTCCCAACCCCGTCTTTGTCGTT
TTAATGGGTGCAGCACACCAACATGGCACATGTATACATATGTAACAAACCTGCACGTTGTGCACACATACCCTAAAACTTAAAGTATAATAATAATAAAATTAAAAAAAAAAGAAGAAGGAACTTTTGGACAATAGGCGTTCTTCCATTATAGGATGAAAGGGTAGGTGGGGCTGGAAGTATACTCAGCAGTGGACACTCTTTTC
TCAATGGAATTCTTAGTCAACTTGGCTGTAGGAAGGGACTGTGCTGATTTTGTTGATGCAAAGAGCTTGGCTTACTGCTTTGCAGTTACTTCTATTATAAATTAAATTGTCCCTGTAGTTTATTTCAGTTTTCCAAGCCAGATTATCTTGATTTATGCCTAATAGGTGGATTTTCTCTTGCTGTACTGGCAAGTCTGATTCTGAAC
TGGTTGTAAGTTTTCTCCTAAACATTTAGGCTGGGCATTTGGCTCTTTGCTGGGCAGAGGAAGGGGCTGAACTCAGGATAAACTCAGGAAGGGAGGAGAAATTAAAGTAAACATCGAATTTGCTGTCATTGCTCACAAGAACTATTTTAAAAATCATGAAAAACTACTGACTTTGGACATGCATCGTGGCTGTAAAGATCAATGAA
GCTCACTCTCATAAGGCGAGGCAGGAAGATCACTTGAGGCTAGGAGTTCAAGACCAGCCTGGGCAGCATAGCAAGACCCTGTCTCTACAAAAACTAAAAAATTAAAAAATTAGCTTGGCATGGTGGTGCATGCCTGTTGTCCCAGCTACTCAGGAGGCTGAGGTGGGAGGATCACTTGAGCCCAGGAGATTGAGGCTGCAATGAGT
TGTATGAGAGAGAGACACTGTGCATATGTGTATCAGATGTAACTATCTATGTCACGTAACCACATATTAGACTTAAATGTTACTGTTTCAAGTTTTTAATATTAAAAAGTAGATTTTGAGGTCAGGCGCGGTGTCTCACGCCTGTAATCCCAGCACTTTGGGAGGCCGAGGCAGGTGGATTGCCTGAGGTCAGGAGATCGAGAACA
GGTACTCAGGGCAGGAATATGCCCCCAATTTGTGGAGATGAAGGATCACTTTCTCATCTAGAGTGGTAAATTATATTAATTGGAGAAAGTGGTGAATTATATTAAAAGAGGCATTTCCAGTTCCAACTCTTCAGATACACATGGAAATGGGCAGTTGTGAGTATATTTAGAGACACCATGTTGCACTAGACGTTAGAGAACGCGAG
ATAAATCCTCATGATCTTAGAATAGACAATGGTTTCCTAGATAAGACATCGAAAGTATAAGCTGCAAAAGAAAAAAATACAAAAATTGGACATCATCAAAATTAAAAACTTATGTGTTTCAAAGAATGCCATCAAGAAAGTGAAAGGAAAATCCACATAATGGGAGAAAATTTTTACAAATCATGTATCTTATAAAGCAGGGGTCC
CAGTTTCCAAGACTCTGTAATTATATGCAAAATAGTAAAATTAAATTCAATCTAGATGAATCCATATTTCAATAAGGATATTAGTGACTTAGGTCTAAAAATTAAAATTAGACTCGTCAATCCTGTTATGCTTTCCATTCAAATGTTTTTCCTAAACAGCAACAACAACAAAAACCTGATTTCCTAATAGTCCATTTAGCTTTTAT
CTGGGGCGGGGGGATGTGTCCCTTCATTTCCCGTGAACATGATCACACTGGGAACTCAGGGAGGTCCAGTGCATTTGTCAACTTGCCAAACATTATGTTCATTAAAGGCCAGAAAGTATCCCTGGGGGGTGGATACACTTGAGCTCATTTCCAATCATTTTACCTGCTCTGCCTCATTTCAGAGCCCAGTCAGATCATTACCAGAC
GAATGAGACACTGTGGCCCTCACCCTTCCATCAGGATGGATTGGGTGAAGGGTCTTATCTAAAATTCCCAGTGTGCTCTAATTGTCAATCAACAATTCAAATTAAACAAGTGACCTCCACTACCTACAGGATAGACTTGGTGCAAGTCTAGTTTTAGTGTGAAAAGCAATTTCCATATAGACATAGACCATAAAGGGGGGCTCCTG
AATGGGACAACATATTTAAAAATCACATATCTGATAAGGGACTTGTATCCAGAATGTATAAATGATACCACTTGCAACTCAGCAATAAAAAGACAACCCAATTAAAAGCAGACAAATAATTTGAACAGACATTACTACAAAAAAGAAATACTAATGATCAATAAGCACATGAAAGATGTTCAACATCATTAGTCTTTCAGGAAATG
GCTTTCCCTTAGCAGGAGGAGTTGTTGAAACCTGAAAAGCTCTGTTTATGGTTTTACCAGGAGCTTCTAACATCATGTAGAAAATGGATGTACAAATGTAATTAAACACAGTAACATGAAACTGCATGGAAAATTTGGCAGGGAATCATATTTTTTTCCTGATTATATAAGTAATACACATGTTCTTTGTGGAAAATATGGACATA
AAAGTTAACTAAGTGGCACAAACTTTATAGCTTATCAGTACAATGCAAGGCACTTCAGGAAAACTGGCATGATAAAGCTTGGTTTCCTAGGAACAAGCTAATTAAATTATATTTATTCAAGTAATCTAAACTATTTAACTATTCAAGTGGTTGGACAATAAAAGAACTAGAATAAGACTCAGAAAAGCCTAGTACCTACATTGCTC
TGATGAAGCTGCTAAAATGGTCACCAGATGAATATAAACAAGTAGGACCCGCAGTAATTTCCAGGCTAATTTTGTGCACGTGCGTTTAGGGGCGAGTCAAATTAAATGAATGAGGAGCTGATGTTCATGTGAAAGTAATTACTCTCCTCCAGTAGAAATCCTAATCCTACAAGTAACTGCAGAAATAATTAATCATAACTAAGAAG
TATCTCTTTTAGTTATTATACTTGCTATTTTTACTGTATAGTGTGGTATAATCAACAAAAAATAATGCCACGGGCATGTTTACACCTTTTCTGTTGCACTATTAAATTCTTTTCACAGTATTCATATCAATGCTAATTTGAATGTGATGCCAATTAAAAATCTTGTTCATTTATATTGTATATGGTACAAGGACGTAGCATAAGAT
CTCTCATAAAACTAACCCACTCCGGCAGTAACAACATTATTCAATTCTTGAGGGTGGAGCCCTCGTGGCCTCATCACCTCTAAATACTGTCACACTGGCAATTAAATTTTAACATGAATTTTGGAGGGGACATTCAAACCACAGCACTCTCCAAACCTCTCTTAGCATCTTCTATAAGCCTCTAGTTTACAATATGCCAAATGCCA
AACGATGGGCCATCTCATCATAAAAATTCACACATACAAACATTTTTTTCTATGCAATTTAGAGGGTACCCAGCCCTAGCTAAGAATCTCTGATCTATTGATTAAAATTCTAAAATAACTAAAATAATATGCATTTATTTATTTATTTATTTATTTTGAGATGGAGTCTTGCTCTGTTGCACAGGCTGGAGTGCAATGGCACGATC
CGTTTGCTATAAAGCGTTTTGTGTTTTGATTTTATAACTTCTTGATGAAGCCCTATCTGTGTCCCCCTCAATCCCACTTCCCACTGGGCAATCTCGTTTTATTAAAAAATTATATGGTACATGTTTTATTTTTCAACTTGTATAAAAACCCATAATATATTTTACAGAGCTTTTGGAAAGTAGTATCAAGCAATTATAAGTATTTA
TAAACATACACATACTTGCATATGTGTGTTGCAGCAGTTCCTGAGAATATTCTCAGGCTATTCAGCAGGTGCCTGTCAAACAGATAATCATTTAGTAAATATTAAATGTATCTGTCTTTTTGTTTGGGGTGGAAATTTCTTTATTGCAAATAAGCGTGGTTCAAGATATTGCTCTCACAGACTCCTTTGAGGACAAACAAAAATCA
GGTAAAAACTCCGAACACTAGGATGAGCACTGGGGATGGGTTCATGTTTTTTTTTTATGAAATAATTCAGAACTTATTAAGAATTCCCTTGGCAAACCAAATTAAATATTAAACAACTATTTGTTAATATGTTACTATTGGATTCTATCTTAGAAAAGTGTAATTATGTGTAACTGAACTTTTTGTTTTCTTGTGGTTGAACCCTG
CTGTAGCTGGCTAAGTAGTGTCTCCCCACAATTCACGTCCACCTGGAACCTCAGAATATGACCTTATTTAGAAGTAGGATCTTTGCAGATGTAATTAATGATTAAAATGAGATCATAGATTAGGGTAGGTTCTAAATCCAGTGAGAGCATCCTCATAAGAGGCTGAGCAGGACACACAGAAACATAAAGAAGAAGGTCGTGGGATG
AGCCCAAAGAAACAGGATATTTGGGAGTGGAGAGATAAGAGACCCTGAAAACAATGTTGTTTTTCTTGATGATATGCAGCCAGGAGATTTTTTTTTTTTAATTAAAAAAAGAAAAGGCATCAATTGGGATGGGGACTGCCACAGCAGGTGTGACCGGTGTGCCGCCGTGTGACACACTGCACTGAGACCAAGGCAGGATGCAGATG
GGTTATGCTGAGAAGTATATCAGTATGAGGAAATATCTTGACATCTACAGACAAATATTTGTTGCCAATTCATTTTGGGCATTGAGGATTCACAAGAATAATTAAAAACACGTAATATAAAATCCTTCTGATTAGAGCACATTTTATGGCACTGCATAAAGAGATGGCTGTGGGAGTCATTTATATTTTAATACTAACTTGAACAA
AAGGAAAAACAGGGAAGAAACTGCACAGGCAGTCATAAAAGAGGATATCCAACTGCTCATTAAAAGGTCTTCTACTTCATTAGTAAAGCAGGAAGTACAAATTAAAACCTGAATGAAATAACACCACAGATACATCAGAATGTCTAAAACAAAGACTAACAATGTTGGTGAAGATGTGGAGCAATAAGAACTCTCACACACAGCTG
TTGGTCAAAAATGATCTACTTGTAATAAGCCATCTGAGGGCACTAGCTCTTTTTCACCTCTGTGTTCCTTGAAGCAGGAAGTCAGTAAAATCACTATTGAATTAAAATGAAGTAAAGCACTTTGAGATTTCAGATTTCTAAATTAAGGAACACACAACATACGGTACTTTATTTGCACAAGAATTATTAGAACCCAGGGCTAACAC
TCACATCCTATGTTCACTGTTCTAGACATATAAATATAACTTTGAGTTATTTTTAAGCATGAGAAGACAGAAATCGACGAATAAAGTGAAAAAGCTAAAGATTAAAGATACTTACAAATCATTGTTGTATTTTTTAAGAGGTCATTTTGAGCATATTCCTTACCATTGAAGCCCCTGCCTGTCTGGCTCCTCTGCCCACCTTGTTT
GCAGCAATGGACTTGGTAAAAAAAATAATAGATCCTTCTCCATGGATCCCATTTCCCTTTTTTTTTTTTTTTTTTTTTTTGAGATGGAGCCCCAGGCAGAATTAAAGACCAACTCTGGGACCCAAATTTTTAGAGGACAAAGGTTGATATAATGGCCAGCACGATTTAGTCATTTAGATTTCAGGTCTAACTAACTGATGACAGAC
CAGTGCAAGAGTTGGCCTGTATCTATTCTAACTGGTCAGTATGCAAGTTGAACCATTGTTTGATTATCTCCTCTGTCTACACCATCAGGCTTTTGTGAGGATTAAACTAAATTATGCCTCAGAAAGAAAACTCTCTCAAGGCTAGGCACATAATCAACACTAAACAAGTGGTAATCATTATAATTAAGAAAGTAAAAATATTTCAA
CTTCAGATTTTTTTTTAAAAAAGGAGTCCTGAGCAAAATAAACATAATTAAATCCACATCTAGTCATATCATGATAAAACATCAAAGACAAAGACAAAGTATTAAAAGTGACCAGAGAATAGAATAAAGATTATCTACAAAGGAAACAACCTGATGGATACAAGATTTCTCATCAGCAACAACAGACGCCAGAAGGGAATAAAATA
ATATCCCCAGTATTTAGCAAATAACCTGGCACATAGAAAATTTTTTGTTCAGAATGTTGAATGAATGAATAAATGTATGAAATTAAAAATATATATTAATATTAAATTCCTGCTATCCTGTCCCAAAAGACAATGTGCTGTCATCACTGCTTGAGGAAGAAGTACATTATTTCACACATCAACCCACCTTCATCCTTTGAGAATTT
AACAATCACGAAGAAAAAATGTGGAGCAAAAAGAGATGTTTTAACTTTAAAAAAAAAAACTATCATTAAGATCCTAAAGATAAGAACAAATAATACAGCCATTAAAAAAACAGTTAAAGATGCCTTGAATAAAAAGGATCAGAGAGGAGGTTCAACATCTAAATAACAAGAGTTCCAAGAAGAGAAAACATTTAAAAATGGAAGAG
ATCATCGGAAACTGTGCCCCAAAGATCTGAACGTCCCTGTTACATCAGCCTATTTTTCTTACAAATGTTGCTGCTAAGGTTCAAATTCAAGGTGTAGAACATTAAACAATAGCTGTATTGTGAAGGACCATGCTCCCTGGGAAAGCCCAAGTAACCTTACACACTGGGGAAGGAAAAAAGAACTCCTTTGCCATACTCCTGCTCTC
AAATCCAACCCTGGGCGTGTGTTTTATTTAACAAGTGCCTAATAAGTTAGGTGGAGGTGGAGACAAAAATGGGAAGACTTGAGCCAGTGAGGAGGAAACCATTAAATAAATTCCCCCAGATAATGATAATCTCTGTAGCTTCTTTTGGAAAACTTGTCACAAAGAACAAGAATAATGTTTTTAGGGTCACTTCTATGGAAGTTCCC
TTAGCTGAACCATCTCTTTCATATACATGCTGTTATTTGAGAATATTCTAACTCACAACATTCATCACACCCGTCTCAAGAAGAAAAGTTAATTTCTAGAATTAAAAGTTCGGCCAGGGCGTCATATGTAAAAGGAAAGATGGAAATTCGTGGGAACACAGCAGCTTGAATCAGTTCTATCAGTTTACACAAATGCAATTCTATGT
ACAAGCTCTCTTGCCTGCTGCCATGTAAGACGTGCCTTTCTCCTCCTTTGCCTTCTGCCATGATTATGAGGCCTCCCCAGCCATGTGAAACTGTGAGTCCATTAAATCACTTTTTCTTTATAAATTACCCAGTCTTGGGTATGTCTTTATTAGCAGTGTGAGAACAGACTAACACAGCCATCAAAGTGGGATTAAGCTGCTACATG
AATCAGTAATCATTAAACGACGTCCAAGACCATGTTTTTGAGATCCTTCTATACTCTAAAAGCATTTTGATAATATTATTCCATAAACTGCCCCTTTTTTATTAAATGCATATCACAATCTTTTCAAACTATGAATATGGTCCTGGTTCATTCAAGAGAAAGAAGCTCTGCCCAGTGCAGTGGCTCACGCTATAATCCAATCACTT
GTGGTAGGTGGAATAATGGCCCTCCAAGGGTATCCAAGTCCTAATCCCTGAAACCTGTAAATATGTGGCCTTACATGGTCAAAGGGACTTTGCAGATGTGATTAAATGCAGGACCTCGAGGTGGGGAGATGATCCTAGATTATTCAGATGTTCCCAAAATGTAATCACAAGCATCTTTAGAAGGGAGAGACAAGTCTCAGACTCAA
TGTGTGTGTGTGTTGGGTGTGTGTTGGGTAGCAGGGTTCTTGGAAGGTCTGGTTTAGCCATAATGTTGATCATAAAGAGAAAACAAGAAAATAAATGCAAATTAAATAGTTCGGTGAGCCTTTGTTATTTCGCCACATCCAGTAAGTTCTATCAGTTGAATGTTGTCTGAATTACTTAAAAAGTTCTCAGTTGTAAACAGGTAAGA
TATTCTCTAAAAGAGAAAATTTTCATTGTTTATTTCTGATGATAAAAATAATACACTCTCATTCTTGGAAAATAGAACAACATGAAAAAAAAAGAAGAAAATTAAAATTACTTATAATCTCGCCAACCAGAGATCATTATCATTATTGCAATGGACTATATCATGTTCCCTCAAAATTCATATGTTGAAATTCCCAACCACCAATG
AGTTTCAATCACAGCCAATTTGGGGCTGGCATGTGAATATCCTTTTCTGTTCCCACTGCTGATGAAATTTCAGAATTATAAGGTGAATGAAACCTAGTAGATTAAAGTAATTGTGAAACTGATGCTAAAGAACAGTCCTGTTCCCCATGCCGCCTAAACATGTAATTTCAGACATCAAACAGAATCTTTAAGCTGAAATAAAATCT
GGAATCAAGGCTGCAGTGAGCCATGATCATGCCACTGCACACCCGTCTGGGTGACAGAGTGAGACCCTGTCTGAAAAAAATGAAATAAAATAAATAATAAATTAAAATTAAAAATCACTTAAATGGCTAGCTTTATTTTCTATGAGCAATTCAAATATAATTGTTAAGAATGAGTAAATCAGGTAAATGTAAATGCAATAAACAAG
GACAGGCCTCCACAAGTCCAATGAAGTTGGCTGCGTTTCTGATTCACTTCTCTATCCAAGAATAAAAATAGGGGCTGATCTACTCAAACGATCCTGGGAGATTAAAAGATTTTGAAGCCAAAACAAAACCCGAGATAAGCTGCCTACGTGTGCGTGAGGAGGCAAGTCAGTTCCAGGAGCCAGCAGTGTCCGGGAAGGGCTCCCCG
AACATATATGACTTCCTTTCAGTACATTCCGTCCAGATGCAGGAGACAGTTACCACATTGATTTTCAGACCACCCTCATTATTGCTCCCACCCATCTCTCATTAAATTGCCTTCAAACAACAACAAAAAAAAGTCATTAAGATCTAACTTCTGCTTCTCCTTTTTCTTAATTCCATTCTGTGAAGTTAAATAGGCAATAGTTGGTT
AGAGCCAATCTCCTCTTCACATAATGAATAAAGAGAAGTTTCCATTCATTTGGCCACAAAACAGGTCATTTTCTTCAAAATGTACACACTAAAACAATAAATTAAACACTTATGCTTCCAAGGGAGAATAGAAAGATAAGAGCAGGAGACATATGTGTGTCTTGATGGTGGGTGCCGGTGTATCCTGGGAGCTTAACCCTCACTGC
AGAGTTAGTTCTTGCTTGTTCATGAAGCGGATGGTGCATCATTCTAAGCAATGCATAACATATCTGTTTTTAAAATGTTTTTATATGCATCTTGGATCACATTAAAATTACTTTGCATTTTGGACCATACAACAACTGATGGGGTTGGGAGTAGGGAGTGGACACTCCAGCCCTTCCTGCACTGAAAGAATGGATGTGCAAGCCAC
TTGCCAAACCATACTGCTGAGTTCAATGCCTGGGTGACAGACATTTTACCTGCAAAACACATAAGGTTTTCCTTCTTAGTAAACTCATGCAGGCTTTACTATTAAAACACAGAAGCACTATCGCAGGAAGGACATTGACATAAAGTGCTTTCAGGGCCCTTGAAGCACGGACTTTAATCAATTTTCCTGTGTCTACTGAAGGAGGC
ATGACAGAGGGAGACTCTGTCTCAAAAAAAAAAAAGATATAATTTAAGCATCAATAAAAATAATAACTACAATAGGCTGAATCCATAGGTTCATAATAATATTAAAAAGCTCACTGCTCACAACTGGAAGATGGTCATGAACCACATCGCTACTCTGAAGTTGATAAAGAGAAAAGATAAGGCATTTACTAATCTTTGCCTTCACA
CCCTGATTACTCTGATTACTCTGAAGGTTCAATTTTGATTTTTTAATTTCTATGTCTCATAGTTAGTATTGCCAGTAAGAAACACAAGCCTGATTTATAGATTAAAAGACAAATCTTCTCCATGGCTCAATAAATACTGACTCGTGAACACAAGATAAATACCACTTAGTAAGATCACTGTATGAACAACAAGAGGTTGAACATAT
ATGAAGCCAAGATATTGTGCCTTAAGTTCTCAATGGCGGAAGAGTGGGTGTAAATTATTACTTATTTTAAATAATTGGGCATTTCAGCTAAAGATTTAGAATTAAAAAATTCTATTACAGGAGAATTCAGTTCTAAGGCAGATGCATTTATCTTGCATTTTAAAAGAACAAAGCTGCCTAATGAAAACGGCAGAGTGAGACCATGC
ATATTTTTCATGTTCAAAATGTTTGTGGTAATTGTATATAATGTGATAGGAGTGGACCACAAATTGGATAACCAGTACGGAGGTATTCTAAAGTCAGATTATTAAATCAAGAAGCTACCCAGAATTAGATGGCATGGCATGCAAATTGAGTTCCTTCTGCCACCAAAGGCTCCCAGCCCAGTCTCATCTATCTAAGCTTTTCTTGA
ACTTAATTTTTCCAGTAACACGTTACTATGTTAAAAAGATGCGACAGTATATTCATTTAATCTGGCAATTTTAATTTCAACAAATACATATTAACAACAAATTAAATCCTATTGTAAATACACTTCTTTGTTATACCACGACCAAATTTTCTAATCCTAGTACAGGCCACAATGAAATAGGCCAAACATGCTACCATTAAAGTTTG
ATTGTTATCAGAATCACTTAAATAGACTCTCTTTCGAGTGGCTTTTCTGCCACATCCATTTGCTAATGAAACGGGACCTAGAAATAAGGTTAACAATAAGATTAAAAAGATTTTCCTTATTTCAACATTTTTAAATGACTATTATTTTAATGATTTTCTTCACTTTTTTGGGGGGCGGGGAGGAGACGGAGTTTCGCTCTTGTTGC
AGTCAGTTTACATTCTTTGATTCTGAATACTTCTGAATTTAAGAAAATCTACAGAATATTCACACGTATACAAACATTTTCACAGGACATAATCTGAAACATTAAAACAACATAATCATGGGAAAATACCAAACAAAATCCAATTAAATATACTCTATAAAATAAGTAACATAACTATACTCTATAAAATAAGTAACATTCATAAA
ACATCAAACCCAAACTAATGGAAATTCTATAAAATAACTGCCCAGTAATCTTCAAAAGCCTTAAAGTCATGAAAGACAGTGAAAAACGGAGGGATCCTGGATTAAAGACTAAGATGACATGACAAATCCAAAATGTGAAAGGATATTAGTGAAACAGACAAAATCTGAATAAAGTCTATAGACAATAGTATCGTATTAATAATTTC
AGGAAGTCTCCTAATTTGTGAAGGGGGGAAAAAAATCTTGATCCCTGAAGTTAAACAACACATGTCCAGAAAAAAGCTGTACACAATCCTCCCCAGTAAGATTAAATCATCTAAGAAAAATGAACAGTAATCAGTAAATATATAATCAGATAAACTTAAAAAGCAAACTTCTTCACTACATCCCTTTCTTATCAAAGCATAAGACA
CAATTTCAAAGCAAAGGACCTGCCACCAAGAAGAAGGTACTAAAAATCATTTTTCTTCTCTGGAAAAGACTGACTGTCCCTTTTCTCCAACTGGAACATTATTAAAAACACGTGGCTTTTATGTTTTTGTTTACTTTAACATCTCAAAGGAAAAAGATTTATACTGAAATCTTGGCCATGTTCCAAGGTATAACTAGACACTCAAC
GAAATCAAATCACTCAGCTAAACTGTTTCCAAAACATAGCTCATAACTACTTATTTCCAAAACACAGCTGATAACTATTACTTGCATGCTACAACAAAGTATTAAAAATGACCTTTTCATATGGTTTGCTGCATCCAAAACCAAATATCAGAAGGTGCCCATGAGAATCTGTACAGGCAAAATGCTGTCCATCCTGTGAAAACTTA
AGGTTAAAAAAAAGCAACAATACACAATTTCTCATAACAATAAAACTTCATTTCATTAGATTAAACTGTAACTACATTAAAAAACAAAACCTGTTACATAATTAAAGCCACTTACCTAAATTTTAAGGATTCTAAATCCCATTGCCAAAAGCAAACTGTCCCATCAGCACCAGTGGAAACCATGTATCTTTGAGAGCCTTTGGCCA
GTCTATTTTTAAGCATCCTTAAATATCACATTTAAGAACGACTACTCTAAATCACTGTCTTTCAAAACAGCACAGAGTCCTATCTTCAGCTGAAGCACTTATTAAAAATACAAATTCGTGAGACCCACACCATACCTACTGAGTCAAAATCTCTGAGGATGGGAAACAGAAACTAAGATTTCCTAGATGATTCTGAAGCACACTAA
TTACTGTGTTGCCTACACTGGTCTCAAACGCCTGGCCTCAAGCAGTCCTCCCACTTCAGCCTCCCAAAGTGCTGTGATTACAACACAAAACCACCTTATCATTAAAAAATTAGGGCAAGGAACAGTGGCTCACATCTGTAATCTCAACACTCTGGGAAGCCAGGGTGGGAGGATCACTTGAGTCCAGAAGTTCGAGACCAGCCTGG
AAATGCAAGTAAGGGGAATAAATTTTCAAAAATATATTTAAAAGCAACATCCAGAATATAAAAACAAAACAAAGATTGAATTATATCTGAAATTGAGCATATTAAAATTTCTTGCTCTTAAATAAGCCATTTACATATTTACTTTCCAATAACATAAATCATAGAAAACCATTTGTCCAATCACTTTGGGATACCGTACAAAACTT
GCCACCCCACCTGGCCTGGAATCTTTTGTATTGGTACATAATAGATGTACATATTTTGGGGATCCATTTGATCATTTGATACATTCATATAGTGTTAAAGATTAAAGCAGGTTTATTGAGATATCCATCACCTTAAATATTATCTTTTATACACACTTTTTAAAAACCTCATTAAAATTAGCCAGGTGTGGTGCTGCACACCTGTA
AATGGATTTGTTTTTAAAAATCTTTTTTCCATGATCGTAAAGTTATGTTCATCATAGCAAACATGCGAAAGAAAGCCAGAGTAGAAAACACTAAAAGTAAATTAAAAATTGGCCCCAATCTCATAATACTCAGAGATAAAAAGTTAGCATGTTAATCTGTTACCCTCTAACTTTTTTATTCATACAGTTAAGATGACTAGACAACA
AACGGTCAGGTGTCTTTTCTCCTGCTTTTGCAACAAGGCAGATGGAAAATAAAACACACTAAAATGTTTGAAAGTGATTACTGCATACCTGGTGTTCTTTATTAAACTTCCCTAAGATGTCTGATGATAAACTGAAGATAAGCACAGGGTTCTTCACACTGTAGTATTTATGAGCTTTCCACGGTAGTATTTTTTTGACAGGTTTT
CAGAGGGAGACCCTGTGTCAAAAGAAAAAACAAGAAACAAAAAAAACAAGAAACAAAAAACCCCAAACAAAGAAACACCCTAACACCCTATACATGAGTCATTAAATTTGTCAAAAGTGAATAAAATAGATATTTTGGTTTACATGTCTCTAAGAAAGGAGTTGAGTTTAGTTAAAAGAGGGTTTGCATCGAGATATTAGATTTGG
CTTATCTTCCCTCTATTGGTAGTTTTTTTCCATTTCTCCTATCAATCATATCTGAACTTCTCAAAAGCTCTTTTTTGTTGTTATCTCTGCATGTTCCCTTATTAAATAGCTTCCTATTCTTATTATGTAGGTTCATTATTTTTCTTAATTCTGAGTTTATTAAATATAGTTTTCTTTTACATCTTCTTCAACTCATTGCATTCTCT
GAATGTAATGGGAAATGATGATTTATATATAATATAGACATAATTTGCCATCTGTCTGGAAGAAAACAAATGTAGACGTCGACTTTACATTATATGCTAAATTAAATTCCAGATGGATTAAAGCTCTAGATATTAATAACAATATAAAGTAATAGAAGCATATTTTAGAGAATAAAAGTTAGATAAATTTGCCCATAAAAAGACTA
ATGACATTCTTTACCACTGTCACTAGGAAACTTACCATCCACACAGAATTGCTTTGTGGAGATAAAGCAATAGTCCGTTGAAATAATCCTTTTTTAAAAAATTAAATTTAATTGATTAATTATTTTTTGACGCAGGGTCTTGCTCTGTTGCCCAGGTTGGAGTGCAGTGGTATGATTTTGGCTCACTGCAACCTCTGCCTCCCAGA
GGAGGAAATTTTTACACCATGGTAATTGGCAAATGCTCCAAGTTAGTATCTTTTCCCCCTTTTTTCTAACAGATGATGTAGCAGCACATAATCATGCTTAATTAAACAGCTGCACCAGCATTCTGGCTAATCTTTCCTAGGGAAACTCAGGAGAGCCCTATAGTCCTGTAGTCTTTATTGCTAAACTCGTCTCAAAGTCACAGCGC
GGAACCTCTTCCAGGTTACAGATAGCCATCTTATTATTATAATCTCAGATGGTGGAAAGAGTGAGAGAGCTCTCTGGGATATCTTTTATTTTATTAAAAAATTAAAAAGTATGTATTTAGAAAGTACAAGTGCAGATTTCTTACGTGTATATATTATGTAATGGTGAAGTCTGGGCTTTCTGTGAACCCATAACCCAAACAGTGAA
GCTCATGCCTGTAATCCCAGCACTTTGGGAGGGATCACCCAAGTCCAGGAGTTTGAGACCAACTTGGACAACACAGAAAGACCCCTGTCTATACAAAAAAATTAAATTAAAAAAGACCACGCTGGGCAACATAGTGAGACTCTGTTTCTACAAAGGAGATCCCCCCCGTCCGTTTTTTTTTTTTGAGACACAGTCTCTGTCACCCA
GGATCTATGTGTCTCAACATAGGAAAACACCTTAAGAGTACCTGTAAGGCAGTCAGTATTTGGGCCTATCCTTAAAAGTTCTCAGACACGTTTCGAAGGAATTAAACAATTATTTGCCCAGCCTGTACTGAACTTCAAAACTATGAGGTCTTGTAAAAATGAATTATTTGATGATAAAGTGGATTCCATCAAGAAAGATGAAATCC
TATTTAGAATCCTTGATAAACAGTTCCAAAAGAAAAAAAAAAACAGGCTTTGGTGACTCTCATGGGCCCTCCGTGCCAAGAGTCTATGGCTCTGTGATATATTAAATCAGGCTTGTTAATTATTTAATCTAACAGCTGCCATGCACCCTCATTTTAAAAACAGATGAGGCAATGTTTACATTTTCTCCATGTCCTCCATTTGGAAG
CTGTGGGGATGGAAATGTTCTGTATTTGAGCTTTCCAATATGGTAGCCACTGCCTTCTGTGGCTATTGAGCACCAAAAATGTAGATAGCACACCTGATGAATTAAATTTTTTATTTTACTTGATTTAAAATTTACATAGCCACATGTGATTGTGGCTACCATATTGGACAGTGCAGCTCTAGTCCATAAACAGTTACCAGAAACAA
TTGAGCCTGGGAGGTCAAGGCTGCAGTGAACCATGATCACACCACTGCACTCTAGCCTAGGTGACAGAGTGAGACCCTGTCTCAAAATAATAATAATAAAATTAAAAAAATTAAAAAGTTAAAATGCAGTATTTGAAAAAAGAAAAAAAGATATAGTACCAAAGACAAAATAAAAGAAAACAATAACCCTCTATGCATACATAAAT
GAGAAAATATTCACATATTCACAAACTATGCATCTGACAAAGGTCTAATATCCAGAATCTGCAAGGAACTTAAATCAACAAGCACAAATCAAATAATCCAATTAAAAAATGGGCAAAGGACATGAACAGATACTTCTCAAAAGAAGATGTACAAGATGATGGCATGAATAGGAGAAAGGGAATCTTTCCTTTCCTTTTCTTTTTTT
CCACAAAACCCTAGAAGAAAACCTAGGCAATACCATTCAGGACATAGGCATGGGCAAGGACTTTATGTCTAAAACACCAAAAACAATGGCAGCACCATTTATTAAATAGGGAATCCTTTCCCCATTGCTTGTTTTTGTCAGGTTTGTCAAAGATCAGATAGTTGTAGATATGCGGTGTTATTTCTGAGGGCTCTGTTCTGTTCCAT
TACCCACATTCCTTTGTATAACATGGTATATAAGCCTCAATCATCTGGCACCTCCCTGAGATGGATTTTTTTCTTTGTGAACTCCCAAGCATTTTTCATAATTAAAATGGTTTTTTTCCTCTTGCTAATCTGTCTTTTATCAGTCTGATTCCCTGACCCCAGCCATTGAACCTAGGAGAGTAGAGGGCAAAACATTTTCCTTCATT
TCTGCAGTACTCCCTTCCCCATCGCTCATCCTCATCCTTCACCCCATTCCTCCTATAGCTCTAGATGATGAAACACAGTGTAACGTTATGTATTACACATATTAAACTATCGTGTAACTCTGGATGACGCTAAGCCCCAGCTCACATGGGTTTCCCTGACCCTCGCAGGCCATCTGGCTGCTCCTTAGCTGCCTGTGTTATGAAGC
CCATTGAATATTTTTGGACTGTGGTTAGCAGCAGGTAACTCAAACCTCAGAAAGTGAAACCAAGGAAGGTTAAGGGGGAACTACTGTGTGCAATTTCTTTATTAAATAATAGCCACTGTTTCGTTAGGAGTTGTTAGAGAAATATCACTTTTTTTTTTCTTGTACCCAGCAAAATGACTAATTGTATTTAGGGTTTTCTTTTTCAA
CTCTTGCCTTCTAGGTCACTTCTCACAATGTCCCTTCAGCACCTCACCCCATGTCCGCCGGTTATTCCTAGGTTATATCAGTAATGCAACAAAGAGTAATATTAAAAGCTAATGATTAATAATGTTTATAATAATGATTGATAATTGTTCATGATCATCTCTACATCTAATTTGTATTATGACTATCCTTATTCTAACTATTTTCT
CTGGCCTCGAGGTGAGCACAGGTGTAGACAACAGTGGTCCACTCGACAGAAACACAAAAGAAGTGGGTGCCTCCCTCTGGTGGCAATTGGCATACATGAAATTAAAGTGTGACTGCGATCTTTCAGGCAGAAGGTAGCCAACATTCTTTAGAAACTTTATAACCTTTTCACCTGTGGGCCTCGTCAACGTGACCTGGTACCAACCA
GCAGAGAGGATGGATCTCAGTCTTCAAACACAAGGAACCAAAAATTCAACCTTGTTTTCATGTTTATATTCTAACCCTTACTGGATGGTGGGGTCAATTAATTAAACATAAGCACAACCAATTCAGAGTTTCCTCTGGCACTTCAGGGTCTCTTCTCCCTCTGGTGGTGTCTAAATTCAAGGGTGGTGGGTTCAGAAAGTGCCACA
CACTAGGATAGGTACAGGGATAGAATAAAAGATAAGAACTTGCATTAGGTAGAGCTCCCCAGAAATAGAACTCGAGATGTGAATTTATATGCAGTGATTTATTAAAGTGTTATCAAGATAAATCAGAAAAAGGGTAGAGGAGGAAAGGTTGGAAAAATTCAGACTGTGCTCCATCTTGAGGCCAGGAAGCTGGGTTTCCATACACC
CCTAGGCATTACCATTCAGGACATAAGCATGGGTAAGGACTTCATGTCTAAAACACCAAAAGCAAAGGCAACAAAAGCCAAAATTGACAAATGGGATCTAATTAAACTAAAGAGTTTCTGCACAGCAAAAGAAACTACCATCAGAGTGAACAGGCAACCTACAAAATGGGAGAAAATTTTCGCAACCTACTCATCTGACAAAGGGC
GAACTTTCCGGAAATGGACTCAGCTGACAGTGTGACCAGCTCTGCAGTGAAAGTATACGTATGTGGGAGCATTTCCATCTCATGCCTTTGGGGGCTGACAATTAAACGTAGTCAGTTTCTGCACAGTGGGCAGCATGCTATTTCTGAAAGACGTGGACAGTCACAGAATGACCACGTAGAGGCTGTCCTTGCCATGAGCCAAGCTT
AACTCAATCACTTATTGATTGGGATTTACACAAAATTTTAACATGACAATCTTTTGAAGTTGTGCACATTTTGTGTATGATATCAAGAAAAATACTTAGTATTAAATACATAGCTAAATACTACAGCGATCTACTTAGAGCTCCAGTTACTTTCATTTTTTAAAATACATTGCATATAAAAATTGAGTTAATTAGCATACAAAAAA
TTAACCATTTTAACAGTAGGTAGGAGAAAAAAGAAAAAAAGAGCAAAATGGGAAGAAAATAACCAGAAGTTCTCTCAGTGTAGTGGAGCCAATCTAGTTGATTAAATCCTTTTTAATGCTCAGCCAAAAATGCTTGTTCTGAAAAGAAGGGATGATAAATATCATCTCCTTTTGAAATATTTCCCTCCATATTTTATTAAGTTAGG
TGAACGATAACAAAAACCACACTTTGAAATAGTAAATAACTTTTAGTTCCTTCACAATGAACCAGGCTGACTGCTGTAACTGTAAGGGTAATAGATCTTCATTAAAGTCCCTCATTTCTAGCACAATAGGGTTTTGCCTGCTATTCTTTTCCCTGTGAGAGATGGAGGAGGGAAAGAAGGGAGGGATAGGGTGGGAGGGAAGGAAG
AACTCAGCCTCCCAAAGTGCTGGGATTACCAGCAGTGAACCACTGCTTCCGGTCTCAAATGATATTTTTGTTCATATATCTCTCCTTAGAGTTGCACTGTATTAAATACAGTATCTGTGTCCTAGGTCTCATAATGGGTAGATGTATGGCCACGTGACTGGCTCCCCCAAAGTCATTATCTTTTGAGGAGCTAGGAAAGGATGAGA
ACTGAAAGAAGGTTGCAATGCAAGGCAGCAGGAAAACAGGTGTCTTCTGAGAAGCAGAAGCAAATGACGACACAGAGATCAGAGGGAAAGAATCCTTTAGATTAAAAAATGTTTTTGGATTGACAATTTTTAGATCACTGCAGAACTACAGAAAGCCAGTTCTGTGGACATTTGCAAAAGGTTGTATGGCACACGGGAGATAAGAA
TAAAGGGTGTTCCCATCGTACAAGAGATACTGAGAAGATAGTAAGATTAAGCTAAGAGCAATAATTAACTTTATCAATGAAAGTAAACCCTTATTTATTAATTAAATAATTAAAATATGAACAGTTTGTCACTGTACGTTTTGACAAGTAATTCAGTGATAAATTGATGAATATCTTAATTTTTTAACCCTAGGATACAGAGAGAA
ACTGAACTAATTTACACTTCCACCAATAGTGTATAAGCATTCCTTTTTCTCCACAACCTCTCCAGCATGTGTTATTTTTATACTTTTTAATAATAAAATTATTAAAGTCATTCTGACTGGTGTGAGATGATATCTCATTGTGGTTTTGATTTGCATTTCTCTAATGATCAGTGATATCGAGATTTTTTTATATGCTTGTTGGCCAC
AATGTGAGAAAATATTTGAAAACTATGCAACTGACAAAGGTCTAATATTTAGTATCTATAGGAATGTAAACAAATTTACAAGGGAAAAACAAACAACCCCATTAAAAATTGGGCAAAGGATATGAACAGATGCTTTTCAAAAGAAGACAAACATGTAGCCAACAAATATATGAAAAAAGCTCAATATCACCAATCACTAGAGAAAT
CAATAGCACATCAAAAAAATAATTCACCATGATAATTCTAAAGATGCAGGGATGGCTCCACATACGCAAGTCAAAAAATGTGATTCATCACATAAACATAATTAAAAACAAAAACCATATGATCATCTCAATAGAGGCAGAAAAAACATTTGATAAAATCTAATATCCCTTTATGATAAAAACTCTCAACACACTAGGCACAGAAG
ATAAAATGAGTTTAGCAAAGTCATGGGATACAACATCAATATACAAAAATCAATGTCAATTTTATTTATGTATAATAGTAACAACCAATTGGGAATAAAAATTAAAAAGAAAATATATTGGCAAAAAACCATAAAATATTTAGAATAAATTTAACAAAATATGTGCAAGACCAGCCCACTGAAAATTGTAAAAGTTGTTGAGAATA
ACTTTTTTTTTTTTTTTTTTTTTGTAGCAAAGATTGTTTCATTTCTACAATAGCTACCTTTAAACTGCAGTGATTTACCCTGGAATTCTGCCTCCCCTGAATTAAACTGTTGCATCTCTCAAGGAAACAAGCTGAATCTGTTTTGTTTATACAGTTTTGTCATTTATGAGGGAGCTGCACTTCAGCTCTTAGTGATCATTTCATTG
GTCTTTAATCCATCTTGAATTAATTTTTTGTATAAGGTGTAAGGAAGGGATCCAGTTTCAGCTTTCTACATATGGCTAGCCAGTTTTCCCAGCACCATTTATTAAATAGGGAATCCTTTCCCCATTGCTTGTTTTTCTCAGGTTTGTCAAAGATCAGACAGTTGTAGATATGTGGCGTTATTTCTGAGGGCTCTGTTCTGTTCCAT
GTGATAGCAAATGCACAAAGCAATGCATAGATGAAATCCTCAGACATCTCCTGAGAGTATAAAAAGACATTCAAGCACAATAGTAATGAAAAGAAAACAAATTAAAACAAAGAGCTCCTTTACATCAATCAGCTTTGTCACAAATAGAAACACAGGTACCAGGATGCGGGGAACTGGGACCTCTAATGCATAGCTGGTGGTAAAGT
GCTCTGCTGGACTCACCACCTTTTCACTAAAGGCAGAAATAATTTTGGGAGTTCCATCTGCAGGAAAACAAATTATGGAAGAAAGTGGCACATACAAATAATTAAACAACTTCCAAGTATATGTCTTTCATGTCTAGGGGGTAAATGTCGTAGTTGTTAAACATTACCAAAAAGGTCTGGTTTTCCTGATAAAGCAAAACGTTAAT
GCAAAATAGTTGACTATTTTACATCACCAAAGAAGATACACAAATACCTAATCAGTACACAAAAAGATGCTCAATATTACTAGGCATTAGGGTAATATGAATTAAAATCACAGTAAGACATGACTTCACACCCATTAGGATGACTGCAATAAAATCACAAACAATGCTGGTGAAGATATGGGGACCTGGAATCTTCATACATCGTT
TACACATAGGTGTGTATATATAGACACATACAAAATCAACACATTGTACCCAATAAATGTATATAACTTTTCAATTGAAAAAAATATTAATAAATAAAAAATTAAATTGGTATCTATCCTAGTAAATGCCATGTTTGTTATTCTGCTGTTCTGGACAATCCACAGGTGTATAAAATGTAGCCTTTGTGAGCCAGACAGGGAAGATC
AATACATCATTTTAATACTGTGTAATAATCCATTGGATGGGTATATAATAATTGGATTAGCCTATCTGTTCTTGAGTGTTTCTAATATTTCACCATTATAATTAAAATAAGTTTCCAAATAGATATTTTTCTGCATTTCTAATTATTTCTTTAATACAGTTCTCTCAAGGAAAGTTTCTGTGGTCAAATCTATACTTTTTCTTAAA
TTATATAAAGCAAAATTATATATATGGAGAAAAATAAATCCATTTTAACAGTCCAAAAAATAAAGAAATGAAACAGATGATAAAATTAACAGGCAAGGAAATTAAAACACGGATCATAAATATGTGCCATTTTCAAGAAGGCAGAAAAAGGATAGTATAAATGGAAATAGAATATAAAAATTAAACCCAAGTAAGACTTTAGAAGA
GGACCCAGATAGCCTGGGCTCCCAGCTCAGGGCTGCCACTTGTAGTTTGGAAAGTTGTTAAACGCCCTTGTACTTCAGGTCCTTATAATGTCAGTAGAGAATTAAATGAGTTAATACAAACAAACAGCACCTGGCTTACTGCCTGGCACACAGTAAGTACTCATTAAGTGCTGGCTATTATTAAGTACTCCAGAATATGTTACTTA
CCAGTTTATCTTCCGTTAAGCACCCAGGGCCCCCTCTGCAAAAAAGTGAAGGATCAACTGCATTAAGGAAGAGCGATTCCCAGTCAGTGTTTCTGTCAATATTAAAACCAGCAAAAAAGCAAATGTGTTTAGTGTGTGGTTTACAATGGCCAGAACAGGCTCTGGCCAAGTCTCAAAGTGAATTTCATTTAAGAATCACTCTCAGC
AAGAAAAGAAGAACAAAACAAAATTAGAAATGAGAACAGGGAATGAATCAGATAGTGATGAAATTAAATGCTAGAACATACCATTCGATAAGAGAAGGAAATTAAAACTGTGCATATTAAAAAAGAAAGGAAATTACCATTGTTTGCACAAAATATAACTGTATAAATAAAAAGTTCATGAGAACCAATGGAAAAACTCTTAGACA
CTTTGTTTTTTTCTATACATCCACACCTGTGACAAAGTTTAATTTATAAAATTAGACATAGTAAGATATTAACAACAATAAATAATAATAAAATAGAACAATTAAAACAATATACTGTATTCTGAGTTATGTGAATTTGGTCTCTCTCTCTCTAAACATCTTACTGTACTGCACTCATGTATTTTCAGACCATGGTTGATCAAGGA
TTTCCTCTAATATCAGGAAGAAAATAACTATGCCCACTCTTGTCCTTTCTGTTCTACTTCTCTGGAAGTCCTAACTGGAGAAATTAGGAAAAAGAAAGGAATTAAAAACATCCAAATTGGAAAAAAAAGAAGTTAAATTGTCACTGTTTGCAGGCTACATATCTTTTATGTAGAAAATTCTAAATACTCCACCATAAAACTATTAG
TGGGATTACAGGCATGAGCCATTGTGTCCAGCCAGAAAAACAACATTTTGACAAAAGGAATGATGGCAAAATGCTACATTTCTAAGGTAAAATTTTGGTTATTAAAAATTTTAAATTTGGTAAAATGGCCTGAACATGGATGAGCTCCCTAATACCTAAAACACAAAGTTATTGTTGTTTCCTCTTTGTACAAAATTGCAACTTGT
GATAAGACAATTCTGAGCAATTGCATATCCACCCTATAGAAAGACTCAAGTGCTTGGCTAATTTAAAATGACAAATAACCTAAAATAAGTTCTATTTGACATTAAAATGCTCTAAGAAAATATTTTTTCTCATCTATAGAGACAGTTTTCCTCTCACTTGGAAATCCCAGGACACTTCAGAATCCACCTATGGAATACCAAACCAC
CTGGAGGCTGAGGCGTGAGGATCACCTGAGCCTGGGAGCCGAGATTGCACCATGGCACTTCAGCTTGGGCAACACAGTGTGACCCTGTCTCAAAAAAAACATTAAAAATGTCATTTATCTTCTTGTTTTGAGAGAATACCAACAACAAAAATATTAAAGATACATACATTTAATTTGTAACATAAACAAGCTTGGCAGAACATTCC
TCTAAGTCACAACATCTTATCTAAATTTTATACCATTCTGACAGTTTCCCAAGAAGCAAGGAGAAAGAGAGCATATTAGCAAAGTTACTTGTCTATCCTTATTAAAGCACAGTGTGTTAGTATGGTTCAAATATATATATTTTTTTTCTTTAAGATTGCTGGTCTAGTTGAAAAAAGACAATGAATTTGGATTAATCATTTCCAAT
GTTAAAATTAACTAGAGAAAAATAAAAGAATTAGGCTTCATCAATTTTTTAAATTTGCTAATTGAAAGGCATCACTAATAAATAGGTAGGCAGGCTACAAATTAAAAACAAAATATTATACTTGACAAAAGATTCATACCCAAAATATATTAAAAAAAAAAACTCTTGCAACTCAGTAGTAAGAAGGCAACCCAAGAAAAATTAGG
AATTCTAACTTATTGCTGTCCCCAGCCCTTAAGAGTTCAGAAGAACTCACAAGCACGCACATATTTGTTGAGCTAATGAATTGCAGATATTGTACCAGTGATTAAATGGAAACGAGGTTTTAAAAGATGCAAAACAAAATACATTTGACGAAGTTAAATGTTTGAAGAGCCAAAATAGTTTCTGGATTAGAGTTCAAAATTAGTAC
AGATGGAGCTAAAGTCTTTCCTGGGCAGAGAGCTCTATATCAACAAACGTCAAAAATGTGATATGGGCAGTCTTTGCCTGTGTCCTGGGTCTTCGGCTCTATTAAAAAAAGAAAAAATATTTTAAATGCATATCATTAAAGGCCACGGGCAGATAATGTGCTTCCCTAGAACACCAGCCCAAGGACTCATGTGTGGCTGTCATGAA
GGCTAGGAAAATATGAAAAACATGAATGTTGGGTATTTTTAAAAATAGAAGGAGGCCCTTCTCCCTGTTTTATATTGATAGAATTCTCATTTTAGATCCTATTAAAATGATATCAACATTCTCAAGATATTTCCAGGCAGGCTTCAGTTCTGTGACAGCTTTTCAGCAGGGGATTCCCATGTTTGCTCATTATTTGGGTCGTCATA
AAGCTCCTTATATCTAGGAGAACTGTGGACTGGTCTCCACACTTCCACAATCCACGTGCCCAAAGAGTAATTAGTACTTGGATACTCTCAACGTGTACTCATTAAATGAAGAGTCATGGAGTTCCTATGTGCCAGTTACTATTCTAGAAATTAACAGAACAGACCAAAATCTCTGCTTTCCTGTAGCTTATACACTAGTTGTCTAT
CTGGGAGAACTTCTAATCCTTTTACAGAATATACATGTATGCACATTTGAATTTATAGCCACTATCTATAGTTTTTTAAAAAAATGCAAATCAGGGTTTTATTAAAGCTCCTAATCTTTGTAATAGAGCATTGTTTGTTCCTGAGGCCTCCATAACTTAAGACACCAACATTGCTGTCTATGGCGATATATCTCTCAGAGGGCCAT
CAGTGAGACCTTGTCTCCAAAGAAGAAAAACACACACACACACACACAAGGTGTGAACAGTCACTTCACAAAGGCCAATATATAAATGGCCAATAAGCACATTAAAAAGTGCTTCAATGCCACTGGTCATTAAGAAAAAGTAAATTAAAAGTACAGTGGGGTACTACTACACATCCACCAAAATAACTACAATGGAAAAGACAGAA
CAGAAAACAGACGGTACAACATAGGTGAGAAACAAAAAGAATTTCCAGAATAACTGTGAACGATAACAGAACAACAAACATACAGCAGAAATCAGTCCAGATTAAAGCAGAAAGAAGGCTCCTGGAGAGATGTTTCCAGGAAAAAAATAAACATTCAAGCACGCTAATGCATCTGAATGTATTAAGAAGAGTGTTTAGTCCGTTGG
GTATTTTTGTTTAAATAAAAAAAAAACAACAAACCTTAAGCTAGACTAAGGAAAAAGAGAAAGGACTCAAATAAATAAAATCAGGGATGAAAAAGGAAACATTAAAACTGATACTACAAAAATTTAAAGGACCATAAGAGCCTATTGTAAATTTCTATATGCCAAGAAATTGGAAAATCTAGAAGAAATGAGTAAATTTTGGACAG
ACTTATAAAACACTCTAAAGTTGACTAATATAGGCAAACACTGTTAAAGTCGATTTTAGGGAATCATCCAGGTATTTCACATAGCATAGGCTATAACTTCATTAAAGAAAACATGGTCACCCCTGCCTGAACTGCACCCAGATTGCACCCCAGTGGCTCTGAGCCAGGACAGGTGGCCAGTCACCCCCTGCCTGAATTGCACCCAG
GTTAGCAGTATCTCTCTACATTGTAGAACTACAAGAGTTGCTTTTTTGTGTGTTTCAAGTGTTTTACAAACTTCACCCATTCAGTATATATTGCTCTTCAATTAAAAATAAAATAAAGGTCATACAAAATTAAAGAGATTAAAATTAGAACAATTTAGATAAACAAATTTACCATAAAAACAGGAAAATTCCATTCCCAATGCTAT
TCTTCTCATGAATATGTTTGCCATGATGGAAACTGTCTAGAGCTGGGAGATAGGCCAGCTTGGTTTGGGTTCCAGCTCCATTCCACTCATATTGTGCCTCATTAAAGAAGTCAATTTACATCTTTGATCCTCACTCCCCTCTTATCTTTCAAATAGAAGATTTTGACAGGTAATTAACAAAGGTCCTTCCATGTCTAACTGTTGAT
AAAAAAGTGTAAATTTTATGTAAAACCAGACTTAAAACTGTTTCCTGTTTCTTCATTTTAATACTAAAAGAGTCAAGGCTTGTATGAATCAAAATCAGTAATTAAATAGTTCAAATTTCTTTCCATCACCTTATCAAAATGCCAATTTCATAGTCTGGAGAGACTAGCGACAAAATGATCCATTTTATAGATGGTTCTTTATAAGA
GAGCTTCCTTTCCAGTAGGAGGGCCAAGGTCACAGACTACTTTATACGTCTAAATCTAATGCGACCCTCAAGGAGAGGGAGACGGAAGAAATCAAAGAAAATTAAATCCTTCGACCAGAGCTAACCAAGATCGCTATGTGCCAAATCTTGTGCTAAGTGGTTGGGGTATGTTGGTAAATAAGACAGAAATGACCCCAACCCCTGCA
AGCAGCAAGACTAAAACAACTTGACACATACAAGAAAACTGCAATAATTTCAACAGCTGACTTTTCATCAGAATTAATGGAGGCTAAAGCAGTGGATGACATTAAAAATGCTAAAAGAAAAAGAGAGAACCAATAATTTTATATTCAGCAAGACAATCTTTCTAATGTGAAAGCAAAAAAGGCAGAGAATTTATAGCACGCAGACC
GCTGTGAATATTTATGAGGGGTGTATGTGCATGCATGGTAAACCTGTGTGTAATATGCATCCCATGTTCACTTTGGGGTGGAGACGTAACATTTAAATGCATTAAAGTTAATCTCTATATATAAAAAGATGAAGCAGAGGACAGGAAGGTCCTCAGTGTGCAGCCTCTGTGGACCTGCCCGACCACCAGTCTGTGGCTGAGGGTCT
TAGTATACACACCATTTGAAATTCAGTGATGGTAACTCATGAAAAGGGAACTTCAAACCATCATTTCAACATAAATAACCAATTCAAATAAGAGCCCTGTATTAAAAACAGTTATGTTTAACGAATTTATCTACAAATAAAAATTTTAACAAATAAATTATACTAAGAAAGCATATGGGTAAAGTCTGCTTGTAAGTTTAATCTCA
CCATCTTTGGCATAAAGCATTTTATTTATATTAAGCCTCAGATTGCTTTTATTTTCTTACTTAATTCAGTACCCCACTGATGCTATTGAGCTTCCCAGTAATTAAAACCACCTCAGCGTTTCTGTTAACTATTCTTAATCCAAGTCGTCTCCTTTCTACTGTTTTTTTTTTTTAATCTAGCTTCTTGAATTGAATGCTTAACTAAT
AGAAAACTTAAGCAATTCAGGATATAGGCATGGGCAAAGATTTCATGATGTAGAAACCAAAAGCAATTCCAACAAAAGCAAAATTGACAAATGGGATCTAATTAAACTACAGAGCATCTGCACAGCAAAAGAAACTATCCTCAGAATAAACAGACAACCTATAGAATGGGAGAAAATTTTTCCAAGTTGTTCATCTGTCAAAGGTC
TAAGGGCAAGTTTTAATCAGGCCAAAGGCGATTGTGCACTGAGACTGGATTTCAAACAACTAACACCAGGCCTAAACATGAACACCAAGGCATCATCTGTATTAAAACAATATACGCTATCCCAGCCATACTACAAGGGTGTCTCCGTCCCTACATCTTCTCCAACGAGCTGTGTTATCTTTGATTCATGCCAATCTGACACATGA
TTTTTTTTGGTATACCTCTAAGTAGTCCTTTGTGAATCTACACTGGATGTTTCCTGTTCTTTGTGTTGTTTCTAAAGAAATTGCAATTTTCTGGGCTCTAATTAAAGTGCCCCACAGGATACTTCAGTTTTCTTCTGCTTCATGTAATATTGTGCAATTTTTTTTTATTGTGCTTTCTGCTCCTCTTTATGGATACTGAATTCTCT
GCCTGGGCAACAGAGCGAGATTCTGTTTAAAAAAAAAAAAAATTGGTCCCAGCAAATTTCAGAGAAGTGAAATTACACAGATTAAATCATTGGCCCATGAATTAAACTGGATATCAACAAGAGAAAAACAACTAGAGTATTCTCAAGGACTTGGAAGTTAAACAACACACTTCTAAGTAAACCTGACTCAAATGAAAAATCATGGT
AGGTTATTCAAAGCCTGAAATCACTATGATAGAGGAATGTTGTTTATTGGGTAACCTTATTCCTTATTTTAAATTAGATTTTTTTGTTTTTCCAAGGTAAATTAAAATGCTTTATTAAAATAAATAAAACATTCTTAAGAGCCTCTCAGATTACAAACACAGCACACATACAAGAGACCTGTATTTCCTGGATCTCTGTCCAAGGG
TAATAGGCATCCAAATTGGAAAGAAATAAGCCAAATTATCTTTGTTTGCAGAAAATATGACCTTATATTTGGAAAAACCTAAAGATTCCACAAGAAAACTATTAAAACTGATAAATAAATTCAATAAAGTTTCAGGATACAAAATCAACATACAAAAATCAGTAGCATGTTTATATGCCAACAATGAAAAATCTGAAAAAGAAATT
TTCTAGAGAGTCCGTTTTACCTCCCAACATGTTGAGCCTAGAAAAAAAAAATTGTAAACAGCATATTTTGGAGAATTCAAATTTTGAATAAAATTTTACTATTAAAACACAAGACTTCAGAACAAAATTTGTACTGGCCTCAGGCCATCCTAAGCTGGGTTTTTAGTGGCATAAGTTCTTGGGTAAAACTACGCAAAAGAAAAACT
GTCTTACAAGAGAGAGAAAGGGAAAAACTTGCTAAACCATAGTATATGGTGTCAATGCCCAGAAATGATAACTGTTTAATTTTTTACAGGTTCTGACTTAATTAAAGATATTTTTAGTATCGAAGATCTCATACTTTAAAAAAAAAAGAAGAACCTGAATGACAATATGCCAGGCATGTGAAGGAAACCACAGGCTCTCTTGAGAG
AAATTGCTGGGGGGTTACACAACTTTGAGTGGAAGAGGCCATGCAATTTGTTTTGAAAAAAAAAAGTACTATTATTTTACAAAACCAAATATATTGTTTAATTAAAATGTATAGAATGCATAACATTCTATAAGTGGAATCACATTATACATGCCAAATTTAAAAAAAAAATATCCACAATATGCTGTGGGAGCTATTTATACTCA
CAGCATCGTAAGGTGAACTGCAGCACCGCCCTCTTCTCTTGGGGTTCCTGTTGTCGGCTAAGGGCCCTGCCAGGCCAGATGCCCCGAAGCACTTGATCTCATTAAACTGATCGAATTTAAACAGGACCAGCCAGGGGTTCCGAAACTCTGCTGAGCACAAGAATCTCCCGGGGAGGGTGTGAACATGCAGATGCCCAGCTGCGCCC
TGGAGGGAGATAATGTTTGAGTTAATTGATGAGGGTTTTAAGCAGTAATCAATATTTCCCAAACTAGCAAACCCAGCATGTTTTAGGGTCATTTTCAATGATTAAAATTAAAATTTGGTTGTTTCAAAACTTTGGTTGAATGCTAACCACTGGAGGCCTGGTGTTGGATGAACAGAGCATACTGGGATGCTAAAAAATATTAAGTG
CCAATAAAATCTCACCTCCAGCTAGTTGGCTTGAAGAGAGATCCAGTATACTCATCCCTTGACCCTCCACGAATCTATTCAGGAGATTAAGTATATTTCCATTAAAATGTCTCCTTACTTCTGTACTATATCCGGGTTGAAGCTCACAGAGCAAGAGACCAATTTATTTTCCTCAACTAATGTTTGTAAGGGACTTCTTTAAGGAG
TCTTAACTTCTGTTTGTATAAAAGAATACCATTTTTTCACAGAAGACAAAGAACAATCAGCCAATCTAATAATTATTTTATGGCCATGCTCTGAAATACAATTAAAATTATGATTGTGGACAATATGCCTTTTCGGGACCTGGCTGATGGTATTTCTGGTGTGACCCCAACTTTCCAGTCAGTTCAGGGCAATAAACATTGGATAC
ACCTAATCTCCAAGGTGATGATATTTGGAGTTGGGGCCTTTGGAAGGTGATTAGGTCACGAGGGCAGAGCTTTTCTTTGTAAATGGAATTACTGCCCATTATTAAAGACAGTCCAAGAGAGCTCCCTTGTCTCTTCCACCATGTAAAGACACAGCAAGAAGATCATTATCTACAAACCAGGAAATGGGAGTATAGATTGACTGCAG
GTAAAGAAATCGAGTAATTGTTACACACCCATAGGGTGGATTATTCAGTAGCCATTAAAAATAGACTTTAACCATTTTAAGGTCAGGAAATAATATTATTATTAAAAGAAAAAATATAAACTGTCTATGCAGTGTGATGCACAATTTTGAATGCACACTTCCCACACACACACACACACAGAGAAAAGAAAAAAGACCAAAGACCA
ACATCAAATGACAATCTAGAGGGAAAAATGTACAATGAAAATATTTTTAAAAACAGTAGTTCTTGCTATTGATGATGTTTTATTTTAAAAGGAATATGTAATTAAAGTAATTTAAGGAAATATGATGCACAACAGTCCACTGGGCAAGGGACTTAAGTGGACATTTCTCCAAAGATGATATACAAATAGCCAACAAGAGCGTGAAA
GGAAAACAGAGGCATAAATTTTTGTGACTTTGGTTTAAGCAATGGTTTCTTAGATATGACACCACTAACAACAAAAGAAAAGTAAGTTGCCCTTCAGCAAATTAAAACTTTTGTCCTTCCAGCAAAAGAAACTATCGAGTAAACAGACAACCTTTAGAATGGGAGAAAATTTTTGCAAAGTACGCATCTAACAAAAGTCTAATATC
CCACCGTAAACGGCACACAGGAAAACCTGCTCGATGGAACTCTCCGTGTTTTTAGAGCCTCCAGTGCCCACAGTCATTTGCCAGAATATCACTTGTTTTTATTAAATAGAAACTTAATAATAACTGGCTTTATTAAATAGAAATTATCCTATAGAGACTCTGTAGTTTGTAGGACGCTGGGATTGTTCCCATTGAATGGAGCACTT
TGCATTTCCAGCAAGCCCCCAGACAATGTGGATATTCCTTTTCAGGGGACCACAGTCAGGGGGAATGCTGATAGACTATATCTACTGGGCCAAAATAAAAATTAAAATCTTATGCACAAGCTACTAACTCTTCCTTTCTCATTGACAACCACTATTATAATGTCTTAGTCATTCTAATGAACATATTTTTTAACTTCTAAAAGCTT
AGGCTACCAACATGAAGCCCACCACGGAGCCAAGTAGAGTGGGGCCGGCTTCAGTACACCATCGCTTTCCTGTGTCCTAAGCAGAACTGGTTGCTGAATCATTAAACTATAAAACCCCAACAGCCTGCCATGAATGAAAATGAGTATATGGCTTTTTAGTCTCGAGAAACCTCACCCAACAGGTTACAACAAACATGCACCAATCA
TCCAGGAAAGATATGAATGAGCAAGAAGCTGTGAAAACAATTTCTGTCCACCTGAAAAATGTACACGGCACAGACGTGGAAGGAAAGGAATGAGGATGATATTAAAGTATTAAAATCCCACGTACTTGAGACAGTAACGATAAATAAAAATAAACCCAGTGTTGCCAGGGATGTGAGAAATAAAAGCATTATTTTGTTGCCAGAGG
CCAAGCTGATTATAAAATTCATATGAAAATTAGAAGTCCAAGAGTTTTAAAGAGGGAAAATTCATCTTCCTAGGTATCATAATTCATCATAAATACATAAATTAAAACAGTATGGAACTGTTCAGAGAACAACAGACAGACCAATGGCATAAAACAGAAATCCAAGAAACAGACTTTCAATTGGTGGCAAATTGGTCCTGAGGCCA
CATGCCTATAATCCCAGCACTTTGGGAGGCCGAGGAGGGCAGACTGCCTGAGCTCAGGAGTTTGAGACCGGCCTGGCCAATGTCATGAAACCTAATCTCTATTAAAAATACAAAAATTAGCCGGGCATCGTGCCAGGCGCCTGTAATCCCAGCTACTTGGGAGGCTGAGGCAGGAGAATCACTTGAACCCAGGAGGTGGAGGTTTT
GCCACTGACTTGTGAACACACCAGCAGTCAGGAGCCCCTTCAGGTGCTTTGGATTGAAGCTTAGACAATTCGCTCTCTTTAAGAAAAATAATATAAAGTCATTAAATCAAAGTAAGATACAAATATGAGTTCCTATTTAGAATGTGAATAAATCACCAGAAAGTGTTAGCGCCATGGAGATTCAGGTCTCTTCCTCTGTCCTTCTG
CTGCTCAGGTCTGGAAACTGGCAAAGGACTGTGACTTTCTACCAGTCAAAAGATATTAAGAATGATGGCCACTCATTCTTAAAACCTTTTGATTTTAAATATTAAATAATACTCTTTTTAAAAATGTTATCTTATTTTATAAATAGAGACAAGGTCTTGCTATGTTACCCAGACTGGTCTTGAACTCCTGGGCTCAAGTGATCCTT
TATGAAGTCCGATATGCCACAGTCCCTACTCTAGTTTTGAGGTGTCCCTACTCTAGTTTAGGGGAGATAGACTCATAAAGAGTTATTGTTGTTATAATATATTAAAATCTACAGTGACTACTTTCATGAAATACCTGGCCATTCACCTATATCCCGGAACAGAATGTTGTCAGTGCATGGTGACAAGCATGTTCACCAAGGTGGTG
AGCTCTTTGGAGAGGCCATGTGCCTCAGCAGGTGTGGAAAATCAGCCGAGAATCACCCACGGCTGCCAGGATTCCATACAATGTTTTGCTCCACTTTCCCATTAAATCTTGTGCAATAAATATCGTTAAGTGTTTAGCAGGCTATTTCCATGATTATTCAGACTTCAAAACCAACAGCTCCTCTAAATAAAATGGAAGCAAACTGA
TCCATTATGTAATCATCGAGCATAATAAAGATCACTTGTCATAAAGAACCATTTTCTACTGGACAGTTACATTCCATTAATCATTAAGGTAGCATGGAGAATTAAAAGGCTTGAATAATCATGTTTTACCATTTGCTGAAAAGGGACAACAAATATAACTTAATGAACAAAGTTGAAGAATTCATTAGTGATCTTATTAATAAGAG
TCTAGAAAACCCAGCTGCCCTGCTCTGCTATTTATGTCTTGGTGACAAACACAAAATACTTCTCACCAAGCAGAGGGCGAAATGACACATTCGTAAATTCATTAAAGCCAAGATGAGTAGGATGTCTCAGGAACGTGTGACCAGGTAGCTAAAGTCTGCTGGTGTCAGCACAGTGGCTGTCCCAGTCACTCCTCACAACTGCACTG
TCCATCTCGAAAAAAAAATTTTTTAAATAAAAAAAAACTTCTGATATCCTTGCACTTGAATAGAGTGCACCTGAATTCCAAAATCAAATAAAAAAGAACAATTAAAAACTTCTCATCAGTGTCTGAAATTCTGACACATAATATCCTCTTGGAATTCTTAAATATGTCTCAGCCTCTTTTTACCACATGGCAAAGAGCAGTAAAAC
CTGCTTCTGGTATTTACCATTTATAGTGATTTTTAAAATCTTATTAAAGAAGTATCCATAAATTTTGCTCTAATTAAGTTTTTAAAAATTAAGAATGGGTATTAAATGTCACTGAATGTCTTTTGGACATATGTAGAGAAAATACATTTATTTTCTCTTTTGATCTAGTAATACAATGAACACCATTAACAGATTTCCTTATGAGA
GTGACATCATCTGTATGTTAGATTTAGCCATTCCACACGTGTATATATATATATATATAAACATCATGATGCATACCATAAATATGTACAATTTTCATCAATTAAAAAAAATAAATTTTAAAAACAAAATAAAGTCATTGACACCTGGCAAGGATTGACAAATCATAGCTCAGGTAAAGGAAGGGTAAACAAATTAAACAAAGCTT
ACTGTAGGCCAGAACACAGGCTGTTGCTGAGCCGCTGGACGCTAGCCCCACACATTGAACAGTGCCCTTCAAAAGGGAACTGGAGAAAGAATGTTCCAGGATTAAAAGGTGAAGTCAGGGAAGCTGCACAACCTCATAAATCCATGCAAACATTCCTAAAAAAAGAAGGTGTCTTAGTTCAGGCCACTAGAACAAAATAACATCCC
TACACCATGTATGAGGAACACCTGCCACTCAACTTTCCAAGTTCATAGAACTCAAGTTCATAAGAACTGAGCCAAGATTTTGCCTCTGGCTGGGGAAAATATTAAACACTGGGGACATGATTTTGCCACCACACTATTTACTGTCTTGAGTATGTGCCAAAGATTGAGAGGATGCAAAGGAGTGCAGCAATCCCAAACCTCACAAA
TGGCCCAGTTTTTTAGCTTTTCTTTTAAGTCCAAGAGCAACCCTGTATCTTTACAATAAACTACTTTTTCCATTCAAGCCAGACAGTTTCTGTTCTTGTTATTAAAGAACCCTAATATATTTCCACGTGGTATTCACTGTTCCTTGTCATGCCTTCCAAACCCATCCTAATACAGCTTCTAGACTGAGCTTCTTAGAACAAAGCTT
GATACAGTAGGAGGGCAAAGTCACAGAAATTCTCTGCCGGAACTCCAAGACGCAGGGGCTGGGAACCGTCTGCAGGACCCAGACCCAGAGTTGGACCAGGATTAAAGGTGGTGGGGGGTGTGGGGTGCCGAATGTGAAGAACAGAACGGAAGTGCAGGAAGACAGCCCGACCTCCAGGAGACACCATCACTCTCGGTGTTTCCCTC
GGCCTAGCTCATTCCCTGCTCCTGGTTTGTGCATTCAACAGTTGTTGACGGTTTGATTAATAATGTGATTTCATTGATAAGGTTAAATAGTAGTTAGAATATTAAACAACAAACACTGAATCCTTCCACCTGGCTCGAGTGGTCAAAAGAGGCAGCTCCGTTTCCTTCCCGAGTTTCTTGATTAATCTTTCCTCTTTGAACCATTT
AATGTCCTGATATAAGCCTTAAAAGTATGTAGTGGAAGTCTTCTAATTTTATTCATTTTCCAAAAAACTTTTGGCTGTTCTAGATCCTCTGCATTTCCATATTAAATTTTTGAGTCAGCTTATCAATTTCTACAAAAAAAGAATGCTAAGCTTTTTAAAGAGTTTTGCAGAATTAATGTTATTTCTGCCTAAAATGTTTAGTAGAA
AATCGTTTCAACTATTCTAACTCCTTGGCCTTTCTTTAAATTTTAGACTACTCTTGTTTATATATACAGAAAATTTTGCTGGGATTTTAATAGCAATTGCATTAAACATGCATATTTTGTTGATCATTGATATTTTTACTACGTTAAGTCTTCCAATCTATAAACAGTATTTCTCTCCTTTTTTCTTTAGTTCTTTTTTTACTTCT
CAGAAGTATGGATGGGGAATGCTGAATGTGAGGGAGACCCCAGAACCGGATGACACAAGAAAACAATCCTTGGCTGTGGCCGGGTGACCATGTTAAGGCCATTAAAGTCATGCTTGGAGAAACCACATAGATGCTTGCAGCTTTGCCTGTCATCCAGTGGACTTCAGAGCACAGCATCCGTTCGAAATCCAGCGGCAGATTTTCAT
ATTTGGTAACTTAAATATGAAATGAACAAATTCCCTGTAAAACACAATTTACCAAAATGGACACAGACAAAAAATAGGAAACCTAAATAGTCTTATGTCTATTAAAAATTTTGAAGTTGCTATCAAAAACCTTCCTACAAAGAAAATCGCAGGCTTGAGTGGTTTCACTGTTGCATTCTACCAAACACAAATGAAGACCTTTAATC
CTAATGGCCATCCCTTCCTTCTGGTAAGTTACAAGGACTGGGATTTGCCAGGTGTGTGTCTCTTTCTTATGAGCTGATGTTTCCTATCAGACTCATAAAAATTAAATATTGCAACAAACCACCCCTCCCTCTACTTGCAAAGAAAGGTGAGGGAGTTTTCTTAAGTTAACGATATCTTTCCCAGTGACCCTACAAATATGAACTTA
TGAAGAAACCAGGTGATACACTTAACACTTTGTTTGGAAATAGCCTTAGCTATGTGACCAACATCATCGCTTACAAGTCCTGCTCTCCATGGACAATTTCATTAAACTCTCTGGCACACATGGGAAGGATCCTCCTTGCTCCGATTTCCTGGAACACCTGTCACATTCCTTTCTGAGTTCTCCCCGGAGGATTCACCTTTAGCATC
GTAAGAGGTGCCTGCTTCCCTGTCGCCTTGCGCCATGATTGTAAGTTTCCTGAGGCCTTCCCAGCCATGCTTCCTATACAGCCTGCAGATCCCTGAGTCAATTAAACCTCTTTTCTTTATAAATTACCCAGTCTCAGGTAGTTCTTTACAGCAGTACAAGAACAGACTAATACAAGGTGTCCATGGGGAAAGACACATGGAGAGAT
AATATCTTCGTGTGTGTGTGTGTTGTTCAAATTGTATCAACATCTACACTAAAATCAAAAGTGACAAGAATGAGATTAGGTGCATAAGGATTTGGAAAGAATTAAATTAAGCCCCAAATTAAATTGTTTAAAGTTGATTTAAAAAGCAGATGGTGCTTCTTATAGAGCAAGCCTTCTGGGATTTATGAAACAAAACAAAACAATTT
CTTCCCCCAGCAGCTGAATGCACATTTAAATGTACACAGAACATTCTCTAGGATAGATCATATGTTAGGCCACAAAACAAGTTTTAACAAATTTAAGAAGATTAAAATCATATCAAGTATCTTTTCTGACCACAATAACATGAACTAGAAATCAGTAACAGGAGGAAAATTGGAAAATTCACAAATATGCAGAAATTAAATACACA
TCTAAATAAGGTTTAACCTTCTACAGCAGACACAGGGCCTCTCCTCTGTCAGAAAGACCCCTCCAGCATGTGTAAGGGGCTGCTCTCCCTATCTTTTTAAATTAAATAGCTTAAAGGATTAATGTACTAAACATGCATCTCACTTTTTTATTGACTGCAGAAATTTATTTGTAGTGGCTGAAATATTAGAAAAGGGAAGAATGATG
GGAGAATCACTTGAACCCTGGGGTCAAAAGTTGCAGTGAGCCGAGATCACCCCACTGCACTCCAGCATGGGTGACAAAGTGAGACTCTGCCTCAAAAAAAATTAAAATAAAATAAAAAGAAAAGCTTTACCTGGTTAATTTCAGTATCTGGAGCCCATGATGGTTGAATTTTATTGTCCTCGTTTCTGTGGATTCTTGTCCACACT
GTGTAAGTGCGTGTAAGTGTGTGTCTGGCTTTCTTTCACATAATTTTGTGTCCTGATCATTTTCACTCAGCATTACATCAGCAGCGGTTTCCAATATAGCATTAAATTGTCTTCAAAAACATGATTTTAATGCCTCTATAAAGTTCCATCATGGAGGCTCACTAAAATGTAATCACTTCATTGTTTATGAGATACTCAGCTTAATT
TAGATGTTTTTCTGTGCATAGATACCTTGTTTTGAAAAACAACTAAAACATGCGTTGTGTAGTCTTTTTTTTTACTAGTGGCATTGTGAGCAATAAATAGATTAAATTTTAACCAGCGTACAGCTCATAGATTTTCCCAGAAGGCCACAATCAAGCACTCTTTTTAAACCTACCGAATGTGCTCTTTCTTCCTCGTAGCGTGGCAT
TGTGGATGTGCGAGAGGGGATGGTGCTGGGGCAGGTAGGAGCCCCAGCTGCTCCCTGGACACTCTTACAAGCAGAAGACTTGAGCTGCTGAGGAAGGTGCATTAAACCGTCTTGCTCCCAGGGCATAAGCAAAGCTCCATTGATTCTAGGGCAGAAGAAAGGGAAAATCCCATCTGCCCTCAGTTAATTTAGAAAGTTTATGTTGT
AAAAAACTGAAATAATCTCAAGCATGTTCACTGCCCACAATGGACTAAAACCAGAAATCAGTACCAAGGGGAATTCTGAAAACTATACAAATACATGGAGATTAAACAATATGCTAGAATCGCTCGAACCCAGGAGGTGGAGGTTGCAGTGAGCCAAGATTGTGCCACTGCACTCCAGACTGGATGATAGAGCAAGACTCCATCTC
GCCCGGGAGGCAGAGGCTGCAGTGAACCGAGATCACGCCACTGCACTCCAGACTGGGAGACAGAGCAAGACTCTGTCTCAAAAAAAATAAGAATCAGAGCATTAAAGTGGTTCAACTAACACAAGCTTTAGAAAAAGTGAGCAAGAGGCAGGGGTAGAGAACAGAAGGTAATCATGTAAGAAAATGCCCCAGGTCGGAGGACACTG
CATCTTTCAACTGCCTGTATTCAGAGACTCTCACCTCCTCAAGCCCTTCGTGGGAGGAAAACTAGACAGTGAAATCCAGCCAAACAAGAGATGAACTAACATTAAAAATTCAAAAATTGGGCCAGGCACGGTGGCTCATGTTTGTAATCCCAGCACTTTGGGAAGCCGAGACAGGTGGATCACCTGAGGTCAGGAGTTTCAGACCA
CAGTTTTAGGTTTTTCAGTGCATATGAAAGTTGTAATTACAGTATACTACTTAAAGTGTGCAATAGCAAGCATTATATCTATAAAAATGTGCTTACGTTAATTAAAAAATATTTTAGTGCTAAAAATACTAATGATCATCTGAGCCTTTAGTGAGTCCTGCTTGTTTTATACTTTGACAATCTGGCCTCAGTGTGGATGGCTGCTG
ACCCACTGCTGCAGGTGCCCGAGTAGCCCACCCAGGGAGTTTGTTTTGATACTTTATAGTGACAAGTCAACTGGCAAAGGATTGTTGATCTTTTGAAATGATTAAAAAGCTCATCAAACCAGGGATTTTATTCCTTTTGTAAGTATATCAAGAAGAGGGCTGGTCGCAGTGCCTCACATCTGTAATTCCAGCACTTTGGGAGGCCA
TCAGAGCGATGCTCCGCAGCCTCCTCCGGCCCGCGCAGCTCCGCCGCGGTCTCTGCCACGTGGGGCTCACAGTAGGGGAGGGAGTGAGACGTGAATTAGAATTAAATGTCCACTGGCAGGAACTGACACGAAGAACAATAAAGCCGGCGATGTGGGGAGGGGACAGGGATGGAGTTACATCATGAAGGCTCTGGAAGGTGGCATTG
TTCAGCAAAGACGGTTCTAACTCTAACCCGCCTCCTCCTCATTCAAATCCCCTCCACTTTCCTAACTGCACAGCTGTTCTGTTTGTTTCTTAAATGGAGTATTAAATTAGTCTAAAACTAAATGTAACTTAGGCAGTATCTGTTCTCCAGTTCTCCACGACCAAGTTCTCTCTTGAAAACACCGGTGTGGTGAGGGTTAAGATCCC
CATGCTTATAATCCTAGCACTTTGGGAGGCTGAGGTGGGAGGATTGCTTGAGGTCAAGAGTTCAAGACCAACCTGGCCAACATAGCAAGATCCCCTCTCTATTAAAAAAAAGACAAACAGTTGAAAATTTATAATAATTGTGATTACCAAGAGCCATTGAAATATGGAAAACACAGGGTCAGTGGGGTGTGGTGTAGGGAGAGAGA
AAATATCAAGTTGGTAGACTTGAACCCAACTATGTTAATAATTATATCAAATGTAAATGGTTTAAACATTCTAATTAAAATGCAGAAACTGTCAGGCTAGATTAAAAAAGCAAGACCCAATTATATGCTAACTACAGGAAATTAGCTTTAAATACAAAGACAGAGAAATAAAAGTGGAAGGAGGAAAATGATACACCATGCAAACA
TTCCAGCTTATTTTTCATAATAGAGTGTAATATAAATTGGAGCCATCCTGTACACCTACTTCCCTTTTCAATTTAATGTATCAGAGCATTTCTCTATGTCATTAAATATTCCTTTCTGACATGGCCTTATTTCAGTGCTGCTTTAGGAAATATGGGTTGTTTTCGACTCTTCACTATCATAGATTTATTACTTGTAGGGAATATTG
TCTCAGGGAAGCCGCTTGGAAGGAAAGAGCTCCCAGAGAGATGAGAGAGAGAGGAAGGGAAAAAGTCAAGGTTTTTTCCTTCCAAATATTTTATTTAAATATTAAATTAAAAAACATACATCAACTAATCATTTGGCATACATTTCTCATGTTAACATAAGAGATAAAATAATTCAGTTATGGTAAAAAAAAAAACTATGTACATC
GGCTAGGTTTAGTATATTGTAATCTCTAAGCAATCACTTAGAAAAGATATACAGTAAAATAAAACTGAAAAGAGATTTAGCCAAAAAAGACAACAGATACATTAAAATGGAAAATGGTAAAATATTAAAATAAGAAAAGGGAGCAGAAGGGACAATCAAAACCAACCGTAAGGCCAGACCTCAATGTTACAGTTCACAACAATAGC
AATCAGGCAGAGGTTCTGAACTGCCACCAGGAAGCCAATGCTTTGTTTTCAGCTATGGGACTACCGTTAATGTGGGACGCCTTACAGTGTCATAGACATCATTAAATGCTTTCAATGCTCAAGTGCCTGGTTATGTGCCTGGTACTACACTAGGCCACACAAATTCCACAAGCCCAGGGCAAACGGCTCCTTACCAAAAAGTAAAT
TTCCCCCAGACTACTGTAATAGCCTTCTTGGTGGCTTGCTTATTTAATTTTGCATTCTTGCCTCTTCCTACCCCTATCCATCTGCCATGCTGCAGCTAGAATTAAACTGTTTGTTTGTTTGTTTCTTTCTTTGTCTGAGACAGAGTCTGGTTCTCTTGCCCACGCTGGAGTGCAGTGGCATGATCTCAGCTCACCGCAACCTCCGC
AGGCAAGAGCTCTGAATAGGTTGTGACAAAAATGGATATCCAAATGGCCAGTAAACACAGGAAAAGGTGCTCCACTTCAGAACTCATAAAAACAATGCAAATTAAAACCACAATGAGCCAGCCCTCCATCCCCACAGAATGGCTACAATGAAGATCTCTGACAATACCAGGTGTTTCCAAGAAAGAAAAGCAACCAGAACGCTCCT
TTTCTAAAATATACTTGCATGGCAGATGGGTCAGCTCTGATACATATGCAGAGCCTGAATCACAACCAGATTAGTCCCACTTCCACACATGTCAAAATACATTAAAATAAGCAGATGTCAGTAACCATAACAGAAATACCACTGGCAAACAGAATTCTCAGAATTCCTCATCTATTAAAATGAAGGCAACACATAATTTTTACGTT
TTAAAAGAAATTAAAAACATAATCAAGAAGCTAGGATTACTATTTTGAATGACCAGCCAATTCAAAAATAACAGCAGAATGTACAAAAATGAAAACAATAATTAAAATGTAAAACTCAAGGGTAATTAGACACATGGAAAAGGAGAAATACTAAACAGAAAAGACAGCTTAAGAAACTACAGCAAGAAAGAAAAACAGATTAAAGA
CACCTTCAAACTATACTACCAGGCTACACTAACTAAAACAGCATAACACTGGTACAAAAATAAACACATAGACCAATGGAACAGAATACAGAACCCAGAAATTAAAGCTGCACACATACAGCCAATTGACCTTTGACAACATTGACAAAAATAAGCAATGAGGAAAGGACTCCCTGTTCAATAAATGGTGCTGGGAAAAATAGCTA
AAACAATCTAATGATGCACCAAGGAAATAGAAAAGAACAAACTAAACTCAAAAATACTAGAAGGAAAGAAATAATAAAGATCAGACCATAAATACATGAAATTAAAACTAAAAAATGCAGAAAATTAATGAAACCTCGAGAGCCTCAAGGTTATCTCCGTAGTCCAACAAGTGTCCATGCCCAGAAGAGATCTTGTAGACGACACT
CTACTCTTCAAAAGATACCTTATAAAGAAAGTAAAAAGACACGCCACAGGCTAAGAGAAAGTACTTCTAATCACATATCTAAAAAAGGACTTGTGTCCAGATTAAAGAATTCTTACACATCAATAAGACAACCCAATTAAAAATGGGCAAAAGATTTGAAGAGATATTTAACCAAAGAAAACATATAAATGTGTCCGGGCGCGATG
AAAAACTAATGCCAAAAAAAATTCCTGTTATCTCTCTTTACCCAGACTTACCTACTATTAACATTTTGTTTGCCTCATTTGCTCATCATTCATTTATTTAATTAAAAAAATTTTTTTGAGATGGAGTTTCCCTCTGTTGCCCAGGCTGGAGTGCAGTGGCATGATCTCAACTCATTGTCACTTCTGCCTCCTGGGCTCAAGCGACT
CTCCCTGCTCGCCTCCCACCATGAGTGCGAGCTCCCAAGGCCTCCCCAGAAGCTGATGCCAGAGCCAAGCTTCCTGTGCAGCCTGCAGAACCGTGAGCCAATTAAAGCTCTTTTCTTTATAAATAACCCAGTCTCAGGTATTTCTTTATAGCAATATGAGAACAGTCTAATACACTGTCTCTACAAAGAAAATTACAGAATTAGCT
ATTCTTCTATTCCCTGGCAGGACTCTGATGCCAGGAGTCTCATTCATTCTGGGCCTTAGCATTGTGGATTACCCCATAGGGGTCTCATGGCTTAAGCTGAATTAAATGTTAAAGGGATGATTTTACTTGTGTTAACTTTTTTTGGCATATTATTACAAGAGTACTTTTCTCCCTGTAACTGAGAATTCAGCACAGGAATCATGTGG
TTTTGAGTCAACTATTGATCCTTTCATTTTCTGCCCTCCACCAGTTTGGATGTTACAGACTCTGTTCTTTTACTGGTTTCCCCACAAGCACAACATTCTTATTAAACGAATCTACAATTAACCTGTACGTTTTACACTCGGGAATATCCAAGGACCTGCAAGCATCCTTACCTTCGTTAATGCCCCTTACAACTAATAGACTGTGT
CAAAAGGTTTTCCTAAGTGGCATGTATACATCCAAAACTACTCTTTTTTTGTAAAAACATTCATCTGTGGAGAAAACCAAGGAACCCCTTTCTCTTCTTTATTAAAAAGCAAAACAAAAACTCTTGTTAGAACCAAAAGATATTCCGAGTTCTCGTTTCGTGTCTTCTAAAAATAAGCTAAGCTGAAGAGTCTGGGTGTCCACATG
TACATTTAAGTTCACTTGTTTTATTTTTCCTGATTATTTTTAGGGAAAACCTTGAAAAAATCTAATTGCTTTATAACTATATAAAATATTTACTTCCAAAATTAAATCTACAAAATGAGGTCTATTTAAAGAAGCCTTGTGTATGTTCTGTCCTCTCCATGCTAACTCCTCCCTTCCTGAGTACTCCATCACAGTTTTTATGGTTT
AGCCTTTGTTATTGTTGTCATACATTTTCTATACTTGTTAAAACCCCATAGTACATTGTTACTATTTTTTGCCTTAAACAGTCTGTTATGCCTTGGAGAGATTAAAATAGAAAATCATGTCTTTTTTTTTTTTTTTTTTTTTTTGAGACAGAGTTTCGCTCTTGTCCAGGCTGGAGTGCAGTGGGGTGATCTCAGCTCACTGCAAC
GAGACTTGCTTCCTTCCTGCCCTTAAGGGATGTAATAGCTTTGTCCTCACTGTGCCCCTAAACTGATTTGGTTTTCAGTTACATATTCAGCCTCACATGGATTAAATGCTTAGATAATTCATTAACTATGGAGTAGTTACTGATTGGCTAATGTCATCTGGAAATACATGACTGAAAGCACTTTGTCAAAACCCTGTGCACATTGC
TCTTCGGATGGCACGGCCTGGTCCCTCAGGTTCTGATCATTTTCTTCATTTTCACGACTCCCTGCACTTTCTGGTTTTGGGTGAGGCCAATAGCAGAAGTATTAAAATATTCCTCCTTGGGCGTCTCATGGTGTTTCTGATCTGGGCTGAAACAGGAAGCTCTGTGAGCTGATGTGGCACCGGAAGTCTCTGGGAGCCTGGGCTGT
GAAATCTCTGGCAAAGCTTAAGTCTCTCTTCTCTGTTCCTTTCATTTTCTTTGTAACCCTTGCTTGTTTTTTTCTTATTAATTTGAAAGCCTCTTTATATATTAAAGATATTGACTCATATAATCCTCGTATACATAAGTCACAAATATTTTCTTCAGCTTGTTAATCTATTTTAATGTTTAATGGCATTTTTCTATGCAAGCATA
AAAGTGCTGGGATTACAGACGTGAGCCACCGTGCCCAGTCCGCAAAGTTTAATTAATATTAGTGCCCAGCTATACTGTATTTGTTCATTCTTGCATTGCTATTAAAAAACCCCTCAGATTGGGTAATTTATAAGGAAAGAGGCCTAACTGGCTTACGGTCCTGCAGGCTGTACAGGAGGCATGGTGGCTTCTGCTTCTGGGGAGGC
GAACATCAAGTCATACACCTTAACTATACACAATTCCTATTTGTGAATTATATCTCAGTAAAGTTGAAACAATTTTATAGAAATTTAATAATAGCCTAGAATTAAACTTCCAGACGGCCTCAGCGGGGGTGGCAGAGGAGACTTGTGAAGGCAGCTGAAGTGCAGTGGCTTCCCTGTCTTGCTCTGGAGGAAGAATCAGACGCTGG
CTGGGCGACAGAGAAAGACCCCATCTCAAAACAACAGCAACAACAACAAAACCGGGCTGGGCGTGCCTTCCCATCGGACACCCGACCTCGCAAGACTGTCATTAAAAGTCTCACTCTCGCTGTTCTCTGGGTTGTGAGTCCATTCTCTGGGTGTGGACAGGTGAGTTTGTTTCTCACAAGGTCCAGGACTTGAACTCAGGCCATGA
GAGGAGTCTATGTATTGATGGTGTTGGTGGAGACACAACTATCTATATTTGTCAAGACACAGAATCCAAGAAAAGGAAAAGTCCCAAATATATCATACTGATTAAATGAATCTAGGATTAAAAGCCATTCTACAAAGCAAGCTATGGACCCAAAGACTTTCACCACTGAATGCTGTAAATAATTGGGAGAGAAATAATGCTAGGCT
AAAGACAGAAATAATGCAAAGTATGTATTCTGGCCACAATAAAATAAAATTAGAAATCAATAATAGAAAAAAAACTGGGGAAACACACAAATATGTGAAAATTAAACAGCACACTCTTATATAACCAACAAACAAGTCAAAAAAGAAACCAAAAGGAAAATCATAAAATCATCAAGATGAATAAAAATGAAACCCAAAATACCAGA
CCTGACAGGAGGCTCCACAAGCTTCTCTTCCTTGTTGGTGTTTAGAGCTGGTGGCTGGAGATGCGTCATTCATGCTGGTTTATCTGTTTGTTTTTCCCTCATTAAACTTGTGTGTATGTTGCAGGGCCGTGTTTCTTCATCGGTTCTTATTTTAGCCCCAGAAATGTGGTGGAAAATATTTCAAGCAAACTTTTGTTGAGTAGAGG
GTAAATATGTATGACCTTATTTTGGGCAATGGTTTTTTAGATATGACACCAGAAGCATAAGCAACAAAAGGAAAAAATAGATAAATTGGATGTCATCAAAATTAAAAAGTTTTGTGCATCAAAGGACACTATCAAGAGAGTAAAACAACCCACACAAGGGAAGAACATGCTTGTAAATCATAATTCTGATAAGGATCTAACACCCA
ATACTAAACCAAAAAGTGGCATAGAAAGAGGGCAAAGATAAAAAGGAACAGATGGAACAAATAGAATACAATTAGCAAAGTGATATTTTGCTAATATTAAATTAAATGCAAATTAATTTATTAAATTAAATTAAATGCAAATCATCTAAACACCAAAACCAAAAAACAGAGATTTTTAATTGGATTAAATAATTCAGGACCCAACT
ACTAAAGAGGAAGCACCATATTATTATCTCAATAGATTCAGAAAAGGCTTTTGACAAAATTCAACATCCATTCAGAATAAAAACTGCTAGCAAACTAGAAATTAAAAGGAACTTCTTTTAAAGAGCATCTATGAAAAACCTATAGCTAATATCATACTTAATGATGAAAGACTATATGCTTTCCCCTTAAAATCAACAACAAAGCA
AAATAAACCTGATATGGTCTAGATATTGGACATGGCAAATGATGACTGTAAGCAGCTATTATAGACATCTTCCAAAAAATCCAAGAAAACTGTTCAAATAATTAAAGGAAAACATTGTCTTCATGAATGGATAAATAGGGAATCTCAGTAGAGTAATTGAAGCTATTTTTTAAAATGGGAATCCTAGAACTGAAAAGTACAGTAGT
TCCAAGAAAACAAGGAACAGAGCTCAAAGAGAAACTGAAAATGATAACTTTATGTTACAAAAATAACACTCTTACATTCACTCCTCCAGTTTTGTGTTTTATTAAACTAAACCATCACTTCTGTGATCTATGAACCCCAGAAGGACTTTGTATTTTGGTTTTTGTTGTCTTTTTTAGAGATAGTGTCTTGCTCTGTCACCAGGCTG
CACATCTCTAGCTGGTTTCTTGTTCCAATAATACTGGTATTTTTTAAAAGCAAATTTGATTCCTTGATCCACCGTGGCTGGGTGTTTTGTAAAAGGTAGAATTAAATACCAGGTGTGTGTTAGATAATTGAACCAAGCTCACAAGGCACAGGTCAGTGAGTGTGACAATTGTCAGAGGCAGGCAGAGACCGTGATGGCCTCGGCTC
ACGCAGGTGTTGGGAAAGCCGACTGCTTTTGCTGCTGTTCTCTTTATCAAGTTTGTCACAGCACATAGACAAGAAGTCTCCAACGCACATGTGATAAAGAATTAAAATCACAGAGAATGCAAACTCATCCATCAGTATTTAAAACCTGAAGTGGATGACTAAGGGACGATGGCCCTCCAAAAGCTGGAGCCAGCTGAGCTGGAGAC
AGTGGCCATTAAACATTTCCAGATACGGCTTAATTCAAAAACCAAATATTTTAATCCAAGTATCAGCATTCTGATATGCAGATTTATGATCCAGCTCAGTATTAAAAACTCACCAGTGGGCCTACAATCTCTTTCACGCGGTGCCTGACACCACTGCTTTCAGAACCCACTCTTCTACCATCTTCTCTCTGATGAGCTAAAACGGC
CGTTGTGCATGCAGTCAGTCCACCAAAATCTTATGTGGTGTGTGACTGTTTACCTTTCTAGATCATTACAGACTATTTTCTGATTCATTTTTTCCACGTGATTAAAGCCCAAATTGAGGATTTCAGTGGGATTTAATGCGCTTTCCAGATCCCTTGGGAAACACAGAACATTTACCACCCGCAGCTTCCCAGGGTGCAGTACAGCT
AGTACAACCGTTATGACTCTTTACAGAAACAGGATGATTACTTAGAGCAGTCTGGAATTAAAAGTGCATATGTCTTTCCATGAAGAAAGATGGTTAGGGAATTAAACTGATACAGTCACAATGGTATCAACTTAGGAGAAATGACAGCCGAGCCCCAGAGCAATGGAAAGGGCTGTCCACAGGACCAGACAGCCACAGTGGGCTGG
CAAATTTAGTCAGATCTCAATCTTCATATGTTAGTTGCCTTCTTATTAAATATTCTGTTTTCTTTATCGTTCTTTATTTGTATCTCCACCTTCATTTCTGATTAAATTAAGAAGTTTTGTCTCTTCCATTTAATAATTAATGTATTTAATAACCAATTCTACTCTTTTGTCTTCAAAATTATTTGTTTTTATTTTGATCACTCCCG
TTCTGTGTACTCGTATATTTTGATATCTTTCATAACAAAGACCTTTCTTTATAAAAGCAATTGAAGAGAAAATGCTCAAAAGGGAAGACCATCAAAAGAGATTAAATATGTGCATGACTGAATATCATGTCAGTTGTAAAGAGAAAAGCCAGTCTGGCTCAGATTTCTTTACAATGACAATGGTACTAGAGGGTCGTGGAGCATCC
AACTGCCTTGGCCACCTCATTTGTAGATAGCGAAATGCAGGGTTTGTAATGATTTTTATTGAAAAATTGAGCATCTGATTATTATTGTGGCACTGGCTTTATTAAACAATGTAGGTTCTGTGATAACCTTTCTTAAATGTTGGGCATTGCTGCCATGTTATATTCATGAAGTTCATCAACTTCATATAAACTGACATTTTTCATTC
GTGTTTAACTGCACACGCGTGCATAGTCTTGGCTTTATGCGAGGTAGAAAATGAGAGTACTTAGTTTTTGGCAGAGCAGAGCCTCAATTTCCACAGTCTAATTAAATTATAATGATAAATATCACTTTAAAAGGAAACAGTTGCTTCGTTTAATCAATATGATTATTACTGGCACAGCAAATCCATCAAGTGCTGTGAATGATAAA
AGTTGCCCCAGCACTGCTTTGCCATGATGATTGTGTTTTTTAAAATACTTCCAGTTGCTTACTTCTGTTTAGTTATCTCAGTGCTAAATATTGTTAATTAATTAAATATAAGCAGCATGTTCTAGATTTTATGTGTCTGGAATTCTTACTAAAAATCTTCCTGGATATGACTTCCAGTCATAACGTTATGGATTTTATTGTAAACA
GTTATATTTTTTACACCTGCAACAAGCAGTTGAAATTGAAATGTGTAAAGCAATACACTGAAAGCTGTATATTGAAAACTGTAACACATTGCCTAGAGAAATTAAAGAACTAAATAAATGGAGAGATACATCATGGTCACTGGTTGGAAAACTCATTATTGTCAAGATACCAGTTTTCACCAGATTGATCTATAGACTCAATGCAA
GCACTTTCTTGTTTACTGTTTGAAGGGACGAGTACCAAGCCACAAGAACACTTCTTTTGGCCACAGCATAAGCTGATGGTATGTAAGGAACCGATGGGCCATTAAACATGAACTGAACGGTTAAAAGCACAGTCTATGGAACGCTAATGGAGTCAGCCCCTAAAGCTGTTTGCTTTTTCAGGCTTTGGATTACATGCTTTTAATTT
CACAGAACAACCAGAAAACAAATAATAAAAGGGCAAGAGTAAGTCTTTAACTTATCAATAATAACAGTGAAAGTAAATGAACTAAACTCTCCAACAAAAGATTAAAAAACAAGACCCACCAGTCTGTTGCCTGCAAGAAACACACTTCACCTATAAAGACACACAGTGGCTGAAAATAAAGTTATGGAAAAAGATATTCCATGCAA
GATAAACCATATGATTGGCCACAAAACAAGCCTCAATAAATTTAAGAAAATCAAAATTATGTCAAGTACCCTCTCAGACCACAGTGGAGTAAAACTGGAAATTAAATCCAAAAGGAACCCTCAAAACTATACAAACACATGGAAATTAAATAATCTGCTCCTGATCTTTGGGTCAACAATGAAATTAAGATGGAAATTTAAAAATT
TGAAGCGTCCCCAACACGGGGCTCCAGGAGAGAAAGCACCACATCTCAGGGAATGAAAACAGAGACGGGGCCGCCCAGTGCACTCGGTGGCTCGGAAATCATTAAAGAATGTTCTGAGCCCCCGATTTTGGCTGTAAAAGGGACTGGCCGGCTTGTGACCGCTCCCCTGTCTGTGCCTTGAGACGGGAGTGTTCAGCGTTGGGGGC
GGATTTCCAAAACGCCCAGTCTTTCAAAAACGATATGAAAATCTCCAAATCGGACATTTAAAATGATTCATATTATTATTAGGAAAAGCATATAAGATGTATTAAAGAAGAAGCATGGTTTGGCTCCTTTTTAAACATTTTAATTAGTGGACTTTGTTACTTAGAGCAGTTTTAGGTTTACAGAAAAACTGAGTCTCAGGTCCAGG
TCCAGCATTGGGACCAGGCTTGGCGTCCCTTGTGGCTTCCCTTTCAGGACCCCAACCACACCAGAAAGGGGGGATGACAGCGGCAACAGCCTCAGAAACTATTAAACCGGCACAGGCAGCAAAGCAGGGACCCGGGTCGGGGCACAGTTCCTGGCAGGGCGATGTGCCTTCCTCTGTCCACTGTGCTGCAAGTCTGATTTTGTCAT
CTCCCCACCAGCGCCCGGGCTTGGGTGTTTGGTGCTTCCAACTTTTCAAGAGAAGCTTGAAATCTGTAATTCTTATGTGAAATCCTGCCTTTCTTAACTAATTAAAGACTTAAAATTAGCTAGTTAAAATTAATTAAAATTGATTAAATTTGTACTAATTAAAACTAACTGAATTCTTCTCAAAACACCGTGCAGACGAAACCAGT
GGGTAATATTGGTTTAATATATCTTTTCTTTCATTTTATTTTAAATCTTTCTGTGTCCTATGTCAGCATATCTCTTCTAAAAAACACACATTTATAAAATATTAAAGGTACATACATACAATGTAGAAAGTGCAATCAACACAGGAGAAGTAAAGAATTCTAACCACCCTGAGCTTCCCTCCCCATGCAATAAATCGTAACAGCTT
TCCTTCCCACTACGTCCCCTTCCCACCAAAGCAGTGACATCAGCTCCATCTAGTTTGAAAACAGAGGCTGGTTTGAGGGCTGGAGCCAATTAGTTATCACATTAAAATGTGTGCTATCCCTGGGGAACTTCTTGCAAGGTTTCACTTCTTTTCTTTTTTCAAAGAATCGCACTCTTGTTGGCGGGGACCAGCAGAAGACGGAGACG
CAAAAAGATAATACACCACAATTAAGTGGGTTTTGTTCCAGGGATGCAAGGATGGTTCAACATATGTAAATCATTAAATGTGATTTACCACATAAACAGAATTAAAAACAAAAGCCATATGATTATCTCAATAGATGCAGAAAAAGCATTTAATAAAATTCATCTTTTCATGAAAAAATCCTCAATAAACTAGGCATAGAAGGAAC
CATATATATGTATGTATGTATGTGTGTGTGTGTGTGTGTGTATATACATCACAATTCACTAATCTGTACACCTCAAATAGATGAATTTGATTGTACATAAATTAAACAGAGAGAGGGAGAATTCTGCCCTCAATTAGAATACAGTGAGTCAGAGCAGGCCAACATTACCAATGGAACAAGTGGATTTATAAAAAATGGTAAATTGC
AATAGATAAAAGGCTGTAAAATGACAAGTCAAATTGAAGAAGCCAGAAAGGATATAAGTATATGAAAACTTCATTTTTGAGACGAATCCATGAAATGTGAATTAAAACAGTGAGATACCATTTCACATTCATCAGCTTGGCAGGCATGAAGTCAGTTAATATGTACTGGTGAGATGTGGGGACCTTGCTCTTGGGAGTGCACATTT
TCACACAATGCACTGTGGTCCCAATTCTAGTTTTGTAAAACTACCTTGAGATGACTCCTTTTAAAATTATCCTTAAGATGTCTTTCTTTTTCTAAAGCTTATTAAAGGTCATTTTCAAAACGTTTTCAGCAGGAACTTGGTGTATATTTGCAGTTCTGCATGGAAAACTAATGGAGTCATGATGGCTGCTGATGCTGATGAAGTAG
AAAACAAAGCTCCTGAACTAATGAGTAAGTTTATCAAGGCTGCAGGATGTAAGATCAGCATACAAAAATCAATTGTATATCTGTATACCAGCAACAAATAATTAAATATTAAAGTAAATTATTAGTTTTTTGTTAACCTATTTATTTAATTATACAAATTTATGGGACACGTGAAATTTTGTTACATGTGTATAATGTGTAGTGAT
GCTGTGTTCCTGAAGCGTCCTGTCTTCCATGGTCAGGATGCTCTTTCAAGACAGCCCTGATGGCATCACCTCCCTTCACTCGCCTCTTCTTAGCTTGTTCATTAAAAACAATTGTACTTACTGAGTGCCTACGTTGTCCTGTGCCCGGGCTGCCCAAGGTGGTGTGAGTGTCAGGGCACGTGGCCCAGAGGGCTCTGCAGAGACGG
AGCCCCACCACCCAAGCTTTAGGGCCAGAGCACGCCTTGAGTGATTCTGCCATTGTTCTCCCCATCCGTAACAGGAACCCCACACCGAGAGCTGCTCAAGATTAAATTAGTCAGCAGTGCCAGATGCAGAGCGAGAGTTGTCTTAATGTGGCCACCGTATCCTCCTCCTCTTCTTCCCTGACCCCTCCGTGTTCATAAGCTCAGTG
TGAGATTTGCAGAGCAGCTGTTATTAATAGAAGACTGGAAGCTTCCATGGTGCTTTTCTTGCAGGCGTGTAAAATTGAAGACTTGGACAATCACTTAATCATTAAACACAAAAATAAAATGATTGTTTAGTGACATAGGTAACAATAGTCAGGAAGCAATTTGTATCTGAGCTTGGTATTTAGTAGAAATTTTTAAAGCATCGGTA
GAACAAAGTATTTTGACCATGTACTCATAGGCCAAAGATCCCTCAAAATTATAAGTAAATATTATAATTGTATAATTATCTATTTATATATAATTATATTATTAAAAAATTATAAATAAGCTCTACACAGTAGGTTTGCTTTTCACACAGGTAGGGATTAGCAACCCTGAAGCTGCTTTCTGTGTATTCTCGGATGCAGCAAATAG
GGTGATCTGTCAGCCTCAGCCTCCCAAAGTGCTGGGATTACAGGCGTGAGCCACCGCACCCGGGCTACAGATGTTATTTTTAAAATTACATAAACTTACAATTAAATACATTAAGTTAAATACCATGGTCACAAAGGTGCCTTCTGCCTCTGCATCTGCGCGGTGGAAACACCACTGCAGCGTTCAGGAGCTTCCTGAGGTGGTGT
TATCATAAGGAATAAAGAAGAAAGATAAAGAAGTCAACTCGTCAAGAAGACAGCATCTGAAATGAATATTCACCAAATGCGAAATTCTCAACATCCATGAATTAAAAACGGACAGAACTGAAAAGAGAAATGGATTAATCCACAATTATAATACTTATAATGGCGATTTCAACCCCCTTTCAGTAACTGTTAGAACACATAGGCAT
TTTTGGCTATTCGAGGTCCCTTGAGATTCCATCTAAATTTTAGGATTTATTCACTATTTCTGAAAAAAAAAACAATCACTGGGATTTTTATAGGGATTACATTAAACCTCTAGATCAATTTGGGTGGTATTGACATCTTAATATAGTAAGTCTTCCAATCTATGAACATGAATGTCTTTTTTTAAATGTCCTCTTCAATTTCTTTC
GGAGAGAATCTGTGTGACCTTGGGCTTGGCAAAGATTTCTTAAACTGAACATAAAAAGCATAAAATACAAAAGAAAAATCAATAAATTGGACATCATCAAATTAAACAGTTTTGCTCATCAAAAAACATTATTATGAAAATGAAAAACCATGGAGTGGGAGACCGTATCTGCAAAACATACACCCAAAAAAGGACTCATATCCAGA
ACACTGAACAACTTTGCATGAATCAGTGTAAAGCTGAGTGGAAATGGGAAGACTCCCCAGACTGATACAAAAATGGAAAATCTGCTCAGTCCTATAAACTATTAAAGAAATTACACCGCACTCCAGCCTGAGTGAGAGAGCTAGAACCCATCTCAAAAAAAAAAGAAAGAAAGAAAGAAAGAAAGAAATTGAACTTCTAATTTAAA
AGAACGGACTAATACACCAAGTTTATGGAATAAAAATTGAAATAATCAAATCTAAAGTTTCAACTTAAAATCATGAGCAAAACAGACTGTAAATCCAAGCATTAAAACATAAACCTACACTTCCGAGTTCCCATCACACATAAGAGGAATACCCGGCCCTGGCCCACAACCCTGCCCTGCCCACTCCACCTCTTGGAAACCCCACA
GGACAGCCACGCAAGTTAAACTCTAGATTAAATTCCTCCCGCGGTTAGCCTGACCCGTGCCCGGGACTCAGTGGGGACAGCCACGCAAGTTAAACTCTAGATTAAATTCCTCCCGCGGTTAGCCTGACCCGTGCCCGGGACTCAGTGGGGACAGCCACGCAAGTTAGACTCTAGATTAAATTCCTCCCGCGGTTAGCCTGACCCGT
GGACAGCCACGCAAGTTAGACTCTAGATTAAATTCCTCCCGCGGTTAGCCTGACCCGTGCCCGGGACTCAGTGGAGTCAGCCACGCAAGTTAGACTCTAGATTAAATTCCTCCCGCGGTTAGCCTGACCCATGCCCGGGACTCAGTGGGGACAGCCACGCAAGTTAGACTCTAGATTAAATTCCTCCCGCGGTTAGCCTGACCCGT
CTCAGCCTCTTAAAGTGCTGGGATTACAGGCATGAGCCATGCACCCCTACTTCTTTAGTGGGAGTCTGTGCCACAGCTGTGGACACAGGTGTCCCTAGTTATTAAATTAGACTTTGTGGTATTTTCCCCATCAGGATGTTCACACTTCCATGTGGCTAAAGCTATTGATCTTTTCTGTTCTGGCTCCTGAGCTGAGATTTTCTTAA
AACGTTGGTTTAGATAGCATTTGAATGTCCTAAATGCGTTCTCAATTGAATGTCTTTGCCTTCTGACATTGGTATTCTCTGTGCATGCCACTTACTTATGATTAAAACATATGTGATATTTTTCTATAATTGTGTGGATTTTAGAAAAACCTGAAAATAACTTTTTTTGAAACGTCTTTTTTGATACTGACCTCACAGCTTAGAAG
TTCTAGTTTGCTTTTTCTGGATCTATTGAAATAGTGATGATATTTTTCTCTTTTATTCTACTAATAAGGTTAACTTTATTGAGTGATTTATTTCTTGGAGATTAAACTAACCTTGCGGTTCTAGGATAAACCATACCTGGTAGTGATGTACTGCCCTTTTCATATGTTACAGATATTACTGAATTTGATTTGCTAATATTTTGTTA
AAATTTATCTGCTACAGTGAGCTTGACAGTTTCTCAATAGTTAACGACTTCTTTGATGAGATTGGTGACAATATAATGAATGAGTATTTGATATTATATAATTAAATGTGTCAGCATTTGGAAGATCCACATAATTTTGTGAACTAATATTTTCCAGCTCACCATTGCACCACGTTACAAAGTCATAGTGCATGGGTAAAAGATTC
TATGAAGGAGGAAGGGTTAATTTAATAGCTGGTACTATCCTTCTGCAGGCAAGAACCCTCTTCCTCCTCCCCACCATTAGTGAACATAAACTTCAGAATAATTAAAGTTCTAAATATGTTTTTAATTATAAAAACATACAATTCAGGAGACTATTTGAACACCCCTTTGAGTAGGAATTGTCTTCATAGGCAAGATAGGAGACCTG
TCATCATCCATGACTAAAGCTCCTTTAATCCTTTGGTTAGTTGTCGGTGACTGTGATGCAAAAATCGAAACAAATTATTGTAAGCTTTTTTATAGTTGGGATTAAAAAACAATATTATAAACTATGAATGCTTAAAAACAGAATGTGTTCGTGGTGCTCTGAATTGCTGATTTTAAAGTTTTGATTTTGCTTGTAGTTCAGCAACC
AAAATTTGGGGCAAAGGCTCAAGGGGACAAATCAGGGAGGGAAGAATTGAGTAAAGCAAAGGAGAAATGGGTCTAAGTTCCTAATAACCTTGGAATGTGAATTAAAACAGAAAAGTGCCATTTTCTCTGCGAGACACATGACACCCTCCATTGCCTCTGGAATAAAAATCAACTCAACTTTTCTACATGTGTAAAGCAAGGACCTT
AAAAATTAGAAAATACTTGGAAATAAAAACAATGTACCAAAACTTATGGGACCCAGCAAAAGCAGTGCTAAAGAAGCAATTTATAGCTATAAATGCTTACATTAAAAACCAAGAAGGACCTCAAATTAACAAACTAACATTACAACTTAAGAAACTAAAAAAGAAGAACAAACTAAACCCAAAGTTAGCAGAAGTAAGGATTAGTG
AGGAGCCAAGGTGCAGCTTGGGCTGTTACCCAAGGGTGGCGGCCCCAAGCCTTGGCAGCTTCCACGTGGTGTTGAGCCTGTAGGTGCACAGAAGTCAAGAATTAAAGTTTGGAAACCTCCACCTAGATTCCAGAAGATGTATGGAAATGCCTGGATGCCCAAGCAAAAGTCTGCTGCAGGGGTGGGGCCCTCACGGAGAATCTCTG
TAACTGGAATACATCCACAGGTATATTTAGCATCTAGTAGTTCTATTGAGTGCTAATGTAAATAAAATTTAAATCATAGGAGGAATAAACTATTTTTGGAATTAAAACTTAAGACAGACTCCATAATAAAATCAAATAATTTGATGTAATTCCTGTAACATATGTACTAACATTAAGTTCAACATTTAAAATTAATTATCTGTTAT
AGAAAATTTCCTAAAACTAGTAAGTGAGTTTAACAAGATCACAGAGTGCAAGGTCATCATACAGAAGTCATTTTTATATCTTAGCAATGTACAATTAGAAATTAAAGAATATCACAGTAGCTTCAAAAATATGAAAGGCTTAGAAATCTAACAAAATGTGATCTGGATGCTGAAAATGATGAGATGATAATGAAAGAAACCCCAGA
CATACGGAATGCATTAATTATATTTTCTTATTTTCTGTTTTCTTGATGTTCTAGCATCTGGGGTTTACTGGGAAAAGATTGCCTTTCCCAGGGCCAGCCAATTAAACTACCAGTCCAGAACCAATACTCCTAACCACCTACTTTATCTGGCTCTGATACTGTAGGAGACAATACCGCTCTTCCCTAATCACCCCAGGGCCGGTGCC
AGAAAAATACAGCTGCCATTAACCCCATCCAAGGAGTTTCTTGCAAATTCAGCTGCCATGAAGACAGCGTACTCTTTCCCATTAGCATTGATAAATGAAAATTAAATTCTAAGCTCCCAACTGACTGAACAGACCCACTCTTGGCTGAGGGGACCCCAGAGTAACTTTCAAAACTGAGTTCTCAGCTTTGCTAGGATGGGATGATG
GTCTGATTGAGTTTAATTTACATATAATAAATTTACCAATTTTAAGTGTACAAATGAATGCATTTGGACAAATATATATAGTCATATACACAACACTACCATTAAAATACATTTCATTACCCCCAAAACTCCCTCGTATGCTGCTGTATTCAGTGCCCTCCCCACACCACAGCTCCTGGCAGTTGCTTTTTTTTCACTCTAGTTTT
TCTGTCATGAAGAGTGGCTTAAAATACTTGAAAAAAACTGTAATGCAAATACCATAATGAAACGAAATATAATTTATTTGATTTTGAAGATGCTGAGAATATTAAACATAAATCTAAAATGAAGACGCTGGAGACATAAAATGGTGTACAATATGAAAGAATCAAAATAGAACGTAAAAAAGAAAAAAGACTGGAAAAAATCAGTA
GGAAAAAAAATACACACACACACACACACAAACACACACACACACACACTTTATGTAAGCACTAATGATAAAAAAAAAAAGCTGGTACAGCTATATTAGCATTAAAAAAAAGGTACACGCAAGAAAAGAAGTATTTATTAACAGGTAAAAAGACAGATGTTTTATAAAAAATAAGGTCAATTAATCTAGAAAACAAAACCTATACT
GAGCCCTGAATAGAAAATGGTCTATTTAAAAGAGATCTGCGGTGCAGGTTTTGTCTAATGGAGTGAACATCAATAAAATTTATAGAAAACCCACAAAGTTATTAAAGGAATTGTACTAGAAAAATAAAAGCAGCCTGTGTTTGTGGTTAAGCAGTCTTCTTAGCCTGTAGAAATTCAGGGGCCCACTGGCCTCCTTTCATTTTGTA
TTTCTCAGGGAGGTCGAACCCCTTCTTTAGAGGGATCCTCACACGCTAGGTAACTTGTCTTTCTAAGGAGTTAAAGTTCAAAAGTTCTCTTGTTCTCAATATTAAAAGATTAATGTAGGACATTCAAAGAATGTGAGAAAGAAACGGACATTTATTTCCATTTCTCTTAAAAGATAAACTATAAACCATCAACTATTTCTTAGGTC
TAGCTTAAAACACATTGTACAACTGTGCAAAACATTTTTAGACATCTTTATAAACTTTTTTCTCTAAAAATTTTTTATTTTTTACATTATAAACTTTATTATTAAAAGCTAAAACCTGTCAATAAACTAGGTATTGGTGGACCATATCTCAAAATAATAAGAGCTATTTATGACAAACCCACAGCCAGTATCATACTGAATGGGCA
ATGAACATCACAGGGTCACTATTCGGAAACACGAGCGCCACCTACAACAGGACAAAGAAATGAATATTCCAAATTTCCAATTTTTACAATATCTAGTTAAATTAAAAGCTAGTTATAAATAAAATTTTTGTAAGCCCCAAATATTGTAATAATTGTGCTTGAAACCATAAGGGACAAGTCCAAATAGTATTTAACTGAGTAGAGAC
AGATAGGACCTGGTGGCCCACTCACACAGGAGGAAAGCAAGCAGAACCACCACTTCAGCCTAGGGATCCAAACAACTATCACTATGTTCAAAGAAAAAGAATTAAAAGATTATTTGATTATAGGCTGGGCGTGGTGGCTCATGCCTGTAATCCCAGCACTTTGGGAGGCCGAGGCGGGTGGATCATGAGGTCAGGAGATCGAGACC
TTCCTTCTCCGAGAAAATTGCTTCAGACAACAAAATTAACTGTACATTAAGGTTTCTTCAAGTCAGCATGACTGTGTGTTTCATTATGGGTTTTACAATTATTAAAACATTATTTTAAAATTGGATAGTGTCTATAGCTATATTTAGCAAAAACAATAATTTGACAGCCATTTCTAAGATTTTTTTCAACAATAAACTTCTTTTAA
GAATGTCCACTGTCTCATTCATTTGTAATTAAAAGCGGGCTTTTTAAATGTGTAGTAAATATTTTATCTCAGTTTTTAATAAAATATGAAAAATATGTTCATTAAACTGAATACATACACACACATAGGAACTCCATTTATGGCACTGACAAAATTATAGCACTCAGACCAACTCTTCCAATGGGAACAACTAAAAAGATCACATT
AAAGAGCTGGAATTACAGGCGTGAGCCACCGCACCTGGCCTGAATTCATTTTTATACTAAATAAATGTATATCACATCAGCCAAAATAATACATTAAAAGATTAAATATGTGATTTGAAAAACAAAACTGCAGCTCTTGAATTCTATCTTTTTTTTCAAAAGATGGAACAGGTATCCTGGCCCCTGACCTGCCCTGATGATAAGAG
GGGGCAGGAACCCTGGAGACCACCAGGTGTGACTCAGAGGGGCAAACTTTCCTGATGGCTTGAAGGCTGAATCAAAGCATTTTAATTTCAAGAAGCAACTATTAAAATGTGGAGTCAACACTGATACAGCTGCCAGGCGCAGTGCTCATGCCCACAGTCCCAGGTACTGGGGAGGCTGACACAGGAGGATGGCTTGAGCCCACGAG
AATCCCAGTACTTTGGGAAGCCGAGGCAGGTGGGTCACCAGAGGTCAAGAGTTCGAGACCAGCCTGGCCAACGTGATGAAACCCCGTCTCTACTAAAAACATTAAAAAATTAGCTGGGTGTGGTGGCGGCGCCTGTAATCCCAGCTACTCAGGAGGTTGAGGCAGGAGAATTGCTTGAACCCAGGAGGTGGAGGTTGCAGTGAGCT
CAACGCCTTCCACTGACAGTGGTCAAAGGCGTGACCTCAGCAAAGGCCAAGGAGCACCTGCACATTTAATAAAAATACGGCAAAGGTGAACGAGGTGCTGATTAAAGGTGAAAATTATTGATACGGTTTTTCCTCCATTATTCATCATTTACAAAAGAATACACAAACATCCCCAGGTGGAACCTGAGGCTAGGGGAGGGAAGGGG
AGCCAGTCTCTTTAAATTTAGAACTTAAGTTTTAGCAAATAACACAATACGAAATAGCCCAATTCCAAAATCTGTTAAAACTTCCCTAATATACCAAGTAATTAAATAACGAAGCTGCTGCCCACCTCCAGCTGTTTTTCTTTCTCGCTCTCTTTGAACTTGAACTCCAAGTCTTCTAAACACCGGCCGTGCTCGGACTGCAGGTC
CTTGAACTCCTGGGCTCAAGTGATCCACCTGCCTTGGCCTCTCAAAGTGCTGGAGTTACAGGCATGAGCAACCTCGCCCAGCCTCAATTCATTTTAAACTATTAAAAAGCTGTCAAGGCCAGGCAACCACTGCACTCCAACCTGGGTGACAGACTGAGACCCTAACTCAAAAAAAAAAAAAAAAAAAAGCTGCCCAGATAAATTTT
CGCAAACTTTCTGTCTCTGTATGTGTGATCAGCTGGTGAGAATCATCTCACCAAATGCCAACAAGGCCAAGTTTGTGAGTTCTATGAAGCAAAGTTGTTAATTAAAAAAAAGGGGCCGGGCGCGGTGGCTCACGCCTGTAATCCCAGCACTTTGGGAGGCCAAGGTGGGCGGATCACCTGAGGTCAGGAGATCAAGACCATCCTGG
GACCAGCCTGGGCAACATAATAAGACCCCCTTCTCAAAAAAAAAAAAAGGTTGAGGGGAGTCTTTGCTAACAATTGGATTTAGGGAAAGAGGGGCCAGGAATTAAAATAACTACAGGAAGTAAGATAACTACAGGGTATGCCCAGCTGTGCCCTTGGAGGCCTGTCTGGAGTACAGTCAGTATTTAGTGCACGGAGAGCTTTGGCT
CAAAGCCAGACCGAGACATCACAAGAAAAGGAGATTCAGATCGACTTCCCCTGTGAGCATAAAAATACTTAAAATATTAATAAATTGAATCCAGCGCTATATTAAAAGGATAATGTGTCAAGACCAGAAAACTGTCAGAATGTTGATAGGTCCGTGGCTGGAGAGTACCTGACGTCAAGAGAAGGTTTCCTTGGAGCGGGAGGAAG
ACAAGAACTTGGGCAAAGGCGCCACTGGCCATAGAGGTTTCAGGCCAGAAAAGTGACACCCTAAAAATCCCATAACATTATCACAAAAATTCTAGCCAATATTAAAAACTAAAATCCAATAGCATATTAAGGACCACTATACCAGAACTATAATATGAAGTTAAAGTACAGTGTTGCCACAAACACTAGGGAATACATTAATGTAA
ATCATTGCTGAGAATTAAAGACCTAAAAAGTAGAGAAATATATTGTATTCACGAATTAGGAAACCCTACTTTTTAAGCTTAGAGTTTTTCCTCAAAACTCATTAAATCTTTGATATTTGGATTTAATGTGATGCCAATCAGTGTCTTTTTCATGGACATCAAAAAGCTGATTCTAATATGTATATGGTAATTCAAAAGGCTTTGAA
ACCCTTCCAGTCCATGAACATGAACATATCTTCATTTAAGTCTTGAATTTTTCTCAATAATGTTTTATAGTTTTCTGTGAACAGTTCTTGTGCATCTTTCATTAAAGTTAATCCTAAATATTGTAATATTATTTTATTTTGATGCTACTAATGGTGTTTTTTCCATTAAATGGTTTCAGCTTTCCAACTGTTGTTTGCTAGTGCAT
CAATACTGTAACTGTCACAACACGAGATTGGAGAGGACCTCTCACTGTAGTTTTAATTTTTATTTCTTATTCCAAATGAAGTTGAACAACTTTTCATATAATTAAAGATCTTTTTTTTTTTTTTTTTTTGAGACGGAGTCTCGCTCTGTCGCCCAGGCTGGAGTGCAGTGGCGGGATCTCGGCTCACTGCAAGCTCCGCCTCCCGG
AGCTGATGGTCTTTCTGCTTGCATCTACGTGGACAACTGACTCTAAACAAATTGCCTGTGACTTTGCTAGCGTCCCTTTCTCCTAGAAAAGCAACCAATTATTAAAGTTTACTGATCGGTCCCTAGGTCATTCAAAACTTAAATTCAGCAACCTGCATGGGGCAACTGGCCACGAAACCCTGGCCACGAGGGAGAAACTAAAACAG
GCTTCCACTTCACAAGTGAGACGTCTACATGAAATGTTTTGATAAAATTGCACTTACTTACGTATTTCCTTATATCTACACTGATTTTAAAACAATATTTATTAAATTATATATTAATTTAAATACATTGCTGGTTTTCTAATTTCACTGATAGTGAACAAATTTCATCTAATTTCTTCAATTTCAGCATGGTCTTAGAGGAGAGA
ATCAGAAAACAAATTTAGTCCATAAAAATAAAGAGATGGCAGACACATTGGGGTTATTGGGCAGGTACTTTTAAAGGAGCTATTATAAATTTGTTAGAAAATTAAAGGAAGGCTGGGTGTGGTGGCTCACGCTTGCAATACCAGCACTTTGGGAGGCCAAGGCAGGTGGATCACTTGAGGCCAGGAGTTTGAGACCAGCCTGGCCA
TCTCAATGTATTTATCTTCAACAATTTCTGTTGGCAATATTTTGTAGTTTTACGTGTTCAAGTGTTGAACATCTCTTGTCCAATTTAGATTTCTAATGTTATTAAAAATAATATTTTTTTCATGGAGAGGAGCTTCAAGATGGATGACGAGATGCAATTTATGCCCACCTCCTCCACTTTGAAGAACCAAAAGAATGTACGGTCAC
TAGGCAGACGTGGTGGCTGCGTAGCATGAAGACTGTGCTCAATGCCACTGACTTATACACTTGAAAACGGCACAGTTTATGTTATGTGAATTATGCCTCAATTAAAAGGGGGGAGGGGAGTGACCCCTCACAGAGCTGCTGTCAGGGTCAAAACTGAGTACTGTGTTAGTGAGTGAGTGTGTGTGTGAAAGTGAACATGTTTCTAG
AAAGGAAGAAATAAAAACTTAGATTAATGAAATAGAAAAATAAACATCCCATAGAAAAAAATCAACAATTGAAAAATTCATTAAAATAAACTAATAAAAAATTAAACTACACAAGTACTAGAATAAAACATGAGTAATTTCCTCTTTAATCTGGGTGTAGAAAAAGGCTTTCTAATTGTGAATTAAAAATCTAGATAAAAGATAAA
ATTACAAAAAGTTTTCAAAAATGGATGAAAATTTAAGCCCATACATAGATTCAGAAAGGTCAACAATCCCCAACCACAAATAAATAAATAAATAAATAACATTAAACTAAACCAAGGCACGTCATAATCAAATTATGTAAAAAAAAAAAAAATCGTAAAGGCAGCCAGTAAAAAAGAAACATTATGGCAAGAGCAGCTAAAATCTA
CATTCGTAATAGCAGCAAAAATAATAAAAAACTTAGGAATAGATTTAATTTTTTAAAAATGCAAGACTTATACACCAAAAACTACAAGAAAGGGAAAGGAATTAAACAAAACCTAAATAAATAGAAAAACATCCTATGTTCAATGTAATATTATTAAGATGGCAATATGTCCTAAACTAATCTACAAATTCAATGCAATCTCTATA
CAAGCTCTCTTCTCTTGTCTGTTGCCATGTGAGACATGCCTTTCACCTTCTGCCATGATTGTGAGGGCCTCCCCAGCCATGTGGAACTGTGAGTCCTTCAATTAAACCTCTTCCTTTTGTAAATTGTCCATTCTCAGGCATGTTTTTATTAGCAGTGTGAGAACAGACTAATACACTGGGTAAGGGCTAGAGTTCCAGATATGACA
CATATTTGCAAATGTGATAAAAGACACATATTAGAATATAGGTATATCTCAGAAATACTGTGGGTTCATTTTTCAGGTACCATAATAAAGCAAATATTAAATTAAAGCAAGTCACATGAATTTTTTCATTTCCCAAGGCATATAAAATTTATGTTTACACCCTACTGTAGTCTATTGTGTGCAATAGCATTATGTCTAAAAACAAT
TTTCAATTGAACTGAAAATGCCTTTATTTCACCTTCAGTTTTGAAGGATATTTTTGTTAAATATGGAGTTCTAGGTTGATAGTTTATTTTCTTTCATCACATTAAAAATATTGTACAATTGCCTTCTAGCTTCTATTATTTTTGGTGAGAAGTTGTTTGTGATTTATATTATTATTATTCTTATATTATTATTATTCTGTATATAT
ACTGTTAATGTTACCAGTAATAATACTATTAATACCAATATTGTTAATATAATACCGTTAATATTAATTTATTTCACTGAATTTAAAAAGAATATATAGAATTAAAGTGCATAATAATAAGCACATATGAATCTGGAGGGGGGTCATAGAGTTCAAGTCTTCTAAGAAACTATGATCTGTCTAGGAGAAAGATAAAGGTATAACTA
GGAAAATAAATACACATGCATTTAGTCTCCCTGCAACCAACGACCTCTGATAAGTGTTTTATGTTGAAAATTCAAGAACATAAATCATGAGAAATACACCATTAAAATGTAAATTAAGGGGGCAAAACCGTCCACTGTAGCTGCAGTCACAAATGGGGAGCGTAGGAACTGAGTCTGGCTCACAGAGGCTTCTTTTTAGCCCCCTC
GGACATGCCTCTGGACCAGGCACTGGTGAGGACTTCTTGGGCAGGTCTGAAAAATCCCACCGATGTACAATTAAACACTGACAAATTGGACTTTATAAAAATTAAAAGCAATTTCATGCAAGATGGAATAGACACATTTGGCCAGGCGCGGTGTCTCACACCTGTAATCCCAGCACTTTGGGAGATCTGCCCGAAGCGGGAAGATC
AAGACTAAGATGCGTCTCTGGGGACGCTTGCCAGTTTCTGCTTGGCCTTGGCAGCTTTGTTAACCTGGCAACTGGAGCAAGAGAGAGGCCTATTTGAAAAATTAAAGATGTGACGAAGGGATAAAAAGGTCTCTGGAAATTTCCATCTGAGTGCTGGAGACCAAATGTGTTCCCCCCATCAGGACAGCAACTTGGGCTGCCATCTT
TCAGTGAGGAAAGAGCAGCCTTCAACAAACGGTGCTGGGCCAACGAACAGATACACGCAAAAGGGCGAAGCTGGATCCCTACTTCACACCACATGCAGCTATTAAAATTTTTATTTTAGCTCTTAAATAAAAGAGCTAAAATAAAAAAACTTTTGAAGGTTTTCTTTTTCATAACCTTGGATTTGGCAAAAGATTCTTACATATGA
TAGGGGAGGAAAACCTTTATCACTCCCCTCAGGTTCTGTTCCTGAGGTTTGCAAATTAAACTGACAAAAGGCAGATTTGCAGCAGAAAAGATAGCAGAAAATTAAATTTAAATTTGAATGTTATGTGCACGGAAGCTTCACAGACAAGAAGCAAAAACCCAAAGAAGGGATGAGACACGGGGACTTATATACCATTTTAACAAAGG
ACATGAAATGATGCTCACCAGAATCAAAATACTCAGCTAAACAAAGAATTGTGTTGGTCATGAAATTATTACCAGGAGGGATAAAACTCCAGGGTGAGCCATTAAAGAATCTGAATTCAATTCATTCTCATGTAAGATGTTGGAGCTAGATTTACACCTAGGCGTGTGCACCCACCAGGTCAAAGTCTCACTTCTGCCCTTTCCCT
ACACACTGTGTAAAGATTGTCTGACCAGGGTATGACTTGCGTGGACAGCCTTCATTATTCCTTTACAATACTGGAGCATGTCTCCTTTCATCAGTGGACTATTAAAAGCAGAAGGGACTCTATGCATTGGCCCTCCAGTGATCATTTCAAAAGGTGACAACTTGCAGTTTCCAAAAGGTGCAGACCTTAGATTCAGAAGGACCAGA
AAGAGACCTAAGTTTAGACAGACGTGTGGCGATTTCCTTTAGGCTACTATTTCCTACCTCTATTTTCCCACCCTCCTCCATATATAGATGCTTTTTTGCAATTAAAATAATGTGGCATAAAAGTGACCTGACACAATTACTTCCTATTTTATAAACCACATTCCTAGCTCTGAATAAATTATTTATTCAAGAATTTCACACAAAGT
GTAACGAGAATCCCTCTGTTGTTGTAAATTAAGTGTGCTGAATCAGAACTTTTAAAGCAAAAACACAGAGAAACTGTGAATTGGCCTAATAACTGCTACAATTAAAAAACTCAGAAGAGCTGGCATTGATGTTTTTTCTTATTTCTACCCTAAAGGTATTTTCCAATAGGTTCCTCATACAGTAGGGTAATCAAAAATGAATAATA
AGAAAATATTTGCAAAAGACATATCTGATAAATCTATGAAGAACTCTTCCAAATATACAAAAAACTCTCTAAACTCAACAATAAGAAAATGAACAACCTGATTAAAAATTGGCCAAAAAAATTTAACAGACACGTCATTCAAGAAGATATACAGATGGCAAATAAACACATGAAAAGATGCTCCACATCATATGTCATTAGGAATC
TCTGTCTGAAAGACAGTAAGAAAATAGCATTTAGTGTGCCTATGACAGGAGTAATATGAAGTAAGTCTACTCTAAGGAAATAATTACAACATTATTACAAATTAAAGGAAAAAAATCATAAAATAAGAACTAGGTCTTGTTAGAGAAGTCAGATCTGCCATCTGGTACAAAATACTCCTCCTTGGCACATTCCAGTCCAGCAAAAG
CAAAAACCAGTAGCTTGTGATGTGTATAGTCATGGACAACTTTTGAATCTGGTTTTGAGAAAAAAAATCTAGATTTTAATGACTTAAAACATTAAGTTGAATTAAAAACTGGTATTAACCTGGAGTGCAGAATGTAAGGAATTTGCTCTCCATTCTTTTAAAGGGGAAATATTTTCACAATGGTTGCTCAGCCTTGCTTTCTGCAG
GAGAAACACAAAAGAATATACTGATGACTCCCCTTGGATAAAGTTCCATCACAGGCAAAACTGAACTACATTGATTGGGGATGCATTCTTACATGGTAAAATTAAAAAGAAAAGGACAGTATTATTTCAAAATATAGGATATTACCAAACACAGTGGCTCACACTTATAAGCCCAGCACTCTGGGAGACCAAGGCAGGAGGATCAC
AGTCCTTGAATATTACAATTTCCAAAAGGATTGACACATGCTTAAATAGATTAGGTTTATTAATCAAACTGTTCTAGGTGAGGAGTTTAACCTCCTAGGAATTAAAATACATCATTGTCAGTAGCAATTGTTTAGTTCAATTCCTGCAGAAAAAGGTAAGTGAAAAACAAAGGGCAAACAAATTCTCCACACCCCCGCCTCACTGG
TGAAAGAGGAAGGATGTTGATCTCTAGGGTCTTTTAAATTGTTCCAAATAAATAAAATAGAATTATTTTCTCTTACTAAAAATAAAACACTGATTTTCATATTAAAGACAAATTAATTTTGCAAAGGATTAAAAAAGCAGAAATCCAAATCAGTTTAGCAGAAAGATGAACAGATGGATTTCTGAGGTCCACTGGCCTGCATCCAA
TTTGGAAGATGATACTGTTCAACAGTAACAAAAGTATGAACTAAAAATAGATTTAAAAAAAAGTACATGATCCTTAAGGAGAAACTCATTTTTAAAAATTATTAAAAGAGCAAGCGAATATAGAGACACACCAAACACCTCAAATTCTTTGTGGGATGAGTATAAATATATAAAGCAAACAAAATTAGCAGCTTCACCAACTTCTT
ACCATGGCACACATTTGCCTATGTAACAAACCTGTACATCCTGCAAATGTACCCAGAACTTAAAATAAAAGTTGAAGAAAAAGAAAGTAATCAAATGAGAATTAAAAAGGGGGAATGCTTCCAAGACTTCACCACTAAGATATGACATATGATTCAGATTTTATTTTATTTATTTATTTATTTGTTGAGACGGAGTCTTGCTCTGT
GCTAATTCTAAACTTTATGTTTTAAAAACAACTAAATGCATAAGAATAGTAAAAACATTTTTTACAAAGAACAAGCAACAAGAAAGTAGGGCTATCGGATATTAAAGCAAATTATAAAATAACAGAAATTAACAGCGTGGCAAAAGTGCTGATGAACACTCAGTGGACGCAGGGCAGACCAGGCAAAGTGTGAGCATGACACGTGA
ACATTGTCCAGCCCTCCACTTCCCCTTCCATCTTCTACTTCCTTTATTTATTTCTTGGTATGTTTAAAAGACAAAATTCTGACAGTGCCAATTATTAAACATTAAAGACCACAACACATATAGACGGCACAGCGACGGCAGCACTGAAGAAACCACACAGCAAGCTCTGCTGGGCCAAGGGCTCCGCTCTACACCAGCACTGCCTT
CACGTGATCATAGGACAGGGGGCCCTTCCCTCTTAGGTAGCCAAAGCAGAGACAGAAGGCAGCATACATCAGCGTTTTCTTCTCTGCATTTACAAGAAAGATTAAACACTTTAAGACTTCCACTATTTTTTCTACCGCTATCTTCAAAGAGGAACCAGGAGTACGGGAGGAGCATGAAAGTGGACAAGGAGCATGACCACTGAAGC
ATACAGGCATTGGATAAATACTCCCATTACCAATGGAAGAAATTGGCCAAAACAAAGGGCTACAGGCCCCCATGCAAGTCCGAAATCCGGCTGGGCAGTCATTAAATCTTAAAGCTCAAAATGGTCTCCTTTGTGACCCCGTGTCTCACATCCAGGGCACACTGATACAGGGAGTGGCTTTCATGGTCTTGGGCAGCTCTGCCCCT
ATGATGCAGGATTTTTACTCCTTAGCTCAGCTAAAACCTGGGTTCTTGTCCCATTACCAGGAAAAAATTAGGCACGTGGACATGTTGAAAGGTGAGATTTATTAAAAGAAAGCTCTTGGCAAAAATAAAATGAGGTCCTGCCAACAGGGTCGCACCTCACAGATTGAATTCCAGGCCACCACATACAAGCCGAAGAGGCCAGGCTC
TGAAAACATTTACTGTTTTCATCTTCTGAACTACTTTTTAAAAACTATCTTTATTTTCATTTTGTTATGAAAAACGGAAACATACAGAAAAGTTGTAAAAATTAAACAGTGGGCATCCACGCGCCCGGCCCTGGATCTGCACCTGGCACGTCACTCACTGTGCTTGATCGGATACTCACCCCCGAGCCGGCCTCTGTCAGTGCATC
CATATATGTAGGGCTTTGATCCATTTTTAGTTAATTTGTTGGTGTGAGATGTAGTGCAACTTTATGATTTTGTGTGTAGATATCCAGTTGTCCTAGCACCATTAAAACAGAGACAGGGTATTGCTCAGCCTGTTGCCCAGGCTGGAGTGCAGTGGCACAATCATAACTCATTGCAGCCTCAAACTCCTGGACTTAAGTGATCCTCC
CAGAGCAAGACTGTGTCTAAAAAACAAAACAAAACAAAAAAGATGAAATCAAGTTACTTAACATAACCATCATCTCACCAACTTACCATTTTTCTGGTAAATTAAAAGTATATTCTTTTACCAGTTTTGAAGTATGCAACACATTATTTTTATGTGTCACCATGCAATGCAGTAGGTCACTAAAGCTTTTTCCTCCAGTGTGATGG
ATGTGCCTTACAGAGAAAATATGTATGTTAGAGAAGCTTTGTTAAGGCATAAGTTGTAGTACTGTTGGCTGAGTTCAATGTTAATGAATAAACAATAATTATTAAACATATATAACACTCGACTATATGTTGATAGTTGAAACTGCGACCAGAGGATTACAAGAACCAAACTCTGTATTTCCCCTAGGAACAATGGTATATTATTT
GCACGAATCCACGCCATCCAATGTCAACGCCGAGAACAAAACAAACATTAGGCTTTTTAGAACAACATTTAGAATAAGACAAGTTGGAGAATGAATTGTGATTAAAAATTAGTCATGGACATGATGCCCAGTCTAGAAACAGATGAGGCAGACGCCTCGGGATTTGAAAGCTGCGGGAACTGACAGAACACAGCTACACACTCGCG
TGGTAGCTGTCCACCTTCTCTCCCTTCAGGTAACGGGATCCAACAACCCATCAGGAATTTCATCAGATGTGGCACAATCCCATTTCACCCATACTACACAATTAAAAACATTTTAGGGCTGGGCGAGGTGGCTCATGCCTGTAATCCCCAGCACTTTGGGAGGCCGAGGCAGGCGGATCACAAGGTCAGGAGATCGAGACCATCCT
TGGAGGTCGCAGTGAGCCAAGATTGTGCCACTGCACTTTGGCCTGACTCCCTCTCGGGAAAAAGAAAACAGAGCGAGACTCCCTCTAGGGGAAAAAAAAAATTAAATATTAATTAATTTAAAATTTTTTAATTAAAAAATTAAATATTAATTTTTTTTAAAAAAAAGGAAAAGTGGAAACAACCCATATGTCCACCAACTGATGAA
AAAAAAAACACAGAACAAACAGAAAACAAAAAATAAAATGGCAGACATAAGCCCTAACATACCAATAATTACACTAAATATAAATTTTCTAAATATGACAATTAAAAAACAGATTGACAGAATGTATTTAAAAAAATAGGACCCAATTATTTGACGTCTACCAAAATCTCACTTGAAGTGTAATGACACAGGCAAGGCGAAAGGGA
CCCTTCCAAGTTAATATTTACAGAAGATGTGAGACCTAGGCGGAGGCTCTTTGCCCCTACTCCATGGGTGTCCAATTTGTTGAAAGGTTGTCTTTCTTCCATTAAATTTATTTTATATCTTTGTCAAAAATTAGTTGGGCAGTAAATCAAATGGATCCAAGACCTACATAGAAAAGCAAAACCTACAGAACTCTTAGAAGAACACA
CGGCAGCCGCAATTCTCACCTCCTCAGAAGAAAGAATTCGACCAAGGGGCAGAAGGCAGAAGAAGAGACCGAGACAAGTTTTAGAGCAGGAGTGACATTTATTAAAAAGCTTTAGAGCAGGAATGAAAGGAAGGAAAGGACGCTTGGAAGGGGGCCAAGCAGGTGACTTGAAGGACAGGTGTGTGGTTTGACCTTCGACTTGGGGT
GTGCACTGGCAGTGGTGGCACCACGGGCCCTTGGGGACACCAAGTGAGCTCTTTAAAGTGGCTAAAGTGGTAAACCTTGTGTTTTGTATAGATTCTACCAATTAAAAAAAGGAAATGTGGGCCGGGCGTGGTGGCTCATGCCTGTGATCCCAGCACTTTGGGAGGCCGAGGCAGGTGGATCACCCAAGGTCAGGAGTTCAAGAGCA
AACACACTTATTTTTGTCCTTGATTTTTGGTGCAACTTATACATAAACATTACATCAGTTAGTCTGTATTTTTAAAAATAATAAATCAACCATATGTACAATTAAATTTACAACCGAAAGCAAATAATCCATTGGAACAGTGTGACTGCAACTCAGTAGACCAGTGGAGGACATTCCAGGACTTGAGTCCTTCCCTACAACCAGAC
GTTAGGACTTTTCTCTCCTTAATAATAGGTGTGAATGAAACATTGATTGTGGGCAATGTTGCCGTATAAACAGAAAATAATTTTCCTGCTTCATGAAAACATTAAAGGATACTTTTCAATTTGTCCAAGGTGCTTTTGACATTCGGCCAGCTGCTTCCTTGTGTGTGTGATGGGGAGTGCCCAGCCCTCAGCCAGGTAGTTTTTCA
GGGAGGCGGAGGTTGCAGTGAGCCGAGATGGCGCCACTGCACTCCAGCCTGGGCTACAGAGCAAGACTCCGTCTCAAAAAATAAAATAAAATTAAATTAAATTAAAATTAAAATAAATAAATAAATTAGCTGGGCGTGGTGGTGCGCACCTGTAGTCCCAGCTATTTGGGAGGCTGAGGCAAGAGAATCGCTTGAAATCAGGAGGA
GTGGAGCCCGTGGGAAAGGAGGCGGAGCAAAGTCAGCAGAGAAAGGGTGCATGAGGTGAAATCTGAGGAAAACCAGGTGCAGACTTACAGTTCCTGTCTCATTAAAATCACCAACAACTACCTCTGTGCCTCAGGTCTAGGCTACAATGTCACAGTGTGTAATAATCTATGTACTTTCTATGCTGCTAAATCTTGCTTTATTTGAC
TTTTAAAATGAACAGATCTGAGGTAATACCATTTCAAGTAAGAATTTAAAAGATTTTTGAAAACAAAAATGTTGCCTACTAAGAGAACTATGTACATAATATTAAAAAGTTAAGGGTTAATTAGCCTCTGGGTGGATTTTTTTAAAGCAATTGTTCATACCACCTTCTCCTTTCAAAACATGTATAGCTGAAAGAGAGGAGCAAGA
GCCAGTGGCTGTCATGCGCACTCAGGTCAATGGTTTGTGTGGGTTCTCCAGAGAGAGAGATTTTCCTTTACAGTTACAGTACTTGCTGGCGATCTTGCTGATTAAAAGGCCAGTTGAATTTCCTGGCATTTAGGCAAGTAACATTTGATTGTCACAACGTACAATTCTGAGACAATAAATACAAGTAGATCAGATGCATTTCTTCA
ACAAAAAAAGCTCTTCTGGACAGCTGGCTTCGTTCCACTTGCTCCTGGAATCTGCATTCCCACTGCCCTTCTTCCACAGGATTTTATCATTGTGGAATATATTAAAAGTCTCTTTTGCTTAACATTAGGCTTGAAAGTCTTTTATTGATCACCCTAAACTAATATTCTGCAATGAAATATGTATGAACATCTAAAACTCACTTGCC
GGAGAAAAATTAATTATAAAGTGTGGCCATGGAAAAGATAGTTTAAACAGAACTATCTTTATAGAATTTTATAGAATTAAGAAAGACTTGTTTTTACAGAATTAAAATATCTGAGTACTGGGCACGGTGGCTCAGGCCTGTGATAACAGTGCTTTGGGAGGCCGAGCTGTGAGGATCACTTGAGACCAGGAGTTCGAAACCAGCCT
GTAACTGGCAACATCCAATCATGATTGTGATTAAAAACAAAAACCAGAACCTCCTGGCAAATGCGAAATGGAGGGGAATTTTCTCAACTTGATAAAAAACATTAAAAAAAAAAAAAAACCCACAACAACCACTTCACTTAGCAGTGTAACAAGGAAGGTTTCCCTTTGGTGAGGACCCTCTGTCGCCAACATGCCTTCATCACCTC
CACTTCAGCCTGGGGAGGCTGAGGCTGCAGCAAGCCCTGATGGTACCGCTGCACTCCAACCTGGGTGACAGAGTGAGACCCTGTCTCACAAAAAAATAAAATTAAAATTAAAATAGGCCAGGCGCGGTGGCTCACGCCTGTAATCCCAGCACTTTGGGAGGCCGAGGCGGGCAGATCACCAGAGGTTGGGAGCTCGAGACCAGCCT
TGGCCCACCTGGCATAAAAATCTGCTGAGCCTATGGACTTCTTCTCAAATGATGTTGACAAATCCGTAAGATAAAACACATCTGATTGCAAAGAAAACCAATTAAAGTGAAAAAGTTATCGAAATATTAAAGTAATATGTTGGCGCATTTAATAACAAGACAGTGCATGCACACATAGGCAGGTTAGAGTTAAATATTGTTTCCTG
GTTAAAAGAAGGACTCAACGACTGTTGCTGGCTTTGAAGATGGATTGGGCCACGCGATTGCCAGATGCAATAGTGCAGGTCAGTTTTACGTAGAGTCATTATTAAAAACTGAGTCATATGGCCAGGCACAGTGGCTCACACCTGTGATCGCAGCACTTTGGGAGGCTGAGGCTGGAGGATTGATCACTTAAGCCCAGGAGTTCAAG
ATAGCATTAGAAAAACTCTTCCAGATGTCGGCTTAGGTAAAGAGTTCATGACCAAGAACCTAAAAGTGAATGCAATGAAAACAGAAACAGCTGTGACTTAATTAAACTAAAAAGCTTCTGCACAGCAAAAGAAATAATCAGCAGAATAAACAAACAAAATGGGAGAAAAGATTTGCCAATTATGCAGCCAACAAAGGACTAATATC
GCTTGAGCCCAGGAGGCAGAAGTGACAATGAGTTGAGATCATGCCACTGCACTCCAGCCTGGGCAACAGAGGGAAACTCCATCTCAAAAAAATTTTTTTAATTAAATAAATGAATGATGAGCAAATGAGGCAAACAAAATGTTAATAGTAGGTAAGTCTGGGTAAAGAGAGATAACAGGAATTTTTTTTGGCATTAGTTTTTGTGA
CTTATCTCACTGCAGTCTGAAAATCCTGGGCTCAAGCAATCCTTCTGCCTCGGCCTCCCAAGTACTTGGGATTACAGGCATGTGACATCATGCCTGGCTAATTAAAAAAAATTTTTTTTTTTTTGGTAGCGATAGGGGTCTCACTTTCTTGCCCAGGATAGTCTTGAACTCCTGAACTCAAGTGATCCTTTCACCTCAGCCTCCCA
TCTCTCTTTGCCTGCTGCCATTCATGTAAGATGTGACTTGCTCCTCCTTACCTCCTGCCATGATTGTGAGGCCTTCCCACCCATGTGGAACTGTAAGTCTATTAAACCTCTTTTTCTTCCCAGTCTTGGATATGTCTTTATCAGCAGCGTGAAAATGGACTAATACAGTAAATTGGTACCAGGAGTGGGTTGTGCGGAAAAGATAC
TAAGAAACAGTTATGGGTACACAACATCCTGAGTGTATTAAATGCCACTAAATTGCACACTTTTAAATTGCTAACTTTACGTTATCCTAATTTCATTGAAATTAAAAAAGAAACAACCAACAAAATTCATACCCAGAACATGAATTCATTCCAGATGGAGTAAAGTTTATGGAGGAATCTAATAAAGACTTAATCTACCAAAGAGA
TCTCCAGGCCTTGGGAAGACGCGGTTCTCCTGCCCGGGCTGCCCCTTGAGCACCCATCCCTCCTGGTTTCCCAAGTCTGTCCTGTTCTTGTAATTCCTTTATTAAATGCTCCTTAAGTGATTCAATTTGCATGTAACATCTATTTCCTGCCAGGCCCCTGCCTCCTGCCTGGCACTCCCCGTTCACCCCACAGCCAACTGCCATCG
TTGCATGCAATTACATTATATTCAAATCACACTAATTTATTCCCCCAGAATGAGAAGATAGAGAATGAGTGTTTTTCATCAAAATTAGTTCTGTGACACTATTAAAAAAAATATAACGGAAACTCCCAAAGAAACCCTAAACCTTCAAAAACTTGTGAAGTATGGCAGCTCCTCAAAACAGTTAAACATCGAATTACCACGTGATC
CACACCTGTAATCCCAGCACTTTGGGAGGCTGAGGCGAGCAGATCACCTGAGGTCAGGAGTTCGAGACCAGCCTGACCAATATGGCGAAACCCCATCTCTATTAAAAATACAAAAAGTTAGCTGGGCATGGTGGCAGGCCCCTGTAGTCCCAGCTACTCGGGGGGCTGAGACAGGAGAATAGATTGAACCCGGGAGGTGGAGGTTG
TTATCCACCATGATTAAGTGGGCTTCATCCCTGGGATGCAAGGCTGGTTCAATATACGCAAATCAATAAACATATAATGTTTATTGATTTAACATTATATATTAAATCAGCATATAAACAGAACTAAAGACGAAAACCACATGATTATCTCAATAGATGCAGAAAAGGCCTTGACAAAATTCAACAGCCCTTCATGCTAAAAACTC
CACCCCAAAACCATTTCTCAAACCTGCTAAAACTTTGAGCATGTGAATAATTTTCTCCTCTTCACATTCTTCTTATGTGGGAAGGAAGTGAATTTGAAATATTAAAATCTGCCCTTTGGAATAGGCTACTTTGGCCGTTTATAACTTGATTTCTACTCGGGGAGGAAGGTACATTCCCAATAGCTTTCCAATTGGGATATCCTGTG
CGGAGGTTGCAGTGAGCCGAGATTGTGCCACTGTACTTCAGCCTGGGTGACAGAGCAAGACTCTGTTAAAAAAAAAAAAAGAGTTAGCTTAACATATTTGATTAAAGCATCATTTTAGAAATGTGAACCGTGTGCTCGCTCAGTGTCTCCTTAGGCTGCAGCTAGCAAGGTTGTGCAGGTGACTCAGGACAGCTCCATCAAAGCTT
TTCGTCTCAGAAAAACAAAAGTAATGCTTTCTCAATGTTGGGTAGAAAGGATTTTCAACCCAGAATTCTACAAGTAAACAGACTGCATATCAAATATGAGATTAAAATAAACTCATTTTTAGGTTTGCAAAGTCTCAAAAAAATGTGTGTTTTTTTTTTGTTTATTTTATTTTATTTGAGATGGAGTTTTGCTCTTGTTGCCCAGG
CGATGAACATGTGAAAAGATGCTCCACATCACTAATTATTAGGGAAATACAAATCAAAATGACAGTAAGATGCCACCTCAAATCCATTAGGATGGCTGCTATTAAAAAAAGCAACAACACATAAGAAAATAAGTGTTGGGTAAGATACGGAGAAACTGGAACCTCTGTACTGTTGGTAGGAATGTAAACTGATACTCTCTCCTTAT
TTACAAGTAATATCATTCAGTGTGCACCCCGTGTGACATTAGGAGTAACAGCCCACGAAACTGTGACAAATAATTTCAAAAGGTGTACACCCTCTGTGACATTAAAAGTAATATCTTACTAGGATATTACGAATAATATCACAGGGTATACAGCCCCTGTGACATGAGGAGTAATGTCTTTTTAGGATATCGCGAATAATATAACA
TGGGACAATTCCTGTTTACAGAGGACTATAAAACCCCTGCCCCATCCTCACTTGGGGCTGATGCCATTTTAGGCCTCAGCCTGTCTGCATGCAGGCGCTCATTAAAACAGCATGTTGCTCCACACCGCCTCATGTTGTCTGTTGGCGCGCTCTCGGGGTTCCAACCAATGCAAGAGCCTTGCACTGATGACATGTCCCCAGGGTGG
ATATTGTTCAAACACACATGCTCTACAATTTGTGCAGTCAACGCAATTATCACAGGGTCCCGAGGTGACATACATCCTCCTCGGCTGACAGGATTAAGAGATTAAAGTAAAGACAGGCATAGGAAATCACAAGGGTATTGACTGGGGAAGTGATAAGTGTCTATGAAATCTTCACAATTTATGTTTAGGGATTGCAGTAAAGACAG
AAGTCCCACAATCACTGCACCTTCCCTCCCACAAGCACACAGATGATTGCTCTGTGCCATGCGACAGCTGCCAGCGGGCAGCAGAGGGATGGTGTCAGCAATTAAAGAGTGCCTTTCCTACCCTCTGTGGTGCCTCTTTCAGTAATACGAAGTTAAAACTGTGATTGCTCACCTCATTTTTTTATTATTATTATTATTATTTTTTT
AAGATTTATTTTCCTTTCACAATAGGTTAAAAATAAAAGGATGAGAAAAGATATGTTGTGCACACACACACTATAAAATCAGCTGGAACGCAATATTCATATTAAACAAAGCTTGGTACAAGAAATGTTACCAGTGTGAAAGTTGTCAGAATCAAAATGGAATCTCTTGTGTTAAAAACAAAAACAAAAACCAAAAACCTTGTGAC
CTGTAATTCCAGCTACTCTGGGGGCTGAGGCGGGAGAATCACTTGAACCCGGGAGGTGGAGGTTGCAGTGGGCCAAGATCACACCACTGCACTCCACTGCATTAAAGTGAGACTCTGTCTCAAAACAAAACAAAACAGCAACAAAAAAGGGCTTTGAAAGAGATTTTTGTGAGCTTCTACAAGTCACAGGCCACCTGCAGGAAAAA
GCAAAGTATTGTTGAACAGACACTACACAAAATATGACATTCAAATAGTCAATAAGACATAGCAACATGTTCAACATCATTAAGTTACTTGGAAATGCAAATTAAAACTATAAGAAGATAGGATTGCTCTTACACCTACTCGAATGTCTAAAATGTAAGCAGAGAATGCTTAGTGTTGCAGGGATGTGGAACAGCTGGATCACTCA
TTAACTTTCCTCATGTAAGTAATCAAAACTGTGCCACTTTTCCTGTAGGTATTCTGGGTTTCTCATCAGCCCAGAAAGGAGGCATCATTTATAATAGAAAATTAAAATGAAAAAAGTAAGAAAGAAGTGACCTAGATTTCCCCAGGTTGGGAAAGGAAACTGGCATGCTTACAGAGGGGAGCATTGAGGACGGTGACTATGACGAG
CCTCCTCGGCCAGCCCCTGTCCCCGGAGCCCCCACTCCTGCCCTCCCCTTCTATCCTAAAGCCCAGGCTGGCTCTGGATACATTTGATTTCTGATTTGTCATTAAATGTGACAAGCGAAGCCAGAGGACCCTCTGACACCCAGGACTGAGTGCAGCCCCAGGAGGGGCTTGCCGGGGTGTGGTGGAGGGGGCAGTGTGGCCCAGCT
TGCTTCTGGAGTCTCAATCTGTTTGTACCATTCTCATAGCCTTTTGAGTGCTGGTAAAAAAAAAAGTTTCATTAGAGCGATACTGATTCAACAGCTAGAAATTAAACCTGGCTTTACTGTAGCAAGGATACTTACTATCGTCCCAAAAAAGCTACCAAGAGGACATAAGACAACTGATTTAAACAGAATAATGGTTGATCTCAACA
GCGTCAAGCCAATCCATGCCCAGGCACATCGCAGCTGCTAGGTCAGGAAATCTGTGCGTTTAGGAGGCTCTGAGGGTGATGCTGGGACTGTACTCAGGTAATTAAACCCGGACAAACCCTGAGGCACAGAGAGGATGAGTAGGGGCCCTGGAGGCAGCCTGACCCACAGGGAATTCTCGAGTGTGTGGCAGCCCTGCCTGGGGAAC
TGCAACATTTAATATATAAAGTGTTTTATCAATCAATGTGATTTAAATGGCTAAAAATCTTGAAAAAAATGCAGGCTTACTAACAACTGAAATGAAGTGAATTAAAATTGTGAGACCCTGTTGTTTTATATAAAAAAACATGTAAAAATAGACCATTTTTACACTCCTAAAATCAAGAGTTTGAGGATCTGGGACTCTTAAGTGCA
ATTAACAGAGGATTTATAAACCCATGCCCTTTAAACAGGCATCATCACCATCATCATCACCATCATCATCATCTGCACTTAAAGGTCACTGAGAGATCACATTAAAGATTTTGACATTATTGCTGGCAAAAGACATTTTTGAAAGCTTTTTATATGCAAGTGACCCAAATAATAGAAGTAAAAAAATCCACCAAAAATGGGAATAA
CTCATGCCTGTAATCCCAGCAATTTGGGAGGCTGAGGTGGGCGGATCATAAGGTCAGGAGATCGAGACCATCCTGGCTAACACAGTGAAACCCTGTCTCTATTAAAAATACAAAAATATTAGCCGGGCAGGGTGGTAGCCTGTAGTCCCAGCTACTTGGGAGGCTGAGGCAGGAGAATGGCGTGAACCTGGGAGACAGAGCTTGCA
GGGTCACCGTGGGGAGGTTTTTAAAAATCTCTCAGATTCTCAGGCTTTCTGTTTGTAAAATATGAGTAATGATTACTTCCCTAGCAGGGTTCTGGCGAAAATTAAAAATAACGTTTGTGGCTGGGCATGGTGGCTCAGTCCTGTAATCCCAGCACTTTGGGAAGCCAAGAGAGGAGGATTGCTTGAGCCCAGGAGTTCAAGACCAG
CTGGATAGGAAAGGCTCTTTTGTATTATTTGATTTTAAAAATCAATTATGTGTACCATGTTTTTACTAACATATTTTCAATCAATTCATTTCATCCACTTATTAAAATGTAGTTACTAATTTTTAGGGGAGAAAGCAAAAAGGAAAGACAAGGAATCTCTGTGTTTCAGGAGTTGTGAGAGAGCCGCAGGGTCCTGACTCACTCAG
CTCCAAGGCAGACTCTTTGTCAATGCCCCAGCCTCAAGCAAGCCATCCCTGCAAGTGGCCTGGGGCCACGACACTGCACCAGGGGTCAGCTGTCACCTCCATTAAAGGCAAAGGACTAAAAGAAATGTCCTGTGGGCCCACAAGAAAGCCCACTTTAGCACAACAGCCTCAAAGAAGCACAAAAGTAACTCACTTATGCTAGGGAA
AAAGTCACGTTGGGGCAGAGCATTTTGCTCCCCAACACGGGAAGAGGGCTCCTAAGAGGTTCCCAACTGTCAGCGGCAGAATCTTACAGCCACAACACCTATTAAATAATTGCAGGATGTGGAAAATGGAAAAACCACATAAAAATATCTCATGTAGCTGGAGTTGAAAGGCATATGTGTGTAGTAGGCTGCCATTTGATAGAAAT
CCAAACTAGCTCTCTGTGTCTCTCTCCTTCTCTCTCCCACCAACACACATTTTAGCGAGTGTTATGAGATGAAACCAACGTTCTCAGGTGCTGGAATGTCATTAAATACTCCAGAGTAGTCATTAACTAAATGGTACCTGATCATTTTGGAAGAGTTCATGGAACTTCTAAAACAATACCTGGTTTGCTTTCTTAGAGTAGTTTTT
[truncated: 334,720 more chars]
