# Supplementary material for: Poly(A)-DG: A deep-learning-based domain generalization method to identify cross-species Poly(A) signal without prior knowledge from target species
Source: PLoS Comput Biol. 2020 Nov 5;16(11):e1008297. doi: 10.1371/journal.pcbi.1008297 (PMC7671507; doi:10.1371/journal.pcbi.1008297)
Supplement: S1 File — These three datasets are produced by previous researchers and we use them in our experiments. (ZIP) [file pcbi.1008297.s002.zip › human/omni_polyA_data/negative/AAGAAA.txt]

TAAGATACTGAGATTTTATAACTCTTGTCATTTTGGTCACTTATATTTTCATATGGAAATATCGTATAATCCAGGGTTTCCAATATATTTGTGTAAAATTAAGAAAATTATCTTATCTAATAACTTGATCAATATCTGTGATTATATTTTCATTGCCTTCCAATTTTAATATTTGTTCTCTATTCCTTCTTAATCTGGATTGAAGT
CATTTTATGTACATACCAGTAAATTAAAGATGGCACAAAAAATTATCAGTGCACTTAAAAACAGATCAAGAACAATTTCCCAATACAGTTAATACAAACGAAGAAAAATAATAAAAATAGGGCCAGTCTAGCACTAATATAATTGGAGTCCTAGAAAGAGTAGAGAAGTAAATGAGACAGAAAAAGCTATTTGAAAAAGTAAAGAC
ATGGAATGGACTCGAAAGTAGTGGAATGGAATTGAAAAGAAGTGAGTGGAATGGAATGGAATAATATGGGCACGAATGTAATGTAATGGAATGGAATTGAAAGAAATGGACTGGAATGGAATGGAAAGAAATGGGCTCGAATGGAATGGGATGGAATGGACATGAAAGGAATGGAAAGGAATGGAATGGAAGGGATTCGAATGGAG
GTTTTGTTTTCTTTGTTACGTCCTTTGAAACACAAATGTTCCTAATTTTGATGAAGCCCAGTACATTTTCTTTTATCACTGTGCTTTTGGTGCCATATCTAAGAAACTACTGCCAAATCAAAGGCCATAAAGATTTATTGTTATTTTTTATTCTAAGAGTTTTATAGTTTTGCAATTCAGAAACATAAAATCAAATACTGCATGTT
CCATGACACTTTACAAATGCCATGGCAACATCAGGAGGTTACCTTTTATGGTCTAAAAAGGGGAGGCATGAATAATCCACTCCTTGTTTAGCATATACTCAAGAAATAACCATAAAAAATGGGCAACCAGCATCCGTAGGGATGACTCTGTCTATGGAGTAGCCATTCTTTTATTCCTCTACTTTATTAATAAACTTGCTTTCTCT
AAGAAAGAAGAAAAAAGAAAAAGAATAAAAGGCAGAAAGAAGAAAGGAAAGAAAGGAAAGGAAGGAAGAAGAAAGGAAGGAAGGAAGGAAGGAAGGAAGGAAGAAAGAAAGAAAGAAAGAAAGAAAGAAAAGAGGAGAAAATAACAAAGAGGACAGGGCATGGTGACTCACATCTATAATCCCAACACTTTGCAAGGTTAGTTGGG
TTGCCATTGCACTCCAGCTTGGGCAACAAGAGCGAAACTCCGTCAAAAAAGAAAGAAGGAAAGAAAGAAAGAAAGAAAGAAAGAAAGAAAGAAAGAAAGAAAGAAAGAAAGAAAGAAAGAAAGAAAGAAAGAAAAGGAAGGAAGGAAGGAAGGAAGGAAGGAAGGAGGGAAGGAAAGGAAGGAAGGAAGGAAGGAAGAAAGAAAGA
TACTACAGAATAAAAAGGAGTTTGCTGAAAATGGTAGAGGATGCTGTATTAGTCCGTTTTGCTGCTGATAAAGACATATCTGAGACTGGGCAATTTACAAAAGAAAGAGGTTTAGTGGACTTACAGTTCCACTTGGCTGGGGAAGCCTCACAATCATGGTGGAAGGTGATAGGCATGTCTCATATGGATGGCACAGGCAAAAAAAA
CACTTAGCATGAGGTTTTCCAGGTCAGTACATGCTACAAAAAAACAAAACAAAACAAAACAAAAAACTCTTTATTTCTTTTTATGGCCAACTAATATAAAAAGAAACTTCATTTCTTTTTGTGGCTAAATAATATTTCATTGTTATGTATACAACATGTTTTATTTATACATCCATCACTGAGGCACATTTTTGGGGGGTTGTTTC
TCAAGCTGATTTAACCCGAAGAAGACTACTTCAAGGAATTTAATAAATCAAACTTCGAAAGATCAGGGAAAAAGAAAGCATTCTAAAAGCAGCAAGAGAAAAGAAATAAATAACATTTAAAGAAGCTTCAGTACATCTGCCAGCAGACTTTTCAGGAGACAGTAGCATGATATTTGTAAAGTGCTGAAGGAAAAATTCTCTTACCT
GAATGCAAAAACAGAAATAAAAAGGTGCATGGTGAGTGAATGAACAAACTGTAGAGTGTAAGATTTTTAGGAAGAAATTAAGGAACTGATTCATAAATAAAAGAAAATGGTAATGAAAACAAAGTGAATTGATTGCAAACATGCTGTTGATATAACCATAGAATACTGGATATCCATGGGAGAGCTTATAAATGCTACTGGACATT
CACGATCCATACATCTCCACCAGGCCTCACCTCCAACACTGGGGATCACATTTCAACATGAGATTTGGAGAAAACACACATCGAAACCATATTAGTAGGTAAGAAAAATGCCCCTTCAAAATGCTCTAGCTAGCTCCTTCTCAATCCCTTTCCTGTGGAAAGTCAACTGCTCAGTAGTATGAGTCAGTGACTTTGGAGCTAGGAAG
GTGGGAGAATCGCTTGAGCCTGGGAGGTCGAGGCTGCAGTGAGCTATGACTGCAACACTGCACACAGCCTGGGCTACAGAACAAGACACTGTCTCACAAAAAGAAAAAACAAGCAACTTATTCATTTTTTGTGTTGAATGTGACCCACGTGCATCTTAAAAGAAAATAAAATTCCTGTATCCAAGCTAAAAAAAAAAATTATATGA
ATTGTTCTTTCGGTGATAGTTATTTTTTTGCCCTGGTATTTAAATTTTCTGTAAAGTCTCGCCCTATACATGCACAGCTTAGTATTCAGCCAAAGACTTAAAGAAAGAGTATTCTGAAACTCTATAGTTTTTCCTTTCTGCCAGTTTTTATTGCAAATTCCAGCCCGTCTTAGACTCCCCAAACTCAAATCTTTTTCTCCCCAGAG
AATTTACTTTGGTAACTTAAGTTTATTATTCAAAGTCTGCTTAAAAACAATGGCCTAGGAATTAATTCATTAGCTTATGATTTGGTAACCTGATTTCCAGAAGAAAAAAAGAACGAAAATAAGAAAAGAAAAGATAACAAGTCAAGAAGCAAGGATTAAATTCTGAACAATCCGGCACAGATCACAGGAAAGAAAGAAAAATAGTG
GATGCCTCCAGCTTTGTTCTTTTGGCTCAGGATTGACTTGGCAATGTGGGCTCTTTTTTGGTTCCATATGAACTTTAAAGTAGTTTTTTCCAATTCTGTGAAGAAAGTCATTGGTAGCTTGATGGGGATGGCATTGAATCTATAAATTACCTTGGGCAGTATGGCCATTTTCATGATATTGATTCTTCCTACCCATGAGCATGGAA
ACCAGAATATATATATATATATATATATAAATCACTGTAAATACATATAAACTGTAAATCTACCTATGTAAATATGGTTAAAATTTTACTTACTGTATAGAAGAAAAAAGTTTGTGCTTTGTTAAGAATATATATTTCTATTGATGGCAGCAGTTTAAAACTACTAGGAATACAATCTACATCCGTGTGCACAAATTTACTGATTT
AAATAAACAGGAACTGTTCCTGAAAAAGATCCGATGGCAGATCTACTAGACAAAGGTTTTAAAACAATTATCTTAATGAGTAATGATGCTCAAATATCTAAAGAAAAATATGGATAAAGTCAAGAAAATGATGTATAAACAAAATAAAGATATCAACAAAGAGAGAGAATCTAAAAAGAAACTGAAAACAAATTCTGAATCTGAAA
CAGGAACCGTATCAAATTATATGTGCAACTATGAGCAGAGACAGAATACATATGTAACAAAGGTTTAAATAAGTTTAGGCTTTAGCAGGTATAATCACTGAAGAAAAAGAAAACTAAAAATATTTTGAGGGAAAGAGAGTTTATGTTAGCTTACAGTGTTCTCTCTTTTCTTCCTTTCTTTCCTATAGCATTTTAGACAAATGGAA
TCACCTCATTTAATGAGGCCATAATTATCCTAATAAAAAAAACTAATGCCATCTACCAAAAACATACAAATACCATATTGTACAAATATTATATGTAATGAAGAAAGACTGAATTCTTATACACAAAGATCAGAAACAATACAAAGATGATCATTCTATACATTCTTACCACTTGTATTCAAAACTGTACAGTGCAAAACATTGAT
ATTTAGGATGTCCAGTTCTAGGAAGCATTGTTCTGGGCTTTCAGAATGTAGGAGGAGATCTTTGTACTATTTCAGTCTTTTTGATAAACAAGTCATAAAGAAGAAACCAGTTGTCTGAGATTGCCATAAACTGTAAACTCTTTGACAGTAACATAAAGAGATGGATTAAATTGGAATACAACCAAATTTATCTGGAGGTTCTGAAC
ATAAAGAGTATTAAAATATCTCGAACTGAAAATTCAATATGCCAGATTTTAAAAACATTCCAAATTTCATGTATCTAACACTATAGTTTCAAAATATGTAAAGAAAGATGAAAATACAAGGAATTATTGGCTAATCCACCATCTTATTGGGTGGTTTTAGCACACCTTATACAGCGATTGACAGAAAAAGTAGACAAATTTAGTGA
GTAAGAGTTTAAAAATACAAAAAATATATAAGGACTGGGTGCTAAAGTAATTAAAATCTAATATAAGTGATATTGGCTTCAGGAAAAGGCAGCAGATAGCAAGAAAATTGTTACTAGAAATTGGACATTGAGAATCAACTTGTTCATAAGCACAAGCATCTAATAATCTGTTGTGATAACTTGAACGTCATACATTATACCAATTG
CATAATCTTGATTTAGGCAGATAAATAGAAAGTACCTAATCAAAGTGTAGAAACTCAGGCATTCTACATAGATCCTAATGCTTGCATGATGCTCTTTGGGAAGAAAGCCAAGTTGACATGGGGAGAGGCACCTGGTTCAACAAAGCCAAGCTATAGGTTTTAAAGAGGATATAGCATTTAGTTTACTTAAAATGTTAGAAACATTA
GAACCATTACTTAGGCCACATAAAATAAAAACATTTGGAATAAGTGAGACATTTAGTAGTTTTTTCATATTTGTAACTTTCTACTAGAAACATCCACAATAAGAAAATGTGTGTGGCACTTAAATGATGTTGCTTAATAGGCTAGAGAACTTTAAATCAATTTTACATCTAATATAGTTAAGCTCTTCACATGAATACTAAGTGAA
CTTGACAACTTATTTGGTGTCATTTATTCAACTGTCAGTAAGCTTGGAAAAATAAAACAAGTATTGCAAAAGAAAAAAAAAGATAATATTGAGAAATGATAAGAAATGCCAAAAACAAGTTGCTAAATTAATGTACAAATAAATGTCAAGTATGACATTTGTTTTACTTCTTTCTTCAATAAGTACTACTGTAAGTTGCTGCAATG
CAGTTGAATTGTGCAGTCACCAAGAGACAGTTGTGAAGATTCCAAAACATATATATTGTTTGTTCAAATATTCCCTCAAATGACAAAATATAAATACAAAAAGAAAAAAAAAGAAATGGGGTGTGTGTGTGTGTGTGTGTGTGTGTGTGTGTGTGTTTTCACCTAGGAAAGCCAAGTAGAAAATTTAGAAAGATTTTATATGGAGA
ACAGAAAATAAGACTGGAAATATACTGTTTTTATAGCTATGAAAGTCAAAGAAAAGAATTTGAGTTGAATCTGTCATCACTAATAAAAATTTGGTGGGGGAAGAAAAGTACAAGATGATTTCTTAGCACAGTATAGGTGTAAATTTATTCGGTTAATTAATTAAATATTTGCTTATTAGCAAACTATGTATTAAATGCCTATCATA
GAAGTTGAACAGCAGTGGTGCAAATGAAGTAGGGCTTTTAAGTGTGAAAAGAAAACGTCAGAAAAATTAAATTTGATGGAGTTTAACTGAGTTAAAAAAGAAGAAACGATTTGTGAAGCAGGCAGCCTCCAGAATCACAGCAGATTCACAGAGACTCCCGGGGTGCCTAGTGGTCAGAACAAATTTACAGACAAAAAAAGTAAAGT
CTCCTAGGTATCATTTATTTTACAGCTTTCCTCAAAGAAACCTGCATTTGGCTACTGATTGAGTTCAGTCCCTGTATTAGTCCATTCTCACACTGCTATAAAGAAATACCTGAGACCGGATAATTTATAAAGAAAAGAAATCTAATAGGCTCCTGGTTCCACAGGCTGTACAGGAAGCATGGCTGAGGAGACCTCAGGGAGCTTTT
CTCTCTCTCCCTGCAAGCATAATTCAAGACTGCTTTCCCATTCAGAGATCTATGTGAGAATTTTAAAACATTGTTGCTGATTAGTCTCTCTAATCAATAAAAGAAATCTACTATCGGCCAGGCACGGTGGCTCAGGCCTGTAATCCCAGCACTCTGGGAGGCTGAGGCGGGCGGATCTTGAGGACAGGAGATCGAGACCATCCTGG
AAATTTAAAAAGAATAAGAAAAAATGCAAATAACTTCATTTTACCCTCCGTGTAAGTCAGTATAAACAGATTGTTCATTTTCCTTTGTCAGGTGAGTTTCAAGAAACTACAGGCATACCTCATTTTATTGTATTTTCTTTATTGAGTCTCACAGATATTATGTTATTTATAAATTGAAGATCTGTGGCAGCCCTTCATTGAGCAAG
GACAAGTTATTTAACCTTTTGAAATCTGTTATCTTGTCTGTAATGTAACGAGGATGGTGATGGGAATGACTGTCTCAGAACACTGCTGTGAGGATTAAATAAGAAATCTGGGTGAAGTGCCCAGCTCAGTAAAAACACTCAGTAAATACTGGCTCAGAAGGAAAAAATAAAACAAAATGTAAAACAAACAAAAATAAAGCATTGTT
CCTGCTCCATAAAAAGTTATCAAAATAAAACATAAATTAAAATAAGCCAGTACCAGCCACTGCAAAAACATACCAAATTGTAAAGACCATCAACACTATAAAGAAACTGCATCAATTAATGGGCAAAATCACCAGCTAGCAGCATAATGACAGGATCAAATTCACACATAGCAATATTAACCTTAAATGTAAATGGGCTAAATGGG
GTCACAGAAGGCTGCTGAAGTTGTCTTAAGCAAGGTCTGGCTCAGAGCTGTCTCTTCCTTGCCTTCTTCTGGGAGTAGCTCCTCCAGTGTGCTGGAGTGGAAGAAACGTGAGCCTACAGACTGAGTGTCTTGGCTTAACTGTTCTTGTGATCCTCTCTCTTACTGCCATTACTTCTCTCTCTAACACTGACTGGCCTTTGATAAAC
AATAGAGGGAAGATTTAACTCATTTTATTTAAACATGCTCCAAAGCAATTTTTATTTCCACTATAACAACTGACAGTGTTGAGTCAAGTGAGAGCTGGGGAAGAAAACAGCCTAGGATGAGCATGCCTTCATGTCCCAGCTACTAAACAGAGTTCAGGCCCAGCAGAGCTTCATTTGTAAAAAGTTCTGCCTACAGCCAGGACAGA
GACATTCTATCCCCTCATTATTGTAACACATTTCTAATATCTTTCTCAAATTGTCTTCCTGTATTACAATGCACTCACCTTGGCTTAGAATGTCTGAGACAAGAAAATCTATTCACCATTCCCACAGATGACTCCCTCACTCTCCTCCCAAGTCTTCCATACATTCCTTCCACACCATTGCCCTTAACCTTTCAAATTCCTGCTTA
AACTTTGCATATATTGATTAATCGAATCTTCACGGTAATCATATGAAAGACGTACCATTATTATTTCTCTTTTATAGATGAGGAAATAGAACAGCACATGAAGAAATGAGGAAACCAGGATTTGATCCCAGTAATCTGGTTCCAGGGTCTGTGTTCTTAAACAACAGGGAATGAACTATCTCTTAATACACAGAGCAGCAAACTCA
AATAACAACAGCAATAATTTCAATAAGTTAAAGAAAAATCGAAGACAAACAAGACTATTGTGTCTGACTTAGATGTATAGCATTTGAGTGCAAAACAATAAAGAAAGTAATATCCACAAAAGTCAGGCTAGTAGTTAATCTTTGAGATTAACCAAATGGGATCATAGTTGGATGAAGAAATGTGAATATCTTTGGGATGACTTGCA
GCAATGATAAAAAAATACATGAGGAAATGGGACTTATTTTAAAAAGACAAGTATCAATATTAGGGTGTTAATTAATGTAATGCATCATATTAACAGATTAAAGAAAAAGTCATGTTACCATTTCTATAAATGCTGAATAATTTTTCACAAATTTGAAAACTCATTCTGGATAGAAACTCTTAAGAATATAGAAATTGATACATAAT
AGGGGAATTGGGGAACAAGTTTCCTTCCAAATCAGAGCCTATGGTGAAGGAGCAGATTTTTTTTTCCAGTCCATCACAGAGCTATACTTTTATAAAATACAAGAAAACTGAGGCCAGGCATGGTGGTTCACACCTGTAATCCCAGCATTTTGGGAAGCCAAGGCAGGCAGATCACCTAAGGTCAGGAGTTCGAGACCAGCCTGGCC
CTGAAGATCTGCAGTTGGCAAACTGGAGAACTAGGAGAGCAATGGTGGAGTTCCAGTCCAAGGCTGAAAGCAGGAGGGAAAAAATGATGTCCTAGCTCCAAAGAAAGTCAGGCAGGAGAAATTCCCCCTCACTCAGGGGTAGGGCCCGAGTTTTGTTCCATTCAGGCCTTCAACTGAAAGGAGAGGAGGAGAGACGAGGCCAATAT
AAAGAAAGAAAGAAGGAAAGGAAGGAAGGAAGGAAGGAAAGAGAGAAAGAGCGAGAGAGTGAGAAAGAGAGAGAGAGAAAGAGAAAGAGAGAAAGAAATAAAGAAAGAAAGAAAGAAAGAAAGAAAGGAAGAAAGAAAAAGAAAAAGAAAGAGAGAGAAAAAGAGAGAGAAAAAGAAAGAGAGAGAGAAGGCTGGAACTATTACAG
CCCTGTGACATATTAGGAGTAACATCCTTCTAGGGTATTACAGATAACGTCACAAGGTGTACACCTTCTGTGACATTTTGTGCACCCTTTGTGACATTAAAAGAAACAACCCCCTAGGATATTACGAATAATGACACGGGCGGTTTACACACATGGTGTACACCTCCTGTGCCATCAGGGGTAACATTCCCCTAGGATATTACGAA
GCTCAAATCCTGATTTGTGCCAACCAACAATAAAGAGACACTTTGGAGTCAAGTAAGTAAATTTTATTATGGACTGAATATTACATCTAGTATATTACCAAAGAAATAGTGTGCACTTTGAGAGGCATAATAACTGTATTATGGTTACATAAGAAAATAGTAACCATTTTTAGAGCTATTAATATGTACTGAAATGTGTAGAGATT
TTAGCTACTGAGAGTGGAACACTGAAATCCTGATCATTGTGGATTTGTATATCTTCCTTTCATTTCTGTTCAATTATTGTTTCATGTACTTTGAAGTCCTAAGAAACTCCTTATACATTTGAAATTTGAGATTTGTAAAGGAAAAAGTACCAGAAGTTGATTGCTGGAAATTATTTTAAAATATTACAAAATGCATGCACCTTTTT
CGCCTCGGCCTCCCAAAGTGCTGTGATTATAGGCATAAGCCACTGTGCCCGGCCACAGGTAAGGGTTTTAAAGGCAGGAGGCAGAGGTTACAGGCAAAATAAGAAATCATGGAGGTTATACATTGGTTTAACCTAGAAAGGTGGAACATCTTGAAGTGGGCCCACAGGTCATAGGTGAGGCAAAGCTTTGTCTAAAACTGTGGGAT
TGGAGGTTGCTGTGAGCCGAGATCACGCCATTGCACTCCAGCCTGGGAAACAAGAGCGAAACTCCGTCTCAAAAAAAAAAAAAAAAAAAAGAAAGAAAGAAAGAAAAAGAAAAAAAAAAAAAAGAAATTTGAATTCTGGAGGTGAAGTGACATTGTCCACATAGGACAACATCCGGGTGCTGTTGTGGGAAATGTTGAGCTGAGAT
AGGAAGGAAGGAAGAAAGGGAAAAGGGAAAGGATGGAGGGAAGGAAGGGAGGGAGGGAAAGAAAGAGAAAAGAGAAGGAAAGAGAGAGAGACAGACAGAAAAGAAAAGAAAAAAGAAAGAAAGAGAAAGAAAGAAAGGAAGAAAGGAAGGAAGGAAGGGGGAGGGAGGGAGGGAAGAAGGAAGGAAAGAAGGAAGGAAAAGAAAGA
AATCTGTGCAGCGTACTTTGAACACTTTATATGAGCGAAGCTTTATGTGAGGCCTGTTAAACTTTAAAAGGCTTGGATTTGCATTAAATTGATACAGAAAAAGAAAAAAACCACATATAGGGAAGTGTTAAAGACCTCTTTTAGAAAAAGGAGAAATGGGCCAGGCGCGGTGGCTCACACCTGCAATCCCAGCACTTTGGGAGGTG
GTTGCCACGAAGAATTCTCTGACCCAAAATGTCAATAGTGCCATGGTTGAGAAACTCTGTCATCAAAGGCGACCCACTGCTGCCATGTGCTAAGCTAAACAAGAAAACAAAATCTTTTAAAATCCCTTTTAAAGATTTTCTGTGGACAACTTCATGGCAAATTCCTGGTCCATTTGACAGTCAAATGTCAGCATTAATCCACAGCC
ACATCTTGAGTGGCCCTGGGGCAGGGTGTTGCGCTTTGAAACAATTCATGCTCTCACTTGTAGAAAAGGCCGACTTCTTTGGACACAGACACACATAAAAAAGAAACCAAGGCCATATCAAATTTTTCTTTTATTGTTCCAGTCAAAAAAAGAGGAACACCTCAATATGTAAACAGTTTCCCTAACACAGCGAGTTCTTAAAGATA
TTGTGCACATGTACCCTAAAACTTAAAGTATAATAATAAAAAAATCTCTGAAAATATACCCAAGACCTAGATGTAAAAATTAAAACTATAAAACTTTTAGAAGAAAACATAAGAGTAAATATTTGTGATTTTGAGTTAGGCAATAGCTTTTTAAGATACAACACCAAAAACACAAGGGAAAAACAAAACAAAACAAAACAAAACAA
TGCTTCAACCTGGGAGGCAGAGGTTGCGGTGAGCCAAGATCTCACCACTGCACTCCAGACCAGGCAACAGAGCAAGACTACATCTCAAAAAAAAAAAAGAAAGAAAGAAAGAAAAAGAAAAAATAAAAAAAAAAAGAAAAGAAGTTGCAGAAGGGGCAGAGGATTTAAATAATACAAATAAATGCTTGTGGTGTGTCAAGTGAAGC
CGGAGTAGTTCAAGGCAGGATCTTAAAGTACTTCTGTTATGCTTTTCTACAATGTTTTTGGTATTCTATAAGCCAAAACCCTTTACCTGTTTTAATTTGTAAGAAAAACTAGTGATTTCTTTAAATATATCATTACAACGAGTATTCAACGATTAAGAAAATCTGTGATTTGAAAACATCTATTACCACCGTCCGGGGTGGGAAGG
GATTGTGCCACTGCACTCCAGCCTGGGTGACAGAGTGAGACTCTGTCTCAAAAAAAAAAAAAAAAAGAAAGAAAGAAAGAAAGAAAGAAAGAAAGAAAGAAAGAAAGAAAGAAAGAAAGAAAGAAATGTACTTGAAATATAAAAACACAAATAGGTTAAAAATAAAGGAACTTAAGTGATATCCTATGATAACACTAATCAAAAAA
ATCATTTAAACCGTATGAGATAACACTATGAAATCTAGTAGAATGGCAAGAAAGGAGGAAAGGAAGAAAAAAGGAAAAAGAGAAAAAGAAGGAAAAGAAAAAGAAAGAGAGAGAGAAAGAGAGAGAAAAAAGAAAAAGAAAGAAAGAGAGAGAGAAAGAGAGAGAAAAAAGAAAAAGAAAGAAAGAGAGAAAGAGAAAAAAGAAAG
GTAGGATTTGGTTCTTGCCCCCAGATAATTTATGTTCTGATAGAAATAACAGACATTTATCAACATGTTGTAACTGTACATTTGACTGTATACTGATTTTAAGAAATGAGTAAATATACCTGAGTGCCCCCAAGTATGGCTTTTAGTGCAACATTCCAATTTGGCTACAAATATCACAACCACAACTACTGGTAGCCTTGGACCCA
GAAGATTGCTTGAGTCAGTGAGTTCGAGGCTTCAGTGAGCTGTGACTCCTGCCATGGCACTCCAGCTCCAGCCTGGGCAACAGGGAAAGACCCTGTCTCAAAGAAAAGAAAAAGGAATATTTGGCTTCTTTCCAGTCTTTCACCATTATTTAAAATGCCACAAGAAATCATCTCATGCACAATATCATTTTGCACATGTGCAAACA
GGCTCAACAACATGTGGATCAAGAGATCCACTCACCTCAGCCTCCCAAAGTGCTGGAATTACAGGTGTGAGCCACCACACCCAGCCTCCATTTTGTTTTTAAGAAAACAATGTGTCGGGTGTCTTTTCTCAGTATGTCATTCACTCATGTTTCTTGGGTGACTACCAGAAGTTCCTCAGCTCTGGGTACTGTTGCTGTCCTCCTCT
TTGAAATTGGGCAGAGCCCCTTGGGACCAGCTGGACCAGGAAGAAGGTCCAATCAGCTCTTCCTCAGGGCCAGGAATCTCTCGGTCACTCCGAGGCCTGGAAGAAAGTTTCCAGAACCTTTTTTTGCACAAATAAACTGCAGATCTGAAATCAGCAAGAAGGTTCAGGACCTGGGCCCCCAGGATTGGAACCACGGGAGTCTCAGA
TGCCGGGATTACAAGTATGAGCCACTGTGCCTGGCCTATAGAAACATTTTAATTTTGATGAAGTCCGGTTTATTTATCTGATGTTTTTGCCATTATATCTAAGAAAATACTAACAAATCCATGTCATGAAGATTTCTCTCAATGTGTTCTTCTAAGAGTTCTGTAGGTTTTGCTTTTCTATGTAGGTCTTGGATCCATTTGATTTA
GAATGTGTTTGCCTAAGATCAGGAACAAAACAAGATTGTCTGCTCTCCCCACTTCTGTTCAACATTGTATTGGAAGTTCTAGCCAGTGCTATAAGGTCCTAAGAAATCAGTGGTATCCATATTGAAAAGGAAAAAGTAAAACTGTCTTTATTTGCAGACATACTTATCTATGTAGGAAATGAGATGGATATTATACAAAACTATGA
GGAAAATCTGCTCAGTCCTATAAACTATTAAAGAAATTACACCGCACTCCAGCCTGAGTGAGAGAGCTAGAACCCATCTCAAAAAAAAAAGAAAGAAAGAAAGAAAGAAAGAAATTGAACTTCTAATTTAAAAACTTTCCTCAAAGAAATCTCCAGGCCCAACTGGCATTTCCGGTAATTTTTCCCAAACATTTAAGGCAGAAATA
AAACATGTTTTATAAATTTAAATGCCTGATTGTCCTTACATACACAAACTGAAATAATTATTAAACTAGGCAATAGCTTTAAAATGTTACAAAAAATATAAAGAAATAGATGATGACATCCATGTCTTTCAGCTACTATGTTCTAGTTATTCAAGAGACTGAGGCAAGAAGATCATTTGAACCCAGGAGTTAAAGGCAGCAGTGAG
TCAGCTGACCTGCAATAAAGGAATTTCTAAAGAGGGCCCTTTGGGCAGAAATGAAATCATCCCAGAATAAGTTAGAAATGCCAGGGAGCAATGAAGAGCAAAGAAAAGACAAGTATCTGAATAAATCTAAATGAACACTAACTGTTAATATTACTGTTAATACAATACTGTTAATGTTACCAGTAATAATACTATTAATACCAATA
CTTTTCCTAAATACAGAACGGAATGCGAGCTGGTGCTGATAATGCCAGTGATGTTGCGGCATGCCTGGGCATGTAGTAAAGTCAGAAAGAAGAAAAGGAGAAGAAAGAGAGGGGGCGGGGGTACTAGGAATTAAAGAACAAAAGGTTGAGCAGCCTGTTTGAAGAGAAGCCTTGCCTTATCTCACGAATAATGAATAGAACAGAAG
TGAACCAAGTGAACTCTCCTGTAAATAATCACATAACAGCAGGACGGCACCACACAGCTGGAATCGGCTATAGGGTGTGCACCAACTCACCTGCTGAAAAAAGAAAAATAAACAGCAAAATAAAGTAGAGATATTCATATGCTAATACGTTTAATTTTATTTTACTTTTTTGAGACAGGGTCTGCTCTGTCACCTGGGCTGGAGTG
GGAAGACAGACACGATGGTATAAATAAATAGAATGTGTAGGGTGTTGGATAAAAATTAAGGCAAAGAAGAAAAATCCATAGTGAGACCCCATCTCTAAAAAAGAAAAATCCTGCGGGGAAGGGGATATAGAATGTGCAGTGTGAGGGAATGTGCAGTGTGAGGGAGTTGGAATTTTAGAGAAAGTGGCCAGGCAAAAGGTCACATA
GGTCCTGATTTCAGTTACCATTTCCTCTCTCATTGTAATATCACATGTGCTGCCTAAGAGCTTCCTGGACTAAGGGAGGTGTGGATACATTAATGCTTTAAAGAAATTCCTATCGTTTTTCTGCTTGTCCACATGTGGGTTCCACTTTCTGTCTGTGTTTTCAGACAGCCTTTCCCACATCTCATGTTTTTTTGATATGAAATGTC
TGCCATTCACAATAACCACAAAACAAATAAAATAACCTGGGAATACAGCTGACCAGGGAGGTGAAAGTCCTCTACAAGAAGAACTATGAAATACTGATGAAAGAAATTGTAGATGACACAAACCAGTGGAAAAACATCCCAGGCTCATGGATAGGAAGAGTCAATATTGTTAAAATGGCCGTACTGACCAAAGCAATCTACAGATC
AGACCTTGTCTCTACAACAAAAGTTTTTAAATTAGCTGGGTGCTCATGCCACTGCCTTCCAGCCTAGGCAAGAAACCCAGACCCTGTCTAAAAAGAAAGAAAGAAAAAAAACTTACCTCAGTAGAATATTCACAATTACTTACAAAGACTATTAAAACACTCCTTTATTTTCCATCTACATATCTCTGTAAAGCCTGAATGCAGAT
CAGTCTGAAGACATTGATGGGGCAATAATTCTCACAAATCCTCCCCCCAGTCCTGAGGTTCAGAATCCCATTGTATTTTTATAAATGACATGGCTCCCCCAAGAAAAGAAGAATGACAATTATCGGGTTGCTTTCAGCCGAGGACCCAGCCTGCTGCCCCACACTCTGCATTTTGTAGAGGTCTGGGCTTGAGGTCAGAGCATCTG
GTGTGAGCCACCTCGCCCAACCTCAGTGGGTGATTTTAACAGCATCTGAACACAACTGATGAAACTGAAGAGAGAATTAGTGAAGTGGAATTGAGGCCAGAAGAAAATAGATAGAATGGAGTACAATGAGTAATCATTGCAGCCCTAGGGAAAAATTAGAGGACTAATAAGAAGACTGATTGCTAGCTTCTTTTTTTTTTTTTTTG
AATAAAAGGATTTAGAAAGACCTGTTACTTGATTCCTCAAACCTGAAATTAAAAACAAACGAACAACATAACCCTTAGGTTAGGTAAAACATACCATGTGAAGAAATGTGGCTCTGAATAAGAAAAAAAAGACATTAAAAAAAACCCCACATTTTATAGTATTAAAAAGTATGTGTTAGAAAACCTTTTGATTGATATTAATGCAT
TTTATGACTTAAGATTAGTAGAAATGGTGAACGTCATTTTAAAGTGTTAGTATCGGCAAGTCTGTGTGGTCTGCAGGATCCTCAATTCTTGCCTTCTCAGAAGAAAGAATTCGACTGAGGGGCATAAGGCAGAGTGAGAAACCGAGGCAAGTTTTAGAGCAGGAGTGAAAGTGTATTAAAAAGTTTTAGAGCAGGAACAAAAGGAA
TCATAGTGAGAAAAAAAGTAACACACTCAGAAGTTCAATATAGAAACTCGATATCTGACTGACAAGAGTCCTGGAAAGATAGACCAGAGAAGATGGAAAGAAGAAAATTATTGAATAATTTCATAAATTTTCCCAGAGTTGAAGAACATGTCCCTCTAAATGAAAAATTCCAAGCAATGTCCAGTTCACTGAATGGAAAACACCAA
AGACTGGGTGACAGAGTGAGACCCTGTCTCTAAAAAATAAAAATGAAGAAAGAGAGAGAAAGAACGAAAGAAAAAGAAAGAAAAAGAAAAGGAAGGAAGAAAGAAAGAAAGAAAAAGAAAGAAAGAAAAGAAAGAGAAAGAAAGAAGAAAGGGAGGGAGGGAGGAAAGACAGAAAGAAAAAGAAAGAAGGAAAAGAAAGAAAGAAG
CTCAGAAGAAAAAAATAGATTGTCATAAGGCAGGAAAAGAGACCGAGGCAAGTTTTACAGCGGAGTGGAAATTGATGAAAAAGATTTAGAGCAGGAATGAAAGAAAGGAAAGTACACTTGGAAGAGGCTTAAGGGGGCACCTTGGAGGTCAAGTGCTCCGTTTGACCTTGGACCTAGGATTTTACATGCTGCCCTGCTTCCGGCGT
TATCTTTAACTAATTCTGGAACAATCAAAGCAAAATAAAATGGCATACTTAATAAGTTAGTTATTTTTCTTCTTCCAAACATGTTTAAGCTCATGTTGGAAAGAAAGTTGGATTACTTGCTTCTTAAGGATATAAATGTATATCCTGTCTTTTCCTGAATACACAAGAAAACTGGGTTAAGCCACTTTATTTCTTTAAAATTATTC
GAATGTTGACACCAGATGCTGTGGTTTAGGCAGCTGCTTTTCTGGGAAGAAAGGAAAGACAGAAACTCCTGAGCTCACTGAGCTAAGTCCTAAACTATCCAAGAAAAATCCAGTGTATATGAATGCATTTACCCTAAATTCATTAAGATTGTTTCTACCACTAGGTGGAAGGAGGACTCTGAATGGAAACTGAGTTGACACTGCTG
TCCAAGTCCCTCACTATTGCTCCTCTGTCCATCAGGGCCTCTATCGTACGTTTCAAAGTAGCAGCAGTCTCTGGCTGTTTTTGTTTGTGTTTTTAAAGAAAAGAAAAAAAAGCATCAGAATTAATATAAGAGCTAGAATGATTAAGTCTGCTCAGTTCCAATCATAACAGCTCTACTGGTAGGAATCGCTGGGTAAAAGCAACAGA
TTGTCTAACAGAAATAAATAGTAAATTATAGTAAAATCGGTTGAATGAAATATTGCACATCTGTTAAGCATAATGGTTATGAAAACTGTGTGGGTAATGTAAGAAAATGCTTATGGTAAGTGAAGGAGCCAGGATGCAATTGCTAAAACCATAGTTTTAACTCCATACAAATGTGCATAAAAGAAATACTGTGGCCAGGCACAGTG
GTCACAGCAGGTCCGAGGCCACCAGAAACTGGGAGAGAGAAGAAGGCATCCTCCGTAGAGACCTCAAAGGAAGCAGGCCCTCAAAGAAAGCAGGAGAGATAAGAAAGCCTCCTCCCGTAGAGGCCTCAAAGAAAGCACCTTGATTTCAGACTTCTAGCCTCCAGAGTTTTCAGATAATAAGTTTTTGTGTTTTAGGCCACACAATT
ACTAGAACAACTTTCTACCCTTTCCTTCCCTTCCTTCCTCCCCACCTCTACCTAGAAGCCCATCAATCACTTTGAACTTCTTGGAGAAAAAAGGAAACAAAAGAAAAAGAAAAGGAGAGGCTGGGTGCGGTGGCTCATGCCTATAATCCCAGCACATTGGGAGGCCAAGGTGGGTGGATCACTTGAGGTCAGGAGTTCGAGACCAG
TGCAAATGGGATTTTGCAGACGTGATTAAGTGAAGGATGTTAAGATGGGGAGATTATCCCAGATTATCCAGGTGGCCCAAGCTAATCCCATGAGTTTTTAAAGAAAGATGGCAGCATCAGGAATTGACTGGTCATTGCTGGCTTTGAAACCAGAGAAACGGGCCAGGAGCCAAGGTCCCCAGGAGGCCTCCAGACACTGGAAAAAG
CTGAGGCAAGAGAATCGTTTGAATCCGGAGGCAGAGGTTGCAGTGAGCCGAGATTGTGCCACTGCACTCCAGCCTGGGTGACAGGCCGAGACTCTGTCTCAAGAAAAAAAAAAAAAAAAAGAGACAGAGCAAAGCAAAGCTCTCTCTTTCTCTGTCATATAAGAATATAGGGAGAAGGTGGCTGTGTACAAGCCAAGAGAAGAGGC
AACCCACCCTTCAGTGGATATGAAAGTACCACATAGGTACTTACAACAGCTACTGCCCTGTTTATCAAACGAAATCCTTAATGTCTGATGTCATCACCTAAAGAAATTTCTACAGAATCCTTTGCTCTGACTGAGGGTTTGGATGTGGCAGCTTCCACAGTCTGGTCTGTAGTCTGACTCCAGATATTTTGTAGTTTGTTTTCTGG
GAGTGGCTTTTAATTGGAAGTTTGAACTTACAGTGTAAAATCTTAGTCTCCCAAGGTTGTTACTTTCTGAGTGAATGGAAGAAAATAGGGTAATTGAGAAAAGAAAACTGTAACTGGCTTTCTGTCAGTTTTCTGGCAATGCCCAGTGAATAGAATTGTTGAAATTCAGCAAAGGTACCAAAAGAACCCTTATGCCGTGATATAAG
CCCTGGTAAAGGTGCAGGTAGATTTGAATCTGGGGCTGTGGGAAACCAAAATCCATGCTGCTTCTGTTGCTGCTTCTGTTCTACCATCATGCCTCCATTAAAGAAATATGTTCAGTGTGTTTAACTGAGAAATTCACCAAGTGGTACAGTATGATCATTGAATATGAGTTTTTCCTTTTCTTAGGTCCTAATTTTATTTTACTTTT
AAGAAGAGAGAGAGAGAGAGAGGAGAGAGAGAGAGAGAGAGAAAGAGAGAGAGAGAGAGAGAAAGAGAGAGAGAGAGAAAGAAAGAAAGGGAAAGAAAGAAAGAAAGGGAAAGAAAGAAAAGAAGGAAGAAAGAAAGAAAGAGAAAAAGAAAGAAAGGGGACTTCACTTCTTTTTTTTTGGCACATGCAAATACAGCTAAGAATCA
AGACAAATAAGAGTCAGTTTTATTAATAAATGAGGAAAGGGAGAAGCCACCCATATCACCCTTGTATCTCACCATGCTGGGACATTCCTACTTTGCAGTTAAGAAATTCTGTCCCTGTAGACAAGAAGAGGCATTCTGAACCATGCATTCCAGAGAAACGTTCAGAGATTAGGAAGGGGTTATGGAATTTTATATAGAGTGGGAAA
ATTAGGGTAGTATTTCAATTGGAGATGTTAGAAATGGTTTTATGTAAGAATTAGCCTGTGAGTTAGTAAGAATTTTAATAGGTATGAGTGAAAAAGAAGGAAGAAAGGATGAATGAAAGCGGGCAAGTAGAATGAGGTAAACTAGGATAGTTAGAATAACAGCTCTACTGGGAAATCATATTGGAAGTTTAATTGGAGCCATGCTG
ATGGGGTTTCTAGCCAGGATGGTCTCCATCTCCTAAACTTGTGATCCAATCGCCTCGGCCTCCATTTTTAATTGCTTCCCAGACCAGTACATAAATATGAAAGAAAGATTTGTCTCTATTTTTAAAGATTGATTTTTCGTTGTGATCATTATGCTTTCCATTAATTTAGTATTTGGTGTTCAGGTAAAGTAGCTCAAAATAAGTAT
GCATGTCTTACTTATGTCTTGTCTTTGCTACCTATTACAACATCTAGAACTTACTAGACACCCAGTAAAAAGTCTGCAAAATAAATTGAAATTAAAGCATAAGAAAAATATTTTCAAACAATTATATAGTTCAAGTTATATTGTTACCTGTTTACATATTATTAAAAAATATTAGTAATGAGTAAAATAGTTTAGAATTACATTTC
GTAACATAAATGACCTGATGGAGCTGAAAAACACAGCATAAGAACTTCATGAAACATACACAAGCATACCCAAGTATGAATAGCCAAATCAACCAAGTGGAAGAAAGAATATCAGAGTTGGAAGACCACCTTGCTGAAATAAGGCATGCAGACAAGATTAGAGAAAAAATAATAAAAAGGAATGAACAAAGCCTCCAAGAAACATG
CAGAAGACAGAAGGTGGCAGGGGAAGGAATGAGCACACCCCAGAATGAGTAGCAAGTTTAATCAATAAAATATGTATTTCTTTTTTTATTGTTGTATAAGAAGAAAAGCAGACAGAACTCAAACCCTGAAGCTGATTTTGCAAGTGAAAAGCTTAGTAAAGGGGGAAATGTTATGTAACTATTTTTTCAGTTTAGTGTGGATGGCT
AACTATAACATTAATGTAGCACTTGATTATCTTATGGAATAATTCTCTATCTCATCTAAGCCTCACAACAACCTTGTAAAGTATTATCCCCATATGGAGGAAGAAACAGGCTTAGAAGTGGAAAGGTAGATTCTCTGCTCGCACAACCGTATTATGTGGCTAAGCTATTGAACTTGAACCTAGATTTGGGACTTCATTTCAAATAT
TTTTTTTCAGGAAAATGAAAATGTTAAGAAATGTTGTACTTGATTATTTAATTAAGAGACAATGAAAATGGGTCCCCGTGCAAATCTGTGATACTGTGATAAGAAATATATATTTGGTCTTCATTACCAGGTTCATAGCATAGAGCTCCGGGAAGCTATATAATTTCATGAGTGATTGGAATGAGAGAAGCATCTTTTGTTGTAAT
AATAATGCAAAGTGCTATAGCTAATAACCTGGAAAAGGTGATGAACTAGATAAAATGAATAGAATAATATTTAAACCCAAAGAACGTTACAAAAAGAGGAAAGAAAAAAAAAGGAATGAAGACACAAAAAGAAAAAAATAGCAAAATGGTAGACAGAATATTTGCTTTACAAAGATGTGATGTCCTAATTCCCATAACCAGTAAAT
AGATAAAAAGGAGCAGATTTGTTTGCAACAAAAATCCCTTCAGTAGTTAGGTGAAGGAGAGTATATGTAAGATAAATGATGTAGGAAGGAAAATTCAAAGAAGAAAAGACATAAAAACAGAGAGAGAAATAAAATTTAACAAATTCCATGTAGATAACAACACTGTCTCCTTCTCCACTGCCTCCATTTGGAAGCTGAGTTCTTCC
GAAAGAGGAGACGTTACAACTCATGCCACGGAGATAACAAGCACCATAAGACACTGCTGTAGATAATTGCACACCAACAAATTGGATAAAGAGAACCTAGAAGAAACGGATAAATTCCTAAAAATAGAAAATATATGACTTCTATCTCATGAAGAAATAGAAAACCTGAACCAACTCCTAACTAGTAAGGTATTTTAATCAGAAAT
TTTTTAACTAAATATGAGAATAAAATCAAAGTTGAAAGTATATGAAAATGTCAGATAATGTTAATTGGGGATGGAGAGGTGCTGTTTAAAAGAAGAAAGGAAGAAAACTGACTTAAATGTTGATATATTGAAAAACTATGAAAAAATAACATTTGCCTATGTTCATTTGGAGGTTCATTATTGGAAAAAGGCAGTTCTTATATAAA
AGATAAAAAGCAATAAATAATGTGCTAATGATATGTCTCTAAAGTGTTAGTGAGAAGATCACAGTGTGTCATAATTAGTTGAGATTTAACAAAAAAGGAAAAGAAAGCCTGCTGAGAAAGCAAATGACTTAGTAATTGGCATTTAAAAGTATCAAAAGTCATCTTTTGTAATTTTAAAGTGACAATGATTTAGCTACTAAATCTGT
TCTCAATATTTCTTTGTTTGACATTTATTCATGATTAGATTTATAGTGTATGTTTGATTTTTGCTTTTAATATTGTAAGGTGACTTTGAAGAAGCTTTTAAAGAAATAAGTACATAATTTCCCTCAGTCTTATGATTGTATTATGCTTGTGAAAGATAAAATAACGTCTCTGTAATATGCAAAAGTCCTGTTACATAAGGTCTCAT
TGCCCATCTGTTGTATATTTGCTTATTTTTTTCTGATTTTGTCAACATGAAATTAAGGTACGGAGAACATAATTTAATTTGAAAATCCTCCCACCTAGAAAAGAAACAAATTAGAGACTCCTTGGGTTGCATGTAACTTCACATTTAATTGTAATTTTGAGGTAAACACACAGACATATCTTAATAAGTTTTAGAAGTAGTAACAA
ATTTCGTATCAAAAAATAAAATAAATAAATTTATTGACTATACTTGCAAATGTTCCATTTCAGTTTTTCGTTTCAGAGAAAAACTGAAATGTAATGTATCAAGAAATACATTTGGAAATGTATTTCTTGATATTTAGTTTCTAAATATATATTACAGTGTTCATTTTATGCTTAAATAATGTATTTAAGGATTATCTAAAAAACTA
TTGAATTGACTCACAATTCTGCATGGCTGGGGTGGACTCAGGAAATTTACAATTATGGTGGAAGGGGAAGCAGGCACCTTATTTACAAGGCAACATGGAAAAGAAAAAAAAGAAGGAACTTCCAAATACAAAACCATGAGATGTGAGAACTCACTCACTATCACGAGAACAGCATGGGGTAAAGTGCCCCCATGATCCAATCACCT
ACAAATCTCTGAAAATGTTGTGATAATCCATTCAGGCTTACTAGTCTTAATAAAAACAAATTGGAAGGGTGGATTAGGAGGAAAAAAGAAGAGAGGAAGAAAGAAAAGAGATAAAAGAGGGAACAGAGGGAAGGAGAAAGGGAAGAAGAGAAGGAAGGAGGAATGGAGAAAGTAAGAGTTAAAAGAGAAAGGAAGAAAGAAAAAAA
ACAAAAATGCTCCTGAAAGTTTTTGTCTTTTAACTGCTACAATACCTTGCTTGTTAGTATTATAATTTTTTTCTATTTAAAGAAAAGAATTTATCATTAGAAGAAAAAAAAAGTCATATTTACTAAACATGAAAGTAATCAAAACCACAGGAAGTAAAGAGCCAAAGAATAAGATTTTCAAAAATACGAAGCATTAGGTCAACAGA
AGCAATACATATTATATGTAAATTAACAACATGTAGGTAGATATAGACAGAAAAGAAGGAGAAAGAGACAAAGAAGGAAATGAACAGGAAGAAGAAGAAGAAGAAAAGAATTTGAAGGGGAGGGAGAAGAAGAGGAAAGGAGAGGAATGGGAGGAAAGTGAAGGAGGAATAAATCTAAAACAAAATAAATGATTCCCAAAACCAGA
AGAAAGTTAGATAATGCAATTTTAAAAATTAAGATATTTTACTGTGTATTCTGCACCTCTAAATATAATGCTTTTGTACCTGATAGTTTGTATAAGAGAAAAGAAAAATAAATATAAATGCTTTCCAGCAAATATATATCTTTGTGCCTGTATAACTTATTCAGGAAATGGCCTAGATTTTCTGATGTTTTAATTCACTGTAAAAC
TGGGAGGATCGCTTGGGCCCAGTAATTTGAGGCTGCAGTGAGCTATGATCATACCACTGCACTCCAGTCTGGGCGACAGAGCAAGACCCTGTCCTAAAGCAAGAAATAAAGAGTTCAGGACGCGGTGGCTCACGCCTGTAATCTCAGCACTTTGGGAGGCCAAAGCAGCTGGATCAAGAGGTCAGGAGTTCAAGACCAGCCTGGCC
TCGGAAGGCAGAGCTCGCAGTGAGCCGAGATTGAGCCATTGCACTCCAGCCTGGGTGACAAGAGTGAGACTGTCTCAAAAAAAAAAAAAAAAAAGAAAGAAAGAAAAGAAAAGAAAATGCATAGTAGATTGCAAAAATTGTCTCCCACTCTGTAGGTTTCCTGTTCACTCTGATGATAGTTTCTTTTGCTGTGCAGGAGCTCTTTA
GTGGGTGCAGCGCACCAGCATGGCACATGTATACATATGTAACTAACCTGGACATTGTGCACATGTACCCTAAAACTTAAAGTATAATAATAATAAATAAAAGAAAATATGAAATAAAAAAAAAGCACCTTTTCTTGCTCAGACACAGAATTAGGAGTCAAACCTTATTCTCCTTCCTAACAAAGGAGCATAGATGGTTTAAGGGC
TGAGGGAGTTCATTTCAAGCTGCCCTTGGGCTTCTAAAACAGCTATACATCTTCCTATTCTTCATCTGCCTTCTCCAGCAACTTACAAGAAGGCTTTCGCAAGAAATGAGGCTTTCACAAGAAGACCCTTGTCAAGTAAGTAAATAAACTCCTAGGGAATACCTTCTGCATCTTTCTGATTAACCAGCAGAACACCTAGCATGATG
CCAACAGGCTCATGTGGTAATTAAAAATGTGTTTTCCCTAGAAAGCCATTCAGAGAGATTTGTGCTGGCTTCAATTTTTGCCCATGATTGGCACATGATAAAGAAAATCTAGCTGCTTAGTTAAACTAATTTAGCCTATTTTCCATTTTTCTCATGTTGGTTCATTTCTGTTTAATATTCTCAACCAAGCTATAATTTTCATGAGG
AGTATCTCATCACAATAGTAATTAAAGTGGCAATCTTAACTTGAAAACATAGATGAGAGATATAGGACATACTTTACAAAAATTATAAAGCTTTATTGGAAAGAAATTTATTCTCTAATAAGTAGAAACACATAATCATGCTCCTGGATGGAAAAACAGTCATATATAATTTTGGACCTTCCCAAAGTAATATGAACGTTTAATAA
AATCATAAATGATAATCAGAAAGATCCTGATAAACCAGTAGCAAGGATCTTACAAGTCTCTAAAGGTTCATAAAATTCCTTGATTGCTGCCAGCACAGCAAAGAAAGGTACTGTATGAGCGTCATCAAGTCATGCTTCTTTGTGTCTCCTATTATTGCAGCTCATCTCTTTCTCCTCCCAGCTCATCAACTCTCATAGCTCTTTGG
AGCACGTATCATTCAGGTTTCTCAACTTTCAAAGAACTGATGTAGGAAGACCATCTTTTTTCTATGGAAAAAAAATTAATCTTAGTTAAAAATGGACTTTAAGAAAGTTGTTTCTGAACATGCATGACATTTTAAGGCACAATGAAACCATGTCCATGAACACTCGGTAGCCATATTGGATCTGCTCCCCTTGGTGGGGCTTGTTT
GAATGATTTACAATGTATAATATTAGGCTCATACACTGTCAACTGATGGGATTCCAATCTTGCTACTAGAAAACTTATAGTAAGTATCTAGAAATAAAGGAAGAAAGATAATGAGAACACTAAAAATTTCCTTAAGACCACACCAGGATAATGGGAATTATCTGCATTTACTTTTGACTCTCAAGAAAACAGCAGCAATCTTTTAA
GGCATTGACATAACATCTCATTATAGGTATTAGAAATGCAGTCTCAAGAGCAGGTTGTTGTGGGGTGACAGGCAGGGTATTCTAGGGGAAAGAATACCCCAAGAAAGGCAGCATTACAAAGGAAGAGGAGAAAGAAAGATGTAAATGAGGAGACACTGATTTTCTTCCACTGCAATTTTTCCCAAGGCTGGCCCCTTTTCTATTAC
AGTTGTTTTGACTGAGGGACAGTGGGAAACCTGGAAGGTTGAAGGGTACAAGAAAAGGCAGAGAGATTCAGTGAGTTCCATAGAGCAGAGAAACTCGTGAAAGAAACATTTTCAGAGACTTGGAAATGAGAGTGCACACATCAAGGAGCTATGAATGTTTCTTGGAATTAGAACTCCAATTGAGTTTAGGGTAATGGTGAGAGAGT
CTGCAAGAACCAGAGTTTAGGAGGCTTGGGGTGCCCCCTAAAGCAGATAGAGATTAGATCACAGTATCCAAGTTCTTTCAAATATCTGGAAAGCCTTCCCAAGAAAGATGGGTACAAACAAGCCCTGACAGTGAAAACTACAATAAATACAGTGAAAACTACAATCAATACCTAACTCTTCAATGCCCAGACACCAAAGAACATCT
GAAACTTTTACAGTCACTAAATAATTTGAGTAAAGCAAATGGGTTTCAGACCGATTACAATTTGGAAAGATTGATTATAAATTTTGAATAATATGTAACAAAGAAAAATGTGGTCACTTGATTATATACCTCTTCCCCAAGATCAAGTAAATACTTTATCAGTAGAAAAAAGAAAGAAAAGCAAAAAGAAAAGAAAAAGAAAGCAA
