# Supplementary material for: Poly(A)-DG: A deep-learning-based domain generalization method to identify cross-species Poly(A) signal without prior knowledge from target species
Source: PLoS Comput Biol. 2020 Nov 5;16(11):e1008297. doi: 10.1371/journal.pcbi.1008297 (PMC7671507; doi:10.1371/journal.pcbi.1008297)
Supplement: S1 File — These three datasets are produced by previous researchers and we use them in our experiments. (ZIP) [file pcbi.1008297.s002.zip › human/omni_polyA_data/negative/AATACA.txt]

TATCTCCTTTTACACCTAGCCCTACTTCTGTCTGGCTACAGTCATTTATCTGGCTTTGGGAAATGTGACCACAGAATCAGATATATACATGAGATTAAATAATACATGTGTATGTCATTTAAATATCTAGAAAAGTTATGACTTCACCAGGTATGAAAAATATAAAAAGAACTCTGTCAAGAATCATACAGTAAATAGATTTTTGA
ACAGATGTACACTTAAGCCTAAGGCAGACCCCAGGCCCCAGGAAAACTCCAGGCTCCATTAGAGCACTCAGACCTCAGGTGGATGCATTGGTCCTAGGTAAATACAAGGCCCCAGACAGACATCAGGCCCCAGTGAACACCGGAGCCCAGGTGGATACCTAGTCCCCAGCTGTGCAACAAGCAGAAGGTTGACCCAGTCCCTAGCT
GATTTTTTGGAAAAAGTAACGTTTAAGCTAGATCTTAGAGAGACATGACTTAATAGAAAAGTAGGCAAAAAAATATGAATAACCCTTTCAGATTACAGGCAATACAAATTATGATAAATATAAAAAAATTCTTACTTTACTAGTAATCAAGTAATTGAATTAAACAATTGGATACCAATTTTTCTTCAGCAGACTGGCAAAACATA
TGTAATCCCAGCACTTTGGGAGGCCAAGGCAGGCAGATCACTTGAGGTCAGGAGTTCAAGACCAGCCTGGCCAACATAGTGAAACTCTGTCTTTACTAAAAATACAAAAATTAGCCGGGCATGGTGGTGCACACCTGTAATCCCAGTGACTCAGAAGGCTGAGGCAGGAGAATCGCTTGAACCCAGGAGGCGGAGGTTGCAGTGAC
TGCAATTCCAGCACTCTGAGAGGCCAAGACAGGAGGATTGCTTGAACCCAGGAGTTTGAGACCAGCCTGAACAACCTGATGTAACCCCATCTCTACAAAAAATACAAAAATTAGCTGTGTGTGGTGGCATGTGCCTGTAGTCCCACCCTGAAGTAGGAGGATCAATTGAGCATGGAAGGTCAAGGCTGCAGTGAGCAGTGATTGTG
ACCAACATAATGGAATGTAATCTGCTTTGGAATTTAATGGAATGTAATTGCTCAAACTCAGCTGTTTTAAATGTTAATCTTACCTAAAAAATACCTTCATAATACATGCAGGATCATGTTTGACCAAATATCTGGGTACTGATGTCTAGCCAAATGCACACATAAAATTAACCATAATACCTGGTAATACATAAAGAAAATTCATC
AACATTTGATAACAATTAAGGAAATCTAAACAATGTATGGACTTTAATTTAATATCATGTGGCAGTATTGGTTTGTTAGTCTCAAAAAAGTTACCATACCAATACAAGAAGTTACTGAGAGAGGAAACTGAGTGTGGGGTATGGGAGAACACTCTGTGTTATAGTCAATTTTCTAGCAATCTAAAGCTATTTTAAAATTAAAATTC
TAGTTGTTTATTTAATAAACAGTAGGTTATAGGAACACAGATGTTGTGATGGCTTTATGAGATGATAAATGCATAGAAGATATTAGGATGTCTAGCCCAGAATACAACACTCAACAGATATTAGTTTCTTCCATCTATATTTTCTTAGTTAACATAATTTTTTAAATCTATAAAATCCTGACTGCAGACTCATCAGAACTTCCAAC
GTTACTCTCTACCAATAAACATTATTCCAAAAGTATATACTTTAATCACTAATTATATTTCCTCACCTAAAAATCATGTCTCTTCATTTTATAATACCCCAATACATAAATAACCTTGTACACTTTCCTAATTATATTAAACATTGATATTAAAAGTTACCATTGCTTAACTATAAAGATGCCCCATAATCACAGAACTCTAAAAT
AAAAATGCAATTGGCACACTGAAGAATGCATCAGAGTCCTTTAATAGCAGAATGTATAAGCAGAAGAAAGAATTAGTGAGCCTAAAGACAGCTATTTTAAAATACACAGTCAGAGGAGACAAAAGAAAAAAGAACAAAAAACAACGTAGCGCAACTACAGGATCTAGAAAATTGCCTCAAAAGGGCAAATCTAAGAGTTATTGGCC
GTAGGAAACGTTTCCTTAAGACACAGAAAGGTTAACTATATGCAAAGCGTTAAGATTAATAAATTCAAATGCATTAAAATTGAAAACTTCATTCATCAAAAATACAACAGAAGATGAAAAATGAACAACACCATAAAATACACTGCCAAAAACATTGGGGGTTGGTGTGATGGCTCACGCCTATAATCCCAGCACTTTGGGAGGCT
AAAAAAATCAATAAATAAAAAAGGGACAAAAATTCCCAGTGAACATACAAAGAAATGACTGGCATCCAGAATATTCGGAGAACTACAAATTAATAAGGGAAATACAAGTAAGTATCTAAACAAGCATTGTGCAGAAGTGGAGAACAAGAAAATAGGAACTAAACATTGGGTACTCATGGACATAAAGACCCATGGGTTGAAAAACC
AGAAATGTCAATGTTTAATTGTATTGATTTCAATTTTTGTTGATAAACCATTCTCAGCAGTCTTTCTGCTTATTAGCTTTTAATAAGAGACCTCATAGTAAATACAGAGATTCTTCTACAGTGAAATATATTTCTGCTTACTGCTTTAGGTATATTTTATCAAAAAAATCATTGAGTTACTGAGTATGACCAGTTAAAAATATGTT
CTATATAAATACATAGTTATGAAGAGAAGTAGGCAAAGATTTGCTTGGGGAGTCATGGAAATATTTAGAAAATATTGGCCTTTTAATATCCAGAAGTTAGAATACATATATTTACAGTAAAGATGGCAAGGAAGCATATTAGTTGATGTATTTTAAGAATGGGACAGATCTGCCAGAAAAAATTAGAAAGAACAAAAGTTAATTGA
GATGGTCTCGATCTCCAGACCTCGTGATCTGCCCACCTCGGCCAGCCAAAGTACTGGGATTACAGGCGTGAGCCACCAAGCCCGGCCAAGAATGTATTTCAATACAAATGGCAAATTCCAACCATGTACTCACCTAATATAATTCTTTTTTATATATTGATGAATTTTATTTGCTAATATTTTGTTAAGAAATTTTGTGTCCATAT
GTTTCACTCTTCTTAGGAAATGTCTCGCAGAATAATTTGGGGGTAAACACTCATTTGGGGTGGAAAGGAGTCATATTACATAAACAAAATAACCATTTGAAATACATGTGATTTCCAGTTGAAAATGTGTATTTAAATTATGGCTTCAAAGAAGATGGAACTTTGATCACTTTATCTTTTAAAGATGTTTATGTTTCTATATATAG
TCCAGACACAAAATCAACAAAGAAATATTGGACCTAATCTGCACTGTAAACCAAATGGACCTCATAGATATGCACAGAACATTTCAACCAATGGCAGCAGAATACACATTCTTCTCCTCAGCACATTGATCATTCTTGAGGCTAGACCATAGGTTATGCCACAAAACAAGTCTTAAAAATTTCAAAAAAATTGAAGTTACATCAAG
TGTAAACCCAGCACTTTGGGAGGCTGAGGCAGGTGGATTACTTGAGGTCAAGAGTTCGAGACCAGCCTGGCCAACCTGGTGAAATCTCATCTCCACTAAAAATACAAAAATTAGCCAGGCGTGGTGGTGGGTGCCTGTAATCCCAGCTCCTTGGGAGGCTGAGGCAGGAGAGAATTGCTTGAACCCAGGAGGCGGAGGTTGCAGCG
AATTAACCAGTTTAAATCTGCTTAGCTTTTCAAATGGAGTAAGCGGAGAGCCACTCAGGAGCTAGTTTAAAAAAAAGTTTTAGCTGATTCATCAGAAAAAAATACATTTTGTAATTCCTCCTTTCCTTTAAAAATTGAACTCATAGTTATTTTATTTGAACTCCAAAGTCTGGCTAAAAGAAAGATAATGAAGCATTTGTACTTTA
GGCAATTAATCAAAACTTTTTGAACTTCAATTTCTCCATGTGTAAACATATTAATAACACTTATTTGTCAGAGGATTGTTAGGAGTATTAAATTAATTTGAATACAAAATGCTAAGCCTAGAACATAGTAAATGCTAAATAAATTATAATCAATAGCAACAGATTTTTATTAGTAGTGTCATTACTAGTCAATGTTACTAATATTA
GTTAATATTATTTATCAGACAGTTTACGAACTGAGCACTGAAACTGCCATTCCCATCAACCCAATTTGACTAGTCTTTGATATGTACATGCGGGACAAAAAATACACATAAAGGAAAATATATTTATGGCATTTCAGTTACTTTACTCAGATAAATTATCTCATATATTCATTGTAAAGAAGGATTCTGCACCTCTTAATATAAAA
ATAAAATTGCATGTCACTGGGTTAAGCACAAGTAGTTTTCTTTGGTATAAGACTTAACTTTCTTTAAAACACAGAAATGCTCCCTAAGTATTCACTAAGAAATACATTATGTGGTATAGCCCAAACTTATTTGACTATGGGACCTATATTTCTTGGAGCATCTTTCCAGAAGTGAATTCCAAGGAAAAAGATTTTAAAGCATAGTA
CCTGTAATCCCAGCACTTTGGGAGGCCGAGGCGGGCGGATCACGAGGTCAGGAGATTGAGACCATCCTGGCTAACACAGTGAAACCCTGTCTCTACTAAAAATACAAAAAATTAGCCAGGCATGGTGGTGGGCGCCTGTAGTCCCAGCTACTTGGGAGGCTGAGGCAAGAAAATGGCGTGAACCTGGGAGGCGGAGCTTGCAGTGA
TATTCCATGTTGAACAGTAGTGTAGGAGGTATTTTAAACTTTTGTAGATCTTAAATAATGGCATAGAAAGAAAAAGAGCATTTTTCAATATTAAAATGAGAATACAATCAATAACACTGGAAGCAGATGCTTCAAATTGTCCTTGAAACATAGTGGCATACAATTCTTTTGGGAAGAAAATTATTTATCCAATAGGATTTTTTTCA
ATAGAAACTTGTAGATGCAAAACAGCAATTCTTATGGAAAAGTTTCTAACAAAAATGCACTTATTAGAAATAGAGACTGACAATCAATACCTTAAGGAGTAATACACCCCTCACACCTACACACACAAAACTAGCAAAAAAGGAAATAATAAAGGTATGAGCAAAAAAACCAATGATTTAGCAATAAATCATATAAAAGAGAAACC
AAAAGACTGCTAGCTAGAATAATAAAGGCGGAAGTGGAGAAGATCCAAAAAAAAACACAATAAGAAATGGCAAAGGGGATATTACCACCAACCCCACAGAAATACAAATCATATGGTTAGGCTTTGTGTCCCCAGCCAAATCTCACTTCAAATTGTAACCCCCATAGTCCCCATGTGTGGTGGTGTTACTGGCAGGTCTTTGTTCT
TGATGTGACCCTTCCCTTAAATACCTGTAAAGAAGATAACTGGTCAGTCAAATCAGTAAACTGCACTAAGAAAAAGCATGTATTTACAAACACACACTCAAATACACACACAGAGAGACACACACAGATGGACACACTTTTTTTTTTTTTTGAGACTGAGTTTTGCTCGTTGCCCAGGCTGGAGTGCAATGGTGCAATCTCGGCTC
CCTCTAATCTCAGCACTTTGGGAGGCCGAGGCGGGCAGATCACCAGGTCAGGAGATCGAGACCACCCTGGCTAACACGGTGAAACCCCGTCTCTACTAAAAATACAAAAAAAAAAAAAAATTAGCCGGGCATGGTGGCGGGTGCCGGTAGTCCCGCTACTAGGGAGGCTGAGGCAGGAGAATGGTGTGAACCCGGGAGGCGGAGCT
GTCAAGGAGAGTTGCTTATTAAATTACTCATCTCACTTTTACAGAACAGCTGCTAAAGCAAACTGGCTAAAATATCTTCGTTATCCACAGCATATGTTTGAATACAGATGCTCACTCTTAGCAATTCAAAGAGCCGAGGCTGTGTAGGTTGATAAATGTTCAGCTTTTACATACGAAGCAGAGGTTAAACGGATATGTCAAGATGC
CAAGAAGATAAATGTTGTTTTCATGCCTGCTAAAACAACATCCATTCTACAGTTCATGGATCAAGCAGTAATCTCAACTTTCAAGTCTTATTATTAAAGCAATACATTTCATAAGGCTGTAGCTTTTATAGATAGTGATTCCTCTGATGGATCTGGGCAAAGTAAATTGAAAACTTTCTGGAAAGGATTTACCACTCTACATGCCA
TGAATGAAAGGCAGGATGTTAAGTTGTTATTTGATACTGTGTCATAAATACCTCTCAGGGAGGTGACATTAAGCTTAAGGGTGGGTAATAAGGAGCTGGTAATACAACAATCAAGGGACAGAACATTCTAGGCAGGTGTAAATTAATGTAAAGATTCTAACATGGGGATGAGCTTGCTATGTTCAAAGGCAAATGACGCTTATTGG
CATGTTCAGTCAAATTTATCCCTAAACATTTAACATTTTGAAGCTATAATAAATAAATTTTAAATAAAATAATTCTGATTATTCATTGCTAATATTTAGAAATACAATGGATTATTGTATATTGGTCTTGTGTTCTGTAAACTTTCTAAAATCACTGGTTAGTTCTAATAGCATTGCTTTTTATTTCCTTTTAAAGATTTTATCAA
TCAAAACCTAAGTTGCTACCAGTATTAGTTTTAATAAGTTCATACCAATGAATTGACGTTCGCTTTGAGCTGAGTTCAGATAATTATCAATGATGAGCCAAATACAGTGCATTATAGGCTATGGATTTATTTTTTCAACATAACAAGACAATTGGGGGTAGAATAATGGATCCCAGTTAGTCATCATTGGCTTCAGTGCTTGTTGA
GTTGCCCAGGATGGAGTACAGCGGCGCTATCTTGGCTCACTGCAACCTCCGCCTCCCAGGTTCAAGTGATTCTCCTTCCTCAGCCTCTCAAGTAGCTGGGAATACAGGCATGCACCAACACACCCCCGGCTAATTTTTTTGTATTTTTAGTAGAGATAGTGTTTCACCATGTTGGTTAGGCTGGTCTCAAACTCTTGACCTCAGAT
AATGCAATCAGGCATGATCTCATTAGGTCATGCAAAGGGGAAGAGCCAGATCTGCTACAAAACAGGGCACACATCTCTTCATATTTCAATACCCATTCCCAATACAAACACTAAGATTACACCTGCAGTTGACTTTTTTGTTCCAGCCCCCTGCAGGGTTACAAATTGGGCATGCTTGGTTCATCTGGGCATGCTCAAGCTATGTG
GGGCTCAAGTGATCCTCCTGCCGTGGCTTCCCAAAGTGCTGGGATTACAGGCTACAGACATGAGCCACCGTGCCAGGCCTGCTTTCTTTTTACTTAATTGAATACACATTTTGAATTAACAGGATTTCTTCCTCACATAGGCTGATAGGAATCTCAGGATCAAATTAACTGCATACCACTGTTGACTACAGAATAGCTGATGATAT
TGTAATCCCAGCACTTTGGGAGGCCAAGGCACGTGAATCACCTAAGGTCAGAAGTTCTAGACCAGCCTGGCCAATATGGTGAAACACTGTCTGTACTAAAAATACAAAATTTAGTTGGGCAAGTGGTGGGTGCCTGTAGTCCCAGCTACTTGACGGCTGAGGCAGGAGAATTGCTTGAACCCAGGAAGCAGAGTTTGCAGTGAGCC
TTTATAAAAATGTTTAAGTGACTTCACAAATGTTTATAGGTAAAATGTCATCTGATTAATATGTATCAATGAAATTTCAATAGAATAGTGTATACATTTAAATACATACAATGGCATAGGCTACACATAGAAAGCAAAGCTGTGAATAACTACTAATAACCACTCTAGTAACCCAAAATATGTTTTACAGGTTTCATTTTTCCCCT
ACTGTGAAATAGAATAAAAGCAATCTCTTGAAGATGAGGAGGCCAAAAATTATCTACTTGAGAAGAGTGATAAAATTTTGAAATAGCCAGGCAGATGGGAAATACATCTGACAAGGGTGGTATTATAGGATTTGTAGAACAAAACTAAAATTAAATATCATAAAATTGAAGTGGCAGAAACCCACAAAATTATACATTTTTTTCCA
GGAGGGAAGATCATTCAGGGACAATGAGAAATGTAACATGAAATGCAACGAGTCTTTCAGGAATATGCATTGACAAAAGAATTTTTAACTACCCGCTCATAATACATTTACTTGGAAAATGAACAGTAGGTGAGTAAAAACTCTCTCTCCCCTCTTAGAGTCCCAGCTGGGTCTGAGAATTGAATTGATCTAAGATAGATTAATAG
ACATTATTTAACTTTAATTGATTATATTCTAAAAAGGAAAGACTGAAAGTGAACGAGCCAATAACCAAACTTAAGACTCAAGAACTTGAAAAATTAACATAATACAGAATACAAACAAAACTGTATATTATCATCAGAAATTATTTATATATAATAAATCTGAAATAGAAGAAAAAGCAAAAGATAATTTTTGAAGAGATAAAACT
AAGAAAGAAACACAAAAAAACTAACGTTTGATTGGATTTCCCCTTATGTATAGAGAACAAAGCAATGATAGTAACTTCATATCATCATAGATCCCACTGTAATACAATAATTTGCTAACAAAGAAACAGTTTCAATGAAGTGTAGTGTTTACAAACTACATTACAGCCTACAAATTATGTAAATGATTGTTACCCTTCTTATTATT
ACAATAAAACAAATTTTTAAAAGTGCCAAGTGACCTGATCCTCATAACACATTGAAACTAAGAGTATTGTTAAGGTTATTACTCAAGATTTAATCATATAAATACAGCAATTATATAAATATATCATACTAAAGTGAGGTTAAAATGTGCTAAAAACAAAAGAAAAAAATGGAGAGATCACCATGGGGGTAGGATAAGATAATTAA
GGTCAGAGCCCAGTGATCCTCTACAGCTCTGAAGATTGGTTAGATGAGTGGCACACTTCAAAGGCTCTAATCCCACTCTATCTTAGAGTTCTCTAACTTAAATACATCAGACATTCTCACTACTGGAAAAATGAAGTAGATGTATTTTTCCCCATTCCTCCTGCTCTTCTCCCAACTACGAGTTAAAGAAAAGAAAAAAAGACACT
CTAAAACTTATTAAGGAATTTTCATAACCTTGGGGTAGATAAAGATTTCCTAGATATTAAAGAAGCAAAACTAGGCTGGATGTGGTGGCTCATACCTGTAAATACAGTGCTTTGGAAAGCTGAGGCAGGAAGATTACTTGAGGCCATGAGTTTTGAGACCAGCCTGGGCAACATAGCAAGACCCTATCTCTACAAAAATATAAAAG
ATCGAAAAGTTATCAAGGGTGTCATTTAGATAAAAATAAACTCATGAATTCTCTTTGCTCCTATAACTAACTACAGCCCCTTGCTTTGATTACTGTTGTGAATACATCATGGTGTTTAACTGAGCACTTAGAATGAAATGTGAAACTTGATCAATTAAATCACATTTGTGAAATATCAAACCACTTCTATTTATTAATGAGTAGAG
CAAATGAAACAAAGTATAAAATAAGAATCCTCCTACATCTTTTCTCGTTAATGGAAGACAGTAGCTTCAAGGAAAAAGTAAAGATTCAGCAAAGGGTTTAAATACAGGCCACATTTAACATAGGTCCAGTTGATTTGATCCTTTCAGATCAGCCTCTGAATTCTTGTTGTTCACCAGTAAATACATATTTTGTGTTAGTCCATTTT
CCAAGAATCTCTCTGATGGTCTTCATATTAATTCCCTTCTCTTCACTCAGCATTTCTTTCCTCAAAAAAAATTCCCTTGATATGTGCTTCAGGTAGTCATAATACATTTATCTTTTGTCCTTAAGATTAAATCCTGAGTACCTGCAAGCAAAAAGTGGTTTTTCGTTTTCATTCTCTACGTAATTTTCTTCCTGTTGGTAGAAAAT
CCTGTAATCCCAGCACTTTGGGAGGCCGAGGCGGGCAGATCACGAGGTCAGGAGATCAAGACCATCCTGGTTAACACGGTGAAACCCTGTCTCTACTAAAAATACAAAAAATTAGCCGGGCGTGGTGGCGGGCGCCTGTAGTCCCAGCTACTCGGGAGGCTGAGGCAGGAGAATGGCGTGAACCCGGGAGGCGGAGCTTGCAGTGA
AAGAAGTGGAAGAGGAAAAAGTGCATAAATAGTACCTAGAAGGGAGCCTATTTTTATTTTATTTGATATATATTTTGACAGGAAAGAGGACTTTTACCTAAATACATTTTCTGGTATGTTATTTCTGCTCCATCAGATGAAGAAAATTGAATTAAAAATTTTGAATTACTTCAGTGGGTTATCTTGATGTAACCGTTAAAATTGTC
GAAAAAAAAAATACATAGACAAATAATAATAATTTGATTCTTCAAACTTCCACTTATTTATTTATTTATTTATTTATTTATTTATTTAAAATTGTGGTAAAATACACATAACATAAAACTTACCAGCTTAACCAATTTTAAGTTTTAAGTAGTGCTAAGCACATTCACACTGCTGTTCAGCCAACCTCCAGAACCCTTTTCATCTT
TCCAGGAAAATCCACATCCTAACTGGTAAGAGCCTACTTACAACAAGTGCACCTTGACGGGAAGGCATTGATATTCGAAAGGAAGAGAAATTCTAGATACAATACAGAGTCTATTGCTTGAATCTATCTCTAAACTCAGACTTGGGTTAATCCAATGAAAAGTAGGAAATTTTACTGAAACCCAACAGATTTGCATTGCTATAAAA
AATTTAATTCAAGTAGCAACTAATATGATTAAAACACTCTTAGCATAGTATTAGAGCACAGAGAAGAATTTTTTTCCTTAAATATTACAGTGAACCATAAAATACACACAAACAAAAAAGTTAATGTGAGTTCAGGATTTTATTTTTTTACTTATATACTGCATGAAACCAACGAGCCCTAGATGATTTATTTAACCCTTTTCTGT
TGATAATGAGTGTCCTCCTCTAGTAACTAATTTAATTAAAATAGTTTTAGCATTTTAAAATTTAAAGAATTTTCTGAATGGCTTTATGTTTTCTAATTTTAATACATTCTCTTTTACTTAGCAATGTTATTAGAAACAATTCATTTCTTTCAAACTCCTTTAGGCATCTATTGATAAAACTATAGTTTTCCTTTAATGTGTTGTTA
AGTTGTGCCTTATTCTTCCTCCCACGACAGTACTGGGGTTTTCTTTCTCTCATACACACACATATACATATATACATATGTGTATGTATATATGTGTGTAAATACATGTATGTATACGTATGCATATATGTGTGTCATCATGCTCCACATTGCCCTAAACACTTCAGTAAGTATAGTCTAAAACAATAACATTCTCTCATTTAACC
TGAATGGCATATCTTTATGGTCAGTAGTAACACCTATTGCCACACCGGCTGAGATCCAGGTAATCATGTCTCTGCAATGGGACAAAAACTATCAGCAATGAATACAAGTAGGAGGTGTCCTCTTGTGTCTATTTAGGTACACCTCTTGGCATTGCATTCTCCTTTTTCTCCCCGTCACACCTCAATTCTAGTTTTTGTACTCTGGT
ACATCAAGGTCCTCACTTTGATGTGTGCCAGTTAACATTAATTACAGGGAAACAAACAAAGTTCCACACACTGGATGCTGTGGCTATAAATGTTAAATGTAATACAGCTGCACATCTTCATGCAGCATATCAGTTCATCCCAATGACAATAAAATAAAGCAGATACTGCAGAGGGGATTACAGATATGGAGATCAGCAGACGCACC
ATGTCAATGTAGACATGATCTGCTCTATGGTAAGATATGTTGTATGCTGCTTGCTATGCCTACTGTAGGCGCTTAGTAAAGATAGGGGGATGGAAATGTAAATACATGTATAAATTCAATCTTGGATTGCAGGTTTCTCCTCAGAAAAAAAGTAGAAAAGTGACAGTTTTTCATGATTTAGCACTGATTAACATGATTCACAGCTT
TATCCCTTGCTTCCAACACCTGCATTTGGATGGTGCTAGTAAAGAACATCTCAAATGTTAAATTTATTCATCTGAAATACACCATGCATTATAGTTGCCTAATACAGCCTAGAGTTTACATGAGTGGGATATTTTTTCTGTCTTCGTAAGGTACTTCTGACTCCCACAGGCAGGTGACTGCCGAGTAGGACTAAGACCCATCCCAT
TGTGTGTGGACTAGCAGCAGTGTCATTTCCTGGAATTTGGGGTCCCAGACCAGAATTTCTCAATCAAATCTGTACTTTAACAAGATCCCCAGGTGATCTGAATACATATTAAATGTGGGAAACACTGTTCTAGAATTTCCATCTGATATGGTTTGGGTCTGTGTCCCCGCCCAAATTTCACGTTGAATTGTAATCCCCAATGTTGG
CAAAGGATAGAAACCTTACACGAATATTCATAATGAAATCTCATTATACGCTGAATTCACAGTGCAATTTCACAATCAGTTTCCAGATCACATTTGGGGAAATACAAGTTCAGAGAGGTTAGGCAATTTTCCTGAGGCCACACAGTCAAAAGGGGCAGAGCAAGAATTCAAAGCCAGGTCTTTCTGACTCCAGCATCCTTTCTGAT
ACCTGTAATCCCAGCACTTTGGGAGGCCGAGGTCGGTGGATCATGAGGTCAAGAGATCGAGACTATCCTGGCCAACATGGTGAAATCCCATCTCTCTAAAAATACAAAAATTAGCTAGGCGTGGTGGTGCATGCCTGTAGTCCCAGCTACTCGGGAAGCTGGGGCAGGAGAATTGCTTGAATCCAGGAGGCAGAGGTTGCAGTGAG
GGGGATTAGGCTTAGGCTTTACCATATGAATTTTGGGGGCAACAAACATTCAGACCATAGCATATCATAAATGTACAGTTCAATGAATCACCATAAAATGAATACACTCATGTAACCACAATCCAGGTGAATAAATGGAACCTTATCATTATCTTCAGCCTTCCTCCCCACCTCCACTCTGTGATCGCTACCCCTTCCTTCTCCCA
GCTCATGCCTGCACTTTGGGAGGCCTAGGTGGGTGGATCACCTGAGGTCAGGAGTTGGAGATCAGCCTGACCAACATGGTGAAACCCTGCCTCTACTAAAAATACAAAAAAATTAGCCAGGCTTTGTGGCAAGGACCTGTAATTCCCAGCTACTTGTGAGGCTGAGGCAGAAGAATCTCCTGAACCCAGGAGGCGGAGGTTGCAGT
ATACGTCTCTAGCTCCTGACTGCATCATGCTCACATGTCCCACATTGTATCTGATAGCTCTTTCTGAATGTCTAGTAGACATCTCCAACTTAACATGCCAAATACACAGCTCCTGATTCCCAAGAAAGTTCAGACTCCTATGAGAAATGTTACTGTACCAGTAATTCACTGTTCCTCAGCCCTGTGTTCCCAAGGCTAAGCTAGCT
AATCCAAGCCCTTTGTGGGGCTGAGGCCGGAGGATCACTTGAGCCCAAGAGTTCAAGACCAGCCTGGACAACATAGCAAAGCCCCATCTCTAAAAAAAAAAATACAAAAATTAGCCAGGTGTAGTGGCAAATGCCTGTAGTCCCAGCTACTTGGGAGGCTGAGGTGGGAGAATCGCTTGAGCCCAGGAGGCAGAGGTTGCAGTGAG
CTAAATAATAATTTGTTATTAGAAATGTGCAGATATTTTAGCCATTTTACATGGTTATTTGGCATGGTCCTTTTTAGCTCATATATGTCAAGAGAAGAAAAATACATATTTGATATAAATTTCCTCATCTTTCCTAAAAGGCCTTTATTCACAAAGGTGTCTGATTACCTTTAGTTTAGTTCCAACGCCATCTGTTCCAGAGGCCA
AAAATAAAGATGAATTTTTTGAGTACTGCCGCAGAGTTTGATCTGACAAGAAGCCTTAGTTCTGAGAGACACTATCCTGCCCATCAAAAGACAGAGCTGGAATACACAGTTTAAAAATCACCTGCAAGCGCACAGGTCACAGATCACAGGTCACCTTCAAATACTCCAGCTATGGAACGTGTTTTATCAAAACTGCTTGTGAGGAT
TGTAATCCCAGCACTTTGTGAGGCCGAGGCTGGTGGATCACCCGAGGTCAGGAGTTCGAGACCAGCCTGGCCAACATGGTGAAACCTCGTCTGTACTAAAAATACAAAAATTAGCCAGGCATGGTGGCACGCACCTGTAGTCCCAGCTACTTGGCAGGCCGAGGCAGGAGAATTGCTGGACCCTGGGAAGCAGAGGTTGCAGTAAG
GTAATGCAACAATTTCTTGGATAATCCAATCTCTAATATTATTAGTATCTAAAATGCTAACCAGGCCCAACCCCTCCTCCTAAATAAGGCATTGAAAAGAAATACAACAGGAAGATCATACTGCCATCAATGGTACTAACATTATTTCTTCATGTCTTTTTCTAAAAAGGTAAGCTTGCTTGAAACCATGTTTCAACATCATACAC
GCTAGGAAGAGGCAAGGGAAGATTCCTCCCAAATTCTCAGCGGGAGCATGGCCTTGCTGACACCTCACCTTAGGGTATCTAGTTTCTAGAACTATAACAGAATACATTTATGTTGTTTTCAGTCCCCCAGTTTCACCCAGTTTGTGGTACTCTGGGATATCATTGCACCCCGTTTGTGCTGTGGTATGGCAGTTCCAGGGAACTAA
ACTTACCCTTTCAGGAAAGTAACTTAGTAAGGGAAATAATAAACCTTAATAATATGCATGCCTTTTGATCCAATAAGTCTGTTTCTCAGTCTAAGGAAATAATACAGAATACAGAAAAGACGTTGCACTTAAGAATGTCCATACATTGTTGTTTCTAATGGCCAAAAAATAAAAATAAACATTGAGCCAACCCATTTTCCAATAGA
CACCATCCAGTTTTGCTTTCAGAGAGCCCGACCTCTTAGCCCTGCAAACCATTGCTTGGCTCTGTTAGGATCAAAAGAGGGATGTGTCTTGGCATGACCCAATACACAGCTCATGGAAAGGGTAGACCCAGGAGTGGGGGCATTAGGAAACTTTCTGGAACATTCAGCCCCTCGAGTTGCAGCACTGGAATGCAGAACTTAGCTCT
GATCGCTTGAACCCAGGAGGTGGAGGTTGCAGTGAGCCAACATCATATGACTGGACTCCAGCCTGGGCAACAGAGGGAGACTCGGTCTCAAAACTAAATAAATACATAAAAGTGTACAATTCAGTAGCATTTAGTACATACACAATGTTGTACAATCACCACGTCTATCTAGTGAAAAATATTTTACTCTTGAAAAATGTCTAAAT
TGTATTATAAATGGCAAAGCGACGAACATCCACATATATAAAACTTTGCATCACTTCATCTACTTGGGTTAAATTCCTACAAACTGAATTGTTGGGTCAAAATACACGCACATTTTAAGGTATGTGATATACAAGACATGCCAGAAAAATTGTGTTAATTCTGCACAATGTATGAGAGTACTCTTTTCTCCATAACTTTGCCCACA
TCCTGACCTCAGGTGATCTGTCTGCCTCAGCCTCCCAAAGTGCTGGGATTACAGGCGTGAGCCACTGCACCCAGGTGTGATCTTTTTAATGGCTGAAATTAATACATTTATAGTTCTCCTAATCCTATTTATCAAATAGGAATAAATATAAGCAGACTTTCAATAACAGGATATACTTAGAAACAAAGTATCTCCATTTTCGCAGG
TAAGGAAGATTTAAATAAATGGAGAGATATATCATGTTCATGGATAGGATGATTAAACATCCTAAAGATGTCAGTTTTTCCCAAGTTACTTTATAGATTCAATACAATCCCAACAAAACATTCTTAAAGTCAAAAAAAAAATGGATTTGACAAATCCTTTCTTACACCATGAGGAAGTACAAAGACTCAAAAGTCAAAACACTCCT
TTAAATGTCAAAAATAAGCCACCATAAAAATCTTAGAAGAATATGCAGCAGAATATTTGTGTATCTCACAGTGAAAAGAGGGTTTTACAAGTATAAAGGTAATACAAAATAGAACAGAAAATTGATATGACAACATGAAAGAAAACCTTTTATATTTCAAAAGTCAGCTTTCAGTTTTTCCCAGTAACAGCCATTGTTTATAACCT
ATTGCAATTTCTAATATTTTGCCATGTTGATCCCACAAATTCACTTGTGTTTAAAAGTTAACGTGCTTGATTATCATACAGCTGCTTCTTTCATAAGAGGAATACAGATAAAACGCTATGGGATTTCAGGGGGAGAAAGAACTTCTTATTAAATTCATATTTTCAACCAATAAGAAAACACAATTTTTTTTAATCAACACTATCTT
CCTGTAGTCCCAGCACTTTGGGAGGCCGAGGCGGGTGGATCATGAGGTCAGGAGATCGAGACCATCCTGGCTAACACGGTGAAACCCCGTCTCTACTAAAAATACAAAAAATTAGCCGGGCGCGGTGGCGGGCGCCTGTAGTCCCAGCTACTGGGGAGGCTGAGGCAGGAGAATGGCGTGAACCCGGGAAGCGGAGCTTGCAGTGA
CACACTCCAGCCTGGGCAACAGAGTGAGACTCCATCTCAAAAAAAAAAAAAAAAAAGAAAAAAAAAAAGAAAACGAAAACAAAAGGAAAAAAAATGTTTTAATACATTAATCAATTGTAAGTTTTAAATTTAAATTATCAATTCAGTTCCTCAATTGCACTAGCCACATTTAAAGTGCTCAACGATCATATATGGCTAGTGACTAC
CTTCCCCTTGAAGAGAATATCACGGCCAGGCGGTACTGCAGAAGAATATAAGTCATTTCTTTCTTAGCGTCTGAGGGTCAAATTGGTCCTAATTCTCCAGAATACATCTTAGGGGCAATTTTGCCTTGGGGGGAACGTTTCCCATCTGAAAAAGGAACATAGGGATGCCAGCATCCCTAGTCATTTTCTGATGAGCATTAGTCCTA
GATAATGTTACAAATGATCTACTACATGTATGTGGCTCTTTTCCCCAGTGAGTCTATAAAAGACTTAAAGGCGAGGACATTTACAGTCCTTGCTCATAGCAATACAGTAGGCAGAATAATGGTGCTTCAAAGACCTCCCCGGCCTAATCTAGGGAACATAAATATGTTACTGTACACAGTGAAAGGTATTCTGCTGATGGAATGAA
TGTAGTCCCAGCACTTTGGGAGGCCGAGGTGGGTGGATCACCTGAGGTCATGAGTTGAAGACCAGCCTGGCCAACATGGTGAAACCCCGTCTCTACTAAAAATACAAAAATTAGCCAGGCGTGGTGGCGGGCGCCCATAATCCCAGCTACTTGGGAGGCTGAGGCAGGGGAATTGCTTGAACTCAAGAGGCAGAGGTTGCAGTGTG
GTGAATGGAAATCTTCCCAGTGGGAAATTATGGTTACCAGCTGCTTGGAAAGGAGCAGGTGGGGAGAAGGGATCAAGAGAAGTTGGTTGAGGGGTACAAAAATACAGGTAGACAGAAGGAATAAGCTCTAAAGTTCAATAGCAGAGTAGGATGACTATAGCTAATAATAATGTACTGTGTACTTCAAAATACCTAGAAAAGAAGAT
CCAAGCTTCCAGGGCATCCAGGGCATGGGAAGGGAGGGAGGGATGCCGCACTTCTTTGGAAGATCCTGGAACGTATCATATGCCAGTGTGTCCTGCGCTGAATACAAGTGCTATTGTTCTTGTTCCTTAGGAATGGCTTATTGAGGACTGAAGTAGGTAATATCAACTGCCCAGTAGATGGACCTGAGCATGTCAACAAAGTTAAC
TTCAATCACCTATGGCCAATGATGTAATCCATCATGCCTAGCGAATGAATCCTCCATAAAAACCCTGAAAGGATGGGTTTGGGGAGCTTCCAAGGTGGTGAATACATCAAGGTGCCGGGCGGGTGGCTCGTCCAGGCAGGGCATGAAGCTGCTGGAGTCCCTGCCCTCCCCCTCCGCCCGCCTAAGCATCCCTTCGATGTGGCCGA
GCTATTTTTTTAAAGCAATTTAGCGGAAATTCACCTTGATTCATGGATGGAAGATTTCATTATGACTTTTAAGGAAAAAAGTACATGATTTCAATATAAAAATACATCTTCATTTGAGCATAGCTGAGGTATTTTCCATCTGCAAACAGCCAGCTCTGAGACACACACACTTGCCGTCCTGTGGAAGCGTGGCTCTGCCTGTCACG
ATGTAAATGGTTTAAACATTCTAATTAAAATGCAGAAACTGTCAGGCTAGATTAAAAAAGCAAGACCCAATTATATGCTAACTACAGGAAATTAGCTTTAAATACAAAGACAGAGAAATAAAAGTGGAAGGAGGAAAATGATACACCATGCAAACAGTAATCACAAGAGAGCTGGAGTGGCTAACACAGTAGACTGTAGGAAAGGA
TGTAATCCCAGCACTTTAGGAGGCCGAGGTGAGCAGATCACTTGAGGTCAGGAGTTTGAGACCAGCCTGGCTAACATGGTGAAACCCCATCTCTACTAAAAATACAAAAAATAGCCAGGTGTGGTGGCAAATGCCTGTAATCCCAGCTACATGGAAGGCTGAGGCAGGAGAATTGCTTGAACCCGGGAGGTGGAATCTGCAGTGAG
AGCACAGCCCCAGGCGAGGCTGCTGGCCTGGGAGGAGGGATGAGCAGCGGTCTGTGGAGGAGGCCTTCTAAGGAGTCCCCCTGCACCTCACATGCTCATCAATACAGGGCATCCTGGTAACGGAAGTTTCTAGATATGGGCCTCTCAGCAGGAGGGGTACACTGGCTGGTGCTCCTCTTAGCTGATTTCTTGGTTCCCAAACGGCT
TGTAATCCCACCACTTTGGGAGGCCGAGGCAGGTGGATCACCTGAGGTCAGGAGTTCGAGACCAGCCTGACCAACATGGAGAAACCCCGTCTCTACTAAAAATACAAAATTAGCCAGGCATGGTGGTGCATGCCTGTAATTCCAGCTACTCAGGAGGCTGAGGCAGGAGAAATGCTTGAATCCGGGAGGCGGAGGTTGTAGTGAGC
GAGCACACAGCCTCTGGTCCTGGTTTCCACTGAAAATGTAAACTATGGTCCACGCCACATTCTCCAGTACTCCTGTGCTATTGTGAAAGTAAAAGACAAAAATACACGTGCTTGGCAGCCCGAGAGCCTGGGTGAGATTATTGAGAATAATGCGGTGGCTCTGGCTTAAAAAATAAAAGCCGGAGGATCTACCACCAGCTCTGAAC
GTATATTTTCTTTCTTCCCTCCATGGAAGTGAGCCTCGTGCTTGTAGGGGCTTTATCTTGATTTGTTCAGCATGGTGTCCCTGTGCCTGTAGCAGTTGGTAATACAGAAAGGAAGCACATCAAGCATTACATGAATAACTATAGAAATTACTGGACTAACATGTGTGTTTGCTTTTTTGTTTGTGTTTTTCACTCAGAATGATTCC
TGTAATCCCCACACTTTGGGAGGCCGAGGCAGGTGGATCACGAGGTCAGGAGTTCGAGACCAGCCTGGCCAATGTGGTGAAACCCCATCTCAACCAAACAAATACAAAAATTAGCCGGCCATGGTGGTGCCCACTTGTAATCCCAGCTACTCGGGAGGCTGATGCAGGAGAAACGCTTGAAATCGGGAGGCAGAGGTTGCAGGAAG
TTGAAGTAATATAAAATATGTTCCCCAACCACAAGGGAAAAAAATAGAAATCAGTAACAGATAAAAATTTAAGAAATTCAAAAGTTTGTGGAAATTTAACAATACACTGCTAAATAACCAGAGTCAAGGGAGAAACCACAAGGGAAATTAGAAAATACTTTGAGATCATTAAAAATGAGGCCAGGCACAGTGGCTAACGCCTGTAA
GCCCGGCGTGGCCGCCAGATGGCCACCCCGTCCCCACTCCCTCTGGAAGACGCTGTCAGCTCTTCCATCTCTCTGAGACTGTCTGAAAGGCGTTCAGTGAAATACAGGTGCCTCCCATGGGCACGTCTCACGCTGTCCTCTCCCCTGCAGGAATGACCATATCCACTCCAGAGGCCCTGATGACCTGTGCGCTGTCACCCAGCCAC
TACTGGAGTTGCGCGCCTGCTTACCTGAGGCGTTGTTCCCTTACCTGTCAAATGTCCCTAGGAGGCCATAGACCAGTTACACTCCACAATTTTGCCTTTTAATACACATGCTTGAGCCCACTCACCCAATGCCTGAGGTCTTATGGGGAAGGATTTTTCTGTCTGTTGGGAGGCTGCCTTTCCCTGGCGTTGGCTGTGACCAATTA
CTGTGGCCGTGAGAGGCCTCCCTCCGCTCGGGCGCTGCGCGCGAGTGAGCAGCGGGGGGCCGCGCCTGGGGCGCCGCTGGGGAGACATTGGGCTCCGCTGAATACAGCAAGGGCGAGTGGGAATTGATAGCCCGGAGCAGGGTGCGGTCCCTGCATGGACAGTCTCTGAGAGGAAACCCCAGGGATGAGGCGCTTCTGGTTTCAGG
GGCCTATTTTATTTTATTTTTAAAGGAAAGGGTAGGTTGGGCCTTGAGAGACTGAGGAGGGAAGATTGCTTGAGGCCAGGAGTTTGAGACCATCTGGGGGAATACAGTAAGATGTGTCTACAAAAATAAAATAAATCTAAAAATAAAAACTAAATAAATAAAAGATACCTAGAGAAGGCTGGAAGACTTGGGGATATCCACATTAC
TTGCAGGGTCATGCTGGGCACAGGCAGGCTAATGAGTTCTTGCTTTCTGGGTCCTTTTTCTCCCTTTACTGTATAAATTTTACTTTTTCTACTACATTGTAATACATATCATATATGTGCATGACTTAAGATAGTAACAAAAGAAAATATCATGACACACATAGAGAAGTTTCTAGAACTAAACACATACCTCGATGTCCAACTTG
TCTCGGTCTCTGTCACGTTTGCAGATATCACAATATTTCACCCTAAATCCTTCAGAACAATTTGGTGAGAACAATGAATGGCACGGGCTACCATACTTTCAATACAATGATCACCCTTGGGAAATTTAACATTGATCCAATACTATTATCCGGTATCACTGTTCACGTTCAGATTTTCCATTTTCCTCAATAACAACCTTTATAGT
TAAGGAAATCAATGTCGTTTCTGTATCTGCTAACACAACATCCATTCTGCAGCCCTTGGATCAAAGAGTAATTTTGACTTTCAAGTCTTATATTTTAAGGAATACATTTGTAGGAATACAGCCACCATAAAGAGTGATTCCTCTGATGGATCTGGGCAAAGTCAATTGAAAACCTTCTGGAAGGGATTCTGCATTGAAGACGCCAT
CACGGTGGCTCATGCCTGTAATTCCGAGGCAGGTGGATCACCTGAGGTTAGGAGTTCAAGATCAGCCTGGCCAACATGGTGAAACCCCATCTCTACTAAAAATACAAAAAATTAGCCAGGCGTGGTGGCGCATGCCTATAGTCCCACGTACTCAGGAGGCTGAGGCAGGAGAATTGCTTGAACCCAGGAAGTTGAGGTTGCAGTGA
AACAAACTCTTTTTATGCAGTCTACATGAGGAAATGTGCCGAAATCTAAAAAAAGGTACTTTAGCTTTCTTTTTACTGAGACCTAGGAAAGGATGTTTTGAATACAAGCAATAATAGACTGTTTCATCCACCCATGCATGCATTCAACAAATATTTTAGGATGTCATAGCCAAGTACTGTTCTATGTAATGGAGATGAAATGTTGA
TCCTACACAAACACAACCCTCACCACACGCACTCATACACACCACACACAAACACACCACACTACACACACAAAACACACAAACATACCACACACTCACAAATACACCACATTACACACACAAACACATACCACACATACACAAATACACATTACACACCACACACTACACATACATACACACCACACACACACAAACCACACACA
CAAGCTCATGGGAGCAAATTAAGCCACACACACACACCCTCCAATCCCACCCTCCTGTGATAATCAGTATTAAAAATGTGATACGGTACCTCTGCATCCTAATACATAAAAGCTATTTTAAGGGGGAATTGATTGTCATTTTTCTTTTATTTTTGTGGTTTTGAAACAGAAATGGGAACACAGTATGCACAACTTCATTTTTAGCT
TGTAACAGAACTGCTGGCCCATCAACGTCTGTGCAGAAACTTAAGGCAGAGAGCATCTCAGAGGAAGCAGATTCTGAACCAGGAAGATCTGGTGGTAGGAAATACAATACATTTCACAAGAATGCGAGTTTCTTTAAAAAAACCAAGATTCTGAGTGACTCAGAAGACTCTGAATCTGAAGAGCAAGATAGAGAAGATGGGAAATG
GGCAGGACAGGGGACAAGCTTAGTCAGTACCTAGGGGTTTGCATTCATTTTACTGCTTGCAGTAAAACAATTTGAAAGCAGATGATACATTCAATGTATCAATACATAGGCTTCTTGGTGGTGATGCTGTATATATTTGCAGCAGACACCATCAGCTGCCCATCCAATGTACATGTCGTCCCCTTTCTATCTAACAAAACCCTCAT
GAAAGAGGGTGTTGTGAACTCAAACTCTTGACTATTCCTTATCAGCCCTAGCAATGCACAGGGGCTAATTCAGCAAACATTTCCTAGAGAAGCCACAACAAATACATTAAGCTAAAAATGAATTCAAAGAGAAAGCTGTCCAAGATCATCTTATTCTATCATTGCACTTCAGCTTATCAAATGTGCACGTAGAGATGATGGAGACT
ACGACTTTAAGTGGAGTGCCTCCTAGAGCAAAATAGCATAGCTCTTCCAAGCAGTGTGCCTAGGTTCTGCAGACCTTATATTCTGGAGCAGGGGTGTGGAAATACAGGTGTGGGTTGCATAGTCACCAGCTGTTGACGAGTAGTTCCCTGAGGGGCTGGCAGCCATGGGTCTGGCTAATTTCAGGGAAATTTGCTTTGTTATTTTT
TGTGGATGGTTTATAAAAATTAAAATTAACTTATTTGTGTTTCTCTCTAATGTATATCCATTAGCAATATGGATCTCTACACTTTTTTAAAAGACTAAGGAATACAGAGGCCAAACTAAGAAGGCACCATTAAGTAGCCTGGTATTCACCACCAGAGAGAAGAGGAGAAAGAGTGCTTAAAGAAAAGTAAAATCTTGGTCGGGCAC
GTGTACCTAGTACAAGATACTGCTTCTCTACTTCCACCATAAAATCTAGCTTATAATTAAGGGCCTCCAAAACAATGAAGAGAACAACCTCTATCAGTGTAATACACCCCAGTGTCTAATAAACCTATGAGAAAGATGTGTCTTCATTTAATTCCTTTCTAGCACTTAAGTCAATAGTGCAAAATTTGCCTTTATCTCAGCAGAGA
CCTGTAATCCCAGCACGTTGGGAGGCCGAGGCAGGTGGATCACAAGGTCAGGAGTTTAAGACCAGCCTGGCCAAGATGGTGAAACCCCATCTCTACTAAAAATACAAAAATTAGGCCGGGCGCAGTGGCTCACTCCTGTAATCCCAGCACTTTGTGAGGCTGAGGCGGGCGGATCACAGGGTCAGGAGATCGAGACCATCCTGGCC
AGCCACCGAGCCCGGACTTCTGTAGTCTTAAACCACTAAATTTGCAGTAATCTGTTACAGCAGCAATAGGAATAGACAATAGTCTATCCATGTCTAAGCAAATACATACCTATACATACAAATTCTTGCCCGTCCCACTTCCCCACTTTTTTTTTACACAATAGTAACATACTGTGAAGTTAATTCTACATTCCCAAGTCTTACTC
CTGCATTCTCCCCACAGGGCTGTGAGTAGCAAATCTGTAAAACTCTTTCTAGTTTATCTCTCCTGTTTTGCATCTGGCCTTACCAGACTTTACCCAAGGTAATACAGTTAAAACATGCCTTAATAAAAAAAATTAAGACCACAACAAACATCTCCTGAGCATTTGCTGTGTGCCTAGCAATGTGCTAAGAGTTTCCCAGGATTTTG
CCTAGATGACATTACCTCACCTCCTCATCTCTAGTTCTCAGTTTAAGTCTCCCTCACATATTTCTGAGCAAGTATTTACTAGTGAATGATGGTGCTCTCAAATACACCCATCAAACACTGCTTTCTGTTACCACCAGCCTGTTCACAGAGGACCTCTGCCTCTTCTCCTAGGTACCCTGGCTCTCCTGGGCACCAGCACTCGTGCC
AGCCTATTGATTTGAATTGAACTAGAGAAAGGCAATACAGGGAGCTTTCCCAAGTGACAATACAAATAAACATCTGCAGAGTAACCACTGCTTTGTCCCAAATACAGAAATTCTCTCTGCTTTGTTTTCCTTTAGCTTCCTAATTTGTGTGTGTGTGTGTGTGTGTGTGTGTGTGTGTGTGTGTGTTAAGACTGTACTATGATTTT
ACTACTGAGCACCTGGTCATGGCTTAGTATTTCTTGATTGATTTCACTGTGAGCTTTTTTTTCTTTTTGAGACAGAGTCTCGCTCTGTATTCCAGGCTGGAATACAGTGGTGCGATCTCGGCTCACTGCAACCTCCACCTCCCAGGTTCAAGCGGTTCTTCTACCTCAGCCTCCCAAGTAGCTGGGATTACAGGCACCCGCCACCC
GATTGAAGTAGAGGAGGTCTCGCCACGTGATGAGGAAACTTTCAGTCTAGCAAACCCGGCGCAACGAGACATTCTTTATTGGAAGAAAAAAAATTTTTTTAATACACTTCAGTTCCACAGGAAAGAGCAATCTATATGATCACAGCTGATACTTTTGTCAGTGAGAATATTATCATTTTGAGCTGAGGACAGAAATTCATCTACCT
TTTCTTTTCTTGGACCACTATCCTATTTGCCTAAAAATCTTCCAAAACCTTTCCCCTTACAAAAACCAGCCTTGTGGCTAAAACTTACTAAAAGAAAGGCAATACATTGTTTTTAATAGGAAACCTAGTAAGTAAAACCAGAGTATTTCTGTATCTTAGCTTATCATTAATTATATCAGAGACACCCTGAATTACTGTTGACTGCC
CATTAAATGTTTTGTTTCTTTACATTTTTATGTTCTGAGTTTTGAAATAGTTTTATGAAATTTCTTTATTTTTCATTGCATAGACTGTTAATATGTATATAATACAAGACTATATGAATTGGATAATGAGTATCAGTTTTTTATTCCTGAGATTTAGAACTTGATCTACTCCCTGAGCCAGGGTTACATCATCTTGTCATTTTAGA
ATAATGAGGATCTGAACAAGTTACAAGTTAGTTGGTCATTTCCTTTCCAAGTCACAACTGATGAAAGTCTGGCTGGATATTGAATAAGGGAATCACTCACAATACACTACCTACTTCAGCCAGGCATCTCGCAGAGATTCTGGCTCCCTAAGACCCAAAGGCAGAGATTTGTTCAGGCATCCTGATCTGCTGGGGGCACTGTGCAA
CCTGTAATCCCAGCACTTTGGGAGGCCGAGGCAGGTGGATCGTGAGGTCAGGAGATTGAGACCATCCTGGCTAACACGGTGAAACCCCGTCTCTACTAAAAATACAAAAACATTAGCCAGGTGTGGTGGCGGGTGCCTATAGTCCCAGCTACTCGGGAGGCTGAGGCTGGAGAATGGCCTGAATCAGGGAGGTGGAGCTTGCAGTG
TCAAAAAAAAAAAAAAACTGTCTTCAAATTATAATGCTATGTCTACTTGAATAAGAGCAATGGTAGCATCCATTAAATAAGAGCAGCTGAACTAAAAAGAAATACATCAAAATCACTTTAAAGAGACAGCACAGGCGGATGTCCTGCTGTGATTGTGGGTGTTCAGGGCCCCCCTGCTGTGAGAACTGAGTGAAATCTGAAGGTGA
TATAATCCCAGCACTTTTGGAGGCGGAGACGGGCAGATCACTTCAGCCCAGGAGTTTGAGACCAGCCTGGGCAACATGGTGAAACCCCGACTCTACAAAAAATACAAAAACTAGCTGGGCATGGTGGCACACACCTATAGTCTCAGCTACCCAGGAGACTGAGGTGGCAGAATTGCTTGAACTCAGGTGGCAGAGGTTGCAGTGAG
TGAGCCGAGATTGCGCCATTGCACTCCAGGCTGGGCAACAAGAGTGAAACTCCATCTCAAAACAACAACAACAACAACAACAAACTCTATTGGTCATAGGAATACATCGTATGTTGGTGGAGAACTAATTGTGCCTATTTACTATTGAACAGACATTTTCTTTCTTTCTTTCTTTTTTGTCCCAGACACATCAACTGGATCATTCT
AGCTTCCTTTACATAACACATGATTGGTAGCTAAACATGTTTTCAAGTGATATGCTTTATAAATGCAACATAAAATCATCTTGTAATTGCTAAGCTTGAAAATACACATGATGCTATTCCTAATGACATACGGATGACACTGTACGTTTAGTAATAAATTACTATACAGAATGGCTCAGTCAGGGTGTACAAAAGCTACTGGGAGG
TCTGGGCAACATGGCAAAACCCTGTCTCTACAAAAAAATAAAAATAAAAAATAAAAATAAATAATAAAAATAAATAAACAGAAAATTTGCCAGTTGTATTAATACATTTTCATACTGCTGACAAAGACATACCCAAGACTGGGTAATTTATAAAGAAAAAGAGGTTTAATGGACTCACAGTTCCATGTGGCTGGGGAGGCCTCACA
CATCGCTGGCCATGGAGGTCCTCAACTGGCAAAGTGGCTGAGAAAAATCCTGCATGAATATGAATGTAGAAATACACTGACATTATTTGAGACTCTTTCAAATACAGGTGATAAAATCCTACTCAAATCAGCATAAGCAAAAGACTCAATTATTGGTCCACAACAATAATTTGGGAAAGGATGTCAAAGAGAAAGGAAGCTATAGG
AGTTTCTTTCCTTAATGTATAAGTGCAAAAGAAGATAAATATAAATATTCAAAATGGGCAAGGCAAAGACTTCAGAACTAACAAAGAAGCAATCCAACGAAATACAATAAAATCATTGTGGAAAAACGTTCAGCTACATTAATAATCAATGTAATATGAATTTAAATAGCCATCAATTGCAAAGTTTATTCCTCAGAAGTTGATTT
CATACCTAAGTAAGGAAATTGATGTAGTAGCGAAAGGCTGGCCTCACTCTTTAAGGGTAGTTGTGGCGGTGGCCATCTTAGTGTCAGAGGCTATCAAAATAATACAAGGAAAGGATCTCACTGTCTGGACTACTCATGATGTAAATGGCATACTAGGTGCCAAAGGAAGTTTATGGCTATCAGACAACCACCTACTCAGATACCAG
AATCAATCATTAAGTCTGGTTAATTCTACCTCCTGAAATATTCCTTCTATCTCCCCATCTCCTGCCCAACTTTAAGCCCTCATCAACTACTGGCTGAATTAATACAACAGCCTCCAAACTCACTTCCCCACCTCTAGTCTTTCCGTCCTAAAATTCAGCCTTCATACATCAACAAGTAACCTACGTCATATGAAGATCTGACCATG
TAACCAGTAAGTCACACAACTACCCCAAGGACTCAAATCCTATTTCTAATGTCTGTTTTCATAAGCCCTGTGCATACTGTCTTTCAGTAGAGAGTACAAGAATACACAGGTAGTTGACCTAGGGGGATGCTGCCTGACTAGTGCAAATACTGGTGCTCAGAATAGACAAAGTCAAGGAACTTCACTTAATAGCTACTTATCTACTT
GTGTGTGCATCTGAATTTTTTAGTAGAACATACTTCTATGCAGATGGTTTTTTACATCACAGTTACCACTGTTTTGTGTGGCTTGAGAACATATCTCAATAATACATGATATTTTAAAGCTTCAGTTCTGAATTCTGACTGCCTGAGATGGAGTGCTGATTCATCTTTTGCTAGTTGTGTGGACTTGACAAGGTAAAGGGTCTTTG
GAGCAAATAGCAGAGCCCATAGCTTCCAGAGAAAAAGAACAAACACATACAAGGTTAATGATGACTGCCATGGGCATTTTTACTTAAATGCTAAAACTAGAATACAATAAAGCAAGTACTTCTATCATAGGGAAATTTACTTTCAATCTGTATTTCCAAACCCTGCCAAGCTCTCACCAAAAGTAAGAGTACAGTGAAGATATTAA
GAGACAGAGAGAATGGAACCAAGTGGGAAAAAACACTTCAGGATATCATCCAGGAGAACTTCCTCAACCTAGCAAGACAGGCCAACATTCAAATTCAGGAAATACAGAGAATACCACTAAGATACTCCACAAGAAGATTAACCCTAAGACACATAATCACTAGATTCTTCAAGGTCAAAATGAAGGAAAAAACGTTAAGTGCAGCC
GTAATCTCAGCACTTTGGGAGGCTGAAGTGGGCGGGATCATTTGAGGTCAGGAGATCGAGACCAGCCTGACCAACATGATGAAACCCTGTCTCTACTAAAAATACAAAAAAATTTAGCTGGGCATGGTGGTGTGTGCCTGTAATCCCAGCTTACTTGGGAGGCTGAGGCAGGAGAATCACTTGAGCCCAGGAGGTGGAGGTTGCAG
CCATTCTATGTGGATTTCTCGATTCCATCCCCCTGCCTCCTCTAAAACCTCACCCTCAACTAACTCTGTTGCTCTGTATTGCTCTAAAAACTCATCATGTAATACAATTTGATGTAAACAACAAATTACTTTTGGCATTGTACACATTTTCTCCACACTCTTTTATATTCTTCATGTGCTGTTTTACTCTCTGAGACAGGGATATC
TGATTTTGGAATTCTGATCTCCAGAATAGTAAGAGAATAAATGTGTGCTATTTTAAGCTGCCAAGTTTGCAGTAATTTGTTATAGCAGCCACATAAAGCTAATACACCAAATAAGATGTGGTTTAAACAATGAAGGTTTATCTTCTCACATCACAGTAATTTTGGATTGGTAAGTTCAGGATCTCTGAGAAGTCTGGGACTCTAAG
TATAATTAAAGAAATTCATGTTAAATAGAAATGAGGGGCCATTTTTCAGATAGACAAGAAGCCAAATATTTGTTAATGTTTGGCATGTCCACGTACACGTAATACAATAAGAAACAGAACACAGAGCTTTATAACTATGGGACAACAAGAGTTGCCTTATATGAAAGTAAGTAATACACTGAATCCCAGTGGGTCCCCTGCTCCAC
GTTAAGGCTCTACACTGGTATGACTTTGGGCATATACGAAAAATTGGAGTGGAAATTATTTATATAATTTTCTTGCTTTCATCATGCAGTCACTTTGTTGAATACATTTGCAGATCAAATCAGAATATGAAGATCCTTTATGGCTATTAAACCGAGAAAATCTATCCTCTGCTAACTAACCAGCTCTGAGGCAACTAGCAGAGGCA
GAATCAATTAAACCTCTTTCCTTTATAAATTACCCAGTCTTGGGTATGTCTTTATTGGCAGCATGAAAATGAACTAATACAGTGTTCATGAAAATGAACTAATACAGTGGCTAAATGCTTATCTGGCTCTGCTATGACTAAAGTTAAATATCTTTAAACCATGTAGGTGGGATAGTCTAGGATGCAAATATGCCAGAGATCTGAAT
TAATCCTCTAGCACTTTGGGAGGCTGAGGCAGGCAGATAACTTGAGGTCAGGAGTTCAAGACCAGCCTGGCCAACATGGTGAAACCTCGTCTCTACTAAAAATACAAAAAAAAAAAAAAAAAAGTCGGGTGTGGTGGCAGGTGTCTGTGATCCCAGCTACTTGGGAGGCTGAGGCAGGTGAATCGCTTGAACCTGGGAGGTGGAGG
AATAAAGACAAAAGACCCTTGAGGGCCAAGGTGGGTGGATCATGAGATCAGGAGATCAAGATCATCCTGGCCAACATGGTCAAACCCCATCTCTGCTCAAAATACAAAAACATTAACTGGTGTGGCGGCATGGGCCTGTAGTCTCAGCTACTCGGGAGGCTGAGGCAGGAGAATTGCTTGAACCTGGGAGGCAGAGGCTGCAATGA
CAACATCCTCCTGTTTGGAAAAAATAACTCTGAAATTTTGTGAATTACAAGTACCCACTATATAACCAGGGTTGCAAGTCTTTTTACATAATGATGCCACAATACAAATCTTTACCAAATTATTCCTTACCCCTTCACGGTTCTACACATTAATAATAGTGAGCAATTGATTGTGAGCAATTGTGAGCAAGGAACACATTTTACTT
ACTATAGCAGATGGACTAGTTAAGAAATTAACCTTACAGCCGGAGGAGAGAGTTTTCACTCCTTCCACCTGGGAGATTTGATAATTTCCTTGGGTCAATAAATACAGTAGGTGTCTTAATCTTTCTTTTCCAAATTAAAGTTTTAGTTTTGGCTTTTAGTTCTTTTTCCCGTGTCGTATATTTGATGTCCTAGGGTAACTTCAATT
CCTGTAATCCCAGTACTTTGGGAGGCCAAGGTGGGTGGATCACAAGGTCAAGAGATCGAAACCATCCTGGCCAACATGGTGAAACCCCATCTCTACTAAAAATACAAAAATTAGCTGGGCATGGTGTCGCGCGTCTCTAGTCCCAGCTTCTCAGGAGGCTGAGTCAGGAGAATCACTTGAACTCAGGAAGTGGAGGTTGCAGTGAG
CTTTTTAAATAAAAAATGAGCCCAAGATTTTTACAGTCTTTATTCTATTTATTAATCCATTGACGTTCTTTGACTGACAGTTTTATTTTCAAAAATAAAAAATACAAAGTTGAAATAAACTTTATTTTTATGTAATGTGATAGAAAACTATCATTTGATAGATAATATAGGAAAGTTTATTTTGGTGAGTAGTTACCAGATATATT
AACATCTGAGTTGTTTATAGAGACAAGTAATTTGCCCTTACTCTAACTCTGTCAGGGAACAAACTAATTCTTCCTAAAGGAAAAGGAAAATAAAAATAAAAATACATAGTAAAATTTTCATATAGGAAGTACAATATGCAATTTTTAAAAATTTCAGTATTAACATGAAAAACAAATCAAAAGATTAAAACCAAGGAAAACTCCTA
CCTCTTTGGATTAAGTCTGCTTGGTGTTCTATAATCATCCTGTACTTTGATATTGATATCTTTCTCTACGTTTGGCAAGTTCTCCATTTTTATTCCTTTGAATACACTTTCTATTCCTATTATCTTTGTCTGCCTCCTCCTTTAATGCCAACAACTCTTAGATTTGCCTCTTTGTTGCTATTTTCTAGATCCTGTAGGCATGCTTT
ACTAATGATAAGGAAAACCCTTCCATATTGATCAAGGAGTCAGTTCTTCAAGAAGACATAATTACTCTAAATATGTACTACCTAATAACAGAATTTCAGAAATACATAAATTAAAACTGTTTGTGCTTCAAGGAGAAATTTCCAAATCAAAAATTGCAATTGTAAATTACAATACAATCTATCTGAAATTAACTAAAAAACTATAT
TGGGGATTACAATTCAAGGTGATATTTGGGTGGGGACACAAAGCCAAACCATATTATTTGGCACTTGGTCCCTCCCAAATCACATGCCCTCACATTTCAAAATACAACTGTGTGCCCTTTCAACAGTTCCCCAAAGTCTTAACTCATTCCAGTATTAATTCAACATCCAAGTCTAAAGTCTTATCTGAGGCAAGGTAATTTCTTTC
CCTGAGTGACCACCCCTGCCTGTGGCACATAGAAAACACAAAGAGAATGCACACAGACCTGTGCCCATCAGCGCCCTCCCCTATTGCCAACACTTGTGCAAATACAATCGCCAGCAGGGGCCCCTGCCCCCATAAGTTGCCTTTCCTCTGCCACTGTAGTCTACACTTGAGTGGAGACAGGCATGCAGGCACCTGCTAACACCCTG
CAAAAGACAATAATTGGTTTTGTGTCCCCACACAGTCACAAGATAAAACCACATGCACATGCACCCATGTACACAAGCTTTATTTTTGATATATGATTGTAATACATTTTGGTCCATAGATTTCTTTAATATGCAGATTTATTTATTGCACCCAATAATTCATACATTCATTTCTAATTTATCTTAATAATGGACTTGATATTTTC
TTATTTCTATAGTATTTAATAGAATCATGGAATTTAATATGCAGATTGGCTTCCAATGTCAGGTGATTTAGTCATGTCAAACAAGTGTGACAAAGTTGAAAATACAGCAAAAATAGTTTATTCTACAATTTCAAATCAAATCAAGTTGTTTTAATTCTAGTTTGAAGCCTACTCATAACTTGTATTTTCACTCTGAGTTTCTTCTC
TTAAGTGATTTCTACTTCTGTAAAATAATATAGACTAGAATAAAAGCTTATATAATTTAATATAGGTAAAGGTATATTATTAATTCTAACATACATTAAAAATACAGATATGGAGATCTTGGACTATGAAGTTAGTAAGCATGTCTAATTCATCTCTTTCCACCTCAGTGTCTGGCTCATAGCATAAACATAATGTATAGTATATT
TATGACATAAACTCTTAGCAAACTGGGATAGAAGGAAACTCTCTTAAGTTGTGAAAAAACACACATGCACATATGCACACACATATAAATAAAGAAAAACAATACATAATTCATTTTTTTTAAATTGCATGTATTCTTTGGAAATTAGAAATGAGGAAAAAACATACCTGCCATCACCACTTCTGTTCAAGGTTTTACTGGAATTC
GTCATTCACCATTAAATGTGGTATTAGCTGTTTTTCATTGATTCCCTTTCTCAAACTGAGGAAATTTTCTTCTCTTTCTAATTTGCTGAATGGTTTAAATAATACATTTTGTCAAGATGTTTTTCTTCATCTATGGGAATAATGATATGTTTTCTTCTCTATTAGGTTACTGGCGTAAATTGCATTGATTGATTTTTCAAACGAAA
ATATAAACACAGTATATATTATTATATATTAATATAAACACAGTATATGTTATTATATATTAATATATAATACAGTATATATTATTGTATGTTAATATATAATACAGTATATATTTTTATATGTTAATATATAATATAATATATAATGTGAATATTTTTTATATAATTACATTAATATAATATATACTGTAAATATTTATATATTA
CTAAAAAGTCAAAAAAACAAACAGATGCTGGTGAGGTTGTGGAGAAAAAGGAATGCTTTTATACTGCTGTTGGGAGTGTAAATATGTTCAACCATTGTGGAATACATTGTGGCAATTACTCAAAGACATAGAGGCAGAAATACCATTCAACCCAGCTATCCCATTTCTGGGTATATATACCCAAAGGAATATAAGTCATTCTATTA
GATCGCACCACTGTACTCCAGCCTGGGCGACACAGCAACACTCCATCTCAAAAAAATAATAATAATAATAATAATAATAAGTATTTCTATAAGCTTAGAAAATACAACATTATAGGTATCATGTTGTTGCATTAGGAGCAGGGACAAAAATTAAGGAAAAGACACTGACTAAACTCTTGACTTGGATTTTTTATTATCTTGACTAT
AATCACTGAAGAAAAGCAGAAGTGATAATTCTGCTATTTTTATCATCTTGATACAGATAAGTATCTATTTGGCATGTATAGCTGATCTGAGAAAAAGATAAATACAGAAGAGTAGAAGTTTTTTTCTTGGGAAAGATGACATTTATTCTTGCCATTTGCTGATTCTGAAAATGGATTTGATCAATCAGAGTGATTATTGCCTATGA
TTAAATAAGCCAATACTTTGGGAGGCCGAGGCAGGCAGATCACGAGGTCAGGAGTTTGAGACCAGCCTGACCAACAAGATGAAACCCCGTCTCTACTAAAAATACAAAGATTAGCTGGGTGTGGTGGTGCACGCTTGTAGTCCCAGCTACTCAGGAGGCTGAAGCAGGAGAATCGCTTAAACCCAGGAGGCGGAGCTTGCAGTGAG
CTGTACTAGTTAGACAAATAACAATAAAATGATCTTTGGAATAAATATAAATATGTAAATATTAAAGTTATACCCTAGAATTAAAACAAAAGATATTAAAAATACAGTAGAAGAGATCAAGAAACAAAAGTTGGATCTTGGAAAACCAAAAAAGAAATGAAAAAACATTTTAAAAATGATTTAAATCACACTAAAAAGACAACATA
TAAGCATTCAGCGCTTAAATCTTAGAATGCCTGTCAACATCTGTGATGTTCTAAACCACATAGTGTTTATGAAGACATAAATACATACACTTCAATTGAAAATACAAAACATAATTTAGTAAGAATTAAGATTTTTAGAACTTCCAGGGCATGCCTATAATTTTGAGATCATATTATACAAATTTATGTTGTTTTTATTAACTCCT
CTCAAACCCAAGCAGCCAAGGAAACATCTAAAGACTTTCATTTGCAACATGATTTTCACAAGTTTCCTTTTTTAAACACTCAACAAAATTTTAAGTATACAATACAATACTGTTAACTATAGGGAGAGTGTTACACAGCAGATCTCTAGAACTTACTAACGTAGCACAAATGAAACTTCATACCTTTTGAAAAACAACTCCCTATT
CAGAATCCCAGCACTTTGGGAGGCTGAGGTGGGTGAATTGCCTGAGCTCAGGAGTTCGAGACCAGCCTAGGCAATGTGGCGAAACCCCATCTCTACACAAAATACAAAAATTAGCTTGGTGTGGTGATGCACACCTGTGGTCCCAGCTACTCGGGAGGTTGAGGCAGGAGGATCACTTTAGCCCAGGATTTTGGGGCTACAGTGAG
TATTTGATCATTTTATCTGAGAGATTTTCTCAGCTCATGTTTTTGTTAAGCTATCTTATAGTGTAAAACAATTGTTAAAATACTTTCTTCTATTCTACATAATACAGGGCCCTAGATATCTCCCAGTATGATTTGGTTAAACTAAAGGGAAAATATAGATAAACAATATTAAATGGCACTTTATAACTTTCAATTCTCATAAGTCT
CAAACTTAGTTTATAGTTTCTTTATGCTCTTCTTTGTGTATTATCTAATCTCCACTCACTAACTGCATAATACTTAAGGCTGTCATATTTAGCAAATACAAATACAGGGCACCCAGTCAAATGTGAATTTCAGAGAAGCAACAGATTACTTTGCCCCTTCCTTGTCAATAAATTACCTTTACATAGGCATGTTTCATGCAATATTT
CACTTTGAGAGGCCGAGGTAGGTGGATCACCTGAGGTCAGGAGTCGAGACCAGCCAGGAGTCGAGACCAGCCAAATTGGTGAAACCCGATCTCTACTAAAAATACAAAAAAATTAGCCAGGCGTGGTGGCAGGTGCCTGTAATCCCAGCTACTCGGGAGGCCGAGGCAGGAGAATCGCTCGAACCTGGGAGGCAGAGGTTGCAGTG
CTGTAATCCCAGCACTTTGGGAGGCCGAGGGGGGTGGATCACGAGGTCAGGAAATCGAGACCATCCTGGCTAACACGGTGAAACCCCATTTCTACTAAAAAATACAAAAAATTAGCCGGGTGTGGTGACGGGCGCCTATAGTCCCAGCTACTCGAGAGGCTGAGGCTGGAGAATGGCGTGAATGCGGGAGGCGGAGCTTGCAGTGA
CTACATAATTGAAAGTTATGTAACATATTATAATTAACCCATGTGTCAAAGAAGAAAACAAAATGAAAATTAGAAAATGTTTTTAACTGCATAGTAATAAAATACAACCTGCCAAATTTGTGAAATGCATGTAACTGTAACAGTGATTTAAAAAATACTATAGAGGTAAATATATATATTTTTTAAAACACTAAAATTTAAGCTTT
TAAATCCAGCTCCTGTTACTTCTTCATGACTAATGGCAGAAATCTCAGAATGCCCCTTTTATTTGTAAAATTCAAAATTCCTTCAGGTATTTGCTCCAGGAATACAGTATGGTACTCAACTAAACCCATTTCCTTCTGATGACATTCACTTTAAGTAGTGGAAAGTGATAAATTTCTTTATTTTGAAATATTTGTCCTAAATCAAG
CATTGAAAGCACAAACAACAAAAGCAAAAAAAATAAATAAATTAGACTTCATCAAAACTGAAAATCCCTTTATGCATCAGAGCACACTACAAAGAGTGACAATACAACCTACAAAATGGGAGCAGATATTCGCAAATCATGTATCTAATAAGAGCCTATAGGCAGAATTTATAAAGAACTCTTTTAACTCAACAACAAAAGACAAA
TTATCCAAGAGTAAGCACATTTTTTGTATCCCAACAAAATCAATATATGATATACCAGTTAACAGTGTTAGCCTGCTTTCCAAGAACTAGAATACAGTGAAATACAATTAATGCAAAATTTACCCAAATTTAATGATCATTGGGTGAGTTATTGTTCATTTTACAATCTACAATACTTCCCGTGCTTCAGAAACTTGGGTTTTGCT
CCTAGGAATAGAGAAATATATGTGAGCCAATGTTTTGAATATTATCAAAATTTTACAATAAAAGCAATGTGTTTTGTCACATTTTAAAGAGGCAATTAGAAATACAATGAATTTGTAAATCTGTTGATATTATATTAAACAAGTAGTCTCTAACCCCAGTTTCAAAATGCATTATTTTAAATGTGAAATAACATTTGTGAAGAAAA
AAATAATTTGACACTATTCTGTAACTCCAAAAACAGATAGGAGAATACAATTAATCTTTGTCTTCAAAGGGACATTCTCTTAAACAATAGTTAGGTTTCAAATACAATTGTTTAGTCACCACATAAGAAATCAGATTAGATCCATGCCAATGACAGTTCTGGATAACAACATCCTATGAAAATATTTTGTATCTAATTATGAGATA
AGTTTTCTGAACTCTAAATCTGAATGAACCCAACAAAACAGAGATTTGGGCCTGTTGTTACAATTTAATAAAGGATTTACTAAACCAAAAAATTTACTTAAATACATAAACTCTGGAAGGAGTATAAAAATCATAAAGATTCATTTCAATAAAGGCTGGCATGCAAGGTTATCAGACATGTGACAGAGTAGTAGAAAATGTTGACA
GGAACTCAAGGATAATACAGCTTTAAAAAACTTATGTAAACATGTCATATTAAAAGATTAAGGAAGGAGGATTATACAGTTATCTCTACAGTTTTAGAAAAATACACTAAAAAATAAATATTTACTCCAAATTTTAATAATAATTCTTACAAACCGTAAGATTGAAAGTTCTTGTTTGGATAGAGCACATCTATGAGAAATATATT
GATGCAGATGCTGGCACCACACTTATTGTACATTTTGCATAACTATGAAGAAAATAAATCTTTTTTCTTTATAAATTACACAGTCTTAGGTACTTATTGCAATACAAAATGAATTAATACAATTTATAATGTCATCCAGGTTTTGTTCTCTTATTGATGTTTTATCTAAACTTTCACTCATTATTAAAGTGGGGTCTTAATGTCTG
GTTTTATAAGAAGCACTTTCGGAGGCTGAGGTGGGAGGATCCCAAGGTCAGGAGTTCGAGACGATCCTGGCCAACATGGTGAAACCCCGTCTCTACTAAAAATACAAAAATTAGCTGGGCATGGTGGTGGTTGCCTGTAATCCCAGCTGTTTGGGAGGCTGAGGCAGGAGAATCGTTTGAACCTGGGAGGCAGAAGTTGCATTGAG
AATCTACATAGGGAACAATTAAATTATCTATAAATATTTTTTACTTTATTCTGAAAAAGGTATATACCAAAAACTCCAGAAACAATTCTAGGCCCTCCATAATACATGTGGGCTCTAAGATAAGAGTGGAAATAGAGGCCCACATAACATGTGTATAAATATCTTAACATTATAAAGCAAACTACTCCAATAATCTGGCCTGCATT
TTCCCAAGGATTATTTCTTTATTAATAAACTTTACTAGAAGTTTTGTACATGCTCACTGCAGCAATCACAGATAAGAAAAAGGAAAAGAACTTTACTTAAAATACAAATGCTCAGAAATTACAAATTTTATATTTTGTACATATTTTTTGATAAAACAAGACCATAGTTTGTTTGTATGTATAACTTAATTGATTTTTTTCTCACT
