# Supplementary material for: Poly(A)-DG: A deep-learning-based domain generalization method to identify cross-species Poly(A) signal without prior knowledge from target species
Source: PLoS Comput Biol. 2020 Nov 5;16(11):e1008297. doi: 10.1371/journal.pcbi.1008297 (PMC7671507; doi:10.1371/journal.pcbi.1008297)
Supplement: S1 File — These three datasets are produced by previous researchers and we use them in our experiments. (ZIP) [file pcbi.1008297.s002.zip › human/omni_polyA_data/negative/CATAAA.txt]

TCATTGCCTTCCAATTTTAATATTTGTTCTCTATTCCTTCTTAATCTGGATTGAAGTTCTGATTAATTATTTTAATGTTGCAAATTGTTTTCACTTTTTCCATAAAATGAGTTCTAGAGTTTATTTCTTTACTGCATCATTCTATTTTCAAGTCATGAACTTCTGCTTCAACTAAAAAAAAAAAACTCACCGTTTGTATGAAATTG
TTCTTCACTTTGTTTTACACTGTATTTTCTGAGTTTATGGGTGTCTGTGAATTAAAAAGGAAAAGTAGAAATAAGTAAAACTCAGGTTGAAGGAAATATACATAAATAAGATAAAGCTGACCTGTAGATATAGGCAGGTTATAAGAGCTTAGAGTTGTCTAAGTTGGGTGGAAATTTTCCTCTGATCTTTCTGATGCCGAGACAAA
TACTTCACAAAGCAATCTACAGACCCAATGCAATCCCTATTGAAATACTAATAACATTCTTCACAGAAACAGAAAAAAAATCCTAAAATTTATATGAAATCATAAAAGACCCAGAATACCCAAAGCCATCCGTAGCAAAAAGAACAAAACTGGAAGAATCACATCACCTGACGTTAAATTATACTACAGAGCAATTGTAAGCTAAA
TATTTCAGAATCTAAGCAAATTGATGACTATATTATGTACTTGTCCCCAGTGTAAAAGAAATATTAATTAGAAAACTTTTTTTTTCACTAAAGGGCTGAACATAAAGTGTGATGGCAAATTGGTGTGTTCTTGTATTTCTTGTCTTTAAGAATTCTTTTCAGTATATTTTCACTTAATGTCTTAGCAATATTTTTCATCATACTTT
TTTCTGCAAATTAGAAATATATTAGGCTATTAAATACATAATTCAAAATATACAGAATAAAGGTATTATAGAACCTAAGAATTATATAAAGAATTATATACATAAAGTAATGAATACATATACAAATAGTATAAAAATACTAAAAATAGTATTTGCTTATTGATTAATTACTATGGGTATTATATAACTCTTAGTTTCTACATTGC
TTGTTTTGATTGAGTTGTTTGGAAACAGGCTTTTTGTAGAGTCTGCAAAGGGATATTTGGAAGACCTTTATGGCTTATGGTGAAATAGGAAATATCTTCACATAAAAACTAGAAAAATATTCTGAGAAACTTCTTTGTGATGTGTGCTTTCATCTCACAGAGTTGAAACTTTCTTCTGATTGAGCAGTTTGGAAAGAGGCCTTTTG
AGGACAAAGAAGAGCATTCCTTATAGAATGATAAAGGACACAATTCAACCAGAAGACCTAGCCTAAATATGTACACACCCAACATTGGAGCACCCAAATTCATAAAACAAGTTTTTCTTGGCCTACAAAAAGATTTAGACACACAATAACAGCAGGAGACTTCAACAACCCACTGACAGCAATAGACAGATCATTGAGGCAGAAAA
TGCCAATGATAATGCTGGATACCTAATTAATGCTCAATATATGCTCACTGCAAAGAACCAAACAAGGAAAATACCAACTAAGAAATGCTTTGCAGTGTAACATAAACATTTTCTTTGAATGCTAAATATATTTTGAAATTACAAAATCAGACAAGAGACAAAATTAAGAAACGTTAATATCAATTAGACTAAGATGCTTCTTAAGC
AGACATATGGAATTCATTGTTTCATGAATAAAGCCAACACATTCTAACTACCATGCATTTAGTCAAACCATCTGTCCACCTGGAATTTCCTACCATCCCCCATAAAATTTAAATTAAAAAATTCCACTGTTCTGTCCTCTCTGAAGATGTCCCTGAACCTTTACTGAAACTCATTGACATATCCTTTGGTTCCCGCAGCCTTTATT
TCTCTTACAACTTCAAATTCTTTCCATTTTATGGTTAGACAACACTGAGTTACTCTATAGTGACTTTCCTACTTTTATTAATATCATGGTCACATTATTCCATAAAATCTAACAATTTTAAGAAAAATAGTTTTTGAGTTACATCTCCCAGAGTAGCGGCAATGATATCTGGAAAAAATGACCATCCTGAACATGTACTGATTATA
CTCATTTGTTTTTCCCAACTGTGAACAAAATGTTATGCAAAAGCTATTATAATAGCAACTAGTATGCAGCTCCACCATCTTTAACTTAATTGGAGAGAGACATAAAGAAAAACCTTTGTTCTTAACATTCTTGCAAGAAGAAACAATATGCAGAGAATGTTTTTTTCTCTCTCTCTCTTTCTCTGTGTTTATGTATACGTTCATTA
GGCTAGCCATATGTAGAAAGCTGAAACTGGATCCCTTCCTTACACCTTATACAAAAAGTAATTCAAGATGGATTAAAGACTTAAATGTTAGACCTAAAACCATAAAAACCCTAGAAGAAAACCTAGGCAATACCATTCAGGCATTACCATGCCCAAACCTAGGCATGGGCAAGGACTTCATGTCTAAAACACCAAAAGCAATGGCA
ATCACTCAGCTGCTGTGAAATAGGCTTACAGACAACACGGAGTGTCAATTATCCAATGTTTAAAGTCAGTGATACAGATTGGACTACAATCTCTATGGCTCATAAAGTCTTCTTTAAAGGATTGACAGATGATTTATCTCATATGTAGACAATGATTCTCAGCAGTTAGCTAGCACAACTTGCTAATATCAATTGCTTGAGAAAAT
CTGGGGAAAGGACAGCCTCTTCAAATGAATGGCACTGGGAAAACTAAATATCCATATGGAGAAGAATGATACTAGCTTCCTATGTAACACCATATAACAACATAAACTCAGAATCAATTGAAGACTGAAATGTAAGGCCCAAAATTATCAAACTACTATAAGTAAACATAGGGAAAATTCTTGAGGACAGTCTGCACAAAGATTTT
CTTAAAGACAATTAAAATCCCAAAACATAATTAAATGTATACTCATGTGCTGCACAATGATTTTTTTGTCAACAAAGGACTGAATATATGACAGTGGTCCCATAAAATTATGACACTATATTTTCACTGTACCTTTTTCTATGCTTAGATATTTTTACATAGACAAATATTTACCATTGTGTTACAATTGCCTCCAGTATTCAATA
TCATTATCGGGCGTTTCCCGGAGAGGGGGACGTGGCAGGATAATACGATAATAGTGGAGAGAAGGTCAGAAGGTAAACACGTGAACAAATGTCTCTGCATCATAAACAAGGTAAAGAAAAAACTGCTGTGCTTTTGATATGCATATACATAAACATCTCAATGCCTTAAGGAGCAGTATTGCTGCCATCATGTCCCACCTCCAGCC
TGTTAGAAACAATATTTTTTCCCAAGAATTCTGTTTTCAAGATACACAGGTAAGAAGTTAGTTTACTTAAATCCTTCAATCAACTTTTATTTATTTGAACCATAAATAATGTACCCACTTTATAGAAATTTTGGATGAGTTACATGGAGGTTAGCGTTTAATGAAAGTTTTATCCTTCTTTACTCTGTCATCTCTTTGAGTCCCTG
AGAATGGAAGCTTGAAGAATGGATACAGTTTGAAAAAGTGGAAGGAAAGGAAAAGGTGTAAATATAGCAGTGATTCCATGAACCCTGGCCTATTATGCAGCATAAACGGAACATGTTTAATTAAGTGTAGAGATTGAGGCTGGTTAGGCCAGAGGGCAATTCTGGATATAGAGTAAGAGGAGGTAGGGCTGGATAGGTGACTGAGG
CAAGGAAACATGGCTCAATCAAAGGAATAAACTAAATCTCCAGAAACTGGATCTACAAAGAGGTATGTGGACAACTTGAAAGAGAATTCAAAATAATTGTCATAAAGATGCCCACTGAGCTCAAAGAAATAACAAACGAACAGAATAAAGTATTAAGAAAGATACAGAAAATATAAAAAAGAAGTTTTGGAGCTGAAAAAGAAAAT
CCATCAGAGTTAAACACTTGCTAGAATTATCATTATAAATCCCTGGTTTCGATTATTCACAATTAGGTTGTAGAAGTTTTATTTTTTCTTTAAATATAATCATAAAGTTCTCATTTGGGATATATATATATCCTAGAAATTTTCTAACTATAATGTGTGCTGCTCTTAGGAATTTTCAAAGAAAACAATGAGAACAATTTTCAAGA
CCTGAATGGCATGCTGTGCCTCCGAGAACTCATGAGTATAATAAACTTTGTTTTCCTGAGCCCCTCCTGGGTCTCCTTTTCACATGCACCTGACTGACCACATAAAAGAACACAGAACTCTGTGTGTGTGTGCGCGTGTGTGTGTCATTTTCATTTTATTTTCCCTTGTTCAGGTGGTCAATAAAAAATTATTACACCTTTAAAAA
TCATACTAAAATTTAATGTCAAAATTTCATTCAGTATTAGTGTCTGATTTTTATCTATATGTACAATATACATATCATGGATACTATAACAAATATTGAACATAAACTCTTTTTAGGACACCTTTTAACTTCCTTTTTTATCTTTGATTAAAGTACAGACCCACCATTAACCTAACAAATAGTTCAAATCATTCTGGATCTCCAAT
CACAGCTATTATCATCTCAGACATTGTATTGTTTACTGCTCTGATGTACATTTTTTTTCTTCAAATTCTCAGGAACAAAAAGTATTCACAGGAACAAAGCCATAAATACAAGTTATTTAGGCAATATTTTTCCTGCACCGTACCCTCTGCTGAGCTGGTTAGAGCTAGACTAAACTATATATTTTCTATCTCAGGGAATGTGGATA
CTGGGCTTCGGTGGAAACTGAACATTTGACTATGGGTTATCAAGTCACCATACAACTTGAACTGCCTATCATGAACTGGGTGCTTTCTGACCCATCTAGCCATAAACTGGGTCATGCAAAGCAGCATTCCATCATCAAATGGAAGTGGTATATACGTGATCGGGCTCGAGCAGGTCCTGAAGGCACAGGTAAGTTACATGAGGAAG
AAACTTTGTAGTTTGAAACAGTTTGATTCATCTAAGGACTAAAAAATACATTTGGTTTTCATAATACCTCTAAAAATGGAGATATAATAATTTAATAAGCCATAAAGTTGTAACTAACTGTAATCCTCTAAACAACTATTTGAAGGCAGTGGTAACTCTATGTTACTGAAGAAGAAATTTACTTGCAAGAGGTTAAATGTGCTTTT
TAAGAGTAGCCTTTAGGTGCCCAGTGATATTAATCCTAATCTGCCAATTACCAGTGACATGACCTTGAGAAAGACCCCCAAGTTTTCTGGATCTTCATTACATAAATGGCAAAAAAAAAAAAAAAAAGGATTTCTCAGATGACATTTCATTATAACACTCTGTGAATGGTTTTTATTAATTATATTCTTATAAGGTTTGTATATTT
ACCTTACTGTATCACAAGTATTTTTTTTCTCATTTATAAAATGATGATAATAAGAGTATCTAGCTGACATGATTGCTGAGCAGAGAAAGATGTTAAGACACATAAAGCTTTGGAGACTGGTTTCTGGTCTATGATTTTTACTCAGGAAGTATTAGCTTGAGGCTATGTAAAATCTTGGCATTTCTCCCAAATCATCAAAGGTAAAT
ATTGATGACAAGCTGTGAATTGTAATTGTACTAAAAATGAAATGTGAAAATCTTTTTATATTGTGTACTTTCTAATTAAATCATGCCATAAGATATATATCATAAATATATAGTATTTATTTAACATATGAAATCGCCATGATTTTATATGCCTTTCACAGATCATAATGAATTTATGTGCTTTTGAGTCTATTTTAATGCTCCAG
ACTCTTCAACTTCTTTCATCAATTTATAGTTTTCGTTATAGAGATCTTTTACTTGTTTGGTTAAGTTAGTTCCTGCATATTTAATTTTATATATGATTATCATAAATGGGATTTTTTAAATATTTCCTTTTCAGATTGTTCACTGTTGGTATATAGAAATGCTACTGGTTTTTATATGGTGATTTTGTATCCTGCAACTTTACTGA
TATTCACAATACCAAAGACTTGGAACCAACCCAAATGCTCATCAATGATAATCTGGATAAATAAAACGTGACACATAGACACCATGGAATACTATGCAGCCATAAAAAAGGATGAGTTTATGTCCTTTGCAGGGACATGGATGATGCTGGAAGCCATCATCCTCAGCAAACTATCACAAGGGCAGAAAACCAAACACCACATGTTC
AAAAAGGATGTTCTAAAACTGAAAAATACAATATCTGAAATGAAAAGGGAATCAGAGATTGGGCACCACTGAAGAAAAGTTCAGGAAACTGAAGACAGACCATAAAACTATCCAAACACAAGCACTAACTGTAAAAGAATGCAAACCCAAAAAGCATCATTCATGTGTAAAGTACTTTAAAATACTTTAATACTCATCCCATAGAT
TTTCAGCATTTTTTTTATTAAAGCAGTTTTCTATGCCTTTTTAATCTATTTTCCTTCTGGAAATTCCATAAGACAAGTATTTCTTTGCTTAATGCCATTTCATAAATCTTGTAGACTTCTTGACTCTTCTTCATTCTTATATTGATTTTCTCTAAGTGTATAATTTCAAATGACCTATCTTCAAGTTCAGAAATTCTTTCTCCTGC
ACTTGCAGCTGTAATTGTTCAGCTTTCCTCTTCTTTTAGATTTTCTACCACTCAATTTCCTTCACTCTCAGAAAATCCATTCCCCTCAATATATCGGAGACATAAAAGTTGCTCATCCTGAAATTTTTTAACCCCTCCTTTCAAAAATCTCTACTTATGCTACAAATACTCTTAGCTCTTCAAACACATCAGACTTCTTTGCCTGT
AGAGAAAATAATTCTAAAGCGGGAATAATCAATACTGCCAAATTCTGCAGAAGGGGAAAAATAAGGATAAGGACAGAAAAGTGGCCAATAGAGTCTGTATCATAAATCCAGAGAGAGAAGAGAAAAAAAACTAAGACTACAGGTCTATTGTGCCATCAATGACTTGAGATATTGCCTTAATACTGGCTAACAGAGATATTGTGTCT
AGCACTGTCAGTGGGGACCTGGATAATTTCCTTTAGTCTTGTCCATCTCCTCTTCCACACATCATCACACATAGATGCTGGGAGAAATAATAAGAGGAAGCATAAAATATGAAAAGATAAATTTGAAACTAGCCTCTATATATGACTTTTTTCCCAACAAAGTCCAACCAAACATCATCTAAGGAGTTAAAGGTTTTGTAGGGGTT
GACGCATACAATCAACCATCACAACAACCTTCATTCAATAGCATTTTCTTACAGGCATGATGATAAATAGGTTTTAAAACATAAATCCCCTAGTGAACCACATAAAGCATGCTTTTATTAAGAAAACAAATTACCTTGCTTTTATTTTTCTTTGCTCTTTTCAGTCAGTTGTGTGGTAGTGAGGATGGGGTGGGGACGGGGGAAGG
TCCAGCCCGTCTTAGACTCCCCAAACTCAAATCTTTTTCTCCCCAGAGCAACTTTGCTTGGATTTCCTTATGTGGACCATGGTCTGAAAGTACTTCCATGCATAAAATCAGGGTAATTATAGGTCTCCTCTCATTTGTTTCTTTCCTATTATGGATCACATGTTTGTACTGTCTGTGTTTCAGTGTCCTAGAATTCATATTTTCTA
TTAAAGCAAAATCTGAAGCTTGGGTTTTGAAGATGCAGTGATAAAAAGGGATATTTTCTTCCTTTGTTTTTTAGGGGAAAGAATATAAAGTATAACTTGGCATAAATATTATTTTCTCTTATTGAAAATGTCATCCTCTCTATAACAAAAAGAGAGGAAATGTTTGTCTCAAATAGTTGTAAGTTCACTACAGCTCTTGCTGAAGG
TACTATTTATCCCTGATAAAAATTTTAAAAACGAGTTTCTAAAATGAAATGCCAAAATACCTTCAAACAGAAAAAAATCTAAATAACCATCCGTACTGTTCATAAATAGTTTTTTGGCAGGGAGGTAGAAGGGGAAACAAATACAGGATATATATATATATATATCTTGGTGTATATATATATATATATATATATATATATATATA
CTTTGTGAATCTTCAAGAAAGCAAGATAGTGCACAGCACTTCCCTAAAATTATTTGTACAAAGGAAATTTTTTTGTCAAATATCTTTTATAAATAGGTTTCATAAACTAAGATATAAAATCCCTACTGTAGAAAATGTTTACTTAAAATAAAACAAATTCAATATTTACCACTCTCTAACAAGAAAGGCTAGTAAATCATTTAATT
AAAACAAAAGCTTAGTCTTTAAGGAGGTCCATGATTGTCAATGCTACTCCCACAGTGCCTTTTATCTCTTGTATTAGGCCATGTTCTGGTTTAAGTTTAACATAAAAAGTTTAAGCAATATTTTTGCTAGGGTATTTGTTTAGTAGCATAATTGTAGAAGGATTTAATCAGACTATTTCCTTTTCAAGTATCCACATTAAAGGGAG
CTTGAGGTATTACATGGCAAGCCCTAGGTCATCAAGAATAGCAAAACTTACGATGAATCCTTCAAGACTCATGCACTTGAACATACATGCAAAACTGCCTCATAAACTAAAGACTGAAAATTCTTTAAGCCACTTTCTAGCTTTAAAATTCAAGATAAAAAGAAGAGCTCAAACACATATAAGAATGTGTTGCTTAGCTGACTTTA
ACAGCTTTAAAGTGAAAGACAGTAAAGCCAGCATATTGAAAGAAAAATAAATTAGTACCAAGAGAGTTCTGATTGCATTTTTGTCCCTGGTCCAGTTGTTCATAAATTTGTTCCATCTCTGCCATCTGTATTTTGGTTGTTACATTTTCATTGAATTCTCTGAAGAAATGTTCTTCATTTTTCTCCCCAAATTAGTTTGAGTTAGG
TGCCACTTTTTCTAGTATTTGTATTGTGACCTCTGTATAGGCTGTCCCCATTGTGATCACTTACACTTAACTAATCCAATATATTGTCTATTGTTTTCAACATAAAAACAGTATGTATTTCCAAGACAGGAGATGTTTCAATCTCATAATTAGGCATGCAAAATATTATCTTCAAATCATATGCATGAGGTCCAGGGAACAGCTGA
TTGAGGATTTTTGCATCAATGTTCATCAAGGATATTGGTCTAAAATTCTCTTTTTTGGTTGTGTCTCTGCTCAGCTTTGGTATCAGAATGATGCTGGCCTCATAAAATGAGTTAGGGAGGATTCCCTCTTTTTCTATTGATTGGAATAGTTTCAGAAGGAATGGTACCAGTTCCTCCTTGTACCTCTGGTAGAATTCAGCTGTGAA
ATATAAACCAAAACATGAAATAAATATTCACAAGTCCATACTGATACATGGTTATGAATAAATAATTCACTAAATAAAGATAGAAAAATACAAATCTGCCCATAAAAAAAGAATTCCAAACAACTTGTATAGATATTCCCCCATCAAGGATGTGGCCGATAACCCCCCATTCCTTAAGAGTGGATGACACATAAATGAATTCCTTC
TTTTGCTGAGTGACTTTTAAGAAAATATTTTACCTTTTATGGTCTCAAAAGAAAATTTTATTTAATCCTAATGCCTTAAATGTAAAAATTAAAACAGATACATAAAGTGTGAAATAACTCAAATTTTAGTGCTTCAAATAGATTAAAGCCTATTTACTATAACTCATATGGTCACGCCATATGCCCATGGGGTATAGATATAAATT
CCACAAAAAGAATAGAATACCTAGAAATACAGCTAACAAGGGAGGTGAAACATCTCTTTCATGAGAACTACAGAACACTGTTCAAAGAAATCAGAGATGACATAAACAAATGGAAGAACATTTCATGCTTACGGATAATAAGAGGCAATATCCTCAAAATGGTTATACTGCCCAAAGAAATTTACAGATTCAATGCTATTTCTTTT
GTTATTATATTATGTGTCACATCTCTTAAAAATTAAATATAGCCATCTTTATCTTTCTGCTTCACCTGAGGGGCTAGTGTGTCATTCTTATTACCCAACACATAAATGGCTCTTTAAAATGAACTGGATTTATTTGGCTTAAAAAAACTTTGATATTTAAATTAAACACAACCTTAATTAAATTTGTAGTTCAAGAGGAAAGGCAA
AATATATTTATCATTATTTTGGTGGTGAGAAGCAACAACTATTTCTTACTTTACCATGTGTTTATTGTCGATTCCTTTTACTATTTTTGTTTGAATTTGTCATAAAGCTATTAAAGATGGAATTTTAAATAATTTTTATCCTCAATAACAAAATAAACAGCATCGTATATTGTGCTATGGTGAGTTACAAGCGTTAAAGTATTCAT
ATGCTAAATAATTAGGTATTTCTGGAATTACATATGGATATATAAGTATGTTAATCTATTAAATATTACCAACAAAAAACATTATAACATTTAATAACTGCATAAATTTAAATATCACTTACTTTCAAATTCATATTTGCATTTTAAGCCAGGGCAAAGTAGCATTGAAATAGACTTGTAGGCAAGAAAGAGTAGTAAAACTATTG
GTAGCAAACACAAAAGCTAGGTAACATATTTACTAAGTAAATTACACAGTATGGTAGAGAGTAATAAATGGGGTGAAAACTAGGTGAGGGACATGGTGAGCATAAAATAGGCAAGCCAAAGAATGAAAGAGAATGATCAGAGTGGGCTTTATTGTGCAGATGACATTTGAGAAGAGGATTAGATGAGGTGAAGAAGTTAGCTACAT
AATAATAATTCCATTTAATAGTAAATTTTAAGAGCTTTTCCTTCGAAATCAAAAGCAAGTAAAATATTTTCACCATATCTCTTCAATTCAACATTCAGTGCATAAATAAACAAATAAGCCAAAATTAAGTTGACATGATTGGAAAAAAAAGAAACAAGATAGTTAGCTTTTGCAAAGTGAGGACAAGTTTATGTACATAGACAACC
GGCTCCAAACTGCCGTTAGGAATCAGAGTTGGAGAGACAGTGATTTCTATGTGTATCTGAATGTTACTGTGTTCTGGCTGTTATGCAAAAAAGAAAAGGGCATAAATAGTCAAGCAGCAATAGGAAGCTTACTGGAGCAACAGTTAATGTTACAACTTGGTGACAGGTATGCGATTCCCATTATCCCATCACCACCAGAGGCAGCT
AAGACAAACAAATAAAATTCATTAAGGTAGAAGCAAATATGTAAAACTATCTTTATTTGCAGATTACATGATCTTGTATGTAGAAAAACCCTAGGGAATTCATAAAACAATGCTAATAAACAAGTTTATCACAATTATAGGATACAACATTATAATACAAAATCAGTTGGACTTCATTATAATTTACAAATATCGTACTTCTAAAA
CAAAAGGGTTAGAGGAGTACTTGGGGTCAACAAGATTCCAGTTTTTCTTTACTCTTTAAGCCACTTTTCTAATAATCATGCAAACTTGGGGAAAATATTTCATAAACCTAGTTTTAAAAGTAAACTCTTTTTAGTATTTGTTTTAGTTACTTTGGTTATATATTTGGAAGATCTTTTCGCAGGTTAATAGAAATACTGATTTGTTT
AGATTGTTATAAATGGAGGATAGTTTTCTGGAAAAACAAATAAACTCGAATTCCCTATCCATTCCAAATGGAAGAAAACTTGAAAGGTAGAAAATAGAGTCATAAAAGTGACAGAAGAAATCATGAGGATTGCTTCGTAATCTCATAGTGGATGAGACTTTCTTAACTATAACCAAATGGTGCAAAGCTAAAAATGACACGTTTGC
GTAGTAACTGTGTTCTTCATATTATAGGTAAAGAAGTCATTGACTACTTTTAAATAGGGAGATTAGGTGGTCAGTGTAGAGTTGCTGGGTGAGCAGAATGCATAAATGTGCCTGATTAACTAAAGATGGCAAGGATTATGGATATTCAAATAGCCTTTCCCACCTCTGTTGATGAATTGGTAGTAACCTACATCCTGTTGGTAAGT
ATAAAGAGCAAAAGTCTTAGAACTATGGGAAGAAATAATTTAGAATGCATAGATATGTTCTCAGGCCATCTGAGAATGAGAGTTACACCTTGAAAAAAGTCATAAAATACTATTACATTTTTTGTAGGGGAAATATTATAGCTCATAAAGTTTAGCAGAGGTTCAGTTATTACTGATTGAAATGTGTTTGGTGCTATATTACCCTT
AGAGTTCGGGATGATTAAGGTTTAAGAAGAAGAGTTAATTTAAATGTATGCAAGGTCACAAATAAGCCTAGGTTATTTTATGTGAAGCTTTGTAAAGAGTCATAAAAGTTTGGATTTAAGGAGTGTGAATAGGATCTTTAAAAGGTTTTAAGCAGGATAGTTACATTTGCTTAAAGTAGAAACTGGTAGGTGAGTAAGTCAGCAAG
GTTGACTTCTGATTAGCCCTACTCCTGTGAATACTTCCTGATTTCTATTTTATTTTTTCACTGTCCTTAGTGTAAGAATAAGGCAAACTTGATGTTATCACATAAATGTAGGGTAGAGGCATGTAGCATTGTTACCTAGTCTGGAGGGTTGTCTTTAATTGTGTTGCTCAGACCACTTATATCTTTCCTCTATGGTATATAGCCCT
TCTCTGTTAACTTTTCTAATAATACAGAACAAAAAATATAGAGATCATAAAAATCAGCTGGGAAAGAACTGACTTGGAAAGAGAATAAAGACATAGGCAACATAAAACATAACCAACCTAATCCATATTTAAGCTTTTTTTCAGCTAGTTATGCATCAGATAGAAAAGCATAGGCTGTAATGTGTTTGTTACAAATGATTTTTTAA
TGAACTTGAATCTATGGAAATATTTGTTAATCTCACAAATCTACCAGTTCTTTTCTCCACTCGAAAGTTAATTCATATACACCATGAAATACTATGCAGGCATAAAAAAAGAATGAGATCATGTCCTTTGCAGGGGGAGCTGGAGACCATAATTCTTAGCAAACTAACACAGTAACAGAAAAGCAAATACTACATGATCTCTTATA
TTTGATGAACCTGTTGGATATCAGTTGACTAGAAGAGTCAGAAAATAGTATCATAATAAGGAGAAACATTGGTACTATTTTTCAAGGATTTGAAGTGATACATAAATACGGCTTCTAGTACATAAGATGGTGGGTCAAACCATTCTGTTTTGTAGATAGCATATAGTTGGAAGGTGCTTTGTTTTTGTTTTCTATTTTATCAACTG
TCCTCCCATACAGTGTAAATTGCCATTCTATTTTCTGCTTCTATGAATTTGACTATTTACATCATCTCGTAAAAGGTATCATGCATAAAATACATATCTTCATAAAAGGTATCATGCAGTTGCCGAGACCAGCTCGGTTGGGGAGACCCTAACCCAGTGGTGCCAGAGGAATTAAAGACACACACACAGAAATATAGAGGTGTGAA
TTGTGCCCTCCTCATCCCCCAAAATAAGAATGTTTTCTCTCCTCTCTCTCTCTCCCTCCTGTATTGTGAATATTAGGATAAAATCCTTTTTGTCAGACTCCATAAATCTAGAGCCAGGAGAGCAGGAAAAGGGAATGTTTATGCTTGCAAGTCAGAGAGTAAGACTATCTTAAAAACTTTGTAAAATAACCACACAAGAAATTATC
TATATTTGGTTTTTAGCTTTAATATCAAGCACAGACTGTTATAATTGAGAACTTACAGTTCTTCAGGGAGTGATTGCATTTTATTTAGAACACGGGTGAACATAAAAATTATAGTTTTATAAGTTAATAACTTGCATAAATGGTTTAAAGAAGGCATGGAAGATTGATTTCATGGGCATTTACCTAGCAACCAGATGTCATGTATG
ATCTGGCATACATCATTGAATCTATTTCCAAATCTCTTGTGGATCAACTTCCAGAAACTAGGACTGAGAAAGGAGAGGTTCTCACACTTCAGGTACTTTCCATAAAGATTTTTTGAACCTAGAAATCTACGTCTGGGTTTATTTTCTGCTTTCACTATCATCCCAGAGGTCCAGGACCTGCTGCTCATCGTATTTGAAAGGGAGGC
CGGCCTCCCAAAGTGCTGGGATGACAGGCATGAGCCACCAGGCCTGGGCAGGAGAATATTTTTCTATTAAAATGTGACTCCGATGAGACTTAGAAGACTTCATAAAATAGAAAATTCCTAACAGAATAGGATAAAATATGTGCAAACTATCCACGCAACAAAGGACTAATATCCAATATATAAAACTTAAACAAATCAATAACACA
CTGTGTTGATAGTTTCTTTTGCTGTACAGAAGCTCTTTAGTTTAATTATATCCCACTTGTCAATTTTTATTTTGGATGCAATTGCTTTTGAGGATTTAGTCATAAAATATTTGCCTAGGCTGATGTCCAGATTACTATTTCCTAAGTTTTGTCCTAGGGCTTTTATAGTTTGAGATCTTACAATTAAGTTTTACATCCTTATTGAG
GAGATGACTTCAATAGTGAGAGTCTGTGAGTGAAGGATTAAGGTAATGCCAGGGATGGGTGAAACGTTCATTGATCACGTCACAGGAATTGTCATGACAGCATAAAAATGTCTGAAGAGTGTCTCAAAAAGTTCATGAAAGTGTCAGCTTTGTACAGCTGCCAGTGCAGAGACTGTAGAGCAGCTTACACTACCATCTATCACATA
TATTTTTAGGAAAATAAATATATTAGTAGTTTTCTACAAGGTTAAAATTTAAATAGTATTTAAACACTTATTGTAACATAAGTCTGGAATATTTATCTACCATAAATTTTATAAAACTTCTTTGAAAAGGTGATTAAATTGAAAGAATGTCTTGTATTGTATGTGAGAAATAAACCCTTATGAACACCAGGAAGTGACTGTTTTTC
CAATTGAGATTATTCATTCTGAAAAATAGAAAAAATGAATGAATAAAAATAACCAGAGATTTATAGACCTATGAGACACCATTAAGCATGCCAACATAAGCATAAAGGGAGTTCCAGAAGGAGAAGAAATACAGAATATGTAGTTTTTCATGGCTATTATTTATACAGACTTGGTGGCTTAAAAACAACAGAAATTTGTTCTCTCC
GAAGAAAAATCAATGAACTTATTATAGAAACATATCAGACTCTAAACTACAAAGAAAAACTCACGCTGAACAATGGTGACTGAGAGACTCTTCTCCTGTTCATAAATGTTAAAATGTAGAAAACAAGTGTGTCTTACAGTTTATGAAAGAAGGTTAAATAGGGCCTGACTGTGAAAGATTTGAAAGCCTGGCTAACAAGTTAAGTT
CCAAGTCGGATGGCAGACTTAGAATATCAGCTTTATGGCAAGAATATGGGATAGTAACACAGCCACCAGGAGACTGACTATAACTACTTAAATTTTTTCACATAAAATCCTCAGGATATAGTATCTCCAAAGAGAAAAAGCAAAATCTTTAACTATTATAGTCTCTACTCTTTTATCTTCACATCTCTGTAAGTCTTGGTTTAGGC
CAATATGGAAAGCAAAGGGGCAAAAAAAAAAGACTAATGTTATGGTGGAGAAACTTGACAATCACTACTTCAGTCATGTGATCAACTCTAGGTCAGCAATCATAAATTATGTTAGTGGTATGTTCCCTCAGTACAATGTAATAATCATGGCACTTCATGAACTTCTCTTCCAAACCTATAACTTTAGTCAAATCAAAGAAAAACAT
TTACAGTCATAACTAGGTTGGTGATGCTCTATCCCAGTGGTGTCCAATCTTTTGGCTTCTCTGGGCCACAATGGAAGGAGAAAACTTGTCTTGGGCTACGCATAAAATATATATAACATTGATGATAGCTGATGAGGTTAAAAAAATCACAAAAAAACATAATGTTTTAAGAAAGTTTGCAAATTTGTGGTGGGCTGCATTCAATG
TTCTCTGGGCTACTAGCATTTCAACAGGGAAGCCTACATATCCACAGGAATAAAAGTGTAGTTGGACGATTTTAGGCATTAGAAGCAAGTATAGCCTGTGCATAAAATTACCTCACTACATTCTGGGTGTTAAGGGTGTGCAAGGAAAGAAAATACTGCTAGCTCTTGGAGAATTGTTTTTAACAACAAAAAAGGAAGGAACATTT
GATACTAATTCTATTCATGAGGGTTACATCCTCATTACCAAATCATGTCCCCCAAATCTCCATCTTCTAATACATCACCTTGGGGGTTAGGATTCCAACCCATAAATTTAGAGGGGTCACAAACATTCAGATCAAAGTATTTCTTAATAAGGCACATACCATTTCCTGATTGGAGAGCTGTTTTTCATAAGAAAATCAATGTTTCC
AGGAAGCCTCAGGAAACTTACAATTATGGTGGAACAGGAAGCAGACACTTTCTTCACAAGTTGGCGAGAAAAAGAATAGCAAAGGAGAAACTTTCAAACACATAAAAACCCATCAGATCTGATGAGAACTCACTCATTTTCACAAGAACCGCATGGGGGAAGCTGCCCCCATAATCCATTACCACCTCCCTTCCACAACACCTGGG
TTCCAGCCTACAGAACTGTGAAAAAATAAAGTTCTGTTGCTTAAGCCACTTAATCAGTTATGTTTTGTTAAGAAAGGTTGAGAAAACTAATACAATAATGCATAAAAAAACTAGATAATATAGACAATTGATTACAGTATTATCTGTAAGGAATCCAGCCAAAGTCAGAGGGGTAATACCAGGATACTACATCCTCAGAAACTACC
AGTTGGGAATGGAGATCATGTCGACTTCTTTTGCTTCCATAACAAAGCTAAAAGATTTGGGGCATGAGGGTGCATCCAATGTGGCATGTATTGCCAACTTCATAAATGCTGATTATTTCCCAACAGCATCCCAAGAGTTGATGTTCCAGTCATGTCATCTGGGGAGAGAACTCTGATGAAATTCCGGAAGTCCGTTGTGCTGTGCG
TTGCACAAATTTTTATATCTTATATATGCTATAATATATGCTTAAAAATCATATTTAAAGTAATGAGATAAAGACAATGATTTTAAATATTGTGTATAAGCATAAACACTTGATTTGAAATACTTCATTAATTTTTGAAATTCCTTTATAATCCAGTGATTTGAACTTTTTTAAAGCTGTAGGAACTGGGGAAAAACCAAGCAAAC
GGAAACAGTTCAAACAAAGGGGGACAGGAGTAGATAGGAGTGGATTAAAAGAAGATATGTTATTTTCTCATGGCAGAGAATATGTTGACTGCCTTAGAAACATAAACAAAATATGAGAAATATTTTATTCTAATACAACAATGAGCAAAACTGTACTTAAGCCAGACGGCTGGAATTAGGGATTCAGGAAATAAGCATTGCAATTA
CCTTCTTGCTGCCTCATCCCATGGCAGAAGGGCAAAAAAAAAGAGTAAGAAAGAAAAAGAGATGGTGATTGAAGTTGTCTTTTTATAAGAAACTCACTCCCATAAAAATGGCAATAATTCATTCCAGAAATCGAGCCTTCATGGCCTAATCATCTCTTAAAGTTCCCACCTTTAAATGCTGTTGCATTGGAGATTAAGTTTCCAAC
TTTGCATGTTCATTGCTGCTCTATTCAAAATGAAGACATGGGATCAACCTAGGCGCCCATCATTGATGGATTTGATAAAGAAAATGTGGTACGTACACACCATAAAATACTATGCAGCCATTAAAAAGAATGAATTCATGTCCTTTGCAGACACATGGATGCAGCTGCAGGCCATAATCCTAAGTGAATTAATGCAGAAACAGAAA
GCTCTAACCTTAAAAAGTGAGAAAAGTGACTGGGTGGCAACCAGACAGGGGCAACTGGTCCTTAACAGATTGGAAAGATAGAGGAGAGGTTTCCATTAAACATAAAACTTGACAGAATAGACATTGTGATGAAGAGCTAGGGGCAGGGAAGAAACACGGCTATGGTAAAGGCAATACTGTTCAAAGACGGAACTCTATTATCCCTA
GCATCTAACGTGGTTGGTATTTAATGTGATAAATGAATTTTTAAAAATCAAAGGAACACTTGTCAAAGAGCAAATTTAGTATTTAACTATAAAATTTCCCCATAAATTTAGTTCAAATATTAATAAATGATTGTATTCTGAAATATGTAATTATAATAGTTATCTAATATGTGAAGTTACAAAGTTGTTCCATGAATGAAGGCTGG
TGAAGATCCTGTGTCCTTATTTCTTCAATCTCCTTGCTATTCACAATGGCGAATGATATGAATATACATATATATATCCTATCATGGTAAATATATATAACATAAATCTTACTGTTTTAACCATTTTAAGTGTAACGCTCAGGGTATTAAGTATATTTCACGATGCTGTGCAATGTGATGGACGATGCATCACGGCCATCCATCTT
TATCCTTATTTACAACCTGCCTACTGATGAATACACTTGTGGAAAACATCTAGATGTAAGATACCAGAGCAAAGAACTTGACTTCTGCAATGACTGGTCACATAAAAACAACAACTAGGAACAGACTAATAACCAAGTTAGATTAAATATGGAGTATGACAGTTTCCAGAGGAAAAGAGCACGATACCACATAAAACTACTCAATT
ACCCCAAACAAACAAACAACCTTCCACCCTACCCCCCGCAAAAAAAAAAACAAAAAAACCCAAGAACAAAAAACAAACAAACCCTCCTAGGAAACTAAAGCATAAAAATGTCATGGGAAGTTATAACTGGATCCGTAGGGGATATAATTTCATTGCCTGTAAGCAAAATCGTGATCTAATGGTTTTCGGAGACATGGGGTACTGGA
GCTCCCTAAGGAAATGTAGCACATAAGCATAAATACTATAACAAGGATGTTCATCACAGTGTTGTGGCTAATAGCAAAATAGGAGAAACATCCTAATGTCCATAAAAAGAGGACTGACAGAAAAAAATTCGTCAGAAAAGGAATCTTACATATTGATTAAAAAGGGTCAAGAGATCCACATGGATTGAAGTGAAATGTTTATGATA
GCCACTCTAACTGGTGTGAGATGGTATCTCATTGTGGTTTTGATTTGCATTTCTCTGATGGCCAGTGATGATGAGCATTTTTTCATGTGTCTGTTGGCTGCATAAATGTCTTCTTTTGAGAAGTGTCTCTTTCAAACAAATTTACAAGAAAAAAACAAACAACCCCATCAACAGGTGGGTGAAGGATATGAACAGACACTTCTCAA
ACCCCTCTATTATAATATCCCTCTGAGAGCTATCCCCTTCCATCTCTCTGGTTTCCACCCACATATCTCCTTATTTAAGAAAACTTTCTGTATTATTCTTCATAAAGTTTCACTCCTCACCTCCTTCACACCCCAATAAGTAATTGTTTTGTACTTCTCTTAAGAGCAGCAGAACATAAGACAATAGTAATCCTAAATAAAAAGAA
GATATATTGCTAATTTTGAGGAAGGAAGTGAAAGAAAATGTGGAAATCAGAATAGACAATAAAAAGAGAGCATGTAAATTCAGCTATAGAAGTTAGCAGACATAAAATTTAAAAATATATTACCAATATAAAAAAATGACAAAATGGGGGATGTAACTATAGAATTGGAAGCTATTTTTAAAAGTACCAAATAGTATTCCTATAAT
AATATTTTGCTGAATTTTGGTAATATTGGCTTGAAAGAAATCTCTTTCAGAGCTCACCATACTGTCAGCATGACTGAAAGGAATTAATACATTTTTCTATCATAAAAGCACTGAATTTCCTGTGGCCAATGTGATATAACCAGCACCCTTCTGAATTATTTTCCATTTGTTTTATGTTTAAAATTTAGAAGAAAATACAACGTGGT
CTTCTTAGAGTCTTACACGCAAACTGTCTGCCACAGAGCGCAATTTATAAGTATCTCATTTCAACCACGGAAGGAAAGAACGAAGGGTAAAATGGAGATACATAAAATAATATTTATACTCTCTGGATCTAATATGTCATCTTTATAATTTTATTTTCATGAGTAATAAAAATCTTAAAAACAAACTTTTATTAACGAGGTTAACC
TATTCACAATAGCAAAGACTTGGAACCAACCCAAATGTCCATCAATGATAGACTGGATAAAGAAAATGTGGCACATATACACCATGGAATATTACACAACCATAAAAAAGGATGAGTTCGTGTCCTTTGCGGGGACATAGGTGAAGCTGGAAACCATCATTCTCAGCAAACTATCACAAGAACAGAAAACCAAACACCACATGTTC
CCTGGACTCAATAGAAGCTGAAGAATCATGAGTCACCAAGTCAGTGGTAGAAATGGAGGTAGCAGGATAGTGTCTCAAATGAACTTCTAGAACCATTATTCATAAATGATATACAATCCGGAATTGCTCTGCTATCTTTAAGATGAACAAAGTAAACTCCATGTTCACCACTATTGCAACAATTCATTATTTCAAATATTTGAGTG
TTGTAAGTTAAGTATGATGTTAATTGTAGGTTTTGTGTAAATGTATCTTATTGAGGTGAGAAAATTCCCCTTTTACCCTAGGTTTTCTGAGATTCATTATCATAAATGAGTGTTGAGTTTTGTCAAATGCATTTTTGATATCAACCCATATAATCATATACTTTTTTCTTTAACATGTTGATATGGTGGATTACATTTATTGAATT
AGATACACTCAATATGTACATAAGAAGTACCTGACCTGCAGAAAAAAATGTATTAATTAATTAGTGTGATATTTTAAACTGAGTTTTCATAACATTAAAACATAAAAATTGAGAGCAAGAATAGTACTTACAGTTTTGCTAAAGGTTATTTTACAGTTTTTAGCCAGTAAAATTGAATCACTTAGTGCCCCGAAAGCAAAGAGTAA
CGTTTTAGTTTTGTCTTCAGTGATCCAAAGTATTTGACATAGAAGATAGATAGTAGTTCGTGGAAGTTTTGAAACAATATAATGGAATTCTTCGAAACTTCATAAAGTGCTTTGAGTAAATTGTTGTGTTCATCTTTGCCATATATTGCGATTTTATAAATAGAAGCCAGGAAGCATCACTCAACTTAGTAATGCATTAATCAAAG
TTTATTTTAAGTGCATTGTGAACATGTCAGATGGCATATTTTAAAAAGCAAACTATCCCCATGATCCAATTAGCACTAAACAATTAAGATTGACTTCCACCATAAAACTCAAATTTGTCCTTTTGTAATGCTGAGTACCATTCAAAATAAGTAGAAGAAGGTTATTATCATGTTCAAAATACGTATAAAAATAACTGCATGAAATT
TTCTTTGAACCTTTGAGATTTTAAATAGACTATTAGGGTTGACCACCCTGCTCTCAAACAATGTGTAAGGGTATTTACAATCTGTAACCCTGCTATAAGTCATAAATAAAATGGAGCTAGTGAAGAGAACTTTTTATCTGGGGTAATCAATAGGTGCTGAATTTAAGAAGACAGCAGCATTGTCCTCAGGCATAAAAGGCAAATAA
TTGTTTTGAACAAACTAGTATAGGGCAAAAAATGAACAAATGAAAACTATGTGGTTAGCTGCCTGAGGTAATTGCTTGTAAATGTGATAGTGTCTAACTGCATAAAAATTTGCTATAAATAAGAAAAAAATAAATCTGACTCTAAGTAGTTTTAAAAATCCATTTGAATTCATCAAGGAGAATAGGAAATACATTTTCTTTTCCAA
CTCTGGTAGTTGCTCAAGGAAAAGCCAACAAATAATAGGGTATAGAAAAGCCTCAAGTAAAACTAGATGGGTATTGTTGGATACCCATGACGTAAGGATACATAAAGTCTTTCATTTTGCTGAGTCAAAATGTGCCATCTAAACTACACAGCAACCATGCAGTTTATTAGCTCAAAAAAAAAAAAAAAGGCCCTGGTCATTTAAAT
CACGAATCACAGTTGATAGCTTGGGAAACACACTCTTTTTTGCATTTACATGAAGCCAACAGTCCTAACCAAACAAAAGATTATAGTAGTAATTAGAGATCATAAACATACTTTTCTCAATTAAAAGAGAAAACATATAGGCTCTCAAAAAGAAAAACCAAGTATTTTACCTAAAAAAAGCTAAAATCTTTCACCACCATTAAAAA
GTCTGAGTCCTGAAAAGGGAAAGAGAAAGAGATTGTAGGACACGGTGAAATGATACACGAAACAGCGTTTCCCCAGCTTCTTATTTGCCTGTACATTTCTCATAAATGGAGTAAATGCTGAACAAGCTGACTTTCTCCCATCATTCCTGTAAATAAGGATATGACTCACAGACCTTGCAATCTCTAAAATGCCATAGCTACTACAG
AGGTTATTATTTCCTCTCTCAGCCTTGATCCTTGGGGATGCCAATTTTATTTGCTGGTTCTGCTACCGGTGGAGGGTGTCCAGGTTCTCGGTGTCTTGAACATAAATTGGACAAAACGTACAAAGAAAGAAAGAATGAAGCAACTAAAGCAGAGATTTATTGAAATCAGAAACATACTCCACAAGGTAGGAGTGGGCCGAGCATAC
ACAGATAAAGAAAAAAGATGTTAAATGGGATCCCCAAACTCATGGGGGGACAGGCAATATTCAAACCCACAAAGTTGGTGCTAGAGTATATGCCGTTAACCATAAAGCTGTGCTGCTTCTACACCAAGTTATTGGTCTGATGATTTAATAGTCACAATAATAGTTCAATAAAGGTTAATATTCACTGATAATTTACTATGTGCCAG
GTCTACCTCATGGCCTCAACTCTCTTAGCTACTTAAACATTTCCAAGAAGAGCGTCTTTAGCACTGACTTCTCTTCTGAACTGGTGATCTCTAATTGCAACATAAATCTTGATGTCACCCCTTGGACGAAATGTCCTGTCTTCAATACATGTTGTTTAGAATCAAACATATTATCTGTTTCCCCAAATCTGCACTGACTCCTGGTA
ATGTAAGGGGAAGAGACGATCAGAGAGGTGAAGTACTTGCCCACAGTGACTGTCTTAGTCTATTGAAGGTGCTATAACACTTTGAGGGGGGTGTTTATAACATAAACCTAGAGGGGGTGGTTTATAAACAACAGAAATTAATTTCTCACAGTTCTGAAGACTGAGAAGCTCAGCATCAAGGCACCAGCAGATGTGGTGTCTGGTGA
CCCAGGAAAGTGGGACAACTCCAAATGGGATTACTCCAATCTAATAGAGCATTTTACTGCTTTCCTATTGCTACTGTAACAAATTACAAACATTTAGTGGCATAAAGAGCACCAACTTATTATGTTACTCTTCTTGGAGTCGGAAGTCCAAAATAGATAGGCAGGGCTATATTCCTTCTAGCAGCACTAGGGGAAAGTCCATTTCT
ACTTGCTACTGAACTCAGTTAAAATCCTGACCTCAGAATTTCATTGTGGCTTATATATGTCTGGGAAGGAAGATTACAGGAAGGATTTTGATAATGTTCTCATAAAAACAGCCAGGCTAGTACTTGCTAAAACATCACTGCTGTCTCTGGATATTTTCTTCCTAGACTAGACCCATGAGTAGCTTAACCAAAGTGAAGTGTCCTGA
CTCCTTCAAACTCAATCTATGATATTTGTTTTTTGTTCATTTAACAATAGGAATAAATGGTATCCTTGAGAAGAAAAACAGTTGCCTTCATTTCAAATATCATAAAATAGGAGAAACTTATTAAGATATATGACTAAAGTTAAGACCATATTGCAATGTCACATTAAACACATCTATTGGAAAATAATTATAGAGGCATTTCCCAA
TTTTTTCAGCGTTTTGCAAATTATCATGTTTTAATCCCTTGAAATAGTAAGCAAGTAGAATCATTGTAACATTATGCTGGGAAGCTCTATTTTCAGAGAACATAAATTTAATTGATAGCAGCTCAGCTTTTTTCCATTTAACACTATGAACTTGTTGGTAATATTTTATTAGAAGTTAGATTTCTATGGCTAAAAGTGAGTTTGAA
GGTTAGGCATCACCCTATCCTGGCTATATAGTCTGAAATCAGAATAAAATTTGGTTAAAGTCAACCATTACGGGTTTAAACTGATTGATGAATTCAAGAGCATAAAAGAGAAGTGAAATAAATAACCAGGACAAAAATATTTATGCTGAAGGAAATAGATTTATTAAGAGACTGACAGAAAATCCCCTTACTACCCACACCCAATT
AACATCTTTGATGTGTGGCTAAAAGCTGGGCCATGATGAATCCGAATTTCATTTTTCTTTTCAGTCTATGGGCTTCACTCCTTGACTTTGATCCACCCTTCATAAAGCTATAGGCAAACGTATCACCGATTTTGTTCTTATACACTACACATACATTCACACACCCTCACATTCGTCTTGTACTAGAGATGGCAACCTATAAAAGA
ATATAAACAGAAAATAAAGTGATCTACACATGCATGTCTGTATCTATATATACACAGTCAAAAACACAAAGTTTGACTATTAAATAGTGACTGGCTTTTTCATAAACATGATGGTCTATACAATCCATTAATATCAGGTTGAATCCTATGAAATTAACATTATTCTACCAATTTTTTCCTTTAAACATGGCAATTTCATAGAATTC
TGTAATATCAGCTACTTGGGAGGCTGAGGCACAAGGATCACTTGAGCCCAGGAGTTCAAGACCAGCCTAGGCAACATAGTGAAACCTCGTCTCAAAAAAACATAAAAAAAAAAGAAAAAAAAAATTAAGGCCTAGCACAAGGGAAAGGATCAATAAAAGGTAGGAAGTACAGGCCGGGCGCAGTGGCTCACGCCTATAATCCCAGC
TGCAGCCCTCGTTTCCATGTAACCCAACATATGCACAGATTCTGGTGATTAGGAGGGTGACATTATTCTGCCTACCACAGTTACCATCATAATCTGCTTTCATAAAGCAGAAATGCCTCTTTCCCCTTTCTCCAAATGTTGAAAGGCCTTGGAGGGGCAGGAGGCCCAGGCCTGGAGAAGCAGGTGTATTTTGCAAACACACCCCA
CCTTCCATCCACTGGAAACTTGAACCTCTCCTATGCTTTCCACTTTCATGAACTTGCAAGTTTCCCTTTGGCTTGTTTTAACTTGGGCAGTGGTCTGTCACATAAATCCAAAAGAGCCCTATATTGCTTGTAAAGGGTTGAATGGTGGCCCCCCAAAATGTATGTCTATGTTCTAATCCCCAGAACCTCTGAATGCGTCCTTATTT
GCCACCGGCACAGGGAGTGCGTGAGGGCCCGCCTCCAGGCCAGCTGCTGGCCGCCAGCCACGAGCCATGCGGCCCTGTGTTTACCACCTGGAAGGGAGGACATAAAAATGGGATGGTCCCCTGACTTGTTCATGGGGTGCTTCAGAATTCTCACATGCCATAGAAAACAAAAAGTTACTATACTCAAATTCAGTTTATTCAAATGG
CTCAGCACTCTCATCTGAGTTGATCTAGTTGATCCAATGGAAGTGAGCGATGATGAAACCGATCGTGGGTGCCCGCTGCGTGATCTCTATGTGATGGATGCATAAAGTAAAGGCAAAGTGAATTTTAGATACATTCATTAATATTTTAAGCTTAAAGTCCATACAATTCACCGGAAATATCCCCTGACCTGAAGTTCTGGTTTCCC
GCAATTGAGAGACCAGGAAGTGGGTCCTCTGGGGCTCAGGAGGCATTCTGATGGATGGCTTTTAAAGATGTTTCCTCCAGAATCAACTGCCTCGTTAAAGCATAAATGTCAAGCGTAAATTGTTCTTGTCTTAGAAGTCTCTCTTTGACTTTATAAACCTGATATGATTTATTGTTCTGTTATGAATGCGTGGTGCTCTAGTCCTT
AGAGGCAATTCCAGGAATTCATTCTTTGCCAAGCTTCAGGCATAGGTCTTTTTTAACTACAACTTCATCCCCTGGAAAATGGGTTAAGCAATACCTTTATCATAAAATTGTAGCTCAACATCCTTCCAGGATATCCACCTTTTCTATATCCTTGGACAGAAGCTTAATACCACACAAGCATGAGCTTCCCGCTGCTGCACCCACCT
GAAGTCTAGTTACTACAATGGGCACTCTGAGACCTCACAGCCAGAAACACAGTTCTAAAGCTATCAGCCTCTTTGGCCACACAACACACCAATTTTCACACATAAAATGTGTCCACTGCCAGCCAGTGACCCACTAAAAATGGCATCTTGTTCTTCTTTGGTTGTCGTGTTCACAGTGAATTTGAGGAAACATCAGAAAAGATGTA
CTGTATTTATCTGTCTGTACCTGGAGCGGTGTCTTTTTTTCTAACCCTGCATCGTGTAATGATGATGTTCTGATAGGTGATTTTGTCTTTGTGCAAACATCATAAAGTGTATGGTTGACCTTTGAACAAGGGAGGGATTAGGGGTGTTGGTCCCCAACACAGGCAAATCCACATATAAGCAGGGCTCCGTGGCCCTTGCCTGTAAT
AGCTGTGATTGTGCCACTGCACTCCAGTCTGAGCAACAGAGTGAGACCCTGTCTGAAAAAAAAAAAAGAGATACAGAGATTTTCAAAAAGTATTTAATGACATAAAAAGTACTTAATGACATGAGGAAAAATTACAAACCACACTGTGTGTTTTTCTACACAGTGAAAAATGCTCACTACACTATAGTAGTGAGCATATGTCACTA
AGATCAACCAGGAATAGAGAGTAGAGGGCGAAAAGAACAGTGCCTAGCATGGAGCCTCAAGAGCTCCACCATATAATATTTACGGCATGGAGGAAGAACCCATAAAGAGACCGAGGAGTGAAGCTAGAGAAATAGGAAGAGAAAACGGTGTGAAGGAGCCAAGGGGAGAAAGTATTTGTGAAATAAGGGAGTGGTCAGCCTGTTTC
AACTTGATCTATAGATTCAACATAATCTCCCCAAATTCCAGCAAGCTACTTTGTGCATATCAACAAACTGATTCTGAAGTTTATATAAAAAAGCAAAAGACATAAAATAGCCAATACAGTATTGAAGAACAGAGTTGAAGGCTGACACTACTGACTTCAAGACTTAATATAAAGCTCCAGCAAGGAAGACACCACAGTACTGGTGA
CAGTCCGCAGTCCGGCCTGGGCGACAGAGCGAGGCTCCGTCTCAAAAAAAAAAAAAAAAAAAAAAAAAATCAGTGGTTCTTTAAGGACTGCACAATTTGGCATAAAAATCTCACTAATTGAGGCTCGTTAAAAGGCACCCTGCACTCCGTAATTGTCTGCTCTGGTGTGTTCAGGTTTGGAAGAGTAATGATGATGATGTTGATGA
CTCTTCCTCATTGTCCTTCTGGTAGGATAGCACCAGTGACACCTGGAGAGGCTGGATATTTTCTGCTCAATTTGGGTTTCTGCTGCTTGGGAATTTCTGACATAAACAGATGGAAAACATCAGAATCATTTTTACTGAATAAGTATCTACCATTGATTGAGCGCTTATACTAAGCCAGACACTATTCTAAGTACTTCACCTTCATT
TCAACCCCCGAGACTTAGCAAGTTTGAGTGACCTGTTCCCAGTGGTGCTGTTCTGACGTGTCTGATGTCAGATCAGAAGCTCAGGCCTTCCAACCCAACGCATAAACTTTCTTTTGGTATAAGTATGTTCTTTGTATTGCTTATACTAAAATAATTATTTGTTGTTCATCTGAAATTCAAAGTGCATGGAGGTCCTGTATGTTATC
AAACTAATACACCAAACAAGAAACACTGAATCATGATCCTATCCCTGTGCTCATCCCGCCCTTTACTCAGAGTATTTTAATTGTAGTAAAATATATATAACATAAAACTCACCATCTTGGCTATTTTAAAGCCTACAGTTCAGTGGCATTAAGTCTACTAACTGCTGTACAACCATCACTACCATCCATCTCCAGAACTTTATCAT
TCTTCCTCTCCTGCCTCTCTCCTTTCACTTTCACTTCGAATTGATTTTTAACTACATTCGAGCTCACGATGATAGATGGCTGTAAAATATTTTAATCATTCATAAATAAAGTATTTATCTTGTGTGAGTTATCCGGTCTCCTTCACTTTAATGAACACAGTATACATCACGCTAATCCATTACTATCAATCATAGGTTTCAAGGTA
CCCAACACACAGAAATGAGAAATACTTGGGTGATGAATATACAAAAACCCTGACTTGATCATTTCACATTTATGCATGTCATAAAATTTCACATGCACCCCATAAATATGTACAAATATAATATATTGATAAAATAAAGTGAGTGCTATGTTACACACTGGGGTTGGAGGGCTAAATCAGAAGTGATCTCTGCCCTTGAGGAGGGA
TTTGGGGTGTGCAGTAGAAATAGATACCCACTGATTCAAAATATTAATAAATAATCTAGCAATGAGAAAAGAGATATAACTCTCAATATAAGATCTTATACATAAAAAAATAAGTGCTATATTAAAAATAAATGTGACCATCTCAAAAAATGTGCAATTTTCTACAAAACTGTAAATTAATCAAAATTGATCCCAAAAAAGATAGA
TGAGTATGAAAGTAATACATGCTCATTGTTGCATTTACTGATATTTGAAAGATCAAGAAAAAAGGTGTCACACGTAATCCTAGCACTCTTCAGAGAAAACCATAAAACATTTTTACTTCTTTCTAGATTTCTACTACATACATAAATACATAGATGCCTGTCTTTTATTTTAAAGGTAGAATTACACCAGTTATTTAGTTGCTTGG
TATCATGTGATTTTTTTTGATAACATGGATGAATTCATTTCTTAAGATTTGAGTGCAAACTTAAAAACAAGAACAAACAAAGCTTTTCATCAAGGATAAACATAAAATCTAAACAATTCTGCAATTGTGCATTTTAACAGAAAGTACAAATATGAATACATTATAATTTGTAACTGCATTTAAAAACTAAAATATTTCTCTCCAAA
TGTGACGCAGTGACGGAGCCTGGGTGACGGAGCAAGACTCTGTCTTGGAAAAGAAAAAAAAAGCATCAATCCTCTAATCTAATGGATGACACACAGACTTCATAAAGCATATTTATCTGACCTGATGGGTTTTTTAAATAAACTTTTATTTTGGAATAATTTTTCATTTACATTATTTTTAATGATAGTAATCACGGCTCTTTCAT
TCAGCTATCCAAACCATACTTTGTAATTTCTCTGAACTCATTTCATTAATTCTCAAAATGATCATGGAAGATCTACTGTCATTTTCTTGAAAAATTAAAACATAAAATGCTTATTAAATAAACAATCAATACGTGATGTGGACAAGTGAACAGTCATGCTTTGTTGGTGGGAATGTAAAATTGAGGCTACCTTCCTGGCAATTTGG
AACTCCCTTCTCCACCATCCATGCACTGCTTAGGGATCCTTGTAGGACGGTCTTGGTATGACGTATCATTCCTCGCATGCTTGAATGGCAGTTGTGTCTCCATAAACACCAGTGCCGGCCAAACACAGCCAGGTCTTTCATGTCAATTTAGGAATGTGTTGCCCTCATAAAGATAAGGCATTTAGTGCTCTTGACCTTGTTAAAGG
TTCTAAATCATATAAATTACCAATACTTATTTAAGTAAAAATAAAAAGCAGAGATACCTTATAACCAATTATGAAATTGAGCCAGTGATTAAAAACTTGCCATAAAGAAATTACAAAGCCCAGACAATCTTAAAGATGAGTTCAATGAAATATTCTAGGAAGAAATCATGATAATTTTACATAAACTCTCCTAGGAAATAGAAGAA
GATAAGTGACATCACATGCATTGGTTGCCAGTTTATGGCATTTACCACACCTTGTAAGGCAGGATCCAAACCTCACAGGGTGCTGTCTCCCAGCTGGTGTCATAAAAGAGTTTTCAGAAGACCATTCCACCATTCCACCAAGCAGCTGTTGCTCAACAGGAGAAACTTCCAGCCAATCAACACAATCATAAGAAATAGTAAATCCT
GCCACATTCCCTCTAGATGACTCTTGAAGGGTTGGGTTTCTCTTCTGTAAAACAGAGACCATAGCTCAGAGGTTTGTTATAAGGATTAAATGAGATAATGCATAAAACATGCTTCCAGGAATAAAGAATCATGGAAGTGAATAAGGAAGAAAGGAGATGGAGGAAGAGGAGGAAGAGAAAATGACTTAGAAAATGTGTGATTAACT
TGTAAGATCATTCAGGTTTTCTGTTTCTTCTTGTGTCAGTTTTGCTAGGTTTGTTTTCTACACAAATTTATTCATTTAATATACTTTTCAAACAAATAGGCATAAAGTAGTTCACAACATCTTCTAATCATTTGAAAGTCTTTAGCAACCATAGACTTATCCCCATTTTTATTCTTAATATTATCTGTCTTTTCTTTTTTAAAGTA
ACAGAATTCTACTTGTGTCACTTCTTTGTTTTTGTTTTCAAAATGCCAATGTCTTACTAAATAGAAACAAACTTGATTTGAATTACGTAAGCTCTAACCACATAAAAAAGATGGACTGGTACCCAAGGTAGAAGGGAAAATAAGCATTTTGTAATTATGGAGGCAGTATTGCAAAATGGTTAAGAGAAGGCCTAAATATTTGCAGG
AAACAAAACAGTCCCTGCTCTTACAGCCAGATTTCTCCACACTTTGGGATATTTATGGAGGCGATGCAGGAATGTGACATTTCTTCTTATGGAGATGTAACATAAATACAGTGCACAAGTCTCAGGTCATGTGGCTGGTTGGATTTGTGTATGTATGTATACCCATGTAATAACCATCCAGATGGAGATAGAGAAGTTTCCAGTAG
AAGAAGGAGAGTAAGATACAAGTGAATACAGAAAAATAGTTCAAAGAAATCAGAAACATAATTCAGGATATGAATGAGAAATTACCAAAGAAATGAGTATCATAAAAAAAGGACCAAATAAAAATTCTAGTACCAAAGAATGCATTAAATAAAATATAAAATACATTTGAAAGCTTCAACGATAAACTAGATCAAGCAGAAAAAGG
CCTCCCTTTTACCAGCCATCTCTTATATCACTGATTACTACCAGAAATCAGAGAAAGGCAGACTGGAGGACTGGAAGAACAAGGCTAACAAAATAAACATCATAAATTGAACCTAATGAAATAAACACCAGAAGTCATTTACCATGTAGCTAATAAAAGTTCTTAGCAACCAAGTGGTCATTTAATAGATGTTTAAAAAAAAAAAA
ACCATTCTAACTGGCATGAGATGGTATCTCATTGTGGTTTTGATTTGCATTTCTCTAATGACCAGTGATGATGAGCTTTTTTTCATATGATTTTTGGCCACATAAATGTCTTCTTTGGAGAAGTGTCTGTTCATATCCTTTGCCCACTTTTTGATAGGGTTGTTTTTTTTTCTTGTAAATTTGTTTTAAGTTTCTTGTAGATTCTA
GCCTGGGCTTGCATAAGTATTCTTATTTCCCCCTTTCTTACATGAAAGATAGCACGCTTTTCACTGAACAATATATCCTGAAGGTATATTCCTAATACTGCATAAAGTGCCTCACCTTTCTTTCCTCTCTCCCTCCTTCCTTCTCTCCCTTCTTTTTGATGTTTGCATAGTGTTCCATTTTGCAGGTTTTCTAGAGTTTGCTCAAT
ACACACTCTCACACACTCACTGTTGGGGTACACCAGGCCTCAGGGGCACCTGTGGACTCTGAGCTTGGGCAAACATATCACCTTGATTAAAAGATTAATCCATAAATTTGTTTGGGAATATTTTTCAGCCCTAACAAGGAAGGAGATTCCATCGCATGCTACAACATGGATGAACCTTGAGGATATCATGTCAAGTGAAACGAGCT
CCAAAACAATCTTGAGGAAAAAGAACAAAGCTAGAGGCATCACACCACATGACTTCAAAATATACTACTGAGCTATAATAACCAAACAGCATTGTACTTCCATAAAATCATAGACCAATGGACCAGAATGGTAAATCCACACATTTACAGCAAACTGATTTTTAACAAAGGAGCCAAGAGCACACAATGGGGTCTTTTCAGTAAAT
AGAAAGGAATTAAAAACATCCAAATTGGAAAAAAAAGAAGTTAAATTGTCACTGTTTGCAGGCTACATATCTTTTATGTAGAAAATTCTAAATACTCCACCATAAAACTATTAGAACTAATAGATAAATACAAAAAAATTACAGAATACAAAATCAACACATAAAAAGTAGTAGAATATTTATACTCTAACAATGAACTATCCAAA
TTGCAGAGGTTTCAAGATGTGTATAGAAAATGTGAGTGGGACCTCAATTCTATCTAACACTCGTATTCATAAAAAAAGGAATGAATGAAATGTGGCAAAGCATAAACATCTGACTCTATGTTGGGCTTAAGTACCTGGTTTTTGTTTTCTTTCGTGCTTTTTGTTTTTGTGACTCTCTGTCCTTTTCTGTGTATTTAAAATACAAT
TTAACAATGATTAAGATATCCTTTCATGTTACTTTGATGAAGATAGCAACTGTCATATTTGAATCTGCAAAATAAGAAATAAAGATAATGACAAAAAACCCATAAATCCATAGGATGCTGAAGAAAACAGTAGTATGACTTTTTAAAGATGAATTAAGGCCTGAGAAAGTAAGCTTTGTTTTGATGTCCTGGGTGGCTCTTTGATG
ATGTATAGATAAAAGAGGGGTGAAAAAAATGAAGGAAATCTCAGTGAGCAGTGTGATCCTATCAATCAGTCTCATATACAGATAATTGGTGTCCTAGAAACATAAAACAGAGAGTAAAACCAAAAAAAAAAAATTGAAAAAATAATGACTCTAAGTTTTTACAAAATTCAAAGAAAACAAAAAAACTCAAAGATCTAAAATCTAAA
GTGAGACCCTGTATTAAAAAAAAAATTAAAAATGACAAATTTTTAATATATTAATTCACTTAGAAATAAAAACAATACAACCATTGCCTGTTAACATAAACATAAATAGTTTTATGAAGAACAGTTTTATTTTCCAAAACAAAATATCTAGTGAGAAGAATGACATTGTCTTACATTTTTGCAAATCTCTTTAATGTCCTTAGCAG
TTAAAACCAAAACAGCATGATGTAAAAGAAAAGCAATCAAAAATAAGAAAGCACATATGAAAAATGTTAATCCAATAGTTGAACTATTTTAATAATCAATCATAAATAAAGACAGGAAAACTTCCAAGACAGTAGAGACTCATCATGTTTCTAATTTTTTTCATCAACATATTCAATAAAAAATAAATAGAGTGTATGCAGGACTT
CAGCAGAACCATCAGCCAATTAAACCTCATTTCTTATAAACCACCAGTCTTTCTGGCATTTCTTTCTGGCAATGCAAGAAGGGACTAATACAGGAGGAGACATAAAATACAAGAGGATGACCCCAGCAGAAGTCACCTTAACCAAGGCACCAAGCTCAGCATCCTCTACAACAAGACACGCTGACATCACAAGCCCCAGACACAGT
ACCAGAAACTTTCCAACCATAAGAAATAAACTCCTCCCCGACCAGAGGCATGCCAGGCCCAAGATAACCTCCCCTCCAGCCAGAGACATTCCAACCCCACCATAAAGTTCTCCCCAACACGGAAACATTCCAAGCTTGTGATAAGCTCTCACCCTAAAACCAATAAATACTCTTAGTCTGTAAGAGAGAGTGCTCCTGACCAAAGT
TTAGTGATTTTTGTATCTATATTCATGAGGGATGTTGGCATGTAGTTTTCTTTTTGTTGTTTTTCCTTGTCTGCATTTGGTATCAGGGTAATACCAACTTCATAAAATGAATGGGGCCCAGGTGCAGTGGCTCACACCTGTAATCCCAGCACTTTGGGAGGCCAAGGCAGGCAGATCACTTGAGGCCAGGAGTTCAAGACCAGCCT
CATCCCATTTTTTTTTAGTCCCCTAAAAAAAATAAGTCCAAAACAGTGTTTCGGAAATGGTGGAATGCAATGTTTATAGTTAACGAATCAACGTTTAGCTCATAAAAATTCAAAGCGGCCTAATTGTGCTACTCAAAACAGAATTATAGGATTGATTACAAATGTGACTTTGTGGTTCATGAGGCTAATGGGCCAAGTAGAAAGCC
AAGAAAGAAAAGAAAAGAAAAGAAAAGAAAAGAAAAGAAAAGAAAAGAAAAGAAAAGAAAAGAAAAGAAAAAACGAAGGGGAAAAAAAGAGAATCATAAACATAAATGTAAAATTTCTCAAAAAAATCGTTATGACCATAGGTTAGGCAAATATTTCTTAGATATCACAAAATCATGACCTATTAAAAAATAATAATAAAGTAAGT
CTCAGCTGATCCACCCGCCTCGGCCTCCCAAAGTGCTGGGATTACAGGCTTGAGCCACCGCACCTGGCCCTATATGCTCCCTTGACAAAAGCTATGCCTTCATAAATAGGAGGTTTCCCATCTTTTTCTGTGGCCTAGAAAAGTTAGAATTATCTTTTTAAAGGTTAAATAAAATTCAACTGGTCTGCACTTTCCTTAAAGATAAA
ACTTGACCTAATGGATATTGACAGAACACTCCACCCAACAATAACAGATACACATTCTTTTCAAGCACATGAAACATTCACCAAAAAGACTATATTGTGCCATAAAATAAACTTCAACCCATGTAAAAAAGTTGAACTAATACAATGTATGTTCTCTGACCACAAAGAAATTCAATTAGACATTAACACCAAAAGGATAGCGAGAA
TTGTGACACAATGCTTTCTTGTTACCCAGCATTCATTTATACTCATTGAAAGAGCTTAGACTAAGCATTGACTTTTAAAATCATATAATTCATGCACTTTCATAAAAAAGGAAAATACAAGTAAAATAAAGTAATTCTGAAATTTCTTCACATCTAGAATCTGATTCTTCCAACTCAGCTTTTGACTTGGCGTTGGTGCCAGGTAT
TGCATAAATGTCTTCTTTTGAGAAGTGTCTGTTCATGTCCTTTGCCCACTTTTTGATGGGGTTGTTTGTGGCACATATACACCATGGAATACTACGCAGCCATAAAAAATGATGAGTTCATGTCCTTTGTAGGGACATGGATGAAATTGGAAATCATCATTCTCAGTAAACTATTGCAAGAACAAAAAACCAAACACCGCATATTC
GGGCGGTGTGTCCAGTGGTCAGTGAGAGTGAGGGCAGTGGTTACTGTTTGGGATAATCAAGAATGGCACTAGAACGAATATGTGCTAACATAACAATTATCATAAAGTGAAAAGAAAATAGAAAAGGGACCATCAACAGAGGTGGATGACAACCAGGGGTCCATGGAGAATAAGAGGGAGAATGATTATATATAAGCAGATGAAAA
AGAGGAGAAAGAGTCTTTGTCTCTGCAGCTTCAAAAGAAGAATCACCAAGTCCAGCAGGTGTGTGGAATACGCTGTTCCCTTGTGATAAGACGTGTATAGCATAAAAATCATTTTCACTTTATTTCAGTGCACAGTTCAGTGGCAGGAGTGCACTCATGGTGTTGTGCATTTATAGTGTTGTACATTCAGTGGCGGAAGCGCATTC
AGAAAAAGAGAAAAGTTTAAAAACATGTATATCTTATGGTTACATGGGAGATACTCAGGGAAAAATGAGTAAATCTCCAACAGGTGGCTTTCAATTCAAGCATAAATACTATCTTCAACTTAAAGAAAGAAGATTTGAGGTGCAGTAGTGGGGAGTTAACCAGCAAAAGCACATTAGACAAGAGTAAGGTACGTTATACAGACTTA
TTTTCCAATTATGAAAAAGTCCATTGAAAACAGCTTACATTTCTCATCTGTTGCATACCCTCTATCAAAGAGCCTTTAATCTGGAAGTCAGTGATAGACGCATAAATGCTGTGGGTTAAGGGCAACATCCACTTCCGTGCTCTCCTCTCCCCACATCACCCAGCCCTGCCTCTCATTCACCATCCGCATGAAGGGTGATGATCAAA
CTGGAGGACATTAAGCCACGTGAAATAAGCCAGTCACAAAAGGAGACATTTCATACGATTTCACTCATATGAGTCACCTAAATGGCCAAATTCCTGGAAACATAAAGTAGGATGGTGGCTGCCAGGGGAGGGAAGGGGTGATGCGAGTTGGTGCTCCATGGGCTTCAGTTTGACAAGAGGAAAAGAGTTCCGGAGATGGACCTTGG
AATTTAAAGACCTAAAACTATATAATTTCTAGGAGAAAACAGGAGATAATCTTTGTGACCTTGGGAATGTGCAGAATTCTTAGGACACAGGAAATACAACCATAAAAGACAAAAAATGACAAATTTTACTTTACCGAGATTAAACAATTCCGTTTCTTTAAAGACATTAAGAAAATAAAAATTCAAGGCATACTTTAGGAGAAAAC
GATAGTCACGAAACATGAAATGCCCGCAGTGAGCCTTGAAAGGTGCGCAAACAACTTCATCAAAAGGATAAACTTCTACCAAGGGATTGGAAAGAGTCTCCATAAACGTGAGCGCCCCTTCGTTCCCTCAGTGAAGCCCAAGGGTGAAGAGCAGAGCTTTCGATGTTAGAAAGAGGATGGGACACCCAGTGGTCCCCAGGCCGGTC
AATACAAGACGCTGGAAGGTGCAGGAAGAGAGAGGAATGGTGACAAACGGAGCAGTCTCTGTCCCACGTGTCAGCTTTGGGGTTTTGTCTCCCTTTTTATCATAAAGAGATGTTTTTGTGTGTTTCTTTCTCATGGCTAATTTGAGATTCTGGTTATTTAAGGAGCCCAGAGATGGAAGCCAGATGACTCAACTCCGGATTGGGGA
TGATTCCAGGCGTTTAAGGAACTCTCTGTCAAATTACTGTCTTAGCACCAAGCTAATAGAAAGTGAGCACACATGATGAAGAAACTATTTTTTAACTTGACATAAACAAGCAAAAACAACCACAATCCACAACAATCAGCAACAGCAAACTGCACAGAGGGAGGAGAACCTGATACCCAGAAATATCCCATTGTAATAGTCACTGT
CCCGGGAGGCAAAGCTTGCAGTGAGCCGAGATTGTGCCACTGCACTCCAGCCTGGGCAACAGTGCAAGACTCCATTTCAAAAAAAAAAAAAAAAAAGACACATAAAATATAAGAAATAGAAGTGTTTTTTTATTTTATTTTTTTACTTAGTAAACACTTTGCTTTGGTTCTGTGTCTATACTGGCATCTCAGGAGAGTGAGATATC
CTCTGCAAAGCCATTTATAATTTCCCAGGACATTTTGATTGTTCAGGCTATGGGAATGAAGGTAAGTCTGGGAAAAAGCACATGTTTTGCCTTTTGTACCCATAAAACCCCAATTCCCTGCTGCCTTCGATGATTTCCTCCCCCACACGTGGTCCCGTTAGGACGAAGGCTGCGGTGCATGGGAAGCTCCTGTCCAGGGACGCAGG
GCCAAATACACCTTTCTTGAAAGAAAAAGACCACCTCGACTAATCAGACCATTGTAACTATGCATTAAAGCCTAAAGATGTTGAAATTCTGGTAAGCTTCCATAAACTTTATCTATATACATGGTCCCAAACTTCTATACTTCAGAACACTGACTTCCATTCTTTGGAATCTGTGCTTCCTGGATGGCTGGACTTAAACCTTGCAC
TCGTGATCTCGACCCAGCGCCCTGAGCAAGATTTAAAACACAAATGTGATGATGTCACTCCTCTCCTGAAAGCCTTCTAATAGCTGCCCACGCCACTCAGCATAAAAGCCAGCATCCTTGCAACGACCTTCAAGGCCCTGGCGCTTTCATTCTCATCTCCAAACATTTGCACTCTAAACAGCCAGAGTGGAATTTGGTGATCAGCC
GCATGGACCGTTTTCTCCTTTTGATGCCAGGAGAGTATTTCTGAGAACAGGGAAGCCTCAGGGTCCTAACCCCAGCCTCTGCTCACATGTGTGTCATTCACATAAACCCCAGGCAAAGCAGGGTTCCTGGGTGGGCCTCAGGCACACTGGGGCAGGCCACACGTGTCTGTGTGAGGGGTGATTCCAGGTTGGCCTGTTCAGAGATA
GTATAGCTTTTATAAATCATGAATGAAAAGATGACAGCTGCCTTAGAAAACTGAACAAAATTCCTGAACTGGAAATACAAAAGCCAGAGCTACCAATGGCCATAAACTTCTGAAAAGATGTTCAGAAATAAGTAAAGTCATGCAAACTTCAGCAAAAGGGAGAGGTCATCTTTCCACCTCACAGCTTGGTAAAGAATAAGAGAGTG
ATTGAAATATGAAACTTATTACATTCAAGATTGGTTCTATCTATATTTTATGGCATAACTCTATTTATCTCACCATTTGGCAACACATTTTTACACTTGTCATAAACCCTTTGGGCCATGGTGAACTAAAAAATAAAATGAAAGTGCATGCAAAATATAAAATTAAGTTATTGGATTTCTGTTTCTCCGGAAAGTTGATTATGATG
TCTACTGGACTCTAACACTCTTCTATTCTTGGTGTTTGAAGGGTATCTGGGATTTGTTTTAATGAGGTGTAATAAGGCACACAGACACACAAAAGACTGTCATAAAGAAAGAAGCTCTTTGTATTCATAGATGCCTAAAAACAGAAGGCACAGCTGCCACTGAGGGCCACGCAGCAAAGCACAGGGGTAGTCAGGAGGCCGAAGGA
ACCCAGGAGGAAGCAAATAATTCAGGGAATAAAAATGTACTTTAAAAAAATCCTAATTGATGTCCTCAGAGAGATTTGAGAAGACATAAAATTGATAATACATAAATAAGATGTTAAAGACTATCAGAGAACAAGAAAGATCTCTTGGAAAGAAAAAAAAAGATATGCAAACTACAAAATTCAACAGAAGGTTTAACAATGAAAGT
ATTTCTTTCTATCAAGGTAGAGAAAAAAGAAGCTGAATAAGCTCTGGGTTTCTGGAATGTCTCCATTCAGCTCTTTCTCTGCTTATGTTCCAAACAATTGCATAAAAGCAATCCCAAACAAATGTTTATAGGGCTGCACTCCGAAATAAAGATAATGAATTCTACATAACAAGTACACTCTTTCCCCTGGCTGTTTGCATTTAAAA
AATGAAAGCTTTTTAAGTGTAAAACATGTAATTGTAGTCTCAAAACTATTTATGTGGCATCAATTATGGTGAAATTAGTTCATGAAGGTAGGTGAAAATACATAAACATTGTGTATATGCTAATTCATCTAGATAAGAATTTTCATGTAGATTTGGTCAGCTGTGTTAGATTTAAATGTAGTTTCAGATCTGGTTCAGATGGAAAG
TATATTAGATATGCCTGCACATAATTATAAATCGGTTTTTAATAACCATATGTCTTGAGAATTTCCTCAAATCACTAGATATTCTTGGTAAACCAGGCTGCATAAAGGTTCATTTGGTGGTTGTGTTTATTTATTTAATCCTCATTTACAGAACATCTGCTTCATGCCAGGCACTACTCTAGACACTGAGGAATACAACAATGAAA
TGAACTTTACTAACCTAAAGCAGGAATGTGCATCCAGGAACCCAGTGACACTCAGACTTGAGATAGACTCAAAGTTTCAATAGATGCCCCAGCACTAATGCATAAAGCCACCCTGAATGTGGGAAGCCCACATTGTTAATGCATGAGTAGCACACATGCACCCTAGAGCTTTCGTTACCAAGTGTGGCTAAGATGGCATTAGAAGC
TTTTCCCCATATTACAGAGTAGTAGAATAACTGAGGTGTCTCTGAGTTGGAAAGAAAAGGATAAATTATATTTAAAGTAAGGCAGAAAAATAGTATCTGTCATAAATTTTTAAATCAAAAATAGCACAAAAATACTGTAATATTAAATATATAGAAAATCATGGGGAACTCAGCAACAAAAAAACAACTCCATCAAAAAATGGGCA
CCCTAACCAGGGACCACGCCCTTCCCCCTTCAGTATCATTTAAAGGGACCGTGCCCTTCCCTTGCCAGCACTTCTCTTCCCCTCTTCCGTATCAAACAGACATAAAAGTGAGAAATGGCCCGGTGTGGCAAGGACATTATGACAAGTGGACCCAAAAGGCAACACCCTGACCCTGACTTGCTCCAGAAAACATCCAGCCACAGAAA
CTTTTAGGTAATATTGTATTCATCTTAGCGTATGTCTGTCATGTAAAAGCAAATCTGTTTTCATGTATGTATCTAAGTTGTTCATGTTTTTATATCTATACATAAAACCAAAACAAATTCCATAACTATTTTCTTTGATACAAAAAGCACTTACCAAGTATGAGAAATTTCTGTTTGGTTGTAGGCATTTAGTGGAGGAAAACTGT
AATAGGAGTGGTGAGAGAGGGCATCCTTGTTTTGTGCCGGTTTTCAAAGGGAATGCTTTCAGCTTTTGCCCATTCAGTATGATACTGGCTGTGGGTTTGTCATAAATAGCTCTTACTATTCTGAGATACGTTCCATCAATACCTAGTTTATTGAGAGTTTGTAGCATGAAGGGTGTTGAATTTTATCAAAGACCTTTTCTGCATCT
ATGAGGGCTATTGTTTCTCCTTCTTTGTGTGTCTGTGTTTGCATTGTTTGCATTGTTTGTTGCTCTCTCTGCTAAGAGGTGGTGATTCTCTCAATCTAATCATAAAAGTCACAAAGGCAGTCCACGGTGCTGCACACTTTGCCCTGTCTGTGCCTGAGGATGAACTCTCTAACATTGCCTACTCTTGGCCATCATTTTTTACCTGA
AATGCAGGCTTCTACATCAATTTCTATCAATTGAATGCTATTATAGTGCCACTTATGATCTTTCTTTAAGAAGTAATCTGTATTTTCTTTAAAAATAATTCATAAAATAGTGACAGATTAAGACAAAAATAAGTGATGCTGTTTAGTATCTTATAGGTGAGATTGACACACTTCTTAAAAAATCATTTAAAACTCTGACTAGAATC
TAACTGCATTATCTTTCCTTTTTTATTATAAACATATTCAAGAATAGACTTGTTTAGTTGTAGTTACTCAGAGCTTCTCAGAAAACTGAAGCGGGTTGCTCATAAAAACCAGGTATTCAACCTGTTCAGAAGGCGCCTGAGTTGCTGGAATCTTCCTTCATGTCTCCAGTAATTATGTGACTACAAGAACAGATGTAACCCCCTCT
AAGTTATGCATTTCACTTTGTTTTTCATTTCACCCTGGACCATGTCCTCCCAGCACACGGGACAAAAGATAAAGGGAGATAGCATCCTGACTGATGATGACATAAAGCAGGGAAGCCTTTTTCAGGTTCAGGCCTAAGACATCCTAAGATATGACTGAGTCTTCGTTCTCTGCAAAACAAAAGGCGGTGGGTGGGCGGGGGGCGCG
ACCATTCTAACTGGCTTGAGATGGTATCTCATTGTGGTTTTGATTTGCATTTCTCTAATGACCAGTGATGATGAGCATTTTTTCATATGTTTGTTGGCTGCATAAATGTCTTCTTTTGACAAGTGCCTGTTCATATCCTTCACCCACTTTTTGATGGGGTTGTTTGTTTTTTTCGTGTAAATTTTGTTTAAGTTATTTGTAGATTC
AGATACTGTGCTGGGGCTTGGGGAATTCAAGGATGAAAAAGACAGCCTGCCAAAAGCACTCATAGTCCATTTGGGGAGGAATAAGAAAAAAATAAATGCTCATAAATAACTAGAACTTGAGATACAAAGTGATAAATATCATTTTTTAACATATAGAAAGAATGCTCTGGGGGTTTCAGAGGGAAGTATTACTTCCAGATGCTGAG
AGGCAATGTGAAGGTCTACGAACAATCCAGGAACCGAGCTTACATGGTTTTTTGAAGTTAAACTTACAAACCATTTTTTTTAGTTGTCTTAAAATCACTGCATAAAATTAATCTACAGCGTATCTTCAGGGACAGGACAGTTTCCACAGGCTGTTAAACACACGGTATGCTCAGATAGGTACTGAGCTTAGTCTCTTGGTGTCTGT
GTTAGCATAACATACCTACATTTGAGTATCTCTTTAACTGATAAAGTAAAAAAGCTTCATGATATAAAAAAATTGCTACTGTTAATCACTAACTTCCCCACATAAACTGATTGTACCATAATAATTTTCACTATTTTCTTTGTTATATATTTAAACAAGCTAGGTCCTTCACAGATTTTTTCCCCCTTAAGATTAAATGTAATATA
GCTGAGCTGGGCTTCCTCCGACCAAGGCTTTCACGTTTAATTGAACCTCCCAGGAGCAGGATTGAAATTTGGGTCTCAGCAAAATGACAAAAAGTTAAACCATAAAACAAACACACAAACACACGTTTACCACACACCTATCTCCGTAGAAAGAAGACTGGGCCAGGTGCAGTGGCTCAAGCCTGTAATCCCAATGCCTTGGGAGG
CTGAGGCAGGGGAATTGCTTGAACCCGGGAGGCGGAGGTTGCAGTGAGCTGAGATCATGTCTGCACTCCAGCCTGGGCAACAGAGCAAGACTCTGTCTCACATAAATAAATAAATAAGCACCAAAAAAATCTTTTTTTAAATATTGAAATCATGCTCGATGCAAGAGAAGCTGCCAAGATAATCAAAGAGCTCCTGTGTATCTTTT
TAAGCCCTGTTTTATAAGCATTCAGTAGCAAAAACCACACACACACACACACACACACACACACACACACACACACACACACACACCATAGAAACACATTCATAAACACTCCTGTGAGCCAAATTTGCAGAGCCACAGATGTTGCAAGTAATCTGAAACTTGGTATTCCGAGCTGGCTTAGCTGTCACTAGAAACCCAGATGGTGG
ATTCTGGCATAGCAAACTTCCTTCTTACCAACAGGCTACCTCTATCCACATAGTGGGCATATGTAAACACACGAGTATATATATTTAGATGTGGGTTCGGCATAAAATAGCTTTTTCTTCCTAAGTAAGGAAAAGAAAACCTCAACGCATTACTAAATGTGACATTTTGGATCCAAGTAGACAAAAAGAACCACGTGAAAATGTGC
GGAGCATGAGAAAGGAAGAAGAAACACATGTGTCATCAGAGACCAGAAACCAATGTTGCTTTTTCAGCTGCGTGCCTTGGTCCCTGTCCTTGGGTGAAATCATAAAGCCAACTGTGAGTAACACTGGGCCTTTTGCCTTGGCTTGGTCCTGCTGCTGCCACAGCAGCAGAAAACCCACGTAACCTAAAAAACATTCCCAAGTGAAA
CATAACATTGATAATTATATCTACTCAAAGTTTTCAGTGACCATTGGAAAGAGCCGAAACAGCCCTGTGATTTATCAGGTGCTTTGGATAATGTAAGGATCATAAACCTACAACTCAGTCCATAAAGCACTATATCTGTCTGGCCCAGATAATTGTTTCTAAAGTATTTCTAAAACGCTTGTTTAAAACCCTCCCAAGACATTGAT
AGAGCTGCTTTTAGCCACAAAATTTAAAAGATTCACTATTTGGTCCTTTATAGAAAAAATGTGTTGATCCCTGAGTTAGGGTTTAACAAAATGAATCTAACATAAAGGCCACGTGGAGCATAATGTTTGTGATTCCAAAGGCACTTCTGACTCTTACAATATCCCAGGTTCAAGATTACAAACATCAGTTAGGATTGGACTACACA
TTTGTCTCCCTAAAAGAGGTACCTATGTAAAAACGGAAGTATCTGGCCCTACGCAGTGGAAAAAGAGACTAAACCCGAGGCTGCGAGATCATCAGGATTGCATAAAAACGCTCCAGATGATTTTTATTTTCCTTTCCTGACTGGTCTGTTACTGCTTTCTGAAAATTTGGAAATAAAGTGTGGATTATAGGGCACTCAGATCTGTG
TGTATTACTAAACCAAAACTTCGGGTTTCACAAGCTTTACACTTAAGCCAGCCTGACATTTTGCATTGGTGAAAGCAGACAAAAGAATCAACCAGGAGTGCATAAAAATCATATTATGTATTAAATCAGAAAACTTGGCTTTAAGCTTCAAGAGAAGGGAAATCAGGGTCAGAATCAAAAAAAAAGTGTGGCATTTAGGGAAATCA
AAAGTCTTTGACTATTAAAAAATTGGACAGCTTATTGTATGTGTTACAAATGTTTCCCCCATTATCATTGATCTCTTGACTTTTTGATAGCATTTTTTGCCATAAAGAAATGTCTAACTTTGTGTAGTTGGATTTATCAGTCTTTTTTTAATGATTTCTGACTTTTGTGCCACACTTGGAAAGATTGCCACCGTCTGGGATTATAA
CCTTCCATATGGGGCACCTCGGCCAGGAGTCAATTTTCTTATCTAACAAATGGGGCTTACTGAAGCACCTACCACACAGGGCTGCAGTCAGGATTAGGCTCATAAACACATGGGCCAGAAAGAGAGTAAGTGCTTAACAAATGTTAGCTGGTGTTGTTGAGGAAAAGGTGATGGATGAAAAGAAACATTGGTTTTGCTCTTTGGGG
TGATGTCAGACTCCTGACCTCCAGAACGCTAAGAGAATAAATGCATGTTGTTTTAAGTCCACACGTTTGTGGTGCTATATTACAGAGGCAATAGGAAAGTCATAAAATGAGTAAACAGAGACACGTAATGACTTGCTTCAAGTCACGCAGCAAGTCAGTGGAGCTGGAATTCACACTCTGGCTTTTGGATTCTAAGCCTCATATTC
TTCTTTCCCTTTACCTGTTTTCAAGGTAATGAACTGGTTTCTTAGGATCTTCTTAAGGTAAATTATTCTTGTTAAATACATTATTAAATCATTATTGAGTCATAAATTTACAAATATTTATTGAGTTTTAATTCATGGCACATTATCATTCTTGAAGTTCAAACTGTCCTCTCTTTGGCCAATGTAAGCCTCTTCGGGTTGGCTTC
CAGCCTAGGCAACAGAGCAAGACTCTGTCTCAAAAAAAAAAAAAAACCCCACAGTATAACACCTCACGTTAAATTAAAAGTTACCAAATAAACTATTTTTCATAAAACAGTTAACCTGGAGACTACTACTTTTCTGATAATTCTTTCCACAACTAATGCCTGGGTTAAAAATAAATTATTAAACACCAAAACTTACTTTGAATTAC
CGCATATGGAACTCCTTCCCCTGATAGGTTTGCGTGACTCACTCCCTCACCTTGTGTTTGTTTCCCATTGCCACCGTAACAAATGATGCAAAGTTAGTGTCATAAAACAATATAAATATATTATATTAATAGTTCTGGAGATCAGAAATCCAAAATGGGTTTCACTGGGATAAAAAATATCAAGATGTTGGCAGGACTGAACTCCT
AAGTAGAAAACTTGAGATCAGGGGTCAGTCTTGGATTCCAACCCTGTTTGCTTCTCTTAAGAGCTATTCAGCTCTTACACCAGATAGCTGATGCTCCCATCATAAAATAACTTTCACATCTGGCCTTGAAGGTACCAGCTGATATATTTTAAAAATTTAAGAAATTTTGAGAGAAGTTAGAGGATTTAGGCCTCCAAGCAGCTAGC
AAAATAATTTTCTGGAATTAAATTATCAGAGAAGTGGGGCAGAAATTTAATTAGGTTCATCCCCCTTCCATCATGTATTTTTGTGAAGTTTATGGAGTCTCATAAAATAAGGAAATCTTTTTTCCCCATTAAAAAAATGTACAGGGAGGGAATAACAAGGTATTTAGAAGAGTTTACCTTATTAACGTCAGAGATAAAAGCTTCTT
TATTTTTATATATGCATATATAAATATACATAAGTATATATGTATATATAAATACACAAATTTATATATAAATATTTTTATTGTGGTAAAATATACATAACATAAAATTTATCATTTTAACCTTTTTTTTTTTTTTGAGACAGAGTTTCACTTTGTAGCCCAGGCTGGAGTGCAGTGGCATGATCTGGGCTCACTGCACCCTCCAC
AAATAGTGTTTTGCATATCTTTGATCACCAAAACCAAATATGGGGCCTGAAATAAGTCTTAAAGAAATGTTTGCTGAACAAATCAATGTGTGAATGAATACATAAATAAACGAAATGAAGTATTAATAGTACTTTCTTGGACCACACATTTGTTAGTATGAATCTACTTTTATCCATGAAAAACAAGCCCTCTCGATTTTATAGAT
GCACTCTTTATGAAAATTTAGAGATTTATTTATTAAGGTTTAAGGGAAATTTCTGAGACTGTTCCCCAAAGTATTTTTATGGTCTAAAAAAAAAAAGTTTCATAAAAATGGTGGATGACATTTACAATGAAATAGAGATTTTCTTTCCTTTTAATTATCCTCTCAGGGTAGAGGTCAGGAAAGGGGTGAAGAAGAGAGAAAATCCA
CCTAAAAAATCTTAATACTTTAAGCAACAGTATTTTGAATTTTGTTCAACAAACCTTTATAAATGATTTTTCTGCTTTACAACTATGGCTCAAGAAAAACCATAAAAATAAAGGGTTAACTGAATGGAAGTGACTACTGAATGTTAATGCCCTCAAGGGGAGGTAAAAGAGAGCCTGTCTACTTGGTGTTTTGCAAGAACCAGATG
GAGACAGGTTCTATTGACTACTAGAATGTCAATAGAAGCAGTCCTCCTGTTTTGGTCTCCCAACCCACTTTATTGTTGTTTATTGTTTATTTGCATGTCTCATAAATTGCCAGGTCTCTGCTCAGCTAGTTTAGTAGTCAGGTAATTATTAGAAAGAGATTTCCTTAAATGTACAGAAGCAATAAGTTTCCTAGTCTTTCCTAAGA
TAGTAAAGACGGGGTTTCACTATGTTGCCCAGGCTAGTCTCAAACTCCTGAGTGCAAGCCATCTGCCCATCTTGGCCTCCCAGGGTTCTGGGATTACAGGCATAAACCACCGTGCCTGGCCCCTCTTCAAATTCTTTCAACAATTTTTTTTTTTAACTTTTTTTTTTTTTTTTTTTTTCTGTAGAGATCTTTCACCTCTTTGTTTA
GAAAAAAATACCTCATCTTCTGAGACTGAAGGGAAAACACAACAGAAATATGACTTATTTTCAATACAATCTTTTTTTCAAAATTAAACATATATTTTTACATAAATCTATAATGATTAAATATTTTTTGCATATAATCTACTCTTATAAATTATATATGCATTTAAATGTGAACATTAAATGGATGCTGACTTTGAACTAAAGGT
CTATTGTGGTTGGAGAAAAATGTTATAGTACAGATATTTAAGTCTGGTACTTTGAATTTATCTTAGGATACATTTTAAAGAACATAAAATACATGTTCTACATAAAAAAGTTGGAGCATCACATTCAAGAATCCCGTAAAATTTTGTTTCTCTCTCTAAGTTCAGACAACTATTTCAGCCCACTAAATGTGAAGTTAAATTTCTAG
TTCCCTCCCCGCTTTGCAATAGTGCCCTTCTCCTCCCCATGCATATCCTGCCTTCCCTGCACTAATGGGCTGGTGAATGGTACCAGTTGAAATAATAGACCATAAACTCACAGGTCCTCTGTCAAATCCAGCCCACATAGGTTCATTCATCTCACAAGTGCAGGCCCCCCCGGGCATTTTATTCAACTATAAATTAGTTGCTAATA
ACTAAAATTCCCTAGGATATCAAACATCTCCTAAAAAGTAACAGCAAAATAAATCTTACTTCAATGAGAAAGTGCATAAAACATACATATAAGTTATTTGCATAAAATATACATGTAAGTTCTTTCTAAAATTTAAAAGTATATGTGTATTAATTTTTATTAGTTATGTATTATTCTATATTGTATTTGTCTGTATTTGTGTTAAT
TGGAATGGTATCAGACAATATAAATCTGGTATTTGGTGCTTTCCTTACAAGTTAACTAAGTTAGATACACATATCTTATTCTAAATTCTTGGAACATATACATAAAGATTTGTATAATCTGTAAGGAAAAAGAGGAATGAAACTTTAAAATGCATAATCTCATATTATTTCGATAAGAATTATTTTGAACGTTTAACCTTGAATTA
TTATTCTCTGGCTCCCACTTTGAGTTGTAATAGCAAAAATAACAAAAATAAGCTATCTTTTATTTAGTGTCTATTCTGTGCCCAGGGGTGTATGACATTGCATAAATAATCTCATTTCATTCTTACAACATTATAATATGGATATTAATATACTGAAACATATTTTTCCAATCTTGAACATTACTTTTCTGTGTAAATTTCAGTTT
CGAAAGAAAGAGAAAGAAGGAAGGAAGGAAAGAAAGAGAGAAAGAAAAGAAGAGAAGAAAGAAAGAAACATTTTTAAAATTCTAACTGTAATTGTAAAGGCATAAATAGAATCTGATTTAAAAGACTTAATTGAATTTCACACACAGTGAATCCTTGTGAAATATAAGAACTTTTTCTAAAAAATATTTATCTTAATATATAGCAT
GGTACTGTTTATTGAATTGTTATTTGTCTCACAAGACCTTTCTCAGGGGGATTTTCAATGCCTAACAATCTGAAATAAAGCCATCTGTCCTCCCCTAACTCATAAACCCTACAGTATTAACCCAGGTCCTAAATAGAGGTTGGAATTGAGTGGCCCCCAGGAACACCTGGGCATGAATAACCGTGATAGAGTTGACTCCGCAGTAT
TAGAGACGCAGCTCTCAACTCCTTGTACCAAGACCCATAGGAATGATACACTTTACATCATACCCCTATAAACATGTACATGTGTAATTGATTAAAGTTTCATAAAGTAATATTTACTCACTATGTGCAATGCACATTGATATTTCATATTCTGTTCTGTTTTTTAAATGCTGGCCACAACCCCACACAAATTGATTTCTAGACCT
TGTAGGATAGCCTTGAGTGGATAGTCTAGCAGTCCTAACAATCATCGAGGATGTATATGTAAAAAATGGAAACTACGTTTTCACTTTCAAACAACCAGCTCATAAATGAATGTTTGGATCAGACCCATTCTTCTATTTTTCAGTCAAATAATTTTTTATTTTTATTTTTTGGTATCTAACCTTGTTTTGATTCTTGTTGTTGTCAA
TTTTGGAACTGCCTATAATATCTAGCATAATGTTAGTACATAGCAGGTCCTGAAGAAATACTTCTTGCATTGAAATAGAAAAATAGAATAGTACCTGAGGCATAAAGGATGATTACAAGGTGCAAAGGTAGGTACATAAGAATGAAGCAAACAAGTTCTGGTGAAAAAGAAAAGGGTGAAAAATGAGAAGTCAGAAGTCTGCAGTA
AGAACAGGAGTGCAATGTGCATTCAACAGTGGGGATGACTGTGGGCCCCAGTGAAGAGTTAGAGTCTGCAGATGGTTGTAGATGACTTCTGCCAAGTGTACATAAAACAAGAATATCTTGGCATCCAAGGCAGTTTACCAATTCCTTATCTCTATTGGGAGAAAGACCCATTTTCTGTCCTAGAAACTGTCGGAAGGAACAACCAA
TTAAGGATTTTTGCATCAATGTCCATCAGGCATATTGGCCTGAAGTTTTCTACTTTTGTTGTATCTCTGCCAGGTTTTCGTATCAGGATGATGCTGGCCTCATAAAATGAGTTAAGGAGGAGTCCCTCCTTTTCAATTGTTTGGAATAGTTTCAGAATAAATGCTACCAGCTCCTTTTTGTACCTCTGGTAGAATTCAGCTGTAAA
ACAGCAATAGATACAGTCAATAAAGTGAAGAGATAACCCCATCGCATGGTAGAAAATATCTGTAAACTATCCATCTGTCCAATTGTTAGTTACCAGAATACATAAATAGCTCAAACAACTCTATAGGAAAAAATTAATAATCTGATTAAAATATGGACAAAAGATCTGAATAGGCATTTACAAAAGAATATGTACAAATAAAAATC
GGGTACTAAAACAACTTGGCAAATTAAAGCTTAAAGCCCGTTATTAAAGCTACTGTTCTGCAGCTTCTCAGAAATATAATTGTTCAATTATTTTTGGCTTCATAAAGGTTTTGTGTGTGCATATTTTTAAAAATACCACCATAGATGTAAATCTTTTGAGTTTCATTTTAAAATGAGAAATGAGATTTAAACATTAACACAATGTC
TTGAAAAAATGGCACATTTTCTTTACGTAAAGCCCACGTACGTCACTACTTACACACTGCTTCTTTCTAACATCTAGGAGAAGCCAAATCATAATGTTTACATAAACCTGTTGATTTACTTCAAAAGACCCACAAAAAGAAATGTGACACAATTTGAACAGCAATACTACTATTTAGGTATTTTTTCCATGAAAATTGAACTAAGT
CCTATTCACAATAGCAGCCATGAAATCAACCTAGGTGCCCACTAATGGTGGAATGGATAAAGAAAACATGGCACATATACATGATGGAACACTACACAGCCATAAAAATAACAAAATCATGTCCTTTGCAGCAACACAGATGTAGCTGGAGGCCATTATCCTAAGCAGATTAATGCAGTAACAGAAAACCAAATACAGTCTTTTCT
ATTAGGATGATAAGCAAAAAATTGTACACTAAAAAAATTCTTCTTGAACTCACAGGTAAGCACATTGGCTGGGGGATTTGGGAACACTGGCAAAACCACACATAAACAAAAACAAAATTACACACCACACATGAATTATAAAGTATTTCTATATGGTTAAGCAATAATAGGCCAAAGATATATTTTCAATGTGTTAATATATATTC
GCCATTCTAACTGGTGTGAGATGGTATCTCATTGTGGTTTTGATTTGCATTTCTCTGATGGCCAGTGATGATGAGCATTTTTTCATGTGTCTTTTGGCTGCATAAATGTCTTCTTTTGAGAAGTGTCTGTTCATATCCTTCACCCACTTTTTGATGGGGTTGTTTGTTTTTTTCTTGTAAATTTGTTTGAGTTCATTGTAGATTCT
TAGGTTAGACAAAACAAACCTTTTGCCAATAAATTGTTCTCTCGATTTTCATTTAACTTCTTGACTAAAATAAAAGACATCTGAATGTTTAGGCTTCCTTCATAAACGCAGCTTGTGTTCATGTCATTAAAACAATCTCACCAGGCTTTGGTTAGAAATTTACATTCACAGTAGCAGTTGTTTAAAGACAAGAAGTAGAGGCGTTA
CAAGTCATCTCATTTTACAAGGCTTCCCTTTCTTATCCCTATGAGCATGTGTAAGGAATGACCCCAAACACTTTTTAAACCAATTGGTGAGTATGAAGTCCATAAACTGTGGGATGCAGAAGTGGTACAAGTTCAACTCCCAGTTTACCATTCACATTATATTTATCATAGTGCTGCCTTCCCAAAGCTAAGTGGGGTACAATCTT
ATTATTTGTGCTAAGAAGGTGAAAATATGTCGCCTGTGTCTTCAGGGTTCCAGTGTTCTATTAATAGAAGTGTGATGGCCTTCTGATATTTTACTCTTTGCATAAAACTCTCTCTAGAAGCTTCTAGAGGCTTCTCTTTGCCTCCACTATTCTAAAATTTTAATTATGTTTCTTGGTCTGGGTCTATTTGCATTTATTGTGTAAGA
TACAATAGAGGAAACAAACTTTACAGATTCATGTAAAGCTTCTGTTGACTCGAGTGAGCGGTAAACTCTCATGGACATTTCAAAAAAAACTATAGATGTTCATAAAGCTCTTCATGTTGTGGGATAACACTGACTATATTGATGCATGATCCAGCCTGAGATAATTGGTTTTATAACATGTAAGAATGAGCTAAGATTGTCCATTG
ATTGGCATGGGTATCAGAAAATTCCAATTCCAGTCCCAGAGCCATCACTAACCATGACATCTGGGGGCAGATCATCTGTCAGAGGCTCAGTTCTCAGGTACATAAAATTATGAGATTGTATTAATTCACTAATTTTGTGATAATTCCTTGTTTTTCAATACCATCATTATAAATACTAGTTTTCATTGCACTACATGTGGGAGAAA
TAACGGAATTCACCAAAATTGCAGGATATAAGATCAGTGTCCAAAGTGGTATATTCCTACATACCATCAACAATCAATAAGAAAATGTAATAGATATGTGCATAAATAAATCTAAAATACAATATTTAAAACTATAATATATCCAGTAAGGAATCCAGTAATAATATATGCATTTAGTGAGTATTATAACCATGTAAAAATTACAA
GATGTAACATTTGACCTCTTTCAAACCACTATAATAATTAGGAATATTATAAAAGTAATGTAAGTAAGTTGTGGAGTCTTTTTGTGTGTGTGTGTGCTTCCATAAACATTCCTTCTGGTTTGGAATCTATTGGCCACTACTCTTCTGTTGTATTGTACTATGTTAATGGTTTTTCAAGAAAATAAGCAAGTGATAATCTCCATTTT
AACTCCCAGGGATGAAGGAATCTGTATTTTCAGGTTGCAGCTAGTTCACGGATCAGCTGTAGGAGCCACTGCACTAAACTCAACCTGGATGAGCTATAACCATAAACAATGTGCTTATAAAGAGAGAATCCAGAATCCTCGCGTTTTTCTTTCTACCCTCTGGTCAGTGCTGGAAGAGAAAGCCCTCTAATCAGTCTCATATTGAA
CCGGCTTCTTGGGAGCTGAGTAACAAACTGTCTTTTCCATGATAATCATCTCCTGACCTCTTGGCCTCACCTGAATAATAAGAAAATCTACCCTTGAAAACATAAAACTAATAGTTTATCTAGAAAGGTACAACACAGGTACTGTTTTTTGTTTGTTTGTTTTGTTTTTTGTTTGTTTGTTTTGCCTTAAGATGAATAACAATACT
GAGACTAAAGGAACAGAGGTGCCCTAGCCTCAAAAGGCAAAAGCAAGCATTCTAAGAATACAGGATTAATAGCCACAGAATATATATTTTAAAATTTTTCCATAAAGTTGTTAAGTGAGGATTCTAGGAAGATGGTGGCAAAGTTTTTTAATTTTTCTGAATTGTACACATAAACATAAAAAAGTGACTGGAGAACAAAACCAAAA
TATTCACAATAGCAAAGACTTGGAACCAACCCAAATGCCCATCTATGATAGGCTGGATAAAGAAAATGTGGCACATATACACCATGGAATACTATGCAGCCATAAAAAAGGATGAGTTCATGTCCTTTGCAGGGACATGGATGAAGCTGGAAACCATCATTCTCAGCAAACTAACACAGGAACAGAAAACCAAACATGGCATGTTC
TAAAATGTGAAAAAATTGATATTACTAATGGGTGGTCTTTGGCAATGTGTTGTGTCTTGATGTCTGATGTGTCTGTGTCTAGTTATAAACTGAAGCAAGTCATAAACAAGGAACTGATTCAACAAGCATCCAACTCAGAAACAGTACTCCAGTCTGGGTCATTGATAATGTCACCATGTATTTTCGCTTTTATTTTCTTTCTTTGT
AAATAAATGTATTCTGTTATTCTCATACTGTTGTAACAGCATAATTTTTAATACTATTTTATGTGTTTATTTCTCACATATAAAAATAAAATTAATTTTACATAAATTGCTCTTTTATTGAGTTGTGTAAGCTTTATATTAATTCTAATAATTTTTCTGTAGATCTGTAGAGCTTTTGGATTTTCTTGTAATCAATCATCATGTGC
GCATTATATAATATTTTCTAATTAAGCATTTAAATTTATTTATTTATTTTTACTATATCTTTTGAGTTTTTCAAAAAAGTGGTTTCTTTAGGGCATACTACATAAATTTTAACTATCATATTAATTTTCAGATTTATGCTAACTTAATTCTAGTAAGATATTGGAATATTATTTCTATATAACTCTTTATGAACTGAATGCCTGTG
CTTCTTTTAATTGCTTATGCTTCTACCTGAATGTTTACTTTTGACCTATCTTTCTACTGATTAATTTTCTCTTCACCTGTGTCTAATCTGCTGTTAAATACATAAAATGGAGTTTTCATGTCTATTTTCTTTTTTGGTTTTTGAATAAACATTGGTTTATTTTATTTGTTAAGTAAATCGTGTTGTGGATATTTAAGGTGTATGCA
AGATTCCTAAGCCTGATTCATATGTGAAGAAAAATCATATTGCTATGAAAAAAAATGAGAGAAAAAGAAGACATTATTTAAAGTAAAAAATAAGAATAATCATAAACAGCCCAACAGATACTGCTGAAATTTCGATTGGCAATTTAGAAAGCCAATTTTGGGGGGGACTAAGAAAATCAGTCACTCACTATTAGGGATCAAAAATA
GTTTGTGTGACAATTTAGCTGGTCATTTTAATTAATTTATCTATTTATTTGGCTATTGTTTCAAACAAAAAGTATTAAGTAAGCATATGACCAAACACAGCATAAACCAACTCTTACCTTTCCTTTCTCTAAAAAATAGGCCCAAGATGCACACACACACACAGACAAACACAGACACACACACACACACACCAGTAGGCTTAAAA
ACTATCTGGCTTCTCTTTCTCACTCTATCATATTTCAAAATATTTTAATATTAAAGATTGTAATAAGGAATCCACAAACCAACAACCTAAAAACTTTCAACATAAAGTAAGATAGACGTCACAAAACATGGTGGAGGACCGAACTTTTCCAAAGGGCATTAAATGAGATTTCATATTTGTTAAATTTCATGAGTAACAAGAATAAT
TATATTGTTAAGAAGGGAGACAGATAATAACTGAACTATTTTCTGTGCTGATTATTTTCAGCTGGAAAATTGGTTTAAGGGTGATGTAAACAATTAGAGCCATAAAATTTAGGAAATGGTAGAGGAGATGGTAGTACGATGGCTAGAGGAAGAAAGCACTTACAAGTCTATGACTTTTTAAATATAATTATTTAGAAAATTAGAAA
AACAACTCTATGCACACAAATTAGAAAATCTAGAGGAAATGGATAAATTCTTCCTAGCACACAATCTCTCAAGTTGAATCAGGAAAAGATTCGCTCCTTGCATAAATTGAAACCTTGAATAGGCCAATATCAATTTCTGAAATTGAACCAGTAATAAAGAATTTACCAACTAAAGCAGACCCAGAACAAGATAGATTCACAGCCAA
CCAGAATACACAAGGGTCACAAACAACTCAATAGGAAATAATCTAATAATCTGATTGAAAAATGGGCAGAAGATCTGAATAGACATTTGTCAAAAGAAAACATAAAAGTGGCAAAAAGGTATATGAAAATGTACTCAACATCATTGATCATCAGAGAAATACAAACCAAAATTACAGTGAGATATCATCTCACCCCAGTTAAAATG
TTTTACTGATACCTGAGAGGTAGAATTGGAATGTGTGTGTGTGTGTGTGTGTGTGTGTGTGTCTGATTTTACTATCAATTGCACTCAAAGACTGCATTTACATAAAAGGAAGTGTTAACATGAAATGAAGAGTTTCTATATTTGCAGGAAACAAAATGTTATGTTGCTCTTTTAAGATATGCTTGCAGTGTTACATTTCATAGACT
AGTGGAAGTCTTCCATTGGGAATAGAAGTTATGAATTTAAATAAAGAAGTCAGGTCTGGAGCTGCAGATGTAAGAGTCCATTTTGAACATGTGTGGAAATCATAAAAGTATTGCCTCCTTTTGTACTTAAATATTAAAAATAGGGCATGCTGATACCAAAACCATGTTGGAAGTTAAATTGTAATAACTGTTTAAGTTCAAACACA
AGAGATAGATTCTAATATATCTTTTCATATTAAAACACATTCAGACATATGCACTTACACACATGCCCCAAATAATATTGTCTGAAACTATATTAAAGCACATAAATATGTAAAGCAAATATTCATAGATCTGAAGGAAGAGATAGACTGCAACACAGTTATATTAGGAAGCCCCAATATCCTACTTTAAACAATCAACCAGAACA
GTCATGGAGGGACCACACGGGAGGTAACTGAATCATGGTGATGGGTCTTTCCTGTGCTGTTCTCCTGATAGTGAATAAGCCTTACGAAATCTGATGGTTTCATAAAGGAGAGTTCCCCTCCACAAGCTCTCTTGCCTGCCACCATGTAAGACGTGACTTTGCTCCTCAATCGCTTTCTGTCTTAATTGTAAGGCCTCCCCAGCTTT
AAATTGTACCTGTTTCATAATATATCTTAAAAATGTTACTAATCTGCATTTACAACTTTATATTTACATGCAAAATAAATTGTGTTTATTCTGAAAACTTCATAAATGCAGCTTTGTGGAACTAGGTAACACTAGTTGAAAATTATAATTAATTGAAGGTCACAGACTAAATGTATAAATTATAATAAAGTTTTTATTTCAAACTA
TTTTCAAATTTACAGAGAGTAAGTAAATTTCTTAAGGAAACAAAGAAACTGATTTTTGGTGTAGGTAAAATGTGAAAGATAGCAGTTGTCAAAATGCCTGCATAAAAACGGCACCAAAAGGAGAATGAGCAGTTATATGGTTTTCCTGTTTTAACCAAAGAACACTTAAAGGAATGATTCCACACATGTTAACATATGCTTTCTGT
AACAGTGTTGCAATTCCTCAGAGACCTAAAAACAGAACTACCATTCAACCCAACAATCACATTACTGGGTATATGCCCAAGGAAATATACATTATTCTATCATAAAAAAATGACAGTATCTTCACTGTAGCACTAGCCACAACAGCAAAGACAAGGACTTAACCTAAATGCTCATCAACAGTAGACTGTATGAAGAAAACATGGAA
ATTTCTTATCAAATTTATACATCCTGATCTCCCTCATTTCCAAACTACAATCATCTCCTGTAACTGAAATACTGCATGTAATAAAAACTCTACACTGTAACATAAACATAATTTAAATTGAGAAATAATGACAATTTCCATTCAGATAAAGTTTTGAACTATCATATCCCTTTTTCCCATGCTTCTGTTAGAATATGGCTGTGCAA
CGTTGAAATATTACATTTTTACATACATGGCTTTTAGAAATTATGTTCAGCTTCCAATATTTAAAGGCATGAGTTCCATAAACATACAGAAACATATTTGCATAAATATAATTTTAAGGGCTACACACCAAGAGTGTACTTGTATTTAACACAGATGTGTGATGATCAACATTGGGCTACAGCTCAATCTCACTTCTCTTCAAGGT
TACTTGAATTTGTTTGGAGTGCAGCCTAGGCATTGGGGTCTTTCTTGCTCTTTCTCTCTCTCTCTCTCTTACACACTCTCTCTGTGTATGTCAACGGGGGCATAAATATTTTTTAATATATACAAATAATTCTATTGTTCAGTCAGTATTAGAAAACAATGATTTGGAATTTGAATATTTGTTACAGTGCTTACATTCTTGTAACA
GAAGAGAGAAGAAAAAGAATAGGGTTGGGGATGAGAAATGTTGTTGCTGACTTGATAAATAACTGTATTTCCTTCTAACAACTGTAAATACTAACAGAAACATAAAACCTAGGGGTGAGTTCTGGAACTCAATCCAGCTATTTACGACCAAGGTCATTTTGATAGGAATCTTGCTTCAGAATATCCACTAGGGTAGCATGGCAGGA
AAATAATAGAATTATATGGGCATATTAAAGGCTTACTTGAAATACATATGCGTGTGTGTCTGTATATGTGTGCACAGTAATAATGATTGGACATTCTCAGCATAAATGCCTTTTTATATGAATTTGTGTTTTAATTTTAGTAATTCATTATTTCTAATATTTTACAAAAGTATTTGGCCATAACAGAATGCAAATAAAAGACAAAA
TTACAGATCAGGAGAGCTTGGCATGGCATATTAAAAGTTCTGAAGAAAACAAAAATCCCTTTACCCTAGAATAGTAGCTCCATCAAAAATATCCTTCACACATAAAGCAGAAATAAAGACTTTCCCAAACAGAAGCTGAGGAATTTCATCAACACCAGACCTGTCCTACAATATGTGCTGAAAGGAGATCTTCAATTAGAAAGAAA
TACATTTGTATTCTCTCTAAAGCAGTTTTTGTGTGTGTCTTTATTTATAACCAAAAGGTGAAACAAACGGTTTAAAACAGTGCTTTGCGAATTGGTGAGTCATAAAATATATTTACTATGTAATTTTAAAAAATTAAACAGAACAGAAATAACAGAGTAAAACATAGTAATTACAGTTTCATGAAATGTTTGTTTCATGCATGTAA
TCTATAGTATGCATTTTTAAAATATAAAAATGCACATATAGTTCATTATATAAATATTTTGCACAAATGAAGCTTTATCCTATAACCTGTTTTTCTTTTTCATAAAGCTTTATTATTTATTTACTTATTTATTTTGCTTGCCCCTACTTCAGCTACCTATGGGATCATGCATATCAGTACTTGGAAATAAATGATGAAAGCAGCAG
TGTGTGTAAAAGAAAAGGGGAAAATAAACTAATACCTGGAAGAGGTTAACGTAAATTGATAATATGAAACTTTCTGAGCCAAAATCAAAGCCAACTAAGGCATAAATACAGTTGTTACTTTGCAACACCTTGAGAAGCTACCTCAGCAAAGATTCAAGTTTTTTTTTTTCTCTTTAACCCAACTCTCCATGTCTCTTAGTAACAAA
AGATATTTCTTCATAGCAGTGTGAGAATGGGCTAATATATATAAACTTGACTGATAAATATGCAGTACATGTGAATTTCAATTCTTATATCAGTCATTTACATAAAATTGGGGCTGGGCATGATGGCTTACAACTGTAATCACTGCACTTTGGAAGCTGAGGTGGGCGGATTACTTGAGGTCAGGAGTTTGAGACCAGCCTGGTCA
GGAAAGATTTCTTCCTGGTATAGAAGAGGTTTATTAGATAAGACTTGTATTTTGAGTTCACATGGTTGCCATTTAATAAAAAACATTGCTAAAATGAATCCATAAAACATGTACAAATTATTTACTGCTTACCATTAACAATAACAATGATATCACGGAAGTCAATTTCTCCCCTGGCCTCCACTCTTCCTTCACATCTGTATATA
TAATACAATGGTTAATTATTTGTGTATCTAAACATACAAAAGGTCCAACAAAAATGGAATATAAAAGATAAACAATTGAACACCTGAAGAGGCCAATTACCATAAATGGAGCTTGCAGGACATGACCTCATTCAGAGTGAGTCAGTGAGTGAGTTTTGAGTGAATGAGATTGTCTAGGACTTGACTGTATATTACTGCAGACTTTA
AAAATATTTAAAAGAGCACCAGAGAGAAGCACTTTTATTTGTTGAACAATTAGAGATAGCTTGGCTCTATAAAGTGCAGGAATTTTACATTTAATAAAAGCATAAAAGCACTGGTTGCATCTTAAAGTGTTCTCATATCATGTAATTTGGAAAATTAAAACAAATTTATAATCTTTTAAATAGGCCTATCCTCAGTTTAATTGGGA
ATTTTCTATGATTTCTGGTGGCTTTGAAATATTCATTGATTCCAGTTGATAATGTGTAATTACCTTAAAATAACTAAATATTCTTACTATTTTTCTCAAACATAAAGTTAACATTAAAACAAATTATTACATCATCAATAGAACTTTGAGTATACATATTCAATGGTATGATAAACACAATTTTATATTGAACACTGTCTTTCAGT
GACAGAGCGAGACTCCGTCTCAAAAAAAAAAAAAAACAAAAAAAAACAAAAAACTATTACCACCTTCCTAATGTATACTACTGACTTGCCTCTCATTGCTCATAAACAATTACTACTAGGCTAAAAATTGGAAATTAACAGCGCCTTCCCATTTTAAATCAAAGTTCACCACTAAGATCTCCTTTTTCTCATTTATCTGGTTTTTG
CTTCATTAAATTAATAAGATATAGTCAAGTTCCCTTGTATACATGCATACATTTTTATGAATTTAACAAACTCTAAAAGCATTGGCATATTTCAATTAAACATAAACATTGAAAGTATGTAAATAATTTACTAAAATTGATCACAGTACAGTTGGCTCATATAAATAATATTTATGTATACAACCATAATGAATTTCTGGCAAAGG
GTCAAAATCATTTTGCAGAGTGGAAAAATTCAAACAGAAGAATGCAGAGAAAAGATAAGAATGACTGAAATATTTTATGTTGTAAACGTAACCGTGATTGCATAAATGTGTACATCTTTTGAACTCACCACCTGTGCATTTTAAATGGCTTAACATTACTGTAAGTAGATTATACCTCAAAGGTTATGTAAAATAGTATATAAAAC
GCAAAACAAATCCAGCAGCACATCAAAATCTTATCCACCATGATCAAGTTGGCTTTATACCTGGGATACACGGCTGGTTCAACATATTCAAATCAATAAACATAAACTATCACATAAACAGAACCAAAGACAAAAACCACATGATTATCTCAATAGACGCAGAAAAGGCCTTTGATAAAATTCAACATCTTCATGTTAAAAACTCT
TTATTTTTACTGCTCATTTGAAAATTACCTATATAATACATTTGTCTGGCTTTAGATTTAAATGCATTATATATAATATACCAGTATTTTTCTCATACATCATAAATTTTTATTTTCTAATGTTTTATTTCAAAATGAAAATATATCTGAAAATACATAAATGTACCAAAAATAATGAGACACATATGTATCCATTACTCAATTGT
TATAAATATAAGTGTATATATACATGTGTGAGTGTATATTTGTTTATATACATGTGTACATAAATACATATATATACACATAAATACATATGTATGTATACATAAATATATATATGTATACATAAATACATATATATATGTCTTTTCTTAAGATGAAAATGCACCTTCCCAAAATAGATATACAAAGTATAATAAGCTAACTTATC
AAATAGAAATACAAGTGCAGATATCATTAAATTATTATTACAGATATTTATTCTCCAGTTCTGTCAAAGTTAGATTCTTTATGTTCCCATGAAGAAAATGCATAAACACAAACTATCATCAAATACAGTTTAATATCCCTACTAAAAAGAATATGCTAAATAAAACCAAAATATAACAATTACTTAACAACACATGTATTTGATAG
AGGAACAAACTTAACTGTCCTATACTGTTAAAATGACCATTGTAGGTACATAAATTATGGCAAACCCAAAGAGAGAAATATTAAACAGATTTCCAAGTGACATAAATGACTGTTTTGAAATCACATTGAAAAATGCTTAAAATAAAATATTCAATAAAAAGTAATGAAGTATCAAATGCCATTTTCAGATTAAGGAAAATGGTCTT
AGAGGTGTTCTAATTCCCTTTCTTCTAACTCCAGTTTGGAACTTTTAGGTTCCAAATTGAGCAAGCAATTGGATTTTGCATTTTAGTGGCTCTTAAAATACATAAAGGTATTTTTTCTAAGTCAAAAAAAAGTCACTTTTTAATACCTATAAAAATATAAACTTCATTGAGTATTTAAAACAATATCCAAATAAACTCTAGATACA
TATTCACAATAGTAAAGACTTGGAACCGACCCAAATGTCCAACAATGATAGACTGGATTAAGAAAATGTGGCACATATACACCACGGAATACTATGCAGCCATAAAAAATGATGAGTTCATGTCCTTTGTAGGGGCATGGATGAAGCTAGAAACCATCATTCTCAGCAAACTACCGCAAGGACAAAATACCAAACACCGCACGTTC
TGAAAAGTGTGGGCTTTTACAACAATGTACCAATATTGATTCATCAATTGTAACAAATATACCATGTCAGTGCATGCTGGAAGAGGGGAGTAAGGTGATACATAAAACTGCTCTAAAACATAAAGTCTGCATATTTAAAAAATAATGTGTCATATTTCATGTAGAATTGGTAGAATCAGTATATATAATCCTATATATCATTGAAG
ATTGCAACCTAGGACCAAATGGAAAGACATTTTTATAATGGCTCGAGAATTGGGAAAGGCAATAACCAACACCTGGCAAACTCAAATTGCAAAGTGGTACCATAAAGCACAAAACAAGACTCAGCATTCTAAAAGGCTGGGAAAGCACTTACAAATATTTTCGGGCCGGCGGAAAAGCCCAGTAAGAGGGGAAAGAACTGAGAAAG
TTTCTTACACAGAAGCCAGTGATCTCAGATATTAAAGCCACTGATTACAAAGAAGAGAAAGTAGAGCGAGGGATTCAGAAAAAAAAAATAATAATTGGCACATAAACTCAAAACTCAGGAAAGAACAGAGGATGAGAACCTCCACACTTATATTTAAATTGGAATAGGCAGTATGCTATAATACAAAGAACCCTGGAACTATGGTT
AGAAGACATTTTGGCTATATTGATACAGTAGAGTAGTATTCAGAACTGAAAATGAACTATATAAAACTATACAGAGCAACAAGGTGAAAATAACAGAATACATAAAGTATGATTGAACTTACACAAAATTTAAAGCCATGCCATACCTAACAATGAATGCCTCAGAAAAAAATGCATGAGTGAAAAACTGAAAAAAATCAGAATGA
ATAAAGGTAAAACATCATAGTTTCTAAATAATTTTGTAGGACGTTAGCTTTCTGTTATTGGTTGGGAACTATTTCTTAAACAGGATCCAGATGTACTGACCATAAAATAAATGATAAAAATAACTAAACGGTATTAAAATAAAGAAATAAGGATTTGTAATTTAAAAATGGCATAATTGAGAGAAACTGTAATCTAAGGAATGGAA
TCCTAACTTCATCAGCCTAAATATTTCCTAACTGCAGATATGTTTTTCATGTAACTCTAATGTTGATGAAAAAATACCTAGAACCTGTGTAATGGCTTTCCATAAAGGACTATGATTATGTCATTTCATTGACAATAACAGAGCTTTATCAGAACATTAAAATTTGTCTATCTCCTATGCCCCTAAGAAAAGCTATGTATTTTCAC
AGAATGACTGTGCTTCTCATCACTAACGATGTGTTGGCAAGAGGAGGGTTTAAAGCAAACTTTACTACTGGCTATCACTTGGGGATTCCAGGTAGGAGCCCATAAATCACACATTGCATCATAACTTTTGGAGCAAAACAGCAAAGGTGTACAGAATTTCAAGGCCAAAATCATGATTTTAATGCTTTCCTTCTGTGACACTTATT
GGCATAAATTTTTTTCCCACTGAGATATGGGATTTATTAAAATAGAATTTTTACATCTTTCCATAAGTGTATTTTTATTAGGCTTTATTAAACTATGGGACATAAAATCATAAAAAGCAAAGTGTGTTTTAAACAGAAAATTAAGGACCAACAGATCCTTTTTTTCCAGCTTTATTGAGATAGAACTGACAAAATTGTACATATTT
ATGGCATTAACTCCATGACATGAAGAAAATGCAGGTACTGTATGCTTCTTTCCTTCCTATTGGCTCTTAATTTGTAGACTTTCCCCAGTAAATCCTATTCCATAAATCTTAGTCCATATTCTGTGGATTGTGGAAGACTTCCCAAGCCCTGCTGCCTGACAGGTGGTGGTGACCTGGAAGGGCTACACTTGCACCACACTTTGTCT
TCCCTTCAAATCGTCTGCGAGCCTAAATTTTTGTGGCTGTGGGGAAAAGACCCCCTCTTTAGCTGAACTAAGGAAAAGTCCTGGAATATCATTATCAAGACATAAATTGAGATATGTTTTTTACAGTCTGCCACCCCCACTAAACAGTCAGCTCCTTGAGAGAAGGCCCAATCTCATATTTGTCTTTGTCCCCTGGGATGTAGTAG
CAGTTCCTCAGTCACACTAGTCACATTTCAAGTGATCAATAGGCACATGTGGCTAGTAGCTATAGCATCGGACAGTGCAAATATAGAACATGTTCAACATCATAAAAAGTTATATTGTTAGAGCAGGTAGCCAGGCAGACATGAGCAGGGCAGAAGAGGGTTGCCCCCCAACCCCGAGGAATGTCAGACGACCATCAGGTGATGGT
TAGTACGTGCCCAGTAATGTTAGTTCTCTTTCCTTCCACTTCCCCTTTGTCACCTTAACACACCACCTTAACATCTTAACAATTAAATTTATCCTATTAACATAAAACATCCTCATTAAGTTCTTCAGCCTTCTACAGATTTAATAACTTAAGCTTTCATACTAGGGGAAAATATCTGCACATCATAGTTTTTAATTTTTTTTTTT
ACCTCCAACCTGCTATTATTGGTGCCAATAAATGTTTTTTTCTTGAGATTTCTTCATCCCAAATTGTCCAAGAACCCTTCAGGTTTACTCAATCCAGGAGCATAAATCCTGCTTTCAAAAACCAGATGGGTTTGATTTGCATTTCCCTGATGATTAGTAATGTTGAGCAGGAGCATATTTTCATATATCTGTTGGCCACTTGTACT
TTTTTATCAGAAGTTCTCTCATTTTATTTAAATTTTGCTTACTGTCTATTTTCTATTCGGAAGAGAAAATTATTCCTTCGAAATGTTGACAATGGCTGGACATAAAGAAAAAACTAAGTTTCTTCAAGGACTCAAATGCGGGGATTGACATTTGATATTGTTGATATTAATCTGATTATTTGTTATTACCAAATAAAATCCGATGA
GTTTCCATGTAGTTGAGCGGATTTGAGTGAGTTTCTTAATCCTGAGTTCTAGTTTGATTGCACCGTGGTCTGAGAGATAGTTTGTTATAATTTCTTCTGACATAAATTTCTAAACTAGCTTTTCAAAGGCTAGCTTTTTAGAAACAAGTGTTTATTCACAAATATAAAATAAAATGGGATAATCTATTTCAAACATTCATAATCTT
TTAGTAGAAGAATTAAAGCTGAATATGCAACATTTCTTAGAAGCATTGAATAAGTCTATTTGTCCAGCTTACTTTGCAAAGACTGCGTAGAAAACAGCACCATAAACACTTTCAGTCCCCACACAAGGGCTAAACAAAGAGTCCTCTTTCCAGCCATCTAATCGGGTAATTTATTTTTTCAACCATCACATAAATCGAAACACAGC
AATGTATATATGTATATGTATTTGATATACTTGAACATATATGTATATGTATATATACATTCAAGTGTATACACACATACACACACACGCACATTCATTTCATAAACATTGCCAAAATCTTACTTTGACTTCTGCATGGGTTACAGGATAGAAAAGTGGAATTTGTGAATCTACTCAAGAGCATTTGAACATCACAAAAATTTGCC
AATAGGCCTAAACTCAGATGTTTTGTGTCTGAGATCTCAATTCTGTTTGGATATTGTCACATTAATTTTCTAAGAATGTTATTTAATTTCAATATTATCCCATAAACAGGTATGTATGAAGAATATAAATATTCATACATACATTTTGAAGGTGTTTGACACATGTCAAACTAACATCAGCAACATATGTTTTACATCCAAAGTCC
AGATCCTCAGCGAATACCTAAACCGCTAATAGTATCAAACCCTATATATGCGATGACTACTAATAAAATAGTATCAATCCCTATATACACTATAACTAATCATAAAATAGAAGAATTAAAACAATATACTGTAATATAAGGTATGCAAATGTAGTCTCTATTTCAAAATACCTTATTTTACTGTAATAATTTATTTTCAAACTCTG
ATCAGTGATAATTGAAATTCTAGTCTTTATACACACATTTTTCCAAAAGTGGGAAAGTTTCATAAACTGTTTCCAAAAGTATGTTTCCAAGTGAGTCATACATAAATCTGGACTATAATAATATGCACATAATATTATTTTGTTATGCACTATTAATATTTTATATCTAGAAATGCTTGAGTATTTCTAATGTAAAATGAAGTTTG
TAGCACAAGGCTGCAATACTTGAGAGCAGTAAAGCACACCCGGTAAACTTTCTTCCTGGAGACATTTTCAAACTATGCGGCAAGGGAAGTACAACCCACGCATAAAGCAGTTGTCTTAGAGGGTGGTATTTCCACACTGACGGAGATGCCTACCTTCCACACTGTCACCCTTAATTTTCCTGAGAAATTAGCTAATTGCCAAGAAA
AAAAGACATGCTTTCGGCAAGACATAACTCGGTGGGTAATTATACCACGGAGATCTTCAGATCTACTTTAAAAAGAAGATCATTTCACTGTCCAATCTGTCATAAAAGATTCTAAATTGAATAGATCATTTGCCCCCATTTGCTTCAGTTCTTTATATGCTATTGGCCTATAAAATTGACTGCATTGTACTGGAAGGGAAAAGAGG
GAAAAAAAACATAAGCCTTGGGAAGTTGTTTAAGGGAAAATTGGGTAGACTATGTAAAGCATCTAGCAGAGTGATTTACTCACATTTGATGTTTAGTTAACATAAAAACTACTTTACCAGGCTTCTAAGGCAATTAACCATTTAAACCAAATTTGAATTAAAGCTAGGCATGGGGTAAGAAAGCAAGAAGTAAGAGAGACTTGGAG
TTTTTTAACTTTCACATATAAGTGAGAGTATGTAGCGTTTATCTTTCTGTGTCGGGCTTATTTCACTTAGCATAATGTCCTCCAGGTTCATCCATTTTGTCATAAATGATATAATTGCCCTCTTCTTTAAATGCTGACTAGTATTCCATTGTGCATATATACCACATGTTAAAATCAATCCATCAGTTGATGGATGCCTAGGTTGA
AACATGTTTAGGTGCCAAATAGGTATTATAAAGTAAGGCATATAAAACTTTGGTTACTCAGTATTAGTTAAACCTTACTTAAGAATCTTGGACATTTATCCATAAACTTTAATGTGTATGAAAATCTAGGCAGTAGGTTATAAGTGGAGGTACCTTGGTACCCCCAGTTTTTCTGATTCAGTATGTGCAGAGAAAGTATGGGTGAT
TCATGAAAAAAAGAAAAGAGGTGGCCACTACACCACCTTGAACTATATTAAGAAATTAAGAAATGTGTTGTTTACTTTATTCTTCTGCTAGCTTGATTTGCATAAACATTATACTGTTTTATTCGGTTGTAGAAAAGGAAATTGCATATTTCTTATAATTTTTTTTAATTCTGTGATTGTTACTCAAATAGAGACTTGTAGTGTAC
TCTGTCAGGCACTTTACATATAGCAATTTATTTAATCTTCATAACACCCCTAAGAGATAAATATTCTTTCTATTTCATTTTACTGTTATGGAAATTGACACATAAAGAGATTGAGTAACTTGCCTATGAATGCTGTAATGACAAAGGCAGGCTTTGAACTCAGGCAGTCTCATGCTAGAGTCCATATTCTTTGCCATTATGGGATA
GGATAGCTCGTCCAAAGAGAAACCAATTTAAGATATAGGACATTATTAAATGTTTAAAAGAGAAATAATAGGTGATCCACTTGCAGTATATTAGGAAAGGCATAAAGTATTGGAGGACAACGGCCAAAAACTAGCGGGAGTGAACAAGCATGCGGCTAAGTAAATGCGCTGAAAAAAAAACTAACATATTAGCCTAAGGACTGATC
TTAACTCTTCTTGAGCTAAAACGTCAAATAGGAGAGGAAGATAAGATAAATATTTGTAAATAAAACCTAAAGTTTAAATGTTTTAATCTGAATAATTGTACATAAAATTTTGTATCTCTAACATTCCAAATTACTGTCAATAAAATATATATTTATTATTTTAAATGCTATGTGTTAATATTTCACTTGCTTGTATTAGAAAGGCA
TGTAAAGTCCTGTTCTTCCATACTCCAGATAATTCTTATATCTCATTTTCGTTATGAACATCTCTTTTCCCAGTGAATGTTAACAAAATGACAGAACAAACATAAATCTGTCTCATAATATCTGCCTATTTTTAAATGGAGACAGTTACAAGCAGTACTATGGCCAGACAGTAAAAATAAGAGAGGAGAAAAGAGAAGCAAGGTTC
CAGAAATGTATTCTTCAGGTGGAAGGAAAATTATTCTTAGATTGTGGCTATTTTGGAAGGAAGAACAATGAACTAGTTAAATCTAAGCATATGTTGATGGCATAAAATACTATTAATAATGTTTTATGGACTTGAAATATAGAAAATTAAAATAAGCTAAAAATAGCATATGATTTTGGGTGATAAATGAATTTCCAGCTTTCTGT
TTGGGTTAGTAGATACTACGTCAAGTATTTTTTTTCTTACACACATCTAATGAAAGATGTGAAAACAAAAACTTTCACAGAGAAGACTGTACTTATGCACCATAAATTCATCATGTTCTGTAGCTTAAAAAATTCCCAAGAAGTCTGTGCATCTCTTTTTCACTGGCTCTACACTTTCTTAAGTTTTGCCATCCTCATGGAACTGT
AACTTGAGTCAATGACATAGAATTTTACAAATCAAGAAGCTTATTCTGGGGCCATTTCTTTTGACATTTTCTCTAAACTACTAGAGAGGCATTAATGATCCATAAATTATATTATCTATATTTACAGCATTTAAAATGTGTTCAGCATGAAATATTAGCTACAGGGTAAGCTAAATAAATTAAACATGGGATAAAGATTTATCCTT
AATTTCTTGTATCCTGGTTGCATCATTCATTATGTTATGTAAGAATTTCCTTTTTCTCTGAGATGAAATCGCTTTCTGCTACTAATACTTTCTATGTGAACATAAAATTAGCATTAACTCTTCATTGTTTTATTCCTTGAATAACTACTCTCAATGTATTAGTAGAGCTTACAAAAAAACATAGATATTCAAGTCACCAGTTATGC
TTTCCCCATTCAGTATTATGGTGGCTGTGGGTTTGTCCTAGATGGCTTTTATTACATTAAGGTATGTCCCTTGTATGCCTATTTTGCTGAGAGCTTTAATCATAAAGCAATGCTAGATTTTGTCAAATGCTTTTTCTGCATCTGTTGATATAATCGTGTGAGTTTTTTTAATTCTGTTTATTTGGTGTATCACATTTATTGACTTG
TCTTTGAGAGATAAGGAGAGTGACTATTGTTTACTCTAAATGTGTATAAATACCCTATTGTGTATCAAAAAAATCAAAAAATAAAAAATAAGTTAAAAAACATAAAGCAAAAATACACAGAAATGATAGAGAAATAAACAATTTGACAACAATAGTTGGAGGTTTCAGTACCTCACTCTCAGTTGTAGATGGAACAACTAAGCAGA
AGTGCTCAAGTGTTTATCCTTGTAAATCACGACCAAGGCTAAAAGGAAGGGGTGAAAAGACTCATGTCTCACTGGGATATGGCATAGTAGAATTGGCTAACATAAAGTCCACTGAGGGGCAAGAAAATATGTTCTGTTCACTAATCTAAAAGAGGCAAAGTTTTAAGTGAAGAATTATCTATTTCCTCCTTAGTCTGATATAATAT
ACTTTCCTTTTCATAGAGAAGTTTTGAAACACTCTTTTTGTATCTACAAGTTGACATTTGAACTGCTTTGAGGCCTATGGTGGAAAAGGAAATAGCTTCACATAAAAACTAGACAGAAGCATTCTGAGAAACTTCTTTGTTATGTGCGAATTAAACTCACAGAGTTGAACCTTTGTTTTTATAGAGCAGGTTTGAAACACTCTTTT
TTCGGCCCTCAGGAGTCATTTAGCTTTGTTATGTTGATTCAATGCAGTAGACTGATGACAGTGAGGAAGAGTTTGATAGTATGTGAAATACAGATTTACACATAAAACATTGAAAACAATTATAATTTTAACTGCTGTAGTCCCTGGTTAATTAGCAGAATATAAAGTCAGTGTAGTAACATGTGAAGATATCCACAGTAATGTTA
TTTCTTTTGATAGAGCAGTTTTGAAACACTCTTTTTGCAGAATCTGCAAGTGGACATTTGGAGCGCTTTGTGGTCTTTGGTGGAAAAGGAAATATCTTCACATAAAATCTAGACAGAAGCAATCTGAGAAACTTCTTTGTGATGTGTGCGTTCATCTCACAGAGTTGATCTTTTCTTGATGGAGCAGATTTGGAACTCTCTTTTTG
AAACTTTCTATTGATTCAGCATTTTTTAAACACTTTTTGTAGTATCTGCAGTTGATATTTGGAGCCCATTGGGGCCAATGGTGGAAAAGGATTATCTTCTCATAAAAACTAGATTGAAGCATTTTGAGCAAATTCTTTGTGATGTGTTCGTTCATCTCACAGATTTGAACCATTCTTTTGATTCAGCAGTTTTGAAGCACTCTTCG
CTAAAATATAGATAGTAAAAATGCCTAAAATATAGATAGTAAAAAAATATAGATAGTAAAAAAAATATAGATAGTAAAAAAATATAGATAGATAGAGTGACATAAAACAAGAATTCAGATATAGCAGTTGTTTTTATTTGTTTAAGAATAAATTCAAAATTCAGAATTATAATTGTATACTCTTATAAGAGAAAACAGATTCATTT
TATTCCCTGTGTGTTTTGAGTAGTAGCACCTTTAATGTTTTATCTATTTATATTTGTACAAGGCATATTACACATCTGAAATGAACACAGTACTAATTAGCATAAAGTCAATGTTAGCCTTAGACTTTACAGGTAAGTCTACAGAATACAGAAAGAAAAAATATAATGTCATATGTACTTCTTAAACAGTTGTATCAGTGGAAAAA
