# Supplementary material for: Poly(A)-DG: A deep-learning-based domain generalization method to identify cross-species Poly(A) signal without prior knowledge from target species
Source: PLoS Comput Biol. 2020 Nov 5;16(11):e1008297. doi: 10.1371/journal.pcbi.1008297 (PMC7671507; doi:10.1371/journal.pcbi.1008297)
Supplement: S1 File — These three datasets are produced by previous researchers and we use them in our experiments. (ZIP) [file pcbi.1008297.s002.zip › human/omni_polyA_data/negative/AATATA.txt]

ACATCTTTTTCTTCATTAATAAGATACTGAGATTTTATAACTCTTGTCATTTTGGTCACTTATATTTTCATATGGAAATATCGTATAATCCAGGGTTTCCAATATATTTGTGTAAAATTAAGAAAATTATCTTATCTAATAACTTGATCAATATCTGTGATTATATTTTCATTGCCTTCCAATTTTAATATTTGTTCTCTATTCCT
ATTCATTAATTTTACTTTATTATTTAAGAATATTCTTAAGAGTTGAAGGAAAAATAATATCTGTACATTATGGGTTACAATTAAGTATAAATAATACATAAATATATTAAAACTTACAAAGAATATATTTCGGAATCGAATATACCATGCTTCTGTGATGACAGTTATTTCATGCTGGTTGTCACAATTTTACATGAAAAACTAAT
AATGAATGAAATGTAAGAATCACACTTAAAACAAGTCTTTCATTTTAATGAATGGTATCTTTCATTTATATACGAGGAATTCACTTGCCAGCAGCATTTAAATATAGGAATAGTCTCGTCTTTTCTCTAGTGCCTTTTATAAAGCAGTGCGATTTCTAACTAGGTGTATTTGTTTCCCAGCTATTCAGTAACTACACTATAGGTAT
AATTCAATTATAAATTTCAGTAGAGGAAAGGATGAAGGTTAAAAAACACTATCTATTCAAATCCTTAGTCATGAGGTTGAATTCATTGAATCAGAGTGTGAATATATATCTATATTTGAGACAGAATGTGTATGTATGTGTGTGAGTGTGATTGTGTGTGTACAGTCATTAGATATTTGCCTCATGGACAGTGGAGGAAAACATTT
AACAAGCTTAAAAGAAAACCAAATAAGCATTTTCAATGCATAGAAATGCAACCATTTTTCTCCTTCTGTACTTTATCCATTCAAACATTGCTTGAAAAAAAATATAACTTTCAGTCTTGCTTTTTTATCTCCACCAAACTCAGATAATTTTGGTCGTTGATGACCTAAGCTAATTCCTATTTTAGAATGCTACGGACGAACGAATC
AAGATGAAGGCACACATTATGAAGTAGTTTCTGAAATTTCTTCTGTATAGTTTTTATGTGAAGATATTTCCTGTTCCACCATAGGCCCCAAAGCATTCCAAATATACAGTTGCAGATTCTACAAAAAGGGAGTTTCAAAACTGCTCAATCAAAAGTAAGATTTAACTCTGTGAGATGAACACACACATTACAAAGAAGTTTCTCAG
CATCTAGAATATGGAAATCTAAGAAGAAATGAAAACTAAAAATGCAAAATAAAATGTGAAAATTTATGATGATAAATTTCCCAAAATTCAAGAAAGAAGAAATATATCAGCTTTAAGTATCTAATGGAGACAAAGAGAAAATTCTAACACCTTCTAGAAACAGCAAAAGACCTATGAGGGCACAAGGACAGACCAACATCATAGCT
GGCCCACCATGATAATTCATAATAGTCTTCCTATTTTTCATCAGCATATCAGCAATTTTGATCCCATTTGCAACCTTATATTCTCTTTGCCATGAATTGTAATATATTATTTCCAGTATCTAAGAACTTGGATGTAAATATCTTTTTTAGGGAGTGGGGAACATTATTCTGTTTATCCAAACCCTAATTAACTGTATGTCTCAGAA
AATATAAAATACATTTTTATATATTAATATATATATAAATGGAATCCAAGAATTCCACTTATAAATCTATATTCAAACATAAATATAAATGTATACTCCAAATATAAATCTATATCCAAACAAAGAACGTGGAAGATATATTTGAATATATATTTCAAATATTGGTATAATAAATATACCAATATTTATATATTTAATATATATTA
CAATATTAGCAGAATACTACCCACAAAGTTTTCTAAGCCATATCAAACATATCAATATGTTTGTGAAATCAAAGCACAAAAATTCAAATTTCTGATATTTAATATATAAAGTGTATCTATACAATTTATAATTTGATAAATTTTACATGCTTATTCTTTCTCTGAATGTATTACATAATTACATGAGATAAATTAACTCATATGCT
AGAAACTTTCCTTCCACAGGTAGGCTAAATGGGTTTGGAAACACAAAAATTAATAGATAATGTATACTTCATAAAATATGTAGGTAATAATCAAGATAAAAATATAAAAGTTATTACCTTCAGAAGACCATCTTTATCAGGAGACTCTAAAAGAAAAGGGACATATATAATTGATTATATGCAAGCCTGACAAAGCCTACCAAACG
TGGTTATTGCCATTTGGTCTGTTTTGCTATTTATAACCAGTCTTAGGAGTTTTCTTTAAAACTCATGAAGAAATGAGAGTCTACACTAGCACACAATAATAATATAGATCGGTTGAAAGTAAAAGGAGGAAAAATGGTATGTTATGTAAACATTAATAAAAGAGGGCAGGAGTGTTATCTCAATACCAGCTAAAATTAATTTCAGA
ACTGTGCCTTGGTTCAGTAACCCTGCACTGCACGTATAGACTATAAATGGGTGTCTTGGGGAGCCACTTTGGTATTTCATTTTAATAGCTCAGCCTGGAGAATATATTTGTGAGTGGATCACATATTACAACTGATTTAAATTTTGACCCATAGAGAAATAAGTTTTCAAAAATATATCTGAAGCCTGGATACTGAAAAATATTTA
CATATTCTACTTAATGTAAGGTCTCATGGATTGTGTGATACCCCGCTATTTTATATATCAATAAGATAATTTTTAAAGTGCTACCAATTATAGTTATAATAATATAAGTGGCATTCCAATGTCAGAGGTATTAAAATGTGACCTACTCTTTAAGCCATCCTGCAAAGTAGGTGTAATTGTATCTTTTACCTAATTAAAATGTTTTT
CACCCACATAGGATAACTATTTTATTCTGAGGTTGGTATAGGTAGAGTTAAAAGAAATCTCAGAAGATTTTTAAATAAAACCTAATAATTACTAAATTTTAATATAATGTTTTAAAAATAACACAGGATATGTCTAGGTATAGAATTATTCATTTAGGCAGACAAAGAAAAGATGGCTGCATACATTGGTATATCAAACCAGTAAT
GCTTTGAATCTCTGAAAAGAGAGCGAGCATACAATTGTTAGACATCTTTACACCTGCCCTCATGTTATCTAATAAGCCCATTATGGAGTTTAATACAAGAAATATATAACAAAATTGTAGAACGTAGAAATATATAAAATCCGGGATGAGCCAGAATTTACCTTGTAACTAGAATTACTTCATTTATAATCTATAATGCTACAGAT
AGCACATTTCCTGTTTCCACAATATCAATTTTGGATAGAACAATAATTCGTGTTTATATTATTATTAATATGTAAATGTTATTTACATAGAACTATGTAAAATATAGCATAAGCCAGAATTGGTTAATCCATACTGTAGTAACAATCAACACCAGAATTTCAGTGGCTTTCCGTCGTGCAAAATCAGCTCCAGGTTCAAGTGACTC
AAAGACACATCAAAAAAAAAAGAAGACTACAGGCCAATATTTCTGATGAATATTAATGCAAAACTCCTCAACAAAATACTACCAAACTAAATTCAACAACAATATATTAGAAAGATCATTCATCGTCCAAGTGAGATTTATCCCAGGGATGCAAAGATAGTTCAACATATTCAAATCAATCAGTATGATACATCATATCCACAGAA
ATTCAATAATTTTCATGATTATTTCTCTAATTTTTGCAAAAATCTGGTTTTTCACCTATGAAAGCCAAATTCTGGATTCTGTAGCAATCTATCATTTGACAATATATTAGCTTAAATGATGAAGTGCTTTCTTAAATGCCAAGTAAACAGTGTCATAAAAAAAACTGCCCGTGTCAATCTGCAATAGAATCTTATACTAAGAGCTA
GTGACCTGTGAGACACTTTCAGCAGATGAAGCCTCCCTCCAAATGTCCTTGTCTTGTGTTTCTCGACTGGTAACAGAATTGCCTCCTTTTTGAAGCATGTAATATAGTATTGGGTTGGTTTTGGTCAATCTTGGAGAGTCTTTTTCATACTCATTCTTCTCCGCATCAGTGATAACCCACTTAATGGGTCCTTTCTCACTGGGCAT
ACTGTCCCCATGTCTAACTCACCTTCCAAACAATACTAAGAAGAATTAGTTGGCAATGGGTATTCTACTTCTGAATGCTTTCTTTATCCCTATTCATGAGAATATAGACCTTAACAAGACTCTGCCGACCTCAGACATTCTTAAAACAATCTCCTAAAATATGGTGTGAAGAAGTGCTAAGAATTTAACTCCCTGCTCCCTGACTC
TTTCGTTTGCTAATTGCAGTTAGTTATCAGATTGCACATGAACAGACAGAATGACATATGAGAAGTTCCAAGAACATTGTGTAACAGGACATACAACTGAAATATAGTTTTCTCACACTTGGTGAGATTTGAGCTCAGCAAACACAACTTATTCTGTATTCATTCATTAAGATTAAAATATTTAAAAAATCACCAAATTGAGAACA
GCTTGTTGGTGAGTTCTCAAGAAAAAAATTCAATCCCTTATCCATGTAACTATAGAGTGTGCAGTTAGCCACTATTTAAAAATCTAAGCCTCAGGAAGAAAATATATATTAAAATTTCTTTTATTTCAAGTAGAGGGGATTTAATTAAATTTGTATTTTTCAAAGAGATTTGGTTGCTTATCTCTATTCTGAAAATTCTCTTCAGC
TGGAAGTCTTAGAGCAGTTAGGCAGGGGAAAGAAATAAAAGACATCAAAATTGGAAAGGAGAAAGTAAAATTGTCTCTGTTTCCAGATGATATGATCTTAAATATAGAAAGCCCTAAAGAGTTCACCAAAAAACTGCTACAACTCATAAGTGAATTCAGTAAAAGTGTAGGACACAAAATTAACACACAAAAATCAGCACTTCTAT
ACAAACCTGCGTGTGCAGAAGTACGTGTGTCCCAGAACTTAAAATTAAAAAATAAAAAAAAATTTATGGTAGAACATGTGTGTAATTTTCAAATGAGCATAATATATTGGGGAAATGATTTTTTTTGACAAATATGTGATTTAAAAAAATTGAATATTACTGTTTACAAGACCATCATTAATATATATCCAGAATACTATGACGAT
TCCTGCTCCAAACTCGCTATGCTTACAAATAATTAGGCAGGAGGGGTTTTGTTGCCTTGTTGGCCACTTCTTAAAAGCATAGTATAATTTATTGGAACAAAATATAGTAATGCACTTTAAGGAAAGTTCTCTTATGTAAAAGCTCAATCTCAAATTGAATGAAGGGTAAATTTTTATTCGCAAGAATTGACACATTTCCAATAGGA
AATATATATAACTATATGTAAGCCAAATATATATAAAAGTAACAAATATATTTTACTATATATTTGAATATATAAATGTATTTGAATATATATGTATTTGAATATATAAATTTATGCAAAATAAAAACATAAATAAAATATATATAGTCAAATATGTATATATATAAGAATAACATTTCTATGTGATGGATCTTCTATTGCTGTCT
ATGAATGTGCGTGTGTGTGTATGTGTGTATACACTTGAATGTATATATACATATACATATATGTTCAAGTATATCAAATACATATACATATATACATTCAAATATATATGTATTTGAGACATATATATATCAAATCAATATAATGTGTATGTGTGTACATGCTTGCACATATATAGACAATTTGAGGAACCATAAGAACGTAAAAG
TTGTCCAAATATTACTGAATCAGTTGAGTTTTCTCTGTTGTCAATGAATTATTCCACATGTTTCTTTGGCTACATTTTTTTTGGCTTTCTGTTCACAGTAAATATAGCCTTTGTTTTTAAAAACTTCTATTATGAAAATTCCAAATATATGCAAATTAGAGAGAATAGCATAATGAACCTCTATGTGCTTATCACACATATAGGTT
TGCAGTACCAGGCTATAAACACAGCAGCAAAATCGTTCAGGAAAAGAAAAAGAAAAAGAATCAGAAAACAGAAAGCTGCTTTTGGTCATAATTGGATGAAAATATATGTAATAAAAACATTTCTATCGGTAGCAGGTTTTTTTAATAAGTTCTTCTTTTCTTTATAACTAAATTTTTGAAAATGCAGACATTTGGCCTTAGATATC
CAATAAAGAAGTTTGCACATCTTTGGTATTTTGCCAAGTTGCAGATATGAAACATCACAGGTGTACATGCTGCTATGAAAGTATTTTGTCAAAAGAATAAAATATATTTGTTACCTCAATGCACATTCTTTTTAATAATTAGACATATAGCATGTGGGCCTCCATTTATTATAATATCCAGGGCTCTAAAAATATTAGTGGCAGGA
ATTATAATGAAGTAAAATTATCAAATTTTACACTTAAATAGAATCAATAGGAAAACAGAAAGTTTATTAAATGCCTGAGAAAAGAGTATACAGAAAAACAAATATACATATTATATAATATATGTATCTACATACACACGTACAACATTATACTCACAAGCAACAACTAGTTAGAAGATATGATGGAAGATTCCATTTATGATGGC
TAGAGGCTATAATGAGCAACTATATATATATATATATATATATATATATATATATATATATATATATATATATATATATATGAGTATTTTGTCTTTTGGGAATATACACTGTATCAGTTCCCTAGGGTTGCAAAACAAATTATCACAATGAACAGTGAATCAAAAAGATGAATATCACAATGAATCAAACAAGTGAAAATATATAT
AAGCAGATGTTAGAAAGTATCTCTAATATGCCCGAGTTATGTGTGTGTGTGTTTTAAAATATGTATACACATCTGTTTATATACCTAAAACAATTATGGAAATATATACTATATATATATATAATTCCACATGGATATAAAACAGACAAAGTAAAAATCAACTACACGTCTAATATTTAGGAATTAAAATGATATCCCAAACTTCT
TTGGGATTAGAAAACCAGCAATTGTTTGTACTATGACTACATCAACTCCTACTTTAATAACAATATTTATCCTTTCCAGAGTATTTGTTGACCTCTATCTAATATAGGGTACTGTGCCAGTCATTGGTTATGAGGAGCTGAATAAGACAGAGACAGCCCTGGCATCATGGAACTTACTCAAAGCAATCTGGTGGGACAGTAAAAAA
CAGCTTGGCAACAGAGCAACACTCCCATCTCAAAAAAAAAAAAAAAAGAAAAAGATACATGGAAGGTAACAGGTGGAGGGAAAACAGGTTTTGGTAGGGGAATATATTTGTTTTCTATTGTTGGCATAATAAATTAGCCCAAACAGTGGCTTAAATCAAACCCATCTGTTATCCCACAGTTCTGTAGGTCAGAAATCCTAGTTGGT
TACTTGTTGGAGGTTGATTCAGATGTTTTATTTTTTCTTGAGTCAGTTTTGGTACATTTTTGTGTCTTTCTAGAATATTGTCCATTTCATTTAATTCATTAATATATAATTGTGAATTATATTCTTTAATTCTCCTTATTTTTGTAAGGTAACTAGTAATGTTCCGTCTTTCATTACTGGTTTAGTAATTTGAGTCTTCTCTTTCT
TGACGAGTTAGTGGGTGCAGCACACCAACATGGCACATGTATACACATGTAACAAACCTGCACGTTGTGCACGTGTACCCTAGAACTTAAAGTATAATAAAATATATATACATATAAAATAATAAACATGAGTCCTTTGCCACAGCTCAAGGTGGAGCTAGCTTTGATACTGAGCAAATGACGAGTTAATGGGTGCAGCACACCAG
AATACCTAACATACCAGAGTTTAAAAAATTGTCTGACTTGGAAAAATGTTTTAGGGAAGAGATGAAAAGGGAAGAAATAAAGTAGAATTCCTAAATCTAAAATATACAGATTCAATCAGTGGGGGAAAATTGTGTGTCTGTGTAAAGAGGAAGGTGGGGCCCAATCAGGAGCTAGAACCAGGGACCTAAGACTTTTGTTGTGGGAA
AATAAATATTTAATAATACACCCTTTGGAAGTATTATTATGGTCTCATTTAATTGAATAATAAACATTCAAGTTCTCCCCATTTTTTCCCAACCAGAGCAAATATATTTCTACTTTTTCCTGTCTGAAATGAATTTACTAAATATAGGAGTTTTCTGTACAATGAGAATCATATCTCAAGATAAACCAAAACAAACTGTATTTTTC
TTTACATTTTTGCATTAATTTTTGTCAGCTCACTATAACATTTCATGTTAATATTATGCTGGTTTCTTAATAAGTATTTCCAACTTAACATCGTGCTACAAATATAAATGCAGGTTTTTAATTAAACAACAGTTTTTACTGTGATATCACTACATTAAAGAGACCCCTTGCCCCACAGTTGCCTTCTTTTTTATATAAAAAAAATA
CACACCTGAGTCATTTATTAAATAACTCTATAACTAAAACACCTTGGCATCCACAATTTATTATTTTACTATTTTAAACAATATTTTATTTTTTATAAACAATATATTTTGGTGTATACTTTTCTTAGATAGGTATTTATTTTTAAATTCTATGCATGATATCTAGAAAATTGTTAACTCTCATTTTTTTAATTTTTACATTTAAC
CCTCATAGGAATGTAAAAGTAATGTAGAATAGTAATAAGAATAACTAAATCAAAATGTTAGTGATAATTAGAAATTATTAAGTTAAAGTTCTAATCATAAAATATAATGATTTGAACCTATGTTTTAATTTTATTATTACTGATTTTTTCAACTTTTCATGTCAAATACACTAATTATATCAGCATGTATACTTTTTAAATAAAAC
CAAAGTTCTCGTATCTATTGTAGAGGTTGTGAGGATTTACTATATATATATGTAAATATGATATATTTTGCATAATATATGTATTATATAATATAAACTAAATATATTAATATAAACTATATAATATATAAAATTATAAAATATATTATATTTCATATAATTTTAATTGTAATGCATAATTATATGAAATACAATTATAATTAAAT
TAACTCCAGTTCCTGTTTTGAAGAATGCTAATATAATGGCAAAAAAAATCAGAAAAGTGTGATTTTTCACTAAAAATAGGGAAAATAGTAAAGGCACTTAAATATACTGACATATTGTAATACAAATATCAAACACTTTCTATTAAGTGATATGGACAGCATATAGGAGGACATAATTCTAACATCCCTTGTATCATTAGTTAAGA
GGGAGGCGGAGGTTGCAGTGAGCTGAGATCGTGCCACTGCACTCCAGCCTGGGTGACACAGCAAGACTCCGTCTCAAAAAAAAAAAAATAGAACCTCAGAAATATAGCATTTAAAAAAAAATCCCTATTCTCACAAAAGACATCAAGGAACACTATAGTTTGTTTGAATATCAAGTTTATATCCTCATACATTCACAGTCACAGTG
TGCAGAGGGCACACTGTGGGACTTCTTGGCCTCCATAGTCACAGAAACCAATTCCTATAATAAGTAAATCTTTCCCTCTCTCTCCAAATGTATATATAAAAATATAATATATAATATAGTATAATATATAATATAATTATATAATATATACTATATAATTATATATTACATAATATACAAATTTATATATATATATAAATTGTACA
TGTAATCCCAGCACTTTGGGAGGCCGAGGCTGGTGGAACACCTGAGGTCGGGAGTTCCAGACCAGCTTAGCCAACATGATGAAACCCCGTCTCTACTAAAAATATAAAAAAATTAGCCAGGCGTTGGGGCAGGCTCCTGAAATCCCAGCTACCCGGGAGGCAGAGGCAGGAGAATCGCCTGAATCCGGGAATGGTAAGATCGCAGT
ATTGCTGGATTAGATGGTAATTCTATTTTTCTTTTTTTGTGAAACTTCCATAATATTTTTCCAAAGTATTTTTCAAAATGTAGACAGTTATATATACCAAAATATATGCATATATGAGTAGATATATACAGCATTGTGAAAAAGAGAACAAACATGGAGTGGGATCTATCTTACTTAATGTTACAAAAAAAAAGAGAAGAAGGATT
TTCAAATGCTATTTAAGTATATAATTCAAAGAACAACTCATTGTGAAAAAAATTATTTTTTATAGTTCATAATTCTAATGATATTAAAAATCTTTATATAAATATAATATTTAGCTTATAACTTGTTTCTGACCAGTACTAGTCCAGTATTACCTTAGAATAACAGATTATCATATTTTTTACACTTTTTATTGAAACTCTTTTTC
TATATACACACATCTATATATATATATATATATATACACATACACATATATATGAATAATTTATTCCAATAATTAAAAAATAATGAATTTGGTCTAGCTAAATATAGGTGCATTTTAGAAATAGATAAGAAATTGTAAAAATATCAGCCAATTGTTAAACTCACAGTCTTTGATTACCTGAAAGAATTCTGTGCCTGGCCGGGCAC
ATTATATTATATATTATATATAAAATATATAAATATGTATTATATTACATATTATATACAAAACATATAAATATATATTACATATTATATAACATATATAAATATATATTACACATTATATATAACATATATAAATATATTACTTATTATATATATTATATATAATATAATATATATAATATATAATATATTTATATATGTTATAC
ACTCAAAGGATAAATGCTTGAGGGGATGAATACCCCCATTCTAGATGATGTGCTTATTTCAAACTGCATGCCTATATCAAAACATCTCATGTACTCTATAAATATATACGTCTACTATGTACCCACAAAATAAAAAATAAAAATAAAAATGAATAAATACTTGAATGGATTCACCTAAAAAGAGCATTTCCTTTTAGGGAACACCT
AGGCCACACTTCCTAATACCATCATCTTGGTGGTTAGGTTTTAACGTATGAATTTTGGAGGGACACAAATATTGAATCTATAGCAGTATTCTAGTATGATAATATATTTAATTTCAGGATAAGGCATCTAAAAGAAATCATTAAAGATCGAATTCATATATTAATAGTTTGATTTTCTTACGGGAAGATAAATATAAGTTACACAA
TCAAAGCGCTTTCTTTTTCTTATACTATTCAAAAAATTTTTTTCAACTTTATGGATTGTAACACGTATATTAATACCTGCAATATACAGATACTGTATAAAATATATAGACGTGTTTGGTTTTATTTACAAAATTTGGTTGGTAATTAGTTTATTCATCAACAAATCGATTAACAAGGAGAACAAAAAGGAAAAGTTGTTTAGCTA
AGAGGTTGCTATTGTGCTTTGTTGATGATGGCCACAAATAAAAGTCTCACCAAGATTATGCAGAAAAATGTGAATGATAGTACAGTTTTAGATCATGTTAAATATAATGTTCTGTATTTTATAGCAGTAAATCTCAACGACACATTTGTCATCTGTATTTTCTCTTGAACTCTTTAGGTCACAATCATTCTATTTCTAGAATTTGG
ATTTATATTTAAAAGGTATACATTATTAGAAGTTTCTGCTTTGTGTATACTTATATAATTACTTATATATGAATATACGCACCCATATAAATATAAATTAAATATAGCTATATGCTTATTTAAATGACATGTTTATATAAATTAGTTACATTTATACAAATTATGTATATTTATACAGATATATACATTATAAATATTTGTATAAA
CTTCCTCAGCTGACTTCTTCCTTATTGAAACAGCAACTCAATTTCAAGTAAACACATCTCATTGCAGTCTGTGTATTTTCCTTGGTAATATAATTAAACAAATATAATTAAATTTCAAAATATTTAGTGAGAACATATGATTTGAAAATTTTGTGTCTGGGCAGGGGGTGCTCATGCCTGTAATCCCAGCACTTTGGAAGGCTGAT
CCCTAACTAGTTCAATAAGTATTTAGTGAATCCATTCTTGTATCAGTTATTGTTCCTGGACTGGTAGTATGGAAGCGATAAGGATTTTTCATGAACCAAAAATATATTAGCCATCTCAGACGTATTTACAAGCCAAGGTTTTTAAGCTTCTCTGAACTGTAAATTGGTCAGTGTTTTGGAGATTACATTAAGTCTTGTATAAAATC
CAAACAAAATAGATTTCAAAACAAAAACTATAAGAAAAGACAAAGAAGGTTAATATATAATGACAAATGTGTAAATTCAGCAGGAGGATATAATAATTTAAATATATATGCACCCAACATGGGAGAACCCAGATACATAATGGAAATATTATTAGAGCTGAAGAGAGAGGTCCCATCACAATAATAGCTGGAGACTTCAACACCCA
TATATTATATATTATTATATATTATATATTATATTATATAATATATAATATATAAAAATATATAATATATAAAAATAATATATACATATATAAAAATATAAATATATTTATAAATTATTATATATTTAATATATTATATTAAATATATATTATATATAATAACAAAATATATATAGTTTATATATAATGTTTAATATATCAAAATT
ACACATATTTCAATGTGTATTTTAAATACGTGTATTTATAATTTGTGTGTTGGAATACACATATTATTGAATGTGTGTTTGAAACATGCATACTGATTGAAATATATGCATTTATGTGTTTGAAATATACATGTTTCACTGATTGAAACATACACGTTTATAATAATCCATGTTTCTTGAGGATTTCAAATTATTTAACAATATTC
GCTCTTTGATTTTTATCTGACCTGTGTTTGAATATTGGCTGAGTTGAAAAAAAGATATTGACTATCTTTAATTTGCATCTGATCACCAGTTGAATAATGAAATATACATAAAATACATAGGCTATGCTCAATTGAAACTCGTTCAAAATGTGGTAGTTTGTTAAAGGATGTGTTTCTGGCAGAATGAGAAACATAAAACACATACA
TTTTTCAAACTCTCGATGTTATAGAATGACACCTTTAAGGTTTAGATAAAATTCCTTCTTTAGTCAAGCCCACTTTGGATACATACATACCTCCCATTATAATATATTCTTAAATACTATAATTAATTGTCTCCCAACTTCCCCTTTCCTGGTTTTCTACCATCAATCAGCATTATAGAGTGCAAATGATGTACATACAGCACCCT
AAATCAGCAGTTTTATTAAAGCATGAAATTAAATACCTCATATAGAAGACAAAAGCCTCAAGAGTTTAAAGATGGTGCTATTGACATATCAGTTCATTCTAATATAAGTGATTAGTAGTTGCATTTATATAAATGGTTGGAAGGGTCCGGTGGTATTAAGTGCACACACCAAATAATTCTATCAAAATTTTTAAATGTCTTAAGCT
CTGTACGGTCTGTGGAATTGTCACCCAATTGAACTTCTTTTTCTAAATATATACATGACCAAGCCTCAGGTAGTCCTTTATAGCAATGCAAGAATAAACTAATATAGAAAATTTGTACTGGGAAGTGAGGCATTGCTATAGCGATACCAGAAAATGTGGTAGTAGCTTTGGAACTAGGTAACAAGCAGTAGTTGGAACAGTTTGGA
CCTCATTTGACATTAAAAAAAGAAGTCTTTAAAATTCTCCTGTAAAATATACAGCCATTTTCTGTCAATTTATTTCACTGGTAGTATCAGTTTTCATTTAAATATATGTACAAATACATTAAAATTTTTCATAAAATAAATATTGCATCCCTTCTTTGCAGAACTTGTTCGTGGTATCCTATATGTCAACAGCATGTTTATTTGGC
TATTCAGTTAGGTAGGCAACAAGCTGTAGTGCCAGATGGAGTAAGTGTATTTGCAAATAAATTTTAAAAACTAAGTTACTTTTTATAATTAAATACAGAAAATATACTGATTTGCTAAAATAAATAAGATGTGATATATTAACACTTCACTATAAAGAATGCATACCAGAATATTCATAAACAGTAAATGAGTCTTATTAAGAATA
TTACAGAAATATTTACTTTTCTATAGAAATGTTGCAGAAAATCAAGAGGCAAACATTTTGCCTACCATTTCCAGATAGTTTAGTTGGTTCCTGACATTACAATATATGGTAAGATTGTATTGGAAGAAAAAAATCTACATAATGTTTTACAATAATTTTATGAGAAATTACTAATGAGAGCAGTGAGGAAGGAAAAATCCAAAAGT
ACAATTACAATGCCAGTTAATGCTATTACTATTTTCAAATAATATACCATTCTTCATCCATAAAATCTATTTGTGTTTTTTAGCTTTATTGAAGTATAATAATATATTAAAAAATTTCACCCATTTAACTTATTCATGTTGATGTTTGGACATGTTTTCTGTTTTTTTTAGGTTTGGCAAAAAAACGTATTACTTTACTGAGGTAT
GAATTACATTAAGTGTGAAGATCAATTTGAGAAGCACTGATATCTTTTCTTTGCTAAGTTCCCGTCCTTTTAATTCCCAGTGAACTCAAAAGGTAGATATAATATACATTAACACTTTTGAAAACATAACTTTAAATCTTTCACTTTCTGACTATCACTTCCCTTTCATCAATCATAATTAATCCTCTCCCCTATTCTAAAATACC
TAGTTGCACTTATTATCTACTGATTTTCTATGAGTGATGATGACAATTTAACTCTCTTATACTCCCACTCTCTCTCAATTTTTCCTCCCCAGATAATTTTAATATATTTCTTTTATGTGCGGTAAAACTACATTACAGTTTGAAACCTCTTATGAATATGGAAATATTATTGAGTAATAAATAAGTACTTATTGTTAGTCACATTT
CATTTCTATATATGTATTCTTTCTTATTTTGGAATTACAATATTTACGCTAGGTTTATTGAGTAAGTAAAATAATTAAATATTAGTTAAATTGTCTACTTAATATATATTGATTAAATCTGAATTTATTAGTAATTTCTACCATGTGTCTGGCATAGGCAACAAAACACAGGAAAGGCATGGTTCCTGCCATCAAACTGTACAATT
GAACCCCACACTGTCTCCCCACCCCCAAATTGTAATATGTATCTTCCTTCCAATTTTTCCCAAAGTAGTCTTTGACCATTTACTATGTAATAGGGTAGGAAATATAACAAATTTGGTGGGAATTCACTAATAGCGAATTGACAATCATTCCTGGTGATTTAAGAATATGGGCTAATGGAATTAAAGTACTCAATGGAGCTTTGGTT
ACATATTTATAATTATAGAAATATATAACATATTTATAATTATAGAAATATATAACATATTTATAATTATAGAAATATATAATATATTTATAATTATAGAAATATATCTAATATATATTTATAATTATAGAAATATATCTAATATATATTTATAATTATATGAATATATCATATATATTTATAATTATATGAATATATCTAATATA
TTATATATTATATATTATATGTATAATATAATATATAATTATATGTTATAATATATTATTATATATTTATATAAATATATATAAATATATAATATATAATAATATAATATAATATATATATAATATAATATAATATAATATATAATATATATTACATAATATATTATATAAAGATATATAATATATTATATAAAATATATAATATA
ATGGAATTATGCTGTGTCTAGACCAGCAGTTTTTAAAATGAAATAGAAACTAATAAAATTGAAAAAAAAAAGAAAAAAGAACGGTAAAAATAATTTTGTGAATATACACGCATACACATCTGTACTGTATAGAAGTGTAAAAACCGCTGTTCAATGTGGATTGCATTCAAAAGTATAAATCCCAGTGACCTAAATGATACCATTAA
TGTTTCTCTAGTAATAGGTTTCATGTGTGGTATTTTAAAAAACAATGTCAGAGACTGATTCTGGTTAAACAACTGCTGCTTTGGAAATATCGTACTAAGGAATATATAGAGATGCTCCTCTACTTACCATGGAGTTACATCTGGCAAAATCCATCATAAATTGAAAATGTTCTAAGTCAAAAATGCATTTCATCCACCTAACTTCT
TGTTCTCAATGCATTTTGAATTATAGTAGACCCAAAGGAAAGCAACACTTTACAACCACTCTGGGTAAGTCTCTATTTGTCCTATATACAATGTACATATAATATAATACTACCATTTATTCCATATATTTTAGCTTCTAGAAAACAATCAGGATCTCTGGCTTTAAGAGAAATGGATTTATTGGCAATAAGAGTCTGAATTATCA
TTAGAAAATGCAGTGTATTTTAAAGTTATTCTCAATTCTGCAATCTTTGCTTGAGATTCTGTTAATTTTTTTAAACTTCTGAGTTTTACATAGAGTAGTAAATATATCCTGGCTATATTATACCATTAAAATTGTAATATTGGAGTATAAAAATTAAAATCCTTGGGATCAGACACTAAATTTCATAATAAAATATCCTTCCTAGT
CTGAGAATCAAATCAAGAACTCAACCCCTTTCACAATTAGCTGCAAAACAAACAAACAAACAAACATCACCACCACCACAAACAGCAACAAAAACTTAGGAATATACCTAACCAAGGATGTGAAAGACTTCTAAAAGGAAAACTACAAAACACTGCTGGAAGAAATCATAGATGACACAAAAAAATGTAAACACATCCCATGCTCA
GCCTCATCATGTTTTCTTTGATTAATTCATACAAATTTTAGAAAAAAATCAGTATTAAAACTTGAATGTATTAATATAAATTTTCTTACAGGACAATGGAAATATATCACATGCAAGTATACAATCTGCACCTGATTCAAAAAATAGCTACATCTATTTCAGCAAAAGAGTAAAATAATTTGTTTTGGGAAAGGTTTTGTTTTTAA
CCAAGTCCTTAATCTCAATAAAGCTACCATCACCACGGAAGAGGCCTCTAACTAACTCCTGTGAGGCTTATTTGAAATTCTAGGCAAAAGGTAGTGTATAAATATAAGAAAGGTAGAGGAAACTCAGTCAAACCCCTATTGCATATCCAGTAACCATCAAAAAACAAAAACAATGAAAAACTTGAATAAAGAAGACAAACAAATAA
AAATATTAGAATTACGCTTATTCTCTTACATTCTATTACATTTTCAAAACCAATTTTTTCTACATTATGATTCCAATTTCAAATAAGCTAAATTGAGACAAATATATCTAATATGTCTAAATTCAGATATTAAGAAAAAGCATGTTGAATCAGACAGAACTATTTTATCCAGGAGACTTACATAAGACAATAGTTTGGCAGTTGTC
TTTGTTTTCTTAAAATCGTGTTATGACTTTTCATAAGCACAGTTGTTTTATGCTGTTAAATATATAAGATCAGTCCTTAAAACAGATCAAGATGTAACATAATATAGTTCTTTCATAACAGATCCTTACTAATTTTCTCAAGTATTCTCTGTTGTCCCTGCCATAAAAATTTTGGCCTAAAAAAAACGAACAGGTGGTGTGACAGT
GAAGGCAGTGTCACAGTATAATACCCAAACTATTGCAACATATCACTATTGTTAAATAAAGTACCTATAAAGTTGATATTTTAAAGGAAAAATAAATATAAATATATAAGTTTGGGTTAGTATTTTTCTTGTTTTTAGCACAATTAGCTCACTAATTTACCCTAAAACCCTTATGATCATTTATTCACTATGCCTTATAAGTGAAA
TCCCCATAGAGCAACCAACCTGTGAAAGATTACTCAGCCTGCAGATTGCACAAGCTCTCTCATACCAAACACAGTATCTCTACTGAGCTAAGCAGCAACAAATATAGCATCTGACATTTACTTACTTAAATCTTAAACATATGCCCACAGGGAGTTTCAAGTAGACACTGAATGAATACCTCGTGGTGGAGGTAGAGAAATGTAAA
AGAATTATTTGCCAGGGCACAGAATGGTATGTTTGGAGCTAAAAGACATTTGGTAAATTTCTGGCAAGGAACATTTTTATAATTAGTGACTACACTAAGAAATATAACTTTGGCATAATCCTAAAGAAGTTAGCAATAAAATATCAGGAAAAAAATTACTCAGGATAACTTCATGGCAAAAGATCTGAAGGTGCTTCATTTATTTT
AAGTCAGAGTGATACCAGTCTCGGAAAAAGAGTTTTAAAGTGTTCCTGTCTCAAACATCATTCAACCCATCAATTCCATTAATGAGCATATACCCAAAGGAATATACATTGTTCTATTATAAAGATACATGCATGCATATATTCATTGCAGCACTGGTCACAATAGCAAAGACATGAAATCCACCTAAGTGCCCATCAATGATAGA
ATTATCTGCGTTGTGACCACAGAAGAATGAAAATTATTTGCAGTTAGAATCAGGATCCATGAAGTTACACTTTATGTTCATATTTCTGAGTATAACATTAAATATATTTATTGCTCTTTTCTCCTACAAAAGGGGAAGTGACCCCCTTTTTAAGGACCTGCTTAAAAACATACAAAAATCCTGGGCAACTTTCTTGGTGTAGGAAT
CTCAACAGGCAATCCTGACATAATAACCAATTTTGAGATGCTTCAAAAATAACACTGCAGTAGTAGCCACTCCTAAAACAAAATATTTCCCCTTTCCTTCAATATATGTAATCACATATGACATATAAAATCTGCTTATTGGATAAATTTATCTTTAAAAGACTATCTATATTTATTAAAAGTTAAAATACATATACTCTTTGACC
TAAATTCCCAGGGGATAGGGAACACCCAAGATTCATACAACTTTGTGTAAATATGTTAACCATCTTGCATTATTAGTGCCTTACATAAATCTGATTTTAAAATATATATTTGCCCAGTAAATGAATATTTCAGTAAAGTTTAATAAAAAAATATAAGTATTAACTGGCTATTAATTCATATGAATTTATGTAGAAGTCTTCTTAAA
AGACTAAAACAAATTAAACATCATAATGAGAAATCATGTTCCTGTTTACAGCAAACTTTAGGCAATTTGGCACCATTTATTTCAAGTGGATAAATTCATCAATATACAGTATGCATGTTTATTGAGAAACATACAACCTGGTTTCTTGCTAAAACAATTCACAATTTATATTCAAAACGCATGTCACACACCACACACACACACAC
TTGCAGCAGGTAGGGGAATAATTGTCTCAGTTCTGAAGAGGGCATTCCTCAGCATCTACTGCAAAAGCTTATTTGAACTGCTGAGGAATACAGCACAATTAATATAAACCTAGGTTCTCTAACGTAGATTATGATGAAAGCCTTATTTTGAAGGAATACAGTTTCATTCAAAACCCATCAGCATCAAGCCCAAGATCTCTCATACT
CCATAAATCTTGACTTATATTTTTCCCTTCTGCTTCTAGGAGATAGTTTGCTTCTTATATGATTCCCTAAGGGAAGTTCCAGTAGCACATGGGGCTAAGAAATATAATTTGCTCTTTTACTATTTGAAATTCAAGTTATTAAACTACCATGGACTAGTGAAGTATGACCCATATCCATATGACCCACCTTAGAAGGAGTCATACAC
TGAAAACAAATTATTTGTTTTAACTGCATCAGGGATAATTAATTATTGGACAATTTGAGCTTTTTAAAATTTTGCTTTGTGGAATTTAGACTCAGAGTTAAATATAACTTCCCTTAATGATGACTAAATTAAACGAAATTACAACTGTCTTATCTACATGGATAATTGGGCCATCCACATGAGGCACTTCCAATTCTGAATTAATC
CAGAGGATTAGTATAAACACTTGCCCTTTTATAGTGAAAAAAGGTTAAGCTAAAATGAAACAAATTGCATTTAGCTTATCTTTTTAAAATTAGAAGAAAAAATATAAATGAAGCATTAGGTTTTTTATTAAAAACATATTTTAGAATGTTTCTTTTTCAGGTATATTTATTTTCTTCTTTCATTTGTTGACTTCACCGTGAACTTA
TCATAAAGTTGTAATAAACATTAAGTATTCCCCTTTCTCTTGAATATAAAACAAATATATAATAGGTCAGGTGTGTGTATGTTTATATATATAAATATATAATATATAAAAATATGTTTATAAATATATAAAAATATATGTTTATAAATATATAAAAATATATGTTTATAAATATATAAAAATATATGTCTATAAATATATAAAAA
ATGCCACTAAACACCTAAGGATTAAACAGCACTAGTAGTTAAAATAATGATGAATATTTGGCAGACAATAAGGGAAAAATGAAGCCACATTCTAGAAACAAATATATCTGTTTGTCATGGTGAATGCTATGAGTTTGTATTGAACTTTTCAGTGCCAAAACCAAAAGACAAATCTCTGTTCTTTAATTGAAACTGAGCTGTATTGA
TAAATACCACCTGCCCATCATCTAATGGTTCCCTGACATTCCTGGTGGGGACACAGGGGTGCTTCTCTTGCCCTGCTCATGTCTAACTCCTACTATAACAAATATACATTATACTTATATTTGTAATGCCCAACTAAAATCAGTATTTCACCACTGCATGTGGAATTCAGAAAGCTTACCAGCCTTTGGGTCTCTATCCTCCTTTA
CCAAAGTAATACATTATATATTCCTATTTAATTATGTATAAATATGATGGACTTAAAACATTAACTTTATTTCTTCTTATTTATGATCAGTTTAACTACAAATATAAGCTGTACCTTTGCATATCAAGTCCTATATTAAAAGATTATTCTTTTTGAGATTTAAAGAGCACATTTATAATATTTAATTAACTGTAGGAGGACTATTT
CTTATATAATATTATAAAGAGTTTTAATTTTTTGTATTGCCAAAACCAGGGGAAGATACACCAAAATACTAATTTCAATGTAAGTATTATTTTTAATTTCAATATATTTGCCCCAAGAGAGGGTGAAAATTCCCAGGGACATTACAAAGATAAAGGTAAGGCTAGAATAAGTAATATGTTAGGGATTTTATTGTATTTCCCCAAAT
ATGTAAATTACTTCGAAATTTTCTGCATCAGAGATTTGTCTCTTCTCTCCTATTTGTTTATTCATTTATTTATATTGCAACATATTTGTATGGACTCACAAATATATTTTTTAAGCTGGGGTTTATATTCAGTATTTAACACTATTTTGTTTTTCAAGGTGTTCTAGCTTTGGCCATTGGGAGCTATTTTAGTTGGCTCCTGTGTC
GAGATGGAGGTTGCAGTGAGCAGAGATTGTGCCACTGCACTCCAGCCTGGGAGACAGAGCTAAACTCCATCTCCAAAATAAATAAATAAATAAATAAATAAATATAGGAGAATGTTAGAGCTGAGCTATAACTAAGCTTTATGGTGCATGGTGCAAATGCATCCTGCTGGAAAGCAATGCTTGAAATTATGAGACTCTGGAGGCCA
TCATATTTGCTATATATTTGAAATATTTGTAATCAATTTGAAAAACAATGCAATAACTTTTATCAGCGATTAATATAACAGACAAATTTATGTTTTTAAGAATATAATATGATTGAGCTTTTAGCAAATCAAATGACTCACCTAATAATTTTTAGGGGCCTTACAACACAAATTATTTTCAACAACAGGTCCCTGAGTATAAAGAT
AATCAACACAGGTTTACAAACCCAGAGCAAAAGAGAAATTCAACACTAACAAAAAAGAAAGTTGATATTCCACAGGCAGGAATTCTTACTTAAAATGTGAAATATAACTATTACTTTTTCAAGAGGATCAAGCCCACTTGCACTGAAGCTGTGATCCCACGCCACACAAAGAGGCATAGAAAGGACCAGCAAAAACCATGGAAGGT
AACCATGATTTAAAATAGCTGTCTTAGAAAAAGAAAATAAAAGTATACTTAAATGTAGATGTCTATTTTTTAATGTTTTTATTAATTTGTAAATTTAAATAATATATATTTAAGAGAGCTAAGTAAACATATCATAATACAAATAGAATGGAATAAGAATGACCCATGTCAAGGCAGTGTGGCAATTTTTACCTATTCAAAATTGT
GAAGTTGCAGTGAGCTGAGATAACATCACTGCACTTCAGCCTGGGTGACAGAGTGAGACTCCGTCTCGAAAACAAATAAAAAATTAAAAAAGAAATGAAAAATATATTTTCTTGTCAAGCTTTTAATAATTTTAGCATTTTGAACCAGGTGAATGCATTATCTATTCAAAACAATTTTAACTTAAAAATAAATAAATGAGTCTTAT
CCAAGAATCCATCAATACTGATCCTAGAAATTATTCTGTTTCTTAAACATTAGAATGTTTTGTAAACCATGGATACAATCCATTAGTGGCTCATGATATCAATATAATGGACCATGACAGAATTTTAAAGAAATTGATTAAAATTTTTAAAATCAGAATGTATCACATGCAGGAAAATTTTCATAAATGCTGTTATGAATTTTTTA
TATTTTGAAAAATACCTACCGGCAGCTTGTATATCTTTTTTCCAAAACCTCTCCAAAGTATTTAAGAAGATATCTTCCATATATATCTTTTGTATATACAAATATATATATTATTTACATATAATATATATTTCATCAGACATATAGTATTTGTGCATCATTATTTTTGTGCATCACAGCTTTATATCTTATATATTTAAGATAAT
TGTACAGATAATTTTTAATATCTGAATATATTTTAACTTAAGTTTTTGTTGTTGTTGCTTAAATGAAGTAAATGACATTGGAAGTTATTATGTCACTTGAAATATATATATATATATTTCATATATATATTTCACACACACACACACACACACATATCTTCCTGAATAGCAACTAATCTTTTGTAAAGAGTCAATTCATCATAAAA
GTCAGTTACCTTCATGTGAAATTGACACCTATGTGTGTGTCTGTGTGTGAATATATATGTACGTGTGTATAATTTCAATTAATCTTTTTCAAATTTTCCCAATATAAAATAAACTTTATAGGGATTTGCCTGTCTTACTCTCTACTGTAACCTCAATCTCTGGAGTAGCACCAGGCACATAATAGAGTTCTTCATGCATTTGGGAA
TTTTAGTAAATTGAACCTGACAATATATAAGATCAATGATATACTATGACCAGAATTTATTCCAGTTATTCAAGTCTTGCCCATTACTTGAAAATCAATCAATATAACCCACCGTATCAACAGGCTAAATTAGAAAATCCATATGATCATATCAATTAACACCCGAGAAGCATTTGACAAATGCAACACTGATTTATGCTAAAAAC
AATGCTTGTGATTTTTGCACATTGATTTTGTATCCTGAGACTTTGCTGAAGTTGCTTATCAGCTGAAGGAGATTTTGGGCTGAGACAATGGGGTTTTCTAAATATACAATCATGTCATCTGCAAACAGAGACAATTTGACTTCCTCTTTTCCAATTTGAATACCCTTTATTTCTTTCTCCTGCCTGATTGCCCTGGCCAGAACTTC
ATGATGCTGGGATAGCTAGTTAGCAATCTGCAGAAAAATAAACCTGGACCCCTATTTTTTACTATATACAAAAATTAACTTAAAATGAATTAAACATTTAAATATAAGACCTCAAACTATGAGAAATCTGAAAGAAAACCTAGGAAACACCATTCTGGACATCAGCTTGGGAAAGAATTTATGACTAAGTCCTCAAAAACAATTGC
TAGTTACAGGGAGAATAATATCTGACTTCAAAGAGTTTGTATTGTCACATCATGTTCTCTTTACTGTATATATATATAAATTATATATAAATTATATAGAAATATATAAAGTATATATAAATTATATAGAAATATATAAAGTATATATAAATTATATAGAAATATATAAAGTATATATAAATTATATAGAAATATATAAATTATAT
ACAGATATATCTTTATTCTCTACTTAGCATTTATCAAGCCATTTATCACCATATGATAGACTTGCATTTTACTAATTTTGTTGACTGTTTTTCTCACTGGAATATAGGATATCTGTGAAGGCAGGAATTTCTTTTTTTCTTTAGGGAATAAAATAGATTTTAAAAAAGTATAATAAACTGGGGCCAAATAATAAAGAGCTTTGAAT
GAGACCAGAGATAATCCTATGAGTGTTGCAGTATTATTTTTTTTCTAATGATTAGGTTGCTAAGCCATTATGATTTTAAATGGATTCTATTTTTCAATTAAATATAGTTGTATTTTGCCAATTACATTTTTAAAAAAAGAAAATTTCTTCTCAGTTTCTGAAGTTGTAAAAAAGTAGTTGAATAATAATACTTCAACTATTTTGAC
CTGTCTTCATAAGAGAGCTCTTAATAAATAAAAATCAGACCAACTTTTCTGGGCTATTACAGAAAAATGAGCAAAAGAAAATAACAACTGAAGGGTAGCAAATATAACACCTCAAAATTTGACACTTTGGCATAAGGAACCTTTCTTTTCTTTTTTATTTTATTTTATTTTTTTTTGAGACCAAATCTTGCTCTGTTGCCCAGGCT
TTGAGTTTCAATGTTATTCTGAGTCTTCTGGGAGGCTCCCATCTGGGTTCCAAATAATCACCATTTGCAACATTTGTAGGTGAACAGACTGTTGGTTCACAATATAGAGAAAAGAAAGATTGTTCTTTTAATGTCATTCATGATATGTGGGGGCAAAATAATTTATTAAAAAATTCAGGAGTTCAATAGAGCACACTTTATTTTTT
GGAGGCTGCAGTGAGATGAGATTGCGCCACTGCACTCCAACCTGGCGACAGAGTGAGACACATCTCAAAAAAAAAAAAAAGTTTGCTTCCTCTGTCTGCCAATATAACAGTTTAAAACGAATCACAGATGAAGTAATGTAATTTTAGAATTGCAAAAGATATTCTTCTCTAGGTCTTATAAATAACATCTATGACATTTCTTACCT
GAAGCAGCTGTGCTTGGGATCTTTCCAGATCTTGCCCTATGTATCCTTCATCTGTATGTTTATTTATATATTTTAAAATATCCTTTGTAATACACTGGTGAATATAAGTGTTTCTCTGAGTTCTGTGAGCAGTCGTAGCAATTTAATCAAACTCAAGGAGGGGGTCATGGAACCCCAATTTATAGCCAGTGAATCAAAAAGCACAG
AAAAAGAAGGAAAAAGACATGCTCTTTTTTTAAGGAAAAAGAAAAAAAAAAGCATAAAGATTCAAAATAACGCTAAAAATTAAAACTAAGTAGGATTAACAATATAAACACAAGATTTGAAGAAGATGGACATTTCTCTCTGGAGTGAGCCACTGTGTGATCAATAGACCACACCTCAGTCCCTGTGACTGCAGAATACAGAGGAC
GTAATCCCAGCACTTCGGGAAGCTGATGCAGAAGGACCCCTTGAACCCAGGAGTTCGAGACCAGCCTGGGCAACGTGGCGAGACCCTGTCTCTACAAAAAAATATAAAAATTATCCAGGTGTGGTGGCATGCACCTGGGGTCCCAACTACTCAGGAGGCTGTGGCGGGAAGGTTGATTGAGCCTGGGAAGTCAAGGCTGCAGTGAG
AGAGCATTCTCTATTCAGTGGAGAGAGCAAGGTACAGAAACAACAGTGGACAGAGCATGCCACCATTTGTGTGAAAAAAGAAGAGAAAGAGAGATCTTTAAATATACTTTGTACTTGTGAAGAATATTTATAGAATACACAAGAAACTGTAACAGTAGTTGCCTCTGGGGGTCTGGGGGAAGGAGATCAGTTGTACCAGGGAGACT
TGGAATATATATATATGGAATATATATCTGGAATATATATATGGAATATATATCTGGAATATATATATATGGAATATATATCTGGAATATATATATATGGAATATATATATGGAATATATATATATGGAATATATATGGAATATATATATATGGAATATATATATGCAATATACATATATGGAATATATATATGCAATATACATAT
GCTCTGCTCCTTGTGCCAGAATATCATTAACACACATTGCTACCAAATCTTGACCAATGGTATCATGTTTATTGCATAGCTGGGCAATCTATGTAAGAACAATATAAACATCCACATTAGGGAATAAGTTCAAAATTGTATCTTATCCATTTGATTAGCTGCTCTTAACACCTAAAAACAAAAGAACACGAAATTCTGACAAGCTA
ATTTTTTTAACTGTCCAAATGATTAGTTGCTATTTAATCACAGGCAGAAAAATTTATTATGCCATTGTGAGACAATCTAAATTGCACTTTTCTCCTTGAAAATATAAGAATGAATTTGGCATCTATAAATTAGGGCTGAATGAGTGGCCCCAGCATGACATCTATTTTTAACCTGAATCATATTTTGACACATCTCCATTCTTTTG
ATATTCTTTGATTTGAAACCTCAGAAATTAGTTGATTAAGGAACAAAGGTACATTATTATTGAACTAGAGATTAATGTTAACCAAGGCACATGACTAACTAATATATAGCTGACAACTAGTAAGTTCACACAAGGTTGGATCTCCTATAATTATGTCTTCCCTTCTGCTCAGTGGGTTCATTTTTTAAATTTATTCGCTCATAGCC
CTGGTCCTGGACTTTTTTTTTTGTTGGGAATTTTTGTATTATTGTTTTTATCTTGCTACTTGTTATTGGTCTGTTCAAAGTTTCTGTTTATTCCTGATTTAATATAGGAGGGTTGTATATTTCCAGGAATTTATCCATTCTTCTACATTTTCTAGTTTGTGTGTGTAAAGGTATTCATAGTAGCCTTGCATGATCTTTTGTATTTC
TGGGATGACTCTCAGCAGATGATGGCACCTTGCTCTTGGACTTCCCAGCCTCCATAGCCATGAGCCGAATAAACTTTTCTTTATATATTACCCAGTCTATAATATATAAGACTACGACAACTTGATATTATTGATGTTGATCATAACAGCTAACAGTTTTTGAGTGTTAACCATGGGCTGGCTCTAATGTCCACTGCTTTATGTTT
GGCTCATCCCTGATGGCCTCACTCAGGGATGAGCCTTGGACTTTGACTGGCCCCAATAATTCACAGAGTCATGCCTTCATTTATTAAAAAATCCCTGGGGAATATACTGTCTTAGGATCTGGGGACATGAAATGTATTGTGCCTGGCCTCATGCTGCTTATGGTCTAGCAGGGTAGATGGGCATTAAGCAAATGCTTGTGAAGATA
CTACATGGAAATTGTCACAATAAGAAAATATTTATGAGATTAAATTGACTTAAGAGCAAAGATACATTGTTTTTTAAGTACCCTATCAAGTTATTTTCAGAATATAGACTGGGAATATGCCCTGGAAAAACATCCAACTATTTAAACCTACAGTAATTTACATTGATTTCTGTTGCCAGCTATTGCTGCTCAATGCTCAACATTAC
CCAGTCAAAAAAGGCTAATGTTTCCCTAGGCTTCAGTAGCTTCCCCTCCACAAGCCTGGGATAGATTAACTCTTTTCTGCCAATGCATTGTTTAATGTTAAATATAATATTTAAATGTATTATACTGCTCCAAACAAAAACTAAACAAAACAAACATCTTTTCAGTCATGAATCCTGGTTCATCCTATTCCCAAGGGTCCACCTTC
CTTTCTCATCACATTCTGTTCAACTGTGTGCAGATAGCTCGTGTTTCCCACCATTTGCTGTTGCTAAGTCAAAGTCCACACAAGGTATTTAGTTCTTATGAATATACATCAGAGCCTGCAGCATCAAATACCAGATTCTCTGCCCTTCTCTGATCTCTCTCCAGCTCTGCTTCTACACCTTTCTATTACTGAAGTCCCACAAATGT
GGACAAGTTGTTGAACAAATGAGTGAAATCAGTAGTACTTAAAGTATATGTTATGTAAGATAAAATATTTGCTCAATTCTTTTGGTTGTACAGCTTTCAAAATATAATTAATTTTGTTTTATAGATATGATAGGCAACAGACTGAAAACCATAATCTTTACTGTATTCTATGCATTCAAATGTGGTCACAAATATTGTGGACACAT
AAGAAGTATTTTATGGCAATGAGAATGAACAAACTATAGCAACAACACAGATGACAAGTCAGAATGCAAGAGGCCATGGTGTATGTTTCCATCGGTATAAAATATAAAACCAGGCAAAACTAAGATAGCGTCAGAAATCAGGACAGTGTTCCCCAAAGGGAGGATGCAGATGGGAAGGGACCTGAAGGTGCCTCTGACTGCTGGAA
TAAGAGAGGGAAAGGAGATTGGAGAGGGTACAAAGGAGATTTCAGCCATATCTGTATCATCAGAAATAGTTTTATTTATTTCATTTAAAAATCAGAAGCAAATATAACAAAATGTTAACAGTTAATTCTGGGTATCTGTGTATTAGTCTCTGTATTTTCCTAAATTATAAAAATATTTTTTTTTTAAGTGAAGCTTTAGATGCCAG
TAATATATTTTATATTATATATTATATATTATATATTATATATATAATATATATATAATATATAAAATATAATATATATAATATATTTATATATTATATAAATATATATTTATATACTATATTTATATTTATAATAATATATTTATATTTATAATTTATATTTATATTTATATTATAAAATATTATAACTTAATATTTATATTTAT
TTCATCAAATCCATGTCTACCTTGTCAATCTGAATAACTGAGAGAGGGCAGGTAGATATTTTACACCTTGAAGATTTGTTTTCTGGTCATGTAAAAATTAAATATAAACAAATAAAGAACAAAGCAAGAGAGACAGAAAAAGAAAGAGAATGAGAGACAAGGAAAGATTGTGTTGGGGGGAGAAGAGAAGGGTTTGCCCAGCTAGG
GCATTGGTGATGGTTGCATTGTATATACATGTCCCACAATTTATGGAACCATACATTTAAAATGGGTGTATTTTATTGTATGTGAACTATACCTCAATTGAATATATTTTAGCAAATGTCAAGTGGGTAGATCATAGTGGCCATGAGCTCAGGCATAGAAGCTGGGCAGGTGTGAACTTGACAAGCACAAATACATCACTTATGAG
TTGATGAGCTTCAAAAAAAAATTCCATTGCAGCTGGCAAGGCCGAAAAGGTACTTAATTTCAACCACATTTTTGGTACCCTAGGAAAACTAATTAGAAATAATATACAGAGAACAAGGTATGGCATAGATGCACAAGATCTTTGCAGGCCAGTGAGCAAACCAAAGATACGAGAAATCGTAGGTCTGCCAACCTTATCTTAAAGTA
AAAAGGTGGGAGCATGCAGAACACGGGGAGTGTTGATTGACATCAAGTTTCTGTTTTGCAAGGTAAAGAAGTTCCAGAGATTTGCTGCACCAACAATGTGAATATACTTAACACTACTGAACTGTAAAGTGGTTGTGACTACAGATTTTATGTTTTATGTGTTTGCCACAACCAAAAATAAAGATTAAATTAAAAAATAAAAGATT
ATGATATTCTACCTTGCAAAATATAATTTAAAATCTTAAAATTAAGCACACTTTTCTGGGCATGTTACCAAAATTGACATAAGAGAAAAATTTAAATGTGAATATATTACTAGCCACAAAAGAAATTTAAAATACAATTAACATATGTCAAAAGTTTCTTTCACAAATTTGAGGAATCAGGTTGTATCAACTCTTCTAGAAAATAG
AGAACAAAGTGTAACACTTACAGGAATACAAAAATATACAGCACCCAACAAGGTAAAAATTCACAATGTCTGACATAAAATGTAAAATTATAACACAGGTAATATATTAGGAAATACCCATAATGAAGAGATTTATTAATCAACCAACCAGAATTGGCACATATGTTAGAATTAGCAAAGACATGAATGCAGTTATTATATTACGC
CTTTTTATTTTCAGGAGTTCTTTTTGGTTCCTTTCTAAATTTGCTTGATTGTTCTCTCTAGGTATTTATTCTGTTTTCGAGTTTCTCTTTTATTTCACTAAATATATTAAATATAGCTGTTTTATATTCTTTGCCTGATAATTCCAATATCTGATTCTGATTTTTAATTCCACCTTCTGTTATTTCTTCATGCTCTCACTATGTTT
TATCGTTTCCTTGGTGTTTGTGCTGATGGTGTTAGTATTATTTTCAGTCTATGATTTAATGCAGAATTTTTCAATTAAATCTGAATATATATTTAATTGAAATATATATTAAATATATAGTAAATAATATATATATGATTTACTATTTTAACCACTTTTAAGTGTACAGTTCAGCGGTATTAATTACATTTACACTGTCGTGAAAC
GATCTTGAGTAGGAAAAAGAGAAATATTTCTATCACCATCTTTTGAGTGTTGGGATAAGGAGAGATTTTTCTACCTTTCAATCTATTATTTTATTTTTAAAATATATGGGAACCTGTGTAATTGTTATAATCAGAAAAAAAATACTAAGAAGGGCCAGCCGGGTGGCCAGGTACATGCAAGTGAGTTTTGATAGGGACTTTTTACT
ATAGTGATGAAATTAAATGCTAGAACATACCATTCGATAAGAGAAGGAAATTAAAACTGTGCATATTAAAAAAGAAAGGAAATTACCATTGTTTGCACAAAATATAACTGTATAAATAAAAAGTTCATGAGAACCAATGGAAAAACTCTTAGACATGGTAAAGATAATTCAGTGAAGTGACTGAGTAAAAAGTAAAAAGTAAATAG
TATATATAAATATAAATATATATATAAATATATATAAATATAAATATATATATATAAATATATATAAATATAAATATATATATAAATATATATAAATATAAATATATATAAAAATATATATAAATATAAATATATATATAAATATATATAAATATAAATATATATATAAATATATATAAATATAAATATATATATAAATATATAAA
AACAACCATACCTAGTGGAAAACGTTTAAAAAAAATATATATATATATATATATAGAGAGAGAGAGAGAGATTCTATGCCAGGTGAAGCAAGCAATATAAAATATATTTATAAATATATATAAATATATATAAGTATATACAAAATATATATATATATATATCCCTGGAAATCATCCTGAGAGGCATACCACAAATGTAGAAACAT
CTGTAATCCCAACACTTTGGGATGCTGAGACAGGTGAATTTCTTGAGTTCAGGAGTTCAAGGCCAGCCTGGGCAACATGGCAGGACCCCATCTCTACAAAAATATATATAAAAATTAGCCAGGTGTGGTGGCATGTGCCTATAGTCCCAGCCACTTGGGAGGCTGAGGCAGGAGGATCATTTGAGGTGGGGTGTTCAAGGCTTCAG
TTTTTATTTTATGTATTCATACCTTCATTGATGGTTCCTTCCATTAATTTTATGCCGACAATTTCTTCCCAGAACTGAGATCCATTAAATATTGTCCTCTAATATATATTGTTTTACATTTATCTTAAATTCACAGGCAAACTACCTTGGTATAAATTAGGGAAAATCTAACCTGATTCTTTTCCAGTGTCATTCAGAAAATAATT
AAGATTTTTTTAAGAGAAATGCATAGAAGCATTTTTCATTTTAATATGTTATAAACATAACACAATTGCTCAAAACAGGGTTTATTATTTAGAAGAGAAAAATATACTTGAGTAGAGACTATATTTCATACCCAAATCTACTTTTTCCCTCTGGGTCACAAGCTTTCTCTATTTGCAGACTTTCAAATTCAAGATAAATCATTTGA
TTTCCTGGTGTTCCCTGACTTGCTACTATGTTACATTAACGAATTGTCTTATCTAGGTTTAGTATCAACTTTTAATTTTTAGTAATAATAACAGTTTAATAATATAACTTAAAAATTCCAAATTTCTGAAATCTTTAATATTTGTAGCTACTTTTACTTTTTGTGACTTTCTTTTCTTTTGTATTTACAAACATTACATCTTGGAG
GTGATCCACCTGCCTCGGCCTCCCAAAGTGTTGGGATTACAGGCATGAGCCACCACACCCGGCCTGTAACTCTATTTCTGCTGAATGCTTAGTTATAATAAATATATAATAAATATAATATATAATATATAATAAATGTACAGAACCTGGGCAGAAAGCTTCTGGCTAGCCGTGAAAGTTGAGGTTTGGCCTCTGGACAGTCGCTG
TCTAAGGGGAAATATTTCCACCCAGAAATTATATCCAGCTAAGCTATCAATCAAATGGAAGAGCAGAATAAAGGCATTTTTAGTCATGCTATGGCTCAAAAATATATCTTCCTTGTACCCATTTTCAGAAAGTTACTGGAGGATGTGCTCCACCAAAACAAGGATATAAATCCAGAAAGAAAAAGACAAGGCATCCAGGAAGTAAT
CCGTATTCCTGTAACCCAGAAATACTCACTATGGATGTTTTACCATACTTTCCATGGGTTTATTTCTGCATCTGTCTAGATTTATTTTGGAAATTTTAAAAATATAGAGGAAAATAACATGGCAAACACCCAAGTATCCATCACCCAGAATTAGCAAATGTTAGCATTTTGTCCTATTTGCTTCAGTGCATTTTTAATGATAGAAA
TGCCAGGTTGGAAAGTAAGTCACAATATAGGGTTAAATAAAACCCATCTGATGAGAATTTATGGTTTGTAGAGCATGACTCCCCAGAACCCTTAGATAGGAATATAGGCAAGAAAAAAAATCAGAATTGAGTCCTCACGGAGGCCCCTCTCCAGAAGCCAAACAGATGCCAATGCTGAGCCTCCTGTATGGCCTGCAGAACCCTGA
ACAAAACCAGTCGCTGGTGCCAAAAAGGTTGGGGACTGCTGCTCAATAAGATTATCAGCAGATTGCTCATCAGAAACTAGAGGCCAGAAGGTAGTGGGCCAATATATTGAAATTTAAAGTAGTTTTTTCTAATTCTGTGAAGAAAGTCAATGGTAGCTTGATGGGGATAGCATTGAATTTATAAATTATTTTGGGCAGTATGGCCA
CCATACACATTACTGTCAATAGAGCAACAATGGTCTGGCATCTTCTCAAAAGCCTATAAACAATATCTTTGCATTGCTGAAAGAAGATAAACCACCACGAAATATAACCTTCAAAAATGAAGTTGCCAGCAAAGCTACAGTATAACGAACATACAGGAAGTTCTACAGGCCAGAAGGAAATGATTACCCAGGAAAATACAGAATCT
ATAGAGAGGAGTGAGCCAGACCTGTTGAACTTGGGATATTTTGATTGAAGGGAGGAAAGTATGGGAAATCTTCCTAGGAGGGCATTAAAGTTAAGCAAATAATATAAAGAAATGTCTGCATAACCAGGACAATCATCTCAGGACAGCATGGTCAATGTGTTCATTCATCTCAGGACGGCAAGGCCCAGGTGTTCATCCCTCTCAGG
AAGGGAACTCTGTTGTGGGGGACACCCCCAGCCCCATCCCGAAGGCTCTGTGCTCAGAGGGTCACTGGCCAGCTGGGCTGGCCCTACATTCATGCCCCCCAATATACACCTCCTGGGCAGAGCCAGGCACAAGGAACTGATTACGCCTAGCAATGGAGGGAGAGCAGCTCCGGCCCTCGGGGCCACACTTGGAGGATGGTGGCAGC
TAACTTAACAACCTTAATTGTGATCGATAGCATATACTCAGACATTAGAATTTTAGAAATCCCATACAACTTTGGAACATATATTAATATTATTCCCTAAAATATAACCTGAGGAATATTAAAGATCATTTTGGTAATCCCATGTACCTAACTGTGTCAGGTAATCCTGTTTACCTCTCTTCTGGGTGCTCCAGGGGCCCTCTGTG
GGGTTTTAACAAGTATAGAAAATGTATGACAACAATAACAAAGGCTGGGAGGGAGAAAACAGAAGTCAATGATCCAAAGTTCTTATATCACGCATCAAGTAATATAATTCATATTACTTGAAGGAAGAATTATGCTGTTACAGATGTACTCTATAAGTCCTAAAGCAACTATTCAACATAACAGAGTTTTACTTTAAATCTAAAAT
TTATTTAAATTTTTTCCTCTTCCAGGATAAAGCCAGTAAGTAATTATGTGAATGTTGTGAGGAACCAAAATTATTATTACTGAAAGAGAAAAAATTCACAAATATAAAATCCAATAGGTTAAGAGGAGCACTGTCATCTTAAATTTGAATTGGAAATGTTAACGTAATCTCATAACTTATTTATTCATTCTGATTGATTGATTGAT
AGACACACAGGAGAGTATTCCTGAGGGAGCAGCCAGCCTGGGGAACCGGATAAAAGGCACTGGAAGGTCTGTTTACCCTGAGAAGGGACGGTCTGACTCCAATATAAATGCCAAGTGCAGCACCTCAGATGAAGCAGCTGGTTTCTTCTCATGGGTCTTACAGATGCTGATAAAAACATGAGGTTAGTTAAGAGCAGGGGAAAGGC
CGCTTATAATCCCAGCACTTTGGGAGGCCAAGGTGGGCGGATCATGAGGTCAGGAGTTCGAGACCAGCCTTGCCAACATGGTGAAACCCCATCTCTACTAAATATACAAAAAAATTGGCCAGGTGTGTTGGCATGCACCTGTAATCCCAGCTACTTAGGAGGCTGAGGCAGGAGAATCGCTTGAACCTGGGAGGCGGAGGTTGCAG
CTCTACCCACCTGGAGTGTGGTTCCAGGAGATGAAGAGGTTCAAGCCTGGAAACTCATGATTTTGTACACATTTCCTTTCTGCATTGTTGGAGCAATGAAAATATACGTGGTCAAATAAAGGAGGAAAACGTGTTGCGGAGGTCACAAGGTTCCACACGTCATCCCTTCAGTTCCAATCTCTCCCTGGAACTGTGTGCTTCCTTGT
AATAATTTACTCCACCTCTAAAAAATAATTTAGATATTATAACCCTGTCTCTCTCAGCTATAAGAATCTTTTCTCTTTCATGTTTTTTTCATTGTGGTAAAATATACACAACCAAAAATTTACCATTTTCACTATTTGTAGCGAACAGTTCAGTGACATTAAGCACATTCACATTTTTGTTCAAATGTCTCCAGAACTATTTTATT
AAATATTTTACAATACGTGCTTTAACAACAACAACAAAAAAACTCAAAATTGATTAGAGACCCACATATAAAGTGCAAAACAATACAACTACTAAAAGATAATATAGGAGGAAGTCTAGGTAACCTTGGGTTTGGTTTTGACTTTTTAGATACAACCGCAAAAGTATGACGAATGAAAGGACAAATTAATAAGTTGGTGCTATGGT
ATCCCTTTTCTCTGGTACCCGTTATGGTTGACAATCAGTGAAGTTTTCTTGTGCAATTGCATGGCATTTAAACATTATTTTAGCATATTTTTGTGAACTAAATATACTATTTTGGAATTTGAATTTATCTTTTGGTGAGACATAGTAGCAAGGAAGAGGAAGTAAACAAAATCTCTCTAGTGAATTAAAATATAAAATGGTAAATG
CCCTAGACTATACAACGGCAGGCACCCAAAGATGTGAACCACACTCAGTACACCAGGCGACCAACCACTTTTCATATGAGTTTCTACTATGGTAATTTTCAATATAGTTTATTGAAAAGTAAAGGGCAGTAGTGGTCCAATTTGTGATAAGTTTCATGGGAAATGGACATCTTCACATCCCAAATATAAGCCCATAGAAAGATATT
CCCAGTGATAGTCATATTTGGGTTCAACAGAACCTTTACTGTGAACCTCAGCAGAAGCTGCCCTGCTTCATCCCAGGAACCAGGATCTCTAGTCCTGTGGAATATAAGTTCTCAGGGATAGGAAGCAAAATTCTACTAGTGGGTCACTAGGAGTTACACGGAAAGCAACCAATCCTACTTCCAAGATTTGGTTTCCAGACCCGTGT
TTAATTAAAACTGCTTCAAAACCTTATTCTTATTACATAAATATGTTTCTTTGTGAGATTGTAACATTTTCCTTTTGTAATACCATTTTAGGTTTTTTAAAATATATTCTTTCTTTAAAAAGAGACCAAAACCTGTCAAAAAAATACTACCGTGGAAAGCTCATAAATACTACAGTGTGAAGAACCCTGTGCTTATCTTCAGTTTA
ATTCTCCATCTCTTTGTTTTAGTTTACTGCTTCCATGTGCAATCCTAAGCATTCTTTGCTGGGGCAACTAAATGTATCTTTATTAGTGACTTCTAGTCCAAATATAAGAAACTGTCATGTTTTGTGGGAAAATAATTTTATAATCCATTTAAAGTGAAAGTTTATCACACAAATAGTACACTTATTTTCTAACCAAATACTTGATA
GGAAGTCTCCAGGGCTGTGGGAGTCTGGGATGGGGAACACATGTGCCCAAGAACTTTGAAAGGGAAAAGGTTTGTGCACTGTGTATGCATACTTACTACGAATATATTACAAAGTGCACGTCCACCCGGAAACCCAAATACACACAAACTCACAGGCCCGAGGAATGGTAAAACAGGCCCAATTTGCCAATAAACAGATCACCAGA
GTATTTTTCAGATATTTACAAAAATGAACAACATTGCATGTTACTTACATATTTTTATATTAGGATATAATTTATGTTTATTACAAATTTATGTTTTGAAAATATAAGTGAACCAAAGAAGAAGAGGGGAAAAAACAAAAAGCTTCTCTGCCATTGGTATTATAAGATATAGCTGTCAATATTTTTACTTTGCCTTTTTATTTATT
TGCCTGTAATTTCAGCATTTTGGGAGGCTGAGGCAGGAGAACCACTTGAGGCCAAGAGTTCAAGTTTCATATATCTCAAATGGTTATTTTTATAAAAGGAAATATAACACTATTTGAACAAATTCATATCCGTAAGTTATAAATTCTAATTGAACTCAGAAGTTTGTGTCCGATGATATCATTTGGGGGAAGTAACAAAAATATTA
GATGCCGGATGACTCATTGGCCTGAAAAGCTGATATTTTCATATGGTCTTTCCTGAGGTCCCATCATTTCAAGCAGTTTAAACTCAACCTCCAAACTGCCAATATAGCAGAAGCTCACCTTCTCTCTCTTCACCAAAAAAAAAAAAAAACAAAAAAAAAAAAACCTTTATATTTTAAAATTGCTTAAAGAGACAATGTAAGCCAAT
TTACAAAATAAAAGTTAAAGGAAGGTCTTGAGGCTGAAGAAATAATACCAGATGGAAGCTAGGAATTGCAAAAAGGAATGAATAACACCAGAAAAGAGCAAATATAAGGATAAATATAAAAGATCTATTATCCTTATTTTATGTCTTTTTAAATTTCTTTTTTGTGTTAAATCTATTTTTTATTTAAACAGCCAACAATGTGTTGT
ATATTATATTTTATATATTATATATATATTATATATATAATATATAATATATAATATATAATATAAAATATATTATATTATATATATAATATAATACCATAATATAATTTATATAATATATATAATATAATATATATTATATAATATATATTATTATATATATTATATTATATATATAATATAATATATATAAAATATAATATATT
TTTCCTTTATGTTTTGGAGGCTGACCTGTGAACACAAAAGTATTTGTTCCTAAAATCTGTACATAAAAATCTACAAGCCTGAGAGTAAAACTATTTTTAAAATATAAATTGGAGTAAGAAAACAGAAGCAGAAATGTGGTACGTGGGTGTAACTACAAAAGGGTAAGCCAAAAAAGAAGCTACTGATGATATTTTTCTATATATAA
CTCTAGCTGAGATGACAGAATAAGACCCCATCTCAAACGAAAAAAAAAAAGAAAGGTTACCCATCATATTAAAGTTTTAAAATAAAAGAAAAAAAATCTTAATATAGCCATCATTAACATTTTGTCTAATCTCCTTCCTGCCCTTTTTGAATTTTACATACTTGGAATAAAAGTATATGTAGTTTTTGGCCAGGCGTGGTGGCTTA
ATGCCACTGCACTCCAGCCTGCGCAACAGAGTGAGACTCTGACTCTAAACAAAACAAAACAAAAAGCAATTATTAACTCAAAAACGGACAAGTTATCAAAAATATAAGGACAATCTCCAGAACTAAGCATTAAAATGAGATTCCAAAATTTCCACTGGCACTATATTAGCTATAGCTATAAAAAACTACTTTCAAGGATAGCTATA
GGTATGTAAAATTAATTGGATATTCATATACTTATAAAGTAGATATATAATTGTTAAATGGTTAAGATACAATGTAACTTTTTTCTCTGATTAAAAAAGTAATATAAGCTTATTTTAATAAATTGGGAAAATACAGAAACATGCTGGAATTGCCTGGAACTCATCATTCAGCTATAATGACCATTATTTAAAGTATTTCATTTTTT
TATCCAGAATCACCTGTTGTGGACATTTTATTCCATTGGCTTTATCATTTGCTCTCTCTTTCCATACATACACATATACATGTATGCATAACATAGAAAAAATATATTTGTCTCCTTTGCAAGCAAGTTGCGTACACCATGGCCCTTTACCCCTAAATCCCTCAGAGTGTATTTCCTAAGACTAGGAATATTTATTCTTTTGCACA
CCTGGGTCTGCTGGTAGCTGCTGTAGAGATCACCTTTCCCTTCCATCTGTTAGATGAGAATGGTAAAGTCAGTGAGCCCCAGTGTCTCATTTGCTGTTAAAATATAAATATATTCATGATATGATGATAAACAATAGATCACATCTATCTAGATGGTAAAATATTGACCAACAATCTAGATGGTAAAGTATTGATACCTATCTAGA
AGGGTAACAAATTCTCAAAGAATACTTCTTTCCCCTTTTCCCAGAATCAAAACTGATACCTGTACTGGATACACTTTCTGGACATTTGTATTTGTGGGAAAATATATTTTGGTTCATCCTTTCCCTAAGGGTGCTGATCTTCGAAGACCCTAGTTTTATGTGAAGTCACCTAACCTGTCGGTTCACCAATAAAATAAATCCAAAGC
GAGGCTGGGGCAAGGTAAGTAACTAACTTGCTCACATGGCTAGTAACAAACTTCCTACAGGTTCCTCTACCTTATGAGATAGTGAGTACTCCTGCACTCAAATATATTGGGGTTCATGTTAATTGCATGAATTAATCCAGTCATCAATAACTCTAAATCTTAAATTTTGAATTTGGAATCTGAGTGAATGATTACCTAGCTATCAT
CGATGCCTTGGTTTCCCTGCCTGTAAATGGAGCTGTTGATAGTACTCACATTTTATGATACACATAAAATGCCTGTCAGAGTGATTGGGTCTGTATATACAATATAGGTTTGTGTATTAGTTATCTACTGCCATGTAACAAACCCAACACTTAGTGGCTTAAATAATAAATGTTAATTATGTCACAGTGTCTGTGGGTCAGAAATT
CTATGGAATCATGAAGAAAATTCAATAGGAGAGCAGGATATGTAAAATTAATAGAAATCAATAGCTTTTGTTTATATGTTAGAAACAAATTCAGTTAGACAATATAATGGGAGAAAAGACTTCATTTACGAAAGCACTAACAAAGATAAAATATTTAAAAATAAGTTTAAAAGAAACATGGAAACTGACATTAAGAAATCTTTTAA
TTTAAAACTATATATACAAAAAAAGAATTCAAGATGGATTGGATTGTAGCTCTAAATTTGAAAAATATAAAAATAAAGCTTCTAAAAGAAATCACAGGAAAATATATTATTTTGGACTAAGCAATATTTCTTAAGTAGGTCTCACAAAGTAATAACTATAAGGAAAAAATAAGAGACTTGAACTTTAATAAAATCAAGGACATCTG
ACACACACAAAGGGAATAACACACCTGAAACATAAATATTTACATAATAAGGTTATACAAAGGCTTTGGCTTATGATTCGGGAAACACTCTTTAAGGGTAAATATAAGATGATGTAATCTCATAATCTTTCTAATTATAGGATAAAACAATCTATGGTAGGTAATTCAACATGTAAAGAAAAAGTACTCTTGGACAGGAACTGTGA
GGGTACATGTGCAGGTACATATATGAATATATGTTTACAGGCTCATGTCAGAAGTGACACAGGTACATATTATATATAATGTTAATCTGTATTATATATTAATATAAAATTATTTCTGGCTCTAATGATACAAATCTTTCATATAAATTCTTAGATTATATCTGGTCTCTCTAAGAACTATCAATATGCTAATTTTCAGGCGGTTA
ATGGGGTAACAGCTGAACTAAGTGTTCAGAGTGAACACATCAAAGACTGTAGTCTTTGAGATACCATTTTTTCTATTCTGGGATGTCAAAGGTGGTTGCAAATATATCCAGTGCTTTCTGGGTGGCATTGTTTAGGATGCTGGCCCAGCAGATGGCCCCAAATGCACCTCAGCCTGGTAAAGCAGAGACCACATGGGATGACATAG
AAAATATTCTTTTATATACTTCTACCTTTTCATTTCTGCAGTGACTACAATATATGTACAGAGGTTACATATATTTTCAGTGGTCTTTTATCTTTAACATAATATATAGATATAAAATTTTATACATTAAATATGCTAGCCTGAATTGAACTAAAATCTAACATCTGAACTGCTCTTTCTTTTCCTTTTCTCTGGGTTCCTTTTGA
ATCACAAGCATGGAGTTTTTACTTAACCTTATCTTTCTTAGCTGTATCTCTTTCTCCAAAACTTAAAATTATATTCCCAACAAGACTAACATAATTACTCAATATACAACGTACACACAAACGACCCCAGAATAGCAATATCAATTCTTTTTTGTCTTTGGAAGAATTTATTATTTTTGTTCTTTTTTTCAAAAACTTTTTATTTC
CTAAAGAGTGAACATTTTAAGAGCTACAGAGAATAATCTTTTGGGTTCACACAAATCATACGCAAAGTAATCACAAGTCATGTGTCAATATCCTACAAACAATATAAAGAGCTTTATGGACCATCCTAATAATTTCATACATTTATATGTGTCCATGAAGAAATTCTAATAGCAACCTCAAACACCTTCTTCTTTTGACGGTGTTT
CTGAGGCAGGAGAACCGCTTGAATCCGGGAGGCAGAAGTTGCAGTGAGTCGAGTTCCACCATTGTACTCTAGCCTGGGTGGCAGAGCAAGACCCTGTTTCAATATAAATAAATAAATAAATAAACCCCAAAGAAGTTATGAGGTACTTCTCAAACTTTATACACAGATATATCACCTGAGTGTTAAGACGTAGATTTGAGTTAAGT
TAACTTTCGTGTGTAATAGTATATAATTATGTGTAATTATTATATAATTATAATGATGATATTGTAATTATTATAATATAATTATCATATAATGATATATAATATATTAATATAATATATAGCTATATGATATATAATATATTATATTAATATATAATATATTATATTAATATATAATATATAATGGCATAATATATTATATTAGC
TATATCCATATGTGGATATATGGATATATATGGATATACATCTATATATGGATATATGGATATTTATGGATATATGTATATATCTATATATGGATATATGAATATATATGTATATAGGTATATATATGTATATATTTGTATATCTATGTATATATGGATATGTATGTGTGTGTGTATATATATGGATATATATATTTATATGGAAT
TCTTTTCTACTCTACATAAAACTTGAGTTATTTAATTGTCAGTATCCACCACATATTTAATATTAAATAAATATGTACCTGTTAATTAGATATACTTCTAAATATACAAAATGAAGAAAGGAAGTGGAATGATATCATCCTTAGTGTAGAATAGTAGATTATTATCAGCCAAAGAAAAGGGAGGAGGAGAGAGAATCACTGAAACA
ATAACAGTGTCAATTGTGGAAATTTTTGCCCTTATTTCAGTATTCATTAGCAAATTATATGCATGATTTTCACAGTGATGGTAAGACCTGTGAGAGTAAGAATATAAACATTTAACAGGACTCTTAAACTGAAGCGATCAGCTTACACAATATAAGAATAAAAATATGATTTAATTTTCCTATAGCAAAATGTTTACAGAGCTATT
GCTAAATGGTAAGTTCAGAGAAACGAACTGTATTTTAAAAAATTGTTTTAAAATTTTCTCATTATATGGTAGCCTATGAATGGATGCATTTTCCTTGAAAAATATAATAAAATATTTTTTCATCATGCATTCCCTAAGAACAGAGCCAGATGAATCTTATTTTGAAAAGTGACAAAATGCTACTGAGGCATGACTAATGAAAAATA
CTTTTGTAAAACTTGCACCAACTTCTTTTTTAATAGCAAAGTCTATGCCAAAGGGGATTTTTCATTGCCAAGTTGAAGAGTAACCTAATTTAGTTACAGTAATATATGTAACATTTCCTGCATGTGATAGAAGATTAATAAATATTATTTAAATGGAATCTGGATCTCAAGTGTGAATGATAAGAACTATATTTGAATTTAGATAG
GAGACGGTTGGAGGTCTGCAAGGTGTCTGCCACAGGCTTCAGCACACACAAGCTGAAATCCATGAAAATCAAAGAGCCCTTGGAATTAGTATGGACACTGAATATATCATGATTCAGTTTGTGACATATGTTCTGTAACTGACACTCAGCAAGGGCTTCTCAAATTTTAATGTGCACACTAACCACTTGGGGATCTTGTTAAAATG
TGGATGGCATTTCTCACTAGGCTTAACCTGGTATGTATTTAGGTCCCGGTTGCATAATTTAATGGCCCTCCAGGACTGCCTTGGCAAGTACCAGGGTAGAAATATATGCTCCATAAAAATGGATATAAAGAAAAATAAAGACCAGTAAAAATATTTATTTGTAGAGAAACTTTAGTGGACTCAGGAGTCGGAAAAGGTCTGTGAAA
TATTTGTAGAATGATATTAATATTCAATACAATTTTATGTATTAATTTAGCTAATTTGATATTTAATTATCTGATGACCGTTCTAAATTTGCAGAATTAAAATATAAATTTGAAAGTGTGTTTAAGCTCTTATTTAATTCCTACCAACATAAGATTAATAGGCACTATTTTACATGGTTGTAGAGGGCAAACTGCCCCAACCTTTC
GTGGGAAGATAACAAAATATTTCCAAAATCAATTTTAGAAAAGTGTTTAGAATAATTGGAATATTATAAAAACACTGAAAAAAGTGTCACTGGTTTTTAAAATATAAGAAAAGCAAAGTATTGCTCTTAGAAGAATTAAGTTGTGTTAGATGTTAAAACATTATAAAACATTATAAAATTAACAAATTCATAAAAATTAGAATAAT
TATTTATCACCTTATTAATTCCTGAGTTAAATCCGACACATTTATTTTATATTGTATGAAAGTTGTAATTTTATCCTCATTTAAAACGTATTCTTTAATGAATATAAACAGCAAACTTACGTGATTCATTGAGGAACACATCTGAAATTCAAACATGTTCCTTTCCTTGCAAGTTTTCTCTCCAAGGCCAGAATTGCATCCTTCCT
AAATAGAAGATAGAAATAAAGCAACTTTGGTAGATATTTAATGATAAAACATTTTAAATAGAACCACCAGATATATAGTTTGGCTAATTCTAAATTTTTAAATATATTTATTTTGTTTTATATCAAGAACTGTTCCAGAGGAAGAAAGAGAAGCTAAATTCTACCGGGTTGTAACTTGTTCCTTATTGGCATTAAAGAGATTACTT
GAAAGACCCATTTTCTGTCCTAGAAACTGTCGGAAGGAACAACCAACAGCCTAGGGAATACTTGGGTGCTACCAACAAAACAGAATAAACTAAAAATATAAATATACAAAATAGTGACCCTGGAAAAAACTTAAATTACAATTTGAAATTTATATTGAAGTGCCTTTAATATTAATTGTTATATCCTAAAGGAACAACCAACAGGC
CCCATGTCTGCAGCTCTATGCCACTTCATTCTCAAGAGGAAGAGTCTACTTCCCTTCCTGCTGAATCTGGGCTGACCCTGTGTCTTCATTTGACTAGTAGAATATACAGAAAGTAAAAACATGTGATTCCAGAGGTAGATTTTAAGAACCCTTGAAGCTTCCATTGTTGAACTCTTGGGACCCAGCACCATGTAAAGAAGCTTGAG
AAAGTGCTGGGATTACAGACATAACCCACCACACCTGGCCCCAGTGACAATTTTCTAATGGACATTCTTTTAGACATAAAGTCTTTCTCTAAATTTTAGGAATATACTAAGATTCTTTTCTCAAAATAATTAACTCATGAATAAAAAAAAGGTGATCTATGGGTGATATCGTTTGGCTATGTCCCCACCGAAATCTCAACTTGAAT
ATATTTTTCAATTATACAGACTACTCCAATAGCATTTTTGGTTTTTGATTATTTTGTTTGTCTGTTTGTATAGAATATAGTTGGACCAGAAAAGGTATCCAATATAGGTAACATTTATAAAATTAAAAATAATGGTCAACCCAGCAATCCCATTACTATATATCTCTATCTCTATCTCTATCTATCTATCTATCTATCTATCTATC
GTTTTGGGTGCTTTTACCCAAAGAGAAAGAATTAGGAAGTAATCCTACAAAAATGCATTTTGAAATCTTTCAATTTAAGATTAAAAGTAGCTATAGTAATAATATAATAATAATAGTTTTGATATTAAAATTGTATTTCTTGTATATTAAATACATAGTTCAACATGGGCACACAAAAATAATCATTCACTTATATATTTATGCAT
CAATTCTAAAATTCATATAGAAAGACAAAAGACTCCAAATAGCCAAAGAAATACTGAGCAAAAAGAACAAAGCTGAAGGCATCATATTATCTGATTTAAAAATATACTACAAAACTATAGTAACCAAAACAACATGGTACTCTCATATAAACAGACATGTAGAACAAAAAAATAAAATAGTAAACCCAAATATAAGTCCACACAGT
GCTTCTCTTCCTTCTCTCACTCTTCCCAGTCCTCTATTCCATTTCCTGGCATCATATACAATCCATAAGCAAATTCTCAGGCTCAGGTTTCTGGAAAAAAAATATAACATCAGCAGGACAAGAAAACTTGAGAAATATCTGGAAAACAGCAGCTGGGGTTGGAAATGACAGAAAATGAACAGAGAAATCATTTGCCCATGATGTCC
CTTTGCAAAAGAATTCTCTCAAATGTCAGGTGAATGTGTATTCATGCACAGGGCAGTGGTTCAGTATTTACTAATTATTAGCAAGCATAATAAATGTATAAATATAGTAGATATATTTAAACTTTATTTTGAACAACTTTTAAACTTAGAAAAAATTGTGTAAGTAGTGAAACTGATTATCGTGTTTTGAATATATACACATATAC
GCTTTGCAAACAGAAATGGGAGGCAATTTGGAAGGGACTTATAAAGCTTTTAAGACACAGGCAATGTGGTAGTTCTATTCACTTAACAAATATTCTTTAAAATATACTTTCTAATATACATTCTCTGCAGCATTAATGATATCTTCCACAATACGATTAAATTAAAAAATAAAAATTATTTTAAAAATAATTTCAAAATAAAATTA
GTTTTTCTGGGGAAAAAAAAAGCAGGGGTTAGTACCAAGAGGAAAAAAAAATCTTATTAATGTCTTCTCTCTATTTCAATAAATGTATATGAATACTTCAAATATATTAAAATAAAATATGCCCTTCATTTAACTAAAGGATGAATTAAGAAACTTCCTCAATAATTTCCCAAATACAATTTAATATAAAATACATTAAGTTCAAG
GAGCTAACTGGCCTGTTTACAGTAGATGAGAATCTTTGACCATGATGTCATTAACACTGTCCTTTAGTAGTTTAAGGGTCATGGAGTGTCCAGACTCAACAATATATTGATTACTATTATTTCTATTCTGCTACCAAGTGTTCATGTCACCTTAAGGAGTATCTGTGTTTCTCTGCAAAACAAACTCTAAAAATGTTGTTTCCAAG
GGGAAGGCCACATTCCTTTACAGTGCTCCTTCCAATACATACAACCAGAGTGTTCTTTGTTTCATTTTTGGTAATACAAACGAATGTCATTTTTTTAAAAAATATAAATATAAGGGGTACTAGTGCAGTTTTGCTTCATGGATATATTGCATAGTGGTGAAGTCTGGGCTTTTAGTGTAAGCATCACCCTAAGAATGGATGTCATT
CAAAATTAAAAGTTACCTAAACAAACAGAGGGACATACTCTGTTCATGGAATTGAAGGACTAAATATATATATATAATATATATATATATAAAATATAATAATATATATATAATATATATAATATAATAATATATAATATATATATAATATAATAATATATATATACACACACACACACACACACACACATAGACACCCACACACT
TAGTACCTGTACTTGCAGATAAGAAGCTTACTATATCATTATTATAAGTAGCATATATTACTTTCAAATACCTATATTAGAAAGATATTGATCTGACTGAAATATAACCTACCTGCCAGTAAGGTCCAAAGGCTGAATTTGTTTTGAATGAGTTCCTTGATCTTTAAGCACTGATGATTTTCTTATATATGAGGATGCAAAGCATT
AACTTATCCAAAGGTAATGAAATTATAAGAAAGAAAACTAAAGACTAATATCCCTTATAAACATAGATATAAAAATGTTAACAATACTTCAGTCAGTTGAAATATATTAAAAGAATAATACATCATAATCCAGTGTGGTTTATCCTAGTAATGTGAAGTTAGTTTAACCTTAGAAAAACAATGAGTCATCATATCAATTGTCTAAA
GATGTGTTTTAATGTATAACAGTGCGTGGTGTGTATTAATCAGTTGGAGTTGATTGACTGCGTTTTATTGTTTGGAACATTCCTGCCCAAGGGTCAGGTAAATATACAAAATATACAAATAATACAGATTTTTAATACATAAATATCAATTAAGTAGCATAATTAAATAATACATTGTTATAGTTGTACTTAATGTGTATGTAAAT
GCAATACAGCAAGACTCCATCTCCAAAAAAACAAAACAAAACAAAAAAAAACCTTGTAACCTTGTAGACAGATAGATTAAATATGACAGTTTCATCCATTAATATACATTTCATTAAAAATTGTCTTAATGTCAAGTTTTTTTCTCCTTGTCTGGTGGACACTGGTATTATCCATTAGAAGCTATGGCAAATGTAACTCTGAAAGT
AGGTTGAATGCTTATTTGATATGTTCTGGTATTCGATAGAACAACCATTCTAAGAAACACTAAGACAACGTGATATAAAGATTTATAATGGGAAGATCAAAATATATTTACTTACAAAATAGAGCATCACCTTTTCTAAAGGGCTTCTGATCCTCTAAACTAATTTCCAAATATCTTTTAGGTCATTATATTGAAAGCAATGCAAT
AACTATGGTTCAATGTAATATTTTGGAGAAAATAATTAGAAACATTAAGAAAATAATTTTTTGGTCAAAGGTGTAGAAAAAATCAATGGTAAGGACTTCAAATATATGTATGAAAAAAATTGCCTACCCTGTTGTATTAGAAGTCAATTTTCTAGCTTATCATTCCCTCTCATTTTAAAACTGCTTTTCTTGATTGTTATTTTCTT
ATAAGTAATGAATCACCAAAAAATACTTTCTTAAAATCCAGCAGGCAATTTTCTTTATATTTTTTCTAAAATTGTGACATGCTTTTCCTGTACTAGAAAAAATATAAAGATGTATCATTGATAAAGCTTAAAATATGAAGCCAAAAATAATGAGCCAAAAATTCTAAGTAATTGAAAATACCACTTATACTGGTACATATATTTTT
AATTCTAGTCCCATGATATATTTCTAAAAAAAAATTCCTGATATACTACAATATGACATTTGAAAATATAACAGTATCAGTTTTAGGACACTTAAACTAAAATATACTTAACAAACAGCACACAGAAAGACTGTGAATGTTTCATAAGAAAAGCAAGTAGAAAAATTTGATGGACCACATAGGTCCAAGTCAGAATTATTTTTGAA
ATAATAGGAAAATAATTTTGCTGATTCAACTGTGTTGGTAATTTTAATAATATTGAGTATCGATGTCCAATAGATGAAGCCTTAGCATTAAGACTACAATAATATATTGTGAGATCCCATTCATTTGTTCAATATTTAAGAACTGGGAAAATTGGGTTAAGTGAAAATGAGTGGAGATAATCATTCCTCCTCTAAATAGCTCTTAT
TTATCTCATTTAATATCTCAAGAATATCCATTTAATTATCTCAAGACAATCAAGAAAATAGAGTCATTATTCCCATTACACAATAAGGCATAGATGAGTAAATATAAGTAAATAAAATAAAGATAGATGAGTTGTCACTGACCTAAGATCACACAGTTAATGAGTGTTGGGACTTGGGCCCCAGAAATAATGTAGCCAGCCACTAT
AGGTTTTAGCAGATGTTAAGCTACTTTGGGGGAATGTTTGGTCAAATATGGGTCTCAGAAGAAATAATTATTTTGGGCTTTAACTGCTGTTTGTTTGGGTAATATAGTTTTAGCAAGAAGGTTGGGTTAGAGGTTAAGATTATGCAAATATCAGAGTGGGAGGACAAGCCATATGGACCAAAGTCAAGAGGAAGCAGGTAGGTGGC
ATCTTTGCCAATGTTGTTCTTTTAAATTCTGACTCCCTTTTTCACGAATGTGCTATAATAGCCCTATAGTAAACATTCTTGTTGTCCCCTCAATTTTAAAAATATAAGATGATCCATAGGCTCTTTCTCATTACAAATTAATAGTACCTTTCTCATAGAACCGTTGCTTAATAGTCATTATTTTTGAACTGAGTGAATGTTTCCAT
GAAATACAGAGTTAGTTTTCTGTGAGCCTCTAATCACAAAGTTTTCATCAACTGATTAATACATAACTTATGTATGTTTCTCTTTAAAGACACCTTATCTAATATATATTGTTGAGTTATTAACATCAAACTCATGACCAACAACTTATCATGCCTGAATCAAGCTTATGTAACATATTTTCTCCATAAGGCACACACAGCTTTCT
ACATCTGTAATTGAATAGGGAAACAAATAACGTAGAGTGTACTAGCACAGAAAACAAGGAGGGGCATAGTTATTCCCAGTGCTAATGAATAGATCTCACAAATATATCAGAAAGGGACATTACAGTATGCACAAATAAAAGAGAATCAATAATATTGTTTGTTGACAAAGAATTAGGAAAAATTATAAATGGAGTTTAAATTGGTA
AATATATTATATATCTCATATATAAATATCCATATATAAGAATATACATAAGAGTGTATATGGATATTTATATATATAAACATATATCCATATAAATAGGAATATAGATAAGAATATATATGGATATTTATATATAAGATATATATATATATCTTAACCCACTGTGTGGGTGATATATATATACATATATATATATACACACACAT
GTTCTAAATTTGGCTATTTGTTCCAATAAAAGAAATGTATATTTATTTCATACAGTACAGAAAAACAAATTCCACAATGGTTAAAGTATACTCATATATAAATATACAAAGTAAGTTAAAATCAGCATAAGAAAAGCCATATTACAATGTGTACCTTATGCAGTCTGCCTTACCAATAAGAGGCAAAATAGAAGAAATGCAAGATA
GCCACTGCACTATAGCCTGGGTGACAGAGTGAGACCCTGTGTCAAATAAATAAATAAATATATAAATAAATAAAGAGCAAATATGTCCAGTGCCATTGAAAATATATTAGATATGAATAATTTTTGTACTTGTGTTTAATTTTGTGAACATGTACTGTTAAGCAACAGACTCAGGCATGTTCTAAAGGTAGTTTTGTGTTATGCAT
TGAAGGAACAAATAAAATATTATAAAACATTGAGGTTTTAGCTCTAACATTCAATGAACAAAGAAATTGTCATTTGTCATTCCTGTCCATACAAAAATAAAATATATATAAAATCAACAACTTTTTTCAGATCTGTTAGAAAGCTGCAATTGCATCTGGAGACAGGTGCATCTACAGTATCTAAGACATGCTTACCTAAAGCAGAA
ACCTCTTTTTCTTCCCAGTCTCGGGTATGTTTTTATCAGCATCATGAAAACAGAATAACACACCAAATTAAGGGCAAAATGGAAATATTGAGCATAATTCAATATAATTATTATATCTACAGAGCCTTGAAACTTATCAGAAGAAGTGTTCTTTTTTTATATAGTAGAATGTTTGTGTCAGCATAAAGGATCAAACACTTTTTTAG
AATAATCTTCATTGAGAATTAAAATTTTCTCTGGGTAAATTTTATATCATTGTTATATTCATATCTAAATATCCTTGTTTCTGTTTACATGTTTAACTTTAATATATTTTAATTATATTTTTTAATTTTACTGACAGATATACAAATGTAATTGAGGTTCTTTTTTCAGGCCTAAACTAAGCAAATTGAGTTTAGATACCTTGTTT
AGACAATGTTTAATTTTATCTGATAACATGGAAATTAATTCACTAGTACTATGCCTCCATTTTTTAAATGTGCACTTCACATGCATAAGCCTTAAAGCAAAATATATGAAACTTCTGGATTCTAAAAGAAAATGCAATCTAAGTAATGAAGGGACACTAACTCTTAAATTTTAATTGGGTTATAAAAGTAATCATCCCACTCTAGG
ATTTTATTTATATCTTTCTGATTGCCTTGTGCAAACATAAAAGTATAGATAATGTGGTTGAAAGCATAAAATTTTAAAAACAGAATATAGCATGCTTACCAATATATAAGTTAGGGAATTCAAGAACATACTAAATCCCATCATTACCAAATCGCTCTAGGTCTTTTCTAGTATCAGATTTCAGAAAACAGTACGCTGCATTCCTT
TATGTACTGTGTACACATATGCACTATATAACATATATAATGTATATATACAGAATGCATAGACTATAAATTATATATAATATGTAATATATATTTGAATAATATATATTATGATAAATGCTATTCTTGTCATGTTTTTATATTTTTAAAATATAAAAAATTATTAAAAGTTTAGATTGAGTCAAAGTGAAAGTATATCGATCTAA
CTCTGCGTTTTTCTTCATATTGAAAGGAAGACAACAAACAGTTTCAGATGATGTTTTTCCCTATAAAAAATTAAAATTCACAAAGTATGTATATATTTTAAATATAAAACAGTGGTGTTTAAAATTAAATAATATAATATCATTATGATAAATATGCCTTAAACTCTTTATAAATTGCTTTAAATATATTGATTCTTCAAACCTCA
GGAGCTTGCAGTGAGCTGAGATTGCGCCACTGCACTCCAGCCTGGGTGACAGAGCGAGACTCCGTCTCAAAAAAAATAAATAAATAAAAATAAATAAATAAATATATATATAAAAATTTTAAAAAAGAATGCAAATTTCAGAATATGACAGTCCATCCTTATTCTTCTAACCCAGATCTCTTACTTTAAAAGGACATATAACTCAG
GTAATTATTTTGTGCTTTGACAATAATCATAAATCTATTTACATAATTATAAATCTATAAACATTATGTACTGTTAATTTTGTGTGTGTGTACTGGCTGTAATATACATTTATGAATTGTGCTAAAAAGTTTGTTCTCTTTGTCACTTATTTTATTCAACATTTCTTTAGAACTGTCAACATTTCTAGCCAAACACGGTGGCACAT
AGACGGACAGTAGCTTTGGTTGTGATTGTGGTGAGCCGGAGCCACCTGATCACTAACAAAAGACATCTGTTAACCAACAGCCGCCAGGGCTTTCTGGTGAAATATATAGCAACAAAGGAAGAAAAGAAACAAAATGGAAACAGTGCTTACCAGCACCTTAGAACAATGCTGCTCAGGGCCAGTCCAACACTGAATGTGTCTGCACT
ATAGAACAAAGTTAGCTATTTCCTTTTAACAGTCAAAAAGAGTGGTCATCTTTCAAGTCTTAATTTCCCAGTAATCTTACATCAGAGAAAAAAATCCCACAATATACTAAAAATATTTATTATTCATTAAAAAAAGAGTAGCTTTTACCTAGTATGAAATATGTAATACAAATTCAGGAAAAATATGATATAAGAATAATTAGAAT
AAACACTGATTTTCCTTAAAATTAAATTATAAAAGTCATAGATTAAGTAAAAATCAGAACCTTGTGAGATAGTGGAGTGCCAAAGCTGAAATTTGGTCTGAATATATCTGCTGAATGACCAAGAATATTAGCTTCCATGTGGGTAGCTAGAAGTGGTCTGAGACAAAGGGGAAAAACTAGGATGTGCACTCCAATTGCCTATGTCC
AACAGAAAACCGAATACCACATGTTCTCACTTTTAAGCAAGAACTAAATAATAAGAGAAAATTATTTGAGAAAAATATTTTAGAAAGTTAAAATATGATAAATATATTTCCTCAATTAGAATGCTTCAATATATATTTTTCTAAAAATAAAACAAAAAGTTATATATCCCAATTTGACCAAGGTTGCTCTTTTTTGGGGGAAAGAA
TGACATGTGAGACAATAAAAAGTGACCAAATACTTGAATTTTCAATGTTCCAGAAGGTGAAGACAAAAATGAAAGGTATAGAAAACCTATTCAACAAAATAATATATGACTTCTCAAGTCTAGAAAGAGATTTAGACATACAGATACAGGAAGTTCAGAGATTCTGAAAAAGATACAATTTAAAAGGGTCTTCTTTATGGCACATT
CAGATTTAAGATGGCAAAACCAACCTTTACCTGAATTTCCAGGTTGCTGGCTACAAATTTCAAATTTACTAGCCCCCACATTGCTAGAGTCAATTCTTAAAATATATTTCTAGATAGATGATGAGATAGATGATAAATTGATAGAGCTATTGGTTCTCTGGATTACCCTAACTCATACAGTGAGTAAGTTTTAATTGATGATGGCT
TAAATTTATTTCTAAGTATTTTATTCTTCATACTATTACAAGTGGCATTATTGTCTTAATTTCATTTTTGGACTTTTATGGTTAGTCTATAGTAATTTTTAATATATATTATAATTCCATATACAAATAAAAATAATTTTAATGCTTCTTTTCCAATTTAAATGGCTTTTTATTTCATGGTTTTGCCTAATTTCCATGTTTAGGAC
GAAGAAAGATAAAGTATCTTGAAATAAAGTCTGGATATGAATGATAGATTTATATTATCACTGGTATTTTTTACTACTATGATGTTTTATGACATAAAATAATATACAAACAAAATTACTAAGTTTTAAATATATCATTAGCATAAGAATATAAAACAACGCCATCCTATTCTCAAACATTCTACACTTAAATACTATCTCATTCT
AAGAGCCATACTGAAAAAGAAACAGAATAAAGGTCAAATTAATTGTAATAACATAATGCAAGCCAATATATTTACAGTGGTATAATTTCAACACGTAGTCAATATAAAAAAAAATAATAGCCAGGTGGCGCGGTGGCTCGCACCTGTAATCCCAGCACTTTGGGAGGCCGAGGAGGGTGGATCATGAGGTCAAGAGATAGAGACCA
TTATTAAGAGCAAAACTCATCACCAATGAATGGCCTTAATTCACTTTAAAGTATGTCTTAATTTGAGCTATGCAATACATACAGGCAAATTAGTCTGTGCAATATATTTCATAGTAATATACAAATCCATAAAAGTACAACAATTTCATTGTATTTTCAAAATTGATTTTTTAACTATTTTGTTATTCTACCTTTATGTGATACAA
GGCCCCATTATAATCTTAAGGGACCATATTTGTATATGTGGTCCATATATACACACATTTAGCTGTATTCAAGTAAAACAGTGTGAATGTGCTATTTTAAAATATAATTAATCAGATTAACATAGAAGAGAATCTAAATTACATTCAGTACACACTATATTCCATAGTCTGTCTTTTTAAAATTATTTTGTTTAATTCTTAAGAGG
AGTTAACAGTAGCAGCAGAAAAATTCCCAAGAGATTTGTGAACAGAAGCAACTCAAGGTAAACCATGGGTTATGGCTAGAACAGAGGAGGGATCATATCCAATATATTTTCTTCCCATTTTTCATAATGTCATGTGCAAAGCATGTGCAAAGCAGAATAAATTAACTTAATCAGCTATTACAAGACAAAATGTTGAGATTGTCTAC
AAGCAAAAATTGACAAATGGGATCTAATTAAACTCAAGAGCTTCTGCACAGCAAAAGAAACTATCAGCAGAGTAAATAGACAACCTACAAAATGGGAGAAAATATATTGGCAAACTATGCATCTGACAAAGGTCTAATATCTAGCATCTATAAGAAACTTAAACAAATTTACAAGAAAAACAACCCCATTAAAAAGTGCACAAAGA
ATTTATTCCTTTAGAGATGACTTTCTTTAGCTTTTTGGACATATTTAAAATAGCTGTTTTAAAGTATTTTTCTGGAAATTCCTATATCTGGGCTTCCTCAAATATAGTTTTTATTGATGGCTTTTACTCATCTGTATATGGGACATATTTTCTTGTTATTTTGCACACTTCTTTTCTCTTGAAAACTGAAAATTTAAAATATTATA
TTATTAGAAAGTTGTATTACAAACCACGATCTGGGAGCTGAGGGTACTCATGACTACTGAGATGTCATTGTTTCTAGGACCTCTCAGCTGACAGTGATGAAATATATGCATATATACGTTTTGTATTTATTTATGGGATGATCTGTCAGATATGGCCAAAAAAGGAAACACGGGGGAGACTTGGAGAAAAAAAGTTTATTATACTC
ATATTCGAATGTAGAGTGTTCCTACCAAGGCAGTTATTCGATCCCATTTAGAAAAAAAATATATACTATATGTTTTATTCCATTCATATTATTATGTAAAAATATAAGTTCATGCAACACAAATTAAATAACTTATGTGACTTATTCTTTGGGGGCAATTTTCTGATGTTTAATTTGTTCATTTTTTAGCTGTGTTTTCACTTCAT
ATATTATTGTATGTTAATATATAATACAGTATATATTTTTATATGTTAATATATAATATAATATATAATGTGAATATTTTTTATATAATTACATTAATATAATATATACTGTAAATATTTATATATTATATAATACATATAAAATATAAAATATATAATATATAATATATAAGATATATATTGATATATAAATTTATATTATATCA
TCCTTAACTGTATTTATCACATGCCCTCAGCTATATAATTTTGTCTTTCATAGGCACTGTGTATCCTTAATCTAGAATTTCAACCAGAGAAATATAATAAAATATAATAAATAAAATATAATAAAATCATTTGTTCATTGGCACTCTTGCTTAGGAGCCTGCTATTTCTTTATTTTGTCATCATTGTCTAGCAAATTGCTTTCTTG
TGTCTTTCCATTATCTAATTGGCATAAACAGAAAGTTGGATGGCAAATAGATAATAAACAGATAAGTAGGCGAATATAGATATAATAGTGATTTTTTAAAAATATAACCTGCCAACTTGCATTATTTTATATTTTATCATTTAGGCATCTATATATATTATTGATATATATTATTGTCATCTGCAAATAGAGACACTTTTTTTTCT
ATCAGGTAAAATAGACTTTGGATTTTACAAAAGAAGCAGAAATGAAGTTCATGACATAATGATAAAGAGGTCAAATCAGCAAGAGAGTATAACAATTGTAAATATATATGCACCTATCATTGGAGCACCTAAATATATAAAGAAAATATTCATAGAGCTAAAGAGAGAAATTGACTATGATACTAAAATAGTAGGGAATTTCAACA
ATTATTATTGATTGATATTAAATCTTTAAATAATCCACATATTTGCATCTGCTTAGTGTTGAGGTACTAACTCAAACAGAAGGTGACTGCCTTCCCAGTAAATATATAGGGAAGACTGTAAACTATAGCACCACAGATTCTGTAGTGAGATCATCAGAAATCTACACATGTTCCCCATGAACCATATTTTTTAATATAATGAGATA
ATGCTACTTCTGTTGCCCCTGTGTACTAAACATAAATCTTTAAATTTGCACAATAAATCTCACTGAATATGAGAGAGAGAATTTTCTTCCAATTTATAATAATATAATACTACAAAGCTTAACTCTTAAAAACAAGAATTAGAGAAAGTTGGTTAGAAACACAAACACACACACATACACACTTTCTAATGTATGATTTATTTATA
AGATTTTTATGCTTGGAGTGGTATAATATTATTTTGAAATACACTGAGAAGTTATAAATGTATATTATAAACACTATGGTGAACAGTATAAAAGGAATATAATATAGCTATTAAACAAAGCCCAATAAGGGAGATAAAATAAAATCATAAAAATTATTCTATTAATCCAAAAGCAGAAAAAGAAAAATATAATGAAAGAACAAATA
TTTATTCTTTGATTTGTGAGTCAAAGAATTATAAATTAATTCAAAACTGGCTTTACCTGAAATGCCTTTGAAATAATGTTATTAAAATCATATGGCATATAATATAGATGAATTGAACAGATCAGATATAATACTGTTTTATATTTCTAAAATTCTAGTGTATATATGAGCCAAGTTCAGTGTGGTAAAACTTTAAAAAATCACCT
TACTTAATTGGTCCCAAAAAGTCTCTTGGAATTCTCCCTCCATCTGGATCTCTTGTTTTTAGGCAGATACTTTCCTTAGTTTATTGTAATAGTATCACTTAATATATGAACGAATAGGAGAAACATCATACATTGATAATTATATGACATATTCCAAAAAAAAATAAGTGAAGCCTTTAAGCATGTTATTCTCTCCAAGGGAATAA
ATTGGAATATGTGTATCTAGAAACATCAAAAGTAGCCAAGGTGTTCCAGAACAACCTAGGCTAAAAGATAAAACATTAAAAAAAATCAACATAATTTTTAAATATAATACCCCTATCTCAACATTCAAGAGCCTTCTGTGGATGTCAGGTGTTATGTGTGTTTATTAGTAGGTATCAGATAACCATAGCTGATTTTATCTACCATT
ACTAATTAGGCCTGGTGCTGAGTAATTTATTTTGTCTGTTTCCAAGAAAATAGTATCTAAATTGAGGGTAAATTGGACAAGATAATCTCTCTTTTGTTCTAATATATCACACACACATACATGTGTGTGCACATGTGACGCACACACACTCCACACACATTCCAGAGAGGAACATCCTAGTTTTTAACACGTAGTCTATTGTATCC
TGACAAAACAGACTTTAAACCAACAAAGATCAAAAGAGACAAAGAAGGCCATTACTTAATGGTAAAGGGATCAATTCAACAAGAAGAGCTAACTATCCTAAATATATATGCACCCAATACAGGAGCACCCAGATTCATAAAGCAAGTCCTGAGTGACCTACAAAGAGACTTAGACTCCCACACATTAATAATGGGAGACTTTAACA
AGTAATCTACTGGTGTTCTGTTTGCTTTAGAAAGTGATTCAACTTCCTTAAAAGGAAAGTTACCCAAATTAAGAATTTTGTTTTTTAAAAAAGGAAAGAAAATATAAACAAAGGAAGGAAAGAAAAAAAGAAGCAAGAAAGAAAAAGAAAAGAAGGAAGAAAGAAGCCTAAAGTGTAATTTATGCTGGGAAGTAGTAAGTATTAGT
TCTGTCCAACTGAGGTCAGAAGAGCTGCCCTCTCTGATTAACAGATGCTTGAGAGGAAATGTTTATTTTTAATGTCACTGAGATTGTGTTAATTGTTTATAATATAGCAACAGTTGACTGATACAGATGCATTAAGTACAGTTTGTGCCTTCCAGTGAATAATGTTGAAGTGGTACAATTATTTATACAATACTATTTGATTATGA
GTAGGTTCTATCAAGATAGATAGATGGAGAGATAAATAAAGAATTCTACTGGACTTGAGAAAATCCTTCAACAAGCTCATAAACTTACATATATCACAAGAATATATAACTCCCATAATTCAAAACCAGCAAACATATCATGCAAAATTTAGTTTGCCCTAGTCTGTGTCTTAAGCAGCCAAGTATACCGTGAGTGCCTAGAGTTT
TCAGTCTGTTGCATGCTCTGATCATTCAGGTGATCAGTTAAAAATATTTATAGAACTCCATTACTAGTAATATATCCTATCAGATCTAAAGAATCATATAAATATATGTGCATGTTTAACTATCAACTCAATTAAAATTTCTTTTTAATGCTTCTTTATTAATTTAAAGTAATGAAATCTGTTTCTATTGCTGGTAATCTGGTATA
AGAGCATTCTTTAGTCCATGTAGTTATAATTAAAGAATGAATTTCCTGCATTTTCTGAGTGGATAATAGAAGTTGTCATTCTGAAATAGAAGTGACTCTGAATATACATTCAAAAATTCAAATATCAAAAAAGACATCTTAATTTTTCAAACTCAATCAATTTACTACCCCCTTTTCTTTGTGATTACATTTAAGTTTGAGAAGCT
TGCTGTATCCTAGAAATGCCGCACTTGGAAAAACATGCTCTGAGTCATGAATTGATCTTTCCAGATAACGTCTCTAAAATGCATACATCCTTGGTAGGTTAATATACCTACCTAGACACCAAGGCGTGAGTGCCAGGTTATCACATACATTTCTCCAGACAAAAGAGAATCTGTGGCATCCTGAAAGCAATGAGTAGCAAGAGATT
ACCTAAAAAGACCAAGAATCTGAATAGCCTTGGATTTTTCAGCAGCACACTGGAAGTTAGAAAAGCAACATCTTAAAAATTCTGAAAGAAAGCATTTCTCAATATAGACATCTGTATCTAGCCAAGCTATCAATTGAGTATGAGAGAAGAATAAGAATGTTTTCAGACATTCAGGTATCAAGAATTTTACATCACCTGCACCCTCT
CTGAGACACTAACTGTGCCATACACTGACAAAATTTGGGTACCTCATCAGTAATTAAGTTAAAGATAGTTGCTAAATGTTTTTTCTCTTAATTTTTTAGGAATATACAATAATTCTCATCTATTTTTTGAATGTAGAAACTTATTACGTTTTGACATTGAAACTTTTTTTTTCTTAGTATGTCAGTGGGGAGAAGAATACATTTCA
TCAGACTCCCAAAGTGCTGGGATTACAGGTGTCAGCCAGAGTGCCTGGACTTTTTTCCCTTATATTATTGCTTTAACTAGAATCTCATGTTCGCTCTAGAAATATAGTAGCAGTTCTGAGCATCCTTGTCTAATCGCAAACCTAGTTTCTTCATTAAGTAGGACACCTGCTGCAGTATCATAGTTTTCATTAAAGCAGGGAAACTA
AATGTATGAAATATATTATGTAATATGTGAAATATATATTATGTAATGTGAAATATATATTTTGTAATATGTACAATATATTATATTATGTAATATGTACAATATATTATGTTATGTAATATGTACAATATATTATAGTATGTAATATGTACAATATATTATATTATGTAATATGTACAATATATTATGTAATATGTACTATATAT
TAAAACATACTTCATATTTGAGATGACTGAATGGGAATTAGAAGCGGAAGAACACCCATTTTGCTGATGTTGGTATGTATACAACAGGAAAGCCTTTACAAATATAGTGGAAGCCAAAACCTGCCCAAGTCAAGAATTCACATAGGTCTTGACTGAAAGTATTCTCACCTACCAGCCTCAGTAAAGACCATTCCCTGGAATCTTAC
CTCTGTGTTATGTCTTACAACTGCATGGAAATCTAGAATTATCTCAAAACAAAAATGTTAATTACAAGAAAAGAAATATGGAATTCATTTTTCTTAATCAAATATATTCAAACTATTTGTATTTCAACGTATGAAACAATACGAAAAGTATTGAGATATTTTACATTTTTCTCATATTGTCCATTTGGGCTAGCCCCATTCCAAGT
ATGCCCCTTGGGTTTCACAATTAAGAGCTTTTCAGGTGAACATAGATATGGGAGTCATTTCAATAGCATCTTACATACATACATACACACATATACACATAATATATATTAGAATGTATTCTAATACAGTGTCTATATAAGCAAGAAGAAAAACATTTTTCTCATGTTTATGGAATAAATAAAAGAAAGGCTATGGTCTGTTCCTT
TTAAGACTTAATTCTTAAAACTGATCTCAAAACTCAGTTCAAAACCAAGTTTTCTTAGTTTTTAACAGTTTTTCTTTCTGATTTGCAGAAAGTCAGATAGAATATACTACTTTGTATCTTTTTCATTATCATCTTGTTTCTGGTTTTTCAGTTTTTCTCCAAAAGCCATGTTGTTTCAATTGCTTCTGGTAACATACCAATCCCTT
AATGCTTGTAATTTTTGCACATGGATTTTGTATCCTGACACTTTGCTGAAGTTGTTTATTTGCTTAAGGAGACTTTGTACTGAGACGATGAGTTATTCTAAATATACAATCATGTCATCTGCAAACAGGGACAATTTGACTTCCTCTCTTCCTATTTGAATATCCTTCATTTCTTTCTCTGGCCTGATTGCTCTGCCCAGAACTTC
ATTAGAAAATGTTTTTAACTGCATAGTAATAAAATACAACCTGCCAAATTTGTGAAATGCATGTAACTGTAACAGTGATTTAAAAAATACTATAGAGGTAAATATATATATTTTTTAAAACACTAAAATTTAAGCTTTTATTTAAAAAAGCTAGAAAAATAAAAACAAGTTAATCCCAATGAAAGTAAAAGAAAAAATATATATTA
TTCTTTATCCATTCATCTGTTGATGAACATTTAGGTGGATTCCAAATCTTGGCTATTGTGAATAATACTGCCATAAATATGAGAGTGCAGATAACTCTTCAATATATGATTTCTTTTATTTTGGGTTATGTGGGATTGCTGCATTGTATGGTAGCTCTATTTTTAGTTGTTTGAGGAATCTCCAAACTGTTTTCCATAGTAGTACT
AAGGAAGGCTCACAAATTGTTTTTCAAATCCAGTGACATAATATAGTTTAGCCTCTGACACACCAGGTATGCATAAACAAAAATTTCTCCATATGCCCCAAATATAACTTCCATGTGATATTAGTTTAAAAACTAAATTTTTCTAGTCAGCAAAAAAAAAATTTATTCCTTCTAAAAGAAACAGTCCATTGTAAACAGTGATATTC
TGGGGGATAAAGAGGTAGGAAAATGATGGCTAAACAGGTTTTCTTTTACGGTGATGAAAATATTCTAAAATTAGCTACAGTAACGGTGTACACAATTGTGAATATACCATGAATCCTTGCATTGCACACTTTAAATGATTGAATTGTATTGTGTAAGAATTATATCTCAGTAAAGCTCTTAATAAGGGAGTTATAACTGCTGAAAG
CGGCCTCCAACTGCATTCACGTTGCTGCAGAGAACATGATTTCATTTATTTTTATGGCTACATAGTATTCTGTTTTTATGGCTACGTAATAGTAAACTAAAATATATATATATAAAATATATAACATTTTTAAATCCAATCCACCATTGATGGGCACCTATGTTGATTCCATGACTTTGCTATTGTGAATAGTGCTGTCATAAACA
CAACCTGGAGGGAGTTCAGCAGAAGACATGTCACCAATTACAAAAGGATATGCAATACAGCAGGAGACAAATTATATGCCATGAAGTCTCACAGTCAAAAAATATATCTTGAAAGGTCCTTAGAGGTCATATGCTTCAAATTTTTAATATATTATTAAAAACTTACATCTTATGAACTCAACAAACACATAAATAGCCATTGGAGG
TTTCTTGCACTCTATATGCCATGTATAATACCAGATGACGTAAAATTACACTAGTAAAATACATTACATTTTCTTATAAACCACTTTAGCCCATCTCTTTAATATATAAAACCTACCAGTTCTCTTAGCAGAGTTCACAACTGGTGTTTATTCTATCATTTTCCTCTCTTCTTTCTATCCAAGCCCATTCCATCTGCTTGACAAGA
CCTGGCACGATAGAGGTAGTTATTGCTACCAGGTGGGCCATTTTTTTCTAGGCAGCTTCAGAGTTATTAAGTATATATGTATTAAAAATATATGTATTAAAATATATGTATTAAATATGGATTTAATATATGTATTAAAATATATGTATTAAAAATACATATATGTATTAAAAATTCATATATGTATACATATAAAATATATATGT
AATTAAAATAAAAAATTTAAAATAATTTAACCAAGATTTTCTCCAAGGTGCTTACTTAACGCTATGACAAAAAGCGTAGAAAGACATTTGATCAACTGTAAATATAAAAATGTTAATAGGTATACCTTCACAGCCTTTGGATATTCCAGAGAGAAGAGCTTTTTAAAGCCTGTATTTGCAAGAGACGGTGCTTATTAAACTATAAT
TTCTATATTTAAAATATGCTTCAGCATTGATTTTACCTTGTATGTTATCAGTTGAAACTATCAGGATAAAGAAATCATGCTTTGGAATAAATATTATTTTAATATAGGAATTTCACTGAAAATTTAGAAATAATGGGTAATTTTCTCTGTATTTTATACTTCATTTAAAATCTCCAACAAATGTAAGGATTACGTTTTCATAGTAG
ATTAAATTCTTGTCAGAATTCCAGGTGGTGAGAAGGTGGATGTATAGATTTCCCACACAATTTGCACGGTGTAGCATGCATTCATATTGTATTGTGTTTCAATATATTTCTCTTCCTCATTCTCTGATATTTACAACAAATGAAATAATTTTTCCAAATATCTCTCAGCTGTTAATATAGGAATGGAATGCAAGTCTTGCTTCTCC
GGCTCTAACCAGGGGTCATTTTTTAGCATTGTGGTGTATAACGTTATGAAGGTTATGTTCGTTTATAAAACACACACACACGTTGTTCACAAATGGAAGCAATATAATGACAATTATTTAATATTTCAGATTTCATAACCTTTCTGGCCGCCGGTCTTTGGAGTGGGACACCTAAGATTTTAAGAGAGAAGCAATCCTCTAAAAAA
GATCCTCAAATTCAATTTGAAGGCAAAGGATGTTCATGCATAAAGTACTAGGCAGTTACTTTAAAAAATGAGACAGATTTCAGTCTTGTACATGTGCTATAATATAAAAAAATCACATTATCTTTTTTTTAATTTTTATTTTTTGAGACAGAGTCTCGCTCTGTCAACAGGCTGGAGTGCAGCGGCACGATCTCAGCTCACTTCAA
TATTTCTAGGAGTCTATCTTGAATAATTTCTTCCCTAATTCTGTAACATAAAATTAAATGCATATATATATATGTACATTGGAAATGATGAACTGTAGAAAATATAGCCTCATGAAGAAATGGGTAAAGCAAGTCATAAGGAGAAAATAAACTGTTGATTTTCTCAGTGCAAGAGTGTCTTCTGAACACCTACTATCTACCCACAA
GTATCTAGATGTGCAAAAGTTCTAACTGGATTCATAGAGAGACAGTTTAAACTGCAGTATTGTAAAAGTTGGGACCTGAAAAGTTAATGCCTGGGACTTGAATATATTGACATTTCTGTATTGTTCAGTATAGATCTGAGGGAACATTTCAGGAGAAAGAGGAGCATGAGGACTAGGAAACCTTGTGGGACTACAGTAACAAGAGT
GAAGATATTTAAAAACAATAGATCAATAACTACAAAATTCTAAGGGAATATGATTTCCAACCTAGAATCCTATACCTAGATAAAGAATTATTCAAGTTTAAATATAGAATAAAAGAATTTTGATACATTTAATGTTTTAAACACAAAAACAAAATTAAAAACCATGTATACACTCTTTCTTTTAAAGCTTTTGGGGGTTGTGTTCG
ATTGAATAAAACAATACATTTGATATTTACTTCAGTATATGTCAGAAATTTTCAAAAAATTCAAATAGATACAAATTTGTGACTGAGCTGAAACTTGAAAAATATACCTGCTTTCACTCTGATGGTAGTTTCTTTTGCTGTGCAGAAGCTCTTTAGTTTAATTAGATCCCATTTGTCAATTTTGTCTTTTGTTGCCATTGCTTTCG
AACTTTCTGTTTGGACATTTAGACTACCAAGGTGTTGTATTTGCAGTTAATTCTGGGTTCTGTTAATGCACTAAACATATTTAGATACCTTGGGAGTTACAATATAAAAAATTACCTGTTTTGTAAAAGCTGGTTATTACACTTTATCAATGAAGACAAATATTTTTTCTGTGTTTCTAATACATTAATACCCTTGAGTGCCAAAA
ACAAAAAGACTGTTCCAAAACTGCTCAAACTAAAGAAAGGTTTAACTCTGTGAGATGAATGCACACATCACAAAGAAGTTTCTCAGATTGCTTCTTGTAGAATATATGAAAAGTTAATTCCTTTTCACCATAGGTCACAAAGCACTCAAAAAGTCCACTTGTAGATAATACAAGAGAGTTTCAAAACTGCTCAATCTAAAGAAAGG
TGAACAAAATATGTAGGTAAGTAACTAATTCCATATCAATTTCCTAATGTGAGTAACTGTACTCTTAGATTGGTGTTAGCAGTCAAGAAGCTGGGTGAAGAATATATAGGAACTCTTGATTTTTTAAAATATATTTTTGTAAGCTTTAAAGTAGTTCAAAATGAAAATTTTAAAATAAAATGAATAAAAAAGAAAAAGGATAGTAT
CCAAGTATAATCCCATTATATAACTATTTTCTATCACTAAGCATAGTCCAGCTATAAGTGTAAAAGTATGATGAAAAATATTGCTAAGACATTAAGTGAAAATATACTGAAAAGAATTCTTAAAGACAAGAAATACAAGAACACACCAATTTGCCATCACACTTTATGTTCAGCCCTTTAGTGAAAAAAAAAGTTTTCTAATTAAT
TTTTCATTGATGATTTTAGATGACTACATTTTCCCTGTCTTTCTTAGCATGTACTTCTCTTTTTAAAACTTTTTTTTTAACTAGTTGCCACAGAATTTGCAATATACATTTACAACCAATTCAAGTCCACTTTCAAATAACACTATCCCACTATCCCACAAATAAGACTACCTGCTTAACAAACAAAACACCTAATTCCTCAGTAA
TCACTCTAACAAGTAGAATACAGCAATTTGACTTAATAATTAGCCTTTAAATTTATAGTCTTGTATTATCACTTTAGTGGTTTGAATTATTTTGTATTTTAATATATTTAAATGAATTAGTCCTATACAAATTGACTAATTTGACATGTGAAGGTGTTTTTATTCTATCTTCAGAAGTTTAGCTTTAAAAAAATTTCTAAACTTCG
