# Supplementary material for: Poly(A)-DG: A deep-learning-based domain generalization method to identify cross-species Poly(A) signal without prior knowledge from target species
Source: PLoS Comput Biol. 2020 Nov 5;16(11):e1008297. doi: 10.1371/journal.pcbi.1008297 (PMC7671507; doi:10.1371/journal.pcbi.1008297)
Supplement: S1 File — These three datasets are produced by previous researchers and we use them in our experiments. (ZIP) [file pcbi.1008297.s002.zip › human/omni_polyA_data/negative/TATAAA.txt]

TGCTTCAACTAAAAAAAAAAAACTCACCGTTTGTATGAAATTGTTGTGTTCATATTTTATTTTTTATTTACTGTATAATTCAGTATTGAATATATAATATTATAAAATATGTAATAAAAGGATAAAAAATAAGATACAAAAAGTAAGGGGTGTGCGTTTGGAAAATTATACTTGCTGATATGGTGAAATAACTCTGACCAAACTAA
TGAGAATAAATAGACGTAAAATAGATCTTTTCGAGGATGAAGTAAATAGAATGAAAAACAAAACCCAAGCTGACCAGAAATCATAGAGGGAAGAAAAGGTTATAAATATATGGATTTTTCAAAGTGATTTTAAGCTATTAGGAATCAGTTAAATGTTGGGGGATTTTGTCTGAGAATGGGCTAAAGGAGAATGTCCCTTTTGCCTT
CTGTGGTAGAAATAATTTATTAAAAATTCTGTTTACATTTATCTTATCTCATCAATTTTAGTAGGTATTTTTAAATTATATATTAGAAAAATTGTGTACATATAAATAAACAAATATAGTACTGAAGTTTACTTGCTCAAATATTATTACTTATAGAGATGTGCATCCAAAAATGTTTAGAAACTACTGACAAACTATAAGTAAAT
AAAGATCCATTGTATTACTGAATAGGCAAAAGTTTTAATTTCAGAGGATGAAACTGATATATTACTGCCACCTTGTGGATATTCTGTTATTACAGGCTATTATAAAAAGCAATGAGGGTATGTAATCTGTTCTAACAAGAAGCGTTTCCTTTTTTTTGTCGTTTTTATTATTGTTATTATTACGTTTTAAGTTCTGAGATACATGT
ACAGATACTTATAAAAACAGAAAACCAACACAATGCTTATTCCAGAAGCCACTGAATGACAATCCCAGTGTTAATAACTACAAAACCATGAATCTTGAATTATAAAATCTGGGTTATTCTTTGCCACATAGTGAGAGAACATCAAAAAATATAGCTAGAAACTTACAGCAAGATATTTCAAGGTCACTAACATAGCACATGTGTAC
TATTATGTGTATGATTTTGAAAAAATGCATCAAAGATATAACTTTCTGGTGTTTGCTTTGATATTATCCTTGCAAACAGAAAAGTTGGCACATGTTTCTGTATAAAACTGGTCAAAGTTGGCCTAGGAATGATCTTACATTGTACTTTCACTTTACATCATACTGTAAGAGTTTAATAATAGCTAAGGCATCAGCATTGATGTGGA
CACCTGGTATCAAATGAGGCAAAATTGTAGATTATAAAGACCTGTACTTGTCAGTTCCTAAACATAGCAAGCCTTGGTCTATCTTGAACATTTCTGCAGTTATAAATGAGCCTTGGGTCATGATTTTCTGCCTTTTTATCATAGACAAGATTTAATTTAGGAGATGTCCTTTTAATGTGTAATGTGAATAGTAAGTGACACTTATG
AAAGAAAAATGATCAACCTGGAAGTATGGGGGAGTAGAAAAAAATAAATAAGGGAAAATGAAGAGGCTTCTATAATTGTTTTGATATAGTTACCTTTGACTATAAAGATCAACAACAAGGTCAATATCAGTTGAAGTTTGGGCAGGCGGTTGCTGGATAGATGTCCTCACAGAAGTGTATTTTGTGTAAGGTTGCTATGGCCTTTG
TAAGCACAACTTCTATAATTTACAACTTACTGTATATGGTCTAATATAAATTGCATTTAGCTATCCTGAATAAAAGATACGAATCCCCAAAAACTTAATATATAAAATAATTTCTACAATCAATTAAGCCACATGGGACCTGGTGTGCAAGGGCTGCAAACAGCAACATCCTAGGTAGTGTACAGCAGCCTGTTCCTTGTGTACAA
AGAACTATACAGAAAGACACACAAAGCACACTACATTGGCTACAGCTTAAGACTAGCCTCATAAATCCTTTTTTTCTATTCATCAGAACTTCAGAGAGGATATAAACAGTGATTTAAACAGAGATTTTATCATTTATTCAACTGGTTTGCACAGGGAGAGGGAGGCCAGAAGTCTGACTGGTAAGAACTTTTTTTTTTTTTTTGAG
GTTTGGTAAAAAGTTCTTGATGCAACCAGTGGACTCAACACTTCTCCTTACTTTGCATTTATAATAATAGGCTTATAGCAGTTTTTTCTCCAAATTAAAGTATAAATATTTAATTTTTACTTTTAATTTTTAAACGTTACTCAATATTATGTTTATAAAATGACTTCTGGAAAAACATGTCTATTTTCTATCATTTATTATGTCAT
GTGTGATTCATTACACACAGTTTGCTTGTATGTTATATGACAGTGATTACATCAAGGATTTGGGTACTAGCTAACTGAACTGATATATTTGAAAGTACTTTATAAAACAGAAAGTGCTGAATAACCATTAAGTATACAGAATGATTTGGCAACAATCATATGTAGTACCATATTTTCTGAAATATCTATTTCTTAAAAAACAAGTT
TTCTATGTTAGGTAAGCAACTTTGGGTAATTCAATAATAGGAAAGATGTTTCTTTTATAACATATCTGATTTGTACAACTATTTGAAATACATTTTATGCTATAAAATAAAAATGGTAACTCTTATTTACACAGCTATTTATTGTGAATTTGTATAAAGACAGCTCATCCTTAGAACTTAATAGACTAGGATTCTTGGTAAAGTAT
TAGTCCTGCATTATGTCCACAGTTTCTTCAAGAGATTTTTACATATGAATTATAGTTACATTATATATCTTATTTAATTAGTTATAATACCTGTATCTTTTATAAATCCCTTTCTGATTATTTCTTTATTGTGACTTTGGTATTTCTCATTAATATATGTAATAATCGTTGTTGATAACCAGACATGTTGGGTTTGACAGTTGATA
ACTGAATTTTGCATATTTTTATCTTCTTTTCTCTCTCTGTCTCTTTCTATATATATGCATATAAAGATATATAAAAGAATATGTATATGGATATATAATATATAAATAATATGTGTGTAGACATATCTCAAAGACATTGTGGGTTTCATTCCAGACCACTGCAATAAAGCAAAAACTGCATTAAGCAACTCACACAAATGTTTTGG
TTTGCTTAACCATACCTGCCAACCTAGCCAAAATATTCTTTGGATATAATCGTTGTTCTTCATCATTGTCTGTAAATTAAAAGACTAATCTCAGGAAATCTATAAACTTAGATATCAGAAACATAGTCACCGGTAAATTTTAAATCAGGATACCAGTATGTTAAACCTTTAACTCAATCTCATCAAGGTAATTTTTAAGTTATAGT
AAAACAATACCAGACATTACCTTATCTTAAGTAGAATGGCCATAATCGAAATGACAAAAGAGAACAAGTGTTAGCAAGGATGTGGAATAAAGGGAACTCTTATAAACTGTTGGTTTGAATACAAATTAATACAGCCACTATGAAAAACAAGTATGGAAGTTTCTCAACCTAAAATGGAACTACTGTATGTTCCAGCAATTCCACCA
TTATCCCAGCAACTTTGGGAGGCCAAGTGGGTAGATCACCTGAGGCCAGGAGTTTGAGACCAGCCTAGCCAACATGGTAAAACCTCATCTCAATGAAAAATATAAAAATTAGCCAACCATGGTGGCACAAGCCTGTAGTCCCAGGTACTCAGGACAATATTATTCCTAATATTGTTTTAAGTCTTCAGATTGCTCTCACTTGTCCG
AGGCGGGGTTTGCAGTGAGTCGAGATTGCGGCACTGCAATCCAGCCTCGGTGACTGAGCAAGACTCCATCTCAAAAAGAAAAAATATACAAAGAAAGAAGTATAAAACAATATTATGCCCTAACAAAGAATACCCCTTAACAATAGCAGGGTATAACCATTCTCAATAGCTCACATATATTCTCTTTGATAAACTGCCTGTTAGGC
TAACATGTTATATCTATATTTGTATCTATCTATAACTACAGCTGTATGTATCTACCTTTCTATATATTTACTCAGTGATATAAATATAGACTGGAATAAATATAAAGGCACATATGATTCTTGGATAAAAAGGATTTAGTATCATAAAGACAAATTCTTTCCAAATTCACCTATGAATCCACAACAATATACAGTTTCATTAGTAT
ATAGGCTGCTGCTCAATACCTGTTCTTTGCTCATTTCTACTGCCAATATATTTTGTTATAAAAATGAACCACATTTTTTGGCCAATAATAATATGTTTGCTATAAAGGTTATATTGCAAATTTCACTAGGTTCCATAAAGAACCTTATCATCACCATTGCTGTTTCTCTAAATAAATATATGCATGAAAATTGTGTAGAGGGAGAA
AAAGTTAACAACATGAGATGAACGATATGTTAATTGTCTTGACAGTAGTAGTTTTAACTATGCATATGTATATCAAAACACTATGTTACACACTTTAATATATAAAATTTGCAGGACAAAAAAGTCCTGCAAATGTTCCTCATGCTCTTTCTACTTCTAGTTCACAGGTTCCAGGATAACCAGATGACTGAGGAATGTTGAAGATT
TAAAAAATTGAGGTTTTAACAATACATAATTTCAGATTCAAATATGTTCAGATTAAGTCAAATTGACATAAATGAAAATAAAATTCTACCAACTAAAATATATAAAAAGCTACTAAAAAAGTGTTATTACAAGATGCAGAAATGTACACTTCAAAATATACTTCAAATACACTTCTGTTCCTCTGGAAAATTTAGAATTAACTGTC
GCACACCAGTAGTCCAAGCTACATGAGAGGCTGAGATAAAAGAATTGCTTTAGCCCAGGAGTTTGAGACCGGTCTAGGCAACATAAAAAGATGGCATTTTTATAAAAAATAAAAAAAATTATCTGGGCGTAGGTGGCATGCACCTGTAGTCCTGGCTACTCAGGAGGCTAAGGCGGGAGGATTGCTTGAGCCCAGGTTGAGGCTGC
AATTTTTGATGTTTGAAATAAGCAGAAAGATCTCTAATGGAGATGACTTTATGACTTTGTTTAGGAACAGCATAAAAATAAACATTTTAAAGTGCTGTTATATAAAAATAAAACAACAGTTATTTCTCTATGTTTTGAAAGCTAAAACTAAATAAATGATAGTAGGAGCAGAGGTGCTTTGTTACAAGTTCTTTTCAAGCACTTAC
AAGCACAGAAAACAGTCTTGATGATCATTCTCACACCCTAGAACAAGATATTTGGATTTTCTTCTTGACATGGGCTCTTAGGATATGTATATATGTACTGTATAAATTCATTTCTACTTTGTAAAACCAAACCCATTCCCATTAGTATGAATTCCTTCAACTTTCTCTCTGAAGTATCTAACTTTCTTAACACATCGTCTCCCAAC
GAAGTGGCTGAACAGAAAATGAATTCTGAGGTATTTTCTTTAGTCATTTTCAAATGTTTTCATATGTGTATATATTTTTAAAAAGCTTTATTTTGGAAGGTATAAAGGATTTTTAAATCACATATATACACACGTGTGTGTGTGTGTATATATATGTGTGTGTGTATATATATACACACACACACACACACACCCTGTATATCCTT
TAAAGAAGAAAAGAGAGAAGAATCAAATATGCTCAATAAAAATGATAAAGGGGATATCACCACCAATCTCACAGAAATATGAACTACCATCAGAGAATACTATAAACACCTCTATGCAAATAAACTAGAAAATCTAGAAGAAATGGATAAATTCCTGGACATACACACCCTCCCAAGACAGAACTAGGAAGAAGTTGAATCTCTGA
AGGTAAGTCATTTGTCCTCCTGTATTGCTGCTTTCCTATTGAAAAACAGCAATAAACTACTTCCTTCATGGAGACACTATGACCAGAAAATGAGGCAACCTATAAAGCACACATTTAAATATAAAATCACTGCTGGGCATGGTGGCTCACGCCTGTAATCCCAGCACTTTAGGAGGCTGAGGCGAGTGGATCACCTGAGGTCAAGA
CATAAACCGGCAAGCTGAACTCTCAGTGTTTGTTTGGACTAAACTTAATGCATTATGTGTAAAGTCTACCAGAAATGAATTCAAAGATGATAGGTAGTATTATAAAAGCTTCCTCTCTTACAAAGAGTTTACCTCGGCATACCAGAAAGAGTGAGCCCCTACAGTGCATGTAAATTTCTGAAGATTAACTAGAGACTAGGCAAACA
TTTGAAGAAAATTACATGAAGACACATTATGATCAAATTGTTTAAAATAAATGATAAAGATAATATCTTAAAAGCAGCCAGATAAGAAAGGCACAGTGGGTATAAAAGAATTCAGGTAAGAATGAAAAGAGGCTTCTTGTCAGAAACAAAGCAAACCAGGAGACAAAGGATCAAAGTTTTTAAAGTATTCGGAGGAGGCAATGATT
TTAATTTTGTTTGTGACATACAGTTTTAATTTTGTATATTTGTAGGCAACCGTAATATTTTTCTTTCAGTTTCCTGTTTTGGCTTTCATTATTGTGCAAATATAAACATTTGCCTAGATTTTCCTCCATTTTTTTGTTTATCAGTATACATTTAATACTTTACCATATCTAAAATTAATCTTGATATATGACATATCAAAGTCTTT
AATTTATTAAAATAACAGAATGCTTTTTTATTTTATGCCAATTGGAATCATCATACTAATGATAAAACACTAGGGCATATTTCCATTAAAATTAAGAAAGTATAAAAAGTGCTATCATACTATGTATTATTTTTTAATATTCTAACTTAGCATTAAGATTTGAAAAGTAGGAAGCTAAAAATCATGATAAAATGTTGCAGGTGCTG
CATTTTTATGATAGAAAACTATACTATTTGAATATCAATATTGTTACTAATTCTAGGGATGTGGACCAAACAGATAAATGTAATCAAAATGGTTTCATTTTATAAAATTTATTTTTTATTTCTAAGTCAATCATTTTAATAGGTATGTACTGGTATCTTACTGTGGTTTTAATTTACATTTTCCTAATGAATAACAATGTTGAATA
TGTTAGGTATTCATATACACAGGAAAATAAAGGTGCCTACGGGAGGTGATACATAATCTAATTAGCTTGATTGTGGTAATCATTTCAAAATGTGCATGTATATAAAAAAAGTTGTATACCTTAAATATGTATAATTTTTCTCAATTATACCTCAAAGAAGTTGGGAAAAAATCAATCTTTCTATAATAATTAAGAGTTATTATGGC
TGTTGCTTAGCAGTTGCAAACCCCTTGCTATCTCCAGTATCATGTCTGCATTCCAAGAAGGAGAAATGAATGGTGAGCAGATATTTGTACAATCCAGATGTATAAATTTAAAAAAAGCCCGAGTTTATACCTAGTGATTTATGCTTATATCTCATTGGCCAGAATTATGTCATAGAGCCATCCCTAGCTGCAAGGGAAGTTGGAAA
AGCCAAAGCAATGTTGAGAAAGAAAAACAAAGTTGGAAGCACTAGATTTTCTGACCTGAAATTCTATTAATAAGCTATAATAAAAAGAGTATGCTACTTGTATAAAAGCCCATACACAGGCCAATGGAGTAGAATAGAGAACCCAGAAATAAACCCAAGCATATATGGTCAACAAATTTTTAACAAGGGCACCAAGAAGATACAAT
GTTTAACACTGCCCACCATTACTGGTAGGTGGACAGGTAGTCATTCACTGAATATAAAAAATGATGGGAAACTTCTCTTTAGTGAACTTGAATATTTTAATATAAAAGTTTAACCACATAGTTAACATCATTATTAATCAATATTATATTTTGCTTCATATCTTACCCCAAATTGCCTATGATAAATATGAATGGACAGCCAATTT
ATATGAAAGTTAAATAACCTAAATAATAACCCTGCAATTACTATTGAAAAAAATACCAGCTATGCTAAAATGAAACTGGATATTTTTCACTTGTTGTTGTTATAAAATATATGTGTAGAATACAAAAATAATAATTTGCACTCATCCAACTTCTTTCACTTTAGTGTCTCAAATCCCGGAGTGTAAGTGGTCTCATTAAGTTTACC
TCAACCATTGTGGAAGTCAGTGTGGTGATTCCTCAGGGATCTAGAACTAGAAATACCATTTGACCCAGCCATCCCATTACTGGGTATATACCCAAAGGACTATAAATCATGCTGCTATAAAGACACATGCACACGTATGTTTATTGCGGCATTATTCACAATAGCAAAGACTTGGAACCAACCCAAATGCCCAACAATGATGGACT
TTTTTAACCTACAGCACCATTGATACAAACCCTTATACTCCTGCTCTTATTTCTACTGAAATATTTTATAGACAACCCTTTTCTATGATTTATACCTCATTATAAAATCAAATTTCTAGGCTGTCAGAAAGAAATTGAGTGCAGCAAAGTAGGAACTAGTTCTGTGACATACTGAGATGGCATATCAGCTTGGAGGCATAAGTCCC
GGATTATTCCAGAATCTGCAAATCATTAGGCTCAGAGGCAAACCCAGGGTTTACTGATTGGCAGTTTTGTTCACTTGCTTCCAATGCATTGTCACCTCTATATAAAAATGATCTATCCCGCCAGGCACAGTGGCTTATACCATAATCCCAGTACTTTGGGAAATCAAGGAGGGTGGGTCACCTGAGGTCAGGAGTTCGAGACCAGC
AAAAAAAAAAGAGTTTGATTATGTGAATGAAACTAAACAAAAATCCTGGGTCCAGAGGAATGCCTTAAAACTAGGATAAGAAAATTGTGTTCTCACATACTATAAAAATACAACTTCAGGGACATCTATCTCTGGTTTTGGTTTTGTAATTTTAAGTTTTAGTCAAAAATTATTGCTCAGTCATGTCTTTTTTCTCTTCCTATTCC
TAAAATAAATGTTATATACATTTATGTTTTTATAAATAAAATAAATATGTGTTATATATTTATGTTTTTATAAAATAAATATGTGTTATATATTTGTTTTTATAAATAAAATAAATATGTGTTATATATTCATGTTTTTATAAATAAAATAAATATGTGTTATATATTCATGTTTTTATAAATAAAATAAATATGTGTTATACATG
ATTTTAAGTTATTCAATATTAGCTTAACTCATTTTCTTTTAGTGAAAGACAACCACATTATTCATGAAATTCCAACATATAGTTCTCTTGCCTGGTTTTATATAAATATAACTTAAGAATGTTGCCAGGTGTATTCTTGAGTATATTTAGTTACCAATACCTAAAAGTCAACACACATTTAATAATTAGGTTTCTTTAGAGCAGCA
TTAGGTAAGCATCTTAATAATTTTCACACATGAACAAATGTTAACTGTTAGGTGACAGATTTTCTTTATTCTCCTTGTTAGAAACAAAACCAAAGGAGTATATAAAGAGATACACTCAAAAGAATTGAAAAACTGACTGGCAGATAAAAACTTATAGCTTGGTCAATCAAAGAATGAGGCTAATTCATATCTACCACCACTTTGGT
AGTCTGAAAAATCTTCTGTGCCTCAGTTTGCTCATCTCTAAAATGGGAATAGTAATTGTACATACACTTAGGGTTAATGAGATGATTAAATAAATTAAGATATAAAAAGCACTTAAAGAGCTTGGTACCTAGAAAGTGATATATGTGTTGTTACCTATTATTACGGTTATTAATATGACAAAAGAATTTGAGAAAGCCACTAAATT
TATCCCATCATGACCCATCAGTCATAGGTGCTGAAAGTCTTACCATCTGTATTAGTCTGTTCTCACATTGCTATAAAGAAATGCCAGAAACTGTGTAGTTTATAAAGAAAAGAGTTTTAATTGGCTCACAGTTCCACAGGCTGTACAGGAAGCATGGCTGGGGAGGCCTCAGGGAGCTTTTACACATGGCAGAAGGCAAAACAGAT
AAGAATTTAGGGTTAGGAAGCCCATTAGCAGATGACATGCCCAGGAGCAACACTTAGCCACTGCCTGGGCATTCGTAGTGGCTTGTGTGTGTAGGAAGCTTATAAAGCTCTGAAGATTCCACTCATTTGCCTTTGCATTTAGCATCTTCTGTGCAGAAAATTAGTTATGCTGCAGCCTTAAAATGTTAGTTATCTAACATTTTAGA
AAAGTCTCCTTTGAGTCATTTATCTTTGTAATCATTGTTTTCATCCATATATTGGCATTTAGACAGGTATTACAGATAGTATGTAAAAAAAATACACATGTATAAAAATGCGGCCATTATACCCCTACTAAAATATTGATCATAAAGGAACCAAATTCAATGTGTTCATTTTTATAATAACTTTAAAGAATTCATGCTTAATTAAA
TTTTCTGGTGGTCTGAGAAACCCTTGACGTTCAAATGACAACACTTTTCCTGGATAGAAAAGAGAGAAAGCAGCTCAGGATATTTTGAGTCAACTTAATTTATAAATTTGCAATAATACTACGATTTTCTATTTTATTCAAGTGCAAAAATATTTCAAATTTTTTTTAAATTAAAGACTTAGAAAAATGAATGAGAGTTATCTAGA
AAGATTCTATTTTTTAAAAATCCAGTTCTAAATTTTATATGCTAAATGAGAAGCTGCTGTGTATGTTCACAAATCTACAGATAATTTCCTTCTCTGTTTTTATAAATGGTTTAATTCTTCTTTCAAACCTAAACTTATATGCCAGAAGTTGTAAGAACAACAAAAAAAAGCGACCATCCGAGTTTTAATACCTTACTTTGCTCCTA
AGGGCTTCAACATATGAGTTTGAGCCGGACACAATTCTTTCCATGACAAAGGCAAGTAAATAGGAAAGTATAATTGCACCTGAAATATGCTAGATGCAATTATAAAATGTCATGGAAATCCATACAAAAGAAATATAACACAGTTCTGGAAATGTAAATTCAGAGATAGAGTGATTATATAATGTATTATTCAAATAGGGACACTT
TTAATCACTCATTGCCAACACGAGATTATTATTTTTCAATTGTACATTTTTCCCTATGATTATGTCTGTCAAGGACTAAGATACATGACATTTATTCTTCTATAAATTTGTTACCATGAATATGACATTTACTCTTCTGTGAATTTGTTATTTCTAAGATATCGTGTCTTAGGTTTGCTTAAATCAATATAAAAAACATCAACTCT
CTATCTGTCATTACCTTGTTAGTTTATGTGTCTTTTTTCTTCCTAATGAAAATAAAAACTCAGCGAGTATAAGGATATTTGTTCCTAGGAGGATGTCTAGTATAAAGGGGGAACTCAATAAATATTTGTTTTATAAAATGAATCTTCAAAACTGGTATCATTTTTCTGCTGTAATTGAAACGTTATTGTCCTAGTGTTATAAAGTG
AAGGTGGGGTGTATTAGAGGATGAGGTGTAAGAGAAGGGAAAAGTAGAAAATTAATAGAAGTCTGAAAACTTACATTTTTCTTCTCCTGAGAAGCAGAGATATAAATTTGCACCCATTCAGCTAATTACACCCTAAGTTAAACATTCAATTTCAAACTCTTCAGTATAGGCAACAACTAAAATGTATCATTTTGGTCATATCTTAG
GATCAAAATGAGTAAGCAAACTTTGCTAATCAAATTTTAAAACTTGAGATGTTTCTTATATTTTTCATAATTTTATTTAATCCGTTTCAGGTATTATCCATATAAAACAAATTCCTTAAACTTTAGCTTTCAGTAAAAGATAACCATCCAGCTCAGGAAATCTCAGTTCAAGTAATTATAGCATTTTGAAAGAGAAATAGTATTGA
ATAAATCCAGACTTAGGGACTGTTGACATTTTTGTGTTCGTGCCTGTGGACATCTTTCTGTGCATATGCATGTACACACATCACAATATCATAAAAAGTTTATAAATGCAGATGTTTCCAAGAAAGTGTGTATTCATCTACCTCTCTCCTGCTGTATAGTATTTGATTATAAGGAGAATGCTCCATTACTATTTACCTGTGGACAT
CTAAGGCAAGAGCATGGATTAATTGTATTCTGGCATGAGGGACAATTTTGGGTTAATAGAATGGTTCCAAAACTGGATTGTGATGATAATTGCACATCTATATAAATTTAATAAAATTAAACCTCAAAACAATAAAGAACGGAAATATTACAGAACTATAGCTTACAATTTATAGGAATTTCAAGTAAGCTGTTTATTTGCTGATA
CTTTCAAACCTTTTTTAAAGAATATCAATAAAGAATATAAAAATTTAGAAAGTACCATCCAAACTTCATTTTACATTAGAAATACTCAAGCATTTCTAGATATAAAATATTAATAGTGCATAACAAAATAATATTATGTGCATATTATTATAGTCCAGATTTATGTATGACTCACTTGGAAACATACTTTTGGAAACAGTTTATGA
TACAGGCATGAGTCACCACACCAGGCCTACGTATCTTTAAATAATGGATATGTGACTGCACGACTGCAGCATTTGTATCCAGATAGATAATCAATTCATCTATAAACCAGCTATCAAGTAACTGTCTAAATATTTAAAATACAGTTCTTGTTTAGCTCATTCTTAGTTTTGATCACCTTTTTTTGTTGGGTGGTGGGGAGCCCTGC
AAGTGAGGCTGGAAAGGTGGCTGGGGCAAAATTGCCAAGACTTTTTAATTCCAGGTGAAGTGGTTTAAACTTCATGCTATGAATAGTTAAAACTCCATACTATAAATAATGGCATTTTGTGTGTCAAGAACAGAGTGAAATGACCCAGGTTTGTTTTTGTGACTCCTGATCCTTTTAGTGTGCCCAGCCTGTCCGGATTAAACTTT
ATATTTTAAATTTTTATTTCAAAGTGACAGTTATTCAAATGTTGAATATGATAAGTGTTTTGTCATATAACAATGTTGTAAAATATAAATGATTTTTATATATAAATAGAAATATGTCATTCATCAAGTTATATGTAATTGGCCACAGCTAACTCTAAGTGGGAAGATTTTTTTCTCATCCTATTACTTTTTTCCTGAGTATCTCA
AATATTGTCATGTTCCAACTTTCATTCAATGTTTTTTAAAGTAAAATATGCTTAGAGGGCAATAGTTTTCCATTTCTAGAACAAGTTTCACAATTATATGTATAAATTGAAGTGTATTGGCTTTTGATAGCAAAAGCTATAATACTACAAATGTCTAAATTGTATTTTGACATTATTAAATATAAATTGAGAAGTGTGAGGCAGTG
ACATTTGAGTTGAAGCCACTTCATCCCAATTGCAGAAGCTGTTGGGTTGCCTGGTTCAATTTCTGACTAAAATTTATCTGTATTTAAGCCCCTGTCCTTTTATAAAGCTAACTCCCCAAATAGCTTCAGCTGTGAGTATTTTGTTTTGCTTATTTCTCTTGTTCAACCTCTCACTCAACAAGGGAGCTCTACCTCAACCTCTGGTT
TATCGATCACTTTCAAAATAAGGATACTAGCCTTATTTGCTGTGCAATATTATCATGACATATATTTTTAATTTATTGGGTCTTTCAGTTTTTGTGCATCTATAAAGCCTAATAGTTCAGCCTCTCTGTAGGCATCTTTGCTACTTCCTATCTGAGGAAATAATGTTTTATTATAAAATTACAATTTTTTGTAATTTAGATCTCTA
TTTTCTAATTTATACTGCCAAAAAATTTATATCATATTTTATTACAGAATTGTCATTTTAAAATACATATGTTGAGTCATGTCCAAGTCATAAAGAAACATATAAAGCCTCTGTCTTTTATAAGTCATTTTTATAGTCACATTCAAAAACTGAATTTTTAAAAATTTTACAATACAAACAAAATAATATATTTTGAGATAATTTGA
GAATATACATTTTCATTACTTTCCACCAAACTACTTTTAAATATCTAAAATTCTACCACTTTCCAAGGAGACTTATGTGCTATTACAAACAAAATAGGCCTATAAACAAATAACTAATATAAATGAAAGCTGCCTTAATCATTACAAAACCATTATTAGGATTAAAAAGCCCTTACTAAATAGTAATCAAACATAATTTTAGAGCT
TGGTAAAGATAACCCCCAAGGTAATGGGATGAGAAGGTGGGGCCTTTGGAAGGCAGTTTAATCATATTAGTGGAGCTCTCATCAATGCAGTAAGTGCCCTTATAAAGGAGGCCTAAAAGAGACTCCTTGCTCCTTCTGCCATGTGATATTTCAGTGAGAAGACAGCTATTTATAAAGAAGTGGGCCTTCAGGAAACTTGGAATCTA
CACATGTGGGAATCCAGAGACCCAGACTGTCTATGGTAAGGAAATACTGAAGATCTTAAACAGCAAGCACTGGTGTCTCTGCTACTCCCAGACCCTAACTTATAAATTATTAATTCCTTCACCTTCGGCTTTCCTGCTTTTCTAAATAGTCTTCACATGAAATCTGTAGTTAGATTTTACTTAGTGCTATAGAAAAAGATATTTAC
CTCTTTTTTTGGAGTACAGAAATGGAGGCATGAGGGGGCCATTCACTAGGAAGAGGAAATGCAGAAGAGGGAGAGTTTGGGAAACAATCGTGGAGTTAGTTATAAACGAGATAAGTTGAGATGACTTTAAAGCACTCAGGTAGCGATGTATATATGGGTATGCAGCTGAATAAAAAGAGATACAGCTGAAGCCATAAGTAAACTCT
GCCACCTGATCTAAGGTATTTTGTTATAGCAGCCTAAATTGACTAAGACATGGAACAACCATAATTTTTATACATGGCAGGTAGAACACTGGCAATTTCTTATAAAATTAAACCTCCACTGGCCCTATAATTTGTGGTTCCATTCTTTGGTATTTAATGAAGTAAATAAAAACATATATCAACTAAAAGTTTCTAGAAGAATATTT
GTAAAAGTAGTTAATAGAAAACCAAAGACTTGAACCCGTGTATGTGTATCTTAATTATATTTATCTATATTTTAAAATGTAGATATGAATAGTTAAATTTTATAAATTGAATATTTCCCATTAAAAATAATTAGAAAGTTAGAGATAAAACAGATTTCAGACATGATAAAATTTATTCAAAAAAATAGTATCTTTGAAAATCACAT
GTAAAATGTATTAGACATGTAATTACAGAAAAATCTCTAAAGTACTAAAAACATATAGAGAATATTAAAAATGACATTAATTTATAAGAAATTTGACCCATATAAAATTAATATATGAATGATAAATAAAAAGCTAATAAATTTTCAAAAAAAATTACCTTCTAAGACTTTAGAAAAACATTTGAAAATAAACTTTACTGTGTCTT
TAATTTTCTACCAGAACCACCTGGAAATATGCACTCTGAAAGCATACGGAAACCGAATAAGTGAGAAGGAAAATCAATTCAGTGTCACCTAATCTTTCACTATAAAGAGTAAAGTGAGTTATATTTAATATACAATATTAACGAAGTACTTACACTACACATGCTTACACTACACATGCTCGAAGCATTCACATGTTTACGTTTAG
CTGCTTATACACTTATATTCTATATGTTAGTATATGGTATGCCTATTGTTTACTCAAGACAATAGCATAGTTGTTAAAATCAGTTCATCCTTACTTCAAATATAAAATCATCCCTTAATTATTTTCAATTGTCTGTTAATTTTTAAAAATCCATCAATTTCTATCTGTCCTATAATTTTCATTCTCATTTAAGCCATCATCGCTTG
AGCAGCACATCCAAAAGCTTATCCACCATGATCAAGTGGGCTTCATCCCTGGGATGCAAGGCTGGTTCAATATACGCAAATCAATAAATGTAATCCAGCATATAAACAGAGCCAAAGACAAAAACCACATGATTATCTCAATAGATGCAGAAAAAGCCTTTGACAAAATTCAACAACCCTTCATGCTAAAAACTCTCAATAAATTA
ATGGACGAGATGTCGTAGAGAGGGTATAAGTGGAGGGCAGGATGTAGAGTTCCACTTGTATGTGAAACTCTGAGCTTTTGACTCCTGATACATAATTGGATATAAACAGCTTTTCTATTTGTAAAGGGGAAGGCATTAGGAGCTTTTCAGTAAAGACTTGCATGTCTAAAAAAGAAAATGGGGGAAGTATTTTTTGGTCCAAAACA
CAAAGTTTAAAATAAAGCAGTGACCACAATATTCAGTCATCCACCATAAAATTATGTGCAGTAATCTCCATTTCTGGATATGGATTGCTAAATAGCAATATATAAACAAACAATATCAAAGTGCCTTTTTGGCTAACTGCCACTCTGCCACTTCTGAACTGAAGCCAATTATGACATCACTCGAGCTTCTTGTCCTTTGCTGACCT
GAGACACAGAATGCCATTATATAATGATAACGATGTCAATTCAGCAACGGGATATAATAATTGTAAATACGCATGCACCTAATGCTGAAGTACCCAGATGTATAAAACAAATATTATTAGATGTAAAAAGATAAATAGACCCCCAATACAATAATAGCTGGATATTTCAATACCACAGTTTTGGCAATGAACAGATCATCCAGACA
TCAGGAAACTTGCAATCACGGTGGAAGGGGAAGCAAACACATCCTTCTTCACATGATGGCAGGAAGAAGGAGAGCCGAGTGAAGCTGAGCTTCTGCCCCTTATAAAACCATCAGATCTCATGAGAACTCACTCTCTCTCATGAGAATAGCATGGGGGTAACCGACCCCATGATTCACTTACCTCCCACCAGGCCCCTCCCATGATA
TTTCTCTGATGGCCAGTGATGGTGAGCATTTTTTCATGAAAGATGCTTTACTGGAGTACTGACTTGGCCTGGTGAATACAAGTCCTCCTAGAAACATTCTTATAAATATTTCACCACGCTCTGTCAAGAACACTGTAGGCTAAATGGGTGTTTGGAGGCTTCCTTGGTAAATTAACTACATTCATTTACAGCATAGCTGCTATGAG
AATAACTTACATACGCTCCATAAAGTAAATTCTCAAAGGTGCTAGAACAAATCGTCCACTTCTACAGTGTTCTCGTATCCAACAGAGTTGATGCACAATATATAAATACTCAAGTCCAATATTAAAAACTTAGGCACTTGACTAACTTTAATAAAATTTCTCAAACTATATCAATATCTAAAGTGCATATATTTTTTAAGAAAGAT
ACAGACATTCATTCAACTGCATATGTTATAAATATAATTATATACATACCTGCTTATTTATGTTTATATACATATGTATATGTGTATTTAAATTGGAGTATATAAATATATGTATGTATTTTTTTTAATTGACAAATCATAATTGTATACATTCATGGGGCACCATGTTATGTTTTATGTATCTATACAATATGAAGTGACTAAAT
TCCTAGTTTCAGTAGGAGAGTAGGGGAGTAATTTTAGCCTGACTCCAAGTTGTAAAACTACCTCCTGTCCAAACAATATGAGAAGTTTATTTTTCCTTTGTATAAAGTCAGTTAACTTACGCAGATGGTCACCACAATTACCAGGTAAATTTAGGATAAACTTAAGTGTAATGAAATGGTGCTGTCAAGACCTCTCACTTGAAGAC
TCCGCCCTCTTCGGCCTCCCAAAGTGCTGGGATTACAGGCGTGAGCCACCACGCCCGGCCCCCATACTACTCCCTCTTAATAAACAGTTTCCACTGATAATATAAAGGGCTGGTATAAAAATGTCTTTAAATGAGTAAGCTTTCTTTGGTAAAATTAAATCATACAAATTATTTTTAAAACCTTCTGATATATACAATATTTAGCC
TATATGGCAGGTACTGTTATAAGGACTTTTCATTTATATACTTATTTATTCATTAAAATAGCTATATGATATACACAGATTATCATAATCATTGTCATTTTATAAATAATAGGTAATGTAGGAAAAAATGGTTAAGTAACTGCTAGTGGCCACTCAGTTGGTAAGTGGTAGAGCCATGAATTTGAATCCAGGTATTCTAGCTTGAG
GGAATAATATTCTTACCTATAATTCATAAGGCTGTTACAACTATTAAAGGAGGAATGTTTATGAGGCACTCTAGAATTGTGTCTGGCACATAGTAAGTGCTATAAAAGTGTTTGCTTAATAAAATAAAGAGACTTTAAATTACATTTGACTGGTAGGACAATTTCAAAAGCAATTTTTAATCATCTTGTTTAGGAAATTTTTTTCT
ATAACATTGCATGTAAATGGACTAAACTCTCCAATAAAAAGACATACACTTGCTGAATGGAAGATCCAATGATCTATGCTTACAGGAAACACACTTCACCTATAAAGATACACATAGACTGAAAATAAAGACATGGAAAAAAGATATTCTATTCCAATGGAAACAAAAAAAGCAATAGTGTTATACTTATTCAGACAAAACAGATT
TTAAAACAGTATGGTAAGATTTCATGTTCATTGTGCATATCTATATACTATAGCTAAAGACATCAATAGTTACTATAAACAACAGATAAAAATGAACACATATAAATGAACTTCATGATTTACTCTTGTTCTAAGATATGCATAACAAAATGTACCATTGCCTCCCTTGTGTTGGCAAATACAATTAATTCCTTCAGAGTAGCGAA
AGCATTAAAAAGAAATTTTAATTGAGTTGATAGTTAAACATGCACATATATTTATATGATTCTTTAGATCTGATAGGATATATTACTAGTAATGGAGTTCTATAAATATTTTTAACTGATCACCTGAATGATCAGAGCATGCAACAGACTGAACAGTTATGAAATTTTAACTTCAAGTTATAGAAAATCATGTGTATTAATGTGTA
TCCATAAAATGGGGGTAATAATACTTTATTGGAGTGTTGTGAGAATAAAAAGCAATATTTGCAATAAAACTATTACAGGGCCTTATACACAATGAAATTCTATAAATGATAGATATTGTTATGTTACTTGAACCGACATTGGTTTTCATCATTCTATAACACAGAGTATGCCTCAGTATTGCCAATCTGACAACTATTCCGTGCCC
TTAAAAAAAGAGGCCACCTTATACTAATAATAATGATAGCTGTGGCTGTTTTTACAAAAAAGAGAAGGGGGAGTTTGACAACATAATGAGGCCCCATCTCTATAAAAAATTTAAAAAAATTGCTGGGTGTGGTAGAATGCACCTGTGATCCCAGCTACTCAGGAGGCTGAGGTGGGAGTATCTCTTGAGCCCAGGAGTTTGAGGCT
GGGACACCACTGGGTTTTGACATATGAATTCCTGTGAAGATTTCAGTGTTTTGGTTACTTTGAAACATGACTTTGAGGCTACTTCTTTCATTCTAATAATTATAAAAATGGCATGCATGACCTTGTGCCATTAGCTGGTGACTGTCTTTGTTGAAGACGTTATTTAGAATGCTGTAGAAAATAGATAACCTCACTAGGAAAAAAAA
TAAAGTGTACAAGGTCAAGTTTAGTTTTATTCCATGTGGATATTCATTTACTCCAGCATTATGGTTGCAATAAATTTTCCCCCAGTTAATTTGATGCATTTATAAAAATCAACTTATCTTATAAGGGTGCATCCATTTCTGAACTCTTTAATCTGTTCCAGTTATCAACAGGTCTACTCTTTTTTTTTTTTCTTTTTCTTTTGAGA
CCAATCATTTGCTTATTTAATCATTCATATAATTATGGATTCATTAATATTTACTTTAAACTTTGGGTTATAATCCAACACTACTTTATTTATTTTATTGTATAAATTGTTCTACCTTTGGCCAGCGGCAGCTGGTTCAGTTGACTCCTGTTTCTCATTGCCATTTCCCTGGCCCGCTGTTTTCTTTTTTAATTTCTAGTCTACCT
TGTGAGAAATGTCACCTTCTTAAATATTACGGTCTATTAATTATGTCCTTGTAGTGAAGTTTATTGGTGCAATTAGTCGACAGGTAGGAATATCAGTCTTTATAAAATTATATGTGGTGGGGACAAGGTTAATACTAATTTCATAGGCATTAAGGATATATTTGAGTGTATTCAGAGATAAGCGAACCATGATATTAGTAAAATGA
GAAAACAGCCAAATTTCAAATCCACTCAACTTCTTACACATAGTTGACTGTTGTTCACTCTTCCCTTATTGAACAAATCAAAAGAAATCTGTATTTTCATTATAAATATCCCATTTTAAAAAATTAGCATTGAATTTAAACTATTGAGTATCTCCCTTTGAATATAGAACCTGGGATTTTCCCCAAGCCTTATATACACAAATGTA
AGTCCACTAAACCTGTTTTTCTTTATAAATTACCCAATCTCTGATATGTCCTTATCAGCAGTGTGAAAATGGACTAATACAGTTTCCAAATCTTGGCTATTATAAACAGTGCTGCAACAAACATAGGGGTGAAGATGTATCTTCCATATACTGATTTCCTTTCTTTTGAATGTATAATCCAGGTACCGCTGGATTATATGGTATCT
TCTCAACCAAATACTTATAAATGGAATTGCTCCACTTTACTAAGAGTTGTTAAAGTATTATTCCAAGAACATTTCCTAGCCTACTCTTTACATAGCTGTGTATAAAAGCTCTCCTTGCTGTGCTTACTTGTGAATATTAGGTTGGTGCAAAAGTAATTGTGGTTTTTGCTGTTATCTGCAATGGCAAAAAATGCATTACTTTTGCA
GGAGGCATAAAGTTATCATGCACAGAAAGACTTGTAACTATCTTCTGCTATTTCAAGGACCACTACATAAGACCCTATAGTGATTTTAAATTGTTTCCTTTATAAATAAGAATGAAGATCTGAGGGTCTCAGAATAGATAATTTCATTGCATGAACTTTTTTCTGCATCTAAAGAATCTCTTAGAAAAGTATTGGGAAGAAAGGAT
CTACCTCCCCAATGCCTCCTCCTTCAAAGTGTCTGCTGACAGCTAAAGGCCACACTTCCCAACCTGTCAGGAGGGCCACCTTGTAGGTGGTAAACCTTTATATAAAATAAAATCTTCTTTCCAAATTTATAAATTGTCTGAATTTTTTTAAGTTAGCACATGTGTGAGTACTATAATTATCAATGGCTTGAGCACTTAGATGAGTG
TCTCACACCAGTCCGAATGGTGAGTATTAAAAAGTCAAGAAACAACAGATGCAGGTGAGGCTGTGGAGAAATAGGAACACTTTTACACTGTTGGTGGGAATATAAATTAGTGCAACCGTTGTGTTAGACAGTGTGGCAATTCCTCCTAGACCTAGAACAGAAATATCATTTGATGCAGTAATGCCATAACTGGGTGTATACCCAAA
TGATGCAGAACAAGCGTCCTTCCCGGAAGCAGAGTAGTTGCTGGCGCCCTGCTTCGGCATCTTCTCTGCAGAACCCTGAGCCAAAGAAATCTATTTTCTGTATAAACTACCCAGCCTCAAGTATTCCTTAACAGCAACTCAGAATGGACTAAGACAACTGTATTCATTTGCCAAAGCAAGAAGTTCTCTTGGAATTAGTTAAGTCT
AAGTCTCTAGTGGGTCCAACTTCTCTCCACGTTTCAGAGTCTTAAGTGACTTTTAAATTATTATTTATTTATATATAAATTAATTCGTGTAATTAATAATTATAAATAATGATTTAAAAGACATTTAAGAAGACTCTGAATTTATTTATTATTGTTAAGTTCCGGTGTTTTTAGCTGTACTTAACAGAGGAAGTAAGAAAGATTAC
GGTCCATTTGTTAAGTTACCTTAATCTATAATGAACATAATTTAAGCCTCATGAATATCACTCATGCACAAAATCAACTTTTACACTTAGTAACAGCAGATATAAAGAAGAATGTTCAGGCCGGGTGAGGTGTCTCAAGCCTGTAATCCCAGCAGTTTGGGAGGCCGAGGCAGGCAGATCACGAGGTCAGGAGTTCGAGACCGGCC
TGAAGCCATGTATCTTAGCTTCAAAGCACACTCTCCTCATGTATTTTCTGAAAGTTAAAAAAAAAAACAACCATTGACTAGGGTCTGCATAGTGTAAGTCTATAAAACACATGCTTAGAAAAGAAATATCTAAAAATATTATCAAATAACCCTATGGAACAGGCATCATTATTATTATTGGAGTCAGACTCAATCAGAAATTTGAT
TTTACAGTACTTTCATTATTACTTAAAATGAATTAAAATACCCAGATAAATAGGCTGTGATGTTAATGGCAGAGGTATTGCTTTAAAAGTATTGCTTTACTATAAATATTTTTTAGGTACAGGCAGATCTGAAGGGCCTGAAAACTCTTATGGATTGTAAACACAAATCACAGGCTCTGGCCAAGGGTACAAGTAGTAAAATCTGT
GTTCCACTCCTTGTGATGTCACTGCATTGTATATACAGGTGTAACCATTTGGTTCTTAGTATTACTCTGTGCAGTGTTGGCTGCTCTTATTGTTGAGAATTATAAAGATCCAACCTGATTCAGAGGATATATATCAAATGGGTAACATCTCAGATGCTTCTCAATTTCTGACTGAACAATTTTAGTTTCATAACCAGAATATTTCT
AATAGTGAAAAATATTGGCAAACTTAAATTTAGAAAATTCTAAGCAACATTAGGACACATGGTATATGTTTAACATTAAGTTAAATGAGGGTATTAAAGATATAAATATGGTTTACATAGGAAAATAGTATATTCAAGGCAAGAAAATATTTTTCTATTTTGTTTCAACCATTTTGTAGTTTTTCTTGAGAGTAAAGATTTTCTGA
GTGGAATGATTGACACTTAAGGCTTAGAAGTGTGTAGTGGTGAGAGTGGAGGGTGAAGAGAGGTTGGTCAATGTGTTCAAACATACAGTTAGATAGAAGGTATAAATCCTAATGTGTGATAGCAATAATAGGGCAAATATAGCTAGCAACAATGTATTACACATTTCAAAGTAGCTAGAAAAAATAACTTGAAATATTCCCAACAC
TGCAAGGTACCTCAAAGAAACAAAGCAACTTTAAAAAAATAACATATTTGGGAGATAAACACTATTGGATTTTAAGTAATCAATATAATTTTGATTTAGTTATAAATATAGGAAAATAGATTGATGGAACAGAATAAAGAGCCTAGAAATAAGCCCACACGTATGTGGACGATTTGTTTTTCAACAAGTGTGGAAAGGCAAATCAG
TATGTCTTGAATCATATGGGAATAGCAACTAGGTTTGTTAGTGCTTTATCCATGGTCAATCACTAAAAGAAAGAAACTGTAACTGAGTTTATCGAGGTCTTATAAAGACTTATCCAACTATAGGAATAATCCTTCAATAAATGAATAGCATTACCAATTATAGTCTGTAAAAAAGGAATTGTCCTTGGACTTATTTTAAGCAAATG
CTACTGATGATATCTATGAGAGGATATGCTAAATTAGCTAAAGGGAACAGTCAAAATAGAATTTTGCAAAATATTTGTTAAGTTTAAGAACAAAATGAAATATAAAATAGCATAGGTAGACAGCATGACTAATAAAAATACACACTGCTGGAATAATCCAGTAGTACTGATTTCTTAAACCATTAGTGAAAACTCTTCTTTAAAAA
TAATACTAGTTACTGATGTCAAATGAAACTTTACATATTACTTAATTACAACCAATAGTAAAAGAAGTTCATGTATTTATTTAGCAGTAACCTTCAATGGTATAAAAATGTTTTAAGAAAAAGAAAAGTTAGAATTATTGATTTTGAAGTACAAATTATGAATATTAACTGGAATTATGCATTTTGATGAGAATTTCTCATGCAGT
CAGGGTTTCAAATTCATTCATTTCTAAGTCATATTATGTTTTCCTTTTGCTCAAAAATCATTCATAGATTTCTTATCTCACTCAAAGAAGAATGAATGGCTATAAAAATGGATGACAGGGATGATCAGGAAACAGCTTCCAACTCAAATCTGGTGTCATCTTCCACTGGGTCTCTGATCCTGATCACATGGGCCTCCCCAATCTTT
TAAGCAGTTCTCAAGCTTTATTTTTCAACAAGTTCCTTCCACTTATCTCTTGTGTTTCTCTGTAATGTTGATGTGCAATGTATGTGTATCAAGCAAAGAGTATAAAAATAAAATCTTTTGGGTAAAAATTTCTCACAATATACTTTCCAATATATTATGTTCACAAGTAGTTTGTTATAAGATTCTTTCTTTTTTTTCCTGTTGCA
ATAAAGAAGAAGATAGAAGAATCAAATAGACACAATAAAAAATGATAAAGGGGATACCACCACCGATCCCACAGAAATACAAACTACCATCAGAGAATACTATAAACACCTCTATGCAAATAAACTAGAAAATCTAGAAGAAATGGATAAGTTCCTGGACACATACACCCTCCCAAGACTAAACCAGGAAAACATTGAATCCCTGA
ACAGCATTTAGAAAATATTTTGACATGAAGGAAAATGAAAACACAACATGCCAAACTCATAAGATGTATGGAAATTAGTGCTAAAAGGGAAATGTATAGCTATAAATGCACACATTAAAAAACAGGAATTATTTTAAATTAATAATGAGACCTCCAATTTAAAAAACTATTAAAAGAAGAACTGAATACAGAAGAAAGAAAAGGAG
GAAGAAACAAAGGGATGGGCAAGTTTTCTGAAATTGCCATGAAGAAACTGGCATGTTTTGGAATGACAACAGCCAACATGAAAATCTTCGAATATAAAAATATAAAAATTGGAAATAAGTATCAGTCAAAAAATGATGAAAAATCTCTTGGATTTAAATTTGCATTTTGTATATATAAAGAAGAAAACACATTATTGCGGCTAAAA
GGAAAGATTTACAATACAATGTTTAATATAAGTGTTCTGTGAGACATTCTTGCCTTGTTCTTGATCTTAGGGGGAGGGAGACCAGTTTCTCACCATTAAATATAAACTGTAGAGTTTTGAGGGGTGCTCTTTATCAAGATGAGGAAGTTTCTCTGTTTCTAGTGTCCCAAGAGTGTTTTTTTATTGTTGTTGTTAATAATAGATGT
AGGAAAGAGAAAGTCAAAGAAAGCCCTGGTAAAACCACTGTCAGCTAAGATGACAGAGAAACAAATGAAGAAAACCAAAAATTTCAAACAAACAGGTTACTATAAAGAACTCAACAAATATGTGTTTATTTTTTCTTATTTTGTTTTTTAAAAGACAAAATTGCATAAACTAATAATTGTAGCAATATATTGTTGGCTTTCTAACA
TATTCATGCAACTCATAGCACCTATCATATGCTATGTGAATGTTTATGTGTGTATATATAAAAACATATATATACACACATATAAACATATATACACATATATAAACATATATACATATATAAACATATATACACACATATATAAACATATATATACACATATATAAACATATATAAACATATATATATACACATATATAAACATA
ATTTTGCACAAATAATTTGGAAGAAAAAAATCTCTCTCTATATATATATATATATTTGTGATTGTTCTATAGTTTTGTTTTTGTTGTGTTTTTTCTTGTTTATAAAAATTTTAGGTATAGATATCAAAGCAATGTTTTTTACATAGAATTTTCATCTTTACTATGCTTTACTAGTCTAAATTATACAAGATTTATTCAATTTGGCC
GGATCAATATAAGGGACAAGACAAATATGACCTTTCTCACTAGTTTCTCATACACCATTGTACTGGAAATGTTGGGCAGTGTAATAAGACAAGAGCAAAATATAAACCATATTGATTTTAACTGAAAAGTCAATCTCTCTCGGCAAATATCTTAATTGTACACAGAAAATCCTAAAACAAATCTCTAAGAGAAAACATCTTGGCAG
TATTTTTTTCAGCCTTGAATTGTGTTGGGTATTTGGGATGATTTCTCATAAATCACATGCAGCTAAATAGCCTTTCAAAACACCTTATCTAAATTCGGTGTATAAAGAGGAAAAGGACTTGTTGAAACTGACATAGGCAATGCCAAAATATGGATTCATGTATCTGTATGAGCCATTTAAGAACTTATGCTGTTTTTTTTTAACTT
GGAGAATAAAGATGTGGACATCTTTGGAGGTGGTAGAGGGCATTATTCTGCCAACCACAAGTAAGTACACTAGTTTGAAAATATTTTATAAGTAAGATTTTATAAACTTTGTATTTAGGGCAAGAAAGGGGATAGAAATACACATGAATGAGTTACTTTGACTATTAAGGCAAAATAACTGATTGGTTTTTCTTCTCAAGATATAG
TAGTGATTAAGCCACTAGATGTTCTGTCAAAGCAGAAAATAAATGAGAGAGAAAGTGTCTTTACATAGAAGCAAAACCTGTGCAATACAGACAGCTTTTCTATAAAAAGATTCGTGAAACTGTTCTGCTCAGGAGAATTCCATAAAAAATGCAAGAGATGCTTCTCACAGTATGACTTCTTTAATTTATTTCTCTGGTGAGCTTAG
AGGGAAAGTAAAAACACTAAGAAAAAAATGTAATAGAAATTGATCCTTTTCTTCAACGTGATTACCTAAATAATTTATCCTTTAGGATACCCCCAGTATATATAAATGTACTTCTTGCACTTGAACTGTGCCAGAAATACTTATTGCTATATAGGAAGTGCTCAAGATCCTTGAATTAAGCAATTGAAAAAATTTGTACCACCCTG
TATGTATATATAATTATATTATATATTATATATAACATATATATAATGTAATATATTATATATGTGTGTATATGTAGCATTCAATATGTACATATGCAGATATAAAAAATTTATCCATATGATGCATAATCAATGACTCAAATTTAAACAAAACTTGCATGTGAGATATCTAGTATCATTAAAAGTGATTCAGAATAAGCAGAACT
TTGAGAGTTTCATCCGATAGTGAGTTTCTTTTTTCTAGAATGCTTTAGGGTTAGTTCATCAAATATTTCAACCATTTTAGCCTTCTTCTCATTATCTGTTTATAAATGAGGTAAATTTTAGGAAAAACACCTGCTGATGGCCATGGTTTTAGGCTTTCAAGTTAACAACATAGAGAAAGACACCAAGCCAAAAACATCAGTCATAA
ATTTTTCTCTAAGTCAATATTATGAATGCTATGTTTCTATTGCTACACATACATTATTTTACCTCTAGTTGACAATGAAAAACAGCAGACTAGCCAATTATATAAAAGGATCATAAGAGAAAATATATTTTCATTTTCTGGAAATTGTATTTCTCCCAAATCTCATCTTCATAGAGTCTACAAATTCATTTTCCTTAGATTAAAAT
GAGCAGAATAAGAATTGGGACCTACGTTTCTGGGTCTTCGGTATAGAGCATTCTTTATGGTTATCACAAGTTAGTATTTTCTACTAAAATATGTTCTCAGTATAAATAGTGTGAAAAAGCATTTTAAATATTTGTTGTATTAACAATTGCATAAAAAATCTCTTTTATTGATTACCAATATTATCCCCCCGAAAGTAGTACACATT
GGAACACTAATAAGCTACAAAAGACATTTGGAAAAATGTTAATCTCAGAAGGTTTTCTCAGGTCTTTTCATACACAGAATGTTATTTTTAGGGCACGTGGTATAAAAATATGTGTTTAGTCATTGTGGTCAACTTCTGACACAGAGTTCCAAAAGCCCTTGGAATTCCGTGAGTGATAGGAAGGTCTTTTGTTATTCATAAAGAAC
TTCATGAGTCCTGTACGTTTTTCCTTTATTCCAATGTCACAATCTCCAAAGCTGTCAGAAGCCTGCGTTTGAGAGCACGTGTCAAAATTATATAGCTGATTATAAATCATCTTTTAAAGAGGATAAAAATAAGACAACAATTTTCTGTGGATAACAAAATGTCTAAAATAGTTACAGTCAGAAACATGATTGACAAATTTGAGTAT
GGAAATTTGTAAGTTCAAAACTAACTTGAGAGATATTTTTAATAGAATACTAGTCAACATTTGGTATTTAGTTAATACTTTGATGAGTTTAAAGATTCACTATAAAAGACTTTAGAAATGGCAATATTAAGAAGAAATATTTTGAGATACATGGTTATCTCACACTGTTCCAAGTTGTAATTCTATAATATAAACACAACCTACTA
AAAAAAGAAAAGAAAAGAAAAGAAAAGAAAAGAAAAGAAATTGGAAAGTTGGAGAAACAATCTGAAATTCTTGATTAACTGACAGACAAGAATAATCAGGTATAAAAGTCAAATTCCTAAGGAATGGTTTTTTAATGACCAACAATTCATTTACCCATCTTTCGAGCAAACACTTGGGTGTCAAAGAATCTTTGTCTTGGCAATTT
ATGTTTATTATTTATATTTAAAAGGTATACATTATTAGAAGTTTCTGCTTTGTGTATACTTATATAATTACTTATATATGAATATACGCACCCATATAAATATAAATTAAATATAGCTATATGCTTATTTAAATGACATGTTTATATAAATTAGTTACATTTATACAAATTATGTATATTTATACAGATATATACATTATAAATAT
TAAGAATACTCATGGATAGTTATTGAATCCTAGATAAATCAGGTAGAGAGAAAGGTAAATGTTTCAATTTTGCTCTCAAAAACATACTTTACCCAATTGCTATAAACTATAAATAGCTTAAAAGAAAAGCCTAACTCTAGAAAACAAAACATAAAAATAATCAATGTTTTAAACAAAACAGTCATAAAAATCATTTCAGTCCTTCA
ACAAAACTTCAAAGGGAGGAAAACTCTGAAATATCATTAATCTACTCTAATGATTTATGAATTTAAGTAGACTTCTTATAATATTTTCATTTGGGTGGAGTATAAATTTAAATATTAAAAATAATTATGCATATTTATTTTATCTTTATATAATACAAATTCTATGGCTAGTTTAGAAGAATTTACTGAATGAATAATATTATTAA
TGAAATTACTTGGGTGTACTAGGCAGCATTTTCCAGAGAAACAGAACCAATATATACTCAATAGAATATATATGTGTATGTGTGTGTGTATATGTGATTATATAAAATACTTACAGGATATATATATGTATATATATATATATATGGATTATATAAAATACGTGTATGTGTGTGTGTGTTTTTCCTTTACTCAGAGCCATTTAACG
GTATTTCATTAACAGTTTTACTAGCTGTTACTTTTCAACGTTTAAGAAATAAAGAAGATAGAAACCAATAGGTGGCCAGATAAAACTGTCAAATGCAATTTATAAAGCCTTAGAACTTTCTGGTCACTGTGAAACATAAAAACATAAAATCAGATTCATAGAAAATGCAGACTATAAACATTTTTTTTTTGCTGGTTAACTTACCA
GAGGACAGAATGTGAGGGAAGAGGCACTTGTGCATGTGTGTGTGATATCTTTGAGTTTTTCAATTCAATTAAATAGACAATAATATTATATAAGTATGTGTATAAATAAGTAAACTCTACATGTATATGGAATTCTTCCCTGAATTGACAAAAAAGTATTATTTCCATTTTATAGATGTAAATCTTCAGGAACAAAAAGTCCAATT
CTGCTGGTAGAAATTGTAATAGTTTTCCTTTACCTTCATGTCTGAAGGGGATTTTGCTGAACATAGACCTTGCTTTGACAGGTGTGTTCTTTCAGAACTTTATAAATTTTGTTTCATTTCCTTTTGGCCTTAATGATTTCTGGTCAAAAAATTCAGTCATGTGAATCATTCTTCTCCTATAACTATTGCATATTTTGGTGTTTGTA
AAGTTTTGGAATACTGGCCACCTCAAATGTGCTGTGAACTCTAATTGGATTCTAAATTTGACAATAAACGTCTAGTCAGGTGAGGCCACAAAAAATAACCTATAAATAATGACACATTATATAATTTCAATTGTTTGACAATTAAAATTGTCAACAAAAACTTTTAGTTGCAAATAAACTCAAGAAGTGGTTATCACATGGATATT
GATTAAAATAAAACACACAAGAAGAATTTTATAGCTATTTTGAAAATATGGGAATAGTATTTTAATATCTCAACTAAAGGTTTAATTTAATTGGATAATATATAAATGAAATTAGACCTAATAGTTTACAGTCTTATTTAGTTCATAATACTGACATTTTTCTCAAAACTTAGCACTTACCTACAATTTAGGAATATAATTGTGGT
AGAATTGTGGATCACTACTATTGTTTTTTTTACTGTTACTTTTAAGTATAAGTTTCCAACTTTATGAACATTTCTAATATTTCAATGTGTTTACCATTTATATAAAACATAAGCATTATATTTTATTAGATGTGTATCCCAATTGTGCTGCTTATTTTCCCTTTGTTGAACCAAAATGTCTTAAGGAATAAATGTGAAACAGTTTC
ATGATTTTATTTTCATAAATTCCCTCTGTCTACCCACAAGGGGCTGAAATAATTAATATTTACACAAATGCAAAGTACTACTCTATAGAAAAAAATTTAATATAAATCCTCGGGCCAATTTTAGTGATTGCATTTAGAGATTATTACAATGTAAATTCAAATTAACTGTATTAGATGTGGGTTCTACATTCTTCACTTTAGAAATA
AAACTAATACCATTAACATAGGTCACTTCTGTGAATTGAGATTAAAGGTATAGTGAAGAAAGGAAATGATTTAGTTTTCATGTGTATGTTGTGTATTATTTATAAATTAGAATAATCTGAAACTGTTTCCACTGACCTCCCAGTTATTCACTTTTTTTTTTTGCCAAACATATGAGAAGTGGATTTTTTCATTCAACTGACTCTAT
TTAGTAGAGATGGGGTTTCTCCATGTTGGTCAGGCTGGTCTTGAATCCCGGCCTCAGGTGAGCCGCCTGCCTGGGACTCCCAAAGTGCTGAGATTACAGGTATAAACCACTGTGACCAGCCTTTAATTTTATTTTTAATTGACATATAATATTGTACATATTTATTGAGTACATGGTAATGTTTCATCCATATAATGTAATAATGT
CGTTTAATAGTTTAGCTTCAGGTGTCATAACATTCTGTTAATTATGGATGGGTGGTCCTCCCTCATTACCGGACAGGCAGAAAACATTGCTGTTGTCAACTATAAAAACTCTCATATGATATAATATATTCATACCATAATCTAGTTTTCTAGAAAATGTTAAGTAAGGTAGCTGCTCTCTGTCTCCAACCCTGGAATATGTGTTC
CAGCCCCTTAAGGGGTTGTTTCAGCTGCGAAGAGCTTCTTTTCCCATGGTCGCATGCCTTGCCAGGGTAACCCATAGCCAGTGAATAAGCAATACAAGAGTATAAAGCCATGACCACTTCAAACCACCATGAAACTGTTCTGAAGGGCAGCTCCAAATCCACAGATCTCCAGAGTCTGCGAGGGGTTATCATGGGCCTCCATCTCT
TATAGTACAAATTATGTACTGTTTTTATGTTAGATATACCAATTTAAATATGATATAAAAACAAGCTTTTAGAGTTGAAAATCATATCAGTTCATTTATTTATAAATATGATTTAACTGCTACCTGAAGACATTGTTTTTATTTTTGTTATTTGGTTCTTCACATAATATTTGAGGGCTTTATTTTCATATTTGTACAATATGATA
AATAAATAATTGAATTCACTATATTTCAGATTTAGTGTGTTTTTCAGTTAATGCAAATAAAAGCTGGAAGAAATGAAGTAAAAATTCATAACCACTACATTATAAAATAACTGTTCATTTTTAAGGTAGTTTAAAACATCTTTAGTAAAACTGTGTTCTACAGACTTCTACTCAGAGATGGAACAGTTCAAAATCAAGATGATTGT
TATATGTTATTCAATGTTATAAAAACTTTTATTGTCAAACATATTTTAAATATATTTTAAGATGTATATCCCCTTTCACTTGTTAACAAAATACATTGCCTATAAATATATGGCCCATGCCTCTACAATATAACCTCCTTTCCCCACCTTTCCCACAAAGGTGAAGAATCTCAGTATCTTCTGAATTTCATTTTTAAAATGTCCTG
AAACTGACTCATGTCTGGAAATTGTTTGAGGGGCCGTGATTCTCTGTTTTTATAATTCAAATTAATATTTTGTCCATTCGACCTAGAAATTTTCTGCTTATATAAATTAAACAGGAATGCTGCAGTCTTCCTATCAATTTCAGCTCTAGAAACACTGTGATTAATTAGCCAATGCCAGAGCTCTACACGAGTCAGACTATTCTGAT
AGTAAGATTTTTTTAATGAGGAAAACTGGAAGAAATGCCAGATAGTACCAATTTTTAAAATAGAAAGATGACAGAATTAAACTAACCATATCATAAAGAGTATAAATATCTCACTTAAAAGGCAGATTGTCAGATAGAATAAAAAAGACAAGACCAAATCACATGTTGCTAAAAGAAAAGGGCTTGAAATATAAATAAATAAATGT
TTCAGAATAATTAATATATTTCACTTCTTATTTCTGTAATTGTTGGCACTAAATTCTTTCCTTGTCCAAGACGCATGTTTAACCTATGCATACGTAACTTTATAAAAATTTGTTTTGTTTCTTCTCTCACACCGAGAGGCTATCGAACTCCAAACGGTCAGGTAACCGGAGCCTCGGACAATGGCTCCCCTTTGCCAAGAACCCTT
TAATAATTATAGTACAAGTTAAAGGTTCTGTATGGTTAATTAACCACTAAATGAATAATAGCATTTTTTAAAAATTTCAAACCTTTCTGAGGTAACAGAATATAAACAGTAACCCGCACCCCCCGCAATTTTCCTAAAAATATTTTGTCTGAATTTGTACAAATAAACATAAAATGTAAACCTAGGTGAAGTTTTTCATTGTGAGC
AAATATGTAGGTTAATATAAATGAATATTCATGGTGTCAAACAGAAACGTTTTAGGGGATTTAAAATACAAATATATTGAATTAAAACATCTGACATGACTATAAATTGGAAGGGTAGAAATGGAGTTAAAGTCTTTTAAATTACTTGCTCTTTTGAAAAGGAAGGTCAAGATAAGACAAAAAAACTTTATTAAGTCAGAGGTTCA
GCCAAAGTGAGGACAGCTGCCTATGAAACACTTCCGGGTTACCTCGTGTATTAGTCTGGTTTCACACTGCTAATAAAGACCTACCCGAGACTGGGTAATTTATAAAGGAAAGTAGTTTAATGGACTCACAGTACCACATAGCTAGGGAGGCCTCGCAATCATGGTGGAAGGCAAAGGAGAAGCAAAGGCACATCTTACATGGTGGC
ACTAAATATTAACCATCACACATGGCTAATATAATTTTCCAATGACAGAAAATAGTCAATACTTCTAGAAAAATAAAACTAGGCTCCAACATACTTTATTTATAAATTATTTATTTATTTATAACAACCATCAGTTTATATAATCCCAATGAAACTTAGAGAAAATTTTAGTCAGATATTTTAATCATTATTATATATTTATTAAA
TAACATATACCAGAAAGTAACATACTCATAATTAATGAATTGATTGTCAACAAAGGTCAAGACAATTCAATAAAAAAGAATTGATTTATTTTAAAAAAGTTATAAAATAATCTTATAGCCATAAGTAAAAAAATCATCTCAATGTACACCTTACAATTGAATACAATATTAACTGGAATGTATCATAGATACAGCTATACATACAA
AAACCTTTCAGGATACAAGATCACTATAAAAAAATTCTACTAAGTTTCTATAAACAACTTGGCAATGTAAATAGATATATATTTTAATTTCAGGAAAATATATAAAACACCTAGAAAAATATTCAACAAAATGTGAAAGGCACATGTAACAAAATTATAAAGCTGAGGAAAATTATAAAATAAAAAAAATTTAGTTAACAAGAAAG
CACACACACACACACACAAAACCTTGGGAAAAGATATAGACATTTAAATGTCTCTTCATTTTTTTCTCACATGCACAAATTAAAAAACGAATGTAACTTATATAAAAAGAAGAATGCAATCGAAGATTATAGTTCAATGATACAATCTAGATGAAATATAAGATTCACCATCTATTCCTGTTCATTCTGTTTTAACGATACACACA
TCTAATATAGTTCATGTGTTAGAAAATTGGTTGACTATATGATGATACTAATAACACACAATATATTTGTTTTAAGAGAACATAAATTCTGTAACAGTAATATAAAAATAAAAGAATCAATATAAAAGAATCTGTAAGGATGCATTTAAGTTTGCCTGCAAAATTCAGAACAGGTTTCTAAGATGAGGATTATTTAAGCTGAGCCT
ATACACCCAAAAAAAGACAAAATCAATTTTTATTTCAAGTGTTCATGGAGGAGATAAGTATAGATCTCAGGTAGTCTCATTAAGCACAGTTTTCAGAAATTATAAAAAGTTGAAATATTGCAGACAAGACTATGTGATTATATTACACTAAAATAAAATGTCAAAAACATAAGCACATATAAAAACTGTTACTAAAAATAACAATT
AACAAGGAGAATTCCTTGACTTTTAAAATTATTTTTATTTACATAACGATTTATCTTGACTTTTATTTTTAGCTTTTGGGGTATTTCAGTTTTTTAGAATTATAAATATTGATGCTCATGAACATGTTTGCACACAAATGCTTTTATAGCTCTAATTATTTCCTTACAGTTGATTCTCAGAGTTGAAACAACTTGGATAAAAGGTG
TTATTAAATTCATAAGAATTTCCTATAAATAAATACAATAATTATTGTATTGTATTAGATTGGAACTAATACAATATTACCATAATCTGTTTAAGATTCCTATAAATAAATAGTATGTGACTGATAAGTGATATTAACTCGTTATCATATGCAACCCATAAATGTACGGATGTCTAATTAACATATTTACAGTCATAATCTTCTCT
GTGTTTATCTGACAAAATGTGAATCCAGCTTTTCCAATAGCTCCATGAAAAATCTAATATCCTTTGAAACATAAATTGCTAATGGTATTGATTTTCACTTTATAAATCCTTATTGATCCATAGTGAATTAAACATGTAAATTGCAGTGCCTTGGAAACAAGCAGTATCTTTCTTTCTAAAACAAATCTGTAGAACTTTTAATTTTT
TGGAATGCTGCAAACAACACAAACTTCTGGGAACAAAATCCCTTTCAGTTTCATCAGTGAATCACATAATTGGTTCTTGAGGTTCAGAATATATTTATTATATAAAGACATTATTTAAAGACAACATGATTGCCATGCGTTACTCATTCATAGATTCCCTCTCCAGGACTTTTTTTTTGTCGAACAACAAAAGGTCTTTTGTGACA
ATGCGCTTTCCAGTTCTCTTGAGGAATTTTGCATTTCATAAGCAACTACAAACCCACAAATGAAACATATCACAGCAGGTGATAAGCAGGGTAGGAAATTTATAAAATATGTTATTTCTAGATATATTTGAAAGTTAAAGGAAAATGGTCCTCTTATTAAAGTTAAACTTTGGTTGTTAAAGAAGTAGATAAAAGTAAAAGAAAGT
TCAAAATGTTGCTATAATTAAGCAACATATTATTTGAGGTATATGCAATAAAAATAAATAAAATTCACTTAAATTTTATAAAATATTTTGTTTTATAAATTATAAATGCCAGTAATAGTTCAGTGTGCTATACTTCCTGAATGTATCTATTTATTATTAGTTATTAACACAGTGATCTAATAGAACGAAGCAGCAGCAACCACTGT
CACTAATTTTTGTTTGATGAAAGATAATTTATTACATGAAATGTAAGACAAGGTCATAAGCTGCAGACAAAGGTAAATTGGACCATTTCTGCAGAGAAGATATAAAATAGCTATAGAGGGTAATGTTTGTTCCTTCAGCTTTGCTAAAACCTGGTACTTAACCCACTTCAGATACTAATAGCAGCCTTTTATTATTTGCTTCAAAT
ACTGAATCTTTAATGTACTCCAAGTAACCATTCATTCAAATAACCATTTGAAAACCTACAATGTGCCAAGCACTGTTTATTCTTTCAATCAGTATGAAATTATAAATGATAGTTACGTCTTCAAGAAGATTCTAATGCTTTTTAATTAAATGTTCAATTGAATGAATACTTTTGAGCACCAAATTTATGTCAGAAACTCTGTTAAA
AAATCTGGTTACCTAAAGAGAATGATTGATAAATGTAAGAAATAATGGGAAAGGGTTTTTAATTTTGAAATTATGTTACCAATTTATATATTTCAGTAGATATAAATGTTAAGAAATGAAAAAGAAAATTCGAAACAATGCAAAAACAAAATATATTAAATTGATAACATAAATACATTGAAGAAAAAAATAATACAAGTAACTTT
AGTTAGTCTTTAGAACCATCTACATTTTGTCATAAATGGCATGAAAACAGATTATACGGTGATTTTTATGGTAGTGAGCTGGAGAACTGATGTATTCTAATATAAATCAATATCTACTTAAAGAGTATTTGATTCCATTGTTGTACAAACAATGATATATAAAATGAAAGAGAAACAAGACTTCAGAAACCTAGGTTTTAAGATTT
AACAAACCACCAAGTGGCAATACCCAAATCAGAAGCCTGCTTCCAGGTCCTATTTGTCTGATTTCTCTTGTTTATAGCAGAATGCCTGAAACTGGTTATTTATAAAGAAAAGGAATTTATTTCTTACAGTTATGGAGGCTGAGAAGTTCAATGTTGAGGAGCCGTATCAGGTGAGAGTTGGTAGGGACTCTTTGAATAGTCCTAAG
CAGACCTATAAATGTAGCCCCTAATTTAAAATAACCTATAGTTTTAACAATATATACATATGTAATAAACTTTGAAAAACCATAGATTTTATATATTATATATAAATGTATATATATTTAATGGAATGAAATTATGCTTGATTTAATTGGCCTAAATAATTACATATTTTGTATACTGATGTTTTGAAATTAAGTCAATATATTCA
TAAATTCATCATTTTAATATGGTCAAATTCACAAATCTTTATTTTATATTTGGTACTTTCTGCTTTTATCTTAAAACTATGTTGTTATATTATATGGGTATATAAATCTTTAAGCTATTCTGTATATTTATAATTTTATATTTTACATTTAAGTCTCAAATGCATTTGGAATTGATTTTTTGTATGATTTGAAATATGGATCCACA
CCTGGTTTATATGTCCACAAACGATTTGATATAAAGATGGATAGATGAATGATTAATGATAGATAGAAAGATAAATTGATATAGATAGATAAATGATAGATATAAACATATAAGTAGACTCAAATATTTAGGGGTCTTCAAACTTGCAAAACTGAAATGAAGAATAAAGCTATCTCCAGCCCTCTAGGAGGCTATTTAGGAATAGC
TTGCACAGCTGATTACTAACAGAACATCTACGTGTACTTTTTCCATTCGTATCTTAATATTTTCATTCCAGATATAATCTGTACAGATTGTATATTGTAATATAAATGTCAATTATTCAGAGACATTTTGAGACATTTTATTTCTTTCCCCCAAACTTCCAGGAACCTCATAGTTCTCTCTTCCTTTATAATATTATATTCAAATA
ATAATAAAATTATATTTAAGAAATGTGCAAATTCATTCATTTTGCAAATCAGATAAATTTTAGCCTCATGCCAAATAAATATTGAGTTTATGTTCTTTAATATAAAGAAGGTTGTAGCATTTAAAATATCACCAAAGATATACATATTATATATATTATATAATATATAATATAATATATAATATATATAACATATAATTATATAT
ATATGAGAACTACATAACGAAACTTAAGAGATTCATAATTAGGAAATCATTTGAATCTTTAAAGAAACACCAGAAAACAAAAAAAAAAGTGAGCAAAATGTATAAAAAAAACAACATTAAATCATTTTGTTAAAAAGCACAAGAGTAACTTAGCTAGAGTATGTCATGGGCAAGAGACATGAGGCAAAAATTCATAAAAGAGAAAA
ACTGCCAAGTTCATGGAAAAAGTCTTGATATCACCAAGCATTAGGGAAATACAAATTTAAACCACAATGCAATATAATCACATACCTGTAAGAATGGCTTTATAAAAAAGACAAAGGGTACGAAGTTTTGGTGAAGATGTGGGAAAAAGGCAACCCTCGTACATTGTTGGTAGCCATTACAAAATACCTGCATGGAATTATGCTGT
ATTATTGTTGAAAAAACTACTCAAATAGAAAGCTGTTGTTTATTTGGGGCCATCATCATCTTCATTCAGTTATACCAAGTGTATCAAAATTAAACCAAATTATAAAAGAAATTTAATTTTAAAAGGAAAATATCAGGGGCCATGCTTGAGTTTATTTTTTGAACCTTTTATATTTACTTCACCATACAATATTAAAGTTCATATTA
TAAAATATTTGGCAAATATCCTATATGTTTTTTTCAAGGGTTCTAAAAAATAGCAGGTTTACTTAGGAAAGGAAGTTGACAGGTCTCATTAATCTTTTGTTATAAAATTACATAATTCATGCTTCCACAATTATGCATTGGACACAGTTCTAACCCCATTAACAACGAAAGGCATCAAAATGTTTGAATGCGGACAACTGAACTAT
TGTTAAACTGCATATATTTGGAACTTATATCTCTGTAAATAATATGTAACCATGGAACATGATAGCAGTTCCTAAAGTTTAACTAAACTAGCTTACGATTTATAAAAAAACATCACCCTATCGAATATTTTTTATTTAGAGATTGAGCTTTTGAGTAGCACCCCCTTACCTCAGCTTTATAAACATGTTCCTGAATATGTTTTGAA
ACGTGGAACTGTAAGTCCAATTAGACCTCTTTCCTTCGTAAATTGCCCAGTCTTGGGTGTGTCTTTATCAGCAGTATGAAAACAGACTGTTACAGTCACCTATAAATGAACTATGTCAAAACAAACATTCCATGGATTATTAAATCCATTGATATTAATGATTTATTTACATACATAAACAAAACAAAAAGTCACTTAACAATGGC
AATAAAATAAAATAAAATAAAATAAAACAGTAGTATTATATTAAAGTACATACCAAAAGAGTCTAATTTAATGATAACACAACAGGAACAGAGAAGAGCATATAAATCTCACCTATTATCTATTTAACCAATACTAAAAACAACAGTGAAAATTAAAATATTGGAAGTTCCTAAAATTTTGAAATACTCTGAACAACTTAGAGGAA
TAGTTTAATTCCTATTTTATAATTACTGTAAAAAAAAGAAAATTGAAAACTTCTGCTATTACATTGACAATATTCCTCTTCTACCTTGAGATTTGATGGATATAAAACACAAATACCCAGTGCTATTATGTTCTGATCATTTATACACTTATTTTATCTTTATATCCATATAATGTAGGTACTGTTACCATCTCCATTCTACCAAT
AAATTAAACATTTTAGTTGACATATAATAGTCTAAGAATATTATAAAGTGATTATAAATCTGTAAATCAATGGAAACATTTACGTTATTTTGACAAATAGTATAAATATTAAAACTTTGTAGGGCTTAATCAGATAATATTCAATATCATAATGAAGTTCAGTTCATCAATTCAGACTCTATTGCAATATATGAAGTATTCAAAAG
ACTACTAGTGCTTATGATTACCTTTTTTAGCAATTGATGATCCTTAATAACTGATTTTCTAAGTGGAATACTTAAAAATTCTCACAATAAATTTTTAAAGTATAAAAGCAACAACATTTCTGATATACAGGCTCTTCTTTAGCTGCAGGGTGTGTGTAAAACTCAGTAATCTTATCTTGGTATGGATTTGACTTCCTGTAGATTAA
GGAAGAAATCATAGATGACACAAAAAAATGTAAACACATCCCATGCTCATGTATGGGTAAAATAAATATTGTCAAAATGACCATACTACCAAAAGCAATCTATAAATTCAATGCAATTCCCATCAAAATACCACCATCATTCTTCACAGGACTAGAAAGAAAAATCCTGAAATTCATACAGAACCAATGAGGAGCCTGCATGGCCA
CACCTCTCTCACAATTGTGAATAATATCTATAATAAGCATGTGAAGAATGGGATAAATAGAAGAATAAAAGTTTACTAGAGTCTGTCCAAAACACCGTAATATAAACAAAACCAGCAAAACCAGAGATCCAGAAAACATCTTCTGTTCCTTGAATGAATGACAGGGGCCGGGGAGAAGTTCCGGTTTACTCTGTACTCAGAGTCAG
ACTAAAAAATCTGTGTTTAATTATACACCCTAATTTTCAGCACTGTCTGTTACTTGATTCTAACGTGATTTGAATGTTATCTTCCTTTATTTTTAGAAAGTATAAATATTATGTATAAGAATGAAGACACAACTGTGGTTGGCTGGTGGGGAAATGGAGTAAAAACGGTAGGAGCAGCAACAGAAACATGTCACATTACTTATTTG
TACTCAGTTCTGGACTATTTTATCTGGCTAAATTAAATGTTAAAATATTACAAATTCATCTTCAGGCTGGCTGTTGAATATTTTTATAGCAAAAGTCATTTATAAATTTAAAACTCAAATAATTATCTTTTTCAATATGTAAAATATGTCTTTACATATTCTACTCCCTTCTTACATACATATTCTGATGTAACATAGGTATTCTC
GTACTAAACTAAAACAAGATGTTAGTAACGAAAACTGTGCAATGGGTGGAAATGAGGAATACAAGAATTCTGTGAACTTTTCTATTATGTTTTCTGTAAATATAAAACTGTTCTAAAAATAAAGTCTACCCATTAAAGACAAAAAAAAAGAAGAAAAAAAGAAAAGAAAAAGAAGAGAACAGGTGAGCCAGACTTTCAGAATGTGG
TTTAGACAGTGAGTGTCAGTATAGAGTGAAGTAATGAACATCTCATCAACAGTGAAATAATATGAGGAATTTTAGAAAGCACAAAAAGTATAAAATTTACTATAAATCATTTAAAATACATATAAAATACATATAAAAATCATAAGTCCAAAATTTCAATTTGAAAAATGATCAAATGTTGGTTGGAAAAAATTTTATTAATTGTT
GCTTTCCCTTCTGCCGTGATCGTAAGTTTCTTGAGGCCTCCCCAGCCCTGCAGAACTGTGAGTCAATTAAGTTTCCCTTTAAGTTACCCAGTCTTTCCCTTATAAATTACCCAGTCTCAGGCATGTCTTTATTAGTACTGTGAGAACGGACTAATATATGTACATACAGATACATATGTATATATATGTATATATATATATATATA
TTGCATGTGTCAGGTGTAATTATTTCAAATATATATATATTTTTATAAAATGCAAACATTAAATTTCATCTTAAAGAAGTTTATTTGCTTTGGATATTTATATAAAATACTCCTTTAAAAGGAATGGAATAAATATTTTCAAATACGTGTGTTGCTCCAGGATTGTTTCTAGATAACCTGCTGTAACCTAATGTAAGTAGCTGAAG
GTGGATACTAGAATATCAGAATTTATCATATTTTTCTCTATGATGTCTTTCTTAAGACATGCATGAACACAGGTTGTTCCACTACATATGCAAACAGATATATAAAGTCACTTCAAAAACAGGCTTAAAATGTCAGAATTTTAATGTGAAATTGAGAGCATTAGAGAAAAGTCTGTTTGGTATAAACCCTAGGTTTTCTCTCACAT
GTTTCACCATGTTGGTCAGGCTGGTCTCCAACTCTTGACTTCAGGTGATCCACTCACCTCGGCCTCCCAAAGTGCTGGGATTACAGACATTTCTCCTTTTTATAAAGCCTCCAACCTTCCTTTTGTCCTTCAGACGTACCAAAGACCACCTGATCTGTGTATACCCCAAATTGCAATTCTTGCTTCGAAATGAAACATTAAATTTA
ATCACATCTTATCAGGTACACATTATATCAAAATGATTTAACACAGATTGTGTTAATCTCAGTCACTTGGTTAAGGCAGTGTTTGTCAGGTTTTTTCCAATATAAAGCAACCTATTTTATCCCCTTACTCTATGGAAGCAAATAAGCAAGTCCAGCCTATACTCCGAGTGGGAGGGATTCTAGTCAATCTCCTGGAGGAGAAAGTA
AGAAAATTTTTGAATATTCAAACTCTTAGAAAATTATATATTATTGCAACTGCTCTATACAGATATGCAATACATGTCTGGTTTATGAATATTTTAAACTTATAAAAGCTTTAATGCAGATTTTATCATCTATATTTGATAATGCAAGATAATTTGCTTAGAATGTTTAATGTTAGAACGTTCTGCTTAAGAGTCAGAAATTGTTT
TGAAGGCCCACCCTCATGACCTAATCACATGTAAAAAGGCCCTGATACCTGATACCTTCACCTTGGGGGCTAGGACTACAATGTATGAATTTAGGAGGTATATAAACATCCCAATCACAGCACATGAATACTCACAGACGTACACACACATTATTATAAACGCAGATATATATATATATATATATCTTATTTATTACATCAACTGT
AACAACTAGTATTAAATCTGTGCAAGGTGGATAGAAAATCTAAATTCTTACAAGGTGGATAGAAAATCTAAATCCATTACTGGGTATATACCCAAAGGACTATAAATCATGCTGCTATAAAGACACATGCACACGTATGTTTATTGCGGCACTATTCACAATAGCAAAGACTTGGAACCAACCCAAATGTCCAACAATGATAGACT
CCTCTTCTCTGTGGAGGTAGATGAAGTTAGATGAAGCAAAAGATGATTTCTACCACTCTGTATTCTTTGGATTCCAGTGATGTAACTTAACTCAAAAACTTATAAAAGCAAATGAAGTCCATTGTACAAATGTGCAATGGAAATATTAAGACTTTGGTTGAAAGTTTGATTAAAATAAAACTGACATCATATAATTCTAACAGTGC
CAGACCAGATAATATAATATGTTCAGCTTTGTGGGCCATATGGTCTCTGTGACAACTACTCAACTCTGCTACTATGACATAAAAGTGATCATAGACAATATATAAATAAAACATTATGGCTGTATTTTAATAAAACTTCATTTATGAACAGTAAAATTTGAATTACACGTAATTTTCATGTGTCACATGTATTATTTTCCTTGAAA
CATATTATAAAGAATTTTCAAAGAGCAAATAATTAGTTTTGTCTTGAAAAATGTAAGATTTTAAAATGGTATGGTATCTTTAAAAATCTGATAGTTCACCTATAAAAAAATGTTGCTAGAAAAGATTGGTATCAGGGTGGGCACAACTTATAGGCAGGAGAATATTTTCTTATTTCTGGAAAAGAATCAGCATAGAAGGTGCTTTA
GCAGGTAAATTGAGAAGGAAAAGACACAATTAACTTGGAGAAGAAAAATGTAAAGGATATAAAATAATTGTTATAGCTGAGTATTTGTAAAGTTCTCATCTATAAAATACACTTAAATTATCTGTTTTGTTACAGAGGAAGAGTGAAACTTTAGTTTCTTTTTTAAAAGAGAAAAATTTTTATTTATTTCTTTTAAAGTATGAGTA
TTAGCTCCCACTTATAAGGGAGAACACGTAGCATTTGGTTTTCAGTTCCTGTATTAGTTTGCTAAGTATAATATGGCCAAAGGAATATGAATCATTCTATTATAAAGACACATGCACAAGCATGTGTATATTTATTGCAGCACTATTCACAATAGCAAAGACATGGAATCAACCTAAATATCTATCAATGATAGACTGGATAAAGA
CGGTAGTATGTTTTAATACACTGCTTTTTATTTTTAATATTTTCTATTGTCTGTTTTTACTTTTTGGCTACCATGAGACTTACAAGAAACGTTCCCTAGGTATAAAAAGTTATTTAAAACTGATACCAACTTAACCTTGATTGCAAAACACTAAGAAGAAACAAAAAAGTCAACAAAAAAGGATTGTACACATTAAATATCCCCAC
GTGTTTATCAATACCGTAAATTTACACCATCTTTTTGTAAGATCAATCATCTGTCTGAAATAGTAGACAACCACAGCTGCAGACCTCAAACTAAAGTACGTATAAAATAATTCAACTTTTTCTTGTAATGTCATGACTTTTCTCTGTTTGGGGGAGCACTTCTAGCATCACTGGTAGCACTTCATATGAGTCCCATGGCGTTTTTC
ATTAAATGGGGATAAACAACAACTGAAGTCAGCCTTTAAAAAACAAGAATAAAAGTAGAAAGCTTAATATAATTAATTTACACATTGAAGGGGGAAGCCATATAAAGGATTTTCATAGCTTTCTCATTTCTCAAGAATTTTACTCATCAAAATTAAAACACGTGTTTGCTTGAATGCTAAACATGATGCCATTTTTGATTTTCAAT
AGTGCGATGCAAATCCTCTTCCCTTCTATTCTTTCTATTCCTAGCTTCATGGAATCAACCTATTTCCAATCATTTTTCTCTACAATCTTGTAACTTTAACTATAAAAGGAGACACCATCCCATTGTTTATTTTGTGTTTATTTAGAAACTTCTATGATTTCTAATTATTTACAAGGAAAAGGAATCACTCTTTTAAAATATGCAGA
CTCACAGACATTGAGACAATAAGGATGACTCTCACAGACTTTGAGACATTGGAGTGAAGGAGGCCTGACACAAAAGAATAAAACTCCCTGCTTCCATTTCTATAAAAGATAAAACAAGAGGCTGGACGCGGTGGCTCACACCTGTAATCCCAGCAGTTTGGGAGGCCAAGGCGGGTGGATCACCTGAGGTCAGGAGTTCAAGACCA
TGTACAAATGGCCTTTAATATATATCCAGATAGATGACCTATCCAGATATGGCCTTTTATATATCCAGATAGATAGATAGATATAAAATAAGCATCCTGTTATAAAACTGCCAACACAATGTGGCATCACCACAGCCTAGTATGACATTCCAGGGATGAGCAGCTTGTGTGAGGCAGTGCCTATCCAGTTAGCCACCCTGCTGAGG
TTTTCAATGGAGAAATCTGGTGGATATCATCATCAAGTGGTCAAACTTATCATCACCCAAAATGAGACAATCTGACATTATTTGTGCTTCTTGGTTGTGATATAAACAATATTATCTATGGAGTATTCCTAACATAAATATTTAACCTGAATCTAAAGAATTATGAGGAAATCAGGTATATCCAAAAAGTGATATATTCTACAAAA
TCCTTTTGATCTCTTTTTATGCTAATCTCTGCCAAACACATTAAACTGTTAGTGATTGTGGAAATTCACTCAGTAAAGCAGAGAAGTAAAACTACAAAGATATAAAGGAAGTTTGAAACAATACCAAACATCTACGTAGCGTGGGAGGTGGAGAGAGTTTAGTAGATGGTAGTGATGTATCTTGTCACATACATTGTTTAAGCAGC
GCTTGTATTGGAAGAAAAAAAATTTCTCCTTGTCTGTCTTTGCAGCTGTGCAAATTATTCCAGCATCAGTGCAATCTGCTACACCTACTACCATTAAAGTTATAAATAGTAGTGCGAAAGCAGCCAAAGTACAAAGAGCGCCGAGGATTTCAGGAGAAGATAGAAGCTCACCTGGGAACAGAACAGGTATTTTTGTATTTTCTTGT
CTGGTGAGAACCTTCTTGCTGCATCATAACATGGTAGAAGGCATCACATGGTGAGAGAATGCAAGAATAAGAAAAAGTGAAGGGTGCTGAACTCACCTTTTATAAAGACACCACTCCCTTGATAATGAACCCACTCCTGCAATGACAACATTAATCCATTCATGAGGATGGAACCCTCATGACCTAAACACCTCTCATTAGGTTCT
AAAACAACAGAAATTGCAGAAAGAGGAGAAAAATTAACTCCAATTTGCAGACGGAATAGGAGGAATCCCTTTATTAAATCACTTGCTCCTAGTTACAGGTTATAAAGATGGCAAACCTGGGAAGTAAAGACAAGAGTTTATGTTATAAAAGGTAGAAAATAGGAGTGGTTTTAATTCTCTCATCACTTAGTGACCTTTTTTCTTTT
GTCCTTTACTTATTAAATTGATAACAAATAGAAAATAAAATGTAGATCTGAAGGAAGCACTTAATTTTTTTAATTTGCTCAATTGCAAAAAATTTATTTATATAAATATATAAAATGAATTGCTATATTAAAAGAATAATACAAATTAAAATACTATAAATAATAACTTGACTGCCTTACAAAATCAATTTGAGCTACTGTATTTA
GATGAAAAGACTAGCTGTAAACAATGAGTCCAGTTAAAGACAGACCCTATGAATGAGAAGTATGGCAACAGAGGAGATGGTAAGATTATAACTTTGAAAATATAAAAATAATACAACTTATAAAACCTGTGAGAAGGAAACGTGGTAACATTGTGAGAGTATTCTTTTCCTTGCCGTTCCTAGCAATGAATCCATCAATACGGTTT
TGGCCTCAAGCAGTCCTACCACCTCAGCCTCCCAAAATGTTGGGACTACACAAATGAGCCACCACACCCAGCCCCAAATATCATTTCAACATGCAATCAGTATAAACATTACTGAGATATTTGTCATCCTTGTTTTTTTATAGTTAGTCTTCCAAGTTTGTGTGCATTTTACACTTCAAGCACATCCCAGTTCAGAGCAGACACAT
GATTCATGTGCAGATTTTATTGTGAACACAAGTTTTGATTTCTCTGGTTTAAATTCCCAGGAATGCAATTGCTTAATCATATGGTAAGTATGTGTAATTTTATAAAAAAATGTTAAGTTGTTTTCAAGAGTGACTTTACCATTTTGCATTCCTGCCAGCAATATACAAGAGTTACAGATGGTCTGTCTCCTTGTCAAATAAAATTG
GTTATTCCAGTCACAAATTCATCCAGCCGTCTCCTATAGAAACAGGTGTTCATAAAAATCAAATGCAGAGAGATGTCAAAGATAGAATACATTAAAAGAATATAAACTTACAGCTTATTTTCAGAAGATTTACCTTAATGGGATGTTAAGCTTTGTTTAGGTATTTAAATAACTGGAGTAAAATTCAATGTTATGCAGACATTTAT
ACTGAATTTTGATGATGATATTGGATTAAGCATTTTAGATTTAATTGTAAAATGACACAAAAATCTAATCATCTATTTCCAATGTTCAATATACAATTTTTATAAATACATGAAACAATTCATATAAAAATATAAATGTTAAGGTCACTCACAGCAAAATATGGCACATTAGAATTATTTATTAAATGCTTTATACATATAAAGGT
TTGCCCATAATAAAATTATTTTTTATTCATAAATATATACTTTTTAATTTTGAAGTAATCCTAAACTTAAAGAGAAAGTTGTAAGTATAATATAAATAACTATAAAAATCATTTTTGTCTGCAGCATTTTCTGCAAATGTTGCCTCCAGTTATAGTTTTTCTTTTAATTGTTAGGATTTTGTTTTAAATTTAGCCTTAAAATGTGA
AACATTACCCTTAATGATCATCTTGATTCCAAGAATCATAACTGACTGTTATTGGTTCTTAAGATGGCTGAGATTTTATTAGCTCATTTTAGTGGCCCTGTATAAATTTAAGTTAATTGACATTGTAGGCAAGTATGTGTTTGCCAACGTCCATCCTTGCAGATACGTTTTTAAGCACCCATTCCACTTTCAGACTGCATCTCCTC
TTTATTTTTTCTTTCACTTTATATATTAAATGTTTATAATCTCTTTGTGTTGTGTCTATTTTTGTAAGGCAACTGAAATCCTTTTTGAAGCAGACTGGGGTATAAATAAATGATACAGATAAAAAATAGGTAGTTGAATAGATGGATCATAAGTAGGTAATTTAGAATCTAGTCTATATTAAACAGCACAACTAAAAAGAACTGTG
AGCAGAATATCAAGATTATTTCTAGAATGGAGATGGGAGATTCTTTAAAGACAATTAGTTTCTAATTAATAAATTATATGCTGTATTATTTTCTGTGCTGTATAAAAATTGACCACAAATTTAGCTGCTTTAAACAACACCCACTTATCTCATCATTTCTGTGGACAGGGAGTCCAGGCATGGTTTAGCCACGTCCTTCTCGTTGC
TACCTAAACCAAGCAGTTCAACCTCCCTTTGCCTCTTTCCTTATCTATAAGATAGAAATTATAATAATGAAGCTTTTTTAGGATTAAGTGAGTTGATTTATATAAAACACATTGTAAATTTCAAAGAATGTTGATTATCAGCTGGGCATGGTGACTCACACGTGTAATCCCAGCACTCTGGGAGGCCGAGGCTGGTAGATCACTTG
AATATCCCAATGTCTGGATGTACCACAGCTTATTTATTCATTCACCTGCTGAAGGACATCTTCGTTGTTTCCAGGTTTTAGCAATTATGAATAAAGCTGCTATAAACATCTTTGTGTGGACAGAAGTTTCAGTCTTTCTGGGTAAATATCAAAAAGTACAATTGCTGGATTAAATGGTAATAGTATATTTAGTTTTGTAGGAATCT
TATACATGAGACTCAATAAATTGTTTTTCAAGTGAATTATTAGCCTTGCATTAGTTTGTTCTCATGCTGCTAATAAAGACATACTTGAGACTGGGTAATTTATAAAGAAAAAGAGGCTTAATGGACTCCCTGTTCCACATGGCTGGGGAGACCTCACAATCATTGTGGAAGGTGAAGAGGAAGCAAGACATGTCTTACATGGCAGC
TAGTGCTGGAAAAACTGTCTAGCCATATGCAAAGAATAAAGCTTGACTCCCGTATTTCACAATATATAAAAATTAATACAAGATAAATTAGAGACTTAACTATAAAACCAAAAACTATAAAATCCTAGAAAAGAATTTAGAAAAAACCATTCTGGGCACTGGTCTTGGCATTCATGACTAACACCCCAGAAGCAATTGCAACAAAA
TTTGATGTTGAATCTGACATCAATAAAACATTAATCTGTGGTAGATCCTGAAGACTTGGGAATATAAAATTATAAACTGTATATTTATTATATATATATATATAAACTACAATAGATCAAAAGTATACTTGAAAAACAGGACATTCCCTCTCTTTAACAGCTAATTCTAATCCCTATTGCATGTTTTACTAATACATGTCACCTCA
TTTCCGACATCTTTTTCTGCATAAAGAGAAATAAGCATATAAACATGTTATATAAATAATATCACTCTATTTTTTAAACTACATTTTCATTCAACATTGTTATAAATATCAATTAAAGTATTTTCATATAAAATGTTTTGCCTTCACAATATATTATTTCAATAATCTTATATTGATAGATATCATTGCATTTTCATAATTTTGAT
TTACTTGCTTATATTTTTGTTTTTCATGGATGTTGGCCCCTTAAGTCCTAGTTGCCTCAGCAATTCTCTAGAGCATTTACATATGAATATGTGTATAATTTATAAAGAATTGTGGTAGTTTTACATGCTGTAAGCTACCCCATCCTGGTCAAAACCATGGGGGTATAAATAGGTATGAAAATATATAGGTGATTCCATGCATTGTT
TCTTTAGGCTGCATTCTTCAGAGCAAATATTCTCACAAATCATTAATTTTAAATAGAGGACTAAGATATTTATTAAATATCACATTTTCATTTTTTTCAATATAAATCATTGAAGACCCTTAGGATCATAGTTATACCCAGGGAGTTTATCAATAACCTGTAGAGGATTGAATTACATACATTAATAATTAAATACAGGTAAGCCT
ATCTGGGCGTGACTGAAATCTTGGAGGGCTAGCTTCAAATACTGTGTGTTTAGCTGTTATACTAAACTGTTACTTATCTATACTCTTTTATGGACAATTTTATAAAGGAAGCTGAGGATATATTTTTAATAATACATAATGAGAAAGTTTATAGAAATGCATCAAATGCATTACGCATGAAGGTTAAATTACTAAAATAAAATTAA
GATATCCAAATTGGTTAAGTGGCTTGTCCAAGTTCAGCAAACATGCTGAAGTTCACTGCTTTTTAAGCTTCCCTAAAATGACCCAGCCCTCATAAATGCTTATAAAGCTTTAATCCAAAACATCTTTGGCATGTCTTCTAAGAAAGAGCTTTGAAAAAAATGTAAGTGTGCTGCAATAATGATGTACTCAGCTTTTTCTTTTCCCA
CACCACAGTTCACTTTTCTTCCTGATTGCTCTCAGCTTGTGTGCTGGGTAGTAGTCCAATTTTCCTTCATTTAGTTTAATTAATCTTCCTATAACACCAATATAAATGGTTCTCTGTTAAAGTCTCAACAGTGGTGCGACAATGTGTTTCCTGCTTTGCAGTTGTAATTCACTTAAAACCGAGAGAAATATTTATATTATAAATGA
TGGCTGGAGAGGCTTCCCAATCATGGCAGAAGATGAAGGAAGAGCAAGGGACGTCTTACATGGCAGCTAGCAAGAGAGTGTGTGCAGGGGAACGCTTCTTTATAAAACCATCAGATCTCTTGAGACTTACTTACTACCATGAGAACAGCACAGGAAAGACCTTCCCCCATGATTCAATTACCTCCCCCTAGAAACCTCCCATGACA
ATACACACAAGACTTTTTAAATGAACCCTAAGATATAGTCACATTGATTGTATCAACATGAACTATCCTAGAATTGCTCAAAGATTCAAAAGAAATGCTATATAAACCTTATTACAAATAGAATTCTTCCATGTGAATAATAGAATAATGTGAAATATTATTATAAATATAGATTTCATGAACCTAATTTTTTTCTTTTTTTAAAA
CCCTCACTGTTTGTGTAGACGATTATATTTTTGGAGTTTCTAACTCCACAATTCGAAAAGTTTCACTCTGTATTGTTCTATAAGTCAGTTCTCACATTGCTATAAAGGAATGCCTCAGACTGAGTAATTTATAAAGAAATAAGGTTCAATTGACTCATGGGTTCACAGGCTGTACAGGAAGCAAGGCTGGGGAGGCCTCGGGAAGC
CTTTCCCCTTTGTAATAAATTTTTCCCCATCCATTAAAATAATATGGGCTTAGTAGAATGCTTAAAAAATAAAGATCCACATGAAAAATTTAAAGTCATGTATAAACATATAATTTAGTGATAATTAGTGTTAACATTTTGGCTCATTTTCTCTTTGCCTTTGTAAAATTACATTAGTCTTGGATTTGTTTCTTTTCCTACCCCTA
AAGAATTTCTGGTCATGTCTTCAAAAGTAATTGCAATAAAAACAAATGCAGACAAGTGGGACCTAATTAAACTAAAGCACTTCTGCACAGCAAAGGAAAGTATAAATAGAGTAAATAGGAACCCACAGAATTGGAGAAAATATTCAAAACTATGCACCTGCAAATGTCTAATATCCAGAATCTACAAGCAACTAAAAAAAAAACAA
GAAGGAAGGGGATATACCATGAGTAGCCAAAATAGAGCTAGATATACTAATACAGACACATATATTTTAAGACAAAATTTGTTACTGAAGTCAAAGACATTATAAAATGATGAGTGATTCAATTCATCAGGAAGTTATAACAATTATAAATGTATATATGCCTAGCTAAAGAAATCAGAAACAAAATAAACAATCTAACAATGTAC
GATTAGAACTGTACCACTGGCTTTCCTGAGTCTCCTCTGTCAGCTCACCTTGCAGATTTTGGACTTACTAGCCTTCATACGACATGAGCCAATTCCTTACTATAAATCTCTTTGCATGTGTGTGACCCAACCTCTTTCCCCTCCAACACACACCCTATTAGTTGTGTCTTACTGGAGAACTGTGACTATCATACTCAGTTTATATA
ATCCTGTGATCCAGTCAAGTTAACAAAATTAACTTTCACAAATACTCTAATTGTCAATGTGGCACTTATATTCCTCTCCTTACATACTTAAATACTATGATATAAAGCCAATATATCTTATGTTACATGATAAGAGAATAGGAGACAGAAGAAAACCACAGTATTATATACACAATATATACACAACCAAAAATGCATTTATAAAA
TGCAATGAAAAGTATTCTACAGAATAAAAATTCTGGCAGTGAAATGTATTAACAGATATTTGAAGCATATTTTGTAAAATGTGTATTCCTTTGCAGAAAATATAAATTGACGTTATGATGTTCAAATACTATTGATCTTGTGTTGGGTTAAGATTTTTAGGAGTATAGTTTATAGCATTTCAAATATTTTTCTGCAAAGCCAGCAT
TTAGATGGATATGGGGAAGAAATACATACTGTTATTTTCTTCATAAATACTTGATTTTATTAGAATGAATGCTGTAAGATTATTTTGTTATATAAATACTTATAAAGAACTATTGCTTTTGAATAGTTTTCAAAGTCTGAAGAAGAACATTTAAAATAAACAGAGGCAAAAATTGTAGAGGATATATACACAGAACACTATCAAAT
TGTGCATTTGACACACTTAGTTTGACTACATATAATGGATTAGATAAAAAGAGGTAGTTTTCTAAGTACAAAGTAGAAACCATGATTTCTTTAAACTGGGTATAAATTGGAAAAAAAAATACTCAACAGAGTGTTGTGGTGTATCATTAATATTTTAGGAAATTTCTAATATTAAACTATTTCTAGTTTTAAGAAGTTTAGACACA
GTGAGAATACGGAGAAAACACTTATTGATGAGCCCACTATTTGCCAAAAATAGTATATTAAGAAGGAAGATGTTATATTAGTCCGTTTTCAGCCTGCTTATATAAAGACATACCCAAAACTGGGTAATATATAAAGAAATTAGGTTTAATGAACTCACAGTTTCACGTGGCTGTGGAGGCCTCACAATCATGGCAGAAGGCAAAAG
AATAATTTTTCAGCATTGTGATTTTTAGTTATCTGGCCAAACTGTCTGTGTTGATTTCACATACAATTTAAGAACTAAAATTGCTTTTTGAACACTTATGTATAAAAAGTGATTGTAATTCTAAAATAATCCAGAAATTTAAGAAATGGAGGATTAGTTACAGACATCAGAAAGAAAACACAAAAGTTCCAATGCTAACCAGCCAG
TTGTGGGAGGGACCAGGTGGGAGATAATTGAATCATGGGGGCAGGTCTCTCCCATGCTGTTCTCAGGATAGTGAATAAGACTTATGAGATCTGATGATTATATAAAGGGGAGTTTCCCTGCACAAGCTCTCTTCTCTTGTCTGCCACCACATGAGATGTGCCTTTCACCTTCCACCATGACTGTGACGTGTCCCCAACACATGGAA
AGTGTGACAACACACAGAAAGTCTTCCTATAGCCTATATAATAGTCTTCTCACACTAAAGGAAACCACTATGAATTAGTTTTCTTTGTGTATGAAATGTATATAAATAGACTTGTATAGTCTGTACTTAGTCTAGCTTCATCCATCCAAAGATTTAGTCAATAGAATCATCCATGTCATTGCACGCAATAGAAGGCAGTTGTTTCA
CCATTCATAAAAGCTATGTACCCATGACCTAATCACCTCCCACAGCGCCCCCCCTCCTCCCAGTCCTAATATCATCACCTTGGGGATTAGGATTTCAACATATAAATTTGGGGGAACAAACATTGAGACCACAGCAGATAGCAGTGTCTTGGGGGGATAATGACTTGGGGCCCTTTTTACCATATATCAAATGGATGCTTTCTCCC
TCAACCATTGCGGAAGTCAGTGTGGCATTTCCTCAGGGATCTAGAACTAGAAATACCATTTGACCCAGCCATCCCGTTACTGGGTATATACCCAAAGGATTATAAATCATGCTGCTATAAAGACACATGCACACATATGTTTATAGCAGCACTATTCACAATAGCAAAGACTTGGAACCAACCCAAATGTCCAACAACGATAGACT
TGTTTCTAGCACCTTCTCGTGCCTTGAAAATTAGCTAAGTTAGCTGCATCTTCCTAGAACTGTAGAGGGAAGCCAGAGGTAGTTCAAAATGCTGACTTTCTATAAACTAAGCCCAGCTGGGGAATATAATTCAGACCACATAGAAAACACTTTTTCCCCATTTTTATCCCTTCTCAGACCTCCTAATGCACTGCTCAAGCAATTAA
CCTATATCTTCAGGGAACAATCAAGGCTTAGGTTCCTCTCCTAGCTAAATGCAATAAATCCAGTACATTCAATATACACATATAGTTCAGAAACGTTAACTATAAATGCATTACTTTGTGCCTTCACTAACCCACAAATTATACCTATTCAAAAGGAAAAACTTCTTCATGTCATAAAAGGAGACACGAATAATCAAAAAACCTTA
TTTGGCCATGGTTACATCTTCTTCTGAAAAGTGTCTGTTCATGTTCTTTATCCACCTTTTAACAAAGTTATTTGCTTTTTGCTTGTTAATTTAATTTCCTTATAAATTCTGGATATTAGATATTTTTCAGATGCATAGTTTGCAAATATTTTCTCCTATTCAGTAGGTTGTTTGTTTACTCTGTTAATAGTTTCTTTTGCTGTGCA
GAAGAGATCAGATAGAAAGGGCATGTGCGATCCACAGCTGACTTAACCAGTGCTTTCACATCCCAGCCTCTGTGTAGCTAAGCTTGAGTTGGTGACTGCATATAAAAGCTTGTGAAAGTAAAATAAATCTAGGGACCCCAAAATCACTAAGCTAATGGGAAGAGTCAAGCTGGGAGCTGCTTAGGGCAAACCTGCCTCCCCTTCTA
ATTCTGTCTCAAAAAAAAAAAAAAAAAATTGAAAGAGATGAGAAGTTCATGGATAGGAAGACTCAACAACATAAAGAAAGCAAGTTTCTCCATATTGGTCTATAAATTGAGTACAACCACAATTAAAATTCTAGTTAGACGTTTTTGAGAAATTCAACAAATGTACTGGAATTTGTTTTGTTGAGACAGGATCTCACTCTATTGCC
TCAGAGGCTGTCTGTTGGGGGCCTTGGCTGAGGCACTTTCCTCCACTTTGACTCCACGCCTTTCTACTCCTAGCCCTTTCCCGTTTCCCAGCCTGTGGGCTATAAAGAGGCAGGAGCCTTTTGTGTGGGGCAGGGGCTCATTTTTCTTGCCTGTTCTGCATGTCATCTGATCCTCACCTAGAGCTGTTCCAGGGGGATAAGGGGAA
ACTACATGAATGGTTATACAGTTGAGTTGACTAAATTCCTCCCACATAATTATTTCAATTACATAAAATATTACTTACATAACTGGAATGGTATTATAGCTATAAAATACTCAAGTCTGTAGTTACATAAAATTAAATTCAGTAAAAAGAAAGGCCTAAAATTTTAGCAACATACTCTCTAGAGAAAAGCTGCTAAACAGTTGTGT
ATAATATATATTATATATTTATATGTATACATCTTTTCCCAATGAAAGAAAAACATACATTTTACTTAAATTTCCACATCTATTTTTCCTATTATTTCATTATAAATGTGTTCATTAAATATTCTTTGATCACAAGATTTAACACATCACATGTAAACAGCAACAAACCTGTAAACAAGAACTATTTAAGAGGTAAATTTAGGTCG
AAATATTACAAGGCTTTAAAATATTTTAGAAATAACAATAATTGGATTCATACATAATTTTATAGTAATACTTTTGTATAAAACCATAACAATACTTTTGTATAAAGCAAAATTCGTTTTACCCTTTTAGTGACTTTTATGTCATAAAAGACTAAAGGATGGCACTTATAGATTAGCACTATGAACTAACTTGTCTCAAGGTTAAC
ATGTGAAGAAGGTCATGGTTGCTTCCCCTTCCACCATGATTGTAAGTTCCCCAAGGCCTCCCCAGCCCTGAAGAACTGAGTCAATTTCACCTCTTTCTGTTATAAATTATTCAGTCTTGGTTATTTCTTCATAGCAGTGTGAGAACAGACTAATACAGATGGCCAAGATTGTAGCTGGAAAACTCCCAATCCCTTGTAATGGCTTA
CAGCCAGCTTGAGTTCTTTCCTACAAAATGAGTTTTTATTGTCTGCCACACGGCTGGGCTGCTAATTTTCCAAAATTTTATGCTCTGCTTCCCTTTTAAATATAAATTTTCTTTGTTTATGCAGATGAGCATAGGCTTCTAGAGACAGCCAGGCCACATCTTAAACACTGCTGCTTAGAAATTTCTTCTGCCGGATACCCTAAATC
ACGAGCTTTAGCTCTGGAATTCTACAATCATAGGCAAGATACCATAGAGGGGTTTAATGAAAGTGATTCATGAAGCACCTATGATCTGGAAGCTGGGCTATATAAAACATAAAACACAGTTGTTATACTCAAATTTCAATGTAAAACATATTACTATCTGGCTGGGGAGAAAAGACTACAGAATTTGGTTCAATTATGTTTTCACT
ACTCTTCACTGCAGGCTGCATTTTAGAAATCTCATGGCTGTGATGTGTTGAGAAAAATGACTTAAGGTAAACAAAGATAAACTTCTCAAGGTTGATGTGTTATAAATTCAGGGCTAGAGGCATCTGTCTGGTGCTCATTTCCTTGATGTACTCATCCCGTCCTATCTATAGGCTGAGGCCACTCAAATTTGTGTCTCCAGCCCAGA
CCCATGACACAAGTTTACCTATGTAATCAACCTGCACTTGTACCCCTGAACTTAAAATAGAAGTTAAAAAAATAGAAATTCGTGTACATAAGTTATAAGTTATAAAAATAAAATTCTTGAGGATGGATGAGCCAAGGGAGTTCTTCTGGGGGTCTGCCTCTTCCTGGTCCAGGGACCTACTGGTTGAGAGGAGCTGGGAGCCAGGT
AGATTTTGGGCTTGCCAGCCCCCATGATTGATGAGCCAATTTTACATAGCATGTGTGTGTGTGTGTGTGAATACATATGTATATGTATAGTATGAACGTATATAAATATATATACACATATGAATTCACATACACATATGTATATGGAGAGAGAGAGAGAAATTTATTGATTCTTATTCTCCAGAGAACACTAACAGAGGGTTACT
TAATCTCCTTTGGCGACACCCACACAGACATGCCCAGAAACAATACTTTGCGTCCTTCAATCCAATGAAGTTGACATTCAGTATCAACCATCACAGGCCTTATAAACACACTGCTCAACTATGTGCACTTTAGCCTGAAAGCAATGAGATGCAATTAAAAGATTTTAATCGGCGGGATGGCCTGATTAGGTTCTCTTTGCCAAAAA
AATCATAAGCAGCCACAAAAAAGGTAAAACAATATTTTAGATTAAAAGCAACTAAAGTAGCATAACCACTAAAGGCAATGCATGAGCACTGGTTAATAGATATAAAAAAATTGGGATGGACAATTAGGAATATTTAAATTGTCAACATTTTCATTTCAATTCTAAAAATAATTAATTTGACTACATTTCAAAACAAATATATATTT
TCCGCTATAGAGTTCATCAATGTATGGGGGATGACCTGCAAAAACAGGGGAAAATGGTAACTTTAAAAGTTATTTAAAATTAACCAGCATTGTTATTAAGTATAAAGCACCATGCTCTGATGTTTTACATATGATGGTGAATAATGAATAATACTGTAATCTAAGTTTTAAGAAGTTTAACCTAGTTTGTGAATTTAGATATCCAA
AAGAGGGGGGAATAGTTGGAGAGGTAGGGAGTTTTCCTAAGTAATGTCATGGAAGTCAAAGGAGGAGGGAGTGTTTGTTTGAAAATATTGGCTTTTTAAGTATAAAGCAGAACAAGAAAGGAAGGAAGGAAGGAAGGGGAAGACAATTCCTTTAAGTGAGAGAAGAGAGTTATAACTCGACTCTTAATAGAGCTATTTAGTATAAT
AAAATTGAAATACTGGCTTCCTGAGTGAGGTTCTAGTCTTCTTCAATCAACACTAGGCTTGATAGATTTGGGAGGAGAGCTTTCTGATTAAATCTTGATTTATAAAAGCATTCTCCAACGTAATAATGCCAGCTGTGTTCTAAATGCTAAAAGACTGCCTTTATGTCACAGCTTATTTTGAAATTTATAAGAATAGATGGGACAGA
TCAAAGCATAATTGTTAAGTCTAAAAATCACTTTAAGAATCTAGAACTAGAAATACCATTTGACCCAGTAATCCGATTACTGGGTATGCACCCCAAGGATTATAAATCATTCTACTATAAAGACACATGCACACGTATGTTTATTGTGGCACTATTCACAATAGGAAAGACTTGGAACCAAGCCAAATGTCTATCAATGATAGACT
CTCAGATAAAGATATAGAGATATATTAATATTTTCACTTCTCAGATAAAGATATAGAGATATATTAAGTAATTTGTTAAAAAATTATTTTAACAAAAAGTTATAAATCCAAAAAGTGAGACTAGTTCTGTCTGTCTGCAGATATTTCATTATTCATCCCTACTTTCTGTGTTTGTTAAGCCATGATATAAGGCTAACAAATGCTGA
CTAATGGTTAGGCAGGAATATCATCGCCCGTATTCAGCCTGAAGATGTTACAGAAGATGGATCTTCATCCCTCAGCAACCCTTAGGATTAAGAGTTTTCTTATAAAAGTGGGGGAAATAGCAGAGGTGTTTGAAGCAGAGCTACTCCATCTTGAATAGGAGCTGGGTTAAATAAGGGTGAGATCTACTGGGCTGCATTTCCAGATG
TAGGATATAATGTCTGTCTGGAGAAAATTAGGTTGACTAGTCACATACTGTACATTCTAAATAATTGTTCTCTAAAAGCACCCACCATTTTTTATATGTTTATAAAGGGAAGCTTTATATATGCTTACAACCCTCATAGAGCAAATATAAATATGCAGACTAATTCACACATTGTTAAATTTTAGAGTTGACAAAGGACAATAAAA
ACCATTCACTGTAGGGTAGCTTAACCTCAAAACCACGTGTACAGCGTTTCCCTTTAGTCTTTGGTTTTTCTTTAGTTCAATTAATCTTCACCCAACTATGTATAAATCTTCAGAGAAATAAAGAACAACAAAATATCTCGTTTTTAATCCATATTCTATTATGACTTGTGAAAAAGGAGAGAAAAATCACACACTTAACGTGTTAT
AACAAAATGATCATGCTCCATTCCGCTCTCCTACCACAGGTTGCTAACTCTGTGTCATCTGGACCATTGTTTTTTACACTTGTGCTTTGGTTTTCTTATTTATAAAATGACAGTAATATTTGGATTTACTTAATGAGGTTATGGAAAATATAAAATGAGTTTATAGACATCAAGCACTTAGATGAGAGATTTGCATGTAATAGTAA
CCTCAGGAAACTTACAATCATGGCAGAAGCGGAAGAAGTCACGTCCTTCTTCACAAGGCAGCAAGAAGGAGAAGAATGAGCACAAGGGGGAAAATCCCCTTATAAAACCATCAGAAGTCGTGAGAAAGTACTCGCTCTCAGGAGAACAGCAGCATGAGGGTAACCACCCCATGATTCAATTACCTCTCTCTGGGTCCCTCCCATGC
AACAAACAAACAAACAAACCACATGTCATATAGTCTTACTTTTAGATTTATCCTTTCTTTAAAAAACTACAGTTATTTTATTAATTTATGGGGGAGCATATATAAATTACTTAATAAAATTTATTTTTAAAGTAGTTCTACATTCACAAAAAAACTGAGCAGAGCACAGAGTTCCTATACATACCCTTCCCTCACCTATGCACCCC
ATCAAGTGCCCCTCCTGACCAGGCCCTCCAAATCATCAATGAGGTCTGTGCTGCTCCCTGGGTACCCTTCTTAGACTAGAGAAAGGCTAGGAATTTCCTCTATAAATCTGCTTGGTTATTGCAGTTCTGCCAGTAGTGTCATAAATGCATAAGAAGACGGCTTTTTGTTCTGCTGCCCTATCTCACTGGCCATTCCTGTTCATGCC
AGACTGAATTTCAGTTTTTAAAAATAATCATTAAATAATATTAAGTAATGTAGGCACACTAGGAATTTGTACACTTCTATGCAATAGGAGAAAGTGAATTTATAAAATCCTTACATAACATACTTTTTCCTTTTAGCAGGTCATGGCATCTGAGCCTTCAGCACCAGACTACTGGATATCTACCTAATAGATCCTTTCTCTGTCTA
AAGAATTATATTATATATTATATAAGGGTAATGGTAATCCCCAGAATTTTGAGTAGTAATTCAGAAGACAAGCATGGTAATAAAAATTAATAAGAATCAATATAAAAAGAAAGCAATAAAGTGAATGAAATGTGGTGGGCATATTCGAAATAATCAACTTTTGAAGAGATGACTTCCAAATGGATTGTTTGCAAACCAGATTGTTT
GTTAAGACATAGAACGACCAAAAAAAAAAAAAATCAAAGGAGTTTTCTCCAGGAAGTGGAACTGATGTCAGAGAAGGGCTGGGGGGAGACAATAGCTTTTTATAAAATCTCCAGTATCACATCATGGTTTCCGTGCATACTGACAAGGTATAGAAACTCAGACCTGGCCGGGCATGATGGCTCACGCATGTAATCCTAGCACTTTG
TGAGCTCACATGCCCACTGGTAGGTGCTGTAGGATTTCCTCTCACAATTATAGCCTTAAGTTATTAATGTTTGAGACAGGAAAAGAGAGAGGAGGATTCTTATAAACGGCTCTGAGCATCTACTGAGGATGAGAAGACTTTAACTAAAATCAACTTCGCTCTTGAGAACACATTTCTCTTTGACGACTGAAACACCTAACCTTGTC
TTTTGCGTAAAATATGTTAGGTATGATACAATTTCAAGGTTAAAACTTCAGCTGATACATATTCAACAAAAATGTACTAATTCAGTAGATGGAGGAATAATATAAACGTCTTTCACAATAACAATGCAATTGCTGAAGATGATTTACATTTATGCAAATTAAGGTAATAGTGCACATAGACAGTGATAATTTAGGAAATATAACTC
GAAGGACCTATAACTATAGATTAACACATATAAACTGGGCACACATCTTGTTGGGGAAGGAATCAGATGCACTGCAGTATATACTGTAGGATTCTATTTATATAAAGTATTGTATTAGTCCATTCTCATGCTGCTAACAAAGACATATCCAAGACTGGGTAATTTATAAAGGAAAGAAGTTTAATTGACTCACAGTTCAGCATGGC
TTTCAAAGGTATCTGAACCTTCTGGAATTGAGTGTAAAAATTATGTGCAGGGACGTACCTGCATTTGTATAAAGAGCAGTTCCATGGCTTCTACCAGCTTTATAAAGGTGGGGTCCATCCAAGTTTCACGTATTTATTTATTTAACTACTTTAATTTTTTGGTGAGAGTCGCCAAACCTCGCACCAAAACCACATTTTGGTTAAAT
CCAGTTCTTAGTGAAAATTAACTTGAAAGAAAAGTCATCAGAACAGCAAGAAAAAGCAATTTGTAAGGCCCAGAGCCTCATCAACCAACAAGACAGATGCTATAAAGACAAGCACTTGAGGGAAATTAGAATATTTAATAACATGCTATGTTTTTGAGGGGCTTGGGGTGGGTGTTTTTAGTTTTTATTTTTATTTTATTATTACT
TGGGCATGGTGGCTCATGACTGTAATGCCAACATTTTAGGAGTCCAAAGTGGGAGCATCACTAGTGCCCAGGAGTCTGAGATCAGCGTGGGCGACATCCCTATAAAAATAAAAATAAAACATCTCTACAACATCTCTACAAAAATAAAAATAAAAAATTGGCCAGGGGTGGTGGTGCATGCCTGTAATCCCAGCTAGTTGAGAGGC
CTAAGGGTATACATCAATGAATAAACAAGGCACAAGAAAGCAATATTTCAAATAAAAATCAACACAGTGGTAACATTTCTTTTATAGTTTTGCTAACAGTTATAAAACACTTTAAACCCAAGACATGAAAAAATAGTACATGAGGTTTGAATATAAAGGTTGAGTTACCACTTGCAGTTTCCGGTTTCACTTGAGGGAGGCCTTTT
AAACAAAGCACTGGTCCTCTGAAATAAACCAGGCAAACACCATTCAATAAATACACTTGATTGATTTTGTATAGAAGGGCTAAGTTTACAACTAAACTTATATAAAAAGTTTAGCATGAATCAGTACATCATTACACCTTTTGAGGCAGAAATATACATCTTTGCCACTATACAAGAAAACTCTAAAGAGTTTACAAGGTTTCACT
GTTGTTCCCTCTGAACCAAGAGTGATAGTGCCCAGGTGGGGACCATTGATGAGTTGGACATGTGAGAAGCAGGGAGCCAGCACGGGGCATACCTGGAAGATATAAAAAGTAGAGAGGAGTCACAACCACGTGAACATATTTCACACCTCTGATCTGTGCACTTAAAAGTGGTGAGGATGGGCCGGGCGTGCTGGCTCACACCTGTA
CCATGTGACTGGGGAGGCCTCACAATCATGGTGGAAGGTGAAAGGCATGTCTTACATGGCAGCAGGCAAGAGAGAAGCTTGTGCAGGGGAGACTCCTATTTATAAAACCATCAGATCTTGTGAGACTTATTCATTACCACAAGAACAGCAGGGGAAAGACCCGCCCCCATGATTCAATTACCTCCCACTGGGTCCATCCCATGACA
GGATCTGGACTCTAATAGGAAGAAGCATAAAGTGCTAGGGGGTGGGAGATGACGAAGAAATCCCTTCTTCCTCAGAGGATTTCAGGAAGTTGCCCAGAATTATAAAGGATCTGAGGTTTTACCCTATTTGCATGCTAACAGGTTAGCTGGCATTATGGACTGAATGCCCCAAAATTCGTATGTGAAATTCCCAACCCCCAGTGTGA
GGGGACTAGGAGAGAGGGTCAGGTCTAACTAGATCTTACCTAAGAGTGCAAAACAAAGTTAGAACAAGTTCAAGTGTGTATTAGTCCGTTCTCATGCTGCTATAAAGAACTACTTGAGACTGGGTAACTTATAAAGGAAAGAGGTTTAACTGACTCACAGTTCTGCATGGCTTGGGGAGGCCTCAGGAAACTTGCAATCATGGCGG
TGGTCCAGTGGGGTAGGAAAAACATGTCAGAACTTCTGTTCTTGCCTATTGGTTTTCCATCTTAATAAAAAAAGGAGTTAAGTTTTGCTTATAATTAACATATAAATTGACAGAACAACATGTAATTTATAAATAAGTGTGCATATATTGGAGATGTGTTCTCAAAATGTTTCTGTTCATAATGTTTTTTATAATTGTTTCTGCCA
TTTTTCCACGGACTGGCATGGGTGTGGGTTGTGGGGGGGTTGGCTGATTACGTTCACTAAATTTACTGTGCACTTCATTATTATATTGTAATGAAATAATTATAAATTATACAATTCACCGCAATGTAGAACAAATAGGAGCCCTGAGGGTTTTTTTTGTTTTGTTTTGTTTTGTTGTTGTTGTTGTTTTGTTTTTGTTTTTAGAA
AATGAGGCCTTCTCTGACCACTTTATTTAAACTGCACTCTGCCCTTAACTTTCCATTATCCCCTCCCTGCTTTATTTTTCTCTATAGCATTTATCACATTTATAAACTATGTATTTTATTTATTTATCCTGTAACTGTCTCCCCTCATGAGAATGGAAAATCCATGAGGGCAGACATGTTAGTCTGTTTTCTTTATGGGAATACTC
TTTGGGGAAACAATTGATTACCTGTGGAGAAGAAAGACGTAAAATAAAATAGTTAAGACAGAATAAATTAAAGTATTAAAAGCAAAGTCTAGTTAATGGGTATAAATGTATTTCACCAGAAGACGTGCTTCTGAGCTACAGCAATTACTCTGAAGAAATATTCTTTTAAATCTGACTTCCTACATTAACTAAACCAATATACCTAA
TTTTAAATCTATCTATAATTAATTTTGAGTATGGCATGATTTAGGTATAACTTTTTATATGAAAAACTAATTTTCCCAGTTCTATTTATTGATATGCAAATATAAAATGTCTCTCTTTCTCTCTCTATATATATATCTGAGGTTGTTTTTGAGTGCTTTATATTCTTGCTTTGGTCTGAAAATTCACAGGTTGAAATTCTAACTCT
GTGTTACTTAATTCCTGAGTTTCAGTTTCCTCATCTTTTAAAAGAGACTAATAATAGTACCTATCTCAAAGGGATATTGAGAGGATTTTAAAAGATGATATATAAAATCCTTAGCAAACATCTGACATATGTTAGATCTCTGATGGTCAGCACTGGAATGTGGACAGCTGAGCCACCACTGGTGACACCATGACTGGGGAGGACTG
CTGCGGCCAGAACCGCTCGCATCTTTTCAGGCTGCCTGAGACTCTGGGTTAAACTGCCAAATTTTTGCAACAAAACTAACCATGACATTGGACATTGTGTTATAAATTAGCCACAGCCTTCCAAGCAAATTGTCTCTTTTTATTGTATCAGTGTAAGCCTCGGAAACATTTGGCTTCAGCTACTACCTTCAGGGAGGCTCAGAGGA
CTCATGGTCTGGTCCACAAGCCATCGGTCACACAGAGGGTCACACAGATATGGGATGCCCAGTTAAATTTTAATTTCTGATAAACAATGAATTTGTTTAGTATAAATAAATATGTCGTAAATATTGTATGGGACATACTAAAAACATTACAATATAATTTAGTACATGTACTATGTACTAGTATATGTACTAAATTTTATATATGT
TCACGCACAAGATTTTGGGACGGAGCCAGACTCCTCAAATGAGGAGCAGAATCATTAGGGGAATAAAGGCTCATCCTCCTCTTTCCAATACACTGATAGATATAAAATCTGGATATCAGGAAAGAAATCTAGGCTGAAGACCAATTTGGGAGCCATGAGCATAAATGACAGTCAGTGAACTCACAGAAGAGGAAGAGACCACTATA
CATTTGAGCCTAGGAGTTAGGAGTTCAAGGCTGCAGTGAGCAATGATTACACCACTACATTCCAGCCTTGGCAACAGAGCAAGAGACCCTGTCTCAAAAATATAAAAGTTATAAGGGGGATTTGCAGAAGGCACATTAGCACTTCATTTATATGTGACAAGTCACACTGTGTTGACCAAGGCAGGGATTTGTGGGCAATAAAGAGA
TGTTATTAGAAATGTGCAGATATTTTAGCCATTTTACATGGTTATTTGGCATGGTCCTTTTTAGCTCATATATGTCAAGAGAAGAAAAATACATATTTGATATAAATTTCCTCATCTTTCCTAAAAGGCCTTTATTCACAAAGGTGTCTGATTACCTTTAGTTTAGTTCCAACGCCATCTGTTCCAGAGGCCAGAAGGGGATCTTT
TCTTGAATAATACAGAGTGCCACTGATTTCCTGAGCAGAATAAAAAGACAAGAAAGAAATAATCAATTCTCCAGGATAATGCCTGAGTCAAAGGCAATACTATAAAAAGCTGATGAAAACTTTCTTACAAATCTATCCTTTAAGAATTTCAAGCATGCTATAATTTTAACGCTATAAGGCTAAATATTTTTTCTTTCTTTTCTTTC
CGAGATCGCACCACTGCACTCCAGCCTGGGTGGCTGAGCGAGACTCTGTCTGTGTGTGTGTGTGTGTGTGTGTGTGTGTGTATACACATATATACGTATATATAAATTGTATATATATAAAGAAAGAATATATATATAAAGAATATATATGCGTATATATATAAAGAAATAAAGTTGTTTTAAGGATGGTCATTCTAGTTTATAAA
TATGGATGTGATATTATAGATAAACACCTGAAATTTCTGATGCTGGTAGCTACATCATTTTTTAATGAGGTCAATTTAATATTAACAGTATGAAGATTATTATAAATGTTATATGTGAGCTAAATAATTTTATCTTGATTTATGGTTTTGAGTTCATGAAATTTAAGTAATTAAGTTATGTTTGTTTTTGTCTCTCATTTCCAAGA
TTGCTCCCCTCCCCCTCGCCTCCTCTCGACCCCTTCCCCCCACTACATGAGAACATTAATTTGCATCTCAGGGACAGGAGCTGTGCCAGGTGATTCTGTGTATAAAACAGCGCAGTGCAGCCCCTGAAGCACAAATATTGTTTTGGGTTGCAAGGCGGTGCATGTGACGTAGTTGAAAATACAGACTCATTTGTGTATACTCCCCA
TTCCCTGTTCTATATTTGTTTTAACACACACACACACACACACATACACACACACACACACAGACATACACACACACACAAACATATGCGCACACACAATTATAAAAAGAAAAAACAGAATGGTTACATATACTAAGTACAGTAAATTACGAAATGCTGAGTATCAGTCTTTAAACATGAAGTAGATTTATACATAGAGATTTGGA
ATTACTCAACACATATGAAGACTTGGTAAAATTTCAACTAGTATGGAAAACGACAATCAACACGCCAATGCTGAGATGACACAGAATTTAAAGCAGCTATTATAAAATACTTGAACATATAAGGGCAGACATTCTTGAAATAAATAAAAAAAAGTCTTAGAAAAGAGATAGAAGATATAAAGCAGAACCAAAAGGGAATTTCAGAA
TGGCTATTTCTTGCAGCCAAAATAATTTTAGTTAATAAAGAAAAATGTCATGTTTATTTGACGTTGAGCAAATCACTCTAACAGCCACAGATTTCTCATATATAAAATGAGAATAGTTTCATCTGCTCTGCCTACCTCTTGGGACTATTGTAACAGTTTAATGGAACAAAGTACATAAAGTGCTTCAGAAACAGTGAAAATCCATA
CCTCAGGAAACTTACAATCATGGCAGAAAAGGAAGCAAGCATATCCTTCTTCGCATGATGGCAGGAAGGAGAAATACAGAGCAAAGTGGGGAAAGCCCCTTATAAAACCATCAGATCTTGTGAGAACGCAATCACTATCAAGAGAACAGCATGGAGGTAATTACCCACCGGCTCCCTCCCATGACGCATGGGGATTATGGGAACTA
TGCAACACATTTTTAAAATTTTGGTAAGGACATAAAAATAAATACATTGGACAAAATCTTGTGTTTCTGCATACACCCAAATTTGGGCTTGGAAAGTGCCTATAAACAGAGGTGAGGTGGGGAGGATGCCATGTGTGGTGTGGTGGGATGTCATAGGTAGCTATGATAAAGACAATTCTGGAAGAACAAATTCTCTGAAGATGGCT
ACAATAAATAAGATCAAGAGGCAGGTCTAATAACTACAGAAATTTCCAAGTAGTGATGAGTGTAAATAATATTTTGAGATGACTAACATCTGTAATAAGTTATAAAAAATCTATGATTCTTCTTGGGGACAAAGTCACAAGTACAATTATTATTATTACCTTTTATTTCCTATATTCATAAAGAAAGGAAATGATAAATTTCAGTT
GAAAAGTTAAATAAAACTTAAAGAAAAGGGAATCATATTTCTTTCCATGGTCAAAGCAAGAAAGAAGCAAGCTCAATTTATATATATTTATATAAACGTATATAAAAATAAAAACCACCCAAATGCAAATACGCATTTTGCAATTGATAAGGTGCGGAAAAATTAAAAATAAGAATTAGATGCCAAACAGGGCGAGTTGCATCCCT
TTTAATAGGCCATGATTTTAAAATAGAATTTCCAATTGGTTAAACGATACTCACTCTCAAATAGGAATTCCTATAAACAGGTTTATTTTGAAATATAGCATATAAATTTTTCAAAAAGCCATCAATGTTTCAGTTTGCTGGCAATCTACCAGTTAAAACACAGTAATAGATCAATTCAGTGAGGGAGCTACTGGTCTAATGGTCTA
ACTGGCAAGATCAATAAATATGGTCTAAATAAATGAAAAAGGAGATTGACTAAATAGACCCATGGGAAATGAAACCAGGAGATAAAATGTTAAAGAAAAGTATAAAAATTGCAAAGATAAGAGGGCATTAGATCGGCTCAAAATGGATTAAAGACTTAAACCTAAAACCTGAAACTATAAAACTACTGGAAGAAAACACAGGGGAG
TTAGAAATCAAAATTTTCTGTGTGGCCCCCATCACCACTACCGATAGCACAAAGGTAGTTGAAAGAAACATAAACTTGGAAAAATACTTGCAACATAAATTATAAAGGGTTATATGAGAACCTTTAGAAACCAATAAGAAGATGACTAATTCAATACAAGACTGATCAAAACTAATGAATAGAAAATAGACACACAAAAAATTTTA
TTACTAAGTAACATTTATTATTAAACACTAAATATAAATAAAGAGTATACAACAAATACTATTTATACAAATAAATGATAATTTACATACCATTTACTTATATAAATATGTTTTCTTTGAGAAATTAGGAGATGGTTGTTTAGTGGTGTGAAGATGATATGTTTACTGTATACATAATACATTATTTTTTTAGAAGCCTGCTAGCA
AACAATTAAAGCTTTGGGTTCCCAAAAACCTGAATCTGTTGCTAAATTTCACTTAACAACAGGATCTTATTTTTATCTTTAGCAAATATCCTGGGACATGTATAAATACCAGGGACAAACTGCATTACAGATTTAAATTTGGGATGAAAAAATCAATATTTCAAAGTATGACAGGAACAGATTCTATAAAATGAAGACAAATCAGA
TTAAAGAGCATTTGCGCTGAGGGATCTTGGCCCTAGTAGAATGTGGGGCCAGAATTCTAAGATGGTCCCCAAGATACCCTCTCTTGGTGTATGTAAGCCCTATAAAATCCCTTCCTCCAAGTATCAGCAGAACCTTCGAATACGATAAGGTATCAGTCCTGGAATTATATTACATTATATGCAAATGGCAGATTATTTGGGATGAG
ACATAAAGAAAACTCAATCAAATATGAGTATGAAAATTAAATTTTTAAAAAAGAAAGTAAAAGTATAACAAATGCCTCAGTTTTAACAACCAACTGAACATATAAAAAGAGAGAAAATTAACCCTCATCTTGCATTATGTGGAGATATATGTCCCATATAAATTAAAATCCTAAAAATAAAAAGATATAAGTATAATATACAGTAT
CCACTTAAAATGGAAGAAACAGAGCAAATGTGGTGTACAGAAAGCTCAAATAGTCCATGCTAATGGTGGAAATGCTTAAGTATCATCTGTATACAGCTAATATAAACCAAAGTGGTTTATTGCCACGGTTTTGTGATTTATGACCCACATTATGACTTTATTTTGAAATGGTTGCATGAAATATTAATGTGTGGTGAAAGAACACA
GGTTCCTAACCTCACAGAGCTGATTATCTGTCCAAGGCCAGGGGTAGATAAAGTTCTTGGAGAAGCAGCAGAGAACTGAATCAAATGAAAAGCAAAATACTATAAACTCAAGGTTTAAGTGCTGGGTTTGAGGGAACAATCTGGGAAATATACCCAGGAAGTGGGCTTTAAATTGGTCTTAGAAAGAGGACTTCTACAGATTGTCA
ACTTTGTAAAAAGCGGGACAGTAAATGTTTTAAGTTTTGTGGCGTCAGAGAGTCTCTGTTTCACTACTCACTTCTGCTCATTGTAATACAAAAGCAGCCATATAAAAGGCATAAATAAACTGGCATGGCTGTGCTCCAATAAAACTTTATTTCCAAAAGTAGATGGTGCACTGGATATGGCCCATGGGCCCTAATATATTGACCCC
TATTGCCCCAATATTTAAAACGGGTGGGGAGACTCATACAATAGAACACAATGCTTAATATTAACCCCCTAAAATCTAGAGCAAATTAACAAAGAGCTATTATAAAGTCTGGATAATTTGACACATATACACCCATATCCCACTTTACATTTTACTCTTTAGGCAGAAAATCCCTGGTTGCTTCTACAATAACCCTTGACATCACC
TCTTTCAGGCTGGGCTGGTGACCTGAGAAAGAATGTCCAGCTTTTCTTCTCCACTTGGCATATCAAGAGCCAGGCGTGGAAGACTAAAACAGGAAATGTTTATAAAAACTGTTCAGCGGTTCGCCAACAAGAAGTGGTAAAGTAGCAAAAATGGGGATGGAGATGCCAGGAGGAAAGATGCCAGGGGTAAAGTGGGAAAATGGGAA
AAATAAAGCGTTTTAAAAATGAAACATAATTCTGTCCACTCCCCACCCATATGGTTAAATTACTCCTTTTTTAAAGCATTTTAAATTGTGGTAAAATACATATAAACAAATTGTGGTAAAATACATATAACATAAAATTTACCATCTTAACCATTTTTAAGCATATTAACTTGTGTCCATGTGTAGCCTTTTGGAATTTTTCATCG
GTATAAAATTTTTTTCAGCTTGAAACGGAGACTTTCTACTCGTTCCTCAATTTTGAATGCAAAGAATCGGAGATTGAGTAGTCAGTTTGAAAATTCAGTTTATAAAGGTGATGATGATGATGAAGATGTCATCATCTTAGAAGAAAACAGTACCCCCAAACCTGCAGTAGATCATGATATTGACATGAAATCAGAACAGAGTCACG
ATAAAAATGATTTATAAAGACCACATGGTAATGGAAAAAAGCATGAGCTATAAAATTAAGTGAGAAAAAGTACTGTACAAAATGGTATGTGAATTATAACTATAAAAATACATTTAAAGACCACAAAAGAATACAAATATATAGGTATGCATACACATACACATCTAAATGACATGTATAGTCATGTTTTATTCTAGAAAGGAGAT
GGATATTTTAAATATAAAAGAAATGCAAGGTGTTGTGGTGGTTAATTGTAGGTGTCAACTTGGCTAGGCCGTGCTGCCCAGTTGTCTAGTCAGACATCAGTATAAATGTTGCTGTGAAGGTATTTTTCAGATGAAATTAACATGTAAATCATTGGATGTTGAGTAAAGCCAAGTACCATCACGTGTGTGGGCCTCATCCAATCAGC
TTCTTTATATATTCTGGCTATATGTCCTTTGTCAGATATATGTCTTGCAAATATTTTCTCCCAGTCTGTGGCTTACCTTTTCCATTTTTAAACTGTGTTTTATAAAAAAAAGAAGTTTTTTTAGATCAAAGTCCATTTTAATCATTTTTTCTTTTATAGTTCATGCTTTTTGTGTCTCATTTAAGAAATCTTTCCCTACTCCAATG
TCTTTCGGAATACTGGAAATGTTCTGTGTCTTGATTGTAAAGGTAGTTACATGTAAAACATTTATCAAACTGTACACTAAAATGGGTGCATTTTCTTGAATATAAATCATAACTAAATAAAGTTGATTTTTTAAAAAAGCAAACAGCAACAAACCTATGCAACATTAAACAATACTAAGGCCCAGGAGACTCCATATTCACTAACG
CCTCAGGAAACTTACAATTATGGTGGAAGGGGAAGCAAACACATCCTTCTTCACATGGCAGCAGCAAGGAGAATTGCCGAGCAAATGGGGAAAAACCCATTATAAAACCATCAGATAGCTGGGCATGGTGGCTCACACCTGTAATCCCAGCACTTTGGGAGGCTGAGGCGGGCAGATCACCTGAGGTCCGGAGTTTGAGACCAGCC
GTGCAGCACAGCAACATGGCACATGTATACCTATGTAACAAACCTGCACGTTGTGCACATGTACCCTAGAACTTAAAGTATAATAAAAAAAATATATATATATAAACAACAAACAACAAAAAAGTGTACACCTGCCACAATAAAGCCAGTGTCCAAGACGAGTTGTGTTTAATGTATATTACTTTTATAGCAAACAGCAATAGTGA
CAAGGGAATCCACTGAAAAACTACTATCAACATGAAGAGAGTTTCAGAAAAGATGACAGCTGGGTACAAAATTAACACAGAGAACCCAATAGGTATCACATATAAACCAACAACTAGTGAGAAGATACAATGGAAGAAATGGCCTTATTTTCAAAAGGAACAAAAAGTTAAAATATTATAAGTCAATTTCACAGGAAATGTCTAAA
TATATAAATTATATTATGGTATTATATTATATATATAATATAATATATTTTATATTATATATTATATATTATATATTATATATATAATATATATATAATATATAAAATATAATATATATAATATATTTATATATTATATAAATATATATTTATATACTATATTTATATTTATAATAATATATTTATATTTATAATTTATATTTATA
ACTAAGTGACTTAACATTTGAAACTCTGTCAGAGAGCCTTATTTGATTATATTTATAAACTGTTTGAAAATGTGATTGCTAACTGGAAAAGAAATATTTATATAAATTTTGAATTGATACCTAACAGATGCCTAATTATATCATTGGTGTAGTTTTTGTGATTGGTTTTTATTTTTGGCGATCTGGGTTTTGTCTAGGGGAAAAAT
CCAGGGCCTGCAGTCACCATCCTCATGCTAGTTGCTCCTAAGTCTTGACTTCTGACTTAGACTTCACTTCTGAACCCCTGGGGCCTTTCTAATTGTTTACTATAAATGTCACCTTGAAAGTCTCAACAATATGTGCACACACAGCACATAAACTGAAGTCATCATTTTCACTTCCTTCCCAACGCTTCTACTTTTGCCATTCTTTG
AGAACAGGTGTGTTCAGGGTGGTATGGCCATAGACTAGACCGTAACTCAAATCCACATGAAGAAATAAAGAACACTGGAAAAAGTAACTACATAGGTAAATATAAATGTTTTTCTCCAGCATGATTTTAAGGTTATTCCATTTTATGGCAATTATACTATTCCATTATATGAATATATCATGGTTTTATTTAATCAATAAAACAAA
ATGTTAGACTTCTAACCACAAAAACTCAAAGGGAATACATTTATATTAGGTTTTTGTTGCTGCTGTAACAAATTGTTACAAATTCAGTGGCTTAAAATAATATAAATTTAGGTGACTTACAGCCATCCTTCTGGAAAAGAGCATTTAAATCATTTTAAGGGTCACGTGAGACCATGGGCAAACAGACCTGCTTGGAAACACATCAG
GGGAGAAGATCTTTCAGGGTAAATCAGTGCTCCAAATCTCACAGTGACTTTTATAATTGATTGATTATGTCATACAGATGAGACTGGTTTGTCTCCCACATATAAAGCTGTAATGGAGACTTATTAGCTAGTAAAATTAACAAACTGAATTATCTTGACGGGCTGTCATTTGTTTTGGGTAATCTTGTTTTTCTCTGTCATTGATT
GGAGCCAATTAGAAATGCTGAATCTCAGACCTCACCTAAAATCTGCTCAATCAGAATACGCATTTGGCAATGTCCATGCATGAATTGTATGCACATAAAGTATAAAAAGTACTGGCCTAACACCAAAAGCACAGGCAAGAAAAATAAAAATAGACAAATTAGACTCCATCAAAATTTAAAACTTCTGTGCATCAAAGTGCATAGAG
CACTTACGCACTTTTAAAATATTAGATTATTACAACCAAAGTTAAAAATTAGCTGGAGAAGAAGGCCAAGGAATAAAAAGCAGCCAGTTTCCTAATTTTCTATAAAGAAGCATCAATAGAAACTGTTTTATGTTGGCAATACTAATTAGATAAATATTGGTTCAAGTGCATGTTCTCAGATTTGAAGAAACTTATCAGATAATTAA
GTCTTGGTGACCTGTCTAGTGCTGTCAGTGGAATATTGAAGTCCCCTACTATTATTGTGTTGCTGTCTATATCATTTCTTAGGTCTATTAGTAATTGTTTTATAAATTTGGGAGCTCCAGTGTTAGGTGCATATATATTTAGAACTGTGATATTTTTCTGTTGGACAAGGTCTTTTACCATTATATAATATCCCTCTTTGTCTTTT
GGATTCTCCAGAGAGTCCCCACCAGCAAGAAGGCCTTCGCCAGATGTGGCCACTCAACCTTGGATTTCCTCAGAACTGTAAGAAATGAATTTATTTTCTTTATAAATTATCCAGTCTCAGTTATTCAATTTTAGCAACAGAAAACAGAGTAAGGCAGGAGGGGGACATTCAAACCACAGCATTCCAACCACGGCCCCCCCAAAACT
GGGTCAGACTGGAAATGCCTGATCACAGGTTTCTTCATCCATCAAATGGGGTCAAGTATACTTCATGAGGGGCTGCTCGGAGGACTGAGGGGCTACTGGATATAAAAGGGCTTTGTACACAGTAAAGTTTCCGAAAATGTGAGCTGTTCTTATGACCTGATGGTAGATTATGCAACATTTCGAAGAAATAATCTGTTCTTTATCCT
ATATAATGCCCTTCTTTGTCTTTTTTGATCATTGTTGGTTTAAAGTCTGAAATTGAAACGCTGAACAGACCAATAACGAATTACAAAATTAAATCAGTAATATAAAGACTACCAACCAGAAAAAGCCCTAGACCAGAGAGATTCACAACCAAATTCTACCAGATGTATAACAAAGAGCTACTACCAATCCTACTGAAACTATTACA
TAAAGATTAAATCACCAATAATTCCTCATGAAATAACAGATAAACGTGAAATCATGTACTACAATTCTACTCTAAATTTTTTTAAATAGAATGAAGTAATTATAAAATGTTACAAAAGAGAAGAAACTGGAATTATAAGTGCTACTGGAATTATATATTCCTTAACAAATATCTTGAGACGGATTACCCATTTGCTAATTCAGTGT
TCGATCTCCTGACCTCGTGATCCACCCGCCTCGGCCTCCCAAAGTGTAGGGATTACAGGCGTGAGCCACCGCGCCCAGCCCCTGTCTGTTTTTTAAAGTATATAAATGGGATTCTGTGATATGTTTTCTCTAGTATCTGGCTTGTTTTGCACGTCATTCTGTTTATGAGGTTCATTCATGTTCATGTAACTGTGGTCCAATTTCTT
CTACTATTTCACCTTGCTCAAGAAGATCAGAGTCATGTAATAAGACTGGAAGTAGAACTATGAACCATAACTAAGAGAAAGGAGGTGATTAAAAGTTCATTATAAACTAACAACATGGCTGGATAACCTAAACACCCAAGGGATTCAACTCTAAGCACTTTGAATTGAAAAAAAAAACAAAGTAAAGGGACCAGATTAAAAAATAA
CATATATATACACACATACACACATAACACATAGGTACATACACACATAAACACACATACGTACACACAAATATATATTACTATTATGTATATAAATATATATAAAATATACATTATATAAATATATATTAAATGTGTATATATACACACATTCTGATCATGTATATACACATCACACACACATACACATATATACATACACACAC
GGCCTCTGCAGAGGCCCCACCAGCAAGAAGGCTCTCACCAGATGCAGCCCTTCAACTTTGGACTTCCCAGCCTCCAGAACTGTAAGAAATAAATTGCTTTTATAAATTACCCACTCTCAGATATTCAGTTATAGCAACAGAAGATAGACTAAGACGCTCACTGACCACAAAATACAAGGACAGAAACTGCATCCCTTGCCCATCAC
GGAAATTTTATACTTACCAGTGCTCTAGAAGCCAAAGATAAAAAGTCAGTGCCTCTGGGAAATTAATCTTCCAAAGGCCAAAAAGACCAAGTATTAACTATATAAATATTATTTTTAAATGTAGTTAAATAGAAATTTAAACATACAAAGAAAAAAAATAAAGTTATCTAACAACTTAACAAAATTTCTAAGAAAAACAGATTACT
TTCAAGTAGTGAAAAAGTTTTTACAATTGCCATACTTTTACCAGTTTAAACACACAGGCACATAAAATGCTCAACAGGTAACTTAAAAATGTCTCCCTCATATAAATCAGTCATACAGAGAATTTCATGTATGTACGTATATACATGTAGCTGTCTAATATTTAGCAGGCTTTGAATATGCTGATTTGTAAAAACAAACTGCCAAA
GCTGGTCAGTGCTGATGTTCCTTTGAGTCTCTGACTGAGATGTAGTCTCCCTGAAGAGACTTCAGCTCTCCAAACTCAGTCATGATTGGTTTAAAATTGATATAAAAGCCACCGATGAAGGGCTTGTTAGCCTGGCTCTCTGAAGTCCGACGAAGAAAGATTGTTGGCCAGGTGCGGTGGCTCACACCTATAATCCCAGCACTTTG
CCAGGTGGAGGAATCTTATCTGACCTCTTCTCTTGCTGCACAGAACTGCTGGTTCTTTAGGTTACTTTTTTAAAAAATTGTTTACTGCCACTGTCTGTTTTATAAATTTATAAATGAATGTCCACACTCATTCATTTACCTATTGTCTGTGGCTGATTTAGCACCATGGCAGATTTGAATAGATGCAGCAGAGGCCATATGATCCA
TTGAAAACATTATGCTAACTGAATGAAGACAGACATAAAAGGCCACATGTTGTATAATTCCATTTATATGAAATGTCCAGAATAGGCAAATCAATAAAGATATAAAGGAAATTATTAGTAGCCAGTGGCTGGGGAGAGGGGGCAATGAGGAGTGACTGCTAATGGGTATATATATATATACCCATATATATATATGTTTGAGGAGA
AGGTTCCTCTGTTCCCTTGCAGTCAATAATTCTCCACCAAAGATAAACATTCTGCTGACTTCCTTCATCATTGATAAGTTTTTCCTGGTTTTGAACTTCATATAAATGGAATCATTTCATGTCTAGCTCTTTTCACTCAACATAACATCTGTCAGATTAATACATCGCATGTCAATAGTTTGTAGTTTTTATGGCTGTGTAGCATT
AATAACATTCTAAAGAGATGGGATCTCAAGGGAATTTAAAAAAAGTGTTCATGGTTAAGGATTATGCCAGCGGTACTACATAAAAGCAAATGTGTTTCTTTATAAATCAGAATTGTTAGAGCACACAGCTTGGTTTTTGCCACTTAATGACTCTAAAATTGTTCTTCTGTTGCAGACACCGCTTCTCTCCCTCCCAAATCCTGTGA
GAGCAAAGCACCTTCATCATTTGATTAGTTAAGCCACAGATTTCATTTGTTTCTGGAAATAACTTTCTACTTGAAAGAAACAATAGCTCATAGCTTCCATTATAAATCTTTCTGTCTCATTTAAATGGCTAAATTAAATTCAAACATGTTTACAAATATAGACACAACCATCTGAATCTAGATTATTCACCACAAATTAGTAATTT
ACCATCCATCAAAAGGTTTTATTTGCAGCCTCTCCCTCAACAGTCCCTGCCTTTCTGTGGAATTGAAATAGTCTCATAAAGTAGCTATTTTTGCAAGGGCTATAAACCTGCATTTATGTTTTTATAAGATCCCAAATAGGACTTCCAATCATCACAATGCTCAGATGAAAGCTAATTTGAAAACTGTGGCAGACATATATTAAAAA
CCTGTCTCTGGTTGAAGTAGGGCATGAAGGATGGAAAAGAGTATCCCTCAATCCCGCCTGTACTCAGCTTTATAGACAAGGAGCTTTCCTGCTTTGGTTATATAAACCATGATCAATTTATACATTTAAAGATGCTGTTGATAATAATGATTCTTAGATTTCAATTGCATGTAAATTAATGCAATAAACATTTACAGTATGCTCTT
TTTCAAGGAATGAAACAAGAACAAACCAAACCCAAAGCTAGCAGAAGAAAAGAAATAACAAAGATCAGAGCAGAACTAAATCAAATTGAAACAAAAAAATTATAAAAGATCAATGAAACAACAAGGAGGTTATTTGAAAAGATAAATAAAATTGATAGACCACTAGCTAGATTAACCAAGAAAAGAAAGAAGATTCAGATAAGTTC
TCCTCTTCGCTATTTTTTATTTCTGGCTTTATTTCTCTTTGCAACAAATGCAATAATGTTGGTCAAACTGCCTTCTCAGGAGTCTCTGTGAGGATGTTGATATAAATCCACTGACAATAAGAGATACAGGCCAGGCATGGTGGCTCACACCTGTAATCCCAGCACTTTGTGAGGCCAAAGTGGGAGGATCACGAGGTCAGGAGATG
TGTAGGATACATGATTTTATATAGTTATAAAAAAAGAAAAGACAGATGGAATTTAACTGGCTCAATTTCTAGGACAAAATAGCAGTGCAACATGGCGGAATATAAAAGGGCACTGTCATCTACAGTCTCTTTAACAGAGCGTGCCAAAAGTTGGTGGCACCACTGTTAGACTGTTCAAACAACAAACAGAGCTAATATACTGAGTT
GTGTTATTAGGTATAGATTATAGATAATGAGGATAAGTTCCACTTAAATTAAGAAATTGGCTTGCTTTCTATTTGAATATAGGTCATTGGTAGCCAGTTATATAAAAATAAGAAAAAAGAACTAATTGAGAACAGGCTGACTTCCCACCACACTCCCAGAGCAGATTCCAAGACCAAAGAAATAAAATAAAACTCTAAAGGAACTA
GGTATCTTAGTGAAAATTCTATGTGAATTTATATATCATAAATTTATAAATTAATTCATCCATTCATTCATATATTATGAACAAAATATATGTAATGATATATAAATGAATATTCATTTATTTATGTATTATATATTCATTCACCATCCCTTATTATGGAGAAATTTGAAAATATAAAATTATTTACTCAAAAGCTTTATTAAAAA
TATATATAAATATATATAAATATAAATATATATATATAAATATATATAAATATAAATATATATATAAATATATATAAATATAAATATATATAAAAATATATATAAATATAAATATATATATAAATATATATAAATATAAATATATATATAAATATATATAAATATAAATATATATATAAATATATAAATATAAATATATATATAAA
CCTGGGGAGGCCTCAGGAAACGTACAATCATGGCATAAGGCACCTCTTCACAGGGTGGCAGGAGAGAGAATGAATGCAAGCAACGGAAGTGCCAGATGCTTATAAAACCATCAGATCTCGTGAGACTCACTCACTCTCACGAGAACAGAATGGGGGAAACTTACCCCATGATTCAATGACCTTCCACTGGGTCCCTCCCAGGACCC
TTGGAGAAAAGAAAATATTTTAAAAGAAAATTTTCTTTTAAAACAAATTTATAAAATAACTCATCTTTTATTATTTTATTTATAAATATATACAAAAATATATAAATATTTTTATATATTTATAACTATTTATTATTCATTTTATTAGAGAATATACAAAAACATGTGATATGGTTCTGCTCTGTGTCCCCACCCAAATCTCACCT
CTCAGAATGCAAAACAATTCATCCAGAACTAGCAAGTCCACAGATAAGGGATATTTATGCTTATTGTGCCAGATCTCTGAATGGCTGATTTAAAAAATTATATAAAATAAAATAAAATCTTGTGTGTCTCTTGTGGGTTAAGAAATGGAGGCCGAGGCAGGCGGATCACGAGGTCAGGATATCAGGACCAACCTGGCTAACACGGT
GCTCAAAAAGCACCCCCACCGAGCACCTTGCGACCCCCACTCCTGCCCGCCAGAGAACAAACCCCCTTTGACTGTAATTTTCCTTTACCTACCCAAATCCTATAAAACGGCGCCACCCTTATCTCCCTTCGCTGACTCTCTTTTCGGACTCAGCCCGCCTGCACCCAGTGAAATACACAGCCATGTTGCTCACACAAAGCCTGTTT
GCATCTCCATCTGAGATTTTGGATGACCAGATGCATTGTCAGTGAACAGTAATATTTTGAAAAGAATATATTATTCTAAGCAGTAGGTCTTGACAGTGGGTATAAAATATTCAGTAAATCATGCTATAAACACTTGTGCTATAATCCAGGCTTTGCAGTTCCATTTTTTAGAGGACAGGCAGTCCATTTCATATAACTCTTAAGGG
TAAAAGCATGCTACCATTAAACCATGATACTTTATTATTATTATTTAGGATTTCTGTTTTGTATGTATGAAGAAGGCTGGGCCCTATTTAGACATTCTTATATAAACATTATATATAGGTGAAATCAATTGTTAAATCATTCCTAACATTTTCCACACTCAGGCTAACTCTTCTGAATCACATTTGGACTTGGAGTCATCAATATC
TTCCCTGGAGCTCTCTTCTGCAAAAGTGACCAACTGGGCTCGGAGTTTTAACTTGCCCTTGTTACCTGAGGCCACTGTGACTATCATGGGTCAAAAGTGCTATAAAAACCTGATGTGTGTTTGGAATGAAGGTGTACCCGTGGATGGGGAGAGAGGAGCTATTCCTGTTTGGGGATCCTGATGTCTTCACACATCTGCCTGACCCC
ATAAGAGGTTTTCAATCATAAAGATACTATACCTTGTATTACAATAAAATTCTGTGAGGAAGTAGAATAGAAATGAGTTTCAAAAATAAAAGATAAATAATATAAATTTTTTAATCTAAGAGCTTGTTCTTGTATTTTTTTCAAATGGATAATGTAGACACTCAAATTCCATTGATATATTTAAGAGTGATTTGACTTATATTAAG
TATTAACCATTACAGTAGCAGATATATAATTTTATATGCACGTGTATATAATTGGAAATCTTTAGAGGTTACTAGGGCAACAAAAATTTTTCAGAAAATTTATAAAAAGACAGAATAAATCATGTGCTTGGCCTTTTCTATAAAAATACCAATTCAGGGCCGGGTGCAATGGCTCACACCTGTAATCCCAGCACCTTGGGAGGCCG
TCGATACATACCTAGGAGCAGAATTGCTTGGTCACAGTCTATGTGTCACATTTTGAGAAACTGCCAAATGGTTGCCCACAGCGTGCCACCACCTTGTTTGTATAAATAAACTTTTACTGGAAGAAAGTCTCACTCATTCATTTAAACACTGGCTGTGGCTGCTTTTGCACTTCAAAGGGGAGAGGAGTCCTTGCAACAGAGGCCCT
AAAAGAGTAGATTTTAAATTTCTAACCACACAAAATGGTAAGTATGTGACATCATCTGTATGTTAGATTTAGCCATTCCACACGTGTATATATATATATATATAAACATCATGATGCATACCATAAATATGTACAATTTTCATCAATTAAAAAAAATAAATTTTAAAAACAAAATAAAGTCATTGACACCTGGCAAGGATTGACAA
TAAAGTGCAGGTATATTGAAGCTAAAGTACACTTCACAGAGTGGGAGCAGGCTTGAGCAGGTGGCTCAAGAGCCCCCATTACAATGCTCTTTAGGGTTTTTATAAAGCTCAAATAATCTGGTGACACCCCTAGGCACCCTTTAGAAGCCTCCAATTAGTCAGACCCTATGAAGGATTGGCCTGTGACCAATCAGAAGCTGAAGTGG
AAATAGCACTGAAGTCCCATCGGGCTGAGGAGACAGAGGTCAGAATTGGAAGCTTCTGAGGCAGGCGGGTTATCAAGGTAAGAGAAGGAAGCTCCAGAAATATAAAAGTGTGTCCTTTGAGCTTTTCATCAAATACTATGCTGTTCGTGCCCACAAGGCCAGGCTAAGTAGCCCCTGGGGACAGAACAATCACTGGGGAGGCTAAA
TCCAGGGATCAGTGGTGAGTCCTGGTGGGGCAGGCCCTTGGCATGGAGCTGTGTATAGGTGAGGGCTACTGTGCAGGTAGTTGTGTTGCCCCAGTTTCATTATAAAACACATAAAACTTGAATCACTGACCTCACCCATAACCGTTGAATTGCTTTTTGGTGGTGGAAGCCGTGACCCAGAACAGTGCTGAGGTGTCCTTTGTCCT
TAATATTGTCTATTTCAGTGCAATTTCAGTCTAGAAGGCTTTATAAGCAAAGCCACAGTCATCCTTACTTGCATTTTTTTGAAACAAAAAGACTGCAGTGTATAAATGAAAAATAACCATTTCTGGAATGGTGTGTTCAGACGGATTCCCCTTAGAGTAGCCTAGCCAACAAAGACAGCAGCAGCCCTTAGCGTGCCACTGTCAGA
GAATTGAAGGCCACAGTAGTACTGGGGGAGACCTTAGAACCTATTTGCCTGTGAATTAAGGCTAAACAACTATGGAGATTACAAGACAGAATGAGAGTGTTATAAACCCTAACAAGTAAACAGAAGATAAACCAAGAACCTGGAGGACACAAATAGGAACTTGGGAGGTAGCCCAGGAGAACTCCTCAGCTCATCCTTCAGAGCAA
CCACACCCTTTCCCTGAACTTTCTGTACTCATTATTTTCTTCTGTCTGTCTATTTTTTGCTCTAAAATCACAGGGCTTTCGTTATTTGATGTCTTTCGTGTATAAATACACGTTGTCCCCAGACTACTGTTTTTTCAAACGCTTTTGTGATTTAAAACAATTTTATTTTTATTGTAAAATATATGCTACATACAGTAGAGTACATA
TTGAGAAGAAGGTGCCTTGCTTCCCCTTCAACCATGATTGTAAGTTTCCTGAGACCTCCCCAGCCACAGTGAACTGTGAGTCAATTAAACCTCTTTCCTCTATAAATTACCAAGTCCCAGGCATTTCTTTACAGCAGTGTGAAAGCAGACTAATACAAAAGGCAACTCTCACCAATCATGGTGTCCATGAGAAATGAAGTGTATTC
GCCCCAGCATTCCAGGTGGGGGACTGAAAAAGGCAGTCCCAGGTAACTAAAGTGTACCCAGAGAGTTAACAGCTCAGAAAAGTGACCCCAAAAAGTTGTTTATAAATTCCTGGCCTCATCCCAAGTTGTGCCTGTGTGGATCTGATCATAAACAGTATCTGAAAGACTCTGAACCTAAGATCCAGACCACCCAGGTCTCAGACTGG
AGAGCAAGACTCTGACTCAAAAAAAAAAAAAAAAAAAAGAACTGTTTGCATCATTAGATAAAAAATAAAGCTTAATTGAAAAACAGTATGATTTCTATCATATAAAAGCAAACATAGAAAATGAGTCGTATGGCAAACCACAGCCTTGCTCCCGACATGCCTCACGAGCCCCATATACCCACAGAGGCCAGGAGCAGCCAGACTCA
TAATCCCAGCATTCCAGGAAGCTGAGGCAGGAGGATCCCCTGAGGTCAGGAGTTTGAGACCAGCCTGGCCAACATGGTGAAACCCCATCTCTACTAAAAATATAAAAATTAGCTGGGCCTGGTGGCACATGTCTAATCCCAGCTACTGGGGTGGCTGAGGCAGGGGAATCATTTGAACCTGGTCGGTGGAGGTTGCAGTGAGCCGA
GGTGGGACGCCCTGGGCCAGACAGATGATCCAAAGCCCTTGGTTTTAGGTACCATCTCTTCGATGTTTCTTGGCTGAGTAAACCAGCCCAATCTCTTTTTTATAAAATGAGACCACAGGTTGGCCTGAGAATGGAGAGGAGTGAGGAATCTAGCTGTTCTGGGGCCCCGGGCTGTTCAGAATCCATTGTAAACCATTGGAAAGCAG
AAAGAAGAAAAGAGGGAAGAATCAAATAGATGCAATAAAAAATGATAAAGGGGATATCACCACTGATCCCACAAAAATACAAACGGCCATCAGAGAATACTATAAACACCTCTACAAAATAAACTAGAAAATCTAGAAGAAATGGGTAAATTCCTGGACACATACACCCTCCCAAGACTAAACCAGGAAGAAGTTGAATCCCTGAA
CTGCCATGACTGTAAGCTTCCTGAGGCCTCCCTAGAAGCAGAAGCCTCTATGGTTCCTGTATAGCCTGCAGAACCATAAGCCAATTAAACCTCTTTTCTTTATAAATTACCCAGTCTCAGGTATCTTTATAGCAATGTAAGAATGGACTAATACACCTATTCAACATAGTACTGGAAGTCCAATCCAGTGTAATCAGGTAAGAGAT
CGCCTGTAACGGCACGTAAATCTCAGCCTATAGCTTTTCAACTAGGTCCTTTACAAGGGACTCACATTTTCCTTCTGGTTCTATCAGCTGCCAGCCATCTTATAAAAGGAGACTTCTTAGAATTACAATATCCACGTTTCTTTCTCCCAAAGGGGGAAGACGTATTTAGAATTAGATGAGAAAGCTGAGTTACTAGACATAAAAAA
TTTTCTGTTTTCTTTGAGCTTACTTTGTTCTTCTCTCCCTGACTTGTTCAGGTAGGCACTCTTTAATTTTTTTACTCCTATTCTAGCTTGAGCACCGAGCTATAAAGGTCCCTCTGATGTACTGCTTTATCTGTGTGCCACACAATTCTGTACATAATCTTTTCTAGTTTTAAGTTCTAAGTGTTTTCTGTTTTCTCCTGTGATTA
TCCAAGGCTACTATGAACACTTTTATGCGCACAAACTGGAAAATCAAGAGGATAAATTCCTGGAAATACACAACCCTTCTAGATATAGACCAGGAAGAAATATAAACTCTGAACAGACCAATAACAAGTAGTGAGATTGAGACAGTAATTTAAAAATTGCCAACAAAAAAAGTCCAGGACCCAATGAATTCACAGCTGAAATCAGA
TTATGCGAAAAAGTTCAACATATAGTTGTATTTTGCTAGCTGTTTTGAAGAAGCTATTCTTTACCCTATTGTTCTGAGGAGGCTGACAGCATGCTGCATTTATAAATTTGAAAAAGCCTCACGAGCTTCTTGAACCAATCTAGCTATTCAGATTTGGATTCTGTGTATCAGTTTTGATTATTTCAGTTCCTGTGTCAATGGCAGAA
CCCCTCTGTGATTTCTTTCAACATGTTTGATAGTTTTCACAGTGCAAGTCTTGCATTTTTGTTAAACTTATTCTAAGTATTTTTTGCTTTTCCATGCTATTATAAATGTAATTGTTTTCTTAATTTTATTTTGGGTTTTTCTTGGCTAGTGTATATAATAAATATAACTCATTTTTATATATTGATCTCGTATCTTGCAATCTTAC
GTTCCTGGAGGCGGAGTCTGCAAAAAGATGGAACTTCCCTCTGTCTGCGGCTCCCAGGGACTCCACACTTCCCTGAAGCTCACAGCCTTCAGCAGTTTGTTATAAAATTTCCAATTCAACCATCTTGCCCTCCGTTGTGGCCTTCAGGTAAGAAAATGCCAGGACCCTGCAGGTGCCTGTCTCTGGGTTTCAGGTAAGAAAATGCC
AGGCTGGCCTGAGCCTCAGGTGGATATCTACATGCAAACCTCACACCATATATGAAAATTAACTTGGAATTGATCAGAGACCTACATGTAAAACCTAAACTATAAAACTTCTAGAACAACACACAGGAGAGAATCTGTGTGACCTTGGGCTTGGCAAAGATTTCTTAAACTGAACATAAAAAGCATAAAATACAAAAGAAAAATCA
GCCTGTGAGTCTAGGTCTCCCTTTGGGTCTAGGGGAGGGCATAGGGCATCTATTTTGTCTCTGTTGTTTTGGGTACTTTTTTGTTTGGAAAATGGGTTTTTATAAAACATTCTATTGTATTCCTCAAGCATTTTTTGTTGTTTTAGGTTGAGTTGTTACAACAAAAGTTGAGAGAAAAGTTGGATGAATTTAATGAATTGGCTATA
GTTTATAAAGATGTCTAAAAATGTTTTGCACAGTTGTACAATGTGTTTTAAGCTAAATGTTTTTACAAAATAGCCAAAAACTTAAAAACATTTGAAAGTTTATAAAGTTACAGTAAGCTAAGGTTAATTTATTATTGAAGAAAAATTATGTTTAGTGTAGTCTAAGTGTACAATGTTTATAAAGTCTATAGTAGTGTACAGTAATG
TTTTATATAATTTCTGAAAACATAACATTTTACCCATACAAATATAACACAGGGAAGGTTAGGTATCTCTTTTTATTTGTATCTTCTGTATGGTTTTCCTTATAAAAAATGCAACCTACTTTACTTGCGAAACATGCCCTACTTTTCTTGCATGCTTTGCATAGAGTTGTTTCTAGTTATTCTATTATTTCTAGTAGTTTTATTTA
GAACAAAAAGGCGGAGGACAGAGATTCAAACAGCTCATTTAACCAACATGACACACGTCATGTCGGCATATATCATGAGACTTACATATATACACAAATATATAAAATCAGTATATCCACTTCACCAACCGCTAGCAGAGTGTCTGTTATTTTCAGGTACACGTGGAACATTTACCAAGAAAGCAAAGTAGACTACGGTTTGTCAT
TCCAATGAGCATTTTCTTTGAGCATCATGTCAGCTTCAAGCAGTTTCAGATTTTAGAGCATTTTGGATTTTGGATTTTCATATTTGGGATGCTCTCAACCTATAAAACATTAATTCTACTCAAATTGAACTAGAGATTCAATGCAATGCCAATCAATATCCCAGTAGTAATTTTTATGGAAATTGACAAGTTAATTCTAAAGTTTA
ACAACTAAAACAGAGTATTAAAAAAGACTTAAAATAAAAGGACAAGAAAAGATACACGAGGGGAAAAACACCAGGCTAATCCTTCAGCATCAGAAATTTATATAAAAAATAGAACGGGATAAACGAGAATGACAGAAATGAACCAAGAAAAGGAGAGGACAAAGTGTGGGCACAGTCATAGGCAGAGTTTAAAACATCCCGTGGGA
TTGAGGCCAGGAGTTTGAGGCTGCAGTGAGTCGTGATTGCACCACTGCACTCTAGCCTGGGCAACAGAACGACACCCTGTCTCTAATGTAAACATATGTATATAAAACATAGGAACAATTTTATGTTTAGAAATTTAAAATAAGGTGAATAATTAAAAAACAAGTAGGAAAAGTACATAGATGAAAATGTAATCAAGGGACAGGAA
GGGCAGGTGGGGAAAGGCTTTTCTTGATCAGCGTTTCTCTACCATTTGATTCATGTGTTGCCTTTAATGGAATAACTATTGTTATCTATTCTCCATTCAATATAAATTTTCCTGCAATGATAGTAAATTGCATCTCTATATCAAAGATTTATTTAATGTTCATTAACTCTTAAAAACACTCCTGACCTGCCTTCTCATCTCACTCA
TAAAGCAATCCTGAGCAAAAAGAACAAAGCTGGAGGCATTACATTATCTGACTTCAAAATATATAACAAGGGTACAGTAACCAGAACAGTATGGCACTTATATAAAAATAGACACAGAGGTCACTGGAGCAGAATAGAGAACCCAGAAATAAAACCACAAAGCTTCTGGTTTAATAGTCCCATTAAAAAGTGAACAAAGGACATGA
TAAGTCTTTCATTTCTCCTAGCACTGTTTTGAAATTTCCAGTATACAAGTCTTACACATATTTTATTAACTTTATCCTGTTTCATATTCTGGGGTACTATTATAAATGGCAGTTTATAATTTTTTTCATTTCCAATGTTAGCTAGTATACAAAAATAGTTTGCTTTATATATTGAACTTGTATCCTCAATTTAGCTAAAGTTATTA
TACATTCTAGCTGTTTCTGCTTCATGTATTTTGAAGCTTTATTAGGTGCGTACATGGTTAGGGTTGTTAAGATCTCTTGATGAACTAATCCCTTTATTATTATAAAAAATCCTCTTTATTTCTTACAATGTTACTTATCTGATATCTACTTTGATATTGTAATAGCCACTCTGGCCATCTTTTGAATAGTGCGATGGTATATATTT
GAAGCACTGCGGCTGAGCAGCAACAGCAAGCAAATGGCAGGAAATCACCTTCTCCCTCATCCTGTCTGCCATGGTCCCTCTTGTACTACCTTTGGCAGAATATAAAGCCAGCAGAGAATGGGAACATCATATTTGCAGGGTCCCAGCCTCAATATTATAAAGCGGAACGTAAATATTGAATTTGGAACTGAGAGATAAAGCTTCAT
AAAAGAGTACAGTTTAGAAAATAAAACTGCAAAAAGTAACAGGCTACCACACAACACAATGCAGAGGCTCAGCAGACGCCAGCTGATGAAAACAGCTCCATATAAAGTGCAGGTGAGTGGTCAGGATGTCACCAGTGAAATCCCTGGGACAGGAAACTGCAGGCCACTGACAAATGGATCCCCCCGCCCCCAGAGAGTGCTCTTCC
AGGGAACCCGCGTCAGCTCTGCCACTGACGTTCCCCTCATCTGCCCCTGACGTTCCCCTGCATTTATTCAACCTTCTGCCCTGGAGAAATTCTAAGTTCCTATAAATTCAGGCCCCACTTGTTTTGCAACCACTGGCCTTGGTGACAAACAGTCCTGAAAGCTGCCCCGGGGGCAGGGCGCGGCGGCGGTGAAGCGTGTTGGGGGG
TTGAAACCATAACCCCCAAGGTGAGGGTATTAGGAGATGGGTCCTTTGGGGGCTGATGAGGTCATAAGAGTGGAGCCCTTGTGAATGGGATTCGTGTCCATATAAAAGAGGCCCCAGAGAGCTGCCTTGCCCCTTCCACTGTGTGAGGACACAGTGAAAAGACAGCTGTCTGCAACCTGGGAGAGCTTTTAACAGACTCCAACTGT
GGAAGAAAATACACCACACAAACACTAACTAAAATGCTAGTGTGACTTATGAATATCAGAAAAAGTAGATTTTAGAGCAATAGAGATGAAGAAAGAAATGTATAAAGCTAAAAGAGTCAACCTACCAGGAAGATGTAACAATTCTAAATCTGCATGTATCTAATTACATAGCTTAAAATATAAAATTAAAAAATTAAAATAAAAAA
AATTTTAAAATTGTTCAACAATGAGCAATGCATTATTGGGTAATCAAACCTATTTTGAATGTGTTACTAATTTTCTAAGATAGAAACGCACTCTGATGGCTATAAATTCCTATATTAATAAAGAAGAGCTGAAATTATTAACGTAACTTCCCACTGTAGTAAACTAGAAAAAGAAGAGCAAACCACCCTTTCACAATAAAAACACT
TTCACGCCTATAATCCCAGCATTTTGGGAGGCCAAGGCAGGTGGATTGCTTGAGCCAGGAGTTTGAGGCCAGCCTGGGCAACGTGGCAAAACCCCGTCTCTATAAAAAATACAAAAATTAGCTAGGTGCTGTGGCATGCGCCTGTGGTCCCAGCAACTCAGGAGGCTGAGCCAAGAGTTCCAGGATGCAGTGAGCCGTGATCACAC
AATACACACCACACATACACATCCCACATGAACACACACACACCCACACATGCCCCACATACAGGTTTTATCGTATGTCTGTTACATACATTATGAAACATATAAACATAAGAATTAAAAATAAGATAAAAAGTAAATATAAATAAAAATTCTATTTTTTTTCTGCACCCCAGGGTGTCACCCTGAGCATCTGCCTCCTGGAGCTG
ATGGGGGTAAAGTGTTAAACTTGAACACACCCCAGTGTCAGAACATCCACAACTTCTATTTATTATAACTCTTGGATAGAGAGAACCCTAACCCCATCATTATAAAAAAACTTATATCCTCCATCATCTACACTGAATCTAATATAGCATCAACCATAAGATGTACTGTTATTTTGTATGCTGCCAAAAAGAAAGCAATGATACAA
ACTCACAAGGCAGCGTTTGGCCTCCTGTAAAAAAAACCCACAGAGACAAATAACTAAGAAAAAACCATGGAAGAAAGAGGTAAAGGATTCATGCCTTTAATATAAAAAGAGTTCTCAGAATAAATAAGCATTTCCTTACTAGGGGCCCATCTTTTGATTTTGCCCGTGCAAAGGAATCTGTGGCTCCTTCCTTTGTAATAGCCCCC
CGGCTTCAGCGGTCCCCACCCATGCCTGGCAATTGTTTAAAGGCACTATTGCTCCGGACCCGCTGCCTTCACCCATGAACTTCCTTTCCTGGAATTATGATATAAAGAACAACGTACAGCCAATTAATAGCTTGTTATTTTCATGTAAATTCTTGGTGAGCTATTTAAGAACTGCCCCCCTCTTAAGCTTTATAAACCCACTTGTC
CTGGGATTACAGGCGTGAGCCACCGTGCCCGGCATTTTATTTTTAAATAAACACATGAGAATCAAGAATTTTCAGAAGGAAGACAGCACAGTGATTAAAATATAAACCGCACTGCCAGAATGCCTGGGTTCAAATCCAGGCTTCTCCGCTGACACCTGTGTGGACACTGCATGACTCAGGCAGGTCAGTCCCTCCAGACCTCAACT
AATTAGATATCCGCAGGCCAACAAGAAAAAGAGCCTTGACCTAGAATTCAGTTTATATAAAAATCAATGCAAAGTGGACCACAGATGTAAAACATGAAACTATAAAACACAGAGAGAAGATAGGAGAAATCTTCAGGGTCTTCGGTAAGGTGGGGAGTTCTTAGACTTGACAGCAAAAACACAAACCAGAAAAAGAAAAATGGATA
TAAACGGGGCGGCAGGCTCGGTGCAGGTAAGGGGCAACGCCTGCGTGGATGTAAACGGGGCGGCAGGCTCGGTGCAGGTAAGGGGAAACGCCTGCGTGGATATAAACGGGAATGGAGGCTCGGTGCAGGTAAGGGGAAACGCCTGCGTGGATGTAAACGGGGCGGGAGGCTCGGTGCAGGTAAGGGGAAACGCCTGCGTGGATGTA
CTCCCAAAGTGCTGGGATTATAGGCGTGAGCCACTGTGCCCAGCCTAAAGAAATACATTTAAAAAAAATCTAAAAAAGAAAGCACATACAGCATTATGAATATAAAATTAGATTAAAACAAATGTTTATTTAGAATAGGAAAATAAATTATAATAAAATTACAAATGAAAAGTGGATAAGCAGCACAAAATCTAGAAAACTATCAG
CGCGCACACACACACACACACACACACACACCCCTACCTCTATTTATGTAAGGAAATCACCCTCCCCGCAGAGTCCTCCACTTGGTTCCCATTACAGAAATATAAAGCGAAGATGCGACCATCCCACCCCGCCTGCCCTACTTTCCCACCCCTGAGCTCTGCTCAGCCCACTTCTTGGCATAATGGACATGCACCTGCCTCCCTGT
TATGATTTAAGTAAATCTGAACATTTTAAAATGCAAGATGAATTTGTATTATCTTGTATATATCATCTCAAAATGTTTGCTACTATAATGTATGAATGTCTATAAAATATCAAGGTAAATCAGGGATAATATTACAGGTTAAAACTCAAAATTCGTCTGGTGCACTGTTGTCTCTCATCTTCACGATTGCCCTATGAAATAGGTCC
AGCTTAATTGACATTTCTGATAAGTTTGGTTTCCTGATATTATTACTGTGGTCTTACTGTGATGGCAGGTGTGTTTAGTTAGTTTTTGTAGTAGTAGTCATATAAATTGTAAAGAGATTTTTCAGGCAGAGCAGTGGTTCTCAGACTTGAGCTGCATCCGAACCACGTGGAGGGTTTTGCAAACAGAGTGCAGGGCCCTCTGCCAA
TAATCCCAACACTTTGGGAGGCTGAGGCGGGTGGATCACCTGATGTCAGGAGTTCAAGACCAGCCTGACCAGCAAGGTGAAACCCTGTCTCTACTAAAAATATAAAAATTAGCTGGGCGTGGTGGCACGCACCTGTAATCCCAGCTACTTGGGAGGCTGAGGCTGAAGAATTGCTTGAACCCGGGAGGCGGAGTTTGCAGTGAGCC
CTCCCCCTCCTTCAAGGTGTCCTGCCTCTTTAGGGAGGGCAAGTACACCTCCCATGTATTGATTTATGATTTTACCTACAATTCCTGCCTCTCTGAAATGTATAAAATCAAACTGCATCCTGACAGCCTCAGGCACACTTCCTCAGGACCTCCTGAGACTGTTCCCAGAGCCATGGTCCCTCATATTTGGCTCAGAATAAACCTCT
CCCTGGACCTAGGGAGCTTTGAATTTCCCAGAGTGGGGTCCAGGAATCTGTCTTTTAAAAATACTTCCTGATTTGGGAACTATGATCTCATTTTAACTCCTATAAATGAGGAAGATTATTCCAGAGGGTAGGAGATCCATGCAAAGTCACTAGAAATATTGAGTCATGAAATAAGATCCTGACAATATAGACCAGGCAAACAAAGA
TTCTAGAAATGAATCTCATTTACTTAAACACATCTTGTTGAAGAAAGCAAAAATAATTGTCATGCGCCATTTCTCCACAATCTAAAATTAAGGTTGTTTTTATAAAGGGAGGGGGGAATCATTTTCAAAGAGCACCACTTAACACAAACAGATGTTACAGAACTTAGCTAAGAGGAGCTTGATTATACAATTTATTCTGGCTGTGT
TCATATACCTAGGAAGACACAGAGGGATTTGGGTGGATCTGGCAGTCTGTGATGCTTGTAATTAAGGAAATGTTTACATCATTGATAACTATCAATCGTGTATAAAATTCCTCCAGTTGTTCTTTTGATCTTTAGGGCAGAATTGGGTCCTCATAGCCCTAAGATCATGGCACACTGGCATCACTGTGGTGTGCAGGGCTCCTTTT
GTACATAGTTTCTCATCAATAATGAAATATATCCAACATAACATATATCAAGTACATGCAATCTGTGAACTAATTGGTTCCTGATTTGAAAAAAATCAGCTATAAAAGCCATGTTTTGAATTAGTTGAATACATATTAAAACGAGCTGCATGTTATAATAGAATCATTATTAACTTTTTAATGCATGATAGTCATTTTGTGTATAT
GGCCACTTACTGCCCTTCCTGGGCTGCTGTCAGGGAATGAGGGAACTGGTCTTCACTTACAGCCGTGGCCTCCACCAGGACATTGGACTCACCCGGGGCTTATAAAATGCAGACGCCTTGTCTTCACAGCAGCTCAAGCTCTCTAGGTAATTCTAATATGGGAATCACTGAATTTGAGCCCATTTACACCTATCTTAAGTACAGTA
TCATGGCTCCCTGTGACCTCAAACTCCTGGGCTCAGGTGCTCCTCTCGCCTCAGCCTTCTCAGTATCTAGGATTACAAACACAAGTCCCTGCACCCAATCTATAAAAGTATTTTTTTAAATAACTGCATATTTTATCACATATTGCCTCAAATCTTGTTGGTCCTCTTGCCAAATTGTCAGATATTAGTGGAGACACAGGTCAGTT
GAGGTCCCACTCACATTTTCTATACACATCTTGAAACCTCTGCAACGTATTTGTGAATCTGTAAACCATAGAAACTAACACAGTGTATTTTTCAAATGCATATAAATGATATCGTGCATGCTAAGATTTTTCTTAGATTTCCTATAAATCATTTCAATCAAACTCTCCCTACTTTTCTGTGGAAACTATGTAACAAAATGCTCTAT
TGGCTCTGCTTCTAAACATATAACTATATATAAACATATAAACATATATAAACATATAAACATATATAAACATATAACTATATATACACATATAACTATATATAAACATATAAACATATATATAAACATACAAACATATATAAACATATAACTATATATAAACATATAAACATATATAAACATAACTATATACACACATATAACTA
TCTGTGGAGACAGTCTTTATATATCACAATGAATAAAAGTAGGGAGCATAATTTTTAAAAATGGAGGACTCAAGACACAGATTGAAAAGGGGAGCACAAATATAAAGCTCACAGGAATAATACTAAATATAACACACCTGGGTAGAAACGCATCATTTCCTCTAGTGTTTGGGACAGAAGTAATAACAATACTTCAAATATGTATT
ATTCCAGGTCTTTTTTTCTCAGGCTTTTTCTTCCTTTGTTTCCATGGAATCACACCTTCTTTCTGTAGCTTTGATCCTGGAAAATGTTGTAGGCATATATTATAAATCCTGCTATATGTAACTTTGGATATATTTTATTGAGGGTAAGAAAATTGTCTCTTGGTTACTTGTGAATATCTATATGCTGAATAAAGCTGAGATGAATA
TTGAACGGTGCTTAATTGCGTGTTCTAATTGCTGGGGATCAACACTGCCAGGAAAGTTAATTGGCTGCTGGATAAAAATGTCACCTTTTATTTATATTTATATAAAACTTTATAGTTTACAAAACACTTTCATCTGTGTCACCTTAATTAATACAGTGACTCTGTAACGTAGATAAAGCATAATCAGGGAAAGAATAGAAGAGAGA
ACCTTCTGCATTAAGCTTCTATTCATTTGCAATCAGAAAAATATAATCAAGAAATGTAATACAATAATAAGATATATACATAGTCTTCTGAGACTTCAAATATAAAATAATCTTGAAATGATGAAAATCTTTGTCATGGCATTTTTGAGAAAGGGATAACAGATATTCTCTTTTAGAAAGCCAGGTTGTGTTTTAGAGTTTGAGGA
ATCAGGTGACACATATTTGGGCTATTTGTTTGTGGAAATATTTTAGTAGGTGTTAAACTTTGTGAACTTCACCTTTTGGAGTACTACATGCTTCAATTTCTATAAATTCTATAAATATTCTTGACCTTTATTCTTGGATGTAGTTAAGTTATTTAGGAATAATTTGTTCTCTCTAAGTCTTGCCTTTAAGAATAATTAGGAAAGAC
CCACGTGTTGAAAAGGATGGGCAACTACTAAAAATCTCATGCGTTGCTGGCAAAAATGCAAAATGGCACAGCCACTTTGGAAAACAGTTTGGCCATTTCTTATAAACTTAAGTACAAACTTACCATATGACCTAGCAATACCACTCATTGAAAAAGAAATGAAATAAACACATATATGCACACAAAGACTTGTATGCTAATGTTTG
CTTAAAAAGTCAACTCTTGGTTAATTGACTCAGTTCTACATAATCATGGCAGAAGACAAAGGTAGCAGGCAAGAGAGCTTGTGCAGGGGGAATTCCCATTTATAAAACCATCAGATCTCATGAGACTTATTCACTATCACGAGAACAGCATGGGAGAGACCCTCCCGCATGATTCAATTACCACCCACCAGGTCCTTCCCATGACA
GACAGTGTGGCGATTCCTCAAGGATCTAGAACCAGAAATACCATTTGACCCAGCAATCCCATTACTGGGTATATACCCAAAGGATTATAAATCATTCTACTATAAAGACACATGCACACATATGTTTATTGCAGCACTACTCACAATAGCAAAGACTTAGAACCAATCCAAATGCCAAGCAAGGATAGACTGGATAAAGAAAATGT
AGGCTTCAATGTGTTTAGATTTCCATTTTAATTCATCTATAGGCTTTTTAACAACATCACATAGTACTTTGATTTTTAGTCGTCATTCTAGGGCTTACAATATAAATGAATACATACATATATTATATATAAATGTGTGTATATATGTATATGTATAGACCCTATGTATATTTCACAGTCTACCTGGAATTCATATTTTATACTAC
TTGTCATTTACTATAATATATATAAATTGATGTTTCTACACTATCCTATATATAAATACTGATACAATGAAAATAAAAATTAAAATATTTTATATAAACATATAAATATAAATATATTCTCAGATATACATATAAATACATGTATTAGTTCCAAGACCAATATACTGCTTTTATCACTGTAGCTTAGAGGACATATTTTAATATTT
AGTGGTTCATACTCAGTTTTATTGTTTTCCCATATTGTAAATGTGTATTATAGGTGAACTTTTATAGAATAAATTAGGAAATAGAGAAATTAAGAGTAATTATAAAATAACAGAAAGGCTTCACATGTAAAGCCTAGCCCCCTGCATGGCTTACCCTACTGGAGCCTACTAGTGAGGTTAGTTCTGTTTTTAGTTAACAGGTGGCC
CCACCGTGCCGCTTAGTTGATTTAATTTACCAAAATATTTAAAGTTTTTTTCACAATAAGCAGAGGATAATTTTGAACCTATACAGAGTAGACAGAATTGTATAAACCCCTATGTATCTGTCAACCCATGGCCAATTCTTTCCTAACTGCTTCATCTTGTACCTAAAGCGAATCCTAGGTTTTATATAATTTCTTCTGCAAATATT
TAATCTTTAGAGTACTGTACATTCTGAAAAGACTAGTCATGGGTTTTATAGCTTGAAAGCATTTCTGTGAATATAGAGCTGTTGTATTGGTTTGTAATTCTATAAATATGTAAAATTATAGATTTTTTCAAATCTTATTAAGGATTATTTAAAGTGTCATTTGTATTTTGCATAAGAATTGGCTCTTTAATATAGAGTCGGAGTCC
CAGCCCTTTCTCTTGCTACTTCCTAGTGAGAAGAGGTGGATGGATAAGACCTTTTTGGCAGGTTGATAAATTGTGTATATTTCCAAGGAGAAGGCAAGCATATAAAACCATTTCTAAGAGCACTTTCAAGAATTTTAGCTTTAAAGCTTGTAGAGTCTTGCAGATCAGTGCTGACCAATAGAAACATGGGGTGTTTTTATAATGGA
ACATGAAGTTAATGTGTCTCGGCAGACGAAGGAAGCTCACGCCTTGTGAAGGAGGTGGCTTGTGGCTATTACCTTAGAATCTCATCAAGTGCTACTTGGATATAAATTTCCTATAGCCCAAATTGTGAGAAGTGGCCAGTGTGGGTTCACAGACTGCCTCGGAGAGGGGCACATGTAGCCCCGAGGGTTTACAAACGCTTGTTCCC
CAGAAGAACGTGGAGCACAGGAAGGAAATGGCTGGGTGGTCAGAGAGAGGTGAGCTGTCGGAGAAACACAGTTAAACTAAAAAATAAAATCCATTTTGTGTATAAACTGACTTAAACGCATGCAAAGAAGTGGAAAACATATGCCATTTGTCAAGAAAAATACTGCTTTATAGCTTTTACTTTACAATTAAAGGAGAAAGCAGAGG
CGGCATACTATGAATGATTCTACCAGCAACTAAAATGACAGGTTACTGTTGTAACATTCTATAGTATCAGGTAAGATGTGTTCAAATAGATTCTAGTGTATATAAAAACAGAACTATACACAAGAAAGAAAATGCCACAAACCGATGGGGAAGGAATGAATTACTCAACAAGTAGTGATAGAAAAATTAACTGTACTTGGAAAAAA
TACAACTCTCTGAAGGGGTGGAGCTGTCACAACCAAAGATGCACCCAGATGATTATCATCAGCCGACAAAAAAAATAGCAAATCCATTTTCTTAGGATCCTATAAATATTTTTGTCATTAATTCTATTTCTGATAAAGCATTTTTAAATTCACATGATTGCATTTCCTAAAAAGAGTTCTGTCTCTATAATATTTTCATTTACTAA
GGGGGTGATTAAAATGGCTACATAGGTACAGAAATGTTAACTTCAGGTTGTCAGTGTAGCAGAAGCAAAGATGTTTGTCGTGTTGTCTGTGAAGACGTGCTATAAAATCGTCCCCCAAAGTAAATTGTAATGGCAACCATGCCCTCAGATTGTTCTGGAGGATATAGACAGGGAATCAGACACTACTTTCAAAACTGTTACATAAT
TGGCTGGGGAGGCTTCACAATTATGATGGAAGGCAAAAGGCACATCTTACCTGGCAGCCAGCAAAGACAGAACGAGAGCCAAGCAAAAGGAGTTTCCCCTTATAAAACCAGTAGATCTCGCGAGACTTATTCACCACCACGAGAACTGCCCCCATGATTCAAGTATGTCCCACCTGCCCTCTCCCACAACATGTGGGAATTATGGG
ACAATCCACAGAAGGGGAGAAAATATTTGCAAATCATATATCTGATAATGGGCTCATATCCAGACTGCATGAAGAATTTTTAACAACTTAACAATAAAAATATAAATAGCTGAGTTTAAAAAACAATAATGGATCTAAATAGACATTTACCCAAAGAAGAGAAACAACTTGTCAATAAAAACATGAAAAGATGTTCAACATCTTTA
CATATATGTATACATACATATATATATGCGTGTGTGGTAATACATACATATATATATATATATATATTCTGTTTCTCTGGAGAACCTTGTCTTATTTCAATATAAAAGCGATCCTCACAGGTGTGAGATACAGGTGCAAACCTGGATGTCTGTTGTGACTTAATTTTAATGCATTTTTTTAGGACAATGTGGGAAGTCTGGTAATG
TAGAAGGGACACTTTACTGTGTACCTTTTGTCCCTCTTGATTTTTGAATCATGTTGGAAGAGTAGTAGAGAGAGAGAGAAAACAGGAGATGGTTAATGGGTATAAAAATACAGTTAGATAGAAGGAATAAAACATAGTGTTTGGTAGCACAATAGGGTGACTGTAGTTAATAATTTCTTATATATTTCAAAATAACAAAGAGTGGA
TGTGACACACATTGAGATAAATTCTTGAACATGCTAAAAAAATTCTCATTTAATCTCACATAGCAACTCTAGGCAGTAGGTGCTATTATGAACCACATTTTATAAATGAGTATGTTGGATTCATAGATATGAATGTATTTGCCAGAGTTCACCCAACTATAGTAGCATAGCCCGGATTTGATTGTAAGAGCTACGTTTATAGCCAC
TTTTTTCCACCTGTAGTCTTGCAAACTGAAAATGTTAAAAGAATTTACAACTTGGTTTGAAAAACCCCAAACTGGTTGTATTAGTCCATTCTTGCACTGCTATAAAGAATTACCCGAGACTGGGTAATTGATAAAGAAAAGAGGTTTCATTAGCTCCACAGTTCCACAGGCTGTACAGGAAGCATGGTGCTGGCATCTAATCAGCT
CTTTGAGAGTCATTTATAAGGCCTATAGCATTGGTTTTTCTTTTGTATGAAGTGAGTGCCTAGTATCTCTCCACATTCAACCTGCTGAGCTCCCAGTAAGTATAAAGCTGCAGACACAGTAAATAACTCTAGCAGAAAAGAAAAAAGTTGAAGATCCATTCATCTTAATCCCGCCGGCCCTCCTGCTGTTAATGGCTAATCATTGG
TGGCAAGAGAAGATAAGAGAAGAAAATGATAGTCCAATATCCCTCATGCAGTTAGGTCCAAACATCTTTTTTAAAATACTACCAATAATAACAAGGGAAATATAAAAAATACATCATGACCAATGGAGTTGATTCCAGAAATACAAGGTTGCTTTCCCCCTTACACTGGTAAGAAGGGAAAATTGTATTTGTCCTGACTGCTTCTG
ATGAAATTATACATTTTAAATGCCATTTAAAATAGCATCTAAAAAATTAAAAACTAAGGAATAAAGTGAACAAAATATGTAAGACTTCTGCATTAAAAACTATAAAACACTGCTGAGAGATTTTAAGCCCTAAATAAATGGAGAGATAACCCATCTTTACAGAGTGGAAGACTTAATATTGTTAAGATGTCCATTTTCCTGAATGC
CAAAGTCAACGGAATAACAAAAATAAGGATCCAGAGTAGAAATCAACAAAACAGAAAAACAGAAATCAATAAAACCCCAATATCTTTCATGAACATAAGATATAAAAATTCTAAACAAAATTGTAACTATTTGAATCAAACAATCAAAATAAAGACCATCATAACAAAGTGACCTTTATTTCAGCAAACACTATTATCAGTTTAAC
TGGCTTACGCTTCATGAGGCTGAGGCAGGAGGATCACTTGAGCCCAGGAGTTTGGACCAGCCTGGGCAACAAAGTGAGATCCCCGTAAAAGTGAGATCACTATAAAAAAAAATTTAATTTTTTTTTTTAAAAAAAAAAAGAAAGCAAGCTTCATGAGGGCAGGAACCATGAATATCCATCTGATTCACTATTATGTCCCAAGAGCT
CCACCTTGTCTCAAAAAAAAAAAAAAAAGATGAGAACTCAGTCCAGACACCTGCATTGTAACACACACAATGTCCACCATTCAACTGCAAATTCTAGATATATAAAAAATCAGGAATATGCAGGAATATGTGACCTATACCCAGGAGAAAATTGGTCAATGGAAGAGACCCTGGAATGACAGCTATGAAGAAACTAGTAGACAAAG
CCCATTGGTTACTTGGTGTACACCTTGTGTAAATGAAGTAGTGGACCATAATCAGTCTGATTGGTTGCAGGAGAGGACCAACCAGAGGCTGAAGCGAAGTTATAAAGCTATACCCTATGCAAACATCTGATTAGTTGCAGAAAGCAACCAATCAGAGGCTGAAGTTACAAAGTTATACTCCCATGCAAATGAAGTCTTGACCTGTG
CCCAGTTCTAGGCTCTTCCCATTAAAACATCCTAGAATGCTATCCATTCTAGATTCTGCAAACATCACCTACTTCTGCAGACCAATGTTTTCTAAAATGCTATAAATCAAACCACTTACTAATAGATTCTGTCAGTGTAACATGCAATCTTTCCCATGATGCTGTGAAAATATCTAAGACGGGAAGAACATTGTGTATTGTTAGCA
TTATCCAATTCAGAGCTTCTTCCATTGCCAAGATTTTCTGTTTCAAAAGAGAAATGAAGAATGGGGCTTTGGTTATTAATTCTAAATTTGCATGTGGCATTATAAATTCATCTTATGCAAGTATTTCAGATCCTTACTACAAAACTGGTACAACCACTTATTTTTTGCTACTCTGGCATGTAACTTAGAGTAGACAGACTCTGACA
GACCGATTTTAGGTTGGCTATTTTGTACAATGTCCCTCTGCTGGGATTTGTCTGATGTTTTTCTCACGATTAAACTGGGTTATTGGTTTAGGGAGTTTGGTATAAAAAATCTATTTGGTCTTTGTCCCCAGTTCCTGACACAGAACTCCTAAACCCCTTGGAATTTCCTAGGCAATAGGAGTGTTTTTGTTATTCATAATGACTCC
TGGTGGTGCCTGTGTCCCTTTGTTTTCCTTCCTTGTCTCCTTTCTTTTATTTAAATGTGTGCAATTTTCTCTCCTTCCTTGAACAAAATAGCTCAAATTATATAAAAAGTATAAAGTTAAAAGTGAAGTGTTACTTTTGGTAACTTGCTGAATTATTTACTTCTTTAGGTATTGGGGTACTCTAAGTACCAAAATTTAAAACAAAA
CAATCATTTTGCCTCTACACTTTGCTCTGTAGGAAAAAGCAGTACACGGAGGTCCCAAGGTATTAGCAATACCAATCCCTTCAGCTGGTAGTTGTGTGAGTATAAACCCCTTCCTGGTAGAGAAGTAGGGCAAGGCTTAGGAAGGCTATTTGGTGGCCTGCAGTGGTTAATGCATCTTCTGAAGTCCTCGGGCTCACAGTCTAACT
CTTCAGGTAATAACTTGATAGGGAATTTTTTAGCTGACATGTTGCTGCTGATAGAAAATTCTAAAACCTAAGGTCATGATATCAGCCTCTGGCCTTCTTGTATAAAACACTAGATATTTTCCAATGTGATTTTCATTTGGGGAATCGTGACGATGCTGCCATTTTCCTTGAGAGTGAAGGGACAGGGAACAGGAAGGATAGATGCA
CTCAAAAACGGACAAGTTATCAAAAATATAAGGACAATCTCCAGAACTAAGCATTAAAATGAGATTCCAAAATTTCCACTGGCACTATATTAGCTATAGCTATAAAAAACTACTTTCAAGGATAGCTATATCTGACCGGTCGCAGTGGCTCACGCCTGTAATCCCAGCACTTTGGGAGGCCGAGGTGGGCGGATCACCTGAGGTTG
TCTTTTTGTTGCTGAACCGTATTCCACTGTATGGATATGTCACATGATCTGCCTGTTCATCAGCTGATGGCCATTTGGGTTGTCTCTACTTCTTGCCTATTATAAATAATGTTGCTATGCACATTCACATATATCGGAACCCACTTTTTTGTTTTTTTGAGACAGTCTCGTTCTGTCGCCCAGTCTGGAGGGCAGTGGTGCAATCT
AATGTGTATTGAAAAAGTGTATGCTTTTAAAGCAAAAATTTAACTTTGGAAAAGTGAGTTTAGGAATTTTTTACTAGTAGCTACTAGTCAGCATTATTAATATAAATTTAATTCTAAAAAATTATAGTTACTAGAATAATATTTACGTGTACTTGAGGAATGGCTTGAGTGTTATTTTTGAAATACTGTTCAATGAGGTAGTAACA
CCACAAACATAAGCTAAGTATGTGAGGTGAGGTGATGGATATGTTAGCTTGATTTAATCTTTTACAATGTGTACACAGACCAAAACATCACATTATACACTATAAATATGTATACTTTTGATTTGTCAATTATACCTTAATGAAGCTGGGAAAAAATTTTAAAAATTTGTAGTAAACTTGTACAGGAATAGACACACATACCCACA
GGCTGGGGAGGCCTCACAAGCATGGTGGAAGACGAAGGAAGGGCAAAGGGACTTCTTACATGGTGGCAGGCAAGAGAGCGTGTGCAGGGGAACTGCCCTTTATAAAACCATCAGATCTCATAAGAACTGCCCTTTATAAAACTGTCAAATCTCGTGAGACTTTTTCACTACTGCAAGAACAGAGCAGGAAAATCCTGCCCCCATGA
TATAACATATATATAAATATAAATATATATTATATATAAATATATATTATATATAAATATATACATATATAAATATATATTATATATAAATATATACATATATAAATATATATTATATATAAATATATACATATATAAATATATATTATATATAAGTATATACGATATATAAATATATATTATATATAAATATATATTATATATAA
GGGTTGGAAAAGGAAGATCTCTAGGTGCTGAAACAAGAAGCCAGAGTTAGAGCAGAAGGCCTGGGGAATTTGGGTTAAGGCGTCTACCATGAATCTGGGCTATAAACTGCACCGGGAGGGAGTCTAAGCTGCAAGATTCTTGGGTGGTAGAAGATGGGACTGAACTTCCAGCAATAAAGATTGTCCTGTTATTGAGATGGGAATTA
CCTCCCTCAAAAAAAGGAAAAAAAAAAAAGAGAGAAAAAAGTGGTCATGGTCCCTGTGACACAAGAGGGTAAAAAGAAAGGTATAAATACACATGATAAATATAAAGAAAAAAATTAAGCAGCATTTTGATAATTGCTCTAAGCAGGGACAATTCTCACCTCATGAGTGTATCTTAGGAGATAGAGGCAACTTTAAAAATCACATA
GGAACTTTATGGATTCGTGGGAGTAAAATAAAAGGAATGGAGGATGTGTGGGAAGTTTGTGTTGGAAGACATTTGTCTAGCCCAGTAGTGATTAAAATATTATAAATTGTGTTTTGTCTGGGTGGCTCCTTTGGTTTCCGATGTTATTCCTGTTTAATGTTGGCGGCTGAGGGTGGAGGTGGGAGGCAGGGAAGTTTCTAAGATTA
GCGTGCACATGTGTGTATGTGCATGTAAGTGTATGAATTTATCTCGTTATTTAAAGAGCCAACAATGGAAGTCCATTTTTTGGAAGAAGCATTGCATTTTTATAAACGTGATTGAAGAGGTTTAACTCTACACTATTAAGATTGCTGCCTTGATTCCTCAAGGATCTAGAACTAGAAATATCATTTGACCCACAAACCCCATACTG
TAACTTGAAATTATTTGCAATATCACTTTGAGGGCCCTCCTATTTGAGTGATCTTGGTTTGAAATTAATATTTATAGCCTCTTCGAATCTTCATGTTACATATAAAAGGATTTTGCTGGCTTCTTTTTACATGGTTTATTTCTTTCCAAATGAGACAGTGAATATTTTAGTTTTTCCTAACAGGACCTGAGAATATGTGCAGTAAA
TTCTCCTGAATTGCATTCCATTGTTTTTTGTGTATCTACTCATGCACACAAACACATACATACATACAAGGGTCCCATTTATAATCCATTCTCCTGGGGTTATAAATTTAGATATTGTAAAACAATGTGTGCAGTTTCTTTTTTCCATGAATATTCTTGTTTGTTCTTTCTTATGAACACATGTGAGAGCTACTTCAGGGTAGAGA
GCAGCAGTCATTTCCTGTGAGGCCTCTCTCCTGGATTTGCAGATGATGATCTTTTCCCTGTGTCATCACATGGTTACATGTCCAAATTACCCCTTCTTTTTATAAAGACATGAGTCGTGTTGGATTAGAGGCCACTCTAATGACCTCATATTAACTTTATTACCTCTGTAAAGGGCCTATCTCCAAATAAGACCACATTCTGAAGT
CCTGAGAATCAGGAAGCGCAGGTCTCCCAGGTCAGCCCCTAACTCACTCACCCTCAGCTGTGGGGGCTCCATGACCTTGATGTATCTTGGTTTTGTCACCTATAAAACACAGATAGCAACACTTCCAAAACAGACACTAAATGGAATGCATTTTGTGATCTTTGGAGAAAAGGCAGCCTGTTAACATATGCTAACAACGTGTTATG
TGGATTTAATGAGCTGCCTATGAATACTATGACATGCGCTCGTTTTGTCGGCTCCCTGGCGGGGCATGGGGACAGATCGCAGCACTTCAACGTCTGTATTTATAAACATGCATTCCTGGACTTCAGGCAGCGCGCATACTCCATCATTGGTTCTGCTGTGAGTCCTACATTCAACGGAGATGTATTTTGATCTCTGTTGAAGACAG
CTCAGGAGTGTGTTCATTTTGGAATAACCCATCAAGCTACATCATTAGTTATGATTTATGTATTTTTCTGTCTCTCTGTATATTTTCATGCAAAAACCTCTATAAATGGATTTACACATTGGAACTAAAAGTAGTTGTTTAGATATTCCAGATCTAACAATCCAAGTTATATACTAAATCAAAGTTGCATAGCATTTACAATCCAA
CACCATGTAAGATGTGACTTTGCTCCTCCTTTGCTTTCCACCATGATTGTGAGGCCTCCCCAGCCATGTGGAACTGTGAGTCCATTAAACCTCTTCCCTTTATAAATTACCCTGTCTCAGATATGCCCTCATTGGCATTTTGGGGGTCCACAGGCTGACAGCTGACTCACTGTCTCCCTCACTACAGCCAGACAGGCGCTTTACTC
GTACTTAGAGCTTTGTTTTGTCTATCAACCCTTACACCCTCAGGTTCTGCTGGTTCTTCTCCCATACGCTAACCAACCACCACCTCTTGGACCCAAAAACTATAAACCTTCTCATCCACCTCTATCCTGCCCTTAGGGTCCTGCAAATCTATTTCTAGGTCCTAAAACCAATAGGGATGATATCATACTCTTTATCAGACAACTGA
AAGAGTTCCTGCTCATTTGGCTTGTTATAAAAGTTAAATGTGATCACAGATATATACAGCACTTAGCACAGAACCTGGCACGAGGTAGGATAGTAAAATCTATAAATTGAAATGCAGCAAAATTCATTTCTTGTTTTAATAAAAGCAAATGTAGAATGTTTTACCCATTCAATGAAAAACTAGGTGGGAAAAAACACTTTAAGAAA
TCTCAATGGCCAAAGGTGGAACAATTTGAGCAACAAAATTAGAAAGTAGTATTGGATGATAACCCAATGTATAAAATAAATATCAGTGAGATCATACTAATATAAATAAGTGCCCAGATCAATACACGGGGGAGAATGAGTAAATCTCTTGTGCAGAAGAATTCCAAATAATTTCCGTAGGGTGGAGTACACCTCAAGAAGGCAAA
ACTGTTGAGTAAAAAGAGGTAAGGTATAAATTAAAGGCACTGGGAATGAGAAAGGTGAAACAACTACAGATTTCATAAATATTAAAATAATAGGAAATATTATAAAAAATTTTTGCAAGGTCAGGCGCTGGGGCTCACACCTGTAATACCAGCACTTTGGGAGGCCTAGACAGGCAGATCAGTTGACACCAGGAGTCTGAGAAAAG
AAAATAGATTTGTTAAAAATTTAAGAATGCCTGATAGAATATAATATTTTCTTTTATTTAAAAAATACTTCATATTAAAAATTAAGATATAGTCATATACTATAAAATTCACCTTTTAAAGTTTACAATTTAATACATTTTAATATATTCACAAAGTTGTGCAAACATTATCATTATCTCATTTTAATCGCCGCAGAAAGCACCTC
ACGGTTGTTGAGAGCAATCCATGCATGAAGTAGGACATAGATGTGGAATTCAATTTCTCTTCCTATCAGCCAATGATGCACACCAGCTTCCCCCAGTTGTTATAAAACAACAAAGAGCTGGGTTTTCTTAACCTGGCAGTAGCAGGACTTGATTATTTAATCCCATTGTCAGCTCTACCTAATCATGGATAAGCTAGATATCCTTG
AGATAATTGTAATTAAATCTAGGCCTTGAAATTTTTGATGGCCTCAACCTGAAACCCACAGTAAAAGACTGAGAATGATTTTTCTCATTCCATAATACTTTATAAAGTCAGAAAATACTTTAAATGAAACTAATATGTAATAACAAATGACATAATAATAACTAGCTCCCCATATATTAACTCCTTTAAACTGCGAATCAGGTTGG
TTACTTTTTAAGTATACAGTTGTCCCTCATTATCCCAGGAACACTGGTTCCAAGACCTCCCATGGATTAAAAAAAAATCCGTGGATCCTCAAGTCCCTGATATAAAATGGCACAGTATTTGCATATAACCTAAGCACGTCCTCTTGCATACTTCAAATAATCTCTAGATTACTTACAATATTTAATACAAGGTAAATGCTATGTAA
CTGTTGTGTGGTAGAGTTTCGGGAGGATCCCTCAATTAGTTATTCTCATCACCAGAGGCCTCCACCTGCATTGTCCCAGAGTCACATAATTAAGCCACCTTATAAAGGGAAGACTCATTCATCACACCGTTCGCTCCCTTGTTCCCCAGTAGTACAATATAGGAAAATAAGATGCTCATTCAAAAATATAAATGAAAGTTAAGTTT
TAGGAAATTCTTCTAAATCCATTTACTCCTTTTGTTAACACAACTGTTGACATAAAAAGAACAATATTTTAAGAGACTTCTTAGAATATCAGTGAAAGGATATAAAAGAGCTAAAGATAATTGTTAGGATGGGGTGAGTCAGATAAGGAAAATACCTATAACCAGAAAATTATTTTCTATTATTGGTAATCACAGATATCTCAAAA
CTCAGCTCAGGAAGGGCTCCTGGAAGCCTACCCCTGGACACCTGCGGACTTTCCTCCATGTGCCTCTTCCCTTTGCCGATTTTGCTTTGCATCCTTTTGCTATAAAAAATCAGAGTATGGGCCAGGCACAGATGTGGAGGCTGAGACAGGAAAATCTCTTGAACCCGTGAGCCGAGATTGTGGCACTGCACTCTACCCTGGGAGAC
AAACTAGAGCCTTTTTCAGTATCTAACAATGACACACAGGTAGTATCATGAACACATATAGTGCAACACAGAGTAAAACTTTAATGGAGCACCAGCAGCATATAAAACATATATAGGTAGAAAAATAAATTCAAAGTACTGCAAAGAATCCAAAAGTCCGTGCTCTGTGTAGCATTGAGCTGACCACCCTTGAGTTGAGGTCGATT
TCCTACTACAAGCCAGGACTGTGCTATGCACTGGGGATTCAGAGATAAAACACCCAAACTGGGAGAGAATCAGAAAAATCAGCCTCAATACAAACATAAATATAAATACAGCCTGATCCACTTTATGGCAGTGTTAAGTACAGGTTGTTTTGTGTCTGAGATGTATTTCTTTCTCTTGCCCACAATTTAAAAAGCCACCTTGATTG
TGGCATGGGTTGGCAGGTAGCATAACGTAAAGGGGTCAGTTCAGCAAGAGGATATAACAATTGTAAATATATATGCACCCAACACTGGAGCAACCAGGGATATAAAGTAAATATTATTAGAGATAGAGAGAGATTTCTCTCTATATATAGAGAGAGATAGACCCCAGTCAGATGTACTGGGGTCTATACCCCAGTACAACAATTGC
ACTATTTATATGTTATAATATATAAAATATTTCCATATATAGATAAAATATAATTATAAGTTATATAGTTATATTTGTTATAATTATATAAATATAACTATATAAATTAATTATATAAGTGTAATTAGGCAACTAATAATATAATTATATAATTAATAAGATAATAATTAAGTATATACATTATAAATAATGTATATAAATTTATA
TTCTTTGTTTAATAAGCATATTTTTGGAAAGCTTTTAGCAAAAAGTATGTTGGTGTATACTGAGGACAGGAAATGTTTCAAAAACATTGTGCATAATATTTATAAAAAACCCACCCTTAAAAAATACCAAAAAAAAGACTTCATTTGTTTGAAAATTTTTTACCGAAAAGAGCCATCCTTGAGAAGTTTTTTGCTTTTTTTTAGTC
ATAAGTCATAATACTATATATAATACTCAATATAAGTCATAATACTATAGGATGATATTCTGAGATCTTTATTACAGAATATGAAATATCCTCTCTTTTCTATAAAACTGCGTAAAGGACTAATCGTAGTGAAATGATAATGGCTACCACTTACTGGAAGCTTATTCTGCCAGTCACAACATTAAGCCAGAGGTTTTTAAACTTCA
TAGTGTATATGGTATTTGCTCTCCATTAGCAAAATAATTCATTGTTAGGTAAACTTCACTAGTGCAAATTGCAGATCTGTGAGCAATGTTTCCTATTGAATATAAACTACTGTCTAAAATATACATATCAGCAGCCCAGCCTTTATCAGGAAAATTATACTTGGCAAGTTGCTGAAAATGCACAAAGTTATGAAAGTTAAAGGTAT
ATGGACTGAATTGTGTTGCCCCCAGTTCACTCATTAGGAGCTAATTAAGGTTAAAGGAGGCCATAAGGGGGGAATCCTAATCTGATAGAATTGGTGGTTTTATAAAAAGAAGAGATGTCTCTGTCTCTGTCTCTCCCCCTCTCTGCCATGTGAGGACAAGCAAGAAGGCTGCTGTCCACAACCCAGGAAGAGAGCCCTTACCGGAA
CACATGTGGCCAGCTGTGTGTGCGCGTGCGTGCGTATGCTTGCATGTGTGCGCATGTGCATGTGCATGCGCGTGTGTGTGCACATAGAGCTTCACATGCGTATAAATGCGCACATGAACAGTTTATGTACTTGGCAGTCACTAGGAGCCTAGCAGTGTGAATGAGTGAGTAGCACAAGCTCCAGGGGGCCGTTAGAGCTCCAGGGA
GCTGGGGAGGCCTCACAATCATGGAGGAAGACAAAGGAAGAGCAAAGGGACTTCTTACACTGTGATGAGCAAGAGAGCTTGTGCAGGGGAAACTCCCACTTATAAAACCGTCAACTCTCATTAGACTTTTTCACTACCTTGAGAACAGTATGAGGGAAACTGCCCCCATGATTCAATTATCTCCACCTGGCCCCCACCTTGACATG
AATATCCCATTGTCCAGATGTACCACAGTTTGCTTATCCATTCACTTACTGAAGGACATCTTGGTTGCTTCCAAGTTTTGGCAATTATGAATAAAACTGCTATAAACATTTGCGTGCAGGTTTTTACATGGACATAATTTTCAACATGTCTTTTCAAAAGGCAATGTCTTTTGAAGCAACCCTCGTACACTTGCTGTACAATTGCT
AGGCTGCAGTGAGCCATGATTGTACCACTGTACTCCAGCATAAGTAACAGAGTGAGACTCTGTCTCAAAAAACAAACAAAAACTAAAAACAAAAACAATCTATAAAACCCACAAAACTAATCTATAAAATAGAGAAAATATGACACTTCACGGAGTTTTTGTGAAGATTAAATCAGGGGTTAGCAAAATAACTACCTGAGGGCCAA
AGCTTGATTATACAAAGATCATAAATTTTAAATACAGCTATCTTATAGTACAGTACAGTATAGTATAGTATCATGTTTCTTTACTATAAAAATTAGAGACTATAAAAATTAGAGTATGCATTGGTACAACACCCATCATTAATATAACGAAAGTTGTGAAAAATGAGATAGGGTGGTCCCTAACAAGATTAAAACTCATAGAACGC
ATCGATATTTATTTCCTTTCATATCAAAATTTACATTTGTTATATTGCCATTTTAGTCCAGATTCCAGCCACTCCCATCTGTCAGGACAGTAGTGATTATTATAAAGGAATACCAGTTCTGGAAGATGCCACTAGGAGCTGTAAACACAGACGATTTTATATGGAATCAAATTAGGATGCTTTCGATCACAAATACCAGAAAATCC
ATTTCATGCCAAATGAATGACGGGCCTATAAGTAAGGTATAATCCTAAAAAATCTTAATACTTTAAGCAACAGTATTTTGAATTTTGTTCAACAAACCTTTATAAATGATTTTTCTGCTTTACAACTATGGCTCAAGAAAAACCATAAAAATAAAGGGTTAACTGAATGGAAGTGACTACTGAATGTTAATGCCCTCAAGGGGAGG
GTCACCATGTAAGACATGAGTTTGCTCCTCCTTCACCTTCCGCTGTGATAGTGAGGCCTCCCCAGCCATGTGGAACTGAGTCCATGAAACTTCTTTCCTTTATAAATTACCCAGTCTCATGTATGTCTTTATTAGCAGTGTGAGAGCAGATTAATACACCTCCCGTTTCCCCTTCCTCCTCTTCCTTTTCTTTTTTCTGTCTGTAC
AGTCTGGGCATATAGACCGCAGTATGTCTTGTACATATTGTTTTTTGAAAACCTTTTTATTGTGGGTAATTTCAAACATTTACACATTGAGAGGATAGTATATAAACCCCCACAGAAACTCTCACATACTCATCACCCACCTTCAGGGAATATCAACCTGTGGCCAATCTACTTTGGCCTGCAGTCACTACACACACATGCGCGTG
GGGCTAGAACAAAGGTATAGAGGAAAGAAATCATTTATTTCACCAAGTTTCTGGCTTTGGCTTCAGAAGCTGTTTCTATTTGGACAATTAAAGTAAGAAATATAAAGTGCTAATTTTGATTATATAAAGACAAAGCATCTGTGTTTTCTTTTTTAAAAATCTGTGATGTAAAACACAGAAAGAAGAGTGCACACAACATAAGTGTA
ATGAAAACTTTCTTTTTGGGGAAAATATCTATTTGGTGTTTGACACATCAGTAGGTACTTTAAAGACCTGAATTTTATAGTAGCTTTAGGAGTTATATTTTATAAAAATCAGTTATGACTTTATATTTCCAGACAATAGAGAGTTCAGTACATCATGCTCTTGTGCCTCTGCCTGCTTTTCCTGCGTTCCCACCCTGTATTCCCCC
GAACTCCAGGTCTTAAGTATCTAGATTCATATATCTATGTACTTTCATATCATTATATGTTACAGGTATTAAATCTACAAAATATTTGAATTTTAAATCTTATAAACATAACAAAGATGTCTATATTTTCAAAATCTTAGGTTTTAAAAATAAATCTAGAGAGAGAGCACTGAATCCCTCATTAAATGGATGAATTTCTTCAGGAC
CTCTTTTTTGCATGTAGATACTCATTTGTCACAGCATCAGTGTTAAGGCTGTTGTTTCTCTAATTGAATTTTTTGATATCTTTGTCAAAAGTCAGTTGACTATAAATGTAAGAATTTATTCCTGTACTCTCATTTTATCAAATTAATCTGTATGTCTATCCTTATGTAGGTACCATACAGTCTTGATCATAGTAGCTTTGTAGTAA
GACGGTGTGGCGATTCCTCAAGGATCTAGAACTAGAAATACCATTTGACCCAGCGGTCCCATTACTGGGTATATACCCAAAGGATTATAAATCATGCTACTATAAAGACACATGCACACGTATGTTTATTGCGGCACTATTCACAATAGCAAAGACTTGGAACCAACACAAATGTCCGTCAATGATAGACTGGATGAATAAAATGT
AAATCTTAACCCCCAATGTGGTGATATTAGGAGATGGGACCTCCTTTGGGAGGTGATTAGGTCAAGATGGTGAAGCTCTCATGAATGAGATTGTTGCCTTTATAAAAGGGACTCTAGAGAAGTCATACCCTCTTTCCACTGTGTGAAGATACAATGGGAAGACTGTGGTCCACACTCCGGAAGGGGGTCCACACCGGAACCCAACC
GTCTGTTAAAATTCCACACATATTTTTCCAATTGTGTACCAAGAATCTAAGTAACGCAAAGTGATGCAAAACCTAAATGGTTTAGGTCATCATATATTAATATAAATTACACAGTTAATTCATACATTATTACAATCAACTGTGATGACTTGGTTATGAATGTTCTTTTAATAAGATAATAGGAAAAACATTACTGTGGTGGAGGC
GTAATAAAAGAAATAGGGTGTGAGATATTTGAGGAACCTCCACACTGTCTTCGCAAGTTTTCTATAAGCCTAAAGTTATTCTAAAAATAACAAAGTTTATTATAAATAAAACAATAAAACAAATGACACAAAGAAAAATAATTTAAAAATAACTTGTAAGCAAAAATAATCCTAATTAGGCATTCATGGGAAGATATTTAGGAAAA
ATGGCTGGGGAGACCTCACAATCATGGCAGGAGGCAAAAGGCACGTCTTACATGGCAGCAGGCAAGAGAGAATGAAAGCTAAGTGAAAAGGAAAACCTCTTATAAAATCATCAGATCCTGTGAGACTTATTCACTACCACGAGAACAGTATAGGGGAAAACACCCGCATGATTCAATTATCTCCCTATGGGTCCCTCCCAAAACAC
TCCGCAACCATGAGCCAATCACCTCCCACCAGTTCCCTACCCTGACACACAGGGATTACAATTCAAGATAAGATTTGTGTGGGGACCTAGAGCCAAACCATATAAACTTAACAAGTTGATCTAAAATTTATACAGAAATATTAAGAACCTGCAATAACCAATACAGTCCTGATGAAGAAAATATTAAGAACTTCTAAATTCCTATT
CCCACAAATCAGTGCTAGAATATAACAAACCCACTTAAAAATGGACGAAATACATGAGCAGGTACTTTTAAAAAGAGAATATCTAAATGGCCAATACACATATAAAATGGTGGTCAGTATCATTACTCATCAGGCAAAAACTAAATTAAATCAATACTTGGATATTACTAAATGCCCACAAGAATAGTCAGAATTAAACAGTCTAA
TGCAGGGAGTTAGAAACATCAATATTTTTATATAAATGATTACATTTGCAATGACTATTAAATTGATTGTATCACATAATTTTGGTAGAAAGAATACTTTTATAAAATGTTTTCTGAAATATATGAGAATTCAGAGTGAGGATATCCAGTAAAAAGTTAGATTTTAGTGAGTTAGATTTGTTGAGGAATCCAGATCCCCTAGCCTT
CAAGGAAGACACATTTTGCTGACAATCATATTTGCTTTTTGTTTACATTTTTAAAAGAGTATTTAGAGTTTTCTCAGAAGATGTCAACTAGGTGATTAAATATAAAATTATGAAATATTTGAATAAATCTGAAATGTTATGATGGAAAAGGGAAAATATGAAATGTTAGGTACTGGAGGACATTACGGTTGTGTTTAAATATAGGA
CTTAGTGTAGGGACACCCAAAAGAATTAGAAGAGAGATAATTGGAGCCCAAAGATGGCTGAGAATAGTTTATATTCTCAACAGACAGAGTAGAAAACTGGTATAAAACTAGGAAGGGTTTTCTTTCAGTCCTGGGGCTAAAATTATCCTATATTAAATGCTGCTTTAGTTCTACCTAATGATGCTTACAAGCAAGACTCAAAAGGA
CCTTCATTAAGAAAAAACTTTTTAATAATTATGCAGGGCAAACATCAGTACTTAATTACAGGAAAAGTGGAAGGTATTATAGTAAACAGGAAGAGAATAATATAAATATTTAACCATCATCATAATTTCTCTGAAGCTATTTTCTGAACACATGTTTAGTATGTGATCTTGAAAAATGCACTTTCAGAACTAAGGCACCTCCTTTT
CATCTACAGAGTGTGGAAAGGGATAAACTTTTCCAATATACAATACATGCTTGTAACTAGACATATACATTGTGTGTATATATACATAAGTTAAATTTCATATAAATAAACTATACATATATAGAGAGAGATTATTTAATTCTCATTATTACCCTTCTTTTATGTGTTAAGAAAAACCTGATGCTCAAAGAGGTTATATAACCTTT
TAGCATTCTGATGCACATTCTTGGTTAAAAGCCACTTTTAATACAATACTTGGTTATTGAAGTAGATACATTAAAAATAGTTTAACGTCCCTCAAAAATATATAAAAAGTCTATGGGGAATATTAGAGAGTATAATAATTCTCTGTAGGACAGATGACAGGCTTCCTTAGAAATTATTTCTAGAAAAGGTAAAATTTAAATTTGGT
TTAATGGAGTTTTGGCTTGGTTATATTTCTTAGTATGCCAAATGGGTCCCCAACTCAACCCATAATTATATCCCAGTTCTGGAATCACAGTGATGTGACTTATAAAAAATGTTAATCTTAGTTATCATTGTGTCCCCAAGAAGAAATTGTAGTCAGATTATTTAACATTTTGCTTAATCTGAACACATTAAAAACTATAGTTCTGG
GAGTGTGACAGTGTGACAGAGAGAAATGGAAAACCAAGATTGTACTACCATGAACAAACAAAAAGGCTAAATTACTTGATATTTTTAATCCTACTTTATCTATAAATAATGTATGTATGTGATTTAAATAAGCTATTAATGATCTTAAGTTTTTGGTTCATTTAAAAAAACACATACATCATCTTAATTCCCCAGAAGGGACAGTC
AAGGCAATATAAACTGGCAATTGATATCGCAAATTGAAAATCTTGTTCCTGCTGTTGGGCCTAATCATTTCATTTTTAGTCATTTCTCTTGGGAAAATCATATAAAATGTTGCAATACTTATCTCAATTAAAAAAACAGAAATGTGTATTTCTAACAGAGGGAATGGATATGTACACAACATGATATATAAATGTAATCTAATATA
ACATAACTAAGAATAGACAAAACTATGGATAGACATAATTATGAATGTCGTCATTGTTCTTAACTTTTATTTCACTGAAGAATTATTATAATAAGCCCTATATAAACAAAGATCCTGTGTGGTTTGTTTATTGTTACATATCTTCAGTGCCCAGCGCAAGGTAAGTACTCAGTATATGAATTAATTAATGCTAGACTCTACAATAA
GTAGTAGCAAGGCCCCAAGGAACAGCACTGCAAAAGCATCTCCCTCAGTCAAAATGTAACCGCCTGTAGAAGTAAAACATAAATTTCACTCATATTTTTATATAAATTAAGTTCAATGCCACATGCTACTTAAATGAAAATACTTCTAAATCTAAACCATTAAACATAATACCATTTTCCGTGGCATTTTTTCACATTTGTCTTGT
CAGCTACATCAGATCTGAAGAATTCCACTCGTTTATATGGGGAAAAATTATTTGACTTGTCCCAATCATGATTATTTGTTTATTTGTAATATCTTTATTCTATAAAGAATTGGAGCTGCCTGGAAAAATATATTTGAAACAAACTAATAAATGTTTTTAAAAGGGAGGGGAATTGGCACAAAGGAGAAAACTAGATAACAAAAACA
CCTAATACTGACACTGCTGTCACACTGGCTATCTTTAAGCAGGTGTTAGGAATTCTAAGCTGAAATGTCTACATCCAGGCAACAGGTAGGTCTATTGCCTTATAAAAAGCCAGTGTCTTACAGCACAGCATCATGTCACTGTTTAATATTCACCAGACCACATGCTCCACAAATCACTCAGAATCCCAGAGAGAAAGACCTAAAAT
AAAAGGGACTTTCCAGATCTGATTAAGGGGACATAACTTGAGATAGGAGAGATTATCCTGGGTTACCTCGGCAGGTCCTACATGTAATCACAAGTGTCTTTATAAAAGAGAGGCAGAGAGAGATAGAATTACAACAGAAGGAGGCAATGTAATAACTGAAGCAAGACACTTCCCCACTGGCTTTGAAGCTGAAAGGAGGGGTCATA
GAGAAAATGGGTAACACTGTACTATAGTTATATAAGATGTTACAACTGGGAGAGACATGAAACTTCTCTCTACTATTTGTGAATAAATAATTATTTCAAGTATAAAAACTTTTAAAAGAATATTTAATAACATAAGAAAATGTTGAAAAAATTATGTTTTAAACCTAAGCAATATATTAACAATATATGCAGAAAAACTATGCATA
TGAAAAAATATTACTTTGAAAATGGAGCAATCTGGCACTTCCCAGCTACCCAGGTACGACAATACTGACACTGGACCTCCTGCCTCCCTAGGCGACACAATATAAAGGACAACACCAGTGAATGTTTAAACTCAGTCTCCTCAACTCAAACATTTCCAGTTTACGGGAAGTAAAGGGATGGAGAAATGACTTAAAGCCATGGGGAA
AATATTTAATGAACACATTTATAATGAAATAATAGGAAAAATAGATGTGGAAATTTAAGTAAAATGTATGTTTTTCTTTCATTGGGAAAAGATGTATACATATAAATATATAATATATATTATATATGTAACTATATACAAAATGAATTCCAGTATATTAATCACATTATTCAATCCACAACCTGGTAACTGGAGAAAGAACTGGA
TACTATTGGTTAAAAAAAATTGAACACAAACCCAAACTACTTCTACGTATGTCTGCATATTCATTCATAAATTATATACCTGCCAATATATTACATACATTATAAAGCATACCCAAATATGGATATGTAACAGGATAAGACCGGATGCTAAACCTGGGGGGTGAAAGTCTGATAAGGAACAAAATATTTACATAACCTCAGTGTCT
CCCTAAGCCACGTTCTCTGTAGTCCAGCGAGACTCTGAATTCCAGCCTCCTGACCCCTCTATTTTCTTGGTTGTTTCCAAACTCAGAAAGTGAATAAGGGTATAAATTATTGTGCCCTCTTAAGCCCAAATAAATTCGATTAAAAGAGAAAAAAATTTAAATTTATAAAGGAATATTAAAAGATTTTAACAACAACAAAAATATCC
TATTCTTCTTAAATGTTGCCTAATAGCTTATTGAATACATATAATTTATTTAGCAGTTCTCCAATATATAGACATAGGTTGCTTACAATTATCTTTCTATTATAAAGTTTTTGTGAACCTCCTGTAATATGTCTCTTTGTGTGACTTTTTTCTGAGACAGTCTGCTCTGTCACCCAGGCTGGAGTGCAGTGGCATGATCTTGGCTT
TGGGTATGAATTTTGGAGGGATACATTCAGTTCATAACACACAACTTAATTTTTTTAAAGACTGAAAGTAAAATGATGGAAAAAGCTAAAATATGCTAAATATAAATCCAAAAAAACCTAGTGTTATGGACTGAATTTGTCCATGCAAAATTCATACGTTGAAATCCTAGCCCCCAATGTGATGGTATTAGGAGGTGGGATCTTTC
CTTACTGAAAGAAAATAAGATTTGAACAAATGGAAAGGCATATCACATTGAATAGAAATACTTAAGAAGAGAAGCATTAAATACACACACCTAGTGAGTGTATAAACATAAGGCAGTAAAATTAGAATTGGCATTCTTTGGAGGTATGATTGGCCAAAGAAGGTTAAAGTTTATACTGAAGAATAAATGCTTCAGAATAGCTAAGA
TTGCCAAAACGCTATAATTTGAAAATACATTAAATGAGGCAATACTTATAACTTATTCCATATTTTTCTTTAATGTGAAGCAATTAAGAGCATTCTAAGGTATAAATAACCTTTACCCAGAATTGGATAAAATGTGGAATGCTTTTCAGAGAAATGCATGTGACCATTAATAAATCTTACGGCATTAAGACAGTATAATGAGCTGC
CGCTGTGTAAGATGTGCCTTTGCTTCTCCTTTGCCTTCTGCCATGATTGTCAGTCCTCCCCAGCCATGAGGAACTGTGAATCCACTAAACCTCTTTCCTTTATAAATTACCCAGTTTTGGGTATGTCTTTATTAGCCGTGTGTAAATGAACTAATATACTCAGCTTCTTAAGGCCACCCCTACATTGCCCCCTTCATCTTCAAACA
CATCTTTGGGAGAAAATTAGTTTTGAAATTATAATGAAAGTTACAACTACCCCCTACTGTTGGGGAAGTAGATAATAGCTAGTCAAATAGGAATTTCATATATAAAAAAGGCAGTATTGCCTAGGTTTAAGAGCATGCACCCTGCAGTCAGACTGCTTTTATAAAAATTAATTTTTTATTTTAAATAGTTTAAGTGTACAGAAACA
AAACAGAAACTTTCCCACTAAGAACAGGAACAAAAGAAGGATGTTCCCTTTCAATCTCTTAACTGGAAGTCCTAACTTACATAGTAAGATTAAAAAATGATATAAAAGGTATACAAATAAGGAAGGAAGAAATAAAACTGTCTTTGTTCTCAGATGACATAATTGTCTATGTAGACAATCTGAAAAAATTGACATAAATCTGGATC
CCAATGGCAGAGCTCTGTGGTAAGACGTATACAAAAGACATAGTGACCGCGGTTTAGATTATTCTCAGATGCCGTTTATGTCCAGCAAAGATAGCTCATGTATAAATGTCCGCAGTGTTCACCCTTAACTAGTTTAAATAGTTTTCTTTATTATGCTGTCTTTCTGATAATTTTAGATGTTCTTTACAATATTTGACATTCTCATT
TAAAATCAGAAATGAAAGAAGACGTGTCTCAACTGATCCCAAAGAACGTACCTATACATATATATATGTACACATACCAATATATATACACATATATCAGTATAAATAAATATACATAAATATACTATATAATATATAGCATATATTTTGTTATGTATGCTATATATAATGTATTTTATGTAATTTTAATATATTAATTTTATGTA
CTGATATTCGAAGATGTGATTATTTCTTCTTCCTTCATTTGTTTACTCACTTCTTTACACCTTATGACTTTCACATATTTGTTGACATCTCTGATTTATTTATAAACCCCTCTCGTTATTTTCACTTTTCCAGGTTTATACTATTTTAAAATTCCACTTTGAACACATTTCTTGTTTTAGTGGGGTTTCTAAAGGAAAAGAGAGAA
AAGTTAGCTCAACGTGCTGGGATGGGAAGGGAGAAAGGTCATGTGGTGAGTTCAGGACAAGTTGTATATAATATTTGACTATTGGGGAAAAAATGTATTATATAAACAATAAAGGGAGAAAAAAATTACAAGCCAAGATAAAAGCAACTGGAGTCAAGGGAGATATGAAATATTTAGGCCAGCAGTTCAGTATGACCAACATAGAT
CACAAAGTATTAATCGGAACACTGGTTCACTCAGCTTAAGACTCTATCAGCCTTCCTTGCATGTAAGTTTGATCAAATGACTAAGTTCTGGCTGCTGATTTATAAACAAAAAATGATCTCTGCAACTGAAGTGTCATGTCTTTAAAAGATAGCTTCTTATTACATCTTTTTTTTCCCTCCTTCTTGCTGGTTAGAGGCCATCTTTG
GAAGCTTTATTATATCATGACAACACTTAATACTAAAAAATCTAACTTTAGAAATACGGTTTTTAAATTTAGGTTTTTACTATAGTTTATTTCATAAATGTATAAAAAGCATGAATATAGTCACATCAGATTTTAATTTATTACATTCTTTTTACCATAAACAGATATCACATGTCAAGGTCCTATGTAGCTTTCTGTGGGATTTT
AGAAATTAATTAATTTTTAAATTTAATTTTAAATTTTCAATTAATGTTTATATTTTAATAATAATGCTTATAGTTTAATATTAGCTATTGATGTTTTATCTATAAAGGTAGACTATGAAATTTACTTTTTGCATATTTCAACTTTCTTAGTTTTCAAGATTTTTCAAATCATGTACATATTTGATGATTTTTATGATTCATTGAGG
TTTTAGAGCTGAGTTGTCTGTGGACAGCTTATGGCCCATAGCTAATGAATGCTTAGTGGAATACAACAGCACAGCACACTTGATTCCCCATAGGACCAACTATAAAGTGCAATTTACCCTCCAGAGCTCCCCATCCAGTCAGACTGAGGCTGGTGCCTCACCTGAAATCATAGCCTTGCTTGACTTGTTTTTTCCAGTTGTATTTC
ATATTTTCACCTCAAACCTGTTAAGATGGCTATTATTTTTTAAAAAATGCATTGATAAGGATATAGAGAAGTTGGAACTTTTCTGTACTGTTGATGGGAATATAAAATGGTGCAACTGCTATGGAAAACAGTAAGAAGGTCTCTCAAAAAAATAAAAATAGAACTACCATGTGACCCAGCATTCCCAGTTTGGGGTATATATAATT
GCTAATTACGTCATGAGACTGGAGCCCATGTGAATGAGATTAGCACCCTTATAAAAAAGACCCCAGAGAACTCTCTTGCTCTTTTTCTATCATGAGAGGATATAAAGAAAAGACGGCAGTCTGCAAGTCAGAAGAGGGTCCTCACAAGAATCCATCCATGCTGGCACTCTAATCTCATATTTCTGAACTCAAGATCTGTGAGAAAT
TAAATCGCAACAGGAGTTAGGGAAAATGGGCCAAATAATATAAGATTTACTGGAATTTGGTTAGGGAGTAGCTGAGAAGCTTGTCTGATTCATTTCCAGTTATAAAAAGGATTTTTACATTGCCCTTTCATGCAGACTTAACTTCAAAGACGTTATTAGCAACTGTCACTGGGAAGGTGTGGGAGAGATCCTTGTTCACAAAGTAG
CTGCATACAGAGGCTGGATCTGCCTTAGGCTTCATGAGCATAATCTATCTGAACATATGAATTCTATGTCACCACATTTGTCCATGTCTGAGTTATTCCATATAAAAATAACAGCAGGCATGAATCTTGAATTGTAGATTGTGGAGTAGAATTCAGAAATCCCAGTTGGTTCTTCTTTATGGTCTCTCAGAGAGCATGAATCCACA
AATGCATTGCCTTCAACAGTAGCACTCATTAGGAATATCTCAGTGGAAACAAATGTTTGTGGTCAGCTGACAATGCCTCAATTATAAGCAGCTGCCTTTATATAAAGTCTCCCATTATTCTTACCATCCCCCACTATGGTTGACAATCAAAGATTAAGCAGAATTATTTCTGCTTCCTGACTTAACAGATTTTCCACAGAACGGCC
CATTTTTTTATCATTTTTAATAACAACTTTAAAACAATAATAGGAATCATGCATTCCAAAATTCTGGCATATACATAAGTGAAAAGAATCATAGTAATTTTATAAAAGGTGGGAGGGGGAATTAGAAATACTTTGTTAGAAGTTACCCGCACTACATGTGAAATATTACTGTCTTATTTGCAGGTGGATTTTCAGTGGGTAAAAAT
GCATGAGTTATTAGCCTCTTCTTGAGGTTTCTTAGAACTTTAGGGCATTAAAAAGTCCTTCTTCACTAGTGTATAAACATTTGTATAAACATGCTTAGTGTATAAAAATATGTATAAACATGTTTAGTGTATAAACATGCTCACTTGTCTCCTATCTGAAACAAAACGAAACCAGCCAACAAACCCTAAGGCTGTTTCTCCACGTC
GGCCAGGATGGTCTCCATCTCTTGCCTTGGCCTCCCAAAGTGTTGGGATTACAGGCATGAGCTACCGCGCCTGGTCTAGTCCTAGTTCTTAATAAAATTCTATAAAAACAACAATGTATGTAATACTGTGGATTTCCATCAAAATAATGAGAAATATAGTGAGATTTACCATCTTTTATGCAGGCTTTTCATGTTAAATATTTGTC
CATCTATCCCTCTATCTATCTGTCTGTCTATCTATCTATCTATCTATCATCTATCTATCTATCTATCTATCTATCTATCTATCTATCTATCACAGCCAAGTATAAAGGGGTGCCCGGAGAACCTCTGTACAGTCTGTGCACTGGGAGAACAAGGTGGAGCCACCGGAAGTTCATGCCGTCTGCAGTGGGGAGGAGCCTGGCCCCTC
CTAGAAAAATCATCAAAAATTAGTTTATATTTGAAATTGTTCCAAAGCAAGGAAAGCAAACGTGAAGAAATGAGGGAAGGGAAAAATAGAGAAAGGAATATATAAAGAGGAAATCCTGACGTTTCCTTCTAAGATTTAAGGTCAGATGGGATACATGTTTTTAAAACATTCCTTATCTTATCATCTCGGGTATCTAAGTTCAGTGT
AAACCAAATCAAGAACTCAATTCCATTTACAACAGCCACAAAACAACAACAACCTAGAAATACATTTAACCAAGGAGGTGAAAAATCTCTAAGGAAGAACTATAAAACAATGATGAAATAAATCATAGATGACACAATAAAAAATATTCCATTCTCATGGATTTGAAGAATCAATGTCATTAAAATGGTCATACTACCCAAAGGAT
CGGTCTCTCTACTGGTTTTATACTCTATTACCCATAAACATGCTCAATTTCCATGTCCTCTAACTACCTTTCTCTTAAGCCTATCTCTTTTGTTTTCACCTATAAACTTGTTGAATTAAGCCAGTGCTTCCTGCCTACACTTTAACCAAATACTGTCTTTGTAAGCCTATGCAGTTTGAGTCTCCTTCATTTTTCTCACCACCATC
GCTCATTTTAAATCATCCACTAAACCTACAATTGAATCCAGCTAAAGAATGCAACTAAGCAGAAGCAACTGTCCTTGGCATGACTAACACATACTGAAAGTATAAATATATACATATAAATATATATAAATATTATTTATAATATATAAATATATAAACATTATTTATTAAATATATATAAATATTATTTATAATATATAAATATA
TGCTGCTGGCTCATAGGGATTGAAATTCTTAGTTCATCCTCCCGAATGTCTCCATCCAGGCTTAATATTCCACTCCTCCCCAATAGGGCCCTGAACTCAGTATAAAGAATTTGACAGAAATATGAATTTAGTCTCCTTTTGGCTCTACCTCTCTTCCTTTAAAATCTTGAACCTGATTTTCAACACATTTTTCTCTTCAACACATT
CAGGCCTGAGCCACCACGCCCAGCCGAAAACAATTCTTAAGAATAGTCTCCCTAGATCAGAATGATTGAGTTATACTTAACTCTGAAAAGCATAATCAACTATAAAGTTATTGTTTACATACCTTTAGGGTAAAAAATACTACTAAAAGATTGCAAACATGTAAAAATTCTCCAGAAACAAACTTTCCCTTGTCCACATAGAAAAA
GTCAAGGGCAGGGCCAGGTAGAGATAATTGAATCAGGGGGGTGGTTTCCCCCATACTGTTCTCCTGGTAGTGAATAAGTCTCACCTTGATCTGATGGTTTTATAAATGGGAGTTCCCCTGCACAAGCTCTCTTGCTTGCTGCCATGTAAGACATGTCTTGCTTCCTCTTCACCTTCCACAATGATTGTGAGGTCTCCCCAGCCATG
ATTTGCTAATGAAATAATTATTCACCTAATTGTGTTAGACCATCTATGTCAAAAACCCTGCATGCCCAATTATATCCTGCATTTTTATATGTTTCAAAGGTATAAAACACCTTGGAGATGATCAGTCCAACCTTCTGTTTTAAAAATGAGTTGGACTCTGAAAATATAGGAGTTAGCCAATTATCCATGGCTGATGAATGCCAGAG
TGACAGAGTGAGACTCCATCAAAAAAAAAAAAAAAAAAACCATGAAATGTATGCATACACTGAAGTACTTGAAGCTGTCAACAACCATTTGCAATATTCTTATAAAATAATAAGATTTGTGTACTTGTTTTAACTAGAGTGTACAAAATATAAAGTGGGGAAGAAGAGCATAATAAAATTATAAAAAATAGTAAAGAAATGGCTAA
AAGATTCAAAAGAACAATGCCAGTGTTCAAGTGGCTATATTACATTGACTCTGTGTTAGCAGAGACAGGTTACCTAATCTATTGCCTCAGGCTCTGAATCTATAAAAGGGAGAGAAAAAAGTACTTTAGAAATGTATTAAGTTAATACATTCAATATACCTAATACAGTTCTTGGATTTTAACACGCTTCAAATGAGTGCTAGCTA
CAGATCATCTGTCAGAGGCTCAGTTCTCAGGTACATAAAATTATGAGATTGTATTAATTCACTAATTTTGTGATAATTCCTTGTTTTTCAATACCATCATTATAAATACTAGTTTTCATTGCACTACATGTGGGAGAAATTATCAGTTAGAAGAGTTCCAGCTGATAGAGTGCTAGATAAACAACTTTTTAACTGTGTACTCTTCC
GTTTATAAATCACTTTTAACTCATATAAGTTAAAATACAAAGTATAAAAGTAACTATAGCTATAAAAATTTGTTAATTTGATACAAAATATATTAAAAAATATAAATTGTTACATCAGTAACATAAAATGTAAGGAAGTGAAAAGTTAAAAAACGGAGTTTTTGTATTCAATAGAAGTTATCAGCTTAAAATAGACTGCTATAACA
CGTGTCAGTGGATTACAAATAATACCGTGGAAGCTTAGATTGACTTTACTGTAATTCTAAATCATTCAAAAGCTTGACAGTCCCTGGCATTTCGTACATGTATAAACACCTCAATTCGGATTTGAGATCTTTGAGGATCTGGCCCACACTCTACACTTTTCTGTAGTGCATCAAATACCCATTGCAGCCATGGTAGAAATATTAAT
AGGTCAGTTGGTGGCCAGACTTGACCTGAACCAACCTTGGGCTTTTGTGTAGTCCCCATATAATCTAACAGCGTTAATATTCCCACCTTCGCTGTAGGAATATAAATGTTCTCAACATGCTGCCCTAGCTGCCCCTGGGAATATTTCACAATGCGTAGTGTATGTATTTTCTTTACAAAATCTGAAAATTTCTGACTATGAGACAG
CATCACAGCCAAAACTATGCTCATTAGAGGAAGGTCTCTACCTTAGTTCCAGGGAAGAATAAAGGATCCCCAGGGTTAACCAATGACCACCTAAAATCCTTATAAACCAGGCTTGAACTTAGGTGAAAATGAAAGAAAAATGTCTTGTCATGAACACAATCAGAAGTTCAGAAATTTCCAGCAATGTTAGGAGAAAATATGAGAGC
AATTCCATTAATTGTTCCAACAGAATAGTTTCTTTATCCACTCATTGATTGATGGGCATTTTGGTTGGTTCCACGATTTTGCAATTGTGAATTTTGCTGCTATAAACCTGTGTGTACAAGTATCTTTTCTGTATAATGACTTCTTTCCTCTGGGTAGATACCCAGTAGTGGGATTGCTGGATCAAATGGTAGTTCTACCTTTAGTT
ATTTCTTCCTCAGCTGTTACCTATCTCAGCGTAATTCTCATAAAAACACACGTGCTCTCCCTGCTGATCCTGTTCAGCTGATATCTCAAACCCCAACAGCTATAAAACGACAACTCCTTTCCTTCCTGGGCATGGTTAGACACTTTCGACTTTAGATACCTGGTTTTGCTATCCTAACAAAACCATTATATAAACTCACAAAAAGA
AATTAGTGTATTATATTTAAAACACTGGGCTTCAGACTGATTATATCATGCTCTTTTACTGACTTTCTAGTCAGATGCTTATTTATAAAAATAAAGCTTATATAAAGGGCAGCATTCAAATGTTACACCAGTCGGTTTTAGCAGTTTGACCTTCCACAGTAGCTAAATATTTTTTACACTGAGAGAAGAATTCTTTAACATTATAT
GCCCAGGAAGTCAAGGCTGCAGTGAGCTGTGATCGTGCCATTGCACTCCAGCCTGGGAGACAGAGTAAGACTCTTTCTTAAAAAAATAAAAAATAAAAAATATAAAAAAATTTGTTAACCCACACCTATATGGATCTTTTTAAAAGCTGCAAGACTGCTAACAAATATTTATTTATTTATTTATTTATTTATTTATTTGAGACAGA
TGGCCAAAAGTTGTGAGGGCAATTATTTATTTATTTGAGTGAAATATGCAGGAATCATATATCAAAAGGAGGGAGGTCTTTTTTTTAACCTCAACAAAAATATAAAAGTATAGGGAACTGTTATCTATGTGAACCCAGCAAATCTGAGACAGGTCTCAGTTAATTTAGAAAGTTTATTTTGCCCTGGTTGAGGATGCACCTGTGAC
TGGCCAATTTTGTTAGTCCTGCAAAAGCAGTCTAGTCCCCAGGAAGGAAAGGGGATTGTTTTGGGAAAGGGCTGTTATCATCTTTGTTTCAAAGTTAAACTATAAACTAAGTTCCTCCCAAAGTTAATTTGGCCTACACCCATGAGTGAACAACGACAGCTAGGAGTTTAGAAGCAAGACAAAGTTGGTTAGGTCAGCTCTCTTTC
ATTATGCCAAATTTACTAAATTAAATTAACCATTAAATTCTAAATTTCATTTTAAATGAGATGAAGAAAAACCCAAATCCTGAATATTTTAAGCTCCTAGTATAAAGGTGTTAAGAACTGTAATTCCTATGGAAAAAATAAAAAATAAAAATAAATAATTTATTAATACAAAGGCTCCTCAACTATCCAGAATTAAATCAAAATTC
CTCAGGCCTGGAGACCCGTGACCCTCAAAGGGGACAGGCATTCCTGTTTTCATGCCCCAAAAGTTGCCTTTTGTCCCACCATGCCCCTGTCCTGTACCTATATAAACCCCAAATCCCAGGTTCTAGAAGCAGATGAGCAGGCGAGGAGATGAGGAGACAAGCAGACAAATGGCGGAACAACAGGGCAAAGAAAGATAGATGAGGAG
AACTTCCTTTCTTCCACTAGCTTTGGGTTTAGTTTGCTCTTCTTATTCTATCTCCTTAAAGTGTAATGCTGAAGTCTTTTAAAAGGTGGGCGTTTGTAGCTATAAATGTAAGAAGAAACGGGGACTATTTTTGTCTGAAGAAGATTTAATAGTCTGATAGAAATCTCCCGGTAAGACTAAATTACATATAGTGTTACCTGGATGCT
TGGCTTTGCCTTCTGCCATGAGTAAAAGCTCCCTGAGGTCTCCTCAGCCATGCTTCCTGTACAGCCTGTGGAACCAGGAGCCTATTAGATTTCTTTTCTTTATAAATTATCCGGTCTCAGGTATTTCTTTATAGCAGTGTGAGAATGGACTAATACAGGGACTGAACTCAATCAGTAGCCAAATGCAGGTTTCTTTGAGGAAAGCT
AAAAATGTTTTTATTTGCCCTCATTTGGGAAAACTTTTTTCATCACTGAATAATCCCTGACCAGCACAAAAATTAAATGGGGGTAATGTCATGTATATAATATAAACTCTTAAAGATAATGAAATACATCTACTTAAAAAGAAAAATGTTCTTTCTCTTGTGGAACTTAGGTTTCAGAATGGAAGTGTATTTTATATTGGCCAATT
TTGTTCTTTTCCCTATACTGGAATAATACAATTAAAAAGCTTCAACAAATTGCTTGTCACTTTTATGATACGCTAGAAAGAGCAAATACCTATAGTTTTTTATAAAAGTTATAATAGGAGGAGGAATTGCTTTGTGTTAATCCAATCATTCTATTCACACTTGTTCTTAAAACTTCATGATTTATTTCAGCAGGAATTTTTTTTAG
GACTTAGATCAAATGGTATATTAGCCCATAGGTTAAAGTAAGAAGTATATTTGATATTAGACTTGAAAAAAATGAAAAGCTCTCAATTCAAACTCATGGGTATAAAAACACAATGACGAGGAAACAACTTCATTACTACCTGCAGGAAAGTATTTGACCTGCTTTCTTGAGAATAGTAACTGTATATTGCTTTCACATAACACCAT
CAGATCCACATGCAAAAGAATTAAGCTGGACCCATGTTTTGGAAACATATATAAAAATTAAATAAAAATGTATCAAAGATCTAAATAAAAGAGTTAAAACTATAAAATTCTTAGATGAACATGAATAAATCTTCATGATTTTGAAATAGGCAATGGTTTCCTGGCTATGACATCAAAAGCACAAACAACAAAAGAAAAAATCAATT
TCACATGACTCTAAATTTGCTTCTGAACCAAAGTGGATCAAAATTTTTATTGAAAAAGTATTGATTAATATTTTAATGATAAACTAAAGCACAAATTACATATAAAATATAGGTTTTCAATTTTAAATCATGTACAGGATTTCATGAAAATCCTTTGATTTCTTCTACTTCAGCATGGAATAGAGATGAGGAGTAAAAGTGCAGGT
TCATCTTGTTGTTTTCTAAAATGTATCATTCATTCATTTTTCTCAGGATGCTTTAAACATTTTCCCTTATTTTTAGAGTTTTGATATAAATATAAAGTGATATAAATATAAAGTGACAATGTGTGTGCTCATGTATGCTGTTTTTATTTTTATCACACTTGGGGATTTATTAATTTTCTTAATTCACCACATTTGGAAAATATTTG
AAAAGGAAGGAAGCAAGGAAGGAAGGAAGAAGGAGGGAGGGAGGGAGGAAGGAAGAAAGGAAAGAAGGAAGGAAGGAACTGTGCACATAATTTATATACATATAAATGATATATAAATTATATAGACACAAAAGGAGAATCTCCTGATTAATCAGACAAGATTCCACCAAGAAACACCTTATCCCAAATTGTGCAATTGAAAAGAC
CCATGTTATGATGCAGCACAGAAGACCTTGCCAGAAATCATGGCCATGTCCTTGAACTGTCCAGCCTGCAGAACCATGAGCTAAATAAACCACTTTTCTCTATAAATTACTCATCTCAGGTATTTGTGTGTAGCAATACAAAACAGACTAAGGTAGTTCATAAGATAATGGTATATCTTAGGCATGACCAAAAGCATGACAAAAAG
CAAGTAAATTATCTCATATTCATAAAGAAATCATTTAAGTTTCTCATTCCAGCTTTAGATATCTTTTGCTTCAAAATGATCATGGTTTCATTTTGTTAAATATAAATACTTAAGGTCTATCAAGCATATCAGGACATACGTGATGTATCAGGAATTTCATCTATCCCTCCAAAGCTTAGAACAAGGGAGAAATCTGGTATGTTGTC
TACAGTGGGTTTATCTGGATGTGACCCTATCATAAGTCAAGGAGCATCTGTGTTTCAGTGTCAGCAACTGCTTTCTTTACTGGCATAAATAACTGAAATCTATAAACTTATTCCTGCAACAACTCAAACATATGAAGGCAATCCTGACAATATTTAGGTCTCTAGCACTATAGGTAAGCAGAGTCTGGAGTTACTGCTGATTGCCT
TAGAAATAAGTTTAATAAAAGGGTGGAAGGAAAAACAAACAGAAATTTTTTTACTTTCAGAGGAAATATTACTAACTATAGGTAAAGCTCTCCCAAAATCTATAAATAAACTGTTAGAATCAATGAGAATTATTAAGATTTTTGGATGTAAATTAGATATATAAAATTCAGAGGTGCGCCTGGCACGGTGACTTGTGCCTGGCATG
CACAACAACATGAAATGTACTCAAATAGCAACATACAAAATGTATATTTATTGTGTTATATTATTACATTATAATCTTAAAATATTAAGCAACATCAATTTATAAATTAAGATATTTAGTTATTAAAACCCAATATATCTAGTAACTATCAAATTGCAATTTATTTTTTAAAAAATATTAGTAAAATAAAAGTCTATTGTTATTTC
AGGTATTAAAACATCTATAGCAATAATATTGAATAGAGAATGAGGATTTAGCTCCCTTTGTCATGCTAAGTGTTGGCATTTCTTTAAAAAACATGAAAATTATAAAATTTCCACATTTATTCTTTTAACGGAGAATATCCAAATATTACAAAATTAGAGAAAAAGTTAATAGAGTTATGACATTCTAGAATAATTTTAGGTAGCCA
GAAATATATTTTGGGGTAAAATACTCTGATTTTTTTCATGACCTTTTATCTGTCATGAGATGTTATACCAGAGTCAGGTTGGAATTTGGTATCTTATTACTATAAATAATCCATTTTGTCAGTGTCATCATCTGTCTTTTAATGTTAATGCTGGTCAATTGTGCATAAACTCCAAAAGGCAGGGGTTACAATAAGACATGTCTGAT
TGTTGTCTCAAATTTCGTTTGTTATAAGAAATACCAAGGTTTTGTTTCATTTTGTTTTAAAATAATCCAACTATTCTTGTTCTCAAGAAAAATATTTTTATATAAAATATCACCACAAAATCATTATAGTATTTTCAACTTATTACTTAACTACCCCCTCCCCAAATCTCATGATTGGTAACATGTGCATATTTATTTGGCATTTA
TGGGAGGGAAAGCATCAGGATAAATAACTAATGCACGTGGGGTTTAATACCCAGGTGATGGGTTGACAGGTGCAGCAAACCACCATAGCACACATTTACCTATAAAACAAATCTGCACGTCCTGCACATGTATCCTGGAACTTAAAATTAAATTAAATTGAATTAAAAAAAAGAAATACTAGGAAATATTCTTTCCCTTTGCCCTC
TGACTTTATTTAAACCACACAGGAAGAGCAATAAAAAGACTATAAAACATCAACAAAAACCCTGCATCCTTATACCACACAGGAAGAGCAATAAAAAGACTATAAAACATCAACAAAAACCCTGCATCCTTATATCACACAGAATAAGTTATCATGCAGAAACCAGAATAACCTTCAGGATATAACACAAACTGCATCTTGCTCTC
ACCATCCATGTCCATATTAAGTAAACATCTGTTCAGACTGATGTTTCTAATTCTAATCCATTACTCTATGGATCATTCTCCCCTCCTTCCCTCATTTATCTATAAATTCCCATTCCAACAGGGAGAAATCTGGCTCCCAACATTTCTCATCCTTCTACTTAGTTGTTCAATTCCAGTATACATGAATAGTACTATCAGAATTTTTA
CTTTCTAAAATTCCTCATATTATTTCACTGTTGATGAGATGTTCATTACTTCACTCTATACTGACACTCACTGTCTAAAAGATTTCCACTACTGAAATAATATAAAATATTCATTTAGAATAAAGTTGACCCTGCTAACTTGCTCTCATTCTTGAGAACTTAGTCATTTTACTTTCTCATGTTTATAAGCCACTCCTCATTCCATT
CCTTAGGTCAAACCCCATAATGTTTGTTGTTTTTCTTAACTATATAATTCGCACATGCTCTAAAATATTATATCATTTGTTTTTATCAATACTTCCTAATTATAAACTTTCCTGATTTACATATTTTGATGCTACATATATTTGTGCTTATAAATAAATGTTTCTCATTTAAATAGTACCTATAACTTGCAGATAAAGTAGATTAC
TTTATATTCTATCTTTATGCTTTATCTGTGTTTTCCACACAGTTATTTATAATTTCTCTCCTTTCTTTTTCATTTTCTGGCACACTTACACTTATGAGCCTATAAATAGTAAAGCAAACTTTTAAGCTTTTTTTTGTTTTACTTTTTTATCTCTGCCACTACATAACAACTTTTAAGCTTTTGTACATACCATTTTAAAAGAATCC
ATATATATTTACACATATTATATATATAATATATACTATATATAATATATATGCGTCAGAAATTACATATATGTAATATATGTGTGTCAGAAAATAAATATATAAATATATATTATATATATTTATAAATGGGAATATATATATGTATAAAAAATAGGTACTATCTTTGTGAGCCTCCTTAATTTTCAATTCTTTTTTTTTTTTTT
TTTTTTCCAGTTTCTCCTAGATCGTGTTTCCTGAGAAGCAAATTTTGAGATGGTTTTGAGTGATGGATGTCTACTTAAGAGTGCTCCTGGGAATAACATCTATAAAATCCTGGTGGAGGCAGAGAGGAGGAGACTTTGGACTGGGAGGGAGTTAATATACAAGTTTCCACTGATCCTGTGAGACTGGAATGACCCCTCAAATTTGT
ATTTCTGAATTATAGACAATTGACAATATTTTGAAAATTTAGTTTTGCACCATCAATTGTCAAAATAGTGGTAAAGGGCTTCAGCTGAGCCTGGAAACTTTATAAATATAGAACCCACGGGCAGAGCTAGCACACAAAAGTTGGAAGCAATTAATTAACAAGGTTTTTGAAAAACAAAATTATCTTTTAAATACATTTTTGTTTTG
ATGCTTACAAAAATATGTATCTGGAGAAATGACTCTGAGAAATATGGGTAAAAATACCTAATCAAAATATCTGCTTCTAATTACTAATGGAGAGAATATTTATAAAGTTTCTGGCATATCAATAAATGCTATCTTGCTTCTGTCTAGGGTTCTTGTCACAGATAGAAACCCTTTGGCCTTATCCTCCCCTATGCTCCTACCACTGG
CCATGTAAGATGTGTCTTTGCTCCTCCTTCTCATTCTGCCATGATTGTGAGGCCTCCCCAGCCACGTGGAACTCTGAGTCCACTAAACCTCTCTTTTCTTTATAAACTACCCAATCTCGGGTATGTCTTTATTAGTAGCATGAGGACAAATACAATAAATTGGTACCAGGTGGTGGAGGGCTGCTGTAAAGATACCAAAATGTGGA
GTGGGTTTTTAAGTTAAGATAATGGCCTCCAGTTGCATCCATGTTGCTGCAAAACACATGATTTTATTCTTATTTTATGATTGATTAGTGTTTCATGGTATATAAATATATACCACATTTTCTTTATCCAATCATCTGTTGATGGACAGTTAAGTTGATTCCATAATTTTTTTCTTGTGAATAATGCTGTGATAAGCATACGAGTG
CTTGGGGTCACAGATAAAACTTTTCAAGTCTTTCCTCATAGAAATTTATACTACTTCCAATAAACATTTCTGAAACAAAAACGTATATGAATACAGTAAATATAAACCTAAAATGTTTGAGTGACAGTTGTATTTCATAATTCAGCTTTAATTAGGTGAAGAATATAAATATTAAAATTAATATAAGTATTACTTCTTAATTATTT
TGAAAAAATATTCTGGATAATTACTTGTTAATTGTTGATTTTGACAATGCAGTAAACACATTGCTCATCTAATTGGATAAAATTAATACAATAAGCAAAATATAAAAATTTTGCACACCATCAAGACTGTTTTGTTGCCCAATTTGGTCAAATTACATGGTCAGTGTCAATCTCCTTTGGATTATTCTAGTTACCAGACAGCTCCA
TCACTTGGTTTATGATATTTTGTTATGACAACCCAAACAAACTGAGAGAGAATCCAACATCCATTCGCTAAGAAAGCATTTAATGACTACATAAGACAGGTATAAACAAAGTTCTGTGTGAGAGCAGAGGAGCAAATTGGTTTTGGCTGGGCGAGACAGGGAGGAGATGGGGTTTCAGTTGGACATGTACAAATGGAAAACATTGA
GATATGTTTCTGCATGTGTTATATGCAAACTTAAACATATGGACACATAGTCATCCCAGAGGATATTTTTGAAGTTTATTTTTCAAAAACTGGATGACATTATAAATGTGTTTCTTATTTTCTTTAGAAGTTAGATGTAGTCAGAAATTACATCAGTTTTGTGAGGTAATCTATCTCTGGACCCTACAACAGGGTCTAAACAATTC
AAACATGGATACATATCAGAAAAATAAATCCTGCTAAAATAATGGATATGTTCATTAAAACCAGTCAGTACAATGGTCTCAAGTTCAATACTTGCACATATATAAAATGTCAATGGGGATTTAGGGTCAATTTGTTCTCGAGATTGGACTCTAAGGGCATTTAATCTTCTCACAACAAGCATCTATAGCTTTCAGCTTCAAAACAG
GTGCATTTTATTCAAATTATTTTATTTTTACTTATGTTCAGTTTGTCATTTCATGTAATTATAATTACTTACATAATGGTTGTATAAATAAATGTATATGTATAAATAAACGTATGCATAATTTATACATAAATGTACATTGATACATAAATGTAATTTATACAGAAGTGTACAAATTATGTATAAGCAGACACATCTACCAATGA
GGTGTGGGTAGAGGTAGCCTTATAGAGACAGGGGATTATATTAACAATAAAATGTAAACTCCTATACATATCTACTAACCTCTCCACATACATGAAAACATATAAAACATATCCATAGATAACACTATTCTTTATAGTATTGTGATATTGTAATTTATTTTCTTTTTTCTCAAATTTAGACATTACCTTATCATTATACATGTGAA
GGGTTAAGTGCTCAAACTTGAAGAGTCTTATTTAAAGTGCTCCCAGGAAATTCAGTTATTATAAGTAATCTACAGAATTCAAAAGGAGTGTATGACCAAATATAAAATAGACAACATCAGATTGCTGCAAAGTAGAATATGTTTGAAGAGAACATGCATAGTTGACTGAATTTTTTTTCTGTCTTTTTTTTTCCTGCCTAATAATT
TATGATGTTATAGCTTATGTTTAAAGTCACTCAGTATCTCAGCTTTTTCATCTGTAAAATGACATTAATAGTAATAACTATTTTGTAGGGTGTTAATTGGTATAAATTTTGAAAGTACATAGGGTTTGATAAATGCAGTGCTAAGTGAAGGTTTTCAGTGAGGATACATTTTATAACTGTTAAGTGTATGGACACAGGCAGGAGTC
ACATTTTTGAAAAATACAAACAAAACTCTTTTTCTTAATTTTGGATTTTCTAATGTTTTCTCGTGATTAAGTTTGTTATTAATTTTTGGCTACAATATTTTATAAATGATACTTTGTTCTTTTAGTGTAACACCTCCAGAGGCACAAGATCCCCTCAGTCTTACTTGTCATTTTAATTTTGATCATATAGTTAAATAATTGTACAG
ACATCTCGAATTATTCTATTGCCTTAGAATATTCTTGTCTAAATTCTGACAAAGACTTTCTATAAGAGAATAGTATAGGCTGTCATCTCTCAATAATATATATAAAAACATATGCTAAGCCAAACAAAAGCCAATTAAATTTACTTACACAGAAAAATATATCAAAGATGAACTGAGTTTATGCTAGGATTTTAAAAAGGTTTAAC
TCAAAAGAATGTTATAAACCATAGCTTATATTTATCATTCTGTCTTTGATAAATAGCTATGTGAGCAAGGAATGGCCCCAGCAATTAGTGTAGCTATTCATATAAAATTTTTCAAGTATCTTTTCCATATCTTACTATGATTAATTTCCTTTATTTCCTTTCTTACTTGAATAAGAAGATTTTTTTATTTTATATTTCATAAATGT
ATTCTGTTTTTATTGACTAATTACTCTTTTAGCTACTGTTCATGTATTATTTCCTCTTCAAATGTCTAGTAATTTTTACTTTTTTCTGTTAGACATTATGTATAAAATAAAATTAAAGCCTTTAAGTTATCTTCTATTAAATAGGATTGCAACTTACTTTTGTGGGGTATATGATGGACAGGGATGGGGGTGTATATGTGTGTGGT
CAAAGTGACATGAAATATCCTGTTTCAAACTCATGAAACAGAAGCACTGTTGGATTGGTTGATTGCTGTGGTAAAAAAAAAATGTAGAAACTTACATCGATATAAAGACCCAGGGCTACATTGATTGTCATTGAAATAATAAATGTAAGATAAATACACATAAAGGCTGAATGAGGCAACATAGAAAACCCTAGTAAAACTGAAAA
TGAGAGGATTCCAATTTCAGTCAGTCTCCTGGGTTTAATATTTGACAAGTTAAATTTAACAAATCACTTCTTTTCCCAGTAATACCTATATCTAGAGCTGTATAAATCATATGTTCTACTCTCCTACCCTGGGGAAATAATTGAGGTGAAGGCCACTGGGCTGAACCTGATTTAAACGGAGGAATAAGCACATATCAGTTTAATAA
ATGACTGTCATCAAAAAGTCTAAAGATAAGAAATGATTATAAAACACAGTTGTTCAAAATGTAGATTGGTACAGCTGTTATGAAAAATAGTGTATAGATTTATAAAAAATTTAAAAATAGGCCAGGTGCTGTGGCTCACGCCTATAATCCCAGCACTTTGGGAGGCCAAGGCTGGCAGATCATGAGGTCAGGAGATCCAGACCATC
AGTTCCATCACACTTGTTCAGGGCATCTCATCTCAGTGTGAAATATCTATAGTAATCTTAGAGCCTGTCTCTTTGATCAGAATGTCTGTCCTCCAAATCATATAAAATCCTGCCTCCTTAAAAATTTGACTAATTGTTTACTAGTAATACAAAATAATATAGTTTAAACTCTTATACATCTTTTTGAATTGTAATACTTATTTTAG
GCTGCTGCTTCGTTCTATTAGATCACTGTGTTAATAACTAATAATAAATAGATACATTCAGGAAGTATAGCACACTGAACTATTACTGGCATTTATAATTTATAAAACAAAATATTTTATAAAATTTAAGTGAATTTTATTTATTTTTATTGCATATACCTCAAATAATATGTTGCTTAATTATAGCAACATTTTGAAGCAGGCAT
TTAATGTACTTCAGCAGAAGAGTTTATTTTCTGATTTAAAGATTGAAGCACGTGAGAAACAGTAACCTGCATCCTTACCTTGTTTTCTGCTCTCAGCTGTTATAAAGCAAGTAACAAAATACTCCAGATTTTCCTTTTTTATGGTTGTGCACCTTGGCACTGCCAAAACCTAGACAGCACCATTCTTAGTAGGGTCTTAGTTTGTG
AAACTATCATTATTACCAAATGACATAATTGTGTATGTAGGAAAATCAGACTATAGTTGCACTATTATAATTAATAAATAAATCTAGAAAGGTAATTGGTTATAAAATCAATTTAAACATAATATTTTTCCATATATTAACAATAAAATATGAGAAATGTTATTTCCAAAATAATATGACTTGGATTAACATCAGCCTTTACATTA
ACTAACTATATTGTCTATTTAATATTCACAATTTTTATATTTTGAGCAAAATTGTAATCTGGGTACTTACTGAAGAAAACATACAATTTTGTATGTCACTTATAAAATGAGGAGAGATAAAATTTTTATGTATGACCCATTAACACTATATGATGTGTTACTGATTTATATTAAGATTTACATAAAAATGAACTAAGTAACAGAGA
CTGAACTTTGCTATGTAAAGTTTGTGACTTTTTTTGTTTTCAAATAATTAGTAATATTTAAATACAGAACATACGTAACTTCAGATTCATATTTAAATTGTATAAATTAAAAATGTAAAGGTTTTTGGATATAAATTATACCTCAGTAAAGTAATACGTTTTTTTGCCAAACCTAAAAAAAACAGAAAACATGTCCAAACATCAAC
ATGCAAATTCCTTATTTACTTGTCCCTGTGTATTAAAGAAAACTTTTAAAGTTATCTGTATATACATGTAGACACATACATATATGCACATACATACATATATAAATATATTCACCATTATTGACTATTATCTTATTCTTGCTATACCTCTGCAATTAAACATTCATCAAGGTCAAACCACTGAAACCATTCTTTTCAATCTCACC
ACATGCTTAGTCAAGGTTAAGGTCATGTAGACTATTTCATGGAAAATAGCTGCCAGACACGAGGTTCTCTTCATATTACTTTCTCTGCCCAAGAATCAGGTATAAAGTAATGCTGAAATCATTAAGTGAACTAGGCTTCCCCAGCTGAAATTTCTTTTCCATTGAGCTCTTATTTTAAATTGTTTGGCCCTGCCCATAAAATCAAA
TTCCCTAGATAATTACCTAATGCAAAATATCAAACTACCATGGTATTATCAGTATTCTCTATTCTGGCCTTTTAGTATAGCTTCACATTTACCTCCATATTATAAACATAGCAATTCATTTTCAATGTTTTCTTCTAAATATTCAGTAATTATTTTTAAAAAATTGAAGGCAAAAGCAAAAAGCTCATTTATGTGTACCCATGCAT
CTGATATACAGCTAGAGCTAGTGACCCTGATGTTACACAATCAAAGGAACAGCTCTAATTTGTTTTCTGTTTCTTACATTTCCTTGCCCCAGTGTTTTTATATAAATACATTAAAATACAATCTGAAATTAAGATAGTAACATAGTAAAAAAAAGTCATGTTTGAACACTGTGTTCTACATGCACATTAGGCAAATGTGAAAACTA
GACTGTGTATTGAAATTCAGTAAGAATAACTCTTTATCGTACTATTATCTTTATGACTATTATACAAATGTTAAACCCTGGCGAACACAATCTGCATTTGTATAAACTTTAAGTTACCTGTGAAAATTGATTTCAACTTCTCTAAAAACCAGGTTACAGCTGCTGTTGCTGATTTTGCAGCGGCTGATTTGGAATTCTACTGCTGT
CTAGCCCATAAGCGTAGGAGAGAAAGGCTATATATTTTTACATATACATATTTTCTTAATTCTTTTTCTTGATATCTGTATTAGTCCATTCTTACATTGTTATAAAAAATACTCAGACTGGGTAATTTATAAAGAAAATAGGTTTAATTTTCTCACAGTTTCACATGGCTGGGGAGGCCTCAGGAAACTTACAATCATGGCAGAAG
TCTGTGCTGGATTATTTTGAACAGCTTGAAAAAAAAAAACATTTAAACAATATTCTGAAATGCCTGATGCTAGCCTCCAAGGTCATCAGAATGATTTTCTTATAAATTCTGCTTTCTTCAATGGCTTACATGAAGACTTGGTTACCTTATTTAAATAATACCATCTTAACTTTGCAGATATACAAACCCATAACTTAGGAAGTGTG
TAATGGGTGGATAGAGGTGGTACCTTGTATTTTCTCTCATCTTATTTTGGCAAGACATAATATTTCCACTGTTAATTCACATTAACTATTTTTAACTACTTATAAATTATACCAAATACGGATAGGTAGTAAGAGAAATGAAATCATTTCCCTGTTTCTTAGCAACATATTATATACATTACATACAGGAAAAAAATTAAACACGT
TTCTCATTTATAAATGGGAGCTAAACTCCCATAAAATTTATAATAGAGTGAGATAATCTAAAATATGTTTAATGTTCATTCAATAAAAATATAACAGAATTATAAAATGAATTAAAAGCAGATAATAGAAAAAAAGAGAAAGAAAATATCAGGAAAAATGGTTTTGCATTTTATTTAATTATTGAAAGGAACAAATCTTGAAATCT
CATTCAAAGGGTCGTATTGCTATTTATTGGCGTCACTAGAGTAAAATATTCCGTGAGGTGTATTAAAAATCTTGTTAAATTGAAATTTGACATAGCATTTTATAAAATATAAAAATTTAAATATGGTAGTTCTCTAGGGAGTTTATATCGGAGATGCAAAACCCATTTACCTTTAAAGGAAATCTTAGAAGCTGCTAATGTAGCTA
ATGTGTGGGAAAAGAAATCCCGAAAATGGAACAGGTTACAAAAAACCAGGATCCATTTAGTGGATCCTTGATTACCAACTTTCCTAGACCTTTTTGAAAATATAAAACTTACAGATCCTGTTAAACATTTAACTATTTAATTCAATAATGGAAAGTATATTCTCTACTGATACTTTGTGTGTTATAAGAAGATACCATTTTATTTC
CGTGCAAGGTGTAGATTCCTTTTGTTAGTCATTCAAACCAACAGCAGCTTTAAGTATGTAATTTGTGATATCTAATTAATCAGTCATTCATATCCAAGGTTATAAAAACTCATACTGTACAATAGAGACTTGTATCATGTATAAAATAAGAATGTAATGTTCTTTTAGCACCACCCAATTGGTGGGTCTGGAAATAATGACTTCTC
GATAATGTCCAATTAATAAACATCAGTATATCAACAAATTATAAAAAGATTCATTTCTATTTCATCTTAATTCTCAAATTTATTATACTGAAAATTTCTATATAAATATCATTCAACAAAACCTTAGTCTCACCAGCTGTGTATTGCTTTTATTAAAGAAAGGCATAATGCACTGTGGTGATTCTATTTCTACAATTTGTTGAGGT
AAAGAAAGGAGAAAAAAGAAAAAATATTACTTGTCTCGAAGCAAGTCATTTTATAATAAAATATTGCTAATTCCCAAGTATATAATAGAATATGTCTGCCTATAAAAACGTAAAATGCTGTATAATTTCTCTGTTGCAATAAAATCTTTGAATGACAAACAACACACACATGCCAACACACACACATATAGAGCACACAATGTCAG
AAATGAGATCACTATAACCTGAAATTAGTGACTTATGGGGACCAAAATTTTAGAATGATTTGAACAAGTATCCTAGATTTTAACTAGAAAAAAATGAAGTTATAAAAACAATGTCTGAATTTTAAATGTATCATTAAAATATCTTAAAGATCTTTAAAAACTAAACTCTGTAAATATAATTTTAAATGAGTTGGATGAGAGTGAAG
TATGGAATGGAGATACTGTTGTGATCTTCACTGAAAAATGCAATACACCACAAAAATTTTGATTACATACCCCACACTCCAAAGTATATCACCCCACCCTTATAAATTCTGGCTCCCATTCTAAAGCAATCAATCGCTTGTTAGACAGAATGGATTTGACTGACTACTTAATCACACGGCAAATAATAACTTTCTCATTTGTTTCC
ATTATATCCATAGATTTAACCAGATTTAACCAGATTTAACCAGACCTAAAGAGAATAATGGTTTAACTAGTAAAACCACTAGTAAAATTTATCAAAGCAATATAAATTTTTAGTAATTATATAAAGGTTTTTGATGATATACTTATTCAATACCTTTAGTACCTAGCACATAGTCTGTGCTCATTATATAATTGAGTGATTTAATG
TGATGCATGACATGTATGCAACAACAGATTGAAAGTAATGGGAGAGAGTGGAAACATTCCATTGCCTTTCTTTGATCCATGAAGTAAGAACTATGCATTTTATAAAGATGTCTTAAATTATTTTTAAACAGATAGATCATACTTAATTATTCTCTAATACATGTTTTACTCATTATTATTTTTTCATTTCGTATTTCTATGCTCTT
GACCATTGAGTCCAAAGCAATTTACACATTCAAAGTTATTCCTATCAAACTCCCAATTACATTATTTACAGTACTGGAAAAAAAACTATTTTCAAATTCATATAAAACCAAAAAGGAGCCCAAATAGCTAAAGGAATCCTAAGCAAAAAGAACAAAGCCAAAGACATGACACTACCTTACCTCAAACTATATCACAAGGCTACAGA
AAGAACACACCTGCATAACAGTAAGGAAAAGAAAGGCAACCTAATAGAAAATGACTAAAATGCTTGAATAAGGACTGTAAAAATAGATGAATAAGGTCATTATAAAATGATAAAGGGGTTGGTTAATCAAGGGAATATAACAATTATAAATATGTATGCACCCAACATTGGAAAACCTTGATATATAATGCAAATAGTATTTGACC
CGATGAGAAACTTTGTGTATGATATGTCACAATAATAATTAGAACCTGGAATTTACATTTCAGTTTGTTTTAATTATTAATAAGAAAAGTCAGTAAGGGTTATAAAAAGGTGGTATCATATTTATTGTTCAGTCTAAAAAAGAATATAGTTTTGCTTACCTTTAATAATGTTGGGCTTTGGTGGCATGCTGAATTCATAAACTGTC
TAAAGAAGAAAAGAGAGAAGAATCAAGTAGACACAATAAAAAAGATAAAGGGAATGTCACCACTGATCCCACAGAAATTCAAACTACCATCAGAGAATACTATAAACACCTCTATGCAAAGAAACTAGAAAATCTAGAAGAAATGGATAAATTCCTGGACACATACACCCTCCCATGACCAAACCAGGAAGAAGTCACATCTCTGA
TTTACATTATACCTAGAATGTAATATTTCCCTGTGATTAATGTTTTTCTCTTGCTTTCTAGAATTGCATGCATTTCTTAAAAATACAGTCGAGTTGTTTTTATAAATTCTTGAAATGATTTGAATAAAGAAAAATATATAACAAACTCAATTCTTGTCTTTAATGTAATCCATTCTAATTAATATATACTGAATATGTTATTTGTT
CTGTGTCATAGTAACATACATTATTTTTTGTTAAGAATATACTAAAGCAAACTATAACTTTTATCTGGGTTGCAGAAGATTATGACTGTCATTCACATTTTATAAATTTGATTTTCAACTTGAATATATAAAATAAGTATATCAAAATAGTACAATTATCAAATAATCTCTTAAAATGCCATTATGAGGAGAAAATGAAACAAAAA
TATCTTGCTTACCATGAATCATAATCATCTGGTACACTACAGCATAGATCCTGTGTATTCCATAATTGTTGAATTAATCTTTTATACTAGAAGTAGGTTATATAAAAATTGTATTGAACAAGGTAATTTTAATCAGTTTTTTTAATGCAGAAGGAGTATATCAATTAGGTGTTGGCCAAAGCATTTAAAAAGTTTAAGAGAGAATT
TTAATCAGAGAAGAAATAAATAAAACTATTTCTTAAATTTCCCTGCAAAATTCCTGTAACATTTCAATCTCAAGTACTTCTTCCTTGCCAAAAGCTGTAATATAAAATGTAACTCATTTCATTAAGTTCTTATAAAAAATTGAATTGATTTTAAAAAGCAAAGATATGAAGCTTTTATAAAAATATCTTTCTTACTAAAGCATGTT
AATTTAATAATACAATCAGCAAATATAGTTAGTAGACATTACCAAGTAGCTGTTGAAAAAAAAATCAGGATAAAGCTGGTAATTATTACTTTGTTTAAGATATAAAGGTTCATAAGCTTAAATTCATTCATTCATTAGAATGAATCTTAAATCTTAAATTCATTAAGATATAAAGTCTCCTAACCTTAAATTCATTAGAATTCATG
GCCAAGCCTTGATTTGTGGCTGCCTCACTCCAGCTCTGTCTCTGTAGTTCCACTGCCTCCTTCACTTCTGTCTGTCTCAAATCCCCCTCTGCCTTTTTCTTATAAAGACACTTGTCTGAATTTAGAGCCCACCCAGAGAATCCGGGATTCTCTCTACATATCAAGATGTTAAATTACATAAGCGAAGATCCTTTTTCAAAGTAAGA
TATTCATGCTAATAAATATTCATGTGTATAACTGACAGATAAAATTAATAATATTATTCATTCAGTAAATTCTTCTAAACTAGCCATAGAATTTGTATTATATAAAGATAAAATAAATATGCATAATTATTTTTAATATTTAAATTTATACTCCACCCAAATGAAAATATTATAAGAAGTCTACTTAAATTCATAAATCATTAGAG
CCATAAATTCATTTGTCTTCTTAAAACTGTTAACTGGCTTAGTAGTTTTTAAGTAGAATAACAACATATAACATAACAGGAAAACATGGAAAACTATGGGTATAAAATTATATTTTATAACCAATATCATTCCATATGTAAGAAAGACATGAATATTTTTTGATACCATGACCTTAGCTATAGTCACTTGCTATTAATAATAAAAG
TTTAAAATATATTTCTGCTTTTTGTTTGTTTTCTTTCTTGAGAAATAAAATGAATGTTTCATGCTTCCTTTCTATCAGCATGTAATGAAGTAGATAACATTATAAAATCATGTAGCAACAGAAAATATGTGTATTGCATAATAGGTGCTCAATACATATTTTTAAACTGATGAATGAATAAATAAATAAATAAATAAATAAATAAA
AGAACTGACGACACTCTAGTTTCTAAATCTCTAAACTTTTCTAGAATTCATCACTCTTACCACTCATTTGATACCTCAAATATATACCTCTTTATGCTGATATAAATTGTTTTATTTCTATAGCCATATTTACCCTTCTAACAAAACCCAATTGCAAGGGTCGAAATATCTTTTACTTAGTAGACGCACATTTTGATTGCTTAGAA
CATTTTTTTTGTTTTACTAATTTAAAATCTGGAAGCCAGAAATGGGACAGAATAGAAATAGCTGTGGAGAAGACAAAAAAACTTTCGATTCAGGAGGAGCTATAAAGGGGATAACCGGCAACAAGCCCCCTCTTATTTTCCTAGAAGTATTTTTCATGAAATCCACTTCCTAGATAAAGTGTGACTGGATAAAGCGAAAGCAGTAA
TTCATCACTACTTTGCAATCATGATTACTAGACTGCATCTTGCTAAAACATATTAATGTACTTAAGAGTGAGACACTCATATTAGTATAACAAAAAAATTTATAAATTATTTTGTGTCTTTATTTCAACATATTTGTAGGTTTTTTCTTAAGAGTTTATTATAAGGATGTAAAAATATTCTGAGAAGGGCATGAAAGCTGTCATAC
GTCAGGGGGTAGGGCTGAAATTTCCAGTTCTCTAATCATGTGATTGGTCTTTTCTGGTGACCAGTCCTCATCCTGAAGCTATCTAGGGACCTCAACAAGGTATAAACTCAAGTAGAAACTCAGGTGTGTCTAAAAGGGTTCTTTATGAATAACAAAAGACCTTCCTATCACTCACGGAATTCCAAGGGCTTTTGGAACTCTGTGTC
GGCCCATTTGGACCCAAAGTGGCTTTAATCATGGCTGACCAACTGACCACAGTATTTTTGACAGTCAGACATTAATCTGCCAAGTTATTACACTTATTTTTATAAACAACTAAAAGAACCATAAACTTTAAATTCTAGAAGCAATGTATGGTTAACTTTTCGTCTTGCTACATAAGGGCTAAATAATAATTGTATTTTAAATTGAA
AAAATGTTGGAAAATATTTAATGCAAAAGGATGCAAGAAAGAACAAATGGAGAAACTAAAAAATAGAAGATATATAAAAAACAAAAAGCTAAATGTAAAATATAAATGAAATCCTATCAATTACAGCGTATGAATGGATTAAATAATCCAATCGAAAGTGAAGACTGTCAGGCTGAATTAAGTAAGATTCAACTATAGGCTTTCTA
CTCTCCCCAGCCAAAAAGGTTTCTAAGATGTCAAAACATAATATACAGAAAATTGAAAAATATTTAAAGTACATTCTATTAAACCATATATACACATATCTATAAATACTTATATGTGAAATCAGCTATCTAATTAAACTAAAATCGGTTCATAGTCGTTTATCCAACCATAATTTATCACCATATGTGTGTTAGTCTGTTTGTGT
CAACTTTGGTCCAGTTAATGGTCCAGTTCAACTTTGAGGTCATTCTCATGATGACAACTTAATATATGAAGTTGCTTATTACACTGCTCATTCAAAAGCATATAAAGAGATGAAGCATACTTTTAACTCTATTTTTTTTCAAAGCTGTCTTAATTTTCTGCTTGTCAGAGTACAACTAGGTACCCAAATTCAAGCCATGTAATTCA
GCACGGACCTTATTTTCGGAAAGCAATCTACAGGTTGGGGAGATGTAGCTTTCAGGACAAAGTTAAAAGCTCTTCAAGGGGACGTTGGAGAGTTAGAGATTATAAAGACAAAAACTGCAAGGCTGAGGAGTGGGATCAGAGCCTTGATTGGACAACCCTTAAGCCTAAAACCACAAGTCTCTCTTTATTGGCTGACTCTAGGTGGT
TAGCATGAGAGCTCAGTCAGATCAGGATCTTGATCTTGTATACCTCTTCACACCAGTATCTATTCCACTGCCTGAAATAAAATAAACTTGGCGTTTGTTTTATAAATGATTGCTGAATGCAATTATGTGCACTAAGTGTATATTATGTACGATTCCAGTAAACTTATTGGCTCCATTCTTTACAAACTAGTGTAGGGAAAGGGGAG
AAAACCAATCAGTTATTTTGCCTTAATAGTCAAAGTAACTCATTCATGTGTATTTCTATCCCCTTTCTTGCCCTAAATACAAAGTTTATAAAATCTTACTTATAAAATATTTTCAAACTAGTGTACTTACTTGTGGTTGGCAGAATAATGCCCTCTACCACCTCCAAAGATGTCCACATCTTTATTCTCCTAATTTCTGAACATTT
CAGTATCAAATTTGCTGTCATTGGATGTTTAAATTCAACTGCTTGCTCTTTGAGAAAAAATGAGAGTTTAAAAATCAATAGACATCTGATTTAGTTTTTCTATAAAAAACTAACAGATAATTATGCACATGTTCAAGTGGAATTGTATAAATTCTATTTTGTGCAAAGTTCAACAAACATGAAATGTATATTTCTAATTTACTTGG
AATGAATTAGAAAATTGTCAGTGGTTGCTAGTACAGGAATCAAATTTGGACTATGAACAAGACATAGTTGCTAAGGATATTCCACAAATTATTTCATGATTATAAAGAGAAAAATAGTAATGTTATAGTGTGATAAACATGGTAGATACCACTTTAATCAGGCCACCAAACTTAACCTGACCTAATGTCATCAATAGTGGAACAAA
TATATCATGAATATGTCAAATCTGGACTAAATAAAGAGAAAATGAGTATTCAATGGGACACCAAACTAGTATAATTAGAAGTGATTTGCACTCTTGTGCTTATAAATGTTGGATCAATTTTCTGTTTGTCATTGATTTTCAAGGTATTGTTTAAATTTTTAGCAGCTAAACAAATTTTCAAAAAAGTTCATAATGTTAATATAATT
GTCAGTGTGGCGATTCCTCAGGGATCTAGAACTAGAAATACCATTTGACCCAGCCATCCCATTACTGGGTATATACCCAAAGGACTATAAATCATGCTGCTATAAAGACACATGCACACGTATGTTTATTGCGGCATTATTCACAATAGCAAAGACTTGGAACCAACCCAAATGTCCAACAATGATAGACTGGATTAAGAAAATGT
GCCTGATATAATCTCACTAAGGGGTTGCGCAAAAAAGAGTCTGACTTAAGTAACTTTGGATAGGAGTATTTTGACTGGAAAATGTAATAAAATAGTTGTATATAAATACTGTACTCTGTGAATTTGTTTCTCAGAAGGGTATGGGTTAAGAATACTGGAAAAACTTTACCTCTGTACTAGGATTAAAAAATAAGTAAGTAGGCTGG
AGTAATAAAAAGTTTCCTTTAAAAAAAATTACCTCACTGCTGGATTCTATAAAACATTTAATGAAAACATAATACCAATTCTTATGAAGCTATTTCAACATATAAAAGGAGAAGAAATACTCTTAAACTCATCTACTGAGCCACCATTACCCTGACACCAAAATCAGTCAAGGACACAAACACACAAACATACACACACATGCACA
AAGTTTTCTATAGGTGTGGAGCAATGTGCAGAATGCCTTGATTTTCTTTAATGTTAGGATTGATTTTTCCCTTTAGTGATACTGTAAAAGTTTATTATTGTATAAAACTATTTGATATATTAATTCTATTAATATATTAAGCAGAATATATTTTATTTTGTTTAAAATCTGTTAGATTAATTTCACTAGGCTGAAACATAGAGTGC
TTTCTTACTGTATATACTTTTCCACATATATTATGTTGCTACTGAACTATAATGTTAAAAGTAATGACTGTAATATTTCTTCATAATAAATTTCATAAAGTATAAAATGGACAAATCATTTCTTTTCAAAGTAGTCATCCTTTTAACCAGGCCAAATTCCTATATTCAAAAAAAAAAGAATCTCTTAAATTCTGTAGATATTTTAT
GCCAGACTTACTGTTTTCAAATTCTTATGGGACACTTACCACTTTCCTAAACTCAGGAAACTTATTTAATAACCTCAGTGAAATGCAGTTTTCTCACCTGTATAAAAGATAAAATAATATAACCCACATGATAGCAGTTTGGGAAGGGCAAAATAAGTTAATACCTGCAGAGTGATAAGAAAAATTACTCACACATTCGAAGTTCT
AGTAAATCTAACACATGACAAAAGTGCATGCAAAGGTAACTAAATGCTTGGAGCATAATTGAGCCCATTAAATATTAGTCAAATAAAGAAATGATAGAAGTATAAACCTTTGACATTTATTAATTCCACAGTAATCAATCCTTCATATGAATAGCCTCAAAAATGGCTCTGATAAATTATGAAAGCTACCAGGATATTGAGAAAGA
GAAGAATACAGGATATAACAAAGGACAAAATACTATGTTTGAGACTGGGATTTAGTTAATGTCTGTAAGAAGGTGTTTTTTAGAAAAAGTAAAGTTAGCCTATAAACTTGAATTGTCATACCAAAATAATCAAAATGGCAATAATTACATGTGTATTTTTTTAATTTTCTCATGTCATTAACACTATGTAGATCTATGAAGAACAA
TGTCCTCCTCTGAGATTCTCGTATGTGTGAAGTGCATTTTCAGTATTCTCTTAATGAGTCTACTATTTGGAAATAGAAAAGCAATCCGTCCAGTCCATATTATAAAAGTTAATTCATCTAGTTTAGTGAGGCTTCTTTTATTTAAAAAGTATACTGCTGCAAAATTTTACAGCTTTTTATGTGTATTAGAGGTTTGATTTTTACTT
ATGACCCTGAAAGGTACTCGTGAATACAGGTTAACTTTAGAATCATATTACTTGGATTGGGGCCAAATTCCTAGAACTTTAATGAAAAGGTTGACTGGTTTATAAACCTGCTAACCCAAACAGAACAAAGCTTAATTAAATACCAGTAAAATACTTTGCCAGATACTTAAGTTACATCAGCCAGTACTGAAATTGTTTAGATATAC
AGCAGAAAAAGAAAAATATAATGAAAGAACAAATAGAACAAAAAGAAAACATATAGTAAGATGTCCAATTTAAATCAACCTTATCTGATTTTATATTCTATATAAAAATGATCTAAAAACTTTCATTAACAGGTATAAACTGTCAAATTGGAGTTTTTTTTTAAGTACAACCCAACTAAATACTGTTTAAGAGAAACCTACTTTAA
AAACTATCACAGATTTTTTGTAAAATTTTTGCTCTTTAAGGATTATAATCTTTTGCATAGCTGGATATGATAAGAACTAAAAATACACTGAAGATAAGTGTATAAATTGCTATAACAATTTATAAAAGCATTTATAATTTTGAATCAAAATTTTTTTAATTGGGCACTTTAACTATTTTAAAATTTATTTTAAGAAATAATAATAT
TGACATTAGGCAAGTTACTTTCTCTTTCTGATCCTGCTTCATTATGTGCATATTTGAAATGCAGAATGTGATATGTTGTAAAAAGGAAAAGACAAGCACGTATAAACCACTTTATAAAATACTTGAGACATGTCAAATAGTCATAAGTGTTGGAGAGATGCACGTTTCCCAGACATCTGCACCTTTCAGTAAAAGTGTAGCTTTAG
TATCTCATCACTCTGCAATTAAACTATAGGACAATACATGTAAACTTTGGTAAATGCTATATTGAAAAGCATTCACATATGCTCATGGACATGCATTGTTTATAAAACCATAAAAAGTGAAAACAGCTCATATGCCACAAAATAGAAATTACTAAAATAAGAGATATAAATGCATTGTTATATTCTAACCCTCCAAACTTTGAGTA
CTTAGCTCCTTAATCACATGACCCAATTCCTCATTCTCTCTCTGTCTCTCCAAATGTGTGTGTGTGTGTGTGTGTGTGTATGTGTGTGTGTGTGTTTGTGTATAAATACATATTTGTACACATAAGTCCTGCTGATTTTGTTTATCTCAGGACTGGCTAATATAATCTCAAAGAATAACTGTGAATTTACTATATCCAGAACTTTT
TACCAGGGACTATCTTAAATGTATTGAGTGTCTTTAATGCCAGAAGTTAGTAAAGAAAAACAAGGAGTTGTTTAAAGCCTTTAGTTATTCCATGATCTCCTATAAATCCATTGCTATGCAAAGTCATGCATTCCTCGGGGAGGAATGCATCTGAAATATGTCTTTGGTTTTGAAAACAGTCCATTTTAAACTGTGCAGATTTAAAC
TTATGTACAAAAGCTCTGCTTAGTGTTTACAGGAATTTTCAATCTATAGCATAATGTTCTTGTGTTTATGTGGAAAGGGTATAGGAAATGTTATCTATAATATAAAAGTACCACCTATAGACTTACTCTAAAAAAATCATGATTCTTAAATGCATTTCTACTTAATGATTGGAATGGAAGTTTAAAAATAATATTTGAGTGTACAT
CAATGTGGGCTCTTTTTTTGGTTCCATATGAACTTTAAAGTAGTTTTTTCCAATTCTGTGAAGAAAGTCATTGGTAGCTTGATGGAGATGGCATTGAATCTATAAATTACCTTGGGCAATATGGCCATTTTCATGATATCGATTCTTCCTATCCATGAGCATGGAATGTTCTTCCATTTGTTTGTATCCTCTTTTATTTCGTTGAG
CTGGCTGTTTTATCTTGCATATTTGTTTAAACCATGTGGGGCTCATTATCCCCAAACCTGTAAAAGTAATATTTCTACTGGCAATTCTTCTAATGGACCCTATAAATTTTTAGTTATCTTTCCCTTCAGACCGTAGTATTGAGGATAAACTGGAATTATCTATGTCACAGCAATTGATAACTTATACATTGCTATACAAATGTTTA
CGTAATCCTAGCACTTTGGGAGGCCGAGGCGGGCAGATCACGAGGTCAGGAGATCGAGACCATCCTGGCTAACACGGTGAAACTCCGTCTCTACTAAAAATATAAAAAATCAGCAGGGCATGGTGGCGGGCATCTATAGTCCCAGCTACTCGGGAGGCTGAGGCAGGAGAATGGCGTGAACCCGGGAAGCGGAGCTTGCAGTGAGC
CTGCATCTTATGTCAAAAGCCTGTGAGTTCCTCCTAGTGATGACTACCGGGATTTTGAACTAGAGAATTTCCACTTGAGGTAAATTTACTACCTTGCTATTATAAAATAAAACTCTAGATTAAGACCCCAGACTCTCCGGATGAGATGGACTCCCTGTGGCTAATAGAGATGCTCTAAATTTAGAAGTAGAACCAGACGCCATAGC
TTTTCTATCATGCTTGACTCTTTTGAAACAAGAGGTTTGACTTATGTTCTAACTTATTTGCGCAAAAATCCTTCAGCAAGCCACTGTATACGTAGACCAATATAAACTGAAAGTGAGGGGTTCATTTTTGCCATGTGAGAAAACCAAGTCTGAATTTGTTTTCAGTACATAGCTGTTAAAAAAGAAAATTTAAATGATAATATAGA
TAAAACAGGTAGAAAGAATTGAGAAAACAGAAGGGATAATATAAATTAGCAGGAAACACATTAGTCGCCAACTTTAAAGAACCCATATAGTGCTTAGAACTATAAAATATAAAAGTATATTTTTGTAAACATTATTAACATCCAAGATAAAGAGATGACCAAGACTATAAAAGCTTTCAAACAAAAACAAACAAACCAAAAATTGG
AAAAATAATTGCAAATTAGAAAACTAGGTAAAACTTATTCTTCTAATACAATATGTAAAAGCATTTTTAGCAACTATTTGTTTCAAATTATCTTTCTGGGTATAAATTTTATTTCCTTTCTTTTTCCTTCTTTTCTATTTTCTTCTTCTTTTTTGTTGTTTCTTGGACTATTCAGGATTTTAATAGAATCTTGAACTAAATTTGTT
AGCATAAAACATCAAAAACACATCAAATTCCATGTAAAAATCAAGGTCTATAAAATTACGGAAGTGGTGAATTTTCTCTTTAGAAGTAAATTTCTAATATTATAAATATTACTGATGAGTAAGCCAACCTCAGAATCCCAGAATTACTTATTACCTAATAATTGACAAAACATAAAATTATATTCTTGGCACAGTCAAAGACATTG
GGTATCTTTACAGCAGCATACACACCTCACTCCTGGTACCAATTTACTGTATTAGTCCATTCTCATGCTATTATGAAGAAATATTTGAGACTAGGTAATTTATAAAAAAAGAAATTTAATTGATGCCTAGTTCTGCAGGTGTGGGGAGGCCCCAGGAAACTTACAATCATGGCAGAAGGCAACTCTTCACAGGGTGGCAGGAGAGA
AGCATAATCTGTGAGGGAAGGAGGGGAGGGGAGGGGACTCAACAGAGAGAGTCCATGAAGGGCTTTGAGCTGTCTACAGGTTTCAAATTTTTTTCCTGCATATAAAAGGAAATTATTGGTAAAAGCAGGGCAATTCCAAAACCATGTTAATGGCATGATCATATTCTTAGGTTTGAGAGGCTAGTATGACAAGAACAGAACAGGAG
CATGACCTAATCCCCTGCAAAAGTCCCTACCTTATAAAACAGACAGATTTGGGGTTAGAATTTCAACATATGAATTTTAGGGGGACACAAACGTTGTCTATATAAAGTGGTAATGTATGTTAAAATCTCTGTAAAATAGGCAACCACTATAATTCATCCTTATGACCAATACTTCCAATTGTACATCCACATTTTCTCTTTTCTAT
CATCAGAAAAACAAAAAAACAAACAACAACAACAAAAAAAGACAATGTGTTCCTCCACTCGCTTTCTGAGGATGCCATACTCTGTGACAGAGTTGCTTTCTATAAAATCTCTTCTCACTGCTCTCTGTGATTCACCTTGAATTCCTTCCTGCATGCGATCCAAGAACCCTCTCTTGAAATCTGGACTGAGACCACCTTTCCAGTAA
CCCTGCCAAATATGATTAGAAAAACAATATACATATCAATATATGAGACGATTTGTTAAAAATAATCATTTTTATTTATTTTATTTATTAAACGGCTTAATATAAAATGACTAAGGAGTCTATGGGCAATAAGAACAGCCTGGTAATAAATCCCAATATTTACCACCTATTACTTAGTTTCTAATACATAAAGATGTTCAAATAAT
CCAACAACTATATTATTAACAATCACTATATTACACTAATTTTCTTTTAAATCAGACCTTTAAAGAATGTTATAAAAGATACTACAATGAATGTCAATTATATAAATAGGTCATGATAAGAATTTATTTACATGAACAGGTCATGACAAGAATTTAGCAAACCATTTGTTAAATACACAATTATTCAAAAGTACACAAAATCAATG
AAGCCAGTAACAAGTATCCAAATTAATGCCATTTTTCTATTTGTTTATTGGTTCATCAAATGATTAATCTAATTCAAAGTCATTAAGGCCCTCTTAGTTGTATAAAATGTCCTAATAGTAATATGTACAATGAATTAGGTAGAAACAGTGTTTCAAATAAAGCCAGAAAGCACTGGACTTAAAAGAAGGTTTTCTCCTTTACTATT
TGCTGCCATGTAAGATGTGCCTTTCTCCTCTTTTGCCTGCCATGATTATGAAGCTCTCCCAGCCCTGTGGAACAGCAAGTCCATTAATTCTCCTTTTTCATATAAATTACCTAGTCTCAGGTATGTCTTTATTAGCAGCATGAGAACAAACTAACAGCACATGGCATTCCACCATCTGCAAAAGTTAAAGCATCTTGAAACAAAAT
CATTTAAATTCACCTTTTTCTGTAGTTAATCTTACTACTGGTGGTTTTATTACATATTTCTTCAGGAATAAAGATTAGGACCAACCAAATATCTAAAATCTATAAATACATACATAGAATACTCTGAATTTGGAAGGGAAGTTTAAAATCTATTTTTTATCTTAAACCTGTATCTTAAAGGTTTTCATGTTACAGCATTCCATTTA
AAGTATAATTACAGACCCAAATTAATATAACTGAAAGCTTCTTTATACTTTCAATTGTAACAAGAAAATGGAATGTGTAGCTAGAAACAAAACTTAAAATTATAAATTAATAATGTTTTGATGGAGATTTAAATGCAACTTAGAAGAAACAGTGTTTGAAGTTTTAGAACGAACTGCATGCCTATTTATGCACACATTTTTACATG
CTTGAAATAAAAGAGATGAGAGATATCGGTAAAAAATGTGTAAGTACTGTATTAGTTTGTTTTCACACTGCTATAAAGAAATAGCTGAGACTGGGTAATTTATAAAGGGAAGAAGTTTAATTGACCCACAGTTCCACATGGCTGGGGAGGCCTCAGGAAACTTACAATTATGATGGAAGGGGAAGCAAACAACGTCCCTCTTCACA
TGCCATATAGGAGGTGCCTTTCCTTCTCCTTTGCCTTTTGCCATGATTGTGAGCCCTCCCCAGCCATGTGGAACTGTGAGTCCCTCAACCCTCTTTCCTTTATAAATTACCCAGTCTCATTACCCAGTCTTGGGTATGTCTTTATTAGCAGCATGAGAACAGACTAATACACCGTTTTACAAATGAAGAAGGCTAGGCACAGAAAG
AGGGAGTTCCTGGGGTTCTTTGAGGAGATTACAGAATGCCTTATGTAACTTAGACTGTGTGTCCAATCATTAAATGCCTGTATTTCTTCACAACTATATTTATAAAACATTACTCATAATGCATGCACCTAATCAAAACCTCAAGATGTAATAGATGCAGATTTGAACCCAAAGTGTTTAGAAAAAAACAGTGCAAATACCAGACT
CACAACAGATAGATACACCCTGATTTCTCTTGGTAACAACACCATGCTACGCATTCTTTTAAATTTTTGTGCATATAAGAAACGTTTTAAGTGCATAAAATATAAATGTATAGCTTTATAAACTAACATACTTGTAACTCCCCTCCAGGTCAAGAAAAGCTATTAGCAGAATCCCAGGGGCCTCCATCATGTTTCCTCCCAGTTAC
TATGACCTGGAAGCCATGGCTCCGAGTTTTCCCACCTTTCCAGGTCGAACCAATGTAAATCATACATGTATTGATTGATGTACTATTTCTCCCTAAAATGTATAAAAGCAAGCTGTACCCCCAATAACCTTGAGTACATGTCATCAGGATCTCCTGAGGCTGTATCACAAGTGCATGCCTAACTTTGGCTAAATCGAGACCTGTCT
TCTGTTTTTAACTCATGTTTAGAATGTACTTATGAGGTAGATCCTTGCTTGAAAGTATCTGCTGAAAAGCCCAGTAACGTGGCAGCTTCATGCATAAAGATATAAATGACATTTGCCTTAAATTTGGCAGCCTACCCTGGCTTGGGTCAGATTTTGTTGTTGAACACAAGAAAGTATTTAAGCAAAGAAACACTTCAGTTTAATTG
ACACACACACACATTCTGTGTTAGCCAGTTCTCACATTGCTATGAAGAAATGCCTAAGACTGGGTAATTTATAAAGAAAAAAGGTTTAATTGGCCCAATTTATAAAGAAAAGAGGTTTAATTGGCTCATGGTTCCACAGGCTGTACAGGAAGCATGATGCTGGCATCTGCTTCTGGGGAGGCCTCAGGGAGCTTTTACTCATGGCA
TGAGAGAGAGCGAGCATACATTCACATAACTTTTATTACAGTGTACTATAATAATTGTTCTGTTATTATAATTATTGTTAATCTCTTACTGTTCCTAATTTATAAATTATACATAGGGTTTGGTACCATGTGCAGTTTCAGACATCCACTGGGGATCCTGGAACATATCCTACCGTGGATAAGGGGGAACTACTGTAATTATTTAC
GATTTTTCTTTCTCTATGAATGCTGATTGTACTTTACTTTCTACCATCGGTATCACTTACTCGGCACTTAGCATATGTTGCCTTGGAATTTTTTTTCCTCTATAAATTTTATGGTGAAACTGACTTAGGTGGCATCCAGAGTTGTGTCACATGTTCTATTTTTTATTTTTTTAAGAGATGAGGTCTCACTATGTTACCCAGGCTGG
TCTGGGCAACACAGTGAGACCCCATCTTCAAAAATACGTAAATAAATAAATAAAAGAAGAATAAAGAAAAGAAAAATGGAGATTTCTTTGTATATGTGTGTATAAAAATCAGGAAGCTAAGACAAAATATTCCGAAAGTATGAGTCACAAAATTATATTACTTGACATATGATCAGGGTCACAAACTGAGATAATTGTATTTTGAA
ACTAGACTTAGTACCTGGATAATGAAATAATCTGTACAACAAACCCCCATCACATGAGTTTACCTATATAAAAAACCTGCACATGTATCCCTGAACATAATATAAAAGTTAAAAATATCACAACGATCAATCTACACTGCTTTGATCTGCAGAAAACCATGTTTACATTCTTAACGCTCTCAATGACTTTCAAATTAGACTTCAAC
GTTTCACCATGTTGGTCAGGCTGGTCTCGAACTCCTGACCTCAGGTGATCCACCTGCCTCAGCCTCCCAAAGTGCTGGGATTACAGGGATAGCATTGATCTATAAATTACTTTGGGCAGTATGACCATTTTCATGATATTGCTTCTTCCTATCTGTGAGCATAGAATGTTTTTCCATTTGTTTGTGTCCTCTCTTATTTTCTTGAG
AGCGAAATCCTAAGTTATTTCTCCTCCAGACACCTCAGAAATGCTGTGTTCACAAAACAGGTATGGTTTTTTTTTCTAGGCTGACTTTTGCTCTCCACTCTATAAAAATATAGATTGAGCACTTATCATAGATACCATTTATGTAGCAATCACAGACATACTGATTTATGACATATGTCTTATTACTACCTGTGCTATTATTTGAA
AAATGAGCACAAAATGAGCAGATGCTTCTCAAAAGATGACATACAAGCAGCCCACAAACATGAAAAAATGCTCAACATCAATAATTATCAAAGAAATGCATATAAAAACCACAATGAGACACTATCTCACATCAGTCAGAATGGCTATTATTAAAAAGACAAAAAAATATGGCCGGGCACAGTGGCTCACACCTGTAATCCCAGTA
AAATACATTATGTTATATAATATATAAAATACATTATGTTATATAATATATAAAATACATTATGTTATATAATATGTAAAATACATTATGTTATATAATATATAAAATACATTATGTTATATAATATGTAAAATACATTATGTTATATAATATGTAAAATACATTATGTTATATAATATGTAAAATATATTATGTTATATAATATA
CCAAAAATAAATAAATAAATAAAAAGAAAAAAGAAAAAAATAAATAAGTATACAAACATTAAAGTACTTATACATGTAAACATTTAAAACACATGGAGCATATAAAGCATATAATGTACATATGCATATGTATGAGATATGAAAATATTAATATTTGATATCTGTGTAAGCTGGGATTATAGGTGATTTCACCTTTTATGTTTGCT
GCCATGTTATGACACAGTAAGACGACCCTGACTAGATTCAGTCCCTCAATCTTGGACTTCTCAACCTTCAGAACCATATGCCAAATAAGCATCTATTATTTATAAATTACCCAGTCTGTGATATTCTACTATAGCAGCAACAAGTAGACTAAGACTCTGTCAACTGGCAATAACTAGTCATTAGTTTGTGTCTTTTGTTAAGTAAA
CTTAACCGAATAGGATAGCCAAAGGGCCAGTAGCCATAAGAAAATGTGGTTGGAATCATTAGTCATCAGCCCAAAATTAATTTTTTTTAAAAAAGGACACTATAAAGAAGAATGACTACAATTTTAAAGGTTAAAAATGCCAAGTGTTAGTGAGAATATGAATTAAACAGATTTCTCAAAAATTATACAAATTAACACTCCATAAC
AGTAGTTCTGTAATAACTCACATATACTAACACTCAAAATATATTAGTTGAAGAAATAAAAAGAATTAACAAGGCATAATTTGAAGCACTTTAAAGTTTTTATAAAATAACCATCTTGTCACTTTAGTCAACTGATATCTTCCTGCTTAATTTAATAAGTAGGTTTAGCTATCTGTTTAACTCTTCTCTGGGTTCTCACCAACTCT
AAGTGAAATTAATTCTTTAATATGAATGACTTCAAGACAAAGTAGAAATGTAACAATGTGTAATGATAATTTACTAATCACAGGAAACTACAATTAGAAATATAAATTTTGTAGCTTATAAACATAATAATAGTAATGCATTGAGATAGATGAAAAAAACATCCAAAATGGTGCTGTTTCAAAAAAGTTGTGTGGGATGTGAAAAA
ATGGGGTTTCACCGTGTTAGCCAGGATGGTCTCCATCTCCTGACCTCGTGATCCGCCCACCTCGGCCTCCCAAAGTGCTGGGATCTTTATAAGCAGTTTTTATAAAGAAAGTGAACATTGTGATTAATAAAATATATATTCTTATAGATGTGGGTATTCCTTATAGAAACACATGTCTTATAGATAGGTAAATAATGGGCAACGAT
GAAGAAAACACGATATCAAAATGGGCAAAACCTTTTAAAGTATTTTTTTTTTAAAGCCTTGGAAGACTCACAGGGCCCCACCCAGGCTACTCATATGACATATAAAGTGGTTTCATAGTTTGCATTTATGCGTTCATTTTGGTTCGTGTTGTTTTCACAGTAACAGTTTTGAAAGTGAAAGGACGATGGCTGTTAAAGAAGCGACT
CTTTAAAATATGCTTCCTCATTCTAAATTGATCTGTCAAATTATAAGCAATAACGGAATTATTATTTTCTCTCTGGCTACATTTCATATTTTTAAAAATATATAAACATTTGTGACTATGAAATAAAATACAATTTTTGTAACAATTAACAAACTGTTTCTGGTAAATGCTTTCAGAAGATACATCATAATAACCCTTGGCCAAGT
AAAAATTCTTTGTTTTTTAAGAAAAAATTTTGAGCATTAAAAAAGAGGTTCTTTTACTGATCTATTTGTCTTGACTTTGAGAGAAGAATTTATAGCAAGATATAAATCATCATTGTTTAAACAGCTAATAGGTCAGGTGGCTTGTAAAATGAATGTTTAAGAATGATATCAAACAGTAATATTTACTTTGTGATAATTTTAAAATT
AAAAAAGGAAAAACGACAACAACAACAACAAAACCCTATTAAAAATAGGCAAAAGACCTGACTAGACATTTCCCAAAAGAAGACATACAATCGGAAAATATATAAATAATTTATATTTATATATTATATATAATATATTAATATATATTATATATTATATATAAATTATTATATACAATTTATATATTATATTATATATTATATTA
GGAGAGTAAAAGAGGATAAAGAACTACTGAAGATAACTTTAAAACAGGGGTCATCATTTTAGGCTAACTGGGCAAACTCTAAAGGAAATTAGGTTACTGGTATAAAATATACTCTTCAAGAAATAAGGCGAAATATCCTGCTGCATTACCTTCTCTTCTGTTCTTTTGTTATAAAGTGCTTTCCTCCTTAATTTAATTTGAAGTAC
ATAGAAGTCACAAGGGCAGATTTATATTCTTGATAGTACCACTAACAGGAACTCTGCATAATATAAAGATTGTTTTATTTCCATGTCAGAAAGCAATCAATATAAACTAAATGTGAGATGTACAATACTTTCATTAGGAGGAGGGAATTGTATTATTCATTCATAAAATTTCTTTCAGCGCTGACTGAGAAGTTCCTATTCAATGA
AGATTCTGTTGGAGCTTCCCCATATAAATGAACCCTTTCTTGATGGCACTGGTAGAAGAGGTTCTTCTTGATGACTTTACTCCTGTTGATACACAGTTCTTATAAAGCAACTCAAATATTTTATAGAACCCATTGATTTTATGCCTCTAATGTCACTATACTGGTCTTGCCTTGTTATCTCCACTAACATGATTGGTAGTTCAATA
GTCAGTGTGGCGATTCCTCAGGGATCTAGAACTAGAAATACCATTTGACCCAGCCATCCCATTACTGGGTATATACCCAAAGGACTATAAATCATGCTGCTATAAAGACACATGCACACATATGTTTATTGCGGCATTATTCACAATAGCAAAGACTTGGAACCAACCCAAATGTCCAACAATGATAGACTGGATTAAGAAAATGT
ACACTAGAAAAGGTTTTAATTTTCTCCATATATATCTATAGCTTTATGAAATCCCAATGAAAAGTTCAGCAAGCATTTATGCAGAAATTAACAAGGTGATTATAAAATCAAATGGCAAGGCATAGATCCAAAATAGCCTTAATTTTTTAAAAGAACGATGTTGGAAAATTTACACCACTTGATTCTAAGATGTATTATAAAGCTAG
ACTGGACATTTAGCCTATTGTGGCAGTGCTAAGTAGTAGTCAATAACCTTTGAACTATCTAAGAGAAAGAGGTATCTGCTCCCCTCAAAACAAATGAGACTATAAAATTTTGAAATTTCTGAATTTTAGCCATAAACAAAAATTGAAAAAAGCTAAAAAACATCTAGAGCAAAATGTAATAGGAAAAGTTTAAAATTTAATTATAA
GCAACTGACAGTACTCTGGGACACAAATACACTGGTTTATTATAAAGAATATTTCAAATAATATTGTAATATTATAATATGCTATTGCAATATTATATAATATAAAATTACAATAATATCAAATAGAATATGACAAAGAATATGATGAACAGCCAGATGCAGGGGATGCATAAGGTGAGGCATTTGGGAAGGGGCACGGAGCTTCC
CTAAACCAACAATATTAATATTATTACACAAAGATTATTCTGTTTTTAGGCTATGTTTATAGTTAAACCAGTTAAATCATTTATATCTAACAGAGACAAATATAAAACTGTCTGGCCATAAAAACCAGGCAAAAATGTATGCTGACAATTTTGAAGACATTTCTATTTGTATTTTATTATCAAATTTAAAACCAGATTATTATCAA
GGGAAGAAATGACAACTGTATAACATGGATGAAGCTCCAAACACACTGTTGAGTAAAAGCAGTCAGACAAAAAAGGACCTAGAGTAAAAGATGCCAAGTGTATAAAGGCCAACAAGAAAACTAACGTATGTTGTTAGAAGTCCAGATAATGGCTACTTTTGGGTACGGACAGACTGTAGTGATGGGAAGGCGGAAAAAAGGTACTT
TATTGATGAGAAAGAAAGAGTGGGAGAAGCTCAAAAGCCAAGAAAAAACGAATGAAGTAAGGTCTGAGTAAAAGCATGAAGGGAGGGAATTCTGAGCACGTATAAAGAACAGTCTTTTGATATAAAACTGGGTAATTCCTTTATTATATGTAGGAGCAGGTAAAAATATAGTAGAGGTAGTGATAGATCTAGGTTATGGAGCCTGA
CTATACAGAAGTTTTCCTTACAAAATCACATTACGCTAAAGCAGAATACAAAATAGTATATACACAAATTAATAACCACAAAGTAAAATACAAACACGAATATAAATCCCAGAAAAGATTACACTGCCTATGCTAGCCTCCCAATTCTCCCATCCCTGTATTCATACTCTTTGCCACTTTTACTTCCTCACACATGATGTATTTCC
TAAATGCTTAAAGGAAAATAATATCTACACACTTTATAACACTAGGACAATAACGTTTCAATTACAGCAGAAAAATGATACCAGTTTTGAAGATTCATTTTATAAAACAAATATTTATTGAGTTCCCCCTTTATACTAGACATCCTCCTAGGAACAAATATCCTTATACTCGCTGAGTTTTTATTTTCATTAGGAAGAAAAAAGAC
AAATAATTTTATTTATAAATAAATTTATTTATTAATTTTATTTGTAAATTTATTTATAAATAAATTTATTTGTAAATTTTATTTGTAAATTTTATTTATTTATAAATGAATTTTATTTATAAGTTTTATTTATAAATTTTATTTATAAGTTTTATTTATGAAGTCTTTATTGTACTGTGGATTTGACAGAAAAAATTTAGAGGTGA
ACAAATAACATTATAAAATAGGAGGTTGTATTATAAAATAGGAGGTTGTATTAGTTCATTCTCATACTGCTATAAAGATAGTACACGAGACTGGCTAATTTATAAACAAATGAAAGAATTTTAATTGACTCACAGTTCTACATGACTGGTGAGGCCTCAGGAAACTTACAATCATGGTGGAAGGAGAAACAGACACCTTCCTCACA
GCCAGGGTATAGGTAGTTGGGTAATGGGAAGTAACTGTTTAGTGTGTGTATTAGTCCATTCTCAAGCTGCTAATAAAGACATACCCAAGACTGGGTTATTTATAAAGGAAAGATGTTTAATTGGCTCAGTTCTTTACAGTTGGCTAGGCCTCAGGAAACTTACAATCATGGCAGAAGGGGAAGCAAACATGTCCTTCTTCACATGG
AGGCCACTTTTCAGTGGCCTCCAAACCCAAAAGTGAATGAATATGTTGGGGAAGGGGCACATGAGTAGCTGTTTATGGAGCCAGGAGGGTCATCTCCCCTTATAAATATTTTCCAAAAGTAGGACCCTTTAAACACAAAATAACATAATACTCTAGAATATTCCTTGTGCTGGCTATGATAAAAATATGTTAATGGAAGCAGTGTG
AGCTCTTTGGTTTAGAAGACTCAAAAAGTCTTCCAGTTACAGCAAAGATGCTGAGGTCTAAAGGATACTTAAAAAAATACCTTTTATTATATGCAGGCATTATAAAGTATTTATGCAAGTGATGAGGTTTCATATAGTTGCTTCCCAGAATGGAAGCAAAAAAATAGCAACAAATGTTCATTAATGTATCATTTAAAATAATATGT
GGAGGATCACTGAGCCCAGAAGTTTGAGACCAGCGTAGGCACTATAGAAAGACCCTGTCTCTACAAACTTTTTTATTAAAAAGTTAGCAGGGCATGATGATATAAACCTGCAGTCCTAGAGATTGAGGTGGGAGGATCGCTTGAGCTCAAGAGTTCAAGCTATGATCACACCATTGCATTCCAGCCTGGGCAACAGAGTGACATCC
CTATAGCAACCACTTTACTATCTATATGTACCCCATAACATCATCTTGTAAACCTCAAATATACACAATAAAATTTATTTTTTTTTAATAAACAGCTTAGTATAAAGAATCAGGTCATCTTACATTTGAATCCTGGGCATGCTGCTCCCTGTGTCTGTTTTATCATCTTTAAAACGCAGATCATGTTACAATGTAAAATATAGGGT
TCTAGCTCTATATATTGACACATTGAGAATCAACAAAACTTCCCGAAAGGGAAATACCACCTGTAAAATATGACTTGATAATAAGATGTTATAGTAAGTATATAAACACTAATCAGCAATGACCATAAGAAAAAAGCACACTGGTAAATTCATCATTCATGATCTAGTTCAAAAATCATTTCCTTGAAGGAAGGAACCTTCCCTTC
ACCCAGAGCCATCCGTCTCCAAAAGACCACCTTGGAAGATAGTTCATGGTCACTAGAGGTTTTTAGAAATAAGCTAGATATCCAGAGATAGCAAATGGGTTATAAAGGGGATTAAGCATCAGACAGGATGATTGATTAGGCAGATGACTTTTCAACTGCCTCCCAACCTTTAAATTATGATTCTGTCATGTTTGGAGAATTACTTT
TACTTTAACTACAAAGATACATATAGACTGAAAATAAAGGGTTGGAAAAAGATATTCTATGCCAATGAAAACAAAACAAGAGCAGGACTAGCTACACTTATATAAAATAAAATAGATTTCAAGAAAAAAATCTATGAAGAGAGACAAAAAAGCTCATTAAGTAATGATAAAGAGGTCAATTCAGCAAGAAGATATAATAATTGTAA
ACAGCCCAGTGGAACTCTGGGAAAAGGACCACCATCCTTCAGACCCCAGAATGGTAGATTTACTGATGGCTTGCACCATGTGCCTAGAAAAGCAACAAACTATAAACACCAGCCCATGAAAACAGCTGGGAGGAGGGGCTGTACCCTGCAAAGACACAGGAGCAGAGCTGCCCAACACCATGGGAATCCACCCCTTGCATCAGCAT
AAATTTTATACATGTGTTTTGAGATGAGTTTTAATAAACTGACAATGATATATAACCAATTTGTGGCAAGAATAGACTTAGGAGTCATGCCATATGTTAGTATAAAACCTAGCTATGGGCTTGTCTCAGGCTTCATTGTCTGGGACAGTTCATTACAGAATAGGCAGATAGGGCCATATCCTGTGTAGGATAGATCATTTTGTTTG
TATGGAGAGGCATACAATTCACATTCACATAGCAGTAATGCAAAATTTTAAATATTACTAAATGTCTAAGATTCGGGGTTTTTTAAAGACACAATTCTTGTATAAATGGCGTAGACCTTATTTTGTATTTTAAATTAAATATGAAACTATTCAGTTTGAAAAATTCAGAGACAAGGTTTCCTTGAGTCATAATTTTAGAGCTAGAA
CAATTCTTTTTTGCATCTAAAACAATGAGGGGTACATGAAATGCTACCTTAAAATATCACACATTGGCATACTGAATGTATTAGATCATGTTCACACTGCTATAAAGAAATATCCAGAACTGGGCAATCTATAAAGGAAAGAGGTTTAATGGACTCATAGTCAAACCACTGTGAGGGAGGCCTCAGGAAACTTACAGTCATGACAG
AAATGAGGCACGATTCAGTGGTACTGAATAATATTCTAAGTTTAAAAGTTATTTTGAAGATTTTTAATAAAAACTTGAGCTTCGACTGTTTTATCCTGTTTATAAAGAATGAAAAGGCAAACTCTTCCACAGAATACTGTATTTTTGTGCTTGTGAGAAGAATATGAAAATGTGGAGAGAGCACAATCACTTACATGTAAGAATGG
TGCCTCTTTCTTCACACCATGTTGCTTAACTATAAGTAAAGCACTGGGCAATGGGCAAAGTTAGATATTTAACAAAATGTTGCTAATTGAAGTTAGATCTTATAAAGAAAAAGCAACCTCGCTCATCCTTACAAATCCTCTGAAATTTATGTTTTCTAAATAACATACAGTCCCTAGGTAGGAAAAAGGTAGATTTAGAGTAGTCT
AAAAACTTATGTCATTTAAAGATATTACAAAGATATTTAAAAATAAGCCATAGAGACATTTGCAACATGTATAACTTGTAAAACATTAGTAACCAAAATATATAAAGAATTCCTAAAATTGGAAAGAAAAAAATTAGAAAAATGAGAAAATTTACATGAACAAGCATTTATAGAAAATAAAAAATGGAGAGTAAACTTATGAAAAA
CAGACAAAAAGACCTAAACTCACATAGTTATCACAGTTACATTAATAATATAAGGAAATTTGTGTTTTAGCTTTCAAAAGATTGCTGTAAAAAGATTAATTATAAAAGCTATTTATATTATTTTAACTGAAAACTCAAACATTATACCTAAAATGTGTAATTGTAGACTAAAATAAATATAAACATAATATATGATGTATGTGAAA
TCTTTAAGTATTGTGAACCTAAGGAAAAAAAAATTTCTTCTTATATGATGTCTTGGTCTATTTTTTGCTACTACAACAGAATACCACAAACTTGGTAATTTATAAACAGAGATTCTTTGGCTCACAGTTCTGGAGGCTGTGAAGGCCAACACGAAGGCACTATTGGTTTGGTGATTCTGATTTTAAGATGGTACCTTGAACACTGC
AATTCGGATTCTGTTTCTTAAGGAATGGATTGGACTAAATATAGTTACTTCATTTAATAGGTATTTTCTGAATGCTTAATTCTTGGAAAACAAAGGGAAATATAAAAGTCTGACCTCCTAAAGCTTATACTTTGGGAGAGACAGCCTTTCTACCCTCACAAATATAATATAAATGCTAGTAACTTCAGTAGTTACCTTCAACTGAT
TATTAAAATATAAAAAGTAGCCATAGCTCATAATAGTAGGTAAACCTTTCAAACATTGGAATCCACAAAGAAAATAATGATAAGTTCACCATAACGAAAATATAAAATACCTGTGTACTGAAGTAACATAAAAACCATTCCATCAAGGGATGCCATGATTATCCTGAGATAGTACCCTGGGTTACAAGTCCAGCAAAATGTTTAAA
TTTAATGCTCCTTTAAAAGTATCAATATTTAAAATAAAATCTTAGACAATTATTTCAAAATAATTTGCATTTGCATTCAGGGAATGGTTGAGCTTCCAAATATAAAAAAATGACCCTTACCTATGTCAATGTTAAAACAAATATTTTGGGAAGAAAGTTGATTGATCTATACCTTGTCCAGTGCTTCAATATCTGCACCATTGAAA
AGTTTCATTGACATGAGTGAATAAGATGTGATTAAGTTGCATATAGATGCTTTGGCTAATTTTTTTTGAGACAGCCAGTTCTTTGATATGATAGCTGCTTTATAAAAGTCCTTTACAGTGTAAGATGATATACCAAACTTAGTTAATTTTAGAAGCAATTGTATTATAAAATTCATTTGTGAATACCAAAATTCTCATTTTCAATA
GTCTGAGCTGGGAGGTCACAGGAACCCAGGAGGCTGCAGTGAGCTATGTTCATGCCACTGCACTCCAGCCTGGGAGACAGACCATTTTTCAAAAACAAATTATAAATTAAATAATAAAATAAGGATAAATAAATAAAGACATATAAACTGTGCTCCTTGTAAAAGATAAATCTATGCTCCCTTAGTGAAGAAGATGAGAATAATGG
CTTTTTTTTTTTTTTTTTTTTTTTTTTTTTCCTCAGGGATCTAGAACTAGAAATACCATTTGACCCAGCCATCCCATTACTGGGTATATACCCAAAGGACTATAAATCATGCTGCTATAAAGACACATGCACACGTATGTTTATTGTGGCACTATTCACAATAGCAAAGACTTGGAACCAACCCAAATGTCCAACAATGATAGACT
TCAACCATCGTGGAAGACAATGTGATGATTCCTCAAGGATCTACAACTAGAAATACCATTTGACCCAGCAATCCCATTACAGTGTATATACTCAAAAAAATATAAATCATTCCAATATAAAGACACATGCACATGTATGCTTATTGCGGCAGTGTTCACAACAGCAAAGACTTGGAACCAACCCAAATACCCACCAATGATAGACT
ATATTTCTCACTCATATCTCAGCTAAAAAAAATTGAACTCATAGAGAGAGAAAGTAGAATGATGGCTACTGGAGATTAGGAAGGGTAGTGGGGAGGGAGATATAAAGAGGATATGGTTAATGGGTACAAAAATACAGTTAGAAGGAATAAAGTCTAGTATTCGGTAACACAATAGGGTGACTATAGTTAACTATAATTCATTGTGT
AGTATTCAAAATAATAAATTTGGCATGGTTTCCAGATATAAATGTAATACTAAAAATTAATTTTATTTCTATATACTGTCAATGAACTGCCTTAAAATGATATAAAAGAAACAATCCCATTTATAATAGCAACAAAACAAGTAATAAATTTAGAAATTAACAAGAGCAGTTCAAAACTAATACTCTGAAACCTCCAAAGCATTGTT
AGGACGGGAAGGAACAAGAGGCAGGTTTATATAATGGAGGATGGTAAAATGAAATGATTCTTTAGGAAAAGATCGGGTATGGTTAGAAATTTGGGAAGAATATAAAGTGACTTTCTAGTGCCAAAACATACCAGAGAATTACAGCAAAAATATTCTGACTCTTCCTGTCTTTCTCACTGGTGGGAAGCCATTAGGGATGGAAGCAG
TTGGTTCAGGATGATGGTAATTGCAAGAAAGGGCTTAAATAAAACAGTAGAATAAAATTCAATCTGATACAAAAAAGTCAGAGGCAAGACAAAAATAGTTTATAAATATAAAATAAGGAATCAAATCTAAGCTTGTGCATGAATAAGATAAAAAAATTATCAAATTCATGTTCAGTCTGGTAGGAGTGACCTAGACAAAACATGAG
CCTAGATGATGGGGTGATGGGTGCAGCAAACTACCATGGCACATGTATACCTATGTAACAAACCTGCACGTTCTGAACATGTATCCCAGAACTTAAAGTATATAAAAAAAAAAAATCACCTGAGATCAGGAGTTCAAAACCAGCCTGGCCAACATGGTGAAACCCCATCTCTACAAAACTACAAAAATTAGCCGGGCGCGATGGTG
AATAATTTAAATTGTTTTTACAAGCTGGTCTAACAGGAATGTTTCTTATTCTTCTATATGTTCTTAACAGACTTACTTTGTTTTTACTTTTTGTCATCTTTATAAAATCACAAATCTACATTATGTATTTATGCAAAACATACACTTCTCTTGGATTGTCAAAACGAACTCTCTCCCTTAAAAAACATTGTAATATTTAGCTTTAA
CCCCATTGCTGTAGCAGAAATTGTGGCGTCTGTGGCAGGAAAAGAGAAAGATAAATTTTGATCTTTGTGGAGCAGCTCACTGTCCTTGAATCTCACCTGTTATAAAGAACATAAATGGGTGGACATGTTCTGCATGCCTGGATCTTTCTACCTGTGTTTGTGGTGGTAGCAGGTGAAGAGATTGTGCTGATTCCTTTAAAGGCATA
TCTGTTATTAATTCCTACTTTTCATTATTAGAAGTTCTATTATTTGTGGCTTGTAATTCAAGGCACCGATGCTATTTTATAATTTGTAATAAAATTTATTTATAAATATATTAATTCATTAAATTGGATAAGCTGATAATCCCCTATTACTGAGCTCATCAATCACACCAAGGATTATACATTTTATAACAAGCATAAATTTTTAT
GAGCCACCAAGCCGGCCCAGTCCTTGTATTTTTAAGGTTTCATTTGTGTATTTTCTTTAGGAAAATATTTCAATAATTTATCACTGCAATTAGCTGAAGTTATAAAATTACTTCTGGATTTGGGAAGATTATACCTGAGCATGGCAAAGGATTAGAAATAATAGCTAGCAGCTGGGTGCAGTGGCTCACGCCTGTAATCCCAGCAC
CAGCGAGCCGAGATGGCACCACTGCACTCCAGCCTGGGCCACAGAACGAGACTCCGTCTCAAAAAAAACAACAACAACAAAAAAACAAATGGAATTATACTATAAATACTGTTTTGTGCCTTACTTTTTTTTGGCATACTAGTATATGTTATACATCTTTTCATAGGTATATCATGATTAATGTAGGTGCAGTTCAGTAATGATTC
ATGATGTGTGTTTGATTGAATCAGGGATGACTCAGTTACAGAGCCTCACAGTTACAGTTCCAAGAAGAAAACTGTCAAAACCAAAACTGAAATTGAAGATTATAAATCAGAATAGCGTGGCCGTCCTTCAGACCCCTCCAGACATCCAATCAGAACATTCAAGGGATGGTGATATGGATGATAGTCGAGGTAATACTAATTTATTT
AGTATTTTATTACTGGGCTTTCATTCATGTCTATCCTGACTGATTTCTGTCACAGAGAGAAATTTAGATATTTTATTAAACTTGGATGTCATTAATTCCATATAAAGCAATGCTAAGAGAGTCAGCATGTGTTACTGATGTGTTGCTGAAGATTAAAGTATTTTTATGTCTCAGTAAAAAGGTGGAAGGAGCCAACTGAGACACAA
TTAAGCACTTTGGAAACAATCTTTTTGTAGAATCTGCAAAGGGATATTTTTGAGCACTTTGAGTCCTAGGGAGAAAAAAGAATTATCATCACATAAAAAGTATAAAGAAGGTTTCTGAGAAACAGTTTTGTGATGTGTGCATTCACCACACAGAGAAAAACGTTTGTTTTGTTTGATCAGTCTGGAAATTCTGTTCTTGTAGAATC
ACCATTCAACTTTTGTGGGCATAGTAGTCTGTGTCAGGCATGTTTGTATAAATCATAAACATTTATTCTCATTCAAATAATAAATATATTATCTCACGGTTATAAAGGTATAATAAGTACAATTTTAAAAAATAGACAAACTTTTCTGAATATTTCCAGTACAGTGGTATATCATTTTTTTCCAATAGAATAAATAGAAAAATACT
AATAAAAAAGAAAAAGGATAGTATGGATCTTCTGAAGTATTGTGCTAAATATAAAATTCATGGTCCATCCCTGAGGTCTTTTATATTACAGTGTTTAAGATATAAAATAAATGTAAAGAAAACCAAAGAATGATCAATAGTGATGAAAGTTATCACTATTTCTGGATAAACCATGTTCTACGATAGCACATAACTGGTGATAGCTT
