# Supplementary material for: Poly(A)-DG: A deep-learning-based domain generalization method to identify cross-species Poly(A) signal without prior knowledge from target species
Source: PLoS Comput Biol. 2020 Nov 5;16(11):e1008297. doi: 10.1371/journal.pcbi.1008297 (PMC7671507; doi:10.1371/journal.pcbi.1008297)
Supplement: S1 File — These three datasets are produced by previous researchers and we use them in our experiments. (ZIP) [file pcbi.1008297.s002.zip › human/omni_polyA_data/negative/AATAGA.txt]

ATTAAATAATACATGTGTATGTCATTTAAATATCTAGAAAAGTTATGACTTCACCAGGTATGAAAAATATAAAAAGAACTCTGTCAAGAATCATACAGTAAATAGATTTTTGAATTTAATCTAGTACCTAAATAATCAGAGTAGGGAGGTTAGATATTAAAATCAGGCTAAAGATATAGGCAACATGGATCTAGAAAACATGGATT
GAATGCAATGGAAAGGAACGGACTGGAATGGAATGGACAGGAATGGATTGGAGTCGAGGGGAAAGGAATCGAATGGAATGGAATTGAATGGAATGGGATAAATAGAATGGGATCAAATGAAATGGAATGAAATGGAGTGGAATGGAATGGCATAGAATGGAATCCAAAGGAATGCAGAGAAGTGCAGTGGAGTTGAGAGGAATGCA
AGTGCTGGGATTACAGGCATGAGCCACCATGCCCAGCCAAAAGGAATTTTTAATGTTCAATAAAATAAAAAAAATACCCTGTTTCCAAGCCCTGTTTTCTAATAGATCACCCCTACACTTTTAGAAATAGATTTCTAGCCTCCCAACCATTGTAATAGATGCAGAAGTTTCTATAAAATATTTAGACAATTATTTTAATCTTTGCT
TATATAACCATATACTCAAGGTCTTTATCATTCAAGGTACAGGAAGGTTGTGTGTTTAATCTTTAGCATGGTTGTAGGAGATATGATTCACAGAGTAGAAAATAGATAAAAATAAGCATGCAGCCAGTATGGTGCCAAATCATCAGAACTCGACATCTTATTGACAAATGGAAGTCATTCTTCTTTATTTCTTGAGCAAAGCAGTT
ACTGCAACAAAACAAAAGCAGCTATACATGATAGGAATGAATACAAATATTAACAACTGATACCATTGAATTTTTGGAGGGTGAGGAGCCCCTCAAGACAAATAGAGACTTTCAATTTTAAAAGAGCAGATATTGTGTTTGTTCCCCTGACTTATTTCTTAAACCAGCTAATCATTTCATGAGCCGTTATCTATTCCTTGCTGTCT
ATACTACACAGTTTAAGTTGAGAACAATTGATCTATTAAAACAATACCCTGGTTAAATCACTATAGAGTATTCTGGAGCAACTAGCTGGAAAATGCCTGAAATAGATCTGATTAAGACTCATATACACTGGGATTTAATGTTAAGCCAAGATAGTATGTGAGGAAGATGCAGTCATTTTTCTAAAATGTGAGGAAGTATATTGAAT
GCCTGGCAATTTTTTAGACAGGGGCTGCTTTATCAGCTTGAATTGCAGGGTGAAGAAACATGAAGCAGAGTCTTCTGACAACTCATTATCATATCGTAGAAATAGAACTTTCTTATTGTTAGCCAGGAAGATTTTTGTGGAACTTATTAATGTAGCATTTTCTACCTTATAACACTGGTTGGCAGGCAATTTCAGTATCCCAGGCA
ATTTTTAGAAAGTCAAGATTCTAGTATTGACTCCAGGTAAACATCATTGATAGTTCATTAAACTATGCTACCTTTTGATTTCTGTCCATGTAAAATGGGAAATAGAAAAATGGAACAGTCACAGCATAATTATTCAGTATTTCTAATGAACTAATAAAATAATGTGAAATTCCTTTGTTAATTTTAAAATGTTAGTCAAATTCATC
CTTTTAAATTCTAGGGTCTGGAATTCACACAATATAATGTCTGCCCCATTCTGTTCACCAGAGTAAGTCCTAAATGCAACCCAGATTCAAGACTAAGGGAAATAGACTCCTTCCTTTGATAAAAGAAGCTGCAAGGAATGTTTAGTGCTTAATGAATATAATACATGTGGCAATGCTTAAGCAACCAAATAAATATGATTAAAAAT
TGACAGAGTGAGACTCCATTAAAAAAAAAAAAAGAAGAAGAAGGAATATTGAAATTAATTTATTGTGTGGTTCTTCAAGTTAGATAACTTTAAACAGCTTAATAGATGATGTCTCCCAAACTGGTTTTAGAAAAGATCCAAAACCTTTTTAATAGTATTATTTTAAATTAGCCATGGAAACAGCCTGGAGCTTAGTGGATTGTATT
TATGTCTTGAAAATTGATGAAGCCACCATTGCCACTGCTGACACTTCACGTTAGCTGTGCATTCCTCTTAGGAACAGCTCACCTCAATCATGCAAATTTCAATAGATTAAAACCTTAACAACCTCCTAATCTAATAACCTTTGTTATATGTCATTAATAAAACATCTCCTTTGGTTTGACTTTTATTTGCAGTGTTTGTCCTTAAA
ATAAAGATTTAAACTTTTAATCTTAAATTTTTCCACTGCAGAATAACTGTTATTGTTTTTTATACCTATAATATTTGTAATAATAGCTTGTTTACTTATGAATAGATGTTGAACTTTCAGAGGTATTTTCTAGAAATATTACACACATTTCAAAATTTAATCTTTCCGTAAGTGAGTCACTACTGCATTCCTGAAATATGACTTCA
ACATCATGTGGGTTGTATGTACTGTTACAAGAACCTAGACACTTGGTAGGGCACTGAAGAGCTTTGGGAAACCCTCACAAGTCCTCAGGAATTTGGGAAGAATAGAGACTTCTGTCTGCTTTTCACCTGCTTCTCAAAAACGTACACAGCAGGAGATCCTAATTTTGATTATGTTCCCTGATGAAGCTGTGCTCAGAGAGCACAAA
CAGCTATGCTTTCAAAACATACCTTACTCATGCACCCATAGAGCCATTTGCCAATTTGTACAGTATTAAGGATCATGCATTTTTACCTGGCTCACTATAAAATAGAGTAAAGTTCCTAATGATAACTTCAGAAATACTATCTATTTTACCTGAATACCTGAAATGGTCTTTACACCTTTTGGGTCAAAAGATATCCCTGAACAAAA
TTTTTTTCAATACAACGACTAAATTAATTTATACCCAGGTTAGCAGGGGTTCCTTGTGTTTTCTAAATATTCTGTTAATGCTTGTGTTTAAGAGTGGTATAATAGATGAATATAAGAAGATTTTGTTCTAGGATTTTTGACTTATAAAACTCCCTTCACTTTTATTTGTGGGAAGCCCAGACAGGTCACTGGGGTACTGACTCAAT
ATTAACCTTGAAAACATTATGCTGAGTGAAATGAGCCAGACACAAAAGTATTAATATTGTATGATTCCACCTATATAAAATATATATTATAGGGACATAAAATAGAGGAGAGGCTACCATAGGCTGGGGTGAAGGCAAATGAAGGGAAATGTTGAAAAATAAAAGAACAAATTGAAAGAACACACACTACCCAATTACTACAAAGC
ACCACTAAGCAGTTGTGTCTCACCTACATCTCACCTTGATGTCAAGGTAGATTTTATAGCATTACTGACCTGCAGTTATTTAGGGACTAGTTATGCAGTTAATAGATTGTTCATATCCTATTTTACCTCTGGGCAATTAGCTGAATTTATTTGGTTTCGGTGTTTCCAGCAGTCTGCCAAAGGTGGGTGGGATGTGCAAAAGAGAA
CTTGGAATTGTTTACATGCAGCCTACTAAAAACTAAGTATTAGCTTTGTAAGCATTTGAAAAATTATGACTATGTAGTTTATCTGCTGGTATTCTTGAGAAATAGATAGAACTGGTTACCTAATTGCATACAGTAACTGGATACTCTTGCTACTAAAGGGGTGAACAATTCCCTGGTCTCTCCTGGACTTGAAATCATTCTCCTGG
CATGTCCTTGCTTTCACTTTGTAAAGAAATAGTGTAGTTCCAACACCTGTGGACTTTAATCCAAAACATAAAATGTATATGCCCAGGCACAGTCTCTTTTAATAGAGGGATCATTATATAGAAACACCTGAAACAAACTGAACTTTACTTTCCCATTACCTTTTATCAGTAAAGATTTGTTTTCCAGGACTAAAATGACCAATGTT
GGATATGAAGAAAAGGGAACGCTTGTACACTGTTGGTGGGAATGTAAATTGATATGAAGCAGTTATGGAAAACAATATGGAAATTCCTCAGAACATTAAAAATAGAACTACTGTATGACCCAGCAATCCCTATACCCAAAGGAAATGAAATCAGCATCTTGGGAAGATATCTGCACTCCCATGTTCCTTGTGGCATTATTCCCAAT
CTGATGTTTTACATCACATTTTAATTGTCCACTAGAGCTTTGATTTCCAAACCTTGCCCTTTAATGGGTTGTATCTGAATCCCCTAGGATGCTTTTAAATAATAGAAATTCCAGGAACCCGGAACCTGATATAGAAGGTCTTGTGGGGGGCTCGGAATCTGTTTTTCAAACAACCACTGGAAAGAGAATACATCCATGCATATACT
ACAATGGTCAAGTCTAGTTTTCTCCTTAGTTACTTTAGGGTGCTGTACTGGCTTCCTAGAACTGCTGTAACAAATTATCACAAAATTGGTGGCTTACAGCAATAGAAATTTATACTGTTACAATCCTGGGAACCAGAAGAGTCCAATTTTAAGGTGTTGGCAGGGCCGCTTCCCCCTGGTGTGTCTGCAGGAGAATCCATCCCATG
AAGGAGCCTGGCCAAGAGAATAAAAAAGGACCAGCCACACTTCACTGTAAGCCATATCCCCAGGCTTCTCATTTCCCCTACCTGGGGAGGCAATGACAATAATAGACTTCAGAAGTTAATTGACTTAATGAGTGGAACTCCTTCAATCCATTGAAGGCCTCAGTAGAACAACAACAACAAAAAGTGGAGGGAGAGAAAATTCTTTC
ATTGTTTACAAGCCACCCAGTTTATGGTATTTTTGCTGTGACAGCCCAAATAGACTAAGACACCCAGAGGAGAAATTGTGACTCAAGACCATAACATAAAAATAGAAATCATTCTTGAGCTTCCAGCCTCTTGCTTTGCCCTACAGATTACAGACATGCCAGCTCGACAATTGTGTGGGCCAATTTCTTTAAGTCTCTGTCTCTCT
TCTAGGACCTCATTGGGTCCAAAACCCTGTATCAGTTGTGTCAAAATTAATGTTTTTATTAATATCTTCAGATTAGTTGGGGTTGTGTTCAGCAGCAAGCAATAGAAAAGCCCACAGGCAGTTACTAAAACAAGATGGGAAGGTATTTCTCTCTTCTATTCAAGAAATCTGGAGAGAGCCAGCCCAGGATGATGTGGGGTGTGCGT
TGGAGGAATCACATTACCTGATTTCAACTTACACTGCAGAGCTGTAGTAACCAAACCAGCATGGTACCAGCATAAAAACAGACACACACCAATGGGACAGAATAGAGAACCCAGGGCTGGTTGCAGTGGCTCATGCCTCTAATCCCAGCACTTTGGGAGGCCAAGGCATGCGGATCACCTGAGGCCAGGAGTTCAAGACTAGCCTG
AACCCAGACGAGGACGCAGCACTGGGCAGCAGAGGAAGCAAAAGGAAGAATGAGGACGATCACTCCACCCTGGTACAGAGCGACTCCAGGGATGCTGTTTAATAGAAAACACAAAGTACAAAAAGGGAGATGTAGATGGTGGCACGGCACTGTGAATGTAATAAATGCCACTGAATTATACGCTTAAAAACAGCTTAAATAGCAAA
TAACTGCAGTGCCCAGATGCGGCCCCTGCCCCAGCAAGCGGCTCCTCCTAACCCTTTTTCATGGAGCCCTGTCTTCTATCAATATCCCTGTTCAAGTTGAAATAGATTTTGTTTTCAGTCCCAAAGAGGATTGTCATTGTGGTGATCTATTTCAATACAGCTCAGTGCTTTGGAGCTAATTAAGTTAGGGAGGAAAAGATGAAGTG
TGTCAGCACAGAAATGGAAACTCTAAGGAAGAATTTAAAGGAGGTGCTAGAACTCAAAAGCAATGTAGCAGAAATAAAAAGTGCCTTTGATGAGCTCATTAATAGACTAGATATAAACAAGAAAGAATCAATGAGCTTGAAGATACGTCAGGAGAAACTTTTTAAACCAAAATGCAAAGAGAAAAAAAATGAATGGAAAAATAGAA
AGTTATAGGAAATTAAGGGAGGGAACTGAAGTGTGAGCAAAGGCCGCCTTGTTATGTACGTACAGTCCCTCAGGTAATCTCTCAGAGCTGCCCTTAGAAGAATAGATGGAAAGTCTGTCTGGATGTGGAGACTTTGAGTCTCTTCTCTAGGGGTTAATCTTTCTTCGTTGTTCAATAAGATTCCTAGGGAGGGAGTTTAAGACAAT
ACTCTTCACTCTTCCCCAAACATGATTCCCCTACTGCTCTGCCTAACTCCCACTTCTCTTTCAAGTAGCAGCTTAAACGTCACCTCATATTTGGCTGGAAAATAGAATATAGACAGAGGGGTAAGTTAAGGCTAGAAAGGCAGGCTGGGTCAACAGAATGGCAAGCTAAAACATGGGATTTTCTAAAACAGCCTAAGAGGGTGACA
TTCTCAAAACACTCCATGAAACCATTTTCAAAAATGGCATAAGAAAATAGAAGTGAATATCTCGTGAACAGATTAGGAAAGACTTTTCTAAGCATAAGTTAATAGAAAAAAATCACCCAAAAGCTATTAGATAATAAAAATCAAAGACATTTGAGTGTCACAAATACTATAAACATTACTAGGCAAATGAACTAGAAAAATTATTT
ATGGCAGAATATAGAAACTTTACACAAATATAGCTCAATTCCCTTTCTCCTCTTCTGTGCTATTACTGTCACATACATTATAATATGTTATAAGCCCAATAATAGAGTTATAATTATTACTTTATACAATCTTATATCTTTTAAACTTGAGAGAAAAGAAGAAAAATAGATTTATGTGGTCTTCTAAATTAACCTACATATTTACC
TGCTTGGTTCAAATCCCACTCTACCACTTAGCAGCTCTATGACCTTGGGCGATTTTATTCATTTCTCTTATGATGGGTTTCTTCTTCCATAAAATAGGGTAATAGAGAGTAATGATTGCACTGGGTCATTGTGAAACTAAGTGACATGGTGTCTGGCACACATCAAGCACTAAGTAAGCGTTAGCTTTTCTGCCAACCTGGACAAG
ATTGTTCTCTCATTCATATTTTTAAAAAATATAGAGCCCTTTTAGTAATGTTATTATTAGTTTTATTAGAGACTATGGCTTAATAAATATGAATGTTTACAATAGAAAGTAGTGCAAGCATACTGAAAAATTATAATGTCATTAGTGCTCAGTTCACAAGAAAGTGATGACCTGCAGTAAAATGGAAACAATATCTCAGGGTGAAA
GGTTATCAAATGAAATTCTGTATTTTTTGTATTTCCATCCCCAGTATCAACAATGTAACAAGAAATTTACACTCAAGCTTCTAAAGTAAAACATACAGACAATAGAACTACCTATAAAATAAAACTTAAATGGAATATTAACAGTCTGAAAGAACTCTTAGGAGGAAACCGTAAGTTAAAAGAAAAAGCATTCCGGTTGTTGAAAG
GCCAAAAGGTACAGAATTGCTAGCATTTGAATTTCCTTTAATCAAATAGTTTAAATAATACAATCTTAAAAAGCTTAAAATGTTGTTATATACATGATGTAATAGAAAAAATATTACAGTGACTGTTCGGTTTTAAATCTATTAGTTTAGTCAACAAATATTTACTGAGTTACTACTATGTTTCAGAAAATGTTCTAGGCACTAGA
TTCTATCTACTTCACCAGTTTCCATAATTGCATACACCAGTTTCTTGCAACAAATCTCTTAATGTATCTATATATATATCTTTGTCTATATTTATATTTGAATAGATAGCTATAGATAGGTAGATTAGATGATAATGAAAGAAAGAAGAGAAGAAAGAGAAAAGAAAGAAAGAAAGAAAGAAAGAAAGAAAGAAAGAAAGAAAGAA
AGTCCCAGCTACTCTGGAGGCTGAGGCAGGAGAATTACTTGAACCTAGGAGGCAGAGGTTGCAGTGAGCCAAGACTGCGTCAATGCACTCCAGCCGGGGCAATAGAGCAAGACTCTGTCTCAAAAACATTTTTAAAAATTATTAAAATTGTTATTATCACCACGCCTTTAAGTTTTTTTTTTTGATAATCGCTGTCATAGTGATTC
GTGATTAGCTAAAGGGAGCTATATGAAACATGCACGCAGAAACTCTGATATCAGTTAGTTTGAAATTATGATGGTACCTCTTGCCATCTAAACTAAATGGAATAGAGCCTGGACAATGGGGCGACCTTATTTCTCAATTATAGGCAGAGAATCTGGAATGGCTCCCTGCTTCCCAGTCTCACCCTTATGAAGAAATTCTCATAGGA
CTGTGGACTTTGGCATTATCTGTGAGCCTCCTTGAGATTACAAGAAAATGATTAAGTAATAAAAAATAAAATAATTATCAAGCTAGATACAGGAAAAAGTAATAGAATTGAACTGTTCATTCATGATAACAACTTCTAGCAAACAAGGAATAGCAATGAACTCCACAGCTAGTCAAAAATAATCCATACGAAAACTGTAGCAAATA
ACATTGCTTACCAATAAATATTACTTTCTATTTTTATTATTAGGTATTATTCAAAGAACTATATCAAGGTCTCCTGAACAGATTTAATTTTATTTCAGAAAATAGACATCTTAGAGATTTACCAGTTATCCGTTTCTTTATAACAAACTACAACAAAACTCTGTGACTTTAAATTACCGATTTATGTGCTGTTCATAATCCTGTAT
AAAATGCTCGTTATCACTAATCATCAGAAAAATGATTTTACATTTAGGGCTGTGTGTCCATTAGAAAGTCACAGAAGTGATCTTGGTTCCTGGCCAAGAGAATAGATAGAGCAGATTAACACCAAAGTTATTTGATAGTTCTAACATTCTCTATTTATATTCTCAGTCTGCATGAAAAGCAAATTAGTTTATTTCTTTGGGTCTTC
TAATTGAGAATTTAAATTGAGAATATGCTAAATAAATTAATAAAAATAAAAATGCAATATCTCTTTCAAAATATTGCATTTAATTTGGAAATACTATTGAAATAGATATGAGAATGCAATTGATCTTACAAGGATAATCACATAAACACATCAATCTGACCTAAACTTTCTGCATTTAATTAAATGATAGGAGCAACAGAATCTAT
AACTTACATGCATGTTACTTAGTGAAGGAAGCCAATCTGAAAAGGCTTCATATTTATGATTCCAAAGATATGACATTATGGAATAGTCAAAACTATGGTAAATAGAACAGTGAGTACCAGGAGGTGAGGGGGAAGAAGGAATAATTAGGCAGAGTACAAAGAAATTTTAGAGCACTGAAAATACTCTGCATAACAATGTAATGACA
AGTTCTCAACTAGAGTAGACTTGTTTCTCCCAAATGACGATTGTCAATGTCTGGAGGCGTTTTTGTTTCACAACTTGGGGAACACTACTGACATCTAGTGAATAGAGGTCAGAGATGCTGCTAAACATCGCACAATGCACAAGACAAGCCCCATGATAAAGAACTATCCGTTCCAAAATATCAGTACCACTAAGCTTGGAAAACAC
AAATCCTCAATATCACTAATCATTAGAGAAATGCAAATCAAAACCACAATGAGATATCATCTTACCTCAGTTAAAATGGCTTTTATCAAAAAGAGAAAATAATAGATGGTGATGAGGATGTTGAGAAAGAAAATCTCTTGGACACTGTTGATGGGAATGTAAATTAGTGCCACTAGTATAAAAAACTTTACACAAATTCCTCAAAA
AGGCAGAAGGAATAGCACATTGTAAGGTCTGATCAAAGATTCATAAAATCCCTGCTATATATGAGACTCTACACTGGAAGGCAAGCCAAAATATAAGTACAATAGAGAAGAACATAATACATTTGGTAGTAAGAAAAGGTTGGAATTAAGAGGGAAAAGACAATAGCTACTAGAGAAGTGCTCTCAGAGAAACTCACAAAGACTCT
TTTCTACCTGAAAAAGCAATATTTAAAACATGTAACAGTATTATTTAATTTTAATATTTAAAACATATCAAAATATTATTTAAGAACTCCTTTCAAGTAAAATAGAATATCATAATTTCTATTCATTTCCCAGAAGTGTAGCATGACTTACAGTCTATGGATACAATGTAAATAATAAGAATGAGATATTGTTGTACATTTGGGTC
TAACCCTCAGAAAGAAGATGACCACAGGAGTCAGATAATTCTAAAACATAAGGGAGTTGAGGGAAAAGACATTTGTTGAATGAAATGGGTGAGGAAAGGAAATAGATCCAATTGTTTACAGCTATGTTGTGTTATTTAGGAAGGAACCACTACCTTCTGAATATTGAAAAGCATTTCTGAAAAGGTCAAGTTTAAGACTGAATCTT
