# Supplementary material for: Poly(A)-DG: A deep-learning-based domain generalization method to identify cross-species Poly(A) signal without prior knowledge from target species
Source: PLoS Comput Biol. 2020 Nov 5;16(11):e1008297. doi: 10.1371/journal.pcbi.1008297 (PMC7671507; doi:10.1371/journal.pcbi.1008297)
Supplement: S1 File — These three datasets are produced by previous researchers and we use them in our experiments. (ZIP) [file pcbi.1008297.s002.zip › human/omni_polyA_data/negative/GATAAA.txt]

AACTCACCGTTTGTATGAAATTGTTGTGTTCATATTTTATTTTTTATTTACTGTATAATTCAGTATTGAATATATAATATTATAAAATATGTAATAAAAGGATAAAAAATAAGATACAAAAAGTAAGGGGTGTGCGTTTGGAAAATTATACTTGCTGATATGGTGAAATAACTCTGACCAAACTAACCTTCCAGCAATAAAAACAA
AGGCAGGAGGATAGCTTCAGCCCCAGAAGTAAAGGCTGCAGTGAGCCTTAATTGCACTACTGCCCTCCAGCCTAGGTGACAGAGCAAGATGCTGTCTGAAGATAAAAATAAAAATAAGTTGATAAATAAATATATGTTTATATATTAACTGATTTTATTAACTATATATATGTGTATATATATATATATATATATATATATATATA
CTGAAAGAATTGAGATTGGGATGATTCTCAGGCTCATTGCAGCATTATTTACACTAATCAAAATGTGGAAATAAGGTTAATGTTTATTGGCAGATGAATAGATAAAGAAAATGTGGTATATTCATACAACGGAATATTATTCAGCTTTAAAACAAGAAAATCCGGCAATATGCAACATGGATGAACCTAGAGGACATTAATGCTAC
GTGAAGCCTGCTACCTGCAAGCTTCATCTGCATAAGAACCTCGGTCTCTAAAACACCTTATCTTAACCCATACACTCCTGTCTATTGATTCCAGTCTTTAGATAAATTATTTTAGCCAGTTGTCAAATGCCAATCAGAAAATCTTTGAATTCACCTTTAACCTGGAAGCCTTCACCCACCCCACCCCCACCTGCTTTGAGTTGTCT
CAGGCCCCAAGTGAACATCTGGTCCCAGCTGGACACTAGTCCCCTGGTGAATACCTGGGCTCAAGGTTGACATCAGACCCTATGTGAACACTAGACCCCAGATAAACACTTATGCCCTAAGTGGACATCAGGCCTCAGGTGGTTACCCAGTCCCAAGGTGAACATCAGGACCCCGATGGGCACCAGTTATCAAGTGGATTCCTAGG
CTACTTTAGATCCATTGTCAATTCTTTTCCAGAATCTCTTAACTAAAAGATTTAGTTACTGTAATGTATATACATACAGCAATTGCAAAAATGTCTTTGGGATAAAGACATTATCTTATAACTCAGTCAAATCAGACAATATGAACATACTGCTTACCAGCAATGAGAAGACTATCTGTGTCCTCTATACCCTCAGTGTAGGGAAA
ATTAAATGAAAATGAAATCACAACTTATTAAAATATATGAGATACAGTAGAACTAGTACCTAAATTTATAGCATTAAATGCGTATTATTATGAAAAAAGAGATAAAATCAATAACCTAAGCTTCTGCCTTAAGAAACTAGAAAAAGAAAATCCAAAGTAAATAACAAGGGAAAAAATATATAAAGTTTAGCAGATATCAGTAAAAT
TTGAATTACAGAGAATGGCAGTCAAAAAAGAGGAACATAATCTGTTTGCTATTTTGGTTTCTTCAAATATATGTTAAAAATTTTAAATGAACATTCTAATGATAAAATATTTTAATTTTAGAAGAGTGTTTTCTTGGGACTTTTAGGCCCTATAATGTCTCTTGGAATTCAAAAGCTTTTGCATAACAATGTTTTGATGAGTTTAA
TAGAATTCATATGTTTTTATAACACTGGAACTTATTCCAGACACATGGCATAATAAGGACTAGGTTTGTACTCTTGCCTTAAATAAACTAAGAAAATTTTGATAAAATATACATATCAATGGTCTTCAGACAGCGAACATCAGATAGTATAGGACAGTGACCTTGAGACAGGGAAAATGAAGGTATGAACTAAATCATCCATCCAT
ATGACTTGACATATTTATATGTATATCATTAGTTTAATATCTTACCTAATTGTCCAACAAACTAATTCAATGTTGTTTGCAATGCATTAAATGAACAAAAGATAAACTTGGTAATAGAGAATCCAGAAAGCCTAGTGGCCCATGAAATCACTGGATTTGCAAAGTTATTTTCTCTTCAGCGCTGTGCACTATCTCAGAACAAAATC
CCAAAACAAACACAAACAGAAAAAGAGAGAACATACAAATTACTAATGTTAGAAATAAAAGAGGGGTCGTTCTTGTTGATTCCATAGACATCAAAAGGATGATAAAGGGATATTATGAAAAACGCCATGCCCACAAATGTGATGAATAGAATATACAAATTCATTAAAAGACACGACTACCCAAAATCCCACAGGGAGAATTATAT
CGGAGTCGTTTCATAGCTGTGTTAATATTAATACACATGCAAGTTGCCACAGCTCTCGGGCTTTGGGGGCACCATCTCCTTCCATTCTGAATAAATTGATGATAAAACTACTTCTGGTCAACTCTGGGATTATCAGCCATATGACTCCTTCAAGTTATTTAATTTCTGAAAAACTCATGAGTTTGGTTGTATGGACTCAATTAAAT
TTACTATATGTTGCTTCTGTACTCAGTGCTGTGGTCACAATTTCTGCCCTAGAGAGCCATCAATTTAACAGAAAGATTAAACAGACAATTTTGCAAGAATGATAAATTCTGTAGTAGAAGAATGCCCAGGATGATATGGGAACACACAGCAGGGAATTTAATTCATACTGGAAGTAACCAGGATGTTTTTTCAGAAAAGGTTCACA
CTTCATTTTTTTTAATTCAAGAATCTTTCCATTAAACCAGTGGTTTTTATTCTCTTTTCTTAAATGCAGTGTCCCATATGTTCACATTCCTACAGCCATGGATAAAACATGTTTTGGATTTTGCATAAGTTCCTGGCAAAAGCTGTACCCCCACCCCTTTTTCAAAGGTTATAACAGCACAGTAGGGTGTCACAACACTGTGGTTG
GATGCTCATGAAAATGTCTTAATTTCTTTTACATAAAAAAAACTTTCATGTTAAAGAAAATATTTTACTATATAGTAACCTATTGTTATATTAACGTAATGATAAAACATAATTTTTAGGTTCCTTTTGTGTGTGGGTATGAGGTTAGGACCTATGAAGACAAAAGTGCCTGGGGCCCATAAAAGTCATAATATGGTCCTGTTCCT
TGGATAAATGGTGGTATAATCATAGAATAGAACATAGACAATTTAGGGGGAAAAAACAAATAACATACACAACATGGATGACTCTTACAGACATAATGTTGATAAAAAAAGACACTGATGAGTTCATACGACATGGTTCCAACTTTATATAGTTTAAAACAGGCAAAACTAATCTATAGTAAAAGACGCCAAAGACTATTCCTGTT
GCTTCTAAGTTCTCTATCCATTTTCTTCATTTTTATCCTTCAGAAGTTAATTTATTTAGGGAACAATGAGGCAAAGTTTTTGAGAATGGTGAAAGAATAAGATAAATTTGGTTTTCCAATCCTGCTGGGGAGATCCATGTACTCTCAGTGAATTAATGACAGGAGATGTTTCCTTGTTACTAATTTAGAAGTCAGCCTTAGTAAAC
GCTACTCAAAATTAAAATGCACATGAGGACATTTTTCACTACAATCAACCTGGGTATCAGTATCGACGAACAGGGCTAAGCATTGGTAACTTAATGCAGAGATAAATTTGTACTTTACCCATTGAATTTGGTTCCTTTTCCACATCTGTAAAAAGTTAAATAGAATGGTAAAGTTACCTGATTTGTCTTTCATCTCGTTATTTCTC
GAAACGACAGACACTGGGTGTTGCTACTTGAGGGTGGAGGCTGGAAGGAGGGAGAGGAGAAGCAAAAATAACTACTGGGTACTAGGCTTAGCACCTGGGTGATAAAATAATCTGTACAACCAATCCTTGTGACATGAGTTTACCTGTATAACAAACCTGCACATGTACCCTGTGAACCTAAAATAAAAGATAAAAAAAGAAATGTA
GAACGATTGACTGTGGCTCACCGAATCTTTCTCCAGCATTTTTGCATAAGTCCTGGGTGGATCTGGCTTGCAGTGTGACTGCCTGCTTTTATGGTTGTGTGATAAACAAACTTCATTTGTTTATTTTCTTTTTTCTCTACCCATGCGCAAACTTGGCTTCTCTCATTATGGTTTCAGGCAAAAGCAATGTAAAGCTTGGTGTCACC
CTATTCAATTTTCTACAATGACAAGCTGGTCAAATAATCTAGAAAGGTCCCCTTCCCACTACCCTTGGAGAAATCTCTCCTGCTACCCTGGCTCCTTCCAGATAAAAGTAGAAAGAGACAGGAGACTTTTATCTCCTTCCACTTTTACCTTCCACTTTTATCTCTAGTTGCGCTCGAAGGCTTCTTATAAAGAGATGTCATTTAGG
TTTTAATGATCAAATAATAAGTTCTAAAAATAAGGACAATATTTGTTTTATTTTTCAATATTTGTTTTATTTTTATTTTTTAAAGACCTATGAAGTAGATGATAAAAGTGTAGGTTCTGGAGCTAGATTCTGTAAGTTCAATACCTTGTATTGCCATATACTAGCTGAATGATCATGGGGAAGTTTCTTAATCCTTATGATGTGGA
TTAAGTTATTGCAAGCATTAAAATTAAATGTTTAGCTACAGACTCAATCCAGTTTTAATGTCATTGTGTTAATAAGGCCTCTTAACATTGAAGCAACAAAGATAAAGGAATTTTTTTGTAGCTATTCACGATTCTGCCCAGCTCAAGGTAAAGATAGCAACAAAATACTCCAACCAGAATAAAAGAAGTCTCCACTTGACTGCAGC
ATTTTAGAAAGTCAGCAGGGCAATGTGGATTCCTTTAAAAGTGGAATATCATTTCTCAAATAAGTGTAATATTGCCCCCATTCCCTGCCTCATGATTTAGGATAAATAAATTTTCTTTTCTGTATTATTTTCTCATTACTCATTAATTGAGTAGCTGATATGGGCTAGATAGTGTGCTAGCAGCCTGATCTTCATTCAGTATTTTC
AAGGAAACATTATAAATTATACCACAGAAATTAAAAGGCTAATAATGAATGGCTGCTATGGCAGCTATATGGCAATAAACTGGAAAACCTAGAAGAAATGGATAAATTCCTAGACACACATGACCTACCAAGATTGAACCATGAAGAAATCCCAAATTTGAACAGACCAAAAACAAGTAATGAGACAGAATCCATAGTAAAAATAC
TCACTTTCCAGTCCCTAGTACTGTTTCTTGGGATCATTTCCCAAAATAAACTACCTGTATGCAAGCTGTCATATGGTGCTGTGCTTTAGGGAACATCATGGATAAAACAGCTTGGAAAGATTGAACAACAATTACAGGAAAGACAGATAAAAGAAACTAGAGATGGGGGCACATTATGATTTCAGAGATATGAAAATATCAGAACT
TTTTTTTTTTTAATTTATTTTTTTATTGATAATTCTTGGGTGTTTCTCACAGAGGGGGATTTGGCAGGGTCATGGGACAATAGTGGAGGGAAGGTCAGCAGATAAACAAGTGAACAAAGGTCTCTGGTTTTCCTAGGCAGAGGACCCTGCGGCCCTCCGCAGTGTTTGTGTCCCTGATTACTTGAGATTAGGGATTGGTGATGACT
TGGTCTCAAACTCTTGACCTCAAATGATCCGCCCGTCTCAGCCTCCCAAAGTGCTGGGATTACAGGCATGAGCCACCATGCCCAACCTAAAATGTATTTTGATAAATGACTAGAGGTGCTCTCTGGGGACAAGGTGGAGCAAGAGAGAAAAGGGACTTTTACACATAGAAGGAAAAGCATATGCCAACAGTGTTCCACACATGTGG
ACCACAGATAATGCAGTCTTTTTTATACTATTAGGACTAGGTCACAGGTTTAGCAGATCTTATTAGTTACTGATCAATTGACACATTTTCTTTGGTTCTTGATAAAATGAAGTCAGTTACGTTTAATTTACTAGCTAACAAAAATATTTTCCAACCTTTTTGTCTTATAAATAAAATCCTGTTGTACTGTATTTTGTATTTACGAC
TGAATGTAATATATCATCTCAAGAGAATGAGGAACAAAAACCATATGATCGTTTCAGTTGATACTAAAACAGAATCTGATAAAGTTTAATACCCTTTCATGATAAATGTTTCGGGAAGTCAGGGACCCTGAATGGAGGGACTGGCTGAAGCTGCAGCAGAAGAACATAAATTGTGAAGATTTCATGGACATTAATTAGTTCCCCAA
TGGTTCCCTAACAATGGTGATGGCTGTCAGGTGTGGAGAGGCTCAATGTCTTATCCCCTACATGGCACGTGAACAATCATATGGGGAAGCAAAAGCACTTGATAAAAATAAGAAACAGGGAAGCTTCTATTTTGAAAACTATTAGTGACTATTAGTCAATATAATAACATTACTATTACATTGCTTTCAAGGAGACTCAGTTCAGG
ATAAAGGATTACATTAAATAACCTTCTAATTTTAACTTTCGTTACTTCATGATTCATAATATTGATTCTTAAGAATCATTTCTCTTTGTTTTTTTTTTTGGATAAATAAATGCCTTGCATGTAAGTATAAAAAATACTCTGAATCAGTCACCAATTGTTCTTCTTCAGTAACTATGGTTTCCTATATACTTGTTAAAATGTTCTAT
AAATCAATAACTTATCTCCCTACCAACCTGAAACACTTTTAATTGGAAATGGGAAAGTATACCATTCACAAAAATATAGACACTGGGAAATGTTTCAAAAGATAAAAGACTCATAGGATGTCCTGAATACATAGAAAGGTATTCCCATGTTCTTGGATAGGAAGAGTTCGAGTAATGAAAATGCCAATTCTTTAACAAATAAATAT
AGGTTTGTAAAGAAACATAATTTTGTGGTGTTCCAAAGTGACTTCATAATTTTGTCATGTAATCTCCTATTTTGACTTGAAAATCTATTATAAATAAAGTGATAAAGTAAAAAAACATCGGTAGCAGGAACAAGATAAAGCTAATTTGGCATTAACAACCAATTTTCATATTAATATAATTTACTTTTATATGTATCATATCAAAT
AAAATAATTTTAGGTGAAAATAATATAAGTTGATAATTAAAAATACCATATCGTTGCACAGAGACTAGTTGTCTTTGCCAAGAACATCAGTTAACTATCAGATAAAGCTAAAATTCTTGTCCTTGTGATTTAGTGATTTTACAGGCAATGCTTATTGATTGAATAATAGTTAGCAGGTTAAATGTTTATTATTTCTGACTTTCTAA
ATCCATGATTCATCCATACAGTTAACAATTTAACAAATAGTCTATTTCCAATATCTTCAGCATGGAAAAAGAACAAAACATTATGTATTATACCATGATAGATAAATAAATATGAATTTTGTAAATTAGAATAGGATTAGGCAACAAATATAAAAGAGGAGGCATTCAGCATTATATTTGTCAAAACTCCAGCAAATTTGCTCAAT
GCACCATTTTAAAGTTTAAAAATTAAATCAAACCATTGTAAGTTGGGGACCACCTTTATTCTCATGGCTTCCTACAAAAGTTTTAGCATTGGTACTTTTAGATAAATTATTTACCACCATTCCAGAAAGGGGAAGAGAAGGCTTGACATCTCTTTGCGACCTTGACCCATTCAAATGAATCTTCATCTGTTTCCTGCAACACCATT
CCAATGGATGTGTGTGTGTATGTGTGTGTGTGTATGTGTGTGTGTGTGTGTATGTGTGTGTGCGCGCGTGTGTGTAGATATATTGTCTTAAGCAGTTTGGGATAAAATGCCATATACTGGTTGGCTTATAAACAACAGAAATGTATTTCTTAAGAGTTCTGGAGGCTGGACGTCTGACATCAGGGTATCAGCACGCTCGAGTTCTG
TTTGGTAAAGGTTACCTTGGCTATTGAGAGTCCTTTGTGGCTCCATATGAATTTTAGGAGTATCTTTCTCTGTGTCTGTGGAGAATGTCATTGATATTTTGATAAAGATCCCATTGAATGTATATCATTTTGGGTACTGTGGATATTGTAACAATATCATTTCTTTCAATCAATGAGCATGGAATATCTATTTATTTGTATCTTCT
TTAAGATAAAAATGCTCAACAAACTGGGCCTAGAAGGGACTTACCTCAAATTATTGAAAGACATATATGACAAACCCACAGCCAACATTATTACTGGATAGATAAAAGTTGAAAGCATTCTCCCTGAGAACTGGAAGAAGACAGGGATGCCCACTTTCACCACTTCTTTTTTTTTCTTTTTTTTTAAATTATACTTTAAGCTCTAG
TTTGAAACGTCACTTTGAAACTCCTCCCATAAATAAGTGGAGTGTTTCCTCATGTTTCATGGATGGTGTGTGGACCTGCACTGATTGTTCAATAGAGTGCGATAAAAGTGACAGCATGTCAATTTGAAGATTTGGCTTCTAGAGCATTACGTCCTTACTCTCATACCACCGGAATCTTGAAACCAGCCAGTAAAATGGTGAGGCTC
ATAAAATTTAAAAATGAACAATAATTATGAAAGTATATCGAAACAGTGGTAATTAATTTAAGATAGCTTTCAGTGAATTATGCACAAACAATTAACAACTGATAAAAACTCATTATTGGGGAAGTTCTGGAAACTTCCTGGAAAGCCACTTGGCACTATCTAATGAAGTTAAATAAGGTACAAATCATATTTCCACTGATTATTTG
GAAGTACCTGGGATTTATCTTTGGTTCTTTGTGGATTTTACATATAATGCTTGAATAAAAACTCTTCTTTCTTTTTCTCCCTAACATAATGTAGAAAAGGGATAAAAATGAAAATGATAGTTTTCTAAAAATACATTCTTTAGAATCATAATGTCTTTGGGCTAGTTAATAGGCATTATGCAAGCATACAAAAATTGCTATGTTTA
ATTGAAATGAAAAAAGAGTCGACTGTAACTCTGTCTACAAACATTAAGGGGTAATGCACAGACAATTGCTTAGATTATATAATTTATATTCCCAGTTACAGATAAAATGTTGCTCCTGGTTTCTGCTTTAAGGTTCACACATATACATACAGGTACATGTATACATTTAAATTCATATGTGTCAATTCAAATATTTAAAATATAAT
GTTCAAGGTATGCTCATTAGTACTGTATTGATCTTTGCTTCCAGACATTTTAGAAAGCAGAGCCAGAAAAATAATAGATACATGAAAGATGATAGATAGAGATAAATGGATGAAATAAGTAGAAAGTTCATCTGAGTGTTTTAATTCAAATTCAGCCTTTAAGGGATTTTTGCATAATCGGTCATGTTACATCTTGATCTCCTTTC
CAGTACAACAAAGAGATCTCTGCACTCCTATGTTTGTTGCAGCACTGTTACAATAACTAAGATTTGGAAGCAACCTAAGTGTCCATCAACAGATGAAATGGATAAAGAAAATATACACAGTTGGGTACTATTCAGCCCTAAAAAGAATGAGATCCAGTCATTTGCAACAGCATGGATGGAAGTGGAGATCATTGTGTTAAGTGAAA
ATAAATTATCTTAATGTAAATTATTATAGACTAGTCATAAATATTTAAGATTGATAAACTTTTTGGCAAATACTTTATCCGTGCTTTTACTCTTCACATGGATAAATTTAAAATTTTTCTTTTTTAAACATTTATATATGCCTTAGCCATATTTTTCAAGAAATGTTTCAAGAACTCAGAAAAAGATTGGACAAGGATTATACACT
ATTTGGCAACATTGTATTTGAAATGGCAACAATACGTTTACCGTGTTGGTATTATTTTTTTTCCACCAGCAAATATTGTGTACTGGGTAAGGAGATGTAGGATAAAGGAAAATGATCTCAAAGAAGATGGGGGTGAGTTAGGGAGTAGATGGTAGATAAAAACAACCCAGAGAATCAATGATGGTGGCGATAGTCACGCATATTAT
GACTGATGCAAATATTCTTGCAAATTTTCTATAAGTTTGTAGTTCTTAAAATATAGAAAAAATTAAAACTGGCAACAAAAAATTAGTGAATATTAATTAAGATAAATAAAATTATTTAATGCCATAAATTCATTCCATTTAATAATACACATGAAAAAGAATGAGGAACATATTACAGTATAAAAAGACACACACATACATACATG
TTTGAAAAAATACAGCATAAAAGTCTTTGGGCATAGTGCTATAAAATGAATAATTATGGATAAAAGATTCAAGAATTATGGACATATTTCTATCCCAAAAGATAAAGGTTTTGCTAAGTTGATGGCACTACCGGCTATTACCCTTTGCTCTTTCCTTATCTATACACTTTCAAGTGTACCCTTACAGTGCGGTCTATAACGGGCAA
GAAAGTGAAGAAATTACAAAAGACACATCAGAAATAAAAAAAATCAGAGAACTATTATGAATGATTATAAGCTGATATTTTGTATCATCTAAAGAAAACAGATAAATTTCTAGAAAAATACATTTTACCAGATTTAAGTCAGGAATACATAGAAAGCCTCAACAGACCAATAGCAAATAAATAAATTGAAGAAGTAATTAAAAACC
GTGTATACACTATTTGAGAATTTTCTAGTACCGAATAAATCCATGATGCAGGACGCACAGTATCTGTTCATTAGCACTAACAGAAATACCTTAGTAACTAGATAAACAATAGTATCACTAGAGAGCAATTTATGAAGCAAGATCTGTTGAATTATCTTCAAAAATGATAACAAGGCTGACAAGCAATTTCTCAACAATGAAAAAAG
AAGATTGTGGAGATTGGATCTGGAGGATAAATGGAGAATATTAAGAATTAAACAAAAGGGGTTGATTTTTATCTATGTATAATTGTGAGCATGCATTCAGGATAAAGTTCAGCATCAGAACCACTATTTTGAAAATAGTGAAAGAGAAATGTATTCCTTAGAAACAGAATTTTTTTCATACTTATCTTGTCATAAAGTATCTATCC
CACTTTTGCAAGAATTTTTCAGGGACACTCTCTCATTGACTGGTGGCAGAATGTAACAGTATTAATGGACATAAGAGCTTAGGTCCTCTTGTGAGAAAGTGATAAATGGTCTTATTTCTTTCGGTTCCATTGTTCAGTATATCTCTTTGAGTAAATGCTGAAGACTGTAATAAATTCTCATCATATTTCCAGAACCTCTTCTTTAT
ATTTTTTTTAAAAAATTATCTATTTCTGAAGTATTAGGACTAAAGTGAGGTTATATCATGGAGATACATTATGGTAAATGGGGACCACATCAGTGGCTAAGATAAAACAGTACAGTCAGGAAGTCACACATAGAGCTGGGCATTTTTTTTTCAGTACGCATACTTTTGTCATGGAAGATTACACTACATTGTGATTCTCATCTGGG
TCTTATAAATGCCCTTCATGGCTTTCGATGAAACTAGATTAGAAAGAAGGCACATCAACTGTAGCAGAATATATTTCACATACGAACACAGAAACACATGGATAAACAAAAATAATGAATAGCTCGCAGTAGTAAAAAAAAATACTATGTCTTCAAAACACTTAAGGGTATACACATAGGCAGAGAAATGGAAACAGAATCAGTAG
TCTTACCACAATTAATAAATTTTAAATGAAACATACAAATTTAAAAACGAAGAAAGCACAGGTGAACCTAGCAACTAATCAAATCTATATTTGTAGCAGTGATAAAATGATCAAAGTAATGACTGCAGACAAAAGTTGCAAAGTATGAATTAACTAGGCTTAGTGATTGATTGAGGCAGTGGCTAGAGGTGCCATATGCTTGGTGT
ATGAGAGTCAAGACTTCCATTCTCAGGAAGCTTAGAGGGAGTCAAGGAGAAAAACAATAAATGAGTGAAAAAACAAATGTATATGATAATTTCAAATTGTGATAAAATCTGGAAATAAATAAGGGTTATGAAAGAAAATGGGAGTTGTTCTATTTCATTGTTAGGAAAGTTCTTTCTAAGAAGTTCACAATTTAGATGAAACATGA
TTGAAGTAACATACATATACAAAAATACACACACATGCTTTTTTCTGAGCTATTTAAAAAGTATAAAGATTCTATGTAATTCTACCAAAATAACATAAAAGATAAATTATAAAGATAAATATAATATAAATATTTAATCTGAAAATTTAACTATTATTCTCAGGGTTTCTTTTCAATAAATTTTTAAAATAATAGTTTCCTATTTA
TCATGTATGACTTTGTGGTGTTAAAGACTTTAGTGGAGGAAGTAACTGCAGAGTTACTTCCTATCTCTGAGTTACTATCATGAGATTACTGCAATCTCATGATAAATCTTGAATTGTTGAGGAGTTATCTTTTATGAATGAACAAAGAAAGTGGATTATTCAGATAGAATCTACTTCTGGTGAAGATGCTGTGAACATTGTTGAAA
ATCTTCTAATCATATATGGCTTTTCTATGACAAGAAAATTATATAATTTTAATTTTCAGTGTTTCAGTAGATCGACGGTACTTTTGAAGTTTCAGTTGAGGATAAAATCACACAACATCTACATGAGGATTTGGGATTGGAGCATAATTTTTTGCTGAGTATGTGCAGAGTTCCCAGGAAGGGAAATGCCTAAGATATAAGTAAAA
AATAACTGCTAGTCATTATCATTTTAATTTTCATAAAATTAACCATTATGTTTCCTCAAGATAAAGTGGCAGTAAATTATTAGAATAGTGCTCCTTTCATGATAAAATTACTCTATTTAATTGTTTAGGTTTAAAAGTTCATCATCTTTATCAAAGGGTCTCTTGTAGTAAAAGTTAAAGCAAACCTTAATTAATAGTTAATCTTT
AATGTCCAGAAGACTAAAAGGTACTCCGAAAGGGAGAAAAAAATGGGAACTTGCCATAAATCGTAGAAAATATGAAATATAATATATTTATTAATGTACTGATAAATTTTAGTCAATATTATTACATAAATAGAATGTAATAAACCATTTTTTCAATATTGAATTATAACTTTTTAATATTGAAGTACAATGTTTCCACTTGACTG
GACGTATGGGAACAGACAGAAACTCTCCCTCCCACGTAAGCAAGACAAAGAGACACAGACTAAAAGTTGGCCTATGTGGTCCGGGAATGGAGTGGGAACTGATAAAACAAACAAACAAACAAACAAAAACTCTGCTCTATACAGATAGCATACCTGGCTCAACTGAACCTTTGGGCACCCAGGAGGATAAGACACCCCCTTCTCAA
AATATGTATATTATTACATGTGAACATGAAAAGAGCTTAATGTATACAAGCGACCTTCATCTGCACTGAATTACCTCACTTGTGATGAAGATGAGATGAAGATAAAGGATCATACAAAATTCAAACCAAAGTGTGAATTTTTCCCAAGAGTACCAAAATGTTACTGAATATAGTGTGTGTGTGTGTGTGTGTGTGTGTGTGTGTGT
TTCTCTTGTAGTGGAAAAGGTATCATATCAGATACTAAAGGAAAAAAACTGAATTCAAATCACAATTTCATTTCTGGCTAAATTTATCATATTGATATGTGATAAAGCAACTCAATTTCTTTGACTTAAATCTTGGAATAATATTACCTGTGGAGAATGATCGTTATAAGAATTAAGTGAAAAGCGTATAAAAGCTCTGATGATCG
TTGAAAAAGAATAGGAAAGGAGAACTCACCATAAGAGAAATTGAAACTTGTTATAAAGCTATAGTTGTTAAAACGGTGTTACTACAGTGGTACATGGACAGATAAATGGACCAATGAAGCAGACCCAGGCACTGAAAGGAACCTTTTATATGACAGCATGGCACAATCAGTAAGAATAGAGAGGAAATAGGCCAGGCACGGTGGCT
GCTAATGGAAGACATATAGTTAGTTGAATTAGATTTGATTAAAGCTATAGGTTTAGATGAGAACATCCAGGAATGGTTCATAGAAAGAGAGGAGAGTCATGATAAAATTGCACAAGACATAATATCAAAGAGAGAGATTGATACAATGATAGAGGTAGGAGGCAGAGAAATTCCAGGCAGACAGGGACGGGTCCCTGACAAAACTC
ACATAAAGTGGGAAGACGAGTAATTTTCAAGTGGAGAAACTCAACAACCACCACCTGAGCCAGGTGATCAAGGTCAATGCCAACAGGGCTGTATCATGTTGATAAACACGTACCCTTGATATGATGTGATGAAATGGGCATTTTACCTCTGTGGTCTTCCTTCTTAAAACCAATAACCCCAGGCAAAGCATGAGAAAATTCCCACA
AGACTTCAACATATGAATTTTGGGGGTCTCACAATTCAGCCCATAACAACCTGTCTTCATCAGAGTCTGTTTGCCCTCAGGAGCCAATTCTAAATACAGTGATAAAATAAGGTTCATGACCTCTTTAGCAGGAGGGAGTGGCCTAAGTTAGTCAGTCTGGGTTGAGACTCCAAGACCCACATATCCACAGAGATGGGATCTTCTCC
CTTACACTGTTGTGGAGAAGACATATACTTATCTATTTGCTTTTAACCTCTGCTACTGCCAAGACTGTTTTTCTGATATCTTCCAGGGATTTCTCTGGACGATAAATTAAAAATGAAACATGAATCACAGCGGAGCTGAAAGGCAGGATGACCTTGAGTACATAGCAAAGGATGATTCAGCTGGTGATTTCACAAGATATGTCAAT
CATAAGAAGACTTCATGTGACTTTAATCAAGCTTTTTTCTAATGCTTTTAAAATAGAACTGTGAAACTTGAGATATTTAAATTACAGTAGAAATGAGTAAGATAAACCATGCTAGCCAATTAAAAAAGGTTAACTGCAAAAACACTGGTGAAATGCCTTGTATATATCTTTTTGGTACAACGTAGACTCCTAAGAGGACAGTCTCA
TTTGTTTTTCTCCTAAGAGGAAAAATATAAAAATATAATTAGTTTGTTCTTGGATATGTTGGATTTAATGGACTCAGAGAACTTATTCTCCACAGAGCCAGATAAACATATTTGGCTTTGTAGGCCTTATGATCTCTGCCACAATCACTCACCTTTGTCACTCAAAAAGAGTCATAAACAATAGGCAAACAAACAGGACAGCTGGG
CTCTAAATTTGAATGCTGCAGGAAATTATAAACAGTGAAAGAGTAGCAGCATTTGTTATTCCTAACAAAGCATGTTTACTGCAGTAGCAGACAAACTTTGGATAAACACTTGAGAAAATATAAATTATAGGGCATAGCTAAGAAAACATTCTTAAACATAGTACGTTTCATTTATAGAAAACATTGGTGTAGTCTTTCTTATTATA
TAAATGTTAAGTATATGTAGATATTTATTTATATATCTCCTAGAGAAAATTCCCTGCCCCAAAACATGTGTTTCTAATCTAAATAACTAAATAACTAGGTGATAAATTCCTGAGTATAAGATTAGAAGTCTGCTGAAAGGGGAAGGAGATTGTGGAGAGGACTCTGTTGAGTGTCATCCTCTATAATAGTGTGACCAAAGAAGGCT
TTTAGGATTTAATATCTGAAAGTTTCACATTTAGAGCAATATTTATAGTTTCTTTGTTGTGGCCAAAAGTGAAAAAGTAGAAATACAGTACAGAGAAGTAGATAAAAAATAATTTCCCAATAATAAAGCACTTACAATCCTACTACACAGAAACCATATATACTTCACTCATTCATATATTTTTTCATTTGTCACATGTTCCAAGA
AAATTCACATATCCACTAAGCATTCAGTTTAGAAAGTGTTGTGTACATCATGAGAAATAGAACTGTATGATGTAAGATTTGTGCTTTATTTAGCATGGGTGATAAATGTATTTATATTACAGCGTACATGTTTGCTTTTGACCATTTTTGTTTTGTCCAAATTTTCACAATAAGGCCCAAAATATTCACTTGTATGTTCTCTTCAA
TCTTGACAATACAAAAAGACAGAGTATTTCAACACCCCCAGGGAACTATGCTAGCTCTATGGCAATGGATTCTAACCAAAATGAAACTTCTAAAATGGCAGATAAAGAATTCAAAATGTGAATTGTAAGGAAGCTCAGTGAAATCCAAGAGAAAGTTGAAAACCAACAGAAATAAACCAAAAAGGCAATTTAGGATATGAAAGATG
CAGTTTTACTCAGAACTAGAATGCCTGGCAGTGTGAGGTCAGTGTTATCACCAATTCTCAACCAGCATCAGGAAGGACCACACTTAACCCAGCTGTGACTGATAAATAACTCCTGGCTTAGCAGAAACTGTGAGCTTGTGTGCGATGGTTAAGCAATGTAATAAAGGAACCAGCTCTAGTGGAGAGACTCTGAGCTCCAGAAGACT
AAACTTAACATTTTACTGCTTCTTTTAACCTTCCCTTTGTTTCTTTTACTCTTAACAAGATAACTTTATTCTTCTCCCTAAAGATGATCAAGCTTTGCAGGATAAATCAGAGAAAGTTCAGCACCTGCTCCCACCGTGATGTGTTTTGCAGCTTCTAAGAGAAAGGAGTACAGGGATACTTGTCCTGGTCACTCTCTGTAACTCCC
TAAATTATTGCTATTTATTTGAACTTATGAAGGAAAACCAACTTCACTTCACGATTCTGTCAAATAAGTGTGTTTTAGTGAATTCAGAGGTTGTGTGACTGATAAAAGTAAGTGGTTATTATGAAATAGTTCATACACATCCAAAGTGAAATGACTAATGATAAAACCTTAGAGGATGCTGTGAGGTGAGTGGTGGTCCCTGAAAA
TCTGAAATGCTGATGACAGGAATGTTACATTTTTTGTTATATCCCTGCATATCACTTAATCACCTCTGAAAGGTCCCACCACTCAACTCTATTGCTTTGGGATAAAGCTTCTAACACATGAACTTTGGGGCACACATTAAACCACAGCAGAGACCATCTCAGTCTTAACAGTCCTAAAATAGGTCTAAATGGCCTGGCGCAGTGGC
AATAGACTGTGATAAATGGCCAGAGTAGGCTTCTGAACTGGTATTAGTTTTTTGGATAGAATTTAGAAAGACTTGTACTACCAATATAATTTTTGTCTCAGATAAATGCAATAGTATTTCCCTACTCAGTAGTTCCTCAGATGCTATTTAAACTGAGCTATATTTCAGCTTTATTTATAGGCTGCAAATTGTTCCTTATTTGGCTG
GTTGAAAGGTGAAAAAGATTGAAAACAAGTAGGGACATACAAAAGCAATTATTTTTTACATGGTTTATCTAGGGACAGCAAATGTTTAAGCCAACAGAAAGATAAAATAACTGTTTCAAATTTAGCATCAAAAGTATTCAGAATATATGATCTATTGAAAGGTATAAAAATCCTTTAAGGAACTGTGTAGAGCAAAATGGTTAAAT
CAGATCTCATGAGAACTTACTATGATAGGAACATCAAGGGTTTGGAAATCAGCCCCCATGATCAAAACACCACCCACCAGACCCCTCCTCCAACACCAAGGATAAAAATTCAACATGAGATTTGGGCAGGGACACAAATAAAAACATACCATTCTGCCCCCAGCCCCTCCAACATCTCATGTCCTTCTCACACTGCAAAATACAAT
TAATAATCTTTTGTACTTCACTAGTAAGCTAGTTGAAAGCTAATTTTCATTCCCAGATACGGATTTTCCTACAAAAATCTAACAAATTAGTCTGTATTAAGATAAAATTAGGTGATCAAAGTGTGAGAGTGTTATCTACACAAGACATCTGATGAGCACAGCCACATGTAATTCTTCATATTAGCCTAATCCTTTCTAGGGAGATT
GGAAGTTGGTCAATAGCATTTCAGAGGTCTGCTACCACTGCACAAATACCTCAGAGGTGGAAAGGTACTGGGTATATAGCTCAGAGATCTGAAGCTTCTAGATAAATAGCTCAGTGGTCGGCAGCTCGTAGGCCTGTAGCTTGAATAGTGATAATTTCTCACTAAATAGCTTTGGGGTTGGCAGCTGTTGGAAATATAACATAATG
TTGTTTTCTGTTTTGCTTTGTTTTGAGGTCTATAAGCAACATTTTTGATAATGCGTTTTCTCAACTTGATTTGTTCACTATTCTTCCAAAAAATTTGTTGGATAAATGAAAGAATGAATTTTGCCTGCCTCAACATGTAGTGCATATCTAAGGTGGAATATGCACTCAAAATGGCTTTCAGGTTTTAAATGAATATTTAACTCAAT
TTTTAAATAACATTAATTTGACTGTGTTCATGGGAGAAATTAAAGAGAGGAAAGATTGAACCTAAAGAGACCCATTGAGAGACTCTTGTAGTTACATTATGATAAATCACAGAGACATAGAGGAAACTGCTGGAATATTAAATTCAGGTGTCTGTCATCCTCTATTTATCTGAGACTAAGTATGAAAGTTCCAGAAGATGTCCAGT
ACGTTTCAGTGCCTACTGCCACATTCCTGGAATGACAGACAATTGTATAAGTTATTACCTTGTCTTGATGTGTCTCTCCCATTGAAAGCTGGAAATTACAGATAAAAGGATCCTAGAAAATATCTTCCATCACTTCAGGAAAAAAGAAAATGAGTGTCTTTTAAGCACACAACTCTCTTCCAGGCATTGAGTTAAAGGTTTGTACA
GGCACTCTGGACGTTTCCAGTGTGGAAACTCCACACACCCCTCCCCCATACCTCGCCCAGTCACCTCTCCATTTGGCTATTCCTGAGCAGCATCCTTTATGATAAACCAGTAAATGAACACAATCAACATTGGAAAAAGCACATTCTTCACATTCATCTGGATGACTTTCCCCCATTGGAAATTCATTTCCAATGAATATTCATCT
AAAGGGGAGTGGCAATGATCAGAATTACATGTCGGAAAACAACTCTAATGGCTGGATGAATGATAAAAGGGGCATTGGAGGGGACATTCTGTGCATTACAGATAAAGAAATGCCAAATGAAACTGCAAGGGAAACATGTAACAAATTTAAATGTATGTGGGTATGTCTTTATCCAACATTGAAGTAATGGCCTTTTGTGTTCTCTT
ATTTAACATTCCTAATTTTCCTTGAATGAATCTTTGTAATTAATATTTTTCTAGGATATTAGTCTCTTCATCCAGTACTTTTCAAAATGCTTGCCATGAAGATAAACATTCTTAGTTTTTGACTTGTGATTTTTTCTTGAAAGATAAGCCAAAGTTTTGCCTTTCTATTACTTCTCTCAAAAAACAAGTTAATTTTTATTTTTTAA
TACAAGCTTAAGGGTTTCTATTAGATAAATGAGGAGTAGCCCATTGTTGGGTCAAATGACTTTCTCGAGTTCAGACAATGTCACTCACTAAGGAATGTGGGATAAAAAACAACAACAACAAAGAGGAGTGTGAATGGGGTGGAGGTTGGGATGTTCTCATGAAACTCTGCATACAATGTTCCAGTAATGGAGTTACGAATGAAATC
AGCTCTTAAAGACAACAAAAATATCCTCAGTCAACCCCGTGCAGCCACAAGAAAAAAAAAAAAACTAGAAGAAAAGTTAAAGGATATGTCTTTACTCCTAGATAAACTTTTCATGACCTCTGGGACAAATTAAGTTATATTAAAAAAAGAGTTTATTAAAATATTCTGAAAAAAATGCCTCTAAGACTCTCACTGTTCAAAAACTG
CTATCCTATTGAAAAAAACAAACTTGGGAGAAATGAAACCTTAGAAAAAATGATATCCAATGAAATGGTTTCTGAAAGAAATCAAGCATAGGCTTACTTAGATAAAAACTATTAGCAACAATGGTAATCATCATCCAGGGTAAAAAAAAAAAAAAAAAAAAAACTAATAAAAATTTGCAACTTTATATGCATATTTAGAATTGCTT
GCCACTGCACTCCAGCCTGGGCGACAGAGAGAGACTCCATCTCAAAAAAAAAAAAAAAAAAAAAAAAAAGAAAGGAAATCCTGACACATGCTACAACATAGATAAATCTTGAGGACATTATGCTAAGTGACATAAGCCAGTCACAGAAAGACAGATACTGCATGATTCTGCTTACATGATGTTCCTAGAGTAGAACAAATTCATAG
TTCCATGTGTATGAAATAGATACAGACAGAAAGTACATTAGTGGCTGCCTAGGGCTAGGGGAAGGAGTAATGGGGAGTGACTGCTAATGGGTATGGCAGTGATAAAAATATTCTCAAATTGGATTGTGATGATGGTAGCATAATTCTGTGAAAATACTAAAAACACTGAACTGCATATTTTAAATGGCTGAATTATATGGTATGCA
TGTCAGAGGATATAGTTGGTATAAGGCAGAAAACATTAAAAGCACAGAAAAGACAGGAGTCTTTTTCTTCTGGATGAGGAAGAGTGAAGAGATTGGAGAAGATAAAGCCAAGAAAAATGTTCAAGTTGGGCTGCATGATATTGTTCTCAGTGAGGAGGGAGCCTGGAGGGGCTGCGGAGTGTAGAAGAGGTTTGGGAGCAGGCGAA
TTGTTGAAATGATCATATGGTGTTTCTTTTTTAGTTTGTTAATATGTTTTAATTTGAATTACATTTTTTTTCAAATGTTAAGCCAATCTTGCATTCTTGGGATAAAGCCTGCTTGGTCATGGTATATTGTATTTTTTAATATATGATAGTAGTGAATTTGCTAAAATTTTGTTTAGAATTTTAAAGTGTGTATTCTTGAGGGACAT
GCAATCCCTACAAGCTGCTCACCTCCTGTTGCCATGTGGATGTGTCCTGAGTGGCCCACGCAGATTTCTACACTTGATCCCCTCGCTTGAAATAAAAGGAGATAAAGTGAGTACAAACACCCTTATGCATTACTGTAGCTCAAACGAGGCCAGACTAGATCCTAAAGAAGACCTGGCGTGGGCCATCTTCTAGAGTCATCCCACCT
TCCATTACACATTTTACATATATTTATAAAAGGTGAGAAAATCTTCATTGCATAGATTTACTAATCTAAAAACATTTCTTGTTGGTAAAGTGATTCAGAAGATAAATCTGGCTAGCTGACCTTTGGCAAGTCACTAGACACCTCTATGTTCCTCAGTATCCTTACCAGGAAGATGGTTACATGCAAATTTTCCTACCTTAGAGAGT
CCTCCATAAACATTCTTTCCCACTGCTGAAAGCTGTTGAATGCTTGTCAGGCTTATTCAAAATTTGATGACCTTAATGGAAACCCCCAAAGATGACAACAGATAAAGAATAAAACCAGGACATATCACTTGTAAACACAGTCAATGCATCCATTTCTTGTTTTTCAATTAATCATCTCTTGAGCTAAGAGCTTAGAAATTCCATTC
GTATGAACTAAAGTAGATGTCTTACCTTGATAATTATATTGTACACCACCTTCCTCCACTAGAAGGAATTTCTACTATCGGAGTATAAAGAGTTATTTAAGATAAAGGAGGAATTTCTTAGCACCACTGAACCTGAAAACTTACTCTCCTAATACATAAGACCATCTCTGGACTACCCTAACCATTTACTCTTGTATTCAATCTCT
GATTTGTGTACATGTGTGGATTCAAAAATGACTGAAAAACTGGGAATGACCGAGTTGGCTGGAACCAAAGACAGCATGAGATTTACTCATGTTTTCCTAAGATAAAATAAAATATTTATTCATAGAAATACAGAATTTGCTTACATTAATAAATTTTTCCCTGTGCAAGAACTTTTATCCATATCAGACTAACTATTGAAACTGAG
GATACAGGTGGAGTGAGAAGAAAGGCCTGGGGTGGTCACTGGAGGAAAGGCAGCTCCTTCGGAGGACATCATGTTAAGTGAAATAAGCCAGGCACAGAAAGATAAATATCCCATGTTCTCACTCATTTGTGGGAACTAAACATTGATTGAATTCATGAAGATGGAGAGTAGAAGGATGGTTACCAGAGGCTGGGAAGGGCAATATG
GGCCTGCTTGTGTGTTCTACCATGGCAGAAGGCAGAAGGGCAAGAGAATGCTCACAAGGTGCAAACTAAACTCATCCTTCTATCAGGAATCCACTCCCCTGATAAAGGTATTAATCCATTTATGAGGGCAGAGTCTTCACTCATGATCTTAAAGGTTCCACTTTGCAACACTGTTGCCTTGGGGATTATGTTTCTAACACATGACT
AGACTTTACTTGGATGGAATGGTCTCATACATGCTTCCTCCTTTCTCTTGAACAAACATATCTATCTCATGTCTCATTCTCTTAAGGGCAGGGGAGGCAAGATAAAGAAAAGCATTAATTTAAGTAATTTGCAGCAATCCGTGGCTGAAAACAGTTCAAGGTGCTACCCTTTAGGCAGTGGAATTCTAACAAAGAAACTATGAAAG
GATGAAATCTGAGCGGGGTATGCAGGAGGCTTTCACCATCACCCAGAACGAAGGTAACTAGGCAGGCTCCACTGTGCTGCATATCAGTTCAAATCTGCTTGATAAAAACCTATTGAACTAAATAATGAATGAAAATTTAGGGGAGAATTTGCCCCTCCCTCAGTAAACATAATTATCAATATAGTGGTTAAAAAGTATGTCCACTT
TCCTAGAACTAAATCAAAAGGAAAACCCCAACTTTCCACATCCAAGTAACAAAAGGACCAGAGGCTACTCCCTCTGCAACCCCCCTTTTTCCACGTGGCAGATAAACTCTAAGTACCTTTGATTGGTCCCCTCCCACAGCCAATGAGGCTGTTCACAGGTCAAGACTTCATTTGCATGGGAGTATAACTTTGTAACTTCAGCCTCT
TAAGTTTGGATTTGTCTTAGACTCCCTTTGTAACATTGCTTTATGGTTTTTGAAGCTTTGTTAATAGGTATATGCATGTTTGATATTGTTACGACTTATTGATAAATTGACCCTTTTATCATCCTGAAATGTCCCTCTTTGTCTCTAGTCATGTTTGTCTTTAAGTCTGCTTTGTCCGATATCACTATAGTCTTACCAGTGTTCTT
AAGTCTTGTTCAAAGTAGTGTTTAACTTTTTATGTCAGACTCACAGGTATGGCTCCTGTTTTGTAACTTACCTCTTCCCCCCTCCCTCATGGTACCTACTGATAAATACTTAGTGACTACTTGGTTATTTCCAATTTATTAAAAAAAAAAACAGATTTTTAAAAAGAGAATGCAAGGAAGAATCGTGTAAAATAATTCTGATGAAT
CCTGTGTCTTTTCCTCCTCTTTCTTCTTTATTTTCCCATCAATTCTCCTTGTCTGCCTGATTTTACCACCAGAAGCTAATCATGATGCACTTTCCTTTATGATAAAGATGCTCACCCCATTCACTGAGCATGGGATCCGACTCTTTGGATCTTCTTGGTGGTATTCATTTGCTGCCCATTGCCTGGGAGCACCTGGTAATTGCAGA
ATAGAGTTTGCTATGAGAATCTAATGCCGCCACTGATTTGACAGCAGGTGGAGCTCAGGCAGTAATGTGAGCAAGGGGGTGGGGGACGACTGTAAATAGAGATAAAGCTTCCCTCGCTCACCCATCATTCACCTCCTCCTGTGTGGCCCGGTTACTAAGAGTCCAGGACTGGTACCCATCTGTGGCCCGGCAGGGGGGAGTGGTTG
TAACCAGATTTTAGAGAAAGAAATGAGACTTCAGATTTTTTTTTAAAAAAGGAGTCCTGAGCAAAATAAACATAATTAAATCCACATCTAGTCATATCATGATAAAACATCAAAGACAAAGACAAAGTATTAAAAGTGACCAGAGAATAGAATAAAGATTATCTACAAAGGAAACAACCTGATGGATACAAGATTTCTCATCAGCA
ATGGGGCATTTCCCTTGATTGCCATTGTTTCTAAGTGTGCAGCAATCAAATCTTATTTCCTGGGTCCTGGTGAAGTTCTGTAAGAATCATCGTATCATCTGATAAATCATTTTCTTCTCAGAGTAACCAGAGTGCATTCTGTTGTCTGCCACTATGAGCCATAACCAGTGACCTCCTTAACAAAGATAGGGAAGTTAACACATTCT
GCCAAACATAAAAACATGTTAGAAGAGAGTCTTTGATATAAAAAATTAAGTGTATATTTTTCTTGCTATTTACCTAATACTAGAAGATAATTTCAGTTTAGATAAAAATATTTCTTCATACAAAAACAACCCTTTAAATAAAAAGGAGCCTGAAAAAATTAAGTTTTCTCATAATAAAAGTGTCTTTTCTATGTTTTTGCTAGCTG
CAGGGAATCAGAAAGACAAGGGAGAGCTCTGTGTGTTTTGAACATTGATTTTGAAAGTATGAGACACATCCTAGTAGTTTCATGTAGGTATGACACCTCAGATAAATCCAAGGCTTTCAAACTCCTGGCTCCGTTGAAACCATCTTGAGGCTATTTCTTTTTGCTCCTCTTGGCTTGCTGTGGTTAAAACAGAGGTGCTCCCCTGG
CCTTCCAAGACAAAGACAAATTGTAGTAAGAGCATTGACTATGGTCGGCCATGTTTAAGGATAACTCCAGAATACTCTTGACTTTTTATTCCATCATTAAGATAAAAATAAGTAATAACATGTGTCCGAGTGTGACACTACATAAAATCAAGCTGTGATTTATGCCTTCTTAAAAGTTTAAAATACTGAACGGATTACTGAGGTTA
CAAAATTACAAAGCTTTCTCATTGAAGTATAAATACGATCTGTAATCAATTTGACTGGGCATTTGTTCTCTGAATTGTCCTTTGTCCCTTCTTCCAATCAGATAAATAAAATAGCATTTAATTCTGTAAACTGCTGAAATGCCTAATTATATTAGGTATTGAGTCTACAAAAGTGGTTGACACAATTCTTCACCGTTTCTAAATTA
AGATCAAATATCAGTGTTAGTTTAAGAGGGCAAAAATGTTTTTTTCCCTTTGAAAATGTAACTTTTAAAGATATTTTTCGCTGTTCAATTTTAATTGGCTGATAAAACAAGTTGGAGCATAAAGGTAAAATGTAAATGATCATCGTAAGTGGATTCTATAATTTCCCTAAGATAATAAAATTTCTGGTCTTTTACTTTAAAAAAAA
ACATCAGTTAAAGAAAAAAATGGTGTGTACCCCGTAACTGGCTGCATTACCAAATAAGTGGGAATGCATAGTCTTTATCACAAAATGTTGTTTATCATTTGATAAATCCTTCTCAAATTTTAAGAATGCCTTTCAATAAACATCATCTCTACTTAGCATCTCTGTCATTGAAATTTTATGAAAAGTATAATCATTTAAATAGTAAG
TCAATCAGTAACTACTTACTGGGCACCTGCAGCCTGTTAGTCACTCTTCTAGGTGAGCACAGTAGACAAATGTGGGCTTCCCCAGTTGGGAGAGACAGATGATAAACTTCTAAGTATATGATTTTAAGTACTCTGACTTCCACAAAGAAACCTGAAGCATGGCAAGGAGAAACTGAACAATCAAGGAGGCCACTTTGTTTTAGATC
CAGGAGCTGGTTTTTTGAAAGGATCAACAAAATTGATAGACCGCTAGCAAGACTAATATAGAAAAAAAGAGAGAAGAATCAAATAGACGCAATAAAAAATGATAAAGGGGATATCATCACCGATCCCACAGAAATACAAACTACCATCAGAGAATACTACAAACACCTCTACACAAATAAACTAGAAAATCTAGAAGAAATGGATA
TTCCTTGCAGTAAACCATTTTCTGGAACACAAAAGGGTAAGAGGATTTCCTAACCTCCAGATAAAGTTCAACGTTGTCAATATTTAATGTATTACATTTAGATAAAATCAGTAGAGGCCATAGAATAGAAATGCAAATTCACGGAGAAAAGCATTCCCATAAAATTTCTGTCAGAGAGCTGGTTTTCACGCTTTTTAAACGACTAG
TTCAACTTATTTACTGAATTCCAATTCTGTACAAGGCATGGTTAGATTTATCTGAAATATAGGGGTGCACCAAACAGACAAGACCCCCACTTTCTAGTGAGATAAATCAGATGCTAAGGAAACAAATAAAAAAGACAACCTCAGATTCTGCTAAAAGTTATGGTGGAAATAAATAAGGTGCTATATCGCTGGATGCAGTGCCTAGA
CTGAGGTTTTGGGTGGACATGAAATTATGGGGGATGATATTCAACCCAGTACAAAATGAACAAAAGGAAACATATCATCCAAAACATCTGCTTTATAAATGATAAAGAAAACGTAGATAGAATTACGAAATAAGAAAGGACTTCGGGAGGGCTGTTTGGCTTCTGGGGGTTTGAGCCCATCCATGCTGCAGAGTGAAGCGTCTGCC
CTGAGACCTCCCGGGGCTGCATTCCCAGATGGTTAAGGCATTCTAAGTCACAAGATGAGATAGGAAGTTCGCACAAGACACTGGTCATAAAGACCTTGCTGATAAAACAGGTTGCAGTAAAGAAGCCGGCTAGGGCCGGGCGCGGTGGCTCATGCCTATAATCCCAGCACTTTGGGAGCCCAAGGCAGGCGGATCACCTGAGGTCA
TGTAGAGAATCTGAATAGACCATTCCAAGGAAAGTGGGAAAATCTCCAAATAGCCAAAAATCTCATTTAGAAAAACTCCGATTTCACATTAGGAAATGCTGATAAACAATAACTCTCAAGCACTGCTGGTGGAATATGGGAGTATAAATTTAAAATACTACCCTGGAAAGCAAATTGTTCATTTTTATTCATGTTGAATATGCACA
GCCCTTACTCCAGGGCGTACTGTGAAGAACTCACATACATCAATGCAGAAAGACTGACAAACCAGTAGAAAAACAGGCAAGAGAGGAAATCCAAATGGCCGATAAACATGAAAAGGGGCTCAGTCTCATGAATCATAGCAAAATGCAAACTGAAGCCATTATTAATGAAGTACCAGCACACACCACCAGAATGGCCAGGATGGAAA
TGGAACTCTCAGTAGATTAATACACACACATTCACACACATACACACACACATACACAAACAAACTCACTCCTTCCTTAAAAGCCTGAGGCAAAATTCATGATAAACTAAAGTAGGAAAACACTGCATGCACGAGACCAAGGCTGTGCGACAAAGCAGCAAACATCGGCTTAGTGCGGAGTTGCGGGAAGCATTTCTGTTAACTTT
AATAAAAAACACAATATTTAGGAATGAATTTAACGGAAAGTTTTTGTGATGGTTCATTTTAGGTGTCAACTTGACTGGATTAAGAAATACCTAGAAACTTGATAAAGCGTTATTTTGGGGTGTGTCTGTGAGGTGTTTCCAGAGGAGATTAGTGTGAGTCTGAGTGGACTAGTGGGTGAGATTCGCCCTCAGTGTGGACAGCACCA
AGAGTATGAGCAGAAGACATATTTAAAGAGGTAACGACTGATGATTATGTAAAACTGATACCAAACCCGAGATTCCAGAAGCCCCACACACACCACGCAGGATAAACTAAAAGGAAACGTTTCCTCACCCTCACCTCGAGGGAATATGTGGAAAAAATGAAAGTGAAGCAAAGGACAGTTGAGTGAGGCATTGAGTCTTCTGGCCA
GCTGTCCTGAGGGTTCAAGTGATCTTTGCAATGCACTTAGACCAGTGCCAAGGGCGTGGTAAGTACGATGGGAAGTATTTAAATACAATGTGTAAAGCTGGATAAAAGTGTCTATCGCATGGCTATAAGATGAGGTGAGGCTGGATGCGGTGGCTCACGCCTGTAATCCCAGCACTTTGGGAGGCCGAGGCGGGCAGATCACGAGG
CAAAACTGTAGCTAGGCTAAGAAAAAAGAGAAGACTCAAATTACTAGAATCAGAAATAAAAAAGGGCATTACTACAGATCTTACAGAAATAACAAAGGATGATAAAGAAGTAGTATGAACAATCGCATGCCAATACATTAGGTAACTTAGATGAAATGGATACATTCCTAGAAAGACACAAACTACCAAACCCCACTTAAGATCAG
CTCTGTTTGGGAGTACCAACATATATGATAGGCCCTAGCTCTGAGCTCCTCTTAATTTTTATTTAAATTATTATTTTGGGAAAAAAATTGACATGATTTTGATAAAAGACATTGAAGACTGTTTCAAAAAGAAATGGTGTAAATGAGGACATTATGAAAGTTACACTGACATCTCTGAGCCTGCACATGGGAAACCATGATTGCTG
TTTGCAGCTGAGGTTTGTTGTTGTTTTATCTACTTCCTTCTTGTAGAAGTGCAGGGGCCCAAAGACTTCTTGTAAGTTGGTATCGTCTCTGTTCCTTTTAGATAAAGTTGATATGATTCCTTTAGAAATATTGTGGGTTTTAGTTTATATAAATTGCATTAGATAAAAGCCATACCTGCTGGATGTGGTGGCTCATGCCTGTAATC
AAAAGGATTATAAGAAAATACTATAAACAATTTTATATCAACAAAAAGCCTAGATGAACAAATTCCTAGAAACACACAGAAACTACAGAAACTGACTCTAGATAAAAGAGAAATCTGAACAAACCTAAAACAAGTGAAGAGGTTTAGTAACCAAAAAACTTTCCACAAGGAAAAGTCCAGGATCAGATGGCATTACTACCGTATTC
ACTCAAAGGTGTTCTCAGAGCGCGGCAAGGCCAGGAGCGCGGAAGCAGGAGCTCGAGGTGGTCAGAGGCACGTTCGGCCTTTTTCCCTCTTGACTTGATTGATAAAGAGAAAAAAGCAGCGTTCACCTGGACTCACCCAAAAGCACCATCAGTGCTGTTTTGGTCTAGAATCATCCTTTTCTTATTCTTTGTATATATTTTTAAGT
GCCCGGCCTGCGCGCGCCCGACGCCCCGGGGAGCGCGCCTCGTGAACGCGCGCAGCCACGTGACCCCCGTGCCGGCCAACGGGTGCGCCGGGATTTGGGGGATAAAGCGCGGCCCCGCGCACAGTTGCGGCGGGAGAGCGGCGGGGCCGAGAGCGTGACTCGCCCGCTCCGCGCTGCTTCCCCCGCGCCGCCTCCCCGCGCCGCTC
TCCACGCACAAAGGATGTCACTTGTGGGTCCTACCCCAGGTGGTATTGCTTGCAAAAAGCAGGGCTCCTCCTGGCCCTCTGCAGTCTGAGTCTCAGTGAGGATAAACCCAGCAGAAAGCTCTGCCTCAGGCTGTGCTCGAATCACAGGAAATGAATCTTACAGGGGAACTTTGGGGTCTGCACTGGGACTATTAGTGGTACGTAAA
TGTATAAATAATGTATTTCCATTTAACTTTGTTACAAATAATGCAAGTATGTAGTTTTTAAAGCATAGTGCTTCCTAGTTGATTTTTTGGCTGGGATTAGGATAAAATCAAGAATTCCAGTGAAAGTCATTGTGGCACAATATTTCTTAAAAGAGCAGAAAATGAAACTGTGATTTGAGGGAGAGGAAATAGTCCAAAGGCACTCT
ATCTTTCTTCCTACTGCCCAAAAAAACAGGCGAACTCCTGGGCTTCCCTGTCTATTCTTCCCACGAAAAGAGAATCGTAGCCATAAGAAATTGAAAAAATGATAAATGGCCCCCTGAGAGAATCATACAACATTATAGTCCTGCTACTTAGGCACAAGACGGCTCGTGGGGATACCGGACCCCCATTTACATGATCAACCGAATCA
ACACAAAGCTACTGACAAAGGAGGTTCTGGAAAAATGAGACTAAGTAACAATAGGGTATGAGACTGTCAACAACTAGTCCTTTGTTTCCTTACTTAGGGGGATAAAAGAAAAAACAAACAAACAGAAACAAACCAGCCCTGACAAAACAAATAATTTAATTCAAAGGATGATGAAGAGCTCTTGGGAAAATTAAAGGCCATACATA
GATGGCTGGAGGAAGAGCCATTGCTTTGGGTTCTCAGTGTTTTTGGTGACCGATGATATGTAGTTAAAATGGCAGAAACACTAGATCTTTTCTCTCATGTGATAAAGACATCAGGAAGTTAGGATGCAAACTTTATTTCTACCACTTGAAACAGAAATTGGTGTGTAAGGAAGCAGAGATTTTGTTCTGAGGGTCCCCATTATTAT
ACTTTGCTATTGTCTTTAGAGATAAAGTATGGTGTAAGGAGATGTGTAGGTGTGAAGTCGACAAGGGGTCAACTTATGGTGGCATATATATTCATGCTTAGATAAAACTAAGGTCACATTCTGTCATACAAGCTGGAGTACAGTGGCACAATCAAAGCTCACTGCAGCCTCAAACTCCTGGGCTCAACTGATCCTCTCACTTTAGC
CATCTGCTTTGGATACGCGGCCCTTCAGGAAAATTCCTTAACTGTTCAATATTCACTGAGTGCCTACTGAGTGCATTGTTCCATGTGCTGGGGGGTAAGTGATAAAGGTGGGCAGGCTCCTTTGAAGCTCCTTGAGCTCATGAGGCTCATATTCTGGGGGGAGAAGTTAGATAAATAACCAAATATACAAGAAAATATCAGGAAAT
GATCTTTTTTTTTTTGTCCCAGATGACAAGATAAAATTCTTAGTACATGGTTTCCATTTTTCATATTTTGGTAATGTCCCCACTATTAACAACATAAACTGATAAATTAGAAAACACCAGATCCTTACAACTGTATTAAATTTGAAGAAAAAAATGATTTCTTTCTATCAAGGTAGAGAAAAAAGAAGCTGAATAAGCTCTGGGTT
AAACTTACCTTTGATAAAGTCTCAGTATATTCAATAACAATCATATGTAACATAGACCCTGTGAGCCCTGATGGCTTAGATAAACTTCATGCCTATGAAAGATAAAAATCTCAAACATTTGCAAGCAAATTTTATTTCTGAATTAAAACCTATGTTGTAGGCTGTGAATATGGGCAATTCATCAAATGTTCTGAAGTCATTGTCCA
TGAACATTTATGTTGTGCCTAAAGGCTCCTATAATCAATAAGATTGCAATGAGCCATCCTTATACATAAACTATGCACATTTATCTAATTAATTTCCTAGGATAAAATACAAGAAAAGGAATTACAGGGTCAAAAGATCTGCTCACACAACATATTTTTACACCTGGCCAAACTGGCTTCCCAGAAGACTGTACCATCAGACATTT
GTGGAAAAAGATATTCCATAAAAATGGACACCAAAAGCAAGCAGGAATAGCTATTCTTGTATCCAACAAAACAAACTTTAAAGCGACAGCAGTTAAAAAAGATAAACAGGGATATTATATAATGATAAAAGGACTAGTCTAACAGAAAAATATCACAATTCTAAATTTATCTGCACCTAACACTGGAACCTCCAAATTTATAAAAC
CCTTTTTTCAGACAGAGATAGAAAAATGGGGCTTTTCATCAGGTTCTTGTTGCCCACAGCTTCTGCATAGTTCCATGACTAGGACCACCCACAGGTCAAAGATAAAAGGTGAAAGAGGGCAGGCGCGGTGGCTCACGCCTGTAATCCCAACACTTTGGGAAGCCAAGGTGGGTGGATCACGAGGTCAGGAGTTTGAGACCAGCCTG
GCCTCTCAAAATTGAGGCAGCTGATTTTATGACAATAATTTATTATTATTACATTCAGTTGTAATTAATGTTTATGTTAAATTAGGGTATTAGAGATTTGGATAAAATCATGGTGTGGTTTGTCTTAAATTGTAAGTTTAAAGCTATACTAGTCTCCTTAGATTTCTTTCAGGGGCTATGGTTTCAAGTGATTTTGAAGTAAAATA
CAGGTCACACCTTGGTCTTCTTTTCTGCCATAGATAAGAAGATAAGTGGGAAGGGGAAGAAAGAATAATTGCTCTCCTTGGAAGGTCTGGATCTTAGGCAGATAAAGAAACTTCAGCTTCTTTGGGAAAGACGGTGTGTATAGGGGAAGGTCAGAGAGACCTTGAGGCTTCCTCAATTCGACATGTTAAAACCCTCTATTTTGGGG
AACTGTATTTAAAATAAAGAGCAAGCCCCATGGACGAAGGGGCATCTTAGATGGTTTCCACCATGGGACTTGGAGGGCATTTCCTCCAGGCAGTGCTTAGGATAAAAATGAGGTGGGGGAGGGTAGACTTCCCTCCCTCTTAGAGGTTGAATGTTTTCTGAGCAGACTTATGGTCAGTTTCTTTCTGCATCCTTGTCCAATCCAAT
AAACTCCCAAATCTAATGGATCAGAATTCCATTTCAACTAGCTCCCTAGTGATTAGCATGCACATTAATTTTAAAATCCAATTTATTGTGGTAAAAGTAAGATAAAGATCTATTTAAACTGTCCTGGTTGATGTGCTTTGAGTGATGTATAAACCTGTGAATCGTCGTTGCAACTAAGATTCAGAACATTTTCATTGCTCCCAGAG
ACTCACTCCCTAGGTGGGTTAGGGTTAGGGTTAGCACCTCACCCCCTCATCATGACAATCAAAATGTCTCCAGACATTGCTCAATATCCCCAAGGAAGAGGATAAAATCACCCCCAGTGAGAACCCCTGATCTAGAGTCAGTCTGTACCCTCTCCTAGCACAAATTACTGTAGAAGGGAGAAAAAAATCCTCGTGAACCTTTCATA
GCACAATGTCTGGGAGAAGACAAAAAGCAAATAGTAAACATAGGAATTCAGGGTAAAGTGAAACAGACCAGGAAAAAGTCCTCAGAGTCAAAAAGCAGAAGATAAATCATTGCTGAGTAAGGCCAATCAGAGAGTCCAGGGAAAGTGAGGCTGGCCACTGGGGAAAGGACAAGAAAGAAAGAAAAGAGCAGATAGGGGCAGGGGAG
AAAGTAACAATAACAGTAGCAGGTATTTACTGAACAACATGTTTTTAGCATGCATATTTTTACAAGTCTTCCATGCAATCCCCTCAACAATCTCAAGGGAGATAAATACCATTCCTGTGACCATTTTACACACGCGAAACCAGAGTCTCCAACGTTAAAGAACTTGACCAAGGTCCCAGAGCCAGTTAAAGAACAGGAAAATCACC
GAAATGTAGCAACTGTCTTTCTGAGCAAAACAATTATGCAACCCTTTTCATGTTAACACCTAACTAGCCATGATTTTATCTAATCAGGAAACCTCAGTTCGATAAAGTATTAAACACAGTCACAGACATTTTCTGTTCATACCTGTTGTAACATGGGAATACCACTGACAGGTGCTCAATAATACTATTGAACGGCTTTTTTGGAG
ACCAGCCACTGCAAATCCATTGTCACTGCAGGAAAAGCCCCTCCCAGAGTTCAGTCTGCCTTGACGTAGTGGGTGTGTGGCACATTCCATTTAATCTCCTGATAAATGATAGTCAACCCTCTGGAGACAGCATGAGGCTAGACTGTGAAACATAGGAGCTTGGGGTAACTGAGTCATTGTGCTATTTTTGGAATCATCTTTTATTT
CTCCTCAAATGTCGACTCCTCAGAGAGGCCCTCCCTTCTCAACCGGGGAGATCTGGAGACACACACATACTTCGCAGCTGCAGGCAAGCAGCGACTGTTGGATAAAAACAAGCGCTCACATACACAACAGAAGTCTCCAGGCCAGGCTGCAAGGCACAACTCCAGCTCAACTCCTCAGTGAAGTGACTGCCTCACACCAATGCAGA
AATAATAATGTGATTTCTCAAAATAAAAATAGAAAAGCAAAAACTGGGTCTTGCTGCTAGAAAACCAGCTTCGAGATTGGCTTCATGTTTTCAAAATCCTGATAAATTTAATATTGATGTCCGCGAAGTATTCATTTGTTGAATAAATTAATTTGAGCAAAAATTATATTTTAGTTATATTTACATTTTTAAAATAAAATAGAAAA
CTTTACCTTGTAAAGATAGTAGAGATATTGATTAGCTTCAGAATATAAAAAATAATAGTAAATTATGCTTAATATATATTCATGAAAGTATAGAAGTATGGATAAATAATTCCAAAAGAAGAGTAAGAAAAAAGGAATTAAAAAAAAAAAGAGAGCAGAAGGCAGGTAAGGAAAAAGAAAGAAAAAAACAGAAAAGAAAGGAAAAT
TTCAGTGACCTGTGGCACAATATCAGGTGATCTAATATATTTATAATTGAAATCCTAAAAAATAAGGAGAGAGGTTGGAGAAGATAAGAAAAAAAGGAAGGATAAAAGATCAAGTCATTTCCAAATTTGACTAAAAATGTCAATCTGCAGATTCAAGAAGCTCAAATAATCCCAGACAAAAAAATACAAAACAAAGTAATTTTTAG
TCCCACTTAAAAAGAGCAATGTTTCCTTCCCAAGGGAAACCCCAACAGAAAATGAGGCTTTTTCATTTAAGTTGTTTTTGTTTAAAATCCTGGATGGCAGGATAAATTTCTGTCATTTTCACACATAAATAGCAACAAGTGGCAATGAGGCAATTGAATTCCTTGGCAGTGAGTCTCACATGCCTTCCTCAGTTTAATGAGACAGA
TTCTCAGTTGTATAGAGTTATTTAAGTCCGTCTGATTCTCTCTTTATCATCTGGATAGACAAAAGGAAGAAAACCTTTCCACCTTCCTGTAGGAGAAGGAGATAAATCCTCTTTCCAGCCTTGGAGGTAAAATATCCAACTGCATTGCATTGCTTTCCTTTCTCTCTCCCTCTCCTTCCCTCTCTTCCTTACTCTTCTAGCAATTT
CTGGATCGTATGGTAAGAGTACACGCCGTTTTGTAAAGAGCTGCCAAACTGTGTTCCAAACTGGCTGCACTATTTTGCATTACCATCAGCAATGAATGCGGATAAAAAACGCCACATCCTTACCAGCATTTGGTGTTGTCAGTGTTCTGGGTTTTGGCCATTCCAATAGGTGTGTAGCCCACTGTATTCATCAGGGTTCTCTAGAG
CAATTGTTACCCAGGTCATAGAGCGCCCCGCCAGGAAGTATCCACTCACGGTGCTTCTATTAGATTTCCACATGGCAAAAAAACCAATGCACATGACCAGGATAAAATACAGGGCCACTATGGCAATGTCTGCTGTGTCCAGTACAGCTCTCATTCTGGTAACTTGTGAATAATAGCGCTCCAATGACAGAAGTGTCCAACTTTTT
TGCTAATGGACACATGCTCTAAAGTTACAAAAAAAGTATTTCATTTTCCAGTGTGGCTACAACAAAGAAAAGTGGGCAAGTGACACTTAAGAGACTAAATGATAAATCCATCTCTGAGTTGTCTCAATCAAATTCTATAAATCTTTTGATTCTCCAATTTAATTGTTTGTTTTGGCTTTATCAGGTTTGAGAGGAATACTAGAGAT
AAGCAATGAAAATTTCAAACCACCTAAATATGCAACAGTATATTCCTACAATGGGATTCTATGCAGCCATGAAGAAGTCCAAAAGACTGAGACTGAGAGGGATAAACCTGTTCACAACGTATTAGCTGGAAAAATGATCAATACAAAACAAGATGATCACATATCACACAATACATGGGGGGGGAAATGAAATGACATGAGAATAT
AATATGTTCGATACAGACACCACGGGCCTCCTTGTTATGCTAGAAACCAGCAATTGTTTGCACGAAACAAGCTACCACAGAGTAATGAGGTGCAGACGGAGATAAAATTAGGCTCAGTGAAGGCCTTTGTGTTGTTTAGACCTGTGTCTCCAGGCAAGAAGTCCTGGGCTGTGCGCACAGTAAAAATCACAGCCAGACTCACAGCA
GGCTGAGGCCTGCTGGCCTGCATTCCCAGCAGGTTAGGCATTCTTAGTTACAGGATAAGATAGGAGGTCAGCACAAAATGCAGGACATAAAGACCTTGCTGATAAAACAGGTTGCAGTAAAGAAGCCATAACCCACCCAAAGCAAGATAGAGATGAAAGTGAACTCTGGTCGTCCTCACTGCTACACTCCAACCAGCGCCATGACA
CTCCTTAGTAGAAAGGTGCTATATACATACAAAATGTTATTTCATTAAAAATGCTTGTACGATAACAGCATATGTTAAATTCAATTTCCTTGACCAATTGGATAAATATATTTTGGTGTTACAGTATGGTTGTTTTTATGGTGAGTAAGTGTGTATCCTACACTCTGTGTTCTATTTTCCACCTGGGTGGTGTAACATATCAAATG
GGATTAAACAAAATTAACTAGTTATGGTCTTTGTCCTCATGAAGACAGACGATTTAACAAACACTTTGAAAATCCCAACAATAAAGTACAATAAAAATGTGATAAATTACCCATTGGTAAGGGCAGTAGGATGCTATAGGAGCCCAGAGTGAAAGCAACTACTATACATTTTTTAGTATTTGAAGATGCTGTTACAACACATTATA
ATATTCAGGAAATAGCCACACAATGCAGAATTGAACTATCTGTAACCCAGCAGACCCACCATTGGGGAACACTGCCACAATCCCCCCTGGATCCCAGTTTGATAAACGGGCTGCTGCTGTGTTCTCTGTGCCCGAGTTCGTGTCTCAGCCAAGGGCCTTATAGCAACATCCCTGTAGGTCTTGGGTGCTATCTTGGTTTACTCCCC
TGTGCCTGTTGCAGCTTCTACAACTTACATGGGAGTGGGAGGCAGCTCTGTCCAAGGGAAGAGACCTAAGGGTGGCTCAATTTTGGAAAATGAGTTGTTGGATAAAGTGATTTGATTTTGACATCTCTTCTAAACCAAGGTGTTGATATGTTCTTGAGGCGATTATTTTGGTGTGCGGTTTAAGGATTATTACTCTCTTATGTTTC
CAAGGCTGTTGGCCTTGGTTAGGAAGAAATTTGTGGAAGAACAAACATTATTTCTGGCCCTACTGAAACTGTATCTGTTAATCTCATTTAATAAGATTATGATAAACTGAGATTGCAAAAGGCAAGAGCATGAATGATATCAGCTCAGTATTTTTTTCCATCAGTTTATTTTCATTTATTTTTGAGATGGAATCTCACTCTGTCAC
AGTCTGGCAAGAAGTTGTAATGACTCAGGAAAGGAGATAGGAGTGTCTCCTTCCCTATGGGTAGAGGTAGACATTTTAGGAAAAAAGAGAGGAAAAAAAGGATAAAATTTTGTTATTATCCTCCCAAAACTTGTTATGTAAGATATAAATTTACTGATAGGAGATTTTGAAAATTAGTATCAGCTTTATATTTGGGCACATGATTT
AGAAAATCTACCTATTCTTAGTGACACTGAATCCTTTTCATTGATTTATATTTGCTTTCACTTAAAACATCCAATAGGTCACAGACAAGTAACACACAAGGATAAAATAACATACCATTCCAGTTACATTTTTCTAAGGAATCAGAAAAAGAGTCTTGTGTTAGAAAAAAAATTATTTTTCTTTGCAGATAATTTTGAAAACTCAG
AAGGAATTTCTATCGTATGCCAAGCCCTCTTCTATGTTCTGGAAATACAATAATAAACAACTCAATCTGGGGGAATGACAAAAAATAAATCATAAATATTGATAAAGAAATATGATAATATTAGAGTATATAAAACAGTATAAAGGGGATACAAATTATATTATAAAAAGAGGGGAGCTGGTTAATTTTAACAAGGTTGGGATATT
ACTCTTTGCATTAAAATAGTAGAAAATAATAACTAACACGTGGTGAGCAATTTTTATGTGTCATACATGTTTCTAAGAGTTTTATAAGCTATTAGTTTTAGATAAATCTGTTATTTTGTTTGGTCCTCATAATATCCAATGTAACAAGTACTACTATTACTTACAGTTTACAGATAAGAAAACTGAGGCACAGAGAACTTAAGTAG
AAATGTAAAACATTTTATTTAGTGTAAAATAAGTGTTCTATTGTTCATCTTCTAAACTGGCTAGATTTGTACAAAGTAAGTATAATGCTAACAAAGGAAAGATAAAGGCAATATAAACTGGCAATTGATATCGCAAATTGAAAATCTTGTTCCTGCTGTTGGGCCTAATCATTTCATTTTTAGTCATTTCTCTTGGGAAAATCATA
AGTTTTTATCTAAAATAACACAAGCTGTATTGCACTCCTTTGTTTAAAGGTCTGGGGTTGCTATGTTGTTGATTGGTAAGGGCCAGTAATTTCATAAGTAGATAAACCCCTTCGCAGGAATGCAGAACTGTGGAATTTTGAATCACTAGGAAGAGCTCTCTTCAAATAATCATCTGGCCTGACTCTCTGGTGCTCCATCTCACACT
GTAACACTGCAAACTGGTACAACTGATTTGGATGGCAACATTACAAATTGAACACCAAAGGCCATAAAAAACTATTTTTTCCACTTTACCACTCCCAAGAGATAAAGGAAAGAGTGCAATCTCTTTTTGTTTTTTGCATTTTTAAAATTATTTAAATAGGTTTTTGAGGAACAGGTGGTGTTTGATTACCTGAGTAAGTTCTTTCA
AGAAGTTAACACTATAAAGAAAATATAAGGGCTCTGCCCTCGTGAATGGATTAATGCCAGTATATTGGAAGTAGGTTAATTATCACAAGAGTGGGCTTCTGATAAAAACCTAAGTTCGGCCCCTATTTCTGTCTCTGTCTCATGGGCTCAATCCCACCTTCCACCCTTTCACCATGGGATGCCACTCACCAGATGCCAGTGCCATT
GATAGTAATATGGTACAAGTAATATTTTGGACAGAGAGAGTATTTGATCTTGCTGTTAATCTTTGCTTTAATTTTATGGTTTTAGGCATGTCCTAGTTCAGATAAACATGCTTTAGTAACTCCTTGGCTCAAAGGCGATATCCTTGGTGAGAAATTGGTCAACTTGGCAGATTGTCTTTGTAATGAGGACTTGGAATCCAGGGTAT
CATGCATGCACTCTAGTTGACATGCTGGTATCAAGAGTCCAGGATATAATAAACTTTTTCTAACAGCTTCTCCCAGACCTGCCACAGAGCAGCATCTGAAGATAAAAGTTAATGCATTTTTGTTGTTAGATGTAAGTATTGTTTGCATATGTTTCCTATAAATTGTTCAATTACTGTTGAAAAATCTGAGTTTATGTTGTATGTTC
ACCTTGGTGGGCAGTTCTGGGGGTTAAATTAATTGATATTTACAAAGTGCTCAAAGAGTTACGGCCCATAGTAGGAGAACTATGTGTGATTATTTTATTAGATAAATAAACTGCTGGATATACACAATATGTATCTTTGCCTTAGGGAAACATCTGAAAATCCTCTTGGTTTTTGACAGAGCCAGCTGTGTGGTCAGGCCAGGGCA
CACAACTATTTTTAAAATTTTATTTTTTATTGATACATAATAGATGTAAATATTTTCGAAATACATGTAATAAGTTAATTCACGTAAACTTCTTGCATTTGATAAATATCAAATCAGTGTAATTGGGTACATCCATTGCCTTAAATATTTGTCTTTTCTTTATGGTAGGCACATTTGCATTATTCTCTATTAATCACAATAGGCTA
TTCAAATGTAAATGTCTGAACAAATAGAATTATGTTGTTTTCTACCAAAATATCCTGTGGTAAGATACTTAACTACTCGTGTACTTTGTCATGTGGTGAAGATAAAACATTTTCCTACTTCATAGGGATCTTGGAGGAATAACTTAAGTTACACAGATGAAAATTCAGTGACGTTCTCAGAAGAAATTTTCATAAATATTTCTAAT
GTGAGGGGAGAAAATGCAGGGTGAACAAAGGTTGTCTTGTTATGCAAACAAAAGGTCTTTCAGGTAATAAACAGTCTCAGAAAAAGAGGCGATAGTCTGTGATAAAATCTGCCTGGGCATGTTGTCAACTTTCAGTTTCCTCCCCTGTGATACTTTTACTTTTCCCTGGCTGATGAGATTCCCAGGAAAAACACTCATGACAAGTG
AAAAGGCTGCAATGATATACTTGCACCTATTTATCCATTCATTCATTAGTACTACTATAGGAGGACATAGGAAAAAATATTCGATCAAAAATAAGTAAATGATAAAAAATGTCAGCTGGTGACAGTTTCTATGGAAAAAAATTGAGATGGAGTAACATGACATTGAATAGGTGAATGTATACTTTATATTAGGTAGACAAATAGAA
ATATGTTTGTGGGTTTGCGTATGTTTTATATATTCACGTATGTACATGTTGTGTTTTTAATCTACAAGTAGAATACCTCTATTCCCCCAGTATTCATTCTGATAAAACCACACAAAAGTGGATATCATCCTTATAAGCTTCCTGTCGAAGTATCAACACATACCAAATACAAAGAAAAAAAAACAACTCAGCACAAAGTGTTCAAA
AATAGTAGATACTGAAAGTCTATGTATCTGTGGCTATGTATTCTATATATCTATAACAATGTATTCTGTAGCTCAATAGGAATGCCAAAAGAACAGAACAGATAAAATGAAGTCAAGGATGGTAATTATAGAACTGACACCTGGAATTGACCAAAAGTTATAGGTTATACCTAAGATGCCATCAACAGATGGTGAAGGGAAGTACT
TTTTTATTAGAAAATAATGCATTTTCATTCAAAAATATTACACAGAAGTAAAAACATAAAAATCACCTGAAAATACCACCATCTACAGAGCTATTAACCTGATAAAGTATATTCTACTTCAACTCACACACACACGCATTCACAACATACTCATACACATGCATAAAAAGAGTTTTCTATATACATAAATATAAAATTTACAGGCT
ATTCTCTCTAGTGAATATGTAGCTTTCTGAAAGCAGAAAGCTTAGAGGCTCTAAACAGGCCCCTTAGATGGGAAGAAACTTGAGGCTGAATCTTGATGATGATAAATTGATAAGATGCCCACAGGACTGGGAGAGAGACATTTTCTTCAGGGAACCGAGTGTGACATCTAACCATTGAGAACTACAGAAAATACAAGGGCACTTTG
ACACTGGAAACAGGGAGGGGAGTGCAATAGAGGATGAGATAAAGCACCAGAAAATTAAAAATAAGATAACTGTAATTTAAAGTTTAGTACAACTTTGGAAGATAAAGTCAATGAAATTCTCCAGACAGTAGTTTTTTAAAAAGGATTTTAAAAAAGAGTTAGAGAATCGATCCAGAAAGTTCAAAAGCTTATTTCAGAATGAGTTT
AAAGTTAATAATACAAATACCATAGACATAAACGCAATATAGAGACACAAAAACAATGTAATACAATTTATAAAAGAATCGGGAGCATAGAAGAAAGGCTGATAAAAATCTGAAAACTGCCAGGCGCGATGGCTCACGCCTGTAATCCCAGCACTTTGGGAGGTCGAGGCGGGCAGATCATGAGGTCAGGAGATCCAGACCATCCT
TCCACTGTGTGTCACCCTCTCTGCCGGATGACTTACATGTGGTATGGTATCTCATTTTCCCAGCTCTCCTATCATGTCCTGCGGCATGTTATCACCACTTGATAAAAAAATTGAAACATGGAGTGCTTAAGTTTCCTGCCCCAGGTCACAGCTGATCTGAAAAAGAAATGGGATTCAAATCCAAATGTGCTTAATTGCAAATCCCC
TGAATAAGAATTATGTGAATGACGTCTCTCTCAAAATATCTTATTCTACTGTATTCACCCTTCTTGTAATAATGTAAGAGATAAAATGCCGACGTGATGAGATAAAATGAGGTGGGTAACAGGCATCGTGAGGTAGCATTAGGCTACTATTGACCTTCTGACAATACATCAGAAGGAGAATCATCTGCTTCAAGTGATCCCGAATC
AGCATCGGCATTGGATGTTCTTGGAAGCTTGCTCACCTCTCATGAGTGTGCAATCTGAGCACTGGAGGAGATAATGCCCTGTGAAGGATAAAAACCAATTGATAAATGGCTTCTTCTCTCTTTCCCCAGGCAGATAGTTTTGACATATATTCCATAAGAGTCCTTCAAAGATTCCAGGAGATCAAAAACCAATCACCAATTTGAAA
ATTCCTTCCACCTATGAGTCTGTAAAATCAAAAGCAAGTTAATTACTTCCTAGATACAATGGGTGTACAAGCGCTGGGTAAATACAGCCATTCTACATGGGATAAATTGGCCAAAACAAAGGGGCTACAGGCCCAAAGCAAATCAAAAATCCAGCAGGGCCATCAAATCTTAAAGCTCCAAAATGATCTTCTTTGACTCCATGTCT
CATAGATATGTATGTATATAAAAATAAAAATTTTACATAGGGTTTAGAATAATCTGTGGTTTCAGGCATCCAGTGGGGATTTTGGAACCTATCCCCTGTGGATAAAAGAGGAATGACTATACATTGTTTTAAACTATAATCACCACATTGTACAATGGCTCTACCTTTTCTATACTACAATTAATGCTGCCTGATGCTGACGACTC
AAAATTGAACTCTTGTCAACATCAGCATCTATGCTGACAGATTTGTGAGGAAGTGTATTTATGTCTTCAGTATGCCCTGAGATGCTTTAAAAACACATCTGATAAACGGATAGATAGATGGACAGTCACATGTTCAAACAAATATATTAAATGTTACTCGTAGAATCTAGGTGGCACTTATTTTACCTTCACTGTAAAATTCTTTC
GGATGAAAAAGTGTGTGATAAAATTCAACATAGTCAGAGTGATATACTGAGTAGAGGACTCAGGTAAGACCTATGCAAGCTTTTCCCCCATGGATGCTATGATAAAAATAAAACAAATTAACATATACACAAACAAAAGAGTAAATAACCAAAATACATGTGTTGCTATAAGCCATGAAGTTTGTGGAAATTTGTTGCACAGCAAT
TGTTCTATTATAAAAACACATGCATACTTATGTTTATCACAATACTTTTCATAATAGCAAAGACACAAAATCAACCTAGATACTCATCAATGGTGGAATGGATAAAGAAAATATGGTACATATACACCATGAAATACTATCCATCCATACCAAAAAAAAAAGGAAATCATGTCCTTTGCAGTGACATGCATGGAGCTGGGGGCCAT
GAAAGAAATGTAAGGCATTCAAATAGAAAGAGAGGAAGTCAACCTCTGTTTGCAGATATAATTCTCTGGACATAGCATCTGGACAAAAGCCCCTTCAGCTGATAAACAACATCAGCAAAGTTTCAGGATACAAAATCAATGAACAAAAATCAGTAGCATTTTTATAAACCAGTGATGTCCAAGCTGAGAGCCAAATCAAGATTACG
AATGGTTTAACATATGCAAATCAATCAATGTGATACATCGTATCAACAGAATAAGGACAAAAACCTTATGACAATTTTGATTGATGCTGAAAAACTGTTTGATAAATTCAACATCCTTTCATAATAAAAACCCTCAAAAACTGAGTATAGAAGGAATATACCTCAACACAAGAAAAGCCATATATGACAGACCCACAGCTAGTATC
TTATGCTGAAGTGAAAAAATATGATTTAGTAGCTGTATTCAGTTCAGTAAGTTTTATCATATATTTTTTCACTGACCACCATGGCTGACAAAAGCCATTAGATAAAATAGTATTAAGAAGACAAAAAGAGGCCAGGTGCCATGGCTCACACCTGTAATCCCAGCATTTTGGGAGGCCGAGGCGGGTAGGTCAAGAGGTCAGGAGAT
ATACAGTTTCACTATTTTTACTACAAATTCAAATATCCCAACATAGTTAAAATTTAAAATCCATAGTATCAGTACAGCCCGATGCATGTCCTGTAGGTTTGATAAAATTTGATATTGAAAAATGGAAGCTGCTCCTTATGCTATTCCAAAAAATGTAATTATAAAAAAGAATCATTGCATTTTACTCACTAGTTTTATTTAAATTT
AAAACTGTAGATTGTAAAGGTTTTTCCCTATGTTATATCCTAAAAGTCTAATAGTAAATTTTTTCTCATTAAACTTTTTTAATGGGTCTCAAAATTCTGTGATAAATTTTTGGTCAAATTGTTTCCATTAAAAAGTACTGATTTTAAAAACTAATACTTTAAACCTGCCACACCCAAAAAAGAAAACCAAAGTGGTCCACAAAACA
AGAATAATTTAAGATAAAATATATACACAAAATTTAATATTTACAATAATTTGTCCTGTTATGGTAGTAAATATAAATGCAAATTATGTAAATATATGATGATAAATCATAAGTTACCTGTGTATTTTGATACATAACTAGTGGTTTTGCAAATATTTTTATTTATATGTAGCAGTGTAGAATATTTGGAAATATACAATAAAAGG
GATCACATTCTTTTTTATGACTGAGTAGTACTCCATTGTGTATATGTACCACATTTTCCATATCCATGTATCTGTTGATAGACACTCTTTTCATGCTGCTGATAAAGACATACCAGAGACTGGGTAATTTATAAAGAAAAAGAGGTTTAGTGGACCCACAGTGCCATGTAGCTGGGGAGGCCTCACAATTATGGTGGAAGATGAAA
GTGAGCTCAAGACCTCAAAGATGTGATGACTAAGCAGGTAAATGAGTTGAAAATAGAGACTGAAGCGCAATTAGAAACCATGAGGCACACAGAAGTCACTGATAAAAATCTAATCAGGCCAGGCGTGGTGGCTCACATCTGTAATCCCTGCACTTTGGAGGCTGAGGCAGGTGGATCACTTGAGGCCAGGAATTTGAGACCAGCTT
AAAAAAAAGTGAGAGAGAAAATATGTGGTGACATTCTAGTTAAGATAATAAAAAATTTACCACTTTGAAAAAAAAATTACCTGGCTGTGTAGTTGTAAGAGATAAAGATGCAATTTGTGACAACTCCTTCTTTATTGGGATTCCAGTAAGATATCATGGGTTAAATTACCTACTTGTCACCTTCTAAGTGTTGATTAGCTTATTTT
TAATTAAAATAGAAATCATTATTAACTGCCCAAAATTAACTTTCTGAATTTCATATCTTAGTGGGAAATATTAATACTTGCCCTTTGCTCGTTCTGAAATGATAAAATTTACTGTGACTTCTTTCTCTACTTTTGGCCCATCTCTAGCCAACCACCAAGTCTAGCTAATTCTATTACGTCCACAATCTCTCAAATACATTCACATT
AGCTTCCATGTGGGTAGCTAGAAGTGGTCTGAGACAAAGGGGAAAAACTAGGATGTGCACTCCAATTGCCTATGTCCATATGTAGCTTGAAACCCAAAGAGATAAACTTATAATTAACAATAAACTTCACATAGAAGGGGACAGTAATTTTGTTGTTGTTCCAAACCAGATGTTATTTGCAGAAAAGAATCTCATGAGGAATTTAT
CAGGATATCAGAGAGATACCTGCACCCCTGTATTCATTGCAGCACTGTTCACAGCAGTAAAGATATGGCATCAACCTAAGTGTCCATCAGTGGATAAATGGATAAAGAAAATATGGTATATAAACATGATGAAATACTATTCGGCCATAGGAAAGAATAAAATCCTGTCATTTGTAGGAACATGGATGAAACTAGAGTTTACTGTT
AAGCCAACCAGCACTGACGTCACCACATAAGTTAAACCTGGTAAGAAATATTTACATTCTCTGCTCTCTGAAGCCTAATACCTGGAGGCTTCTTCTGCATGATAAAACTTTGGTCTCCAGAACCCTTTATCATCATTACCCAGATATTCCTTTCTATTGATTCCAGATCTTTAGAAAATAACTTAACTGAATAAATTGCCTTTCAG
CAAGGAGTGCTGAGCCGAGCCTTGACCCACTAGAATCTTCCAGAAATGAAGACTGTAACCCACTTTATACCACCATAAAACCCCCAACAGCATCAAATAAGATAAAAGCAAAAAACTTATCCAAAGGATAGCATCTGCAAAGACTGAAGAAACTTCAGCACACGGATATGAGAAAGAACCAGCACAAGAACAACGACAGCTCAAAT
AAGAATTAAATAGACTCAGCCCCTTATATATGATTAGTTGTTGAATTAAAATTACATAATTAAAGTCTATTGGTATATTTTAAAAATAGAAACTAAATAAGATAAAATACTATGAAATTGTATAATATATACGTTTATATTTATGTATAACTATTCTCTATATATTTATTTGGAATGGAATTTTAAGTAGCCCCCCATGGCCGCCC
ATCCTTGAAAATCAGAAACCACAAAGTTACTCAAAATAAAATATATAACAAAAACAATCCTATAATTATTAAAGAAATATAAAAAATACATTTATTTAAAGATAAATCAAAAGTCTCCTGAAAGGAAATGTTCAGACTCAGTTTATCTGTTGAATTTAAAAAATATTTAAAGAAGAAACAATAGCATTTCTGTAAAATCTCTTTCA
CCACAAGCAGGAGAAAATATATCCACAGAAATATATATAAATGAAAAATAAAATGGAATTAGCATATATATTCGAGGATTTGAAGGAAAATATAAATCAGGATAAAGGGAAATGGAAACCATTGGGAAAAAATAAAACGGAACTTTAAAGCTATAAGTACAAAATCTAAATTAAATGCTCACTGGCTGTGCTTAACAGAAGAAAAA
AAGAAAATCACTACACTGAATAGATACCTGCAACCCCATGCTTATGGCAGCACTATTCACAATAGCAAAGATACAGAATCAACATTAATGTTCATTAACAGATAAATGGAAAAGGAAAAGTATTATATACAATAGAATACATTCGGCCATAACAAAGAATAAAATCCTGTCATTTATGGCAATATGGACAACACTGGAGGATATTA
AACCAATTGCATCACTATCTTCTTTAACAGCTTTTCATTCTAATCCGTTAATTGAATAGATCCATTTTTTAAAATAATTACCTACTCAACCTTTCTGCTAGATAAAATATAAAGGCAAAAACCTCATCTCTGTAACAAATCTTTAGCAATGGAATCATATACATGATTCCAGTAATTTCTCTAGTCTAACATCTAATTATGTACAT
ACGGAAATTGAGTTATTTAGTCTTCACTAGAACCTTCTGAGTTAACAAAAGGAAACTTAGGCGCAGAGAGGTTAAATACATTAACCAAAGTAACACAAAAGATAAATAGTGAGTTAGGATTCAATTCTAGGCAATTTGGCTATAGAGACCACTAAGGGCATAGAAAAAGTAAACATTTAATAGTTGAAGTTTTTGGTTGATAGGGT
TTGAGAAGTAAAACACATATTAACAAATTTAAAAGAATAGAAAATATATGATGTTTGTTTTCACACCACAATGGATTAAACTAAAAATAAATAGCTGAAAGATAAATTGAAAATCCCCCCAAATTTAGAGATAACACACTACTAAATAACACATGGGTCATAGAAGAAGTCTCAATAAAGGTTTTAATTGAACTGAATGAAAATGA
CTAAGCAGGAGCCAGAAACCTTCTGTGAGAGAATGGATGAACACCACTGCTCACTAAGGAAGAAATAAATGGATAAGTGACATGCCCTGATCACTGAGTAGATAAAGTATAATATGTTTTCCAAGTTTGTGAGGTAGTGACCCTAACTGGTGTCAAAAACCAAAATTGCAACAAATTGTGTTTAAAGATCTAATTGGCTTTTATTA
AAGGAGCCCTTCTCTGGCCATATTCTGTTCGCTTTAACATTGGTTAAAGTGGCAAATTTTGTTATGTGTATTTTACCACAATAGAAAATTAGGAAAGGAAGATAAATCACAGAGAAAATAATAAAATCATTTAAATGTAAATGATGATAAAAACTGCACCGTTATAAATAATAATAAGGCAAAAGTGCATTCATGTTTCCTGTAAA
TATATACCCTGTATTCAGCACTACTCTAAACAGTAGTTTTATATCAGAGAACAATATAGACAGAAATTTCTACATTTACAAAGCTTACATTATTGCAGGAGATAAATAATAATACACGTAATTGTAGACTACATTTTATAATGTGCTAGAAAATGTTAGGTATTATGTCATTGAGGTACTTGCATCTTTATTTTCCAGTATTTTAC
GCTGCAAGATTTTTGACCTTCCCTAAATTGCTTTTAAAATCAGTGCATAAGATATTTTGTAAACCCTGCTCTTGATGGATTACCTGGCACCACCCAGACTGATAAACTGGCTTATCTGATTTTGTGGCCCTCACCCAGGAACTGACTTAGCAGAAAAAGACAGCCACCATTGTAAAATGGTGGAGGCTAAAACAAAGTATTGCCAC
TTAGATAAAGTATTTTTATACATGACTTGCATATATTTTCATGATTTTATAGCCTGAATTATATGTGGAGAACTTGGAGAGAAAAGGAGCAAGGATTAGAGATAAAGAAAATGTCCTTCTTTAGAATGGATATACTCTAAAGTTACTTCAGGTTAAAATAAAGCGTTGTCATATTAAGTTGAATAAATAACTTAGAATAAATCCTT
TAAAATATTTGTAATAATTGCATACAGGAGTATGTTTTCTGTACTATTTTTAATTTGTTTTTACCATAAGTACTTCTTTACTAATTAGACAAAATTAATGGATAAAATGGAGTATAGAGTTGCTACCCAGATAATAATGTTTAGATATTTTTTAAAGTCCTTGTTGATAATGATAGTTTTTGTGATAATAGATATTGAGGTATGTG
AAATTAATTGATGAACTTCAAAATTGTATCACACTTTCAGAAGTATTCTTCAGTTCTCTAAAAGTCTTATAAAAATAAGAGAGTAGGATTTCTAATGAATGATAAAGTCAAAGAGGGAGGAACTAAGAGAGGAAGATATTAATATATTGTAGCATGAAGACTGAAGGCAACATAATGGGGGATTCCATGATCACTTTTCGTGGCCG
TGACACAGAATGGGTTGCAAAACTTGCTTACTTGTTTGACCTGCTCAAAGAACTCATTATGTCACTTCAGGGCGGAACAACAACTGTGTTCAAGTCGCCAGATAAAAATAGTTGCATTCAAAACCAAATTGGAATTATGGGGGCTATGACAGGACATTGGGGTTTTTGACATGATTCAAACAGCAGCCATTTTGAAAGAGACTGAG
CTCCATAGTCATTGTACTAATTAATTTACATTCCCACCAGCAGTGTAAGAGTTTCCTTTTCTCCACAGCCTCGCCAGCATTTGTTATTGCCTGTCTTCTGGATAAAGGTCATTTTAACTGGGGTGAGATGATATCTCATTATAGTTTTCATTTGCATTTCTCTCAGGATCAATCATGTCAAGCACCTTTTCATATGCCTGTTTGCC
TTGATTATAAAATTTATGAATTAATGCAAGGAGCTAAGGACAGTTAAGGCAACCTTACAGAAGAAAGATAAAAACAGAAAAAATACAGTGGCAGATATTGGATAAACCTGTAGTAATTAAGACAATTTACCAATGATGCTAGGTAATTATGGAAGAAAATAGAGAGTGGGAACAGAATATAGAGCACAGAAACAGATTCACCCATA
TTTCTACTCAAGTCCTTAAAATAATGAAAGGAAGTGATGATTACTAAACTATGTTACCTACAAGCTCTCTCATATCAGTGATTATGTTGATTAGTTCTCAGATAAAGTATAGTATTTACAAAGAAGAATTTGGGAGTTTAGATGCTCTTTCTCTGAAATACCTTAATTTAACATTTATTTAAATCTATATCAAATAAACTGCATGC
TCTGTCAGTTTTCAAGCATACTCTTTCCTTCTGTACACTTGGGTGCAGGGACAACAACCACAGGGTGGTGTCAGGGTCCCATAAGGCCTGGTATATGGCAGATAAACCAAGACTCCTTTGGTGTTCTAACTCCTAGTGGTGTTCTGAGTTCCCAGGAATTAGAATTAAGAAAGATCTAGGCTGGGTGTGGTGGCTCACGCCTGTAA
TTCAAGAACGGCAGAACTACACACACACACACATACACACACACACACGCATATCAGAGAGAGACAACAGAAGACTTCATTTTTACACTGTTAACAAAAAGATAAAACATGCAGTGTGCTAAATATCATTCATTTACCTCCTGTAGATCTACTCTTTACTCTTCTCTGTGTCCCAGCAGATAGACATTTGTGAACCACATCAATGG
TTATTAGGAGGATAGACTGTCAGAGCAAGTCAATCATAGCCGTGATAAAAACACAGAAACATTCTTATGCGTTTTTCCACAATACACTATGTTCAGTTGGGATAAAACTCGGGCTCCTAGTTACATAACACTATAAATAGGTATAATTGCACTTTATCTCTAAATGTGAGTAGATATATGTAGAGATGACAGAAATGTGTTAATTA
GCATGTGAAAACCAAGACACATAGACCATACGTGACTACAAGGGTGTTGACTCTCAACACTTTCTCAGTCAGGTATTGGAAAAACTTGTAGCTGAAATAAGATAAACAGCTCTGTACTTGTTCTCTTTATTGTCCTGGCTCTGATTCACCTGCTGATCCTTTGGAACTCTCACACCAGTTTTTATCCCAGGCTGAGCCATATAGCT
AGTACATGAATATTCATCATTTCATTTGATGTTTATAACAATCCTGTGAACTAGCTAGGGATAATTTTGTGGAAAGAAAGGAAAGAATTGATAAGGAAGAGATAAATGGCTTACAGGCAATACAACAAATTTGTATGGAACACACTAAGGACAGGTCGCTAGTGCTCTGAGATTGTCTTTCTTTAATAATTTTTTATTGTTTTGTG
CATGTCTGAAATCTGTTTTATCTCTAACTTTCTAATTATTTTTAATGGGAAATATTCAATTTATAAAATTTAACTATTCATATCTACATTTTAAAATATAGATAAATATAATTAAGATACACATACACGGGTTCAAGTCTTTGGTTTTCTATTAACTACTTTTACAAACTTTGTATGAATTATTTTATCTTTTCTAGTATTGGTTT
TGGTCCATGGAAAAAATTGTCTTCCACAAAACTGGTCTCTTGGTGCCAAAAAGGTTGGGGACCACTGAACTAAGGGACAAAGCCAGTGAGTTTATCTTTTGATAAAGCTTTCCTTGAAGCCCCAACCAGAGGCTTCCATCAATTTTACTGCTGGCCAGAATGGGGTGGCATGGGTACCTTTATTTGCACTGGAAGCTACCGAGGCA
TTGGGAGAAATAGCAGCATACTAGCAAGAGTTGAAATGACGGAATTGATTTGCTCAGCTAAAACCTGTATTCAGAATGAGGGGATAAGGAATCCCAGAATGATAAATAATAAATCGTTCATAGGAGAAAGCAGCCCTTGAAGAAGACAGAGAGGAGCAATGATGAAAGATTAGAAGGAAAAGAGTGGAGAGACTCACAGAAGCCAT
ATAAGAGAGACTGCTGCCACATGCAATCATATAATTTAAGGGTATGTGCTTAGCCACAGAGAAGCAAAGGTATGCATAAAAACTCCAAGGGCAGAGGAGTGATAAAGAACTAGATCTTTGATGTGCTATAAAGAACTTGCCACAGTGATAATTTACAAACATGTGAAGATACATATACACACAGTTTGATTTAATGTCCATTATTT
CAATACATAAACAATATGTTGCAACCTTCCAAATTTCTCTAATTTTGCTACAAATATAACCTGTACCAAGATTTCCTCTTTTCCTTTCAATTTTACATTTGATAAATTTTAAAAATTTTGTCTGGCTTTCTCTTTTCATACAAATCAGAAATGTGTTTTAATTATTTTCTGAAGTATAAAACAAAGGGAATACTTTTCCTTTCCTA
GAACGGGGATCTGGGAGATTCCTCTCCCAAACCAACTCACCATGAAATTAGAGAGAGGCTCTAAAGATAATTTAGGCCCCATTTTTGGGATGATTAATTTGATAAACATGATTATATTTATCATGCTATTTCTGTCAATTCTTTTACACCATCCACATCTGAAATAATTTTTTTTTTTTTTGGTAAATTTCTACAAATGTTTATAT
TCTCACTGATATGTGGGAGCTAAGCTATGAGGACACAAAGGCATAAGAATAACACAGTGGACTTTGGGGGCTTGGGGGGAATGGATGGAAGGGGGTGAGGGATAAAAGACTACAAATAGGGTGTGGTGTATACTACTTGGGTGATGGGTGCACCAAAATCTCACAAATCACCACTGAAGAACTTACTCATGTAACCAAATAGCACC
CATCTCTTGTCATATACATGCATTTAGGTCATAAACTACATTTTATTTAGCATTGAACATCTCCAGCATCCCCCTGCCTTTATAGGAATAAGCAACAAAAGATAAACTGAACTACATTGAAAGTAAAAGCTTTTGTGTTGCAAATGATACTATCAAGAAAGTGAAATGACAACCCATAGAATGGAGAAAATATTTGTAAATAATAT
TTAAATTCTTAGCACTTCTTCACACCATATTTTAGGAGATTGTTTTAAGAATGTCTGAGGTCGGCAGAGTCTTGTTAAGGTCTATATTCTCATGAATAGGGATAAAGAAAGCATTCAGAAGTAGAATACCCATTGCCAACTAATTCTTCTTAGTATTGTTTGGAAGGTGAGTTAGACATGGGGACAGTAGGGCACAAACAAGGGGA
GGAGAAAACAGACAGTTTATGGTAAGTTATAAGACTCTGAGAAGGAAAGATTATTCATGTACAAAAAAGATAGATATAAACCTACACTGAAAATTACATAGATAAAAAAACACACATGTGCATTATAAATGCTGAAATCCAGCTGAAACAAGAATATTAAAAATTGAGCAAGGGAAATGGATTAAGCTAATGTGATGAATAATAAT
CATTCAATAAATATTTGTCAGCTAAATAAATGGATCAGTGAAGGTTCATTACTCAAGCTAAAGAAAGTCTTAATAATAATGGAGAGCCAATGATGCAGCGGATAAAATTGTCAGCTTTGGATTTGAGCAGTTGTGGATTCTCTTTCTAGCTCTGTCACTTAGAAGCTATATGACCTTGGAAAGTTGCTTCAAGTCTTGCAGTCTCT
CATCAATTGAAATGATCCTATGGTTTTTATTCTTCATTCTGCTGATATAATGTATCACATTGATTGATTTATGTATGATGAACTATCCTTGCATCCCAGGGATAAATCTCACTTGGTCATGATGAAAGATCTTTCTAATGTATTGTTGCATTCAATTTCCTACTATTTTGTTGATTTTTGCATCAATATTCATGAGTGATATTGGC
CCTTTCTGAAGCTACCATACGTCTACATAGGACCTTGAGATCATCTCATGAATATCATATAGGTGATCAGAACATTATTTGACCTTTAGTTTGGCATCGTGATAAAATTTCATTTTGAATTGAGGAAGCATGCTTTTATCTGGTTGATGGACCAAAAAAAGTCATCTTTTCTAATGAAAAGGTACACATTTTAGGAAATCCTAATT
ACCCACATTGATATGATTATCTCTGGTTTAATTCATTTTACACTTTTCATTGTATTCTCTTATACCACTTTACCACATTTAGTTAGACTCTCCTGTTGCTGATAAATGAAGAAAGAAAGAAAAATAAAAATAATGTCAGAGTAAGAGGGCTTTTCTTTAATCAGTTTGTATCTATTAATATTTACTATATGAGAGTTTAAAGTTGA
GTATGTCAAAAAGAGACATCTGCAATTTCATGTTCGTTGCAGCATTATTCATAATACCCATGAATTAGAAACAACCTAAGTGCTTATCAACTGAAAAATGGATAAAAATATGTGGAAAAATTGGAACCCTTCTACACCACTGGTGAGACTTTAAAATGTAAAACAGTCTGGCAGTTCTTCAAATGGTTAAACATAGAGTTATCACA
ATTTAAAAAGAACATTAATTGAAGTTTTACACCATTTTATGATTCATCAAACGCAGCAACTGAATACTGGCATATAGCAACATTACAGAGGTTAGTCTAAGATAAAACTCATAAAAGAGTAAAAGGAAGGAAAGGAGAAAGGATACCAAGCTATATAAAGATTTTAAAAACAGGCCGGGTGCAGTGGCTCATGCCTGTAATTTCAA
CCATAAAACAAGAAGAGGATGATACAAACACCAGAGAATAGAAAAGGTCTCAGAAATGGCATCTATAATAGAAAGGAAACAATCAATAAAAAGATTAGAAGATAAACAACATACAGTATAAACTGGAAGGATTTAAAAATCAAAGGTAAAGAATTATAATGTTAGAATCAATCAATCCAGTAGATTCAATATCCAAGTAATTTGAT
AAGAGGGCAGGCTCCAACAGTAAGTGAGGAGAGGCCAAGCCCAACTAACCAAGAAACTCCCAGAAAATATGGAAGACTCTGAATGCTGTGAAGCACAGGGGATAAAGGAATCAAGATTTTTTTTTTTTTTGAGATGAAGTCTCACTCTGTTGCCCAAGATGAGTGCAGTGATGTGATCTTGGCTCACTGCAACCTCTGCCTCCTGG
CAAAGTCATTCATTCCAAAACTTGAGCTATCTTTGGTTACTCCATCCAGCAGCCTGCACTGGTCAAGTTCAAAGATCCCATTGACAAACACAAGAGTTCTGATAAAACATGATGAGCAGGGGGACCCCACTCTCCCCCTCCCTTGGGAGGAGCATGCTGGCCCAACCCCCAAGTGTTACAGACCCCCGTTGTTATTTTTTAAATTC
AAGAAGGTGGAGACCTTGTTCAAAATAATGAAATACATATTTAAGATATGTGCAAGTTTGAAGAAAACAGCTACTGATAGGGTTTTGGTGTATTAGATAAGATAAAATCAATGGGAACACCAGCTGAAGTAAACAAACAAACATACACACACAAACTGGGAAGCAGAGAAAATAACAAAACTCTACTTAAAACATTATGAATTTCA
