# Supplementary material for: Poly(A)-DG: A deep-learning-based domain generalization method to identify cross-species Poly(A) signal without prior knowledge from target species
Source: PLoS Comput Biol. 2020 Nov 5;16(11):e1008297. doi: 10.1371/journal.pcbi.1008297 (PMC7671507; doi:10.1371/journal.pcbi.1008297)
Supplement: S1 File — These three datasets are produced by previous researchers and we use them in our experiments. (ZIP) [file pcbi.1008297.s002.zip › human/omni_polyA_data/negative/ACTAAA.txt]

TTTAATGTTGCAAATTGTTTTCACTTTTTCCATAAAATGAGTTCTAGAGTTTATTTCTTTACTGCATCATTCTATTTTCAAGTCATGAACTTCTGCTTCAACTAAAAAAAAAAAACTCACCGTTTGTATGAAATTGTTGTGTTCATATTTTATTTTTTATTTACTGTATAATTCAGTATTGAATATATAATATTATAAAATATGTA
AGGTACAATATAATTTTTTTCTATCCTTTGATTTGTCATTCAGGATTTTGTAATTTGAACAGAAATATTTTGCCCTAACCACATGTCTGTCTTTTCTCTTACTAAAAATATTATTTTATGTAAAATTGTTTTAAAGGTCAGTTAGCACGTTTGAAAAGCATCTTGTACAATGTTACATAATATATTGCATATTTGGTTACATTGTT
TGTCAATTTGTTGTGATAGCCTAGGGAACTAATATAATGAAGCATGGAGAGAGAGAGAGAGAGAGAGAGAGAGGATAAAAGGTGAAAATCATGTGCCAAAACTAAAGAAAAGAGATGCTGACATTTGTGATTAAATAGAATAATTGCACTATTTAAGATTAATCACTTGAGCCTGGGAGGTGGAGGCTGTAGTGAGTCATCATGGT
GGCTTACTCCTGTAATCCCAGCCTTTTGGGAGGCCAAGGCAGGTGGATCACCTGAGGTCAGGAGTTTGCGACCAGCCTAACATGATGAAACCCTGTCTCTACTAAATATATATACACACACACACACACACACACACACACACACACACACAAAATAGCCGGGTGTGGTGGCGCATGCCTGTAATCCGAGCTACTTAGGAGGCTGA
ACAGCCTGCAGAACTATGAACCTATTCAATCTCTTTTCTTTATAAATTACTCAGTCTCAGTTACGTATTTATAGCAATGCAAGAACAGCCTAATACACCAACTAAAGATATGTTTTGTCATTAATGACTTGAACATTCTCAACTATTCATGGCATTTAACAATGCTTCATTACAAAAAATGGATTTTTTACATTTTATGTGTTTTA
TAGAAAAGTAGACTTATATGATAGTTAAATTTAAAACACAATTGTATATGGTACCTTCCCAAATGCACCAGTACTTATTTCAGAATGCATGATGTAATTGACTAAACCATTTAGGGCTAGACCTCTGAAATAAAAGGCATTCACACTTTGTGATTCCTGGGGAAAATATTATTCAAAATAGAAACATGCAGAACCTTTACCTGATC
TCTTTTAAAACACCTTTAAATAGCTTGGCTTGATAACCTGAGATTTGAGAAATAGAACATTAGAAATTGGATTTCCATCAAATAACAAAAATGTCAAATCACTAAAGTAACTAAAAGATCAGTGCATATAATCATCATAATGATCATCATGGATTTTGATAACTTAAAAAGCATTTTTTCAAATAATGTAGCATTCCATTTATTTT
GTTAGCATGGATGTACTGAAAAAGGAACACTTCTACACTGCTGGTGGGAGTGTAAACTAGTACAACCACTATGGAAAACAGTGTGGAGATTCCTTAAAGAACTAAAAGTAGAACGACCATTTGATTCAGCAATTCCACTGCTAGGTATCTATGCAGAGGAAAAGAAGTCATTATACAAAAAAGATACTTGCACACACGTTTGTGGC
GCAGAAGGTCAAGAGAAACATGGCATTCTTTAGTTGGTATTAAAACAAGCCTATAGACTAGACATTACATAAATAAATATGGCATAATAAAACTCAGTAAACTAAAGTCAACTCCTTATCTACATAGACCACTGAAAAAGTAAGAGTTGGAATCAGAAGAACTTGTGTGACCCAAAACTATTTAGGAAATAGAATACTTATCTAAT
TTATTTTACAATTAACCTACGGGGATGATTATTAAATAATAGTATGCTTTGGTACTCAGAAGTCAAACCATTGGATAGGACAGTGAGATTTAGAGAGAAAACTAAAATTTCCATGCTCTTATCCTTTGTGTTGTTTCTTCCAAATATATTTATCAAAACACATTTTAAGAGGGGTGGGAAACGCCAGTTACACAAGAAAAGCTATC
TGAGCGAAACAAGGATGAATTGAAAGAATACAATTTGGAGGGAAAGAGGAAAGTGCAGAATGCATACAGCATTTCTTTACATCAAATTTTAAAATATAGAACTAAACAATTTAGTGTTTAGGATCACAAACACGTGGGAAAGTGCTATGGTCTTAATGTTTGCATTCCTCCAAAATGCATATAATTGAAATTTCATCCCCAAAATG
CAAATAGGCTGCTCTTCAAAGGGTGAATACCTTAGACTGACAGGTTAACTTCAAGAATGTAATTCTAATAAATGGAATTTATGGGGCAAATGTTAAAAACACTAAAAAATACCTTTTATTGGCCTGTTTATTGAGACTAGGAAGGAACATCATGTTACAAACAAATTCTGTTTTCTTTGTGCTAAAACATTCCTATGTCATCTTTT
CTTTTCTAGACCAGTATTACAATTTGGAGATCCACACAATAAAAGTTCAAGGAGCTGTCTTCTCTTTCTGAGTTTTTAAAATATAGACTAGCATATGGTTACTAAACCTAACCTATCTAAAAACAGCAAATATATTTGCTTCTAACTGGGGATTTATCAGGTTAATGTGGTAATATGTTTATTTGAGGATTAAAAAAAAATTGTGC
TCATGTGATTGTCCCAAACTAACTATCAAGTTATTCTGGAGTGTCCCATAAATATTTTTTAATAAATACATTTTTCATGCTTTCATGCTTAATTGTACGCACTAAATAACTCATAGTAGTTTTCCTAAACTGACCTGGAAACATATAGCATCTTGATCCATGCTTTCCTTATTAAACATTTATTTATACTAGGGACATGTCAAGGA
TAACCAGGGGTCCCTAGAGCAACTTTGCGTCCTCCCTATAGGGAGGCAGTTTTGAAAGTGCCACCTCCTGGCTGGAGGCCAACCAACACAACACCAGTGCACTAAACAAAAATACAACCAAGGGCCCTCACAGAATTCACTTCACTCCCTTGCTACCTCCACTGGGGAAGGTGTGGATATCATGGCTGCAAGACCTGAAGATGGAT
GTTCTGGGCAAGTTTTAATATTTTGAATGCCTTTGGATATTCCAGCAATAAAGGCATCATGTTCTGCAATAGGATTTCTTACTCATTTACCTATTTTAACACTAAAATAGACCACAACTGAGCACAAATTCCTTTTATAAATGTTATAGAAGCAGGGAAGAATAATAAACACATTTGTGAATTGTGGTTCAGTTTATTTATCTTTA
GTGAGGCCGAAGTTCTTTCAGGTACAAAATGAGACGCAAATAACATTTCTGTGGCTAAGTCAGTCATTTCTTCATTTTGGGTACTATAACTAGGAGAACAACTAAATTGGCAAAGGAAGCTGCAGGAATGGACTGAGAAGGTAGATACTAACACTATGCCAGAAAGCGAAAAGCAAATTCCTTTTCAGCAGCAACCATCTCAAAAT
GGCAATTTAAATTTCATTTTAAATTATTGTATATATTTTTCCTTCTTTTCTCCAATAAGAACTTTTTTCCAAAGCATAGTTGTGTTCAAACTATGAGTCCACTAAAGCAATTATAATTAAATAACTTGAATAGTTTAATTTAAAATGATTTCTCATATGCATAAAATTTTTCTTACTAAAATTTCCATTTACTTTTACAAGTTTTT
ATGGGTAAAGACTTCCTGATGAAAATGCCAAAAGCAATCGCAACAAAAGTCAAAATTGACAAATGGGATCTAATTAAAGAGTTTCTGCATAGCAAAAGAAACTAAAATCAGAGTGAACAGGCAACCTACAGAATGAGGGAAAATTTTTGCAGTCTACCTATCTGACAGTTTTCTTATAAGAGCACATTATGTGATATTGAGGTTTA
GCTGTCCAATATTAACTTTTTCTACATCTGGACTTTTTGTATATCCACTTACTTCGCATATTTCTTTTTCATGTCTTTAAGAGTATAGTTCTGAACAAAAACTAAAAAAAAATCAGAGAAAATCAATTTCTGAGAGATAGTATAGTTTAGTTAGAGGCATTATAGCTTATGTGAACTCTAAAGTAAAGCACACTTTTGCTCAAAAC
CTTGCAACAACCTCAAATAATTTTACAAATTTGCCCGTAGGATTTCTTCCCATTTGGTATTGTCACAACATTTTTCTAGCACATACTACATGTTTGAAAAACTAAACATTTTGTTTTCCATTCTCTTTATACATACTAAAGTTTTAGTTTGTAGAATTTTTTGTGTTTACTTTCTTTTTCAATGATTATTTTTCTTATTTGCATTA
GATTTTTGCATCAATGTTCATCAAGGATATTGGTCTAAAATTCTCTCTTTTGGTTGTGTCTCTGCAAACACATTCAAAAGCTAGCAGAAGGCAAGAAATAACTAAAATCAGAGCAGAACTGAAGGAAATAGAGACACAAAAAACCTTTCAAAAAGTTAATGAATCCAGGAGCTGGTTTTTTGAAAAGATCAACAAAATTGATAGAC
CCATTTTAATAAAAACCTGTCTGATTTAGGTGATTATAGAACAACGAATAAAAATCAGGTAAACTGCAATGATAAAAAGTGAACAGGAATTTGTGGCAGGACTAAACACCAAAAGAGAGGAGAATATCAAAATAAAATAGAGGCCTAGTACTGATTATCTGGAGATAGACTTTATGGAGACAGTTGACTATCTTTTGAGACTTAAT
AATTTCAACTGTTGGAAAAAAGATTCAAATACAGTATTCTTCTGTTGCTAATTATTCAATAAATCACAAAAGGAATTCTTTATTGTGATTTATTTTTCTCACTAAATATTCTCAGCTTATGTTTAGTAGTAGCAACTCATCAAAAAAAATTTTTAAAAGGGAGAGTAAAAGAAGCAAAATGAAATCCCCAAATCAGGCAGGTGTAA
CATTTTAGTTCACATTTTTCTAAATTGGCCAAGCAAAAACAATGATATTTAGTTTAACTGAATGTTTCAGGTATAACGTGATCAACGTTATTGATACTAAACTAAAAAACAGAGTGATATGTTTTAAATTCTTTTGTGGAATTCATTAGATTTTTTTTGTTTCCTCTGTGATCCATATGTGCAAAAACGTAATCATGTGAGAATGA
GAAATCCCCAACTCCAGTCCACTCTATTCATTCTGTCCCACCAAGGCTGTGGGAGGATCTGAGAAATGCTTGTGAAGTTTACAGCCAGAATCACGGACTCACTAAAGGACTGAGACCTAATCATGGGATGATAGTCTCTTCTTCTGCCCCACACATTACCTCCAAATTACTAAAGGCCTATTGATTATATTTACCCCTACTCAGTA
CTCACGCCTGTAATCCCAACACTTTAGGAGGCCGAGGCGGGCGGATCACGAGGTCACGAGATCAAGACCATCCTGGCTAACACGGTGAAACCCCTTCTCTACTAAAAATACAAAAAATTAGCCGGGCGTGGTGGCGGGCGCCTGTAGTCCCAGCTACTCGCGAGGCTGAGGCAGGAGAATGGCGTGAACCCGGGAGGCGGAGCTTG
TAGGCAATACAATCTTGGATATAGTAATGGGCAAAGATTTCATGACAGTCTCCAAAAGCAGTTGCAACAAAAGCAAAAATTCCCAATGGAATGTAATTAAACTAAAGAGTTTCTGCACAGCAAAAGAAGCTATCAATAGAGTAAACAGATAACCTAGAGAATGGGAGAAAATTTTAGCAAACTTCATCTAACAAAAGTCTAATAGC
TCTATCTATCTATCTATCTATCTATCTATCTATCTATCTATCTATCTAGATAGATAGATATACATACAGTGAAGAGAAATAAGTCACATTGTCATAGTCAACTAAAGGACAACCTTAAAAATGTGGTCTTGCTGTGTTTTCACAGGGAAAAGGGAAGGGTTTGTCTAACATTCATCCAGTCTCTGCTCCCACATTTACCATATTCT
GAGAACAAAATAATTGCATAATTGGTTTGTAATCATAAATCTTCCACTATACAGTTATGTAATTAAAAACAATCTTCCATCTCTAAAATAAGGATTGTTTACTAAATGATCTAATCTTTCCATTATAAAATTCCACAGTTATAGAAAAGCAAGTAAGGCCCATTTTGACAGCCTTGTGCTAGGAAGTAATGTATATATAAGTTTTC
CATGCCTGTAATCCCAGCACTTTAGGAGGCTGAGGCGGGTGGAACACCTGAGGTCAGGGGTTTGAGACCAGCCTAGCCAACATGGGGAAATCCCATCTCTACTAAAAATACAAAAATTAGCTAGGCATGGTGGCATACGACTGTAGTCCCAGCTACTCAGGAGGCTGAGGTATGAGAATCAAATTGCTGGAACCCAGGAGGCAGAG
CACATCTGAAATCCCAGCACTTCGGGAGGCCGAAGCGGGTGGATCACCTGAGGTCAGGAGTTTGAGACCAGCCTGGCCAAAATGGAGAAACCCCATCTCTACTAAAAATACAAAAATTAGCCAGGCATGGTGGCATGTACCTGTAGTCCCAGCTACTTGGGAGACTGAGGTAGGAGAAGCACTTGTACACGGGAGGCGGAGGTTGC
TCTCCAGGCACAATACTTGCTCCAGAGAATAGAGTTGGGCTAGAAAGATATAAATCAACTTGGTTGTCTGTGAAATACATTTCTGCATAAATTATCACCAACTAAAAGCTTAGCCATAATTTGTCACAATTCCATTTGGAGGAATTCAGAATTTGCCTTGATTGTTTATATATAGTTTTATATATAATTATGCTATATTTGTCACG
GATCTACCCTCTTAGCAAATTTTCTAGGGACATAATACAATATTGTTAACTATAGCATAGTGTGATACAGCAGTTCTCTAGAATATACTAATCTCGCATAACTAAAACTTTGTACCTGTTGATTAATAACTTCCCATTTTCCCTTCTTCCAGCTCCTGGCAAACACTATTCTGTTTCTGTTTCTAGGAGTTTCACTGTTGTAAATA
TATTGGTATGAGGATGTGGCGGTCACTCCTGCTTCTAACACCCCTGTGCAATAGGCTCTTCACTCTACAAGCATCAGTGGTCTTTAGTTAAAACTGACAAACTAAACAAAACATGCTTCATCTAGTATCAATTTTTTTATTTATTTATCTTATGAAAGCATGTAGACTAGGAAGAAAAATGCGCTATCCATAACAACAGTGTATTG
AGACTCTTTTAAGTATTCAGACTTCATGTACTAAGGATTCGTGTGGAACCACAGTGAAACCTTCCTAGGATGGAGAAAAATGAACATATATAAAAGGCAAACTAAACAGGTTCTGAATAGTATTATGTATCTCTTTCTTTCTTTATGGCTTCTTTTATCATGTTGGTTGGTTATCAGCTTGAAAGTCAAAGCAGATGTCATCTCTC
TATAAAACTGTTAGAAGAAAACACAGGGAAAATATTTTATGAATAAGACCTCCAAAGCACATGCAACAAAAGCAAAAATAAACAAATGGGATTATATCAAACTAAAAAGCTTCTGCACAGCAAAGGAAACAAGCAGCAGAGTTAAAAGACAACCCAAAGAATGGGAGAAAATATTTGCAAACCATTCAACTGGCAAGGAATTCATA
CCATTATTTTCCTTGAGTTTAAAGATGTCACATCAAACAGAACTCTTTTTTGAACTGAATCTCTATTACTGGGGACCTGCACGTTTTGAAGCTGGCTAGGACTAAACATTTTCTTCATACCAGCTGTCACAAATAATTCAGTCTGCTAAATTCTAATACACTGGCAGAATGGGTGAGCAGTCCCTTGAAAAGAGAATTTTAAATAT
TTTAATGGATAAAGCCATTTTCTTTACTTTCTCTTAAAAATAAAATTTATGTTGCCTCACTAATTTTACTGTGAAATAACGAGCACACAGACAAGGAAAAACTAAACAAATGAGTTTGTAGTAACTTGGGATGAGGGGCAGGTCTAAAACACGTTAAGTCTATCTCAACAGTAGGATTAAACCTCTCATTTTTCTTCCTGTAAAAT
CTCATACCTGTAATCCCAGCACTTTGAGAGGCCAAGGAGGGCGGATCAAAAGGTCAGGAGTTCAAGAGCAGCCTGGCCAACATGGTGAAATCCTGTCTCTACTAAAAATACAAATATCAGCCAGGCATGGTGGCACATACCTGTAATCTCAGCTACTTGGGAGGCTGAGGCAGGAGAATTGCTTGAACTCAGGAGGTGGAGGTTGC
GTTCTCTTAGCCTTCATCAGTTCTCACAGCCTTTTAAAATGCTAGGTAAACATATATGCTTGCTATCTTTCAGGTTTATGTTTGGTTTGTCAAAGCATACACTAAATAATTTTATTCTGCATAAAATCAGAAAGATACTATTTTTAAAAATAAAGATTGATACATGCGAAAAATTGCATGGAAATTAGAGACAATGTGAAATGTAA
CTCACGCCTGTAATCCAAGCACTTTGGGAGGCCGATGTGGGCGGATCACGAGGTCAGGAGATCGAGATCATCCTGGTTAACACGGTGAAACCCCGTCTCTACTAAAAATACAAAAAAAAAAAAAAAATTAGCCGGGCGTCGTGGCGGACACCTGTAGTCCCAGCTACTCAGGAGGCTGAGGCAGGAGAATGGCATGAACCCGGGAG
AACTCCATCAAACAACTTCCCTCTGGCCATTTCTGCATCCTCACTGTATTATTTGTTAATTCTACTCCTAAAATTGTGTGGAGGTTAACCAGGGCTTTAAACTAAACATATTAGTAGTAAAAGAGAGATTCCCTATTGAATTAATCTGACGTGATTACAGAAAAGACAACTCATTCCTCCAGGACTTGGAGCCTTTGGAGTGTGCA
CTGTGTTCCCTCTTTGGGCTCCTTCATTCGTTGCTGCCTATGTGGACACCTCTTCCTCCCTAATATTTCTTTCCAATGTTTTCAGCTCTTAGACTGCATTACTAAATCACCAGTGTTTTTAATTGTTGGCCTATCTCTTTGCATATATCAAAACAAGACTCCAGCCCCCAACAATGAGGGATGAGGCAGGACCTCCTGATGAGTGC
AAGGAAGCATGAAGTCCCAGCTGTCACAGACAGTCATCTTGCTCCCATGAGGGGAACCCACTTTAGAATTAAAAATGGCAAAGCAGAAATATAGAAATAAACTAAATTCTTGAGGACTCCATTAAGCTATTGTTCATTCCACCTGAAACCCACTTTACCCTTTAGACTACCAGAAATAAAAGAAAATAAATAACATTATTTATTTT
CCAATTGTTCTTTTATGGTGAATTACCTGTTTACATATCTATTTTTCTATAGCTATCTGCAACTCCCCCGACCCCCACGGTAGCGATTACTATCTTCTCTACTAAACTAAGACTCCAGGGCAGAGAGGCCTATGTTTAATTCATTTGAGGAAAGGCTTGGCACAAAGTGTGCACTTACATATTTTCTTTTTTTCTTTTTGAGAGGG
GCTCTGTAGAGTGAAGAGAAGGACAATTTTGAGGAAAAAGGAAGAAACTCCGTGAGAGTACTTAGTATTAGGTTGGTGCAAAAGTAATTGCGGTTTTGCCACTAAAATAATGGCAAAAGTAATGGCAAAACCACAGTTACATTTGCATCAACCTAATATGCTGGATTAAAGTTTGATGCTGGAATTTCCTCTTTCCTGGGTCTCTT
TTTGGAGTTATGTAACTATTGCTGTTAATTGTCTTTTTATGCATTTACACAAGGGATTGCAGATCCAAATGTCCATGGTGGTCAGGTTGGTAATTTAGTGACTAAATCAGCCAACTGTAATGCAGTACGCCTACACTGCAACAATGGGAGCAGCTGTTGCCACCTGCAGAATGTGCCAAGGAGCAGCCATTTCTCAGCTCCAGTCA
CTAAATCTAAGAGAAGTCATATGTAATAAAAACAGATTCACAGGGGATCCAAAGATAATTTTTGAATAGAGGAAATATCAAATCCATATATTCAAGAACTACTAAAAATCCCATGCATGATAAATATGAAGACAAGCCCATAACTAGGCATATTGGAATCTCACTGAGGAACAGGAAAGAAAAAGAGAAAAACTTAAAGCAGCCAG
TCCTTCCACATAGCAGGCTCTTCCCTGCCTTCTCCCTAGACAATTATACAATGGTGATATTTACTTGCACAAATTTAATTGGATATTTCACTACATAGTCACTAAACCAATCAATTCAATTTATCCATCATGGATTGAGAGCATGCCATATGTAAGGAACAATCAGAGCCAATCATACTGGTTTGCAATCCGTGCAGTTTATAAGG
GTGTATGTATATATATATATATATTTTAGTAAAAGGTACCAAGGTTTATTTCAAGTGAATGACACTCCATCCCTACCTTGACTTTCTATCCATTCCCCAAACTAAACAACTCTGTTCCTGGAGCCATTACCACTTTCCCATCTGCTGGAGTTTATATATATATACACAGAGAGAGAGAGAGAGAGTTTATATATGGGTATATATAT
TCGATACTTGGCACAGACTGCACCACAAAGTATCCAGCCCACAATGTCAGTAGTTCAGAAACTGAGAGATCCTGAGATAGGCAAGTCCCCTTGTTACCCAACTAAAACTGTACTAGACCAGGGGACTAGGGAGGCTACTGAGGCCTGAAGGCACAGGAAGTCAGACACCTTGTATTACAACCCTCCACACTGTGGGCTACCCTAAC
ATGTTGGCCAGGCTGGTCTCGAACTCCTGACCTCAAGTGATCCACCCACCTCGGCCTCCCAAAGTGCTGGGATTACAGGCATGAGCCTCCATGCCTGGCCACTAAACCAAACTTCTAAGGTATTATCCAAATATATTGCTGATGACAAAGGACCATTGTTTGATTAATTCCTTACAAATATTATTTATAATGTCTCTATTAGAAAC
CAGTTTATTCAAATGGGCTTCTTAATCTTGACTTACTCCTATTTACCCACATTTTACATATGAGAAACAAAAGCTGACTACGCTAGAAATTAATCAAAATACTAAAAGCTTTTCCTATTTCCTTCTACCACCTACCTGTAATATTTAGAAGGTACACACACCAGCTCTTGGTTCCTGACTGGCTAGGTGAGGCTGTCTGTTTCAAC
TCACGCCTATAATCCCAGCACTTTGGGAGGCCAAGGCAGGTGGATCACTTGAGTTCACGAGTTCAGATCAGCCTGGCCAACATGGTGAAGCCCCATCTCTACTAAAAATACAAAAATTAGCTGGGCATGTTGGTGTGCGCCTGTAGTCCCAGCTACTCAGGAAGCTGAGGCACGAGAATCACTTGAACCCAGGAGGCGGAGGTTGC
AGCTTGGTGCATTGTCAGGCAACAGTGAGCTACAGACTGAGCTCACTACATAATTCACAGGGCCCACCCAGAGCCAAATAAAAATGCCTGAGAAAGTACCACTAAAGGTACTAAAATATAAAGCCTTTTCTTCCACAGTCTCTCTCTCTCAACACGTAATGTTTTTTTGTTTGCTATTTAATATCATTCTAAGTAAAAAAATAGGC
TCAGCTAACATGATCACTGAAAAGTAAAAATCATATAAGCTGTATAATAAATAACATGAAAAATACATTACACACTGTAAAAAAGTCTGAAAGGAGTCACACTAAACTTTTAACCATGGTTACCTATGGGAAGCGGGAATTTGTTGTTGGGGGTAGGGGTGGTGGAGGGGCAGATTTCACTTTTTAGTTTTTACAGTTCTTTATGG
AGGTATTACGCAGTCAGGTTAATTTCCTTATACCACTTGTCAAGTTAGAAGGAGTAGAGAAGATGCCAGGTCTTCACTCATCCCTGGGCATTAAGGGAAAACTAAAGAGCTTCCAAGAGGAAATGCTCTGAGTTGAAGTCAGCTCATTGCGCCGCCTCAGTGTTTGACTTGGCATATTACTACGGGGTCTTTATTTTCTCATTACT
CTTTCCCTCCCTCCTTTTCTTCCTCACTTCCTTTTTTCTTTCTTTCAATCAATAAGTCATTTTTTGTTCATTTGAAATTAGAAAATATACCATATTGATAACTAAAACTTAAGACTTCAAGTATTATTTTTGCTTTCAATTTAAGCATTTTGTTTTTATGAAGACAACTGTTTAAGCCCCTCTATTTTGCTGTTTCTAATGTATTC
AATTGCTTTTGTGCTTCGATTGATACAAGTTTAACTTTTTTTCTCATTAAGAAACATTTTACTGAAGTCACCTTTTGAAGAATGTTTCCTTTTCTGAGGTACTAAATCTGTTGGCACTTGACACTACAGTTAGTAGCAAACTTTTTTTTTTTTAGATGGATTTTTGCTCTTGTCACCCAGGCTGGAGTGCAATGGTGAAATCTCGG
AGCTCTCCTCCCATGTCTTCCCCTGTTAGCAAGCCCCAAAGCCCCTTGGGGAGGTCATGATGTCATAAAATGACAATCTAGTTACTATTGCTTCAAAAGAACTAAATGGCGTAAAATAATCATTGACTTATGCTCATGGAAGATGGGGATCTGTAGATAAATCAGGGTCTGTGAGTCCTGAGTCAGCAGTAGAATATGCTGCAATT
CCTGATCCTTCACTCTCCCTTTAAAAGGCACAGTCATCTCTGTACAAATGAAAGTTTGTTTCCACTGGACCCTCTTTCCTATTACAGGAGTTCATTATTGACTAAAATCTGTCCTTACCACCTTAGTGTCTGGCTTTATCTTTCACAGAATTCAGTAAATTGCTTGAGTTAAATAACTACTAAGCACCTAAGCCACAGATTGATTC
CATGCTGGTAATCCCAGCACTTTGGGAGGCTGAGGCAGGAGGATCATTTGAGGTCAGGAGTTCAAGACCAGCCTGGCCAACATAGTGAAACCCCATCTCTACTAAAAATGCAAAAATTAGCCGGGTGTGGTGGCGTGCACCTGTAGTCCCAGCTACTTGGGAGCCTGAGTCAGGAGAATCGCTTGAACCCAGGAGGTAGAGGTTGC
CTGAGAAAAAGCAGGAGAGGGAGGAGGTGGGAAAAGACAGGTTGAGATTTTTCTTCTCTAAAATAACCACATACTTTATTTTTCCCTTGAGGCTCCTACCACTAAATTACAGTCATTAATAACAAATTACTGGATATTACATTTTACTAATATCAGAGTTGTTTTGAATTCAGCATTCTCATCTCTACCTGACAACAGTGCTTACG
TCAAAAACAAAACAAAACAAAAGTTATAGATTCAATGCAATTCCTATCAAAACCTTAACAGGAATTTTTTTAACTTAAAAGTTCAGCTGGGAGAGTAAATACTAAATATTGTCAAGATGTTTTTGAAAAGAATGACAAGGTGGAAATTGCCCTATTAGGTATAAAAAGAGACTACCAAAGTAATGGAATTAAAAGTGTTAATAGAA
TAGAACTGCCAGATGAAATACAGAGACCAAGTTATGTTTGAATTTTAGATGAATAATTCTTTTTTGTATAAGTATGTCTCATGCAATATTTGGGACATACACTAAATTTTTCTTTGTTGATATCTGAAATTTAAATGTAACTGATCTCCCCTTTTATTTGATAAATCTGGCAACTCTACTGCCTGGACAGCAGTGGCCCTTTGAGC
CTCACGCCTGTAATCCCAGCACTTTGGGAGGCCGAGGCAGGCGGATCACGAGGTCAGGAGATCGAGACTATCTTGGCTAACACGGTGAAACCCTGTCTCCACTAAAAATACAAAAAATTAGCCGGGCGTGGTGGTGGGCGCCTGTAGTCCCAGCTACTAGGGAGGCTGAGGTAGGAGAATAGCGTGAACCCGGGAGGCGGAGCTTG
TCGTTTCTCATGGGAGAAATCTACCGATAATGCCAAAAATGGGTATTTTTGAAGCGGTACACGTACATTACTTAGCAACCTGGGGTGGATTGCCAGCAGAACTAAAAGCAGAAATAGTTACAAGATTTAATTTAAAATGGTGATTTCTGTGAAGCTAGCCTGGGGTGGGGTGGCCAGGGCAGGGAACTCTTGTTTTCCACAAGAAA
CATGCCTGTAATCCCAGCACTTTGGGAGGCCGGGGCAGGTGGATTACCTGAGGTCAGGAGTTTGAGACCAGCCTGACCAACACAGTGAAACCCTGTCTCTACTAAAAATACAAAAATTAGCCGGGTATGGTGGCGTGTGCTTGTAATCCCAGCTACTCAGGAGGCTGAGGCAGGAGAATTGCCTGAACCCAGGAGGTGGAGGTTGC
CCACCATTCAAAAACTATTATCGAGTCTAAATATTATTGAAAACTTTCTGGTTCAGCTTTCAATTGAAGGGGGCCCCCAAATGGATCTCAGCAGCTGGCTACTAAATGTTCCAAAACATGAGGCAAGAGGATCCACACACTGTACCTGGGAGAGGGTGCTGTGGTCACAGGAAAAGCTCAGTACCCGGCACCTCTGCAGACACTCA
AAAATAATTTTTGAATTTGTGTAATTATTTGTTATTCTCAATAAACCTATATTGATCATTATCAATACAACATGTGTCACAAAAAAACACCCGATTAGACACTAAATCCAGATATTGGGGAGAATGTACAATCACTGATATGTACAAGACCCATTTCAGCTATGAATGATTATTTCCTCACAGCCTTGAGAGGTAGCCACAATTAG
GCAACTCTCAATATTTCTAAGGTATTTTAACTTTTTCATGACTATTTCTCTAGGAATAGTAATGGATATTCCTCCAAGGATGGCTGAGGAGCAACTGAAAACTAAATAACATGTGACTGTGAGAGATATTAATGGCCTTTGTTATTTAAGACAAATTTAATCTCTTCGGTCTTTGGCAGATCCTTTCCAAAGCAAGTGAAAGACTC
TAATTCCACTGCCTGTAATATCCTGGCTAGCCAGAGGTCCTGAATCTGTCCACATGACAACTTCACTGCTAGCATAACCAGCATTTGAGAAAACCAGCACACTAAACAAAATTACAAGCAAGGACACTCACAGAGCCCACTTCACTCCCCTGCTACCTCCACCAGGGCAGGTGCTGGTATCTGTGGCTGAGAGACCTAAAGACGTA
GCTTTGCCATTTACTACCTACTTGACCTTTCTAGGCCTCAGTTTTGTCCTCTGTAAAATGGGGATCCTAGAAGAACTTATTACCTGGGATTGCTGTAAGGACTAAATAGGATAACATGGCTGGTGCACACAGTACCCAGGAAACATTACCTGTAACCATGTCGCTGATAGCTTGGCTGGTTTGTGACATGGATGTCATGGGAGGGA
GCTCACACCTGTAATCCCAGCACTTTGGGAGGCCGAGGCAGGCAGATCAGAGGTCAGGAGATCAAGACCATCCTGGCTAACACGGTGAAACCCCGTCTCTACTAAAAAATACAAAAAATTAGCCAGACGTGGTGGCGGGTGCCTGTAGTCCCAGCTACTCAGGAGGCTGAGGCAGGAGAATGGTGTGAACCCGGGAGGCGGAGGTT
ACACCTATAATCCCAGCACTTTGGGAGGCTGAGGCGGGCGGATCACCTGAGGTCAGGAGTTTGAGACCAGCCTGGTCAACATGGTGAAACCCCCGTCTTTACTAAAAATACACCAATTAGCTGGGCAAGGTGGTGTGTGCCTGTAACTCCAGCTACTCAGGAGGGAGGCAGGAGAATCACTTGAACCCAGGAGGCAGAGGTTGCAG
AGACCCTGGCTAAAAAATAAATAAAAAGAAACTGTGTAGATTTAATATTTGTATTCATCTCTTCCCCTTTCCGAAACTCCAGTAAATGGACTACATAAATACTAAACAAATAAATGGACTAAAAAAAATGGACCAAACAAATGCTAAACAAATCACCCTAAAGAACTAAAAAGGCAGACGTGCATAAAGACAGAGAAAGGAGGAGG
AAGCTGCCACCTAAACTCCCGAGAGAAGCGCCGTTTCTCCTCCATGGCTTCTCGCCGACGCCCTCGCTGCGGCCTTCCGGGCCCCTCGGTTGATAAAAGGACTAAATAGTGACGGACATTTTTAAGGCTACTTAAGAAATGGCAAAAATACATTTAGAGGTGTGAACCCGAACACACTGCGCGCTTTAAGCCCCGCGAGAGCCGGG
CTCACACCTGTAATCCTAGCACTTTGGGAAGCTGAAGTGGGCAGATCACAAGGTCAAGAGATTGAGATCATCCTGGCCAACATGGTGAAACTCCATATCTACTAAAAAAAAATGCAAAAATTAGCTGGGCGTGGTGGTGCGTGCCTGTAATCCCAGCTACTCGGGAGGCTGAGGCAGGAGAGTCCCTTGAACCTGTGAACCGAGAT
CTGGGAGGTGGAGGTTGCAGTGAGCCGAGATTGTGCCACTGCACTCCAGCCTGGGCGACAGAGTGGGACTTCATCTCAAAAAAAAAAAAAAAAAAAAAGAACTAAAGAACTAGTATCCAGAATGTACCGAGCAGTGCTGTCCAGTAGAACTTCTTGCAGTAACGGACATGTTCTCTGACTGCATTGTCCAGTATATGAAACACCAG
AAACGGTCCCCTCAGCACCCATAACTGTCACCCTGCGTGCTCACTATTCATCAAATAAATAAAAACAAAATTAAAAAGCTGCTGGCCCTACTCTGCAAATACTAAAATTTCTAATTAAATTGTGACCATGTTCTCAAAAAACACTAAATCGCTGAAAAATCCAACAGATTTTTTAAAAAGTTAGAGCACCTCAAAAGGTGACTGAC
AATATGTGGGAGGCAGTAAAAGCAGTACCAAGAGGGAAATCAACAGCACTAAATGATTATATTAGGGAAATAAAAGGTCTCAAATCCATTACCTAAGCTTACTAAAACAGAGCAAAACAAGCAGAAGAAAGGAAATAAAGAATAAAAATCTATAAGCTGAAAAGCCATTTTAAAAATACTTGCTTCAGGAGACTAAAGTGGGAAGA
TTAAGTATCTGGGAGAACCCAGTCCCCATTCCCAACAGTGCCTGAGAGGCAATTTAGAATTGTTTAGTAGAAAAATCATGGTTTAAATTCCAACTCTGCCACTAAATAGCCTCAAACAAATCACCCCCCACCCCCAGATAACAGTTTTATTCCATGAACTTCCGAGGGGGCCACACTCATTTTTAAAAATTCAACTGCACAAGCAT
TTATTCATAAATGCCCCAAACTGGGACAAGCCTAAGATGTTCTTGAGAGAGGGTAAATGGATAAACTGTGGTAGAGCCAAACAATGGAATATTATTCGGCACTAAAAAGAAATGAGCTGTCAAGCCATGAAAACACACAGAGGAAATATAAATGCTATTACCAGGCGAAAGGAGTCAATCAGAAAAGGCCACATAGTGCATGAGTC
GGTCTCGATCTCCTGACCTCAAGTGATCTGCCCGCCTTGGCCTCCCAAAGTGCTGGAATTACAGGCATGAGTCACCATGTGCTTCCAATCTTAAGCAGTGACTAAAGGCAACCTGAAGGTAGGAATGAATACAGGCAGGGAAGGAGTAGACCTGATTTGAGAAGTTTCTTTTAGAGTGTGGATATAGTTTTGTTTGGATGGGCTTG
CTCAGGCCTGTAATCCCAGCACTTTGGGAGGCCGAGGCAGGTGGATCACGAGGTCAGGAGATCGAGACCATCCTGGCTAACATGGTGAAAGCCCGTCTTTACTAAAAGTACAAAAAATTAGCCGGCCATGGTGGTGGGCGCCTGTGGTCCCAGCTACTCAGGAGGCTGATGTGGGCAGATCATTTGAGCCCAGGAGGCAGAGGTTG
CATGCCTGTAATCCTAGCACTTTGGGAGGTCGAGGCAGGTGGATCACTTGAAGTCAGGAGTTCGAGACCAGCCTGGCCAACATGGTGAAGCCCCATCTCTACTAAAAATACAAAAGATAGCTGGGCGTCATGGTGCATGCCTGTTGTCCCAGCTACTCAGGAGGCTGAGGCAGGAGAATCACTTGAACCCAGGAAGCAGAGGGTGC
AGTACTTTGATAAATAAGTTTGTAAGAGGAGCCTCAGCATCGTAAAGAGCTCTGTGATTACTCTTTGGTCTAGGCCAGACTTTACGTGAGAAATGCAATCACTAAATTGGGAAACCTCAGTGCAATAAGAGTAGATGGATCCCAAGGTAGCAGGGGCCAAGTGGAAGCACTCAACTGCCAAAGGCAAGGTGGGCATGGTTACTCTA
AATGGGATTGCTGGGCTGAATGGTAGCTCTGTTTTAAGTTCTTTGAGAAATCTCCAGACTGCTTTCCACAGTGGCTGAACTAATTTACATTCCCACAAACACTAAATAAGCATTCTCTTTTCTCTGCGTCTTTGTCAGCATCTGTTGCTTTTTTATGTTTTGACAATAGCCATTCTGACTGGTGTGAGATGGTATCACATTGTGCT
TTCATTTTGGGGAATAATAAAGCAAAATTATCTGGAATATACAGCATTAGGAGATTTTTCAGCTTCTCTAATAGCTAGCATTATTTATGGCATATTTTAAACTAAATGTCTAACTGGAATTGTTTGGAAAGTTAATATAGATATTACTTTAAAGATATTTTATACTACCTTTAATAATTAATTTGCGCTCCTTTGAAAAGCTTATA
AGATCCCATCTCTTTAGAATGTTATTTCTTTAAAGAAATAAAAATATGGAAAACTAACTCAAAATCCATTTCTTTCTCGACACATTAGTTTCACCCAGACACTAAATGATCCAAAGCTTCAACAGCTGATCAAGGAAAATAAATGCCAGACAAATGGAGATAAAAGAGATAGAGATGTTTGATTTGGGCCATGATTTTTGTCAAGA
TCACGCCTATAATCCCAGCGTTTTGGGAGGCTGAGGTGGGCGATCACCTGAGGTCGGGAGTTTGAGACCAGCCTGGCCAGCACGGTGAAACCCCGTCTCTACTAAAAATACAAAAATTAGCCGGGCGTGGTGGTGGGCACCTGTTATCCCAGCTGCTTGGGAGGCTGAGACAGGAGAATTGCTTGAAACCGGAAGGCAGAAGTTGC
CACGCCTATAATCCCAGCACTTTGGGAGGCCAAGGTGGGCAGATCACCTGGGGTCAGGAGCTTGAGTCTATCCTGACCAAAATGGAGAAACCCTGTCTCTACTAAAAAAATACAAAATTAGCCGGGCATGGTAGTGCATGCCTGTAATCCCAGCTACTCGAGAGGCTGAGGCAGGAGAATCGCTTGAACCTGGGAGGCAGACATTG
ATTAAATAACACATTCATAAATAAAACCAGTGATTCAAAGAAGAAGTCATATGGGAAATTCAGAAATCCTTTGAGATAAATTAAAACAAAAACACACCAAACTAAAATGAATTGGATGCAGTTAAAGCAATGTTTAGAAGAAAATGTATAGCCATAAATATCTACATTATAAAAGAAGAAAGACCTCAAATCAATTACCCAAACTT
CATGGAGGTCAAAGAGATCAAACTAGCTGTCCCTCTTTGTTTCCCTTGCCTTCCCTGACCTGATCGCACAGGCCTTTGGTGTAGTCTGGGGACCTTGTCTACTAAAAAAGAAGTCCCAGGATAAGGAAAGTGGCTCCTAAATATAACCTCGGGGCCTCTCTTCTCCCATCTCAGAGACCTTGGATCAGGACAACTGCCTCTTGGCA
GTGGGACTTCTGTCCCTGAGAGCAAGGCTATGGGGCAGGTAAGGACCAAGGCACAACGTGAGATGTGCAGATGAGACAGAGAGGAATGGAAAGAAGCAGAACTAAAATCAGCAGAGGTGCCCAAACAGCACAGACTGACTGAGTGTCTTCACCTTCTTCATTGCTGGAGGCCAGCGTTCCTTACGCCGTGTTTTGAGGACCCTCAT
AACTCATGTAAGCAGCGGGGGTCGTAGAGAAAATGAATCGGTACCTAAGGCAATGTGCAGAAGTGAATGGAGCAATAGAAAGAAGAATTATTTGATGTAAACTAAAGATCTCAACAACTCGAATCAGGTTATTTAATCAGGAATCAAAAGCGCATGAGGGGTTCAAGTCCAACTGCAAAGCTTGGGGTTCTGGAGGACCACAGATG
ATATAATCTTCCTCTTCCCCCTTATCCCAGAAGACACAAAAACAATTCCAAACATGTAAATTCCTTGTGCTATACCAGGAATCAACAAGTAAACCAATGAACTAAATCCAGCCTGCAAGTAGGCTAAGAATGGCTTTGTATTTTTAAAAGGTGTGAAGAAACAAAGCAACAAAACAAAGAATATGCAACAGAGACTTTATGTGGCC
GGATTGTTTGGCATCCATGTGGACTGGCGAGAAGAAGCAGAGGGTGTCTGTTTTTGTTCTAGGCATTCCCAGACAAAAGACAGAGACCCAGAATCCTCTTACTAAAGAGGATGGTCAAGTTGAGAAGAAACTGGGCGTCCCCAAGGTTTCCTCTAGCTTAGTTCTGCTGGTCCTCTGAGGACCGGACGGCCAACCTGACTTTTCCC
CCAGATAAAGCAGCCCTGTGCGGTTAGACTCCTGTGGCTGCAGACTCCCTTGCCTGGCACCAGTTTTCAGGATGACCCCAGACTAAATGGGCCTCTAAGAACTAAAGGAGGCAAGAGTCACACGAGGAATCATCAGCTGCAACCGATTATTCTTGATTTTTTAAAATTAGGCATGGCCTTAAACATGGTTACCTGAATGTTATGAT
CACGCCTGTAATCCCAGCACTTTGGAAGCCCGAGGTGGGCCGATTACCTGAGGTCAGGAGTTCGAGACCAGCCTGGCCAACATGGTGAAACCCCGTCTCTACTAAAAATACAAAAATTAGCCGGGCATGGTGGCAGGCGCCTATAATCCCAGCTACTCGGGATGCTGAGGCAGGAGAATCACTTGAACTCGAGAGGCAGAGGTTGC
CTCACGCCTGTAATCCCAGCACTATGGGAGGTGGAGGCAGGTGGATCATGAGGTCAGGAGTTCGAGACCAGCCTGGCCAACATAGTGAAACCCCGTCTCTACTAAAAATACAAAAATTAGCCATGCATGGTGGCAGACGCCTGTAATCCCAGCTACTCGGGAGGCTGAGGCAAGACAATCACTTGAATCCAGGAGGCAGAGGTTGC
TTAAACCCCAAATAAGTAAATGGAAGAAACAAGAGAAAAAGAACAAAAATAAAGCAGAAAACAGACATACCACAGAGAAAATCAATAAAGCCAAGGGCTTACTAAAAAAAAAAAAATCAATAGAGCCAAGAACTTATTTTTTAAAAATAAACAAACTCCAGATAGACTGATCAAGAAAAGAAGAAGGAGGAGAGATAGAGTAGGAG
CTGCTGAGTGCCAGATTGTACTTATTTATAAATGTCATTTCAGTTAATCTCCTAGGTTACACTGCTGTTGTATCCATCCTTCTAAGTCTCAGGTGCCAGAACTAAAGTGAAATGAGTTGGAATTTGATTTTTGCCTTCTCTACCAATATTCTAGCATATTGCGCTATTTGAATTAGGAGTCAGCAAACTATGGCCCACATACCAAA
CTCATGCCTGTAATCCCAGCACTTTGGGAGGCCGAGGCGAGCGGATCATGAGGTCAGGAGATCGAGACCATCCTGGCTAACACGGTGAAACCCTGTCTCAACTAAAAATACAAAAATCAGCTGGGCATGGTGGTGGGTGCCTGTAGTCCCAGCTACTCGGGAGGCTGAGGCAGGAGAATGGCGTGAACCCAGGAGGTGGAGCTTGC
GGTGGTCACAGAGGACCTCATTCAGGACTAGCTGGGCCCCTCAACCTGAGACCTTCCATGGGGTGGAGGAGTCAAGGGAGCATTTTAAATTATGCCCTAAACTAAAATATCTTGGCTACAGTAAACCAGACATTCTCCAGTACTGGAATCCTTGCCCCGTTCCGCTCTCCTCATAACTCCAATTACCCGATCTAACTTTTCCCCCT
CATGCCTGTAATCTCAGCACTTTGGGAGGCCAACGTGGGTGGATTGCTTGAGGTCAGGAGTTTGATACCAGCCTGGGAAACATGGCAAATCTCCATCTTTACTAAAAATACAAAAATAAGCTGGGCGCAGTGGTACACACCTGTAGTCCTAGTTACTCAGGAGGCTGAGGCCCGAGAATCTCTGGAACCCAGAAAGTGGAGGTTGC
ATCACTATTTGAAACTAAATTAGCAAGATGAATAAAGTTAATTTAAGAAGAAATCTATAAACAAAAAAATCAGATTATTACTCAAATATGGCAAAAGATCACTAAATGCAACTTAACTCATAAACTTCTGTTAACTTGCTTCCAATCCCAAATTAAGAAAATAAAATTTGGCAGTTTCTCTGAACCTACTCTGGTTCAGGGGTTGC
GCTAAGCTACAGAATGGGAGAAAATATTTGCAAATCATATATCTGACAAGGGATTAATACCCAGAATATATAAAGAGCTACTACAACTCAACAACAAAAAACTAAAAACTGGGCAAGGTACTTGAATATAAATTTCTCCAGGGATGGTGTCCAAATGGCCACCAAGCATATGAAAAGATGCTCAGCATCACTAATCATTAGAGAAG
TTTTACCATGCTGATGAACCATATGTCTCTCAAGCTTCCCTGCCCACCCAACAAATTATATAAAGAGATTAATGATATTCTGTGGTGTTGTAAGTTGCTTACTAAAATAATGTAAATTCTTCATTCTTTCTTGTATCTAGGCACCTTGCAATATGATTTTGCAGCTTCTCCTAACAAGGACTGCAGCCCATTTCCACTGCTTGAAT
CCTGCCCCAGGCCTCCCCACCACGGTAAGTCACATCTGACTCTCTGAATTCCATCTCTTACAAACTCTTAATGTGGATGATGACTAATGTTTGAATTTCTACTAAAGCTAATGGGTTCTTTGAAGATTATCTTGGAATCAGATAAAGGCAATAACTATGCTAACTTTATGAATAATTGTGAATAGGTATGTGAGCTTATAGATGTG
ATCAGCAGTGTCATATCTGTGTAATGTTTCATATCTCAAAACATCCATTTGCTCTTCGTTGTAGATCAGATGTTAGCTCTACTTTTTGAGAAAATTACACACTAAAAACAAAAATAAATGAACAAAAGCAAACAAACAAACATTGTAAGTCCTCAAAAGGCCAAGTTACAATGTGAGCAGAATTGGGTTGAACTCAGAGGTCCTGA
CTCGATCAAAACACCAAGTTTGTCAAAGCATCTCGAATACTATTTTATTGCATGTGTTACATTATAAGTTAAATAGGAAACATAAAACAAGAGTTCCAACACTAAAGACAAAAGGCATAGGCCACCTCAATTCGAAGTATGATGAAATAAACATAAGACTCACTTTATATGAAGAAAGCAGAATGTATTTAGCCTCAAATTGCCTC
CTCACACCTGTAATCCCAGCACTTTGGGAGGCCAAGGCAGGCGGATCACGAGGTCAGGAGATCAAGACCATCCTGGCTAACACAGTGAAACCCTGTCTCTACTAAAAATACAAAAAATTAGCCGGGCATGGTAGGGGTGCCTGTAGTCCCAGCTACTCGGGAGGCTGAGGCAGGAGAATGGCGTGAACCCAGGAGGCGGAGCTTGC
CAGAAATAAATAAGTTTTTTGAAACCAATGAGAACAAAGACATAATGTACCAGAATCTCTGGGACACAGCTAACACAGTGTTTAGAGGGAAATTTATAGCACTAAATGCCCACAGGAGAAAGAGGGAAAGATCTAAAATCGACACCCTAACATCACAATGAAAAGAACTAGAGAAGCAAGAGAAAACAAATTCAAAAGCTAGCAGA
ATTCTTTTCATTTAATTCATGAAATATCCTTGTAAAAATAATCACACTTGTCCCTCAAGCCCGTTAAAGGCTGCTGGGCTGCTGATTTTTGCTTATTAAAACTAAAACTCAGCACTCAGCATGCTGATTTTTTTTTTTTTTTCTGGGAGGAGGGTGGTGAGATAAAGTTTGCATAAGCATAAAGTCCTACTATGTTAAACTGCTGT
GATGCTATTTCACAGAAACAAAAATTTTAGAGGAAACACAAGAGTTAAAAGCATTTTAAAAGATGAGATAGTGCCTCCTTAAGCACAGAGTCAAGGAAATACTAAAGGTACATGAGGAAAGTGGTCAAATATCCTTGAAATTTAGAGCAATGAAGAACAGGCTAGCTATAATGAACAGTATGTGAATCATTTAGATTGTAGGACAG
TAAATTGTGATATTAATAACAAAAAATGTGGTGAGAGAAGGTAAATATAGAGTTTTTAGATGTAGCCAAAGTTATTATTGGCTTAAAGTAAACTGTTATAACTAAAAAAAGTTTTACATAAGCAACAAGGTAACCACAAAGAAAAAATTATGTGTAGTAGGTACGCGAAAGATAAAGAGAGAAGAATCAAAGCATACCACTGCAAA
GGAGAATCCTTCCTCCTTGGTTGATGTTGTATTTACTGGTGAATCTTTATAAGCTCATACACAGGCCACTTTGATAATAGTTAAGAATTCAGCCTTAAGCACTAAATAAAAAAAAAAAATTGAATCTCAACTCTATCACTTATTTACTACGTGAATTTGGGCAGGTTATTCTGGTAGCCTCTGTTTCTTCATCTGACCTTTGGGAT
GCCACCGCACCCAGCCGCAAAAAGGAATTCTTATACACTGCTGGTGGGAATGTAAATTAGTACAACCTCTATGGAAAACAGTATGGAGATTTCTCAGAGAACTAAAAGTAGATCTATCATTTGATCCAGCACTCCCAGTGCTGGGTATTTACCCAAAGGAAAAGAAGTCACTATATCCAAAAGACACCTGTATGTGTATGCTTCTC
GGATAAATGCCGGAAATGATGGATGCCCCTTTACCCTGTGATTATTACACACTGAGTGCCCCGTCAAAATATCTCATGTGTCCCATAAATATATGCACCTACTAAATGCTCACAAAAATTAAAAATTTAACAAAAAAAAAAAAAATCTGCTGAGAGACTCTGATGGATTCTTCAGCATGTCAATTGCAAATTGCTTTTTTTTGTTT
TTTACACTATACTCTAGTCTGTTACATGTGCAATAGCATTATGTCTAAAAAAAAAAAAAGCCATGTATATACTTTACTTTTATTAGTAAAATATTTTATTACTAAAAATGCTAATGATCATCTGAGTCTTCAGCAAGTCCTAATCTTTTTGCTCGTGGAGAATCTTGCCTTGATGTTCACTGCTGCAGGCTAATCCAGGTGGTGGC
TTCGACAGCTGAGTCACCACAGTGATTTTGCAAATGACTTTTATTTTTTCACTTTGATTTCTCTATCACAATTCAAAGAAGGATTTTGATCAGACACTATACTAAATTATTTAATAATGAGAAAAATTTGAAGTCATTAACAAGAGAAAAGTTGAAAACTAATAAAGTTTAGCAGAAATTTTGCCAAGAGAGAGATGAGGGCCAGA
TTACGCCTGTAATCCCAGCACATGGGAGGCTGAGGAAGGTGGGTGATTCGAGGTCAGAAGTTCGAGACCAGCCTGGCCAACATGGTGAAACCCTGGGTCTACTAAAAATACAAAAAAATGAGCAGGGCATGGTGGCACACACCTGTAATCCCAGCTACTTGGGAAGCTGAGGCGCAAGAATCACTTGAACCCAGGAGGTGGAGGTT
AAATTTAGAAATGTAAGGGAAAAAAAGATTAGGTGTAAAAGCAGATCATGAATAAAAGCACAGAAAATAAAAGAAAGGATTATAAGTACATACTTTGTTTACTAAATTTCCTCCTGCAGGTAAAATGCATATCCTCCTAAAGAAATTACAATTCCTGGTGGATGATGATTCTGAAATTTGCAATTTGAATTATGTGAAATGTATCT
AAAATAAAAATAAAAGTTGAAACAATAAAGAAGGTAATAATTACTATATGGGCACAACATTTACTATTTACTGTCAATTAGCAACTGGCTTCTAATAGATACTAAAACAAATCTACAATGATTTACTACTATTAATACCCAAGACAGGAAATTATAAGAAATGACAGTCTTCAGAACTTTCAGAGAAAATATGGTTCTAAAAGTAA
AGTATACTGCCTGTCATTTGGCCGAATCTGTTTGTTCCATTCAAGTCACCAGACTTTAAGAAAGATATTGACAAAGTGGAAGACATTCAGAGCTGAGGAGACTAAAATTATGAAGGGAATTGACAACATGACAGATGAAGCCTCCTCAAAGAAACTGTGGATATTGAATCTCTAGAAGAGAAAACTCAAGGGGAATAAGAGAGTTC
TGGATGCTTTAGTTTTAAGTCAACATTAAGGTGATTACTTGGAGTTATCAATCGGTAGATTGTACCTCTAAGTAATTCCCTAGTAAGAAATGTAATGCCAACTAAAAACACATTTTTAAAATAACATAATTTATGACCTAATATGCCTTGATTGGAGTTCATAGAAGTAAAAGGTGGTGTATTGTTTCCAAGAAGTTCCCCCCAAA
CTTATTTTTTGGCACAGTATTGTTAAAGTCTAGTGCCAAAAGACAACCTAGAAAACAACTTGGTTAAAAAAAAAAAAAGCTAGGCTTATTAACTTGCTTAACTAAAGAAGAGATGGCATTAAAGGAATTGAGAATGTGTCAGTAAGAGAGTTAGAAGGGTCTTGCTATAGGATTTTCACTTGTATTAAGTGATTTCGGAGGGGATT
CTCACGCCTGTAATCCCAGCACTTTGGGAGGCCGAGGCAGGCGGATCATGAGGTCAGGAGATTGAGACCATCCTGGCTAACACGGTGAAACCCTGTCTCTACTAAAAATACAAAAAATTAGCAGGGCGTGGTGGCAGGCACCTGTAGTCCCAGCTACTCAGGAGGTTGAGGCAGGAGAATGGCGTGAACCAGGGAGGTGGAGCTTG
TGGTATAAATCCCTGACCTTAATCAATTCATATATCAATGTATATTATATGATAAAATAATATATATCATGGAACAGAAAAAAATCATAGCCAATATATCACTAAAGAATTGATAGTAGAGAAAATTTAACACTTTGTTCATACAAGAGATGAAAACTATGTAGTTATCGCTGAAGGTCTTTTCCATCAAGTTATTCTGACTTATT
AGAATATCTTGTTCAAATCTCTTATTGTACAGATAATGAGTTAAAAAAATTGTTAAGATGAACGAAATATTCCCTAATCCCTTTTCCTACCACAGAGAATACTAAACGTTGTCATTTGCATTCAGTCCACTGCTTCTTTCTATCATATTATCCTACATTAGAGACATGATCTTATTCTGAATTCAGGGAAACAATGCCTCTTATAT
TGGAAATTGAAGGCTATCAGACACATTTGAGCATTTGGGAAATAGTATTTCCAAAAACAATTTGACAGTTTTGATGCAGAAGATGGGCAAAACCTATTTAACTAAAAAATGAATCATAATTATAGCCTCACCTCTTTTTAGTTCTATGTGACTCATTGGTGGAAGTATTAACATAGTCTCAATATTTACACAGCTCAAGCAAATAC
GATAAGATCAAGATCAGTTGGAACATTCAAGTAGCCTATATATGTGAAATTGGAGTCCCAAAGGAATGTGGGACAGAGAACAATATGTGAACATCTAATGACTAAAACTTTTCTAAATTTGTTAAAAATGATCAATCAAGGTCATCACCAAAACCTGGGTACAAGTATGATGAAGAAAGCTTCACCAAGGTATAATGTATCCACAC
GTTTTGTTTGTAACATATAAAATCACTTTATTCATTGTGGGTGCTTAATAGATACCTACTGAAAGTAAAATTTAAATTTGAATTGCCTGTAATTAAAGTGACTAAACTCTTACTATGATGGCTGTAATACAAACGAGAAAAAAGGACATAGGTAAAAGATAATTACAGAAGGAATGCCTCTATTAAATATATTAATGTTTTATAGT
CACCTGCGGTACATCAAAGGTTAGTCTTAAGATCACATGAGTAAACAAGCTAGCTAGGTAAACTACTCTGCCTTCCTTTGCTACTACTTTAATTTGTTTAACTAAAGGTAAAGGGACCAGGCCGCCTTCAGCCAGGTCTACTACCAAAGTTACGCAAACTTCTCGGCCTTCCGAGAAGATTTGTGTCTATCTCTATAACTGTCTCT
CATTGTTTGAATGAAAAGGTATACTTTAGATGAAAAGTCACCTCAAGTCATTTCATGAACATGTAATTTAAAAAGAGAAAATCCTCTTTACTCTTCAAAAACTAAATGATGCTTACAGCTTTTATGTATTTAACTTCTCCAGGGTCATTTACTGCTGTTTTGCATTTGCTGAGCCCAACTAGGCAAAAGTGAGAGAATAAGCCCAT
TCAGCTGATATTGTAACAAATTACCTTTCCAATATTAGTGTTTTAACACAGTTTATTTCTGACTCATATAACTATACTGGGTATTTATCACACCATGTTTACTAAACAGAGGCGTCATGCAATCAAGATCCTTCCATAATGGAGTTCCACTATTTTCTGTGGCTTCAGAGTCTTTCGATTCCAGAAAGGCCATGGAGAGGAGTAGA
GTTTTGAATGCAGCAGTGCGTAATAGCTTTATGAAAGGAACCTGATTTTGATCTCTTCGCTTTCACATTCACAAATGTGAAAAGTGAGAGTCAGGTGTAAACTAAAGTTTTATCCCGTTTTGCTTTGTTTCTTTTGCTTGGCAATATTGATTACTTTTTAGTTCACTGAGTGCTCAGTGCAATGTAATAGGAGATGTGGGACAATT
GGAAACAGTCTTCTTGATATTGGCCTTTACAAAGAATTTATGGCTAAGTTCTCAAAAGCAATTTCAACAGAATGAAAATTTATAAATGGGACCTAATTAAACTAAAGAGCTTTTTCACATCGAGAAAAACTATCAAGGAAGTATGCAGACAACCTACCAAATTGGAGAAAATATTCACCAGCTATGCATCCAACAAAGGTCTAAAA
AGCGCCTCTAATCCCAGTGCTTTGGGAGGCCGAAGCGGGCAGATCACCTAAGTTCAGGAGTTTGAGACCAGCCTGGCCAACATGGTAAAACCCTGTCTCTACTAAAAAAATACAAAAAATTAGCCAGGCATGGTGACAAGTGCCTGTAACCCCAGCTACTCGGGAGGCTGAGACAAGAGAATTGCTTGAACCTGGGAGGCAGAGGT
AAATTGACACCCTAACATCATAATTAAAAGAACTAGAAAAGCAAGAGCAAACACATTCAAAAGCTAGCAGAAGGCAAGAAATAACTAAAATCAGAGCAGAACTAAAGGAAATAGAGACACAAAAAACCCTTCAAAAAATTAATGAATCCAGGAGCTGGTTTTTTGAAAGGATCAACAAAATTGATAGACCGCTAGCAAGACTAATA
AACAGTGGCTATTTTCTATATAATCAATTCCATCAGCCATTATGATGTCAATAGCTCAGCAATTTATTCAGCAGTAATCCATTAGATTCATGTCTCAGCCACTAAAATAATCAAAGTATTCTTTCGACATTTCAGCTCACACATCTGTTTAATTCCATGTCTAAGTGATGCAAAATCAGAATTATAAGAAAAAAAATGACCTTCTA
AAAATAGCAACTTGTCTTCCTTTCTATTTGTTTCAATCAGTTCTGCTTGACAAAGAGTTTAAACCAAAAGAGGCTGGGTAAAAAGTGGCCCTCCTTGACAACTAAATTAGACTAACAAGCGTTTATAGGACTCAACCTTAGCAGGAAGAACTGAGAGTGACTAACCAGCCTCCAGGCTTCTGTGAGAACAAGGACAGATCTTGCCG
ACTACAATGACTCAACCAAAAAGTGGTGAACATGATTTTAAAAAATGGCACAAGCTATTTGAAATGGTAAGATCCAAGACATAGGTTCGTGCTAACCATGACTAAAAATAGGTTGTTCTTTCTTTCCAGACCAACACTATGACTCTGTATCTTTATACCTTCAACTTATGTTCACAAGAAACTTCTGAGTTATCTAACTTGAGAGC
TAGCATGGCTTCTAGGAACTGAAGCCAAGTACTCAAATATAAAATTCAGCTTCTTAATCACATTCAAGAATTGAATGCTTGGGCAAAAGACCAATCTAGAACTAAATTCCCAGACTTTGGTTAATTATGAAAATGTCAAAGTTGCACAGACTATGGTATAAAATTATACATGGACTTCATTAGACTAACTTATGGTTTCCATTAGC
AGACACTTTGTACTTTCTCATACACCATAAAAATCAAACCTCCCCTTCTACCCAGTTGCTCCATCAATCCCCATTACAACCTCTAACGGCTGCTGCCCTTACTAAATCCCTAAGAGTCTGGGTGCAAGACACCTGTTTTGGTGCTCCCTCTTGTCTTTTCACTTTACATTTCCAGTTTTGCCTTACAAAGTTCTCTTCTTGGACAT
AGCATCCTGAAGAAGATACTCGAATGGACAATAAGCACAAGGAAACAGGCTGAAAGTATTAGTCTACAAAGTATTAGCCTAGATGACACTGGTGAATTCTACTAAACATTTAAGGAAAAATAATATCAATTTTGCACACATGCTTCTGAAAAATAGAAAATAAAATACTTCTCAACTTACTTTATCAGTCCAAATTACCTGATTTG
ACTACAAAGAAAAAAAAAGGGGGCGGCGGGTAATGAAACATCTCATTTGATTTCCTAAAAAAGCAAAAACAAAACTAACGGTATTTTTAATTGGGATCAAACTAAACCCATAAATCAATTTAAGAAGAACCGACCAGTTTAACAATGGTCTTCCAATTCATGAAACAGCGAATGTTTCAAAATATTTATGTATTCTTTAATGTGTC
CCTTTTTGATCTTTTTAGCTGAGTGCTTCCTTCCTGCATTATTAAAGTTTAAATGTTAGAATTCCCAGGAGTCCATTTTAGGGTAATGTTATTTAGTTACACTAAATCCTTGCCTAATCACATCAGGTCCCACAGCTTTATCTGACATCTGTATTCTAACAAATGCCAAAGTTATATTTCCAGGCCCAACCTCTGCCAAAATCACA
TCAAGCCTGTAATTCTAGTACTTTGGTGCTAGAGGCAGGTGGATTACCTGAGCTCAGGAGTTCAAGATCAGCCTGGGCAACATGGTGAAACCCTGTCTTTACTAAAATACAAAAAAAATTAGCTGGGTGTGGCAGCGTGCACCTGTAGTTCCAGCTACTTGGGAGGCTGAAGCAGGAGAATTGCTTCAATCTGGGAGACAGAGGTT
CAGCTTGAGAAGAAAACAGATGTACAGGGAGATAATGTCCGGGGTCCTTATAACTTCCCATTTCCTTGTCCTGTGTGTGAAGCACCCCTTTTATGTGTAAACTAAAAGTTTCTTTTCATGCTTAGAGCCAGAGAGTTCTGACTGTTAAGACTATGCTTATCAACTGGGACACAAAAGGCAGCTTAATTCTTTCCTTTGTACCTAAA
ATGGAGAAAGAACAGTCTTTTCAACAAACGATGCTAGGAAAACTGATTATCCAGATGCAAAAGAATGAAGATGGACCCTTCCCTTACATCATATACAAAAACTAAATCAAAATAGATCAAAGACCAAAACTTAACAGTAAAGCTATAAAACTCCTAGGAGAAAACATAGGAAAGAAATGTTTCCAACATTGGATTTGGCAAAGATT
ATTAGCTGATGCTCATCAGAGGTAAACTAGTGAATTATTATCCCATTAAGATAAATTTTGTTTCTGCTAAAGTAACATCTTATTTTAAATGGAGGAATTTACTAAATCAAGGCTAAGATTTTATTTCTGCTAGTAAATGAAAGACATATGTAAAATTCAAATACATTCCATTACTCAAACTATTCTTTGTAATCATGAGAATATAG
ATGTAACTATGTTTTGGTCTGACAGTTGCACTTATTTATTACCAAAGAAGTTGATTTTTTTAGTATGTGATATTTTACTATTTTCTATTTATTTAGGGAAACTAAACCGACAAAGCATGAAATTAAAGTTTTATTTCAAATAGAAAATGCTTAAACATGTTTTATCACAACTAAAGCTAAAAATATTTTTGGATTTTTAAATTAAA
AGCCAAGAGCCCCACTAGGTTGGTGAGCCGCCTCGCTGCAGGTGACTTCTTCTCCTCTAAATAGTCCAAAAAAGGTTCCAACTGCCCGTGCAGCAGCCCAACTAAAGGTCTTTTTCCTTTACTCCCCCTGATCTGGCTCCTTCTTTGAGGAAAAGATCGTAGAACATGCTTTCAAATTACTTTCATGTTAATATTATACCCTGCCA
GCAGACACCACTGCTGATACCCAGGCAAACAGGGTCGGGAATGGGCCTCTAGAAAACTCCAACAGACCTGAAACTGAGGGTACTGTCTGTTAGAAGGAAAACTAAAAAACAGAAAGGACATCCACACCAAGAACCCATGTGTACATCACCATCATCAAAGACCAAAAGTAGATAAAACCACAAAGATGGGGAAAAAACAGAACAGA
