# Supplementary material for: Poly(A)-DG: A deep-learning-based domain generalization method to identify cross-species Poly(A) signal without prior knowledge from target species
Source: PLoS Comput Biol. 2020 Nov 5;16(11):e1008297. doi: 10.1371/journal.pcbi.1008297 (PMC7671507; doi:10.1371/journal.pcbi.1008297)
Supplement: S1 File — These three datasets are produced by previous researchers and we use them in our experiments. (ZIP) [file pcbi.1008297.s002.zip › human/omni_polyA_data/positive/AATAAA.txt]

TAACTTTTCCAGTTACTTGACACGATTCAGTGGGGGAAAACCAGCATTTTTTATTCTATTGATACCAAAGCATTTCTAATAAGAGCTTGTTAAATTTAAGAATAAAGTTATTTAAAATATTCTGAGTATAGTATATTAACTGGCATTGTAATTTTGATGATACAAAGATTGAAAGATCATAGGAAAGCATTGCCCTTCATCACAGA
ATGATACAAAGATTGAAAGATCATAGGAAAGCATTGCCCTTCATCACAGAAGTATTCAACTCTGACAAATAAATATGTCATCCTGAATTAATAATGCCTTAATAAAAGTACATCCTCCTGCTAACTATCACTTCAGTTGGTTTGGTAGAGACTTCAAACCCTTGCACATATCCAAAAGGTGCATCCCGTAATGATCCTCAGATTTG
TGATGAATATTGTAACATGTGAATTGTGATCCATTTCTGATATGTCTTGAACTACTGTGTCTAGTGGGCAAATGTCATTGTTACCTCTGTGTGTTAAGAAAATAAAAATATTTTCTAAAGGTCTGTATTTTGCTTTCATTCATAGTCATTGCACCCAGCTAATTTTTTATTTTTTACTTATTTTTTATTTTGTAGAGACAGGATTC
ACAGGTGTCAGCCACTATGCCTGGCCTTTATTTTCATTTTATATTGCATACTTGTGGGTGTCTGGAAAATGCCCCTTGTTAGTTGCATGAAGTGAAGGAGAATAAAAGGCACTTGGAGCTTATTTCTCCTGCAGTGGTCTCTAATCTTTGAGGTGTCCTGGGTCTCTTTTGGGAATCTGATTCTCATAAAATAAAAGCTCATAAAA
TGCTGTTGATGCTGCCACGTAATAGCATAATTTTGGGTGTCCTCAAGGACAGAACTTCCACTTTGAATAATGGAAGTTAGAACAATGAATTTCACAGGGGAATAAATATTAATGACTGACGTGAAGAAAATATGCCATTGTTTATTCCCTCCTGCATCATTTCCATAATTTGCTTTTGTACTGTCAATTTAGAGGAAATGTGTGAT
AATCTGCAATTACCTTCCTTTTGTTTTGTAACTGTGTCCCCCACTAGAATGTAAGCTCTGTGCAGATAGTGTCTCATTTATTGATGTATCCCTGGCATCTAATAAAACACTGACAACACAAGCACCCAGTAAATATTTTTTGAATGACTGAACAATAACCAGTTCATAAGGCTGATAAAATTGGTATAGCTAGATGAAGTATGATT
ACTGTTTTCATCTTGTGTGTGGTTATTGCTTAATGCTTTTTAAACTTGGAACACTCACTATGGTTAAATAAGGTCTTAAAAGAAATGTAAATATTCTGTTAATAAAGTTAAATATTTTAATGATTTTTTTTTTAAAAAAGTCTTGATCTGTGAGTTCCTACAGGGTCTGTTTTGGCTTTGTTACCATATTTTTACAGTAACAAATC
AAGATATATCATTAAATAATTAACCTTTTTTTATTGTGTCAAGCAATACTAATTTGTGTCATAAAATTTGTTTTGCATCATTCAACAATTTATGCCCAGAAATAAACAATATTCTACAACAGGCATAATCTCATTTATGTTTGATAAAATATACATACACACCCAAGAATTATCATACAGAAACAGTTCTGTGGCCCATTTAGCTT
GTTTTGGAAGCCAAACAATTAAGAGAAGTAAAATTTTAACCCTAGTAGGTTTCGCAGATTCATCCCCAGATATGTTTTTGTTTGGCTTGTGTTATTAACAAATAAATGAGTGTCTTTCAAATGGAATGTGCTTTCATTATTCTCTGTTATCTTACACCCAACATGCTTCCACATTTAGATGTTTTCCTGTTCCCGGTAGCAGTTGA
CGTTTATCTATCCCATTTGGCGACGAGGACTCGTGGCTGGAGAGAGCCACACAGCGTGTAACCTGAAGTCATCTAGATTATGGGGAAACTGCTCAGCTTCAATAAACCTGTCCAAATGACTCTGAAGTTTTTCCTTTCCGATTTAGGAAATCCCAGCATTTAAAAAAATATTTGAAAGTCTTCTAGGCACATGAGAGACACACCAG
ATGAGGTTTGTACATTTAATTTTTTTTACAAAACATAATTTCATGTTGATTAATTTTTTCCCCCTGTCACACTCATGTATTGCAAATCGAGTGGGTGCTAAATAAAAGCATTCTGGAGTTTTCCATAGTGGTCAGTTTTGTCCTTTCAGCCTTGGTTATTTCCTTTGAATCAGGAGTCACCAAAATTTTATTTTGGAAAAACAACA
CAGAGTTTTTGTTGCTGTACTTCTCGTTAGGTATCAGTGTAGACTATAGATATATATAAATGTTTATACCTAATGTGGTTCAACCAAAACATCTGTTAGTAATAAAGAAGATCCTTGCCTATAATGTTTCCTCTGTATGTCTCTGAGAAGCTCTGATGGTCTTCTGGTAGGATTGATGGGTTCAGGATTCCAAATGTGATTTTCCT
ATGTATATTTCACATTTTCTACTTGAACACATTCATGTATATATTTTGTTAAACTTCATATGTATTTAAAAAGAATCATGAACTGTATCAAAATTCTTTCAATAAAATTTCTATTTAAAAATCTCTACCTGAATTGTGTCTTATCAGTTTGACGAACTGAAACAAACACTGTGAATCTTACAGGTATTGGAATAGATACTAGAGGA
AGCCATTCTTTTTTGTACTTTAGGGAATTAAATCATTTTATAATGTATAAATCTGAGCATGGCCGATGGCAGAAGAAATTTTGTCATACGTTTTTAAAGAAATAAAAATGTATTATGTTTTAAAATTCCTTTAACTGTTTTTCTTACAAAATTCCCAACAACTTAGTTACCAAGTAAACTATCTCAGATATGATTTTTCAGTCCTT
AAACCGAGAGATGTCTTGTTTTTTTAAAAAGAATAGTATTTAATAGGTTTCTGACTTTTGTGGATCATTTTGCACATAGCTTTATCAACTTTTAAACATTAATAAACTGATTTTTTTAAAGATCCCTTTGTGAAGAGCATTCTTAAAAATAATTATTGAGTCATCTACTGGATTGTGTAGCTCTTTGGAATCAAAGTGAAGGACAA
TTGAGGGAGGAATCACAAATAACTAAAAGAAACTTTTGTAGAGACTATCAGAGTATTATTTCCTTGTGGACACAGTAAATGTATGATGATGAGAAATCATAATAAACTACAACATTTTCTCCAACCTTCCTTCCTGCTCTTTTGATGTGTACTTCACGTGGTCCAAGAAAAGGGACTCAAAATACTTTTTAACATACACCATTGCC
TTCTGAAGAAATTAAGTCTATAAAAAGCATACTTTCTTTTTTCTTTTCCTTTTTTCCCTCCACAGACAATGTCCTCTGTTCAATTCCTAACGCAAACTACAATAAATGGTGACACACGTTCAGAAGAAATCTTCTTTGAGTCTCTTCTCTTTTGTGGAAAAAAAAAAAGGGCAGGGCGGGTGGGTAAACAAGAGCCAAGTGAGTTT
CTCTCAATTTCTTAAACAACAACAAAAAAATGCTTGAAGATTGTCTTTGAGTGTAAGATCTGCCTTTTCAGAAAGGGAGTGTTAGTTTGTAATGTTAAAAAATAAAGACCTCATTCAATAAAAGTTGAAGTCATCTTTTAAGAGTGTGATTTCTCTCTATGTGGGAAGAGGGAAAAGGAAAGCAAGGTAATGCTAACTAAACCTGG
CTGAATTTCTGTCAGAAATAATGGTTTTCATTATGACTCTTTATACAAACTTTTATGTGTTTATAAGTGTATATAGGTATATAAAAATATATGTAACAAAAATAAAACAGTACAGAGTCTTATTCTATGTGATGCAATGAGATATTTTCATTTGATTTTTTTTAAATGCCTGTGGTGATTTCCCAGATTGATTTCATAACTCACTA
CTGAATTTCTGTCAGAAATAATGGTTTTCATTATGACTCTTTATACAAACTTTTATGTGTTTATAAGTGTATATAGGTATATAAAAATATATGTAACAAAAATAAAACAGTACAGAGTCTTATTCTATGTGATGCAATGAGATATTTTCATTTGATTTTTTTTAAATGCCTGTGGTGATTTCCCAGATTGATTTCATAACTCACTA
GTAACAGCTTTGAAAGTGTATTTAAAAATTAAATCTATATGCCTTTAAATCAGTGAATTGGAAACATATTACATGTATTTTAATGATTTTCCTCAAATATAATAAATTGTTTCCTTTCCAATAAAATAGTGTTTGTATTTTTTCTTTATCTGGTTTAACACATCTAGGAAAACATAATATTATAAAAAATATATATAATTTGTAAT
TGATTCTTTTGCTGTATAGCCTTAGATGTGCAATGCAGACACTATCTAACTGTGTGTGGTAACCTTGCGTCACGGAGCTGTTAGTGAACGAGGTAAAAATAATAAAGGTACAGCCAGTGCATCAGAAGGTTCTCGATGTGCATTTATTCTTGCACCCCTTGAAAGGTAATTGCACAAAGATTTCTTTTCTTGATTTGCAAAGATAA
GCTGGTGCGGTTCCCATCACGCAGACAGGAAGGGTGTTTGCGCACTCTGATCAACTGGAACCTCTGTATCATGCGGCTGAATTCCCTTTTTCCTTTACTCAATAAAAGCTACATCAGACTGATGCTCTTTCTCCAGATTCTTAGTCTCACCTCGGCCACATGGAGCCATTATCCCCATTGGCAGAAAGATTTTTCTTTAAAAAAAA
AAAATTGTGTGAGCAATTAAACATGGTTGACTTTTTCAAGCAAAAATCAGTTCATCTTTTGATGTAATTTTCTAGGCTAAATGGCAATCTCTGAAAGATGAATAAAGCTATATTTATTTAGCTTTTCTGGTTACTAATGTTGTTTTTAAACACATGCCGCCTTTGGTCACCAGGTAAAAGGGCATATGTTTGGGAATGGCCCTTTT
CGGGACAGAATGCCCTGCAGGAACTTCTTCTGGAAGACCTTCTCCTCCTGCAAATAAAACCTCACCCATGAATGCTCACGCAAGTGTAATGACAGACCTGAATAAAATGTATTAAGCAGCAGTGATCTTTCCTCTCCTCCTTCCCAAGTCATTTGAAAAGTGTTTGTTATTTAAATTCCAATAATGCCCAATACTGACGTGTCTTG
AAAGATTTTTTTGTGGTTCGACTGGACTGTGCTGAGTGCGGGCACTGGGCTTTTCTTCTGATGTTCATTATGGTGCTGGGAAGCTCTGTCTTTGATTTAAAATAAAATAGCTAAAGGCTACACAATTAAGAGTTCAGAATAACATCTTATTTCAGTTTATGAATTGATATGAATTGTCTAATTTAAAAAATATTTCCCTCACATTA
TGACCAACAGCCAGCTCTGTCCTTCCCCCCAGGAAACACATGTTCATTTGTGTGATCATGTATAGACCTCAGAACGGAAGATAGGACTGTATATAATTGTAATAAATACCAGTTGCCACTATTTAATTTCTGCCTGTGGCTCCCTGTCTGCTCATGGCACCCTGGGCCCGGGGGTTCGTCTCAGCGCAGCCTCCAGCTGGTGAAGT
ATCAAAGAATATCAGTTTACATATATAACAAGTGTAATAAGATTCCACCAAAGGACATTCTAAATGTTTTCTTGTTGCTTTAACACTGGAAGATTTAAAGAATAAAAACTCCTGCATAAACGATTTCAGGAATTTGTATTGCAATTTCTTAAGATGAAAGGAACAGCCACCAAGCAGTTTCACACTCACTTTACTGATTTCTGTGT
CAGTCAAGAATGACAATATTAATGGAACCAAAAGAATATATACTATTAACATTTCGTCTTAATTCTACAAATGTCTAAAAGTCTCTGTAATTCCCTTAAAAATAAAAAAAATGCAATATTAATTTAGGGAGCACTCTAGTTGAGCAATCAGTTCTATAGAAAATCAACGTTATATTACTCCTATTATTTACAGTATATGGCATTAC
GTATGTATTTCTCCCATATTTTCCTATGATGTTTTGAAGGGAAAGACCAAGTCATCTGTGTATCTCCAACACTTAGCATTCAATAAATATCTGTTGAGTGAATAAATAAATGGGTGAAAAGTGAATAAAACTGATTGAAGGGTAATTTTATGTCTTTTGGCTCTTCAAATATTATTTTTACTTCTTATCCTCTTCTCCCTATTTAT
TCCATGTATGTAGTGAGGATGTTGGGGGGTCTGGGACTAAAATTCTGCCTTGGGATTCCCAAGAGGTTGGTGATTATGATTTTTGTACTCTTAGACACAAAATAAAATAACATTCTGTTTTGTTCCTCTGCTTACCCTATTCAGTTCTCTAAACTACAAAATCTCTGCTTATCAAAATAAGTTGGATTGTCAATTTGTTGAGCTCA
CTATCCAGTGATAATTCAGGAAATGTTTCCTTTTTTTTTTTTTTTTACAAAAACTTTTTATTTGTAAAATGTTTGTAATAATGTAAAGGTGAACATGTTCAATAAAAATCATATATTAAAAGTTTAGATGTTCTTTATCTTTTAAAATATCAGTTAAGATTCCATCAGAAAATTGTGCCAAGGTGAAATGAAAGAACCAAAATAAC
AAAAGTAATGCTGTGCTGCATTATTTAAGACTATCAGCAAATTATTTGATAGATTGTTCTTACAACTTGTATTCTGATTACAGAACCATCATGAGTGTGGAATAAATACTGGATTAAATCCTTTATCCTGGGTCTTGGCTTTTCCCCCATTTGTTAAATTTTTTTAGCATATTTATATTGTGGAAATTGATGAAACGTCAGTAGAG
ACTGTTTTGCCACATACTTCTAAAGAACACAATTTTATATAATTTTGAAATCATGTATGTTTAAATTAGAAAACCAAAAATCATGAACATTCTAAGAGAAAATAAATATAGAATTTAAAAAATTATTCTGGTTTGTGTTTTCTGTAGGGGAGAGGGGAAAGTTACAAATTTTAAAAGTTCTAAATTAGAGTAACAAAGAAGAAAAG
CATCACCATAAACCCTGTAGGCCAGGGTGGAATGAAGTCAGCTCCTTTTTATAGTTGAAATACAATTTTTTATTCACCATTGTCTGCACAAATCCTTGAAAATAAACCTTTTTTTCCCTACAGTCTTTGTCAATTTATTTGTCACATGCTGAATTTATTGAAGTTTGTTCAGTCCTCCCCTGGGTTCAGTTCATAGCCTACCTTTT
TTTTCATCAGGGCTGGTTGGATTTCCTTTTTACCCTGTAATCCAAGCGTTAATAGTTTGTTAGAAGATGGGTTATTGCATGTCACTTTTTTTTTTTGTAAAATAAAAACATACCTTACAAGTTGTTTTTCTTAAACATGGGTTGGGTGGCTGGAGGGGTGAGTGGGAAATGTAAGTGTCCTGGAAGCTTAAACTGAAAAGGAGAAG
CTGCGTAGCTGAGAGGGGAACAGTGCCATGTACCACACAGATGTTCCTGTCTCCTCGCATGGGCATAGGGACCCATCATTGATGACTGATGAAACCATGTAATAAAGCATCTCTGGGGAGGGCTTAGGACTCTTCCTCAGTCTTCTTCCCCGGGCTTGAACCCCGCCTCTGAGGTTCTCCCTGATATACACTTCTGCTTTTCCTTC
GATGCTAACTTGGTACTAACCATCAGATTGTACAGTTTGGTTGTTGCTGTAAATAGGGTAGCGTTTTGTTGTTGTTGTTTTTTCATGCCCCATACTACTGAATAAACTAGTTCTGTGCGGGTACAGCACTGTCACTGTCCGCTTCTGTGTGGTACCCTGTCCTCCCACAGGGAGGAAGGTCTGGTCTCTGGAAAACAGAAGAGCCG
TCACTATCATAGTCATGAGCCTCCTACTTCTGGGATTGCAGATCAGGGGTGGGGGGAGAATGTTGCATGTTGTTTTCTGGTGCTTGTTATTATATATTTGAATAAACAGTGCTGCAAGTACTTGCCATGAAGGATCTGAGACTGGAGTCCTTCCGGGGATTTATTTTTTCTTCCTCTCCCTTGCTTTAAGTTCTTGAACCAATATC
TGTAAAAATGGGGATCATTATTACCTACCTCACAGGGTTGTTGTGAGGATTAAGAGATGGGATGTGGGAGCACCTAGCCGTATCTGGCAAATAGGTACTCAATAAATACTGGTTTTACTTCCCTTTCCTCTTGCCCTTTTTCCCCAAAAGTATTGATAATGGAAAAGCAGTCCCTTTCATTCTTAACAGTCATTTGGGAATGACTG
CAGATTGTGATCCCAGCTGGCCCCTATGTTGTGTTCTGGACTGAGGCCTTTGCTGTGAACTGCAGTGTTTCATACGAACCATCTTTCCTAGTGCATGAGAAATAAAGATTATTTAAGTAATGAGGCAGGTGGGGTTTCTGTTGGGAGAGGGAACGCCGTGGTGGGAGGTGGCTGTGGATGGAGGCACCGTGCATTCTGAGGGGAGG
GAGCTCAGCCCTGAGCTGTCCCCGTGTTGCATGACAGCATTGACTGGTTTACAGGCCCTGCTCCTGCAGCATGGCCCCTGCCTTAGGCCTACCTGATCAAAATAAAGCCTCAGCCACATTTGCTATAGTCTTGTCTTATTTGCTCCTGGCTGCCCAGACTGTGTCTGTCACTGCCTCTTCTGAGGGACTGGCTGGTGACCCTGGCA
GATGGGGAAGGGGGCTGAGCAGCTCCCAGGCAGACTGCCTTCTTTCACCCTGTCCTGATAGACTTCCCTGATCTAGATATCCTTCGTCATGACACTTCTCAATAAAACGTATCCCACCGTATTGTAATCATGGTACTTGTTTTTCACCCAAACTCAATCATAAATTTATTGAAGAGAAAAGCCATGTCTTACTGAACTTTTTACCT
ACTGTGAGATTTTGTTTTTATACTTGGAAGTGGTGAATTATTTTATATAAAGTCATTTAAATATCTATTTAAAAGATAGGAAGCTGCTTATATATTTAATAATAAAAGAAGTGCACAAGCTGCCATGTGAGTCGTGGGAAAGTTGCTTTTGGGGTGTGGGTGGCAAACATCAGGGTGGGTGGGCAGCAGTTGCCGGATGAACCCCA
GCTGGCGGGGCCGTACCCAGAGCCTCCCTGTGCGGTTTCTCCTCCTCCTCCTCCTCTCCATAAGCACCGGGAACAAAACAGAAAAAAGTCTTTGTATAGTAATAAAGTCTGCAGTTCACGCACCCATGCTTGGACCAGCTCCTTATTTTAACCACACGTGCACAGACCCCCGCCGTGCAAAGGGCCCAGCTGAGGACAGAACCCCA
GTGACTGTTACATTTAACTGTATTGGTATATATGTTTTGTATTTCTATCATTTAATCAACATTTATGTGTCAGCCTCTAAGCTAAATTTAACAATGTCAAAATAAAACCAACCAAACAAAACAACCCCTGCTTTCCAGGGATATCTAGCTGGGAGTCACAACAGAAGAAAGCTGTGTGTGTGTGTGTGTGTGTGTGTGTGTGTGTG
TGGCTGGTCAGAGCCCTGGGTCAAAACCACTCAGCCCAGGGGAGGGGATGAGGCATTGTCACCCTAGACCCCTCTTCCTCTCTCCCCCACCATAGTGTGCAATAAAGTGTCTGTTCTTACCAAACCCTTCTTGCCTTTCTCACCTGCTCTTGCAATGAGGGAGAGGGAAGGGTGGCCAAGGATCCTGCGGGAAGCTTTGGGGTGAA
CTTTTCTAAAGCTGTCCCCTCGTGTGTGTCTGGGGCATGCCCAGGCTGGGCCCTGTGCCCTGTCTGCATGCCTCCAACTGTCATGCTGTGCTCGAGCCCCAATAAAGACATCTGGAGCATCCTGCTGCTCCTGCTGTGTGAGCACCTGCCTCTGCCTCTCCTTTCTGGCTCTGTGTCTATTGGGACCTCCTGGGGCTCTCACCCCT
ATTATTAATTCTCTAGAAGTGTGCTATCAACAGATGGCTATTGAACACTTGAAATGTGGCTAGTGCCTCATGTCAAAATGACAATATTTTGAATGTGTTAAATAAATTATTAAAATGAATTTCTCCTGTTTGTTTTTACTTTTTAATGTGGCTACTAGAAAAATTTAAATTATACCCCTGGTTCACATTATATATCCACTGGAAAG
TCTAATGTCTGTTAGCTACCCATAAGAATGCTGTTTGCTGCAGTTCTGTGTCCTGTGCTTGGATGCTTTTTATAAGAGTTGTCATTGTTGGAAATTCTTAAATAAAACTGATTTAAATAATATGTGTCTTTGTTTTGCAGCCCTGAATGCAAAGAATTCATAGCAGTTAATTCCCCTTTTTTGACCCTTTTGAGATGGAACTTTCA
GCCCTGAATGCAAAGAATTCATAGCAGTTAATTCCCCTTTTTTGACCCTTTTGAGATGGAACTTTCATAAAGTTTCTTGGCAGTAGTTTATTTTGCTTCAAATAAACTTATTTGAAAAGTTGTCTCAAGTCAAATGGATTCATCACCTGTCATGCATTGACACCTGATACCCAGACTTAATTGGTATTTGTTCTTGCATTGGCCAA
AGCTTTAAGAATTAGGGTGGGTTGTCTGTCTGGAAGTGTTAAGTGGAATGGGCTTTGTCCTCCAGGAGGTGGGGGAATGTGGTAACATTGAATACAGTTGAATAAAATCGCTTACAAAACTCACACTCTCACAATGCATTGTTAAGTATGTAAAAGCAATAACATTGATTCTCTGTTGTACTTTTTTGTAACTAATTCTGTGAGAG
AAGTTTAAAAGTACTTAAACTATTTGGCAAAGATTTGTTTTTAAAAATCTATTTGGTCAATCTAAATGCATTCATTCTAAAAAATTTTTTGAACCAGATAAATAAAATTTTTTTTTGACACCACAGTTTAGTGTCTGGAGTCTTACTGGAAAAACACGATTTCTTTTTATATGTGATATACAGATGCTGGAAAGTTACCTTTAAAA
CTGGAAAAGTAAAGAAAAACCCTTTTTATGGCTCACACAGCTTAAGAGTAGCTGTCTCTCAAACGTGCGCTCACAGTTGAGCTGCTTTTGTTTTATTCTAAATAAATTGTTTCTTTTGAGGAAAATGTTTTTCTGCCTGGAAGTGAATTGACGGCAAACCTTTGACCCCTTTGTTTGCAGCCGAGGGGGTGCTTGCTGCTGCTCAG
GTGCACACACACACACAGGCAAAGTGAAATCACATTGTATATTCTTTTTTGCTTCTAGCATTTTCCACTTAGCTATCTAATATTACTATTTCCTGATATCAATAAATGATCTTCAATCCCATGCTTAACTCTTCTGTCCAAGGCATGTTCTGCCCAATTTTGTTTTCTCCTGTGTCTGTTTGAATGCCTCCTTTCTGGCCTGCATC
CCTTGTACCCTGCTCCCCTCAAGAATACCTATTTTTTGGGGTTGGTGGGAGGATCATGTGAGATAATGCATGGGCAGTGCCTGGCACACAGTAAGTGCTCAATAAATACTGTTATAAATGGGCGACCAGGCTGGGAGCTCCTCGCCTTATCTCTTTCCTGTGTATCTCTCAGTCCTTCGAATCTCCTGCCTCCTCTACCCAGAGTA
CAGATTGGGGTGGGAGCAAGGGACAGGGAGCAGGGCAGGGGCTGAAAGGGGCACTGATTCAGACCAGGGAGGCAACTACACACCAACCTGCTGGCTTTAGAATAAAAGCACCAACTGAACTGAGATGTGTGGTGTGGTATTCCTGCTGTCGGTTTCAGCCAGGGCCTATGCCTCTGTGGCAACCTGGGGAGGAAGGCAAGGACCAG
CTGATTTCAACCAGTCACTTAGCTGATAATCACAGTAAGAAGACTTCTGGTATTATCTCTCTATCAGATAAGATTTTGTTAATGTACTATTTTACTCTTCAATAAATAAAAGTTTATTATCTCAATCACAACATTGCTATATATCAAACACTCCTTCCATGACCCAGCCTGATTACCCTGATTAATGCACCAAACCAGGTGTATTA
TTTCAACCAGTCACTTAGCTGATAATCACAGTAAGAAGACTTCTGGTATTATCTCTCTATCAGATAAGATTTTGTTAATGTACTATTTTACTCTTCAATAAATAAAAGTTTATTATCTCAATCACAACATTGCTATATATCAAACACTCCTTCCATGACCCAGCCTGATTACCCTGATTAATGCACCAAACCAGGTGTATTAATTG
GGAGGCACCGAATTATCAGGCAGCTCAAGAGATAGATTCACTCTCCTGAAATTAGAGATGGGATGCCCTTAATACAATTCATTCCACCCATTAAGTCTTCAATAAATGTTCAGCATATCCAGTTAAGAGAATACTTGCTTTTCACTTTTTCCGTGTGTGTGCTTCAGGTACACAGGTACTCTGGCAGGACAAACGCCTAGTTCATT
GATCTAAAAGCCAACTTTTTCTCAGTTTTACTCAGTGGAAAGATAAACTAAGTTTTAATGTTATTTTTTTAAATTTAAGCAAAATTTATTTCTGTTCTTTAATAAATAAGAAAATGTGGTCCACTGCATTGTTGTGATGTGTCTTGTGACATTTCTATTTTGTAGAAACTTTAAAAAGGAGAACTATGTTCATTTTTCCTGTCAAT
CTTTGGATCTCTCTTCCAAGCCTTTCCTGACTTCCTCTTAGATCATAGATTGGACCTGGTTTTGTTTTCCTGCAGCTGTTGACTTGTTGCCCTGAAGTACAATAAAAAAAATTCATTTTGCTCCAGTAAGTATGGCCTCATTTATTCAGTCCTTGACCCTGTGATATCAGGTTGTTCTGTCCCTGCTATTTGTGGGATCCAGAGCT
CTGTGATTGCTGCAACTGGGCATAAACCTGACCTGGTCTATATTCCCTAGAGTTCCAGTCTCTTTTGCTTAGGACATGTTGCCCCTACCTAAAGTCCTGCAATAAAATCAGCAGTCAAAACATGACTGTCCTTGCTTTTAAGTGATTTGGGTGGAAACCTCTTCCAGATATGAAAATAGGGGCTATGCATGGGGGTGGAGTGGTGG
GATCACTTCTGAATAAGCAGTTTGCCTTTATAAAAACTTGCTGCCTGACTAAAGATTAACAGGTTATAGTTTAAATTTGTAATTAATTCTACCATCTTGCAATAAAGTGACAATTGAATGAAACAGGGTTTTTCAAGTTGTATAATTCTCTGAAATACTCAGCTTTTGTCATATGGGTAAAAATTAAAGATGTCATTGAACTACTG
CAAAGTGTGTGGTACAGAGCTCAGTGCACAGAGTATTCACCCAGCATCATGAATCAACTTGGGAGGAGTCAACCAAATGAACAATCTACCAAAAATTTCAAATAAAGTCAAACCCCCCACAGTGCTGCCTCCATCTTTATTATTTGTTTGTCTGTTCCTGCCACCTTCTCCAGAGGTCAAGATTAAAAGTCCAGAGCTCATTCACA
AGGTTTCAAATGTTAAGCTTTGACCAACCTGAGAAAATGTTAAAGTATTGTTTTTAAAAAAATGGAAATTTTTTTTGTTTGTGTTTTTGTTTTAGTTTCGAATAAACTTAGTTACCTTACACTTCCCTTCTACTTATCCAATTATGCATATGTCTGGGATTGAGGGGCCAAAACTATAGCGAACTTGAATGAAGTATTAGGGCCAG
GGCCTCCTGTGGTTCTGGGCCCAAGGTGTGACATACATTTCCCACTAATTGCTTCTCTCAAGAAGCAAGAGATTGGCTGTTCCTCTTGAGGAAAAACCTTAATAAACCTTCCCATTTTAAACAGTGGTGTGACTCTTATTTTGAGCTGTTGTTTTCAATGAATTTTTTTAAAGCTTACCATGTTCAAATTTTTGTGCTGAATGTTG
TCTCAGCTGTGCTCTGGTAATCAGTGTGCACCACATTACAAGCATCCTCATCCCAGTATCCTCCCTATTGAAAAAGAAATGGGAAAGGGGTGGATGTGTCAATAAACACAACATTGAAGGCATCTGAAATAGAACAAGGACATCCTGGGTGAGGCATTATTCACAATGTGTATCCATATATGTGTGTGAGTGTGTGTGTGTGTGTG
TTGGGACATAGAGCTGAAAGTTTCAGGGTGCCATTTTCTATAAGATCTTCCCAAAAGAAACATTTAAAAAGATGACATATACCACCACTTACTTAAAAACAATAAAAGCAATAGATTTGATTAGTAATATTATTGCTGTGGAGTTCTTTACAAAGGGCTTAGGCTGCATTTCCTTCTATAGAGGTGCATTCTTGTAGAAATTTGTA
TGTTATAGTTAATAATAAATGCTGTAAATAAGCATCTCACTTTGTAAAAATAAAATATTGTGGTTTTGTTTTAAACATTCAACGTTTCTTTTCCTTCTACAATAAACACTTTCAAAATGTGAGTATCTTCTTTTTAAATTCTTACCATTACCACTTACAGCAGGATAAAAAGTTAAAGTTAAATCAGAGGGTGAGCAGTGACAGAG
TGATAGTAAAAAGGCAGGTGATGGAAATCAGTGTATAAATCACAATGGAGTATATTGGCAACTCCACAGCTTATAGTTTGATAAAGGCAAATACATGAAAAATAAAAATGCTACTAATGCCCCAAGGTGTCTATCAAAATGATGTAGGGGGTATCTTAAACTGTCCAAGGCAATCATGCATTGAACTTTATTCCTATGCAGAGCCA
TCCACAGGAATAATTTTTAATTTAATTTCTATAAAACTAGTTGAGAAATGAGAGCCTGTCCACCCACCATTTGTGTATCAGTGGCCAATTCATTAGTAAAAATAAAGGAGGGGAAAGGAGACTGGAGTAGTGGTTCTCAAACTTTACTGTGCGTAAGTATAACCTGGGAAGCCTGCTAAAATAAAGATTTCTGGAGATTAGATCCT
TATTTTGTTAACCTAGGCAAAGAATAACAATTTCTGCTTATTCCAGTAGGTGTGACAAGCTCAGAGAAGTGAGCGACAAGCTAGAGAAGTAATAATTACCAATAAAGTAAATTCCAAAGCCGAATCCCCAGTTTTCTGCCTCCAAGTTGTTGTTCAAATAGTTTATCTTCCTTTCTTCTACTGCAACACTAGTTTAATCAGTACAT
AAAGGTGTTTGTGCTTCCGTTTTGTTTCTGCTCAGTAATATAGTCAAGCAAGTTTGTTCCAGGTGACCCATTGAGCTGTGTATGCATTTTTGTTTATTTCAATAAAATATATTTGTATTATTTGTCCTTCATACTATCCATCCATACCACACTATCTTCTGTATCAGGTAGTCTAATAGAAATATACCTGTTTTGTTCTAAAATTG
GCAAGCTGTTAACATGTTGCAGGAAAACACTCTCCCCTTATGCCAGACCAGCAGTATCTCATTTGGATGGGATTGGATTGACTTGCGGAAGGAAAGTAAAAATAAAGCCAAATAACTTCCCAAATCTTTGGCACAGGTATGGGCCATTCATTGGGTATGGGATGGACAGGACTTTAAAATCATCTCCATCCAAGCACCTCAGGTTT
TTTTTTTTTTTTTTTGCAGCACACCAACATGGCACATGTATACATATGTAACAAACCTGCACATTGTGCACATGTACCCTAAAACTTAAAGTGTAACAATAATAAAATTTTTTTAAAAAAGTTTATTCTTAAGTATCTTATTTTTGTGTAGTTATTGTAAATGGAATTATCTTCCTGATTTCTTTTAGGAAAGGATTCTTTTTAAA
GGAGGGTCACTTGAGCCCGGGAAATCAAGGCTGCAGTGAGCTGTGTGAAGCCACTGCATCCCAGCCTGGGTGACAGAGTGAGGCCCTGGCTCAAAAGTAAAATAAATAAATAAAAAGTTTTAAAAACTTACTTGTTAAGAAGTGTATCTATAGAGGCAGCTACTTAGTGATTGTATACACATAAACACAGTCTTGGTGTAATTAAC
GGTCACTTGAGCCCGGGAAATCAAGGCTGCAGTGAGCTGTGTGAAGCCACTGCATCCCAGCCTGGGTGACAGAGTGAGGCCCTGGCTCAAAAGTAAAATAAATAAATAAAAAGTTTTAAAAACTTACTTGTTAAGAAGTGTATCTATAGAGGCAGCTACTTAGTGATTGTATACACATAAACACAGTCTTGGTGTAATTAACCGCC
ACTTGAGCCCGGGAAATCAAGGCTGCAGTGAGCTGTGTGAAGCCACTGCATCCCAGCCTGGGTGACAGAGTGAGGCCCTGGCTCAAAAGTAAAATAAATAAATAAAAAGTTTTAAAAACTTACTTGTTAAGAAGTGTATCTATAGAGGCAGCTACTTAGTGATTGTATACACATAAACACAGTCTTGGTGTAATTAACCGCCTTCT
AAATGAGGACATTTTTCTAGATGCTGTAAAGCCCTTTCCAGCTGTAACATTCTATGAATCTGTAATTCCCTCGAGGAGCTAAGGAGGATTATGCTACTTTAATAAAAAGCTGCTTTGGTGACATTTGTTCGAGTAGAACAAGAGTGATGCTGCTCATTCTGACTTGAGCCAGATGTATTTCCTTTATAGCAGGAGTAATGGTCTAA
AGTCATTTCTTAGTATCTGTTTATATTTTGTCACACATCAGAATGTATATTTTATAGAGCATGTGTTTGTCTACTTGTTTGTCTACTATAATATGTCTTTAATAAAGCTAAAAACATTCTGATTTTCTGGTCTTCTTTTGCCTAGCGTACAGCAGTGAAACGGTACATTTATGAGTTTGTATCCTTTTGAGGGGGTCTTCAAGTAG
TGAGTTGGCTGTATTCTTTTGCAAGACCAATTGTTAAATTTTCAAGAATTTTGTGAGTTGTCAAACAGCCATTTTTAAGAATTAAGTTGCATAATAATTTAATAAAAACAAAGATAAATACTCAAAACAAATTATTTCCTAATTATTTGCCCACATTTTACAATTATCTATGCTTTTGAATTTCTTTATATCTACTATATCTGTAT
CACTCAATCTTAGCCAGGTAAGTGCTATGGGCTACTGCCTTCTGTTTGGGCCCTGCACTGTTGTTACTTTCTGGAGAACCCTGCTTCTGGCTGGATGCTGAATAAAGCCAAATGAAGCCCCTTTTGTGTCAAACAATTTTGTGTTCTATGGCTTACGTCGTACCGCATATGCTGTGTCTCTTCATTCACTCTGTAAGTGTGTTCAG
TATCTTTGGATTCAATGTTTGTCTTTGGTTTTACAAAGTAGCTTGTATTTTCAGTATTTTCTACATAATATGGTAAAATGTAGAGCAATTGCAATGCATCAATAAAATGGGTAAATTTTCTGACTTATGTGGCTGTTTTTGACTTCTGTTATAGGATATAAAGGGGATCAATAAATGACATCTTTGAAAGTGGCTAAGCATATTGT
TCAAGACAAACTACTGTACCAAACCTCAGAAGTCTTATCTGGTAGGATTTTCTGTCTAATAGTGATATAATTTGCAATTTGGTTAAATGTGCTTGCCTGAAATAAAGCTAATAAAAATATTATGTTTCACATTATCTTCTGTTCATTTTGAGTACTATTTAATCCATACCCATACCTACACAGGCGTTAGAGAGCTTAAGTGGTTT
GGAGAATGTTAGACATTCAGAAATTACTGTTTCTGTTTTAAATTGAGTATTGATTTTTTTATATTGACTTTGTATTGAGTTCTTTTTGAAAGAATAACAAAATAAAATGCAGGATCTTTGTAAAGCCTTTGCACTTTCAACCTCTTTATAGCTTGAGTTACTTTTGCAGTGGGAACAATGTAAATGACATTTAAAAGATTTAAGGT
TCTGGGTAGTGTTTGTGATTTACGGATTTGTTACTGAAAAACAAAAAAATCACTACTGTGAATTTACTACTATGTAACCTTGTGGTCGTATTTCATTATAAATAAAATAAGAATTGCTCTTCTGCCCACCGTTCTTGATTGGTATTCAGTGCAGTAGCGAAATGAGATAGTTTAGACACTGTTGAAATAACTGCATTGAGCTTTAA
TATTTTGTTCCTTTTTGGGTCCTCCAGTATAATCCCCCCCTCATCCCAATTAACTGTAAAATGTTTTACACATCACATTTTTTATACTGTAAACTTGGAAAATAAACTGAAATATCAAATTGTGTCTTGTTTCTTTTCTTCATGTGATTATTTCAATCTAAAAAGTTGCTTACTTTTTCAGGGACATTTTTCACTCTCGCATAATT
ACAAATGCTTTATCATTGGTTCTTAAATTGGAAAAATATCTATAAATGATTACATTTTTAAGCTAAATAAAATGCAGATATTTTGGCTTCTTGTGAATGTAATAAAGAATCATAAAACATAGACCTTTTTTTTGTTCTCCCAGAATGTCTCAAAATCTACAGTAGTAGCTTTGACAAGTTGGGCAAATGCAGAACCTGCTAGTAAA
GAAATGACAGCGGGGAAGGTTTTTATGTGCCTTTTTGTTTTTGTAAAAAAGGAACACCCGGAAAGACTGAAAGAATACATTTTATATCTGGATTTTTACAAATAAAGATGGCTATTATAATGGAATTTGTCTGTGCCCTCGTCGCTTCTTTGGTACAGATGTCTATGTGATCTGGAGCTGTGGTTTTCAACATGAGTCCCTGACCA
CAAGACCTCTGTCTCCCAGCCAACCACCCTTGGAACTTGCCTCTTGTCCTGCTGGAAAGATAGCAGTGTTCTCCTGACTTCGCCCTACTGCATGCAGCCAAATAAAAGGTGTGCCCAGTCTAACCTGTGCCCTGTGGTTTCTGGAAGGAAAGGCAGACTTTAGGTGGTCCTGCCTGGACCTGCAGATGGTACAATGGCATGGCTTC
TGCCTGGGTCTCACTACAAGCAGCCTATCTGCTTAAGAGACTCTGGAGTTTCTTATGTGCCCTGGTGGACACTTGCCCACCATCCTGTGAGTAAAAGTGAAATAAAAGCTTTGACTAGACCCGTGTCTGCTCATTGTGTGAAGGATCCCAGTGTCGAGGAGAGGAAGCTGCCGAATAAGAAAGAGCCTCGCTGGTGTGACAGCAGG
TGGGGTGGGCAGTGAGGTCCCTGTACCAGCGACTCCTGCCCCGGTTCAACCCTACCAGCTTGTGGTAACTTACTGTCACATAGCTCTGACGTTTTGTTGTAATAAATGTTTTCAGGCCGGGCACTGTGGCTCACGCCTGTAATCCCAGCACTTTGGGAGACCGAGGCAGGTGGATCACGAGGTCAGGAGATAGAGACCATCCTGGC
CAGAGCTTGCAGTGAGCCGAGATCACGCCACTGCACTCCAGCCTGGGTGACAGAGCGAGACTCTGGCTCATAAAATAATAATAATAATAAATAAATAAAAAATAAATGTTTTCAGTAAAACCAGCCTGGGGTTGGTTTTAGGAGTGGGGAGAGGGGGTCCCTGGCATTTTGGTGGAGAAGCAGCCCCTCTCCCAGGTTACCCTGGC
TCAGTGGTCTTACCCTTTCCCCAGAGCAAGGTAAAGTGGCTTATGCCTCAGAACTCCGGGTTTGCATCGACTTTACAAGAGACATTCGGGAAGCCCTTTTAATAAAGAATGTGTTGATTCATTCACTTTTCCATTTTATTATCTGCTTCTGAGACTTCTTTCACATTACACCTATGGTTCATAAAAAACTTTCTCCTGTTTCCTGT
CCAATCCAATACTAATAATACTATTGGTACAATCCAATACTAATAATACTATTGGTACAATCCAATACTAATAATACTAACAGTAGTATTGATACAATCTAATAAATAATGTGTTTGACAGTGTAGCAGAAATAATGCTATGTGTTCACCAAACCCACTTCCTTTTCCTCCCGGGCACCCAGAGAGACTGTATTTCCCAGTTTTTG
GCTAACACATTAGCCAGAACCTAGATGTCTTCTGGAAATTTTTTATTGCAATGTTACTTCATCTACATAAAGTTGTCCAATCACTGAAACCTCCAACTGAAATAAATGGTAAGCTTTTTGTTCTCAATTCTGAAATCAGATTCATTAAAAGGCACATGGGGATAGATGATATAATACAACAGGCTTCTTCATGGGAAGCAGTTCCC
GCTGTACTTCCTTTTTAAAGTTGGGGAGCGGCAGGGGGAGGGGGAAGTGCCACGCCCTTGTAGTTTCATGATGTCATGTTGCATGTGCTCTTGAGCTGTAAATAAAGAGACGATGGTTAAAAAGCCCACCTGGTGTCTCTCTTTGTTCCTCCAGGAGACGGTCTGTCTGTGCTGGTAGTGAGCTCTACAGGGGCATTTGGAGGGGA
AGGGCTTGCTTGGTTTCCCCCTCAGTCTCTTACCGTTAGATCAGACCTCTTTGGTCCTACCACGTTTCTACATGGCTGTCCATTCTTCATCGAATCTAAGAATAAAAATGGATAGTTTTCCCTGGGTCTTTGGGTCTTCATTTCTGAAGGCTTCCTGTATCAGGTAAGACTTTGATTAAAGAAATCTGTTCTGTTTTTCTCTTGTT
TTGTTGCCTTGAAACCTAAGAGCAATCCTTGGTTTTGTTGCTACATTATTTTTCCAGACCAACACATCTACCAAGTAAATTTTATTCACTTTAATTTCATAATAAAGTTAGTAGAGTCACTCAACTTACAACTTTATTTATGTGGCTTGGCAAAAATCACTATAAGGCAGCTCTAAATTTGCCTTGATAAGCTAAATAAATTACTT
ATAATACAACTATAATTGTAGTTAATAACTAAAACCTCTTGAAAATGTCAAAGAAATACTTGATTTCTGATGCAACTTTGACTAAAATATTTACTTTAGAAATAAAAACGTTCTTATTTTGCTATATCACTTTAATTGCATAATTAAAAAGCAGTGTTTTATAGAAATGCTGGTTATTTTATATTCAAAAAGATTTTGTCACATAA
CTAAATTGGTACCCACTGGCTGCTCCTAAACTGGTTTCCAGTCATGTCCTCCAGTATGTGATTTTTATAAATTAAAGGTAATATTGTATATTAAAGTTCAAATAAAGATGTTCTTTAAGTGAAAATTCTTTGTTTAGCCTTCATTTTTACCCGCTGATGACAGTTCAGTTTCTTCCTATGTACAGAAGAGCAACGTTGGCTTTTAC
AACCTCACTGTGCCTCAGCTTCCTCATCTGAAAATGGGGACAATAATAGTGCCTGACTCGGGTATTAGTGAGGACTGAAAATGGTGCAACATCAGTGTTTAATAAATGTTAGATCTCATTATCTGTACGACTGTGTAATCATTTAGAGAGGGAAGGAGTCCAGGTGGCCTGTGACTGGTACCAGCCGGTCGAGGGCAGGAGTGACC
GGATTCCTCTTTCGTGGTGGTCACTAACCTTACTTGATGCAGATAAAATCACTTGTCAATGCAAAATGTGTTAGAACTTGATAAAGCTTTGAGTTTGAGAAATAAAGGTATATTTAAAATTTAAATAAAACTTGTCATTTATGCTCATTGATTTGTTTCTTCTCAATGATGAATTTTAGGTTTTAGGAAACATTGAATAGAAATAG
TAAAAAACAGAACTGAACTTAGCCTTCCCAGGGAAGGAACCATGCCCCACACATCCAGGGAGTGATGACAGAGGGGACAGCTTGAAGAGCTCTGAAGGACAATAAAACCCACTCCTCAGTCCTAGCTGCTGCTTTCAGTCTCTCCTAGCGGCTGCCCCTCTGCCCCAGCCAGTGAGGCCAGGAAGGGAGTAAAGAGGACATCCCAC
ACTGTAAAAATTACCCAGAACAGCGTCCTCAGACTTAACCTTCTGCAAGTTATGTCTGTATATAAGAAGATTCTAATTGCTAACTGTTTATACTTTTCTGAATAAAATAGTTGTTTCTAATTAAAAAGTAGCCAAGCTAAGATGCCTGGCTGGGCTTCTGAGGAATTAATACACTCGTGTGTGTGTGTGTGTGTGTGTGTGTGTGT
TACCTCAAATTTGAATGCTTGACAATCAAATTCCCATTTATTACTTACTGTACCTAATGTGGAGAAACTTTACGAGACATGAAGACTCCAAGTGTGGAGGAATAAATTGTAGAAGTTCTCTGGACCATTGGATTTTCTTTTCCCTGGGGAAAGTCTTTTGGTCGTTTATCATAATTGCTGCTTGTTAAAACAGGTAAAATACTTGT
CCACTGTGTATATAAATTGTATTTTTTTTAATTTGTAAAATGCTATTTTTATTTGAACCTTTGGAACTTGGGAGTTCTCATTGTAACCCTAACATGTGAGAATAAAATGTCTTCTGTCTCCTCTGTCTCCTTTAGCCTTTTGTCTCCATGCTGCTTTCTTTCTTTCTTTCTTTTTTTGAGACAGAGTCTCGCTGTCACCCAGGCTG
ATTTTGAACTCTATTTTTTTTAAAACCCTTGCTCCAAATTTTACTTACTATCTTTTAAATGTCATCCTGCTAGAGTGTAAGTCTTTAGTTTTAGTTGCTTAATAAAAATTAATTTTTTGTGACAAAAGGCATACCATTCAGAAAGTGTGCTATATTTTTTTCTGACTCAGTTACCCAGACCTAAGGGGATGCAGAGAGTGTGGATA
TTCTCTTTTGACTAATAGAGCTCCATTTCCCCTCTTAAATGAGAAAGCATTTCTTTTCTCTTTAATCTCCTATTCCTTCACACAGTTCAACATAAAGAGCAATAAATGTTTTAATGCTTAACATGGAGAGAAGCATGGTTTCTGTTAATACATACTTTCATCCTTTTCCTTTCATTTCCAACTATCACCATCTCCAACTTAGAAGA
GGTCGTTTTGACTACTAGAGCTCCATTTCTACTCTTAAATGAGAAAGGATTTCCTTTCTTTTTAATCTTCCATTCCTTCACATAGTTTGATAAAAAGATCAATAAATGTTTGAATGTTTAATGTGGAGGGAGGTGTGAGTTATGTTAATACATACTTTCCTCCTTTCTCCTTCTTTTCCAGGTATTGCCATCTCCAATTTAGAAGA
GTGATCAATAGGGAGAGAAAATCCACATTCTTGGGCTGAACGCGGGCCTCTGACACTGCTTACACTGCACTCTGACCCTGTAGTACAGCAATAACCGTCTAATAAAGAGCCTACCCCCAACTCCTTCTGCACTTTTGTGTGGTCATTATCCTAAAGCGCCACCAGAGGGCGTCCAAAGGCAGACGTAGGGTTTGGTTTAGACTGCG
ACGGCTCTTAAGATACCTCCCTGAAGTCCCTCCAAAGAATTCAATGTGCCCCTAGTCTAAATCAGTTTCCTCCATCATAAATACTCATAGATGATGCAACAATAAAACGTTAATAACGATAATGGCAATTTTGTGTGTCAAACATTGTATTAAGCACTTTACCTGCTTTATTGTTTGTAATGCTTCAACAGCTTATGAGTAGGTAT
GCGCAAGACGTGCTGACACAGTGAGTTTTCTCTGATGTATTTAAGGTGATGTATTTGCTTGAGTTACTCCTGTATCATTGCTCATAATATTGGAAACTAAAATAAAACCTAGTTGGAAATCCTTTGTGAGATCTGTCTTTTTGGGTTCTTGTACAAACTCCTCTTTGACATGGCCAGCTGTATTCTGAAGTGACCATAACTTTGGG
AAGCAGACTGAGTTGTGGTTTTGTAAATAAAGTTTTTTCTAAAAATGACCATTCTTCCTTTAATTTTTTGTTATGCCCACATATTGTATGTAAAAATATAAATAAATAGTACTTAAAGTATAGAATATAAGGCTAATGTTTATTGAATACTTACCATATGCCAGACACTGTTCTAAGTGCTTTAGATGTTTAACTCCTCACAACAA
CTAGGTTGGGCAGGTGGGTGGACCCAAGCTTGTCTGCTGCCTGAGTTCCAGAGAGGGAGGACCCTGGGGTGGAGGGTGAGGGATTCTGTGGAAGTTTGTAAATAAAGCTCAGTGCTCTGCAGCTCAAGTCCCACGTGTGCTGGTTCCATCCTGCTAATGCACTTGAGGCCCAGAAGGCACTCTGGCCTCTCAGCCTGCCCTCCTGG
AATTTGGAGACTCTGTGGGGCCTTGGTTCCCTTGTGTGTGTGTGTTGATCCCAAGACAATGAAAGTTTGCACTGTATGCTGGACGGCATTCCTGCTTATCAATAAACCTGTTTGTTTTACACGTCGACCCCTGGCTCTGCCTGGGGTCTGGGCTTGGGTTTGTCCATGCTCCTACTTGTCTGCCACCCCTGTGTAAGGGGAGATGG
ACGTCTGATGCACCTGTGTACGTGTGTCAAGCCTAGCCACCTCAGCTGCAGGGAGGCAGAAGGCAAGGCAGGCCCCACGGACACACTTGGGCTGCTCTGAAATAAAGCTGTTGACTCCACCTGGCGGCCAGTGTGTGCCTGTGTGCCCCTCCAGCCGCCCCGCGCCCGGTGAGCTGAAACCCTGACTGCACCTGGCGGGACGAGCC
GTGCAGGACACAGCCATGTACACCAAGAAGAGAGTACCAAGTAGTCTTTTGTTCAGCTTTTACTGGAAACTGCTGTCTAGGACCACCTGCCCTAACCAGGAATAAAGGCAAGACAGCCTGGAGACCAGTTTGTTTCTTCAGCTGCAAACAGCTGCCTGGGCAGGCAGGTGACACAAGGCCTCTGTCCCCAGGGATGGGACCTGCAG
TGTTTCGCTTTTCTGTAAGGATTAAGCAGATAGGGAGAAGGGAAAAGGGGCCTCACTTTAGAATGAATGAGTCACCTTGTGATTTTTAAATTTTTATTTTAATAAAGCTAATCAATTTCTACAACCTTGTCACATGTAGCTGAGTCTGGGATGACTCAGTGGATCAGTGGATGCGTGGAAGGTTTTGGTGTTTATAACTCATGACC
ATATCTGGTTCTCTATTATGTAAACACTATTACAGTCACCAGTGTGTGAAGACTCTTGAGTCTGGTTCTCATATCAGAGTCATCATTTTTCTTCCTGTGGAATAAAATGCCTTGTGGACTTCCCAAACTTGTTCTTTTGTTTTCTTCTGGTCTCTTGGTGATCCACAGCTTCTAGAGCTATCACCAGTGACAAATACCAAACATAG
CAGTGGACCCCAGCACCTCGGGGTGGCAGAGGGACGGCCCCCACGGCCCAGCAGACATGCGAGCTTCCAGAGTGCAATCTATGTGATGTCTTCCAACGTTAATAAATCACACAGCCTCCCAGGAGGGAGACGCTGGGGTGCACTGGGTGCCTGATTTCCTGCAGGGGGACACAGGGGCACCCAGTGAGGGTGGGGAGGGCCCTCAC
GACATTCTCTAACATTCCCATTTAGGTGAAATAAATATCAAAAGGAGAAAAAAATGCCTTTAAAAATTTCTCAAAGCCCCAACATATAAGATCTGTGCAGAATAAATGCCAACAACTGGTCATACCGTCAGTGGTGAATTTGTATCCATGAAGTCAAAGTATTGCTGGAGGGGGCATCTAATTGTTCCTGCGGCCAAAGGTCACTG
AGACCATGCATTGGTCTCCTATTGCTGCTGGAACAAAATACCACAAACTCAGTGCCCTAAAGCAACACATGTTTATTTGACAGTTCTTATTATAAATGTGAATAAATGCACATTTATTCAGAATATCACAAGCTCAGTGCTTTAAAACAACACACATTTATCCTCTTGCAGTTCTCTTATGGGTAAGAGTCTACAGTGGTCCCCAG
GAATCAGAAATGGGAATCTGAATTGCTAGAATGAGAATCAGGTAGGAGAGACACATGAGACAGTTACCCCTGCACGGATGGTTGTAAAGAAACAGTCAGAAATAAAGGGAAGCTGAGTGGAAACTGTCTGGTGTCCTCCATGATTGCTTCACCTGGCTTAACAATTTTAACCTAAGGAATCTCAAGTTACTCATGGGGGACAAAAG
GAACTTCAGGGACCCGTGTCCTAGAGTCGGAAAGAGAAGCTAAAGTTCTACAGTGATGAGACTGTTATCCCTGCAAGGATGGTTACCAAGGAATATCAGCAATAAAGAGCACCTGAATGAAAACTTTTAACCTGTTGTGCAATTTATCCATCAGAAATCTCTAGTTATCGAGTTACGGATGGAAAAATAACGAAATACTAATTTGT
AGATTCGAAAATGGGAATCTGAATGTCTAGAGTGGAATTCAGGCTTGAGAATACATGAGGGAGTTACTCTTGCATGGATGGTTGTAAAGAAACAATCAGAAATAAAGGAAAACTGAGCAGAATCTGTCTGGTGCCCTCTATTATTAAGTAACCTGTTTTCCAGTTTAAGCCTCAGGAATCTTCAGTTATTGATGGAAAAAACAAAA
GCAAAGACCTTTGTTCACGTGTTTGTCTGCTGACCCTCTCCCCACAATTGTCTTGTGACCGTGACACATCCCCCTCTTTGAGAAACACCCACAAATGATCAATAAATACTAAGGGAACGCAGAGGCTGGCGGGATCCTCCATGTGCTGAACGCTGGTTCCCCGGGTCCCCTTATTTCTTTCTCTATACTTTGTCTCTGTGTCTTTT
GGGTCTCAGTCCAGATTTCTGGGGAGTGGGGTGTCCAAGCGTGGGCCACGCTGCTGGGAGCCACCTAGGGAAGCAGGTCGCCTGTTTCTATAGTGACGGTAATAAACCAAGTCAATTTTCTATAGTGACGGTGATAAACCAAGTCAATTTTCTATAGTGACGGTGATAAACCAAGTCAATTTTCTTTTCTTTTCTTTTCTTTTTTT
TTAAAAGCAGCTTGACTAAATACCTGATTTAAAAATAGAAGACATCCCCAGTCCTCATGACATACCGCAAATATCTGTGGGGTCCTGTTGAAAAGAACAAAATAAAGGAGCCCAAGGGGTCATTCTGTCTCAGCACCATCCAGCCTGGCACTTCTCTTCCCATATATCCATTGGATTTTTTTTTTTTTTTCCTAAACAAAGTTTTT
ACCCCAAGTCATACACTGGACCCAGTGCCTGCGGGGACAGGACTGTGGGTTTCTTGGTCACACCTGTGTTGGTGCTCAATGCAGTGTAGACATGTTTTCAAATAAAACAAATGATTGTGTACAACAATGAGTCAGACTTTTGTTGGAAAACACAAGTCTGGGCCACACTTGGGAACATCTCCAGATAAGATTACAACTTAGGTAAA
GTGCCACTTTAATCCTTCCACTATCATTCCCATTTTGTTACATTTCTGTTATGGGGACTTTATGTTGAAATATTGTATAAAGCATTTGTAGCAATTTAAAAATAAAATATTTAAAATTATTTAAATTGTTTTGGACGCTTCAATTGTATTATATGTGATTTACATTTCACTTTTTTTGTTGGCGTTGTTAACCCGGAGAGTGCTCC
GGCTTGTCAGATGTATTAAAAAAAGATTTGTTGTGCTATTGCTGCAAACACTTAATAACTAGAGGAGAATTTAAACAATGCATTTTATATTATTGTAACCAATAAAAAACTTTCTAAACATCTGTGAAAGGACTGCATTTTGTACATAATTGGGAGCAGTTAGGGGGTAAAACAAGGTGTGTGTGGAGGATTGTTCAGAGCCCGCA
AATCATGAAAAGGGGGGATGATTTTGTAAAAGTGGCATTTCCTGGTCAGTGGTGGTCTTCAAGACGACAGCTCTGTATCTGCCATGTGAAGAGAATTAACAATAAAAGTGTGAAGAGCGATTGTGAGGAACAAGCCTGGGAGTGATCATTCTGGTTTCTGTGCTCTGTCTTCTGTGTTGGTGGTTTTGGTGGGAGGGCGGTGGGGG
CAGCCATGGCCAGGGGCCACGGAACCCGGCAGGGGTGTCTGAGGCCGCCCTGTCAGCTGGCCGGTCCAAGCCTGTGGCTGGAGCTGGTGTGTGTTTATCTAATAAAGTCCCACAGGTGCCTCACCGCCGTGTCTCTCTATTGACTGACACTGCTCGGGGTTTCAGGGGCGCCCTAGCGTCCTCCTGGGGTCAAAGGTGACATAAGA
ATAATTAGCTGTGTTAACACAGAAAGGAAATGGGAACTTTACATTTTTTAATTCCCTGGAGCTCTCATTTTCAAGAGATATCCATTTGCTAACTTTATTCAATAAATGTGACTAAACTGACATGATTGAAATGTCTTTAAAAGCTGCATTTAAGTTAGGTTTTAGAAATTGCATGTTATTGCCTGATAACTGATGATATACTTTGA
TGATTCTTTCTTTGCCTTCCATGATTATTGAAAGATTTCTGAGGCCTAGAAGCAGAAGCACTGTGCTTAGAACCATGAGCCAATTAAACCTCTTTTTCAAAATAAATCATACGGGAAATGGCAAATGAGGACTGGAGCGTTGCTATAAAGATACCTGGAAATGTGGAAGCAGCTTTGGAACCAGGTAATGGACGGAGGTTGGAAGA
AACCTTTTGCCTATCACTCTGGACTTTTGGATTGTTTTTTACATTCAGTGTTATAATATTTGATTATGCTGATTGGTTTTGGTGGGTACTGATGCGAATTAATAAAAACATTTCATTTCCATGTTTATTTTCTAATCTCTTCCACATTGTAGGCTATGTTTACCATATGTAGCAGAATGTATTTACATTTCTTGGTTCTAGTCATT
ATGGAGATATTATTTTTCCCTCTTCAATTGTTTTTCGTGCAGCTTACCCAATATAATTGTTCTGTTAGTTGTACACTACTCTGTGATAGCAAATAATAATAATAAAATAATTATGATGATATTGCCCCTGTTTTGGTGATATTCTGAATGTTTATACGTAAATGCAAAATTTTTAATTAAAAGTAATTAGAGGCTGGGCATGGTGG
CAGTGAGAAGAGGAACAGAGCTCTGGGAAAGAGACAGGGAAGTCTGGAATGGAAAAGAACACGATGAGAATTAGACACTGGAAAATATGTATGTGTGGTTAATAAAGTGCTTTAAACTGAATTGACATTAACAGTGGGTGATCAACTTTACTATGTGCTTGTGCTTTTGCTTTTGATGGAGTAATTCATTGTTTTCTTATCCACCT
AACCTTTTGCCTATCACTCTGGACTTTTGGATTGTTTTTTACATTCAGTGTTATAATATTTGATTATGGTGATTGGTTTTGGTGGGTACTGATGCGAATTAATAAAAACATTTCATTTCCATGTTTATTTTCTAATCTCTTCCACATTGTAGGCTATGTTTACCATATGTAGCAGAATGTATTTACATTTCTTGGTTCTAGTCATT
GTTTTTGTATTATGTATCTTTTTGTATGGTAAAGACTATATTTTGTACTTAACCAGATATATTTTTACCCCAGATGGGGATATTCTTTGTAAAAAATGAAAATAAAGTTTTTTTAATGGAAAAAAAAATGTCTGTGAGATGGCTTTGGAAAAGTTTTTGGAAAGAAGGTGTGTCTAAAGGAGTTTTCCTCTACTTAACAATCCACA
GGCTCTAAGCTGCTCTTCTGTCTGTCTGAGCTTATGAACACCCCCACAGGTAGAAGTGGGGAGAAACCCTAAATCACTCCTCTCTCCACTTGACATATCAAATAAATGTGTTCAGAAGTCTCTGTTTTGTCACTTCTGCCTGGAGGTGTGGGTATGGGGAATGAGGAATGGGGAGGGAGGGTAACACTAACTTATAGCTATAATTA
ATTCCATTTGACCATGCAGCCTTGGACAAATAGGACTGGGGTGGAACTTGCTGTGTTTATATTTAATCTCTTACCGTATATGCGTAGTATTTGAGTTGCGAATAAATGTTCCATTTTTGTTTTCTACATTTAATGTTACTTTCCTGTCCTAAAATTGAAAGTTCTAAAGCATAGCAAGGCTGTATGGATCATTGTGAAGATACTTC
GGTGCTGCCAAAATTCCAGGCCATTTTGCAGGGACTCTGAAGTGACCTTTAGTAGTAATAGTCTTATGTGCAGTAACTATAATGGTAAAGAATGTTAAATAATAAAATTTAACATTTTCCAAATGCTATTGGGCTGCCCCTCCCCCTTTTTGTTAAATTGCTGGGTTTTCCAACTGAATCAGTAAAAACTATTTCTGTTTAGAGCT
TTTCTAGTTCCTTTTCAGTATTGGATTGGATTTGAGATTTGATTAACCTAGTACTCAGGTTCAGATGCTCGCCTCTTTGCAATTTTAACACTCATTCGACAATAAAGTCAGTAAAAAACACAAATTTGGTTATGTCACTCTCTTTTTACTTTAGTGTCTCTCCACTGCACTCAGAATAAAGTACAATTTTATTATTTGTGATCTGG
ATTTATTTTGGCATGTCTCTGGCCTTCTGCAGAGGCCCACCCTCATGGGCATTGTCTCTGTTTCCCAGTGGGGTGGACAGTATATCAGATGGTCAGAACAAATAAAGTTCAGTGTCAAATGACTTTTGGCTCTATATGTATTCCCTAGGATATAGACTGCTCAGTAATAGTGAGAGGTAGATACTTGTTTTGCCTGGGATTTTACA
GCCCTCCTTCCCAATCTTCTTTTTCAGGCTCGCCAAGGCCTAGGACCTATGTTGTAATTTTACTTTTTATTTCTAAAGTTGTAGTGAAGCTCTCACCCATAATAAAGGTTGTGAATGTTCTGTGAGTGTCATGGAGATGGGCTAGGGAGGGGATTTTACACTTCACTTTCCAGACCCCTGGTTTGGGGGAAGAGGGTCCATGTTCC
TCAGAGAGGGAACAGAAAAAGTGAGAGAGTGGCCTGCTGAAATAATAGCCTGCCTCTAAAAGTTGTGACCAGAAAGTATGATTCATTTGGGCCCAGAGGGAATAAAATATGTTTTTTCATATACCTCCCATATTACACCTCTGTAGTGATTGTTTATTTGGGGAATGAGATCTACTTACTGTGCGTTGCCCCTGAAATGTAGCTTG
CACCAAATTGAATAATTCATGACCTGCATGCTTCAGCTTCTTTCTCCCTGGTTTCCAGGTGCTATTCCCTCAAGAAATGCAAATTAAATATGTCGGTCTTAATAAATCAGGAGGGAAGCATAGTCTGTGTCTGTTTTAAATGACAACAACAACAAAACAGCTTTGGGGTTTAAGAAGTGGAAGACACATTTTTATTTTTTTGAGAC
TTTTCTCATTTTCATGCCAAGTCAATCACTGGATCTGGCTGTCTTCCTTTCTGTCCTACCTATCTTTGCTTGTTTTCTCTCTCTTTCCTTTGCAGTGTTAAATAAAAATTTATTCCCCCAAAATTTGGTGTTCTCATTTTGTTTGACTTATTTTACTATGTTGATGAAGAGGGAGGAAAAGTTTTTCTGGGGTACAAAAACGCATA
GATGATTCATAACTCTGTATAGGTGACAGCTGCTTATAAAAGCATCTTAGCAGATAAGCCTATTAAAATTGTGCTTTTGTAACAATGTTGTGGTTGCTAGAATAAATACCATTAACAAATGCCTTTTGAGTATGCTTGATAGTGCTTTTGTTTTGGATTCACTTTTTATGCTTTAACCTTCATTTGCCTCTAGAAACCCAAAACAC
CAAGAAAGTGGCCTTCTGCAAGCCAGGAAGAGAGGCCTCCCCAGAAACCAACTCTACCAGCACATTGATCTTGGACTTTTGGCCTCTAGAACATTGAGAAAATAAAAGTCTGCTGTTAAACCACCCAACCTTTGGTATCTTTCTATGGCAGCCTGAGCTGACTAACACCCTTGGTAGGTGGGCAGCATTCACCTTATTGGGCTACA
AACCTTTTGCCTATCACTCTGGACTTTTGGATTGTTTTTTACATTCAGTGTTATAATATTTGATTATGCTGATTGGTTTTGGTGGGTACTGATGTGAATTAATAAAAACATTTCATTTCCATGTTTATTTTCTAATCTCTTCCACATTGTAGGCTATGTTTACCATACGTAGCAGAATGTATTTACATTTCTTGGTTCTAGTCATT
GGTTCTCCTGGATGTTTTGCTCTGTTTTGGTACCTGTAATATAGGGAAACACAACTTTTTTTGGGAAAGCCCTTTGACCCCAGCTTGCTAGTTGCATAATAATAAATTTTCTGTTCCTAATGGTTTTATTGCTTTCTTTCCCTTACATCTAGTTTTCTTCTCTTCTGCCACACTGATTACTTTATAGAGGGAAAGCCTGTATGGAT
CCTGAGAGAGGAGGGAGGAGGGAACCTGGCGGGGGTGTCTGAGGCCGCACTGTCAGCTGGCCGGTCCAAGCCTGTGGCTGGAGCTGGGGTCTGTTTACCTAATAAAGTCCCACAGGTGCCTCATTGCCCTGTCTGTCTCTTGGCTGGCACGGGGTGGGGTTTTGGGGGCCTCCTAGCGTCCCCCTGGGGTCAAAGGTGACAGAAGA
TGGTTCCTTCCCTTTCCTCCCCCTCCCATGCGTAAGACGTTCTGTGTAACCTCCATTAAATTTGGTACAAAACCACTCGCCAGAGCTGTGGTGTCAGAAAAATAAAATATATTGTTTCTTACAAAATTGAACTGCCTTTTTTGTTCATTTGGATTCCTGATTGTTTAGTATTGGGCATACCGGTTGCCATGTGACCCAGAAGCGTA
CATTGAAATGAATCATGGACTTGAAGCCAAAAGACTCAGTTTGTGTCCCAGCTCTCTCAAGCAAAGCCCCCAAGTCCCAGTTTCCTCATCTATAAAAAATAATAAAAATACTTAATGGACAAAGTTGTGTGGGAATCAAATGAGATAAAGTATGCGCTGCATATGCCCTAAAGTCTTATTTAAATAAAGGCATTCTTTTCATCTGA
GCTGGGTATCATCAAGTTATCTCTGCTGACTCCACATGGAACAAAGGAATCACCCAGCTGAGCCCTATTCAAACTATTGACCAAAAAAATAGTGAGACATAATAAAATGATGTTTTAAGCCAGTAAGTTTTAGGATAATCTGTTACATAGCAAGAGATAACCAGGACACTAACTATACATGCATAGAGTAAACAGAGGTAGGCCTA
AAGGCATTTTGGGGGGACACAAATATTAGGTCTCCTGTGATCTTTCAAGAAGAAGAAGAAATTATAAATGACCCAAAGCTTTGTACATTTCACAGTTAGAAATAAAGAAAACTTTTCCTAAGATTTTGAAAGGCCTGAAATGTGAGCTTCCTCCCCATCAACCCCACTACCAAAATCTGGACTCTGTGCTGAGTGTTGTGGACTTT
AACCTTTTGCCTATCACTCTGGACTTCTGGATTGTTTTTTACATTCAGTGTTATAATATTTGATTATGCTGATTGGTTTTGGTGGGTACTGATGCGAATTAATAAAAACATTTCATTTCCATGTTTATTTTCTAATCTCTTCCACATTGTAGGCTATGTTTACCATACGTAGCAGAATGTATTTACATTTCTTGGTTCTAGTCATT
AACCTTTTGCCTATCACTCTGGACTTCTGGATTGTTTTTTACATTCAGTGTTATAATATTTGATTATGCTGATTGGTTTTGGTGGGTACTGATGCGAATTAATAAAAACATTTCATTTCCATGTTTATTTTCTAATCTCTTCCACATTGTAGGCTATGTTTACCATACGTAGCAGAATGTATTTACATTTCTTGGTTCTAGTCATT
GATCAAACGTGCCCACTCCAGAAATCTTGGCATATGCAGTTATTTTGAAGCCATTCAGCGTTCTTCAAGATGTCACAATGAAAAGAGTGATGATTTTTTAAATAAAAAATTAACATGTTTCTCTTGGCAATGGGACTTTCTCACCATACTTTTAAGTTACATCACTTATTATATATTCAAAATACTGATTTTTTAAAAGTATGTTC
GGAACCCTGAAATCCTTGGAGTAGATCATCATGACCCTCTGTGTTCCTTTTGGCAAATGACTTGCTTCCATTGTTTGTTTGTTCAATTGTCTGTTTGTTAAATAAATAAAACCCTTTTTATGTATCTTTAAAATTACATTGGTTCTATTATTTTATGATTACAAACGATGCTGCAGTCATCATTCTTGTACACTTCTCATTGGCCA
CCCTCCCCTCCCTGGAAACTTACTTTTCGGGTTTCAGCAGGAAGCTATGCCTCCCAGTCTGTCAGAATGGCCACTTGCAGGCTGTAACCCTTTATAAAAAAATAAAATCTCCTTTCTAAATTTATAAATTGTGTGATTTTTCAGTTGACAGCTTTCAGTTGTCAGTCAAGTCATTGACTGGGAAAAGTCATTTGCAATATATTTAT
CGTCCCCTGCCCACTTGCTCCCCGTGAGCACTGCGTACAAACATCCAAAAGTTCAACAACACCAGAACTGTGTGTCTCATGGTATGTAACTCTTAAAGCAAATAAATGAACTGACTTCAACTGGGATACATTTGGAAATGTGGTCATCAAAGATGACTTGAAATGAGGCCTACTCTAAAGAATTCTTGAAAAACTTACAAGTCAAG
GGATGCAAGACTTGCCCTCCAGGAGCTTACCATCACAACGAAGAAGACAAATAAATGCATAATATATAGACGACATAAATCCATACTGTACACATTTAAGAATAAACAGTCCAGTAGTAAGAGGCAGTACATATTCAATCTGCTGAGAAATGTAGACAATAACTACTATAAGAATCCTAATGCTACAGAAGTCACTGGCTGCTGGG
ACAATAACTACTATAAGAATCCTAATGCTACAGAAGTCACTGGCTGCTGGGAAACCGGGGAAAACTTGGCTATGGACGTGGGGGCTTGTGTCGGACTCTGAATAAAGAGCAGAATGATTGGCGTCCTACTGAGATACATAGTAAAGGGGGCGAGGGCAGGGAGGAAGTGGCAAGAATAACATTTGTGAAGATGTCCAGGTGAGAAA
TTACATATGCTATTATCAAACATATGTAAGCCTTTTAATGTAACTTGGGAGTGAAATTAGTAAAATTCTATCAATTTACATAAATTAATTTTACTGTAAAAATAAAATACATTATGAAAGTTTCTGTACTAATGTCTTTGATTACAATTTTTAAAGTATTTCCCATTTTTTTATTTTGAAAATTTTAAACCTACAGAAAAGTTGGA
CATTTCTGAAAACCTACCATGTTTCTTTACAGAGCCATCCAAAAATTTTTTGTCCCTACATAGCAATTTTCTGTGGCACTGAGAAACCATGTATGACCACAATAAAAATCCATTTTGTGAAAGGATATGAGTGATTTAGTTTTATTTCTTTGGGGCTAATTTATGGGAATTTATGAGGTGGGACATGAGCTGGTTTCACACCAAAC
CTGACTCCTTTTATTTTCTTTCTTTCTCTGCTTTTTTAGGTGGAAGAAGGCTGCTATGACTCTTTGGATGGGAGTCTGGCAAGAGGAAATTGGAAGATAAAATAAATAATAAGTGAAATAATCTGGTTACCATCTACTCCTTCATGAGTCTGTTCTAAAGTCACAACTAAAGAGAGCGCCAGGATTTAGAGGCAGCAAGCGTAGAT
TGATGAATGGTGATGGCGGTTGCTCAAAAAGTTGAATGTACTTAATGCCACTGAACTATACCCTTAAATGGTCACGATGGTAAATTTTGTGTTTTACTACAATAAAAACTTTTTTGAAAGTCCAGGAGAAGTAAGGAATTTTTTTTTTCTTTTTTTTAAGAGGAAGTCTCGCTCTTGTCCCCCAGACTGGAGTGCAATGGTGCAGT
AACACAACCAAAGCCATTTCATTTGGCTGGGGGGTTGGGGAGTGGGGAGGAAAACAATCTTTATTTTACCCCATCTATTGAAGAGTATTATTACATTTGAAATAAAACTTCCATCAGTACAGATAACCACATGTGCAATGTTGGGATGTTATTTTGGGCTTGGCTTATCGAGTAGTCAATGGAAGGATTCCCGTCCCCTCTCTCGG
GGATTGATATTCTCACGTGTTCGGTGTGGAAAACAAAACAAGTACATGCTTTAGAAGCAACAACAATGAAATCCTTTTGAAATGTGTGTTAATATCGTTTAATAAAATAACTAGTTTGAAAGGTTTGACATTTTTCTTTGAGACGGGCTTGGACCAGGGGCCCCTGGCTTCCTAGTGAGTGCAAATAGGAGGGAACTTCTCAGGAG
CACATGTCTGCTCTCCTGAAAAGAGACTTGGTTTGGGGACCCCACAAAAGGAGGGAAGCTGTAGCTGTTTGGATGTGAGGAGAATGAAACTACAAAAAAAAATAAATTGGGCCAGGCGCAGTGGCTCATGCCTGTAATCCCAGCACTCTGGGAGGCTGAGGCGGACGGATCATGAGGTCAGGAGATCAAGACCACCCTGGCTAACA
ATCGCTTGAACCCGGGAGGTAGAGGTTGCAGTGAGCTGAGATTGCGCCACTGCACCCCCCTAGGCGACAGAGCGAGACTCTGTCTCTAAATAAATAAATAAATAAATAAATACAAACTGGAAGCTGCTGGTCATATGTCTTCATCTCTGACTCTGGAGAGGTGGGATAAAAGGATGTTCCACTTTGTCTCCCTCTTTTTTGTCCCA
CCACAGCGACTGGAGCTCCAAGGTGAGCCCGGAACCCCCAGCCATATCCTGCATCCTGGGTAACCACGCCCAGGACACCTCAGCCTTTCCAGCATAGCTCAATAAACTTGTATTGATCAAGCGCCTGCTATATGCCTGACCCTGGGAACTCAGAGATAAGTGAGAACAACTTCCATGAGGGGCCCGGCTAGGATTCCTCGTCCGGG
TCCATAGCCTTCCTCTTTCTTATCCTCGTATGTGTTCTCACTGTTTTTGGTCAAATTTTACTTTGCCCTTTTTGTTGTTCCTCTGCAGGTCATTGTTGAAAATAAATTATCTGAATTATAATACGAATCTGCATGGTTTTGATTTATTTATTTTTTTTCTTTAGGAGTATTCACATTGTGTGTAGGTACAGAAAGGGCAGCCAATT
TTTTCCTTCTAAGTCATGTCTGCTGCCTGTGAGCCTGGGAAGGAGTGCTTTCAAAACCTGTATTTTTGCCCTCTTTAGTAAATTTAGAACTGTAGAGGCTAATAAACTGCGATGAGACATTTAAGCTCTGCTCCAAAGAAGTGAACGACTCTTTCACCACCCCTTGCATCCCAAACCTTCGGTTCTGGCAGAGTTCTTGCCGCAGA
GAGACCCTGAAATGAACAATTATATTCTGACTCGACATCTTGTCCCCAATCCTTCCAAAAATATTGATGGTGATTTGTGCTACCATTTACTCGTTTATTTAATAAAGACATTCAATCCCAGGACTGGAGTCTAATTTTCTCTCTTCACAAGAAAAGCCACAGAAATCTGAGAAATTAGCCTTGCTTTCACACTTAGCTTATACATC
TGATGAGCAAGTTTGTGTGTATATGTGTGTATGAGCATTTGTATGTATATATACTTATACAGATCTATATTATATATACAGTTTTTGTACTATCATTTAAAATAAAAATGTTTCTCAATAAAATGTCAAAGCCGACCATTTCAGGGTGTCATTGAATTTGTTTTCATCTCCTGGGCAAAATTTGTATCTATTCTCTTTTTTTTTTT
GGGAAGGTGGCCCTTAGAGACAGAGCTTGGACAGATGCCAGAGGCTCTGTTCCAGAGTGCAGGAAGAAGGGGCTAGGGCAGGGGAGATTCTCATAGGGGAAATAAAACTACTAAAATATGCACAGGGCTCAATGTTTAATCTGTCCAGCTTCGTATACCTTATAATCATCACAGAAGAAAGGAGGTATATAAACATTACTTATCTC
GAGGTCGATGGGTAAAAGATGAAAATGTTGAGTTTGACTCTGATGAGGAGGAACCACCTGATCTCCCCTTGGACTGATACCCTTTTCCCATTCATTCACAAATAAATTACAATGGGTGCTGAGAACTTAACTTTCCTTAAGTCTGGTTCCTTGTTGGATCTCAGGATTTCAGATCTGTTCATTCTCATTCCAACTACTCCTTGCCT
ATGGGGAAGCAACATTTTTATTAAGTGTTACTATTTGCCTCTACTTTGTATTGTTCAGAAATGGCAAATACAATATAAAAGTGATATATGGTTTTAATGTAATAAACTTTAATGAGTTATTTAGACCTCTTATTTTTTCTGATTCTTTTTCATATACCATCTGCTCACCCTCCTACTCCACCACCCAGGCTCAGTTTTGTTCATGT
TGAGACTGGAGGGAAAGGGTAGCTGAGTCTGCTTAGGGGACTGCATGGGAAGCACGGAATATAGGGTTAGATGTGTGTTATCTGTAACCATTACAGCCTAAATAAAGCTTGGCAACTTTTTTTCCTTTTTTGCTTCAAATATTGATGGTTTTGAGTGTGAGAGAGGGGAGGAGTCCCTGGCCTGAAGGAGAACCTTCCTTGTTGAG
CCGTTCATACCTCATCACCCATCTCCCCCTGCACTCCCCCAGAAAACCTGGAAATGACACAAGTGGCTAACTAAGGACTTTATTTCAAACAAAAATTAAAAATAAAAAATTGAGAGCTCTTTTCCCTGGGTTTGGGGAAGGAGTCAGGGTAGGGAATTCCACATGGCTAGGCCAGTACCCTCAGTACACTGGAGGGCTGTGGGAAT
GCTTTGAATGAAATACAGATGCATTATCCAGAACTGAAGTTGCCCTACTTTTAACTTTGAACTTGGCTAGTTCAAAGATAGACTCTTCTTTTGTAAAGTAAATAAATTCTTCAAAATGCTTGCTGAGTGGTTTTTGTCTGACTGGGTCACACCAAGTGCAAAACTGCTGAGTACTGCCATGTGCCATCTCCCTCCCTGGTCGGAGA
TTCCCTCATTTGTAAAATGAGGGGGTCAGAGCAGGTGATATCCATGTTTCTTCCCTTTCTGATATTGTTGTCTGTGGCATATTCTTTGTATGGCGAATTTAATAAATTATATTAATGTGTCTCTTTGACCTCCTGGTCTGGTTTCCTTTCACTTTTCAGGGAGGATGAAAGAAGAACATTTTAGTGCTTCTTGGAAGATGGGCACC
ATGGCTAACATTGTTTCTTTCATTCCTTGTTCTAGAGCTAACCACTCTAAAATTGTTTGGTAATGTCACTTAGTGTAATTAATTGTAACATATTCTTTTAAATAAATTGATTTATTGATCAAACACTTCTTTGGTTTCCTAGACTACAAATCCTTTGGGTTGTGTGGGAAGAAGTGAACTGGGACCTTTGAGATTTGAGTCAGAGT
CCTCCTTGAACATGCTTATTCCAACGCTTTGAGGGGCTGGAAGCCTTGACACATGGAATCAGGGGCCCGGGATGTGATTCAGGACACTTTCCATCCTAGGAATAAAGGGTAGTGCAATCATCAAGTGTTCACGGTTTCTTGGGGGGGTGGGTAATAGGGTTGACTGGAGTGGGATATACACCTTAACAGAGCTAAATTCACTGAAA
GGATTTTAAAGACCTAATATGAAAAAATGTTAAATATTTTATGATTGATTTTTATATTGATAATATATTGAAATGATAATAGTTTGGGTATATTGGGTTAAATAAAGTAAGTATTTAAATGTATCCGTTTCATTTTGATTTTTTAATTTAGTAGCTACTAGAAAATTTGAAATTACATGTGTGACTTAGATTCTGTGTCTGTTGGG
TATGAATTAAACCAACAATATTATTGATTATTGCAATTATCTATCTTAATTTCATTTGTTCTCCTTTTAAAAATTAATTATGTTTATTTTACCTATTGTGAATAAAGTCACTCCTCCCATGTGCTTATTTCTTGACTCTGGCACTAATTATTCTTCAGTGCCTAGATTTCCTGGGACTGCTCAGTTTAAGTAACTTCTGAACATTG
TTTTTATGAATTAACAAATGTAAAGTATTTCACCCACTACCTTCAAATTATATATACTTGGTCGGCACTTTATTTCCTTCCCGTTCTGCCCCTTTATATAAATAAAGAAAAGTATGAAAGATTCATATATGAGCTTTTCTTTAGGGTAAATGTATTAAGATAAATATTGAGTTCAAGATTTAAATAATTGTATGGCTTTTCACACA
TCTAGCTTGTGATATTTTCTGGCCTGGCTTTCCCTCTCAGACATAGCTCTTTGGAGAACTAGGTGTTGTAATTCAGTTATGAAGCTATTTTCTCTGTAACAATAAAGCTTTTTATTCCTGATATCACTGCCTCCTGATTTCATTGTTTGCCTCTCCCACTCCCTACCTGCTGCATCAAGCCATCTTCCCTTCCCTTCTCTTAAATG
AGCCATGCGTGGGACACTGGACCCTACTGTCTACACGGGCTTGCACACAGCAGGTGCTCAGCAAATGTCTATTGATTTGATTGTCTTTTGAAGATGTCATAATAAAGCTTCTACCTCCTGAGAACACCTTTTATTTGTTCTTCATTCGTTTCTCCACCCAGGTAGAAAGGCTTGAAATGTTTGTGAAAGGCAGAATACTATAATTC
GTCTCAGAAGCAGCCATTGGCACAGTGGCTTGGGGCTGGGCTCAAAAATTTGCTCTCTTGAAGTTTGGATGTGATTGCTCTGAACAAGCTGCTTTGCCACAATAAATATTTTCAAGTTTCCTTGCTTCTATTTTTAAATATTTTATGTTTCCATCTACTTACCAATTCCCATTTCTTCTTCCTGAATACACTGCTAAGGTTCCTAA
ACAGCGACCACAAAGACTCATGGGGCTTCCCTGGGAGAACTTTGCACTTGATGGAGCACCTCAATTGCAGGTTTTGTTTTCCTCCTTTACCTCATGTTATAATAAAGCTCTGATTTCTGACTCACAAATTGTCTTGGTCGTTCTCTTCTCTTCTGAGATTTCAAACGTCGTCCAAAGGTCAGGGCCTCAGAGAAATTCTCTTCATG
TCCTTGGGCTGACACACCTTGTGAGGTGTTTTGTCTGTTGTCATGGCCCAAGAGCCCATCCTGGATCCTGATCTTACCTTCCCACTTTACCTCATACAACAATAAAGCTCTTTTGCCTCTTCGTGAAGTACCCTGGCCATTGTCAATTCTTCTATTCTTTTCAAATCCCTTAAAGTCCAGTGCCCCAGCCGTACACTTTTAAGGAT
GGCTGGCTGTTGCTTAGCAAGGCTTGTGGGTTGGCAGCTTGAACCATGTTCTGTCCTGATGCTCAACTGCAGGAACTGAGGTGAGAGGAGGCCATGTGACAATAAAGATCATTATGTACTCACTGCCTGAGTCCTGAGTCATTCCTGCTTTTATTCCTTGATTTGCTGAGATGAGGTTTTTATTGTTGCTATTTTAATTGTGATAG
TGTGCATGCATTCACACACACATATGTACATGCACATAGATGAGATGAATCTGCATTGTAAAAAAATTAAATCACATTTAGTGCTGTATAATTTGCATGCAATAAAATTCAATAAAATTAAATGTAAAATTAAATGAGTTTTGTCAAATATTTATAGCTGCATAACTATAATTGCAATAACACACCAAAAATGTAGTTAATTTATT
TTCACACACACATATGTACATGCACATAGATGAGATGAATCTGCATTGTAAAAAAATTAAATCACATTTAGTGCTGTATAATTTGCATGCAATAAAATTCAATAAAATTAAATGTAAAATTAAATGAGTTTTGTCAAATATTTATAGCTGCATAACTATAATTGCAATAACACACCAAAAATGTAGTTAATTTATTGAGAAGATTT
ACCTCAGTTTGCGTATGTGTGGTTGCTCTGGGAAGCCCAAAGCACAGACCTATATCCCTTTGCAGCTTGTCTTTTTGCATAGCTCAGCCTGATGTGAAACAATAAAACCAGAAATATGCATTCCTTTTTGCCTTGACTGATTGTTATTTTTTCATTGCTTTTCATACTCTGTCCTCATCTCCAGGCTCTCCCAAGATGTTAGTATC
GACTGAGAAACACTTCCTGATCCCCAGCTCTAGAGAAGCGAGAACTAGGCTGAGCCACGCTGCTACTGCTCTCTTCCATTCACCCCTTCAGCTCAGCAACAATAAAGCTGCTTTACTTGGAGCCCTGACTTCTGTGAGTTCTTGAGACCCCTGCTCAGATGTACTGAGACCCCCGCTTCAACCCAAGTGCATGGTGCTTCTCCTCC
ATCATAGCTCCCTACCCTAGGGAGGCCTCCATCTGGAAATGGGAGGATGAAGAGGCTAGAATCATCTTTCCTAGTGATCCTGACATTTAGACAGCACAGAAATAAAGAGCAATAAAAAGAACATTGCCTCCGTTTGTTCCTTTACTTACTTGTGAAACCATCTCACCAGCCTGGCCTAGAGCCCAAGAAAATATTATGGGCATGTC
TCAGGTGAGCAGAGCCTCTACTTGAGGGACTATTGTTACTATAGGAATCCTTACTTCCCCAGTATTGAAGCTGAATCAGTGAGTGTGTACAATGATACATAATAAATCCTGGAAGTCTTGGGATCCTATATTCTCTTTAGCATTTTCTTCTATCACACCACATAAAAACCTGTGTATGGGTCAATGGCTGCAAGAGACTCCCACGG
GTTCCACCCTGACAAGTAGGGTCACAGAGGCTGGTGCACAGTTTCTGCCTCATTCCTCTCCATGATGCCCCCTGCTCTGGGCTTCTCTCCTGTTTTCCCCAATAAATATGTGCCTCATGTAATAAATGTGTCTGCTTCCTGGGCTAATTGTCCACTCCCAGTCCCATTCTGTGATTCATTCATTCATTCAGAGGGAACATTTTAGG
CTACCTGGAAGAAGCCATTGAGCTCTCCGGCTGCATCTAGTTCTGCTGTTTAGCCTCTTTGGTTTCTGTACAACTACCTCCCAACCCCAGTGCCTCAGTCAATAAATTTGCAAATTCATGAGAATTTTTAGGTCTCCAAGAGTATTTGTAGTGTTCAAGTTCATCCATTCCATTCCATTCTTCTCCTTTCCTGCATTCGCTCATTC
CCACTAATCAGGAGGCCAGGCCACCCTGCCTCTACCCAACCAGGGCCCCGGGGCCTGTTATGTCAAACTGTCTTGGCTGTGGGGCTAGGGGCTGGGGCCAAATAAAGTCTCTTCCTCCAAGTCAGTGCTCTGTGTGCTTCTTCCACCTCTTCTCCAACCCTGCCTTCCCAGGGCTCTGGGCATTAGACAGCCCTGTCCTTATCTGT
GGAGGGGGCAGGCAAAGTCAAAGTGAATGACCTCTGTCCACCCACTTTTTTATTGCACTGGCTTGAATACAGTAGCAGTGTTGATAGAATCATTTTATTCAATAAATACTTAAAATGATATTCTAGTTTACTCTGGTATATGGAAAGGTTCCAGGAGTTTGTCCTTTAATTCAAAGACAGCTTCAAATTGTGATCTGAGTATTTAT
GTCAAATGATCCCATTTCCTTGAGTCTGTTTTTTTTTTTGTTTTTTTTTGTTTTTTTTTTGGCAGAGATAATCGTGTCTTAAAAGTTGTTTTTAAATGACAATAAAACAAGCCAGAATGTCTTTTGTGCTGGAGTGTCTGCTGGCATTTGCCCCGTGCATGTATAGCTTGGTCTTGATTTGATTGGCACCCCTACTTGTAACCGCA
TGAGGCACCTGAGAGAGGAACTCTGTGGGGTGGGGGCCGTTGCAGGTGTACTGGGCTGTCAGGGATCTTTTCTATACCAGAACTGCGGTCACTATTTTGTAATAAATGTGGCTGGAGCTGATCCAGCTGTCTCTGACCTACAGTATCTGTCATTATCTCTCTGTGGAACTGCTTTTTCCTTGAGAGTTTTCTCCTGGCGTGGAGCC
TTTCTGAAATACTACTGAAAACCATACCTGTATCAGTTTACCTCCATTGTTTTACTTGAAGTGAATTCCTGGACCATCAGACATTAGACCAAGGCAAAAAAATAAAAATAATCAATCAACCCTGAGTTTTGGTATTACTACTTTCTAGTCATGGATCTGCCTCCTCATAGGTAAAATTTGCAAAATATTACCCGCCGTGTGTGCCT
AGCGAATGAGTTATGGGTAACATTAGACGAAAATAACCTTTCCCGTGGGAAAGGTTTCTCGAAGGCATGGATGCAAATATAAAATATTAAAAAAAATCTAAATAAAGCTTATTTTAAAATATGATCGAATTCTATGTTATTTGATTGCTTCTATTTGGCTCCGGGTGGGAGGCTCTGCCCCTCTGGGAGGCACAGGCTGGCATGAC
TTGCATATATGAGAGGGTACCTCAAATACTTCTGTTATGTATCTGTGATTTTATTTCTTCTTTGGGTATAGGGTTGAGGGGAAATAAGTTTTGAGTGAGAAATAAACGTTTTAGCTGAAATTGTATCCCAGAAGTTTGAAATAAGTAGTAGAAGAGGGGGAAAACAAGGGAGAAGTGGTGGGGAAGACTTGGTAGATTGGGGCCTT
TGATGACAGCTAATCTCTGAATCTTTTTCCTCCAGGATGTTCCTTCAGGAGGAAGCAGCACTAAAAGCACTCTGAGTCAAGATGAGTGGGAAACCATCTCAATAAACACATTTTGGATAAATCCTGTTTATTGTCTTGTTTAAGTGTTAGGAAGTTCCTGTCTCAAGTATTCTGGGGCAACCAGGAAGAGGAGAATATTAGAGTCA
GGTGCAGCACCTTCGAAGCATCAATGCACACACCTGCTGTTGCTTTTGATTTCTGGAAGGCATGTAGTTTCAACTTGTAACAAAAATATTTGTAGTCTTCAATAAACTGTGGTATTTCTTTAGCTAACTCTGGCGTTCTTTCCGTGCATGTCTTTGTGGACACTAGGAACCAATGCTGTGCTGTGGATGAAGGGTGGAGGGTGGCC
GGTACAGTGTACACTGCTCGGGTGATGGGTGCGCTAAAGTCGCAGAAATCACTAAAGAACTCATCCATGTAACCAAACACCACCTGTACCCCAAAAACGAAATAAAAAAACAAAACCTTGGGGCCCATTCCCCCTAGGAATGGACTACTGTAGTAGTGGCTTCTTGGATGCTTCTCTGTGACATAGCTATACCCAATTCTTTGAAA
CCACCATTAATAAGCTTAGCTTCTCTTGCCACCTCAGGGGCTTGGATATGTGGAATAGTGAACTGGGGCCATGTCAGTTTGTCACTCACCCAAACTGACCAATAAAACCTTTATTTATGCTAATTTTTTGTCTTGGTTTTGTCAAGGCTATTTCAGTTTCTAGAACCATCCAACACTTCCGAAATTATCTTGGTCCTCTGCCTTCT
GTACTTGGGACTGTATTAGAGAAAAAAAAATATTGATTTATTCAGCACCTATTTATTACATGCCTACTGTGTACAAAGAAGTGTGCTAGGTGCCATCACAAATAAAAGATGAATTAGGAATGGATCTCCTTCCTTCTAGGAGCTTACGTCTAGTAAAGGAAGGAAAATCTAAACACATTATAAAACAAAATAGGAACCAGTGCTGT
CCAAAGGCTGATGTCTGTATATGGGGCAAAGGGTCAGTATATTTTTCAGTGTTTTTTTTTCTACCAGCTATTTTGCATTTAAAGTGAACATTGTGTTTGGAATAAATACTCTTAAAAAATACCCTTGAAATGTAATTATTGCTTTGGGCATCTGGGTCATCTAAAAAAAAAAGGCTTGCCTGATTCATGAGGAGAAAGGAGTGAGG
TTGTGGCTGCAGAGGAAATGGGTTGGCTCTGAACAAAGATGCAGTTTCTAGGGCCGTGGCCCCAAATCGCTTCCCCGAGAGTGAATTTTAACACTGTAACAATAAATACTACTGCACAGCACTTTATGGCAGAGGGGGCTTTTTTCTGTGTTTTCTCATTTAGTGTTCCCAGCAGCCTCTTTGTGAGATTTTGAACCCATTTCACA
ATATAAGTGGTCCTAACAGATTCTGGATAATGGAGAAGCCCTCTGCTGGTTTTCCTGGCATTCCATGTAGAATAGGTAGAGAATATTTAACCAATGAGCAAATAAATGTTGGCATGTTTCATGAGTTTGGAGTGATTGATACTTCTTTCCAGCCACCCTTCCACTGCCCTGCCGTGCCCTCTAAAACTGCTGCAGTGAGATTAGAG
AGCTTGGACACTTAGCAAGTCACTCTGAGTTTACCACTGATAAGGCCCACTTCCCAGGGTTATAATAAGAAAGGAATGAAGAAAATATATGACAAGGTACAATAAAATACTTTGTAAGTTCTCAAGTATCATCCAGATGTAAGGGGTTGTTATTTATTCTTAGCACTTCGTCATTCAACACAGAATCAGATTTTCCAGCTCATCTT
GGTTTTGCGTTTCCCCTCCATGAAACTGACAGGCATTCGGGCTGACTTCTGCCTCTCAGTCTCGCGGTAAGAGACCCAAGTTTTTCTAGTCCTAGATGGAAATAAATTTCATCTGCCTCAGGTCTCTGGTATAAAAGGTGCGATCCCAGTTACCTCACAGGCCTAGGCGAGGAAAATGCCAAGAGCTGTAAAAGGGCTTGGAAAAG
TTGGTGGCACCCCAGATCTCAGTAATGCAGGGGCTGTTGGGTGCTTCCTGCAAATCCCTGAGAGGGCAGAAGATAGCTTCTGTTAATTCATTATTCTTCCAATAAATGTTGATTGAGTACCTATTTTCATCAGCACTGTGCTAGGTGTTGGGGATATGGCTCAATAGGATAATGTATGCCCTGCTCTTATGGACCAGTGTTTTAAC
AGCCTATCTACTGGAGAACGAAGAAGAGGAGCGGAACTCCCGCACATGACCTCCCACCCTAGGAGGGAGGGAAGGACACCGTCCTAGGGTATAACCTGGCAATAAACCGTGCCTCTCACTGTGCCTGTTGCTCTAGCTGTGTCTTCCTGCTCCAGAGGATGGGAGAAGCAGAAGTGGGTCAAATGCTGCCAGCTCTGACTGGCTGT
AAGAGCTCTCTTCCTCCGCCTTTAGTGACAGCAACGACGACACTGCCTACGCGGGGTGAAGAGGCGTCCTGCTCGCTCTTCCGCACCGTCCTTCCCGGTTAATAAAATGCCCTGTACGCTTCACGTGGGTCGGGGACTGGGGTGAGCCGCGCACTGCCTCGCCTGCAGTCGGGAAAGCCTGCCCGCCCGACCTCTCCGAGCCAGGC
TCTGCGGACCTGCCGGCGTAGTTGCAGCGGGGGCTTGGGGAGGGGCTGGGGGTTGGACGGGATTGAGGAAGGTCCGCACAGCCTGTCTCTGCTCAGTTGCAATAAACGTGACATCTTGGGAGCGTTCCCCAGAGTTTGTCTGCTTCTAGAACCCGGGTCGCTCCTGCTGCGGTTCCAGGTTTGGCCGCCAGAAGACGCTGCCGCCT
CCCCAGGGGATCACTCACTTGTCTTCTATGAAGACGGACTCTTCATGAGGTTGAATTTCATGCCAGTTTGTATTTTTATAAGTATCTAGACCAAACCTTCAATAAACCACTCATCTTTTTGTTGCCCTCCCCAATCTACTGCCCTCAGGCCACTTCCCTGATAGCAGGACTCCCTGTGGCCTGGGCTCTCAGCTTAGCTTGGCCTG
GGACCTTGCCCTGCTCACCCTATGTGGTCCCACCTATCCTCCTGGGCCTTTTTCAAGTGCTTTGGCTGTGACTTTCATACTCTGCTCTTAGTCTAAAAAAAATAAACTGGAGATAAAAATAACTGAGTGTGTGTGATTTCAAGGGGCCATCACCCTTCTGTTACACTGGTTAAACCTCACAGGGCACAGGGCCTGAGTAGGAGAGG
AAGGGCAGGGCCCACGTGTATAGTATCTGTATATAAGTTGCTGTGTGTCTGTCCTGATTTCTACAACTGGAGTTTTTTTATACAATGTTCTTTGTCTCAAAATAAAGCAATGTGTTTTTTCGGACATGCTTTTCTGCCACTCCATATTAAAACATATGACCATTGAGTCCCTGCTAAGTGCGAGGCTCTCTGTGCTACAACAGTAG
AGGAGAATTGCTTGAACCCAGGAGGTGGAGGTTGCAGTGAGCTGAGATCGTGCCATTGTGATATGAATATGCCTTATATGCTGATATGAATATGCCTTAAAATAAAGTGTTCCCCACCCCTGCCCACGATGGTTCATTCTCTACTCATAATTCTAAACCTGCCTGGTTTGGTGAAGGATAGATCCACAGTTATTCTCAGGTTGGTA
TTGGGCCAGGCAAGGCCTCTGGTGCCCGCTGCCGTCCCCCTGCAGTGGGCTCTGCTAGGCCTGTGCTGAGCAACAGCTGTTATTGTCATGGTTTATAAACAATAAACTGTGATGCCAGGCACATCTCTGCCTTCCCTGAGCGCAATCATTCCTGTGAGTTTCTGTGCTGGGTGTGGTAGGCGGGAGGGAGCAGGGTGCTAGGCTGT
AGCTGAGCCTTGGATCAACTCTGCTAGATACCACATCTCTAGGGCCCCTATCCCTAATTCTACTATGTGGCTCTCAACACCTTGTATTTAATAGGTACACAATAAATGTTTTTGAAATTGCTTTAGAGGCCAGGCACGGTGGCTCACACCTGTAATCCCAGCACTTTAGAAGGCCAAGGTGGGCAGATCACTTGAGGTCAGAAGTT
CAGCACCCCTGCCCCCAGCCGTCTTTCTGGGGCTTGCGCGCAAAATCTACAAGCGGAGAAAGTGACCTAGAGATTGCAAGGGCGGGGAGAGGAGGCTCTCAATAAATAATCGTGTAACCTTCTTGTGGTTCTGTTCTTGCTCGGCCCAGCCAGAGTCTGGCTCTTTCCAGAATGTGCAGGGTGGGGTGCTGGGAGGACTCGCTGCA
CTGTCACCTGGGAATGGAATGGCCAGTGAACACCATCCCAGAAGCATTTTCCCTCTGCAAAATGACGTTTCTTCCCACGTCTGTTTCTGCTAATATTTAAAATAAACTTTCCTTCTTCCCTCCTATACCCACCTGTAAGGTGAAATCTGCTCTTCTTCCAAATATATAAAAAAGGAATTGCCCTCCAGGTAATCCCTTTCCTTTTT
TAGTCTCTTCTGTGTAACAGCAAAAAAAAAAAAAAAAAGAAGAAGAAAGAAAACTGTAGGAAATGTTCTTTTTGAAATGCCATGCAATGGAGCTTTTTGTAATAAAATATTTTATATGTAGTACATTTGGGTGCTGAGTTACTTTAGCAGCTCTCCCAATACTGACTTTCTTAGGGGAAAATGGCAATAATAATAGCTAATATGTA
AGGGAAAGTGCAGAATATTGCCGTGTTGTCATTTACAGTTCTGTTGATGTCGATAACGTTTGTGGGTGTAATTGGTAGTGTTCTGTCCCTCCAAGGAGTTAATAAAACAAAGCAAACATAGGCCTGTTAGGTTTCTGTGGCTACTGAATATTTGTTTCTCAAAACACTTGACTGATATTTGATAATTGAATGCAGCAGAAATACGG
AATGCGTGACAATAAGATATTCCCTTGTTCCTAAAACTTTATATCAGTTTATTGGATGTGGTTTTTCACATTTAAGATAATTATGGCTCTTTTCCTAAAAAATAAAATATCTTTCTAAAGTGTTGTGTTAGATTAATAATATGGAAGGAGTCTTTAGATTGGCCAAATTGCATTTCTCTGATATTCCTCTTGTTGCAGGTCAGAAG
AGGCAGGAGAATTGCTTCAACTTGGGAGGCGGATGTTGCAGTGAGCCAAAATTGCACCACTGCACTCCAGCCTGGGCAGCAGAGCAAGACTCCGTCTCAAAATAAATAAATAAATAAATAAATAAATAAATAATAAATGTATACTGTACTGTTTTACATGACCGACTTCAGCATCTAAGGATGTTGCTACCTGGAGGAAGTGGGAT
AGGAGAATTGCTTCAACTTGGGAGGCGGATGTTGCAGTGAGCCAAAATTGCACCACTGCACTCCAGCCTGGGCAGCAGAGCAAGACTCCGTCTCAAAATAAATAAATAAATAAATAAATAAATAAATAATAAATGTATACTGTACTGTTTTACATGACCGACTTCAGCATCTAAGGATGTTGCTACCTGGAGGAAGTGGGATCCTG
GAATTGCTTCAACTTGGGAGGCGGATGTTGCAGTGAGCCAAAATTGCACCACTGCACTCCAGCCTGGGCAGCAGAGCAAGACTCCGTCTCAAAATAAATAAATAAATAAATAAATAAATAAATAATAAATGTATACTGTACTGTTTTACATGACCGACTTCAGCATCTAAGGATGTTGCTACCTGGAGGAAGTGGGATCCTGGAAC
TGCTTCAACTTGGGAGGCGGATGTTGCAGTGAGCCAAAATTGCACCACTGCACTCCAGCCTGGGCAGCAGAGCAAGACTCCGTCTCAAAATAAATAAATAAATAAATAAATAAATAAATAATAAATGTATACTGTACTGTTTTACATGACCGACTTCAGCATCTAAGGATGTTGCTACCTGGAGGAAGTGGGATCCTGGAACGAAT
TCAACTTGGGAGGCGGATGTTGCAGTGAGCCAAAATTGCACCACTGCACTCCAGCCTGGGCAGCAGAGCAAGACTCCGTCTCAAAATAAATAAATAAATAAATAAATAAATAAATAATAAATGTATACTGTACTGTTTTACATGACCGACTTCAGCATCTAAGGATGTTGCTACCTGGAGGAAGTGGGATCCTGGAACGAATCCCA
CTTGGGAGGCGGATGTTGCAGTGAGCCAAAATTGCACCACTGCACTCCAGCCTGGGCAGCAGAGCAAGACTCCGTCTCAAAATAAATAAATAAATAAATAAATAAATAAATAATAAATGTATACTGTACTGTTTTACATGACCGACTTCAGCATCTAAGGATGTTGCTACCTGGAGGAAGTGGGATCCTGGAACGAATCCCACATA
GGAGGCGGATGTTGCAGTGAGCCAAAATTGCACCACTGCACTCCAGCCTGGGCAGCAGAGCAAGACTCCGTCTCAAAATAAATAAATAAATAAATAAATAAATAAATAATAAATGTATACTGTACTGTTTTACATGACCGACTTCAGCATCTAAGGATGTTGCTACCTGGAGGAAGTGGGATCCTGGAACGAATCCCACATAGGTA
TGGAGATGCTTTAGAGTCTTCTCAAATAGCTTAGATGTTGTAATGAGGTTAGCTTTGCTTCATAAAACAGGGGCCCTCAGAAGTTCTCCTTAAATTTTTCAATAAAAATTTAGCTCTTAAAAAAATAACAGTGTGACTGAGTGAATGAAGATAAGTTGGATTCTTTCAGAGCATTCTTTTCCTCAAAACGAGCTGCATAATTCTTG
TAACATGAATTGTGTGAAATTGCATAATGCTGTAATGCTAATCTACAATATGTAATGCTATCTTGTATGTTGAATTTGTTAATGCACCACACAAGTGCAAAATAAAGACTGATTCACATTACATAGGCACAGTGATGTCAGCCTGATTCTCTGGAAAGCTGGAGGACTCTCAGTGAGGTTAACACTCAGACTCCAAAAGGATGTTC
GCTGGGGTCAGAAAAGAGAAATGACCATTTGGAGGGGCGGGGCCTCCTAGAAGAACCTTCTTAGACAATGGGGGGAGGATGGGACTTTGTTTTTTCCAAGAATAAACTTCAACTCCTGTCATGTGTCTTGGCTACTTTCTTGGATGGGAGGAATCAGAGAAGATAGGAAGAAGCAGGCATCGCTTCTAGGATTCCTCATGTTCTGC
GACTGTTCCCTGTTCACAGCACCCTCAGGGTCTTAAGGTCTTCATGCCCTATCACAAATACCTCTTTTATCTGTCCACCCCTCACAGACTAGGACCCTCAAATAAAGCTGTTTTATATCAATGCCTGGTCATTCCACTGCCTCCCGTCTGTTCCTCCCTCTTCTCCTTGTCTGTGCCTCCCCTTCAACTTTGGCCCCTCCTCTGAG
TTTCCCTGGCCCTGGCTTGGAGAATCTGTTTTCAATCTCCACTGATTGCCCCCTTGCTGGCCAGCCCAGGGGCCTTTACCATGTTCTCTCCACATCCGTAAATAAACTTCCTTCACTACACTGTAATCTGTGAGCATGCTTCCTCTGCCCTGGCCTCTCTTGGGCCAAGACCTGCTCCTGGGCTCCCAAATGCTGGCTCCAGTCAA
TCTGCTCCTCTCCAGGCACCCTTCTTTCCTCTTCCCCTTGCCCTTGCCCTGACCTCCCAGCCCTATGGATGTGGGGTCCCCATCATCCCAGCTGCTCCCAAATAAACTCCAGAAGAGGAATCTGTGGGCCTGTGAGTCTGTCCAGTTTATGGAGTGTGGGAGGGAGGTGTCAGGAGGATGGGGGTGAGGAGGTTTTACCTTCTTCA
CACGTGGTGGCTGGGGAGTGCCTGGATGGTGCGGTGGTTGATGTTAACCTAGTGTGTGTGTGTGTGTGTGTGTGTGTGTGTGTGTGTGTGTGTGTGTAACAATAAATTACTACCAGTCTTTGCTGGCTCTTTTTTCCTGTTTGTCCCCCAGTCTCGAGTGTCCCTTCCCTGTTTAATTCAGATGACGATAGAAACCTCCCAGCTCT
GCAGGAGAATTGCTTGAACTTGGGAGGTGGAGGTTGCAGTGAGCTGAGATTGCGCCACTGCACTCCAGCCTGGGCGACAGAGCGAGACTCCATCTCAAAAAATAAATAAATAAATAATAAATAAATAAAATAAAAAAAGTGCTAATGAGACAGAAAAGGGCACTGAAAGATCCGGTCACCCAGGGACCTCTCAATTGCTCAGATTT
CCTCGGACCCGCTGCCGTTCGCGAACCCTAGCAGAGGACTCAGCCACCGCCGGGGGGAGGGTGAGGCGGCCGGGGGCATTAACTGACCTCTGAGTACAGCAATAAAATAACCTGGGGATCTTTTGTGTTGGGTGGAGCTGTAAGAGCTGCGAGGCGTGGAGGGGTGTGTGTGTGTGTGTGTGCACGCTCATGTCGGGGCTGATGAC
TCAACCTCCGGAGTCCAGGAGAACCCGTACCCCCACAGAGCCTTAAGCAACTACTTCTGTGAAGTATTTTTTGACTGTTTCATGGAAAACAAGCCTTGGAAATAAATCTCTATTAAACCGCTTTGTAACCAAGCTCTGGTACCCTCTGTCTCCATCTCCTGCTGTCCACCTCTCTCATTCCATGGGTCTGTGTCATGGGGAGCACT
TCTTGTCCCCTCTATTCCTCTAGGGAGCACTGTGCCCACTCTTTCTGGGTTTTCCAAGGGAATGGGCTTGCAGGATGGAGTGTCTGTAAAATCAACAGGAAATAAAACTGTGTATGAGCCCAGGCAAGTTGGATGCTTCTGTGTGTATGTCCGTGACAGACAGAGAGAGGTGTGGTTGGGCAGGGCATCATAGGATATATAGAGCT
TGAGTTCTGGGGTGGGAGTTTTGCTCTCTGTCAGGTGTGATAAAATGTTGAACCCTCCCCACCACCACTTTTTTTTTTTTAAACCAGGGATGTCTGTTGAAATAAAACATTCAGTCTGACAAACATTGCCTGCCCTGTCCCTGGATTTGTGTTTACCTTGTGTAAAGCACCTTCCAAATGATCTTGAGCTGCCTGATTGCTTTGCT
GTCCAAGATATTTGTTACTGGAAAAAACTGAACAGCAATGCATGGTATGATTTAATTTTTGTAAAAGTGTATAGATAGGTAGATAGAAAGATAAGCACAGAATAAAATCTATACTACATGACAGATTACCAACAGTGGCTCACTCAGAGGTGAGGAATTCCTCAAGGTTTGCTTCTTTTTAGTTTATATATATAATGTAATATTTT
GGTGGCACAGCCCTGAGTCTCTCACACTGTTCTCTGCTCCTCCAGAAAATGCAGCTGTGATTTGTTGCTGGGAGCGGCGGCAGCGAGTCCCTGCAACAGCAATAAACTTCCTTCTCCTCGGGCCACCTGGATCCTTGATTTGTGCAGCTTCTGTTGCTTCCCTCCTCTCTGGTGCTGCCCCTTTCCACACTATGGAGCCAAAGAGA
CGATTATCTTGTGTGTCCTGCAGGTGATTGCAAATAACTAACCAAAAGAAGTCCCTGGGACTGTTTCAGACTTGGAAAGGTCACAGAAGGAAAATAATATAATAAAGTGACAACTATGCAAATCACATCTTGATGAGAGATTTATTAGCAATCCGTCCTAACATCCAGGGCTGTGGGCACAGTGGCACAACCCTGTAATCCCAGCA
TTGTAAATTTGGATTTACGACTGAAGAAGGACATTTTCTCTTTAAAAGAAAGTTAGGTTATAAGAAACAGAGGCGTCTCACATTTTTACTTGGTGTAATTAATAAACGAAGATAAATCATAGTGTATGTGTATTATGTTGAAAAAAACTACTCTGAGTAAGGATATTTCTCTCAAATGGTCATCACTTTTTTTCCTTGGAGGAAGA
CCCTTTCCTTCTAATTTTTCAGCTCCTTCAATGCAAAGTACATGTATTTTTAATATATGCATCCCTGGTGAAGGATCTTGCCTGCATGAAACATGTTCTCAATAAAACTCTGTGTTGAATTTATGCCAAATTTGTAGTGTTTTCTTATTCTTTTCCTTCCTGGTGCTTTTGAAGTAGTTGAGACATTTGATACTCTTCTGCTTAAA
ACTCCCCCATTGTGTTAAGAACCCAGCAACCCAGGAGCCTAGTACAATATAGTGATGCCATCCCGTCGACTCTCCATTTAAATTGTTTCTCTTTCTGCATAATAAACATTTGTTAATAAAAACCAAATTCTAATTTGGAATGTTTTTCTTGGAATCTCCACTTTTTATATAGCACTCAACCTTCAAAGCCCATTTCTGATGTCATT
TTAAGAACCCAGCAACCCAGGAGCCTAGTACAATATAGTGATGCCATCCCGTCGACTCTCCATTTAAATTGTTTCTCTTTCTGCATAATAAACATTTGTTAATAAAAACCAAATTCTAATTTGGAATGTTTTTCTTGGAATCTCCACTTTTTATATAGCACTCAACCTTCAAAGCCCATTTCTGATGTCATTTCCTCCAACGATCT
AGTTATAGATTAGTTTGCTTTCTGGAATAAAATTTTCTTCTTATACTCTTCCTTTTTTTTAGATATTACATTTTGCTTTTATGACATTCACGAGGCAAAAAATAAAATATCTTTTTTTGAAGGACATTATTTTCCCAAAGTCTTGTCTACGTTCTGTTAAGATCAATAGTGAGCTGCTTGAGGCTGAGTACTTTGTGCATTGTGAA
GAAATGGAGTATTAAGGGTGCATTTTATTTCATTAGTTTTACTTTTATGCATTTTCTTCATATCATATTTTGCATTCAGAATTTTCATAATTTGAAAAAAAATAAACTTTTTTTTCTTAAAGAGTGCTTCCATAGGAGTTTCTTTAATCTATCTGTGAGTTATGTAAAAGCAAATAAACTGTGGCCTGCAAGTCAGGGTGGGGCAC
TTTTTTATGTTTTGGGTGTTGTTTTTGTTTTTTGACTTTTTTTGTATTGTGAACAGGCACTGAAGCTGATGTTATTTTAAGATTACAGAATGGAAAAAGAAATAAACTATTTTAATGTCTGATAATTATGGGGTAGCCCTTGCATTGCAAGATGATGATTTGATTATGGACACATTATCAACAGAATTGAATTTGCATGGAACTCA
AAATACAACACTATACATACACACCACCATATATACTAGCTGTTAATCCTATGGAATGGGGTATTGGGAGTGCTTTTTTAATTTTTCATAGTTTTTTTTTAATAAAATGGCATATTTTGCATCTACAACTTCTATAATTTGAAAAAATAAATAAACATTATCTTTTTTGTGAAAGGAATGCTTCCCCAGCAGTCTCTTTAATCCAT
ATCCTATGGAATGGGGTATTGGGAGTGCTTTTTTAATTTTTCATAGTTTTTTTTTAATAAAATGGCATATTTTGCATCTACAACTTCTATAATTTGAAAAAATAAATAAACATTATCTTTTTTGTGAAAGGAATGCTTCCCCAGCAGTCTCTTTAATCCATCCATGAGTTGCTTAAAAGCAAATAGTCTGTGGTCTGCAAATCAGG
TATGGAATGGGGTATTGGGAGTGCTTTTTTAATTTTTCATAGTTTTTTTTTAATAAAATGGCATATTTTGCATCTACAACTTCTATAATTTGAAAAAATAAATAAACATTATCTTTTTTGTGAAAGGAATGCTTCCCCAGCAGTCTCTTTAATCCATCCATGAGTTGCTTAAAAGCAAATAGTCTGTGGTCTGCAAATCAGGGTGG
GAAGAAGGTTGAGAAGTACCCATCTAGTAAACTATAATTTCCAATATCTACTTCAACCTTTTGGGTGTCCTCCAAGGGCAGTACCTTGTAAAACACAAGGAATAAATGTTTTGTGAGTGAATGAATGATTGAACAGATCTTCTAGAACTGTGAAAAGCAGCTCTGGGGTGATGAGTATCTCAGTCAACAAAACTGACAGCCTGAGT
AAGTGGCATGTAATAGTAAGTGCTCAATTAACATTGGTTGAATAAATGAGAGAATGAATAGATTCATTTATTAGCATTTGTAAAAGAGATGTTCAATTTCAATAAAATAAATATAAAACCATGTAACAGAATGCTTCTGAGTATTCAAGGCTTGCTAGTTTGTTTGTTTGTTTTCTACTAAAGGCAAGGACCATGAAGTTCTAGAT
GCATGTAATAGTAAGTGCTCAATTAACATTGGTTGAATAAATGAGAGAATGAATAGATTCATTTATTAGCATTTGTAAAAGAGATGTTCAATTTCAATAAAATAAATATAAAACCATGTAACAGAATGCTTCTGAGTATTCAAGGCTTGCTAGTTTGTTTGTTTGTTTTCTACTAAAGGCAAGGACCATGAAGTTCTAGATTGGAA
AAAGTATTAAACCCTCTAGCTCCCATTGGCTGAAGACACTGAAGTAGCCCACCCCTGCAGGCAGGTCCTGATTGAAGGGGAGGCTTGTACTGCTTTGTTGAATAAATGAGTTTTACGAACCAGGGCACGTTGCATGGTACTTTATAAAGCATTCCCACACATTAACTTACTTCAGCCTCACTGTAGCCCTGTGATACAGGAAAGAC
TGCAGCTCTCCCTCCACAAGGTGACTCTTAGCAACCTCATTTCGACAGTGGTTTGTAGCGTGGTGCACCAGGGCCTTGTTGAACAGATCCACACTGCTCTAATAAAGTTCCCATCCTTAATGACTCACTTGTCAACTAGTGGACTAATTAACCCTCCACCAAAAAAACACAAAGTGCTTCTGTGAGACCAATTTTGTGCTAATGAG
TGATTGTCCTGAACCATGAGTCTGTCTGTTTATGGGGAGAGAAACTTTGAGATGAATTAATCCACAGGTCCAATGGGACTTTGACATTTTAATTTGTAGAAATAAAACTTGCCTTTGATTTTGCCATCTGGATTCCCCAAACACGTATCTACAGAGTGGAACTGTGGTGCCCCTTGACCTGCAGGGTGGCCCCAGGCCTGCCTTGC
GTCAGCCCTAAATAATCAAAACACTTTATTTTATTTTTCTTTTTTTAAATAGGAACTTTCTGAAGAAAAAGTGGTGTGTAAAACATTTGATATTTAAGACAATAAAGTTTTTATCATAAGACTTCTGTTTGATCAATTTCTTTTAAATTGAGGTGGTTACTTCAGTTAGACAAGGTGGTGTCCTTGTCTCTATCTCCCTACTCCTT
ACTCCTGACACTTGCTAATTAGCTCTATGACTCTGGGCAAATCGCATATCTGGGCCTCAGTTTCCTCATCTGTAAAAATGACAGCAAACTCGTAATGCTCAATAAATGTTTAAATAACAACTGAAGGAGGCCTGCCAGATGCCTCTTAAGGTGCCGTGCAGGTAAGAATTTTAGGATCAGAGAATCCTTAGGCAAGAAAATTCATG
CATCAATCTTTATGTATTTGTTAAAGAAACATCTACAGGATCTTTATTGGTGACCTTTTGTAAGACATTAGTTTGAGGTACTACCTATGTACTTGAAAATAATAAAGTGGCATTTCTTTATGAAAAAAAAAGAAATCTCTTCCATAATTCAGATTTCTACACTTTATACTTGCCTCCCTCCTAAATCGTGATATTGAAATATGTGC
TGACTGTCCTGTCCTTGGCCAGAAGGAAGGGAGAATACTGTGTTTGGGACTGTATCTCAGCAATCACTTGTTAATGTATTTGGGTCAAATGAGAGGCCTCAATAAAGACATCTGGGGCAGCATGAACAAGTGTATTTTGGTGAAGTCTCACCCCTATGGCAGGAGGAGGTGGCCACTGATGGGGAATTCAGATGTGGGTGCCTTGC
TAAAAAGACTAACCTGCCCACCCACTCCTTATATTGCTGTGAGATTGCCCCTATCTTGTGCTCTTCTGTCTGCAGTGTGCACGGCCTTGTTCTAACCCGGAATAAAGGTGATTGATTGTATTGCAACTAACTGATTTTAAAATTTCTGTGAGTGACCAGGATTTTGCAGGCTTTGAATCACTGGGAAGGGAGGGGGAACAATATTT
TACCGAAGAGGCAAAGTTGTTTTTGTAGTTTCTTCGGGCTTGCTTATCTTGTGATACTCTAAACAAATGCGAGTTAGGGGCTACCCAGAGTTGTGATAGAAATAAACTAAATTTCCAGCGGATTGGCAGGCCACTTCCTGGATGATGGCCAGTTTTGCCGTTTTTGAACACTGGAACGAGCAATGATTGCCACAAGGATTTCTTCT
GCCTCTTCCTGATACTCCCAAGAGCAGGCCCCAGGGGTCTGTGTCACATATCTCTGTGTGATTCCTTCTGGTTGCATCCCCAATTTCATACAAAAAGAAAAATAAAAGTGACCTCGTTCTAGCACCAGGTATGGTTGTGGCTCATTCAATTGGGTTAGGAAGCTGGCCTGCAGGTTATGGTAGGGTGGGCATTGAGGGTCCTAGGC
GCTTGTTTCTACAGTTTGCAGTGGATCTAAACATTACGGCAATTTTAGGATTTTTTTCTTAAACATAGGAACTAAAACTGTACAAATTTTTTTTATATAAAATAAAGACATTTGACTTTTGTGGGGGCATTCTGTTGCTTTTCTTTCTTTACAGGAATGGGAGCAAATGAGGGCCAGGGAATAATGAATATATTCCTTGTTAGGGA
TTCTGACTGTCCCCTGCTTGGCTGGAGCCAGGCCCTTCCCTAGAGTTTCGTCAAGAGCCTCCTGGGGAAGGGGTCAGGTGGTTTGGGTTTTGTTTTTTAAAATAAAATAGACATGTTATATTGCCAAGGCTTGTCACTGGCCCTTTTTGAGCAGGGTAGGGGAAGGGAGCTCTCCAAATCCCTTGGGCCCTTTTCTGCAAACCTTC
GGGCAGGACTGCTGCCGAGCAGCCCCACCTGCCCTCCCAGCCACACCCCAAGTCTGTAAGGGCCGCTCCCAGGAACACCTGCTACTGCACACTCCAAACCAATAAAGTTTTATATTTTGTTTACTTCAACGACCCTCCTCTGTGGTGAATCTCAGTCTCCCCCATCCCTGACCCCCACCTTCTGCTCCCTCTGCCCTTTCTGTTTG
GGATTATCTTCTCTCAGAAAGGCATTGTGAAGGAATTGAGCCAGATCTCTCTCCCTACTGCAAAACCCTATTGTAGTAAAAAAGTCTTCTTTACTATCTTAATAAAACAGATATTGTGAGATTCACATACAAAAAGATGCATTATTTTGCTATTTGCAATAGTGAAATTCTGGAAACTGCCAAAGAAACTGACCACCACAGGTGAA
CAATGATGCAGCCTCTCAGACCTGCCTTCCTGGGCAGGGGTGGGGGTGCATCCTCAGGAGGGCTCCCCCTTTACTGGTCTCCCTTCCCTTCTCCATGAACAATAAAGACGATGTCTTTCTCAACCTGTGCTTAGAATCACGAACACACAGAGGCCAGGCGTGGTGGCTCACGCCTGTAATCCCAATACGTTCGGAGGCTAAGGTGG
CTTTACACCACCTTCTCAACACTGCTGAAAAGAACCCAAGAGAATTGTCACACATGACACAAGATGTACATAATATCATGCTCACTGCAGTGTTATTTAAAATAAAAGGCAGGAAATAACCTAAATGTCCATTCATTCAGTGAGAATCCAGTTACATATATGATTATATACCCATGCAACGGCAAACCCTGCCGCTTGGAAAGCAA
CCAGAATCATCCCTCCACATTTTTCCTACAATCCAACCACATCAAGAAATGATAACTGCTCAGAAAGTTTATCAATATTTACCAAAACTCATGGATTTAAAATAAACATTAAGTTTCTACAATAAGCATTCTTGTAATTCTATGCCATTTGTACTCCCTTGATCTTCACCCTATTTGGCAATATCAACTTTTTTTTTTTGAGATGG
TTATATCCGCCCCCAGGTGGAGCAACATGCGATTCTGGAGGCACGGGGGTAACTGAAAGTGAGTACATATAGTCTTTCTGGTTTCTGGAGATAACCCATCAATAAAAGCTGCTTCCTCTGGTAGCCTGTGGTTCTCATTGGGAGCTGTTAACAGAGGGCAAGTGGGCTGAAACCTGAGGCACATGAACAGCTACGCCGGGTTGGGT
TATTTTGTTTTCACTCACTTCTGACTTTAGCCTCGTGCTGAGCCGTGTATCCATGCAGTCATGTTCACGTGCTAGTTACGTTTTTCTTCTTACACATGAAAATAAATGCATAAGTGTTAGAAGCTCTTCCATGTTGTGTGTAGGCTCTCACACAGGTAAACGCTGGCGTTTGGTAGTAGCCCTGGGCATCTGCTCGCTGTGGCGGG
TCCACCTGGAGGCTCCCTTGTCTCCCAGCCCCATGTACAAAGCTCACCAAGCCCCTGCCCATGTACAGCCCCCAGACCCTCTGCAATATCACTTTTTGTGAATAAATTTATTAAGAAAAAATGATGTGCTTATTTGTATTTTTGCTTAGGGGGTGATAGAGAACTGAGCCAAATTGGAGTCTTCTTGGGACCCAAGTTCCCTCTCT
GGGAGTTGCTGTTAATGACTGTATAGAGAGTGGGCGCCAGGCAGCAGTCAGTGTCCTGGGCACAGAACCTAACAGCTGATCCCCAACTCTCATTCATGAAAATAAAAATTGCTGGAGCTTGGCTTGGTCTGGCTGTTCTATCACCTATAGGCATAAGAATGCGGGGCAGCAAAGAGGCAAAGTGTGCCTGGGATGCAGAAAGCAGG
TCAATTGTTCCTTACGCAGGCTACAGCGTTGCGGACCGCTCTAGCGCATTTTTGTATTCCCGTTGTATCCCGCAGGCCTGGAAATAAAAAGCGATTAGTTAATAAAACAATGAAACATTGAAGGTGGAGGGAAAGACAGCGTCTTCTTTAAAGTCAAATGATGTTTCCCCAGATATTAGAGTAAAATGGATGCTCCGTTAACATGC
ATTGGCCTCTGTGTGTGTGTGTGTGTGTGTGTGTGTGTGTATGTTCATGTACACTTGGCTGTCAGGCTTTCTGTGCATGTACTAAAAAAGGAGAAATTATAATAAATTAGCCGTCTTGCGGCCCCTAGGCCTAAACTTCTGGTATCTTAGTGTCTCAGTATCTTAGTGTCCTTCACTCGGACTGTAAACCTAAGAATGTTCATTAA
CTGTTTACGGATATTTATATTCTAGTCTCACTCTCTTGTCCCACCCTTCTTCTCTTCCCCATTCCCAACTCCAGCTAAAATATGGGAAGGGAGAACCCCCAATAAAACTGCCATGGACTGGACTCTATTCATTCATTCATTCATTTATCATAGATTTATTCAGTCTCTGCTAAGCACTAGATACAGCTTTTCAGTTCCAGAACTCA
GACCTCGTGATCTGCTCGCCTCAGCCTCCTAAAGTGCTGGGATTACAGGTGTGAGCCACCGAGCCTGACCTGGAAGTAACTCTTTTAAAGATAAAGTGGGAATAAACTTTTATTGGAAAATGTTTCATTTTCCTTTGCTCTGCCTTTTGGGATTGTAAGTCTCTCCCCATCAACCCGGACTGATTTCCATTCCATTTTCATTTAAT
CGTTAGTCTGGAGAAGTTGGACTAGTGAGGTAATGGATGTCATCAATCTCAGGAATGCTATTACCCAGAGCCTCTGAGCTACTACTTTGCATCTGTACTGAATAAAAAAAAAATCTGGAAAAAGTGAGATGAAACAGCAGTATCCAAATACAGCAATTTGGATGCTGAAACGATGTGAGACAGGGATGGCCAGGGGGAAGGACTAG
AACCAAGTGACTCCTGTAGTTCCCATTTGCCCCACTATGGAGTCAGGGCAAAAGTGGAATAGCCACTCCATGTGATTTTAGCATGTTTAATCATTTTAACAATAAACCACCCCACAAATGGGGTCATTTAACCTCTACTAATGTTTTTTTCTTGGGAGGAATGTGAGTATAAGCCTGAGCTGGCCTCAGGGAGTGGGGTGGAGAAG
ACCAGTATAGGATATCTTGGCTATGTGCTTTAACAATATACAGGTTGACCATGAAGTCTGGAAATAGATACTATTATTTTATCATGTATTTAAATATATTAATAAACCATTAATATGTATTCATTAACTTTTCCACATTTCTTGGCAATCTTGTAAATATAGTACAACTATCAGTAAAGAGAGATTAGGGGGCTGGGCACGGTGGC
TTAGGTGACTAGGGACTTTCTAAGAAGATACCTACCCCCAAAAAACAATTATGTAATTGAAAACCAACCGATTGCCTTTATTTTGCTTCCACATTTTCCCAATAAATACTTGCCTGTGACATTTTGCCACTGGAACACTAAACTTCATGAATTGCGCCTCAGATTTTTCCTTTAACATCTTTTTTTTTTTTGACAGAGTCTCAATC
AGACTAACCTCTAACAACAAATTAAAAGTGATTGTTTCAAGGTGATGCAATTATTGATGACCTATTTTATTTTTCTATAATGATCATATATTACCTTTGTAATAAAACATTATAACCAAAACATTCTGTTTACCTTTTCAGGGCTGTATTGATTGGGGTGTAGACTGAACTATCCGGGGTCTGTTTCTTTTCGGTGATGAAAGTCT
TCAGAGATGAACTTTCCCTCCAAAGCTAGAACTTTCTTCCCAGGATAACTGAAGTCTTTTGACTTTTTGCGGGGAGGGCGGTTCATCCTCTTCTGCTTCAAATAAAAAGTCATTAATTTATTAAAACTTGTGTGGCACTTTAACATTGCTTTCACCTATATTTTGTGTACTTTGTTACTTGCATGTATGAATTTTGTTATGTAAAA
ACCTCTACCAGCACATTAAAAGTGATTGTTTCTGGGTGATAAAATTATTGATGATTTTTATTTTCTTTATTTTTCTATAAAGATCATATATTACTTTTATAATAAAACATTATAAAAACAACATTCTGTTTACCTTTTCAAGGCTGTATTGGTTGGAGTGTAGACTGAACTGCCTGGGGTCTGTTTCTCTTCAGTGATGAGACTCT
TCAAAATGTATCCCCATATTTCAACAATGCATGACTGTACTCTTCTGCCAATGACCTTGTATTCTTGTTTCCATGTCTTCTTCTCTTTCCTCCTATGGCAAATAAAACACTGTTTTGCAACACAAGTTCACGGGAAGTCAAACTTCAGATGAGCCCTGAGTGGAGATTGCTGACATGTCCTGCTCTGCTATTCTCCCAATGTAGTT
GCAAGAAGATGACATGTATGAGAACCAAAAAACAGCTGTCGCCAAACACCGACTCTGTCGTTGCCTTGATCTTGAACTTCCAGCCTCCAGAACTATGAGAAATAAAATTCTGTTGTTTGTAAGCTATTCAGTTTGTGTATTTTGTTATAGTAGCCCAAATGGACTAGGCAGTTGGCCTCTGCCACATGACTGAGTTTATGATATGT
TGAGAATATTTTAGGGTCAAAGTGTAATTATTCATAATGAATTTACTCTGTTGATATTAAAAAGACGTTCAGTCCTATTACTGATGAGTTTACATCTTCAAATAAATCCTGGGTTCTATTTAGTTTTGGCGAGAGAAAGTTGTTTGTGTGGGCCTCCCATTCCCTGGTTAAAAGGGTCAGAGTCTTTGGGAGGCTGAGGCGGGGGG
ATAATGATGTTGGTTTGCAAAACCTAAAGAAATAATAACAACAGACTATTTCATACTTTCAAGCAAGTCTTTATACTACCTGTTATTTCTCTAAAATTCAAATAAAGAATTTTTAAACTTACCTTGTTTATTCTGTATGTAGAAAGAGAGAAAAAAGCCCCCAAATGAATCTTCAGTGTTGGGGGGTTAGTAATGGGAAAGGAAGC
GTGTCATTAACTCTGTTGGATCAACTCTCTGGGAAAAGATTCTGTTAATGTAAGTGCACTTACTCCCTGGATGTTGTCACTAGTCTAGTGGCTTTTGCTAAATAAACCTTTCTTATTTCTAGAAGCTTTTCCATTGTCTTTTCTTGCTGCTTCTATTCCACCTGCTCCTTCTCTCCCCCTCACTTCCACCCCACTTCCCAAGCCAA
GTTCGGAGGAGGAGGAGGAAGATTACAGATCTATTCTGAGTATTTTTTAGAGAGTTAATATTTATATTTTTAGTAATTTTCTGGTAGAAGGAAATTGCACAATAAAATGATTTGGTTTGGTTTGCTGGCTTTGTCTGTTTTTCCTCCTGACTGATGGGGAGCAGTTGGTTTCCTCAAGGCTGACTTGTTGGCTGAAGTATGTTGGC
GCCTTGTTCAGTTTTGTTGTAAACTGACTTACCATAAGATGCACTGTTGATAATGCTTTCTGATGTGTGTTTGATAAGAGTGATAAAATAAAAGCTTAAAAATAAAGGAGTTGCTTTTTAATTTCAACTTTTTCTATACTTAGTATAAATATTCAGATAACAGGTAAATATATTTATTTTCTGATTTAATTTTAACTAAAAGCTGC
ATAATATGTCATTGTACATGTTGAAAGGTTTCTATGGTACTAAAAGTTTGTTTTATTTTATCAAACATTAAGCTTTTTTAAGAAAATAATTGGGCAGTGAAATAAATGTATCTTCTTGTCTCTGGAGTGTCATTTGTACTTGAAGAAATTATTTCATTGAGAAAATATGAAACTTGGGAGAAACTTTAAGATAATGCATAAAAACA
GTACCCTATTGTTCTTCTGATTTCCAGGAGAACAGAATGAGCCCATGCAAAACATAAACTTATGATGATTAAAAAAAACACACCTATCCATTCACTCATCAATAAAAACATATTATGATGGTTATCAAGCTGTGTCCTATGAGTGATAAAATATTTGTAAAATATAAAATTAAATGGCATCTATTTTGAACTCTATTCTAGTCTCT
TAACTGATTTAATCTCATGTTTGAGTTTTCTTGATTGCATTTGCCTTGTTTATTGTGAGCATGGAATACTTCTGGAAGCTTTCCTAGTAGATTTTTCTTTAATAAATGTACTAATAGTTTTTGATTTACAGAATTACTGCAAAGATAGTACAGAGACTTTCTGTATGCCCTACACCCAGTTTCCCCATTATTAACATTTCGCATTG
ACATGCCAGGCCCTGCAAAGTGCTGGGGAGATACCATGGTTTTCCTGGAGCTGGTATTTTTGGGGTGGAGGGAACCCACCCTGAATAAATAAAGTAACCCAATAAATAAAGAAGATGATTTTGAACAGCGATGAATGCTCTGCAGGAACTGAAACAGGATGCTAGAGGGAGAGTGATTGGGGTGAAGACCTTTCCTGATGCAGTGC
GCCAGGCCCTGCAAAGTGCTGGGGAGATACCATGGTTTTCCTGGAGCTGGTATTTTTGGGGTGGAGGGAACCCACCCTGAATAAATAAAGTAACCCAATAAATAAAGAAGATGATTTTGAACAGCGATGAATGCTCTGCAGGAACTGAAACAGGATGCTAGAGGGAGAGTGATTGGGGTGAAGACCTTTCCTGATGCAGTGCTTGG
ATCACATTAATGAATGACGAGATTGGAGTACACTGTCACCAAGGGCAGGCAAAGATGCCCTCTGGGGTTGTCTGGTTCCCAGTGAGAGGCTCCTGAGAAAAATAAAGCTGGTTCCCAGAGCTGCTGTCCATCCCTCATCTCAGCTGCAAGGTTGCTGGTCTGGGACTGGAGCTCCTTACCTGCGCTGGCCCAGAGTGAGTTTCCCG
ATCACATTAATGAATGATGAGATTGGAGTACACTGTCACCAAGGGCAGGCACAGATGCCTTCTGGGGTTGTCTGGTTCCCAGTGAGAGGCTCCTGAGAAAAATAAAGCTGGTTCCCAGAGCTGGTGTCCATCCCTCATCTCAGCTGCAAGGTTGCTGGTCTGGGACTGGAGCTCCTTACCTGCGCTGGCCCAGAGTGAGTTTCCCG
CACTTTTTACTGCTTTAAAAAAGTATCAGAGAAAGCAGAATTGTCAAGTTTTGAACAGCATTCCATGCCTTCTTGTTGAGGGGACTCTGTAACATTACGAAATAAAATGTCCCAAGAACACTTTATTTGCAAATTTAGTTGACTCCTTACCTAATTCAGCGAGTTTGATTTTCTTTCTTGACTCTCCCGTCCAAAATTAATTTTTA
TGTATACATCAAACAGGCTGTTTTTTCTCATGGTGAACTGAATCTGCTTCAGTGGAACTTTCCCCATTCTGTCTGAGGTCTCCCTTTGGACACAATGTAGAATAAATCTATTGCTCTCCTGCATTCAAATAGTTGAAGACTTATTTTTTACCTCTTCATCTTCTCTTCCCTAGGCTGAACGAAACGAAAACTCTCAGTTCCTTAGG
AACTAAGTACCGTTAACATACAAGATATGACAATGAAGAATTAATACTGATTAGCTGCTAGATACGAAGATGCTTACATATAAACAAGCACGTTTTTCAAAATAAACATCTTGAAACTAAAAAAAAAGAAATATGGCTAGTTTGAAAAAGAAAATAAATGTTTAATTTTATTTAATTTAAGGTAATTTAAATTTTCAGTAGCCACT
TGAGAGACTGAGAAGTTGATTTTGTTCATATCCAATCTGTAAATGCGAAGTCAGGGGAAGTAATGTCCCTGAAATAAACGGGTTCATGCCATCTAGGGACAATAAATGGTTTTCTTGTTGTAACTTCTGGTTAATATCAGTACCTTGATGTCATCACCGTGATGACAAAGAGAAGAGTTATTGTTGATCTTCTTGGTTTTGGTCTG
CTGTCCCTTTTGATTCCAACTGAACTTTTGTGTTCTCTAATGATACTAACACGGTGTAGGTTTTACAGTCTCCTAATTTGTACTGGTAATGCATATTCCAAATAAATAGTTTCTTTTGTTGCAAAAAAAAATACTTGTATTTTGTGCACATTTCTTTTCTTACATGCTGGCAACTTCTCTTTCCCCAAACTAGGCCTGCATTAGTG
ACCACTATCTTATGTGCCTCCCCCAGGCTCCCTGCTTTCTCTCTTGCCCTCCCCATCCCACCACCTTGGAGCTGTCATAGAGATTGAAACCTTCTAGTAAAATAAATAAAATCTCTGATGGCCATTTCACAGGTTGGTCCCTTCCCACTGCACCAGCCCGAGGATGATTCCTTGAGCTCAGCAGGATGGGGTAGAACAAAATCTAG
CTATCTTATGTGCCTCCCCCAGGCTCCCTGCTTTCTCTCTTGCCCTCCCCATCCCACCACCTTGGAGCTGTCATAGAGATTGAAACCTTCTAGTAAAATAAATAAAATCTCTGATGGCCATTTCACAGGTTGGTCCCTTCCCACTGCACCAGCCCGAGGATGATTCCTTGAGCTCAGCAGGATGGGGTAGAACAAAATCTAGAAAC
GGACCCAAATGCTGCCATTAAAGAATTATAGGGGTTTAAAAACTCTCATTCATTTTAAATGACTTACCTTTATTTCCAGTTACATTTTTTTTCTAAATATAATAAAAACTTACCTGGCATCAGCCTCATACCTAAAACTCCTGACTCTTACCACTCATTTCCGTTTGAGTCTGTATCTGAAATCAGTAGCCTAGTCCTACTAGATG
CCCCCCTTTTAAGATGCTTGCTCCTCTCCCTTTTCTTTTTACCACCCTACCTTTATTGTTAGTGGTTACAAAGTGACCACATATTATGTACTTTGCTGTAAATAAAGACAGACAAAAAGGCTCTCGCCTTCTGTGTGATGCTTGGCCCAGAGCAGCGACCGAATCCTGGCTGTGTGGCCCAAGTGGCTCAGGAAGGGCCATGCTGT
CAGATGGCTCCGTTAGTGACCTGCTTGCATAAAACCCTCGGTCCCCTTCCTTTTCTTTGAGGAAGTTCTCATTAACGATCATTCTCCTTATAATAGCCTGAATAAAATCATATATTTAATTGTCTGGTGCATGTTATCTTTCTTCTCATTTTTATGGCTGAGTCTTCTCACTTTTTTCCTCTCCCAGCCTTGGTTTCCTCATCTTA
CCCAGTACAACTATTTTGCAGAATGGCTGTTACCCTAGAATTACTATAGCACATATTGAGATATAGTTGTACTCCCTAGTAGATAGGAACTGACCCCAACAATAAACTTTGATAATAAAGACAATAGGCTATGGTGATTTTATTTCTTTACCTATTAGCATTGTGAAAAGTTACATTCAAGGTATTGGCTACACCTTATTCTCCAT
TTTTGCAGAATGGCTGTTACCCTAGAATTACTATAGCACATATTGAGATATAGTTGTACTCCCTAGTAGATAGGAACTGACCCCAACAATAAACTTTGATAATAAAGACAATAGGCTATGGTGATTTTATTTCTTTACCTATTAGCATTGTGAAAAGTTACATTCAAGGTATTGGCTACACCTTATTCTCCATCCGGTTTGGTACC
TGGGTATATCATTAAAGTTTGGAGTCCTATATGAACAAAACTGACATTTTTAGAGTTGTACTTTTGGGAATGTTATAGATTGATCATTCTTTCTCCTGATAATAAAGGTATTGAATATCTGTTATGAAAGGTTCTAAAATAGTGTTAATCTGTTTCTTCCTGTCATGAAATGGGAACCTTACACTGGAGACCTGCAGGCTGTCTTT
ATGGTTACAGTTCAAGATGGAGGTACTATCTGAGCTTATGGCAAGGGGTTTTAATCTCATCCAAAGGGCCAAGGAATGCCTCTTTAAAGAAGAGAGAACAAATAAAAATCATTCATAATTCCATCACCTATAAATAACACTTTGATTTGGTGCTATTTTCTTTCAGTCTTTTCACTTGTACTTTCTTCAAATTCTTCCCTTGACCC
GGGGTCTGCAGTGCTCCATCTCCATTGGTGGCCCCAGCTCAGTAACTATACCTGGTACATTTCCTGTGTGCAATCAGTACCTTGAAGGCAGAACATTCTGAATAAAGTTGGAAAAAGAACAGCTTTGCTTTGCAAAGATTGATGACAGACTGGTTCCTCAGAGGCCTAGGCTACCCGTCACCCCTTTTTCCAGAGCGAGGGCCTGG
AGGAAAAATCACAAGCCCTTTCTGCCCATACTCTGGGACAAACTTTCTTGGCTCCCTGAGTTCGGATATAGACTGTATCTCTAGAAAGGCTATTTTTTTAAATAAATGATCCCACAGAACTTAAGTGGGATTTGGTTTAGATACCAAAGACACTGCTAATGTCATTGCTTATCCTTAAGTTTTCAAAACAGGCAGAGGGAATAGGA
GACACACATTGTAGACAGGCCTGTGTCATGTTTCCTTACAGTCGTTTTTTACAGAGAAAAGGGGCATTGTTTTTTCACTGCTTTCTCAACAGTTCCTGTGAATAAATGAAACATTTCGGAGCTCCCTGAGAGCAAGAGCCTTCACTTCTTCTTGCGGTGCCGGGACCATGTGTTGGTGAAGCTGGTGCTGTGGGGGCCACTCACTC
CTAGGTGGTAGGCACAGATGTCTGAGAGCTTTAACCTCAGTCTGGAAGACAATGTGGTGACTTAATTTGTTGAGAACTATGTTACAAATAATGTGTTACTAATAAAACATTGAGGCTTCGCAGTGACTTAGTAATTTTATAAATTACCATGGATTCACAATGAGCCCCTGCCTTGCATAACTTTGGGCTTGCAAAACCTAATGCGT
ATTAACTCACCTCTCAGTTGAAAGATTTCTTCTTTGAAAGGTCAAGACCGTGAACTGAAAAAAGTGTTGGCCTTTTTGCGGGACCAGATTTTTAAGATAAAATAAATATTTTTACTTCTGTCATTGTATGTGAAAGATGAATGTGTTTCTGGCCGCGTGGCTGTTAAACTCTTCAGGGTGCCACAGCTAGACTCACGGCCACTTCT
AGGCGGAGCTTGCAGTGAGCTGAGATCGCACCACTGCACTCCAGCCCTCCAGCCTGGGCGACAGAGCAAGACTCCGTCTCAAAAAAAAAAAATAAAATAAAATAAAAGAAGTAGAAAACACACATAACAAGTATGGTTATTCATATTTCTTTACCACTGCATTATAATTGGGTCTCTAATACTTTCCAGAAATAACTCAACTGAAA
TCTTGTGGAGAATACCAAGAAAATGTGTATTTGCCCATTGCTAAATATGATATATGCCATTTTGTATTTATTTGTCCCAAGTGTCTTTTTGTAAGAGGAGAATAAACAATAAGGAATTACTGATCAAAGTTTTACTATTTCATTTATTTGAGTTTTTCTTAGAGCTTAATTAAAGAAGTGTGGTTTGGGGTATACTTTTCTTATTT
TCTCCCTATTAGACTGTAAGCCTCTCGAGGGTGAGGCCTAGCCTTCTTGTCTTTGTAACCCACAGCAGCTGGTACTGTGCCTTGCCTATTGTAGGTGCCCAATAAACATTTGCTGAACTGAATTGGTGTAATGTGCATGTGTGCTACAAGGACGGTGTGAAGTGGCTGGGGGGCAGATCTCAGAGACACATGCCCCATGACACATA
CTTGGTTAAAGAAACCCATCAAGATGAAACCCCAGAACCCATTATTCTCTCTTGGGTATGCCCAAGCTCCCCTTTCTTGAGAGTGTACTTTTTGCTTTGCAATAAATCTCTTCTTTCACTATCTGCTGACTCATCTTTGACTTTGTTCTCGCGATGGTGTCAAGAGCCTGGACACCACGGCTGGGGTCGAGATCCCACCAGTGTCC
CTCTGAAATCCTTGGAGGAGTAGCATCATCATGACCCTCTGTGTTCCTTTTGGCAAAGGACTTGCTCCCATTGTTTGCTTGTTCAATTGTCTGTCCGTTAAATAAATAAAACCCTTTTCCTATATCTTTAAAATTACGTTGGTTTTATCATTTTATGATTACAAGTAATGCTGCAGTCATCATTCTTGTACACTCTCATTGGCCAC
GAAATCCTTGGAGGAGTAGCATCATCATGACCCTCTGTGTTCCTTTTGGCAAAGGACTTGCTCCCATTGTTTGCTTGTTCAATTGTCTGTCCGTTAAATAAATAAAACCCTTTTCCTATATCTTTAAAATTACGTTGGTTTTATCATTTTATGATTACAAGTAATGCTGCAGTCATCATTCTTGTACACTCTCATTGGCCACTGGT
GAGTTTATACTCACCTTTTATGAAAGCACTGCATGAATAAAATTATTCCTTTGTATTTTTACTTTTAAATGTCTTCTGTATTCACTTATATGTTCTAATTAATAAATTATTTATTATTAAGAATAGTTCCCTAGTCTATTCATTATATTTAGGGAAAGGTAGTGTATCATTGTTGTTTGATTTCTGACCTTGTACCTCTCTTTGAT
TTCCAGCTTAGACTCCTCCACAAGAACTAGAGTGTCATCCTATTTTGGCTTCCAGCTCAGTCCCTCTGCTACAAGTCTTGACTCCAGAACTCTGTGGGATAATAAAATACAAGATCATAGCTTGAAAATAGAGCGTGCATCTGGTGTGGTTTGTTGTTTTGGCTTAATTAGGACTTGCCGTTTCCTGAATTCCTGTAATCTCATTT
AGGTGCATACTCTGGTCATTTTTCAAGCCATGTTTTATTGTATCTGTTTTCTACTTTATGTGAGCAAGGTTTGCTGTCCAAGGTGTAAATATTCAACGGGAATAAAACTGGCATGGTAATTTTTTTTTTTTTTTTTTTTTTGTTTTTTGGCTCTTTCAAAGGTAATGGCCCATCGATGAGCATTTTTAACATACTCCATAGTCTTT
GTTGTCTACAGTGCAAAATCCATGTTCTAACATATGTAATAATTGCCAGGAGTACAGTGCTCTTGTTGATCTTGTATTCAGTCAGGTTAAAACAACGGACAATAAAAGAATGAACACATTCCTCGTGTGTGATTCACTCTTGTCTAAATGTCCCAACCTGTGACTTCTTTACTTTCCACACCACTAATTATCCAAGATCTTGAAGA
CCAAAGATTGACCAAGTCAGGCATAGTAATTGACCAGCAGTCCTTGTTTTAAGGATCCGTAAATTCCAAGTAGTTTTGCTTGTGTATACGGGATACTTGGAATAAAGAGAATGGCGATATAACTTACTGTGTCTTCATTGTAAATGAAAAAAATCTGTAGCCCTTAAGTGTGTTGCTTTAATCTTTGCATCTTAGTAAAAATTGCC
AGAAATCTTCAAAAGACAAACCTGGTCAAATAATAATAATTTTAATGTCAATGATTTTTTTTGTCTGACTCATCTGAGTTATATTTAGTTTTCAAGTGGCAATAAATTTATCTACCTTCTTTATTGCGACTATTCCTTTTTTCCCCCAGAATTAGTGCTTTGGTTTAGGTCTTTGTCTAGCTTAACTACTTCCAATTGATTCTTCA
GTATATGGTGACTATAAATCATGTATCAATTAAAATTGTCTCTAATGATTCATGTTATTTTCTTACTAATTATGCATTAAAATTGATTTAAATCTTACCAAATAAATTTTTAATCTTGAAATTTGGAATTTGTAAAATTTATTTTGGGTACCTTAACCTAGATTTGCGTATTTAGTTACTGTAATTTCTCCACAATGATTAACTTA
CATGGCACTGGAAAATAGCTTTTCAAAAACCATAAAATCCAGTAAAAATCAGTGTGGATGACACCAAATCCTTATTTTAATCCCTTTTTTTTCTTTTTCAAATAAAAAGGTTACAATAGCTCATTAAACAAACTAAGCATTGCTACATTTTTCTGGGGGAAGGAAAGATAGATACCAATGATAGAAACTGATTTTGTTAATTTTGT
TAGAAATGAATCAGAATGCCTCATTAGGCCAGGGTAAACCACAACATCAGAATGTTTATATAACAATTTATTAAAGCGGAAATGCTTGATTGTGGTTTTTAATAAACTGTTGAGTGTTTAAGAAAGAGTCTTGTGGTTGTCCTTGTGACTTTTGTAATTGTTGTTGGACCATATGCTATTAGACTTAGAGTTGTCTTTATTAATTA
CATTTCAGCTGCTTTGGCCACATGAAGTTCTGGTATTCTTTTGAGCTAATATGGTATTGAGTAAAGTATACTTTTTGCAGTAGATCATGCCCTGACCTCCAATAAAAACCTCTTTAAAACAATGCTGATTTTTGAATTCATGATTAGTTTTAGTAAATTAATAGGTTTGGCCATTCTAAAATCCAAAATTATGATAACTGTATTTC
ATGAAGCGTTTAAATTGTTAAAATGCTGATTTTCTTATTAGTTTGTTAATTGCCTGTTACTAGTACTTGACCAATACATTGTGCTATATGTAAATGTGTAAATAAATATTGTAATTTTCTCACAAAGTCTGTGAATATCACATTATGATTTATTTATCAGAAATTCCAAAAAGTAAAAATATTACCTTTGAGGACTTTTTTTTTTT
CAGAGCGCCAGGGCTTCAGGCAGACAGCAATGGGTCACACGGGTCCTTATAGTTCCTTCCTCTTCCCAGGAGTGTCATTTTAGATTTTACAACACGAGCGAATAAATCATCTCCAAACCAACAAGATGTCACCTTCAGGCTCCCCACTGCAAAAAAAAAAAAAAAAAAAAAAAAAAAAATTCAGAAGCAGTGATGCGTTTCTATTC
GGGTATAAAGATCTCATAAGAAATGTAATATGTAAATTATATCTTGCTTTATGTTGTAAAATATACATTGTTTGCGCTAGAATAGAAATGATTTCTTTTCAATAAAAAGAAAGAAGGACTCTACCATGTCTTTTGTTATATACATTTAAGCCTGCTGATTCTTTTCTCTTTGAACTTCAAAAACACAGATCTGCTAGAATCTGAGA
ATGAAGATGTGGAACCATATTACTTTGTATATCAATATTGTGCCATGTATTGTAATACTATAATGGAATCAAGCAAATTGACAAACTTTTGTTTACAAAAAATAAAGGCTTTATAACCTGAAATTATCAAATCTAATTTTTTCATTAAAATAATAATATAATAGGCACATATTACCTAAGGTGAAGTGCCCAATACTTTCAAACTT
AAGCACGTTCCATTTTCTGTAATTCTACACTCCAAAGTATCTTGCAAAATGCTGACAGTGCAAATGTTCTATAAATCATTACTTTTATAATACATCCAATAATAAATCGTTGTTTATCTAATGAGCATAGTCTCTGAGAACTGAAGCCTATCAGTGGACACCCGTTGTGCATTTAGAATGACATAAGCCATGGTCTGTTTACTTTA
AACTATGTTCTTTATATCTAACTTAAATCATTTCCTGAAACATTTTGACATGATTCCTTTTTCCTTTTAAACAATGTATGAAAGATGTATTTTAAATCTAAATAAAGAGCAAATTAAGCAGAATAATTATAATATGATACTCTCAGGCTACTTCTATAAGCTATTTGCAGGGTCAAGGGGGGAGCTTGGCTATTACATTATTTTTC
AAATAATTGTAAATGAGGTATATACTTAGTTCTTGGTTAAAAAATATATTGCTTTGTTAAGTATTAAAGATTATTTGTAAGTCATTGTATTAATAATACTAATAAAATTTATCAAGCCTTTATAGCAAGGGTCAGTGAATTACCACTGCCTGTGGGCCAAATCTAGCTCACTATCTGTTTTTGTAAATAAAATTTTATAATAGTAC
TGTATTAATAATACTAATAAAATTTATCAAGCCTTTATAGCAAGGGTCAGTGAATTACCACTGCCTGTGGGCCAAATCTAGCTCACTATCTGTTTTTGTAAATAAAATTTTATAATAGTACACAGCCACACTCATTCATTTATTTTCTGTGGTTGCTTTCAAGCTACAATTGTAGAGTTGGGTAGTCGCAACAGAATCTCTGTGGC
TAAACTATTTTCACAGATCTCAACTAAAACCCCTTACTTCACAAATGATTGTGTTGTGCTGAAATGGTGCTCTTATAGTACTGGCTTATTAAAAGTAAAAAATAAACCTAAAAATTGATTGTTTTAAGTGATCTTTTGTTCTCTTATTAAAGATTGGGAAAAGGGAGAAAAAGATGAGGATTCTATGAATAAAGCTCATAAAAGGA
TCTGAATTATTGTATTATCTTCTTCTTTGTTTTCAGTACCCTCTTTCTTGCCACCCTTTCCAATGCATCTTCTACCCTGCTACCTCAGTGATTATTCTAAAATAAATATATATGATATGGTTTAGCTGTGTCCCCACCCAAATCTCATCTTGAATTGTAGCTCCCATAATTCCCACATGCCGTGGGAGGTAGGTAATTGAATCATG
GTCTAGAAACGTTAAACTTAATTTTTTTCCATTTGTACAGGGGTAACGCACTGTATTAAATATGTAAGGTCTTATCTACATGGGTTTGATTACAGAAACTAATAAAGTATTCTCTAAATAATGATTCTTGGAGCTTATAATCATTTCCTAAAATCTGAAGCAAGAGGGTTTGTCATGTATTAAAAATAGTGGTCAAGAGTACTGGC
AATACAACGCACAGTACTTTTGAAGCTTCGTATTTTTCTTGGTTTCACACTCAGCTACATGTGACCTCCAGCTTGGTGAGGTTGCCTGAAGATTAGGGAAAATAAAAATGTCCTTCCCATCTTGTCCTCTTCAGTACCACTTGGGTTGGTTTGTCTTTGCTTCCTACACCACGTCCTTGAGTGGAGTTCCCTGCTGAAGCCCCTAG
GGTTATTGGCTCATCTCCTCTCCTCCAGACTCAGGATAATTCTTTACAAAATCACTGCCCTTGTAGCTTCCTTATGAGTACTTGATTACAACAAATGGAAAATAAATATGCACAGTTATAATATTAACCAAGTGCCATGAATACTCCCGCTCTGTGTGCTGTGTATAACCAAGGTATGGTATGGAGGGTAGTTGGGGGCAGGTGAG
CTTAGAATGGAATTTTTGAAGAAAAATCTCAAAGCCTGTATCGTTCTTGAAGGTCACATGTACCTATTGTGAAAATGTGAAGCTGTATTTCTGAAGCTGAAATAAATTATAACATTTGAAGGACCCCTTTTCCTCATTCTTGTATATATTTGAGTCATGTCTATGCCTTTCAGTAATACCTGAGACTTCTAAATATTTATAGCTCT
TTTGTTTCCAACAACATGTCTATCCATGGTATTTAAAAGCTTTTCATTTGCACTATATGTCGTATGTACATAAAAACTTTTATTTTTCATCCATGTGTATAATAAAAACAAAGTTTATTCTATATAAAAATGAAGTGTGTTCTGTTTCTTTTTTTAAAGAAGACCTAAATTTAAAAAAGAATTTGTTTCAACTAAAACAAGGTAAG
CAAAAGTAGAAATGATTAAGCTTAGTGAAGAAGGCATATCAAAAGCCGAGACAGGCTGAAAGCCAGGCCTCTTGTGACAAACAGCCAAGTTGTGAATGCAAATAAAAAGTTATTGAAGGAAATTAAAAGTGGTACTCCCATGATAAGAAACTAAAAGAGCCTTACTGTTAATACAGATAAAGTTATAGTGGTCTGTATAAAAGGCT
AGAGATACAGTGAGAAATTATGTGATCTGTGTGTTGTGGGAAGAGAATTTTCAATATGTAACTACGGAGCTGTAGTGCCATTAGAAACTGTGAATTTCCAAATAAATCTGAACACTTGTCTTTATTAATTACTGGCTCTTCTGTCTTTTAAAAGAGAACTCAGAAATTATTAATCTTTGAACAGAGATTTAAGTTTTTGCCACTTT
ATAGTGCTTAAAAATCATTGATTGTCAGCTACTAATGATGTTTTCCTATAATATAATAAATATTTATGTAGATGTGCATTTTTGTGAAATGAAAACATGTAATAAAAAGTATATGTTAGGATACAAATAATTTTTAGAATTTACTAATATTTGAATTTTTTGCTTATTATTTCTTTCCTCCTTGATTTCTTCATTCATTATGATAT
ACACCATGTGAAGAGAAGAGAGAATGATTGAAAATGTTTTAGTATAGAACTCTTCTTGCAGTGGGTTGCTATTTTCTAGATTTTACTTTTTAGGGAACAAAATAAAATCCTTTGTTAAAACTGGGTCAGAGAATTCTGTTGTCATATTTTGAAGTATCAGATTTATGTCCTAAAGGGCAGAGGCTTCCTTCTTCCTAGGATTGGCA
CCAACCATCAGCAAACCATAGCTGGTGACTCCAAGAGCTTTGCTTTTTAATAATATACTACAGGGCACTTATCAGAAAACATCATGCAGAATCATGTTGCAATAAATGATCAAAGGATCAATTTTGGTCAGGTTTGGTTACTTAGTCATTCCTAAGATTTTTAAAACTTCAAGGGACCCTTTTAGTAATTCTGGGTATTTCTAAGA
GTTACCTAATTGCTTCCAAGCTTCTGTTGGATTTTTTGAGAACTGAATGACATAGTACATTTTGAATGCTTAATGTATTGCTTTGTGCATGGTATTATTTAATAAATATTAGCTTTGGTTATACTTGCAATGTTCTGTTATTTCTCTTTTTCACACATGTTGCTTGCAATCTATATGGCATCTATTTTAGCATTAAAGTAGAAAGT
ACTTTTAGCAGGTGAACTGTTCCAAGACTGACACAAGGATGTTTCAAACTTGCCTCTGTCTGTAGAAAATGTTAAAAATACCAACTCACTTGGAAGGAAAAATAAAAATCACAAAGGTATATTGAGCACAGTAGTGGTGTTTGTTGCAACATTTATTTCCACAAATGAATTTATGAACAACAGTGATATTTGAGTTAAAGTATGAA
AAATAAACAAATGCAACTGAGAAGGTAACAAGGTGACTGTTTTTGTGAGCCAGTGATGTTTTCAATGCTTTGTGTTGCCCCTTTGGCCCCATTAAGCAGTAATAAACATTTGTTCTGAAGTCCATGTATGTCTTTTTTATTTTTTTAGTTGACTTTATTCTGACTCATTTGAACCCAATGTTTATGTAACACTTCTTACACCTGAC
ATATTGGTGAGCTGCATATATAAATTTGACAGATAGCTATTTACATAGCCTTCTAAGTAAAGGCAATGAATTCTCCATTTCCTACTGGAGGATTTATTTAAATAAAATATGCTTATTAAACACTCCTGCAAAGATGGTTTTATTAGTACCCTGGTCATTTTGTTCAAGGAAGGGTTATATTGCATTCTCACGTGAAATATAAAAAG
AACACTCCTGCAAAGATGGTTTTATTAGTACCCTGGTCATTTTGTTCAAGGAAGGGTTATATTGCATTCTCACGTGAAATATAAAAAGCAAGTCTTGCCCAATAAAAACGCTACATTGTGTGTATTTTTTGTTCAGCTAAGAATTGGAAAAGTATTTGCTTGCCTTTTAAGTTACTGACATCAGCTTCCACCAGTGTAAAAATTGA
TTTGTATGGTACCAGTTAGTTTTGCCGTGGATCAGATGGTTTATAAAAGTAATAACCATAAAGCAAAAAATAATTTGAAAGCCCGTCTATTCCTATGCTCAATAAAGTTAAGTTTTTCTTCATTAGAACAGTTTTATGATTTATTTGTCTAGGAGTATGTCAGAAAAATCAGGCTTTTAGTAGGAATTACTCCTATTCCCCCTGAA
CACTGAGTGTGGGAAGCTCTGGAGTTGCTGCTGGGCCATCGAGGGGCCCTGGTGTTGGCTCTGAGAATGTTCTGGGTGACCAGTCACCTACTTTCTGATCAATAAAAATGTCGACATGCATTTCTTACAGGGCTGTCTACCCAGCCTGTTTGTTGGGTTGGGGAGGAGGGGAGGAAAGCGGAGAAGACTGCTTCCAGTTCCATCCA
CCACTGAATTCAGGGGATGGGGGTGGGGGGGCGGTTCTCGAGGTGTGTGCCAGCTACACGTGTGTTCTGTATGGGTCCAGCTGCGTTTCCATCACTCGCTAATAAATCAACAGAAACACAAATGGCTTGGCTCTCATGTTGACCCTTCTTTGAGCTTAGAATGAGACAGCAAAGAGAGAGGACTTTCTTGCAGCTGAAGCATTTGC
CAGTGGCTTGCTTTCTTCTCCTGTGATGTCCCAGTTTCCCACTCTGAAGATCCCAACATGGTCCTAGCACTGCACACTCAGTTCTGCTCTAAGAAGCTGCAATAAAGTTTTTTTAAGTCACTTTGTACATGAGGTCAAGATGTTGTTGGTATCATTCATTCATTCACTCATTTGTCATGGTTGAATTGACTATCACAAAACAAACT
TGTTTGGGATAAAGACTCTATCCATTGTACTAGCAAATCTATGGGGGGTAATTTTATCTCCATCTTTAACTTTTAAAGTACTTCTTCCCCTTATCCCCTCAATAAAGAAAGGAAATCCAAATTTGAAGCATCACTCTCTTAAAAGAAAAAGAAAATAATGGAAAGTGTCAGGATGGCACATTCCAGTTATTATTCCAATGCTCGTA
AGATTTATTTTTGTTCTGTGAATAATTTTTGACAGTTCTTGTACATGTACAGATATAGATACGTTTGAGGTCTTTTATTGATATTCCTACAAAGAATACAAATAAACTTTAACTTTAAACATTTCAGACTAAAGTTGCTACTATATTTGACATATTGCTGTCTTCTAGCATGCACCTGGGTGACTAGGACACTTGAAGAGAAACAA
AGTCCCCCCTCCACTCCTGGCAAGCATGCAGTCACGTGCTCGTGTGAATTTTCCAAAATCATGAGCATTTTGTAAGATTCAGTTGGTTATATGAAATTACAATAAAGAGTATTATATATTTTATTATAATTTGTAAATTGTGTGCTATACATTCTTTATATCAGTAAAATTTATAGTAAACACATATACATTATATACTCACACAC
CTTCAATTTGAAGGACGAGGAATGATGGGATTTCATATTTTATTTCACACCAGTTCCTCCTTGTTTCATCTCTTTGCTAAGCTGGCTGCTTCTACCATCTAATAAATAATTGGCCAAGTTCTTTTTTTTTGGAATTTTATTATTATGGTTAATTTTGTGGGTTCATAGTAGGTGTATATATTTATGGGGTACATGAGATGTTTTGA
AATTCTCATCTTGCTGTCACCTATGTGGTGCCAAGAAACAAGTCACCAAAATAATGAAATGCCTACCTAAGCTTAAAAACAAAACCATGAGGTCTTTCTAAATAAATTATGAAAAAGTGCAAACTGCAGGTCCCTGTAATGATTTCAAAGACTCCGTTCCAACAATGCATTAATTTAAAAAGGGAGTATAAGGCAAAGGGGGGTGA
GCACAGACAGAGATTGTACTTGGTAAGATACCAAACAAGACAGATATGGATCTAAATTTCTAATGTGTTCTATGGGTTTCAATTCTGAAAAAAGAAAATGAATAAAGATTTTAATAAATATTGATATCTGATCTTTTCCTCTTCTTTCCCCCTTCAGGATATTTCCAGTGGTTCCTATTTCAGTTCCCTTCCTGTTAGGGGACAGA
ACTCAGCAGAAGAGAACAGCTTCGATTCCCCATGCTTTTACTCACCAAATTATCCTTAAAAACTCTGATCCCCAAGTTTTCTGAGACTGATTTGAGTAATAATAAAACTCCGGTCTCCCGCACAGCCAGCTCTGTGTGAATTATTCTTTCGCCATCGCAGTTCTTCTGTCCTGATAAACTGGCTCTGTCTAGGCAGTGGGCAAACT
CACTTTCTATGAAAGAAACTGGTTTGATAGCCATAATCTTATTGCTAGCTGCTTTTAGCAAAAGTCTTTTCTTGAAACCACCACCTATACTCTTTAAACAAATAAAAACTAAAATCTCTTGCTAATGTTTCAGGAAGATTTATTTTTTCTATTTTGCTATTGTGGCGAAAATTATTTTCAGTTATAGGATACTTTTTTCCTTCTGA
TACTAAGGAACAACATTCCCTTTGAAAGGACATTATTTGCCTGTTGTATTTAACTTCACAGTGCCTTGCAAAGAGTTGTTTAACTTGCATGGTGCCACCCAATAAATATCTGTGCAATTGAAGATGGTGTGGTATGCTGAATAATGGTCCCCAAAGATATCCCATGTCCTAATCCCTGGAATCTGTGAATGTTACCCCAAGAGGGA
CCAGAGCACTCCCTCTTGCCCTAATCCTGGCAGGGTCTGGATGTATTTACCCAACTCTGATCTTGCGTGCAGGGATGCTTGCTGATGGATGAAAGACCACAATAAAACAAGATTAGCAGCAAAACAATTTTAATTGTCAGTGAAAAGCAAACATGTTTGTCAGACTCTCCTGTGGAGTCATTTCAAATGGTAACTCTTCTCTTGTA
ACCCAAGTAATTTAAAAGTAATATGTTACCTATGTCTTTCAGGAAAAATAATTATAGCAGCTGATCTGTAAATGACTTTAAAAGCTATTTTAGTAATTTAAATAAATTTACTTTCTTGGTTTATACTCTCTATGTGTTATAAACTTAATGATTTATCATCTTTAAAAAAAGAAATCCAAGTATTTTCCTTGAACAATTGTAGCAAC
AGCCAGTCTGATCAAGCAGTTAGAGGTTAGACATAGGAAGAAGGGGGTTTAGTATCAAGGCTAATGTGTATGTGACGTCTAAAATGTTTTTAATGTTGTTAATAAAGTAATGGATTAGGATTCTTCATTATTAGTGTGGTGCCACATTTTATTCTCTTAAAAAAAATCTGAGGGTATCCAAGGACATTCTTGCTTAAAACATTAAA
TGTAAGTACGATCTGTAAAATAACTGGGATGAATTCCCATGTATACCTGTGTAAATAGATTTGTTAACTGAAATATACTTTAAGAAAGATAAAATCTGTAAATAAACTGATTTATAAATTAATTTCATGTCAGGTCTCCATTTTTTCCCTCCTGAGCCAACTTCAGAAAATTAGTCCCCATAAAATACATCTGATTGCTTATTTAG
GTTTCACCTTCCAGTGTGCAGAAGTTAGAAGGGTCTGGCGGGGGCAGTGCCTTACACATGCTTGATTCCCACGCTACCCCCTGCCTTGGGAGGTGTGTGGAATAAATTATTTTTGTTAAGGCAAGCATTGGTGTGTTCTTTAACTTGCTACTTGGAGACCTAGTGTCCAGTCTGGACAGAATGCACAGAGACCAGCCTCACCTGGA
TGCACTCATTTAAATCTCATTTAATCCTCCAACAACGCAAGATGAAGAAGCTGAGGCTTAAAGAGATTAAGAAACATCCTATCCCCTTTACTCCCACCAAAATAAATACATTTGCCCTATTCTCCCAAATGGTGAGAGGTAGATCCAGGACTTGACCCCAGATCCCACCCACTCAACCCTGGAGCTGCAGTCTCTACCCCTTCTAA
TGGGTTCTGAGGGCTGTCCAATTACTGAATCATACATAAAAGCCAAGTAAGATTTTAAAATTTGTTATAATTTTGGTTTTTAACAACTTCTGTTGTAAATAATAAAAGCACTAAATCCCTACTGAAAATAAAGGGCCTAAAGACTGAATGAGAGATGCAATTTTTTTTGGCTAACCTATTGGCAAAGAAATGATGATGATGATGAT
GAATCATACATAAAAGCCAAGTAAGATTTTAAAATTTGTTATAATTTTGGTTTTTAACAACTTCTGTTGTAAATAATAAAAGCACTAAATCCCTACTGAAAATAAAGGGCCTAAAGACTGAATGAGAGATGCAATTTTTTTTGGCTAACCTATTGGCAAAGAAATGATGATGATGATGATGATGATACCTAGTGTTGCTGGAGTGA
GTGTGGGCTGGTGTGTGAATATCTATAAATAAGTATATATGGTGTATATTATATGTGTATAAATAAAGTCTGTACATATTGGAGCTCTGGGAGATGCTGGAATAAAAGACAAGAGTTACATCTGGACTTGGATTGAGGTTTTGTTGTGGTTTTTTAAAGCATGATGGGAAAGAGATAGAGAGAGCAGCTATTGGTAGAGAGGGTTT
AACTTTGCTCCAACTGGTGTGTCTCACACAATGCCTCCCAAAACACTGCTCTCACCAGAACTGAGACTCCTAAGGTAGAGGCCTCACAGCCCTTGAGTAAAATAAAAGTGATTTCTGGACCATCCTTATTGAACCCTATATTTCAAAATGAAAAGATCAGTTATTAAAGGTCAGTGAACACTTTGATGGCCAGTTTGATATTAAAA
TTATTTATTGCCATATGACTTTGGAAAACAGAAGCTGGTGCGTTTGTTTGTATATGCCTCCTGTGTGTTGGCATGAGATGTGTACGGTAAAATTATGTAAAATAAATATGGAAATTCTTTAGATGCTGATGTGTCTTGCTTTTCATTTGGTTTGCTGGAAGTTTTTTCTCTTGACATAAATAGAATAAAAACTGAGTGATGTGAGG
CAGTCAGTGTTTTCTTGTACCAAGGCTAAGATATGTATAACACTGAAATGGATGTCTTCTTATATAATATTTTACAAGCTTTTGAAAACCTGTGCCCTTTAATAAATTTTAAAACGTTTCATGCCCTTCTTTCATTTTCTGAAATTCAAAATAAATTAAATATCAGGGGACACAAAAGCACAAGAAGAAAGCACTGCTTTGTTTTC
CCACAGTCCTGGCCAACAGGTGACTACAACATCACGGGAAACCCAAAGCCATTCAGCTAAGCCACTCTCAGATTGCTGATCCCCAGAAGCTGCATGAGATAATAAATGTTTGTTGTTTTAAGCTGCTAAGTTTTGGAGTAATTGACTACACAGTAATGGATAAATAACATGTGGGGATAACTATCTTGTAGGTTTGTTGTGAGGAT
TTTAAAACTATGGGGGAAATATCACTGGTCTGTCAAGAAACAGCAGTAATTATTACTGAGTTAAATTGAAAAGTCCAGTGGACCAGGCATTTCTTATATAAATAAAATTGGTGGTACTAATGTGTATCCAGAGACATTTGAATTATTAACTTTATTCTTTATTAGTGAATCTCTATGATGGCACACATAAAATCTTACAGTTGACT
AGCAGAGGAAGGGGCTTTGTGATCACTGTTTACATTGTATTTGTTTTCCTCCTAGAACTCCCTCCAGAAGATGATAATGAAAGTGTCTGACGCATAAGGAAATAAATAAGATGGTTATGTGCCCAGCTCAAGGGCTAAGGTGTTGGTCAAGACCACACCCGAGGGGCTGCCAGTCACAGGGTGGGGTCCAAGCTCCTCACCAGACC
GGCTCAATTCTCATTTCTGCCTTTCCTGTGCTGGCTCATGGTAGCTGGGCATGACTTGCCTTCCTACATAGGTTGTCTTCATACATATGCACTGGGAATCAATAAAAGCCCATGGTGAGAATGAACATCCCCTTAATGTTCCTTACTATCCCCAACCCCTGAGGCCTCACCTACTGCCCTGCCATGTGGAGCTACTTGCCCTGGGG
AGAAGAACCGCTTGAACCCGGGAGGCAGAGGTTGTGGTGAGCCGAGATCGCGCCATCGCACTCTAGCCTGGGCAACAAGAGTGAAACTCCATCTCAAAAAAATAAAAATAAAATAAGTAAGTAATACCTAAAATTCTGCAACCTTCATTTTACTATAGATGGTTGAAGATTATATTACTTCTTAATTGTTTTAGCCTTGTTATTGC
ACCGCTTGAACCCGGGAGGCAGAGGTTGTGGTGAGCCGAGATCGCGCCATCGCACTCTAGCCTGGGCAACAAGAGTGAAACTCCATCTCAAAAAAATAAAAATAAAATAAGTAAGTAATACCTAAAATTCTGCAACCTTCATTTTACTATAGATGGTTGAAGATTATATTACTTCTTAATTGTTTTAGCCTTGTTATTGCTTCATT
CCCACTCAAGATCATATAACATTCCAGGTACTCAGGATGAATGGTTTGAGGACTGGTCTGAATTCTTCAAAGGTTTCAGCTGTATTAACATTCTCCATCTAATAAACTTTATCTTGTCATTGCATTGTCTGTGAGATTAGTGATCTGAAACATTCCATCAATACCCCCACCCCACCCAACACATACATATTAAAGACAAAGATAGA
CAAGTCAAGGGCTGAATGGCACACTTGGATCTCTCAAGTCACCTGCTTGGCCCCCTTCCAAGTGTATTTACTTCCATTTGTTCCTGCTCTAAAACTTTTTAATAAACTTTCACTCCTGCTCTAAAACTTGCCTCGGTCTCTCCCTCTGCCTTAAAACTACTTCTGCCCCCGCAGCCGAATTCTTTCCTCTGAGAGGGCAAGAATCA
ATTTCTGGTCCTACAGGCCCTTTCTGGCCAGGGAGGCATTGCTGCAGGTGAGCCTGGGATGCCCTTGCCACCCGTGGTTGGATCTTGTTTTATATCTGCAAATAAATAGCTTGTTTGGAAGCAATGCTGGCTCCTGTGATGGATGGGGGTAGGGTGCGCAGCCCCTTGGGGAGACTTAGGGAGTGTAAGTGTGAGAGAGCCAGGTG
TTTTCTATTACCAGTGAATTTCTTTTATTCACCTTCCCTTGACCAAGAAATTGGGTTTCTTTTCCCTCAGCCTGCACTTACTCTTCTATTAAGACCAGAAAATAAAATAATTTTCCGTTGAGTCACAAACTCATCATCTTGTTTGGTGTTCTGCTGCCTCTGAACAAAAGTGAATGCCAGCCTTCCCTTGCTGGGTGTCAGAGTCT
GATCCAAGTGTCATCCGGAGGAGGAGGTGGCCCGTATGTGCAGGACCTCAGGGTGCCAGCCCTCACCCATACACCTCCAGGGCTGCAGGTCATTAGCCAGAATAAAGGATGTCCACATTCACAATCTGTGGGCCTGCCATCCTCTTCATAAGTAAAAGAGCACAGGGAAAATGATAAGTTGCTCCCAAGAGGGCTCCCAAGGTCAT
AATTCATCCACGCTGTTGAAATCCCATCAAACACACACGACCCAGTTTGGCTGGTGCAGCCTTTTCTCTCCCCTCCTGATAGCATTTCAGCCTCTCTTCCAATAAAAAATAGTAGCTACTAATTTTGAGTGCCTGTTTATATGCAAATCTACCACAGAAATAAGCCTTCATTTCTGAGGCTAGCCCTTGCAAGGTAGTTAATTACT
CTGGTAGCTAGTGCCTCTCTATCAAATCAGGGTTTGCACCTTGAGACATAATCTACCTTAAATAGTGCATTTTTTTCTCAGGGAATTTTAGATGAACTTGAATAAACTCTCCTAGCAAATGAAATCTCACAATAAGCATTGAGGTACCTTTTGTGAGCCTTAAAAAGTCTTATTTTGTGAAGGGGCAAAAACTCTAGGAGTCACAA
TTGTTTTCATTTCATCTCTAATTGTTTTGATCATTGGCAGAGAAAGAGTATTTGAAATTCATATCAGTTTTGCTCCTTATTTTAATCTCTTTGAATTAAAAATAAAACTTTTTCAAAATGGAAATTTGAAATTATAAGTAGACTTCAATTATCTTTGCTAATCCTCTCTTTAATTAGTCAGCTAGTTAAAAGTTGTTATATTCATA
GAAGAAAATGAGTTGTTCGTTTTTGGTTCTGAGGATGTGATATCCGTACTTACTGATACTAAAGCCAAATTTAAATTCTAAAATTAATTCTTGGGTATCCAATAAACAAAGAACTATTTTTCTATTTTTGCTTTTGTGAAGTCAATGCTTAGAGGATTTTTAAGATGGTGAGTGAGCTTTTGTGAACATAAAGAGAAATATGATTT
ATCTCTTAAAAATACCACAGTTTGTATTTTTTCTTTAAGGAGTAAAGATTTGCCTTTAAATAACTTGGTATTTTCCTGGCTTTCGTTTAATACAATAGAAAATAAAGTATTACACCGAATACTTGCCGTGTAGTTTGTTTGTTGACCTCGTATGTTAGAAAATTTTACAATGCCAGCTACATCTGTTGATTTTAAATGTCAGAGAA
AGCTGTTTGCCTTAATCTCTACAGCCTTGCTCTCCGGGGTGGTTAATAAAATGCAACACTTGGCATTTTTATGTTTTAAGAAAAACAGTATTTTATTTATAATAAAATCTGAATATTTGTAACCCTTTATATTTGGTGTGGCCTGAGTGTGGTACTGGGGACATAAGATGTTTTAAAAGGTATAATGAATGAAAAGCCATACATAA
TGAGTACCTACTGTGTGCCAGGGGCTGGTGGGACAGTGGTGACATAGTCTCTGCCCTCATAGAGTTGATTGTCTAGTGAGGAAGACAAGCATTTTTAAAAAATAAATTTAAACTTACAAACTTTGTTTGTCACAAGTGGTGTTTATTGCAATAACCGCTTGGTTTGCAACCTCTTTGCTCAACAGAACATATGTTGCAAGACCCTC
GGAATTGCTGGAGGAACCAGAGGCACTTCCACCTTGGCTGGGAAGACTATGGTGCTGCCTTGCTTCTGTATTTCCTTGGATTTTCCTGAAAGTGTTTTTAAATAAAGAACAATTGTTAGATGCCTGGGGTCAGTTTCTGATTTACTAAACTCTAAGCCTATGATGGTACCAAAGTAATGGAAATGAAAATGCCACAGAAATGGCAA
ATCGTGCATGTCCCCAGCCACATGGGAAGTGAAAGCTGAGAAGGGAAGGCAGATGGGAGAAGCCAATGGGAACTTCTCAGTCCTTTTTTCCTCTTTGGGGAATAAAATAGGAATCCATTAATGATTGCTTTGCTGACTGAGAATGTAGTTGAAATTATTCTTAAACATCTTTTATTATTATTACTCTCAGTAGTAAAATATCACAC
TCTTAAATTTGTTTCCTGGTGGACAGCCGGGTAATGCTTTTAGCTGCTCGCATGCTTGTCTTTCTGCATCTCCATCATCTGTTTACCTTTTGGTTAAACTAATAAACTAGTTTGGGACTTGGCTGGCATGTGCTGCCAGACCCAAAGGGATTGTATCTGGATTATTAACCAGGTGGGTTTTGGGTTCCAGTGTGTCAGTAAGCTTT
TGGGACATCCATACAATGGAACATTCAGCCTTCAAGAGGAAAGGGATTCTGTCAAGGATGCTGCAGCGTGGATAAAGCTTGAGGACAGTATGCCAAGTAAAATAAACCAGTCTCCAAAAAGACAAACATCACATGATTCCACTTATGTGAGGTACCTAGAGGAGTCAGATCCACAGAGACAGAAAGTATAAAGGTGGTTCCCAGAG
AAGATAACAAAGTAAATCAAATTACTAACTGGTTATAGTGGGATAGGAGGCAGAAAATGGATGACTTTGTCTTTTCTCAATGTTTTTATTTGTATTTTATAATAAAAATGTTTTAAAATTAAAAGGTGTCTTGAAATCTGTATTAGTTATCTATCATTGCAAAATAATATTACCACAAATGTAGCAACTTAAAACAGCACACATTT
CAAGCTGATCCAGTAGGTGCAGCTGCCGCAGCCGGGGGAGGCCTGCCCGGGAAGGCTGCTGCCCCTGCCCCCTGGCCCCCACTCCCCCGGCTCCGTGTAAAATAAATGTTCCAGCCCAACCTGTGTGTGCCTCACTGTCCCAGCCTGGGTTGGGGGGCAACAGGCAAAGGCGTGGGGCTGGAGAAGGAAAAGAGTTTTCCTGGCCC
AAGTTGGAAGTCCTTGTTTACTGGAATATATTATGCTTTTGTTAACACATTAGATTAAATAGAATTTGGTATTCTATTATAAATGTTTATTTTTTAAAGCAATAAATAACTTATTTTTGGTAAGATTTGGCTTTTTACTTCCAAATTGTTTCTGATATGTACATAAGGTATGATTATAAAAGTGACTGTCTGCAATAAAAGAGAAC
TTAAAGCAATAAATAACTTATTTTTGGTAAGATTTGGCTTTTTACTTCCAAATTGTTTCTGATATGTACATAAGGTATGATTATAAAAGTGACTGTCTGCAATAAAAGAGAACTTGTTCAGGATATTCACTAGTTGGTGTAGAACCTGTTAAGCTTTGGGTTTGCCAGATTAGGGAACCACACCACCAGCCGCACAGATGGGGCTC
GTTTGATCACTCACCTTAATTTGTAGACATTCTAGGAGCTCTTTGTCAATGCCTCTTACCATTTTTATCATTAACTATTTATGCTTATAGAAGCAGGAAAAATAAATTGTGGGAGCCTTCATCTGCAATAGGTTTACAACTTTTTTTCTAAAATCTTGAGGCAAGGAGACTTATTCCCCCGCCCCTTTTTTTCTCACAGATTTCTT
GTATATATATTACCTTAGTGTGCATTTTCTATATAATATCTTGATGGACTCTTTTATAAAATTATTTTATAAAAAACAATGTTACACTAAAATCAGCCTAAATAAATTTTCACAACTTTTTTTCATAACCTTTTGAAGAACCTAAAATTCGTTTCCTTGCAGCTAAAACAGGGATTAAATTTAAAGTCGTACACGTAAACAGACAC
GAGCAATTACTACTCGTTCTGGGCAGACCTTATCCAAAGTCTGGTACAACTGTCCTTAGACTGATGAGCAAAGGAGGAGTCAACTAATGAAGAAATGAATAATAAATTTTGACACTGAAAAACATTTTATTAATAAAGAATATTGACATGAGTATACCAGTTTATATATAAAAATGTTTTTAAACTTGACAATCATTACACTAAAA
ATCCAAAGTCTGGTACAACTGTCCTTAGACTGATGAGCAAAGGAGGAGTCAACTAATGAAGAAATGAATAATAAATTTTGACACTGAAAAACATTTTATTAATAAAGAATATTGACATGAGTATACCAGTTTATATATAAAAATGTTTTTAAACTTGACAATCATTACACTAAAACAGATTTGATAATCTTATTCACAGTTGTTAT
AAAATATAAGCACATATTTATTATATATCTAAGGTATACAAATCTGTCTACATGAAGTTTACAGATTGGTAAATATCACCTGCTCAACATGTAATTATTTAATAAAACTTTGGAACATTAAAAAAATAAATTGGAGGCTTAAGGATTAGAAAACTTGTTCCATTTATTACTATTCCACATTCTATCATGTAATCCAGTTATGTCAG
ATATCTAAGGTATACAAATCTGTCTACATGAAGTTTACAGATTGGTAAATATCACCTGCTCAACATGTAATTATTTAATAAAACTTTGGAACATTAAAAAAATAAATTGGAGGCTTAAGGATTAGAAAACTTGTTCCATTTATTACTATTCCACATTCTATCATGTAATCCAGTTATGTCAGAAATTCACCTCTCTGTCTGTTAAA
TAAGCAAATAAATGATAAACATAAGTAAATTTAAACTGTTGTTTGTATAAAACAATTATAATGAAGTGTTTATAAGAAATTGTAAACAAATGTAAAACTAAATAAACATTGTTATGCAACATTAATAATGTGGAATTTTTAAATAAGGATATAATTGTAAAATTGGATAATAGCTGCTGGCTGGCAGAAGGGTGATTGGAATTAGA
TGCAGGGACGCTAAATGTCCAAAACGTATGCCTTAAGGCATTTCTCTCCCTGATGCGTGGATTATTTTGGTTACTAGCCCTTCATAGGAGATACTGGTAAAATAAATTCGAGTTTTAAAGTTCACTCTTTTGTCTTTTCTGTCCACTTTTCCAAGATTATGAGTTGTGACCATGGATCAAAGTACAACATAGCATTTACTTTTCAG
AGACCTCGCATTATGTATGAATGTTATTCACTGACTAGATTTATTCATACCATGAGACAACACTATTTTTATTTATATATGCATATATATACATACATGAAATAAATACATCAATATAAAAATAAGCATGAGATAACTGAGTTTTTTGTTAATTTTTAATGAGATATTGGACTATTGCTATGAAAGATTCTCATATTCACTGCTTT
CCCACTGTGCCCAACATGGCTCCAGCTGGGTCACAGAAGACTTTGTCCTGGAATACAGCATTTCCCTATTTAAATCTCTAACTTTGTATGTACTCTTTTCAATAAAAGCATATTTTTCATTACCATTCTGACCATACTCCCTTCTCTGCTGGCTCCACAGCTAAGGTTTCTGCACCTGTTCCATAACTTCTGGGATCTGTCTCTGT
AATGTGGTCAGGGCCATCAGGGTGGAACAAGGTAGCTCAAGACCTTGGAAAGACACCCTGAGGGCACAATCGTCCTTGCAGTTTAAGATGACACTTTAAAAATAAATTCTTTCCTAATGATGGCTTGAGTCCTGCCACTCAATGGGAGCATCAGCGGAACCCGTAGCATCTTATTTGGAATTGACATTCTCTATTGTAATTTTGTT
AACATTAAAAGTATACAAGTTGCTTTGTTACAATAAAACTAAATATGTACACACACCAAAAAAAAAAAAAAATGATCAGGATGCATTCATTCACTCCTGAAATAAACATTTACAGAATATTTGGACTGGGCAGTGTTCTAGGTGCTGGAGATGCAGCAGATCCCTGCCTTAATGGAGCTCACATTCTAGCAAAGGAAAATGGACAC
TTCTACTTAAATCTTGCTTTGTTCTAAAATTTCAAATTATTTATGGTAAGAAAATAAGCCACCTTCTACACATCTTTCTCTTATAACATCTATTTTATTAAATAAACTTGTCTTTTATGTTGCTTCATATAAATAAGTTTTTGAGGTGGCTTAGATAATACCTGTTGATTGATTATTCAATGTATTCAAAATGTATTAGTTATATT
TTACATAATTTGCTATTCAGAGAAATGCATTTGTTTATTGAGGACCCACCCGGACTTAAATTGGAAAAATGTAACATTCAGATTTTTATTTTATATGTGAAATAAATGTGTGATTGCTGTTCTTAAAAATTTGAAAAAAAAAGGATAACAAGAATATTAATTTTGTGACCCATAGTTCATGAACTTTAAAAGTGTTTACAGCATTT
CCAGCCAGATGGAACAGTTCACCTAAAATGACACTGAGTTGGGCAAAACCCAGGACATCTCCTGGCTAAGCCTCTGCTTCCGTACTATGGCTCCAACAGAAATAAAATACACAACACAAATATCACTTAACATTTCTAGTGGCCACATTTTAAAACATAAGAAGAAACAGGCCAGGCGTGGTGGCTCATGCCTGTAATCCCAGCAC
GTCTTTCTAGAGATTGGGTTTTGATATGTAAAGAAAACCCACTTATATGCTAAATAATTGCTTAGAACAATAAGACTTTTTAAGGAATTGTTTTACTCTTAATAAAATTACAAAACATAATATATATTACGCAAAGTTCAATGTTTATTGCGTCTCATTCTCAGCTCCTTTAAGTTTTCTTTTTTTTTTCTTTCTTTCCTCGGGTT
GTTTATTTCAGTGTTTTTATATGAGTATCCTTAAATTTTTAAACTGTGTTAAGATGCATGCTTATACTTGTTTTACTTTTCTGACTGGAAGATAAACCTAAATAAAGGTTGTGAAAAAGATCTTTAAATATTACATTTATTCTTGAAATTCTTGTTAACTTTTATAATTGATAGTTGATAAACAATTAGGAAGCATAAGGCACAAT
TGGAAATTTAATGTTAGTTGAAATGTAAAATGTGAAAACTTTAGATCATTTGTAGTAATAAATATTTTTAACTTCATTCATACAGTTAAGTTTATCTGACAATAAAAGCTCTGACTGAATGTTGATTATCCTTCCTATTATGTAATAAGGAATAAACATTTTCTTCTTTTAGAGTAATATTGGGATAGAAAGTATTAATTGAGTTA
AATAATAAATGTGGATTTTGTATTAAAATATATAGAAGCAATTTCTGTTTACATGTCCTTGCTACTTTTAAAAACTTGCATTTATTCCTCAGATTTTAAAAATAAATAAATAATTCATTTAAGATTCTTCTTTCTACCATCTCTTTTAACATCTAAAACTATTATCTAGTGAATACTATATTTTATGTATTAGTTTGGACAGAATT
ATAAATGTGGATTTTGTATTAAAATATATAGAAGCAATTTCTGTTTACATGTCCTTGCTACTTTTAAAAACTTGCATTTATTCCTCAGATTTTAAAAATAAATAAATAATTCATTTAAGATTCTTCTTTCTACCATCTCTTTTAACATCTAAAACTATTATCTAGTGAATACTATATTTTATGTATTAGTTTGGACAGAATTCACA
TTGCTCTTGCATCTACATTGCTATAAGGATATAAAATGTGGTTTCTATATTTTGAGATGTTTTTTCCTTACAATGTGAACTCATCGTGATCTTGGAAATCAATAAAGTCAAATATCAACTAAAGACTTACATTATCTTTCTCAAAGACAAAATAAATATATTTTCCAGTACAAATTTCAAAAGGGCCAAAGTTGGTATACAGTGAG
AGAATGAGTGCTATGGTGTTGAAAACTGCAGTGTCCGTTATGAGTGCCAAAAATCTGTCTTGAAGGCAGCTACACTTTGAAGTGGTCTTTGAATACTTTTAATAAATTTATTTTGATAAATAATATTGAACACTTGGAGTCTAGATGTGATTTTATTTTTGATAACTGGAAATGTGGCAGATAAAGGGAAAACATCTTTATAGTAA
CAAAATACCCTACTAAATAAATCATTTTAGACATGGAGTGCAGGTGGACACTGTGTGAACTGTTTTTGGTCAGTTATTGTAGAAATTGATAGATGTACCAAATAAACTCTATGCACATTAAACAAGTGTCTGTCTATCTCTTTCAAGAAATACGAATGTTAAGGTTATAATATGCCTTAAAAAATCTAAAGCCTTTAGTAATCTTG
GTGGCATACTTTTAAATTGGTCTACACAGAAAAGTAAAAGTAAACTATTCATTTAAATAAGATTCATTATCTAATAAATATTGAGGGAATATTTTTCCTAAATAAAAATTTTTCTGACTGCTAACAAAAATTAAAGTGATTACATTGTTCTTTTTTGGAGGGGTGGGGAGGAATATTTGTTGAACTAAAGTATATAAAATTTTTTG
CTGCCTCATTTATCAAATGGGTCTGATGAAAGTGATATATATGAAAGCACCTGGCATAATATTGGTCAGATTGTGGTGCTTGATGATGGAATGGTGCATAAATAAATAAACACGGGCTCTCAATCAATGTTGGATGAATGTGAATCTGAAAAGGGGCTTTATTGAGTGGAATAATCAAGAAGGACCAAAGGAAAAAATACCATTGT
CTCATTTATCAAATGGGTCTGATGAAAGTGATATATATGAAAGCACCTGGCATAATATTGGTCAGATTGTGGTGCTTGATGATGGAATGGTGCATAAATAAATAAACACGGGCTCTCAATCAATGTTGGATGAATGTGAATCTGAAAAGGGGCTTTATTGAGTGGAATAATCAAGAAGGACCAAAGGAAAAAATACCATTGTAAAT
GAATCTTCAATATCTTTATTGAGAAATACAGATATACACATTTATCAAAACTCATAAAATGATGAATTTGTAGTATTTTATTGTGTATAAATTATGCCTCAATAAAAGTTCATTGTAATGTGCTGAAAGAATAAATGATAAAGAAGCATATGTTTGCTGATGACAGTTTTGCACCAATTCCTTTTTATTTTTACTTTTCCTCCCTT
GCTCTGCAGGATCGGGATCAGAGCGTGGGAGGAGGTGGGGGTGGACGTCCATCCGGTGAACAGTGAAGGCGTTTGTGAGGTCTTTCTGGTCCCAGCATGAAATAAAGCCTTGGCCTGGGGGCCGCTTCATTCTCCCTCACTGTGCTGCGCTTCACTCCTGGGGTGCCTGGAGCCCACCCCAGCTGCCCGGAACACCCTTCTCCAGC
CAGGAGAACTGTTTGAACCTGGGAGACAGAGGTTGCGGTGAACCGAGATCGTGCCACTGTACTCCAGCCTGGGTGACAGAGTGAGACTCCGTCTCAAAAAAATAAAAAAGATAACCGAGGAAACGGTACCTCCCCATGAGACCTGCTTCTGTTGCTCCTTCCCCAAGGTGCTGAGGGATCGGGGCTGCTTTGGGGACCAGCGGTGG
TTTCAAAGAAAATTAATATAATAGTTTCAATTTGCAACTTAATATATTCTCAAAAATATATTAAAACAAACTAAATTATTGCTTATGCTTGTACTAAAATAATAAAAACTACTCTTATATTGGACTTCTTATCAATGAATTAGTAAGTATAGAGACAGACAGCTGAATGGCTTTCTGCATATTGTATAGTATACCTAGACATAGAA
TTTCAAAGAAAATTAATATAATAGTTTCAATTTGCAACTTAATATGTTCTCAAAAATATGTTAAAACAAACTAAATTATTGCTTATGCTTGTACTAAAATAATAAAAACTACCCTTATATTGGACTTCCTATCAATGAATTAGTAAGTATAGAAACAGATAACTGAATGGCTTTCTGCATATTGTACAGTATACCTAGACATAGAA
GGCATTACTATTAGTAAAATGCACACCTTTTTCTGAATTTACTATTATATTTGTTTTCAATTTCATTTTTCAAGTACTGTTTTACTCATTTTTATTCATAAATAAAGTTTTGTGTTGATTTGTGAAAATGCAATTACAATCTGAGATGTGTCACAATGGTGAGGACTATCTTCACCAAATCTAAGTAACAACCTAGGAATTGTCTT
AGGTATCTGACTTTAAAAAATGTTTTCCCTTTTCTTTTTATTCTTCTGTATTTTCCAGCTGCATGTGTGTGACTATGGCTTTTACATATTTGCACAGAAAAATAAAACCTTTGTTTCTGTATCTTCTCTTTCTCATCTTCTAATGGTACTTGTACTTGTTTGCCTTGACTATGTCTTGTATGATAAAATTTCCACCAGCCATGCAT
GTATACCAGCGATGGGATGTATACTTTTGTCCTTCATTCATGGATTCAGAGAAAGCTCTGGGAATGACTTATGGTCCAAAAAAGTGACCCAATGGCAACAAATAAAAATTGAAATGCAGTTGTTCTCCTTTCTGAGTACTTTTTGCATTTTTGTGACATTATGTGTGACAAAAGTAACCTCTAGGAACATTTGAAGAACCTGCTTA
GGAAAAGGCTCTATCTTGATCTTTACCAGTTCTGCCTACAAAGTTACAGTTTGTGGTTTTTCAACAGCTCTATTTAAAAAAAAAAAAAAAGTTTTTTTTAAATAAAGTGCCCGTTGCTTGTGATGACAAAAATCTGCAAGCTTTCAAAGTCCTTTACATTCAATTTTTTTTAAGATTTAAGAAATCTTCAGTAGGAATTGATAATC
TGCTTGTATTTTTTAAAAAATAAAGCCCCAATTCAGAATTGCTGGATTATTAGTACTTGAACACTAGTTTAATCCTAAATACATATATTAAAAGAACATCAATAAAATGAAAAAGCTAACAAATGTTTGTGTGTTTCTGAAATGGCACATTGATCGTTATTTTCCTTTCTTTTTGCCTCATTATCAGACACATATGTTGAAGAAAA
GGCACCCAGTCGAAACGCATGAACTTTATAACCAACCCTTAAACAAGCTAATCAACCACCACTGTTTCTACTATCCATAATAATAAAGTCATGTCCTCTTAATAAAGAAAACTAATTACTTATCTAAGCGCTTCCCTTTCCAGATTACTAACGGGGGGGGGGGGGGACTACAGAAGTCTCCGGAAATTATTTCGGCCAAACATAGC
GTCAGGAAAGTTTTTTTCTTTTGGAACTTTCTGTTTACATTTTGCATGATCTTATAAATTAACCTGAAGAGTAATTGGATACCTTTTATGGTTATTTGAAAATAAAATTTGCTACAAATAAGATGCTTCAGTCTCTGTTGCCTCATATTATGCCTGAATATATTATGTTTTTCTGTACTTTCATATCAAATCAGAAAATATTAACC
TGAGAGCCTACAGTATATGGCAACATTAACCAATCTTTTTGAAAATTTACCTGTATCCCATCATGGTTCATTTGCAAAAAAATAAGATGGTACCTTAACTAATAAAACAATTTTGAAATTCTCTGTACCAACTTTGCTTTTCTTTCTCTCTTGCCTCCTTCTTCAGTGCTTCCCTTCCTGCTGATCATTGAATTCATTCCTCCAGT
AAATACTTTTATTTTGTTATGCTTTAAATATACATACAAAAAGATTTCTGTTATTAGCTTTGAAAATTGTATAATATCCTAATATAAACAAAAATATAAAAATAAAAATGAATACAGTAAAATGTCTGGGTATCTATGATTTTTTCCCCTAAAGTCTTCCATTTTTTATTTTACTTAATACTTAATGTACAGAAACAGTTCTTACG
TGAAGACAATTTTGATTTAATATGGTAATGCACAATTCCAACTAACGTACATTCAACAGATCATGAAATTGGGTTATTAAAATGAATATTTTTGTCATTAAATAAAAATTCCGTCCAAATGAAGAAAACAAATAACCATGAAAATAGTAACAAAAACACTTCTGAATCTGCATAAGAACTATATTTCCTTATTTTTAAAGAAGGTC
TCACAGAATAGTTCTGCAATATTTCATGTATATTGGAATTGAAGTTCAATTGAATTTTATCTGTATTTAGTAAAAATTAACTTTAGCTTTGATACTAATGAATAAAGCTGGGTTTTTTATTTATCATACTATTTCCATTTTCTTCTCTAGTAATATTGCAATTTTCATTCTTAACTCTTTCCTGTCCTATCATTTCTACTCCTTTT
TTTTCCTTTGTTTTTATGAAGAAAAAATACATTTTATATTAGAAGTGTTAACTTAGCTTGAAGGATCTGTTTTTAAAAATCATAAACTGTGTGCAGACTCAATAAAATCATGTACATTTCTGAAATGACCTCAAGATGTCCTCCTTGTTCTACTCATATATATCTATCTTATATAGTTTACTATTTTACTTCTAGAGATAGTACAT
TTCCCATGTTAAATCCCATTCATAACTTTCATTAAAGCATTTACTTTGAATTTCTCCAATGCTTAGAATGTTTTTACCAGGAATGGATGTCGCTAATCATAATAAAATTCAACCATTATTTTTTTCTTGTTTATAATACATTGTGTTATATGTTCAAATATGAAATGTGTATGCACCTATTGAAATATGTTTAATGCATTTATTAA
TCAGTAATGCTTTAAACTCCAGCACCTGGTTATGCATTTGAAACCAAGTCTGTTTCTTGTTTTGTATTTTCTCTCTGGAAGTTGTAAGGAGGTGGTCTTAAATAAATTAAACAAAAAGAGGAAGTCCATTGCATGGCCTTTGTTTCTTCACCTTTGGTCTCTGAGCATGAGGAGGACTGTGTGTGAACTGCCAGCAGCTGTAGCCA
TGTTTACATTTTTTAAAAATGTAACCAACCCATAATTGCATTTTACTTGTCGTGGTTCGATCTGATTGTATTGTCGAAGGACTATTTTTGAACCTGTCCAAATAAACTCTGCAAAGTATTTCCACAAGGATGTGACTCCATGGCGCTTGGACAGCCTTTATCCTGAATGGTACTGAGACACAAATGTTTTCCTGTTGCGTGCTTTC
CCTGCCTGGGGTGGCCTGGCCCTCCTGGCTGTTGCGACGCGGGCTTCTGGAGCTTGTCACCATTGGACAGTCTCCCTGATGGACCCTCAGTCTTCTCATGAATAAATTCCTTCAACGCCTGTGTTCTCCTCCTCACTGACTGGCTCTGCCGACCCAGGTTCTCCAGAAGTGCCGGCAGCGAGGCCCAGAGGCAGCAGGGCCTGGGC
TATCAGTATTATTAACATGCGATGCCACAGGTATGAAAGTCTTGCCTTATTTCACAATTTTAAAAGGTAGCTGTGCAGATGTGGATCAACATTTGTTTAAAATAAAGTATTAATACTTTAAAGTCAAATAAGATATAGTGTTTACATTCTTTAGGTCCTGAGGGGCAGGGGGATCTGTGATATAACAAAATAGCAAAAGCGGTAAT
TTATTAAAGACTAGCAATAGGCTTTAAGATTTGTCATTGAAATAATGTTATAAAATGTGACTAAGAAACGTAACATAATTATATAAACTTTATTCAGCAAAATAAAGGGTTTTTATTCGTGTTGTTATGTTGTTTTTGTTTTTTATTTTAAAGGAAATGGAGAAATCAGATGCCAACAACTTCTTAATCTTGTTCCGGGATTCAGG
AGCATTGCTTACAGGTTTTTTGTTTTTTAAGATGCTGTGCTGTAAAATACTGTCATACTTGCTATTTCCTGGTACAGTGTAGTTTTTCCCCTTTCATTTGAATAAAAGCATGGCACCAAATGACTCCTTTTCTGTTTCTTGAATAAAATGTAGTTTTTGGTAAAATTATTTGAACTTGAGATAACTCATACAGTTTTTCTATCCCC
ATTAACTTATTGGTCTTGTATAACACCTGGTGCCATTGCCAAGTGGCTGTGTCCTCAGCTACAGAGCTGGAATTGTGTGGGGTTTAGTGCTAAATACTTCAATAAAGTCTGTTTTTTGTGATTGGCTGAGCTGGGGATGAGGGATTTTTTATTTTTATTTATTTTTATTTTTTGGTGTGTGTGTGTGTGTGTGTGTGTGTGTGTGT
AACCAATAAAACGTGGCGGAACTGATGTGCGTCAGCTCTAGTGGAAGCATTAAGACTCTGGCACCCTCACACCTATGTTGTTCATAGAGTGTAAATGAGAAATAAACTTTTATTGTTAAACCACTGAACTTACAAGTTGTGTGTTGCCACGGCAAGCCTGGCCTACCCTGACACAGTTAGGAAGAGGCAGAGCCAGAGTTCGGAGG
TGTCCACAGTCTTTTGTGGTATGTGCTACCACCGAAGATCCTCTCCTAACCTATCATGTGTTCAATACGTCTCAGCTCCTAGACTTGCTGAAGCCGACGGAATAAAAGAACCTCTCAACACTGGGGCCAATACTGACATGATGTGAGGCTTCCCCCTGCTGGCCAAAGAAGCCTCTGCCATCGAGGTCGGCCTCTTACATTAAGGT
CCCCTTGCTTCATGTTTGTAGAGGAACCTTGTGCCGGCCAGGCCCAGTTTCCTTGTGTGATACACTAATGTATTTGCTTTTTTTGGAAATAGAGAAAATCAATAAATTGCTAGTGTTTCTTTGAACTTTTTCGAGGAGTGGATTCTTTGGGGTGCTGTTGAGGGATGAAGGGGCTACTCATTTCCTTCCATGATCTCCTCTTACCC
ATGTTAAATTCATCTAGGTTTCACATTCTTCTCCATGTTCTATTTGTGCTTACTGCAACATTAGAATCCCGAAGCATGCACGAATCCTTCCAAATCTCCAAATAAAACATATTTGTTTGTTTTAATTGCTGTACAAATATGAACTCATTAATCTTGAGTAAAGCTTTTTTTTCTTTTTTCATTTGAAATGCAGTTTCTTCCATCTT
CACTGCGCCCTCCACCTCCCAGGCTCAAGCCATCCTCCTATCTCAGCCTCCTGAGTAGTTGAGACAACAGGCATGTGCCACCATGTCTGGCTAATATTTTAATAAAATTTTTTGTAGAGACAGGTTCTCCATATGTTGCCCAGGCTTTGATTCTTCTAATGCTCGGTATTAAGACTCTATGACTGTGTATTATACATAGAGTTTAC
ACCTGAGAAGTCACCAAACCACAAAAATAACCTTACAGCCTTCAGGGAAAGACTACCAGCTCTGTCTTTCTACCCTCTAATTTAACAATGCATAAGAGTCAATAAACCCTACTTTTTTATTTTTGGTTTTTATTTTGTTTTCATTTTTTTCTCCCATTTGCCTATTTATTTTTTTGTTTCCCTTTTTTTTTTCTTTTTCCGTTTTT
CAGGAGAGGTTCCTGAGCTGAGTCCCTTAATTTCTGGATGAAGAAGACCAACAAGTTTTGTCCAATGTATTTGTTTCTCAGACCTTGCCTAGGCACTAAAAATAAAATACTAGGTCATTGGAGGCTAATGTGGGACCTGATGTCTGCGTGTGTGTGTGTGTGTGTGTGTGTGTGTGTCTCCCTCTCTCACACACACAAGAGCAGTT
TTCCTTCATCACCACTGAGGCCACCCCCAATCTGGGCCCTCTGTCCATCTGGCATGTCTCCTCCCAGCAAGATTCATCTGTTCAATGCCATTTGCGTTTCAATAAAGTTATCTCCTGTACTGTCCACTGGTTCTCTAGCTCCCTCTCTGCCTGGTTTCTGTCTCCATTTATCTTGTGGCCCATTCCTTGATTGGCAAGGCCAGACT
AAGCACTTTATTAGCAGAATTAAATTATACTGTATTTTTCATAAAACTTGTTATTATGCCATCTATCATATTTGTTTGGACTAATTTCCTTGAATTTCTAAATAAAATAGAACACTCACCATTCAAAGCTCAGACTTTATCCTTGAGGAGGAAATTACAGCTGTAAAGAAAATTCAACCTTGAGTATTTGATCTTCATTTGACTCG
GAAACCCTTAGGAAGGATGACAATTTAGAATCCAAATTTAGGATCCAAACAAATACCATTACAAACTATAAAAATGAGCAGAATCTAAATGTAACATTTCAATAAATGCAGATTGATAATAACATCTGTGCAGAGTTGAGGACTATAGAGTACTGTGCTGTCACTAACAGTATTGTGTGCTACTAAGAGTTTAATGGCTGGGTGTG
CCAGGACCTTTTCGTGATTCTGGAGAGGGGAACAAACCATAATAACAACAAACCAGGTAGCAGGATAGAGACTCATTCTCATCTATTTTGGTTAAAAGAAAATAAATGTATTTCTTCCACACCTGATTTTGTGATTGCAAATTCATAACTAATATCCCTCGTCAGCTCCGCTGACTCATCCCTGCCACAGGGAGGTTCACAGCAAG
GGTGACTTTGGACAAGCTGCTTAAATTATGTCTCCATTTCCTAATCCACAGAACAAGTGTAATACTAGTTATCTGTTTCATGGAGTGATTGTGAGGATTAAATAAAGTTAATATAACACAAAGCACTTCGTAGTGCTGCCTCATAGTAAGTGTTAATGTTACCTATTATTAGTCTGATCCCAAGTCTAATGCAGTTGTCACCACCT
CACCAGAAACAACTTGCTTCCAATATACCCAATTCTATATGAAGAATTCATGGAGAGTGTACTGGCACTGGAAGAGTTTAGTGTTTCTTGTATGCTTGAAAATAAAGTATGTACTGTTTTGAATGTGTTCCAAGTCCTCTGCATAAACGATGTATTTTGGGGTCTGGTTGGGCCTGGAAAATGGATGAGCACTTCAGAACAGGTCA
CTGATGCTCTTCTTTTTTCTCTTTCTGTCCTTTTTCTTGCTGATTTTATGCAAAGGGCTGGCATTCTGATTGTTCTTTTTTCAGGTTTAATCCTTATTTTAATAAAGTTTTCAAGCAAAAATTAAGTTACGGATTGAGTGACTATTAAATTTCTTCCACCAGAGGTCCTCACTGTGTTTGTTCAGGAAAGGTCACTGGGGGAGGCC
AGAGTGCTGGACTGTTCCAGGCCCTCCAGTGGGCTGATGCTGGGACCCTTAGGATGGGGCTCCCAGCTCCTTTCTCCTGTGAATGGAGGCAGAGACCTCCAATAAAGTGCCTTCTGGGCTTTTTCTAACCTTTGTCTTAGCTACCTGTGTACTGAAATTTGGGCCTTTGGATCGAATATGGTCAAGAGGTTGGAGGGGAGGAAAAT
ATTTCTCTCTCCTTCCTCCTCCTTTCTTTGGGATCCCTGGGTTGCCCTGTCCCAACCTCCTTGTTAGGTGCTTTCCCATAGGAGGCCCTTCTTGAGAAACAATAAACTAGGTAGAACTACCCCTATGCCCATCCACTTTCTTGTGCCACATTCTGGCAGGGCCCAGATGCAGCTGGGCCTTCCTGGCCTGGCAGTGCCTAGGAGAA
GTACAGTTACAAGAATCATTTTCCAAACAGAGGTTAAATATGAGCTGAAAAGTGTAAAAAAGGAAGAGGAACATCACTTTACAAATCATTAAATTAAACAAATAAACAAACAGAACCCAAAGAACCAACCCCCCATGCTGAGTTCTCTCCTTGTGCAACTCTGCAAAATGAGAACAGAAAATGAAGTGGGCCGTGGAGGTGGGGGC
GTGGGATGGGGACAGCATTCCTGACACATCCACGTGGGCCTGGGCTCCCCAGAAGGGCGGCCTCCACTGGGCCCTGTGCTGCAAAGGTAAAGGGTCTTGGAATAAAGACCTGTGGCCAAGCGTGAAGCTCAGTGTGTTCTGTCTGTCCGTCCTCAGACCTGGGCCCCGTGTGTGGGTCTTGTGGGCAAACGTGGAGCCGGGATGGA
CTTGACATATGCCATGCATAAAGACTTCCTATTAAAATAAGCTTTGGAAGAGATTACACATGATGTCTTTTTCTTAGAGATTCACAGTGCATGTTAGTGTAATAAAGAGATAAGTCCTACAGTAGTAAAATCTATTGAACTTTGTTTACCCAGTTCCCTGAATTATTTGGTAACAGGTTTTTGTCTGCTTATTTGGTTTTCCTGGA
ACCAAATGTTTCTTTTTTTGTGTTTTTAATCTTCGATACTTGGTGCAATAGAAGCTGCAAAGATGTGCCACTTTATCTATGAAATGGAGTTTTGTATACCAATAAATTCTAGTTTAAAAACAAAGTTTTAAGTTGTTTTTATCAGTATCTGACCACCGTTTGAGTGAATGCAAGGAGGCTGAGTGTGCTGGGAAATGTCCTTTTTG
GTTGATTTTGGAAATGCAAAGTCTTTAAAGAGAGAGAGGCACACTGATAGTTTATTCAAGTAGCTATTTGCTTGCTATTGTTTGCTTGACCAAAAAAGAAAATAAAAAAGCTTTAAAAATAGCTTTTCCTTTTGGTTTGTTCAATCTTCCTTGCCCCCTTACCTAAAGCAAAAAATGGATCAGCAACATAAAAATTTCAGTATGGC
TCCACTGGGGCCAGCCTCAGTTTCTCCTCAACAGGTTTGGGGACAGCCCCTCCTGCCCTGCTTGCCCCACACTGTCTAGGCTCACTTCCTGCCACAGTGTAATAAAGCCTCCTACCCTGCAAAAAAAAAAAAAAATTCAGTATGGCCTAAGAGGTTCTCTGGGCTTTGAGTCCAAATTAAGCTCAGGCAAATTAGTACTTAGAAAA
TTGTTATATAGTTTTGAGTATTCTGTGTTTGAAAGTTTGGGAATAATAATATTCACTTCTATATGATGCCTGTAAACACAACAGTATTTATAAATGAGTAAATAAAACTGTGTTTTAACTTTGTGACTGTCTCCACAGTTCAGAGCATGGGATTTCTAGAATCTCACATCTGGGGCAGCCTCTTCTGATTTTACATCTTATCATTG
TAGGTAATTATCTTCTTTTATATATAATTAAATATACACGGATGGGGGCAGATGAGGCTCAAATGGCTTCAGAAGGTTCTTATTTTGTTGTTGCTTAAAAAATAAAGTAATTCATGTGTCTTCAAGTCACAGTGTCCCCTTCTCAATATTGCAGTTCAAAAAACTGGTTAAGTCAAATCCTTGGGGTTCCTGGCCCCTTGGGACCA
CAGTGTGGCTGCTCCCCCTTAATCTGCATCTCTGGTGTCTCCTATACAGCCTCTGCCAGAAATTCAAAAGCAGAGAGGGCTTTTATTTTCTATCTTCCAAAATAAATTTCAAAGTATTATTGGCAAACTTGAATAGTGACTTCTGTTTCATAATTTTTCATCGCCTTTTGGTTTCATCTTTAGACAGTTTTTTAAGTTATAAGAAC
AGCACAGTCCCTGCCAGGTTGCCTGAACTAAAGATGCCATGGAGCAGGAGTGTCTTGGTGCATTGTTCCCCGCTTAGGAGTACCTTTAAAAAGGGGGTGAAATAAATTTGGCTTAATAATTGTATTCTGACTCAGCTCTGAGTTTTTTGTGTCAAATTCCATGGTATGGTGACAGATACAGTACTAGATACTGCCTCAGCTCTCTC
TATCTCATCAGGTCCCTTCTCAGTACTGTATTTGCTCAGTGCATCAGGAATGGGTGTATGGGTGTGTGTGGGTGGGTGTGAGTGTGGGTGTGTACGTACCAATAAACAACCTGGTTTTAAGACAATGTACAAATGGCCTCCAGTCTTTTTTTTTTTTTTTTTTTTTTTTTTTAACTCTGAACTCACCTGAGATTTCCAGCTTCTTT
ACCTTCTGAACATGAGTGTCAACTCCAGGACTTGCTTCCAAGCCCTTCCCTCTGTTGGAAATTGGGTGTGCCCTGGCTCCCAAGGGAGGCCCATGTGACTAATAAAAAACTGTGAACCCTGTGGAGAGCACATTGCTGGGCGCCCATCCCCACCACTGTTGAGGGCAATAAGACAGCTTCAGCAGACAGGAAGCAATGACGGGGGC
CTATTCTGACAGAAAAGACAAAGGTTACTAATTGTATGATAGTGTTTTTATATGGAAGAATGTACAGCTTATGGACAAATGTACACCTTTTTGTTACTTTAATAAAAATGTAGTAGGATAAACTTGTGTGGTGTAGAGAAGTTAAAATCCTCACGTTGTACATTTGTGTTTCCCTTTCAGATCCAAATCCTTTCTTTGTGTTTAAT
GGTGTATGTGTGTACTCTGCACGTATATCTCTTCTGTCTTGAAGACCCTGTTAACTTTGTGAAATAACTTCCACATTTCAACACACTTCACAGTACAGGAAATAAAGTAATATGAAAAACACCCTGCGTGAACTCAACGGTGTGAACAGGTCAAGAATAACACTTCAAAGTCATCTTGCCAGCCAGGCGTGGTGGATCACGCCTGT
ACTGTAATTTTCCATTACCTACCCACATCTTATAAAATGGCCCCATCCCTATCTCCCTTCGCTGACTCTTTTCGGACTCAGCCCGCCTGCACCCAGGTGAAATAAACAGCCTTGTTGCTCACACAAAGCCTGTTTGGTGGTCGCTTCACACAGACACGAGTGAAACTACTGTGTATGAACAGTATAAAGGAAAGGGCTTTTACCTC
AGGGGGAGGAGGCCTGCTTCTTTCCCCACAGCTCTCACGTCTCCCTTCTCCCTGCGGGTGACAAAGAAGCCCAAGGACCACCTCCTTCCTGCCTCATTGTAATAAAATTCCCCACACTGAGGCCTTCTTGTCTTCAACCTGGCCTGTCCAGCCCTTCCAGATATGGCCAAACCCATGGCCTGGATGGGCTTGTGTACTTCCTTTCA
CTGAGACCAGAAGAAGAAGAGGAGTTTTAAAAGGGATAATTTGTTGGAGCCAATAAAGCTTTTTGCTGATGAACAGAAACCAATACTGCTGTGCACTGAGAATAAAAACTCATGCCCACTTGTAACTGTGCTGTCCTCAATGCGTCTCCACTTTTGGGTAATGCCACTGATTGTCTGTTGAAGTTGAGAAGGGAAATGCCGCAACC
ATAGTGCTTTATTTTGTTAATAATAAGATAATGATGAGTAACTTAACCAGCACATTTCTCCTGTTTACACTCGGGGGATTTTTTTGTTTTCTGATGACATAATAAAGACAGATCATTTCAGAATCTGGCCCTTGTGCAGGGGAGGAGGGAGGCTGGCCTAAGTCCAGAATTCCCAAATATGCCACCAGCCTGGGCACCACTGTCCC
TCTCAGCTTCTGCGATCAGATTATCATCACCACCACCCTCCAGAGAATTTTTACGCAAGAAGAGCCAAATTGACTCTCTAAATCTGGTGTATGGGTATTAAATAAAATTCATTCTCAAGGCTAATAAAAACCACATTGGCATTTTCCTCTGCTGTGGGGGATCGCTGGTGCCTCTTTCTCTGCCACTGGGGCAATAAACCCAAAGA
ATCATCACCACCACCCTCCAGAGAATTTTTACGCAAGAAGAGCCAAATTGACTCTCTAAATCTGGTGTATGGGTATTAAATAAAATTCATTCTCAAGGCTAATAAAAACCACATTGGCATTTTCCTCTGCTGTGGGGGATCGCTGGTGCCTCTTTCTCTGCCACTGGGGCAATAAACCCAAAGATGTCTACATTATCTCCGAAACA
TTTCCTTTTGTGGGAAATGTCCCATTAGCATTTTCAGATCTTTTGATGTGCACTAATGCCATTATTGGTAATGCCGTTATTGGTGAATACAGCATAGTTAAATAAACTGTTACAGTAAATCTACACTTGGATTTGCTGCACCTCTACCAATAGCCTTTTGAATGACTGAAAGTGTTAACAGAGAAAGAGGCATGTCTGCAGAAAGA
GCCTCCTCCATCAGACTGTGAGCTCCCAGCAGCCATGGCTTGTCTTCTGCTCCTATCTCCCCAACAGCAGGCAGCACCAAGTTTGTATCACAGAAAGCTAAATAAATACACATTGACTAGCTGACTTCACGCCCCCAGAGGTGATGGGGACAGCCACACTGCCTGTGTTTCTTGTTCGCCATCCTACCAGTCCCTGTTGACCCTCC
CTGCTGCCAGGGGTCCTGCCTGCCCCCACTCACCCCAGACGCTTCGGATGCTGCAGCTCCTGGATAATCTCCACAGGACTCGGCTTCCTCTCCTCAAATGAATAAAGGCCTCCTACCTCAACTCCCCATGGCTGGCCCCTCCTTGGCCAGGTGTCGGGGGAGGACACAGTGACTCCCCCTGCTTCTCCAGCTCTGGGGAAGGTGGG
AAGGGCCAGGAACTCTGTCTTCAGGGAGCTCGGTTCTTGAGACATGAGTCTGCCAAAGCTCCCAGCTGTTGAGATGCGAGTCTGCCAAAGCTCCTGGCCGAATAAAGCCAAATCCTTCCTTAACCTGGTGTCTGAGGGGTTTTGTCCACAGCTCATCCTGCTGCAGTGGGGACTATTCATAGCTTTGCTTCTGCAGGGAGGAAACT
AACTGACTGCATGAGCAATGAAAAGGCCAAATTATTCTGAATTTTTTTTGAATCACTGTAAAAAAACTGATTTCTTTTGTATAGAGAACACTAAACGTATAATAAAAGTTGTTCAAAATGGACTCTTGCCATGTGATTTGCTCATTTTCTTGATTTGTTCCTGTTGGTAGGTAGGAGAGGGGTGTCAAAGAGCTGATGGCAAAAGT
ATGTGGCCCTGCCTGCTCCCAGGTATACCTAGGACCACCTGGCCAGATCCGCTCCCAGACGGCCTTGGACTGCTTGCATTTCCCCGGAGAAAAAGGGGTTAATAAATGGGCCATCCTTTCCTGAGCTCTGGGTATACTACCAGTCACAGAACGTCAGAGCTGGAAGAAGCCTTAGAGCTCAACTTCTTCAAGCCCCTCACTTTACA
GTGTTTGTTAAAATGGAACCACTCCCGTTGGCCTACTGTTTCTCTCCTGTACTTCTTGTAATGATAGTTATTTATTGACTCTGGTAGCAGGCAGTTCTTAAATAAAGATGGTTTCTCAACCTGTTGGGGAAGCTGGCACGAGCTGTGGGTGTTATCATCAGGCTAAAGCATACCTCCTTGTCCTGTTCTTCACTCCAGAGGCTTTT
AGCTTAGAATTTTGGGGTTGGGAAAAAGTGGAAGGCATAAGCATAGAAATATTTTAGGATATTTTAGGATATGTGAATAAAGCTAGACTCAAACCATCATAATAAACATTTTTTTTTTGGACAAAAGATGATACGATAAAAACCAACTTGTGTGAAACTGAGTCAGTGGAGAAGTGCATCTCGTATTTTAACCTAAGGCTTCAGCT
TTCTTGCCACCCTTCCCTCCATTTATTCCAGTCCAGCAGCTGACTGGGGATGCATTTCTTCTTGGGAAGGCAAACAAAGCCATCATTCTGGGGCTTAATTAATAAAGCTCCTAGTTTCATAGTTTTCATGCTCACCTCGTGTTTATATGAGGGGATCTGTGCAGTGGGGCCTTGGTCCCTTTTGTGACTGGCTAAGAGCTGCGTCT
GGGCACTTCTAAGAAGAGAGGGGATTTCTTGGAAAAGGAGAGAGGAATCCCCTAGAGCAGGGAAAGCAGTGCCTGCCAGCTGTTGTGCACCTTCCTGAGAAATAAATATCCTCTAAATTTTCAAACCATCCTGTCTGGTGTTGGTTGATTAGGTTGTGTCTGTGGGAACCACCACGTCTCTCCCCACACCCAAGCATTCTGGGTAA
GATTTAGAAAGAAGAATCAATGGCTATATCGAAGTTGATTGTGACTAATTTGTTAATACAGAAAACAACATTAACACAAATCTAAGAGTACCTTTCCTAAAATAAAATATTTAAACTTATTAAGTGTGTTATCCATTATGAAGAACAATTGATCCTCTTGCATACACTCAGAAACAAATGGTCTGATGTTCCCCAGAGGCAGGTCT
ATAGCAAATGCATGAGTTAATTCAGGTGAGACCATCAGAACGATCTAGCTGAACTTGTCTCAAATTGCTGTCCTCTGTTGGAGTTTTTCTGCACATAAAAAATAAAATTGCTGTCCTACATAACTGTAAACAAGCAAAATGGTTGTTTTTATAAACCACCTAGTTTTGGAGTTGTTTGTTATATAGCAGTAGATAACTGTTACAAT
GGGATTAAGGTGGAACCGACGACCAAACACAAACTCTTGAGCTAAGGCACGGCCAATTGGGCCGGGGTAGAGAGGAGGGGTGTTGCGGGGAGTTTTAACCAATAAAGAGTAGAGACCGGTGGAGACTGTAGAACCTCTTCCAATAAGAAGCGGGAAGGGCGTGCCTTGCCACTTTCACTAGGGCGAAGGCAGGGTTTGCCGAAACC
AAATTCAGTTTTCTTTCCTCAAAACTCTCTCTCTCTGAAAGAGATGTAAATAGATTTTTATGGGATGAAAAATAGAGACTTAGCCTTAATCCTTATCTCCAATAAAGACTATTTTGGACATTACACATTTGTTCCCATAATTGAACCCTTTTAAAATCTGTTTGTTTTCAGCCACTAACTGCTTTTGGGTGTAGAGTCCTTAAGAA
AAGCAGACTGAGTTGTGGTTTTGTAAATAAAGTTTTTTCTAAAAATGACCATTCTTCCTTTAATTTTTTGTTATGCCCACATATTGTATGTAAAAATATAAATAAATAGTACTTAAAGTATAGAATATAAGGCTAATGTTTATTGAATACTTACCATATGCCAGACACTGTTCTAAGTGCTTTAGACGTTTAACTCCTCACAACAA
GATGTACAGTTTTTATTCCCCTCTGGCTTTTGAGGAATGAAATGATTTGCACTTTGAAAACCTGTTAACCGTAGCCTCTGGACACTGAGACTGGAAGGAGAATAAAGGATGCTTGTTGTTTTTAAACTATACCAGGTTTCCCAGATCTCTTGGCTTTTTTCCACCCAGACGGTAGCAGGGGGAGTGGTTGGGGCACGTGGCTCTTT
TAACTGGAATATTGTATGTATGCTTGGAGATGCTTTGTGTGAACCTAAGACTGTCACTCAACAGATGTTGGATTGGGGAAAATCCAAAGCACAACTTCAAAATAAAATACATTTTTAGGTTTCGATGCTGCAGTTCATATCCCTTCTCTCCTCTCTGAAATCTCTGATTCAGGACTCCAGCTGCCCAGGAGGGATTTTGATTCGTC
TTTGGCTCTCCCTCACTCTCTGAGGCTCCAGCTGGTCCTGGGACATGCAGCCAGGACTGTGAGTCTGGGCAGGTCCAAGGCCTGCACCTTCAAGAAGTGGAATAAATGTGGCCTTTGCTTCTGTTTCTGGTGGCTCTCCCTGGGCTGTGTCTGCAAGGCAGGGCTCTCAGCTGGGTGTGCTTGGCAACCAAGTGGGGTCTGGGCGG
TGGTAGTGCCTTCTTTGGTTGTGTTGCTCAGTGTGTAAGTGTTTGTTTCCAGGATATTTTCTTTTTAAATGTCTTTCTTATATGGGTTTTAAAAAAAAGTAATAAAAGCCTGTTGCAAAAATGACTCATGTTAGAAACGTCTCCCTTGAACTTCACCATCTTACGGACACTGGGAGCGGGGGAGAGAGGGTGAGAATGGACATGAT
CTGCCTTCCCATCTAATTTATTGTAAAGTCATATAGTCCATGTCTGTGATGTGAGCCAAGTGATATCCTGTAGTACACATTGTACTGAGTGGTTTTTCTGAATAAATTCCATATTTTACCTATGAATGGAAGGATCTTTTCATTCAGGGAGAGTCAGTCAAGACTGAGGACAGGGTGTTTCTGACAGAGGGATGGTTGTCATGGTG
ATCTACCTTACAATTACTGACCATCCCCAGTAGACTCCCCAGTCCCATAATTGTGTATCTTCCAGCCAGGAATCCTACACGGCCAGCATGTATTTCTACAAATAAAGTTTTCTTTGCATAACATCTGCTTGGAGTTTGCAAATGTTTCAAGAGCAGAGACCATGTTGAGGATAAGTTTGAATCTCATTTCACCCCAGGTCCTCTTG
AAGTTACATGAAGGCAGCAGAATATTGTGCCCCATGCTTCTTTACCCCTCACAATCCTTGCCACAGTGTGGGGCAGTGGATGGGTGCTTAGTAAGTACTTAATAAACTGTGGTGCTTTTTTTGGCCTGTCTTTGGATTGTTAAAAAACAGAGAGGGATGCTTGGATGTAAAACTGAACTTCAGAGCATGAAAATCACACTGTCTTC
GTCATTCTTCCCTAATCTTCCACTTGAGTGTCAAGCTGACCTTGCTGATGGTGACATTGCACCTGGATGTACTATCCAATCTGTGATGACATTCCCTGCTAATAAAAGACAACATAACTCAAGTCTGGCAGACTTTCTTCTCTATTTCTGGATGAATGCCCAGTGAGACTGTGTTGTACAGCTAGAAAAGGCCTTCTTCCCAATAG
TTTCAGCTCTACTTCTCATCTTTTCTCTCCTGGTCTTACTTGAATGCATGTTGGTAATCTGTATACATTACTATGACTGTGTCTATCACAAGTCCTACAAAATAAAAATGGACTTAAAAGTACTCTCTGCTGAGGCTGTAAGTTTTGTTTTGTGAGAAATAGGTAAAGACATTAGCATTTAATCTACTGGAATAAGCTGGTTGCTG
TCGGGTGACACTGATAACAAAGTATGCCACTCAGATCCATTTAAAGTGTGCATAACTGTATTTGAAATGTGTTTTTGTGTGCGTGTGTGTAGAATGGGTAAATAAAATTGTTGAGTAACTTGAACCTATCAGAAGGCTTCTGGGTTTTTTGTTTAGTATTTTCAGTTGTGTTTCCCATCCCTTCCCCACCCCTAAAACTTTGCCTC
GACAGTGAATTTTTTTTGAATACTTTGTTTCTCATTGATTTTTATTGTAAGTGTAAACCAAGAGATGCATTTCTCTGGAGAAGTGTTTATCTCCTGGATTAATAAAATCATGCTAAAATATGCGAGTAATATGTATTGCTTTTGTAATAAGAACATAAAATAAAATTATTTTTAATTAAAAATGCAATTAATTTTTAAGATAACAC
GTGGCATGACAATGGAGGAGCTAAAATATTCTCTGGAGCTGAAGAAAGCTGAGTTGAAGGCAAAATTGTTGTAACACTACAGCTGAGCAGATGTAATAGAAATAAACCTATGAATAAATTTTCTTCTTGGTTCTGAAATTGGTTTCAGATTTACCTCTTATTGGGCTGAAATTGCCAACAGCAGTTGTATAATGCACCATGTGTGT
GTGTGAGCCACTGCACCTGGCCCCACATTTTCTTTATCCATTTGTACATTGATGGACACTTAAGATGATTCCATATCTTTGCTATTGTGAATAGTGCTTCAATAAATATGTGAATGCACATATCTTTTTGATATATTGGTTTTATTTTCCTTTGGATAAATACCCAGTAGTGGGATTGCTGGATCCTAAGATAGTTATATTTTTTT
CCATGGGCTTGCTGACTTAGCCAAAGAAGAGTTAAGAAGAAAATACACACAAGTATACAGACTGTTCCTAGTTTCTTAGACTTATCTGCATATTGGATAAAATAAATGCAATTGTGCTCTTCATTTAGGATGCTTTCATTGTCTTTAAGATGTGTTAGGAATGTCAACAGAGCAAGGAGAAAAAAGGCAGTCCTGGAATCACATTC
TATTTATATTTATTTATGACAGTGAACATTCTGATTTTACATGTAAAACAAGAAAAGTTGAAGAAGATATGTGAAGAAAAATGTATTTTTCCTAAATAGAAATAAATGATCCCATTTTTTGGTATCATGTAGTATGTGAAATTTATTCTTAAACGTGACTACTTTATTTCTAAATAAGAAATTCCCTACCTGCTTCCTACAAGCAG
TTATTTTGTCATTTTGCTTCATCTGTTTTGTTGTTGAAGTACTTTAAATTTCATACGTTCATGGCATTTCACTGTAAAGACTTTAATGTGTATTTCTTAAAATAAAACTTTTTTTCCTCCTTAACCACAGTTATCACAACTAGCAGTTGTGATAGTTTCTAATTTCCTAATAGTTTCTAATATTAGGAAATTCTTTGAACTTTCCT
CATTTGACTAAAAATGTTAATTTATATAATTTGAATGATGGGTACATGGGCAGTTGTTATATTTATATATACTTTTATGTATTCTAAATTTTTTTCTCAAAATAAAAAAGAGAAACAGTCAAGGGTTAGTATTGTGTCATCAAACTCATTACAGACCTCAATTCATTTTGTTTTATTTATTTCTGAACAACATAATTTGAGGAAGT
TTTGGTGTACAATTCAGGCTTTGGATGTTTCTTTAGCAGTTTTGTGATAAGTTCTAGTTGCTTGTAAAATTTCACTTAATAATGTGTACATTAGTCATTCAATAAATTGTAATTGTAAAGAAAACATACAACACTTGCCTTATTTTGTTTTTTTTTGGAGTCAATGAACTCTTCGATAACAGAGAGTCTTAGGGCTTTAAAGTCCA
GAATAATTGTTATTATAAAAGTACTAGCTTACTTTTGTATGGATTCAGAATATACTAAATTAACTTTTTAAAACACAACTTTTAAAAAATGTATCAAAATAATAAACGTGTTCTGATATTTTTAAAATAAGTGACCTTGTGTTCTTTAACCAGTCCACATCTTTAGAGAACAAAAATGTGTTATGATATTATGGGCCATGCTAATG
TTAAAAGTTGTGTTTTGAAATTTTATGTTTAGTTGCACAAATTGGGCCAAAGAAACATTGCCTTGAGGAAGATATGATTGGAAAATCAAGAGTGTAGAAGAATAAATACTGTTTTACTGTCCAAAGACATGTTTATAGTGCTCTGTAAATGTTCCTTTCCTTTGTAGTCTCTGGCAAGATGCTTTAGGAAGATAAAAGTTTGAGGA
TTTAAGCTGCAAAAATGTATTTGCTATAAAATGAGAAGTCTCACTGATAGAGGTTCTTTATTGCTCATTTTTTAAAAAATGGACTCTTGAAATCTGTTAAAATAAAATTGTACATTTGGAGATGTTTCATGATGATGTGTTTATTTCTAGTGGGTTTTGTCTCAAATTGAAGTATGTTTCTAATTGGGCCCATCTTCTAACCATTC
AAGGAGGGTGTGTTAACCAACCAAGGGAGTGGGCCCCCCACCCAGGTGTCTCCGCAAGACCACAAAAAGCCCAAAGATCTATGTGTCACTGATCATTGTAAATAAAGTGGACCTGCTTTTACAGCCCTGTCACTACTCCTGTGTTGTGTTTAATGCCAGGCCTGCTGGGGGTGAAAAAATGGATTGAAGATCAGATAAGCCACAGG
CTGTTCCCTTTTCTCTCCTTGAAAGTCCAGCACACCATTCTTGTCCTTCCCCAGTTTCCTCGCCCTCCACCCCTCCAGCTTCATGCTCAGTGTTGTGCTTAATAAAATGGACATATTTTTCTCTATGAGGCTTCATTTGGTTCTTTCAAAGTCAGGAGCAGTTCAGGGACTTCTGAGCATGTCTGGAGTAGAGAGTGCATGGATGG
TTATCTAAATGCGTCTACCATTTTGCACTAGGGAGGAAGGATAAATGCTTTTTATGTTATTATTATTAATTATTACAATGACCACCATTTTGCATTTTGAAATAAAAAAACTTTTTATACCATATCTCATGTAATTCCTGAGAGGTGTGGTGTCCTGGGGTGGGAAGCAGGGAGGGTGAGCAGGTGGGCGATGGTGATGGGTTCTT
TGAGGACACTTCAACTAGTTAGCCTTCTATCTTGAGGTATATAAACTGTGAAAAAGGGTTTCTATTCTCTCTGAAAGCACATGTCTGTGTTGAACATTTCAATAAATTTATTTTGAACTCAGGATTTCATGTCAATTTTTACACACTTGATTTTCCAAATCACATCCAACTCCCCAGCCCCAAACCACATAGCAGTCCAGAGTCAA
CAACTCAGCGAAAAACTCAGAAGGTTTGGGTACATTACAGCTTGGGTTTTCCAACTGACTTAGGATTTCTGACTTTTTATTAATTTCTTAACCTACTGTAAATAAACTTCACCTGACCAGATTGTTCCTCAGAACTCTCAGTTTATTCCTGAATGGTGTATTACATTAACAAGTATCACATATTTAAGCATACTGGTGGTCTACTC
CTCAAGAAGTAATTTTGTTGAAACTCCATGTTAAAATATCCATCTTCAACAGTAGTGTCTTCATAATAACTAGTCATTTTTTCAGTCATAAACAGATGCAAATAAAAAGGAAATTACACTTTTAAAAACATTTTTATTTTGAAACATTCTCAAACAGAAAAATTCCAAGTACAGAACCTGAACCATTTGAGAGTGAGTTGCCAACC
CATGGAATGGGTAAACATCTGACTTCATTGATGATGATACATAAACATCAGTCCTAATTCTTGTCATTGACAAATAAATGTTAATATGACTGTTACACAAAATAAAATAATGTCAATTACATAAGGAAATATCAAATGGATATATGTACATGTTATTTAGATCTTGGGTTTGAAAGGAATCTCATCTAAATGTGCTATAAAATATT
AGAGAAGAATGATATCAGTATTTAAATAATAAAAGAAGAGACAATGTATGGTTTATAGTGATTCATTTTAAGATTGCTGTATTTTGATTTTGTGGTTTAAAATAAATGCATTAAGGATCTTTTAAGTTACTACAAGATGCCTCTCTGTTGCTTTCTTAGCTATAGTGCCTAAGCAAGGTATATTATCTTGACATGGCTAAAATGTC
TCATAGTCTTATTTTTATTTTCAGTGTTAAGCTGTTTACAAATAAAGATGCCTGTTTGGTAGCCTCATTGGTTTTTGGTTTTTGGTTTTGTTTTGTTTAAAATAAAAGAAGCTTGTGCTTCCAATAAACACTGGTGTTATGTTTTTGTTTTGTTTTGATTTGTTTTGTTTTTCCTGTGACAGCCCAAACTATATTGTATTAAGTTC
TATGATTTAATTCTAGTGTAATATGGATGAGGTAAGAGTAAGTTATGATCAAACTTTTTATGTTCTTAATAAGCTTGCAATTGAGTAAAATAGAATATAAAATAAAGGTGAAATAATATAAAATTTTGTCTTAATGTAGGCCTACATTCTTTTTAGGAATAGATGTAGAGAGCAAGCCAAGAACGTGACTATCATTTTTAAGAATA
CAAAAACATTGATGCGCTGGCTTGGGGATTTGAATTTGAACATCTTTCACACTAAGTTCAGACTCATGAAACCAATCTTCAGATGCTCTGTAAACCACATAATAAAGAGTTTGGAAATTATATTTTGTTTTTGAAGGCCCACGTGCAAAACTTGAGAGCCTCAAGTCCAAGCCAGTTGTGGCAATTCTAGCCTACTTTTTTTTTAT
AAAATTATTTCCTTATGTTTGAAATGGTGACATTTCTGAAATGTACCAGCAGAGGATACAGGGATTTTTGTTTGTTTTTCATTTTCTTATTTACTGAAGAAATAAAGGCATTTTAGTTTATAAATGGACTGTTTCTTTTTTCCAGGAAAACTAATATTCATAATTATGGGAAAACCGTGGTCTCTTCAAAAGGGCATAATAAAATG
GGGGCTGTCATGCGGTTTCCAAGGTGCACATTTTCCACGGAAACAGAACTCGATGCACTGACCTGCTCCGCCAGGAAAGTGAGCGTGTAGCGTCCTGAGGAATAAAATGTTCCGATGATGTGGAAGCTCCTCTGATGCCTTTTTTCCGTGAGTGGCGCCTGCCCCACATCTCAGACGCAACCCACACGTAGGGGGGCAGCTTAGGA
CACGCACCCCCTTAGAGTTGTGAGCCCTTAAAAGGGACAGGAATTGCTCACTCGGGGAGCTTGGCTCTTGAGACAGGAGTCTTGCCAATGCCCCCAGCCGAATAAACCCCTTCCTTCTTTAACTCGGAGTCTGAGGAGTTTTGTCTGCAGCTCATCCTGCTACATTTCTTGGTTCCCTGACCAGGAAGCGAGGTGACTGGCACATG
CCAGAGGAAAACCATGAGAGAGAGGTAATTTTCTATCCCACTTAAGCCACTATTGTACTTTGGACTTTCTTGTCATGTACAGCCAAGCCTAATTATAACTAATAAAACATGCAATTGAAAGACAAAAATGCAAGGGTTTATGCATCAGGTACCATTCTGGTTGCATCTCTTACAAACTCTATGTGGTAATGGATTAGTTACCTAAT
ATCACATCTTATATTTACAATAACATGCCTTTTTTCTCCTTCAGTCTGGAACCGTGTCTCAGTCTATCTTTGTTCTTTATGACATTGACATATTTTAAAGAATAAAAGCCAATTCTTTTATGCACCATCTCTTATTGTGTGTTTGGCTGATGTTGTCTGTTGATTAGATTCAGGTTATGCATTTCTGACTGGAATCATACATAAAT
ACTTGGAAAGCTAGTACTTTTAAATGGGTGCCAAAGGTCAACTGTAATGAGATAATTATCCCTGCCTGTGTCCATGTCAGACTTTGAGCTGATCCTGAATAATAAAGCCTTTTACCTTATCTGATGTCCTTTTCTGAGCTTTTTGCATTACCTAGAAGCAGTCTACAAAAAAGAACTATAGTAGTCAAGAATCCCTTCTACTTGTT
GTCTACAAAAAAGAACTATAGTAGTCAAGAATCCCTTCTACTTGTTCATTAAAATGTTTATTCCCAAAGTTATAATCTATTTCAAGCTGAAAGAGCTTTTAATAAAAAACATCTTGCTTGGATCAGACTTTGAGCATTTAAGATGGCTTGGATTACTTGATAAAGCAGGGTGGAGTGATGTAGTTCTTTTTCTAAACAAGTATTTC
ATCTTTTGTTATCAGAGTACCATTCCAATCTCTTAACTTGCAGTTGTGTGGAAAACTGTTTTGTAATGAAAGATCTTCATTGGGGGATTGAGCAGCATTTAATAAAGTCTATGTTTGTATTTTGCCTTATGTCATCTTTGCTTCTTTTAGCTCTAAGCTTAGGCATACAGGAGAAGTCTGCCCCCCTTTTTACATACATATGTGTA
CCTGCAGGAGCAGGTTCTTGGGAGCGTGAGGCAGGAAGACACTAGGTGCTGAATCTCCTGCAAAACTGGCTGCCTGGAGGCCCTGAGCCACCCAGATCTGAATAAAACAGATGCTTACCCTGGAAGAGCAAATGCCTCCTGTTGTCCTTGGTCAGGGGTTCTGTCTACCTGGGGACCCCTGTCTGCACACCAGGGATCAATAAGAG
GCTGGCTGGGCAGTGGAATTTTGAGCGACCTTTACTTTATACTTTTCTGTGCTTGACAGATTTTCAGCCATGACCATGTTCACTTTATAATCAAAACAAAAATAAAGGTCCCATTTTTACAAAAGGAGAATTCTTCCCCAGAGGCCATTTCCTTGGAGCCCACATAAGCGGGTGGGCTGTGTTGTTCTTCCATAGTCCTGCGGGGC
CCAGAACTTTATACCTAAAAGGGTGAATTTTACTGCATGTAAATTATACCTAAACACATGACTTTTTAAAAAGGCCTGAAATCTTAACTACTCAGCTAAAAATAAAATAAAATAAAATAAACAATTTAGGTGCAAAACAAGTTTTGTTTTTGGGACTGACAGAGGTCCAGTGATTGTATTTATTTATAAAGCTAATAATCCAATCC
ACTTTATACCTAAAAGGGTGAATTTTACTGCATGTAAATTATACCTAAACACATGACTTTTTAAAAAGGCCTGAAATCTTAACTACTCAGCTAAAAATAAAATAAAATAAAATAAACAATTTAGGTGCAAAACAAGTTTTGTTTTTGGGACTGACAGAGGTCCAGTGATTGTATTTATTTATAAAGCTAATAATCCAATCCAATAT
ATACCTAAAAGGGTGAATTTTACTGCATGTAAATTATACCTAAACACATGACTTTTTAAAAAGGCCTGAAATCTTAACTACTCAGCTAAAAATAAAATAAAATAAAATAAACAATTTAGGTGCAAAACAAGTTTTGTTTTTGGGACTGACAGAGGTCCAGTGATTGTATTTATTTATAAAGCTAATAATCCAATCCAATATATCAA
TAAAAGGGTGAATTTTACTGCATGTAAATTATACCTAAACACATGACTTTTTAAAAAGGCCTGAAATCTTAACTACTCAGCTAAAAATAAAATAAAATAAAATAAACAATTTAGGTGCAAAACAAGTTTTGTTTTTGGGACTGACAGAGGTCCAGTGATTGTATTTATTTATAAAGCTAATAATCCAATCCAATATATCAATATCA
GAAATTCTCAGAGTGTTTAATTGTACTCAATGGTATCATTACAATTTTCTGTAAGAGAAAATATTACTTATTTATCCTAGTATTCCTAACCTGTCAGAATAATAAATATTGGAACCAAGACATGGTAAACATGTGTTGTGCTGGTTTCTGTTCATTTAAATCTGTCGGTTGCTGAGACCTAGCGATTCCCTGCCTTTCCCTCCCCA
AGCCCATTAAATAAGACCCAGAGCTGGAAGCTGCAAAGGAGCCCAGAGCTCATGGGAGTGTCCCTGGAAAGCCTATTCCAGCGTTCTTTACTGCCGTTTAAATAAAGAATCATACATCTGAAAGTGGCTTGCTGGCTGAATTTTTGTGTCCCACAGCCCAGCAGTGACCTCACAGTGGATTCTGTGATGTCAACTGTGCTGCAGCC
CATTTGAAAAATAGAAATGTTCTGATGAAGAATCTGAACTGAAGAAGCTGTTTTATAGGGTTATAGAAGATTGTAATTGTAGAGAAATATTTCTCTTAGAAATAAAACTGGGCTTGGATCCTGAAACCCTGGGTTCTGATTCTAGCCTTGTGCTGCTTTTCAATTAGCCGAGTTCTGGCAGGATATTGGGAAAATACTGCTACTTC
ATGTAGTTTAACAGGTGTGGTCAATATCAAAACTTAGGTATTTAATCTTGTTAAATTATATAAGCAGAAAATGCTGGAAAAAGTACCTGTCATAGAAAAAAATAAACTTCCTAAATCAAAGTGATTTTATGAAATGATCTTCAATAAATATTTTGAAATGAATTCATTTATGGAAGAATCAAAACTAGGTCAGATTGTCCAAACCA
AGCTAGAAAAATGCCTGTGTCTTAAGTCATTACTCATGTTCTAATTTTTGTTCTTTGTACTATTTATCTGTATGCTTGTTCTTCAGTATTTCAGACTCAAAATAAATTTATTTTTTTATGTTAATTTTCTGTGACTTTTTGAAAAATTCTGATGCTTAGGTACACATGGGGAGTTTAAAGGGATTATAAAATTTCAGAATGGGCAA
AAAACTTGTATAATGGTATTTTAGAGAATGCCAGTAAGTGCATGTTTCAAGTTAATGTTTTTCTCATCACTTGTATGTTTCTAACACAGCATGGGACTTTAATAAAACCATCCTGGAAACTTAAGGATTGTTTTTCTTCTAAATATGTAAGATGTGGCCGGGCTCAGTGGCTCAAGCCTGTAATCCCGGCACTATGGGAGGCCAAG
TCATATTCTGTTCTTCCGACTCCTGCTAACACACATGCAACAAAAAAGGGAAGGGAGTGCTTATTTCCCTTTGTGTAAGGACTAAGAAATCATGATATCAAATAAACATGGTGAAACATTAGATCTCTTCTTCATTTAATAACCCTCCCCCCTTTTTTTCCTTGAAGAAATGCGTCTGTTCCTTTCCTTGTGAAATATTATCAGTT
CTTTGTACCACTTAAAGGATACAGTAGTCCAATTGCCTTGTGTGCCTTCCATCTCCTCTTAAACTGAATGTATGTGCAGTATATATGCAAGCTTGTGCAAAATAAAATATACATTACAAGCTCAGTGCCGTTTGATTTTCTTAAAGAAAGAGTGACTTTTAATTTTTGGACCTGTATCCAATTGTAGGACAGTAGGCTAGTTGTGC
CTGTCGTTGTGCTTTTTTCTGTTTTTAGACCAATTTTTTACAGTTCTTTGGTAAGCATTGTCGTATCTGGTGATGGATTAACATATAGCCTTTGTTTTCTAATAAAATAGTCGCCTTCGTTTTCTGTAAGAATGATTCCTAAGTGTAAAGGCATTCGAATATTGGTACTATTTCTTGCTAATTACAACAGCCTCTTATACACGTGA
AGGGCTGCAGTCAGAAGCCTCAGGTTGCAGCCTGCCCGACAGCTCAAGCTCAGCAGGGCCGAATGGAGAATGTGTACCTCCTCCTCCTAACATTGTTAAAAATAAAATTTGTATTTTGACACAATCTCAAGCTTATAGAAAAGTTGCAAGAATAGTACAGGAACTTTTTTTCCCCTGAAGCATTTGAGGGTTTGTTGCCGCATGGT
GTTAAAAATGGATATTATTGGAGGGGATTTAAAACAGTGGGTGTGAATTATCATTCTGATGGAAAGAAAATAGCAAAACAATGTGTTACAAGTATTTGCTAATAAACAGTATACTGCCAGCTTCTAATTGCTTTTTGATGTATGAAAGGCTTATATAATTTTCTTTTCGTTGGGTGACTTTTGCCAGATGAGAGGAGGTGGCACAG
GGCTCTTTTAGAAAGAAAGCTACACCCATTTCCTCAAATAACTGTTCCGAAAATTTATATGGTGGAATGCGCCATGTATAAACTGTGAATTGTATTGACAAATAAAGTTTGTAATTAAAGTCAGCATTTTCTGAGTCTCCTGCTTGCTGCTGAGAATTCAGATATGATCTAGGTAGGTAGAACTCCAGGATGTTACTTTTCATGCT
AGAAATATAAGTGAGTGAAGTTGAAATAAAATCTTTAAAATTTACTATATTGCCAGTGGTTTCACAACAGTTCTCTTGTATTTATTTATCAATTAAATCAAATAAAAATGATTATGTCAATGCGTTTTCAGTTATTTAAGTAACAGTTCTGTTTAAAGTGTGCTATATATGTTTGTTCATTTCTTTGCTTCTTCCCATAATTTAAA
GTCAGAAGAAGAAACTGAAGCCATCTGCATTTTAAAACTTAACAGTTCTGAAAGGAAAACACAGATGAAGATCCTGTAGGAAATATACTTGCTATGATTCAATAAACTATAAAATTTTGTAGCTCTAGTCATGAATTAATTATTGTGTGTATGTATTTGAAATCTCTTAGACATATCTTTTCAAACAAATACTTAAACTTGAGTCT
AAAACTGAGGGGAAAAAAAGGAACCTATTAAAAAGACATTATCTATCAATCACTGTGTGTGTACAGTTTTGAGCTCCTGATTTAAATAAACAAATTGTAAAATAAAAGATCTTTTGAAACAATTGGAAGTTTGAACACTGATTGGATATTGGTGGTATAAAAGAATTATTGGTTTTTTTTAGGTGTCATGGTATTGTTTTGGTTTA
AAACTTTTGCCTATCACTCTGGACTGTTGGATTGTTTTTTACATTCAGCGTTATAATCTTTTGTTATGCTGATTGGTTTTGGTGGGTACTGATGCGAATTAATAAAAACATTTTCATTTCCCTGTTTATTTTCTAATCTCTTCCACCTTGTAGGCTATGTTTACCATATGTAGCAGAATGCATGTACTCCATTTCTTGGTTCTAGA
TATAGACAAGTCATCATCCCTCATCAATTATTTTGATATCACAAAGACTCTGAAAAGTATTTTTTTAACCCCTTTAGCAGTAAAACCTAATTTGTATTAAAATAAAGCATTATTTATTTGTCTATCCATCCCATTTGGTGGGAATATTTGTATGTTTTACTATACAGAAATATTAATGTGCTTGATTACAAGGTACTGTGCCAGGC
TTCTGCCTTCTAACTTATAGACTCAACTATGTATCTGTAGTTTTTGGGAATGGTTGGTGTTTTTTGCTTTGTGTTGGGAAGTTATTGAGAAAACCTATATAATAAAATTTAAAATTATAGTTTTTCAGATTTTGGGTCGTGATTTTAGTTTTAGGTAATCTGGAAGATATGATTTAAGAAACAACAGATTTCAACTTTTTTTTTTT
TTTATCTTTTAAGTTTTGCTAATTACCCTGCAATGAATGTTGAACATAAAAAATTTGACTCCCTTTCCATGTGTCCACTGTTTCCTTGTGCCTTTTGATTAATAAAACTTTATTTTTAAGTGAGAACCTCTGTTTTCTTGATTTTTAAAAAAAGCCATTGCTATTTTGTTTTTAACCATCCTATTTTGCATAGTTCTATCACTTAT
CCGAGAAAGTCTGCATTAAGATAAAGACCCTGAAAACACATGTTATGTATCAGCTGCCTAAGGAAGCTTCTTGTAAGGTCCAAAAACTAAAAAGACTGTTAATAAAAGAAACTTTCAGTCAGAATAAGTCTGTAAGTTTTTTTTTTTCTTTTTAATTGTAAATGGTTCTTTGTCAGTTTAGTAAACCAGTGAAATGTTGAAATGTT
TTAAAAAATGGAATATAAGATTAGCTGTTTTGTATTTTGATGACCAATTACGCTGTATTTTAACACGATGTATGTCTGTTTTTGTGGTGCTCTAGTGGTAAATAAATTATTTCGATGATATGTGGATGTCTTTTTCCTATCAGTACCATCATCGAGTCTAGAAAACACCTGTGATGCAATAAGACTATCTCAAGCTGGAAAAGTCA
GTACCACTGCACCACAAACAAAAAAACCCACCCTATTTCCTCCAATTTTTTTGGCTGCTACCTACAAGACCAGACTCCTCAAACGAGTTGCCAATCTCTTAATAAATAGGATTAATAAAAAAAGTAATTGTGACTCAATCTGGTTGTCTTGCTTTGTCTAGTGAAAGAACTAGTGTGTGCCTGTTGTGTTGTCTAAACACCATCTA
ACAAACAAAAAAACCCACCCTATTTCCTCCAATTTTTTTGGCTGCTACCTACAAGACCAGACTCCTCAAACGAGTTGCCAATCTCTTAATAAATAGGATTAATAAAAAAAGTAATTGTGACTCAATCTGGTTGTCTTGCTTTGTCTAGTGAAAGAACTAGTGTGTGCCTGTTGTGTTGTCTAAACACCATCTAGAAACAAACCATC
CATAAAATAACAGGAAATAGTGTAATCTACCTGATGGAGAAAATTGTCACTTTAAAAAAACTATCCTAATTTCCTTCAAAATTGTTCTTGTTTTTGAGCCAATAAACTTCAGCTAAGCTCACCATGGGTCTTTCTTCTGCCAAACTCCTACTTACCAACAGAACCTTTGTGTGTTTACAATTGAAACTTTTCCATTCTATTTTTTT
ACGCCAGCTCCTCTCTGAAGCGACTCTCCTGTTTGGAACGGCAAAAAAAAATTTTTTTTTCTCTTTTTGGTGGTGGTTAAAAGGGAACACAAAACATTTAAATAAAACTTTCCAAATATTTCCGAGGACAGAGCTGAGTCTTTGTGGTCAGTGAGAAAAAGACTGAAAGAAGCTTATTTCTCTGGGAAGAACTGGCCTCAGGGCCC
TATTTTATTGCTCAGTAATATTCCATTGTGTGGATGTATCACTATTTGTTTACACATTCACCACTGATATATAAGTTGCTTCCAGTGTGAGGCTGTTTTAAATAAAGCTGCTATGAATATTCATGTAAGAGTCTCTGCATCGACCTATGTTATTTTTCTTTGGTAAATAAGTAGGAGTAGAATGGCTGGGTTATATTTTAGGCATA
AATAAAATAGCAGTTTGAATCAACATACAATCTTTCTTGTATCTATCAGATGATGTCATGCAGAATTGCTAACACACACTTTTTGATGTAAGACTTTCTCAATAAACTTCATTCATAATCAGAACCCTCAGTGTGATATAATTTTTCCTAAATCTCTGAATAAATAAATAAAAGTATGTTGACTTTGATTTATTTGTGTTTTTCTT
AGATATGTATTCAGCTTGTCTTCAAATACGGCCAAGCAGAAAATGTTTTATATTTTATAAATCATCTTTTGACTCTGTATTTAAATTCTATGATACTGAAAATAAAGGCATTCTGGAAAAATACTGACTGATTTTGGTGCAGAAGTTTTGAGTATCAAGTAAAAGAAGTATAGTTTTGAAAGGGAATGGCGGAGGCCTGTTTCCCT
TCTGAACTCTATAATATTGGGCAAGTTGCCCATTTCTGTCTCAGTTTCTTTATTAGGAAAATAAAGATAGTAATAGCTACATTTTAGGGCTTTTGTCAAGAATAAATGGCAAAATTACCAAGTTTGCTAGTATAATATTTGGCACACAGGTGTTCAATAATGGTTCTTAGTATTTTCTCCATCTTGAGGCTGATTTTCTTTTGGAT
TAGCCCCTTTTTAACCTAGTGTTCATTCAAAAAAAAATTGATGCAAATCTTTATTCACTTTCACTGGTGCACACTGAAATTTTACTTGAACAGTTCTCATAATAAAGCACTTGTCTTTTGCTCTTTATCAGAATGTGAATTACCTGTTTTCTGGTACAAAAGTATTCTGTATGAGGAGTTTATTGTATGTGTTCTAAATTTAGTTG
ATGAAATCTTGATACTCACTTTAGATTTTTCATTTTATGTGTTCATGACAACATAAATATTTTTCAAAGATTTAGAGGAATTTTGCAATGTGTTTGCATAAATAAATACCAGTTTATGTTCACCGGCTATGTGATACCAGGATTTCCTTGGCTTCTGTTGAAATATTATTTGATATGACATCCCTTATATTAAATTAATTATTTTG
ATCAGTGCCCACACCTTACTGAGTATTGAGTTTTAGAGCTTTCGCTTGATGTGCTTGACCAAGAGACTTCTTTTGTATCCTTTTCTTGTCCTATGATGTAAATAAAAGCCTCGATTTATGTAATGTTTCTGGTGTGAAGGGTTCCCAGCTCCTCACTTTCTAGCCTTGCCTGAGGGAGATTCCTGGAGTCCAGCCACACTGAGAGC
TAGGTACTGAAGGCTTTAAAAATAATTAAGATCATCAAAAATGCTATTTTGAATGTTATCATGGCTATTACACTTTTACTTCCTGACTTTAATATTGATGAATAAAGCAAGTTTAATGAATCAACTAAAAAGCTGCAAAAATGTTTTTAAAATGTGTGCCTTTTATTACCTATCAGTCTATGTTTTGGGAGAAATGGGAAGCAACA
AAGAAACGAACAACTTTGGTATGATCTTAAGCAAAAATACTCACTGAAATAGTATGTGGATGAATTCACCTACTTACAATTTTATGGTTTCTTTGTAAATAATAAATGTGAATCTCAATCCTGCTTTATCTTTGGTATTTATGAGTCTTCTTCCTGGGTTTTTCTCTTTATATTAGAATTTGAGTCACTGCAATTTATTTTTCCTT
TATAACTCTAAGATCTGATGAAGTATATTTTTTATTGCCATTTTGTCCTTTGATTATATTGGGAAGTTGACTAAACTTGAAAAATGTTTTTAAAACTGTGAATAAATGGAAGCTACTTTGACTAGTTTCAGATCTTACTAACTTCTTGGCACAAAGTTAGACTGTGAAAGCTGACTGAGGCTGGGCACAGGGGCTCATGCCTGTAA
GATGATTAAAATGTTCTGGAACTAGATAGTGGTGTCAGTTACACAATATTGTGAATGCACTACATGCCACTAATAGTAAATGTTATGTATCTTTTACTGCAATAAAAAATTATGTGTGTCTCACATTATATTTCTATTGTGCAATGGGTGTTTAAAGAGGTAGAGGGTGTGGCTTTGCTTACAATAGTGTCTCTAGAATGGGGAAG
GAAGCAGGCTGGTTCGACTGTGAGGTGTTTGACTAAACTGTTTCTCTGACTCGCCCCAGAGGTCGTGGCTCAAAGGCACTTAGGACGCCTTAAATTTGTAAATAAAATGTTTACTACGGTTTGTAAAGGCCGCTTGGCTTTGCTGGGGGTTGTTAAGGCCAGAGATCTACAACCGGACCTTAGTCCCGGGGACACTGTAGAATGCA
AATCTAACTACATGAGTGAGACCAGTTGACAACACATGGAGCAGACATGAGCTGTTCTCAGTGAGTCCTACACAAATTCCTGACTCACAACACTGTGAGCAATAAAATGGTTGTTATTTTAAGCCACTGAAGTTTGCAGTGATTTCTTACATAGGAATAGATAAATGAAACACAAACATTGATCATTTGCATCTTCTATCTTTTTT
AATCCAAAAGTTTATTTTAAAAGGTTTGTTGTTAGAACTAAGCTGCCTTGGCAGTGTGCATTTTTGAGCCAAACAATTCAAAAATGTCATTTCTTCCCTAAATAAAAATCACCTTTTAAGCTAGAGCGTCCTTACAACTTTGAAATGTGCAATAAAGAATACCTGTGTTTTAGCTAATGTAGCATATGTAATTGCAAAATGATTTA
GCAGTGTGCATTTTTGAGCCAAACAATTCAAAAATGTCATTTCTTCCCTAAATAAAAATCACCTTTTAAGCTAGAGCGTCCTTACAACTTTGAAATGTGCAATAAAGAATACCTGTGTTTTAGCTAATGTAGCATATGTAATTGCAAAATGATTTAGAATGTCATGAAAAATATGAACATTTCCTGTGGAAATGCTTTAAGAACAT
TGTGTCATGGCCATAAAAGTATAGAAATCTTTAAAAATTTTAAAATGTACAGTCCCTTATCTATCTTTCCCATTCCTTGCCACTGATTTTTGAGGAATATAATAAAAAGATTGGAAGAGTATAATGCCATGAGAAAGAATGATTTAGGACTGTGAGGGTTATAACATGCCCTAGGTCAGCAACCAAGGGTTGAAATCAGTTCTGTT
TGTAGGCACATAGATGCTGTATTAGGCTATCGGAATTTATATGGAAGATGTGTAGAAGATGATATTTTCTGAAATAACTCGTTAAATGTTTTGAGTCCTAAATAAACCTGCTCAGTTTTTCGTTGGGTACACACTGTATTCTCTATTCATTAAGTATGTGGTGCTCCTCAAAACCAGCTTTGTCATGAATAAATAGCATAAAGGAA
GTTTTGAGTCCTAAATAAACCTGCTCAGTTTTTCGTTGGGTACACACTGTATTCTCTATTCATTAAGTATGTGGTGCTCCTCAAAACCAGCTTTGTCATGAATAAATAGCATAAAGGAAGCACTTAATGTAGGCATTTCATACACTGTACAGCCACCATTATTTTCTAATACTAGGAAAAGTCGATTGTCAGAATTTTTTAGTGCC
AACTGTTTGTTAACTATTACATGGATTTCATACTAGGCAGTGACAACTAACATGTTACTTCAACTAAAAGTGTATAATGGGTTGTCTTTTTATTTATGAAAATAAAAGTAATTTTACTTACAATTTCATTGAGATCTTTTGTTTTTCGACAAATATTTTTATACTTACTAAGCCAGTAGCAGTTAAAACAGTGCAAAATTATTCTT
GAAGACAGCAGAACTGACTGGCTAGTCTGGGTTCCCTGGAGCAGAGCTGTCTCTCCACCCTAGGTTATCCACTTACTTTTGTACTGTTATGTGAGAGAGAAATAAACTTCTATCTTCTTTAAGCCCTTGTTTTTTTTGGTATTTCTTTGTTATAGCTGATTAGTCTGCCCAGTGGCCTAAACAAAACACTACCTTAAAGAGTTGTG
TGACTATTCTGTCTGCCCCCCCAACTTTTCCAGACCATAGCAAGCCACTAGAACCAAGGCCCAGCTGGCAGTGCTGATCGATCCCACATCCTGAATAAAGAATAAAGATCTCTCAGAAAATTCCAAGTTGAATCTTTCTTTCTTTGTTGACTCACCTCTTCCCCTCTGGCCTGTTCCTAAAATCTTAGATCTCATATGCAGAGACA
TGAGAGTGAAGTGCAATTCTGTGGACTGTCAAATGCCAAACATGGAAGCCAATGTGCCTGCTGTATTAACACACTCGGAACTTTCTGGTGAAAGTTTGTTAATAAAAACACTATAATAAATGCAGCATTCAATTCAGAACCAGTGCCTCAATTATTCTTTTAACATGGAAGTAAAATCCAGAAGCTTAGAAAAGAAGCCCAAAAAT
AATTCTGTGGACTGTCAAATGCCAAACATGGAAGCCAATGTGCCTGCTGTATTAACACACTCGGAACTTTCTGGTGAAAGTTTGTTAATAAAAACACTATAATAAATGCAGCATTCAATTCAGAACCAGTGCCTCAATTATTCTTTTAACATGGAAGTAAAATCCAGAAGCTTAGAAAAGAAGCCCAAAAATACAGCAACAAGCAT
CATCCTGCATGAATATCAGGCTCAACCGTGCTTTCAGGGTAGGAAGCGGAGGGCATTTGAAGAGTCCTTTCCCTTCCTTCATTCATTTGTTGTCTCCTTGAATAAATGCTGTTGAAAACCTACCATGTGCCAGGCTCCCTTCTAGGTACTGGGAATCGGAAGATGAATAAGATAAAGTTTTGATCCTCAAAGAGCTTCCTGTGGGG
CCTAAATTGACTATTCTGTCTGCCCCCCCAACTTTTCCAGACCATAGCAAGCCACTAGAACCAAGGCCCAGCTGGCAGTGCTGATCGATCCCACATCCTGAATAAAGAATAAAGATCTCTCAGAAAATTCCAAGTTGAATCTTTCTTTCTTTGTTGACTCACCTCTTCCCCTCTGGCCTGTTCCTAAAATCTTAGATCTCATATGC
AAAGGACACAAGTTTGTTTCCTGGCTTTACCTTGGGAAAATGCTAGCAACATTATAGAAATTTTGCCTTGTTGCCTTATCTTCTTCCAAATGTACTGTTAAATAAAAATAAAGGGTTACCCCATGCAATCACACCATGCCATGTTTTCCTTCCTGGAGGGCAGCCCCACAGGACGGTTTATGAGCACACAATTATAGCTTGTTTCT
CACAAGTTTGTTTCCTGGCTTTACCTTGGGAAAATGCTAGCAACATTATAGAAATTTTGCCTTGTTGCCTTATCTTCTTCCAAATGTACTGTTAAATAAAAATAAAGGGTTACCCCATGCAATCACACCATGCCATGTTTTCCTTCCTGGAGGGCAGCCCCACAGGACGGTTTATGAGCACACAATTATAGCTTGTTTCTACTTTA
TGTAATTGTCCACTACCCACCCAAATCCTATAAAACAGCCCCACCCCTGTCTCCCTTCACTGACTCCTTTTTCAGACTCAGCCTGCCTGCACCCAGGTGAAATAAACAGCCTTGTTGCTCACACAAAGCCTGTTGGTGGACTCTCTTCACACAGATGCGCAAGACAATACTAACACCAATATTATTTTGATTCGTCAGATGGAAAA
GAGCTCTCAGTTGGAAGTTGAAGATCCAGGTTCTAGTTGAGGCACCAGAGTTTCCTTGGGCAAGTTGCCATACCTTTTTGGGCCTTGGTTTCCTCATCTCAATAAAATGAGTTTCTGTTCCTTTTTGGTTTGTGTCTTTTTTTCAGTAGGCCTTCTTTTTCATAAACAAAAGCTTATATAGAGCCCCACTGTAGAAACAGAAAAGG
GTCTGACTTTGAAATTCCATTTACAATGTAGTATGTTTTCAATGAAAAACCATAAAGTAACATCCAAGTGTTTCATGGTTTGTTGGGAAGGTAATTTTAAAATAAAACAATTTCCAAAAAACATTTGTCAGCCAAGGTCATCCATAAAAGTCCCCGTCTGGAACTCGTTTTCTCAGCACTTCTCATTTTTATAATCATAGTATTTA
ACAATAAATTACTAGTTTACCTTCTGGAATTTTAATTGTTATAACCGAATCAATTATTGGAAAGTGAAAAACACCTCCCGGTCACACAACAGGGTACGTAAATAAATGTGTTGTTACCAGTGCTACTTGTTTTCTTTGTATTTCATGCACAAAAGAATATGGAGCTCTATTGCTAACATACCATATTGATAGCTACTGTCTTTTGG
AAATATATTTCCCTGTAAGCTGAATTACTCATTTAAAAATTTTAACTTCTATATGGGACCCGAATTAGACACTGCTGAATCCTGTACAGCCTTACTCATAAATAAAGTACTTACTGAATTTCCACCATTCAAATTCATTTTTCAGGTGTGTTGACTCTCACATTAGAAACTGCTCAACTGATAAAGACTTTCATGTTATTTCACTG
AGGGAAAAGCACATGCAGGCGCTGGGAGAAGACAGCCATCAGTGAGGACAAAGGCTCCAGAAGAACCAATCCTGCCCAACACTCTCCAGAACTGTGAGAAAATAAATTTTCCACTTTTTAAGCCACCCAGTCTGTGGTACTTTGTCATAGTAGCTCCTGCTGACTAACTTACTGTTGAAGAGAGGTGATATTTTACCTTCCTGCAT
TATACAACCAAACTCTGTTCCTTGGAGTTATATTGTAAACTCTTGCAGGTGGGAGAGCAGTTCACCTCCTTAGCTCTGTTTGCCAGCTCTTACAGGGTAAAATAAACCTGGCAATTTATCCTCAGTCCTAGTTTGTGGTTTAATGTTGCTATCTTAAGCACTGGCATTTGGGCAAAACATGACTGTGTTCTGTGGGAGAATCCAAA
CTCTTAGATTGTATGTTCCTGGAGGGCAGAATATGCCCATTCATATTTGTATCTTCTTCCTTCTGCTCTTGGCACCTAACACAGTGCCTTGCACACAAACAATAAATGATTGTTGAGTGAATAAGTAAACCTGATTGTGGTGTTCTATTGCTTTTTCAGCAAGAAGTCAAACTGATGGCCTTTAAGTCAGAGAAGCAGCAATGGAG
TTTCAACTGCTGATGAAAACAACCTCAGCAAGATGAAAATTTCTCCATTTTCCTGAAACTATTCTGCATCATAAAATTCATTGCAGGTGGTACCTTTAAAAATAAAAGACTTGTAAAAAATGTTTTTGCAATTCTTAATGGTTGTCTTACTTAATAATTAGTTGTCCTGGTAAGGGAATAATGTTTAAGTCGATATCTCAGTTTTC
TTGTGGAGCAGTTTATATATAAGAATCTCCTTGGGAGCATGTTATTTAATAGTGAAGTTTTTCCTTTTGTGTAGAGATTTAGGTTTGAAGATTCAACTTTAATAAATTTTTTCATCTATCAAATACTTTGTTAATACTTGGGGTAAATTTTTACAGGAAGAACTACAAAACAAGCATTTGCTAGCTTAATGGGAACTATAATAATA
TAAATTTTTTCATCTATCAAATACTTTGTTAATACTTGGGGTAAATTTTTACAGGAAGAACTACAAAACAAGCATTTGCTAGCTTAATGGGAACTATAATAATAAAGAAAAGAATATTCTTTATTGGCACATTTGTCAGAAACTTTATTGCCAGATGTAGAAATCCCCCTTTTACACTCTTATATAGCATTTTGATATTTATCACA
TTACCAACAAACTTTTTAACATCAGTGTATTTATCAACGAAGAAACCTCCTAGTCACTGGATCACAATGCGGGTTGCATTGCTTTGTGAGAAGAATGAAAAATAAATGTCCATATCAAACCATTTTAATTTTTGACTCTAATCAGACTTACATGTTTCAAGACATTCACATGTAGTCAACACCCTTTATAAAATATTTGTGTGTTC
TTGAAATATGTTTTGTATAAATTTGTCATGTTGAACAGCATTTTAGCATGGTAAGTTCCCTTAGCTATATGAATTTTGGCATGTTTCAGAGAGATCAGTAAATAAAATATTAGATAAAATATATATTGTTTGTGTTGAAGTTTTTAACTTTTCAGAAATTGTTGATTTCTGAGCTGGGATATACTATATTCATTTAGTCCAAAATG
GCTCAAGAAATTACTAATAAATTTTTATCAGTTTTTATCCTGTCTATAATGAATATTATTAGTACAATATCAAACTGACAGCTAAAAATAATAAAAAATCAATAAAAATTAATGTGGACAAAAACCTGCAACTAAGGCTCACATTTCTGTGATCTGAGAATCACCATAAAAACTAACCAGGAAAAATGAAAGTAAGGCCAGCCAAA
AGCATGACATCTCTTTGGCATTCCAAGTTTGTGTTTTTTTAAATCCTTGGAAATACGGCTTTGGAAACCTTTTTCTTCCTTTCCCTCTTTTCTATGTTGTAATAAACATTCATGTGACCTTTCTGGTAGTTTCTCAAATCCCTGTGTCCTCCCGTGTTCCTAATCGGACAGATCTCTGGGACAACGCGCCTTCCTCCCCACCTCTG
CTTTGTCCATGATGTCCTTGTTATTTTATTGCCTTTAGAAACTGAGTCCTGTTCTTGTTACGGCAGTCACACTGCTGGGAAGTGGCTTAATAGTAATATCAATAAATAGATGAGTCCTGTTAGAATCTTGGAGTTTGGTCCGTTGTAAATGTTGACCCCTCTCCCTGCATCTTGGGCACCCCTGGGATAACTTGTGCTGTGAGCCC
CTAGATCTTGAGACTCTGGAAGATCTTAACAGTCAGAGGTTCCCCCTATTTGCAATGATCTCCTTTCCTGCCCCTTCCTATCCTTGCAATAATCCTTTTGAATAAAGTCTCTCCTTACTAAATCCAGTTCCTAAAAATTAATTTTTTTAGAGACAGTGTCTCGCTTTGTCACCCAGGCTGGAATGCAGTGGCATGATCATAGCTCA
GAGGCACAGGTGTCACCAGTTCCAGCCAAAGGCTCCTCACAGGCGCTGTGAATTTTTGTACAAGTCTTGTAATTATCGAATCAACAACTTGTTTCAATTTAATAAAAATGCTCATGGGAAGTGCTTTGGCGCGTGTACCCTCTTCTGTATTCTGGAGAATGACGACCCGTATCTTCTAGCTCGTGGTGGTGGTTCTTTTCTGACCT
CACGCCCACTCTCAACAAAACAGACTCCTCCTTGGGAAGCATCTCCAGCCCTGGGACAGACACCTCGCTGTGACTTAGGGAGGGACAGGATTAGCCCAGGAATAAAAGCATTTTTAGAAATTGTTTTCTGCACCTTCAGAAGCTACAACACTCCTTGTAACCTTTCAGATGGAAGGGATCAGAGGTGACAGAATCGTGTATTTCTA
TGAGGCCCAGAAACTTTCAACTGCTTTGTTCGTTGAATAATGCCAAGTGTCTGGAAATGTGACTATTCAGATTAAATGCTTAATGTGTGTGTGTTGACTAAATAAATCTCAACCAGAACCTTCTCAGATATTTTGTTGAACGTGGGACCTTTGTTTTTTTTTGTTGTTTTGTTTTGTTTTGTTTTTGTTGTTGTTGTTGTTGTTGT
GCTACCTGAAGTTCTGTTTGCTGTCATGTGGAAGAAAAGAGCCTTGGAGAAGTTTTATTTTTTTCTGTTTGGAAAGAATACACAGAGCAAGATGATTTACAATAAACCTTTTGACCTAACGCACATACTTGTTTTCTTTAACATTAAGGGGAGTCTTAAGAAACAGCTACAGCAGTTTCTCACCTGGCAAAGACAAATGCTGGGAA
GCTATTTGGAATGAGTTCTCTTTTAAGGCCTTCAACGTAGTGAGACATTTTCAAATCAAAAAGTACAGCAGGAGCCAGCCTTTATTTTGTCTGTGTACACAATAAAATATTCCGCTTCTATAGGCAGATCAGCTGGTCTTAGTCACAAATAAATTGTGCATATTATTACTGTGCTTAATAGGCAAAACCCTAAACTATAGAAATTT
CTTTTATCGTCTCGGTTTTAGCCAAAAGTGAAATTAGCATGACTGCATCTTTCAAACAAAAATATTGATTTCTGCTTTTAGGGCCCCGTTTCCATCCAGAAATAAAGGGAAATGCTGGCTTCAGAGTGGTTTTTGAAGATGGGTGCCAGTGTTTCCACCTGGTGCCTTGTGTCTGGGTCAGTGGCCACTCCCTCAGAGGCCCTGGG
ACCTCTTACTGCTTTCAATACACGATTAGTAATCAACTGTTTTGTATACTTGTTTTCAGTTTTCATTTCGACAAACAAGCACTGTAATTATAGCTATTAGAATAAAATCTCTTAACTATTTCACCGGCTCTCCAGTGCTTCCACACAGGCATGCTGCCCCCAGGAGATGGTGGGTGCATCAGCCAGCTTTACTCTAGGAAGTACAG
CTGCCCCTGTGGTTGGAACATCCTGGGGTGACCCCCGACCCAGCCTCGCTGGGCTGTCCCCTGTCCCTATCTCTCACTCTGGACCCAGGGCTGACATCCTAATAAAATAACTGTTGGATTAGAAACTCCATAAATGAGTGGAATGTGGCCCCAAGGTTGGTGGGGCCCCATCATCCCGATCGGGCCCTGAGCTCCGGCAGCCCACC
GGGCTTGGCCATGCTGGGGGAATGGGGCTCTGGGTTCCTGCCTGTGGCCTGTCTGTCCTCCTCCCTAATTCAGACCCAGCCTCAAGAGGAAAGGGAGTAAAATAAAACTAACTTGTTTATAACCTTGTGTGTGCATGTGTATGCATGTGCACGTGTGGCTATGTGTGTGACTGCATGCACATGTATGTGCATTGTGTGCATGTCTG
GAAGAAAAACTGGGAGATGGCTGAGCTCTGGTCCATCTTTCATTGATTCATTCATTTCTTCATTCATTCAACCATGTATTGAATGCTTATAGCCAATGAAAATAAAGTACACAGTATATTTTATTGCTACGGGCTCTATGGTGAAAAATGAAGCAGGAAAGCGGGACAGGGTGTGTGTGGTGGGGACGGGGTGTGTATGGTGGGGA
GAGAAATCAGGCTATGGTTTCAATTCTTTGGTTAGAAACTTCCTCAGGTAAATATATCCAATTTTGTTGTTTGCAAGTCCTATCTTCCACAAAACACTAGAATAAAATTTGACCAGGTTTTTGGCTACTTTATAACAGTGATTGTCTTTCTCCAGTTTTTAATAATATGTCCCCCGTTGTCATCTGAGGCTTGACCAGAATCACTT
CCCTTGGGTGGCGCTTCCCAGCTCTGCAGGCCCTCCTGGCCTTTTCTGCAGGGTGGACACAGGGTCTGTGTGTGGGCAGCAGCCCCTGTCTCTCAGCAAGAATAAAGCAGCTTCCTGTGCACCTCTCTGATTCTCCTTGCCTCTCCACTGGGCAGCCCTGGGTCCCCTCTACCTGCAGCCCTCAGGGGAGCCCCTACCCTCATCTG
CGCGCGCTGCTGTACAAGAGGCACAACCTGGCCCAGGTGCGCTGAGGGTCGCCCCGGCCACACCCTTGGTCTCCCCGCTGGGGGTCGCTGCAGACGCGCCAATAAAAACGCACAGCCGGGCGAGAAGTCTTCCGTCTCGTTGCATTATTTTCTTTTGGGGAGGAGAGGGAGTGAGGGCTCTGTCCCCGCCTTTCTGGCTGGGGCGC
TCCCTGCTTCCACCCATGGTCAGGACAGTCAGCCACTACGTGATGCTGTATAAATTGGATTACAAACCATATTCTTGTTCAGCTTGCACTAATCTATATAAATAAAATATGTACTTTGAAAAAAATTAGGCTACATGAGTTTCAAATGGACTGTGATGTTATAGACCTGCTTTCTCTTTGGTTCTGGGCCAGTGTCAGACGGGGAC
TATAAAATGGGGAAAATGATTGTGCTTGCCCTACAGAATTGTAGTATGAATTAAAAGTCTGGATTTAATGTATTTAATATAGAAAATTTTAGCTTTTATTAATAAAAGTTTTTGGCATACAAGTCAACTATTCCCTGCATTCTCTGGCACTAAAGAGAATGTTCATTCCTGTATCTTTATGTAGTCTTTTTCCTCTCTGAAGCCTT
CCCATTTCCAGATGAAGCCTTTCAGCCCTTCTGAGTCCCCGGCCCTTGGTGCGATGTCTGTGAGTTTGACCTGCCCAGCGTGTGGGCTGGCTCAATGCTGAATAAAGTGGGTTTGTGTCAGCTCGTTTGCTTCGTCTCCGTGTGTCCACCTGGCCTCTTCCCCCTGCCCTGGCCACCCTCCAGTGTCAAAGGAAACTTCCTCGTGA
GTAACCTGGTGCCTTACCAAGTTGTGCTTTTCTGTTTTCAAGTGTAAATGATGTTGAGCAGAATGTTGTACTTGAAAATGCTATAAGTGAGATGGTATGAAATAAATTCTGACTTATGAATATAATGGCTCTTGCCTTTTCTATCTGAGAATTTTGTTGGAGGTGTTTAGCCACATCTTGAAGCAGCACTAGTTGGGAAGCATCGT
AAAGTGTGGCCCCTCACTCTAGTGTGTGGTCCCTCTCAGGGTCCTGGGGATCTGCCTCTCTGTGGTCTCCATCCTGACTCTTGAACTTACCCACAATAAGAATAAATTCTGCCTCATCTTTGCCTGCGTCCCCCATTTTTTCCCCATCTCTGAAAGCTTGACATCTCCTGTTGGGGAAGGGCCAGCCTCATACTGAGCACCTACTG
AAAGCAAGAATTTTAAAAATAAGATAAATGTAAAGTTGTTTTATAAACGATCCTGTTAATTAAACCACAGACACCATATATCCTTCTGCATCCTTTGGCCAATAAAAGTTGCTGGAGAACCAAACCATGGTGGTTCTTAATCAGGCTTTGCCTTTAGGGAGAATGAGGAGGAGAGATAATTGGGTATTGTTCAGGCTAGTAATAAA
GCTTCAGCTGCTGAAGGGAGGGGGCTGGCTCTGAGAGCCCCAGGACTGGCTGCCCCGTGACACATGCTCTAAGAAGCTCGTTTCTTAGACCTCTTCCTGGAATAAACATCTGTGTCTGTGTCTGCTGAACATGAGCTTCAGTTGCTACTCGGAGCATTGAGAGGGAGGCCTAAGAATAATAACAATCCAGTGCTTAAGAGTCAGGC
GGCTCCCCCTGCCAGCAACGCTCACTCTACCCCCAACACCACCCCTTGCCCAACCAATGCACACAGTAGGGCTTGGTGAATGCTGCTGAGTGAATGAGTAAATAAACTCTTCAAGGCCAAGGGACAGTGGTCTAATTCAACTCTGTGTCCCAGCACCTGGCACACCAGAAGTGCCATGCTCAGAAATGTTGGTTACATGAATGAAT
AGAAGATGGTCTTCCTGTCCAGGATGCCCTTCCCTGAGAGAAGTGTATTTAATCTTAAATTCAGATGTTTGTTTGTCTACCCACTTAAAACACCCTGTTGAATAAAAATTACTCAAGGAACACATGGAGGCTTTGTCCATGTAAAAGAACAAATATCATTCTCTTCCTGGAGCTGTCTCCTCATAAAATTGTCTTCCCTTGCTCTT
AATTTTTTTTTCCAGTTGATTTTTAAAAAGAACTGCTGTACAGAGCTTGTACTTTGTCCATTTTATAGATGGAAACCATCCTTGAAAATTGTTTAACTTAAATAAAGAGAAGATACTTTCTAGATACCGCTCTTTGCTGGCCAGAGTCTGTCCTGGTGTGTGAGGGCTGGGTGGGGTGGGTGTGGGGACTGGGATTGGGGTCAGCC
CATCCTCCACTCCCACTGTGTGTGAGAGCAGTGCTTCTGATCCTGCTGTCACCCCGACCTCTGGCAGGAGCCGGCGCCAGTAGGAAAGACCTCCTTCCTAAATAAAAGAAGTGTCTCCCATGAGTGTGTGCTCGTTTTCTTTGGGAATTCCCCACCAGGGAAGCACTCCTCGTCACTCATGCCCTGTAATGACACACATTCCCTTC
AAACATCTAGGTTTCATTCCTTTGACATGTTTATATCTTTTTAATTTAAATGTTGTTACTGGCTTAAAATATTTTGTGTTCTTACAATAGAAACGCTTTTAATAAAGTCTTTCAGAATAAACCAAGTTTTTGTAAATTTTCAATTCAATAATTAAGGTAATCTTTAAAATTGGATGATCCAAAAATAAGTGATAATGAAAACCACT
AATTGCAAACACTGTGTTTTCTGGTCTTTGGGGGTTAGTTGAACTTTCTGTATTACCTTTTGGAAAACCTGAGTTTTACCACAGTCTTAAGCAGATTTGAAATAAATTCTTTTGACACTGCCAACAACAGAAAGACAAGATGTGGTCTGTAATTCCTGCTCCGTGGTCAGGTCTGCCTTTTTCCCAACTGGCCCTGACTGCCCAGC
GACGCAGAGGGAAGAGATGATCATTGGAAGCAATCAGTTTACTCTTCCCCACCACAGTGGTTAAAAGGCGTTTGTATCTGACACTATGTGTGTGTTTTAAAATAAACTTTTGGAAACATGTTTGGAAAAGCAAAGCTCAGCTCATTTCACTAACACTTTTCAGCTTACTATATGTATTAAACTTTTATGTTGACTTTTGAATTAAA
TACATATAACATAAACATAACAAAGTTGCCTAGTTGATGTAACAGTGGAAAGTTATCTGGAAATAGTATTTTGAACTTTAAGCCAAGTTTAAAACATTATAATAAAAGGAATACCATTTGTGCATTTTAAGTAATCTTTTTTAAAAAAAATATTTTCCATGTTATAGGGAAAGGACAAAGAGACTTTTATCAGTTTGCTTTTTGTC
TTAGTTGTTCACCATTCATAACACTGTTAGCAGCCCTTTTCGTTTTAGACTGGTTGGCTGTTCACAAATTTTGATATTCCTTAAAGCATTAAAACATTTTAATAAATACTTATAAATAGGTATTAAAATGTATATTATGTTCAATATATAGTTATATTTTCATAGAGGATCATTTCTCTAAATGAATGTAACAAATTATGTGTAAT
TTGAGAATCTAGATACTGGGTTTTATTTTTTGAAAGATTAGCTCTGTTTGTAAGGGCTGATTCCTTGAAAATGTAATTTTCCAGAAAAACACCTAAAGAAAATAAAACATGGACATGCCTAGTAAATTCTGTTTTTTTGTTTGTTCGTGTTAGTGATGGTGGGTTTTTTGGTTTTGCAACTCACCTGTAGTCAACTCACTACAGGT
GCAGGACACAGCACTGTGATTTGAACCCAGAGAGTCTGACTTCAGCCCCCAGCGCTCAACTACTATTAATTGAAAGGGCATTGAAGAGACATGATGTCACAATAAAAAGAAAAAAAGAAAAGAAAGCATGTCTTCGACTTTCTAGTCGTCGTGCTTTGTATGGATTCTTCTTTCAACCTTGACGAAAGGGTATAATTAATCTGTAA
TGTAATTCAATACTTTTACTTTTAATATCCTCACCTTATCTAATCTTTGAATTTTGTCATGTAATTTATTGCTTCATTAAGGTTACTTTTTGTTATACAAAATAAAAGCTGATATCCAAGGCATGGTGCATCTTGATGATTTTTTGTCCTTTGAAGTATGGATGATAGAAAAATGTATCAGGTTTATTCATCTCATCTTTCTGTTA
CTTTGAAGTATGGATGATAGAAAAATGTATCAGGTTTATTCATCTCATCTTTCTGTTACAGGATGATTAATTGTACAGTTACATCACACGAAACATTTATAATAAAGTCATGCTTTAGAATTGCACGTGTTTACTTTCAGATATCAGCAAATCAGAAAATCATGAAATATTCTATTCCCAGACTCCTAGATTAAGGAAATTGAAAC
GCCATGGGGACGCCCTCAGTCTAGGGATCTGGCCACAGACTCCCTCCTGTGAACCAACACAGACACCCAAGCAGAGCAATCAGTTAGTGAATTGAATGGAAATAAACGCTTTAGTTATAATATGACCCCTGTTCTCTGTAAGTTCCAAGGGAGACCTTGGTACCCTTGGGATGCACGTGACCCAGGTGCTAAGGGTTGCTCTTCTA
TGACCAAGGAAATCTCACCAGCTGTGTCCAAGATCAACCCTGACCCTGTTACTCCAATGCCTTTGTAGGAGTATTTTTAGCAGAACCGTTTTTTTCCCAAAATAAATGTGAATTGTAAAAATTATCACTTGGACTCAGTATTTATTTTTCCTCTGAGGTTCCCCAGAGAACAAGTAGGAGCTCTCAGAGGCCCTGGGCAGGGTTCT
GTCTCCAGCGGGACCAGAAAACCATATGTGGCAATACTTATAAACTGCCTCTAGCTATATAGATTAATACAGAATCATCTTTCTGTATGAGTTTTCCACCAATAAACATGTGTAGATATAAGCAAAGCTTTCCATTAGAGCAAATTGTTTCAGGTCCCACTGCCACCAACAGATGACATCAGTGGCTGCATACTCAGCTGTCACAC
TTATTCCTTTGATGTTTAAATGGTATTTTACCATTAAATCTGATAATATTGATTATTAAATCATATAAACAGATTTCTTTTTAAATTGTTTAATCATAAGAATAAAAGTGTGTCTTTCTAAATTGTCTCTCTTAAAGTGTCTAGTCTACAGTATTGATCATTCTAAAGCTGACTTCATGCACACCACTGAAAAAGAAGGCTAGTTA
ATGGATATTATATGGGCCAAGTAGGAAGGCACTGTGATGGGAGCAGAGATGGCCCTTCCTTTACCCTGGGGCACTCGGGATGGTGTGGTAGTGAAAGAAAAATAAACAGATCATCGGGTAAAGCTCTGGTGAACTCTTTGTTGCTTTTGTTTGATTTTGTAATGGTGTAAGTGTTGGAGAACACACTGCAGTCAGGAGGCCTGAGT
GCAACTTAAAGTGATAACAGTTATTTGATTTTTTAAAAAATATTATTCCAAAAGAAAACCATTTTAGGTCATCTCCCCCAACTCTGTTTGCTTACTGCTTAATAAATATAAAAATAAATCTGATGGTTACAGACAGGAGGCATTGTGTGGGAGGAATACACAACCTTTGGAAGTGTTGATAGCATCTGATATTCAGCCGACCAGAT
GATAACAGTTATTTGATTTTTTAAAAAATATTATTCCAAAAGAAAACCATTTTAGGTCATCTCCCCCAACTCTGTTTGCTTACTGCTTAATAAATATAAAAATAAATCTGATGGTTACAGACAGGAGGCATTGTGTGGGAGGAATACACAACCTTTGGAAGTGTTGATAGCATCTGATATTCAGCCGACCAGATGACAAGAGCTCA
AAGGTACTCTCACTGCAGAGATTTAAGGCCTGGGCCTAATGTGCTGTATTATGAAGCCTTGTGACTGAAAAATATGTTTACATATGTTGTCTATTTTTTTAATAAACTTTTATAGCTGGTCTATTTGCTCAGTAGCTTTGATCCTCTCTTGATTATTGTGACTATAGTTTGCAATGGTTTATTTTGTATTCAATAAGAAAAATTGT
CAACCCGCCAGCCTCCGTGCCCCACCCCACCCAGCACGCACTCATTCAGTCCATTGCCTTAACACAAGCCTGATGGGGCTGTTTTCTCACAATATAAACGAATAAAGTGTCTTCTGGCCTACTTCTGAATTACTTCTCAACTGTATGGTTTGGGGAAGGGAGGGAAACCTAAAATCCCGTCCAAATAAGTGAAATTCCTGAAGAAG
GCAGCCACCTAGCACTAAAGCATAGAACTTAAACACGAATCCCTAAATGAACAGATTATGTTACATTAATCTGAGAATTTTAAATTTAGAAGCTAAAATAAATAAAAATCACAGCTGGTTGTAATCTTATGCTTTCATATATCAGAAGTGTGCCTCTATGTAGAATATATATACATATGTGTGTGTATATACATATATATATGTAT
ATTGTGTTCTTCGTAAAGACTGAGGCAAGCAAGTGCTGTGAAATAACATCATCTTAGTCCCTTGGTGTGTGGGGTTTTTGTTTTTTTTTTATATTTTGAGAATAAAACTTCATATAAAATTGGCCCTCTCTTTTGTTCCTTTGAGTTGGAGTTACATACAAGATGGGGGCATTACTCCTTTGGAAATGCCAAGTTTATCCTATGGC
ATGGAGTCTTCTGTTTCCTGGGGGAAAGGGGCATTCATGACCTGAACTTTTTAGCAAATTATTATTCTCAGTTTCCATTACCTGTTTGGCCAAACAGATTAATAAAATATTTGAAAAAGAAGCGTTCAGTGCTGTCTCCATGGCCATTCTGTTACTTTCCCACTGCACCAGTCCTGAAGCAGTCCTCACCACATTCTGGCTTTTCC
AAATTGCATCTTATATAAATGTTTTAGAACTAGATGATGGAGCAGATGGGATCTATTAAGAGAACGGGGTGCCAGATGACTGACCATAAACATGCTTTTTAATAAAGACTCTGCTGAGAGATTAACTCATATATTTTCTAAAATTTTTATTTCTTGTTCATTTTGTTTCTAAGATATTCACTCACATATTAAAAATAACAACGTCT
CAGATGGTAGGTGGCAAAGCCAGGACTTGGAATCCAAGATAAAGAAAACTCAGTGGGAAGGAGAAGTTTGTGATTAAATCCAATTAAAGGAATAGAGTAAAATAAAGAACACAGTAAATTTCTCACCAGGAATGTGTTCCGTTTTCCTCTTGGCTTTTGAAAATGAGGCTGCTTCTGCTATATTATCTGGTGGAAAACACATCATC
CCAGACTAGGAGCACTTTCAGGACAGCGTCATGCCTTGTTCTCCTCCACATCCCTCCGTGCCTGAAAATCAGAAATGCTCAATTAAATGTTGAAAATGTCAATAAATTCATAGGAAAACGATCTCAGATAAGTCAATAACGTTATGTTATTTTATTTTATTTTTGAAATGGAGTCTTGCTTTGTCACCCAGGCTGGAGTGTAGTGG
CTTTATATTTTTTAATACTTTGTACTTTTTAATGACAAATGTATATACTACCATTTAATGATAAAAATATATTTTTAAAATACTGGATAAGAATTATTCAAATAAATGCCTTATTTAAAAGTTAAATTGCAGACCAAGTGCAGTGGTTCACGCCTGTAATCCCAACACTCTGAGAGGCCAAGGTAGGAGGACTGTTTGAGGCCAGG
GGTACTGAGTCATACTTTTACAATGACCCAGGCCCACGGCCTCAACTGATGACAAATAATGAGAATCCAACAATCATTCTTTCTCGCATATTCACTTGTGAATAAATGCAAGAACTGGTGTATTTGTATATGCTGTGTTTATATCTACATGATTCATTAGATTCATTAAAACCCAACTGGTAATTAGGAAAAACACTCACAAAGTT
CAGAGTGTGTCATCACACTGTGTACCTCATACAGGTGACGTCCTGGAGAAACCTCTGGAAAAACAGAAATTTTATGACCCACAATTAAAATGATTTAAGTAATAAATAACCCTGATAGCTTGCCCCACCAAGTGTATGCTATGTTCCACACCCCAGGCCCCTCCACATCCATCTCCTTGCCGAGCCCTCTAACAACCTTACAAGGG
AGCCACAGTTATGTAGGTCTGATTTGAATGTCATAATTGCAGTGACAGGACATTGCCACCAACTCTATCCTACTACCATCAATGTTGTGTTTATTCCGTCAATAAAAAAGACTTGCTTCCAGGAATTTTTATCCATACACTTTCTAACTGTACTATCTGGGCAGTTCCAAGCCAGTTTCTATTAGCTAGCTGGACCAAAGACCACA
ACTGTCAAAACAAAGGGGGTTTACAACTTGTCCTAAGTATAACAAGGGATGTATTTTTTGTTGGGAAGTGACCATTTCTAGGCTTATACATAATAGCAATAATAAAGGCTTTGAACCTACTAATGATTTTCTGATCTTATTTCATATTTATTTTTACAGCTCATCACTGCATTTCATGATAAGATTTAAATATTAAATAGAAAGAA
TTGCAGTCATGTAATTGGCCCAAATCACCGGAGCCACGTGACCCTCCAGTGTCATCTCCGGGGTGGCCACAGGCAAGATCCCCAGTGATTTTGTGCTCAAAATAAAAAGCCTCATTGACCCATGAGAAAAAAGAAAACAGCAATGAGAAGTGACCCTGTCTTGTTGGTTTATTACTTTTTTTGTTATAAAGTACTTTGGTGAATTA
GCAACCTTATAAATAGTGTTTTCCAAACTGTGTCCCAGGACTGCAAATCTTTAATGTGAAATGTCTTTTTATAATCTCTTCCTTTAAAAAAAACCAATAAAATAAAATGCCGCATGCAAACTCAAGTGTGTCACCAGATTTTACTTCATTGGCGCTCGCCAGCCCGCCAGGCTGGCAATAAAGTGCCTCCAGCCACCTCTGGCAGG
AAAGAATATCTGGACAGTACAAAGTGAATTATTAAAAAACCATTTGTAACTACCTAGATTCAATCAGGATTTCCTTGATTTGTGCAAAGTAAAATATTACAATAAATTTGATACTGCTACTTGTATAAAAACCTATGGTTTAAAATGTGGGGGTTCATCATAATAGTCTCATTGTTAGCATATCCTAATAAAGAATTTGAACTAAT
AAGTAAAATATTACAATAAATTTGATACTGCTACTTGTATAAAAACCTATGGTTTAAAATGTGGGGGTTCATCATAATAGTCTCATTGTTAGCATATCCTAATAAAGAATTTGAACTAATAAATCCTATTAATAAAATTCTGCTTTGGTCTGTTATAGCCAGTAAAGTTCTAATACAATCATTAGTTTGAGAAATGGTGACTCATT
CACTGGCTGATGGGATCAAAGACCCTCCTTGTATATCCTTAAACCTGTACTCTATTACCAGGCCACTGTGCCTGTGGAGCACTGTAAGTTCCTACCTTTTAATAAATTTTATAATTATCTTGTGAGCAGCACAATTGTCATAGTTTTTTGTATCAGAAACATTAATTTGTTAAACATTTTAAAACATGCCTTGATGTGTGTAATCC
TACAAGTGTTTACTATATGCTATTAATACATTATACTTTATAACTAATAGATAACAGTTTTTTACATATTAAATATGTTCTACTTAAATATATTATAAAAAATAAAGGCAAAGTGGAATGATAACCTAAAATCTGGTATGGTGATTTTGTAGGTAATGTTTGTATATGTCAAATACAGTTTTTAAGGAAAGGAAGAACATCTTAGG
CAGGTTATCTGAAAGAATTTCAATGCTTACCTTTAATCATGTGACATTGTTTATCTTGGATTAAAAGAAAAGAAAATGTATTTATTTTGTGCATATTTTCAATAAAATATATAAAATCGAGTTGGTATATAGTGCCAAATACCATTAATTAAAAATATTTTAACCTGATATGATAGATTGTTGAATTTTTAAAAATTGTATTGAGA
TTTTAATCTTGAAAAAGTCAATCGTCTGTAGTCTGTACTATAAAATGATGCCTGCAACTTTGTGGTGAATATTATCCCCAAGTTAACAGTGAAATAAGTAAATAAAACTATTATTGAACAAAGAGTGTGGTTTGCTTTTATTTAACCCAGGGCCTATAATACAGCCACAGCTTTTTATTGTATAAAAGGGTAGAATTCATTGAAAG
TGCTGTTGCCTCCTGTTCTGAAAAAATTAAATCTCTTCTCTTTCAGTATGATGGGATCATCCTTCCTGGCAAATAAATTCCCGTTTCTATCCAAAAGAGCAATAAAAAGTTTTCAGTGAAATGTGCAATTCTGTTGTGTGTTCTGTGAAAGGATCCTGGCCATATTCAAGTCCTTGGACCTCAAGCCACTTAAAGCTTCGATGGGA
TTCTCCAATGAAATAATAGGGCATTTAACAAAGATCGCTATGTGCAATACTGTATTTAGTGTTTCTATTTCAATTTTTCTAGGATGTTAATTTATATGAAAATAAAATGAATAATAAAAGAATAAAGATACTTGCAAAAGACAGCTGTCATATTTAACATGGGGTGGGGAATAAGAGAAGGAGGGAAAATAAGTTAGGCATGCTGC
ATAATAGGGCATTTAACAAAGATCGCTATGTGCAATACTGTATTTAGTGTTTCTATTTCAATTTTTCTAGGATGTTAATTTATATGAAAATAAAATGAATAATAAAAGAATAAAGATACTTGCAAAAGACAGCTGTCATATTTAACATGGGGTGGGGAATAAGAGAAGGAGGGAAAATAAGTTAGGCATGCTGCATATTCACCTGC
GCATTTAACAAAGATCGCTATGTGCAATACTGTATTTAGTGTTTCTATTTCAATTTTTCTAGGATGTTAATTTATATGAAAATAAAATGAATAATAAAAGAATAAAGATACTTGCAAAAGACAGCTGTCATATTTAACATGGGGTGGGGAATAAGAGAAGGAGGGAAAATAAGTTAGGCATGCTGCATATTCACCTGCACACACAC
CAAAATGTAAATACAATTTTCTATGTTACTTTTTTGTGGTAACTACCGAGATGAATATTTTAATTAGATAAGTTATATGAAAAGGAAAATTCCATGTCTAAATAAAAAACAAACTCCATATACTGTGTCTTCCTTACTTATAGCATCAGTGGAAAGAAGTTAGAAAATGCCTGATTCTTGGACTGTTTAAGGCAGAGTTTTTTTTT
TTTATTAGCTTCTAACTAGTGTTGTAAGTCCGATGCCAGAATTTGGAGATTTGAGTTCTTCTTTTCATGGCTTTTATTCACTGTGACTAATAAGCTTCCTAATAAATCCTTGCCAGACTTAATGTTTGTATTTTCTTTTGAGTTCTTGATAGCCACTGATGCAACTTTCATTTCATGGGGAACTGTACTGAACTTTGAAATTTTTT
TGTTCGTTGTCCAATTCAGTATACAAGTGAGTGACTCTGGATGCTTTTTGGGGTCTTCGTTTCCTTATGAGGGCTTCTGTGCCATGTAAAACTTGTATTAAATAAATTTGTATGCTTTTCTCCTGTTAATCTGTCTATATCGATTGAACTTTAGGGTCCAGTCAGAACCCAAAGAGGATGGAGGTGGAGTTTTGGCTCCTCTACAG
TGTTTTCTTTGGTTCATCCTTCTTTAACAGGCTGCTGAGTCACTCAGAAATCCTTCAAACATGATTAATTATGAAGATGAAACACTAGAGTCATATAAGAAATAAAAATTGGGCAATAAAATAAAATGATTCAGTGTTTCTTTTCTATATTGTCAATGAAAACCTTGAGTTCTAATAATCCATGTTCAGTTTGTAGGGAAAGAAAA
ATAAATCAAAAGTTAATGTAATTGTTATCCCATTATTTAGAGCGAAATAAATGTTGAATATATGGACTTTCTCAGATTAGGAAATACCAATTAAAAATATAATAAATAGCTACATTGATTTCTGTCTTTTTTGTTTGTTTTTTGTTTTGTTTTGTTTTACAGCAAACACTGCCTGATAATGTCTTGAGCTCCAATCTTATGCAAGT
AGTGCTCTGGCCTCATCATTCCTGCAAAGCTTGCTTTGGGGAGTTGGATAATGTGAAAATTTTAAGTACCTAGGGGAGAAAGAGCCATGTAAATATCTGTAATAAACTTGTAGCATATGTAAAGTTTTCTTGGCCTTTATCTTACAAAAATGGAGTATTTTAGTATGAATTTGCTGAATGTAAGACCGTGGACTGTTTTTTATAAT
TAAATCAAGATGAAGTACTGCCCAAGTTAAATATTGATAGCCTAAAGACAAGTTTATGTAGTACTTAATGTACATGATATGAATGTGAAGCATAAAATTAAATAAAATTTTTCCCCATTGGCTTGGTTTTATTTTAAAAATGGTTTTGATTGCTTAATATTCTTTTTAAAAATGTGTTTTACTTGTCACTGACTTGAAGCTCATAA
CTCTAGCTGAGCAGAGCTCCTGGTGTATGTTTTCAGAAATGGCTTGAAGTTATGTGTTTAAATCTGCTCATTCGTATGCTAGGTTATACATATGATTTTCAATAAATGAACTTTTTAAAGACTTGAGTTGTAATGTTTCCTTTTTATCTTGTAGTGATGAACAAAACACACCAAAAAGGCACATATTTTAACTAGGCCAAAGTATA
GGCATTTTCTTACACTTATGTTGTAGTTTATTTCAATACTGTTTTCATTTGAATTGTACTTGAGATGGGAGTTGGAGTGGAGAATCATAATCATTTTGTAAATAAAATGTTTTAATCCAGCTTTAGTTATCCATTTTTGTAACTCCTCAAGTTTTCTAGCAATACTTTGGTTTTGAACATAGCCAGCATTTATTCTATATTTATCA
TTTGACCTGGAACAAAGTGAAAGCACATTTTGCCCAGTTGAAAGGTCTCCTGGCAGGTTGGTTAGCAACAGGCTTGCCAGTCTGGGTTCTGTTAGCAAAGAATAAACACATTTCATTAGACAATGACTAGTGGACTGACTTCCTCACTATGAAGTTGTTTTTTTTTTTCTATTTTATTTTCTTCAGCCATTCCCCCTCCCCCACCA
TCATAGTATGTTTTATTTTCCTGAGGGGGAATAACTTATAATGCTGTTTAGTTTTGTACTATTGGTGTGTTGGTGAATTTTTAAACTGTGTGCTAACTGCAATAAATTATATGAACTGAGAATTTCTTGTGTGTATTTTTTATTGTGATTATGTAGTGTATAGATTCTAAATATGTATCATACCTGGCATCTTTAATATCAATTCT
AAGAAAGGCCCTTAAGCAAGACCTGTCTTTTATTTTCTCTTGCACAGTCTTTGGATTCATCATTAGGGTCACAGACAAACCCCAGAAGTCTTGCTCTCAGAATAAATGTGAATTTCATTCAAAGAAAGAACGTGTTCTTTCCCATCATTGCATTGTTTTGTGCTCAGGTAGTGCAGAGGAAAATTTAGGAAGTATCAAACCACATG
TCTCCAAAATAGAAATGTTTTCATATATATTGTTATTAAATTAATCCTTTGTTTGCCTTCATTTTAAAGATACTCTATGTACTCTCACATGGCATGAAAAAATAAACTAAATTTGACTATTACAATCCTTTGTAAGAATGAAAGTGAATTTTTGAAAATATATCTATGTGTCAAGTATCATTTTGCATGAAACTTTTCACATGAAA
TGAATTTTTGAAAATATATCTATGTGTCAAGTATCATTTTGCATGAAACTTTTCACATGAAACCTTATATGACTGTAGTTAATTTATATATAAAGGATTTAATAAAGGTGTGTGGATTTAAATAACCTGCCCTAAACAGATTTTTTTCTACTGGTAAATTAACAGATGAAATGTAAAATATATTAAAAATGAGCAGCTGATGTTCT
AGTCCCTTTAAATAAAATACCCTCATATTTCCATATAATCTACATACATTCTCCCATATACTTTAAATCATCTCTAGATTACTTATAATGTCTAATACAAAATAAATGCTATGTAAATGTAATTATTATACTGTGTATTTTTGTTGTTGTTCTTCATTGTTATTTTTTGTCTTTTTACCTCCAGTATTTTCAACCCACAGTTGGTT
CGGGGCCTGGGAAGTAGAGGCTTTGCTTACTACTCCATACTGCAAACCTTAGTGTACCTGCCTTTGCAGGGCAGCTATTCTCATGCTCTTAATAACCCTGAATAAACCTCAGAATTGCATTTCCAAGTTTTCTGTAGCTACCACAAAGACGGACCTCCAGTAACACTTGTTCTGTCCACTTTAGGACCTGGTCATCAGCTACGAAG
CCAAACTTGTGCTTTAACCACTCAGTTATCTTCCTTCCATCTTTCATCAAATACTGGGGCTTCAAGTTAATCCTCTGGTAATTTCAAAAGTTTTAATCTAAATAAATAACCTTGTTCATGATGTCTGTATGTCTTCCTACTGTTTTGCCTGAAATGACGTGTTCTAGAGGTTGCTTGATCTATGACATCTGCAGGCTAAAAGAAGT
AGAACGAACCACTCGAAAACGAGTAGCAGTGTAATGAAGGCTTCTTTTTTAAACAATAACAAATGCTTCATCAATCTGAGTGTGGAAGGTGATTTATCAAAATAAATATTACTAATTTATTTTTTTATGAGTGCCAATTACAAATATCATTTGGGATAATAATAACTTAGTGTAAACATTTATATTTGCTGATCCAGCATGTCACC
ATTTTTATCTTTAGCACAAATTTGTCTGTTTCTTTTAAGGCCACCAGAAAGCACAACATAGACTCCCCACAGAAATCTCATTTTATCTCCTAAGTTGCAGAATAAACGTACCTTGTTTGCAAAGGGAACATTTTCCTTTACACTCAAATCACTTCAATGTGTATTTTGCCTCTTCAGCTCACTGACCTCGCCCGCAGCATCTGATG
TGCTTAATGTTACTGTCTGAAATCCACTGTTTAACCAGATGGAAGACTGGGGCCATTCAAAACATTATTAGTTCACAAGTGTTTGCTGTTAAAATGCTTCAATAAAACTCATTTGTTAAAGTCAGAAATTCAACTCTTCTGTACTTGGGCAGGTCCCAGCAGCCCCTTGGCAGGCTAGTTTTGTGCATGGGCCTTTGCAAGCTATA
ATATGTTTTTATCATTTCAAAAAATGTGTATTTCACATTTCTTGGACTTTTTTTAGCTGTTATTCAGTGATGCATTTTGTATACTCACGTGGTATTTAGTAATAAAAATCTATCTATGTATTACGTCACATTACTTCACATGCTGCTCTCGTTCCTTTTGGGAGAGTCTGCTGGAAAGAGATGGCTACATTGGTCGGGGCCTCGCT
AATAGGTCCTTAGGTAACGGCTCTTCTGCTTTAAAATACCTCCCCCATCTGCTGACAGTAGCTGAAGATTATTCTAAACATTCATTCTTTTAGATTTAAAAATAAAAATCTTCTGGAGGATTTAAGATTTGAAGGGGGCCTTATTTTGTTTTTTTGTTTTGTTCTATTCTGTTTTTTCGCCCTGTCGCCCAGGCTTGAGTGCAGTG
TACTGTCTTGAGCCTTTGCTAAATTAAACTGCACTTTTTGCTATTTTTGCCTAGTTTTTCGCCAATCTACACTGATTTTGGACTGTTACCTAAGTTGAAAAATAAAAGGTTGTCAATCGAATGGTGGTTTAATGTTTGGACCTGCCGATGTATTTGTATAGTGGTAGAAACATGCTGCTTAAGTGGCCTAACCTGTTTCTTGCCAA
AAGCAGAATTTTTCTCTAATTTACTTTTTGTATTTTAACTAGGTTTTACATGGAAGCCCTAAAATAAGGCAAAAGACTTTTTCTTTTGTAATAAGCATATAATAAACACGTATATACATAGCAATCATGTTGTTCATTACCTAAACAAGACAGCCACTCCTTTATGGAATTTCTACCAAAAAGTGAGGAACATAAAATATTTAGGA
CATGGAAACTCACCCCAAACCTTGAATCGTGATAGCATTTGAGGCAGCCTGACCGGTGCCACATGAACCTGAAAGGAATCAAGATATAATTTATTTTGAAAATAAATCAGACACTTTCAGAATTTGAGCGTAAGAAGTTAACATGTCTGATGCGTTGGAAGTGACGTTTTCTCTACAGTGGGATGGTACTGAAGGGATTTTTCCAG
AGGAAGACACCAGGACAATGACAGCATCGGGTGTTGTTGTCATCACAGCGCCTCAGTTAGAGGATGTTCCTCTTGGTGACCTCATGTAATTAGCTCATTCAATAAAGCACTTTCTTTATTTTTCTCTTCTCTGTCTAACTTTCTTTTTCCTATCTTTTTTCTTCTTTGTTCTGTTTACTTTTGCTCATATCATCATTCCCGCTATC
CATATCACCATATAGATATACTATAATTTGTTAATCTAATCACTGATGGATATGTAGGATATTTAAGTTTTTGACATTATGAATAAAGTGGCTATAAATGAATAAAGCGACTACAAATTTGAATATCTAGGTGTGTTAGTTTACTGGTGCTACCATAACAAAGGACCACAGAGTGAGTGGCTTAAATAATAAACATTTATTTTCTC
GGGGCTGTGGAGGCACTGCGGGGGGGATGTGCTGTGTCAGTTGGGCAATGGCGGCCAACTGTGGCGTGCAGGCCTTGGAGCTGCCCCTCCATGGAGCTTTAATAAAGGCACTAGCCCTGCAATTTCTGCCTGAGTTTCTGGCCCACAGCTTGGCCGACTGCAGCCCCTGAGATTGGAGGCTTCTGCTCAAGACGTGGGCAGGGAGC
GCAGCAGACAAGGCCACTCTGCAGCTGTGATGGATCAGGACACAAGCAGGTGGAATGGGAAGAAAAGGGTTTTTTTCCTAAAATTAAAAATAAATAAATAAATAAAAGAACACAAACAGGACTACTCTGCTAGCCTGACTAAACATAGACAAAAAATGGACATTGTCCAAATCATGAAAAACACCAAACATCCCTCTGACCTTGCT
GCTAGGCCTCAATGTAAATTCAGTTGAAATTTGCAATTCTATCAGCAATTTAATGTATTGAATTCAGATCATCATTTGTCATTTTAACCGACAACCACCCAATAAATTTACTCTGCAGTTCTGAACTCAGCATTGTGCCCATTTTTTACTGCAAGATGGACCCTGTATGCCAGGAGACATGTATTATCAACAATTGGGAATTTTTT
AAACATTCCTTGTCCTATCAAGATGACAAAAGCAGAATGTAATTTTTTTTTGGAAGCTTCGTGATTACCTGTAACAAGTTCTGTTTTTAAAACGAATACAAATAAAGTTAGTAACTATTTTTAAATCAGTCCATTGAGTTGAGTTTTTTTGTGTGTAGTATTTTCAATACGCATCACTTACATTTAGCTAATAAGACAGAGAAGTG
GCAATCTTTATTGCTTTAGTGTTGCATTTGATTTTTATCTTTGTTTTTGTTTTAAATACTGTCATTAAAGTCATAGAAAAATCTAAAATAAAACTGGTTGAATAAAAATTTTAAAATCGACTCTAATGTAATAAACCAGACAAAAATGATACTTTAAATGTTATATCTTCCCTTTAAACTACAAATATTCATTGAGTGTATACCCT
GGAACATGAGGTTATTTCCAAATCATGGGAGCCACCAGCAGGGAGAGGGCAGGATGGAAAATCCCCTGGAGCCGGTCAACTTTTTGCTCATGGCTAGTGAAATAAAGTTGTTTGAGTACTAGATGCCAAGTGCCGCCTTTATCAAACCTAAGGCTGCTGACCAGAGTTTGGAAGTGATCTAAGAACAGGTCCATTCAGTTCCAAGG
GTTGTGTTATGCCTACATGTGATATAAATTAATATTTATATTCATTTATATTTATATTTTTGAACTTATTTATTTAAAGTTATGGATCACTTTTTATTCAAATAAAAGTTGTGCTTTGGGGTATATTTGAATCCTAGCAAGAATAATCAAAGGAAAACTTGCAAGAACAGTAAGAAGACTTTACCATTGCATGCCATGGTTTATAA
TGTATTTTGTTTCTGATGAGGTGCCTTTCTTAGCAGATGCTGCCTTATTTGGCCACTGAAACAATCAAAGCTAATAAATGCTTAAAGAAAAATATCTGACAATAAAAAGGTTTAAATCAAATGTGTTGAGTTTATTTCAGTTAAGTTTAGAGCTAACAAATACCTTTTCTAAAATTTCCTTTCCCTGACAAAGTAAATAGAGTCCT
ACTTTGGAATAGTGTCTTGGTTTCACTGTTTTTGTTTTGATTTTTTTTTTGTTTTGATTTTTTTTAAACTAAAGCTATATAAAGCTTGTGGATTAAACAGAATAAATTTCTAAATTTAAAAATTTTGCCACTCTTACTTAGTAGTGCTTATGTAAACCTTTTGGTGTGTTGGGAGTTGGGCAGGGGAAAGAAAAGGTGATGAAATT
CTTTGGAACATCAGCACCAGTATATTGCTGGCAGCTATTGTATTAAAAAATAAAGTATATTTTCACTATCATAAAGGATTCTTTTTTCCCCCCTCATGAAAATAAACAACAACTTGGGGTAAAAGTGTTTGAGACTACTATTTTTTTTTCTATGAGTGATTCAGCACATTTAATAGGTTAAAGGAGAAAAACCATAGGATCATTTC
GCGGTAGGCTCCCCCTTCCTAAACCCTTAAATGCCCTTAGTCTGTAAGAGAATGTCCCTGACCGAAATCGGCCAGAAGCCCCTCTCAGGTTTATTCCCAAAATAAACCTGTCTCTGTTGAGCCACTTTTTGTGCTTTCTTCTTTTACAGGCCACTGGGGTGGGGGTGAGGGGGTTGTGGGTGGCAAGGGGGTTGTGAGCATGGGAG
CTCCCCCGGAACACCCCAAGACCCCTGGAAATGCAGTATTAACGTAGAAAAGATGTTTTACTTCCATGTTTTGGCTAGGAAGGTAATAAGGTCGAGACAAAATAAAAAGACTCAAAACTGACCTTTAATCTGGGGATAATAATGAAGTCTGCGATATCTCTTCCAAAAACTGTGTTTGGTGTGAGTGTAAACAAAGGTGACTATTT
GATATCTCTTCCAAAAACTGTGTTTGGTGTGAGTGTAAACAAAGGTGACTATTTTACTTCTAGGGATCTACAAATGGGATGCATTTCAAACACTTCTTGTAATAAAGCATAACAATTGCCTTGAAAATTGTGGGTTAATTGCCTTTTTTTTTTTTTTTTTTTTTGAGACAGGGTCTCACTCGCCCAGGCTGGAGTGTGGTGGGGCC
GTTCGCGCAGGCACTGGAGTCAGAGAAAATGGAGTTGAATCCTTTCTCTGCCACTCTTTGAGGAGAATCTCACCATTTATTATGCACTGTAGAATACAACAATAAAATACAGCCATGTACCACATAACAACATCTTGGTAAACAACAGACTGCATATATGATGGTGGTCATCCAGTAAGCTAAGGTTAATTTATTATTATTCCTTG
TTTGTTTTGAGGTTTCCCCCATTTTGCTGCCTTTTGGGACACTTCGTTAAATACTGGTCTTGGCTGCATTCTTTTTTTTTTTTCCTGTGGGGTTCAAAAGAATAAACATTTTCTTACAGATAAAACTAGTTTTCTGCCTTTTTAACTTTCAGGAGAGCACAGCAAGGTAGATTGTTCTGAGTGGGGCTTAGCCGGTTGCTATCTTG
CTCCATCTCTGGTTGACGGGCTGTCCGTGTGCCTCCTGTGTGTCTGCAGACAAGTCTTGCTGTGCTTTATTTGTGAAACTTTAATGAGGAAAAAACAAATAATAAATGTTCTCGTTTTGAAACTCAAGCAACGCTCATCAGGTGGAGTAGACTGGCGGCAGCGTCCGGCGGCTCCTGCCCTTTGGGGATGGCAGCAGCAGTGACCA
TTACCTTATAATTTGAGGAGGGGTTTCCCTTTGGGCCTCAGTGTTACAAATTACTAGTGCTATTTTCATTATTATTGTAATGGAAAAATCTGTGGACTAGAATAAAAGAGTTTATTGAATAAGAAATATGATTGGGCTCATTGCACATCAGTGACTCCTAGAAAAACCATTGCAATGTTACCATCAGAAATAATAATCAGCCAGCA
CATGTCCCCCACCAGGCCTCGAGGCTCAGGGTGGGAGAGGGCCCCGGGCTGCCCTGTCACTCCTCTAACACTTCCCTCCCCTGTCCCCAACATGCCCTGTAATAAAATTAGAGAAGACTAACTAGAGTGGTTCTAAGTGCTTTTCCTTTGAGTGGCATGTTGCTCAGCTCCGTCCTTCCATGGGGTGGCTCCCTCTTGGGGCAGAG
AGCAGGGACTGTCCCGAGCGGTATAGGTGAGAATGGAGTTGGGGGGGGACACTAGGTCCTCCGGGGTTCACCCACCTGGAGCTGGAATTATCACTTCCGAAATAAAGCGCGTGTCCTTGCCCCCTCACGCTCCAGGCTATAAATACCCTTACAGCAGCTGCTCGAGGGAGGGGCTCAGGGCTCAGGGCTCGCCTGGGAGCGCGTGC
AACTTTTGAAATTTTCTGTTAAAATTGTCAAATATATTTTATGAAGAATTTATAAAAGGGGAAAATGATTGTAATTTATTGTTCATGACTTTTTTTTTTAAATAAAGTGAGTTTCAACAAAAAAAAAACTGAAAATTCTACATTGCTGCTTTAGTGGCTCTGTGAGTAGTTCTGTAGTACTTTACTTCATGAGCATAAAATAGAAG
CATGGACAGTGACGCAAGGACTAGGCTGGGAGGGAGCGTGCCAACCCCTTTTGCCTCTGGGTTTGGGGAGCGGAGGGCCTCTTCTTGGTGCCCTGCCCCAAATAAAGGAACTGGACAAAGAGAACTTGCCTCCAACTCTAACTTCCAGGCCGCTGTCTCAAACTCCTGCCCTGGAAGGGCTTCTCTACTACTTTCTGTACACCAGG
CTGGGGCCACAGCCCTGCCCCTCCAGTTCCTTGGCAGTTCTCCCCCAAACCAGGTCTGTACAGGTGTTCTTTATTTTACATGAGGGCTACTTTCCAACCAAATAAAGTCAATTTTTCTAAGAATGAGTCTACATGTAACTTTACTTCCATATTCGAATTGGAAATCTGCCCCCCTGTGGGGACTGGGGTGAGTGCTCTTGGCCAGA
GGCCCCCTGCTCTTGCCCAGAGCTGGTGGGGGGCCTCAGTGGGCCCCAGAACCAAGAAGAGAAAGGCAAGGCCAGTGGGGCCAGACATCTGTGTGTTGACAATAAAGTTTTGTGTTGGAATCAATGTCTCTGACTGGTGGATCTCCAACTCCTTGGGGCACTTGCCTGGGTCTAATAGGAAAGACAGATCTTGCCCCTCAAAATCC
CACCATGCTGACGGGTATTTTTCCTCATAAAGTTTATAACCAGTTATTTATATGAATCTTTGTTATGTCCATTTGTTTGTATTGCGTATTTTGATTATAAAATAAAGTATCTTAACAGACTCCTCAGTTTTCCATACCCTTCCATCACCACCACCACGCTATTCTACCCCTCACTTTGGCTTGTTAGAGCCAAACACCTGGGTGTT
TTGCTGTACTGGGTACTTCCTTTCCCATTTTCTAATCATTTTTTAACACAAGCTGACTCTTCCCTTCCCTTCTCCTTTCCCTGGGAAAATACAATGAATAAATAAAGACTTATTGGTACGCAAACTGTCATCCCCTTGTCAGATGTTTTTGCCCTTCCGATAACTCCCACTTTCTTGGATTGGGACTCAGAAGTTTTTCTGTTCAG
GTCCATTGAAGAAGGGAGTTTGAAAGTTGTTGTATACTGTTAACGATTGTCTGCCCATGTCCTGCCTGAAATACCATGATTGTTTATGGAAAGTATCTTTAATAAAGCTGGATACAGTTTGGCTTGGAATGCTGCCTCTGATCTTTTCCCACAAGTGGGGTAACCTGGTTTATCCAAGTCTCTTGGAACAGGGTACGTTCTGCTTT
AGAGTTCACAGGAGGCCAGTGGGCGGGCCATGAGGGACAGGGTCTTTTTTCATTTCTTCCTCAGCTGGTTACTCAGGGTTCATCTGTCCATGGCCTTTCTAATAAACTGTTGAGTTGAAGCACGCTCTCCTGCACTCTTCATCCCTGAATTTACCCTCTCTCTGCTATCGGATGTTGAAGACATTGGCAGTGACAGAAAATGGGCC
CTAAAACTTGATGTAAATTCCTCCTTTTTTTCCTTTTTTGGCTTAATGAATATCATTTATTCAGTATGAAATCTTTATACTATATGTTCCACGTGTTAAGAATAAATGTACATTAAATCTTGGTAAGACTTTTGTGAAGCTTTTTATTGTTTTCAAACTAAAACTTGACCTTTTGTCGGGGGGCAGGGGGATAGTCCTGTTTTTGC
CCATCACTGCAGTGGCCCTGGGAGGTGAGGAAGAAGCTGGCTAGAGGAGGGGGCTCCCACCTACCTTTTATTTAAGCCAGTATTCTTTGTTCCTGCTTGTAATAAAACTTCAGTTTATAAGAGTTGCTTTGCTTTGGTTTGGTTTTTGTTTGCTTTTCCTTTGCTGAGGCCCCAACTGGGAGCCCTCTGTTCTTTCAGACAAATTT
TCAGGGGACTAAAGGAAAGAGCTGAGCCAAGGAAAATCAGCTGAGCCCAGGGCTGGGGGCTGCTTGTCTGCTATCCTGTACCTTTTTTTTTTTTAACCAAAATAAAGATTCCCCTCTTCTTGCCATACCATTGGCTGTCTGGTGGCGCCTTTACTTTGGGGCCCAGGGATGGGACCTGCAGTGGGCGTGTGGAACATATGGCTCCC
TGTGTGTGTGTGTGTGTGTGTGTGTGTGTGTGCGCGCGCGCCAGTGCAAGACCGAGATTGAGGGAAAGCATGTCTGCTGGGTGTGACCATGTTTCCTCTCAATAAAGTTCCCCTGTGACACTCCTCCTGTCTCTCTTCCAGTTCTTGGCGATGGGCTGGGAGTGGGACTGGAATCTGACTTAGAGACCCTGACTTTGGACCTCTGA
TGGAGGGAAGGGGGGCACATTTACACATAGCCCAGAACTTGTAGAATTCTGCATAGTGAATGTATATTGAATTAGTCTCCTGCCTTATACATTCAGGAGGAATAAATTTCCATAATGTAAGGCAAATGCATGGGGTTCTGAGGTTCACTTTGCAAGTGCCCTTGCTGCCTTTCCTCTGTGTCTATTATGGCTCTTTAAGTTGACGG
CCCTCTAGACTCACTCTCCTGCCCTTTGGGAACAAATGAGGCATGGAAGGTAGAAGAGAGGCATTGTTTGGAGCTCTGCTGGAAAGTTCTGGTTGGAGAGAATAAAAACCGTTCAACCTTCTGGGAGCTATTGCTGGTTTGGTTTGGGACATTTGGTCTTCATCTTTGCAGTCTCGGGTGCCCACCTCAGCTGTGGGCCTGGTGAG
TAACTCCAGCTCCCCCTTCACGTTGTCACCAAGGCCCTGTGCCGCCCGCCTCGCCCCCCTGCTCTGTGGATTCCTTTGGGAAGGGCTCCCTGGGCAGGACAATAAAGAGTTTTGACTCCAGTTGGTGCCCTGTCATTGTTTTCTCCCTCTCTGGGGCCCCCTTGCCCCTTAGCTCATAGCGTCTTGGTATTCTTGGGACCCTATTA
TGGCCTTCTACCCCTCAGAACCAACCTGGCCCCCAGGACGTAGCCCCACCAAGCCTCTCTCTCTGGACCCCCATCTCAGGGCCTGCCCTTGGCTAAAGTCAATAAAGTCTATTCTAAGAGCAATAAAAGGCTGGTGTCTGCTGGGGCAGGGAGGAAGAAAGGTGATTGTAGGAAAGAGCCAGGGAAGTAAGAGGGGCCAGATTAAG
GGTGCCCTAAAGGAGGGGGGGCACGAGCCAACACCCCACCCCTCTGCCAACCGGGGTATGGCCCCCAGTGCATTCCCTGTTCCCGTCTCCAACCCAACTCAATAAAAAATGATTTTGTCATAAATATGTTTCCCTATGTGTGTGTGGAGGGTATGGAGTGGGGCCTGATGGGGGATGGCCTGGAATGAGAGGGTCAAGCCAGGCCT
GCCCAGCCTGTAGATACTTTGTATTGTTTCACTCTTGGATGTGTTCTGATCTTTTCCCCTCAAAAACAGTAGAATTATTAAGTATGTTCTTTGATTTTTGAATAAACCAGATGTGATTCCAGATGTCTGAATTATAGATTCTGTTTATCCAGCTCATGAAGTCACTTCACAGTTTGTATTGCATAAAGCATCCCTTTGTAACAGTG
GCAAGGTTGTCCAGGTTGTACTGGACACTTCTCTCCCCACCCCTTTCCTGATTGTTTTATGTGATTGATTTTAAATTCTCACACTGCCACTTCTTTAAAAAATAAAATCCTTTATTTGCTTATATCAGTTGTCATACTGGGCTGCTGTCAGAGAATGTTTTTTTACATGAATGAACAGATTAAAAATGGAATAATATGGTCGGGTG
ACTTTTGGTAACACCTTTTGTTTCTTTGTATGTTTGTAATAATGGACATTTTAAAACACAGGAATGTTTTGGTTTGTACAGACTTTGACAAATGTGTGTTAATAAAAATTCATATTGACTCAAGTGTAATTGTTGGATTTTGTTTTTATTTCTTGCTGTTTACCAGTAGACATACCCCGTTATCCCCTTCAGCCCTTCAGCCTAGA
AGTGCATGTGTTTGGGTGACTTCATACACAGTTCTTCCTGTAATGAATTCGGAAATCAGACACAATGACTGGTATTTGAAAGGTGGGATGACTTCATTTTAATAAAGAGAATTCACCAACAGCATTTCAATTTACATTATTTTGTCTTTTGTAACAAATAATTGGGGTGTATTTTTGGATTTCAGGCAGATGAGGCTTTTGTTTTC
CTGGTTTTTTTACTTATCCAAGTCTTTATCTCAGTGTACAAATAATGTGAATGAAGTCTTTCTCACTTCCCTTCAATTTGGTGTTGCATGGCTTTTTAGAAATAAATAGCATTTCATGTCCTTCGCCCACTTTTTGATGGGGTTGTTTGTTTTTTTCTTGTAAATTTGTTTGAGTTCATTGTAGATTCTGGATGTTAGCCCTTTGT
TAAATAACACTGGTTTCAAATAGTGATGTTAGACTTAACCTAATTTATAAACAAGAGATTAATATCTCCATGCATAGTTTTAGACAAAAAAAGATGTTTCAATAAAATTACTGTCTTGTAATATAAATGTTGTCCACTTCCCTTTTCCACAGGCCTAGAACAGTTAAAGGGAACATAATTTGTTTAGGCTCCCACATAAATGTGAA
GTTATTATACTTAATCTTCTAAACTAAACTAATGTGAACAGTAGGGAAGCAAGGGCCCAAATGCATAAGTTTCTTTGCACTGTTGCACTTACTTAATACAAATAAATGTTTTTTAAAGCTTTTGTAGTATGTTTTTATGAGTTAACATCCTAATGTGGTAGGTATTAGGTAATGTGCTGTCATGAGAAAAATTGAGACTTCCAAGA
CTGTTTAACTCCAAATTACAGTCGGACTTGGATACATCATTTGTAACATTGTAGGAAAGAAAAAAGTCTTGGTTGTGAAAAACGATTTGCATTTGGGTAAAATAAAGTGACCATGCTTTTGTTCTGTAATACTGTGTGACCTGTGGTTGTTGTAATGGTGATCATGGAGAGCAAATATGAACTTGGCCTGGATTTTAAATGGCCTA
GTTGTAATGGTGATCATGGAGAGCAAATATGAACTTGGCCTGGATTTTAAATGGCCTAGAATTTGTGGTAGTTGCCAAAGAGGTTCTCCTAGGTGGTCTTAATAAACCTATTCACAGAATTCTCCTTATCTGTGCCTTGATTATCATTGGGAGCATCACAATCTAGGACAGCAGTTTTTAACATGGCTTCACATTAGAAACTAAAA
TTTGTCTCTCAGTCACTGATTGCCACTGCCATCTGGAAATGTTTGCTAAAGGCACAGTCACTGGGCTTGGGAGGCAATGCTCCATCCCCATTATATTACAAATAAAGATGCCCTAAATGAGTGTGGAAATTCTAATGAGAGAATGTAGTCCCCAGACTGAAGCCTCACAAAGCAGCGTTGGTTCGGAAGTGCTTGGTGCCCTTCAT
TGGAGACCTGAGGCTGCAGAAACTGGTAGGTTTCATCAGGTGGTTAAAGTCGTCAAAGTTGTAAGTGACTAACCAAGATTATTTCATTTTAAAACCATAGAATAAAAATGACACCTGAGCTTCTCTATGAATGAGAACGGTATCATTTATTAAATTCTGACTGCGTGCCAGGCACTTACAAACCATATCCAAATCCTCAACTTTCC
TACCTCCTACCTCAGTCTATGTGAGAGGAAGAGAATGTGTGTGCCTGTGGGTCTCTACAAGTGACAGATGTGTTGTTTTCAACAGTATTATTAGGTTATGAATAAAGCCTCATGAAATCCTCCAACCTAGTCTGTGTCATCAAACGAAATCCCCTATGGAGTTCAGAGCCTGAACTGGAAGAGATCAGGGACATAAAATCTACCTC
GCACACCGTGTGCCATAGAATGGCACATGTCATTGCCCACTTCTGTGTAGACATGGTTCTGGTTTAACTAATATTTGTCTGTGTGCTACTAACAGATTATAATAAATTGTCATCAGTGAACTGTGTTTGATGCCTTCTTCTATCTGGAAGAGATAGACAGACACCAATGGACTGCTAAAATGGATTAGAGGCGTCCCTGCATCCAG
GCATGTGATGACTGTAAATGTTCACTGGGTGGGTAGGGAGTGGTATCCAGTGTTCAAGTGCAGAAATCTTTGGCTTTGCTACCAGTTCCATATGATGAGAAATAAACGTTCGCTGAGGTTTTGTTTCATACTCCCTTTTTATGGGCTGTTCTTTCAATTTCCTGAAGGTCATGGTTCACCTTGTAGCATAGGCAGAGAGCTGTGAT
GAAACCAGAATAAATTATCTTTTGGAAAGGACAATTTCTTGTTTGGCCATTTGTGTATAAGGTTGGTAACATTAGAGGCTGTGAGCTTGTGTTACATGGTAATAAAGCCAATGAAGAGACATGTCTGTGTAATTCTGATTCTTTATTCCCTTACCCTGTAAATTTGGGGTAGATTCATTACCAGTTGAAGCAAAAAAAATGACAGT
GTGAGCCACCCTGCCCGGCCACTTTTGTATGATTTCTAATGTATTTGTAATTTACCTAACAAATTGCCTAATCTGCTATGTTAATGTATTTATGAATTAAAATAAATACGACTGCATGTTTGTGGTTCATTTTTGTGGAGGTGGCTGTGGTGACATCAGCCAAGAATCTGAATGGTACTGTTGAAGGAAACTAGCATGATAGCTTC
GAAACAGCAACTTGTACAGTGGCTGAGAAAATAGGATATAGTTTTGATTTTTTTAATTGTAAAATATTTTGGAGGGAGAACAAAATCTTTTAACATTTTGAATAAATTTAGAGTTTTATAAAATAGGCCACTTGTTTTCTACACATTCCCTGCTTTTTAAGGGAGCACATATTATGTGCCAGGCACTGCTGGGAAAGACAGAATAA
ATAAATTTAGAGTTTTATAAAATAGGCCACTTGTTTTCTACACATTCCCTGCTTTTTAAGGGAGCACATATTATGTGCCAGGCACTGCTGGGAAAGACAGAATAAACTATAAACCTGGTGTTGAGGCTACAACTTAAGTGATGTCAAGATGTCCTGAGGTGCCAACCAGCTGTCAGTGTGACTGTAACAAAGGCTTCAAATCTGTC
CATTGAGGACACTGTTGTGACATCATAGCCAAGTTATCCCCTTGCCCAATCCTGCTTCCTTTTCTTCCCCAAACAGGTATCCATTTCAAGAATATCCCCTAATAAACATCTGCACACTCATCTCCATCTCAGAATCTGCCTCCTGGTAACCTAACCTATGATGGGAACTGCTAGGCAGGGAATGTCCTGGGAGCAATTAGGGAAGG
CTAACTAAAAAATCGAAAGGACAAATTCCAGATTCTCCTTGTGAAGTCTTCCTTTCAGTTCAGAAGAAATGGAATTCGCTCTTCAACTTCAGGAAGTTGAAATAAAGAGTTGCTTGGATTTTGTGTTCACCTTTACCAAAAAATGGATTTGGTAACACTGCCACCCTGCTTTGGTGACAGAGAAAGCAAAAAGGGCTTCTGTCGTG
CATGTCCCTGTTTGGTCCCTGCCTTGTTCTCTTCCCTTTCTCAATTTCCAAGCTCCACCCACTCCTAAAAACACCAGTCATTCTGAAGTAAAAAATGGACAATAAACATGAATATTCAAGATTCAAAGCCACTTCATATGAAGGTTCTTTTGCACCTCTGTCCTTATTAGGGAAGGAGGACCAATGTTAATCCAAACATCTGGAAA
GAGAAAAATACTGTAAAACGTGTCGTGAATGTTTCTTCAGTTTCTTGTTCAGCCAATGAGGAAAGGGCATTGCCTTTCTTTTTACCATTAATCACTTCTCAATAAACGTGAGATCCTGTTGAGCATCACTTCTAGTACCATTTAGTATTATTTGAGTCTGCTGTGTTTTAAATATTTGGAGTATAAGGGGGTATAACAGGTGAGAC
CCACTCACTCACCCTTCCGAACTCTTAACATCAATGGGCAAATCCCCACAGGAGAAGGAGTGAGTACTTTGTCCACATGACCAATTGTGAAAATGGAGGGAATAAATGTTTTTATGTATTAATATTCTGTATCTGAGAGAAAGCTTAGAGCTGAAATTTGGATTTGGTGCCTCACTATATTCATTGCTGCTTTAAGGCATTTGTAA
AGTTTGGGACCTCCGTGGTGCAGAGAAGATGCTTCTGAAGGCCGCTTCTCGTTGGGTACCGTGGGGGGTGAACCCTAGCCCCAGCTTTGGGAGGATGTTCAATAAAGGACCAATGCCGGAACACCTGGCCACCTCGGCTCAGTTCCTTCTTGGGGGCGGCAGAGTCATTTCTGGCCCTGACAGTGAATCTGTGAAGTGTCTTGGTC
ACAGGCAATAATCAAGTCTGCTGTTTTGGCCTTTCGTAGTAGAAGTGGTTGTAGTGTTTAGATATCTGTTTGGTCTTGCTTCTTGTATTGCATTTTTTTCAATAAACAACAACAAAAAGAACTCTCTCTGTGAGGATTGATCCACTTTTAAATTTCTCTTCTACCAGCAACTTGGGAAAAATTAAATATGGGTGGGGGAGACCTAA
TGCCTCAATTTCCCCATCTGTAAACTGTAGATATGACTACTGACCTACCTCGCAGGGGGCTGTGGGGAGGCATAAGCTGATGTTTGTAAAGCGCTTTGTAAATAAACGTGCTCTCTGAATGCCACAGAGCAGCCCTGTGTGTGTCTCACCAGCCTGACGGGGCCTGCTCACCTGCCCCCAGCCTCCAGTGCAGTGGGAGGGCCCTG
AGACCATCCACTTCCCTAATCTATGAATATTCCTAAGGCTTATCTTCAGGGAGGCAGATTTGGGAGCTGTTCTCCTTCCTCCTCACTCTGTGCCCTGGCAAATAAATCTTTTCTCTTTTGCAAAACCTGTGTCACAGTGATTGATTTACTGTGCGCAGGCAGAACAGACCTGGACCTGGCCAGCATCATGGTCAGTGCTCATGAGT
AAATTTCTCTGCCTTATAAGAAATAATAGCCATGAAATCACTGGTTTGATGTACGGTTTATTTATTTATTCCAATAAACACTCATTCAATATAAAATTCAAATAAATTCAAAACTAATTAAATTTAGCTTTTTCATCCACATATCACTGAAAATTTTCTTGTTTTCTGCCAGTGGCATGCACGACAGACTTTGAGGAATCCTGTGA
CTTAAATGCAAGATAGTACTATTTTGTTCATCTTGATTGGAGTGAGAAATGAATAGGTCCATGCACATATATTTCTTTTACCACAACAAGATGATGAAGAAATAAATCCATAATATCGATACTTTTGTATAAGTTGTGTTTACAGTTGCGGTAAGAAATTTTATAATTGTTGATTTGCTTTATATAATTTCTGCTTGCTTTTTATG
TTGTGGGAATTTAATCTATCAAATTTATGAGTTAATTGAATATGAATCAATGAACAAGTAAATGTGATCTTGCTTTTATATAAAAACTACTAAGTTCATAAATAAAATACAAAGATCCATAAGTTGAGAGGAAAAGCAAAAGAGCCAGATTCTAAGATCTATAACTTAAAAAAATTAAATATTGATTGAAATGTAAGTCATTGCAA
GCATCCGGCACTGAAGCCCTGGTGTTCCTGGTCACGTCCCCCAGGGGACCCTGCCCACTTCCTGGACTTCGTGCCTTACTGAGTCTCTAAGACTTTTTCTAATAAACAAGCCAGTGCGTGTACCATGTTCTGTGCCCCTCACCCTCAGCACGGAGCCCCACTGCATGGGGGCCGGTGTGGGGTTTGGGAATAGAATGTTAGGGCTG
GCCTCCGCCTCCCAAAGTGCTGGGATTGCAGGCATGAGCCACTGCACCCAGCCCTGTATTCTTATTCTTCAGATATTTATTTTTCTTTTCACTGTTTTAAAATAAAACCAAAGTATTGATAACTACAGTGTCTTGGAACCTCTGGGAGTGGAAAGCCAAGCCAAAGTTGGGCTGGCAGTGGTTAGACAGCAGAAAGGACTGCCTGA
CCGTCCTCCCATTTTGTTCTCGGAAGATTAAATGCTACATGTGTAAGTCTGCCTAAATAGGTAGCTTAAACTTATGTCAAAATGTCTGCAGCAGTTTGTCAATAAAGTTTAGTCCTTTTTTAATCAAAGTAAATGTGATGAATTGTCATTTTTTTGGGTGGACCATAAAATAGTTTTCTCTTTCAAATAAACTTAAATTAACTCTA
ATTACTTACCTTGTCCAAAAAGGTCATAAAGGGTAGGGCTTTTTCTGTTCCACCTCTGTACTATATTTCTCCCCAACAAATATCTGCCCCTGAGGACCTCAATAAAGGTTTGGTCAAGTGATGAATGGTCCCACTCTGGTAGCTTCTATCAGCTTTGGGAGAGAGCCAAAGCCCCCTTGTTTAGCTCTCACTTTCCTTCCAGCTAT
GTGTGCTGAGTCCAGACAAATGTTATTTATATACACATCCAAATTTGAAGAGAAAATGTATTTCTTTAGGTTTCAAACACTGTAATAGATATAAAGCAAAAATAAAAACCTGTTGCAAAGTTCTAAATTGTCTTCTTTGGCTTGGAGTGACCCTAGACTGGATTTGGGGGAAGAGAATGAGGAGGTGTTTAAATTTGTAGCTTAAC
CCACTCAGACTTGTTTGAAGCTGCACTGGCAGCTTTTTTGTCTCCTTTGGGTATTCACAACAGCCAGGGACTTGATTTTGATGTATTTTAAACCACATTAAATAAAGAGTCTGTTGCCTTACTTGTTTCTCTCCTGACCTGTGTATTCCTTTGTTTCTGGATCTGATCCATTCAGCCCCTTCCATCATCACTGACTTGTTCAGGTC
ACTGCACTCCAGCCTGGGCTACAGAGCGAGACACGGTCTCAAAAAACAAATGTGTGGCTAAGGAGTTACCTGGGGGAAGTAGAATGAGAGGTCTGTTGGGAATAAAGGTTTTTCTTAGATTCTGAGTCTGGCTGCTTTCATTTCTGCTTCTGGCCAGGACAGATTCTGGGCCCTGCCGTTCACTTCCTACTGGCATGGGGCATTGA
CCTCTGAGCAGAGCAGCCCTGGCTGTGGGGGCTATTTCCTTATGGGATTCTCTGGCCAGAGAAAGGAGTAGCTGACTAAGCCTGGGAGAGGGTTTGTCACAATAAAAGAATACTTACTAACCTCTTGTCTGTTTACCATAGATTTATTGACAGCTACTACTCGCCAGGTGTGCTGGAGTCAGGTGGGGCTGGGGCTCACAGCTCTC
GAGCCACAAGAGCAAAACTCCGTCTCAAAAAAAAAAAAGAAGAAGGTGGATCTCCAACCAGGCCAGAGAAGATTCTCACAGAAGGTTTTGAACTCTAAGAAATAAATTGGTTTGGTAATAAATGGCTTCTGGTCAGATATTTTGTGGTGTCTGTTTCATCATTTTTCCTTTTCACTGACACCCCAGCAAGCTGATGCTGATCATGG
ACTCCGTCTCAAAAAAAAAAAAGAAGAAGGTGGATCTCCAACCAGGCCAGAGAAGATTCTCACAGAAGGTTTTGAACTCTAAGAAATAAATTGGTTTGGTAATAAATGGCTTCTGGTCAGATATTTTGTGGTGTCTGTTTCATCATTTTTCCTTTTCACTGACACCCCAGCAAGCTGATGCTGATCATGGAGACTTTTATTATTGA
TGAGAGCTGAATTCCAAGAGTGCAAAACCCCAGCATCCTGTTTCCTCTGCTGACCCAGCTGGGAGGGGGAGGAGGAGGAGCTCACACCCTCAAACTCCTCAATAAACGCTTTCTCTGGTTCCCATCAAGGTCTCTTGCAGTCGTTTATTCAGGCCCAAGGCCGCTATCTGAATGTCGCCTGTCACTGGGACCACCCTAGTTCACTG
CTTTCCTCAGATCATCCAGAAGTTCCTCAAGGGCCAGGACTTTATCTAATACCTCTGTGTGCTCCTCCTTGGTGCCTGGCCTGGCACACATCAGGAGTTCAATAAATGTCTGTTGATGACTGTTGTACATCTCTTTGCTGTCCACTCTTTGTGGGTGGGCAGTGGGGGTTAAGAAAATGGTAATTAGGTCACCCTGAGTTGGGGTG
CTGCCTGCCCTCTGTCTGTCTTCTCCTAATTCTGCAGGTGGAGGTTGCTAGTCTAGTTTCCTTTTTGAGATACTATTTTCATTTTTGTGAGCCTCTTTGTAATAAAATGGTACATTTCTATATCCTCCTGAGCTTGTTTCCTATGTGTCCCTGGGTTGGTTTCAACTCTACTTCCCTGCCGTTCTGGTGTCCATGAGTATTGGGGC
AGAGGAACACTTGAGCCTGGAAAAGGTTGCAGTGAGCTGGAATCGTGCCACTCCACTCCAGCCTGGGCAACAGTGTGAGACCTTGTCTCAAAAAAATAATAATAAAATAAATAAATAAAAGAAAAATATTCTAGATCAAGAGTTACTCATTGAAAATTATCAGGGACCAGAGATATTTGTCTTATCTGAAATAAAAATACTAGCTG
TGGTAATGTACCAGGTCTGTTTATATAGGTCAGTGTTGCCCAGGTTGTATTGTTTTGCTGTTTTTACTTTTTTATATATAAAGAACTAAAATTACGAGAGAATAAATTCGTGGATATAATCTAAATCTGATTTCTCCTTTCAGTTGTTTGGCATTCCATTTTTTATATAAATCTTTAAGACATATGTGCATATTTTTATTTTAAAA
GGAAGCTGACGGGCAGGGGCACCGCGGGGCTGGGCCAGGGCTGTGCTTTTGTGAGATGCAAACTATAGTAATGAAGGGCCCAGATTTTTTTTATTTAAGAAATAAATGTTTATTAGAACTTTTGAACTAAACTTAAGCGGTAAAGTGGGTATCTTTATGTGTCTAGCTTTTTAAAAAACAAACGTGTAATCTCAAAGAGAAGCCTG
CTTACTTTCATTACAATCCTCTTACTTTATTCCAGAGATACCTTTTTCTTTTAATATTGGAGGATCTACTTAGCAAACTTTTTTCAAAGAAAATACTTTAAATAAATTCACCACAACCAAACTTTATGTAAGACAATTTCAAGGTGTTTCAAAAACACATAACTACCAATGTTTAATTTCACAGGGAACCAGTTAAGAGCACATTT
AGGTGTGTTGTGTATCACTCTATTTTATAGATGATTTTATATAAGTAACAGTGGATTGTTTTAAAGCTGACGTCATTGTATGTGGATACATTCTATATGGAATAAATGTTATGTAAAGGATGTGACTTTAGTTATGTCACAGGATCCTTAGGGTGTTGCTTTGCCACCAGCCAGAAACCTCTTGGCCGGTGGCTCCTCTGCTTGGG
GTCCTTGACCACTAGTTTGATGCCATCTCCATTTTGGGTGACCTGTTTCACCAGCAGGCCTGTTACTCTCCATGACTAACTGTGTAAGTGCTTAAAATGGAATAAATTGCTTTTCTACATAACCCCATGCTGATGGGTTTTATTTAGTATAAAACATCCATCAAACACCAGTCTCTGGCTTCTAGAAGAGTCCTTCAGATGACAGT
GTGTAAAATACACAGCAGATTTCTAAGACAGCACACAAAATGTAAAATATGTCAAAAATATTTGATACTGATTACATGTTGAAATATATGTGTTGGGTTAAATAAAATGCATTAAAGTTAATTTCATCTGTTTCTTTTTTTAATAGAGCTACCAGAACATTTAAAATGACATCTGTGGCTTGCTTGCAGTGATAGACAGCACTACT
TACTGGCGTTGTCAGTTTCAATTATGAAACTGAAGTTTGGTGCCTCCTCTTTATCATGTTTTTTCCCTTGTAGCAGTTGTGTTTAATGTCATTAAAAAGAAATAAAAGTTCTTTGTCAGTGACATATGTACTGTGGCGGTCTGTCGTAGGCTTCGATGGAGGGTTATTTGCCTTCTTCCTTTGCGTAGGTAGGTTAGTGGGGTGGG
CGGTCCCCCTGGCTGAGCCCCTGTCCTCCCCTCTGTCCCCCCAACCGCCCCCCCTGCATGCAGCCAAATGGAGCATCTCTGTTCTTTTTAATAATTTCAGAATAAAGTCTCATTTCAGTGCAGTGGGCTGGGTGGTGGGGGAGAGGGTTGAAAGCCCCACTTGGGTCCCCGAGGGTCCATTGAGCCCTCTCAGGCCAGCTCCAGGA
CTGGTTTCTCAAGAGAAACTGGAGCTCTGGATTTTTAAGAGAAATTGCATAACCGAAAACGCTCTGTGGTCAACCTACTATTTTGAAAGCTGACAAAGAGAATAAATCAAGCATTTATCCTGACTTTTCTATACCAACCATATCACGGGGTAACGAAACAGTAGATGAGGGGAAGTTTCTCTTTATAGAAATATTTCAGCTAATAA
TAGGAGAAGCCGATTTGGAGGTTAATGCTGTAGAATAGGACTGTATACCAAATGTAATCTTTCCAATGCTCCAATGAATTTATACATGAGATTGATATGCAATAAATCTGTGTGCTTTTCTAAGCCTCGGTGCCCGCGAGCTTCATTGAGGGAGAGGCCCCAGGCCTGTGGAAGGGAGAGGAGGAGCAAGCCAGGGCTCGGCCGAG
TGTCTGCCTCCTCTGCAGTGCAAGGGGCCTGGTCAGCCAGGTGTGGGGGTGTTCTTGGGGTCTCCTTTGGTCTCCTTCCCACCTTTGTAAATATAATGCAAATAAATAAATATTTAGGTTTTTAAAAACTGCAGCGGAATCTGGCAGTTTGATTCACAAAGCAGCCTGGGCTAGGCCTGGGGCAGGATTTCCCCATCACTCACTGA
TGCCTCCTCTGCAGTGCAAGGGGCCTGGTCAGCCAGGTGTGGGGGTGTTCTTGGGGTCTCCTTTGGTCTCCTTCCCACCTTTGTAAATATAATGCAAATAAATAAATATTTAGGTTTTTAAAAACTGCAGCGGAATCTGGCAGTTTGATTCACAAAGCAGCCTGGGCTAGGCCTGGGGCAGGATTTCCCCATCACTCACTGATGAG
ATTTCTGAGTTCCTATCTCTTTAGCCTGGTGCTCGGCACTCATCCAGGGTAATTGGTCAGGCTTGGTGTACTCAGGAAAAGGAGACACCGTTATCTCTCCAATAAAGTCTGTATCTGATGACATTTATGTATGCAATTCTTGGAGAATCATGTGAGATCTAAAATCATGCACTATTCGGAGCGAGGTGGATGTCATCTAGCCAAAC
GGGGAGCAAATGAAAATCAAATGTGGGGGGAAAACACTAAAGGGGGCAAGAAACAAAGGAATTACAAACCCTCTGCTCTTTGTATTTCTCTGTTGTGAAGAATAAACTGTACCTGCACCCGGGTGGCGGTGGTGTTTGGCGTGCTCTGTGCGAGGGCAGGGCTGGGGGGCACCTTTCCATTGCTCCTCTCCCCTCCCCCGCCCCCC
TATAGAAGTCTCATGGCCTTTAGGGAAGCTGCTGGGGAGGCCTAAAGGAAAGTGAGGAAACTCTTAGTGGAGATTGGAAGAAACAGGGTCTCTGTTATGAAATAAAAGAACATTTTGTAAAAATGTGGTTGGTAGCAGAAATGTAAGTTGAATGTACCTCATGAAGTGGGTGGTCTAGCTAAGGAGATTTTCAGGCAGAATGTGGA
TGTTCTAAACCTAAGAAATGGGGACCCCTCACATGAGAGTGGGGAGGCTTCTGGATGTGCTACAAATTCCATTTCATTTTCATGAACTCCAGTGTTAATTAATAAAATCTCAAGGTTCTCCCCCCTCTTTCGCCTCACATTTCTTCAGAGAAATGAAGAGTTCCAACTCATAGCCCAAGTGCTCAGGTTTTAAATTAGACAACTTT
AAATAGTGAGGGCCAATGCCCAGGGTTGGAGGGAGGAGGGCGTTCATAGAAGAACACACATGCGGGCACCTTCATCGTGTGTGGCCCACTGTCAGAACTTAATAAAAGTCAACTCATTTGCTGGTTCCAGGTGCCCTCTGGTTGTGCGGCCTTCGTGACCCTCACACGTTCATGGTGTCAATCTCTCTGCCCCCGTGAAGAGCTGC
GGTTGGGGGTAGTTTGGTCCCTGGGTCCTGAGCCTCAGGGGAGGGAGGTTGATAGCTACTGGGGATTTTGTATATGGCAACAGTATATGTCAAACCTCTTAATAAATATGATTTTCCCAGTACTTTGCAGACCAGGTGGGGAGTGGCCGATAGGAAAACGGGGGGCAGGGGGGATTAGGTGGACCTCAGAGAGGATGCCAAGACTA
CACAACTGTGCTCAGGCTGGTGCCAGCCTTTCAGACCCTGCTCCCAGGGACTTGGGTGGATGCGCTGATAGAACATCCTCAAGACAGTTTCCTTGAAATCAATAAATACTGTGTTTTATACAGGTTGGCTCTGTCTCTGGTTCTCCCACACTCCCACCCACTGACAGAACCCTGAAGGTAGGGAAAGGTAAGCCCTCAGAAAGGGA
TTGATCGCACAGACAGAGCTTGTGCCGGATTTGGCCCTGTCAAGGGGACTGGTGCCTTGTTTTCATCACTCCTTCCTAGTTCTACTGTTCAAGCTTCTGAAATAAACAGGACTTGATCACAAGTAGGTGTGTATTGATGCTATCATGATGTGCTGGGGGTTGGGGGATAGAGTTATTTTGCCCAGGCTTCCTTTACTTCTTGGTCC
AGGCTACTTTGGCAAGCCCTCCGTAAAAGTCAGAGGAGAGATCAGTACAGAGCTAAGAGTGACATCAAATGAGGACTGTGGGACCCAGATTTGAAGACCCAATAAAAATACTCAACTTTTTAAAAAAGATAGTGAAGTGGTCTTGATTGATTTTGATTTTCACTGCCAAGCCAATCATGTGAAGGACAGAAGCTTTTGCCATGGGC
ACATCAAACAAAAACATCTAAATCATCCTTTTTGTTCTTTTTCAGTTTTTAACCACTTTTAGGTTTTCCCCTTACAGAAACCACAGAAATATTCCCTTAGAATAAAATAGTATATTTGTATTTGATGGGTGAGTTCTTCTTCTTTACGTCTTAAAAGAATTTGAAATCTCTTTTTCTGATTGACCTTATTGGTATGACCCAGCAAT
ACACACACACACACACACACACACACTCTTGATCCCTTGCTTCCCTCCCCCAGTGCGTTCTGTGATCGCCAAGTTCAAAGCTGTGCACATGTGGACACTCAATAAATGTTCATTGGTGACGAGAAGCCTCCTGCGTGGTCTGCCCTGCACCTGCTCTCTCCCTTCCAGGCTCCATCAGTTCACAGCTACCAGGTGCTGAACACATG
ACCTCATCACTATCAAACTCATTATCATTTGAAACAAGCCGAAAGTCTCCAAATTCCTCCTCCTCGTCTTCCTCTTCCCTAAAATGTAAATCAATGAATCAATAAATAAGTTGTTGAAAGCAAACTACAAGTAGTCAGCCAAGTTATGAATTAAAAAAAATTTTGTGTGTGTTAATTTTTTTTTTTTCTCTGAGACAGTCTTGGTC
CAAAGAACAGTGGAAAAACTTTGTGTTTTTAACTCTTGGGTCTCCCTATTTTTAAAAATTGCTATTTGGTATACAATTATTATGTGTCAATTAAAACTAAAATAAAACTTTTAAAAAAGAAATTTCTATTTGAGAATTTTAGAAGAGCTTTTCAGCAACACTTCACTTATGAAAACTTTTACAAAATTGATCAGAGTTCTGGATAT
GCCCTCCAATGACATAACAACTGTTTTTGGTAATGTAATCTTGGGAAAATGTGTTATTTTTTTAGCTGTGTTTCAGTGGGGATTTTTGTTTTTGTAACATAATAAAGTGTATGTTCCAATGACCGGTTCTCATGACTCAACCTAAATCTCCAAAGGGCTCAGACAAACAGGGCGGCTCCTCACAGGCAGGAAGCCCGTGGCCTCTG
GCTTTCCTCATTCTTTGTAATAGCAGCAAAGATTAAGATGGAGTGTTAATATACCAACCAAACTACGAATTCCATAAACTCTAGAGTTTGGATTTTTACCAATAAACCATTAACACTATTTTGTAACTTAGAATATTTAATGTTGTTTATATAGTGGGCATTAAAGACAGTCTTTAGACAGATTTCTACATGTGGAGGGGAGGTGG
ATGCTGAATCCTATCACTGTGTTCTTGGGGGCCAGGCCTTGGATTTGGTTGTCATTTAAACTCCTTGAAGATTATATGTAATTATAATGAGCAGAAGGCAAATAAAGTTTTTGAACAAAAGTCCTTGTTTTCAGTATTTAAAATTTGGTAATATATTTTCTTTTTCAGTTAAACTATCTTCCCCACAAAAAATATTATACTTCAGT
GTTCTATGTTGTATTTGTTTTTAATCCTTGATTTTAAAAATATTAATGGTTTTAGTGTTGCTTAGCTTCAGTTTGAAGTATAACTTTCACTAATAACTGCAATAAAAAGAAAAGCTTTGCTCTTAAACTTTCTCTTGTGTGGTCATCATTACAGCTCTTCAGACTAGGGAACGAGACCCATGTGATACAGTGGAAGGCACTTAAGC
ACTCAAAAGCTGCCAGCTGGAGCTGGCCTAGCCTTGGAGGACTGCAGGAGGAGGGCAGGGTTGGGTGGGCAATGGAAGGAGGGAGGAGAGAAATGAATGGAATAAATGCAGAGGATCTCAGGCCGGCTGTTCTCTGCCCCACTGTATGTAGCCAGCAGGGAGAGGGTTCTTGAACACCCTCCTGTCTATGGAGGAGCAAAGATGGG
TTGTGTGGATGAAGGGACAGGCACTTGCATCCAGCTGATCTAGGTCACACCTGGCTCTTGGCTGCCATGTGGCTTATTAACAGCTTCCAGTGGAAGTCGCAATAAACAGTTTTTGGTAAATCTCACCACTGTTTCTTGTTTCTCCTGCCCTGAATGGATTCTCCCCTGCCAGCCTGATCTCTGAAGACTAGTGCCTTTGTCTGTGC
GGACACCTTGGGCCACAGGATACTGGTTGCTTCAGGGGTACCCATGCCCCCTGCCCTCGCCTGGAATCAGTGTTACTGCATCTGATTAAATGTCTCCAGAAATAAAGAATAATTCTGCCAATCCTGCCTGTTCTTGGAGCTGGTGGCGGAGGTGGGAGCAGATGGCCTCCTGAGTTCTAAGAACTGAAGAAGCCTCGGGCTGGTGG
CTTTGCTACATTTCTATAGTTAAGTTGGTTTTACTTGAATGATTCATGTTTAGGGGGAAAATGAAAATCTCCCTTAAAATTTGTTTCAACTCCTCCTGCAAATAAAATAAATGAAGTGGCAGATGTAAACGGGTTCTGTTCATTGTCATCCTGAGTGTGTGTGTGTGTTGAGGGTGGTAGATAACTTCCCACGGCAGTTTCAGAAA
CTACATTTCTATAGTTAAGTTGGTTTTACTTGAATGATTCATGTTTAGGGGGAAAATGAAAATCTCCCTTAAAATTTGTTTCAACTCCTCCTGCAAATAAAATAAATGAAGTGGCAGATGTAAACGGGTTCTGTTCATTGTCATCCTGAGTGTGTGTGTGTGTTGAGGGTGGTAGATAACTTCCCACGGCAGTTTCAGAAAACCTG
CCCTTTATGCTCCTGAAATGAAATTTATGGCTAATATGCCAGCCTTTACATCTAATTAAAAATCATCCAATGGTTTTTTTGTCCTTATTAATATATAAGAAATAAAAGGTAATGATAATGTGTTTGTGAAGTGCCCAGTTGCTGGGGAGGTCACAGCTCTGTGTACAGACTGATGCTCGGGTGTGGTGGTGTCAACGTCTGAAACG
GGCAAGCTGGGCATCGCCATGAAGGTGCTGGGCGGCGTGGCCCTCTTCTGGATCATCTTCATCCTGGGCTACCTCACAGGCTACTATGTGCACAAGTGCAAATAAATGCTGCCCCGCATGCACGCGGGGGGCTGGCCGCACACGTGAGAGCACAGGCCTGGAGACACACCCCTTGTACACATGGACCCCCCCACAGACACGGACCC
AGGAAAACTATCTTAACCTATCAATCAGCAGACTTTCTTCCTTCTCTAATTCTGACATAATATTTGAGATTTCAAAGAACCCATCTTGAACTAAAATGTAAATAAAGGCTGAGCTTTAAGTTGTAAAGCCCTGGCTGTGATGCCTGTTCCCTTCCTCCCCAAGCTGCAGGCAGGACTCTCACGACAGTCACTCTCGGCCCGCCATG
TCTCGCCCTTCCCCATGGGTGGGGGAACCTGTGTTTGTTTGTGTGCACATGTAAATTTTAAATATTTTAAGCAGAAAGTCCTTACCTCCTGTAACACATCAATAAAGTACAATCATTGTGAGCCCTTTCAAGAGGTGATTGTCTTTGTTATGCTCAGGGCTTTGGGCTGGCCTCTGGGTGAGGAAAGGCCAGCAGGTATGCACCCC
GAAATGGGCATTTATTTTATAACATGTTAAAATGTACTTTTTAAATTAAGTCATTTTGTAATATTTGAATTTTTACATTTGTTGTACAATCAGGAAAAGCAATAAAGATTTTTCAAAAATAGACATGTCAAGAAAGTTTGCACTCATTGAGGATGCTGAAAATAAGGATAAAAATAAGGAGTCTGTGATATTTTACAAATTGACTT
CTTCAACTGTCAAACCTCAGAACAAATGCATTAGGGCCTTAGAAATGTCAATGGGGCAGGAAGAAAACACAATTTCTAACTGCCTGTTTTTGTATAATTTAATAAAAACCTTTTAAACATTACTGCTTTTGTCTGAATTTTTTGCGTTTGTGTTTCTGTCCCTCTGAGTCATTGGTCTTCTTTTTGTTCCTGTTCCTATTTTTCAC
AAGTTCTTTTATTCTCCTTTCCCTGAGATTTTTGTATATATTGTTCTGAGTAATGGTATCTTTGAGCTGATTGTTCTAATCAGAGCTGGTACCTACTTTCAATAAATTCTGGTTTTGTGTTTTCTTTTGTAATCACTGTTCATCCTGCCTGTCCTCTCCAAGCTGTGCTCTGTGGACTAGGGAGACAGCAATTGTGTGGGAGTCTT
CCCGGCCGATGTCCTACTTTTTAATTAAATCATTAGCTCTTTCCCAGTTTGTTACATCACAAAAGTTTTTTACAGTAATATATGCTAGAGTAAACGTTAAAATAAATATTATTTTTAATGATTGCATAGTGTTTTATCTAGTGGATAGACTGATTTTACCCTCACTCATTCTTCTTTTATTGGCTATTCAGGTGGCTTCATAAATT
CCTTATTAATGAATGTCTTTGACTTAAATCTAACCAAAAACTGCAACATTATTCTTTGTACATTTTCATTATATAGTGTTAACAAGCTTAGTTGCAAACAAATAAAATACTTAAGCTATTTGTTTACCTTGCCTTCTTAATACTGTGATAATGTTTATTAATTCAAATAACTTATGTGAGAGCTGCTATAACCATTTCCCCAGTTC
TGAACAGAGCAGCTGCTGATGTCTGGAGGCTGATTTTCCTGTTCTCTGTTCTCCACTGGAAAGGTTGTTTACGACAAACCTCCTTGTCAAAGTGTGTAAAAATAAAGGATTGCTCCATCCTATTTGTTCTATTTTCTCTTGGATCATGACTTTCTTTTCTTTTCTTTTTTTGTTTTTGAGACAGAGTCTTGCTCTGTTGGCCAGGC
CATGGGCAGGCTGTGCAAAAAGCCACTGGCTTTTCTCAGCATTTGCTGCTGGGCCTCTCCTGGGACTACCAGTGTGGCTCTTACGTGTTTTCTTTGCTAAAATAAACCCTAGTTCTTATATTGCTCTTCCTGCTAGTTCTTGGGAGTTGTCAGAGATTGTGTCTGTGGCTAAGCTGGACCTCTGAGGCAGGCTGGTGAGTGGGGAG
CTGCAGGGACAGAAGGGGCAAGGTCTTTTCTGGGGTTCCTACTGTGTGCAGCTACTATGGGGTACCAGGGTGGGGGATGCCCTGATGAGCACATTTGTCAAATAAATGAATGACAGGAAACCATTTGGTCTCATAAAGCCCATCCCTGGAACTCTGCTTGTACCATGACCCAGCTCAGAAGCCTGCCATGGCTCCCAATGGCTAGA
GGGCACCAGTGATTATGGTGCCCCCCCATGTGGATTGAAGATTAAACCTCGAAGCAAGTGTATAATGCCCCCAAAAATCACATTTAGAAGTCATCACTTCAATAAAAATTTCTATATTAAATAAATTATTAATGTAAATGGTCATTTGCTGGCTCCTTAAGCACATGCCTAGTCTGTCTTTTACCGAAGAAGTAAATTTCTGCAAG
AAGGAAGAGCTCCGTTCTCAGCTTCTTTGCATATCAGGAAGCTTGAGCCCCTTTGTCAGGAAGGCTTCCATTGTGTGGACAATCGCATTATTTCTCCATTAATAAACCTGACCATTCAGCCCTCCTGGCCCCAAAGCCCATGATTGGCTGATTACGCTGTGTTTGGACTTCTGTCTTACCCAGCCCCTAGCCCCTATTGGGTGAGC
CTTTTTTTTGGTGGGAAGAGAGATTGTCCTGTGATTTCTACCCATTTCCTGAGGCCTGTGGAAATAAACCTTTATGTACTTAAAGTTATACAGAAAATAGAATAAAGTTAATACCAAACTTGCTTAGTTGTTTACCTGTGATATTGGCTGTACAGAAATGCAAAAAATACTGAAAACACCAAGGATAAGAAACTACTCTTTATTTT
AAGGGATATGGAGTTCTTACTTGACTTGAATGTGCACCTGAGGGTGCTTTGTGTAATATATTGTACACTACAGCATCTTATATTTTTTGAGTTGAGTTTCAATAAATTACAATTTTTCACCCATTCGTTGTTTACTCATAATGAGCTTTCATGCCACATGTAAACTGAAATTGCACTTGTATTTTCTGAAATATGCCATTCACATT
CCCTTGTCCACATCAGGGTTTACTTCCCCCATTTGAAATGTGATGGACTCCAATCTTTTCCAGGAAAGCACTGTTTCCCTCATGTGTGCAGTGGTGTATCAATAAAGATAGAGAACGCTATTGAAATTACCGTGCAAAGACTAGCTCTCTATTTAGTAGGGCTGAGCTTCTACTTGTATGGATGGTGGGGTATAGTGGGGTATAGT
GGCATTTATTCCAAAGTGGGATCAACTGTACGCCTTTGGTATCTGACCATAAAGTCTTTTGCTCCGCTGACATTTGGGTGATGTCTTCACATGGAAATATAATAAAAATAAAAATCTAGTTTAATACTGCATTATTTATTTTCCTAAGGCTAAAGAGGAGCAGTCCTATGCTTTTATTCAGCATCCTTTATCTGTGACTTCATGCT
TATTCCAAAGTGGGATCAACTGTACGCCTTTGGTATCTGACCATAAAGTCTTTTGCTCCGCTGACATTTGGGTGATGTCTTCACATGGAAATATAATAAAAATAAAAATCTAGTTTAATACTGCATTATTTATTTTCCTAAGGCTAAAGAGGAGCAGTCCTATGCTTTTATTCAGCATCCTTTATCTGTGACTTCATGCTCTGATA
ATGAACTTCTATGGAGCCAATGGCATGATGAACTATGGACAGTCAATGAGTGGCGGAAATGGACAGGCAGCAAATCAGACTCTCAGTCCTCAGATGTGGAAATAAAAACAAAACACCTGTATGGCTGCCATTCTCTTCAGCCCTCGCTCTCCCCTTTCCACAGCCTCCACCCCTGACCCCCATCCTCTTTTCCTACCTCTCTGTTT
CCCACTTGAAAATTCAGACAAGAAAACTTTGCTTAAAAGATTTCATGTGTGGGAACCACAGTTCCTGGCTGCCTTTCTCCTGTGTATGTGTAAATTCCTTAATAAATATTGCAGGGAAGGACTGTTTGCTTGGCCATTACTGTGCGTCACTCTTGGAGGAGGGTGCGTTACACTTAGGTTTTCTGTTTTCCAAAGGCAATTGTTTC
CGTGCTTTTATTACATGTATAATGTAGTAAAAGCAGTCTATATATCAGTGTATACATACTAAACAATATATAGCATTGTTTTGCATGTTCTCTTTCTTTAAATAAATGGTATATATACTTCTTCCTTTTGCTTTTCTCATTCAACACTGGTGATATTCCTCAGTATGTTATTCTAGTTCATTCAATCCATTGAGTTAATAAACCAC
CTCTAAAAAGTACTTAAGATTAAAATCTGGTCCTTAAAATTAAATGAATTCAGCATTATGAAAAATTCATAACAGTTTTTTTCTGATTTCATGGTGGATTAATAAATTATTCTTCATGGGTATTCATGATTTGCAGACCAGCATTTGGGAACTATAGCTTAAAATATCACCAACCGTATTTTTTAAATTAAAATTTTATTTTTTTG
GAAGGTATCCTTCAGTAAACTTTGCTTTCCTAAGAAAATTCTTCAGTTTCTGATAAGTCATCCCTATTTTTATCTTGATCAAGGCTTTCTACAGTTACATAATAAAATGAAATGCTGTCCAGGACAGTTGAACTGATGGTTTTTTCATAACTGCAGTCCTTCAAAGATGACCACCATATATAGTTGTGTACGTGTTATTCCAAGCC
ACCAGAACAAAAAACAAGACACTAATTGAGGAGAGAAAGGCACTTGTATTCTGTATTACAGTAAGTATTCAGTTGAGGAAAAGAATTATTTAAATATGTAAATAAATAATTTGCACTTCAAATATTTCTGTTTTGCTTTTTCATTGATATATCTACGTAAGCTGTAAGGATAGCTTAAGTGGTTTTGTGTTTTTTGTTTTTCTTTT
TAGGACTTTGTGTGTTTGCTGCCCACCTCCCTTTTATTTTTTAAATGCATTAAAAACTGTGCTAGTCTCCTTTGCATGGACTTCAAGCTGCATGAAATGCAATAAATCTCATTTTAGATAATTTAGAGTCTGGGTTTCTGTGTCTGGGGGCATTCATGGGGCCACTTTGCTTGGAAAGGTTCATTTGCCCTCAGTTTGTGTGTCTG
CCATCAGCTGACTACAACTACATGAATGAACCCAGGAGATAAGAGCAGAAGAATCACCTAGCTGAGCCCAGCCAAACTGCAGCATATAGTATCATGAGCTAATAAACAATTCCTGCTTTAAGCCCTAAGCCCTAACAATTTGAAGTCCTTGTTACACAGCAAATACTGTTGCAAACAATGACGTTTTAAGAAGAGCTGGGATCGAG
ACTGGGGCCACCCTGGAATGGTCCACCACAGCCCATTTATTCTCTGTAGCCCACCCGACAAATACTAGATTTTCAGAAAGACCTTGTAAATTCTGTGGAAAATAAAGTAACCTGAAGGAATGTAAAAGCAGTTTGACTTTATAAAGAACAAGTGACTCTGGTGGCCAGCATATGGTTTAGGGCTGGGTTTCATTCACCCTTTCCCT
AAAGGGCAATATGAAGTTACTTTCTTAATGTGACCTAGCAATAGGCATAGCTACGTGGCACTATATTCTGGCCAGACTCGATGTGTACTCTAACTTAAGAAATAAATCAGTAAGGCAGAACAAGAGACATGCTTTGCTTCTCATTCTCTTTATGTCATTGGCCAGATGGGAAGCGTCTGAGCACGTTGCTGGCTTGCTTGTGTGCA
GTATCGTAGGCAGTGTACCGTGGCCGTGCCGTCAGAGTGTGCGTGTGCGTGTGTGCCGTGTCGAGGCTGTGTAGAGTGCATTGTACAGCATATTTTCATGAATAAAATTGTTTTAAATATTTCCCGCGCCTTGGGCTAGAGGAAGGGGAGTGGTGGCGGAGGATAATTGACAGGGAACTTGGGGCAGGGGGAGGGTTCATGTGCCT
TGGTCATCACCACCCTTCCAGGGCCTGAGCAGCTGGATCTGGTACAAAGCAATCGGACATAGAGTTGGAGGGGGAGGCCCCTGAGGCAGCCCAGCTCCTGAATAAAGATTCTACAACACACGAGTCCACGTGTCCTTTGTTCATCCCCAGGAGCCATGGGAGGAGCTTCTGGAGAAGAAGTGTGGATTGAGGAGAAAGACGGGACT
CATTAACAACAGGATTGCTTCTGAGTTAAAACTTAAGTGAATTCCTGCTTTTTGGCAGCATTTAAACCAAATCCTACTGCTTCCCTAGTAGTTTTGAGTGAATAAAATCTGGACTAATGTGATTTCATTTGCACAGAAACTAGAAATCCCATCTGGGCACTCAGCATTTTTTCTAACGATGATTTAAGCAAATGGCCTAGCTTTGT
GAATGCCTATGTATGTCAGGCCCTGTGCTGAGCCATGAGGATTAAAAAGATGAATAAACATATCTTGTTTAGGAAATGGATGTATAAAAAAATCAAGTGCAATAAAGTGTGTGTCCAAAAGCTGACACAATGGAAAGGATGTTTTGTTTTGTTTGAAATTTATCAAATATAGTAGTAGGAAAGAAGGATACCTCCCTGAAGATAGA
CCGTCTTTGCTTCCCTGCCTGCTGCTGCCCCATTTGATCAAGAGACCATGGAAGTGTCAGAGATTCAGAATCCAAGATTGTCTTTAAGTTTTCAACTGTAAATAAAGTTTTTTTGTATGCGTATGTTTTTTTTTTCTTTTGGTTTTGTTTGTTTGTGGGTTGTTTTTAAATAGTTGTAATAGCCCTGTCTCCTCACACCTCAGCTT
GCAGCCTCAATTTTATCGTTTGTGAAACGTGGATAGTAATCCCTCTATCACGTGGCTGTTGCAGGAATAAAGTGAAAAAACAAAACAGGCTAGCTTGTTCAATAAATGTGAGTTGAATTAAATCTGATTTGTGGTCAGTAGAAAAAGATGTGAATACTTGGAAAGGAAGACACATTTTTTTAAATATATGCCTGGTAAAACGGATC
TCTGGTCAAGTTGAGATTTTTAAGAACTTCATTTTTAATTTGTAATAAAAGTTTACAACTTGATTTTTTCAAAAAAGTCAACAAACTGCAAGCACCTGTTAATAAAGGTCTTAAATAATTGTCTTTGTGTAAATTTGTCTAGTTTTGCTTTAGTTTGTAAGTATTTAGCTATTTATAGGACCCTTAGCTTGACCCAGTCTACAAAT
CCAAATAGCTGGGCATCTTGTGACCCAGTTAAGTGGATACATAAGATTAACTATCACAGTGACTCAGTGGAATTTTTTGTTTGCTTTTGTACAGTTTTAAAATAAAAGTTTGGTATTTGTGTTTTGGTATGCTGTTATTTTCATTGTGAATGAGGAGTTGTGGGGAAGGTAAGAGATTGGTTTCCAAAGAGCTTTGAGTCCCCCAA
AGGCTAAAACGTGGGGCTTAGGAGATGATCACCACAAGTAGCATCCCAGCGGATGAGCCCATCTGTGGATCTAATGCCTTAAGTGTGCACAGCCCAGAGAAATAAAATACTACTTTAAAACGAAGTTTCACTTTTCTCATTTCTGGTCAAGTCCACTGATTGAAATCCTTGTGTGGTAAAGCAATGTGAGAAATCAGATAAAGATG
TGTCTGTCCCCAAGCCAGACTTGCGGTTGGAGTCTGTATGGTCCCTGCAGCACTGACCCCAGCAACCTCTTTCTCTTGCCCTGGGGAATTTGGGACACAGAATAAAGGTGTTTGCCCACACCTTGTCTAACTTCTGCTTAGCTGGGGGGCCAAGGCCAGAAGAGGGAAAGAGAGGAGGCTGAGGACTGGGGGCTCCAGCTCATCTG
GCTGGAGGAGTTGGGAGTTCATGGCTATCATGGTTGTGTTAATCGATTGTGGGGATGAAATGTCATTGTGTATGGAAGGCGGGGCTCATGGCTGATTGGCAATAAAATGGCGGCTGCCGTTGTCATTGTCTCCATCTCAGGATCTCACCTCAGAGACCCTTCCTCCCCTACCCCAAGCCCCGCCCCATCCAAAGCAAACTCCTCAC
AACACAAACCCCCACTCCAGCTCCTTCGCTTAAGCCAGCACTCACACCACTAACATGCCCTGTTCAGCTACTCCCACTCCCGGCCTGTCATTCAGAAAAAAATAAATGTTCTAATAAGCTCCATTCAATGTCTACCTTTTACTGCTGGTCAATCTTGGGGTGAGGGGCGTAGTTAAACCCAAGAGACAGAAACTGGCCGGGCGTGG
CGGCGGGAGCGGGAGAAGGCCAGTGCAGCCAAAAGCAGCCTCATCCACCAAGGCATCCGCTGAAGACCAACCCATCACCTCAGTTGTTTTTTATTTTTCTAATAAAGTCATGTCTCCCTTCATGTTTTTTTTTTAAATCTGTTTCAGCTAATGCCTTTCTTCTTTCATGACCTATGTCCCAGCAGCCTTCCTAGGGGCTCTACTCT
CTCTTACGTTGGATAGCACATTCATGTATGTTAATTTTACTACTCTTCTTTAGAGCTAACATATATTTTATAAATATCATTTTTTATCTGTCTTATATTTAATAAAAACACATTTTTAAAACCTGTATGCATTACTGCCATCTGTTAGCACATTTGATATTAACATCCTCATTGTGGTATCACTATAATCTCAAGATTTTTCTACA
TTACCTTGTGGATGCTAGTGCTGTAGAGTTCACTGTTGTACACAGTCTGTTTTCTATTTGTTAAGAAAAACTACAGCATCATTGCATAATTCTTGATGGTAATAAATTTGAATAATCAGATTTCTTACAAACCAGGACTCTGTCTCAGCTGTTTCTGGAACCAAAGAGTCTGGGCCAAATCAGTAGCTAGGATGGGTTCTGGAGAT
GTATACAAGAATCAGATTTATAATACTTCCCCTTTTTTGTTACGTATGAACACTATAAACCAAATTATTTTGAAAACTGGTGCATCACCTTGTCCTTAGCAATAAAATGTGTTGAGCAGAGGATTGGCTGTCTGCCCCAAGGAGCCCACGTGGCCCACGTCAGGCTGGGGGGTGTATCTAGAGTCATAGGCTCTGGAGCGGGGCTG
CAGGTGGTTGGGTTCTGCCTTTAGCCTGGACCAAAGGGAAGTGAGGCCCAAGGAGCTTACCCAAGCTGTGGCAGCCGTCCCAGGCCACCCCCATGGAAGCAATAAAGCTCTTCCCTGAGCCTGGCCTCTTTTTGCCTTCTCTGACTTTCCTGGAAGAAACAGGAACCTAAAGCCTTAGCAACTATGCCAAACCCTCGGGCCCTCTC
AGTGCAGCTACAGGATATGCCATCATGGCAGAAAGTTCTATTGGTTGGACAGCGTTGGTCTATACTGACTCTTATTTCTCAGGGAGATCACAGCAACCTAAATAAACCAGATACCTTTTCTCTTTGTGTTTCTTTTTAATTCATGAAATACTGCAGGTCCTGCACTGGTCCTGGGATGTAGATGTTAACTGTATTTAACCAGATTC
AGTCCTCAGTGCGGGGAGCAGGCTGCTGCTGCTGACTCTGTGCAGCTGCGCACCTGTGTCCCCCACCTCCACCCTCAACCCATCTTCCTAGTGTTTGTGAAATAAACTTGGTATTTGTCTGGGTCAGTGCAGCTTCTGTTGCCCTCTTGCGTCACCGTTCACAGAGGAAGGGTAAAGAGGCCTGTACGCCTCAGCCTCATGCCAAT
ACGAAGCAAGATACAAATTACTCCATTTATATAAATGTAAAAAAAAAAACAAAACAAAACCTAGGCAGCATAGCCAAACCCTGTCTGCACAAAAATGTAAAATAAAATTAGCCAGGTATGGTGGAGGATGAGTCCTAGCTACTTAGGAGGCTGAGGTGTGTGGATCACTTGAGCCAGGAGTTCAAGGCTGCAGTGAGTCATGACAG
CAAAAAAAAGGAAAAAAGAAAAATAATAAAAAATAATAAAAATCCTTAGGATAACTTGAGGCCAGGAGTTTGAGACCAGTGTGACCTTGTCTCTGTAAAAAATAAAATTAAAAGAAAAAGAAGGGAAAGTGATCTACTAGTACATTTAAAGCTTTGAATTCCCCATCCTTCTTTGCAGAGGTAACCACTATACTGAATTTTGATTA
TGGTTGGAACCTGGAATTTATTTTGTGAGGCGGGAAGCCTATACTGGGGAGACTCTTGCTCTGCTGAGTCCCCATTCCCCCTTTATTTTCCTTTTTGCCCAATAAATCCTATTATTCTCAGTCTTCAAATTGTCTGTGAGCCTAATCTTTCATGGCCATGTGACAAGGACCCCGTCATTAGCTGAGCTAAGGAAAAGTCCTGCGAC
CCTGGGGTCAAGCTCAGAGCCACTCCACTTGGCTCCAGGGGGGAGACGGGGATTAGGCATCCCAGAGGGGCAGAGGAAGAGCCGCTGGCTGCGAAGAGTCAATAAACAGCCTTGATACCTGTCTGTTCTTTGTGTGTGTGGAGGGGGAAGGGAGGTCAAGTGAGAGCTATGATGCTAGATTGTGGTGCCTGTGCTCCTCAAGTTAA
AGACCTCTTTCTACTTTACTGTCTCCCTAGAGATCCTAGAGGATCCCTACTGTTTTCTGTTTTATGTGTTTATACATTGTATGTAACAATAAAGAGAAAAAATAAATCAGCTGTTTAAGTGTGTGGAAAGGGCCTGGGATGTGTCTGAGCCTTTTGGGACTAAGGACATGACTGTACCTTTGGCCTCTGGGTAGTACTGATTCTGT
TTAGCTCCCAGCTAGGGGGCGTTATTTATGGACCACTTTTATTTATTGTCAGACACTTATTTATTGGGATGTGAGCCCCAGGGGGGCCTCCTCCTAGGATAATAAACAATTTTGCAGAATTGGACTCCCCCTCACTCGCAGTAGAGCCCGTGGACCGTGGCCACCGCGAAGAGCGAGGTGTTGGTGTAGGAGACCGAGGCCAGCCC
TGGATGCTGTGCATAAACACTCACGTCTGCTTCGACAGAACTGAGTGTATACCTTTACCCTCAAGTACCACTAACACAGATGATTGATCGTTTCCAGGACAATAAAAGTTTCGGAGTTGAACTATTGTGTAGTTTTGTTTGTGAAAGATTGTGCCCATATCCTCAGTTCTTCTTAGCCTCTGCTCCTTCCCTGGGAACCCTCTCTA
AGAAGCTGTGTCTCTCATTGGGCTCCAAAGAGGTGGGATTTTTTAAAACTAAAACATTTCTTATATACAGTCTATAATAAATATGTAAGATACAAAGAACAATAAAAGAATTACACACTAGGAAATAGAACATAACCAATACTTTCGAGTCCTCCCTGTGTCCCGCTGTGATTCTATTTCCTCCCACCCACTCCTCAAATCCTGTC
AATTCCCTGATTTGGAGGCAGCTCTCCTCATTTTCCCCAAAACAGGGAAAGCAAGGAGTAAATTCCTCTTAAAATCAAAAGCTAATAATATGCTTCCTAAAATAAAGACTCATCAAGGTCTCAGTTCAAGTTTAATACAAACTACAAAAGATTAATGGGTTGCTCTACTAATACATCATACAAACCAGTAGCCTGCCCACAACGCC
CTAATACATCTGTGAGATCATCCTACATTCAGTAAGTTAGATCTTTGGGAGTGACTGATTCTAAATGAGCAGGACAGAAGAGAGGAGTATGTATACTTTGAATAAAAAGCCTTTATATTCTCCTTCCCAAGCTTTTCCATTACCCTCACCCTCACAACACACTGTAATCCAGGGGCTTCAATTTATGAAGAGAGATACCCATTTTC
CTCTGTACCCCTTTAATGACCCGTACTGAGACCACAGCTTCTTGGCCTCCCTTCCAGCTCTGCAGCTAATGAGGTCCTGCCACAACGGAAAGAGGGAGTTAATAAAGCCATTGGAGCATCCATATTGCTTGCTTGTCTTATTTGCCTGGTCAGGCCTGAGATGGAGGCTGTTTCCCTCAGGGATGACAGACCTCGGGCTGCTGGAT
CACTGCATGTTAAGAGGGGGCACAGCCCTCCTCCCAAGGGAAAGTGTTTTTGTATATAATGTATTTTTTCACTTTTGGAGGATTCTTTTTGTATAACTTCAATAAAGATTGTAAGCAAAGGTTGAGGCTTTGATGGTTTTTTTCTTAATTATTGGCTGAATCTGCCTTGGAGCACTGCTGGTTTTATATATTAGCCAAAGGTTTTG
GTGGGGAGGCTGGCTGGTTGAGTTTTGTTATTTTCTGTATAGAAAGGTTGAGATATATCAACACTTGGAATTGTTACCCATCTGCAGAATTGACTTCTCAAATAAAGATGCTAAAAATCTCCTTGTCTGGAATTATGTTTAAAGATCTTAAGTGGGGTCTTAGGCTGCTTTTTTGAGATGGGATCTTGCTCTTGTCGCCCAGGCTG
CTGTTGAATTTTGTTCTCTGGGAGAAAATCATCAAGAAGGGCTGCATGATGTTTGCCCAAAATTTATTTTATAAGAAAAACTTTTTTGGTTAAAAAAAAGAATAAAGGTATGAAAGGGTTTGAGGCCTGAGAGCAGTGTGGTAAGCCCAGCAGGGAAGAAGCCCCCTATACTTCTCTAAAGCCTGGGTGCCTGCTTGAGGAGGGAA
GTACCATTTGTTTCTTATTTGTGTAACTGTAAGTTCACATGAACCTCATGGGTTTGGCTTAGGCTGGTAGCTTCTATGTAATTCGCAATGATTCCATCTAAATAAAAGTTCTATGATCTGCAAACCTGCCCGTCTTTTTTTTTTAATTGAGAATTTTTTTTTTTAATTTGATATTTTCTTTTAGTTTTGAGGGGGTGGGGAGCGGC
CCAGGCCTGTACTAAAGTTTGCTGCCCGCTTAGGGGCTTAGAAGGAGAAGCCAGTGAGCAGGCTCACACTAAGTTGTAAACATAGGAGAAGCATTTGGCCAATAAAGTTGTTGAAACTCTATAGACCTGGGGCTGCAGTTGGGGACTTCATGTCAGTGCAAATGCCATTAGTTCCATTTGTACCAGCCAGTTACTGAGCCCCTGTC
TTGAGAGGGTGTGGCATCCAGTTAAGCTGGGTTTTTAACCCTCTAGGTAACCCTGGCCAAGTCACATCTCTTCTTTCAGCCTTAGCCTCCCCATCAATACAATAAAGAGGTTAGGCTGGGAGATTACTCCACACCCTTCTGTCTACAGCAGCCTTCATTTATTCGTTAATTCATTCAACAACATTTGCTTGTACCAGTTGTGTGCC
AACTTCTAGTCACATGGGCAGCTGGCCAGCTACATGTTAACAAGCGCCTCAGAACTCCTAAGACACCACCGGCCTCTGTTCCCTTCAGTGCATTCTTGTAAATAAATAAATAATAAAACCTGCCTTTACCACCCCCTCCAAGGTGTGGATCTTGTAAAAAGCGTGACCCAGTTTTGCAATCTACAGAGGCAGCTTGGGGAGCAGTT
TCTAGTCACATGGGCAGCTGGCCAGCTACATGTTAACAAGCGCCTCAGAACTCCTAAGACACCACCGGCCTCTGTTCCCTTCAGTGCATTCTTGTAAATAAATAAATAATAAAACCTGCCTTTACCACCCCCTCCAAGGTGTGGATCTTGTAAAAAGCGTGACCCAGTTTTGCAATCTACAGAGGCAGCTTGGGGAGCAGTTGTAA
ACATGGGCAGCTGGCCAGCTACATGTTAACAAGCGCCTCAGAACTCCTAAGACACCACCGGCCTCTGTTCCCTTCAGTGCATTCTTGTAAATAAATAAATAATAAAACCTGCCTTTACCACCCCCTCCAAGGTGTGGATCTTGTAAAAAGCGTGACCCAGTTTTGCAATCTACAGAGGCAGCTTGGGGAGCAGTTGTAAATCTTTG
AAGAGACAACTGACATGCAATAAACTGTACATATTCAAAAATGTATAATTTGAATGTTTTGACACATAAACAATTGTGAAACCAGTACTACAATCAAGATAATAAACACTCATCACCTCTGAAAGTTTCCTCATGACTCTCTGTAATCACTCCCTTGCCGATCGTTCCCAGGCAACCACTGATCCACTTTCTGTCACAATAAATCA
CCCCTTCACTGAGATGTGTTTCTTTGTTGAACTTTGTGTGTGTGTGTTTAGAATATAACAGACATAAGAAAAAATTACCTAAATGAAGACTGTACAAAATAATAAATAATTCTGAAGCAGACTCTCTTGTAACCATCACTGAAGTCAAGAAATATGGAATATGGTATCACTGATGTGTCTTCTGCTCCTCCTGAGATGGGTCTCTG
ATTCTTTCAGACTTTTTCCTATACATTTTATATGTAGAAATGTAGCAATGTATTTGTATAGATGTGATCATTCCTATATTGTTATTGATTTTTTTCACTTAATAAAAATTCACCTTATTCCTTATCATTGCTTTATGGTATTCTGTAATATGAATGTACTATAATTTATTTAACTATTTTCCTTATTGGGCATTTAAGTTATTTCT
TTTCAAGCATAGTTTGATCAAAACTCCACTCAGTATCTGCATTACTTTTATCTCTGCAAATATCTGCATGATAGCTTTATTCTCAGTTATCTTTCCCCATAATAAAAAATATCTGCCACCTTCTGAGTCCCATAGTCTCTCATTATACCCTGTAGGGAATGGATAAATTGATGACAATGTATTAGAAAGCCTAGACACTTAAGAGG
GCCCCAGCCCCAGCACCTCTACCCCCACCTTTACTACCCCTAGGCTGCGGGAAGAGGCTTTGCCCAGCAATAGTCCTGATCTAATGGATCCTTGAAGCACAATAAACAGATAGTATTTCTGCATGTGTCACTCTGAGTATGACGGCAGTAATCTTGAAACTCCCCTTGACCACCTGGCACTCTGGAGACGGAACTCCACAGCCTGT
TTGATAATTTTGCAAATGCTCAAATGTTATGTTTGCTTAATATTATTATTTAGGATTCTGTCTCCTTTGTACATTTTTCTGGTGTTGATTCTTAAATTCAAATAAATTCTAGTTCCTAAAGAGCACCTGAGATACTAAAATGTGATTATTTCATGAAGAGGATCTTTACATGTTGCATTTTCAAGCAGTTGAATCTTTTGGGCCAA
TTTGAGTTTTTTGAAAGACCCCAATTTAAGCCTTGCTTATTTTTAAATTATTTCCATTCAGTGATGTTGGATGTATATCAGTTATTTAGTAAATAATCTCAATAAATTTTGTGCTGTGGCCTTTGCTATTTGTTGGTTTAGATTTCTGTTCTCTAAGCATATTGAAGATCAAGAAGTATCCTATTTAACATGTGGGTCCTCACACT
AAACTTCTCCACTGTGGGGAAGCTCTGTGAAATCGTCTGATGGTCTGTGTGGAAGAAAAGAAAAATCTGTCTGCCGCCTATTTCCCATTGGTGTCGATTGAATAAATGTATGTGAACTTCAGCAGTCACCAGCTCTGTCTGCTTGCCTGCACTCCCTTGCCCCTGATGGGGCTCTCCCAGAAGAGCTTAGCTCCCCAACAGAGGGG
GTTCTGAACGGAGCCTGCAAAGTCATAAAAGCTCTTGAATCCGAAGCAAGTGAGAAATAAATCATGCACTATTATTATTTTCAAAAACACATTGATCACTAATAAAAAATAAGAAGTGTACCTGTGCCTTCCCACTTTGTTCTTCCAAAATATACATTAATAGAATATCAAACTTTTGTTATTCAAAGGAGCCTGTTTTTCAAAGC
GGTTTTGCATTGAATGTTTTAGAACTTTATTCCCCCGCCCCCTCACCCATGTATACCAAAACTGGTTTTATTTTCATTTTCCTAAATTATTTTCTGATACAATAAACTGTTAACTGTTTATTTATACTTTTACAAGGAGCACTTGTTATTTTTCAAAAGGAAAACAAAAGCCTCTCTGTTTTCATGTTCTCCGTATATCTATACCA
TCTGTCACAGCACTGATCACACTGAGATGGAAGACTCCAGGGGGCAAGGACCAAGGGCCATATCCCAAGTGACTTTGTACCCAGAAAATAACAGCTGTTCAATAAATGTGTATTGAGTTAATTAGTTCTCCATGGTCCTGGTAGACTTTGTGCTGCAGCTGGCTGGGTAGTGACTTGGAGTGTTAGCTGTTAGGGGTGAGTCTCCT
AGGCCAGCAGTGGAGCTCAAGTTAGCTTCAAAAGGGCCTCTGAAGGATTCTGCCAGAAGAGGAGCTGCTTAATATGTTAGCATGAGCTTGAAATAATAATAATAAAGATTAATAGTAATGCTAATTTATAGTGAGTATTCACTCTGTATCCAATACTATTATAACCCTTTTACATGCTTAATATCATTTCATCTTTGAAATATCCC
ACTGCCTGCTTGCTCAGCAACACGTGCATTCTGTGAGGGTGTGTGGGTGTGTATTTGGCTCTGTGCACACATGGGTTATACTCTCTGGCATGGGAAGGAGAATAAAAAGCAAACAAATGAATTGTGTGTCTCCTCCAGGTTCTTTAGTAAACAGACATGGCTCAGGGCTTCTGCTATCAACCTAGGGACAGACCTGACTTCATTTC
AGTTACTCGCTATGCATAATCTAGTTGATAGTTAAATTTGCTATTGCTTTTCTTGTCTTGTTATATAAAATCTTTTCAATACAAGTTTAGTCTTAATGGTAATAAAACGTTATGGTTATTTATAACTTGTGCTTATTTTGTGCATTTTTTCCCATGCTGAACCCACTAAGTGCATGTAGACAGGACTGTTGTTTTCACACTGAAAA
AATCTTGCTAGTTTAGATGATTTCCAAGGGAAAGTATTGTAAATGTTTTTTTTTCATAATCTTGTTGTGTTTGAATTATTTGTACTTTATCTGTCCAGACAATAAATGAAAGTGTGTAGAATGGATTTGACTTCCCAAATTTTTAAATGTGTTTATTTAAACTTTTTTTCTGTACCATCTTCAGATTTCCCCAATATTTTTATCAT
CCCTTGCTGGTTCTTATTTCTAGAAACAAAATTAGGAAGAACTAGAGTGATGTCATGAACATTAAGCTTAACTTATTGTATCTCATCCAAAGACATATTAAATAAAATGAGTGTATGTCAACAAACGGGAGAAAAACATTTAAAAATCTTCAGCACAAAAATAATACATATATTTTCTTTGAGACTGAGTCTCGCTCTATTGCCCA
GAAAGAACTAGCATTGGGCAGAATGTGTCTTTTTTAGGCACTTTATATTCTCAACATACAATGTTAAGAACCATCAATTTTGACTTTTACTAAGTTGTTAAATAAAGTTATAATACAGCTGTGAAGGGCTAAAGTTAGAGTTGATTACATAAGTAAGTATTCCCCATATAATCTTTTAAAAAGTTGTGTATGATTATTTTAAAATC
ATAGACCAACGGGCATATTCCAAGATTAAAAGCCGTACATCTCTGTACAGAGGGCAGAAAAAAAACACTCAAAGTTTTGTTATTAGAAATGAATCTTCAGAATAAAGAAATGTTTGGTCAAAGTTCTATAAAGGATGTGTTTCTAAAGAGAGACCATTTTTATCACAATGTAAGATGGGAAAACAGTATCAGATTAACCAAAAAAG
ATCTTCAACAAACAGGTTTATTATTATTCTTTTATAAAGTAAATTTCAGGAGTTGAATTTTAATAAAATAGAAGGTTGTGTTTAATAATGTATTTTTATAAATAAATAAAGTAGTATTCATGAGTTATTGGCAGGGCTATTCACCGTATCAATGGTTGCAGATAACTCTCCTTTTTTTATTATTATACTTTAAATTCTAGGGTACA
TCAACAAACAGGTTTATTATTATTCTTTTATAAAGTAAATTTCAGGAGTTGAATTTTAATAAAATAGAAGGTTGTGTTTAATAATGTATTTTTATAAATAAATAAAGTAGTATTCATGAGTTATTGGCAGGGCTATTCACCGTATCAATGGTTGCAGATAACTCTCCTTTTTTTATTATTATACTTTAAATTCTAGGGTACATGTG
GGGTGTTCTCAATAAGATTTGTAGTTTGTCTTCAGATAGATCCTATACTTTTCCTGTTTATTCTTAGCCATTTTATTGGCTTTTTTTTCTCAATATTGTAAATAAATGTAAGATTGTTTCCATCCATTTGTTTCTTTCTTTTTTTAAGAGACAGAGCCTCGCTATATCGCACAGGCTAGTGACACGATCATAGCTAAGTATCCTCA
TTTGGTGTATGTATGTTTATGTATGTGTGTGGGTATGTGTGTATACAGTGGAGAGCAAATTGGAAAACAGTTCTATTTATCCTCCTCCCTCCCCAGTAGAAATAAAAAAAATCTTTACATTTGTTACTTTTCTTTTCCCCCCGTAAGACACAGAATTAATGGAAAGTGAGTATCTTGGATTTCAAATCTGAAGAGATTTTTACCAT
GGCAAAGCTCTTGTATTTTTTTTCATCCAAACACCTCAATTTATTTTATAAATTCGTTCATTTTTCCTGTTATGTTTTATATAATATATGGACTAAACAAAATAAAATAACAGTGCAAAAGAGGAGAATATTTCCTCTTGTGCTTTTCTTGATGTTGTGTACAGAATTTCCTTTTATATTATTCCTCTACCCTCCACCTGTAAATG
GAATTCCGCTCCTCTCTCAAGATTTACTTATGGTCATGTGCTCAGAAATGCTCAAATGGGTACAACCATCACCAAGGGTGGGATGGGAGGGCAGAGGGGAAATAAAATATAAAGCATCAGTTCTTGCACTCTTTGTACAGAATTGGTATAAAAAGGATAATTCCACACTGATCTTGTCCCAGTTACATCACAGCTGTTTATCAAGT
TGTGGCATGAACACAGGAATCTCCATTCATGAAAACCCTACCCTCCCAGTATTTGGAGGAGGAGGTGGTGGTGGTTTTAGGTGAGTCTTATTAAAAAAGTAATAAATAAATCCAGACAAGCATCCTAGAGCTCTGTTCATTTTCTCCTCAATCCCCACGGCAACTTCTGGAAGAAACATTGGCTTGAAGAAGCAGCCTTCCACTGA
GCATGAACACAGGAATCTCCATTCATGAAAACCCTACCCTCCCAGTATTTGGAGGAGGAGGTGGTGGTGGTTTTAGGTGAGTCTTATTAAAAAAGTAATAAATAAATCCAGACAAGCATCCTAGAGCTCTGTTCATTTTCTCCTCAATCCCCACGGCAACTTCTGGAAGAAACATTGGCTTGAAGAAGCAGCCTTCCACTGACCCA
GCCTGCTCTAGAATTGAAAGACTTCAGCAGTATTAAAGCATTTTTTAATCTTATTTGAGCTTTCATATTCTTCAATGGTTCCTTTCGTAATACCTGAGTTAATAAAAGTGGTCTGAAAGAGCTCTTACGGTTTCTGATAGAACTATATAGGACTACCTTTTAAGATTAAATATAAGCATCTGTACGTAAATGTATTACAGTGTCAT
GAATGAATGAAGTTCACCAGATAGTACTTCTTTCTGGCTGATGAACTTTTGAATGATTTTTAAACTTTGTACTTTTATATAATGCTTATTTTCTTTTTACAATAAACATGTTAATTTCTACAAGGAAGAAATGAGTTGTTGGGAGTTAAAAGCTTTTTTATAAGCATACCAACACATTTTACGTATTGTTTGCTGGAACTACAGAT
GCCAAAGGTTTAGTTGTTGTTATTTCCTCTGTATTATTTTCTTCATTACAAAAGAAATGCAAGTTCATTGTAACAATCCAAACAATACCTCACGATATAAAATAAAAATGAAAGTATCCTCCTCATTTTCCATAGTCTCCCTCCCTAGAGGTAAACAGTGTTAGCAGTTTGGTACAAAGGCTGCCAGGCCTTTGGTTAAGCCAATC
TTGCTTCATGGCCACAGTGACCACCAGTGACATTCCAGGCAGCCCTGAGGAAGCCTCTGTACCCAACCCTGACCTATGTGGACCAGTCCCATAAACATTCAATAAATGTCTCCATACCATCCCCTTCTGGAGTCTCTTCAGTGAAAGGTGGGAGTGGGAAAGGACTTTAGAGCCTAGCATGATAAATGAGGGCTTCTCCCAGCAAA
GAGTATTCTGTACATGAATCATGCTGTATTTTAAATCAGGACATCACTTAAGTATTAATGTTGTGTGTACAGATTTTTGTTTTGGGATTTTTTTTGCCTAAATAAATGTTATAAATTTTATGTAAAGTGTGTCTTGTCTACTTTTATTCTAGACATTTGGCTTTAAAAGTTAATATTAATGCAAACTTCAAATTCCTTAGTGATCC
TGGTAAATAGACTAAACTGTTTTCTTTATTCCTCAAAAGAATTAGATCATACTTCAGTGTTGATTTTGTTGCTAATGGGACATGGAGATGTCTGGATGATAATAAATATTCCTGTGGTATGGTCACTGAAGCCTTTAAGAGTTATGCTGTAGTTTGTGTGTAAAGAAGTGACTTAAATCCTCCTTTCAGACAGCTTCCTTACGCAT
GCTTTGAGAAGAATGTTTAATAGAAAATTAAAATAACTTTTTCTGGCCTCTCTTGTTTTTACTGTGTATGTTCTTGCTCAGGGCTCTCTAGATAATGCAGAATAAAGAGAAACGTTGGGGGATTTATAAACTGAATGTTATCTGGACATAATCACTAGTTTTTGATTGGGGAGGCAGTGTGGTATAATAGAAAGAGCACTTGACTG
GATCACAACTGAAGATAACAAGAGATTTAAGTTTTAAGGGCATTTAATCAGGAGGAAAGGTTTGGAAAACTAACTCAGGTGTATTTATTGTTTAAGCAGAAATAAAGTTTAATTTTTGCTTGAAGATGGTTCTTAATTTCTTTTAACCTAATTCCTAATCCTCACAAAGATCTTTCCAACAGCAAGTTCAGTAAGTTCAGGTAACA
CAGGCCAGGAGAGTGGCATGACATTTAAAGTACTGAAGAAAAAAAACATTTATCCTAGAATAGTATATCCAGCAAAAATGTCCTTTAAACATGAAGGAAAAATAAAGATTTCCTAGACAAACAAAAGCTGAGGGATTTTGTCAACACACCAGACCTTTCCTTCAAGAAATGCTAAAGAGTGTTTTTCAGTCTGAAAGAAAAGGATG
GGCTGTTCATAAGCACTGATGCAGTCCCTAGGGAATAGAATGGTGCTTCTGATCACCTGTGACATGAACAGTTTCTTCTGTGAGGACAGTTGGCTATTGAAATAAAATGAGCAATGGAAATCCTTGTGGAAGGCTTATTCTCCCTTTGATCCTGGTGGAAGGTAGGGTTGGCAGGAGCCTGAGTTGGGGAGATTGGGGGCCTTGGT
TAGTAAGCAGATATTTCTACTTTTGTGGTGTGGGAGGGGAATGCTATGGAAGTATGTAATAATTTCTAATGTATATTTTCAATACATAGTAATTTTTTCAAATAAACATTTTTGCTGTCCTTAAGTTCTGCTTGTGGATTATAGACTGGAGCCACAGGAAATAACACGGTTTGGGATGGAAGGCCAGGTGAACTAACAAGGCAGCT
TTGTGAGCCACATGGTCTCTGTCACAACTATTCAGCTCTGCTATTGTAATACAAAAGCAGCTGTGGACAGTATGTAAATGAATGAATGTGGCTGTGTTCCAATAAAACTTTATTTACAAAAACAGGTGGTGGGCTGCATTTGGTTCATGGGCCTTAGCATGCCAAAACATGCTCTAGAGAAATACTTTTACATATGTGCAAAGGAG
ACCCCTCTGAATCCTGAAACCCCTCTTGCCTCTCTTCCACGGAAGAGGGCCTGGGCCCCGTGGAGCCTCAGTGCCCGTTTGGCCTGCTGCTCTCGCTGACAATAAAGAGCCCTTGCGTTGCACTGAAGCCTGTGTTTGGTATGAGGGTGCCATCGGGAAGGGCGCCCACACAAGTCCAAGCCCTGGAGCCTGACCTGCCCCAGCTG
AGGGCAGAAGTGCCAGGATTCAAGTTCAGATCTGCCTCCCTCCAATGCCCCTGTTGTTTCCACCTCATCATGCTGACTCTGTGAAGGCTGACACTGCAGAAATAAAAGTCACAAGGTGGCAGGCCTGTGGATATGTCCTTCCTGCACAACTGGAATGTCCTCTGTGATGACACAGAGCAGCCTTTCTGCTCCTGCACACTGAGCCC
TGCCTGGGACACAGTAGGCACTCAGCAAACGTTCGTTGTTGAAGGCTGTTCTATTTATCTATTGCTGTATAACAAACCACCCCAGAATTTAGTGGCTTAAAATAAATCCCATTTTATTATGTCTCACGACTCTATGAGTTGCCTAGGCCCAGCTAGGGGTGTTCTGCCCTCCGTGGTATGGGTGAGGCTACAGTCTTCAGGGGCCC
TCTTCGGATGAGGTGAGGGGTAGCATGCTCCTGTGCTCTGTTGCCTAAGGCAGGGCAGCCTACAACCCACGTTAGAAACAGCGTCAGCACTAAGGGCTAAAATAAAACTACTTTCAACATTTAAAGGGGTCATCTTCATTCACCTGCAAATTCTTTTCTTTAAAACCACCCCTTCCCTCGGGGCAGGATACGTGAGGCCTTACGCC
CCTTTTTACAGCCAACTTTTCTAGACCTGTTTTGCTTTTGTAACTTGAAGATATTTATTCTGGGTTTTGTAGCATTTTTATTAATATGGTGACTTTTTAAAATAAAAACAAACAAACGTTGTCCTAACTCTTGCATAGACTTGACTGCCTAGGGTGATGCCTTGCTTATACTAGGAACTGGGTAAGTTTGTTGAATAGTTGAGTAA
ACAAAGGAGGTTATTCATAAATATTGGACAGTTTATTAATTGATTGTTATTACTGCCGCCTTACAGCTGCTCTAAGGAGCCGTCTGCCACATTTTGTCCTAATAAAGCAATTGGAACTAAATAAAGCTCAGCCTGCCCAGTACACTCTGTTCTTGTCCTATAAAGAAGGGGCTCTCCAAAGGAGATGTGGCTTCCGCAGGTGACTT
TTCAAACCTTTGTACATTTATGCTGAAATTAATTTTTCAAAGTCCACATAACTTCAGTGCTGTGGGATAGTCCTTAAGAACAGAAATTATGACCAACCATAATAAATGACACATTTTTGTGAAATGTCATCTCTCATAAAGTTGTTGTGAAACTTAAAGAGGATGAAGCTTGGAAACCACCCAGCACCATGCTTGGCATATGAGTT
GACCATTGCCATCTGGCATTAAACAGGACTTCAAGCATAAATCCAAAACTGAACTCATCAGATTTATCCCAAAGCTCTTTTTCCCCTTGACAATTAGTCAAATAAAAATATAAACCACAAGTGTCTACTTATAGTTTTTATTTTAACATACCCAAGTTCTGGAGTGAAACTGAAAAATTCAATGCATCATTAAAGGAAATAAGAAT
AAGGACATGGCCAGGGTAATCACATAGACCCGGAGTTGAAGCCCTGACTGCACCACACCCGAAGCCTCCCCACCTTTCAACCTCTCGGTGATGGTGAACCAATAAACTCTTTTTATTGTTCAAGCCAGTGTGAGTTAGGTTCGCTATAATTTGCTGCAGAAAGTCTCCTGAGTGATTCAGATGCCTGTTGGTGCTCCTGGAATTGC
TTGAAAACACTGTTCTGGCCCTAAGGGCTGGCTATGACCTTTACTGTTGAACCTGATAGGGCAGGGAAGCTTTGAACATCAAGAAAAAATTTTTATCTTAAATAAATAAATATATATATTCACACACCAGTGCTTTTAAGCAAAAACCAGTTTTTTTGTTTGTTTGTTTTGCTTTGTGCAGGTTTTCTTTAAGATTAAAAAAACAC
AAACACTGTTCTGGCCCTAAGGGCTGGCTATGACCTTTACTGTTGAACCTGATAGGGCAGGGAAGCTTTGAACATCAAGAAAAAATTTTTATCTTAAATAAATAAATATATATATTCACACACCAGTGCTTTTAAGCAAAAACCAGTTTTTTTGTTTGTTTGTTTTGCTTTGTGCAGGTTTTCTTTAAGATTAAAAAAACACAAAC
ATTCTATTAGTTACAAAACTCAATCATTTTATTCAGCAACTGGATGTTGACTGTTAACTAGAAGCTCTGTCCTACTTACAGCACTTTGGATCATCAAAAAAATAAAGTAAAATAGAAAACTGAGAAAACTCAATCCATGACCAGGGAGAACTTACAGGATGTTAGAGACAAAACAAGCAGACACCTGAAACAATCAACGCCCAATA
TAAAGTAAAATAGAAAACTGAGAAAACTCAATCCATGACCAGGGAGAACTTACAGGATGTTAGAGACAAAACAAGCAGACACCTGAAACAATCAACGCCCAATAAAACAAAGTAGGATGAAAATTCTCTTAGTTCTTTGATAACAATTTGTTCACTCATAGAAACATTATTAATTGGTAGGGTAAGCAGACACTCTGAAACAATGA
AATACCACTTTGTCTATTGTCTTCATCTTTGAGCCTCACTTTCATTATCTGTCAAACAGGTCTAACAAAATTTATCATTAAGCATTATTATAAGTCTAAAAATAAACATGGAACATATGAAGAAGGTTTGTATGTTATCAGTGGTATCTAAATTGGCAGCTCATAGTAGTATTACTAGTAATAATAATATAAACAAAGAAGCCTGA
GCTTTGTGATAATTGCTAAAAACTAGAAACTTGTCAAGTGTCCAACAGGTGAGTGGACAAACTCACTATAGTATATCCATACAATTAAGTACTAAATAGCAATAAAAAGGAACTATTAATACATTTGACAATATGGATGTAAATTATAATGCTATGCTGAGATAAAGAACCCAAAGATTTTATACATATGATTCAATTTCTATAAA
AAACAACGCTTTGTAAACCGTGAAAGTGCTATATAAAGATATCTTTAAAATACCAAAGAAGTCCCTGTAATTAGATATTCTAATGCTAGCTACTGTAACAAATAAACCTCAGTATGACAGTGGCTTACTCCTGTAGAAGTTTACTTCTTGTTTGCAAATAAATCCCGTACACTTGGAGGTGTGTGCCAAATGGTGATTCAGGGAAC
AGAAGTCCCTGTAATTAGATATTCTAATGCTAGCTACTGTAACAAATAAACCTCAGTATGACAGTGGCTTACTCCTGTAGAAGTTTACTTCTTGTTTGCAAATAAATCCCGTACACTTGGAGGTGTGTGCCAAATGGTGATTCAGGGAACCAGGCAGGCTTCTTTCATCTTGTGGCTTGGTCATCACCTAGGGGCTCACAGATGTC
TCAGACACTTCCAGACAATTTGTGTTAATTAAATTCTCACTGGTTGAGTTCCATTCTACACTGGAAGAGCATTTTTCCTGGAAAGGCTCCTCAAAATGGTAATAAAGGGTAATTCTTTTAGATGATCTTGCATTTGTTTGAATGGGAACTGAGCTTAATCAAACATGTTAGGAAGACTATGTCTGTTTCACTTTTTAAAATTATTT
AAGAATATGTTTGCAAAAGACTCCAAATCAATGTATTAAATTGAAATCCAGTATCAAAACACCCATTAAAGTGCTCTTTTGAAATTGTACATTTTATATCAATAAAATTTCAAAATATAAAAACCTCTATTTTACTTGTTGAATTCTTAGGAATAATAACTAAACAGTTTTAAAATATTAGTAGAAAGATGGTGTCTTTGAAATAA
CTGATGCCAGAAGCTTCTGTGCCATTGCATTAAAGACTTGTCATTTGATCCATGTTCAAGACCCTTGAGGTATTGTTTCATCATTTCTGTATTGTCTTTCAATAAAGAAAACAAACATGTGCAACCAGAATTAGAGTCTTCATTTCAAAATACCGCTATTATTTAGTTTCAGTTTCCATACAGTCTCCATTATAGTAACAGAAGTT
TTACTTCTGTTGACTACCTCTTAGATTTTGATACAGTTATATTGTTGAGTTTCATTTTCATATATTCTTGTAGTGTCTGCTTGCCTGTGACTTCTGGTAAAATAAAATAAGCCTTTGAAAATATTTTAGCATGGTATTTAACATTTTCTAAATATTATGGCATTTTGACATATTTTAGTCAGCGAAGACATCTGCCCCTTTGGTGT
ATAAAACCAATATTTGATTTATTTTTGTAAGTATTTAGGATATTATTTTAAATAAATGATTGTCCATTATCAATATAATAGTTGTGAAATGATTTAAGTAAATAAACTTTATGCTTCTGTGTCTGTTGATTTTGATGGGTTTTTAGTGGGCATAAATGCATGTTTATTTGCTGCATTAAATAGAGGAGTGAAAATATGTAGGTTTG
CCGTCTTGTTGGTGGGATTCTGATTTGTTGTTGTTCTTGCACGCAGGTCCTTCCGAAACTGTCATCTTCCATTATCCACGAGATTGATAGTATTTTGGGCAATAAACCCTACAGCAAAAAGGACTACAGATCCTAAGCCGCCCCCGCCCGCCTGCTCGGACAGTTTCCGTTCCCTCCTAGTCTCTGTTCGCTCGCTTAAGCTGTTT
ATAATTTGTAAGTGATAGATGTTGATCTCGTGACAAAAGAGAGATTCCCTCTTTATAAAACTATTCTAACTAAAGATCTTTTGTAAGCCCATGTGTTAGAAATAAAACTTGAATATCCCCTTTTTTGTTGTTGTTTATGAATGGCCAATAATTTATTCACATGTGACATTTGAGCTGGCATTTTTTCCTCCTGAGATGACAGTAGC
ATTCAGCAACAGACCTAGAGATGGGGAGCAGACACTGCCCCCCCCACCCAGGCTTTTTAAGACTGTGCTTTGTGTAGATTAAAAAGACGAAGGAAAAAAGAATAAACTTTTTCCAAACAAGATGTCCATGTGCATTCTTTAAGATCCTGTGTGTGCTTAAAACGATCCTGTAAAAAAGCCCTCTCCATAATTTTGAACCTCTCCTT
AACTGCATTCCCTACCCAGGCAGAGACTGTCCTATGCCTCGAGCTTCCAAACGAGACTCAGACCGCGACACAGCCACCGTATTTATGGAATGACAAAATAAATAAAGCCCAAACCCATCGGTCTCTGTGACTTTTTGCTCCTCTCATTTCCTCAGGGTCAGGGCTGGGCCAGGGTGACACGGGAGGGGAGGAAAAGGCTGCCAGCA
CATTCAATAAAAAGTATATAATGCCCATTTTTATATGCACGTTTTTAAACTTCCAAGTTCTGAAAATTGTTTACTGGTTATCTCTATTTAAGGAAAAAAAAATAAAATAAAACATTTTGGATTTTCATATGTGTCTGATAAGTGGTTGAATAGTCGTTTGGCGCTGTTGTATGGTGTGATTGTCAGTGTATGGTGTCACTTCCTAT
GTTTAACTCTTGTATTCAACCATTAGTGCTACCACCTTCTCACATTACAATACAATTACTGGAAGCAAGTACTGCATTTCCTATGCAACAAAAAAGGAAAAATAAAAAATTGCTAATGCTATGGAAGCTGTGTCATCATTTGCTTTACAGCATGCCTGGGTGATTGAGTGACAGTCACGGGTGTGGACTGGAGGCTCCCACAGAAG
GTAATGATATCACTAATCGGAATTAGCATGAGAGGGAAGTAAGCCAGGAAGAATAAAACTGCTGAATGTTTGTATGTGTAAGATATTTCCAAAGATTCTAAATAAATGTAGTTGCCTACAGAGCAAATGGAGTTTTATTATATATGAAAAAGTGTACTTTCTGGATCTAATTGTGCTTTTTCTTCAGCATTTTCTTCCCTAATAGA
ACAAGTAAAACGAAAATACACTTCTACCCAGAAGGATGGACAGCTAATAGCGTACTTGGGGATGAGGAGCAAGGAATATTACAGATATTACCTAGATGTTAATAAAGGGTATGTTTAAAAAAAATAGGCTGGTCTCAATGTAGTGAGTTATTTCAGTTGATCACAGTCAGTTACAGATAGAATTCCTTGTTTTACTTCCCCCCCAC
GTTGATAGCAAGGCACTGGGTGGCAGCAACCTTTTTTCTAGTAGTTTTTTCCCAGCAGTTTTCCATTTCTCCACAGTATCCTTTTCATTTAGAGGAGCTTAATAAATGCTTTTTAAAAAGTAACCCACGTGACGTAAAATTTTACAAGTTTTTGTGGCAAAATGATGCCCAGATAGTCACATTTAAGCAAATATTCAGCTTGATTC
GACAATCACACTGTGGTTGAGTGAAATCAAGTGCAGTTTTATTTAAGAACTGGAAAGAATAATCAGTATCTGTGAAAGAAAATCCAATTTAGAATATTTAAATAAACATTTATGTAAAAAGAAGAGTAGAATAATTACTCCGTTCAGTTCCTCTCCTTGCAATGGGATAGGCTGCCTCTGCTGCAGATGGCTGGGTCTTCCAAACC
ATTTGTATCTGTTTAACTCATATTCTGCACGATCTGTATATAGTACATCAAACTTAGAGGTGTGACCTTAAATTTAACTTTTTTTAAAAACTGGGAGGTCAATAAAATTTAAACTGCTTAACTATGTATATGAATATTTGAATTTTTTACTTGTATATTTTTATAAATACAGCTGAGTTTTCTTAAAGCGAATAAGTGTGTGTATA
TTCTAATACATTCGTGTAGGTTTTCAAGTAGAAATAAACCTCGTAACAAGTTACTGAACGTTTAAACAGCCTGACAAGCATGTATATATGTTTAAAATTCAATAAACAAAGACCCAGTCCCTAAATTATAGAAATTTAAATTATTCTTGCATGTTTATCGACATCACAACAGATCCCTAAATCCCTAAATCCCTAAAGATTAGATA
ATATACATGTCATATATATTTTTATATGTCACATATATAAAAGATATGTATGATCTATGTGAATCCTAAGTAAATATTTTGTTCCAGAAAAGTACAAAATAATAAAGGTAAAAATAATCTATAATTTTCAGGACCACAGACTAAGCTGTCGAAATTAACGCTGATTTTTTTAGGGCCAGAATACCAAAATGGCTCCTCTCTTCCCC
TTCAGAAAAATTTGAGAATACATAAATGAAACATGTAATTATTACATGGTTTTGATTGTTTTCCCAGTTGGTGCTTTTACAGACTAAAGTAATTTTACAGAATAAAATAACTTAAATCACTTGAGTGTCATGGATCACTAATTTTCAAGGACTTGATGAGTTGCAAATATAGCTGAATACTTTGTTTTAGTAATTGCTTGCTAGCT
ATATCTTAATTTTATATGTTCTTTAAAAAAGAACATTTGAAAATATAACAGTTAAAGATATTTTTCTAAAAGAGAAATGATTTAATGAATCTTGCTTTCTAATAAATAAATTGAGTGATTCTGGTTGCATTCCTATTTCCCTAAGATCTACTAGTGATAATTCTACCTTAACTGTAAGCCTTTTAGTCTTCAAAGTCTTCCACCTG
CTTAATTTTATATGTTCTTTAAAAAAGAACATTTGAAAATATAACAGTTAAAGATATTTTTCTAAAAGAGAAATGATTTAATGAATCTTGCTTTCTAATAAATAAATTGAGTGATTCTGGTTGCATTCCTATTTCCCTAAGATCTACTAGTGATAATTCTACCTTAACTGTAAGCCTTTTAGTCTTCAAAGTCTTCCACCTGAGCC
GTAAGGCAAATCTGCCTTAAGTGTATTATGTGTTACTTAAAGGCAAATTTGTGATCTAAAAGTACAAGAGTGATTTTTGAGCTAGGATTATAAAATACATAATAAAGATGTGAGAAGATAAAATGCTTTTGTTTTGGTTTTAATGTTGGGATTATTTTAATCCTTTCATTTGAAAAATCAGTGTCTCAAATGAATTCTGTTCATTT
TGTGAGAAGATAAAATGCTTTTGTTTTGGTTTTAATGTTGGGATTATTTTAATCCTTTCATTTGAAAAATCAGTGTCTCAAATGAATTCTGTTCATTTATAATAAATGCATATATTGCTCTGAAAACAATATTAATTTTTTTAAGTGGAGCTTTCATGTTTCAGTGTAGAAACGTGACTTATAAAGACATAAAATTGTGTATCATC
TGGGACACAAGAAACAATCGTGAGCAGGCAAGTGGGAAATTTAGTTAATTTACTTTTCAAAAGCTTACATTATATAAAAAGTAAAATAAAATCTCTACATAATAAAAAAAACAACTTAAAAATGGAGAGAAGTCCAACAAGGGTCTCACTCTGTTGCCCAGGCTGGAGTACAGTGGTGTGATCTTGGCTCACTACAACCTCTGCCT
AAGGCAAAAAGTGTCATTCTATTATAAAAGTCTGTTTATATATGAATGAATATATATGGTATTCTAAATGTTATTCCATCGTGTTGTACACAACTTTGTAAATAAATTTTTAAAATGCCCAGCCTAGTGTTTTATTTAGTTGTCTGAAGTAAATGGCAAGATTTTTAAATGGTATTTATTTGCCTTTTCTCCTCCCCAGAAAATCA
TTTTTTGTAATAGTACACTTGTGTTTAACATAGAATGTTGACTTAGATAAATGATGAGGAAGTTATAAATAATTGGAGTAGCATAACTTTATTATTTGGAAATAAAAGTATTATGTACATATATTAGTAAAATGAAATGCACCTGATTCAAGGTATCATCTAGGTAAATTCTGTAAGGTACCATATAGGTAAATTCTTAAATCATT
CTTCTGTCCAATCAGTTCTTTCCTCTGAGTGAGACGTACTTGGCTACAGATTTCTGCCTTGTTTTGCGACATTGTCCCATTCACACAGATATTTTGGGATAATAAAGGAAAATAAGCTACAATTGCTTGTCGTCTTTTTTTCTTAACTGCAAAGTACTTTTTTGATTTTAGAAAGAAAAACAATTTTTTTTTTAGAAGGAGGGGAG
GTTTTTTTATCTGTTAAATGGAGATAACCTTACCTATCTTGCAAAGTTGTTTTGCATTTGACGCTTATTATTTTATATATATGATTTCATTCGAGATATAAATAAAAATTATATAAAAATGTGTATATTATATATCTGTTACATATATAAAATAAAAATTAATATAGCATCACACATAGGCATTCAATAAATTTTAGTTCCTGGGG
AATGTAAAAAACAATTGGTTCTTCAGCAGTACAGAAAGTAAACTATATATGTGCTATCAGGAAACCCCTTCATACTGTGTATAAAATTGCAATCTAGTGAAATAAACCGTATGCAATGGACCATTTTAGTGGCTACAGTGATTTGTTAATGTACCACTCCTTGTGCCTCAAGGCAAGTTACATTCATTTTGTAACCTAGCCAGGTC
TAGCTACATAAATGTTGTAAGATCATATCTTATGTATAGAAGTAATAAGACCATTTGGAATTACTGGACTAATTGAATAGTTAAGGTTTCTATTCGGGACAATAAAATGTATTTTGAAAGTGCTGCTAACTATTGATGCTGACAGTGTTTCACTCCTATGAGTGACCCAAACATATTATAAATATGTGGTAAAGGGAATGGAGCCT
AATTCTTTATTTTTTTTTTCTGTTCCAAAGATTCATCCTATGGGGTGGCCATAAAGTCTAGAATTAGATACTAATATTTTGTCATTCATTATAACATATCAATAAACCATTTGTTAAAAGATTTGCCTGGTTTCCAGACTTGGTGGCCACCTTGAATAATTCTTGCTGTCTTCTGGGAAGGATGATGAAATTTATTCCTGCTGCCT
AACCTCCAGTCTGATCTGTATATGCTATCCTAACTGTTAATTGTATTATTGATTATGTTGATTATCTTGCTTGAAGGTTCATACTTTTCAATTTGATAGAAATAAAGTTTTTTTCTGCTTATAGCTAGCGAATTCATTTGTTTGTATAGCTTTTTATACTTGATAATATAAAGTTTCACAAATACTTTCATTGATGCGTCTCTGCA
TAAAGTTGTCATTTCCAATATTTATATTAGAAAAATTATTTAGATACTTTATAATTTTAACCGGCATTTTTAATAATGACACTTGCATTTATTGTATTGTAATAAATTTCACTTTTAACTTTAAAAGTTTAACTTTAAAATTTTTTTGTGATGTTGCCTTGCCTGAAAAGATAACAAAAATGAGAGAATTTCTTGATGTTTTAAAA
AATAGCTCATAAATTATAATCTTTCAAATAGCCATGCTACCAGCGTACAACAGTGATACATGTAACCCCAAATGTGATGTGAGAGGACGATTACTTTGTAAATAAAACTTGTTATTGACATTTTAACAAAGGCTTTTATGTACATTATTAAATGAAAAAGTTTATATTTTACTTTGCGGTACGTTACATTTGGAAAGGAGATCAGC
GACAGTGCTGCTTTATTTATTTTAAGAAGGCAGCAAGCCAGGAACACATAATTGAAAGGAAATTTCTGTACTGGCGTATTATTTTTTCAACTAAGATGGCAATAAATAACTTGCAACTTCCTTTTGTTTGAAGTGGTTGATATGAACTAGAGTTTAATCTTATACACTCATAAAATTGCACATGGCAAATACTTTCACAATTGCTA
CCAGAGACCTTTGTTCACTTGTTTATCTGCTGACCCTCCCTCCACTATTGTCCTATGACCCTGCCAAATCCCCCTCTGTGAGAAACACCCAAGAATGATCAATAAAAAAAAAAAAGAAAGAAAAAAAAATTCTCCTCATTTTTGTTGTTTTGAATTTTCAGTGATGAATCTGGAGTGGTTCTTTTTTTATTTAATGTGGTTATTTT
TCTCCTTTATGTTCCCAAAGTCACAGAGAAAGCAGTGTACTTTATGACAGTATATTTATCTTTTTATCATTATGAATTATAAGCAGTGTTAATTTTGAGAAATAAAAGTCCAAAAAGAATTATTATGAGTTTAAGTTACTTTAGGATTATATCTGTTGTATGGTAAATAAAATAATGATATTATTTCAGCTAACATTTGAAAATAT
GTCGAGCAGGCCGGGGGTGTCCGGGAGGTCTTTGGGCATCGCGGTCTGGGGTTGGGACGTGTAAGCGCCTGGGAGAGCCTAGACCAGGCTCCGGGCTGCCAATAAAGAAGTGAAATGCGTATCTGGTCTCCTGTCGTGGGAGAGTGTGAGGTGTAACGGATTCAAGTCTGAACCCAGAGCCTGGAAAAGGCTGACCGCCCAGATTG
AGGTGTCCTGGAGCCCTCCCTCATCATCACAGCTGCTGTCCCCGAGGACTGTGACACATAGCCCATTCTGGCCACCAGAGCCCACTTGGCCCCACCCCTCAATAAACCGTGTGGCTTTGGACTCTCGTATTTCAGCCTGACAGTCTGTTCCCGTGTCCTGGAGTTGGGGAAGTGCTGCCTTCCCACCCACGCCTTCAGGAGAGAGT
CCACAGGAGGTCCCCAGCTGCTAGTCAGCCTCCTGTCTCCAGAGTCAACCCACAAGGTAGGCCATGTCATAAGGTCTATCTAGATGTTTCAAGATAGAATAATAAACATGCCTCTTATTCAGAACTGTTTTTTAGAACAATAGTGTTGTTTGCATATTGTGGCTCTCAAAAGTATGTCTCTTGGTGACTTTTTTCTAAGGTACACT
CTACTGACTTTGAAGAGGTAGCCTCCTGCCTGCCATTAAGCAGGAATGTCATGTTCCAGTTCATTACAAAAGAAAACAATAAAACAATGTGAATTTTTATAATAAAATGTGAACTGATGTAGCAAATTACGCAAATGTGAAGCCTCTTCTGATAACACTTGTTAGGCCTCTTACTGATGTCAGTTTCAGTTTGTAAAATATGTTTC
GACATTTTATCATTTTCAAATGTTTCTCACAATGTATGTTATAGTATTATTATTATATATTGTGTTCAAATGCATTCTAAAGAGACTTTTATATGAGGTGAATAAAGAAAAGCATGATTAGATTAGTCTGTAGGCCCACTTATTTCACAATTAGTTCTGACATATGAAAAGCAGATCTTTCTCTTCTCTTGTGCCATTCCCCACAA
TGGCCAGGCCAGACACTTCACATCGTTTACATGGTTCTGTGTAATTTTAAAGTTTATGTGTATAAAGCGAAGCTGTTTCTGTGAAACTGTATATTTTGTAAATAAATATATTGCTACTTTGAGGTTCATGATTCAAGGTTCAGGCGATTGCGTTCTGTGCTGAAGGACAATTGTGTTTCTTTTCTCCTTGCTACCTCCCCAAAGCA
CTCTGTGGCGGGTGAGTGGTCCCCTCCTCCATCAGCCTGGACAGCCGCTCGGGGTTCTAAGGAGTGACTCCTGTCCCGGCCTGGTGTGAGTGGGCAGTGTAATAAAGTGTCTTTCTATACGGTGTCGCTCCCATCATCATTTTCTCTAGTGCCGTGATTCCTTCTAAGAAGACTGACTTCCGTGGCCGGGCGCAGTGGCTCATGCC
GGCTGCCTCAGTCCTACCCCCAGCACCCTCAAAAGCTGGGGTGTCTGCATGTCCCTTCACATAATTGATAATGGTACCACCTTCTATAATAATAATATAAAATAAAAACATCTGATGTCTGGGTTTTTTCATTTCCAAATTTGTAGACTCCCAGGAAAAGATTTTTTGCGGCCTTTTAAAAATCTGGTTCTTGGCAGTTTATCCAT
AAAATGACTGTTATTCACCAGTGTATTTCATGGTACCTTGCAAGAGTGCTCACTCAAAAGTATTGTATGAATGAATGGATATATCAGTCTGGTATGTTCTAATAAAATATATCATGCATATGATTTCCTGTACTCCATGATAAAAAGAACATAAGAAATAAGACATAGTGCCAGTCTTTAAGGATTTGGAATACATAATATCATGA
ACCTCCATTCACTCTGTTTCTCTTCTGCTGGATTATATAATTTAAAAATAATGTGTTCCCGTATTTTGTAGTGGAGTTCATATCACATTATGTTTTGCAAAATAAAACTTGTTTTGTCACAATATTTTCTTTGCTATCGATGGATAATTAGGAGTGGGCACTTGGAATAACTGAGGGCTGGTGAATATAATAGGCAATATTTACAT
AGAGTCAACTATTTCCTCTTTATTTTCCCTCATTGAAAGATGCAAAACAGCTCTCTATTGTGTACAGAAAGGGTAAATAATGCAAAATACCTGGTAGTAAAATAAATGCTGAAAATTTTCCTTTAAAATAGAATCATTAGGCCAGGCGTGGTGGCTCATGCTTGTAATCCCAGCACTTTGGTAGGCTGAGGTAGGTGGATCACCTG
ACTTGTCATCTGGAGGCTCTGTGGCTCTAATGGAGGGTGATGCTTTGAACGCGACTATCTCCCCCATAAAAAAATAAATAAATAATAAGTATAATTTAAAAATAAACAAAGATCTGGATTTGCAGGCTACTTACTGTCGCAGGACCAAGATTAATGGCCAGTGGTAAGTTTTCGTGAAGATCTTCTGTAGCCCGATTAGCCGTGCT
GAGATATTAAATTCTCAAAGTTTTATTATAAATTCTACTAAGTTATTTTATGACATGAAAAGTTATTTATGCTATAAATTTTTTGAAACACAATACCTACAATAAACTGGTATGAATAATTGCATCATTTCTTATTGTGTGCTCTTGTTTCTTTTAACTTGTACTTTATTAAACACATTTTACTGACGCTTTGCTGTATACCAGGT
GTGTAACACGCTGATTTCCTCAAATAGAGATACCCCTTTGAGTGATAAATTTGCAAAATGCTGTCTTCATTTTCTGTATTAAAATTCATTTCAGTTTTAAAATAAAGTGTAATCTGTGTTTTCATCCTTTTAAAATTTAAGTTTAATGAGTGCATTTCCCCATACAGTATATTTCCTTTTTTATTCATGTTTTGCAGAAGCTGAAT
ACCTGTCTCATCAGAATGGAAGCTCCATGAGAGCAGGGCCTTTGTCTTGTCCCCTTGTATCTTCAGTGCATAGGACAGTGCTGACACAGTGCAGAGTCTAAATAAACGCTGTTGAACGAATGTGTGGGTCACTTGCGTCGCATCCTTTCTGAATGTTTTTCCTTTAACTTGCCATTTATAAATACCTTTTCCAATGATAAAGCAGT
GAAAGTCATTGTTACCATGCCTTTGAGAATGCCTATAGTTATCATTGCCATCATCTCAAAGGAGAAGAATTCTTTAACTCTTATTGTATATGCAATTTTGAATAAAAAAATCAAGTTGCATTGTTATTGAAATTAAAGACACAAAGTATTTTTCCTTTGGTTTTTCACCTTAAATGGTTTGATGCTCCAATTACCACCATTTTTTA
GATTTCTAAATTCCCAGCTCCTTCAAAACAGAAGAAACCTTAGAAGGGTTTTGCTGCTTGCAAAATGAAATTAAACCTGCACACTTATTTCTGTTCTCTTAATAAAGACTTTGAAGAGATTAATTCATGATACCTGCAATGTTTCTCAGATTTCCTTGGACAATCTCAAATCATTCATACCTGTGCCTCTCCCTCACTTTTCAGTT
TTGTTCTTAGCTGTGTATACTCTATGCTAATTGACTTCTGTCATTGTCACATATATTGCATATGTCTCTCAAAAATTAAAAGGTATATTGCTATTCTAAAAATAAAAAATGTAAATTCCTGACATTGCTGTAGAATAAGTTGCACTATCTTAGTGTAGTTTTATAATGTGTTCTTATGAATTCTCAGTGCCCTTCAAATGCCACCA
CAGTGTATAGCAGAGCCATTTTTCGGCTTTGGTGTACTCAACTTTTTCAGTATTTAAAAAAGTGTTTTGAATAACATAAAAGTCTCCTTATTGTATAAATAATAAAATGTCACCTTATTGTAAAGTGTCTTTTGTTTACTATCAAAGCAGACCTCGTAGTCAGCAACAGAGATGTAATAAGAAAAAGGCATGTTTTTGTTTTTATT
AGTTAACAAAAAGGTAAAAGGATTTTAGGAGCCAATATAACTACTAATAATGAAAATACCTGTGAGAAAATTATTCCCAACTAGATGACTACCTATTACAAATAAATATTTTTCTCTAACCTATTTCTTTGTGTTCAGAAGTCAAGCCTAATATGTAAAGTCATACTTTCTACAGTACAAGCTATATTCTTTTTCTATATCTACAT
GAAGTTTCAAGCTTCACTTTTGTGCAGTAGAAACAAAAGTAGGCTACAGTCTGTGCCATGTTGATGTACAGTTTCTGAAATTGTTTTACAAGACTTTGATAATAAAACCCTTAAACTTATGTTCATGTTCCTGTAAAACCGTATTTGTATTTATTTACGCTACTGAATGTATGACATTTACCTCATTCATTTTACAAATTCTTTCC
GTTGCACTGGGACACAAGCCTTTTAACAGATAACCAGTTGAAATCAAACACTGCCTCCACACCGAGTTCTGTTGTGTATTTGATAGTAAATTGATTTAAAAATAAAAGTGGTTTTTGTTAGAAAAATGTTTTGTCCTTATTTATTTGCTTAAATCCTTTAGGAGTGAACGAGAGGTGGTAGCTATACAATGAGCTTTTTTAAATGG
CTTTGGCTTAGTAAAAACCATTGTCAAAGTTTTTGTGTATATGACTTTTAAGTTTTCTCTAAATTATATAGACAGTATTTTGAATATTGGAATCATGGCAAATAAAACTGTCCATCTAAATCTTGTCGTGGTTTAGATTTAGAATATTCTGTTGTTGTTACTAAGTAACAGACTGGTTATCCTGGGTTGGAGGGTGGTTCTCATTT
AATCGATCTTGAACTCAGCCTTTTAATTTCTTTTCATGATTACTGTTCTCAAATGGAGAATGCAATTAAAATTAATGCTGTCTTAGTTCACTTGCCTCAAAATAAACATTGATCAAATTCTATGTGAAGGGTCTGTAACATCTCTTCTATAATCATTTTAAAATATATTAACAGAGATCTGTGTATTGTAGAACAAAGGGGACTGT
ATACTTACATTTTGTTATTTACTTATTTATTACTATACACTTACACATATGCAGACACAGTAATAAACATCTAAGTGGTACAAATAGGTACAAAACCAAAAATAAAAGTCTGCCTTCTAACTTCAGTAAGATGTTTCAGTCTCATCCTGGGTTCTACTGCCTTTAATATGCAATCAGCCACACTTCCCAAGGGGCTTTAGTCCCTT
GGAGGATTTGCTACATTGTTCTCAATTCATCACAGAAGAGGATGAAACTGAGTGATTACACTTGCTGGAGAGAAAAAAAGTCCTTCCCCCGCTCACCCCAAATAAAGCATTAACTTTATGTTAATCCATGAATTAAATTGAATTGCATTATTACTTAGTGCTAATCTATATAACCTACTTAAAATTTAATTGTATGTCATAGTTTG
GAGAATCTTGGCAGAACTACTTTAATCAAGAGGTTTAGTTGAGCATTATCAGTAACAGAGTAAATCAAAATCATAAGCCACTTGATAGATACAATGAGAAAATAAAGCATCACTTCTGTGACACCCTATAAAAAATGAATCTAATAATGAGGAAACATGAGAAAAAACCAAACTGAGGGATATTCTACAAATAAATTGTCCTGTAA
ACTGTAATTGTCCACTACCCACCCAAATCCTATAAAACAGCCCCACCCGTCTCCCTTCACTGACTCCTTTTTCAGACTCAGCCTGCCTGCACCCAGGTGAAATAAACAGCCTTGTTGCTCACACAAAGCCTGTTGGTGGACTCTCTTCACACAGATGCGCGAGACAATACTAACACTAATATTATTTTGATTCGTCAGATGGAAAA
AGGAGTCCATCTCCAGACATGAGGAGCAGGTGGGCTAAAGGAAACAGGACTGGGGAGTCTTGGAGGGGCAGAGCAATGCCCAGGGACACAGAAACTTTTGAATAAAGACAAGAGAGACCGACTCTTCGCCTACATCTAAAGCAAATGAAAACATAAAAATAAATGATGGCAAGAAACTAAACTAAAAATACACTACCCCTGAAAGT
TCTTCCCATAATTTGTTAACAATTGAATAATTGTTCTGTTTAAAATAGTTTGGATGTTTTATGTTTTCTGCAACTTTACTGTTATCATAACAAAGACATAAATAAAGATCTAAATAAAGTCAGAAATACACTCTTACAGAAAAGGTTTACTATTAAAAGGATATAGGTGCTTTTCAAATGAGTTGATATATTGTTTCCCCTGAAAT
TTGTTAACAATTGAATAATTGTTCTGTTTAAAATAGTTTGGATGTTTTATGTTTTCTGCAACTTTACTGTTATCATAACAAAGACATAAATAAAGATCTAAATAAAGTCAGAAATACACTCTTACAGAAAAGGTTTACTATTAAAAGGATATAGGTGCTTTTCAAATGAGTTGATATATTGTTTCCCCTGAAATTTTATTGATTCT
ACTATCTTCCAAAGCAACAGTACCATTGTACATTTTCACCAGCCACGTATGACAGTCACACTCTCTCCACATTCTTGCCAAAACTTGTTATCATTTTTCAAATAAAAGACAGCCTAGTGTGTATCTGAAAGATGTCTCATTGTGGTTTTTACTTGCATCCCCCTGATGACTAATGATGTTGAGAATTATTTCAGGTGCTTATTCCT
TTAAATAATTAGAAATAATTGTTTTTGATTGACAAATTATGATTATATACATCTATAGGATACAATGTGATGTTTTGCTATATGTATACAATGTGGAATGAATAAATCAAGCTAACACATATATCGCCTCGCTTACCTTTGATTTTTTTATGATGAGACATTTGAAATTTACTCTCAGTTATTTTGAAATATATAGTACACTATTA
GCCCTGTAAAGAGCCGACATGTAAGGACTTATACTGACTGGATACAGAGAATATGGAGCAAATCAAACGTATTTAAATAGTAAATTATCATATTGTTATAAATAAAAATTTACATTGCATTTCCTTTTAGAATGTTACTTGGATATATATTCTTCAACATTTACAAATGCTGATGCTTCATGTACTTAAAAACGGAATAATTTTTT
TTATTCTAAGGATAACAGAGATAAATGATATAAGGATCTCTGTTTCTTAATGGCATTGTTGAGCCCTAAACTTTCTACTGCTAGATATTTTATCGCATGAAATAAATAAGCCTTAGTTGCTTAAAATATTTTTCAGGGATTTCTATTTTGGTAGGCAAGTATATTGTTAACTTATACAATGCACAGTTGTATAAGTTATGTGGACA
CACAAAATTAATAGCTTCATAAACTATAGCTTCTATTTTATCCATAATAGAATGAAGGTGCATAAACCACATAGTAATTAATCTTTGGACAAAAGCAAACAATAAATGGAATATATGGCTAAGATCCTTTCTTTTTGAGTGTGGCCCAAGATAAAAATTTCTTCCAAAAGGGTAACATTAATGCAATAAGGCTTTTGTGGAATTCT
AAAATCTATGTGTAATTCCAGCCTATTTGAACTGGAATAGGAGTAATCAACCAAATCAGTGTTGTTTTCAACAGTAAGCTCTAAAGATGAGATATATTTTAATAAACATGTATCTTTTTTATTATACTTTAAGTCCTGGGATATATGTGCAGAATGTGCAGGTTTGTTACATAGGTATAAATGTGCCATGGTGGATTGCTGCACCC
TCTCCGCGGGGGCAGCAGGGACTGGTCCACCCAACAACAGCAGCCATGTCCTCACCTCTTGCTACAGCAGCAACTTTATTTGATTTGATGTATATGAAGAAATAAAACTCAGAAGTCAATTGACTTAAACATGGAACAATGCAGCTTGGTTATTATGGTGTATGCTAAATTTTAATGGCATTTAGAAAGCGTTTTGTGTGGTAGAA
TGCTGGATACTGGGCTGTTATTTACATATTTGTATCACCTTTTATTTCATAAGATAGCATTGTCAGAGTAATTTAGTATTTCAACATAATCAACAAGTAAAATAAAATTAATGAGAATGATCTTACTTTGAGTATTTGTGTCATTTCTAAAATGGTCCTTTTTCCTTTTTTTGGATGCATATTCATGCTCTTCATTATTGACTATT
TTTGTCATTCATTAAATGTTCAAAATTGTAGTTTTACCAAATCTGAAGTGCCATCAGTTATAAGAATCACCATTATTTTATGTTCCATTAAGAAAAACACAATAAAACATGACACTGCTTTTTTTGTTACTTGAAATTTTCATATTTATTGGAGAGCTCTTTTAGATGTTTTTAAATACAGATTTTTATTTAACCCTCTTGCATAT
ATTATACAACCTTTTTGAAAAAACTATGGAAGTGATGGCTCTCCACATGTGACTTCAAATGTTTTCAATTAAATTATTTTGTTTCAATAGTTTTTATCATAATAAATTTTAAGACTATGTTTTGCTAATTTCATTGTCAAGCCAAATTTGTATCTGCTTAATCTATAATATGAAATTTAAAACCATGAGAATACTCCAGAAAAGTT
AGTGCATCAGAAAGAGCAGAGCAGCAAGAAAGAAGGCATCTCAGTTCCTAACGAATGAAGTCACCACATCAGCCATAGAAGCCTGCCTCTAGGACTCTGAAATAAAAAAGAGAAATAAACTCTTAGTTTAAGAAGTTGTTATTTGGTGTCTTCAATTTATTTAGACAGCTCATTCTAATGCTTTTTTTTCTTTTGTGATAATTTAT
CATCTAAGCTCTCAGCAGTACCCGGCTTATCCTACGACTTCACCTGAAATGCTATAGTTATCCCTACTTTTTTACCAGTTTCTCCCAGAAGCACCTGCTTAATAAATCAAAGATGTTTGAATGGTGTCTTATTCTGAAATAACCTGACCTAAGACAGGTATTTAGATTATTTTGGATACATTTTGAAAAGGGATAGCATAAATATT
ACAATAAGCTAAGCATTATTACCAAAGAGTCAAAAAGTTTTAAGAAATTAAAGTTTATAAACCAAATGTTCATTGTGAGCCAAGGTTAATTTATTGAAGAAATAAAACATTTTTAATGAAATTTTGTGTAGTCTTAGTGTCCAGTGTTTATAAAGTTTATACAGTAATACGTTTATACAGAACATCCTAGGCCTTCACATTCACTC
TTCAGGTCGGCAAGTCACTCTTATCCACTGTTTTGCCTTCTAAGGTTTCAGTTACTCTCAGTCAGTCATGGTCCAAAAACATTAAATGAAAAATTCCAGAAATAAACAATACACACGTGTTAAATCATGTTTCATTCTGAGTAGCTTGATGAAGTCTCATGCCGTCCCACTCAGCCCCACCTGGGGTGTGACACCTCCCTCTGTCG
CTTGCCTTAAATTATTTTTATATGACTGTTGGTCTCTAGGTAGCCTTTGGTCTATTGTACACAATCTCATTTCATATGTTTGCATTTTGGCAAAGAACTTAATAAAATTGTTCAGTGCTTATTATCATATCTTTCTGTATTTTTTCCAGGAAATTTCATTACTTCGTGTAATAGTGTATATTTCTTGTATTTACTATGATGAAAAA
GTATTTGAAGTGCTTATCGAATCTAAAAGTGACTACTGTTAATATTTTGTATATTGTGTTAAATTAATTTTAATAAATTATATAATTATACATATTGTAAAATAAAGACCGGTATTTTATTTTCTGCTTTTTATTCTGAAGTCCTGTTATTCTGACTACAGTTCTTTGTGTATACTTCTGTGTCTGTTATGTTCAATAACTGAGCT
TTCATCTGTTCTATAGCAAGTTGATGTAAATTGGTTTGTCAACAAGAATGTTAACTGATGAAAGTGGATAGAACCCATACATGAATTAAATGATGCACAAAATAAATGGCTGTTGAAATTTGGAAATGATTGATAGGTTTGAATATGGTTATTCTGAATTGGTCACAGACTTAGGTTAAATGGCAATCTACCATCTTAAAATGGGG
ATACACCACTTTTTTCTCACAAAAATTCACATTATTAAGACCTAAGTTCATTTATACTTACAAGTTATAGTTTAAAATATTATTGTAAATACCCTAGTTTAATAAACACCTTTCTTTTTAGGTCTGGAAACTTTTTTGAGCTTTTCTTTTACATTCTATTCTGAAGTAATAATGCCCTATAACTCAACAATTTATTAATCAGTACC
GGATTTGCCTCTGTCCTTGAACATGCTATCTGGAAAGAGTTTTCTTAAAAGTATTGTTGTGAACACATCCATTTTCCCAGTATAGTTGAATGCAGGGTTTAATAAATGGAATGAATCTAGTTTTAGTTCCTGTACTGCTTGTGCTTTCAATAACCTCTATATTTGAATAACACATTTCAGTAGATATGTTTGTTAGCGTTGAACTT
AGCTAATGATAGATAGAAATGCCCACTCAAAGAAAAATAAACAGAGACAAATGTTAAAATTGCCATACAGACTGTTTTTCCCCCTGTTGTTTCACTTTAAAATAAAAAGAAATCCTTGATTAATCAGAATGGCTTGGGACATGAACTTAATTTATTTAGTTTTCTAATAAATGAAGGGCCAACTCTTATTTGTTCTAGCCCCTACT
TCTTCATCTATTTTTAGAAGAAAGTGTAAATGCACAGTTGTACGTTTGTTGAGAGTTTTTATGGCATTATAGTGCTTTATTTATAAGCATTGTGTCTTAGAATAAAGCTTACAAAATGGCAAAGAGCTATTGGCATATTTCAGTTTGTTTTACAACAGGACAAGTAAGGATATGTTAATAAAGCCAGAGGGAAAAGGCGGTATGGG
TTTTTTTTTTTTTCTTCAATGGCTGTGCAGATAAGGATCCATTTCTGGGATAGAATTGTATTTTTTAAGTCATTTTTTTTTCTTGAAATGGATATGTACAAATAAAATAAATGGAAGACAGGATAACTCTTTTTCTATTTATTTGTAACTCACATCATTCTGGAAAGCATTTGAAGCCTTATTCCAAACAGAATTAGAAGCGAACA
TTTTTTTTCTTCAATGGCTGTGCAGATAAGGATCCATTTCTGGGATAGAATTGTATTTTTTAAGTCATTTTTTTTTCTTGAAATGGATATGTACAAATAAAATAAATGGAAGACAGGATAACTCTTTTTCTATTTATTTGTAACTCACATCATTCTGGAAAGCATTTGAAGCCTTATTCCAAACAGAATTAGAAGCGAACACAGAA
GTAGGATTTCATTATAAAATTAATAGCTAATCTTATTCTATCTCCTGAAGATTTAATTGCTATTGTTACCCATTCGAAATCAGCTGTACTGTGTGAACGAAATAAAGACAATAATACGAACCCCTCTCTGGCTGCACGGTCGCTTATGGCAGTTCCACACAGTAGTTGGCGCCCAATGGGGGGTCCCTGAGACTTGCATGTAAAAC
TATCATATTAAGGAAATTCCCTTCTATCCTTAATATGCTGATTGTTTTGATCATGAAAGAGTGAGCCCATTTTTTCTAAAGTGAAAGTTTGGCTCAAAGTAATAAAGTGCTGACCTGAAAGAACAATGTGCCTGTAGATTGTCTTTGAAGTCTCTGTGCCTCCATTTTTTTTGAGACGGAGTCTCACTCTGTCACCCAGGTTGAAG
TCTTTAAAATGAGTTTGTAAATAATTAGCTATTACGTTCTATTAAGTTGTTTTATATTTTAATTTTCTGGAAGACAATTTTATTTTACAACGTGAACCCAAATAAAGTAACTTCTGTATTTAAAAGTCTTTCTGTATTTTAAGACTTGTGCAACCAGATGTTACCCTTTTATCATTAAAACTTTTTAAAATCATTTTTTCTCACAG
GTGCCCAGACCCATGTAACCCACTGGCTCCTGCATTAACCCAGAAATACCTCGCTTCTATCTGTGCACTTAGCTGGGAACTTACCCACTGTAATCACCTAAATAAAGTGTTTATAAACATGATTGTGGCACCTGTGCTCCTTGTAGAGGAATAGCTGCACCTGGTCCGAGTCCTAAAAATGCCATTCCTTGCTGCTCCCCATACCT
TTAATTTGAAATCTGCACAGAAGCTGTTTTAGTCATTAATGTGTAACAAAAGTAGCTTATAGAATATGGACTGCCTTATTGCTGTTGCTTATCATTTGAAAATAAAATCCAGCTCAGGTTGTAACTTGTTGGTACTCGTTTAGTGAGTTCGTTTTGGAGGTTCTGAAATACCTATTAATTCTTAATATTACCTCTCTTGGAAAGAC
TTACCTCTCTTGGAAAGACACAAAAAAAGAGCTGTTATTTTTAGGCATAAGATGACTTAGGAGGCCCATAGAAACATTCTCGTTTAAACAACAACAACAAAATAAATTTATCAGCACTAGATATTAGATTTGAAATAAGTCATTGTTCATTATTGATGGTTGTCAGTTTCTCCTTCCTTTTTGGGCATGCATAAAGACACACTTGG
CGTAAGCCAGTCAGTTTTCATATTTTCTAAAACATCTCTTGTATCAAATAATATTCCTTAGCTTATTGACTGCCCTCTGACTCAATTGACACATAAACTAAATAAAGCACAGATTTGTTTTCGGTGCTTTGGGGAGACAGTTTGACAGTGTGTACCGTGAGCCTTAAAAGAAGTCATAATATCAGCCTTAAAGTAGCTTAAATATC
CTATTGTTAAACAGTGGGATATCTTGTGCAGGTTTTCAGTTGACAATCAATTTTAAAGATTAGTTTCGGTCCCCATCAATCAATTATTTATTAACCCATCAATAAAAATTTAAATGCTCTGTGAGGTACAATAGCTATTAAAAGAGACAGAGGCACTTTCTGTGTCCAGAGGGGCTTTTAGTCTGCTCTGGAAAGCAAGATGCGTG
GATTAAATAGTGATATGTATATTTTGTTGTTTGCTTTGGTATGCAACTCATGTAATTTTAGTGCTTTGACTAGCTTAAAACTTCAAACAAGTAATTTTATAATAAAGTTGGACTAATGTTTTTCAAGAGTGATTATTTTTAGAAGGACCATATAAAACTTGAAACGCTTGAACCTAAACTCCCGTTTTATCTGCTACTGGATGAGA
AAACTGAAATTTTGTTTCAACTGAATTTGTAATTAACTCTGAATTTGTTTTTAATCATTAGTAATATTTCAGTTGGGTATCTTTTTAAGTAAAAACAACAAATAAACTCTGTACATGTAAAACGTGAGAAATTGTCCTGCCCTGTGTCAACAAATCTTTGAATGTGTATTCTGTATCATTTAGAAGTGCTTCTTATGATCTATTGA
ATTTATATCTGAATGAAAATATGAATGACTCTAAGTAATTGAATTAATTAAAATGAGCCAACTTTTTTTTAACAATTTACATTTTATTTCTATGGGAAAAAATAAATATTCCTCTTCTAACAAACCCATGCTTGATTTTCATTAATTGAATTCCAAATCATCCTAGCCATGTGTCCTTCCATTTAGGTTACTGGGGCAAATCAGTA
ATAACAAGCTGTGCTAAATAATTACGTGTAAATATATTTTTTCATTTTTAAAAATTGATTTCTTTTGCACATTCCATGACAATATATGTCACATTTTTAAAATAAATGCAAAGAAGCATACATCCAAGCCACTGAGCTCATTTGTCTTCTGTTTTGATAAAGTGGTAAAGAAGGAACTAACATGGGAATGCATTGCTACAATTTAA
CATTGTAGTACTTGTAAATAACTAGAAATAACATGATTTAGTCATAATTGTGAAAAATAATAATAATTTTTCTTGGATTTATGTTCTGTATCTGTGAAAAAATAAATTTCTTATAAAACTCGGGTCTAACTTGAGAGTGTGTGTGATTTTGGAAAAATTATGATTTGTCAGCATCTTCTGATATTCACTGCTTTCATCTTAATTTT
TAAAAATATCCCCACACATGCATTGCCTATTAAAGAGTATCTTCCAGGTACACCTCCCTTACACATCAGTTAACTTGATAATTTCTTCCCATTCTTGTGCAATAAATTTCCTTCCTGATCAGCTCTGTCCAGCAGCAACAATAATCCACGTAGAGACATGCAAACTAAAAGTCCGTTAGTGGAGGCACGAAGCTGATGAGGCTTGG
GCGTACACTCATGTATTTGCATGGCTAATATATTTTATGTAAAGTTCTATATATTTCTCAACATTTCACTTAATATTTCTTTATAAACATTTTTCCAGTGAATAAAAATTTTTCCAAACAGTAATTTTAATGACTATATAACATTTCATTGCATTTATATATCATTTGTTATTTAACTACTTCATCATTTTGGATTCACATATTTT
CGCTGTCCTTACTACTTTTGCGGAAGTATGGAAGTCACAACTACACAGAGATTTCTCAGCCTACAAATTGTGTCTATACATTTCTAAGCCTTGTTTGCAGAATAAACAGGGCATTTAGCAAACTACTGATTGTTTCTTGTTTTGTCTCTCATTTCTTTTGTGAAATTAAATTCCGTATCACCTTCATTTGCAGCTCTTAACTGTCC
GACCTAACAAATGATGCTCTTCTGGAAGAGTGAAGGCCTACTGGCAATGTTCTCTTTAACCCATGATGTGGGCTAAGAGGAGTGAACCAATAAATAAAATAATAAAATAATCCAAATTGAATACACTGGTGTGGTAGCTTACAAATTACTAAAATAGCTTATAACCAATGCTTGACCCCATATTCCTGGGAAAACAATTAAAGCTT
CTGAACTGGATGCTCTACATAGCACCCTTGCCAAAAGGGTTCGGAAATGACTTCCAGCTTCCCACAGTAATAAAATGGCACTGTTTGGCATCTTCGAGGTAATAAAAGTGAATTTTTTCCATTCTAGTAAATGAGAAGAGAGGCCTGGTTGTTTTAAAAACTGATTTAAATTCGTGTGTTTTCCTCACATTATAGAGCGTGATATG
ACTTAGGAGAGAGACATGGAACAGATTTTCCATCGAAGCCTCCTGAAGAAACAAAACTTACAACTTGATTTTGGATTTCTTGCCTCCATGACTGTGAGAGAATAAATTTCTGTTGTTTTAAGCCACCCAGTTTGTAGTCACTTGTTAAAGTAGCCACAGGAAACGAATACAGTTATTGGTACTGGAAAATAATAAACACACCTACC
TTCAGCAAAATTCTGCTTTTTTTTCATCCCTTTGTGTAAACCTGTTAATAATGAGCCCATCACTAATATCCAGTGTAAAGTTTAACACGGTTTGACAGTAAATAAATGTGAATTTTTTCAAGTAGTTAACATGTGAACTTTTATGTATGATACATAATTGGCTTTAACATGTTGGTCCATTCCCACCTTGGTTTAAGTAACGTCAT
CAGCTACTATATAGAACCACTCAGGAACAATAATGATAGGTATCAACGATACTGATTAGATGAAAAATTCATTTATGTTTTTCTGCTGAATATCAATCTTAATAAATAGATGGCTTTTAAACCAAAACGTAGTACTAGCATACAGTAAATTCTTTTACCACTGTAATAAAGGAGCTACAAAACAAGGATTGCTGTCTAGTTTTTTA
CTTTCTAGGGGAGATGTCACAAATTCTGCACCAGAATCTCACAAATCACAAAGAACTTACTCATGTAACGAAACACCACCTGTTTCCCAGTAACTATGGAAATAAAAAAAAATTAATAATAAAAAATTTAAAAAATAAAATTTTGATGAAGGGATAACCCTTTTCCCGGAAAGACTCCCCCTCCCCTGACACTTGAACACATTTTC
CCTTTTACTTTAGGAAAAGCAGCTGTGAAGTCATAATTATGTTCACTTCCCACTGGCAACTGGCAAGCCCTTTATTTTTGTGCATTCGGAACTCACCAAGAATAAATAAAGTCCATTCCCTCCTTGAGGGGCTATTCTGCCATTCCATCTAGGATTTAAAAGTTTGCCAATTCCTAAAACATCTATTGTTATCAATAGTCTTGTGT
TTACTTTAGGAAAAGCAGCTGTGAAGTCATAATTATGTTCACTTCCCACTGGCAACTGGCAAGCCCTTTATTTTTGTGCATTCGGAACTCACCAAGAATAAATAAAGTCCATTCCCTCCTTGAGGGGCTATTCTGCCATTCCATCTAGGATTTAAAAGTTTGCCAATTCCTAAAACATCTATTGTTATCAATAGTCTTGTGTCTTT
CTGCACCTGGGGGTCTGGAGCAGGCCGACCAGTGAGGACCAAAGGGCCTTGTTGGACAGGGGGACTGGCTGCCTACTGGAATGTAAATATGTGATAAAATAATAAATGACAGCGGCAAAGCCTATGGTTTCTAGGCATTGCTCTCTGGTGGCTGAGAGGTCCCCATGGGATTGAGTTACCCTCCTGAGGACTCGGGCAGGGGAGGT
TTACTCCCTTTACTCATCTAAAGTAGAAGTCATGAAAGTGGAATTTTTGCCATTAAAAGGCTCTGTATTATGTGAAGTTAGATTGTATTAACCATTTCCCAATAAATCATCTGTTTCAAAACTCAAATTCAAACTAGAATGTGTCTCTATTCACATTGCAAAAATATTATTGTCTCTCTGGTTAGTGGCTAAAAGCCAAATTGGAA
AAGAGCTTGGAAAAAGTGGGCTTGCTACATCTCTGTTCAAAGAGACATTTGTTCAATCTCTGTGTGTCAACGCCTTGTTGAATTGGTGCTTTGTGGTTGCAATAAAGCATTGCTTCAGTTTATTGCCAGTGTATCTTTGATCTTTTCTGTTTGGTTGCTTCTTCAGTTGGGATTAAGGATTAAGGTCTCCTGGAAACCAGGGAAAG
CAGGTACTATCATTGAAAACCTTGACAATGGGTCTTCTTCCATTACACCTTCTTTATATTTTAAAGGCCTGTGAATATACTTATAACCTGCATATCACAAAATAAAACATTTTTCTCTCATGTTTACCATTTAATCTTCTATTTAATGGTAATTTATTTACTTTGCACTATATATCATAGACATAAACCATTATACACAACTGAGA
ACTGAAGACACAGAGCAGCAGACGAAAAAGACATGTCCTAAATGTTAAATGGTAAGGAGGGGTAGGGTGAAAAAAGGGAACATGGATGCCAGGCAGAAGAAATAAAAGCCTTTCCAAACATTTGTATTACATGATGCTGGCTCTCACTGATAAACCACTGGATGAGAACTGTACTTCATCCATATCATCCTGTTGGTTGCAGATCC
TTCCTTAAACTTAGTTCTCTTGTTTTTGGGTAACTGTGAATAATTAAGTTGGAATCAAGATTCAGATTAACTTTCCTATTTGCATAGAACACATGAGAGGAATAAAATGGTTGGTAAATATTGGCTAACCCTTGATTTTTATACCAGATTAACCTTGGATTCCCAGTGTCTGGCACAGTTTTAATAGCTTAAATGGAGGCCAGGTT
ACTTCTAATTCGTGCCATCTGAAATTTGATAAGCATGCCTTCTATTTTCTCTAAGCAGTGGTCAAAAAGTGTTAGAATGTATATATTAGTAAAAAAGAATAATAAAAATACCAAATCCATTAGATTATAGTTTACATGCTTTCACACTTCAGCAATGAAGGACTGTTTTTAGGAAAACGGACTTTATTGAGCTTAATACATTGATA
AGCTTTTGGGGAGGGAGGGGAAATGTAATACTGGAATAATTTGTAAATGATTTTAATTTTATATTCAGTGAAAAGATTTTATTTATGGAATTAACCATTTAATAAAGAAATATTTACCTAATATCTGAGTGTATGCCATTCGGTATTTTTAGAGGTGCTCCAAAGTCATTAGGAACAACCTAGCTCACGTACTCAATTATTCAAAC
ATAAGATAATGATTGCTTTTATACCTTCAGTAGAGAAAAGTCTTTGCATATAAAGTAATGTTTAAAAAACATGTATTGAACACGACATTGTATGAAGCACAATAAAGATTCTGAAGCTAAATTTGTGATTTAAGAAAACAGCGCTTCATGTTCATCAGAATATAAAGCCTAAGGGTCTCCATCACTCTGTGAGATGGCTATAATAA
GTTTGATAGGAATCATTTGCCTTATTATAGTTGTGACACATCATACTTTAAGCAGGAAAAAGAGAGCAGACAAGAAAGAGAATGGAACAAAATTATTATAAATAAATATCCAAAGTGTCTTCCTTCTTAGATATAAGACCCATGGCCTTCGACTACAAAAACATACTAACAAAGTCAAATTAACATCAAAACTGTATTAAAATGCA
AGCTGGCTCTGTTTTTTGGTTAAATAAGAGTCTTTAATCCTTTCTCCATCAAGAGTTACTTACCAAGGGCAGGGGAAGGGGGATATAGAGGTCACAAGGAAATAAAAATCATCTTTCATCTTTAATTTTACTCCTTCCTCTTATTTTTTTAAAAGATTATCGAACAATAAAATCATTTGCCTTTTTAATTAAAGAGTTTAAAACTT
AGGGCAGGGGAAGGGGGATATAGAGGTCACAAGGAAATAAAAATCATCTTTCATCTTTAATTTTACTCCTTCCTCTTATTTTTTTAAAAGATTATCGAACAATAAAATCATTTGCCTTTTTAATTAAAGAGTTTAAAACTTTATTGAAGAATATATATAATAATGTAGACTAGATCTAAATTTTATAACCAGGACCAATTAAGAAT
GGGGCGATATACTAAATGTATATAGTACATTTATACTAAATGTATTCCTGTAGGGGGCGATATACTAAATGTATTTTAGACTTCCTGTAGGGGGCGATAAAATAAAATGCTAAACAACTGGGTATACATGCATAAAAACTATCCATTCAAACCCAAAAATTTAATAATCATTGAGTCTTTTATTAATGAATTTGAATACTAGAAAG
ATATTATTTGATGCAACAGTTTTCTGAAATGATATTTCAAATTGCATCAAGAAATTAAAATCATCTATCTGAGTAGTCAAAATACAAGTAAAGGAGAGCAAATAAACAACATTTGGAAAAAAATGAATTTGGTGTTGGTATTATTAAGTATAAATTGATGATCTCATATTCATCCAAAGCCTCCAACTGTACCCTACAATTGCCAA
GGGCAAGGTGCCAATTACCTACTTAGAACTGCTCAATTAAGTAGGTGGACTATGGAAAGGTTGCCCATCATGACTTTGTATTTATATACAATTAACTCTAAATAAAGCAGGTTAAGTATCTTCCATGTTAATGTGTTAAGAGACTGAAAATACCAGCCATCAGAAACTGGCCTTTCTGCCAATAAAGTTGCATGGTAAATATTTCA
TTTATATACAATTAACTCTAAATAAAGCAGGTTAAGTATCTTCCATGTTAATGTGTTAAGAGACTGAAAATACCAGCCATCAGAAACTGGCCTTTCTGCCAATAAAGTTGCATGGTAAATATTTCATTACAGAATTTATGTTAGAGCTTTCATGCCAAGAATGTTTTCTTACAAAATTCTCTTTTTATTGAGGTTTCACTAATAAG
GGTTTCACTAATAAGCAGCTTCTACTTTTGAGCCTCAACTTAAAGCAGAACTGTTTTCTACTGGATTTTTCATTAACAGCAAGCTTTTTCTTTTATGTAAAATAAATCTATTGTGAATTGATATCAGCGACTCATTTATTAGGTATAAATAATAGCCAAAGAATAAAATTAAAATTTATTTTAAACTTTCGGTCTTAAAAAGAGCT
CAAGTATATTTCTACATCTCTTAATGGCTGCATGATATTCCATCATATGTGCCACATTTTATTAAACTACTGTTCAATTTTTAGGTTTCCAACTTTCATTAATAAAGTGCTTTAAAGAACATTGTGTTGCTAAATCTCGTATGTGTTCATATTTTCTCACGATAAATGCTTTGAAGTGGAATTGCTAGTGAAGAGGGTATGCCAGT
GGGTTAAAATTCACCTGGTTTTACTGTTAAACTGATTTTGACTTTAAGAGAAGCCAAGGTTATGGCTGTGGTTTAGTTTGCTAGTAAATATCAAGTGGAAAATAAAGATACTTTAATAAGAACTGTATTTCCTCAGAATGTGTTGAGTTTTCAGTTTTTAAAAATAATTTTACGTATTTATTTGTTCTATTCAATCATTTTAATAG
TTTAATTATTAATTTCCCCATTGTTCTATGCACACAGACAGGGTTCAAGGCACAGTCATTCTCTGGCTTTCATAGATCTAATTTGTATAATTATTGCCTGAATAAAAAATTGCTCCAATTCCTAGCTCTCTTTCTTTCTTTCCCCCTTCTAAATACTATTTCAATGCTGCATTCCAAAAGGGGAACACCTGCCACTTCTTCAAAGT
AAGGCCAAATCTTGTGGGGAACTTTTACTACAGTAACACGACTCAAAGAAAATGTGAATAAAAGGCATCTTTGTTTCCCAGTCAAATTAGCTGATTAAGAAATAAAACATCTTAACATGTTTTTAAATGTAGAATTAATTATTTATATGAGAAAAATTAATGCCTGGTTATGTGAATTCTACTCTGTGTGTGAATTGAATGGGGCA
GAAAATTCCCCCTACTTCTAATTTGCTGAATGAAGAAAAAAAAAAATCTTTTATTTGTGATATTTTCAGAGACATTTGCTCTAGTATGGTGTATTTAAATAATAAAAACTTAAAAGAAAAAATATTTAATGGTGTTTGGGTTTAAACACTGCTTTTTCTCTTCTGTATTTTGAAGAAATTTAGTTTTTATTGTTGTTGAATAACAA
GTGCTGGAAGGAGGAAAACCAAATAGGCCTGGAGGCTGAGGTTGTACTGCCAGCTTCCTTAGATGTGAGCAAATTTCAACTACAACTTCCATCACAGGCTAATAAAACCAGGTGTGTGAACGCTACTATTTTAAATTTTCTTTTTTAAGATGGCATTTTATTTTGTTCCAGAAAAGCGCCTGATGTAGACCCTCCCTCTGAGAATA
CCCTGATATGTACAAATTCAAAGGAGGTGGTTAATAACTTTAGTAAATAATATATTGTCGCATTTAATGATGTGGAGGGCTAAGGTCATTACGGACTTTAAATAAACTATTATATGGCTGGTTCCTCAAGCACTGCTGCGTATTTAATAATGAGCTTCTAAAAGCATTTCTTAAGTTGCAGACCTATAAGATTACAAATGTCACTC
AATGGACGGCAACTCGGAGGCCTCAAGCCAATAATGTACTACAGGCCCTGACATGTTACAGCTGTGTAAACAGGGCCATTCTATTTCCTAAATCACAACTAATAAAGCAGAGGATGAAAATCAATTGATTCTGTTATAAGTTCTTTGAATGACACTGGAAAGTTGTTTAATGACTCCCTGTTAGAATGGACAAGCCTGAGTAGAGT
CCGCGGAGCTGACTTCAGCAGCCCACAGCTGTGGGGCTTCAGCAGCCACACCAGCCCAGCCCAGCCCAGCTCTCGATACGTTTGGTCTTTCATGCTGAAAAATAAATAATAAAGCCTGTCCCGTGTCTACTGCCTCCCCCAACTGCACAGACGCCAGCCTCTAGGCCTGACTGCCAGGGAGGTGGAAACACTGGCCACCAGCCCGG
GCTGACTTCAGCAGCCCACAGCTGTGGGGCTTCAGCAGCCACACCAGCCCAGCCCAGCCCAGCTCTCGATACGTTTGGTCTTTCATGCTGAAAAATAAATAATAAAGCCTGTCCCGTGTCTACTGCCTCCCCCAACTGCACAGACGCCAGCCTCTAGGCCTGACTGCCAGGGAGGTGGAAACACTGGCCACCAGCCCGGCAGCCCC
TAACTTTGGTTTTAAGTATTCTTTCCTTTTAGAAACTTCCTAATGATTAAAATATACTTTAACTTTTCTGTGTTCAAAATCTCAAAGACTAATTAACTTTAATAAACATTCTTGCAAGTACTTTTTGTCCTAGTGAAGGCTTAAAACCATGAACATTCAGAGCAAACTGTCCACTTCATTGGGAATAATGGGAAAAGTTTGTATTC
TGTTTTAATTAAGATGCAAGCACCAGTATTGTATGTACTTTTCTCTTGTTTGAGGTTAGCTTATTTTAATTTAGGACCTGGCTTCTCAAAAAGGCAAATGAATAAAACAGAATACTAGTATTTTATAGTAATCTTACTTAAAAATTACAAATGGAATATTTTAGAAATATAAAATGATCCATGCTCTCCCTGTAACACAAATTGAG
ATACTCTTCACTTTATACTCTTGAATTTTGTAAAGAAATCTTATTTTACCGATTCAGAAATAAATAAGAAAATGTAAGAGACAATGCTAATAATGATAACAATAAAAAAATAGTGAAATTGGCTATCAGATGATGAAATTCCTTGTTGCTTCTAGGAATTACATCAGCCAGCCCAATGAGGGGTCTAAGACTAAGATCTGAGTACT
TAAATCCCTTTGCCACAGATTCAGTAGCTTTTGGTAAACTTCACTGTTTTTAAAGTACCTTTTGTGTAAAATAAAGATCCAATTTTTATAACAAATGGCAAATAAAAACAGTAAATGCTGGAAGAAGTTGACTGTACTAATTTTAACCAAGTTCCAAAAGTGATTCCCTCTCTCTTCTCATGCTTCCTTGTACTGTCGTACTGTTA
GTCCTTCCTGTCGTCGTCTGCCGTGTGCCATCTTTCCTGGATCTTGTAGTGGGTGCACACGCGTGCACTGGGACCCCACACAGCAATACGAGTCCAACTTAATAAACACATTTCTGGGGTTCCTCAGGCTGAGCATCTCTCTCTGGCATGTGGGGCAGCTGCGCAACTTTGGGTCCTGTCTGGGGTCCAGGGTGAGGGGTGTGGGG
AATACAGTATAAATAATTAGGTAGTCTTAATGCCTTTCCTATTTTTTTTTCCTTTTCACACAAAATGTACACAAAGATCGCGTAAGGAGTATGTATTTTTAATAAAAATTTAATTGTATTTTTTCAATATTAATATTTTGAAGTTTTATTTGTCTTGAAACACAATGTATCTATTATCTACTGACAGAAAGAGATAGTTCCATTTG
AAAACTGTCAAGAAAATGCTTGAAAGTTGATTTGTCATAGTGCAAATTCATGATAAAATGTCTTAATGTTATTTGGATATGTAGTACATAGAAACAGAAAAATAAAGTCATTTTTATAACTTAAAATAGATATTTGTCCCTCTCTTACTCATTTTTAGAAATCATGTTTATCGTTTGCATTTCTTAAACTATTACTAAAGCTCCCT
TATTGGGCTGTGTTTGTGACTTAAAATGACCACAGGACAGACTGTAAATTACCTTGGGGTGAACTGTATTCATCCAAGGCAGGAAAAGATTACCATACAAAATAAACTTTATAGGATCAATAAGAACAAAAGTCAAGTTGTGTTTTTATCACATTCCACGTGTCACATTTGTTCAACACTTTTGTTACATTAAGAAGAACCTATTA
GTGAGGGGAGCACCATGAACTTTCTCAACCTACAGGCCAACATATTTTATTTTATATTCTTATGTCACTATCTCAGAACTTAATAGCCACTGTATGGCAAAATAAATAATTGGGTTTTTGTGACGAGCCTTTGAAATGTCCTTCCCACTGCGGATGTGCCACACTGTCTCCTAATTCTCCCCTTACAAGCAGACGTAATCCATGTT
ACTTAAAGGAAATGGAACCCTAACTATTCTCCCATCAAATCATATATGTTGACCTGTCTGAATTATAAACCAGCCTGACCTTTCCTTTAGCATTAGATGTAATAAAATAACTTTGGAAATTTGTCATTTAAAAATTTCTTTCCTATTCCTTTGTATTACTTCAAATATCCCTTCTTTGTTCTGCCCGCCCCCGACTCCTCCCCCCA
TTAATAATAGCTTTTTTGACATAGTTTGGAGTTCTGATTATATGGTACATTTTTCTACCAGTAATATAGGGTTGCCAATAAATAGAAAATGTTTTCTAAAAATAAATTTTATTACAACAAAATAAAAATTTTAATGACTTATTAACACAACCTCCAGTATCACCACCATTTGGAAGATAACACAGAATCACAAGTATCATTTAATT
TTTTGTGCTCTGTGTATTTTTTTACTGCATTAGACATTGAATAGTAATTTGCGTTAAGATACGCTTAAAGGCTCTTTGTGACCATGTTTCCCTTTGTAGCAATAAAATGTTTTTTACGAAAACTTTCTCCCTGGATTAGCAGTTTAAATGAAACAGAGTTCATCAATGAAATGAGTATTTAAAATAAAAATTTGCCTTAATGTATC
TATGTAATCCTCATCATATTATATGTCATAATCTTCAAATATTTTAGAGGTTATTGTACTAATTTTAAAAATGCAAGTTGCTATAAAGAAGTATCTTGGAAATAAACAGTTGTGAAAATAAACTCTGTTTTAGGCTGATTAGTTGAATAAACATGGCTGAGAATCAAATTACTGAGCTAGAATTTTGAGCTGAAGATACTTCCAGA
TCCCATTTGCAGCAAAACTTGGAACTGTATACTGTCTAAGAATAAACAATGGGAAAAATGCAAAATCCTTATGAGGAAAATGATACATTTTAATGGAGGAAATAAAATGCCTGAATAAACACTGTGTTCCTGTCTGAAAAATATTGTCTGTATGCCAGTTATCTTCAGATAATTCATAAATTACCATTCCAATTGTTACTTAGAGT
TAATCTGTTTGGTAAGTATAGGATATATAAACCATTACCATTGATCTGTCTTATGCCATAATCTTAAAAAAAATTTGAATGCTCTTGAATTTGTATATTCAATAAAGTTATCCTTTTATATTTTTTATGTCAGACTACTCATTTGAAAAATAGCTTTTTTTTTTAATTGACAACTGGGAATATTTTTCTTTTGAGATGGGTGAATG
GGTCACCCACTGAAAGGTGGGCTGAATAGAATTCCTTGCCTGGGCTTTGAGGTCCTGGCATGGAGAAGGCTGTAGAAATGCTGGCATCAGTGGAACCCTCAATAAACAGAATTCTTGTTAAAGAATCACAGTCATTGGTGGAATGGACTGCCCATCTAAGGTCAATCTACACTAAAGGATGGCAGAGATCAAGAGAAAGAGAAAGA
TTTGTTCACTTAATCATTATTCAAGAATTTAAAATGTGAATGCAGAAGTAGATCAGTCCCTTTACTTTTTGCTCTGCATAGGGTAACATAGTAATTTAACAATAAAAACTTACCGTGCTTGTGTCCATTCATGTAGAGTTTTCTGTGACTAACATTCAAACTCACATTTAGGTGATTGAGGCTGATAGCTGAGTGCTGGGGAAAAT
GTTGGAAAAAAGATAATTTTCAATTTGGACATGTCACATTTGAGATGCAGTTGACACACCCAAGATACATAATATATTGTCTTTCAAAATTCAGAAACCTAATAAACCATGATCTTAATAACCGCCACTCCATCTCCTGCTAGTTTTGGCGGGGGGGTAGGGGGTGGGAGGGCAGGGTACTTTATTTGACTCAGTTTTGATCTATT
TCATAGTGTAATAGAATTAATCAAGTTCAGCAAGGTCACAGGCTAGATCAATATACAGAAAATCAATTGTATTTTTCTGTTCAGAAAACTCCAAAAATGAAATAAAGAAAATTGTGTTCACAATATCACCAAAGAGAATTAAATACTTAGGAATAAATTTAACAAAATAAGTATAAGACTTGTATAACGAAAACTATAAAACATTC
TTTAGTTTCTTCAGGATTTTGCCTATGTTTGAAGGATATTGGTTTGTAATTTTTCTTGTAACATCTTTGTCTGGTTTTGAAATCAAAGTAATACTGGCCTAATAAAATGAGTTGGAATGTGTACTGCCCAATTCTATTTTCTGAAACTTCTGCATGGATGAAGGATTCTATTATTCCTTCCTTAGATGTTTGATACAATTCACCAG
GGATCGGGTAGCTCAAAAGAAGGCAAGCTTCCTCAGAGCTCAGGAGCGGGCTGCTGAGAGCTAAACCCAGCAATTTTCTATGATTTTTTCAGATATAGATAATAAACTTATGAACAGCAACTATTTCTGTGTTAAGCTCTTATTCTTATGAACCTTATAGGAAATACCCTGAAATATTTTGGAAAAGCAAAGGAGTTGACAGGTTT
AGCCACCATGCCTGGCCAGAACAAATGCCTTTTTAAACCTTTTAAGAACATTTTTAAAATGTCTTTTTCTATGTCAAATGTAACGTTTATTTTTTTAAACAATAAAATTGATTTGCCAAAATCCGGGCTTTAATTCTTTATTTGGGGCATGAGGTGTAGGGGTTTGTGGGCCCCAGCGTCATGCTGTGTGTGTTCTTGGAGGAGGG
AAGAAGATACTGATGTGTTGAAAAAATGGAATTTTTGGTACTGTGCTGTTTACTTATTATATGTAGCTCATACTTCATAGAAGCTGTTATTTTGCTTTTGAATAAATTTTATATTTCAATATTTTAAAAGAAAGCCCTTCTAAAACTTAATTATATTTTTAAAGAAAATTTATTATTTTATTTATTGTTTTTTGGCTTAAACTTGC
GGTTAATATTTTACTGCATCTGATAATGTATTATACGTTTGAAGCCTAGTGACTTTTCATTTTGACATTCTTGTGATTTCATATGCTGTATTCTTCAAGCAATAAAATTGTGATGTGTTTTATAAATGGTTTTTATATTTAATGTTCTATAGAGAGATTTCTATTATTACCATTTTTACTATTTTCAAGAATCTTAGGCCCAAAAG
ACCAGGCTCAAAATGGTCTGATTATGCAAATACCTTCTAATACGTTTGTTTCTTTTGTTGTGCCTATAAAAGATGCCATTAACTTCATATTTATGTCACTAATAAACTTCTAGAATCCATGTAGTAGGGTGTAGTAGTGTGGTTAAGCTATGAAGAACAATGGTATTTATTTCCAAAACACTTATTTGGTATATTACATAGGATAG
AATTTTTTGGTAATTTTTACTCTTTTTGTGCACATGTTGATTTCTTAATGGTAAATCCTTCATTTAAAGATAGTGTTCTCTGTTGAGAATATTTACATGGAATAAAACAATCTTTTCATGGCCTGTTAAGGTGTTTAGTGTGTGATCTTTCATTGCTATGTGAATCAGAGATGTGATGATTTTGTTCTTGAATGTGCCAAGTCTCA
TTCCAACACAGGCTCCTCTTTCCCCCTTCCCGACATCAGCAGAAGGCAGCATCCCTGCATGCCGTCCGTATACAACCCCTCTTTGAAAAAAGACACAGAGAATAAACTCCTACGAAAGCCCTACATTGAGCTCCAATCTGCTCGGGGTGGGACGGGTGCTTCCCACACCTCTGGGAGAAGGCTGCAGCCACCTGGGGGTCCCAGGG
TCGACCCCACCCTTCTTTCCTACCAGCCCAGAGCCTTGTGGCTTGTACAGTTTTGAAACTCCCGTTCTATTTTATGATGGTTGATAATAGTCAGTAACCTAATAAAGGAACGTTTGTTAAAATATCAAACCATTTTTGAATTCCTCGTTTGTGCCTCGGGGGAGGGGAAAGAGACATAGCTGACCCCTCCTGGGTCCAGCCAGCTC
ATCCCAGCACTTTGGGAGGCTGAGATGGGAGGATCGCTTGAATCCAGGAGTTCGAGACAAGCCTGGACAAAAAGCGAGACCCGCTTCTTTAAAAAATAATAATAAAACAGAAGTTCTTAAACCATGAATATACTTGTACTTATTGTTTCAAAGTAATGTCTAAAAAGAGATATGGAGACATCCATTTTAATATGAAATTCTAATGT
TGTTCTTTTTATTCTGGTATCTAAATACTGAGAAGTTCATTTATAATTCAGCCTTGACTTGAAAACATAGATAGTTTAATCTTGACTTGAAAAACACAAAAATAAATTCAGAAAATGCTTTTAGCACAGTGTCTCTTTTTTAAAGTTTTGCCAAGTGTGGTTTTTAATTGAATGAATTTCTCTTTTAGAAAAGTTCAGTAAAATCT
GCACCGTGTTCATGAATCTGCGCCTGCGGGGAGGCGGCACAGAGCCTGGCGGGCGGAGCTAAGGGCCTCCACCAGCATCCGAGCAGGATCAAGGGCCGGAAATAAAGGCTGTTGTAAAGAGAAATGGCCGCCTCTGTGTCTGTGCTTGCCCCTCCTCCAGCGTCCGCCTCAGACCCCTGGTGATGGGGCGGGAGAAGTCAGGAGGG
ACAAATTAGGACAGAAAAACTCTTCTAAAACCATGTTTATATGCATCAACTTACAAAGTACACTATGTAAGAACTGAGGTAAGTTTGTAAGTGCACAACTAATAAATAAACCTTTTTAAGATAAGGATTTTGTTAGCAGAAATCTCTGGATTTTTTTTTTTAAAGGGACAGCATCTCACTATGTTCCCAAGGTTGGAGTACAGTGT
TTTCTTCTGGAGAAACAGAGGGGAAGGTGTTGTTACAGTGTACATGTTTCCTCTGTGTCGTTTTTAAGGGAAATAAACATGTTCCAAAAGATGCTGTTAAAATAAATATTTGAACACGTTTTCTGTTTCTAGGTTGCTCTTAATTCCAAACATTTAAATAAATGTGCATTTGAATAGCTTTAGGTGGTTTAGTCTATTAGCTGAAA
TTACCCTTCTCCCCCTCCCCTCCATGAAAACCTTGGGATTTTCTTGTGCTAGAACACTACCACAATGTGGTGCAAAGCTTTGTATTTTGTGGAAAAAAACAATAAAATCACAATTATTTAGTGCAAAAGTTTGTCTGCAAGGTGTATACTTTAATAGTAATTAATGAATAGATTAATGATAAAATTATGTTCTGCAAATCAAATAA
GGATCTTCCTTTTCTTTTTAAAGAATGTCTGACTGCTAATTACAAGTACAAACTTGCAAAGCTTGAAGAATAAGATTGCATTTTAAAAATCATGTCACTTAATAAAGTGACAGGTTATTTAAAAGCTCTGTGGCACATGAGTGTTTGTTTCTGTAATTAGCTATGAGCTTGAATTTTATAAATGTGCACTAAAAGTTTGTGCATAT
ATGCTGAATGGTAGATCTCTGGAACTAATTTCTCCTATCTAAGTGTGATTATGTACCCTTTGACCAACATCTTTCTAACCCCACCCCACAAACACCCCATAATAAAGCCTCTTGTAACCACCATTTTACTCCTTTTTCTATGAGAATGGCCTTCTTTGTCTCTCCTTTTGTCTGTCCTTACAGTTTTTTACTTAATGTCTATTTTG
ACTTAGCAACATCCTCCTATATCCATATTAAAACCTGTTTTCCAAGATTGTGTCTAATATGAAGGTGTAAAATTGCTTTGTTTTCACTCCTTCTTGAATGAATAAATTTGATAGTAACCAATTATAATTTTAGTTTTCTGCTTCTCCTGCCCCAGGGCATGGAAATGCAAGCTGCTTAGGCACCCAAAGTAGGAAAGAAGTGATGG
TCATCCTCAATTACCTTGTCCCTCATTACTCCCAGTTAATGGAGATTAAGCTTTGTATCATGACTTCCTAACTAAAATTGAAATCACAAGACATCACATAAATAAAGTTACAAATGGATTAGATAAACATTCATTTTGCTATAAGGTAAATGTAAAAGTGTATTAAAAATAATTCATATAAAGGAGAGGGAGAAGCTTTACTCTGG
TGTCTCATGTCGTAGAATTGTGGATAATTGTCTAGTGACCCTCTCATCACTGTAACCATCGCGCCTGGCCTAGATGTCGTGTTTTGGATGCTGTGTTTTCAATAAATGCCTCTGGGGCCCTGCTTTTACCCGCTGGCGTCAGGTGCCGCGTCTTTCTTCTTTTTTCTTTCTTTCAGAAGGGCTCTGTGCCAGGGCTGGGGTGGGCA
CAGCCCAGTCCTCCTAGGAGCAGGACCCGATGAAGCGGGCGGCGGTGGGGCTGGGTGCCGTGTTACTAACTCTAGTATGTTTCTGTGTCAATCGCTGTGAAATAAAGTCTGAAAACTTTAAAAGCATTGCTTTTGTCCATCCTCACCAGCGCGCTGGCCCGTTGGCTTCTTGCTCCGCTTTGTGGTGGGAGCACGGACTTGGAGCT
ATGTTCTTAAATTTGTGTGCCAATAATTGCATATAGATTTTTTTTCTTAAATATTTGACTGTGGAACATGCCATTTTAAATATGTTGTAAGGACTGTTTTAATAAAAAGTTTAGTATGAAGTGGTTGGCTGCAGTGTATTCTTTTCCTCCTAGTAGCTCAAGCCTCTTAAACATTCTAAAATGAGTTCAGCATGTGTTAACAAGTA
AATGTTTTCCAAACTGATAAAGTTTGTAAAGTGCTATAAATGTATTTTGTTAAGTACAGATAAAAGCTATTGTGTGAGTATATTGTGCTAAAATCATAGAAATAAAGATTAGATTTCTTCATCAAAATTGGAATAGTTTGGTTTTTACTTCAGAGTCTGAATAGATAATAGCTTGGCTTGTAGGAAAATAACTGAGGAAATAAGAA
AAAATCCCTATGGAGCCTGTCACCACTCCCCTCCCTATATACCCCCACCCCACAAAGATTTTCTTCAGGTTAAAAAAAAAGTTTAAAAAAAAGATTTTAAAATAAAGCATTTATGAAGGCTTAATAAATTGTAAATAATTTTTAAATAAAATGAAAATGCCTTTCCTGGAATGTGGCTGTTTTCCTTGCCCCTGGAATCTTCTGAC
CCACTCCCCTCCCTATATACCCCCACCCCACAAAGATTTTCTTCAGGTTAAAAAAAAAGTTTAAAAAAAAGATTTTAAAATAAAGCATTTATGAAGGCTTAATAAATTGTAAATAATTTTTAAATAAAATGAAAATGCCTTTCCTGGAATGTGGCTGTTTTCCTTGCCCCTGGAATCTTCTGACGTGGCTTCATTTGAGATGCAGG
CCACCCCACAAAGATTTTCTTCAGGTTAAAAAAAAAGTTTAAAAAAAAGATTTTAAAATAAAGCATTTATGAAGGCTTAATAAATTGTAAATAATTTTTAAATAAAATGAAAATGCCTTTCCTGGAATGTGGCTGTTTTCCTTGCCCCTGGAATCTTCTGACGTGGCTTCATTTGAGATGCAGGTTGAGTGATGCCCACGTGTGAT
ACAATTAAACATTTATGAGAAGGAAATTATCAGGTTAAAATATAAACTCACTTGCCAATTATTTGATTTTCAGGATATCTGACTTTTGTTAATTACTGAAAATAAAGTATTATTTCTAATCACTATTGGTATCACAATAGCATTTTTATTTGGCCGGTATGTGTGAGGCCTGGAGTATGACGGGAAACTGTCCTAGAAAAGGCCCT
TGTTTCGTATTCTGTATTCAGCACATGTTATCTATCTATCTATCTATATAACTATAACCACACGCCGTGTAGACACCCGCTGCCACACACTACAGGAGTCAATAAACAAGGTGCAATATTTTCAAATCGTTGGCCGGCTACAGAATTTGTTTAGCCCCAAAGAGTGGAGAGGAATCCTTTAAATAGGGCGGGAAGGGGAGGAAAAG
TTTCTAAAGTTTAGCTCTTCTCTGGGCTTCCTTTTTAAAAACTTTTTCTACTCTCTTCAGCAGTTGTTATTAACCTTTAGGTCGCGACCGTTTGGAAAATAATAAAACTACGAATTCTCTTCTCCTACTTCCACCTCCCATCCCCTGTGTGCACTCAAAATTTTGCATATCATTTCTGCGTTTCAGAGTCCCTGAAGGTGCCATGT
AAACAAAAGTAGAATTCTTCAAAAATAAATTTCATACTGGGAACAGAAAGGAACTAAATGCTTCATAAAACAGGGAAAAAGAAATTAAGATCATCCTAGAAATAAACTAAGATAAAAATAAGTATACTGACCCTTGGTTGGTAGATAAAAAGATGACCAGTCTTGTATTGTTTTAAAATTAGATAAACATGGATTAAGCATGCAAA
GAATTAATTGATGAACTGGGAAAATTTTAACTGCATGGTATGAATTCAGAGTGTGACTTAAGGGTCAATTCAAAGCAGTATTTTGACTTTTCATTTGTAAAATAAAAATTTCCACTATTACAGTATAGTCTCTTATTCTTGCACTAAATACAGCCTGTAGCCTACAAGTATGAAAGGAAAAGTGTTGTCTTATTTGGTTCCACACT
GGGATATAGTAGTTACTTGTGACAAGAATAATTTTGGAATAATTTCTATTAATATCAACTCTGAAGCTAATTGTACTAATCTGAGATTGTGTTTGTTCATAATAAAAGTGAAGTGAATCTGATTGCACTGGGTCTGGGAGTTTCTTTTGGCTGTGATTCAAAGTCTTGGGATTTGTCTCTGGCTCATATCTATGTCTGTACCTTTA
CTGAGATTGTTGTCAGTATGTGGGTGTGGCTGGAAAAAAATACCCTCTGTGACCAATAGTTCTTTCTTCACTGTACACAGCTTTCATACTGTTTCTCATGAATAAAACATATTCACATGACATTTTGTACTTTTCCTTCGTTATTCAGTTTATGCAGATAGCCATTTCCTTTGGATAGTAAGAGAAGTGTCAGCTCTGTGTGGTAA
AAGGTAACTTCTCCCTTCTCCTGACCTACTTCCTCCTAGCAACCAACTTTACCTCTTCTTCTCCAAAGGATCTTTGTTCCTCTGAGCCAAGACTGAGGTAAATAAAGCCACTTTCCTCTTCAGATCCTGGTCTGCACCTCTAGAGGCAGGTCCTAAGAAGGAGAAACTGAGACCCTTCCTTCTCACTAACCTGGTTCTCAAACAGG
CATGGGTGGAGGGAGGCATGTTGAAAATATCTACCTCAGGGTTGTTGGAATAACTGAAACAATGTTTGTAAAGCTTTAGCACAGTGCCTGGCAAGCACTTAATAAATGGCTGTGGTGGTGGTGGTTATATTTATTATGTGATTTATTCAGAAACTTGGTTTCAGTGATCTCTAAACAGATTTCCAGTGGTTCTTTCTCTCTCAAGA
TAGTTGCTCTTTCGGTAGTGGCGATGCGCCCTGCATGTCTCCTCACCCGTGGATCGTGACGACTCGAAATAACAGAAACAAAGTCAATAAAGTGAAAATAAATAAAAATCCTTGAACAAATCCGAAAAGGCTTGGAGTCCTCGCCCAGATCTCTCTCCCCTGCGAGCCCTTTTTATTTGAGAAGGAAAAAGAGAAAAGAGAATCGT
CCGGACGGTTCTGGTCTCCTCGGCCACTTTCAGTGCGTCGGTTCGTTTTGATTCTTTTTCTTTTGTGCACATAAGAAATAAATAATAATAATAAATAAAGAATAAAATTTTGTATGTCACTCCCCATGGCTCCAAGTTTGTCTCTCCCTGTCTCTGAGATGGGCCTCCCCTCCATTGGTCGATCCCCAAAAGCCCCTTCAATGATC
TCAGTAACTTCACGCCTCTCCAAGAGGCTAATTTTTTTGTAAAGATTTTGTGGGAGCTATGTAATGAGATGGGGAGTTTCATCTAATGACATCCTCTGACAATAAAACATGTTTAAATTCCCTACGAACTTGGTACTGTCTTTTATTTTAAGTTAAATTGTATTAAGTTTTAACAATATTCATGTTACTAATACTGTGGTACAGGC
TACACTTCTTTAGGAATGCCCCCACTTACAACCAGGTGGGTGGAACAGGCATGTGACAGAGTGGGGAGCCTGGGCTCAGCTCCTCCCCCTGCCGTTGGTTAATAAACACCCTTTTTCCCCACAGCTATGACTAGTCTGCTTCATCTAGATGCGCCCACCCCTGATCACCAGGGGACAGGCTCCTGAGCCTATACAGAAGGTGATAT
GGGCAGATGAAAGGGCTTCAGTGGGAACCTCTGAGAGCATTTTCCTGTTCCCCCTATCAACCGCCCCCAGTGATAACATCTGTGAAGCCAGCCATTACTCAATAAACTGCAAACTTGTCTACTTCTTGGTCTTCACTTGATTCCACGTCCTGAGGGCCCAGAAAGAGTCCCCTGCTTGCAGCCTTCCGTCTCTCCCTGGACTCTCC
AGCGGAGCATGACTTAGTTCAGTGCAGAGAGATAGGTGAGGCCAGCTCGAGATCTTATACCACTCTGTATTGGACAAAGGCTAGCACAGGGCTAGGCACCAATAAAGATTTCTAATGATGCACAGACAGTTTATGCAGATGTGCACATGAAAACTGAATATCCCTGGGAGGCCTCCCACACTAACAGAACTCTGGCTTCCAGAAGC
ACCCCGCCTCTGCTGCAGCGGACCCGCTTTAATAATGTCGCTGGAAAGTGACACGCGATTTATTATTAAAGTAATGCGGGCGCAGGGACGGGAAAGGTTTAATAAACGTGCTGAGATGCCGAGGATTATTCACCGCAAATAAATGAGAGCGCGGGCGGCGTTTTAATAAATAATTTCCCGCTGCTCCCGGGGGAAGGCAGGGGAGG
AGGAAGTAGCGAAGGAGTGCCATCTGGTGGATCCTTCTGGTAGTGACACTCAGACCTGGGCCAGGGGCCTTGAGACAATTTACTTGACTGGAAAAATCTGAATAAAAAAAAGATGCTTCAATTTGTATTCATTTAATGTATATGAATGTGCACATGTATGTGTAGCATATATTAGTATGATATCTATATGTAAAATATAGTAGTTA
ACCCATTTGAGGGGTGGGGGGGTGTTAATTTATGCACTTATAAGGTGTTTTCTGTGTAACCATTTTATAAAGTGCTTGTGTAATTTATGTGAAAAAAATAAATAAAAGCCTCCGGATCCGGAGTCAGGGCTGCCTGCTCCTTGCGGACCCTAGCGTCCTTCAGCTACTTGGGTTTGGTGTGTGAGCTGATGCTTCAGGGGCAGCCC
ATAGTTTTTTTTTCCTCCTCCCTTATTATTGTCTCACTCTGGGGGAGGCAAAGGATATAATATATTCATCTTTATTATACCAAATCTGTGTGAAGCATTTAATAAAACGCTGTTTCCACACAGCCAGGGATATTAGTGTGAGCTATCCTTAAGTTAATGCTCCTGGACTGAGGGCGCCGCTGCCACAGCGCCTGCTGCCGGCGGGT
ATTGTTATTGTTTTACTTATTTTTATAATTACTTTTTATTTTGGCAAGTAACGGGTGGTTTCGCAGTTACTGTAGTGCTAGAAGGCTTTTTTAAAAAAACAATAAACATACTTGAGTAAGAAATAGTAAGTTGATTTAAAGAAAAATATCAAGTAAATAACATTTTAGGTAGAATATGGATTTGGCATGAATTGTGACACTGGTAC
ATGGCTGCATCTTTTCTGGACTCAGCAGTCTCCTTGATTCCATGTAGAGTGTGGAAAGGAGTTGCTGATTGCATTTCCTCTCATTAACAATTGGGTGTGTAATAAAAAGCATTGTACTTCATCTTAAATCACTGGTAAGGCTCAGCCTACAGAAAGATTTGAAATGGCCAGAGCCAATCGCTTGGTGCATTCTGCGTAATGGTTTC
CTTTTACACTTGCCGACTCATTTACCTTTCATGAGGACCTTTGGAAGAAGGTGCTATTACCTCCATTGAACAAGTAGGAAAACTGAAGTTCAGAGATGATAATAAATTTGAACTTGCCTGTAAAACACTGTTCTCCCTCTTCTTCACCTACTAGTTAATGCTTCCTTAACACCTTAGTTCTAGCTTCACCTTCTCTGGGAAGATTA
TTTATAACAGGTATTGAAACAAGTTAACTTGCATTCCTATGTAAGATAGGAGGGGCTGAGGGGATCCCCAGTGTTTGGAACATAAGTCACTATGCAGACTAATAAACATCAACTAGAGAGAACTCCCAACTGCTGTTGTGCGTCTTTATATGGTGCTAATGCCAAATGTATTCACTTTTCCTATCTGAACATGGTCCAGGGACATG
TGGTTTTCCATGTAACTGCCTCTAGGAAGAAAATGTACTGTTCATGCTGACACAGATATTTCAGTCTGCATGGTAAAAGTTCTAAATCTTACTACAAAATAATAAACTGGCTGGTTTATAATGTGTCTTGGGAGTTTTATTATTGTGAGTCTAAACCCCTCCCACCCCCTACTCAAACCAGAACAACTTTGGTGCCAGTTATAGGA
TGGCACCATGGAGGGTAGGCAGGTGGGGGCTGGGTGGGGGACTGCCCACAGGAGCATGTACATATGGAAAAACAGAACAACAGTGGACTTTTTATGATATAATAAATGTCTTAGTACCAGCATCATTGTCTCTCCCTCCGGTTTCCTTCTTGAGCTTGTGGGTCAGGGCACCATGTTATCGGGTGCGCAGGGCTTGGACTTGGTGT
CTGCTGCCTGCCCCCAGCCCCCTTCCCGGACCCCCTGTACAGCGTCCCCACCTATTTCAAATCTTATTTAACACCCCACACCCACCCCTCAGTTGGGACAAATAAAGGATTCTCATGGGAAGGGGAGGACCCCTCCTTCCCAACTTATGGCAGCCCCTGATGTGACTCTTGTCCCTGGAACCAGCTACCCACCCTGCCCACATGCC
GCTGGACTGTGTGGCTGGGGCCTGACACTGAGCTGTAGGGAAACTGAACTGTGAGGACCTCTGGTGAGAGGCCAGTGCCCTGCCCCACCCTGGAGCTTCAAATAAAGAGCTTTTTACCCCCTCTTGCCTGGTGCTGCCCTGTTGAAGATAGGGGATTCGAGGTTGGGGAGGAAAGGTCAGACAGGCATAGTATCCCAGTCCTGAGG
AGAAAATGGATTCTCCCCTGGAGCCTCCAGAAGGGATGCGGTCCTGCCAACCCCTTGTCAGTGAGCCATTTCAGATTTCTGACTTCCAGGACTGTAAGAAAATAAACTTGTCTTGTTTTCAGCCACCAAGTTTGTGGTGATTTGTTACAACATCAGTAGGAAACTAATACACCTCCCTGCTCCTGTTTATAACTTCGTCCCTGTCC
CCAGCACCCGCTGGCTCCCCAGCACATGGTCCCCTCCCATGGGCTGTTGCCCAGGGAACCGGGGCGCGGTGGGAACGAGCTGCTGGCCTCGGCATGTTTCAATAAAGTTGCTGTGCTGGGAGCTACTCAATCAAAGGCCTGTGTTATGGGCTCATTAGTGTGGTCCACCACGGGGCCGGCTCACAGGAGAGCTCCTGGGAAGGCTG
CCTGTAGTGAGCACTTTGTATGAATCGTGGACTTCCTGTTCTCAAGGCGCAGGTATTTATTCTGTATCTGTCTAGAGCACACACCAAAATCCAACCTTCTAATAAACATGATGGCGCAGTCCCACTCCCTGCCTCGCCTGTTCCCCTATCCCCCCCAGGCCTGGGATCTTCAGGCGTCGGTGTGGGGAGGGGCCCCTGCCCTCCTT
GCTCCTTGGGGGACTGTTGTTTCTCATCTGGAATCAATGTGTGTATGAGTTTTGTCTGGTAGGATTGCTGACTCTGTCCAACAGATATCACTGTGAATTGAATAAATTTGTTGAAAGAGCACACAGGCACACATACACACAAACTGTAAACTAAGTTAATGAAGCCTGAATGGAAAGCAGGATCTGGCCTTACTTTGGCCTTGGCA
GATTCAGCTGGTCAGACTTTTCTGGGCAGTCTCAGTGACGCATTTCCTGTGCTGTGATTGTTCTGAAGACAGAGTGGCTCTAACCACTGTGAGAAGCCCAAATAAAAATTGATCCCAAAAATGCTACTGCTCTTTCTTGCTGCACTTTGTTCCCTCTTCTTCTTCCTCAGTCTTCAGGAAATTGCACCTCAAGATCCTAAACCACA
CTATGTGTCCAGCCCTTAGGAGTGAGAGAGACATGAGCCTGAAGGCTCAGACAAGCTCCTTAACCCCGCTAAGCCTGCTTCTCACCTGCACAATGGGGATAATAAAACCTACTTCCAAGGGGAATTCAGCGATGAATGCGTATAGAATGCTTAGTACTGGCACATGGTAATTGGAAAAGAAATGAAGGTCATTATCTGGAGTACTA
TTGAATTTAAAATGGGACTCTATATTGTTGTAGTTCAGGTCTTCATTGACTAAGAGATTGAGAGAAATCTGACATAAGAAAATATTGTTTTCACTGCAGGAATAAAGAGGAAGTAACAGTGAATCCAATATAGTTCATATTGTTATTGTCCAATCATCAAGTTAACTAAGCATTATCAGATTACGTTTATTTCTCATACATATGGA
ACTAGAGAACATCGTAACAAAATACATGAAACAAAAGTAGCCAGAAATGTTAGAACAGGTGGAAATGTATACATTATTTGATGGTTTGTTTTTTTATGGAAATAAACAACATACATAGAATTAAATGGTGATCAAAAACATGGAAAAAATACTTCACTAAATAACGTCTAAGTTGTAGAGGTTGTGCCGGAAGATAATATTTTTAA
TCATACTAATCATGCAAAAAGATTGCCAAATCATGTTTGGTAGGAGGACTTTTGAGGTAGCTTTTGAACAAATGTTTTTTTCTTTTTTCTTTTTTTTTGCAATAAAGAAAACAAATTAATCATAAACATCTTTGAATCAAGTATCTCAAGAAAACAAATGAATCATAAGTATCTCACCCTAATGACTGATGACATAGTGATTATTT
GCCTGTAATCCCGGCACTTTGGGAGGCCCAGGGAGGTGGATCACTTGAGGTCAGGAGTTCCAGACTGACAGTCTGGCCACCATGGTGAAACCCCGTTTCTAATAAAAATACAGAAAAATTAGCTGTGCGTGGTGGTGGGTGCTTGAATTCCCAGCTTCTTGGGAGGCTGAGACAGGAGAATCACTTGAACTTAGGTGGCGGAGGTT
CTGGAGTTGATTTCTGGAAACTTATTTTATACTTTTTGAAGGTAATTTAAAAGAGATGATTCTTTATTAAAGCCAAAAAGTTGAATTCTATTAGGTGGATAATAAACTCTTTTGCTTTCTTTGTATGGTGGTTTTGTCATTTTCCCTCCAAGGGCCTCATATCTGTGCTCTTATTTTCAAGCAGTCCCAGGACAAAGGGATGGTTC
ACATGCTTCAATAGTTCAAGGAACTTGAAAAATACTTTTCCTTACCTTTACCCCATCCCTGTCTTTACTCCTCACACTTACTGTAAGACATTAGTAACATAATAAATTAAAAGTCACACGAATCTCACCAACATAATTCGTGTTCTGTGGTTCCTGCCCTTTCACTGAGAGAAGCACTGTTTGGGTTCAGAGTCAGTCTGGCTCTG
CTGAGCCTTGCTTTGGGAAACTAAAAGATTTAGACCAAGTCACTGCCAGTTTTTGCCTTTGTTGCATTTTGTACAGTTTTTATATTTTTGATATCTTGTAAATAAAGACAACCAGCTTTTCCAGGTTCATAATTTATTGTACAAATTGAATTATCACATGATGAGTTGGCATTAGCTTCTCCAGGCATGGGAACTTAACAGATGAG
TTCATGACTGTTCTCTGGGCCTCAGATTCCTCATCAGTGAAAAGAGGATAAATCATCCTGAGCCTTGCTCTTTCCTAGGGATGTTGGAGGGAAAGAAAAGAATAAAAGATGCCTGATTGTGCTCTGCGTGAAACTCTCCATCTCTTCCACCCTGTCTTGTCTTTGGGGTGGGGACGATTCTCCTGCCTGCAAAGATCAGGGAACTG
CCCTGGACCCTGGACCTCCACTCTGCAAGGATACAGTGAGAAGGCAGAACCCAGCCTCAGGTACACTCATCTCAGACTTGCAGCCTCCTGAACTGTGAGAAATAAATGTTTGTTGTCTGTGGTATGTTTTGTTACTGTGGCCCAAGCTGTTGGACACAGGGACACCCCTGGGCTCCCAGGCACCACCCTTCCCTCACGCTGCTGCT
AGAGGCTGAGGGTTGGGGAGAGGAAGCCATCATCTCATTACCTCTGTCAGTGCAGGGGTGGCTGCTGCTTCCCTTGTGCACTTGGGTCGCTGTGATTGTGAATAAAAGTGATTTCGTACCAGCCTGAGGGCGGTGCTGTGCGCAGAGCACTGGGGAAGGAGGGCCAGCGTGTGCGTGCACATGTGGGGGCAGGCTGGGGTGTGGAG
TTCTCTCATCTGTAAAATGGAACTAATACCAGCATCCTGAAGAGGATCCCTGAGATAACATACATCACTTTGGGCCCAGCGAGGGGCATAGGGAGAGCTCAATAAATAGAAGCTGGAACTCAGCACTCCTTCTGAACTTCTCTTCTTCCCAGCCTTCCTCATCCTTCAAGGCTCTGCATGTCCTAACCCCACCAGTTGAAACTGAG
GTTCATAAGCTAAATTTTCAGAAAGAATTTTGTTTAAGATTATGCCTCTTATCTACTTGAGAGCAACATGTCTTTTCAATCATGGGATTGACACATGAAAAATAAAGTTATTTCTTAATCAATTTTGGGAAGCAGTCTTTTATTGAGAATCTTTGAAACTGGAGTGTCCTGCCTGAGAACACTTTGCAGTTGTTGGTCCTAGTTAT
TGCTTACTAGTGAGAAAGACTGGCAAGGTTTCCTAGAGCTCTACTTACAGAACAGCCCTGAGGCCTGTGACTATGGGCTCTGAAGGGGGCAGGAGTCAGCAATAAAGCTATGTCTGATATTTTCCTTCACTAATATGAATAATAGCATGCTTTTATTTTACCAAGGTTCAGGTTGCATGGGATCATCTTCTCTGACTGATTTGACA
CCACCCCTTCGCTGTCCAGAATTCCCCAGCTTGTTGGGAGTCTACGTCACGGCTTGTCTTGGGAACCAATCCGTCTCTCTTTCTTTTCTTTGAAGTTCCCAATAAAATGAAAACAGGAAATGTATTCTTCTGATAATCATTTGTCTGACTCCTCTAGCCTGTAGCTGCTGCTACTGCTGCTTTTTTTTCCTTTTTTTTTTTGAGGC
TTGAAAGCTGCAATTTTATCCCTCCCCGTCCTCCTCCCTCTCACCCCAAGGCCAAGTTTAATACTGTGCATTCTGAAATCTTGCAATGTTGATGATGTAAAATAAATCTTCTCTCCTGTGTTTCTGAAGAATACTCAGAATCTCGCTACTCTGTTAAAGAAAAAAATCATTCACTGACACTTGTTTAAAGCATGTGAAGGAAGACT
GACAAACTCTTAAGAATTTAAAAAGTGTTTTGAGAATGATTTCTATATGGAATTTCTTTTCAGGCCCGGAATGGGAAAATCTATTCCAAAGAGACACACTAATAAATACTTCATTATAAAAAATAAAAAAGAATCTTTGTAGAGATTTTGATACTTGTTTTGGTAGAGTATGTAATTAAAGTTTAAAGCTACTGTGAGAAATGTTT
GAGTGTGTCGGAATCCCGTGCTTAAAATACGCTCTTAAATTATTTTCTAGTCTTATTTTACAATGTCTCATTGTAGTCTGTCTTCAACTATTTTATCCAAAATAAACCTCCAGAAGAAAGTAGTTTTCATTTACTTAGCTCATGTTTTGGTTTAGTTATAGTCGCTATGGATTTGGCCAAATAAAAAGGCAAACAACATGACATTT
GTCTTCAACTATTTTATCCAAAATAAACCTCCAGAAGAAAGTAGTTTTCATTTACTTAGCTCATGTTTTGGTTTAGTTATAGTCGCTATGGATTTGGCCAAATAAAAAGGCAAACAACATGACATTTCTATTTTGTTTTAAAGCAAAAATACTTTTGGGGGAGTAAAATGTTGCTGGAGGCATTAGGCAATTAAATATGGGCATTC
TGTCATGAACACAATGTCCTCTGGAGAAATCTATTGACAGAAATTGGTGCAGTGTTAACAACGCTAATGTAAAACACAGAATTTACAGAAAAATAGAGAAAATAAACACATTTGTTTTCCTCAGAAAATGAACACTTTCTTTGGTAATTGATAATTTCCAAAACCTCGATTTTAGCTAAGTAAATTTTTGTGGACTCAAGTCTGAA
CCACTTCCCGAGAATGTTTAGTCATGACAACCAAAAGAGATTCGTTAATCAGGGGACCCACTTTGGTGAAAGGAGATGATTCTGTATCATTAACTGATTAAATAAAACAAATTCCAATACAACATTTACTTTTCTGTCTGCCACCCCTTGGAGGAAAATTTCAAGAAGAAACAAAACTAACTAGCAAACTACATGTTAAGCATTCC
CATAAAGAATGAGCCAATGAACCTCTGTGTCCTGTGGAAAAATGTATAAATGTTATCTGATATTGCTCTTAGATGTAATGCTAATTAATGTTAAATCACAAATAAACAGTATTTTAAATATACGGACTTGTATCATGAGGTTTCCATTCACAGGTGGTTACTTAGCCTATTCATGGTCTGTTGAGTTTTATACTTCAGTGAAACTT
CTTTATGATTTTCATAACTTATTGCTGATTTTAATGGATTGTTAATTTCAGTCCTGTAGTTTTATTTTATGTTTAGATAGGGCTGGGCAAGGAAAAAGAAAATAAAGACAACCATATTTAGCAGTGCAGTTGAGTTGTGTGTTAATGTTAGACTATCCCTTTGTGAGTGACACTTTAACAGCATTCACTGCTTCTATATATAGTGT
TGGGTTTGTTTTCCTTGGGGTGGTGTAGATTGTATGAGTAAGAAGTATTAATTTTTTAAAAGACAAATCAACTTTGAAGACACAAAAGTTAATTGGAAGAAATAAAAACTGTGAACGAAGAATACCTTTCTTTTTGTACCATCCTTCTTTATGAAGGCAAAAACATGAATGGGTATCCACACCTTAAGAGGTAACTATCTCCTAAA
CTCCAGGGGAAAAGGCAATAATTTTCTAAGACCCGTGTGAATGTGAAGAAAAGCAGTATGTTACTGGTTGTTGTTGTTGTTCTTGTTTTTTATAGTGTAAAATAAAAATAGTAAAAGGAGAAAAGCACTTCTTCATGTTGTTGGTGAATTGGGATAAGGTAGGAATACCCTTGGGTGGGGACCCAGCCTGCTTCATTGGGATTTAT
GAAATTTGTTGAGTGTCCTATAAATTGTCACTACTTTTCCTGATCTGTATAACTGACTGCAAAGTGTTTGTTTTTACAAAAGAGAAAAGAAAAGATTTTTAATAAAGAGAATTTGAAAGCTGTGAGTGAGTGACTCTGTGTCATGCAGGGGTCCCTGACATTTGGCTGGGGAAGGCTCATCAAGCAGAAAGGTTGAGATTTGGTCC
TGGTCTTAAAAGACTAGACAGTTAAGTAAAAGGTGGCTGGAACATCTATTTTTCTACAAAACTGGAAAAATGAACCTGGTTCTAGAAGAATGTACACCAAAATAAAACATGTGAAGCAGTATTGATTCTTTATTGGGAGTACATTTTTTTAGGTCTCTTAAACTTTAATTTCACACAGTAAATTTTGAATCTCATAAGGAAGCATA
CACATAAAATTGGTTAAAAAATTTTGTTTTTTAATTACGTAATGTAAAAGCCCAACAAACACTTTATGCAAGATTGGAATGTATCTTCAAATTCAGATTTAATAAACATGTAAAGATCCTCTGTATATAAAAGTTGTATTTAATCCCTTGTGCCCAAGAATGCTATAAAAGATCCCAAGAATGTTATCTATAAAAGATAGCAATAG
AACCAACATGTAGCTTTTCTTTTCTTTTCTTTTTTTTTTTTTTTGGTCTTCTTAATTTGAGGATTTAGCATTCCAGTTGTCATGTTTGATGCCATTCTGAAATAAATCTCTTAGGAAGAAAAACTGCTTTTTGACTCTAGATTTTGTTTATAGCATTAAATATTATTTAAACACTATGTCACTGAAACTTTCAAATCCTAAGCTTA
TACATGTTTTAGACAGAGACAATTTAAGGCCTGCACTCTTATTTCACTAAAGAAAAACTAATGTCAGCACATGTTGCTAATGACAGTGGATTTTTTTTTAAATAAAAAAGTTTACAGATCAAATGTGAAATAAATATGAATGGAGTGGTCCTCTTGTCTGTTATCTGAGTTTTCAAAAGCTTTAAGACTCTGGGAACATCTGATTT
GCCTGCACTCTTATTTCACTAAAGAAAAACTAATGTCAGCACATGTTGCTAATGACAGTGGATTTTTTTTTAAATAAAAAAGTTTACAGATCAAATGTGAAATAAATATGAATGGAGTGGTCCTCTTGTCTGTTATCTGAGTTTTCAAAAGCTTTAAGACTCTGGGAACATCTGATTTTATGGATTTTTTAAAAATAAAAAATGTA
AATGTGAAATAAATATGAATGGAGTGGTCCTCTTGTCTGTTATCTGAGTTTTCAAAAGCTTTAAGACTCTGGGAACATCTGATTTTATGGATTTTTTAAAAATAAAAAATGTACATTATAAAAATTTTTTAAACGTTCCATCAGTAACAAAGCTACCATTTACTAAGTGTTTCTGACATGCTAGACACTGTGGTGAACTGGTTGTA
AGTGAAAATGATATCTTAACAAAATCTATGCACTTGCTATCAGGAACACAATACTGGATGTGTCTTATATATATTGAACTATATAGTACTCGATTTCTTAAATAAAGCTTAAGAAAGGACTCTGTTGTGTGTAAAGTTAATGTGATTATTTTTCAAAGCAGTGTTTCTAAGGGGTATTTTTGTTCTTTTAAGTCTTGAGTGATACA
AAAGCAGTGTTTCTAAGGGGTATTTTTGTTCTTTTAAGTCTTGAGTGATACAGGATATTTTTCATTAAAATTATATCACTGGCTTTATGACTTAATATTCAATAAATTGACTTTGGAAACAAAAGTTCTCCGGAGTGCATTTTAGCCAAGAGACCTCTGGAAATCCATCGCCTGCCTCGTGACCACGGCCAGTCTCTATCCGCACA
CAAATCCTTTGCTGTCAGAATAAACCAATGTTGTATTAGTTTTGCTGTATTTCATCATTGTGTTTTATGATCTTGTATCTCTACCTGGCGCTATGGAATAAATAAAATGCCTTAAAATAAATAACCTATGACTACAGTTTACAGTGTTAATATATCATGTTGACAGCTAATTCCCCAATTCTCCCAGGGGTTTCTACAACTAGAGC
AGGAACCAACTGATCTCCCCCACCCTTGGATTAGAGTTCCTGCTCTACCTTACCCACAGATAACACATGTTGTTTCTACTTGTAAATGTAAAGTCTTTAAAATAAACTATTACAGATACTTACGTTGTGGTGTTTCTTTCCTCATGGACCATGATGAAAATCAGTCTTAAACAAGGACCCCTTAAAAATCAAGTACAGTATCTGTT
CAATGTATTAAAGTATTGCTTCCAAAGAGAACAGAAGAGTGAACATTTAAAAATTTTATTTTAAGAAAGAAATCTGATTACTCTGTGATATTTTTTAAACAATAAAGAGATTTTGCTCTTAAAGTGTTTGAATCTTAACTAATTTTAGTAATTGAACTGAGATGGGTGAGTTCTTTCTTAATACCCTATGGCACTATATTTGAACA
CGTAAGAGCAGAGCCAGAGGGCGGCCGTCTTTAAGGATGAGCCCGCACCAGAACCTGAATTGGCTTGATCTTGGACTTCCAGCCTCCAGCACTGTGAGAAAATAAATGTCTGTTTTTTATGCGTCGCCCGGTCTGCGGCCTTTTGTTGCGGCAGCCAGAGCCAACTGAGACAGATTTCAGTACCGCGCGCAGAGCGGGGGCTGCTG
TTCATGAGATTTCTTGGAAATGTGGCTCTACATATCGTTAGTACAAGTAATACATTTTGATTGTTGTTTCCTGGAATAACTTGTATTATTTGATGAGTTAAATAAAATGCCTAATTCTAAAGTCGGCTATTCCCATCTTTTCCATTTGAATTCTTTCACTTACTTCCATTTCCTTTCTAATTGAAGGTTAGTTCAAAATCTTCAGT
TATGCTCTTATTCCAAGTTCATTTTTAATGGTTTGGAAGCCATTTTTGTAATGAATAAATGTTCATGCTGTACAGTATCTGTAGCATGCCGTTCTGGATTAATAAAAGCAACTTAGTATGTGCAGATAAAGGCTGGTCACTTGTTTCTGTGATTTGGATTTTTATCTCTAGGGAAACTGGACCTACCGTAATCAAGAAAAACATAT
CCTGCGTGTCATCTGCCTGGTCATCTCAGACCCATGAAATTAGGCGCCTTGTTTGAGCTGCGTTTCACACTTCTTTAGAGCTAGCTGACCTTTGGCCAAAAATAAACTTTGAAAAGAAACAATGAGTTTGTCTTTCCCCATGGCCTTGCAAGCCAGGGGTGGCTTTGCAGCTTGCTACTCACGTAAGCTCCCTGGAGACCCAGGCC
CTGTAAAATTATGACTAATGATGGTGCTGGTTGTTGGATAATTAAATGAGGTAATATGTGTAACGTGCTTACAAAGGTGACTGGCACATATTAGGTGCTCAATAAAGCTACTAGTTACTTTTACTTCTACTACAACTGACCATGGAATGTTATTCAAGCCCATTTTTTAAAGCCTCAGTTTCATTATCTCAGAAATCGTCACAGCC
AAATGTTCAGCAGGCACAGTTCTGTAAAATTGTTCGTGATACATTAAGAATGAAAGAATCAAGTTGTATAATAAGGATAACATCATCCCACTTTTGTACAAATAAATGTTTGGTGTTTGTGTGTATGTATATGTGTATATCAAATTTCTTCAACCCTTACTAGAGTGAGAGGTCCGTACCTCCCAGGGCTACTGTGAGGTTTCCTT
AGGTTTTCTTAAAACATAAATCTTTCATAACTTTATATATTTATAGTAACTTAATCCAAAGAACCCCAAAAGTACTAGCAATGATTGTTTCTGCAATTTAAATAAATCCATTTAATTATACAACTTTGCATTATATACTGTTATTCAGACCTTGGAACAGTCTATAATTGTTTGTCAAAAGATTTTATGTACTACTTTTTCTTAAT
AGTTAGCACTTGTGTGTAAATTCTACTTCCTCTTGTGTGTTTTACCAAGTATTTATACTCTGGTGCAACTAACTACTGTGTGAGGAATTGGTCCATGTGCAATAAATACCAATGAAGCACAATCAAGATTATGTACTGTGTGTCTGTAAAGGGTCAGTGACAATGAAAAAGACAGCTTGTTTTGTTCAAAATATAGACTGGATTTC
CCACTTTCTCTGTAATGACCTTCTATCCCTCCGTTTTTGCCTGCCTGCCATTCTCCTATTAGGTTGGTGGTTTTTATTTTCCTCTAAGTTCCTTCCACCAAATAAATATTACGTAAAAAATTCATACCAAATCAATGAGAATACTGGCAAGGAATACATAGGGACTTTCTGCTATATATGTAACTTTTTATTACTTAAAGGTACCG
TGTGCCTCAGTTTCTTCATCTGTAAAGTGGAATGATAATAGGACCTGCCTCATGGGGCTGTCCTGGAACAAGCGAGTGCTTGGTAGTAAGTGCAAAGCTCAATAAAATGCCATTGCTACTGACATAGGTGACACTGCTGTCATTTTTCAGGAACTTAGGCTAAGCGTTCACATCAGCACTACTTTAAGTAGGCTACTGTGTAGATC
GTAACTAAAATGCACTATGCTGAGTGGAAAGCACCGTCATAACAATTGATTGCCATAGCAAGTTCCAAAGTGAATTTCAGCCTTGCTTCACATTTGTATCAATAAATATGCACATTTTTTAAAACTTTCTAACAATATAGTCTTTGGATTTGTTTTTAGTTATGAGCCGCATTCTTTACTTGATAGAACTCAGATTTGTCTTAGCC
GATGGTCATTGTGTACCTACTCTCTCTTCAAAGGAAGTTGTGATCAAGTTCAACTTTTTGTGCTAACAATGCATGCAGGACTAAGAGGGATGATCTAAAAAATAAATAATGTAATTTAAACAAAACGTCTTATGTTTTTGTAAAATTCTAATTGGGAACATTTTATCCAATGATAAATCTCAAACAATTTTTAACTTTTTGCACCC
TCATCCAAAACAAGGGAATCCAGAGTGTTTCCCCAAAGAAAATCAGGGGGCTATTACTGGGAAAAAGAATTCCACCACAAGTATAAAAAATACTGTTATCAATAAAACATCACCTGATACTTTGGTTCATTAAAGATGTATTACTTTGGTTTTTCTTGGTTGGGAATCATTTGGATACCAAGAATATAAATACTCTTGACTTAAGA
TTTTATATGTTGTTGCTAATTTAGTAAACATAGGAGAGAAATCAAAGTTTTTCTGATTTGCTTTTATGTGATTTATCTGTATACTTTGTTCATTTATATAAATAAATGTCTTAATGGTTTCTATACATATTTGCATGAGTTATTTGTGTTGTAAATACCTGATAGAAGGATTTTTCACGGTCTGTTGTCCTTTTAGTTTTAATTTT
ATTCTGCAATATATGGTTATACAAGCAGCATACAGGAATACCATATCTGTGAGTTACTTAAAAATTGTAATTTCTTTATTGATTGGGAATGTTTTTCTCTAATAAAATCTTCATATGAATTTAGTCAAAATGGTGAGTTATTTGAGATTGAAATTATAAGCTGATAATTAATAATTTTTAATATAAGCTTTTTTGATTATGTTAGA
AGCTGTGTGTGTTAGGGAGGGAGTGGTGTCTTTAAAAAGCTCTGTGCCCAATAGGAACATTAATTAAAGGGTCTTTTTTCAAAGGACATTAATAATAATGAATAAAAAGCCTTCTGCGACTTTTGCCCTCAATGAGAAAATGACTGACAACTACGTATCGTATAGAGAAGAAAAAATATCCTAGAAGTTATGAAAATTTCCCCAAA
TTAAAGGAATGAGCTAAGTTTGTAAATATCTCCTAAAAACAATCAAGTAATTTTATTAGCTTCTTTTGGACCCTCTAAATATTGACTTCTCTCATGAAAAAATAAATTGATGAAACTAATGATTACAAAGATATAATCATTTTTTAAAAAGTGATTGCCCAATGTATTTCTCTAACAATTGTCACAAGAGAAAGCATAACAATAAA
ACATTTCAAATCTCCACGAGATATTCTCCACACAGAAAATCTTCTTGATTCTATAGAGACTTAATCATGCCTATGGCTTTGAATAATCTTATGTGATTTAAATAAATTAAATCTTTATAGAGACTGGTATGTTTTATCTCCCCAGCTACACTGCAAGCTGTCTAAGAAAAGAAAAAAAAATCAATTAACTGTTTTTGTATGCTCAC
GGTTCAACTTCTGTAGTCCAGAAACCGTCAGGGAGGAAGTTCTGCTCACCCTCACACCGTGTTAGGAGACTACTGTTATTTGACCAATGAATTGACTTCTAATAAAATCTAGTGGTGATGCATTACATGCCTGTTTCTTTTGTCCAAAACCTCGATTGTTTCAAGTGAATCTGTTGGATGAAGTGACTAAAATCCAAAATTTGGAG
AGGTACAACTTCTGTAGCGAAGACACAGTGCGGGAAGACACGCTGCTCACCCTCACGCCCTGCTAAGCTCCCGGGGCGACGAGGCTGCTGCGTTCACACTAATAAAATCCACTGGTGCATCTGTATGCTCTGGGTCTATCTCCTGCCGCGGCCGCCTCCCGGGGATACATTTGGGAATGGAACGTTTGCAAATGTCCCGAGCACGT
TTTTCCTCCACAGGTATAATTTTTGTAGCAGCGACACTGTGGAAGAAAACGTCTTGCAATCTCTTTACCCTTGTTAAAAACGTGGTGCAGCTATTGCGGTAATAAAATCTTTAATGCACTCGGTTTGAGGGTGAGCTGTTAGTTTGACATTCTCTACTTTCTGGGTTCGCATTTCAGAAATGATTTGGGGGATTGGAGCCAAGTTT
AAAGATGAGGCTAATTGTAAATGGGAATAAAACACACCACAAACAATTCACAAAAAACAGATTTTAAAATACTCTCCTTTCATTTCCCCATTAGCTAAACAATAAACTGAAATCTATTCTTACCAGTATTCCTTTTAGTTCATCCACTGCACTTTCGCAGCCTTTCGAAGATTCTGGCTATAATTTTAATAAGAAAGAAAAATCAC
GGACCTGGTAATACAGATACAAAAACTTTAATGAGGTAGCAATGAATATTCAACTGTTTGACTGCTAAGTGTATCTGTCCATATTTTAGCAAGTTTACTTAATAAATCTTCTGAACCATGTTTTGTGCCTGTTTGTATTCCTTTATAAACCAAATGTTGTTGGAATAAAATACATAAGGTATCATTTTGACTGTGGATATTTAATT
ATTATCATTCTTGAGTCTCATCTACCCTCTTCTCGAAGTACATGACATGAAAGTTCAGATCCCTTCCACTCAGGATTCTCGCCGCCTTTTCTAAGAAAATAATAAAAAAAAATGCTTGTTTCATTTTTTAATGTCTTAATATACTTGCTTTTGTTTTTGAAGGGTGAGGCATCATGGTACTTTGCTTTTGTTTCTTGACGTACTTT
AAATGATGATGATGATAAAAACCACGACCCAACCAGGCACAGGACTTTTTTGTTTTTTGCACTTCGCTGTGTTTCCCCCCCATCTTTAAAAATAATTAGTAATAAAAAACAAAAATTCCATATCTAGCCCCATCCCACACCTGTTTCAAATCCTTGAAATGCATGTAGCAGTTGTTGGGCGAATGGTGTTTAAAGACCGAAAATGA
TCTATACCAGAATGTAAATATTTTTGTGTTTTGTGTTAATTTGTTAGAATTCTAACACACTATATACTTCCAAGAAGTATGTCAATGTCAATATTTTGTCAATAAAGATTTATCAATATGCCCTCAGAGTAGTCGTCTTGGGAAATTGAAGTGGATCTTTAAAAATGTATCTCAGTAATTTGAGTGTGGTCCTTCCCCAACTAGGC
GAAGTTGAGGATGTCTGTACATACTTTTAAAACTTTTTTTTTTTCTAACAGGTATAGACTCCCATCAAGGCACACTGACCCTGAAAAATGGCTGAGCTAAAATAAAAGCTGTGTTTATAACGCTGAAACGAAATACTGAGTTCTAAATCTGGTGATTTATCTTTTGACAGCTACAAAGTGCGACACATCAACATTACATTGCCAGA
GGCCGAAGGTGTCGGTTTTTAAAATACAGAAATTTGGTTCCATGAGGGATTATCAATATACTGCTGGTGGGCCAAATTCCATCTGCTACTTGCCTTTGTAAATAAAGTTTTATTGAAACACAAACATGCCCATTAGTTTACTCTTGTCTGTGACTACAAGGGCAAAGTTGAATAGTTGTTACAGAGACCATCAGGCTCACAAAGCC
ATATTGCGCTTATTTATTTTTCCATGAGGAGGCCTAGGATTTAGCTTGATTAGAAAAGCTGTGGAAAATGAATGTGCTAATTACTTTAAATCAAATTGAAAATAAATTTTATCCTGTTTCATGCAAAACATAGTGTATTTGACTGTTAGTTCATTCAACTAATAAAACCAATTATGTCTATAAGTGATTGGGCACTTAATAAGCCA
TTTTGTGTGCTGAAGTTGGACAACAGTTCCCAAGGAAGCTGAATTCTAGCTGTTTATTGTTATTGGGTTTTGCACTATGCCCTTTATGTTGTCATTAATCAATAAATACGTGTGGAACAAATGATTAACTAGATGAATGATCTCCAGGTTTTCTGATAATGCCATGAGTAAAATCAGTAGAATCAAACATCTACTTAGAATACCAT
GGCCGTACAGAGCCGGGAGTGGGACCCTCGCAGTGTATCCCAGAGCCCCCAACCCCCACCAGTGGAGAGCTCCTGCATCATGTGATCGAGCTTGTGCATAAATAAAGCAGGAGTTTCTACACAATCCTGTGTGGTGGAATCTCGGTTAGCTCTGAGGAATGTAATTATCTTCCATAATTAAAAAATATCACACGGGGATCTTTGGG
ATTTTCAAACTGCTTCAAAACAAAACCTAAGTAACTTAGTTTCTCCAGAAGGTACTTTTGAACTAAGGCTAAGTTAAACTGTCTTTATCTACTAATAGCAAATAAAAAGATGACATATGATCATATTTTGAACTCAGCAGTTTTTTAATTATTCACACTAACGTGCATTTAAAAGGGGTTTGCAGCCAGCCTGGGCAATGTGGTAA
TTATGGAAATGAGGAATATTAACATCTTTTTTCTCATTTTTTTGTATTACTATATTAGCTAATGATCAAAGTTGTTAAAATTATAAATTTATGATGCAGAAATAAAATTGATATATTTTGATATTCAACTACTTTTAGGTGGGTGACGAATTGTCCCCTCTTTCTCTAATACTGCTCATTCCAAAGAAAATGGGGAAAAAATACCT
GGCTTCTGTTCTCCCGCTGCTGTAACTCTGTGTGTTCCGTCTATCGCGTCACAGTGCCGCTGGATCTAGATGGAGCCACTGTTGTTGTTTTTAAAAGAGAAATAAATTCCTTAATGGAAGTAGCATGGCATCGGCATCTCTCTCCTGCTGCTGAGCTCTTGTTCTGTTTCTTCTGCATACGACAGCTGTCCCCAAGATGCCTGTGG
CATAATTAAAATACCTGACTTTAGAGAGAGTAAAATGTGCCAGGAGCCATAGGAATATCTGTATGTTGGATGACTTTAATGCTACATTTTAAAAAAAGAAAATAAAGTAATAATATAACTCAAAATGGTTTTTGTGGTTTCTAAATCTTTGAAAGCAGTGGCATCATGGAGATTGTCTGTCCCTGGTTTCAGTCAGAATAAATGAC
TCTCAACTGAACATTATGTCGTTACTTTGATAAGCATTCCACTTTTGTTATTTATTAGTGCTATCTTTTTTTTTTACGTGTTAAATCTTGTGATTATTAAAATAAAGTACCATTGTAATTTAAAGTGACAAATGGGTATGAGAATTCCTTGCATAACAGATTAAAGAATTTGTAAACGGCAGATTTGCTATAACTGAACACTTGGT
AATCATGTAATTTAGTGCCACTCATGTAAATCAGTAAAATCACAAAGGTCTATTTAATGAAAACGATTTACCAATGTTGTTTTTTTTTAACAAGAAAAAAAATAAAAGCACATTGTCATTTTTTTTCCTCAGGACTCCTGGACTTCTTGAATTAAAAGATTTCAAAAGTCTAAGCACAAAAATGAGATGGAAGATTAGATCTTTGT
TAGGCCGCTGGGATTTGTTGTTGATAGAAGATGCCAAGCATATGGACATTTTCAAATTAGTATTCAGTAAAAGGCTTGAAATTAACCTCTGATTTGTGAAAATAAATAAATAGAATTGGAAGAAGTGTCTTGAGTCTTATTAGCCATCTTAAATCTATAATTTCTTCAAGAAATTATATGTTGTTTTATATAATTGTGTTAAATGC
GGAAACATTTTGCATTGTTTACATAGTTCTCATGGAACATGGAAATTTTTGAAAGTGATATATGATACACATTTTTTGTGTATGTATTCTAATTAGTGTGAATAAAGCAGTAACATTAATGCATTTTTTAAGCAGCAAACTTATGTATTTCTCTTGTCTTCCTTAAAAGTGTCCCCATGAACTCAGTGTTTATTCCCTTTTCATTT
TCATTTCTCTCTCTCAGGACTACTACTTTTTAATTACTTTTCACTTAATTTCCCAATACTGATGAAATAAAGAAAAATGAGGGTTATTTATATACATTTCAATAAAATCCAATTTGATTTTTCAACTTACATCTGATTTTTGTTTGTGTCATTCAGCCTGTCTTCTGAGTAATGGGCAGAGAAGGACCAGGGTTCGTAGAAGAAGC
TATCTACCTTGCTGTGTTAAATCATGACAGTGAGACGGTGAGATGGATTCGTTTTGCACACAACATTCAAAACACTTCATATTGCCCCCACTTGTTGAAAAATAAATGTAGTTCAAATTGCCACTTTCCAGTATTTTTGAGCTTATTTAATGAGTTCTGGAACATTTATATCTAATCTATATTTTAGATAATTACTTTTTATACTT
AGGAATTTGTGTCTGTTGTTGTACTCACAGCAGCAACATGAGTGTAAACAGTAGACAATAAACTTTTATTTAAGAAAACTGATTCAGTTGTGTTGGAAAAAATAAAGAAATCTGATATTAAACGTTTTCTAAGATCATTTGTATAGGTTCAGTGTATTCATAAGAAGTCCACCCTGAGATGCCTGTAAAAGTCAAATGTAATTACA
CTTAAAGCTTCAGGCCAAACAATGCTTCAAATCACATTTGAAGTAATCACTTAAAAACAGTAGAAAAATCAGTTATCAATTACCTAAAACACTTATACCCAATAAAATATTCCCATGATGACAAGTGTCTGCTTCTTTCTAGATGAGTGAAAGGGATTTGCCAGCCCATACAGAGGTGCTCCTTGAAGGGCCCATGGTATGTCTCC
AGAGGCTGTGAAGGTGGGGTTTGGGGAGCTTGGCCGATTCGTCTATCTGAAATGTTTGCTGTAACAGCCACCTTCCTATGTTTTCATGGTTGTAAAACATAATAAAACCTCCCACGTGGAAGACTTGGTGTTGGCCACCCAGCGCAACAAGTCATTTGGAGATGCAGCAGGTTTCTCAGAGACCCAAAGCCAGCTCTGTCTGTAGG
CGGGTGGGCCGAGCAGTGTGGACATCAGCCACTTTTTATATTCATGTACATTCACCTGGGGAAAAAAACGGAGGGACTTTGCTACTTGTAAAAATAACATAATAAATAGATCTTAAACATAGGAAAACCATACTGTTCTGATAATAAAATGCTTTCTATGAAATACGTTGCTTTTCTACCGAGTCATTATTTTATTTATTTATTTT
CATGTACATTCACCTGGGGAAAAAAACGGAGGGACTTTGCTACTTGTAAAAATAACATAATAAATAGATCTTAAACATAGGAAAACCATACTGTTCTGATAATAAAATGCTTTCTATGAAATACGTTGCTTTTCTACCGAGTCATTATTTTATTTATTTATTTTAATTTTAATTTTTTGAGACAGTCTCGCTGTGTCGCCCATGCT
CTAGACACACATAGGTTGTCCATTCTTCATTCAGCAGTTTAGAGACAAAGGCATAATTAGGCCCATCTGTAAATAAAGTGAGTCCCTGACACAGGACACAAATAAAGGGCTTCACTGTCTTTTGTCCACATTTGTATTTTTCTGACAATGTTAGTTTTGTGTTTTGAAATGTATTCATTCTTGGGTCAGCGGGGGAAGGCTGAATT
ACAGCACTTTTAATTTAGAATTGCTTCTTCATATTGCAGATGAAGAGATGTGATGAGGAAACCACGCTCTCTATATGCATGCAAGCTATTTGGAAGCTCTAATAAAAACTTGGGAAACAAAACGTCTACAGCAACTTTAATTCTTAGTCTACACTGAAACGTGAAAGGTAGTCAGGAGTTGTTGCCGATGGGATTAAAATTGTTTT
AAGTAAAAGGAATCATAATGGTCCGCAGGGCATTAACAACCTAAGTAAAACTTTCACTGGGACAGGAATAGACAAAGGAGACACTCTCCAATAATTAGAAAATAAAGAGCAACTACAATTATTTGTGAATATGGCGGTGAGTTTCCTTTAATCAAAGACAACCATGACAAATTTATTAACTATCAAAAGCTACATTTTACTAAAAA
TGTTGCGTGCAATATGACCGTCGGCACACTGCTGTTCCTCCAGTTCCATGGACAGGTTCTGTTTTCACTTTTTCGTATGCACTACTGTATTTCCTTTCTAAATAAAATTGATTTGATTGTATGCAGTACTAAGGAGACTATCAGAATTTCTTGCTATTGGTTTGCATTTTCCTAGTATAATTCATAGCAAGTTGACCTCAGAGTTC
AGACTATCAGAATTTCTTGCTATTGGTTTGCATTTTCCTAGTATAATTCATAGCAAGTTGACCTCAGAGTTCCTGTATCAGGGAGATTGTCTGATTCTCTAATAAAAGACACATTGCTGACCTTGGCCTTGCCCTTTGTACACAAGTTCCCAGGGTGAGCAGCTTTTGGATTTAATATGAACATGTACAGCGTGCATAGGGACTCT
TGAACATGTACAGCGTGCATAGGGACTCTTGCCTTAAGGAGTGTAAACTTGATCTGCATTTGCTGATTTGTTTTTAAAAAAACAAGAAATGCATGTTTCAAATAAAATTCTCTATTGTAAATAAAATTTTTTCTTTGGATCTTGGCAATAAGTGTGCCTCGAATTTATTTTCTGGGAAGGGTTGAGTCTTTTCTCACCTTTGTCAA
TAGGGACTCTTGCCTTAAGGAGTGTAAACTTGATCTGCATTTGCTGATTTGTTTTTAAAAAAACAAGAAATGCATGTTTCAAATAAAATTCTCTATTGTAAATAAAATTTTTTCTTTGGATCTTGGCAATAAGTGTGCCTCGAATTTATTTTCTGGGAAGGGTTGAGTCTTTTCTCACCTTTGTCAAATACCAGATTTGGCTTCGT
GCATCCCAATCTATGTAAGTTTTGCATTCATCTTCCCAGCATCTTGACAGTTTCCAGAAGAATCTATGGGATTTTCCCCCCACTGGTCTGCATAAAAGAAAATAAAATGACATAAAAGGGAGCACTCAAGCATTCCGTTGCCTTTCCTAGTTCATTATGGTCTTGTTCGAACTTTTGTCCACATTTGTATCATTTGAGGGTGGAAC
ACATGTCTTCTTTCAGAATGGGAATATATGTGTGCCTCCCAACATTTACTGTTAAAGTGTGTTATCTTTATATGTCAAACTGGTTGAACACTGTAATGAGAATAAACTGCACAGAGTTTATTCTGACTTATTTCTCATTTTGTTTGGTTCAGCCCTTGTGTGATGAAGTAAATACAATGATTAGGGGTGTGTTTGGTTAATTGACT
TCTTTTACTAAATGTGTACGTAAATAGCTTTATTTTTGTGTGTGTAAAAATCTGTAGCCTCTGTAAACAAGCCAAATGTCATATACACCCCACACAAAACAATAAAAGCAAAAATCACCAGACTTCTCATGACTCGACTTTGTTCTGGATGGCTCTTTGTGCTTATTTACACATAGACATTGGCAAGTTGACATATTTGGGACCAT
ACATCTGGATTCCTCTCTGTCACTGCATTCCCTCCTGTCATCCTGCCTTTGTTTTCTTGCCCTCCTTTCTCTCCCGGGTGATAGGCATTAACTAAAATTAAATAAAAATTCAGATCATCCTTGCACTTGCTGCATTTCAAATGCTTGGCAGTCACATGTAGTTAGTGGCTACCCTCTTGGACAGCACAGATAGAGATTATTTCCAT
GAGTTTGAAAAAGCATATTCAATATTAAAATAGTTTTATATTTGGGAAGGCAAAAATGAATCTATTGTTTTGCAATATAGGTTATAAACAGGCAAAATGCAATAAAATATATATCTGGTTGTATTAGTCTGTTTTCACGCTGCTGATAAAGACATACCTGAGACCAGGAAGAAAAAGAGGTTTAATTGGACTTACAGTTCCACATG
ATCTTTCATAAAGCAGAATGGTATGTATCGGATTGTTTTAATGTTATATATTGGATTGTATTCGATGTTACAAAACCAATATTCTATGGAGAATGAAAAAAATAAAGGACTAAATTAACTGGAGATTTTTGGTACTCTTATAAAGCAAAATTGTTTGTTATACATACAGATGAAATAAGAAAATAATGTAATCTTTCTGTAAGATA
ACAATTACTAAATTGCTTCTTTTCGTTTCCCTCATCCCGAGGATGGTAGGGACGAAAAGGGGAGAGTTCAGATCTGTAAATATTTTTAAAAAGAAAAAAAAATAAAACATTTTAAACATCTTTGCTAACTTTGGTGGGCTTGGTTACCCGGCATGATAACGCACGGAAGGTTTTCAGGTTTTTCGGTGGAAAGACTTGCATGCGTC
CTGACGTATTTCCCCTTCTGTCCCCTAGTAAGCCCAGTTGCTGTATCTGAACAGTTTGAGCTCTTTTTGTAATATACTCTAAACCTGTTATTTCTGTGCTAATAAACGAGATGCAGAACCCTTGAATGTTGGATGTTTTTGAATGTTGGTAATTAATATAATTTACTTAAAAAGGCTTGTGTAAGGCAAAACTCGTCATCACAGGC
AGAAAGCACAGCCTGTGTCGGGAATGGAGATGAAATATTTCTTTGTTAGACATGCCATCAAAAAGTCCCGAAGTTGAGGAAGAACGCAGGTTTATTTTCAAATAAATGCTCACTTGGACTTTGTGCCAAACTTGCGGCGTCGGAAGGGTGGGAAAGCGGTGTCGCTCTGCAGGACCCAGACCGCCAGGGGGCAGGCCATGCCTCCA
CTTCTCTGAAAGGATAAGAATTGACAAGTCCTATCAGTGTGTTAATATATCTCACTGGCAAGACAGTGTAACAGCAAGATTACAACAATATGGAGGAAATAATAAAGTCACTCATTTTGCGACCTTTATATTTTGACTATTTTGGGATAGATTGCCTTTCAAACTTCCAAATTTTAGAAAGGAAAAAGAATCGGTTATGATTTTAT
CCGTCTCCTCTGTTCAGATTTTGACATTCAGGAAAATATTTTTATTTTGATGCCATACTGAAATCTACAATGTATATCTGACAAAGCAGTTAAATGTGACAATAAAAAACTTATTTAATCATGGTACCATTGTTTTAATGTCTGTCTCAGCACCGGACAAGGCCTTGCCTCAGTGTACTCATTCTGGCAATTCATCATGGACTGAA
ATTCACTTTTGACTTTATATGACAGTTGATCAAGAACAGGTACTACCCCTTTTTTTCATTTCAAACTTGAAACTGTGAATAAGGTAAGAAAACTATTTTGAATAAATAAACTATTTATTTAAAATGTCTTTGTATTTTTCCAATTTCCATTCTTCACATTGAGTTTTGATTTGAACTCAGTCTAAAATTAATAAACTTTACAAAGC
CAAAATACCAGTTTTTTAAAATTTTGGTCAAATTATGAGTGGTTGATTTAAAAACTTTTCCAAGAAGAAGAAAAGCATGGAGTAGTAATTTAAAGAACTCAATAAAAACTTCTATTTTTTATTTTAAAATAATATACACAGTGTTATTTTCTTCAAGACCGTCCTGTGGATGTGAAATCCGTCTTCGCGTCATGTATCTCCCATAT
AGCAGGAAAATACATTGCATAATACAGAGAAAAATTAATCACAACTGACCTGGATCTCAGATGCTAGAAATAGTAGACAAAGATGTTATTTCCCAGTGCAAATAAAGAAATAAAGATAGCAAGCTGATTCTCTCCATCTCTTTATTTCTTTTAAGTTTATGTAACATCGATAATGATGTGGTATTATATATGCTCAGTCTTTACCA
GGGTCTATGTAGCAAATGATTCTCTGCCTTGACAATCATGTATACATATCAAGATTTCTATCATAATGATAATGAGATTGATGACTTCCTGTTTTCCTCCAATAAAGACAATTAATCACCTTCAGATGCTCATTTCCTCTGTCATGAGAAGGATGTGGAGTTTCAGTGTCTCTATCTTTCCTCTGCTTCCTGAAGTTTGGATTTGA
TGTTTTCTCATTACTTACTTATAGCAAAAGACATGTATTTTCTGCTGAGTCGTCATTCTTCTGGCAGTTTCTCCATAGTGTTTACACTTAAGGTGCCATTAATAAAATTTTATGAAGGACCCTAAAAAGTAATTGAGATTCTTCACCTTAGTTATTTTATTGTCTACTCTAATGTATTGTAGGTGTTTTTCTTAAACAGTAATTAG
TGTATAACCTAATATTTGTATTCTCTCATCTATATTTTTTTATTCACTATAATCATGATACTCTTCTAATAGACTTAAAAGTTAATCATTGACAACGAAAAATAAAATGTTATTTTAAAAGACTCACAGTGTCTGACCAATTATGTTTTCATCCTTGATTGTAAAATACAGACGCTGCTGTTTCTGTTCTGCTATGTTAAAGTGCT
ACATGAGCATGGTGCTTGAATCCATCACATTTCATACTAATGCTACATTTTCTTCCAGTCATTGCCATCTGGACACATACAAGGAACTTTTGAACTGGCAAATAAAGAAGAAAACAGAGAAAAAAACAGATATCCCAACATCCTTCCCAGTAAGATTTTATTTTATGTTTTGCATGATCAATGGTGTTTGCACTAAACTCAGCTTT
TCAGGACTGAGAAATGTGAAAATATGAGAAAAGTTCAGTCAATAAAATGGAATTGTTCATGAAGAAGTAGGCTGTTTGCATGTTGATTCTTAATAGTTTAAATAAAATCTTTAAACAAAGTCTTTTGTAGCATTTCAATTGCTGCTGATTTTTTTGAAGATACTGTTTCCATCAGCATGTCTTAATATACTAAACGTGTCCCCTGA
AGAATATATTTGTGTATGATGCATGAAACAGAAAAAAAACTCAGATGAAATGCATGCAATTAATTTTATGGTAAAATCATTTTATGACTATGCACCTTATAATAAATATAATTTGTTAGAGCACAATTCCATGCATAAAATGTAATTTGTTTTTTCTGCTTTCATTTTTTTTTTTTTTTTACTATAACATGTCTTAGCCTTGATTA
AAAGGAATGTTGTCCACTTTATAATGAGATCATTTGAGGATATGACTTAGAAACTTGAGGGAGAATTGAAAGATTTGGGTTCTATCCCATTACTGGTTTGAATAAAGTAGTTTGAAAGGAAAAGGTTCACTGTTGTCTTGTTCAGTGTTGTCTGGTAATTGAGAGAGGTGCCTTCGAGTCTGCAGAGAGTCTTCAGCTTTCGGAAG
ATAGAAAATTCCTGCTTTCTCAGTTACATGTTTTGTGTATTTCACAATGTCGTGCTAAATAAATGTATGTTACATTTTTTTCCCACCAAAAATAGAATGCAATAAACATCTTCAAATTATTAACAATAATTGTATGAAAAAAGTGTATCTTTACAGCAGTATTAAACATACAGCTACTATAATTAACCCACCTTAAATCTCTTTTT
CCTAATTTTTTATTTCTTGTAGAGATGAGGTCTCCTGCCTCAGCCTCCCAAAGTGCTGGAATTTACAGGTAGGACCACCACACTTGGTCCACTTACTTATAATAAACATTGATTTGGTCGTTCAGGTTCCTTTGGTCCTCCTATTGAGAACAGTTTGAAGTCCATGAAAATTTTAACAATATTTTTGATCCTGAATCTAACATATT
CATGACTCTACTTTCTAACTCCGGGGGTTGACTGATTGATTTGAAGACCGCCTTGTTGATGAATGTGTTGAAACTTGCTATCATAATGTAAATGCTCCTTAATAAAATAACAGGACCTGGTGGGTTCAGTTGCCTTGCCCACGTGTGACTTACATGTTTTTGCCTTTTTTTGTTGAACACTGAGCCTTGCAGAACCATCAGGAAGT
CCCAAAGTGTTGGGATTACAGGCCCTAGCCACCATGCCTGACCTAAGATCAGTTTTCTTAAATTTGACAGTTGCTACTTTTCAAAATTCAAACCTTTCTAAATAAAAGTAAGTTGATTATTTGCAGATGAATTCTTGTTTTATACACATTTCAGATGTTGAGTTTGAGGACCTAGACCCTTCCCTTTTTGTCTAGTCACATTTCCT
TGTAATCCCAGCACTTTGGGAGGCGGAGGCAGGCGGGTTGCTTGAGCTCCGGAGCTTGAGACCAGCCTGAGCAACATGGCGAAACCTCATATCTACAAAAAATAAAAAATTAACTGGTCATGGTGGTGTGCACCTGTAGTCCCAGCTACTTGGGGAGCTGAGATGGGAGGATTGCTTGAGCCCAGGAGGTCAAGGCTGCAGTGATC
ATTCACGTGTATATTGTTATATAAGTTGTATAATATGCTTGTAAAGGCTGAGGGTGAGCTGTATCTGGATGCCTTTTTACAATTTGATTTTAACTTTTAAAATAAATTTAAAACATAATTGTCACTTCTTAGTTTTGCTCAATCTTGGGGGACTTTGCTTTGAGGTGCTCTGTGCATGTGCTTTCTTAGCATATTTGGGGATGAGA
ATATATCCCAGTGTAAATTTTAAAATAATTTGCTACATTATAGTAAGCATCTTATCTCTATGTGCCCTATAACATTATGTTGTATAGTTTAAATATATACAATAAAATTTATTTTAAAAAATAGCAGGCAATTAACTCTCATTTTAAAAAGAGTCCGTTTAACTCCCTTCTAATTTCTACCACTCGTTTTCCTTCTGTGTGCGTGT
GTGGAACAGTTATTTAAGCATTAGTCAACCCTGGTCCTTAAGACAGTTCTAGTAAAATGGGATTGTATATATTTGTTCAACTATTTTGACCAAAAAGTTCAATAAATTTTAAATGTTTAACTGGATTTTCACTGCGTATTTGGACACCCTTTTCCATCTTCCTCTAGAATGTATTTCCCACTAAATAGCCCACCTCCTCCACCCCC
GTATGGTGATCTACAAGATTTTACAAATATTTTTGTATTGTGATTCCTATGATATATACCAGAGAATTTTTTACTCGTTTGTAAATTATTGTACAGTTTTAATAAAAAATGTTTTAAATCTTAGACGATTAAAGTCCCCTCAAAGGTATTAAAGTTTGAACTGAAAGCCGTATGAGCCATTTCTGCACTTCTGAGTTCATTCTCTG
CTGGGAAACCGGGCTTCAACAGTACAAGGAAAAGAAACTTGCTCTGTTTTGTAAGAGCGTGTTCCTTTTCCTCTTTTTTGTCACTTTAAAGACCAAAAAGAATAAAGAAAGAAAAGAAAAAAATTAATCTGCTCTTTCTTTGTTTAAATGTTAAAAACAAAAAGAGAGAGAAACATATGTCATAGTTGAAGTTGTGACTTGTGCGG
CCGTGGCCAGGACCCCAGCCAGCACTTCCCTTTTCTGCGAGGGTTTTCTGTTTCTTTGATTATAAAATAACCCCTGTTGGTGGGGGGAAAAAATTAGCAAAATAAAGAAAAGCAAAAAAAAAAAAGAAAATTAGAATCTCCCGCAGTCTCACACCCTGTGGGCCTTTTGCGTATTTCTTCCCGGGTGAGTTTTCTGGGCATTAACA
GGTTGCCGCTGTCCGCGGTTCAACACGGAGTCCGCCCCGCGGGTTTCAGCTGTTGGTCGTTCTGAGGGGCCTTTGGAAGTGACCGGTCTGGTTCCTAAGCAATAAAATTGACCGTGGTGAAAATAGTCCCGTGTTGCTTTTTCTTCCTTTCCCTTCTCCTGCCACCTTTGAAATGCTAACTCAGGGGAGCGGCCTCCTGTATAGCC
TCAACATTCCAGCGGTCAGGACTGACCCCGGGGCAGCACTGGGCTCAGGCTTCAGCGCGACTGTCCGCATGGCTCCCTCCCGTCCTGGCACCAATTTCTGAATAAAGTCCTTTCTACCAGCTGCTGCTGTGTGGTCACTCTGCGGGTCCCCACGGTGACCTCTGCAGGTCGACACGTTTTCCTTCATGGCCGCACGAAGGCCCCTT
CCAGTGAGTCCCGGCTGCGGCCAGTCTCCCCTCTCCAGGCCGAGGCCCCTCCGCCCTGACCCCTCCTGCTGCCTTCCCACCCCCGTTCTTGGGTATGTTCAATAAAAGGATTGTTTTCCTAGAGTCCGGGCTGTGTAGGAGTGCGGGTCTGGAGACGGGGAGGGAGTGGCGCCCTGCAGTGCTGGGGCTGCAAAGGTCAGGGCAGG
TGGAGGACACCCTGAACCCCCCGCTTTCAAACAAGTTTTCAAATTGTTTGAGGTCAGGATTTCTCAAACTGATTCCTTTCTTTGCATATGAGTATTTGAAAATAAATATTTTCCCAGAATATAAATAAATCATCACATGATTATTTTAACTATATGTTAAGTCATGGAATATCTTAATTGTTTAAGTGATTCTCACAGAGAGGTTT
CTTTCAAACAAGTTTTCAAATTGTTTGAGGTCAGGATTTCTCAAACTGATTCCTTTCTTTGCATATGAGTATTTGAAAATAAATATTTTCCCAGAATATAAATAAATCATCACATGATTATTTTAACTATATGTTAAGTCATGGAATATCTTAATTGTTTAAGTGATTCTCACAGAGAGGTTTTTTTTTTTTTTATTTTTGTTTTT
GAGACCCATTGTCTGCCTGCTGGCCCTCATCAGTGGTGACTTCATATTCCTCTTTTTAGAGAGTTTTACATAGAGCCTTTTTGAAATGGTATCCTGGGAAAATAAAGAGCTGGCTGTTTGTAATACTTTCTACCAGGAGTGGGGTGTTCACTTTGTGTTCTCTAATAATTAAATGTTCGGAATCACCTTTTTTGGCACAATGAAAG
CTTTTGGCCTTTTTTCTAAGTACATATATTTAAAAAATAAAATTAGAATGCTATTGTATTTTTTAACTTCATGTTTTGTATCATGAGCAAATTCCCTCCTAATAAAAGTTATACATATTTTAACATACTTTTCCTGGGTAAAACATGATGATTCAAATAGCAGAGTGCTCGATAGGAAACCTTGTGGAAGGCAAACTTCAAACCAA
AGGATTAACTGCCTCCTCAAGTCCATCATGTAAATAAGGTGCTATGTATACCAACTTCTCACCACCTTTGTTTTTCTGTTCGGTAATCCTGGTGTGGACAAATAAAGTTTTCACTTGTATGTAGTTGTGGGTCAGTCCACTACTTTGTGATGATGTCTGTGGTCCTTTGTTGCCTCCATTCTCTGCTTTGCTTTCTCCTCTGCTAA
TGTATTGGTTAGACAGCATGTTAGGTAATTATGGCCATCACAACTTTTACAATTCACCAGTTTGTATGGTAAGTATACCTATTTTTTTTCCTTTTAGGCAAATAAAGTCAACACTTGTAAAACCAAGACTTTAACAGCAGCTTACATTCTATTTATTTTTGAAATAAGAAATTATGCAAAGAGTATATGTTTCTTAAGCTACGTTG
AACCACCCAAAAGTAAAAAAGCTACTCCAAAGTAATCTTGCATAAACTTGTCATGTCATACAGTTTGTGAAAGGACACCTTGTAAAGAAGCCTTGAAACTAATAAAATGAGTTATACTTACATAGATTCATAGGGTCCTGTTTGGTAATATTCAAATGTGTAAGACTCTTTGTAACTATGGCACAGATATACTAAGTGCAGGAAAT
TACACTTTTTTATATTAAAATTTTGAGGCTATACAGCCACTGTGCCCTGTGGAATAAAGCCATATATATAAATGTTTTATATGTATATGTTTTATACATAAATAAAACATTTCATCTAATATATATATGTGTGTGTGAGTATATGTGTGCATGTTTAGCAGATATTTGTATAAAATATAAACACTCTGTTGTCATATAGGCTATAT
TGACGTATGCAGCAGCTCAAATTAAACCTTTGTGCATTGGGTTATGAATAATCTTTTCTTCCAAAGATGGCAAAAGCCTCGGTTTGATTTGATACTAAAGAATAAATTTCTCTGACTTTCCCAGTGAATCTAAATGTATTCAGTTGACAAAATGGACACATAAGGGCTTTTTCTAAATACCGTACATAATTACACATTTTCACACT
GAAAAATCTTGTGCTAGAATACTTTTTAAAAGGTATTTTGAATACCATTAAAACTGCTTTTTTTTTTCCAGCAAGTATCCAACCAACTTGGTTCTGCTTCAATAAATCTTTGGAAAAACTCTTTTGTTGTGTTATTTATTGGATAATATCTAAACAATTCTCTACTTGGTCCTATTAGTTAATTTGTCATTACAATCATGTAAGTT
TTGCAAATGTGTTCTTTGTCCTGTTATATGTATATCAGGAATACAAGGATGTGAAATAAAACTGTAAATTTGCATAACTGGATGTACTTAGATAATGTGAAATAAACATTAAAGACAAGGTCTATTTTTAATAGATTTGCATTTTGGTGATCTTAGTATAAATTTGCTTTTAAATGAGATGTATTTATCCACTCACTTTACACTTT
TTGCAAATGTGTTCTTTGTCCTGTTATATGTATATCAGGAATACAAGGATGTGAAATAAAACTGTAAATTTGCATAACTGGATGTACTTAGATAATGTGAAATAAACATTAAAGACAAGGTCTATTTTTAATAGATTTGCATTTTGGTGATCTTAGTATAAATTTGCTTTTAAATGAGATGTATTTATCCACTCACTTTACACTTT
ACAGATGCCTGTTGGAGTAAAATCAACTGCAACTTTTTGATGTTAATTTTTTTCCCTGTGCAATTATAAACTATAAGCAAGTTAAGTGACAAGCAAATGTAATAAAGACTAGTTTTAATATGGTGGTTTTTATTACCTTCTGTTACTGGATGTCAGATTCTGAGTCATCTCTTAAAAAAACAATGTATAGTTCACCCACTGACTCT
TTACTGTGAGTGTTTCACTGGAAATGTACAATCTTTGTGTGTTAGAGTATTTGTTTTAGTAAGAAATGTTTACACAGCTTGTGGAATTATTTCGTGGGAAAATAAATTTTTATAACTTCTCCCACTTCAATTTCTAACCTTGCCTATTGTTCCTGTTGTTTGTTTACCTCCCAGTTACCTACCATTCCTCCCCACCACCGACTCCA
GGAATGTTCATCTTTTAGACAGGTTTTGGCTCATTTCCAATCATGGTGCAATATAGTGTAACATTCATTTGTTTTCATTCAACAGTTTTATTTTTGTCATAATAAATAATTACTTTTCCAATACGAAGTGAATCCAGTGTTTTCTTTTAAAGGTAAATCTGCTTTAAGTTATTTGCTTGCAAATAATAGAAACCCACCTATGCCAA
TAATTATAACATTTATGAATGAATTTTCTTGCAGAATATAGAGAATGTTTATATGGAATCAGAATCAGTACCTTATCTTCACTGAACATCTGAATATTTTAATAAAATTTCTATTTAATCAAGTTTCTTGTTTTTCTTTGATTTTATCTTTTTTTAAATGATGAATGAATTTGTTTCAGATTCTGAATATAAAGAAGTTTTAAAAT
GTCACTTAGCAAAAGTGGTTCAGTTCATTGCCGCGCCCATCATGTTCTTGACTATTTGATCCACTTTTTCGTTTATGTCAACCCCTTCCCTCTCTGGCTAAATAAAGTGGATGCAGAAAGCTCCTTAAATGGAGATATCGATTGCCTTGGAATCACAATCCTGATTTTGAAAATTCCTCATGAATGAAGAAAGGAATGGCATCCCT
AAAGAGCCTTCTCTCACCGGCTCCCAGACCCCGCGCTTTTTAATACCTGTCCTTGCAGAGCGACTGGTCATTTTAGGCCCGAGTCGAGCCTCTCTTGATTAATAAATGAATATGGCTCGTTTTGTTTTAAGTGTGCGTGGATGTATACGTTGTATTGTTTTGCAATTCAACACCGCAAAGATCTGGGAAAAGTTCTTCACCTGCAT
CTCAACTCACAAACATTTTTGAATCATCTCATGAATTCTGCTTTCCATTTACATTTTTGCCCTTTTGTCTTTTCCTCTTCGCTGTTAAACTTCCTGAAAAAATAAAACTAGTTGATTCACTTCTTCAAATGCCTACTGTGTTGTTATTTTTCCCCTTGTGCTTAATGATTGAGTTATAACTCAGTTATTATAAGTAATAGTTTATG
TTTTCTTTCCTTTTATAATATGATTTGTGCTTCCAGAGTTGAATTGTAATTTTAATGTTTAACTAGATATGGAATAATGCTTAAAATTGGGGAGAAAAATAATAAAAGCTGGAGCTTTGCTTTGAGTTCTGTAGAACAGTCCTTCTTTTTGTTTGAGACGGAATCTCGCTCTGTTGCCTGGGCTGGAGTGCAGTGGCCGGCTCACT
TATTCTGTAACAGTTTGTATAAATGGTAAATTTTGAATGTGTTGTTATTTTACCTAGATGTAAAATTCCACATGTATTAAAATGTACAAAATGTTTTGTTAATAAAATTTAATAATGTTTATAACTCCGTGCCATTCTCATTTGGAGAGGATGGAGGGGGTGCACCCATGTTGCTTCCTCAGGGAGTCTTGGCCTGTGTTTTGTGT
AAGATCGCTTGACCTCAGGAGGTTAAGGCTGCAGTGAATTATGATCGTGCCACTGCTCTCCAGCCTGGGCGACAAAGCAAGACCCGATCTCAAACCAAATAATAAAAAATTTGAAAAATTTTAAAAACCAAGACATATGATAAAAAATGGTTGTTGTTTTTACTCACTGAGTTTTATAGTGGTTTATTATGCAACAACAGATAATA
TTGCGAGCTTCTCCCATCCCATATGACTGGATTCTGATTTCTTATTTTCTGATAGCAGGGTAAACTTTGTTCTCCCTTATTACTAAACGTTGACTTGACAAATAAATAGACCTCCTGCATTTTAATGTTTGTCTGTTTTTGAAAAGATTCTCATCTGTTTCTCTGATCACAGCCTCCCGATCCCATTGCATGCAAACCCAGTGGCT
TACTGCCCAAGTATTTGAATCGTTTAGTAGTAACTGTCCATTTATCCTATTTTGATCTTTTTCAAGTCTTCTGAAAGGAAGTAGACAGTATTACACCCTGAATAAATAAGGTGTTGTTTTCCACAAAGAGTGATGATATTTTGTTTGGATCTGAGTTCGTGTGTTATTACTTTGTGTGAAGCTAGATAGGAGTAGTGTGAACTTTT
TTTTCAGGTATTTAAGGAATAGTTTGAAGCTAATACCATCAGGCTCAGAGTTTACATGCATTTTTACTTAGGAAGTGGTAAACGGGTGAAAGAGGGTTTCAATAAAATTTTAAATAAAAACAGCATTAGAATTGTCCTTTTCATTTTTCCTATCCAGTGTGTTGCTGACCTTGGGGAATATGTGATTGGATTTATGGGTCTTGGTT
TAAGGAATAGTTTGAAGCTAATACCATCAGGCTCAGAGTTTACATGCATTTTTACTTAGGAAGTGGTAAACGGGTGAAAGAGGGTTTCAATAAAATTTTAAATAAAAACAGCATTAGAATTGTCCTTTTCATTTTTCCTATCCAGTGTGTTGCTGACCTTGGGGAATATGTGATTGGATTTATGGGTCTTGGTTAGTTGCTGTGTA
TTGAGGGGTAGATTAGCCATAGCCCTGTTGTCCTGTTGCCTGTCTTTTGGTCAACCCTTCTTGTCTTATGACTATTAAAACTTTGGACTCCTGGAAATAGAATAAAATATTTTAACTGCATTCGTCTGAAAAGCCATTGGGAATATTTTATGTTAAAAAGAGTGAGACAATAGCAAAGACATGGGATCAACCTAAATGCCCATCAA
AGATTCATTTAAGCCATCAGACGAACACAAGAGAGGCTCAAACAAGAAATTCACTGTGTACACTCTCTAAGACATTCTCCAAATTGATTTTATCTCTTTAAATAAAAACTTTAAATAAAAGTATTAGAAATGTTTTCTCTGCGTAGAAATTAGGAAGCTTGGAGTGAACTTTGCTGTGCTTCTGATTTCAGGCTTTTGGCAAGAGT
CAAGGAAACACTGACCATCTTCAAGAGTCCCGTTCCCTTGCCACCCCTTCACGTGCACCCTCAATTTCCACAATTCACTTGAATGACTTGTTTTATTTGCAATAAAACTGGGCTGAATTTGCTGCTGTCTCCAGCGAGTCATTGCTTCTCTTAATTTATTTACCTGGAATCAACTTAATCCTGTGTGTTAGGCTGTTCTTGTGTTG
CACAAATAAACTGCAATAGGACTTGGTTAGATTTCAATGATTATGAATAAATGTTCACCTTCATACCTTCTGGTTACAAAGCTAAACTTTAAAATGTCCAAATAAAATATTCACTAAAATTTATGTTTGCTTTTTGGCTAAGTCAATGAACATGCTCTTTTATAAAAAAAACTCTAGCCAGGCGTGGTGGCTCACACCTGCAATCC
TAGCCTATGATTTTCCTGAACTCTGTGTTGTTGGGAGAACTCTGGCCAGAAAACGTCCTGCTTATTTATTGCCAGATATGGTTTATTTCTAAGCGTTGTCAATAAATGCTATTTACACCTTTTCCTGAAGGTTTTTGAGTACATGATTTGATAGATACTCTTTAAAAAGAATTAACTTAGTAAAAATTAACCAAACCAGAGACTCA
TAATGCAGTTTGTACTTTTTTTATTTTGTAACATTTTGTGATTTTTTTGTACAAAACTGTATTTGTACAATAGAGCAATTCCCAGCTGATGGAATGAATGAATAAAATGCAAAATTATACTTTTACAATGCCTTTTTGGATAGAGTGGTTTTTAAATTGTGATGTTTGTAGGAAACTTTCTTGCATGTATGCATGTACACAATTTT
TTTTTTTTTTCCATAAAGATGCCACAGCAATAGAGAGGTTTCCTAAATTATCACATGAAGAGGATAGGCTAATCATGAGTAATTTCAAAGGATAAGTCTGAATAAAATATAATTTAAAAGTGGAGTAATCCAAGAAATTGCTCTCATTATTTCTAATTATAATTTCTGTCTACAGTTATAGCTGTACCTATTGGCTAATGAAAAAG
TAAGCAAGTCACTGACTTAGTTTATACCAAATATTGTGCTTTCTTTGTAAGATAACGGTTTACATAGACATCCTGGATCTGGGGGCATGAAGAAAGTCTAAATAAACCTTTGTTACACTTTTTTACCACGCTTTTGCATGCTTGCAATAAAACATCTTTTACTTTGTGACTCCAAACTCCAAATTTTAACTGTTAACACACGGTGC
TGTAAGATAACGGTTTACATAGACATCCTGGATCTGGGGGCATGAAGAAAGTCTAAATAAACCTTTGTTACACTTTTTTACCACGCTTTTGCATGCTTGCAATAAAACATCTTTTACTTTGTGACTCCAAACTCCAAATTTTAACTGTTAACACACGGTGCCAGACCAGGTGGCTTTTCTTTGGTGAATGTAGTGTTTCATCTGAA
TTACCGAGTTAAATGTTTTTCCGCTTTGAGGGATGTAACCACATCCACTCAGAGGACACTACTTTTCTGAAAGCTCTGGGGTGACTAATGATGAGTTCCTAATAAATTAATTGCAAGTGTGGTGCCTTGGATGTGGCCTGTTGGCTCGCTTTCTTCTCTGTGGCTTATCAAGGTGTAGATGACAGAAAGCAAACCTGGATACAGAG
CAGAAAGCAAACCTGGATACAGAGTTTCCACCCTCAGTTCCTGGAGGGGCTCTTATTATTTTCTCTCTTTTTAAAAAACTTCCAGTAGAAGTAAAGTGGAAATAAAATGTCTTTATCACTTGGCTTTTTTTCTTTTGAGTCCTCAACTTAAAAAATTATTGTTGGCCTAGAGGGAAATACGCTTACACCATATGTTTTCATTTGTT
CTAAAACTATTATCTGAAACCTACAGCATCCCACCATGAAATATTTGGTAAATTTATGTTGTGACGTGTTGCAGCATGTAAATAATTATAACTTCTCTGCAATAAAACATATTTATATGAAAGTGATTTGTGGGGATTTGTGTGTTCATCTATAGAAAACTGAATTTATTTTGTCCAACTTTAAAAGAAATTCCATATATTTGTTT
TGATTACAGAGTTAGATCAGCCTCATTTTCAAATGATGTTCCTTTGTATTCAACGAATGTGCCAAAAAATATATTTGTTCAGCTTAAACTGAAAGGAATTAATAAAATTGTTAAAGTTGTATTCACAGCTTTATCGCTAATAGTATTTTTCAGTTCCTTGACACTTTGTAACATGTTTCCTGCCGTGTGTCCAGTAACAACAGAAC
AAAACATAAAATATACAAACATGTGGCAACCTGTTCTTCCTACCAAATATAAACTTGTGTATGATCCAAGTATTTTATCTGTGTTGTCTCTCTAAACCCAAATAAATGTGTAAATGTGGACACATCTCAGCCTGTGGATAATTGTTTTGACTTTGTCTTATAGTGGAGATGATTTTCAACAAATTGCTAGAATCAAAGGCCCTTCA
CGTTCCCATGTATTTTAACCTAAATGGAATGTATCTTCCCTTCCAAGCTGCCTAAAGCGCTGTTTTAGGTTCATTTATTTTATTATGTTCAGAAGCATCAAATAAAAGTTAAACGTTTTTCCGGAAGACGGTATTTCTAGAAAGATTATTGGGTCAATCTATCTTGAGATCAACACTATAATTAAAAATAGCTTTCAACATCCCAT
CCCAGGACTTCGTGCCCCCTCCCCCTGCTGTCGCCAAGAGGCCTCCTATGCCCCACCCCCACAAGAGGCACGAAGCATCAATGTTCAGATGCCGCAAATGAATAAAATAAATGAATAAAAGTTCAACGTTCTTCCTACGGTATTTCTAGAAAGATTACTGGGTCAGTCGATCTGGATGTCAATACTATAATTGAAAATAGCTCCCA
GACTTCGTGCCCCCTCCCCCTGCTGTCGCCAAGAGGCCTCCTATGCCCCACCCCCACAAGAGGCACGAAGCATCAATGTTCAGATGCCGCAAATGAATAAAATAAATGAATAAAAGTTCAACGTTCTTCCTACGGTATTTCTAGAAAGATTACTGGGTCAGTCGATCTGGATGTCAATACTATAATTGAAAATAGCTCCCAGGGAA
GCCCCCTCCCCCTGCTGTCGCCAAGAGGCCTCCTATGCCCCACCCCCACAAGAGGCACGAAGCATCAATGTTCAGATGCCGCAAATGAATAAAATAAATGAATAAAAGTTCAACGTTCTTCCTACGGTATTTCTAGAAAGATTACTGGGTCAGTCGATCTGGATGTCAATACTATAATTGAAAATAGCTCCCAGGGAAACCGAAAG
CCCTGGACTTCGTGCTCCCTCCCCTCGCTGTCGCCAAGAGGCCTCCTATGCCCCACCCCCCCAACAGGCACGAAGCATCAATGTTCACAAGCAGCAAATGAATAAAAGTTAAACGTTCTTCCTACTGCATTTCTATAAGGATTATTGGGTCAGTCGATCTTGAGGTCAACACTATAATTAAAACTAGCTTTCACCATCCCATGCCT
AATCTGTCATTCTAGTCCTATAAATTATAATCAAGGTATCTTGATGGTTATATGTGGTATTGTTTACACTGTTAATATCCACATGTAAGGCCATTACACAAATAAATAACCAATGTTAAAATTCAAATGGTTTGTCTTGATTTACCGTAGGAGTAAAGGTCAGAAAAATGTGAAGTCTGCATTGAAGTCCACATGAGTTATATTTT
TAGTCAGTAATTTATCTTAACCTCAAAACTGTATATAAATCTTCAAAGCTTTTTTCATTTATTTATTTTGTTTATTGCACTTTATGAAAACTGAAGCATCAATAAAATTAGAGGACACTATTGAGAGTGAGCCACTAGCTTGATTTTCTTTCTCCTCTGATTTCAGTTCACTGTTCAGTTTAGCATTAAAATAATAAAATAATCAT
GCTTTCCCAGCCCTGCCCCCGGGGCTGCTTTGGGTGTGTGCCTCTTGACTTTAGTGAGAATGTACTTTTTCATCCCTACCATGGGTGAAAAGTTTTCACAAATAAAAACTTTTTAAAATAATGCCAACTTTTGTATTAGATAGAGGTGCTGCGTGTGCAGGTTTGCGTGTGTCTTTTTGGTAGAATGTTGTATTTTCTTTTGGGGA
TCTTGATTTGGTCTAAATTTGAATATATATGAGTTACTTGAATATAACAAAAATGAATTTTGTTTGATAGATTTATATTGTAACCTTTTTCTAGTTCTTGAATAAATATAGCCTGCTTTCCCTAGATGCATTTGTGTAGGAAGTATATACATTTCCCTATTACTCTCATCAGCTGAAGAATATGTACTATTGTGTTACTCAAATTA
TCATTGAAGCAGTCTTAAAGGGTCTTTTGCAGATGGTACAAATTAGAACAATTAGAATATAGTATTTTGAGTTCTAGTAGTACTGAGATTGACCCAAACAAATAAAAAACTATTCAATTTCTGAGTAATAGTTAATATTTATTGAAAGCTTCCTTGGTGCCAGATGCCTTTCTAAGTGCTGAATTATCTCATTAAACCTCACAGCA
GTACATTGATTGCTCAAATATAAGGAAATGGCCCAATGAACGTGGTTGTGGGAGGGGAAAGAGGAAACAGAGCTAGTCAGATGTGAATTGTATCTGTTGTAATAAACATGTTAAAACAAACAAAAATTGTTATTTTTCTTTTCCTTCGGTCAGTGCACATTAGCATTTGAACTACCTGGGGATTCTTTATCAGAACTGTTCTTGTT
CCATCACAAAACGCTAAATTTGTGTAATTGGAGCTTCCTGCTGTTATCTGGAAATAGCAGGAAAGCGCAGCTTTGTATATTGTTTCCTAAAGTATATTAAAATAAAAAAAGAAACTATTGCTACTATAAAATTACCTTGACTTTTTTTTTCCTTTGCTGAAATATTAGTCACATAGCCTTAGCTTCACACTGCCAGTAATGTATCA
TTAGATGTTGGGTTTGAATATACAGATTTCTTTTCAATACCTGTAAATATGGCTATATTCTTGTATTTGTACGGGAGTGTACAAAATGACACTGAAAAGTAATAAATATGTTTTGACTATATTGTGCAGTTATTTCAGAACTGTGTTTTGAAAGTCTTAGAATGCATAATTTGCATTTGAGTAAGGAAATTTAAAATACAGATTAC
ATTTTGTATGCATAACCTTGATAATAAAACTGAACAAATAAAATAGAGTGTAGCAAAATTATAGGTCATTGTTAATTATGAAATGAGTGTAATGATCTTAAATAAAATATTAGTAAACCAAATCTATCAAAATATTTAAATAATACATTTTTGACCAGTTAGTGTTTATCCTAATGTGGCAGGATGGTTTACATTAGGAAATCTTT
TTTGCAGTGAATGTCCAAATGCCTGTGTCATCTTGTCCCGTTTCCTCCCAATATTCCTTCTCAAACTTGGAGAGGGAAAATTAAGCTATACTTTTAAGAAAATAAATATTTCCATTTAAATGTCTTCACCCCGTCTCAGTTCCAATGATGTCATAATAGCATGGTGTTAAGACTTGAAAAATCACCTCCACAATGCTCTAGCCTTG
TTTCCCTGCCTGCTCAAGACCACAACCCCAGTGGCAACATAATTCTTGGTGAGGATGAAAAAACGAAATCTATACTTGCCTTGAGAAAGCATTCATGCAAAATAAAGCCCAGATTCATAAGTAATCTGACTTCAGCATCACTTTTCAAAACAGTATCCTGTTACCAGCTAAAGCAAACAGAGTGGTTCCAACCCCAGGAACTGACA
AATTGGCCTCAGTGCTTGTCCTGGAGGTGGAGAAGCGGTCAGAGTCCTTGGTGGTGAAGTGGCCCTGCACAAAACGTTGCTCCCCCTTGGCCGGTGAAAGAATAAAAGAAAGCTGGCCACTTGCATTTCCGTTTCAGTTTATAGAATACATGTTTTGGAAATAGTATCTTCTAGATCTGTCTTTTTCTCTTCTGATTTAACTTAGT
AGCAGGTTGCCCAAAGTTCATGATGCAGAAAAACCATTTTTTCCGAGATTTATAGGATAAGTCCTGTAATTCCAGATTGCTTGGCGCCAATCAGGTACTCAATAAATGTTTGTTGAGTGAATATGTGAATGAGCTCTTCATTGTTTTTCTTTTCCTCAGTGGTCCAAGTAAACCCTCTGATGGGCCTCAAATGCCTTGGGCCACCT
ATTATTCATTGTGGCTGTCCAGTTCTATGATGCATTCTGGCATTTTGTAAGCTGCTCTGACTAGCAATATATAGATTCATTTAATGTGTTAACATTGGTTAATAAATGTATTTAAAAAAAACTAGCTTTAGTAATTTGTTTATTTAGTGTAGTCCCCTATACCCAACCAAATACTACCGTCGCTAAATGTTGATCACATACTGTGG
TGTTCTGTGGCAGTGGCCACCAGTCATTTTCAAATACCTGTTTTCCCTTCTTCCTTACCAAAAACACCCATGGTTTTTAGCTGGACACCTGGTTGCCCAAAATAAACACTGCATTTGCAGCCTCCCTTGGAGATTGGTGTGGAATTAAATTAAGTTCAGGCCAGAGGGACATAAGCTAAAGTGGCAACTTCCCAGAGCCTTCCTTA
TTATATCAAATGCCTTCATGAATCTTTCATACATATATATATTTGTAACATTGTAAAGTATGTGAGTAGTCTTATGTAAAGTATGTTTTTACATTATGCAAATAAAACCCAATACTTTTGTCCAATGTGGTTGGTCAAATCAACTGAATAAATTCAGTATTTTGCCTTAGTTGTTGTGAAGCCTGTGATTCTCAGCTGGGACTGAG
AACATTGTAAAGTATGTGAGTAGTCTTATGTAAAGTATGTTTTTACATTATGCAAATAAAACCCAATACTTTTGTCCAATGTGGTTGGTCAAATCAACTGAATAAATTCAGTATTTTGCCTTAGTTGTTGTGAAGCCTGTGATTCTCAGCTGGGACTGAGGATGGGCTATAGGAGTTGAGTTATAGATTGGAAGGAAATGTGTATC
TCTTGAACCAGCTGTTCCCCAGGCTGTTTCCTGTAATGGAAGGGATACTTTGAGTTTATATCTTTTCAATCCTACATCCTCAGAAATCTACACTGATACTAATAAAGGGACTCATTTCTCCTATAAGAACCCCTATGCGAGAAAAGTATGTTTGGGTATTGCCTAATGCACTCATAATAAATATACACAGCCATAAAACAGAGTAA
TGGACACTCCCCCAGGGCCTCGGTGTGATGGAGTTTCCTGAATCAGCGCAGGCAGACGTGGGACACCCTTGTGCACCTTTTCATTTTACTTCTGTTTTTAAATAAAGGCCCTAAATGCTGCTTAAAATAATGACTCAAGCAGAGGTTAAGTCAGAGTTGCCCTTTATTTTTAGATTCTTAAATATTCTAGAATGAGGTAAAACGAG
TGAAAGTCAAGCAAGCAGCTTAGGACAAAAAGTAGGCGAGAGTAGTGAGCAAGTGTCTGAAGAAAAGACAAATGAAGCCTAATCGTTTTTCTAGAAGGAAAATAAATTCTAATTGATAATGAATTTCGTTCAATATTATCCTTGCTTTTCATGGAAACACAGTAACCTGTATGCTGTGATTCCTGTTCACTACTGTGTAAAGTAAA
GCCATTTCTCAGTATTTTCAAGGCTCTAACCCGCCTTCATCCAATGTGTGGCCTACAATAACTAGCATTTGTTGATTTGTCTCTTGTATCAAAATTCCCAAATAAAACTTAAAACCACTGACTCTGTCAGAGAAACTGAAACACTGGGACATTTCATCCTTCAATTCCTCGGTATTGATTTTATGTTGATTGATTTTCAGAATTTC
CCTGTATTCATGTATGTAAGTTACAGATCTGACTCTTCATTTTTAAGTTCCTTGTTACATCATGGTCATTTTCTAGTTTTTTACCAGACTCCCATCTCACAATAAAATGCATCAACAAGCCTGAACTGCTGTCATTCTTTTCATCATTATCAGTATTTTCTTTGGAAAACTGTGAAATGGGGTACATTGTCATCCTGCATTTGATT
TCTCACTTTTTTTGCTTCTAATTCCAGAATATATGTTAAATGATCTAATAATTTGATTATTTTCTTATAAGTCTTATTAAACACTAGTCATAATAGACACAATAAATTATGCCTTCTTTTTCTATTGCCTTACTATTTTGATTTTTTGAAAGTGTATTTCTAGGTGTCTTCCTGGTGCTTAACCTCATGGTATATGGCACAGGTAT
GCACTTCTAGCACAAAATTAGCCTGCTTTCTTCCCCATCTCCTACAACTTTTAATAGGCTTAAAATATTTTCTTAGTTTGTTAGAACACTTGACATTTACAATAAATTCTATAACCTTTACCAAGCACTCTATCTTGAAGTTTCTACAAGTAAGAAATACCTAAAAACTATACTTAATAGAATGAATCATAAAATATTTAGAAACA
ACTCCTAAAATACTCAAGATGAGAGACATGTTACTTTTCTTTACTATAGTAACTATCAAATGCATCCCATAACCTTATGTTGTAAATGTCAAATATGCACAATAAAATTTATTTGAAAAAATAAAGCTGGAAAATTGAAAGTAATGAATGTTCAGTTAAAATCTGCAAACAAGCTAATAAATAAATACTCAAGATGGCCCAGTGAC
GCCTAGGAAGTTAGCGTCCAGAGGCACAAGACACTTGGGCAGCCAGTGTCTGCACTTAAAACACCATTCTAAAATAGGCATTTCCAGTTGTAAGCTCTTCAATAAATGTTTTATGACTACTCCCTACTCTCTTCACCCAGATCACCGTGATACATACTTCCTTTGTTTTGCTCGAATGTCTGGTAGCCTGGGCGGGGGAGTCCGAA
GCAGTTCCACTCGGAGGAAGCTACGTCACCTCCATCGCTACTGTGTTGTCTGCTATGTTGTTCAGTGCTGGCTTTTCTGATTCATGATTTTCCCTGTTGAAATAAAGTTCAATCAATTACTTATCTACAACATAAATATTCAGCAAATGAACATTATCTTCCCAACAAAAAGTTTATTTTTATTAACAGGAAGAAATTGGACTCTT
ACCATGTTTTAAAAAATGTTTTCATCAAATGGATCTCAGAGGGACATGCCCAAAACTCCTGCTACCAGAGTGATCCTCTCTTCATCTCTTTTCTCTAGCCAATAAATCAAAGTTTCATTTCTCATTTTGCAATAGGAATTTGTATTAGGCAACCATCTGTAGCATCTATTTGGGTTATATCTAAAGCTTAAGGGCTACATCCTCTC
ATTTATACATAGGGAATTGGGAACTTTTAGAAGTTTTTCCCTGTCTCTGATGGATTGGACAATGTTTGCAATTCTAGGAGACATCTGATTATTCTTTCAAAATAAATTTATCAGAAGGAGTTTTGTTTTCTAAAATTATTGTGATTCCAGAATTATCTTCTGCTCTTCTGCTAATAAATCTCCTATCATTGTTTGGTTAATTTATT
GAGTTTCTGAAATACTTTGGAAAAGTCTCCCAAACCTTCAGAGAGTGGATGGGAGCGAAGTAAGGAGACCCCACCTGAGCAGATACATGGTATTGCTTACAATAAAGTACATTTTTGCTCTTTACAACATTTATCAGTTTATTTTGGCTTAGGGAATGAGTTAGTGGTAAATAGTTAATCAAACAATAGATTTTAATAATTTATTG
AGTCCAGACACCATACCCAACATTCCAGAGCAAGGATAATCTGGGAAGTGAAATGAAACAGATAATGTAAAATGATTTCCTGGGCGACTCCATGCTAAGAAATAAAATACAACATATGGAATAAAGACATGATTTTGTACCCAATCATATACAATTTTCAGTCTCTGGATTATTTTACAGTAAATCTTTCCTCCCTCAAACCTTCC
TGTAGAGGAACAAACTCCTTTCCTGTCTTCCTGTCTCACTCCCCCAACCAGGACAGCTCCTCTATCTACAGCAGGCCCTAAGTCACACCTCCATTGACCTAATAAAAACTGGTTCCTATCACTTCTCTCTCCATTTGACTGCGTCTCTGGCATTCTACACTATCTTGAACAATTTTTTCATCCACCTTGTAGTCATTTATTGAATG
TCAGTGTTTTATTGAATCTTGTATTTTAGCTTCAGTATATTAATTTCCTTAGCTGAGGGACTCCTACTGAAGGAGAAAAGTGTTCCTGTTAAAATTTTGAAATAAAAGTTTCTGTTTTACTGTAGATTTTTTCACTATTGCTCCTTATTTTTATGTATTCTTTCCCCTGGCTGTTTTTCATGGTTCATATTTTATCTGTTACACAG
ACAGTTTTTCCTAAAAGAGAATGGAAAAATGATTTAATTTTTTAAACTGTAGCAATTGGATAGATAATTTTATTTGAAATTTTACACACTGAAAGCTCTAAATAAACAGATACATTCACATTCAGTCTTGTGCATTTTAATGGACCGTTAATTCTGTGCTTTTTGCTCTGATTAAAGCACTAGTTTTTTTCCCAAAAGAAGAGTGT
CCTTCTTTAATTTTCAGAAGCACTGTCCATTTCATTTCGGTTTATAAAAATGCACATCTTTTGTTTATTGTTATGATTTATCCATGTGTGTTTTCTAGCCAATAAACTGTGTCTTGCAGTCATGATTGATCTTGTTTTACTGAGATTTAGTTTTGAAGACTAAAAATCTCCAGTGTTGATATTTAAGGTTTTTGAGGATTAATTCT
AAAAAATGTGTGTATTCTTAAAATGCAATATTTGTAAGGCTTGTTCCAATGCCACATACTTGCAGCTCCCATTCTATGTGTCATCAATAGTGTCCTATGCAATAAAATTATTTGCAGGTCTTTAAATCATTTTAGGAAAGGATGATCAAAAATAATGCATCCAGCAGTACAATAAAAGTAAACCACAAAAAAATACCTCAGGAAAG
CAAAGTCCACATTAGATCAGATACTCCGCTGTCGGCACATTCAGCTGAGGTTCATTACAATCGAGACTGCAATGTGATCTATGTTTCATCTTGTTTTTATAATAAAAAGCTTCAGGGAACAAGCCCAAAGCCCTCACCACAGGATGCTGTGTCCCCTCATTCCCTGACGTTTCTTGATTGTCTGCCGCGTGGTGGACTCTGCTGTG
CATTGTCTTAGTGTAGTTTTTGAATGGAAAGTTTTTGTCATTAAGGATGAAGGAAACGACACAATTTGTTACTTTAATTTTATATTTGATTTAAACAACAAATAAAGTCATTGGGACAATAAATATATATCCCGATGAATCTTTTTGATTTGTTTTACTTTTCTTATTTTTTTTTTTTTAACTAGAAAAAGGGAAAGAAGAAGTCA
TATATCTTAGGCAAAAGAAGAAAATATTCAAATTCTTATGTTATTTTATCTAATTATTTTATCTCTTTTTGTGTGTGACTTATAATGTGTGTATTGTATTAATAAAAGTATATAAACATGTAGTTTACAAATAGTTGCCAATGTTATTAGTGCATATCCAAGTATTATATTACTGGAAGTATAATCCTGAAAATATAGAGACCATT
TAGAGAAGGTATTTATAAAAATAGGAATGAGGAGAGCTAGAAAACCTGGAGTGTGGCATTAGAATAGAACTCATATCTTTTAAATATATAGGAACAAATAAATAAATTGTTGTGTGTGCACATATGCATATATTTTGTGTTCATTCTACTGAGAGGACCTAAACACAATGACACCTCAGTAACAGTAAGCACACCAACTGCCAAGT
AAAGATACTAGAACTTCTTACTACCTTCTAAGATATAAAGTTTAAAATTATATAATGTAACCAGTGACTTCCCTGTTTTAAAAAATCACATACTCAAAAAAATAAACTTACTGTCTGTATATTTTTGTTTTAATCAGTATATACTTATACATGGGTACATTAATTTCTCTCACAGTCAAATACAATTATAAAATATATATTTTGGA
ATGTAAAGCCAGAGCTGACAATGACACTCTGGAACATTGCATACCTTCTGTACATTCTGGGGTACATGGATTTCTACTGAGTTGGATAATATGCATTTGTAATAAACTATGAACTATGACTCTCTTTTCCTTCCTTTTGGAATTATCTCCAAGACTGTGTATGTGTATGCATATGAGAAAAAGATTGGGCCGGGCACGGTGGCTCA
CTGTTAGAAAACATATTTAGAAATCACTTGGTTCTTCCTTGCCTGAACATCATCTATTTAGTTAGCTTGTGTTGTTTAGATGTGCTTCAGATCTCAAAAAAATAAATTATGTTATTTGAAAGCTTGCTCTCTGCTTGTTTACACTATTAATTTAGAGTCCAGAGGAATCTCTAAATTTGCCTCTAGAAACCACATAATCACCTAAT
CAGGTGGCCTGTCCTGTAAATTTTTTTGAGGGGAGGGGTGGGCTTGTTTTTTTCTGTGTTTCGGTTTTTTCCAATTTTTGTTTTGTGATAAAATATGCATAATAAAACTTATTTTATCAATTTTTAATTGTATGAGTCAGTGGCATTACCTTCACAGTGCTGTTGCAGCCATCTTCAGAGCCTTTCCATCATCCTAAACTGAAACT
AGGAGGAGGACCCTGCACCTCAGGGGGCAACCAGGAGCACATTCTGGGGAGCACACACCTGCGGTGTTATCACGGCCACTGCCCATGTCTTGGACACTGGAATAAACAGGATGTGGCGAAGCCTTCTGTGTATGGGGGAAGACTTCCTTACTCGCCACTGCTGTCACGCTCTATGGCCATCTTGACCCATCACTCAGGCAACATCA
GTCAGTTATTAAAATTTGTAAAATCTATTTATGAAAGGTCATTAAACCAGATCATGTTCCTTTTTTTGTAATCAAGGTGACTAAGAAAATCAGTTGTGTAAATAAAATCATGTATCATAAAATGTGTAAACTTTTTTTCTTTTTAACATTCTAGTTGGAAACAACAGATTTCTGATTTTGTAGTTTCCATACAATATTTAAAACAT
GTTTACTTTTGTTCCTGTTGTTTTTAACTAGCTTTAAGTTTAAAGATGGAAGCTAAGCAATGGAAATGCTATACGTTTTTGACATTTATTAAATGGTACCAATAAAGTATTTTATTACCAAAAGTTAAATGAAAATGTGATAAATTTATTTCTATTGTAAAGTATCATAAAGACAGAACATTACGTATAACATGTAATTGTGTACT
AATGTTGTTGAAAGAATAGTTTTTAAACCAAGTAATGCAAAAATTTAGTGTAACATGAATGCTTGTGCTGTAAAACATACTGGAAAATCAATAGCTCTGGAATAAACTTTGGATTTTTAATTAAAATTGATTTTGATGTACTTATGCTGTTAAATTGGTAGAGACTAGTCTGAAAAGCTGAGAAAAGATAAAGCAGAATTAAAACA
CATAGAGGAAACCCTTGTCAACATCCTGAAGGCTCAGAAACCTTCACCTTCTTGGACTCGTTCCATAGCAGAAACAACCCAGGTTGGGGTGAGAACACCCAATAAAGATGAGAAATCTTTTGCCTAGAAGTGATATTTCATTGAACAGCAAATAATTGATATTTTATCTTCTTTTCTTTTCTTTTCTTGTTGTTACTTTTTTGAGA
AACAGTAGAAATATACCCATGATAATATACCCAATATACCCTTGTTAAAGAAGCAAGTTTCAGGAAATCTATATTATATGCATTCAAAAAGACCTGGACAAATAAAGACCAATCTTAACAGCAGTTATCTCTCTCTCTCTCTCTTTTTTTTTTTTTTTAAAAGAAACTAGCTCTTACTCTGTCACCCAGGCTGGAGTGCCATGTGA
ACCCAGCTCCATCATCACAGACACAGAGAGCTGCAGGGGAGGCCTGCCCACTGTTTTGTCGACTCTGCCCTCCTCTGGCAGCATAGATCCTTAGGTGCTCAATAAAGGTGTGCTGTATTGAACTGAAGAAGTGAGAACCAAGCTTTTTTTTTTTTTTTTGCTTTCTGTGCATCCACCCTGACCCCCGGCTCTAACTTCTGAAACTC
TGTGGTTTCCTACTGGTTCCTGTGGGGAGCTCCCGCTTTCTTTCTACATAGAGCTTAGGGTATTTCTCATATGCCCCATTGGCTACCTAGTGTCTCAGGTAATAAACGTATCCGAAGATAAAGCAAAGATTGCTATGGGAGAGTGTTGTCTCCTAAAATAGGACTGTCTTGCCAGGCCAGGCCTCAAGAACCAGAGAGAATAATAA
TCAGGTTTTAATTTCTATTGAATGCTAACATTCTTCTGATTTTTTGGTATCTTTTATAATCATATCGGTTTCTGCTGTATTAATGACAATTATTCATGAAAATAAAAAATGAAATATTTTGTATACTACTACCTTCTGTTTATTTTTCTTCTGGGGAATTGTTTTAATTATTTAGACAATAGATCTAAAGTCACAGCTTTTGGATG
TGATTATTTTCTGTTCTATTTGTGCTTAGTCCAATTCCTTGCACATAGTAGGTACCCAATTCAATTACTATTGAATGAATTAAGAATTGGTTGCCATAAAAATAAATCAGTTCATTTAAAATGGGTCTTGTTCCATGTGTTATATTCCAATCACCCCAAACAGCTCACTGCCATCTCCCACACCAAGAGAAAAAAAAAGCCATAGT
CTCATGTAAAATGATAGTCATTAATGAGGAAGTATGGCGTGGTACTTATTCTGTAAGCTCAGAGTATGCTGAGTGTTAATAGATTGTCATATTGCCTGAAAATAAATTCATGATGACATGAACAAGCTTCTTTTACCCTGTGTATGTTTTTAAAAATTCCTTTGGTTCAGAGGTGGTTGTTGTTTTTTAACTTGGCTTCCCTAAGA
CATTCTCAATTTCTCTCTCTGAAACCACCTGTGAACACACTTATGCATTCAAATAGATGCATACTGTTCATGCTTATATTTTTCTGTAACCGTCATATCTAATAAATACTTATCATCCAGGAAAAAAATGTTGTTGGGCAATAATAACATGCTAAATAATGGCAAGTCCATTATCATATTTTTGTAGCAGTATTTCCTTTACTTGT
TATCACTTGTAATTTGTATATTACACATATTGAAAGATATATTTTAGACTTATTAGAGAACGATTTTTAATTGGATATCACTCTTGTGCATACAAAATAAAATAAAATTGATTAAGGTGTTTCTAACAGTTACAGTCTGACTTTTCTGAGTCCTGTTTGAGTCTCACTCATTGGTGCCTACGTCTTTCCACACACTGTAACCTCTC
GGTGTGACCATGCCCTCAGCACCACTCTTGTCCCCACTGAACGGCAACTGAGACTGGGTACCTGGAGATTCTGAAGTGCCTTTGCTGTGGTTTTCAAAATAATAAAGATTTGTATTCAACTCAAAGTATCTTTGGATGTTTAGCAGGGACCAGTGTAGGACCAATTTAATTTGTCAGAAACAGAGCTTTGGGGAGCCACGAAGCCT
TCTTACAGTGGGGGAGGGACAGGAGTGCAGGCATTTGACAAAACACATTGAATTGTGAAATTTAAGATTTTTGAATTTCTTTGTATGTAAATTACCTGCCAATAAAAACATGACGAATAGAGCAGTTATGAGCATTTGTGTGTAGCTTTTTGTGCAAACTTAAATTATAATTTCTCTGATAAAAGCCCAGGAATGTGATTGTTGAG
CAATATGGGAGCAGGTTTTCACTGAATTCTGAGGGTGCCTCTGCATGTCCTCCAAGGCAAAGTTTGGCAAACTGTGGCCCCCCCACTGTCATATTTTGTTAATAAAATTTTATTGGAACACAACCACATTCATTTGTTTACTTACTGTCTGTTGCTGCTCTCACCCTACCTCCAATGTAAGAGTTGAGTGATTATGACAGAGACTG
AGTGACCAACACAGTCACAAATGCCATCACCCATGCAGCAGAAAGTCTGGACAAACTTGGACAGTGAGTGCACCTGCTACCACGGCCCTTCCCCAGTCTCAATAAAAAGCCATGACATGTGTACATTGAGCGCTGGATTTATTCCCATTTGGATGGAAACACTAGGCAAAGTATTTTCTTGTTGACATAACATATTTTACATATTT
GGTGTGACCATGCCCTCAGCACCACTCTTGTCCCCACTGAACGGCAACTGAGACTGGGTACCTGGAGATTCTGAAGTGCCTTTGCTGTGGTTTTCAAAATAATAAAGATTTGTATTCAACTCAAAGTATCTTTGGATGTTTAGCAGGGACCAGTGTAGGACCAATTTAATTTGTCAGAAACAGAGCTTTGGGGAGCCACGAAGCCT
TCTTACAGTGGGGGAGGGACAGGAGTGCAGGCATTTGACAAAACACATTGAATTGTGAAATTTAAGATTTTTGAATTTCTTTGTATGTAAATTACCTGCCAATAAAAACATGACGAATAGAGCAGTTATGAGCATTTGTGTGTAGCTTTTTGTGCAAACTTAAATTATAATTTCTCTGATAAAAGCCCAGGAATGTGATTGTTGAG
TTTGCTGCCTCCACACTGTCAGCTCCTTGGGAACAGAGATTGGTTTGTTTACTGTGCATCCCTGGTGCCCAGAACAGGGCATGGCATATTGTTGGTGCATAATAAATATTGTGGAAATAATTTCTGTGTGAGAAGCTGGGTCTGAATATGTGTGCAATCTTCCTTTGGCTGTGGAGGGTTGCAGGAGGCTGCCATGCAGCTGGAAG
CTGTGCCCTGCCAGTGACCCCCAGGTTATTCTAAAGCAGAGTCCTTCCCTTCCCCCAGTGAGAAGGAAAATGGGATAAGTCTGGGACACTGTTTCAGTTCAATAAAGAGGCTTTTTTCTTCCTTAAAAATCTGAATTTTAATTTCTTTTTTTTTTTTTTTTTGAGACAGAGTCTCACTATGTCACCCAGGCTGGAGTATAGTCAAG
GAAGCAGGCGTTCCTGGAACTGTTTCCCCTTCCTGTGCTTCTGGTATTGAAAACCATTCATCACCTGCCTGAATTCTTCAGTGGTCTTCAAAGAAAAGTAAATAAAATGTTAAGAAGCAAGAGATTAATTTGGTAAAGAACTGAGGAGGGGAAGCACAGAGCTGGGCAGCCCACAGCATACTTACCATGTCTCCAAAGGCGTTCAT
TGAAGCAGAAGCTGTAAGTTATTTTCTTAATGTTTACAGAACATATTGCATTCTTAGAGTTAGAATGACAGTTAGGTTTGGAGGAGACCTTTTAATTTTAAATAAAAATGTAGATACATGATGATGATGTTTTTCTGTTTCTTCATGAAGACTACGTCAAATAAACTAATGAACATATTCGAGCCCCTCCTACACAAAATAAAGTT
GTAAAAAGAATATGGTGTATTCTACAAATTTGTGGCATGCTCAAAGTTTATGATCACATAAAGGCAAGAGGATACTTCATGAATAATACATTTCAATGCAAATAAACAGATGGTTCACTTCTACTAGCTATGAGCCTGTTTTTGTATACACTGAGTTAATCTACTCAGGCTGTAGGTCCCAGCAATGTTCTAGAGTCTGGTCTTTC
CATTATTGTGGTTTTTCATCATTCATGCCCTAGTCATTAAACATGCACCACTGGAATGTAAACAATGTTATCTAGTATGTCAATTGGTTATAATATTTTAAATAAAAAAGAAAAAAGTGGTATGAAAATTATGAAATTAAGAGTTTTTTCATTGAAAACAAAATCTGTTTGTGGTAAAGTTTTTCTTGGCAATTTTAGGATTGTCC
GCGATCCACATTTGCTCAGGCATTTGTATTCATGTAATTCAGTTAGCCACTGTATGTGGCAGGCAGTACCCTGTATTAGGTAGCGTCAGGTGCTGTAACAAATAAATCCCATATCCTCAGTAGCCTGGTACATTTGAAATTTCTTTGCAACATACAGTCCAGTCAATGATTGGTGACTGTCATTAAGGAACTACCATCACCTGGGC
CACTGCCCTGCACACACATGAGAGCGCAGCCAGGAACAGAAGGACTGGGCAACATTCAGGCGGAGCCCAGGCCAATTTTCTAAACATGGAATATGAGTTAAATAAATGGCTTCGTATTAAAGCCTGTATGTTAAGAGGGTTTGCTTTATATCCCAAAGTATTAGTATAATCATGATCTCCTATGCATAAAAACAGGACAAACAACC
TTTGCATTATTTACACAGGCAAAGTTTTCCTTTTTACTGAGCCTACCCAGTTCAAACTTAAGTGGGATTTGCCAGCTATCTGGCTAATTTTATGAGCAATAATAAAGATTGGTGAACACTTGGTTTTTGCATAATTATAATCAATTTTATGTTAAACTTAGCTTAAAAGAAATTTATCTTCATGAGAAAAATAGACAGACTTTAGT
CTGCGGCTCCCCTGTGTAGAGCCTGCATCTGTCTGTCCTTCCTTCCATTGCTCCCAGTGCCAAACTTGGGCCGCTGCACCGCGGCGCCTCCGCCCAAATCAATAAACTGTGTCTGTCCCAGGAGGCCGAGTCTCTTTACTGGTGGGGGGTGCGTGGAGGCGCGCAGGGCCAGAGCAGAGGGGAGGGTGAACTGGGTCTCCAAGTCC
AAACACACAGTTAACAAAGGATGGCAATCAATGCTCCATCCTGCCAGCCCTGGACACAACACCCAACAGTTGCTCGAGGGCCAGTGTGGCATTCTTACTTAATAAAACATGTTGGAAAATGTTTGAATGTCTCGGGGAAGAGTGCTTAGTACAAACTGTTGCAGACATTTCCATGGCATCTCTCTCGGGGATTATCAGTTGACCGG
CAATATGGGAGCAGGTTTTCACTGAATTCTGAGGGTGCCTCTGCATGTCCTCCAAGGCAAAGTTTGGCAAACTGTGGCCCCCCCACTGTCATATTTTGTTAATAAAATTTTATTGGAACACAATCACATTCATTTGTTTACTTACTGTCTATTGCTGCTCTCACCCTACCTCCAATGTAAGAGTTGAGTGATTATGACAGAGACTG
GGACGTCTCTATGCCGGTGACTGGACATATCACCTCTACTTAAATCCGTCCTGTTTAGCGACTTCAGTCAACTACAGCTGAGTCCATAGGCCAGAAAGACAATAAATTTTTATCATTTTGAAATAATTGAATGTTTTCTCAAAGATTCTTTACCTACTCTGTTCTGTAGTGTGTGTTTTCTTCTGGCTCAGAAGTGTGTGTGTGTG
AAGGTGGATTTGTTAGTCTCAGGCCCTCCTGGCCACATTGCCCAAGTCACACAGGCTTCTGTATTATGTATTTAGATAAAATGTGTGAAAACATATTTGAAATAAAGTTCATAAATATGCATTGATTTTTGTACACATGGCACCTCTTTTTCATTTTTATTTTTATTTTTTTTGGACGATGTTTTGCTCTGTCACCCCAGCTGGAG
TATCTTTTCCTGCAGTAGTTAAAAGCATGGGCTTTGGAATCAGAAACTGGGCACAAATCTGAGCCCTGCTACTTATTAACTGTGTAACATTGGTCAAATGAATAAACTTCCTGGAGCCTCAGTTTCCTTGCCTGTAAAATGTGAGTAACAATACCAACTTATTTTCAGGTTGTGAGCATTTCTCCATAATAATCCACATAAAACAC
TATTCTGTTCAAATTCAAGGGCACTTGAATCACTTTAGATGGTGTCACCTACATTGGGAAGCAATCACAGTATAGATATTTTTTCTTATTATGTTTGCAAAATAAACTTCACAAAATTGTCTAGCAACCTTGTGACCACTTGTTTTCTTTTATTGAACATAATAATCCTTTTAACACTTTAAGACTGCCATTTTCAAGAAAATAGC
CTAGCACTCTTGGCTCCAGATAACGCACAGAAACCTATTTTCTCACCAGCTGTCATTTCTTCTAGGGCATGCAGTTCTATGTTCACAGTTCATGTGTAAAAATAAAACCAAATTCCTGGATTATCAATATCAGTTCTTTACCTGTGCATAAAAGAATATCATGAAGTAATTGAACTTATCTGTTGATATAAAAACACAGATCCAAT
TTTTTGACTTCTTCGAAAAGCACTGAATAATCTCTTTGCCGGGTCTAGATTTTTTGATGAGTACTGTGTAAAATTGTCAATATTCAATGGATTATTTAATAATAAATTAAGAATTACACTCATAAAAGTATTGTCTAATGAAAGGTAATGTAGACAAACGAACACTTTTTTAAAAAAAGAGGTGGAACAAAAGGTGGTAGATTACA
CTATGCTGGTGACTGGACACACAGCCTCTGGTTAAATCCCTCCCCTCCTGCTTGGCAACTTCAGCTAGCTAGATATATCCATGGTCCAGAAAGCAAACATAATAAATTTTTATCTTGAAGTAATTGAATGTTTTTCCTTAAAGATTCTTTTCCTACTCCTTTCTCTGTTACTTGTGTGTTTCTTTTCCTTCTAGTTCTTTAAGGCC
AGATTAAAAACTTTTTCATAAATTTACCTGCTTTGATTTGCTCTGTATTTTTCCTGCAGCTGTAATTGCTGAGTGCCTGTTGTATACTTTATAGAGTTGAAATAAAAAAATAATTACTTTTGAACTTAGTTGATGTTTAATTCCAGACAAGATTCCAAGAATAGAATTGGTATATCATACTAGATGAAATACCAGGTAGTGCTGTT
TAGGTACCTAAAATGTAACATGAAAATACTAGCTTATTTTCTGAAATGTACTATCTTAATGCTTAAATTATATTTCCCTTTAGGCTGTGATAGTTTTTGAAATAAAATTTAACATTTAATATCATGAAATGTTATAAGTAGACATACATTTTGGGATTGTGATCTTAGAGGTTTGTGTGTGTGTACGTATGTGTGTGTTCTACAAG
AGAATAACTTTAAAGAAAGACGTGTTCTGCATTGATAAACTCAAATGATCATGGCAGAATGAGAGTGAATCTTACATTACTACTTTCAAAAATAGTTTCCAATAAATTAATAATACCTACCTAAATGGTCAATATTTTTCGGACAAGGAAGAAAATCATCCACAAAAATAATACTCCAAAGTACTTGGTGATTGGCAGGAACAGGA
ATCTTCTGAAGCTGGGAGTGAAACTGGGTCAGCTGTAACCTGTTCCTATTCATCTGGAAGGAGGGAGGCTTGGATGAGCAGGGGATGAGAGCTGCAGGGAAATAAATGAGATATTCGTCCTTATTTCATTTCCTTTTTTTTTTTGGTTTCCATGGAAATGATCCTTGTTAAATTCAGGGTTGAAACGAGGCAGGAATCTCCATTTT
TTTCTACAGTAAACACTCAAAACCAAGCAAAAAACATTTGTAAGATACACGGTATCTATTTGGAGCAACGGTTTTTGTAACTAATGTGTTTCATTTTTTAAATAAAGACAACTAAAAATAATCTCTTTCTGCAATGATTTTTATAGCAGAAATTGACTTATCTGGAGTGTTCTAGCAATTTTTAGGTCATTTAGCAGAACAGTAAG
GGTAAATTTTTTCTTTGCCCACCTCCTTCTTTTTAAGATAAGTATGCATGTCAGCAAAACAGAGCAATCATGCTTTTAAAGATGAACTGTTTTAAAGAAAAATAAATGCATCAACTCCCAGTGTTTCTGATAAAGGGACATCCTTCTAACTTAACAGACTATTCTTTATCTTGAATTTGAAATTATATTGTTAGTCATGCATTTTT
TGTAACTTTTATTTGTTGCTATTCACATTTGAATTTTTTCCTGTATAGGCAATATTATATTGACACCTTTTACAGATCTTACTGTAGCTTTTTCCATATAAATAAAATGCTTTTTCTACTATTTGTCTTGATTACTTAAAAAAATAAAAATATAAGTAAGGATCAAAACTCTAAAATTTTGCATGAAAATTACATCCAAATTGTGA
GACTGAGAAATTTATAAACTTTTTTCTTACTGTCTTTTTTCTAAAGTAAAAACAAAGAAATTATGTGCCAGATTTATGCATATTATTTTATGTTGCATAGAATAAAATTTTTAATCTTTAATTTTACATTTCCTAAATATATTTTAAGACGAAACATTTGTTCTATAGCTTTTCCCTTTTTTTAAGTAAGGAATTTTATTTTTTTC
TTATGGCCTGTGAGCTAGGAATTGTGTTTATAATTTTAAATGTTTTTTTTTAAAGACTTTTATGATACTTGAAAATTAACATGAATATTTAGTGTTCATAAATAAAGTTTGTTGAAACACAACCAAGATCATTCTTTTACTTGTCTATGGCTGCTTTTCTGTGGCAGAGTAGCTGCCACAGAAACTATAGCCCACAAAGCCTGATA
CTGCAGAGTAAGAAAATGAATACATTTATTACTTTAAATTTGTAAAATTTTCCAAAGTAAAACCATACAAAGCTAGTGTCAGTCTCTCTCATTGTTCACAAATAAAGGACTTTTGTTAATTGATTAAATCACTTACTATATTCGATATGAAATATATAAAACATACAACCATTATCTAATACATTTCAGAATGTTTCACTGGTTAC
ATGAAATATATAAAACATACAACCATTATCTAATACATTTCAGAATGTTTCACTGGTTACAGGAGCCAGTAAATAAAGTTGACTCTAAACAGGAATTTTAAATAAACTAAACATTTTTTCATCACCAAGCATCATTTATATATTGGTTTCTGATTTACATATGTGATGTCTAAGAAAATCTCTGACTTTATTCTTTTTTGCCTGTA
GTGGGTTTTTGTCCTTTTAGTGATTTTTTTCCAAAAACGAGAGATGGAATTAACATTGAAAATGGGAAATTTTTCTAACTGAATCAATTGTTACATGAAAAATAAATTTATATAACCCCTTTGTATTGCTCTTGCTATATGAAGCGTGTCTTTTTTTAAAAGAAAATCTTTATGCATAAACTCTATGCCTGTCTTTGTTTTCTAAG
GCAAGTAAATTCTAAATCAGAATCCATACATAAAGTGTTTGCAATGTCCAGTTATATCTCCATGATATTTTCTTTGTGGAAGTTGATTGTTCTTCCTTACAATAAATTGCTTGAATTGTCTGTCTATTCATTTAGCTATTTCTTTTCTTGTCTTTGCGATATTTTTTTTTGTAAGTAAAAAATTTTCAGACTAAATAACAGGGTGT
CTTGAAGCCTAGAATTGTCAGCACTTCCAACTTCTTGTTTGACAGTGTTATTTATGTTATTTATATTAGCTAACAGGAAACAACTACTGTGTTTCAACATAATAAATATAATAGAAAAATATTTTATTTGTATTGTTGTATAAAATATTTACAATCATATAGAATATATAGAGTTACATTTTAATAGCAACTGTGTACATGTCACG
GAACTCAGCATTTCTTTGCATCCATGGACTTGGTTTGGAGACATAAGGAATATTCTGACCCTTTTTAAAAAAGGATTTTCTCATGTTTTTATTTAACATAAATAAAAGAATAACATTTTATCTTTTGTGGTATTATTTTATTGAATAAAATTGAGTTTTATGATAAAAGTGCACCTGTTCTGTAAAGTAAGTTGGGGTTAAGGAAT
TAAGGAATATTCTGACCCTTTTTAAAAAAGGATTTTCTCATGTTTTTATTTAACATAAATAAAAGAATAACATTTTATCTTTTGTGGTATTATTTTATTGAATAAAATTGAGTTTTATGATAAAAGTGCACCTGTTCTGTAAAGTAAGTTGGGGTTAAGGAATGTGAGGTAAATTACATAATTGAACATTGTGGAAGACAGAATCA
TGTGTATTTGTCTGAATTAATGACCTGGGATATAAAGCTATGCTAGCTTTCAAACAGGAGATGCCTTTCAGAAATTTGTATATTTTGCAGTTGCCAGACCAATAAAATACCTGGTTGAAATACATGGACGAAGTAAACCTCTGGTCTTTTCGTGGGGGAAAGAAGAGTCTTTAATTGATGTTTACGGCAGATGCGCCACGGAGCTG
TATTGCACCAAGTGTAATGAGAACATTTTGTATACAAGAGTTTGAAAAATTATATATAAAAATACAATTACTTTTATGATAGTCCTTTGACGTTTTGACTAATAAATCCTATTCATCTTCAAGGAGAATGAAGTCAACTTTTTAAATAACCAGAAATAAAGAAAGATGATAATAACTTCATCCATTTTGACCCAAACGGACTGCCA
GTTGCTGTCATGGTAGCAATAGTAATTACTTAGGGGATTTCTGCAGATCTTGCTCATATTGTGCATAATAGGGTATAAAATATGGAAAATTTGCCTCTAAAATAAAGTGTTGCTGGCAAACTCAAAGTTTCTGAAGCTGTTTAAATTAAGCTCAGTCCACATGAGAAAATGATGGGAGATTTGAATAAGCAGAGTAGAGTAGATTA
GTACTTATTACTGCTTTTGATACTGTATTACGTGCCAATAGTTTCCCAATCACATAGCAGGCAAGAGATATTTTGTACTTTTTGATCCACTGTAATATTTAATAAAAAATGTTACTATCTGTTTCCTTTTGGGTGTGAGTAATCTGTCACTCTTCCTGAGGAGCCTGTGGCCTCCCCAGAAGACTTTCCACCCCATCTGTCCAAAT
AAATGTTAATATGATGGACTAACACGCAGCCATTACAAAAATCCTGTTTTGAAGGCTATTAAATGTCATGGTGAATTGATTCCAATATAAAACCAAATGAAATAAAAGCAGTTCACAAAACCACGCATGAAGTATGTAAATTTTGTAAACCAAAATTACAAGGTGACCTCAGTATCTAGAAAAATACACCAATGGTGGCTGTATCT
ACATTGTTTTCCAGTATTCTGCAGGGCCAGTCAGTTGTACAGAAGTTGGAATATTCTGTTCCAGAATTAAAGAAGTTTTTAGATTATGAAATATTATGATAATAAAGCTATATTTCTGACTAATGTGTTGATATGTTTTGTCTAGTTGGAGTGTTTTTTGGGGAGCCAAGTATGTTGATCCACTAACAGGAAACAAAATGGTCCTT
TAACCCATCATAGCAAGTAGAAGATGCTTCAGAACATTTGTCCCTATGAGATAGAGTCATATTCTATTTAGCTTGGGACATGGCAGGTACTCAGTTGTTAAATAAAAAATAGTTATTGAGTAATTTATTTATTAAGTTCCATTCCCTTGGTGAAACAAAATCTGGTACTGCACTAAAAGTAAAACACTCAACTGTTTGAGGAAGTC
CCAATATAGATAATGTTTTAATAACAACTGTGGGATAAAAGTTATCTTCCCCTTGGAAAGACTAATGAGCACAATGATATTAATCACTTTTATGGTGAATAATAAATGCAATAATTGCCTCATGGGTGAGAAATTGTCTGTCTAAATGCTTCTGAAGCTTTTAAAGTATCTGGTTCTGTCACTGGCCAGTTATATCAATGCAGAGT
ATGCGTGTTAAGGTCTTTCTAGATAGCATTTTAAATGGAATTATTTTCATTTTCATTATGAGGTATATACTTGTAATGATCTAAAGAGGTTAGAAATATAAATAAAAATTCAAAAGAACACAATATATGAACGGCATTTTTTTTCAGTGTTTTAGTCTCCCTTTAAATCGTTCACTGTTCTGAAAAAAGAGATTTACAAAACAAAC
CTGATACTTTCCCAAAGGTTTGGCAGAAATTGTTTTTTGAGTGGCTCACCAGAGTACCCAGAAGAATCAGTATGGAATTAGAGGACAGTGGCCTACCCTAAATAAAGACATGAGTGATGTATAAAGTCTAGTGTCAATTTATTCAGAAAATATCAAAATTATTCTGGGAGCTATGGGTCAAAGTTGATAGGCACAAACAAACAAAA
CATGCGCGTGGAGTCCAGCACATCACCCAGAAGGCAGATGTTCTATCTCCATTTTACTCATTAAAACAAACAAAACCACACCTGGATTGCCTGGTACTTAAATAAAATGCACTATGATGATTGAAGAAAAATATCTTATATTTAAGGAATAGTTTTAATAGCTTACATCTGTATTTCTATTAGCTTCCGTTTCTATTTTTAATATT
AGGATAATTTAAGTCTAGACCTACAGATTGTGCTGATAAAGTGATGAAGAACTACAATCTTCTTAGTCATTTCATTGTATAAGTGCAATAAAGGGTATGTAATAAATTTGTATGTTCATATTTACAACGGAAACTGCTTATCAATGAATTTCACGGGGCATTTGTGTCTTGCCAGATTTTGTGTCTTTCCTGGCAAACAACTTGTG
TCATGGTTCTAAAATGTTCTGATTTAAAATCCACAAAGAAAAAAAGCATTGAAAATGAATCAGCAAACTAGATGTAATTAAAGCTTCTTGCAATTCCATTAATAAACTTTTTAGAATGAATTACACTTTATGTCTTCATTTTTTCTTTTACATTGGCATGAAAGCAGTGAACCCTGAAATGTTTCAGTCCTTGAGTTCCCAAAGTT
TTATTCCTATGAAGCTTTTACACATGCTGAGACTAAATGGTCTGTTCTATGTCATTGATTCTATTTGCCTAGTTGTCTATTTACCTTGTAGTTTTGAGGTAATAAATGGTCCTTTAAACTGTGTGGTGTTTGTGTGTGTGTATTTAAATTTTCTCAATGCTATTTTTAGTAAAGGTAGATTAAATGTGACAAATAACTACCCAAAT
GGAATGTTTTACAAATGACTGTCATTATAATGTTAAATCTAACATATATGCCAACCCCCTTAGTTTATACAATAACTTTCCTCCAAAAATCTTAATTAAAAATAAAATATAGCTGACTTCGTTATAAAGAGACTCATTAACCAGGACATTGCAGTTTTTATTTTATCAAATAGAAATAGTGAAAATGAAAGATGACATATTTTAGA
AAAGCTTCCCTCTTCCTAAACCCTTAAATATCCTTAGTCTGCAAGAGAGAATGCTCCTGACTGAAATCAGCCAGAAGCCCCTCTCAGGTTTATTCTCCAAAATAAACCTGTCTTTGACTGTTGAGCCACTTTTTGTGTTTCTTTCCTCTTTGTTTAACCCTTACACTAATGTTAAATTTACATAACATTGAGTACTTCATGCTTTC
AACGGAGCTGCAGTGGGAGGCGGGACATGCTGGGATCTACCCATGGCCAGGCCAAGCTGCGCCAATCACTCAAGCTTCACTTTGATCACTTGCTCTACCAAATAAAACAGAACAAAATAACACCATGTCCTCCTTTCCACACACTCCCAAGCCTCCCATCCCACTTCCCGGTGCTGACCCCATGAGAACACTTTGTGCGTCTTTCT
AATCACCAATTCAAACCCTGCCTCTTAAGGAATTTTTAGACTTAAGTTCACTGTGATATCCCTAGTACCTAGAAGAGTACCTAGCACAAAGTAGACATTCAATAAATATTTGCTGGTTGAATGAATCTTCTGTTATTATGTCTATTATAAGATAACCTAATCTTATATTCTGCAGGAATATGCCACCCACACACCAGTCCAAACAC
CAAGCACACTCAGCTGGCATTGTATTTGTGTGAACAGACAGTAACTGCTTAGAAAGGCTTGAAACTGTCTTCACTTCAAGGCAAGGATTTCCAGCATAAAAATAAATTCATTCACTGGAGAAATCATTTGTATGTCTACTCTGTATGAGATGCTGTGCTAGAGATACTGCGGCAGATATAAAGATATGAACAAGTCACAGTCCCTA
GACTGAAGGAATGTGTTTTCAAAATATTATTTGGTAAAGCAACAGATTGTGATGGGAAAATGTTTTCTGTAGGTTTATTTGTTGCATACTTTGACTTAAAAATAAATTTTTATATTCAAACCACTGATGTTGATACTTTTTATATACTAGTTACTCCTAAAGATGTGCTGCCTTCATAAGATTTGGGTTGATGTATTTTACTATTA
AATATGGCTTTTTTCCAAATTGGCTAATGGATCAAAATGAAACCTGTTGATGTGAATTCAGTTATTGAACTTGTTACTTGTTTTTGCCAGAAATGTTATTAATAAATGTCATTGTGGGAGATAATAGTATGGCGTCTGTCCTAGAATGCTTTGTGTCAGTTACTAATTCTAAAATCAAATTGGTAGAAGGTGGTACTACATACGAT
GCCCTGTGATTTTTTTTAAAAGCTTATTCAATGTTCTGCAGCATTGTGATTGTATGCTGGCTACACTGCTTTTAGAATGCTCTTTCTCATGAAGCAAGGAAATAAATTTGTTTGAAATGACATTTTCTCTCATAAAACTGGTCATCTAACATTATTTCTACCCCTCTATTATGTTTTACTGTAATGATCACCTTTTCTTATACCTC
AATTGAAAATATATTTTAAATCTTTGTCATGAGTTTTTTTAAAAAAAACTATTGCAAATTGTATCATTCCTGATTACACAGAACTTTGTGGGTGGTTTTAAATAAATTTTATACTTCTATTTTGCACCTGATAGTCTAATTTTTCTTTCCTTCTAAAAATCACATTTAAAAGTTTTAATATTCAATAAAATTCACACATTTTAACT
GCTTGTAATTCCTAGCCTTCAAATTATTAAACACTCCTTGAGTGAAATAATTTTGCATTGCAAAGTGTTTTAGGATGAACTTTGTTATAGTTTTAACTCCAATAAAGTTCATCAGTTTAATTGACTGTAGTATTTAATTACCAAATTTCTTTTATTAAAATGCCTAGAAATTTTTAATTTATAGAATTATTAGGTTTTAAAATTTT
GTTGAGGTATGTGTCTGCTATTTGCAAAGAAGTTGGTCGTATTTTTTTAAAAAGTATTTCACAAGAATGGAACAAATCTACTTATCCAGTTATACCTTTGAATAAAAAAACCTCCTTTTATTGTCTCTTTTCACTTATGTGTTAAGAATTTTCTCAATGTAATCTCAAAAATTTCTTTAAAAACTTGGCAATCAGGCCAGGTGCGG
AATTTAAGTTGGAGCTATCTGTGCAGCAGTTTCTCTACAGTTGTGCATAAATGTTTTTACTATAAAATGAGCTAATGTATAAAATACTGCTGTATACCATAATAAAGATAGTAATACTTGATTTTAGTGGCTTTTGTTTTCTAAAATGAAAATAGCTTGAAATATTTATTATAAAAATAATAAAAGCTAGATATAAAAATCTAAAG
CCCAAAATCTTTCCCTTTTGAAAATACTAAAAACTAAGTTATGTTATTATAAAGTGTAAAATGGTTTGTCTTAATTATAGGAGAAAAAGGCCTTGTTAGAAATAAAATAAACTGACTTATTTCACTAATGAAAACTTCTGTTTCCTTTTTGTTTTCTTGTGAGCACTGATACCTCAATACATTGATACCTCAATACCTTTGAGGTA
AATCTTTCCCTTTTGAAAATACTAAAAACTAAGTTATGTTATTATAAAGTGTAAAATGGTTTGTCTTAATTATAGGAGAAAAAGGCCTTGTTAGAAATAAAATAAACTGACTTATTTCACTAATGAAAACTTCTGTTTCCTTTTTGTTTTCTTGTGAGCACTGATACCTCAATACATTGATACCTCAATACCTTTGAGGTATTTTT
TTGCTTTCTTTCTGCATAATGTTGATTATAAATCCTCTCTTTTCAGGCTAATGATTACCTCTTATTCTCTACATGCAAAAAATTAAATATTTTGTGTTCAAATAAAATTAGAAAACCTGAGTGGCCTCTTGTGTCCTGCAGAGATTTAAAACATGGCATCTCAATATTTTTGAGAACTACATTTGTTTTTAACATATGTGTTTGAG
TTTTCATGGTCATTTGCATGTAGTAAGCCAGAAAATATTCAAAGAGATTTTGAAAACCAATTGTATTTAACCAGCCTCAAATTGTGCAACCATGATGTATAATAAAGAATTTGAAACAGAAACTGAGCTTGCTGTTTGCATGATTAAAATAGCTCTGTTCTCAAATCTCTTCTCATTGTTAGATTTATTGTCGAGGATAGGATTGT
AGAGTCTGGGACTCATCCAAAAGGGACGAGAAGAAAGAAGAAGGAACCTGATTCGGACTAGTTTTCTGTTCCTGTTTTTTTTTTTTTATTTAATTTTGCAAATAAAAATTTATTTTGAATCCTTTTTCCTCATATGCATTTACTCCCTCCTCTAGTATTGTGGCTATCTGGTACTGGGGGATTTTTGGTGTGTGTGTGTGTTTGTG
TCACGTCTCTAATGGAGGGCAAGAGTAAGAAGAAGGCTAGTATTCTTTCTAAATCTGTTGGCCTTTGTTAACCCAAGGCATTTGCAGTAAAAACAAAACAAATAAACAAACAAAAACACAAAAAGCCTACATTAGGTTATGTGTGTGCACTTATGTGTGTGTAGATGAGAACATGAGTGTACCCCCCCCGACCCCCAGATCCTGAC
GAGGTTTAAAAATAAAAACAGAAAGGCCCTGGCTGGGTAAGGGATTGCCTCCTGGGGCTGCTCTTCTCTTTCCAACTGATTCAGGATCGCTTTCAACAATAATAAACTCATGGCCAAACTGGGCTCATCTATAAAGTCCTGCTGTCCCCATCCTCAGGCTGGGCTAATTTGAAACAAACCCCACATCTTACATCAGTTCATCTATA
TCCCCATCCTCAGGCTGGGCTAATTTGAAACAAACCCCACATCTTACATCAGTTCATCTATAAATATTTCATAATGTATTTCTGAAATATAAGGATTCTTAATAAAACATAACTACAGTACCATTATCACACTTAAAAAGCTAATGATAAACCTCAATCTCACAAAATATCCTGTTAGTGTTCTTATTTCCTGAATTGCCAAAAAT
GTGCTGTCTGGGGCATCTGTTTTTCATTTTGCCTGTGGTTTGTGTTGCAGGTGTTGATAGTTGTTTTAAGGATTGTTAGGTATAGGAAATCCAGTAAATTAATAAAAAAATTTTGATTTTCCAATAAACTTTGCATGAAGTGGTGATATTTCTTCTGGGAGGCTCACTTGGTAATACCATGCTTTGTTGATGGAATAAGGGATGCA
ACAGATCAATTCTGTTGGAGTTGACCTTGAAATTTAAAAAAACAAAACAAAACAAAACAAAAACAGCTTTAAAGATTTAAATTTCCTGAATAAAACAGAAAATAAAAATAACACTTCTGCACCTGTGAGTTCTCTTGACCCTAATTTATTTTTTGCTTTGGATGGTTCATAAAATATACATATATACCTTAACCGTGCTTTATATT
ATTTTTTTGTACAGATAACAGGAGTTTCTGACTAATCAAAGCTGGTATTTCCCCGCATGTCTTATTCTTGCCCTTCCCCCAACCAGTTTGTTAATCAAACAATAAAAACATGTTTTTTTTTTTTTTTTTTTTTTGCCTTTCCTGTGTGCTGTTTTGTTGGGGCGGGGGTAAGGAAGGCTGCAACCTGGATTTGGAAACCCCTTGTG
CTGGCCACTTCAAACAGCCCTTCAAACAAAAGGAGACGACGAAAAGAAAGCCCCACCTGTCTCCAGTGTTTGCTAAAATAATAATAAATAGATTTCGTTTAATAAATAATTACAAGAGATTGTAAAGTGGAGTGCTTTGGAAAACATCTACCGCGGGAGTCCGTGCAGCCAGCCGTCACCTGCTCCTAAGGCGAACAACTTTATTG
GACTTTTTTAGCACTGTTTTTGTTTTAATGGTATATTTTTATTGGCTACTTTATTGTTTAGGACAAGTGGTAGTGGCATTCTATTTATTGTGACCTTTTCAATAAATAGATTTAAGTAAAAATGAGTCCATATAAAGAAATGTATGAATAATCGTACACCTGCATGCAGATCCGGAAAACATGGTAAAGAGGGATTGGGTTCGGGG
GGGAAAATAATGTTATCTGCCTTGCAGAATTGTTGTGAGGATCAAATGGGCAAATGTCTGTTAAGTACTGAGAATAGTGCCTGGCATATAAGAAGTGCTAAATAAATAAATGTCATTCATTGGGCCACTGTGTCTTGGCTGATTTTTTTTTTTTTTTTTTTTTTTTTGAGACTGCATCTCCCTCTGCTGCCCAGGCTGGAGTACAC
AAATAATGTTATCTGCCTTGCAGAATTGTTGTGAGGATCAAATGGGCAAATGTCTGTTAAGTACTGAGAATAGTGCCTGGCATATAAGAAGTGCTAAATAAATAAATGTCATTCATTGGGCCACTGTGTCTTGGCTGATTTTTTTTTTTTTTTTTTTTTTTTTGAGACTGCATCTCCCTCTGCTGCCCAGGCTGGAGTACACTGGC
ACTGAACCTGCACTCAACACTGGAGAACCTCCCTGCATTATGAAGATGAGCCGAAAAATAACATTAATTCACAATGTAGAGTGATGATTCAGCCACAGAAAATAAAACTGATATAATCCACTACAAGTCACACTGTGTCTTTCTTTAAGACTGGTTTATGATGCAGGTAAGAGGCAGCTTGACATCTAAAATACTTAAACTGGCAA
CATCCCTATAATATCTGTAACTACTCCTAAAAAGGTTTTGATTCAGGCTTTTTTTTGGTTTCATTTTGTTTTTTTAAGAAAAAGAAAATGAAAGGAAAAAAATAAAAGATCCAGTGTCTTTCTTACAACATATTCTTTTATTGCAACATTTTCCTCAGTTTGGAAAACTGTGTCCCCACACGTAGGTCCTTCTAGAATATTGTAAG
TATCAGGAAGCCAGGTTCCCACCAGAGTCGGTGCTTGGTACCTGGTCTCTCCAGTCTCAACAGACTCAGGTCAGGTCTCTCACCCAGGAAGCAACCACTCAATAAAATAGAGAACATCTGAGAATTACAAATGTCTATGCTTGATTGCTCCTCTAAATCCAGTGCATAGGTTAACCCTGCATGCCCATTTCTTCCTGGGCTTCTTG
TATTTGTTTTAAAGAAACATTGTTTCTTTGGGAGGGCAGTTTCTGTCTGGACTTTGAGGTGGACTTAGTTATCCCTACAGTTCTTTAACTCTCAGCTTTTAATAAAAGATGAAATCAGATATTGATGCAGTTGGGTCACAATTCTTTAGAATGCTTCTACCCCAGGGCCGCTTCCTGTTCCTAGTCATGGTTTTCCAGTTTAGTAG
CTAATTTAGTTTCTTTTTTTTTTTCCAGGAAGCATTGTTTTTGTTTTGTTTTTCTAATATGTTGGCGCCATGAAAATCATCATGTTCAAATATTAGTAGTAATAAAGGTGATATGCCTGGCATTCATTTTCAAAGCAAAATACTGAAACTGTTAAAAACAGAACCACCCATAATACAGCAGCAGTTTCCCTTAGAGTACTGAGGTG
CCACCTCTGTTTATTCTGTAAACTGCAACCTATAAATAACCTTTAGCATTCCTATTGTAACAAAATTAATTTTTATGAAATAAATTATATTTCCTAGTCTAATAAAATCCGGGTTGCATTTGGCTGTCTTCCTGTTGGTAATTGGGAATGACTCCGTTGCTCTTCTCAAAATTCCATGGAAGGTGGAGGTGTCACTGTCAGTTCAG
AGAGGGATCCTCATGACCTGGTGGTCTATGGCCTGGGTCAAGATGAGGGTCTTTCAGTGTTCCTGTTTACAACATGTCAAAGCCATTGGTTCAAGGGCGTAATAAATACTTGCGTATTCAATGTAAGCCTCATTGATGTCTCTGTTAGAGTCTTAACAAGCAATGGCACACTCAGATTAGGCAATTTGAGGATTTTTTAAAATTTA
GGGAAGGGGCTTCTATTCTAAGACAAGGGATTGAATGCTAAGCAGATCCAAGTGGTAGATGTGTGCTACACAAGCTCAGAGTCTTGCCCAGTCGGTGCTCAATAAATGTCACGGAGTTTAACTCATTGCTTTCTCCTCCTTGCACACCTGGGGCTCCCAGAGTCCTTGCTTCCATTTCTTGCTCCGTCCCAACTCCAAGCAGAGTG
GATATGGCAGCACTTGTAAAAATAAAGCAGTAAGCAAAATCCTTTTAAACACAGAAATCCTGAGTTCTTCTCATTGGTGGACTCAAGCAATTCTGTAGCAAATAAATCCTTTGAAAGAGCTCCAAATTGGTGGCATTATCCTTTCAAAATCTCAGGGATTTGGGATGAAGTGAAGAGGTCAAATTACTTTTTAGAAGAAGGGAATC
CTTCCATCTAGAACTGTTTACATGAAGATAAGATACTCACTGTTCATGAATACACTTGATGTTCAAGTATTAAGACCTATGCAATATTTTTTACTTTTCTAATAAACATGTTTGTTAAAACAGTTGGTTGAGTCTCTCATCAGTACCATGAAGTGAAAAGGAGGGAGATGGGTGCTAGTGAAAGGCAGGTCTCATCAGGCCCTGGG
TTTTGTATCTTTCAATCTTTTTAAAATCAACTTTAACGAATTTAAACCTATTTTAAGTGTACAAGTAATAAGTTTGACAATTGTATGTGACTTCTACCACAATAAAATATAGAACATTTTTATCATTCTATAAGTTCCCTTGTGCTGCTTTGCAAAGTTACCTGTCTTCTGTCATTAAAAATTAGTTTTAGAGTCTGTATATAAGA
ATGGAGAAAAGTTCTTTAAACAAATAGCAAACTATTGAACATGTGTAAAATCCTGTATCATTTATGAAATATGTATAAAAAGCAATGTACCTTCTGGAACAATAAATACTTATTCAATTTTTGAACGATAGCATCTCATTCTTTAAAACAAAACCAGAAAAACTACATTTCCTGTGATTCTAGGTGGGAAGTTTTTTACTTCTAAA
GACTTAAATACCCAATGACTCCTTAAATATGTAAATTATAGTTATACCTTGAAATTTCAATTCAAATGCAGACTAATTATAGGGAATTTGGAAGTGTATCAATAAAACAGTATATAATTTTAAAAGTAGTATTTGGTTTTTCTGTTGCATACTATTTTCTTTTTTTTCTTTTTCTCTTTTTTTTTTTCTGAGATGGCGTCTCGCTC
TAAGAATGATTGAGACTGTTTCATTCTATGAGACAATTTAACTGGCATGAATCAGATATGCTGGAGACTATCTTTTCTTCCTTTTTACCAGATAAACCAAAATAAAGCCAAAAACTTTTCTAATCAACTGTTCCAGTTCTAATTTTTAAGCCACTTGATTTTGCAAGCTTTAGACTGTGCTAGCAAATTGTCTTTATATCTACAAA
TGAGTTACTTGTTACCCTTACAGAATTAAGAAAAATAGCACAGTATGACATTTTAAAATTCATGTACAGGTGCATTCTAGTTACATGAACATGCTAGTTAAATAAAAGTCACAATTAAGTCATTATGACTCAGAGTACTTTATAATAAATCAGATGCCCTGAGGCTCTGTTGAGGAAGTAGAATCCCAATGGGACTCCAGACAGTA
CAAACCTGACCTATTTCTTAAACTTTATGGAATAAACTAAATTTAGGATTTCTCATCATTCATATATGATGCCATAAGGGAGAAGAGTTTATTTGGGGAAAATAAAAGAAATTTCCACACCTTTGTTCTGATGTCTTTTTCTGTCCTGTGAATTGAGAAAATTTTACAAGGTGAGAATTTGGGGGTAGGGGAAAGGATCCCTATTG
CTTGCTGAGGAGTATTCTATTGTAATACACACAATTTATCCATCTGCTCTCCTGTTAATTAATTAACAAGGGTCATTTCCAGGTTAGAGGTATTACACATAATAAAGTTACTCTAAATATTCTTGTATAGGTCTTTTTTGTGGTTTTACGGTCTCATTTCTCTTGAGTTGATACCTAGAAATGAAAGGGTCATAGCACAGGTATAT
GTGACGTACTTCCTAGAATGGTCTTGATAGTTGGGGAAAGAAAAGGTGGGGGGAATAATAGTTTGGCAGACTTAAGATTTTATCTAGAGGCTTAACCCAGAATAAAAGTTGAGTTTCCAACAATAAAAAGTGTTATAAATACATTTTGTTCAAATTCTAACTAGTCCCTGATGCCTATTCTTTAATGCCTTATACAGAAATCACAA
TCTTGATAGTTGGGGAAAGAAAAGGTGGGGGGAATAATAGTTTGGCAGACTTAAGATTTTATCTAGAGGCTTAACCCAGAATAAAAGTTGAGTTTCCAACAATAAAAAGTGTTATAAATACATTTTGTTCAAATTCTAACTAGTCCCTGATGCCTATTCTTTAATGCCTTATACAGAAATCACAAATATTCTAAGCAATTTAACAC
AATAATCATAAATTACGGTAACTTTTTATTATACCAAGGTGTTCTAATGCCATCATATGAAGACAGATGCTTCAAACAACCTGCATTAAATTATATTTTTAATAAAATTAAAATCTATTTTTAACCTATTTGTAGTCACAAACCGAAAACGTGTCGTCTTTACCTTAGAGCTAAAGGCTTACTTTATGCATACGGTATATTTAATA
TACAAGTTACTTCAAATTCTTGATGTTGAATTTCATCTCACTGACTTCAGGCTTTTAAAACACATGGGAATACTTGAGACCTAAGAATGGTTGTGAGTCAAATAAAAAAGTAGAACTAAAGTATACTGAAGTTATTCAAATACATTCAAACTATAAAGATCCCTTATAGATTACTGGCATCAAGGTAGGAAGGAAAAGATACAAGA
CATAGTACTGTGTATGTTTCTAGTTGGATCTAACCTAGAAGGGAAGAAGGGAATGATTTGGCTCCTGTGAACCCCCAACACTCACAAAATGAATTCCCATAATAAAGTGATATCAGGCAACATATGCCTTTAGAGTCTGATTTAGCTCTGTTGGTATTCTACAGGGAGCAGAACTTGCAGCGAGGTCTTCTGCTGCCATGTGCAAA
TTTGTGTTTAGAGTCTGGAATTGTCAAGAGTCTGAAAGCACAGAATAAGACTGCAGCTAGAGCAATTTAGGCGCCATAGTTTGTCAAAACAGGTAAGGGGAATAAAGGGGATGACACCAAGAGATGTGCAAAGAATCTGAAGAATTCACCTGAAAAGGATACAACCTCCTCCTGGAAGGCAGAGGAGTAAATAGGGAATTGGAAAT
TGAAGAGGAAAACACAAATACAAGTTGAGGCCATCTCTTCCCCTAGGGCCTAACCTCTAAGCCTAGCAGCACAAACTCAGGAGCTGTTGTTTCATTTAATAATAAATATGCATCCTTGAATTCAACGGAGGAACATGCTCCTGGAATTTAGAAGCAAGAGGGGCTGGGCGCGGTGGCTCACACCTGTAATCCCAGCACTTTGGGAG
AAAGGTTCCCAAAAAGTCTAAGAAAATATCCTTGAACATTATTGGGGGAAATGGGAAATGTTACAGTCTTCCTAAAAAACAACCTGGTAATCTCCAATAAAATAAAAAATATATTTATCCTGTTGCCCAACGATTCTAATCCTGAGAAGAAGAAGAAAAAAATACCAGTTCATAACAACATATATATGAGAATATTTTCTACTGAC
CATAGGATTGTATAAACAGAAAATACAGTGTATGCACACTAGATAATTACCTGGGGAAGTAGGGACTGGCTGTGAGAGAAGAGACAGGAAAATTGTCTATAATAAAAACAGCATGTGTGTTATGTTCTTATTTCTATAAAATTATTTCTGTATTTATGTGTTTTTTGGGGTTTTCTGAGCCACTCCTCAGATGACTATAGGTAGCC
CACCCATTTCCCAACTGCGGTGCACAGCAGCTTTTTAGCTTTGCCAACATTTGGGCCGGCACATGTGTTTGTGCGTGATTATTTGTCTCATGTACTATTGAATAAACGTCTTTGTAAGTAACTATGAATGTGGTTTTGTGCGTATGGGTGTAGGTGTGTAAGCAACTGGAGCTCAGATCTGTCTTAAAGTTTGCATAATTAATGTT
GTGGCCAGGCTTGCCTGCTCCCCACCTGGGATGCCCCTGCTCTGGACCTCTCATTTCTCTTCATTGGTTTATTTTTCAATGCATCTTTAATTTGTAAAGAAATAAAATAAATTAAGATGTAACCATTAGCCTCATCTTTACTCCCGAAAGCTCACTTTGCTTTTAGTCCTGGCCGTCGGCTGAGCGAGCTGCGCATGCGCCACGTG
CAGGCTTGCCTGCTCCCCACCTGGGATGCCCCTGCTCTGGACCTCTCATTTCTCTTCATTGGTTTATTTTTCAATGCATCTTTAATTTGTAAAGAAATAAAATAAATTAAGATGTAACCATTAGCCTCATCTTTACTCCCGAAAGCTCACTTTGCTTTTAGTCCTGGCCGTCGGCTGAGCGAGCTGCGCATGCGCCACGTGCCCCC
AGTCTTTTAATTATACTCTGGAGTGTGGAGGTGGAGTGCAAGGCTGCTTCCTTTATTACTGCAAGTGTTATTTTCTATTATCTCAGGTTTCGTTTTGTGTAATAAACTGCTTCTTGTTAAACAATGTCTTCTGCTTCATTATTTTTTTGGGGGTGGGTGTAATAAAGTTGGAGATTTGTAAAAAAGTTTCAGGTTGGGTGTGGTGG
ACATTGGCATTGCCATGCCCTCTTTGGAGGGTAGAAGAGGCAAAACACTTTTTTCACCCTTTGGAATCATAGTATGGGTAGAAGTTATGATTTATCTTGAAATAAAATCCTCTGAACAGAACTTGGCCTTTTGTTGTGAATTAGGTACTCTCTTCATTCTTGAGCCTCCCCTAGACCCTGGAAATTCTTTCCTTCCTGATTTGCCC
CTTGCTTTTGGATGCAATAAGGAAGTTGAAGTTGCCTTCGTCTGTAAATACTTAGTGATTGCCTATTTTGTGCGTAGTCCCTGCAAGGTGCTCTCTGAATAATAAAGTTAACAAACTGGTGACCTAGAGGTTCTGCAGATATGTTTTATTTGATCCACGCAGTTAAAAAAAGTTTTAAAATTAGCTGGTCACGTTCAAAAATAGGA
TTAGCCTAGTTCATCCAATCCTCACTGGGTGGGGTGAGGACCACTCCTGTACACTGAATATTTATATTTCACTATTTTTATTTATATTTTTGTAATTTTAAATAAAAGTGATCAATAAAATGTGATTTTTCTGATGACAAATCTCCCTGGTGCTTGTATGGGAAGGAGTTGGAGTACATAAAAAGGAGAAAATAACAAAGGTGGAC
GAATGATGATTAGAGACATCACCGCTAAAAAACTACATTTATAAGCTAGGATTTGTTATATGCAAATATTTTCTGCCTCTTCTTTTGTTCTGTTTAAAACAATAAAATGCATTTGTATAAAAAATGCTTTAAATGATGGATATGTTACTTTAGCAAGAACTTTTAGGTCAGGTTTCTCCTTTGTTTTGATGAATAGTCAATGAAAC
TTTTCTCAAATCAGTTGCCTCTCAGGACAAGATCAGCATTTTCCTAGGGTCCTTCTGTAGCACCACTTAAGGAATGAACCTATCACAGGAACTCCCTTTGAATAAAATGATGGTGACTCCCACACGCAGGAAAGAATCATTTACTTCATTTGCTCTTGATATACTCCCTTATGAATTTAGAACAAGTGATCCAGGATTAGCTGTAA
CATAAATATACCACATATACACCTGATAGTCAAATAAGGTACAGAAATTTTATCTTGTCAATTATGCCAAATAATCTCTTTAATGTGCACTCAAACATGTAATAAACTTTGGATAATTAAATAATGTGCCAAATTTAAGTTGTACCACAATATTCAAATCATAGTCTTATGGAACTCTGTAATTGGACACAAACAAAAACTTGTCA
CATTATTTAATACTGGGCCCTGAAATGACACCCAATTTGTTAATGGAATTATGAAGAACAGCAATATAATACACTGAAGAATAACTTAGTATCAGAGACCAATAAATCACTTTTTTAAGGATGACAAAATGGTATAATTGGACTTCTGGAGTCAGACTTTATATGACCTTAGGTAAATCTTCGAACCTCAGTTTCCTTTTTGTAAA
TAGGATCCAGCGACACTCTTGTATTTATCTGTTCTCTTTTTAGTCAGTCACTTCAAAAAAACAAAAAACAAACAAAAAAAAGCTGTACATTTTAACATAAAATAAATTATGATGAGCCATTTTTAGCCTCTTGTGTCCTGTCATATTATGATTGATAGAGAATGACCAATGGAACTGTATCATGTGTCACGCCTCAGAACACATAC
TACCTATTTAATAAATTAATTTATAATGGATTTTAATGCTTTTCATGAAAGTTTATTTTATGCGAGTGCATACCTTCTGTATGCCAATCATTGTCTTTAAAATAAAGTGAAATTGTTTTTTTCTTTTGGACTTTGATCTTCATTTGCAAAGAGATCCCGCACAAATATCCAGCTGCCTCACTCGCACAGTCTGTAGAAACATCCCT
TTGTACATAAGTAAATATCTTGATTCTAAATTAAATCCAGATTTAACTAATATATATTATTTTATATCTTTGTTGTATTAAAATGTTTAAAAACACTAAAAATAAAACATTTGAAAGTTGGATTACAGTTTCTTATTGAAATGTCTTTGCATTATTAATGGAGCTGGTCAGTTTTTTATATAATGAATTTTAGTTTTTGCAAATGA
CCATTGAATGAGATGGATCAGTGGATATTAAGATGAGGTTACAAATTTTGTTAAGTTCAGCCATTATTACTTTTGGTATCCCAGAACATGACAAATTATGAATAAAACAAGTATACATAATTAATGGCTCCAAGTATTTGCGGAGTTCCACGTTTGCCAGCTAGGATCAAATCCCCGTGGTAGCTAGCCAATACTTGATTTTTCCA
TTCCTCACCTCCTCTGCATTTCCCACCCAGTCTCCCAAGACATCCATTGTTAAGGACCTGGGGTATAACTTCTACCTCTTTCACCATGCTCCATGCTCATAATAAACTATATTCATATATGTGGAGCTATTGTGTTATTGCCTATTTATACAAAAAGGATTATATTAGGGGTCTCTGCAACTCGCTCATTCATTCTTAATAATAAA
CTTCGGTTTGAATAATTAAAATGAACCAGATATCAGGGTGGTTAATTAAAATGAACCAGATATCAGGGTGGTTTATAAAGCCTGTAAACACACCTAAGAAAATAAACATTTTACAAATGAGCTTTTAGGATTTTGTTGCATTTTTAGATGCCGAAGTGTGTGGATCAAGGTGGTGCCGAGACAAGCCAGCGTCTGGAAGAGCCTTA
GTCGCTACGTTTACTATGGGAAAAACTCAGAGGGCAACAGGTTTATCCGAGATGACCAGCTCTGAAGCCAACTTCTGTATACCTTCACCCATTTCATGAAAATAAAATCAAAAGGGAAATCAAAAATAAAGAAAACGCTAAAGAAAAAACAATAGCCCACATTGCCTCTCTTTGGGAAAAGCTATGACTTCAGCTTTTGGTACCTT
ACTCAGAGGGCAACAGGTTTATCCGAGATGACCAGCTCTGAAGCCAACTTCTGTATACCTTCACCCATTTCATGAAAATAAAATCAAAAGGGAAATCAAAAATAAAGAAAACGCTAAAGAAAAAACAATAGCCCACATTGCCTCTCTTTGGGAAAAGCTATGACTTCAGCTTTTGGTACCTTCCGCTGACTTTGCCAGGCCTGTCA
AGAATTCTGTGCAAGGGCAGCTAGACGAGTCAGATGTCATATCCAATCTAGCCACACATATATCCTTGTCTTTATAAAAGGCTTTAACCCTGCCTCAAACAATAAAAAAGCACTTGTGAACTGACCACAGAATTTTTCCATCTTTATTTTTCTTACTTGTTTACTTTTTTTAATGTCAGAACCATTTGTATCATGCGCAGGAATGT
GTTGATTTTGTTTTTAGCTTACTGCTGCCTTTGTCCGAAGAAACTGTTCCTCCATTATTTGAATTACTGAAGACAGCAAGATATTTGTAAATTATCTTAAAATAAACAACTTAAAATAAAATCATTGTTTTTCTTATATATAAGAACAATAGATATAGTTTTTGAAATGAGATGATACTAAAACATTTAAAAATATTAATATGCTA
TAGCTTACTGCTGCCTTTGTCCGAAGAAACTGTTCCTCCATTATTTGAATTACTGAAGACAGCAAGATATTTGTAAATTATCTTAAAATAAACAACTTAAAATAAAATCATTGTTTTTCTTATATATAAGAACAATAGATATAGTTTTTGAAATGAGATGATACTAAAACATTTAAAAATATTAATATGCTACTATTAAAATTTTT
AATCTGGGACTCTGCCTTCTGACTCTAATTTAAAGAAGGCAGGAACCCCGATTTTATATAAAATCTTATTTTAAAATATTGGCAACAAATTCAATTTAAAAATAAAAACTTGATAAATGCAGAAGTTGTCTGTGGGGTAGATGTAGACTGCAATGTGACATTTCGAGACTTCTATTACAGATCTTTTATTAGAAACAAGATATCAA
AGCTTACAAAGCAATAGTGCTTAATAGATACAAGCATGCTAATATATTTTTTAAGTGAATGCTGATCTTTCTGAGCTGTGTGTCTAAAATCATCATTGTGAATAAAAGAATTGTAATTTCCAACCCATACATTTAACAAAGACAAAGTGGACTGTAATGGAATTTATGGAGCCTGTAAAGGAACTCTTTTTCTAAGACGGTTTATA
ATGCAAAAACTGGTTACCAAGCATCAAGAAAAACTTAAAACTTGTAAAATACAAAGGTTAAATGTATTTTATCTTCATTCTATTATTAGCAGATAACCTTAATAAAAATGAGCTGTTATTTACAGCAAAATATCATGTAATTTTAGATTTATCACTTTTTATTTCTATGGAAAAGCAACACCAGCATGTATTGTTGCTGAAGGTGA
AGTTGTTGACTAAACTTCTTTCTCTTGATTCACAGCCGAAGGAGTAAAGGTGCTGCAATGATGTTAGCTGTGGCCACTGTGGATTTTTCGCAAGAACATTAATAAACTAAAAACTTCATGTGTCTGGTTGTTTGAAATGTATTTGCAGTTTCCTGGGACTGCTAGGAGGTTAGTCTGCTGATTTCAGTTGCTGTCCAAGTTCACAT
GCCTTTATCTCCCGGGTGACAGCCATGTAGAAACTTCAAAAGAAACAGTTTTGCTGGCATCTAACGGCTTTTGTTAATTACTATATCCCAAAGAAAATGAAATAAAGGAGGGAGAAAAATGATATTTCTCTGTGACAACTTTGTAAAAATATCAGTGATGAAGTGGTGCGGTTTAAGGGCTTTAAGTATTCATGCGGCTGAGATGG
CTGTGGCTCCGTGGCAGTGCGACAGAAGGAAACTCAAGCAGAGGCGTGGCCTGGGGGCTGCCCCTCCTCCACTTCTCTAATACCAGTGACAAGTATTATTAATAAAGAGCGTACATCTTCCCTTTTGATTTCCTTTATTCTCTCCAGGGCCTTTTCATTGAGGTATTAGATGAGAAGATAATGTACAAACTGCCTCAACTGTAATT
TTGCCCTTCTTTAAACTGCTGGAGTCTCTTCTCACTGCTTGTACATTTCATCAACTTGTATAAAAACTCTTCAGACTAAAAGATTGCCCCTAATGTAAATAATAAATATTTATGAAGTAGTTATTTTTTAAATTTTTATCGTGTTTAATTCTGGCTTTCTCTGAAATCCACTGTGATTTCAGCCAGGTCTGTAATGACGCTGGACA
TAATTTGAGATCATTCTAAATACTTTATACAATATTTTCACATGCACAAAAATGCGCGTTAGTGGTTTTTGGAGAGGGGTGAGGGGTGGGGGAAGTGCAAAATAAAGATTATTGGCTATTTCATAGTTTGCTTTTCCATTTTCTTTATTTAGGATTTAGTTCCTTGAGGCGTGGTCCATGATCTGAAGTTGCCACGTTTAAGTGAG
ATTTTGTATTTAAAGATCAAATTATTTGACTATTGCTAGACATTTCTATACTCTGTTGTAACACTGAGGTATCTCATTTGCCCATGTTAATTTTTTTCTAAATAAATTGACAAAAACAAAGGTTTGGCGAATTAGCTATTTTGTGGATGTTAAGGAGTGGTTTGGGTGTTTTTGCTTTTGTTTTAAACCACACCCCCCGCCCTGTT
GGTCATAAGCTTCCTGAGGCCTCCCTGGAAGCTGAGCAGATGCCAGCACCATGCTTCCTGTACATCCTGCAGAACCATAAGCCAATTAAACCTTTTTAATAATAAATTACTCAGTCTCAAGTATTTTTTTATAGCAATACAAGAATCCTAACACGGGTTAACAATAAGGCCCACCTCGTAGGGTGGTGATCCACGTGAAGTGCATA
AGACCGAACTGTTGTATAAATTTATTTACTGCTAGTCTTAAGAACTGCTTTCTTTCGTTTGTTTGTTTCAATATTTTCCTTCTCTCTCAATTTTTGGTTGAATAAACTAGATTACATTCAGTTGGCCTAAGGTGGTTGTGCTCGGAGGGTTTCTTGTTTCTTTTCCATTTTGTTTTTGGATGATATTTATTAAATAGCTTCTAAGA
CGTCCTGCAATCGGCCCGGCTGCCTCTTCGCCCTGTCGTGTTCTGTGTTAGTGATCACTGCCTTTAATACAGTCTGTTGGAATAATATTATAAGCATAATAATAAAGTGAAAATATTTTAAAACTACAAAATGACATCGTATCCACGTGGTGGCCGAGCTCTTCTAGAATCTGGTAGCTCTAGCTAATTTCAGAGAAAGGAGTTAA
TGTTCAATGTGCCTAGATATCTTCAGAACTTATATATTTTCTGTTTTCTACGTATGTTGAAGGGCAGTGCCAAATGATGTGTAATTATCTAGGTTGTAAAAATAAAACATACTCCCCCTTCCCTTGAGGATAAAAAAGCATTGTGGTATTAGCACTTTTTTCTTGGATCATTGTTCAGAAGATGTTTAAGCCCCTAGACACCCAAA
GAGCAAGTGGCAGAGGCTGGATCCAAACCCATCTTCCTGGACCTGAAGCTTATGCTTCCAGCCACCCCACTCCTGAGCTGAATAAAGATGATTTAAGCTTAATAAATCGTGAATGTGTTCACATGAGTTTCCATAGCTTTGGTTCCAAGAAATATCACATTTCTGTATTTTTGTAAATCAAATGAACTCTGACTCTGAGCCCCCAC
GCAAATAATACTGGATGAAAATTAACTTGGCAAACATAATTAATAATCATGGGTTATTAATTACTTCTGCAAGGTGGGTGTGCTGATTTTAAAAGGCTTGAATAAAACATAAATTTCCTTAATTTATACTGTAAATGGAGTAATTTGGTGATGTAAATGGTAATATGTAAGTGACTTCTGCTTCAGATCTTACAACTTAAAATATT
ATTTATATTAAAAACTTTACAGAGAATAAAAAAAGCATTATACAGGCTACTTATGGTTTTTGATGTTTGGATCTACAATACATGTATCAAAGATTGTGGAAATAAATCAAACAATATATTCAATTGGACTTAATTGCATTATTACATGCCAAGTGTCGTATACCATCTATTTGCACATAACACTTTTTAATTTAGGTAAAATTATT
GGGTGGCTGAATGGGGAGGGCAGGAAGGGAGGGTCTGGGGGGAAGGGGCTGGGGAGTGGGGGTGGGAAGCAGTGCGTTGGGGGCCTCGTGTGTAAGTGTGAATAAATGTAGTTGTCTTGGAAAATGCTCTTGGGGCTGCTGCCTCTGTCCTCGGTGCTGTGCTGCTCCGTGGAGGGTGTCTGTGAGGGAGGGCAGAGGAACTGGCA
CTCTGAGTTCTCACTCCTCATCTCCTTTGACCAGTTTCTTCTAATACTCCCCTTGTTCACAACACAGAACATGAGTGCTCTTTCCTATCATTTTGATACTAATAAACGGACAGTGATTCTCAGTGTGGAAATGAGAATGAAGCTTTTTTTAAAGACAGGCTACAATAATTCCCATGCAGAGAACCACATGCCATGACACTGGATTC
CAGATTTCTTAATACCTGGTCTTCCTCAAAGAGAAATAATAACAGTAATAGTGGTGCTGGGAACAATATGGCAGATTATTGAATGAAATTGATTAACTTGAATAAAATGCTGTGAATTTTCTCTAGCTGAATGCTTTTCTTGTATTTGTCAGTTTTAACATATTGATGCACATTTGATACTTTTTCTCAAATAGACTACTAGGGAA
CCCTGGAGCTGGAGCCCAGCAGTTGGAGGTGGTGCACCTGCCAGGCAGCGCCCACAGAACCAGCCCTGTCCTCTCGACTTCCTTCCTTAGCTTCATGTGAAATAAAAGCTATTCTGGTCTCCTCTGTGTCTGCTGACAGAGTAACCCGTTTAACTACAGCCTCCTCTCACTCCACTTCCATGCCTGGAGGAAGCCTGCAACCCCCT
TCCCTGACCAACCAGCACTCCTGGCTCACTGGCTTCCCCCTACCAAGTTATGCTTAAAAATTCTGCTCCCCGAATTCTCGAGGAGACTGATTTGAGTGATAATAAAACTCCAGTCTCCCGCACAGCCGGCTCTGCGTGAATTACTCTTCTTCTATTGCAATTCCCCTGTCTTGATCAATCGGCTCTGTCGAGGCAGCAGGCAAGGT
TTGACAAAGGTAAATTATAAAGTGAAATCTCTTGTTTCATTATCTTCCATTCTAACCTCAGAGATCTGTTTCTCTAGAAAAAATGTCCATCTCTGGCTTTAATAAAATTATGCATCAGAAATCACCTGTATGTATAAGATTTTCTGATAAAACTAATAATTATATTTACCATATAATTGGCTGAAAGTAAAAAAAGTCAGCATTCT
TTCTACACAGTCCATAATCTGTTGAACCTAAACATAAAAATGGACAATTCCCCTGTATCTTGGGGTCTTCATTCTGAGGGCTCACATACAATTATGATCAAATAAATTTGTTTGCTTTTTCTCCTGTTAATTTGCCTCTTGTCAGTGATTTTTTCAGCAAGTCTGCAGCGGGTGAAGGGCGAGTTTTTCCTTGGCCCTAGCAGTGG
CATCTCAAAAAATAAAATTAAAAAAAAACTACTACAATAAATTATCACCTTGGACTGTATAAAACAACTTTTAAACTAGTCTTTTTAAAAAGTACACTTAAATAAAAATCTAAACATAAGAGAATGTAAAGTGAAAAGTGAAAGTATGTCTTCTGTTACGCAGAGGTAACTACTATTAGGAATCCTTCCTGAAAATGTCCATGCAT
CCTTTTTACCTGGCTTTAAAATAAATCCCTTGTAAGTTGTCCTGCAAATGAAATTACTGTCTGGAAAACTGCAATTTCATCTTGAGAGTTTTATTATGCTAATAAATGTCAGGATTCTCATATAAAGGAGTTGCCTTTTTTTTCCCTGAGCCCTACAAATATAATAAAAAACAGCTGGTCAGCTCCAAGACTCAAGAAAGGAAAAA
ACTGAACCCTGGGATGACACGCTACCTCATCCTTTATGACACCCTTTGATATGTTGCTTTTGATGCATTTCTTTGTATCCCATTTGGTTTCATTTTTAGCAATAAACTCATTCTTGGTACATTTCTGTTCTAGCTGTGATCATTTGAATAGTCTCTAATTAAAGGATGATTCCGTTTCTTCCAGCTTCCCCCACTCTCCCTATGGA
TACCCTCACTTTCATGGGACATATGAGGAAATTAGTGTTCACATATCCAGTCTTTTTCCAATTATTGGTGGTGTTGAGTTGTTATGTTTACACTGTTTTAAATAAAAAGGCACCGTATTTGAAAGCATAAAAGATTTCTTTTACTGCAGTTTTGGAAAACCTTGGTTAAAATCTCTTTGTGGAAGACACATTCCATGGAGAAGGAA
TTAACTACCAGCATCCAGTGGTCCCCAAGGAATCCCTTCCTAGCCTCCTGACATGAGTCTGCTGGAAAGAGCATCCAAACAAACAAGTAATAAATAAATAAATAAACTCAATGCAGACACATCCTTGTTTGACAAGGTCAGTGATAGAGCCTGAGGCATAACTTTCTGCTAGAAGAAACCTGTCCCTAAAGCCTTCCCTGCAGGCC
CCATGGTAGGCCTCCAGGGAAAGAGCTGGGAGGCAGGAATGGCACACTGGGCAGGCTTGCCCATTCCTGGCCCTGAGAATGGAGCTGTAGCCTCATGGACAATAAATGGATGTGACACCAAATACTCTGCAGAGTCATTTTCCTCCTGCGGCTGAGCTCAGATCTTCCAATCACGTGAAATAACAAAGTCCTTTACAGTTTGACAG
CTGAACATCCACTCTCACCTTCATGGTAGCCCAGGCTATTTCATGATGGTGACACCCTCAAGATCCGTAGACCACTGTATTAGTTCGTTCTCATGCTGCTAATAAAGATACCCGAGACTGGGTAATTTATAGAGGAAACAGGTTTAATTGACTCACAGTTCTGCATGACTGGGGAGGACTCAGGGTGGAAGGGGAAGCAAACATGT
ATGATTGATTTTGTAAAAAATTTATGAATTAACTTTACTACTTTGAGAAATGGAAATTCATATTTGTTAAGAGCCTATAAAATATCTGACTCTAATATGAAATAAAGCATGGAGAATATATGACATTTGACTTAAATATACTCAACATGTTTACATATATATTCCTCATACATATGTGCATACTATATTAGTAGTTTAATCTATGC
TTAACTAAAGATATGGTGATAATGGAAGATGGTAGTCTGTAAGCAGAGTTCTGGCCAGTGTTTTGTATATTTAAAAGGTCTATGCAAAAGCTTTGTGATGAATAAAGGAGATTAGGCTTTTAATGGAAAGTCTATGTAAGTTTTATTTTTCCTTGCCAGGGTCAGTCAGCTAATGTTACTGTTGATTCATTTCCCAAATTCCCCAG
TCAGTTTAGAGTACAAACTGTATATTAGAATTTGCCTGTAAAATGAATTCTAAAAAGCAGATGTAAAGTCTCTCCTGAAAATGTTGGCATAGTAAATAAAAATAAAGTTCATAATTATAAAAGTTCTCTTGTCTTTCTCAACATTGACTCCCATAGTTTGCTTTTTCTTTGATATCTTTTTTCCCACAAAGATCTAAGATACTGTT
TAGTAAAGTGTATTACAACTTATAGAATTCTATTTAGGGAACTACAGGTCAGAAACTACCATATTGGTAGCAGTCAATTTTTCTTTGCCATCGGATGTGGAATAAAATGTTAAATTGTACACTTGCATGTTGTGGTTATATTACAAAGCTCTACGAGATGTGGGCCAGGCCCTGCCCTTTGCTCATGCAGCCCCAACTTTCTGCTC
GCACACCAAGCACATGCGTGCACACTCTGCGTCTGTGATTCATTTCATGTAGTGGTCTAAGCTCCTCCCAGGGCTGTGTGGATCTGACAGGGTATAGGAAAATAAAAAGCGGAGAAGGTGTCTTCAGACAAATATGGTCTCTACGTGTTGGTGCTGCTATGGGAGAGAGAACCAGGGCCTGGCCTCTGATGCCTCCAGCAACTTCA
TCCTGGCAGTGGTGAGGTGGGGGCATGCACCCTCCTTTCTGTACCGTGTGTGCTGGCTCCATAGTTCTCTCTTCTGTACATATAAGCATGCTTGTTCTGAAATAAAGAAGATTTGAAGTGAACCACACCAAGCCCCAGTCATGCTGTGCCTGTGTGTGTCCCACCCAAGAGGGGCTGTGAGGGCATGATCTGGGACAGAGAGAGGA
GAAACATTTCAGAAGTGGAATGTAGCCTGTTAAAGGTGTGCACAAAAATATTTTGCATGTGTTTTTTTTTTTGCCTGTGTGAATTCTACTTTTTAGCAAAAATAAAGCCCCCCAAAGGATGTGCAAATACAGATTTTTCTGTGTAAAATTTTTCATGTCACATCAGAAGTAGCTTACTTCTATATGGCCACAAATAAAAGTTGGAG
TTTTGATTTCTATTCCCTAACTTGTGAAGACAATGAAAAATCAGGCAGAAATATTTAGTATCTAGTCAGTATCTGTAGCTACACTGTATAACTGTTCTTCAATAAAATGGTTCATATTTTATAGATGCCTTGTTATCTCAAGAAATCTGATTTACATAAACTTATACTTCTTTAATGCTTTTTAAATATTTATTCTGAGCAAACAA
AATAATCGCAGGCGCTCTGATGCAGCCTGGTAAAGAAGACTCAGTGATTTCTGGGAACTGCAAATGCTTGCCAGCTTTCCTTCTGTCTGTGGAAACACTGAATAAATGTATTCATTTCTCCTTTCCAGCAATCTGTTAGTCTCACTGCTCCATTCCAAGGTTTCTTTAATATTATTAACAGAGCAGACATTAAGAAACAGAATTGT
CTGTTTTTGAGCTAAAGACATAACAGGGTGCAGAGGCTGAGAAAAGGAGAGTTCTAAGCAACATGTCACGAGCTATGTAGCCTCTTCACACTGCTTCTGAAATAAAATCTAACAGTAGGAGTGACTTTGACATTATGTTGTGGTTTCTGCAGACAACTTGGGATTGGCCCCTGTGGGTTTGTTAAGGGCATGTTTGTCAGAGTATG
GCTGCTGCACCAACCTCACTGCCCTCCCTCGGCCCCACCCACCCTCTGGTCCTTCTGACCCCACTTATGCTGCTGTGAATTTTTTTTTTAAATGATTCCAAATAAAACTTGAGCCCACTCCTGCCATGCTTCCTCTGGGTGCTGTGTAGCTTGAGGAGGGGTCCCCAGGTCCTCCCAGGAACAGGAACGGGTTCAGCCTGTTGATA
AGTGACCAACACAGTCACAAATGCCATCACCCATGCAGCAGAGAGTCTGGACAAACTTGGACAGTGAGTGCACCTGCTACCACGGCCCTTCCCCAGTCTCAATAAAAAGCCATGACATGTGTACATTGAGCGCTGGATTTATACCCATTTGGATGGAAACACTAGGCAAAGTATTTTCTTGTTGATATAACATATTTTACATATTT
GGGTGGCTGAATGGGGAGGGCAGGAAGGGAGGGTCTGGGGGGAAGGGGCTGGGGAGTGGGGGTGGGAAGCAGTGCGTTGGGGGCCTCGTGTGTAAGTGTGAATAAATGTAGTTGTCTTGGAAAATGCTCTTGGGGCTGCTGCCTCTGTCCTCGGTGCTGTGCTGCTCTGTGGAGGGTGTCTGTGAGGGAGGGCAGAGGAACCGGCA
GGTGGCCTGAATGGGGAGGGCAGGAAGGGAGGGTCTGGGGGGAAGGGGCTGGGGAGTGGGGGTGGGAAGCAGTGTGTTGGGGGCCTCGTGTGTAAGTGTGAATAAATGTAGTTGTCTTGGAAAATGCTCTTGGGGCTGCTGCCTCTGTCCTCGGTGCTGTGCTGCTCCGTGGAGGGTGTCTGTGAGGGAGGGCAGAGGAACTGGCA
TTTCCTATTATATGAAATGTATCTTTTGGTTGTTTGATTTTTCTTTCTTTCTTTGTAAATAGTTCTGAGTTCTGTCAAATGCCGTGAAAGTATTTGCTATAATAAAGAAAATTCTTGTGACTTTACTACCAGGACTTTTCTCTTCCCCATGTCAAAATACAATCAATAATTGATGGTAAAAGTTTGGAAATTCAAGCAGATTTGAC
TTGTGACTTAAAAAATACATTTAAAACTGCTCTTCTGCTCTAGTACCATGCTTAGTGCAAATGATTATTTCTATGTACAACTGATGCTTGTTCTTATTTTAATAAATTTATCAGAGTGAAGGCTGAGTTTTTTCTGCCTGTACCATTGGGTGTGGGTTGACCACACAACTTAAGGGCTTTGTGACTTTGTATAATTGGAGTGAGAC
TCCTCAGTATCTCTTTGTCTTCCAGGACCTGACACTTTTGAAGAGTATTGGACAGCTATTTTGAAGAATGTCCTGCAATTCTGCCTAATGTGTTTCAATGAATAAATGTTACACGTGCATTGTTGGCCAAGAGTACCACAGAAATGATAAGCCCTTCTTAGTGTATCAAATCAGGTAGTGTGGGATGTCAATATGTCTTATTACTG
TACACTACTGTAAACTGCATAAACACTGCACACTAGGCTACAATTTATGAAAAAATTTCTTCAATAATAAGCTATTAAATAACATAAAGTTGTAAATAATAATAAATTATGATTACATATCAACAATATTTTCTTTATATCCTATAAGCTTTTTTCTATTTTTAAATTAATTTCTTAAAATTTTTTAAACTTATTTTGTTAAAAAC
TAATTCTAGGAGTACAGCTGATGAAGAACTTGCTTGACAAGTTTTTAACTTATGTATTATTTCGAAGCAGTGTTTACGTAGCAGTAACATGAAAGTTTCTAATAAAATACCCAATGTACACAGCGTCAAAAAAGCTGCATTTTTCCTTTTCCTAATTCTTCGTTGTTTGCTGAAATCTGGGGCAAAGGTGCGGGAGGGGGCTAAAT
AAACTACAGGAAATGACTCATGGTTATCCCTGAAGATATTAGAGCCAGATTTCCATTCCTTAGGGCTGATGCATAGCAGCTCTTTGATAAATATTTGCTAAATAAATGACAAATTTTAGAATGTCTTTTTATTATTATTGTACTTTAACTTCTAGGGTACATGTGCACAACTTGCAGGTTTGTTACATATGTATACATGTGCCATG
TGCACATTTTAAAGTTTTCTTTTTGGGTTGCTCTGTGTCAAGAGAGGTTACATGGTGTTAAATCGGTACCTGATAATGTACCCAAATACTATGGCCAGATAATAAATTGTGCTGCAAACAACATGTCTTGTATTTATAGAGGTCTCTGCATACATTTTTAGAGCTTTAGATGATTTGCTATATTTTTTATTCATGTAAAATGTAAT
ATGACGTAGTAGGGCCACCAGGGAACCACCTCTGTTCCTAGGACAGTGTCTCATGCATAGTAGGCCCTCAGCATGCATTGTCTGGGAAATGCATAACAAGAATAAAATGAGCTAGCTAGAGAAAGGCACACAGTAGCGGATCCTTTTGTACCATAACATTTTTTGGGGTGGGTGGGCAGGATAACTACTCTGTGTTATAATTATTT
GAGTCACAGGATGGAAGAACTCTGTGTCCTTGAATCATTGCATGGAAGAGAACTGGAAGTTGCCCAGGAACACCAGCCTTGGACAGTTATGTGAACAAGAAATAAACTTCTTTTACAGTGTCATTTATGTTTTTGAGCATCTTTGTTACAGCGGCTAGGTGTATACTAATTCAGGGATTCTGTGATAGCAATATTTCTTCTTCTTT
CAGTTTTTGTGTTATTTTCTGTATTAAACATCTTGTTGCACGCATTTGAGGTCATCAGGGTGCAAAATTTGTATTCCTGAAAATGTCATATATTTTCATTAATAAATAACCTAAATATGATAAAACATAAAGCAGTGTTCTGGTTCATCTGGAATTTTGCTGTACTTTAAATCTTTCAGACTCAGCTACTGATAAATGAAACGTTA
CATTCTGTCTCCACCTTGATGGTGGGTGGGCTGCTCCCCTTTTCTTTGTTAAATTTTGTGCTTTCATCACATTTTCTCTATTCTGACCTCTGTTATGAGAAATAAAAGTCACTGATTCCATTTTATGCCCCATCCTGGACGCAATCCAAATGCATGTTAAAGAGTCTTCCCTATTAAGTAAAGAATAGGAAGAGACAAGAAGGCCC
CTGGAATATCTCTTATCTCACTTATAGCTTCAGGCATGTATTTATATGTATTCTTGATAGCAATACCATAATCAATGTGTATTCCTGATAGTAATGCTACAATAAATCCAAACATTTCAACTCTGTTAGAATAGAGGTAATTGTGTGGTTTGTGTATGGGACTATAACAGTAATATTAATTCCCAAAATTTCTCCTACTAGGAACA
GCCTATGTAAGTGAAATCTTAACTTCCCCATTTTGGAATGCTGACTCCAGTCATTAGGTGTCTGTATTTCCTGAGTGGTTACCCTCAAGCTTTGTGCTCAAATAAACTCTATACTTAATCATAGTTTCTGAATTCCATTATTTGAGATTGAGACAACAGTCTTTCCCAATTGCTGCCTTCAAAAATGTATAGTCTGATGAAATACA
TCACATTTCATTTCATTTTATGCTAACATTTACTAATCATCTTTTCTGCTTACTGTTTTCAGAAACATTATAATTCACTGTAATGATGTAATTCTTGAATAATAAATCTGACAAAATATTAGTTGTGTTCAACAATTAGTGAAACAGAATGTGTGTATGCATGTAAGAAAGAGAAATCATTTGTATGAGTGCTATGTAGTAGAGAA
AACAATTAGTGAAACAGAATGTGTGTATGCATGTAAGAAAGAGAAATCATTTGTATGAGTGCTATGTAGTAGAGAAAAAATGTTAGTTAACTTTGTAGGAAATAAAACATTGGACTTACACTAAATGTTTAATTCATTCATTTTATTGTGAAATAAAAATAAAATCCTTAGCTCCTCCACCAACTGAACAGACCCTCTTGGCCAAG
ACAGCACTTTTTAGTTACAGATGTTTTGACTTTGATGAGGATATTTAGCTATCAATCTAATAGTCACCTAAAATATCTTTTTTGTTGGAAAAAAGTTTATAATAAAAAAGTTTGTCATCTCTAGTGACTTCAATAAAGAAAAAACTAGAAGAGGAGAAAAAGGATTTCCTCAAATTTTAAATATGTAACTTCAGGGATTCAATCCC
AATTAATTAGGCTAATAGGCTTAACCCAGGAAATCCTAAGTTCCTTGAATATCCAGTTTGCATTTGGACTCCTCATCATATACTTGGTATATAATACTCTAATAAAAGCTGCCTGAGTTGAATTGTATATTGTCCTGCACCTACCTCTGAAAACTGCCCTTATCAACTGACTCAAAGTCTCTGAAATGGGTCCAAATCCTACTTAG
ACCTCCCCCTGCAACCGTCAGTACCCTTACCAGCCACTGGTAACCATTCTTCTACTCTGTATGCCCATGAGGTCAATTGATTTTATTTTTAGATCCCATAAATAAATGAGAACATGCAGTCTTTGTCTTTCTGTGCCTGGCTTATTAACATAGTAATATCCAGTTCCATCCATGTTGTTGCAAATGACAGGATTTCATTCTTTTTT
ACCCACCCACCAATGTGAATATCTAATATTGCCTGCCTGTCTGTACGTGTGTACTGGTATAGCATTGTGGTTTTAATTTGCATTTTCCAGTGCCTAATGAAATAAAGCACCTTTTAATATGCTTATTGGACATATTTTTTTTCTGTGTTGTGCCTATTCAGTATTTTGCCCATTTTTCTGTTGGGTTGCTGGTATTGTTCTTATTG
ATGAGCATTTTTAATGGATTTCAATTGTCAGGATAAAATAAAATTTCTCAAGGGGAATCTGAATTTTAACAAACATTAAAATCAAAGAAGTAAAAAGATGAATAAATGGAGAAAAAGTATTGTAGTAACATCAATTTTTGCCAATCTAATTTTTTAACAAAAACTTTTAAGTCTATTTTTGGCCAGGCATGGTGGCTCACCCCTGT
TTCCAGCTTCCAAGAAAGCCAAGTGTGAGGGCTGAAAAGAATGCCCCAGTCTCTGTCAGCACTCCCTTCTTCCCTTTTATAGTTCATCAGCCACAACAAAAATAAAACCTTTGTGTGATTTACTGTTTTCATTTGGAGCTAGAAATCAATAGTCTATAAAAACAGTTTTACTTGCAATCCATTAAAACAACAAACGAAACCTAGTG
ATGATAAAATGAATTCTTTAAATAACCTATAGGAATCATCTGAATCTGTAACATCAGAGACTAAAACTAAAAGTTTTCTTTAATCTGTTGTTTCTTAAGCAATAAACTGAAAGACCTTTACTTCCATAAAAGATTTTGTTATCTCTTTTATCTGCCTTAGAAATTATAAGTATAAAAGGGTCAAGGGAACTTAGATATAAAGAATG
GTCATTTGTGAAAAAGGAGAGTTTTATCTCCTTCTAATCCTGTATCTTATATGGATATATGTATGTGTTTGCATTGACTGGGACCTCTTTCACAATTGTGAATAAAAGAAGTAATAGCAGACCTCTTTGTCTTATTCCCAATCTGAGTACTTCACTATTAAATATAAACATCCTTTGTCATTGGAGAAATGAAAATAACATTACAC
TATCTATTAAAGCAAATTGCTGCATGTATTTAAAATGTCTGAAATGTTTATCTTTAATCTGCACAATAGTTTTCATTGTTACCAAAAAAAGATATAGTCTAATAAAGACTATTTAGATAAATATATAAGCCTGTGGATTTTATATGACAAATGACATATTCCTTATAGATATTTTTAAATATATTGTTTTTTACCTATTCAGTGCT
GCGTTAACAAGATGGATGTCTGAAAACCAAATACAACTGGAAAATTCAATCCAAGTTACTGAGGTTTGACTGAGATATATTGATTCTTAAAAAACAAGATAATAAACTCTAAATATCCATTGAAATATTTTTATTTTTAATTTTACGAGGTGTGTACTGGTATAAATTTTGTAATACACATTTTTTAGTGTGTATACATTCTTGAT
TTTGAAGTGAAATTTAACTTTTTGTGCAAGTAGTACTATTATACCCATCTTCAGTGTCTTACTTGTACTGTATCACATTCCATACCCTCATTTAATTCTTAATAAAACTGTTCACTTGTTTTTCTGGGTAGCATGGTAATTACTGGAATAGTATAAATGTGTTGAATGGTCTTTGAGAAAATGAATTAAGATTACAATAAACCACA
TGCATTGAGATTTTCTTCCCCTTGCAAATACGATAGCAAAACGATGCGTGATAATTGCCCCCTCTACCCCTTCCTTCATTTTCTCCCTTCTCCAACCTGCAATAAACTATCTACAAAATCATTTCAGATGATTCCTTGGAAACATGCACTTTACTACACTTTGAACTTACCGAGTTCTGGGAGAGGCGCCAAAGCCTTATTAGGGT
TTTAATTAAAATTATACTGTTCTGCAGCATTTAGACATTTGTCACATTTCATTAGCTTTGACAACCATACTGTAACATTAAACCTAGCATTCCACAAGAGAATAAATATAAGATTGAAACTGTAAAATATATGCAACTGTGTGTTATTTGTAGGAAATGGTCACTAGAAAGAGCAAAAGATTATTCAGGTATACAGGTTTTTTTTC
GTGACTTAATTAGTCACTGCCTTGCTAACTTTGCTGTAATTTTTTTAAACGTCTTGTTTTTAATATAGCAAACTATCTCAATACTGGCTGGATTAGGTTAAATAAAGAATTTTTATGTTCTCTAGGTGTACTTTGTTAAATCTCAAAACATTCTGTACATACATAATTTTTTTTAATCACAGTTATCGAGATACTAGTTTTTGTAA
ACAGAGCACTTGGTTACAAAGAGCAGATTACCTCTGCGAGCCCAGATCAACCTTTAATTCACTTGGGGGTTGGCAATTTTATTTTTAAAGAAAACTTAAAAATAAAACCTGAAACCCCAGAACTTGAGCCTTGTGTATAGATTTTAAAAGAATATATATATCAGCCGGGCGCGGTGGCTCATGCCTGTAATCCCAGCACTTTGGGA
CTTCAAGAAACTAAATTGATCTCGTAGAATTATCTTAATAAAATAATGGCTATAATTTCTCTGCAAAATCAGATGTCAGCATAAGCGATGGATAATACCTAATAAACTGCCCTCAGTAAATCCATGGTTAATAAATGTGGTTTCTACATTAACCTGCTTGCTCCATAATTTCTTATCTGGCAATGGGTATATTTAGAGGGTTAGGC
GTTTTATATCAAACAATGTTTATAATGTGTATATAGAATTGTTCACTGTAAAAAAAATGGCCAAAATGTGTTTTTTTTTTAATAAGTAACTTGACTATAAAATAAAGCCGTCCGTGGGACGACTGACCTCGTTGCAAGTCTAATTCTTTGATTTTAAAAAGTCTGCACACCTTTTCTTGACCTCCTGGGTGCTTGGCGCGGTGCTG
TTTTTTGGTTTGCTGTACTTTAGGGAAAGATGAACCTGAAAAGGTAACACTGAGAACTGTCACTCTAACCTCTCCAGCTTATCTAACATGTCATAAACATAATAAATCTGTGTTGTCCAATAGTGCCAGAACTGTTCTCTGAAGTTACGGTTTTAGATAAGACAAAGCCAGTCACTCCAGTTATGGACAGCTCTTGACTAAAATGA
GAACAGGTATTTTTATACATGCTTTTTGTAAACCAAAAACTTTTAAATTTCTTCAGGTTTTCTAACATGCTTACCACTGGGCTACTGTAAATGAGAAAAGAATAAAATTATTTAATGTTTTAATATGTCTAGTGTATTCGTGTATATATAGATATTCTAAGATTCTTGTTTAAAAAAACAAATGTGTTGGACATAATCAAAATTCA
AGATGTGTAAATAAGCGTTTAATGGTATCTGTTACTCCAAAAAGAAATATTAATATGTACTTTTCCATTTATTTATTCATGTGTACAGAAACAACTGCCAAATAAAATGTTTACATTTTCTTTCATATCCCAGAGGTAATTATTTACAGGAGCTGTTTCATTCTTGTTGTTGGTATGTTGAAGAAATAGTTTTATATAATAGTATT
GGATATGTATTGTAACAACTATGGGTATGTATATTTTGCAGAGCGTAGTTTCTATATCTTGAAAAGGAAAATATTTTCATAAATTGTTTTTATAAGTACTAATAAAATAATATGAAAGAAAGCTATATGTTGGTTGTTATGATTATAGCAAATATATAACTTATTTCCCTTTCAACCCTATGCTTCAAAATATATTTTCTGTAGGA
ATGTGATTATAATCTGGCTTCTCATATACCATAAGTGCAGAAGAGAATCAAAAGATTGAGTACCTGATTCCCTAAACTGTCAAATTTCCCGTTGTATATTAATAAAATTTGTATCGTTTCACAAATAAGACTCTATGTTTTTGGTTATTGTTGCTCTTCCTAGAGAGATAGAATGTATTCCCAGCTTCCCTCATCCCCTTTCTTCT
GGCTGGGGGCCATAAAATATGTTGCAACCACCCAATTCTGCCATTGTAGTGCAAAAGCAGCCATAGACAACACATACATGAACGAACGTGGCTGTATTCCAATAAAACTTTATTTATGGACACTGAAATTGGAATTTCATATATTTTTCACATGTCACAAATACTCTTGTTTTGACTTTTTTTCAACCATTTAAAAACTTAAAAAC
ATTGGTATCTTTGAATTTTAAGACACTTTTCTTCAAATTACAAAACACTAAAACTCACTCCTAAACTTCACTTTGAGAAACTTTTTTAACCAATTATAAAAATAAAACCATCCCCATGTGTTTCTTGCATATTCTAAAAACAGAAGTGTTAAAAATACACCACACAGGCTGGGCAGAGTGGCTCACGCCTGTAACTCCAGCACTTT
GTGAAATAGCTGATGAGTTTCTATTTTAAGCTGATTTTTCACCAGAAGTATAGTTTCTGCTGCCAAAGTAAAGTATAAATGTATTTGTATATGTGTGGAAAATAAATAATTTGTGACATGTATTGGTCACTTGTGCTCTGATGGGGATTAGACCCTTTGGTTATCCACACAAATATTTATCACATTCCTGGACTTTGTTTTATACC
TTTATTATTGTACAGTTTCTTTACCTTTCAAGTATAAATGTGTATATAAAATGTAAATACAAAGAATTCACTAAAAACCACTCATAACAATTACTGTGTAAATAAAACTGGTAAGCAGAGTAATTACTTGAAATGAGTCTTCATTACTTTGGGGATATCTGTTTTATTTAACTGCATCTCAAGGAAACAAAGGAAATAATCTTTGT
TTATGAAGTAGGCTTTTCATGGGGAGAGATTGGGATTATGCTCTCTGTTGTTTAAGAAACTGTTTGATTTTAGAGTCTATTTCTATGAGATAGTTTACCAAATAAATGTTCCTTATAAGATGATCTCATTAAATTATTTCTTCAGGAATAGCTTAGGTGCAATAATAGCAAAAGACTTGGCTGTCGGTAGGATTTGGTTATTTTGT
AGTACATAGTTAATTTAGTGAATGCTTCCAGTTGTACTTGAAAAGAATGTATATTTTCTGATTATTGAGGGTAAATTTCTCTATATATGTTTTCCTGTTTAATAAATATGTAGCTATGTGCTTATGTTTTGACTGCTCGGTTAATTATTTTTGAGAAATATATGTGTTAAAGACTCCATATTTCTGTACACAACTGATACCTGGTA
TCATACTTATCTAATGTTGAGTTATTAATATGTTATTATTAAATAGAGAAATATGATTTGTGTATTATAATTCAAAGGCATTTCTTTTCTGCATGTTCTAAATAAAAAGCATTATTATTTGCTGAGTCAGTTTATTAGACCTTCCTTCTTTTATGCATAATGTAGGTCAGAAATTAAAGAAAATAGAGTTCCAGGAGGCCATGCTG
TATGATGCTAATCAGTGGTTCCCATACCCCTGGCTTCCTAATTTTAATGTTTGCTCACAGCATAGTAGATTGACATCAAATAGTGGCCGATGATGATGAAAATAAAGGTCAAATAAGTTGAGCCAATAACAGCCGCTTTTTTCCTTCTGTCTGCGTATACAAAGCACTGTCATGCACACAATCTATTCTGACCCTCACAACAACCC
ACAAAAGAATAATGCTACTTAATCAGGCTTTCTGTGTGACAAGAAAGAGAAAGAAAATAAAGAAGTTTCAATTCATCCAATTCTTAATAAGAAATATGTAAATAAAATTTTTTAAAATTACACTTCATTTTAATGTTGTATCAGTCAAGGTCCCTGCAAGAGATGGATGGTATGGTACACTCAAACTGGGTAACACAGGAGAGTTT
ACCAAAATGTATCTGTGTTACGACATTAATTGCAAATAGCAAGTATGGTGCTAAAGTCTACACCAATGGAATTAGATGAGTGCTATGCACTTAATTTTAAAATAAAACTAGTTTTCAGTAAAATGGCTTCGGTATTTTTGTTTTAAATACAAACTTGTATATTTGCAGCTCTAGTGAACCATCTCATCATGTAATTCAGACTTGGA
AGCTTCGTAGGCCTTCTAGTTTCTGTCCTAACTACTCAATTCTCATAATGCAGAAAAAAACCATAGACAATATGTAAATGAATTAGTGTGGCTATGTTTTAATAAAACAATTTATAAAAACAGGAAGTGGGCTGAATTTGGCCCACCAGACATAGTTTACTGACTGTTGCTTGAATTCCCTAGAGTCTGCTTTCAGAATGGGATTT
GCATTTTTCAAGAGAAATGATGTTGTCACTGGTGGCTCATTCAGGGAAGCTCATCAAAGCCCACTTTGTTCGCAGTGTAGCTGAAATACTGTCTATCTCTAATAAAAACAGGAGGAAACAAGATGATGGAATCTGTTTTTCTTCACTCAAATATTATAAACTATTTTAAAACACAAGTGTAACCAAGTGGAAGAATAAAGAGCTTA
TATTATTTGACCATGACATTTTGGAGAAACATTCCCAGCTGTAATGTTGTGTATGGTAGTTCTCACTGGATGCTAGAGTTTTCAAAACCACTATTCTTCTAATAAATTTTGTTGTGAAAAACTGTTTTTAAAGCTTGGTTTCTACTTCCTAAGATTTTAATGCTTTTTGAAAAATTCAAAAAATGGGTAAAAGTTGGATTGTACTC
CCAGATGTGGCTACTGACATATCTACACTTCGCACCGGAGTGTCTGGAATTGTGGCTATCCTGATTATAGGATTTTAACTTAACTGAAATGCCTGCTTTGAATAAATGTGTTGGGTTTTTTGTTTGGTTTTATTTTATACTTGCCATCAGTGAAAAAGATGTACAGAACACATTTCTCTGATCTCCATAAACATGAAAACACTTGA
CTTTGCTGTTCAGTAGCATTCCACAAATAGTGTGTCCAAAACGCATCTGTAGATGTAACTTGAGTGAATGAATGAATGATTCGAGTTGCTCCTTCTACCCAATAAAGTAGATAAGATTTTATCTTTCTCATCTTTCCAAGGCCCCTTTATAGTTGGGAAAAGTGAGTATTTGGAAAGATGACTTGTCCAAGGTCATATCTGATTCC
TGACTAGTACAGCTGAGATCTTGGCTTCTCAACAGGGCAAAGATACCAGGCCTGCTGCTGAGGTCACTGCCACTTCTCACATGCTGCTTAAGGGAGCACAAATAAAGGTATTCGATTTTTAAAGATATGTAGCTTCTCACTCTCTGCCTCACGATAGGGCAGGGAAGGGGAAAGTCAGGGTCAAGACCTAGTGAGTAGGTGTTCTG
AGGGCCATGTCCTGGCTGTAACCCAGGCAGTGGGAGGTCTGCAGCCTGGTCATGGCCTCCACAGCAGGTCCCTGTGGACAGACATATCTGCATATTTATCAATAAAGCCTTTTGCTCCTTCTCGCTTGCCTGGCATTTGACTGAATTCTCCTGCAGCTCTGTGGGGCCCCTGGAGCTGTTCTGGTATGGGAACAGGTGGATGCCTG
TCTGTGTGCAGCCGGAGGGTCCTAAGAATGGCTCCCGGAGCTAACTGAGGGCCCAGCCTTTTTTCTGCATGATCCAGGAGCACATACCACAAACTACCACAATAAAAAAGCTGTTTTTGCTAATTGCGATGTTCATTTCCACTTGTGTCTGAAATCTTTGGGAATGAAGGAAGACTGGGGGCAAATGCTGGTTTGGGGAGGAGGGA
GCAGGTGAGATAGACCCTGAGGCCCCTGAAGACCCACCAAGAGAAGACAGATGGGAGCAGGCAAGAGCCCCACACTGATGTCATTGCCTGGAACGGAGCCAATAAAGCTTTGTGTGCCTTCACTCTGAGTCCAGGGGCTCTGTGGGCAGCCTAAGGTCTGGCAGGGATGGAGGGAGGGGGCTCCCTCTCCAGCAGTCCTCTGGAGT
CTAGGTCTGAAACACTAAGGAGACTTGGCCTGAGATAGGGCCATCCACTTGCCTACAGGCACTCTGCTTTTATTATTAAAAATAGTCACTTTGTTACTATAATAAAATTTAACAGAAAAAATTAGTGTGGCTATATAAAGATGGACACTCTATTGCTATGCAGATCTTAGGTTTCCTGGCCAGATGTCAAGAACCTTTCTAAAGGC
TTTAGTGTGATTCTTTGTTGCAGAAATGTCAATATATTTTATGACATGGTTCCCTACTAGGGATTATACAGTATTTGCTGACTACTTCCTAAGAGCCAAAAATAAAAAATCTGAATTCCAAAATAATCTAGTGCCAAGGGCTTGGGATAAGAAATGTGGACCTACAGGCTGGGTGCAGTGACTCACACCAGTAATCCCAGCACTTT
CAATTTTAATCTTTTTCTTATTTCCTTGGCACTTTGAACAAAACTAAAAATTCCTTTTTTTCCTTTTATAAAATATAAAATATTTCCTATACATATTGTAAATAAAAAACACAGATAAGCAAAAGGAAAAAAAATTCCTGATTTCTTCCTGAGAGAACAATCGGGCATGGACCCTGCTGCTCATTAGCTTGCATGTAGAATAAAAG
ATCGCCTCTGTGTCCTTTTAAGAGAGGAGAGTTCAGTACCCCGTGCTTTCTTTACACTGGAGAGGAACTAAAAGGATCTCTGTGTCTATGGAGAATTGTCAATAAAAAGGCCTCAAGCTTCTTGTTTTTGTCATGTCTTTGTGTTGGCATTTTCCCTGAGGCTGGAAGACCAGATCTCTCTGGCACTGCTGGAGTTTTGCAGGCCT
GGGCCCCTGTGGGGCTGGGCATTGTGTCTGACCTGTGCATCTCCCATGGGAGGGCTGGGCACAGGCAGTGCTATGGCCTTTTTTTTTTTTTTCTTTTTCCAATAAAAGAACTTGCCCAGCGTGAAGCTCTGTGATGCTTTCTCTGCCCCGTGACGATGGAGGGTCAGTTCTATGCTCCAGGACCACATGAGGGGATACTCAGCTGC
CTCAGCATCTCTAATCTGGAATCTTTGGGGCACTTGTAGCCTTGGGTGGGGGAACAGGTTGGACTGAAAGCGAGGCCAAAAGTAATCAATTAATGATATCAATAAATCCTCATTTCTTGAGCTCTTCCCCTGGGTTGGGTCCTGTTGGGAGCTGGATCACACAGGTCACTCAGTACTGAAGATGAGAAAGTAGCTGGATGATCACT
GGACCTCGTTATACGATGGCCTCATGATGTAGATTTATAGCAGGCTTCAGATTCTGGCATAGAATAAACAGATATTTATCCAAGGGTTCACTGATTCCCGAATAAATGCCAGGAACATTCATGTACATTATTATTCCATTTAATTCTCGAACACTGGGGTGTTGAAATCTTATTTTACAGATGAGGAAACTGACGTTCTAGGTGGT
AATATTTCTGTTTCTCCCAATCCATGCTTCAGGGACCATGTTTGTTCATCATTAAATCTCAGCAAATGATAATATATATATTTGGCCCATAACTGACCACAATAAATATGTTGAATGAATAAATGTTTGTGTGGCACAATTAGCCCCTTTCTATCCAACCGTAGAAGACACTGTGGTGGTTTGTCCAGTTTCCCTTCTCTATGGAG
TGTACGATCTGTATATATACTATATATAAGGCATATACCGTGTGGAAGGCACAGTCAAATAATAGTTCTGTGTACTGTTCTTGTAACATTAGATCTTTTTAATAAATAATTCTCTTTTTATTGACTTTTATCTTCTCTCCTGTCAACTATATGAATGACATTATTTATTTTATGCAGACCACAGAATGCCAACGATTACAGTCTGA
AGTCTATCCTTAGTTGAAACAGAAAATAAACACAAAGGTACAAGATCCTTAAATTATTTTGAACCACAGAGGTTGAAATTGTTTTGTGATCTTCAGCAGAAATAAAATCTGTACATGATTTTCTTTTATGCCTTTTAGTTTACAGTCTTTATTAGCAATTTCAGTGAATTTGTAGAGCATAGTAATAGGTATTTACTGTCCACTTA
AGGTTTCTCAACAATGATTTGTCTGCTGACTCTTTTCAGAGATAGTGAAGGAAAAAAAATGTATTAAAACCCCAAATTATCTAGGTTTCCAAGTAGGAAAAATAAAGATACATATGACTTTTATTATTATTCGATGATAATTAGCTTTATATAATGTGGCATCCTTCATAAAAATTCACTATGTTGTGAGGCAAACAGATTTCTCA
CACCGTTATCCCCCTGCTTCAAAATGTGCCAGTTCCACTTGGTAATAACGTTGGGAAAATGCAGGTTTATGAATGATGTGGACTTTTAGAGGATCAAATCAATAAATTGGATTTTTTATTTTTTGAGGGCAGCTGCCCTCACTGTTTTAAATAAAGAATCTTACATAAGAATGTTGACAACATTCACAGTAAGCCATTGGCAGAAA
ATACATATGCCAACATGTAAATAACCTCATGTTTATTCCTAATCTAAATTGCCACAATATTTTTAATGTATGGTTACACTGTGTTTTAAATTACTTTAAAAATAAACTTTGTAAGCAGATTTTAATTTAGTCTTTGTACTTGAAGACCCACTGTGTTGGAGGGCAATTGTCTTGGCTTCATGTAGAGAAAAAACAAAGTTTCTGGT
GACCCCTCCCGCCATCAGAGGAAAGGCTGCTCCCCGAGGCACCGCTTCCCTGTGCGGCGCTGCAGAGGGGCCCTCAGTGTGGCACTCCTCGTCAAAGAAAAATAAAGGCTAGAACTGCACCCCGGATCACGCGCTTTCTTTGGGGGGAAAGCATCCCATGTAACCCTCATAGCTCCCCGGGGGTCGCGTGAGGCACAGACCCCAAG
CCACAAGGATGAAGCTTGTGAGTAGAGCAAACAAACGTTTTTCCAAAGAATTCACAGTGCTCCTTTGCAATTTATAGATTTCATGTTGAAATATATGTTAAATAAAATTTCTGTTTATTGAACCTCTTTATTAAACCTCTAACTTACTGATAAGATGTTTATGAAGTATGGCATATTTTGATTTTTTTAATTGTAATAAATATTCT
TACTGTATACATATATAAATATACACACACTTACATGTATGTATTTTGATAGATATTACATGGACTAAATTTTGTCAATTTCATGTAATTTACCCTTTGCAATAAAAATGATTCATTAAATATATAACTAAATGTGATTTGGTTTTTATAACTGTAAATTTTTAATATAAAAATTCCCAAAATGTTTGTTTGTATTTTCTTTGACA
AGGATGTGATTAGCCCATATCTGGAAACAACAAAGCTTATCTATAAGGATCTGGTGAGGTAATGTTGCTAGATCACAATATGTAAATCTCTAGTTAATAGAATAAATTATTTGCTTAACCTTGATGGAATTACACAACATCATTCAGTGGTTATATTAACAACCAAAGCATATAAAAAGCTCTACCCTTACCCCCCTCTCATAACC
CACTGAGTTACAGACCTGGTCTCAAAGCTTCAATTACAGTAACCGTTTACCCCTCTCAAGTGAGTTTTTGCAGACTAACAGATAAGTGAAACAATTACAAAATAAAGTTAATGCTGAAAACAATGGATCTTTATTAACATCAATGCCGGCTCACGGTATCTATTTTAACTCCAATCTATCCTCGCGGCTTTAAGCTCGCACAGGCG
CTTTTTTGATCAGTGTCCTATACATCGAAGGTGTGCATATATGTTGAATGACATTTTAGGGACATGGTGTTTTTATAAAGAATTCTGTGAGAAAAAATTTAATAAAGCAACAAAAATTACTCTTATTCTTCATTGCTTTATTTCAATGACATTGGATAGTTTAGTCACTCCCAGACTCTTTCCATACCTTCTTAAAGCCTCTCAAA
GTTCATTTCTCATTATGGTAATAAATAGCTATTATAACCAACCCATTTATTCAAATATGTTATTTCCCTAAGTGTTATTTTGACATTTTGTTTTGGAAAAAATAAATCACCATAGATAATAATGGTAGATCTATTTGCTGACCAAATGTCAGATGTTTTCAGGTGCTTGACATGCATTAATCCATTTGATTGCCTCCAACCCCACC
CTCTGGGTGATGTGCTGTCCTCTCCATCAAGTGACAGGGTGGCTCTTGCCTCCCACACCTACATCCAGTATGTAATGATGTTGTAGAATGGTATATCTGCAATAAAATCTCTCTTTCACAAATGGAAAATTGGGAAATGGGAAATGAGCAGGACTCAGTGGTTTATAACAATGGCGAAATTCTAATGGGCAGAAAAACAGACTCCT
ATTGTCTTTCACCAGTAGAATGTAAGTCCCATAAGGGTAAGGACTTTATATATTCTTTTCACAGCAGTGTCTCTAGTGCATGGAACAGTTCCTAGCACAAAATAAACAGTTGTTGAATAAGTGAATGTATGAATGAGTGATTAATTAATGATTAAAGATAGAAAGAAGAAAAACAAGATTGTCCTTAGAGGGATAAATTTTAAGTC
AGCTCCTGTAACAGTGCCTAAAACATAGTAGGCAATCAATAGATATTCTTTGGATAAACAAATATGCCTCAACATTGAGTCTAACTTACAGCAGACATTGAATAAATATCTATTGAATGAATGAGACTAACAATTTACTACAAAAGCAGTTCTTATGTGAAATATGACAGGGTTGACATCTTAACTGAAATCCATCTTGAGAGATT
ATGAAAGAGAAAGACTGATTACCTCCTGTGTGGAAGAAGGAAACACCGAGTCTCTGTATAATCTATTTACATAAAATGGGTGATATGCGAACAGCAAACCAATAAACTGTCTCAATGCTGATTCATTCTCTCGGCTCGGCTCTCACGTCTAGGAAGGGAGGGTGCCCTGGTCCCGGCCCGCCCAGGAGCCTTGGGGTCCCGCCGCC
ACTTTTCCAGTGGCTCAAAAATTTGTTTTAGGTCAGAGATTTTAAGTGGTATATTAACCAATAATAAATATTTTGGCTGTCATTTGTGTCATAATTATTTAATAAAAGAGCATTCATAATTTTTGCAGTCTTCCCATGACTCTTTTTACATACTGAAGAATGTATTATAAAGTTATAATGAATGTATAAAAGTATCAACATGAATA
AGGGGCCAAGTAGAAAGCATTTTTAAAGATTAATCTGAATTAAGCTTTATCAGTGTACTCTTTATCTGTGTTACTAGTGCCTGGTATGTAGTAGGTGCTCAATAAATGCATATTGAATAACTAAGTGAATTTCTTTTGGCAACTTTTTAAGGACATGTGCTCTTAGTACTTAAGAGGCTGCTCAAGGACCTTCCTATCTATTTCTG
CTTCCAGTAATGTAAACTATATGAGGCTAATCCTCTTTTCCTCCTTTTTGTTTGTTAACCTCATTTGGGATAACTGTAACTAGTATTATTTTATTTATGTAATAAAAATATATGTGAAATAAAGTGTTACTGGTAAAGTACTTGTAAACATGATAAATATTAGCAAGTTGCATACAGAATTAAAAAGTAGAAAAAAATATGAAACG
TCCTGTCCCCACTCCAGGCTCAGGCTGGAGCCGTGATGGCACCGCTGCACTCCAACCTGGGCAACAGAGTGAGACCCTGTCTCTATAAAATAAAAACAAAAATAAAGAAGAGCATGTGGTTTCTGCAGTTTCCTGGCCAAAAATGCATAACTCCAATCTCAATCATAAGAACACATCCAACGTCCCCAACAAGGGGAGGTTCTACA
GATTGAAATTGATATGGTGTTATTGTTCTTCCAGTTGTCTGTCCTTTGTGTATGTTCTTATTTATATGTTGATACACTGTAACACTATATGCTATTGCTAAATAAAATTGATTGAGAAATTCAGTTATTCATAAATATTTATTGAGCGTCTGCTATGTGCTAGGCACAGTTCTAGGCCCTGGGGATATGTCACAGACAAAAATCCT
CTACTAGACTGTAAGCTCCTTGAGGGCAGGGACTGTGTCTATCTTGTTCACAGTTGTATCCCCAGCACCCAGCACAGTGCCTGGCATATTGTAGGTGCTTAATAAATATTTGTTGAATGAATGAGTGAATTGAATTGAATTAATTTAATTAAGTGAAAGCAGAAAAACAGCATCTTTTCCTATTGACAGTCTCTAGAGTATATTTT
TAGTAAATAAAGGTCAAGTAGCATTTATAATAGAGGAAGTATTGTTATCCCTAGCATGAGTGTAATGGTGATATGAAAAACTTTGTCTTGTCATTATAATAATAAAAAAATGAACATTTATTATGGAATTTCTATGAGCCTGACACTGTGTTGGATTTGTGTTTTTTAGTTTTTAGTTTTTCTATTACTTTTAATCAAAGTTTCAT
CTTCCTGCTGGACTGAGAAAGAGCCTCCTACTGTGTCTCTCTTTACCTCAGCTTTTGCACACCTCCAATATATTGTCCACTGAAGTCAGAATAATCTAAAAATAAAGGCTGATTACCTCATGTGGTATAAACTTACCAATGACTCCCCGTTGCCTAGAGGCTCAAATTGCTAGCATGGCCTGGCGTGTGGCCCTGGTCAACCAAGT
TTTATACCTTCTGACTATCAATTTTAGTATTATTAGATGTTTGTGTAACCACTTGCTTATTTAAATGAATTTTGAGTACTGCCTAATTGTCAGTTATATGAATAAATTACATGTCATTCTACTGTAACGTATATTGGATTTCATATTAATATTTTTGTGCTCGTACAGCTTCTGAATATGCAAATATGTGAGTGAATGGAATGTCA
AAGTGGTAGCAGTTTCTGTATGCAGTAGGCTGAAATATTTTGATGAACTGCTTAATTTTTGGATTTTATTTTTTAAGTTGTATAATTTATTTTCTTGCAAAATAAAAATGTAATATAAAAGCTTTTACCTATCCAGAAAATGTTGATGTTCTACTATAAAATAGTTACAAAGAGTTTAATTAAAATTTTTATAGTAGGTATATTTT
ATGTAGATAAAATCACAAATGTATAATGTGTTAGGTTGAATAAGGTGTGGAAAATGCTTTTCTGTTAGTAGAATGCAAAAACCTACCTAAGCCACATAATAATAAAATTCTTTTACCAACTTTTATGGGTAACTTCGTGTCTTTTTTTGTTCGATATATTTGTGCATGGCAGTGTAGCATAAATTATGCAAATATTTGAAAAATCC
GGTCAGCTTATATTCAGATAAGCTGTTTCATTTTTTATTATTTTCTATGTTAACTTTTAAAAATCAAAATGATGAAATCCCAAAACATTTTGAAATTAAAAATAAATTTCTTCTTCTGCTTTTTTCTTGGTAACCTTGAAAAGTTTGATACATTTTTGCATTCTGAGTCTATACTTATCGAAATATGGTAGAAATACCAATGTGTA
TTTTAATTGCACCTTAATGAAATTATCTATTTTCTATAGATTTTAGTACTATTGAATGTATTACTTTACTGTTACCTGAATTTATTATAAAGTGTTTTTGAATAAATAATTCTAAAAGCATATACTAAGACTCATTCACTTTATTCAAATATTTGTGTGTTCTGTGTGCCAGGCATGGGACTCGTTCTAAGGAGAAAGCAGTGAGC
TTAAAATTGCTCATGATTTCGACGTATTTAATATTTTCAAAGAGACTATGATGGACCAGCCCTGAGAAAGAATGAGTATTTTTGAATTGAGATGATCAATAATAAACATATTTCCTATAAAAGAAAGTATTAATGTTTGCATTGTGTCCAGTAACATAAGAGACCTCTCACAGGAAGGTTCTTAAGATTAAAGTGCTTGGCCATTT
TGCAGTAAAAGTAATTGTTTATTTGTCTGATTTCTTCACATGCTAGCACCTAGCCCAGTGCCTGCCACATAGAAAGTGCCTATGATAATGTGTGTGTGTGAATAAATGAATGATAAATGAGAGCTACTGATTCTGCCTAATTACACCAAGCACTATCTGTGTGAAGCCATTTGCACCCATTATCTCCTTTAATCTAGCTAGAATTT
TGATGACAACAGAAAAACTGACTTTTGAACTTGAGTATATCCAATAGATAGAAGAAAAAAGATATTAGAATTCATGGAAATTTTGTTTTGCTTTTCTATCAATAAAAGAGTTTTCTTGTTAATTGGCTTTTTGGACACTATTTCCTTGCCAATTTAATGTACAATATACCAGGATAACATAATTGCTTATTCTATTATACTCAGAT
TTTCACATGCTATAGCTTTATTCTGTAAGATTAAAAATTGTGACTAGTATAATTGTAGCTATAATGTGAGTGGCATGTTACAATGTAACTCTTTATGAGAAATAAAATGTATCTCTGCTTTGTCTGTCCAGATCTTTAGGATTTTTAGATGCCTTGGGACTGTCCTTGGTGAATGATATTCTTCATATGATCATATGTAATTTTGA
GACAGCTTTACCTCCCCCGGACCCTCTGAGCCTCCTAAGCTCGGCTTCCTCTCTTCAGATATTTATTGTCTGAGTCTTTGTTCAGTCCTTGCTTTCCAATAATAAACTCAGGGGGACATGCTGTACTGTGTGGTTTAGGTTGGTGCTGCAGGGGTGCGGCTTGGCCACTGTGCATGGCGGAGGCCACCAGGCTCTGCGTGCAGGAC
AGCCCATTCAGGACTGGATTTTCAGAATAAGCCTCAATGCTGCTCTTTGTTAGTGGACGAGGGCATTTATTTGTAATCCTCTCCACTGTAACCCCACTGAAATAAAACAGAATGTTAATTAAATGTGTCAGAGACCGTATTCTAGTAAGATAACCTTACAATGTGGTCTTTTTGGAACTGTTGTAACCCATTACGTTCTGAATCTT
CGCCACTCCTACTTTGTATGCTCATAGTTTAAATTTTTGTAGGAAACTTTCAATTGTTTTACTTTTTGTATAACGAACAAATGCTGTCTCCTTTTTTACTAATAAATAATTTTGTATTACTAACTGTTGGATTTTTTTTAATTTCCAGTAGTCATTTTTAATTGATTTGAACATTATCCATTAATTCTGGAAATTGCTAATTACTC
GAGATCACTGGCAACATTATAGTAGACAAAGAAATACAAGTTAAATACGCAGACTTCCAGGAATTTTACCAGTTAGTGAGTACTTGTGTTAAAATAAAGAAATAAAGGTTAAATATGCAGGCTTCTATGAATTCTACCAGCTATTGAATATTTGTGTCTATTTACTTACTGGGTACTACTGTTTGACACCACAACATACATCTCTT
AGAAAATCCAGAATCTTTTCAAAGCCCACATATGGTAGCACAGGCTGGCCTGTGCATCGGCAATTCTCATATCTGTTTTTTTCAAAGAATAATAAAATCAAATAAAGAGCAGGAAACAGAGTGTTAGTCTGTGTCTACAGCCCTTCCTCTGCATGTGGCCACAGGGGACCTTTTTTTGTTTCTCCTGACATCCAGACTTGGAAATA
AGCGGCGTGGACACCGGCCTGATGCAGAGCGTGACCCCTCCTGCTGGGACCTGTGTTGTAAGCTCCTATTTGCTTATCTTGTTTATTTCAAGCAGAAATCAATAAATTCCATAACCCTCTGTATTGACTGCAATGTAAGCTGCTGAGGAGACTGGTTCTGTTGGTCAGTCAGGTGTTTGCTCAGCCCTGTCTGATCACCTGTGCTG
CAGTGTAATAAATAATCTCTGTACCAAATAGTAATTTAAATGGGGTAATTTTCTGCAAGGAAAATGTACTGTTTTTATGTTTCCAACCCTCTTGAATTAAAATAAAAACAACTTCTTTTCTAAGAGCCCGGGTGATGTGAATGTCAGGTTAATGCGATAGGGTTTTTGCCTCATCGGGCCTTGGGTGGAATTTTTAGAGTATGGAA
ATAAGATACTTCACTTTTCCAGAGTGAAATGTAGGAGGGAGCACATTCTAAGTACAGCTAAAAATTTAGCTCACTGTAACACAGTTTCACTCTCTGAATAAATAAAGCAAAAAACACAGTAAATATTCTTTATCCCTTTTTTTGTTGTTGTTTTAACCAAGATTTAAATGTCAAATTTAATACAGCAACTCAGTTCTACATTTGGG
AGTTTCTTTTTTTTTTCTAAATGGCTATCAAGTTGTCCCACCATTAGTTATTGAAAAGACCATAATTTTTTCACTCCTATTCAATGCCATTTTTATTGTAAATAAACTATGTACATGTAGGTCTGTTTCTGGGCTACTATGTTCTATTAGTTTAATTGTCATTCCTTGTATTATCTTAGTTATGATGCCTTAATTGCACCATCTTA
TAGCAGCATCCTTGGGGGAAGGGAAAGGTGCATGGTCCACAATGTATGGTTTGGTCCCATGGGACATGTCATAGCCTTGGTTTAGTTTTGGGTGGAGCTGAATAAACCCAAATCTCAGGGCCTTGTTTGTACTGCTCCCTATTCTGTGGCCGGGAAGCTGGGATGGGGAGGGAGGGAGGAGGTCACAGCCAGCTAGACAAAAAGCT
TTTCAGGACCTCAAGTCAGTGATAACCGACAGCACAGTGAGGCCTGGAAACTTCCCTCGGAGGGACTGTTGGCTCTCGCAGGTGCGGGGCCGCTAGGATCAATAAACGGCCTGAGAAACATGCCTGGCGCGTTTTCTGGGGCGGGGCCCCGAAGCTCCTTGCGAGGACAGCGGATCCCGCCCAGTTTTAAGGGCGGTTCGAAAGTC
CTATGTTACACCAGAGGCTTCTGATTATCAAAGTGATAACCAGTTTTAACTGCCGGTATGTACCAGATTTGTGAACTAATTTAAAAAACCACAAACTATGAATAAAATGGGGTTTGCAAACTAAATATCATTAATGATTTTCACTTGCGTTTACTGATGAGATTAATCAATAAAGCCATTTACATTTAGTGAAAGCAAATTTCCTC
TGCCTTTCTTTTGGAAGGAAGGAGGCGATATTCTGGATTATAAAAATGAATTGGGAACATTATCACAATTCCAGACTTTCTATTAATATTTATGTGTTTTAATAAACGTTTGAAATTATTTATGACTACTTAAAATGAATCTGACCAGTGCTTCCTGGTATATGTAATATGTGGAGTTAGCCCCTGAAATTTGCTTTAAGTGTTTC
ACCATCATCAATATGATCCAAATCTGGTTCAAACATTCAAAACTTCAAAGATAATTCATCTTTCGCTAATGCTTGTGGTTCTGTTGTTCCCTTGAAAAAAAATAAAAACAGTTGCCTTCTAATAAACATTGTTGAGTTAAAAATTAATCTGAGCTATAATCTAAATCGATTCAGTCTCTTACCAGAACTGAAAGAAAAAAGTTAGA
GTATAAGACACCAGCAGTAGATACAACTATGATGACATTCCATGAGTTGGTATTTTTAGTTCTAACTGCTAAATTTGTTCTCTTTACGGGACAGATTTCTAATAAAGTGCTTGGTCTTAAAATACATGGTTGGACAGAGGTGCCCTATCCCTTAACTATGAGCAGGTGCTACCTTTTGGGATATTTATTTTAAATTTTAATACTTT
GATCTCTATATTAAATTCTAAAATGGGATTAAAAGAAGAGTTGGAGAATTCACACTTATTGAGTAACTGATGTCATACAACCTGGAATTTCTGAATTCCAAATAAATAAATTTCACTCTTTGAACATTTCATCTTTTACTTTTTAGCACCAACAGACTTGATAACAGCCTGATGCTGATCTGACAATGGGTTGATAGCCTTCCCCC
TCTATATTAAATTCTAAAATGGGATTAAAAGAAGAGTTGGAGAATTCACACTTATTGAGTAACTGATGTCATACAACCTGGAATTTCTGAATTCCAAATAAATAAATTTCACTCTTTGAACATTTCATCTTTTACTTTTTAGCACCAACAGACTTGATAACAGCCTGATGCTGATCTGACAATGGGTTGATAGCCTTCCCCCACTG
CAATCTGTCCACAAATATAAAACTATAAGTAATAAATTGTTATTTTCGCACAATGGGAATCTCTAATGTGAAAATGTATTCTATGAAAATAATTTTTTTAAATAAAATGTTATATAATAAAAGTGTCTTCTATGCTTTTATATATTAGCTATCAGTAGTTTTATTCATTAGAATTAGGTGTCCATTGCATCCACAGCATGAAAACA
TATAAAACTATAAGTAATAAATTGTTATTTTCGCACAATGGGAATCTCTAATGTGAAAATGTATTCTATGAAAATAATTTTTTTAAATAAAATGTTATATAATAAAAGTGTCTTCTATGCTTTTATATATTAGCTATCAGTAGTTTTATTCATTAGAATTAGGTGTCCATTGCATCCACAGCATGAAAACAAAATTGGGTTTTTTT
CTGTGTGCTATTTCCATTTGATTATTTTCACTATTAGTTATTATGTATGACTAATAAAAGCTCTCGGCTTAAAATTATTTTCTTGTGGTAAAAGTAGTAAAATAAAAACCAGAAATTACTCACCAGAACCTTGTATGAGTTGGCTTTTTTACACATCAACCACATCAACATGTGCAGTTAATGAATTATATTTAGAAACATTAGCA
GCCCAGGTGGCAATTATTTGTTGTGGTGTTTGTTGTAGACAAAGACAGTCTTGTTTTTTTGGTTTTGGCATTTTGCTACTAAATGTGTTTTTGATAAATGAATAAATATAATAACACCACAATAGCAGCTAAAAATTATTTATTGACCATTCACTATGCAAATGCACATGCATTTTCTTAAGTATTCCAATAACACAGTGCCATGG
CTATGTTCCCTATTTGGGTGATGGGTTCGTTAGAAGTCCAAACCTCAGCAGCACACAATATACTCATGTAACAAGCCTGCACATGTACCCCAGAATCTAAAATAAAAATAAAAAGAAAAACAAAGAATGTACTCTATACAAAAGACAGAGCATAAAGGGCACCGTACCTCCCAAACCAATGTCCCAAATAGACATTTAGTTTAAAA
TCCCTATTTGGGTGATGGGTTCGTTAGAAGTCCAAACCTCAGCAGCACACAATATACTCATGTAACAAGCCTGCACATGTACCCCAGAATCTAAAATAAAAATAAAAAGAAAAACAAAGAATGTACTCTATACAAAAGACAGAGCATAAAGGGCACCGTACCTCCCAAACCAATGTCCCAAATAGACATTTAGTTTAAAAATTTCT
AAAAGTGGTTGGCTGCAGTTGTGCAGTAGTTAAGGACTAGGTCAAAGAATCTTAAGTCAAGGATGTCATCGAAGAGTATTTCAAATGTAAGAAATGAACAAATAAAACTTTGGCACTCATGTTTCTTAAGAAAAAACACCACAAAGCAGAATTCATAATATAACTATGGTTATAGATATTTATTTTTTAGGGCTCTTACTTGAAAT
CTTGAAATAATTAAGAAAGTATTGATACAACCTTTTGAAGAGGGTTTTAAATTTCATTTATTGGATATATCTTCCTCTAGGTAATAATAAGAATACACGAAATAAAAATTCATGTATTTTGGTCATTACTGCAAGAATTAAAGAAAGAGGAAAGAAACATGAAAGGTGGCTTGCCAGTTAAGACAGGTTTATTTTAGAAAAAACAA
TTTTGTTTTCTCCATTACCTCATTTTAGTATTAATTTTTACTTGGTATAATATACATGGTTAAAATGCTTATGTGACTTCGAGTAGGTGAATCTTAAAGAAATAAAATTCAAGTGACCACAAAGTCTGGAGACAATATATATATGTATATTTAATAGATTGAACTCTCTTGATTACTACTTGTTGGGTGTGCTGAAGGCATAAGTG
GCAAACAGAACAGAGACTTTGGTGGTTACACATGATAAAGAATACAGACTTCACATAATTAATTTAGGAAAGTCATAAAACAAACAGCAGCAACAACAACAATAAAAAAGAATAACAAACAGCAACAAAAACAAACTCAGGGAGGAGAAGGGAGTCTGGTGTCCAAAGTTGTCACATTTGTGTGTGTGTGTGTGTGTGTGTGTGTG
TTTTTATCTTTTAAAGGACAGGCCCCTACTCTCCTACGTAATGAGTTTCTAAAAATGGATGTGAGCACCAATCAATATTTCTCTGGTTGTTAAAGTCAAGAATAAAATGGTATTTTTAAGCTCGCAACTGTGTAGGATGAATTCTGTACACTTTTATTTCCCTCTGTTCTCCTTTCCTATTTGAAAGTTTATTAGTTTGTGGACTT
CTTAGGCTTTGTTGAATGAAGCAGAGAAGATTGTATAGTTGGGGCTGGTCTTGGTGAACACACATTATTACCCCACACATCCCCTTTGTGTAGAAAGCCAAATAAAATCTATACATACCATTTCCTTTTGAGCCCAGAATCTAGATTTGAGCGGAAGAGCATGTGTGCTTCAGGGAATTAGTGTCTTTTTTTGGAAATCTGTTGAA
GTGAAACATCGATACCACCTTTGTTTCCATTCTCACTGGTGTAAATACTGAGTACTAACTGAGAATTTTGACTTTGCATTCTGTCGGAATACTTGTGTTCAATAAAAATTGAAAGAAAAAAGCTATTATGATCATACTGGGGTTTATTTCAATGCGGTGAGAGTCTGTTATGTGCATCAAATGTGGACATGCGTGTGGTAGTTCCT
CTCAACTCTACGATGAAATACATCAGTGATTCTTGAGAGAGACAGGGTTTGTGTGCATTTGGGGAACACACAGATGCACACCGTGTGTTGTTCCTATGCTAATAAAGACCTTTGATGTATCCACTTCAGAATCAAGTACTCATTTTTAGAGTGTTTGCATTTCAGGTTTTCACGGGTAACAAGAGAGTGGGCATTAGGCTGGCTGC
ATCAGAGGTGAAGAAAACCCATTTAGAGCTGACTCCCTTTCCCAGGGAATGAGCTTTTGGTCCTCATAGACTGGCATCCTGCAGACACGCAGAGAGAAAGAATAAAGCCTGCCTGTGCATTGTTTGTTTGTTTGTTTGTTTGTTTTGAAACAGAGCCTCACTTTATCGGCCAGGCTGGAGTGCAGTGGTGTGATCTCAGCTCACTG
GGGAGGATTGCTTGAGCCCAGGATTTCAAGGCTGCAGTGAGCCATGATTGCACCACTGCACCCCAGCCTGGGTGACAGAGCAAGACCCTGTCTCAAAAAAAATAAAATAAAAGGCTTTCTGCCTTCATTGCCTCTCCATTGAGTCCAGCTTCATACACCTAATAGTCTGCTGTGTGACCCAAGGATCATATGTTCATGAAAATGTA
GTACGAGGCTTCTCTAACCCCTAGTGTCTTTTTTTTCTTCACCTCACTTGTGGCAGCTTCCCTGAACACTCATCCCCCATCAGATGATGGGAGTGGGAAGAATAAAATGCAGTGAAACCCTAAACTCTCTTCTTTTTTTTTTCTTTTTTTGTATTTATACATTTTGCTTGTTTCTTTTTTTTTAAATTTTATTATTATTATACTTT
TCTTTTACTCAAAAACAGCACCATAAAATTTCTGACAAGTACTATAGGTAAAGAAATCCCTTTATACTTAACCTAGTATTTTCTACCTTTCCCCATCTAAAATAAAATTTTTATACCACTTTCTAATTATGTTGTGTGTGCCCACTTTCCCCATACCTACTGCTACCATCTTAGAGTAGGCAATTTTCTCAAGAGGATTATTCCAA
TATTCCAAGAACACCCTAATGTTTTCCTGCTTCCAGTCTTCTTTCCTCAAATTTATTCCACACTCTTAAGAATTGAAGATGTAAATCTGTCACTCGCCTGAATAAAGCTTCAGTGGCCTCTGACTTAAGTACAAAATTCTCAACTTAATATGACCCCTATTTGGCATGTGCTACTTCAGTCTCCTCTGATGACTTCCCCACTTTAG
GCGTTTGTGGAGTACCAGGCTTATCCTCCCCACATATCAACTGTAGGAGAATCATGAGACTTTGTACTTCTCATCATAACAACTTTTTTAACTTTGTATAAATAAAGCCCTGAGTTTTAGATTTGGTTGTTTTTTTCTGTTACTTGGGATTTATTGGAGATCAATAGTGAAGAGAAGTGTCTTTATTTTACCAGTCTAACTTACCC
CACAGCAGCTCCTTTGTAAGTACCAGGTCATGTCCATCCCTTGGTACATATATGCATTTGCTTTTAAACCATTTCTTTTGTTTAAATAAATAAATAAGTAAATAAAGCTAGTTCTATTGAAATGCAAACCTTTTTGTACCATCTATTCTTTAGTAGTTTAATTATTGGGAAAAGATGGCTTTTTCTTTTTTAAGTGATATGGCTAA
GAAGTCAGCACGTGCTGTTGGAAAATGGCACTGATAGACCTGCTCAATGCTGGGTTGCCACAAACATTCAATTTGTAAAAAAATCTAACCTGCGGAGCATAATAAAGCAAAGTGCCATAAAAGGAGGTCTGCCTGTGGTTTTTTATCTTTTCCTTGGGCTGTGGGTGGGGGCCAATACCTGTCCCTGAAATAGGTATGGAAGCTCA
GCATGGCAGCTGCCAGCAAAAGGGAGAAAAATCTCTGTATCCCTTCAGGTGACACTAGTTGCTGTATGGATAAACACCTAAATCTCACTTGGCTGAACACAATAAAAGTTTATCTGGTGCTCACAGCACTGCCCAGTGGGGAGTCAGCTCCACACAGTCATTCGTAAACCCAGTCTCCTCCTATCTTGTGGCTCCACCCTTCTCCA
CTCCAGGGCTGCCCCTGTAGGTTGCTTAAAAGGGACAGTATTCTCAGTGCTCTCCTACCCCACCTCATGCCTGGCCCCCCTCCAGGCATGCTGGCCTCCCAATAAAGCTGGACAAGAAGCTGCTATGAGTGGGCCGTCGCAAGTGTGCCATCTGTGTCTGGGCATGGGAAAGGGCCGAGGCTGTTCTGTGGGTGGGCACTGGACAG
CCCTCAGCTCCTTTGCTCATGTGTACAAACCTCAGATGTTACTACATTTTATATCTACCAGAGCTATTCAAGCAATAGTATTTGAACCACTAGCCTTTTAAATAAAATTCTGCCCCATTACTGATGTGCAGATATTGAGTTCACTTTCATTTTTTGCCAGATTTCTTTGCACTACTTTAGGTAAAAATAGTTAATCTATTTTTCTT
TCTGCTTGAAGGGCTGGGAGATGAGGTGGGTCTGGATCTTTTCTCAGAGCGTCTCCATGCTATGGTTGCATTTCCGTTTTCTATGAATGAATTTGCATTCAATAAACAACCAGACTCAGTTCTTGGGGCCCTTGTTTGCACTCCCTCTGGGTGGAGCTGTTGAGGATGAGGGGAGAGGCGGAGGTCTTCCATTTCCCCATTCTTCA
CTGCCGTTGTGGCAGAGCGTCCTGCAGCCCCGCTTCCATCAGCAGGCTCTGGGGTGGGGGCTTTGCAGGGGATGCTCTCTGATGTTTGTTCCGTTGTTTAAATAAAATGCACTTATTTTTGTTTTTTTTTTTGCAAGCTGTGGGGTTGCCCTTGCTTCTCTGACACACAAATTAACTCCTTCCGTCCTCCAACTCATTTCGTGGTC
CCTTCCGGCTGTTCCTGCTGCTTCAAAGAGTGGGGAGTAGAGAGAAGAGAAGCGAGGTGCGAACAATAGCCAACTTGCCTAAAACTCTGATGCTGGAGTTAATAAAAAGAAATGAACCCATTCAGGCTAGCACCCAAATTACAGTCTCAGTTTCACTGTAGTGATAGAAGGCGGGTACTTTGGCAGGGAGCTTGGAGTCGGTCTGG
TTGTCTAATTCGTAGGGATGTGAGGTTCTGCTGAGGAAATGGGTATGAATGTGCCTTGAACACAAAGCTCTGTCAATAAGTGATACATGTTTTTTATTCCAATAAATTGTCAAGACCACAGGAATCGTGTGAAACTAGTCAGATTGCTGATGGCACATTGGCTCATGGAGGACTCGGTTGTTGATAATGAGGAGGGTAATAATGTG
AGCTGAGGAATGCGTAATGCTGTCTTTGTGTGAGCTAATGGAACTTCCTCTTAGTACAGAGAGGGGGTAAATGGGCCACCATTGAGTGAAGAGGAAATTCAATAAACTGTGTTTTCCCAACTTTGTAAATAGCTATAGTCAGGGTGTGCCTTGTCTACCCAGCATATATTCATCCCCCGGCCTCAGTGTTCACACTTTCACAGAAG
GACAAAGTGTGTTGTCCTACTCAGAGCCAGAGGGATGGATAATGTGACCTTTCCATCAATCTGGATAGTAAATAGTTTTTGCTACTGCTGTAGGTTTTCTAATAAATTGCCCAATAGGCAAGATTCCAAAGTCACTTTGTCCTTCCCTACCACTTACCCAGCCAGAGCTCCCCACCTTCTTGATGCTCCAGGGAAGAGGCTCCATG
TTGAAATAAAACTTGATCAACGCGACTGTATTTTGAAACATTCCAGGAAGGTTACTTCTTGTCAAACTTGCCTGGCAGTGTTTGTTCAAAACTTGTATTTAATAAATGAACATCTGACTTACAACCTTTGTTATCACTTTATTCCAGTATTAAAAGCTAGTGGCAGTTTCAGAAATCCCCCTGAAAACTTAGAGGATTCTGACGTT
ATCATTGGCTATGATGTTTGAAGACCAATCTTTAACATCTGATTATATTTGATTTATTATTTGAGTGTTGTTGGACCATGTGTGATCAGACTGCTATCTGAATAAAATAAGATTTGTCAAAACTCAGTGTTTTCTCCATCAGATACTCCATGAAAGGTCACAATTTCTCTTGATATTAAGCTGGGTTGTCTTTAAACAACCCTAAA
TGGTTTTACTACCTTTGCAAAAACAAAATACCCCAAAGATATTTAAACAAGGTTATAATTTAGCATCTTCCCTGGATCTAAATAGTATATTATATCCTGAAATAAATGAAATGATTGCTATAGTCTGTCTTCTGGAGCGATTTTATTGGGTATATAGGAGAGATTGATCATTCCTTAGCTTTTCCCCGGGATCTTAGAATCCTTAA
ATTTTATTATCTTCTCTGGAAGTATATTTTAAAAGTACAGTCCTGCCTACATATGTATAAAATGACCTCTTAAGCTACCTTTTCCTTCTGTGAATCAGTAAATAAATTCTTATTCAGCTCCTCGAAGCAATAATTACTTTCCAGTAGGAAGCTTCCAGAGATATTTCTTTAGGAAGTAATGGTTTTTGTAGTGGCTTTATAGGAGA
TTTGTAGTTGAATGAGCATGTAGCTCAAAATGAAGTTAACCACTTAAACTTGTCATATGGGGGACCAAAATTTCTTATAATAAAAAGAACTATATCTGAAAATAAAGTTGGTGTTTGTTTAATTTTTCTAGCCTATTCAAATCAATCTGGTCATTTATGGTACTTTCCTATTAGAGAAAAATAAACCCTGTGATTGTGATGCTTAA
TGAATGTAAAAGTAAAAAGTGTACATAGTTGTAAAAAAAAGGAGTTTTTAAACATGTTTATTTTCTATGCACTTTTTTTTATTTAAGTGATAGTTTAATTAATAAACATGTCAAGTTTATTGCTGCACATGGTTAAGCTTCCTTTTGGCTTTGGTTGGAGAGGGTGGAGAAAAGCGGGAGGGGCATGGCCTGTGACCTGGTCACAA
TGGCCGACATGATGGGGCAGCTGCGCCGCCCCCGTGACAGCCGCTGAGCGCCGCGGACCCGGGCGTCCGCGGGCGAGGGGACGGGACTGGGCCCTGAACCAATAAAGCCGTCGGGCCTCACCGACTCCGCCTGCTCCTGCGTCCTGCCCGCGCCCGGAGAGAAGGGCACTCGGGGGTACTCGGCGCGGGCTGGGGACCAGCCGGGG
AATTAATATAGTACAGAATATATTTTTCCCTTGTTGAGATCTTCTTTTGTAATGTTTTTCATGTTACTGCCTAGGGCGGTGCTGAGCACACAGCAAGTTTAATAAACTTGACTGAATTCATTTACATATCTCTGCTTCATTTCTTCTATTAATATGTTTTTGTTTTTGTTTTATTTTGTTTCGTTTGAGATGGAGTCTCACTCTGT
TTTGGGGTAATATTTAAAATGAGAGACATTTTGTAACCCTGTAAAATACATAGGGAATATAACATTCCAGTGTATACAAAGAAGGCAAATTCTTTAATCAAATAAAGCGCATTATAAAATGAGATGTTTATTGGATTATTGACTCACTTTGGTGTCTGCTTGTTGATTCAGGATGCTGTAATGGGACCTAACATTAAAAATTAATG
CACTAAGCCCACCTCCCCTGCTCTCCTTCCCAGCATTGAGCCCTTGGTTGCCTGGGCCCAGGCTGGGGGTTTTCAGTATTTGTAAGCATTTCAGCAGAACAATAAAGCCTTTGGACTACGGAAGTGAGTGGAAGGCCGGTGTGGGGCTTGGCGCTGAGGCACTTGGGGATAGGTCTTCCCTCCAGAGCAGGATTTCCACCCTATTC
GAGCCTTAACACTGTGCTCTTTCCTTCTGTATATACCATGGTCTTACTTTCCAACTCTGTACAGATTTATTTATGGAGGAGCTAGGTCCATAAATGTTGTAATAAATATTCCTTTGATCTTGGTGTTTGCAATCTGTCTTAATCGATGGTTTTGGGGGAAAGATACAGGAAGTGAGTCAAAAATGGTTAGGGAATTCTGGGAAGAT
GGGAGGGCACCTCAGCAACCTCTGAGTGTGGACAATAGCTGCTTTCTTCTCTATCCAAGAGCACCAGGCTGTGCTTGGGTCCTTGCTCTCAGAGTCTATAAATAAAAGAATATAATGATTTGGGAGCTTAAGGATTTTTTTCTGGGGACTTCCTGGTGATTCTTAACTGCATGATGGACTTCCTTCCCTCTGCTCTCCTGGCGTTC
ACCTTGGGGCCTTGATGACTGCCTTGCCTCCTCAGTATGTGGGGGCTTCATCTCTTTAGAGAAGTCCAAGCAACAGCCTTTGAATGTAACCAATCCTACTAATAAACCAGTTCTGAAGGTGTTGTGTGTGCGCGTGTGGAGTTGGCGGGAAGATAGGAACAAACACAAAGCCCTTTCATCCTTACCTCAGAGGCTGGGACTTTTGC
TTAAGGTTTCCTCTACAACCCCAAGGACTTTCATGATTATCCTCAGGGACAGGATTGGAGGCATTGAGCGTGTTTATTAACAAATTGTTTTTGGTAATAAAATAAATGCTTGGACTCTTATTTATTTCTTCTTACATTTGGTGGCAGTTTACTAGGTAATGAGGAGATACAGCCACCCAGAAGAGGAGCTGAATAGTTAGGCTTGT
GAGAATTGCTTGAACCCGGGAGGCTGAGGTTGCAGTGAGCCGAGATCATGCCACTGCACTCCAGCCTGGCGACACAGTGAGACTCCGTCTCAAATAAATAAATAAATAAAGAAAGAAAAGAAAAACTGTGTGTGTCTATTTGTGGAAAGAAAAAGATCTCTTCATTAATCCCATCAGCCATTTATTGAGTTCCTACTATAGTCCAG
TTTTCCTGTACACATCCCTGTCTACCTCCTCTCACCCTGCCACAGATTCTTCCTATCACACAGGGATGCCAGTTGTATTTGTGGGATTTCACCCATTATTAATAAAACCTATATTTATACAGTATGCAATGTGTAAATGTGTGTGGATCTGCCACCTGGTACTGTGCCCTGCAAGGGGGCCTTCAAAGCATTTGGCATGAGGCCTG
GATAATGGGTCAACCCAGAACTGAGATGTCTGTATGACAGCCACTCCTAAAAATAAACAACAACAAAAACAAAAAAAGAAGAAAACTAAATAAAAATAAAAATAAAAATAAGATCCACTTCTCTCTGCCAAACGGCCAGAGCCCACAGCTCTATTGAGTTCTACATCAAGACACTTTATTGCTGGGGCCTCAGAGAACACTAGAGA
GTTTTACTAATGTTATTTATTAATTTTTTTTCATTTCCATACACAGTTAGTTAACTAAAGAGCTTTTTCAAGCACCCATGTCTGTAAAAAAATATTTTTAAATAAAGTTTCTTTTGTTGTAGCAGACTTGAGTTCTTGCTCATTCAGGGGGTTGGGAGGCAATACTCGAGTTGCCGTAGGACCAAATGCCAAGGCCCCCTTCCTCA
GAGGGCAGACTGTGCACATTTCACTAGGGTCCAAATACAGAAGGGCCCAGGGCCCAGGGGCTTGCAGCTTCGTGAGGGGTCTCTGGCCCAGTTTCCAATGAATAAAGTTCTCTTGACAGCTCTGACAGTCTCTGTGTGCATCCCTGCAAGGGAGCAGTTGGTCAAGGCAACAGACCTTGCATCAGGGTCCTTCAGCCCCGCCAGAG
GAAAAGGGGACAGGGGAATGAGTAAACTTCTTTTATTGCGGACAAATGTGCACATAGCCGCTAGTAAAACTAGCCTCAAACAGGATGCTCATAGCTTAATAATAAAAGCTGTGCAAAGGCCATGAATGAATGAATTTTCTGTTTATTTCACTGATGCACACATTACCTCATTGACAATTCAGAAGTAAATCCAACGTGTGTTGACT
AGCAGGTGGCAGCTCAGATTGCTGCAGTGTTGTAATTATAACTGATTGTACTTAAGTTATGGATGTAGAGAATATGTTTCATTCATTTATTCAGCATGTAAATAAAATTGATCCTGTTGAGTTATCATAATTGCAGTTCAACTATCTGCCATGATTATTCTTTTCACGTATCATTCATTCTGTACATTTGTGTACATTGAGAAGTA
TACCAACTTACACTGTGGTTTAAGCTAAATGACCGCACAGCATCATAGCATTGCAGTGTTGTTACTAAATCTGGAAGTGACCTGTGAATGTATGGAATACAATAAAGTCTTTTATTCTGGTTCATTTGCTAGTACTTCCTTTTTGATTGGATACTGTAGTTCTTCCTCTGGATTTTATTTTGTTCAGCGTCAAGGCCCTAATTTTG
TTATTTTGTTCAGCGTCAAGGCCCTAATTTTGCAAATGTAGTCTAAACCACATTACGTGGACTAGAGGATACTCTGAATTAGCAAGTTTTTTGTTTGCTGAATAAAACTATTCCATCTTAACAATTCTGTGTAATTTTTGAAAAACATCAACATTTTGGTCACTAGTAGTCAAAATCTTATAAGGCCATATGTCCTGAAAGGCAAA
TTCTGTAGTCCCAGCTACTCGGGAGGCTGAGGCGGGAGGATCAGTTGAGCCCAGGAGTTCAAGACCAGCCTGGACAACACAGCAGACCCCGTCTTTATAAAATAAATTCAGTAAAATGGAAGGGAGAGAGTCCATCTCTATTCCAGGTGCTTGGTCCTGGGGGAAGGTAGGGGAAGGGACAGAGAAGGAAGCAGGAGAGGCAGCAC
AAATATTTTTGTAAGGTTCTGGGGCAGGGAGGGAGCATGAAGTACGAGGAAAACTTGAATTCCAGATTTTTAGTGCAAAGTATTTATCATTTCTACCAGAAATAAACGTTTTAAGTTTTTACTTGACTAATGAGACCCAGAGTTTGGAGAAAACTTTTGGCCAATGCTGCCACCTGATGTCAGAAAGTGTCCCCACACCCTAGCAG
CAAGGCTTGCTCCAGATTATGGATTGGGTTAAGTCAGCCATGGGAACCAGGTTGGAAATATGACTGTTACATAATTACACTTATAACAAACTTAGGTTTCAATAAAGGGCTAAATGTATTGATCAATTTGGTCAGTCTTCAAGCCGAGCATATACCAGTATTAAAACACTAACTTCTACAGTAGCACAGTTGTAGAAAGTGAGAAT
CTCCTTCAATTATATTGACTTTCTTTGGTTTTCCTTGTGCATTAGGTATATATTTTTTGAAGTATTTTTGCCAACTAAAATGAAGTCTGTAAATTCTGTTAATAAACAAGGAGTTCATCCGTTGCTCACATCTTTCATTGGTGCCCTCTGAACTCTGTGGGTTGCTAGGATGTAATTTTAATGCTTCCCTGCAGTCCAAAGATGAT
ATATATATAGATACAGATACAGATACATATCTGGTGGAACAAAGAAATACCTGTACCATTCCCACTTGCTCTTTGATAGCCACCTCCTAGGAATGGAGACAATAAAACTCTGTATTTGCATGTGAGCAGTTACTTCTATTTTTTACTGCCCTCTTTCAAGCTAAATGACTGGTTTACCAAAGGTTTATTACCAACTTCAAATATAA
AGAAACAAACAGCCGCTACCAACCACCTCCACCTCCACCACCGCTGCCACCACCTTGAATGGAATTGTCCTCACTTTTGTTGCTGTTGCAAATGTACTAAAATAAAGACATCTTTGGAAGATGACGAGCTTAATTCATGTTTTTGCCATTTGGGTTGGTCGGCATCCTCTTTATGCCAGGACAATCAGTTAGGGCTGCCGTCCTGG
GTTGGCTTTCTTTTCCATTCTGTATTTTCTATCTGACTCTGTATACTGTATAAAGCAGTTTTTTCTTGTCTGTTTATCTTTCTTCAACTGGAATATTTACAATAAAACAGAAACAAATCCTGAAATGTTAGTGATGGATGACAGCTGTTTGGGTTTAGAAAGTATGGTTCAGTGTGTCTAATATCCAGGTACTAGACTTGAAAAGC
TACTGGTCTGAGTTACAGAACAGAAGTTAATGAAAAAGGCTATTTGAGCATGTGTACTTATAGATTCATTTGGGTGGCTGAGAAAAGATGCTGCTTTTGAAATAAAATTGGTGCTGTGTAGACACTTGTAACCAAAATTATTTTTATAACAGAACTAAAAGAAGGAGAGAAGAGGCCATGGACCTTTGAGTTTACATGTTATACCT
TGTTGACCTGGGGAACCCCACCCACTCTCCTACCCCCTCGAACCCAATCCCTTCTCTTTTTACAAATCAACCAAATACTTTTTAATGTGTTTTATCCTTAAATAAACTTTGTGTTCAAGTATTCTCATTACTTGGTGGCTGGAATCATTCTTATTGATGTTAAGCTTTGTACACTAAATAGCATGCCATGAATTTTTTTTTTAAAG
AGCACCATAACCAAGAAATACTAATGTAAAGATTGTTTCTTGTTTCAGGAATGGTTAATTCTTCAACGTTGGTATGATAATGATAACTTGTTTTGACTTGAATAAAGTACTACATCAGTGTGGAAAAAAATTCTGATACATTAGCAGCTATGTAAATGACCTAATTGATAGCAGGTGTAATAAGACTATCGTCTTCCTACACATAG
CAGGGCTGTGCTTGCTGGGCATGCTTTTACGTCTGTGAGATAATTTCGGTTCAGTAAATTGGCCAATCTTTTTATTTTTCTAAGACACAGAAATGTATTTAATAAAAACCTCGAGAGAGTGATGGGTGGAACCCCTTCTCCTTGAAAGTGTGTACAGATATTCCATTTTGTTTGGATATAGTTTATAGGAAAGTGTGTGGATGTAT
CTCTGTGCAGAATCTTGTGTTGGGATTGTATCTTGACATTCCTGTTGTGTTATTTTTCTTAACTGGAGTGTGTGCTGCCTTTCAGGTACAATTTTTGTGTAATAAAAGCCAGTGCATTAAGTTTATATAGACTACTTTCTATGCAAGACTGAGATATGGAATAGATAGGAAGAGATATGTACTGCTGGGTACATGGACAGTAAGTG
GTGGACCATTATCCTCAAATATTCTATGTCACTTCTCATTTAAAGACTCTTGTTATGAACTATTAGAAACTTTAGGCAAAATCAAAAGTATTTGCGGCAAAATAAAGGCCTATTCTACTCTTATTTAAAGTGAAACACTGTATACTTGTTTCTCTCCAAAGCGAAATTAAGTATTTATAATTTCAATTGCCTCGATAAGTTTCCAA
CCTCGATAAGTTTCCAAGTCACTGAAATCTGCTGAAGGTTTTACTGTATTGTTGCACAACTTTAAGATAATTTTTGTCTCAATGTCAACTTTTTTCACTGAATAAAAATTTAACTGGGTCAAGAAAACACCTCTTTGAAAATCCACTGTCTCTGTGTGTCTCGAGCTGTTCTTTAGAGCGCAATAAAGATGGCTGACGCAGTCTCC
GGCTTGGAGGAGTTTCTACTTTTTATTTTAATTATACTTTAACCAAAGAATTATTTTAAAGTAACCTTATATTTAAAAGATGATTTTGCAAAAAATAAAAAATAAAAAATATGCCTTCTGGAGTGATGTCTGTTTGGTAAATCATTGTTGATAATTTCCTTGTTAGTGGTATTTGGAATGCATATAGATTGTCTTGTCATTGTGCT
CCTGGCTGAGAGCTCTCCCCTGTTGATACAGCTATGGCACCATTGTAATTACAGATGCACCTTTCAGGAGCATCTCCATTAAATGGTTCATAGATGATTTAATAAAAAGAAACTTCTCAGTTGATCCAGAGCAATGTCATTTTAAATTCTGAGTGGTCTCTTCCTATCATGTTTTCAGATGTTACTTTGTTCATTATTATTTCATA
AACATCCTACCTCAAATGGAACAGGATTTTTTGATGCTTTGCTCTAATGGAACTGTTTAAAAAATTTTTTTTTCTTTTTAATATTTTCTTCTGGTCACAAAATAAAGAAATTTGGGATGCAAAGTACCTAAAGATCTCTGATCCTAAGAAGTTACTTCTGGCCAGGCGCGGTGGCTCATGCCTGTAATCCTAGCACTTTGGGAGGC
GAAAGTAACATGGGACATGCCTTTCTTTTCCGATCAGTTTATTTAAGCTATACAGCAAACTTTGGCATTTATGTGGAGCATTTCTCATTGTTGGAATCTGAATAAACCAATTACAAAATAACATATGTGCACATTGTAAGTCTGTAATTTGTGATAGGGGCCAGATCCAACCATGCTGATTTTTTGTTCTCTTGACAAAACTGTTT
AGGCACAAGAATCGCTTGAACACGGGAGGCAGAGGTTGCAGTGAGCCGAGATGGCGCCACTACACTCCAGCCTGGGTTATAGAGTGAGACTCTGTCTCAAAATAAATAAATAAAAATAAAAAAAGAATGATGTCTGGTGAAATTTGGGCCTAAAAATATTTTAATTTAAAAATAAAAATAAATAAAATTCAAAAAAAGAATTATGT
CCAATTGGATTATGGTGCCATATTTTACTTTCTAGGAAGAAAATTTTTTAAATTATTTATTTTCAAATCAGTTAGAATTGGAGCTGAATAATAACTAGAGAATAAAGCTTTTGTTTTATATTGATCTTTTGATTTCTTCATCTCTACCCCATTCCTTAGCATAATGGAAACCTTAAAGTTACCCAGAAATAAATGTAGCTGTGTTT
TTTGGTAATCATTTACAGTGCCACACGGAACCCTGTATTTTGCACACAGCAAAACAAACAATGTTTAGCTTTATTTATGGTATTTGATGCTGTAAATGGAAATAAATATTGTTCTTTATAAAGCTCATTGTTTCCTCTCTTCTTTGCCGTGGAAGCTTCTAAAACCTCACACACAGGGATTGGTGTAGGGGGTTCATTTTCCCTAA
AAAGTTATGCCTGCGAAGACCCTAAGGTCTCAAAAAGAAGTCTTAAGACGGCATTGCTTAAGGTGCTTCATTCCCTAATCCCCTTTTGATTTGTTTCCAAAATAAAAGAGAATCTTTTCTTCCCTACCCCAGGCTTCCCCAGGCATTCTCTTGGGAACACAGAAGCATCAAGGGAGCCCAGTCTAAACTCCTAGGGTTGGCCGCCC
CCCTACCCCACAATATTTTGGTACTGCCACTTTGGGAAGCCAAACTAGGATAGTAAATTGACCGGAACACAGTTGTGGAAATTTGACCTGAAGTTAGTGAAATAAAACTTAGTAGGGAAAAAAAGCTTAGCAAGAGGTCTACTCCTCCATAGATTCATTTATTGAACTTACATTGGTTTTATTGTCCCTTGTTTTCTGTTCCAGCT
GAAGATTCTAAAGTCCGTTTATGGAGGCAATTCCATATCCTTTCTTGAACGCACATTCAGCTTACCCCAGAGAGCAAGTGAGGCAATCTGGCAAAAGATTAATAAAGATGTAAACCCCTGGAAACCCTTTGGTGTGGCCTGAAATCCTAGGAATTTACCCAGCTTGCTTTGTAGAAGTTATCAACCTTGTCCAAGTCCTCTGTAGC
CAGCAATTCAGAAGTAAAGAAGATACTAACGTATTTCATCATGGAAGGTCCTGTGGTGATGGTTTTCCCTGGGAAAACCTTCAGCTGCTTTATTTTTAGTAATAAATTTCTCTTGTCAATTCTGTTTACTTTCATCTTGTAATCGGGATGTAATCTTTTTTGCTTAGCTCTGCCTGAGGTAAAGTAAACTTCAGCCTCTTATAAAC
CGAGTGTGGTATGATGTTTGCATGTGATATTCATTACAGTATTATTTTAATAGTAGAAAATTGTTAAAAATCTATATGTCCATTAATAGGAAATTGGTTAAATAAAATGAGGCTTCCACAAACTGAAACACTCTAAATCTATATTCTATTATTTACATAAGAAAATTATTTTGGTAAAGTAAGTAAGTCAAAAACACAGATTACAA
GCATGGGCAATAGGGGTTAACTGAACGAGTTGAATGCTAGGAAGTCCTCAGGGGAGCCAACGTTCCTTGTAAAGTGTGTAGATTTTTTGTTTTTTAACTAAATAAAATCTTGGCACTGACAAAGTTATTCCTGCTGTTTGGAGCTACACCAGAACCCCTTGGAACTCTACAGAGGGGTAGAACTAAAGCAAAAACCATCATTCACC
CAAGCCTATCTATAGAGACCCTTGGATTTAGAATTATAGAACTAAAGTATCTGAGATTACAGAGATCTCAGAGGTTATGTGTTCTAACTATTATCAAATGAATAAATCCTCTCTATCACATCCCCCAAAAATGTTCTTTAGCTCCTGTTTCACTCCTAGTGGTAAAGAATTTCACTGCTTTTTAAGGATAGTCTATTTAATTTTGG
TGTCGGTCCCGCCCTCCCCCCCGCCGGGCTCCTGGGGCTGTGGCCGAAAGGTTTCTGATCTCCGTGTGTGCATGTGACTGTGCTGGGTTGGAATGTGAACAATAAAGAGGAATGTCCAAGTGTTCAGAGGGTGCCGGGGGAGGGAGTTTGGGTGCACAAGGCCTCCGCTTGCAACTTGAACAAGCCTCCTTGGGCCAAACCAGAAA
TTTTTCCTCTTGTTTTTTAAAATGTATTGCCTCTTTCCCCATTCAGTGACACTGGACATAGGAATTTTTAATTGTGTAATTTTCTGTTGCAAAAAGGGTAAATAAATCCTTTGTCTTTTGAATATCTTCTATGTGAAATAATTGTGAGTGACATTTGAAAAAGTGAATCTGAAGTCAAAGTGAGTAAATTCCTTATTTCCCTATTT
AGTGACATTTGAAAAAGTGAATCTGAAGTCAAAGTGAGTAAATTCCTTATTTCCCTATTTTTTAAAAACCTGGTATATGACATGGCTACAGGGCAAATGAAATAAAAATTGCCATAGTTGGTATGAATTTGTTATTTCCTTGCAGTTTTTCCTGATACAAAATATGAAAAGGTTTAATATTATGAATTGGAGATACATACTAACAG
TTATCTATTCATCTGCCCATGGACATTTGGATTGTTTCCACCTTTTGGCTATTGTGAATAATGCTACTAATCTGTCATGGGATTAGAGTGAGAAAGAAAGAATAAAAAAATAATGCTGCTGTCAACATCGGTGTACAAATTCCAGCAAGCATTGGTTGCATTCCATGACCTAGGCTAGAAGCTGGGGAGCTAAAAATGAAGGCATG
AACTATCAAAGACCAATTCAGATCCTACATTTACAGACAGTTTTGTCATAACCCTTTGCATTGCAGCACCTAGTACAATTCCTTGGAAACAGCGTGGCTCAATAAATTTTTATTGAATGAATAAATGTGGGACCAGAAGAGTGCTAGAAGAGTGCCTTTCTGGGCTACTATGTCTCTGTTCTCAATGTCTTTTATCCTTAGACGCT
AGATCCTACATTTACAGACAGTTTTGTCATAACCCTTTGCATTGCAGCACCTAGTACAATTCCTTGGAAACAGCGTGGCTCAATAAATTTTTATTGAATGAATAAATGTGGGACCAGAAGAGTGCTAGAAGAGTGCCTTTCTGGGCTACTATGTCTCTGTTCTCAATGTCTTTTATCCTTAGACGCTCTTTGACTTTATAAATCAG
TGTTTTGCACAGAAAGGCATTCTGTAAATAATAAGTTGCCTTAATTTTCCTGTAATGTTCATTATATTGTTGTGGGAAGGTATTTACTCCTATTATTAAAAATAAAAATGTGTAAAATTTACTACCTGAAGATAACAGTTCAAATTTTGATGGAAAAATCAACCTATGCTTGTGTGTGTGTGTGTGTGTGTGTGTGTGTGTAATGT
CTACAGAAGAGGATTGCAAACACATGGCTCCATCTTCTGCACACGAAAGGAAAGTCCCTCTCCTTTTCTACAGTCTCTGTCACGCCCCTTAAAATAAGTAAATAAATAACCTTGAGAGAAAGAACAAGATCAATATATCCTGCAGGTTGCTACAAACCCTTGTGCTTTCACTGTATAGCCAGTTCATTCAGAAAAGGAGGAAAGGG
GACCGAACCTGTTCACAAGGGTAGAGGCTGATTTCTAACGAAACTTGTAGAATGAAGCCTGGAAAGAGTGATGAATTATATTATATTATATAAAAATAATAATAAAAATATAAAGAAAGCTACCTTTCTTCTATACCCAAATTGTGTGTCCTTCTTTCTCTCTCCTCCAACCTCTTCCTAATTCCTTTAACAAACATGTATTCAAA
GTGAAACTGTCACAGATGGCAAAATAAATGTCACGGTACTTAGTTTTAAGACATGAGGTCTTTTTGAAGCCAAATTGATGTGAAGCTTGTGATCCTTTTGAATAAAAAAAAGGCAAGATTATTTCTTATTCTAATCTTTGTACAGGTAATGTCTCAATGTGGGCTATGGGGGTGTTTTTGGATTTGGTTGATACAATCTGAGCAGA
AAGCATCTGTAGTGTTCTTTGCCCATTTATCTTGTGGGATGTTAATGGTTTCCTTGTCAAGTTGTGTGAAATATATGTGTGAATTTATTTTTCCAAATAAAATAAAGACATTAACCTTCTATTTTACTGACAACATATTGTCTATCTCAGTCTGACTGCATTTTAAAATGTGTTATAGTTGTTTCACACAAAGTTATTTAATTTTT
AGGCAATTATATATATATATATATATGTGTGTGTGTGTGTGTGTGTGTGTGTTTATATATATATATTTATATATTTCAATATATAAAGGCATTTTTTATAAATAAAATACAATAAAAAGAATAACACTTAAAACAGCGTTACTAATAATATAAATAAAGCAGTCCACAATGAGATTGTCCTAAAGGTAAAGCCATTTTCTCTTCCT
CTTTATTGTAAAATTTAAAGCTGTAATTTCAATGTCTTGAAGAGTTATAGATCTAATTAGATTTTCCATTTCTCCTGGAGTCAATTTGGTACAAACAGTCAATAAAGACTACAAGACCAGTTTAAGTAGATTTTTCAGTTTGAGTGTCCTGGATCATGTACACAATCATGAATGTGAAGTCTGTCTGCATGAAGAATCATCTGTGG
TGAGTTTGGGAATCAGGAGACCAGATGTCAAGACTGGACTACATCTTTATATTCATTTCCAGATTTAAAGTTCTATGTTGTATTTTATTTGATGCAAAGCAATAAAATATTCCTCCCTCCTGTGACCACCGAAAAGGTCATATTTAGGACCTGGGTGAAGGAAGAGTGGGCATCACAGAGCTGCTGTGGAGTGTGTGCACAGATTC
ATGCTCATGATCTTACTGACCTTCTCCACTGATGAATTAGAACACCCCTCTTCCCAGGCACAGGACGAGTTCAGTGCCTCTCTGTTTCTTGATGGACCCCAATAAAAAAACGCCTGCACTGTTTTTCACCTAAGGTCATCTCGACAATTTACAAGGATAAGGATTGTAGCTGCAAAATAATGCCTATGCCCCTCTAGCCCCCTTAG
CCAATTTTGCTCCTGGGCAGTCTGAGGTGGAACATAATTTTGTATAAAACAAATTATGCTCAACCTCACTTATAATCAGGGAAATGTGAGTCAAAACCACAATAAAATATCACCTCATGCTGTTTAGGATTGCTGTTATCAAGTAGACAAGAAAGAAGTGTTGGTGAGGGTAAGGAGAAAATAAAATCTTTGCACACTGTTGGTGG
GCGACTGGTGGAGGATTAGCACTTCACGTGGGAAGAAGCAGCAGGAAAGGATGAAAATCTTAAGTAGCAAAGATCTTGTTTTCGTCTCTAGAACTCCAGTAATAAAGGCCAGTGGCAATGCTCTCGCTAGTACCAGTGTCTTGAAATGAATTACTTTCCCCAAAAACTTTTCAGCCAGATTTCAGCAATGGCTTTCTACTTTCTCC
TTCACTTTCCTCGGGTCTGCCTAAACTCAGTGTCTCTCCTAGAAAACCACCCAACTCATGAAAAACTGTTTGTAAGAAAATGTTCTCAACACAAAGAAATAATAAAGGTTTGAGATGATAAATATGCTAATTACCCTGATCTGATCACTATACATGATATGTATGAAAACATCACTATGTACCTTGTAAAATTATTATACGTCAAT
TGCCTGCTGCAGGGTAACTCAGGGCTGAGGTCGCAACGGCCAGGTCAGAGAGGGGTCAGCATCCCAAAGCCCCCTCTGCTCAACCCAGCCCAGTTTTGCAAATAAACCCTGAGCATTGAGTACGTTTCCTGTCCTGACGTCTTTTCTTGCCTACCGTCTTTCCCAGGCTGTCCAGGTCCTCTGTGGGCTGCTTGCCTGGGGCCTGC
CCCTGTGAAGGAGTCAGAATGTAGTGGATGGTCCTGCCCATGACTCATGAGGTGGAACAGACCCAGCTCACATCTCATCTATCTGGATTGGCTCCCATACAATAAAAATCTTTCTTCCGTTGAGTTGGTGAAAAGAAGAGAAGCAAAATGGGCATGTGTGACGTGTAAGAGGGCGCCATTTAATCAGACAGGCCTGTGAAACACTT
AATATATATAATTTTGCAGGTAATTGTTGACTTTTTTAACTATATTAAGTGTTAAGCTGACAACTGTCAAAGAAGACCATGTTGTAAAATAATTTGACTAAATAAATGGTTCCTTCTCTCAGTGCTGAGGACAGTTTTCTTATTTACCGCCCCCGTTAGGTCAAAGGGTTTTCCCTGGGGAACTTTCCTATTTACTTCTTGCACTA
CATATGCACATTGATTTATAAATCATATATACAAACTGTTACATTATTCTTCATATTAGAAAACAAATACAAAATAGAACATTTTAAATGGTGATATAAAAATAAATTGAAACTGAAATTCTACTCTTTTCCTCCTATTTTCTCTATATTGAATATCCTCTGCTATTAACTCTCAAAACAAAGATGTTGGTCTTTAGTGAAAAAAG
TCATAAAAAACATTTGTGACCTTCGGCATAAATGGGTTAAGGTGCCATCCCTGAAACTGCAATGCAGATATGTTCAGATAACTTTTATTTTTTAATTAAAAATAAATCTTTCAAAAGGATTGAGTGTTTTGTGTCTTCTGAGGAGTGTATCTAACCCTTCCTGAATGTGTCCTATGGGAAGAGAGATCCAGAGAGTGAACCAAACT
AAAAAAATGATCTATTGCAGATATTTGATGTAGTTTTCTTTTTTAAATTAATCAGAAACCCCACTTCCATTGTATTGTCTGACACATGCTCTCAATATATAATAAATGGGAAATGTCGATTTTCAATAATAGACTTATATGCAGGCTGTCGTTCCGGTTATGTTGTGTAAGTCAACTCTTCAGCCTCATTCACTGTCCTGGCTTTT
TTTGACCCTATTCATGTCTCTACCCACTATGCACAGATTAAACTTCACCTACAAACTCCTTAATATGATCTGTGGAGAATGTACACAGTTTAAACACATCAATAAATACTTTAACTTCCACCGAGACTGCTCGTTTCACTGACTGCGGCATTGATCTGCGTGATGGTCCTACCCCCTTCCTCCAGGAGGGTGATAACTTCGTTCCA
AATATGTTCCTGGGAGAGGGGTGGTCTGCTAGAGTGGACTGGGAATAGTAATATTGCATACTTTTGTAAATTCACAAAACCCTCTGATCTGTGATAGAGGAATAAAGGGCAGAGGATAAACCCCAGATAAAGATTCACTTATCTTAAAAATGAAAGGTTGGAAATTAACTTTATGCTACTGTACCACCTTCGAAGTATTTCTGGCA
TTAGTGTGAATCGGGAATCAGAGGAAACTATTTCACTGGGTGCTCTTTGGCCCTTTTGAATTTTGAACTACAAATGTATTGATTAGCTCTTCACAGTAAAAATAAAGAAAATTAAAACTTCAAGTAGAGATTGTATCTTGTGAAAATCAATGTACTTTCTGTTCATTTCTAAGAAGTTAAATATTTGTAAAACTATGCCATGGCAA
TACATATAAACAAGCGTACCCAGGTGGACGCCTTCCTCCTCGTGCTTTTGGGAACACCCTGCTCTATGGAGTAGCCATTCTTTTATTCCTTCACTGCCTTAATAAACTTGCTTTCACTTTACTCTGTGGACTGGCCTGGAATTCTTTCTTCCACAAGATCCACGAATCCTCTTTTGGGGTCTGGATCAGGACCCTTTTCCGGTAAC
TTATACTAATTGTATCATAAAGCCGTTTATTCTTCCTTGTAAGAATCCTTTACTATAAATATGGGTTAAAGTATAATGTACTAGACAGTTAAATATTTTTAATAAATGTTTCCCTTGTTCTATAAATACTGTTCACATTTCAAATAATTAGAAAAAAAATCCTACGTGTTGCAGGGCTGGATTATAAGTTTCTACAGTGGGTGTTC
TGTGATTCTTCCATAATTTTGTCCTTCTAAGCTTCTGATGCACTGAATTATGTAAAGTGCATTCCCTTCACCAGCTTGTGCACCCTATTCTGTAACTGATAATAAATGGTTGGTATTGCACTATAGAGTATGCTTCTTACTTAGGAGAAATTTGTGCTGTTAGTCTTTCCTAAAATCTTCGACAAAGAGCATTCTCTCTCTACGTT
CATTTCTTTTTCTGCTGAGTAGTATTTCATTGTATGGATGTACTGCAATTTGCCTATCCATTCACCTGTTGATGTACATTTGAGATTTTTGGCAATTATGAATAAAGCTGCTATAAACAGACATGGATTTTATGTAGACACGTCTTCATTTCTGTTGAGTAAATAACAAGGCATGAGATTTCTGGGCCATAGGGTAAATGTGTGTT
TGTTATCAACTTTGGCCTATGTTTTCTGAATTATTTTTGAATCTTTATTTTGTAATCCAATCTATTAGTGACCCATAACAGGCCGTGTCATCCACAATTAAATAAATGTGCACTCTCTATTCATCTTGTTTTTATCTATTTAAAATAGGCTGCACAAAACGGGGCTAATAAATGTCATCTGTCATGCAGTTGGAAAAGACAAATGA
GACCAAGAAACATCATGGTGTATAATTGTACAACAGGCAGCACTAATCCTTTCCACTGGGGTGAAGTTGGTATGATTTTACCTGTGTTTTTGAATGTTAGAATAAATCTTAAAGAACCAAGTTCCCTGAAGTTTTAATGTTAGAATACCTATGAGGCATTAAGGCCACTGAGTTACCAATTTGTTCTTAATTGTCGTCTTAGAAGT
TGTGCTTCGGACACACGCGGACTCCAGCAGGCGCCACGGAAATGGGCAAGCCCCTGCAGTGTACCCCTGTCATAACTGTGAGCAGCTGCAGCTCCGGAACAATAAATCCCTTCCGCAAAGACAGCGACGCAGGTCTTCATCTGGGCAGGGCGGGCGCGCAGGGCTCTGTGACAGCCCGGGACAGCTTCTTGTTCCCCACTTGCAGC
CAAGATTAAAAGCATATTTTGGGTACATTTGTTTCAAAACCTTGGTGATGCATTACAACTTGTTTTCTTATGTAATAATAATGATGATGATGATGATAATAATAAATATTTTTGAGTGCTTACTATGTATGGGCCAGATATTATTTTAAAACAGTGCTTTACACCTGTGAATTCATTTAATCTTCATGACAAAACCATGAAGTAGA
CTAGCAAGTTTTTTTTTTAAGTTGGATTTGCTCTTCCCAAAAATCTAAAATGAATTTAATAATTGGGTAGAATATATTGGAAAGAAGTTTCTTTTTCTTTAATAAATGGAATCATATAAAATGTATCCCGGATTTTCTTATTAAATTGTATTTTAAACTAGGTTCTTGCTTCCCAGGTTTCATTCCCCAAAAACTTTTCCAACCAT
AAATCTGGGGATCCTTTTGAAAATATAAATGCCATCATATTGTGATATAATTTATACAATATAATATAATTGTGTAAAATCATGATTATAATAATGTTTCAATAAACATTTCTTAAATTCCCAATTACTAGTTTACATGAGTTAACCTAATGAACCAAGTCCTGGGCTAAGCATCTAATTTGCATTATCCAATTTATTCCTCACAA
ATAATTACAAAGAGTGTTTGCTTTCAAATGCCATGGGTTACACTTTTATGGGCATGACTATAACCATTTTTGTAAAGAGTAAGAGTTGTATAAAATAAGAAATAAATACAGTACTCAACTTCCTTTCATATTAGCATCATCAACCCTCTAATTCACCTTATGGGGGAAATGCTTCTTTTTGTTTGTGATAGCTATTTTATCATTTC
AAATTCTCTGATCATTTAGTTCTGTCTATTTAGAAATATGTAAAACTGGATTTTTTTTTAAGTAATATGTGACCAAAGTTAATTTTGTCCCAAAGGTCTAAATAAAGAGCAGTTTCCCATATTTGGCTGTGATACCTTTATCCTCATTATCTACAAATGAGGAACAGGCTTACTGATAAGAAGCTGAAACAAGAAATTCTCTTCAT
TGCACCCCTCACTCCAGGTGGGTGGGGGGACCCAGGCCTGCTGGCCCCTGTGGTGGTGCAGCCCAGAAGGTGTGAATCAGTTTACACTGTTCAGTGCCTGAATAAAAGTCACAGGACAAAGAGGACTTGGTTGCACAAACTACTGACATGAAATTCACATTTTGTCCTGAAGGAAACGCAAGATGAATTGAACTCATGTTCAGTTT
TATTAATCTTACCAGAGAATATGTTTTTTAAAATTGTGATCTATGATTAGCTAAGCATATTTTTTAAAACAAGTATATTTGTATATGAAGGAACATTTAGAATAAAGGAAGATACTTTTAAAATAAGAACTTTTTTCTTTTTTCCAACAGACATTTAAAGTCTGAAGTCCACCAGAACTTGGAAGAAAGCTGTTAACTCAACATCT
CCAACAGACATTTAAAGTCTGAAGTCCACCAGAACTTGGAAGAAAGCTGTTAACTCAACATCTATTTCATCTTTTTAGCTCCCTTCCTTTTTCTCTGCTCAATAAATATTTTAAAAGCATATTTGAAATAAAGGGAGATACTTTTTAAATGAAAACACTTTTTTTGGGACACAGATATTAAAGGATTGAAGTTTATCAGAACCAGG
TTTAAGTGAGAAAACTCTGCCTCTTGCTTTTAAATTAGATTGCTCTCACTTACTCGTAAACATAGGTATTCTTTTATGGGTGCTTATCATTCCTTCTTTCAATAAATGTCTGTTTGATATTAACAATTCTGGAAAGGCCACAGTATTTCCCTGTGTTTCCTGGTAACGTTTTTCTAGTTTTGGCAACCTCAACTGCTAGAAATTCT
GGGCTGTATTTATCTCTGAGGCATGGTGTGTGGTGCTACAGGGAATTTGTACGTTTATACCGCAGGCGGGCGAGCCGCGGGCGCTCGCTCAGGTGATCAAAATAAAGGCGCTAATTTATACCGCCGTGGCTCCGGCTTTCCCTGGACATGGGTGTGGGATCCGGAGGAAAATCCGCAAACTGGGCCAGCTGTCCCTCAGCGACGCC
CGAGAAACGCACTGTACGTGAAATGCTTTGCCATCTTGTACGAAAGACTTTTTTTTTAAGTTCCAAAATTATGATGGGATTTTTTTGGATTTGCTTTACGAATAAATCTGATTGGTCCATTTCTCTTTTGACTGACTGCCTCTTTGTAGTGACATGATGTGTACACGGGCGGTAATCCCACCCACGTGCACGCCCAGCGTGTGCAC
AGAGAGGGGTCCCTGCTCCTCCCCCAGGGCCACTGGCCTTCCCCTTGGTGTGAACCCACTCCTTGTTCCAAGGAAGCTCCCCTGGGCTTTTAATCACTTAAATAAAACCTCTTCCCTGCCCCAGGGACTTGAGAGTACAAGGTCATAGCTGGCTTTTCCTGGCTTGTCAGGGGCGTGATCCCGGAAGATGAGATTATTGCCTAAGA
AGTACAATGTTTGGATTCTCCTTGATATTACCAATACATTTTCCCTGTTATCTTGCACTGAATCTTTCCTACTGAACACTTTTTCTGCACTTTTCATTGTAATAAAAGGAGTTGCTGTCCACAACCCTAAAACTCTTCTTTATACTTGTTTCCTACCTGATAGTATCAAAAAGGAAGATTCCTTATTAATCTGTCAGACTATGTTC
TTGGCCTCTTCCTTAATTGGCCAAATACAAGTTGGTGTCATAACTCCAGGCCACAGTGAGTTATGGGCAAAGCTGTTTTCCTTAAGCATCAACAAAATAGAATAAAAGGTTCCAATAGGAAAATATAAGGGTTTTTTTGTGTTTTGTTTTGTTTTTTATCATTACCTAAGATACTTAGGCTAATTGCCTGGTAAATAGCTGTCCAT
TATTGGTGCCATCTCAGCAAAGGACTGTGGTTATTTTTCCCCTTGAGTAGGAGTTGGTCATATTCAAGCATCCTGTTCTCTTAAAACTCTCCTTTTAAAAAATAAACACTTCCATAACATTTTGTTTCAGAAGTTTATTAATGCAATCCCACTTCCCCCCACCCTGGGTTTCTAAATATTGCAGAGGGGGGAAAAGGGCTCAGGAT
CACTGCTATTTTTGTTTGATAGTTTGAGTTTTATGACCATATGAGTTTAAATGAAATCTGTTAAATGTTCCAGAGTTAACACTTTTTTTGGATAATTTGGAATAAAGTTTGTTTTTCAAGTCAAAAAAAAAAGAAAGAAAGAAAACTCTGACTAATACAGACTGCAACTCTTAGGTGAGTCCTAGTGCTGAATCAGGCCCAGACAC
GAAATACTGAGCTTCCTCTTCACTCTGCTCTCAGGAGATCTGGCTGTGAGGCCCTCAGGGCAGGGATACAAAGCGGGGAGAGGGTACACAATGGGTATCTAATAAATACTTAAGAGGTGGAATTTGTGGAAACTGGGTGTTATACTTTGTGGTATAGACTGCCTGTTTAGTATGAAGGGGCGATCCATGCACATCTAAGTGAACGT
TGTTAGCCATTTTTATTGTTTTTTGTTTGTTTGTTTGTTTGTTTTCCTCACATGTACACATACATACAGATTGTTCTTATATGTGATTTTGTTCTCTGGGAATAAAATCTTCATTCAACAGAGGCAATATGACAGAAAAACCGAAGTTTCATGTATATGATTTTTCAAAGAAAGTGAATTGGCCCTCATGTTAAACCTAGCATTTC
AATGTTTAAAGCTTTACACCCTTAGTTCTACTTGTGGACATTTATTTCTTAAGAAAGATGTATACTAAGATTTAGATAGAAATATTCATTACAGTATCATAATAAAGACAGTAGCAAGGATTCTGTTATCTGTGTTGCATTAATACAATAGAGATTGATGCAACTGTTCATTATTTTGAAAGCATTAATGATAATATTGCATCAAA
GTTCACTGAACAGATTGTACAGTACAGTTTTACACACAAAAAAAATAGTTTGTGAGCTTTAAAAGGGCCTTCAAATGAATATGCTAAACGGTTATCTTTCAATAAAGAGAGTATGGGTAAGTCTTAATTTCTTTCATTTATTTCAGTAATTTAATGTTTTTGTTGTTGTTATTGTTTGTTTTTTTGAGACAGAGTCTTGCTCTGTC
ATGGCATGTGCTTTGAAAAGAAGATATTGCATTTTTAAGAGTTTAAAAATCTTATGAGTGAGAAATATTAAAAAAATCTTATTTTCACCTCTTTAGAAGAAATAAAAGATGTTTCTCCTATCTCCTTTTCTCTAGTATTTGACTGTTACTGTCCTTGGCGAATCGATAATCATTGCATAGTGACTGAAAAGCCTAAGTGCAAAAAA
TGTGAACTATATCAGTAGTGTACATTACCATATAATGTAAAAAGATCTACATACAAACAATGCAACCAACTATCCAAGTGTTATACCAACTAAAACCCCCAATAAACCTTGAACAGTGACTACTTTGGTTAATTCATTATATTAAGATATAAAGTCATAAAGCTGCTAGTTATTATATTAATTTGGAAATATTAGGCTATTCTTGG
ATTTTAAATTAAAGCCTTCTAATGTTCCACTGTTTGGAGAACAGAAGATAGCAGGCTGTGTATTTTAAATTTTGAAAGTATTTTCATTTGATCTTTAAAAAATAAAAACAAATTGGAGACCTGTGACATAACTCTAGTCTCTCAAGATTAGAACGAGCAAATGGTAAAGAGATTTTCCTCTTTAAGAATCATTTATAGCTCTATTC
AAATGTGGCCGGGCACTGCAGCCTGGGTGAAAGAGTGAGGCTCTGTCTCAAAAAAAATCATTATAAATGCTTATTTTTAAGACCATATATATCAAAAAGAAATAAAAAGCTGAGTGCTGTGGCTCATGGCTGTAATCCCAGTGCTTTGGGAGGGTGAGGCAAGAGGATCACATGAGTCCAGGAGTTTGAGACCAGCCTTGGCAACA
TCGCCTGCGCCTGCCCTTGCCCCACTCCTGAATGCACCACATGCCTCTGTCTCCCCGCTGAGCCCAGGCACTTGCCCAGGCCGCCCTGCAGGACCACTGCAATAAACGCCTTCTCCTGCCACTGTGTGTCCGGCTGGAGCCTGGAGGGGATGCAGAAATAGGGCCCGGGCCCGCTCACCAGGGTCCCCTGACAAGGACGGGGGAGG
CGCTGCCCCTACGCCTGCCCCGGTGCCCGGCTCCCAGCAGAACATACTAGGGAGATGCACCCAGAGCCTGCCAGGGAGGGCTGGCCTCACCACCACCGTCAATAAAGGATTTGAATCCCCATGGCTGGTCTGGTCTGGCTCTCCCCAGCCTCTTGGGCCATGCTCTGGGCCCCCGCATCGGTGGCCTGCAGTGTGGTCAGTGGCCA
GGGCTCCAATGACACTCCGGGGTTTTAAGACCCAAGGCACATTCAATGCAAGGGGAGCAAGGATGGGACAACTCCATCTTCTGCTGCCCATGTGAAAAATAATAAAAATCAAGAGCCATTGGCTGCCCTGCTTGTGGGCCTGTGTGGCACATGCCTATCTTGGAGAGGGCATGGGGGCATGGTGCCAGAGGCTCTGGCTGTCCTCA
TCCAAGGAGAAACTGCAGGTCAAGGGCTGATAACGGCCATGCAGGATGCTTGATGCTGCGTCCCCCGCTGCTTGCCGCCCCCCACCCCGCCATTTTGTATAATAAAGCTCCCTGTGTATTCTCATGTGCTGGCTGTCTTGTACTCACTAAGGGGGCAGGGCTGGCCAGGATGGAAATGTTGGGCCAGTGGCCAGCCCATTCCCACA
TTCTTTAAACTTGTAATTTTTGCTAAGTTATTTGTCTTTGTTGTATCTATAAATATGTAAAAAATATTTAAATAGATGTACCTGTTTTGCTTTCACACTTAATAAAAAATTTTTTTTTGTAGTTGAGACTTGGTTTCTGACACTTAACACTTCTAGAGTCTTAAATTAAGATGTACATAGGACACAAATTAGTTCACAATTCCAGG
ATCCTGTCAGGGGCTCCCTGACAGTCCTGGGGGTGGAGAGGCCATCCCGGGGCGTCCCCCGCGTCTGTGTCCTTGCTGCCTTCATCCCCTGGGGCCTGTGAATAAAGCTGCAGAACCCCCTTCACAGTCTGTACTTGCTTCTGCATGGGGGCCCCGGAGGACACGAGAGGAGGCAGGTAGGGGCTAGCCAATGGCACAGCGTCCTG
CGCGGCGGGGCGGCATCCCCAGCTGGTTCGGGCCGTGACGGGGCGGCCAGCAGGGACGCGCCCCAGGTGGGCAGCTGTGGCAGAGCAGTCCCGACACCTAAATAAAAGTCTTGCTGCAGGAGAAAGAGCCGGAAGCTCTGCTTCCTTCTTCTCTTGGGTCTCTGGGTGCCAGACACGCAGCAGCCACCCCCCAGCTCTGAGCGCCA
CAGGGCAGAGCACGCTTGTTTGGGCAATTGTAATCAGTTACTTTTTTTCTATGCTATTTTACCATTTTTTAATCTTGTTTTCTGCTGTGCCCAAATTATTAATAAATCAGATTGCATTAATAAGGGTTTGTCTTGGTGGAAGGATCAAGCATTTCCAGAAAGGAGCCCCCGTAGGCTGTCAGCACTTGCCCACAAGGGGTCCCATC
CATGAGGTTTTTGGATTTGCCAATGATCTGCTGGACATCATGCCCCATGTCATAGAGAATAAAGCTGATGATTGTACCAGTCTTAAATTATTCATGATTCAATAAAATTGATGCTTATTTATTCAGATTAGTGGTTTGGCTTGTCTGTGCTAGAGCAAGTCCTCATAGGAGTTTTATTTCATGCTAAGAGCAAGTCAGTCTTATCT
GTGATTATCGCTATCACTACATCCCCTGACTAAGGGAAACCATGATGTCTGAGTAAAACTAATTGGTTTATGCTGTTAACAATCAGCTGTTTTTCCCCTTAATAAATGTTTGAAATTTGAAATGTTCTGTCTCACTTGAGTGATTTGCTTCAACTTATTTTCATGTCAAGCTTTAAACTTCTGGAATAGAACATCAGAACACAGGC
TTCACTACATGTAATTGTGTAAGTAAACATTGTGCCTTTACTACTTCTTTATGTAATAGAAGTTATATACCTAAGCTTATATAATACATGGGGAGGATTAAATAAAGGAATAAAGATGAATGGACAACTCCTGGGTGCCTCTTAGATTGCTTGAAAATGCCCATGTAGTGTGATATGCAGCATTTCAGCCTATGGGGTGATATAAT
AGATTTATGTGCAAAGGTTAAACATGTAACTGTTACTAAGCAGTCTATAAAGTTGTCATTTACAATTACTGATTCAATTTGAAATGTAGAATAAAATTTTAATAAAATGTATCAACTTATAAAATATTTTAAAAATATTGATATTATAAAAGTTTTCAATAAAATATATCAAACAACATTATAAAATATTTCAACAGGGTATGGTA
TGGTTTAGACTACACTTACAACAAGGAAAATGCCCCTCGTGTGACCATAGATTGAGATTTATACCACATACCACACATAGCCACAGAAACATCATCTTGAAATAAAGAAGAGTTTTGGACAAAAATGTATGTGTAAATTATCAAATAAAGGGGCCAGGCACAGTGGCTCATGCCTGTAATCCCAGCACTTTGGGAGGCCGAGGTGG
TTCTCCTCAGTCTCCTGTCCAATTTCTTGCTGGTGGTCAGGAGGCATAGGGAGGCAGGAGGGAAGGAAGCTTTACCTGTAAAATGGTGTATATATGTATAAATAAAATCTCTGCGCCAGAATCTCGGGCCCCTGGCTCCTCTGCAAAGTCTCCTGTTTGTCTCTGGGAATGGGATGGGGGATGCAACGGGAGGAAACTTTTCACAC
CCAAGTTTTTTTTTCCAGGAAGAGAAATATGCAGTTATGCAGGAAAAGCTCTCTTAAATAATGTGTACATAAATCTCAAGAGAATCAAATTCACAGAGTGAATAAAGTAATAATATTAAACTACATTTTGACATGAACTCAATTTATTCTTCCAGTAAAATGTTGACTTTTTGGAGTGTAAGTACTCCTTTTTTAGTCATATTTGT
CCCTTTGCTTTGTGCCTCAAAGTGATGTAATGTGATCACAGCTTTTGTTGTGTTGAATGAAAATATGTGGACTGTCATTTTGTTGCAGCAAAAAAGTGTTAATAAAATGCTCTATTTATCCTTTTTTTAAAAAGCAGTGCATTAATCATACATTAATTTGGATTTATTTAGTATTTAGCTTTAATGTGAATTTAGCTGGTGGAGGC
AAAGCACTCATGTTTGAGATAGCTTACTTTTTATGCCCTAATAAGCAAATGGCAAAAGTAAAAATTATTTTAGAATTCCCCTTAAATTATAAGAGGGTAAAATAAAATCTATCATTTTCATGTTTGTCTCCTTTCTTATTTGTTGTAGGCCAGTAGCTGCTAGCCTTCTCATATGAGCAAAAAGCCATTTCCCCAATCTTAATGTT
GTTCGAGAGCCGAGTCTGTGGGCACTCTCTGCCTTCATGCACCTGTCCTTTCTAACACGTCGCCTTCAACTGTAATCACAACATCCTGACTCCGTCATTTAATAAAGAAGGAACATCAGGCATGCTACCAGGCCTGTGCAGTCCCTCAGTGCCAGTGGTGTCTGAGACCTAGGGGTTGGCCGGAGGGCAGGGGAATCTGACATCGG
CCTGGCTGCAGTTCTGGGCAGCATCCTCCCAAGCAGAGACCTTGCTGAAGCTCCTGGGGTGTGGGGTGTGGGCTGGAAGCACTGGCTCCCTGGTAGGGACAATAAAGGTTTTGGGTCTTTCTGAGACTTTGTGTCTATCTGGGCCCTGCTTACCCAAAGGGCTCAGTTGGCAGCAAGAGCTCCCCACACCTGACCCTCGGTGCCGG
TACTTAGGAGACATTTTCTTAGTCGTGTGTATAGTCCTAAATTTCCCCAAACTATGTGTTCATTTGGATTGTGTTATATAATAACAGTCGAATGATGAAGAATAAAAGATGCTGAAAGATGGCCTATTTTTGTTCAATAAAGATTGTTACAAGAATACAATGTATATTATCTTACATAAACTAATTGAAAAAGCAGATATGAACAT
AGGCAGGAGGCCCCCTGAAGTCTGTGTACTCCGAGGTGGATCTCCATCCCCATCCACCTGTACGGACATCTTTTCCGTTGCGGTTTGAGAATGTTCCTATAATAAACCCCTCTGCTTTGTTCTTCTTGTGGCTCTGTTTTCTTGGGCTTAGCTTCCAGGCCAAGCCTGTGCCTGGAGGTTAAAAAGCATGAGTTGGAACCTTGGGA
TTTTAGTGCTGGAACTATGAGTGGTTTTCTTCCCAAATCTTTTTCTTTTGTGAGTTTTTAAAAAAATGTTCTTGGAAGAATTTATTTTTTGTAGTGAAACAATAAAAGTAGCAAGACTCACTAGAAAAAAAATAGAAAGAAGGAAAAGCGTATCCTCCATAATCCTAGTATCAGAGAAAATTTAAAAAAAAACTCACTATTTTAGT
CTGCATGATGAGATACAACTTCTGAATGCTGCACATTCTTCCAAAATGATCCTTAGCACAATCTATTGTATGATGGAATGAATAGAAAACTTTTTCACTCAATAAATTATTATTTGATATGGTATTTTCCCTATAATTTGCATGTTAAGTTTAATTCTGCTTGCTTTTTAAATATTAAATTGAAATTTGTTTTCTATGGGGAGGGG
TGGGGTTTTGCTTCTGTCTGTCTGTTTATTGGAAACTTGTACTTCAAGTAGGGGGAATCCTAATTCTAATAACTCCTTAGCTAAGTTTTATTATTCAGGCAATAAACATGTTTTCATGTAATACTGGCTTACTTTGTAATTTACATCTGTAACTTTCATATTTCTAAAAGGGGCCAATGCAAAAGGAGAGAGAAGGACTGGATTTA
CCTGCTCTAATTTCTTTTGCCCATATATGAGTATCTCCAGAATGTCTACAAATAGTTTTTGTAGCAAATGAAAATTTCTTCAAATAAGCCTTTTGTTTCAAATAAAACTTGTCTCAAAACATGCTTCTACCCTGTTGCCTATAGGATCTCATTTTCCAAGACTGCACACGACCATCTTTAGCATGCTTGGAAAAGGTTTTATATTT
AATGAGTTTTAAATGGTTAGCTTTGGAGAATGGTTTTGGGAAGTTCCTACAGTACACAGAAATAAAAGCTAATGTTACTATGAATGCGCATTACTTTTCTAATAAAATGTTTCTGAATCTCTGTCTTGACTGCCTTCTATGAATCATTTTAACATAGTATCAATGTCATTGTGTAGTACATCAGTTCTTAACAGTTTTTAGTTCAT
TTTAAAGACAAGTAAAGAAAACCAACACCCTTGTTTTTGTTTAACGGATCTACCTATTTTTAGGAAATGTTTAAGCAGATGTGGATTTTTTTTTTAACACAATAAAATACTATCCTTTTCTCAGCTCTTTTAAAAAATACATACCTATTTTCTGAGAAGACATTTTCACTTGGTTGAATGATGTTTAATCCAGCTTTGCAAAATAG
CTCCTGAAGCCTGACTCCATGGGACCCCAAAGAAGCAGATGGAAAACTGAAAAAGAAAACCCCTCAAGTGAGCCACTGGAAAGAAAGCAAAACAAGAGAAAATAAATGAGTTGTTTGACATAATTTAACTTGTCTGTTTTTCCATCTTCCTTCCTGCTCACCCCACCATCACCGTGGCCCCATCTAGTTGAGGCACACAGCTCTGG
AGGTTGCTATCAATACCCTTGTCCTCCTGGTCCTCTGGAGGAAACCTATGCCCCAGAGGAAGGACAAAGTCCGGTGACCGCTGCCCAGACACAGACTGGCAATAAACTCCTACTAAATCCCTCCGACCTCTTCCGGCCTGGTTTCTGCAGGCTCACGCATGGTCTGCCTGCGTCCTTCAGTGAGGGATGGGGCCTCGGGCTGGAGG
AGGGAAAAAACCAAACTATCTCACCCTACCCTCCCTAGGATCCACTTCTTTGGAATGACAAAGGATTTGAAAGTAGGTTTGAAAGCAGTTTCAGCAATTTAATAAATATAATTAATTTGTCTACAAATATATTTGTATAAATAAATAGCTCCTTTAGAAAGAATTAGCCATGGGGGACGAGGGGAAACTGCTGTTTTCTAGGATCC
ACTGATTTTGATAGAACCGACTAGTTGAGTATTAAACTGTTTTGGAAATAATTTATATATCTAAGTGCTGAAATATATTTCTCTTCTCCCCACTTATTCAAATAAAAAAGTTTTAATACTATAAACTTTTCATTGTTAGCGCCACGCAGTCCTTGTCAAGATTGTTCTGGGGGACAAAAACTTGATGTATAAAGCATGAATATACA
CCTGTATTCCACTTACTCCACCTTCCATTCCTCGCCCTGTCCCCACAGCCGAGTCCTGCATCAGCCCTTTATCCTCACACGCTTTTCTACAATGGCATTCAATAAAGTGTATATGTTTCTGGTGCTGCTGTGACTTCACCTGGGGAGCGGTCCTGCTGGTTCTGAGATTAAATGTAATGCCAAACGTTCTTGCCTTAGCCACACCA
GCAATGCTGGCCCTGCACGCTGGGGCTGTTGCCCCTGCCCCCTTGGTCCTGCCCCTAGATACAGCAGTTTATACCCACACACCTGTCTACAGTGTCATTCAATAAAGTGCACGTGCTTGTGATGATGCTGTGACTTCATCTGGAGTGGGGGCCCTGCTGAGGGGTCCCGGCCTAGTCCTGAGACAGCCCAGTGCTCAGCCCCTGCA
GTGCCGCCATTTCTCATTTTTTAACTTTTTACAGAACTAGCACAGCAGAAATACTTTTAAATTTTTCCTTCATGCTCTAGAGAAAATAATTTTATTTTTAAATAAACGCCAAAAAATGTCAAAATCTCAAGATTCCTGACAGTGGTCATTCGTGTGTGTACTAAGGCATTTAGTGTCATGGTAAAGTGCATGTCACAGCAGGTAGC
AAGATTGTATGTGAAAACATACTTTCTCTTTATTACAGAAACAGTCACTTGCCACCAAAAATGCTGTTTTTTAAATGAAAATGTGTTTACTAATATATAAAATAAATTTGCATTTATGTATCCAGTTATTAAATTGATAAAGACAAAGTAATATTTTGGGATTTAGATTCCACTAGAGATAATTAGTCTACCATAGTAGTTATTAA
CCATGGAATGAGGACAAGGTGATACTCTGAGCTGTGGACTGAACTGGCAGACACAACCTGTACAGATTGAAATTTCACCTTGTAAGGAGGAAGTGAATGAAATAAAGGATCCCCCTAAGGATTTTCTACTGTGTCCTGTGGTGTTTGACTTCACAGATGCTATTTGTGACATTATTCATATAGCATAAAACAGTGGGGTTGGATCC
AACAGTGGGGTTGGATCCCATGAATAACATTATAAAGGTTCTGGGGTTTTTTTTCATCCAATTACTAGAATGTTCAGAATAGACTCATATTTACTAATTTAATAAATGTATGTACTTAATGCCTTTACTTTTCTAGGTCATTTTAACTATAAAATCTTCCTGAAAAAGGTTGCACCTGGAAAATCTGGACTTCTTCCCTGGGCCTA
TGACAGAGCGCGGAGCTGGGCTGCTACAGCCGCAACCCCAGGGACCAGTGCGCACGCCTGGGCCGCCCTCCGGGAGTCACCCAGCGGCCGCGGACAACTGAATAAACACCCCAAAGCGCTGCGGTCGGTCAAGGGCGGGGACAGCCACACTGCGCGCGGGGCCCGCAGGCCGTAATAAAGAGTGGCTCGACCTCGCTGCTGCCTGT
GAGTCACCCAGCGGCCGCGGACAACTGAATAAACACCCCAAAGCGCTGCGGTCGGTCAAGGGCGGGGACAGCCACACTGCGCGCGGGGCCCGCAGGCCGTAATAAAGAGTGGCTCGACCTCGCTGCTGCCTGTCGCGGGAGAGGAACAAGCTTTCGACTAGCGCCTCTCCCCGGGGCCCGCGCCCCGAGCCCCACGCGCAAGACAG
CTGAAAAAGCAACCCATTTTCTAAATTCATATTTTTCCTAAAACTTTACTATGTTTTTATTTTAAGAGGTTTCCTGTTATATACACTTTTTACACATGCAAATAAACTTTATACCAAGTGAGTATTTATTGCTTGTTTCATTTAAGCATTCTTCCTCATATAATGGCATATAATGAAATATGATATTATATTAATTAAATTTGAAC
GCTATGTTTTGTGCTCAGATTTACCCGAGCCTCACCACCTCTTGTAGGAGCTATAATTGGTAATGTTTTGAAGCTGTTGGTGCTTGCTTTACATCGCCATAATAAATGATGTTTTATTGCATTTTGTTCTCTCACAGTGTATGATGATCTTGCTTTAATTCACTTCAGTCACTGCTTTGACATCTCACTGCCTTACTTATTACTTA
AATATCTGTATATAAGTTGTGTATTTTAAGAATAAATTATGTATCCTAAATATCCAATCACATTTGTAAGCGTGGAAGCTCTAAATTTGAAACTGTACTTAATAAAAATTTTTTTGTATAACTTCGTGTGTCAGAAGCTATTAGTCATATGGTGTATTGCTGTTAAGTACTTGAGTTGATTTATAATTACTGTGCTCAGTGCTTTA
AAAATTATATTTTAGCTAAATCAACTGTAGATGTAAAAAAAAACTATACAAATACTTACACGCCTTTTAGGAAATTGATGTAATCCACCCAAATCTAAGAAATAAAATGAAATGTTAATATCTTTCTTGGTATTCTTACATTTAAGTGCATACATTAAAAAGTTTTAACTCTACCTGATAGGACATAATTTCCATTCCAATTTTAT
TCTAAGTATAATGGAAGCATTCAAATGTTTGTTTTAAGCTTTCTAATACATTTATTTGTACAGATCAAGACTTACTAATATGCTAAAAAGGAACAGTTAAAATAAACTATTGTACATTCTTAAAATGGTCTACTGTGCAGCTGTTTACAAGAATGCAGTAAATTTATATATACTCATGTGGGACAGCCATCCAGCTATCTCATGAT
TCCTGCCCTGACTCCCCTGATAAGTTTCATGGGTTCAGTCTGTGCCACTGAGTCCAGATATTGCAACTCCACTTCTCCCAGGAAAAAACTAACCCAAAACAATAAAGGAACAGATCTGTCATCAAAAAAAAAAAAAAGAAAAGAAAAGAAAAAAAAAGTTATATGCTTCTGTCTTAATTCTCCAGGGAAGCTGAACTACTTAGTTT
CTGTTGTTATTTTAATGCTTCGCTTTCTAATGAACTTTGTACGTCCTTAGCCTCTGCCGGGAACAGAGTGTTCATATGCTGTTAGAATTTTTTATTGTAAAATAAAATGACAAAGGCTTTCATACCCCAAAACCTGCCTGTTTCTCATTCTACCTCCTCCAGATGGTGAGATGGAATCCCTTTCACAAGCCAGCCACAAAACAGTG
TGCTATCTTTTGAAAGGCACCAGTATGTGTTTTAGATTGATTTCCCTGTTTCAGGGAAATCACGGACAGTAGTTTCAGTTCTGATGGTATAAGCAAAACAAATAAAACGTTTATAAAAGTTGTATCTTGAAACACTGGTGTTCAACAGCTAGCAGCTTATGTGATTCACCCCATGCCACGTTAGTGTCACAAATTTTATGGTTTAT
TTGTAACCTACCAAAATGGATAGGCTGTTGAACATTCCACATTCAAAAGTTTTGTAGGGTGGTGGGAAATGGGGGATCTTCAATGTTTATTTTAAAATAAAATAAAATAAGTTCTTGACTTTTCTCATGTGTGGTTGTGGTACATCATATTGGAAGGGTTAACCTGTTACTTTGGCAAATGAGTATTTTTTTGCTAGCACCTCCCC
CATCTGCGTCCTCAAGACCTGTTTCATCCATTTGGGAAAAGATGTTGGGAAAGGCCACTTTGCTCGCAGGGGTGAGGGGAAGGATAGAGAATCTATTTTTAATAAATAACATTCTAGAAAGATCAGCTGCCTGTGAGTGTTCTGAAATCCACGCACCTGGACGTTTCTTCTGGTGGGTCTTGGCTGCCTGGTGGAATTTGGAAGGT
ATAATAATTGATCAAATTCATTTTTTTCACTGGAGTTACATTAATGTTAATTCAGCACTGATTTCACAACAGATCAATTTGTAATTGCTTACATTTTTACAATAAATAATCTGTACGTAAGAACAGAGATGGTATTTTCTTTCTTTCGACTCCATATGTAACTGTAAACTGCTACCAGACTCTTAATTTGAACATCATCATTTTCA
GAACTGATCCCAGGTGAACGGTTTATTGCCTAGATTTGTACTCAGAGGAATTTTTTTTGTTTTGTTTTGTCTTTTAAGAAAGGAAAGAAAGGATGAAAAAAATAAACAGAAAACTCAGCTCAGGCACAATTGTCACCAAGGAGTTAAAAGCTTCTTCTTCAATAGAGGAATTGTTCTGGGGGTCCTGGAGACTTACCATTGAGCCA
ATGACATTTCAAAAAAATGGTTCAATGAAAAACTATAGCTAAAATATGTAAACCTTTCTAGGTAAACCGCTTGCCTTCATCTTGAGTCGGAATATATTTAAATAAATTGTGTTATCTCTTGCCAAACATTTTGTTAGTGTTTATTTAAAAACAAAATGTTGTTTCTTAATGCATTTAAATCAGTTTTGTATTGTGCAGTAAAATGT
TTGTTTCTTAATGCATTTAAATCAGTTTTGTATTGTGCAGTAAAATGTGAGAAAATATAAACATTTCTATTGTATTTTAAATGTTAAAACACAAAAGTTCAATAAACCTTGAAGTTGATTAGTAGTTTTTCTAGAACACCTTTAAAAGGGCTCTACAGGAGAAAAGACGGAATTTAAAATTAGTATGACATTAGGAAAGTAACTGA
TCTTGTCTAACCTGCTTCCACAGAGCTCTCCTGGCTTTGAAGAAGCTGCAGTATCATTGTCAGAACCACAAGAAAACATAAACCAAATAACAGTGTTTGAAATAAATATGTGGCTGTTAGAGTCTTGGCCCTGCAGACTTGGATCAAAGCAGACTTTTCAAACTACTCTCTCTTACTCTCTCTTAAAAAAAATTTTTTTTGGTTTC
TCTGTGTTTTTGAAATATTAAACCCTGGATCAGTCCTTTGATCAGTATAATTTTTTAAAGTTACTTTGTCAGAGGCACAAAAGGGTTTAAACTGATTCATAATAAATATCTGTACTTCTTCGATCTTCACCTTTTGTGCTGTGATTCTTCAGTTTCTAAACCAGCACTGTCTGGGTCCCTACAATGTATCAGGAAGAGCTGAGAAT
TCATTTTTTATTAAGAAAAAATTTTATTTTACAGAATTTACCTTCTCTGTATATATGTGCATAAAGTGTGGTGTAAATATACTAAACAAACTTATATTTCAATAAAAGGGAGTTTAAAATTTATAATTTAATTCCTGTGGTTTTAACTTGTTTGATGTTTCTGATGCCCCATCTGCTTTCAGAATAAGATTTAGGTTTTCTTTCTT
TGTTTCAGTATATCATTTTCATACTGTAAATTATTTTGTAAGAGAGATTTACTGCTATCCCAGGATGTTCGGACTTGGTGCCCCTGTGCATTTGGAAATCAATAAACTATTACTGGAAATGCCATTTGTCTCTCAGAGTTGTGCACAAAGGACCCTGCAAGGTGTAAATATTTATGACGAGCTGCATACTTGACTGTGGTAATGCT
TGTGTGACGCTCAAAGTTAATGTAAACTGGAAAGGTTGTGTGTCGTTGCTTTTTGTGTTTTGGTTAGGCTTGGTTTTGTTTTTTAATTTTTATACTTTCTAATAAATTTGCAGTTTCATTCTTTCTGTTTGTGCAAATGGTCCTTGACCCACTCATTTCCCTTATAGCAATATAAACAGTGGACAGTCACTTCTGTCATAGCTTTT
AGAAAAAAGAAAAGAAATTGGTTCTTCCTTTCATCTACTTTTCCTGCCAGTGTTTATTTGCTAGCCCATATGTTCCTGCACAGGGTCACTCCTATTGTGAAATAAATGCTGAATAAATAAAATTGGTGTCAAATGAATGAACTGTCATTGCTAGAGCCCAACTTGGGATCAGAAGCTGAATCCTGACTTCCTCCTAACAGCTGGGT
AGGATTTTCTTATGGTTGACATTTGATGACAGGAAGCAATCATGACTCTTCAAGTGAGCTCACAGAAACCTTTCATGTTGTCTGTTTCCAAAATGGATTCAATAAACAACATTTTGTCCATGTTACCCTATTCTCATGCTGGGTGCCCCAGGGGTGTCTTGATCGAATTTGCAAGTATAGCAGTCAAATCAGATCTTTTTTTTTTT
GGACACCAGCCCAGACTTAGAGAAATCCTGTGACTGATTCACAGAGGCATTTTGTGTGTGTGTGCTTATTTTAATTTTGTTCTTATTCTAGCAACATTAGAATAAAAGATAAACCTACTATAATTCCCTTTGTGGAAATTTACATGTGTGCACTCATTTATCAGAGTTACCTGTTATTAGGGATATAGAGCAACAAGGCCAAGGAG
ACTCTGGGACCTTCTCTGGTAGCTGCCAGACCGGCTGGTGGAGAAACAGGAGACAATCTGGGGACTGAACCTTACCCAGGGCTGTAGGAGTGAGACTCTGAATAAAGGGTTGGGCCGGCGGTGTGGCAGGTACTTCAAGACAGGCAGCAACTAACCTGGCGATAGAAGGGCTTCAGCTGATTTGGGGGATGACTGGAGAGGAAAGC
CAGATGCAGATCTCTACTGTAAAATGGGCTCCCTGGTATCTCCTGTCTTCCCTACTGCTCCAAACCCTAAATTTTGGTTGTACATTTTATTTGAAAGGAAAATAAATTTTTTTTTTGGGCCAACAGTTGCCTAGGCTTGCTAGTCTTGGGGCTCATCTTGTTTGATAGGAACTGGGAGAGAAACAGGCTCAAGAATGGGGAGGGAG
GCTCAAGGCTGCTCTGGTGTATGGGGTGGTGACCCAGTCACATTGGCAGAGGTGGGGGTTGGCTGTGGCCTGGCAGTATCTTGGGATAGCCAGCACTGGGAATAAAGATGGCCATGAACAGTCACTGCCCTGTGTCCTTCCATGGCTGGCCCGACCCTGTGGCTGGCAGCATGATCCTGGGACTCAAGGTGTCCCCAGGCACCCCC
GGCTGGTCTTAGGAGGGTGCTAGGCTGCAGACTGCCTTGTACTCCCTGGACACCCTCAAATGGGGTTTTCTGTGTTATTTCATAAAATTCTTTGAAGTCCAATAAAGCATGTAGGAGATTTTAACCACTGCTGGCTTTGACTCTCATTGTGTTCTCTGTGCTGTGGCATGATGGGATAAAGAGACAATCTTTCCTTTGCCCAGGGA
CTGCTTTGACTGGTGGGTCTCTAGAAGCAAAACTGAGTGATAACTCATGAGAAGTACTGATAGGACCTTTATCTGGATATGGTCCTATAGGTTATTCTGAAATAAAGATAAACATTTCTAAGTGATTGTATGAGATTAATTTTGTCATTTACTTTCATATAAAAGTCAAATTTGAAAAACACATTTTCTGTTCTTTGAGAATTCAG
CAGTTTTGAAAGGTTACTGATTTTCCTCTTCCCTCTTAGTTTTTTACCCAATATATGGAGAAGAGTAATGGTCAATCTTAACATTTTGTTTTAATTGTTTAATAAAGCTGCTGGGCAGTGGTGCAGCATTCCTACCTAGTGTCATAAAAGCAAAATACTTACATAGCTTTCTTAAAATATAGGAATGACATTACATTTTTAGGAGA
TCCGAATTTGAATGAAAAACTTAATGCCATGGATTTTTTTCTTTTGCAAGACACCTGTTTATCATCTTGTTTAAATGTAAATGTCCCCTTATGCTTTTGAAATAAATTTCCTTTTGTAATTTTGTTTTGTGTCTTGATGTGTTATAATTATGGTAACTTCAGATTCTTGGATAGTTATTAACATTTATTGATTGCTTCTACTGTGC
CCAAGGTTGAGTGTTTCCATACAATGCTTTTACCTTTGATCCCAGGAGAATCAGAAACTCCAACATTTTGGAATCTTCAAGGGCACATACTGAGAAAAAAAATAAAATTGTTTATGAGCAAAATAGGTCTGTCATGTGATTTTTCTTTAGAACCTGACTAATTTGGGCAGCTGTGAAGTCCAGCTTTAACTCTGGATGTGATCTTC
AGACTGGAATTCAAGTCCGCAGATCCAATCTCAAAGACAAGGTCTTGGCCCTACACAGAGGATTGGTGAATGAATTACATTTATACATGGTTTAAGTGAAAATAAAATGATTACCATGTGTATTTATCTCTATGAGTCCTTGTTTTAACTAACTTCTCAGCTAACAGATCGTCCAAATTCTTTCAATGAGAATTGATGAGAGAGGA
TAGCCATCTGCTATCAGCATCATTATGTAAAAGAAAATATATTTTAGCCCCTAAAATTAGGAAGAATGTAATCTCAGAATAAAGGTTGTCATTTAAGTTGAATAAATATATAGCTTTATGAAAAACACATTGTTTGCCCTTTTTTCCTCTCATTTCATTGTAGAAATGGTGACACCACAATGACCTGGACAGTATTTTATCTGCTT
TCTGGAGGATTGATATTTATTTTTGCATTGCGATGGCTGAAGGCATTTATTTAACGATCTTTTTACCTGGATATGTCTGTGAGGCTCCTGAAAGGAGACAAATAAAGTCAATATATTTGCACAGTGCAGTTTTCCAGGCTCTTGACTTTTTGCACCTTCGGGGTCCAGGCTCCCAAGACTCGGGGAGGTGGGGGAGGAGGTGGCAG
GGCCACGTGCCACATACGTTATCTCACTTAATCTCATTAGCAGGAAATGTCTTTAAAGTCTTATGTTGGTGCTTAAAAATTCCTGAGCAGTTTAGCCCTTAATAAAGCCAGGCTTTTTAAAATTTGAAATGAGGTTGAGAAAACTGTGGTCATCGGAATTCCCTTCAGAGACAACACTTAGCTGAGTCTCTTGGTTGTAGGGAGGA
TCCTGTCCAACAGCCTGATGGCTTAATTATTGCCTGGAATTGCCCGGCCTCCGATGCTGGAATCAAAGATTGCCTTCCGAAGTATTTTTGTTAAGATGGCAATAAAAAGAAATCAATCTCACTCTTTGAACACACCCAGTGTCCAGGATCTTTCTTTGGTGTGTATTCTCTTTCTTCGTTTCCTGTGAAAACCTCGAGGACCCCAA
CAGGCCCCTGCAGAAACCAAACATAGTCACCTTAGACTCTGGCATACTGAGACCAGGGCTTGATCCTGGCCCCCTTGGCCTCCCTGGCAATTTATCATTTAATAAAAATATTGTTAAAAAATATTCATGCGTCTAAAATATGTGTATTGTTTCAGAATGTAGCATCAAATTACATCCCAGCTACCCGGGAGGCTGAGGCAGGAGAC
AGGTGGAGGGACCTTGCCTCCGAGGATTCATCCCACCCGGATTCCGATGAGTGAGGGACCCTCTCTGGCACCTGGTGTTTGAATGGCCAGCCTCACAGTTAATAAAGACAAGTTTGGTATCAGCTGTGGGATCCGTCCAGAAAAAGACACCTTTGGGGCAGAAATATAATGGTGCCTGTCTCGACATAGTCTAATAAGGAAAGAAA
GACAAGGGATTCTGGGAAGCTTGAGCCTCCCCCAAAGCAATGTGAGTCCCAGAGCCCGCTTTTGTTCTTCCCCACAATTCCATTACTAAGAAACACATCAAATAAACTGACTTTTTCCCCCCAATAAAAGCTCTTCTTTTTTAATATATAAAAGCCCCTTCCCAAGGAGTTTGCTGTGGAAATGTGTTTGGGAGTGGGAAGGTGGG
ACCCAAGATCAGAACTCCAAAACCACTCCCACCCCTGAAGGTCGGGAGGGTCTGAGCAGCCCTGGTGGCTGCCTGTGCTCAGGTCCTCAGCTCCATGGGAAATAAAAATGGCACCCTGAATCTCTAGGATTTTGTCACTTGGAGTCACAGCAAAGTTCTCTTCCTCTTGTCCCCCCGTTGCTGCTCCTTGGTTATAGAACATGGTA
TGTCTCCAGGTGTCAGAGTCCCTCCTCCTCCTCCAACCTCTCCAACCTACTTTGTTTGGAAATACCGAGCTACACTTCAAAATGTATTCAAGGGATTTCCAATAAATTTTTTTCTGTACTTTACAGCCTCCTGTCCTGTAGGTTGTCTGAAGACCTCGTAACCCCTTCCCCACCCCTGCCCCAGTGCAGGTCTGGGAAAGGGGAGA
TCATTGATCAGTTTGGAGAGTAGGGGGCCACTCATATTCTGGGCTCCTGGAACCAATCCCGTGAAAGAATTATTTTTGTGTTTCTAAAACTATGGTTCCCAATAAAAGTGACTCTCAGCGAGCCTCAATGCTCCCAGTGCTATTCATGGGCAGCTCTCTGGGCTCAGGAAGAGCCAGTAATACTACTGGATAAAGAAGACTTAAGA
TTGGTAATATGAAGGGTGGGCCAGAAGATGATTTCACTTGCAAAAACTGCTTCAAGTCTTGACCCCTTTGTGTCTAATAGCTAAACAAACATGTGAAACGAATAAAAAGTCCCTCATGTCTGGTAACTGGTGAGTCTAAAGCTCCTAGGCTGAGGGGAGAAGGGAGAGGGGGAGTTTGGGTTTTCGGTGCTTTTCTGGTAGGACTA
[truncated: 2,116,162 more chars]
