# Supplementary material for: Poly(A)-DG: A deep-learning-based domain generalization method to identify cross-species Poly(A) signal without prior knowledge from target species
Source: PLoS Comput Biol. 2020 Nov 5;16(11):e1008297. doi: 10.1371/journal.pcbi.1008297 (PMC7671507; doi:10.1371/journal.pcbi.1008297)
Supplement: S1 File — These three datasets are produced by previous researchers and we use them in our experiments. (ZIP) [file pcbi.1008297.s002.zip › human/omni_polyA_data/positive/AGTAAA.txt]

ACGAAGTTTGTTCATCAGACTCCTGTGCAACTTTCCCAATGTGGCCTAAAAATGCAACTTCTTTTTATTTTCTTTTGTAAATGTTTAGGTTTTTTTGTATAGTAAAGTGATAATTTCTGGAATTAGAATGGTTGTATGTTTATTTATTATAAACTGCCTCCTTTAGTCACATTGTAGCTCTTTCTGAAGTGCTAAGTTATAAGAGT
CAGCCAGGAACTCAGACCCTGAACTTACCTCTCCTCATATCATTTTGTATGTTTAAGATATGTATGAATCTAGAATTTGTAAATTAAGGGCTGCCTGCTTAGTAAAATCATCTTGAAACTGATTTATCTTTTTATATTACTTCCAACTTCCAGTCTTATTAAGAATCATTGCCTTCCTTTGGAACTGCCTTCAAACTTCAAATTTT
CTGCATACAGCTCAGATACCACTGAAAACATTGGTAGTGTTATAATTCTCATTCAGGAAGGGCTTATTTTGTATTAGAGAGTTATTATTGTCCATCATTCAGTAAAAAATTATTGAACACCGATTATGTTTCAGCTGCTATTCTAGGCATCGAGGACACACTTGATTTTTAAAGGATCTTACATTTTAGGAGAGACGTGTGTGTGT
CTTAAAATAAACACTTCTTACTTTATGGGATGTAAATATCAAAGAGAAGATGAAATGAAAAGCTTTTACATATATAACGTGTTTGTTAATTCTAATTGTCAGTAAAAATGTGAATGTTGAAGTTGAAATGTGAATGTTGAAGTTGGCACCTTTGTAGTAATCAGAATTCTTGCAGAGAAGAGAAAGAGAGTGAAGAGTATACTTTA
CAGCCCCGAGCTGTCCCCGTGTTGCATGAAGGAGCAGCATTGACTGGTTTACAGGCCCTGCTCCTGCAGCATGGTCCCTGCCTTAGGCCTACCTGATGGAAGTAAAGCCTCAACCACATTTGCTGTGTGTCTTGTCTTATTTGCTCCTGGCCATCTACCCAGACTGTCTGTCTGTCTGTCACTGCCTCTTCCAAGGGACTGGCTGG
CAGCCCCGAGCTGTCCCCGTGTTGCATGAAGGAGCAGCATTGACTGGTTTACAGGCCCTGCTCCTGCAGCATGGTCCCTGCCTTAGGCCTACCTGATGGAAGTAAAGCCTCAACCACATTTGCTGTGTGTCTTGTCTTATTTGCTCCTGGCCATCTACCCAGACTGTCTGTCTGTCTGTCACTGCCTCTTCCAAGGGACTGGCTGG
AAGCCAGACTGATCTCTGAGCTCCCTAGCACTGTCCTCAAAGACCATCTGTATGCCCTGCTCCCTTTGCTGGGTCCCTACCCCAGCTCCGTGTGATGCCCAGTAAAGCCTGAACCATGCCTGCCATGTCTTGTCTTATTCCCTGAGGCTCCCTTGACTCAGGACTGTGCTCGAATTGTGGGTGGTTTTTTGTCTTCTGTTGTCCAC
GCCCAAGGCTCCCTGGAAGGAAAAATGGTATCTGTCAATGAGGATCCTTGCCCTCACAGAGCACGCAGCCTAGATGCAGAGAGCTGCTATACATGTGAAAAGTAAAGTGGTGACATGAAACTAGAGTCTAGTGTGTGTGACTGAATGCACGGGGCCTCACGGGGCCCTGGGTTCAGCATAGAGGGGCCAGTCCCCTGCAGACTACG
TCTTAGGTTTTAGGCAGGAAGGAATATTTAAACATTGCTTTAGATTTTCCTAAAGGTATTTGATTTGATCTGTTAGCTTCCAGTAAAAATATTTGTTTTTAGTAAAAACAAATTTAAATATATTTACATGTTTGTTGTTTATCTTTTGAATGTCTTTTGAGGCTGTGAAAGCTGTCCACATTTTTGCTGTGTATTAAATAGCTGTG
GCTTCAGGCCCTCCAAACCCCTGTGTTCCCCAAATGTTCCATGCCCTTCTTTGTATCACTGACTATTATATGTTGCTCTCTTGCCTAAATCTTCCTCTGAAGTAAAAGATCTCAAAAGGACAGATCATTAATGACTGGAACCACTAGTGGGTGATATTTTTTGCATACTCTATACAACTCTATGAAATGACTATCTAACTTTGCAC
GGGGTGCCTAGCCAGGTGCAGTCCCCGCCCCGCCTAGTCCTCGGCGTCACGCAATGCTCACCTCGCCTCTTCCCCACTAACATCCCAGACTTTAAAATTCAGTAAATCAGATGTACACCGAGCCTGCAGTCTCGCTAGGATGCTTTACTCCTCCACAAACAGCAGCCGCCGACAGGACAGCTTGTGAACGTCTCCGCCTTTTGGGG
GTAACCATGTGTCTCCGTCTGACCATTCTTGTTATTGTTAAAATGCAGAGGAATCTGGAAATATTTATATCCACGGAGTCCTTGGATCCAGTGCTACGTCAGTAAATAGCACCAGCATTTTGCAATTGCTGATCTGCTGAAATGTACACATTCTGGTCTAGTTTGGTCTATCTTTTAAAGCCTGATCTGGTGTGAATAATCAACTA
TCCTAAACAAAGTTTTTACACTGAGCAGATGCTCTGTCATGATGGCGGTTGTGCAATTCTGGTATCCTCTAAATTTGTAAGCATTCATAAAACAGGAAAAAGTAAACTATCATTCGGAAGCACAGCCCATTCCTCCCATTTTTTGCAATGATGTCTGGATGTTATTTTAAACAGTGTGTCTGTGTGTTCCCAAATCCAGCTGGCCC
ACTTCGATCTGGAGGAAAAAGACTCAGGCACTGAGGGAAGGGGAGGGTGCACATCTGGAGTAATTTCAAGGCTTTTTCCGTGTTATCTGAGGTGGCAACAAGTAAAGATTTGTTCGTTTTATTATTTTTTTAATTTTTAAAGATTTTCTTTTCCCCCCTTTTCCCCCTCCCGGCCACTCCGGTTTGTGTTTGCCACAAGACTCATA
ACTAGAAAATTCAAAGCCATATTTAGGGAACATTTTTTCTGAGGGGCCAAAAGAATAAAGGACCAAATTTCTTAGCTCATATCATTGCTTTAAACATAGAAGTAAAAGAATACTGCATGTTGTGGGTTGATTTTTTTTTTTTAAATAACTGACTTTCTCACAAAAGATTTTAAGATAACATTTCTAATATATATGCACCAATATAT
CTGACTTGGCTGAACGCTGGTGTCCTGGAACTCATTCTCTTTCTCTGATCTTCCTGTCCACTGCCAGAGAGTGGTGCCACAATTCCAAAAATGAAAGGAAAGTAAAAGATATAGAGGATCCATTCATTCAGCAAAGATTATTTTAGCACTTTGTAAGTGTCAGGCACAGAAAAGAGGACCCACAAGGGTCTATGCACAAATACAAT
ACAGGCATCTGTGACACAACTGGCTCCTGGGAGGGGAAGCAATAACTCTTCTCTCCCAGCCTTATCTCCTAATCCATTGTTAAATCACCTGCCCCAATTCAGTAAATGAATTGTGGAACAAAGTTATTGTGTTGTTTTCCTCTCTCTTCCCAGTAAACCCTTGTTGGAATCTGGGTATATGTATTCTACATATGGTTAGTTTGTTC
GAGATAAGCTGCTATAAAGCCAGTAGATGTTAAACTGAAGAGAAATTATTCCCACCTGCTATGAGTCAGGCTTAAGGAATCTCTTCAATAGTGTCTCTTTAGTAAAATACCAAACATGTCTTTGTATCAAGGAACTTAAAATTTCTCAACAATTGTATTTTGAACACTGTTACCCTAAAAGTGCTGTCTCTTCAAGTCATCTTTTG
GGCAGAGGATGAGGTGGGCTGAAGGGAAGCCCAGCCTGCATCTAGCTGGAGCCCCGCAGGGAGGGGCATGGTCCTGCTGAATCCCGTAGCCAGTCTAGACAGTAAATGTCTGGAAAAGCCCTCACCAGCTGGATGTGTCAAATCTGATCTTGGGGGAGTGGGGATTACTGTGAAGCTCCCTCCACAGGTCTTCATGATGACCAGGC
CTATCCACCATTTATTTGTGATTTTGTAAGAGGGTTCTCTTCTTTGTCTTGTTCAGATATTTTCATGTGTGTGTTTTAGTGAGAATCTGAGTTTTTAATCAGTAAAGTCTGATGTTTTGATATCTTGATGTTTTGATGGTAGACTCTTGAGTTCATCTTGTCCAAATCTTCTAGCATTTTCAAGGATGAAGCCTCTGTGGGATCTT
ATTGGTCTTGCCCTATTATAATTGTCATGACTTTCAGATTGTATCTGAACTCACAGACTGCTGTCTTACTAATAGGTCTGGAAGGTCACGCTGAATGAGAAGTAAATTATTTTATGTAATACATTTTTGAGTGTGTTTTTCAGTTGTATTTCCCTGTTATTTCATCACTATTTCCAATGGTGAGCTTGCCTGCTCATGCTCCCTGG
AAGGATAAATGCCGAAGGTCACTTCATTCTGGACACAGTTGGATCAATACTGATTAAGTAGAAAATCCAAGCTTTGCTTGAGAACTTTTGTAACGTGGAGAGTAAAAAGTATCGGTTTTATTCTTTGCTGATGTCCTTTCTGCTTGAAATAACAGTCACCATACAGCTAAAGGAGAGGAGTTTCTTTCCTTCTAAGTAGGCAGAAA
TAAAGCATTCCACAAATATGAGATGATGGTATTATCCATCCATAAATAGGTAGATATATCTCTATTTTATAGTTTCAGATTAAACAAAACTGATATCAATAGTAAAAGTCATTTTACTTATCAATTTTCTGTTTTTTTTTTTAGTTTTAAAGATATTATTGGCCGGGAGTGGTGGCTCACACCTGTAATCCCAGCACTTTGGGAGA
GGATATATCATATTATATGCCTAAGATTGGAGATAAATTTTATAACCTGATTTTCTCATGGCAGTGTACAAATGAAATTATTCTGTAAGTTTTTCAAAACAGTAAAATCACTATTTTTCATCTTTTTGTGAGATGTACTTTTTTCATACCCACAGAAATTTGCAGAGGGCTTCTGCATACCACCCATCTTCCAATATTTCAGTATT
AAACGCTACATTGTGTGTATTTTTTGTTCAGCTAAGAATTGGAAAAGTATTTGCTTGCCTTTTAAGTTACTGACATCAGCTTCCACCAGTGTAAAAATTGAGTAAAACCTGAAGTTTTGCATAAAATGCAAATCGGTGCCTGTGCTTGAAGGTTGCTGTAGAGCATCTGACCCCTTATTACCACCTTAAGCAATGTATATGCCATG
GGAAATGTTCTTTTTTAAAAAAAAATAACAAAAACAAAACAAAACTATTTATTTTGTGATTGTTTTCCTTGTTAATCTGCTCCAACCACCTGAACATCTAAGTAAACATTTATCTGGTTTAATATATTTTTGGAAAAGGCCTTTTTTAGGGGGAAAAATGAGAGAAAAAAGAAAAAAAAAAAGAGAGTATAGTCCCCTGGGTTACC
ATGATACAAAGCAAGTGATGAGGTTGGTATGACTTCTTTAGTGACCTTTTAGGGTTTGCTTTTATTTTCCTCTCTTTTTTGTATTATTTCTTTCAAACATAGTAAATATATGATTTTACAGCCAAAGTGGTATTCTGTTTTTTCTAAGCTTTGAGATACAAATATTGCTATTTAATCACATTGATGATGAATTACTTTCCATGTGA
TTCTTTGAGTAATGTGACTAAAGGAAAAAACTTTGACTTTGCCCAGGCATGAAATTCTTCCTAATGTCAGAACAGAGTGCAACCCAGTCACACTGTGGCCAGTAAAATACTATTGCCTCATATTGTCCTCTGCAAGCTTCTTGCTGATCAGAGTTCCTCCTACTTACAACCCAGGGTGTGAACATGTTCTCCATTTTCAAGCTGGA
ACCCACCTTGGCCTCCCAAAGTGCTGGGATTATAGGTGTGAGCCACCGCATCCAGCCCACATTGTTCTATTTGTATTTCATGAAAGCAGTTCTGAATGAGAGTAAATCAGCTTCAGGGTGTACAGTGGCCCTCTTTTTTCTGCCATGCATGGAAGAGGGCCACCTCCAGCCCTGCTGTTGGGAGGTCAGGCTGGGTCCCACGGTGT
TGGCCTTGAGCATGATGGCAATGGCAAAGGCCACGTGGTCATCGGCTCGCGTGTTGGCCAAGGCGAACAGCTTAACCACAGTGTTGAACTCCAGAGCCTCAGTAAACCGGACCAAGATCTCATTTGTGATGCAGTCTGAGTTGTTGACGTTCACCTCAGTCATCTCGGGGTCATTGTTCTTCACTCTCTCCAGAGGCTCATCAAAT
TGTGGGCAGGTATCAACATTGGGGAAGAGATTTCATGTCTAACTAACTAACTTTATACATGATTTTTAGGAAGCTATTGCCTAAATCAGCGTCAACATGCAGTAAAGGTTGTCTTCAACTGAGCTGTTCTAGTTTTCTCTTCCCCAGCACTGTCATCTAGATTTTCCATTTCAGTGATTCCCACCCCTCGGTCTACTAGCAACAAC
GCATATATATAAAGTATGTCATGGCATGGTTTGCTTAGGAGTTCAGAGTTCCTTCATCATCGAAATAGTGATTAAGTGATCCCAGAACAAGGAATACTAGAGTAAAAAGCACCTCTTTTTCACAAAACGAGTTGTGATTTTTGTTTTAAACAAGGTGGATCCATGTAAACTATTTTTCCTTTTTTTATGAACAGGACAGTAATTTT
TAAAATTGTCTTATTTATGAAGCAGCAATATTCAGCCTGAAAGCATTTCTGCCATAGTTGTTGTAGTTATATCGCCAATGGCTGATTTTTTTCATTGGAAAGTAAATTTAAGTAATTCGTGGGATGTGGTATATTCTGTGTCAACTTCAAGATAATCACTCATTTTCTCGTTATATTCAGGTCTGAATTAAAGTTAAGTTAATCAC
AGAAGAAGTGAAACCTGTGAAAGAACCAGACATCAAACCTCAAAAGGACACTGGGTGCTACATCTCCTAAAATACAACTTGCACTTAGAATTTCTCTAGCAGTAAATAAGATAAACCACAGAATTTCAGTTCTTATTTCTCAAAATGATTTCTCTGAAGCTTGTAGAATAACTATTATATTCAGAGGGTTATCTGCCTTCAGCTTA
ATATACGACACTTGATAATTAAGATGATCAAGAACCAGAAGATCTGTGAAGAAATGAAATAAAATGGTATTTAGTAAGAAATCTCTATTTTAAGAAAAAAAGTAAAACCTGTTATAAACACATGCACTTTTGTTTTGTTTTTGTTTTGTTTTTAATTAGAGGATGGGTAGTAGGCAGATGATAAAATTTATAATATACATAGAAGT
GGCAAAGCCAGGACTTGGAATCCAAGATAAAGAAAACTCAGTGGGAAGGAGAAGTTTGTGATTAAATCCAATTAAAGGAATAGAGTAAAATAAAGAACACAGTAAATTTCTCACCAGGAATGTGTTCCGTTTTCCTCTTGGCTTTTGAAAATGAGGCTGCTTCTGCTATATTATCTGGTGGAAAACACATCATCAAAGTCAATGGG
CTGACAGGTTTTTGGAGGTTTTAGTGTTAATTGGGAAAATCCTCTGGAGTTTATAAAAGTCTACTCTAAATATTTCTGTAATGTTGTCAAGTAGAAAGATAGTAAATGGAGAAACTACAATCCTAGAGGAAATCACTGTGTTTCTCCAGGCTTTAAAGTTTTCCACTTGCCTTTCCCATCTGTCCTTCAGGGTTGAATTGAAAATA
AATAGTTTCAGAAGTTATATATGCATGTGTATGTGCATGTATGGTGTATACAAACATATTTTTGTTATATACAATATTGCTGATGAACTGAAAATTAACAAGTAAAATGCACATGCTAAGGTAGTGTTTATGTGTTTCTTTATCTGTTGGCTCATTTTTAGCATATGCACATTTATTGTAATTAACATTTGAAGTCCAGTTTATCC
ACTGCTTACTTGACACATCTATTAGGTATCTCAAACTGGAAGGTCTAAAACTGAACTCTCCCTCCTCCATAATCTGCCTCCCCTTAGCCTTCCCTTTGTCAGTAAATGATGAGTTTTTTCCTTCTATTGCTCAGGTCAAAAAATCCTTTTTGTGGCTCATTTACTTCTTGCACATCAACAAATCCTATTAACTCTACCTGCAAAAT
TTCATTGTAATAGCAGAAGAGAAGTATTCTTGAATGCCTGGGATTATTCAGGAGCCGGGGGGGACAGTCCAGAATTCTCATTTGTCATCCTTATTCATGCAGTAAACCTTTATTGCTGAGAGACAGCAAATCAGTTCCCTGCTCCATGTCTGTCTCCAGCAGAAAGTACCTCCCTCACAGCTCCATTGTGAGGGTCAAGTGAGGCA
CATTTTTATTTGAATTTCTAAGAAGCCTATTCTCTATCTATTTTGAAAGATTTTGGCACTATATTTAATTGGAAGGTAAAATATTGTACATGTGATCCAGAGTAAATGAGAAGTCTCTATCTGAGCTGGTCAGTTACTGGAGTACATGTTACTAATCTGGGTTTAAAGTTTACTTCATTATCTGCTAGTGTCATCCACAGCAGTTC
AAAAAAAACCACAGAGGGGGAAATATAATTTCGGGTTATTTCAGTTTCACCTTTACACTTTGTTATATTCCACATTTTTTGCAATAAATATAAATTTGGAAGTAAAAGCATAAAACGAAAATCAAACGATTGATTGATTGATTGATTGACTGAGACGGAGTATCACTCTCGTCGTCCAGGCTGGAGTGTAGTGGCGCGTTCTCGGC
ATCAAATTCCCTGCTCAGGAAGAAGCCAGATGAGTCAGCCCCATTCGTCTGTATGCCCAGTCCCATCCGTGTCCTGCTGTAACTACATAGATCTCACCTGAGTAAAGTGATTTTTTTCTGAACCAGTGGTTTTAGTATGTTTTCAATCCATATACTCAGGTGGGTTTGGGTAACTGCAGTGCTGGGCAGGAAATGAATGAATTTCT
TAAAATGAAAAAAGTAGGCCTTCTGACATTGTGTACTTGGTGGTTCTGTCCCTCTGCCTGTAACAAATCTCATTTTTGTTACCAAGAACTGTATGAAAGAAGTAAATCCACCCCGATTCTGTATGATTAATTCCATCTGTGTTTGTCATTTCTGACTGGAAAACTTCTTACTCCATACCTTGTTCGATATGGAGGACAAATAATTG
ACAAGTGCCTAAAACAGTGCCTGACACGCAGAAGGGACTCAGTAAATATGTATTGAATGGTTTTGATTTGAACTGAATTGAACTATGTATCCATGATGCAAGTAAAGAAATGTAATCCATATACTTTCCTACCTACATTTTATATGTGAGGAAATATTTTTTGTTTCCTTTTTCTTTTCTGTGCAAGTGGACCAATATTTGAGAAT
TGCTGTGCCGGGGTCTCCATGGCACAGATTACACAGCTGACTACTGAGGGGTGCCCCCATCCCATCCACCCCTTCTCTTCATCCTTCCCTATTCCCAAAGAGTAAACCTGGACCCTCACTGCTGTCTCTGCCTCCTTTCTGCTGTCACCACCACCTAACTGAAAGCCTGGGTCCAGAAGGCCTGGGGGAAGGATGGGAGGATGCTT
TCAGTAAGTCTGGTTCCCGCCTCCCTGTCTGAGAGAGGAGGCAGGAGCCCCAGGGCCGGCTTGTGTTTGTACATTGCACAGAAACTTGTGTGGGTGCTTTAGTAAAAAACGTGAATGGAGCAGCTCCCTTGTCTGTTTGGGGGTGGGGGTCGGGTCCCTGAACGTGGTTACCCTGAGTGTGTTGTGGTGGAAGGGCACTTGGGGAA
GTGAATCTCCCTCAAGAAAGATCCCTGGGGCCTGGAGTGGTGTCTTACTCGTTTCTGCTTCCTCAGTCTCTGTCAGATAATCAGTGCTATGTAAATGTTAAGTAAATGACTTTATTTATTTATTTATGACACAACCTTATTCTCACCCAGGCTGGAGTGCAGTGGTGCAATCTCGGCTCACTGCAGCCTCAGCCTCCCAGGCTCAA
AATTGATTTATGATCTTAATTTTTGTGTTAGTCCTTTGAGGTTTTTTTGTTTTTGTTTTTGTTCTTTGTAAAGCGCCTTATCTGTTTTGGACAAGTCCAAAGTAAATGGTTGGGCTCTTATATCTGTTTTACCCTTATTTTTCCCATTAAGTAATGGTTTAAGAATATATCAAGCACCTTAATTTGTTGTTAAGTAGCTAGTGCTT
TGGAGTCGTCTTAGAGCCATGATTTATTTAACTGTTCTTTCATTTTACAGAACATAAAATGTATTGTTTCCAACTTTTTTCCTATGGTAAATAATACTAAAGTAAATATCTCTGTGCATGAATCTTTTTGTATATGTTGGAATATCCTTAAGATAAGGCCCCAGAACTAAAAGTACCCTGTCAAAGGGTGAGCATTTCCGGTTCCC
CCTGCAGCCACTGAGTGTCACAGCAATGAGAGAGCAATGTTTGCTGTAGTAAGCAGTGAGATTTAGGGGTTGGTTGTTACTATAGCAGAGCTAATACATGAGTAAACTGAAGCCAGCTGCTGTCCTTAAAAGTGGACTAATTTGAGGCTGGGTGCGGTGGCTCACGCCTGTAATCCCGACACTTTGGGAGGCGGAGGTGGGTGGAT
TAACATAGAATGTTGACTTAGATAAATGATGAGGAAGTTATAAATAATTGGAGTAGCATAACTTTATTATTTGGAAATAAAAGTATTATGTACATATATTAGTAAAATGAAATGCACCTGATTCAAGGTATCATCTAGGTAAATTCTGTAAGGTACCATATAGGTAAATTCTTAAATCATTTTTCAGATGATTTAATCTAATCATA
AGCTACTCGAGAGGCTGAGGCAGGAGAATCGCTTGAACCCGGGAGGCGGAGGTTGCAGTTAGCCGAGATCGTGCCATTGCACTCCAGCCTGGGCAACAAGAGTAAAACTCTGTCTCAAAAAAAAAAAAAAAAAAAAAAAAAAAGACATATGTAACGGTTTCCATTTGCCTTAAAATTGGGTTAAATAGCAAAAGCAATGTCTTTAA
CAATATTGTGACTGAAAATTAACTAAAGAGAGATAATTTTTCAAATGATGTATAATTTGCAATATTTTCCCTTGCAACTTTAGCAAATACACATATTCCAAGTAAAACTTTATTTAGTCCCATGTTATTTATTTGTTTATTATTGACAGGGTCTCACTCTGTTGCCCAAGTGGGAGTGCAGGGGTACACATATTCCAAGTAAAACT
TTTTTTTAAGTCATTTCATGTTTCTGTCTGGGGAAGGCAAGTTAGTTAAGTATCACTGATGTGGGTTGAGACCAGCACTCTGTGAAACCTTGAAATGAGAAGTAAAGGCAGATGAAAAGAAAGAAAAAGCCTTTTTATGTTCTTTTATGTTCTCGGCTCAAAAAGAAACAAGGGAGTGTAGGTTTAAAACCAAAACAGGAGAGAAG
AAATACTGTGAAAGGTTAATGGCTACTTATCCATAAATATTGTCTTATATAATGTATTTTTCATTACTGGTAGAAGAAGGAAATCATAGAAACAAAAGAAAGTAAATTTTTAGATTTTAATAGGGACCAGTGATTCTCTCAATTCTTAAATATCTCTAGTCATCAGCCATATTTGAGAACCACTGCTCATGGTAACTCATTAATTT
TCTTGACCACGGCAGCCTCCTGTCTTCTAGGAGCTATCAAGGGTCTCTAAGAACTGGGCATGGGGCACTCCTAGCCAGTGAGTCATGGTCATATTTCCTGAGTAAAGTCATTCTGAGTTACTTACTGCACAGGGACTGCCCTCTTGTTCCCCTCTGTATGCTGCCTGGCCCCAGACCCCACTGGCCTCCCTCGGGAGGGTGTGATG
TTCCTTGACCTGATACCATCAAATCACTTTAGTAGGACAAGTAACTTTCCTTATTCTCATTTCATGCTTGCTAGACAACTGATTATACTTTAGTTTTGGAAGTAAATTTCTTACATGAAGGAAATAATCTGGTCTCAGGATGGGATGTTTAAACCCCTTGCAGTTCTAGTATGGTAATAAATTGGCATTCTGGGCTGTACATCAGT
TGGTTCTAGAAGAATGTACACCAAAATAAAACATGTGAAGCAGTATTGATTCTTTATTGGGAGTACATTTTTTTAGGTCTCTTAAACTTTAATTTCACACAGTAAATTTTGAATCTCATAAGGAAGCATATTTGAACCTAGTCAATTTAATCTTAGTGTTCCCTTGAAAACTTTTTTTCCCTACAAAATTTTAAGTGAAAAATACA
TAGCCTCTGCGTCCAAGGCACACAGGGTACTTTCTGGACCCACTGCTGGACAGACTTGAAGGTGTCATGCCCGGTGTGTGCAGGAGGAAACTAACAGTTCAGTAAACTCTGCCTTGACCAGCAGCCTTTGACTCAGGCTTTGACTGCTAGGAAGAACCGTATGGGGGAGGCCACCAGCAGGGTCTGGGCCACTGTCTCTAGTCCTG
ATCAAAGATTCCCTCTGCCACAGATCTGATAGATAACAGGAAAGTACCACTGAATCCGCCTGGAAAAATGAAACCAAGCAAAGAGAAATCGCCACAAGCAAGTAAAGAAATGAGGTTGGTAACTGCAACTGGCACTCAGTCCTTCCAGGGCTCAGCCAGCCACCCACGGGCAGGTGCTGTTGTTTATTTCATGAGCATGCACTGAG
GACAACAGAAGGGGGTTTAAAATGACCTTTTTTTCAGTTGACCCGAAAGTTGTGGTTAGATGATTAAAAAGAAACATTTGAGGATGGACTTAATTATTTCAGTAAAATATTATAATTTGCCTATTGTCTTTTATGTAATATTTATATAAAATATTTTTATATATTTCAAAAACATGGGACCATTGAATGAAACTTTATAGTCCTTA
TCCCTGAGCACTGGCTCTGTACAACTCAATTATAATTTTTTAAGAATCATACCTCTGTATAGATCTTTTGGACTGTACTGATTAAACTTTGATATTGTGGAGTAAATTCAGAAGTGCAATTTTAAATGGTGTGAATTGTCTTTATGATGCCAAAAAAAGGAAAATTATTAATGTGAATCATGCAATCTTCCCTAACAATAGAAAAA
CATTGCTGACTTATAGTGATGTGGCTAAGAAGTACATGCTTTGTTGTAAAATTGCTTGAAAGCCCATTGAAAGATGTATCTGTTTATTTACAGTCTTTGAAGTAAAAGTTACCAATGTTTGCCAATTTTGGTGAATTTAACTCATTTTCTAGGCTTAAGTTTTTCATGATGTTTAAGACAAAGAAAAGTTAATGGAAGTGTCAAGT
AAAAGAAAGCTGGCCACTTGCATTTCCGTTTCAGTTTATAGAATACATGTTTTGGAAATAGTATCTTCTAGATCTGTCTTTTTCTCTTCTGATTTAACTTAGTAAAGCTAAGTTTTATCTCTTCATAGTCTTGCTTTTGTTTCAAAAGCTTTTATGAGATTTGTTTACTGTCTGTGGCTATATGGCAGACAATTTGTTCAAGTGGC
CAGCCCTCCCTCTCCCATCAGTGACCGCCAGCACCAGCAGCTTAGGGGAAAGAAGAATTTGGGTCCTATAAAACCATGGCCTGTCCTTTTCCTCTAGGGAAGTAAAGTCTTTTCCTTCATTGGAATGTATTTTGTTGTCATTATGTGAGAGACCTATGCAAAGGCTTTTTAACTAGGCCCTACCTCGCACCTGTGGAAAACAGGGA
GTCGAGTAGTGTTAAGAATGGTGCTGCTCCTGACAAGTGTATGTTAACTGTTTACATTTTCTATCTGTAGAATTATTTCTCTATTACTGAACTTTTCCTAAGTAAAATGTCTTTGAAGTCTCGTTATTTCTGAAATACGTTGTCTGTAATAGACCCAGGCACCTTTTAAATTATCTCTGGAACAAGAGGGATTTCATGTAATGAAC
ATGGATAATCTAATGTGCTTCTAGTAGGCACAGGGCTCCCAGGCCAGGCCTCATTCTCCTCTGGCCTCTAATAGTCAATGATTGTGTAGCCATGCCTATCAGTAAAAAGATTTTTGAGCAAACACTTGAATATGTGTGTCCTTTTAATTTATAATTTATGTATGCATTGATTTAATACACATTATAAAGAATACAAAACATTTAAA
GTTTTGAAATTTTAGAACAGTAATGTTCTTTTTAAAATTGAACTTCTGCAGAGTAAGAAAATGAATACATTTATTACTTTAAATTTGTAAAATTTTCCAAAGTAAAACCATACAAAGCTAGTGTCAGTCTCTCTCATTGTTCACAAATAAAGGACTTTTGTTAATTGATTAAATCACTTACTATATTCGATATGAAATATATAAAA
TTGTGGAAGTTGATTGTTCTTCCTTACAATAAATTGCTTGAATTGTCTGTCTATTCATTTAGCTATTTCTTTTCTTGTCTTTGCGATATTTTTTTTTGTAAGTAAAAAATTTTCAGACTAAATAACAGGGTGTAATTTTTTGCTTTGTTTCTCCTAAGTTTTGTCTTGTTTATGACATTAATAATTTTCTAAAATCTCTGATTTCT
CGGAAATGTGTCTTGTCTCCATTTGGATAAAAGGAACCAACCAACAAACAATGCCATCACTGGAATTTCCCACCGCTTTGTGAGCCGTGTCGTATGACCTAGTAAACTTTGTACCAATTCAAAGACCCGAGTGATGCTTAATGGCTGGGGACGGGGGGACAGGCAGAGGGGGGTGCAGTTTCTTGGGATGTGGCAAAGACCAAACA
CAGTTGTTTTTGTATTTTAACTATTCTTCCAAACCAGCAGATGTTTGGAAATTAAGGAAAAAATTAAATTCTCATCAATGGTTGCTGTTATAGTTAAATCAGTAAAGATCTTGAGTATCAACTTGGTGTTTTAATTTTTTAAAAATTTCTGGTGAAATCCTGCTAAGGTTATTTCACATTTCAGGAGTTTCAGCTGGTGGGGGAGA
TTTAGAGTTTATGACTTGAAGTTGTTTTGTTTGTTGTCTATTTTGTTTTTGTAAATTTCTTTGACAGACTTTTACTAAAAGGACATGTAGTTTCCATGAAAGTAAAAAAAAAAAACAACAAAAAACCCACATATACTGTAGCATTTTGTCTTTATATTGTTTTATTTCTACAAATCTGTTCATTAATATTGTGCTTTAAGGCTGAA
AAATACTTAATAGTGTTCTTTGTTTAACCAAATAATAGAGGTATTAACTAGTTTCCTAGTGCTGCCAAAAGAAATTGCTACAAAATTTGTGGCTTAAAATAGTAAAAAAAAAAAAAAAATTCTCAATTATAGAGGCCAGAAGACCAAAATCAAGGTGGAGGCAGAGCCATACATCCTCTGACGGCTCTAGGGAAGAATGCTTCCTT
TAAATGTATTTTGTACAGCATCTGGTTTAAAAGGTGCCTTAAGAGTTTACCATTACTTGCTTTGTTCTATATACAGATTATGTCCAATGTATCATTTTGAAGTAAATAACCTTATTTTAGTATACTTTAGTGATGTGTTTTGTGATGCTACACTCAGACGGTATTGTGCATCAGAAGTCATCTGTTGAGATTTTTGTAATGATTAA
TTCCAGTAATAGAAAGGTTTAAGAATATGTATGTCCATGTGTGTTTGGGTGCATTTGCATGTGGTTATCAGCCACAAATGTCTCCCAATCCCAATTTTACAGTAAAATTTTTTCCCTATGCAGTGTGCTTGGGTGTCCCTGAGTTGAGTAATTAGCAAAGGACAGATGGTTTAAAAGTAGCCCAGTGTCTCTGTGAGCATCCCCAA
TGCCTGGACTATCAGCAGCACATGTTTTGCTGTTACGGTGTACTGTTCGTATTTAGACAAGAAGAACAAAATTTATTTATGTATTGACATTTTCAAAGAAAGTAAATGCAATTTACTTTGAACTATTGTCAAAATTATTAATATAGGTAAACATGGAATGTTTTTAATAATAGCATTTTTGTCCAAGTAAATTTCCAAATTTCCTA
GTGTAGAATCCTAGAAAAGGAAGACATATATTTACATATATTAAAGGGGCTAGGAAATGTGCATTTAATGGGCTAAACTTGGCTTGTGCATATTCTATACAGTAAAAAAAAAAAGATTTTAACAACCCCCCCCCCCCTTTTTTTAAACAGCATTTGCTGACGCTGCTGTAGAACCTATTGATTTTCCAATTGCTCCTGTATATGCT
CATTTATCCCAAATCCTGTCTGAAAAGGAGGGGTACATTGGTAAACATTTTGGAGTGCTTAAAAATGCCAAAAACAAAATGGTAATTTCTACTTTGATAAAGTAAAAAAGTTAAATGTGTGTAAAAAAGTGTTCTGTGTCCTTCTACTCCAGCATCGTCTCATGTAAAATAAGAAAGCCCTAAAATACTATTGGAGAGAAAAAATT
TCACTGAAAGAAGGCTGGCAGAACGCAAGTGCATTTTTTCACTGTGGGAAGAAAGATCAAGTGACGTATTATTTTTTCCTGGTTGTCACTTAATGGGCTGAGTAAAAAGCTTGAAAACTCAGACTTTCGGTCTTGGTTCTGCCACTCATTGGTTATGAGGAGGCCCAGAGCAGGTAAGTTCACCTTCCTGGCCTTACTTTCCTGAT
CCAGCTTTATTATTTGACAAAAAATTATATATATTCAAGGTGTACAATGTGATGACTGGATATAATTATACATTGTGTAATGATTACCAAAATCAAATTAAGTAAAACATCCTTCACTAATTTATGTAGTAGTTCGGTGGGGGGGCACTTAAGCAAATTTGTCTTAGCAAACTTCAAGTAAACAATACAGAATTATTAGCTATAGT
AAGTGCCTGAGGAGCTGCCTGCCTTCTTCCATCTGAGAAAGCACCCTCCTTCCCCCTTTGACTTGCAGGAGCCACCAGGGACCAGGGGGTTGAGTGGAACAGTAAAGCCACACATTCTGTGACTATATAACCTATCTCAGGCTAAAATGTGTGGACTCGTACGAGCTCTTGTCATTGACATGGCAAGCTGATGGCGTGCGGTGGCT
TCTTGGTGTTTGCAATCTGTCTTAATCGATGGTTTTGGGGGAAAGATACAGGAAGTGAGTCAAAAATGGTTAGGGAATTCTGGGAAGATGATTATGTGCTAGTAAAAAACATAACAAATATGTGTTCATTAAATAAATGAACATAAGATTTTGAAGCATGAGCATTGGATCTAGTCCCAGAATTGCTGCTGATTTCCTGGGGTCCT
GTGACCTTGGGCAAGTTATGTAACCTCTAAGTGCCTCAGTTTTCTCATCTGTAAAATGGGAACTTCAATCATCATGGCTATCATTTGGTTGTGGATGAGAAGTAAATGAAGTGCTGAGTGTTAACTGTTGCCTCAGAAGAAACTGGGAGGGGGAAGTCTTAGAAGTGTTTCAACATAATAAAAGCTCTCTCATTCTGAAATGTGGG
CTTTGCTCTGAATTTAATTAAAACTGCCTTTTATGAACAGACTTCGAGTTTTGCCATTTTGGGCAAGCCCTTCCGCTTGTCCCTTCCTAGTGGCTAATAAAGTAAAAAAACCCACACTACTTTGTTCTCTTTTTCTCATATTCATTGGGCTGTTGTATTCAGCCAGTCTCATGCTTTCCCTGGGTCTTCACGGATTGCTTTCCAAG
AAAATGAAGTACTCATTTGCACTGGATTACTGTGTAATGATAACGAACACTGTTCAAGAACGATTTATATTTCCATAAGATTTGTACTAAATTTTATAAAAGTAAAACAACTTTTTATAAACCCAGAGTCTGTCTTTATATTTATGTGGTGGTTTTGCCAAGAAGTTAAAAAAAGCCTTTTGACCTGTAGAAATGTTGACCTGTAT
CCAGGTTTTCCCTGGGACTTTGTGATATCATAATTGAACAGTTCTTTTGTTTTACATTTCAATTTAGTTGCCTCATAGAAGTATAACTGCCCAATCTATGAGTAAAGTGTAAGTGTCAAAACTTTACAATTGCCTCCAAGTCATATTTTTTGCAGAAGCACATTTAAAGCACTTTTCTGTAAAAGCTAGTTCCTTACCTGCTTGGA
AAAGAAGTGCCTTTAATTTGCTACTGTCATTTCCTCTAGTATCACTTTTGCTGTGATGATGTGTTCTTGTGTATTATAACTCTTTATTTTTTGCCATAAAAGTAAAGGATGCTTACTCCACTTCGCTTCTCTGCTCCAGGTTCACTTTGGATATGATCTTTCTTTTCCCAACATATGCCCTCAGAAAAGTGACAGTGGTCCCAGAA
CCCACATCTCTTCCTCTCAGCCCCTCCACCTGCCTAATGTTATGCAACCTCCTTCTGATGTATCCACCAAACCAGTACTGAATGTGGCCGAGACGTTTTCAGTAAATCTTATTACCTACCGTAACCCTGGTGCACAATTCTCTTTCTGTGGTTGCTGTGGCAATCCTTTGCTCTTTTCATGGGACCAGAGGCCAGACAAAATTTGG
ACTTCTTTAAAAAAAAATACATCTCCCTATTACCTCCTTGAAAGATTTACTTCTGTAGGCCTTTTTCAATAGGCTCATGACTGCAGACAAGGAAAAAAAAAGTAAAAACAAAAACAGTATGTGCCTGAAAATGACAAAAAAAAAATTTGTAACATTTAAAAAAGAAACCTGAATAGCCTTTAATTCTTTAATAATACACTTAAATT
TCTTAAGAAAGCAGGTACTTTCTTATTAGAAATATGTTAGAATGTGTAAGCAAACGACAGTGCCTTTAGAATTACAATTCTAACTTACATATTTTTTGAAAGTAAAATAATTCACAAGCTTTGGTATTTTAAAATTATTGTTAAACATATCATAACTAATCATACCAGGGTACTGCAATACCACTGTTTATAAGTGACAAAATTAG
AAGCCCAGGCTCGGAGGACCCTGGAAAACAGACGGGTCTGAGACTGAAATTGTTTTACCAGCTCCCAGGGTGGACTTCAGTGTGTGTATTTGTGTAAATGAGTAAAACATTTTATTTCTTTTTAGGTAAGTTTCTTTTCCTACTGGAGTTGCGCCCTCCTTCCTCCTTTTTCCTACTCGATTTGCAAGAAATTGGATGTACATTCC
GGGCAGAGCAGCCCTCCTTCGAAGTGTGTCCAAGTCCGCATTTGAGCCTTGTTCTGGGGCCCAGCCCAACACCTGGCTTGGGCTCACTGTCCTGAGTTGCAGTAAAGCTATAACCTTGAATCACACCCCCTCTGGTGATAGTCTCTGGTCATGTGTGCCACTCTTGCCAGAAGGGAAGGCTGTCTGAGAGCTTGGTTTTCTTGGTC
TTTTGGCTAACAAATCATTTTGGAAATAAAGATTTTTTACTACAAAAATGAAATTTGTTTGGACTTCCACTTGAGACAGTAAAGAGAGTATTAGACACCCAGTAAAAACTGCCATATAAAGAAGTTGTAATTGTTTGTTGTGTATGTATTTTTTTCAATGCCAAACCAGCTGTGATCCAATTTACATCCACATTTTAGGTCCAACA
TTTCTGTTAATTTCCCTCTGCCTAAAGACTACATGACAGAAATGACCTATCACTACTTATTATTTCTGAAGCCTAACTGCAAGACTGATTTCTGAGAACAAGTAAAGAACTGGAATACTTATTTTTCATATAAAAATCTAAATGTGTTAATAAATCATTTCATACAAAAGTACATTATTAAATAACCACATTATTAAAATAATTGC
AGAACTGTATTGCATTTGCTTCTCTCTGGATTACCTTGAAGTTACTCCCCTTCCCTCAATAATAATGGCATTATGAAAAAAATTGGAATTGATCAAATGAAGTAAAGAGTAAACAGAGGAAAGACTACCCAAAGTCTGTTTTGCTTCAGTTCGGGGCTGATGATCTGGGGAGGAGGAGGTTGGGACATATTTGTGCTGCAAGGAAC
GATGTTCTTGTTTCTGAACTTCGTGCCATATTTTGTTCCTGATGGGATCAACTTAATGTTTAAGACTTTAGATGTCTTGTATTAAAAATTACACAAAAAAAGTAAAACTTTTTATACTTACCCTTTTAACTCTAACACATCTCTGGTTTCTCATTATGTGTGAATTTCCTTGGGTGGGCTGCCTGAGAACTGTTCATTTTATTTTA
GAATCTCCTGAAGCCTCTGTTGTGACTGCATCAGAGCCCAACCTCTCTCTCTACCCAATCCAGTCTCCTTTCCTTCTCACAGGTGTTGTTCCCAAAACTCAGTAAACTGCCTACACGCAAATCTCTGCTTCTGAGTCTGTTTCCCAGGAAACCTGACCTACAACAGCAGTTAGTTGGCCTAAGACAGCAGTCTCAGAAATGGGATT
GCGACCCTCCCCGCTCCCCTGTCATTTCATCGCGGACTGTGCGGCCTGGGGGTGGGGGGCGGGACTCTCACGGTGACATGTTTACAGCTGGGTGTGACTCAGTAAAGTGGATTTTTTTTTCTTTTCTGCTTTTCTTCTTTTGCGGGGGAGGTCTAACAAGCAGCGGGGGCTGCGGGGTTGTCCTCGGGGTGGGGGACTGGACGCTG
TGGGGTTACAGGCATGATGAGCCACCGCACCTGGCCTGACCTGCAACTTTTATGATCTCTGGTAAAACATGAGAAATACTTGTAAAAATTATGGGAGCAAAGTAAATAATTTATTTTTTAAAAAAGCAACTGTATCTTTTTCAACTTACTTTTTGGAAGTAATGATGGAAGTACATCTTCTTGGCCCCTGCAGAGGTTTTAGCTAG
AAAGATGAAGAGGGCAGGGCCAGCCAGGAGGGACCCCCAGGTCCAGAGTGACCCCATCCCCATCCCCAGGATTCCCACCTCCTAGTGAATCCAGAGTTGTAGTAAAGCCTAACTGCTGCAACTCTGTCATCCTGTCTGCGAGATCACAGACACAGGAGCGAATTGGTCTGTAGATGCCCAGCTAGAGATATAGGAGTTTAACGCAC
CTTGACTCCGAGATAAATAGATGACCTAACAGTGGCCAACTTTTGCCTCTCACCTTTCTGACGGTGAAATGGAATCGAGCCCCAGACCTGACCAGGGTACAGTAAAAGGTCTTCCTTTAAACACAAGGAGCAGCTGTTTTATTTCATTAGTTTTATAGGCACCTCCTCTGAGGCCAAGAATTAGAAACTCATCCCTGCGTGGGGAG
TTAGCACTGCCCCCCTCCCTAGCCCCTTATTTGGTGGCGGAAGTGGCCTCCACCCCTTCCCTGTTTGTAAATATTCTGTGGAGAAAAGAGGACTTCAGGGAGTAAAAAAGCCACTGATGTCTGTGTCTGAACATGTGTCCAAGACAGGGCAGGGCAAGGGGTTTTGCCTCCAGAGGCCCCAGCCAAACTCCTCGGACCAGTCAGGA
TCCAGTATTAAAAAGCAAACAACCAGCAACAACAACAACAAAAGTGATTTAGATCAAATGTTTATGTAAAGAAAATTATTTTCACTCAGTAAATCTGAAAAGTAAATGGATAATGTTGGCCATGTTTTGCCTTTTTGCTTTTTCTTTGGGAATCTACAGGATCACCTGTCCCCTCACTCCCAAAAGTACTATCTATGTTTTGAACA
ATGGAATCAAGTGGGCTGATGTGTTGTTATTTAAACAGTACCAAAGTGCATTCTTCAATGTATGTTTGCCTGCTTGAAGCAAGGCCCAAGTTGAGAATACAGTAAAGGAAACTCATGAAAGTGGATGTTCTGTTTATAGTCAGAGTCTTGTCTCTGGTGAACAATCTCAGACAAAAACATGGGTTAAGCTTAGGCTGTGTGTGGAT
AGCTGTGAGCAGAGGCTGGTTATAAATTTGAACTCCCTCAGCCCATTTGCAACTCTGCCTCTGTTCTCTTGCATTCTGTTTGGTTGCCCTTTAGTTTCCTAGTAAATGCTCCTTTTGAAAAACTCCAACCTTGTCTTATTTAACTTGGGGGAAGGGGATTCTCCAATGTCTTTTCCAGGATAAAGAAGGAAATTAAAATACCATGA
TGTGGATAATGTTTAGTTCTGTGACACTGTTTTTTGGGGGTGGCACCTGGTTCTCCGATGCCTGGGCTGGTGTCAGGCCCAGGACTGTAGTGCTGGGAGCAGTAAAGCTCAGCTCTGTGTAATGAGTGATGCTATGGCTTGCTCGTGTCTTATGATCCAATCCTTTTCTACATCAGCCCTTGTTTTGTTTTATGGCTAGTCTTATC
AAAAATGACAGTGAAATCTCATCGTAAGGCAGCTAGTTCTAATTTGCATTTGAATGTATAACAAATTGCATCACTTTTCACAAACTTAACACCTGCCTGGAGTAAAAATCTGATTTGACCCCTCTGCTCATGTTTCATCATATTTGTAGCTCTGCATCATTTAGCATTTTTATGACTTTTTTTGCTTTATATAAATTATTGTAAAA
CAAGACCAGGATTCTTACTCACACCATTTCTATTCAATGTAGTATTAGAAATCCTTGCCAGAGAAATTAGTTAAGAAAAAGAAAGAGAAAGTATTCAAATAGTAAAGGAAGAAGTAAAATTGTCTCTCTTTGCTGATGAGATAATCGTACATTATAAAAACCCTGAAGACTTTACCAAAACATTGCAAGAACTGATAAGCAAATTC
CTTATCTCCAAATTCAATCCTGCCTCCCAGCTAGCTGCTGGTGTTTGAAATTCCAACTCTGAAGTGGTAGTCTGGTATCTTCTTTTAAAATGTGGAAGAGAGTAAACAAAGTTATTCACAGCGTAGTGTTAATTCTTCAGCTGCAGGCTGGAATCTGCTGGCTCCCCTTAGGCAGGAAATGCCTGCTTAAATCGTCCCTTAGGTGG
ATAGATTGAGATTGAAAAACCGTGCATTTGGGGCAGTGGTATTATGGTCATTTCGTTGCTATTTTCTGTTTTAATAAAATCCTAGAACTAGTAGCAACCGAGTAAAGATTGAGTTTGCAAGATAACAGATTGTCTCAAATCTATTCAATTCTCAGCAGTTTTTCATCAAATAATTTCAGGATCCATTTTATTACTCATTTTTGAAG
AAAAAAGACAGCCAAAAAAAAGAAACAACAACAACAAAAAAAAACACAACAGTGTACAGGTTTGTAACTGCCAAAATTTGATGGTTAAAACAAGTTTTCAAGTAAAAAGAAAAAAATGAAACTAGCAATTGTGTTGACTCTTTTTAAGTGTTTCCTTTTCTTTGTCTTTAGTTCATTGCTCGCATGGTATTTAGAGGTGTATTCCA
GCCTAAAACTGTGCTAGTTGACACTACTTTATAAGCTGTTTGTGTTGCTGGTGGTTTTATATTTAGATTCCAACTAGATTGTTATTCTGGCATCTTGGGAAGTAAATGTTCTTCTGAATTTTGTATTTGTTTATATTTATTTATTTTAAACCCCTAGTAAATTCGCAGTGAAATCATGGGGAATATAATAAATTAGTGGTGACAAG
CTTCCTTCTGATGATAGCTAATTCACAAATTTACCTGGACAGCAAATTTGTTCACTAACCATTCCAGGATGGCCAATAAAATTAATTTTGTAAACTTGCCAGTAAAAACTAAAGCTCAAATTCATTTTGGCTACAAGTTTACTTTCAGGGAATTGAGACTTTAATCCTTAACTGGCCAGTTTGCTGACAGCAACCTTTTCCTAAGT
TTTTAACATTTTGGGGGACTTTCCAGTTGAAAAGAAAACATGCTATGTCATTTTTATCCATTATCCCTGGAACTTATTGTGAAAGTTGTGCTGTTTTCTAAGTAAAATAAAAAATAAAAAATTAGCAATTTATGATAGCCAGTGTTTTATTTTGTGTGTGTGTTAGTAAAGTCAAATAATTGTATTTTAAAAACTCACGATAATCC
GGAAAATACCCTTTAAATTATGACGGACATCCACTAGAGATGGGTTTGAGGATTTTCCAAGCGTGTAATAATGATGTTTTTCCTAACATGACAGATGAGTAGTAAATGTTGATATATCCTATACATGACAGTGTGAGACTTTTTCATTAAATAATATTGAAAGATTTTAAAATTCATTTGAAAGTCTGATGGCTTTTACAATAAAA
TCCCATAGGAAATTACATTGCTGTAGGAAACATGACCCCTGTTATTGAAGTGTGGGACCTTGATATAGTGGACTCTTTAGAGCCAGTCTTCACACTCGGAAGTAAACTTTCAAAAAAGAAGAAAAAGAAAGGAAAGAAGGTAAAGAAGTTAATAAATATTTAAACTCTAATGACAGAGGTAAGTTTACTCGGGAGTAGGGGTGAAG
TTCCTTCCTTCCTTCCTTCCTCTCTCTCTCTCTTTCTTTCTTTCTTCTTTCTGGAATTTTGGTACAGGCTAGGCAGAATGTGCCTAGATGATCAGCTCCTAGTAAAAACCTTGAGAACTAAGTCTCTAATGAGCCTCCCTGATCATTTCATGCGTGTTGTTATAACTCATCACTGGAGGAATTAATTATGCCCTCTGTGACTGCAG
GTAAAGCCACTGGCATCTGATTATCTCCATTTGAACACACAGCACAGAACAATCATTTAAATGTTATTTTGGAAAGGGGTTTTGGGGACACAGAAGAATAAGTAAACACATCTCGGAGGCTTTGTGGACTTTCTGTGTCATACAAAGAGAATCGAGTGGAGAGGTTCCCTTCAGCGCCTTCATGCCTCCTCCTGCCTGTGTTTCCT
AGATGATGCTGTCAAGCAATATTGTTTTATTTGTAATAAAATATACAAAAATCACTTGCCAGCAGTAGAAAAAGGACCGACTATACCGACCTTTCTGATTAGTAAACAGTTGAATCAAGGACTCTGGATTCTGGTTTCAATTGCCCTGTGTGTTTATTTTCCACACCATTGCTAGATTAGCTCTACTGCCAAGACATTTTTGTGGC
TACCGCGTCTACCCTGGGATTCAGGAAAAGGCCTGGGGTGACCCGGCACCCCCTGCAGCTTGTAGCCAGCCGGGGCGAGTGGCACGTTTATTTAACTTTTAGTAAAGTCAAGGAGAAATGCGGTGGAAACTTCTTGCTTGTCCACAAATCATTCAGATGGGGTTTGGGCAGGTAGCGGGAGGCTGGGGCAGGCCAGAGGCCTGCGA
TTTTCCTAAAGATAAATGTCACGACACGACATTTCTCAGTTTTTATTTAGATGTTTATTACCATGTGTTAACAGAATCTTAAAACCCAAGGGATTTCTTCAGTAAACTAGACTTTGATTCAACCTGCTGGGCTGGAGACTGTAATTGCCGTGGTCAGTTAAGGAGTGCAAAGGGTGTTCTGTCTGATAGGATCTGGGTGAGCCCTG
GCTGCCAGACCAAGGACCCGTGTGGAAGGAGGCGGCTCCCCGCTGCCTGCCCTGACCTACAGGCTAGGTGGTGGTCTCCTTGTTTTGGTGTCAAGGACTCAGTAAAAGCATCTATTTTTTTAGCACTTAAGCTGGCAAGGCGGTAGGGGCATGCACTGTTAGGTGGTGGCCACCCCCAGGGTCAGGGGAAAAGAATGGGTCCATGG
CAAGAGCGAGACTTTGTCTCAAACAGAAACAAAACAAGAAAAACAAAAAGAACTTAACCAGTTCTCCCCAGATCTCAGCGTGCATGCATATATAGAGTTTAGTAAAATGTGTTTCAAAAAAAGAAGGATAAAAGAAAGTTTGAAGTAAGATTTGTAAAAGAATGAACACTTTAGGTTTTGTGTGTGAGTGCAAAATGTAAACACGG
GAAGAGGAGGAAGCAAATGAAGGCGTTGTGGACCACCAAACAGAACTTTCTAATTTAGCCAAGGAAGGTAGGCTGTTGCTACCTTATTAAACATTCAGTAAGTAAAAAGAAACATTTAAAACATGTGAGATGTGAATAATAATATATTGAGTAACAACAGCAGCAGTGCCTGTTTTATGGAAAACAGTCCCTGTGTGCCTCCTGCT
TTCTCTTTTTCTTCTGCTTTTAGACTTTTCTTCGTTTCGTTTTAAATCTGATTACAAAAATCAACGTACACTTTTAATTGAAAACGCACACATTACGCAAAGTAAAGAAGCATCCCAGAAGCCCCTTAGTTTCTGTATCTTTTCTCCCACCACAAAAACGGGGGTGCACGGGCACTTGGCCCTGCAGCTTTGGGCTTCCACCTCCG
CGAAACAACTCACTTGAGTGAGTTGCATCAAACCTTTCTAAATTTCTCATTCTAGAAGTTGCTGAGTTGTTCTGCCATGTGTTAACTTTTTTTTCTTATCAGTAAAATCTTTTATTTGGTTTATATTTCAAATGTAATTTAAAAAGTCTATAAGACAGGAAATTCGATAATATGAAAGCAGGGAGAAACTAAGTCGCACCATTTAG
AATGACATTGATGGCATTGTGAAGCCTGTTACTTTGTGTCACTTCCTGATAAATAAGAGGTGATGACATGGATATACAACAGAAAACACTTTGAGTTGAAAGTAAACACAAGCTGGCTGCTTCCCTGTGGCAACTGTGGCTATTGTGAGCCTCCGTGTGTGTGCTTCCAGGAGGCTTTGCTCCTCTTCATGCACCCGACACTGCCC
AGAAATGAAAAGTTTTCACAGTGACTACTGAATATACCAAGAGCTTTTGGCAGTACTGCTGGCTTTCTGGGTGATTAATTAGGTAAACTTGAATATTCCCAGTAAATGTTTGAGAATGCATAAAATTATACCAATTTAAAAATATAAATTTTTGCCACTGTTTTGTGAACGGAGGATTTGTACGCTAAATTTCATCCTTATTTGGC
CCTACGGGAGATGAGAGAGCCTTTCTTGAATTTGGAAGTGGAAGCCTTGTTACCCTCCTAAAGATACAGAAGTTACTGTCACCCTACTGACTTTCTCACCAGTAAACATTGTGGCTGTTCCTGTATTGTGGTGGCTAACTTATTTTTCAAAAAATAACGTACAAGGTTTTTGTAAAGAACGTTGTAATTACACAGAAGTTGATTGA
ATATTTTTTTAAAACTGAATTGCAATTGTGCCAAGCGAATATAATGAATTGAATTAAGTTGGTTTTCGGATTCACTTCTTGTATATTTTGCTGCATGTAAAGTAAATCATTTTGTATTTGGAGTGTGACAAGCTTTACCTTTGAACTCAAGTGCTTTTCTATATGTGGTTGGGGGAAAGGGAACAAGTTTTCTTTAGTTTGCACAA
TGTCATTCAGTCTTCCTACATTTCAGTTTCCTCATTGACAAAATAAAGACAACAGATGACACCTTCTACTTTCTTTATTTTCAAGGTTGTACTATCTCTAAGTAAAAAGAGGTAATAATTGTAAAAAATGTCTACTTGCTTTGAATAGTTCTTTTCTAAAAAATATGCTGTTGTTGAAGGGTTAAACTTTGCCCTCCATTTTTCAG
AAAACGGAATAATAAAAAGCATTTGGTGCCTATTTGAAGTACAGCATAAGGGAATCCCTTGTATATGCGAACAGTTATTGTTTGATTATGTAAAAGTAATAGTAAAATGCTTACAGGAAAACCTGCAGAGTAGTTAGAGAATATGTATGCCTGCAATATGGGAACAAATTAGAGGAGACTTTTTTTTTTCATGTTATGAGCTAGCA
CTGTCAACCGGTAATCCTGGTAATTTTAGGGGATTTTTTTTTCCCTTTAAGTACTGGTTGGCAAACTAGTCCTTCCGTCTAACTCCTCGCATCTTTTGCAAGTAAACCCCTTTTCTAAGTGAATCTATCTCTGAGTCTTTCTTTGACATGTGCCAGTGTTACAATCTGTCTTTAGATATGCTCTGGCTTACAGAGAAAAAAGAACG
GCATAGTTAGTAAGTTGGGTTTAGCTTTTGTGTGTGCATCAGTGACTTAGAGTTCTGTAATAACTTATTGTAAATGCATGAAGCACTGTTTTTAAACCCAAGTAAAGACTGCTTGAAACCTGTTGATGGAAATGACTTATGCATACTCTAATCATTTTGCTGTCTCCTTTTACAAGACTGACATAATCTAACAAATGGGGATTTAA
TGGTGGGACAAAAAAATGAGTTACATTGCCACCTGAGAAACCTCAGAGGGGAGGACCCAGCCTTAGCCTCCCTCCTCCCAAGTGCAAAATGTGTAAACAGAGTAAACGGAACAGAAAAGTGCAGTCTAAGTGGTTTTCTCTCCTGCCCCTCCCACCGCCCCTCCCCCCACCCCCTATTATTTGGGGATAAAGAATATAAAGACAAC
TTCCCTCATGTGCCCACACACAAACGTTTTATTTAACTCGGTGTGCCTATGGGTGCACATAAGAAGGAATATTATTTATATGCTTTTGTCTGTTGCATGGAGTAAACCTGACCACATACACATCTAGAGCTTGTGTCTCTGTGGTGTGTAACCATTGGCAGTGTTTGTTGAGTGTGGGCAGGAATGCAACTGAGGGGCCTCTGTAC
TAAAACTTGTTTTGTGATCCGGCTCTCAGGAGTCACTCTGTAAAATCTGTGTACACCAGTATTTTGCATTCAGTATTGTCAAGGCCATGACTGTTGTTTTAGTAAACTTGTTAAAATCAGATGATGTCAGAGTTGTGTATAAACACAGTTATATCCCTCTTCTGGTACATTTAATGTTGGGTTAATGAATTAAAAGAACTGTTATG
TTTGTTTTGCTTCTGAGAAAGCATTTGCCTTTCTTCCTCTCCCAACATAACAATCGTGGTAACAGAATGCGACTGCTGATTTACCGATGTATTTAATGTAAGTAAAAAAAGGAAAAAAAGAAAAGGGCATTGGAGTGTTGCTTTTTTTTATTTTATTGTTATTATTATTATTATTTTTGCTATTTGTCAGGTACTAGGAATTTGGA
TTATCATTCAGCTTTGTTTGAATTTATTAATCACCATGATACCTCTCCCTCCCTTTGTCCACATGTAACTTGTTCTTGGGGCTCTACCAGATGGCTGAAGAGTAAATCCTTTCTACCTCTGGCTGAAGGAGTGGTGCAGTCAATGACTTGGCCCTTTTTCTACAGCACATTTAGAGTTTGGGCTCTGGCTCCCTCAGTAAGTGCTT
CAGTCTGTCTTTCTCCGCTCTTCTCTGACCCCTGTGAGGAACCTCCTTACCCTGTTCTGGAATCGCTGCCAGACTGTAGCTTTTAATTTAATAAAAATAAAGTAAAATATGCAACTCTTTATGCCACACCCGTTCTTTTCCAGGGACTGGGTGGGGGTGGGGTGGGGAGAGGGACCTGCTGGAAAGGGGAGAGGGGATGATGGGGT
CAGGCACTGCTCGCAGAAGGAACACAGATTGTAGAGATTAACATAAATTGTTCTTGTTCTAATATATATATTTTTTCATTTCTGTCGTGCTTGGAAAACTAGTAAATATTATGTCTAAGATAAAATGGAATGGCCCCTGGATTTACTTCTTATAAGAAGCAGTAGTATGTAATAAAGCTATTAGCATGAGCAATTAAGAGGCTATA
AATGGCATCAGTACTACTTCGGCTGGTTTAAGTACTAATGAATAAAACAACCATTTTTCCTTCAGTTGACTTTGGCCTGATTTCTCCTAGTGTTTCAATCAGTAAAAATACAGCTTAAACATAAATCTTTGTTACGTTTTTAGTTGGGGCGGGGGAGTAAATTAGCTGAGAACACTGCTATCTTAGAAATAGATAGAAAAAGCTGA
CTAGAGGAAACCTAACAGTGTGGGTTTATCAATCATTTTGACAAGACTCTGAATTCCACTGAACAGATTTTTGAATAAAAATTATGAACAAAGAAAGTGTAGTAAATCTGCTAATAGAAAAACTGACTATGCCTTGTGGGAAAATTTTTGTGTGTGTGACATTCCATCGTGTACCTGCCAGAGAAGAAAACAATTGGGCCTGTTAC
GAAGGAAATACTACAGTTCGGAGAACTGCTTATTTCCAAGTATATTTAACTTATAAAGTTAATAAATAGTTAAATGAAACAAAGTTTATAGGTGACCTTTAGTAAATGGGGAAATTAACAGGACTTTCTTCTTCATCTTCAAACTCTTCAGAAGCAGCAACAGGGCTAGTTAATTCAACTCCCAATTGTTCTGAAAGTTTTTTTAC
TGATACGGCTATTTCCCTTATAACTCAATAGTACCTTAACACAAAGTATAACTCTGTAGAGTTGGTGAATATTTTAGGGAAATATTAGCAAAATGCATGTAGTAAAGACATCTTATGAAAACTGTATTCATGGAATTTGATTTAGCATGCTCAGTTGCCAGTTCCCATTATCGATACTCTTTCTTTGCAGAATACCTTAGAACCGT
CATTTAGACATTTTTGTAGTGCAACAGATTTAAATCTGGAATTTCATGGTTTGTAAATCACTATGTGATACTAGCTATAACCATGAGCAATATTACGGGCAGTAAATGTTGATTTCTATTTCGTTTCTTGAAGTTTTGTGTGGTTCATTTTTAAAGTGAGATTCAATTTCCTTAGCTATAGTCAAATGTACCCTTTAAACAGCCCA
TTGCTTATTAGCCATGTATCTCTTAAAATTTTGTTATGTTTACAACGATGTACCTTATTGGCAACAAGTTATTAGTTTGATGTTTAACAATAGTGCCTTTAGTAAATTATTTTACAACTAAAACATGTTGTTTTTTGTTAGATCAACTTAGCAGAATGTAGACGTCCATGTTGAGATTTAAGATAAATAGTAAGAAATCTAAGTTT
ACACAAAGTTCCTGTATTTCTAGGGAAGCAGACTTTAAATTTCTAAAAACTTGATTTAATTATAGTTAAATATGTGTAGTCATTTGTGGTTATTTTGGCAAGTAAATGTCAGTGTATACTTACATTTTTGCAGCATGTACTACACCTTTTTTATGTTGGTGAGTTTGCTAATCCTTATTTGTAAGACAAGGTAAACCAAATTAGGC
TCTCTGTGAGTCTCTTCACTGAAAAAATTGTTGACTTTCTTTTTTTTATTGTTCTGTTTTTCTTTTCTATGTCAAAAAAGCACTATGGTAAAAGTCTTTCAGTAAAACTTGAACCTTGGGGCTTGTTCCTGAGTTTGACATGTTAAACAAATGAAAGAACTGTTTTCAACTGATTAGTCATATCCTTCAATTCCTACGGGAATATG
GATGTGCTCGTCCCAGCCTCCAGGAAGATGCTGAGAATGTCAGCCTCACACCAGACAGTGTAGTTGCTGCTTCCATTTGGGGTATAGTGAACACACACCAAGTAAAAACAGAAATATCCTTAAATATGGCATCTGTATCCCGCACATTACATAAGGTGGCAAAACACAGAGGAGATGTTTAACCATCAGCGTGAAAGTGCAGCCGT
CTGGCTCTGGGCTTCCCGGCCAGGCTCCACCGTGCTACGCACCCACCTACTTTCCCCCGGGGGAGAAGCCACCCCCCTACGCACCCTGATAGAGGCGTGGAGTAAAAGATAACTTGTTTGTTTTTTTTTTTAAAAAAAAGGCAGCCTCTAGAAATCCCGCTTCTGTGGCCAACCTCCTAGAGAACCCGGGAGAATGTTCCAGAAGT
TGAGCCACTGCGCCCAGCCTATACATTTTTTTAAAATAATGGTTTTGTAATTAATAAAGGGAGAGCCTGCATTTCTAATCTGTACTGTTCTTTGAGGAGGAGTAAATATCATTACCGTCAATAAGGGAAGGTGTTCAGTCTTTCTCATTAAAGAGAAGCACATTAACACAATAGTGAAATACTAGCTTTCACCTAGGTTGTAGCAA
AACTCCTTCCAAATATATGTATGTTTCTTTTCTGAAGATAGACGTGTGTGTGTTTGTGTGTATCATATAACATTTATTTTTTGATTTCTTTGTTATCAACAGTAAAAATACAGAAAATGATGCCAAAGAGAATTTCTGATTTTTCTTTCCTTGTTTTCCATTAAAGTGTATTACAAATAATGTCTTCAAACACAATAGCATGCATA
CTTTTAACTTTTAAACTGAATATTAAAATGTATCTGTCTTTCCTAGTATGTTTTTATCTTCTCATGTATTATCCATGGTTTTCTCTGTTTGTGACAGATTAGTAAAATTTAATGAGCCCTCTTTCTTGTGGCCGTTTCTCCATAGTTTTAGGTTTTGATATGTGTTTACTAGCTTGCCTGTGTCTGGTACATCTCATGACCTCAAT
TACTTTATTAATTCCTCCAATTATTACAATAATCATAAAAAGGTGAAAATGGAAAAGTTATTCCCAAAACTGATTCTGTGTAACTTACTATTTTTCCAGGAGTAAATATTTAAAATAGCTGCATGGTTTATTCTAATTTATTTCACATTTCTTATTCCTATTATCTGAAGAATCCCTCGTCTGTGCGTTTCTTGTGGGAAGAGTGT
CTGATTAGTGCCTTCTACTGATACCGGGGCACCTCCTCTGGTACTTTTAAGTGTTTTGTTAATTATATTTACTTTTTGGAATGGTGTAAGCCTAACCACAAGTAAAAGATCTTTGCCTAAGTTTTTGATTTCTCAAATATTGTGTTCATTAGTCTAGACTGGGAATGGGGAGGGGAAATGGGGAAAATGAATGAATGAAATCAGAA
GGCGGCCGGGAGGGAGACGCTGAGCGAGCGACAACAGCGGCAGCTCGGGAATGGGGGCTCGGAGCGCGGCGGCCAAGTTTTATGTTATGTATATTTTACAAGTAAAAAAATTTTTTCACCTCAGCCTGAACTGAACACTAGCTGACAGACGTTTTGATTTCTTTGACCATCACGGAATCGTGGCCAAGCGCGGTGGCTCACATCTG
GTATGGCAGGCAACCTCCAGACTCCCAGGGACCCAAACTTACACTTTACTAAATGTAATTCTTTCATTTGAATTTTTAAAGGTTTTTGTATAATCATCTTAGTAAAACATTTGATAATTCTTCACAACATTTGCAATCATTGATTTGGCCAGATTGGTCTAACATGGTACCCATGATTTTACTTCATTTCCAGTACTATTCTGATA
GCTAGCATTTGCTCTATAATCCCTTTTGAAATGTGAGAAAAATTGTCTCTGTGTTTGAAGAATGCCACATCTTTATGCAAAATATAATACAGTTGCACCAAGTAAAAGTTAATGAAATGCAAAGGATATTGTTTATACTAAAAGACCAAAAAGAATGTGACTGTTTCTGAGGTGACTTCTTCCTTTTTGCAGTAATTAGAGCACTT
ATACGTAAAGAAAACTTACAGTAATATGAGTGTCATAACAAGAGTGGAAATGAAAAATACTATAAGTACTGTAAATAGAGCATAGAACAACTGATGACAGAGTAAATCAATCTCTACATTTAGCAAAAATGTTTATAACAAGAAGAAAGCAAATGAAGATTATTTTGTTTTAATCTTAAGATGCATTAGTTAGGAGTTTGAAAAGA
TTCTAGGGGCCATAGTCATTGTCCATACTGGTGCTATCCAATAGAAACATAATGTGAGCCAAATAGGTAATTTAAAATCTGCTTGTAGCCATGTTAAAAAAGTAAAACAGGTAAAATTAATTTTAATAATATATTTTATTTAACCCAACATATTCAAAATATTATCATTTTAACAGGTACCTATATATAAATATCAATTTTTTTTT
GCCCCAGTCGAACTGGGGGCTAGCCACCTCCTCGTCCAGCCCCCAAACCTCCCCTTCCTTTCCCCCTCCTCCGGGGGCCAAGGACAGGGTGGCCTTACTCAGTAAAGGTGTTTCCTGCACCTGCTGTCAGCCTGGCTATGCCGCCACCGGCCCCGCCCATGAGGACTAGGAGCCCAGCCTTGCGCCGCATTCGCACTGGGGGACAT
TGGAGACCCCATCCTTGGCTGCTTGCAGGGCCACTGTCCAGGCAAATGCCAGGCCTTGTCCCCAGATGCCCAGGGCTCCCTTGTTGCCCCTAATGCTCTCAGTAAACCTGAACACTTGGAAAACCTGTGTGTGTACATGCGCGTGTGTGCTGGGGAGTGCCAAGGGAGCTGCAGTGGGGTCCTGGCAGCAGGCTCTGCCACCGGCG
CAGCTGCTGTCCTCCATGCTATTTACAAGGAGATGACTGAAGATTTGTTTTCATGAAGGAACAAGTGCTATTCCAATCTAAAAGTCTCTGAGGGAACCATAGTAAAAAGTCTCTTATAAAGTTAGCTTGCTATAACATGAATTTGGTTTACTGTGATGTCTAGTGTCTCTCAATCTAATGATGAAAGTTTAGAATGATGAAAGTTT
CAGAGATGTTCATTTTAAAAACGGATTTCATGAAACACTCTTGTACTTATGTTTATAAGAGAGCACTGGGTAGCCAAGTGATCTTCCCATTCACAGAGTTAGTAAACCTCTGTACTACATGCTGCTTCCTGATACTTATTGAACAGGGAAATCAGTGTGCACTTCAGAAAACTGAAGAATACCCAGCATTTTGGGAGGCCGAGGTG
ACATCAGTTGAATGAGGGTAGTTGTGATAGTACCTATCTCATGAGATTGTTGGAGGATTAAATAGTGCATAAAAAGGGTTTATCACACTGACAAATACACAGTAAATTCTCAATAATAAATACAGGCTGGATTTTTTTTTAATGAAAGGAAAAGGAAGGACTTTTGAACATTCTTACAGAAGGTATTGGGCTCCAAGCACTATCCA
CCTGTTGGTTTTAATGTGCATGTGAATGGCCTAGAGAACCTATTTTTGTGTCTAAAGTTTACAATAAATGTATTTAACACCAGTAGCTGTCCTCTATTAAAGTAAAGTAATGGTTGGGCTTTTTACCCTGAAGAATGGTTGCTACATTTTCTTTTCAGTAACTTCAGGATATGTATCTGTAGAAACATTATAGTCTTACCATCATC
CTATGTATGCTTTTTTCCTTTTTTGCCCAGTTTCCTTATCACTTGCTGTAGATGGCTTATTTTGCATTCATGCAGACTATGTTGCAAGTCTGTTTCATCTAGTAAACTGAAAATTATTGCTTAATCAAACTGCCGTTTGTCTTTTATATTTAAGGCCTTCCCCCCCCTTCCTTATGAGTTCTAACTTAGTAATTTCAAATGTGACC
GAGGTGGAGGTTATAGAGCTAGAAAAATCACTAAAAGAAACAAATAACTATTTTTTTCTAGTGTATTTTTATTCCAAATAAACCCTGTATTCTTCTGAATAGTAAATTACTTTATTCATCCATTGTTCTGTCTGTAAGAATTTTGAAACTTGGTAGGCAGAAAGACCCCACCCTTTTCTCTTTCCAAGATAACTAAAAGAAAAAGG
TTGTTTATTTTTATGTACTACTTTAAAACTAAACTGAACATTGCAGTAATGTTAAGGACAGGTATACTTTTTGCAAACAAATGCATAAATGCAAATGTAAAGTAAAGCTGAAATTGATCTCAAAGTTACTGTCTTGGAGTTTTCAATTTTCCTTCCTTTATATTTTACCCATATTCGTCTTTTAAGATGTTAGTATGATGTGAAAT
AAACAATAACATGAGGATTCAGGATACACTGGACTTGGTCATGAAAACACTGTCCTCTCATACATCATGCCCTAAGTAACCTGGTACATTCCATATCTCAAGTAAACTACTTTGACTTTATAGAAGATGGTTATTCGTTGTTATTATTATTAAGCTTTTAAAATTTTTCAAATTATCTGGTTAAAAGTTGAACAGCAGACAAAGAA
ATCTCAGAGGCCCACCCCTGGAAGCCACAGAAACCGAAAAGACCCAAGCACCCGCCAACTCAACAAGTTACTCTTTTAAAAATGCCTTGATTTCTTCATCAGTAAAACTAGCAATGGGGCTTGACCTAGCTTTGGGATTTTAGAGTGAAATTTCAATAACAAAGCAAATGTTTACTAGGGTGTTTTCACAGGGGCACATCCATTGG
GACTGGGCAAATTAACAAATGTTTGTAAACATGAATGTTCAGGAACTACTGATGTACCTCAAAAGTTTGTTTTATTAATTGTACTCAACCCTCGCAGAACAGTAAAACTGAAGATTATTGTTTCTGAATGTTTTGGCTTATGATTGTCTACACACTGCCAATATACTTTTGTATGCAACATTTGTAATAAGTAGATTCAAACTGTG
GCTATGTATAAAAGCTTCATTTTAAAGAAGGTTCTTATTGTGTTGTGGATCAGGGTCACAGATTGGGTAGCTTGGACACCAGTTATTAGAGGATGAGAAAAGTAAATGAAATGTTCTCTTTTTCACTTCACCCTGCCAGAATGTGCCACTTGACTTATCTTTATTGTCTATGCAACCCATTTGCCACTTCCTGTTTGATAGGACAG
CTAAGTACTGTAGTCTCTGGGTGTCGGGGGTGGCCAGGGCGGGGGCGGGGTGCATTTCCATCCTTGTAAACCCTTCATAGTACTCAGTCCTGTATCGCTCAGTAAACATTGCTCTTACTTACATAGCCGCCTTGCGTGGTGTCTGCCTGGGGAATGGGTGCAAGGCCCTCTCAGGGTCGGAGACTGTTTGGAGCCTCTGCTATAGG
TCCTAAGCAGGACTTTATTGTTAGTATTATAGGCTAATAACCTGCAGCAGAAATTCATACTCTATTATAATAATGGCTTCTTGGGGCCATGCTTTGGGGAAGTAAAATGTCTTTTTGACATGCCTTTATACTTGGCGTGTTTATGATGGCTCAGCTGCATGTGGAGTTATATATACAGTCGTGCCTGAAGTTGGATGCTACTTTGT
TGCTCAAGTTTGAGAACCATAGGCTTTGCCACGGTTAAAAAGATGTTTTAATGGACTGGTCTCCTCCTAAGCTCTGAGGTGCTCTCATATTCCCTCCATAAGTAAAGAGATTTTTTTTGTATAATTCTTTGCAGAAACTGTTAATGTCTTTATTTCTCATATTTTTTTTTTCCCCTACAAGCTCCTGAAAGATCTTTTTGAAGAAT
GTACAACAGCTGAGGCCCGGCGAGCTAATGCTGGAAGTCCAGAGCTGGGGGTGGAAATTAAACAGACGATGACCTTTCCTTTCCCTGCCGGGCATTCCCAAGTAAAAACGCATTTAAGAACCACTAGCGTCGTTTCCGATCCCTGCTCCCCACCCCACCCCCAAGCCTCGGCAGTGAATTTAAATGTCCTGTTTCAGGATTTTTCG
GAAAGATTCTGCATCACACATCCTCTGAGACCTACCATGTCGCACACTTTGTTAATGACAAACTTCACTCTACACTATACAGTACCTTGTTGATATATTCAGTAAAGTCTTATTTTAAAAGAAAACCACATTGTGTTTATCTGAGTAAGTTCATTGGGATACAGTCAATACTTGTGCTGTTAATGTAGAAGAAATGACGCAGGAGG
CTGGTGCTGTGCAGCCTCTGGCAGAGCATCCGACCTCTTGGAGCAAGTTTCTGCCTCTGGAAAGGGGGCGGGCCCTTTTCACAACAGGCTGGTTGTACCGAGTAAACAACACGATGCCATGAAGACCCTGGTTCAGTGTCTCGCACGTGGTAGACACTCAGTAAATGCGTCCTCTGCCTGGCCCTCCTGGGTTTGCCCCAGACTCC
CCCCAGGTGCTTGGCTGCTGCTACTGATGGTTAAGTGGGGAGGTTGTTTGTTTTCTTTTGGTTGTACAGGATTTCAAAATACTGTATATAGAAACCAGACAGTAAATGTATTATGGTCCTTTTACTTTTTATGTTTTTGAGTCCTATCAGCAATCTGACCACATACAAAAAGTTTACCTCTTTCTCTATGATTTTTAGGACACTTT
ATCTGTGTACATCTCATATCTCCATTTTTATTTGTTCTGCCTTGTTATCTCAGTCTTTTGGTTATTTGTTCCGCCTTGTTATCTCAGTTTTTTGGTTATGAGTAAACAGTAGTAAACATCTTTAGGATTTGTGGTCATGTACACATTTTAATCCACAGAGCTTGCTTTTGTGTTTTTTTGTTCCATATGTTGAAGAATGTTTTTTA
TAAGTTCTTGTTTCTGGCAATGTTTTTCATCCTAGTACGTAAGGTGCCACCAACAGAAACTTTCTTTTCGTTCCCAAAATGAATCTAAATATAATTGGCCAGTAAAGCAGTCTGGCAGAGAAAATACTCATTGTTCCGTTTTCCTTCTCAAGGTACTTAGATTTACTTCCAGTCTTACAGGATCTGCATTGTCAGAATATTGGCAA
AGGAATTTATTTTTTTACGTATTTTTACTAGTTGATGGGAAAGACATTGGGAAAGACCTGGGCTGGATTTGTGATGAGCTGTGTTTACTGAGCATGATGAAGTAAAGCTCAACGTGATTACTCTGAAGTCCAGCCTTACTGTCAGTCTAAGGACTCAGGATACAAATACTCAAAACATAAATTCTTAGACTCTAAATTTCACATGG
CCCTCGTGAGTCCCTGGCCTTTCCTTTTGTAATAAGAAAGAAGAGAGAGAACTTGATGCAAAGTCCACGAAAAAACAATTTTTTTCACCTCAGGTGTCAAAGTAAATTTGTTAAAAAAACAAAAAAAACACAAAAATTTCAAAAAACACCACCCACCAAATTGCACAATAGATACACCCACAAAGTTGAGATTCAGCGTTGTTGAA
AACTTGTGGAGGAAAGAGATTTGCTTCAGTTTTTTCCTCACCGTTTGCCTGCTTGACTACCTTCTGTCACCACGTCATCTTTCCAGGATTAACCTTGACCAGTAAAAAGCTCTGTAATAGATTTATGTGGCTCTGTGGATCGGCTGAATAGTACTTGATAGTAAACAAATTTGACCATTTGGGGAATTATATAGATGCTAAGAAAA
AGCTGAAAAAAAGGCTTTCCATAATTAAGAAAATACCTTTATCAGTAGCTATGAACTCTGAAAAATAATTTTTAAAAACTTTTAAGAAAAAAACTACTTGAGTAAAATATTTCAAGAGTTGTTTAAAAATCTTCTTTAAAACCTTTACATTTCTGCCTCACTTCTTTTTTGGTAGCATTAGTTGCTGATGAAGGAGATTTACAACT
AGAGACCTGACCCTTCTCTCACTTCTAAATTAATGGTAAAATAAAATGCCTCAGCTATGTAGCAAAGGGAATGGGTCTGCACAGATTCTTTTTTTCTGTCAGTAAAACTCTCAAGCAGGTTTTTAAGTTGTCTGTCTGAATGATCTTGTGTAAGGTTTTGGTTATGGAGTCTTGTGCCAAACCTACTAGGCCATTAGCCCTTCACC
ACTGAAAGAACCTGCTTTATATTGGAGTATCAAGATCTCAGGTTCATTAAGACCAAACTGACTTTTCCTTTGTTTTTCATATATTTTTATTCTACCTTTCAGTAAAACTAGAGAAGCTAAAAAATAGCCATGACAATTTATTAATATAAGTGAATTAACCATTTCTCAGGTGGGAAATTCTCTTTTTTTAAAAATGTGTGTTTATC
CGCCAGCTGATGACTCAAGATTCCCAGGAGTTCTGCTCATTCTAATGATGGCCCATTCTACTTGCTCTGGACCTGCCCCCGCATCCCCTGCCTCCATCCTAGTAAAGACTCCTTGCTATGCTGCAGCTGTCTGTGTTACTTCTAATGGTGGGGTGAGGAGGGAGCAGCCTTCAGGAAATGAAAAGAGGCAGTGGGATTATTTATGA
CGCCAGCTGATGACTCAAGATTCCAAGGAGTTCTGCTCATTCTAATGATGGCCCATTCTACTTGCTCTGGACCTGCCCTCGCATCCCCTGCCTCCATCCTAGTAAAGACTCCTTGCTATGCTGCAGCTGTCTGTGTTACTTCTAATGGTGGGGTGAGGAGGGAGCAGCCTTCAGGAAATGAAAAGAGGCAGTGGGATTATTTATGA
GTGATCCTAGGAACTCCTATGTTCAGAAAAGAATTTTCTTCCTACTATATAATTACAGTATTTAGCTGTCAATTTTAAGATGAATTTGGTAGAGCCTTATAGTAAAGTATGTATCTTGGTCACACACAAAGCTTGGAAAAAGTAAAAGATGTCTAAACCATAATCTTGTAACTCATAACATCTGGGCTGGGGCCCGGGGATCTAAT
CCTACTATATAATTACAGTATTTAGCTGTCAATTTTAAGATGAATTTGGTAGAGCCTTATAGTAAAGTATGTATCTTGGTCACACACAAAGCTTGGAAAAAGTAAAAGATGTCTAAACCATAATCTTGTAACTCATAACATCTGGGCTGGGGCCCGGGGATCTAATTGTTTAGAGAGCCCCAAAAGTGGCTCAGATGTAAAGCCAG
ACCTTTAATGTGGGACAATTTCTGGTGAAGGTACTCACAGCGACGCTTTTCTTCTCTGTAACTTGGGTACTGCTGCAGAGAAAAAGCATCCATGTCAAAAAGTAAAAATTCTCATTCTACCTTGCTTCCGTTCCCAGACCTTGTCTTACCTTCCTGAACTTTTTATATTCCTGGATTATCTTGTCTTCCAGGACCTGAAACAGAAA
TCTATCTTCTCTGGCTGAAAGGGTTCCAGTGAATAATCAAGGAATTGGTGGCGGCAGGTTCACATATCCTTTCAACCCTTTCCCATGTGTACTGGCACGGAGTAAAATGGTTGTTCGAGGCTCTTCATACTGTGGCTGGTTTTCCTTTGCTACTTCACCGTCCGCCCCCATGATGCCTACACTGACCCCTGTAACCCCATAAACTG
TAATGATTACATCAGAAGGCTAGGTTCAGCAAAATAAGTGTATCAGCAGGTTTTATCATGATCAGTAAAAATGTTCCAAATGCTTCTGCTCCATTATAGCAGTAAAGAACGAATATCCAATGCAACAGGACAATTCAGAGCCTTATTTATTTTATGGTCATCCTGTCTTTTGGGGAGAGAGATCTGTAAAAGATAGGACTGTGACA
ATTTTTTGACCCAAGGGTTATTAGAAAGTGCTGAATTTACAGTAGTTAACCTTTTACAAGTGGTTAAAACATAGCTTTCTTCCCGTAAAAACTATCTGAAAGTAAAGTTGTATGTAAGCTGAGATTTTGTATACAGAATCCTTATTTCCTCATAGACTTATATTTTATAATCAGAATATGTTGCTTTGAAAAAGCCTCTAATGGAC
ATGTTTGAGAACACCATAAGCAGAATATTCTAACACCTTTGGCCCCTGAAAATCCTTTAATTAGTTTATGGCTTCATCTCCTTATCTATTTAAAAAACATAGTAAATAATGTTTATGGTTTTCAGTCTGATTTTTCCTTCCCTTTCACCCATTTAGGTGTGATGTGTTGGAGTCAACTTGTACAGGCTTGCCAACTGTTATATTTT
GCCAGCCAACATCTTGACAGCAGCCTGCAAGAGACTCTGAGTTAGAAACAACCAGCGAAGCCATTCCTGAATTCCTAATCCTCAGAATCAGCATGATAATAGTAAATGCTTATTGTAAGTGCTGAGTTTGAGAGTGATTTGTTTTTATGTTTTTTTTTTTCTTTTTTTTTTTTTTTTTTTTTTGAGACAGGGTCTCACTTCGTCAA
GGTCAGAGCTAAGTTTCAGCGTTTACAAGAGGTCTCTTGGCTGACTTGCTATAACTTACAGCAACCTGATGTTTGGACACCTTTTCCTTTTTTTGTTTTTAGTAAATATGATGAGAAAAAAGACTCCTCATCTGTTTTGTTTTATTTTGTGAATTACTTCTATTCTTACCACTCAAAAAAATGTTTAAATAAGTAATTGCGAAAAA
CACCCACTGATGAAGCTTTTCCCCTGACAGAGCTGGGGCTTGAGGTGTGACCCTGGATGAACCTCTTCTCTCTCTCCCCGTTGTACTCATCAGTTCTGCCAGTAAAAATTCTCCTCTATGACCTGGAAAGCGGGGTTGTGGCCTTTCTTTAGGTAGTGAGTTGGTGTTTTGGGTTTGCTTTTTATTTTTGAATCAGTGACAAATAA
GGGGGATTATTTCTTATGCTGTCAGATTACATTTTTCCTTTGAGTGCTTTGGGTGCAGCCGTGGAATCCTGATGTAAAAGCATAGGTTCTTGCATTACTGAGTAAACATTGAATTGGGAGCATCAGTGTGTGAATTCAGCTTTGATTTTAGAACTGCAGTTCAATTATGCTTTCCTTGGAAAAAGTATGTCCAAAAACATTAGGAA
TGACATTAACTACCAAGACCAGATCCCCAGAACTCTTGAAGAGTTTGTTGGATTTCATTAAGTGACTGGATATGTAAAGTCGTTTAATGTGGTGCTAAAAAGTAAAGGACTTTTAATCACAGACAGTAGAATTATGTGTTCATAAATTCTGCTTTTCTTTCCACTACCCTTCCTCCCATCCCATCCTTCCTTAGTTCTGTATTTGT
GAGTCATTTTTAGTTTCATGGCAATTGACAGTCCTAATAACTCAGCTAATTTGAAACTAACAATCTTGCTGTGTAAAAGGAAAAAATGGTGTTTGTGTTCAGTAAATGTTTGAAAAAAACTACTTTGAGGTTTGTGTCTTTATTAATTATTCAGTGTGCCTTAGTTGCGATGTTCTTTTGTTGAGTGCCTTAAAGTTGTCAAAGTT
TTGTGTGTTACCTGAGTAAGGTTTCACTTCCTGTATTACTCATGTGATATTTTACTTTTTAATTTATGTACTTTTGTATGGCTTGTATCTATTTTTTAAGAGTAAAACAAAATGCAGAGATTATCTGCAGTGTTGTCTAAGATCCTGAATATTGATTTGGTATCAAGTGAAAGTATTTCGGGCCTAAGCCAGGGGACTGGCCCTCC
AGTTAATGCCAATTAATGTAAGACACCTTTCTAGGCATTTTGACTCTAAGGCTGACTGTCCCATACATTAACGACATTTTTAAAGCTATTAAGCTTTAAAAGTAAAATAAACACCCTATTAAATATACATGTGAATTGTAGGGAATTTACATATTTCAGAAAAAAAAAAGTGAAGGCAGTAAATCTTAGAATCCAGAAAACATGGT
TTAAATGTCATGATTGGAGATGTCCTTTGCATTGCTTGGAAGGGGTGTACCTAGAGCCAAGGAAATTGGCTCTGGTTTGGAAAAATTTTGCTGTTATTATAGTAAACATACAAAGGATGTCATCATCTTGTCTGTTTGTTTCATTTTCTATTAAAATGGGCTTCATTTTATCTAGGGATAATAACTTATCTAAGGATAACCTAAGA
ACCACCTGTCATAATTTTGAGATTTTTTGCTTTCAGAGTTACGTAATTCCTAATTCCTCTTGAAAAAGAGAGTGTGAAATGAGGTGAGGCCTCAGATGAAAGTAAAATATAAATGTGAGTTGCTATTTACCAGACACTTCTGGTTTCAGATATTTCTTTTCTAGCCCCTTACCCAAGATTTCTAGAGCTAATCCTAGTAACTTTTC
GTGTCAGACTGAAGCCCCATCCAGCCCGTTCCGCAGGGACTAGAGGCTTTCGGCTTTTTGGGACAGCAACTACCTTGCTTTTGGAAAATACATTTTTAATAGTAAAGTGGCTCTATATTTTCTCTACGCCATCACTGGGTCCTCTTCTTATTCTTCTCTCCAAGCTGGGTTAACAGTAGACAGGACCCATTTCTGTGTGATGTTAG
TTCAAGTACTCCTTTTCTCCGATCCTGTGGTACTTGAATATCCAAAAACCCTGCACTTTGAACAATCAGCTGTTGCTATCTGGAACTAAACAGAACTATGAGTAAAATTGCCTGGATACTTTAAAAAGATATTTTTCCTCCTTCATCTCCTTTGACTCCAGGACAGACTGGAATATAAGTAGTGGGTCTGCATGGATGTTTCAGGG
AACAATACATGTGTTCTTGTTTGTGTTTGCTCAGCAAGCAGATGTCTGAGATGTAAGAAGCTTTTCTTTTCCTGTGGCATTGATTCTGACTTAGAGCTGAAGTAAAAGATCACTGAAACATCACGTCAAGTTGAAGTCACTCATAGGTCTTTGTCCTTTAGGCAGGACAGGAGAGTCATTAAGAAGCATTTCACTGTAGCATTCTA
CACCTAGGCTACAAGCCTGGACAGCATGTGACTGTACTGAATACTGTAGGCAGTTGTTAACCATGGTGAGTATTTGTGTATCTAAACATAGAAAACGCACAGTAAAAATGCGGTGTTATAATTTTCTGGGAGCACCATTGTTGTATGAGCTGTCATTCACTGAAATGTCACACAGCACATGACTATAGTCACATAGGCTTTCTCTC
ATAAGCCAAATATCAGGATTTTCCCAGTTTCTCCGTAGGACTGATGTTTAGAGGAAAGCCTTCCCTGACTCAAATATGTTTCTCCATATAAAAAGGGGAAAGTAAAATGGGTTTTCTTTCTGGTGGTATTTCTCAGCTATTTATATGCTTTGTGAATCTTCAAGAAGAGCATTTGGACTGCAGCTTTTTCTACTGAGTAGGAAACA
GGGGGGGGAGAGAGAGTTTTAACAATCCATTCACAAGCCTCCTGTACCTCAGTGGATCTTCAGAACTGCCCTTGCTGCCCGCGGGAGACAGCTTCTCTGCAGTAAAACACATTTGGGATGTTCCTTTTTTCAATATGCAAGCAGCTTTTTATTCCCTGCCCAAACCCTTAACTGACATGGGCCTTTAAGAACCTTAATGACAACAC
AAACTTGAATGGAAAGTCCATTGCTGATTTGTCAGAGTGGAAAGGACCACTTCTCCAGAAGACCGAGTTCTCCCCTTCCTGTTCTGACATGTCTGCTTTAAGTAAATCCGTATGCACCCCGATCCCTCGAAAGAGAGCCTTTCTTTTGGTTGCAAAAGTTTAGAGCGCTGGCCAAGCTCTCCCTCACAACTTAACCCCTCCCCATA
CATACTGATAAAAATAACTCCATGAATTCTGTAAACCATTGCATAAATGCTATAGTGTAAAAAAATTTAAACAAGTGTTAACTTTAAACAGTTCGCTACAAGTAAATGATTATAAATACTACCTTCTGGGTTAAGAAAATTCCATTCAAATAACATTCTCATGTAAATACTCAAACATACAGATTGAGGCTTCCAGAAATTAATCC
AGTGTTGGTTGCTTACAGTGTTGATTGATTTTGTTCTTTTTTCTTACCACCTCTTTTCTTTCCCTCTCATGGTACCTGCTCATGGTTATGAAGCTTTCAAAGTAAAGAACACGAAATACCTCCCAAGTATTACCAGTGGGTACCAAAAAAATGTCCCCTTGAGTCTTTTCCTTGTTTTTAGATGTTAATTCTCTCCCTTGGCATCC
ATATTTATTTTTTGTAAGTTATACCATTCTTTCACATTAGATAAACTAAGTTTTGGGGGATCCTTTTGTAATGACTTACACTGGAAATGCGAACATTTGCAGTAAAAAAATATATATATATCTATATATTTTATTTCTTTCTAAAGAATGGTTCCCTTTCCTTTGGGGCCTCGGCGAGGGTTCCAGCCATGTCCTCTGCAGGGTCA
TGTAGCAGAAAAAGAATTGTCACTAAAAACTCTACGACAGTGTGTGGAAAACTTACTGAGTGTTCAGTGCTATGCGGTCTACAAGACAGTCGTAAAAAACAGTAAAACACACTTTCTACGCAGCCATTCTCAGGAGTCATCTGAAACTGCGTACACCAGTCCTCTGCCTGCCCTCCTTCCCTCCCTCTGCCAAGCCCTCGAGGTCC
CTCCACCTGCCTTGGCCTCCCAAAGTGCTGGGATTACAGGCGTGAGCCACTGTGCCCAGCCTAAGCCATTTCTTAAAATAAAAATGCTAAAGGACTAGTAAGTAAAAATAAAACTTCCTATGGGATTTCCCAGTGGAATTACTGAGTGGTTTATTTGCGTGGCATTTCATTAAATATTTATTTGGGTGGGCTTTTTTTCTTTACTC
AAGGCATTGATCAAGGATGTACTTTGCCAAATAAGTATTTGGTAACATCACTTAACAAGTTGATCGTGTATTGATTCTGTTAACATATGTGAACCTGAAAAGTAAAGTTACCAAAAGCGATTTGGAATATGTCTCAGCTTTTCCATCCTACTTCCTTCTCACTTTGAAAGGGGAAATGCTCATGTGGGACGGCACAGAATGTTAGT
GACAAGTTCCTGAGCCACGTTATCTCGGCGCTGGTTTCCGAGTACCGCTGAACTGTGGGTGGGTGGCCGCGGGATCCCCAGGCGACCTTCCCCGTGTTTGAGTAAAGCCTCTCCCAGGAGCAGCCTTCTTGCCGTGCTCTCTCGAGGTCAGGACGCGAGAGGAAGGCGCCGCCCCTCCCCAAGGAAAGGCGAGGGCCTGGGGCACA
CAAGATACAGTCATTCTGGGTCCTCCTCACCAGATACCAAAGTGAAACCTGAAACACCGCCAAGACAAAGTCACTCAGGGTCTATTTCACCATACCCCAAAGTAAAGGCCCAAACTCCACCGGGGCCAAGTCTTTCTGGATCAAAGTCACCATGTCCCCAAGAGAAGTCTAAAGACTCACTAGTTCAAAGTTGCCCTGGATCCCTC
CATTTCTTCTTTGCTCCCCATGATGTTCTGAGAGCAAGCCAAGGGCAGGAGCTCCGCCTTGCCCATGTTCATAACCCAACTCTACCACCAGAAAAGACTCAGTAAAGTCTGTGTTCATTCACTTACTCATGTTTTCATTCATTAACTCATCCCTTCTTTATTTAACATTTGCTGTGCACCTGATGTGTCAGGTACCAGTTCCATCT
TCTTGTCTATTTTGTGTTGTTTTTCAGGGACAGCCAAGCGTTAAGGGGAAAATGCAGAGCAAAAGGAGCCAAGGACAAAGAAAGTTCCATGTACTTGGAGAGTAAACAAAAACGAGAAATGGATGAATAGACAAGACAGCATTTTTCTTCTGGAGTCAGCACATTGGCAGTTTCTCTTAAATCCTGTAGTCCCAAGACTGGCCTGG
AGGACACAGAAACAGGAACTGCGTTAGGGTTAAAAAGCCCTTCTCTCCTTTGTTTGGGGTGCTCTTGCGATTACAAGCTGCGCAAGTAGCACCGTTCTGAAGTAAAGATGCCTTGCTGGGAAATCTGTCTCAGTGCTGGTTTTTCTTGACTACACTGAGCACTTGTTTCCAACACCCCTGTGCTCCAGGCTGGGTTAGGTCTGATC
GGGAGCAGCCCCACTGGACCTAGGTGCCCCATCTGTTGGTCATCCATCCTGAAGGGACAGGAAACCTCCCAGGCAGTTATTTTTTTTTCTCTATATTTCTAGTAAAGTTTTCGATATGTTTCTGATTCTTTTGTATCTCTAGCTGAGTTTAAGATTGATTTGGCTGATGTTTCTACGTTGACCCCCAAAGGTCTGGGAACTGGGGC
ACCTGGGGCCTCTGGACTTCCCTGATTCTCTGCTTGCATCTCCAGCAAAGTCCTGTCCCGTTGGCTGCCTTCATCCACTCTCTCACTTCTCTGCCTTCAGAGTAAAATTGCAAGATCTGTGGTGCTTACTGGGATCTGATAGAGTCTCTCGGCATCCACTGTCTATGCAGCGGGTGTCCACCTGCAGCGGGGGCCATGTGCAGCGG
AGTCTGGAAAGTCATCTGCCTTTAATAACTGTCGTTTGTCCTTAACGTCAGACTTTCTCCAAGACCAAAACTCTAAGAACTTATTTCCATTCTTACAAATAGTAAAAATGATAAATCATATCAAGTCAATTGAAAGTCCTGCCTGCTGCTTTCCTAAATTGCAATATGGCCTTGGTATGGTTTTATTTGTACTTTTGTGGGGGATT
AAAATTCACTGTGCCCAGCACATGGGTGGTACACTAATTATGACTTCCCCCAGCTCTGAGGTAGAAATGACGCCTTTATGCAAGTTGTAAGGAGTTGAACAGTAAAGAGGAAGTTTTGCACACCCAGTTCCATAACGTTGTTGGATGTATGAGCCAGGCAGGGGTCCAGAGACCACCAGCCTGCAATCCGGAGAACCCAAGCTAGG
TTTCCTGTGCTACTCCTGAAAGCATTCAGAATCTGTGACACGTATTGACTTCATGCTTTGAGATTCAAAATTTATTGTTCTGAAAGTTATATTTAGAATCAGTAAATCTTGATATTCACCTTTACAAAAGCCAATGCCTGTTTTCTTATTAGAAAAGCAAAAAATAATAAGAATTAGAACACAGAACTCATATGAAATTTAGAAGT
AGGGGTATGCAAGATGTCCCTGTTTTATAAACATAATCACAACAGTAATAAACCTCAAGTAGTGGCTAGTGTTTAGTATAGAAATATAAGATGTTGATTTAGTAAACTGATAAAAATCGAATTCTTGTCTTTTTAGTGGGATCCTTACTGTCCCTGGAAAGATATAGCATAGTGGTTCTCAGCACAGTCTCCAGAACAGAAGCATC
TTGAGGTGTGTATACATTTCCTCAAATGACCAGCATTGTATTCGTGAATACTGTGTATCTTGCAGTGAACAGTGTGGAAGCTGTTCATTTTTCAATCTGAAGTAAAATACTTTCAAGAACTTTTAGTTTGCCTGCTCATTTGTTTTATACATTTCATCTATTTGACTCCTATCTTATTTCTTTTTTGAGTTTTAATACTTCCTATA
GAGCGTTGGTGGATGTGTTCTGCATGTTCCTTTCTGTACAGTAACTTCTGCATTTACTCTGTTTAGGATGGTTCCTTCACCACTATCCCTGTCTGTAGCCAGTAAATTTCTGGAATATTCTCCCAGAGTGCCATGTGCCCCCTTTGTTCAGTCCTTCAGTGGAGCAGAAGCCTCTCTCAGGCCTTTCCTGGGAATATCTTTAGCTG
TGTACTGACTTTTCACTTGGCCATTCTGGTTTTAAAGGACAAGCTACAAGCTCTGTGTTTCTGTACTGATGTGTCACTTATTAAATACTTTTGTACCATGAGTAAAACTTCAGGTGTTTCGCAAGAACCACCATTCTCAATGAGTTGTATTCTTTCTTTAATGTAGCCACTGCCATAAGGTTATTAATTATTGCTTTGGTCTTTTT
TGTCTGTATGACCTTGGGCCTGCCACTTCTCACAGACCCTAGGTATCCACAGCTGTGACATGGGGGCAAGCGGCTTTGTTTCAGCCTAACCCAGGAGCTTAGTAAAAATTGCATAAGACCAGGGGGAAGAGTGTCAGCGTGGGGTGGGAATTCCCGCGGCCTCCACCTGCTTGCTAGGGGCAGGATCTCATTCAGGCTGCCCTGGA
TTGCTAGCTGTGAGACTGTGGACAAACCACTCAGCCTCTGTGTGCCTCAGTTTTCCTATTTGTAAAATAGAGGCCATAGTGGTACCTATTTTGAAGACTAAGTAAAAGAATTCAAATAAAGAGACTTGGCACAGAGTAAGTGCTCAGTAAATGGTTACTGGTATTATCATTAGTATTTTTGCTATTATTGTTAACAGTGTTAACTG
CTCAGTTTTCCTATTTGTAAAATAGAGGCCATAGTGGTACCTATTTTGAAGACTAAGTAAAAGAATTCAAATAAAGAGACTTGGCACAGAGTAAGTGCTCAGTAAATGGTTACTGGTATTATCATTAGTATTTTTGCTATTATTGTTAACAGTGTTAACTGAGTTTCAGAGGCCAGCCTGTCTAAGCCCCAGGCCCAGCTCTGCTC
GGGCAACACAGTGAGACCCCTTCTCAAAAAAAAAAAAAAAAAAGAGAGAGTGTGTGATTAGAAGCTAAATAGGAAAGTTTTGAGCTTCAAGTCAGTGAGGAGTAAAAAAGATTTTTAAAAAGCAAAGAAAACAAAATATAAGGGAAAAATATGAGAAAAATAAAAATAAAAAGAGAATAATAGGCCAGGCACTGTGGCTCATGCCC
TTTGAGGACCTGGATGGTCCTGCATTCACGGCATCAACACTACCCGCGCTGCTGTTAGACACTCCGCCATTCCTGGTTCTCTCCGAACCGTTCTTTGTACAGTAAATGTAATTCAGCTGTGGTCCCCACGTTTTGCTGTGTCTGGTGGGGTGGGTCTGGCAGTGGCGGTGCCCCGTGCCAGGGGCCAGTGCTGCTTCATACCCGGC
TTTGATAGACCCACTTGGGCCTTCATGCCATGGCCTGTGGATGGAGAATGTGCAGTTATTTATTATGCGTATTCAGTTTGTAAACGTATCCTCTGTATTCAGTAAACAGGCTGCCTCTCCAGGGAGGGCTGCCATTCATTCCAACAGTTCTGGCTTCTTGCTGTAGGACCAAGGGGTTGCCCTGGAGGAGGGGTGGGGGCCCCGGC
CTGGGCCTGGCTGTGAAGCCCTGTTTTTGGTATTCAGAATGGATCTTTAAGGCTCAGATGGGCTCAAATTGAAACCTTGTGTTTTATAAAATGGATGTTTAGTAAAGGAACTGGTTCTCAGTTATGTTTACAGCACTTGGAATTGTGTGTTCTTGTACATTTTGTATTTTAAAACCTTTTATGGGAGTGCAGTGCTCCTTACACAA
CTCCTGGCCTAAAGTGGTCCACCTAGCTCAGCCTACCAAAGTGCTGTGATTACAGGCGTGAGCCACCATGCCCAGCCTCTAAATTCTGTTTTCTATTCAAAGTAAAAATGACATGTGTTTGAGTCATCCACTTGCTCATTTGCATATGGAATATTGTATGTGAATATTTTATTACACCCTTAAAATTAATTTTCAAGGGCTATATG
ATAGAAGACTTTGACCTGTGAAGCTGCCATCTGTTAATACTAAAATTCCCAAATAAGGTTCTGTTTAGAATGTCCCTTTTTATGCTTCTTAATTATTAGCAGTAAATGTTCATTTTTATGGGATCCTAAGCTAAGAATAGATGTAATCATCTTTATTGGTTTTTTAAAACACCTTTGCTATTATCTATCACCCATTTATACAGAAA
ACCATTGAAATTACAATGTCTGGAATAAAATAAAATGCAATCAGCACTTTAAGTAATCTGCAAATGTAAAAACAACATTTATGTTTTTGAAGGCATTATTAGTAAACCCTGTAACACCAGATAGCTTGCTAAAACTTATTTTTCTTGGGAAAAAATGTTGCCCTAGCCTACCAGATTATTTATTTTAGAAGGAATTTGGGAATTAA
TCCAGGCACATGAATTTGGGAGAAACCTGGTTGTCTGCAGGAGATGGTGGATGAAATCAAGTGAAATACTTAATGTGTTGATTTCATTCTGTTTACGTGCAGTAAATAGCAAACAAATGGTATAGATCTGTCCCTGATTTCCTTCTCCATCACCATGATCGGCCTCCACTCCAAAATGCTAAGTCAGGCTGGGTGCGGTGGCTCAT
CGTGTACGCCCGTGTCACCAAGCTCATACCTTGGGTGCAGAAGATCCTGGCTGCCAACTGAGCCCGCGGCTCCCTCCGACCCTGCTCCCCACAGAGCCTCAGTAAACCCATGGAACACACGTCGGCGCTGTCCGTCTTCTGTTTTGGGGCCTCCAAGGCCTCACTCCACTCCGGAACCTGGGCCCCCACTGGGCTGGACTGGGCTG
TTTTCAGTTATTATACCAGAACCTCTTCACATAGACCTATTAGTGCATTTGTAACTGGATTTATTTCTTAATATATTGGAAGGTTTTGTTTCCTTAGACTAGTAAATTATCATACAGAGTTTTATTTTGAGTTTTTCTTTTTGTGCATTGTCCTCATGCCTGTATTCTCCAGGAAACTTGTCCTTCTGGAAATCATATTGAATGAT
CATACTACCCCTGAATAGGAGTACTTAGCACCGTGCATAGTAATAGCTTGACAAATATTAGCTATTACATTGTTCAGAAACATGATGTAAGAACCAAATGAGTAAAGGCTGTGAGCAGCATTTCTAAAACAGAAAGACTCGAGTGGTAGTTTCCGTAGCAACAGCAATGACCAACATTAGCAGTGTATAACTGGCCTGGTGGTAAG
GGGCCCCACTCCCTTGCTGGCCCCAGCCCTGCTGGGGATCCCCGCCTGGCCAGGAGCAGGCACGGGTGGTCCCCGTTCCACCCCAAGAGAACTCGCGCTCAGTAAACGGGAACATGCCCCCTGCAGACACGTCTTGTGGCCTCCGAGGACTTTCTGTGACCCCACCAGCGTGGCCCCTCTCCCTCTGGTCTTGCGCCCCCAGGCCA
ATCGTCACTTTATTTTCACATTTGCCTTCATTTCTATTGAGTGACGTGATTTCCTATTTATGGAAGTGACATAGCTGCCTTTAGAATAATTTTGTTTCATAGTAAATGCCATGCACAAGCCTCAGATGGATTCTTGGTGGGAAAAACTCCATCTATACAGTATATTTCTTGGATAACTGGGGAAATTTGAGTATGTCTAATGATCA
AGTAAGTTAAATTGTTGAACACAAAAATGTTGCTGCTTGAGGCATAAGTTGGATAATAGGCTTTAAATGATCAGGGATTCAGGTTCATAATGAACTTCACAGTAAAGAACACGTTTGTTCTGTAAAGCATTGAACATCTGATTGTGTAGTGGTGGTCGTCTTTAAGATTAGAGACCTGGGAAGGCTGGAATCAGCCAGCCAGCCTA
TGGGCAAAAAAAAAAAAAAAACCTTGCTTTTAGTGTTTGTACTGCTGCTGGTCAGGACATTAAAATATTGAAGTGTTTTTAAAAATTAAAGAAGAAGAAAAGTAAAAGAGCTTACCACTGGCGCCTATGCGATCACTTCATTTTTAGTTTGAGTTGCACCAGAAGCTGCCGTAGAAAGCCATGCGCTACTGCTTACCTCCTCCACT
GCTGGCCCTGAGCCTCCCCACCCCACCCGCTCTTTTCGCTGGAACGCGTGTACTTTGGGCAGTTGCTGACGTGGAGACAGGACGTATGTCTTCATATTTTAGTAAAACCCAATGCCCTCTGCCTCTCTGATTATGTTCTTTAAGTTATCGCCAGTTCCAATTTGTATTTCTTGGAAACGGTTGGGTCTTCCCTCACTTTTCAGTAT
TGTTTGCTGCAGGAGCTCTGGAAGATCATCGCAGAACCAGTAACATGACCCATCGCCTCCACAAGGCGCGGCGTCTCGACTGTTCTTAGAGTGTATTTCTAGTAAAATCAGAAGCTCACCAAAGCAACATGCTTGAGATTTTGTCATTTTAAAAATATGGTTACACGTACCTTAGATGACCCAAGATGGTTTTCTGGGGTCTGTCC
AGGCTCTGCCCCCAAGTCCTCCCCAGGTGCGGGCGCAGGGTACAAGATGTTCTAAAAAATAGAAACCTGGTGGGGGGTTGTCACTGTGTGTACATTTAAAAGTAAACTGTTTAAAGGTGTCTAGAAACTACGAATACAGTCTCTGGTGAGTGACAGGTGCTCAAAGGGGGTAAAAAACACAACTCCAGTGTCCTCACCCCCTTTGA
TACTTTGATGATCCCTTGTGATCTCACAATGAAGAAAAACCTTAGGAGGGTGAGAATTGTTGGGAAGTCATTTTTTACATTACATCTTTCCTCACCCTTTAGTAAACGTGGTGATTGACACTTGAAGTGTTGTGAATGTATGGAAGATAGCAGTCGCTTCCCTGTGTTCTAAAACCTTGTGGGCTAACTTGAGACATGTCTTTCTG
AGAGGATGGGGGGGTCGACCTCTTGCAGGAGGGTGGGTGTGGTGCAGAGAGAGGCAGTCCCCATGATAGGCCCATTGGTCCTGGGGTTGACCAGTGAGCCAGTAAATTATCTTATTGCTTTAAACAAGTTTGTGCTTAATCTGTCCCAACTAAAATGGAGCTTATAAACTTACTTAGCAAGGAACCTCAAGGAGGGCTCGTTCTTA
CCTGCCCCTGGGACCTCTTCTGAAGTGAGGGGTGAATTTAAGGCTGAGTATTGCAGACATAAGTTTATTTCGTGTAAAAATGTAGTTTTCTATTTTTTTCAGTAAAATACTCCCTTAGTATCCATCAGCTACTCGTTAATGTGTTTTTTTCTCATTGGCATGTATCAATAACAAAGCCTTCCAAGGAGGACAGGAGCCCTTATAAG
AGTTACTCAGGAGGCTGAGGCAAGAGAATCATTTGAACCTGGGAGGCGGGGGTTGTGGTGAGCTGTGATCATGCCATTGCACTCGAGCCTGGGCAACAAGAGTAAAACTCCATTTCAAAAAAAAAAAGCAAAAACAGAAACAAAAACAAAAAACAGGAGACATGTGCTATGAAATGAATCCTAATTTGGGCTAATATTCATGATGA
AGTTACTCAGGAGGCTGAGGCAAGAGAATCGTTTGAACCTGGGAGGCGGGGGTTGTGGTGAGCCATGATCATGCCATTGCACTCGAGCCTGGGCAACAAGAGTAAAACTCCATTTCAAAAAAAAAAAAAAAAGCAAAAACAGAAACAAAAACAAAAAACAGGAGACAATTATGTGCTATGAAATGAATCCTAATTTGGGCTAATAT
AAGAAAGGAGCACTGTCAGTCTTACTGGTCACCCCTGGCCAAGGCCCAGTCATGACCCTTCCTTCCATCTCCATTTGATCCCATCATAAACCTCAAGAAAAGTAAAAAGCATCATCATCTTAGGAAAAAGTGTGGCGGGGGTGCTCAATATGTTGATCATGTTATGGCAAGACTCCAGATTATCTCTCTTCTTCTTTTTTTTTTTT
CAGTGTTGCCTGTCACCGTCATTATAGTGAGTTTGTGTTTGTTTGGTTTTAAATAAGGCTGAAGCATCAATGGCTCTTTCTGAAAAAATTGTTCTCCAAAAGTAAAGTGTGAGCTATAGAAATCATCTAGAACAGGGGTGTCCAATCTTTTGGCTTCCTTGGGCTACATTGGAAGAATTGTCTTGGGCCACACATAAAATACACTA
TGTTACCCGGTATTATTACACCCACTCACTCACCCACAGCACAGCTGCCCCATCCGCCCATGCCTGCTGGTCTTCTCTGGCACCCTGGAGAAAGGCCACAAGTAAATCTGGATTTCTCAACTTGAGCCTCTGCCGTTCATCTCTTCCCTTTTCCCAGCTGGGCCTTGGTCTCTTGCAAGCTCTCAGCAGTAAGGTGTTCCTGCCCC
CTGTTTATAGGTGATCTTTTTAATTTAGAAGAAATTCTGAGACACAAATAAAAAAAGAAATTTTTTATTATGTGGTTCAATAGATTGTCTAAAGCATGGCAGTAAAGTTTTAATTATGCCAAGATGCTTCATATTTGTTTTTAAATGAAATTAAGTTGTATTTATGCTTCTTTAGTGAAAACAACGTTACTTAACTGCTACAGGAA
TCATTGTAGGGGAAAATCATAGAAATCCATTTCAGATCTTTATTGTTCCTCACCCCATTTTCCTCCTTGTGTATGTACTTCCCCCACCCCCCTTTTTTTAAGTAAAATGTAAATTCAATCTGCTCTAAGATATGAGGAGTTATTTAATTTCTTCAGATGTATCGAGCTCTGTTTTCTTCCCCCCGAGTCCTCCCAATCTTTTGAAA
AAACTCTCATGATAAACCTATTTTTTCCATCATCAGCCTTTTCAAGTATTTAAATAAATAACTGCTGTGTACTGTGATCTTGAGTTCTTTTGTCATCTAAAGTAAATATTTCTGTACAGATGTGAGTGAAGTCCTCTGGTTTCTATCTCTCATATTGAAAATTATTCTGTATAAAAGGAATACTCAGCCGGGAGTGGTGGCTCAAT
TTCTGTTTTTCAGCTCCAGTTAAAACTGACAATAGGCAGCTATCAAAAATGGAAAAAATCTTGTGCTCTTTCTGGAATATTAGAGGAATCAGTTAATAATAGTAAAGTGGTATTAACCCAATACTTGATTTGCAGTTTTTAAAGCAGTTTTTAAATTGAGAGAAAAGGGGCTGGGCCCAGCTGAGGCGGGTGGATCTCCTGAGGTC
CTCCCTTGCAGGTTTGGGTTTGAAGCTGAGGAACTACAAAGTTGATGATTTCTTTTTTATCTTTATGCCTGCAATTTTACCTAGCTACCACTAGGTGGATAGTAAATTTATACTTATGTTTCCCTCAAGTGTGTAGTTATTGAGTCAAATTCATATGCATGGTGTATTGTGGGACATACTTAGATGGAAGGAGAGAGCCTAAGAAT
TTGTGGTTACATATTGTGGTTAGATTCCTAGGTCAGATACAAATTGTAAAATTAACTCTTGATGCTGCTGAAACACTCTATACTTGGAAGGAAAATTAACAGTAAAAATGCATTGATAGCAATTTAATACATTGCCATATAACTGAGTTTATTTTAAAACAAGTTAAAATTAGAAGAATGTGATGGCTAGTGAAGGAAAACTGGGT
CATGCTGGGGAGGCCTGGAAACACTCACCCTGGTTCCTCAATAGAACTGCTGTGACAATTAGAATTCTTTTGTCAAACTGTTCTTTATCTAAATTCAGAGAGTAAATTTAGATTTTGCGTATTGGATTTTCTTAAAGTGGAATGCGTTCGGTAGCTTTCTTTTTAGCAAGTGTTTTACTTTTTCACAAGAGATGGTTCACACCAGT
TGGCTCACAGACTGGAGACAATGCAGATGCCAGAGCAAAGGGCCAGGAAGGGTCAAAACATTTTATTCTCTTTTTTTTTTCTTTTTTAATAAAGTTAAACAGTAAAACAAAAATTCACAAGCTGCCTCCCTGTCCACCCCCGCCTCCCTCCCCTGCCCTCGGTCTTCGGCATTGGTTCCCTTTGCTCCACCCCACTCACAGAGACA
AAGGTTCTCACACTGGCCTGGGCTTGGGTGCCCATATAGGAGGTCTGTATGTTCACCAACAGTGCGGAGGGGTCACACATTGCAAAACACTGCCCAGAACAGTAAAAAGAGCCTGCATGCCATGATGTTCTTCCTCATTTCACTCATGAAAGGAAACGTGATTTGGGCATGGAAAGAGGCAGGGGGCAGGAAGCAGCCCAGATCTT
TAACTTATGTCTCTTGTTAAATGAGCTTAATGTCTTTGTGTTTTGTCCAAAACTGTATTGAAAAAATATTGTTTAATGCAAATGAAGGAATGCAATAAAGAGTAAATATACTTGAAAATGTTCTGTAGACCAGTGTTTCATATAGAACGACATGAACAGCTGATAGGAATGGAGGAAGAAGGAGGGGGCTCAGGAAAGAAACCTCT
GTTGATTGCAAAGGAAAATATTTCTTTACCTTCAGTCCCTCACCAGTCGCCAGCCTTTCCAAGGTAATTAATACCTTTCTTTTGTAAAACGACACAAGAAAGTAAAATCTAAAATGTAAAACACTCCAGTCTCTCCACGACTTTCCTTATTGGTCGTTTCTCCTCCGCTTCTGCCTAAGGGGAGAGGGGTTGGTGGGAGGGGAGGA
TATAACCCTGAATGCCCCCACCCTTCCCCTAAGCACACAGGGGTTAAAGCTGTGTGTCCCTCCCAGTGGCTGTGGCAGTGACAGTGACACCCACACCCACAGTAAAGAGGAGACTGAATGAGACTGGCCTGGCTGCATCCCTGGGGGAGGGGACCCACACGTGCGCACGTACACACGCACACTGCGGTGCCCTGTGACCACCACAT
ACCTGCTCAGGAGTCAGACTTACAGGGTTCAAAGTTCTGCTCCAAGGTTTGACCCTAACAAGAATCACTTAGTAATAAGTGGTTATGCTCTGTGACCTTGAGTAAATTACTTACCCTCTCCATGTCTCTGTGCCTGCGTTTCCTTACTTGTCAAACGGGATCAGAAGTTTCTTCCTTGTGAGGTTACTATGTGGATGTCCCCAGGC
TTTGGCAAATTACAAAATAAGGATGATGAAAAATGCTGAAATCCAGTTTTGTCAAATTAAAAGCAGTTTGTTTTTCTCATATGTCATCTGCTGTTTCCGGAGTAAAAATATTCAGTATCACTGAATTTGTGGTTTTCTTAGAACTCTACTCAGTTCTAAAATGTTGGCTACTTGTTTATGTAGGCCAGTGGGATGTGTAGAGTCAG
CGTTGCTGGGACTGTTTTGCACTGGAGCCAGCATCAGGATGTCCTCTCCAATGGCTGTGCTACTGCATGGACTGTATACTCGATTTCATGTGTATGTCGCAGTAAACAAAACCAAACCTCTTTCTGTTTAGTTGCCTGGGGGAAGAAGGCTGCTTTATGTTTATTTTTCAAGACTTTAAAAATATTTTTTGGTTGTATTGCACTAG
TGTTTATCGTTTATAAAAAGGAAAAGAAATATACAAACTTTGACTTTTGTGACTTTGTGAAGGTTTCTTTAAGATGTGCATTCCTTTCTGCTTGCTCTCTAGTAAATGTTTTACTACCGGGACCTGTGGATCGTTTGTCATTTCTGTCTATGAATTGGTACATATTAAGAATAGTGCCGCACACAGTGTAGGGACAGATAGGGAAG
GGGTAGGACTGCAGGTTTCACATGAACCTGTTCTAGGCTGTGGACATTGGTGTGGAGAGGTTCTGCAATTTTTTAAAAATATGTAACTGGGTTGATTTTAAGTAAAATTATTTGTGTATTGATAAAAGTCTAATTTCTTATCATGTGTTTTGAATTTTTTCTTTTAATAAAAAATGACCATTGAAGCAGTGATTCTAGGAAGAATG
TTGCTCATGGCTCCAGAACTGGTGGCAAGTTTCTCTGGACTCTTAGGTTTATTTTTAATATGAAATATAAAAACAGTTTCAAATATCTTATTGAGGGAGAAGTAAAAACTTATTTAAACAATGCCTGCTATGTGTCTGCAATCCTCTGCAAAAGAAAGCTCCCAGCTTTGATACCAGATGAGTGCAGAGAAGCCTTGTGGGTGCAG
GTGAGATCACATCAGTGGGTTCGCGGGCATGCCCTCCCTCCATCGTGTTAACAGTTTGAAATCCTGGCCTCCCTCAGAGGCCTCCATCCTGCCAGGCCTAAGTAAAACTTGCTGTTCATGGCCTCTGCCCCTGCCTAGCCTCTGTCTGCAACTGGGGAGGGCAGAGGAAGGATGGGAGACTCTCAGAGTAGCACAGTGCTTCTCAG
GCAAGGCAATCAGAGGGGCTTTGTGCAATAGCTTCTGCATCCGAGCTCCCGCCAGAGCGTGAGCATGTCAGTATTCTAGTCCAGTATTTGCCAGTTTCCAAGTAAAAGCTTTTGTGTTACGTGTTTCTGCGGTGCCGGACTCCCTGAGGTTGGGCTGGGCTCTGTACATTGGGAGGGGGTATGGCTGGTGCCCGTCCTTCCCAGGC
CGAGCTGACCTGCCCCCATTCCAGTGGTGGGCCCCTTCGCGGTTCCCTCTGGCTCAGGGGCCAAGCCCTGGTGTCTTCCTTTCCCATCAGGAAAAAGTCTAGTAAAATACTGTATCTGGCTTAGGGTTGGTCAGACTAGTAAGATGGGGAGGCTGGTCTGAGACCAATTCTGGCTCCTTGACCCTATTGTTTTTAGGGTTCCCCGA
CAGGGATTAGATCCGAGCCACATTACCCATATATGCTCAGAATGGTCTGTCAGGAACACCCTTGTTAATAGTTTAGCTGATACTGTTTCTCTAAGGTGGAAGTAAAAATTACTAAATGAAAGAGCAAATTGTGAGATCATAAGACTTTCAGAAATCCCTTAAGATCCCAAACCCCATCCAGATCCTCCATTGACAGGAGTTGGCTC
TGTCACCCGTGGTGCTGCTGCCATGCGGCGCTTCTGACCAGGGGTCTTTGCATGAGGCCCCTTGACAGGGCTGCTCTGGGTGGTCACTTTGGGTGTGTACAGTAAAATACACGTGACATAAAATTCACTATTTTAACCACTGGGGCATTTCTTTTCTTTCTTTTTTTTTGTTTGTTGTTTTGAAACAGGGTCTCACTCTGTCACCC
TAGAGGCTCATTATCTATTTATTTTACCAAACGCGAATTGAGACGGACTTTGACAAAACACGAAATGGTAATGTGAAGCTAAGAGCAGAGAGTGACCAACAGTAAACAACACGCGCAGACTCCGCGGCTGGCGGCTGTGTCTTTAAGGAAACTGCCCACCCCACCTCAGGGGGGCATCGGTCAGAGCAGAGCTCTGGGGGGTGGGG
CTTCTGGGCTCGTGATGGTGGAGCTAAGGTCCAGGCCTCTCCCTCCCGAGTGCATTTTTGGGGAGATAGTAAATGTTTTATTCGGGTGTATCATTCATACAGTAAAGACACCAATCTTCAGAGGCAGCGTAGGGAATTCTTACCCATCGAAGACCGTGAACCACCGCAGGTCCGATCGGGGAGTTCCAGCCCCTGGCGGCGCGCTC
CCGGGACTCACCGAGCTGCACTTAACTGTTCTCTTTCTGGCTATTTTTTGTTGTTTGTTTCTTTGTGTTGACTTTGTCCCTGGCAAAATTTTCCACTCTGAGTAAAACAAGTCTCCTAAGTATTGTGTATGTTTAAAACGACAGAACCATTTCTACTTCATTTGGAAAAAGATTCAGTCTTTTATCACAGGCCCTTTTGAAACTCA
GGGACTCCGGGAGACTCAGAGGGCGAAGAGCACTGGCATTTGGCATGTCCATGACATTGGAGACTCCCCTAGCAGGGTGCCTGACGTGTGGGGAACCCTCAGTAAATAGTGGTGCATTTGTATTGAGGCTCTCTGAGGAAGTGTGTGCTTATAGGAGCAGTGGTCTCCAAGCATGGTTTATAAGGGGATGGGGCTGCTTGGAAAGG
CTTCCAACGTGCACTTCAGCTGGAGAAAGAAACCAAGAAGGGAAGCGGCCGCTGGGCCCCTCCTGCGCACAGTGTTGTTCAGTTTCACATGGTACAAATAAGTAAAACCAAATGAGCAAACACGGTCTTTGTTTCTGATTCCTTTTAGGGGAATTGCATGCAAACTAGACTGAAATGATACAAACTTCCATCTGGTCTGACCGCAA
GTCACAGACCACAACAGCCTTTTCCTGATTGTCTACATGATAAACCTGGTTGAAATTAAAAATGCTTTCCCATGTGGCCTGGATCAAAGGCTTTGTTCCTAGTAAAAGTCTTCTGGAATGAAAATCAAAGTCAAAGACTTTATCTTAAGCACTCTCTCTTTTTTCTCTGAAAGATTCCAGGACATTGGCTCATTTTCCTTAGCTCC
AAAGCTTACTACGAAGTATTTATATGCTAAGGAAAACAACTGAGGATGTGGGTGGCTTAAATCTGTATTTTCATCATGTATGTGAGTTTTTTTTTTTTTAAGTAAAGAAATTTTCTGCAAAGATCGTTACCTTAAAAAAGTTTAGCCTGGGTGTGGTGGCTCACGCCTGTAATCCCAGCACTTTGGGAGGCCGAGGCAGGTGGATC
GAGGAACAGCGGTTTATTGAAAGGAAAGCAAATGTCCAGAAGCAAAAACAAACAAACAAAAAACAAACAAACAAACAAAAACAGAAAAAACTTCCCCAAAAGTAAAGAATCACAGCTTTATTCAGTAGCTCCTCAATTAAAATAGTCATCTTCTTAATTGTGCCATCTTCAGAAGCAGCCATATATACTGTAGTTAAGAGGCACAT
AGATGCTCCCCAGCAGCTTCCAGGTCTCACCTGTGGCCTTGATGCCTGGGTGAACAAAAGCCTTTCTTTTGGTTTGGTACCTTTGTATTTCTGAATCTTTAGTAAAAGCGAACATTGTTTTAAAAGTATCTTTTTGGACTAGCTCATACATTTGATATGGTTTGGCTCTGTGTCCCCACCTAAATCTCGTGTTGAATTGTAATTCC
GATAAATGCTTGTTACATGAAGGCGTGAACAGGGATGAGAAGAGACTTCCTGGAGAAACAAAAGGACTAACAATCAGGAAGGGGAGGTGATCGGGGCAGGAGTAAAGTGGACACCTCAGCAAAGCCATTCGCTGTGATCTCTGATTGTGCAGTGTCATGTCCTGTCACCAGAGCCCCCTCGTGTTTGATGTTGGCCAATGCCGCCA
ATTTTTTCAAATGTATACATTGTTAATAAATTAAGAAATGAGAAACATTCTTATTTATGTACATGTTATGAGAGTTCTGGAGGAAGTAATATGTTGAAATAGTAAAACATTTTAGTTTTTGAGTTTAAAATGTTATTTTTTCCTCTTATATCTTCATATCAGGACAGCAGTAACCTGAATTTAGATTGTCACAGTTTACAAGTTTT
CAAGCACACCTGTAACTTTCTTTCCCTGAAGCTGATTTTCATTCTCTGCCAGAATCTCCATAACTATCTATTGTGCGACATTAAGGGATGTTGGTATTACAGTAAAATTTCCGGAGTTAGCAATAAGGTGTGTGTCTTAAATGTTGTTGACTTAAAACAAAAACAGTAGTCTTTTGGAAAGGTAATTAACAGGTGATCTTCTTGGC
TGTGTGTGTGAGAGAGAGAGAGAGAGAGTACACGCATTAGCTTGAGCGTGAAACTTCCAGAAATGTTCCCTTGCCCTTTCTTACCTAGAACACCTGCTATAGTAAAGCAGACAGGAAACTGTTTACAGGGCCTGGAGGCCCAGTCTTGTCCTCCTCTGTCACCGACTTGCTGTGTGGACCTGGGACACTCTCTTCACTTCTCTGGG
GTCTTTCTTCCTGTAGGATAGCATTGAAGCTGAACTTACAAGAAGAGTAGACATGATGGAACTGTGACAAAAGCCAAATAAACATCCTTTTCCCTAACAAAGTAAATTGAATAGGACTTTACAGAGTTCTTTTTCCTCTTGGCATTTCCTAATAACAAAACTTTCTGTGTTCTTAGATTACAGAATATCATAATTGATAGAATATG
TGAAGGCAGACTTAATTTTTTTAAACCACCAACATTAATTTAGAGCTAAATGGGGATGAATAAGGTTGGTGTTCATCTGGGAAATGCCTTTTTTAATCCCAGTAAAATGGGTAATAATGGCTATCCAGAACAGTTTTCTTGTGTGGCTTGCATATTGAAGAATTCTAAAGGAAAATATATCTGCCTACCATGCTTGCTCTTAGGGA
AAATGGTTCCAAGAATCAGTCTAAAAACTTCAGAATTATGTGAATTATTTTTTCTCTGTTGTGATATGTTGTAATGAGATGTGTGTTCTTATATTTTCTTAGTAAAATTTTCTTAAGCATAAAATGCTTTATGATCTTGTTTTTAAAGGCTCTGTGTATAGGACACTTTTAAAACTTGGTAATATAAACCTTAACACACACTCTCT
GAACGGTCACCGAAAATGTGAAGAGGAAAATGAAACTGTCACCACAATGAATAGTCACCACAGAACAAATAGGCATTTTTTCTATTACTTAAACTGACAAAGTAAATATAAGCCATACATTATTTTGTGGTTGGTTCAAGGATTATATATTTCTAAAACACTAAACTTGAAAATACCCATAGGTTTTGGGACCTATCTTTATTTTG
TGTGCAAGACTGTGTGTCTTCCTATTAGATGTATAAATTGGATATTTCATGCCTAATTAAATGTTGCGTTGGATTGCAGTGCCTATCATACAGTGATTGGAGTAAATTGAGGCCTAATCCTGAACACATATAGAGCATATTGTTAGATATTTTTCCTGTGACATTTGAAGTTATTATTCTCCCATTTCCTTTTTCTTTTTTTGTTT
GAAGAAATGTATCTGCTAGACTCTACATAGAAACTGAACATCAAGAACCCCACCAAAATATTACTTTTAAAAACAATGACAAACCACACAATTGTTGTTGAGTAAACCACGCACAATGGCATGTCTTTCTTTTTCTGCCAGAAAATCTATTTTAAGAAACCAGAATAGTCAACAGTGTTCAAAAGAATTGACTAGTTATCCCTGAG
GGAGACTGCACATGGATTTTAGGGTTTGTGCTCTGAGATAAACGAAAGCTACAGCGAGAGAACATAACCAATCCCAAAGACAATTTCAAAGAACAATGACAGTAAAGGTTAACTGGGAGGAATATTTGACAGTACTTATTTGATATTGTCTCTCAGAGTTGCAAACTAGATTGTACACAACATTAGTGTCAGATAGCTTTGAAGTT
TAGAACATCTTGGTTCTTGGTACTTGACTTTTAGCCCCTCTGACATATAGTTGATGTCAGAGTGTCTGGCATTTCAGTAGTGCTCTATTTTACAAATCCCAGTAAACTGCTCCACTGTGGCTTGTTTATGTGTTAATACTGCTTGTTTTCTGTTATAAATTATTTTTTGCTTTGGAGTAAGATATCATCATTTTGCATAGCTACAA
ATTATCAAATTCTCCTCAATGCCCCCCCCGCCCAGTCCTTTGCTGCTATCCACTGTGATTTTTATGCATTAAAAGCACATTTCATGTGTATTCAACCCTAAGTAAAGTTGAATGAAACTTAACAGAATGGAAATTGCTATGTCTTTTTAAATGGTCCATTTTCAAAAGACAGTGTTGAATAAACATACCTGTGTGATAAAACACAG
CACCATTACTGGCATTTTCCTGTCTTCTCTTTAGTATGATCCCTCAAAACCTCACTAACTGGAAGGATGATTTTGTCTCAGTTTGTACTCCTAAATAAAAAGTAAACATGACACCTCTAAAAGAATCGCTCCATCTCAGTTGCTCGTCGCGTGCACACCATGCTTATTGAGTGGTGTCTGGTTGGTGGTGTCAGCTCAGGGCAGGG
GTGTCCACATCAGCTGCAGCTCCCACTCAGACAGACGGCCTGCCCCACAGCCTGCCCTTTGCTGAAGATACCCTCGCTTTATACTTGCATTTCGCTTTTCAGTAAAAACAGTCAAGTTACTGAGTTCTCACATAAAGAGCTCTTCTCACACACTCTAAAGGCAAGTTGCGTAAACAGTGGCGTTTCCGAACGCAATTCCATTGCGG
AGCCACTAGTAAGTAATTATGCACTAAATATGAACCCTTTGTTTCTTGTTTATTGAGTTTGTAGGTAAAATGTATTTTTCTACATTATTGCTTATTGCTTAGTAAAATTTATTTCATAAAACCAACCTTTGTCATATTAGAATGTGTAGTGTTCACATGTTGCTCAGTTTTGCTAACTGATAAATCATTTAATCCTCTTCTTCATA
ATGTGTGTCCCAACCTTTCAGTTTTATAAAAAAGAAGAAAAGGTGGATGAACTTTGCGGCGCCCTTAAGGAAAAACTTGAAGCAGTCATTGCAGAATTAAAGTAAACATGTATTCTGAAAACATTGCAGACAGTCAGGTGTTTATAGCTTTTGAGTTCTCTTTTATTATTTACACAAAGTGATCAGGTATAACAAAAGTGTATGTC
CACCGGAGCAGCGGCTGGATTGAACGCCCCAGATTGGGGCCCGAGATGTGGCCCTCGGTTTCCTTTCATAAAGGAGTTGTGTCCCCAGCCCTTCCACTCCAGTAAAGAACTGAATTGGCCAGGGGTCCACGTCAGCGTTTGGGATGGGGGATTCTGGAGCCATACAAAGCAACCCAGAGAGTCCTGGGCCGGCCACACCCGAGAGT
TCAGCTACACACAACGAGTAAAAACCCTTCCTGCTCAAGATCGTCCTTCCAATGGCTGTGTGTTTAAAGATTGTGGGAGCTTCGCTGAACGTTAATGTGTAGTAAATGCACCTCCTTGTATTCCCACTTTCGTAGTCATTTCGGTTCTGATCTTGTCAAACCCAGCCTGACCGCTTCTGACGCCGGGATGGCCTCGTTACTAGACT
ACCGTACTGTGGAAAAGAAACACGCACTTAGTCTCTAAAGAGTTTATTTTAAGACGTGTTTGTGTTTGTGTGTGTTTGTTCTTTTTATTGAATCTATTTAAGTAAAAAAAAAATTGGTTCTTTATTAATTTCTGTTGTCTTTTTTTCCAAGCTGGGAGGGCGGGGGGAAAAAAAAAAGCACTGGTTTGCCCCCAGCTCAGTGCTGT
CTGAACTAAGGGCCAGTACGCCTTCGAAGAATTAGGTTTCAGAATCTCACTGGGCCTCCTCTCAGGTCAGTATTCTTCTTTCTAGACCTAAACCAAGGAGAGTAAAAATGAAAACCCTGCTTCACTTCGCAAGTCAAGTCAAAGTTTTGTGTTTCTGTTTTTCAATCCGCGGGCAGTCATGGCACTGGGCTTCGGCTTTGTCCCTA
GCAGAGTCCCAGCCCTGGCTGGGGCAGGGCCCCGGCCTGGGACTCAGCATTTCTGATATGCCTTAAGAATTCATTCTGTTTTGTACAATTATTTTTTAAAAGTAAACGTGTGGAGAAAGAATCCGGGCTTCTTGGTTTATTTCCGCCCCCGATCTGGCTGCTGAGGGAACTGGGACTGCCATCCCTGGTCACTATCTTGGAGACTA
GCTACTTACCAACTGGAAAATTTTATGCATCCCATGAAGCCCAGATACACAAAATTCCACCCCATGATCAAGAATCCTGCTCCACTAAGAATGGTGCTAAAGTAAAACTAGTTTAATAAGCCCTTCTGGATGGTGTAATTAATTTGATAAGTCAGCCATTCCCCCTTCCCCAGGCCTGGCAAAACCCGCTCTCTACTAAAAATACA
TTCTGTGCCACCTGTGGGGTCTTCTGTCCTAGATTCTGTCACATCGGCATTGGTCCCTGCCCTATGCCCCTGACTCTGGATTTGTCATCTGTAAAACTGGAGTAAAAACCTCAGTCGTGTAATTGGTGGGACTGAGGATCAGTTTTGTCATTGCTGGGATCCTGTCAGGCACTTTGAGGTGTCCCTCAGGCCTTGGCCCTGAAGTG
CTTAGGGAAAAAAACAATTTGTAAATACAGAACATTGTTTAAAAGACATAACCATAGAACATAGCTTCCTGTTTGTGGATTTTGTTTCCTATATATTCAAAGTAAAATGACTTACAGGAGCCACGTGCTGTGTCTTTGTTGTTTCCTCTGTCCGCTTTGTGAGCCATCCCAAAGACGGCTGCCACCCTTGCTGCCATGCCCACAGG
CAGATGCTGGTAATGAGGGGAAAACACAGAAATAATTTCTGCCCCCTGGATTCTCTAAGGGGGCAGAAAAATAGTGAAATTAATATAGTAAAAGAAAAAGAGTAAAAAAAAAAAAGTGAAAAATTTGTGGCCCAAAAAATAGTATCCCAAAAGACAAACAACAAGAACAAAAACAAAACTGACTCCAGTGAGATGGTGTAAGAGCT
TGAAAGCCAGTTGCCTTCAGCAAAGCCAGGAGAAGGGGGGTGGGAGGCTCCGCCCCCCCATGTCCCTCCCACCCCTTTGCAGTCACCCCTTTACCCTTAAAGTAAATGGATTTAGCCATACTGCTTGGCCTGGCGTATCCTGTTTCCCTCACTGGGTCCTGGGGTTTGTGCCACTGAATGGGGGCCCCAGAATGTCTGAGCATGTC
CCAAATTCCCCTTTCTCATAAGGACGTCAGTCATGTTGGATTAGGGCCCTCCCTCCTGACCTTGTTTTAGCTTAATCTCTGCAACTTAACCCTTAACCTCAGTAAAGATCCTATTTCCAAATGTGTTCACATTCTGAGGTCCTGAGGATTAGGACTTTGAAAGGATTAAAACAGGCTCTTCTGGCATATTGACAATTTCAGCTAAA
TGCCCTTTGTTTTTCTATGTTATCTGACACTTTTACACTGAGTTTATATTATTTTTACAATTAAAATATCAATCCATCAATCTACCTCCATTTGGGAAGTAGTAAAAAGTACACTGAGTTTATATTATTATTTTTACAATTAAAATATCAATCCATCAATCTACCTCCATTTGGGAGGTCCATTTCAACTACACAAGGAAGACAGG
AATGTCATACTGTAATCTTTAAGGAAGAAAGCTACATGAATTAATTGTACTCTATGGGAAAATTTCTTTGGAAAGATATTTTGTAAAACTTTTTTTTCCAAGTAAAAACTTTATGAAACTTGGTCTCAAAAATGTTGTGAACTTTATGATTCAAAATTGAGTACAGATATGTCCTTGATTCATATGTATGCTACATGTATCACACA
CCGGTCCGAGTCTCCTACCTCCCCCAACCCTGCCCGCCCCTGAAGGCTACCTGGCGCCTTGGGGGCTGTCCCTCAAGTTATCTCCTCTGCTAAGACAAAAAGTAAAGCACTGTGGTCTTTGCCCCAGGATCTCTGATCATTTGGGACAGGGGAGTGGAAAGAGGAGGCAGGGGCTGCCTCAGGGCCCTCAAGGAATAAAGCAAAGG
CACTTTGGCCCTGTATGTCGCCGTTGTCAATGTGCACTCCTAGGCTTGGTGTCTCAGACATTGATGTACCTTTTCCCTGCCTCACTCCAGGTTTTAGTGAAGTAAACAGTATTTGGAAAGTTGTTGCTGCCTCCATTTCTCTCTCTTGGGAACTGTCTCCCAATACCGTGTCCACCTGGGTCTCAGAGGCCCTGGTTCTGTCTCAG
AAGGAGGCCTCTCATCGGAACCAGCTTCGTTACTCAGAAAGCATGAAGATCCTACGAGAGATGTACGAACGACAGTGATGTTCCCAGGTCCCCCCACACCAGTAAACATCCCCCAGCTCCACACTGGTGTCTGCTCCGGTCCCTCCTTCCTGGCCCAGGCACAAAGCAGTTGGCAGAGCTCTAGCACATTTATTGGGAGAGTAAGC
TTAAATGATGGTAGATATTCTCAATTTTAATGCCTTCAAATTTAATGCTGTTTTCTTTAATTTATTTACATCTTGTGTATGAAATCTCTCCTCTCCTAAGAGTAAAGATATTATCCCTATTTTCTATAAATGATATTATTTTGCCTTTAATGTTTAAGTCTTCAATTCACTTGGAATTAATTGTAGGGTGTGGTATTTCCATTTGG
TGATCCACCCGCCTCAGCCTCCCAAAGTGCTGGGATTACAGGCATGAGCCACCATGCCTGGCCCTTTTCATTGTTTATTAACCATTTGCATATCTTTTTTAGTAAAATGCCTATTCAATTCTTTTCTTTATTTTAAAATTAGATTGTGTTCTTATTGAATTGTAAGAATTTTTAGTATATTCTAGACACAAGTCCTATATCAATAT
GTCTGTACGTAGGAGAGTGGAGGCCCCACTCCCAGTTGGGCGTCCCGGAGCTCAGGGACTGAGCCCCAAGACGCCTCTGTAACCTCGCTGCAGCTTCAGTAGTAAACTGGGTCCTGTTTTTTTAACTGTTGGTGTCTACCGTGTTCTGTCTAAGATCCGTCAGGCCAGGTGCAGTGGCTCACGCCTGTAATCCCAGCAGTTTGGGA
GGGGGAGGGATCAGCCCCCAAAGAAATGGGGGTGCATGCTGGGCCTGGCCCCCTGGCCCACCCCCACTTTCCAGGGCAAAAAGGGCCCAGGGTTATAATAAGTAAATAACTTGTCTGTACAGCCTGTGCCTGACTGAGTGGTGTGAGATGGGGTGCAGGGGTAGGGGACAGCTGGCATGGGCCTCTGGTGGGGACATCTTTTTGTG
ACCAAATATTAAAGGCTTAGTATGATGAAAAGAACATAAGACATCTCAATAATTTTTAGATTACTTATTGAAATAATAATATTTTGAGCATATCAGTATTAGTAAAAATATTACTAAAATTATTTTCACCTGTTTCTAAATTTTGTTTGTGTGTATTGTTCCCCTCCCTGTGTCCATATGTTCTCATTCTTTTTTTTTTTTTTTTG
TCATCTGCAAAATGGGACAATAATGACCTCCCTCCTAGAGTGGTTGGGAAGGTTAAACCGCAGGGCGCATGGAGCACAGCTGGTACTGCACCAAGTACCAAGTAAACACGCATTTGCTGTGAGCTTGCTGCTTCCGAATAATCTCATTAAAAATATTAAGAATTTTGCCAGATAACAAGAATTCCTTCACTTGTCTGTACCTTCAC
AACTGTGGAGAGACGCGGCTGCGTCACCCACCGCTCAAGAGAGGGATGGGGACAGGGCAGGAGCGAGGCACAGGGATGTGCGGGGAAGACACATTCATTCAGTAAACGTTTCATGAGCTCCTACTGTGTGCTGGGCATAGCTCTCGGCTGGTTCACGGACCTGATGTTCTCAAAGGGAAAACAAATGATCAGCAGATAAGCAAAGC
CATCCCCGAGGCCCCAGTTCCTATATCGGGCCCCCCATTCATCCACTCACACTCCCAGCCACCATGTTACACTGGACTCTAAGCCACTTCTTACTCCAGTAGTAAATTTATTCAATAAACAATCATTGACCCATGCCTACTCCATGCCAGGCCCAGTGCTGGACACAGAGACATGAAGCTCTGTCTGTGGGAGACAGGGATTCTGA
GTCCTCTGAGACTGAGTAGTCAGCAACTTAACACCAAGGGCCACCAATGATCAAATCCATGAGAGTTGATCTGAGGAGTTATGTATTAGGGATAAGAAACAGTAAACACTCAGTAAATAGTGGCTATTATTATTATATCATCATCATTATTACCCTCAAGTTGCTCCAGGAGAACTCCTATTCAACCTCCAAAACCCCATGTGGTT
TCTATTTAACTGCCTAGTCGAACTCAATATCTCCTTCATGCCAGTCATTTCTGTTTCCTCCCTCATGATTTTTGCTAAATCTATGTGCCACCTTACTATTAGTAAATAATCGCACATTTTTAACTTAAATGTCATACTAAGGCATCTTTAGCAACTGCAAATGGAAACAGTATGGCATGGTTGGTAGAAGATAACCTTCAACATCT
TCCTCACCTTCCTTTTGCTGTAGTTCTTCAAGCTAGGAAGACTGGATTTCCCTCTGGTGTTTTAGCTGCCAGTCATGGTATGAACTAGAACTCACCCCCAAGTAAAAGCTGTACAAATAAGAAACTCGCCTTTCTTTTTTCTGAGTGTCAAGTTCCCTCCAGTTGCTCTGTCTGCTTTTGTTTACCTTCCAGTGCCTTGCCTTTGG
GAAAAGCCTGCTGTGTACACCAAGGTGGTGCATTACCGGAAGTGGATCAAGGACACCATCGCAGCCAACCCCTGAGTGCCCCTGTCCCACCCCTACCTCTAGTAAATTTAAGTCCACCTCACGTTCTGGCATCACTTGGCCTTTCTGGATGCTGGACACCTGAAGCTTGGAACTCACCTGGCCGAAGCTCGAGCCTCCTGAGTCCT
AGCTTCAATTGGAAAGATAAAATACTTTGGGGATGGTGATGGCGATGGTTGCATAGCAATGTCAAACCACTTCACAATACTGCACTGTAGAGTTAGAAAGAGTAAATATGGTAAATTTTATTTCATTTGTTTTTTTTTTTACTATAATTTAAAATGAGAAAGAGTAGTAAAAACACACAAAAGAGAGGAGCTAACAGATAAAAAGT
CAAGTAAAAAAAAATCACTAATGTTTAACTGAAGAAAGAGAAATTGAATAATATAGTTCTATTTCAACATGTGGGTTCACAGATTTATTCTAACCTTCCAAGTAAAGTTGTTCCACTAGTAAAGTTGTTCTGGAGTATATTTTTTTTAAAAAAAACACTTAAAATGTTCCACTTCTTTCATGAGGCTAAGTCAACTCTGATATCAA
TCCAGAGTGGGTACAGGAGCAAGGGGCACTGCTGGGGCCTGATGGCTGAAGGAGACGCCGGCATCCTCGGGGGCCTGGGGAAGTTGTGTGTTGTGCAGTCAGTAAAATCCTCCCACTGCCTCCGGGCTCTGTGTCGTGGCTTGCCTTTTGTGCTTTCTTTCTGAGCACAGCCCCTTGCTCCGGAGATGGGACATTGTGGCCAGGGC
GAAGCAAAAGCTATGATGCATTAGGGTTAAAAACCCCTTCCTTTCCCTGTCCAATGTGCTCTTGAGACTGCTACAGGCGCAAGCAGCCACCTTCTGCAGAAGTAAACCTTGCCTTGCTGAGAAATTTTTCTTTTGAGTGCTGGTCTCTCTCTGTGGCACCAAGAACTTATTTCTAACATGGAGTGATTTCCAAGATAGATGGTTAA
AAAATAAAATCATCACCTGCAGACTGCCTATAGCTTTGACAGTCTCTGTGTCTCCCTTTCGTTTGCATCCTTCGGGTGGAGAAAGGTTTATGAATATTTTAGTAAATTTGATTCAAAAGACATTTCTTGATTATCACATTGGTTCTCAAAGTGTGGTCCCTGGACCAGTGACATCAGCATTACCTGGGCACTCATTAGAAATGCAC
ACTGGTGGCAAGTACACAGCCCTTTTTTTTGCAGTGCTAACTTGTCTACTGTGTATTATGAAAATTACTGTTGTCCCCCCACCCTTTTTTCCTTAAATAAAGTAAAAATGACACCTATTTTATGTGGCATGAGTTTCGAATATGTTCTGACCCTTCAGAATGTTTCCTTCCTGTGAGGATCCATATTTTATGCATACCTGCCTACC
TCCGTACGTCTTCTCTTATGGAAGTGGCTGTGTCTTTTTGAGGGACTCTGTTCTTTGCCTCAGTTGTCTACCAAAGGTGCCACATTTATAGTGGCTTTGTAGTAAAGGACTAAAGTCTTACATTCTGTTTTTTTTTTCCCTAAAAATCAGTGACAACAGTAGATGTGCCTGTGAGTGGGTGTGAGTAGCTGTCTGCTACTTGTGAC
ACAGTATGTCACCACTTCATTTTTTAAAAAGGATCACGTCTAATGCCCATTTTCCCAACTATTCTTTCCAAAGTAAGATATAAGGTAGCTTAATAAACTAAGTAAAACGTATGACTTGAGTACAAAAGGATTGTTTTAATCCCCATTATTCTGGAAAGTGCATCCTAGTCTCCCAGTCTATAACATCATAATACCTTGAGTATAAG
CGTACATGGCTCTGGTTCTGGACACAAAATCTGTACTGGAGAGGAAATGACTGCTGAAATAAGGCGATTGTATGAATATTTAAAATGCCTGGAACACTAAAGTAAAGTAATGATATTTCAAGTGTTTTTGTGCTCTTTGGTTCTTGTTGTAGGTATTGACTGTCCTGGGATATCACTGGTCATTTAAATTCACCATATAATTAGCC
AGGTGGGAGGATCGCTTGAGGCTGAGGTGTGAGGCTGCAGTGAACCATGTTCACACCACTGTACTCTAGCTTGAGCAACAGAGCAAGACCCTGTCTCAAAAGTAAATAAATAATAAAGTAAATATAAATCCATGATGCCGTTACTCAGGGGTAGACAGACTTTCTGTAAAAGGCCAGATAATAAATCTGCTAGGCTTTGCAAACCA
TGAGGCTGAGGTGTGAGGCTGCAGTGAACCATGTTCACACCACTGTACTCTAGCTTGAGCAACAGAGCAAGACCCTGTCTCAAAAGTAAATAAATAATAAAGTAAATATAAATCCATGATGCCGTTACTCAGGGGTAGACAGACTTTCTGTAAAAGGCCAGATAATAAATCTGCTAGGCTTTGCAAACCATGTAGGGCCTTTTTTG
CTGGTACTTGTGGCTTGCTAGTATGTTTTTATGATAATCTCGGGCATTGTTTGCATTGTGTTTATTAATAGGGTTTTGTTTTTATTGTTTCCTTTTTTACAGTAAAGGCTGAATGACATAAACATTGAGTAAATGTATGTGCTTTGTGGCTCTGAAGTGTGTACTGAGCAAAAAGACAAAAGAATCTGCAAATCATCACCCTTATC
GTTTTAGATAAACGAAGCCGACATCTTGGTGCTGACGGCGTCTACTTGGATGACCTCACAGACATGGATCCTGAAGTGGCGGCCCTGTATTTTCCCAAAAAGTAAAATTCCTGTTAATTCCTCACATCATTTCCTATAATCTGAATATCATTCTGTGTGAGACCAGTTTCCCCTTATGTTTGATTAGAAAGTGTGCAAGACAGCTG
GTGGTGGTGCCATGCAATCCCCTTTTGGTAGAATTGCCACAAACAAGGCTCAAAATTCTCATCATCTCTGTTATACACCTGTATCATGAAAGCAAAAAGAAGTAAACATCAGGAGTCAGCTCTGGTCTTTTGCAGTGGTTTGCGTACTTACTATACTGATTACCAGATTTTATTTTTAAAATTTTAGCAATATCGTTCTTAATATT
CACGCTCTGAAAACTGAGATTTTGTCATTGAACTGGTGACAGGATGTGAGACGGTTATTAGAAGTTGCTTTCGAAGTAACTGTGGTCTTAGGTTCGGCTGAGTAAAGAAAAAGGATTTTTCTTCGAGTTAGCTGCTCTTGTGATTTTTCTCAGGCTGTTTTGTCATTTTAAAATCCAGTGGTAGATGTAGCTTAGCGACGGTAGTT
AACAGCATTGGGCTTTTAAATGTCTGCAGAATCTCTGCGTTCGAAGGGAATTGAGAATGAACTTCCTGGTACTGTAATGAAAATAAGGTCTGCTCAACACAGTAAACGTTTCCTCTCTTCTTTAAAACTGCGCAGTCATTTGGCCTTTGTGTTTAGGAAGGGCAGATTGATAGAGCACAAAGTCCAACCCCTTCATCTAGCAGAAG
AGAAAAGATTTTCTCTTGATGGTTTCTTCAACAGGAAACAGATATTGGAATAGTGTACATGTCATTTTTATCTATACAATGAATTTATTATATTTTTCTTAGTAAAGTGATAGACATTGAAAGCAAGCTTGAAAAATGTCAGTTTGTTTGTGATTCCTGATTATTCTTCTCCTCCTCTTTTTTTTTGTTTCGTTTTTTTGAGACAG
TATGGTTTGTTTGTATTATCTTTGAACTTAATGTATACTATTCTACCTTTGTCAACATTCATTCCCATTTTCTGTAAGCTTTAAACTATCCCAGATGCTGAGTAAATGTGCATTTGCTGGAATGTGGCTGGCCTCTGTAATCTGGTTGCACAATCACTACTCTCCCTCTCCAAATTCTGTATAAAGTCAATTTTAAGTATGCATTG
TGAAGACTGCAACATCAACACTTCCCAGGGTCTCCAGCCTGCCCGCCTCTCCCGCAAATTTCAGATTTGCAAGTATCCACAGTCATGAGCAATTCCTTAAAGTAAATATTTCTCTGTTTCTTTCTGGATATGTATAGGTTGTTTCTCTGGAGAATCCTGATTAATACATGAAGGGTCAAGATAAGTCTACTCCAGGGTAAGATCTT
TTTAAGTCTTATCCTTAAGTTTCTTTTATTAGTGGCACTTGTATTATGCTGTACTTTTTATTACATATTGTACAATATCTTGTCCATTTGTTTGCAGCAGAGTAAAACCGGTTTCTAAGTTGTATCTACTGTTGCATTTCTGTTGCCTGTTGTGTAAAACCTTTGTTCTTACATCCTGAACTGCAATCCGTTACGCTGTCCCAGCA
TATACTAAGAATTACATGCCATAAGATGACTTCAGAAATCCTACTTCAGAAGTGTAATAAATGGATGGGGAAATCGTTTGATGGGGAAAAGTCTCTTGTAAGTAAAAGTAGTCAAATTCAAATGGCCTTTTCTCTCCATTCTTTTTGCGACACTGGCGTATTATTTGTGGTTTCCAAATCAAATTTTTAAAATTTTAATTTAAAAC
AATGCATCTTTTTTCCTCTGCCATTCTTGTGTTGATTGGAGAATTTTTCTGTATGTAATTAGAAAAAAATGTAAAACATGATTTATGTGAAATACTGTATAGTAAAAGTTGGTCTAATAGTAGAACTTTAAAATTTTTTCTTATTGTGAGGAATCTGTTAAAAGTTTAAAGCTTTGCTGAAAACTGAATTCATTCTCAGGAATTTC
TCTCTATGTCAAAGTTTAGTTTTATATTGAGAATGTTAACTTATTGCTTTGTATCTTGGGAAAAAAACTTTGTAAATAAGTTATAAAGTTTCTTTGAGACAGTAAAATTATGATTTCTTGAAAGAACTGCTCTCTTGTGCTGTGTGAGGCTGTGCCAGGGGGCCAGGCCAGGTTCCCGCCTCTGGAGACAGTTCATACAGGGTCAG
ATTGAAATCCCGAGAAACAATTTTCTGAAGAAATGAAATCATATGCCCTCCTGAACTCTTTGGGGGAAAATAGCCTCTCTGTTTGCTCAGAATATGAAACAGTAAAACAGTACAAGTAAAACAGTCAGCCTTGCCATGCCATGTCACAGTTCTATTTGTAGCGTTTGAAATGACATTTAAAAAGATCTTCTGGGACTTTACTTATT
TTCGGTGAATGCAGGTTATTTAAACTTTGGGAAATGTACTTTTAGTCTGTCATATCAAGGCATGAGTCACTGTCTTTTTTTGTGTGAATAAATGGTTTCTAGTAAAATGGAGGTTACAGCTTCAATACACTGTATGAATTCTCCTCTTTGAGGTTTAGTGCCTCCTTAGGATATTTTAGTGGCCAGAACCCATGCAACTGAAAATC
ACTGCTGCACAGTCACACAAGTTCTTTTAAGAGGCCATCAGCTGCATTCAAGCAAGGGGATGATTGTGTTGTTGGATGTATGTTGTATTTTAATAACTTCAGTAAAGATGGACACTTATTCTCGAGAACCTTTTCTTTATGTACTGTTAAGTGGCGAAAATTACAAAGCTAAAAACTCATTCCCACTTGCTGCATGCTCTTTATAT
GGATCAAGGACAATTGTTGGTGCCTCTGCAAAGAAAAAAATACATTTTAATCAGAAAAGGAAGGAGGCTTAATTTGCTTTAAAAAAAAAAGTACATAAAAAGTAAAATGGACCTACCGTATTCATCCTTGCAAATAATGGTTTCTGTACTTTCTGATGGAGCACTGATAGCACCTGCTGTATTCTTTGCTCTAATTCTGAATTCAT
TTAAAAGATCCTCTGTATTGAAAACTTCTGATAATGTATGTCATTATGTCCTTACTATTCCTTAATTGTAGTTTTAAAATATTGGTATAGTACTTGACAGAGTAAATACTTCATCTGATTGTTCATTTTTACTTTTTCTTCCACAAGCCTCTAAAGTATTTATATTCCAGCTTGTTCCCAAGAGGATAATTCTTTATACTTCTCTT
ACATTCCTGTGTTAAGTCATTTTATATGGAAAGGCTTACAAATCAATATTGTAAGCATTCATTATTTAAGAATGTACAATGTATTTGTGTAATTTATAGAAGTAAAATCTAGATGTTGAGACCTGTTTGGTCTAATAGATGTGGATACAGTTTATTTTACTTGAAATTTTGTTGTCTACTTTGTGTGTTTAACGTAAATATATGTC
AGCAGCTAAATTTTAAATTGTATATACTTTATTTTGTGAATCCTTGTTGAATGTGCTAAAGGTTTCTTTGTGTAGTTCTTCCATGCTATGCGAATATTTTAGTAAAAGTAGTTGATTTTTATTTCTTCAAGCATCTCATTGTTAACAGACAATACATATGGACCAGATGTAGTGGCTCACGTCTGTAATCCCAGCCCTTTGGAGGC
GATAATTGTTGAAATTTTGCAAATATAAACATCTCCTATAGCTTCTGTGTTATTTCTGACTTCTTAACACTATTATGTTTATGTTGCACATTACTGAAAGAGTAAAGATATGAAAAAAACACTTATTGTTTTCTTTTATTGTGAATTGAAAAAGCAAAGCTAATGAAAATGGGTTACTACATCAAAAATATCTTAAAGAGTTTGCT
ATATGTGAATGCTCATAAAAAAATGTCAAGGAATGAAGAACAACAACTCTCAGTGGTGCCTGCATTTATAATTATTTATGTGAAAGTCAAATTCATGTACAGTAAATTTGTTATAAGAATATTCACAAGAACACTGTTCTGATATCTCTGATTGTCATGTGGATTTGAATGTAGCTTGACAGAGGGAATGTCTAATCTATATTGAC
AAGTTAATGACAAAGTGCAGTTAAATGTTATTTTGAGGAAGGTCTGGGGTATTTAATATCTTTGGATAAAAGCAAACATTTTGATACTTTTTTAGTGACTAGTAAAAACAATTTTTTGGGCAGAAATGTCTTGATTTAGCCTGGCCTTTTTATAGTAGGGAAAAAAACTGTCAATTTCCCCTCTTTCCTTCTGATGACCTCCTTCT
ATGATAGCACCACAGTAAAGGGCCTGGACTTTGTATGAGCTTGGGAAAATCATGTCACCTCTGCAAGTCTTGGTTTCCCTGGGTGTTAAATGTCAATTTAAGTAAAATGCTATCTACTTTGTTTTGGAGACTTTCTATGAGAATCTGATAAACTATAACCTGTGAAAGAGTTTCAAAAGTTGTAAAAGATTGAAGGGTGAGTATAC
TCCTAATTGGTATGTCTTTTATCTATCCCAGAGTCAGTAGTCCTTTAAGGATGCAAATTTAATTCGATAAGAATGTGGATTTACTTCATCTTTAGGACAGAGTAAAAACCTTTATTTCACTTGGTCTGACCCCTATCTTCTATAACTTGTTTTTTTGCTCATTACTGGCCTTTGCACGGATGTCTCCCTTCACCTGTACCTCCTGC
TAGAAAAGAGATAAGCTGCCAACTCAACTGAGAACAAGAAACTAGAAGAGATTTATATATAAAGCTTCTTCCTTCTCCCAGATGCAGGATGTTTTCAACCAGTAAATTTTATTGCTGTTGGTGCCAGAGAAGAGTCCTTTCTTCTCTACATCCAGGGGCCTTTTCTCCAATAATGTGCCTTTAACTCTAGGGACCTGCCTCACGGA
GGTGGGTTTCAGGAGCAGTCACTATTGTAGGATGGGCTTCCAATCAAACCTCAGACTAAACTCTTGTACTGAACTGATTCTACCTCCCTCCTCTAGACTCAGTAAACAGTGACTATTCAATAAATGTTGACTGAGTGAACTGTATTTACAGAGATCTCAAAGGACCCCAGCACTTGAACCAGAAGTTCTAATTGTCTCTCATCTAG
GGTGGGGACAACCACAGCCTGTCACAAGCTCACCGTCAGCCTCTCTGGAGCCATTCGGCAGCATGAAGTCCCTATCACCCACATAATAATGAGAATAATAAGTAAAATAATAATAAGCAATAATAGGTCCACAGTTTGTTCTCTGAAATCCCTGGGGCCAGAGGGTGTTACAGAATCCAGAATGCTTTGGATTCCAGAAATGATGC
GAAAATACTTGAAATGCATGTCTCAAGCTGCAAGGCAAACTCCATTCCTCATATTAAACTATTACTTCTCATGACGTCACCATTTTTAACTGACAGGATTAGTAAAACATTAAGACAGCAAACTTGTGTCTGTCTCTTCTTTCATTTTCCCCGCCACCAACTTACTTTACCACCTATGACTGTACTTGTCAGTATGAGAATTTTTC
TTATACAAAACATTTGTTGTTCTGTTAACTGAATGCCACTCTGTAATTGCAAAAAAAAAAAACAGTTGCAGCTGTTTTGTTGACATTCTGAATGCTTCTAAGTAAATACAATTTTTAAAAAACCGTATGAGGGAACTGTGTAGACAAGGTACCAGGTCAGTCTTCTTCCATGTCTATTAGCTCCACAAAGCCAATCTCAATCCCTC
ATAAGGTCACCAAGAAAATTAGTTTGGCTGTCTCCATTTGTCATGAGGACGGACCTTTATAGGTTCATATGATTCTCTCTTGATCTGTATCTGAATCTGGAGTAAAAATATTCAATGAACGAATCACCATGTCTGGATTTTTTTCCCTGATGCTTTCTTCCTATAGCGAGTCCTGGTCCTGCAGAGCTTCGGATGCTACATGTGTA
GTATGGTATTTTATTTAAAGGAGATAAACAGCCAAATAGCAAATAGGTCACTGAATGATAAGATTTGCACCTTAGAACAATAATCATTTTAAGGATAACAAGTAAATGTCTGAAAGCATGAGGGGCTTTATTTGCCTTTACCTCATATGAGTCTTTGATCTTGAACCGATACTTTTGGATCTCATTGTTGATATACCTGAATTTAC
ATGGACCTTGTTTTACTTCAAGTTGAGATGTCTGCCTTTTATGAATTTGTATATGTGAATAGAGTTTGGGGGTTGCCAAAAATTGCATACATTGTATGTAAGTAAAATTTTTTATGAAGTAGTCTGTCAAATTGTATCATAAAGTTTATTTTTCTTTTATACGTAAATCATTAAAAATAATCACATATTTTTTCCATAAGTGTATG
TTCATGCCTGTAATCCCAGAACTTCGGGAGGCCGAGACAGGCAGATCACGAGGTCAACAGATTGAGACCATCCTGGCAAACATGGTGAAACCCCATCTCTAGTAAAAATACAAAAATTAGCTGGGCGTGGCGGTGCGCAACTGTAGTCCCAGCTACTCGGGAGGCTGAGGCAGGAGAATCTCTTGAACCTGGCAAGTGTAGGTTGC
AGGGCCACTGCAGAGTGTGTTTCTGCTCGTCAGCTGCCCTGGGCAGCGGATGGGCTGGGCGATGCAGCTGGATGCACATCTCATTCTGTCATGAATGTCCAGTAAAAATCTGAATTGGTTGCAACCTTCTCTTTGCTTCTGTTACTGGAAAATCATCTTTCAGAGCCCATTGTGAAGGGCCTGTGCATCCCATTCCCACAGCCCCT
GGAATAGTAGTACTTACCTTGCACGGGTGCTGAGAGAATTCCATGAGACGACACAACCCGTGTAAAGTGCCTGGCATAGGCATATCACATTAGGGCACTCAGTAAATGTGATGTCTTTTCTACTTGCCTTCCTGTCATACCGGTCCCCATGTTTTGGATTTCTGCAGCTAAAGTTAAGAAGCTTTTTAAGATAGGAATCCCAATTC
GTATCCTCCTCACACCGTGTATTTCCCACCCACTCAGGGTCACAGCCTACTAATTCCTCAAACTTCTCTCCCTGGACTAGGAGAAAGGCTAAAGAATGTCAGTAAATAAAAGAGCTTTCATCCAATCCCAAGGCATATATTATGCCCAAAAAAGACAAATTGTGTCTGGGGTAGAGAAAAAAGGCCTAAAGAAATTGCTTCTTGGC
TTCATTTTCAGCACAGTGCAAAAGTTCTTTAAAATGCATATGTCTTTTTTTCTAATTCCGTTTTGTTTTAAAGCACATTTTAAATGTAGTTTTCTCATTTAGTAAAAGTTGTCTAATTGATATGAAGCCTGACTGATTTTTTTTTTCCTTACAGTGAGACATTTAAGCACACATTTTATTCACATAGATACTATGTCCTTGACATA
TGCCCCTGGTACCAAAGAGCTAAATCATGACCAAAGTGTGACATGAATGTAACTGAAATGCGGGTTAGTTGCTCAATGTATGCAAAGTCCCACGGACAAGAGTAAAGTCTGATACCAATAAAGTGAATGTATTCCAAAGCTAGCTTGGAGGAGGGGCACACAACGTCCTGCCTTTCAATGTGCCGCTTCCCCTTTGGAGCAGAAAG
CTAAAGCCCCACACAGTGGTGTCTTCTCGAAAGCCAAAGACGAGGTTTCATAATTGAGCTCCATTTCTTCTTATTCCCTTTCTCAGTGATATTTCTTTTTAGTAAACATTTTAAAGAATGAAACGTGGTTCTTTATCATTAAGCCCCCAAAAGATCATTCAGAAAGTGAGAAGAATTTGAAAAAACGTGTGTATATTTTCCCCTCA
TTTGAAGAGTAATGGTCAGGCATGCTGTAGAATTTCTCTCAGTTGGGGTTTTTCTGATGATCTGATTGGGATTATGGAATTTGGGGAAGAAGACCATAGAAGTAAAGTGCTATTTTTATTACACCCTGCCAAGGAGCCTTCTGTCAATGACTCATCACTAAATCACCCGCCTCACCTGGCGGTCGTGGCCTCTGCCAGGTTTCTCC
AGGATGGGGCCTGCGTGTTCAAAGCCAAGGCCCGCCCCTTCCTTGTGCTCAAATGGCCAAAGCTGTTCACGTCTGTGCTCAACCATCTGCTTCAAATTGAAGTAAAAGCCCCAAAATGTCAAGAAAATACTTGTGTTGAGTGGACTCTGTGGGTGACCAGGACTTTGGCCGGTCATCAGCTGGGGAGTGTGAGGGAGGGGGTTGGT
AAATCTGAGAAAAGACCAAAGATGACTATGTTTGGGACTGAAGTAAACATATCAAGTTAGAACTCTCATCACATGTTTGACTCAAATTGTGGAGCAAAATAGTAAATAAAATATAAAAATGAAAATGAAGATACGTGAAATTCAAATGTCACAACTTGCCTATTATTTATTTTAGTGCATTTTTTTGTGCTTTTCCCAGTTTGGTG
AATTTTGTTTTTTTGCTGTGTTTTTTTAAGAGGAAAGTTCTGGAAGACCAAAGAAAATATGTCATGAAATCAAGCCATTAAGAAGTTGTGACTCCAAAAAAGTAAAAGCGTGAGCTACTGTACACACATGTATGTTTCTGTCCATGGCTCCTGGCTTACAACCCTCCGTAGCCCTGGTTACGGTCTTCTGTTATAATGTTGGGGTG
CCTTGACCTTCATTTAACTTGGCTCACTTCTCTTCAGACTTGGGTAGAAGTGCAGAGCCACAGAATTGCTTTCCTTCCCCGCCTTTGACATGAGGCCTTCAGTAAAGAGCTACAGAACATGAGTACATTGTTATACCACAGATTTTTCTTGCATTAGGGCACAGTGTTAAATTTTTTGGAGGTAAATATACTATTTATAATCACTA
CCCCCGCTGTGGAGCCCATTACAAGCTGGTGCCCCAGCAGCTGGCACACTGAGCACCTGCACTAAATTACTCAAAATGTGCTGTAAAGTTTCTTCTTTCCAGTAAAGACTAGCCATTGCATTGGCTCCTTCTCCCATAGATGGCTGGTCTTATTTCTTACCCGTATTCTTTGGTAGGCATGGAATATGCTTATTTTGGGAAAAGCT
CTCATTTGTTTTGTTATAAACTGTTTAAATAGTTCAAATGGTTGTGCATGCCTAGGGGATGAAACCTATGTAATAGAAATGTACTGTTTTATGAATAAGGAGTAAAATTGTTTTAAAAAATTAATGTGTATCACTTCTGTTCTTCAAAAACAAGTGAATTAACCCCAAGAAATGCATATTCAAAATGCCCTTTTCTGGACAGCTAT
AGATTTGTAGGAGAAAAAGAAATTATTGTTCCCTTCAGTTTGAAAAATCATCGATATTTGAAACTGGGATACGCTTGGTAGCTTTTTTGTTTTAACACAAAGTAAACCTGTGAAGTAGAATTTGGCGTTTTGTTTTTTGGGGTTTTTTTTTTTTTTAGCTTAATTTTCAGAACTTGAAGAGAGAGAACAACAACAAAAAACAAACT
AAGCAGTGGAAGAAGTGACTTGCATCCCCAGCTGTCTCCCTGAGGCTCCGCCCTGGCTGGGAGCCTCTGGCGGCCCCTCCCCTCCCCTGCCCTTAACCCCAGTAAAGCTCCAAAAAAAAATTTATTCTCTTCTGCCTCTCACCACCACTTCAGACTTTACTTGGCACCTAAAATTAGGCATTTTAACAGGTGAGGGGCAAGAAGGG
CATGAATGGGCAAGAACTTATTTGCAATGTTTGTCCTTCTCTGCCTGTTGCACATCTTGTAAAATTGGACAATGGCTCTTTAGAGAGTTATCTGAGTGTAAGTAAATTAATGTTCTCATTTAGATTTATCTCCCAGTGATTTCTACTCAGCGTTTCCAGAAATCAGGTCTGCAAATGACTAGTCAGAACCTTGCTTAACATGAGAT
CCACTTTTGGCACCAAACGTGTATGTCATTTTTATTTCCATTTTATAAACATGTAAATAATAGTGATAACTTGTTAATAATAGTAAACCTTTATACCTAAAGTAAATGTCTTCCCTCCCACACCTGGTTTTCGTGTCTGTATGTTAAGATGTTCTAATGAATTGTTCGAAGTGAGGGCCTGACATTAGCTAAGAAACTTAATGCTG
TCGATATCTGTTTTTAAGCCGGCAGAGGTTTGTGATGAAATTAAGTGATGCATTGTGTGCACTTGAGCTCTGGGCGTGATTGTTATTAAACCGTTTTTGAAGTAAAAACCAATTTGCAGTAATATCTCATCCCGCTTAAGATCAAACTTCAGTTTGTGTGCAGGAACTGGATGCTTTTTTAATAGCATGTCCTCGTTTCTATAGAG
GTATTCATATATATGTGTATACATATGAATTTCACTGTTATTTTCCAGGGTCTATGGACAATGTGGCAGTAAGAGTCTATGATGTTCTGAAACTTTTCACAGTAAATCCAAAGATTACAGACCTTACAAGGTGCTTGCATTCTGTTGCTTTTCCATCTGTCACTTCTCAGGTTATTTGACTGTGTTCAAACCTTCTTTTCTTTTTC
AGCATTTTTGTTTATTTGTTTGTTCTTTAACAAAAGTTGTTTTGGTTTGAGATTCAGCAAAAATACACACTGCATTCAGCTTCCTCTCCATTCAGGATTCAGTAAATTGGTTGTTTTCCTGTCTGCTTCGAGTCCTTGCCTCAAATGAGCCTTCAACAAGATAATGCATTGAAAAGCCCTTGGAAAAGTACCAGGCCCCGCGCACA
TTTGATTCTGTATTCTTTATTCCAGTGTGGCATATGTGCCCCTCTGTATCTTTTGAGAAGTGCGGAATAGGTTGCTTCTACCACCTGTTCTTAATGTAACAGTAAAAGTTTTCACATTTTTCTCAGAACTGTTATCTGGAAGCTCTCTTTTTTCCTAAGGGTATTTTAATAACAAATACTGATGCATTTGTATTGAAAGTTGATAT
TGAATGAAAATCAAAATCCATACTTTAAAGGTAATCATGTTACTAACAACCTATTTTTGAATTCATAAAAATTTCTTTATAAATGATGTTTTGTGAACATAGTAAAATAGACCATTATACTATGTGTATGTTTGATACAGCGTCGCCAAAACTAGTGTTCTTTATTAGTGCCTCTCACAAAAGATCCTGGATGGAGGAGTAAGATG
AATTATACTGCAAATGTTGAAGTTTTGTATTTATGAGAGACATTGAAAGTATGGCTTACAGTATATCAAACTTGTCACACTTCACCATTTGTATATTAATAGTAAAGATACTTTTACTTTAATAAAGTGTTGCATTTTATGTTTATTTTGAATAACATTTCTGCAGTGAGCAAGCTTATGGCTTTTCAAATACTTCTGTGTTAAGA
AACTGGTCCAGGTCTGGTAGGTATAGTATCAAAGTTGAGTTAAATGTGTAAAAAGGAAACTATTTGAGATACATTGACATAGGCATCAGCAATCTCTGAAAGTAAAAATTGGAGGTTTAACAGATCATTTTGATTTTTCACATTGATTTTTTTATTTGAATGTTTACATAATTTTGTGATTCAAAATGCTCATATTTTAGTTGGTA
CTATGCTTTCCTCAGCAGACACCTGGGTGCTTCCACCTTTTGGCTGTTGTGAGTAATGCTGCTATGAATATGTGTGTGCAAATATCTGTGTGAGTCTTTGAGTAAAATCGCTGGATCACATGGTAATTATATTTTTAATTTTTTGAAGAACTGCCATCCTGTTTTCCACAGCAGCTACACCATTTCACATCCCCACCAACACTGCA
ACTGTGTAACCTGGAGAGGCAGGTGTGAGCGGGCCATGCTGCTGGCCCAGCCTGTGCCGGTGTCTGTTTCTGTTGTCTCTCGGCCCTTCTGTGAGCCCTCAGTAAAGCTCTTCGTGCTTCAGTCAGCAAGTGTGGATTCTGTCGTCGGCAACTCTGCGGCCCAAACCCCGAGCCTCCCCCTCCCCCAGACCTTGCAGTGCCATGGA
TCCACCAGACAGTCTCCAGGAAGGTGGCGCTGGGCTAGCCCACCCTGCACGCCGGCACCAAACCCTGTCCTCCCACCCCTCCCCACTCATCACTAAACAGAGTAAAATGTGATGCGAATTTTCCCGACCAACCTGATTCGCTAGATTTTTTTTAAGGAAAAGCTTGGAAAGCCAGGACACAACGCTGCTGCCTGCTTTGTGCAGGG
TTGGCCAGGCTGGTCTTGAGCTCCTGAACTCAAGTGATCCACTCGCCTCAGCCTCCCAAAGTGCTGAGATTACAGGCTTGAGCAACCTTGCCCAGCCAAAAGTAAACTTTTTAATTCCATCACAATATGTTCTAGATCTTTGACAGACTGAAAGACATAGAATGTCAAAAGGTGAGACTCTCTCATGTGGCTAAACACCCTCCTAC
GGATAACACTTACTGTCGACTCCTCATGCTGGACTTGTCTTTCGGGTTCTTTGTAGCCCAGGGGAGCATCAAAGTCCACCTGTGTTTCCAGGATTTTAAAAGTAAAATATTGAGACATGACCACCCTTGGCTTCCTTTTTTGTTTTTAATTGAGACAACTGTAGATTCACATGCAGTTTTAAGAAATAATACAAAAGATGCCTTGT
GAATGCTGAGGCCGGGCCATGGGCACATGGAGTTGTCGTGTTTCCCTTCACTTTGGTTCATGTTTGAAATTTCCAAAATTAAAAAAACAGTGACTTGTTCAGTAAATTCCAATATGAATAAAGTGCATGTTTTGTAATAAATACTTCTCCATAGAGTCACACTCCCAGTTGATAAATCAAAACTTGTTGGATAAAACAAAGTAAAT
AGCAGGGCCCCTGAGGCCTGGGTATCCAAGGAGGGGCACGTGCACCTGATTCTCCTTGGGGCCCAGAGGAAGCTGATGTCATGGCTGGACAAAGTCACGGAGTAAAGCCAGCAAAGCCACCCTCTTCCTGTGTAGTCCTTACAGGCATGACTGGAAAGTTGGGGGGCATCTATGGTAGACATGGCACAGCCATGAAGAGACCAGTG
ACCCCACATGAGGACTTGGTATAAAGATTCCTGCCCTACGTGGCATTGTCCCATTTTACATCCTTCCCTCATGACCTGGCCTGATGTGGAGTAGCTCCTGAGTAAAGAAGTTACCCTTTTGAAGGTGATCTAAAAATACTGTTTATTTACAGTACATCCCTCTTAGGGGCAAGTCTCTGACTGGTTCTGGACCTGCCACAGTTCAC
GATGAGCGTTGCTATTTAATTACTAATATTATTGAATGCCTTAGAGGAGGCCGGGCGAGCCCGGTGTTCTGAAGACCTGTGGCCCAGCAGAGCCTCTGACAGTAAAGTTTTGCTCCAGCCACCTGTCTGTTTCTTGGGGACTCCACCTTGGGGCCATTCAGACCCTTTCGAGGACCCTGGAGTTAACTGCCTGGAGGCCAAGCCTG
AGGAGGAACCGTAACTCTCCATAGCTGTACATATAACCCTTTTCTCCTAAAGAGGAGTCAGTCAGTGCTCCTATATTTTTCATTTTTTGTCAAAGCAAGAAGTAAATACTTTAGAATTGTTAAATATATAAATAAAGCAAATAAAGTTGAGTGTTCCACATGGTAGCATTTGCTAACACTTCCTAATTCTTTGCCCTGTGGTTTAT
TTTCCTCCATGTTATTTATGAATTTTATATTCCGTGAATGTATATTGTCTTGTAATGTTGCATAATGTTCACTTTTTATAGTGTGTCCTTTATTCTAAACAGTAAAGTGGTTTTATTTCTATCACACATCTGCTGTCTCTTGCCTTGTTGTGTTCTGACGCCACGGGGAGTTATGTATACACCAGCAGGCCTTGAAAGTCTATCCC
CAGGAAGTGTTTTTGCTACCGTGAAACCTTTACCTAGATCAGCCATCAGCCTGTCAACTCAGTTAACAAGTTAAGGACCGAAGTGTTTCAAGTGGATCTCAGTAAAGGATCTTTGGAGCCAGATTTGTCGTCTCATTATTGTAGGAGAGAATTTGTGGGTTGTGGCAGTAATACATTTCCCATGTGTCCTGATGCTTTCAGGATAC
GGCAGTGGAAGGCTGGCTTGAGGAACCAATTCAGGTTCTCCACTGACTCATTCATTCCTTCACCGCCTCCTTCATTGATTCTTCATGCGTTCATTCATTCAGTAAACATTTATTGAGCAGCTGTTTTGTGCCTAGTGATGAATTAGGTGGGGTCCTTGGCTCCAGGAGCCCACAGGCTGGGGAGGAGAAAACAAACACATCAATAT
GCCCTGCCTGGAAGCCCCGCAGCCACTGCATTTTGTTTAAACACAGATAGCACGGGCCTTTCTCTTATTGCTACAGTGTTTTGTACACGGTTAAAACACTAGTAAAGCTTTTTCGTTATTACTCCTTCCGCTCCCTGGGTTTATTTCCACAACCGGCCGCTGAGGCCTGTTCTGACGGCCGGGCGGACCCAAGACCGCGGCCACGC
CACAGACAAACACAAACTGTCCACCAGGCTGCCCGTTACCCCTTCCCAGGCCCTTAGGGATCCGGGTGCCAGACTATTAACCTCTGTTCCCAGTGACAAAAGTAAATCCATTTACATACAAATTTTTGAATTTCCTTTGTAATTTTCAATTCCATTTCACTTAGATACACCTTAGATTAACTGTTCTCCAGATACATAAATAACAC
TACTTCTATCCCAGTGATCAGCAGGCCCTCCAGCATGAAGACCTTTGAGAAGGATCTATAGCTGTCAACTCCTAATATGATTTGTGCACTATCACCTTGAAGTAAACCAGACTAGTTATTTTCATGCTAAGAGTCTGAAAACAGTGCCTTCTTTCTGATGTCTCTTGTAGAATATTGGCAGAGGGATCTCAATTTTTACTTTATAC
AGAGGGTGGTGCCCTGGGGTGGGCTTGGAAGCTCTGCACCCCTTCCCCCATAGCTTTCCCCGTGCATCTCTTTGTCTGTATGTTTTGTAATATCTTTTACAGTAAACTGGTAAATGTGTTTCCTTCAATTCTATGAGCCATTCAAGCAAATTAATCAAGAGAAGGAGTTGGTACCCCAACTTGAAGCCAGTCAGAAGTTCTGTAGG
TTAAAGTGTAAGTTGTTTTCGCTGTTAAATTGGATATTTATATATATATATAGCAAGATTTTCATGTGTTATTTAATTCTGTATTGTTTCTTATATTTGTAGTAAAATATTGAACAATTAAAAGTGTTGACTCCAAATATTTGGCTTATGATATTCTCTTGGGAAATGTGGAAATGAATGATAATCCTTGTCTTTTCCCATCATAT
AAGAAGCTTACAAGGTCCATAGCCATGTATTTTACTGGATAAATCACAATGCTTTGCAATAACTTAATGTCATAGTACTTTCTGGCTTATAATTCTGCAAAGTAAAGCACTTTTTCAAAGGAGTCTATTGGAAAGCCACATGATTTCAGCTGTGTTTTAAGCTCTACAAATACGTTTCCAAAGACATAATCAAGATGTAATTCTAT
CTTCCCCTTCACAGATGCATTCCAGCTTCTCACTGTTGCTCCTAACCATGGCATTTCCTTGAAGCTAGGATGCTGGTGATTGTAACGATGTTAAATGTGAAGTAAAAATGTGTCCAGAATCCATGAAATACATTACAAGCTAAACCGTCATCCTTCCCTATGCTATGTGCATCTTAACTAGGGTGACTATACTTCCTGGTTTATGC
CTAGAACCTTATTGAATTCTTATGGCAAGAGTCTGATTAATGTTCTCTCTCCATGTTTTACATCATTCACAGTTGTGTCAAAATCAAATATTGCCAGTATAGTAAATTATTCCCAACACAATCAGTTTCATTTCTATCACCTTCAGAATGGGTTGCTGTTTTTAGCACAAACCATGCAGGGTTGGGTCACCTCAAAGCATTTTCTT
GGATTTTTCTAGTTAACTCTGAGTTAAGCACGAACTCCTTTCTTTTGTTAATTGTTGGAAATACCATTAAGATGTATTTGTCTGTTTTTCTGCATTGGCAAGTAAAGAACATAAAACAAATATTCCCTTGGTGACAGATTATTTTTAGTATTTTGGGCCATCTTTTGAATCACTAATAGGTGAGAGCTCTAAAGCATGCTGCAAAT
TCTGCCCATTGTACACTTCTAAGATTAAAGAAAGAGTCTAAAGCTTTTTGAAACCTCTGTACAAGGACATTTCAACCTCATTGTTTACAAAATCAAAGAAAGTAAACTAATTTTCATTCCTCAGATTCTTGAGAATTAGAAATGGTGAAGTTTTTTGGTAAATATGGCCAGCCAAAAAGGAAGTCTACTCAAATGCCCACTACGAG
ACCTCCTAAAGTGTTTTCTGCATCTGTTCCTTCCTTTGGACCTCACAACAAATCCTGTGAAGTAACTGAGACATCTGTTGTTAGATACATTTTTGTGATGAGTAAACTGAGGCTTCGTGATTCAATGTCTTGTTCAGAGTCATTCAAAAGTATAGACAAGACCAGTCTCCCCAACTTCCACTCCTGGTGCAGGATTCTACTTATGT
AGATTCACCAAAAATTTGATAACTGTTATCTGCTAAAACTAACTTCATTATGTACAAGAACAACAGATTTAATATTGAAAGCATCTGTAACAATTGGGAAAGTAAAAGCATAAAACAAAAGTGTTAGTATATTTTTTTCCATTACTTCGGATACTTTCATTCTTGCTACTCATCTTTTCTCATCACCTACTGATTGATTTAGTTGC
TTGTCTGTAAATGAGCTGAATGTGTGTGCGTGTTCATTATCAAGCACGATATGCTCACAAATGCACAGTACTTTAAGCCTTGTGCAAGAAAGATGCTTTCAGTAAACATATTTAAAAGGTTTTATTTTCCTTACTAATGGTACATGCCCCTGCAAGTTCATGGAGAAGAGAAAAACAAGTGTGGGTGAGCTGATGGAGGCTTCATC
GCCTCTCCCACCAGTATGGGAGCTGCCGAAGCGGCAAGAACAGCGTTTCCGTCCATCGAGCGCCAGGTCACCAGTCAGCTCCAGTCCTATTTTGAGTTGAAGTAAAAGCTCCTCCCTAGATGGCCAGTGCACGTCTTTAAAAAGCGACTCCTTTCCCACAAAGGAAATACGACTGGTTCGCATCTATCAAGGGTTGGCGTTGGGAT
TTTAATTTGGAGATCATCACTGTTAAAACGATACCAGACATTTGTCACAGTGTCTTATTTGGGGAAAGTTTGCTAATATACATTTTGTCTGTGAAAATATAGTAAATTTTAAAATACTAATATAATGTGGTATTCTTGATTACAGTATTTTATGCAGACTATTAGGAATGATTCAGTGCATTTAACTGAACACAGAGCTAGTTCTA
GGCAAATGTTTAAAGAGCAATATTATATACATCTAGGGTAAGAACAATTCATTAATTTAGATGAATGAATTGTCAAAAGGTTGTTTTGCCTGTAAATGTGAGTAAATTGAATATCAAGTCATCATGAAATGTAAACACGAGATAATGTTCCTGTTTCATTTTCCTTTTTCCCGAAAACATGGGTAACAGATTTTTACGTCCAGCAT
ATTCCCGGATACCATTTACCTAGATTTGCCAAATGTAAACAATTTGCCTCATTTGCTTTCTTTCCCCTTCTCACTAATAATTTTTTCCTCAACATTTAAGAGTAAAATGCAGACATGATGCTTCTTTATCCTTTAAATATTTCAGCATTCCCCCCCCGCTCAAAAAACAAGGAATTCTCGAATCACAGTGTAGTGATCACTATCAG
TGCTAAGATATCATTGGTAGCAAACATCTCTGGTAAGGTGCATATATTCATATTAAATTCCCATTCATTTGAGTTGTGACCATTATTTTTCATTCACTGAAGTAAAAGCACCTGATGCTGCATCACAACTGCAATGTTTGTTTTTATTTTTGGCTTTATGTCTATACTCCACAGAGAGCTTTTTAAGTAATGAATTATGTAGCACT
AGCATGATGCCTACTGATGAACAGTTTGCAGCCATCATTGTGCTTGGCTTTGCAACTTTGTCCATTTTATTTGCCTTTATATTACAGTACTTCTTAATGAAGTAAACCCAACAAAACTAGAGGTATGAATTAATGCTACACATTTTAATACACACATTTATTCAGATACTCCCCTTTTTAAAGCCCTTTTGTTTTTTGATTTATAT
TGCTTCCTGGCATCCAGGAGTTAGAGATTGAGCCTTTCATCTTCTTTCTCAAAACTAGTTTTTGATGCTTTCTTTCATGGGAATAGTCACTTTTTTATTTAGTAAATCGCATTGCTGGAACCACCAAGGAGTGTGGAATGTCCTTGAGTGTATTATTTATGCAAGTCACAGTCACGTTGCCATCATGGCAGCTATGTGAAACACTA
ACTGTAGATGTCTGTATTATTGAGGGGCAACTCAGGATTTTAAGTTCCATAAAGTATTGAACCAACTCTAAAATGTTAACTCCTTAATAAACAGATTCTCAGTAAACAAATTTTAAAGTTTATAATGCTTTCATGGTTTTTTTTTTTGCCATGTATTGTTCTTTTTTAAACTACACACAGACACACAGACACGTACACACACACAC
AGGGCTGCGTTTATCTAATAGTACTTGAATGTTGTATGTTTTCACTGTCACTGAGTCAAACCTGGATGAAAAAAACCTTTAAATGTTCGTCTATACCCTAAGTAAAATGAGGACGAAAGACAAATATTTTGAAAGCCTAGTCCATCAGAATGTTTCTTTGATTCTAGAAGCTGTTTAATATCACTTATCTACTTCATTGCCTAAGT
AATATGCCCCTTTGCAGAAAGTATTGGCTTTTCCCTGAATTCTGTTATGGTAAAAAAAATCTTGGGATTGAGAGTCTTCTTGCAGAAACTTCTCAGCCAAAGTAAAAAGGATTTTCTCTTACGTGTGTGTTTTTTTAAGTCTATCAGACAACATGTGAAATGTAGGGGAAGAGAAAGAAGGGGCCAAAATCTATTAGAAGGAATTA
GAGAGATGCCTCTCTTATGTCTTCAGCCACTCACTTATAAAGATACTTATCTTTTCAGCAGTATATATGTGCTGAAATCTCAGCATGAAAGCATTGCATGAGTAAAGATACTTTCCCTAACACCGGGAGGCGTGAGCAACTAATGCCCAGCACAGTTTCAGTCCCTAAATTCCCTTTAATTCCAGGACAGGTATTAGCTGCGTAGG
ACGAGATTTCTTTTTTATGTGATGCCAAAGATGTTTGAAAATGCTCTTAAAATATCTTCCTTTGGGGAAGTTTATTTGAGAAAATATAATAAAAGAAAAAAGTAAAGGCTTTTATGTCTTCGAACTGATTCTTCCAGAATATGTAAAAAGGCTTTTGGTGGAATTTGAATTACATGTAATTGGTAATTCAGGAATTGACTCTTTTG
AGGACCCTCGCTCACATCCACCGGAGTGTATGTGTGGGGAGGGGCTTCACCTGTTCCCAGAGGTGTCCTTGGACTCACCTTGGCACATGTTCTGTGTTTCAGTAAAGAGAGACCTGATCACCCATCTGTGTGCTTCCATCCTGCATTAAAATTCACTCAGTGTGGCCCAGAGGCTGTCTATTGATCTGCATGCTTTCGCCATTTTT
TATTTCCATTATTTTATTTCCACTATATCTATGATAAGATGCAATTATAAGGAGAGAAGTGACTGTTTTTTATTGATAAGGCAAGATTTTCAGAAAAATGAGTAAAATAATTAATGAAACATATTTAGAGCACTTAATGGTCTCTGTTTTCAATATAATTCTTGATTTCATTTTTCTCTGGAATATATTGGCCTTCTACAGCTATT
GAAAGATACATGTGAAACCTACCCAGTTACCCTTTCTGAATTGGGAGGAAAACCAACCAATGTATGTATGAGAAACTCAGAAGTCTGAATAGAAAAACAAAGTAAATGGCAGAAGATTCTCGAGTTTATGCCCGCGTAGGTTTGGAGTGTTGAAAAAGCTAAAATGTTTAGTTTCACTTGGCCCTGAGGTATGGTTGAGAAGGCTG
CCCTACCATTGACCTGACTTTGGGGCTGAGTTTTCATTTACTGATCTTGGGGCCAGTTTTCATTTACTGATCTTTGTACTTGCTATGTTATTTATCTCAAAGTAAAGAAATATTTATCTGGGCCCATGTCTTTATCACGGGAAAGATATCAGGCCAGGCACGATGACTCATGCCTGTAATCCCAGCGTGGAGACCCAGGCAGGCAG
CTCTCGACTGCCCCTATCCCCTGGACCCCAACATACCTACAATGCTGGGGAGGCCCTGCTTCCACTCCCCTCAGAGGCTTTTGGTCATCCTCTGCGTGTCAGTAAAAGCAGGCAGCCCATACGAGCTGTGGTATGCGTGCTTTCAAGCCCGGGCCACTCAGCAGGTCCACCTCTCAGGGGAAGGGGCCTCCAGGGCTGGCGGGTGT
AATGAGGACAACAGGATAATATCTTTGATGACTTCTGAAAGTTATGCTTCCCTTCATGTTATATGCACATTGCCAAGAATTACTGTCAAGAGAAATGATAAGTAAAAGTCATTTATGAAAATAAAGATTGTGTGTGTGCAATTTTTTGGTTAAGGGAGACTAGGAGTGAGTAGGGGATAGGGAAAGAAGTCATGTGGCTAGTAACT
TAAATTTTTTTGTTGTTGTATTAAACCATGTACGTTGCAGCTTAACAATAAAAAAAAATCTATGAATCTTTGTGAGCAATTATGCTCCCAAATCTAAGCAAGTAAAATACACATTTTGTCTTTCTTAATTGGAGTTCTCTCATTCTGCATATATTCCTTCTGATTAGCTTCAGCTGTTACACCCAGCGCTTAGAGGAGAACCTTAT
ATTTCCTTTTTCATTTTATGTAAGATGTAACCATGAGGGGAAAGTGGGTGAAGGGTGCTATCTTTGCAACTTCCTGTGATTCTATCATTTCAAAATAAAAAGTAAAAACCAACAATGGCAACGAAAACCCAAAACTAAAGAGCTGTAACCAACTAAAGTGTGTGAAACTGATTTGAAAAAAAGTTATAAAATACATGTTTTAGGAC
GAAGACAAAATGTTCACAATATATTTAGTTGTAAACCAAGTGATCAAACTACATATTGTAAAGCCCATTTTTAAAATACATTGTATATATGTGTATGCACAGTAAAAATGGAAACTATATTGACCTAAATGTGAACTGGTTATTTCTAGGTGGTGAGGTGCTTTATGGTGGTGGGTTTTTGCTCTTGATGCCCTTTTTGCATTTTC
GGGTGAGGAAAGTAAGTGACTCCAGCATTCTGGTGATGTATTCTTTGAATACGTAATATGGAAACTAACAAAATTGACCTTGCATCATCTTCTGCAATGTAGTAAAGAAATTCTATTTGCAAGCCCAGAATGATTATTTTAGTGAAATTTAGATGCTGTGGCCTGAAGTGGTGGCACATGGCTATAGTCCCTGCTATTTGGGAGGC
GTGCCTCAGCATCCTCATCTATAAATGGGGATCTCTGAAACCTTCCTACCCTACCTACCTCACAGGGCTGTTGTGAGGACCCAGGGAGTTTGGATGTGGAAGTAAAAGTGCTGCTAAAACCTAGTGTGTGGACCCTGGTGTGAACTCCCTTGTTTCCACTGCCCCTGCCTTCCTTTGGGGGTCTCAATGCCCCTAGGGATGAGGGT
GAAATTCTGTATTTCTTCAGAAGTGTTTCATTTTGTGTAATGAAGTCAAGGGTTAGAGTGACTCAGTGTTCCATGAGTTAAGTGTCTTTGTAGAATGAACAGTAAACTTATCTCCTAATAATTCTGCGTTAATTACAATTACACTGCCTGTCTCTGGGGATCATCAGAAAAAGATACTGTTTCTTAATTTATTCCTAAGGCTTAAA
TATTTCTAGGACACCTGGATTGGCTCCATCACATCAGAGTGGCTGAGGGCAGTTGCTCTGTGTTGGTGAAATTGCTGTGGGGGTATCGGGGGATATGGCCAGTAAAGTATTGAGAGACTAACAAATGGTGACCTAATGTTTTGTCCATGACTTGCAGGTCCCCTGACCCCCTTACTCCCAGGTAGCACTGGGGCAAGGGTTTCCTT
TGCCCATCTGATAGTCTTTTTTCTGCTAGTTTTGTACAATTTCATTTCATATTTCATTCTCTGATGACTATCCCGATTTTATTTTGGCTTATTTATTTGGAGTAAAATATGGACATAACTCACTACCACTGTCATCGGTTGTTATTAATTCTGCAGTTACCATTTATTAAATAATTATTGACCAGACGTGGTGACTTACACCTGTA
ACAGCATATATAGACATACAGCATATACAACACATACATAGAGATTCCCATCATTGCAGAAAGTTCCATTGGATAGTACTAGACCTTAGTAACACCTTGAAGTAAAAAGACAAAAGACCCTTGTGTTTGAGTCCTGATTCTTCTTGCCAGATTTGGCTAAGTTACTTCTATTTTGTGTCTCAGTTTCTTAGTCTATGAAGTGGAGA
GGTTCTTGGCATAGCATAGTCACTAAGAGCATGGACTGTGCCACCAAATGGACAGCACATTACCCAAAGTGTGTGTTGTGTGGATGTTAATTCTACAGGAAGTAAATAGATTTTATGAAAAAAGGGCTTTTGTGGTCCATCACATTTGGAAAACACTGGATTAAGCAGTTAAAGAGGCTTCCCTGGGGCAGTACTCTTCAGAACCT
CCTTCACCTCTCCTTTCCAGGATTCTACTCCATTCATACGGCCTCACACTGAATTAATGTTTCTAGCAGCCACATTACTTTGTTACCCAATTGATCTAGTAGTAAAGTCTTCCCATCTCTTCATGTACCACTGGTTTATTGACTCTTAATGTAGGATTCTACATTTGTTTGTTGTTTATCTTGTTAGATCCAGCCTGTTGTTACAA
GCCCAGTGGCATTCAGGAGGTTCTTGGCATAACTAGGAAACAGCATTAGCCATCTTGAACCTATTGTGCTCAGGAAGGAAAGCAACAGGGAAATCTTGGAAGTAAAGGCTCCCTGCAAAGCATCACAAATGCTTTACAATGTGTGATTAAAGGACTGCTGGTTTTTATAGTGAGAATCCCCTGAAGTCTCAGCTGCCAAAAGAATA
CTATAAATTGACTCTACTAAAATAACAATGTTTCAGTCTGAAAATTTGAATTGAAAAAAATGTATAATATAAAATTGTAATACACTCAAATGATTATAAAAGTAAAAGTTGGTAATTTAGGCAGAAGCTATTTCTCCTCTTCTTTGACCTGCTGTTAATTTTTAAAGTGGGAGTGACGGGGAGGGAATGGCAGGACAAGGCATTTG
CTGGTGTCCATCCTCCTCAGTATCTTCCCTCTTCAGCCCATTCCTCATGGGTGCCCCTCGGTTTTGTTTTATGCTCCTTTTTCAGGCTGTATTCAACACGAGTAAACTCATCTAATCCCATGGCTTCCACGACCACCTCCTGATTTATTTCTCCAGCCGAGGCCACCTGTCTTAGGTTCTACACCTGTATGACCAATTCCATGTCC
TGTGGTTTAGAATAGTTTTATGTTCACTCCTGATAACTGAGAAACAGAACTAAAGTTTTCCTTACATTGCTAAATGGATAAACCTCATATTCAATAAACTAGTAAATGTAGCCACTTGACTGATTGCGTAAATCGTGTTAAAACATTCTAAAATGTTGTAACTAATTTAATGTGAATACTGTTAAACAGAAAATAATTGCTTATAA
AAGTAGTGCTATGACCATGAGCAAGTTTTTGTACCTCTCTAAGCTCAGAGTTTTCATGTAAAATGAGATGATTGCATTGAGGTTTCAAAAATACCTCTTAAGTAAAATGTGCTTTTATTTTATTTTAGTTTTAGTTTTAGTTCTGGGGTACATGTGCAGGATGTGCAGGTTCGTTACATAGGTAAACATGTGCCATGGCGGTTTGC
ATTTTTGTAATGTGGTGCTTTCTCTCATAAAGATAATTGAATTGTTAACACTGTAATTGAAATTTTAAAAATCATTTCCAAATCTTTTATTATATTTCACAGTAAAAGTCTATTTAAAAAGCTAATCATTTGTGCTTTTTTTCAAGAGGTATTATTGTAAATACGGTAGACACATGTCACATTTGATTAATGTACCCAAACTTGAA
ATTTTTTTCTATTTGTTCATTACTATTGTATTTCTAGTGTTAGAATAGTTTCTGGCACAAAGAAATGTTCAATTCATGTTTGTGGGTAAATAAATTATGGAGTAAACATTATGCATTAACCAAAGGAACCCAACCATTGTGTATAATATTTGTTCTGTGGGAAATGTTTTCAGTCTGCCAAGTAACAAATTTGTAAGCCAACTTGA
TGAGACAGTTATCTGTGAGTGAAAACAGGGTATTATAACAAAAGATGAGTTTCAATCTTAACTACAGTGTTTGTTACTGTGAATGCTATAATAATACATAAGTAAAATGAGTGTAAATGTAATAAATTATTTTATACTGCTGTATACATATGAAATAAATAAAACTAGGATACATATTATGCCATTTTTCCATGCATGGATCTTCC
ATGTTGTAATCTAAACAAGTGCCTTATGTTTATTGCTAAGAACTGGTGTTACCAACCCTTTTGAGAAGAAAGGGTCTCTTGACCTGTATTAACATAGGAAAGTAAAGTTCTTTTTGTTTTTCTTTATATTCAGCTACTCTTGTCATTTCTCGTTGAAAAACTAAAATCTGACTAGGTTAGTTTACTCAGCTTTAATTAGATAGTTG
GTGAGGCTATGGCGCCCATGTGTTTGGTCAAACACTAGCCTAGATGTTGCTGTGAATATATTTTGTAGATGTGATTAACATTTACAATCAGTTGATTTTAAGTAAAGCAGATTCTCATCCATAATGTTGTTGAACCTCATTCAATCAGCTAAAGGCCTTAAGAGCAAAAGCCAAGGTTTCCAAAAGAAGTAATTCAGCCTCAAGAT
TTCGAAAGAATTTGTACTCTTACCATCCTTTTATATTTTTTTGTTGACTCCTCTAATGTACAGCAAGTGAGTACCATATCAAATAAAAGAAAATTAAGTTAGTAAAATTCTGAATTAACATTATGCTCCATGTGCTTTTCCCAAATTTGTCAAGCTCTTTCAAGATGCGGTCATACTGGAACACTCGCTTATCTTCCTTCCAAGGA
CAAGTGAAGCCACGTTTCACTGTAGTTTATTCTCTCAGAAGCTGAAGCCCCACGCTCTGGTTTCTATCCCACGTACTGTATTTAATTTTAGCAAAATCCTAGTAAATAAAATAATTTGGAAAAATATGGAAGTTAATGAGATTTAGCTTATATACCCATAGACTCATGCATTTATTATGGAGAGTTTATTAAAGTGAGTTGATATT
AATTTATTTTTAAAAATTTATGTGGGTACATGGTATGTGTATACATTCATGGCATAGATGGGTTACTTTGATACAGACATGCAACATGTAATCACATCAGAGTAAATGAGTTATTCATCACCTCAAGCATTTATCCTTTGTATTACAAACAATCCAATTATACACTTCATTTTTAAATGTACAATTAAATTATTTTTTATTACAGG
ATTTTTAAGAAACCAAGGGGAAGTAATAAGTTGAAAAAGAAATCCATAACTATTAAAAGATTTTAACTTTTTTATTTTATTAAAATGCTTGCATATTTTAAGTAAAATTAAAAATGTTTACTGAATTTATTTTTTTATTTGAATATTTTGGGATTAGTTACAAAATATTTAGAGATTAAATAAATAATAGCTTTGTTTGTGTTAGA
CAGTCAGTGTCAATCCAATCTGTAATTTCACTTTAGAAGGTTGTATTACCTTCCACTTCCATGTTGTCTTATAAACAAATGAATTGTATTTTTTGTTGAAAGTAAAAGTTATATCTAACCAACTCAGTACTTTTGTCCAAAAATATAATAAGAAAAAATTTTTCTCGAGGAACTTTTAATTTCAAACTTGAAGAATATCTACCAGC
TAATCATGGTAATCTTCTTTATATTTTTCTTTAAATACCTGTTATATTTTTCACTTGCTTATCCAGTTTTTCTGAAGTCTGACTCCCTTGAACCTTTTCAAGTAAACTCTTTTTCTTTTCAAAATGCTTTGGCTCTGACTCTTCCTTTGAAATTTTTGGGGAAAAAATGTTCTCTGATCTTAAAAGGGATTGTAAGAAAACATGAA
CTTTAAAAAATCACCTTGGACATTTGCTAATAGAACTGCCAAAAGAGGGTGGTAAGTAACAACCTTTGATTAAGATGTGGTCTTTTACTATTAAGCTTTTAGTAAAAAGGAACACACTAAAAGTTCAGAGTAGATCATTTATATTCACTGAGTATTTACTGAGCAATTACTGGGCGCCAGGCGCTATTCTATGTTCTTGAAGTTTT
TCTAATAACCAAATCTGTGTTCTCATCTTTAAAAATTTACTAGGGAAATAGATTATTAATTTGTATATTCAGAAATATTTGAGATGATTTAGATTTTCATAGTAAACTGCATTTATCTGGAATCAACAGAAAAGTGAAAAACATTCAAATTACTAATACTTGCGTTTTAACATTGGATTTTAACATTCTGCTCTCCACATTCACAA
CCCCAAGAGTTTCCATTAACTTGATCCCATTATGAACAGCCACATTACACAATCAACTTCAACCCCAATAGAAGAGAGCTGATCATATTCTGTGTCTTTAAGTAAATGTATTCTCTGGGCTACCCCATGTGTGTGCTGGTCACTCAAATATTGAGCCCCTATTACCATGAATCCTACTGCCATAGGCCAGATTTTATAAATATATG
TCTGTTCTTATCTGGCGCTGGTTACATCCTGTTTTTCATTTGGGAAAGTGCATTGAGCTGGAAATTTATATGTTCAATTTCTGTATGTAAATTGTACTTCAGTAAAAATTTTCAAAAAAGTGGCTGCCTTTTATAGCAGGTGTCCCATGCGCATATATATATATATATATATATATTTTTTTTTTTTTAAGAAGATGACCTCAAGA
TAATCTAGCTTGCCATTATTGTGTGTGTAATTATGGCCAAAAGGACATAGGAGATGGACTAAGATGTCTTGGACCACCTTTGTGTAACAAAGAAATAAACAGTAAATTTTATTTTTTCATATTCTGCTTCATCTTCTCTTAGTGATATAGTCACTATGATAGACTTTATTTTTTCTGAGCTTTCTCTTTAATGCTATGTGCAGAAC
CATGCTGCCAAAAAGGTACAATATGTATTTTCATGTATTCTTGGGGCAAAGAAAACAGACTAAAATGTTCATTGTTTTCCTGATTACAATCGAACAAAAAAGTAAAGAAAATGAAAGTTGCTTCTTATCCTGTCATTAGAGATTACTATTATTAACATTTTTGGCATAATTTCTTCTAGTTTTTCTTTTTTTCTGGAAGAAAATAT
TCTCCTTTTCAGCTGATATGAGGACTTGATCTGTCCTTTCCTATAAGTGCCATCTGTGTTTAAATGAGGCTGTTACTCTAACTCAAAGCAGACTTGCAAGAGTAAAATAATCAATCTTCATCATATTGCTGCACTTTCGACAGTTAATTTTCTAGAGTAATTTGTCATTGTGAGGAGCATAAGATTTGTCTGAATTTGTGTCAAAG
AAAACCCTACTACGTATGACTCTAACCTGATACTTGCTCTCTAATGGCTCTTAATATATCCTTGAAATCGGCTATTTCAATTTTATCAGACTTTTACCAGAGTAAAACTTGCTTCTGTAGCAGGCCTCTCATTTTTTATTATGAGGTCTGTTTTTAAATACTTAATTTGAACAGCTCTAAGATATTGTCACTTAGGTCATCTAAAA
CCTCCAGGAGCTCCTCCCACTCACCTTCCACCTCCTCCATTTCTTCCACCTCCTCCGACTGTCAGCACTGCTCCACCTCTGATTCCACCACCGGGTAAATAGTAAATAAGACATTTGACTTTGAAAGAAAAATAGCTTGCGAGTGTTTTTTAAAATTTTTGACAATTAAAATAATATCTTGATCACATTTCATTAAAAGTAATAGA
TTTTCCACCCCGGATGCTGCCCCCGTGTCAACAGAACCAGCCTGGCTGGCTTTGGCCAAAAGGAAAGCAAAGGCTTGGAGCGACTGTCCACAGATTATTAAGTAAAGAGTGACTCTCACCCATCCCTACTGCCAGTTATTGGCTCCTCTCTTGCCCTTTTTATTTATTTATTTTTTATATGGGGTAAAGAAATCAAGCTAGGGAAA
AATTGCATTAGTAAATGATGCCTCTGCAAAATGGTAGTACCCATGAAGATATGTATATTGTCATTGGATGTATGATGAGTGTTGTGATTGGAACTGATGAAGTAAAATAAGTATCTAGATTTGACATGTCATCTCTTCATTTCCCTAAGGTCCATTTAGTCAGTTTCCTCCTGAGACATTCTCATGACAATCAAAATTATTTGGTG
AGGCTTAAGGGGGCTCTTTGTCCTCAGTTTATGAGCTCTTTTATAGGAGACATTTGTTTCATGTCTGGAAACTCATGTTACTGCTTCTCCTTGGGCATTTAGTAAATACTTGTGGATTTAAATAGAACTTCTAATAATACTCTTGCAAATCCTGAAAATCTCAGACTCTCATATTAATGAAGAATGAAGTGATGATAATAGCACCT
ACAATCAGCACTAAACCTTCAAAAATTGCCCAGTGTTCCTAGTTAAATGTTCAGAGGGGAGAAATAGATATATTTTAAATAATGTTTTGCTAATGAAAAGAGTAAATATTTTTGTTTAAATCAGCAAAAACTTTCCATTATTTTATATTTCCGTCTACTATACCTAAAACAAAAGATTGCCGTTATACCTGGGTTCCACTGATGCA
TGTTATTGTGTATGTTATAAAAGCTTTGTAAAATAAAGTGATGTTAAGCTACTATTGTAAAGTTAAAAATTTTTTCAGTCATCTGTAATCTCATTACCCAAGTAAAACTGTTTTCATTTTTCCATTATCCCTTTTAGTTGTTTATTTCCATTACCCTTAGGCATGTTAATGTAGTTGCAATCATTGTATTGTGAAAAAATTTGTCT
AAGAGGAGAAAAAGGAAAGTCACAACCAATAAATGTCTGGAACAAGTGTCACAATTACAAGGATTGTGGCGTCGCTTCAATCGACCTTTACTGAAACAACAGTAAACCATCTTTATTATGGTCATATTTCACAGCACCAAAATAAATCATCTTTATTAAGTAGATGAAACATTAACTCTAACTGTGACAAAGAAGACCACAAATAG
GCGGTTTCTGAAAGTAGTGATTTTGAGCTATCCCAATTCCTGTTCTTCCTGAGGCCTGGTTTAGCTCTTCCTTGAATTCTGCAAGCTATCTCATATTTTCAGTAAATTCCATTTTTTTTAAGTTTGTTTGTTTGTTTGTTTTTGAGATGGAGTTTCACTCTTGTTGCCTAGGCTGGAGTGCAATGGCACGATATCGGCGTACCACA
TTTAAATAAACTCCAAGGTAACTGGACTTCTAAAGCACCTTTCTGTTTGCCTGATATCTACTTTAGCAATAATTTTTTTTACAACCCTCTGACTCAACAAAGTAAATAAAAGTATATTTTATCACTATTAAGCAGATGTTAATGTCGATTTATTTTTTACTCATATTTTTAATATTCAGAAACTCAGTAAATTATTCGGAAACTCA
CATATCATAGTATATTATAATCAGTATGTCATAGTGTTAAAGGTGTTTTGTTTTCTTATTGATACTTTTCCACAGGCATCTCTGCATGAATTTCTTCCACAGTAAAAATACGTTTTTTGTAAAGGCAATTGTACATAATACTCATCACTTAATTCACCACACTCTCACTTCCTTTATTAGCCTTATACATCTCAAACTCTTCTCTT
TGTTATCAATTCACATTCATCATCAGCACGAGACCCATTTCCTTGTGCTCCTGCCAGCTCAGGATATTATGTTTCTTTTTTCATTTTTGCCAGTCTGTTAAGTAAAATGTCATATGCGTTTGTTTTAATTTGCATTTCTCTGATTACCAGTGATGAACATTCAGTTTTTGAGCATTTATGGTGTGTTTGCTGGGTGCCTAGCACTA
CATGGTACTCCTAAAGCATATGCCTCACCTGGTTAAAAAAGAACAAACATGTTTTTGTGAAAGCTACTGAAGTGCCTTGGGAAATGAGAAAGTTTTAATAAGTAAAATGATTTTTTAAATAACAGCAACTGCCTAGAATCTTTATTTCTAGAATTTAGTGAGCCTGTGCCACACTGTCATCTGCCTTTTCTCTGTATCAGCTTGGG
TTATAATAGAAGTCTTACAAAATGGGTTGAGAGTTTTTGTTTCAATTTTTATCATCATAAATGGGCAAAAAGTAGTTGGACTAATTTCGGTTTTTATACAAGTAAAGATTTAATAGTATAAGGATTTTTTTGCATTTCTTTACACTGAGTGTAAAACTCTACAAAGAGTTATAGTATTTACTACTTTGAGGTTTCCCTCACAACTT
GTCCACAGATGCTCTGCAAAGAAGGTTTCCAGGGCACTGGGTTTAGCTGCATGCTACGCTTCTATACAAGAGCACACCAGAGTCTCCACACCACTGCTAAAGTAAAACATCCAAACTTTTTGTATTTGGTTGGCTATTTCTGAAACTTTTTTTTTTTTTAAGGAATATCTGTCCAAGGGGTATGGTTTGTTATGGTCGTGTCATAG
TTTACCCACATAATAACACTTTCCTCAGCATGGATGTGGAGGTGGGGGTGAGGAATGTTCTATTTTTCCTTCGATGGTTACGCCCTCACCCTACCAACTCAGTAAAAGGGGAGTGGTCAGGGAGCGTACTGAGAATGTGTCCTAGCATCTTTTCTTCCCTAGCACAGCCTTCATATGACCCAGCTGCCATGAGAAGCTTGCCTCCC
CTCTACTTCCTCTTCAGTCTGTGGTACTCCTCCTAACCCTAAACCCTCTATGCTCAGGGGCTGGAACTGGGGAATGGAGTAAGTCACCTTCTGACTGCTTAGTAAACATTCAAAGAAATGCCTTGGCTCCAGTGTTCTCCTCAATGCTGATTTTCTCATCTCAGCCACACAGCTGAAGGCCCTGGCAGGCCTGGTTAAGCTCAGAG
GTTGAGAATTAAGTCAGGAGGTAATGCTCGGGAAGTGTCACAAATTTAGGTAAGCGGTGGTGGTAGCACCATTGGAAGTTTTAAAAATCTGAGATCAAATAGTAAAAGGTTGCAAATTCTGGCATGTTTGACTCTAAGATCTTGTAACTTTAACAGCTATGCTCAGTATAAAGTGCCGGGCAGAACGCGTTTGGCCCCAACCAGCA
AACTTTATCTATGATTTCATTTTCTTATAAACCAGTAATCTTGCTTTTCTGGGTAAATTTTCAGCTATTATTACTAATGCTCTGATCTGCCCAAATCTTAAGTAAAAAACAAAATTGAAAGAGCAACCTATGCCTTCTCATTGTCTCCTGAACATATAACTATCATTTCACAGAAAAGATTAATGGTCCTGATTAGGAATAGTACA
TAGTTGTTTCTACTGGATCTCATGTTTTCTTATTTCTTTATGGGCCTGGTTATTCTCTTGTGTGCTAAAATTGTATATGAAAAATTGTTGGTTGAAGTAAAGTAAAACTTATTGTGTTATATTCCTCCTGAGAGTACAGTCATCCCTCAGTATCCACAGCAGGATTGGTTCCAGGACCTACTGCAGATACCAAAATCCATGCAGAT
TGATACCAGGTCACCACACAGAATTTTGTGGGATTATATGTTCTTATGCTCATCAAGAACAAACAAAAATATGTTGTGGGTTTACAGAATTTGGGTTTTTAGTAAAGAGGACTGGATTCTAGAGCTGACTCTGTTATTAACCTGCTGCTTAACCAGCCCTGAACAAACTGCTGAACTTTCTATTCCTTAGTTTCCCCATCTGTCTA
CTTCCCTGACTTATAGGCTTTGACACTGCTGTTGAGGTTTGACTCGAAGCCCAGAGTTTTGGTGTGGATGAGCAGGGACAAATTGCTGAGCATGAAGAAGAGTAAAATTAAGCAAGTGGAACATATGCCCTTTGCCTCTGCTCTGCACAGTGAAATGAAAAGTCAACCTTTGAACATGTGTGTGTGTCTCTCATTTTCCCAAACAG
TAGACTCTGTGATCTGAGGGTATAAAGACATCTCCACCAAGTCTGAGCCCTCAAAATGTCCTGATTACAATGCTGTCTGTCCAACTGCCTGTTCAATAAAAGTAAACTCAGCAGAACACCCTTTCTGGGATTTCTTTGTCACTATCTGGATAATAGATATTTGCTTTTAAAGAAACTGAATAAACTCTACCCTTTTGTCTTTTTGT
GAAGTATCATTTTTTGACTGAGTCTCCATTTACTTCATTCTTAATGATTATTGTCATCCCTTTAAATCTGTGCCTTTTTCTTCTTGAGCGAAGCTGTTTGAGTAAACCTGTTGAAGAGTGTTTGTGTCTTTTGTGCTTTTTTGTTGTTATTAAAACACCAACTAAACCTTATAGTCAAGACAAGGCTCTATGTTTCTGTACAAAGC
GACTCTTCCCCCACTCCTCTTATTTGCTCACACGGGGTATTTTAGGCAGGGATTTGAGGAGCAGCTTCAGTTGTTTTCCCGAGCAAAGTCTAAAGTTTACAGTAAATAAATTGTTTGACCATGCCTTCATTGCACCTGTTTCTCCAAAACCCCTTGACTGGAGTGCTGTTGCCTCCCCCACTGGAAACCGCAGGTAACTACTTGTA
CTGGTACTTTCTCATCAGACACTAGCTTGAAGTAAGAGGAGAATTATGCTTTTCTTTGCTTTTTCTACAAACCCTTAAAAATCACTTGTTTTAAAAAGAAAGTAAAAGCCCTTTTCATTCCTTTTGGACCTGTTCTTTTCTGTAATGGAAGAACTAAGTCTTAGGTTCCCGGGGACCAACCACTACATTAGTATCTTCTGGGGAAG
CACATTGTTATCAATTCATCAGTAAGGTCAGATGCTGTTTGCACACCTCCAGCAATAGGGTGCTCACTGCCTCTCACTTTCCAATGGCACAGATTACAAAAGTAAAGAACAACCACCACCAACATCGGTAACTCCCTGTATTCTCATTTTTCTGTTTAATCTCCACAACAGCCCTATGAGGGTGGCTCCCTTTGTTGTTTGCATTT
CAGGCTAAGGCCCCTGGGCAGGGATGCCACCCCTGCTCCTTCGGAGGACGTGCCCTCACCCCTCACTGGTCCACTGGCTTGAGACTCACCCCGTCTGCCCAGTAAAAGCCTTTCTGCAGCAGCTGAGCCTACTGTGTGTGGTGCTTCTTCAATGGTGGCCGCCCCCGCCTGGGTGGGAAGTGAGGAGGAGAAGGTGGGGCAGGGTA
GAAAATGAAGCCATATAAATACAGAAGGAAACGTGGTGGAAATATCCAGTGGCAACAAAATATTGACACATTTGACTACATGAAGATAATAAAAATGCTTAGTAAAAACACAATAAAATCAAATGACTGGGAGAAAAATTTATCCAGCCTATATAATAGACAAACAGTTAGTGTTCTTACTATATAAGGAATTAAAAATTAAGGGA
GCCAAAAGCTCAAGACCACCAGCCTCTCCTCCTGCCTGGAAAAATAAGCCTTTGTGAAAGACTGATTTACCATGTACAATTGTGATTGTGAACGTTGTTGAGTAAACCTCCAGACTTTCTCTAAAGTGGTCTCTGCCTTCTTCCTTCTCATGTGTCATTCTTCTTTTCATCATTCTTCACGTAGACCACCTACTTCGGACTCAGGC
TCCTCATACTCGAGCCTCTCCTCTCTGGTTGCCTCCTGCCACCAGCATCCATGGCTCATTTGACACCTTTTTAAATATCAGGACAAGTCTGAAACAAAGTAGTAAAATGTATATAACTCTTACCTGTTGTCATTCTTTTTCTTTTAAATTTGTTGCTAATCTCTGATAATGAAGATTCTTACTCTGATTCTCAGCTGAGCTGTGAG
CAAAAAATGACACTGCTCCAGGACCCTGTGGATATGAGGCTGGATAATTGATTCTCTACTTCCAACTTACTCATGTGCATTTGATACCTCTAACAAAAGGAGTAAATTTTTCACAATTCAATATGACCTACTTTTAATTATTTAGGTGTTTATTAACAGTTTTGAATCAACGTTTGTCATGTAAATATATAATCAGAAACATCAAG
CCAAAGGATGTAATCCTTCATAGGTTTGAACACTGTGTGTTTTTACCAAAGTGGCCATTGGCACTGTTTGCTTTTTTACAATCATGTGGACACAAGCATAAGTAAAGAAAATTTGTCAACCAGGCAAAATGTGGTTCTTTAACAGCTAGAATTCTAAAAAGAAAAAAATCACTTCCACAAATATGCTTATATCTTGCTGAGCATTA
TTACTATCTCACTGCTGTTTTTATGATTCAGGCTTATAACAAATATTGTATCCTTTATTTCTGATAAGACATGAAAGGTTGGCCTTACTGTTGAACAATAAGTAAATCCACAGGCTCCTGTTGTAATCTCATTTCTCAGACTCATGTTTCTTGAAACCTTTCTTGAGAGTTGAGTTTTGCAATAGGCTTGTCATATAAGAGCAGAG
GTATACCTTTATCCCTTTGAAAGGGTGCTTGTACAATTTGATATATTTTATTGAAGAGTTATCTCTTATTCTGAATTAAATTAAGCATTTGTTTTATTGCAGTAAAGTTTGTCCAAACTCACAATTATTTTAAGAGGTGTTCTCTGTTCTTAGCTGGGCTTAGCTCGAAAGTGCTACCCACATGAGGGGGAAGCTGGTCTTTTTTA
GTAAGTGAAACTCCTAGTGAAAAAGAGGGGAGCCCTGTGTTAGGAGTCCCCATAAACATGTACTGTAATTCTTTGTATATAGAAAAAAAATTTACTGTAAAGTAAAGTTTAACTTTACTCATATATGGCCCTTGCCCTGTGTTTTGTTTTATTGGCTGTGGGGAGTTGTAGTCTAACAGGAGGGAGGATTGTTTGGGGTGAGAGCA
TCCGTTGACAGTATATGTCATGCCTCACTTTCTTCTAGCTGAGCTTTAAATCATTAGAGCTTAAATTGTCAGATCGTTCATTGCCTTTCCAGGGTTATTTAGTAAAGTTTGTTGAAAACAAAAACGCCTTTTCTTGGTTCTTTTTTCAGTTATTTTGAAGGTCCAGCATCCTGATTAAATGTCTGACACATTAATGAATGACCAGC
ATTTAAAGATGATATATAACTACTCAGTGTGGTTTGTCCCACAAATGCAGAGTTGGTTTAATATTTAAATATCAACCAGTGTAATTCAGCACATTAATAAAGTAAAAAAGAAAACCATATGATCATTTCAACGATGCAGAAAAAAAGTTTCATAAAGCCACCATCATTACTGATAAAACCTGTCAACAAGGAAGATACATAGATGA
TTCTCCCTCCATACAAAGGAAAAGCTTATTTCTGTTTGATTTTGAGACATTTGCAGATATCTGAGGTTGGCATGTTCTTCCTATTGCAATAGTCTTTTTGAGTAAAGTCTCTCTTTATCTAAGTCTTATTTGTTTTTAATTAATATCATGCAACTGGATACTTTATAGAAATAAGAATAAATGAGACACACATATATGCAACAACA
TGAGTATCTTGTGTTTGAATATCCTAGGGCCAGATGGATGAAGATGTCCAGAAAGTACTGAAGCAAATCCTTACCATGTGTAAAAACCAGTCTCAAAAGAAGTAAAGTGGATTCCTTGGCAGGACACTGCCCCTTGTCATCTGTCTTTGTGTTAGATCCAGAGTTGTCGGCAGCCGCTGCCATTGTTCTCATTCGTGGTATGCACT
TTTTAATCAGTATTACTTGGAAAATAAAATATAACAAACCCATAGACCAATATGCTATTTTTTTTACCTGTTAAATATTGGGAGTTCTTTACATTTTTTAAGTAAACTTTAAAATTATGTGTTCATGACTCTTTTTTAAAAAATTACCAGCGTGAAAGTTTATATCTGGGCAGAGATAGTTCCTCATGTGTCTTTACCCGTGTTAA
TTTTTTTCAAATCAGTGTGTGTTTTGAGGTCTTATGTAATTGATGACATTTGAGAGAAATGGTGGCTTTTTTTAGCTACCTCTTTGTTCATTTAAGCACCAGTAAAGATCATGTCTTTTTATAGAAGTGTAGATTTTCTTTGTGACTTTGCTATCGTGCCTAAAGCTCTAAATATAGGTGAATGTGTGATGAATACTCAGATTATT
TTTTGAAGTTTTTAGAAAAGAGAGGAAGAGCTGTTGGCCAGATCAAAGAGATACTTATAAGCCCGGCACAATTTTTAACATAAGTCATTCCTGGCTATTAAGTAAAATATTTCATGAACCAGAAGTCCTGTTTCTCTAATATTATAATTTGTTGAGGTTTGTGTGTGTGTGTGTGTGCATGTGCAGACACATGTACACATATAAAT
AAGTTTGGATTTTCAATTTAATTTGTGAAAGAGTTCTGCTTTTAAAATAATTACATTTGTTGCTATTTAAAAGATTAATTTTTAAAATTAAGGTGAAAACAGTAAAAAAATTGTGCTTTTGTATTATGTTTCTATTTCCTTGGTGTGATATAATTTTTAAAAAAGTGACAGCACACTAATGGTACACAGCTATACAGTATTCTTTC
TGAAATAATATTTTATAGCCACTGCATTGGATACTTGGATTGTTTTTCAAGCATCTTCTTATGACTAAATCTTCTGTTTCATTCTGTTTTAAATCTAAAAAGTAAAATGATGGTCACTTGGAATCTGCTCTATATTTTAATTATAGTCTCTTCTGTTTATAAACAATAACTTACACATATTTTTCATAGTTTTAAGTAAAGATTAA
CCACCTTGCAAGAAGACCCAGCTATTCCAAAAGTACCCATATCCCTGTAGCATCCTCTTAGCTGAATGTCTCTACTCCTTAAACTTGTACCACTTTGAAGAGTAAAAATTTAAATTCATTCATATTATCATTTTTTAGTTTTTAGTATAAGTGGAGCTGTTTATCGGCCATTTGTATGTCCTTTTCTTTTTTTTGCAAATTACTCC
CTTACAGGTTTTCCAAAGACATTGGAACACCCCTGTAGCCATAGTAGCTCTTTTTTAAAGAGGAGAGGAATCTGTAGATTCTTTCACATGAGGGTGGGTGAGTAAAAGTTAAGCAAACAATTCCCTTGTGCATGATTATTTAGCTTATGGTGAACCTATGGTTAACTGTGGAGCTCTGATACTCTGGCAACCTCCTAAGGGTAGAA
AAGGAATCTTTCTTGAAGGAAATTTAAATACAGAATGAAACATTAATGGTAAAAGTGGAGTAATTATTTAAATTATGTGTATAAAAGGAATCAAATTTTGAGTAAACATGATGTATTACATCATCTTCAAAAATAGATATGATGGATTCTAGTGAAGACCAAAATTACTTCTGTTTACTTTCTATCAGGAAGCATCTCCATTGTAA
ATGTCAAGAACTTTGCAGTGAGCTTGCTCAGGATCTACAGAAAGAAAGACTTAAGGTGCTTTATTTTGATATGGTGTCCTTAGTTTTTAAGTTTTTTAATAGTAAAATGCTACCTTAAAAGCTAGAGTTAGATTACACATTTCTTAAAGATGAATACAAATTAATAAACGTCAGAATAGTGTATTCCTATCCCCAACAGTCAGATA
AGAGAAGAAATAGAATGGTTCTTTGTACTCAGTCTGCAATGATCTATTTTTGGCTTATGTCTTTTAATACTACTCTCTTTCTCTGAATTTTGAAATATGAAGTAAAATCTAGCCCATTTGTTTTATGCAGCTATTCAACAAACTTTGTGTGTTCGTATACTTGCTACATGCAGAGCACTTTACCAGGTTTCTAAGCAAAAATTTCT
GGACAATATACTGTTGGAGAGCAGTTTTAGTCTTTGTTATGTATCATTTGTTTTCCAAGTTTCTTACTGCCACCACCTTCATTCAGGTCCTTGTTCTACTAGTAAAACTTTATGAACTACTTTTTTCACGGCTCATTCCTCACATTCTACTCAGAGATCTGAGTTTTTCTGCTAAACAAAACTTTCTTTTCTTTTCTTTTTTTATT
GGCACAACAGCTCACTTTTCTTCCAAGGATAAGTTGCAAGAGGTTTGTGACTTTCTGTTTTTAACAATTTCAAAATAAATGTTCAAATTGTGGAATTGAAAGTAAACTTAGATATAATCTGATTTGAAGTTCTCATTTTAGTTTTTAAAAAAGTTGTTTGTCCAATGCCATATAGCAAGTAAATGGAAGGGACAGGATTAAAACCT
AGCCCCAAGACTCAAGTAGGACAAGGAATTTGAATTTTTAAGCAGCTCACCTGACTTGTCTGTCCTCTAATGTCTGAAGACATCTGACCTCTGCTCTTTCAGTAAAAGCAACAATGGTTTTATGAGCATTGTCGTCACATCTCTCCACTCAAGGGATCCTTCTCATTTCTCCCAGCTGAGGTCACCCACAGCTGCTGCTTCTAACT
TGTATCCCTGTAATAATGCCTGGCATGCAGTAGGTCCCTAATATTTGTTGAATGAATGAATTATAGAATAGAGTGCAAAATTAATTCTAATGTATTTTAAAGTAAAGCATGAGAGTTCAAAGAAATGTTGTATTTGCCATCTACAACTTGGAATAATGTTCCTTGATCCTGCTTTACTTCATGCACTTTTGCCAGCAGAGGTGGAT
TTTATTGTATTCATATTAGTCTTTGAAAATGGGTCTGTCCTCCTTGTGTAAGACAGTAACTTTACACTTCAGACAGATTTTCTGTGTTATGAAATGTTTCAGTAAAATATTGTTTACTGACTTTACCATTGCTTCAGTTGTGCCTTCTTTATATCATCCAGTGATCAGTGATCTGCATTTGGAAAATAGCCCTGGGTTCCATTCTT
TCTGTGGCCTAGGTTTTGTACATACAGAAACTGCATGGTATTTAAATTATTGTTTGTCTCTGATGATGTATGCAGTTTCTTTAAAAACAAACCAAAAAAAAGTAAAAAAAAAAAAAAAAAAATTCTTGACTCTTGTGTGTTTTGTTATCAACCAGCAGCAGAAACCACCAAAAATGCTTTGACTGGGAAAGGGAGGTTGCAGGAAT
AAAAATGAACCCACCAAAGAAAACGAATGAGAAAAATGAAAGGAAGTTCTGCTGTCAGAGGCAAAACATCTGTTTATCATAGACATCAACATGACCTATAAGTAAAGTGCGTGTCTAGTGTCTTCTATTGAGAGTACTACTATTAATTAAGCTTATTTCCAATGTGCCTTTTTAATGCTTGAAGTTTTATCTACATACACAGGTAA
CGCACAGACAGACAACTCACAGGCAAGAACAGCCTGGTCCATCTTGAAAGATTCTCAAGACTATTCTCCACAAGATAATTGTCTACTTTTAAAAATATTCAGTAAAGGGAATTTTTGCTGTTATCCTTGGTTGTGTTTTTAGTATCTCATCATCCTTCTAGTTGTAGGAGGCTTTTCCTAACATCTAACCCATATGTCTGTTGTCT
AATGACATTTGTACTTTTTTGACTGGTTTAAGTACAAATGAATGAAATAACCATTTTTCCTTTAGTTGACTTTACCCTGATTTCACCTAGTGTTTCAATGAGTAAAAATACAGCTAAAAGAAAAGAAAAGAAAAGAAAAAAAGTCACTTGGAGGAGAACTGAGGTACCTCAGATGGCAGCCAGCAACAGCTGCCTGATACATGAGT
TTTATACTAAACATGTCATAACTATCTATACAGTATATATTAAAAGAAAGCTTGTACTGTATCTTATTTGATGATATTTATTTTCTCTGCCAAGCTGTATAGTAAAAGGAAAATAAGTCACATCTGGTCATTGGCATTTGTATCGTCATTCTGTAAAGACAAAAGAGTACCTATATAAGAAGCTCCACGTAGTGCAAATCGACATC
GAGTTTCCTGAGGATGGAGATGGGACTCTATGTTCAGTTTATATCCCCCAGCTTTCAGATATTAACTGGTTACCAACATCAAATGCATGTTGGATGAATGAGTAAATGAATGCATCCATTTTTGCGTCAGTGAAGTGCAGTTAATAGCTCAAACCTGGGCTCGGGTCCTAAACCGCTTCTCAGGTGTGTGAACTTGGGGTAACTTA
AATATATGTACAAATTGTAAAGAATATGTATAAATGTTTTACACGAATGTAAGAGCATGTAGAAGCCAACATATAAATAAATTGTTTAAAAAAACTGTACAGTAAATTCTCAAAGCACTTTTTCAAAACACTTTTTGGACTTTGTGTGTGATTTTTGTTGTTGTTGTTAAGTACTTTTTATTCCAGCTGCTGAAAATGGTCCAGGT
GTCTAATTCTTTACTTTGTTATGAATTTCTTGACAGTGGATTGAGCGATACGTGTCAGAACTAAGCATTTCACTGTAGGCAAATTGTGTCTTAGTTATCAAGTAAATGTACAAAAAAACTAAAACCTGGTCTGATCCAGTGGTTCTGAGGTTGGGTGGAGGCTGAGCTGTGCACAGTCAGAATTGCCTTTGATTTGGTTTTAACCA
ATTTTGCCACGTGGAATTGTACTTGTATATGATTACCTTATCTAAAATGAATAAGAGGTGATGGACCAGTTTACTGCTTAGAAATAGCAAGAGGCACTGCAGTAAAACTTGTTTCTCATTGTAAAGCTTCATGTCTTTTGTTTGTTGGAAAATTTTTACTTATAGAAACTTAATTATTAGACTGGTAAAATAAAGACCAAAATATG
AGGCATTCTTCTCTTGCCACTTGCCTTTCAGCATCTGCATTACTAATTCCACACCTTATTTTTCCTTCTCCAAAATAATCACTGTCTGCTCACAGCATCGAGTAAAAAGATACATTGTCATGGTATATACCTGGAGAAACCAGTTTGATTCTTTGTTGAACCATTTCTTTTAATTTCTGTAAATAAGTAATTTTATGGTCACATTG
ATTGCTATTATGTAGGTCACGGATGTTTATAATACTAAAGTATTTTAAAATGTGCAAGTAGAAAAAACAGTAGAAAGTGATGCATGCATATTTATATATAAGTAAAGCAGGATTGTGCTGTTTTTGCACTTTATAATTTCAATTAAGTTGCGGCTTTTTACTACAAGTTAACTTTATTAGTAAAAGGAGCAAATTAGACCTAATTC
GTGGAATGAAACTATCAATCTTACACATACAGCTTTGTTGAAAATGTGGACTTTTAGTGAGAAGAAACAAATGTTAATACATTTAGCCAAGAAATCCACAAGTAAAGTACTCTTATGAAAACTTGTAAGTCAGGATGCTTTTAATTTTAACAGATTTTAACAGCGTGTAAATTAAAAACCCAAAGACAGGGTGGAGTTGAGGGTCT
GAGAAAACTTTAAGTGTTAAAGCCACCTCTATAATTGATTGGACTTTTTAATTTTAATGTTTTTCCCCATGAACCACAGTTTTTATATTTCTACCAGAAAAGTAAAAATCTTTTTTAAAAGTGTTGTTTTTCTAATTTATAACTCCTAGGGGTTATTTCTGTGCCAGACACATTCCACCTCTCCAGTATTGCAGGACAGAATATAT
GTGTATATTGCTTTATAACATTTCAGATCTTCTAATCTATTCACTTGTATTAAATATAATTTTTAAAAACTTCTGTTGCATTGGCTGTTTCTAATTCTGTAGTAAAGGTCAATGATTTCTCTTTTGAACTTGAATCAATAGCCATGATTGATACGTAACATTTTCAGTGAGCATAATACTCTCTTGGATGTCCTGGTTTTGTGCCT
TTGCCTTGGGCGTGTGTTCAGCACCTCCCATCCCATGGATACAGTGGAGATTCCATACAGGCCTTACTTAGCTCCTTGCGATACTGTGAGCCAGAGAGAAAGTAAAAGCACTTCACAAAAAAATGAAAATTCTAAGGACATACAAGAGCCATTGTTACGAGCAGCACCGCCCAGCCCTTCCTTGCCTACTGTCAGTGGCTTTGCCA
ATTATTCTCTTCCCACAGATACCTTTTCTCTCCCATGACCCTTTAACAGCATCTGCTTCATTCCCCTCACCTTCCCAGGCTGATCTGAGGTAAACTTTGAAGTAAAATAAAAGCTGTGTTTGAGCATCATTTGTATTTCATTTGTGCGTTTTGTGCCTTGTTGTTTTAATTTTTTAACCACATTCAAGCTATCCTTTGGCTTCCAA
AAGCTGTGCGTGCCCCGGGGTGGGTATCTAGCTCTGAGATGAACTCAGTTATAGGAGAAAACCTCCATGCTGGACTCCATCTGGCATTCAAAATCTCCACAGTAAAATCCAAAGACCTCATTCTTATCTGTGTGTCTGCATTTTCTAATCCTTTTTGCCCCAGGCAAGGTCCCTGTATCTCTGAGACACCCCGATTGGCTGGAGAA
ACAAATTATATAGCATGTTACCGTATGGAACATTGCAGCCAATTCTAACACAATGGTAAGTATTTGTGGATCTAAGCATGTGTAAACAGAGAAAAGGTACAGTAAAAATGTGATTAACAAAAAGATCTTTAAAATGGCGTATCTGTCTAGGACACTTACCATGAATGGAGCTTGCAGGACTAGAAGTGCCCTGGGTGAGTGAGTGA
GAGCTGACTATGCCTGCATTGCTGAGAACAAACCCACCTGAGCACCCCAGACACCTTCCTCAACCCAGGCGGGTGGACAGGGTCCCCCTGTGGTCCAGCCAGTAAAAACCATGGTCCCCCCACTTCTGTGTCTCAGTCCTCTCAGTCCATCTCGAGCCTCCGTTCAAATTGATCATCATCAAAACTTATGTGGCTTTTTGACCTTT
CGGTTTCTACATGCAGAGATGAATTTATACTGCCATCTTACGACTATTTCTTCTTTTTAATACACTTAACTCAGGCCATTTTTTAAGTTGGTTACTTCAAAGTAAATAAACTTTAAAATTCAAGTGATGCCTTTTATTCCTTTATTTGGGGGTCAGTAGGGTCTGCATAGGTTGTTTTTCCCATAGCGTCTAAAATGGAATGGCAT
TTTGAGGGAAATATTACTGCAGTGAGAAAAGGCAATAGCTAACCTATAATTGGATTGTCTTAATTTTTAAACCAGTAGGCTTTTGCTGTGTTTTTAATAAAGTAAATATGACTTTTGTAAATTGAGTCCTTAGAAGTAATCTTTAGGTCTACAATTTGCTCTTGTTTAAATGAAAAATAGTACTGTGGCTCATTCATGCTTTAACC
GTTGTGGATGCTCCAGGGCAGCCTCCACCTTGCTCTTCTTTCTGAGAGTTGGCTCAGGCAGACAAGAGCTGCTGTCCTTTTAGGAATATGTTCAATGCAAAGTAAAAAAATATGAATTGTCCCCAATCCCGGTCATGCTTTTGCCACTTTGGCTTCTCCTGTGACCCCACCTTGACGGTGGGGCGTAGACTTGACAACATCCCACA
TCCTTTCAGAAATGTTACTAGCTCCCAGCCTTGCCAGCATCTGCATAGAGAGAATCTCACATTTATTATATTTGTGTCATCTACTAATTTTATGAACTATAGTAAAAAAAAAAAAACACACACACACACAATATGAATACGTTGATTAGTATGTAATTCCTTCGGAGGGGTATGTACCATTTCATTCTCTTCTGTTTTCCAAAGCT
TTAAAAATCATCTTAAAATTCATACTTTGACTTTAATTTAGACACAAGGAGATGTAATCGCTGTGTAACATCAGAGAAAGCTATATGGATTATCGTCAGAAGTAAATGTTTCTAACATTGACAAAGATGCTTATCTTTTCATTACATCATTCACTCATTAATTCATTCAATCACAAAATATTGAGTACCCACCATGTGCCAGCAAC
CCTTTTTACTGTAAAATGTAAATATTTTAAGGGATATTTTGATTCTAAATATGATAAAATAATTTCTCACCTATTTTGTGTGTGTGACTTGAAATTCAGTAGTAAAAGAATTTCTTCTTTAAAGCTTTAATTACCTTCAGACATTGATTTTTTGTTACTCAGCCAAGAACATATAGAAATAGCTATCTATGTCAGGCATTAGATGA
GAATTTAGGTTTTGGGACTACTTTTTTCCAGCTTCAATGAGAAAATAAAATCTACAACTCAGGAGTTACTAGAGAAGTTCTAAGTATTTTTTTGCTAAGTAGTAAAAATATAAACATATGAAAATGCCATAATGCCTGTCATAGTCATTGTTTCATATTTTGTCATATAAAATCACCTACCCTGCTTCTAGTTTTATACTTTAATC
AAAGAAAAAGAAAAGAAGGTATTTTGTGTTTTTGTGCTACCCGTTCAGCAAAATAATGAAATTCATTGTTTCTAAACTTTTTTTTCTGATTAAATACAAGAGTAAAAAAAGTGAATGGAGTGCCTTTTGAATAGAATATAACAAAAATTTATCTTAAAGAAACGGGAAGTAACCTGGCACAGTGGCTCACGCCTGTAATCCCAGCA
GCAAATGTGATTATCTTTTGAAGGCTGTATTACTGCATAGCTTCACCCACCCTCGGGTCATTTCGTCCCTGTGATTGGGGACAGAAGGTGTAGCTACTGAAGTAAATGACCTATTCTCTCTCTTCCATCTCTCGCCTTTAACTGGTGTTTTTATTTGTGTAGGATAGTGAATGATAAGCTTTTTTCCTAACCAGTAGTGAGTAAAG
AACTTAAGAATCTGGATATTCTGTTTATTATATTCTTAAATGGTTATTTGGAAAATGTGCTCATTTATAAAAGTTACAGTGTCTTTTTAAAGTTTGCTGAAGTAAATGAAGCATATCGTCAAGTATGTTCTTTGCTTTTCATTCCTTACTGGTCTATTATGTGTTAGGCTAAGAGCTGAGGACACCTGCATAGTGAATTGAGTAGG
CTGGAGTCAGAGGAAGCTCTTCTTCTGAAACCTGTAATTTCAATGTCTTTTCCTTTCCCTTCAAAATTGTAATTTCCTTCTGAAATCATTCTAACCCTTTAGTAAAGACATTAATTTAAAGATGTTTAAAAATCTCCCCCCACCCTCTTTTTTAACCTACTCACTTCTATACTCACCTCTTTAACCCAGATGGTCAACTGTGACTA
TATGATTTACATAAAATACAATGAATTTCCCACTTTAAGTTTATAGCTCATTGATGTTACTCAAAAGTATATACCTGTTTGAATACCACCCCAATCAAGAAGTAAAATATTTCTATAGCCCAAAAAGTCTCATCATAATTCCTTTATTCAGGCCTACCTTCTCCCCTACCGCTGAAAACTGTATACATATCAGCTGGATCTGATTT
TGTAGATGAATGAAAAAATGGATTGATAAATGTATAATCCAATGTTTCATATATATTACATTTTTATATGTCTATTTAAGAATTTCTTGTAATTACTGTCAGTAAAGGCAGGATAGCAAAACTAAGAGCCTCTTTTCATCTTACTCAATTTAGAGATAATAGCGGCCAGGCGTGGTGGCTCACGCCTGTAATCCCAGCACTTTGGG
CACTGTACAACGGTCCCTATATAATACGGAGAAGCAATATCACTGTATGAGACTCACACCATGTATTATTATTCACTAGCACCCTAGGTGTGATAATTGAAGTAAATATCTTTTATACAAACACAAGAATGTGTGGGTTGTTTTTATTTAAAGTGCTCTGGCCTGAGGACGAGCAGCAAACACTGTCATTCGAGGTCCAAAGGGCA
CATCCGTGCTCCTGGTAAAGGGGGACAGAGAGCCTCACCTTGCCACATATTTGAACAGTGATGAGTTTGGGGCTGGTTTCTGGGAAGGGAACGTTTATTTAGTAAAGAGCAGAACACCCTTGCGTTTTGTTGGGACATGTGGACCGTGAGTCGCAAACACTCTGGAGAAGGCTGAGATGCCACCATTCCCACGGGGACTGAAGACA
CAGGTCGGGCCTCTTGCCGCTAAGGTCAGCGGCTGCGGTTTGAGAAGACTGCAGCTGCTTCCTGTGTTACGCTGTCGCAGACAAGCAGAAGTTAAAAACTAGTAAATGACTTAAAGGTGATAATAGTCCTGGCAGTGTATTTCTGAACCCTCAGATCCTGGCCCTCGGTTGAAAGTTCGTCGCCACAAAGACCTTTCCAACACGCC
AAATGTAATTGAGGGGCACATTCAAGTAGTGATTAGCTTTGAAATGGTTAGAGTACAAGACATTTGATTTGACTTGTCTTTTATTTGACAGTGTTTATGTAGTAAAAATGTCATGTCTCTAGAACTCACAGTCATCTTGACCAAAAAAAAAAAAAATACAGCATTTGGATATCCACATACCATCCCCCATTTATGTAATATCTTTT
ACTTAGATAACTTTTGTAGCAGTGGTTATATTGCTTATAATTTAATGTACAATACTATTGAAACTGGTGAGTTCTGATTATTAAATATTCTCTGTAAATCAGTAAACATGTATAAAGTATTTGTAATGTTTGGTCATAATTTATTTATGAAGACAGCAAAAGACTGATTTCATGATGGGGAAAACAATTAGCCAAAGTTTAATTTC
AGAGAAGAGCTAATCGTGGAATTTAATTTAAAATAATAAAAGAAAAGGACTTTGATGAACAACCATACCGTTTTTAGCTCTTACATCGTGTAGTTTTCCAAGTAAAAATGCTTTGAATGCTGTTTTTGAGGTATACTACTTCCCTACTCCCACCAGCTTGGCTCGTGTGACCTTCGTTGCATTGAGCCAGTGCCATTTAGGGTAGG
CCATGGGACTGACCTAATGCTTTTTGCCTTCAGCTTCTGAAGCTTATCACATTACTAATGTTTGAGTCTCTAATCCAGCTGGCTAGTTTAATCATCTTGAAGTAAAACAATACTATTAACATTGTTAGAAATGATTTATCCTTCTCTGTGCTGTTACCCTCTTCTTGATTCATTCATTTTATTTATAATTTTGCAATTACAAGTTT
TGACCATTGTCTGCTGTGTGCTCCCGATGATGAGACTCTAGAGTTTACAACTGAAACACACTGTCATTTATGATATTATTTGTAATATCTGGTATGTCTAAGTAAAACATGCATTCAGTAAAACTCGCGATGAAACTTATCTCATTGTGTGGATTTCATTCTTCTCAATTCTTTTATGTTTTCTGGGGTTTTTTCTAGATGGAGTT
CCCCTTTTTGCCGTGCAAAGGGAATTCTTGACATTAAATAAAAGGTATCCAGATTGCAGACTGCATGTTCACAGAGCTGGGGGTTCTCCAGCTTGCCTACAGTAAAGCCTCAATGAACTGGAATCCAATTCAATGGGGTATTTTTTTTTCTTCATTCTGCTTTTTGAAGGAGACAAATCTTAAGAAAGCAAATTGAGATGAGAAAT
CTGATCACCAGACAGCTCAAGGCGGGCCTCCCCCCTCCTATCTCTTTCCAAGCTAAACACAAGCAGTTCTACATAAATATGTTATGGTAAATAATGAGATAGTAAATATGCTGTAACAGATCATCAAAGGGTGAAGACCCGTCTCCACGAACCGTGCATCACCTCTGCCACCCCATCCCTCCCCCCACGACCCCCCTGCTCTTCCA
AGGGGACAGGCTGGTGGGATGGGGTTCCCCCTCCCATGCCCCTCCCTCCTTTTTATTTAAGTGAATAATTTAAAGTCTTCTCCTCCCCCACTGCCCCTGCAGTAAAGTGCTTTGGCCCCCACCTATCTGTGGCCTTTTGTCTTTGTATGGGGGGCGGGGCATGAATGGAAGAGGCGGGGGACTCAGCTCTGCTCCCCGTCCCAAAA
TTATATTTTATGAATAAATTTTTAGACTTGTCTGTAACAACATTCAACTCTTGGAATATAAACTAAATCTATTTTCCTTACATTTTTTACTGATTCCCTCAGTAAAAATAGAATTGATGAGGATGTTTGAGGGGCAATTATACTTTTTTGTGTACAATGTAAAGGATTGGAGAAAATGCCTCATAAAATGAGATACTTTGCAATGA
AAGAAGGGAGATGTTGGCACCTTTGAATTCTACATCCTGTTTCTCCAGAATGAGAATTTGTGTACAAAGATATTTGTATTCACTTTCTTTAAAAAATCCAAGTAAAAGTGCCAAAACTACACTTCTGTAAATCTCTTGCATTATTCATATGTGTATCTATATCTGCATAATGTTTGTTAATGTCTACTAAAATTGCTACTTTTTCA
GGCCTCCTTCCTACAGGGGCTCCTCTGTGGGTGAGGGGCCCTCTGGAATGGCATCCCATGAGCTTGTGGCCTCTATCTGCTACCATCTGTGTTTTATCTGAGTAAAGTTACCTTACTTCTGGAATTTCCTGTTTTGTTTCATGTTATTCAGAGAGACGGTGCATCTCTTGGGACTGATGAGTCCCCTGTACATATTGTACAGATAG
TGATTGGAGGCTTGAGGCCCTGTGGCTGGGTCGGGTGGAGGCTGCTGGGTCTGTTTCCTAGTCTTTTGTTTTTGGACAGTTGATGGGCAAGAAGAGCTGCAGTAAAAGTAAATCTCCTTTAATAAGCGTCTGTATGAAGAGTGCGCGATCAGTTCCGTTACCTGCCCTGCACCCTGGGGAGAGGACCAGGGATGGGAACCCCTGGC
GTCTAAATTTTAAAAATATGTACATGCATAATGTCATTTTAAAATCTGAAGGAAAGAATTTGAAGTCCACAAAAAGTGTTTGAGGTTCTTTGGTTTTGTTAGTAAAAGCCAGTTCTGTGGTGATGACCTATGGAATCGTCATTCGTTTTCATTTCTCCGTGTTTGAGAGTGACATTGGTTAGGAGCAATGGCGACTGTTCCGAAGG
AGAACAAAACACATGCATCTAAACTGCTGGGCAATCCAGTTGACTTTTAAATGTAAGAATGGAATTCCAAACACTTAACACATTCAGCTATATGACAGAAAGTAAATCTATGGATATGGTATTTTGTGAATGATCTTTTAAATAAAAGAAAACCTTACGTAATATTTAATGCTTGCCTTTATTTTTGAGTTCTTTTTAGCTGCTCA
TAATTTATGTACAAAATGTATATTCGGATATGTATCGATGCCTTTTAGTTTTTCCAATGATTTTTACACTATATTCCTGCCACCAAGGCCTTTTTAAATAAGTAAAAAAAGAAAAAAAAAAAAAGAGTGTTGCCTTTACTTTTACGGTCACTGTTTCATGTTCTCTTTTGGATCGTGGCCGCAGCTGTCACTGGGGACAGGGTCAG
CTCCCTCCCTTCTTCCTCTCTCTCTCTCTCACTCACGCACACGCACACACACACACACACACACACACACACACTCCATTCACTGTCTCCATGACTCTGGAGTAAACTAACGTCTCGAGTTGCCATTGGAAGCCCCATTGTCCTCATTTTGTTTTGTTTTGTTTGTTTGAGACGGGGTCTCGCTCTGTCCCCCAGGCTGGAGTGCA
TTGTCAACAATATTTTGGTAGGGATGATCAGGAAATAAGGAAATGTTTCCTTCATTTGTTAACAATAGGTGTTTGGGGATTTTAAAATGAAAATTGAAGAAGTAAAAGACACCATATATTTAGTTTGTTTGATTTCGTGGCTTCAAGAGTTCAATAATTTATTGAAATATTTTACAGACCAAAGAACAACAGATATATTACGTTTA
TGGTATAAATGAATCTGCACAATAACAAGCCACACTTTTCTATGTGGAAGGCTCTTGAAGTAGCTTCTTAACACTAAAATATAACTTGGAATATAGATAAAGTAAAATTAGACTTTAGAAGAACTATTTCATTTATTTATCCAGTGAATCTATTATTGAGTGCTTACTATCTCCCAGATATTGCAGTAAGCATTAGCAACAAAATG
CTTTTTGAAATAAAGTCAGCTTATAATTTTTTAGCTGAATATATCTTTATACATATGTAAAGCCAATATTTTAGAATAAGTATTTTAGTATAAATATTTTAGTAAAATACTATAAAAATAAAAGGACATATAATTTATTTTTATGGAAAACATCAACATGTAATATCAGAAGAGTTGTCATCAGTTTCTTTGGAAAGGCTACCAAT
AAATTTACAAAATTTCAGTTAGACAAGGCAACTGAGTTCAAGAGATCTGTTGTACAGCTTGGTGACTGTAATTAACAACAATGTATTTTGAAAGTCACTGAGTAAATTTTAAGTGGTTTTTCCAAAAAAGCACATAAGGTAATGCACGTTAATTAGCTATATTGAGCCATTCCACAATGTATAGATATTTCAAAACATGTTACACA
AAGCTAATAGGGACGTTTATATCAAGAAACATTTCTGTATATATTGTTGAATTTTAGTTGTACATATACTTTGTATGTTTTTGTCTTCTTTCATATATGGAGTAAAAGCCACAAAACGCTGAGTGTCTTGTATATTTCTCTCTCTGTGTGTCTCTGTCCCTCTCTTTCCTCCCTCCTCCCTCACTTCCCTTCCCCCCATTAAATTT
AGAACCCCAATGGCTACTGCGGCCTTGGGGGCACCGGCGTGTCCTGCCCAGTGGGTATTAAAAAATAATTTCTCCCCACATGGTGGGCCTTTGAGGTTCCAGTAAAAATGCTTTCAACAAATTGGGCAATGCTTGTGTGATTCACAATCGTGGCATTTAAAGTGCACAAAGTACAAAGGAATTTATACAGATTGGGTTTACCGAAG
TCTGGCACTTGGCACCCAGCAGTGAACAGAAAAGACCGCCTCTCGCTCCCTCGCAGCTTGAGTGATAGTGGAGGGAAAATGACCAAGAACAAATCACACAAGTAAAATGCACAAGATCAAAGATCGTGATGAGTACTCTGGAGAAAGACTCCATCGGGGGTAGGGAGATGGGCAGTGGAGAGGGCCTCTGCCAGATGGCGGTCCTG
GGTGTTTCATGCTTCTCAGTTACGTCCCCTTCCCACTGCTGTCTACCCTCTCTCCAAACACAACACAAAACAAACCCACAACAGTTCTGTTAATTCCTGAAGTAAACCCAACCCAGCAAGGTGTTGAGAGGAAATAAATCTTATTGAACACATTCCCATTGATGTGTATCATCGTTGAAAGTTCTCTAAGTCTTTTAGAATGACTC
GAATCTCCCCAAGCAAAAGTGATATAACTTCAAGTCGTTATATAAGTGGGGGGCTCCTTCTTCCCCTCCCTACGCCGAGCCTTCTCATTATCATTCCGGGAGTAAAATGTGTCTCGCTCAACATAGTTTTAAAATCGTTATTATTATTTTCCTGAGCCTGAAGCCGGGCCAAGGCGCAGGCAGCGCCCAGGGTGCGTGGTGGCCCC
TTTACTTGTCATACTTTAACTTTGTGAAAGATCTTACTGATAAATGAAAAGCTTTAGCAGAGGTGGTATTGTGGGGTAATTGCTTAAATTTACATATCAAAGTAAAAAAGTAGTGCCTGTATTCCATGTGTGGAGTAAATTTGCTAATGTCTATATTTTATGATTGATACTATTATTTTTCCTTTGCATTTTAAAATAGTGGCTCT
TCATCAGAGACCAGGCTCTTAGAAACCAACTCCATCCTGATGTGCATAACAGCCTCCCAAGGTGTTTAACATGGAGCAGGAGTGACAAAAAGAAAAATGAAGTAAAAGAATAGAAAATCCATCAACAAGCATGTGGAGTGCTGTTCTTGCTGATGCATCGTCCAGGAAAGGACACTTGCCACCCTTCCTGGGAATGCTTCCCACTC
CCTCGGTCCACGTGGGCCGTTGCGCTGGTTCCCAGCCTGCCCGACACACTCACTGCGACGCCTCCCTTGCCTACTGCTTGCTGGCTTCTGTGTTCTCTGCAGTAAACATTGATTTCTGACTCGAGTGCTGTCTTCATTGAGCTCTCTGCACTCTGGGGATGCAGTCAGCGACCCCACGAAGGCTACCGGCTTCCTCCCAGGGAACA
ACAAATGTTATTTCCTGTAAAATATTTTCATTTTTTAAAATGTTATTTTCTAGATAGAAAAGTAGAAGTGTCTCTTTGGGGAGCGTTTTTGGGGGCGTATAGTAAAGCTCTGTCATCATGAATTAAGCGAGGTGGGCTTTGAGTTTCTTGGGATGACAGGGAAATGTGAGCCGCCTACTGGCCGTGAGCCCCTGGGGTGCGGTTGC
CTTTCTTCCTATTTTCTTCTAATGCGAGAGCTTATTAATTCCATATTTATCATTTTGAATAACTTTTCTCCTTTTTAGTAACAAAATGTACTTCACTCTTAGTAAAATGTATTTACTATTTTAGTAACAAAAATATACTTGCCTAATCATGTTTAAAATATAGTGATGTGAAAAATTCAGACGTCTCTATTTCCTTTCTTCCGATG
TCTGTTGTGCAGGCTGGTCTCAAACTCCTGCCTTCAAGCGATCTTCCTGCCTGGCCTCCCAAAGTGTTGGAATTACAGGCATGAGCCACTGCACCCGCCCAGTAAATCCTTTCTGATACACCCTTAGTACTTCCAACTAAGTACCAGTCATCATTTTCCTTCATTTCATGGGTATGGGGACAAAGAAAATGGCATATTCAGTTCCC
TGCTCTCTTCTCCCCACTGTGCCCGTCCGCGGACCGGGGACCCTTCCCCGTGCCCTACCCCCTCCCATTTTGATGGTGTCTGTGACATTTCCTGTTGTGAAGTAAAAGAGGGACCCCTGCGTCCTGCTCCTTTCTCTTGCAGTCTGCTTGTCCATGTGTCTATTTTTCCACTTGTCCATCTGTCCAGTAAGCAGGTAATGGTGACC
ACTGTCCTGGATGTGCAACTGGTTTGCACTGCACACCCCACGGCCATGTAACTCTCCTGTCCACATATGATAATACCATTCTGCATAGTATTACTGACTCAGTAAAGAGCTATTTCCAGGAGTGAGGTGTCTTTGAGTCCTTTCTGCCTGACTTGGGGGCATGATGCCTTCAGGGCTGCACTCCAGGTGGGCCTCTGAAGGAGAAC
AAAACATGGATACAAACACATGGATATAGTTATCACTGAAGCAGTGTGACATAAAATAATACCTATGTATACAACACTCCTCTGTAAATAGCAAATGTAAAGTAAAAGATACACAACAGATCATTTTGTTTATCTCACTATCATTTATTAATCTATAATGTATCCCTCCTATGTATCCATGCAAGGAAGCAATACTAGCTGCCCGA
CACATGCCAAGACCCAGAAGAGACAAATGCATGTTTTTAGCTATGTTGTGTATTCTCAAAGAGCTTACAACCTGATCAGGAGACGAGAAGTATTCCAAGTAGTAAATGGTCATTGGAAATACAAAGCAATACTTATGTGCTTGTCCATTGAATGGAGGGGAGGCTGTGCATGTCCCAAGTTAGAGGAATCTGAGGTTTGAGAAGCC
AAGAGATTGTTTGCATGGAAAGATTAATAGCACTGATTAGATTTCTAATATTTTGCATTTTTGAAATGTTTGTTTTCTACGTGATTATATTTAAAACTTTAGTAAATACTAACATGAAACCATATTGACTAGTGGCCTACTTTTACCTGGACTCACCCGTCTCAAAGTCAAGAAAATCAGTACAGTCACGATTTTCTCTGTCTTTA
ATTATTACTGATTTACAGCTTAGTTATTAATTTTTCTTTATAAGAATGCCGTCGATGTGCATGCTTTTATGTTTTTCAGAAAAGGGTGTGTTTGGATGAAAGTAAAAAAAAAAATAAAATCTTTCACTGTCTCTAATGGCTGTGCTGTTTAACATTTTTTGACCCTAAAATTCACCAACAGTCTCCCAGTACATAAAATAGGCTTA
AGCTGCTTTCACGTCATTGCCATCCAGTACTGACAGGGAAGAAAGATGTAGTTTTCCAGTAGTGATGAATCAAATTATTGAATTAAATTTCTTCTTAAGAAGTAAAAACTCAGAATGTACCATCTTGTTTCCTTTCAGTTTATTAAATGGCATCATAAAGATGACTTTGCTAAGTTAATAGAGTTAAAAATTTTTTTAATATAAGC
AGATATGAACTTACTCTCTTGAAGCTGAATTTTCTTTTACTACTTAAATCATTTATGTATATCTGGTAAATTATGACCAAATTTTTGTTAGATTGCATACAGTAAATTGAAATACACACTTGGTACACTACGGGATTGTTGTGCTTTTGTTTGGTTTTAGTTGGAAATAAGGTTTGATGTAGATGGCTTGTTACTGTTAATTTAAA
CAGTGTTCCAGAGAGCATATGCACGATCAGCCTTGGTATTGGAGGGAAGATGATGCGGAACAGAGTCCCAGTCACATCATGAAGGACATGTAAAGTGAGAAGTAAACCTTGGTTGTTTTAAGCCATTGAGATTTGAGTTTTGTTACCAGAGCAGATCTTTGTCATCCTGGATAATGTGCCTGAGAAGAAGAGGTTTAAGGAAGAAA
ATATCCGTGCCAGGAAAAGAAAAATTTCTGGCAAATATTTTGTCACTGCTGTAAAGCAAAATATTTGTGAAAGTGCCAAAATAAAGTCTGTCATGCCAAAAGTAAATCATTGTATAGACTGACATCCAGTTTTCTTCAACTGTACACTTTCTGCTTAGTTTTTTTTTTTTAAGATGCAGTAAATAATACTATAAAAAGTGTTAGTA
AAAATGAAGAAGGCCACATCTTTAAGGCCACCTCTGCCTCTATCAGATGAGCTGCTGGTCTAGATCAGGGGCTGGCAAACTTTTCTGTAAAAGGCCAGACAGTAAAAATTTCCGATTTTGCAGGCCACATAGTGTCTGTTGCAACTATTCAACTCTGCCATAGATCATGTGTAAAGGAATGGGTGTGGCTGTTCAATAAACTATAC
AAGGAAAGAGAGAAAATCACTGCTGTATACTAAATACCTCACAGATTAGATGAAAAGATGGTTGTAAGCTTTGGGAATTAAAAACAAACAAATACATTTTAGTAAATATATATTTTTAAATAGTCTATGACTGTTCTGTTCTCCTAATTCCAACAGAAAGCACATGAACCCTTGTAACAACTGCAGGGGCTGAGTGGGGCTAATAG
ATGAATACAGAAGGGGAAATCTATGACGATTGTATTGTGACTGTAGTGGACTAATAAAACCCACATTTTTATTACCTGTCAGTTACTTTCAGAATAGTTAAGTAAAACATTAGCTGTTTTATACCTCCAAAATATCTTCTGCATTATATATCTGTTTTTCTCCTACTTTGGTAGGTGAAGAAACTAATGCAAATAATTCTTATGTG
AAACAAATGTCAAAATAGTCAATATAAAATGTATTCTAATTTGGCTGAGTTAAGTCAGCCAATATGCAACAGGATAATTGAATGTTCATTAGTGCTTCCAAGTAAAAGCCATTTGTCTGTCCCAAGTTCTCCTGTGCGGTAATTTACAGGTAGGATGCACACCTATGTAAGCCTCATCCATCAGGGTTTTTTGGTTTTTGTGGGGT
TTAATTCTGCAGTCTCTATAGACCTCGCCCCTGGACAGAGCAGTCCTTCCAGACCATTCTAGATGAGAGTCAACACTGAGCCTCCACAGGCTCCATTCCAAGTAAACATCTGCATTTATTTTAAATCGCATCCTCGGTGTGTCTGCCCCTTTTCTGTCCAGCTGTCAGGTGGCCCAATAACGCCTTGGACTCCGTCCCCTTGTCAG
CTGGGCTCAGAGGCCACTGAGATGCCAGCTCCTTGAGAGCAGTGGGGGTGTCCCAGGCCAGAGCAGCCTCTTCCTCTCCTGGTCCCAGAAAAACCCTTGCAGTAAATGGTGGCCTCTGGGTGGTTACTTCTAGCGCAGGCTTCCTTCCTTCCTCTAGCTCCTCCCGGTGCCCTGGGTGCTGGGTGCTGGATGGATGGGCGTCCTCT
ACATACATTGTTGGTATTGATGACTTTTTAAAACCTGTGGGATAAACTTGCACTGCACACGGAAGTTTTATTCTTGTATATTTAGATTTGTATGCTTGTGAGTAAAAATGTGCATTTGTAAATACTGTGTTTTTAGGTTGAATCAATTAAGTCTTAAAACTGTAAATTTATTAAGCTTGTTGCCAGTAGGTTTAAGAAAATCATGA
ACTGAAACAGGAACTTGGATTTTCTTTATTTGGCTTGAGTTCAATGTGGAGATTTTCTTTGTGAAAGCTTGAAGATATTATCTTCTCCCTGCTAAATTCCAGTAAAATAATGTTGTCAATTTTGTGCGTGTGACTTTTGTTTTAAGGCATGGGGGAAGGTGCCAGAACCACTTGGTGACAATGGCATTATGATCTATTTTCCATGA
TGGCTCCTCCACCAGAGGCACTGGACTGTCCTGCCTGCTGTCTAGCCAAGCTACCTTGCAAGATTCTTCAAAGGATTTAAACATTTTAAGTGGGAGAATAAGTAAATGCATTATTATTCACGATTTAATGAGAGAAAGAGAGGAAGATGGCCTGTTGTTTCCTTCTTAGTGTTCCAGTCCATGCTTGGCCCTGAAGGTGGAGATCC
GAGCTTTGCTACATAACCTCTTTTCAGAGCTTTGTATTCCTGAAGTGTTGGAGTCGCCTACATGGCATAGTCAAATGTTTTTAACTTAACCACAACCCACAGTAAAAATGAAGCTTTCTGCAAAGTTAAAAGTAGTAGTCCTGGCCCCACCTTCCTTGTGTGCACGTATAATTAATGGAAAATTGCATCAAACAACTCTGATTGTA
AAAGAAATGAGGAAGTCAAATTGTCCTTTTTTGCAGATAATATGATCTTATATTTAGAAAAATCTAAAGACTTCACCAAAAATCTCCCATCAGTAAATTTAGTAAAGTTGCAGGAGACAAAATTAACATACAAAAACCAGTTGCCTTTCTATACACCAATAATGAAATAGATGAGAAATAAATCAAGAAGCCAATCCCATTTCAAA
AAAGTTTATCGTGGCTATTAAAGTGTTTTATTTCCCAATTCATATTACTCTTGTATCGAGTCCATGAGGTCTAAGGCAACTTAGATCAAAGTTTTAAAAAAGTAAAAATATTTCAGGTTTTGTACAGAACCATGTCTGTGTCATTTCTGCCTCGACTGTAGTTGTTCACCCTGGCAGTGAGGGTGGTGGGGAGGCTCCAGCCACCT
TGGTGGGGTTATGGGTAGTTTTTATTTTCTTCCTTCTACTTCTCTATACATTTCAGATTCTCTACAGTAAGCATGTGTTACATTTGTAATTATAAAAGTAAGTAAACTTCATTTATGAAAAAAGAGTTCATTGTGGCTCCTAGAATTTGATTTACTGAGTCCTTTATTCAACCAATATTAGTTATGTAACTTATGTCAGCTACTCT
TTTCTTTTTGTTTTTCTGATGTATTCTGTAAAATGGTGTTTGTTAAATTTGAGTTTTGGGAGCTGAATTAGAGGTACTGAATTAAGGACAGTACAAATGAAGTAAAAAGGTTTTCTCCAATTTACCAAAATTTCTTTATCCAGTTCCTGCTTTTTTCTTTCTTTTCCACCTCCCTCAGTCTTTTCAATGTTCTATGATATACATAT
ATCAGATTGCTGTTTTCTACAATGGAGCAGGATATTGCTGAAGTCTCCTGGCATATGTTACCGAATCAACTGGCCTTCCAGAGGCTAAGAAATTTCTGTTAGTAAAAGATGTTCTTTTTCCCAAAGCGTTTTATTTGAAAGGATAACTTGTGTTTTGGTTATTTTGTATTCCCACCTGTGCTGGTAGATATTATTAACCCATTAGG
ATCAGATTGCTGTTTTCTACAATGGAGCAGGATATTGCTGAAGTCTCCTGGCATATGTTACCGAATCAACTGGCCTTCCAGAGGCTAAGAAATTTCTGTTAGTAAAAGATGTTCTTTTTCCCAAAGCGTTTTATTTGAAAGGATAACTTGTGTTTTGGTTATTTTGTATTCCCACCTGTGCTGGTAGATATTATTAACCCATTAGG
ATCAGATTGCTGTTTTCTACAATGGAGCAGGATATTGCTGAAGTCTCCTGGCATATGTTACCGAATCAAATAGCCTTCCAGAGGCTAAGAAATTTCTGTTAGTAAAAGATGTTCTTTTTCCCAAAGCATTTTATTTGAAAGGATAACTTGTGTTTTGGTTATTTTGTATTCCCACCTGTGCTGGTAGATATTATTAACCCATTAGG
ATCGGTAATAAAATAACATGGATTGAATGTTTACTGTGCGTCAAGCACAGTTAATATATGATGATGTAAAGTAACTAACTTTATGTGATTTAATTCATTCAGTAAATTGTAAATGTATCATGAGTCTTAAGTAAGTAAGTAAGTAAGTAAGTAAGTATTTTGGCTGAAACAGGAAATACTGATTGATTGATTGATTGATTGATTGA
TGTCTGCGGAGCCAGCGCCTGCCCGAGAGAGACCCCACCGCCACCGTGTGCCTTTCCCGGGCCCTCAGCCCTCGGGCCGGGCACCACCCCCAGTCCCCCCAGTAAAAGCCTCCACTGGCAAATGCAGTCCTTCCTCCCTGCCTCAGAGCCTGGTGGTGTCTGCTGTGGGTCTCGAGGAGAGATGGAGGAGAGGGAGTGGGTTGCCT
GCTATTCCATTTTGCAGCCAGACCGATGTGTATTTAACCAGTCACTATTGATGGACATTTGGGTTGTTTCCCATCTTTTTGTTACCATAAATAATGGCATAGTAAAAATCCTTGTGCATTAGTCGTGCGTATCTTTGGCATAGATTCTGAGAAGTGACACCACTGAGCATGGGCGATGGCGTAGATGGTACCTGAGCCCCCTTCCT
GCAGTCTCTGCCTCCGGGTTCAAGCGATTCTCCTGCCTCAGCCTCCCGAATAGCTGTGCCTTTCTGATAATAAAACATCAATGACTAGCTGGCTCTCTTGAGTAAAAGCAGCTAATCATTGGAAAGAACCTTATTATATCAAATTATCTCTAGAAGAGTTTTTGTCCATTATAAATCCTGAGCCCAGTTTAGAGGTGATGGGAATG
GCTAAACGCTTTGGGAAGCAATGTCATGGTCTCTGCAGCCAGCCTTGGGCAAGTCGCTGAGCCTTTCTGAATCTGTGTCATCGCCTGTAACAAGGGGACCAGTAAACATAAGTTCCTCAGGAGAGTTTGATGTGTGTCAGGTGCTTAGAACAGGGCCTGATATATAATCAGCCCATGATGAGCTATTACTGTTATCATGATCTGAT
ATTTTCCAGGTGGCATTTGTTAGCTGGTAGACAAGGACTTTGCCGTGAATTTGTTAGTAGCAAGGAATGATTTCTTCCAGCTTCCTTGAAATGAATAATTAGTAAACTTCTAAGCAAAGTCAATGACTAGGAGTTTCACATGTTTGTGAGGTCCTAACTAATTCTCTTACCCAGATGCCACCTCCATGAATGATGGTGCTTTAGGC
CATCTGTGCACACAGGAATGAGAAAGACATCTGCGCACTGTCTGCCCTCTTTAATCTTTTGAAATACCTGTCTTGTACATGTGTTAAGTATATAGAAATCAGTAAATACCTTCTAGGAAACTATGTGTGTTGGTGTGTCTATAAAGTCCGGCTTGGCTATGTATGGCAAGGCTTGGTTTTTGAAGGTACTTGGTCTCAGATTATTT
TCCAGAGTTTTTGGTTATATATTTCTATTTATTACAATTTACCTTTTAAATTGTAAAATAAACCTTTGTGTGGACAGAGCCAATGTTTCAATCTTGAATGAGTAAAGAAAATACTTTGGAACTGATCCTCATTTTGAAATTGGTTCTAAATTATTATCCATTTCCAATGTCTGAAATTCTCTTACTTCCTGCTAAAACTCTCTTTC
CTCTTTTGTCATATTCTTTAGCAATAGGACGGGTAAAGACTGGATTTAATTGCTGTTCAGAGTATAAAAACTCAATTGATTCCAACATATCTGAATGTGCAGTAAAGTCTTAAAAGTCAACCGTTAATCATTAAGTCTTTTGCCTCTAAAGTCTTTTGCCTCTGAAGAGGTTTATTACATGAGTTGATTTTCATATTTTCATTTTG
GCTGCTATGGAATCTGCTCCCTTTGGGGTTTTGACCTGAGATGTTTGGGAAGAGAGTGAGTAATGAGAAGTTTCTCCTCAAATGAAACTAGAACAGAGGAAGTAAAAGGGAGATTGCTCGGATAATGTCTCAGACTTGTGTGCACGTGTTCTTGCATAGAAGGCACAGGGTGTGTCGGGGTGGGATAGCTTGGAAGAGGGACTGAA
AGGCAGATAAGTTGGAGCAGGGGTTGGTCAAGGCCACCTCTGCCTCTAGTCCCCAAGGCCTCTCTCTGCCTGAAATGTTACACATTAAACAGGATTTTACAGTAAATGAAGAGGTGGCTTGTGTGTTTGTCAAGTTCTTTCTCCTGCAACCTCTGACCTCCCCCAGGATGAGCTGGCCTTGGTTTTTTACTGATTAAGAAAGGAAC
TTCCAGGTAATATGTCTTGGAAGACTTAATTCTGATTAGAGATATAGATATTACTGGAAACTAATTGTTTTTTTTCTATTGTACTCTGCTTTATCAAAGAAGTAAAACATTTAAATCGTACTACAGAAATTAAGATGTTGTCTTGCGATCCTTAATAAATGAATGATTTCCCTTTAATACGGCTGATGTATTTTGTATCCTGTTAT
AATAAGTAAGTTATTGTTAATAATGCACAGTAAATATGTGAATTTTTCCTAGATGTAAAAAAAAAAATCTTTCATATAAAGACCTTAAATTCTGAGTGAGAGTAAAAATGTCTAATCTTTCTAACAGGTAAATTTTTCTAACAGGCAAGACAGTGTGAAGAATTGAAGCAATATGTGCATAAATTTCAGGACCACAAGCCTGTTAT
AAGATACAAATAAGGACACAAACTTTCAAGTATTATATTTTATTTATCTTTGTAGCCTAAAGACCATTTAATCTTGAAGGAACACAAAGATCAAATGAAAAGTAAAACACTCTAAATAAATTTGCTTTTATTTTCTTTTATTTTTGGATAATTCCTAGATAAAACTTGTTCATTTATTCCTTTAACACCTCTGGTATTTTATACAC
GCAACAAGGGCTAATCCAAGATCAGCTACATAAACGGCCTGAGTGCTGTTTTAAACAGGATTGGGTGATGGTACAACATGACTTTTTAAGATAATCAAGTAGTAAAAGTTTCTAGTGGAAACATGATATTCATTTTGTCTGGTGCTCTTTTCTTTCTGCCTAAGGCTTTCTGATAAAATTTATGCTATATGCCCCTTAATACCGAT
TGGAATAAACGAAAAACAAGAATTGTATTTTAAGTTTCCTTTTTGTGAAAGATATGCATGGGGTACAAAGCTGTCTTATTCACGTATAAAAACCCAATCAAGTAAAAACTGATTCTTGTAAAAGCACTATCAGATTTCATTTAATTAATTCCATGTAACGAAGCTCTTCCTTAACTTTTTGCTCGATTGTCTACGGGTTTCGATTG
AGGTAGGGACTGAGGACAGGCCTTGGGCAGTGGGTTGGGGGTAGAAGTTCTTCCTTTCCTAACCCGGGCCCCTGCCCAGCTCTCCAAAGTCTTTCAGAAAAGTAAATCCTAAATTCAGTGATGAACTGGCTGTTTTAACTGGTTCCTCTACCCTGAGGTGACAGCAGAGGGCAGCACGAGCACAACAGAAACCAGCTTACACTTTA
