# Supplementary material for: Poly(A)-DG: A deep-learning-based domain generalization method to identify cross-species Poly(A) signal without prior knowledge from target species
Source: PLoS Comput Biol. 2020 Nov 5;16(11):e1008297. doi: 10.1371/journal.pcbi.1008297 (PMC7671507; doi:10.1371/journal.pcbi.1008297)
Supplement: S1 File — These three datasets are produced by previous researchers and we use them in our experiments. (ZIP) [file pcbi.1008297.s002.zip › human/omni_polyA_data/positive/ATTAAA.txt]

CTGATTGCTTTTAGGCCTTGCCTGAATGCTCTGAGAAGCACACGAGCTCCCAGAAGTATTGACAGTGGCTGGTCTAGTTAGAGCTCCTTCCTAACCAAAAATTAAAAAGGAGAAGGAGGAGGGAGAGGAAGAGAGAGATAGATTTAATAAGCCATAGTATACAGCAGGCACTTTACATATATTGTCCCATTTAATCTTCATAACCC
GATTAAATACTCATTTAATAATTTAAAATAATTATTGTATAATATCTACATTTGGAGAATTTTGAACTATCAAGCATATACTGTATACAGTTAGAAAGTTATTAAATGAACATTTTACTCATTGATCTGTAAAAACTTCTTTAATCTACAACTGTTTACAAAAACAACATTCAAACAAATAGTACAGATGTCAGTGACAGAACAAA
CCAACAATCAGCTGTCATTTTATTAATCTATCCCTTTTGTGCATGCACCATTTCTCTCTTACTAACAGTTTCATCTGTTCACATTTTCCTTGATTCAAATATTAAAGTTCAGACAACTATTCTGAGTTTTTTTTCTTCTGTCTCTGGTTTCCTTGCATACCTCCTTGAGAACGTTGTAACAGAGGATATGGTATTCCAAAGCACTA
GAATTCTAGAGTTTCGGGGTTTCCGCGGGTTGAGATTGTACGGGAAACAATGCATTAACCAAACCTAAAAATCAAACAAACACGTCTGGTAGAACCTACCATTAAAAAGCTTCTTTCCTATACTACGTTTAACAGCCTTTATTTTGAAAGACATTGATTGATGCCAGGCATGGTGGCGCACGCCTGAGGTCTCAGCTACTCCGGAG
TCTACGTTTCTGACGATGGCAAAGCTCATTTTTCTATTAGTAACTCTGCTGAGGATCCATTTATTGCAATTCATGCTGAATCTAAATTATAAAATTTAAAATTAAATGCATATCCTCAAAACAATAGCCAAGTGTGTTTCTTTTCTTACATATACAGTAATACTTATATTTCATTAATTTTTAGTAAAAGCTCTAATTAGTAATCA
TTTACGTTTCTGATGATGGCAAAGCTCATTTTTCTATTAGTAACTCTGCTGAAGATCCATTTATTGCAATTCATGCTGAATCTAAATTGTAAAATTTAAAATTAAATGCATGTCCTCAAAACAATAGCCAAGTGTGTTTCTTTTCTTACATGTACAGCAGTACTTATATTTCATTAATTTTTACTAAAAGCTCTAATTAGTAATTA
TCTACGTTTCTGATGATGGCAAAGCTCATTTTTCTATTAGTAACTCTGCTGAAGATCCATTTATTGCAATTCATGCTGAATCTAAATTGTAAAATTTAAAATTAAATGCAAATCCGCAAAGCAATAGCTAAGTGTGTTTCTTTTCTTACATATACAGTAATAGTTACATATCATTAATTTTAAATAAAAGCTCTAATTAGTAAAAA
AGAATGAGAAAGTCTTAAGCAAAATACTCCCAGGTCTCACTCCAGAACATAAAAATGGTGTGTGATCAAATGGTATATATTAGAAATTACATCTGTTGTAATTAAAATTGTGTGAGCAATTAAACATGGTTGACTTTTTCAAGCAAAAATCAGTTCATCTTTTGATGTAATTTTCTAGGCTAAATGGCAATCTCTGAAAGATGAAT
TAAAATAGCTAAAGGCTACACAATTAAGAGTTCAGAATAACATCTTATTTCAGTTTATGAATTGATATGAATTGTCTAATTTAAAAAATATTTCCCTCACATTAAAAGCAAATTTTTAATATCAGGCTCGAAGAGCAAAATGATTATTCCTCATGTTTTAGCTGAAATTAATTTTAAAACATATTAAACAGAAAACCTGCTGACAT
AGCTTCTGTATGCTAAGAAAATAGGTGTGAAAAACTGGTGTTCTGAAATAGCCTAACATTTATTGTAATTCTGAATTTTCTGCCCTTTTATTCATTGCATATTAAAGTATTAGAGTATAAAAACTAATTTGCTAAACTTTGGTTGTATATAACACAGATCTTCCATCATGGAGAGATATACATGTACAAAATTATCAATTTACAAG
GGACCTTGATATAGGTGGTGGATACTCAGCCCTGTGAGTGCAATAAATGCCACCAAATTCTCACTTCAAAATTATTTTATGCTATGTGAATTCTGCTCCAATTAAAACACAAACTCTCTTGCAAAATGCACCTTGTCTCCGCCCCTTCTCCCATCACACGCAGCCCCTTGAGAACAGCCAGCACCTGCCTCCCAGGTCCGGGCAAG
TGCCTAAAATTTATTCACTTAGTTTTCCTTTTTTATTTGAAAAAATACATGACATGTAATCTTTTTTTCTTGAATTCTTTCTCAGATTTTAAAGTACTATATTAAAGAAAAAAATTAATGTCTAAAGCCTAGCATTCTTGCAGAACCCTATACTAACATGTAATGGGGAGAGGGTGGGGCAGATGAGTAGAGAAACAGATTCAAGC
GCCACCTTGCAAAAATGTTAAATGGAGCAAACGAGTACACTTGCAAGAGTCCTCCATATGTGGGCTTAACATATGTACCACTCCATTTTAGAAAAATCTCATTAAATGAATTCTTCTAAAAATGATATGCTTTTTTCTTTTTTAAGAAAATTCCTTTGTCTTTTAAATTGAGCATCAAGTGAATTAGTGCTATAGACACCCAGAAG
AGGAGGGTGTCTGCATAAAAAGATAAGGGGAATCAGTCAGGAAGCCCATTTTGAATAGCTTCATGAATCCCTTAAATTGTTGCTCACTTCAGCAGAACTCATTAAAGCTATCACAATTTTTATGGCTTACATTAATTTTTTTTAATCTCATTTTCTTTCTCATTCTGTAAAGGAGATGTGGTTATAGGGTTGGGGGAGAATAAAGA
TGGCTGTGGGCAAACCACTTATTGCCTGACCTACCTCACAGGGATGTTGTGAGGGTTTGATGAGAGAATGAATGTTAATAGGAATTGGAAAATTCAAAGCATTAAACACATGTAAACAGGTGGTATTATTATGTTCTTGTCCTTCTCTTTCACTGAGCCAGGCTTTGGGCTTTATGCTTCTTAGGCAATAAACAGTTATGGATAAT
ATCCTTAGCCAGTATGTTCTTTTGCTGAAACTGTTGCATTTTGGGACTTTTTTCCACTTTGTCATGTGTACATTTTTAATCTGTTATAGTTGGCGGCAGTATTAAAATGGTGAGTAAAGAGCCCAGGTTTGCTCCTGTTTGTAACTAGTCTTTTCTGGAAATACTGTCTTCTGTTTCCTTTTGCCTTTGCAGAATGTGCTTTAGCC
AGAGGGAGCATGTGGAGAGCAACTTGGGAAGAACAAGTTCATTTTGTATTGAATGATTTTTAATGAATGCAATATTAATCCTTGCAGATGAGCAATAATCATTAAAATCGATTAAAATGATAAGACCTTATTGGCAGTCCGTATGTGTCATTCTTTGTTAAACAGCAAAACTTCATTAGAACCTGTTTTCTAGGGTGTGACAAGTT
TGTGGAGAGCAACTTGGGAAGAACAAGTTCATTTTGTATTGAATGATTTTTAATGAATGCAATATTAATCCTTGCAGATGAGCAATAATCATTAAAATCGATTAAAATGATAAGACCTTATTGGCAGTCCGTATGTGTCATTCTTTGTTAAACAGCAAAACTTCATTAGAACCTGTTTTCTAGGGTGTGACAAGTTATAGGTCAGT
TTTCCTTTTGGCTTTCGAGGGCCTGTAAATATCTATATATAATTCTGTGTGTATTCTGTGTCATGTTGGGGTTTTTAATGTGATTGTGTATTCTGTTTACATTAAAAAGAAGCAAAAATAATTCCCGTTGGCTTGTCTACAGGAAATATGGCCTCTACGTATCTCCTCCAGGTCTAGAAAGTGGTTTTTTCTGCTAGCATTGCTGG
GCATTACCATGTTTGCTTGCAAAGTGGAAACCTTTTAGATGTGTAACTTGAATATGTATCAAGATCTCAAGTGCTTAATGATAAGGTGTTGACTTGTTAAATTAAACCATTTGGAATACATTGTGTGTTTGTAGTAGTCATTTACTAGATCTGTTTTCAGATTTTTGCAAATTGACATTAAAGTCACTTTAGCTATAATATTTCAC
TTCCTCCAGCCTACGTTCATCGAAACTATCACTTATTGTCATATAGACCTTTATTTCTGAAGGGAGATCTGGGAGTTGCATCAGAACATCCATTGTATTCATTAAATCATTTATTCAGCTGTCCATTGCAGTTGATGCTCTTTATCTCACACTATTTGAGAATTTTTCCTCGCAGCACTATTAATTAGTCCCTCATCTTGACGCCA
GTCAATATTGGTAGCTAATGTACTAATCTAATATTGAAATCAGATTGATATCTTTGTTACTTAAAGATAATTTGATTGGATCAGCAGTTATTTCAAATTGATTAAACAAAAAATTATAAAACACCTAGTTTGTGCTAAGCAACGTAATGCAGTGATCATACAGAGATAAAAGTCCTTACCTCGGAGTTAAATATCTACTAGGAAGA
TTTCTATGGCTTTCAAAGCTAAAATATATAATATACTAAACCAACTCTAATATTGCTTCTTGTGTTTTACTGTCAGATTAAATTACAGCTTTTATGGATGATTAAATTTTAGTACATTTTCATTTGGTTTGTGTGTTTTTGTTATTGTTTATAGATTAAAGCGTTTATTTTATAATGACCACATTGTTTTAAATGCGACAGTAGCT
GCTTCTTGTGTTTTACTGTCAGATTAAATTACAGCTTTTATGGATGATTAAATTTTAGTACATTTTCATTTGGTTTGTGTGTTTTTGTTATTGTTTATAGATTAAAGCGTTTATTTTATAATGACCACATTGTTTTAAATGCGACAGTAGCTCCTTTCTGCCTAGTATCTGCAGAACACTGGCTTTAAACTATACTAAGTAACTGG
TTGTTTTTAGTAAAAACAAATTTAAATATATTTACATGTTTGTTGTTTATCTTTTGAATGTCTTTTGAGGCTGTGAAAGCTGTCCACATTTTTGCTGTGTATTAAATAGCTGTGGGTCATCAGTTGCTGTCTTACTTGTGTTGCTCAGATAGAGGAGCAGCTCTTAATCTTTTTTGGTTCTTGGATCCTTTTATGAATCAGCTGAT
TTGTAATGATGTGTACCATATAACACAAGCATTAACTAGGCATTAACGTTTGTAAAGCCAAATATACCATGCAGAAGTCTTCATTTTTATAGCAGACTGCATTAAAACAAGTTAAATCTTGCTGTTTGGGGGGAAATAGTCTTGTTTGTACAAAGTGAAAAATGGCACAATTTGGGCATATTTTGTTGGGAAGAGGGGGTGGTGTA
CTACCATTCTCAACCTGTATTGGACAGCACTGCCTCTTTTGCTTACTTGCTGCCTGTTCAAACTGAGGTGGAATGCAGTGGTTCCCATGCTTAACAAATCATTAAAACACCCTAGAACACTCCTAGGATAGATTAATGTAGTAAGTCTGGCTAGGCCTTGTGTTGCCTTTTTTTTTTTTTTTTTTTTCTTTTCTTTTCTTCTCTTC
ATGAGGTTACACACACACACACAGAGGTGTACATATACAGACACATAGAGAACTTCTCTCAGGCTGCATAGGAGTTCTGCTCATCCTCCTCTCCCCAACAATTAAAAAAAAAAGCAATTAGATTTCGATCCAGTACTTCAAAAAGGATACCAATAGGGTCTGGCTTTAATCAAGGAATATCTACAAAGTCACATTACCAACCTGCA
ATGTTCCCAAAGGCCAAATTTGTTGCCAGGTTTTATACGCAGGTCACCATAATTTGTATTATGTTCCCTGAGTCAATGAAGGTTTTCTTTAGACTTCTTAATTAAAAAGAGAAGAAAGAAAATGTTCACCAATGGTCTGGCTTCTGGTTTTTGCTTTCCTCATACTTACTGTCTGATTGTGAACTCTGATTTGTAAATCTCAGGGA
CTGAAATTTCATAATATGGAGGATATGTTTAAATATGTTTAAAATATGTATTTTTAACTGTGGTTAAAATATGTTTTTAAAATGTTTATGAGTCAAAATAATTAAAATTGCCATTTAACGTAAGAATTGATTGTTGCTTCTTCTTCTTCTAAGAGAGATGACAAAATTCTGTTTGGTGGGGAAATAAATCTCTATCTTATTCCCTG
AACTTGTTCACTGGGGTCCTCGTGCCTATGGAATCCTTCTTTTTATAACTAAGTTTAAGAAATACTTTTTTTATAAAATCTTTGGAGTATGCGTGAGCAAATTAAAAGTTCTTTGAAGTCCTACAGTAACTTAATCTGTTTAACCTTGTTTAACCCAGTATTTCTCAAACTTTTGTGAACATGCAATCATCTTATGTGGGTACAGA
AAATAATCTCACTACATGTAGCAGTACATTATATGTACATTATATGTAATGTTAGTATTTCTGCTTTGAATCCTTGATATTGCAATGGAATTCCTACTTTATTAAATGTATTTGATATGCTAGTTATTGTGTGCGATTTAAACTTTTTTTGCTTTCTCCCTTTTTTTGGTTGTGCGCTTTCTTTTACAACAAGCCTCTAGAAACAG
AGGAGGAGACGTCCAGCTCTGTCCTCTCTTCCTCACTCCTCCCTTCAGTGTCCTGAGGAACAGGACTTTCTCCACATTGTTTTGTATTGCAACATTTTGCATTAAAAGGAAAATCCACTGCTCCTCTCCTGTGTTTGTTTGGGGTAGCCCTCAGATCAAACTTCCCCCTGACCATCCAGTTTCTCCCTCCCAACCCATCCCCACTC
ATCCAACACCTTGAACAAGAATACAAGAAGGAAATAAATGACAAGGAAAAGCAGGTTTTTTAAAAAACCAACTCTTTGTATTCTTTATATTTGCTAATTCATTAAAAACTTAAAATTTCAAAAGAAGTTTATATTTACTGAAAGTATGATAAATTCCTATGAGAGAATTTTAATATTATACATATATTAATATTTAGCCTTTAGAC
TTGTATTCATGAAAACTGTTTTTACTAAGTTTTCAAATTTGTAAAGTTAGCCTTTGAATGCTAAGAATGCATTATTGAGGGTCATTCTTTATTCTTTACTATTAAAATATTTTGGATGCAAATACGTGCTTCTTATTGATTCTGTTAGGTCCTATAAACAGCTCATCATTATAATTTTGAGGGAATATTATTCATTGTAAAGTCTT
CCCCTGTCTTTCCCACCTGACTCTGAGTGGATGTTTTGGGGGATGGCCCCTGTGGGGAGGAGCTGCCATGCCGGCCGCCTGCTCACGGCAGAAGGTTGCTATTAAAATGACATAGGATTGCAGACTGCTGCTGTTAATACGAGCATTTTAAGCACTGCTGTCTCTACCGCTTTTCTCAAGTTGAAGTGACCTTGTGCGCTGCCCAG
CCAAGCTCCCTCTTGCCTGCTGCCATGGAAGACGTGCCTTTGCTCCTTTGCCTTCCACCGTGATTGTGAGGCCTCCCCAGCCTCGTGGAACTGTCAGTCCATTAAACCTCTTTTTCTTTATAAATGACCCAGTCTCAGGTATGTTTTTATTAGTAGTGTGAGAACAGACGAATACAGTGGGCCAGCAGGTTGGAGACCCAGAGAAG
CAAATGTCCGAGACCCCCAACAGGAAGAGTCTAAAAATCCAGTTTGCAACCACTTCTGACCTACAAAAAAATGGAAATTTAGTGTTTTTCAGCCTAAGACATTAAATTTCATATCAGAACAAAGCCTGCCCCAGGCTGACCCTCCCCAGCCGTACCGTGGTGAACGGGTTCAGAGGATACGTGGGCTGAAGGCTGGGCCTCGGGAG
ACCCACCTCGACCTCCCAAAGTGCTGAGATTACAGGCGTGAGCCACCGCGCCCAGCGATTGTTTCTTGAGGCTTCCCCAGCCATATGGAACTATAAGTCAATTAAACCTCTTTCCTTTTATAAATCACCCAGTCTCGGGTATTTCTTTATAGCAGTGTGAACATGGACTATAATCCAGTGCTCAATAAGTACTCCTCACATTTAGC
CTTGTGTATTTTTGTCCATATCCAATGTTATATGAACTAATTGTATTGTTTTATACTGTGACCACAAATATTATGCAATGCACCATTTGTTTTTTATTTCATTAAAGGAAGTTTAATTTAAATTGAAGTTGTGTGAGGAGCTTGATATTGGCCTCTGTCCTTTCATATCTTCAGCGTGAGGGATTGTGACTGGATTCCAGCAGCAA
TGGAAGGGTCTTCTTCACCACTCCTTACCTTCTATGTGATGGAAAGACTAGAGCTTATAAAAGTACTTCCATTTTTTTATTCTCCTGAATACCAAAGGCAATTAAAGTCAGCTACAAATGACTTGCCAGTGTCATGTTTTATTTTTGTTATAGATTTTTAAATTATTTCCTTCAAGATCAATTCTTATCCCATATAATGCTTAGCT
GCCTGGTCACATGGTGCCTAGGGATGCAGGGCTGGAGGCCAGAGGTGTCAGCAACACTGTGTCCCACCACAACCTCCAGCCTCCCTTTTCAGAGCACAGCATTAAAGTTTGGGGAATTCTGTAGATGGGCTGTGTTTTGAACCACCTTCAATCTCCTGGCTGGGCTGGGGCCTGGCCTTGTTCCTGGGAAGATGTCTCCTGCCAGT
GATGTAATCCCAGTTGTCCAATTTTGCTTTTGTTGCTTGTCATTTGGGGACATACCCATAATTGATCTTAGCCAAAAGGCTGAGAAGTGATTTGGGTCATATTAAAAAATATCATTGCCAAGACCAATATAATGGAGTTTTTTTCTAGGTTTTCTTCTGGTAAGTTTATAGTTTCAGGTCTTATGTTTAAGTCTTTAATCCATTTT
CTGTGGGGAGGGGAGTGACAGGTCCACACACCACACTGGGTCACCCTGTCCTGGATGCCTCTGAAGAGAGGGACAGACCGTCAGAAACTGGAGAGTTTCTATTAAAGGTCATTTAAACCACTGAAGGGAAGATGCTCAGGGCGAGTGGGTGTGTGTGTGTCTTGGTGTGAGTGTCTGCAGGGAGAGAGGTTTTAAGAGCCCTCTTT
ATGTCTAAAATAGATCTGGATGCTGTTTACTTTGAAAAAATTTACTGTGGCGTACATTTATGGCTTATTGTACATAAGTTATATTTCAATGAAAATTCACATTAAAATGTAATGTAAAAAAGATATGATTCTCAGTAAGTCACTGATGCTGAGTGTCCTAGAGTCTGTGTAGAGGTAAAGAAAATGGACTCTTCCCAGCCCTAGTC
GAGATCTGGCCCGTCAAAGGTGCTCTCAGAATCATCATCTGCATTTGGCGGTACCTGTCCCCCCTCAAAACCCACAGGTTCCTTTCTTTTCCATCCAACAATTAAAGATCTTTGACACTATTGCAGGGCTATGTACGTGCACAAGACAGATTCAGACTGTCAGAGAAAACAGGAAGGGCCCTTAAGTTCTACCCTGTTGTTTCACA
GCGTTGTTAACCCGGAGAGTGCTCCTGTATTGAACTTTGCTGTTAGTTATTTTATTGCTTCTTTTTGGAGAGTGCTATAAAAGACTATTCTAATGAAAACATTAAAATTTACAATTTGACATACAAAAAGGGGTTGTCCATTGATTTTAACCAATGTAGCACTGAGAGAGAGAGAGGTTAATTATAGATAGACAAGAGTGGTGTTT
ACTGTGCCTTTGTTTTTACTAGTGTCTGCTGTTGCAAAAAGAAGAAAACATTCTCTGCCTGAGTTTTAATTTTTGTCCAAAGTTAATTTTAATCTATACAATTAAAACCTTTTGCCTATCACTCTGGACTTTTGGATTGTTTTTTACATTCAGTGTTATAATATTTGATTATGCTGATTGGTTTTGGTGGGTACTGATGCGAATTA
AAGAAGTTGTTCTAGTTACTCTTTCAGAGTGGGAATCTTAGATTCTGGTATTGTGGATATGGTTCACATATAATGGGATTGTGTGTTTTATTTTGGAGGGATTAAAGGTCATAGTTTGGTCCTCAGTATAAAATCAACTGGTAATTTATTCATTTCATTTGGTAAAAATGTATTGACTGCCTGCTATGTTCTAGGCACCATGCTAT
TAAAGAGCTCTCTGATCTTTCCTTTCCAAACAATGAAGGTTTATCCTTTGTAAACTACCTCTGTACTCCACAGGCTGATGATATGTGATATCCCTATATCATTAAAGTAAAGCCTAAGCACATTCTATGGCTTTTGTGTCTACTCTGTTGTTGCTGAGCTTATGAACTATTAGAAATAACTCCCTCTTGCATTTTCACACATGGGG
TTTACTGTGCCTTTGTTTTTACTAGTGTCTGCTGTTGCAAAAAGAAGACATTCTCTGCCTGAGTTTTAATTTTTGTCCAAAGTTAATTTTAATCTATACAATTAAAACCTTTTGCCTATCACTCTGGACTTTTGGATTGTTTTTTACATTCAGTGTTATAATATTTGATTATGGTGATTGGTTTTGGTGGGTACTGATGCGAATTA
ATGCTATGTGTAGCATCTTGCTGTAAATCCTGTACAATGATTCTGTGTAAATAGCTGTGGCCTATGCCAATAATGAAGAGCAAGCCTTTCAGGTAAGCAAATTAAAGTTCAGTTTGCTCATCGACATTTGGTCTGGTCCCTCATTTTTTGGTAATTTGAGGCCCCTATTCCTGTCACTGTGGTTTGGGTTTTTCTCGGGATTAGCC
TCTGGGGCAAGAGATGTCTATGGTAGCTGAGCCAAACACGTAGGATTTCCGTTTTAAGGTTCACATGGAAAAGGTTATAGCTTTGCCTTGAGATTGACTCATTAAAATCAGAGACTGTAACACTTTTGCCTTACGTTCATTTTATCAAGCATAGCTTGGTATTTATTATGCTTGTGTGATCTAACATGAGTTAGCATCCCACACCT
ACTGTGCCTTTGTTTTTACTAGTGTCTGCTGTTGCAAAAAGAAGAAAACATTCTCTGCCTGAGTTTTAATTTTTGTCCAAAGTTAATTTTAATCTATACAATTAAAACCTTTTGCCTATCACTCTGGACTTTTGGATTGTTTTTTACATTCAGTGTTATAATATTTGATTATGCTGATTGGTTTTGGTGGGTACTGATGTGAATTA
AAAGCAGCTGGAGACCATTTAATCTAAAACCCTCATTCTTTTGCCATTGACATTGTTGGCATTATTACAAAAACCCCTGCTATTTATCATTTTTATTGATATTAAACTTTCTACACTCCTAATTTCTGTTTCTTCAAATGTGTTTTCTCAAGGATAGGAGATAAAGCCTACACATCCACAGCAGATTATCATCACTTCCATTTATT
TCTGGGGCAAGAGATGTCTATGGTAGCTGAGCCAAACACGTAGGATTTCCGTTTTAAGGTTCACATGGAAAAGGTTATAGCTTTGCCTTGAGATTGACTCATTAAAATCAGAGACTGTAACACTTTTGCCTTACGTTCATTTTATCAAGCATAGCTTGGTATTTATTATGCTTGTGTGATCTAACATGAGTTAGCATCCCACACCT
CAAAAAAAGAAAAGAAAAAAAATAAATCCTAAAGGTTGACTAAACTGCATTAGAGAAGCAGCTCAACCTGTGGCTACAAGCCTACCACTTTTCCTTCAGAATTAAACACTTCCATCCCCAACTGCATGTCTGCCCTACTTAGATGCCTGAAATTCTACTAACAGAGTTAGTAGAATTTAAAGAGTTCTTCCTTTAAATTAAGGCAC
ACTGTGCCTTTGTTTTTACTAGTGTCTGCTGTTGCAAAAAGAAGAAAACATTCTCTGCCTGAGTTTTAATTTTTGTCCAAAGTTAATTTTAATCTATACAATTAAAACCTTTTGCCTATCACTCTGGACTTCTGGATTGTTTTTTACATTCAGTGTTATAATATTTGATTATGCTGATTGGTTTTGGTGGGTACTGATGCGAATTA
ACTGTGCCTTTGTTTTTACTAGTGTCTGCTGTTGCAAAAAGAAGAAAACATTCTCTGCCTGAGTTTTAATTTTTGTCCAAAGTTAATTTTAATCTATACAATTAAAACCTTTTGCCTATCACTCTGGACTTCTGGATTGTTTTTTACATTCAGTGTTATAATATTTGATTATGCTGATTGGTTTTGGTGGGTACTGATGCGAATTA
TTATAATATCATCTTTCTTTCCTGTGTTTGTAAGAATGGCATAAAGCCGGTTTCTTGCGGTGGTTATATAATTTTCAGAATGTGTACTTAAATTTAAAATATTAAATTTTACTAAAATACTAAAAATATTAATCATGAACATCCTAGATTCATCTTAAATTCCACCAACAGTGCACTTAAAATGTGCCCAACCTGAGGGTCAAACC
TTCAGCTGCCCAACTCTAGTTGTAGGGATGTGGAGGCCAGTGTCACCTGTCCGTGCACATGGAAGTGAAATTTATCCCAGCCCTGAGGAGGATTTGTGGAATTAAAATCTCCCCAGCCAGACACTGGCTTCTCATTCCTAGCAGTCTCTCATTGAGATCGAGCTGCCTGGATTTTCTTACATGAGGTGTTTCTTCCCTTCATCTTC
CCTCACTTTTATGGCCCTTTCCCTAGATATACTGCGGGATCTCTCCTTAGGATAAAGAGTTGCTGTTGAAGTTGTATATTTTTGATCAATATATTTGGAAATTAAAGTTTCTGACTTTAATTCTGGCCTATCCTTTGAGGCTCTTGAGGGTGGGCAAGTTCCTGAATCCCTCAGGTGGTAAAGATGGGCAAAGGATGGGGAAAAGA
GCTGTCCACTGTGACTTCTAATTTGTGTAAATATTTATGTATATATGTATTTTTACTATTAATGTGTGCATTTGTGTTGAGGGAAGATAAATCCTTTCTGATTAAAGAAATTTTTTTATACCTAAACAGTTTGCTGATTGGGGGAAATTGAAAACTTTCTGCTTCCAAAACCAATCCTTATCCTCTGAGCTGCAGAAAAGTAGAAA
CTCAGAACTGTGCCAAGCAGACACTGGGACAAAGGGAGAATATCTTGCTCCCCTCCTGAGTCAGCCTGGTGTTGCCCTTTATTCCCCTTATGTGCATATGATTAAAGAGTTATTTTTAAACTTGGTGTGATATTTTTCACACATTCGTAAGTATTAGAGTTTGGGTCTACAGGTGATCTTTTTTCCGGACTTTTAGCAATTGCTGT
AAGAGAAATGTGAGCATCCGCTCCCCCACCACCCCGCCCAGCCCCTAGCCCCACTCCCTGCCTCCTGAAATGGTTCCCACCCAGAACTAATTTATTTTTTATTAAAGATGGTCATGACAAATGAGAAATGAGCTCTTCCTTGTCGGCTATGGACCCCTCAGCAGTGTGAAGGCAGAAGGTAGGGTGGGCAGGGGAACAGCATTAGA
TGTCTGTAGCTATGTGGAAGGTAAAAATAGTGGTGTGATCATGAACCAAAGGAATTTATGTTTTGTAACTTGGGTACTTTATTTTGCATTTTGTTATACTATTAAATAATTTTTTCCTGTTTGGGGGTCTTACTGTCTTTTTTTACAAGTGTATTCAGGCCTTTCTCTGTGATAGTTGTTTCAGTCTCCTCAAAATTGATCCCCCT
GGGCCACAGGAGAGGAGGGGACAGGCTCTCAGGAATCCTTTATTCTTGTAGTAATAATAATACTAACAAACAGTTGGGGAACTAGGGAGAAAACCAGACCATTAAAACTGTTTGTGGTCGAATCTCCATTCAGGCCTCTCTTTTTCTGTGACTTGGACAATGTGGAGTTGAAGCGGGTGAGAGAACATGGAAGGCCCGCCCTTCTC
AGGCATCCGTTCATACCTCATCACCCATCTCCCCCTGCACTCCCCCAGAAAACCTGGAAATGACACAAGTGGCTAACTAAGGACTTTATTTCAAACAAAAATTAAAAATAAAAAATTGAGAGCTCTTTTCCCTGGGTTTGGGGAAGGAGTCAGGGTAGGGAATTCCACATGGCTAGGCCAGTACCCTCAGTACACTGGAGGGCTGT
GCCTAATACAACCTGCAGACACACTTACTCGCAACAGACCTGCAATCTGGGCTCTCTTTTCCTTCTTGATGGAGGCCTCAAAACCTCAGCAGTTGTACCCATTAAACTAAAATGCTTTTTCCCTCTTAGTATTTCTTGGTTTCCCGTGTGTACTTTACTTCCAAAGAGTTGCAAATGCATTTGCATCCCCATAGTTCTGCAGTCGG
TTCACAAATGACTTGTAATGTCGTGATTAAAAAAATTCCTATATTCTTCTGCAAATCAAACGTTCTTTCCCAATCCAATCCAGCCTTGGTTTTATTTTAAATTAAATATTAAAATTACACATTTATATTGAAATCCTTGGTTTGTCTTCTCATTCTTTTTCTTGGCATATTTGGAGGTCCAGATTTTATGAAGTCATATTAACTGT
ATGACTTGTAATGTCGTGATTAAAAAAATTCCTATATTCTTCTGCAAATCAAACGTTCTTTCCCAATCCAATCCAGCCTTGGTTTTATTTTAAATTAAATATTAAAATTACACATTTATATTGAAATCCTTGGTTTGTCTTCTCATTCTTTTTCTTGGCATATTTGGAGGTCCAGATTTTATGAAGTCATATTAACTGTACAGCTT
GCAGGGTCATCTGGAGGCATGAGAGCCCTACTGCCATCAGTGTGGGTTTCCAAGCTGCCTTGGGCTCTGTCTACTGTCGCAAAAGCTTTTAAAGATATTCATTAAACACGGACCTTCCTGCTCTCTCTGCTTTATTTCACTCAAGAGGAGGAAGCCATCCTTCAGGGGAGGGCTGCTGTGCCCCACTTTGACGTGTGAGGCAGCCG
AAAAAGTAATATTTTTTGCATTTGTTAGAAAGACTATATTTTCTGTTTAGTGGATGACATCATCATCATAAAAATCACTGTTACAAGTTTTGTTTTGAGAATTAAAATCATATATTAATCCCAATCACATTGTGTTGGGATTAATCAACATCTCTGGGCATCTAATACTGTAAAAACATGGCCTGTGATTGGTCTGCTTGGAAGTG
CACACATATGTACATGCACATAGATGAGATGAATCTGCATTGTAAAAAAATTAAATCACATTTAGTGCTGTATAATTTGCATGCAATAAAATTCAATAAAATTAAATGTAAAATTAAATGAGTTTTGTCAAATATTTATAGCTGCATAACTATAATTGCAATAACACACCAAAAATGTAGTTAATTTATTGAGAAGATTTTCAAAA
AATTAAGCAGAAAGTCTTCATGGCTTTTCTGGTCTTCGGCTGCTCAGGGTTCATCTGAAGATTCGAATGAAAAGAAATGCATGTTTCCTGCTCTTCCCTCATTAAATTGCTTTTAATTCCAGTCTTGGCTGTGTGTGTCATTGGCAGAATCTTCCTCCTTCCTTGTTTCCCCATTGTGAGTCAGGACCTATAGACAGAGAGGAGTT
AGCTGAAGGTCTTAGTACCAGAGCTAGTTTTCAGCTGCTCAGAATTCATCTGAAGAGAGACTTAAGATGAAAGCAAATGATTCAGCTCCCTTATACCCCCATTAAATTCACTTTCAATTCCACTCTTGACTGTGTGTCATTGACTCTACAACTTCATTCCTTTCCCTCGTGAAGCGGGAGCTGTACACAGAGATGAGTTGGTGAAG
AGAGTGATGATGTCATTGCATATCATCTACTCTCCGGAAAATTCTACCATAGACTAATGAAAAAATATGAGTAAAAAAGTCAAATAATGTCAGCATTATGATTAAAATTGTTTTGATCTCACTGACCCTACTGAATGCATCTCAGGGACCCCAAGGTTCCCACACCACACTTTGACAACCACTGGTCTAGGGCATGATTGTAGGCC
GCTTCAGTGCTCTCCTTTCTTTGGCCTTAATATTATTGGATTAAAGAATTACTGCCTCTCACTAGGAGCATCATTTATTTACCATTATTTTCAATTTCATATTAAAACTCAATTTCTAGTAGAGTCTTTGGTTTCCTTGGTTTATTTTTCTATTTAAATATTTTTTATCTTTTATTATTCTTTACCATGTTTTGAAGTAAATTAAA
CACCCCACTTATCCCTCTCCATAACCCCACCCTTGCCCACCCCACCCCCACCCCCACCAAGGGCGCAAGAGTAGCGGTCCAAGCCTGCAACTCATCTTTCATTAAAGGCTTCTCTCTCACCAGCCATCCGATGTCTGTCTCCTCTGGGATCTGGAAGTGGGTGGAGACGTGAAGACTGTTCACTCTCAACTCCCCTTATTTGGGGA
CCCCCTCCACCCAGCAGTAGACACAGTGCACAGGGGAGAAGAGGGGTGGCGCAGAAGGGTTGGGGGCCTGTATGCCTTGCTTCTACCATGAGCAGAGACAATTAAAATCTTTATTCCAGTGACAGTGTCTCTTCTTGAGGGAGAGAGGGTTGCCAGAAAACAGTCAGTTCTCCACTCTCTACTTCAAATAAGACTCACTTCTTGTT
CTCACCAAATCCTACCTTATCTCACAACAAACTGTAAGATCTTGTGATATTTCACTTCCAATAACCTTACCAGGCATCAGAGTGGGGTCTCTACTCTGAAATTAAATATCTGCCATAAGGTATGTTGAAGACGTTAGTCTCTTTCCCAGGAGGCACAAAGTGCAAGTCTTTTCCTCATCGCTTGAGCAAATTAAACCTACCGGACA
AAATTCTGGTTATTCACCACTTCTACAGCTCTCCTGCCGCTCCCTGCAGAGGATGCTCGTTTTGCAGAGAAGGCAGTGTTCCTCTATTCCCTTCTTCCGAATTAAAAATACCCCCTCAGAGCGATCTAGCCTCCCGAATTGTTTTTTCTTTTAAGATGCGGATGGACGTACGTGTGGGGGCATCCCAGCCCAGCCACGCCGAGGCT
CCTGCCGGGTGTTGTATGTGTGGTGACTTGCGGATTTATGTTTCAGTGTACTGGAAACTTTCCATTTTATTCAAGAAATCTGTTCATGTTAAAAGCCTTGATTAAAGAGGAAGTTTTTATAATCTAGTGCTGTAATTGTACGGGTTTTTTCCCCCTCACTCAGGGTGAGCATCATCAATATCATGGTTCTAATTATATGCCCTTCA
TATGACAACGGTGTGACCTTGAGCACATGACTTAACTGCTGTGCCTGGGCTTTTGCCTTCCATAAAATGGGGTTAACTACTCCATCTGGTTGTTTTAAGGATTAAATGAGTTGTACTTACATGGTGCTGGCATGCAGCAAGTTCCATATGCATGCATGTTATCATTGGGTGACCCTGGGCAGTGATCACATCTCCAAGCATCAGTT
CTTACTTCAGATGGAGCAAAGTCCTATCAACTCACTATGCCTTGGTTTCCCCATCTGTAAACGCAGGGTATGGCCTCAACCTTATTGGCCTCCCAGTCCCATTAAAGCTTTGTGGGAATCTGATCCAGGCTCTTCTCTCCCTGGGTCAGGTGTGTATAGACCATCGATGCCAGCGTGTGGATCTCCTGGGGGCACAGGAATGTCGA
CGTGAGTGGTAGCCGCCGCTGAGGCCGAGCCTGCACTGGGGCCACCCAGCCAGGCCTGGGGGCAGCCTCTCCCCAGCCTCCCCGTGCCAAAAATCTTTTCATTAAAGAATGTTTTGGAACTTTACTCGCTGGCCTGGCCTTTCTTCTCTCTCCTCCCTATACCTTGAACAGGGAACCCAGGTGTCTGGGTGCCCTACTCTGGTAAG
TCTTCACTCCTTTACCCTAGCTGACCCCTTCACCTCTCCCCCTCCCTTTTCCTTTGTTTTGGGATTCAGAAAACTGCTTGTCAGAGACTGTTTATTTTTTATTAAAAATATAAGGCTTATGTATGATGGGTGCTGTGTTTGCTGGAGCAGAGTGCTCCGGCAGAGAATTGCTGGGATGTCAAGGGAGCAAGCAGTCCAAGCACATC
GAATGAAAAGGCAGACTCTCTGAACGTTTGATGAAATGGACTCTTGTGAAAATTAACAGTGAATATTCACTGTTGCACTGTACGAAGTCTCTGAAATGTAATTAAAAGTTTTTATTGAGCCCCCGAGCTTTGGCTTGCGCGTATTTTTCCGGTCGCGGACATCCCACCGCGCAGAGCCTCGCCTCCCCGCTGCCCTCAGCCTCCGA
GAGAAACAGCATCCTGCATCCTCCAGAGTCCTGGTTCCTTCAGTTTCATCCCCTTTCTCTCCTTCCATGGATTATGTAATACATTGTAAAGTTTTAATTAATTAAAAATTGGATATCTGTTTCCTTCCCATTTCTGTAGGTAGATAAAAGGAGATGCGCACCCTTCCTGTGGCACTGCTGCAAGGGTGCTACAGTTAGGACTCAGA
CCCCTCCTCTCCCCTGTTCATTAATGATTATGGGAGGTTTTATTCCCCCCAACAAAAGTGTTAATTAGACATCATCGGAACAGGGATATTACACAAATGAATTAAACTCAAACCAATCAACAAGCTGGCTCTGTGCTTCAGGTCCCCCGAACGAAAAGGGAATTGAAGGCTGTAATGGGAAACAAACGGTAAGATGTCTTTCCTAA
CCGCACCCTCTTGCCCTCTCTGCCCCTCCCTGAAGGATGGTCTTCTCATCTGGACACCCTTGGAAGCAAATCCTAGTTCTCTTCCCACCTGTCAACCTGAATTAAAGTCTACACTGCCTTTGTGAAGCGGGTGGTTTCTTATTTTGTCTGGGGAGAAGAAGGAGAATGGAGAGAGAGACATTTTTATGTCAGACTTTCTTGCCAGT
ATTTTAAAGGCAGCTACAAAGCTGAGCTCTATTTGCTGATGATAGTCTCTGTTCAGCTGTTTAAAATGACTGTCTGACTCACCATGGTAATTTTTCACAAATTAAAGACACATTTTGGGTTGTGCAACAGTGTTCTCATCTTTCCAGGCAGGCAGATTATTTTAATGCTGTTATACAGGGAATTGGGACTCTCGGATTTTCTTTTT
ATGAAATGACTGTCTAAGAGATCTGGTCAAAGCAACTGGATACTAGATCTTACATCTGCAGCTCTTTCTTCTTTGAATTTCCTATCTGTATGTCTGCCTAATTAAAAAAATATATATTGTATTATGCTACCTGCATTTGTTTAGTGCTTGTCATAGTCCCATATCTTTATCTTATGTCTACTACTTATCTATCTACTAATTGGTGT
TTAATTCAACTATGTGAAAATAAAGATTGTTTTTGGTTTGAGGGCATAGGGATCCATTTATCCTTATTCTTTATGAGGCACTAAATTAGCTTTGTATGTTATTAAATGTGTCTCGTCAATGCTGTTGGCATTGTTTCATTTTAACTTCTATTTGGTAATGTTCAATTTTCTGAATGTGTGGATCACTTAGCATGAGCAGAAAACCC
CCCACAGTGCTCAGTTGTACTTTTTATTAAGCTGTAATATCTATTTTTGTTTTTGTCTTTTTCCTTTATTCTTTTTGTAAATATATATATAATGAGTTTCATTAAAATAGATTATCCCACACGACTTGTACTGCTAGTTATTCTTCCCAGGCCACCTTGTTCAGCGAGCCTAGACTGGAAGTCATGAAGTTATCTTTTATGCTATC
AGATTTTTAAATTTACTGTAGCTGCCAGTGTACACGTGTGGACCCCATTTTATTTTTACACCAATTTGGTGAAAATGCTGCTTTCCTCAGCCTCCCCACAATTAAACTGCACATGGTCTCTAAAAAAATAAAAATAAATAAATAAATAAATAAATAAAAAGTATCTTTTCTCCCCAGTGTAAGTTTTTGTTGGATTTGTCAAAGGT
ACAATTATAAGAGTATACAAGGTGGTGATGAAGAAACCTGGGATTACGTGCTGTGAAATGGGGATAACAGCAATTCTAACTTCATAGTTTTCTCATGGTAATTAAATGACACAAAATCATGTTAAGTTCCAAGACAAGAGTCTGGTGCATTTTAAGTGCTCAGTAAATACTAGCAATTATTAATTGTTGTTATTTGCCACCATTCT
AAATAGTGCCAAGACACATCACTAAGCCTCGTTTTGTTTTGCTTTGTTGCAAACCTATAAAGCGTTATCACCAGAGCTATCTGCTTCACTTCAAATGCTTATTAAATTTCAATCTGAGACTCAAGATTTGTCTCTGAAATTTTTGGGGGGAGGGGGAAGGGCAGTAAATAAGTGGACATACCTTTATTTGCAAGGAAAGGATAAAA
GAACATATTAATGGTTATTTCTTTTTCTTGGATTTCCAGAAAAGCCTCTTAATTTTATGCTTTCTCATCGAAGTAATGTACCCTTTTTTTCTGAAACTGAATTAAATACTCATTTTATCTTTGACTCTCCTTGAAATCTAGAGAAACCAAGAAAATGGCTGTTGGGAAGGAACCAATTTCCTCCTCTTCCCTCGGGTCTCAGGCAT
TTTCATTTGAAATGGGAGAAGATAAAATCACTTGATGTAACCTGGAAACTATGCTTTACATGGCAATCAAAGCCTTTTGATCATGTACATTTTATTTGATATTAAAATCTTTTATAACCAGATACTGTCTGTGTTTCATATATTTTTAAAAGTTTTGATTGTTGGAATGTTATATGATCTTAAGGTCTGTATAGACAAAATTATGT
TACCTTGATCTCTTCCCCCAACTTCCTAACACTTATTAATTTATGAAACTGTTTTTCTCAGCGCAGTTTTGTTTTGTGTGTCCATTGGATTACAAACTTTATTAAAAAATATAAAACACACCAAGTGTGAGTGTGATTGTCACTTGGGTGGGAGGACGAACCATGGGTCCTTGGCTTATGGGAACAGTCAGCCCTCATCCCGCTTT
TTAATGAAACTGAGAGACAGAGGCTTGTTTGCTTTGCCCTCTTTTCCTGGTCACCCCCACTCCCTACCCCTGACTCATATACACTTTTTTTTTTTTTTACATTAAAGAACTAAAAAAGGAAAAAAAAAAGCCTAGGGCAGATACAATCTAGTAAAAGAAAATCTTTGATATACCAAAGTGTTGGATAACAAAGGCTAGAAAATTCA
TTCTCTGTATTAGAAAAAGAAACGTGATACCAATTGTATATTTTCTTTTCTTTATTTATTCTCTGTAAGTCTGTCAGATGATAAATTGTAAATAACAATGATTAAAGAGTCATGCTACTGATGGATCTCCCTTTCTGTATAAACAGTGCCAGTTCTGGGCTTTGTAACCTTTGCTCTTTATAGTCTTTCATTCCTGGGGAAGTGAT
TTAAAAAAAACACACCTATCCATTCACTCATCAATAAAAACATATTATGATGGTTATCAAGCTGTGTCCTATGAGTGATAAAATATTTGTAAAATATAAAATTAAATGGCATCTATTTTGAACTCTATTCTAGTCTCTCTGAGCACCTCTAGCAGTTCAGCCCATCTTTCAAAAGTCATAACACCTTGAAAGCAGCAACTTTAGTG
GACATCTTGGCCTCTCGCCTTGGTGCCTACTCTTGGGAAGCGGGTCCAGACATCTCTCCTGCAGGAAGAGAGGAAGGGTTAATTACAGGCGTTGGGGATAATTAAAGCCTTTGACCAAGAGGATGGGAGGAGAGCCTTGGTCCTCTGAGAGCCTGTGAGTGTGCAAGTGCCTGTGAGAATAAGTGCATGTGTATGAGGGTGTGAGA
GAAGTGGTAGATTTTGTGTAGATGCATTTGTCTGCTGTAATTTTTTATATATATATTAAACTTACTGTAACTGTACAGTTCATTTCTGTTGTAAAACATCATTAAACCATCTTCCAAGTGTTTTCACATTGTTGGAGTTTCTTTGAAATTGCTGTGTTGGTATTCTGGATGCTTCACATACAGATTCTCAGACTTCGCATAATTCA
TGGGAGCTTGGATCAATGTTGAAGAATAATTTTCATCATAGTGAAAATGTTGGTTCAAATAAATTTCTACACTTGCCATTTGCATGTTTGTTGCTTTCTAATTAAAGAAACTGGTTGTTTTAAGATACCCTGAATTTGACTTTTTATTTAATGCCTTGCTACTTTGACCCACAGTTTTCCAATCTCTCCTGTAGCATACGATGACT
AAAAACCTACTAGTCTTGAACAAACTGTCATACGTATGGGACCTACACTTAATCTATATGCTTTACACTAGCTTTCTGCATTTAATAGGTTAGAATGTAAATTAAAGTGTAGCAATAGCAACAAAATATTTATTCTACTGTAAATGACAAAAGAAAAAGAAAAATTGAGCCTTGGGACGTGCCCATTTTTACTGTAAATTATGATT
CCAAAGCAAAGGAAATGATAGACTTTTGTGTTATGAAAAATTAACTCACTGTTCTTGTTGGTACTATTATGTCAAGTTAGTTATCTCACATGTGACACTCATTAAAAGGCATTTCTCTTGGTTAATTCTTGGAACACTGTTGTGTGATAGCTCTGTCTTGCTGTGCTTCCAAAGAAGAGACTAAACACTTGCCCAAATTTAAGTCT
CATCAACATGGCCAACAGCATTGCCAACCTGAGACTGAAGGCCAAGGAATATAGTTTACAGAGGAACCAGGTGCCAACAGTCAACTGAGGAAAAAAAATAATTAAACAGGCCTAAGAAGAAATCAAAAACCATAAGACACCTATCCTGCTCTGTTATTTCTTCATCTGCTGGGGGGAAAAAGTAAATTACAAACAAACAAACAAAG
ACAATACAACACACACACACACACACATACACACACACAATCACAACATAGTTCCTCTCTCCTTTCCTGAAGATATGAAAATCAGTCTTGGCCCATTTGAATTAAAGTATAAGTAAAATGGAAAATACTCAGCCTCTCTCTCTCTGTTGGGAATCTGTTCTCTAAAAGGCTTTTCACATGCTGAATTGGCAAATTTGGGGATGCTT
CCTCTTTCCCATATAAACTATTTTCACAGATCTCAACTAAAACCCCTTACTTCACAAATGATTGTGTTGTGCTGAAATGGTGCTCTTATAGTACTGGCTTATTAAAAGTAAAAAATAAACCTAAAAATTGATTGTTTTAAGTGATCTTTTGTTCTCTTATTAAAGATTGGGAAAAGGGAGAAAAAGATGAGGATTCTATGAATAAA
TCTCATTTAATCTGAGATAAAGGATACTTAAGCCCAAACTATATCTAAACCCAAATCTCACTTGGCTGGAAACATCAATCTTAACCATTTATTCAGAACCATTAAACCAATGATTCCAAGACTGGCTTGAATTTTGTCTTTCCTAATTATACCGAGGTTGACTTAATGAGCAGTGCCATGGAAAATAGGCATTGTCACCATTCACC
TTTTCAAGGAAAAAAAGTATTGAGTAAACAATTGTTTACATATATCATTTATGCTTTTTTCTAGCATGTATAACTTTTTTAAATAAAGGTAGTATTTACCATTAAAAAAATTTTAGCTAATGCTTTTTATCCTTGTACTTTTGTTATTTAATTTGGAATTTCTGTTTCTATATAATTTATTTTATCTGTATGTAAAGTTACAAGTG
AGCTTTTGAATGTGATTTATGCTTACAGCTAATGAACAGATGAAAAGCACTGTCCTTTTTTAAGTAAACACTACACACTCCAGATGGATTGCAAAAATTTATTAAAATTGGAGACACTGTTTTAATCTTCTTGTGCCATGAGACTCCATCAGGCAGTCTACAAAGACCACTGGGAGGCTGAGGATCACTTGAGCCCAGAAGTTTGA
TCTATTAATGTATACTTGAAATTCTGTTTGTATAAAAATGCATTTTCCCCTTTATTTTAACACTGTGTAAAAGAACATTATGCATGTGAGTGGTTTGAGAATTAAATGGTTTAATACTCAGATTTGAATCTGTCTTTTCTGTATATAGAAACTAATCTGTTTAAATTTTTGATATGTTTTAGTGTGATGGAAATACTGAGAATTCA
CATATATAAATTTGACAGATAGCTATTTACATAGCCTTCTAAGTAAAGGCAATGAATTCTCCATTTCCTACTGGAGGATTTATTTAAATAAAATATGCTTATTAAACACTCCTGCAAAGATGGTTTTATTAGTACCCTGGTCATTTTGTTCAAGGAAGGGTTATATTGCATTCTCACGTGAAATATAAAAAGCAAGTCTTGCCCAA
AGCTTCTGTATTATTCTTCGCTGTCTCTCACGCCTTCCTTGTTTCTTGTGAAAAGTAATAGTGACTGGTTTCCTATAATGGACTCAAAGTTATCCCTAAAATTAAAGACTTATTTGATGACCTAGTACAATGGTGAAAGAAGATATTTTTTCTATAAGTTTTGGGGGCTTGTTTGGTGACAGGTTCTTCTAGAACTATCCAAAAAA
AGGGGATGGCTTGATTGGGAATGTAGTGAAAGGAGCTGATCTACTGTATTGTAATGTAAAACAGCTACAGCCAGTTATTTTGTAAGATTATAAGTTGTTCATTAAAAAATCAGCACACAAAATATGAAGTGTCTTTGGTGTTTGACTCTTTGTTTAAATCATTTCATCACTTTCTAATCACTTTCCATTGTCTTGTGCCAGGTCCA
TACCAGCAGTTCCGATTCATCACCTCCAAGCTCCTTAAGATGCACAGTCAGGGCTTCTTGTCCTGTTAAATACCACCCCAACCCCAGGCCTCCACTGGAGATTAAAAACCTTCATTCAAAGCCAAAGGGGATGTCATGGTTTTGAGTACCAGTCCAAAACTTGAGTGTGTGGAGGTTGATTATTTTTGGTTCTATATCAGTGTATT
AGGCCAAGACTTATGGTCTACAGATTTTGGCGGGGGAGGGGGGACCTTTTCAAAGACAATAGGGGGTCTTGACATGTTTGTTGTATGTAAAGATGATAAGATTAAAATTTTTGATTTTCCTAAAATCCTTGGCGTACTTTCTGTTTCTGAGACCTAGCAAAATTTCAAACAAACACTGGGTAATCCTGATAAGGCCTGGCAGAGAC
TGGGGTAATGCAGCAGATTCCTGTGTCTGTATCTTTCCAGTGTGTGTGTTAATCCATAGTGTTCTGAGCACCAGAAGGGTCATGTAAATCTGAAGTTGTTATTAAAGGTTTTTCTATAGTGAAAGATGTCTTTTCTGATTCATTCTTGTATGTTACTTTCCTGAATTGCTATTCCCTCTGCCCCCTGCAAGTCCTTGTCTGATCAC
TCTCAGGCCGTCATGTTCTCTCAGCAGACCCTCTGAATTACTGATGTCAGAACTTATTGGCTGGGCTACAGCACATAAGCAACTCCTAGAGTTTTAAGACATTAAAAGAAGGTGATTTCAGACAAGAAATCTAGCGCACCATTCAGGTTTCTCCTCGTGTCGAGGCATTGCTTCTCTCCCTTCCTGCCTCTTCCTGCCAGACTTCA
GCATCTATAATTGAGCTTTCTCATCTGTCAAATGCTATGGTTTTCTTAAAATGTTACAATTCTAGATCTATCCACCTTGTTTTTTTATTGTCTACAAACCATTAAATGTAAATATTGTTTTTAGAGTCAGTCATTGGCTTTGTCATTTACCCTTTGAGAGTTCCACAAGTGGTAGTAGAGTGGTTTAACGTCTTTCCTCTAGTACT
ATTAGTTAACGCCTAAGCTAAAAGTATAATATCCAGTTTCCCTATGATCTCAAGTTTATGGAAAGTAGCCTTTCTTTTGGCAGTGTAAACAAGCAGTTACATTAAATACGTAAAGATAATGCATTATTCTGCTATTTTGTCCTTATCAAGATCATGTAGTAAAATTTTGTGGTATAAGAGGATAGTGTTTTTCCCTAAGGAAGAGG
GTATAAAGGTTGGGGGAGCTGATAAGGTTTTTGTACAGTATTTTCTCCTTCGTTGTATTGATTTTTGTATAAAAATGTAACTTCTACGTGTCTAACACGTATTAAATATTTTGAAGCAACGTAACTGCCTGCTTGTCTGTAATAACCTGCCTGGGTTGGGAGGGAAGTGGGAGGAGGGAAACCAGGGCCTGAGCTAGAAAATTGAA
AAGATTTTGTTTTCATTTCATCTCTAATTGTTTTGATCATTGGCAGAGAAAGAGTATTTGAAATTCATATCAGTTTTGCTCCTTATTTTAATCTCTTTGAATTAAAAATAAAACTTTTTCAAAATGGAAATTTGAAATTATAAGTAGACTTCAATTATCTTTGCTAATCCTCTCTTTAATTAGTCAGCTAGTTAAAAGTTGTTATA
GTAAACTTTCTTTTGTGGTTTTTTGTTTTGTTTTCTGGGTTTTGTTTTTTGTTTTTGTCTGTGCAAGACCTGCAGCTGCTGAAAATCAGCTTTGCCTTTAATTAAACCATGTTCTCTCCAACCAGATCTGTGTATCGATTCTTTCTTTTCTATCCTAAAAGATATAAAAGAAGTATTGAAGAAAATCCAACTTAAAAGGCAAGAAT
ATTTTGAAAAGGGTCTGAGAAAGTGTACAGGTCTAATTATATATACATATTTATACATGTGTATTTTTGTTTATTGTTACATTTTGACATTGGACTTTCTATTAAATAATTTTTAAGAGTTGGCCTGGCTTTGTTCTCTTTTATGTCTTTCTTCTTTCCTTTCTCATGGAGGAGGCCATTGTAAATATCTGCAAAAGACCCTGTTA
GTCTTGAAATGAGAACATATGACAACCCTGTGGACTGGCCACACAAAAACCCGTAATCCTAGTTTATTTGATAGTTAATTTCCAAATTGTATATAGAGTGATTAAAGAAAAAAATTCTCTAAAATCTGAGACTTGTGATTTTCTTTTGTTTACTCTGAAAAGTCTTCCTGCTATTTATAAACAATCTTCTGTTTCTTCCTTTATCA
TGGGTATTCTACAACTTCAATGGAAATTATTACAAGCAGATTAATCCCTCTTTTTGTGACACAAGTACAATCTAAAAGTTATATTGGAAAACATGGAAATATTAAAATTTTACACTTTTACTAGCTAAAACATAATCACAAAGCTTTATCGTGTTGTATAAAAAAATTAACAATATAATGGCAATAGGTAGAGATACAACAAATGA
TTTATTATATATCTAAGGTATACAAATCTGTCTACATGAAGTTTACAGATTGGTAAATATCACCTGCTCAACATGTAATTATTTAATAAAACTTTGGAACATTAAAAAAATAAATTGGAGGCTTAAGGATTAGAAAACTTGTTCCATTTATTACTATTCCACATTCTATCATGTAATCCAGTTATGTCAGAAATTCACCTCTCTGT
AGCTATATGGAGTAGTAGACTAGAAAGAGAAACTGGTATTTGCTTTAACTACCTGCTGCTTGTAAGCGCTTCCTCTGTAACTCAGGCGTAACTGTTATACATTAAAAGAAATTAAAAGCATTTTGAAGGTTTCGTGTACTCAATTGATTGTCATTATGCAGCTGCTCCAAAAGGGACTCTGAGGGGTGTCCAAGAAGCCTTTGGAC
AGTAGTAGACTAGAAAGAGAAACTGGTATTTGCTTTAACTACCTGCTGCTTGTAAGCGCTTCCTCTGTAACTCAGGCGTAACTGTTATACATTAAAAGAAATTAAAAGCATTTTGAAGGTTTCGTGTACTCAATTGATTGTCATTATGCAGCTGCTCCAAAAGGGACTCTGAGGGGTGTCCAAGAAGCCTTTGGACCTAATTTAGA
TGAAAACAAAACCTTTGGAATTCTTGCACATGCAAAACTGTTACTATGATGCTCTCACATATGTTTGTATAATGTGTATAATTGCTTACTATACATATTAATTAAAGATTCAAAATTGCTTTCTATAAGAAGCTTGATTCACTGTCCCCTAGCCTCCTATTTGGCTTATGAAAATTCATGCTGTTGATGCTAATATAGTTTTGGCA
ACTAGGAATTTTTTTCAGTATTATTTGTATGTATTAAACTTTTCATTACACTAAAGTGCATTATTTTATTGAGCAAGTATCCTTCATTGTGAGGTTTAACATTAAAGCAATCTGTTGAAATGCCATTATCTTTGCTCATAATTTTATTATGGCCGTCTAAGGTAGCTTACACATAAAACCTGTTTGCGTATCTGTTGTTCTCTAAA
GAATGTACATTCTTCTCACTGACTTTGGTGATTTTGAAACCTAGAATGATGTGTTTCTATCTGTAATATCTTTCCATTTGAAAAAAATCTCAAAACACAGATTAAAACCACAATAGGCTGTAGTATTTTTTATTTTGGGAGCCAGAGTATGATTTGGGGGAAGAATATGTATCAGCCCTATTGCAGTATAACTTTAAGCTCCTTTT
CCTGGTCATCAGTATTTTTTTTAAAGTTCTCCAGGTAATTTGAATGTGCAGGAAGGATTCAGAATCACTGGTTTAATTTGTTATTGAAAACAGTACCAGTATTAAATGTGTTTCCTCTTCCTTCTTTTCTGTATGTATGTGTGGTTTTTGATTTTTTGTTGTTGTTGTTGTTTTGTGGCCACCCTTTGCACTAGACCATCCCTTTT
ACTAGTATCTGTTTTGTTATGTGTGTATTATTCCAGCCAGAATGGGAAATGCTAATTCAGCTCCTCCAGGCAGCCCAATGGGGCTGGTGGCTTTGAGATTATTAAACTCTTTCTCTGCTGCAAACCCCACTGTCTCAGTGTATTGTTCTGTTGCTGTGCAGCAGGCATACAAATCTGACAATCTCGTAACTATTTGTGGCAAGCCA
TATTGTTTTACTCCTTTTTATTCATACGTAAAATTTTGGATTAATTTGTGAAAATGTAATTATAAGCTGAGACCGGTGGCTCTCTTCTTAAAAGCACCATATTAAATCCTGGAAAACTAACGGTTGTGTCCAGTTCATAAAATGTTTGTGGCAAGAAATTAGACGCAATTTTTCAGACTTTATTTCTGTTCATCACTCTTAAATCT
TTGCAAAGATAGCTTCTGATATTGTTGTAATTTCTACTTTATTTCAAAGAAAATTAATATAATAGTTTCAATTTGCAACTTAATATATTCTCAAAAATATATTAAAACAAACTAAATTATTGCTTATGCTTGTACTAAAATAATAAAAACTACTCTTATATTGGACTTCTTATCAATGAATTAGTAAGTATAGAGACAGACAGCTG
TATTGTTTTACTCCTTTTTATTCATACGTAAAATTTTGGATTAATTTGTGAAAATGTAATTATAAGCTGAGACCGGTGGCTCTCTTCTTAAAAGCACCATATTAAAACTTGGAAAACTAACTGTTGTGTCCAGTTCATAAAATGTTTGTGGCAAGAAATTAGATGCAATTTTTCAGACTTTATTTCTGTTCATCACTCTTAAATCT
AAGCTGTCAACTTTTGTGGTTGTAGCAAGTATTAATAAATATTTATAAATCCTCTAATGTAAGTCTAGCTACCTATCCAATACTAAATACCCCTTAAAGTATTAAATGCACTATCTGCTGTAAAAGAATAGACTTTGAAATGGGTTTTTTTTGTTTTTTTTTTTTTGAGACGGAGTCTCCCTCTCGCCCAGGCTGGAGTGCAGTGG
CTGTTCCCTAACTGTGCTTGTATTTTTTAAAAAATAAAGCCCCAATTCAGAATTGCTGGATTATTAGTACTTGAACACTAGTTTAATCCTAAATACATATATTAAAAGAACATCAATAAAATGAAAAAGCTAACAAATGTTTGTGTGTTTCTGAAATGGCACATTGATCGTTATTTTCCTTTCTTTTTGCCTCATTATCAGACACA
GACTAGGGCATCAAGGTCGTGTGTGTGGGTGGGGGCAGCCTCCACCTCCTGGATTCAAGAGATTCCAGGGGTGCAGCAAGTGCTTTCTATGCGTTTCTTCATTAAAACATTAGGCTAATACAGGCAGATCATTGGCAAATTTACTTGGGGTGGGTGTGTTGGAGGAAAGATTTCCAAAGCGGAGCCTTTATTCCAGGCTTCAGTTG
CCCCTCTGGGCTGGGGTGGGGGGAGGGAGGAGGTTCCGTCAGCAGCTGGCAGTAGCCCTCCTCTCTGGCTGCCCCACTGGCCACATCTCTGGCCTGCTAGATTAAAGCTGTAAAGACATAACTCATATCAGTCGCATCATTGGACCCATCCACACCTTCCAGGAACACCGCCTTCAGCTGGGCCCAGACTGTTGCCCACTCCATAT
TGTGTCTAGGTTTTAGGGAGGACAGTTCATTGATGTTACTTAAGAATGCTTTCCAGGTGGAAAGTTCCTTAAGTTTGAGGCTTCAAATTCCATACAGCACATTAAAATCCCATTCATGAGTTTGAAATACTGCTCTGTTGTCTTGGAAATACCAATCAGATTGTTGGCTGAAGTGATGTGGATAAAGAAGGGATCTTAGAAAAACT
AAAGGCCTGGAAGGTGATTTCCCGTGTGACTCATGGATAGGATACAAAATGTGTTCCATGTACCATTAATCTTGACATATGCCATGCATAAAGACTTCCTATTAAAATAAGCTTTGGAAGAGATTACACATGATGTCTTTTTCTTAGAGATTCACAGTGCATGTTAGTGTAATAAAGAGATAAGTCCTACAGTAGTAAAATCTATT
TCGCTTTAGATGAAGATGCTATTGTTTTATGAAGCAAACGGGGAAAAATCCAGATTTCAAGATCCCATAACCCTGTATGACTTAACACTTGAAAGTTGAAATTAAATGTAAAAAGCCATACACTCTTTTCCTTTTGTTTGTGAGTTAGGCGAATTTGGTAATATATAGGAAGAGATGACAAAAATAGACTCCATTATGTCCTGCTT
CCTAGTTTTCCTTATAAGCACCACTAAGTTAATAGCTCTGTCTTTTTGGTGTTTGCACTATGTAATGCTTTTAATACTTTTTAATTGTGCTTTTTTATGTATTAAATGTTTTTCCTTTTGCCATTGTGTGTTGTCATTATTTTTGAAATAGGTAATTTTGTGTGTATACAGTTAAATCTCATTGCTATTGGATCTTTTGGTCTGAT
GTCTCAACTGAAAGGGGCCTGAGTGATATAGAGAAAGTGGAGAGGGGTTTCTCGTTGTGATCATTTTACCTTTCTTACAGCTAACTCCACCACTAAGTCAATTAAAACAATCCATCCTTAAAGCAAGACTGAGTTTGTGTTTGTGCTTCCAATGACCTCTGCCAGCCTTCCTTTCCCTCCCGCTCCATCCCTGGGTTTTGGTAGCG
GAATGGATCAGCTGCCATGGGCACAGCCTCCGATTTGAGCCTCTCCGGCTGCCAGCCAGGGGGCCTGGGCCAGACCAGGGCTCTGTCCTTCCGTGACTTTATTAAAGCAACATTTGCCACATGTTTAAGCCGCAAAGGTATTAGCAATGCTTGCATCATTAATAATCATTCAGTTGAAGGTCAAGCCCATAGACACACACTCTCTG
AGCTTGGAGGGCCCCTCCCCTGGATTTCCTCCAACACCTGCTTGGATACTAGGCCCACTGTCCCTGAAGGGAATGTCAGGGAAGTGTGCCTGTGAGCTGAATTAAAGGACTGGCCTTTCCAGAAAACGCTTTGGATCTGAGCAGAGTAGTCAGTTTCTCAGACACTCATTCCATACTGCACCGTACATGCCAGCGTACCCATTGCA
TTTGCTAAAGTTTAGTGCTTTGAGATTGTGAAATTATTAATCATCCTCTGTGTGGCTCATGTTTTTGCTTTTCAACACACAAAGCACAAATTTTTTTTCGATTAAAAATGTATGTATAAAAAACTATTTTGTCTTTGTGGTCATTTAGGACTCTGTGAAATAAGCGTCCTTAAAAAACCCATAATATAAAGTTAATACATTAATAC
ACTTAGCGAAAGTGACGGATGAGCAGTAAGTAAGTAAGTGTGGGGATTTAAACTTGAGGGTTTCCCTCCTGACTAGCCTCTCTTACAGGAATTGTGAAATATTAAATGCAAATTTACAACTGCAGATGACGTATGTGCCTTGAACTGAATATTTGGCTTTAAGAATGATTCTTATACTCTGAAGGTGAGAATATTTTGTGGGCAGG
CTATTTGGTGATCATTATTAATGTCTTATGTTTCCTCCCAGATTGTTTTCTGCATGAATAATAACCAACAATGTGTGTGTATGTATATATATGCTTTTGCATTAAAAGGTGGTTTTGAAGGTAACATTTTTTGGAGTACTGATTAAGCGCCAGCAACTCTTCCAAGCTCTTTGCATGTATTACATCAGTTAATCCCTCACACCCGT
TTTTACTTCCAGCAACAAAGATTTATAACAACAGACTTAACAAGTACTATTTTGCATATGAAAAAGAATTTAAACGTTTGGTGCTCTAAAACTGAAAGAAATTAAAGTTGCTGCATCATCTAATCTCTGATTGTCTTTGAATCCTTAGTTCCATAAATTATCCAGAGCCTTTTTTAGTTAACATTTTTAAAGAGGGGAATGCCAGT
TTTGTCCTGCCATGCTTGGGTGTTCATCCAGTTCAAGGACTTCCACCAGAAGACCAAAGAAGTGTCACACTAAAGGTAACAGTCATACAAAACAGGAACCATTAAAAACAAACAAACGAAAGAATTATTTGACTCAGTAATCCTCCTCTTTCTAATTTATATTCTCAGGAAATAATCCAAAAGAAGGAAACATTACCTTCTTTAAC
AGAGCAAAGACAAGTCCTAATCAGACAGATCCAGTTAGCCAAAAGACTAAATTTGCCTGTGTAGGTTAATTATTTTCCTATGTTAATAGCTATAGAGCAAATTAAATAATGATCAGAGTTCTCCTGAAATGGAACTCTACATTTATTTTTCTCCAAACTACTTTAATAGATCAAAAACAATACTTTCAGAATGGTACTTAAAAGAA
AACAATCATTATTGAATACCAAGCCCAAAAGTTTAGTTAATACACCAATTGTAAGTTCTGGTCTGAATTTTGTCAACATATTTAGAATGTAAATGGCATTATTAAAAATGTATCTGATTTCTCTGTGAACAGTAATATTTCATATTTTTAAGTTTAAAAATGTTAGTGTAAGCCAGGCACAGTGGCATTCACCTGTAGTGCCAACC
GTTTGGTTTGAACTCAATCAGTAGCTTTTCCTTACATGTTTAAAAATAATTCCAATGACAGATGAGCAGCTCACTTTTCCAAAGTACCCCAAAAGGCCAAATTAAAAAAGAAAAATAATCACTCTCAAGCCTTGTCTAAGAAAAGAGGCAAACTCTGAAAGTCGTACCAGTTTCTTCTGGAGGCAAAGCAATTTTGCACAAAACCA
TTTCATATGTTATACTTTGGACAGACAGAGTTTTAAAAATGGAATTATTTTTTCTTTCATGCCTCTTGTAATGTTCTGAACAAACTTGAATGATGAAAGTATTAAAGAGATATCAGTATTTGAGGTTTGTATTTTCTTCTGTCTCTGGGGAGGATTTCTCAGTGGTGGTGGGAGCCCAGTCTTGGAGTGAAAGTGACACCTGCTGT
AAGTTTGGAAGCACTGATCACCTGTTAGCATTGCCATTCCTCTACTGCAATGTAAATAGTATAAAGCTATGTATATAAAGCTTTTTGGTAATATGTTACAATTAAAATGACAAGCACTATATCACAATCTCTGTTTGTATGTGGGTTTTACACTAAAAAAATGCAAAACACATTTTATTCTTCTAATTAACAGCTCCTAGGAAAAT
AGAAAGCTACACCCATTTCCTCAAATAACTGTTCCGAAAATTTATATGGTGGAATGCGCCATGTATAAACTGTGAATTGTATTGACAAATAAAGTTTGTAATTAAAGTCAGCATTTTCTGAGTCTCCTGCTTGCTGCTGAGAATTCAGATATGATCTAGGTAGGTAGAACTCCAGGATGTTACTTTTCATGCTGAGTTTGTGTCCC
TGTGCAAAGCATTAGGATAAATTTTTATTGAAAATTGAGTGAATGACTGAACAAATCGCTGGGTAATGCTGTTTAGGTTGTTCTATTTTCCACGGATTAAATTAAATTCTATGTATCTACCGTCTCTGAGCTTATTTAAAACCACAACTCATCAGATCTTTTGTGTTACATCTTCAGCTACCTTGCAGTAGTTTACTACAGCCAAT
ATGTTTACTGTGCCTTTGTTTTTGCTAGTGTGTGTTGTTGAAAAAAAAACATTCTCTGCCTGAGTTTTAATTTTTGTCCAAAGTTATTTTAATCTATACAATTAAAAACTTTTGCCTATCACTCTGGACTGTTGGATTGTTTTTTACATTCAGCGTTATAATCTTTTGTTATGCTGATTGGTTTTGGTGGGTACTGATGCGAATTA
TGATAGTTGGGGAATTATAAGGATACCATTTGTAAGAAAGCCAAAAGACTTTTGCCAGATTTCATATTTCCCCTTTTCATGTACACTTTATATATACTTCATTAAAATTATATTTTAAACCCTTGTATAATTTTAAGCATTGTTCCTCAGAACATTTGTAAAAGGATATATTTCTGCTTGACCAGCGAGATGTGCATTTTGCCAGG
ACCAGCGAGATGTGCATTTTGCCAGGATCATATTGGTCATGTCTATTGGTGTATTATTTCAGTATCACCAATGTTTTCAGAAATACAGTACTAATTCATCATTAAACTCTTTGAAGTTAATATTTTTCTGCCTTCTAACTTATAGACTCAACTATGTATCTGTAGTTTTTGGGAATGGTTGGTGTTTTTTGCTTTGTGTTGGGAAG
CCTTTGTTTTGGTATATGTAACCATACCTATATTATTAAAATAGATGGATATAGAAGCCAGCATAATTGAAAACACATCTGCAGATCTCTTTTGCAAACTATTAAATCAAAACATTAACTACTTTATGTGTAATGTGTAAATTTTTACCATATTTTTTATATTCTGTAATAATGTCAACTATGATTTAGATTGACTTAAATTTGGG
TGTGTTTGCATAAATAAATACCAGTTTATGTTCACCGGCTATGTGATACCAGGATTTCCTTGGCTTCTGTTGAAATATTATTTGATATGACATCCCTTATATTAAATTAATTATTTTGTAGAAACTGGGGCACAGCATTTTATTTGTTAAATGAAAAGAATAAGATGAAATATACTCCAGAACCTTGATCCAATAATATTCTCTAA
TTTTTTCATTGGAAAGTAAATTTAAGTAATTCGTGGGATGTGGTATATTCTGTGTCAACTTCAAGATAATCACTCATTTTCTCGTTATATTCAGGTCTGAATTAAAGTTAAGTTAATCACACAGTGTTCAATTTAAGCTTCTTTAATGTTGATGAAAGGTATTTGTAGTTCATATAAACTATACTTATGTGAAGGATAGCAGATGC
TAATCAACTTTAACTTTCAGAATTCATGAATCTTGGTTTGGTGGCATGAATGAAAGGTTATGTAACCCCACCAGTAACTCATTTGGGGTGCCCTTGAAATATTAAAGTTTGGTCCTCAATAAATATGTGCTGTGGTGATTAATCAGGTTAGCGCTTAGTAGTCAGCAATTGGAGACAGGTGAGATAATTATCAGGTGTAGATGAGA
GGACGGTTTATGAGCACACAATTATAGCTTGTTTCTACTTTAACAAGGTATGCTGCCTCTGTAAATTCATGTATTCAAAGGAAAAGACACCTTGCCTATAATTAAAATGTGGAACTATAAAATTTTTTAAAATCCAATTCAGAAACTTTGATAATCTGACCATAACATAAGGGAAGCTCTAATTTCTACTGCTTGCTGATCTGCTG
TTTGTTAATGCTGAGATGTAAAGCTGCCACCTTTATATTTTCCTGCTTCTGATTTTATTGTGAGGGAAATATACAATTGTGGTTACCTTCAAATTTTGAAATTAAAAATATACAACCGTTTGTATAAATGCCTGATGAAGCTTTATTCCTGTTGCACTGACTGGCTCTAATTTTACGTATGTATCAGGTACCCACATTTTTGCTCC
TCTTTCCCACCTTCCCAAACCTAATTCTTGTAGATGCATTAGTGTTGAACCAATGCTTTCTCATGTCTCAATTCTTTGTATATGCATTCTTTTCAGATGTATTAAACAAACAAAAACCCTTCACAAGCCAGCCTGAGGGTTGTTATTTTCCCTCCGTCTCTTACTTTTCAGATATTGAGGAGTGGGAATTTGACTCTTGATAACAT
CATACACAGGCTATTTATACACGTCCCCAGCTCCCATCTGAAACCTGTGACTCAGGTTTATGAATGGTGTTTGTGTAGCAACACATTGTGTGCTATGTTTATTAAAATGCAGCGACAACTTGAGTGTCTCACTTAACTGGCTCTCTCATTTCAACCATTACAGCTGAATTTGTCTACATATGGTTGGAAAACTGATAGGAAGAAAA
AGTGCGCTAAGCAAACTGTTTCTTCAAAGATTATATCCTTACGTAAATATACTTTTGCCTTTCCATATTCCCTACAATACATAATCTCACCTTTGCTCTAATTAAAAGTTGAGAAAGCAGTCTTCAAACTCCTGGGTGCATTCTAATTTGCACTTACATTTTGTTCTGTCATTAAATTCTGCCTTAAGTTTCCTACTCTCTTTTTA
GATTCCATCCATTCACTATACTTTTCTAACTGAGTTGTCCTACATGCAAGTACATGTTTTTAATGTTGTCTGTCTTCTGTGCTGTTCCTGTAAGTTTGCTATTAAAATACATTAAACTATACCTGCTTTTGGTCTTTATTATAGCCTTGCCCTACAATTATATTCCAAATAATTTCAGTATTAAGTCCTTTAATAGTCACTTTATA
GAAATTTTCTCTAAGTAATCCTGATTTTGCACCTGTTACTTCGATCACTCCATTACCCTTAGCACTTGTTATTGTACTTCCTGTGCAAGTTTTGTGGATTATTAAATGTCTTTCACAAATGTTCCAATGTAATTTCTATTTAAATGAATTCTTCTAGATAACTCCTAGTACAGTGCTTCACTCCACAATTGCTCAGTACATACTAT
GGGAACTCTGATTTCTCTCGCTCTCTCTCTACAAATGTGAGCTTGAGGCCTTTCCACCCTTTACATTACATTACAGACAAGAAACAACATATTTCTTTAAATTAAATCATCTCTCTTATATATGCATCCATCTTTTGTTGAATACAAGAGGCTCCTTTTAAATATATACATTCAGTACTTCTACATTTATGTATTCATTTAAACTC
TTCAAAGTTAAAATAGATAATTTAGTTGTATGTAAATTTAAATGAATCAAGAGATGATGTCTTTTTGAAGCACAGTTACATTCATGTTATACTTTTTTGCATTAAAAGTTTTTATATTTTTGATTATATATTTTAATATTGATATAATTCATATCTCAAATAACTTGATTTTTATTATATTTATTGTTTATGTTAAAGTATGTGGT
AGGTGATGAGCAAGTGTACAAAAGAAAAAAGGGAAGGGGGAGAGGGGCTGGTCAGGGAGAACCCAGCTTGGGCAGAGTGCACCTGAGATTTGATAAGATCATTAAATATTTACAAAGCAAGCCTCTGAGATCACCTGTGTGGCTCCTTCCGCCCCTGCCGGAGTCGTTGTCCTCTTCCATGCACAGAAAGGGGGACTATCACCCCT
AGTGAGAGTGACTTGCTGTCAGTCACGGGGCACAGCCTCCTGTTCACCCACTGGCTTCCCCCTTCCCACTGAAGTGTGAGCTCTATGTTTCAGGGCATCTATTAAAGAGTGAGCCACAGGCAGCCCCTTGGGAGCTCTGGTTTCATTTGGGGGAGAGGGAGGTGGGGGCTTAGTTTTTGTGATCTGGCTGACTGGACCCCGGGAAC
ATAGGAGGAGCTCTCAATTTTATGTATTCTTTCTGCCTTTAATTTTCTTGTTTGTTTGAGCTTAGGGATGAGATACTTATGCAAGATATTTTTGAAGTAAATTAAACATTTTTCACATCTCTGGAAATTTAGAGTTCTAGACCTCTGGTTAATTTATATCTAATATGAAGAAGACACCTCTAATCTGGATGTTAAGAATGAAGTTC
GGTGGCTGCTTCCTGTCGTTGCTACTTCCCTGATATCTAGAATTTTCCTTTTTCTACCCAGTTACCTGGTTACTGACTTTCTACCCAGTTAACAATTTATATTAAAGCCCTTCTGTTCAAAAAGCTTATGTAGTTTCTGCGTTCTAATTGGATCCTGACTAATACATCTGACTTTCAACATTCTTTAGTAATCAGTCAGCAAAATG
GAATCCACCAGCTCCATCTGCTCGACAAGAGACTTGAGTTTGTTCTGTTACCTCTTTCATCATTAGCCAAAGCTCCGGGACTTGGTTAAAACTTTAGGCAATTAAAAAGACTGACTTATGGAGATAGTAGTGTTTTCACTATATCGTCCCTGCTTGAATTTATGTTCTTGAATTCCATTAACCTGAAATATATCAAAATACCAAGA
TTTTATGTTGACTTTTGAATTAAAGTATGACAACACTGAAAGCTCTGGATATTAAAAGAAAATGAAAAGGGCATATCTACGTTACTTGTAGCTTGCTTTAATTAAAGTTGCCTCAAACAAGTACAAATTTGAAAGAGATATTTAATAAATTAGCTAGCTTACTTTAAATGTTGGCCACCCTAGGGCCTTAATTAACAAAAATGAAT
TTGTGATGGTGACTCCAGGAAGGAAACTCACCATGACCCTGTATATACATAGAACAAAAATGCAGCCCACTCTGATATTGTATTTGTTCTATTCTAGTTCATTAAAAGTGAATGTTGGTCTTCATCCTTTAAATGGATATTGTCACCTGCTAATAGATTGGACCAGTATTTTGAACAATGGCCTTGGTACTTCATTTGGCTTTGCA
CCATTAATTGTTTTTACCAAAACCAGATCATAATGAATGTTTATAATGTTCTTCTTTCATAAACACAACTAAAGTTTGGCCTGAGATATATGTATTACAAATTAAAATATGGTTTTATTTAACTTTCTTTTTCTCTCCCCTCTTTCCTCTCTCCCTTCCCCTTCCACTCCTCACTTTCCTCCTCCCACCCTAACAAGAGTCTTTTC
GAGTATTAGATGGAATTCACCCCCGTTGAAGTTTATAAATGTGTTCAGGGGAAGCGGGAGGAAAGAGTTCACTGCCTAATCAGTTTTGCATGTCATGAAAATTAAATTCCTCTCCAGGTGCAGCTTCAGCCTCATGCAACTTAAAGTGATAACAGTTATTTGATTTTTTAAAAAATATTATTCCAAAAGAAAACCATTTTAGGTCA
AAAATCATGGCTATTGATGTTATAGTATGGAAAGTTGAACTTTATGAACCCATACTTTTAAAAAGCATTTTTAAAAATCTAACACTGACTATAGAAACAAATTAAAATGTCTACCTTTAAGTATAAAAATTGCTTAAGTAGATTTGTTCCTTGCCTATCAAATTAATTTTGGCCTGGTGTTCTTCATTATTCATTTGTTAATTTTA
TTAAGTTTTGCCCAAAGACTGGTACTTCCTTTCAGTAGGGCGCTAATGTATACACATTAATGATAAGTTGATAACATTAAAAATGTAGCTGACTTATCCTATTAAACCTCCTCTGCTATGTTCACAGATTCTGCATAGTTTTTTTTCAGCCTAATGAAATCTAATATGCATTACCTCAGGGCCACATCAAGAATACACCCCTTTCC
GTTTTGTTCCCATGAAATCACCAATCAAGGCCTCCGTTCTTCTAAAGATTAGTCCATCATCATTAGCAACTGAGATCAAAGCACTCTTCCACTTTACGTGATTAAAATCAAACCTGTATCAGCAAGTTAAATGGTTCCATTTCTGTGATTTTTCTATTATTTGAGGGGAGTTGGCAGAAGTTCCATGTATATGGGATCTTTACAGG
GGAGTATATTTGGGATTCTAATGTTTTATTTTCATGCTTATCCAAAGATTACTATTGTATCTTCAAATGAATTTAATATTGTGAGATGGAACTGCCGGGGATTAAAAAGACTACCCAAAAGATTTTTGGCACTTACAATTTTTAAAATAGTTTATGTCATCTCTTCATTATTTAGGGCTGGATGGTCAACTCAGTCAGTGATTTTT
AACTCTGAAAAATAATAAACATGTTTATACTCTCATTTTAGGTATTATTTTTATTTCTGAAGCTGGATGCTCAAAAATTAAAACGTTTATAAGTTTCTAAATTAAACTTAATTTATAAAAGAAAAAAGAATCCCTATTTTTGTTATTTCAAAAAATAACCATTACTTTGGTTAACTACAAACAAACTTCCTCACTTAAAGGTTCCA
TGTTTATCTTGGATTAAAAGAAAAGAAAATGTATTTATTTTGTGCATATTTTCAATAAAATATATAAAATCGAGTTGGTATATAGTGCCAAATACCATTAATTAAAAATATTTTAACCTGATATGATAGATTGTTGAATTTTTAAAAATTGTATTGAGATGAGCTTATCAAGAAAATTTGAAGGATTCCAGGGGAAAACATTTTAG
AAAAAGTCAGATTCAGAATGGAAACAAGGTCATTTTGCAAACATTGGAGCTCTTTTATTACAAGTCTGCTTGTTAATTTTAGAACTGTAAAACCGCTCTGATTAAACTATTTAACTAACTTTCTCATCCTCTTCTTTCTCCATTTAAAACTTATAACTGGGACTCATAAAATCTTGAGCTTCTAACTTGAGGTGGATATAGGACAA
AAACAGCTAGCTTAATGTTAAGTCTTTGTTCTTTTAAAAGACTGAAGAGAAGAGAAATAGAGTAACTACACTTGTGATATCACCTAGTATATATTAATACATTAAATATGAAAATTCAGTGAAAACTCTACTTTCAAATTTTATTCTTAATATCCATTACCCACATTTATACTTTGTCATTATGTGTTTATAATTATATCTAATTT
GTAGCAAATGCATGATTTCTCTGTGACCAAAATTAAGCATGAAAAAAATGTTTCCATTGCCATATTTGATTCACTAGTGGAAGATAGTGTTCTGCTTATAATTAAACTGAATGTAGAGTATCTCTGTATGTTAATTGCAATTACTGGTTGGGGGGTGCATTTTAAAAGATGAAACATGCAGCTTCCCTACATTACACACACTCAGG
ACCAGTAAAACATAAATCAAAAGTTAATGTAATTGTTATCCCATTATTTAGAGCGAAATAAATGTTGAATATATGGACTTTCTCAGATTAGGAAATACCAATTAAAAATATAATAAATAGCTACATTGATTTCTGTCTTTTTTGTTTGTTTTTTGTTTTGTTTTGTTTTACAGCAAACACTGCCTGATAATGTCTTGAGCTCCAAT
CAAATAAATCAAGATGAAGTACTGCCCAAGTTAAATATTGATAGCCTAAAGACAAGTTTATGTAGTACTTAATGTACATGATATGAATGTGAAGCATAAAATTAAATAAAATTTTTCCCCATTGGCTTGGTTTTATTTTAAAAATGGTTTTGATTGCTTAATATTCTTTTTAAAAATGTGTTTTACTTGTCACTGACTTGAAGCTC
TTCTTTAGTTTTTAAAGTGATGTATTTCTAGATCATTGTACTTAAGGGAATGTGACTTATTTTGTCTCATTCAGAATCCAGATATTTCATCTTTAATTACATTAAAATACCAACTTGTAATGAATTAGACTTTGTTCTCTGAATCCTTCTGTTTCTTCATTTTCTTTTACTATAATTTAAGATTATTTAAAGAGGCATTTTCATAA
GGAGGCTGCCTTGGTTTGGACAGAAGAGGAGCTAAATAAAAAGCTTTCAGCATTGACGGTTCCGTAGCGGACGGCCAGGAGTTGTTATCAAATTACTTGCATTAAAACCTAATTAAGATGTGTGCCAATAAGTGGGCTGTAGTGATTGAATCTGGTTACTTAGCTGCTGTGGGCCCAATCTTATGCCATCACACCTCTGTGGCTAG
GGAGGGGCTTCGAGGCTGGCCCTGCCAGGCAGTTTTCCCGGCGTTTTAGGATCTGTACATAGAGAAATATTTAAATTTTTAGAAGCAAAACTTATACAACATTAAAATGATACCAAGTCCCTTTCCATTTTTACCTGGTTTTTCACCCCAGGTGTGTGTGGTGTGCATCTGTGCGCACCTGTCCTGAGCCTGCCCCGGGAGGCGCG
GTCATTCATAGTGTTTATATCAAAATACCAGGAATCTTCACTTTTGCTACCTTGATATAGCATTGGGCTATCATGTTACAACATTGAAATACATTGATTTATTAAAAAATACTTTTATAAGAAATGTTTTATAGTGCTTTCTTTCAGATTATAACTGTTGTGTATTTGTGTTGGGCGGGGTGGGGAGGTATATTTTTAAAACCCAA
TTGTTTGCTGGCTACGATCTCTGACTTTTTGTGGCATATGAGGTGTAAAATGTTGTCAAAAAAGAATCTGGTGTTTAAAAAAAAATCAAACTATGGTGGCATTAAATGTTCACTTTTATTCTACCCAGAGTTGTGAATTCCTCTATCCAGCTTCTCCTTCTGTACCTCGGGGGAAAGCAATTCAAGAGCTAGGGGTGGGTGCTTCT
CTGTAATTTTCCACGACCTGCCCGAATCCTATAAAACTGCCTCACCCCGATCTCCCTTTGCTGACTCCTTTTACGGACTCAGTCTGCCTGCATCCAGGTGATTAAAAGCTTTATTGCTCACACGAAGCCTGTTTGGTGGTCTCTTCTCAAGGACGCGCATGACACCCTCCAGGGTCTAATCATACATCAAGATCTTAATATCCCAA
CGTGCGTGAATTAACAGCTTCTCTATTTGATATTTGAAATTCTTCTGTAAGCCTGTCTGAGTGTATGTGGAAACGATTGTCAAATCTAAAATATCTATATATTAAAAAGTAGGAAATTGTCCTAGCTTACCCTAAATTTCAAATCTGAGTTGATTTTGTGATTTTATTGCTTATAACAGAGAACTCATATTTGACATATTTTTTTC
ATTTAAATTTTTTGTAACAGTTTTGTTTTCTAATAAGAAAAATCCATGCTTTTTGTAGCTGGTTGAAAATTCAGGAATATGTAAAACTTTTTGGTATTTAATTAAATTGATTCCTTTTCTTAATTTTAAAAAAGAGTACCTAGAAATTTTTCAAATTATTTCTCTAAACCACTAAAGATAAATTAAATTGTTTGGTGCATTTTAAA
GGGGCCAGAATCAGACCCCCATCTCCCATCTTCTTTGTTCTTTTCCTGGGGAGGGTACTTCATGGAGCTCTGGCAAGAGCCTAGCCACTTCCATTTATGAATTAAACCTGAATTTTTTTGTTAATGTATTCTTTCATGAGTGTTAATTTCTCCATAGTTATATTCAGTTGTCCATTTGTTTACTCATTCAATGAGTTTACTTGTTG
AAAAATCACATCAGGGTAAATGGGGTATCCATCTTGTCAAACACTTGTCCTTTGTGTTTCAAACAATCCAATTATACTGTTAGTTATTTTAAAATGTGCAATTAAATTATTTTTAACTATATTCACCCTGTTGTGCTAGCAAATACTAGGTCTTACTCATTCTTTCTATTTTTTCATACCCATTAACTATTCCCACTCTCCCCCAC
ACCAGTGTCGCCAGCCAGGTCACCTCTCTGAATTTTGTGGTTGCAACCTCCATGATTCCCTAGAGCTGTTTTTACCCAGAACTAATGAAAAATTCTGCACATTAAATTCATGCTATTAGAATCACTGTTGTGGTTTCCATCTCCCAAGTAGACCCCAACTGATACATAAATTCATACTAGGAGGGGGTCCCCAGAGACAGGCCCTC
AATTGTCAATAAAATTAACCCAAAACTTTAATAATGTGTCTGTAACCAAGAAAATATTGATAGCATCATCCTAATGAAACTAAACATTTATTTTAAACTTATTAAATTGACTCTTAAACTAAGTTTTTAGTCTTTAATTTTTTAATATCAAATCTGTCTCTGACCTTGTTTCATTATACATAAGGAGACTTTGCTGTCATGAGCGT
AAGGTTTGTATGTACCACACCATGCATGACTCAGATGCCCTCAGGTCCCTTTCTCTATGGTATGTATACTGCTTGTGTTTGGGTTGAAGCACTACCTGACATTAAAGGAAGGACTTGGAGAGAGAATGCATTTGCTGTGTCCATCTCTTGAGTTGCGATTACCCAGTATCCTTCAGGGGCATAGGATTATTGTTAATTTTAAGGTG
ATCCTGCCTGGCACTGGCTGATGGGCACCTCTGTTGGTTCCATCAGCCAGAGCTCTGCCAAAGGCCCCGCAGTCCCTCTCCCAGGAGGACCCTAGAGGCAATTAAATGATGTCCTGTTCCATTGGCACTGTGTCTGGTTGGTTGTGGCCTGGGCCTCCTGGGTCCCTGCCCTGGGCAAGGTTGGTAGTTGTGACTGTGCTGAGACT
AAGTGCTGGGATTACAGGCGTGAGTCACCATGCCCAGCCGATTCAGGGATTTTTCAAAAAGAAAATTATTAATTATTGTCAACATAGTGGAATCCTAATTATTAAAGGTGGAGAGACTTTTGAAGCCATTTAAATATTTGGTCCCTCTCATGTTATTATTTATGTAACTTTTAATATATTTGTAAACTAACAGCAATAGTAAAATA
AAGTGGGACCATTTTTTCCAAATGCGACATTGTTTCTGATGTTTTTTTTTATGATTTGTGCATGTATTTTTATATGAAAAAAACTTACAAAGATATGCAAATTAAACTTCTTTCAGTTATACATGCAATGAATTGCCTTTTTAAAAATAATACAGGCCAGGCACGACGTTTCACACTGTAATCCCAGCACTTTGTGATGCCGAGGT
GGGGCAGGCATGGGACTGGCCCAGGCACACAGGTCCCGGGGCATCAGGAGAAAGGCTGGGTCTTGGGACCTTGTCCTCCCCAGTTGGCCTACTGTTACACATTAAAACGATTTGCCCAGCTCCTTCTGTGTCCTCTCTTGCCTCTGGCCTTTCTCTGGGGCACAGGCCTCTTACGGCTGCTGCTGGGAACTGGGAGTTTGGCTTCT
TTGGCAGTCTGGCCCTGTTGACTTTGATTTGCAGACCAATTCTCCCTTGACCTGACTCACAGCCGCCTGCTCTTACCCCCCTCCTCAGGAAGTCTTCCTCATTAAAGGATGTGATGACGGAGCTCAGGGATGAGAATGCACATGTGAGACTGTGTGACACCAAGGAGGGTTGTGCGAACTGGTGACAACATGGCAGCACCATGGCC
ACATTGATACAAGCTTTGTACAGAGATTTGTACATTTGTGTAATAGGCCTTTTCATGCTTTATGTGTAGCTTTTTACCTGTAACCTTTATTACATTGTAAATTAAACGTAACTTTTGTCATTTGGGTGCAGGCTGTGAATTTGTCTCTCAGTCACTGATTGCCACTGCCATCTGGAAATGTTTGCTAAAGGCACAGTCACTGGGCT
CTGAGCGAAAAGTCTGTTCTGCAATTTTCGCTAAGGAGTTGTTAACGCTGAAACCGCACTGGGCGTCCTGGGGTCAAAAAAACAATACTAGCCACAGTTTATTAAACTGCAACTAAATGCCAGGCTATGTGCGCCAAACTTTTAATATTAATGGTTGTAGGCACCTTTCTTGAACACCCACCACTATCAGCCAGTCACTGAGCCAG
AGCCTGGTGTATTGTACTTCAAGATGCCTCCCTGATGTATAGAATCTCCTTGTAAAATAAATAATTGCATTGTATATCAGTCTTCCCATCAATATTAATTATTAAATATTTTAGAATTTTTAAATACCAACTATACTATTCTGGTGTGAGGTATTTTCTTTTACATTACACTCTATCCCAAAAGATTAAATCCAGCTTAAAAATGA
CTCTTCTCATCGGAAGGAGTGAGTTCTGGATGTGGAGGAACCAGTAGGAGACCCTGTGTTTGTTTGGTTCCCACAATAGTTTTCAATTTTAGTTGCCCATATTAAAAAATCTAGACATATTTCATAAAAGCCTGGATTTTCTCAGCTCCTCTCAAACATTTGAGAGATCTGATGATACGTGGCCTGCAGAACAACAAGGCAACAAA
AAGGGCACACACCACAGACCCGACCTTGTTGGCTTTGTGGTGTGATAAAACACTCTCCATGGCCACTTGGCAGAGAGGCCAGCAGCCCGAAGCAACTGTAATTAAAAGCCTGGCACTGAATGTTCCCTTTCCTTGTCATTGCACAAAATCTGTGCTGCTTAGGTTAGGAGCAGAAGAAGGTGGGGAAGCTGGGGGGAGGGAAGACA
CACTGCCCCTCTCATTCTCTTCAAACTGTGACTTTTTACAGACTCGGGCGGGTGTTCTGCGGCCCCCCAGGTGCTATGGGGGAGGGGGGCGTTGAATGGAATTAAACCAGAAAGAAAGCAAGCGGCTCCGTGTCCTGCTTCCCCTCCTTGCGCCTTTCCTCCCGGTCTCCGCGGAGACAGCCCTCGGTTATGGAGGTACCGCCTGC
TCAAAATAAGCATAGTTACTGTTTTCTGTACGGCTAAGTACTGCCTAATGGATGAAAGAAGTTTGGTGCTTCAATTATTTATGAGCTCAGAACTCAATTCATTAAAGTTATTTTGCCAAGTCATGCCAAGATATATTGAAATTTCCACTCATATTGGTTTTTAAAATTTTTTTTAGTCCTAAAATTAATAAGTATGGAAAATCACT
CACAGCAGATTTCTAAGACAGCACACAAAATGTAAAATATGTCAAAAATATTTGATACTGATTACATGTTGAAATATATGTGTTGGGTTAAATAAAATGCATTAAAGTTAATTTCATCTGTTTCTTTTTTTAATAGAGCTACCAGAACATTTAAAATGACATCTGTGGCTTGCTTGCAGTGATAGACAGCACTACTCTAGCCTAAC
TTAAATTTTTGAGTCTTTGATATGTCTAAAAATCCATTCCCTCTGCCCTGAAGCCTGAGTGAGACACATGAAGAAAACTGTGTTTCATTTAAAGATGTTAATTAAATGATTGAAACTTGGCTGTGGCTACTGCTTCTTAATGTGGGGGGGACAGGGCAGTGGTCTGGGCCCACATTTAGAAGGGAAAATGTTTTGCCTGCTGCACA
GCATGTTACTCCCTGTAAATACGCTGTTATACATACTGTTAACACCCCTTTGCTTTTTCTATGGGACCTCCAGGCCACCATATTTAGAACTAGTTACCTTATTAAAAAAGAAAAAACAGTCTGTTGGCTTCTCAGTCTGCATCTTGGAGGCAGGGAGGTGAGGGCAGGTGCCCCTCAGACACTTCAGGAAGGTAGTTTGCATTCTA
GGGCCAGAATCTCCATGCACTTTGTAGACCACATTTCCTGTTATGAAATTTCCACATTTTGAATTTTTTAAACAAATATGGAAACTGAGAATCCCTAAGGATTAAAGGACTTGGGATATCCAGAATTGGTGAAGTGATTTGAGCAAGGATGAGCTATTATCAAAATACTTGATGTGAGTTTCCATCTTCGCAATAATATGGGTGAG
AAGGGCCCTGAGTGCCCAGGAGTGCCCCACGTTCTGAGAAGGGGCCGGCCGGAGGGAGGGGACCCGGCAGGGAGATTTCGGTTTTGAGGTTTCTAAATACATTAAAGTTATTTCTTAAGAACCTGGATTTTCACAGTGACTCTGAGCCCAGGCAAAGACCGTGGCCACACATTTTCCAGGGACATACTCAGGATGCCGCGGGCCGG
GATGTGCAGGGCTGCCTCAGAAGCTGGCTGGGGACTCTAGCCTCTGTGTTCATAAAGACATTAAGAAGTGGATGGATGTTGTTCCTTTTTTGAAGTTGTCATTAAAGTAGGTGCAACAACCAAGAAAGTGTCTCTTCCCTCTTTGAAAGCCTGCCCCATCTCTGCCGGCTCTGCACCTGTGGGCCTGTTCTGCCTGTACCATGCGG
TTAAGATATGTGCATTTTTACTTTTGATAGATATTGGCAAGTTGCCATCTATAAGGATTGTGCCAGTTTACAGTCCCACCCACAATGCATGAGAGTGCCTATTAAATCTTTGTAAGTGTTATCAAATGTTTTGATCTTTCCTAATCTCTTACTTTAAAAATGGCGTTTTAATCTCAGTAGAATTTTGTATATTCACTTAAGAATAA
TGCTGCCAAGTGGCCCTGCCATATCCTCCCATTTTTAAAGAAGTCAGGAATCCTAATTTGTATGTGAAACCCAACTTTTGAATGTCAGTAACTATCTTTAATTAAATAACTACTGATCCAACAAAACATGCAGTCCAAATGTAGCTTTCAGGTTACCAGCTGTTGATCCTGTATGCCAAATGAGAAGCCAGAGGGCCTGCAAGCTT
AGGAACAAAGAAGATAAAGCACAAATCGCAGAACTTGAATCCAGGCTGCTGCTCATCATAGTCCTGTTGCTGTCTGTCCTATTTATTTATGTATGTTGTAATTAAATTTGAAATTTTAAAATGTCCAGTGCAACTTATTTATCCCAATGAGTTGGGGATTCATTTCACTGTTTTCTGGCCATACACTGATATGTCCAGCTGGACCA
CAGAATCAGAGGGGTTGAGGATATAAAAGACCCTTGCACAAGAGTTGGTATTTACCCTGTCAGATGCTGCTACCAAGATTTGGATTGTGTACAGTCGAGGATTAAAAATGACTTTTAAGATGCAGTGTTTCATCTGGTGACATTTAATTTGATATTTTAAAATTGGGGAGGGTATTTTCAGCCATGGGGGTAGGGATGTGAAAGAA
AGTAACAAAGGAAGTTAGGACTTTGATCATTTTAAATCAGTTAAATCACTGAAACGTGGGAAATTGTTTTACAAAACTTTTATTGATTACACTTTAAGGTATTAAAAAGTACTATAAAGCTATCAAAACTGAGTTTATCAGTAACATTGGATTCAGGGGAGCTTTGCACTTTGTAACTCATGAAAATTGCATTTTGATTTTTTTTT
ATACCACACCTCAGTAACCTTGTATGCTGCATTATATAATAATGATAGTAAAATTATATTGTTTGGAGTGTACTGTGTCTGTTTGCAAATATACATGCACATTAAACTTTTTTGTTTTTATAATGTCTTAATAGCAATTATGAGTTTATTTTTGTTAAGATTAATTTTTCTATTGTGATGTTTATATTTATTGGCAATTTGTATGC
TAGGCCCAGCCAGGCCCCCAAATACGGTCAGCCCAGCAGAGGCCGGGGCCCAGCTCCAGAACCACCCGCCCCCACCATGCGTCCTGCTCTCAGACTCAGAATTAAACCCCGGTGTTGGCACTGTCCCACCTTTTTCTTCTCTGGGATCCACGCGGGGGCCTACTCTCCTCTGCGACCTTGAGCTACAAGGACACTCCCCATTCCAA
TAGGGAGAGGACTAGGAGGAAATCCCCCTCCCTTTAGCTGCCTGAACTGACTGAGGCCCACTCACTAGAGCCATGTTCAGTGCTACTGTGATTAGTAGTAATTAAATATGAACTGGTATTCTCAAGTAAGCATTCCTTTTGCTCTCTTTAAGACCTCACAGATTCTGACCTTAGATTCTGTGACAAACTGATACAGGAGCTGGGCT
AGAGTGGTCTGGCCTGCTATGGGGGATCCAGGTGGTGTTACATGTCCATTTCATGTTTTGGGGGCTTTTAGCCCCACAAAACACCTTCAGTAGAGCCTTGATTAAAAGGAAACCTGCAGACTCTCCTGGTGACCGACGTTTCCTTTCTGTCCCCTCTCCAAGACTGATGGCTGGGAAGGGGGGAGTGGTGGAAAAATGTCAACTAT
CTAGTAACTTCAAATTCCATTACTCCAAATGGCATGGTTTTCCGGTTTGTAACCATAACTAAATTGTCAGTCTGACATTTAATGTCTTTCTATGGACAACATTAAATCTCCCTCCCTTCTGTAATTGTTTTTGGATTGTGAAATTAGTCTTATTTTTATATACTTAATTTTTTTTTTCTTTGAGATAGGGTCTTTGTTGCCAGGCT
GCGGCCCACTTTGTTTTCAGCCGGCCCCCGCTGCTGCGGACAAATCTTTCATTCATGAACAGGAGCTTGTTAGGCCAACTCCGGACTCTAAAGCCACTTAATTAAATTGTGGAAAGTCGCTTGGTCCCGGTGGGAAATTTGCACACAAAGACCCGGGGTCCGCGCCCCCCCCACCCAGGAGCGCCGCCACAAAACCGGGCCTGGCC
CTTATGTGAGAGCTGCTATAACCATTTCCCCAGTTCAACATTGCATTGAAAATTTATGGACCTTTAAAAAAAAAAGCCCAACAGTGATTTTTTTTTAATAATTAAAGAATGATTTTACTTTGTATTTGAAGGGTGATTTGTTTCATCTCTTCTTTTTTCAGGGTAGTCACTTGTTCCTAAAAGAGGAACATAGCAGTGGCTGTAAT
ACTTCAAACTTATTCCCCTTCTTTTTGTAAACTGAGCTCATTAGCAGCTGACACCAAACTGAGAACTAGTTTTGTTTGTTTGTTTGTTTTAGCACGGAGGATTAAACTGGAAGGAAATGAGCATTTGTCTAAGGATCCTCCCTGTCCTCTTTCAGGCCCTTCCCTGCATGATCTTCATGCCCACAACTTGGGCAGGCCAGCAAAAC
TAATATGTACACTCTAATTACCTGCCAGTTGGACATCACAGAATAAAGTTTTTCCACCATCTCTGTGTATATATTTGTACTATTAATAAATGTACACTTGATTAAAAACACAAAGATCGCTTCTTCTGATGTAGTCTTTTTTTTTTTTTTAATTGGAGTTACATACAGTATTGCAGAACAAACTATAGCACATAGGTCTTGTGCCT
GCTCCGACCATGTTGCTGTGTGATTATCTCAATTGGTTTTAATTGAGGCAGAAACTGAAGCTCTACCAATGAACTGTTTAGAAACAAGACACACTTTTGTATTAAAATTGCTTGCAGTAACAAATATTTTGTATTTCCTGATTTTCTTTTCAACTATTACCTTATCTATAAATGTTACCCTGGGGTATAATCATGTTGTAGGTACT
GTATTTACATGAATGTATAATATCTATGTCAGCAGTATTGGCTGAGTCCATTAGCTCTCCAGTTGGTTTAATGATTGGGTTTATTTTTGTTTGTTTGTTTATTAAAAAAATGGAACTGTACACTTGTTTGGTGCTAATTAATACATCAAAATATACTGGGGCTTCCTTTTTCAAATTAAGTGTGCATGATTGTATATGGAACAAAT
TTTTATTCAGCATCCTTTATCTGTGACTTCATGCTCTGATAACTGCCTTTCCTTCCTTCTGTGCCTTTGAATACAAATTTCAGTTCTGCAAAAGTGAAACATTAAACATTGCCAACGCAAATGTATGTACTTTGTCTTTAGTTTGATATTTGTGTATCATTTTTTTAATTTGTGTATCATTTGTTACCTGAACATATGTTTATTAC
TACTAAACATCAAAGAATCTATGTTGGAGCACAAGATTCTAAATCAGTGGTTCCCTGATCCCTCAAAAATCCATTTGTTTTTGGATTTCCAAAAACGAACATTAAAAAAAAATGGTTTGGCACAATGTTCCCAACTCTTAATTTTGCCATATTAAAAACACAACACCTATTATCAGCATTGTTTCAGAAAAGAAAGGACATTTTAA
GAGGAATTGATGTAATGATGCCAACTTTTAATTTTTCCCATTGTAAATAAACATTACATTGACAGGTATTGACTACTAACACCTCTAAAAAGTACTTAAGATTAAAATCTGGTCCTTAAAATTAAATGAATTCAGCATTATGAAAAATTCATAACAGTTTTTTTCTGATTTCATGGTGGATTAATAAATTATTCTTCATGGGTATT
CCAACTTTTAATTTTTCCCATTGTAAATAAACATTACATTGACAGGTATTGACTACTAACACCTCTAAAAAGTACTTAAGATTAAAATCTGGTCCTTAAAATTAAATGAATTCAGCATTATGAAAAATTCATAACAGTTTTTTTCTGATTTCATGGTGGATTAATAAATTATTCTTCATGGGTATTCATGATTTGCAGACCAGCAT
CAAAGAACCAGTGAAAACTACATTTGCCATTCCTGACTTTTAATTTTTATAATAAAATAATTATGCAAGTGTGAGTTTAAAATATATGCTTATACATTATATTAAAGTATGCCTATTAACAGTTTCTGCAGTAAATAACATTTTTTCTTCCAGTCTCAACATACATAATTAATCAAGTGAGAAAATGTGTTTTAATATGTCATATG
TCCAGCAGAAAGATGCAATATTTTTTGTTTCCTTTTTTTCCATTTTTTTCTCTAAGGAATCAATATTTCAATATGTTGAGTGTGTGTCCAATGCTATGAAATTAAAATATTAAATAACATATTTATGGCATTTTCTTGAAGAGTGTGGTTGAAGAAATATTTCTCCTTTTGTTTTTCTTTTTTTTTTGTTTGTTACTGCCACTTCT
AAAGATGCAATATTTTTTGTTTCCTTTTTTTCCATTTTTTTCTCTAAGGAATCAATATTTCAATATGTTGAGTGTGTGTCCAATGCTATGAAATTAAAATATTAAATAACATATTTATGGCATTTTCTTGAAGAGTGTGGTTGAAGAAATATTTCTCCTTTTGTTTTTCTTTTTTTTTTGTTTGTTACTGCCACTTCTTTTTAGGA
GAAGAAGCCCTCCTTCCTTCCACGATCGAGGTTCCGCCATCAACTCGGTTCTCGGATATGCAAGTACCTCACTTTGTTAACTTATTAACTTATTGGTTTCATTAAAGTTTTCAAGAGGAGGTGATTGTTCTTGGTTTTGTTCAGTGGCTGTGAGGTGAGGCTCCTGGTTTGGGGGTGGGGACAAGGAGATTTGGATTGGTCGGGAC
ATAGCTCATTTCCAAGTGGTTTATACAGCAATAACAGTGTTAACTTCTCCAACAGAGACGAAATCATTTATAAATGATTGTTTTGCTGTTTTTGCTTTTTATTAAAATTATTACTATGGAACAGAATGCTTTGTTTGCCTTTGTCTCCAAAATTCTGTGCCTTTTGGTGGTTCTTGTAAAGTAAGAATCACATGCTGAATCTACAT
ATAGTGAAGCACATGGGTGAAACAAAAGAAGTGAGAACTAATAGCATAGAATTTTAAAGACACCTGTGATTTTGTTCATTGCCCTTCATTAAATTGACATATTAAAAACTAATGTTTGGCTATCACTGTATAGTTTGAAAAGCACCCACGTGTAGACCTTTTTTTTTTTCTAATGAAACATGGCAACAGTCTGTGTTGGTTTCCAT
ATTTAAAGCCTGGACAAAAGGTGGACCATGACATTGAGAAGAGTTACCACAGATCCCAAATGGATATCACCCAAGAGTCTTCAAAACTGCTGATAAATTCATTAAAGCAGTTGTAAAAATGGATTTCTCAAGTTTGTTTGATATCCTCAGATGCCTTGTATTGACCAAAATATTGACTTTAGTTCAATGATTTATTTAGGTTTCTC
AATTCAGATTTATTATTGGCTGGAACTTCTGATGTGAATTTGACACAGTGGAACCTGAGACTGCATTGGGCTATACTTCTCTAGTTACTTACCTATCTCTATTAAACTGAACTTGAAGACAGGGCTCCTGTCTCTTTCTGTTTGTTTCTTAGGCACTGTGGGTGAAAAGTAAAGAATGGGAGGGTGGGGACGGGAGAGTAGAGGGT
CAGTCAACCCATTAACATTTATTGAGACTACCAGCTGCAAGAAACTAAGTGACAAATGAAAAACAAAAACCACACATGCTTCTAAGCACTGGACAAACAAATTAAAATGCTGGGGGTCTGCAAAGCATTTCCTTCCCATCGGTGGTCTCCTGTTTTACTCCATTTCTTCACCCTTAACAACTATAGGGCACAGGCTGGGAAGAGGG
TACTACTGTAGCCAAGCCACCTAGGCTGGAGCCCTTCAGAATACTGTCATTGTCCTTGGGGCGGGGTGGTTGCAGTAGTGTCATCAACCCCCCCATCCCCATTAAATTAATCCCAACATGCATGTATGCATACATTTATTTAATCAACACCGCCGAATATTAGGCCCCTAGCTCTGTCCTGCGTCGTTCTGCCCTGAACAAAGGTT
AAAGGCCTGGCAGACAGAGGTCTCATTCCAGCCTGACTCTTGTCCCCTGGGGGACCCAGACAAAGCACAGCAGCCGCTCAGAGACAGGAATAGAAATTTCATTAAAATCTATGGACTTTAAAATCCTAGTGGTGCACAATGGGCAGGGATGGGCGGCGCACCGTTATTGCTACAGAGGATTAGAGGTGGCTTGGCCGGGGCTGTCA
AAAGGAAAAAAGAAAAATAATAAAAAATAATAAAAATCCTTAGGATAACTTGAGGCCAGGAGTTTGAGACCAGTGTGACCTTGTCTCTGTAAAAAATAAAATTAAAAGAAAAAGAAGGGAAAGTGATCTACTAGTACATTTAAAGCTTTGAATTCCCCATCCTTCTTTGCAGAGGTAACCACTATACTGAATTTTGATTAATCTTG
GAATTGTGAGGCTGCAAGCTAGGAGTGACGAAGGGGGGCTCTCAGCTTCGGGTGATGCATTGAAGGTGACAGCCAAGCCGCGTTAGCACCTGCATAAAATATTAAAGGGACGGTTATGCATTTATCACTCCATCCCTCTTAAGGCTGATAAATGAGAATCCAGCAACCTGCTGTACACCTCCAGCACTGGGGGCCCTGAGGGCTTC
TCTCCCCGACCCTCCCGTGGGCCCTGTGGTGTGATGCTGTGTCTGTATATTCTATACAAAGGTACTTGTCCTTTCCCTTTGTAAACTACATTTGACATGGATTAAACCAGTATAAACAGTTGCTGCCTGTGTGTTATGTGTGTGGGGTGGTGGGGGAGCTAACTAGGGGAGGTGGGCTGAGGCAGTTAAGGGGTTAATTCCTGGTG
TTTTCATCTCATAGTATATTAGTTTTCACTCAGTCATTTTATGAATAATATAGTTATCCACTTAAACATTTCAATATTTTAACCATCTTGAAAATTAAAGATTAAAAATCCCCTTTGTTAGAGTCTTGTGATCATTGAAAAGAATGCACATATTCTCCCACTTCAAGCGGAAAACCTCGTATCTGTGAGTATCTGAAAAGAAAAGG
AACTTAGAAAACGGCTGTAGCGGAAAAAAACCCGCTGCTTTGTTCTCCCGCCAAAGGAGCCAAAAGGGACAAACTGCTGCGCTCTGGGATGATTATTTTAATTAAAATAGATGTTAATGATGACGATTGTGATGGTGATGGCATTAGCAATTACAATAATTGACAAAACAAAATTCTTTCAACCCGAGCTAGGGCCCCACTAACCC
CCTGACTGAAAGGGGAGTTGGTGGGCCTTTAGGTCTGCCCCATCCCCTGGAAAACTTAGGACTTATTGGGTTATTATTATTTTTAATTAAAGCTGGTTTAATTAAAAAGAAAGAAACTTTTTTCTGGACTTGGTGTGCTGGCTGGTGACTTGGGGGAGTGGTCTGGGGAGACGGGTGAGCTTTATTCTAGATCTTGGGTTGCCACA
CGTTCACATTTACGTAGCTGGTTGCTTACAAACGGGCCTGAGCCCCTGGTTGGGTGGGTGGTGGATTCTTGGACGTGTGTGTCATACAAGCATAGACTGGATTAAAGAAGTTTTCCAGTTCCAAAAATTAAAGGAATATATCCTTATGATGTGTGTGTGTAATATCAGGGCAGAACTTAGACATACGTGAAGGGCCCCGGTTGGTT
TACAAACGGGCCTGAGCCCCTGGTTGGGTGGGTGGTGGATTCTTGGACGTGTGTGTCATACAAGCATAGACTGGATTAAAGAAGTTTTCCAGTTCCAAAAATTAAAGGAATATATCCTTATGATGTGTGTGTGTAATATCAGGGCAGAACTTAGACATACGTGAAGGGCCCCGGTTGGTTTGAAAACGAAAAATAGTCATTCTGTG
TATCTTTCCTTGGCTTTTCCCTTGCTTCCCCTTTTGCCAATCTCAACACCCAAGTTGAAGACTTTGTTTTTAAAATGGTTTGTCCTGATGCTTTTGTCTAATTAAAACACTTTCAAAACAGGACAACATTTTTCTGTGATTTTCCCTCCTTTAGAACCCATACACAACTTATCACTTGCTAAGGAGAACTGTACTAAAAGTTATTG
TCTGAGTTGTTTTAGAAAATTAGCGCAATGTATTAAAATCAAGTGTTAGGAAATTTCATGGTCTTACCTACAATAACTTTTATTTTGGAATTGAACTATTATTAAATTGTATCTAATCCTGGATTACAGTTTAATTAATTATTCTTAGTGCTTAAGGCTTCATAAAGTAATTTTTCCAACCTTTTTTTTAAAAATGTGCATCTTTT
CTCTCCACAAAGACATGTTCCTCCCTCTGGTGTGGGTAGACATAGGGTAAGAGTTTGGATGAAACTTTTGTAAATTGTAGTGTTCTTGGCATAAATATGAATTAAATCTTTTTTTATATTTAAATAACTAGTTAAATATGTGCTTCTTACTAAGATTAGGTATTTTTTGCCAAGATAACAATGATAAAAACATTTTGGGGGGGAAA
CTTATATCTGTTTTACCCTTATTTTTCCCATTAAGTAATGGTTTAAGAATATATCAAGCACCTTAATTTGTTGTTAAGTAGCTAGTGCTTACAGGATTCCATTAAATTCACTTTAATAAGCCTATGAAGTTCTTATGAAAAACCCATATCTGCGATATGTTTGATTTGTTTCTTTGTTTTAATTCAGTGTTTAACCCTAGGTATGC
CTTGACTGTATTCAAACTTATGAGAGTATAAAGGATCTGGAGGTTGGGGATATGACTGACAAGGAAAGGCTGTGGCCACCTGATGACCCTTTCCCTTTTTATTAAACCGGACACACCTGTTTCCCATTTCGCTGTAGTTTAGTTTTTGGTTTGTTGTGGTTGGAACTGCTTTGAGAATCCTGGGATTTGTGCTGCTGCTGTTATTC
GCCCTGCAGGATCCAGTTTTTCTTGGGAGGTTGTATCTGGTCATAAGGTAAACATTCTATATATTCTATGCCTGCTCTAGAATTGAAAGACTTCAGCAGTATTAAAGCATTTTTTAATCTTATTTGAGCTTTCATATTCTTCAATGGTTCCTTTCGTAATACCTGAGTTAATAAAAGTGGTCTGAAAGAGCTCTTACGGTTTCTGA
ATATTCTTCAATGGTTCCTTTCGTAATACCTGAGTTAATAAAAGTGGTCTGAAAGAGCTCTTACGGTTTCTGATAGAACTATATAGGACTACCTTTTAAGATTAAATATAAGCATCTGTACGTAAATGTATTACAGTGTCATAGCAGTTATTTCTTTATGAAAGTGATCTAGGTAGAAAGAAATGTCTTCTGGCATGGACAGAAAT
ATTTATCTTTTTTCCTAGTTTTTCTAATACTAATGTTATTTCTTAAAATTCAGTGAGATATAGGATAAAATAATGCTTTGAGAAGAATGTTTAATAGAAAATTAAAATAACTTTTTCTGGCCTCTCTTGTTTTTACTGTGTATGTTCTTGCTCAGGGCTCTCTAGATAATGCAGAATAAAGAGAAACGTTGGGGGATTTATAAACT
TTTACATATTTGTTTATGATGGCCACAGCCTAAAGTACACACGGCTGTGACTTGATTCAAAAGAAAATGTTATAAGATGCAGTAAACTAATAACAGAATTATTAAAATATATCAGGCTATTTTGGATGGCTTCCGTGTGATCTTTACATTTTCTTTTCCAATTTGTATCTGATTACCCAGTGTAATCTGACCAGCAAAAATACCAT
CTGGCACCTGGTGCAAATTTCATTCTTATGCTGTATTTCAAGCTCTCTTTTAATGTAATGAAAAGATAGCACCCACAGACTTTAATATCTTTAACAAGATATTAAAATTTAAATATTCTACATTTAAAAATTTAACTCATTAGAGGCCATCAATATTTACTTGTGTTTTTAATGACTGGCTTATAAGAAGTTAAAATATGAATTTA
ACCCCCTGCCGCCCATGAAATGGGAACTGAGTTGCCCAAGAGTTAATCACTTTTCTGACGGTTTATTTTATTCATCTTTGGTAACAAATGGCTGAAATCAATTAAACTTGCTTTCCCCTCAGCTGATGAAGTTAATTATGATTTGTTATGGTGTCTGATATGTAAATTATTAGAAAGCAGACTTACGTTGGACCGGCTGCCTCCAG
TTCCTAATTAATGTTTGCACCATATGAAACTCATAGGTAACAAACACAAAGGAGAAAAGCAGCCTGTCTGATTGCTTATAAGCTTTTTTCACAAAATCAAATTAAAAGTCTCTGATTCATTTGAAAGCTATTTTTGTTTCTGCTCCATCATTATGCTGGTATTCTGCACACCAACTAATAGTTACAGGAAAGTTGTTAGTGGAAAA
ACTGGTGCGTGCACTCCTGCGCGGTCTTTCTTAGCGCAGCAACGGCACATCACCAACACCAGAAGAAATCTCTCTGTTAAAGTCCCTGCTACAACATCTGATTAAACTGCAAAAAAAACAAAACAAAACAAAAAAACCACATAAAATAGAAGTGTCCTTAAAATATTTTGTACCTTTCAACTAACTACCAGATTGAAAAAGAGTTT
CGCCCCCTCCCCCATGGATTCCTGACACCCCTTCCTCTTGTCCCATCAAATTTGTTTTTTGGCAACTCTGATCCCAAAACAAATTCCTCCTCACCCTGTAATTAAACGAAATTGCACGTATTAGCAAATCCCCTGATCACGTCTTTGGCGAATGTGCATGGAGGTGGTGTGGGGTGATCCCCCTTCCTGGAGGTGACGCTGCCTCT
AAGAAATGAAACCCAAATAAAACTTGAAAATGCACCTTAAAAATATATATACATATAATAGTTTTGAAATGGGATTCTGCTTTATTTTGATGGAATGGCCATTAAATACACATTTTGAGATAATACATTGTTGTGGTGTTTCTTTATACATTATCCTTTTAGGTCGTGCTAGTAAAAGTATATTGATGAAGGAATTATGATGCTTT
CTCATTCCAAGTTAATGTGGTCTAATAATCTGGTATTAAATCCTTAAGAGAAAGCTTGAGAAATAGATTTTTTTTATCTTAAAGTCACTGTCTATTTAAGATTAAACATACAATCACATAACCTTAAAGAATACCGTTTACATTTCTCAATCAAAATTCTTATAATACTATTTGTTTTAAATTTTGTGATGTGGGAATCAATTTTA
ATTTATTAAACAACTAAATGCTACTTAACTGATGTACCTAAATAATAATCTATTCAATTTATATGCATTTTCATTTTATGTCCATGGTATGTACTTTATTATTAAAATATAAATAATGCTTTCATTGTGTGGTGTTCTTATTTAGTAGGAAATCTTTTTCTTTTTTTTTTTCTCAGCAATAAGGCTGTTTATTTCACCTGGGTGCA
TCACCCCCCACGTGCTGGAATGACAGCTTTTTACTTGCTAGGCAGTTGGACCTTTTCCGAATTTTCTACAATGCACATAGATTTGTACTTACATCTTTAAATTAAAACCCACGCAACTCCGGCTCCCTAGTGCAATTTGAACAACCCATTTACACTCAGCTAGGTAGCTCTGAAGGAACTGTGCCTCACCCCGGTCACCCTTGAGT
ATTGTAATGACAAAAAGGCTATTTTATATTAAGGATATATGCATTTGTATTTCACACACCAGAGATGATATTAAACACTGATTATTTTATGCTGCTGTTTATTAAAAATGTTTACTATAAAATATTATTTCCTGAATATTGCTGTCATAGAGGTATTTGGGGATTTTAACATTTACATTTTATAGAAAGAGGAATCACAATTCCTA
TCACTGCCCCGGTGGAGTGAATAGAGGATGAGGGGCCCTGACCCTGTGTCTCCAACTGCTGCACCCCATCCCGACCCTGTCTCCGCCACCTCGCAGCCCCATTAAAGCGCTCTCATCTGGGCTCCGGTTCACTCACTCGCTGTGGCCGCGACTTGCTCTCTCCTTCTCGGGGTAATTGAGCCAGAGTGGACTCGGGAGGGGCAGGC
TAGTAAGGACCGTAACCCACCCCTTCCTCCCCCCAAAACTATACTGTTATTTTTCTATGTAAGCAAATTGTTTGAAATGCTTTGAAAATGAAATCTTAATATTAAAAGGCATATGCATGTAAAGTCTTTAGTATATTTATTTGTATAAAGAGTAAACAAAGTGCATATAGAGTGGCCACAGGTTTGACACAGAGACCTTGGTGATG
AAAAATCTGTTTCTTGTTTTCTTCAACAAACTCACTAGTTTTCCCTTAAATGATATTGTAAAAATTAAAGTAATCTTGAAAATGTTTTGACAAAAGTAAAATTAAAGGGACATCTTTTCTTGTTTTGTTTTTTTTTTTTCTATTGCCACACATGACCGTTCCTTCACCTTTAAGCAAAGAGAGTGGTTCAGATGGTTTCTAAGATG
TGATCAGATTCACTGTTTCATCATATTTATTGTAATATATTTTTTGTTTTGTAAATATGTTACAACAAAATGTGATTGGTCTAAAATATTTGTAATGTATATTAAAAGGTTCAAAAATATTTGTATAAATCTAAGTTATTTGGGTACTTGTAGGAATACAATGAGGAGCTTGAATGCCACCTTCTGACATGATTTACTTTTAAGGA
AGTAAGCAGCAGCAAACTGAGAATTATCCAGCATATGAATATAACAATGTGTTTTTAAGTAATCAATTCATTTAAAAAATTGAATATTAATACAAAGCATATTAAAAACATGTAAATATTACTGGTTCTCATGTCTTTGTATTTATATTTTATTTTGTTTTATTTTGTATAGATCTAGAATGAATTAGTAATTAAACACAAGGGTT
ATTTAAAATTTCAAATTAGATGTTAAATTTATGCATAGTAATTTTGCACTGTAAAATAATTCCCTTCTCCCATTCCTTGTCTGCCATTCTGAATATGCTTATTAAAATATTTTTTTAAACATATTTGCCTACATAATACTGTGTGAATATTTTCATTAGATTAATTCACTAAGATTTTATTAGAGATTGTTTGAATGATGCATGTT
GTAATGCAGTGATTATGAAATGATCTCAAATCTATTCAGAATTATTAAAAGGTACAGTTCAATAAATATTTTTATTTTTGTTAATTCTTCCCCAAATCACATTAAAACGATCCTTTTGCACTTAAGTGATTTCGTCAGTTTTGTATTCATTTTAAATGCCAGATTCTTTTTCTAAGATTCAAAGTTTCTGAAAACTTTATTTTTAA
CCTATAGTTATCATTGCCATCATCTCAAAGGAGAAGAATTCTTTAACTCTTATTGTATATGCAATTTTGAATAAAAAAATCAAGTTGCATTGTTATTGAAATTAAAGACACAAAGTATTTTTCCTTTGGTTTTTCACCTTAAATGGTTTGATGCTCCAATTACCACCATTTTTTATCTTTCTTGTTATGCTTTCCAAACTGGCACT
CAATAGTATCACTGAATGATGTCACCAGAGCTCTGAGAATAATATTTGTAAGTTAACTGTTTTATGGGGACATTGAAAATATTGTATTTTTGTAGGGTCTATTAAAATGAGTGTCACTTATTAGAAGTACAGTGGTATTTTTTGGCAATAGAATTTGTCACTTGGGAGAAAATAATACTTCACTTTATAGATGATGCACTAATTTT
TTGTAATTTTCCTTTACCTACCCAAATCCTATAAAACGGCCCCACCCCTATCTCCCTTCGCTGACACTCTCTTTGGACTCAGCCTGCCTGCACCTAGGTGATTAAAAAGCTTTATTGCTCACGCAAAGCCTGTTTGGTGGTCTCTTCAGACGGACATGCATGACATTTGGTGCCGTGACTCAGATCAGGGGACCTCCCTTGGGAGA
AATATAATGGTAATTCATTTTTGATGTTTTGTGAAGAATTTAAATTTAAACGAATGTTCTTAAATCAAGTGTGATTTTTTTGCATATCATTGAAAAGAACATTAAAAGCAATGGTTTACACTTAGTTACCATAAGCCGAAAATCAAATACTTGAAAAGTTTACTGTGAAATTCTACTGATTTAAGACTATACTTAATATTTTTAAA
CCCACCAAGTTTTCCTTAAAACCCCCATCCTCAAGTTTTTGAGAAGACTGATTTGAGTAATAATAACACTCTTCTCTCCTGTACAGCTGGCTGTGCGTGAATTAAACTTTTCTCTATTGCAATTCCCGTCTTGATAAATCAAATCTATCTAGGCACCGGGCAAGGAGAACCCACTGAAGGGTCACAACGATATTCTCATACATACA
CTGAATTATGTAGACTTGTGTTTGACAGCTATGGGTTTATTTCTTAGAACATTGTTCATTTTCTTTTCTCATTATGTTACTTCTAGTGTTCACCTCTGTGATTAAAGATTCTTTGGTGAAATAGAAAATTGATTTATGAGTGTATTTTATTTCAACAAGACTTCCACTAAGTATATTTTTTTTCCAGCCATATTGGTAAAAACAGT
CACCGTCATATGTTCATAGTGTAATTTTGTCATTTCTACACTTTGTGTCCGTTCCTGTTCTATATCTTAATAATTTCTGGAAGACACTCTCTACTTTCTTATTAAAAGTAAATATATTTGGCCCAAAAAAACCCTCAAAATATGAATGTAAGAAAACGGTTGGGGGCTTGATTTTTTTTTTTTTTTTTGAGAGCTGGTTTAAACTG
TCTGTTGTAGCATGCCATGCAAACACATTATTGTGTTTGTGGTTGATGAATTATGGCTGTAAATAACACTATAGTTTAATAAGCCCACCATTCTGAGTTTATTAAACATTTTCCATTCTTGTGAAAATTTCAACCAGTTTGTCCTTTTTGTGTGTTTTCAGCAGTAAGTTGACTTTAGTCTCTTTAAAATCTAACAACTAATAAGT
GTTTTTAAAAAGGAAGGGAAATTGTGGTATGTGGTATGTAAATATTTTTAAATGTTGTCTCTCTGTTTTGATCAGTTTTTGTTTTATTCAATTTGTCTTTATTAAATCTTATCAAAGCAAAACTTGTTCTTCCCATTTCTCTGTTTTGATTACAGGACTACTGAATGGAGAGCTTTCTGATTTCTCCAAGGGAATTGTTTTGTAGA
AATAATTTTCCTACAAATGTCTAAATTTCTCTAGAAGTACAACATATACAATCAGATTTACTTGGAATGGTCTTCCTTAGTCAGTCATGTTTTCCTGCAAATTAAAATGGTTTGGACAACACATCTTTTGGTGATGCTGGTTATGATGAGTTTCCTTCCTAGTAAAAAAAATAAAAATAAAAAAGGGGGTGGGGGGAAATACTCCA
GCTTCAGGAAAACTGCTCTTTTGTAAAAAGAATAGCGATGACATTTTCTAATGTGCAGAAATGTTCCAAAAGGACAAAATTGAAAACCAAAAACTATGTTATTAAAACAAAAAAATGCTAACAAGAGAAATTTAAAGGTAGTTTTCTTTAGTAATAATTTATGTAAGTGTCCTCTCTTGAGCCCTAGTTTCCTTTTTGGCAGAATG
GAATTCTGATAGATTGTGCTGATGAACCTGGTTGTGGGCAATTGAATTCTTGTCTTCCCACTACCATTTCATGACTGTCGTCTGAACACTATTCAACACCATTAAATATAAACTCTGATATAAAAGATGACTACAGAACCATGTTTATAGACCTCGGTGATTTCAGTATCTGATTGTGTTTGATGCCTAAGTCATACTCGTTATGT
GAGGGAACACCAGAGGACGTTTTTCTTCAACTCTGCACAGCTATTGACTCTATTTTCTGAAGGCAAAAATGCATGTTTGTTAGAATGGAAACAGAAAAACATTAAAAAGTTCATTCCTTAACACAATGTTTCAAGTTAAACCTTTTGTGTCACCGCCCCCACCAACCACCACCTCCTAAATCCTGACAGCACTGTTTGCTTCCCAG
TGTTGAAGAACTCAGCTGCTGGAAACCATGCAAAATGTTTTGAATTGCCCTTAAAATATGGAAAATGTTTTCTGAATGCTTTATATTCTTTCTGCTGTAAATTAAAAATGAAGAAAATTTCCCCATACTACGTGTGTGTTTTGCTTTAATATGACCGGGTAGTGAAATCTAAGGTGATGGGCACATGTTTCAAAACATATGTAATA
ACATCTGTTTCACAGATGATATGTCATAAATATTATTTCATTACCAGCGTATTGTATAGTGGTTTAGTTGCTATGAAGGCTCTGTTTCCTTTAAGTTAAAATTAAATGTTTTTCCTCCTTCATGATTTCCTTGTATGAGAAATTTTACTTTGGAGATAAAATTTGGATCATTAGGCTGGGCAAGGTGGCTCACGCCTGTAATCCCA
CATTGTGCTATATTATACAGAGAAGCTTTCAAATTTTATGGATGGAAGAAGCAGTTATATAAAGAATACTTTTTAGTATTTGTATAAAAAACAACAAAAAATTAAAAACCCTATGAAAATCTTTGACCATTATATATGATGTTCATTTTACTCATGTACTACATGATTTTACCTGGTTTAAAATGTTTTTCTTTTTTTGTAATAAA
GAAAAATGTCTGTATGTCAAGAGGCTCTGTACTAATCAGTTAACCATAACATGTGCCACCCCATACCTTGGGCCAATGTAACTGTTAACAGCTTGAAGCTATTAAAAATGTACCAATGGAGAACTTTCTTATACTTTTTTCACTAATGTGCTTCTTCACTCTAAATAAAGGAATAGATAAATTTTATACTTAACTACTGTCAGAGA
CTCTATTCACATTGCAAAAATATTATTGTCTCTCTGGTTAGTGGCTAAAAGCCAAATTGGAAACTAACTAGTTTTTTAAATTTTTTAAATTGTGCAAATTATTAAAAATCCAATTTGGTCTTATATTTGTGGATCCTTATATTTATATTTGCATTTGAACTTTTAATGGTTTTAATGATATATCATTTAAGAATATGCTTTTCATT
CATTAATTACTTCTTTGTTTAGAATGGAATTTCCTATGCACTACTGTAGCTAGGAAATGCTGAAAACAACTGTGTTTTTTAATTAATCAATAACTGCAAAATTAAAGTACCTTCAATGGATAAGACAATTGATTGAGTCGTGAATTCTACTTGGTGCCCTCATCTCCTGATTTATTTTCCGCTGATACAAGAGATGCTTATAGATT
TTTTGGGGACTTCTTCCCTCTATTTATTTTTATGTCAGGTGAACTGGCATGCTGAACATATATATATATAGGCTCATTTATAGACTTTTATTTCCCTGCTATTAAAACTTTTGAATTTTAGCAATGAGATCTATTTCAGTTTTTGTACCATGTATGTACCAAATTTTGTACTGAATATGAAAGTGTTCTTTTTTAATGAATGTTTT
GAGGTCACAAGGAAATAAAAATCATCTTTCATCTTTAATTTTACTCCTTCCTCTTATTTTTTTAAAAGATTATCGAACAATAAAATCATTTGCCTTTTTAATTAAAGAGTTTAAAACTTTATTGAAGAATATATATAATAATGTAGACTAGATCTAAATTTTATAACCAGGACCAATTAAGAATAAAAATTAGATTATGTTTTGGG
TATATAAGCTGTAATCAAAAAGGACTAGTAGTAGTAGTAAGGAAGTCAAATTTGTTTTTTTATCATTGATTATAAGTGGTATATTTGTTTTTTGTCATTGATTAAAAGTGATTTTAGCCCTAGGCCCGAAATGACTAGCAAATATCATTTTCTGTATGAATTGTGGAACATCACAATAAAATTATTTCTGTGCTGATGCTATCATT
TAGAATGGTACACTATGCATTCAAATGAAATGTGCCTTTCACTATGTCATTCTAAGAAAACAAGTGTTTTTTGCAGTCATAAATTATCACAAATGCACAAATTAAAGTCTATATAGATTGAAATTTGTAACTTTGGTTTTAAGTATTCTTTCCTTTTAGAAACTTCCTAATGATTAAAATATACTTTAACTTTTCTGTGTTCAAAA
ATTGTTTGATAGTGAAAAATTTTTTTTCGGTTCAAGTGTTTTGTGATTAAAATTTTATGTTTAATTAAAATATTGCATAATATTGATGGGTTCAAAAACCATTAAAATAATCAAACAATTATTCTGTGCCCTTAACATTATTTTCTTGTGTTTTCAATAAAATTTTCTTTTCATCTTTCCATCTTCACATTCTCTTAGCATCATCC
CAGGAATTCTACTGAAGGGGGAAAAAAAGCTAATCTACAAACTTTGAATCTAATGAGATTTTGATGAACACTAAGCTTAACAGTAAAGTTGACATGACGTATTAAAGATTTGTTAATTTTTGGTTTTGCAAGGTTCTTTTATTTGAGACGAAGTCGTGCCCTGTAGCCCAGGCTGGAGTGCGGTGGCGCGATCTCGGCTCACTGCA
AAAAATTATAATCACTAATCTTGGTTCTTTTTAAATTGTTTGTAACTTGGATGCTGCCGCTACTGAATGTTTACAAATTGCTTGCCTGCTAAAGTAAATGATTAAATTGACATTTTCTTACTATATCACCTTTTTTGAGGGGTCTTAATTTACTTTGCTTAATTGGTGCAATATTGCTTTAACTCCGTTCACTAAAGACAAACACA
CTTAAAATGAATGGTAAAAGATCAAAATGCATATGGTAAAATGATTGCTTTCAGATAACAAGATACCAATCTTATATTGTATTTTGACTGCTCTAAAATGATTAAACAGTTTTCACTTACATTTTTAATAGCTATATGCTTATTTTTTAAACGACATAATTCAAAGGAAATTTAATAATTTTGGATCCCTAAAAATTGGACAAATT
AAGCTTTGCAAATATACCTCCTGAGATTCAGAAAAGTTGTCTTAATATGTTGATTCAGTCCTTAGTAAGTATAACCTGAATACTCTTTTGTGTGTTTGCCATTAAAAAGTTTATTCAATTTTGTATAGTACTTTCAGTGGTTGAAATATAAATGTAAAATATTGTAAAAGCAAGAGGCGTGAACCAATTCAGATAACCTAATCCTA
TTTTTCTCGAAGAATGTGAAAATAATTAGACCTGTTAAATTATAATATTCAAATATCTATTTAAAGACATTTATATTAATTTGAAATAATAACATATACAATTAAAAGTGATTTTATTTTAGGAGTTTCGCTGCAAGATTTAACGCTCTTTAGCAAAGGACTGATACATACATATACCATAAAACTCAGGTGTAGCTTCTTAGTGA
TCCCCAGATAGAGGAGAATCATTACTCCAACAAGAATAACCAAGTCTTTGTATCCCTAGTACAAGACATAGTATTTTTATTCGAAAATGAATGTTTAAGTATTAAATTGAAACTTGAATGAATATTCAAGAAAATATAATGATCTCTACTTTTTCTGGATGATTTCCAGCCATCATATCAGTTTGCCAAAAAAATTGAGAAAGTTA
TCTTTAGACGTAATTATTGTGAATGTCTGTTTTATTTTCTCATGGTGGTTCACATGGCTCTGATGTTCAGTTTGTATTTTTGGAATTGCTTTACTTAGAAATTAAAACAGACCAACATTAAATGTGTGTATTTTTTAAAGAGCTAATGAGTTTTGCTTCTGTATTTGCTTGAAAATACACACTAGTGCAGTAGTTGACTGCTTTTA
TTGTGAATGTCTGTTTTATTTTCTCATGGTGGTTCACATGGCTCTGATGTTCAGTTTGTATTTTTGGAATTGCTTTACTTAGAAATTAAAACAGACCAACATTAAATGTGTGTATTTTTTAAAGAGCTAATGAGTTTTGCTTCTGTATTTGCTTGAAAATACACACTAGTGCAGTAGTTGACTGCTTTTATTTAGCTAGGGTGGTA
AAATTTTAAGTAATCGTAAGTAGTATGTTGAATTAGTATGTTGTGGGAAAATCTGTGATTTAATTTTTTAATTGAATTTTAAATTTTGGGTTATAACCTCATTAAAATGCATGATATTTCCTTATATAGGTTTCTAAATTATGTCTGTCCAACTCATCTATATCCAAATGGCCATTAGGAAGAATTATCCAATTCAGATGGCATAG
AGGCACAGGTCAGAGTCTTTTGAAATGTGCTGACAACGCCCAGATCTCCATCTCCAGCCCTTAGGGTCGGTGCCTGGTAGGGATATTTACTGGAATCCGCATTAAAGCTCAGATGTCAATATGGATAAATTGAACTCATCCCCTCTGCAAAGCCTGATCTTCGCCCTTTTCCCCAGTCACTGGCATCTCTTCTGTCCTCATTACCT
CAGCAATGAAGAGCAAATTACCTGTTTTCTGTATGTTCCTCTGACAACAACTGCCACAGAGTAAATATGAAAGGTTCTGGATGATTCCTTGTCAGCTTTTATTAAAATTCCACATACTTGGCATTTCTTAGCTATCTGGGTTGACTCCTGGTTCCACCCCTTACTAGTTGCGTGACCTTGAAAAAGTGACTTACCTTCTCACATTC
ATTATTTAAAAGATAAATTTAAAAAGATGGTAAATGAACACTTGTTTTTATAGACAATATTTGTTTGAAACTATGTAATTTTCTGGCTAATTTTCTTGTAATTAAATGATTTTTTAAAAAAGATTTGTTTTCATGTTTGCTTTTCTTATGTTTATATTTTTAGCATTTGATCGCCATTTTCCCCCATCCAGGTTATGTCTAATGTT
TTGGATTCATGCTTTCTGGAAGGTTTAAATTCATTAACGTTAATAGTTAATTATAACTTTTTTTTTAACTTAAGAGGATTCAGGGTTAAGCACCAACTAAATTAAATCATGCTATTTAATTTAAGTATACATTTGGCTTGTGTCCTCTTTTATGCTCACTATACTATGAAGGACTTAAGTAATTCAGATAAACCTGCCCTAGAACT
TCTTGCAGAAAAGGAGCACAACGTAGGACTATGGCTCACCCGTCAGAGAGCTCACATTCTGATAGAAAGCACTGGGATTGTTTAAATATCCTAGTTCAACATTAAAAAAAAAAAAAATTTAATCCCAGCACTTTGGGAGGCCAAGGCGGGCAGATCACGAGGTCAGGAGATCGAGACCATCCTGGCTAACACGGTGAAACCCCGTC
TCTGTTATCTATGTAGACAGAATGGTCATGTATATTTTCTATTAGTTGAGTTTTTACATCTTTAGAAATGTAAAATTCAGTATAGTTTGAAAGCGGCACAATTAAAAATTAATTTTCTAACAAAGTTGGGAGGTTTGATGGTTGTTTAATTTCATTTTGTGTGTACTCTGCTTACCCCTGTAGCATGCTCAATAAACACTTCTGTA
TGGGACACCATAAATCATTTTGTAAGACATACAGCAGCTCTAAAGAGCAGCTCCTGTTTTCTTGTTGTTACTTTAGGAATGGGTGTCTATTGTTTTAAGGATTAAAAACTCTGCAATACGAATACATCTGCTCTTATTTCTCAGCATCTCTTATTCCATTTCTACTTCTACTCACTTTCTCCTTTTTCCTATATTAGCTTTTTGGT
AGCCAGGGGGGATACCAGCTTCATTCCTCAGAGTAAACCAACCTTGGGAGCTGTGTGCCAGTTCCAGTGTAAGCAGTAATACCATGTTGTAAGAGGGAACATTAAAGCCCATTTTATGACATATATCACTGTGGTGTTTGTTGGTTTTTGTCATTCCAACAAAGAAATAGGAGAGCAGCTTTCTTCTTATCCTCATGCCTATAAGG
CTAGCAGCCGTTAAAAGATGGCCACCGCTAGTCCAGTCGGCCACAGACATGGTTTTGTTTGGCCAATACAAGTTTTTGAAAGTTTTAAAAAATTGACAACATTAAAGATCAGAAACTTGACCTAAAAAGATTTCTCTCTTTGGAAAATCAGATCTGGCAGTAATGAAATCGCCTTTCCCATGTGACAGCAGTTGGCTGGAGCTGAA
TTAGGAAGTAAATACAGATTTTTTTCTTTCCTTTTTTTTTTTTTTAAAGATTTTATACTACATCTTGTTAAAGTCCTATGAATGTGTGTGTGTGTGTGCTATTAAAACTGCTTTTTCTCAGTTTGAACATGTGTTTGGTAATATTTGTTTGGGAGTTGGGGAGGCTAAGTTATCTGGAATGCCCTGTTCCCTCAGCCCACCCCAGT
TTTGTGACCAAGCAGCCTCTCCCTTCACCCAGGTTTATGGCCTCGTTTTCACTTGTATATTTTTCACACTGTAAATTTCTTGTACAAACCCAAAGAAAAAATTAAAAAAAATTTTTTTGTTTAAAAATAATGTGAATGTGCTGGATAAAGAGTACAGGAACTTGTTTGACCCCCCCCCCCCCACCATTTGCTGGCTATTCTCCTCC
AGTCAGTGTACCAATATGTTCACAACCTAGGATCATGATAATGGAGTGTGTTTTGGGTTTTTTTTAACTGTTCAGAAAAAAAGTAAATTACAAATATAAGATTAAAGTGAATTTTCTAAGCGTCTTGTCTCCTTGCCCCAGCATCCAGAAGGGCAGTACACTTTTCAGTATACAGACTGAGGGAGTGCAGAGATAGAATACCTTTG
AAGCAGGCCCTGGGATGGGAGTGGGGCGGAGGAGGGTCCTAAGAGCTGATTATTTAATTTCTATCCAGAAATCTTTCTTCTTCTTGCTCTGTTTTTTTAAATTAAAGATTTCAACAAAATTTTGAGAGTTGGGGGATTTGGGGGGAAAGAGGGCTGCTGTGATGGCAGGAGGCTGCTACCAAGGGGATGATCTGCAGGTGGGACGC
TTTCTCTGCTTCAGCTGTGCTTGAAGTGGCATGCCTCCTCTGCTGCAGGGCTCCCCCACCCCCACACGGCCTCTAAAGATGTTTATTTCCTTATAGACTGATTAAAGTCAGCCATTCTTTTTCCTCAAGTCTGTGCTGTGTGAGTGAGTGGTGGGTTGCTGGGGTTGAGAACCAGGATTCCTTACTGACTAGAAAAAGCCCCTGAG
TGGGGCTGCAGCCAGCCTGGGACTTTTGTAAGAATTTTTGGGTGACTCACTTAGATGTCGTTTCCTTCTTGCCCCCTCTTCCTCTCTGTAATCTAAGTGCATTAAACATCTTTGCAGAAGTGCCTGGGTTGTGTGCTCATTTCTGGCTGCCTGAAGTAGTGGAGCCGGAAGCCCGGGGCCCTGGCAGAGGGAGTGGGTTGTTGTTA
ACTATCTTCTAGGGAATTCAAACGGACCTAAGCTGCTATTTGGGCAGTTGAGACCAAGAGAGGCATCCTGGTAATAGTGCTGTGCTTCAAGACAAAAGACATTAAAATATTTTTACATTGCAATTGTTTTCCTCTTCAGGAGCGCCTGGTTACCTTTCAGGAATAATTTATTTTCCAACACCCTTGAGAAACATTAAACCTTTTTT
ATGGATATTAACTTAAGGTAAAAAAGCTGGATGTGAAGGATCTGAAAAGGCATTAATTTATGTACTAATTCTATAAACATGTATTAATAATTGCAGTATTATTAAATACAGATGGACTCAATGTACCTTTGAAAAGACCACTAATTTAGAAAACAAAGCTAAGTGCAGTCATTACAAGAAGCAAAGAAATACTTAAGTTAGAAAAA
AAATACATGAAACAAAAGTAGCCAGAAATGTTAGAACAGGTGGAAATGTATACATTATTTGATGGTTTGTTTTTTTATGGAAATAAACAACATACATAGAATTAAATGGTGATCAAAAACATGGAAAAAATACTTCACTAAATAACGTCTAAGTTGTAGAGGTTGTGCCGGAAGATAATATTTTTAAAATAACAAATGTTCAAATG
CTTCAATAGTTCAAGGAACTTGAAAAATACTTTTCCTTACCTTTACCCCATCCCTGTCTTTACTCCTCACACTTACTGTAAGACATTAGTAACATAATAAATTAAAAGTCACACGAATCTCACCAACATAATTCGTGTTCTGTGGTTCCTGCCCTTTCACTGAGAGAAGCACTGTTTGGGTTCAGAGTCAGTCTGGCTCTGACTGA
TACCTAACCTCTCCATATCTGGGCTATTCAAGGTCTTGGAGGCCAGCACAGACCCAGCTAGTTGTTGAAGCCAGTTCTTTTTTGTCTTGGTCATGAGGGAATTAAACGTTTTCTCTGGCAGAGCTTTAAGTGTCCTGAGAGCTTTTCCATGGGAAATGACTGAGTCATATGCCAGGAAGCCGGACAGGGCCAAGGGAGAGCATCCA
GAATGTCTAACCCTAAAGTTTAAAAATTTCTGCCTCCTAAGTTTATGTACCTTGTTTCCATCCATTTACCACATATTTCCATCTGATAGTCTAGCAGGTAATTAAACTTATATGTCCAAAACCATATTCTTCCCTGTCTCTTCAAATGTGTTTTGCATATTCATCATTTAGTGAAACAACCATCTATTTCTTCTTCTTTTTTTTTT
TACACATCTCTGCCAGGAGTTGAACCTGTTGCTTGTCGAGGTGGTTAGTGTTTATTTCAGGCATCATTACAAAATGTCTGATCTGTTCTAGAACACTAATATTAAAGGAAAAGAGAAAGAAAGGCCATCATATATTTTTCTGAATGTCATATAAACACAGGTTAATAATGATGCTGCTTCCCCATCTGCAGTTGTACCACTCTGCA
TTTTTGTAAAATGTTCTGCTCCTATTTTAAATGTTTTGAAACATGCTAAATATTCTTTCCTAATTATTTTATCACTTATACTACCTTTTTTATAGCTTCAATTAAATAATCGGTTTTATGACTAATATAGTGTTTTATGTGGCTTTTCATTTGTCATAGTCTCTTCCAGTGAGAACACTAATCAGATTGGATGTAAGGCCTCATTT
AAGATGCTATATCTTAAGCATATTTAAGGAAAATACCAGTATTTACAAATAACTAATTTTGAAATTAGTAAAAGCTGTATTTCTTCTGAATGTAACACTTATTAAAATTAAGTGAAGAATGACTTTTTTCTCTGTTAAGTGAAAAGTTTAGACCATCCTGGACAAAGCTGTATTTTTATAAAGGAATTATTTAAATATGAAAAGAT
TCTGTCCTCATTGTGAACATAACCGTGTAGTTGAAACAGTCAAACTTATTTTTGTAATGTATGTTATTGTGTGATGCAGTTTTTTGCTTCTGTCTCCAATATTAAACCATTTTCCTAATACTTGTTTCTCTCTCTGCGTGTTGTATTGTTGGTAGTCATTATATGTTGGTGATACATCTGCACACCTCACTGTTTCACGTATCTGT
CTATGTGTGAAACACAGGGGTACCTCAAAAATAGAACAAGAGCACTCCATCCATGTGCGGATGACTGTCAAGGTCACTGAGACCTACAGTGATCTGGAAAATTAAAGCTCTCTGGCCGCCTTTCCTCTCAGGACATACTTCTGGAGATCAAAAAAAAAAATTACAAATTGATGATTTTCTGTTGCTGAGTCATTTTTCTTGCATTT
CAAGGAAATAATTGCGCATTGCCAGCAACTTGGCGCCTGTTTAGACGTTTTTATTTTCTTTCATTATTAGTCCCCACCATTACGTTCATTAACAAATTGCATTAAACAACTGTTAAGGGCTAATGATTTGTTTATCGCTTTTTTTTATTATTATTATTTAAACATTAGCTGTGTCATGTGGTACCCCAAGCAGCCTCTTGCCATCA
CTTTGTTTTCAAGATGGTGTTATCTTTTGAATTCTTGATAAATGACTGTTTTTTTCTGCCTAATAGTAACTGGTTAAAAAACAAATGTTCATATTTATTGATTAAAAATGTGGTTGCTTAATTCCTAACCAGTCCAGTTTGCTTTCCTTTTGAAGTTATTTATGGCAATGGAGAAATGAGAAAAGAGAAAACAGGATAAGAATTGA
GCCAGCCTCATAGTTGAACTTGGATTTGAAAATACCTTCAGCACTTAGAAGAGACATTCAAATACATTTCATTTCCTGTTACCCAGATTGTTCGGAAAGTATTAAAAATTTTTCATTTACATGCTGATACGGTTTGGATCTGTGTCCCTAACAAATCCCATGTCGAGCTGTGGTCCCCGGTGTTGGAGATGGAGCCTGGTGGGAGG
TAAGGTTAGCTGAATCTCTGAAGTAAGGATGTATAAATCATGACATTGATTTAATTAGTCATCTACTGAAGCTACTTTTAAAGAGAAATATAGATATAAAATTAAAAGGAATCCTGTTTAAAATTATATGTAATTACCTCATAAACCTTTTCTCTCCACAAGCAATCAAAAAAATGAAATGTTCTGTAATAAAAGGGTGTATAACA
TTATTCATGATTCTTTTATGGCCAATATACTTTTGAGCTTGTATAACTGAGATAAGTTACTCTTTGCTTGTTTTTCTGTAGTTGGAAAATTTAGGAAGTTATTAAAAATACATATCTCTATAATGTAATAGTTTTCTGCCTGCACAAAGTTTACTATTAATTTATGTCTACCAGTTAAAAATACGATAGTTAGATTTGGCATCACG
CAGACCTTGGAACAGTCTATAATTGTTTGTCAAAAGATTTTATGTACTACTTTTTCTTAATTTCAGATATTATCCAGAGTTTTTCTTGGCAGATGGATGTATTAAAAAAATAGCTTTCCAGTGTTAGTTCTCAACAGTGCTGTTTCAAAAGTTGTTTTAAAAGTTCTAACGGTTGGTCTTCAAAACGTAATTAAGACCTTATCATA
TGTAATACAAGTGATCATAGAAGGTGAGAATGTGTTTATACTGTATATGGAAACCTAATGCCTCTTTTCTAAAGCTTTGTACATTTTTTTCGTGAAATAGATTAAATATTTTCTCTCTAAAACCATGTTTCTGTTTTAATGTGCTTTCTAAGTATATCATGAGGTAACTCTACTACTTAGAAACCTGTAAGCTGTGATTTACTTGA
GGGTCCCTTGGTTAGGTGACAATTAGTCTATAAAACACAGCTGTGTGTGTTAGGGAGGGAGTGGTGTCTTTAAAAAGCTCTGTGCCCAATAGGAACATTAATTAAAGGGTCTTTTTTCAAAGGACATTAATAATAATGAATAAAAAGCCTTCTGCGACTTTTGCCCTCAATGAGAAAATGACTGACAACTACGTATCGTATAGAGA
GCATCTAACCATGACTATGTCATTATTTTGATAATTAGGCATTTATGAATTATAGTATATATTCCTCATGTTGGCATGATAATTTTGCTATTTTCCATGCATTAAAAATAAGACAAATTCTTAGAGTAATTTTAGTAATTTTATCTATAATCTGTGGGGTTTTTTTGGAGGGGGAGGCCACTGGTTGTTTCTACTTCCCTGTGATA
CACAGGTGTGCATGCCAGTGTTCAAAAGATTGTGTAAAAGTTCAAGCCCGTTTTAGAAAGCCAACATTTTATGTTATAATATGCTGTTAATCAGGACTTTATTAAATAAAAACATTGGCTCTTCCAACCCCCACTGCCAAATGCAGTTTTGTTTTGTTTTTGTTTGTGTTTTATCCTTTCGTGGTCACACAGGAAAAAGCACTCTG
CACTCCCCCTTTGCCTTCAGTCATGATTGGAAACTTCCTGAGGCCTCCCTAGAAGCAGAAGTCACTATGCTTCCTGTACAGCCTGCAGAACCGTGGGACAATTAAACTTGTGTTCTTTGTAAATTACCCAGTCTCATGTATTTCTTCATAGCAATGCGAGAATGGACTGATACACTATACTTTTCATTTTTTGTTGTAGTTTACCT
GTGAAATGCATTTTTCTGTTCATCTCAGTATGTGGGACTGTTGAAGTTTATAAGTTTGGCAGTGTTCTAACATGGCCATCCTGTTCTCCTTTAGCAACTTATTAAATGTATTTTTTTTAATGAAAACAGAACATAGTGGAAAACTTTTTTCATCTTTTGACATTTACTTGTTGGTTAGTGTTTTCTACCAACAAGATCTCAAACCA
TAATTTTCCTACAAAGTCCTTTTTGGAAGTTGCAGAATTATTAGCTTTGATGAGAACAACTTTTGTCATAGATTTGATTTATTAAACCAAAATTATACATATTAAAATTATATCACAAATATATATGCTTCCAGACAAAGAAAAGTTTGTTAGTCCTGATTTTCTAATCGTAGCCACTCAAGGAACAGTCCTTTCATAGTACCCCA
TTAAGCCATGTGTTCCAAGGCATTTTAGCGGGGAGGGGGTTATCAAAAAAAAAAAAATGTGACTCAAGACTTCCAGAGCCTCAAATGAGAAAATGTCTTTATTAAATGTAGAAAGTGATCCATACTTCACCTTTGAAGGATTGGTTGTATTTACCCACATCTATCTCTGGAGCCATTTCCTCACATTGGTGTCACCCTTCTGTCGG
AGGTTGGAAAGAACATCACAACTGGGGCGACTGAAGAAATTATGTTGTTAAGCACGAAATGCAGAGAGAGAGCTATGTGAATGTGTTGAGTGTGATTTTCATTAAACAATTTTTAAAGAAAGCATTTCTAGTGGTGCTTTTATTTTTGCAGCCGCTTAATAGCATTCACTCTTGTTGAAAGGAGCACAGTTTGGAATATTGGAAAG
TTAATGTTCTCTCTGTTCTAATAGTTGAAGTATGAGATGTAACTATTATAAACTGTTGCTGAAAACATAAATGTCTGTAACTTACAAACATGATAAATAAATTAAAAATTCCATCCAGGCCTTTGTGTTCTCTGCATTGCTGTGCATGAGGCCAGGTCATGAGGTGGCTCCTTAGGAGTCATCTGGTCGCCCAGCCTCTAAAGCCT
TAATCTTTGTCCCTACAAGAAAAAGCAATTTAAGGTTCACAAATAACTGGTCTGTTGGATTTTTAAAATAATCTTACAGAAAGTGGAATGTATGGGTTTTATTAAAGGTGTTTTCTGCTGTTCTGCCTGTTATCTTCCAGGAGTCATAGACTATGAATTCAAAATCAGGACTATCTTCATCACGGATGAGTTCTTCAGCTTCTAGC
CCTAACATCTGGATTCCTCTCTGTCACTGCATTCCCTCCTGTCATCCTGCCTTTGTTTTCTTGCCCTCCTTTCTCTCCCGGGTGATAGGCATTAACTAAAATTAAATAAAAATTCAGATCATCCTTGCACTTGCTGCATTTCAAATGCTTGGCAGTCACATGTAGTTAGTGGCTACCCTCTTGGACAGCACAGATAGAGATTATTT
GAGACCCCGGGTGGGTGAGCGCTGGCTTCTCAAACGGCCGAAGTTGCCTCTTTTAGGAATCTCTTTGGAATTGGGAGCACGATGACTCTGAGTTTGAGCTATTAAAGTACTTCTTACACATTGCTTTCTGTAGTGCTTATTTTCCTTTCCCAAGAGCAGCTTGTTGCAGTCTTTTTGGAATGATTCTAATGTCAGTGGGCCCCTCA
GAGCAAACAGAGCGTGGCATTTTGTTTTGACTTGTTCTTCCTTGGGGTCAAATTTATATATATATATATAAATTTTTGTTTGGGCGACCAAGATCTAATAATTAAAACCCAGGTGGACCATGGATTCAGACCTGCCTTTTTATGTTTTTGACTCTTAGGTTCATCGTGTCCCAGACTTCTTCACATATTCGTGAAGGTAAGATATT
CTTTGTTTTTTTTTGAATTGATTTAGCACTAACCCACCATTGCATCTTAAGGATGGCATGACGTGATAATGATGGACTTGTGTGAGGTTTTGATTTTTCAATTAAACTTTTTGTTATCACAGGTAATTAATTGTCAGCGGTCTTGAGTCTGGTTATGGAACCCTGTAGTAACAAGAGCTGGAAATTGGCTAATTGACAATGCAATT
AAACTTGGGATTTCAGCTCTACCCAGAGCACAAAGGACATTTGTTTTCAAACAAAAATATCCTTGTTTGTGCCAGGGAAAGATGGAAAATTTTAGTTTATATTAAACACGCCTTTGAAGACTCACATCTTCTGGAGTGTCTTTGTTCCAACAGAGGGGCTCGGAAGGACGCCGTGGCTGGTAGCAAGTGAGGGGTGTGGGGAGGGT
ACTTGACTACTATGGATGATGAAAATAAATCCCTGGGTCACACAAGGATAGTGATTGAGTAGAGCTTGTTTGCTGGCACAGGAATGACATTTCAACTGGAATTAAATTGTCGTCAGTTAACAGAACTGAATTTTCAGTCATTCTTTGACTTGAATTTTCTTTTTTCCCAAGATAACATGGACAGGACCCAGGTATTTTCAATGACT
TGGACGGTCTCTAAAAATATTAAAATTTAAAAAAAATTCTGAACATGCAACCCCAATATGTATTTATTTGTAAATGATATACTGTCACTAATACATTGACATTAAACAAGTAGAAAACAATGTAACATTTTAATTTATTGACTGATAATTAGTTCTATTTTCATTAATATTTTTTAAAAGAGCAAAACTGCTGAATAGGCTTCTTT
CTAGTATGTTTTCATACATCTGATGTATAAATTTGCTGAACTTTGAGTTAGTTTTCTTAAGATAATTTTTCATATTAAGAAAATTTTCCTTTTCTAACCTATTAAAATACCTCACTATCATTTCAAAAGGTTAAATGAGTTGATCACTATCTCTGCTCTGTGCTCCTCAAAATATAATTTCAAATGGATCCGATCTAAATCTATAC
AGGGGCTATCAAAAAAATCCAGTAAATTGTTCATAAGAAGAGATCAGTTTAAGAGTCAAACAATTTGCTTTGCTAGTACCTTAGCTAAAGAAAAAATACTATTAAAGATGACTATCACCTTTATGCTCTAGTAGTTGAGTCTTCCCTCAAAACTTTCTCCTTTGGCAGCTCAATCAATTTAATTCATTTCCAAACCTCCAACATGC
CCGCCTGCTGGCCGAAACTGAGTATGTGCAGTAGGATGGATGTTTGAGCGACACACACGTGTAACACTGCATCGGATGCGGGGCGTGGAGGCACCGCTGTATTAAAGGAAGTGGCAGTGTCCTGGGAACAAGCGTGTCTGCCCTTTCTGTTTCCATATTTTACAGCAGGATGAGTTCAGACGCCCGCGGTCCTGCACACATTTGTT
GTTGTGACCTGAGGAAGTAACTTCTTTATGATTTATACCAGGATCTTTCCAGAATATTTGGTTTGAATGCTATTTAATGTTGCAGCTCAAACTGGCAAAGATTAAAAACTGTTTGGTTCCTGTTTGGCTCACACTGACTGCTCTGTTCTAGTGGTGTCTCACCTCCAGCAGATGAAAAGTGAAAGCAAACTGGTTCTCAATCAAGT
TTTTGTAAGTCTACAATTTGCCAAGAGTAAATAACACTGGACCAGCTGTAAAAGTAAACAGTGTGTTTATGCATTGAGATACTAAAGCATTTAAGAAAAAATTAAAAGATCTCTTTTGTTTAAATTTGTCTTAAGAATCTCTCCTAGACAAACTTGACTATACACACACACACTTCAATAAGAATCAAAATAGTTCATTATATCTT
AAATGTATGTTACATTTTTTTCCCACCAAAAATAGAATGCAATAAACATCTTCAAATTATTAACAATAATTGTATGAAAAAAGTGTATCTTTACAGCAGTATTAAACATACAGCTACTATAATTAACCCACCTTAAATCTCTTTTTCTTAGTACATGAGTATCTTCTAGCAGTTAAGAAAGGCAGTCTTCAGAAAATGGAGAACTG
TTTACAAGATGCTTCCGGGATAAGCAGGAGGGAAAAGGCAGAAATGTCCACATAACCACAGCTGCGGCCAAATCCTCAGAATTATATAACAGCACGAAACATTAAAGAGGATTTTAAATCTGAGAGTCTAAGTGTTTTTCTCTACTTTTTTGCATTTTCAAAATTCTGTACCTGAACATCTAATTCCTTTTAAAACTAGGGGAAGT
CGGTAACTAAGTCCTGCCTAGTAAAATCTTTTTTTTTGTAATAAAATTAGCAACTCACTAAATTTATGTGAATATATGGTTTTAAAAACTCTCAATGAAGATTAAAAGTTCACTGTCAGAGGTTTCAGCAGTCCTTTCCCAAGCTTATTTACATGCTAATTTTGCTTAGTAAACTCTGGCTTCAAAGAACACAAAGGTCAGCTGCC
GTAGCAGCTTTGTACACTGAGGACACTGTAGCCAGGAACCTGTGCATGCCACCCACCGCCTGGACAGGCAGTCATCCTGCCTCTGATGTGAATCAGGCCCATTAAAGACGTCTGGGTTTGAAGCCGCCTGTGCATGGAAGGAAGGCCCCGTCTCCTCTCCCCCACGCCGTCTCTGCACAGGCGGGGCCTGGCTGGCTGTGGGCTGG
CCAGGTTCAGTGTTACCCTGAGGGCTGATTTCGCGCAGCCTGTTGTTTTCCTTAGACAGGTCCACGTCCCTCTCCTGAGGCTGTGGAAGATTTCAGCCGTATTAAAAGAAAGGACACTGTGAGCACGTGGTCTCGCCTTCCCTTCTTCCTGCAGGTTCCCGCCAAGCCATGTGACAGAGTGCTCACACTCAGGCACTTGCCTCTCT
TCCCTGGCCCCTGCAGCCCCTCATGAACTTTCCACCCTCAGTGCCCCCGGCTGAGCAGAGAGGCGTCCCACCATTCAACCAAAGAAAGTCAACATTGAACATTAAACCTCTGTGTGTTTCTATACTGACTTAGCCTCATGAGTCCACTTGGGACTGGTGTTGGGCCATATCCAATTGCACGTAACGTTTTGGAGCATAAACATCCA
TAAGTTTTAAAGATTTTTCCTCACAATTTAAATCCATAGACAACAGAAGGGGGTTTAAAATGACCTTTTTTTCAGTTGACCCGAAAGTTGTGGTTAGATGATTAAAAAGAAACATTTGAGGATGGACTTAATTATTTCAGTAAAATATTATAATTTGCCTATTGTCTTTTATGTAATATTTATATAAAATATTTTTATATATTTCA
TCTCCTCAGTGTCCCTCTCTGAGTGGTAAGAGTATGTTAATAAGCCAGTGCTGAGACCGGAGCACGAGGCAACTGCTCAATGTTGGTCATTGTCACTGTTATTAAATGTAACTTAAGGGAATGAGTGGTTTCTTCCTTTTTTTTTTGTTTTTTACTTGATTCAATACCGCCCAATGCTCTTGAGTATGAGAATATAAGGTAAACTT
CTATCAATATAAGGAAATAAGAAGTGCCAGGGAGCCGCCATTGTGTGTTACGGTTTATATCGATAATCTTCAATATAAAATACTGGCCATTTTATAAAATATTAAATATATGTAAATTCTTTGCATTTCATATTATTTGGGTCCCTTTATATGCCTAAATTACATCTTTAAGTTTCGGTTGCCATTGGAACATTGTGGAAACAATT
ATCAAGAATTTTTAAAAACAAGAATATCAACATTTGGTTTTGTGTATAAGTGGTGTTTGTATTAAAATACTTTTTCAATGAACTGTATAAACTATGTTTTATTAAACTACAATATATCAGTAAGTGTTGCAACCCTTTGTTTTTGACGTACAGTAACCTCTTATTACTGGGAAATATAAGGAAGTTTTTTTTTTTTTTTATCATGA
CTTGTATTTGAGACAAATAGGTGATACTGAATTTTATACTGTTTTCTACTTTTCCATTAAAACATTGGCACCTCAATGATAAAGAAATTTAAGGTATAAAATTAAATGTAAAAATTAATTTCAGCTTCATTTCGTATTTCGAAGCAATCTAGACTGTTGTGATGAGTGTATGTCTGAACCTGTAATTCTTAAAAGACTTCTTAATC
GCGAAATTGTTAATTTTAAAATAACCTCAGGCCACAGACTTGTAGTAATCATTTGAAGGCCTCACCTAGTGTCCCCTTGGTGACGTATGCAGCAGCTCAAATTAAACCTTTGTGCATTGGGTTATGAATAATCTTTTCTTCCAAAGATGGCAAAAGCCTCGGTTTGATTTGATACTAAAGAATAAATTTCTCTGACTTTCCCAGTG
CCTTGAATAGGGTTTGTGCAAGCAAACTGGATGACGACCGAAGAAACCCTGTCGCTTCTGAGAAGACACCCAATCCAAGAATGTGAGTTCTGGAAATGTCATTAAATGTCAGTTATATACATGCTTACGTGTCCATATTAGCTATGCAATCACCATCAGCAAGTTCTTTTTCTCAACCAAAAAAAGAAGTAAATTTCTCTGCTAAT
CTTGTAATTATTTGGGATATCAACAAAATTTGATTCGTCTGTCTAATCCCTTGCTAGTATTTTAAATATGTCTTTAACACATTGTATCCTTTAATTCTTCATTAAAATGGAAATAAGTAGATGTTTCAAAGTAATCTACATTCCTGGCTTTGCTTAACGTTTATATAGGTATTGTTTTCTTTCACACTGGATTTTTGGGTTGCTCT
TGGCTACTTATACTCCATAGAAGATATAGTAAATAATAGAAGAAAAAAATGAAATGGCTAAAGACATTTTGTTTTACAATGGGGCTGTTTTTACATGTTAATTAAAATTCTATGTTTAAACAAATCTCTTGTGATGGCTGTTTCATTATGAGAGGATGCATTTGTATTAGTCAGTCCTCTAGAGGGACAGAACTAATAGGATAGAT
TGGCTACTTATACTCCATAGAAGATATAGTAAATAATAGAAGAAAAAAATGAAATGGCTAAAGACATTTTGTTTTACAATGGGGCTGTTTTTACATGTTAATTAAAATTCTATGTTTAAACAAATCTCTTGTGATGGCTGTTTCATTATGAGAGGATGCATTTGTATTAGTCAGTCCTCTAGAGGGACAGAACTAATAGGATAGAT
TGTGTTCTTTGTCCTGTTATATGTATATCAGGAATACAAGGATGTGAAATAAAACTGTAAATTTGCATAACTGGATGTACTTAGATAATGTGAAATAAACATTAAAGACAAGGTCTATTTTTAATAGATTTGCATTTTGGTGATCTTAGTATAAATTTGCTTTTAAATGAGATGTATTTATCCACTCACTTTACACTTTAACTTGA
CCATGTATTGGTTAGCACAGTTTATAGTAAGTGAAAAGCAAGGGACCCACCTACATTACCTTCAGGAGACTGTTCTACCTTTTAATTTGAAAACAAGGAAATTAAATTTTAACAGAAATCTTTTAAGTATGTTATAACCAAAGTGTTCAATTATCCTTGCAAGTTCAAATACAGCATTTTTCTTAATTTTGAGCGTGTCATGTCCT
GTGTCTGACGTGAACGAATGCCATTTTCTATTCCATATATTTTGCTTTACAATTTTAAGTATTTGATGAAGATGGTAACTTTTTCCTAACTTAGTTAACTATTAAAAAAAATTTTGAAAAGCAAGGTGATTGAAGGATTGTGATGACAATCTCTTTGCAGCAGCTATGTATGGTTTATGTGAAGTATCCCCACTTATTCTTGTGGA
AACCATGTTTTTCACTTACAGTAGGAGTCAACAAATTTGGGATTTTAGAAGGGGGAGGAGGGAGCTATTTGTGTAAGACTGCTGTCATATTTGACTACATATTAAAAACAGTAAATGAGCATTTTGTTTTAATTTCTTAAATACCTTGTCTTTCAACATACGTTTTGTTTCCTTTCTTCCATTAGTGTTCAAAAGGTTCTACCCAT
ATATTGTTTCATGTTTGTATGGGAAAATTGTAGCTAAACATTTCATTGTCCCCAGTCTGCAAAAGAAGCACAATTCTATTGCTTTGTCTTGCTTATAGTCATTAAATCATTACTTTTACATATATTGCTGTTACTTCTGCTTTCTTTAAAAATATAGTAAAGGATGTTTTATGAAGTCACAAGATACATATATTTTTATTTTGACC
ACACTTCTGCAGAGGGTGGACAGCTATCAACCACTTAATAACTGAGCAAAGTTATATTGTGATACTCAAATTCACAGCAGAGTAGTTTTGAGTAACAGTAATTAAATCCTTCTAAATATTTGAACTAAGTATATTCTAGATTTATTTAATGGGAAATACCTTTAGATAATATTTTCTAAATTTATGTAATACTTTAAACATTCGTA
CTGCACACAACTGATACACATATTTAATTTGTATTCCTTTGTAGTAATACATTTTAACCATGATTTATGTTTGTGAATTTACTGGATGTTTTCTTTCTGAATTAAAGATTGTCAAGACCAATTAGTGTAATGGACTACTGTCAACCACAAGATGGCATTCCTAACATAATTTGTCTTTGATAACATTCAGTTTCATTTTCTGGGAG
CACTGTGTCATGATGTTTGGTACTCACAAATAAGACCCTAGGGACCCCGAAAGGTCATACAATGCCTTTTGAATGAACAAATATTGAATATAAATCAAATATTAAATTATACTCTATCACACACAGTGCTCTATTGTGTACTTATTATAGAAAATTTATGTGAAAATGGAGATCGATATAGAACAGAGACTCTTAATGTATGGTCC
ATCACCAATGTCACCCTGGGCAAGGTACTCCAGCCCTGCTGCTCAGTTTGCTCCACTGTAAAATATGAAGATAATATCTTCCATGTAAGATAGTTGTGGGATTAAATGAGATCATGTATGGAAATTATAAAGATGTTCTATGATTAATAAGTACAATTTGGCCAGGCAGTGATTAGGCCTGTGTATGTGTATAAGATAGCTGTTAC
CTTAGCCATCACAAAACGCTAAATTTGTGTAATTGGAGCTTCCTGCTGTTATCTGGAAATAGCAGGAAAGCGCAGCTTTGTATATTGTTTCCTAAAGTATATTAAAATAAAAAAAGAAACTATTGCTACTATAAAATTACCTTGACTTTTTTTTTCCTTTGCTGAAATATTAGTCACATAGCCTTAGCTTCACACTGCCAGTAATG
CCTTTCTTCTTGATTGAATTAGTGTTACCCACTAACAGGATGAGGAATTCCCACTCCACAAGCTGACTTTTTTTCCTCTTTCCACCTCCCGCCTCCCTCCATTAAAATGTAAACTTGATTCCTGTGTCCTTTGCCGGAGCCTGGCTTCCCTGTAAGCCCATCATAAACATCTTGGTAGAAATGCAACTTTTAACCTCTCCTTGATG
TATGATGCCCGTTAATTCAGAAGGTAGCTGTGGCACATGCAGAAGATGTTTCTGAAATAAGATCAAATGTGAAATGGTCAGCTTTAGTTTTAAAAATTTTATTAAAAGTCCTATGATCTCTCAACCCCAGATCCCATATTACTGTGTACTGCTCAGGATTATTTTGTTAAATTGAGATTATAATACCTTAGTACATATTTATTACA
GGTTTCTATAATGATTAATTAATAAGAAAATCAATAATTGGATTTTAAGCAGGAAACTAGGCAGGAAAGTTGAAATTCATAGACCAATTCAATGGAAAACATTAAAATGTATTGGGAGATGCCCAATATTCTATGCTGTTTGGTGGTTCACTGGTTTCTAATCTATTATAACGGCACCCATAGTTAAAAAGCACTAGTTTTTTTTT
GTTTGAATTTGGCTTAGATGGGCTGGCAGGCATGATTTTAAAAAATGTAATCATCAGTAAGAAGTACTTCCATGTTAAAGATGCAAAAAAAAAAGTCTTCATTAAAATTTCTATTTAAAGATTCTTGATCATATTTTAGTAGTATTTCTACAAATAGGTAATTAAGAAGAATGTATTTTGGCCGGGTGCAGGGGCTCACGCCTGTA
GATTGTTCTTCACATCTGACGCCATGGGGTTCTGGAAGTCTCTTAAGGGATATATTGGAACTGACTTGTATTATTTGGAAATCGACATAAATTGTCTATTATTAAATCTCACTGAATTAAGTCCAACTTTACCATCTGAACACCGTTTTAGCATTCATCCTGAAATGGCTGGAACATGATTTGTTAGCTCCATAAGGGTAAAGAAA
TAATACCTAATCGGCGAGTGCCCATCTGCCCCACCTGCTCCAGTGCGTGCTGTCTGTGGAGTGTGTCTCATGCTTTCAGATGTGCATATGAGCAGAATTAATTAAACATTTGCCTATGACTCCAACAGTCCTCTGTTTTAGTTTTTTAAGTAGGAGATTAGTACCTCAATCTATGGGTGGCTACTAAAGGTTTTCTCAGTTTTGTG
TTTTTGTTGCTGAGGGTAAGAAAGGAGCTCTGTGATGAGGTTCCAGCTTACTTCTATTCGCCAGTGTCCCTGTAATGCTTTCTGGTGTGATGTAAAATCAATTAAACAAAACTTGTGCTCTGCATGTTTTGAAAATGTATGGTTCTTTAAGTGTCGTATTATTTGCAAGTCTATTCTGTATGATCCTCTAATAGAGAAAAGTCACC
AGTATCTTGAGTTCAAGATAAATCCATACCTTACCTACACTGTCTCCCAATTATTATCAATTGTCTTCTGCCATCTCTTAAGTCATTATTATGTCAAATAATTAAAGTCGGTGTTTCCTTTAGTTTTGTCACTGGTGATACTACTACTTGCTCTTCAAAATGTATCTTTATTCATCTAACATTTTGCAAAGTAAAGTTTCAAAGTT
TCATTTGCATAAACTCACCAGTTTTATCCTTAATTACTGTGATATACACTCATGAAGTATGTACCCTAAAATACCACTGTAAGTTTTATTTGATTACAGCATTAAACTTAATTTACAGAAATGCTTGGCTTCTTTCAATAGCTTGTTGATTACATAGTATGATCATCTTCTGATAACTTAAAAGAAAAAAAATGGAAGGACCCGTA
TTTTGAGTTTGATGCCATAATAGTTTTTAGGGCACCTAACAATAATTTATAGATGTATATTGTGGAATGTAAAGCTTTAAGAACTTAAACAAAGGTAATAATTAAAATAACCTCACAAGAAGTTTAATGAGTAGAGAGAATTCCCATGTACACTTCACCAAACTTCCTCTAAGGATAATGTATAATCATAGTATATGGTCAAGTCC
GTACCCATCATTGAGATGAATATATAAAGTGATTTTTCAACACCCCCAGAAAGCTCCCTGTTGTACTCTTCCCAGTAAAGAGCATCCCTCCTTTTGTAAAATTAAATATATTTTTCTATACATGCTTTTTTGAGTTGCTCATTCATTAGCTTTTTACCATATTTACCATTTTTTACAGAATTGTTTTAAAATAGCCTGGGCCCAGT
CCAAAATGTGTATGGCAGAAATAGGGCCAAAATAGGCAAGAAAACTATTTTCGAGATGTCAGTTTTCCTCAAATTGTTCTATTAATTAAACGCCACCTGAATTAAAATTTGACAAGTGGATTATAAATTTATGTGGACATTCAAAACAATTATGGATACATGAGTCCAGAATCACAGCCATAAACCATGAGGTGCTTGGGAGATTT
GTGTCAACAGCACCATCCCTTTCCCCACTCTCATTCAGAAGCTCCTCATCTGCTCTGGGATGGGACAAACTCACTCTTGTGTCATCATTCTGCCAAGTTTATTAAAACTCAAAATGTGAGTGTCTGCTCTTTTCTTTCTCTTTGTCCTTTTGTTAAAACTTCCCCTTTGAAAGAGGAGATGCCAAGGTTTAGACTAAATGGGAGAG
GGGGCTGTCGAGATTTAAAGTGATGTAAGCTGTGGTTATGTGGATTCTCTTACTTTCCTCTGCCTGCCTCAGTTTAATTATTTTGTCCTACAGAAATATCATTAAAATATTTTTTTGTTACTTTTGGCTTAGTAGTTTTCATTAGGGATGAATGCCTGACAATTCTTTGTGGATAATTATTTATACTACCACCTTCATGAGGAGTC
TTCTGTTATACCTTTTCTATTTACTAGGCACAGGCAGCCATAGGTGCTAGGTATGTTTTGAAAACATATTGAACCTACAGTGTACATATCATTCCATGCCATTAAATATTCTTATTTAATCATAGATGTGTTCAGGTGTGTTTGGTTTCCTATTTGTGGATGTACTAGATTGTTTTCTTTTTTTAACAAAACCTGTGAACTTGCTT
GCTGGAGCAGTTGCTTTTTGAAAGAACATGGTCTGTGGTGCTGTGGTCTTACAATGGACAGTAAATATGGTTCTTGCCAAAACTCCTTCTTTTGTCTTTGATTAAATACTAGAAATTTTTTCTGTTTCCTAACTTCATCATTGATTGTTTGAAATCTTGGAGTTTCAAGCATTTTTTTCAAGCTGAGACGGTTCCTTTTGCATGCC
GTCTAAGCAGAAACCCTTTCTGGCGGTCTGCAGAAGTCTCCCATCTTGCTAAAGTGTCACATTTGGCACATATTCCTGGAAAACGTTTTAGTGTTTTTCAATTAAATTCCTTACTGCTGTCCCTCTTGCCAACCTGCTGTTAACTTGCCTCCCGTTGCTGCACCTTCAGTGATTTTCCATTTCCTTTAGGACAGACTCCAGAGAAA
CCCATGTAAATATGGCTCCTTCTTTTTAAAACAGAGGGAAGAATATACAGATTGAATGATTGGTGTCTGAATAGGTATTTATCATACACATTTTAGATTAATTAAACTTTCTCATTATAATTCTTTCCTGTTTGAAGATGAGCCACTGAATGAAGCTAATTTCATGCACTGGGGAGTTTAAAAGTATATACCATTTAAAATGTTTC
TGCACACGAAATTACACATGACTCACCTTATTAAGGGCTATTGCACTGAAAAAAAAAAAGATGGGTCGCTTACTGGAAATTATTGTATTGTCTTTATTTTATTAAAGCAACTATGTTTTAAATGCAGAAGGGCTCTTCAGTTTTAAACTGCCACTCTATTCCACTTACCATGCTGCCTTTCTAAGTATTTGTGTTTCTGTCCTGAG
CTCTGGTTAAATCTCTCCTGCTTGGTGATTTCAGCAAGCTACAGCAAAGCCCATTGGCCAGAAAGGAAAGACAATAATTTTGTTTTTTCATTTTGAAAAAATTAAATGCTCTCTCCTAAAGATTCTTCACCTACTTTGGTCTCCATAACTTCTATGTTTTCTTTCCTTCTGACACACTAGTGCCCCTAAATTGTGATTTGCCTATA
CCCATCAGAACATGTTTGGGGTGATTCTTGGACCTGGTTTCAATTTCTTTTCTGCCAGTCAGCAGTTGTGCTTGACTCACAATTTGTTGCCATCTCTTGAATTAAACTCAGGAAACAGGATAAAGATCAGAACCACATTGTAAAAGCTTCCTTATGGTTCATTTTTTGCTGAGATAAATAATGAGCAGCTCTGATCCATGTCTCTG
CACACTGTATTTTACAAGTCAAAATATAATTTACATTAATCACTATGTTAATGAGTATGTAAAACATTCTTTTGCATTGATGAATTTTGTATCTGCTTCCATTAAAAGCATAACAGCCATAGTTGTTGCGTGTTATTTTTAAAACTATTTGTCACAAAGTGTGGTGTGGTACCACATAACGTGGTAACTTTTGGTTAGTAATCCAG
CATTTTGTGTCACAACGCTGAAACACATATGTGTGTGGATAACTGAAACAAATAATTCACGAGAATATATCCCTTAGTATGTTTTTATGCACACCAATTTATTAAAAAATAATGCTGCTTGCTATAATACTAAATTGATTTTCAAAATCTATTCATTCACCAAAACTCAGTTTAAAAAGCAAAACTCTACAGGGCAGACCTAGTGG
TGACTATTCTGTGAAATATATTTGGCCAGTGGAAATGATAATCAGAAAAGACTGTAAATAGATCCATCCAAATGATTTCTCTGTACAAATGAATGATACTATTAAAAAAAAAAAAAGCACACACATAATCACCCTGAAGGTTTCTTGCCTGGTGGCTATGTTGGGGGCATTTGGCAAAATATGCTGGTGTGGCAAAGGAGGTAGTG
CCTCCCCTCTGGATGTATCTGGTCAGGGAAGTGGGGGATGTTCTTTTGATAAAAAAAAAAAAAAAAATTTATGTATTTAAACTTTTATTACAAGATTTCAATTAAACAGGCACCATAGCACTGGCATACCGCTGTGTGATGTCTGCGTCAGCACTGTCGTTCTGAACCTTCTCTTTTTCCAGCTTACTCTTTCCTACAGCACTGTC
CCTGTGGGTTATTTTGGTCTTGTAAGGATCCATTTCTTTAAAATACTGACATATAGAGTTGTACCTTATATAGAATATAGTTGTATCTTGAAGTCAACATATTAAATTATTCTCAAAATTATGTATTTGCAGATTGTACTTGTAAGTTTCAAAGAAAAATTACCATCTTTTCATATTGACCTGGAAACTAAATAGGATGTGATTCA
ATAGATCTTGAGCATTTTGAAAGGCCAAAATAATTAGGTAAATGTATTTTCAAGGTCATGTTAAAATGTTTACATGCTTTTGAACTAGCATTCATTTATGATTAAAACCCTTTTCAGGTTATTTGACCTAAAAACCAAAGTGAGTGTGGTTAGGTTAATATGAGATTTTTTTACACAAAAATCATTGTGTGCAATTACTGTTCTAG
AAGGGTTTTGTTTCTTGAATATCTTCACTTTAAACAAAAAAAAAAAACAACTTTCATTTGTGTGGCATTTATTTTTGGAAGTGTCTTCTTTTTTTTCTTTATTAAAGTTTTTGAAACTTGCCTAACTTGTTTGCCTTTGCTTACATCTGGATTGTACTGGACTTGAGGAGTAAGCAGAAGTTCTCATAATTAGCTAAAAACCTTGA
GCAACTGTGTACATGTCACGAAACCATTTCCCTTATCAAAGATGTAATTTGTAAACCTCAAATAGTTGTGTATCTGTCCTGTTAGAAGTAGATGACTTCAATTAAACAAATTTATGAAGGACATTATTCTGATTCATAAAAGTTATAAAATATTAGGTAAATACAGAGAAAACAATAAGCCTCTGAAATAAGTCTGTTTCTGAAAT
ACAAGTGTATTTTTAGTCATCTACACGTCAAATATCCCAAGACAGATTATGCTAAATACATCGACTTCATCTTCTAACATGATATATTCAGGATTTACACATTAAAATGATTATTTAAATTGTGGCAGTGATGGGGTTTACTTTCATGAATTTAAATTGTTTTTATTTCTGTAACAATTGCTTCCAAATATTGACTACTAAAGGCA
GTTTGATATAGATACAGAAATTTAATGAGAAAATGCAGTTCTATATTTAGAATATGGATTCTTCAAGATGTTTCTGACACACATTTGTTTTCATTGAAACATTAAACAATTATTTAGCTAACATCTGAGGAGCACATTGAATTTTGTACAGTTCAACTTTTTTAAAATGAAAGAAATAGTGTTTCTTGTAGAAGGGAGGAATGGAG
GAGTACTTAAATGTTTTAACAATTATATTTAACTCAAAATTAGTTTCCAACTTGTTTTCCTTTAATTATAATTTAAAGTGTATATTTTATGTGTACGAATATTAAAAATTTATGAAGTCATATCTATTGCCTTTGTCTCTTATTACTTTACCAATGCTTACAAAAACTTTCCTCATTAATGCTTATATAAATCTTCTTTTTTATTG
ACTGGCATATGTTTTGTAGACTGTTTAATGACTGGATATCTTCCTTCAACTTTTGAAATACAAAACCAGTGTTTTTTACTTGTACACTGTTTTAAAGTCTATTAAAATTGTCATTTGACTTTTTTCTGTTAACTTACATTGTTTAAGGTATATAATTTTTAAGTCTTACAGAATTTGTACAGCTTCGAATGCTATAGTATTAGATG
TTTTGTTCTAATTACTGGCTTTTTTTCCTCTTTTGGTGTCTTAAGGCTTTTTGAAGCTTATTTTACTGTGAGTTTATTGGGAGTATATAGATTATTTTCGATTAAAAAGTGGAATTATTGGTCCCCTTCCAATTGTAATTATCTTGAATTTTTATACATTAGTTTCTCAAATATATAGAATGCCAATTTACTTCCTGTAGTGAATT
TATGACACTCTCCCTGTTTTAAAGGAATGTATTAAATGAATCAAGCTCATTATGAAACCAGTAAAATTTTCTCCTATGAAACTCATCATATAACACAGACATTAAAGATGGGAATATGTGCGATTAAATTGTTTGGGAGATTCTACTCTAAAATAGGTGACCTGCATTTTTCTCCCTAGAAATAACTGCTTTTTGTGGCAACTTTA
TAGGATCCTAAGGAACATAAAGTTAATTAAAAACTTACACCTAATTATGTAAATTGCCTTGTTAAAGACATGTGATTTGTATTTTAGATGCTTGTTTCCTATTAAAATACAGACATTTCTACCCTCAGTTTCTAAATGTAGACTATTTGTTGGCTAGTACTTGATAGATTCCTTGTAAGAAAAAATGCTGGGTAATGTACCTGGTA
GTACTATATACTATTACCTTTGAATGTGTTTGCAGAGCTAGTGGATGTGTTTGTCTACAAGTATGATTGCTGTTACATAACACCCCAAATTAACTCCCAAATTAAAACACAGTTGTGCTGTCAATACCTCATACTGCTTTACCTTTTTTTCCTGGATATCTGTGTATTTTCAAATGTTACTATATATTAAAGCAGAAATATAACCA
CAAATTAACTCCCAAATTAAAACACAGTTGTGCTGTCAATACCTCATACTGCTTTACCTTTTTTTCCTGGATATCTGTGTATTTTCAAATGTTACTATATATTAAAGCAGAAATATAACCAAAGGTTAAGCTGTCTCGGATCTGTTGTTCTAAACCCAGGAAACAGTTATTTTTGGCCAGACGTTTCTCCAGAAGTCTTATCAACA
CTGGCTAGCTCATGTGTGAATTCACATAAATGTAGAGGTCCATGATATTTGCTAAGCTAGGTGTGTCTAAGAGTATTTTAAACCCTTATGGATTTTCATTATTAAAGGAAATGAAACATGGCAATTCATGATCCTGATTAATCATTATATTAAATACATTCTCTCCTGTGAAAGCAGGAATTCCCAGAAGTAGGGGTCCTCAGAAG
GATCTCCAATGTTTTGGGGATGCTTTGAGTCTCAAAAAAAATTGATAATCAGAAAAGTAATTTTTGTTTGTTTGTTTAATGTATCCCTGTTCTGTTTTTAATTAAACTCCAAGTCTCATTTTACATATTCTTGGAAAAACCTAAGTTGCTCTGTAATTTACATAAGAAGCATGCTCAGGACCTCTTTGTACCCCGGGGAGCCTGAT
CATCTGTAAAATGGGAGAATAATACTTGCCTACCTACCTCACAGGGGTGTTGTGAGGATTCATTTGTGATTTTTTTTTTTTTTGTACAGAGCTTTTAAGCATTAAAAACAGCTAAATGTGAGTGCACCTGGCTGCTAATATGTCTTTAGTGTCAGACAGACGTTCTAGAACTGGTACAACAGGCTGAGGTCCCTGCCCCTTCAGAG
CTGGGGCTGCCCTTCAGAGAGCTGGCAGCCCCAGCAGTCAGGGCCTGCTTTGCAGAATAGAATGTGAACCCAACTCCTGATGGCCTACTTGACTTATTTAATTAAAGATGAAATCATGCAATGAGCAAAACCTGCAGCGTGTCTCTGCCTTTTCCTTTGCATTTGTTCTCAGCAGCAATTGGGTCATAATTTTTTTTTTTTTTTAA
TTACATCATCTTTACGCTTTGGTATTTGAACTTATTACAGAATTTTTTCTCTAAATTGGATGTTTCTTTATATGACCTTGGAAACTGAAGTGATCTTAGCATTAAACAAAAATGCTTTTTGAAGCACCTTTCTCATTGATCACTTAGCTGCTATTTTAGTCTTACCAAGAATAAGACTCTCACAATTTTTTAAAGAGAGTACCTCC
AGAATGGATAAATTCAAATAATCATAAATTACGGTAACTTTTTATTATACCAAGGTGTTCTAATGCCATCATATGAAGACAGATGCTTCAAACAACCTGCATTAAATTATATTTTTAATAAAATTAAAATCTATTTTTAACCTATTTGTAGTCACAAACCGAAAACGTGTCGTCTTTACCTTAGAGCTAAAGGCTTACTTTATGCA
CATAAATTACGGTAACTTTTTATTATACCAAGGTGTTCTAATGCCATCATATGAAGACAGATGCTTCAAACAACCTGCATTAAATTATATTTTTAATAAAATTAAAATCTATTTTTAACCTATTTGTAGTCACAAACCGAAAACGTGTCGTCTTTACCTTAGAGCTAAAGGCTTACTTTATGCATACGGTATATTTAATAGTCTAC
TTAGAACCTTGTCCTGGTTACATGGATATGTTTACTTTGTGAAAATTCATCAAGCACTATGCACGGTCATGATTTGTACATTTTTTTGTAAGATAACTTCATTAAAATTTACTTTTTTTATTTTTAAAAAGTGTTCACATTATTACCAGCATCTCTTGGCTAATGCATAGTATTCCCATCTGGCAAGTGATATCAGGGAATCAGAG
TCTTTGCATGCAGAATGAAGAATGAGGAGGTGCTGCGATCGAACGACTGCGAGGAAACACACCCGCTCTCATGGCATTCCCAGTAAACTGAGAAGACGTGATTAAACCTCAGGATCTCCTACTAATAGAGAAATGTATAACGATTTAGCTACCAGATCTGAATACTGAAGGGTTGGTAGGGGACCAGAGAATAGAGGAAGCATTGT
GGCCAGTTATGAACTGAAAGATACTAAAAGGGAAACCACATAAATGGTGAAAACTTCAGTGGTACAGTGACCCAATAAACCCATCTTAGCATGAAAGTCCATTAAAGGAGGGCAGTCATCTCTATTAGAGTGCTTTTTAAAATTTTTTAATTTTTTTTTTTGAGACAGGGTCTCACTCCGTGGCCCAAGCTAGAGTGCAGTGGCAG
GAAAGTGGGTGAAGCTAATGCTTAAATACAAAACTGCCTCCCATTTGCTAAGCACTAACTAAGTGCTTTACTTATAGTATCTTACTTAATCCTCACAATGATTAAATGAGGTAGGCACCACTCTCTGCCTTTCTTTGACAGCTAAGGAAACAGTTTAGGGAGGGGAAGTAACCTGTCTGAGGTCATCCAATTTGGAGTCACGGAGC
GTTAATGGCACAGTACCTAATGAATATTGTTGGCCATTTTCAAAACCAGCAATAATGAAAAGACTAATTGGATGAATACTATCTTTCTAATGAATTTGTGATTAAATATATAATAGTTGTTGAAAATGAGTAACTTTGCGTTCTCCCCCTAGGTTGTTCTTAGATGCCTGGCTTATGTGTTGACAAAGTAAAGTTTTCTGTTCTGA
TGCTGAGCTTGGCACCACCCTGCTGATACACAGGATTTCACATGTGGGACAATCTTTAAGTCTGAAGATTGTCCATACAAATATGGATTTCTAACTTCTAATTAAAAATCTTGTAGAGGACTGAGTCTTCATTCCAAAAGGGTGCCATTCTCCTGGGGCAGGAGCTTATCAGCTGCTCAAATGCCCCACTGCTGCCTACTGTACCC
ACCTAATCAAATAAAGTAGCATCAATTTACTGGAGACATAATCCAACTTGCATAATTGTCCTGGCTGGTTTACACCACAGCTGTTCATATGACATGGTTCATTAAATAATAAAGTCTTCATCAGGCTCTCCTGCACTGGGCTGCAATTCTTTTCCCCCACACCACCAAAGAAGTGCTGCCTTTATTAGAATGCAGTGCCACCCATT
ACACCATGAAAAACACACAGAGATTGGCTCTGTGGCAATGGCATCATACCCAGGTCACAGGTGCAAATTTGGTGCAGCAAAGCAGCATTAAATATTTTGCATTAAATTGATGTTAATTTGCTTTTGCTGGTTTTATGGCTTATTTTTATATCTGGAATGATGTTTTTGTTTCCCATTATATATAAACTATAAGCAAAGGAAGTTTA
AAAAGTCATTTCTGACCTGCTCCCTTACCCTTATGGCTAAAATAAACTGCTAGGCCCTGAAGCAAAGGCGAGCCATGTTCTAGAGCAATGTCTTTCTTGTATTAAAATACAGCCCCATGCTCACAAAAAAAAAAAAAAAAAATTTTGGAGTGTAAACATATACATCATCTTAATTTGAGTCCTTATGTGTTGACGGTGTGCAGGGA
GCCATAGGTGAAAAGCAAGGGGATCAGGGTCTCAGGACCCACCCAGACTGTTTAATCCAAATCTGCATTGCAATGAGACCCCCAGGGATTTTATGTGTCCATTAAAGTGGTTTGTTGTTGTTTTTAAAAATTTTTCCTATGAAGTGAAATTCAATGTAAAATTCATCATTTTAACCATTTTAAATTGTACAAGGCTGGGGGCGGTG
TGGAAATTGAATTCACACAGAAATCATATATCGCTCCAGGGTACCTGGAAGTTTTTTCCTCAAAAATGTACAGAACTGGTATGACAGGATAACATTCTTAATTAAACATTTTTAATGAAACTATAATTTATCTTTTTATCTCTTCCTATTTGTCTTAGTCCATTTTGTATTTCTATAACAGAATATTACAGAATGGTAATAAAGAA
ATGACAGCAGGGAGACTTGGGTGACCCCCCTTCCAGGCGCCATCTAGCACAGCCTGGCCCTGATCTCCGGGCAGCCACCACCTCCTCGGTCTGCCCCCTCATTAAAATTCACGTTCCCACCCTGTGTCCACTTCATGATTCCTCGCAAGCTGGGCCCAGTCCTCTCATCCCAAGAGCAGAGCCACCGTAGCCGGAGTCCTAGCCTC
TGCTTTTTTGATAATTGCACTCCCAATAATTTTGATATTCCAACGTACTTGGTTTGCTTGTTTTCACGTTAATGTTTTCTGTTTATTGGAGTGGGAAGGCATTAAAATTGTCATTGAAGACTTTGTCTTTGACATGTTGTAGTATTTATTTCAGTAACTAACCTGTGAAAAGTTAAATTCCTTTATGAAAGTAGTGATTGGAGTAT
TGTGTACAGGATAATGCCTCATCCCAATCAGATGTCCATTTGTTATTGTGTTTGTTAACAACCCTTTATCTCTTAGTGTTATAAACTCCACTTAAAACTGATTAAAGTCTCATTCTTGTCATTGTGTGGGTGTTTTATTAAATGAGAGTTTATAATTCAAATTGCTTAAGTCCATTGAAGTTTTAATTAATGGGCAGCCAAATGTG
AAAGTTGGCATACTGGAAGTGTTTATATCAAGTTCCATTTGGCTACTGATGGACAAAAAATAGAAATGCCTTCCTATGGAGAGTATTTTTCCTTTAAAAAATTAAAAAGGTTAATTATTTTGACTATTCGGTTTTAAACTTTTTATTCAACAAATACCAAGTCCCTGCTGTATATATGGGTTTGGAATACATTAGTGATCAAAACA
TTGAGTGCAGAATTTAAATAAGGCTCTACCTCAAAGACCTTTGCACAGTTTATTGGTGTCATATTATACAATATTTCAATTGTGAATTCACATAGAAAACATTAAATTATAATGTTTGACTATTATATATGTGTATGCATTTTACTGGCTCAAAACTACCTACTTCTTTCTCAGGCATCAAAAGCATTTTGAGCAGGAGAGTATTA
AACTGAAGCAGATACCTGGAACCACCTAAAGAACTTCCATTTATGGAGGATTTTTTTGCCCCTTGTGTTTGGAATTATAAAATATAGGTAAAAGTACGTAATTAAATAATGTTTTTGGTATTTCTGGTTTTCTCTTTTTTGGTAGGGGCTTGCTTTTTGGTTTTGTCTTCCTTTTCTCTAACTGATGCTAAATATAACTTGTCTTT
AATTTAGAATTTTTTTCTATGCTTACTCCTGATTGGTAATTTGTTTGGGTTTAGAATTCTATACAAGGCCATTTGTAATTTTCCTCAGCACTTTAAAAATATTAAACCATGTTTTCTTAACATCTGTTGCTGTTGATTATGTCTGCTCTTGGTGTAAATATCATTCCTTTGTAGGTAATCTGTAATTTTTTTTCCTCTGGTAATTT
TAATATTTATTGAATAGTTATTGTGTACCAAGCATTGTGCTAAATACTTTATATGCATTATGATGAATCTTGTGCGGTTTTCTTTCTTTTTTTCTTTTTAATTAAAATACTATAATCCATTGAGAAATAGCAATATTCTAGCTATTGTAACTTCTAAAAATGGTATGGCCATTAGATCTGTGCTTTTTATCTCTGCTCTTTGAATT
CAGTAGACACATTTGTCCCTTTCAGATATTTTAGGATATTCTAGCAAAGCAGGCCATTTCTCCCACCTGAAAGTACATAACTTCTATCACTTGCCACATAATTAAAAGAACTCACATTAAGCGGTTACTCAGACAGTTAATCATAGAAAAGATTATTTGCTTCATCAGTTCATAGAAAAGATTATTTGCTTCATCAGTTAACTTGT
TGGCAGGGGAATCCTCAAGGACCTGCAAACAAGAAACCAAATCCCCCCACTCCCCCCAGCCAAAATGTGTTCATTTTGACCAGCTGTGTGTGTGTTTTAAATTAAAAGTTTGAATTAGAAAGCAAGTAGGATAAATTTATATACTTAGATGTATAAATTTAAATACCTGGCCCCTGAAGCACTTCTGATAGGTCTCAGCTACCCAA
CACCATGTTAAAATACAGTATCTTTGTTATTAAAAATTAAATTGCATAATTTATTATTGTTTGTCATCTTTAATATTAGTCACTGTAGATTGCAGCCTTCATTAAAAATATCTCCTTTAAGTACTAGTCCTGTAGCAAATTTTATTGAAATTTATTGAGTATTTGAGATCATAAATATTTTCTAAGGATTCTTCAGCTGTTTATTT
ACAAATCTGTATTGTATTAATTTCTGGATGCAATTTTTCAAATATTAAAATTATACAGTCAGTCAGGCTTCAGTTTATTTTTTGAACACTTGGGCAATTAATTAAAGCCATATGTTTAAAATATTTTATAAATGCAAGCTATTCTTTGCATTATACTCTCTCAATCTAGTGCTTAGGAAAATTGCTGACACATAACTTCAAAAGAT
CCTTTGCCTTTTCAGGATTTAGGCCTGTAAGAAACTATGCCTGATTCTGTAAAATAAGTGTAAAGAATTATATGTACATCTCTGGATTTTGTGATGAAATATTAAAAATATTGAGCAAGTTGTTGAAAATGCATTACTATTTTGTCTATTCAGAGCTTACTGATTTAAAACAAGTGCTTCCTGGAGAAAAGGCATATTATTTCCTA
ATATGAGTTTTTAAGGAGTGTTGTGTTGACTTTATATTTAATTTCTAAATGTATATTATAATATTTATGTGTTTTGACTATACTACCACAATCTTTAAATATTAAAATAATGAATTTGTATCATTTCCAAATAAAGTAAAATTTGAAGGTACTTTTCTGGTATTTTAAGATTCCTGTTGGGTAAAACTCACCAGTTTAGTATTTTC
TCTGGAGCAGCTTGCTTCTGAAGTCAGATTCATGGATATCACAAGCTCGAAGACAAACGAACAGAGATGTTTTGCTCACTTTAGTTAATAGATTTGATCAATTAAACCTGTTTTTGGAAGTGATGTGTGGCTATCTTATTGAAGCGGCATTGCTGTCTGGGGTAAATAACCGGGGTTTGTCATCTTGCGCCAAGAGGATTAAGGAC
AAGACAGTGATATAAATGATCCTGACCCTGGTAGGCTAATGTGTGTATTTGTGTCTTAGTTTTTAAGAAAAAAGTTTAAAAGGTAAATAAAATAAAAAATATTAAAAATAGAAAAAAAGCTTACAGAATGTATTAGTCTGTTCTCATGATGCTAATAAAGATAAACCTGCTACTGGGTAATGTATAAAAGAAAGAGGTTTAATTGA
CTGTGCAAATATATCTGCTATTCCCCATACTCTATAATAGTTACATTGAGTGCCACATAATGCTGATACTTGTCTAATGTTGAGTTATTAACATATTATTATTAAATAGAGAAAGATGATTTGTGTATTATAATTCAAAGGCATTTCTTCTCTGCATGTTCTAAACAAAAAGCATTATTATTTGCTGAGTCAGGTTATTAGACCTT
CTGTGCAAATATATCTGCTATTCTCCATACTCTGTAACAGTTGCATTGACTGTCACATAATGCTCATACTTATCTAATGTTGAGTTATTAATATGTTATTATTAAATAGAGAAATATGATTTGTGTATTATAATTCAAAGGCATTTCTTTTCTGCATGTTCTAAATAAAAAGCATTATTATTTGCTGAGTCAGTTTATTAGACCTT
AGCCTCGACCACTCCCTGATACACTACATGGCTTCGTTGTACTTACTTGGCAGAGGTATGGGTTTTTGGTGGATTTGTCTGCAAGAAAGAATTTCAGATAATTAAAGGACAAAGCACAATATGAGTAAGTTTGACTTTTTGTTTACACTGATGATGCTGTGAACAGGCACATCACAAATAAATCAATACAAATGGCCAATAAAATG
GAAGGATGCGGTGTGGAGCCAGAGGATGTGTGGGAGGGGTTTCTCTAACACTGACTTCTATTCCATGAGCTTTTTCAAGGCGCTTATTTTATGGCAGCGTATTAAACTTCTTTGATATTCAAGTGTGTCTGTGTAGTCACTGAAGAGGGCACAGAACGCCTTGAAGCCGGGCATTCAACTTGCAGCCTAAGGCAAAATTGATGAGT
TACCAACTGTTGGCAACAATGTGGAGAAATGGAACCCCTCCTACGTTTCTGATGAGAATGTAAAATGGTGCAGATACTTTGGAAAACAGTTTGGCAATTTATTAAAAGATTAAATAAGCATAAACTTACTATATGACCCAGTAATTCCACTCTTAGGACTCTGCTCAAGGGAAATGAAAATATACATCCACACAAAGACTTACACG
CCTTTGAGAGAACATCCCAGTGTGGGAACTCCTTGTGACTCCCAGAAAATCCTGACTTCGGACAAAGTCGAGCACCACTGATTGTCAAACTTAAGTGTGCATTAAAATTTCCTTGGGGGCGAATTAAAGTTCCAACTTTTGGGCCCAAGAAGATGCATTGAAACAAACATCCTGTGTGATTGTGACAGAGTAACCCTAGGACCACA
TGGGAACTCCTTGTGACTCCCAGAAAATCCTGACTTCGGACAAAGTCGAGCACCACTGATTGTCAAACTTAAGTGTGCATTAAAATTTCCTTGGGGGCGAATTAAAGTTCCAACTTTTGGGCCCAAGAAGATGCATTGAAACAAACATCCTGTGTGATTGTGACAGAGTAACCCTAGGACCACACTTAGAGATGCCTGGAGAGAAA
TTAATTACTTTTTATTAATAGAGTTGTTACAACTGGAGTTAACAATCAGGACAATGTTATGCCTAGGAGAAAAGACAATGTTATTTAGAGTTTTGTTAAAATTAAAAGTTGATAGAGTATGCTTTTGTTTGGAGAACAATTTGAACTTTTTTCCCTGGCTTCCTTTCTGTCATCTGTATCTAATAACATTGCCTACTTATTTTAGA
TCAGGCAGCTCAAAATGGCCATTGAATTTGGATATTTAGAACTAGGACCAGCAACTTGTTGTTAAAGAATGGTTTTATTCTATTTTGAAGCAGAATTTATATTAAAAGACCTGTTGAGGTTTATTTTAGGTCTATGAATTTATTGATAAATAGAAGTGTTTTTCAGCAAATGAACAATACCAAAAATAAACAAGCTTAAACTCTTA
ATATAATTATTGTCATAATTATATACTTATAACTAATATCTTAAGGTAATTCAAATAGGAATAATTCAGGTGACATAATAATGGAGGATAAATTCTGGTTATTAAACATTCAGCTTTTTTGTGTTTTTGTTGTTGTTTTTTGAGACAGGGTCTCACTCTGTTGCCCAGGATAGAGTGCCGTGATGCAATCACGGCTCACTGCAGCC
AAATATTTATGTTTCTTTGGTATAGAGCTTGCTTGTCTGTATGCCTGATTAAAGACTGTAAGAAGATATTATTGGCTTTATGTTTACATTAATGTTTTATATTAAACTGTTTTTAACTAGCCCTTATAATGCAAGTGATTTTTTTTTGTTGACTTGTAAAGTAGTAACAAGTTGATTAATATTTATTAAACTTATATATGCCAGTT
ATAAAAAGATGACACACACGCTTTATTTTTTCTTTTGCAAATAATAGAAAAAACACAACCACAGAAACAAACAAATAATGGATGTGCAAGAATGCCATCTATTAAAAACATGGTTAATATTTAAACAGTGCCTGTAGTTCTCCCTGCATGCAGTTACCACCTGGAGGCAGTGGTGTGTGTGCTTGCTTGTACTGTATGTGGTTGGG
CTGCATTCAGTGGCTAACATTATGAGCATTGTGTAAGATAAACACATGGTCAGTATCAATGTAAATGTTAGAGCCATGATTAATTCCTATGAAAATTGAAATTAAATGTCAAAGACAACTAGACATAACTTAAGGCATGATGAGAGTGTTTTTTTTTCCTGAACCCGTCATTATAGTGTTGGTTCCCAGTGCTTTTGAAGTATCAT
CAAAGCACTCTAAAATTTAGAGTATAAATTGTCTTATATTTCAAATTAGAAAAGTTCAAATGAAGTTTAATTGTGTTATTTTATAAAACCTTCTAAAATTATTAAATGGAGGATATAATCTATAATTGGTTTGTATAAAGGTGATTTTTCAGTTTGAAAAAATCCTTCTGTATTTGATATATGTGTGTTGTAGGTAAATGTGTTGG
CTTACAATGTGGTCTTTTTGGAACTGTTGTAACCCATTACGTTCTGAATCTTCTGTTATCTTTGAAGTATCATTTTTGGCACTGATTTTTCTTAAATTACATTAAAAAGTTTATGCAGATCATAAAAGATACTGATTTTCCTGTCAGATGTTTCTTAGTTTTAAACTATGTGTATTCTGCAGTAAAAGACACTGGATAGGATATAA
TATTTTAATATACTGGTAAACTTGCTAACTTTTTACCTTTTTTACATTTAATAGCTGTGCTCTTTCTTACTTATAAAATTCACATAACATAAAATTAACCATTAAACATTATAAAGTGTACAATTCAGTGGCATTTAGTATCTTCATAATGTGGTGCGACCATCACCTCTATCCACTCAGAAGACATCTTCATCACCCCAAAAGGA
TACCTTGAAAAACCTATCACTATGTTGTTGTAACTAACTCAAGAATTTCTAAACTCTCCCAGGTCACACTGATTCATTCTTAACAAGATATTTATATGTTATTAAACAGGTGGTTCTTTTTATTTTAACCAGTTATTTTTATTATTGAGTCTGTCCAGATAAGTTATTTATAATGGGCATTACTGAATTTTTAAAATGCCGATTAC
AAAATTAATCTGAGCTATAATCTAAATCGATTCAGTCTCTTACCAGAACTGAAAGAAAAAAGTTAGAAATAGTGTTTTTGGTTCATATGATTATTTAAAAATTAAAGTATAAATCTTCAATATGTCTGGTTTAATTTTTGGTCTGTTGGTAATTATTTTCACATTTAAATTATTTAGATCTAGGGACAGCCATGTATGTATAAGCT
GTTCATGAAGTTTAGGTTTTCCCTGAAACTAAGTTGAATTATTTCCAAAATGAAACAGGCTTCTCAGGGACATATCCACTTCTTCCCAGTCTGCCTTTGGATTAAAGCACCAAGCAGAGACCACATTAATTCCCTTTGCTATACTGTGATCCTTAGTATGTTAATTCTTAAGAAACCAACATATCACTGAAAGAAGGCTGGCAGAA
TATTGAAATCATTGTAAGACCTGTTATAAATTTAAGTCTATTTAAAACTAAACTTGTAATATACATCCTGAAAATCATTTAGAGAGTCTTTTATTTATAAATTAAAAATCACTTCATTTTCACAAAATGTTTTGGTGTGGGATTATTTGAAAGCAAAAGAAATCTAATTTTGTTTTCTCCATTACCTCATTTTAGTATTAATTTTT
AGCCTTTTGAGTCTTGATAAAGATTTTGGTTTTTATTCTAGGAGCCAAGAGAAGCCTCTGAAGGATTGTAAACAGAAGAATGATCCAATTGTGTTTGTAAATTAAAAGGTCACCCTGGCTGCTTTGTGGGAAATGGATCTGAATGGGTGGGAAAAGAATGAAGCCAGGTAGAAGTTGGGAAATCAGTTAGGAGGCTGTAAAGAAGT
GTAAATTATCACATCACGTTTCATCTCAAAAGCAATGCAAATGACATCTCTCGTTGGTTTTCCCAAATTGCTAAACGTATCTCTGTTACTTTTATAGAGCATTAAATTTATGAGATTAGAATGATGTGGTACAAATGGTTTTATGTTTTTTAAAGTCAGTAGCATTTAACCTTTGAAATTTCTCTGACTCATTGCTTCAGTTTGGA
TTATACAGCAGGTTTGGATCATGTTTTTCTACTAATAAGAATGCTAACATTGTTGTGTAGATAATCAGTGAGGGCTTTATGAAGTTTACACCTTTGCATTATTAAAGGAAATAACAGTTCATGTGAACTCACCAGCGTGGCTTGATTTTATTCAATAGTTGTGTCTGACAAAGCAGCAAAGACCCTTTCCCTCCGCCTCTCATGTA
TGATCTCGCAAAGTTATTCTTCCACCATGGCCAACAACGAAGGACTTTTCTCCCTGGTGGCGAGGAAGCTGAGCAGACCCCTGTGATGCCTGTGACCTCAATTAAAGCAATTCCTTTGACCTGTCCAGTTGACTTTAGTCCTTGTTTCTAACTGCCAAGTCATGTGCTGAGTAGAGGCTCAGTGGTTGGGGCCCAATGGTTCATCT
TGCAGGACGTGCTGGCTTCCTCTTTGCCTTCCTCCATGATGTAAGTTTCCTGAGGACTCCCCAGCCATGCTTCCTGTACAGCCTGTGGAACTGTGAACCAATTAAACCTTTTTTCTTTATAAATTACCCAGTCTCAGGTAATTCTTTATAGCAATGTGAGAATGGACTAATACAGCGGACTTGTACTTGGCCTCCTTAGAGTTGGG
TCCTCAAGTATGCTGTGCTTGGACAGGGGCCAAAACTAATTCCTCCACTCACCATTTGCCCAGCATAACTACAACAGTACCTGGCACATCGTGGATGCTTATTAAATATTTATTGCAGGAATGAGTAAATATAACTAACTGATCATAAGGTAAAATAGTCTTCATTGGAACAAGGCTCCAGATAGTTGGGCAGGGCTGGGAGCTGA
AGAGCAAGAAACCAGTTGTAATATAAAATGCACTGCCCTACTGTTGGTATGACTACCGTTACCTACTGTTGTCATTGTTATTACAGCTATGGCCACTATTATTAAAGAGCTGTGTAACATCTCTGGCATAGGCTAGCTGGAATGCTTGATAAGAACTGAGCTGGGATGATTGAACTTTCATTCTTTGGCTTGGGGAGAAAAGAAGT
TTTAATCAAATAAAGCGCATTATAAAATGAGATGTTTATTGGATTATTGACTCACTTTGGTGTCTGCTTGTTGATTCAGGATGCTGTAATGGGACCTAACATTAAAAATTAATGACATGTTTTTTTTAAGAGAAAGTAATCTGTGAGAGTATTCATTGCCTTTTTCCATCTTATATGTATTGTGCTTCCTTGCGTATTTTTCTACA
TTGTGAAGTATAAACTCCTGAACTCTCTCCTTTTCTTACAGATGTGATGCCCTTCCTCTTTGATCTTTAACCCCAAGAAGCAACAGCCAGCTAATGCTTTATTAAAATTACCCTCACTAGCCTTCTGTGTGTGTCTGTGGAGGTGGGGTCTCTAAGGATGGGGTTAAGGGTGGAGGTGGAGATCAACTCCAAGGTTGGAGATGGAA
TTTCATTCTTTTTTATGGCTGAGTAGTATTCCACTGTGTGTGTGTGTGTTGGGCGATGATAATGATGTCCATTGCTGTGTGACAGCTTGGAATTTAATTTATTAAAGTCAAGTTGGAGTTTATAAACTGCATTTTCTTTATCACTCACTACATTAACTACGTTTTCTTTATCCAATCCTCCATTGATGGACACATCGATTTGGTTG
GCCCTCACATTGGTGCTTTCTCCTCATCCTCATGCCCCCTTTGCCACAATGGTATGATGGCTTGGTAGCCCCTCGAGGCAGATGCACCTGACTTGCTGCTATTAAAAAGCCGTGTGCCTTCTACCAATTGTGGCCTCTTCTTTACTGCCTGGTGCTTCCAAGAAAGGGCACTGTTCTTGGTCTTTCTGGTTAAACTACCAACCATG
AATTAGCTGATAAGGCTGTATGTTTCTGGAACAAAATATTGGTCATCTAAAAACTTTCTGTTTTCTGGGGTCTGGGAAAATAGAAAATAAGATTTCAAATATTAAATAAGCTTAAAGGAACCAAGCATGTGACTTTTTATTTGTATTCTGGTTGATTTGTCTTGTCCAAGTTATATTAGAAAAGTTGAGGAGTCGAGGAGCCTGTA
ATATACATATATATATATATTTTATTTAGAATATAATTTAAACATGAAGGTCTATTCTTTGCACTTTTTATTAATATATATATAGATAATCTTTAAAAAAATTAAAATTCAAGTCCATTTTATCTTTGTGTTCTGATTTTTTTTCTGGAGTGTGGGGTCAAGGTATGTGTTTATTTTTATATAGCTAAAAAGGTTCATTGGTTCTG
ATTTCCTTGTTAGTGGTATTTGGAATGCATATAGATTGTCTTGTCATTGTGCTTAACATTACCATAAGTGTGTCTTTTCCACTCAACTAGCTGTATTCGTATTAAAATGAAGTCTCTTATTTCAATTACCTAGTGTTGTTGGGAACTAATTGAACAGCTACAGTAAAAGAAGTTCCTATCTCATTGCCTTTGTGGAAAGGCTTCCC
AGCTCCCCGTAATCGTTCCTGACCCTTGTGTCTCATATACCCTATCCTGGTGGAAATGACCCTATTTGATATGCTGTCCCTTAAAATAACTTGTATCAATATTAAAATGACTATTTCTACCCTTTGATGAGTAAATGCAGTGGTTCTTAAAGTGGTCTCGTCTCCCTACCCCACAATATTTTGGTACTGCCACTTTGGGAAGCCAA
TCAATGTATTAAACCTGTGATTGGTTGTTTTCCTGTCATTTTGAGAGACTAAATGTGGGGGGCAGATGTCAAAATACCTGTACAATTTTAAAATGTCACAATTAAACATGAGCTGGTTTCCCACAAAGTGTCTAATGGTTGAATTTGCAAATCTTGATTTCGAGAAATGTATTCATGGAATATAAGACTTTGTCTTGGATAATTTA
TTGGGAGGCTGAAGCATGCGGATCACTTGAGCCCAGGAGTTCAAGACCAGCCTGGGCAACATGGCTAATGAACACTAAGCATAGTTTTGATGTCTTTCATATTAAAGACTTTCTCAAATTCTTGCTAGTCTGCTCCTCTTTAAGAGTGGGACCCTAGGCAGGGCGCAGTGGATCATGCCTGTAATCCCAGCACTTTGGGAGGCCGA
AGAGAGGGGCTGCTACCTCCCAGCAGGCATGGGAAGAGCACTGGTGTGGGGGTTCCACCGAGAAGGGGACCTCATCTAGAAAAGAGGTTACAAACCTACCATTAAACTATTTTTCCTAAAACGGAAGCAGTTGTGATGTCCTGTGTCCTTTCAGGTGGGGGAAGGCATGGGACAGGGTGTGGCAGTGGGCAGGCTTGTTAGACCAG
CTATGTGGGATGAATAGCTTCAGCCTTTGCGCTTGCACCTCTTTGCTGTCCACTCCAATCAAGAACGGGGGCCCTCGCAACTCTCTCAGTTCTGAAACAAATTAAATCTCAGTGACAGACTCTATCTGCCTCGAGTTCTCCATTATGCTTCGCTTTAGGTTTGCTTTGGCAATGACAAAACTGCTTTGACATATTTGCGGATTCTC
GTTTTTCTTTCACTGTAGGCTTGTCTCTGTATAAATTCAATTTGAAAATATGGCAATATGTATCTTTGATTTTCAAATGAACAAGCTCATAAATACAAAAATTAAAGGCATAACAAGAAAATAACATGTTTTATGTCCTTTGATACCTTTGTTTTCTGCTTTGGCAGTTGTCAAAAATACTAAGTACCTAGGACTTTCCTTTCTAA
TCGGGAATCAGAGGAAACTATTTCACTGGGTGCTCTTTGGCCCTTTTGAATTTTGAACTACAAATGTATTGATTAGCTCTTCACAGTAAAAATAAAGAAAATTAAAACTTCAAGTAGAGATTGTATCTTGTGAAAATCAATGTACTTTCTGTTCATTTCTAAGAAGTTAAATATTTGTAAAACTATGCCATGGCAAATGTACTTCA
AAAGTCTGGGAACCTGAGAGTCCTCGGGGAGGGGTCCTGGATGTGATGAGGGAAAGGGGGATTGGGGGATCCGGGAGGGTGGGGTTGTCTCTGACTTGACATTAAAAAGTGTTCCATGTCCCTCTTCACCTGGTGTGGTACCTCATTCTACAGCGGGGCGGGGGCACAGCCTGCCTGGCTCAGGTTTGAAGAATGGGGGAGGATGG
AACTTGTAATTAAGCAGCTGCAGTGTTTACATGTTTCTTAATGTGTCATCTTTTCAATGGCTGTATTAAAAGAAGAACGTTTGTTTTAATGGTCTTTCTGATTAAAGAAAGCCCCTGTGGCTTTGGAGGCATTGTGCCCACGGTCCACCAAGTTCTGTGGTCTCTTCCGTCTTACATGGTCCCAACTCCGACACTCAGGGAAAGAC
GCTTGTGTATTTATTCTTCTCCTGCAACTTTGCCACGCTATTTTGTACCTCCCTTCCTAATTATGATAAAGCTTTCTTAGAGAGCAGTCAGGCAATGTGTATTAAATGTTTAAAGCTTTACACCCTTAGTTCTACTTGTGGACATTTATTTCTTAAGAAAGATGTATACTAAGATTTAGATAGAAATATTCATTACAGTATCATAA
TAAATGTAAAATTTATTTGCCAACTGAATATAGGCAATGATAGTGTGTCACTATAGGGAACACAGATTTTTGAGATCTTGTCCTCTGGAAGCTGGTAACAATTAAAAACAATCTTAAGGCAGGGTGCAGTGGCTCATGCCTATAATCCCAGCACTTTGGGAAGCCCAGGTGGGCTGATCACTGGAGGCCAGGAATTGGGGACCAGC
AGGTGAGCAGGGTATAAGTGGGGCAAGACTTTTCAGTGTAAACTTCTTTTAAATTTTATTTTGATTTTTGAATAATGTAAATTAACTGTCAAATAATTAAATTAAAAATAACCAATTTATTAACAAAACATTTAATCTAGTGGCTTTACTTTTGACACAAGACAATCTCCAAATCTCCACCAATCACCAAAAACAGAGATTTACAC
AATTGCTGTAACTGTTTTGTTAAGTTCTTTTTTGGATAAAAAATCTTCTAAAATCTTATTTTTCTGAAATGTAAACTTACCTTATAGTATATGCATCTTAATTAAACTGTTCTTGATCGACTTAAGGTAGTAATTTTGAATATTTTTTGTTTCCGTATTCTACGCATCAGTGGAATTCTAAGTGACTTAATTCCTTATTTCTCCAA
GGTTCGGTCGTCAGCAGTTTCCCAAGAACAAGATGTGATGGCATCTGCTGCTGAAACCCTGATGAGGACCAGGCCCCCTGCACCGCTGTCAGCCTGAGGAATTAAAGCTTTGGTGCTGGGGAGAGCATTATTCCTCTGAGGAGCCGCTGTGCTTCCTTCTGAAGTGAGGGCCGTGCCCCGGGTCCCATTTCTCCTTTCACTTGAGT
AAAAGAACACACCTTGGTGGGCATTGTTCATTTATCAGTGCACAGGGCCACGTTGACAAAGTCTTAATATTTAATGGCTTACGAGTCTAATAATAAAAAAATTAAAACTCTATCTCTCGTTGTTCTTAAAAATGAGCCTGATTTATCCCATTCATTAGGCTCTTATGTCTCTGTCTGGAATCAAGATGTCAGATCTTTAGCCTAAG
CCATTCCTGTGGCTGCAAAGAGGAGGAAAAAGCCCTGGTCGGGAAATCAGCACCCTGAAGTGGATTCTGAGCTTTGAAGCTGAGAGGCCTTGAACAAATGATTAAATCACTCTCTGAAGCTCAGTTTCTTTATCTGTAAATTGGGACCAACACCTCTCGCCTGCCCCCACCCCAGATTCTGGTAAAGTCATTCATTCACATTTGAT
CCTCTTGCCTTCTAGGTCACTTCTCACAACGTCCCTTCAGCACCTGACCCTATACCCGCCGGTTATTCCCAGGTTATATAGTAATGGAACAAAGAGTAATATTAAAAGCTAATGATTAATAATGTTTATAATAACGATTGATAATTGTCCGTGATCATCTCTATATCTAATTTGTGTTATGACTCTATGACTGTTCTTATTCCATT
AAACCTGCATTTGTAGTCCAGCGTTTTCATTTGGTCCATAACACAATGTATGGAAATGTGAAAGACAATTTTGTACATTTGTTTGTTACTAACTCAGATCATTAAAATGAAAACAATTTTTTTAAACAAGAAAATCAGAATGTTTGGGGTTTTTTTGTTGTTGTTTCTTTTGTTTTTTTAAGAATTGAAAACAGGTATCATATAGG
ATGTATTGAAAAATAGTTTACTGTAATGTGAACGAAGAGAAATGTCTGGAATTCTTACTGAAAAATTGACCCTGAGACAATACACAGATGTGATGATTGAATTAAATTCTGGAATTAGATTTAACTGTTTTCAGATAAAATAGCTTGAGTTCACGAATCTCCTAGATGAGGAAGTCATAGGAAATCCCTGGTGTTTGAGCATTATT
CCTGCATATACTGGATTTCCACTGAGTCCAACAAAACTCAGCCAGTATCCATATATGTGAAAAACAGTATATTGGGGAAGCTCAATGATACAAACATTTGATTAAAAATAAAAACATGGTATTTAATATTAGCCATGGCACAAGAAAATTATTTTTGAATCATGTAGACTTGGGTGCAATTTAAACAACTTTGAGCTTTAAAAACT
GCTCTCACTCCAAGTTCAGATCACAATTTACAATTCCGCATTTTGTAATTGTTAAGTGCAGTCTGGCTTCCCCAAAGACCTCAAGCTCATTCTGCCCAGGATTAAATCCAAGAGCCTTCTTAGCCCAGTTTCTGGCATGCAGGAAGCATACAATAATGGAAGAAATGAATGAATGAACAAATGAATTAATGAAACCCACCTTACCT
TTTTAGTTGAATTTAAATAATGTGACTTGGGGGAGCCTTTACAAAGAGTCTTTATACCTCCCTTCAGCTTCCTCATTTTCCCTTGGATTACTTTTGCTCAATTAAATATGAATTTCCTATTGTGTGCAATCAGCCCTTTATTGCCAAGCCCTAGAATGCACCACTTTTGCTCACATACACAGTCCATAAGCTTTGCACATGTCACC
CACACCCTTCCTCTGGTTTTTGTATATTTATTGATGGATCAATAATAATGAGGAAAGCATGATATGTATATTGCTGAGTTGAAAGCACTTATTGGAAAATATTAAAAGGCTAACATTAAAAGACTAAAGGAAACAGACTCAGAAGTCTCTAATTTAAAAGAATGGGAGGCTGAGAGGGACAGAACTATGCTTATCTGGCACCGTCT
GGTTTTTGTATATTTATTGATGGATCAATAATAATGAGGAAAGCATGATATGTATATTGCTGAGTTGAAAGCACTTATTGGAAAATATTAAAAGGCTAACATTAAAAGACTAAAGGAAACAGACTCAGAAGTCTCTAATTTAAAAGAATGGGAGGCTGAGAGGGACAGAACTATGCTTATCTGGCACCGTCTGGGTAATTTAGAGG
CTTTGCCTTCCACCATGATTGTAAGTTTCCTGAAGCCTCCCTAGAAGCTGAGCAGATGCCAGCATCATGCTTGCTGTGCAGCCTGCAGAACTGTGAGCCAATTAAACCTCTTTATGAATTATGCAGTCTCAGGTGTTTCTTTATAGCAGTGAAAGAACGGACTAATACACCACGAAAAAAAAAAATGTACCACAGTCAAATAAACT
AGTTGGTAGCTTCTGCTCAAGATGACAGAACAAGATTAACTTTTGTATTCTTCAGCACCTTTTTTATTTTCCATTATCACACTTTGATACCCTCTAAAACATTAAAACACCTTCTAGAATGCTTATGTGATCAACTTGATCTTTGTCTTATTAATTTTGACCTCTGTCATCTCCTTCTACCACTTAAGAAAAAACCAAAACTCCCT
CTTTTCTGAATTAGCTTGGAGAACTAGGGCTGTTGAGGAAATGATTTATCCCATTCCTCTCTCATTCACCCTTCTGGGCTGACTGTATTGAACATGCAACATTAAACAGTAAGCACTTAAAGAAAAATATGCCTCTTGTATTCAGAGGAACCAACAGAAACAAAATAAGTTGACAGAACCATTCTTTCCATGCTTTCCCAGTTGCA
GAGCAGGCCGTCTTAATTATTCCTTTCTGTACCCCTAGTGTCTTTTATGGTTCTCAGCCCCTTATAACAGGTGCTCAATAAATATTTTTCAAATGAAATTATTAAATGTAAAAGAAAATTAAGATTTTTTGTGAAAATTATGGCTTATTTAAGTTATTAATTTAAACAGAGTTAATTTGAAACTCTTCCAAAACTGTTCCTTTCTG
AACCTTCCACTGAGAAGCCACTTCAAGAGGCTGGTGCTGCTAGATCTCATGATGTGGCTGTTGGGAAGATGGTGGGGTTTGTTTGCCAGCTTGGAGTCCTATTAAATGAAAGCCAGCAACTCATGTTGGTAATAGGTCTACTGTGGGAACAGTTATCCCTAACCACAGCTCAAAATCGCTATCATCTTTAGGCAAATTAAAATCTA
GTCCTATTAAATGAAAGCCAGCAACTCATGTTGGTAATAGGTCTACTGTGGGAACAGTTATCCCTAACCACAGCTCAAAATCGCTATCATCTTTAGGCAAATTAAAATCTATGTGGCAGTGCTCATGGATGATTTTGTTCTAAGCAGTTTTCCTCCTGCCCTCCCCCGCCCCCCACACGCCCCGCCTTCATTTGAAGAAATATCAA
TCTAACTTGGCTTTGTGCCTGAAGAACTGTTTCTTGTCTTTCGCTGTAGCAGTGGGAAACTCCTTAAGCTGTGGTTCAGCCTGGGCCCTCCCTCTCTCCTATTAAACAAAACTAGGAGAGTCCATATGTCTCCATTGTGAGTTATTTAGAATGGAGGAGTCGTGACTGCTTCTAACCAGAGCCTCAGCCCCCCTGAGGATGTGAAA
CCTGGAGTGCTGGGCTTGTGCACAGGAAGAGCACCAGCCGCTGAGTCAGGATCCTGTCAGTTCCATGAGCTATTCCTCTTTGGTTTGGCTTTTTGATATGATTAAAATTATTTTTTATTCCTTTTTCTACTGTGTCTTAAACACCAATTCCTGATAGTCCAAGGAACCACCTTTCTCCCTTGATATATTTAACTCCGTCTTTGGCC
CATTCTTTTGGTATAAACTTAACATTAGCCAGGGAGGTTCTGGCTAACGTTAAATGCTGCTATACAACTGCTTTGCAACAGTTGCTGGTATATTTAAATCATTAAATTTCAGCATTTACTAATACTGCACATGTGTGAATTATACCTCTTTAAGCCCAGTTGATGAACAAATCTACCCTGGCGAATGTTAAATGTTATGGATTCGA
CCCCTGGGGAGTGGGGTGGGTGAGGCTGTGCCTTGTAGGGGGAGAGGGGAGGGGGCTTTGTGTGCACCATTCTGTAAAACACACTCAAGATTCTAAGACTATTAAAGAGGATTTATAACAGTCTAGTCTGGAATGGTAGGGATGCTGCTTCCTGGGGCAGGGGAGGACCCAGGGCAGAGGGTGTGAGCAGAGTGGCTGGGTCTGCT
GGAGGAGGAGCTGCCGCAAGGCCCTGTCCCAGCAGAAGAGGGAGGCTTCCTGACTGACACAGGCCAGCCCCATCTTGGTCCTGTCACCCTGGCCCCAACTATTAAAGTGCCATTTCCTGTCTGGACTGCAGTGGATGTATCTGCATGGGCCCCTCCCGTCCCCGTCTCGCTCCCAGCCCAGGAAAGCCAAGCCTTTGTCACACATG
CTTTCTGGCCCAAAGTAGGTCCAAGCCCTTGTAGTTATTTCGCCACCTGCTGTACATTGTGGGAACTGCAACCCCTACGTGCCCGTTTGGGTGGAGAGAGATTAAACATTTGCCCACCAAGCCTGTGCTGAACGCATTCTGTATGCACCCAGAAGATTCCACGCTGAGTGGGACCCGGTCCTCACCCTCAGGGAGGCCACAGTTAA
TTGGCCGGATGGCTGAGGCCTGGTGGCTGCCTCCTAGAAGTGGAACAGACTGAGAAGGGCAAACATTCCTGGGAGCTGGGCAAGGAGATCCTCCCGTGGCATTAAAAGAGAGTCAAAGGGTTGCGAGTTTTGTGGCTACTGAGCAGTGGAGCCCTCGCTAACACTGTGCTGTGTCTGAAGATCATGCTGACCCCACAAACGGATGG
GAAGTCCTCTTCCTTGTGCCTTAACATACAGGACAAATAGGCTCTATTTTATATCTTGAATTGCCTTCTAATGTTATCAAAACTCATTTATTGTGTTACTATTAAATATGCTGAAAACACTAAAAGTATATGTATTGGTTCTTTATTAAATAATTTTTGAAAAATCATTATTCATGATCATGGCATACAGTATATTCTCTTTTTTT
AAAGCCCTCTTCCTTGTGCCTTATCAAACAGGACAAATAGGTTCTGTTTTATGTCTTGAATTGCATTCTAATGTTATTAAAACTCATTTATTGTGTTACTATTAAATGTGGTAAAAACACTAAAAGTATATGTATTGGTTCTTTATTAATTAATTTTTGAAAACTCATTATTCATGATCATGGCATGAAATATATTCTCTGTTTTT
AAAGCCCTCTTCCTTGTGCCTTATCAAACAGGACAAATAGGTTCGGTTTTATGTCTTGAATTGCATTCTAATGTTATTAAAACTCATTTATTGTGTTACTATTAAATGTAGTAAAAACACTAAAAGTATATATATTGGTTCTTTATTAATTAATTTTTGAAAAATCATTATTCATGATCATGGCATGAAATATATTATCTGGTTTT
AAAGCCCTCTTTTTCGCACCTCATCAAACAGAACAAATAAGTTATATTTAATGTCTTTAGTTGCATTCTAATGTCATCAAAACTCATTTATAGTGTTTCTATTAAATATGGTGAAAACATTAAAACCATGTGTATTGATTCCTTTTTAAATCATTTTTGGAAAATCATTACCCATGATGTATGGCATAGAATATATTATCTGGTTT
CTCACTTTTCCCAGCCGTGTCCACACCCTCTGGGCTACCCCATTACCATGACAAGTATTCCCTCTGCTCCAGGAGAAAAGCCAGGTCCCAGACCTGACCCATTAAAACCCAATCATTCCAGCTTTCACCCTTCATCTCTGCAACTTTCGGCTATGTAAGGGCTCCCTGGGGGAGCACAGGAGACAGGCGGGCAGGAGGCCCACGCC
TATACCAGATTTCAAATACCTACTTCAAAAAATAATGTAAAATATCTCACTAATAACTTTTCCTTTGTGTATTGCAATGATAATATGTTGGCTCTATTGGATTAAATAAAGTATGTTATTCATTTTACCTGTTTCATTTTACTTTTTTAATGTGGATACTAGAAACCTTAAAATTACATATGTGGCTTACATTGTATTTCTATTGG
CTACCCTGGACACTTTTTAGGGCACCTGGAGAGAACTTTCCTCTCCACTGTGGCCCCTGCGTGGTGAAGATCAAAAGAAGTTGTTTGGGAAAAAAAATTTATTAAAAAATTCTATTATTTTATCTACTGTAAGATTTGTTGACTTGGGACCCCGAAAGCGGGATGAGGTCTCAGAATGTAAGGATTGCAGGGCCAGGAGGGTTGGA
GTTTATTTCATGTTACTTCATTTATGCTTATCCCTACCCTCTTCTGTTTGGTTCTTGGGTGTTCTGTTACTGTCCTGTGTTAACACTGCATTACAATACCATTAAATTTGGTTACAAGGATTTTGACCTTGTCTTTGTCCCTAGTGCTTCATACAGTGCTTTGGCATGTTGTTCTGCACTTATTATGTTGAGTGAGATTTGGAGGA
TGGGAAGATACTTATTTTTCTGAGGTCCTTATGTCCTGTCATATAATTAAAGACTCAAGAGAATTTATGTGAAATGCTTTCTGTATGCCCAAATCTTTAGATTAAAATTATATAGCTGCTCCTGATGATGGTCCTGTCTTGTTTTATTGAACTAGGACTTGGGTATGAAAACTTTCATGGGCTAGTGAGACCAGGAAATCAACTAG
TACACATGGCCAACAAGGATATGAAAAAATACCTGATATCACTAATCATTAGAGAAATGCAAATCAAAAAAATGCCATCACACTAATCAGAATGGCTGTTATTAAAATGCCAAAAAATTACAGATGCTGGCGAGGTTGCAGAGAAAGGGGAATGCTTATACACTGCTAGTGGGAAAATAAATTAGTTCAGCCATTGTGGAAAGCAG
CGTTTTGCCAAAAATGCTTGTTATATAAAGGGTACTTTTGGGAGGGTGAGTGCCGCCATTTAGTGGCTGCTAGAAACATTGCTTCTGTTTGTAAGTTCCTATTAAATGTTTCTTTCTGAGAAACCGTATTTGTCAGCCTCTTTCTTTGGCCTCTCAGCTTCTTTGGTCTTTGGGGGTAGGTTGGGGTAGGTTTGCATTGACCTGCT
AGAACTCTTTTCATTGTAAGTGGTCTTATTTTGCATGAAGAATCCCTAAAATCTTCTCTGAACTGTGTCCATGATGTAATGATTCACTGATTTTTATTTTATTAAATGAAGTTGTGTCAGCATTTGAACTGACGGTTGAGAAGGGTACCATGGGGTTACTGTTACAATGGTTAAGGAGCGATATTTTCTGGACTTGAATCCTGTTC
GTGGTGTTGCACCCGGGGCTGCAAACGTCTCCGTGCAGCCCCCAGAGAGAGGCCCATGGGCTCAGACCAGGCTTTGTTGTCCTGCTCTGAGTATCCTGAGATTAAACTGAATTGCTGAATGAAACCAGGGCGTGGAATGACAATTTCTTAAACCTCATAGAACCCAGGCTGCATGTGTGTGTGCACGTGTGTGTGGCATGTATGTG
GGGCCACAGGCAGGAGTGGTGTGGGCACACTGCTTAGGAGTCAACATCTTCATCATTGGGCTTTCTTTAAAACGTGCACTTTGTAATTTGAAAGAGAATTATTAAAGCATACTGAAAAAAGGAAATTTACAATTTCCCAGCCCTCACAATTAATTTTAATTTTGTCTATTTTCATATAACCCATAGTCATGTTTATAGAGTTTTAC
TTTTAGGGCCTGAACCTTCAAAGCCTCTGTGAGATACTCCCTGGTTCTGCCTTTCAGCTATCACTCCCTGCTCCGAGCTCCACACCCTTTACAAATGTTCATTAAAGTTATCTATATGGTATGTTAATCCATTTCTGAGAAAATAATTTTCTTGGTTCCATTTCCGTCAACGTTTGACAGTCCTCAAGGCCACCATACTCTCTGGA
CCCTGCCTGGAACAAGGGTCCTATGGCTGGACTGTGACTGTGCAGGAGCTAGGCCCGTTCAGGGGCATCACCTACTTTGCTTACTTGATTCAAGGCTCTCATTAAAGACATTTTAGTAGTCCTGACCCTAGTATTTCTGTGGGCAAGGAGAGGGCTGAAGAACTGTCTTTGCAAGCTATCTGGCTGCAAAGTGAGAATTTGAGTCC
TCATAACTACGAGGATTATTGTAAAACATTAATTTAGAAATGTAAAGTGGTCCCCAATCTCTGGATCTGGTCAGGATTTATTGGAGCTGCCACTGAGGGGATTAAATAAGTGGGGTCAAAGCCCCACAGCCTAGTCAACCAAGTTGCTCCTCTTTTGTCTATCCTGTGGTTCCCAAGCAAGACTGCAATTGAAAAAAAGGCTGCTG
CCATACACATTCAGATTCCTTCTCCCCTACAAAAATATTTGCTATTTTGTCCTTGCTATTTCTCATACTTAGATCATTCATACACTATATTTATTTTTTCATTAAACTATTTTAAAACCTTTGGAGTAAAGCATTTAAGTATTTATTTAATAAACCCTTCAGACCTCATGCTAAAGAAAACACCTAAGTGAACATTTTAAATTTTA
GTCCTGAAATCTCTCCCCTGGCTTATTCCATACCATTTCCCTTGCAGATTTGCAGAAACATGGCATCTTTCACTGCATTCTTTGAACAATCATGTAGTCGATTAAAAAAAAAAAACAAACTTTTTTTTCCTAGGCTGAAGCCCTCTTCAGTTCCATGCACCACGCTCCGTAGAAGCCCCGGCGGAAGCCGTAGCTTTCCCTGCCAC
CCTGCGTGCCTGCTGCTGAGCCGGGCACCCCCGGACGCCCCCCGGCCTGATGGCCAGGCCTCAGGGACCAAGGAGATGGGGAGGGCGCTTTTGTACGTTAATTAAACAAATTCCTTCCCAAACTCAGCTGTGAAGGCTCCTGGGGGCTGATGGGGAGTGGGGAAGAGGGGTTTCTGCCTCAGTGGCCCCAGGCCCCCCAGCCAGTT
ACCCTAAAAGCTTGCTACATAAAAGTACTTTCTGCAGGGCAGATGTGGGGATCTACCATTTTGTGGCAGCCCGGAACATCGCTTCTGCTCCTAAGTCCCTATTAAATATTTCTTTACAAGAAACTGGATTTGTCAGCCTCTTTCTTCAGCCTCTCAGCTCCCTCGGCCTTTGCAGGTAGATTTGCACAGACCTGTTCACCACGAAA
CTGCCTGGTCAGGCAGCCATGGGACCCCAGCCTTTCCTCCCACTTCGGTAAATTTTAAAGGATTCGGATCATACAAAGAATGTTCTTGAACCAGCATGGAATTAAATTAGAAATCAATTATGGAAAGAGATATAGAAAACCTCTTCAAACTATACAACACACTTCTAAGTAACCCACGGGTCAAAGAGGGAATCTCAAAGGAAATG
CTGTCATAGCCCTCCTTCAGAGCTGGCTCCCAGCAGCCCCCCTGATAATTACTGATCAGCCTCAGGTGGAAAGGCAATGTACCCTCCCATGGCCCCAGGGATTAAAGGGCTTTGGGATACAATGTGTATTTAGCCTGATTTAAAACACAAACGGGAGTTAGATTTCTCCGTTTGATTCCAAGGGGCAGAACTAACGGGAATTTCAC
TGGCCGTGACTATTAGCTAGCCAGACCGGCATGTTGCTTTCAGATATTCAGGATCCACCACTGATTCCAAGGCTAAACAGAGAGGAAGTGAGTTTCCCACATTAAAGTTAGCTAAAAGAAGTCAGCAGACATATGTGTCATGACTTTGACCTGAATCTGGGGTAAGAGCCTTAGCTCCAGTTTTTGAAGGAGCTCATGCAAGAGTC
TTGATCGATTCTGTGACACAAACCCCACCAATTGTTAATGCAAGTTTTTATTTGGCTGTATATACAATTTAAGCTATTAAAATTTGTACAATATTTACAAATTAAATAATCATCTGAAACTGTCTCCAACAACTCTTGTAACACAAAACCAAGGGGAAAAGACAGGGGCAGGCAGGTCCCAGCTCCTGTGGTCCCTCCTTGGCACA
GTCCAGAAGTAAGCCAGCTGTGGATCCCGCCCACTCAGAAAAGGCGAGAAGGCTTTGTGATTTTCTACATGAATCAAACACAGAAACAACTTTTGGAGAAATTAAATTCTGAGTGTGACTTCTGAGTTTGACCTTTCTTCTATTTTCTTTTATTTATTTATTTTGTTTTTAGACGGAGTCTCGATCTGTCGCCCAGGCTGGAGTGC
CCTCCGTGGGAGCCCGAGGTGGGTCCCACCCGCATCTCCTCTTCCACACCCTCCTGGGACCCCAGCCCTGGAGAAGTAGCTCTGGCTTGTCTTCTTTTTCATTAAAGATAATTTATGTATCGACTAAGAAATAATAAGGTACATTCAGATGTGGAAAACTCACAGAAGTCAGAGGCTCTGTCACTAGTTTACTGGCCAGGTTGGGT
GAGCATCCATTGTGCCTTAACATTTTCTGCTTGTCCTTTGGGACAAAGCAGTATTTTACTCATTCTTTGAATGTTCTCATTCTTTTGTATCATGTGACTTATTAAAATCAGTTTCTAACAAACTCTGGGGCAGCTCATGATATGAAATAATGAGGGTGTGTCCGTGACAGTCCAAGAGTTGATTACAGGCTGCATGTTTGGTTTTC
GTTGTCTTGACTTCAGGTCTGTCTGTTCTGTTGGCAAGTAAATGCAGTACTGTTCTGATCCCGCTGCTATTAGAATGCATTGTGAAACGACTGGAGTATGATTAAAAGTTGTGTTCCCCAATGCTTGGAGTAGTGATTGTTGAAGGAAAAAATCCAGCTGAGTGATAAAGGCTGAGTGTTGAGGAAATTTCTGCAGTTTTAAGCAG
GGTCTGGAGAGCCAGGCTCTCAGTGTCAGATTTGGAGAAAGTGGACTGCCGGGCCCAGCAGTGGCTTCTGGAAGTTCTGCCACTTTTTACCCCTTTGGTCATTAAATTGTTTGTTTTCCTTATTTTCGTTTGTTTGTTTTAAAGCGTTTTTCCTCCCTTAGATGGTTTTTCCAAAACCACCCTTTGGTAACGGGGTGGACGGTGTG
TGTTTTTGTTTACATTTCTGTATCCCTGGGTTGACTGCCAATCCGAGGCCGTCATGAAGCTCTGTGTTGTCTGTTTTATTTTATAACCTTCCTCTCAACTATTAAAATTAGAGATCTAATGTTTTCTGTGTTTCCGATGTTTTTGTCTTATGGGCCCCTTTTTCCCCATGCAGAGAAGTAATGGAAACAATTGACACATTCTTATC
TTACGACTCCTAGCGCCTTCTGCCCCCCAGACCATAGCCCCTTTTAGTTGGTTTTAGTTGCTCTGGGGGGAGGAGAGAAGGTAGAGCTGTTCTTAAATTTATTAAAAAAAAAAATAAAAGGGAATCTCAGTGTCTGTTCCAGGCTCTGCGCAGGACGTCATGGTTGCCATCCCATCCACCCACCTGCCTTCCCCACATGAAACTGG
CTGTGCCCGCCTCTGCAGCCTCACGCCCCTGTTCTTCTCTGCAGGAACACCATCACCAAGTGACAGCGCCCTCCCGCCCCGGCCCTGCCTCAACCTTCATATTAAATAAAGCTCCCTCCTTATTTTTTCCTCCCTGGTCGTGGTACAGATTCCAGGGTTGGATCTTTGGTTGGGTGTGGCACAGAGTCTGGCTCCTGCTAGGTGAG
GCAACCCTCCCCCATCCCTAGTTATTAGGTTAAAAAATACTCAGATTACTATTTCTATTACTATGTGAAAGTTAACTGCGGAGCCAAGAGTTGGACTATAATTAAATTACCTTCCTTGTACTTTCTTTTTAATGGAGTTAATGAGTTGCCCTGAGTTTCTCATTTACTTTGTTTTCTGATGGACTGATTGCTAATTCTTCCCCCAC
AAAATATTTCAGTCTTATCGTGTAGATGATATACAGAGGGCACATAACAAATGTTAGATCTCTCAAATGTTTTTCTGTAACCCAAATATGCTTACAACTGATTAAAGAATGTTCTCACTAACAAACTGAATTTGTTGTTCTCTCAGAAGGAACAAGTTGGTTGGAGTCATACACTAACACCTTGACAGGCCAAATGGAACTTGTGG
TGCTCGGGGTTTTTTATTTATAAAACCTCTCCCCACCCCCCACCCCCCAACTTCCTGGGTTTTCTCATTGTCTTTTTGCATCAGTACTTTGTATTGGGATATTAAAGAGATTTAACTTGGGTAACATGGCCTTGGGCCTTTGGGAATCGGTCTATTTGGGATCTTGTGTGAAGACTCTAGGCAGCTCTTGGGAGTGTGCCCACCAC
GTGCGTATGAAAGTGTGTGTCTGCTGGGGCAGCTGTGCCCCTGAATCATGGGCACGGAGGGCCGCCCGCCACGCCCCGCGCTCAACTGCTCCCGTGGAAGATTAAAGGGCTGAATCATGGTGCTGACCTGGCTCTTTGTGCTGCATGCCTAGGGGCAGGGTTGGGTTGGATTGTGCCAGGAGGAGCCCCTGGTCCAGGAGGGAGGG
CAACATTAACCAAAGTACCTGCAAGTAACACTGCTTACTCTTGCTGTTTGCCTCATCTGACTGGAAACCTTAGCCCCCAAATATGAAATGCCTTCTCTAGATTAAAAGGATTCAGAGATGTTGCACTATTGCACTATATTTCTGCTTCCCGATCTCGTTTCTGAGTCCTAGTGAAATCGTAAACAAGAGATGAAATAAACGTCGCT
CTTCTCCGGTGTCCTGTACCAACTCTTCTATTTAAGAGAACCTCAGATGATGTACCTGAGCCTCAGGGTTTTGTTTCAGAGGGATATAAATTATTTAAAAATTAAATGAAAACGTTGCACACTGCCCCAGTGTGTCTGCTGCGGGTCTAAGGGGCGCGCCCTTTGCCTGTTCTGCTCAGCTGCTGTGCCCTCCCCGCCGCGTCTCT
TTGATGATGTTCAGTGCAGACTTACTGTACCTTTGGGAATTTAGGCTGGAGAGACGTCCATAGCCTTAGGTATATCATTTATACCAGACATTATGAAGTTATTAAAGTCTCCTATACTCTGTACACCAGAACTGTGTCTTCTGTAAACTACCTCAGGATCCCATCTGGTTCTTGAGCCAAGAAGTATGACTTAATCTGCCCCAAAA
TGTTTTGTATCAAAATCACTATCTTTCTGATAACAGAATTGCCAAGGCAGCGGGATCTCGTATCTTTAAAAAGCAGTCCTCTTATTCCTAAGGTAATCCTATTAAAACACAGCTTTACAACTTCCATACTACAAAAAATTTTCTATTCCTGTTGGTGGTTCTTTCATTTTGGATATGCTGGATATTCCCAGTACAGCCAGTTTGAG
GTCACACAGGCTGGAGTGCAGTGGCACGATCTTGGCTCACTGCAACCTCAGCCTCCCAGGTTCAAGAGATTCTCCTGCCTCAGCCTCCCCAGTAGCTGTGATTAAAGGCGCCTGCCACCATGACTGGCTAATTTTGTTGTTGTTGTTGTTGTTTTGAGACGGTTTCACTCGTCACCCCAGCTGGAGTGCAGTGGTGCGATCTCAGC
AATGATCCCCGCATGGTGTTGGGGGTGCTGGTGTGTCTTGGTGCCTGGACTTGAGTCTCACCCTACAGATGAGAGGTGGCTGAGGCACCAGGGCTAAGCAATTAAACCAGTTAAGTCTCCCAGGAGCCGTGTGTCTCAGTTCTCTGGGAGTCGGAGTGGGTCCTGGAGCCCCCGGAAACTGCACCTTTTCTAAGCAGTGCCGGGCA
AAATCAGCAGCCACATGAAAAGTCCCCTCCTCTCTGGCGTGGAATTAAACTGTTAGACCTGCCTTTGTGACCAAAGCAATTGTAAAACGTGGGGGAGGAAATTAAAAGCCTGCCACCTTAGTCCACACAGTGTGTGCTGTCTCTGTGTGTGTGCACGTGTGTTTATGTGTGTGTTGAATGATCACATGTTCCAGGGAGGATGGTGA
AGATCATGAATTCCTTGAAAATAAGGATAATGTGTTACACTTTTTTGTTTCCCAAATGGCTTGAAATAGTTCTTTAAACATAGGCACATATTCAACCACTATTAAATGATTTGGCCCTTGTCTTGTTTGCTACTTTTTTCTCTTACTCTAGGATAAATTGTGTGACTTGTCCATAAGTACCAGGCTCTGTCATGTCTCTGGACCAG
TTTTAACAAAAATTGAATTATGTTGATATATGTCCTGTAATTTGTGTTTTAAACTTAATATATCTTAGGCATTTTCCCTGTGTGTGTGTATAATGCAGCTATTAAAAATGAGTCTGAGGCCAGGCATGGTGGCTCACGCCTTTAATCCTAGCACTTTGGGAGACCAAGACAGGTAAATCACCTGAGGTCAGGAGTTCGAGACCACC
CTGTCATCAACACGATCAGCATAATTACAAAAATTAATGGCTCTAATTGTTATAGTGATAATAAAGCATAAATGAAATTGTGAGGACATCAAAATTTATAATTAAAGACACCTATTAAAACAGCAGTTTAAAATTTATAAAACACTTTTGAGTGGTTCTTCATATTGATCTGCTTAGGTAGGTATTATTATCCATAGTTTACAAGC
TCAACAATATGAGGCTTTTAGGATGTTTATATTCCTTCATCCCTCTTGTTTCCCAGGTTTTGCAGGGAAAAAAAGTCTGGAATTATAGATACAGCTTATTATTAAATTTGTTCTTGCATAATGTCTCTTCTATTACAAAAATTCTTTCTTCATAAACTGCATTAGAGGTTTGCAACAACCACATCATTTCCATTAACTTAGATTTA
GAGCTTGACATACTTGATGAATATTACCCTAAGGTTCGGAATGATAGGTGTGGAAGAGAATTGGTATTCTTGGGGCCGGACTCTGGTCAAATTATTCTCCATTAAAGGAACATTGAAAACCAAGTCTTTGTTTTGTTTTTTAAACTTGGTGGAGGTCCTTGGCAATAACACAGTGGCTCTCTTCTGTTCTTTTAAAGGGCCTGCTA
ATGTAGACTTATTTTTCTTATTTTCAAAATACTATATTTTCTTGTCACTTATTTTCTTGTACACTGCAGTTGTAACAGCTATGTAGCATGTACATTAGGTATTAAAAGTAATCCAGTGAAGATTGAAAGTCTAAGGATGTGCCTAGGTTATCTTAGGTATAAATACTCTACCATTTTGTATAAGGAGTTTAAGCATCTGGGGATTT
AAGTGATTTTAAACTTGCTTCATTATGCTTTTATATATATAATTTTTCTTATTATAACAATAAATATTACTTTTGTAGTTAGAAAATATGTATAATGAACATTAAAATTACTTGTTAAGAAAGAAAGAAATGTGTTTTACTGGGAGAAAAGAGATCTGCCCCCAGGGTTCTGAGGGTTTAGTGGAGGAAATGAGACACGTACACAG
TTTGAGATTCAGAAAAAAATGTAAAATTTGTGTTCTGTCTTTAAGAAATATGAATATAACATCTCTTAATTTATTTTTAAAAAGCCAAAAAAATAAAACGATTAAAGATTCTTACCAAATTGTTTTCTGATCATTATAACTATTTAAGAGGAGGGGTGGAGGGTGGTAGAGGATTGAGGGCAGGGATTAAGCCTTAATTGAGTATG
AAGACCAATTAGAGTTAGAAAGTGGAAGAACTCTTATTTGTTCTGAATATGTTTTAGGGAACATATCTCATAATTTCAATTACTGATGTCACTTTAGTTTATTAAAAATAAAAATATTTGAATACTTTATTTGCCTTTTGCCATTTATATTAACTTTGCTTTTCAGAAATATTTTACTTTAATAGTGAAAGCCAACCATCTGCCTA
CCCTGGGGCATTCCTTACTTAAAGCAGAAACAACAAAATGACCTGTGATGGAGCCCCAGCTGTGTCAGGCTGCGTGCTGAGTGCAGAGACCCCCTACCCCATTAAATCTTCCCAGGCATTGTTCACCCTGTTCCTATTGTACCCCTAACGAAACTGAGGCTAAGGGGAGTGGGCTGCCCAAGATCAGACAGTCAGGGGCTCAAAAC
ATCTGACTGCACGTGGCTTCTGATGAATCTTGCGTTTTTTACAAATTGGAGCAGGGACAGATCATAGATTTCTGATTTTATGTAAAATTTTGCCTAATACATTAAAGCAGTCACTTTTCCTGTGCTGTTTCATTCACTGTCTCCGTCCCCTTTGTCCCCTAAGCATCACCTGCCCCAGCTGTGATGGGCTGTAACCTAGGTTAGGA
TCATTTTTCTAGAAAATAGTAGGATAATGTATTTTTTCCTGTCTGCTATAATGGAGACTATATTTCTGCATTCATTACCTCTCATAGGTGAAAATATTAAATTAAATAATATTGTTTTGAATAAGACTACTGGTAGTGTTTCATCCCTGATTTATATTTTTAAAATCTATACATTCATATAAAGGCAGGGCTACCGTGTGTAATTA
TTTAAAAAAAAATTACTGTGAAAATGAGGTATTCTGTACTTCTCAGTTAAGACTTGTTCTTTGAGTGATGTATTAAATGCTGCTAGAAAAGCCTCATTACATTAAATATAAATCAATCTTAAATGATAATTGTTAACTTTGATGAAAAACGAGTACAGGATGAGAAGGGAAGTAAAGGTGATAGTAAGATCAACGAATTTGTGTAT
TGTTCAACTATCTACTAAGACATTTAAACTGGCCAAGAAACATCTATCTAGCAAAATTTTGGCTGAGAGTGTTCCTCCAAATAGAATAATCTATTTCTAAATTAAACCAGATTAGCAAAAATGTGTACACCTGTAATATAGTTCCTTTGTTCACTGTAAAATCATTGTTATACTCTGGTGTTATGACTTTCGTTTATACTGAAAGA
CTAGTTACTTTGCGTCATTGAAGGTATGCACTTCCCCTCTATGTTAGGAGTGAATAAAATTAAAAATAGATCCTTATAACAAAGAAAGGCAGATAGAATGATTAAAAATGACCAAAACATGTTAGAAACAGTCTCTCAGGTGTATGCAGATGGTAATTACAAAAATACTTTTTCAAAAAATGATCTTCTGTGTCATGTTTCTGGGA
GAAGAGGCGAGTAAAAAAAAAGGTTTCTTCTGGAGGGGTGTTTGTGAGAAGGTACTAATCAGTGAAATAACTAAATTGACCTGCTAGATTTTTCTCTTTCATTAAAAAAATTGATATAAATGTGAGTCTATACAAACTATCTCAGAATTACTCTGATATGCTTCTGTTCCAATTCTGATGGCAGAAATGTTATATTAAAGAGATTT
CTCTTTCATTAAAAAAATTGATATAAATGTGAGTCTATACAAACTATCTCAGAATTACTCTGATATGCTTCTGTTCCAATTCTGATGGCAGAAATGTTATATTAAAGAGATTTAGAGATTTTTTAAATGACACGGACTCAGTTGTGCACCTTCTCCCGATATTCTTCTTATATATCTCTACACAGGCAAGTCAAGAGATTTATGAG
CTACCTAAATCCTATAAAACGGCCCAACCCCTATATCCCTTTGCTGGCTATATCCCTTCACTGGCTCTCTTTTTGGACTCAGCCTGCCTAGACCCAGGTGATTAAAAAGCTTTATTGCTCACACAAAGCCTGTTTGGTGGTCTCTTCACACGGTCGTGTGTGAAAATCATTTTTTAATTTAATCTACACAATGAATTCTATGACTC
CTATATCCCCAAACCTTGTGACATCTGCAAAGAAGTACAGAAGACCTCAAGAGAAGATAAGCTAGAATTTATTTATTTTTATACCTTTTATTCAGTTTTTATTAAAGCTTTCCTACCTTTCCAGATTGACACAGAATTATTCCATGAATCTGTCTATTAATCCATTTACAGCAAGTGCTGGGGATAGAAATTAAGGTTTAAACATA
ACTTTGACAGCATTTGTTAGGCAGAATATTTTGGATTTGGAGGCATTTGCATGGTAGTCTTTGAACAGTAAAATGATGTGTTGACTATACTGATACACATATTAAACTATACCTTATAGTAAACCAGTATCCCAAGCTGCTTTTAGTTCCAAAAATAGTTTCTTTTCCAAAGGTTGTTGCTCTACTTTGTAGGAAGTCTTTGCATA
TCGTGAAGGCCAAATTCTTCAGCAGAAGAGCTGAGGAGAAGATTAAGAGTGTTGGGGGGGCCTGTGTCCTGGTGGCTTGAAGCCACATGGAGGGAGTTTCATTAAATGCTAACTACTTTTTCCTTGTGGTGTGAGTGTAGGTTCTTCAGTGGCACCTCTACATCCTGTGTGCATTGGGAGCCCAGGTTCTAGTACTTAGGGTATGA
TCTTGCTGTTTTCACTCAGCCCTTTTAACATTTTCCCCTAAGCCCATATGTCTAAGGAAAGGATGCTATTTGGTAATGAGGAACTGTTATTTGTATGTGAATTAAAGTGCTCTTATTTTAAAAAATTGAAATAATTTTGATTTTTGCCTTCTGATTATTTAAAGATCTATATATGTTTTATTGGCCCCTTCTTTATTTTAATAAAA
ACACTATGTGCGAGAGCCTGTGAGCTCATTGTAACTTCATGGAATGTAATTACTATGTGGTTATGAATGGGATAACCACCTTGAATGTGTACTTTTGTTAATTAAATTATTTTAATTAATAAGTTATTGTGGAATCTTTACTAGAACATCAATAATGGTTTTTTCGTACTAGTTTTGTTGAGATTCATTCATTTACTGTAAAAGTC
TCTAAAGCATGAATGTCCTTAGATGTTCATTCAAAATTAGTGCCAGGGAGTGCTATTTGGCAAGGCCACTTAGAATATAGTAATTAATTAGAATGCATTTATTAAATTAAGCTGAAACTATCCTCTCTAACTTTCACTGATGATTCATATATAAGCCACGTGGACTCAAATAAATTCTCATCCTTTCTACTTTAGAACTGCTTTTG
AACCCTATGGAGAATTTATCCCTTTACAATGTGAATAGTCATCTCCTAATTTGTTTCTTCTGTCTTTATGTTTTTCTATAACCTGGATTTTTTAAATCATATTAAAATTACAGATGTGAAAATAAAGCAGAAGCAACCTTTTTCCCTCTTCCCAGAAAACCAGTCTGTGTTTACAGACAGAAGAGAAGGAAGCCATAGTGTCACTT
GTCAAGTCATTTTTGAATGTGTCTCAGGGATTTCTATGCTACACATTCTTTTAACAAATCAAGTATTTATGTACACATGTTCAGATTTTTTGACAAAATGATTAAAATAATGAGATGGAAAATGACTCTGTTTATAATGTATATCCTCCATGCACTAATGTGTTCAGTCGTCACCCATGGGATATTTCTTGGCTTGGGGCAGTTTC
AAATAAAAAAGGTGGTATCTAGAGCATGTAAATTGGATATAAAGTTCTGCTCTTAAAGAGTTGATCTAAGAGTATGGCTAAACATCTATATATGCAATCTATTAAAAGAACTTAATTCGGCTATTATGTCTTGATTTGATTGCAGTTTTTTCCTAATTATAACAAATTTTTCCTCATTGGCCTGTTTTTAATCCTGTGCCTAGAAG
TATACAGATAAGGTCAGTAGAGTTCCAGAATAAAAGATATGACTTTTCTGAGTTATTTATGTACTTAAAATATGTTGTCACAGTATTTGTTCCCAAATATATTAAAGGTAACCAAAATGTTAAAATCTGATTTTATTTCAAATATTGTGTTTTCAACCTGTGTGTGTATGTGTGTGTGTGTAGATTATTCTTTATGTACTTCATAA
GAAGAACTAGAAAAAGAACAACTTTAGACCAAAGGTGTCTGAGAAAAGGAGAAAGGGAGCTTGTTCTTCCCATTGCTCTTTGTGATTTAAGGCAAAACAGATTAAAAAAAAAATCTGCAGCCAATTTCTTGGCATTTGCTTCTCTTTCTCCTCAACTCGACTGACCTTGGTGGAATGCAGATAATGCCTCTTTGTTGAAATAACTT
TTTCCCATCCCTGTTAAAAACCAGCTCTTCAAGCTGAAATGCTAATTATATTGGCATTACATTGAATTATGTACAAAATTATAAAATTTGGTTATTTAAAATTAAAAAGTTAAATCCAGTGGTTTTGTTAAAGATTTTGCTTAGTATTCAATTTTTATTACTGTTTTTTAAAAATAATGAATCATCAAAGTTTAACCACAGGCTGG
TTCAAAATATGAGACTATGCTATAGGCAGTGCTTGCTTGAAAAGTCTCATTTTTAAATCTCCCTGGCATGAGGTGCCCACTTCCCCTTTCCAAAGCAACCATTAAACATACTTTGTTTCTACTATTGGTGGAGTTTTTCTATATTTAAAAATACATATATATTTCAGAGGATTTTTATTTTGCTTTTTGGCATTTCAGACTTTGAT
GAAGTGAGAAACAGTGCTCTGGTGACATGATAAATATATGTGTCAACCACCATTTCAGCTATTAAAAACTCCTGTTATCTCCTTGTTTGAATTTCAGGTCATTAAATTGTATAACCATCATTTGAATTGTAGTGGCTCTGAGTCCTAATTAGGAGAATGGTGATTGAATGATGCTAAATCCCACCCCTTTTCTCAGCTAGGATTCA
TTTGTAGGCATTGCATGAACCATGGGATGATGATTCTGTGGAGGTATTGCCTTGTGAATTTGCTGCTATTTTAGTTTTGTCTTTGCTGTAAACTTGTAGCATTAAACAATCATTGTTGTTAATAGGTCTTCTTTTTGAAACAATTATGTGAAATGTATAGCTGCTTTTGATGAAAAGCAGCTATTTGCCTTTTTTTTTTTTTCCTT
AGATGTTGAAAAAAATTGTCTGTTTGTTTTCTCATTAATTTTGGTCTAAAACATGTTTGCACTTGTCTTTGACTTGTGTTTTATTAACATTGATTGGCATATTAAAAGTCACTCTGAGCTTACCTTAATTGTCTAAATCCTTGTGATGCCTGTTTTCTAATATTTTATCTCTATTATTGCTATACTATAAAATGTATAGTGTGTAT
AATGTAATATGCTCAACTTTCTCAATTTTTTGCTAATTTTTCTAAGATACATTAAAAATGTTTTATATTTTTTTTTAAGTAAAATGGACCCAGTAAGAAAATTAAAAATACCAGAACATACACTTTAAACTGTCTGATTTAATAAAACAGTGGGGGGTAAAGTTGGGTGTATCTATGTGTATTTTCATATAATGAGATGGACTTTG
CAGGTTCACATAATAACCCCATTTGAATCCAAATTTGTGTATATTTTCTTATGCCAGCAGTATTTGTATCCAATTTTAACTTAGGTTTGTTTTCTTGAGTATTAAAATTTAAACATATATACCAAGGTCTCAGTTTGCTTTTTTGGTGTATTCTGAATACAGTCTGATCACTTAATTCATGTTGGAAATTGCATATAGGAAGAATT
AGCATTTTCTGTTTTCCCACCAGGCCCCCAAGTGTGGTCTTTTTCTTTCCTCCTAATGTTGAAGAGAAAAAAAAAAAAAAAAGTTTGCCCAGATTGCTTAATTAAAAATTGCAAACAAAATCTCATTTGAAGTCAGCACTTTGGTCATTATTATCTCTGCTCACTGTATTATACTTTACAAAAATGCAAGTCATAGAATAAGCAAA
AGGTATAATCTGGAGCTTTTTCAGTTATGAGGAGTGGTGGAGTGTATGTGTCTGAAGAGAGCAGCAGAAATGCAAGAGGCACACTTATGCCATTATAGCCATTAAATGCTTGATGAGTTTACAATAAGTGGGTTAGTTTGCTTTTTAGAAACCTTTAACATTTGGAAATCAGGGCCAGGTGTGGTGGCTCACACCTGTAATCCCAG
TATCATTTATTTTATGAAAATAGTATTATGCAATATACATGAGATAATAGACTATTCTTTTTTTGCACAAGCATTTTTTTAATGGAGTATAAATGTAAAAATTAAATGGAGTAGTATCCCTTGCAGTTTGGTTTTGTCTACGTTAGAATTTATAAACTGTTTTAGAATATATTTGGGTGTATCTAGTTATTTTTAAAGTGTTGGAA
TTGAGGATTTTCCAAGCGTGTAATAATGATGTTTTTCCTAACATGACAGATGAGTAGTAAATGTTGATATATCCTATACATGACAGTGTGAGACTTTTTCATTAAATAATATTGAAAGATTTTAAAATTCATTTGAAAGTCTGATGGCTTTTACAATAAAAGATATTAAGAATTGTTATCCTTAACTTACGGGCTTTTTCTATAGC
CAGATTCTGTATTTACCCATTTTATTGAAACATATACTAAGTTCCATGTATTTTTGTTACAAATCTTCTGAAAAAAAACAAAACAATGTGAAACATTAAAATTAAAAGGCATTAATAATATCCACGTGTGCCTTCTTACTGAATGATGGTCTTGGGAGTCTTTGCAAGAGTATTGAGTAGATCTCTGATATTGTGTTGAAAAGCTA
GAAAGCTGAATTCCACATTGCCAACAAAAGCGTGAAAATGTTCATGAACCTTCCTCCAGGAAAAGCCATTCAAGCCTGATTATTTTTCTAAGTAACTTCAATTAAATTGAAGAAAAAAGAAGCTGCTTTCTGTGTATGGTTTGCTCATGGCTCATTAACAAAAGACTGTAGGGGTGGGGTGGGCCGTGGACCTTAGCATGCGGGGG
TGGATGGTTAGTGGGATATCTGGAAATTAATTTGATAATGACTTGTGTATCTACTTAGTATTGCAATGTAAGTTACTCAATTCACCAATGTATTTCAACAATTAAAACATTTTTATCCCTCTTCACTTACATTTCTTAATTATTTTTCAAAAGAACACTTAAAGTCACACATGGCATTGTGATGTATAGATACATTATATAAACAT
ATTCAAGATTCTTCTGAAACTTGGAGGATGTAAAGAATCCATTTGATTTGGTCAGCCTGGCTTTTGTCGTGGTGGCTGGCTCGGATAAATTTTCCCAACAATTAAATCTTGCCTTTACACACCCAAACTTTGTAATTTTAGTCTTGGTGAAATATAATGAATTTGTTCCTACCTTGTCAAGCAAGAATGTCGTCTTCTCCTATGGA
CTGTGAATGTCTAATGCTAGTTCAGGGCCTCCAGGCATTGATTTGTACAGTGGTAACTCCCAATGAGGCTTCTGTTATCATTTGGTGTGCTTTCTCTGTCATTAAAAGAAATGATTTTCCCAGGCCGTGCATCGTGTGTGTGGTTTGAGTGGGCTCTTTATCCCAATAGTTCAAGCCTCAGAACTTCACTCAGTGAAGAGATTGGA
CAGTCATTCTAGTGTTAATACTGTGGAATGTCATTGGTGTAGCAACGTGGGTTCACCAAAACACCTTTTTATACAAAAGACAGATGTGTGAATTAAAGAGATTAAAGGATAGAGTATTCTGTTTCTTTGTTTTGATTTGGCTTTTAGGTATTAAAATAAGGCCCAGATCACTAAAAATTAGTAACAGAGGGAGACCTCTAATAGAT
TCTCTGGGAGACTCTTGGTCCAAGACCTGGGTCAGTTCTTTGCTGGTGGTCCCCTCTGACCACAAGCTTCTGCCTGAAGATTCCTCAGGTCAACACCATCATTAAATGCGAGTTTTGTTGATGATTCTACCATGTGGTAGAGTGTTGTGTAAGACAGGTTCACAAATGGGATGTTTTCCTAGTGTGTGTGTGTGTGTGTGTGTGTG
GAAAGGACAGCTCAGAAAATCAAAGAGGCCAACTGCCCAGAGCCACAGAAAATGGAGGATAATTGAGGCTAAGTAACCTGATTACAAGTTGTACTAACATATTAAAGGTTCTGAAAAGTCCTGCAGCAAAGACAACTATCTGATGTTGTTTAACCCAGTGCTTGCTAAACCTATCTGGCTATGGAACTCTTTTGCCCAGAGCACCC
GGCTCCCTGAACAGTCCTGTTCATGTGTGTAGGTGGTTCTGTTGTGTTAAGAAAGCATTCATTATGTCCGGAGTGTCTTTTTACTCATCTGATACAGGTAATTAAAAGAACTCAGATTCTTGAAGCCACCGTTTTCATATTGTAATGTTAGGTGTTCTCAGAGGGGAGGTACCTTTGTCTAATCAACGTTTCCACTTAGATCTTTT
CTCAGAGGGGAGGTACCTTTGTCTAATCAACGTTTCCACTTAGATCTTTTATTTTTAATAAGCAGGCCCATAAAAATTGTTGACAAGAATTAATGAAATTATTAAAGGCAACAATTTAGAAGAAAAAGTGCCTTTCACTTTCGATTGCTTTTGTAGCACGTCCATTGTGAAATATTCCTTCCAGGCTACTCAAAGGATAGCAAGAG
TGCAGCTTCTATCATTCTGGTATAGTTCCCTCTCATCTTCTGTCTTTATGTGGTTAATTTATAGTGAATATGCAGTTTTGTATTCTACTTTTTTCACTGTATTAAAACATTTTCCTTGTTGAAAAGTCTCTATACTTAATGTCTGCTCAAATCTCAGCCAAAGTCTCAAAGCCTGGTTCTTGAACCAACAGCATCAGCATCAGATG
TTCATATGCTCCTCACAACAACCCTGTGAGGTGGTCCGTTGGCAGAAGCTGGTATGACTGGCAGTTGTCTCGCTAGAGGAACCTTCTACTTCATACCATAATTAAACGGCTTCTAAAATAATATGATGTCTTTAAATTTTAAGTCTGGCATTATTTGTATTAGCTGTTTTTTTAACTTTATTATTAAAGAATTTCTAACCATAATA
CTTCTACTTCATACCATAATTAAACGGCTTCTAAAATAATATGATGTCTTTAAATTTTAAGTCTGGCATTATTTGTATTAGCTGTTTTTTTAACTTTATTATTAAAGAATTTCTAACCATAATATTTAGAGAAAGAGTGGTAGAGTTAACCTCGTTACCCAATACTTTCTTCCCTTTCCTTTTATAAAAACACTGCATACGGTTTT
GTGTTCACTGACACCTTGATGGCTCTTGATGGCTCTAAAAAGTTGTAGGATTTTTTGTTTTTGTAGCTAACTTATGGATTGAGATGTGATCAAAGGCTTTATTAAATTTGTACTTCAGCATATGATGGCTGCGTTCTGCATTTCATTCCGCCATATGCCTGGACCGTTCACACTTGGGTATCTGGGCTTAGGGAGCATGTAGGCTT
CACATGAACATACTGGCTGGTGATGGAGGTTTCATACTCTAGATTTTGTTTTGCTTTTTCTGACTCCAGTGGGGCAAGATTTTCCTTTTTTATACACATAATTAAAGTGTCCATTGACATGTACAGAGAACTAACACTATTTTATGCAAATATTTTTTTGTAGATGAAAAAGCATGTACAGTGTTCTGTTTAATACTCATCCTTGT
GGTGGCAGCTAAAGTAGCTTCTTTTTCTTTCTTTCAGAATGCTCAGATGCATCAGTTCCTTAATATACACGTGAAATTTGAAAACTGTACATTCGGTGAGATTAAATTTTATATACAACTAGCAATTGTCCAGCTTTGTTGCTCATTTTCAATTAAGGCTAAAGTGTTCAACATGAGAAAATGTGATACATTTGATACAGTGTGGG
GGTATTTGGCAAATTTTTATGTATTGTTTTATGTACTGTACAAGTAACTTATTCTTGAATAATGCAAATTTTGCTATAATGTACAAATTGCTATATGTGAATTAAAAAGTTTTCAGAATCTTGATTTGCTGTCATAATATTTAAAGGCTCTATTAAGACCATGGTGTCTCTACAAAATCCTTGCCCTGCCCAAATACTCGCTCTTC
CTATAACTCGAGTTTATAGGGGAAGAAAAAGCTATTGTTTACAATTATATCACCATTAAGGCAACTGCTACACCCTGCTTTGTATTCTGGGCTAAGATTCATTAAAAACTAGCTGCTCTTAACTTACTGGGTAACTCTTTGTCCATCTCAATAACCAAAGGAAGGTGGGCATGGTGGCTCACGCCTGTAATCCCAGCACTTTGGGA
CTCAGGTGGCTGGTGAAATGACACCTCAGAAGGAATGAGTGCTATAGAGAGGAGAGAGGAGTGTACTGCCCAGGTCTTTGACAGATGTAATTCTCATTCAATTAAAGTTTCAGTGTTTTGGTTAAGTGGACCTGAAGCCATTCTTTTTTCTTTTCAAATTATACTTTCGTCTATGACCTGCTTTCCTCTTTGAATCTAAGCTGGTA
GACCCTACAGCACTGCCATTGGCCATGGCCATGGCAACATGCTCAGTTAAAACAGCAAAGACTAAGTCAGCATTATCTCTGAGTCCACCAGAAGTTGTGCATTAAACAACTTCATCCTGGCTCTGCAGTTTCTCCTTATTCTTCATGATGTTTGCTTTGTAGCTGTTGACTGCTTTGTAGGTATTGAGGTGGTGGGGGTGTGGTGG
TTGCCCCAACAGGGCATCTCTCTAAAGCAGGGTGGGAGGAGATCTTAGGATCTGTCCCGGGGCAAGAATGAATACGGTCATGATCTATCACAGGAGAGACATTAAACAGCAAATTGGCATAATGTGGGGACAAAGACATTTCTTACAGAACATCTGCAAGGCTTACTGGTTCTGTTTAAGGCAAAATGTGTGAATTTTATCTTTCT
TGCCTCAGGCCCCACCCCACCCCACCCCAGGCCTGCCCCTCACCTCAGGGCCATACCCACAGCGCCCTGATGGAGGAACCAGACCGCAGGCTGTGCCACCATTAAACAAGAGCGGCTGTGGCCCCATGCTGTGCTTCTTGGGGTGGCAGGGAAGGTGGGGTCAGCGCTTTTTCTCCTCTCAGGTTTGGGTTCTGCGCCATCCCCCA
CCTGTAACGGGCCCCAGGGGCGCAACTTGAACCATCGCAAGCATCGAAAAGTCTCGGTGCGGTCCTTCAAAGGGACATAGTGGGATGTACAGAGCAGAGGATTAAAAAGCGTTTCATTCATTCAGATGCATCCCGCGTGCAAAAATTTATTCCAGAATTATGTACGGCCTGCTTCCGACAAAGAATCCGAAGCCTCTTCCAATACA
GTTGCCAGGAAGATTCTAGAGCATGTAGCAAGAAAAGCAAGTAATTGTCTTTCTCTGCAGCCCTGTGGAATCGTCGAAAGAGCACATACTATACCCTAAAATTAAACCTAGATTGAAGTTCTAGCTCCTTCTGCCTCTGAGACCTTGATTAACCTCATTGAGCCCCAGTTTCTCTGTCTTTAAAATGGGAATAGCAGGACTTAACT
CCAGGGGAGCTGGATGGTGAAACACCTGAAGATCTCATATCGCCTCTCAAAACACTGTCGGACTTGCTTTCTGCTTTATGATGTCCGTAGTTGTTCTAATATTAAATGCTTTGAATTTCTTTATTGGTCAAGTTATTTTAACTTGGGCAAGGCATACAGTGATAATCCCCTGGCATGCCACGATTCCAGCTCTTCCCACCCCCTTG
ACAGCAGCCATGGCTAGCTTGATTTCTGGTCTCCAAAGCTAAGCATAACCTTCCCGGGGTTTCTGGTTTTTCAGCCTGTACGAAACATGTCTCTGTTCTAATTAAAGTTCCCATGGTATGGTGTTCTCATATATGGCTCAGTGTTCTCTGTTTATATGGGGTACTCAGAATTAAAAAATGGGGAGGGAAACAAGGAGCTAGAGAAG
TAAGGAAGGAATCAGGATTCCCCTTCAGAAGGAAACACCATGTTTTCCAAGGGAAGTCATCTCTCCAAGTGGCACAAACTCCCTGACCCCATATCCCAGTATTAAATGAGGCGAATTGTTAACAAAGATGATGTTGACTTTTCCATCCATTGTTTCTTAACTTTGTTTCCCCTCCTGTTGGAGACTAGCTCACCTTGAGCCAAACT
CATGGTGATGGAAGAATGAGGAGCAGAGCCCAGGGACCCCTGGCCAGATGGGACTGACTGTGAAAACCAGAGGCCCTCTGCTGAGCCAGCTCTCAGCTTTATTAAAAATGAGGGACTTTTTAAATTTAATTTATTTTAATTTATTAAATTTTATTAAAGAAAGAGAACTCAAGTGAAAAGAAGGAAAGGAATAAGAGGAGGAGAGG
ATGCCTTCTCAAATGACAGATTCCAGTTCCCATTCAACAGAGTAGGGTGCACTGACAAAGTATAGAAGGTTCTAGGTATCTTAATGTGTGGATATTCTTAATTAAAACTCATTTTTTTTAAATAAAAAATTGTTCAGCTTTATATGAAATGCTTCATGAATTTGTGTGTCATTCTTGCACAGGGGTCATACTAACCTCTGTATCAT
AATGGGGTGGTATGAAGACCGACTGCACTAGTATTCTCTCCAGGTTACAAATACCATGACCAAACTGTGTAATGTGATACTAATATGCAGAATAAAGCATATTAAAAAACAAACGTACCATGAATGCATACTTCTTTCAGCTATGACCCTGAAGGACTTAGGCATAGCAAATTCCATGGCTTTGTCCACCTAAGATAGATCTCTTA
TAATAGACATGCATTTCTCTTTCTAAAGGGGAGTAACTTTTTAAACCCTTCCTGATTTTAGCCTGGCAATGTAAGTGTCCTTAATGTGACTGTTTTGATAATTAAAAAAAGGTATATAATTTATTTAAATCTTCATTTCCTTTCTTTTCAGAAGGTCCCCAAATCACAGTTAACTCATTCATTGACGCATTCACTCAACAACTATT
CTGGGCTGCAGGCTTCCCCCCGACCATTCCCTGCAGCCATGCGGCAGAGCTGGCATTTCTCCTCAGAGAAGCGCTGTGCTAAGGTGATCGAGGACCAGACATTAAAGCGTGATTTTCTTAATCCCTGTCTGTTGTCTCATAGCATGTGCTAGAACTTTCCTTCCTACCCTTTTACGACAACCAGTAAATCCACTATTCCGGCTCAC
AAGGACTTTGGGTGTGTGTGCATGCACATGTGTGTGTTTTCCATGAGGCACTGCTTTTTATGCATTTCCCTCCCCCCTCTCATCTTTAGAACATTTAGACATTAAAGCAAGTTTCTGGTGAGCAATGGAATTCACAAAGTTGGACATTCCACTGTTTCTGAAATAGAAAAGTGGGCGGAGGCGAGAAAAACCCTGGCAGCTGGATG
CCCCTGAGCCCAGGAGCCTTGAGAATACTGACAGTGTTAATAATAACTGCAATCATCCAACATATGATGCTAGAATAACTGGACATCTGTGTGCAAAAATATTAAACCTATACCTTGCACCTTATCACAAAATTCACTCAAAATAGATCATAGACCAAAATGTGAAACATAAAACTAAGACTTCCAGGGGAAAACAGGAGAAAATC
TGTGACTTCATGTAAAGTTTCTTTGTGTTCACAGTTCTTAGCAAATGCAGTTACAATCCATAGATAGCCAGCAGTGGATGTTACTCCAGGAAAATGCAGGATTAAAATTGTCCTTGTGTATAACGTGTGAATCATTTTTTTAAACTGAAATTTAAAATGCAACATAGTTTAATCTCTGATTAAAATGTACTAATAGGGCCAAGCTG
AACTTGTAAAGTAATTTAATTTTTTAAAGATTATACTATATGCCTCTGTGTCTTCTCTAAAAGAATAGATCAACTTCAGTCCATAAAAGATATTTTTAATATTAAAGAAAAAATATGTTTCCTTGGTTTCTTTTTATTTTACAGGAGTAAAATAAGGAAGGAACGTTCATCACTTTAAACTGAACCTGGCAAGTTAATTTCCTCAG
GTCTCTGGCCCAGCCCAGTCTCTTCTCAGGGGCAGGGGGTGGAGGTTGGGGTCACCGGCCTGCTTGGCACCCCCATCTGAAAGAGCAGCACTTCTCAGCTATTAAAGGCCCCCTGGATAGACTTTCTCTGTTCTGTGGCTTTTTGTGCTGAGTGGGAGGGAAGGGTGCTACATGACTGCCAGGGAAAAACAAGGGCTCCGGGAGCT
GTGAGACACAATGTCTTGATTATACCTGTTTGTGGTTTAGCTTTGTATTTAAACAAGGAAATAAACTTGAAAATTATTTGTCATCATAAAAATGAAACAAATTAAAATATTTATTGCCAGGCAAGGCCACGTGTGTGTCTTTCTGTTTTTACAATTTGACTGTGTCACACCAGCATGTCTAAGCTTTGGTAAGCATCCTCCTGGGG
CCAGGACGGCATGCAGGCCTGTACCCTGTTCCCTAAGTTCCTGCAAGCGTCGGGAGGTGTGTTTTCAGATACCAGAAAGAGCCTTCAGTAGATTCACAAGATTAAAATTGATGCGCTTAATTTAATGTATCTTGGCTAAACTTGATCTGATTCTAATCTTGGTTTGAGACAGGGTCTTGTGCTGTTGCTCAGGCTGGAGTGCAGTG
CTTCTTACTAAATTATAAAAAGATATTTATATAATTCATTCAGTTTAGTTTCAGCATGCTGTATAAAACATACACAACTGAATATTTACTCTGCCCTATAATTAAACATCATAATCTTTAAGCTTCTAGAGAGCAGTCACCATATGCTGTTAAATATTTAGCTCAACTTTGTGCTAAGTCTGCAAATACACACTTTCTACTGATTA
GGGCCCATTTTCATCTGATATCATCCCCCAGAAACAAACTCATGATGACTTCCATGTTTTTTTTAGATTAGATACATGGAGAATTTTCCTTTCCCTTAGAATTAAAATCCTGCATTCTAATTTTCAGTAAGCTTTTTTATTTCTGAATAATTTTAAATTTAAAGAGAAGTTGCAAAGATAGTATAGAATGTTCCCTTATACCTGTT
CTGCTTTCTCATCTGTAAAAAAGGGGGGAGGATAACTTTCACAGGGTAATTGGTAGGCTAAATAGGAGTTACAGAAAACTGTTAAATAGGGAAGAACTACATTAAATTTAAATATTCACATTATGCCTGTGTTTGACTATTGTTAGCATTTAAGTCACTAAAGATCAATATATTTAATGAGTTGGACTCTAAATATGTGGTACTGT
TATCCCCTCTAAAATAAATAAATTAGCTCCGATTATTTCTTCTTTTTAAATTTTTCCTTATAGTTGTAAAAATAAAGTGAACGTTTTGGCTCATTTCCTCATTAAAGTTTGAATTTTCCAGTCACCAGTGTTTTGTTCTTTCTTACAAATGTTTATGTGCCTGGAATGAGAACATTACCCTGTAGAATATTTGGTGGTAGAAGTCC
AGCCTCCTAACCTGGGTTGGACCTTTGAAAAATATATTTGTAGCACATATTATAGATGGAAAGAAGAAGATATTTATTTATACCTGTGATGCCAATTGTCATTAAAAGGCTTTTCATGGCTTGACAAGTCAGTGTCTTGTGGGGTGTGTTTTGTTTCACTTAATTGCTATTTCCCACCCCAAAATATACAACCCCAGAAGAATTAA
CTTGTAGGAACAGCCTTTCTCGAATCTGTTTTCAGCTCTTGCATTGCATAGATGAACCTCAGCATGTAAAGAACTATTTTTTTAAAGAAGTGATTTTCTTATTAAACAAGTACAAATTTTGCTTAGTCAATCCTTGGTTTGCCTTTTTCTTAGTCTTTTTTAACATTTTTTTCGTCCACAGAGATGAGCACAGCATGGTGTCCCGT
CCTCACAGAAAACGCTTTATTAGTGAACCTTGGGACCATGTCACGCAAGAGATTCAGCACTGGGAAAGATATAATTGAAACAAAATAGTGTAATCATTTTATTAAAATGCATCCCACACTGCAGGACAAATGGTCCTTATGGAGTGCCGCGTTCTCTGTACTACGTGGCTCATGGAAAAAGTGACAACATGGCTTCCTCTAAATCA
GAGCCTGTCCTCTTTTGTTCAAAATACATCTTGAAACGTCTTTGTGAAGGCTCTTAGTTTTAATGCATGGATGCTGTTATTTTTCCCTACTGTTACTGAAATTAAAAAGTGTTTGTCTCTGATCATTAGTTCTGTTAACTTTTCTGCTGGAATGTTTTTCATTTGCATTTGCTTTTCTGATATATTTGCAGTTTTCATTGCTTCTG
GTCTGATGCCCCTAGCCTGGACCAAGAACTCGCAGACTGGCCTGGTGGCTTCTGAGCACACACAACTGAGGTCAATTTTATGCTCTGGAATTGATTTCAAATTAAATTTTGTTTCTTTCGACCCAGTCAATACTTGGAACAAGTTCTAATCAGGAGAGCGATTCGGGGCTCACACCCTCCTTCTGTAGGCTGGGCTCAGGCCTCAT
AGCTGGGCCCAAAGCAGCAGACTGTGTTATGGAGGGTGCTGTGGCTCACGGCCCCCACCCCCTGCTAGGCAGAGTTGCCGGGTAAAAGACAGGATAACCAATTAAATTAGAACGTCAGAGAAACACAGTGATTTTTCTTTTTTTCTTTTCTTTTTTTTTTTTTTTTGAGACGGAGTCTCACTCTGTCACCCAGGCTGGAGTGCAGT
CCATGACCCTGAATCATTGCTAGTTCGGGATTCAGGAAGCAACAGAGAAGGGTGTCCCGAGTGGTCGTCTTTGCCTCTTCTGTTCGTTCAGCAAATTCTCATTAAAAGCCCCCATGCCAGGGATGCCTATGAGTTTTCTAGCCTTTGAAACATTCCCAGTCCCAGGAATGTACATGCAGGCAACTTGAATCTATGCTCCTGGGTTG
TTCTAAAATTTTTTGTACTTTATTTTTTAATGTAACTTGTTCTATCTATCTATATATATATTTGATAGTTTGTGGAATAATATCCCCCAGTATTTTCCATATTAAATGCTAATTATCTTTTGATTTCTTTTTCATAAGCAGATCTGGCATTTATTACAGGGCTGCCGCTTAAGAGAACTCATTATAATGAACGTTTATTATATTTT
CTCCTGCAGACCACTTTGAGCTCTGGGTGAATGGGGCATGAGTTATTTTTAAAAATGTAAACTAAAGAGAACCAACCAGTAAAAAATGCATGGCTGTCAAATTAAATTTAATGTACTATTTGCTACTTTTTTAACTTTTGGGGACAGAAAAACAAACAATTTCCCTGTGAAACACACCTGTTTCATATAAATTTCTTCTATAACTT
GAACTCAGAGTATATTTTTCCATACGAAAAATTCAGAACTATTTTATTTATGATATGGGCTAAAAAGACTTCTGTAATCTAGCTTGGAAACTTAATAATCATTAAACTTATTTTCAATGAGATACGACTGTTTAAATTCTGAAACCTGGAACCCTCTGTTGCCCTGCAAATGCTTTAGGAAAAGAAGAGTGTGTCTGATGGAGGAT
TCCTTCGACTTTTGTGATAGCAAACCATAAAAACAATTTTAGTGGCTGTTTTACTAATTAAAGGACATCCACAATTCAATGTATAACAGAAAAAGTAATGATTAAAGCTTGTGAATCTGAATTTGCATTTTCGTTGTTTTTTGTGTGTGTGTTTTGTTTTTTGGTTTTGCCCCTGAAGACAACCTAGTTTAGAATTTATGGCTTGT
GTTTAGATTCAAGATTTGGGGGGTGGGGAGGGGTTTCCAGATATAATTTTTAAACTGATTTTTAATTGATTTTTTACTGTTTTATTTTTTTAATTCACCAATTAAAAATGTATGTTTCTCATGTACAACATGTAATTTTGAAATATGTATACATTGTGGAATGGCTAAATAGAGCTAACATATACATTCCCTCACATACTTTCCAT
TTTTGTCCCATCCCACCTCCTCTCTTCTTTCTCTGCTTGTCGATATTGTCTGTGTGATTCAGAGAATTGGGGCAGTTACATTGTGTCTGTTGTTGAGATTATTAAAAGATTAAAACGTAGTTGTAGAAATGAAAAATTAAACAGCTGTGTTTTAAAAATGCAAACCAATATCTTGTTAATAAAGGAATTCAAGCTATGGGGCAGCC
CATCCCACCTCCTCTCTTCTTTCTCTGCTTGTCGATATTGTCTGTGTGATTCAGAGAATTGGGGCAGTTACATTGTGTCTGTTGTTGAGATTATTAAAAGATTAAAACGTAGTTGTAGAAATGAAAAATTAAACAGCTGTGTTTTAAAAATGCAAACCAATATCTTGTTAATAAAGGAATTCAAGCTATGGGGCAGCCACACTCCC
CTTGTCGATATTGTCTGTGTGATTCAGAGAATTGGGGCAGTTACATTGTGTCTGTTGTTGAGATTATTAAAAGATTAAAACGTAGTTGTAGAAATGAAAAATTAAACAGCTGTGTTTTAAAAATGCAAACCAATATCTTGTTAATAAAGGAATTCAAGCTATGGGGCAGCCACACTCCCCTCCTCCCAGGCTGGCATAGGTGGCCC
GCTGTGAAAACTCATCTTTCATTTTTGCCGTGGATAGGCGCTTTTATTAATTGTTGTCCTAATGAAATTTCTGACATTGTCATATACAACGATGAATATCATTAAAATTTTTAAAATAATAAAGTTCCTATAGTTTATTTTTTTAAAAAACTTAAAAATTGTTACAATACATAATGAAAAAATAATCCATTAAACATAAAAAGAGG
GTTGAGCTAATACTTTTTTTTAATGATGTGTGCTTCAGTTTATTGCACTTTTCAAATACTCCAGTTTTTTGTGTGCGTGTGTTTTTTAAATTTTATTATTATTAAAGTTTTAGGGTACATGTGCACAACGTGCAGGTTTGTTACATATGTATACATGTGCCATGTTGGTGTGCTGCACCCATTAACTCGTCATTTAGCACTAGGTA
CCGAGGGAGGCCTCACAAACCACAGGACGCTGCAACGGGTCAGGCTGGCGGGCCCGGCGTGCTCATCATCTCTGCCCCAGGTGTACGGTTTCTCTCTGACATTAAATGCCCTTCATGGAGGTTTTGCTCCCTTTCCTTATTTGGACCCACGCTGATCTTTCATGAGTCTCCTTTTATTTTTTATTTGGCCTTTAGAACTCTGCTCT
AAGGGATGTAATTTAAAAAAAATATGCTGCCAGTTGATTTGATTCAGTGGTATGATAAGTACACTAGGGCTAATAGATAACTGATTGTTCAATTCAACAGATTAAAAGTCCATTTAGAAACCTAGACAAGTGTCCAATTCACATTATTGAACTGAGAAAAAGGGAAATTGAAAAAAGAAGAAGACTTATTAATCATTCACACACTG
ATTCGGGAAAATGCCCAATAAAAGGCCTTCATAATTTTGGAAGAAGTAATTGGAATAAAGGTGACTCATCTCTTATTAGTGAGAATGGTTAAATATGCTAATTAAATGCCTTTCACTTTTTGTGTTTACTTGTTTGTATTCATTGATGGAAGCAGAATGTTTGGTGTGTCTTTTAGATTTAAAAACTGGAATCTACTAGTAACATA
ATGTGAAACTGTGAGTCCATTCAACCTCTTTTTCTTTATAAATTACCCAGTCTTGGGTATATTTTTATCAGCAATGTGAGAAGGGACTAATTCTGGTATGATTAAAATATTTTGTGCTTTGGTGTGTCTTTCCATTTCTATCATTCCCCACACCTCCATAAGCACATTATCATTTCATACGCCAATCTACCTGTAGTTTACTGTTT
ACAGACCTGCTCATTATCTAAACAATCTTACCTTCTAAGTAAACCTTGATTGTGATTTCCAGTTTTTATTTTCTCTGACGTAGTAGAAAGGAATGTTTACATTAAAAATACTTTTGTTTCTCATAAATGGATATTGTACTCCCCCCTTTCAAAGCATTATTTTACAATAATTCATGGCATTTTAAAAAATAAGGCAAAGATAATAC
GCTTTTTAGAAATGTCCACTGCAATGGCAAAAATATTTCCAGTTGCACTGTATCTCTGGAAGTGATGCATGAATTCGATTGGATTGTGTCATTTTAAAGTATTAAAACCAAGGAAACCCCAATTTTGATGTATGGATTACTTTTTTTTGTAAACATGGTTAAAATAAAACTTTTGTGGTTCTTCTGAATCTTAATATTTCAAAGCC
CTGCTTATAAGATTTATCTGTATCTTGTTTCATAATTTAATAATGAAACTAAATTCAAGTTAATGTAATGTTGATCTCCGTCGAAAAATAACTTGTGAGCATTAAAATATCTGTATGGCATTATAATAGGCACCTGTCATTAATTATGATTTGATTTGAAAGTAGACTTACTAGGTAGTGCTTACATCTGATTTATTGAAAATTTT
TTAAAAGCTGTCTCAATGATCAATAGCTGTTAAAATATAGCTCCAAGTATTCTAAGTACTCAAATTCCTTGAATGTTCTTATGTACAAATATGCTGATTAATTAAAAGGTCCCTCTTCCCAATTTTCTATAACTTTCCAACTCTCTTATGGTGTCTATATTCTGTTTATTTCTAGATTTTTAAAAAACCAAAATGAACAAGTGATC
GTACTCAATTCCCAAAGTAATGACCACGACCATGCATCGCTAGGTCGGTTCTTAGGCAGCACCACACACATTGTTTTGTTTGAGTCGATATTTCTGAATTATTAAAGTCGTCTTACTGAAATTAATACCTGATACTAGAAGGAGCAGTGGCTTGTGACTGTTTCCTTTTCATGAGACACCGTGTTGATAGAGAAAAAATTGGGAGG
TGCTTAGTTTTTTCTAGTTAGTGTTTGAGTTGAAGTGTTATACATTTCTTACTGCCGATTGCTTATTACTTAATTGTTCATGTTTTCAGAGTTCTTGCCTATTAAAATTTTATTAATTTGGTTAACAATTCTTTGTTCTTTACGTTGTTCATTATTTAATTTAATATATTATGTTTTCTATAAAGAATAATGTCATATATGCTTGA
AGAATTAAATCCCTGTTTCTCTATGTAGTCTGGCAGTATAAATATAAATATTTACCATATAATCTTGGAATAAGTATTAGTTAATGTTACCAAAATCTGTATTAAATAATGTTTTCAAATGCTAAATATGGTCGTTACTATTTTCAGTTTTAAAAATTTTATAGTATCAAATTGTTTCTAACCAAAAATTTCCTTTTACTTCTAGA
GCCCCCCTAACTGCTTTGTGTGTTTCCTGTTTCTCACAGGCACAAGTCCAGCTCATGATAATATTGCATTCCAAGACTCTACGAGTAAGGATAAAACCATATTAAATCTGGTAAGGAAATACGTATGTTCACAACAAAGGTGGTGGTATCTTACAATGGTAGAACTATCCCTCTAAAAAGTAGTCTTAAAAGTATTATCTCATTTA
AGAGGAGTGTAACAACTACTATTATCCTTCCATATGGTGAAGTTACCATACATTTAGAGATGAGCTGGAAAATTAGTAGGCTTAGTTTTGGATGAAGGACATTAAAATTGAGAAACCATGGAAAAGAATCACGTTATTTTTTACCGTGATAAAATATGTAACATAAAATTTATCATCTTGAACATCTTCAAGTGCACAGTTCAATG
ATTAAGTTGTATAAATCAAGCCACTTTAGGAACAATGAAAACTGGGTTTTTACTCATTGTAATCACTTTGTAGGATATTATAAACTGTGTAAATAAATGTATTAAAAAAATTATATGTGTAAAAATATTCAAGTGATATTATCTTGAAATTAATTTAAAATGTTAAGTGGGCGGGGTGCGGTGGCTCAAGCCTGTAATCCCAGCAC
TTAGAGGATAAGTCTCTGGAGCAGAATTTATCACACACAAAAGTTACACCAACAGAATACCAAGCAGAATGATGAGGACCTGTAAAATACCTTGTGCCCTATTAAAAAAAAAAAAAAAAAAAAAGCCAGTAACTGAATCCATTTTGATTTTTGGTTGAGTTTCCTACACAAAGAAGAAAATAACTGAGAATCTGGAATGTTGTAGT
TGACACATTTCCATCCTATTTTTTTTTTTTTTTTGGTTGTTGTTAAACAGAACCTTAAGTTTATGTTTGAGGTATGTACTGCATAGGAACCTATTTTATTATTAAAGATGAATGATTAAAATTGGTATGGTCTCCAATTTAATTTGAAAAGTGCTTACCCTTATTCTTATATATGGTTTAATTTTAAGGTTTTTTGTCTCTTCTTA
CAAATTTCAGGAACACCAGCGTTAGCTGTAAAAGTTGCAGCAATTTATTGGCTAGTCATAGAAAATTTTTGAACTTTTAACTGTATTTTAATTGATGTTTATTAAAAACACTTTGCTATCAGATATTTGGCATAAATCTGTACTCTTCATTATAGTTTTGGGGGGAGAGAAGATTCAGTCAGAAAACTTATTCAAAGTACCTAAGT
CAAGATGGGATTTCCCTGCTGAACTATGTGAGATGCTGCATTTCTATGTTGTGTTTGCTCTGATGCAGCAGTAAGTTTCTTGATTCATTTAGACCAGCACATTAAAAAAAAAAAATTGAGAGTAGTAGAGTCTCAAAACACATGCACACAATATAAAGTGTTTATGTAATTAGAATCTGGAACAAAATGTCAATAGGATTGTGGCT
CCCTTGTTCTTCTTCTCACCGTCTCTGTTGTTTCTCTTCTCAGGTATTAATCAATGCCTCCCCAGCCCGACTCACCATTTTACCAATTTCAAGAGATACAATTAAAAGTTACTGCTAGCATGGGTAATGCCACTGTTCCAGCGCCTAATTAAGCCACGAGCTCTTTCTCCCCTTTCCCCAGCCTGCTGCCCTCCGAGGCCGAGCTC
CTGTATAGTTCCTTCCAGAAGAAATGTATAATGGTGGAAGATGTATTTCTGTGTGAAAATTTTCACCAAGTCATACAACACAGCTGATGCTGGAGCCAGGATTAAAATTGGGGTGTACAAGTCTCCCAGTGTGAGTATCCCTTGAGCCCAAGACACCAAGGATGCAGAGAACTGTGACTGTGCCACTGCACGCCAGCCTGGGCAAG
TTCCTGAGGTTTCTTCCAGCTCTGCATCCTGTAGGATTCCAAGAATGTAAAACTGCATGTAACCGTGGAACATCTAGAGATAAGTCTTAGTTTATGTAACATTAAAACTGTCTAGTGAGGATGTTTTGTTAAAATGCCTACAAGTCTTTCAGCCTAAAAATAATCCTGCCACATACTCAAGTCTGCCCTGGGTCAGTGCTACAAGT
TCAGTGAGAGAAGGAAAGTTGTAAACTAGCCCATAGTCACCTATATTTTAGGGAAAAAAATCCAAATTGTTTCCTAACATTCTATTTTATGCCCTTGCGTATTAAACGTGAAAGTACTCCCACTTTTCTATATTTAGTTTTTCTTTTCTCTCTGAGATGATTCATTTAAACTCAGTAAATATGGAAAGATGCATGGCAGAAGCTGA
AAACAGAGATAAGGTGAACCAACGGTCACCAGACAGGACGCACAAAAATATCACATACGGGTTCTGATCCTCTTTGTGTCGTTTTGAAGTCTTAAAATCTATTAAATATGAGAATACGATGTATGTTGAAGTTGGTAGTTCAATTCTGGGGGTAAAAGATGCGGGTATGTAGTATGTAGTGGCATAATTATAATAGCATTCATCCG
GGGACTACATAAGATGAGGGGAGATAAGGGGGACATAGATGAGTTCTTTAGGATTGCGTGTGTTTTGAGTTTTTGTTTCTAACTGAAGAAATCTGTCAATATTAAATAGGGTGGGAAAATGGTTTCTTAGAATAACTGTTCAACTGTGTGTAAATAAGGAAAGTTTTCAATGAGTATTACTTATTGTAATTAATGCAGAAGGACTT
GGTTGCCTCCTCTTCTCTGGGTGTTCTCCAGTGGCTTCTTGGAGCCTAGGCTGGTTTATCTCCCCTGCCTAAAAGGCCCTGGGGTTGCCAATGCAAATTCATTAAAACGAAGACCAGATATCCCAGACTGCACAGAGGCCGAGAGAAATGGTATAGTGCGTGATTAGCATTGCTGCCCTCCAACCTCCTGGGATTCATGCAGATAA
CTAATATATGCACTATTTATTTTCTTAGTGTGCTTTACAAATCTAGTCAATAGATTATTTTTGGAATAAACACATGGCTTCTGTATAACTTGATATGCTTATTAAACTCTTGGTACATTTTAGAGAAAAACAAACACAAACACCTCAGAAGCATTATTTTCCCACTAATAATTTTCAGGGTGTTTGTTGCCTCCACCCAGTTCTGA
TACTCAATGGTGGCAGCATTTAATTTAAGTAATGGAGAAGAATTAAACATTGTAGCTGGATCTGTTTCTGTAGTCGAGGACAACTGTGATGTAACTTTGAATTAAACAAACAAAACAAAACAGAAGAAGACTATATATATATTTTTTCTTTTTTTAGAGACAGTCTCACTTTGCTCCCAGGCTGGAATGCAGTGGCTATTCAGAGG
ATATTATTGGACATTTAGATGTTTTCAGTTTTTCACAATGTACAGTCGTGATTTTGATATGGTTTCCATCCTAGTTTTAGGATGTCTTTTAAAAATCTGAATTAAAGCAAAAATACTGATAAAATTTTGTTAGTTTAAATATTACTCATAAGTTTAATAAACTTGTTTCCATAGATACAACCTATGTTTTATGTACAACATATCTC
CTTCCAATTTAGTGTGTAATATGGTAAGCATTTATACTTTTAGATATGTCTTATTTTTATTTGGATGCCTGTCTACCAAAAAATAAATGTACTACCTATGATTAAAAATCCCAACTAGGAATCTAATTTTTGTGTGTCAGGCTGTAAATTTCTGGTTCCTATTTTACTTACCATGTACCTGTCTGGTCTTAACAACAGCTGGACTT
CTTGTAAGGTTTTTAGGGGCTTGATTTTGTGAGTCCTGGCTGTTGAGTTACTTACCCTGTATTTTCGGTTAATGGTAACATTTTTATTTTAGGAGCTTTCATTAAAGACTCAAATAATATATTTTCTATTTGCGGTTCAAGCTGACTAACTGTAATAAATCTTTTTTCCAGTATCCAGAACAGTTTCCAAATAGGGTTGTATCCTG
TATAATCTTTGTTGTTCAGAAGTTTCTAATAGAATAAATAGGCCTGTAAGATGAACTTGCCACTAGTAAATGTTACTTTTAAGGACATGAATATGGAAGTATTAAATTATTCAACAGATTATAACTCTAGGCTTTTAATTTTTTTAAGTTTTCTAATTAATACCCAATTTTATAATAAATGGTGTAGTCTTTGAGTTAGAAGGCCA
CCTGAAAAATGGAAAAATAAAATTGTTTTCAGATATCTCATATCACTCTCATAATGTTGGCCCCTTAAAAAGCTTGGGAATGTTTTGTATGTACAAGTTTATTAAAACTGGGTATGCTTCATATTACTGGAATGAATTTATTCTCTTCAGAGAGAAATATTAGGTTAGTGCAAAAGTAATTGTGGTTTTTGCCATTGAAAGTAATG
GAAGGAGGAATATATTCTTTAAAAAGCAAGCGAATATCTACTAAGAAAATCTGTCAGTATAACTGTATAAGTTAATTTTACTCTATTTTAAAAACTAACAATTAAATAGAAATCAGTTAAATTTGAAGTGATTTTTTAGATGTTTGCCAACAAATATATATCATGGATATTTTAGTACTACTAATGCAATTGACTCGTTAAAATTA
TTTGCATAACATAGTTTTTTTGTTGGTGCTATTAATTCAAAGGAAAATGTTCTGTAGGATTAAAAGATGTTTTAATGTTTTTATAAAATAATTGTTTGAAATTAAAAAATGATTTATGTTACTAATTTTAGTGTTGCTAAGATTCTTTTCATAAATATTATAACAAGATTTCCTATTCTAAAATATAGGCTTTGTTTCTAAGACAA
TTATCATTTTAAGTGATATTTAGCTTCTAAATACCAATTTCATGAAACTAGAAGCTTCCTGTTAACTATAAATTCCTGTCAACTATAAATCCAGATTTCCATTAAATTTAAAAATAAGAACAGCTACTAATGATGTGTCACTTAATTTAATTTCCATTCTCACACCGACAATTTAAAAAAATCTACTTTTAAAAATAAGGTAGTAG
TTTTGGAATATGCCAGGAATAGTGGAATTTTATTTTTTAAATTTTTTTATAGGCCCATATGCTCTATCTCAAGAAACAAGATGATTGTAACATGTCCATGATTAAACTATTGGCAGATTATTGCTGTGTTAATCTCTGTAGTCTAATGAGTTCTTTGTTCTGTTCTGCTGCCTTTTACGTTTTCTTGTCCTTTCAAAAGTGTTCTT
TTTTTATATACACCTATCTCAACCATTTTTTTAACTGATTTTTTTCCTAAATATTCTTCTTTACCTTTAACAAGGCATAGGCTGTTGCAGGACAGTGGTTATTAAAGCATGGGTTGAACTTCCAAAATATAAAAATAGAGCCACCATATCAACACTTAGCCCTACCCATTAGTATCACCCCCAGTTCTTACAGTAATCCCTGAGAA
TTTTTTCTTTATAAATTACCCAGCCTCAGTTATTCCTTTATAGTGATGCAAAACGGGCTAACTATATAAATTTGTAATTTTTAAGTTATAGATTGTTTTTATTAAACACTTATGAATACTGTTTGAAGTGCTTTAATTTTTATAACAATCCTATGAATTTGGTAATAATCACATTTTACAGATGAGGAAATTACCCAAGATTATAT
TTCAAATCATGTTAGCTGTTAAAAAATGTATAATAACTCAGTTTTTCTTGGTTTATGGAAATATCTATATTAATGTGAAAATAATTAATTTAGAATTGTGATTAAAGTGAGCATTTGTCTATTGCTGTTGTACACTTCTTTTATCTAACGTATATTTTTATAGTGTCATATACCAGCCCCCTAACCTGCCCCACCTGTCCCCTTTT
TCCTGAGCAGCTCTTGGTTTTGGCGTCTTTTGGGTCGGCCCATGTGGTTTGAGCACCCAGCCAGGCGGTCTCTTTAGAGGATCCTGTACACAGTTCCACTATTAAAACATTTCAGGTTGAATTCTGCAGTATTTTCTTCCTTGATTTACAAAATGAGAAATGTAGTCACTTAGAACTTGAGCATGATTTTTGTTAAACATATTTAA
CCATCAATTTCTATTTTATCTATCTTTATTATGATATTAATGTAGTAATATATGTGTATTACTTACAAACAAATATTCACACAGTGGGGTGTGGGTTTTAATTAAATGTTGGTTATTGACATGGGTGTCGATCCAAGTGCTTCGGAGATCAGTGCTCTAAACAGTGCCTGGCACATAGTAGGGTCTCAATAAACATGACCTTTGGG
AAGCAGCCCAGATGATCTTCCACAACCTGTGATCTAAGGAAAAAAATCTTTCAACTCCTAGAGATTTTTTTTTTTTTTTGAGAAATGTAGGGATGTTGCTATTAAAAATTTCCATGGAGTTTATGAGCTCTTTATATCTTTTCCATATTGGACAGAGCAGTTCTCTTTGAGGACACTAGGAACACTGTGGTCCCAGGGAACAGAGA
CGGTCTCCCTCTGCAGGCTGGGGGCAGAGGCCTGAGGACAAGGAAGAGCTTTGCCATCCCCTGCATGTGCCCCTGCCTCTACCTGTCCCCAAATTTTTATATTAAAAAAAAAAAATAAAATAAACTACTTTGGAACCTGGTGCTTTTTATTTACAAAAGAAAAACAATAAAAGAAGAGTCTGAGGCTAATCAGCTGGAGACACAGG
TTGAATGTTATGAATTGAGAACCTAATTGATGCGCATAGTTTTCATCTATGCAATTTTACTTGCTTCTGTCACTTTACGATCTGTTCATATTTGGCATCAATTAAAGATACTTTTTAAGGATCTTATCAAGGAATATCTTGACTGGTTATTTGTCTCTTGTTTAACTGGTCTTTTGGGGGCCCTTTTCTTCCCTTCTTCTGTGGGG
GGAAGAAAGTGCCCATGGTTTCTCTGGTTCTGCCAGTTTGACAGTTTATGGAGGCTTTTGAATCGTAATAGCAATGTGAGGGTGAGGTACACCTACAGACATTAAATAATTTGCTGTGTCTGTGTCTTGGTGTTTTTTGTTTACCCAAATAGCATATGGACCACAAAAGGGGAGCCTTGACTACCAGTTTTCTGGGTATAGACTGG
AGCGTTTAACATCTATATTCCAATTTGTATACAGTTTAAAATTGTACTGCAAAACTATTGTGTGCTCTTACACAGTATGCATCATATTGTTGTCTGTGAAATTAAAGGACATTTGATAGTCTACTGAATGTAAAATATAATGCTTGGTATATGAATGATAAGCTTGCTCCTGGCCATGCTGTTAATTATCCTAATGCTACGTAGAA
AGGACAGATGCCAGCCACTCAGAAGGGATGCCTGCTGTAAACAAGCAGTATGTATGGTTGTACCAATGCCTATTGGCTGAACATTATGCTACTTTCAGATATTAAAATGGTGTTCCTTTGAATCGTGGGTATTGTTCCTGGTTTGTCTCATTTCTATCACAAGGCTGTTTTGGGCACAGCCTTAGCTTCCTTTCATATATATATGG
GCTGACATGTGTGGTTATTCTTTTTAAGAGAATTATAAATACTGTAATATATAATTTTATTTTATTGGCATGCCTTTTTGTAAATACAAATTATTAACTTATTAAATAGGAAATGGCTTCTGGCTTATGCCATTGTCATGTTTATTTTTATTTTTTATACTTTTCTTTCTTCTTAGAACTTAGATGCTGTCAGCCAATGTACATCC
GACACTTTACCTCTTCAGTATGCAAATGTAAATAAATTGTAATATAGGAAATCTTTTGTTTTAATATAAGAATGAGCCTGTCCAATTTCTGCTGTACATTATTAAAAGTTTTATTCACAGAGCTGCTCTGGTGCCATCTGTCCCACATACGTAGTACGGCCACCCAGCTTTTGTCAGGGGAGTTGGGAATGGGGTGGATGTTCTAA
GAACCCTTTGCTGCCTGCTGGTTCCCAATTTTGAATGTATCTTTTTGTTTAAAATGTCTTTGTTACAAACCAAACGTTACAAGAATTGTAGGGGAAATGAATTAAAAGTAGAAACAATATTTCATCCTTTGTCATTTGAGAGAAATGATGAATATTTCAAAACCATTTGTCAGAAAGCAGGGAGTTATGTCCCACTTCTCCTCCCC
CTTATACAAAACTTGGAGCTCAGACCACAAACAACAACAACAATCCAAAAAATAAAAAAATGAAAAATTAGGAGCAGAGACTAAATGGAAAGATGGAAATATTAAAATAAAAATATTATTTTAAAAATTAATATGTATTAAAATTTTATTTAAAGTAAAAATAAATAAAATAAAAAAATTAATATTAATTAATACCAATATTCTCC
TTAAATAATATTTTGCTATGGGGGAGGGGAATATCAAATGGACAAGATCACTTTTAAATGGTAGTTTTTATAAGATGTTATAAACTTGTATCTTTTTACCATTAAAGTGCAGTGTATGTTCCTTCGTGATATATTTAGGATATTTAAATAAAAGGAAAATGGGGCTTTTCTACATACTATCTCCTCTTTGGGGAAGCTTTTTCATA
ACCTTTTGTCTCTTGGTGTTTTGGGACTTTTTTTTTTTTTTTTTTGGCCTTTTGTACAAAGATTAGTTTCAATGTAGTCTGTAGCCTCCTTTGTAAACCAATTAAAAAGTTTTTTAATAAAAAACCATGTCTCTGGTGTATTGAAGAGGGTTGGGAATGGTGAGAGTGTACGTTTGTAACTTCATACTCTGAACCTAACAAAGGTT
TTTTTTGGCTCATGAATTTTTCTGTTTGTCATGGAAATGTAAGAGTGGAATATTAATACATTTCAGTTTAGTTCTGTAATGTCAGGAATTTTTCAAAAAAATTAAAAGATGGACTGGAGCTTTTTCTTTGTGAATAGAAACTGGATGCCACAGTGATTCATGTGGGTTTTATTCCTCTTGTCTTGCTGTTATTTTTGTACCTTTTA
GTGTAATTCTCCTATTCCAACGTCTGTCTTTAGCACGTTTTCCCTTTATATAGTCCTTGTACAGAGTTGCTTCATCATATTAATATTGATAATAATAATAATTAAAACATGAATTATGATTATGTGATTTTTTGAAAACAAAAGTTCTACCCCAAAATAATGGGAGTCCCAGCCTCTTAGCTGTTCTCCACTTTATTTTCTCCAGC
TTCTGGTGACTTGAGCTTGAGCTCTGACAGGCATGGGCCTCTCCGACCTTCATCACTATTCTTAGGATAATGCTGGCGGGCAGAGATGATCAATCATCATATTAAATCATAATGAGCTTATAATCCTCCCACTGGAGCTGCTATTGTCTCCTGCACATTCATTAGGACCATTATCTTCTCTCTTCCTTTTTCAAATGTGTTCAGCA
CTTCTCTGACTGGGAGAGGAGGAGCCTCCACTCAGTATTTAGAACAGAGTAAATACCTTCTCCTGATCACTCCTCCTTCCAACCTCCAGAATTTTTTGAAATTAAAATTCACATTCTGGGATCCTGGATTAGTGGCCTGTTTTGGATTCAGTAGTTAGTGAATATATCTCCACTTTCTGTTGACATAGGAGTTTCCCCAATGCCAA
TACCTCCCTCCAAGGTCAAATGCCTCGTGATCTTGGCAGAGTAGGGATTGGGCAATAAGCATCAGGTATCTTCCCTCTACAGATTCTAGAGAGCTGGGGCATTAAATATGGGGGACACTTAGAATACAGCTCCTTAAATACCACCAAATAAAGACCTTTGTGTGTGTGTGGTGGGTGGGGGGGGGGCAGGGGTCTTTCTCTTATGA
CCTGGTTTCCCAGATGCATAAAGGAAGACATATCCCTCCCCTGGGCAGCAAGGCTACAATGGGAGGGAGGGAGAACATGGGAGCATGTGAATAAAATGGCATTAAATACTGAACCAGGGAGTCCAGCCTCTGCTGTTGCTGCTCTTTTCTTTCTCTGCACCCCAAAACAAAGAGCTAACCATCTTGACAAATCCTCTGTCCCCTAA
AGGCTGTTGTTTTTTCCTTTCCCTTTGTTCATTGCGGTTTCTTTCTTTCTGATTTTTATGATGTGGTTGATTAAAGAAATGAGCACCTGGAACCGTAGGCATTAAACGCCTCCTTCTTAGATGTTTCTTGGCTTTTCTTCCCCCACCCACACCCCCCAGTAACTGACTTGGGGTATGATGGAGCACAGATCCTAAAGAAGACACAA
GCTAAAAAAAAAAAGCATTTTTTTTTTATGATTTGTCTCTGTCACCCTTGTCCTTGAGTGCTCTTGCTATTAACGTTATTTGTAATTTAGTTTGTAGCTCATTAAAAAAATGTGCCTAGTTTTATAGTTCATCTCTTTCCTCCTCTTATTTACTGAAAGAATGGTGGGAGACAGAATATGAATGTGTGTATGTGATCATTGATTTC
GGCTGGTCTTGAACTTCTGACCTCAGTTAATCCACCAGCCTTGGCCTCCCAAAGTGCTGGGATTACAGGCTTGAGCCACCTCGCCTAGCTATTTATGTAAATTAAACTTTAATTGTGGTCGTATGGTTGGCCTCACAATTCGCATAGCTGTGTGAAATGGAGATTAGGCATCTGAATTTTGGATTTAACCACATCAAGTTTAAGTT
AATTTTTTTGCCCAAGTGCCTAGGCTGCTAACTCACTGACTAGAACTTAATCTGGTACTTTACAGTTTTGCACCAACTCTGCCAAGCCACTGGATCTTACATTAAACATCATACTCAAACCAGCTGTGGTTCTTTTCCTTAAGGATAGGGAATCAATCTACCCATCTGATGTTTATTCCTACTGTCAAAAGCCTTTATCCAATTCG
GACCCTGTGATTCCATCTTTTTCTACCTTCTATGATGGTGATGAAGCTAGATACCCCTAGGGAAGAAAGAAGGACTGGGTTTAGCAAAAATGATTTGGTAATTAAAGTTTATTTGAACACAAAATACTTTCTCTGTCTATAAAATTGGCTGTTAGCAGTAGCAGCAGCATGTCCTGGCCAAGGGGAGTAGATTTCTCCAGACTACT
TACAATGTGGGTCAGCCTGAAGCCTGGGCACTTTCTTCTGTGACCTTGGGGTTGTGTATTATATGAATGATGCTGTTTTTAAGTAAACCATTCAACAGCAATTAAATAATTCCTTCATTCACGGCTAAAGTCAGATCTGGAGGCCTTTCTTATTATTGATCCTTCTATCAGGGAAGGTTCTGCTTTGCCTCCTTCCTCCCTGGGGA
TGCCTATGGAGTGCATATATGATTTCAATGATTTACAGGCTAAATAGATTTTAGAAATAATCATCTTAAAATTGAAAACAAAGGTAGGTCCTGGTATAATATTAAACATAAAGTTATTAAACATTTTAAGCATTGTTTTTTGGTTCTCTTTCTTTTGATTTCTCCAGATTTATGCAGTTTTAGTGCTTTCTGCTGAGGCTTTAGCT
CATTTGTTTTTATTACATGTGATTATTTTAAAATTTGATTATGAAACCTGTGAAGTGTGCTCTTCCATGATGTTGATAGGTGACCACTGTTGGTATTTACATTAAATGTAAAGAAATGTGTACTGATCTCATTGTAGGATACTTATTGAGCTGTTGTTATGATGAAAATTGGAAATAATTCATTCAGTGGTCAATGCTATCCTCTC
TAAACATTTGAGATATCATGAAGCAAAGTCAGGGTATACCACTACAATCCCCACTAATCTCTATTCCCACATTATGAAATTGTACAGAAGAAAGGGTGTCATTAAATCAAGGTATCCAGATAATTCATGGCTACTTTAACTATTTTTTCATTCGTGTTAACTGAGCCCCCCATATTTTTTACTACTTAACCTTAAATATGCCATCA
ATGTGTAAAATAAGACCACACACTTTCAATATGCACAAAATATATTTTAAATGTTTAAGTTGTATTGGTAATTTACTATGTTCTCCTGTAGAAAATCATAATTAAAGTTGGTGCTCGTGTTGCTAAAGTTTTTTTTCTCATGTCAGGAACTTGCAGCTTGTTCTATATAGTTTGGTGAAACAAACAAAACAGTTTTTATCTGCTGT
CTCTTCCCCCACTAGACAATTACCTGATGGAAGAATATTGTTCTTAAGATGTTAAGATGGTGTATGTGTGGCATAGTATTTGTTCCTAAATGTAAAAGTTATTAAACAAGTTTTCTGAAAGTCTGAAGCTTTATTGTGTTTATTGTGATTGTGTTGTATTCCTGACATGTTGCTGGCTACATATTTTAACAGCTTTAAAAGTAATT
CCTGATAACCAAAACTGTATTCATCTGGGGTGGAAAATGGCCTTTTTTCTACTTACTTTTATCCCTAAAGCCCACAAGCTTTGCATTGTAATATTTGAACATTAAAAACAAAAAAAAAACCATTTTACTCTATCACATATCATATCCCAAATCCAAGGTTTTGGGGACTTTTTGTTTAATGATACAATTTACAATAAAGTGAACTT
CTTATTTCTTTTAATTTTTAAAGAATTTCCATGCATTTGTGTATTTGACAAAACAGGAAATAACTGTGTCATATTGTAAATTGTACCTCATAAAGAGCAAATTAAATATTAACAGCCTTATCTCTGTTTCTGTCTTCATCTCTTATTATTATATCTCTCGTGATTTCTGCCTTTGCCTTTCTGTCTCCTTTTTTTCCCCCAGTTTT
AAAAATTGTCATTCATGAGAAGAATGGGAGTTCATGCCACATAGTATTTTACCAATTTATATAAAGTGGGAAAAGTCTTTAATACTTCATGATCACTTGAATTAAAGTTTTTGTATCTCTGGAAAGTAGAATAGTGCTTTCATTTGAATGAAAAGTGTTTATAGATTCAGAAAGAGAGATGATATCTTTGTATCTTGATTTATATA
TTGCTGTATGACAGAAGCTATTTGGAGCGCTCTCAAGTGCTTATTACAGCTAGTCAAGGAAACCGCATATATAAAATAATACTGGATACAAGACTATACAATTAAATACTGGTGTATCACTAACAACTGTTTAGACCCTGTTTTTGCGTTAAGCATTGGGTTAGTCTCTGTCCTCATGGAGTTTTCAGTTTTATAGGGAATACAGA
GGCAGGCTCACAAAGTTTATACAGAATAGACCTTTCCAATCTCCTTGATTTCTTTGTTTTGAAATGTGGCTGATGTCTGAATACAGTATCCAACAAAATAATTAAAGTGCTGTTTGGAGATTTAGCTTGAAGGGCAATCACTTTTTAACTGAATACGTTTCTTAGATCTTGATTTAACTGTCTTTTTTTGGGGTGAAAATTTGTTT
AAGTTATAATATTTATAATTTTGATGGGTTTAAGTTTATTTTTGTAGGGAAGATTTTTCTCCCCTAAAATAGTTTCTAGAATGGCAAAATTGTTTCCATTATTAAAAATTGAAGTTATTAGTTGTTTATGTGTGTTTATTTATGATAATATGCTAGATTTAAAAAGGTCACAGGAGTGCGCTGAGCTGCTTTTGCACATATACACA
CACTTGATTCCATTCTCTCCATCCCTTCCATCCCAGGCAATCTTTATCTAGCTACACCAACCTGTGCCCCAGGGGCTTCAAGAGTTGTTGTTGTTTTAACATTAAAAAACCAGAAAGTTCACTTGTTTCTTAGTGTTTACATCCTTGCTATAACAATTCTAGTTTTCCTTTAGGCAATGCTGATCACTGGGAAGGAGGTGGATCAA
ATGTAGTGTTTTTCCAAATTGAGTTGTGATTCTAATAGGCAATGTAATAGCTCTTGAAATTCGAATTATTTTATAATATTAACTGTATGCATAAATTCGGATTAAATATTTTGTGGTATTAACTGTATGTATAATTTCTTTATAGTGAATGAATATAAAAAAGCAGCAAGGCACACCTCTTAATTTATTTCCCAGCCCAAAGCACT
GCAAGACAGATGGGAATGTGTATAATAACTAGGTATTTGAGAAGTTCTGAAGTTTGATGTAATCTGTTACTTGTCCTGTTAAAAAAAGGAAAAAATTCTAATTAAAAATTTATTAGTTTTTTTTTATGTGTCTTGGCTTTTTAAAAACATTTTAAGTGCCCTGTGTCTGTATTTATTTTTTTACCAGTGAAAATAGGTGTCTTTAG
GCTTCTTCCACATTTTCTCTTGCTGCTGCCATGTAAGAAGTGCCTTTCACCTGCCGCCATGATTCTGAGGCCTTCCCAGCCATGTGGAACTGTAAGTCCAATTAAACCTCTTTTTCTTCCCAGTCTTGGGTATGTCTTTATCAGCAGCATGAAAACAGACTAATACAGTAAATTGGTACCAGTAGAGTGGGGTGTTGCTGAAAAGA
TCTAATCATCTGCAGTTCTTTTTGTACACTTAATTACAGTTAAAGAAGCAATCTCCTTACTGTGTTTCAGCATGACTATGTATTTTTCTATGTTTTTTTAATTAAAAATTTTTAAAATACTTGTTTCAGCTTCTCTGCTAGATTTCTACATTAACTTGAAAATTTTTTAACCAAGTCGCTCCTAGGTTCTTAAGGATAATTTTCCT
CTCCACACCATCTGCCTTAAGAGGAAGGGCCGGGCAAGGCCCCTACTCCCTAGAGAAATGTCTTGGGTAGGAGAGGGTGTGGGATGGTGGGAGGGGAAGCATTAAATACAGCAACTTCTTAGAAAAAAAAAAAGGTGCTTGTCTTTTCCTGTTGCTCTTCACGGATGTAAAGGATTGGGCTGAGGGGCCCAGGTGGGCGTGCCAAG
TTTTAGTGGTTACAGCAACATTTGAAATGGAAACTAAAAGTTAGGATTTTATGGAGTATGGAGATAGGGTCCAGTATCTATTTACCCTGTAATGTTTAGGATTAAAATGTTAAAATTTTGTGACCATGAATTTCTTTCTTTTATAAATTTTCTCATTTAAAAATCAAAAATCTTGCAAAACAAAAACCATGTTTCTTTTTCTTGTA
AAAAAAACACTTTAATTTAGGCTTCGTTGGTTGATGGTGGAAAAAAATGCTCAGGAAATATTTCAGATATTTGCCAAAAAACCAGTAATAAGGTTACCTTATTAAAATAGTGATATTTGCTTTACTATTTAAGGTGTCACTGATAAATTAATTTGTACTTCTGTGTTTAGAAATTATAGCTTCTTTTCCCTTAGTCAAATTTTTTA
TTTGTTTTCATTCTGTCTCTTGCCTGCTGCCATGTAAGACGTGCCTTTTGCCTTCCAACATGATTGTGAGGCCTCCCCAGCCATGTGTAACTGTGAGTCCATTAAACCTCTTTTTCTTTATAATTTACTCAGTCTCGGGTATGTCTTTATCAACAGTGTGAAAATGGACTAATACACCACCTCAGTGTCATCTTGGCTTTTCCCAA
TGATTAACACAGCTATATAGTTTTTTTAATTTTTAAAAAACCTGTGGAGACGGTGATCTTGTCTTTAAAACATGATAGTCCTTTCAGTATAATGTCTTAGATTAAAGACGTTGCCTTTAATATCTGTTGGGAAGGAAATGTCCAGACTTTTCAAATCTCTTATTATATGTTTCCTTTTTTTGTTTACATAGGGAACAATGTTTATA
AAAGATTGTGTGTCTATCCAACAGGGAGCCACAGTATTTAAATTGACCAACCTAATGTTACAACTACTTTGAGGTGGCCAAATGTAAACTAAAAGCCTTAATTAAAGTGGTGCAATTTTGTATAACTTAGCATCAGTAGTTCAATAAATTTGGATTGCCATGCAAGGGCTTGCATTATAATTACTTGCCACTTGAATGTGTTTTGT
AAGTATCATGGATTTGGATGTTCCCTTAGTGAGAAATAAACTTCCATTGTGTTTAAGCCTTTATTTGTTTATAGTTGGTTACAGCAACTGCCTTCTTTTAATTAAAACACTCCTGCTGCTTCAAGTTGCTGGAATGCTTGTAACCCTGCCCTGCTTCACCAGGGTAACTCCTACTTGGCCTTTAAGTTTATCTCTGCTGTCACACC
GACATTTGAATTTTGTACTTTTCAGAATATTATCGTGACACTTTCAACATGTAGGGATATCAGCGTTTCTCTGTGTGCTTGTTAATAAAACTATATAAAAATTAAAATTTTCTGTTTTTACAAATTCCAGGGTTGTCTCTTTTTCATGTAATAAGAAAATTAAATTTTCTGTTCTAGTTTTTTCTGTAATCATAAGCATTCTGATA
AGGAAGTAGGAGTAAACTGGCACAACGTCCTTAATTGGGTTTTTGTGGAGAAAAGAATGTTGTCCCAAGAAGATAAAAAATATTGTTAAGTGTGCAAGTTATTAAAAAAAAAAAATTGGGCCAGGCACGGTGGCTCACGCCTGTAATCCCAGCACTTTGGGAGGCCAAGGCCAGCGGATCACTTGAGGTCAGGAGTTCGAGACCAG
AGAAAAATTGGGATATTAGAGGAAATACATGATTTCCATTTATGGAGTGCTACATGTTTGCAAAATGTATTTCTGCTTTTCATCTTCTTGACATCTGAATATTAAAAGCAGTTGTTGATAATTTCATATAATAAATTGAGACATATCATTACTCTTGTAATAATTCATTTTCTAAATGTTATTTATCAACTTTCATGGAGAAAACA
TGGGGAGACGGGCGCTAGATTTGGGGCTCAGAAGGCCCTGCTCTCTCCCATCCAAGTGACCAGATGCCCTACTCAGCTTCCATCACCCCTAGCAATATGTATTAAAGTCTGAAGTGTTGCCATGGAAACCTCAGTGTCCAGTGTACTGCGGTGGAAAGGGGCTTGGAGGGTGGAGTGGCTCACAGGGGACACGACAGAGCAGGGGC
ATATCTAAAGATAATGTTACTATGACAACATTTTTACTGTCCTTTAAAGCATTGCAATAGCGTTTTTGGATATGCCTCAATCTAATCTTGCGTTCAGTGAATTAAACATAGTAATTAAGTGTCTTTTGCCCTTGATTTTGATATTAGAATAGGTGATTACATGGATATTTAATATTTCTATATTCTGCTTTTCTAGCTGTTTTTAC
ATGATTAAATCTGAGGCAGATGAGCTTACAAGTATTGAAATAATTACTAATTAATCACAAATGTGAAGTTATGCATGATGTAAAAAATACAAACATTCTAATTAAAGGCTTTGCAACACATGCCTTGTCTGTTTTTATTTAGACTCCTATAGTGTCTCTGAAGAAAAGAATACAGATATTTGAAAAAATATGATTTGGTGCTCTTA
TTTTAGTCATATTGGCATCCAACCTATTCAGTAACCGAATCATAGGACAATGATGGATTAGGAGAACAATAGAGTGGGATCATTATAAAGAAAATAAATTATTAAAGGTGTCTTTATCGTTTTAGTGCCATTTTTAGTGTCTTTACTATAAATCAATATCAGTGTATTTTATCATTCTATGTGCATAGCAGAATTTTCTTTTCTCC
TGGCGACACCCAGAAGTTACTGCCTTTTTCCATAACAACCTGGAAGTTACCACCCCTTTTCTGGAAATTTCTGAATAACCCACTCTTTAATTTGCATGTAATTAAAAGTCAATATAAATGTGACTGCAGAAGTTTCCCTGAGTTGCTGCTCTCCACACACTGCCTAGAGGGTGGCCTTGCTCGGTAGGAGCAGTCATGGGGCTGTA
GGGGAAGAATGCTTTTCAACCTTATACACTAGAAGCATGCTCTTTAAAATTAATGCAACAGGATGACGACTTGATGTAGAAACTATATGTGGAATTATAGATTAAAATGTGATTGAAACATATTTAGAAAATGTGATTATCTTCCTGATCCTACTCCCTTTAGGAAGAACTTCTTAAACTGGAAGCAGGAAAAAAAAAAACCATAA
AGATGATGGATATGCTAATTACCCTGATCTGATCACTACACATTATATGTATGGAAATATCATTGTGTACCCCATGAATATGGGCAATTATTATTTGTTAATTAAAAAAATAAAAAAAAGACCCACCCACTGTTTAAGTGTATCTACATCCTAGCTCTTTGTGGCACCTTTCCAGATCCTCCCAGATTAAATTACTGTCCTTTCTC
GTTCCCTGTTCTTCCTCCAGCTGCACCAGAGCAACCTCTCACTCCCCATGCCACGTTCCACAGTTGCCACCACCTCTGTGGCATTGAAATGAGCACCTCCATTAAAGTCTGAATCAGTGCACTGTTGTGTCTAAGGAGTCTTACTCTAGTCCCTATGAGGGGAGAGAAGATGGAGCACCTGGAAGCTGGTGAAACTGGATAGCAGA
TACTATTGACAGATTGTATTTATTATAAATTGTTTTCATCTCTGAGCACTTATTCCATGTTTGATGGTACCTGTAATAGCATCAGCAATTCTAATATGCTATTAAACAAAAATTTCCATTGACTTTCTGGCTCTTCTCTAGAGTGTTTGTTGTTTTGTCAGCTGCATGTTTTATCAAAAAATTGTTTCACTATAGGTTTATAGATT
TCAGAAAACCCTATAAGAAGTTCATTTTCTTTCAAAAGTAACAGTATATTATTTGTACAGTGTAGTATACAAACCATTATGATTTATGCTACTTAAAAATATTAAAATAGAGTGGTCTGTGTTATTTTCTATTTCCTTTTTTATGCTTAGAACACCAGGGTTTAAAAAAAAAAAAAAGGTGAGGACATCTGGGTCTCATTTGCTTC
ACATCTGGGTCTCATTTGCTTCTGCTAGGTTAAACTTTTACTTGACAACAAGGATTCCTGCTGAAGTCTGAACCTTACTGTGTAACCCTCAGTTTCCACTATTAAAGAGTATCTTTTGACGTCTGCTTGGAAAATGAATAGTATACTGGTAACTCAGTCTCCAGTCACCTCTGTGTCTCTTAAGCAAGAGATTCTAAAAGATTGGG
ATGGGGAAATGTCAACAGCATAAGAGGACTTTCATAATCAGAATTTAAACTGGCTATTATCCCTCTGGAGGGAAGTGCAGGAATATACAAGCTATTTCTTATTAAAGGCATTCAGAGCTTGAGATTGTCCATATCGAGCTATATTATATTTCTTTAGCCTCATTTCATTTTTGGAGAAAAATGCAGAAATGGCTAGAGGAAGACAG
ACTGATCAGAGTTTACCTACATAATAATTTATGAATCACATTCAAGGAACTGGCAACATCTCCCTTCCCCAAATAAACCACTAGCACTACTTCATGCATAATTAAACAAGAAAAATTGGAAGCAACTATTAACATTGTGGTTTTTTCCTGACATAAATGTTACATGATCAGCATTGGTAGAACATAATTATAAAATGAGTTATGAT
GTCCTGATTTTATATATTTTATATACCTAACAACGTATATGTTAGTATGTAGAAATTATATCCTTGACCTTTTTCCCTACCTATTACGAACTGTACTTTTATTAAAAGCTGCCACTTAAAAAAAATCTTGTGATGTTTCTGTTTTTAAACTAGTTCATGCATATGTAGTGCTTTGTTCATTCATCCATCAAATATGTACGGAGTTC
TTCTGATATTTAGACAGTTGGAAACTTTCTAAAATTGAGGATTTTGTAGTGTATACTAAATAATTGCATATTCAAAAAAATGTATTCTGAGTATGGTGATATTAAACATTTTTCCCCAAGGAAATTACTGTCATGCCTGTTATTTCTAAAAAATGTACATAAATATTTCTGTGAAAGTTCTTTTACATTGACCCCCTGAAAGACTT
ATTTTTGCAGGGTTTGCACAGGCCCGTAACTGTCTACTACTTTGATATAATCTGTATACATCCTGTATGCTGAGCTGGTAAAATACATTGTAAATTACATATTAAATATTTTATCTGCTTTTACAAGCGCAAGGTGCAAAAATATATACAATAGTCTCATTGATGACTGTAAAGTGAATTAACATTTGGTGATTATGCCTAGCTTT
CGTTGTGTATTAAAAGCAGTAGGTAGGTTGTGCCAGTATTTTTTCAGCCAGTAAGCATATACAGTTAACTTATATAATTAAAAATTGGTTTAAGATAGTGATTAAAAATACCTGAATATTATGTTAAAAGTATACAATCATTGTTTCTGTAATGATGATGGGTATTCTGCTTCTTGTTTTTCATTGTAATTACAGGGGAAGATTGT
GTTGCAACCCTTTTTCAAGTACTTGAAAGTTGAAAATTTGAAATCTTGGTATTGATCATGCTTTAAGGTTTATGTAAAGAAAGTGTACTGATGTTCTTACATTAAAGCTTTACAAAGATTTAAACTAATTATTTTTGTAGTTACTTCTACCAAATAGCCTTTCCTTTTCGATAACATTCCTCAGTATTTTTATAGCCAAGTACATT
AGGCTTTGTGTTAGATGATTTTGCCCAAATGTAAACTAATGTAGTGTTCTGAGCATGTTTAAGTTAGGGTAGGCTAAACTATGTTTGGTAGGTTAGATGTATTAAAAGCATTTTTGATTAATGATGTCTTCAATTTATGATGTGTTTATTGGAACATAACCTCAATATAAGTTGAAAAGCATATGTATTTTCAATTCTGGCATGAA
TTTCCTCAAATGTAGGTAACCATTGTTACAAGTTATTTAACAGGAGAATAGTAACAATGTCTAACTTATGCTAATGATTTTGTGTGCTGAGCTCCCATTAATTAAAATGTCTTCAGAATGCTTGTTTCCAGATCCTTGGTCTGTATTATTAAGATACATGTCTAGGTGCTACTTCAGGCTTACAGAATCAGTCTTTGGAAGTCAGA
TCCTTGGGATCCTGAACTCATATTGGATTCTCTACCTACCATCTTGGACAATTCATGTAGGAAAACAAATCCTCATTTGTTCAAACAATAGATGAAAATTATTAAAGTTTTGACACATATTAAATGGCGGCCTTGTGTTTCAAAGAAAAGGAAAGAGATAGTTGAATCAGGGTAAAACAACCCACTCACAACCTTAGGCTAAGACA
TCTGCTGTGGCGCCACTAGCCTCCATTTACCTTCTTCTCCAACGTTTTCCAGCCTCCCTCATACCTTGCCCCCCAGTTTTATAGCTTCTGGATTTTCCTTATTAAAGAGCTTGTTTCTGAGACTCAGAACCGCCCCCGACTGGGATGTCTTCCAGAGTACCTCCCTTTCAAGGGAGCAGATAAGTAGGTCACATCGGGATGGCGAG
CTCAAATGGTATAAATGCTATGTGTATTTACTCTGTTGTTCTTTAGTTGTATCAATATTCTGTTAAAAACCTGTTCGAAGTAGGGCAAGATGAGAATTATATTAAAAAGCCCTGAGCTATCCTCTTGGATTTGAATGTTTCTGTTTGGTTTGTTTCCTTTGCTTTGTTTTTTTTTTCAAAGAGCTCCTGTTTGTAGAAATTAGATA
AGCACAACTATTCGGCTTTCCTTCCCTATTGTTTTTGTTTTTTTAATGAGTTTTGACGCATGTTGTTTTGATTGCTATTGTTGTACATGAGAAATTCAGCATTAAAGAACACTGAAGCGGTAAGGTCACTGTGGAAGAGGAAGCGTTTATACTGTAAAAGAAGGTTAGATTTGCACAGTCTACTGGGTAGGTATTGTAAATAATAA
GTATTTTCTATTGGTTTATTGTTCCTCTAGCTTGTAAACCAGCTTGCATATATTTTTTTGCAAATGTGCACCCTGTATCTGTCTAAATTATTACTTTGCCATTAAAGTGGAATTATTTATTGACAACATGGTGTGGTTTCTATTTATGGAAAAAAATGAATAATTTTGCATCAAGAAGTGTCAAGCTTTAAAATGTTGCTTGCACT
ATATTAGATACATTCTAGTAAAGCAATTATTTTAATAAATTAAGAAAGCAAATAAAAACCTTTGTATTTAAGGTCTGTATCACATAATTTATAATAATGAATTAAAATGACAGTAAATATGTATTACAGTTTGCAAATAATTTAAAGAAATGAAACTGAAATCTCTAAATATTTTTAGACCATTTCTCCCACTTCCATGTAGAAAG
TTGTAAATAGTTTAACACTTTCTTTTTTTACGTAAACCTGAAATATATTTTAAATGTGGAATGATGTATATAAAATGTGCGAGGATCCTGGTATTGTAATATTAAAAAGAAGTTTCTATATGAACAAAGTTGGTCCTAATTTGATGGAACTGGAAAAATATGTTTGGAGGCATGTGTACAAAAATAAAGAGGAGCCATATTTTAAT
TTTTTTTCCCATCATTTTCGGCAGTGTTTTCTTGCATTTCTCCTTGCAAGCCTTTTAAACAATATCATCTACAATTTTCTGCTTGCTTATGATTATCAAAATTAAACCCAATTCTATTTATTTAAAACTGCAACATTTTTATATTTGATCTAAAGTTCTTCTTACCCCAAGCATACTTAATCAGTCCTGCTCAGTGTTGCCCATAG
CTTGAGATGATAATATATTATGTATTTGAATTCCTGAAAAATGGAAAATGTTTAAGATATATGTATATAAAGTGTATGCTGTATTGGTGCAATAATGGTAATTAAAAATATGAAAAAAGTGTCTCTTTTATCTTTTAATTTGCTTATTTGATTACCTTTTAAATTTAATTGACCAAATATAAGTGGACCAGTAGTTAATAAAGGAT
TTATCATTAAAGTGGGGGCTCTAATGATTCCTTCTTGTCCTGAAAGCTTGTTGTAATGATAAAATAATCTATGTAAAATGTACTTTAGAATTTTTGAAGTATTAAAATATTAAATAGTTCAGTGACGATATTATATGAGCAAGAGTCATATTTAGAATGTTTCATAAACAGCATAACACTTTAATTAGAACAGATATTGATCATAA
CTGACATTATATGTACTCCTGAGCCACATTGAGATGTACTATTTGTGCTATGAAATTCTATGGGATTTGACAAATGCATGGTGGCAGATCTCCAGCCATTATTAAAGCGTAACACAGAATGCTTCTCTTATTCAAGCTCATCTTCCCTCCACATAGAGGGAATCAATCGACTTTTGTATACTGATTTTTGAATTTGCTTCTTTATT
ACCTTCATTTTGGTCTCACTCTGCATTAAGAGTTTTCATTGTGTTAAGGATTTATTATACATTAAGTAATTTAATGTTCATTTAATAATAAATGGATCCTATTAAATATGATTTTTAAAATTATAATCACATTACTTTTATTCACATCTGTCTACTGATGCCATTCCTAGATGAGAATGATATAACATTATTTTTTTTTTCATTTT
CTTTTTCAGATAGGGGGTAGGATGCCAGCAACCTGAACTGCCCAAAAATGTGTATTTAAATTTTTTCTTTCTTTAAATATCCTCTTTTGATATAAACAAAATTAAATTATTTCTAAAATTAACTGCATCAGTTTTTATTTTAATTGTATTTGGGGCTTCAATATCTCCTGCCCCCCACACCCTGTGAATCATATTGAATTCTTTGA
GTGGGTGAATATAGCAGAAATATTACAGCGGAAGTGACAAATTTACAACTTTTATTATAGAAAGAAGGTGTTTCTGGCAATGTAATCTTTACTGCTCTCAATTAAAAATAATTTTGAGGCCTGAATGATAATCCCTTGAGGACAAATCCAACATGTGCTGGTTTATTCTGTTAATTCCCATTTATTTGCCTACTTCATTTTTCTTG
CGCCAGCCATTCATGTAGAGAGTTTATAAGAAAATAATTTAAAATTGTATGCATTTTATATTACTATGGTATCTGTGTACCATATTTCTAAGTATTCATTATTAAATTGGTACTTCTTAAAACCATAACCTGGCTTGCCTTTTAGTGTTAAAAAAATACAACATTGTATATAGAGATTTCTTTTATGAAGAAGAGCTGACGTAATT
ACCAGGATTTTGTTGAAACATTTTAAAGCAAACAAACAAACGTCTGGTTGTGCAGAAAATCAGAAGAAAACCTTTTTTCTTAAAATAACATTTTATTTTCATTAAAACAATGTAGAGTGCAGAAACAAACTCTTAGGTCAGTCCAGTGCTTTTACTGTATTCCGCTCCGGCGGCGTGGGGAGTTACAAGCCATTGTTCGGGGGAAT
GGTTTGCCCAAGCTATGATGTTTAATTGTTGCCTTACTGCTTCTGTATTTCTTCTGTTTCCCTGACCCTTTTCAACACCAGCCCCATGCAATTTAAAACTATTAAAAAGGTAAAAATCGGTGTCACATTTAGTTCTGCTACTCAGTACAGAAGTGCCAAGCCCCTGCAAATCTGGAAAACAAACTCCTTAACAGATGGGCCACATA
AGAAATACCAGATTCTCATGGAGGCTACTATAGGGTACAGAATAACAACATGAAAGCAATCAACCCTGTATAAATAATGTTTCTTGGCATTTTTTTTTTAATTAAAGAAATCCAGTGTCTCAAAAACTTGTGAAAATGTGTTTAAAAAACAAACGGCCAGTGAGCCTGCTACACCATTTTGCCCATATGCCTATTGTAACTTCTGA
AGTTTTTTTAAAAACATGGACTGTATCTTATCTACCACTATATCCCAAATACCTAAGATAGTGCTTACGTTCAGTGACTATTAAATAAATAAATGGATGAATTAAAAAGTAAGAATGAAAACTGTTCATTCTAGTTATTTCTGTTAGCCCATAAATTAGAGGAATTGAAGATGAGAAAAACAGTATATCCTAATCCTCCCTAACTC
CGTGTGGCACAACTAACAATGGCTAAGAACTCTAGCTGCCATGGACTGAGTGTTTGAGATGTGCCAGGCTCTGTTCTAAGCACTTTGTGAGAATTATCTCATTAAAACCTCTCACCAACCTAATGAGGTAGTTACTCTTGTTATCAACATTTTACTGATAATTTTTAGAAAGGGTAAGTAAATTTCCTGAGGTTCCAAGAATTCTG
TGGTTTATTTTGTCATCAGATTACTTGTGGGTATACCTACCCCAAAATTGTTTTCTCATTCACAGCATTAGCATATTCAGCAAATCCATCTGTGGTGGGAATTAAAAATATTATTGGTATTAAAGAAATCCATTCACCCCAAAACTTGTTTTACAGGATTACAATTTTAATTCAAAATTTCCAGATTTGGGCTATTTCTGTATGAT
AAATACAAGTGTTTTACATTTTGTCTTTTGGACTTTTTATCTGGTTGGTGTTTTTTGTAATTTATTATTTTACAAAAACAAAGTTGTGTTTTATGTTTTAATTAAAGCTGTGCCAGTGAAAAGGGAGCCAGTTGACTCTTGACCTTCACAAGTAGGTAACCATGATGAAGTAACTATGTCTGGGGATCTGAGTCTCAGCTTTTTTG
TATATGTTACACATTTCTTTTGATTTATTATTTGTCATCTACATTTGTATACAGAAGTTTTAATTTTCATTAGCCAAAATGCTAATGAAATCACATAGATATTAAAGGGATACTTGGAACAACTTTATGCCAATAAATTCAGTAACTTAAGCAAAATGGACAAATTCCTAAAAAAATAAATAAATAAATTACCAAAAATGACACAA
CAAAACCTTGATTTAGTAAAAATCTCAATGTTTAGATCCTTTGTCCAGTGGTGGTGTTTATCAGGGAATGTATTCAGCTTGCTCAGAAAACCAAAAGGGTATTAAAGCCACAAAAGCAAAGAAGAAAAAAAAAAACTTCCCATGTTTGGATCTTGTTCTAGTTAGAAAAATTAAGTTGAAATTCTTGGACTTTTTCATTCATGAGG
CATGTTCTAGTTGCTCGGCCACATGGGTCCAGTGCTCATTTGAGCATCACTGTACTAAATCCTTTCTCCAGGAATGAGTATAATAAAGGAGTTATGTGCAATTAAAAAAATTGGCCTGGTGTGGTAGTATGTGCCTGTAGTCCCAGCTACCCGTGGAGGGGAGCATTGGTGGCACTGAGGTGGGAGGATTGCTTGAGCCCAGGAGG
GAATTTCAGACCTTTTCTTGTAAAATTATCTATTAGCTGAGACCTTTTAAATGCAACTTTTTCTTTTAAAGTTATTTTTGAGCTACTTTTAACGTATAAAATTAAACATTTTCTTGGTATTAATAATATACTGTCTTATTTTACTTAGTAGTCAATAAATTACATGTTAATTCTGTGTCAATATAAGCTAAATGCACATATTGCAG
ACAGAATCAATTTAATTTGAAAACTGTGTTCTTGTTGACTTAAGTTTTCAGATAAATTTCATTTTTTTCTACTTCCCTAATTAATATCAATAAAAACATAATTAAATCTTTCCTTATTGCTTTACACTTTGCATATTAAATCAGTTAGTAAACTTCTTAAAAAGTTAATTATGTTTATTTGTGTTATAGTAAATTATTTTTTGTTA
TCAGCTCGCTCTCATTTGTCCAGCTTATCTATTTCTTTATCAAGTTGCTTTGGCTTCCCCACTCTCTCCTGCGTTTTGAAAAGAATTAATTCTCAAGTAGATTAAAACTACATTCTGGTAAAAATGAGCATGCATGTGTATTTAGTCCTTCATTTATTCAATATGCATTTTTGGAGCTTTGCTCTATATTAGACATAGTTCCAGGC
TTCTGTATCAAACCTGGAAAAAAATCATGAACCATCTGACATCGTGAACAGTTTGCAGTGGGCTATGGTTTCTTGTCAAGTCTTATTTCCTTATCATCCCATTAAATGTTGTCATTTTGCATCTGAGTCTATGACTTTTTTTTCTTCCAGTACTCTTTTCACAGTTTTAATCCTAGAAAACACAGGGATTTTTTTTTGACAGCAAC
AGTATAAAAAATAAAATGTTATATGCAAAAAATAGGAAACATGAAATTGAAATTTCATTGTTGGCCAAAATGATATGAGAGATTTACCTTCCCACCTGAAATTAAAAAAGAAAATATGTGAAACAGTTGTCAGATATTGATCCTTGAGAGAAACAAATGAGACCTAAGAAACTCAATGAACCTCAAACACAAGAAATAAAAAGAAA
CATTTTTAAAGGATATTTTTATTTTTTAAATTTTTAGCTGACAACTGTATAATTATGGAATACAATGTGATGTTCTGATATATGTGTACACTATGGAATGATTAAATCAAACTAACATTTCATCATCTCACATACTTATCATTTTCTGTGGTGAGAACATTTGAAATTTATTCTCTTGACAATTTTGAAAGATCCAATACACTATT
TGTACACTTGTTGACTCCAAGAACTAAAAATAATGTGATTTCGCCTCAATAAATGTAGTATTTCATTGAAAAGCAAACAAAATATATATAAATGGACTTCATTAAAATGTTTTTGAACTTTGGACTAGTAGGAGATCACTTTGTGCCATATGAATAATCTTTTTTAGCTCTGGAACTTTTTGTAGGCTTTATTTTTTTAATGTGGG
GGTGATTCTGAAGTATCGGTCTGCTTGTATCTGTGAGCATATTCATTTGTATTTTAGGGTCTCTCTGCTTGCTGCTTAGGAGAGCAAATCAGATACTGTCATTAAACTTACAACTAAAATTACTAGCTGTCACTTATATGATATTGCTGGGTTCTTACTGAATAATTTTTTTTTTTTTTTGAGACAGAGTTTCCTTCTTGTTGCCC
CTAAAGGGTATTGAAGCTGCAGAGGGATCAACTTGTGCTTGCCAGAGGACGCCAATGAAGTTTGAAACACCAACAATCAGAGATTTTGTTTCTGTTCCTCATTAAATCATGAGCTTTTGTGCCGAGACTCTGGACGACTGTTCCTTAAGAAATTAACAGAATGGGAAGTTTTAAACTCTACACCAACCTTTTCATGACCTACACAG
GGAGGAGCAGAGGCCTAAAATAATGTCAAGTGTCAAAGCAAAAAGAAGTGCCATTGGCTACTACAGTGTGTGATGATAACAAGAGAGGTGCGAATTAGGAATTAAAAACGTTTGAAAAACTACAGGCCATATGCTTTGAAACCAGCCACTTTTTCCATCTTTCATCTCCCTCTCCCCTCCGGTTTTGGTGGGCAGGAGCTATGCCA
GGAGTAAGCATTAAGCGAATTTAACCAAGTAAAATGTATCGTCCTGCCCTTTGTAGTCCCATAGTTCACTATCCTAGAGATACCTATTTTTCACTATTTTATTAAAGTGTATTGAAAACCTACCATGTGTCGTGAACAGAGTTTTTGTCAAGAGACAGTGACAAAGGCAGTGGTGCCCAGCAGTTGTTGGGTGACTTTCTTACATG
CCAGCCCAGCTAAAGACACTCAATAAGAGTGGCTTAGGAGAAGAGCCAAAAGTCAGCAAAGCTTGATGTGTTTTTGTTCAGTTAATAAAAGTGTAAAATTATTAAACTTATTCTCTTCTAAAACTGAGTTTGGAATTTTAAGTTTTATCTTATTGTCAATGTAAAAACAAAGTATTAGAGAATGTTTAAACCAGCCTTTGCCGATA
TAAATTTTAAAAAAGGAAGTTTTATAGTGAATGGGTATAAAAACAAATTTGTGGCATTTTTAGTCTAATGCATGTTTTCATCCACTATCCAGTACTGATTATTAAAATGACATGTATTTATCAGAGAATTCACTGACGTGTGGCTTAATACATGTAAATCTAGACCTCTGACATCATGGTGTTTTCTTAATGCCTCACATTGCTGG
CTAACTTCAGAAGCTTCACTGTCTACATGTGAACTTTTCCAGAAAAACTGTGCCATGGACATTTTTCCTCTGGGGAATTAACATCTAAATTCTGGTAACTATTAAAAGACAGATCTGGTTAATTTAAATTGAGTATTGTATTTTTTTCCTTAAACAGCTAAAGCTCACCTTTCAACTTTCTTAGGTGAGGACATTGTGTGAGATGC
ATGATTTTTCTGAGAATTTTAACTGTTTATTATGCTTCATTTAAGAAAACAAAAAATAAATGATTATGATGATGAAAAGGGCCAGACTCATGTTGAAGGCATTAAAAGAATTTATGACACACTGTTGATTTTAAGAAATTGAGGTGTCTTTTACTTAGAAAAGCTCAACAAGTCTTTGGATATTTAGAGACTTTTTTTTTTTTTTT
AGGGCGCCTGTTGACAAGTGTGGAGAAACTCCTAATTTAAATGTCACAGACAATGTCCTAGTGTTGACTACTACAATGTTGATGCTACACTGTTGTAATTATTAAACTGATTATTTTTCTTATGTCACAGAATGTGTCGCTTCGTCTTCTTTGATGTGTTTTCTGTGTGCTTGTTAGCTTTACAGTTTCTTTGGGCTGTTTTAGAT
CAAAACTTCTCCTGAAACATCTCACAGGACACATGGTCTGACAACTCTTTAGGTCTGTGAATTTATTAATGTGCCAAGTTGAATGATATTTTTAGTCACCATTAAATGCATATGTAAAGGATTCCTTGTAGAAAATGTTAAATGTACAATTTGGATAGCTGTAAAGGGTTAAGAGCCAATGAATAAGCAATGGAGTAGATGGATGG
TTTAATTATATTATTTTCTAGGTGTTTATTGGTACATTGCAGTTTTTTTTTTGAAATTTAAAAATTTCTGTAAAACTTTGTCTTCAAGTAATCTGACAGCATTAAATATTGCATTTAAAAATTATACTGTAGCAAATACATTTAAAAATTAATCACAACGTTAAGATGAAATTATATTTTTGGAAAAAAAAAACACTTGAAGCCCA
TGACTGTTCGCATGACAAAAGGGTTTGCCACTTTACAAAAGATTCATCCCAGTGTTTCTTAAAGAACCATACAACTGTGATGTATTTTAAATGTCTTTCAATTAAAAGAATTGACTCATGCTCAATTTTGCTTCAACATTATTTCAACTTTATTTCACCTTAAATATCATACAATAAAAACTTATTGTACTGATTTTTATCCCGGG
CCCAAAACGTGTTCCCCAGGTCCTTTTCTGTTACTGCTGTTGAATTCAACAGCTACTGACCACCTGTGGCCATTTAAATGTAAAATGAAAGCAAAATAAAATTAAAAATCCAGCCCATGGCAGGCAGGGCTGCCTCTTTTTTTTTTTTTTTTTTTGGAGATGCGTCTGGCTCTGTCGCCCAGGCTGGAGTGCGGTGGCACGATCTT
CCAAGGTCACCGCCTTCCTCAAGTGGATCGACAGGTCCATGAAAACCAGGGGCTTGCCCAAGGCCAAGAGCCATGCCCCGGAGGTCATAACGTCCTCTCCATTAAAGTGAGATCCCACTCAAGGCCTGGTTTGTCTCTCGATTGCCGCCTTGCCCTGGCTTCTCCCGCCCTGTTGAGGTGGGAAGGTGAAGTGTCTGTCTGGAACA
TCATGCGCAGGGACGATCCTTGTTCTCTGCTGTAAACTGTAAAAAGTTTATGGAGACTTAAAGTCTTGATGTTGTGAAGCAGAGGTTATTTTGTGGAAAGATTAAAAGGATTTTGTTGGTACCTGGTTTTGTGTTGTGTATATATACATGAGGTTGAACAGTGAAAGGAAAGTTCAGTAGTGATGTTAGAAGGGTAACTATGACAA
GGGTGGTCTTGGTGCCAGACGTAGGGAATGGTGTTGGGAGTGGCCCGAGTGCCTGGCACAGTTGTCTGGTTCATTCATGTAACATGATAATTTTTAAATCATTAAAAAAATTACCTTTCATACAGATACCATGGAATACTATGCAGCCATAAAGAGGTATGAGATCTTGTCCCCTGCAGGGACACGGATAGAGCTGGAAGCCATTA
AGGCATCCTCATAAGGTGTTCTGAATTAACTTTAGGGTGTTCTCCAGGTACTTTGCATCTTTTTATATTTCTTGTAAATTGTTAATTTCTAAGCTCCATGATTAAAGAGAATTCACCACTCTCCTGGGTCCTAATGAAAAGCTGTGTCATCCTTGCCGTTAATCCTGTGGAGGAGACTGTTGTGGGTGGGGAGGGTAAGGGAGCGT
TCTATTAGATATATCACTTAAAATATTTGGTTTTAAATCACAAGAATATGTATTCTTTAATAAAGATAATTTATGATCATGGTATAATTAATTGAAATTTATTAAAATCTGTTTTTATTAATTTTTTTGTATTGAGCTTATCTTTATACAAAATTCCAGCCAATTTTTTTTTTTACTAAGATGATTTCTATATTAACATGCTATTC
ACCCCTGCAGCTGGTGAACCGTTGATGCCCCCTGTGTTTGGGACCTTGACATTTCGATGTGCTGTATTTCACTCTGGAGTCAGAGTTCTGGACTTGCTTCATTAAATCACAACAGTCTCAGAGTGCACGTGTCCAGTTCTGTATGGCTCTTCCAATTAGCATTTTTCTAATTTAATTATTGCAATAAGAAGCAAGGATAATACATT
CCCAACCCTCCGGCACCAGAACCTGACCTCCTCAGAGGCCCCCACCATGGAGGGATGTCTGGGGGATGCTGTGCGCTGCCGCTACGATGTTTGGTTAGAGATTAAAGCCATTTCAGAAGTGGACACCTGCCCATGTGATGCAAAGGGCTGGGAACCCGGTCTTGACTTTGCCTGGAATGCCTTTCGGAAAGACCTCTGTCCCTGAG
TGGAGTCCCGCAGTGGCTCCAGCCATGTGGAATAAACCAAATTAGTGCTGGCAGAAACTGAACCTGGATTATGAGTGCTGGCAAAAATGTAAACAAAATTATTAAAAGAAAATTGAACAAACTGCAGTTTTCATCTCCTGTTAAGTGCTAAAGTGTGCCAAGTCCAACTTGTAAACAAACTAATGAGCTTGGCTTTAATTAATGTT
GGAAGGAGAACTTATTCCTTACCAGGAAACTGGAAGCTAAAAATACAGAGGGTGACGTAGAAACACGCAGAAACCATTCTAAAGAAAGTAGTGATCTTGTATTAAATTGAGCAGAATTCTCACAGATTTTACCATTCCTGTTATAAACTAGTATTTGTTGTTTAGCCAAAACAGAAAATGATTTCCACTGGACAGTAGAAAAATAT
ACTTAAAATAGCTTTCTGAAACCGTGCATTCTGTAGTTTCTTCCTTTCAGTGAAATTGCTAAATGTCAATGTATTTTTGGCACTGCGATTTTAACCATTTATTAAATAAAAATTTTGTTAAAGAAGTACTGAAATATTCTTTGAATCTGTGTCAGGGAAATTCTGATTTGTTAGTTCAAATGCCTGACAGCATAATCATACAGATC
ATATCGATTTTATGTTTTTCAATTATGTTACTGTAAATACCTTGTACCTGTTCATGGATTATTTTATTCTAAAATATTTTGTCAAATGTGTATCAACCAAATTAAAAAGAAAGGTTTTCATGTCAGCAACATCTTCATGTGTGTTTTCTTTTGTGTAGTTTTCATTGTATGATATACAGATCCATTATTTCCATGTTTTCAACATA
GATACCATCTTCTGTACCAAAAATAGACAAGAGAATGCTGTCAATATTGGTGTACTGTAATGTGAATCTATGCTGGTGAAAACAATTTTTTGTTCCCCTTATTAAAACCTTAGTGTCCTTTTCTCATTTGTGGCTTTCTGCATCACCCAATCAATAAAAAACAAATATATATATGTATATATATGTATGTATGTGTGTGTGTATAT
GCATTCTGCCACGAGAGCTAGGTCCTTGATCTTTTCTTTAGATTGAAAGTCTGTCTCTGAACACAATTATTTGTAAAAGTTAGTAGTTCTTTTTTAAATCATTAAAAGAGGCTTGCTGAAGGATACACTGGCTGTGTGTATTTATCTCAATTCTGCTTGATGGGCCAGACTAATTGTTAGAGGAAATCATATGTTACCTAAGGTCT
ATGACCCTGCAGTCGCAGAAGTTCCAGATAGGAGATTACTTGGACATAGCAATTACCCCTCCAAATCGGGCACCACCTCCTTCAGGGCGCATGAGACCATATTAAATTCTATTTACTATTTGTTGAATTTATTTTTCCGTCAGTTATGTAAAATAAACATACTCTTCTTCCTCCCCTGATTATTGCCATTAAGCCTTTAAATTCTA
ATATGTATTTTTGTTGAAGTTTTTTGTAAAAAAAAATTATTTACAATGTTATTTGAATGATTTTTTTAAATGCTGTGAATCTATATTTGTTGTTTTGTATATTAAAATTCATTTGCCAAACTCGTTCTGATGATGCATTTGAGTAGCAGCCTTTAAAAGGAGGAAGTGGAGAGCTGGGTGCGGGGGCTTCTGGGATTTGTAGCTCC
GTTCTTTCCAACCCCTGCCATGTGCATGTTCATATGTCCTAAGTCTTCCTTGATGATGTATCTATATTTATATATGTTTATATATGTTCTTCATAAATCTATTAAATATATATAGATAAAATGTCAGTGTTTTTCTTCTTTTTTGAAGGCACATACTTCACAGTTTCCATCTTGTATTTACATAAATTGGGAACACAGTATGCAGG
CATGCAGAAAGCTGTATGCAGGATGCTCACTGATGTTTTGCACTTTAAAACTGAAATTCAACTCTTTATATAGGATTTTCTTTTCTATCTCCATCTCCTCATTAAAAAATACGTACATTTCGAGGTAATGGTATAGGGAAGAATGTGTTTATGTGTATTTGAAACTCCTTGATGTTAATAGTCTTGTGTAACCCAGGCATCTACTG
AGGGGAAGCTATCTTTGCCCTCCCAACTCGTCTGCAGTGCTTAGCCTAACTTTTGTTTATGTCGTTATGAAGCATTCAACTGTGCTCTGTGAGGTGTGAAATTAAAAACATTATGTTTCACCAATATTTAAACATCAGTACTAGTTGTCCTGGGAGAAAGGGAAAGGAGTTTTATGTTGCGTGAGAGGCCCATCCTGTGTAATTGG
ATGTATCAGCCAGAGTAGCAAGTAATTTTTGTTTTATAAATCATAGTATCTGTCATCTTGCAGTATTACCAATGCTGTTGTAAATTGAATTTAAAGTGGTATTAAAAAAAACTGTTAAACAATTTTTATCTGTTTGTATATCTTACTATAGATTATGTACAAGTAACATCTAAATAAAATTACACTTTTAACCCTAAGAGGTTTTG
TCGACAGTTGCAGTACTTACCCTTGGCTAAGAACTGCACTGCTTTGTTTAAAGGACTGCAGACCAAGGAGCGAGCTTTCTCTCAGAGCATGCTTTTCTTTATTAAAATTACTGATGCAGAACATTTGATTCCTTATCATTTCCATGGTCTTTGTTCAAAGTGTCTCTTTCCTGGGTCTCTTGAGTTTCTTTATATGCCTTCTCCTC
ATCATTTCCATGGTCTTTGTTCAAAGTGTCTCTTTCCTGGGTCTCTTGAGTTTCTTTATATGCCTTCTCCTCATTTTTGCTGAAAGCACGAAGAACACACATTAAAGCTTTTCCTCCTTGAACAGCTTGTGGCCTAGATGAGAATGTAGCTATTCCAGGCATAGTCTGGAGTATTTGATGAAATATCTCCTCCTAAAAAAGGGAAA
CTTAATTTATATATTACAAGATACTGTAAGGTATTCTTTATGAAGTTGATATATAAAAATTTACATTTTTAGAACATTAGTGAATGGATCATCTTTTACAATTAAAAGTATATTTTGATTATCAGTTTCTTAGGAACATCTTTGATTAGATAAATTACTGATTTGAAACATTTGGCAATGTCTAGAGACTTTTTGGAGTTACAACT
AAACAAGAAAACCCAGAGGAAAGCTGTTGATGCTGAAATGTTTCCTTCCTCTACATATTCCATGATGCGTCCTGTGGGGTTATGCAAACAGTAATATCTCATTAAATATTCTGGTCTCTTGGGAATAGCTTCACATTGTCAAAAATATATCTTCTCTCAGCTCCTACTGTAACAACAGTTAACTTTTTTTAAAAGATTACGTGATT
TTCAGCCAGACTCTCTGACAAATAATGCCTGCGTTAGAACATTAAACTTGGAGAGTCCGATGAAGACTGATATTTTCGATGAGTTTTTTTCCTCCTCAGCATTAAATGCTTTAGCAAATGACACATTAGACCTACCTCATTTCGATGAATATCTGTTTGAGAATTATTGAATTAATGCTTGTTAACTTTTTTCATATAATATTTAT
TTATACACTGGACTTGTGTAATTACTTGTGTAATAACCATGAACAAAATGCAAGGTTTAACCTTTGGTTCTGCCCATGAAGCATGTAATCTTTCTTACACATTAAAATCACTGAATGTGTTCTCCTTTTTGGTTTCATTTTGTTCTTGTGAGAGTATGAGGATTTCAAAATGTTAAAGATGAAAAGTGGCGTCTAGTTTCTGACAG
CATTTTGATAACACTACTGATGATCCTTCCACTTATATTTGAAATGTTATGTACCACATTTGCACAATTAAAACTTTTCTTAGCATTCAACCTAGAATTGATTAAATTTATGACTGAGGCTTCATGTGAGCTTTCCATTGTGGTTTGTGGGTGTTGTATTTGCCTTGTAACTTACTGAATTACAATAAGAATTGTGGGTTTTCATA
ACCAAGTTTGAAGAGTGTATGCAGAGTGTCGACATCGCAGCTTTCAACAAGATCTGGCCTGAGTGTGTGTGTGTGCCCGCGTGCATGAGGCCCTGACACAATTAAAAACTGAGACCGGCAAAAAAAAAAAAAAAAAAAAGGGACGAAAACAAACTTAATGAAGCTATTAGTGGTAACCTGGTTACTTTTAAGGAAAACTAGAATGC
TAAGAAGTACTTATGGAGAGCAAGAACGTTTTTGTTCATTTCTTAATGTGTGTGTTTTTACTTGCATATCTGTTCAAAACACTTTTAACAAAATTAATTCATTAAAGTCCAGTTGTTGACCTTTGAGTTAGCTGATTTCTTTATTCTGTTCTTTAGTTTATTCTTACTAGATGCAGAGGAATTCATCTACTGTCTGTTATTAACTG
AACCCTAGTTTGTTAAACCATTTCCCTGTTTTTATTTAAAAATGATAAGGTTGTGCTTCTGTATAAAGTTTGTACATCTAGCAATGTAAAATACTGACACATTAAAAAAAACAAAAAGTAGAAACTCAATTCTTTTGATTCAGTGCTCTTGTGTTTTTAAAAAAGGAACAAAAAGTAATGCAAGACTCAAAATTTTGGAGTGGTTG
ACGGAAAAAAAAAAAAAAAAAGTTGAGAAGAAAATGGGGTTATTGTAACTGGCTAGGTTGGTAGGTTCCAAACCTGGGTGATAACAGAGTCGCCTAGGAAATTAAAAATACAGATTTTTGGAAACCACTCCTTGAATTCTGATTTATTACATCTGTAATAATATATAAAGATCCTCTGTAAACAGGAGTTCTGGTGATTTCTGCCA
GTATGTGAGTGATTGAAATAACAGTTTCAAATATAAGTTGTTCCCTTTACATTTTCTTCTTGATTTCCTTTCATAAGCAATGCTTATTCAAGGTCATAAGATTAAAAAAGAAAATGGTGCACCAATACTTTGTTAGCATTCTGAGTTTCCTGTATAATGAGTCAATTATGGGGATGTTATTTATTTGAATTTAGAATCCGCTTATT
TGGATTAATTGGTTAAATGAATGAGAAATGTGTTATGTTTTTTACTAAAAAGTATAAATTAAAATTTTGGAAAGAAAAGGCAATATTATCTGGCTCCCCAATTAAAGTTTGATTTTATTGTCACAAAAGCAGTCTATAACTTTTTATTCCTTTAAAGAATTTCAGCAATTATGAAATCACAAGTTGATGCTGAAAGAATATCCCAC
TTGCTTAATTCAGAGTACAGTTTGTGCTATTTCATATCTGTACTCCAGGCAGAAATATAACTTGAAAATACTGTGTCTAAAGAAATTTCAGTGTTCTATCATTAAATTATTTACTTAATATTTGAGTCTGATGAATTTCATTGAAGTTCTTTACATCCATGTTGGGAAACAACTGTCAGGAATGTTAAAGAGTTATGTATAGTAGT
AAATTCACAAAATTACATTTCTCATAAATTGTATAGTATTTAACTTATAATAGTTAATATTTGTCTTTTTAAGATGACTGTACATGTAAGAAAAAAGCTTATTAAAAACTTGATCAAAGAATAAGTTAAATATTGTTATTCTAATTCCAGTCAGAATCACCTTAGCATTGGTGAGATAGTATTTGGAGATTTGTCTTTGCATTTTT
AAAGTTTTCAACTGCTTTAGTTGGTAAAGGGTTTCTTTTGCAGATGATGAAAATCTTCTGGAATTGGATAGAGGTGATGGCTTCACAACATTGTGAATATATTAAAAACCACTGAAATGATTTCAGTTAAAATGGTCAATTTTATGTTTTTTGAATTTATCTCAATTAAAAAAATAAAACTAGAGGGACAGAAATTACATCGCCAG
TTGTACTCGCTTACATACTACATTCTTGTTTGGGCTTTCGTTTCTTCTTGTAAGCAGAGATTTTTTAAAATCCAATATGTGAAAATACGGATGCACTACAATTAAATAAATAAAATGCTGTTGTGTTTGTTTTGCTTTAAAATTGTAAAGGATAAACAATAAGATAGTTTTATCTATGTGGTTTTCCCGATGCAGTTAAAATAAAA
ATGCGATCATGGTGGGAGTACAGCTCCTCACCAAGGTCAGCTCCTCAGTGAAATCCATGCCTTCTGGAGGACTGCTTGTAAATAAATATTAAGCACAACCATTAAAAAATAATTTGGCTGTGACCATCAAATAGTGAAAGAGTGTATCAATTTCATTATTATATAAGCATACATGACCAAATTCAGCTAGAGTGGAGTCTTGGCTC
GTCTTGACCAAATTCACCAGATCATGACTCAGAACAAAATCCTGAGGTTGAATATAGAGGTCTAGAACATCTTCAAATTAACTGTTTCTCCTCATAGAGAATTAAAGAAATTGAGAAAGCAAGAGAGAGTGTGTGGAGTTTTTGTCCTCATTTTCCTCTTTCCTGTAGTAGGTAGAATAATGGCTGCCCAGAGATACTCACATCCT
CTCAAGAGCCAGATTTTGTTATACTATCATCTTTTAATTAAAAAGGTCTGGATTTTTATTATATAAACATTAAATGCCGACTGCTATGTATAATAAAGTCATTAAATCCTTTAAACCAAGTACTTAGAGCTATCCTTTGCCTTTTGAAAGATCGAATTTTAGCTGTTTTCATTCTGAAGCTGTACCTCTGAATTACTTTTTTGTTG
CATTTTCATTACTCCCCAGAAAAACCCCTTAGCCATTAGCAGATCCTGCATTTCCCCGTCTTCTTTTTGTCTCTGTGGATTTGCCTATTCTGGATATTTCATTAAATGGAATCATACAATATGTGGCCTCATATCGCTGCTTGTTTCATTCACCTAGCATGTTTTCAAGGCTCATCCGTGTTGTATGTATCAGAGCTTCCTTTTTA
TTCCAGCAGCCCTCTGTCCCCCAATATAATGAACTGACTAAAATCAAGAGAGCACCCCAAAGTTATTTGTAAATAGCTGTGATGGAAAAAAAAAAGACATATTAAACTTGAAGCTAAAATGTGAACAATTATTTTTTGGATTCATACTTCTTTTGCTATGCACAAAACATTCACGTTTTAACACAAAGAAATAATAAGTGTTAGCA
ACTGTTTATATGTGCAATAAAATGCATGGCCAGCTGACAGTATCGTCAGTGGACAGAATGTATATAGTGCAAATATCCTTCCTTTTATTATTTAACAGCCATTAAAATCTTGGATTTGTACAAACCACTTTGTGATTGACTTACCCATCAAAAAGGTTGACCCCGGTCACACACACACACACACACACACACACACACATCATAGG
TAACCCCACCCTTTACATTTTGTGCAGTGATTATTTTTTAAAGTCTTCTTTCATGTAAGTAGCAAACAGGGCTTTACTATCTTTTCATCTCATTAATTCAATTAAAACCATTACCTTAAAATTTTTTTCTTTCGAAGTGTGGTGTCTTTTATATTTGAATTAGTAACTGTATGAAGTCATAGATAATAGTACATGTCACCTTAGGT
AAAAATTCACTTCTATATATACAATGAGTAAAATCACAGATTTTTTCTTTAAATAAAAATAAGTCATTTTAATAACTAAACCAGATTCTTTGTGGATACTATTAAAGTAACATTTAAGCCTCAACCTTGAATGATGTTGTTTAATATAAAATGCTTTTATTTTTGATGGAAAGGCAATCAAAGCCTAAAGTTTCCAAGGAACGTAA
AGCTGGGGTGGGAGGATAGGGTGGGGACTTATTTTACGAACTGTGTAATTGCCTAACTTGTGAATATGTATTTCTGAAGTAAAATAAAAATTAAGTTAAAATTAAATTTTAAAATTCAAACTAATTCTGAGTTGTTTTTTAAAACAAAAACAAAAAAAGACAAGAAAGCCCATCAGAAATGGAAACTGAACATTGACAGAAGAAAG
AAACGGTCGAAGAGCCCCATCTTTAAGCCCAATAAACACTTAACTTTATTCTATTTAATAACACATTTTGTTGTGGCAATATTTGTGGATTTTGGCAGGTATTAAAATCTGGTGATCCTAAATGAGTCCAATGTGGAAATGCAGTATTCTCTATGAGTAAATAGTTCTGTGCTTCCTCTCACTGGCACCTGACGCAAGGCGCAGCC
CCTTACTTTAAAAATCTGACACTGCTTTACTCCATATCAATTTGGAAGCTTCTAATTCATAAATATACCTAAACGTTGGCATTTTATCTCTCCAGGAGTTATTAAACATTTCTTCCTTTTTAGAAGATTTGTCCAGTATGTGTATTATTTTATTTTTCAGAGTAAGGACATAGGAGATGACGGAAGGTTGGAAGTAGATGCCAAAA
ATACTTTTTTTCAAGTTGACAAGTCTGTGCTTCTTTGGGTCATATACTCAAACATGAACATAACTTTGTTATTTAGAGCTCAGTTTTGGTTATGGTTTTCATTAAAATAATTGATCTATATTCTTGCTTTCCAAAATTCAATGTTAATGTCACTTGGTACAATGCTAAATATATGAAAATGTAATATTGATTTTCATCACAACCTA
ATTGCCTGAAGAGCGATTTGTTTGTAATGTCTGCCTCATTCACGTTCTTATGAAGTAGAAAAGACTGTGTTTCTGCCTCAGTTGCCTCTGTCTTTCCCACATTAAAAAAAAAAATGCTGTGAGAAAGCTGCTCCCAACCATGGTTATCACAGAAGTAGATTATTTTAACTCAGAGCTTCAACGATCAGTGCCTGGATCATTTAGAA
GCCCTGGTCCAGACTACCCTTGCTTGCGTCAGTCAAAACTGTTGTAACTACTTTGAGTCTTTTCTGCATGATTGCTCTTTGAGAGAACTTTAACAAGGGAATTAAATTTAAAATATTCAAATATCTATTTTGTAGTTTATTACTAGAAGCTGCAGCCACTTACTAAGTTGTATGTAATATAGGACTGTGTGTTGGAAATGAGTAAT
AAAATGGTGTAAATTAGAGGTTTTATCAAAGTGTAGTACCAGAATGCCAGATGCATTACTGAAGCCACTCCTAATCTTAAGCAAATGTAAACTAGGCCTCATTAAATTGTTTGTGTAAATATGCATCGTCCCTTGGTTATGCTGTGCTTCTGGGACCATGCACAGTAAAGGCAGTGTCCAGCCCTCTCCTGGGGCGGGGGGGGGGG
TCATTTTTATGTTCATTCCACTTTGTATATCTTTTCTATTTATTGACTTCTCATGTTCTAGAGAGTAGGACTTTTATTCCGTGTACCTGATATATATACAATTAAAATATCTGTGTAATTATGTTTTAATGAAGTTTATTTCAACAGATATTTTATGAAATGCAGTTTAACCACAGTGAATGAATTTTAGCTTTGCTTTTGAAATA
ACTTTATCATCTAGTCTTTGTCTATTTTTCCTTTGATGTTCAAGTCCTAGTCTATAGGATTGGCAGTTTAAATGCTTTACTCCCCCTTTTAAAATAAATGATTAAAATGTGCTTTGAAAAAAGTCATCTTTTGTTTTATTTAATTTTAATTTTTTTTTAAAGCTCTTAACAGGGTAGTCCATATCTTGCTATGAGGTTGGGAGAAT
AGGTCTCTAACAGGGCCAGCAGCTTCCAGTCACTTCTGTCCCTTACCTTTTCTCCAGTCTCATTTTACATATTTTTTTACATGCTCTCTATATTCCTGTAATTAAATATTACTTTCCCCTCAATGCCTTTGGACTGCTTCTTTCCTCCACATTAAATACTTTTTACCACTTCCCTCAGTTCAGTTCATTCTCCTCCGTGTTTAGAG
TAAAATGTACAAGTTTTATGTACATATTTTATGATTTCCTGATATAACAAAAAGTGTTGATAAAAGCACCCAATACTGATTCTAATGACATTTGATTAGCATTAAAGAGTTGCTATTATTATTGTTGTTGTTGTCGTCATTGTTATTTGGTGACTGGGTGAATATTAGACACCCAGTTGCCGAATGGGTGGTTGACATCCACCACC
GCTTGTCAATAATGGAAACACCAAAAACTGTATTATTTGCAACTAAATTTTCTCTGCCATACACTAACTCAAAAATTTTGATATTTTCATTAACTTGATGATTAAACTTTATGTGAGTTAAACTTTGCCTTAACCTGTGTTTTATGTTATTTTTGCTCCAGGTTAAAGGTGCAATGCTTTCCTCCTCTTTTCTTGTGAAGGATTTA
TATGTAAGTACTGACAACATCACATCTTTTTATTACTGACACTGAAGGATGTATTTTTTGTGGGTAGAAATGGGGTAGAGATGGGATAGGTATAATTCTTATTAAACTTATTTTTAATCTACCTTCTAGTCCTTCTTTGTGTTAACTAAGCTGTCATATAAGCATGAGAAATACACACATAATCCATATATTGGTTATTTCTGAAC
CTTAAACATTATTTGAAATAGTTAATATAAATACATAATTGCATTTGCTCTGTTTATTGTAATGTATTCTAAATTAATGCAGAACCATATGGAAAATTTCATTAAAATCTATCCCCAAATGTGCTTTCTGTATCCTTCCTTCTACCTATTATTCTGATTTTTAAAAATGCAGTTAATGTACCATTTATTTGCTTGATGAAGGGAGC
ATTGCATCAAAAACCAAATGAAAGAAATTGTTATACTTCCATTGAAACATTTCAGTAATGTTTTACTTAGAGGTCATTTGTAAAATGTACTTTTGGAACCATTAAACTTTGGGAATTTTTTTCATCTCTTATTTGTATTTTTTATTTATTTTATTTGAATAGGTTTGTGGGGAACTGGTTATGTTAAGTTACATGAATAAGTTCTT
GCCAACCAGATGTTACTGGTCTGTGAGGAAATAAGTACAGATACTGACAGGAAGCTTTTATAAACAATTTATTGGAGTGTTTTTGTTTCTGTTGGGTCTAATTAAAAAAATTGGAGCTTGTATTTTATGTGTCTTTGGTCTTATTTTGTCTAGGAATTCATTTTTGCTGGGTTTTTTTTTTTCAACTGTAGTCCCACAACAGTCTG
ATGAGTTCAAGAATAAAATACATGAGTTTAAAAAGTACTCAGAAATAAAGTACCTCCATGGATTAAGACTTCAAAGAAAGATACTAGAAAATCTTTTTTAATTAAAAAAAATGCCTTATAGTTTTACTATTTGTTTTTCTTTTTAAGAGACAGTGTCTCGCTCTGTCACCCAGGTTGGAGTACAGTGGTGTGATCATGGCTCACTG
GAATGGATAATAGATCCTGGATGTGAAAGGAAAAAAAATTGTGACACTCCGTTTTTAATAAGAATGTATCAGTTCAATCACTATCAGTTTGCAGATGTACATTAAATAATAACAAGCAAGTTACTTGGTTTGAATTAGATATGATTACCATATAGCATACTTACTTTCAAAAACCAGAAAATACGTAAAGAAAACTTACAGTAATA
CACCAATCAAATCTAAAATTTTATGTGACTGTCAAATGAATATTATTTGGGTTAAGATTTTTCATTTCTGATTTGGATAGAAAATTGCTATTAATCTTGTATTAAAATAGTTTTTAAAAATCTACCAGTGCCCTTTCTGCATTTTCTTAATTATTGTCATAGTCTAAATTTCAGAGCCATGGAATTTTTTGTGTTTGAGACATTTT
TTTTCCTTTTTACTTCTGGCTTATTTTAAAAATATTTTTTATCTATTTACTGTGTGTTTAAGCAAGCAACAGTGCACTGATCTGGTAGTTAAATTTTTTAATTAAATAGTTAAAATAATGTAGTGCAACTTAAAAATATCTATGGCTTTGTTTTTGTTTTTCTTTTGTACCTAGTCTCATTGGAAATGACTAGTATTCTGCCTCAT
GTTCATAAGTCATGACACAGTATTCGCTCTTTTTCTGAATGTTTACATAGAGATTCATCACTGCAGATTACAGAAAGTTAAGTGTATACTACAAACTCTAATTAAAGATAAAAATCTTTTCTACTTTTCTTTGTCAGATAATGCTTTTTTATGTGTTTTTACATTTTTTGAAAGAAGATAAATGGTTCATCCAGAGCTTTATTAAG
ATTGTGACATTATCAACCTTTATTGCTATTTAAAAATGATAGTTTGTAGAACTGAAGATTTCCATTGATGTGAAGCACAATTTAATGAATAAGTTAAAATATTAAACTGTTGTGATGTCAAGAGCAATTGTCTTCCCCTGTGTTTTTGTCAGAGACATTTTTGCAAAATGAGCAAAGTCACTAAAACACTTTAAGGGATTTATGGA
CAAATTTGACTGTGACTTTAATCTAAATTACTATGTAAACAAAAAGTAGATAGTTTCACTTTTTAAAAAATCCATTACTGTTTTGCATTTCAAAAGTTGGATTAAAGGGTTGTAACTGACTACAGCATGGAAAAAAATAGTTCTTTTAATTCTTTCACCTTAAAGCATATTTTATGTCTCAAAAGTATAAAAAACTTTAATACAAG
TTCACAATACTTTGTGTAGTGAAACCTGATGGAGTGATAGTGTGTTAGTTATTATGGAAATATTGTGGACAATTCACAAGCAGAGTGTTTGTTCCATAAAATTAAACCTGAAATATGTTTGCTTGCTCTTAAGTTAGAAGTATTGACAAGCAGGAAACAAAAAGAGAAATAAATGAATGTATGGACAAGCAGCTGAAGAGGAAGCT
TTGCTGGAAGTGGTGTCCTACTTTCTACAAGCAGTCGTCATCTGGTTTATACTTGCCTTGTTCAGTTTTTGTGTGATATTTTATTCTCTGCCTAATAGATATTAAAGTATCAAGCTGTCAAGATGATTTTTTAATTTAGATAAATTTTAGAATTTTTTATTCATCTACTTCTAAAAGGGTGAAAAGATAATGAATTACTCAAGATC
TTTGAGATTGCTTATTTTATTTTTTTTAAATGTACATAAATGAAAATGGAAAATTAAAAAAAAAATTAGGTAAATAGTAATAAAGCCAGAAAGGTAGTGCATTAAATTATGCTAGAAATTCCCATGCAGGTATGAAGTGTTTTTTTAAAATTCAATCTTCCATATATAATTTAATTTGAGTTCAAAATTAAAATACCAAATCTTAG
GGTTAAGTAAATAATAGCATTTTCATACGAGTACTATGTAGTCATTTAAAATTATGTCTTTCAGTACCTAGTAATGGGGAAAATGTATTCATTATATATTATTAAAGAAAATACAGGGTACAAAACACTGTATATAGACTGATCTCAAATGACTATATATATATTAATATATATGGCCTACAGACACACAGTCATGTATTGCTTAA
GTCTTGGTTCCTATTGCTCCTGATTATGTGTTAGTCCTCACTGTGCAGTTCAAATCAAGAAGAGGCACTAAAAATGGAACTGCTAAAAACACATTTCCAGATTAAATCTGTGAACACATTAAAAATATTATAAACTACTTGAAGTCCAGCATTGGTTTGGGATTGTGTTAATAATAGACATTAGAAAAACCAGATTTTTCTGCATG
TCCTGATTATGTGTTAGTCCTCACTGTGCAGTTCAAATCAAGAAGAGGCACTAAAAATGGAACTGCTAAAAACACATTTCCAGATTAAATCTGTGAACACATTAAAAATATTATAAACTACTTGAAGTCCAGCATTGGTTTGGGATTGTGTTAATAATAGACATTAGAAAAACCAGATTTTTCTGCATGTGACAACCTGTTTATAA
CCTCAAAAGTACCAGACAACACAAACTTTTCCCCTCTTGTTACCTTGGCTCTCTAAGCTGTATCTACTTCTATACAAGGCGAACAATTTTGTCTTTTTAAATTAAAAACAACAACAAAAGCACCTAAGGTTGTAGGGTTTTATATTCTTTTTTCTTTTCTTTTTTTAAGAGCTATATGATTACAGTAGAGTGTGTGTGTGTGTGTG
CCACCCTCCATCCAATGCTGGGTGGCGGGCAGCCTCTCCAATGCCCATCTGCCCTGGAGGGCTCTGGTGATGGATACAGTGGAGATTCGTTGATATGAACATTAAACATTCAACCAGAGGCACTCACTGCTTTAATAAAACACAGCCCCCCATGCCAGCCAAGAACCCTGAGTTTCAAAGGTTCCTGCTCTTGCTGGTTAAAGTCT
AGGCAGCTCCAGCAGGACCTTGGCTTGTCTGACAGGAAATGCTTGTGGTCGTTGGTTATTTGGTTTGAGAGCCCTTGTTCCTCCATCTAGTGGAGTCCTTATTAAATGCTAGCAATGTGGCAATTGAGTGCCAGTAGCTTAATTTCATGTTTCTAAATGGACACTGGGTGCAAATCGGCAAGGTGATTAGATTATTAGAAAATTCT
CTGGGGAGGTCTCGTCAATGGCAGGTTCCCTCTACAATGCTTTCTCTGCTGCAAATGCAACTCAGCATCACCTCTTTCCTGGATATAATTCCAAGGAATTATTAAAGGAGGCATTGGTGTCAGCACCTCGTGAAATACTCGTAAGGATGACCCATGGCAGAGCCTGTGTCTTCATTGGAGTAAGACTCACATGCTGTGGCCTCCAG
ACCATAGGTGGGTGTTGTTTCTTTTAAGTGTGTGTACTGTGTCCAATGTTACATTTTTAGAAGTGTTCATGCTTTTTGTAAAGTGATTCGTTTTAAGCACATTAAAGGTCGTTTGAGTATTGTCATGTATTTTACACCTGCTTCAGCTTAGTTTTGTTTGAAAGTCTCTACAGCAACTCTTACATAATATCTGTTGCTGAAGAGAA
AAGTAAGAAAGAACTGGCTGCCATCTTTTTCAGTCATTTTAAAATATGGCACGTTTTACTGCTACTTCAGTAAGAATAAATATCAGAATTTTAAATATCAATTAAAAAACAAGAAGGTCAGTTGCTTTGTGGACTCATAAATTAAGTAGCAGCGTGGGTTGTTTCTGTGGCCGTTGAATTTACCACCTTATACCTTCATTCCTGCC
AAACAACTTCCGCCTCCTAAGTTTAGTGCATTTAACTCTATAAATATCTATTGAACACCTACTGGATGCCAGGCACTTTTCTAGGCACTGGGCAGCTAGCATTAAACAGAAGGCAGAAACCCCTGCCTTCAACAAAATCTATGCTGTGTTGAATAAGTGATACAGGGAAAAGCTAAAGATGGGGAGAGAGGTGGGAAGGGTATAGA
TTTCTCTTTGGGATGACAAAAATGTCTGGAAATGGATGGTGGTGATGGTCGTAGAGCTTTACAGATTTACTTAATGCCACTGAATTATACACTTCAAATGATTAAAATGGTAAATTTTATTTATCTTTTGCCACAATTTTTTTTAAAACCTCAGTAAATAAAATGCAACTTAAGGCTTCTGCTTTTTGCTTTTCAGTAAAGGAAAC
GTTTAGCAGGGTTGATTGATATTATTTTTACATTGTTCTGGCAATCCACAGAAAGAGAAGAGCCTTAATTTTTAAAACCCATTTTAGTCATTTTATGACAATTAAAGTTGTTTAATAAACATCTTTTTTCAAAGAAGCAGTTTGTAGCACTTTGATTGAGGTTCTGTGTACTAAGATACCCGTACCTCACTCAGAGCCTGACAGTT
TATATGTATAAATATTGTAATTCTGCAATTGGGGAAAATAGTTACTTCACTAGTAATTTTCATCATTTAAGAGTGATATTTCTAATTCACAAAAGTTAATATTAAAACTATCTTGAATATACCGCTTGTTTATCTTCTGTTAAATTGGCTTAGTTTGTCCTGTACATTTGGGTTGAACTGGTTGGTATGGAATTGTTTTGTCTTTT
CCCCAACAGCAGCAGCTTCAAGAAGCCCACTGGAGAGATGAATATCGCCTCTGGCTGCCCAGTCTTTGTGGCCCAAACTGTTCTAGAAAATGGGACATATATTAAAGATGATACAATTTTTATTAAAGTCATAGTGGATACTTCGGATCTGCCCGATCCCTGATAAGTAGCTGGGGAGGTGGATTTAGCAGAAGGCAACTCCTCTG
GCTGCCTATCGGGCGGGGGGGGGCCTCCCGCCCGACTGTCCAGCTTCACCCTCCAGTCTGAAAGTGAAGAGCAGAGTATTTATTTAAAAAATAAATGTGAATTAAAATGGTGCCTCCCTAAGGAGTGGGCAGGGGATGGGAGACCTGGGTCCCGGTGTGCTGAAGGGCCAGGCCGGAGGCTGTCTGGTGACACTATTTGGTGGGTG
CATAATCTGAACTTTGTTCACAGGTTATCCTAATAGAGTAATTCTTCACTTTGCTCTATTGAACTGTCTTAAGGATTTGTTTAAACAGCTAAGTTACTTGATTAAAATAATGATAAAATTGTATTTTGTCTTTGCTTTAATATTAAAGTTAACAAGTTTTCATTTTATAATGAGATCAAAGCATTGGAATCTGCCCTGTTTTGTAG
GCGGATATCGGGGACATCCATAGCCTTCAAAAATATTGCTTCCAAAATTGCCAATGAGCTAAAGCTGTAACCCAGTGATTATGATGTAAATTAAGTAGCAATTAAAGTGTTTTCCTGAACACTGATGGAAATGTATAGAATAATATTTAGGCAATAACGTCTGCATCTTCTAAATCATGAAATTAAAGTCTGAGGACGAGAGCACG
GTTTTGTGTTTGTTGTTTTGTGTTTTTTTAGTGCAAAAGGTTTAAATTTATAGTTGTGAACATTGCTTGTGTGTGTTTTTCTAAGTAGATTCACAAGATAATTAAAAATTCACTTTTTCTCAGTAAAATCTTGCATTGTCTCCTAATGCTGTATTTAACACATCCTCAAGTTGAGCAGAAGTAATGTGTATGAAGGCTTGGGGCCA
TTGAGCCTCCAGGCATCCACCCCCACCGTATGGCCCTCTAGACCCAGCTGGGCCTCACCCCACTCCCTCAGCTTGGATCCTCACGTGGCCTGGAGCCAGCATTAAACTCCTGTATGTCCTTCAAGACCCCTTCAAATGTCCTTTTCTCAGCATGCTTCCCCAGACATCTAATGCCCAGGCGGGAGAGTCCTGCACACCATGTCCCG
GACTCCATTCTTGCAGATTCTGGTGGATCAGGAGCTTACATTCTAAATGCTACATAGAGGTGTTGAAGAAAATTTCATAGGTTCTGTAATAGTGGATGGGATTAAAAGAAAAAATGTTAAATTATATATATATATATGGCTGGGTGCGGTGGTTCATGCCAGTAATCCTATAATCTTAGCACTTTGGGAGGCTGAGGCGGGAGGAT
CCCAGGAGACCTGGGGCATGAGCTGGGCCCACGGCTCCCTTCCCATGTGTAACTTCCTCACGTTGTGTGCGATAACGTATTTTATTGTACATTTTTTTAAATTAAAAGTTTATATGCCTTATGCTTTACTTGAAAGTTTTTATAAGACCTCTTAGAAGTGGGGGAAGGCTGGCGGGCGCGGTGGCTCACGCCTGTAATCCCAGCAC
CTTCACCAAGGGGAACGTGGGGGCTTTGTGTTTTGTACTTTTCACTCACTATTTCACTTTATTAAGATGACTGTACAGCAATTTGTATATAAAGCTTATGATTAAAAACTATTTTGAACATACGGACAAGGCCTCGCCTTCCTGTGTCCAGATCACCTGAACCCTCGTGCCACAGCGCAGTCTGGGTCCAGAAAGAAGACTCACAG
CACGACAGGCTCATACTTTCTGAGGATCGTGCATAGCATAGGACGTCTGAACCTTTGTACAAATGTGTAGATGACATCTTGCTACAGCTTTTATTTGTGAATTAAAGATGCATCGATGGTTCCCACGGCTGCCGAGTTCACTGGGCGTCGGCAGACTCCTCACGCCCTGGTGTGCCGCCCTCTGAGGGTCCCTGGGGTGACGGGCA
GACCAGCGTCCTCGAGGTTAGCCTGAGGCGGGTGGGCACGGCCGACCATCCACCCGGTGGTTCCTGTTTGTCCCACCACTTAACTGGGAGACACTGTTTTATTAAAACACACCGTGGCTTCCTTCAGTCTTGGTGTTTTTATAGAAATGAGAGAAACCAGAACCGATTTGCTAAGGAATCGGCCTCAGTGGCCAAAGCGGATGTCC
TTGAGCTCTGTAACTTACACCTGGAATGTTAGGATCGTGCGGCCGCGGCCGGCCGAGCTGCCTGGCGGGGTTGGCCCTTGTCTTTTCAAGTAATTTTCATATTAAACAAAAACAAAGAAAAAAAATCTTATAAAAAGGAAAAAAACCAACCGGTCCTTCCCTGTGTCTTTTGTTCCCAGTCCCTCTCCCTGACTCAGGCCCTGGGC
GGACTTGGGGGTCATCCTCCTCCATCCAGGACCTGAGGGGTGTCCTTTTCTGCGCTTCCTTGGATGGCAGTCTTTCCCTTCATGTTTATAGTGACTTACCATTAAATCACTGTGCCGTTTTTTCCTAAAATATATGGGGTGTGTTTTTTGTTCTCACTTCTGTTAGTCCTTTGGTCCCTAGCTCCAGTTTTTTTGTAATTTCTTTT
CCATATTAGGGAAACTGTTTGTCTCAAGGAAATAGAGATTGTGATATATTCTAGTACAATGAAGTGTAATCATGTAAAATAAAAGCTTTTACTTCTGGCAATTAAAGTTAGTCATGTTAGAACACTGTCTAGGAATGGTTGGAAAATAACATTTTATTTTCTAATCAATATATTTATGTCATCTGTCAATCAGAATTACACTGACT
TATTAGTGGAGATGCAGCCTGTGCTCTGCAGACAGGGAGTCACACAGACACTTTTCTATAATTTCTTAAGTGCTTTGAATGTTCAAGTAGAAAGTCTAACATTAAATTTGATTGAACAATTGTATATTCATGGAATATTTTGGAACGGAATACCAAAAAATGGCAATAGTGGTTCTTTCTGGATGGAAGACAAACTTTTCTTCTTT
CACACACCTAGCAAGTAAGAAAGTTAGGAATTAAAACCAGTATTGTGTGAATCTAAAGCCTAACTTTTTTCTCTTTATCACACCACTACGGCTTGTCTTCATTAAAGGAAAAGTGTATCCACTTAAAACTATCTTCACTCCCTCTCTCCATACCAATTAAAAATAAAAACATCAAAATACACTGGAAATAAAAAAGGAAAAAAGCT
GAAGTGAGTGGCTGGAGCAAAAATGAGTGACCAGGGAACTGGGGTAGACTTTTCACTCTATGCCTTTTTTGTAACTTTAAAGTTTGTACCTTGTGAATATATTAAACTTCTGAATAAATCTTTTAAAGTGTCATGTAATATTCCTGGCAGTTTTGCTTTACTTTTTTAGTTTTAATTACAGCTTCAAGCTGATTCTGTGAAACTAA
AGAGCTTACTGACTGCTAAGGGTAGCTCAGGAAGATGGCCAGATGAGGCAGGCTGCCAGGATTCCAAGAGCAGGAGTTCTGGTGCACTGAAGAAAAAGCAATTAAATCACAACAGAGTCAGATGTGTGTTATTAACTTTTTATTTTGAATTGATTATGGGTTGACAGGAAGTTACAAAAAATGGTACAGAGGGGGCTCGTGTGCCC
GGTGTCACAAGCAATGAAGCTATGCAAACAATAGGAGGGTGTGACAGGGGAACCGTAGACTTTATATATGTAATTACTGTTATTATAATACTATTGTTATATTAAATGTATTTACTCACACTTTGCCTCTAAGGAGCTAGAGTAGTCCTCTGGATTAAGGTGATAAATAACTTGAGCACTTTCCCTCAACCAGCCCTTAACTAGAA
GTGAAGGGAGTCTGGGCAAGCAAAGCATAGAGATGGTGGGGTGGTGGTGGGGTTGAAGAAACTTGTTGGTATAATTGTCATAGGACTTGCCTAAAATATTATTAAAATTACGGGAGTGTACTCAGCTTTGAGCCTAGGAGAAAATGCCACTGTGTGCATCCATTTTAAAGGGTTCCCTCATAAAAAAATGTTATTCCCCATTATCA
GTATTCTTCTTCTCAAGACGTGGGGGGAAATTATCTCATTATCGAGGCCCTGCTATGCTGTGTGTCTGGGCGTGTTGTATGTCCTGCTGCCGATGCCTTCATTAAAATGATTTGGAAGAGCAGAGACTGTGCCTCTGTTTGACTGGGTTTGGTAGGAGTCATTTTCTGCTTGCTGGTGATCACTAGCTGGGCAGAGAAAAACCAAG
AGAAAGAGACAAATGCATGTTGTCACATTACTAAGCCAGCCTGCTTCCAACTACTGTCATGGAGGATTCCACTACTAGGTTAATTTACAGAGTCACACAGATTAAAACTGAAAGAACCCAAGATAGTCTAATCTGGTGGTTCTTAACTTTTGTGGGGTCACAAAGTCCCACAAAAGTTCCTGATGAAAGCTAAGCTCAGGGTACAT
GGATATACTGTCCCATTGCCAATGTTAACGAGCAATATCTCTGTTCTTTTCCTTATTATACTTTTTTATTTGTCTATTATTTCCTCTATGCTTAGTTACTATTAAATGTTAATTTTCCTTTCTATTGAAAACAACTGTTGGAGACACTGATTTTCAGCTTAGTATATAGATAGTAAAATAAAGACGATGCCCTTTTATTGCTACAA
AGCTCTATAAATATAAATCTATATTCCTGTATTTTTATTTAATAATTTATAAATACCAAGTTCATTTGACTTTTATTTTTGTGTAATATGTAATGATCGTATTAAAAACAATAAATAAAGCCCAGAAGTTTAATGAGAAGGACTGAACAGGGTTTGTGACTTCTACACTGTATAGCCTGGGGTCAGGACATTTCCTTGATCCAATC
TCCAGGATGTGGCTTCTCATGAAGCTCTGGCCAGAGGAGGGGAACTTATTGGGGGAGGGGGGGTGGAGGGGAGGAATCTGGACCTCTAAGTCATTCCCAAATTAAAATATTCAAATTCTACTGGTGAGTCTCTTTCTTCCCCAGAAATTAGGCAGGTCAGGAATGTCAAGGAGTATTCATGGGAATGTTGCCAGAGCAGGTCGTGG
CTCATTTATTTTCTCCCAGAGAGCTACCTGGTTGTTTCAACATCATTTATTGACAAATGTATCTTTTTTCTCACTGGTTTAAATGCCACCTTTATCATACATTAAATTCCCAAGTGTGCTCAGGTATATTTCTGGACCGTCCGTTCTTTTCCTTTGATGTGTTTATTCATGTCTCAATACAATACTCTTTTAATTATGGTTGGTTT
GTGGGAGGCGGGAGTGGAGTGGAAGAAGAGGGAGAGGTGGAGCAAAGTGAGGGCCGAGTGAGAGCGTGCTCCAGCCTGGCTCCCACAGGCAGCTTTAACCATTAAAACTGAAGTCTGAAATTTGGTCAACCTTGTGAGTGGGGTACATGTGCTGTGGGTATCGGGGTGCTCGTGGGCGCCCTGGTGGGGCCCCTCTCGGTAGTTGA
GTTCAGTGCAAAGACTTTTATGGCTATGTTCCATAGTCAGAAATGCATATTGCAGAGTCCCAGTGCATGCACATATGTATGTGTGAGTATGTAAGCACAAATTAAAGGTTTCAGGAAACAATCTTTATCTTAACCATGTGCAGTGTTTTCTGTTAGTTTCCATTCCACTCCACTCCACTCCATTCCACTACACGTCAAAACTTGAG
TGGGCAACATTTAAGAGATAGTATCTCCAGGCAGTAACTTTCGTATTAACTCTCATAAGATTGATGCCATTCTGTCATCTAAAGTGTGGACAAAAGTAGCATTAAAGCAAAATGAAAGGATATACTAATCTTTGCATAGTTAATTTATAGCAATGCGATCTTTTAATCTATGTTTTTCTTTTTGGTCTCCTTGGAAAGCATGGTCA
CTGACCAAATCCGATTGTTAAAGTGCAAAGTGATGTCAGTACCATTTCCATTGCCTTTCGGAAATCCACAGATCTGACACGCGGGAGTCCAATTTTCCCCATTAAAGAAAAATAACAATATTTTTCGACCGTGTATGTGATCTTCTTTAATATTAATCTGAGCCAAACAAAACCTCATTTGGAGAATCAGAGAATTAGTCGTGTCT
CATTATAAGAAAATGATCAGAACAAAATCATTACATTATAAACATGTAATTCTTTTATATAGTGATTATCATGTACTGCATTGTTACTTTAAAATAAGCTATTAAACTAGTTTTTATGGTTCAAGTAATGCAATACAAAGTTTCATGCTTCAAGTAATGCAATACAAAACATAACCCATTTAATGATGAATTACTTGAATGTATAT
TAGAAGAGCAATATGTTTCCTTCTCTGTAACAGTGTCCTAACAGTGAAAATCAGAGTTATTTGTTAATTTTTAAGGAAATTATATACTTAATATGTATTGATTAAAAGAAACATTTCAGAAATAAAATTTCAACATTGTTCATTTTCTCTGATAAATCAGAAAGTACTAATATAATAACTAATAGGTTATGATTGAAGCTGGTGAC
AAAACCCTGACGCTTTTTGGTTCAGCCTTTAAAAACCAAATGAAAACTCAAGAGATACAAGAATGTGGTTATTTTGATGAACAACTCACAAACTAGTTGAATTAAAAGAAACTGGTTCAAATGAACACAAACCTAAACATTTTTTCAGTTCGTCTAATTAAAGTCTAACCAATTCCTTCTAATTTAAAAGATCCAGTTTTGGATAT
ATCTGGCCTTTACTGACTCCTGTTAAATGCAGTTTTAAATTTATATCGTAACACCTACTTAAGTGCCTGACACAGTAGGTATTCAATAAAAATTTACTGAATTAAAGGATTAAATTAGGTGACATGGTGACATCTATCCCTTTATTTTGACACTAAAACATGGACACAACTAGAAAGAGGTACAATGCAATATAAAGTCACAATAG
ATCATGATGTAAAATTTTAGTACTTAAAGGTTTTTAATTATCTCGAAGGCCAAGCATTGCATTTGTAAACAGTCCTGGTCAGTAGTTAAATAATGTTTCAATTAAAGTGCTGTAAAATAAACTTCAAAGTGGTTATAAGTTAAGGGGTTGTTAACTTTCTTTATGGTTAAACATTATCAGTTTATCACACTAAAAACTCAATGGAA
TGCTACTCTTTCTGAAAAATATATCTGTTTAGTGGTAGAAGGCTAAAATTTCTTTGCTGTTTAACTTGAAGCTAATTTGTTCTCTTTCAAGACACATTTTATTAAAGGAAAGTGAAGAGAAGAAGTTATGTAGTAACAGTCTTTAGAGTCTATTTTTTTTCTTCCTTTTCTGTTTTCCCATTTTTTAATACAGGTTTGAGGTGGTG
GAAGAAGTATTTCCAGTTAGTTTTTGTGTGTATATAACTCACTTGTGTAAGTGGATGTGTTAAAAGATCTCTTTTTAAAAATCCTTTTATTGGAGTAATTATTAAAACAGTAAATGCATAGAGCTTTGCACAGCAATCTGTATCCATGAGCCAGTTCCACCACTAGTACCTTCATCTGTGGCTTATCCAGCAAAATGTTTCATTTC
CTTAATGACTCAAGAGATGTGCTGTGTTCTCTTTGGAAACTGCTCATTGTTTTCTTACTCTGATTTCTTTCTCCCTCTGTTGTTGCAAAGATAAAATTATATTAAAAAGTCAATGCTTCACGGTTTATTTTATTCCTGATATCTCCCAAAGTAGTGCACTGCTTTAACCATGTTTAATCTCTGTTTGTTGGTTTATTGGTTTTAGT
TTCTCTTGCCTACTGCCATGTGGAAAAGGAAACGTTTGCTTCCCCTCCACCATGATTGTAAGTTCCCGAGGCCTCCCCAGCCATGCAGGACTGTGAGTCAATTAAACATCTTTTCCTTATAAATTACCCAGTCGGGTTATTTCTTCATAGCAGCGTGAGAATGGACTAATACAAACTCCCAGCTACATTACTCTTTTTTGTTGCTG
TGATTTTGCAGCGTCAAATTGGAGTAAGGGAAGATTTCTGTATACTTGCTGGAGAGGAGGAATGTGTATAGTTACTCATTTAGATGACTCCAAAACTTTTATTAAAACCAATTTTAGTTTTACTGTGGTGTTAACTTTTTTTTAATTTATTACACTTGTGTTTATTTCACCCTAAAGTTTCCAACATGGGTTGTGGAGATATCTTT
TTGTTGCAGTTGACTCACGATTATAGTCATAGGTATGTCCTTTTTGCCCATTTCATTATAGTCAAGTTTGTTTCTTCCTGTGTTTGATATTTATTTTCAAATTAAATTGAGGTTACAGACACCTTCCTCTCCTTCCTCCTCTCACTAAGCTTGTTTCTGTATGTCTCTAGTCTTTGGTTTATTGACTTAAAATCCAGGGCCTTGTT
GCATTGTATATTTTTTCATTTGGTACACAAAGAATGTATTCTTCATAGGTTTATTCTTTTAATATGTGAACTATTATTAAAGTTTACTCTGGTTCCTAAGATTAAAAACAAATGCTTACTGAATTTGAAAATGAGAGGTGCTGATATAGAATGATGAAGGTTTATCTCTTTTTTTAGACTCAAGATGCATTTTATTTAATGTTGAC
CCTGAATCATCATGTGGAAGGCTCTCCACCCAGTTCAATGGTGCAATGGACCACAAGCAGGAACTTAATTTAGAATGTGCTTATTTTGTTAGATTTTGTAATTAAAAAATGGATCCCACTCTGACTGAATCAGAGATGTTGAAGTCATTGATCTGGGAGGGTATGTTCCTGGGAGTGGGTGGCTGAGGTGAGATTTCAAACAAGGT
AGATTGTATAAGGTATGAAACGGCAACTAAGTCTTCAGCTTCTGAGAAAAAAACATCTTCTCAATAGGATTGAGAAGGAAAACCGAAGGATTTCATTTCCATTAAAACTTATTTCATTTTTTACATGCTTTTAAAAGAGTTTCATTGAACTGCTTTTTGTTATCGCACGTCAGTCTTGGAGGCCATGGTGCTTTTACTCTGGCCTG
TTGGATAAAATGCTTATGTCTGTATAGGAATGTCACAGTGCAAGATGCTGCTAGCCCAGGCACAAAGTATTAAAATTATTTTGTGAAGATTGGTGGTTGTATTAAAACTGCTGTGCCATTATACCTCCAAAATATTGAAAAGCTCATTCATACTGCTGCTTATACCTCAAAACTTCTTTACTTAGATTGTTATCTGCTGGGTAAAA
TGCATAGGAGAAAGGATGAATGAGAGGGCTGAACACAAGAACACAGAAGGGACTGAAGCCTCCACTTTTCCCCACCTCTGCCTATTGCCACAGTATCTGGATTAAAACTCTATGCATTGATCACTGTTTTGGTTTATTTTTCTGATTCTCTAGGGTGGGAAATGTTCTCTCTCTAGGCAGTAATCCTTCCCTACTTTGCATGACTC
GTAGACAATTGCCACTTTTATTTCTAATCCTTAAGTTGAATGTTTCTTCTTGGATGTAAGTTCAAATAAATTGATCTGGATAAATTTTCATTTCTACTTAATTAAAACTTCCTATGTAAAATCCAAAGGCTTTGTGTTTTATTTTAAAAACATAGTCTTTACTTCACACATTCAACTTAGAATCTGAAAAAGATAGAGAAACCCAT
GATTTCTAAAATGTATTGTGAATTTCTCAGACAAACAGGATTTATGCTGGAGCTCTGTTTTGCTTAGAAATAAAATATTTAGTAGTTTATTTCTGCTCTAATTAAAATGTCAAGAATGCCAAATGCTGCCAGTTTTTTGGTTTGATAGCTACCTCCTTCTAAGAAAGCAAAATGGTTACCTTTGAGAGGAACATTCAGTGTTTAAT
ATTGTTGTTTTATATTTCATGTCAAATTGAAAAGTTTATTTCTTCACTATTGTACCTGTGGAAATACAAGCCATTTTACAGGAAAAAATCTTCAAAAACTATTAAATGGATATCAGCCTGTTTGTGAGCCATTGTCTTCAGATTCTGTGGTTGTCACTGAGTTCATTAGGACATTTAGTAGGTTGATACGAGTAGAACTGATTTTT
ATTGTCAAGTTGGACTTTAAGTGACCATTCAAGAAAAGATGAAATCTCACGAACCTCAAAACTTCATTCATGTCTTTTTACAAATGAGAAAAAAAAATGCATTAAAGATTAATACTCAATTTGATTATATCTTGGGTTCTGTTTTTTAATGAGTGTTCTAAGGAAAAGCTTAGAAAAGCTGCTAACTCCTCAGAAGAAAGCATGAT
ATAATATGTAACATTTACTCCAGCATCTATTGTATTTTAAATTTCTACTCCAGTCCAATGTAACTATTTAGCCCTGGATTATACATACTGTCCAATTTTCATTAAATTTTTGTCTTATAACTATTGAAGTTTGGTTAATATCTGCTTTACAAAATTGGTGGGGGTAAATGAGGACATTTACTCAGTATTAAAATATAGATTTATGA
GCTAAACACTAGTGATGGCATAGCATTACTGAAATCATTGTTTCTTAATTTCATTTTACTACATTGTGAACTTGTGATTCAGATTCCATTTTCTCAGAGAATTAAAAACAAAAAAAGTACTCTTGTAAAATGCACTTTTCTGTCTTTTCTTTGCAAAGCAGAAGTATCTCAATGTAAAATAAAAATGGAGCTCAGTGGGCAGTATT
TGAACCCTTGTACGAATGTGTTTCTTCTTCTCTGTAGGAATAAAAAATAAATATAAAAATTTTATTTGTATTGCACACATTTGGGGGGTTATTAGTGTTCATTAAAATTCTGAGTTGCCCAAAGAATCCTCAATTGAGTAATTGTATAATCGGGGTAGAGTAGGGAGGGGTGTCATGTGTCTGATTACTAGGACTATATCTTCTGG
ACCCAGTCTGATAACCTTTTATGTCTCTTAAGCATTTTGTTGTGTTTGTAACTTTTTACCCCCTAATTCATTTTCACTGTCCTGCAAAGAGTTGGAATAAATTAAATGTCTAACAATTAGTGGATTGCTTAAATTTTTGCAGGTATATATAGTATGATCTTGTTTTATAATTCTTTTTTTATCTGTCAATCCCCATTGATTAATTT
GCTCTTGGCCATTGAATCGGCCTAATGCAGCCCCTCAGCAGCCAGCCTGGTGTTCCCTGGGGCTGAGGATCTAATGTCAGCAGGGCATGATTCGATTCACATTAAAGATGGATATTAAGTCTTTTTACTCGGGGTCTTGTCAAGAAAAACAAATCTGCCTGCTATCAAAGGCATAGAAAATGCCCCTTACCATGACAGCAGTTAAC
ATTTTGTCATCTTAAACTGAATTTACTGGGAATAAAATCAGTCAATTCAGAAAAGTATAACAAAGGAAATAAAAATCACCACAACTCCTACTACCTGAAGATTAAATGGTTAAAGTGTTTTGTATATTCTTCTGTAATTTTTACACCTACATGTTTTTTAAATAAAAATTAACCCTACCTATAAACCAAACAATATTATTTAACTA
TGCTTTGGGTTTTAACTGTTTGGCCACGGCGGGGGTGGGGGCGGGGGGTTGGTACAGAAACTTGAAGCTGTTTGTGATATGTACAACTCAGATGTTTCTCATTAAAAAACAAAATTAGCCAGACTTCTGTTGTACTGAATTCTGTAACAAAGCAGTTCAGTGGTATGCTTAATCTTCCAAAAAACAAAAATTATTATTTTTAAAAT
AAATATTTTTCTTGTAATAGTATTTAAGCAATTTGACCTTATATGCAAACGTTAAGTGAATATAAATAAGTTCTGTTTCAATTCATGTCCATTTAACAACATTAAAATAATTATTAGGAACACCACATGAATTTTCTTTACATTTGCTGTGGTATAAATTCTGCTTTTAATGAATGTTTATTTATTTATTAGCCAAAATTCAGTTT
TTTTGTTTAGGATTTTAAGTATCTACATTTAGGTATTAAATGTTTATCATTTTTGTTGTTTCTTAATAGAATTATTTGTTTTTAGTTTTTCTTAGCTATGATTAAAATTTTTAAATGTAGACTACAAGTGGTTGTTACCCATTCAATGACTATTAAACTTTAGTTTTTCATCAATAAGGTGATGACTTCACTATTTCTATGTGTTT
GCACACAGTACAGGTTGTTCCAGGACCTGCAAAGATGCAGACAGGCAGGTCACCCACATCCTGATATGGTATCTCTAGAGTCAATTCCTATAGCTTCACCATTAAAAAAAATTACACCATGTTTGTTCTGATACATAGTAACATGTTTTATTGTTAAAAAATCATCTGCATGTAATTTCATTACAAAAAATTAGCTATTATTAACA
TTTTCTGAGGTCATTGCCAGATGAAGCACTGAAGAATTAGCAGGCTTTCGCTCCATTTGCTTTGGACAGATTTAAAGACTAGGCACAGCCATTTGTGTTAATTAAAATCTCTCGCACCTTTGTTTTAGTGCTGTTTTCCCTCTCTCCCCCGACCAATCTGGGTGGAAATGTTGGATGTCTGGCCTTAAACATGTATGGAATGTAGT
TATCATCATTCTTTTTTTTTCTTATTTCTACTCAATAAGAAAAAGGCTAAGGGTTCAGCCTTAACAGTATACAGAGTAAAATCCATGAAACTGCCTTTTCATTAAAAAAAGGAAAAAAAAAAAAAAAGGAAGAAAATCAGCTGTGTTTCTGCTGTCCATGAAAATACCAATACTGCAAACTAAAGAAAGGGTTCTCAGCACTGAGT
CCTCTAAATCACCTGTTCCCCTTCCATACACTTTTACTCTCACTTAACACCCTGTACCCCAAGAAAAGCAAAGACTGGCTGAATCTTAATACCTCATTTTATTAAATGTAATTGGAGTACAAATTAAAAATGAGTCCGTAATTCTAATTTATATTATAGGCGGAAATCAGAATAATAACTGCTCCCCATAGTAGTAAAACAAATTC
TGGTACTTAAAAGGTTTTATCCTCAGGATGCCTTCTAATAATCCTTTGTGTTTATTCATTATAATCACCACCTAAAAATTAGTAGCAGTATACCAGCTTTATTAAAGATGTATAGCACCAAACATCCTTCTGTCATTGCAATGTCAAAATGTGTAATTAATCATTTATTTTTGTGATGATATGAGTCTCCCCACTCTGCTGTAAGT
GATCCCTTGTAAACATGAAATCATTCCATGGATGGCTGCCTTATAATTTTGTCTCTTTCCACTTTAATTGTGAATGGTTAAAAAAATGCTGTTTTCTGATATTAAATTTTTATTAGTGCATACCTTAATCTGAGTGGCTCATTACTTATCCTTTTGGCAGTTTGTTTGATGACCAGAATTGACCTGTATTTGAACATCAGAAAAGA
CATCTCTATATCAAAATACGTAGGAGTGGAAATTACTTAGTGGAGATATGTTGATGTAATTTTTTTAATTTTTAAAAACAAAACTCTTATTCCTTGGCCAATTAAATGCATTTCCTGCAGTATCTATTTAAGTATGTGGTGTGGTCATTGCTAGAGAGATGTTGCTACCTGCAGGCCAAATGTAGAATTATGGAATCTGCTTGTCC
ATCCTGTACATTGCAGTGGGTGTGAAGATAGTATTTTAATATTTGTACAAAGTTTAATTTAATTTTAATTGTTCTATGTATATAACTGCATTTCTAAATAATTAAAAAAAAGTTCTTATGAAGGCAATTCTGGGAGATGTGATCCTTCCTGAAAGTTTTTGCAGAAACCTTAGATTGAAAGAGCATATGTGGGCAGGAGGTCATGG
TATTACCAATGACACCGTTAATTTATATGATGCTTTAAAATTATCAGAGCACTTTCATGTATTTTTCGTGTGACTAGTGAAAAAGACAATGTTGTACAAAATTAAAATATATACAGATGCAATAATGTGAATAGTTAGGATTTATTAAATGCATTATCTTCAGATCTTTACATGTATAATCTCATTTCTTTCATGCAGTTACTCTG
TCAGAGCACTTTCATGTATTTTTCGTGTGACTAGTGAAAAAGACAATGTTGTACAAAATTAAAATATATACAGATGCAATAATGTGAATAGTTAGGATTTATTAAATGCATTATCTTCAGATCTTTACATGTATAATCTCATTTCTTTCATGCAGTTACTCTGGGATACTGTTCCCATTTGATGGGTAAGAATATTGAAAACCAGA
ATGACTCTTATTCAATACAACTCCATCTTCTGCTAACCCCTAAAAGGAATTTACATTCTGCTCATTTCACTTCCCATTATATTGTATTAATTTTCCCATCATTAAACCTTTTAAACCCAATATTTTCAATGTTTCAATATATTCCATTGAGTTAATAATAGATCTCTACTCTTGCAAAAAGCATTTCTACATTTCAGGGCATTTAT
TGGATTTTTTTTTTTTTTAAACACACCTGGAGAGGACATTTGAAAACACTGTTCTTACCCTCGAACCCTGATGTGGTTCCATTATGTAAATATTTCAAATATTAAAAATGTATATATTTGATCCTGGGGACTCATATTCTTTCAGAATCATGTAAATAAATGGCATCATGTTGTAATTGTGTGGTGCATACTAGAAAAGTTAAAAA
TCTTTGTATGATGAAAAGAATGTGTTATGAATCGGTGCTGTCAGCCCTGCTGTCAGACCTTCTTCCACAGCAAATGAGATGTATGCCCAAAGACGGTAGAATTAAAGAAGAGTAAAATGGCTGTTGAAGCACTTTCTGTCCTGGTATTTTGTTTTTGCTTTTGCCACACAGTAGCTCAGAATTTGAACAAATAGCCAAAAGCTGGT
TTTTGGAATTTGGATCTTTCATCTGAGTTCTTTTTCATGGGCGGGTCGGGGTCAGTATCCTGTTTGTTATTGTTAAATTTGTATGAACCTTAGAAAAGTTATTAAAGTGCCAAAGAATGTTTCCCTTTCCTAAGGCTAGATTATTATGTGGGATGGTTCGAAGAAATGCAGGAGCGGGAGGAAGATAGGGAAAATCTATAATGGCT
CCCTAAATTGTAATGCATTTGTCTGTTGTTGACATGAGAGATTCAAGATCAGATTCTAGTGTTCAGTAACCCTATGTGAATCAGATGTCTCCTGGATAACATTAAAGCCATGTCTTTGTCATTAATGGTGTATTTTACGTAACTTTGTTGAATAAGCTTTGTCGTTAGTTTTACTAATGTAACTTGCTTGTTGTAGAAGATTAAGA
TGGTCCCATCGAACCCGTGTGTGATATAGAGGACTCTTGATAAAAACTGTGTTTATATAAAGATGGTGTCAACCTCTACATTCCAAGATTTCAAATGTGGATTAAAAAATAAGTTTTAAAGTTAATGGCATTTGAGTCTCAGTATGTGTTTTTTTTAAATCTAGTTTTCTTAAGTTGTATTTTGGCATATATAATTTAAAATGTAG
ATGATAAAGCCGATGAGATTCATGGGCTATACAGCATGGGCCCTTTTCTCTTGTTTTCTTAATTTTATTTTTAATTGCTTTTTAAATATGGTATGTCCTAATTAAATGCTAGCTGAACATCCCAAAACCTTTTTTTCATTGAATATTATATGGCTCAATGATTCCGTAGCACATGTTGTAAAACACAGGGTTCAAATGATGTTCAA
GGGTGGGAGCCAATACTGAGTGCCTGCAGCATCTACTACTCTGTCTTCACTATTCAGAACTTGTAACTAAAGTATTTAAAGAAACTGATTTTAAATGCAAATTAAAGGGCAGATATTCTCAAACAGGGTTCCTGTATCTGTTCCTTTTGGCTACTGAGGTGGTACAAGTCCCCAGCACTGTTGCACTGAAATTATTGAAAGCCACT
CCCCAGCTTCCCACTAAATTACAACCTTGGGCTGGTATGCTTTATGTTATTGCCCTCAGAATTGATGGGTGAAGACACTGAAGAGTCATGAGCAGGCTCCATTAAAGCTCTTTTCTTGCATGCCTGACTTGTGGTTTGTGCTAGTTAAGTGCCTGCATCTGGTTCTGCCTTCTTGTCACTGCATGTATGTTCAGAGTTCCTGTTAA
TCATTTGGGAAGTGGGAAGGAAATTTCCTTTATGTAGTTGAGAGATGTGGCTAAAGATAAAATCCACGTAGCTTCTGGCAATAATGTAAGCAGCTTCCAAATTAAAAAAGAAACCACTGTATTGAATTCTGGTCTTGCTGTGTGTTTTAATTACCCCTGTATTAAAAAAAAAAAAAAAAAGAAATGGATTCCCAGCACATCTTGCT
GGATGCGGCTTTGGGTTAGGCTGGCAGCAGCTAACTAAGGCCCACTCCCCGGCCATAGGGAGCGCTGAGTGCTTCTGTTATCCTGCCTGGAAAGCCCTTCATTAAAATTCAGAAAAACAAAGAGGCTCAACACATCAAAAACCCACTGGGGGGTTATTTTTGTGTGACTACGGTGCCCTTCCCCGGCGAGCCACATGGCTCCAGAA
CACGCATGTGGGGTGGAGTAGGGAGATGCGGGGAGCAGGGTGGGCAGGAATACTGTTATCTATGTGACGGGGCAGTCGTGAGGCTGAGATGAGAATGCGGATTAAAATGCCTGGCGTGCTCACCGTAACACCACGGGGAAGGCTGTGTGCCTTTTCTCATCCGCTTTTGTTGTGTGTGACTCCAAAGAATGCCCGCGCTGAAATTT
GCGTGCTCACCGTAACACCACGGGGAAGGCTGTGTGCCTTTTCTCATCCGCTTTTGTTGTGTGTGACTCCAAAGAATGCCCGCGCTGAAATTTGGCGTGAATTAAACTGAAGCCCAGGCCTCTACCTTGTTTGTCTAAGACTGAGCTAGGTTCCAGAAGATGAACACTGTCCCTAGCTGGAATCCCCTGTGCCTGGACCAGTAGAG
AGACTAGCTACATGTATCTTGTGAGTGATTTAAAAGGAGGAAGGAGAGGATTTTTTTGGTCTTGATCTTTGTGCACTGTCTTCAGTGTGAATCTTAACAGATTAAACCACTGCGCTAATGAAGCTTGTGTGTGACAGTAATTTGGGGCTGTTTTATCTATCTTCTAGTTTTATGTCCCTTGTGTATGACATTAGGAAAAAATTGAG
AAATCTACATAATTGCATCTCCTAAGGATTATTGGAAGACTACAATAAAGCATTTTGTCAAATGAATGTGCTGAGGTAAAAGAAAATAAATAAACAAATAATTAAATGGATTTACATTGTTTGTCTGTAGGTATTCCCCTCCCTTTTAAAAAAATACAACTATGACTTTAACTGATTTTTAATGCATCTTTGTCTTTCTTAAAGAA
GAAGCTAAAATTTTGTAGCAAATCTATAGAAGAAAAGAAGTGGAAATCTACTCAAGAGCTACTGTAAAACACTGTATACAAAACAACCACTTTGATTCACATTAAAAAGTGTTATCTGTTTCTTTGAATTCATAAGCTAGATATTAATCCATCTTTAGAAGAGAAGAAAGCAAAGATCGTAGATGACAAGTCTTGCTTTCTTGTAA
ATCCTGTGCCATCCATGTCCCTTCCTACTTCCCCATGACAGACGTAAGGGTAAGACTTCTGGCTAAGGGAAAGGTGTACAGACTGTGCTCCTAAAATAAAATTAAATTAAACACTGCCTATGAGAAATGATTTCGTGATTGTGCCAAGTGGTCATGAATTGGGAGAGAAATGGGAGAGGGAATAAGTTAATATAAAAAATAATGTT
GTGCCATCCATGTCCCTTCCTACTTCCCCATGACAGACGTAAGGGTAAGACTTCTGGCTAAGGGAAAGGTGTACAGACTGTGCTCCTAAAATAAAATTAAATTAAACACTGCCTATGAGAAATGATTTCGTGATTGTGCCAAGTGGTCATGAATTGGGAGAGAAATGGGAGAGGGAATAAGTTAATATAAAAAATAATGTTGCCCC
TCTAGCATGTGAGGGGACTAAGTGTTCTCAGAGTGATGTTTTAATCCAGTCCAATAAAAATATCTTAAAACTGCATTGTACAGCTCCCTCCCTGCGTTTTATTAAATGATGTATATTAAACAAAGATCAATATTTTCTTAATGACTCAGGGTCTTTATTGTTAATGCCAATTGTTTTTGTATCTGTGCTATAATCCCTTAGAGTCA
GGACTAAGTGTTCTCAGAGTGATGTTTTAATCCAGTCCAATAAAAATATCTTAAAACTGCATTGTACAGCTCCCTCCCTGCGTTTTATTAAATGATGTATATTAAACAAAGATCAATATTTTCTTAATGACTCAGGGTCTTTATTGTTAATGCCAATTGTTTTTGTATCTGTGCTATAATCCCTTAGAGTCAGTAAAGTATGTAGG
GCACAGGTATTCCTAAACTGGTGTCCTGCCTATAGTCTTGCCATCTCTGATCTACCTTCTATGATGGGTGATCTTTGTGAAATGTAAATTTAATGATTCCATTAAATTTGAAAATCTCTTCCTCATTGTACCATGACTTTATTGCTAATGTCTATTTTTAAAACCTCCTTAGGTAATACCTGAAACTTCCTGAAGACATGTAATCA
TGGGCTTTTAAAGTGAAATATACCTACAGTACCACTGTGTACAGTATATTGCATAGGCCTCCACTGAATGATTGTTTCAACCACCAACTTTAAGACAAATATTAAATACAGAATTCCTACTACCTTTGTATTCTTGTTTTTTTAAAAATCAAACACACAAAAGAATCCTACCTTCCTGCCATCTCCAAATGGTAATAGTATGTTCT
GCATGTGCCTATAGTCCCAGCTACTTGGGAGGTGGAGGTGGGAGGATTATAAATAGAGACTTTCCTTAAGACTTTAAAAATGTATTTAAAACTATTTTTTATTAAATACTTTGTGATTTCCTATTAAGCTTTAAAATAAATCATTGTGTAAAACACCATCATTTCATTATTTTTTAATGAGTTTTTATTTTAGTCATCTCAGGTGA
AAGATTTGAAATGTTTATTATATATGAGGTGAAGGTACTGTCAAAATTCACTGTTGGGCATATATATCATTACAATCTTGAGAGTAGTGTGGCAAATTTTATTAAATTCCTTCCATTTCTCTTGTGTGTTTTTTTTTTCTTCCACTTTTAAGTTCCAGGGTGTATGTGCAGGATGTGCAGGTTTGTTACATAGGTAAATGTGTGCC
ACCTCAAGTGATCCACCCACCTCGGCCTCCCAAAGTGCTGGGATTATAGGCATGAGCCACCATGCCCAGCCGAGACAGGGTGCTTTATACACATTAAGTCATTAAACCCATTAAAACCCTAGGGAGGTGGATAATGTTATTGTTCCCATTTCACAGGTGAAGAAACTGAGGCACAGAGAGGCTGAGTTGCCCAGGGTCATACAGGA
GATCCACCCACCTCGGCCTCCCAAAGTGCTGGGATTATAGGCATGAGCCACCATGCCCAGCCGAGACAGGGTGCTTTATACACATTAAGTCATTAAACCCATTAAAACCCTAGGGAGGTGGATAATGTTATTGTTCCCATTTCACAGGTGAAGAAACTGAGGCACAGAGAGGCTGAGTTGCCCAGGGTCATACAGGAGGAAGGGAC
ACTAAAATAATGTTTTTTAATATGTAATATGCTCCTCTTGGCTAATTTTCTTTTGACTTTAATGTGCCAATGTAACTTCCTTTAAAGGATCTATGCATTTATTAAATCTGGAAAACTATATGTACACTGTAGGTGGAAAATTCTCTTTTTTAACTAAATATTTTTCCATCACAAATTTAAAGAATTGCATGATTAATTAGGCTTTC
CCCCTGTCCACCAAACTATTCTTTAAAAACCTTAGCTCTAAGCTTTATTTATTTATTTAAGTAATACACTCCTGTCTTCCACTTAGCTGGTTCTGTATTTATTAAACTCTTTCTCTACTGCCATACCGCTATCTCAGTAAATTAGCTCTATCTGTGCAGTTGGCAAGAAGAACTGGTCAGGTGGTTAAAACACTACAGATAGGCAT
TGGAAATGTTAAATAAGATCAGTCCCCACTGTTTACACTTATTACTAACCTTTATTACTTGACTTTGCTTCTATTTCCTAGCCACAATTTAAAAAACAAAATTAAAATGGTATCAACAACAATAGAATTCTAAGTAATTTCAGGATAACACTTTTTCTAACAGCCTTTGATGTGGAAATCTAAAACTTTTTGAAAAGCCAAGTAAG
GTTGGACTGTGCATTCCAAATGAAATTCCTCCTCTTTATCCCTGTAATGCACTGACTAACAGAAGACTTACTACACATTTAAACTGTATATTGACATGCTATTAAATGCGTTTTTTATTATCTTTGTGAGCCTGGGGTTTTTTAAAACCAGTTTATAGAGCTAGAGTTTAGTTCCTGACAACCATTCCTTCTAAAGTTCTACAGCT
AAAAGTTTATTTCTGGATTCTTGATTCTATTCCATTCATCGCTACGCCTGTTTTTATGCCAGTACCATACTGTCTTTATTACTGTGGCTTTGTAATAAATATTAAAATTGAGAAGTGTGAGTCTTCCAACTTTGTTCTTTTCTGAGGTCATTTGGCTCCTCTACCAGGGCACATCTTGTGTCATGAGTGGAAGTTTGGTGCCTGGG
GCTGTAACTCAGTGAGTGGCTTCCAGGGGCCCCAGGCCCTGCTGGATGTGGGCCAAGCCCTACAGCTTCCCTAGGCAGTAAGTAAAAACATTCTCCTAGCATTAAAATGGTTTCCATAACTACTTTTGTCCTGGCTTCTTAATACTGGGTACCTGGCATGCAGCCAAGAACTCTGCTTTTCCGTGGTGCTTATGTATTAAGTAGAT
AAATCCAGGGCTTCCGGGATGCTGTTTTCCTTTTTTGTTTCTTAGCAGGGATGGCAGATGTTTGTAGAACAGATCCGTGTAAAAGTCAGTATCCTAAGAGATTAAATTGTAAAGCAGGACAAGATAGTTAACGGTGTGTGTGTGTGTGTGTGTGTGTGTGTGTGTGTGTGTATGTCTTTTCCAAATTGAGAGGGAGGTAGAAGAAT
TGCATGCCTGAGTTGATTCCGAAGTGCATATGTCTGTAAGGATTTGGAGTGCCTGCAGTGTTTTATGTGTGGGAAGTAAGGGTGAGTCTCATATTCTTCTATTAAATTTGCCACAAGAATTGCCGTCGAGCCCTGGTCTACTTTCTGGGGGAAGCAGCTGTTTGGATGGTGAGTCAACTGTGCAGCTGGAGGCGTGGGTGGGCTGG
GAGCATGGAGGGATGGGTTTGGCCTGTGCTTCTGCTTATTCAGTCCTTCAGCTCACGGAAGGGATGCTAGTCCGTGAAGGTGACCTCACAGTACTGGTTAATTAAACTTTATTGCTCACTGTCCACTTTTGTGCTGAATTGGAGCCTCTCTTTGACCTCTTTCTAGCATAGAAATGGCAGCTTCTGGTACCGAAATGTTAAGGTAA
GGAGTCCTTTGCTACCCAAGCACCTGGTTTCACCATGCGATCACTGACTTCTCTACAGTGAAGACTCTTTCTTAATAAAGGATTTCGCTGTGCTCTTTTGATTAAAAATATCTAACCTTAAAAGACGTAAAAATGTATCTGTGAAATCTCACTTTGTTAGCGTTGCTGCTGTTGTCATTTTCTATTATGATAACTGAAAAGAGAAA
AGGACCAAGGTCTGGGAACTTTATAAACAATGCACCCCTAAAAGTCTTGCTCCAATATCTTCATCCCATAGGAAAGAAATCTTCCAACTTTTCTGGCGGAATTAAAACAGCATTGAACCAAGAAGCTTGGCTTTCTTATCAATTCTTTGTGACATAATAAATGCTATTGTGATAGGCTAAATGATTACTCCCGTAGATTGGGGGGT
AAATTTTTTTTTTAATGCTTGAAGCTTTTCTGACCATTTGATCTTGTGTTGGATTGTGTTTTGTAATAATCTAAGCAAGATTGCTTTATGCTCTTCCCCAATTAAAAACAAGAATGATGACCTTCATGATGTCTCTGTGTTTTGTTTCTGTATCTTTTGCATGAGAAAGCAATAACGGAGCCAGTAATTGTGTTCTCGAAGCACTA
GTTTTATTTTCCTGTGAGTCTTGCGAGGTGGAAGTAATGATTAAATACTCATGTGTTCAGAAAACATAAACTTTTTTTATAAAAATATTTTGTACAATTCATTAAAGGCTAATTTATGAAATTTGAAAATCTTCAGGTTATACTCCTTAAGTTATCCCAAAGCCGTGTGTTTGTGATGTTTTGGAGTACATATATATGAAAATTAT
GTGAAGACTTTCCAGTCTGACTTCCCTTACCCGAGGTAGGTATTTATTCTTTCCTCATTTCACAGGACTTTGCAAATCCCACTATTATGGTAGATAGAATATTAAAATCTAAATTGCTGGCTTGCGTGTCTATTTTTTCTACTCAGGATGAGTTCATTCTCAGTAGTGATCATGTCTTTGGTTTTCAACAAAAGTGGTTTTCTTTG
TTTGCCCACAAATTTAGCTTTCATGTAACTCCTAGTGTGTTATATCATAATGTATTTTGTTCTTCCTTTTTAATGTAAGTTTTGCTTTGGGTCAATTTGAATTAAAAAAATCAAATCTGATTTAAAACATGTTGGAGTTGTATTTTATTTCCAGTCTACCTTAAGTTTTTAATATGTCCAGCTATTTGGTGAAAATAAATAAAACT
AAAAGGGTGGATGTGCAAACCCAACCCAAGAATACCTTGGCTCAGGCTCAACTAGATGAAACTTTTAAAAATGATTTAATGTTATGTTAGACTGTTGCATATTAAAGCGATGTAATGCCTTCTAAGAAACGAGAGTCAGATCCTGAAAGCGATGACTTGGGTAAATGTAAGGAGTTATAACTCACTTTTCAAGAGAGCAACTATAA
GGCCGACCTTGGGCAAGTTCTTAAACCCTTCAAAGCCTCATTTTTCTCCAATCACAAAAGGGAAAGATGGTAATATTTTCCCCACCAAATTCTTGTAAGTATTAAACATTGTATATGTATTTTGAACACGATTAAGCTCTAAACACTTGTTAGGAAGCAGGACTGGCATTTGAAACAAACAGCTCTTTTCCCACAGGTCGGATGCC
AATTCATATTTTGTTTGACTTGACTGAAGCCCTTTTGAATATTTTTTCTGCTTCTGTTCTGTTCTTGCAATAACAATGACATAAGTTTGCCTTTGGAGACATTAAAATAGTTTTCTCATCTCTTGTTCCAAGCATTTATTTTATTTTATTTTTTTGGCGTATTTATTTATTTATTTATTTATTATTACTGTACTTTAAGTTTTAGG
GTTTACTCTTACATTTCCTACTGTAAGATACAGATTTATGGTACTGATACCTTTAAATTATATCATATTTTGAAAATGTAATTACTGATATTCAAAATAAATTAAAGGACTTAAAATCATTTTATTATCCTTTTGCTGCTGTCCTACAGTCACAGAAGCTTTTTATATAGAGTTTTACATGTTGTCTTCCCTAAAAGTTGTCTTAG
CTGCTGGTGTGATGCCACTGTAATGTAATAAATTATTAAGTTGTTTGAATGTGTTGTTTTTGCCTTAAAATTTTATTTTGCGTTTCTTGAAAACTATAGTATTAAAGGTATTGATACTGTGCAAATGCTGGGCATGCTTGGCATGAGATAATGTGTTTCATTTTTACAAAGTTGTAATATAACTATGCAAGTGTTTATTAAAAACC
TATTTTTTCTCATTTAGCTTAATATTTTAAAAATATTTTTCTGCTGGCAACTATTTGTATCTCCATTTTCATTGACATAGTCAGTATATACCCACCTTCTATTAAATAATAGTGGATCAACTGATGTGTATTATTTTATACCGAACTTTGGCACTCTTGACATAATTCATATATGAATAGTCATCCAAATGTCTTGGCCAGTGAAG
TTTCCCCTGCAATGCGTCTTGTGAAATTGTGTAGAGTGTTTGTGAGCTTTTTGTTCCCTCATTCTGCATTAATAATAGCTAATAATAAATGCATAGAGCAATTAAACTGTGAGGTACTGTTGTATATATTTTTTTGCCTGTTGATTTTGATGAGATCTTAAGTTACTGTGGATGAGGGTGATGCCTATTAAGCAGTTGATTCAAAT
TTGGTACATAGATATTGCTAACAATTAGTTTGCTGAAGTATGTAGAAACATTTTAAGAAATGATTTTAGAAATATAATTGTTAAAGTACCTCTGATGTATATTAAAAATCCTTTTATTTTGGTTTATATTGCTATGGATGTTTTTCTGGGGGAACTTAATGTATACAACTTCTAACTAAGAAGTTTTATTAATGCTGCTTTATGTA
ATTACCTCTCTAGACCAGTGTTAGCAATAACAAACACTTGCTAGAATTTTAAGACTATATAATCAATCACTTTGATGTCAGTTAATCCTACCAACACAAGATTAAAGGTTTAAAAATCTCATACGTGTACAGCCATTAGTGTCTCCTTTCATACTATATTATTTTGTTCATTGGCAGCTAGATTTTTAGGTAGAACTTGTGTTCCT
ATCAGTCCCAGAGGCAAAGACGGGAGCCATCCACTCTGACTCTGCCAACAATTCTGTGAGCACCCAGTTCTCTGTATGAAATTCCTTTCTGCTTTAGATAATTAAAATAACTTTTCTTCCCCTGCAACTGAACTGAGTGATAAGCATGGGAATTATTATTTTGATTCATAAATGAGGCAACTGGGGCTCAGTAAGGTTAAGAGCAA
GGCCCACAGAGCTGGCTGGTGGTTGCTGTGAATTGGGAAATCACATTTTCTGACTTCTCATCGCGTGTTCTCACTACTCAACACTGGGAGGAACCATTGAATTAAAAGTTCAAAATCAACTCGATATTTTCCAATTGTTTCTTTGTTTTTTCAAATGGATATCAGTAAATAAAAATGGACACATTCAGTATAAGCAGAAGCCTTCT
ATCTGAGTTTTGGCACTTTGGAAAGCTTGATCTGACGCTCCTTTTCTAAATAACTTGGATGGATTATTCGTATTTTTTGGTAACAATTTTAAAAAATGTAATTAAAAAAATTTAAATATCGTGGTAAAATATACATACCGTAAAACTTGCCATTTTAATCATTTTTATGTGTACAGTTCATTGGCATTAAGTATATTCACATTATT
TGTGGTATGTTAAATGTCTTCTAAGTCCTTTCTTTATCTAATTGTATTTCTTAAGTATTTGATGTTAACCTTATATGTAACATTTTATAAGCAAGTAAACATTAAATTTAGCCACCCTCTGGCTGGGCACAGTGGCTCACACCTGTAATCCCAGCACTTTGGGAGGCTGAGGCAGGTGGATCACAAGATCAGGAGTTCGAGACCAG
TTTCTATCAACAATTGGGAAATGCTTATACATGTAAATATGAAAATGTTTGACATTCTTATGTTAAAAATTATTTCTTGTAACACAAATACTTTATTAGAATTAAATGCTTAGTGACTTATTTGCCATGTGCTTGGGTATTATTTCAAAACAAGGTTAAATACAAAGGATTAAGCACTGAACTGCTTTATTTTAGGTTCAGAAAAG
GGAATTTGAAATAGTAGATGCACCTCTTTACCTTTTTTACTTGGATAAAAACCTATGATGATTTTGTCCTGTGTGTAAATGTTATTTATTTAGCATAGACATTAAAGATAACTCTCTGGAAAATGACTTGACTAAGGCTCTCATGAAATTCAAAGTGCCATTTAGAACATGCACCAAATTGTCAAGTAAATCTGTCTAAATTTATA
AGAATATTTTTATGGCAAGATATTTGTGGTCTTGATCATACCTATTAAAATAATGCCAAACACCAAATATGAATTTTATGATGTACACTTTGTGCTTGGCATTAAAAGAAAAAAACACACATCCTGGAAGTCTGTAAGTTGTTTTTTGTTACTGTAGGTCTTCAAAGTTAAGAGTGTAAGTGAAAAATCTGGAGGAGAGGATAATT
ATAAAACTAATTTGGCTTCAAGTTTCATGAATCTGTAACTAGAATTTAATTTTCACCCCAATAATGTTCTATATAGCCTTTGCTAAAGAGCAACTAATAAATTAAACCTATTCTTTCTGTGTGTGTGAGCGTGCGTTTGTGTTTGGTAGTGTTCCTAGGGCAGAGGTGGAGCAGGGATGCACTTATCATGGGAAGGGAGGTAGAAA
GTTGCAACTTTCACTCTCACCAGCAATGTGTAAGATAACTTGCTTCTTCATACCCTCACCAACAATGAGCTATCAAATGTTATTTTTGCCAAGCAAATAAATTAAAAGTGATATCTCAGTTTTTGTTTGTTTGTTTGTTTTTTGAGACAGAGTTTCACTCTTTGTTGCCCAGGCTGGAGTGCAGTGGCGTGATCTCGGCTCACTGT
CACTTCTGTAGAACCAAGTTTTTGACATCTCCAATGTGTCCTACCATCTCTCCCCACAGCTCATCAAAATATTCCTTCTAACTATGTGTCAGAGGAAAAAATTAAAGTTGTCTACATCAAGCTCATCAGGGTCCCATGATGGTTCAATGACCTAGTGATGTCTGAGCAACTTTGGAGACAGGATGCCTGAGAACTGACTGTTTGGC
TTAGATTGTGGTGATAGTTGCACAATTCTGTGAAAATACTAACAATTTTTAATGGGCGACTATTATGGCATGTGAATTATATCTCAGTAAATCTTTTTTTATTAAAAAACAAAAAAGACCCACAAGTTTTGTCATGAAAAATTAAATCTAAAACATATTGCTTAGATACTAAAATATTGAAATATTCACATTTCTCTGGCATTTAA
TGCTCCATTATAATCTTAAGGGACCACTGTGGTATATGAGGTCTATCACTGACCAAAATGTCATTATGTGGTGCATGACTGTATTTGAAACTCAGCCCAAATTAAAATCTCTCTGAAAAAACAGAATGTACCCTTTCCATTGAAATGCCTCTAACCTGAAAATGGAATCTACCAAATATTTTCAGTGGAATCTTTCATTACAATAG
ATTATGAATGTGGAATACTGACCAGTTAATTTCCAGTTTTAATGAAAACAGATCAAAGAAGAAATTTTATGAGTAGGTTAAAGGTCTGGCTTTGAGGTCTATTAAACACTAGAAAGGACTGGCTGGGTGAGATAAAATCTTCCTTGTTGATTTTCACTCTCATTCTATAAATACTCATCTTTCTGAGTAGCCATGATCACATACAA
CATGGACAGTAAGCTCCATAAGAGACTAATTGTGCCTGGTTTGCTTATAGGCTTATCCTCAGCACCTGCACCAGCCTAGAATATGATTGGCACTCTATTAATTAAAAGTTCCCAGGTAAATGAATTAGTGGATTCTCTGTTTCCTCCACTATGCCACAACCTCCTTAAGGGCAGAGATGGTGTCTTCAAAAAAAAAAAATTCTGGT
TTTTTAGTATGCCACTTTATACATGTTTCTTTAACATGTAATAATTGACTGCTGACCTTACATTGCAATACACTTCACTGTCCTGTTTACACCTTTTTCAATTAAATGTTATTTTCACAAGTATATTCCACTGAAATGTGTACTGTATTTCCTATTAAATTGCATCAGTCTTGAAATTAAAGTGAGGATGGCATTTCATAAAAAAA
AAGAAATTGCAAGGACTTTTTTTTAAGGGTCAGAGTTTTCAAAACAAAAGCATCTTCCCTAGAAATTTTTGTGAATTGTTTGCACTTGTGCCTGTTTTAAATTAAATTGAGTGTTCAAAGCCATTGGGCTTCCTGTGTCTCTGGGAGCGGAGACCGGCCGTCTTGGAGGGGGGTCTCCTGTGGCGGGTGAATCTCGTGTAGCCTCC
GTTGGCTCGCATGACTCCAGCTGAGGCTGCCTGTGTACATTTCTCCAGATACCCTATGGCTAATTTTGTTATAACTGCACAGTGGCTGCTGCCATTTTGTATTAAATATATTGTGAAACAAACCTATCTGGGGAGAAGCAATCTACTTGCCGCTGCTTCCTGTCTGGATCCAGCTTGTGTCCTTGGAGAGTGGCTGGCCCAGGTCC
GGCAAAATGGGGCGCTTCATCCAGTCTGTCTAAGCCCTGTCGACTTGGGGAGGTGATTTCTTTCCTGGTTCTATATGTGAAGCAAAATAAATGTTTTAAAATTAAAAGCAAAAAAAACAAAATGAACCATGCAGCCTGAGTGGTAAATGGAAGAACAAGGGGCACGTCTACTTTGGTTCTTGTGGGCGTGTTTGGTTGCCTACATG
TGGAGTCCTGATGGGGCTGGCCAGAAGCGGGCGAGGAAAAGGGGCCGGGTTTTGTTTTGTTTTGTTTTGTTTTTTAGTCTTAGTAAAGCATAGGTACTGGATTAAAATCATGGCAATTCTAAAGCGTTCTCGCTTTCATTTGGAACACTATTTTAGCCCGTTTCCCACCTCCGCAAGTGGCCAGGGTGTCTGTGCTTCAGGACTCA
TAGTTATTTGTGTTTTTCTTTGTTCAAGGTATTGACTAGTTTCATAAATTTTTTGAAAGTTTTTCTTTCATTGGTTGGAAAGCAGATTACATTTTGCACTATTAAAATAAGTTTATTACTTTAAATCTTTTGTGAGTAGTGTTTCTTTATAAAGAATATTTTAGCATTTATCCAATAGACCTTTGAAGATATACCAAAGAAACCTT
GAATACCAAGAAGAGATAGACATCCATGATTTATTGTTAGGAGGAAGAAGCAAGTTGCAGAACATATAATACAGTATGTTCAGGTTAAACAAGTGTGCAAATTAAACCTTGTTCAACTTACAAGAAACAACTCTATGCATATGTTTGCATGAGTATTAAAAAGTTGGGATAATTTTATTAATGAAAGAATTACTTTTTTAAATATT
CATGCTTTTGTGCACACTCTCTGGGGCTCCAGTGTGAAGGGTGCCCTGGGGCTGAGGGCCTTGTGGAGGATGGTCGGTGGTGGTGATGGAGGTGGAGAGCATTAAACTGTCTGCACTGCACTGGTGGCTTTGTGTCGATGCTGGGCCGAGCGGTGTGTGAGTGATCTCCAGGCGGGGCTGGAGTGTCACAGGGAGGCTGCCAGGCC
AGGCCCCAGCAGGTGAAGCAGGAACAGCAGACAGAGCCTCCTTCCCTCCCCGGCATCCTCTGAACAGTCAAAGTTGGAAGAACCCTAGATATTGTTCCACATTAAACTATGCACGCCTCGTGGCACTCAGTTTCACAATCAAATAACTCCCTCTGGTTTTCTAGTGGAATTTCTGCTTTTATTTTATAGGGTTTCTTGGCTTCTTT
GAGGCTTCTTGATTGGCATAAAGTTCCTAAGGTTATAGATTTTCCCCCCTTTTGGCTGTATAGCAAAGTGTTTTAATCCACGGTTGTGCCTTATTGTTCCATTAAAATTGTATCTTCGATCCATCAATAAATACTTGTGGTTGAAACAAAATAACTTTTGTCCATTTTACAAGAATTTTATGTAACTTAGTCCCTTCAAGTTTGAA
ATTCGCTGGAGTCATTCTGATCCACCATGTAGATCTGTATTTAGTATCATTTGGATTTGGAGAAGTGTTGATTACATTATGGCTGTGTAATAAAATTTTTATTAAAACTGCATCACACTGTAGCCACTTTGCCACCACCTCCCCACATGTAGCCGCTGAAACCCCCACGAGATGCCAATGCACACAGCAGGGAGAAAAGCCAACCA
TTCTGCTTTCGAAAAGTGACTATTTTTTTAGAAATCTAAGAACAGAAGTTTGGTGATTGAAAGGTAGAATATATAAACCTGAAATAAAGCAGTTAAAACAATTAAAGCAGAACTTGGTGTTGGGAGGTTTGTGCCAACTTGGAGTGGAGAATTCTAATTCCCTAAGACATATTTGAGAGAGGTGCCACTGAAGTGGTTTTATCATA
TTAATGTAATTGTGATCAACACTATGCTTGAAGACATAGACAAAGCTATTTCTACCACCATGATGTTTACAAAATATCTGGTATTTTCGCCTATATGGCCATTAAAAAAACTAGATTTGTGGATAACAAACCACCAAGTTTTAATTGTTTTTATTTAATAAGGGAGAAATAAGATAGAAAAAGAGAATTAATACTCTTTTTCCCAG
CTCAAGAGCATGTTCTGTTTCTCTTCTGTCTGACAGAGCACTATTATACCTGACTTTCAGTAACTGTTAGCTGTGATTAGTTAGCTGGTGGATTTAATTGATTAAAAAATTACGATTGAATGTATTTCCATCTGATTTGCTTTTCTGGTACAAGATTCTTCCCAAAGGCAATCAACATTGTGCATTTCCTTGTGGACACATTTCAT
TGATTGGTATTTGTCACATTTATTTTAAAATTAGCATCTGAACACTTCAAAGCTGTCAGTGTGTATTGGTTTCACCAATAACCACTGCTTGATCCTTACAATTAAATTTTTTAACTAACTAATGGTATTGTTCTTTCAAATAGGTAACATGTTTCTATGACTGTTATTTGGGGGAAAATAGTTTCATCAGCTCTCATTTAACAAAT
GGACAGCAAGATATCTTCACTGAGATCTGAGATATCTATTGAAAAACCACAAAAGAATAACAGGAAAAAGCATAAGCACTATACTGGTTACTTTTAGTACATTAAAACAAAACAAAAATCTTTACTTGACTATTTGTTCTAGTTTTCCCCTCTTTTACCACCTCCATTTTCTCACTGCCTACTCACTCCAGAAGCCTCTGTTATCT
TTTTGGTGACATGATATATTTAACACCCTATTTATATACTCCTACCTCTTTTCATATAAATCTCTTACTAAGACTACTGACCAAAAAAGAACATTTTAAAATTAAAAGTCCTCTGTGTACTTTATCTAGTGAAGAGTAGATGAAATCCTGCACCGGGATAGCCTAAGTGTGTGATTCGAGCTTGGCAGATTAGCTGGAGATCACCC
TCAATAAGAATTTTTTAAAGGAATAAAGGGTCATCTAGAATTTTAAAATGACTTTAACAAAATTGACATGTGTTATGAAAATATGTAACATTATTTAAAAATTAAACATGGAAAATCCCAAGTATATTTTCACATGTCTGTTGATCATTACACACTTGATTGTCTATGTGTTTATGAAGTGCCTACTTTGTTGTCATTGCTGTCGA
CCTGGGCTTCATTGAAATCTTCAAGGATATAGCCAGCTCCTGCTCGAAGCTGGGATTCTGTATACTGCTTGTTGAAAGGAGGAATTTCCAAAAATTCTATATTAAAAAAAAAAACCAAGATAATAATTACTGAGTGGTTTTCTTATTTGCTACCTTATGCCTCCTTCTTACTGCCCCCTTTTCCACTCCCCAGCTATCCACAACAG
CCTTCCCCTCAGGTAGCCTCTCTCCCCCTGGGCCACTCCCGGGGGTGAGGGGGTTACCCCTTCCCAGTGTTTTTTATTCCTGTGGGGCTCACCCCAAAGTATTAAAAGTAGCTTTGTAATTCCTTGAGCGCCTGGTTTGACTGGGGACTTGGGGGGATGGGGTTGGAAGAATGACTGCCCTTTCCCACCAAAAAAGGGAGAACTCT
AGGAGCCACTATATATATAGATAGATGTAGGTTATGAACCCAGTTCATAGGCCACCTTGAGTTAGAATTTTGGTACCTACAACATGCTTGATTTTGAGTGATTAAAAAAAAATAATTTGGCTGGGTGCTGTGGCTCACACCTCTAATCCCAGCACTTTGGGAGGTCGAGGCAGGTAGATCACGAGGTCAGGAATTCAAGACCAGCC
CTGGAATTACAGGCGTGAGCCACCATGCCTGGCCATCAGAACTTGTAATCAAGACAGTATGTTGAGAAATTCTAACATTATAAATTACAAAGCTTTGACTATTAAAGTTTTTGTGATCTAATGATACAGTTTTGATTCTATAGTAATTTGTGGCTTATTTTATAGTTTATAATGAATACTTATTTCTAGACTCATACACTGGAAGG
TATTTGATTAGACTTTTTCAGAAGTACTAAATAAGGAATTTTAACAGGTTTTTATTAATGCACAGATAAATAGAAGTACAGTGAGGTCTATAGCCATTTTATTAAAATAGCTTAAAAGTTTGTAAAAAAATGAATCTTTGTAATTACTTAATATGTTAGTTAAGAACCCGTCAAGCTTATATTTGCTAGACTTACAAATTATTTTA
CCTTAAGATTTAGGTTTTTTAAATGTATTTTTGCCCTGAATTAAGTGTTAATTTGATGGAAACTCTGCTTTTAAAATCATCATTTACTGGGTTCTAATAAATTAAAAATTAAACTTGTTTCACTGTTTTGCTGATTCTAATACATACACAAACATCACACCCATGATGTAAATACATTTTAACACTAAAATCTGAGTAAGTTTAGC
GCACCATTCAGTAATACAGCCTTAACCATACCTCCTTGAACTACTTCATAACTTGTCAAGAAAAGCAGTTTGCAGCAAGGGCATGTGGTGTGCACCTAGTATTAAAATTGCTTTGTCTTAAAATTGAACATGAGGATATTAAAAATACATTGTGAAGAAGACTGCTTATCTCAGAGTGAAGATACTGCGGCTGAAAAGCACTAGTT
AATAATGACATACACTGAATTGAAAATCTATTTTATTACAGAAAGATCAGTTTCTAACAAATGAAAATGTATCACCTGTTCCTTAACTGTGTAAATAATAATTAAATTTCTTTGAAACTGGAATCTGCAGGTACAGGTATTCTTTAATCATTATTGGATCATCTAAAGTAGAAGCTGTCCTGAGGAAGAGGAAGCTTTTGATCTTA
ACTTCTGCCCCTGCCTTAATGATGGTGGAGAGAATAAAGAACCATTGCACATCTTACATCCACAGTAATGAGTCATAATATTATACAAATTCAGAGTGTTATTAAAGAGGTATTGAAATATTTTACCAGTCTCACTGGATTCTCTTCTCAATTTTTGGGGAACTATGGAATAATGAAAAGAGGATGCGCAAATCAAATTCCATTCT
AATTTGTGTTTATATTTCCTGTAAGTGAATAAATAAAACAAAACAAAACAAAAAAAACTTGTGCCTGATAAGCTAAGGCTCATTTATTTTTAAAAGGCATATTAAATAAAATACTGTAATTTAGGAAGAAAGTGTGTGTGTGTTGATTTTGTTGTAAGGGGTGGTTGGTTTTGGGTGATTGCTTTTTTATTAAACCCTGAAATAAT
TGAAAAAATAAATCTATCAAGAATTTTATTATAAAAATTATCTTAGGAGAAGTGAAAAATAAATAAAAAACCTTTCTAGCCCTGTAGAAGACACTACTGCATTAAAATTTAGATTATGACTTCAAAATATTGTTCATTAAGTGACTTAATATGTCTAAGTGACTTCCAACGTGCACCTTGTGAAATTACTTTGAAAGATCATCAGC
AACAGTATGCTTTTCTTTTGTAGGGAAAGGAGATATGGCTATGTCTAACATCGTGGGATCCAATGTGTTTGATATGTTGTGCCTTGGTATTCCATGGTTTATTAAAACTGCATTTATAAATGGATCAGCTCCTGCAGAAGTAAACAGCAGAGGACTAACTTACATAACCATCTCTCTCAACATTTCAATTATTTTTCTTTTTTTAG
AAACTTTGTTTTTCCGCAATTGAAGGTTGTATGTAAATCTGCTTTGTGGTGACCTGATGTAAACAGTGTCTTCTTAAAATCAAATGTAAATCAATTACAGATTAAAAAAAAAAGCCTGTATTTAACTCATATGATCTCCCTTCAGCAACTTATTTTGCTTTAATTGCTTTAAATCTTAAGCAATATTTTTTATTCAGTAAACAAAT
CATACTTTCTCTGTATACTACTTTCTATTGTATGTGTTAACCAGTATTAAGGGAAAATGATCCAGCTTCAGCTATCTAATTCACAAATTAATTTCTGGAAATTAAACTTTGTAAATTAAGTTTTTGCCTATAAGAATTTGCTGGTCTGGGAAAACCTGCCCTATCAATGAGTATGTTGCCGTGGTTACCTTACTAAGATGCTGAAG
TTACTGAGATTTATTGATTTGAAGATTTTAAAGATGAATGGTAAAACACACTCTTAATACTGATTACATGGATTGGACTTGAATTAAATATATTGTTACAATTAAACTGATACCACTGAATTGTATGCATTATTCTTGAATAGAGTTCATTTCTGGTTTCTCTTAGTATTCTTCTTCCTCAAAGTTGTAGTTGTCTGTTGATGATG
CAAGTAACATAATCTATCTTTGTATAATTCATATTTGGGAATATGGCTTTTAATAATGTTCTTCCCACAAATAATCATGCTTTTTTCCTATGGTTACAGCATTAAACTCTATTTTAAGTTGTTTTTGAACTTTATTGTTTTGTTATTTAAGTTTATGTTATTTATAAAAAAAAAACCTTAATAAGCTGTATCTGTTTCATATGCTT
TATCATTTCTATGATCACCCTAAAACAGAGTTGGGAAAATATCTATTAACTGGTCTCTCTGGTTTGAATTCTCAATATGTATCTTAATATGAAATAGCTCATTAAAACTTCATGTGTAACTATTTCAGCATTGTTGTCAGCTACTCTTTATTCCACTTCTGTACAGTATTTATTCAACCAAGCTGCTGCTTTCAATGAAGGTCACT
CTAATAATTGAAATGTGAGATGAAAATAACATTTCACTTATGAAAAACCCTTCTCTTGATGAATCCTTCCATGTGTTAGTTATCTATTGCTGTGTAACAAATTAAAACTTAATGGCTTGAAACAAATATTTGTTTTCTCATAGTTTATGTGGCTCAGGAGCCTGGGCATGGTTCAGCACAGTGTTTTTGGTCAGAATTCCTCATGA
AGTGGGACACATGATGTTTTATGGGGGAAAGAGTTCTTGGTGAAATTAGTTTGCTGTACATTACGTTGTTTCCCTCCCAGGGATTCAGAAGGCAAAACATATTAAAGGTTCTGAAAAGTCCTGAAATAAACATTTTGAACTTTATTTAAGCTGATATATCTTAAACTTACTTGAATATGTAGCACCTATTAACATGCCATGGAAAT
AAAGATTTAGAGATTATTATTTTTCAGTGTGCACCTACTGTTTGTATTTGCAAACTGAGCTTGTTGGAGGGAAGGCATTATTTTTTAAAATACTTAGTAAATTAAATGAACACCAACATGTGAGATGGCACTGTCTCTGTGTTCTTTCCTCACTTTACTCTAAATACAAAGCCTGTGTCAATTACTCCAAAGCCTGAAGTCCTCAC
ATTGCCCACTGATTTTGTGCAGCTTCAGATAAGTAATCTTTCTCCACTTAGCCTTTTGTAACAATTGATGTAATAAAGGTTTGTAGTCTTTGTGTAATTTATTAAAGCATTGTGCCTAAAATAGAAAAAAAGCATAGGAACCATAGGCTGTGTTTTCTTTTGATTTAATATTTTCATTTCTTCAGTTAATAGAAATTTGCCAAATT
TGACTAATTATGCTTTCATTGTCTATTCTGTGTGGTTATGTTACTTGCTGAAATTAATACATAAAGAGTCTTCAACTTAAATGACTTATCAAGCATAAATATTAAAATACTGGATGTTACTACACATTTGACTCCACTTATGCATTTATTCATCAACTATTAAATGCTTTCATGTAGATTTCTCATTTAATCTCTGCAAGGTAGGT
TTCTGTTGGCTTTGGGCTGTATTTGTGCACTAAATCTTTATTCTAAAAAAAAAAATGGAAACTTTAATTTTTTTAAAACGAGAATTTCATTTACAGCTACATTAAAATCTTAATGAGAAAAATAATTTATAACCCTGTGGGTGTTCTGTCTTTAATATTGTATTATCAAATATAGGACAGTAAAACCATAGATTTTATATACACAC
CAAGCGCATTTATAGCAGCCTGTAAAAATGGCAAAAGATCCAGGAGTCTTTCAACTGTTTCAGAAAACATAATATAGCTTAAAACACTTCTAATTCTGTGATTAAAATTTTTTGACCCAAGGGTTATTAGAAAGTGCTGAATTTACAGTAGTTAACCTTTTACAAGTGGTTAAAACATAGCTTTCTTCCCGTAAAAACTATCTGAA
TTAAAACAAAGTCATCAGCTTTGCCAGGTTACATACTTTATTTAAAAGTATAGTGAGGTCGAAGTTCATTCCAGTGTTTCATTTTAATAATGTGGGCATTATTAAATTTTTGTGGAAGCTAATAGTAAAAAATAAAAGCTGTTTTCACCACCTCCCTCCCCACCCCCCAAAAAAGGCGTACAGCCAACTCTTAGTTATTTAGGGTA
AAATTGCTATTTTTAAAAAAGCTTTTTATTACCCATTTTATAAAATGTTATACTCATATTTGTCTGAATTTTTCCAGTATTCCTACATGAAATTGTATGTATTAAAAACTCAATATTAGTGGCAAATATTAATACTATTAAAATGGATTTTGGTGCTATATTCTTGTAGCTAAAGCCTAGTAGAATTCTCAAGAATAGGTGAAATA
TGCTATATTCTTGTAGCTAAAGCCTAGTAGAATTCTCAAGAATAGGTGAAATACACTTTCAAAGTTGCCTGTCATTTAAAAGACCAAATAAGCATTTTGTATTAAATAAATTAGCAGATGGTTAGAGACTTCAAGGAGAGTTAGCTTGGTCATTTAATTGCGACTTCATGTTATTTGATTGAAATAACCCACATCCTTGCTTTGTA
GAAATCAGTGTTCCATGAAGTGCCAAAATTATGATGTAAAGTGAAATATCAAGAACACCTTTTAACATGTTTATTTTGTTTCTTTACCCATTTCACATTCATTAAACATAATTTTTAAAAACTAGTCTTTTGAGTTTGCCCATCAGTTGTCTTTGTTAAATGAGATTATATTGCCCATAGATCAGAAAACATTTATTACTCAATTT
AACCTTCCAGTCCTCAAGAAACAAGTATGGCTGAGTTCTGGGTAAAAGTGGAGAACATGACCCTCTCCTCACTCTGTGCCATGTTTTATATAAGAAATAAATTAAAAGTATATAAAAACACATGTGCATATGTTTACATATATGTATATATACATATATTAATGTTATATAAATACAATATATATCTCATTTTTACGAAAAGAAAC
ATTTTGTGGATCAATTTTTATTTGGAAAATAGCAGCAATTCTCGTAGGAGTCAGATTAAAACGTCTACAACTACCTTGAATAACTTCAACTATCAGGATAATTAAAACTGCAAACCACTGGACAAACAGGACATTGTTTGTGCTACTTTCTTTTTCAAAGGACAGCGCTATATGGCTTAGCAAATGAAGTCTCTCCACCTTTTCTT
CACAAAGGTAGTTATAAAAAAAGCCCAGTTTGTCTTTCAGAAGGTGACTTTCATGTGCTTGAAAAGTTTAATATTTGAATATTGTGTTTAACCACATGGTATTAAAATTTTGCAATATATTGTGTATTGGTCTGATATTTTAGTATATAGTAGAACATACTTTTTTTTTCTTTAAGCCAAATGAAAAGAGGTAACTTTGCTTTTTT
TTATTTTTCTATGCATAGTTATGCATTTATATTCTCAAAAATGAAATCATAATGTACATTGCTTTGTAGTCTGCTCTATATATTGTCAATATGTTCCCATATTAAATATTTTGCTTTTTAGACAGCTGTAGGATATTTTATTTCATGGGTATACCATAACTTTAAGATTTATTTCCTATTCAGCAATTTGATTATGTATTATAATG
TGCCAGAGATGAAGCAGCTGATGTGGGGAGTTCTCTGTGGGGGCCACCTTTCCTCTCTCAGGTCACCTTTACTCTCAGAAGGAAACTGACCCCCTGACCTATTAAATAGCTGAAATCAAGGGCCACTAGGACCCAAGTCGGTGAAGGTGCAACTGAAGGCAAGAAGGTCAGCATCTAGCTAGACAGACACGTAAGCCAAGAAGACA
CTTTCTTACATTCCTGGAATTTACTTTGATATACCAAGAATAATAATGATAAAATGTTTGCTTTGATTACTGTGGGGGGAAAGATGAAATGTTCAATTGTATTAAAACAAACAAGCTTTTCAGAGATACTGGTTTCCTGCCCTTGAAGGGTATAAAGAATTTAGATCATGCCTGTAATCCCAGTACTTTGGGAGGCCGAGGCAGGT
TAGACTCATATTTGCACACTTTTGTGTCGTGAAGTTCTAGACAAATTTGTACATGTGGCAATGTTAAAAGAGCATTTACAGCAGAGGTTAATATACTAAAATTAAAGGGTATTTGGTCTGGTTCATATGGTCAAATATTACTGCCTTGGTAGCATTTATTTAAGGGCTTTTTCTTAAATAAGAATCATTAAAGTCATTAAAAAAAT
GTTAATATACTAAAATTAAAGGGTATTTGGTCTGGTTCATATGGTCAAATATTACTGCCTTGGTAGCATTTATTTAAGGGCTTTTTCTTAAATAAGAATCATTAAAGTCATTAAAAAAATTTACTGAAATGCCCATCTTGTCATCAAAGGCCACAATTTCTTTATTTCTTCAGATTAAGAGCTTTGCCTCATCCCCGACCTGTTTT
CTAAAATTAAAGGGTATTTGGTCTGGTTCATATGGTCAAATATTACTGCCTTGGTAGCATTTATTTAAGGGCTTTTTCTTAAATAAGAATCATTAAAGTCATTAAAAAAATTTACTGAAATGCCCATCTTGTCATCAAAGGCCACAATTTCTTTATTTCTTCAGATTAAGAGCTTTGCCTCATCCCCGACCTGTTTTCCAGAGTCT
TATGATGCCAAGAGGATTAATTGTGCAAGTGACTGATTCATTTAAATTGTAATCACATCCCTTTTCTGCTTCACCAACCTGAACTGTTTTTAAAAATATCATTAAAAGTCTGTTCTCTTTCCTTTTGACTTATTTCTGAACACCTTTTTTCAGTAGAGCCACATAAATGATGATGTACTTACTCAACTCGTGGGCCTCCTCAGTCA
GACCACCACCGCATATTCTGAGCCTCATTTTCCCCGTCTGCACAGTGGGGATAAGAAAGCCTACCTCACGTTACGATTTTATACATAGGATAAACGCAAGATTAAATGGATATTTGGAAAACACTCGGCTGGTTCTCACTCAACACCACCGCCTTTCCCCTCTTGCTTCCGCCCCAGGCTTTCTGCTGTGCGCTCCCCACGGAGGC
GCTCTAGCTAATTTGTTTCAGCTCTTTCAATTCTTCAACTCTCTCCTTAGCTGTATACAATCTGCTGTTTAACCCATTCACAGAGTTTTACATTTCAACAATTAAATTCTTTAAAGTTCTATCATCCTGTTCTTTTTAAAATTCATCTGGTCATTTTTGACACCTCTTGTTGCTTGCTCATTCTTGTGAGTCTACCTTTTATTTCT
GCTTTGTTCTAAATGTCAATAGTATAGCAGAAATATTAATAATAAATAATACAATATAAATAATAATAGCAAAAACACACAGGCAGTTCAAAAACAGAGAATTAAAATGTTATGCTAAAAAATATTTATTTCCCCACTGCTTAATTTGACTGGCTTTGAAAAGAAAAGTAGGCTGGGCAAGGTGGCTCATGCCTGTAACACAGCAC
AGAGTCTCTCCCAAGAAGCCGCTTTTTTCTTTTTCTTTCTTTCTTTTTTTTTTTCTTAGCAGATACAATGAATGAACTGCAAGCAAACTAAAATTCTGTTATTAAAAAAAATCTTTTATTAAAATGCTCCTGGAAGGGAGCAGGTGGTATTGCATAGTTTGTTCAGATGGCAGTGGTACACACACACATACACACACAAGTGGCCT
AAAAGAAAGATTTAGATGGCTTCTTGCCAGTTTGAGCCTAATCTGATTCTTACAGTTTTACCTTCTTGAACCAATGTAAAAGTTTTTTTAATGTTAAATGATTAAATTCTCAGTGAGGCTATCTTCCTTTTCCCCAGTAACATTCCTGAATTTACTGTTATCTTATTGTAGTACTTGCATGACATGGATTCCTGATATCTGATGAG
AGTAGATTATGCTGCATCCTCGTGGCAAAATTCTGTATTCTTAGTGATTGTTACAAACCCCTTTATTGCTGTCTGAGAAAGTGAAAGATTGTGTATTTCTATTAAAACATTTACAATCAAAATTCTAATGACTGTGCTTAAAGATAATTTAGTCTAATGGTTCTCTGTTAGTGATAAAGACCTTTGTTCAGGCAAAATATTATGTA
AATGATGGCTAAGGTGTTCCAAGTATTCCATCTTTTAAGATGAATTGCTTAATTAATTGCCTCGCTACCCCAGGATTCTCATTCTTTGGAAATAATTTTTATTAAATTTCAATAAACTGTGAATCCCAATGGTATTTTACTTTACAACATGGATGGGCTCATCCTTATCTTTAGGTCATTTGGTCAGAATCCTCCCGAGAAGACTG
CCCACAGCCTGGGATCTGACGTTCTTCCTCAGACTGGAGTAAGGAGTGATGGACCGTAAAATGCTGTGTAATGATAAAAGGCTGAAATATCCACTGAATGATTAAAACCAACTCTAATAATCTGACATCCTTTTCCCAGTTTGCTGAATTTCTGGCATACCCCTTTGCCTAGAAAGGAAGTTCTGATCACTTTACAGTGTTACAGA
TGATAGAGCACTGGACTGAGTAACGAAGAGATTCTAGTCATGGCTCTTGTGGTCATTTCATTTTTGAGCCTCACATTCTTCCAATTAATGAGGGTACCAGATTAAATAAACTCTGGGGATTCATCCCAATTCGAACTCTGTAATTCTCTGAATGAACTCTCTCTTCAATTAAAGCCAAATTATTAACATTTTAACTCAAGTTTAAA
TCAGGCAGCACCACACTGGGTGCGTCTCCAGTCATCTGTAAGAGCTTGCTCCAGATTCTGATGCATACGGCTATATTGGTTTATGTAGTCAGTTGCATTCATTAAATCAACTTTATCATATGCTCTTTTAAATGTTTGGTTTATATATTTTCTTTAAAAATCCTGGGCTGGCACATTGACTGGGAAACCTGAGTGAGACCCAGCAA
GGGAAATTGGTTTGCTTTGTGTGCTAGGAGGTGAATCAGAACAGATTATAATGAAATGCTCTTTTTAAAACATTGTTTATTAAGTGATCTTATTTTATTTATTAAACCAAAACTTATTTGTGTTTTCATTTGAGAGTGTTGAACAATCCCTTCTTCTTCTCAAACTCAGAAAAAAGTAATCTGATAAAAGAAGAAAGTTAAAAGTC
CTTCAATAACTCCCCATTGCCCTAATGAGCTCACCATCAGAGCCTGATTAAGACCTTTGGAGGCCCTAAAATTATAAGACCCACTATCTCCATCAATGTAATTAAAAAAAAAACAACTTTAAATGGAACTTTACCAAAAAGCCGATTTTCCTCTGTGAAATTATTTTAATAGCAACGACAAGCCCTTGCCTTGCAGCACACTGGCC
TCTAAAGATTAATTTCTTGGGAGCAAATGAGTATTTGTTGCATTTGTTCAATTTGTTGTATATGGTGAATATTTAATTATGGTTTTCTTGAAACGTGTAAATTAAAAACACAATCAGTGTTCAGGCTTCAGTTATATAATGTAAGCACAACTAAAATGAAACTTGTTGACTGCACAAGAAATTACAAAAATGTTTCTGTTTTGAAA
ATAAAGATGTAAATGACTGGCCAATAATAACCATTTTAGGAAGGTGTTTTGAATTCTGTATGTATATATTCACTTTCTGACATTTAGATATGCCAAAAGAATTAAAATCAAAAGCACTAAGAAATACATAGTTGTGTGATGGCTGTTCATTCAACACGTCCTCCCAGCACCTGGCACAGTGCCCTGCATTTACCTGGCACTCATTG
TATATAATGTTTGCAAATATTTGATAAAGATGATGTTACCCTATCTTCCTCCATCTGATTCCTGGAATGCTTGAAGAAAGGGGAAATCTTGAGTAACCTCATTAAAATTAATGTCTGGTGGACCTCTCAGTTTGCTCACTGATTGGGTAGACTTGCTACTCTGGATTAATAACTGCTTTTCTCTGCCTTGTCTATTAGCCATGCAC
CAAAGGCTGGCAGATGTGTGGCCTCCTTTGGTTCCGTCACAGGAGCAAAGGAAAAGGCAGACACAGGAACTGGATTGGGAACTGTCAGATAAGACTGCACATTAAACTCAAGAGAGTTAGGAACTTCCCCAGGAAAGGCTTTTTTTTTTTTTTTTTTTTTTTTTGAGACAGAGTCTTGCTGTGTCACCCAGGCTGGAGTGCAGTGG
GCTACCTCTTTGTATCATATTTTGTTATTCTGGTCACAGAATGACCTAGTATTCTGTACCAGGGAAGGTAGTTCTTAACTATATTGTACTTTTAAACCACATTAAAGACTATTATAAATGCCTATCACTGCTACTGTTAGAGGTTGCTCTATACTATCTCTGATCTTTCATTTGTTGCAGTTTGCAACACAGTAGTTGAGAATAAG
CCAGAAGGAGACCGCTAACTCTCAGCAGACCTGAGCCCCAGAGCAGGCCTCCTTCCCTGTGTGCTGGGGAGTCTCATCACCGCCCCCTAAAAATGACGTTATTAAATGTTGTAGCTCTGTGAGCATTTTCCTCTTTCCTGGAGCAGGGCAGCCTGGGGGCCCTGCTTCCTCCTCCTAGACCTCACTCTGGGCCTGGGCCTGGGTCT
TTCTAGCGATGGGACTGCCCATTTCCTCAGCTGCAGAGGAGGAAAGGGAAAGGGTAGGCCTGTAGACTAACGCTGTTTACACCCTTGTTCTGTCAAAGCAATTAAAGATCACTTGTGTTGAGGCTGTGGGGTAATGAGCACTCAGCCTTTGGGGTACCTGTTCCTAAAGTGGGCCAAAAGAGCCCTCCCTACATGATGCCCCAGTT
GAGCCACCTGCCTGTGGAGTGCTGAGCTCAACCAAAGGCTGGCAAGCTCTGGGCCTCATTTAAGGGATTCTGATGAGCCGATGGGCCCTGGAGGCAGCCCATTAAAGCATCTGGCTCGTTTTTGGAAGTGGGGCCTGTCCGTGTGTTTGGGGATGGTCGGTTTCATGTTCCGTCACTGTGTGCTTAGCCCTTTGCTCGCAGGCTGC
ACTTTTGGGGATGGCACATTTGAAGACCTTAGGGAGCTTTGCATTTTAAAGGCTGAATCCCACACTCTATCATACATATTAATATTTACCTGCATTCCACATTAAAGGGTTCAGTTTATGACTTGTGTCCTGTCTTGTAGATACTTAATTAAACGGTATTAATTTTGATTTTGCCCCTTTCTGTTGGTGCTCTGCTCTCTTCCCTC
AAAGGCTGAATCCCACACTCTATCATACATATTAATATTTACCTGCATTCCACATTAAAGGGTTCAGTTTATGACTTGTGTCCTGTCTTGTAGATACTTAATTAAACGGTATTAATTTTGATTTTGCCCCTTTCTGTTGGTGCTCTGCTCTCTTCCCTCCTCCCCGCCCTGCCCACCCAGCAGCACACATTGTTACGGGTTGCTTC
ACTTTATATTGAGGAAATGTAATGAGGTAAAAGATGATGATCTGTTTCATAGCTATACAACAATAATGGCACTCATACATCTGGGGTCATCTAAATAATAATTAAAGTGGCTTTCATAATATGTAACTTTTGGGTTCTGCCTTTTTCAGAAAATGGAAACTTGGGCCATGTGTATTTCAAACAAAAATAACTTTAGATATATCTTT
AGAGGCCCTGAAGTCCTGTGAGGAAGGGAAATAGTAATTTAACCAAAGTTAAATCTGTGTAACTCATTTATTACAATTTTGAAAGGCTTGTCTTAGAAGCATTAAAGGAGTATTAGCTAAAAACAAACTAAATTCCTAGAGATGACAATCATTGTAGTCCTCTGTGAAACTGAAAATGATCACATGAAAAAAATGTGAGCATAAAA
ATTTTTGCATATGTATAGATAGTAATTATATTTAATGTATAACTATAGCATTATGGTGAGTGGAATTTGACATTGTCCAAACCTTTTTCATTTTTGAGTGATTAAAAATGAAATGTCCTTTGTATATGTTTGTTTGCTTTTCTTTAACTTTCAGATAAATATTGAATTTAGCATAGGTTTTGTGGTATTGTACATTATCTTGCCTC
TGCTCTTTGGGGCTATAAATAATCTTGAGTAACGCAGGTTGGAATTACCAATAGAGCTGGTCAGTTATCAACAGTAGAGCTCAGTATCAATTTTACTGAAATTAAAATCATACTTGATAAGCATGATAATCAATTTTAACCTAATTCAGCAGGTCAACTTATTTAACTTTGGTGGAGGTGGGATAGGGAAAAGTGAAGGGAGGAAT
GGAGACAAGGTATTTTATTTCTGACTGATTTTAGAAAAAACTTGTGTACATGTGTTTGGAACTGTTGAAATGCCAAGTTTTCTGTATAAGTGTTTTTGTAATTAAACTTTCAGATTTTCTTTGTTTTTTAAGAAGTTGATGTGCTTGTTTGACATTTGTCTCATTAAAACTTTTCTACGTTGAATTCACCTGTTTCAATTTTACTT
TGTTGAAATGCCAAGTTTTCTGTATAAGTGTTTTTGTAATTAAACTTTCAGATTTTCTTTGTTTTTTAAGAAGTTGATGTGCTTGTTTGACATTTGTCTCATTAAAACTTTTCTACGTTGAATTCACCTGTTTCAATTTTACTTGCTTTGTAACAAAAAGTCCTACCTCTGGCCGGGCACGGTGGCTCATGCCTGTAATCCCAACA
TAATCTACCTGGAACTAAGGCCAAAAATTATCAGCCCTTTCGTTCTGGAAGGAGAGCTGATCTCATTTGTCACCTGAACAAAAAGCAATACTTAAACTGAATTAAAACTACCCACACGTGAAGCTTCTTGGAATTGTCAGCTATTGTTGGCGTAAGACCTGGTAAATGTAGAGCCAGTGCTGTGCCCTGACCTGGAGATCTAACAG
CTGCCTTTTCCTTGACCTGTACCCAGTTTTGACCCTCAGTCCATTTTCTCTGAAATGGATTTATTTGTTCCATCTCTTGAATGAATAAATTGTTGAAGCAATTAAAAAATAGACTAGGTTTCTGTCTTGGGCTTTCTCTTGGACCATTCTTCCTGGGCAAGCCGGCTGCCATGTTGTGAGGATACACAGCCCATGAGAGGCCCACT
TAATGGTGTAAAATTACATTCAGCTCCTTCTTGTCATATAAAAGGAATTTGGAGGGTGTCGCTTAAAATTTTATTCCACCTGTACATTTGTCACTTTAAAATTAAAATTGAGCTGGTATGAGAGATAAGTGGCTTTGCTTTTTCCTTTTTTTGAGAGCTCACATAAACAGTGTTAGGTGCCTGCCAGCTTGCCTCTCATTGGTTGA
CATGACAATGTTGTAGTGTCCCCCACCCCCACCCCCCAGGCCTTGGTGCCTCTTGTATCCCTAGTGCTCCATAGTTTGGCATTTGCACGGTTTCGAAGTCATTAAACTGGTTAGACGTGTCTCAACCTTTTCCCTTTTTTGGTTTGCCTCTTCAGTTTCAACGTGGGAGTTATTGTGTACCTACTGTCCTTAGCACTGTGTTGGTC
CATTAAACTCTGAACTGATTTCTTCTATACATTTAAATTATCCACCCTCAATAATACGGGTGCTCAACCCTATGCATTTTTTAAGTGTTGCTATTTCTTAATTAAATTGATTTCCTGTCATTTTGAATCATTTATCACCTGCGATGCATGATTCTATTAATTTTGTTATGTTACTGTTTTAACCAAAGCTGACCGTAAGGATAAAA
CCTGTGTAAAATTATGGTCAGCTTTTTTCTGTCTATAATTGTTTACTTTTGTGGGTTTACTCTAGAAACATGAGCCAAAAATGTCAATAGACAACACAGTATTAAAATAACCCAAAAGTTGTAAAGGGCAACGTTTCTCCCCTTTGATAGGGACACTAAAGTGGTCTGTACTTGGGTAGAGGATGGCAGACGTTAAGAATTAAAAT
GGTAAGGATGCCTTCATACCAACCTCGTCATGACTGTGCTAAGTGGCAGGTCTGATTTGGTTATAGAACTGGATACATCAGACAGTTTTAACTTTATGCTATTAAATATTTGAACATATCACTGTGCACTATGATGGATATTAATTGTTTATGGCTGTCTAGCACCTATTCCACCTTCTACTGAAAATGGCAGCCAGCTTTTACTT
AACTGGTAAAGCAGTTGTCTCTGGACAAGGAAACTAGCTGGTTTCTTTTGAGTGTTGTAACATTTTATACCATTGTATTATTACCTATTCAAAACAATAAATTAAACAATTTATTTAACAATAACCGACACTCCTATGGCTCCTCTATGGCCCACCCTCTTCAGTGTCCCCACACCATCCTGCACTCCCTGGTCACCCTGAGTTAT
AAGATGGAAAACCGCTGCTTGCCTTTCTCCGTTTATTGACTCACATTCTGCTCTTTGGATCATTTTCTTCGGAAAAAGTTTTCCAAAGTGTGTCTTGTGTATTAAAAGTTGTGTATTAAAAGTATTTGAACACGCTGACAGATACTGAAGAATGCAGAAAATTGTATGAGTGTGAAAATCTGCCTTTACGATGTGTACTAGTGGCA
CTGCTTGCCTTTCTCCGTTTATTGACTCACATTCTGCTCTTTGGATCATTTTCTTCGGAAAAAGTTTTCCAAAGTGTGTCTTGTGTATTAAAAGTTGTGTATTAAAAGTATTTGAACACGCTGACAGATACTGAAGAATGCAGAAAATTGTATGAGTGTGAAAATCTGCCTTTACGATGTGTACTAGTGGCAGCAAATCCAAACAA
ACTGTGAGCGTGTGTTTTTTTAATTTACACTATAGAGTGATTTTTTTTTCCCCCAACGTCAAGTTTTTACCTTGCATGTACTGGAGTATTTATTTCATCTATTAAAATGTTATGTTTCTCAGATGGCTTTTTGCAATTATTGTTGATTTTTCAATAATTGTAATTTTGCATGCTGCATGTCATGTATGGGAAGGGTCTGTGGGAAG
GAATTTTGAAACCTCTTACCTAAATGATAGCTGCTCTTGGTGTTTCTTTATGCTCTACGTTTGGTCATGTAACATGCATAATCTCTGTTCTCTGAAGTTGATTAAAGTTCTAAACTTAAGCGTTTTCACTGCTCCTGCACCCCCCACCTCCCATTTATAACATAAAGTTCAGGGCTTTTCTTCCAGCAGGTGTCTTGAAGTGAATT
CATCCACGTGAATGTGCTGCTTTTCCTCTCCTACTTCGATACTTCCTTCTGATTTTACACATGTTTTGGGATTATTCATGGGCCTGGATATGATATAAAAATTAAAGATTTAAAACAACATTTATATCCCTAGATTTTATTTTATTGTGCATAGTTACTGGTGAAAAAACACAGGTTATCAGGAATTTGTATTGGTAGTATACCGC
CTACACCCCACTGAGTTCAGACTGTCCAATGAAGCACTGACATTGTTACACATGCGTGTTGTGGACAACTTGAGAAAACACTTGTCTGCAGGAAGATGAAATTAAAATCAAGTGTGATCCTACCACCGAAAGATAAGTGTTACTGATATTTTTTGTTAATAACATTCCAGTTTTTTATGTAGTTTTGGGGTAGCTTATTATTTTCA
AGGCCATTTGTCTGATTGAGTGGTAAAAGACCCACAATCCCATCCAAATTCATCTACTTTGTTAGTTTTCTGTCTCAAAACATGAAAAACAAAGGATGCCATTAAAGAAGCATTATGTCACATTTGTCACTTTGTGTCACATTTAGTTGGCATTGTTCTTTTCTTCCCATCCTAGAAAAAGTTGAAACTCTACCGAGAGTATTGGG
TTATGAATTCTTATACACAGAATGCATAATGGAAATACTGATTTTTGTCTAAAGTGGCATTATTGACTGCTGCTGTGATGCTACTATAATGTAATACATTATTAAATTGTTTCAAGGTGCTGTTTTGCCTAAAAATTTTGTGTGTCTTGAAAACTATAGTACTGGGTATTGAGACTCTGCAAATTCTCGGCATGCTTGGCATGAGG
TTATGAATTCTTATACACAGAATGCATAATGGAAATACTGATTTTTGTCTAAAGTGGCATTATTGACTGCTGCTGTGATGCTACTATAATGTAATACATTATTAAATTGTTTCAAGGTGCTGTTTTGCCTAAAAATTTTGTGTGTCTTGAAAACTATAGTACTGGGTATTGAGACTCTGCAAATTCTCGGCATGCTTGGCATGAGG
CAACTACAGACTACTGATCTTCCCTACCAGAAGTCCCTGCTTTAGGACCTAGAGTATTTGGGTCTTAAATCTATCTAGGGCCTTGCCACTACAGGAACTCATTAAAAATGCATTTTGGGTCCCACCCCAGACCTGAATCAGAATCTGCATTTTTAAAAGATCCCCAGGAGATGTGTATACACATTAAGTTTTAGAAGCACTGATCC
TGTTCTTTCGGGAATTAATCATGGTTTAAAAAATATCAAACATTCAACAACTCTAATTTTACTTTAATGTCTTTTTTTCTAATATATCTAATAAAATTGCATTAAATTTTTAAGTTGAAATTGCATGTATACACACTGATTATTACTATTCATGTTACTCTATATATGGCAGTTTGGGTGATTTTTTAAAAACTTTCCTTTTTATA
AAGCTATTTTCTCTTTTCCTCATGAACATTATATTTAGAAATTAAATGTTAAGTGATAATATTATATAAAAACATGATTAACAACTGTAATCTTAGAGGAATTAAAGTCTGGGTATTTTAAGTCCTCCAAATCTTATTTACTACCTGGTTTCTCTTTATTATTTCCCACATGTATAATCTTAGTTTAGATTAGCAATTCGGGATCT
AGCCCAGGAGTTGGAGGCCGCAGTGAGCTGTGATCATGCCACTGCATTCCAGCCTGGGCGACAGAGTGAGACCCAGACTCAGCTGAAAAATAATAATATTATTAAAAGAATTTAAAATAAAGTGTTCCATAGATGTGAACCCTGCGTAGATTATACACACCAGTCTGCCATTTAAAAGGTTTGTTGTTCTTGGGCAACCTCTTTAA
CAAACGTTAGTTTTCATTATCATCATCATTATAATTATTATGAAAATAGATAAGGGCATTATCCTGTACCCTCAAAGGAGTAAAAGGGGGAAAATGAGTCATTAAACTTTCTCTTCTGGGAACTAGACCTTCTTGAGAGGCACTATCATTCTCATTTCACCTGTCACTTCCAGACATGGGAGCAGAAAGTGAATTTCAGAACTCCA
AAGTTGAGACTAGGACGCAGGTCCCAAGTATGGGATTTTTTTGGGTTCCTACTTAAAATGCTTTTTTCTTTATTGGAAAATGATGTAACATTTTAGAGAAATTAAAAAGCACACATATTTATAATCTCTTCCTCTTACCATTGTAGTTGTTTTCATTTTTGCCTATCACTTTCCAATCCTTGTTCAGCACATTTGTAATTGAATTT
GATCCACATACCACAGCAAAATGATTTGAGCCAGCCTGTGGATGAACACATTTAAAATTTTATTTATAAATACATTTACTGTTACATTTGACTTCTCTTTATTAAATACATTTGTGATTTATTTTTGCAATGGTCTTCTGTGACAAGTCATTGATAATGGTTTTCCGCTTGAGGGACTGATAGGAAGTTTCCTTTAAAAAATGCAT
AATAAGCATAATACCATAAAAAATGACACTTGACATGTCAATGTATTTGTCATTTCATTTTAAACTCGTATTTGTGGTTTTTTTCCCAGATAAAAATGAAATTAAACCATTTCTTTTTAAGAAATCATGTTTTATCATCTTTTTGGAGAGTTCTTTGTCTCATAATACTTATAATATTTTTTTTTTTAAATAAAGGTCAGGCACAG
TCCATTGCATTGTTAGGCATGGTGACAAGTGACAGAGTTCTTGCCCTCTGTCCAGTTTCAGCATCTGGTTGCTTTTAAGCCAAGTACATCTAGTTTCCCTATTAAAAATGTGTCTGAATAGCGATTTTGCTTTGCCACCAAAAGGCTTTTCCCTGAGAACAGTGAAGGATGTATGTCATTTTGTGGTGGTTGTATGTGTCCTTACA
CAGAAAATTGTACATGAGGACAAGTAGGAAAGGAATTCCAGGAGGAGGGATCAGCATGTGCAAAGGCATGGAGGTTGTCCATAGAATGTAGAGAGAAAATATTAAAACCTATATTTATACTAATTTTTGGCCTCATACTTTTATATTTTCTGTTTTATAACCACTTAATAATGCACATAACATATTAACATAGTGATTCATATGTA
GTTCAAGCCTGTTGTGTTCCCAAATCTGATTCCTCCTATTGTCTTGTAAATCAAACTCTAAGTGAAAACTTCCCATTTGTCCCTTCAAAGATTTTTTTTTATTAAATGGTTTTTTAAGATCCTAAAGTCTCCCAGTTTCCCCTATATACATAAGACCATTTAAACCACAACCTGGTTACCACCGACCCTTTCGTGATGATTCTTGG
TACTGACAAATATTTAGAAAGCATTGAAAACTAGAATGCCACATACCCAAACCTATGGGAGACAGCTGGCACTATTCTCATAGCCTTAAATGCTTTTATTATTAAAAAGGGAGAGAGAAAAGGCAAATAAACTAAGCATTCAGCCTGAGTGCTTAGGAAAAAAAAAGAATAAAAACAGCCCCTAAGGAAAATGAGAGGGGAAAAAA
ATTCCTGAGAGTAAAAGTCCTCCTTTAGATGAAGAATGTGGCCTGGGGCTGATTTGCTATCAAAAACAACTTTTTGCATAGATAATATGTTCATATTTGCATTAAAAAAATCACAGGACCAGGCTTGGTGGCTCATATCTGTAATCCCAGCACTTTGGGAGGCTGAGGCAGGAGGATTGCTTGAGCCCTAGAGTTCAACACCAGAC
TTTAAATATATGTAGGACATTAATGGAAACACCTACATTCCAACTCAGTCATTGCCACTCTGTAGAATCTTACTGCTATTTCAAATGTCCAATTACAGCAATTAAAATACTGATTACTGTTGCTTTTATCAATTATTATTGATAACTTGAGGATCTGTTCTCAGTATAAATGACAAAGCCCTGTCACATGCCAAGCAAAATTCTAC
GTCCTAACCCCCAGGGCACCCTGTTCAACCATATTTAAAAATTGGAATTTGTATAAAGTTGCTTCCAAGTTTTATAATGCATCATTTTACATCTTTTGTAATTAAAAGCATCACAATGAGGTTGTCTCTGCATTTGGTGGTGTTTTTCTTCACTTGGGTGAGGGGTTGGTGGGGAGCCTTAATCTCACCGCTCCTGCACGGCTCAG
CCAGGCCTCTGCACGCGTGCCTTCTGCCCGGTGAGCCTCTCACTATCGTCCTTCTAAAAGACACTTCAAAAAGAGGCAAAATCATGCCTTCCATACATATATTAAAAAAAGAATATGTGTCAAATATTTTATTCTACTCCTAAACCAATTTAAGGAAACCAGGCAGATGTTACAACTGGTTCAAATGAAATCCTAAGAACAGACAC
CTGGGTTGGTGCACAGTGATTTTTTTCTTGTAATTTAAACAGGCCCAGCATTGCTGGTTCTATTTAATGGACATGAGATAATGTTAGAGGTTTTAAAGTGATTAAACGTGCAGACTATGCAAACCAGGCCCAGTCTCCAGTGTGGTACCGTTGCTCCTGCATCGCAGCTGAGGATAGGGGGCCAGTTAGGCCTACACAGTGGCCTG
CTAAAGTCCAACTAAAGAGCTTCCCCAGGCAAACACTCCTTTTGCACTTCATTTTGAAGACAAAAGAATGCACAAGTTAAAATCCTAATATTACCATTTTATTAAAAATAACTTTTAAGATCCAATCTGTGGCCAATATTCGATCTGGATGCAAAACCCTGGCTTCCAGACAGGCCAGCCAGGGGCACTGCTCTGAAGGTCATTAC
TGATGATGTATTTTATGATGCCCAGCTTGGAAATAGTTGCTTTCCATAGTCTCAACTGTATTGTGTCATCTCCTGATGCTGATTTTTGATCTTTTGTTTTATTAAAAATAATTAGTGAAAGAGGTGTGCCTATCTGTGAAGTTTGTAGTACATCATCCTGAGGTCATGTAACAAGTAAACCCCAACCCAGCGTTCCCTCCTACGTT
TTGAGTGTGGTACTCTGTATTTTTGCAGCGTTTATTTTCCAAATGAGCAGTTTAGAAATATGTGATGTAAAGTACATACTGTACGTTTGCTGAAAATTATATTAAAAGCACTATTTTAATTCTTCCTCTGTCTCATGCTCTAATCTCTGTTATCTTTCTTGTGCCTTCAGGTAGAATGATTCTAAAAGATTCTGGAGAGTGTTTCT
TGTGTTCCAGTACAATGTTATTTATAGACACTGAAATTTGAATTGCATGTTACTTTCTCATGTCATAAAATAGTATTCTTCCTTTGGTTCTTTTTCAACCATTAAAATGTGAAAATCATTCTTGGCTCCTGAGCTGTACAAAAACAGACAGTGGGCTGGATTTGGCCCATGGGCCATAGTTTGCTGACTCCTGGTTTATGTATCTG
GCTGAGGCTGCAGAAGGCTGTGGTCGCGCCACTGCACTCCGGCCTGGGGGACAGAGTGAGCCCCTGTCTCAAAAATATAAAACAAAATAAAAAATTAATAATTAAATTAAATGTGTGTAAACATGTAGGTGACCTTCTAGCCCTCGGTGAACCAGACTAAAAAACGCTCCCGCACTAGGCGTGGTGCCCGGAGCGGCCCCGCCCTC
TTTTAAAACCTGTTGACTAAACAGTAATTAATTTATATTTGTGAAAAATGCCACTGTCCTAGTGATTTCTGATGTAAATAATGTTGTTTATATAGTATGTATTAAATTTTCCTACATTGTAAAACTGCTGTACTTTTGATTCTTGTATATTAAAAAGTGTTACTGAGCATTTTTAGAATTGGGCTAACACGTTGCATTGCATTGTG
TGCCACTGTCCTAGTGATTTCTGATGTAAATAATGTTGTTTATATAGTATGTATTAAATTTTCCTACATTGTAAAACTGCTGTACTTTTGATTCTTGTATATTAAAAAGTGTTACTGAGCATTTTTAGAATTGGGCTAACACGTTGCATTGCATTGTGGTGTGAGCTCTGTGACTAGAGATACCGCCTTGTCTACCTTCCCTCGTT
GTGATTACTCTATGCATAACCTCAACTTCTTTATCTGTACATTGGGAACAATAATTCTTACTCCACTTGTTGTGTTGAAACTGAATTATATAATTCATAAATTAAAACACCAAATTCTGATAAATGCTAAATGCCATTTTCTTATCTTGTTCTTTCCTATAATGCCCATTTTGATATAAACCAGGCTCCCTAGTCAGTCTTGCAGA
TCTTTTTTCTTTACTTGTAAATTATCATTTAACAAGTCTATATTGAATGCCGATAATTTTCTGGAACAAAACAGACTACATTCCCTTGGTAAAGCCAGACATTAAACAGATACTTTCAAGCAACAGCATGCCATGCTCAGATTTAAGTTTGAAAAATATTCTAGCTGCAATGGATAGCCTAGCAATTTTCAAAGTTTAGAGAAGTT
TAAGTGCAACATTTCTGTATACTGTAAAAGTTATAATAACTGAACTGTTTGGTCGAGTCTTTGTGTGTTATATTCCAAGGAAAATTGAAAGTATTCAGAAATTAAAATATTATTTGATATCTGAAACCTGGCTGTCCCCACTCACTGTCTTTACATCTAGAAGAGCCCCTGTGAGCTCTCGCTTAGCTGGCCGGGCGGGGGGTGGT
GTGTGTGAAGTTTCTCTAATAAGTAAAACACAGGCCCTTTTCCTTGTTTGTTTTGTGTTAGTTTATTGTAAACAGCCATTTGTTGTAAATTATTATTGGCATTAAATTATAATTTATGATTTTCAAAGCAAAAGACAATCCCTGTTTTATTATGCTTTAAGCATGTGTTCTAGACGTTGGAAATCTCTCTCGCACTCTTAAGTTTA
ATATTTCTAGTGTTTTCATTTTATTAGTTTTGCAATGTCACTGTCCAGATAGAATTATTCGATGACTTAAAACAACTTTCGTAAGATTTTCAAGCCCTAAATTAAAAAATCATATTTCAATACAACAGATCTTGTCATTTATTTATTGGGATGTGTGTGAGAGGGACCTGCTGCTTCGTGCTCGTCCAGTACATTGGCTTTGAAAT
CCCTTGGCACCGCGTTCGGAGGACGCACCCTCACTCCCCTGCTGCCTTCACTCCTTTCTGACCAAGCAACGCTAACTTTTGTACAGATCGATTTGATAAAATTAAACAAAGTGCTTTTTATGGACGTGGGCTGCATTTTGTGTGTTGCTTTGTGTGAGCCTGGGGCTCCCGGGGTAAAGATGTCCGGCAAAGGCAGGATCAGGCCG
CTTTCTCTCTGTGGAGCCTGTGTGAGCTGCCCTTCCTCTCTCAGAAGCCCCGTCGGCTGGCAGCACCAGCTTCTTAGAATTTGTCAAAGCACAGCGCAAGATTAAACACAGCCCCCAAAATAAATTTTGGCTTTCCCTTTAGTGTTTGGTTTGGTTTTCCAGAGATTTGTTGGGTATGTGGAAGAACTTCTCAGAATTGACTAAGA
CCACCTCCTTCCTGGTTGAGGAGTTTCTGGGAGAATGGTCAAATCCCCAATGTATCAACTCAGCTTTATCTCCAAAACCTACCACTTCCCAGAGAACAAAATTAAAGAAGATTTCCCAGAGATTTGTCATCTGGCGGAGCAGGACCAGGGACAGGCTGATGTGGTGGAGGTGGTGGACACGCTCTCAGCCCCACTCCATCCCGGAG
TACAGCTTTTTGTCCTCTAACTGTGGAAACTCTTTATGTTAGATATATTTCTCTAGGTTACTGTTGGGAGCTTAATGGTAGAAACTTCCTTGGTTTCATGATTAAACTCTTTTTTTTCCTGACATCTAAGTTTTTATTAACGTGAGTTTTTAAAAACAAGCATGTATACCAGTGTGGGGGGTGAGGGTGGGAGAGAAAGGTGGGAG
CACCCCAGCCACTGCCGCTGGCCCCTCACCTCAGCGTGACAACCACGTCCACCTGGTGATCCTGAGAGCACACGATTCCCAACAGTTACACAACACCCCGATTAAACTAATCAGTCTTCGAGCCGCATGATACCGTGACCCGAGAGACCAAGGCAGCACCTCGCTGGAGAGACTGGGACACACAGTCCTTCTGCTTCTGGGGTCTA
CATTTCGCTCGGAATCACGGCAGACTTGGAGTGTTTCTTCAAGGCAGGCATCTGCTTATGAGCAAGGTCAAAGATTTTTCAAAATATTGTGCATTAATTCATTAAAGCTACTGTTAAATATTTGCTGTTTTTAGATTGGCGTCCGTGCTAATTCTGCAGTTGTAGCACTGTATATTTTATCTCATTTCTGTGCCAAGAAAGTTCAT
CCCTTCCCTGTCCTAAGCCTGACGCCTGCACCGGGCCCTCCAGCCCTCCCCTGCCCAGATAGCTGGTGGTGGGCGCTAATCCTCCTGAGTGCTGGACCTCATTAAAGTGCATGGAAATCACTGGTGTGCATCGCTGTGTTTCTGGTTGTGGATGTCACTGGGAGAGAAGGGGTCCAGGTGTGCTGAGGACACCTGCCACAGTGTGA
TTTGTTTAGTGGAAGGGAAAGTGTGTTCCCGGCATGAGGTGCCTCGGAATTAGTAAAGAATTGTGGGCAATGGATTAACCACTGTATCTAAGAATCCACCATTAAAGCATTTGCACAGACTGCGGCCTGCCGGGTGTGTCCTTTCCTGCCCTGTCCCTGGCTCCCCTGGGCTTTGGGGGTGGGAGCCCACTGGGGCCACAGGGCGT
ACCCTGAGAGTTACGGCCCGGAGTCTAAAGCATTGGTTTGTCAGCCTTCTAAAATTAATGTGGAAGTACGAGAGAATATACCAGAACGTTCTTGTAGCGAATTAAATTATCTCCAGACTTAGTCCTTCCTTTCCTTTCCGAGAGGTAACTGCTGTTAATAGTCTGGTGACTTTGCAGACGCGTTTCTGTGCTTTTACGTGCGTGTC
GCTGATGAATTGAGGGGAAAGAAATGAGCCCAGTATGAGTCCCCTTTCAGGGCTGAGCGTGTATAAAACCAAACAACTTGGAACCGCTCCAAGAGAGGGGATTAAAGCAACATGTTATTCTGAGTGATTGCTTAATTTATTGAGCTGCGGCTGGATCTGTAATGAAATACAGCCCTTGTAACTGATAACCTCCTGCTGCCATTGAA
GAGTATTAAAAAGTTAATGGGTTTTTGTGCCTGAAGATTTTGATGTTGCATTTGGCTACATTTAATCCACTTTCACCCATAAGGTTTAGCATCTAAAAAAATTAAATCACTGCTAATGCAATTAAAATGACTGAAAAAGTTTCTTTTAATACTTTCAACAGCTGATACATAAAAAGGGAAATCTGGAATTTGAAGATAAAGTATGT
AAAAAGTCTTTTTTTGTGCATTTTTTCATCGTTGACATCATATTGTGGTATCATTTATAACCAGTTTTTTCCTACTTATTATACCACCATCTTCCACATCATTAAAAGCTCTTTGTAAACATTAAACACTCTTCATAAATCATGCCAATGTCTGTTTAGTAATCCATCTTGTGGATGTACTGTAATTCATCTAATCATTTCCTCAC
TTTTTTCATCGTTGACATCATATTGTGGTATCATTTATAACCAGTTTTTTCCTACTTATTATACCACCATCTTCCACATCATTAAAAGCTCTTTGTAAACATTAAACACTCTTCATAAATCATGCCAATGTCTGTTTAGTAATCCATCTTGTGGATGTACTGTAATTCATCTAATCATTTCCTCACTATTGGATGTGTAGACTGGT
AGAGCTGTACCAAAACAAAAAGCCTGTACTCACATCACAATGTCATTTTGATAGGAGCGTTTTGTTATTTTTACAAGGCAGAATGGGGTGTAACAGTTGAATTAAACTTAGCAATCACGTGCTCAGAGCTTTTGCCTGTCAGTTGTGTGTGTCCCTTATAGTCCCTTCCCCCACAGCTCTTGCTGAAAGAGTTTGCCTTGTTTTGT
CCTCTCCATGCACCATGTGTTTCAGAGGAGAAAGCACAGTGAAGAATGCAGTGTGTTCTGAGGTCCTGTCACCCCTGAGGCTGTGTGTGTCCTTTGCCAAATTAAAGAGTCTTACTGAATGCGGTGCATCCAGGAGACAGGCCCAGGTTTGGACTGGTCCTCTAGCCTCAGAAGCATCTTTTTCTCCGACTGATTCCGTGTTCAGG
CAGCACCCTGGGTCGCTGTCATCTGTGTTTAGCTCGGGGAGTGCCCCCTAAGGGGGCGAACTGACCTCAGGCATGTTTTGTAACTGTAGAGGCGCCTGCCATTAAACGTGTCCGCTGCTGTGGCGACAGATCTGATGTTTCTAGAGTCTTCTGTCCTTCGGGGTCAGACAGCACCTGCTTCTGTAAGTTTCTGGGCTGGACTGGGC
TTTTATGGTAAACTTGGATAAAGTATATAAATAATCCAAGGGTGTAAAGTAGAAAGTGAAAGCTCCCTTCTCCCAGTTCCAGCCCCCTGATGTTGCCAATATTAAACGTTGTATATCCTTGCAGACACGCATCTTTGATTTTTGCCCTCATGTACATTACTCATTTAAAAATTATTTCGTTGAGTAGATTCCTAAAAGTAAGACTG
CTCTCTCTTTCTCTCTCTCTCTTTCCTCTCTCTCTGTTGGATGCTTCTGTATCTTTTTCCACAGCATAATGTCTGGTGTGATGGGGAGCTATTTATTGAAATTAAAGATTATTTATTTGTGCCATGCATTCGAGTTATCTTTTTCTTCATGAACACAGGACATAGAAGGTGGGAGGGCATTGCAGCTAGTACTGCTGTGTAACAAA
TTTCTCATTTTTCTTTTCTTTTTACATATGTACAAATTGTTTTAAGCTTTGGCCTCTATCCAGGTTATTCTGACAATGAAGAAATGGGAGTTGTCAGAGCATTAAAATGCAATCTTCACTAAGAAGCAGTCTCTGTGTTGTCTTTGCACAAGTGGCCTTCGGTCTACTCAGCCCGATCTGATGGGCCTTTTTAGCAAGAGAGAAAC
TGGCGCGACGGCTGGAAGGATGGCTCCTGTGACTAGAGGGTGGTCAGCCAGAGCTCATGGGACAGCTAGCCAGGCATGGTTGGATAGGGGCAGGGCACTCATTAAAGTGCATCACAGCCAGAGCCTGTTGTGTCTCAGTTGGGTGGTCCCCAGGACACTGCCTGTGGGGACCTGCCCTGCCCCTCTTAGGTTTGGAGCAGAAGTGG
ACCTTAGATCATAGCTGTGAGAACAACGTAAGCACTGCCAAAGTTATCAGCTACCCATATCTCATGTTTTTGATGTTATCTACTCTTCCTAGAATCAAATATTAAAATAATTTTAAAACCAAGATCCTGACAATAGTCTTTGGGAAAAACAAAGAAAGGCAGGGATGAGGTAAGTGTACGCTTCCAAAAGCTTGTGAGTTGGGGAA
CCAGATGGTGGGACACCCTTCCCTGGATCCAGACCCTCATCTAGGGCAGGGAAACCCTGGGGCCTTGATGGTGAAAATGCACCCCAAATGAAAAATAATTATTAAAAATGATCTTGCAAATTATTTTTAATTTTTTTAAATTTTAATTTTCATTAGTACATAGTAGGTATATATATTTATGGGGTACATGAGATGTTTTGATACAG
TTACAACATGAAGAAAACCTCAAAGTTCTTAATTTTTAAAATGCCTAGAAGACAATATTTAGTCTTGGATTATCTATCTGCTAAGACCTCCACCAATTTCATTAAACCAAATTGAATTATTCTATTCTTGGGATTCTGTGGCCACTTCACCTTTGACAACAACCTACTTTATGTAGCAGTCTCAACTGTTTACATGAACCATAGCA
AGGAACTATGTATGGCTCAACATGTTCCAGAAAAAATGATTTTGTACTCACAGAGTGTGTAATGTGTATACATAGACCCATATGGAAGCTACCACACTGTATTAAAGACAAAGTATAAAAACATTACCTAGGTATTACTTAAGTCTTTCCTTCTTAAATGTGTGAAGTGGTAATTCCTCACTGGGAAGGCTCAGATTCACCAAAGA
AAAAAAAAAGTTTTCCTAAGAGGAGGAGTGATTTGAGGCTGGGGACTTTGGCTTTTTGTTATAAACCCTTCTGTGATCTTGCTTTTTTAGTTACTTGCACATTAAAAATAAGGGAAATTGTAGGGAAGGAATTATAGACTCAAGCTACTTTTTTTGTCTTTCTGTATAAAAAAAGACTTGGGTAATTTGGAAGGGGGGAAAAACTC
GAACGTATTTAGTCTATTAGATTTGCACTGCTGGATTTTTTTTTTAAAGTGTAACCTTGAATAGCTGTCTTATTGTTTATCCTGTAAGATTAGTCAATCGATTAAAGTTTGATAATTAATTGCGTCTCTTTTTCCTTCCAATTCTTCATGCGCCTAATCCATACTGGGGATTAACCAACATTTGGAATTGGACCTGGAGCCATTTC
CCAGCTTTTCTGCTGCTAACACATTTGGCCAGTTGTTGCAGTTGCTCATCATCTTGGGAAAGGTGTTTGTGACTTTTCAGAGCCCAGATTCCTGTTGTCTATTAAAACTTGAAGGGAGGGGTGAATAGTGTTTCTCTCTTCTTCCCAAAATGACCTTAGCTGTCCTAGGATAGTTAGTAAAAGACTTTTTAGCATTTTGACCTAGG
GGTTCTACAGCCTTGTCCCCCTCCCCCTCAACCCCACCATATGAATTGTACAGAATATTTCTATTGAATTCGGAACTGTCCTTTCCTTGGCTTTATGCACATTAAACAGATGTGAATATTCTTTTTCTTGTATTTCCTGAGGGGTGCCAGGGCCTGGGATCCAGCGAACATCTCTGCTTCATCAGCCCCAGGCTGCCCAGCCTCTG
TGCTAAGCATGAGCGATATTTTTAAAAATTGTGAGTAAGCTTTGCAGTTACTGTGAACTATTGTCTCTTGGAGGAAGTTTTTTGTTTAAGAATTGATATGATTAAACTGAATTAATATATGCAAGCTCTTGTTTATATGTCTTTTCTTAAATAGACTATGTTACAGAGGTTACAGACTGAAGATCCAGTTTGTAGCCATTAGATAA
GGCCCTGAGGGAGGCATTCACCTTTATGTGTTAGAAAAACATGACCAGAAATCAAAGATGTCAGAGCCCCGAAGCAGCTAATGTAATAAGCACTCATGTTATTAAAGGTTTTGCCTTGTCGTAACCAACCGAGCCGGGGGTGTTTTGTTTCTTGTGGGTGTTTCCTACACAAACTCACTCCCCTGCCTCCAAACTGGCTCATGTCC
GGAATACACCAAGAACAAGACAGACGTGCTGCCAGACATACTGGAACTCACGGTTTAGTTGGGAAAGACTGACAGGAAATAATTATCCATGAGATACATAATTAAAATTTGGTGTTGTGCACTGAGAAATACCGCGGTGTCATTAGAGTTTGTAATTTAGTGATATTTAAGCTGAGAGCAAAAGGCTTAAAAAACAGGGGTGTAGG
GACCCGTCCTGTCGACTGTGTGCCCCTGGGCATGTGTGAGCCTCAGTTTCCTCATCTGTAAGGGGGGCAATGATACCTACCTCACAGGGGTGTTGTGAGGATTAAATGTGAGGAGGATAGTGGCAGATGAGTGATGGACGTCCTTCACTGCCTCGGCCCCTTGTCCAGGGGCTCTTAATCCCAACTCTGCATGGAGTCAGTTCTCT
TCAGCCTTCCTAAGGCTCCTGGACTCCAGAGGCCAGCGGGGAGCCTTTCCTGGCTCCCTCTGTTTTCTCTCACTGTAGACCAAAGAGCCGCTTGTGTGATATTAAAGCCACTTTAGAAAGCATTTGTGTTTATTTATGTTTTTGAGACAGTCTCACTCTGTCGCCTAGGCTAGAGTGCAGTGGCGTGATCTCAGCTCACTGCAACC
GGCACCCCTTACCTTCCTGTTATGTGAAGATGCCTGCAGGAAAGGTCACACCTAGGGTGGGTGGACTAGTAATGCTCCCTGTTGTTATTTGGCCTTCAAAATTAAATTTGTCTTGGGCCCAAGTGGTTTGCGATTTCTCTGAGTCTCTGCCTGTTTTCTTCTCTGTTCCCTCCTTCCCAGGGTACACTGGACATAGTGTGAGACGC
GTATGGGAGGGAAGTCGCCACTCATCTCAGCCCACCGCAGCCCTCCAGGCCCCCGCCTGAGCCCCTGAGGCCCTCATCTGTACCGCCAGCTTTGGTGTTCATTAAACATGGTCTTGCTGCATCAACTCCAGGGCTCCAAGCTGAGTCTGATCTCTTCAGCCAGAGGGGCCTCCGGGGGCTTCCTGGGCCTACAGCCAAGCAGGTGT
TTGACATAAAGCACTTGTTCACAGATCTCCAAAACCAGGAATTGTTCTAGTAAAACTGGAAATTTGTATGAGTGGGGGGAGTTAAATCTGTTCAGCTGTTATTAAACTGTCATTTCTCCCGCTAAATGAAAACCGTGTTGTTATAAAGCTTAATGCAACCTGATTAATGAGTTTCGATGGTGTGTTTGTGTTGATCATCTCCATCT
TCCTTTTGGGGTGATAAAAATGTTCCAGAACAAGATATGGGTGATGGTTGCACAACATTGTAATAATATAATAATGTAATAATGCCACTACGTTGTACACATTAAAGTGGTTAAAATGGTACATTTTATGTTATGTGTATTTACCACATTTAAAAAAATAAAATGACAAAGGATGAAAAATGAAAGTACCTAAAAATTGGACAGCA
TAAATGACTAGTACGTCTTTCAGGTGGGTGGCAAGCAGAACATGCGTAATATTCTCTACCTGGTCTGTAGCTGTAACTGTGATGTACAGACAAAGCAAAAATTAAAAGAACTTATGAAAACAAATGCAATGATACTAGGATATACACTTTTGTATTTTTATTCTTATATAAGGTTATTTGCTGGCTATTGTTGGCCTCTAGTTCAG
CTGGGAGTTCAGGATTTCCATCCTGACCCGGCTACTTTCTTTCAACAGTTACCCACTGTAAATTTCCGAATACTTTCAGCTACTAATCCCAGTGTACCCAATTAAAAATGGCTTTCCTAATAAAGGCATTTCAGATCGAATTTAGCAAAGTGTTCCAAGGTAGGAGTTTCCAGGGCTGGGGCAGAAACTCAATGATCTTATAAAGG
CTATTCCAGAAGTGTAACCTTTTGCTTGTACCCCATAAAGAGTTATTTCTCCCCTTGCCCCTTTTTCTTAGACTAAGCCCATAAAATTGAATTTGTGTCAATTAAATGTGTGTGTGATGCAACTCCAAGAGAGCTTCATTCCTTTCTATCACTGCAACTGTCCCTAGTTCTAATGAAAGGGCCTCATGTCCTCTATTGCTCCAACC
GTTTTATATTGTGTCTTGTTTATACATAGATAGAACTGGAACAAACGTTGTATCTTATCTGTGTACTCCGTATGATGCCTCTAGTTTCTTCTCTTTTTTCATTAAATGCTGGTCATGTCTCACCAAAACTTTTTAATCCATTGCGTTGCCACCAATAGTTTGAATGAAACACTGAAATAGTCTTCAGTAGTCTTCTGTTCCAATTT
ATACGTGGTGGCTTGTAAGGAACCCAAGAAAAAGTGATGCCGCCTGGCAGACTCGCCATCCCCCAACGACACAGGGCAGGACAGCAGAGGACGTGCTGGGATTAAACACATTCCCCCTCTACTCGTCTCCTGGGTTTTACTTCTCCAGACCCTCTCCCCTCTCCAAACAGGGCAAGTTGAGGAGCTGGAGCGGGGAGGTGGCCGTA
TTCTTTCTTTCCCATTAACTTGAGTGACCTGTGTGAGAGACAGACAGATGCCCCACGAGGATGGCTGGACAAGGACTTTTACTTTTTATTACATAAAAATATTAAAAAATAAATAAAAAAAATAAAATTTTAAACTAACTTAACCTGCCTGGAGTTTCCTCCTTGGAGACTAGAGTGGGGTGACAGCTGTCAGTCTTTTGTGGCAT
GGGAGCATCTGCCACCTGCTGGGGAGGCAGAGACCCTGCAATGGCCACCTCTTTAAAAGGGCAGCTGTACAGGGCTAGGTTTTTTCAATGAAGTTTCTGTATTAAAGGAGTGGCTCTGGGTTTGTTTTTTGTCCTTTTTTTTTGAGACATTCTCCTCCTCTGAACCTCCCCTAATCCGACCTCCTCCCTGTTGGGGGAGAGGGACG
TCACTTGGTGACCGCCTAGCGGGGGAACCACATCCAAGTTAGGGGCCTTGTGCATGGAAAAGAACACTTCATTCTTTGTGTTTTCATTTATAATCGATTTATTAAAGTTGTTAGATAAAAATCTCATTTTCCTTAAGCTTTTATAGTGGCCTTCCAGATATTGTATTGACTAATAATTTGGATGTAAAACTCACTTTCACAATCTT
GGGGGTTCCATGTACATATTTATCACCCCTTTCACATAGCCCCAAGACCTTTTGTACATTTTTACAGGGGTGCCCCTCCCAACAGTTCCCTTCCTGGTTAATTAAACCCTCAGACTGGTGCTGTGTTCCTAGCCTCTGGCCTCTCTGTGGGGAAAGGGGACTGCAGGGGGAAGAGCCGGGAAGGGACAGTCAGGCTTCTCCCTGGG
ACGGGTTGCAGTACCTAGGGTCCTGCTCTCTGACATCTATAATACTCAGGGGGCAGCCTCTTGGGAATTTGGGGGAATTGTAGAGTCCTTTGAAATACAGATTAAAATAACAGATTCATAGCAGCTTTCAAGAGTTTGTATTTTTCCTCCTTCTCGGTGTGCACCTGTCATTTGGCTTCTTCCCACTTGTTGAAACACTAAATAAT
CGGCTCAGCCAGGCCAGGATGGCGGGGTGGGTCCCTTTTGCTGGGCTGGACTGTACATATGTTAATAGCGCAAACCCGACGCCACATTTTTATAATTGTGATTAAACTTTATTGTACAAAAGTGTTTGGTCGGTGTATTTGGGCAGGAGCGAGGGGTTGGGGGTAGAGGGCACGGAGGGTTGTGCAAGTTGAAGAGAGGGAAAAGT
CTATGCTTTCACTTCCCACCTCTCTACCTAAGTTCCTTCCCAGCACATCGCCAGCCCTGGGCCTGGGGATGTCCCCAATGCTGTACCTGGCTGACCCCGGATTAAAAGCCTCATCCACGACCGTGTCCATCTGTCTGTCCAGCTCTCCCTCCCATCCCCCCACCCCATGTCCGCCTCCCCACGGCGCCCATCCCACGTGGGGACAG
TTGGCAGCTGCTCATTCATGATGGCCTCCTCCTTCAGGCCTCAATGCCTGGGGGAGGCCTGCACTGTCCTGATTGGCCGGGACACACGGTTTTGTAAAAAATTAAAAAACAAAAAAAGAGCATAGAAAGCCCTGTGCACGTGTGTTCCTGGAAGGGCTGGCCCAAGGCTTCCGGGCATCCAACCTCCTTACCTCCTGGACGTCCCC
TCCTCGCCTCCAGAACTTGGAGCAGGGAAGTGGGCACCCTGAGGCCTCCAGCACCAGTTCCGTCATTCTCGTTCCTGGGGAACCCCCACTCTGACCTGTTATTAAAGTTCACATTTTGAATGCCCTCTCGGGCCCCGTGTGTGGGGAGGGCAGGTGAACTTTTGTTTCTGCCCCCATTCAGGTTCACTGAGCCCTTGGGTTGAACT
ACCCAGTGTTACCCTCGTTATTTTGTAACCTTCCAATTCCTGATCACCCAAGGGTTTTTTTGTGTCGGACTATGTAATTGTAACTATACCTCTGGTTCCCATTAAAAGTGACCATTTTAGTTAAATTTTGTTCCTCTTCCCCCTTTTCACTTTCCTGGAAGATCGATGTCCCGATCAGGAAGGTAGAGAGTTTTCCTGTTCAGATT
TCAGGAAGGTAGAGAGTTTTCCTGTTCAGATTACCCTGCCCAGCAGGAACTGGAATACAGTGTTCGGGGAGAAGGCCAAATGATATCCTTGAGAGCAGAGATTAAACTTTTCTGTCATGGGGAAAGTTGGTGTATAAATGAGAAATGAAGAACATGGGATGTCATGAGTGTTGGCCTAAATTTGCCCAGCTATGGGGAATTTTTCC
TGGCTCCCGAAACCTTGCCAGATGCTTCCTAGGGGAGCCAGAATTTGATCCCAACACTGATTAAAAAAAAGAAAAAAGAAAGAGAGACAGCCTCCAGGAGATTAAAGACCATGAACTTGAAGCCATACAGTTCTTTGTTTGAATCCTGACTCTACTTCCCAAGGGGGATATTTGGAATCCTTTATTTTTCCCTCTCATCTGGGTTG
AACCACTTCTATTTTTTGAGGCTATGAATATAGTACCTGAAAAAATGCCAAGACATGATTATTTTTTTAAAAAGCGTACTTTAAATGTTTGTGTTAATAAATTAAAACATGCACAAAAAGATGCATCTACCGCTCTTGGGAAATATGTCAAAGGTCTAAAAATAAAAAAGCCTTCTGTGGATATGAGTCCTGAAGGATGACACCCA
GGAGCGAGAAGCCAAGGCCAGGTTCTGGGTGTAGGGCCCAGAGAAGCAGAACAGCCCAGAGCCCCAGGTGCCTGGCCTGGCCTAGACCTCTGGAATTGAGATTAAACAATTTGGAGTTGGATACCTGTGTTGTGTGGTGTGTCTGCTTCTGTTTCTTCGCCCACCAAGCAGGGTCTTGTTCAGGTCTTTGTGTCTGGACACAGACC
AGGAGAGAGGGGCTCGGGAAGGGAGCTGGGGCGGTGAGGGCATGGGGTGAGGCATGGCGATGGGGGAGGGCGAGGGCGAGAAAGGGCAGGCACTCTGCGAATTAAAGGCCTTGGACTTGAAGCGCCCGCCTACACAGCTTTGTCTCCTGGTGCCCTGGCGCTGATTCCCCGAGCGTGGGGGAGCTCCTGGGCTAATCCCCTGTCCT
TGTGTGTGTGTAGGTGCGCACGTGCACACGTGTGTATTGAAACCAAACTCTAGCTTATGTGTCCATAGTGGAATTTGAAAATGGAAGCCTAAAGTTGAAAATTAAAATTATCCATGAAGTTTCCTTGCCAACTATTTACTAAGCTGGGTGGGTTGTTCCAGGGTGCAGGGCCCTGGTAACACCCTCCTCTCTCCTGTTCCTGACAG
AGTAAAGCTGGTTCTATTCCTCAGTTATGTAAATTATCTGTTATAATCCAAAAAGCTTTACATGAATGTTTCTGTATGTAATGTGGTATATCAATAAAAAATTAAATATTACATATTTGCACCAGAATCCTAACTCACTATCTCAGAATGTTAGCAGCATTTTCTTTTGTTGTAAAGTGGAACACAATCTCATGGCATTAGCAGAT
CCAGTCCTTGGATCTGACTGGCCTTATTTGCTGTGGCCAATTCATACTTACTGTTCTAGTGAAACAATTAGGCATGTTTTGCTCCTCATTCTAGACTTTAATTAAAATTAAAATTTTATGATATTTTATTTCTACTGTATTTTGCTGTATTCATTCTGCTCAGTATTCTAGTTCACCGGTCCTCTTATCTCTGTTTAATTTAGTGG
CTTGGATCTGACTGGCCTTATTTGCTGTGGCCAATTCATACTTACTGTTCTAGTGAAACAATTAGGCATGTTTTGCTCCTCATTCTAGACTTTAATTAAAATTAAAATTTTATGATATTTTATTTCTACTGTATTTTGCTGTATTCATTCTGCTCAGTATTCTAGTTCACCGGTCCTCTTATCTCTGTTTAATTTAGTGGTGAACC
AAACCATGTTTAGTGTCTGTATGTGTCTCAACTTCCCGTCTGCACCTGGGGGATGGGAAAAAGGGCATGGTCCTTGCTTGTGTTTTGGAGTGAAAGAAACATTAAAGGTCTTGTAAACTTTACCAAGGATTCAACTTCCAACTTCCAACTACAGGCAGCCACTGTGTTTTTTTTTTTTAATGTATAATCAAGATGTACTTTGATTT
CCAAATGTAAAACACATGAAAATTTTTAAAAATATGCTCTTTGTGTTTGAATAAAGTAGTAATGCATGTAAACATATACGTGTTTAGAGCTCTTTTCTATATTAAAGTAAGAGGGATATTCTGAATTTTTGAAATTACTTCAATTCCTCCATAAGTTTTTTTTTTTTTTTTTTTTTAAAAAGACTTCATTTAAAGCAGAGGTCCCC
TACTGCCTGCTTTTTATCTTGTGTATTTATTACATTTTCACGTGTCTTCACGCATCTCTTGAATTGGAAATTGTGCCCTGGAGACTGTATACAAGACTGGATTAAAAAGACTGGATTCTGTTTTGTCCCTGTGAAGAGTGTTGTTTTTAAAAGATGGTGTTAAATGGGCTGGATTCTATCTTCAATACTTATCTCTCCTATGGAAG
TACTGCCTGCTTTTTATCTTGTGTATTTATTACATTTTCACGTGTCTTCACGCATCCCTTGAATTGGAAATTGTGCCCTGGAGACTGTATACAAGACTGGATTAAAAAGACTGGATTCTGTTTTGTCCCTGTGAAGAGTGTTGTTTTTAAAAGATGGTGTTAAATGGGCTGGATTCTATCTTCAATACTTATCTCTCCTATGGAAG
TACTGCCTGCTTTTTATCTTGTGTATTTATTACATTTTCACGTGTCTTCACGCATCCCTTGAATTGGAAATTGTGCCCTGGAGACTGTATACAAGACTGGATTAAAAAGACTGGATTCTGTTTTGTCCCTGTGAAGAGTGTTGTTTTTAAAAGATGGTGTTAAATGGGCTGGATTCTATCTTCAATACTTATCTCTCCTATGGAAG
CCCGTGAGTGACCAGACCCTCCCCTGCTGCCCCTGCTGCCCCTGCTGCCCCTGCTCTGTCCCGGGACCCCCTGGCCTGGCGCTGTCCCCTGAGCTGTCCCATTAAACATGGCCCTGTCTCTCTCGGTGCCCTGGGTGTCGTCTCTTTCTGCCTCCCCTCCCCTGGGGGCCGGGGGCGGCCGCATGGGCCTTGTCTTTGCTGGGACT
TCTCTCTTGCCACCTTGTGAAGAAGGTACCTACTTCCCCTTTGCCTTCCGCCATAATTGTAAGTTTCTTGAGGCCTCCCCAGCCACACAGAACTGAGTCAATTAAACCTCTTTTGTTTGTAAATTACGCAGTCTCTGTATCTTTATAGCAGTGTGAGAACTAGGTCACTGCAAGAGATGTCCAAGTTAGTGCTTTTTCACATTAAT
GCACAGTTGAGAACATTTCCTATACATCGGCTTTTAATTCTAGCTCTTATTTCATTTTGTAATCTTATTTTCTTTCGTCTGCATGTTCACAATACCAAGCATTAAATGTATTTTAATAACTAAACTTTTCTGAAAGAAGGTTAGCTAAAGTTAAATGAAAACTTGGTTTCTTTGAAAATCAGGCAATAGAGACAGGCTCCAGATGA
CTCTCTTTGCCTGCTGTCATCCATGTAAGACGGGACTTGTTCCTCCTTGCCTTCCACCATGACTGTGAGACTTCCCCAGCCACATGGAGGTGTAAGTCCAATTAAAGCTCCTTCTTTGGTAAATTGCCCAGTCTCAGGTATGTCTTTATCAGCAACGTGAAAATGGACTAATACACTCCTACTCCACAAAAACAGGTTCCCTAGCT
TTTTGTGCTGTGTGTTGTACGTACCTGAATTGTGCTAGTTTTGTGTCCTCTAGAATTTGTGCAAATGGTATTTAAGCTATCTATAAATTTATAAAGATTAATTAAAGGGCCCTGACAAGATAATTTATACCAACTAACTTCCTGTTGCAATCCAGTTTGTAATAGTTACATAGTAGACAATCATTAAAGTATCAGTAATTGTGGTT
GAGGTTGCAGTGAACCGAGATCACACCACTGCACTCCAGCCTGGGTGACAGAGTGAGACTCTGTCTCAAAAAAAGAAAAAACAAAGCCATCAGTCTTGTAATTAAACGTGATTTGTCTTTATCCACATGCAGTTTTGTGCGTTACTATCTCTGTACTAACTCCTGTCCGTGTTCTCTGCCCGTAATGTTGAAGCCACAGCTGCCAC
CACAAGATTGGACCAATCCTTTTTGCACCAAAGTGCCGGACAACCTTTGTGGTGGGGGGGGGTCTTCACATTATCATAACCTCTCCTCTAAAGGGGAGGCATTAAAATTCACTGTGCCCAGCACATGGGTGGTACACTAATTATGACTTCCCCCAGCTCTGAGGTAGAAATGACGCCTTTATGCAAGTTGTAAGGAGTTGAACAGT
CTTTGCTACAATCTTGCTAGTGCGTTTTCTTAAAAGATAATCTATTTACTGTAAAAATAAATTGGACTTTGCAAAAGCTTTTAGAAGGAAAAGAAAGAGGATTAAAGAGAATTGCTGGTGATCCTATCGTTTAGGGGTTGTGTTTCCTTTCTGTCTTTTCTGTGATGTTTACTTATTATTAGTAGTAGTTTTGTTTTCTTTCTTTT
ATAGCTTGTTCTTGAACAGCCTGGCTGAATATCACATCATAGGAACACAGTTGCACCGGTGCCTTAGGATGCTGAGAGTTCTGTGAAAGTGATCTGAAAAATTAAACACAAAGATGCCCCATCAGTACAAAATGTATGCTGGGATTCATTATATCATCATGTTAATTATTTCCTTCTTTCTTCTTCCCTGTTATGCTAGGATGAAA
AATAGTTTATGAATTGAAAATTTGCCGCTGCATGTTGTATGATCAAATAGTTCATCAAAATGAATCTTTGCTCTTTGGACTGAATTCTTACCATACTGCCATTAAAATAAATTTGCCAACTAGTAATGCATACTGGAAATCAAAAGATACTGAAAGAATGGTGAACTTCTCTTAGTGGTATTGTCATGCTAAAAGATGTTAATATA
CTCCATCTCAAAAAAAAAAAAAAAAAAGAAAAAGAAAAAAATATGTTAAATTTAAGGACTGTTAACCTACGTTCTACTAGTAAAAACAACATTAAGGGTCATTAAATTTTATTTCTGAATTAATGAACATATCTGGACATTTTTTGTTCCTAGGTTCACAAGATTGAGCTTCAAACTCCCGAGTGTTTTCATTTAATTGATTTAGA
GACTTACTTTATAAATAATGTTTACATGCCATAAGTCCTTTTAAAGTTTCATACAAAATTTACTGAGCAAAAGAGGAAGAAAAATAGGATTAAAAAAGATATTAAAAAAATAAAATTACACTGAATGTGCACTTTATTAGGATCTGTACACTGGATAAGCTCTCTTTTCAAAATGTTCCGGAAAACATGTGGAACTCCCTTAATCG
TTATTATTATTACTATTATTATTTTAATCAAAAAATGACATATTGTGTAGATTTTTGGTATACATTGTGAAACTTTGATATATGTATACTTTGTGGAATAATTAAATCAAACTAATTAATGTATCCATCACCCCACACACTTATTTTTATGAGAACATTTAAAATTTACTCTTAGCAATTTTCAAGTATAGAATACATTATTATTT
TTATTTCCATACCTGCTTTACAAAATTCTACACTTTTTCTCCTGCAATTGGCAACAGTCATGCATGTGTGTATGGAGATGGCATCCTCTTTAGGGAACATATTAAATTGATTATGCACATCTGAATATCCTCTGTGATCACTAAATGAAAACCTCCAAAGAAAAGGGATAAAAGAAAGAGCTCAGAGAAGGGGGCAGAACATTACT
GAACTGCTTATTATCAATGTCTGATTACAGTGCTGCATACTAATGATTATGCATGTCATTAAATGTGTCAGATTAACTTTGTTATAAAATTTATGACAACATTAAATTTTATTCACATGCTCAGCCTTCATAATTTATTGCTTATGTAGCATGGTTTTAACTTCAGAAAAACCTCCAAGACAGTGTTGTCTTGATGACTACACTGC
AGGGTTTATTCTATATAATGAATATTTATAGATCTGTAACATTTGTTTCAAAATGCTGTTTCATTTTTATAAAGTACCAGTGTTTAGCTGCTTTTTATACATTAAATTAGCAATTTGAAAAACTCAAATATCTGAAGGTATTTTATTTTCGTGGTCCTCATGAACTCACTAGAGATTAAAAGTAGACTCAAACAACTTGAAAATTT
TTCCTTAATGTCCCCTCCTGTACAACAGGCTTATTTGGTGTTAACCCTCATATCGGGGGTCTAACTCTTTGCTTTTCCAGCTTTTGTGCTGGAATATCCCATTAAACTGTCCATGTTGGGTATTTTTTCTTTGTTAGTAAACATTTGTTGCATATTGTTGATAGCATTTTAGATTTGAAGAAATAACTGACAAAATCAATATCATC
CCTATCAGCTCGCTCTGATTTAGCCTTAATTTTGTTAAATTTTTTAGAGATGAATGAAGTGCTGCTGTGGAAAGAAATGTACATATACTATTTCTGTATCATTAAAATTACATTTTTATGGTTCCTTTTCCTGGATTTCTTTGAGGGAAGGGTTTTGGGTTATGAGAAGGCTGGAATTGGGTCTCTACAACACTTTAAGTTTTTGC
TATCATAACTTTAGAATGTTATATAAGACATACAGAAAACAAATAGCAAAATGGCAAAAGTAAGTGTTTCCCTATCAGTAATTACTTCAAATGTAAATGAATTAAACTCCCCAGTCAAAAGACATAGATTGGAAGAAGAGGTGGGAAGTAGGATCCAACTGTATGCTGTCTATAAGAGATGCACTAAGGACAAAGATAGTTTGAAA
CTTTCTTTTGGACATTTGCAATATTTACCAGTTGTGTTTTGTGTAGTCTGAATTTGCTTTCTGTAGTTGAGCAAACGTCTTAAAAAGTCATTTGTAATTTATTAAATTACTTTCTATGATGTTCTATAGAGCAAATGGAAGTTTAATTATTTTTTATTAAACATATTCTTTGACTACCCATGATGTCAGCCTCTGTACATGAGAAT
GCTTTCTGTAGTTGAGCAAACGTCTTAAAAAGTCATTTGTAATTTATTAAATTACTTTCTATGATGTTCTATAGAGCAAATGGAAGTTTAATTATTTTTTATTAAACATATTCTTTGACTACCCATGATGTCAGCCTCTGTACATGAGAATACTTTTTAAAATTGAATTTTATATAGAATTTATCTTATTCCAGTTATGAGAGACA
ACCTGTATAAGTGGAGGCACTTTAGGGCTGTAAAATGCATGATTTTGTAACCCAGATTTTGCTGTATATTTGTGATAGCACTTTCTACAATGTGAACTTTATTAAATACAAAACTTCCAGGCTAAACATCCAATATTTTCTTTAATGCTTTTATATTTTTTTAAAATGTTAAAACCCCTATAGCCACCTTTTGGGAATGTTTTAAA
TGTGCTTACCCCAATATATGTGTGTGACTATTGAACTCTATTCGTAGACTGCTTGTACTAATGTCATTTGCATCATAAAATATTCATATCCAATAAACATATTAAAAGGATGAGATAAGAAACCGAGAGATTTTGCTGTTTTTTTCCTTTTGCATGGATGAGCCAGCTTCACTGTCCTGGGTGGGGCCCAGGTGGAATTAGTTCTC
CGGCTTCATACTCTGTGCTTATTACCCAGAAGCCCCGGCTCTTAGAGTTTCTATTAAGATGTACCTCATAAATATATACGCCTCCTATGTACCCACAAAAATTAAAAATAAAAAAATTGAAATCACTCATTTATGCTTGGTGTTATGATTGTAACTAAGAATCCTGGAGTGAGCTGGTTACAAAGTGAGCCCGACTTTCCATGGAT
ACTTGGAAAATGAAAAAAAGTGGAGAAATAAATCAATGAATAAACAAATATTTTAAGTGGCATAGGCACAGCATTTAATATTTTGCTTCAGTAGTTCTTAATTAAAAAAAAAAAATCCCTCATTTTGGTAAGCACTAGGGATTTACCAACATTTAGCAAATGATTTCTGTTACACATACTCTTAAAATATTCAGTCTATTTATACT
TGTACACAGTTGCTGATACCCTGTGCAACAGCTCTCATTTCCTGGCAAGCTCTTTCACAACCCTACATATTTCTGATCATGTGCTGCCTTTTACTGCTGAATTAAAACAGATATTTCACGAAAAATGTTCTGAGTGGTTTGTATATCAGCTTTTTGAGATTTGGATTTATATGGACTTGCATATATATGGTGGGGAGGTTGTGGGG
AAATATTTTATGCTCTTTATTTCCACTTCTGTGAATGTGATATTTCTATTTTGTGATTATGTTACTGAATAAACAAACTTGCTACATAAAATTCTTAGCAATTAAAAAAATTCTGATTCTGCCATTTTGTCTCAAATGTAATATACCCTTTTAATATCATATGTTTACATATTTATGAATGATTAATCATTTTTGTTTGCATTAAA
TTCCAATGTCATTAAAATTCTCTGTGAATGTAAATTTTAAAAACTGTACCTACTGTTTTTTGGAAATCTGTAACAAGCTATGTGTAATCATTCTTCTAATATTAAACATATTGTGTCCAGAATTTATTTCTTCTGGTGGGTTCTTGGTCTTGCTGACTTCAAGAATGAAGCGACGGCTCTCACTGTGAGTGTTATAGCTCTTAAAG
AATGTGTTCATTTTCTGAGACCTCCAGAATGAATTACTAAGGTATCCTCAAACAAAAGTGGTTTTGCTATTCAGAAATTCATATGTTCTAAATAGAGAAAATTAAAAATTAAAAAGACATGATTTAGATTTTGCAGTTTCTTTGATATCCAAAATCCTACAGTACTCTAAAAAAATTGAAATTAATTTTCAAACTTTTATCAATAA
TGTTTGTGCTGCAGACAAAAAGAACAAAAAAAAATTTTTAAATACCACAAGATGGAAAAAAAAAACAAAAAAATTTAAAAAGATGGAATGTAGTGTTTACATTAAAGCCGCCGTTTTCATGACCAATCCTATGTCATTTCTACTTTGACTAATACCCAAACCCTAAACCTCTTCACGGTTTCACTTTTAAGACTTAATCTTTGCTG
TTGCCTGACAGTGTTCTTAAAACTGGTTGTCTTTTACTAGGACTCATAATGATTGTCCTCAACCGAGACCTTGAGCTTGCAGCTAAGTACTTATCTCTTGATTAAAAAAAAAAAGTTGGCTTTTTTTTTTTTAACATTTAGTCCTTTTTCCATATTGGCTTCTTCAGTGAATTTTTAAGTTCAATTTGTTTTTATTGAGGTAAAAT
ATGTGGGGACAGCCCTGCTCCCAGATGTAAACAGAGCAACCTGCACAAACCTGGATTTTTTTTTCATACAACCCTGAGCATTTGCTACATTCCTTTTTCTATTAAATATGTAAACGACAATAAAACAGTTTTGACTTGATTCGGACCCTCCTTTCCTTTGTGTGGCTTTGAATTAATGGACCAGGGTTAGGGATTGAACCTGGAGT
CCAGATGTAAACAGAGAGACATGTACAAACCTGGATTTTTTTTTTATACCACCTTGACCCATTTGCTACATTCCTTTTCCTGTGAAATATGTGAGTGATAATTAAACACTTTAGACCTGATTCTGACTTCAGTTTCCCTTATGTGCTTCAGAAATCAGAGACTGGGGTGGGGGATCGAACTAGGGTTGCAGACTCCTGGGCTCTAA
AGATGAAAACAGAATGACACGTAAAATCCAGGATTTTTTTTTTCTACAACTCCGACTCATTTGCTACATTCCTTTTTTTCTGTGAAATATGTGAATAATAATTAAACACTTAGACTTGATTCCCGTTCTGGTTCCTGTTGTGTTTTTTGGAATGAGGGACTGGGGTGGGAGATTGAACTGGGAGTTTAAAGACTGGGCTCTGGATG
CATTTTTATTTGTGTAATGGGAAATACCGTCACTAGCTCTTGGGCCAGGGAATGAGAGGCTATGTAGATATTCATTATTTGGTTAAATTGACCTTAATTAATTAAAAATCTACCCAAAATGAGCCAGGAAACAAAGCCTTTGGGAGTTACTTTTATTTAGATATAATATTCCATATAGCAGAGTCACGATTCATTTTCACATTTTT
CTGGAACCCTGGTGTCTCCTCCAGCGTGGTGGAAGTTGGGTTAGGAGTACGGAGATGGAGATTGGCTCCCAACTCCTCCCTATCCTAAAGGCCCACTGGCATTAAAGTGCTGTATCCAAGAGCTGCGGAGTCCTTCTTCTGTGGCTGGCGGGTAGAGGGGGGGGGAAGGGATTGTCTCACCAGTGCCGTCCACCTCTTTTCAGCCC
AGCATGGACTCCCAGGAGACAGTGTGGGAAACGCTCCTGCTTTAATTCCCCGAGAAACGGCTCTTCCTGCCTGGATGCAGGAGGGCAGGGGCCACCACAGATTAAAGCTGTTACTGCACACGCAGAGGCCGGCTTCTTCCTCCAGGGGGGCCACAGGGTGGGGTGGGAGTCTTCTGGGCCTGGCCCAGCTTCCCTCAAGGCGTCCG
TTAATAGTAAAAATAAGAATCTGTACTGACTTTTCACTTGGCCATTCTGGTTTTAAAGGACAAGCTACAAGCTCTGTGTTTCTGTACTGATGTGTCACTTATTAAATACTTTTGTACCATGAGTAAAACTTCAGGTGTTTCGCAAGAACCACCATTCTCAATGAGTTGTATTCTTTCTTTAATGTAGCCACTGCCATAAGGTTATT
GGGTGGCCTCCCAACTCACCCCAGCCCCAAAACTCTCCTCTGCTGCTGGCTGGTTAGAGGTTCCCTTTGACGCCATCCCAGCCCCAATGAACAATTATTTATTAAATGCCCAGCCCCTTCTGACCCATGCTGCCCTGTGAGTACTACAGTCCTCCCATCTCACACATGAGCATCAGGCCAGGCCCTCTGCCCACTCCCTGCAACCT
AAAACATTTTCTGGCCAAAGAGATTACAGTCAAAAGCTGCCTGGTCCTGGGATTTATGCAACCAGTTTACTGATCACTCTGCAGCAGGTGGGCTGCAAGAATTAAATCACTGGACTTCTCTCCCATCCCTGCCTTTAACCTTGTTCCACCAAATCAATCTCTCCTCCCGCTCCTAAGGCCCAGGTGAGGCAGATCACGCAGGTTCC
ACTCTCTCCAGCAATAGCTGCCCAGCTTTGCCCAACTGTTGCTTCTTGGGGCAGCGAACTGAGCCCTGGGGCTGCTGCTGTAATTTATAAGGCAAATTTTATTAAATTTGTAACTATTCCCAGGTTTCCTTGTGGGGAATGTTTTCTGCTGGCCACAGGGCTCCCCGGGCCCAGGAGTGCCTGCCCCATGGTTTGAGATGAGGCCA
CTGTGCTTCTCTCTACTCCCCTGCCCTGCCTCCTAACACCCAGTTTCCTCATCTGCAAAATGGGCATGATGTTTGTGCCCCAGCCTCAGTTATGGCAAGAATTAAATGAGATAATTCATGTAAAGAAGTCAACTAGTTACCACTGAGCATCTACTATGTGCCACCCCCACGGCCAGCTCGTCACCCCACAGGAACCTCCGAGGCCA
GTTTTGGGTTGAGGGTGCTAGGAGAGGATGGTCTCCACCCATCTTTCTATTTCCAGTACACGTCACATTATTTTACCGGTGAGATGAGAATGTCACAAACATTAAAAGCCTTATGTGCTCATTTCTGCTTATGTGCTCATTTCTCCCCTGACTCTGTGACAAAATACAGCTCTCCTCAGCCAGGCACGGTGGCTCAAGCCTGTAAT
GGGATTCCAATAGTGAGCCCTTCCCATGTTCCTGGACATATCCAATTCTAGCACATCCACATTTTTAATAACTTAGTGATTTTCAAGGTCCCCTGTCCACATTAAAAAAATAAGTTACATAATATTCAAACTGGCTTTTTGCTATTCTTTGGGACACCAGGAATGTCAGAAGACATGGAGCTATGCCCTCAGACAAGTGCATGGCA
ATCTCTGATTAAAGAGTAGGCCTAACAATACCTTGCATCTCATTCAGCTGACCCAACCTAGAGACAGATGGTTTTCAGTCTCCAGTCTCATTCCTAGACAATTAAAAATTACTTTGAACTCACTTTTCGATTTCTGGGGCACAGTGTACAAATTCATGGTTCCAGAACTTAAACGCTGGGTTTTTAATCAGCTCAATGAAGGTAAT
TGCATGTGGATAGACCCCCACGGGCCGTGGCCAACGCTTGTCCCTGGGGCCACACAGGGACACTGGAGGTCACAGTTATTTATTGATCACAATTGTGGACATTAAAACAGAAACTGTTCACACACGCCGTCTGTGCCTCCTTCCTTTGGGGCCCTAGTGTAGCCACCTGGACACCCCCCTAAGGAAGTGTCCTGGCCTGGGAGGCC
TCAGCTGGGAGCTTCTGCCCCCACTGCCTAGGGACCAACAGGGGCAGGAGGCAGTCACTGACCCCGAGACGTTTGCATCCTGCACAGCTAGAGGTCCTTTATTAAAAGCACACTGTTGGTTTCTGCTCAGTTCTTTATTGATTGGTGTGCCGTTTTCTCTGGAAGCCTCTTAAGAGAAGAACACAGTGGCGCAGGCTGGGTGGAGC
ATGGCAGCTCCTGACCTTGGGTCCTGAAGTGACCTCACTGGCCTGCCATGCCAGTAACTGTGCTGTACTGAGCACTGAACCACATTCAGGGAAATGGCTTATTAAACTTTGAAGCAACTGTGAATTCATTCTGGAGGGGCAGTGGAGATCAGGAGTGACAGATCACAGGGTGAGGGCCACCTCCACACCCACCCCCTCTGGAGAAG
AAGCTTCTGTTCAATCCCAGCGGTCCTTACCAGAAAAAGCCTGTGCATGAAAAAAAAGAAGTTTTGTAATTTTATATTACTTTTTAGTTTGATACTAAGTATTAAACATATTTCTGTATTCTTCCACATATTTTCTGCAGTTATTTTAACTCAGTATAGGAGCTAGAGGAAGAGATTTCCGAAGTCTGCACCCCGCGCAGAGCACT
ATGATTAATCATGTTCTTTAATAATTGCTGACATTTGTATTTTAAGCTGTATACCAATGTTCGTATTTGACATTGATTTTCTAACCATTAGAGATATTTAATTAAAACTTGGAAATGAAAGAAACAAAATGAAATTTAGTTTCTTTTGGTTTGAATCCTAATTTTTTTTTTCAGTCCTTAAGGTACTAGATTAGGCCAACCTTTGT
GGGGGCTGGGATGCCTGGCTAAGCAGGGGCTGACAGGGTGGCAGGTGACTTTCTAGGGATCAGCACCTGCCCTGTGTTTTGTACCTTGAACCTAAGATATATTAAACATCTCTCAGATGGATGGGTGTCTTGTGTCCATGTGTCAGGGGGTTCTTAGGGTGGGGGGCAACAGGGGCATCTGGTGAAGGAGGTGAGAACCCAACTGC
CCTCCAGCCCTGAGCGGAGCCCACCCTCCCCAGCCACAGACCAAAGAGGCGGCGGCCCCAATCCCTGATCCTCTCCTCTCCTGCCGCATGAGATTATTTTATTAAAAAACTCAAAGGAAGCAGAGTGTGGAGCGGTATCTGTCCTGCGTGACGTCTCACATCGGAGTTGGCTCAGACCCTGGCTGTGCATCCATCAGAAAGTGCAA
CAGGATGAAGCCCCATGCCACTCCACACTGCTGGGACATGGCAGGGACTTCACAGTGGGGGTTTTTAGCTGGCTCACAGGGCTCCCTCAGCCTGGGGAACATTAAAGGTTTTCTACAAATACAGTCATGGTCCTTGTGTGTCCCAGTTCCAGCCTCCTCCCTGGTCTCACCAGCTTGCCTTCTGCTCTGGACTAAGGCAGGAGTGA
GACTTAGGTTTATCCTGTTTTGTTTGCTACTGGTTACAAATTCTATTTTCTGTACAATTAGTCAGACTAAAGTTTTCACTGTGTTTGTTTGGCAAAACAAATTAAACAAAAAGTAAGGTTTTTATTTGGGTCTCGCCATTTTATTTTTACAAAAACATAGTTAAATGTCCTTGAAACATGGGGAAATAGGCCTCAGCCTTTCTGAA
CATGACCCTGAGATCGTGACACCACTTGAGTGGAATTTTCCATGTTCCTTTTTACCTCTAATTTGGATCTTTTTGTTTTTGAAAAACATTGAGAAATTCAATTAAATGCTTTTGGAATAAAATGGAGTATGTGTGTGCTTTTGGTTTGTCTTTGGTGTGACTCTCATAACTGCCGTCTGTTCGTTCTCTGCCCATCTCTTGCCCGT
GCCTCTGGCCTAGCTTGTTGGGTTGGGTAGCAGCGCCCGTACCTCCAGCCCTGCTCTGGCGGTGGTTGTCCAGGCTCTGCAGAGCGCAGCAGGGCTTTTCATTAAAGGTATTTATATTTGTAGTAAGCTCCTTCCTTTCTCCTGGCTGTGGCCTTGCTTGCGGCTGGGGCCAGGGACTCCTAGAAACTGATCCTTTGCTTGGATGG
TACTCATATTTACAATTCGTATGCCTGGAAATGTAATTTTCCGTAAACATTTATGTTCGTTATGGTTTTTATGCCGCAGGTTTTGGACCAGACAGTAAACATTAAAACAGTTGATTTTATAACAGATATGGAAACTGTCAAGCTGTTTTTCATTTGTTTATTTTTTGAGATGGAGTTTCCCTTGTCACCCAGGCTGGAGTGCAGTG
TACTGAGTGTGCCTAGGTTGCCCCTTATTTTTTATTTTCCCTGTTGCGTTGCTATAGATGAAGGGTGAGGACAATCGTGTATATGTACTAGAACTTTTTTATTAAAGAAACTTTTCCCAGAGGTGCCTGGGGAGTGAACTGTTTTCTAAATAGAAGGTTTATTGGCATCTAACTCACATACCATACCATTCACTTGTTTAACGTTT
ATGTGTGGGTGCTGATAATTGTGTATTTTCTTTGGGGGTGGAAAAGGAAAACAATTCAAGCTGAGAAAAGTATTCTCAAAGATGCATTTTTATAAATTTTATTAAACAATTTTGTTAAACCATTGTCAAATTTGTTTTATTTGATTCCACCACATTTCCAGTCAAGAGAAAAGATGCATGGAGATGGCCTCAGTCAAAACGTGGAG
ACAATATGCAGAGGTTGGGGAGAGATGCCTGTTCTTCCCCCAGCTTCATATAATTGTCAAAGTTCCAAAAATGAATTATCTGAACTGCTTAAAACTGGAAATTAAAATCTAGACAAGAATATGTCTTTCAAGAGCTTTTTATGTTTTGAAAGTTCATAAACCTAAGATTGGCTCCATCTGAGATAAATTTTCTTTTCTTTTTTTTT
TGTTTTCAAAGCCATGGAAGAATCTCTGTTCATATATTTTAATGCAAATTACCTTGTATGCTGCTATGCAAATTCTATTAAAAGGCCTACCTGCTTAAGAATTAAACATTTTTGAAACTTTCAGGGAAGACCTGTAGACTCAAGCACTTTCTCTGCTTTTTTGTATCTTATCTTGGACACTTATGCTGAATTATGTTCTTATTATT
GGAGAGGACACCGCCAGTGGTCCAAAAAGGCTGCTCTCTTCCACCTGGCCCAGACCCTGTGGGGCAGCGGAGCTTCCCTGTGGCATGAACCCCACAGGGTATTAAATTATGAATCAGCTGAACCTGTGCATGCTCATTTCAAAGGGAAATTCAGATGATCCAGGATGACCCTGGAGAGACCAGAGGGGGCCTGAGGCTTCACTGCA
GGAGAGGACACCGCCAGTGGTCCAAAAAGGCTGCTCTCTTCCACCTGGCCCAGACCCTGTGGGGCAGCGGAGCTTCCCTGTGGCATGAACCCCACAGGGTATTAAATTATGAATCAGCTGAACCTGTGCATGCTCATTTCAAAGGGAAATTCAGATGATCCAGGATGACCCTGGAGAGACCAGAGGGGGCCTGAGGCTTCACTGCA
CATCTTGGAATTCTTGTAATAAGAAAAGAAATTTTTATACTTTTTTCTCCTTCCCTGAGTCCTGTGGACCAACCCTGAAATACTAAAAACAAGGGCAATAATTAAAGAAGTATAGACTCTTTAGTAGGCCACAGGCAGAGCAGACTCCCACCTTCTCAAGCACATACAACCTCTCTACTGGTGTAGCCCCAAGTGTGAGAAGGAAA
CTATGACCCCCCAGCCTGGCAGACTGGGGAGCTGGGGGCAGAGGGCGGTGCCAAGTGCCACATCTTGCCATAGTGGATGCTCTTCCAGTTTCTTTTTTCTATTAAACACCCCACTTCCTTTGGTTTGCTTTGCTTTGCATCTTCAGGGGTGAACCTGGCGGGGATGGGAGGTGGCCAAGTGCAGGAAGTGGAGGGGGGCAGGGCTG
GGTGATAGAGAAAGGACAGTGCTATGGAACAAAGCTAGACAAAAAAATCCAATGCTGTCCTTGCTCAGTATTAAGTTTTATAGCTGATAGAATTGTAACTATTAAAAAAAATGATTCACTGTAAACTCGCACTAGTATTTTTTGAATTCTTGCTGGAAAATAACTGTTACTGTGGGTTTGAAATTTTCTAGGCAGTAACTATTTTT
GAAGGCAGAGCTTTGGGCCAAAAGCAGGCGTTGGGGGGTCCCCCCTCAAGTTTGGAGCCGTTTCCGTGGTTGTAGCAGAGGACCGGAGGTTGGGTTCCTGATTAAACTTCACTGTGTGTTTTCTATCTCGGATCCCAGTCTCTGAAGACAACTTGCTTTGATTCAACCTAGAATGTGTTGTTTGTCTTTATGTGGGCTGGAAACGC
GAGAGCAAAAAGGATAGGAAAGAGGACAAGGAGAAAGATAAAGATAAGGAAAAGAGTGATGTAAAGAAAGAGGAGAAAAAGGAGAAAAAGTAAAACATGTATTAAATAGCTTTTTTAATTTGTAAATTAAAATCTTACAAACTAAATCAGTGTGCTGCTAGAGGGTTCTTTTTCACTTGACATGCTTATTAGAAAGCTGACCCAAC
GAACTCTGTTGATAATACCACACCATGTTCTGGACCCATAGCTCTGGCATCCTCAGGGGTTGTGATCCAGCTCCATATATTGTTTACCTTCAAAGATACAATTAAATGGCTTGATTTTTAAGCTGTGTTCTAGTCGTTTTTGACTTCGGGAGTAGTGATCTGTAGTTTCCAGAAGCAGCCAAGACAGTCTTCGATTGGAGCTGCCT
TATATATTAAAATACAAAAAAAAACTTATAAAATGTTTAAAAAAATGTTCAAAGCTTGGGAGAAAAGCTTTCTTCATTAGTCAAGGTGTTTTGATATGGTATTAAAATGTCTAATAAAAGATGGCACTGCGTGATTTTATTTTAATGAAGTGTTATACAATCAAGAAATGGGGGCAAGGGCCTGCCCCCCACTCCCTCACCTACCT
CAACTCTGCTTTAAAACAAAACCAAACAAAACTTTAAAAAAAAATGTGTGATCCAGCTTTCTCTTGCCATCCTATGTGCATGCCGTAAGATCAGTTGGATATTAAACCATCAATAAAGTTTCACAAGATTTGAAAACAAAGTTTCTGTAGCTTCGATACCTAAGACAGACGATAGTGATCTTGAAAAGAGAAAAGGGGGAGGGGGG
AAATATGCTTTTGAAGCCCGTACGTTCGGTCCACGCCAACTCCTGTTTATACTGGTGCGAAGTGATGCCTGCTCAGATTCTGGGCGTTTCACGGGAAGGTATTAAATGTGTTTTGAAAATACTTGAAAGTCCAGCTGTGTATGCTTTATTTTATATTTAGCCTTAAATTAGAGACTCCATATACCTCAAGTAATAAAAAGGCACAG
ATATCTTCTGATCGTCATTCAGAATCCATGTGAATAGACCTGCGATGGCCAAGGCTGTTTAAGCGACACTGGGTTGGAAACACTTGGCTCTCTCATGAGTATTAAAATTCTATTTCAATCTAACTGACCCTTCAAACATTCTTTTCTATTTCTATATCTAAACTGTTCTGCATGTCTCATTTAGTCCCTTTTGATTATATTGTGAA
CTACCTAGCCCAGACTCTTAACCACTAAGATGTCACTAAAGAAGCATCAACATCAACAGGAAACACTTTAACACTACCTAATGTCCAACAACAAGGATTGATTAAACACATTCCAGAATATTCACTTGACAGAATTAATGGATGGATGGGATGGATGGATGGACTGACAAATGGATGGATGGATGAATAAAACAGTGGGTGGGTTA
CTAACTACAAGAAAAAGGCCACCTAGGCAATGGAAGCCCTCAAAGAAGTCGGAATGTCATAGTCTTGAAATGAAAGGGAAACTGGGAAACTGGGTTTCTCATTAAAGTTGTTTCCCACTCTGTATTCTCTGTGAAATTCATTGATTGAATAGTACTTTGTAGTGAGAAGGCTGGAGAATAGCAACAGCCTCATGGAGAATGTTAAT
CCAGAAAGATGTAAAGCATCTGTATCCTTGTTGAAATTATAGTGCCTCCCAATTAACATACCTAGAACTGTTTACCTCTGGACATTTCATTATGTGAGATATTAAAGACCTGTGTATTTGAAGCCTCTGTTGGTCTGAGTCATCGCTTCCTTGCAGCCCAAAGTGCCGTGTCAGTGAGAAACTACAACCAGCAGAGGGTGGCTAAA
TTATCACCTAGTATATAGTTAGTTTGTAGAGTGATTTCCCCCCAGTTTCTTGAACATGGTATCTTCACATCTTGGACCTTGGTCAGTTGTGCTATTCATTATTAAACACTAAAACTTTGGCGGTTCTTGCATAACATTGTCAGATTTTTTAGTGTATTTCTGTGAAGTCATTTTTTTTCTTGTCATTCCTTTTGTAGTAGTTGCTG
CATTTAAAGCTTCCTGAGTGTTTCGGTTGATTAAAAAGCTTTTAAAGAGCATAGTAAATATTTTACCAGAAGGATAAGTTATTCAGTATGGAGATTATTTATTAAAAACTAGTAATTTATTAGTTCATTTATCTTTATTTTCGTGTAAGTGCATTCTTTTAATCTAGGCACACTTTTTTTCTATTCCCTCAGCAGGTTAAGCTGCC
ACCAGCAGCAACTTCTTAGTATTCCGGAAACATTATGTACAACTTAGCAGCTTTTTTTACTTTTATGATTCTTGGTATTTCTATGATATCACAGTAACCAATTAAATACTATCTGTAACTTTACATATCTTGCTTGAATAACTAACCCTGGGCCCAGGCAGTGAGCAACCCCTTGTATCTTCACAGGTCTTTGCCCCGTGTTATGA
TCGAAGTTTCTGTGTCTTAACTCTTTTTAATTAATTTTCTGCACGTTGCTTTTTTCTCTTTGTTTTTAATTCCATACAGAGTATTCAATTCTTGAAACACATTAAAATAATTTGCTTGCTAGGGTATGGTTTATTTTATAATTACATTCCTAGTCTTGTGTGGTTATTGTAATGATGTCTGGTCCTAATTTCTCTGCCCGTATGAA
CGATATTCTGGGAAACTGAGGCTTGGCATCCAGGAACACTCCTGAGTGACTGACAAAATGTATTCAAGCTTGGTTGGCTGACCCCAGACACTGATGATTGATTAAAGTTTGTAGTTTGGGTTTTCCTTCTTCCTTTCCTTCTTCCTTTCCTTCTTCCTTTCCTTCCTTCCTTCCTCCCTCCCTTCCTCCCTCCTTCCCTTCCCTCC
AGCCCAAGTCTTAACTCCTGGTCTCGTAAGGTTCCACTGAGACGAGATGTCTGAGAACAACCAAAGAAGGCCTGCTCTTTGCTGCTTTTAAAAAATGACAATTAAATGTGCAGATTCCCCACGCACCCGATGACCTATTTTTTCAGCCGTGGGAGGAATGGAGTCTTTGGTACATTCCTCACCGAGGTTAGCAGCTCAGTTTGTGG
CACACCCACCAGATTGTTACTACAGTGGGTTGGGTTTTCATACAGACGTAAATTTTGAGAGAAAAGTCAAAGGTGCTTCAGCCTTGTACTGTGTATATATATTAAAAAAAAAACAAAGTTTTGTATGTTTTTATTACTTTAACTATTGTTATAAAAAGCCTGCCATTTTTAATATGTGGTTTGGGGGATTTTTGTTTGTTTTTCCT
TTGTTTTGGTTTTTTTTGGGCAAAAAAAAAAAAAAAACCTTGCTTTTAGTGTTTGTACTGCTGCTGGTCAGGACATTAAAATATTGAAGTGTTTTTAAAAATTAAAGAAGAAGAAAAGTAAAAGAGCTTACCACTGGCGCCTATGCGATCACTTCATTTTTAGTTTGAGTTGCACCAGAAGCTGCCGTAGAAAGCCATGCGCTACT
TCAGAGAAAACCAACAGATCACCGTCTAAGTGCGTCGCTTGGGCGCCCCACCCCGTCTGCGTCCTGCATCCATCTCCCTGTTACAGTGGCCCGCATCATGATTAAAGAATGTGGATCCCTCTGTCTGGGGTGGGATGCCTTACTTTGCACTTAATTTAATAAGGGCATTCTCGGAGGAGTAGACGTTTAATACGAAGTGGCGGCAT
CTCCAATTCAAATGAATGTCAAAGCACATATCTTTAATATGCTGAATGAATATTTATTTTTGTATCCATTAAAACAGTATATTGATCTCTTTTATTCTTTATTAAAATAAAATGCTCTTTTTTAAAGCTGCTGTGTACTGTATTTTTTTAGTCACTGTCAAATATGATGTAATTCTCACCAGATTCTAGGTTCTGTAAAGGGGGAG
GCATGGACAAACCTGAGTTCGATTCCCAGCGCTGTTTATCGGATGTGGGATCTGATCTTGGGGGGACCTTCTTCAAGCCTCTCTGAGCTTCAGTTTCTGCATTAAAAATGAGAAGAAATGCCAGTTTTGAAGGGCATTCATTAATTCACTACCTATGATGGGCCACACTCTCTCCAGGCCTGGAGTGAAGTGGACATTCATCCCTG
TGACAAGGAGTTGAAACTAAAGAACACAGGAGACCTCCGTAAACGTCCTTCCAGCATAGACCTGAGGTTCTGAGCAACTGTGGGTAACGCACAAACCATTATTAAAACCAATAAAATACCATTATTTTACAAAAAATTAAATTCAATGCCTTGAAGCCAATTATTTATTCTATAATAAATTAAAGCTAATAACATACTATTAAAAC
AAATAACATGCTGAGGGGTGACCTATATCCCATGTGAGTGGTCACTTTATTTATAGGATCTTTAAAACATTTTTAATGAACTAAGTTGAATAAAGGCACAATTAAAAACTGTCATCAAAGCCCAGTTTAATGGGATTCCGTATTTGAGACTTGGATCCCACACTGTTTGTACTTTCCAAAGCCAAGCGGGTCCTTGTATTTCCAAG
ATCTGGTCATTTAACACGCAGCTCGCAGATATCCAGTGCTAGAAGAAAACACCAAAACGCGGTAAAATTCTGTATGTGGGTCCACTTCCCGTGTCTGGCGATTAAAATAAGAATATATTCTTGCGATGTTGGATTCTGTCATCATTGGCGTTAATATTTTTATTTTTTTGGAGATAGGGTTTCACTCGGTCCCCGAGACTGGAATG
GGGGAGCCAAGGCCAGAGGAGCCGCTGGGGCTCTGTGGGGAGCCCGGGGAGGAAGGAGCCCCCGCTCCACTCTTCCCTCCTCTGCTTTATCTCCTGCAGAATTAAATCCTTGATTAACCCTTATCTCCCCAGCGAGGCGCTATCTCCGCCTTGGCGCCGAGTGTCCAGACACACCGTACAAGATGATTGATTTCTTCAAGATATGC
CTTACCCTATCACTGGCCTCAGGCCCCCGCAGGCTGCCTCTTCCCAACCTCCTTGGAAGTACCCCTGTTTCTTAAACAATTATTTAAGTGTACGTGTATTATTAAACTGATGAACACATCCCCAGAGGCCAACATTCAATGCGACATTCTCCCGTTCAGCCCTGGTCCAGGCCAGCCATGGACCCAATTCTGGGGTGTCCTTCCAG
ACACCACTTGTGAGCTGACCCCCAGGAACAGCTTGGCTGTTCCACCAGAGCAGAGGGAATCATTGCTGGACTGGATTTCTTCTGGAGGGAAGCACCATGAATTAAAGGTGCCAGAGCTCCATGCATGGAAAAGTGGCCTGTTGGTTCAACGTGGTTTCCTTGTACTTGATCCTCCTGAAATGAGAGATTTTCCTGAGATGACTGAG
ACAGCAGGCAGTGGCCACCTGGTACACCACACTGGAGCCGGAAGGCAAGGACGGGGGACTGGCCTCTGATTGTCCATTTGTATAAATAAAACATTTTTTAATTAAAAAAAAAACTCTACAGTACACGTGGGGGACGGCAGCGCCACGCAGGCCGTGGGGACGCAGTGTCCTTCTCTGACAGCAGCATCAGGGCTCAGGCAGGCCGG
ACGGATGGAACTGCAGGCTGGGCCCCGGGGTGGGATTTGGAACTTCCTCCTCTCTTTAACACCAACTTACAACCAAAACGTCTACATCTGTTTTAAAAAGATTAAAATAACCCTCAAAATGGCTGAGACCACAGCTCTCGAATGACCTCCCTGACACACGGGTGACGCAGCTGCCCTCACCAGCTCCCGTGGATGTGGGCTCTGCC
CCTGAGGGCCAGAGGCAGATGTGGGCTGCAGGCTGCACAGCCCGAGGGTCTCTGGCTGCGGGCGGTGGGCCCCTTCATGGGGCTCACCTGGTGGATTCACATTAAACCGGTTTCTGTGGGCACCTCTGTCCTTGCTGCTGGTGGGGAAGGGAAGCCAGATCCAGCACCCCCTGGGGGGCCATCGGGAGTGTGGCTGGGGGTGAAGG
CAGCTGACACTCCTGCCTCTGAGCACCTGCTCTGCCGGAAATGGCAGAAATGTTGCCAGAGAAAGGGGCGGAGCGGGGGTGGGGAGCATTTCTGTCTTAAATTAAAACAAAACTTAACTGCTTCACACCTGCATTGGCTGCCGCGCCACCTGATTGCTCCTGCCTGAGTTTCTTTAATTATTTGTGTCTGCTGGTTTCTTCCCTGA
GCAGCCAGCTCATCCCAGTGACTCACAGGACACAGCCATCCAGCGGCATCTTTCCTTGTCGAATGATACTGTAATGACCTTCCAAAGTGAAGAGTAGCACATTAAAGTGATTTTATTGTTTCCTGTTTCTCATTCCGATTTCTTTTTCCTCCTATGTTCCCAGATTCTGGAATGGAACCCCAGCCCTTCCAGGTCTGAGAGCCACT
GGGTGAACCCAGAAGGAATTATACGGAGTGAAAAAAGGCCGAGCTGAAAGATCACATGCCGTATGATTTTTTTTTTATACAGCATTCTCTAAAGACAAAAATTAAAGAGATGGAACACAGATTCGTGGTTGCTAGGGGTTAAGGATGGGGGAAGGAGACAGCCGGAGGGAGCCTGTGGTTGGATTGCCTCAGCTGCGGTGGGCACA
TCTCTCTCTGCCTGCTGCCATCCATGTAAGATGTGACTCGCTCCTCCCTACCTTCCGCCGTGATTGTGAGGCGTCCCCAGCCATGTGGAACTGTAAGTCCATTAAACCTTCTTCCTGTGTAAATTATTCAGTCTCTGGTATGTCTTTATTAGCAGCATGAAAACGGACTAATACAGATAGATGTATTATACTGTTACCCCTACTAC
TTCATATGCTGTTGTTCACGCCTTCCCTGGATTTCTAACAGGTTTTGCTTTATATTTTACTTTACATTTTTGGTGTTGATGGGTTTCTTCGGGAATATTAATTAAAAATAGACTTTAAAATGTCACTTTGTCATCTGCATTTCTCTGAGCTGAGGGTTCCACCTCGTCCCACCCTTTGTTTGCATCTGCTTGGTCTGTCTTGGTCA
GGTGGCCACTAGCCAAACATGGCCAGTCAAAGTTAAATTAACTAAATATGCATTTCCTCGTTGTACTGTCTACATTGGACAGGGCTGTTCTGGATGAGAAATTAAACTAGTGAATTACATGGTGTGTCTAGTTTGTACAATGAAGAAAAAGGGAAAGGACCTAGCACGTGTTAGGGTGGAGTGAATGTGACTTTAGGGCAGAATGT
GAATGAAATGAATTCTCTAGACCACCAGTTCTAACCTTCAAAAACGAAACCTGTTTGTGAGATCTCCTTCAAATACTACTGTAGACCCCAGTGTTTATTCATTAAATTTTTTAAACATTTGTTTTATTTGGAATCAAAGTATTTGTAATTTTAGTATTTGTATTAATATAAGGGAGAAATGTTTAAATCTGTCTATGCCACATGTG
GACTAATTCAGTGCTTTATTTTGACACTTGTTCGCAACATGTTGCTTTTTTTCCTGTGTCCTATGGGACCTAGTCATCTGTATGTTAGATTCACAGAGGAATTAAAGAGATAAACATGCATGTGCTAAATTGATTTCTGTCTTGCTTTGTTATCCTATAATAATGTTATAAAATAACATTATTATAAATTTCCCAAGAGTTGAATT
TCTGAATTGTCAAATTTTGATAAAACGTGCCATTTTCTTTGGTAAGAGAAAGCAGGTCTTAATGTCTGCCAGAACACAATTTATATGCCTTATTGGCTTCATTAAACTTTTAGAAAACTTTAGCATTTGTTACTTTTTTCCATTGCGTTTACTTTCAAATGCACCTAATGAATTTGTCACCCAGTCGCAACTTTTCCCTTCTCTGT
TTGAATGCTGACTCTACTACCAGGTCTGGGAACCTAGGTAAGTTTGCCTCTCTGGGCTGTTTTCTCATCTGTGAAATAAATAGAAAACATAGAAAAATAAATTAAAAAATGTGAATGTTAGTGACTTGTGTTCCTTGGAAGTTGGATACATTTACATCTCCATTTATAATTCTCCCATCAGCAGAGCCCTGGAGAACTCTGGAATG
TACCCACTCCTTTCTGTCCATGCCTCTCTCTCGATATATTTTCTCTGAATGTTTGTAGCAACTTGACATATTTTGCATGCTTATACACTATGTACTTTATATTAAAGCACAGTTATGTAATTTATTTCTCTGGTCCTTTCACCTCCTTTCCTCCCTCCCTGAAATATGCCAGTAGAATGTAACCTTCAGGAAGGCAAGGATATTTA
ACCTGTCAAAGCACATTCTACATGTACTGTAAACAGATACACTTTAGTAAGATTTAGTCTTAAGGATTTTTCCACTTTTGTCAGTAACAGATATTTATGGATTAAAAAATAAAGCCGTTTCAACATAACGTGTGTCTCTTTAAGTAGCCACATGCTGACTTTTACAGAGTCAAAACCAAAAGTAATTAAAAAGCAAGAAAGAATGT
TCTTCTCCCTTTTTCTTGTAAAATCTCCTCTTTGCTCTTCAGTACCATAGGTCAAAATGTGCTTTTAAAGGTCTTTGTCATTTCACATGGTCTAAGCTTAATTAAAGCAGTGATTTTCAAACATTTTACTTTGCCCAGAACTCTTTCTTTAAATACAATCTCCCATGTAAGCCCACTACATAAAACGAATCCAGGCATGTTTGGTT
CCTGCAGGTCAGTTGTAATAAATCTAGGATGTGATGATGACTTTGTAATTTGATTTTCTGAAATCAGACCCTGAGAGGGGAAAATCTTAAAGTAAATTACATTAAATTATCTGTGCATTTCACACCAGGGAAAATGACCTCCTTTTGGAAGTGTTTTATGGCTGCTTTCTTTTTCTTCTTCCTTCCCATGGCTACCCTTTTTGCTT
CAGGTCATGCCTCAATTTGTAATGGGAGTCTGGGGTAAGGGTGGGGGTTGAAAGTTGTTATCTTTAAATACATGTACAAATCGTTGTCAAAAGTAACGTTATTAAAATAGATTTATTATCCCTGAGCTTGGCATCTGTTCTTGCTTTAATAAACCTGCGGGGACATGGCCGTCAATCTCAAATGCACACCGGGATGGAGCCTGAAG
TGGGATTTGAAATTAAATTTTCTGAATTCTATTTACACAGAATTGTAAATAGTATTGCATTGTAAGTATTGTATTAAAAATAGTCACCCTTTCCTTTGCAATTAAAGTTGAATGTTTATCCTGCTTATTTCCTTGTCTTTAGTGTTTTTACACCTGCTGTAAAAATGCATAAGATAATAGGTTTTGTCAACTTGAGTTCTGGAATG
CTTAATCCAGCCACCTGTAACTAAATTTCTGTCTCTATAGTGTCTCGGAAAAAAGAAAGAAAGTGGAAAGGCAGGTTGAGAAAAAATAGAAGTGCATATAATTAAATCATGAAAGAGTGATGGATACATGATGTGTTCTACTTACTCTGTGCGGCCTCTGCCAGCCTTGTGTACATGATGTGTGGTAGGTTACATCATACCTTTGT
CAAACTGGACTCCAGAAAGTTCTGTCTAGGATTTTATTAGACTGCTTTTTTTCTCAATATACCTGTATTGGAAGATTGAGACAAAAAGGCACAAACTCACATTAAATAAACAAGGTAATCTAATCAATTCTACAAAGTGTAGTTTGTAAAACAAGTAGCACTAGGAACCAACCAAAGTAAGTCAGGGAGTCCCAGCAGGGACTGTA
AAATAAAATAGTGTTGATGTACTGAAATATGAACTGTATAAAAAGTATTGGTAATTGTATATGGGGTGTACCTATTTATCTGTAACTATTATCCAAACAAATTAAATACTGTGGATGCCTCTATGTACTGTTTTTCCTCATACAAGTAAACACAGAATGTCAAATTCTTCAGCCTCCCTCTCTGTGATCCTGTTTTAATTCTCCTA
CCACTGATGCAGCTTAGAACCACACCCCTGAGAGTCGTGGCAAACCTTTCACAACCTGGAAAATGTTGAAAGCAACCATTCCTATTTTTGTTTGTTTTTTATTAAATCTTGCACAAAATCCCCGGCCCCTCTCCTTCCTTCCTTCCTTCCTTCCTCCGCTCGTTCCTTTCTTGGTCTCCAGTAACCCTGGTCTTTTCATAACTGCT
CCTCGAGAGGTGCGATATCCTTAAGAATGAAGCCAGCTTAGAGACTAAATGCAGACTCTTGTCCAGCGGCTCAAATGTTCATCCCAGCGATCTTGAGCAAATTAAATCTCTTTAAGCCTCAGTTTTCTCACCTTTAATGTTGGTAATACTCACTTTAGTTCCTTAGTTCAGCAAACTCAACAGATAAGCATCATCTTCCCTGTGCC
AGTGCAAGGCTGAAATGGACAAGGGCTCCTCACGGGGGTGGAGGGAGCCGGAGCCTGCCTTGTGTTCCTTTTTTGACTTGTGACATTTTTCAAACACATAATTAAAAGGACTTATGCTCTGCTGTCTCAGGACATAATGCTTTTTGTACTGAGAAATTCATAGTGGGATGGCTCTCAGATAGTTGAGAGGAAAATGTTTCTCTCAG
TTCTTGAATTCCCTCCAGTCTCATTGTGAAAGGGGCAGGGAAAAAAATAAAAGGGTAATAATCTGATTTCTGTCCATATTTCCAGTGTTTTATGCTTTCCATTAAAACCTTGCTAATCTCTCGCGTGCTGTTCCTTTTTTGAACTGCAGGGTCAAAAATGTTCCCCTCCCCCACTTCTGTTTCCTGAGTGGGCTGTCTTCAAAAAG
AGTGTCCGTCTGGGCACTGGTCCATGACCTGTTGTCTTTCTGTATCTACTTTCTGCAGCCCCTCACTGAGGAGGCCTCCTGGGTTTGTCCAGTGCCTGCTATTAAAGCTTTGCTCCAAGTTCAATGCCTCGTGTGATCTGGTCTGTTCATTGGTTTGGGGCAGTGTGGGCTGAGGGACTGGGATAGGTGGAGAGTTTATTGAGTGT
CAGAGCCCAGCCTAGAGCCTGTATCCCAGCCTAGCCTGAGGCAGAGCCACCCAGCCAAGACCAACTGACCTTCAGCTAACCTGCAGATGCATCAGGGGGAATTAAATGATTGTTCTAAACCACTGAGTTTTGGGGTGGTTTGTTATGTGGCATTATTGCAGTGATAGCTAATACAAGCCTGGTGTCAGTCTACAACTCTTGGACTC
GGGCAGTGGAGTTGCCATGAAGTCCTGTGAGATGCCCCCAGTCATTGGCTTCTGTGTCCACCCAGGGTCCTTTGAGCTCTTCAGTAATCTGAATGGTACAATTAAAGATGACTTTTCTGAATTTGACAACCTTCGGACTTCAAAAAAAACAGGTATGTACAGGTGATGATGGTTTCCATAATCCTCCGTGCATTTGACCAGCTGAG
GATAAAACCTCCAGCCTTCTCTGTGTTGTTCCGACATACCGAGGACCAACTGGTCTACATGGATGCCCTGAACATGCAATTCTTTCTTCCAAAATAAAACATTAAATAGAGATTTTGCCTCTACATTTTTGACTTAGTGCTAGGATGGATATAATGCTCTAGGCATGGCCTTTTCCTGAAATAACAAAATCAGAAAAGTTACCTAC
CTTTTATCCACTCTGGAAAATTCCAAATAGTGCCCTAGCATTGTCTCATGTGAGTGAGGTTCTCTGAGATCATACATCAAGGGGAAGTGTCTTATTTAAGATTAAAAACCGGAACTAAACTAAACCGTTGGAATTTATATTAATGAGAAGTGTTTGTTTTTCTGTTTAAACTTACAGGCAGCATTCTTGTTCCAGCTGCAGACAAG
ACTCTACAGCAGCCCCTGGTCTGGTGGAAGTGAGCCATTTGTTAGCTCTAACTAGTTGGATCATAGCCAGAAAGAATGCCTGTTTCTGCCTTTCTGATTTATTAAAAATACATTGTTGAGGCTCACTGAATAGGTCAAGTTCATTTCTAGTGTTTAGGAGGAAACTTTTCCTATTATTGAAACTGAAAATTGAAATGTAGGTCCAC
GTCATCAGAAGATGGGAACATCACATATGTTGCTGAGGTTTTTGGTTTTGGGGCCGTTGTGTTCTGACTCACAGCTGGGGTGCATGGAGCTTGGGCTAGCATTAAAGAGTGCTTAACCTACATACCACCTGTAAGCTGTAATTGGTTGGATGGCAGCCAGAACAAACACCTGCTTTCACGTTTTTTTTTCTTTTTTGTTTTTTTTT
GTTGTTTTTAAAAAAAGAAAATATATTTTTTTGAAAAAACGACTGCCCATCCCGGGTCCTTTCCCTGATGGGTTGGGGCAGTTACCTGGTTGCTGTTTTAATTAAAAAAAAAAAAAAAAAAAGGACTAAAGGTTGTGTGAGATTGTGTATGACACCTGTGAGCCCCCCTCTTACTTGGGGAAGGTTGTGGCCCTTCAAGGGACCCT
ATAGAATGTCAAATTATTTTAAATGGTGAAACTGGAGAGTTTTCATGTTATTTTCAATACATAGCAGTATCTAAAGACGTAGGCGATGAGACTAGACCACATTAAATGCATTTTGATCTCTTTGAGGTCCCCTGTGTTGAGATGTGTTTTCTGAAGTTCCCCTGCATGGCTCCACAGCGTGCTGGGCGTCCGCCCGGCTTCCTCAG
AGTGCTTAATAGGCGGTGCCTATCTAACAGGAGCTGTTTGGCTTGTGGATAGCAGTTCCAAGATGAACAAATGACATTGTGTTTGAAAGCCACTGCTCTTATTAAAGAAGAGTCAAGCAAATGTTTTTATTTTGAGTTATTTATAGTTTAGAAAAATTGGGTGAAGTGTGTTTTTGTGAGCAAATTTATTTTTCTCTAGGTTATCC
CATATCTGCTTTTGCCTTCTGTTGTTTATCTTACCTGCAGATATTAAGAATGTATGCATTATGTAAAATGCTCAATTATATATTTTTGTTGAGTTTTTTAATTAAAGACTTGTAAAAAAAAAAAACAGTATATTGCAAATGTTTCTTAAATAGGTTAGGTGGAGTACTTTCTCTCTGTCTCCATTGTAAGGTTGATGGTACACCAC
AAATCAGTAAAGGAATGTATATAATATTGCTCTCGTGTTTTACAGTAAGATTTGTTGCTCTCAGACTGTGTAAAACAAAATTTATTCATGTTTTCTGCATATTAAAAAATCTTATTGTACCAACTGGTAAACTATTAAATGCCTATAAAACTAGATGTGATTTTTTTTTTTTTTTTTTTTTTTTTTTTTGTCTTCCTTTGCACAGG
CTCTTAAGTCTCAATCTCATGGTGAAACTCCTCACACGGTACCTGCTTCTGTTGGCCGGAGGACGATGCCCTGAACCTCTTGGAGCCTTTTTCTGTTTTAATTAAATGCATGGCCTGCCTTTATATGGCCTCAAATAAGTGGGTTCCAGAACTCCATCCCTGGGAAGTTACCATGGGAAGTCCCAAGAGGAATACTGCTTCTTTCA
ACACTGGTGTGAAAGGTACAATCTCAGAGGTTGGTCAATTACCGTGGCACACTTTCTGGTCACTTTGTACAATGTAGATTTGAAGTACAGTGGTGAAAACATTAAATGTGACATTTGAAAAAGATGTGTCATCTGTTTTATTTCAGTTTCTTTCCTTTGTTTTCTCTTCAGTACAGCTCGTATCCTGACTTTGCAAAGTTTTGAGA
CCTCTAACCCAAGGAAAAAAGAGAAAACATACTATGCAAAGGAAGTTTAAACTTAAGTTTTCCTTAAGGGTCAGCCCAACAATGACTTTCAGTCAAATGGATTAAACTGGAAAATGTTTTTGTTTCTGTTGTAAACAGATCATCCTAGGCGAAAGTTTTTTTTGTTTGTTTGCTTTTAAATTAGTTTATTTCTAAATCTTAGTCTT
ATACCAAAACCCAATGCTGCTATACCTGCCTCCATCCCAGATCTGTCAGGTTGTCTCCACAGCCCCACATCAGAGGGCATCCAATCTGATCTTTGTGAAAATTAAATCAACATAAGCCCCAGCTTCCTATCTTTGCTTCATTACTTTAATGCCACTCCCTCTTCACATCCGTAGTTCTGATTAATTTGTCCAGGTGGTCGATGGTC
TTACTTGCACTGTATTTATTGAAATTCAGGCTTGGAGTGGCCTGGGAGGAGGGCCTGCCAGCAGCTGCCACGGGAACAGCCTCTGGGCTGTTAAAGTCACATTAAAGTCTTTTTCAGTAAAGTCTGGGATGGTTTTTCATGGCACTCTCCAGGGCTAGTCCCCAATGTGGTTCAGACCCCAGGTTGGGGGAGTCCAGAAGGAGGGG
GTGGGTCCTTGTGCTTGCTTTTGGCAAGTTTCTGAGCTACACAGGGCCTCCATTACCGTCACTGGTGAAATGCGGCTCACCTCCCAGATTTGTTGTAAAGATTAAATGAACTGGTCAGCACACAGTGCCTTACTGTCTTGCCTAGCCCTGAGAAGAGGCTGTATGTACGAGAATCATTAGTAAGGGAAGGTTCAAGGACTGTAGTT
ATTAATGAAATGCTCTCCACACAAGCCGTGAGTTTGCTTTTTTTGGGGCAAAACAAATTTAGTGCCCCTTTTCTTCCACCACCTGAACGAAATCACAGCAATTAAAGTACTAGTTGGAAATGATAGCTCTCCTGAAGCTTGGGAAATGTGGTGGTGGTTCATTTTCTTCCTGTTCTCAACATTGCTTGAAAATGTCATGATGCATG
TATCCCAAATTCTTATGAGCCACTCACAGCAGGCAGCATATGTTGAAATAAGTTATTACTGGTACACACCTGCATTGCCTCACCAGTGTATTTATTTGTTATTAAATTGATCTGACTTCTCAGCCTCATTTGGACTAAAAAAAGAAAGCAGAAATCCATGAACACATTGCTTCTCGGCCTTTTGGCTAAGATCAAGTGTAGAAATC
TCTGTTTTGCTGTGTCTGGTTATGTTGTCTGCACTTTTATGAAATCACTACAATAGGTCTGCATTGGAAATGACTATTAATTTGTAAAGAAGTAAGTTTTATTAAACACTGTCTAGAAAAAGAAAGTGAAGCTGAGAACTCTTCCTTTATTGTGCATTTATATTTTCTGCTGAATTCCGGTAGTTCCCTTTAAAGTCATGTTGACT
CCGAGCACTGCGGGGGCTTTCCTCCTTGTTGGTTGCTGAGTGGGCGGCCAAGGGGAGAAAAGGAGCCGCTTCTGCCTCCCTTGCCAAAACTCCGTTTCTAATTAAATTATTTTTAGTAGACTCTGGAGTTGAGCTTGTGCATCTGCCGCACAGAGACTCCCACCCGGACCCTCGTCCTAGGCCATGGAGGTGGTGTTTGAGGCAGC
ATATCTCCCAGCATAAGTACCAAGCAAAATTACAGTTCCTCTTGGGAGAACACTGCATTAAGAAGAGAGACTCTCTTGCTTCTTCAAAGAGCTTTGGGAAATTAAATTGCTAAATTTGTATTCTCTGTGAATTTCACTGGCAGTTTTGAACTTCCCTTCCTTAAAGTACTCTAAACCTTTAAAAAAAAATCTGATTTATGCAGCAG
CATCTAGTGGTTTAATGGTCTCCTGTTCAATGGTGTCCACCTCTTGCAAAAGGGTCACCAATCGCTCATCCAGGAGCTTTCCAAGGGTTCCCTTTAAATCATTAAAATGCTGTTTGAGAACATCCCTTGTCTGTGATGCACTTTCTTTGATCTAAAAAGAAATAACAAAATACTCAAAATCAGAATCTTTAAAAAAGGCTAATCCA
TCTGTGATTCATAGCCAGAAATAGTAGACATGATTGGGTCTCAACATTTCTTGCTGTTTTAGTGCTTGGCTTAAAAATGTAATAAAAATTAAAACCCAGAATTAAAATTCATTCCTCAAAATTCAGTTGATTTCTAATTTTTTGTTGATTCCATTTGTGTTACATTTTATGGTGTAATTTTATGTACAAGCCAACATTGTTTTTGT
GAACGGGGCCTGACTTCTAGAATTGCCCCTGGGGAGGTGGGAAGCGGAGGTTTGGCCCGGTGGCGCAGGAAGCCCCTGTTCCTCTCCCAAACACCATTTCATTAAAGATGGATCTTTGTGGATGTGTTCCCAATGGCCGGTCTTTTGTTCCCTGACCGATGCAACATAATGTGGACCCACTCTAGTCCTCTTCAAGTTTTTTGCTG
CCTGCCTCTCACCCACCTGGCCCTTCTGGGAGGACCGGGACTTCCTGGGGTCAGATTGGAATGTACGTCCAAAATAAGAGTGAATGGGGATTTGCTGATTATTAAAACAATTTTGTTTGCGTGCATTTTTAGCATCTTCTCTTCTGGTGGAGGATTGGAGTGGCTGAGGGTCGGGAGGGCTGGACATCAAGATATTCCTGTGCAGG
AAAGGGCATCAGAAAAATACAAAGACAACCCATCAATATCAGGAGCCTGAGCATGAGTTAAAGCATGTGGATGGCCTGGAGCTATGTTTTTAAAATTGTTATTAAATATTGGTTTTTTACTTAAATCAATGAAAACTTTCTTTACTTTGTGGTTGTGTTCCTCAAAATGAGAATTTTTAACAATAATAAAAATAAAGCTTGTTAGA
TTTGTCATGGACTTTTGAGTTTATTCTTTGGATCATATAAAAAGACTTTTTTTTTTTGTTTTTAAAGTTATAAATCTCTGTATGCACTTTGCTTTTCTTAATTAAACATAATCCAAAGTAAGCTGTGACTCATTTATTTATTTATTTATTTGAGACAGGGTGTCGCTTTGTCACCCAGGCTATGGCTCCATCTTGGCTCACTGCAG
AAAAAACAAAACACAGACTGCAATGTTTGTTTCTAAGTATTTTTGTATTGTGTACATTCTGTATATTTTTGTTGTAACATATTATTTGAGCACAGATTCCATTAAATATTTTTTTTCTTTTTCCAAGCCATTGGTTATTCAGGAAGTGACCTGAAGGGCTGGCATTAGGGCCTGTTTCATCTGGGTCTGGGTCAGGATGGGTGGGA
AATATAAGGTAATGTTTAAAAGTGAGCAATAATTATTGCATCTCTTTTGCGACTTCATGTAGATGTGATTAACATTTTTTACAAATTTGCCTGCATAAAGATTAAATTGGAACATACCTTACTCCTTTGTCTGGTTTTTTTATTTTGTATGGTGCTTTAAATACTAATTTTATATTTCAAGCTTTTTGCAGGGTAGAAATAAGTGG
CTTTTACTGGCAAGGGATTATGTGAAGAGTAAGTCATACAAGGGATATGATTGTAAGGAGGTCCTGAACAAAGCATGATAAATGTTAGTCCATGTGTATTATTAAATGGTCTAAAGAAAAATCATGACTGATCGCATAATTTTTAATGTAAGTAAATGAGCTCACTAAGGGTAATTAAATACTAGCTTTTAAAATTTAAAGTTCTC
CTGTGGCAAAGGTAATGGTAAAACACAGACTGGCCAGAAGCATTGTGTACAATGAGACCTTGCAACTTTGTGTATATTAGTATGTGGGGGGATGTGAATTATTAAAGACATTTAAAACTGACTGAATCAGCAACCTCTAATCTATAAAAAAAAATTCCAGACGTCCAGCCGGGCACGTTCTCGTGCCTATAATCTTAGTGCTTTGG
AGAAAAGGATCTTGATGGTGATCACGTCCTTGGTTCTAGTGCTTAAAGTCCCCAGGGTCCTGCAACTCTCTGAGTTCCTTCTAGGACATTCAATTTTGGGATTAAATTGGTCACTTCATCAGAAAGAGTTCTGATTTATATAGTAAGCTTACTCTGCAATACCAAATAAAACTTGATGGAAGGCAAATAAGAATGTTGTTGGAAAA
TTCCCCCTCTCCTCTCTTCCTCCCTGGAATCTTGTAAAGGTCCTGGCAAAGATGATCAGTATGAAAATGTCATTGTTCTTGTGAACCCAAAGTGTGACTCATTAAATGGAAGTAAATGTTGTTTTAGGAATACATAAAGTATGTGCATATTTTATTATAGTCACTAGTTGTAATTTTTTTGTGGGAAATCCACACTGAGCTGAGGG
CACCTGGAGGCATCTCAGGCCAGGCCATGCCAGGCTCAGCCACTGCCCACAGCTGCTAGACTCCCTCCTCCTCCAAATCTGGGCTGGGTCTAGGTCCCTCATTAAAGAACTGCAGGTCATCCAGCACCCTAAAGTCTGCTTTATGCTGCAGACAGCCTCAGATGGGCTGGCTGGCACCCACCTCCTAGCTTCCACCAGGACAGAGT
ATGCTGTGCCAATGGCTGGCTTTTTCTACACCCTCTTTTGAGTGTAGTTTGGTATTTTGTAATTGAGAGCTCATTTCAAAAGCAGAAAAAGACAACAAATATTAAAGCAAGGAAAAGTGTAACTGAAACACTGCACTTTACTGTTTTATACTTTTGTACATATGAGAAATCAAGGGATTAGTGCAACCAGTAGAAAGCATTGAAAT
TTCTGAGTCTCTGTCCTTCTCCTTCCACCCGCTCCCAGGGTTTCCCACCACAGGGTCTGGAAGTGTGTGTGACGCCCATTGAGCTGTTACCCGAAGTCAGATTAAAAATCAGGGAGTGTTTTCCCTCGTTTCTGTACCAAGGTGTTGGCTCCATTCCTCATGGTAGGAGGGGAGGGGTCCCCACAGGGCTTGCCTGCTGAGCTCCG
CTTGGTATACTATTTATATGTTTTGTAATAAGTGTATAAAAATAATACCTTTGACTTTGTGTAAAAATAATGCTTTTGACTTGTTCTTTGATGAATGTTTATTAAAATCCCCCAAAACAACTAATGCCATTAATAATTTTAGTTAAGTCCTTTAAACATTCCAGACTACACATGTAAATTTAATATATCAAATTGACTCAACCACT
GTTAAACTTGGTCAGTGTTAATAAAATCAAAACGTGATTCTACTGTACATTGCATTATTCATAATTTAATTGTTTGAAATTACATTAAATAAATCAACTAATTAAATACTAAAGTTTTGTTCCTTTTTAAAGGAAATAACCACAAGATTTTTCCCAGCCCAAATTCCAGCGCCAATTTTAGGCCAACTTTGGCTGTTTTCTTCCAA
AGTCTTGGCTTCTTGTCCCCTCCTGGGGTCATCCCTCCACTCTGACTCTGACTATGGCAGCAGAACACCAGGGCCTGGCCCAGTGGATTTCATGGTGATCATTAAAAAAGAAAAATCGCAACCAATCTGCCTTGGCTTCAGGAGTGTCTTTCCATTCTTTCCCCTTCTCTGTGATCAGGGGTGCTTGTGTCTCAGAATTTCTTCCA
GGAGGGGTGGGGGTCCCAGGACGTGCCTCATACATGACTTGAGCTTGTCAGTCCACTGAGTTTCCTTCTACGAGATCAACGCGAGGGGCCTGTATCTTGAATTAAAACCTACTCGCTTCCTTTCTGCACTCTGTGTGCTCGATACAGAAGGCAGGTGTGCTGGCCTTCAGAGCCAGGTGCCCTGCTCCCCTCGTGTAAGGAAGCGC
TGTAGACTTCCTTAGTTCTTAAGTGGTTGAATTCGCTGCTTGTTCTGTAACGTTATAAATAATTTATATCTGAAGACGGAGAGCCTGTAATATTCTTCAGATTAAATGAAGCGTGAGACACTTTGTGGAGTTCTTTCCTGCTGTAACGCTTAGGCTGCCACTGATGCAAAATCGCCGAGATTTGACTCCTGGAGAGCAAGGAATGG
AATGTCTGGCTTTGTACTTTGCAGTCTGCCTGTCTAATCTGCAGTAGTCTTTTGAGGAGGTGGCACCGGATATAACATGTCTCTGTTATTTTTAGAATTAATTAAAATGTTTTGCTATTTAATTTGTGGGTGTGTCAAATATTCTGGTAACTGAAACACACTTAAGGTGTTGGATGCCTGCCCCATCACGCTGCACTGTCTGCTGT
ACTTGGCTGGGACTTCAGGAATTCATGGACAGGGCTGGCAGATACTGCATATGTTTGAGCTGTAGATGGGATTGAGAACAGAAAGTTGAAATGGAGACTTATTAAAGTTACCGTGGAGAACTGCTCAAAAATTCATTTTGAATTAAGGAAACTTAAATTCATTTTAAGTTTCCTTAGATCTAAATGCAACTGCACATTACACTCAA
GAATTTCACCTTGACTATTTGAAAATTACAGACCCAATTAATTCCATTCAAAAGTGGTTTTCGTTTTGTTTTAATTATTGTACAATGAGAGATATTGTCTATTAAATACATTATTTTGAACAGATGAGAAATCTGATTCTGTTCATGAGTGGGAGGCAAAACTGGTTTGACCGTGATCATTTTTGTGGTTTTGAAAACAAATATAC
TTTGACCCCCATTGGGTGTATCTTGTCTATGTACAGATATTTTGTAATATATTAAATTTTTTTCTTTCAGTTTATAAAAATGGAAAGTGGAGATTGGAAAATTAAATATTTCCTGTTACTATACCACTTTTGCTCCATTGCATTTACTTCTTAATCTGTACCCCCTGAGCATATCTAATCATGTATAAAGGACGTTTTTCCTCCAC
TGGGTGGCAGGTGGGGGTGGGCTGCTGGCCATGAATCTCTGCCTCTCCCAGGCTGTCCCCCTCCTCCCAGGGCCTCCTGGGGGACCTTTGTATTAAGCCAATTAAAAACATGAATTTAAAAAAAAAAAAAAATTCCAGCCCCTCCCACTGCCTTGCCTCTTGAGGGAAGAGAAAGGCAGGCAGCAGCTTGGATGAAGAGGGAAGAC
CAGGGGTCTTTCTGGGGCTCTTACTATAAAAGGGGACCAACTCTCCCTTTGTCATATCTTGTTTCTGATGACAAAAATAACACATTGTTAAAATTGTAAAATTAAAACATGAAATATAAATTAATGCCCTAGCAGTTCTATCCCCACTGTTAATAATTTGAAATATTTTTCCTCTAGTTATTTTTGTCTGTGCACATTCTAATATG
TCCCAAATAGCATTGATTTTTTCCCCCCTCTAAAATGTATAATCTGGTCTCAGGTTGGATTCTTTGGTACATTTCTCTCTTCTGGATGCCATGCAGCTTAATTAAAACCTTGCTTAAAAACAAAAAGTGAAAATTGTGTACTCTTGTCTGGAATACCGCCTCAGGTGGTGGCACAGAGAGGGGAGAAAACCTTTGCCTCATAATTT
GCCACTGCACTCCAGCCTGGGCGAGAGAGCGAGACTCTGTCTCAAAAAAAAAAAAATTATATATATATATATGTATATATCCATCAGAGACATGTAAAGGATTAAAGTACGATACACAAAGGCCTCAGAAGGGATTTCAGTACATTCTTTTTCTGGCTTCGTCCAGCAACTCCAGCCTGGTTTCTTCCCTGCCTTTGGGATTATGG
CACAGCACTGGGATGTGAAGACATGGGTTCAAATTGCACCTCTGCCATGTTCAGCTGTCACCTTGGGCAAATTACTTCTCTGAACCTTAGTTTTCTCATCATTAAAATGGGAATATTGGTTTTTTGTGTGTGTGTGGTTTTTTTTTTTTTTTTGAGACCTAGTCTTGCTCTGTCACCCAGGCTGGAGTACAGTGGCGTGATCTTGG
CCACTCACAGAGACACAGGGCATCCAACTGAGAAAACGAAACTGCTCTAAGCACACGGAGACGTGATGAAGGGAGGAGGTGAACTGTTTCCACATTCAAGATTAAACTGAGTGAATCTGCATTTTCTGGGTTCTGGGTGGTTGCCCTTCATTAGCCAAATTGAAAAAAGAAATTCCCTGGACCAGATGCTGAAAGAGAAAAGAGGG
AACCCAGGCCTGGGAGGAGGCCCCACGGCCTGCTGGTGGGGTCTGACCTGGGGGGATTGGAGGGAAATGACCTGCCCTCCACCACCACCCAAAGTGTGGGATTAAAGTACTGTTTTCTTTCCACTTAAACTGATGAGTCCCCTGGGTCTGTCAAAATGAGAAGGTCACTGCTGCCACGCTTGGGAGGACTCAGGGCTATAGCATGG
TGTGGTTCATGGGGGAGCAGTCCCCTCCCCACTCTTGCCCATGGGTGACTCTTACCCACAGCTGACTAGGGCCAGCGCAAATACTGGAACCTGTAACAGAATTAAAGGTGAATGTTCTGAGATGTTGCTTGTATGGTGTCTGCTTCCTGTTCCAATGCCCCTAAGTATCTTTGGGATCCTTAAGCCACAAGTGCAGGGCCCAGGCC
ATGGGGGAAGCCCTGGCTGCAGGCAGCCTTCCAGGCAATATGAAGATAGGAGGCCCACGGGCCTGGCAGTGAGAGGTGTGGCCCCACACCGATTTATGATATTAAAATCTCAACTCCCACTGCCTGCCTCTTAAATTACTACAGTACTGGAATGGGGATGGGGAGGGCTGTGAAGTGTTGCCACCTGAGTAAATCCCAGCCTGGGA
CAGTTTCCCGTTTCGTTTGTTGGACTGTTCCACTGCCCCTCCTCCTCACCCTATCACCCATGGATCGTAATGTAAAATTCTTTTACCATGTCAAGAAATTATTAAAAATACAGGTACTTTGACCTCTTTCTAAAGCCGCAGACCCTGGTGCAATGCTCTGGTGGCTAGGGATGTACTCATGCTCATATGTGTGCACGCTTGGACAC
TTTCCTCATTGGTGTCCTCTTTTTTTCCCTTCTAGATACAAGACAGGCAAGAACAAGTGGTTCTTCCAGAAACTGCGGTTTTAGATGCTTTGTTTTGATCATTAAAAATTATAAAGAAAAAAAGCCTGTGTCTGCATGCTGTATGTATTACCAGACTGTGAAAAGGAGAACATTATTGAATAGGAAACACTGGGTGGGCTGGGCAC
CTGAAGAAACACAATTACAATATCCTGCAGGTTGTGACAGAACTTCTTCAGTTAAACAACAACGACTGGTACAGCCAACGCTATTGAGGAGTGACCTTGTATTAAATAACTGCCTGCTGCTCAGAGATGATCTTTATTCTGTCATTGGGGTATGGGATAGAAGCCCTTGCTTATTTTTAATCTGATGAATCTGTATAGAGCCCATC
TCACTTAGCTGGAGCTAAGCTCCAGATAACCCCTAGGTTCCCACTGGCTCCTAGTAGAAATAGTTTCTGTACTTTAGCAGAACAGGAAGGATATTTGTTCATTAAAGGTGGCTTGGTCTTACAGCTGGGTGCAGTGGTATATACCTGTAGTCCCAGCTACTCAGGAAGCTGAGGTGAGAGGATCTCTAGAGCCCAGGAATTCAAGT
AACCCCTCCCCACATTTGTAGATCCATGACCCTTTTTATAAGCTGTGTGTGTCCTCTGTATTATTGTTATTAACTATTTTTTAGCATTTGCCTGTAAGTTATTAAAGACTGATAACTGTAGCTCTTACCTTGGTCTGGGGCATTTTCCTCTCCTTATCTTGCCCCAGAGACAATTCAAGATTTCTATATGGGGTTGTGGCGCAGGG
TCAGCTAACTCCCTCTCTCTTCGTGTGTGTACTCGGCCTTCAGGGTTTCCACCGATTTTTACACCTTCTTCCCACCACGATAGCTTGGCTTTAATGTGGAATTAAATTATATATTTTTAAAACCTGTTTTTAAAATTTTGTTTCTTGCACTAAATTATGTCAGTACATTGATATTTTGTGTTTCTAGGAAGAAGTAATGTTGCCTT
TGTTTTGAGGCTCCCTTACCCAAAATAATACCCCTGCCTGCGTGATATTCTACCATTCATTTTAATTCCTTTGGGTCTTGCAGTTTTTCAGGAGGCCTTGATTAAAATGCAAATACTTGTCTGAGAGTCAGCTTACACTTGAAAGAAAATTAGAAGTGACCCCGTGGGAGCAAGATTTTTTTTTTTTTTTTAAAGACAGGATCTTG
CGTATTTTATTTTTTTAAATAAAAAACGATCGAAACCATTTCACTTTTAGGTTGCTTTTTAAAAGAGAACTCTCTGCCCAACACCCCCACAAGGTTTGTAATTAAAACTGTAAATAGTCTTTGTAAATTTAATTATATATATTTTCTATTTAAAAGAAAAAAGGAGAAAAAAAAACAGGGGTGTGGGCGCCAGGACTGAAGAATGA
TTAAACTATAATGTACTGATGAAATTTAATTGAAATATCCTTGACTAGAAACACTGATGTTTTAAATGTTAGTGTTTTTCTTAGTTTTAGAAATTCTGGTATTAAAAAAAAAAAGAGTGTAATCATACCACATAAATTTTCTTTAGATGATGTGCAGAAGAAACTGATTGAGAATGCAAGAGTAACTGTAGGGAGAAACATTTTGA
CCCAGGGAGGAGTGGAGGCTGCCTCTGCCTGGGCCTCCACACAGCATCCTGTACATACGCCACCTGGGCTGGGGGTGGGGAGGCAGGGCCAGGAGCATCGATTAAAGATCACATCCTGGGGCTTCCAGGGAGCTCACACCAACCTTGCGTTTCTCTCCTGTCTGTGAATGGCCATGCTGTGACTTGTCCCCTCTGGCTCAGGAGGG
AATCAGGGCCTTCAAAGCTGGACTGAGTTGGTCCTGTTCTGGCACATATGGTCCACTGGAGACAATGTATGATTGAGTTTTTCTTTGGTCTAAAAATTATATTAAACATTTATTTTGAAATAGTTTTCTTCGTGTTTTTTTCTTCTGCTATGACGTCATGCAGCAGCCCCAGAAAAACAGCTGCTTGGAAAGGCAGCAACAGTGCC
CAACACCCTGTGCGCCCTGAGAACAGCTAAATCGGTTCAGACTCCCACCTCACCGTTTCCATAGTTGGCTCTTTTGTGTCATCTTACCCTTTACAGAGAAATTAAATGGCCTTGGTGGGACCAAATGGGAGTATCTAGGATTGATTTCACTAGGGCTGTTGTGAGAACCAAAACATTTGCCCCAGAGAGGTCTGAGTGGGGTCCCA
ACACGGTTCACACCTTGTCACCATCAGGCCTTTCTGGCTCCTGATAGGGTGGAGCAAAAGTGGAAAGGAAAGGAAAGAGGCCTTTTCTCACAGCCATTATATTAAATAGTAGGTCGATTCACATCCTCGTGCTCCTGGCCACCCTCCCCTGTGCCTCAGTGACATGTAGATGACTGACTGCCAATACTTGTCACCATTCCCTGGAA
TGCTGGTACCAATAGGACAGGAAGATTTTAATCAGCTTTACTATCTATGTTTTTTTATGGAAACTGTGTGTATGTATACATACATTTTCCAAAAAGAAAAATTAAATGATTATAGAGATTATGTTTTTCAGACTACTCACGTATCTGCTTTTCTTACTCCCCACCTCTGCTGATAATTCCTAGTTCATTGGTTTTTCCCCCACACT
AAATGAACATAATTTTAACTTAAATGTTTTCATTCTTTTTTCCAATTTTTTTGTGTGGGGGTCTTAATAATTTCTCAGTTCTCAATCTACTCTATGTCATATTAAAGAGGATAATGTATATTTACAACTACAGCTTCAGTGTTATTGTAGTTATAGATTCTATTTATATCCCTTACCACTTTCCGCAAATATTTAGTGATTGATAT
CTCATCCTCTTCGCCATGTGAGGCTCCATGGGGGGGTCACCGGCCTGTTGCTACTGCAACTCCACACCATTCTTGGTGCTGGGGTGTGTTAAGCTTTACCATTAAACACAACGTTTCTCTAAACCCCTGTCTGTGCCTCTGTCCTTTGACCTTCAGGAGGGCCTTGGTAGAAGGGTGAGGAGAGGGAATTTGCTCAGCCATGGGTG
AACATGTGGGCGTAGTCAGGCAATGCTGTGTGCGAAGTAAACTACCTCAAGGTATGAAGTTACCTCAGCAATTATTTTCCTTTTTGTTCCCCCCAACCCCATTAAAAAAATTTTTTTTTGATTTTTGTTTTTTTGCAGCTTGCTGATATTTTATATAAAAAAGAAAAGCAAAGCAAAAGAGAAGCTGATAGTCTTGAATATTTTAT
AGACCCCCAGCAACCCTCCTATCACCTCCCCTCCTTGCCTCCTGTGTAATCATTTCTTGGGCCCTCCTGAAACTTACACACAAAACGTTAAGTGATGAACATTAAATAGCAAAGAAAGAAAAATAGTACAAAGAGATTTTCTGGAAATACACATGGTTTGAATTGTTTGGGATTGGGTGTGTGGCAGGGACCCAGGTATAATTTCC
AGGCCCATTGATTCAGCTCCTTGCAGCTGTCTCTGTTCAAAGGAACTGTGCAGATTTAGAACGAATTGGAGCTTGAGCTTCACACCACCAGCTTCCAGAGATTAAAGTTTGTACAAAACATTGCATTCTGGCTGTGAGATGTGTTTGTTTCCTGACTTCTTATGGGTAGCGGCTGGTCATGCATCTCTTCTGGCCCATCTGACTTT
AACCTCATCCCTGCCGTATTGTCCCCAATAAGGGGGACTGACCTCCACTGCCTAGCAGTCAGAATGGAAGCCTAGAACGAATCTCAGAGCTGGGAGAGATATTAAAGGTCTCCTAGTCTGACCCCTTCATTTTGCAGATGGGGAAACTGAGGCCCAGAAAGAGACAGTGACTGGCCTGAGATTACACAGTGAGAGGCAGCTTCAGA
AGGCAGAAGGAGAGGCCCGGTGCAGCTGAGGTTCCCGACACCAGAAGCTGTTGGGAGAAAGCAATACGTTTGTGCAGAATCTCTATGTATATTCTATTTTATTAAATTAATTGAATCTAGTATATGCGGGATGTACGACATTTTGTGACTGAAGAGACTTGTTTCCTTCTACTTTTATGTGTCTCAGAATATTTTTGAGGCGAAGG
CAAAGCTGAATGTGTGAGCACAAAGAAGCCGAGAGGCCACCTCCTGCCCAGAGAGAAGCCACCCACACTCCCAGGTTGGCAGACAAGATGTGAGGGGTGAATTAAATTTGTTTTCTTGAGCAAGCCAACAAAGAGTTTCTTTTCTGCAGGTCAGAGTCCACCTGGCTGGCACCGGCCTTCTATTTGGAATGGATCTCTTCTCCTTG
GGAAGTTTGTGAAGTATGTGGAGCCTTTTTAATAGTAGGAGATGCCCAGTCCCGGGTAGATGACCATTTGATGGGAAAACAACACATGGGCTATGCCAAAATTAAAGCTACTGTAGAAGAATTAAAAGTAAGTTTTTTTGTTTGTTTTGAGGCAGATTCTTGCTCTGTCACCTAGAGTGCAGTGACGCGATCTCAGCTCACTGCCA
CTACCCTCCTCTGCCCTATTCTGTCCCTGCCCCTCCAAGCTGAAGAAGGTCCTTGTGGGGCGTCCTCATTTCTTCCTCAAATATAAGGAGGAAGATACCAATTAAAAGCTCATAGTATCAACTGCCCTTCTTGTGTGATTCGTTTGGGTTATGATGGGGGAGGGAGGGAGGTGGGTAGTGTCATTTGCTTTGGTGACCTTACAAGA
TAATGTGATTTTTTTTTTTTTTTGAGTGTTTGGGTTTTTTAGTTGCAAACAGGAGTGGAATTGAAATGTGAAAGTATGGCAAAACTGTGAAAGCATTTAAATTAAAATGTCCCTTCCTCTGCATTGAAATGTCATCAAAGCGTCAAATATAAATGATTTGTTCAGTTTTCTTTTTTTATTTGTTTGTTTTTGGTTTTCTGTAATGA
TAGGAAATCTAGTTATTTACAGGAACTTCATCATAATTTGGAGGGAAGCTCTTGGAGCTGTGAGTTCTCCCTGTACAGTGTTACCATCCCCGACCATCTGATTAAAATGCTTCCTCCCAGCATAGGATTCATTGAGTTGGTTACTTCATATTGTTGCATTGCTTTTTTTTCCTTCTTTTCATGTACACTGAATAACCTGACCTAAT
AATAAAATAGTGTTGATGTACTGAAATATGAACTGTATCAAAAGTATTGGTAATTGTATATGGGGTGTACCTGTTTATCTGTTAACTATTATCCAAACAAATTAAATACTGTGGTTGCCTCTATGTGCTGTTTTTCCTCATACAAGTAAACACAGAAAGTCAAATTCTTCAGCCTCCCTCTCTGTGATCCTGTTTTAATTCTCCTA
TAAGTTCTGGGATAATTTCTCTGTTTAATGTATTTCTCTAAAACTTGTAATTGAGTTGCTTATTCAGTCCTTCTAATAAATGTTTCAACAATTTCTTTCTATTAAAAATATGTACTTTAAACATATTTACTATATACAAATATGTACATAATTTTAAAATATTTTTAAAATATGTTGGATTTTTATAACAGTTCTTTCATTTCATG
CCACATAACCTATAATTTGTGTGGCCAGCAATTTATTGAACACTAAAATGTTTTAAGTTTTCTTATTGCTAACAATGTCACAGTGAACATTTATATATTCATTAAATCCTTTTCCTCATGTATCTTTGCACTCTTGTGCTAGTATGTCTATAGTGTGAATACATTCATAAATTTCTTGATCAAAGCTAGGTCAAAGTTACATTCAT
AACTTAGGGTGTATTTGCAATGAAATATTCATAGATATTGAAAGCTTGTGTTTACATGAAATATGTTTATTATCAAGAAGTCCTTTTTCCAATTCTGTACATTAAATATATGTGTTTTAAAGGGTTTGGTTTTTTATTTTCTGCTGTCTATAATGCCATGGTATATTTCTTTCCAGTATGACTTTTTACTCAATTGAAAACACTAT
GCTTTTGTTGTGTTGGGTCTGTATTTTTGTGGTCAGTGCCTGCAGGCAGAAATGTGAAAGCATTTGGTATGTTGAAGATACTTGCTTCTTTTTTAATAAAATTAAAAGTGCAGCACGTAAGTATGATACTGTGTAGTTTTTTGACACAACCATGAGATACAATAAGCAGCTTTGACTTAGTGTCCCAAAAAGTGGTTCTTGGTCTA
GTGACCCGCACGCTTCCATTTGATGCATTTGATGTGAGTGAATCCATACATTTGAATGTCATTGTCCTTGAGACCCTACATGTGCAGTTTGGCTCATCTCATTAAAGATGCTTGATGTAATAATTGGTTAGTTTCCTTTTATTTTCCTGCAGGCTTTTCCATGAGTATTATTTTTTTCAAAGAACAAATCTGTATGGCTTTTCCCC
TTGAAAGTGTCTGGTTTGTGTTCATCTCTCCCTCATTTCTGGAGCAGGGCCTGAGACCCTGCCACATCTCCTATGCTCTGCATCCACGCCTCTTTTGGACATTAAAGGTTGATTGATGCACCTCTGCACTGTTTGGGTCTCTTTGGGGATGAGGGGTTGGCATGGTGGCAGTGGTGCCACACAGTGGGTGAGGGTGGAGAGTCTCC
CTCCCTCCCACCTCTGTCTTCCAGCTACGGGGTTACCTTCCTTGAAGCAGTTAATGTTATGAGATTTTGTGTCTCCTTTTAGACACAGTTAATAATGAGCATTAAAGTGGCTATATACTATTCCAATGTGTTGCAGATAGTTTAGTCAACACAAAAGAACGGACATATCTGAGGGTACACCCTAAAAGTCCTTGAGGAACAGAACC
AGGGTGGGTTTAATAACATATTATGAAAGTAGTATTTTGTACTATCGTCAGGAAACCAAATAAGATATATATGTGCTCTTAATTTTAAGTGTGTATGTGCATTAAACAAAAATTAGCTTACTATTTGTGTTACTTCATTATCCCTTCTTGATAAATGTATGCAATTATTCTGATGTGAAAAAGTGTTTCTTTTGCAAATTGTACTG
TCTTTTCTGTACTCTTATTATCTCCCATTGCCCAACTGATTCCAGCCTTCAATCTCTCTTCTTCAATCCATCCTGCATTCATCTGAAAGAATGTCTGCATATTAAATTTTCTTAAAACACAGTTTTGGTTGTATTTCTTTCTAAATTCAGTATTTTTGTCAATACTTAGAATAAATAACTGCAATTCCATATCCCACTACAGCCTA
TGGAATTATATTTCATAAATCTCTGTATCTGACAAATTGGATCTATATGAGCCTTGGCAGCTTAATAACTATTTTCTTGTTATCTTTCTTTTCTTTTTCTATTAAATGTATTATGTTAATGCAAACAAGTAGGTTTGTTTTCTTTGCCTGTCACTTGCCTCTTTTCTTCACTCAAGTCCATAACTTAAAAATTACAATGTAGTAAT
AGTGTAAAAGTGTCATATTCTCAGACTTGTGAGGCGGTTTATAGTCAGAAAGATTTACGGATTTTTTTCCTGTAACATAAAAGATTGTGAACTTTTTTTAATTAAAAAATATTTCCTAGGGCTGTAGTTATTTGGGAGTTTCATAACCTGTTATGGTGCTTTTGGTGGAAATTTTTATTATTTAGCATTTTAGGAGACCGCTGTCA
GGGACTGTGTCTTTTTTCATCTTTGTATCTTTCATGCACCTAGCATAGTGCTTTGCACATAGTAGTCACTCAGTGTTTGTTAAATAAAGCTATTAGTGTCATTAAAATTCAAAAGACAGTATAATGTGTGTTTTTAGATATTTTGTGTAAAAATTAAGAATCTAAATTTTTTATCGGTAACTCTTCTAGTTATTTCCTTTGGAATC
TTTGCAGCCAGTAAACATTCTGTTTAGAAATAGTTGCTATTGTGGCATCATTCACAGTTGCAATTTTTCTCCTGTGCTGTCATATGCCTGTGCGAAGTGTATTAAATGAATCAAATATTAGAAATTTCAAGGCTGTCTTTAGTGTTCTGCCCACAATACTCCACCAATGACCTTAGACCTTGAGATGGTGCTATAACGCTGCTTAT
CACATTGAGTAAAACAACTTTTGTAAAATTATATACTTTAGAAACAAATGAAGATTCTTGTGACTTGTTTATTCTATAAGCTGTATAACCAAAAAGAAAAATTAAAGATACTTTAGGAATAAAATAATTTGAAAAATAAAAGAACTTATTTGCATGATGTATCCTGAAAAATTAGGGCAGCCAGTATTACTGAAATAATGGAGGAG
CCTTATTAGGAGTGCTATGAGGGTAACACCTGTTCTGCTTTTCATCTTGTATTTAGTTGACTGTATTATTTGATTTCGGATTGAATGAATGTAAATAGAAATTAAATGCAAATTTGAATGAACATAAATAGAAGTGATTTATTTTTTTATTATCTTAAAGATAGGAAGGAATTAGTATACGTATCAGGTGTATAAATGGTTTAAAT
TGTAATCCCAGCACTTTGGGAGGCCAAGGCAGGAGGATCATTTGAGCCCAGGAGTTCAAGACCAGCCTGGGTAACAAGAGCAAGACCCTGTCTCTACAAAATTAAAAAAAAAAAAAGTTAAATAATGAAAAAGACTCCTAAATCAAAAAAGCTGTGAGTGACTGAGAAAAAGGGGCTGGCGTGGGGAGGGTGGAGGGATGAGTATT
GCGATGATGGCTCACTTCTGCACGCAGCCTCTCTGTTGCCTCAGCTCTCCAAGTTCCAGGCTTCCGGTCCTTAGCCTTCCCAGGTGGGACTTTAGGCATGATTAAAATATGGACATATTTTTGGAGAAACCTTTCTCAAGTGTGTTTTTAGCCTTCCACAACTACCCCACCCTGTCCCCCTCCACCCACCCCTGTTCCTCCTGTTC
TTCCTGCCTCCATAGGGGAGGCTTTGGGCTGCGTTATTCCAGCGGGAGGTGGTGGGGACTGGGGAGGGCCCAGGGGTCAGCCTGAGAATCTCGCCCTTGGATTAAAAGCCACCAATGCTCTGGGTCAAGTCTCAATGGGAGGCTGGGGATGTAAGACCCGTTGGCTGGGGAATGCCAGAGTTGGAGGGGGTGGGGCTTAGAAGCCT
CCCTCCCAGTCCTCCAGACCACCAGCCGCCCCAGCCCCTTCTCCCAGCACACGGCTGCCTGACACTGAGCCCCACCTCTCCAAGTCTCTCTGTGAATACAATTAAAGGTCCTGCCCTCCCCATCTGAGTCTGTGTCCCTCACAGGGAAGCCAGGGACAGGGACAGGCTGCTTTCCTGCCTCCTGGCAGTCAAGTGGGTCCCGTTAC
AGTGGAAGTCCACCCCCAACCCAGACCCCCAGACCCCGCCGCCCGCTCATGCATCCAGCAGTCACCCCAGTTGCAGAGATGAGTGGTGAATGGTGTCTGCATTAAAATTATTATCTGGAAAAAAGGTGGCCCAGGGCTCAGGCTACCAGCTGGACTTCTGTGTGGCTGTGAGGGCAGATGTCCCCTTGTCAGCAGCCATGGGACCA
TTGAGTCTTTAATGGGTGCCATTTAAAAAACAAAATGCTATTTTTTAATTGTCTTTTTTTTTTAACTATCAGTGTATCTTTAAAAGTCACCCTTACGGTGATTAAATTGCACTAACATTCCCAACTTATTCTCATTTGTGAAATACATCAATATCAGTGTCCTGTAAGAATCATCCTGTGACCTAGCTCGACTGGCTGCCGTGTGC
CCCGCCCCCTCGCCCCCACCCCTGTGTGTTTCGCCAGTTAAGCACCTGTGACTCCAGTACCTACTACTGGTTTTGGGTTGGTTGTTCTGTCTTTTTTTTAATTAAATAAAAACATTTTTAAAATGTTCTCTTCTTGATGTGGGGAGGCAGGGGAAGAGCCCCCCATTAGTCTTTGTGGGCAGTTAGGGTAAATAGATGTCCCTGGG
TGATTTGTTCTAGTATCAATAAACTGTATACTTGCTTTGAATTCATGTTAGCAATAAATGATGTTAAAAAAACTGGCATGTGTCTAAACAATAGAGTGCTATTAAAATGCCCATGAACCTTTAGTTTGCCTGTAATACATGGATATTTTTAAGATATAAAGAAGTCTTCAGAAATAGCAGTAAAGGCTCAAAGGAACGTATTCTTG
TGAAATCCTGGAAACCAGTTGAACATGAATGGTCAGAGGTTTTGAATTTGAGTGGTTCGGTTTCTTAATTGTTTTATTTTAAGCAGTTGTTTTTTTTTGTATTAAAATACTGCAACTCATATTTTTGTCAAAGTTTCCACTTTCTTATCAGAGACAAAAGCCAGAAAAATACAAAAAGTGTTCCTTTCCCCCATTCCTCAAGCATA
ACAATTTGTCAATTACTCTGCACCAGGCTAAAATGAGTAAAATCTATTTGAAGGTATCTTGTTTGTAAACATTTGTCAGATTCTAATTTTTTTCTTTTGTATTAAAATTCAACTATGGATGTATATGAAACAAAATAAATGGAGATAATTTTTCTCCCACAGACAGAGGTGTCTTTGAATGTGCGCTAATGATTATCTGTAAGCCT
AGATGCTAAAGTGGAGGCCCCCTCCCATTGCTGATAGATCCTCATCTGGCATGCACTCCACCCACCCACCCCATTCTCTGCTACCACATATCGTAGCCCCATTAAAGAAGAAGTGACATGGAAAAAACACTGTGCCCACCCTAGTCCTTTTCTTAAATTTGGGCAGAGATCCAGGGTATAGGTTAAGAGATTTTTAATTTGCCAGA
TTCCCAGGATTGTTTAAAAGCATACTGACAAACCTTTGAGACTGTAAATGACCTGAGGTATACATTATCTTTACTTGAGAATAGTAATTTTTCAATATGCATTAAAGATCATTACACATGAGCTAAGACAAATGAGCTGGTCTACTTACTTTGTATATAAATGTGTAAACTCCTGAAGACTTCCAATAATGAACTCCAATAAGGCA
TAATGAAACTTTATTGCTTGTATTGAGAAATGAGAGTATAAATTGAGTATAAAATGAAAAGACTTGAATGCTTAGTAAAGCATATAATGTAGCTAAAGTTATTAAACAGATATATGTATATGCCAATTTGAATGTCTTTTTATCGTTGTTCAATGTATAGAATACTTATTTTTTCCTTTTTTTAGTTGACACAGTAATTATACTTA
GGAGGCCACAAAAGCCATTTCATCATCATCATCCACCCAAACATCAAACATAAATGGATAAGGCTGCATATCGATAAGTATCAAATAACCTGTAAGGAATATTAAAGCATAATCAACTAGCAGTGGTCCTTTATCTGCTTGAGGATCAGTGCTGTAGGAAACCAGGCACCCTGCTCAGTGTGTTCTGTACATGATCTGACTCCATC
TCTTTTTACTCCCCCTCTTAAGGGGGCCTTGGAATCTATAGTATAGAATGAACTGTCTAGATGGATGAATTATGATAAAGGCTTAGGACTTCAAAAGGTGATTAAATATTTAATGATGTGTCATATGAGTCCTCAAGCTTCTCAGACTTCTCTTATTCTTTACAAAATGAATGCATTGGCCCTGACAAAAAGGTGCTACGGTAGTG
CTACCTTAAATGTCCATCCAGTCCTGCACTTCCTCACCCCGATCCCTGCACACCTCCTCATTGCCAAAGGACCTGGCTTAGATACAAGTAAAAATATATGATTAAATAACAAAACGGATTATATGTGTGGTGGTGGAAGGTGGGAGGAGAGACCTTGCTTTGTTTCCTGCCCCTTTATTCAGATTCCAAAGAAGGAAAGAAAAGTT
GTGGATAAACCATTGATTTTATTTGTTCTAAATTTACTTTAAAAGACCTGTTTTGTAAATCACTAAAACACATGTATTTTATTTACCTGTTTGGGATAATATTAAACATAATCTTTGAGGGTACTATTTTGTCTATTATAGTTTTATTCTATAACATAGATTGAACCGTTTTCATATCCAATTCATTTTCATTAAATTTTTAAATG
TAAACTTGGTAAAAGATAATCTAAAAATTCCATAGTTCTCAGTTATTAAAATTTTTCTTGTTCGCCAATTTTGTATTAAGAATGCTATTAAGCCTAATTGATTAAAATTTATCTTTTTTATTATCTTACATGCTTGTATCTTCAGTTGGAGGTGTAGTATTCAAAAACGGGGAATGAAGGCAGGAAGGAGGCTGGAATAAATAAAA
TGTCTTTTTGTATCTAAAGTCTTCCTATTGTACTGCACAAACCATGGATTGTACATATTTTTATATATTATGTCTTATTTTATTATTTCTAAATAAAAAAATTAAAAATTGAAAACAAATTCTTGGAAGAATCTTTGGGCTTCCCGTATGATTACTCTAGAAACACCATAAAGCAAATGTTCCCAAACAATGGAACATAAACCCTG
AGTCCTCTGTGAGGAATATTCTCTATTTTAAATATTTTTAGTATGTACTGTGTATGATTCATTACCATTTTGAGGGGATTTATACATATTTTTAGATAAAATTAAATGCTCTTATTTTTCCAACAGCTAAACTACTCTTAGTTGAACAGTGTGCCCTAGCTTTTCTTGCAACCAGAGTATTTTTGTACAGATTTGCTTTCTCTTAC
CCAGCCCCAAACCTTTTGTTCTCTCCGTGAAACTTACCTTTCCCTTTTTCTTTCTCTTTTTTTTTTTTGTATATTATTGTTTACAATAAATATACATTGCATTAAAAAGAAAGTGGCCCTGTGGATTTATTCACCCAGTTCTCCTGTTGGATGATTTGGCAAATTTGAGCACAAAAGACATTGTGGAGTGCTGATTGCTGTGATGT
TTATTCCCAGGAAAGGAAGGTTGCACCATTGAGGCAGCTGACCGTTGGGGTGGCTCCCTTTGGAAAGGGGATATAAAGTGTTTGTATGAGTGATGGTTCCATTAAAGCAGACATTTTTTAAAAAGGTGAAATTTGGGGAATTAGAGTGAATATAGATGTTGAACAGAAAAAGAGTGATATAGCAATAGTCTGGACATGTGGGCTGG
CTTCTCCTTGCTGCCATGCGAAGAAGGATGTGTTTGCTTCCCCTTCTGCCATGATTGTAAGTTTCCTGAGGCCTCCCCAGCCATGTTAAACTTTGAGTTAATTAAACCTCTTTCCTTTATAAATTACCCAGTCTTGCGTATGTCTTTATTAGCAGTGTGAGAATGGACTAATACAATAACCAAGGCTTGGTGGCTTTCTCAACATT
CAGGAAGCAGCGTCTCATCAGGACAGAAGGTAGGATGAAGACATGGGGTAATGTGAGAGAGTAGAACACCCCCGTACCTAATAAAAATCTTTATTTTTTTATTAAAAAAGAAGTACTTTGGTAGCTATTTAAATAAGAGGGGGGTGGGAATGAATGTCGAGATACGAGCACCTGCATCTTTTAGTCAATTGTCAGTGGAGTCAGTG
AAAAGAAGAGGAAGAGAACATGGAGAAACCGCCAGGGAACAGAACTCTTGGTCCAGGAGGCGCAAACCACAAGTGCAATTAGTCAAAAAAAAACCCTGAAATTAAAAAATGATTCCAAGCTGAGGAGGGGAGTACATAAGTTACTGCAGCCCCAAGACATTTATGAATAATACAAATGCTGTGAGGTGCTGAGCCTGAGCACAGTT
CAGATGTGTCTTCTGGATGGCTTACTTTTGTCTCTTTCCCTCTAGGTTTGGCAGTGAAGGAACTGAAATGAACCAGACACACTGATTGGAACTGTATTATATTAAAATACTAAAAATCCTAAGTGTCTTTCGTCTTTGCGGATGGGAAAGGGAAAAATGCTACCTCGTAGTGGCTTCTGATGGGAACAGGACGCGGGTTCTGTTGC
GCCACGACAGGAGCCTCCAAGTATGTGGGAGGGGACGGGCGGGACGAGCTTGGCTGTTCTGCTGCACCTGAATGCTTTCTGTTATCCTAATTCTTGTAAAATTAAATGAATCGTAACAATGCCACGAGTTAGTACGTGTGATGCATCCTGCACCCAGAGCCTGTCACGTTATCTCGTGTAACTCATTCACGACATCCCTGGAACTG
CAGAGCCTGTCACAGGTTCACCATCATCCAGCCAACACTATGGGAAATCTCACACCCACCACTGTCAAACCGAGGACTTTGGACTTAATAACTGCTCAGAATTAAACGACCTTACCTTCCATGGGTGAGGGCTTACTGCCATTGAATTCCTGTGTGTTCATAAATTCTGGGAGTTACTAGTTTTTTTTTTTTTTTTTTAATTATTT
CGGAGAAGCTGAGCCGTCGCAGTCATGACCTCCACACGCTGTGACCCGAGGCCCACGGGGCCCGCGCCTGCCTCCCTTCCCCGCCACCGGGCCCTCTGCCATTAAAGCCTCCGTGCTTCGCTCTTCCCTTCTGGTTCACTTCTTGGGCGCCACCTTCGGGCCCGTAGGGTGTTGGGCGCTGCGGCTCCCGAGGTGCGGGGAGCAGC
AGGAGGCTGACATTGCCAGTCTCTTCTGGGGCCCAAGGCAGGTTGCAGGAGATCCAATCCCATAGACAGCTCTGGGCCTCTTGCATTTGAGTTTTTCAGAATTAAACTGCAGTATTTTGGAAAGCACATCCTGTCCACTGTTTCTTTGAAGTGAGTGGGGGGGGGGGGTCTTGTTGAAGGAATTGTCATTCACTGCCAAAATCATT
AGAGCAAGGAAGACCTGGCTGCCCCACTGTGGCTGAAAACTCAAAACATCTGGAACTACCCTTCTCCAATTACGTTCCCTCTTGCTTAAAGACAAAGCTAATTAAATCATCCTGCCACCCGAGGCTCCAAACCAAATCTTGGACGCAAATTCATTAGCTTCATAAAGCCCAGGTTGATTTATGTGACAGTCTGGAACCGCCCAGCC
TCAGAGGGGAGGGAAGGGCTCATCAGCACCCGCTCAGGGAGCCTGTCCCTTTATGTTCCCAAATAAAGGGTCCTAGAAGACTAGAAAGCCAAGGTCTTTTATTAAAGGTCCCGACTGGTTTTCCCACTGTATTTCCATGCCAGCCAGGGTCCAGGGACAGCCTCTCGGGAGGTACCGGGTGGCTGGGCCTGGGGCCCGGTAGCACA
CGGCTCCGCGGGGACCCGGCCCGGGCCCTCCGTGCCGCGGTGGAGGAGGCCAAAGTGGCCCGCAAGGGGGGCGGTTTGGCGGGCGTGGGGGGCGGGGCCCATTAAAGACGCTGTTCCTACCAGTGGAAAGTGCCTCTGTGGGCGAGCGGGACGTGGGGGGCCCTGCTCGCCCCTCGCCAGGGGGACTGACTGTGTGCCCTGGGCCT
AGAGGAGTAGATGCCCCCTCACCCACACAAACCCCACTCAGTCTCCACCCAACTCCTGGCACTGCTCCCAGGGGATCGGGTCTCCACTCCAGCTTTCTCAATTAAAGACGATTTATACAACTGAAGTGCTGTCTGTCATCTGTCGGTGGCGGGCTTGGCAGTTGCTCGAGGCAGGATCAAGTCCCGGGGGCGGGGCGGGTGGGCTG
AGGTCTCCTCAGCCTCTGCCCCAGTTCTGGGAGAAGTTTCTACTGGTGTATATTTTTTACTGGAAATGAGCCTTTTAGGAATGAATGTAGACTGGTTTGTATTAAAATGTGTCAATTGCTAAGAAATACCTGTGGCTGGTCTGTAAGGCCACTCCAGGGTCTGCCCACCCCCGGCGGTGGCTGGCAAAGGGAGGCCTAAACCTTCC
AACTCAGGACTCGATTTTAAGGACCCAGGAGGTGGGGCAGAAGAGAGGACTGTGTGCCTTTAACGAGAGGGTGCCTGCTTCGTGCTATAAAGCCAAAGCCATTAAAAATAGATTTCTTTTCTGCTGTTTCTGTATGTACTGGGTAAACCCCTCTCGCCCCCGTCCCGTTGTCAGTGGAACTGCCCCCAGCCCCTCACCCCTGCTTT
AAATAAAGTAGTGCTTATTGTTTGCATGTTGGGTCTTGTGGTCGTTTTCTTTTTACCTTTCTGTAATTTATTATGTTTTGTAATGTGTACTATCTCTGGGATTAAAAAAAGTTATTTCTACAAGCATGCATTGGTAATGAGAAAAAACAAGCGTTTTGAAGGCCTTCATTCAAGTTCCAACCTTGGTGCTCACACAAGCCACTAGC
GAGGAGCTTCTGTTTGGCATTCCAGATGGAAGGACAGGCAGCACGGGAGCCAGGCGCTGTGGACAGGGTCTGTCCACGCACCACCTGGGGTCTGCCGCCTATTAAAAGTGCCGTATTCTTACCTCTTGGCATCTCAGATGCACTGGCCTCTCCTGCATTCTGTTTGCAGGCAAATGCTTCAGCTCACATGTCCCCCAAGACTCAAT
TAAGAGGTGCCAGGCATCTGGTGACCTGTCACTTCAGGATTTGTGTGAATCAGACCATCTAAATATAATATAAATTAGAGACTGGTACTTGTATTTCCTGATTAAAAACAAAGTAACGTCTGTTTTACTATTGAAGTAAGAGTACTTTATAATGAATACAAAAATGTATATTAAATATCCAGTAGAGCATGCTAAAGTGAACATTT
ATAAATTAGAGACTGGTACTTGTATTTCCTGATTAAAAACAAAGTAACGTCTGTTTTACTATTGAAGTAAGAGTACTTTATAATGAATACAAAAATGTATATTAAATATCCAGTAGAGCATGCTAAAGTGAACATTTCTGTTTTTATTTCAGCAACTTATTTTATGGTATTGTAGTTATGGCCTGTCCGAAACTCTCTGACATATT
GAAGGCTCCTGGGACCCGGGTGCCCCTTCCTTGGCCCACTGGCTCCCATCACAGGGCTTAGTGTGAAGCTCAGGGCAAGGGTGGACCTTTAAATGGGGGAATTAAATCCTGACTATGACACTGTCCCCACTGAGGCTGAGTCCTTTTTCATCCCTTTCCTTGCAAAGAGCCGCTGCTTGGGAATGGGAGCAGGAGTGCTCAGGGGC
CCCAGCTTTCTGAACAGGATTTGTGACACTGTTTCACGGTCCTAAGAACTCTCAGGAAAAAATCCTCTATATTTTCATGACAGGTTTTCTAGGTGGGTGAATTAAAGTCTCTGGAGTTAAGCAAAAACGGTCCACTGTCATAGCGTAATTTTTTTAGGAAACATGGCATGGTGGCTGAGACCATGGGTTTTTAGGCTGGATTGTTT
GGCGAGAAACAAGACAAGCTCCTCCCTTGAGAATTCCCTGTGGATTTTTAAAACAGATATTATTTTTATTATTATTGTGACAAAATGTTGATAAATGGATATTAAATAGAATAAGTCATAGTCTCTCTCTTTATTGGGGCTCAGGGGACACTCTCAGGGTAGCTGGGGGCCACGTGAAGGGGGGCGTTGCGGAGCGGCACAGCTGG
CACTTCAGCTTGAGAATGCAGTGGGTCTGAAGATGGTCAAGTCTGTTTGCCTTAGATTTTGATGTCACCTAGACAACACTTAAACTCATATGAAACAAAAATTAAAATACGTATTACAAGTACTTGGATTGTTCCTTAGTCATTAAATAGGATATAAATTAGGTTGAGAAGGGGGTATCACAACCTCAAGAAAAGTGCCACTTAAA
GAATTTTATTAAATGTGACGAACTGCCCCCCCCCCCCCCCCAGCAGGAGAGCAGCAAAATTTATGCAAATCTTTGACGGGGTTTTCCTTGTCCTGCCAGGATTAAAAGCCATGAGTTTCTTGTCACATGCCTTTCTATGCCTTCCATGGCTGGGTCTCAGGGAGCCGGAAGCAGCTGCTGAGGAGGGATGAAAATGTCAGTGTGTG
CAAGGTCAGAGGCTGGATGTGGACCAGGCCCTGAACAGAAGCCATGAGATCTGGACTCACAGCTGCCCCCAGAGCCCAGGCAATGGCACTGACGCTTCCCATTAAAGCTCCACCTAAGAACCCCCTTTGAAAGTTACTGATTATTCATTTATTCAACAAATATTCACTGTGCACTAGCAATGTACCAGGCACTGTGCCAAGTATTG
TTTACATTTATCATAACTTAGAAATTTGGGTGGTAATTAAACCAGCAACTATTCTTTGTTTAATGCATTAAGAAAGAAGTATGTATACTATCATATCTCAATTAAAAATATTTTAAGAACTGGATTTTAACTTTATTGGTTTCCTTTGTAACTCTCTGTATTTCATTTTAGGCATTTAAAAATATTATTTTGAGAAGGGCTTCCGC
CCCACCTTTCTTGACAAGGTATGAATATAGGTGGTTTGTTGTTTTTGCTTTTTTAACAAGAGGAGTTTTTCATTTCAACTGTGTCCTTAATACAAGCCAGATTAAAAACTTGCTGGACTATAATACTTAAGTGACTTTTATCCATTTTTTTCTAACATTATGAACATTTAACTCAAAGAAGGGAATGTCGTATTTCATAAGATGTT
GGCAAGCTTTGAGACCTTGAAGGAATCATCAAACTCTGGGCCTCGGTGTGCTCACCCAGGGCGAGACAAAGACGCCATGCTCCTCCAAGTGGCCTCCAAGATTAAATGAGCAATGACTTTTTGTGTGTGTGTTTTTTTTTTTTTTGGGGGGTGGGGACAGAGTCTCTTTCTGTTGCCCAGGCTGGAGTGCAGTGGCAAGATCTTGG
GTTGGTGGGGCTGTCAGACCATGCCTTCTTCTACAGCTTCATTGTTATGAAACTGTCATACTATAATTATTTAAAATGTAATTAATCAATTAACTAATTTATTAAAAATATATAGTGAGCACCTTCCATGTGTCAGGAACTGAAATAGGAACAGGCAGGGAATGTACACAACGGCCAAGTCCCTGCCCTCAGGGAGGTTAGGCTGC
ACTTCTGCGGGTCAGACTCTGAAGCCGAGTTGCTGTGGGCGTGCCCGGAAGCAGAGCGCCACACTCGCTGCTTAAGCTCCCCCAGCTCTTTCCAGAAAACATTAAACTCAGAATTGTGTTTTCAGCATCCTGCCTCGTCAGTTTGCTCATTAAACTGAATCCTTTTCGTCTTCTCCTCTCCACCCAAGGCCCACTCCTGCCTGGGA
GTCCCGCACCCTCGCACTGCACTGTCTCTCTGCCCCAGGGGCAGAGGGGTCTTCCCAACCCTACCCCTATTTTCGGTGATTTTTGTGTGAGAATATTAATATTAAAAATAAACGGAGAAAAAAAATCCTGTTTCGCTAACGGCTGGTGGTAGCAGGTTGAGTACCGGGAGGGCTGCAAGACCGTGATTGATGGGGAGGACTGCGCA
TGGAGAGGGCTCTGGGCCGAGAGCTTTCACTAAGGGGAGACTTCAGGGGAGGATCAAGCTTTGAACCAAAGCCAATCACTGGCTTGATTTGTGTTTTTTAATTAAAAAAAAAATCATTCATGTATGCCACTTCTAATTGCTTTCAACTATGGCTGTTTGCTTTCTTAAAAGAGAACAAAAGTAGATATGTTATTGCCCTAGGAAAG
TAGCACTTTGCAAGAGAGTTTCTAACCTTTTAGAAACCAGTAGTGAGAAAATAACTTGCTGACTTGAATTTATGAAGCACATGCAAGATCGCTCTGGAGAATTAAACTGTTGGGCTCATGATCAATTAGTTTTTATGCTTATTTCTCACACACACACACACACACACACACACACACACACACAACGCTCATAAGTGTAATCCTTT
GGTTTGGTTATGAGACGATCTCGCTGGGACCGCCCCTGCCCGTGGAAAGCCACAAGGACAAAGGGAGCGGCCACCTCGACCCCCAGACAGGCCGGCCCGTATTAAAGTTGGCCCTGCACGCCCACTGCCTCGTGGACTTGGGCGCAGTGGGCACCTAGGCGTGGCTCCCTCTGTGGGAGCGTGGGTGGGTTGTGTGCGGCCCCTCC
CGCGGGATTTCCAAAGGGCTTTTGTTCCGGGCTTGGATGTAGAGGCTTTGATTTTTTTACCACCCGCCTCAGGAGACTTTTTGCTTGGAAAAGTCCTGCTATTAAAACAAAAACAAAAACCAATCAATTCCGGAGGGAAGAAAATGCCTCCAGTGTGTGTCTGCGCTTCCCCCGGGCCGAGGACGGTGGTCGGGGCTGCGTATTGC
GCGCGGCGGCGCCTCGGGCCTGCTGCGGGCCGATGCCGACGCCCCGGCCGGGACCGCGCTTTGGGAGTACTGAGGCCGCGCCCAGACCAGCCTGTCGCGCATTAAAACCGTGTCTCTCCCGCAGCTGTGGGTGGGCCCCGGGGCGCCGCTTGGGGGTCCTGCAGCTGGAGGTGGAGGAGGCCCACAATTCTCCCCAAACCAGAGAG
GTGAGGAGCGCCTCTGCCCGGCCGCTGTGCAACCTTCCAAGTGTGAAGTGACAGCCTTGTGTGTGATGTTTTCTGCCTTCCCCAAGTTTGCACTTTCGACATTAAAGTTTACTTTTTAGTTAAAAGTTTTAAATTGGAGAATATATATTTAAAGTCAGGGCTGTTTTCCTCTTATGGGCATGTTTCCCACCTTGTGATGGACCTGG
GGACAGCGCCCCTGAGCTGCAACAAGGTGGAAACAAGGGCTGGAGCTGCGTTTGTTTTGCCATCACTATGTTGACACTTTTATCCAATAAGTGAAAACTCATTAAACTACTCAAATCTTGCTGGAGGCCTCTGGGTGCCTGTGTTCTCGGCATATAGATGTGGTCTCGGTGTGTTTTGATATGAAAACTCTCATGAATAAACATCT
CCCCAGGGAGCAGACTGTGCGGCACCCAGGCCCAGTGGCACCATTTCCCAGACCCCTCCTGTTCCCGCCTCAGTCAGGTGCAGACAAGTGGGCGGTGTCCATTAAAGAGCAGACTCAGCGTTGCTCTTGGCTGTTCTTTCCTGCCGTGCAGGCTCTGGTCACCCCTGGGTGGCCTTGGGTTCCTGAGGGCTGTCTCCCTGGGACTA
CTGGACATCAAGTGGTGAAGTCAGGCCAGGGCCTTCCAGCTGCTCTTGGGGCCAGAGCCAAGAGCCTCTCAGTAGAGGGAGGGGCTGCCCTGAGTGGAGTATTAAAGACACTTAAGAAAACCGCTCAATGGATTACTTTGGTTTCTCCGAGTTCCCTGCTACCCCGTTTATTGGAGGCCCCTCAGGCAGTTTCATGTGGTGCTATC
GTAGCAACAGAATGAAGGAACATCCATCCTGGGTTTGATCAAATTACAACAGCCTTAAATTACCTTAGAAACATAGTTACTTTATTCTATTTGTGTCTACATTAAATGTCTCATTAATTCCTCATATTTTCTGGAGTCTTGTTGGCTGGCAAATCACAAGTAATCTTTCTTCATTTGCCCTTGGAGTTGTTGTCAGGGAGATGGAT
GGGTGTCCTTGGGTACATCCAGGAGTCTTCATTGCTTCTGTTATTACCCCGTCTCCTCTGCCATTTTCTACAGCTTGCTGAGTTGTCATTCCTTTGCAACATTAAAATACATGCTGAACTCATATTTTTCCTTCCTTCACTGTTGTAGTAAAGAGACATATTTCATGAATGGCATTGATGCTAATAAATCCTTTGCACAAAAATTT
CCTGCTGAGGGGCCAGAGTCCGGCTGCAGGTCCCACGGGTGGGGGTGGGGCCCCTCATTAGCACTGCAGCTGACACTGAGGGCTTCCACCTCGCTAATTGATTAAACTGTTTAGAAACCAGGCCGGCGTGGTGGGAATTGGCCCCGGCCGGGCTGTCCGCTCCCCTTCTGTGCAGGCAGCGGCCCCCGGAGTTCATCAGTCAGGCC
GTTTACAACTAAAGACCAAAAATCCAAGAGAATAAAGCGTTGCACCAGTGGTAGGGGTTTGTAGTTGCCTAAATTGTACCTTTTACAGATGTTTCATTTTATTAAAACTCACTAGTCACTGGATCTTCTATTCAACATGGTGATGGGATGAAATTATGTATGACAACTGTGCTCCCTGAAAAGACATGTTTGCGTCTGATCCCCTG
ATTTCTACTGAGGCATGTGTACCTTTTGCATCAGGTATATCAGCCCTGGGACTCGGGGATAACTGACTGACGGCTGCCTGGCTTCTGTTTCTAAGTTGCTATTAAATGTTTCTTTCTGAGAAACTGGATACATCAATCAGTCTCCCTCTTTTTTTTTTTTTTTTCTTTTTTGAGATGGAGTCTTGCTCTGTCACCCAGGTTGGAGT
CCTACCTGCCAAATTATCCTTAAAAAAACTCCCATCCCTAAATTTTCCGGGAGAATGATTTGAGTAGTTAACTCTGGTCTCTCGTTCTGGCTCTGCATGAATTAAACTCTTTCTCTATTGCAATTCCTGTCTAGATAAATCGGCTCTATCTGGACAGCAGGCAAAATGAGCCTGTTGGGTAGTCACAATATATTGATAAAAGGATT
GTGCACTCTGAATAGGCTCTTATCCTTGCAGTGGAGTGTTTTGGTTGATCTCTGTCCCTGATTTTACCCTGGAGAATATACATTTCATTAAGGATTTTGTATTAAAAGCACATCCTAAAACATCACTATACAAATTAGAACTTTATTCTTTCTTAAAAAATTTGTTTAAATAATTTTTGTTTTCTTTTGAAGAGATGGGGGTCTCA
TTTTTATTAACATTTTCCTCTCACGTGGTTTACATCAATTTATAATAATCTACATAAGTTGAAACAGAACATAGACAAAAAAATATATCCTTACCAACTTATTAAAGTCAGATATTCATGAAGGGTCCCATCCTACCTGTGTATCAGCAGAAACTGGCAGCCATCAGCCATTGCCCAGCAAGAACAGGCAGACCTGGCGTTTCTTA
AGGAGAAACTTTTTTTCAAAGCATTTATAAATACTCCCTCCACCCCTCACTCCACAAATGGGGTGATCAACACTTACTGCTTGCTCTTGTTCTGCTAATGATTAAAACAAGTTTATTTAATTTCATTTGCATTTTGTTGATTCTTTTACATTTGTCTCTCACTGGAGCTGAAGGTCTCTCCCACCCATGAAGAATGCGATGCACTA
AGATGTACGGTCTGGCCAAACCACCTTCCCAGCCTTTATGCAAAAAAAGGGGAGAATCAAAGCTTTCATTTCAGAAATGTTGCGTGGAAAAGTATCTGTAATTAAAGTTTCGAAGTAATTTAACCTATTTTTACATCATTTGTCTTACCTTGTTGAGAGAGGAGACTGGCTTGTTGGCTTCTGGTTGTTGCAGGAGGCATGTGGCT
TATGAGTCATAAATATTATTTTCAAAAGCACTACAGGCCCATGAATTACTTCCTCACTTTTGCAGTTGATTACTGAAATGTAAATCACAAGAATTTGTCAATTAAATCATTTTAAACTGCATGTTATTGGATGTGAGTGTGCATCCTGTTTTAAAAAACACTTAAGAAAAAAGAATTGCGGGGCACAGTGGCTCACGCCTGTAATC
GCCCTGCCTCTCCCAAGAGACTCACCCATCCCTGAGCATCTGCAGCACCTGCTGGAAGCCTGGGACCACCATCAACTCCAACGTCAACTCTCACTTAGCAATTAAAAGGAACTAACAGTTGGTCCATGTGACGGCATGGGTTAAACTCACAGTAATTGTGCTGACAGAAAGAATCAAAGCAAAAACTACACACCATGTGAATGCAT
TCCGCAAATGGTCTGGGGCCCAAAAGTTCAACCATATCATTCTTATCTAATACTTCTTTTTCTAACAACAGAAGAGCAACCTGAAATATGAACAATTTTCATTAAATACAGTTACTCAGCAAAGTCTATTCAGAAATATTAATTTTTTATTTACAGGTGACCCCATTCCAAAAAAGGATTTAAGACCAATGAAAAAGATGTCTCAT
GGCCTCCCGCAAGCTGCCAGTCGGCTCTTTTTCGCAAAGCCTTCCAGAAGTTTTCTGTGCTTATGAAAGCGTATGTGTGGCCTTTCTCTTCCCTTCTTTTATTAAACACAGATAGGTTTATGCTGGATAAACCGTTTCGTGTCTGTCTTTTTTCAGCGTTTAAGCAGCGTCATCTTGAGTGGAGCTGTGCGGCGCCTGCCTCCCCA
ATCCTGAAGGAGGTTTAACAAGCTGAATTGAAGAATAATACCTTTCTCAACTGGAGAGAATTTACATGATTGCATTATTGTTAAAATTAACATCTCATCTATTAAAAGCATTTGTAGATTATCTTTGTACCTTCACTTTCTTTGTCTGCCTTACATTAGGTCTCAGAGGTAGATTGGTGGAGTCACCTGGAGTTTGTTGGTGACTT
AAAAATAGAGAGATGCCATCATCACTGTCGTCACTGTCACTGCTGTACAATAATAAAAGAAGGTGCTAGGATGCCTTCCTGTAAGTTTTAGACTAGATGTATTAAAAAGTATCCGGTATTTCCATTGCAGTGACTCATCTGTTACAGCATCATGAACTACAGCGCCGTAGAAGGGGGATGTGAACGTTTGACTTTGGCCTCAACTT
ACTTTTAAAGAAAGATGTTGCTCTAAGTGCTGTTTGTTAGTTATGAAATCAGATTTTTCTGCTTGTTCTTAATGCTGTGGTCAAACCATAGCACAAAATCATTAAAAATAATCAGCGGCATACATTTGTCCCTTGGGTTTTTGTTTTGTTTTTCTTTGTCTTTCAGCAACAAGGCACATGCATGGGGAAAATGCTGTGTGTTTTAA
TTGGTGAATTTCACTAGTCTACCTCACATTTTGTTAATGATTCAAAATTGTCTTGTGTCTACTGTTATATTTTTGTCCTTTGATTTAATTTGCTTAATGTATTAAAGTTATCTCCCACCCCCTCCAAAAAGTTATTTTTTCTTTATAGTTTTCTGGCATGTTTGTTAAGAAAACAAGCTCCCTGACTCTGGCAATGTCCTAAAAAG
ATGCTTACTGATATTACTTGATAGTCATATATAGCCTAGGAAATTTAACATATATATAACTATAGCAGTATTAATAATGATAGTTGTACTTCTTTAAAACATTAAATTTGAGGAAACTTTAATGCTGTCTCGTGTACATTGCTTTACTACAGTGAGGGGGAATATCCTTTAGATTGAGCCTCAATTTACTGGTTAGTAGTATGTGA
TGTTTATGTCATTCTAAATGCAGCAAATTCAATGATAGCAGTTCAATTGACTCATAGCAGTGTTTTGTATTTTTTCTAATTCTTTAGCTTTCAATATTGGATTAAAGTCTTGTTTGTGAATATAGTTTCCGTATGGCAAATGATTTCTTGCTTATTAGCTTTTGTTAAAGAATGCTTAGTAAGAGCTAAGCTTTTAAAAGTAATGC
AAACTTTTTTTGTTTTGTTTTCTGACATATTCTGACAAAGAGCAGCAAACCACTGCTGTGTGGCATTCTTGGAGTGTGCTGTGAATGTGCTTTTTAAGAAATTAAAAAGAGATCATTTTAAAATTGGTTCTTTGTGTGGTATCTTCCTGTTCCTTATATTAACTTATGTCCTGGTACCAAGTTGCTGTTTCTGTATAAAGTTAAGC
GTTATTCAAATTGTTATGCACAGAATGTTTTTGGTAATATTAATTTCCACTAAAAAATTAAATGTCTTTTAAGAAACATTCTTTTCCACTTGTTAAAAAAATTAAATATATTTTAAAGCACTTTAAGAATATGAAACTTTCATATATGTTAAAGGATTATAATTTATGGAATTAAAAAATGCAGTGTAGTCCTTAAATTATGATGT
AAGAAACATTCTTTTCCACTTGTTAAAAAAATTAAATATATTTTAAAGCACTTTAAGAATATGAAACTTTCATATATGTTAAAGGATTATAATTTATGGAATTAAAAAATGCAGTGTAGTCCTTAAATTATGATGTTTTATTAGCATAAAAGAAGTGGCTTGATGGTCATTGTTAATTGGATTAATTCTTCAGCACCAGTTCAATG
TTGTATATTTAAATGCTTACCTTTATTTTTTGTAAAGTGCAGCATACTCATTTGTGTATAATCTTACTGATCAGATGTTTAAAATTATTCCAAATACTTCATTAAAATAATTATTTTATTATAAGAATAACTTTGCTCATTCACTGACTTTGAAAACCATTGTCCTTAGTAGTTAGCCCCTGATGTGCTCAAATTGCTGGGCTGTG
AGAATCTTACTCCTAAGTGGGAATTGTGAACAATAATGACTACCTGAAATGTTACAGGCTTTTTAAGAATCAGCAAGATCATTCAGGTTTGGTTGTATACATTAAATTTACAAATTGGCAAAATAAAAATGATTTAATTCAGAATTATACTTTGTTTATCTGATACTAATTGTTGTAATAGGATTATCATATTACAGATGACTATT
TTGTTGCTGAGAAAAGGTCAGGACACTTCTTAAGTAGAGAAGGACTGTGACATCCCCTCCAAACCTCCATGTAACACTAACAAATGGCCTCATTTACACGATTAAAAACAAAATGGTATCGTCAATAAATGCAAACCTTAAACTGCATTTGAAATTACTTCCTGGTTGGCATGTTAATCTAGCTTTCCCAGGTGACTAATTTTCTC
AATCAAAGGAATTCTAGAAAGTATCTGGGCAGAACGCTAGGAGAGATCCAAATTTCCATTGTCTTGCAAGCAAAGCACGTATTAAATATGATCTGCAGCCATTAAAAAGACACATTCTGTAAATGAGAGAGCCTTATTTTCCTGTAACCTTCAGCAAATAGCAAAAGACACATTCCAAGGGCCCACTTCTTTACTGTGGGCATTTC
CTAATGTGTCACTCAATTGTTTGAGCTCCTTCTGTTTTGCATGCCAAAAATATAAGGCAAGGAAAAATGTATCATTCTATCATGATTTTATGGTGCTCTAATTAAAGGTGTCTTCCCCAACGTCAATGTCTCAAATTTTTCGACTTCTTGACACCCTCAGGTTTTCACTAAGGTAATAATTTATGACAAGTAAGATGTGTGCTTCT
AAAAAATAGTGTAATGATCAGAATTTAAAATGTGTGATTCTTTTTCTTCTGTAAGTATGTATTGCTATGATAAATAAAAAATGGCAGGACCATTGTTTTTATTAAAATATCTACTGTGTCTATTCTTAAACATTAATCTTGATTACTATTTTACTCAAATTTAATAATGCTTTTTAAATTTTCATCATTGAGCAACATCTATCACA
TACCTAAATTTCACAATACCACTTAGGAAAGCTATTTCAACAAATTACAGTTTTATTGTTAAAACAGAGTCTTATTTGAGATGTATTGCTTTATTTTTCAATTAAAAGTGGTTTTCTCCTACTTGTGTGTCTAATTAAAATTTGTCTGGAGGCAAACATTTAACTCTCATAATTCACACTGAAAGACGTAGGAGATAACCCATTAT
ATGAGGATTTCATGAAAGAGATGGAAGGGCTACTGTGACAGCTTTTGATGCCAGAACAGGCCTCTGTTCACAACAGTAGCCCATGGAGAAAGAGGCTCTTATTAAACTTAGATGAAAGAGCTGCTTCCATTGTCAGGGTATTTTCTAATTTCAGTTCAAGGAATATCCTAAAATTTAGCCTTGTTCAGAATTTGCTGCACATTAAA
TAAAAATAACGACAAACACCATTACATTCTCCTTTATAGGAGACAAACAGTATAAACCCCAAGGAAGAGTGATTTCTCTATGATCTAGTAAGTTCTAAAAATTAAAGTCCAACTAACTTTAAGGTAGAGAGTGAATGAGACAATTAAATTATTCTACTGCTTTAGAGATTCTTTTACCCACTATCATCCTTGTCCCATTACAAAGA
ACTATTGTATGGATTTTTGTATTGCTGTTAAGTATTGTTTTGTGTGTGTGTGTGTGTGTGTGTGTTGGAACCTCCTGGGGACATGTTATATTTTGAAGTGATTAAACTATTTAATTGTGTGTCTATATTTTGGAGTGGAATAATTTCTTCATTAAAAAATGTTTTTAAAAACACTATATCTTGGGTGGTTTATTCCTTTGTTTCAG
TGTGTGTGTGTGTGTTGGAACCTCCTGGGGACATGTTATATTTTGAAGTGATTAAACTATTTAATTGTGTGTCTATATTTTGGAGTGGAATAATTTCTTCATTAAAAAATGTTTTTAAAAACACTATATCTTGGGTGGTTTATTCCTTTGTTTCAGTGAATCTTTCCTAAAGCAACGTGGAGTCAGTCTGTTGAAAGAAGGAAGGC
AATTTAACCTACCAGCCCTTCTCCCCCAATAACTGTGGTCTATACAGAGTCAATATATTTTTTCAGAGAAAGTTATTCGCTCGATTTTTTCTGAATCATAATTAAACTTTATGATAAAATACTTACTTGTTTAAACTTCTTATTTACCAAACTTGGCTTTTGTTGGTTTCAGTCGTATCTCCCAAAGAAAGGTAGATGAGGGAAAT
CTTCTAGAATAAAGAATTTTCCCTCTTTAACACAAGGGCCCTCCTTGTCATTGACCTTAGCTAAACCATGGCAATTCATAAATAGAGGAAACATTAATGAATTAAAAGCATTCCTTATTTTTTAACTAATATTTGTACATTTTCTTAGTCTCTTTCCAAGTCTTTGCCTCTTTTTTTTCTTTATTTTTATTTTTTCCTTTGACAGA
AATATGACACTTAACCCTGACAGCTAGAGTCTTACTTTATGCTAATGCTAGATATCTATTTTTAAATTCCACGTGTGTAAACATGCTATACTCTTCTGATATTAAACTTACTAAGTACATAATTCCAGTGCCCCCTTTTCTCAGAATTTTTTTTTGTTTTTAATTTTGGGGGGTATAGTTTTGGTTTTCCTAGTGCACATTAGTTT
ATAATTGTCTAATTAATATTTTAATTTAGCAGACATTGTTAAATTCTATTCCTTAGGAGTGTAATGCTAAGGCAAGGCCTTTTGGGAGGTTTTGTAGTACATTAAAAGAATATACTATCTCTTCCAATGAAGTGTATATTGTATAGTGATAGAGACTAATATGTACAGAAAACACATGGCTCAATGTAATCATAAAGGTAGGACAT
AATGTGATTTAAGGTTTTGTTTTAAATGGGAGATGTAAGTGATTTAATTCATGGGTACTTTTAGAACCTGATAGATAATCCCATTGCCTTTATTTTTCTAATTAAAGAATTCCTAAATACTTTGAAAATACAAAATATTCCTGAATAGTTGTGCCTTACATTGGTTTTATTTGAAGTTAGAGTGGATCCCTGTTTATCATAATTAC
TCAGATGTGATATAGTATGTTTAAGCTATAGGATGGCAGGTGCATGAGTGTTGGTTGTATTATTCTTTATTTTTTTGTATGACTTATGATATTCATGATAATTAAAACGTTTTGGAACAATTCATCTCAATTTTCTTTGCTTTGTTTAAAAAGCAAACATTGGCCAGGTGTGGTGGCTCATGCCTGTAATCCCAGCACTTTGGGAG
CTGTTGCACTGCTGTAATTGAGCTGGAACCTCCTTGTATTTGGTATTCTTTCTAGTTAAAGCTTTGACAGTCCTAGGAATTCTGCTCTGAAATCATAAAAATTAAAAAAAAATTGTTTTTACTGTATAGATGTTGTAATTGGTAAGTGTTTACACGGCAGCATAATGCTGCCAAATCCTTCTTATGGAGCAGAAAACTATTGGGTT
GAAGGAAGAGGTGGGGCAGGGCAGGTGGGGTTGGGGAGTGTGGGAGGGCAGGGAGGGCTGGGATTTGGGTGAAGGAGGGCAAGGAAGAAGTTAAAACAAAATTAAAAAGAAAATATATTTATACAGCACCAGACCACAGCATCAATCTAGAAGCTCTGATGAGAGAACAGCAGTCAAATCATAAGAGAACTGAAAAGAACTCAAAG
AATCAAGTAACATTTTTCTTATTCTGCAAAATACAATACCTTTGTTTTCTGTACTCCTTTGCCAGCCCAAGCAGGTTTAGAGTCTAAGATTCTGCTTTAGATTAAAGTGGTTTTGAATTTCAATCAGACTTCCACTGTTTCATCTGTGTCCAGTTCTTTGATATGGGGGATGGAGCAGAAGAAGGAGCCACGCAGATTTCATTTCA
ATTATCATTGCCATGTGACTTCTTTGGTGACAAGTTCAGTGATATTTCAAGCATGATGTTTTGAGTTTGAGAAATGTATTTGTGAGGACACATCACTTTAATTAAAAAAGTGTGAGTACTATGGTCATTAAGTTATTCAGAGTGAGATTTCTGAGAGGAGAAGAGAGAATGTAGATGGCAGTTATTGAGAGTGGGGCTATAGGACA
TGTTTCTATTTGTTCAATTCAGTTTACTAGGTTAGAGAAGAAGATAGAGACTTCAAGCAAGGCCTGGCACATAAATCTTCCCTTGGCTAAATAGTCAATCATTAAAATCTCTCTTGAGGATGTAAAACTTTTACTTTCTACTTGACCCCACCATAAAAAAATTAAATAAAATAAAGAGTTGCTAATTTTGTGGGTCAGAAATTTCT
CTCAGTCTTTTCCGCTACCAGATCAGGTTAGCACAGTATAGAGCACTTAACTATTAAAAAAAAAAAGTTAATCCTATTCATATGTTATTCATTGTGTGAAATTAAAGACATTCAATTCAGTCTAACATGAGTTGTGAATTCTTTTGTTTTATTTTCCATCTGGTTTACATCACTAAGGAGTTTAATAGCATTTGGGGGTCTTTGCT
TGGATTATGAGCAGAAAACATGGCCTGTAAAAATCTTTATTTTAAAATTGTGTGAATTTTTCTTCATTGTCAAGTACCTGATTGATTTTGGACATATAAAATTAAATTTTACTTTGAAAGAAATACATATTAAATTGATTTGTTAATTGTATTATTCAATTTCTCTATGTTCTTATTTTTTTGTATATGGGGTCTTAATTCTGAAA
GTCAAAGTGCTCCAACAGAAGGAGGAAGTGAAAACAAACTATTAGTATTTATTGATATTCTTGGTGTTTAGCTGGCTCGATGATGTTAACAGTATTAAAAATTAAACCCCATAAACCAACTAAGCCTTATGGAATTCACAGTCACAAAATCGAAGTTAATCCAGAATTCTGTGATAAGCAGCTTGGCTTTTTTTTTAAATCAATGC
ACAAAACTTTCTGTGTTCTTAGATTACAGAATATCATAATTGATAGAATATGGTTTCTTACTGTGTGTTGCATTTTTGTGCCCAAATACATAGTTTTCATATTAAAAAGCCTTTTCTCTTACTTTGTTTCTGTGTGGTTGGTGGTTAAGCATCCTTCAGTAGCTCTACAAGGCAAACATTACAACAGTTGTGCATGTATTCATTAG
TTTTCTCAAAGGGCTGATACTGTCACCACTGGGACCAAGTTAAACCTGGTCCTGGCCCCAGGGGCCTTGTGGCAAACAGGGCACAGAACGAGACTGGCAAATTAAAACCAAAATTCTAGATGGTGTCTTGCGCTCCACACGCAGGTCTTACTGGGGAAAAGGATGGGAGTGGGGGCTCCCCAGGACTCGATTTTAGCTAATGCGCT
GAAACAGATACTGAAAAGCATATTGCTGATCAACTAGACAACCTACTTCCACTCTTGATTGCCCCTGTAATCCATCTAGAACAGCCAGAGCAATTTATTTATTAAAAAATTTAAAATTGGCCAGGTGCGGTGGCTCACGCTTGTATCCCCAGCACTTTGGGAGGCCGGGGTGGCAGATCACTTGAGGCCAGGAGTTAAGATCAGCC
GTCTCCTGTCACCAGCAGGATCTCAAACCCAATCTTCTTAAGAAATGCAGGTCATGCATCTGTTGCCATGAACTTCTGGAGTCTGATAAAAATCTTTGAGATTAAAAGTTTTATTGAATTAAGTATTGTTTGGAATACTTGAAAGCTGGGACTTTTTGAGAGCCTTTTAATTATTGATAGATCTCTGGATTTTTCCTGTTACTTAA
GCCCACTAACCATCCAAACCCCTTAAAATCCCTAGATCCTAAACTCCTTGAGGAGGTGGATTTGAGGTTTCCTCCAGTCTCCTTGTTTGGCTGCCTTGTGATTAAACCTCTTTCTCTGCTGCAATTCTTTGTGTCTTGGTGTATTTACTTACCACACATTGGACATTTTACCAAGAACTAAAAATAGAACTACCATTTGACCCAGC
AGTTCCTTTGTGGCTTTCTGTATACTTTTGCCTGGTTAAAGTCTGTGGCTAAAAAATAGTCGAACCTTTCTTGAGAACTCTGTAACAAAGTATGTTTTTGATTAAAAGAGAAAGCCAACTAAATCATTATGTGCTCATTCTTTTTCTTAAGCTTGTGGATGTCTTGGATCTGGAAAGGGTTTCTGATCACTTAGAGAATTTTCAAA
CTTATATTTCCTGAAACACCAGGAAAAGCATCTTTTATTTTTATATGAGAGCCCTAAGAGATTATTTTCATCTTATTCAAAAATGAAAAGATTTTATTTAATTAAAAAATCTATTTCTATTATCTTAGAACTTTTGCTTCTCAGTGTCAAATATTTTTGGTTACCTCAGTTACTTTTTGCAAGGTACAGTTTTCAAATCCCATTTC
AATTTTTAGTCTCTGTCTGCACTTCTGAATAATTCACATTAAGTATAATTAAGCTCAGCATAATTTTCAAGCTGCTCTTGCACCCTTTCCTGAGCTATGGATTAAAGTTCTGTAGCTCTACAGAGAAAACCCGTAAATTATGTGTGATTTTCCTCTGCAATGAGCTTCTTTTAATATATAAAATCAAAGTTGGGTCACCTTTTTTA
CACGGTTTTAAAGTGTTAATATATGTTAAAAATATATGCAATTTATAAAGGAGAAGGAAAGCCCAGCTTGATTTTTGCTGCCAAAGATGGTATATTTAAAATTAAACGTAACTAATGGCAAAAAATAATGGGAATGGTGCAGTCTTTGAGCTGTATCCAGTTGGCATTATTCTCTTGGACTAAAAGGAATAGTATTAACTTCCTCA
CTCCTGAAGTGTGTTGGAAGTGTGCCCAAGTGGAAAGCATCAATATACTTCATCAATTGCTAAGAAGATATCATATTGTAATGTTATTAGTAATTCAATTATTAAAATGTATTAGTGTTACTTCATTTAAAAATATGACTATGGGTGGGGCGCAGTGGCTCATGCCTGTAATCCCAGCACTTTGGGAGGCCGAGGCAGGTGGATCA
TGGTGCCCATACCTGCCAGACAAGCTCAGAAGGACAAAGGAGTCTTAAGTATCTAAAGTACATCATCAGGCCTGCTGTAAACATGTGCTAATTAAAGAGTATTAAAAATATAGTGAAAATATAGCTTCTATTTATATACCTGCTTACTCATTAATAAATCCCGTTCTATTCTGAGGTGATAGATCAGGCTGGAAATTTTTATTTTG
TCTGAGTGTCATATGCAGATGCAGATCCAAGGGAGACAGGGCTAAATGGTGGTGTCAAGAATTCCTCCCACACCCCAAAAATTCTTTCCAATATTTGATTATTAAAATATCTATCATTTCTCCACCTTGTGTCTGTGTCTTAAGTGTCTGTGAATATTGTAAAAGTGCTGTATGTTTAGTAGTGTTGTGTGCCTGGCAGTGCTGAC
TGACAATGAATGGAATTAATCACTCAACAGGTATAGTATTACGACTCATGTTTACTTTTTAAAATGATTTAGACCGATTTTCAGATTTTATTTCGTTATGATTAAAGATGTCTCATGTACTTGGAAAAGTGAGCATTTTTTTTTTTTTTGTATTTCACTTTCATACCAGGCTTAATGTCAATGACATTTTTATTTTTGAAGTACTC
TTTATTTAATGTACTCTTAATCTAACTGAGTTTTGTTACCAATGACCTGTTGCATGCTTCAATACCGTGTACTGCCTGAGTTGTGCCTCTTGTGTGCTAGATTAAAAGTGAGACAGAGACTTGACTTGATCCTCTGAGCTCAAGCTATTGAGCTGGTAGTGGCAGAGGACTGAGGGTACCTGCACAGTTTGATTCTTTTCCACGTG
TTGAGGTTCTGAACTGTTCCCAGACTCGGGGACAATGTGAGGACTGGGTCTTCCATGCTCCTTTTCACTCCCACTCACCCTGAGATTTTTCTCAGGTGGAATTAAACAGGGAGCCAAGTGAATAGCATTCTGTGTCTTTTCTGCTAGGTTGGCTCATTTAATGGCTTATTATGATTGCTGCCTGGATTCGTTTTGCATTCGGGATT
AGGTTGGTTCAACATCTAAAAATCAAATAAGCTAATATACAGTCAGTTCTCATTATTCACAGTAATTATGTTCTACAGAATATTCTCCCATAAACACTGAATTAAATATGGAACAACTGCTTTTAGGAGAAAGTGTATTTGTGTATATGTGTGTATACATATGTTTATCTCACACACATTATGAGCTTGAATTCTTAATTCATCCT
TTTCAGCCTAGAGGCAGCTATTTTACCATCTGGTATTTATGGTCTAATTTGTATTTAAACATATGCACACATATAAAAGTTGATACTGTGGCAGTAAACTATTAAAAGTTTTCACTGTTCTTTTCTGTGTGTTAATTTTGTCTTCATCTTGTAAGCTACTAATTACTAAGTGTTCATTATCAAGCCAAAGTATTTTAACTGATTTC
ACCCTCAGTGCTAACATTGATGTGATTAAAGAGTCTGAACTGGGAGCAGAATTCCTTCAGGTATTTTGTTAATAAAATAAAGCTCTCCATCTCTCCTTAAATTAAACAAGCCTGCTCTCCTGGATCATGTTTTGAACATAGTTCATTTTACGAAAGGCTTCCCTTTGGGGCCCTTTATTTTAATTCTGGTTGTGCAAATCAGCCCA
ACCGTTCATTTGTATCTTATTGCTCATTCCCTGGACCACAGACTAGGGACAGAAAATACTTGCTTTAATAATATATATGCTGTTGATTTCACAAAAATTTATTAAAATACAGCCTGGGTACCCAGTGAAAGAGCTGAAATGGAAATGGAGTATCATGTTTCCTACTCACATTTTACTCAGCTGTCGGAAGGAAGAATGAATTTCTC
TTTGTTGAGCGTTTACGATAGGCGTTAATGTTGCCCAAAAGAATCACTTAAACACCAAAATGTAGTAGACGAGAATCCAGATGAGACACTTGTCGCAAACATTAAAGATGAATTTTTTTTACAGCCATGAAAGCAATTTAATGATAATTAGGGTCCAGTGAGTCTTTGAGGAGGACTTTTCCATGGGAAGGTGGGGAGTAGGTTTC
ATTCTATTTCGATAATATTTTAAACAGTTTTATAGTCAGTTCTTTACAAAACTGTCAAATATAAAAAGGAGTCCTTTTTTCTCTAAACAACTATGCAAACATTAAAACCTTTCTTTGGAAATATTGCCAACTCGTAGACCTTTTCTCTAGCTTTAGCTTTTCCCTTATCAAGTATCTGTGATGTCTCTCTAGATGAAATAATCTCT
TTTTTTATCATGGAACATAAGGGACTATTCATTCTGTAAATCCAGATCTTGTAATTTCAGTGTCTGATATAAGTCAGACTACTGGAAAGAAAGAAATTTAATTAAAATTAGAAAGGAAAAAAAAAAACCTTTTATGATTCTTCCAGTCCTACATTTTTTATTATCAGATGCTTTGGCACTGTTTGTTCCAGGTGCTAGAAGGATGA
TGAACATTAATAGTCAAAAACACAATGTCAATATAAAATTGAGTTTAGTCTGATGCTCCTTCTTGGAAAGCTGACATGAACCATCTGCCTTTTTGATTATATTAAAACCTATTTTTAACTATAGACAATGCTTATTTCATCTGAAAATACAAATTCAAGTTAGAGTAACACTGTGATCTTGAACACAAGCATCTTCTTTAGTTATT
TTGTTTGACCTCATGGGATACCACCAATTCACTCCATTATCATTGCCACTCTTTAGGTTCTGAAAAGGTGAATTGAATTACGTGAATTGAATTGCGTGTTATTAAAAACGTTTTTACAGACTGACTCCCTACCTTCTTTTTCCCATCCTTTTATTTTCTATGTTGTGTTCAGAGTAAATTTTCTAATACAATCTTCATGAAATTAT
GTTGTTTTATATGTTGCTATAATAAAGAAGTGTTCTGCATTCGTCCACGCTTTGTTCATTCTGTACTGCCACTTATCTGCTCAGTTCCTTCCTAAAATAGATTAAAGAACTCTCCTTAAGTAAACATGTGCTGTATTCTGGTTTGGATGCTACTTAAAAGAGTATATTTTAGAAATAATAGTGAATATATTTTGCCCTATTTTTCT
TGGGATGAGATGCAAAGCAACAGCTGTCCCTGGAACTGAAATGTGAATTTCTAGCAGAACAGAAAATATTATAATAATGAGGCAATAATAAAATTAGGAAATTAAATTATTTTTAAATCTGTCTGTGTGATTTTTCCCCTTGGTAAAAATACATGAAATACATAATTGAAAAATTACCTTCTTCTGAAGTCGTAGTTTTTAATCTT
ACAAAATTCTGACAATCATATTCTGCTAATGTTTAAAATGTTACTTATTCCTTCACTTATTAGCTTGCTATTTTGAAAATAAAGTGAAAGAAGGCCCTTTATTAAATGAAAGGTTACCGATAATTTATTATGTATTTCCAACGTTTTCCTAACTCCATCTTTTAATATAATTGAATTTTTATTAGGTTGACTCTGGTCTGAAGGAA
AAAGAAATGTATACCACCAATTTAGAAATTGTTGCCTTTTCTGTAATTAAACTCGGGTACAAATTGGCATAACATGAAAACCTATGGAACTAGAATTATTATTAAAGAAATATTAGATGATCATAGCTTCCTGTGATAGCATTTTTTTGTGTGTTACCTATCCTTTTGGTAAAATGTTTTATCTGTGATTTCTTTAGCTTAGTCAA
CACTTGTATTAAAATATATAGATAACTTTCTGGCATTTAGAATTTTGTTCCATTCATTTAATTTGTTCATCTGAGAATTTTTTTTTTTGCCTGAAAACCCATTAAAAGAAAACGTGCCTTCTGTATAAGTTTATGTTTATTCCTACATTTTATTCATTTTTAATGTATGGGTAATTGGTGGCACATGACTTTACATAATGACTTTC
GAAGAGAATAGTTACATTTCTTCTCCTAGTAAGAACTAATAAATACATTAACAGAAATGAATTCCCTATCCCTTTGTACACTGGTCTATTTCTTCAAAACATTAAATACTATTGATAAGATATCACCTTTTATAATTTGTGTTCATTACAGTTCTCTTGTCATGAAATGCAAATGAAATGTAGTATATACTAACAGCTTTTACAGA
TGTTTGTTATTGGAAATGTTACACCATGTAAATAAAGGAAATAGATTTTAGTATTGTATTCATTTTATATTATAGAACTGCATAATGTCTGCAGAATAAAATTAAAACTAACAAATATGTCATTAGCAGCTGCCCTCCGCATACTTTGGAATCTGACTTGAGATAAGCATGTGAAAATGGTTGAGGGCCATAGGGAACCAGATGGT
TCTCCTGCCACCATGTGAAGATGGTCCTTGCTTCCCCTTTGCCTTCTGCCATAACTGTAAGTTTCCTGAGGCCTCCCCAGCCATGTGGAAATGTGAGTCAATTAAACCTTTTTCCCAGTCTTGGGTATTTCTTTATACCAGGGTGAAAATGGACTAATACAATGCACAACTCACTTCAGGCCCCAACAAGTTTCTGAGCTCAGCGC
TCTTTTCTCCACCTTCCACCACATTAGCAGTAACCTATTCTGAATGTGAGATTATAATTCCTATGTATCTCTTAATAGTTTTACTGTGTTTATATTTATCATTAAAACAATATGCAATATTATTTTGTATGCTTTAACATTTTTTATAAAGGTTATCTTAATCTGTGTGGCCTATTGCAACATACTTTTTTGGCTTAACATTTGTT
TGGATGCATAAAGAAGGGTGCTAGACCCACGCCTCTCCTCCAGCCCTTCCTGCCATCCCTGCAGCCTCCAGTCCAACGTCAAATACAATCAACTGGATGAATTAAAAAGAAATTGCAAATAATATGAAGAGTTCAATAATGTTTATTTGCCTACAGATTAACCTTGATCAGCAGATACAGTACACTGGCTTCATTAGAGTGGGGCC
CTTCTGCTACTTCAACATTTTCTAGCTTTTCCGTGTATCTAAACACAATTTGCTACACAAGTCACTGTTTTTTTTTCCATGCACTGTGTGTAATTTAAAAATTAAATGGCCATCTTATCACAGATTCTCACAAAAAGAAAATGGTAAAATAGTGTCTCTGAGATGCTGGCATGGCCACCTCCACCTGCAGAGCCCTGCCAGGTGCC
AAACTGGTTTATGATTGTTGGTGTACTCTGTTGTAAATTCAAAGAGAGCTTGTTGAACATTTTTTTTTTTTACCTATTGTTTTCAGAGTGTCTATTTTGAATTAAAATTTGTTACACCGCTGCAAATAGAACTGTTTAATTCTTTTAAAAGTTAAAACATTATTGTGAATCATAGGGATAACCTCTATATGGGAATAGATACCACA
TTAAGCGCTTCTGAGGTCCCATCAGCACAGGTCTCGTCTTACCTGGAAAGGCTTGTTGCCTTGTGCCTGGGACTTTTTATTCTGTGCTTTTCTTCTGGATATTAAATTTCATATCCACGCTTGCTTGTCACTCAGACCTTATTGCCCTCTCCCTCCCATTGGAACACTCTAGTCATTTCTGTTTTCAACTGTAAACCAGTCTCATT
TAATGTGGAACGATGCTGTATTTTCTTAGCTACTAAAACTTCATTTGTCATTGACTGTCTCAGGGCTTTAAAATTTTATGTAGGTCTATATTCAGCTTTTATTAAAATAGAAAATTCCTTGAGCTGTTGCCTTTCTTCACTAAATAGAGATAATTTCGTCTTCCTAAACACTCAGTCTCAAAAATCACCTCTAAAATAGGCCGGGC
AGTTCACAAAATGCAAAACTCAACGATCAGATTCACGGACCCAGAGCTTTTCCATGTGTTTATATTGTAAATATTTTTGATTTCATCAAATTATTTATTCATTAAAAGAAATTTTTGTGAAGCACAGTGAGTGACAATCATTTTTCTTAAGGCCTGGAAACGATTTTCTGTATGATGTTACTTTATGTGAATTCTCATCTCAATAA
ATACAGCCCTGACGCAATGAAAAGTCGTTTTCCAAACTGACTCAACAGTCATCGCTCGTGTGTTCTATCCAAACATGTATTTATGTAATGAAGTAAAGCCATTAAATGAATATTTTGATAATAATATTGTTTTTCTTTCTACAAAGCACTAGAGAATGCACAGATATACTTTGTGGACCAATTATTGATATATATTATAAATATAT
GAGGACTCAGCACAGCCAACCATAATCAGCATGTCTGGGATAGACTGGTCTAGAATAAAAATGAAGTTTCCATTGCTTTGTTTGCTTTAAAAATTCCACAATTAAAATATCTGTCATTGAAAGCTTAGACAAACAGCTGACTTCTCTGTTTTGTGTAGTTAAATCTATAATGTTAAATTTATATAGCTAAATTCTCCTTGATGGAA
CCATCATGTGTGTCCCAACCTTTCAGTTTTATAAAAAAGAAGAAAAGGTGGATGAACTTTGCGGCGCCCTTAAGGAAAAACTTGAAGCAGTCATTGCAGAATTAAAGTAAACATGTATTCTGAAAACATTGCAGACAGTCAGGTGTTTATAGCTTTTGAGTTCTCTTTTATTATTTACACAAAGTGATCAGGTATAACAAAAGTGT
TTTAATTGCTGTATGAAATGTGATCAGATTATTTTACTACCAACAGTTATAGTTTGAAAGTCCAACTGTATTAATTGACTGATAATATGATAATATAGAGATTAAATTGTTTGTCTTCATTCCTTATATGTTTAGAAGTTTTTGCTTTGTCTGCCTGCTTACTTGTATATGTAAGCATGAGGGAAATACACTGTTGCTAATACTGA
AGAAGAAGGCTATAGAATTTATGGAAATGGCTTATGTAACCTACAAGACTGGAGAACAGAATGTGACTGGCCTTTTCTAATGGTCCTTTAAGATTTAATGATTAAAGCAAGAGTTTTTTATAATTGACTTTGTGGTCTAAATTCTTGATACTGTTTATAATTCTACAAAGAACAAAAATTGTTATGTACTATAGGCACTTAAGAAC
CGGCAGCCGGGCCGTTTGGGCTCAAGACACACACACAGCGCAGTGAGCCGCTGTCAACAGACAGTTTATTCTATATACAAACACAATTTTGTACACTGCAATTAAATAGAATGGAATGAGCGCTCCTCCGCATTCCTCCCCGAGTGACTGGTTTGGCCGCCGGCCCACTCCATCCCCGAGTGGGACTGGACCACGGCCCTGGCTGC
ATACACCAGAGCTCTGTGGACCAAGGGGTCATTCCTGGTCACACACTCCATCAGCAAAATGTATTTGAGCACACACCAGCAATGTATGTATATTTTTTCCATTAAATATATATTTATAACCACAAGTTGTAGTTACATTTACTATTTAATAAAGCTCAATTTCTTAAAATTAAATAAAAACTTAAAAAGCCAGTTGAACTACTGGC
CCAGGGTGAGCACAGGACCTCTGTAAGCTGCTTGTGTATTGTCCACTTTGACGATCAGTCATTCGGTCCGTTGATCAATAATCCTTCGATCTTGTCTCCAATTAAACCGAGGCTTTCACCGATTTTCCTGGCTGATGTGGCTTCATTCCCCATGTTGTTTGTTGAGGTGTCTCCCCGCTGCACCGTCTGCTTGGGTTGGGGAGGGA
GTCACCGTCCACTCCTCCTACTGTATTTTATTGGACAGGTCAGACTCGCCGGGGGCCCGGCGAGGGTATGTCAGTGTCACTGGATGTCAAACAGTAATAAATTAAACCAACAACAAAACGCACAGCCTTGCCTGCAGGTGGACTTGTGCCTGGCTCCCACCGTTTCTGCCAGCAGGAGTGGCGGGGGCCACCTCATGTCCAGGTCC
ATGTCCCCGTTGTATGTATGAGTGGCTTCTGGGAGATGGGTGTCACTTTTTAAACCACTGTATAGAAGGTTTTTGTAGCCTGAATGTCTTACTGTGATCAATTAAATTTCTTAAATGAACCAATTTGTCTAAACTCGATGCACGTTCTTCTGTTCGCGCGCTTCTTTTTGTTTTTTTTTTTTTCCTGAGATGGAGCCTGGCTCTGT
GAGCAGAGACAGACGCAGGCGGGGACAAAGGCAGAGGATGTAGCCCCATTGGGGAGGGGTGGAGGAAGGACATGTACCCTTTCATGCCTACACACCCCTCATTAAAGCAGAGTCGTGGCATCTCACCCAGGGTGTCTGTGTGTGTCCTTGGCTTAGGGAGACCCCACCCAGCATGATGTATGAATACCTCCCATTCAAGTGCCCAG
CATATTCAGTACAGACACAACCACCATACGGCTACCTACCTAGTACACATCATCTACAATATAACATTTTCTTTTTAAAAAACAGTTATGGATTGGTTTCATTAAATGACCTGCAAGCGTGTGTTAACCTTCTGTAAAACCCTGGTTATTTTCTCCTGGTAGCCCACACATGATGATGATGAGGATGATGGTGATTGCTCTGTGGT
TAAAAGAACAAATATTTAAAGCATCCCAGGCACACCTGACCTTAATGCCAGGAACTGGAGTGCTTGAAGGAGCTGCAGATGGATTAGCAGCTATTAACCCATTAAAATAGATAAAAACACTTGGAGGCTCTGTGATTTCAATGATGATTGTGCTTTTAATCTGTGTTGTCTTTGTATAGTCTGCAGATGTGGATCCCAACTCCTGC
GAAAGGACTCACACTGTAGAGCAACCCTATGAATATAAGCAATATGGGAAAGCCTTCAGATTTGCTAAGAACCTTCAAATACAGACAATGAATGTAAACAATTAAATGTTTATAGCAGCTGCATACTAACATGTTATTCTGTATTTTTTTTTTCTTTTTGAGACAGAGTCTCGCTCTGTCACCCAGGCTGGAGTGCAGTGGCGTGA
GAATAAGCACCTTCCTCCTCCCAGGAAGTTTTGAGTTTCCTGTGTTTCATTTCTGAATGTAATGTCTCCATTTATTTTCAATTATGTTTGATTATATTTGATTAAAAACAATAATTTTTTTGGCAACCAAGATTTCTGTACATGTGTCATAGAAATAGTTGAACTTTTCCACAACTGTATACTGACAAACATTATTCTTTCTTAAT
GGCAACCAAGATTTCTGTACATGTGTCATAGAAATAGTTGAACTTTTCCACAACTGTATACTGACAAACATTATTCTTTCTTAATTAATTCAGTAGCTATATTAAAATATGTATTAGATCAAGTTCATAATGTTGCCAAGTTATTGGTTGGACATTGTGAGTCAATATTACCATGTGAATAGAATGCCAGGCATGCTTTTTCTCAT
ACGGGCCGCTTACCATCCCCTCTGCCCTGCAGAGCCAGCCGCCAAGGTTGACCTCAGCTTCGGAGCCACCTCTGGATGAACTGCCCCCAGCCCCCGCCCCATTAAAGACCCGGAAGCCTGACTGTGTGCTCGGCTCTTGTTCCTCCACCTGGCCCGGTGAAGCCGGGAGCGTCCTGGGCCCCTGCTCACGTCCTCCATGTCCCTTG
TGTCCTTTTTTACTGGAAGACGTACGCATACTCCATCGATGTTGTATTTGCAGTGGCTGAGGAATTCTTGTACGCAGTTTTCTTTGGCTTTACGAAGCCGATTAAAAGACCGTGTGAAATGAACCTTGCTCTGACAATTCCCTTGCATTGCACCACACACTCCTTGCTGCGGGCTCCTGCAGCCAGACCTGAGCAGAGAGAGAAGG
AATTGTAACTTAACTACTTTTCCAAGAAGTCTTGGAAGTGAGATAATTCTGTAAGTACTCTTTAAGCAGTGGTCAAAAGTTTAAAAGGTTGTGTTTTCTCATTAAATCAGTTAGTAAAACTTTTCTCTTTCTCTTGATGTCTTGATTCATGAGTAAACTGAAGTGTATTTTTTTTTTTTCGAGACGGAGTCTTGCTCTGTTGCCCA
TGCCTGAGAGGTCTCTATCAGTGTCCTGCCTGAATTCTTTCCTTCAAGTGAAGATGTGACTGACTACCTCCTCGAGTTGTCATGAGGATGAAAGAATGGCATTAAAGCATTTGGTATACAGTAGGTGCTCAATAAATTGCTAGTGATTTTTACTCAAACGTTGTTAGTCTGATTTCTCCTGCCAGACATTATCCATTGTCCTAAGT
TCTCCCCTGCCCCCAGGACTGGGCCACTTCTGGGTGGGGCAGTGGGTCCCAGATTGGCTCACACTGAGAATGTAAGAACTACAAACAAAATTTCTATTAAATTAAATTTTGTGTCTCCCTCCTGTGTCTCCTTCTGGGGAAAGACAGACTTAAGGAAACCCAGCAGTGGTCTTTTTGGGGGGGGGGGGGGTTTCCAGTATATCTCC
ATTATTTTTAAGATAATTAAACATAAAACCCTGGTGCTTCTTACATTATAAAGTACGTTTTAAAGAACCCACAAACTATTATACATAAGTTTATGAATCAATTAAATATCCTGCACTTGTTAGGAATACGCATATCCCTTCTTTGTTGAGTTTAACGGAACGGGACAGCGGCGTGCCCCCGGCGGCTGGACTGCTCCGGCCGCGGG
TTTGTGGGAATCACGCGCCCCTGATGGAACTTTTCTGCTGTTGTGAAGTACTTTTATCCATTTGCTTCTCTGCTGACCTTGCCAAGTTGTTCGAGGTGGAATTAAACACCTCCCAGACCTCTGGCTTGTCTTTTCTGAACCCCCAAACACATCCCACTGCATGGGTTGTCCAAGCTTGGAAATGGGAGAGTGACCCTGCCATCCCC
AGCTCAGATGCCGCATCCTCCCCAGACCGCGCCTTCCTGCAACCGTGGAGTTATTTATTTGGTCCTGGTGAGGGTGTTTGTGCCTTGTGAGACTCCGTACATTAAAGACCTGTCTCTTCTTCCCTGTCTTGGGTTGTTAGATGGACCCTGGGGCTGCCCCCCCACCCCCCCACCTTGACCAAGCTTGGTAGGCCTCTCATCAGCAA
TTTGCCGCGCTCTCTGGCTGGAGGCCGTGCGCATGCTCGGCACGCAAGGCCGATTGGGAGTTGTAGTCCGCTCTTGCGTACACTTTACATGTCTTACCAAATTAAAAAGGCGAGAAAGGAAGACTCCGCTCCAGACTTCTCTCTCGCTCGGTGGGCCAGTTTCTGGCTTCTTGCGCTGACGTCAGGGGAGGAATGCAGTGACGCAG
TGCTTCCCCTTCACCTTCTGCTGTGATTGTAAGTTTCCTGAGGCCTCCCCAGAAGCAGAAGCTACTATGCTTCCTGTACAGCCTGCAGAACTATGAGCCAATTAAATGTCTTTTCTTTATAAACTACCCAATCTCAGGTATTTCTTTATACCAGTATAAGAACGAACTAACACACCAAGCCCAGAGGACTTGTGTGGGCACTTTTT
GCCCTGCCTGGCCGGGCAGGAGGTTCTCACTGTTGTGAAGGTTGTAGACGTTGTGTAATGTGTTTTTATCTGTTAAAATTTTTCAGTGTTGACACTTAAAATTAAACACATGCATACAGAAGATGGCCTTGCCTGCTGGTGGTGATTCAGAGGCCGGGCCCAGGGTGTCCGTGAAAGGCCAAGATGACCAAGAAATAGATGGGGTG
GTAGCACGTGCCTGCTTCCCCTTTGCCTTCCGCCATGATTGTAAGTTTCTCGAGTCCTCCCCAGCCATGCGTCCTGTACAACCTGTGGAACCAGGAGCCAATTAAACCTCTTTTCTTTATAAATTCCCCAGTCTCAGGTAGTTCTTTATAGCAGTGCAAAGCAGACTAATACGTCTTGTGAGTACACCAGTCATATTGGGCTAGGG
ACTCTCCCACCATGATTATGTATTGCTGAAAAATCTTTGTCATTCTGTCAGTTTTTAAATTTATGTATATACATACATATATATGTTTTGAAGCAATGAAATTAAATATAGATACTGACATTTTTTACATTTCCAACAAATTGTTACTTTTATTCTTATAAAGTGATCATCCTTTTCCCTATTACTGAACATTCAACCATTCATTG
GATTGGATGCTGGCTGGGACCTCGGAGAGCAGACACAGCCCCATGGCCCTCCCTCTCCCCTGACGCACCCTCCCTCCAAGCACCCTCTAGGAGAATTATAATTAAAAATAACAATAATTATCATGTATTAGGCACCTACTGTATGTCAACCACTTACCCTAGGACACGTTATAAGCGCATATCCTGGTAGTTAATAGGATGGATTT
GGGCTGTCCTGGGGGAGGGCTGGGGGGCACACGGGAGGTGGGTTCTTGCCTTGTGGCATGACTGTTCAACCCAGACTTTGCTGGGATCTCTTCCTTTTTCATTAAAGACAATTTGAAATGCTGTAGGCCATGGTCTGCCTCTCTTTGGGGGAAAGCGTTTGAGGAGCTTTGGCAAAGAAACGTTGACCCCACGTGACGTTGCATCC
TTTTATGTGAATTCTACCTAAACATGCTATTACAGCTCATATATACTTTTTCCATCTGGATTCTTCACAAAAGAATATGTTGTGAGCATCTTTCCATGATATTAAATCATCTTAGGAAACATTATTTTGTGTTCTTCAAAATGTGCATGTTAAGTATTCAAATCAGTCTTAAATTTTTAAAAATATGTAATTTTAGAAAATAATTT
GCAACAGGGAATACTATTCGTATGATGGAAAATGGGGACAAAAGGCTTTGGTACATAAAACATTATTCCTTCCTTGGCCTAAAAACTCATCGCCACCTACATTAAAGCTAATATGCCTGATTACTGTTTTTAGAGAACTTATTTTATTAGGGCAGTTCCAAGCTCAAAAATACGCTAACTGGCACCTTGTTAGCTACATAAAAATG
GTTGGTTGAAATAATTTCTACTGTTTCAAATACTGAAGGCAGGAATAATTGGTTTATACTGTGTTTTAAATAGAAGTATTACTGGTAAGTCCCCCAGGACATTAAACCTTAAAAATCAGTTTTAAGCTATTATTATTGTAAGAGAAATACAAATGGCTGGAAAATGCCACAGAGATTCAAAAGCTGCTTAATTGAAAGAGCAGGAA
GTAAGCATACTTTCTTAAGACGGAGGCCATTTGGTTCCTGGGAGAATAGGCAGCCCCACACTTTGAAGAATACAGACCCCAGTATCTAGTCGTGGATATAATTAAAACGCTGAAGACCATAACCTTTTGGGTCAACTGTTGGTCAAACTATAGGAGAGACCAGGGACCATCACATGGGTAGGGATTTTCCATCCAGAGCCAATAAA
TTTTGAATTAAAACCAACATATCAGCAATAGTCTGCTCTCCCCGGGAATCTCTAACATGCTCTGTTTACATCGATAAATGCACTTAAGGAAAACAAACAAATTAAAGCTCATCTTAAAGTCCAAGGATTTTTATGTCCACATTTTCCCTGTAGGCCACACGGACATGGCCAGGTGCTGGGGGTGGGTCTGGACAAGATGGTAGAGC
TTTTTCCCACTGAGGGTCCAGAGAGCGGGGCCACGTGTCACCCACGTCTGCGCTTGGTCACCCGTCCTCCCCACCCTGTGTGTGTTTATGTCATAGTTACATTAAATTCCATTCATTGAATACTCCACAGCCTTCCTCTGATGCAGCGTGGTCCCAACTCCTCCTGCGTGACCACAGGGCTTGCCTGGTTTTGTCGCCGACCTTCC
GGTGACCACTGGGAAGGGTGGGCTGAGGGCCCTGTGGCAGCCGGCTGCTTGAGACGTGCCGCCGTGCCACACCTTCCCTAACTTCTTCTGATGTGTCTCCATTAAAACGCCCTTCATTGAGGGCCACGTGTGTGCTGTGCCTGTGACACACACTTGTCACTCAGGCGGGGGGAGGGCAGTTTCTCCTGAGGGACAGCCACATTTTC
GGGAGCGCCTCTTTTCCGTTCTTGAGGAATTTCTGTTCTGGGGCTTGTCCTTCCTTTGCAGCTGTTTTGAATGTAGTTTTCCTTTTCTATTTATTTGCACATTAAAGTTAATAATTGAATATTGACATCAAGCCGTGAGGGTGTGTTGGTCTTCCTGTGAGAGCCTTGCTGACTTCCTGCCACCAGGTCAGTGGGCTGGACCCATG
GTCCCCTAGCCCGGCGCCTCCGCAAACCAACCCACCGCGGGCCGCCGAGCCCCGCTCCGGGATCCGCCGGCTGCCTCCATCCCAGAAGAGTGCGCAGAGAATTAAATCTAGATATTTACATGTTTAATGGCTAAAGGAGCCTGTCTTCTGGCAGGGCAGGGAGGGCGCTCAGGTGGTTTAACTCAGCGCCGGGATCCCGCTCAGCT
TTCAAAAAGCCACGTCGTGCTGCTGCTGGAAGCCAACAGCCTCCGGCCAGCAGCCCTACCCGGGGCTCAACACACAGGCTGTGGCTCTGGACATCCGGATATTAAAAGGAGCGTTGCTGGAAGTCTGCACTGTCTCGCGGTGTTTGATGGCAGCAGGCCTGGGGGCGCCCTGGCCTGGGTTCTGATCCATAGCCCTCATCTGTGGG
AACCTCAGAACTTAACATCTGTCCTGATGTTAAAGTGCTTTTCATGACCACCCTGTTATCTATGTATATGTAAAGTTAAGGATGAGATCTTAAGTTTACAATTAAAAACTCAGTACTCAATATTTAATATTCTACTCGAGCTTTATGGAAGCCAAATCATGTGCATGTGTGTGTGTGCGTGTGTGCAAGCTTTGAACCTCCTTCCA
TTCCCATGCGGGGGAGGCTCTGGGGCTGAGGGGAACAATTCTCACGTGTTTGGTGCTTAGAGACCTGCCCGGGGCGTTGGGCAGGCCCTCCGGGGGCTGAATTAAAAATGCTTTATTTCCAACTCATGGTGTCAGGCTCTAGGGAGGAAGGATGGAGGCTGGGGCTGCCCGGCCCAGATACACCTTTCAGGCAGAAACACGCGGAG
CTCCAGCCTGGGCAATAAGAGTGAAACTCTGTCTCCAGGAAAAAAAAAAATTTATTTGTGTATAACTTTAAAAGCAGATTTTTGGAAGCATTGTAATTACATTAAAAGTATACTTGTTCCAGCTGCGTGTGGTGGCTCATGCCTGTAATCCCAACACTTTGGGAGGCCAAGGCAGGTGGATCACGAGGTCAGGAGTTCAAGACCAT
GAGCTGAGCTGGCCAGGGCCAGGAGGGCGGGAGGGAGGGAATGGGGGTGGGCTGTGCGCAGCATCAGCGCCTGGGCAGGTCCGCAGAGCTGCGGGATGTGATTAAAGTCCCTGATGTTTCTCTTTGCAGAAGAGTTCTTGTTGGGGCAGGGGGAAGCCTCTAGGGGCTGGAGGTGGGCTTCTGGGGAGGCCTAAAGGTCCCAGACA
TTTTTAAAATTAATGTATACATTTTTTATTTCTTTCTGAAAAATTTATAATAATTTTGTTGGTACTACATTGCCCTGTTTTGTATATATTCTAATCTTTTATTAAAATTTGCACATTAAAAAAATGTTACCTGTCCCAGTCTTTGTAATGTGGCTTTCTCCTGGCATACTTTGAACAATTGTCTGGGTTAGAGATTCTGAGAGTCT
TAGGTATCTTAATATCAGCTTATCGTGGTTTTTGGTTATGTATTATAATTTTAGTCAATTTGCAATTCTGTCTGTATACTTTATGTCAATGTGAGGTTGAATTAAAAGATAGCCATATGTCTATCACAATCATATATGTGTGTGTGTTTATCTATAAATATGACCCCAATATTGGTTATGGCTTATCTTGTATATATTCTTTCTTT
AAAAAAAAAGGACATAAATTTAATGTTAAGTGTGGACTCATAAAGAATCTAGACAGCCACCAAGCCATTTGTTTATTCTTGATTTCTTAAAGCTTCCATTATTAAAAGCTCTGCATTCCATTACTCATCACAGAAAATAATCTAAATTAAATATGAATTAAGTTTGTGTGTGTGTGTGTGTGTGTGTGTGTGTGTGTGTGTGTGTG
TTGTACATCTTTGCCTAAATTATAATAAGAACAACGATCTAAATTTGCATAGCAAGTGGACCCTATATTTGGAATTTAAAGAGTTTCTGGCAAAATTTAGATTAAATTGGCTAATTAATAACACTTTTCAAATTGCTTTCCCCTGCTCCAATAATGAAGTATAACTTCTAGAAACAGCTGAAAAATGAATTGTTCTTCGGGTTATA
GTTATGATATCTACTTCTATTGGGGTCCATGTTGCATTTCTTGTGAACTATAAATGGTACTTCTCATTTTCTGATAATTTTTATCTTATTAAATAAATGTATTAAAAGATATTTTCATAATGCCAATGAACATGGTGGTTCAGTGACAGTGAAAAAAAAGTAAAGCAGTTTTAAGCTTTAATATAGTTTGGGCCCTCCAAGGTACT
ACCAACTGAGAAGCTGCTCCCTCCCCCAGCAAGCCCAGCGCCAGGTGCTCTTGCCTTTTCCCACTGAGAGAAGGCTGCTCTTTTGTACTGCCCCCCGCTCATTAAACAGCCTCCCCCAGCCCTGAGTGCACTGATGTCCGCAGCGCCGCCCTACTGTGTCAGTGTGTGTGGGAGTGCCAGGCACAGCACCATCCCCCAGTTTGGGC
TTTGGTGTTGGACGTTTGACCAGTGGGGAGGGGTTCAGAGGCGGCGGTCCTGTCCTTGGCTCCGTCTGTCCGTGTGGCCTTGCTGCCATTCCGTCTGATCATTAAACACAGCTTTTGATACATATGGCCCGGCCTCTGCCTCCGCAGTGCACGGCTTGGGGCATCTGCTCTGTGCAGGTCCCGGTGAGCAGAACTGAGAGCTGGCA
TTATTTGAATGATGGATACCCTAAAAGCCCTGACTTCGCCACTATGCAGTCTATGCATGTAACTAAATTACATTTGTACACAACACTTTTGTAAAAATAAATTAAAAAGAACAACTAGAGTTTGCTATCTTGCTTATTCATACATACAAATACATCATAAATGTTTCCCATGACATTATTATTGATACAGGAGTTAAAAAGAAATT
GGCTTTCGTGGCTGCCAGGGCCTGGTCTTTGTTGCACTAACACGTCTCCTCTCTGGGAAACGTCCCTTGTCAGGAGACGGCTCTTCTTTGAAATGAGGTCATTAAAAGGAAACAGAAAAAGAGAGAGGCTCCCTGGCCTGGTCACTGGCTCCTGCGCTTTTTTGGTCCGAGGACGGTGGGACGGCGGGTCAGGGTCCAGCCCTCGG
GTGTTTTCCAGTCTTTGTGTGATGAAATATAAAGGCCTAGCAGGCTCAGAGTTATTAATGAATTGTACTTAAGCGTTGAGAGGCATATATTTATTGCACTATTAAATTCTTCCAAAATATAGTTAAAAAAAAAAGCTTCACAGTTTTTTAGTAAGTTTGAGTGAATTTTTTTTTCAGGGAGTGGGGAACAGAGTCTCCATCCATTG
GATAAAATGTTTCTTAGAAATAGCCTATTTAACTGAGTTTTTCAAATAAGTTGTATACTAACAAATGTCAATCTCTGTTTTTTATTTACTGGGAGAATGTATTAAAATATTGAAAATTGCCAAATCAACATGGTGACTTTAAAAATGATACTTCTGGGCCAGGCACAGTGGCTCACGCCTGTAATCCCAGCACTTTGGGGAGGCCA
AAGCCCAAAATGTCCATTTGATTTTCATAGGTATCGTTTCCATATGCTTAGACTTCCAGCAGCTATTAGAAGAGAAAAATATGTAACAGCTTTGTGTTTAATTAAAGGCAAATGAAATCCAGTCTGTGTCCATTTTCAATGTTAATAGTCTTGATAGCGGGCCGGGCGCAGTGGCTCACGCCTGTAATCCCAGCACTTTGGGAGGC
TTCGCCCTCTTGCCTTCTGCCACAGGTGATGCAGCAAGAAAGCTGCCACCAGATGCAGCCCCTTGATCTCGGACTGCCCAGCCTCTAGAACTGTGAGCCAATTAAATTTTTCCTTTGTAAATTACCTAGTCTCTGGTATCCTGTTATAGCAGCATAAACAGGCTAAGATAGTAAGACAGTAGGGAAACAAGCTCCAGATGTACTTG
TTTTAGCTTAATCTCTGCAACTTAACCCTTAACCTCAGTAAAGATCCTATTTCCAAATGTGTTCACATTCTGAGGTCCTGAGGATTAGGACTTTGAAAGGATTAAAACAGGCTCTTCTGGCATATTGACAATTTCAGCTAAAGACTCTTGAGAAACAGCAGGTGCAAAAAGATCACAGTGACCTCCATGCTGTACCTTGAGATGAA
GGCAGCTCTGCCCCTTACTACCTGTGTGACATCGGGCAACGTTACTGAGTGTCAGATTTCTTATTTGTAAAACAGGGATAAAAATGACATTGCTGTGCAAATTAAAAGAAAGAATCCATGTGAGATATTTAGCACACTGGCATACAATGAGAGCTTAATAAACATTGTTAGTTTTGTAAACTGAGGGAAAAAAATAGCCACAGGCC
CAAGAGCCAGGCTCAGGAACAGGAAGCCATGCAGATACCCAGCATGGAGAACCCGGCAATACCCATCCCAGCTTTTGATTAAACAAAATTACCAACAAATATTAAAATTTTGATTTTCCTGTTCGACATGGATTTGTTGGCATTCAATTTTATTGTTGAAAAATACTGCAACGGCTGGGTATGGTGGCTCGCACCTGTAATCCCAG
GGATTTTTTTTTAATTTACTTTTTTTCTTTGGGGGCTTTTCTTTTTTATTAAATTATTTCTTTTGAGGCATTTTGATTAAAAAAGACACATCTTATCATAATTAAAATTCACTGTCAATAATATTTATTTTTAAATAAAGATTGGAAACAAGGTCAGACACTTGTTTATAAACTGTATTGTATATTGCTGAAGAACAGTTGAATAA
AATTCTTAATAACTTTTGAATGGTGTTGGGGGTGGGGTTGGAGGGGATGGTCCACACTTTCATTTTGCACTGGGCACTACAAATTATGTGACCGGCTCTGATTAAAATGCTACAAGAACTAACATGAAACTGGACACAGAAACCAGACCCCAGAGCACATACCGTATGAGTCCATTGGTATGAAGTTTAAAAACAGATGGCACTAG
CACATGAGGCTTTCTGTGCTAGATTTTTTTCTCAGAAACAAACTTTACTGTAGGACTATTGTGGTGTTCTTAACAGATTTGTAATTTCAAGATGCGTGTCATTAAATAATTTTTCATGTTCACAGACTTGATTTTGAGCCTGTCTATGTTACATCTTTCAGATAGGTTTTCCCTCATAGAACAAGATGGTAGTAGAAGCAGATAAA
ATGAGGCTGAAAGGAATATTGCCGACTGGAGGTCATTTTTCCCAACTGAGGGGCAATAGTTTGCCACTATAAACTGCACATTGCAGTCAGTATATGTTTTATTAAACCATTTAAGGAACTTGGGAGCCATTTCATTTAAACTTCCTGCGTGAAGGAACTCAGGGCAGAGCCCAGAGCAGCTCACAAAAGAGGCCTGGAGTAATTTG
CTTGTAACAAGTAGAAAACTTTGTATTTAAAGTTTATTCTTGGTCATTATTTATTATTATAATACATCAGTTGACAGAACTTTATTCTGGTATAGAAAGTATTAAAAGTTGTTTTTTCAGCAATGACTGTTTTCTTTCTGCTGTTAGAATAAAATGTCTTTGAAGCAGCCCAGTTTTATCCAGTGTTTTACGCAATAAAACCTCTA
CCTTGTGCTACTTCTGAATATTAATAAAAATTAATAATTAATTTTGCCTTTGGCATTGCAAGATATACTAGTTTTAATTAGTGTACTGTACTCCTATACAATTAAAAAATAATTGATGTCCATGCTTATTGGCGGTGTCTGTGATCTTCCTTTCTGTTGTTGTCAACAAATGCCTTAAAAAACAAGTTTCAAGAATGTTGTGCTGC
TTATTCTCTGGTAGGTATCTGTTTGCGTGCAAATCCGTGAGTGCTTGCATCTCGTGTATTTGAAAATCCTGTTTAAGAATGCAGAGGTCCATATAGTGTCATTAAAACAAATGAGTATAACCCTTTGGTCATCTAGGTGAAAGCATTTTGTTGGGTTTTTTTTTTTTCAAATTGCTATTGCTATATATAAATGTAACGTATAGCAA
ACATAGCAGTTGCAAAGACTTAGTACAAAAAGAATGGAAATGTATTAACAGTTTTTTATATTGATTACATGTTGAAATGATATTTTGGTTTAAATAAAATATTAAAATTAGTTTTACCTGTTTCTTTAGCTACTAAACAGTTTTAAATTACATATGTGGCTTACATTATATTTCTTTTGGACAGCGCTGGTACAGAAGAGAGATTA
GACTGTATCATGCATTGTACAATTGATTTCATATTTTATGAAATGCCTTAATTTTCCTACTATAACATAAAGACAATGATGAATAAAGTTTATGTGTATGATTAAATCCAGATTAGAGAACTATATCTAGCACAGCAGTCCTCAGCCTGGGCACTTTTGCCCTAGGGAACATTTGGCTATGTCTGGAAACATTTTTGGTTGTTGAA
CCTTGACATTTCAAAGACTGCCTTGAAAGGTCGCAGAAATTGATTTCTATTTTTAATTTCAGTTAGTATCGGGGGAAAAAAATCCAGACTGAACAGTTTAATTAAAGTGGAATTTTTCTATTTTCTTCTTGATTTTTAAAAAATTTCCTGGGACGTTAAAAAAGAAGTTAAAAGTGAAGGCTTCTCTCTGGTTTTGTGATGAAGAC
CGGAGGTGTTATGGACTGAACTGTGTCCCTGCCCCAAATTCCTATGTTGAAGGCCTAACCCCCATGTGACTGTATTTGGAGATAAGGCTTTTAGGAAGTCATTAAAGTGAGATGATGTCATATGGGTAGGGTCCTAATTTGATAGGATTGGTGGCCTTATCAGAAGAACAATGTCATGGGCATGCACAGAAAGGAGGTGGCCGTCT
CCTATGCAAAAAAAAAATGAAAATGAAAAAAGGGGGATTCCATAAAAGATTCAATAAAAGACAAACAAAAAAAAAAGAAAAAAGAAAAAAATGTATAAAAATTAAACAAGCTATGCTTCGACTCTTTCTGGCTGTCCCGGGTCCTCTTTTCCATGTCCCATGTGGGTTGCTCTGTGTCCTTTGGAAAAGTGAGGGGCAGAGGCTGC
CATCAGCAGGACATTGTGTGTATAGTTACAATGCTTCCAAACTGGAACTCTACATTTTGTATCTTTTAAAGCTCCTATAAGTAAAATAACTATTGGCTTTATTAAAAATATACATTTAATAATACTTTGTATCCTTGTTTAAAATGAACTGCAGAGGACATTATGTCAAAAGCCCTGCCTGACTCATTGCTTTGAAAAGCTGCATA
CAGCTCCTCAGCTTGCATGGACTCTGCCTTCCCAGCGCTTGTCCCCCGAGGAAGGCGGCTGGGCGGGCGGGGAGCTGGGCCTGGAGGATCCTGGAGTCTCATTAAATGCCTGATTGTGAACCATGTCCACCAGTATCTGGGGTGGGCACGTGGTCGGGGACCCTCAGCAGCAGGGGCTCTGTCTCCCTTCCCAAAGGGCGAGAACC
CTGCCAATTTTCCAGTCATTAAATGTGTATTCCCCATTGTCCAAAACCCGAATCTTTTCTTACCCCAAGTACTCAACAAAAATTCCAATGCTTCACTTTGATTAAACCCCACTGAGCCAATCAGTGCAGCCCAGAGGTTTTCTTAAGCCTATCTAATCCTACTCAGGAGTTGTAGGTGGGAGAGATCCTGCCCCTACCCCCCATCT
TATAATGTCATGACTTTTCTTTGCTTCTTGGAACAGCTCTGGCATCACTAGTGGCCCCGCATTTGGGGCCAAGGGGGTTATTCAAAGTTTACGGTATTGCATTAAACATGGTGAAACATATGCAATGACTATGAAAGATCACTTTTTACTTCTGTACACAGTGTACTGGCGAGAACTGCTCACCAGGAGGTGATTAGCTTCACGTG
CTTGCAGCTGGAGGCAACAGCACATGCAAAGGCCCTGAGCCAGGATGTGCTGCAATAAGGGCCACTGAGGGGGACAGTGTAGGTTGGGGGTGAGGAATGTATTAAAAGATGAGATTGCCTTCTAGTTTGTATAGTTTCTTTTTTTACATGTAAATCAGCCATTTGGAATTTATCCTAGCACATGGATCCAATTTTGTCTTATTTTA
CACTGACTGCCCCTCCTGTGTGTGCCCATGGCCCTTTTCTCCTGACCCCATTTTAATTTTATTCATTTTTTCCTTTGCCATTGATTTTTGAGACTCATGCATTAAATTCACTAGAAACCCAGAAAGTATTTAGAGGACTTCATGATTTGGGGACCCACTGGGTAAATAGTGGCCCTTCGGTATCAGGGGCCAGCCTCTGTCTCCTC
CCAATTAAATACTAAACATTTTATAGAAAATATTTCTAAAATTTTATCACGGATGAATGGATGGACTTGCTCTCTATGTAATATGAAATTAATCTATTTTATTAAAATTTAAAAGGACAGCACAATCCAAATCTGTTTTAATTATTTTAACATGGCATACACACTATATCGGGGTCCCCAGCTCCCCCCAGCTGCATGGCAGGAGG
TGGAGGGTGGGGTGGTGTTGAAGAGAAGGCACAATTGTCACCATTTTGTTCAACATGGGCGTTTTCTTTGTGCATTGATTTGCATTTTTAAAGGTATTCCATTAAAAATATGTTTATCTATTTTAATGTTTTTTTTGGTGCCCCTTTAAATTCTCTATCCACAGTCCTGAGCCTTAATACGAAGTGAGGGCCTGGCCTCTGGGCAT
CCTTCAGATGATTCCGACTCCCAACCTCCAAGCCACCTCAGCTGAAGCCAAGTAGAGCAGAGACTAGCTGTCCCCCAATGCTCTAATATGCAGATTCATAATTAAAAAGAATGTTATTGTTCTAAGCCATGAAGTTTTGGGGTGGTTTGTCATGCAGCAACTGGAACTGCCTGATCACACCACACACACAAAAGCAGAAAACAATG
GGAGGATGGCTTGAGCCTGGGAGGTCGAGGCTGCAGTGAGCCGTGATGGCACCACTGCCCTCCAGCCTGGGTGACAAAGCAAGACCCCGTCTCAGAAAAAATTAAATAAATAAATAAATACCCAGCACCTGAACATCTCGGGCATTTCCTGTGCCTCTTATATTGGGTCCCTGGTTTCTTGGAGCGTATGTCTTTTTTTTTTTTTT
ATAACCAGCCCTTAATATTTTTTGTCTGTAAATATGTTGTTACCATTTTATTGGCTTTATAGTATTCACCTGTCTTTATCAAACCCCAATTTTGTCAAATATTAAAAATTTTGCCATTATAAACACTTACCTTGATGGCCCCTTTTCAGTGTGTCTGATTTATTTATTTATTGTTCATTTCAGAGATAATGTATCAATTGCTTTTG
ATTTTCAGCCTTACTCAACATTGCCCAGTTGTTTTCTAAAGTGTTTATTATACTCATTTACTATTCCTTTTACTTCGTATCCTCACCAACACTTGGTATTATTAAATTTTAAATTTTTACGCACTTGGGTATGAGTTGATATGTATTATTTTGATTTCAAATTTGCATATTTTGGTACTAAATGAGGTTGAGCCCCCCACCCCCGC
TCATGGAGCAGAAATACAGAAGGAGTCTGCAACCCTGATGACTTTGTGGAACAGCCATACTAGCTCTGGTCTGCTTGCCTCCTGTTTCTCTTTAAATAAAATTAAACATCTTATTTGTTGATGCTATTGTAGTTCTGTTATTGACAATAAAAATTCTTAAGGATATAAAATTTTGTACCTGGAAGTGGGATGCTATGGGTAAAAGA
CCTTTCTGAAGTTTTCTAGTCCCTCCTTTTTGTTTGTGGTCCTTAAAGCCCAGCCCCATGCCTGACTTTGGTTCCCAGTGAGCATTGTACATTTGTGGATATTAAATCTTTGGCAAAGTCATTTACCTGGGCTGGAATAGGGCTCTTGGCTGATTCTTTTTCCTAAACACCCACCCAATGGGAGAGGCTGATACTCAACATGCAAA
GGCAAGGCCAAGAAGCCCAAAGTGAAGAAGAAGGAGAAGGGCAAGAAGGAGAAGGGCAAGAAGAAGGAGGCTCCCCACTGAAGGGCCCTGGACAGGGCTCATTAAACCTTCCTCTCTGCCTTCTGCGACTGGTCAGCGTGGTGCCTACTCTGGCCCGTCCCCAGCTCCCTGCCCCCTGCCCAGCGCTGGGCCCGCCCATTCGTGCG
TAGCCAGCTGTGGACACATAGGAATGCTGGACCAGGGTACCAGATTTTTTCAACAAAGGGGGTGAAGTGTCCTACTAAAAAGAATAAATGTTGGCAGTGAATTAAACAATTTTTCAAATGACATGTGAAATGGAACCCATCTGTAGGCTGCCAGTTTGGGCTCTTTGTGGAACAAAAGGTGTGGGCCCTGGTGTGGGCTTGTGGGT
AGTTGCTAAATGATATAAATAGTATCATACCTACCTCATGGCATCATAAGTGTGAATGCATGTATAACACTTAGCAAAGAGCTAAGTGACCACACAGTTCATTAAATGTTCATTATGACCATCGTCTACACACATGTAACTAACACAGGCTCAACTGCTTGCTCAACTAAAAAGATTGCAGTGGCTACTCCGGCAGCGGGTGCTGC
TTTGCCCTCTGTGTGGCTGTGGCAGTGGACATCTCTGAGCTTCAGTTTCCTCCAGAAAATAGCTCCATTGGTGGTATCTCCTTTGTTTGGTTTGGTGAAGATTAAATTCGATGCTCTATGTGCATAACACGCACGGAGGGCTCTTTTTTTTTTTTTTAGACAAAGTCTCACTCTGTTGCCCAGGCTGGAGTGCAGTGGCCTGATCT
CTGCGGGGTGGCCCTGGCAGAACCACTGCCTGAAGAACCAGGTTCCTGCCCGGTCAGCGCAGCCCCAGCCCGCCCACCCCTGCCTCGAGTTAGTTTTACAATTAAAACATTGTCTTGTTTTGTGTCTGTGTGCGATGTGTGGGGGGCAGGGGGCCCTGCCCGGCTGTCTTGGGTGGGAATTTGCAGGGAGAGGGTCTGGATCTGGG
CAAAGTCCCTCATTCATGAGGGTGGTGAGGACACAGACTGCGACCAGAACAGAAATATGAAAATGTGAATGACAGCGTCCCCCGTGTGTGGAATGTGGGGATTAAAAGCATTTATCAACCTCTAAGTCCTGATCTGATCACTTGCAGATCCTAGCCCTAGTGCAGGGCTGGGTACTAGAAGGCCCCCTGCTGTCCCCTGCAGGAAC
GATCAAAAAATGGAAATGTATAATTAAATCATACTTAGCAAATCTAACACATGAAATGTAACATCTGCATATGGAGAATCGTGTTACTTTATTGAAAAACATTAAAAGTTTGAGAACTTAAGTTGGATTGTGGTTTCGTGAGCATTCATTATGGTTTATATATGTTCCATGTATTTATTATTAAATAGATGACAAGGGTTTTCTTA
CGTGTTACTTTATTGAAAAACATTAAAAGTTTGAGAACTTAAGTTGGATTGTGGTTTCGTGAGCATTCATTATGGTTTATATATGTTCCATGTATTTATTATTAAATAGATGACAAGGGTTTTCTTATTCTTGTTTATATATGTTTGAGACCAGTCTCACTCTGTCGCCCAGGCTGGAGTGCAGTGACGCCATCTCGGCTCACTGC
AAAACCAGTTTGACTTTATCTCCCTCGCCCTGCCTCCATCCCCACATTGCCCCCCACTATCCCAGTCTCTCCTACTCCAGCCTTCATCTAGTGCTAACTGATTAAATATTCTAAGATGACCTTCTCTGGTGTGTGTGATGATAATTAAAAGGCATTCAGAACTGTGTGGACCAGACTGAACCTCTGCACTCTAGATTTTTTTTTTT
ACTCCTCATTGTTGAGGAATCCCTCTTTCTACCTGACCATGGGATTCCCAGAACCTGCTAACAGAATAATCCCTGCTCACATTTTCCCCTACACTTTGTCATTAAAACAGCACGAAAACTCACATGATTTGGTTCTTGCTTTCAGAGGGGAAAAGAGGAAGTTGTCATCCCCAAGGGGGGCCAGGGCATTCTATGGGAGGCATCAG
CTCCTCATTGTTGAGGAAACCCTCTTTCTACCTGACCATGGGATTCCTAGAGCCTGCTAACAGAATAATCCCTCCTCAACCCCTTCCCCTACACTTGGTCATTAAAACAGCACCAAACCGTACATGATTTGGTTCTTGCTTTAAGAGGGGGAAAGAGGACGTGATCATCCCCAAAAGGGGCCAGGGCATTCTATGGGAGGCATCAA
ACTCCTCATTGTTGAGGAATCCCTCTTTCTACCTGACCATGGGATTCCCAGAGCCTACTAACAGAATAATCCCTCCTCACCCCTTCCCCTACACTTGATCATTAAAACAGCACCAAACTTCACATGATTGGTTCTTGCTTTAAGAGGGGAAAAGAGGAAGTGGTCATCCCCAAGAGGGTCCAGGACATTCTATGGGAGGCATCAGG
AGGAGTGACCTTTCTTTTTCTTTTTATTGTCGTTCGTTTTGTTTTTCCACCCTTTTGCCTGGCTCCTGGCACCTGTACCTCTGGACTCTCCTATCGGGGGATTAAAAAAAAAAGTAAAATGACAAAAAAAGATACAAAAAAGAAAAATGAAACAAAAAAGTCAAACTCTTAAAAACAAGGCCGGCCACCCACACAGCCGCCTCCCC
CCCCAGGGGGTGGAGCCCTGTGCCCACCCTGCACTGGGGGGAGGGTGGGCAGGGATACTCAGGGACAGGGCATCATGGGGGATTTGGCACAAAATGGAGCATTAAAGGTAACCCCTGCCCCCTACCGCACTTGATTGTGTTCCTTTTTCCTTTTTTTTTTTTTTTTTTTTTTGGAGACAGAGTCTTGCTCTGTTGCCCAGGCTGGA
GCAGCTGTGTGACCTGCGGCAAGTGTTTTAATCCCTTCTGGTCTGTTTCTCCTTTAAAATGAGAGAAAATAGCGCCTAGTTTACAGGATTGTTTTTAAGGATTAAATTAATTCATGAAAAATCTTCAGAGTGGGGTGCAACATGTTTTGTGTTTTTTTTTTTTTTTTCATTTTATTTATTTATTTATTTATTTATTTGAGACAGAT
GCACTGCTCCCGCCTCCACCAGCGCCTCCCACTGATGTCGTGGTCCCGGGCCTGGCCCAGGGGCCCCTTTACATGCCCTCTCCCTTTTATAAAATTTTCCATTAAAAACCACCTATTTTCTATCTTTTGCCTCCTCCTGTCTATTTCTCCAAGTCTACCCCAGTTTGTGCTTTGAGTCACTAAATGACATTCCCTTCCCTTCTGAC
GAGTCCAAGGTTTAAAGAGTCTAGATTCAAAGGTTCTAGGTTTCAAAGATGCTGTGAGTCTTTGGTTCTAAGGACCTGAAATTCCAAAGTCTCTAATTCTATTAAAGTGCTAAGGTTCTAAGGCCTACTTTTTTTTTTTTTTTTTTTTTTTTTTTTTTTGCGATAGAGTCTCACTGTGTCACCCAGGCTGGAGTGCAGTGGTGCAA
GTTCACTCTCCCAACCCTGCTCCAGCCCCTCAGCTTCCCAGACCCTCATGCAGTTGGTTGTAAATTCTCCCAGGAGCTGTTTTACTGTCTACTTTTCAGGATTAAAAAAAAAATCAAAACTTAAAAAAAAAAAAGTTTAAAAAGCAAAATGGGGAGGGGGAGGAAGCAGTGACTTTTTTTTGGTAATTATGCGCTTTTTTTTAATT
TGTATTTGTGCCCCATTTTTAAAGAGCAGAGGGCCTGGGCCACAGGAAAGGTATCAGCCCTTGGTGATAGGCACATTTTTTACCAGTCTATCATTTGGTCATTAAATTTGTTTACAATATACTTTGCTATACGTAAATTTGTTGTGTAGGTTTTTAAAAAGCGATGAGAGACACAGAAATTGAGTCAGAATTAGGGTTAGTCAGAT
TGAGGCTGCGGCGGCGGCAGGAGCATCTAGAAACGGGAGCGAGCTGGACTGGAACCCTTCCCCTTCCTGGCCACCGCTCTTCGGGCGGCAGCAACCTGAGATTAAACACCAGACACCCTTGCAGCCAAACCAGAGTCTGTTCGCGTGTGTGGGAGGATGGAAGGGGGTGGGGGTGCTTGAGACCAACAGGGGACTGACTGGTCAGG
TTTAAGATTTGGTCACACTCTCACCTAGGTGAGCGCATTGAGCCAGTGGTGCTAAATGCTACATACTCCAACTGAAATGTTAAGGAAGAAGATAGATCCAATTAAAAAAAATTAAAACCAATTTAAAAAAAAAAAGAACACAGGAGATTCCAGTCTACTTGAGTTAGCATAATACAGAAGTCCCCTCTACTTTAACTTTTACAAAA
GGTCACACTCTCACCTAGGTGAGCGCATTGAGCCAGTGGTGCTAAATGCTACATACTCCAACTGAAATGTTAAGGAAGAAGATAGATCCAATTAAAAAAAATTAAAACCAATTTAAAAAAAAAAAGAACACAGGAGATTCCAGTCTACTTGAGTTAGCATAATACAGAAGTCCCCTCTACTTTAACTTTTACAAAAAAGTAACCTG
GGGAAGGTTAAACCGCAGGGCGCATGGAGCACAGCTGGTACTGCACCAAGTACCAAGTAAACACGCATTTGCTGTGAGCTTGCTGCTTCCGAATAATCTCATTAAAAATATTAAGAATTTTGCCAGATAACAAGAATTCCTTCACTTGTCTGTACCTTCACTTGTCTGAAAGGGAACATTCTTTCAAGGAGCCAACAGGCTTCACT
TAAGAAGGTGATTCCCCCTGCCCTTGCCCCCTTCCCCAGAACAAAACATGTTGATCATGTGCAATATTTCTTACTGTGCCGAGAAGCCGCAATGAGCGAGATTAAAGCTGTTTAACACACCTGTGTGGCTGTAGGCTCTTAACAGGGAGGGCTGTTGGTTGTACCAGTCCTGTCCTGAGTTGTCATGGAGCGGTAGGCTTTCCATG
TTGTATATCATTCTAGTCCTGAAATATTTTTTTCATATGTGTAGGTGAAATGGTATGAATAAGCTAACAGGAATAGTATCTAAAAACAGAAAACATCCATATTAAAATGTCTAAACAGGGAGCTCTGGCTTTTGAGTGGGAATTTCCAGAGAACATAAGGGTGTGGGCAGGTGGGGGAACTCAGGCCAGAGTTGGCCTCGCTTTGT
ACCATGTCTGGTTGTTAGCTATGATGGAATGGCAGCATCATGGTCTCAGTTATGAGTGAAAATCTTTGTTGTAGCTAAGTAGTGGTGCCTCCTGAGTTTTATTAAATGCCGTTTCACTATCTTTTTCTGCACTTCTATAGTATTTAATTTGTTCATGTGATAATTTATTCTGATAGATTCACTGACTTTTTCCCATTCCTGGATAT
GTTACAGAACCCACAGAATGTGTCCCTTAAAATACTGAGAATGAACACTATTTTACTGCCTGCATAATTAGCACTAGACAGGTGAATTTATTACTACTTCATTAAATAGATGAGTTTATTAACTCAGTGAAGACTTGTGGGAACCTTACTAAAAGAGATGCAATTCCCCAGCCTCAAGATGCTCACAGTCTAGTGATGAGGAAGCT
GCTTGAATCTGGATATAATTTTATCATTATTTTTAAATGACATATAAGTTATACATATTTATGGAGTGTGAAATTTGATACATGTATATAATGTGTGCTGATTAAATCAGTTTAATTTCACCTGAAACATTATTTGTGTTGGAAAAAATTGAAAATCTGTTTTTTGGATTTGAAAACAAGTTACTGTTGGTTATAGTCACCTTTAG
CCCTTTCTCCCAACCTGCTCGGACGCGTCTGTCTCACCCGTCTCCTCTCAGGCCCCTCCCATGAACTTACGGGCTGTGTCAATTTCTGTGCCGTAGGTCTATTAAAACCTTCTGGGAGGCCAGGCTCTCAGTTCAAGCCCTATACTCCTCTGGCTCTGCTTACATACCCGGGCAGCCCTCCCTCCTCGTCCCACCCCTGCCTATCT
GGTGTGTCCTGGATCATCAACTTGGTTACAACATGGTGTTAACATGTGGGACTGATTGTGTTTCTTGTTAATATTTCTGTTTCTCCCAACCACGCTGAATATTAAATACCTAGTTCTATATCTAGTACCCTGAGCTTATGTGGGGCTAATATTCTTTGCCATTTTTCACCACAGATTTGATTTCCTTTTTCTTTTGTGGACACTGG
TGCTGGCAGTAAAACATGGGTTTAAGGAAGAGTGTTTTTCAGAATTTACACTGTATATCTCTGATTTGGAAGTTATATAATTGGAATTTATGATTATGAGATTAAAATACCAAAAAGACTAAGTAACATATCAGTGATGTCAATGAATTGTTTTAAATGGAAGTGTGTGTTCCTCTATAATAATTTGACTTTTGATATTTTCATTC
GACCATCTCTTGGTTTTGGACCATCTCTTGGTTTCTGTCAGTATGTAAACCAGAAACTTCAAATGTGTCACAAAAGATGAGCAGAACTATCCCGAGGTTCATTAAAGTCTTTTACTCTGTCCTCAGTGTGAAATCTTAAATCTTTGAACAAAAAAATTCACTATCTCTCTGAATCCTTTGTCCTTACAGGAGAGAAAAATCAAAGT
AGCTATAACTGTGCCACTGCACTGTAGCCTGGGCGACAGAGCAAGACCCTGTCTCAAAAATACATACATACATACATACATACATACATACATACATTTAATTAAATTAAATACCCATCTCTTTATTCTGCCTTTGTGATTAATCATCAATCATCAGCTGACATATTCATGTATTACATTTTGTTTACTTTTCTATGGTCTCTTTC
TAACTGTGCCACTGCACTGTAGCCTGGGCGACAGAGCAAGACCCTGTCTCAAAAATACATACATACATACATACATACATACATACATACATTTAATTAAATTAAATACCCATCTCTTTATTCTGCCTTTGTGATTAATCATCAATCATCAGCTGACATATTCATGTATTACATTTTGTTTACTTTTCTATGGTCTCTTTCCCCAT
GAATATTTTAGTGAGCTCAGCCCCAATTCGTCATTATAATTGTACTGGGAAAAGGATTCTTGCAAGAAGCCTTAAAATGAATTCAAGGAAATGACATTTAATTAAAACACATAAAACCAAGCAGTCTACAATCTGAGTAATGTTTTTGCAATTGGCTTCTGTCCTCAGTTCAGCTTCATTTTCCAAGCAGTATAATAGGCCAAAGT
CAGGGGGGAGGTTTTACCTTGGAAATTGGCCAGACCCCAAAATATGTCTTTTACACATGCTGCTTTTTTTTTCTCTTTTTCAAAAAGAACCAAAAAATAAATTAAAACACCACCACTTCTGAATGGTTTCTCATGAAGCCTCTCTTCCTGAGAGTGGGAGAGGCATGTTTGCAAATAAGATCAACCTTTGAGCTTTGCACTGTTCA
GAGGAGGCCAGTGGGACCCCACAGAGTTGGGGAGATAAAGGAACATTGGTTGCTTTGGTGGCACGTAAGCTCCTTGTCTGTCTCCAGCACCCAGAATCTCATTAAAGCTTATTTATTGTACCTCCAGCGGCTGTGTGCAATGGGGTCTTTTGTGGAAATCAAGGAGCAGACAGGTTTCATGTGTACTGTCACCACGTGGGATGGAA
CTCCTCTCCCAGCCTGATATCCCTGTCCCTCATCTCAACCCGAAGCCAAGATCTGAGCCCCCAAGATGGAGAATGGGGAGGAGCTTTTTATGGCGGACTGATTAAAACTCTTAAGCATTTACCCTTATGGTTAGTTCCTTTTGTTTCCCTATCTAAGCTAAGGGTGAGTTGGTTGATTTCTCTGAGAATGGGGGTCCCGAGACCTC
ACAGTGCAGGAGGGATGGGCTGGTGGGGTGAGAGGGGGTCTATCATCTCCTGGCCCCCCCTTGCCTCTGGGTACCTGGTGGATAGCTGCCTTCTCCTGCGATTAAAGGCTGTGGACGTGACAGTGAGAAATGTCACCTGACTTCATAAGACCTTCTAGCACCACCGCCGCTGGGAACCAGGGCCAGGCAAGACTCAGGAGTCACCA
GGCAGCTGGGGTCATCAGGGTACTTTCAAGAAGGGCTCGTGCAGGACATCAAACAGCCTCCGGGCCTGGATGGGAGGGAGAAAAAAATGAGGAACCAGTCATTAAAGGAGCTGTTTCCTGGGTAAATCTAGAGTGGGGTTTTGGTTCTTTATTTTCCCCTATACCCTCAAGCATTTATCCATTGAGTTACAAACAATCCAGTTACA
AAATATTCAGAGCCGAACAGATTCTGAGAGATAACCCAGTCCAATAACCTCTTTCCTTCTTATTACTCATCTGTTTTTGAGGGGAAGTAGAGTTTTGATTATTAAACTTTATTTACATAAGTGATTCCAAATACATTTTCTTGTAAAAAACAAGAAGACATGTTTTGCCTAGTCTGTTAGCAAATACGTTACAGGGCACCTGCTGT
AACCCCAGCACTTTGGGAGGCCGAGGCGGGCGTATCACGAGGTCAGGAGATCGAGACCATCCTGGCCAACATGGTGAAACCCCGTCTCTACTAAAATAAAATTAAATTAAAAATAAAATAAAATTTAAAAAAAAGCCGGGCGTGGTGGCGCGTGCCTGTAGTCCCAGCTACTCCGGAGGCTGAGACGGGAATCGCTTGAACCCGGG
CAGCACTTTGGGAGGCCGAGGCGGGCGTATCACGAGGTCAGGAGATCGAGACCATCCTGGCCAACATGGTGAAACCCCGTCTCTACTAAAATAAAATTAAATTAAAAATAAAATAAAATTTAAAAAAAAGCCGGGCGTGGTGGCGCGTGCCTGTAGTCCCAGCTACTCCGGAGGCTGAGACGGGAATCGCTTGAACCCGGGGGGTC
TCTGGTCCAGGAGAAACCAGAAAAGGCTGGTTAGGGTGTGGGGAATTTCTACTGAAGTCTGATTCTTTCCCGGGAAGCGGGGTACTGGCTGTGTTTAATCATTAAAGGTACCGTGTCCGCCTCTTACTGAATGTCTCTTTTCCTTGGCCAGTGGGCCCTGTGGGGCTTGAACACCTGAATTTCTGCTCCTCTGTCCCTTCTGCTTC
TCCCCGCTTCATCCCCACCGTCCCACTCCACAGCCTTCCCGAAACATTCCCTGGCAAACAAAGGAACACTAGGAGAAAAAATGGAAAAACCCTTCCAGTAATTAAAAAGGAAGAAACCACAGAAAGAAAACTACAGACCTCAAGATTCCACTCTGTGCCCGCCTCTGCCGGGAGGGAGGGAGGCACACAGGTGGAGCTGACCCTCG
CGGAAGGGGGACTGAGGACTGGCAGAGCTGCCGGCGCCGGACCCTGCGACAACCGGGGTCCCCCAGGACAGTAGGCCCGGCTCTGCCCGTAGCCCTGAGAATTAAACGCCGGCTCTCCCTGCAGTGGTTTGGGCTCCGGGCTGTGAGCTCCTCTGTCCATTTCTGTCTCCCCCGGGTCCTCACCCCCCTCTCCCTCCACCCGCCCT
CAGTGGGTTGTACAAGACACCTTGAACTTCTGCATGAACTGGGACATTCAGAATTCCCTGGAGCAACCCCCTCCCTCCACCCTGTGCCTTGATATCTCCTATTAAAGCTTGTGTTTGAATGTCTGTTAATAGACATGATTTAATTATTGATATTAATTCAAATGTATTAATTTGAATTATTAACTTATTAATCATTTGATGTCGAT
AAGCTTGTGTTTGAATGTCTGTTAATAGACATGATTTAATTATTGATATTAATTCAAATGTATTAATTTGAATTATTAACTTATTAATCATTTGATGTCGATTAAAGCAATGATCTTGATCCAATGTCATCTCCTCCATGAAGTCTTCCTGGATTATCTAAGGTGCAGCCCCACAGCCAGGGACAGTGGTTCATGCCTATAATCCC
GAGACAAAACTAGTACTGTAAGATAAATTTTTTTGTACTGTATTTATTGTGTATAACGATTTTTTTAAAGGAGAATTCTGTACATTTAGAACTCTTGTAAATTAAAAACCGATCCTTTTTTTAAAACTGTACTCATGCCCCCTTGGCCCATTGCTTTTGGGTTTGTGAGGGTGGGGGAGTGTTTGGATCTGGGATTGTGAGGCCTT
CCAGGAGCCTCCCTGAGAAGGTGTCACCTTATCTGTCCTCCTCTTCCCCACACACTGGCCTCTGGGTCCCCCTTCTCTGTCCACCCACAGAGTGAAACCAATTAAAATGTTGGATCTCATTTAAAGTCTGGGTGATTCTTTAGTTTCCGTGTTTTCTCCAGGAGGGGCAGGTAGAAACAGGAACTACTCTGTTCCTTCTGTCTGTG
GGCCTAGCTTGGGGACCTGGGGAGGAGGAGGTAGCTCTGGACACCAGGGTTCTTCCCATTGTGGGAGAGTGAGTGTTTTAGGGGGAGACCTGTCCCCCAGATTAAAGAACTGGGAGCCCTAGCGGATGTGTCTGCGAATGTGTTTCTCGAGCATGGGTCCTCCGACCTGGCCCCCTGCCCATGCTACCATCTACCTAAGTGCCCCG
CCTTTATAAAGACCCAGCCTCAGGTCTTCTGTCAGAGCAACACAAAATGGACTCAGCACGGATCAAATTGTGTCTCCCCCACCCCCACAAAAAACTTTATATTAAAATCCTAACCCCCAGCATCTCAGAATGTGATCTGATTAGGAAATAAGGTCATTGCAGATATAATTAGTTCAGATGAGGTCATTCATGTGGGCCCTAATCCA
CTAATGCCACTCTGAGAAAGCTCAGTACGGGTGCAAGTTGGATTAAGTAATTGCAGTGCGAGTTTTCCTGTGTTTTATTGGTGTAATGCTCCTTTTGGACATTAAAAAAACTTGACATATACAATGATCATTTACATGCATTAAACATTTCCACCAAATGTAGGTGCAGTGGTTTAGAAAACATTCCAATCACATCTCTTTCCCAT
GGAGAGCCCCCTGCCCTGCCCTGCCCCGTGTCCACCTCCCTTGCCCCCAAGCCTGTCCCCAGTGCCCCTCCCTTCTGTTTGTGCCCCTCTCCCCAATTTCATTAAAGATTTCATGAAACATTACCCCTGAGCCCCATGGTTCTAACCCTTTGTTTTCGGAGACAAATTTGCCAGAGGGTTGGGGAGGGACCCCCAGGAGGCTGAGG
CCCGCCAGGCAGCCTCGTTCTGCACAGGCACTTTAGCCCGAGCCAGGCACACCTGCGAGGGGGCAGGTGTGCTCCGCCGCCCTGCTGATAAGCTGGCTTCATTAAACTGACACTTCTCATGTGCAGTTGGCTTCTTGTTGGTGGGGGGAAGGCTGCCAAGTGGGCTCTGACCTGGTTGAGGAGGGGATGGTGGCTGGGCAGAGCCT
TATGCTTGTAATCCCAGCACTTTGGGAGGCCAAGGCAGGAGGATCGTTTGAGGCCAGGAGGTCAATACCAGCCTGGGCAACATAGTAAGACCCTGTCTCTATTAAAAAAAAAAAATCAACCCTTCTTCCCCACCAAACCACCCAACTCCTCTCTACTCTTATCCTTTTATCCTCTGTCTCTGCTTATCACCTCTCTTGCGTATTTC
GCAGCCATTGGGTGTGGGGGCAGTCTGTAAATCAGTCACCTGTGTTGCTGCAGGCCAAGGTAGAAACGCCCTCCGTGTGTGCATATTTGTTGGTTCTCTGATTAAAGTTTTGAGTCTAAAAGCATTGGTTCCTTCTCTCAGCCTGCTGCCATGCAGCCACGCATCAGTCCCTGCCTGCCAGGCCTCACGTCTTTGCTGGGGAGGGC
AAATTCACTGCTCACTTGATACGTTATTCAGAAACCCAAGGAATGGCTGTCCCCATCCTCATGTGGCTGTGTGGAGCTCAGCTGTGTTGTGTGGCAGTTTATTAAACTGTCCCCCAGATCGACACGCAGCTAGCCTCCTGCATTGTATGGTTATAAATAGCACCCTAGTGAGTGCTGTCGTCCAGTCTCTCTTGGGTGTGGTTTGA
CGATGCGTGGTGCAGTGATAAGTCCTCCTGCCCGACGCCTTATGGATCATCTGACATTTCCAGAACGCAGCCTCTTCATTACCGGTGCTTGTAACGATGAATTAAAAATCCTTTTACACGAGGCCCGCTTGTACTGCTTAATGGGGCTTTGCAAGGAGGCGGCGGTTAATTCCTGCTCGCCCAACCGCCCAGCCACCTTCGCGGGC
GTTTTCATAGAAAATAAGGAACAAAGAGAAACTTGTAATGGTCTCTGAAAAGGAATTGAGAAGTAATTCCTCTGATTCTGTTTTCTGGTGTTATATCTTTATTAAATATTCAGAAAAATTCACCAGTGAAGCCAACTTGGTCTTGTGTTTTCTTTCTGGGAAGATTTTTAATAACAAGTTTGTTTTCTTTAACAGTGATTAGACTC
AATGATCTTAGGCGTGAAGGTCAAGTAAGGCAGGACAAGAGAGAAGGAGCCTGCCTCCCCGAGGCTGTGAAGAGCCATGCCAGTACTGTCACCTGGGAGAATTAAACTGGTCAAGTGCCTGTTCGTTTAGGGTTTCATCACTTGAAGGTGACCGGAATTCTAACTGATGGAGGGAGGGGCCCAGAGCACCCTGGAGAAAGGAGCAA
ATGCTGCAGAAAAGTCACAGCTCCAAATACGTTGAATCTCATGACGCGATGCATGTCGAAGGTCCAAGGGCATGTGGAAATGGTCAGTTATATTCAGGCAATTAAAAAACCTAATTATATGGGGTTTTTTGAAAAGGCTACTTTACATTTTATGACTTTCATCCTCAACTCTGAAATCACTTCATGTGACTTCTTTACAGACCTTT
AGAAAATGAAACAAATGGCCATGAAGCACTCATGACAAAAACCAAAAAGTTGATGAGTAGTACAGAGCGACATGATCAAAGGCATGCTGGAAACAAACCTATTAAAAATGAGCTTGGATCAAGCTTTCATTCGCATCTGCCTGAAGTGCACATATTTCACCCCGAAGGGAAAATTGGTAATCAAGTTGAGAAGGCTATCAACGATG
CTTATCAAGGCCCAGCCAGAGGTTACCAAGGTAGGAGCTATTCCCCACTAAGAAGCATGTATACTTCTCTAATAATTCACCCTAATATACCATTTTGTTCATTAAAATAATAAAAAAAACCACACACCTGTGTGGAGATTTTATTTTTTAACCAGAAATTCCTTGTTAGACTTTAGATCCAAATGACATGGCACATGTGTGCCCAG
TCCTTCAGACGCATACTCAGAGGTAGGATTGCTGGATTGTTTGGTCATTTTGATTTTTAAAATTAAAAAGAATTTTAATTCTCATATTGTTTTGAGTAAAATTAAATTATAACTTGTAAGGCAACTCCATGTTTTTTAGAATTTTTAAGAAAAATAATTGCTCTACCAATTGACTGTCCCAACAACAACGTACAGGGGTATTTTTT
GTGTGTGTGTGTGTGTGTTTGGGGGGTGGGGGGTGGGTAGCTGGGGATTGGGCCCTCTTTCTCCCAGTGGAGGAAGGTGTGCAGTGTACTTCCCCTTTAAATTAAAAAACATATATATATATATATTTGGAGGTCAGTAATTTCCAATGGGCGGGAGGCTTTAAGCACCGACCCTGGGTCCCTAGGCCCCGCCTGGCACTCAGCCT
TCACGCCTGTAATCCCAGCACTTTGGGAGACCAAGTCAGGCAATCATCTGAAGTCAGGAGTTCAAGACCAGCCTGGCCAACATGGTGAAAGCATGTCTCTATTAAAAATACAAAAATTAGCCGGGCGTGGTGGCGGGCGCCTGTAATCCCAGGTATTTGGGGGGACTGAGACAGGAGAATCCCTTCAACCCGGGAGGTGGAGGTTG
GATTCACTTGCCGGGAGAGACTTTTTACAACTCATCTGCAGCTCCGGGTGCGGTTGGGGGAGATAGCGAAGGGTCTGGCCTCGCTGTGATCTGATTTGGGATTAAAGGTTTGGAAATTTAACAACTTTGCTTTGGAGTCTATTTGTGATGTGATCGTGCATTCTGGGGTAAAGAAAAGTGACCCCATATTCCCTCCAGAAACATAC
TCCCCCAGGACCGAGATCACCGCCCAGTATGGGCTAGAGCAGGTCTTCATCATGCCTTGTCTTTTTTAACTGAGAAAGGAGATTTTTTGAAAAGAGTACAATTAAAAGGACATTGTCAAGATCTGTCCTTGGGGAGTGATCATTTTTCAAACAGCCGGGGCAACTAGAAGAATCAGAGCTGTGGAGCTTTGAGAAAAGAGCTTGGC
GCTGGGCGACTCTAGGCAAGTCACTCGAACCTCTGTGTCTCAATTAACTTATCTGTAAAAATGGGGGGAAGACCACCTACCTAATGCAGTTGTTATGAAGATTAAATGAGTTAATAACATGTAAGTACTTAATGGTGACTGCTACATAGTCAGTGTCATGGATTTTTTTTTTCAAATTACTTTCAGTTGGTGTGTTCTACAGTGAT
CGCCCCACAGGAATGACAACCATATGAGGACAAAATAGACAGTTGTTGAAATGCATTAGACAGACATCGTGAAGGTGAAAAACTATATTAAATTAACGCCATTAAAAAGGAATTTATGTCTGGGCGTGGTAGTTCATGCCTGTAATCCCAGCACTTTGGGAGGTGGAGGCGGGCAGATCACTTGAGGCTAGGAGTTCGAGACCAGC
CCTCCTCTGCCTCCCCTTCCCCTCCTCTCCCCTCCTTTTCCTTCCTTCCTTCCTTTCCTTGGAGCACTGAGCACCATTTGGAAGCTTGAGAGAAACCAAAATTAAAGAGAGAAAGAGAGAGCGTGCACGCTCCTGCTTTGTCTTTCCTGTGTGGGCTGTTTGCATCCATTGTCTCCTCCAGAGGTCTGGGGGTGTCACTCCAGGCG
TCTAGGACCTACATTATCTGGACTGTATGCTGGTCATTTCTAGAGACAGCAATCAATATTTGAGTGTAAGGAAACTGTCTGGGGTGATTCCTAGAAGATCATTAAACTGTGGTACATTTTTTTGTCTATGAATGTTGACTTCCCTTGACTGGATCCCCTTTTTTTCCCATCCCCAGACATGAGGCTCCATCCCACATGGCACCGTT
TTTTCTACTCACCTAGGACAGTCAGGCAGAAGTATGCAAAATGACTGGGGCTGATTCTTTTCTGAATTGTCGCAAACAGCAAGAGGACTTGAGTCCTAGCATTAAAGAGTTCAACATGTCTAGGTCCAAGACCACTGTTGTGTTTGAAGGATGTAAAACCCTGCTGCATAGGATGGAATATTTGGAGGGAGGATCCTGAAAAACAT
GGACCATCATTCGGGAAACCGTCTACTGAGAAAGTCGAGAAGGGGAGGCTTGGGTCAGGTTCAGGGAGATGTCTGGGTGCCTGTAGAGAACGCTTCCTCCATTAAACTTCCATTAAATGGCAGTGCTTTCAGTCCAGCTGTTGTGGACCCTCCGTGTCTGCCCCTCCCTTCCTTTCGCTCTCTGTGATGTGAAGGCACGTCCCCCA
CGGGAAACCGTCTACTGAGAAAGTCGAGAAGGGGAGGCTTGGGTCAGGTTCAGGGAGATGTCTGGGTGCCTGTAGAGAACGCTTCCTCCATTAAACTTCCATTAAATGGCAGTGCTTTCAGTCCAGCTGTTGTGGACCCTCCGTGTCTGCCCCTCCCTTCCTTTCGCTCTCTGTGATGTGAAGGCACGTCCCCCATGGTGGGTTTG
TGAAACTGAAGGGACTTAGGCCCACTTTTATCCTTTACTGAGAGCTTATCTCTACTTGATAAAATTTCTACTGTATTCTTGGCTTAACTCAGGTCCTGTGATTAAAAAAAAAATGCAAAGTATTTCTAACTTTCTTTATTGACTGCTTTTCACACTTTATACAAGTTCTGGCCCATATCTTCAGTTTGTTCTGATTTTTTTCACCA
TGGTGCTATCCTGGTGCTATTGGGGTGGGGAGCTCCCTCCCCTCCCCCACACCAGAAAGGGGTATGTTGGGGGCTTGGAAGCACTTGAACTTTTTATTTTATTAAAACCTTGTTATAAGCAGCACCCTTGGCGGTTTTTTGTTTTGGCTTATGTTTTGAAGGGATGTGAGGAGGGTGAGACCCTCAGCTGTGCTGATGAGAGGGGG
AGTTGTGACAACCCTTTCTGGTCTCCTGACAATGCATAATACCCCTTGGGGGGCAAAATCACCTCTGGCTGAGAAACACTGGTTTATGAACCCTATCGCTATTAAAAAACCACTGAACTGTATACTTTGGAACTGAGTTTTACGGCATGTAAGCTCAGCTTTAGCAAAAAAGCCTCTAATGAGACCCCATCTCTGCAAACCATAAA
TTTTCCTCTTTAGTCTCCCCCGACCTGCGCCCAGCCCCGTGGCCCCTGCCCCTCTCCTACTCTCTGTGGCAGTTTCATATTTGCTAAGACGAATTTGCTCATTAAACATTTTGTTGTATTTTACTTTATGGAGCGGCTGTGTGTCCAGTATGTCCGACCCTCTTCCTCGGTTCTGGGCTCGGGTGGGGGTTCCCTTGGCAAACTGC
AGAGACACTAATATAATGAATTCATGTACCCATCACCAACTTCTACAATTACCAATATTCAGCCTCTTCCATTTACAACCTGCCCATTTTCTAAGAAATAATTAAAGCACATGCTACACCCATAAATATGTCAAACGTTCTTGTCTGTTTTCGCTATTTTCAGTTCCTTTCGTGTCATTGTCCCCTGAACCCACCTCAACAAAGCT
TAAATGACGAGTTAATGGTGCAGCACACCAACATGGCACATGTATACATATGTAACAAACCTGCACGTTGTGCACATGGTACCCTAAAACTTAAAGTATAATTAAAAAAAAAAATTAGAGGTTTTTCTTCGGGTGCATTTATGAGAGTTCACCAGATTTTGGAAATATTTTCTATTCTGTAACCTACCTTTTCATTTACATAACAG
GCAGTGAGTTGTGATCACACCATTGCAGTCCAGCCAGGTTGACAGAATGAGACCCTGTCTCTTAAAAAAAAAAAAAAAAATCCTGGTGATGCTTTTCTGGATTAAAAAATAAAATAAAATAAAAATTGGCCTCACTACTCTAGCTTATTTGCATTTTCTAATAAATGTTCAGAGTCACCTTGTCAGTTCCTACCAAAAAGCCTGTC
CTCTCCGGGTGCTGCCTGGTCGTGAATCAAAAGCCGTGGCCCGCCCACCCTTCCCGGGGCAGCAGGTGAGGAAGCCGCCGTACTGCAAATGACTTTAATCATTAAATAGCTTCTATGCCACACTCTGATTAAGCCGACTGAGGTCCCTGGGATCTGGGTCACTGGACCGAGCTGCTCGCTCGGTGGCTCCACTGCCAGGTCCGGGC
ATATAGTTGGATACTGCTTTTTCATTCAATCATAGAATCTCTGTCGTTTAACTGGTATATTTAGACCATTTACATTTGATATTTTTAAATATATAGTTAGATTAAAATCTCCACCTTGTTAACTCTATCCTAATTGTTCTGTTCTTTAGTTTTTGTTCTATTTTTGCCTTCTATGATCTAAATGACCATTTTTAATAATTCTATTT
TGTTGGTTTTAAAACTTGATTCTATAATGCCAAGTTAGTTTTGTGGCTTTCCATCTGACCCTATGTGAATGTAAGGTGATGTGACCTTGTTGGTGAGAAAATTAAACTTTACATTTGACTTGATTTGTTTTAGAAAGTCTAGGGACCATGAATGAATAGGCCAGCTGGGACAAATGAATTTAAAAAATCAGAAAAATGCAAGATTT
GTTTGATCAAATGGCATTGGGAAACTTAGCTCACTGGAAAAACAGATCTGTACCTTTCACACTAATGAAATGCCTGAGATATTAAAGGTCTAAATGTAAAATTAAAGTACATGAAAAACAGAATAATATATATGTACCCTCGGTTTGAAATAGACTTTAAGCACTAATGCATAACCCCAAAGCTGACATTAGGCTTTTATATGGTG
TTTCACCTTTTGCCATGATTGTAAGCCTCCTGTGGCCTCCCCAGAAGTCAAGCAAATGCCAATGTCATGTTTGCTGTACAGCCTGCAGAACTGTGAGCCAATTAAACCTCTTTTCCTTATAAATTACCAGGTATTTCTTTACAGTAATGCAAGAATGGCCTAATACACTCCTCAAGGACCTCATCTCTGAGAGATCACACAGTTCT
TTTGTTGCTGCTTTTGAAACTAGTTCATGGCTTCAGTGGGGGAGAGATTTAAATAATATGGGTTTATAATTTCTGCATTATTAAATGCAGATAACTTGTGATTAAAGAGTATGTTATTGGAATCATGTTTGCCTGAGTTTTACTTTGGAGGAGTTGAACAGCTGACTCCAGCCGAGAGGTCCCCTACAGAGACGGGATGTTGGAGA
ACTCAATGTCTTTGTTCTACAACATTGTCTCTTCTTAAGAAGCATTGTTTTTATGAGAAATAATGAAGCCTTGAGTTATGAAATACTTTTATATTTAAGGATTAAAAGAAACATGAATGCGCACATTTTATTGTACCACTTAATACTGTTTAGGTCTTTGATTTTTTAAAAAAATTCTTTTTTAATGGGTTTTAAACACTAACACT
TTTGTTCTTGCTATTGAAAGTTGTAGCTTCTGGCTACAACAGAGATAGTTGAAGAATATGGAGTTCGCCATAATTTATCATTAAATGTGGATAATTTGAGATTAAAGAATATGTTGTTGCAGGCTTAGTCACTTTGATGGATCTGTCTGTGAGTTTCACTTGGAGGAAGTGGGAGCAGTTGGCTTCAGCTGAGAGGGCCCTTACAG
TGGGAAGAAACACCTTTTAAGCTGAATGGAGAAAATTCCAAAATAAATTATATCACCACAATGGTGTATACTCAGGAATGTGTACATTGTAAATTACTTGATTAAATAGCCTGGAAATCTTTTGTGTATTCTCAGCTTATCTAAACTTAATGAAATTTCTTTTATATTTAAAAATAGTACATTCTGTCTCATGTCACATATCAGTA
ACTATTGTAATGTCTTGTTTAATACTTGAAGTACATTAACATTGTTGAGCAAAGAATATCCTGAACTCTTTATCTTGTAAAATGAAACTCTATAACCACCATTAAAAAAACAACTCATTCCCACATTCTTCAGTCCCTGGCGACCACCATATTTTTAAGTCATTATGACTCTGACTATTCTTGGTACTTCTCAGAAGAAGAATCTT
ACAGTCCATTTTAAAATTACTGAGTCATATTCTGTATGGATATACCACAGTTTATCCATTTATCTTAATTGATGTCTGTACTCCACCCCCATTTTTAAATATTAAAAAGCTGCTGCAAATATTGATGCATGAGTCTTTATGTGGACACTTAGCTGAGAACATTTTTAAGCAGAGGTTTTGAAGGTGTGACCATATATCTTACTAAT
TTTCAGTACTAAGCAATTTTAGTCTCTGCAGTCTCTTGTCTTGAATTAATACAACTTTTGTTAATTCTCTTATGAAGTTAATCTTCCTGCTTGTATGTGAATTAAATATATGTCAAACTTTTTTTGTACAAAAGATTCATACCTCTTTCCTGTTTGAAATTATTTTACTGTGTTTCATCAATCTAATGTTTATTTTTATTACACCA
ACCAGCAAACCTCTCCTGCCCCGCGGCTGTGTTTTTAATTATTTTTACATATAAATGTGCTGCACGCCTCATCTGCCTCGAATTTCTCACTCAGTCGGTGATTAAAGATCCCTCCATTTCCCATGCGTCCATCTGTCCTGTGGCTTTGTGTCTGCTGCTCCTCACGGCTGCTCTCTGGGAAGGACGCTGCCTCGCCACTTCCTCCC
ATTCCTTCCATTACACCACAGTGAGTTCACAGGTAATATAACCTACCCACCTGTGTAATGTCAAAAAAAATCAATATGCGGCCCCATTTTGTAAAGGATCATTAAAATGAAAGTAATTTATGGTAGAGTAAATTGTAGAGTAACGTGTACTGACTTGGTGCAGTATTTCTCCTTGTCACTGTGGGCCCAATTTTGCCAGGAGACCT
TATCTAATTTTTGGATACAGGATGGACATACGTACTCAAACTGTGTTTTTCAATTTGTACTGTATTTGTTTCTCTCGACCTGACTTAGTGATAGAGGTATATTAAAGTCTTCCACTAGCATGGTAGATTAACAAATTCTTTCTGTAATTCTGTCATTTTTACTTTATATATGTTTATGTGTAATGTAACTAGGTGCGTAGAGGTTT
AGAGAAGACACTTCAGACTCCGTAGCTGCTCTTCTGCAATTCGGTGTTTTATTCTTTCCAAATCTCAGGCTTATGCACAAGATGGAAGAGCACTGTTAAAATTAAAAAATGGACCTAAAGTGGCTTGGCTGACGTGGCTAGCGGGCCACTGAGCCGCGGGTCCCGGGTCCCACCCTGCTGTGGGGGGAGTCCCTGGGCCCTGGGGC
TAACAGCAATTCCAGGCTCAGTATTGTGACCGCGGAGCCACAGGGGACCCCACGCACATTCCGTTGCCTTACCCGATGGCTTGTGACGCGGAGAGAACCGATTAAAACCGTTTGAGAAACTCCTCCCTTGTCTAGCCCTGTGTTCGCTGTGGACGCTGTAGAGGCAGGTTGGCCAGTCTGTACCTGGACTTCGAATAAATCTTCTG
GACAGATCTGGGAGCCAGCAGCTGGATGCTGTGGCTGGCCAGAGACACCTCCAGGCTGTGGCCTGGGGGCTGGGGGGAGCCCCAGGCTGAAAAGGGTCCAATTAAAACAAATGGAGCCAAATTTTCTGCCTGAGAACTTGGGTCCCTATCAAAGTTCCTTCTTCATCCCCAGAGACCCCCGAGGGAGCCAGGCCTCTGCTTACATA
GATCAACTGTGGAAATATTTTGGTCTCTTGTGACGTTCGGTGCAGTTTCGTTGTGAAGTTTGCTATTGATATTGAAATTATGACTTCTGTGTTTCCTGAAATTAAACATGTGTCAACACAGGACTTTCTGGATCATTCCAGAAAGTGTCAGACGTTTTCTCATTGTCTTGTAGTTGACTGTCACTGTGTACGATTCATTCCACTTT
AACACTGAAAGTTTACATTTTATAGTAACATTATTATGCAGATTGTATTTAAACTTCAGAAATATTTAAGACGATTGTAACCCTGTAAAGCTGATGAGATATTAAAACGAGACAAAACACTTCTGACTTTTAACAGAAAAGTGTCCTGTGGTGTTTTTTTTCTTTTGGCGTCTCCCCAACCTCCAGCTCCACCCTACACCCCTGCC
GCCTAGCTGAGAAAACTTATATTCAAATGCTATTTCTTTTGTGGCACTAAAAATTTGTTCCAACAATAGATTTCTGTGGTTTTAACCTCACTTATTTAAAATTAAATGGATTTGTAAGCCATTTGGTCTGTGGTATTTTGTTATGGTGGCCTGAGCTAAGGCAGATTTTGTACTGAGAAGTAGAGGTACTGCAATTAAAAACAAAC
TCTAGTTAGGCCACGCTCCTCTGTTCAGTCGCAAAGGTGAACACTCATGCGGCCCAGCCATGGGCCCTCTGAGCAACTGTGCAGCACCCTTTCACCCCCAATTAAACCCAGAACCACTGCTCTGCTCTCCTGTGTCTCATTTCTCCTCAGGGAAGCATAGTGGGGAAGATGTCGTGGGGAGGGGATCATAGCCCCCCCATCCTAAG
CCTTCCCCAACCCTTCTCTACTTGGCTGCTGTTTTAAAGTTTGCCCTTCCCCAAATTTGGATTTTTATTACAGATCTAAAGCTCTTTCGATTTTATACTGATTAAATCAGTACTGCAGTATTTGATTAACCAAGCTTCTGCAGATTTTGTGATTCTTGGGACTTTTTTGACGTAAGAAATACTTCTTTATTTATGCATATTCTTCC
TCATTTCTCATCTATGCTTCCCAATATTAAAAAGATTACAAATGTTACCTTGCAACATATGTAATTGGAATGTTCCCCCAAAATAAAGATCCCTGTGAAAATTAAAACAAAGGAAAGCAGATAGCAAGTCCATTTGATTCAGCCAGTGTCACTGCCTTTCTTTGAACTGTCATTCTGATGTGGGCTCATTGTGGTAGGGTAGAAGA
TTTCAAATCTTTACATTTTGGAAATAATCATTGCTGGAGATTCTGTTAAATATTTTGGAACTCTTTTTTTTTTTAAATTATAGTATTTCCTCTAAAAAAAATTAAAACCAGCCATTTGTATGGCAAATGTCTGTTTTCCTCATTTATATTTTAAGTAAGCCATAAAACCTAGTCACTATTTTTTGACATATAACTATAAAAAGAAA
GGGATATGGGTCATATAACTTTTGTATTTTTTATGAAGTTGATTTTGTCTTGCGTGTTATTTTTAATTGTATCATTGAAGATGTATTTTAAACCAAAGGAATTAAATTTTATATGTCTATTTCGTAATATGTCATTTCCTGTTTTTCAATTTGACTTTGCACTGCTCAGTAAAACGTGAGAGCTGAAAAGCATCTCATTGCTAGCA
GCAACATCTCCAGCTTACCCATTCACTGCCACAGTCTACAGCTTAAGACACTTAACTACAAGGTAAAAGAAAAGGACCAAGTAAATACAAAAAGTTTCTTATTAAAAAACTTGGAAGCCAACATTGAAAGCATGGTTTGTACACAACAACATTTTTGGAAGGACATATAAAGTGAATACAACCAAATATATTAAAATGGTTTCAAT
ACACAGTATGAATATCACAATCAGATATGTTCAAAAAGGTCTGAACAATTGATTTTCTGAAACCATGAAGGACTACAAATGCTTCTAATAAATCAATGTAATTAAAATGTCTTTTAGAAATAAACTTATTTGGAAACAAGTAGTAATTCATTAGAAAGTTAGATGAAGAGGCTGGGCGCGGTGGCTCATGCCTGTAATCCCAGCAC
ACCCTGTCTCGAATAAAATATAAAGTAAGATTCAGCAAAATTTATGAATATGCATACATTCCCCTGGGATTTATGATTTAGTGTGTTATATATTGGAGTGATTAAAATGTTTTAGACAACGTGGTGATGTTTCTTTTCTTTTTTTTTTTTAATTGCGATGGAGTCTCGTTCTGTTGCCCAGGCTGGAGTGTGGTGGCATGATCTCT
CTCCTGTCTGGGTGGTGGATGTGGGTTTGAGAAGTAGGAGAGCAGGGTGGTACCGTGTGGGCTCTTACCCTTTATGTGATTTTGGACAACAGTGCCTTCCATTAAAGTTCTTTTTATCAACTGTTATCTGATGTATTTTTTACTTTAAGAAATCATGAGAAATTCCTTTTACTGAGGTATTTTCAAAGCATATTTACAGGGAGATA
CCTGACCACTAATGGGAGCCAATTCACAATTCACTAAGTGACTAAAGTAAGTTAAACTTGTGTAGACTAAGCATGTAATTTTTAAGTTTTATTTTAATGAATTAAAATATTTGTTAACCAACTTTAAAGTCAGTCCTGTGTATACCTAGATATTAGTCAGTTGGTGCCAGATAGAAGACAGGTTGTGTTTTTATCCTGTGGCTTGT
TGTGAGGATTAACTTCTGCCAGCTCAGACCATTTCCTAATCAGTTGAAAGGGAAACAAGTATTTCAGTCTCAAAATTGAATAATGCACAAGTCTTAAGTGATTAAAATAAAACTGTTCTTATGTCAGTTTCTTGATTGGTAAAATTTGCATTTTAATTCAGGAAGAGAAATATTTTTTGGCCAGGCATGGCTGTAATCCCAGCACT
GTAAAATGTGGATTCCATCTTTCTAGAAGATCGTGGCATAGGGGTATATGTTTCACAATTTTAAGAACCTCTTCAGAAGTGTATGATGATTTTTACATTTATTAAATGCATTTACTTCTCTCATATTTTGTCAGAGCAATAATTAAGTGATTTTCATTTAGTTTTGAAAAACTTAATGACTAGTTAAACCCAACAGTTGCTTTACA
TTTATTGTACTGCCCAAATTGTTTTTATGTTAAAAGTCACGTTTCATAATCTGCAATATTTTTGTCAAAGTGCACACTGTACTTTCTTCTTAAAAACGTGATTAAAGAGATCACTTTGTCCGGATGAAGCAGCTGTTGGCATTATCCGCTGAGGCTTGAACACCACGTGCTGATTCTCTCATCAATCTGAAAAATAACACTCGTGG
CAATTTGAGGGTTGATGGTAGGGCTTTCTAAAAAAAGTAATATCAAGTGTGTTGTTAGTATTCATTTAGTCATTTTTATTACTAATCTATAAATATATTTATTAAATTTGAAGATTAAATGGAATTATAAAGGAATATATTGGAGGAAGTGTCAGTGTTGGTAATTATTCATCTATTTATCTGTCTATCATCAATATATATGGGTG
TTCCAAATCCTTATTGTTTAAAAGTTTCTCTCCTACTATACCATGCCTTATAAATATTGATTGAATGAATGGATGAAATGCATACCTGCTTATATTTCTAATTAAAGGCAATTTGGGATTATAGTATTTGTTTTTCCAAAAATGTTTCCAATTACCCATTCCCTTGTCAGTTCCCATGTAGCATGGAAATGCAACATTCCCTTTGT
CATGTGTGCCCTGAGCCGTGATGATCCTCCCATCCGTGTTGTGAGCACAGGCATTTGTGTCTGGTCTGTCCTCCCTGTTGATTGGTCTGGCATTTCCGGTATTAAAATGATAAAATAAATGGCATTTTCTGAGTTTTGCGTCTGCCCGCGGGAGCCCCCATTCCTCAGGCCGTGGCCCCTGCACTCTCCAGGCAAGGCGGGTGTGC
TTTAACCTTGTACATTTTTGTATGTAAAAAGTCTTTTAAGTAGTCTTATCCTTATTTAAATAAACAGAATAAAATTACCTTGAGTAGGTCTGTTATTCTTATTAAAATGGAAAAATGCTCTGTAATGACTTGATCTGTTTTTATTTGAGTGAACAATTTTGGAAAGTATTCTTTATAGTACAACTTTCTATACCTGGATTGATTAA
AGAGATTCAGTTGAGAGATTTTATGTTAGAGTGATCTGAAAAAAAGTTAATTTCTAAACTGCTATCTTAATATTATTATATTTGGAGACTGATGCTGTAAATTAAATAACTTGGAAAAGACTCAGGTAACTTTCTACTTTGTCTTTTGTTTTGTTTTAGAGATGAGGTCTTGCTCTGTCGCCCAGAGTGTAGTGCAGTGGCATGAT
ATAATTTTTTGCATGATAAAAAATTACTTTGATTACAAAAGGCATATTCTTTCATGGTTTCTGCAATGAGAGGAAGTGTAATGATTATTTTAATATTTCTATTAAATATGTTTAACTGTATATTTTTATGGCTGCTCTTTTATGTTACACACTGTCTCTTTGGGGTTGTTAATTGGTTTCTGAAAGGGAACTTCAAACTCCTTTAC
TTACCAACATTACTTGTCTTGATCTACCCATATTTAAAGCTATATCTCAAAGCAGTTGAGAGAAGAGGACCTATATGAATGGTTTTATGTCATTTTTTTAATTAAAAAAGAAAAATTCATATAATCGTGTTTAAAACACAAATGAAGTCAGTATTTGCCTTTGTTAACCCTTATCCATTTGTTGACATGTAGACTGTTTACAAAAA
TATTTGCCTTTGTTAACCCTTATCCATTTGTTGACATGTAGACTGTTTACAAAAAAAAAACACATGGTTAAATGTTAAATTTTAATTAAGGCCCCCAAAAATTAAATATAACTTTTTAAAATGAAAGGAGTCACCTTTTACATGACTCAGGTGAAAAAACAGTATAAACATTAATTTACTTTGTGTTCAAAAGAAAATTCCAACTG
GGTCCAACTGTTGTCCAACTCAAGGGTTTAGCTGCTTAGATTTTCCTAAAACTTGAATTTCATTTTCCTCTAGCCATGGAATACAGATTAATCCTTTACAATTAAAATCCAAGTTCAGATTTTATTTGTTGTGGTTTTTAATTAAAATCTCACCAGCACTTTGTGGATTTTTTTTTTCTTAGAAAGGCAAACACACTGTGCGTATC
ATACTTTTTTGCATGATAAAAAATTACTTTGATTACAAAAGGCATATTCTTTCATGGTTTCTGCAATGAGAGGAAGTGTAATGATTATTTTAATATTTCTATTAAAACTGTATATTTTTATGGCTGCTCTTTTATGTTACCCACTGTCTCTTTGGGGTTGTTAATTGGTTTCTGAAAGGGAACTTCAAACTCCTTTACTACTGGCC
TTTTTGGGTTAAAAAATGTAATTTAAAGCCACCATAGAAAGTATTTTCTGATTTACTGTCCAAATGAATTTTGTTGTTAATTGAGAAGTCAATAAAATGGATTAAACTGACAGAAAAAAAACATATATATATATCCCAAGGTGTAATTTACTCTTTTGTCAGGATAAAATCAGAAAAATGGCTGATTTTAGTAAATGAAATTTTTA
TTTTCGGTATTTTGTAGCTGAACTGGCAGCTATGAACATCAAAGTGAAACTGGATGTTGTTTAACTTGATGTTGACCTTTTGGATTAAGAGGACTATCAGATTAAAGCAAAATGTAATTTTAATTCAATGAAGATATCATTACCAGGTTACTCTTGAGATTTTTCAACGGTGTTAGAACTCTCAACCAAGACCTGAAAACCAAGTA
AATCAAAATCCCAGATGCTGGTCTCTATTCCCATGAAAAAGTGCTCATGACATATTGAGAAGACCTACTTACAAAGTGGCATATATTGCAATTTATTTTAATTAAAAGATACCTATTTATATATTTCTTTATAGAAAAAAGTCTGGAAGAGTTTACTTCAATTGTAGCAATGTCAGGGTGGTGGCAGTATAGGTGATTTTTCTTTT
AGGACTTAAAATATTCCTGCATTTGTGAAATGATGGTGAAAGTAAGTGGTAGCTTTTCCCTTCTTTTTCTTCTTTTTTTGTGATGTCCCAACTTGTAAAAATTAAAAGTTATGGTACTATGTTAGCCCCATAATTTTTTTTTTCCTTTTAAAACACTTCCATAATCTGGACTCCTCTGTCCAGGCACTGCTGCCCAGCCTCCAAGC
AGAATCATTCATTCACCTACTTGCTCATTTATTCATTCATTCATTTTGCAGATAATATGGGACGCTTTCTATGTGCCAGTACCAGGGGATTCACAAATGAATTAAACATGTCCCTGACTCCATGAGTTGACAATCTTGCCCACTGGTTTCCTGCTCTCAGTTTACAGAGGCACTTTTATCTTGCTGGGGAAGTGTGCTGAAAAGAC
TGGTAGGTCCAGGGGCAGAGGGCTCCCTCCCAAAACCCAAGCGCGATTTGCATCCAAGCTAGTGGGAAAGCGCGCATCTCATCATCTGGGACTGTTCCTGATTAAAACTACAGTAAAAATAAATTGTGCCTTTATTTATTCTTTCCATACTCTATTTCCATCTATTCTAACGAGTACTTCTAGAATGAAAATAAGTAGCCGCGAAA
GAAAATTTTTTTTAGTGCCAGTCCCTGAACATATCATTGAAAGTTAATTTTCTTTGCATTTTAAAATATCTGGATTATGAAGAAAAAGTGATGAAAATAAATTAAAACTGAATTACCTTTTCTAATGTTTTTTTTTTTTAAGTAATGTAATTCTATTTTGTTTTTATGTATGTGATATCTGTTTCTGTTGAGATTTGGGAGTTATT
GAAAAAAAATGAAAGATTAAAAGTATACGATATTCTATTTTGATTTAGCAATTACTTGTTTTCTAGTGTTCTGTCAATTTTTGGTGACTTTTATAATTACATTAAAACTAAGATGCTGAATTAAAATAAAGTTTCTCTTTTATTCAAGCACCAACATTCACTTATATTACCTATATATTGCATCAAGTTTTGAGCCTTCAATCCCA
TTCAAGGAGTTGGGCTGTGCTGGGATCCAGAACTGGCTGAAGAAACCATGAGCTGACATAAAATTTCTGCCACCTAGCAGAATGGAGGCTCCATTTGGAAATTAAATTATATACTTAAAAAAACTATAATTGCTTCATTTCTTTTTTTTGAGATGGAGTTTCACTCTTGTTGCCCAGGCTGTAGTGCAATGGCACCATCTCAGCTC
TATATGCATGTTCATGCTTTTTAATTTTTTTATCAAAAATTAAGTCATCTACCTACTACTTGTAACCAGCTTGTTTCATAACATGTTATTTTCCTGTGTCATTAAATAATTACTTCAATGTTGTATTTCGTTTATGGATGCTTTGTTGACCCTTGTTTGGTCTGCCAGGATTTAGGTTCAAGATACCTACCTGAATGTGCCAAACT
ATATTTTTTAGAATCAACTTTGTAAGCACTATAAAATCTTTAATAAGTTATAAGGTCTATGATGTGTTTACTTTAAAAATTGCTGTTAAAAGCAACACGTATTAAATATGTAATTATCATCTGGGTTAAGAGTCTGTTTTTCTTCTTTGTGGTAAGTCTTAGAATATGGTACTGTGGATTAATCTAATGAAATTAACATATGTGGT
GAGCCACTGCCACCTTTTGAAAACCAGGACATTCATTCTGCCTCAGCGTAAAATGTCCCAAGCAGCCTCTTGCCAGCAGTGCAGAGCCTGGTTGTCACCCATTAAAGGATAGGTCTCCCCGGAGTGCACAGCTCCACCTGGGAGCCTGGCGCGTCATCATTGGCCTGACAGCAGAGAGAATTGAGAAGCATTTCTCCCCTGCCCCA
TTCAACTATATTCTTTTAGATATTATGTATTGTTTTACTCTGATTAGGTTACTGTGATAGGCATTTATTCATATTCTTTCTATACCACTGTCATTAATATATTAAAAAGATGTATGTGTTAGACTATCGAAAGGGCCTTATTCTCTCTTTCTCATAGACTGACCTTCTTTTGGAATTTCTGAGTCATTTATTTTCCTTAGCTTTTT
CAGTTAAACCAGCTACTCAAGGCTGCTCACCATACGGCTCTAACAGATTAGGGGCTAAAACGATTACTGACTTTCCTTGAGTAGTTTTTATCTGAAATCAATTAAAAGTGTATTTGTTACTTTAAATAACTTTAGTGATCTGAGTTCTTGAGATCATTTACTCTGTCTGACCTCAGCCTTGCTTCCTTTTTCTAAAGACCTCTGGT
TGGGTAATGATTAACACCCATGCTGGGGATGCATGGAGGTGAAGGGGGCCAGGAACCAGTGGAGATTTCCATCCTTGCCAGCACGTCTGTACTTCTGTTCATTAAAGTGCTCCCTTTCTAGTCCTTTTTCTGCCCAGAAGTAGGTGATGTTATTGCCCTCAGCCCATTTCATTCTACACTGACTCCTTCCCATTCCCTCACCTGTT
CACATTAGGAAGACTCTTGGTCCCAGAGTTCCTCCCTACCCGCTATTTCCTGAACTCCTGTTACTGAAGACCCATTCCTTTAGCTTTGCGCTTTGTTTCTATTAAACTACCTCTGGGGAGGGAACATTTTAAGTCTCACTTATAACTCAGTATAAAATCACCAGAGCGTTTTTAGAGTTCAGGCTTGAGGGTCAGTGGCAGGAGAG
AAGGAAAGCTTTGGCAGTGTTTTGAGAACTTAAGTGGCTAAAGAGATGAGACAAACATGCAGGTCGCTACTGGCATAGTTTCATAATTGTGTACTCGGAAATTAAAGTTTGCTTGTTTCTTGGTCTGGATTAAACTGTTTGTCCTCCTTTTCAGATAGAGCATCACAGTCAGGGCTGACACCAAAATAAGACTTTCCCTGAGCCTG
ACCCTCCATCCTGGGTCCTGGGGCCCCAAAGCTCTGAGGCCTAGGAGACTGCGCTGTCTCGTGGTTTGCCTACTCCTACACCTTTGTAAAGAGTCTCTTCATTAAAACCCCTCTTCATAGCCTAGTTGACTGTGCTATCTGTCTCCTGCCGGGTGCTGAGATGACATCTCTTCCCGAGTTACCCTGTGTGCCATGTCCCATCCCCT
AGTTAATGTGTTGCAATTTTCACATCTATGTTGTTTTTTCATTAGTGGCATTTCTCAACTCCTTGATTTCTTGAATTTCATGTTGTCTATTTCAGTATGTATTAAATTATCTGTGACGGTGGACCAGTTTTGGTTTGTCTGTTTGTTTTATTTCAATCAATGGCACACTGAAATGCTCAAACATTAAACTGTTGAAAAAATTTAAT
ATCCATGGGCACATCAGAGACAAGGAAGCCCCCCAGAAGAGCTGGGCACCTTAGCGACCCTCCCTGCAGGGCTGGGCTTTTGCATGGCAATGGATGGGACATTAAAGGGACATGTAACAAGCACACCGGCCTGCTGTTCTGTCCTTCCATCCCTCTTTTGGGCTCTTCTGGAGGGAAGTAACATTTACTGAGCACCTGTTGTATGT
TAGGACCCAACAGCGCTCCCTGGAGGTGTGGGTGCAAAGTTTTGTCTAGCTTGGCCTCCAAGGCCCTCCAGGCAATGCACTGGGAAGGGAAGAATTAGTGATTAAATTTGACCTGAATCAAAAGATGCCTTCAGTTCCTCTTCTGCTGAAAACACTAGAAATACAAGCCCAGGATGTGGGGATCGGGGGCAAGCGGTGACACCAAC
AAAAGTCATTTCTGACCTGCTCCCTTACCCTTATGGCTAAAATAAACTGCTAGGCCCTGAAGCAAAGGCGAGCCATGTTCTAGAGCAATGTCTTTCTTGTATTAAAATACGGCCCCATGCTCACATATAGGCTGTTTTGTGTTTTGCTTTTCTGTTGATGCACAAAGGAATCCTTGATATGTTTGTCCTCAAAGACCAAAGACAAG
AATAATAAAATAAAGGTGGGAAAATGTTATAATTTTTAAGGAAACTGTGTACTTTAAAAATCTTCTTTATGAATATCCAATGTTACTGTAATCCTGCTCCATTAAATGCAGCATTGTTGTCAGGTGCTGCCTCTTGCTTGGGAACAGCATTGGGCTTTTAAATGTCTGCAGAATCTCTGCGTTCGAAGGGAATTGAGAATGAACTT
TTTGGATACAGAAAAATATTATTAGTAATAAGACCTAAGACAAAGAAACTACCGAAAAGAACCAAGTCAAAATATTACATATGCAAAATGTAATCGTTGAATTAAAGACCACATTACATTGAGCAAACAGGGTCAATGCAGATGAAAGAGGAAGCCAGTCGTTACTTTAAAGGTATGGCTGTCACAGTGTGGACTTTGGAGCCGGT
GTGATTGCTTTCCCGTCTCTAGTAGTATTCTGTTGTGTCTAGAGAACTGATTTTTTCCTACATACGCAAATTGTACATTTGTAAGTGAAAATGTCAATACATTAAAGCATTAACCTTAAAGCATGTTTCATTGTGACTTCTGTTGTCTTTAAAAAATTACTTTGTAGTAACATACTCTCAGCTTTTTCTGCTGTCCTGGATCATAA
AATAAGCACATCATGGGGAATGGGGTATCCCTCCCCTCAAGCATTTATCCTTCAAGTTATAAAAAATTCAATTACAGTCTTAGTTATGTCAAACTGTACAATTAAATTATTATTGAATATAGTCACCCTATTGTGCTATCAAATAGTAGGTCTTATTAACTCTCTATTTTTATATCCATTAGCCATCCCCACCTTCCCACAAACCG
TTCCCTTTTTTTTTCCCTTCTACCATGTGGCTGCGCTGGAGTCTCTGTGAATCTGCTGTGATAGTGGGGGCTGCCCGATTCGTGAATCATTCATTGTTCAATTAAACACCTTTAAATTTAACCTGGGTGAAGCTTTTCTTTTATCACTGTGTAGCATTGGGCAGGTCAGGCTAACTTCCTTACTTGTAAAATGATCTCAGTGCCTT
GAGAGATACAGGGTTATATCCTAACGGTACCTTTTTAAAAAATAAGTCATAAGTATGCTCATGCCCTAACAAGTTAGTGAATTTTTCCAGTAAAATTAAAATTAAATAGAAAGCCATGGTAAATTACCCATTTCATTTCTCCTTCTAGATTTAAAAAAAAAAAAAGAGGCACTTTGTCGCTTCTTACTGTGAGTGCACTTCAGCCT
TTACTGACAACATAAAATCTTGAACCCCAGGTCATTTTATTTCCATATGTTTAATATATAATGTTTTTAATATATAACTTTTATAAGACAAGAAATTTGCATTAAATTATTTTGCTATATCACTGCTTCTTCTGTGTTTTATTTTAATAGGCTAATCAGGCAGCTAGGAAACCAAAAGTAGATGGACAGGTATCAGAGACACCACT
GTTATGGGTCAGTACTTATTAGTACTTCCAAAATTGAATTTGAAATGCTATGTATTCACTTTTCACTCTGTAAATGTAATTCTTTACAATGACTTTATTTATTAAAGGGCAGCCAGTTGTCATTTTTACAGGATTGTGTGAGCTATTCAAACTCTTCAACCCCTGAACAGGGTATTAAGCTTCCAAAATAATGATGGGGATAAATA
TAAACCAAAATAGTATCAAATTTAGGTATGAAATTCCACATGTGCAAAGTACTGTTAAGGTGATAACATTTTTGATGAGATTTAAAAAAATATTTGAAATATTAAAAAGCATTATCTTTAAACATCCTATAAAAGAGTGAGTCATTTTTAAGTTGTGTTTTCCCTAGATCACTGATTTGTTACCTTTACACAGAAGCACATTGCAA
GATTTGGCCGTTTTGTGAAGAAACATTTATCTTTGTACGTTCTTCTATTGTGCTTTCTATCTAATTTTTATTAATTTGTAAGAGTAAGCACCTTTAGAATATTAAAAATTAATTCTTTATCACATGTTGTCATTTCTTCCCATTGTGTTTTCTCTTGTAATTTTATCTGTGAATTAATAGCTTTTTGTTTGTCTTTTTGATATACT
TCTTAGGGCATGTGTATTAGGGTGTGTGCATGATGAATTTCTGGACTGGATCCCAATATTAAAAAGTAGTTTGGCATTTTAATAAAGGGTCTCTAAGTAAATTAAAATAGAACACTCGGTTGGCCGATCTCTGAATCTCTCTACACCTCGGGGAGACCTCACTACAAAGTAAGGGAGAGTGTGTAGGGAGGCAGGAGGAGAAACGA
ATTTTCTGTTTCTTATCTGTGTGCTGATTATAGAGGTATGTTAAGTTTGTGAAAATTCAGAGAGCTATACAATTATGTGCAATTTTGGCATTACATTATCATTAAATACAAAGTTTAAAAAAATGGAGTAATAGTTTTCCAAAGAGATTGTACTAATTTATATTCCCACCAGCAATGTATTTAACGTAGGCCTTTAAAGGAAATTC
TCAAGTAACAGGTGGCAGATCATAAAATGAATTCTTTATTGTATCTACACACTCCACATTCTTTACTGTGTCCTACTACTGTATCTTGGCTCCCTGCTGTATTAAACACCATCTTAAGCACTTGTTCCTGCAGGACTCCTTCTTGACATTTTGTCTCCCCCTTCAAAGTCACTCAAAGAGTGGGACTTCATCAAAAGAAATGAATT
TGTTTTTAATTTATAAATTTCATTCTTTGTTAATTGCATGGGTTTTTCTGCAGCTTATTGTGAATACCTTGGTTCTGTTCAATAGAAACATTTTGTATATATTAAATACTGAAATATCAGTATCGACGGTGGAAGTGCTTCATGGGCTTGCTGCACATATTTGTAGGATACTGTATCTGCAAATGCAACAACAAATAGTTTTGTAC
TAAGGAGGTGCACATGAGTTTTTAGCAAACAGGTATGAATAAGCAGCTATGTATATGTGTTTGGGGCAGAGGGGAGCAGATTACTTTAACACACTTCAGAATTAAAATCAGTTCGTTTCATGACTCTGTGCCTTAACGTTTGTGTGAACTAAACTTGCTGATTGAATGAAATTCTTGGGAAGCCGAACAGTAATAGCAGAAAATGT
TGTTCTTAATCTCAAAAATTTAGTTACCAAAGTAGAAAAGGTATTTTGATACTAGATATTAAAAACTACATATAGTTAATATAATTTTATAATTTTTGTAATTAAATGTGCTCCTGTAATTGTGATATTTTGTTTTCTAAGTAATTAAGCCTTAATTTTTCCCCTATGTTACTAAAGACTTTTAATGTTTAGAAAGTTACCTCAGT
TCGTAGTTACTCTCAGGCATGGATGAATAAATGTTATAGCTGCATTTGTCTGGCCTTTTCTTGTAAACATTGCCTGATTTGTTCCTTCTGGGGCTTTGCCATTAAAATGTATTTACAGATTACACATCTTTATTTTGTGAACCCTGGAAACACCACTCTTGCAATCCTCCTGTCTCCACCTTCTGGCATCTCTGATGCCGTGCTCG
ACAATTGTTTCTAATTCGTTTCTAGAAATGTTTGCTTATTTCCCTACTAAAATTTGTATCTGATCAAAGCACATAAGAATATAAATAATAGCAAACTACTATTAAACAACAGAACAACTTGTAAAACAAATTGTGTTTGCTTTAAGAAAAATGTTTATTGCACTCATGTCATAGGGTTAATTGGAGGTTATTTTATTTTTGGTTGT
ACAGAATGAGCTGCATGCATTTATAGAGCAATAAGAGGATGTATTTAATGTGCCTTGTTTTTAACTGAATAAGAACTGGAAGCATGAATCAATAAAACTGATTAAAATGGTCTATTTGCTAGCATTTTGATGTTACTTGCAGTCAGATAACTTTGATTACTGTTGAAGTTTAAAAAAAGTTTGAAAATATTTTTACAAACTGTGTT
AAAGTAGCTGCCTGTGACCCAGTGAAGCCATATCAAAAGTGGAAATTTGAAAAATATTATGAAGCCTGAAGTGTAACTGATGTTTTTATATAGTAAACCCATTAAATACTGTGAAAATAACACTGAACTTGGAAACTATATTTCTCAGCGGTAGTTTAAATTTTCAATTTTAATAACATTTGAATGGAAGATTTTTTATAAATCAC
AAATTTGAACATTCGAGCAATATACTTCATTGACTGATACATTAATTTAAAAATTCTGAAAATTGTTCAAGATATCAACTTATACAAAGTCTACCAGGATATTAAAGTACTTACACAAATTTACTGTTTGGTAATCATTTCTTTAAACACTTGGAAGTAGAAGACTTTATTAAAAAGGTAAAATTTTAATTAATAGAAGATAGCAA
TGCAAAGTTCTGTGTTTAATTTCTTCAAAATGTATATATTTAGTGCTGCATCTTATAGCACTTTGAAATACCTCATGTTTATGAAAATAAATAGCTTAAAATTAAATGATGCAACTCAACCTTTTCCTTAATGGCATTACACTCTGTCCCTTAAGGAGCAACCATAAATAATCCATAACCTATAGAGGGAATTTGGTTTCCGTAAA
AGTGATAAAACAACTGGTAGAATTATTTAAACACTTTAGATTTTTAAATAATATACATGGCTTTAATTTTTACTGTGTGTATAGCTACATGATGAAATTAATTAAATATTAAGAGGTACTTATGTTGTGATCATTTGTATGTCCTTTGTTCCTGAGTAAAAAAAAAAAAAAAAAAAGGGAAGGAAGGAATCACATTTTTAGGGAAG
TTCAGTGTAACACCTATACACTATTACAATATTTAGCTGTACTTATTTGCTTTATCTTTAAATGGTACTTTGTCCCAAAATTTTCTGAGTTTGATAAATTATTAAACATTTATCAAATCACTGTTGCATTCTCTATTCATCAATACATTCTGTTTTAAATCATAAACAGTTTGATTCTGAGTTATAAGAAATATTTTGAGTAATCA
CAGAGAAATATGGCATGAATTCATACAAATTAATCAAGTGCATAACATTAAGAAACTGCAATTTTGAGTTGTGCGTATGCTTATAGTGGCCCATTTCTAAATTAAAAGGAAGACTATTTCTGTTTTTCTCTTTCCACACTTGATAAAATTAAGAAAAATGTGGACAATGACAAGAATAGTAATAGAAGTTGTAACATGACTTCAAG
CAGTGCCCATTTTGAAATTGCCTATACAGTCTTAGTGACCATTTAAACCGGACGAACTAGGTGTTTAATTTTCACTCTTCATGTTCAATTAGCAGTTCAAATTAAAGAAGATGGTTATTGGAGAACTTTTTTGAATGGTTTTGTATTAAATTGCTTTGAAATAGATTTCATTTCTTGTGCACACAGCCAAGATTTCTTCAATGGGT
AAGGACTTGTTAGTCTCCAGAACATCTGCTAAAATGCAAGTATATGTATAAGGTAATAGCATATTACAGCTGAAAATTTTGAGAAGGTAAAAGTTTCTTAATTAAAATATGAACATATTTAGCTTGCTTTAGTGTCTGGGGCAAGTCCTCTCAATGGCTAAAATTAACTTTAGAGATCCATGTGTTCAGGTTTAGATCATATGACA
TTTTGTCCCTTTCTTGGAAATGTTAATGCCAAAGTTGCCTGAACATTGGGCGGTTTTCTTAATTTGAAGTATAAAAATTATAAAGAGTAATTCCAAAGGTATTAAAAGATTGTTTAACAGTATGTGTGGTGATGTCATTATCTCCAGAGAGGCTTCAAGAAATCCTTTGGAAATAAAAAGTTAAATGTTTACATTTCATGTGGTAT
GGATTTTGAGGCAGATTTTGCTAGATATCTTAGTAATCCCCCACAATGTTTTATGTAACTCTTCTCAGAATATCAATACATTAATTATTTTAGATGACATATTAAATAATCTATGAATATTAATGAAAACAATACAGTTGAAGTGAGTGTTGTTTAACATGATAGTAGCTGAGGATAACAAACCTCAAAAAATCAAAGTATTAATT
TTGCCCATTCAAAATGATCTTTACCGTGGCCTGCCCCATGCTTATGGTCCCCAGCATTTACAGTAACTTGTGAATGTTAAGTATCATCTCTTATCTAAATATTAAAAGATAAGTCAAACATTTTCATGAGTGGATAGACATGTTCTGTTACCTTGCTGAGGATGACTCTGAAGGACCAAAGCTCAGTTCTGATAAGCTTTGAAAAG
AAGAACTGGGGCTTGCAATAGAGAAATTGAAGGATGGATTCACCCTACAGGGACTTTGGGAAGTAATGAGTTGATTGACCTTGAGTTGAGATGGATTTCTATTAAAGATATCTCTAGTTTAAAGATACTAGTCACCTGCCATAAGTCATGGAATAGTTTTTATATTTACAGCTTTTATATTTAAAACTTGTAAGAGTTTTTTTAAT
CAAGAAGTTATTGTCTAAGAGATGAGCAGTAGGTAAGAAAACCTCAGTCATTGACTCTTCAATGTAATGATCAGAGTTTAAAACCATTTTCTAATAATAAATTAAATCTTCAGTTGAACAAATTATTTTGTGAATCTGTTTCACTCAATGGATTGTAAAGAAGGCTCCTAAATTTGAGTTGTTTGCTAATCATTTCATTTGCATCA
TCTCCAGTATGTCACGCATCTTTAACTTTTCACGTCCTATGTTTGCTTTCTCCCATTTTTAAGAGATGGTAAGTTAACTGGAATTGATTTACTGAATGAAATTAAATGCAGATATCCCTGTTTTTGAAATAAGACAAAAGTGCTTCCTCAGTTATTGCCCTGGTATGAGTCTGAAGATGCTCATCCCCTGCAGGGAGGACGTGGCT
TAGGACCACAGGACTTTACTAACCACTGAGGTAACACGCTGCTTGTGCAGCAATTATTTTGAGGTGGAGGTATTTATGGGACAAGTTTATAATTCCATTTATTAAAGGGACTAACCTAAAGTGTGTGGGTGTATATATATATGTGTGTATGTGTGTACCAACACTCAGCAGCTCCCTAAAGAACTCCCTTTAACATGCTTTGAAGT
ACCAAATCCGTGGATTTACCAATGGCCATTTTATCACCTCCAAACTATCTTTTATTTTTTTGAATTGTATCTCTCTCCTTATTCCATTTTCTTCTGTTTGATTAAAATCCTGCATGTTCTCCTGCATCATATGTCACTCATTTTTGTGTGAGCCACCTAGACCCTCTGAGAAAAAATTCAAAGCTACCCACTGTATGATTGTTCAT
GCGTAGCAGAAAATAGCAAAGAATTATTGTTAATTTTGATATGTGCGATAATGGTGTGGTAGTTATAGAAGAAAACATGCTTATCTTTTAAATGGTGTATATTAAAGTATTTAAGGGTGAAATATAATGTCTGGAGTTTGTTTTTAAATACAAAGAAAAAAACAAAAGATGAACCAAACATGCTAAGGTGTTAATGGTTAAATCTA
AAAAAAGAAAAAAAAGATGAAAGTCCCATTGGCCTATTGAATCTTCCTTGCTCTTTCATTTGCAAGGGTTGGGCTGGAATTAGGACATTATAGAACAAATATTAAAGGAAAGCTTAACAGAAACTGTGGGAGAGTTCCTCAATTTTCAATTAATTTTCTCCATCCATTTGATCTCAACAACTGGTGCTTTAAAAAATATAAATATG
ACAGGTGTTATTTCAGGTGATGTACTTGCATTATTTTCTTTAGCCATAGTAACTTTTTGTCACAATAACTAAGTATTCAATTATATATAAAGAGTGAAACATTAAAATGACGCATGGATTTATATTTATTATAATTATGTAGTACCCTCAAATCATTTTGTCAGTTACATCAAGAAAGCAGATTTTTCTTTAGTCATGAAAAATAT
CACACTTGGGACCACTCTAAAACCCTTAAGAACCTGAGACTCAAAGTCCTCCTGGAGACGAATTTGAGGTTTCCTCCTATCTGTGTTTGGTGGCCCTATGATTAAACCTCTTTCTCTTCTGCAACCTGGTGTCCCAGTGTATTAACTTGCCATGGGCATCAGACAACAAACCTATATATAGTATCCCAAATATGGTGCTCCACTTT
GATTAGCACTTAATAATTGCATATAAAATGCTTTATTAATTAAACAAGTGCACTTGAACATTTTAATATTTGTGGTGAGTAAATTAAAAGGAGTTTATTAATTAAAAAAAATTATGTCTGCAGAATACTTTATATTATTTGATTACAATGTATTATTTATGGATTTTTTATTCTTTCCTTTATAATGAATAGTTCGGGTGCGTTTT
CCCTCCCTAGAGCGGGATGGGGATGGGAGGGGGGGCGGGATTCTCTCTCTAAGTATATTATATGGCAGGAGCTACTGAGAACATAAAATCTTGGCGAGTCATTAAACTTATGAAAATCACCGCTCTTGGATTTTGAATTTGCAAATGAAGGTTGGATGCTTTATCCCACTGTGAATTTGGACATTCTCCCCCACTCCACCCCTCCA
ATATTGGTGTCAGAATTTTAAAACCAAATTACTGCTTTTTGAAACCTCAAATTATATAATGTATCTTATGTATGTGCTTTATATTGTTATTTGTGTATACATTAAAATAATTCTGAATTATTTAATCTGATATGTTGTATTCTGTATCTTGAAATTTTTGTTTCCTTGAAACATGCATGCATTTAAAAATAAAGCTTAAACAACTG
TTTTCTTATTTAAAGCACAAGAGGCCCATAAATCTTGAGTTACTTTAAATTCTTTTTTTTGATACAAGTTTTCAGAGCAAGAGAATAAAAATCATGTGTTATTAAACCCCTAACTGGCTGGCATGCTTTCCTGTTTGTATTCTATACATTTTGCTGGATGAAACCAAGGATAGTTCAGGTATAATTGTCCAAAATAACCTAACTGC
TCAATGAGAGATAGTTGCCACAGTCACTAGGTCTAGCATTTAGACCTGCAAGGAAGGGCAATAAGCATTAGGTAAGGCTTGAATTTGAATTTTTTCACTAATTAAAGAGTAATTTTTTGTAAAGCAAGGTAAGAGTAATCTTTTTGATTTGCAGGTTGAATGAGAACCCTACTTGCCTAAATGAGGAATGTCTTTCCTACCATCTA
AGTATGTTTTCTGATTTTTAAGAATTCAGAAGTGTTCTGTAATGGATTCAGATGTTTCATTTGTAGTATAATGAAATGTTTACAGAAAGATAACTTTTTCATTAAAATATTTTTAGAAATGTGTGTGTTGTTTTGTCACTTCACAATGTTCATGTGACTTAAACACTATAGGTGAATATTTTGACTTATTTTACCAGTAAGTAATA
TTAATGCATATACCATAATCAAAAGTTTGAAATATCCTGTTTCTTAAATAATGAGAACATTAATCACATTTAGCAAGCATTTGTACATTCAAACCTGGATATTAAAGTGAAATGATTACTTTGAATCACTGTCTGCCAAGGTTCATGATTCACATTTTGAGATGGATTCTTTTCTTAATGCAATACCTAACTTTTGATAATTTTTT
CAGTATATTATGAATGTGGCACAGTAAATAAAGTTTGTGTACAAAATACTAGTTTATTTCTATGGGAGCCATTATGTTCAGGATATATAAAATGTATCTAATTAAACAATTTTGAATCTATTTTGTGCTCTAGAAATGTTCTTTTGGGGAAAGATGGAAAGAAATGTATAAATGGAGTTAAGATTAAAGTATTTGGGGTTTTTTTT
TTAACCAATTTCACCTGTAAATCTGTCTGTGCTTTGTAATTTTGGTGATACTGTTGACTCAAATTCCAAAAGCAGTAAATGCAGTGTTTTATATTTTTCTATTAAAAATGTAAAATCAAATTATATTACTCATTTGTATATAGTCTTTGATTTTTTTCTAAAGAATGAGCCCTTATTTTATCATAAGCTCAGTGAAGAAGTTGCTA
GATGAAATAAAATGAAAAATGAATACACCGTGTTGGTGTTTTAGGTGCAGTTGTGCCACAAACCTTCCCTAAATTATCTAGGTTTGCTTTGATGAATTAAATTAAAATGAGAAAAGCAAAAAGAAATTAACCTGTCTGGGTATCATATTCCCTATCTATAAAGTAGCAATTATAACAGTAGTGTCTATTTCTTAAGTTGTCATGAA
TCTTTCCAATATCTAGAGACATTTTTATTTATGAATATTTATACAAAAAGGAATTCTGTCAAGATGACTGCTCTATATCACTTGAGAATGGCATTATTTAATTAAAGAACAAATAGCATTTTTTGGTAGTGCCTGTCCATACCTATTGTCATTGTTTGCCTTGTAATCTGTTTTTTTGAATTCATTTTGGGCTGATAGTTTTGTTT
TTTAAAAGGTACATAAGGCACATGACTATTTTTCCAATAGTTTCACTTTTGTACTATTTGTAAATTTTAATTTAAATCATTTAATTATTTAATTATTTTTATTAAAAATTTTTGACTTTTAGCTTCAGGGGTACATGTGCAGTTTGTTACATGGGTATATTGCATGATGCTGAGGTTTAATTTTGTACTTTCCTTGCTGTTCCTCA
TTTCCATTTTCCACTATGCTTTAGGCTTAACCAGGTTTTCCCCCCGGAGGATCTGTACCTCCTCTTTCATGAGCCTTATGTACTCTGAAATGCTACATATATTAAAAGGAAAGTAGACGATTGATTTTTGGCTCCCTTTCATTCTTGTTTTTTCCTTTCTATATTCCATGAAGGTATTCTGCCACATATTCTAGCTCTCTTTATTA
AATAGTTGGAGGCACTGCAAAGAGAAGAGAAAGAAAAACAGTAACAAAGTCATAAGGATGTTTTTTTCAACTTATGGGATAAAGGCACACTGTAAAATGCATTAAAATTATTATTATATTCAGATTCCGCACCTTCATCATCTTGTATGACTACATTAAGAGGTAGGGATGGTTCACTTTCACCAATTTCATTGACAGCTTTGACA
TTTGAAGATACATAGGTCTGTATAGGGAAAGTGCATATCTAAGATTATATCTAGATAATTTTAGATTGGGGAATCATATGACGTCACAAGACAACTTTTTATTAAAATAAGAATAATATGTTTCTGCCAGTTTATTTCAGCTTTTAAAGAAACTGATATTTTTAAAATTAAGTAACATTGTGTCAATTCATAGAAAAATCAAAATA
TGTTGCCTGTCCAGCACTGTGATGTGTGTAGACCTCAGCTCTGCTCAAATAGTTTGAAGTGTGTTTGTCATGGCCGTCAGCCTATTCTCGCTAATCTTCCATTAAATGAGATGACTGATTTAAAAAATAGCTCACATAGTAAGTACTCAATATGGTGATTTATTTTTGCAACAATTCCCTTGAGATATATCAAGCAAGACAAACAT
CTCAAAGAATCACAAATTTGTCAGTAACATGTAGTTGTTTAGTTATAATTCAGAGTGTACAGAATGGTAAAAATTCCAATCAGTCAAAAGAGGTCAATGAATTAAAAGGCTTGCAACTTTTTCAAAAACCTGTTAGAATATGCTTTATTGTGTTTTGAGGAGTTTTCCTTTTTTTCTTTTCAATATCACTTTATCCTGCTCACCAG
ATACATTTTAAAGAAAACTAAAAATCCCTGTAAATAGGATTTTGTGCTTTCTGTAACAGTGCATGCTTCAGCACAGAAAACTCAGCATTGATTATTGTAAATTAAATAACTGAAATTGTGGTGAGACGTCATAGTCTTCATGAGAACGTGGGGGTGAATTTCATGAAGGGGAACTATAGTTATTTCTACCGACACAAATATTATAA
TTTACTTATAAAGGTAAAAAAGATCTCTTTAGGCTTCAGTTTCACATATCTCCTTTAATCTTTTTTTAATAATTTCTAGTGATGGGATGATTAAGAGACTATTAAAGCTATTACCTCTTTAGAGTCATGTTCAAAATAATTATTAGATCTGAAAAGGGACTTGTGGGTTTTGTTGTTGTTGTTTATCCTTCTGCTTCTCCAATTTG
ATTTGTGTTGTAAATTCATGTTTAATTTTGTGTTCCCTCATTGCAGTTTATCAAAGTACATTCTGTATATTTTCTGTGGTTTTTTTCCTTCAGTTTTAATATTAAATTATTGGATTCTTTTTTTCAAATGACTTCTGTCTTCATTTCATGTATAAAATATAAATTTCTTATATTTTAATACTGGTACCAAATTCTCTCACTCATTC
TTATCTACAGAATGAAGCACCAGTTTGGAAATGAAATTAAAGAGTGTGTTCATGGTCGCCCATTTTTTCATCATTTAACCTATCTTCCAGAAACTACATGATTAAATATGTTTAAGAAGATTAGTTACCATTGAAATTGGTTCTGTCATAAAACAGCATGAGTCTGGTTTTAAATTATCTTTGTATTATGTGTCACATGGTTATTT
GCAGTCATTTCCAGCCTTGTGAGCTGACACCTTCATGGGTTTGTGGACTTTGTGACTTTTTCTTCCTGTCCCCAAAGTGCCATATGCTACCTTAAAAAATATTAAAGTGAATTCAAATTACATTTTGATTTGAGATTTTGTAACCCCTCTTGAGATCCCTCAACACACACAGGGGTGTCACAGAGCCCAGGCTGGTAATCACTGCC
GGCTGCAAGTCTGTGAGTGACAACTGTAGGATATTCTACATGATGGTGCCCAAAGATTTAGTGCTATAGATGAAGATTTTTATGGATTGTATACACTTTCATTAAAGAAACAGAATGGTGAACGTACCTTAAAATTGCATAGTAATTTAACAAATTTTCTTTTATGTATTCAACAAATATTTACTGAATCCCTCTTTTAGCCAGAC
TTTAAAGTAGGTTAGTTCAAAGTTGTGAGATGGTTGCACATTTTCAGTAGGTCTAAAAATTAAGTTCCACATTGAATTGTTTTAAAGCACTATGGCAAACATTAAAGTGTTTAATTCATTATTGAAACACTTTCATTACAGCAACAACAGTTTAACATCCTGCAGTGGTAATTCTAAATGAAAAATTAAGTATATATTTGTGTTAG
TATTAACATAGAAGGGATGCTTATTTTGTTTGCTTTGTAAGAAATGCTTCTGATTCAGTAACTGGGCAATTTATTTAAATATAAGTAAAAAGCAGATTTTATTAAAAACTACTTTGTGCTATCATAAATAACTCATTGTTCTCTGTGATTCAGAAGTGGATTTATTATTCTTTTGGGGTTGGGGAAGGCACTGAGACTGGTTTCAG
TAATACAATATAGAAATTGTGTAATAGTTATTATAAATGTTAATACACAACTTTCAGGTAATTTTAACTGATTATTTCTTTTGCTCTTTTAACTTAAGTTATTAAAGTTTAAAAGTTCGTAAGTACCTTATTCAGATCTGTTCTGTTGCATTCGTTGAAGGTGATGGTGAAAGGAGGAACTGACCAATGCTTCAGGAATCTCAGAC
[truncated: 334,720 more chars]
