# Supplementary material for: Poly(A)-DG: A deep-learning-based domain generalization method to identify cross-species Poly(A) signal without prior knowledge from target species
Source: PLoS Comput Biol. 2020 Nov 5;16(11):e1008297. doi: 10.1371/journal.pcbi.1008297 (PMC7671507; doi:10.1371/journal.pcbi.1008297)
Supplement: S1 File — These three datasets are produced by previous researchers and we use them in our experiments. (ZIP) [file pcbi.1008297.s002.zip › human/omni_polyA_data/positive/AAGAAA.txt]

AATCTATATGCTTTACACTAGCTTTCTGCATTTAATAGGTTAGAATGTAAATTAAAGTGTAGCAATAGCAACAAAATATTTATTCTACTGTAAATGACAAAAGAAAAAGAAAAATTGAGCCTTGGGACGTGCCCATTTTTACTGTAAATTATGATTCCGTAACTGACTTGTAGTAAGCAGTGTTTCTGGCCCCTAAGTATTGCTGC
TATGCTTTACACTAGCTTTCTGCATTTAATAGGTTAGAATGTAAATTAAAGTGTAGCAATAGCAACAAAATATTTATTCTACTGTAAATGACAAAAGAAAAAGAAAAATTGAGCCTTGGGACGTGCCCATTTTTACTGTAAATTATGATTCCGTAACTGACTTGTAGTAAGCAGTGTTTCTGGCCCCTAAGTATTGCTGCCTTGTG
TTTATGTTGATGTTGTCCATTCTCTCTCTCTTCTCTTTGCTTTTTTTTGACCTAAATAAGCTGCAAACATGTTAATTTACCAATATTGATAAACCACATGAAGAAATCAGGCATTTTACGTTATGATGTGCTTGTTCCTGTCTCTGCCTATAAATTGACTGTATTGATGATGAAGGAAGGAGTTCCGGCTGACCATTCTGAAGCAG
GGTCGTCGTCGTCGCCCAGCAGCAAGGGCTGCAAAATAGTAGAACTCGTGGTTGCTTTGGACAGGTGTGATTTGTGCAAGCCAGGTTCAACCCTTGCCTCAAGAAATCAGATGGGACCAATTTAGTGTCCTTCCACCTGTGAGCCAAGCCCCCATTTGAGGACATCTATCGTATTCTTGTGTGCTGGGTCTCAAATAGAATTTTTA
GAAATTGGGATCCTCCGCTTCCATCCTGACTCCTTGGCAGGCACACAGGCCTCTTTAGTAAGGTTCACACTATTCATTGATCATGGTGTTAGGGCATGACAAGAAAATGACAACAGTTCAAGAATTCTTACAGGGGTTTCTAGATTTTCATTTCCTGCCTCTCATTTCCCCACCATCCCCCCTTTTTAAACTAAGATTAGAAAATA
GTAGGGGACATCTGTTTTGTGTTGTCTGTGTCTCCAGCATTAGAATGGAACCTGGCACACAATAGAGGCTCAATTAGTATTTGTTGAATAAATGAACATTAAGAAACAGAAAAGAGCCTTGTTCCTTCCTTGTGTCTCCTTCTTCATGTTTTGTAGTCTGTTGGAATCTCATTACTAGATTATTGTTCCAGAAACATGTTCCAAGG
ATGCTCCTAACACTTCGTCCACAGCCTTTCTGAAGCGCAACCTGGGGAAAATATATCCAATTCCTTGATCAGGTAATTTCACTACTTGGATTTTTATCTTAAGAAAACATTCTAAGATGTGTGTAAAAATTTGGCAACATACCGTTAAATGGAAAAGAAGAGAGTAACCCAAACACCCTACAATGGTGGTGAAATCAATGTTTTTC
GACATGCATTTTAACTTTTTGGTTCAATTTCAAGTCTGCTGTGGCTAATAGTGGTCAAGATTCCGAACTAGGACTTTCCTCTGTGAAGAGGATGCCTCTGAAGAAATTTTAAACTGGTGATTTTGGTTGCACTGCTCACTTTAAGAGTTAACATGCTCACTTGTTAGTATTTCTGAGTAACAAGATGGTGACTTCTCCTTGGGGAT
TATGTGTGAAGGGAGGCCCGCGGCGGTGGAGCCGAGCGGGGAGCCAGGAAAGAAGAGTTGGAGTGAGATGAAGGAAGGACTATGACAAATAAAAAAGGAAAAGAAAAAAAAAAACAGAAGGAAAAGGAAACCTGGTAGCTTTTTGGCCTTGGATTCTCTCTGGGCTCCAGATGACCTGGATGCCAAGCCACTGCCCCTCCTCTGGG
CTCTTAGCATATATCTTTGCTATCCTTAAGATCCTAAACAAATCATCTTTGTCAGTTAAGTATAGTTGCGCAAAAATTGTTAAATCCTTTGTCTTTATTAAAGAAAAATTTGAGTAACATTAAGTTTGATGTGCTCCTTTGCAAGTTGATGTCTCTAAAATTCATTTATTTAGAAAAACATGAAGTGGTAAGTATAAGTTTAATGT
CCAACGCTTTTGGAAGCTAAGCAGGAGGATGGCTTGAGGCCAGCTGTTCAAGACCAGCCTGGGCAACAGAGCAAGTCCCCATGTCTTAAAAAAAAAAAAAAAGAAATTAACTGGGCGTGGTGGCACACACCTGTAGTCCCAGCTACTCAGGAGGCTGAGGCAAGAGGATTGCTCCATCCCAGAAGTTCAAGGCTGCAGTGAGCTAT
GGACTACCTGACCCTCACCTGGCACCCCCCTGCTGCTGCCCAAGCCGCTGGGCCTTTTTAATTGCCAAACTGCTCTCTTCATCAGCTCAGCACATGCTTTAAGAAAGCAAAACCAAAAAAAAAAAAAAAAAGATGCAGCATCAACTCCTGACTTTGTGCCTTTCTTCATTGGAGGGGAGGGAAAGTAGAACCAAAGGGCAGGGGAA
TGCTCCCAGGGCTGCACCTGCCAGGACCTAATGTTCTTAGGTCCCTCTGGCCAGAACCCACACCCGGCCCCTTCCCACCTGTCATACTGGTAACTGTAACAAGAAAAACGACATCACTTATCATTGTGTCGTGCCTCTTTTTTCTGTTTTCTTTTTTTTGAGACGGAGTCTCGTTCTATCGCCCAGGCTGGAGTGCAGTGGCGCAT
GGTGCTTGGGCCACTCAGGACCCCTCTGGCTGTGTCGGACTGGGGAGGGATATGATGGAGAGCCAGCCAGTGGGGCTGTCAGCAGTGGGGGGCTTTTTAAAAGAAAACTATTTTGATGAATATATTTAAAAAACCTTTTTTTATTGTGGAGCATAGGAATTGCCCCCCTCCAGGCTTCACCCTCCCTGCCTAAGCAGGGTGGGGGC
CTCTTGACTACTCCTTCAGAAGCATCCACGTCATTCAAGGTCAGCCCCCAGAGCACAGTACTCCACTCACTAAGGCAGCAGGCCCAGTGTGGTCCCTAGGAAGAAACCATAATCTACTTAAAAGCCTAAAGAGATTCTTCCCATATGCTTGCAGATGTGTTGTTACTGTCTTTTGGAGGGTAGGGGAGAGTGAGAGGTTTTTTTCT
ACCTGATCATGCAACCTGGCACTGGAAAAGAAATCAGCGGGATTTTGGGGGTGGGGGGGGATGGGAGGTACCTTAGAGGGAGTATTTTCTTTATTTTTTGAAGAAAGTAAGATCCTGACTCTGAAGCTTCAAAGTGACACTGTGGAAATCTGAAACGAGGGGATGTCATGAAGGCAGCTTTTCTTTTTCTGAGGAAAAAATAGGCA
GCTATCCTGATTTGTCATGAGCGCTGCTCATTATTTTTATATACATTTGCACCTGCACCTGTTCCTTTGACCTCTGGAATTCTTTTTGAAACATGAAGAGAAGAAATTTCAGTCTTTTCCTTGAGCTCTGTTTGATTTACACATGAGTTTTCTTCCCTGGGATTTGCCATGCCATGTTATTTCCTGGGTCTCCATGCAGGATGTCA
AGGAAATGCTGGAATGAAGGTGGAAGGTACATCCAGAATGTTCTGGGGGTGAGGAATAGCGAATGATGGGTTCTGACTTAGAACATGAAGGGAAGGTATTAAGAAAGAGGTGATATTAAGCATTTATTGAGCATCTCTACTTTTTTTGTGTATGTGACCTTGTTTGGAAATACAATATCTCTTCTTGATGCTGGCAATGAATAGTA
GTTTGAACCCGGAAGGAGGAGGTTGCAGTGAGCCAAGATTGTGCCACTGCACTCCAACCTAAGCGACAGAGTGAGACTCCATCTCAAAAACAAAAACAAAAAGAAAATTGTAGTAGGAGTTTTTCAGTGTATTGTAACAATATATTTGCATATTGGTCTTTTCCTCTGGATCTGAACTGGTGAAAGTAGGGATTGAATCATCATAG
CCTTGCACTTAAACTCATTCCATATGCATCTGTGTGTGTAGAGGGGGCGGGTAGTTTTGAACTCTCAGTGTTACAGCATCATTAATGGAACTCCAAACAAAAGAAATTTTTTTTCTTCTTGCCCATGACTGCCAACCTATGTCAGGATTTTTGTTTGAAAATGATAGAAGCTGAATTCAAAAGCAGTTTAAACAACGGAAGACACT
TATTACATGTGATTATTTTAAAATTTGATTATGAAACCTGTGAAGTGTGCTCTTCCATGATGTTGATAGGTGACCACTGTTGGTATTTACATTAAATGTAAAGAAATGTGTACTGATCTCATTGTAGGATACTTATTGAGCTGTTGTTATGATGAAAATTGGAAATAATTCATTCAGTGGTCAATGCTATCCTCTCCCTATTCTTC
CCTCTGCAGTTACTCAAGTCCATGGGTGCTCCCTTTATCTTTATCAAGAACTGGAAGGAACTCCCTGCTGTTTTAGAAAAAGAGAAAACTATAATTTTACAAGAAAAAATTGAAAGAAGAAAAATGTTACTTCAGTGGTATCAGCACTTCAAGACAGAGCTTAAAATGAAATTTACTAATATTTTAGAAAGCTCATTTTTAATGAA
TTGCTGAGCCTTACTGGGTTGAAAAGGAGTAGCTCAGACCTGTTTTTATTTGCTCAATAACTCTACTCATTTGTATCTTTTCAGCACTTAATTTTAATGTAAGAAAGTTGTTCATTTTGTTTTTATAAAATACATGAGGACAATGCTTTAAGTTTTTATACTTTCAGAAACTTTTTGTGTTCTAAAAGTACAATGAGCCTTACTGT
CTTGATTTCCTTTGGGTTATTAGGCAGATAAACCCTTGTCATTAGTAATACTTAGCACTGTCCAAAATGAAAAATGACTGCCAGTGTGTTGCACATACATAAGAAAATTACATCTTACTGCGAAGTCTTTGGTTTGTTTCCTTATTTGGTTTGACTTTGACTTACTATTTTGCTATGGTCATATCCTTAATATCTGCGGTACATTT
GCATATAGATAGTGTATGCATATGTATATGTACATAGGGAAGCCCCATATGTATATAGTATGTTGTACACTGCACATGTACAAAGAATGTCTTCAGATCAAAGAAAATTTATCTCTTTTTATAAACTTAAGGACAGTTGCAAAAGGCTTCAAGGAATTTATCTCAACATTATTCTTTCTATGTCCTAACTAAATTTCTCAACTGTT
CATTGTTAATTCAGTAATTCTAATACTGTCTGTTATAATTACCATTTTGGTACAGCACAAGTACCCTAATTTAGTTCTTTTGGACTAATACAATTCAGGAAAGAAAAAACCCAAAAACCAACCTCATTCACATATGGCTTTTTTTTTAACCAATAACAATTAGGTGTACTTCTATTTTAAAACATTTCAGAAAAAAATATATGTTA
CATGGCTTTTCTAGAGGAAACCTAACAGTGTGGGTTTATCAATCATTTTGACAAGACTCTGAATTCCACTGAACAGATTTTTGAATAAAAATTATGAACAAAGAAAGTGTAGTAAATCTGCTAATAGAAAAACTGACTATGCCTTGTGGGAAAATTTTTGTGTGTGTGACATTCCATCGTGTACCTGCCAGAGAAGAAAACAATTG
AAGAAACAAACAATTGTGACTAAATTTTTCTCTAGGAGACACGGAAAGGAATTTGTTCAGCTCTTGAGAGATAAATGTATGGAGACAAATACAGAACAGCAAGAAAGTCAGAAGAACCAGAGAGACGGTGTGCAACAGGAGGCTTTTAAGAAGCATCCAACAGCAACTGTCTCCTTTCTAGTTATTTCTATTACTTCAGCCTTACC
CCTAAGCTCTTTTTTGTCCTTGAAGTATGGCTTAAAAGTTTATGGAATTGATTCTTCAAATACCAATACTCATGGAGCTGAGGAGAGAAACAGAAAATTGAAGAAACATTGGAAACTCTGTCATGCTCAGTCAAGATTAGATGTCAATGGACTAGCATTAAAAATGGCAAAAGAAAGGAAAGTGCAAAATAAAGTTAAAAATAAAG
TGGGGAAAGTTCTCCACATTTGGTTTTTCAGCTACTCCACCCATGACTAGAAGGAAGATTTTATTTTATTATTTTATTTTATTGTATTTTTTAACAGTAAAAGAAAAATTATTGTTATTTTAATGAAAAAGAACCACCTGGAAAGTCTAGTGACATTTTTGAAGGCAGGGACCACTTTTTCCAGGGATTTGTTTCCCTATGCTAGT
TTGAAAACTGTCGCAACCCATTGGTGGGTCATGAAGTGAAATTGATGAATCACAACCAGCATTTGAAAACAGAGAGAGAGAGAAGACAGAAGAAAGAGTGAAGAAAAAATATCAGATTATATCACACATATTGTTTCATTTCATAAAATATTTCTTGTGTGATTGTGTGTTTGTGAATGTCCACATACATTATGAGTTTGTGTGGG
GAAAGACTTTATTCTCTCTCTTATTGTAAGTTTTTGGATCTGCTACTGACAACTTTTAGAGGGTTTTGGGGGGGTGGGGGAGGGTGTTGTTGGGGCTGAGAAGAAAGAGATTTATATGCTGTATATAAATATATATGTAAATTGTATAGTTCTTTTGTACAGGCATTGGCATTGCTGTTTGTTTATTTCTCTCCCTCTGCCTGCTG
AGGGGAGAAGGCACCCAGCCATCCTGACCCAGCGAGGAGCCAACTATCCCAAATATACCTGGGGTGAAATATACCAAATTCTGCATCTCCAGAGGAAAATAAGAAATAAAGATGAATTGTTGCAACTCTTCCCAGAATCTCTTCTTCTCGCTGGCTGTGGGGCAGGCCCAGCATACTTGGGGTGGGGAGGGGGCATGTTAGGCTCA
CCAGACGTTCCAGTCCATCTCCAAAAAGCAGCACAAATACTTTGCCCCACAGTATGAAAAATATACACCTCTACCGCTCTGCAGTCATGCATTTAGTTTTAAGAAAAAAAAAAAATCAGTAGTATGTATCTTGTTTCCTCAAGTTTCAAGAAAAAAAAAATGAAAGGTCACTTTTTTCTCTTTAAACACTGATGTGTAGCTAGTAA
TCAATGTGCTACAATGGATGGATTTGATGTAAAATTACAAATGCTGAAAACATTATGTGTAATTGCCTAGCCAGATCAATTACACAAGACAAAGAAATAAAAGAAATCCATATAGGGAAGGAAGAGGTAAGATTGTTTCTGTTTTCTGAAAATATAATCTTAAGATACAGAAAATCTTTTTTTATTATTAATGTTCTATTTACTTA
GTTTTAAAGTAATATTCTTGCTAATCCCTACTGAATTGTAGCTTGGTGTTGTTTCTGAATGGTTTTTGGATATTGGAAGCAGCCGCTGATTACCCTTGCAAAGAAATCTGTAAAATGTGCACGTGAATGTCTGAGATGCTCTCTCAGGCCTCTAGTCCTTCTGTATCTTTCCTTTGCAGCCCTGGGTGTAGTAGCACTCAGGAGTG
AGAAAACTTTATGAAATATGAGCATTGTTTCTGGAAGTTCAACTCCCATAAGCTTTTCAAGTATATTAACTCTACCATAATATTATTTCCAAATCCACTAAAGAAAAATTCTATTAACCAAAAGTGTCTTCATCTGTGGTTTTTATTTGTGGTCTATTGGGTGCCTTAGTTTTTTTGGGGGGTGGGGTGGTTTGGGGGATAGAAAA
TCCACCAAGCCAGTAGTTTTTTCTCCAACTCTCATGTTAACAGATGAAGAAAAGGCTCGTATTCATGCAGAAACTGCTCTTCTAATGGAAAAAAACAAACAAGAAAAAGAACTTCGGGAAAGGCAGCAAGAGGAACAGAAAGAGAAACTGAGGAAGGAAGAACAAGAACAAAAAGCCAAAAAGAAACAAGAAGCTGAAGAAAATGA
CTGGCCTCCCGCCACTCGCCTTCTTAGAGTTTTATTCCTTTCCTTTTTTGAGATTTTTTTTCCGTGTGTTTATTTTTTATTATTTTTCAAGATAAGGAGAAAGAAAGTACCCAGCAAATGGGCATTTTACAAGAAGTACGAATCTTATTTTTCCTGTCCTGCCCGTGAGGGTGGGGGGGACCGGGCCCCTCTCTAGGGACCCCTCG
CTGAGGGGTGAGCCTTCTTCCCCAGGCTGGGAGTGGGCAAGATGAGACTGGCACCTCTGCATCTGAGTGCCCCCCAAACCCAGCAGTCATGTTGTAAGCAAAGAAAATCACGTTATTTCTTCCAGCTGATGTTCCACTTGTTTCTTCTGCTGTTTCTGTGGGGAGAGTCAAATTCAGGTGACTGAGAGTGGCCCCCTCAACTCTAT
AAGCAGAGAGTCCCTTTGGGCCCTGAGGATGCAGGAAGTACCTGCACCCACCTAAGACCTCCATCATTGGTTCATCCAAACTACTTCCTAATGTCAGAATAAGAAACAAGTCTCTTTTGGGCTCACACAGGGTATGTGTCTCATTTTTGCTAGTTGTGTCACAGACTCAGGGCCACTAAATATGATTGGGAAAAGACCATTGGACA
GCGGGGGGCAGACAGCACTGTCCAAGGTGCTCGGGGCCTCTGAATTGGACGCTTGATAATGTAACTTTATCTTCTGTAAACTTCACCTCAGTAAGTTAAGAAGAAATTAAGAGGAAGTCAGCTGGAGACCCACTGGCCACACCTGGGTCTGCCTGAGCTGGATAATTGTGCTGGTGATGGAGTGTGGCCACTGGGCTGAATGGAAG
CGGCTTGGCCGCCATCCGGGACGCTTCCAGACCACCTGCCAGCCATCACAAGGGGAACGCAGAGGCGGAAACCTTGCAGCATTTTTATTTAAAAGAAAAGAAGAAAAAAAACACCCAACCACACAAAGAACAAAACCAGTAACAAACACAAAGGAATTCAGGGTCGCTTTGCTTGCTCTCTGTGCTCCGTGGAGGCCTCCGTGTGC
CAAATCCCTAAGATTTATTTTTTTCCACCTTATTTATCTTCTAAAACTTGAGGAATGCATGTGTTCTTAGTGATTCACATCCACGGGACAAAAACTCAAGAAGAAATAAGAGCTGACGCCACACAAGTCTTGGCTGCTTTTGTTACTATACATTTTCTCTGAGACTCCAGCAGAGTTGGGGCTGGAACTTGGCACTGGGGACTCAT
TTTGTCTAAAGTGTGGCAAGACATAGTGCACAACACAGGGACAAAGGCAGGTTTCCTGCAGCTCGCTACCTAAGTGTTTCTGTAGGGGAAGGAGCCAATTAAGAAAAAGTGTTGGTACAGATTCATGTTTCTGATTTAAAAAAACAACAACACAGGATTGAATTAAGTAGAGTAATAGCACTAGAAGAATTTTTCTGTTGTGAAAT
CATGTTAGCCGTTTTGCTGGCTTGGAAAGACTCCTAGAGGCTCAGGTGTGTGTGTGTCATTAGCAAGTGTTGGAAGTGTTAAATACTGAATCTTTCTCGGAAGAAATGAGACAATTGAAAAGAGAATGTTTCTCACTATTCAATGTTCATTTAATTCAGTGTTAATTTAATTCTCTGATCCAAGACTGCACACTACCTAAAATAAT
CCCCTGCCCCTCTGTGACTCTCCTGTTGAACACTGGTTTGACTAGACCCAAACCTGTGGAACCATCTTGGAAATCCATCACACTTTGAAAATTCCTGCTCAAGAAATAAGAGAGAGAGAAGTTTTTACTCATGCATTTGTCAGAATTCTTTCAGTTGCAAGTAAGAAAAGACCACTTCAAGCCAGCTTGAGCACAGAGGGAACTGA
CCTTCTATTTTCTATAATTGTAGTAATTGCTCTACAGATAATGTCTATATATTGGCCAAACTGGTGCATGACAAGTACTGTATTTTTTTATACCTAAATAAAGAAAAATCTTTAGCCTGGGCAACATAGGGAGACCCTATCTCTACCAAAAAAAAATTAATTAGCCAGGCATGGTGGCAGGCACCTGTGGTCCCAGCTACTTGGGA
GCTTATAGAGCTAGCATGGAACTCACACCACAGCTTCCCTGGTCCACAGAGGCTCTCACCGCCATTGCCACCAGTATGGTGGTATGTACTCACAAAGATTAAGAAAGAAATGTATTCTGATTAGATTGTATTGGTCCTTCTTTTTATATCTCTATTTATCTCCCCCTGTTGAGTCATTCTTTCCTTCTGCCCACAGAAATAGTTGG
GAGTGTGCCTAGGTTGCCCCTTATTTTTTATTTTCCCTGTTGCGTTGCTATAGATGAAGGGTGAGGACAATCGTGTATATGTACTAGAACTTTTTTATTAAAGAAACTTTTCCCAGAGGTGCCTGGGGAGTGAACTGTTTTCTAAATAGAAGGTTTATTGGCATCTAACTCACATACCATACCATTCACTTGTTTAACGTTTACAA
ACCAGGGCCAATGGTAGTCAGAGCCTGTGCAGTCCCGCTCCCTCACCCAGCTCCTCAGACATCACCCACAAGGGGTTATCACTATCCCAGTTTACAGCAGAAGAAATGAAGGCAGAGAGATTGAGTAACTTGCATAAGATCATACAGCTGGGAGTCAAACCCAGTGAGTCTGGCTGTCATTTATTTATTTTTTTTTCTTTTCTTTT
CCCTGCCTCCCAGCACAGACTAAAATCCCAGCAACACAGGCCCACCGGCACCTCCAGCCTGCCTTGCGGGATGATCTTCAGGCGAATATACAAAATACAAAAGAAACTACTACTGTATTTTGTTGCCCTGTCCCTTCAACTTGGCTCCAAATTGCTTGGCTCATCATCACAGTGGCCTCCAGAAGGTGGCGAGCTCTGCTTCTCAA
CGCTTGAACCCAGGAGGCAGAGGTTGCAGTGAGCCGAGGTTGCGCCACTGCACTCCAGCCTGGGTGACCGAGTAAGACTGTCTCAAAAAAAAAAAAAAAAAAGAAAAGAAATTGTCCTTTGGTTGCCTTAGTTACCAGAGTTGAATGAATGTACACATTTCGGTAGTGGGGGGGCAGAGCGGATAACCCCTTCCTTGTCTGTTTCC
ATGTATCTCTTATGAAAAAATTTCTTACCATTTACACTAGCACTACTTATATGATACATCTCAATATCCGCTACAATTTCCAACATTCCCCCCTAAACTTAAGAAATATGTCTGACAAAAGAGTGACTTTGATAGAGTAAATAATAGAGGTTTGAATCCTCTTATTTCTAGGACCATAGGAATTGAACCTATCCCTGAGAATCCAA
ATTTTAAAGTTGTATTTAAAGGACTGCCCTCGGAAATGCTTCTGTTTAGCGGAACTTGTATTCAGCCTGACACGCTTTGCCAGGAACAAACCTCATGTGAAAGAAAACAAAATGAATTTTTTTACTTTCTTCTCTGTGTTCTCCTATTACATGGTGAGGATCCCCAGTTTGAAGGGAGGGGACTAGGGTCAGGTAGGAAAATGGGG
CCACCGGCTGGGGCCTACAATCTTCTGCTCTGTTTGGCTTCTAGGGCAAAAAGACATCTGTATATTCTGAAGGCTTCTGTGTGACAGGAAACCCAAGCCTAAGAAACAATTAAGTGGTTCTCATCTCTAATTAACTGTGAAACCATTTAATCCAAACATGTAAGCACACACTCACTTATTAAGTCACATACTTTTCTAGGTGCTGG
GTCACATGAGCAGCGTGGGAAGAAGACTCTGTCAAGACTCTCAGAAGAACCTGGAGTAATTGTGCCTGAAGCTCAGCGTGAAGTCTGAAATATGCAACAGAAGAAATATATCTCTATCTCTCTACTCTGGGCTCTGTGTTTTTCCTCCTGGGTGTCAGGAAGCCATCACCATTCATTGGGCCTTCTCCAGAAGTCTTAGCTGGTAC
TCTTATTTTTCCAACAGCTAAACTACTCTTAGTTGAACAGTGTGCCCTAGCTTTTCTTGCAACCAGAGTATTTTTGTACAGATTTGCTTTCTCTTACAAAAAGAAAAAAAAAATCCTGTTGTATTAACATTTAAAAACAGAATTGTGTTATGTGATCAGTTTTGGGGGTTAACTTTGCTTAATTCCTCAGGCTTTGCGATTTAAGG
CAGCACATGCCTGGGCTGGACCTAGGTCCCGCCTGTGGCCGAGAAGGGGGTCGGGCCCAGCCCTTCCACCCCATTGGCAGCTCCCCTCACTTAATTTATTAAGAAAAACTTTTTTTTTTTTTTTAGCAAATATGAGGAAAAAAGGAAAAAAAATGGGAGACGGGGGAGGGGGCTGGCAGCCCCTCGCCCACCAGCGCCTCCCCTCA
AGTAGGATTGTGACAGTCACGCCCCCGGCAGCGGTGTTTCAAAGTCCCCTGACAGCTCAGCATGTTGTCACACTTCAGGACTGTGCCAATCCGATTGATGAAGAAAATAGATAATCTTGTTTTATAAAACGTGCATGCGCAGAATGTTGAGTGAATATTTTAGTGGACTATGTACACGCACAAACACTTCACAACGAGTGAGAGAG
TCGCCACACTCAACCCCATGAGCTTCCAGCCAAGGATGCCCTGGCCGATTGGAAATGCTGTAAAATGCAAACTAAGTTATTATATTTTTTTTTGGTAAAAAAGAAATGTCCATAGGAAACAAATTCCCGTGTCTTAAAACGCCTTGGTGTGCCGTCTGATACTGTTCTCTAAAGACGTTAGGAGTCACGGCATCTGGCCTGCGGTT
GCATAGTCTTCTTTCTTAGATTCTCTTTGTTGTTGTCCCTATTGCTGGTTTATTACACTGTACAGACCACAAAATGTAATATTCTTTTGTATAACTACTAAAGAAAAATCCTTGTAGATCTTTGTGCCTTCACCATGGCTATCTATACCTGTACATGAAATGTGTTTGTATTGTGCTGAAGAGCTTAATGTCAACATTACCTGCTG
ACTCAGAACCAGCCAGTGTGGTGCCAGCAACCTATCTAACACAAGCAAAGAGGATTTCTTAATGAAAACATTTTGTCTTGCACAAAACAATACTCAATTTAAGAAACAGCAAATGCAGAAAAGGAAAAAGAGGATTAGAAAACTATAGAAAGAGCTCAGTGCATGGCAAGAGTTTAATAAATATTAGTTCTTCCCATTTAGTTTTG
TTTTCTGGCCTGCGTGCCGTGACTTATCCAACCTGTGAACTGATTGTGATCTGCTTGGTAACTTGGTTTGGTGTAAACTGCTCTTAACCCTTTGCTGATGAAGAAAATAATCATATAAGTGGAACTATTTGCATCTATGTGTGCTTCTTTTTTTATGTTGTCATCACTCATTCCTTCCCCTGTCCTATTTTGGAGGCTCTCAATGG
TTTTTTGGAGGTGGGGGCTGGGGAATGAGGGGCTGAGGTCCCGGAAGGGATTTTATTTTTTTGAATTTTAATTGTAACATTTTTAGAAAAAGAACAAAAAAAGAAAAAAAAAAGAAAGAAACACAGCAACTGTAGATGCTCCTGTTCCTGGTTCCCGCTTTCCACTTCCAAATCCCTCCCCTCACCTTCCCCCACTGCCCCCCAAG
GAGGTGTCTAAGATAAAAGTAGCGGCACAAAGGCTTTTGTAAACAGAGGCGTTTCATGTGGTTTTCCTTTCCTTTCCTTATATGTGAAAAGGTGACAGAAAAGAAATCTTCCTAAAAGAGTCAGCCACTGCTCTGTGGAACGATGATCATTTAAATGCCACGTCGATTTGAAACGTACAACAAAGGGACTAACAGTTGAGAACCAT
TGCACGCATGGCTGAGCATGTGTGGGTGGGAGTCAGCACATTCACGATACTGTGCAATCATCACCTCTGTCTAGTTACAGAACGGTTTCTTTCTCCCCCAAAGAAACCCCATCGCCATCAGCACTCACTCCCCACTCCCCCAGCCCCTGGCAACCACAAATCTTTCCAACTCTACGGATTTGCCTGTTCTGGGCATTTCATGTCAA
GCCCACAGAGGTTTTGAGCCAATCAGCTCTGAGACTGGGTTAGAATGTAACAGCTTTAACTTGGGATTTAAGAAGCTTTTAAAAGGTAATAATACTCTGAAAGAAAAATGACGTAACCACAGCGTGTACTATGAAAGCTGTTATTTTAATAAAGAACGCTGGGCCATGAACTCATACCTGCCAATGAGTCAAACATAGTATCTTTA
AGTTCTACTTAGAAATTCTTTTTAGCTAGTGGGCATGTGAAGATATTTAGTCACCCAGAGGAGCCAGTAAGTGTTATAATATTGAAAATTAAAGCTGCAAAAGAAATAAAGTGATGTTAATAAAAGTTTTGGCATCTAATAAAATCATTTTGTATATCACAAACTCTTTCACTGTGACTATTTCCTGTAAAAAAAATTTCACTAAG
CTAGTTGCCATGCTGGGGAGGGGTTTGGGTTACACAGGTGTATGCACTTATGAAACTTAGTGAAGTGTGTGAATTTCATTGTATGTAAAGTTTACCTCAAAAGAAAATATTGAACGCCAGTTAAAGATACGCCTGTAATCTGACTTCTTTGGGAGGCCAAGGCGGGAGGATCACTTGAGGCCAGGAGTTTGAGACTACCCTGGGCA
AGGACCCGGACACCCTGTGGGACCTGGCCTCAAACTCACCAAATCGCTCATGGTTTTTAAAACTCTGATGGGGAGGGTGTCGGGGACACCGGGGCAAAACAAGAAAGTCCTATTTTTCCAAGCTTGGGCGAAGACCCTTGCCCTCGTCTCTGTCTATGGGGGTTGGGGGACGGAGCAGGGGTCTGGAGCTGGGGAATGCCTCCTTT
CCTCAATATTGTTAGTGTCAGTGCAGGCTGAAGTGGTGGGGGAGGATGGGGGCCAAAGACCCAGCCTTGTCATCGGGGGAGGGGGCACGAGATCTGCTCCAAGAAATGTCTGTGACAAAGTCTCAGCCTGTGTTATTTATTTGCCTCTGTGCACCCCACCCACTCACCTTCCTGAACTGCTAAACCAGTCTCCTACTTAAATTCTC
CATTTCGCTTCTCAAAGTGAAAAATCTGTTATCCAATAGCTACCATAGATGAAAACAAACTTGGATTTTTTTCTTTGTCCAAATAAAAAAAAATGATGTAAAGAAATAATGGGGGATTCACTGATTAATTGCCCGCTCTGTGCCAGGCATAGACAGTTTCCAGCTGTCTAGAGGGGCTACAAATCGAAATGCCTACAGGGCTGAGC
CACATGGTCCCACCTTGACAGGGAGCCACACCCAGCCCCCAAGCCATCCGCTCTTCAGCAGGTGGGCCTGCCCTGTGTCCCACGGTTTCAACGGAGAACCAAGAAACTATATTCAAACAACCTGTTTATTTGGGCTTATGATTTACTAACTGCAGGTCTATGTGCAGGAAGGCCAGCATCCCCTCCTGCCGTTGTCACCCACATCC
TTCCAGAAGCTGAAACAGACAAGGAAACAGATTCTCTCTGAAGCTCCCAGAAGGAACACAGACCTCCTGACACTTTTAGACCTCTGATCCGCAGACCTTTAAGAAAATACATTTGTATTGTTTTAAGTCACTATGTTTGGGGTGATTTGTTATAGCAGCCGTGGGAAGCTAATACACACCCTTCGGGCTATATTCACGCTTCTGCA
CAAGAGGGGATGAAGTCCACGCTGCTAACACCATCACATTGTATTTGAAAACACAATCTTTAGAGGAAAAAAATAACTTCAGATGGATATATGATTATGTAAGAAATCAGGCTGGCCGTGGTGGCTCATGCATGTAATTCCAGCATTCTGGGAGGCTGAGGTGGGAGGATCACTTGAGTCCAGGAGCTCGACCTGGGCAATGTAGT
CAACAAGAGCGAAAGAAACTCCATCTCAAAAAAAAAAAAAAAAAAAAATATATTCTTTATTACTTGGTCAATGTAAAAACTGCAGGAAATTAAGATGAAGAAGAAAAAGTAAGGCTGGGTGTGGTGGTTCATGGTTGTAATCCCAGTGCTTTGGGAGGCCAAGGTGGGAGGATCACGTGAGCCAAGGAGTTTGAGACCAGCCTGGG
GTAGTAAACTTGGAACCTTGGAAATGACCAGGCCAAGACTCAAGCCTCCCCAGTTCTACTGACCTTTGTCCTTAGGTGTGAGGTCCAGGGTTGCTAGGAAAAGAAATCAGCAGACACAGGTGTAGACCAGAGTGTTTCTTAAATGGTGTAATTTTGTCCTCTCTGTGTCCTGGGGAATACTGGCCATGCCTGGAGACATATCACTC
ATATTCAATAATGATAATTTTGAAGATATAGTTGTTTTATTACACCAAAAATACTATATTAATCTTATTTAACTAAGTTTTATCCAAATCATGTTAACTTAAGAAACATTTGATCAGTTCCTATATTTCTAGGAGTTTGGTGAATATTTATTTATAAATGCTTATTTTTTTCCAAGCCAAGTTAGAATAGAGCACTTTTAGAGGAT
GAAAAATTAAAATCTGAGCTAGCAGGTTTAAATAAACAGTTTTGCTATACTGTAGAACAGCATAACAGAGAAGTACAGAGTCTTAAGGAACAACATCAAAAAGAAATATCAGAACTAAATGAGACATTTTTGTCAGATTCAGAAAAAGAAAAATTAACATTAATGTTTGAAATACAGGGTCTTAAGGAACAGTGTGAAAACCTACA
TTATAGCATTAAGTGGCTGGCTAAGCAAGAGTTCCTTGGGGGCTGTTGCTTAGAGTTCTTATATAAAGTTTCAATAAGTTCATTCTCTTTTTTTAATTATAAGAAAAATATAAGCCACTTACAAATAATTTTATATTTTGCATTTTCTTCTGAAAGGCACATTTTTTACAACTTTATATCAGTTTGGGAGTAAACCCAGAACCTCT
GTAGTTAATGAGAACCTGGGCAGTAAATTTGGTGCATTCGAGCAGAAATTAGGCTGTATTTTTTCTTAACAGTGTCAAAATTGACTATCCCGCCTTTGCCAAGAAATGTTTAATGCTGAGGCATTTACTGGCTGTTTGTTTGTTGTCTCCTTGGGGCCGGGCAGGGTTTGACATTTCACAGTGAATATCTGACTGCTCTTCCGGTG
CCAATTCAGATTGAAGCTGCTTACCACCTTGGTCCTCATGTCATCAGTAAACGAAGTACAGAGGAATTCCCACCACTTCAGCCAATTCTTCAGCAGAAGAAAGAAAAAGACATAATGAAAAAAACAGTAGGAATATTTTCCTTTATTCAAATTATTGTATGGCATTTAACTAAATTTTTAAAATATGGCATAATTCTGAAGAAGTG
GCTAACTTCTGCCATTTAAAACTGCTGGTGATAGATTTAATTTTAAAGTAAATATGCTGACAAACATCACACCCACAGTGGCCTAATACTGTTACTCTGGAAGAAATATTTAGAAATAAATGGACCTAATGAGCTTTTCTCAATATCTTAGCTTATGATTTGAAAGATACCATATATTTACTTAGTTTTACCCTCTTTTTTTGTAG
GAAATTTTAAAGTTCCATCTGGAGGACCTTTTAAGAGTTCTTTATCTCAGTCCATTCTCTTTAAAATTCCAGATACAAACTTTTGAGACCCACCCTTCGTAAGAAAAAAAATGCAGAAGAAAGACAAATTGGATTTCATTTCAAGAAAATTGAAAATAAAATTCTTCATACTGGTGTCTTAGTTCATTTGTGTTACTATAACAAAA
TATCTCAGTCCATTCTCTTTAAAATTCCAGATACAAACTTTTGAGACCCACCCTTCGTAAGAAAAAAAATGCAGAAGAAAGACAAATTGGATTTCATTTCAAGAAAATTGAAAATAAAATTCTTCATACTGGTGTCTTAGTTCATTTGTGTTACTATAACAAAATACCTGAGGCGCCTAATTTATAAACAATAGAAATTCATTTTT
GTTGCATTTAGCAGATAGAAAGTGCTAAAGTAGATACTTTGATTATGTTCAAGGACTTAATGGAAAATACTAATAAGTGAACAGATGGGGAATTTAAGCAAAGAAATGAGAACAAGCATACATTCCAAAGCAAATTGAAGTTCTACAGCTGAAAAGTAGAATAACTAAAATGAATTTTTTTTTTTTTTGAGACAGAGTCTTGCTGT
ATCAGCACACTGATCAGCCAGCCTAACTGAAGATGATGTATGAAGGAGTTGGAGTTGTTGAAACCAAGGTGTCCATGATCCCTCCCCACTGACCTTTTCTAAGAAAATTCTTGTGCCCGCATTGGTATTAAATCCTCGCATTCAGTCTTCCTGCCTCTACTTGCTCAGATTTCTTTTTTTCTAGCTTTCATTTAGTCTTACATTTG
ACAACAGCTTGCAAGGAAGCAGCGAGATGTCCCAGTGGGGAAGGGCTTTAGGTGAACTCATTGGAATTTATGTAACCACAAAAACATAAATGTGCTGACAAAGAAAATGTGTGAAATAATTTAAGGGAAGGGAGCAGAATGCGGCTTTCTCCAGCTCCTGTGAATACCGCCTTTTAATGTTTATTTATTTATTTTTTTCTTGAGAC
TATTAAAAAATGAAAAAGGTTGTACTGTTTTGCATAATGAACATTTTTATTGGGCATTCAAAGGGTGCAAGATTGTCTGCTTACTCATTTTTAAAAATTAAAGAAATGAACAATCAGTGTGGCTATTCCTAGCAAGGTGGTATTCGTTGGGTTTTTTGTCCTGGTTTTATTCCCTCCATGATATGCCTGCAAAACCATCTTGGGTC
CAGGTACTTAAAATGAATGCTACCTGGAATTAAATGACTACATATGGCACATCTACATCTTACTTTAGGGACATGAATTTTTTAAAATAAATAAAATGGGAAGAAATGTAAATGACATCAGATGGAAATGTGTTTTTTGGGGTGGCTTTTAGAATAAATCCCAGCCTTTTCACCACTTTGAGAGCACAGCTGGCTTGAATTTAAAC
GAAACAGAAATTAGGTTATCTTCCTTATGCTCTAGATGGACATCTGAAATCATCAAACCCTTGAGAGAAACAGCCCTCATTCTTTTATGAGACAACCTGGAAGAAAACAGGTAAATTTCATTTGTGATGAACTGTTGCCAGAAAGAAAATTGCCATTATGATTTCATTCTTCTTCACTGGGGAGGGCTCAAGAGTAGGATAAACTC
AAAGATTCGTTCTTGTATTTGAATAAATTCAGTTGCTAAAGTAGATCCAAAGTGTTAAAAATGCTGAAGTCATGTCAAGTACTGTCTGGAGGGTTTTTTTAAGAAAAGGCATTTGGCATTTAACTGTCTCTTGTTTTATTTTTAAGTTTTTGGAAACCTTTTGACATAAAATGCTGCCAAGTATCTAAGAAATGTATATACTGACA
ACCATTGACCTGACTTTGGGGCTGAGTTTTCATTTACTGATCTTGGGGCCAGTTTTCATTTACTGATCTTTGTACTTGCTATGTTATTTATCTCAAAGTAAAGAAATATTTATCTGGGCCCATGTCTTTATCACGGGAAAGATATCAGGCCAGGCACGATGACTCATGCCTGTAATCCCAGCGTGGAGACCCAGGCAGGCAGATCA
GTGAGGATACTCCGTGCTCCAGGCCACAGGGTGAATGTGGCCATGCCTACCTGTTTTGTTTTTTTAAGAACAGAAACAACTATTTTAAAAGAACTCTTTTAAGAAATTTCATAAAGGGACATGCATTTTACTGGGTTTGCTTTTCTTAAAACATACCAAAAAAGAAAAAAATAGAAAAAAAAAAAAAAAAAGCTTGATCTCTATCA
TTCTTCCAGTTTTGTAACTAGGAACACTTGTGGTTTCTTTGGTCAGGTGGTGAGTCCTGGATCAAAAATGAAGGGCTAGTTATAAAGCAGGAAGCCTCTGAAGAAACAGAGTTGCACAGAATGCCAGTAGGAGGACTTCTCAGGAACGTTTCTCAGCACTTTGATTTTAAAAGGAAGGCACTGAAGCAGACTTTCAATCTAAATCC
TACTCTGTTATGCAAGATGGAGACCTTTGTATTCCTTGGAATTGGAAGAATGGAGAAGCCATTAAGTAACACAGAAATCTGTTTTATTTTTTTAAGAGATAAGAAAGGAACTTAAATTAAAAATATTTAAATCCACAATTTGATATAACAGTATTATTTACATAAGAACAAAGTTTCTAACTGCTGCTTTAAAAGTAGACTTTTTT
GAGGAAAGTAAGTGACTCCAGCATTCTGGTGATGTATTCTTTGAATACGTAATATGGAAACTAACAAAATTGACCTTGCATCATCTTCTGCAATGTAGTAAAGAAATTCTATTTGCAAGCCCAGAATGATTATTTTAGTGAAATTTAGATGCTGTGGCCTGAAGTGGTGGCACATGGCTATAGTCCCTGCTATTTGGGAGGCTGAG
TCTTTTCTTGGCAAAAGCCTTGTGTATATTTGTATATTACACATTTGTACAGAATTTTGGAAGATTTTCAGTCTAGTTGCCAAATCTGGCTCCTTTACAAAAGAAATACCTTGAGAAATGGGTGTCCTGTGTCTCTTTATTCTTGGGTGGGTAGGTGGGTCAAGCATGTCTGAGCCAGTCAAGCCTGGTGATGAAATCAGTTTATT
CTAAAAAAAAAAAAAAAAAAGACTGGGGGCTGTCCCCATTTCCCTTCTCTTTCCCATAGATTCCCCCACCTTTCAAACTGGTTTGTATTTATTTCAAAGGAAGAAAATATATTGATTCTTAGAAAATAAACTGTCAATTTAGAATTCTTTGTTCTTGCCCCCTGCCAGGGCAAAGGGGATACAAAGGGAGGTTCTGTGCCCCAGGG
TGATTGTGAAGAGTAATTTGGTACAATGAAGGCAGTGTTTGTTTTTAAGTTAAAGGAAATGGGCTAAACATAAAGTTCTTATTAGATAAGTAAATAACTAAAGAAAGAATACAATTACTAAACTCTGATGGCTTTGTATTATTTTAAAGAAATGAAGTTTAACTTTATACAGTGAAGCTAAGCTAGGCAAGCTCAAGAAGGAAAAA
TTAATTCTCATGTGATCCTTTTATGTTATTTATATATTGGTAACATCCTTTCTATTGAAAAATCACCACACCAAACCTCTCTTATTAGAACAGGCAAGTGAAGAAAAGTGAATGCTCAAGTTTTTCAGAAAGCATTACATTTCCAAATGAATGACCTTGTTGCATGATGTATTTTTGTACCCTTCCTACAGATAGTCAAACCATAA
GAGTCCCTGAAGGACCCAGGATTTGCTGGGAGAGGGTGTTGAGTTCACTGTGCCAGCATGCTTCCTCCACAGTAACACGCTGAAGGGGCTTGGTGTTTGTAAGAAAATGCTAGAAGAAAACAAACTGTCACAAGTTGTTATGTCCAAAACTCCCGTTCTATGATCGTTGTAGTTTGTTTGAGCATTCAGTCTCTTTGTTTTTGATC
ATCTATAATATTCGATATATTCTACAAACTGCTTTATTGTAGAAGCCATATTTATGTTTATTTTATAATGTTTTCTAGTGTCAAACTGTACTGTGGAGAAAAGAAATGTTAGATCTGTGTTCTGTCTGCATTTTTTTTGAGTACATACCCTTCACCCTCTCATGGAGTTTGTTTCTGGAAATACGAAGTTGATTATGACCCAATCC
TGGGCTGACCTATAAAAACCTGACATTGGGGGTTGAATTAAACCAGTGGGTTTGTCCCCATGAGAAGTCATGGCTAAACTATGCATAGAAAACGACTGGAAAGAAACATTAACAGTGACTATCTTTGCACAGTGGAACAGGAGTATGTTTTATTCACCTCTTTATACTTTCAAAAATATTTTAAAGCAGTTTCTAAAATAGCCCTT
ATAAAATGAATTACGGGTATCCCTCTAAGTCCCTATAACCCTTTTTGGGGGTCACAGATATCTTTGATAATCTGATGACAGTGTGATGGATCCTCTACCCAAGAAAAAAAAAATGCCCATCCCTGGATAATTTTGCATACAACTTCAGGGGCATCACACATCTTCTGAAACCCAAGTTAAAGATCTCTGCTCTAAGTAAATTGTAG
GTAACTGCAAATTATTGTCATTCAAGGAATTACCACATTTTAAAATGAATCAACTAGAAATGTATGTTTCAACATGGATGCATGTCAAAAACAATATTAAAAGAAAAAGGTAAATTGCAAAAAGATACAGTATGACTCCATTTCCATAAAGCTATACAATATGTAAATTTTATATTTGGTTTATACATGCATATATATGTAATAAA
ATTACTCATTCCAATACCCAACAAAGTCTATTTATGAATAATGTAAAAGCATTTTCTTTGTGTCTGCTAACATTTTAATTTACATCGTATTTTCCTATTTAAGAAAAATACATGCTGTAATTTGGTGAGCATGAAGGAGACTCTGCTTTATTTATATACAGCGCATATAAATAAAAGGGACAAAGAAAATGAAATCTCTGGGGGAA
CACCCCCTCAGCCCCCCTGAACCTGACCAAAAGCCATGGCTGTTGCTCCCCCCTTTGTATGATGCAAATGCTGAAATGTACAAAATCAACCATGACAACAAAGAAAAAGACCTTGTACAGCAGCTCTCTGTCTGTGCTCTTCTGTCCATCGGCACCACCAGAGACAAACAGGGGCACCAACTCACCAGGGAGGAGGCAACCCACAA
CTGCCATTCACTTCATCTATCAATGTTCTCTGATTTCAGGATTAAGCCTATCGTATGGCCCAGTCTCCCCGATCATAAGAAGACTCTGGAACATCTTTGTAAGAAACCAAGAAAAGTGAGTGTTTTTGGTGCTTAAAAAGTGTTGTGTTGGCAACATCCCAGTGGCCAAGAATGATATTCCAGGACAAGGAACAGTTGAACCTCAC
TTACGTCTCTATGTGCTCTTCTCTGTAGACCTCCCTGGTTGCGCCTGCCCGGAGGGAAGGATTATTCTGAGTTGTCTGTAACCTGGTAGGGCGATGTCTAAAGAAATCAGAATCCAGCTCTGAAGGCTGTGTCTTAGCTTCCTGGAGCCACGTAACAAATTACCATACACAGAATGGCTTAAACAACAGAAATGTATCGTCTCCCA
TGTAAAAATGAAAGGAATCACAAAACTGAACTTAGACCTGTGGTTTAAGGATCAAGGTGTTCACTAGAAGTCACTGTTACTAATACTTGATGACAATGTAAAGAAACATTAAGGATTATATTTGATTGTTTTCAAAGACACTGGCTGGATGTGGTGGCTCACACTTGTAATTCCTAGCACTTTGGGAGGCTAGGGCGGGTGGGAGG
ACCCTGAAGTGTTTTTTTTATTGCCCTAAGTGATTTCCACAGGTTCTGGAATAACTCTTACAGCTTTGCCTTGTGTCCTCCTGTTCCGTGTGGGCTTTAAAAGAAAAAAAATCAAACCCACATATTAAAAGGGGGCTTTTTATCTGCCATCTAATGGCTTCAGAGCGATAATACACTATTATCTTCTTAAACCAGGAAAAAATAAA
CTCTGTGGCTGTCTTTCCCTGAAACATGGTAACTCAAGACTGCCTGCCTAGGTTTCTTAGATTAATTATTCACATAAATTTTGTTTAATATTGGTTGAACAAGAAATCTGACTTTAAAAGATTATTAAGGAGAATATTCCTTAACTATACTGGCTTGATTTGAAACAGGCTCTTATTGCCATTTAAACTGCCAGAAATCTTTGCCA
CCCGCTGCTGTCTGGGGGGATGGGAGTGGGCTCTGGGGTCATATGTGAACATCCCCTTGGATGATTTGCGGTTGCTTAGAATAAAACTTGCTACTAGCAAAAGAAAAAAAAAAAGTTCATACTGGATGTTTTTCTCCGTTTGTCAAGAACACTCTCCTGGGGCCAAGGTGGAGGAGAGGCACCTGACCTGGAGTGATGACAGGGAA
CTGACCAATCTAACAATACCTGTGATTAAATTTAATTTGTTAGTGTAAATAAATTTCTTGCCAATGAGTATTATTGTTGTTAGACAACGAATGCAATAAAAAGAAATACTGAGGTCTGTTGAAGCAATTTTTTTTCCCTCTTCCATTTTCACCTTCAACTAAAACAAGCCTTGACTGGGTAAACCTGTATCAATTGTCAAAGCATA
GCCCAGCCTTTCTGTGGTATCTGATGCAGGAAGGACTGCAGTGGATCAGAACTTACAAACCAAACTTTTATTCTGAGAAACTGGCTGTACAATATCTAAAAAGAAAGTGACATGAAGGAAGCAATCTACAACTTCCTTCCGCTTAGCGAGCATGCATGTGTGTACGTGCACGTGTGTACATGTCTGCATGTGTGGGAATCCGGGGG
CTATTTTGCCCACAGCTATTGTCAATAGTAAGTGCTCAGTGCTGTGTAGCCCAGCTTTAGAGGTGATGGGAATTTATGGGAGAAAAAAATGTCTACTGACAAGAAACCAGGAACAGACCTTTTTCCTTCAGTGTTGTGGTTTCATTTTATCTTTTTTCTTTTTAAATATTTAATTTGAGAAAATGATGTTACTTTTTTTTTTTATA
TTGTTTTCTACGTGATTATATTTAAAACTTTAGTAAATACTAACATGAAACCATATTGACTAGTGGCCTACTTTTACCTGGACTCACCCGTCTCAAAGTCAAGAAAATCAGTACAGTCACGATTTTCTCTGTCTTTATGTATTACTAAAACAAAAAAATAGGTTTTGGGCAAAGAACTAATATGTAAGTTCTTTCCTGTTGACTGG
GTCTGTTAAGTAAGTTGCAATTTGTGATGAAATGAAGTGGAAAGTAGTACTTCATAATGAACAAATTTCCTTGGTTACATGGTTTTTCTTGTAAAACTTAAAGAAAAAAAAAGAAAACTTGAAATTTTATATATTTGGATTTTGTAGTTTTTTTTTTTTATTTAATGCAACACAAGGTACCAAAATCATTAAATAAAGTACACTGT
AGGCTTTTCTCTCCGCAGCAAACTTGTAGCCAGACCAGATGGGCCGCCCAGCTCTCTCGGGACTAGGCAGGTGCGGATGAGTTAATTTTTCCGCATTACAAAGAAAGATGACCCAGCCCGCCCTTGGACTCTCTTTTCCCAAAATCTCCCAACCAAACCCGCGGTAACGTTATCAAAGGACACAGAGCCCAGGCATATCTGTGTGT
TTTCTCCAAATAACTAAGATCTAATAAAGAAACAAATCTTAATTAAAATAAAGATACCGAGCACATGTTGTTGTGTTAGTTTAAAACGATAATAAAAAGAAAGAAATTAAGTCTCGATGTAAATCATTGTTTTGTTGTTTTGTTTCAGTGATTAACCCAAATTTTGACCAGACTTGAAGTTTTGAAATAAGAAAGTGAATTATTTT
GTGATGGAGGCCAGGCACGGTATCTCATGCCTATAATCCCAGCACTTTGGGAGGCTGAGGCAGTTGAGACCAGGAGTTCGAGTCCAGCCTGACCAACATGAAGAAACCCTGTCTGTACTAAAAATACAAAAATTAGCCGGACATGGTGGCAGGCACCTGTAATCCCAGCTACTTGGGAGGCTGAGTCAGGAGAATCGCTTGAGCCC
GGTTTCTTTTTGTTGTTGTTTAACGACCCCCTCCTCCCAGCCCCCAACCCTTTGTGTGTGAGGATTCCCCTTCAAACCACCCACAGACCGAGCAGACGAGAAGAAATGGTAATTTTCGGTTTAAAAGTTCACTTACCACGGCAACCTCATATTGCTTTGTCATGCTTTTTGCACTTAAATTTTCAAAACTGCTTGTGCTGGGCGCA
TTAAAGCTTTATTTTGCTAATGAGCAAGTAAGTAGACCGCAGGCTTCACTTCCAGAGCAGAAACCCATCATCTTTGTTAATATTTCGTCATTCAGGAAAGAAGAAAATACAGAGACACACATACACAATAGGTATATATTGGTTTATTTGTTTTCAGCAAAGGGTAGATGTGTTTGAGGTTTTTTTAAGTTATCGTTTTCTGATTA
