# Supplementary material for: Poly(A)-DG: A deep-learning-based domain generalization method to identify cross-species Poly(A) signal without prior knowledge from target species
Source: PLoS Comput Biol. 2020 Nov 5;16(11):e1008297. doi: 10.1371/journal.pcbi.1008297 (PMC7671507; doi:10.1371/journal.pcbi.1008297)
Supplement: S1 File — These three datasets are produced by previous researchers and we use them in our experiments. (ZIP) [file pcbi.1008297.s002.zip › human/omni_polyA_data/positive/AATACA.txt]

AAGTCTTCTGGCTGGGGAATGTAGACAGTGGGGTTGTGGTTGGTTGGTATAGAATGGTGGGAATTCAAATTTTTCTAAACTCATGGTAAGTATATTGTAAAATACATATGTACTAAGAATTTTCAAAATTGGTTTGTTCAGTGTGGAGTATATTCAGCAGTATTTTTGACATTTTTCTTTAGAAAAAGGAAGAGCTAAAGGAATTT
TATTATTGAGAGCCTGAGATGTTAGCCATAGTGGACAAGGTTCCATTCACATGCTCATATGTTTATAAACTGTGTTTTGTAGAAGAAAAAGAATCATAACAATACAAACACACATTCATTCTCTCTTTTTCTCTCTACCATTCTCAACCTGTATTGGACAGCACTGCCTCTTTTGCTTACTTGCTGCCTGTTCAAACTGAGGTGGA
CCTTGTCTCTCCCCTTCACATCACCCTAAACCCAAAGGCCTCTTAAACTAAGAGGAAAGTCCCTTCAAATTCACAGAACACCACTTCCTCTCATTTGTCTAATACATTCGCATCCAAAACAGATCTCTGTAAAGAATTATTCAGTTGCAATTAATTACATTACAATTTTTCTGATAAAGAAACTGGGTCTCAGGCCAGGAGTGGTG
AGAGCAACAAGCTGGGTTACTTTCAGAGCAACCAGCTTGACTGGAACTGAGAGTAAATTGGGAATGTATGACCAATCTTAGACCCTGAAAAATGGCAGAAAATACATGGAAATTTGAAAAAAAAAAAAAAAAAAAAAAAAAAAGAACCTCAGTCACTGTTCTGTAGGGATAAGCAAACTGAATGGGTGGTGGAATTGGCAGAATGG
GGCAAGAGGGGGTGGAGGGGTGTGGCAGTGGTTTTGGCAAACGCTAAAGAGCCCTTGCCTCCCCATTTCCCATCTGCACCCCTTCTCTCCTCCCCAAATCAATACACTAGTTGTTTCTACCCCTGGCTGCTGTGGTGTCTTTGTTGGTGGACGTCGCTGTGTGTACTGAGGTGCAGACTCGTGGGCATGCGCGCGCGTACACACAC
CCCTCTTCCCCTAGAGCCCGGTGGTCTGCGACTCCCCTCCCACACATGGTCCCGGGTCACTCAAAGGACGACACGGGGAGCCTTCCTCGAAGAATATTTTAATACATTTTAAAACTCAACAACCTTGTATAAAAACCTGTCGAGTCTGCTGGCACAGCTGGGGCTGGGGGTTGGGGGCCGGGGGCCTGTGTGGACAGGGCTGGTCT
AAACTATCTCTAGTTTTTCAATGGAAATATATCAGCTAGGGAAAAACCATCAAGCTCATTATTATTTTTTGATCTTCAGTTGTATTTTTGTGAATATTTTAATACATCTTTTTCAATTTCTGAATTGTGTTGTGTGCTCATTTTGACCAGAATAGAAAAAGAGATATGCCTTTCACTCATATCATTCCAGCTACACCTGCCTTCTT
CAAAGCCATTTGAAAAAATACCAAATGTGCCATTAAGATTTGGATGGGAAGTTATGGGTAATGAGAATATAATGACATCTTGCAACATTATATTGAGAAAAATACAAATTGAAATGTTTTATCTTATATTTAACTTACATGATATTTAATTTACAGGATTTAACTTATAGTATTTGAAATGAGGCGTACTTTTTTTTTTCTTTTTT
GGGTCAAGGTCATTTGTAACATTTTGTGTGTGTCAATTCAATGCAATGTTGGCTGCCTTTTGAAGTCTTTGATATATTGGTGAATATTCTTCTGATCTATAATACAAAGCTATGTAATGTTACCTCTTGACTCGCTTTTGAAAGGAAGACAATTGTTAACTAGATATTTGAGTTTTTTCCCCTCAGAATTATGTGAATTTCTGATA
AAGAGCTCAGCAGTATTGACACGCTGGAAATTAATGGAGACATCCACTTACTGGAAGTAAGGAGCTGGTAGCCTACCTACACAGCTGCTACAAAAACCAAAATACAGAATGGCTTCTGTGATACTGGCCTTGCTGAAACGCATCTCACTGTCATTCTATTGTTTATATTGTTAAAATGAGCTTGTGCACCATTAGGTCCTGCTGGG
TGCCTGCAAGAGAATCTGATCAATTTGAAGTCCCTGTTTGGGAATGAGGCACTTATCAGCATGAAGAATTTTTTCTCATTCTGTGCCATTTTAAAAATAGAATACATTTTGTATATTAACTTTATAATTGGGTTGTGGTTTTTTTGCTCAGCTTTTTATATTTTTATAAGAAGCTAAATAGAAGAATAATTGTATCTCTGACAGGT
ATATAGATTTTGCCACCGTGGTATCCTACTATGCACACTGTTTTCTTATAATCTGCTTTTGCACTTAACTGTACATTGTGAACCTCTTTCCATGTCAACAAATACATGTTTATCTCATCGCTGTACGTGCTTGTGGAGTATTCCATTGTGTGCTGTAGCCTACTTTGCTGATCTAAGCCCCTGTTGCCAGGCATTTGGGTTTGTGT
GGTTGTGTGTCCTTGAGCAAGTTACTTAACCTTTCTGTGCATCTGTGACCTTTTTCCAAAGGGGATATTAACATTGCTTATATCATATGGTGATTGAATTAATACATGTCAAGCACTTAGAACTGTGCTTGCCACATACAGAATGTGCAAATGTTAGCTATTAAAATAATTAGCCATAGGTAGCGGAGAACTACTGAAAATTTTAA
GTATTAAGATTATTTGATTTTCTTTTTACTTTCTCGTAGTGCCCAATGTGTAGTTTACTCAACATCATAATATGTAATGTTTTTCAACTACTTACTGTTGAATACAAAGTTATCTCATTTAATTCTCAGTCTGATGCGGCAGATATTATAATCCCTATCTTTTTTTTTTTTTTTTTTTTGAGACGGAGTCTCTATCACCCAGGCTG
CTGACCCCTGTGTGACATCACAGGGCCTCAGTTTCCCTATCTGCAAAATGGGATGATATGGAGGTTCAATGAGATGGTGGCATTTTGAGAATGGTAAAGAAATACACAGGGAGGGGATGATGACTATTAGTGGACTCTTGTTTTTCCAATAGTTAGTGGTCTTTGGCCAACCTTTGAAGGCAAAATATGATTTGTTGAGGTTTGCA
CCTTAAATTTAACTTTTTTTAAAAACTGGGAGGTCAATAAAATTTAAACTGCTTAACTATGTATATGAATATTTGAATTTTTTACTTGTATATTTTTATAAATACAGCTGAGTTTTCTTAAAGCGAATAAGTGTGTGTATATATATATGTATATATATGAGAGAATAAGCATGCATAATTACCTTTATTACTGAATACTTTCTGAC
ACATTTCAAATAGAAGTGAGTTTGAACTGACCTTATTTATACTCTTTTTAAGTTTGTTCCTTTTCCCTGTGCCTGTGTCAAATCTTCAAGTCTTGCTGAAAATACATTTGATACAAAGTTTTCTGTAGTTGTGTTAGTTCTTTTGTCATGTCTGTTTTTGGCTGAAGAACCAAGAAGCAGACTTTTCTTTTAAAAGAATTATTTCT
CTGTTTGAGTCCTAATAGGCTTGTTATTTTTGAGTGCACAGATCTGTATATTCGCAATTGAAATAGGGAAAGTCTTTATATTCATATAAAGATAATTTATAATACAATAAGTCCTCAATGTTGTTGATAGGTTCTGGGAAACTGCGAGTTTAAGAAAAACAACATATAATGAAATCAATTTTACCATAGGTGAACTGATATAAATA
CAAAGTGAACCGTGACTGTTAAACTAGGGATGGGAAATTCTGCATCTTGGGGGGCTGTACATTTATTTATTTAGTTGAAGATTCACTGATCCCACTTTGAAATACATCTTTTTACCTAAGCATGTGCGTATGTGGTACCATCATTGGGTGTCTGTAGAATGGGGATGTTTTCTTGCACTTGCGCCTTTTGGAGTTAGACATGAAAC
GCCTCTGCCTCACCTTCTCACCTGCTTCCATAGCTGATGTGAACCCGAATCCCCACGCTGTGCTGTGTACGCACTGTAGGTGCAGAACCGTCCACACAAAAATACAGTCTTGGCATTGTTTGTTCTTTGTGAGGCTGGTTAATAGCATCCCCGTGTGTTTTTCTCACCCTCGATGGGGTAGAGGGGCACCTGAATGTGTGGCCCCC
TGTAATCCCAGCACTTTTAGAGGCCGAGGCAGGCGGATCACCTGAAATCAGGAGTTCCAGACCAGCCTGGGCAACATGGTGAAACCCCGTCTCTACTAAAAATACAAAAATTAGCCGGGTATGGTGCCGGGTGCCTGTAATCCCAGCTACTTGAGAGGCTGAGGCAGGAGAATCGCTTGAATCTGGGAGGCGGAGGTTGCATTGAG
TCCTTGGTGGTGAAGTGGCCCTGCACAAAACGTTGCTCCCCCTTGGCCGGTGAAAGAATAAAAGAAAGCTGGCCACTTGCATTTCCGTTTCAGTTTATAGAATACATGTTTTGGAAATAGTATCTTCTAGATCTGTCTTTTTCTCTTCTGATTTAACTTAGTAAAGCTAAGTTTTATCTCTTCATAGTCTTGCTTTTGTTTCAAAA
AGATAGGGGTCTTACTTTCAGTTCATTCTTAACATGGTGTAATTGGAGACTGCTTAGCCCAGCTTGTCTTTTTTCTTTGACCCCAAGGAAATGAAACAAAAATACAAGCCCACCTGTATCCTAGACTCCAGACTGCTGATTTCTTTGGCCAGTTGTTCTCTGGTTGGTATGCCAGAGTAGGAGTTCTGCTTAAACAATGCTTGAAG
ATCTTGTTACTCTCCCAGGAGAATACATGACCTATATAAAAAGAAGCAATGTATAAATGGTTATTAAAGACCAACCTATATATAGATTGTAAAAATCTTAAATACAAATCAAACTCATAGAGTTCCCAGAATTAGCCATTATATTGAAGTGGAATGATTTTTAAAAATCTCAAGTCTTTAAATACCTTTATTAAAATATAATTTCA
AACAGTATCTCCATCAGGATTCTTCTCTGATAGTGTTCATTTCTTTTTTCTCAATGGATGCCTTAAAAAAAAAATCCTACAAGGAAACCTGTACTCCTCAAATACACCACTCAGGTGACCATTAAATCATTTACATTGTTAATTTCTTTTCAGATGTGTGTCTTTTTCCCTAGTTACATCATCAGGACCTTGAAGGTAGGGACAGG
AAAAGTCCTCATGTCACCAATTTCTCTGTTGCATGAATTTTAGTGTTTTGCTATAAGACAGCATGAGGGCTATCAGGCCAAAATTCATTATTGTATTTCCAATACAGTTTGTCTTGAATGTCTGTCTCTTAAACCAGTTTTTACTTGTCAGTTTTCTCTCAGCAAACAGTCTTACTATTATGTGGAATTTAACTTTTCAGAGAAAA
CGGCACTGGGCAGGGAGGCAGGATCCAGAGGACACTGCTTCACTCAGACCAACAGGGAGCCAGGCCCTGCAGGGGCTTTATTTTGACACCACTTTGTTTCAATACAAACAGTCCAGAAAGAAAGTCAAGTCCCTCTGGGGGAGGGGCAAGGGGAAGAGTGGTCTGTGTTGCTTGGGAGCCCAACCTACAACCCAAAGGTGGGGGCT
AGACTCCTATTTTTCTTGTTTTATATTATGACCACACACATCTCTGCTGGAAAGTCAACATGTAGTAAGCAAGATTTAACTGTTTGATTATAACTGTGCAAATACAGAAAAAAAGAAGGCTGGCTGAAAGTTGAGTTAAACTTTGACAGTTTGATAATATTTGGTTCTTAGGGTTTTTTTTTTTTTTTAGCATTCTTAATAGTTAC
TGACCCAGGTGGATTTTTGTTTCTAGTTCTGCACAAACTTCACTACTTAGACAGTCTGAGTCTTTTTCTGTCTATCCATCTGTTTATTTCTATACCTTTCAATACATGTTATTGTTGCAGATATTTGGCTTGAGAAATATAATCAGAAAACATACATCAGTTGTGGGTGGAATTAATCATATCTCTGGTATAGATTTTTCATGACA
ACCTTCCTCCACCAGGAGCCTGGGATATGGCTCCATCTGCCTTCAGGGCCTGGACTGCACTCACAGAGGCAAGTGTTGTAGACTAACAAAGATACTCCAAAATACAATGGCTTAAAGAATGTGGTCATTTATTCTTTATTATTTATTTATTTGTGGTCAAATAAATAAATAAGGTTATTTATTTATTTCGTTCTCATCTAGCAATT
AGACCCTGTGGGCATGGAGATGGACAGACCTGGGCCTGGCTCTTGAGAGGTCCCAGTCAGCCATGGAGAGCTGGGGAAACCACATTAAGGTGCTCACAAAAATACAGTGTGACGTGTACTGTCATCAAGGGGTATGCTCCATGCTTTGAGTCACCAATGAAGCGGGTGAGGGAAGATGAGAGGGGGAGGTGAGAGCTTCTGGGAAG
TGCGTGCCTCCTTCCCCTGCAAAAGGGGACGTCTTCCTAACTCAGACTTGATGCCCTTCTAGATGCATCTTCCTTCTCCACTCCAAGTCAAGGACCTGGCAATACATGAAGTTCCCACTTGTTGGTTATTTTCTCTTTCTTTTTTCTTTTCTTTTCTTTCTCTCTCTCTCTGTTTCCCTCCCTCCCTCCTTCCTTCCTTCCTTCCT
CATCCCAAAGGCTTTCAAACTTGTGACCACCACCACCACCCTGGTGTGCACGTGCATGCGCACACACATACACTTAAATGAAACAAAAGTGTCATGAAATAATACATGGCCATGATCTAGTCCGTTTTCTATGCTCTATCTTTTTTGTTTTTTTGTTTGGTTTTTTTTTTTTTGAGACAGTCTCTGTTGCCCAGGCTGGAGTGCAG
GGTTCTGACTTAGAACATGAAGGGAAGGTATTAAGAAAGAGGTGATATTAAGCATTTATTGAGCATCTCTACTTTTTTTGTGTATGTGACCTTGTTTGGAAATACAATATCTCTTCTTGATGCTGGCAATGAATAGTATGACAACCTTCTGTCCTCACAGAGCTTCCAACAAACAGAGGCTGTGGAGGGTTGAGAGGAGCTGGGGA
AGTAGCTATTTCAATAGAGGTTCCCAGAACAGCTTTTGTTACTGTCATTTTCTTAACTTTGTTCACTTGTCTTTTATTTTGAGCTATTGGGTGTGCTTTTAATACATTCCTTGTTTGATTGCATTAGCCATTGTGTATCTTTTGCATACAGCTTACTAAATCAGATGGCTTCAGAAATGGGTGGTAGAGGAGTAGGCAGAAACTTG
TCTAGTAGTTTATTATCTCAAATGATTATTATCCCCTTCAAAAATACTGGTCTGTACTTTGGTGTTGTGGATTCATTTTTCTGGCATTGATCAAATAGCAAATACAAAATAAAGCATTTCTACATGTTTGAGGTGGTTGTTTTTAAAGGGGATATGTGTAATGCAGATTTTCTTTATTAATAAAATTTTCATAATCTCTGAAAACA
TAACTGTTTAAATTTTTAAAATATCTTGTAGTAACTCTTTAAAATGTATGTAAGTAAATGGCTGCAGAAAGTTTTTTTAGAGAATCCTGCTTCCATCAGTAATACAGCAATATTACCCCATCCACTAATGGTCTTTGTTTCCTTAACCACTACTCATTAATCCTTAATCACCTCATTCAAACTAATTCATTCTGCATTTTTGAGTA
TTATTAGTGACCATTAAACATCTGACCAGTAAGGTCATGTGAACACAGCAGCAAATAGTTTATGATTTGCTGATTTTGGAGCTTTGAAATATAGGTTCTTAATACATTGATACATATTGTAGCACTATGACTTCATCATACCTCATTTCTTTAAACAGCTCTCCAAGCTTTCACTGAAGTCTGTCTGTTTTTTATATTGGCTGTCT
AAGAAACGACACCCTTCCCCAAGCCCCCACAGCTACTCCAACCCAAACAACAACCAAGCCAGTTTAATGGTAGGAATTTGTATTTTTTGCCTTTGTTCAGAATACATGACATTGGTAAATATGCCACATGCCTTTGGTGGAAGTACAACTGTTGTTATTACTCTATACAAGTATGAGATCAGGGTTAGGAAAAAAAGACAAAGAGG
ATCTCAACATTATTCTTTCTATGTCCTAACTAAATTTCTCAACTGTTATGAATTTTTCATCTACTTCTTGAACAGTGGTCTATTCTGCTACATGAAGATGAATACAAACAAAATTTTTGTATAAACTACTATTCCAGTTCTCCTGTGTCAGTCTTGCCTATAGATTTTGCCATCGTTTTCTGTCAAAGTTCCTTTTGCATGAAACA
TCCTTAATGTTTTGCATTTTTTACATTGTTTTTAAAGAAATATTCTAACTGCTTGCACTGTTACTGTTCTTTACCAGCCTTTTCAGGAGCCAAAAAAACAAATACAAACAAACAAAAAAATACCCAGAGAAAAAACTTTCCTTCTTCCCCCTTCCTGATGATGAGTGAGAAGTATTGAGAACTTTCGGGGTCAGTGCCCTTCTAAA
TGTGTATCCCCAAGTGGGACAACTCAAAGTATAGAAGAAAGTGTTTAGCTATATGGAATAATACTTATGATATGAATACTTAAAGACTTAAAATTTACAAAATACACCTAAGACATTCTGGTAATAAAATGTCTTACTGCTTTTATTCAAGTAAAAAAATATTCTTCCTCTTGTGATTTTGTTTTTGTTTCATTGACTAAAGGTAG
TTCCTTCTGGATAAATAAGTGAAAATAAAAGAAATGATTTAAGCAAGTGAATTGAATTATAAAAGATGATATGCAAATGCATCAAAAGCGGCAAGGGGTAAATACACAACAATGTAATGTGATAAACGTGTGGTGTTGTCTTCTTTAATTAGACATTGTTTAAATTCCGCCCCTTGCCTGCGCACTATGCACACGTTATAAAATAC
CAGGCCCCCGAAATGCCTGCCCTCCTTCTGACAAAAGGAGGGGGTAGGATGTGAAGGGGTAGTGCAACCAACAATGTTTTTGTAAACACAACAACAGGGAAATACATGGAGGAAATCTATTTATTGGGTGTGTCATTTTTGGTGGGGGGCGGGATTGAAAGTGGCGCCATCTAGACCCAGGAAAAAGCTACGGGGTGGGCGGGGTA
TTTTTATTCTATTTCATCTCATTAACACTACAACCTTGTGTTATTTACTTGATAATCTGTAATTGTATGTAAATACATACAGGATTATGTAATTTGTGTAAATACATAATTACAGAGTTTTGAAAACTGGTATTTTTTACTTGATGTCCATTTTGGAGCTGCTTCACATTCTGTGCCTACATGAGCCAATGGAATTTAAAAAGCAT
TTATTAAAAAAATGTGATCTGTAATTTCTTTGTGCAGAATGATTTGAAGTATTGTATTCAGTTTACATGCGTTATTGGTTTATAATTAATATCTAATGAAAATACATGTTGTTATATTGTAAACCATATTGTCTGTTCTTATTATTAGAGCTCTTAATCAGCACACCTTTTGAGTCAGTATATAATACATGTAGTAAAGAAAAAAA
AGCTGGACATGTCAGCATGTTAAGTAAAAGGAGAATTTATGAAATAGTAATGCAATTCTGATATCTTCTTTCTAAAATTCAAGAGTGCAATTTTGTTTCAAATACAGTATATTGTCTATTTTTAAGGCCTCATCTGGTCTCTGTTTTAATAATTTGTTTGTCAGAAGACCCTGAAGTATATACCTAGGTCTTTTTTTTGAAAGTCT
TCCCTTGAAATCCCCTGGGTCCAAGCATCCAGATGCTCAGTGAACGCAGTGCTCTAACTCCATCTTCCACTTTCCATTAAGAAGTCAATGACTCTTATTCAATACAACTCCATCTTCTGCTAACCCCTAAAAGGAATTTACATTCTGCTCATTTCACTTCCCATTATATTGTATTAATTTTCCCATCATTAAACCTTTTAAACCCA
CCAGAGCTCCAAAATCAAAATGGAAAACCAAGGCTAGAGAAATTTGGGGACATGAGAATCATTTCAGCTTGTAATGAGTGGCTACTTCAATAATAAGCTCAATACATTTTTGTTGTGTTGTTATTTCTCCTTTTATTTCTTGGGAGTAGGGTGGGAAAAGACAATTCTTCCCTTTAACTTGTCCTTCCAAATTATCTTCAGACCTC
CATGACCAGAGACATTATTTATAATTCAGCCATTTAAGATATACCTGTACTCAAAAAGTCCTGTATATTTTTAAAAAGTTTTATTTTTCAGGTGAACAAAAATACATCCTAAGAACTCTGCCTAAGCCTGTGTAAGTTGATCATTTCTCTTACTGTGCTTCGTGGGGACGGAGTAGAGGTTGGAAGAGTAAGTGGTCTGAGGTGTG
GTAATTATGGAGTCATTTTTACAATGTAATTATTTATGTATGGTGCAATGTGTGTATATGGACAAAACAAGAAAGACGCACTTTGGCTTATAATTCTTTCAATACAGATATATTTTCTTTCTCTTCCTCCTTCCTCTTCCTTACTTTTTATATATATATATAAAGAAAATGATACAGCAGAGCTAGGTGGAAAAGCCTGGGTTTGG
GGCGTCTGTACACACTTGTTTGGCCTTTTCTGTAGTTGATGCTGTAAACTCTATGGCTTTTTAAAAACGATTTCATGTTTTTATTTAGTATTGGAAATCCAATACACTTTTTTAATCCAATCAAACTCTGGTCTGGTCAAAGAGTTATTTTCCTTTGTCCTTAAAAAAAAAAAATAACAACAACTTTGGGGCCCCCTGCTTCCCAG
CTCCACTGATTTAAGTTTTATTTCACCTAAAAAGTACTTTCTTAGAAACATGTAGAATAGCATTTGAGCAAATATTTGGGTACCTTAGTCTAGCCAAATTAATACAGAAAACTGCCCATCACAGCACCCTGCATGTCCAGTGTTTCTTGGGGCTAACGGATGAGCACATATGGGTTGTAGGCTTGGTTCATGGGCCCCGTGGCTGC
TGCCCCGCCTGGCTGTGTCAGACTGAAGCCCCATCCAGCCCGTTCCGCAGGGACTAGAGGCTTTCGGCTTTTTGGGACAGCAACTACCTTGCTTTTGGAAAATACATTTTTAATAGTAAAGTGGCTCTATATTTTCTCTACGCCATCACTGGGTCCTCTTCTTATTCTTCTCTCCAAGCTGGGTTAACAGTAGACAGGACCCATTT
TCCCTTCTATTTAAATATGAAATATTTTGCATACACTTTTCTAGATGTACTTAATATACACAATGTTTTAATGTTTGTGATTTTTTTGTTTTGCCAAAAAAATACAATCAATCAGAAATTCATCTGTTTTTTTTTTTTTTTTCACATAACTGTTGACTTTTACAAAATACTGGAAGGAGAGGCTCTCAGCTTAAATCAGGGAGTCC
CCTTGGGTCATTCACCTAACATCTCTGGACCTAAAATTTCCTCAGCTGCAAAATGTGGAGCATATCACCTGCCTAGGACATCTGTAATGACTGGCAAACAAATACACAAAGTAATAGAATTGAAAGGATGTCTGTGAACTGCAAAATTTTGCTTAAATATTAATGTTGGCTCTTATTTAATGAGCAGTTACTATATGCCAGGCCCT
AACATGTAATACTCCAGCAGGGATATGAAGCCTCTGAATTGTAGAACCTGCATTTATTTGTGACTTTGAACTAAAGACATCCCCCATGTCCCAAAGGTGGAATACAACCAGAGGTCTCATCTCTGAACTTTCTTGCGTACTGATTACATGAGTCTTTGGAGTCGGGGATGGAGGAGGTTCTGCCCCTGTGAGGTGTTATACATGAC
GTGAGAGAGAGCTGGGCCAGGGAGCTGCTGCAGGATGATTTTGAGGTGTGGGGGAAGCACTCTTGGTTGGTTTTGGTTTGCTTTTTAAAAATTGTGGTAAAATACATAACAAAAGTAACTATCGTAACCTGAGCAGTTCTGTGACATGAAGTGAATTCACTGCTTTGTGTGACCTTGGCCACCATCATTCCCCACCACTCACTCCC
GCCCCCAGTAAAGTCCAGCGCCGAGGATGGCACCAGGTCTGGAGACTGTGGCCCCAGCCCACGCTTTAGAATACAGAGTGTGGGTGGCTGTGGGAATAGAAATACAATCAGAGCATTTAAAACCCCCATGGGCCAGGCACAGTGGCTCCTTTATGCAATCCCAGCATTTTGGGAGGGTGAGGTGGGAGGATCACTTTGAGCCCAGA
AAACATCCTGGGTCTCGCCGCCGGCCAGCGCTGTGGCGCCTCCTGACCGTCGTCTCCTCACTCCGCCTTTTCAAATTTTTGTATAACCCCGTGTTGTGTAAATACAGTTTTTGCTCCGGTGCTTCCGCCTGATTTTTGGGGCTGCGGGGGCGGGACCGGGGTGTGACCGCCTCGGGGTGGGCCGCGAGCAAGGCAGGCGACTCCAC
TGGGCCCAGCCCTGGGGAGGGGATATCCCCCCAGTCTGCTCAGGCCCCTCAAGCTCCTGGAGACAACCACGTGGTGCCTGTACTGCGCTAACTCCTGATTAATACAATGGAAGTTTCTGGGCATTTACAATTTCAACACTTTTCTCTTGTCTGACATTGGTTGGGGTTACCAGGGAGCTTAATGGTGGGGAGGGGAGGTGCCCCTG
TTAGGTCAAATAGAAAACTAGCAGGCCATTGCTGACAATTTTTACTATATAATTAGAGGACTTCCTAAAATGCTTTAAAAAAAAATGTGTATGGATGGAAAATACAAAGGAATTTTTCAAATACTCAATTTTTATTGGTAGTAGTTATCAAGAACAAAGTCCTCGGACTTCTGATGGGAAATCTGAACTGCTGTTTCTCTTTTAGC
CCTGTAATCCCAGCACTTTGGGAGGCTGAGGTGGGCTGATCAAGAGGTCAGGAGATCGAGGCCATCCTGGATAACATGGTGAAACCCTGTCTCTACTAAAAATACAAAAAAAAAAAAAAAAAATTAGCCAGGCATGTTGTCAGGTGCCTGTAGTCCCAGCTACTCAGGAGGCTGAGGCAGGAGAATGGCATGAACCTGGGAGGCAG
ATTGGCTTTGTACATGAATATGTTCTGTACAAGTGCTCTTTCACTAGTACTACAGATAATCAAAGCTATCAGAATTGTGTCTTTGATCATATTTGACGGTAATACACAAATCCATGTTTTAGCAGCTGCTCTTTTGCTTGTGTGGTACACATAAATAGGAGGTACATTCTCTGTAGGAGGGTGCTGTGTCCTAGGAAGATGAGATT
TGCTTGAAAAAACCAGAGCAATACTGTTGGGTATTGTATCAGGCTTCAGTACAAACTGGTAACACCAATGTGGATCCTGACAGCTTTCAGTTTTAGCAAAAATACACGTGAAATCTGACTACCATTTAATCCTTTATTTCCCTAACCTTTTTGGCACCAGGGACCAGTTTCGTGGAAGACAGTTTTTCCATGGACTGGGGGTTGGC
TACCTCACTTCAAATTATGTTTGGACTTGACAAAAATGTATGCAAATGATGGGGGATGGTAGAAAAAAATTATTTACACAACCTTGGAAGATTAGGCATGAATACACAGAGATTTACCTTTTGGAAGTTTCATCTTTTAATTTGGCCAGTGTTTCCTTCATGCTAATCTAGATGCTGTGGCTGATTACTTGCCCAGGATCTCCTGT
ATACTTCACAAATGTAAAACTTTCTTTCGTCTGCATGTGCTCAGCCATCTAAATTGAGCAAATGATCTGGTGAGCACTGGGTTAGAATCAGGAATGGTGGAATACAATCTGAACCTCTCAGAGCCCAGAACAGAGGGTTCCTGACACTGTGACACTGTCTCCTGGAACTAAGTATCTCTTGAATCATGACTTGGTTTTAGATCAGT
TAGACCTGGAAATGCTTCTCAGATCCTGTGTGGCCGGTGTTTGCATCTTCAGTGGCCACAAGCATAATAAAGCCCCTTTGCCTTTCTCTGTATTATATTCAATACAATACATCAATAGTCTTGAAAAATGTTTTGCTGTCTTTGCTTTGTTTGTATTGCTCATTATTCTATTTGTCTCTTCTTAATAATGTTGAATACATTTGGTT
CTGGAAATGCTTCTCAGATCCTGTGTGGCCGGTGTTTGCATCTTCAGTGGCCACAAGCATAATAAAGCCCCTTTGCCTTTCTCTGTATTATATTCAATACAATACATCAATAGTCTTGAAAAATGTTTTGCTGTCTTTGCTTTGTTTGTATTGCTCATTATTCTATTTGTCTCTTCTTAATAATGTTGAATACATTTGGTTTTGAG
ATCTTTAAGCTGTTTAATTAACCTAATAAAATAATTTGATGGGGAAGGCATTCTAATTGTTTCTGATTTTTAGAGTGGTTCCTGCTAAATCATCATTATCAATACAGCTTGATTTGATTTAAGAATGAAACGTTGTCGTTTCTGTCATTTACACGGTGTGGGTGTCAGCTCCTAGACCGTGGCTTGTGATGTTAGATCCGTCCCTT
AGCGGAGCCCTGCCTCCCAGCACAGACTAAAATCCCAGCAACACAGGCCCACCGGCACCTCCAGCCTGCCTTGCGGGATGATCTTCAGGCGAATATACAAAATACAAAAGAAACTACTACTGTATTTTGTTGCCCTGTCCCTTCAACTTGGCTCCAAATTGCTTGGCTCATCATCACAGTGGCCTCCAGAAGGTGGCGAGCTCTGC
TGTAATTCCAGCATTTTGGGAGGCCGAGGTGGGTGGATCACCTAAGGTCAGGAGTTCGAGACCAGCCTGGCCAACATGGTGAAACCCCGTCTCTACTAAAAATACAAAAAAAAAAAAAAAAATTAGCTGGGCGTGGTGGCGGTCGCCTGTAATCCCAGCTACTTAGGAGGCTGAGGCAGGAGAATCTCTACAACCCGGGAGGTGGA
AGTTAAGGTGGGCCGGGTGCAGTGGCTCACGCCTGTAATCCTAACACTGGGAGGCCGAGGCGGGTGGATCACCTGATGGTGAAACCTCATCTCTACTGAAAATACAAAAATTAGCTGAGTGGTGACACACGCCTGTAATCCCAGCTACTTGGTAGGCTTGAACCCAGGAGGCAGAGATTGCAGTGAGCCGAGCTGCACCACTGTGC
AGACCCCAACTCCCCCTGAACAATCCTTTTCAGTATTATATTTTTATTATTATTATGTTATTATTACACTGTCTTTTTGCCATCAAAATGAGGCCTGTGAAATACAAGGTTCCCTTCTGCACCTGACTCCAGGTGTAATTTTTGGAGTTCGGGGTAGGACACCATCAGCAGGGGAGCAAGGAGGAGCCAGGTGCCTACATTTGGGG
TTGTTCAAGTCCTATCTCAGGTATTGCCATATAAGCTTTTATAAAATGGAACCTCTTAAAATTTACAATGTATGCTGACAATATTTGGAGCTATACAGTCAATACAAAAGATTAACTTTTAGCATTTTTGCCTTTTAATTAATTTTGTGGCAACTTTCATTTAAAGTAGAAAATAAAGTAGAAAATAAAGAGCTGTGTTCTCTTCT
AATGAAATCTCAGATGGCTGAAATGTTAGAGAAACAGAGCACCAAGTCCCCTGCTCTGTGACTCGTTGTTCCTTTCCTCTGTCTTCAAGCACCACGCAGAAATACACTGGATGTTCTCTCTTTGCTTCAATGGAGACCCAAGGAGCTGGGAGGTCTCTTAAGAGACTCTCTGATTCTCCGTGGCTGGGTGTGATGGCTCATGCCCA
ATCCTTAGCCTCATACAGTGATGAAATAATCTGTGTGTTCAGAGCCAAGCAGGACTTTAGCAAGAGTCTGATTGTATTGTCACTATCTCGGGGAAAAAAAAATACAAATACATTTCTCTGATCTCTGATGGCAATGAAGTTTGACTTGTAATTTCTCTGGCTGAGGCTTCTTAATTGCTTTCTGGGCAGAATGTAGATTTTGGATT
GAAGCCCATCCCCAGTAAAGTGTCTCTAGGCCCTGAGTATGCTTTTCATGTCACTTGGGGTATCTCAGGGGAAGAAACCAGTGAAAGCTCCAGGAAACAAAATACAGAGCTCAGTGAGCCACCTGATTCTAAAGAGCGAGTCTGGAATCTTTCGGGAGCTACCCACAGGGCAGGCATGCCTCAGGCCCCCGCTGGCTTCCTGGCTC
CAGGTCCGAAATGCTGCATTGCTGCAGTTTCCACCACTCTTATACAGGAAAACTGTCCAAATTATCTAAAGATCCTCCTGAGAAGCTTAAAACATCTTAAAATACACTGATGGGAAACATGCTCTTTCTTCTGCCTCTGTATTTCTGTAGTTTGTTTTCATCCTGCTGAACTATAGTTTTCAACAGGGAATGGTTCCTCCCCACCC
ACACTAGGTCAGGAGGCTGGACAGCTCCAACTGGAAACTTGGAGCAGGGTTTTAAGACCTCTGCTTTCTCACTTTGAAGAATTGGAATAGAAAAATAGAAAATACAAAAATGATGAGTCCTTGGAATTGATAGGACACGTAGACTTGAGAGACTTGAACATGTTTTTTGTCTGTTTGATTCCCTTCTCTATTCCCAGTGTTTCGAG
TGCAGAGTTGGGGAAACATTTACCCAAGATAGGAGGAATAAAAAGGAAAAAAATTGAATTTATTTCCAAAAAACATACCAAGGTGGACAAGATAGGAAACAATACAATTTATATTACAGTTTTATTATTATTTAAAAATTTTATATTAACAAAATGAGATGGGATCTGCCTATGTTGCCCAGGCTGGTCTTCAACTCCTGGGCTCA
AATGGACCCTCCCCACTTTGGGTCATGGGCAGATTTGATCAGTTTCCCCATTGAGTCATTGATGAAGATGTTGTGAGAATGATCCCCAACCCTCTGTGCTAATACAGAGCACTCCGTCTGCTTTGGTGTGTTTAATTATTGATCCAGCCACAAGTGAGGAGTGGAAGTTGTGATTTGAAAGCTGTCACCAAGAGATTTGGGGGATT
TGGGAGCACACCGGGAAGGGGTCCCGCGGGCGCGTCTCCCCCTCGCCTTTTGCGATGTCACCGTGAACGCTGCGGCCGCCTGCGCGCGGCGGGGTTTGGAAATACAGCGCGTTTGCACTTTGTGATACATTCTGGCCCCGCCTCTCCCTCCAAACGCGCGACCGTCCGTGCCTCTCCAAACGCGCGGCCCTCTGCCCCCAGCCCTG
ATATTTTGCTTTTGCACCTTTAAAACAATAAGGCGCTTTCATTTTGCACTCTAACTTAAGAGTTTTTACTTTATGTAGTGATACCTAATACAATTTTGAAAATACAATAGTTGTAGTCTGTGATTTGTTGCCTTTCAGTTCTTTTCTTTTTACTTCATCTTCCCTTGGTATTTACATTGAGCAGTGACTTCATGTTAATCATTACA
CATTATAGGAGCAGAAGTACATCTCTAAATATACTTTTAGGTCACATTGAAAACATTTCCAAAGGATTTGACCTGAAGTTAATGTTGCTACATTATGCTCAATACAGCAGGCTGTTCTGCTAGGGAAATTGTTAATATTTTAAAAATATTTTCCTAAGCTTTAGCTTTACCACTTCCAAGTCTGTACAGACTGGTTATTTCTACAT
AGAGAGAGTCCATGTCCTCTCACCAGAATAAAAGCCTCTACCTGCACCTCACAGTGCAAGGCTTTTGCCAGGCATCCCCTGGCCCCTCCCATTCTTATTGAATACAAGCCCTGATCTTCCATCTCCTCAGCAAAAAAATAGGAGCCCTGGCCCCCCAACTTTCTTCAGAGTAATAGCCTTAATTCCTTCCCTATCTCCTTACCAAA
TTAGAAAGTTATTGTTTGAGAATAATGTCTTTTTATACCAGGAAAATAGTTATCCTGAATGACGTTGAAAACTCCCCCTCCCCTTTATTTTTTTTTAATCAATACATGTGAAAGTAACAAGCCCTCGGCCCTTGCGTCTTCATTCATTCCCGGCTTCAGGCGGGGCGAGGTGGTGTGCTCAGTGCAGGACACTGGGGAAGCTGGGG
CCATTCTGTCTGGAGTTTTCGGCCTACCCCAAGACAATGAGATATTCCTGACCTTTCCACCTATTTCCCTCCAACCCCACCTTCCGAAATACATTTGCTCAATACATTTGCACTTCATAGGCTTCTTTAGCTGTCTTCCTTTTACCCCGGACGGGATGTAGATGTTAATTCTGGAACAATTGCAGCTACAAGAATTTGTCATCCTG
TGCCAAAACTCCTGTAAGTGTGAAGAATGTGGCAAAATATTTTATTAGTGCTTATACCTTATTTCACAGGAAAGCTCTTATCCTTGAGAAAAATTGTGCAAATACAAAGAATATGGAAAAACCATTAATGCCTACTCACATCTTACTGAACAGAAGAAGGTTCATAGTTAATAAAGCATTAAAAGTGCAATTACTGTCAAAAAATC
CCTATAATCCTAACACTTTAGGAGGCCGAGGCGGGTGGATCATGAGGTCAGGAGATCGAGACCATCCTGGCTAACACAGTGAAACCCTGTCTCTACTAAAAATACAAAAAAGTAGCCGGGCGTGGTGGTGGGCGCCTGTAGTCCCAACTACTCAGGAGGCTGAGGCAGGAGAATGGTGTGAACCCGGGAGGTGGAGCTTGCAGTGA
CGGGGTTAACACTGGTTGACTTGAATAGGATTATTCGATTTTTAAAAATACTTTTCCATGTTTTCTGAGTGCTCTATGATAAATCAGTTGCATCTGTGATAATACAGTACATATGTGGACATAAACAGGGATCAAATAAAGGAGGTATTGCTGCAGTCCAGCCAGGTTGAAAGGGAAGGGGGGTCCCCAAAGGTCCATTGGATGGC
CTGAAAATGCTGTGTTCATAACCAAATAGGTGCTGTAGCTTCCTAGCCATCCCGCTCTTACCCGCCCCTCTGCAATGTAAAAGGCGTCCACTGTTGTGTAAATACACAGTTGCTTTCCAGAAAAGTTGTAGGTACCACTTGCCATGTGAAATCTGTTTTTCATTTAGCTCAGACTCAAGTTTCTGTGTGAGTGGCGGTTTAATTTG
AAGGCCGGGCCCAGCCAGAGGAGGGGCAGGGCAGGGCAGGAGGTTTCTGGATGTTTGTTGGGTTTGGTTTGGTTTTGTTTTGTTTTGTTTATTGTGGTAAAATACAAAATCTACCGTCTTACAGTGAGGTGGCGTTCAGTACCTTCACCACGCCGTGCAGCCATCCCATCTGATTCCAGAACATTCTCATCACCCAGAAGGCAGCC
CAGTGGGGGTGCTTTGTTGGATCAGAGCAGATTTTTCACCCTGGTCTCGGAATCTAAAAACCCTCGCTGTGTCTTCCTGTGTGTTGCGTGATCTGTGAAAAATACATCTCCCTCTGACCACAGACTCCTCATCTGTGGAGAAGGGAAGAGAGGATGGCACTTGGCTTTAAAGACAGGTAGCTGCCAGGCTACTGTGGAGAGAATGT
GAGTCTCAGCTGGATGATGAGAAGGGCTGAAATGTTGCCAAGTCAGGTCCTTTTCTGATGGTGGCTGGGGCTGGGGTGAGCTCAGGGAGGGGAAGAGGAGAATACATGCAGAGTCAGCACCCCTGTGTCCAGTCTGACTGTGTCTGCTGTCGCCACACTCACCTCTGAGGTCTGTGGAAGTCACCTGATATTCTGGCCCCAGGGGT
TCCACTGTTTCCCCTTTCTCTTTTTCAGAAATGGGATTTCTACTGCCAGTGAGCTCAGCCTACCGCTGGCCCTGCCGTTTCCCCTCCTTGGCTTTATGCAAATACAATCAGCCCAGTGCAAACGGCTCGTCTCCGTGGTCTTTGGGGTGGGGTAGGGTAGGGTGGGGACTGTACAAATGAAATGTTTCTCTAGGTTGCTGAATCTA
TCTACAATTATCTCAAAAATTTTCCAAAGAAAACATTCCAAGGACTCCGGGCTTGGAACTCCAAGAAGAGCGACTGAATGAGGCCCTTCCAGCCCAGCTGAATACAACTGGGTACAAATAAGATCTGGCGGTTTTTAATTCCAGGGTTTAGAAATGTTAGGATTTCTGTGTTTCTGTTGCATGTAGTTTCTCTGTACGTTCATGGA
TCCAACGCCCTCCGGTTCCAGATCTTATATTCAGTGATTTCCTCTGGTTCTGGACCCCACAACTCCAAGCTTCCTATTGGTTCCAGTTCTCCTGATCGGTAATACATTTGGTTCCAAATCCAGACCTCTTAATCTCTCTCTTTTTTTTTTTTTTTTTTTGAGACAGAGTCCCACTCTGTCACCCAGGCTGGAGTACAGTGGCTCAA
CTATAATCCCAGCACTTGGGAACCTGAGGCAGGCAGATCACCTGAGGTCAGGAGTTCAAGACCAGCATGTCCAACATGGTGAAACCCCATCTCTACTAAAAATACAAAAAAAATTAGCCAGGCATGGTGGCACATGCCTGTAATCCCAGCTACTTGGGAGGCTGAGGAGGAGACTCACTAGAACTCAGGAAGCAGAGGTTGCAGTG
GACCTTATCCTGACTCCCTTAGAATGTAAGTTCCAAGAGAACAGGGACTTTGTCTGCCTTGTTTTCTACTTTTATCACCAGCACCCAGAATGATGCCTAAAATACAATAAGATCTCAAGAATGTTTGTCAAATGATTTAATTAATTATAAGCTGTTTTAAGGTTTGAAGCAAGCAAGTAGAGTGACCAGATATAGACAGAAAAATC
CTAAAATTTCAAAACTAGTGAAGAAAAGAAACCAAAACTGTAGGTCAGTTCTCATAAACTGGCCCACAAACATGTTTGATTCTGTATGCATTAAGTTTAAAATACATATGAATACCTTCAGCAGACCATGTGTTTTCCCTTTCTCCAACATTCAAACCACTCCCTGATTCTTTACATCTGACCTCTTTTAATATTACTTCCTGACC
TGACACAGCACATAAGAACTCATACTGGAGAAAAACCCTACACATGTAATGAGTGTGGGAAATCCTTTACCAATAGCTTTTCTCTTACAATTCACAGGAGAATACATAATGGAGAGAAATCCTATGAGTGCAGTGATTGTGGAAAATCCTTTAATGTTCTCTCATCCGTTAAGAAACACATGAGAACTCACACTGGAAAAAAACCC
AAAATTGTAGATGTTTAGAATTTTTAAAAACCCTACAAATTAGTATATGATTGTTTTATATAAGTAAGATAGGAGCAACACTTTAAATTATTTGTGGGAGAATACAGCATTAAAGGTGATTTTAAAAGAAAAAAATTTGGAATTTTAGAAAATTTAAATGCTGTCAGGTATGGAATGCTGGGCTTCCAATCCTGGCCTCATTGTCT
CTTTACTCCCTCAGACCTTTCTGAGTTTAACCACAGACATGATCTTTGCTGTGCTGAGAAACTTGTGTCTACCTGGCCTGTAGGGAGTGTAAACTAGATTAATACAGATTAACAGACTCTGAACTTAAAAAAAAAAATCACTCCTAAGGGTGTCCTTCTAATTTCAAAATATCAACTCCTAAGAGGTCAGCAGAATTTGGAGATTT
TGTAATTCCAGGACTTTGGAAGGCTGAGGCGGGCAGATCACGAGGTCAGGAGATCGAGACCATCCTGGCTAACGTGGTGAAACCCCGTCTCTACTAAAAAAATACAAAAAAATTAGCCGGGCGTGGTGGCGGGCGCTTGTAGTCCCAGCTACTCTGGAGGCTGAGGCAGGAGAATGGCGTGAACCCGGGAGGCGGAGCTTGCAGTG
GCATTCTCCTGGCAAGAGAAAAAGACTTAACTAGACTTCTGAACTTGAACAGTTTCAGGTTATATTTTAATTTTTTTTTTTTTGTACAGGTTCTGATTCTAATACATTTCAACATGCTTTTGTCCCCCCTCGTGTCAATATTTGTTATAGACTAATCGCCGGGGATTTTTCACCTGGTTGGAGGGTGGGGGTGGGGTGGGGTGTGT
CAATTCAATGCTTTAATTATTTTTTCTATTCTCATTTAGTTTGTATTTTCATTGTATAGAGCAGACAGAAAGATGTTGGGTCAAGCAACTATTGAAGAGAAATACAAAGAAAATATGAAAGGCACATTATTCATTTTGTCCAAATGCAATGAGAATCTCACTCTTAAAAATCAGCTCTTGCTTTCGGGTCCGGATGTGGTGAGCAC
TGCCCCTCCTCCTCTTCCTGGCCCTTACAGTAGCCAGGCCCCGGTGGCGGTAACTGCCCCAAGGCCCCAGGGACAGAGGCCAAGGACTGACTTTGCCAAAAATACAACACAGACGATATTTAATTCACCTCAGCCTGGAGAGGCCTGGGGTGGGACAGGGAGGGCCGGCGGCTCTGAGCAGGGGCAGGCGCAGAGGTCCCAGCCCC
GCTGCAGCCGCAGGGAGGGAGGGGCTGGCCAGAGGGAGAGGCAGCAGGGAACGTGGGTCAGGGTGGGGCAACAGTGGCATCAGGTGCGGGGCCTCAGGGAAATACATCTTTAGTGAACGCCTCTGCAGCTGCAGCCCTCGTTCTCTTGGCTGGGCCAAGAGGGCCTTCCTGGATTTCTTTGTTGGTGCCTTGGGAAACAGTCTGAC
GAAAACAAAAACAAATGGCAAGTTTCACTTAAGGGTGGTTTGCCCTTAAGAAGAAAGCTGTTGGGACAAAGACACCGAGCCATTATACCCAGAATAAAATAATACATTTATGCTGGATTTTATTCAGACCAAACTAAAATGGATTTGTGATGATTTGTGATTTGGTAGCAAATTATTCATCTTTTCAAAGCAAGGCAATGCTTAGA
GGAATTCCATCAATATTATCAACATATAGTGACAACTTTAGTTAAGGGGGAATTGAATACATCTATCTTTAGCTCTAGACCCATAGATAAATTTGGCCTTAATACAGTTTTAACCACTGATAATTCAGATTTGTTCATTAACAGTATTGGGATTGTGCCCTCTGTGAGAGAAAAGGAAGATCCTGAGCCATCAACAGATGGAACAT
GTTTGATTTGTAATTTCAATACATATTTTAAATGTATTGTGTCTTACGTAGTTTGTCCCCCCCTTTAGCAGGGATTCCTTTTTAAAGCTATTTTGGCTGGAATACAGGTGACTTTTGTAAACCCCGCGTGGCTCCGTCTTTTGTAGATGCTTATCTGACTACTGGCCTGAAGATGGAAAATATTCTATCTTCAGTCTTCAATATTT
AATCAGAGGTAATGTATTTTGGCAGCTTGTTTAGGTGAGAATCTTAATGATCATAAAGGAAATAAATCTAGATGCAGAAAGTACTGGCTAAAATATTGCTAATACAAATGTGATTTCCTGAGGTCTCTGTGTGAGTGTGTATGTGTTTTAAGTGACTTCCTTAAGAGGTGTTTCCTGAACCTAATTCTCATAATTAAAGTAATGTA
CTTGTTTGTCATAGTTTCCTTTTCAAAGTAGTAAACTTTTCTATTTTTCTACTTGCCCAGTAGAGACTCTGATTCTGGAAATTCTGACAAATAATTTAATAATACACATGTTGCTTCTTTCCCTGTCTGATGTGTTTGACCAGGTTGTGAGGGAGGAGGAGGGCTAAAGGCAGAAAGCATAATAGGAAGCACCCGCACAGGGGTGA
CAGGGGCTAAGGGAGCCCTGTTGTGAATCCCAGCACCACCCAGTAACCATGGAACTCTGGGCTTGCTGCTTCTGTCCCCTTTCCCCTTCCCCAGGGCCCAAATACAGACGAGCCATCTTTGAATTAATCACAAAAGCTGGGGTTTTTTTAATCACTCTGTGCCAGGCACTGTGCTAAACTCTTTTGCTAATAACTCATTTAGTCCT
CGGGCGGGTGATCCCTAACAGGGCGGCTTCCCAGGGCTGCAGGCGGGCGGAGGTTCCAGGAGATGGGACTTCAGGGAGACCTGGCTTGGGCTAAAATCGAAATACAATATATATAGGCTGCTCGAAGGTGTGCGGCTGTTTCTGTAAAGGTCCCGAAAGTTCTCGGTCCCTTCGCCACGGAGTCCCGCGCTGCTCTCCCGGGGCTC
TGGCCCCCTTCTGCCTGTAGGTATGAGCGGCTTGGTGAAGTGGTCGAGCTCCTCTTCCCACCTGTGGCCCGTGGCCCCAGCACAGACCTGGCCAACCCTGAATACAGTAACTTCTGCTACTGGCGGGAGCCACTGCCTGCTGTGGACCTTGATACCCTGGACTGAACCTGCCCTGGCTGGCTCCTCCTCCCTGGCCCGGCCCAGGA
GGGCTGGACTGGCCATTTTTCTGGGGGTAGGATGAAGAGAAGGCACACAGAGATTCTGGATCTCCTGCTGCCTTTTCTGGAGTTTGTAAAATTGTTCCTGAATACAAGCCTATGCGTGATCTTGTGTGTCAGGCCTGTGTTTTCTGAGAAAGCCCTCCCATTATCCGGGGCAGAATTCAGGGGCAGAGTTCTCTGTGAACCTCACA
CCTCACCTCAAACTCCCTCCAAGTCCCATGTATATAGGTCCTGATGCCTTCCCAACCCCGCCCCTCACCCTGTTGCCACCTTGTTTCATTTGTAAAAGGAAATACAGAAACCCCCCCAAGAATGTGTGAGGGTCTTGAGGGCAGAGAAGGCTGAGGCAGCTGGAGCTACTTCTGGGACCACACTCCCCTCCCTCCCTCCAGCAGCT
AATCATTTTCACAGATTATATACTTCGGATCTGTTTACTGTTCAGTTAAGAAATTCTTGGATCTTATTAATATTTCAGATGATAGAATACATCCTACAGAAATACATGTTTAAAATGTAAATTGTTTTAATTATTCAGAAAGAGGGTCATTCTATTTGGCCTTTTGAATTAGTATCAAAATGAGATTTTTTTTTTTTTTTTGAGAT
AAATACATAAACCAATGAATATATTACATATTCTGTGTTCCAATAAAACTTTATTTATGGACACTAAAATTTGAATTTCATAAAATTTTCCCATGTCAAGAATACAAAATACTTGAGTTTTGTTTTTAGCTATTTAATAATAGGTCTCATTTATTCCACAGGCTGTAGTTTGTAGTCTTGCTTGAAACAATAGAAACAGACTGATT
GGAAGCAAGAAAGGGCCATGGACAACCCAAAGAAAGAGGCCTCAGAGGAGTACAGTCCTGCCACCTTGATCTCAGACTTCCAGCCTCCAGAACTATGAGAAATACATTTCTGTTGTTAAAGCCATCCTGCGTATTCTATTTTGTTATGGCATCTCTGTTCCCCCACCCCCAAAATTCCTGTGTTGAATCCTTAACCACCCCTGTGA
AATTCTAAATTATTCTAAATTATTTGAGTAACAAAGATTGGGCCCTTATACCTGTGACGTGTCTGGCAATGACAAAGAATGTGGAACATGGGAAGCATTTAATACATATTTATTGAAGATCCTGTGTCCTTATTTCTTCAATCTCCTTGCTATTCACAATGGCGAATGATATGAATATACATATATATATCCTATCATGGTAAATA
AACTTCTTCATTTGAGATAATTCCTGTTTTATATACTTTCATTTGAGATATTCCTGGTGTATCAACTGAAACAAAATCTATGAAATATCAGATTCACAAAAATACATTTTGAATATTGAACGTGGATAGATGTATTTAAATCTTTCCTATTTTTTGCACTTTCATAATATATATCATTCTTTATTTTTCTACTAATAATGATGAAT
CTAGGAGGAAATGTCCATTTTAATTGTATGATTTGGTCATAAGTAAGGACTATATTTATGTCACCATTATTAGATATATGTACTTTTGTAATGACTGTGAAATACACTTTTCCCTCACTACGACTGCTTCTTTATTTGCTGATAAATCTTAAAACAACTAAGTACGTTGCAAATAATAGTACAGGTACCATCTTTTATGTGAAGTT
TTTATGTTAATTTTTAGGGTCTGATAGAATATTTCATGTGTATTACAGTGGTATTCATATGCTATGTCTCTAAACTTTATTTTCAAAAGCTTAAGGCCCAAATACAAACTTCTCTGGAATAAACGTGGTGTTTTATTTTCTGGGTTATAAAGTGAACAAATACTTAGATACTATTATTTCTTTACCCAATGCTTTTGATTTTTAAG
TTGGTGTAGGGCAATTGGAATAATGTCCTGTTAGATAAACAGACATTTAGCAATCCTGACATTAAAAGGAAATGTATTTCTATACAAGATTATTAGCTGTAATACAAGATATTTATTTAACCAATGACCTTATGGCTGAGAGTTGAATTGTGGTTCAGTATTCATTGATCTCACTGCTTTAAAACATGCTCTTTTTGTTCAAGCAG
AGACCGTAAGGATGAATTCCACAATAGGATCCTTTTTAAAATCGATTTTAAATTGTTGCCTAGTCCTGCCAAGGTTATTATGTGCATCTGTTATTTTTCCAATACATGTAAACAGTTGCAGCATGATGCTTTGTTTAATGTCCTGTTCTTAAGCTCGTTAGAGCCAGTTTTGAAACGTTTGGTCTTACCGTGAACGGAGGCTGGCT
CATGGTTTACTATGAAAAGTCATTTTTCATATTATGTAATATATTGTTAGATTAAAACCATTGTATTAAGACTTTAAAATGTAAGCATTGTAATTCTGAAAATACACATTTTAAGAAGAAACTATTTTGCACTGGATCTTTTGCTGCGACATGGTGTGACAACAGTATGTAATGTGAAGATTTTATTGTTTTATCTCCCTAGTCCT
CTGCTGGGCTCCCCTAGGGAGTTGGGGTAGTCTGTGCCAACTCCAGGCAGCTGCTGTGGCCTCACCCCTGGGCCCCCCAATTTTGGGTCATCCATCCTCAAATACACTATTTTTGCTTGTATGCCTGTGTCATTTGTTGGTTGTACAGAGGGGATATAGGGAGAGTGGTAGGCTTCCCACACAGAAACTAGGACATCCTCCCTTAC
TTTGTCTGTTTTTTGCTATTTGATTTCTGTACCTGTGAACTTCAGGTTTACATTCGTTTCTATTTGGATAGTTTGTCTTTTCTTACAGATAGAAATTGTTAATACATTCTAGATATTATCTTTTCCCAATGTGTGGCTTTTCTTTCTTATTTATGGTGTACAGAAGTTTCCATTTTATTGAAGTCGAATTCGTCGATTTTTCTTTT
TCCTCTTTATTTTCTGCATGTTAAATGTGAACCTTAGTGTATTTGTATTTTGTAGAAAATAATGAAAAATTTTAATGGAGAATGATTTAAAAACATTTACAATACATTATTTTTGCATCTGTGTTGTTGCATTCCCATTGGCTGAGCTTTGGGCTGGGTTTTTGTTTGTTTGTTTTTTGCAGTAAATGGTGTTGAGCATAATTTTT
ATCTGTCCAATAATTTTAAATGTCATTTTTTTCTTTTTCCTGCAGACCTTTCTTTAAAAAAAATTATGTAAGCAAATTTCTTCTTTTTCAAAGGGTTTTTAATACAATGTTTATGCTTCATTATGGCTGGGAGTTTTTCCCCTTTTGTTCACTCTTCTGTGTCCCAAGTCTCTTTTAACCTAAAAATGTTGTTTTTAAGCTATTTT
AAAAACAGAAGCACAGAAGGGAGCCTATATAGAACTAACACTGCAGACTTATCAAGAAGCACTCAGTCGCCATTCTGCAGCTTCCTAAAAATATTTTAAAAATACATTTATTTTACTAAATACTGACTACATTTCTCTGTTAATATTGAGCTAAATGTTAAAAAATGGCCAGATTAAAAGATATCAATTTGTAGTTCTCCCTACAA
ATTGCGATTCTGAGGATGTCTATGCAAAGTTGGATTCTTGTTACAGTGTATCCAATCTGAAGTATTGCACATCTGAACTGGGACTGTTAACACTGATGCCAATACAGTGTGGGGTGCCAGAAAGTGTCTGCTGATATTTGTGGAAAAAAAATCTATTTTGTTTACCTACTGTATCAAAGGGGAGTCTGGGGGAGAATGGTAGTATT
AGCAAAGAGCAAAATTTTACTGTTGTGATGTACCAATTCTAACTAATTGTAATTTTTAATTTCATGCGTTTAATCATTGTCTCTTCATTTTAAGACTTTTAATACAAATGTCATTTTTAAAGAAACAAACCCAAAACTATTGTTTGTGTTTCTGTGTTTCATATTCAGTGATTTAATACAGTATCATGGCTGAGGTGGATGGGGCA
TTGAATGGGTGGGACTGGGTGGGGAACAGCATTGGACATTAATAGGGCACTTTTCAGACCCATTTTTTAAAGTGCTAGAAAATGCTTTTTTTAAAAAAAAAATACAAGTTTTAAAATGACCACTTACTCTTTAATTATTTACTAATTGCTAGTGTACTCAGTGTGGAAAAGACTACAGATTACACACTCTTTTCATTCACACTTGT
GTTGGAATTCCTGACTTAGGACTTGGGGTTGGGTCCAAGGTGCTTACATCCCAGGGGCCTCATGCCTAAGATAGAGGGTGGGAGCGAACCCACATGAACCAATACAGCCCAGCTCCAACTAGATCCAGATTCCAGGTTTCTTGCTTCTTTCTTGGGTTCCTCAGTTCTCTCCTGGGTTCCCCAACCTCCTCTGCCACCACACCAAA
AAAGCTGCAAGAGGACTCCAGGAGCAAAAGAAACACAATATAGAGGGTTGGAGTTGTTAGCAATTTCATTCAAAATGCCAACTGGAGAAGTCTGTTTTTAAATACATTTTGTTGTTATTTTTTTCATGACTCCTGTTTCTTCTGTGAGCTATTTGGGTTGTCCTCCCATCAAGCAAGATGGATGCACACGCATGCAAAAGAGTGAT
CCTGTAATCCCAGCACTTTGGGAGGCCAAGGCGGGCAGATCACGAGGTCAGGAGTTCAAGACTAACGTGGCTAACATGGTGAAACCCCGTCTCTACTAAAAATACAAAAAAATTAGCCAGGCATGGTGGCGGGCGCTTGTAGTCCCAGCTACTTGGGAGGCTGAGGCAGGAGAATTGCTTGAACCCAGGAGGCAGAGGCTACAGTG
ACAAAGAGTAAAAGACCAGCATTTTTTCTCCTGGTCATCCGTCCATTCTCCTGGCCTGTGGCCTTGTTTCTCTTACCATAAATGCTGAAGCATTTTTACTAATACAATTCTGAACTTGTACTTCGAATATGACATGTAGAGCTTTATTTCCAAGTCACACAATACAACTCCCATCTGGCCATTTTTCCGTGCCTCAGCACAAGTGT
TTTGAGAGCCAGGGTAGATCATATGACTGCCTTTCTGTAAAATTGGATGCCTAGTACAAATGCTCTTTGCCTCTAATTCAGTATTCCATTTAATAAAAACAATACAGTGGCTGGAAAGGAGCATCAGAAACATGTGTCCTGATCTCTTCTTTCTGTCATGATATCCATTAACTTTTTGGTACAATGATGTCACATCATATGCATGT
GGAATACTGTGTAGCAGAAGGGCTCTCATAAAACTGTTGCGGTGGCAGCATGACTCCAAACAACATTTTTGGGTCTTTAAAATATTCCCTACACATGACCAATACATTTTCAGGCCTCAGGATTTTTTTCTTTCTTATTTTTAGCCACTTATGCTACCAGAATGTTTGCATTTTTTGATCAGTAGACATATTACAGGACACCCTAA
AGCTGCATCTGCTTCATGTTCATTTCGGCCCAATGGATTTGATGACAACGACCCACCAGGAAGCTGTGGACCAACTGGTGGAGGGGGTGGAGGAGGATTTAATACAGTTGGCAGACTCGTATTTTGATCCTGAGAGAGTCCAAAATGCACTGGTCACGAAACGTCTAATACTATGACTGTTAAAATGTCAGACTATAACAAATATC
CAGTGATGATGTGCTCTTACACTTGTTAACATGTATTAAGTGTTATTTGCAAAAGGTAGATTATGTAACCAATCAGGTACGTACCAGGCAGTGATGTGCTAATACACTGATCAGGTTTAGACAATGAGCTTTGGTTGTGTTCTTGTTAGTCCTAATATTGGTTTTCAGTTTGGAATTAATAAAGCAGTTGACATTCACTGTTAGTT
TAGTCGTAGGCCTTATGATAATTACCCCGCGGTGGTGTGTAGAAAAGTATGTAAATTTGCTCTGTTTTAAGACTTTGAACTACCTCAAGAAGAGGAATCTAATACAATATTTGTAATGTTTCCAGAGCTCTCAGAATGAGGATTTTTTTGTAAATAGGTCAGAAGACGATGGAACTGTCCTGGGTTAGTATAGTAATCTTACAGTA
TTTATCGTTGCTGCTGAAACCACCTATAAAAGACTTGCTGGCTAATGTGCATTGTCATATAATGTACACTGTCACATCTTTACAGTCTTGTATGTTATAGAATACAAAATAAGTTGATGGTTTTGTTTGGTGTGAGCTTTTTGTTTGTTTGTTTAGTTTTGCCTTCATAGGTTATATGCCAAGATAGTATTTGATAAGTCAATGAC
TGTAATCCCAGCACTTTGGGAGGCCAAGGCGGGCGGATCATGAGGTCAGGAGTTCGAGACCAGCCTGGCCAACATGGTGAAACCCTGTCTCTACTAAAAAAATACAAAAATTAGCCAGGCGTGATGGCAGGCGTCTGTAGTCCCAGCTACTCGGGAGGCTGAGGCAGGAGAATCGCTTGAACCCGGGAAGCAGAGGTTGCAGTGAG
CACTGACAAATTGCAACATGAGTTTTGGAAAGGACAAACATTCAAACCATAGAATTATGCTCCTGCCCACCCCCACCTAAACTCATGTCCTCACACACAAAATACATTCGTTGCTTCCCAGTAGTCCCAAAAGTCTTAACTCATTCTAGCCCCAGCTCAGAAGTCTAAAGCCCAGAGTCTCATCTAAATCAAATATGGGTGAAGCC
GCAGAAACTTCACCAATCTGGGTCTCTGTGTGACTGAAAGTATAAGAGATGGCAGACCCATCTACCTGTTCTCTCACCTTTTAGTGTCACATGATCAAGAAATACACTTCTATTGTCGAGAGCCATATATGCTTTTGAGTCTACTTGTACTGTGAGTTTACTCTAGTTCAGATCCTTAAGCTCTCCTGCTATGGAACCCTACCCAT
TCCCCAGGGTAATCCCAAACAATTGCCATTTGGGGAAGCTTTGGCTACCAGACTATGCCCTACAGATGTTGAAGCCTCAGGCCTTAGTGTAAAGCTAACCAATACAACTTGTTGATAATATTTGAAATGCCTGGGTGTGATTGACTCTTAGCTATTGTTTTAGAAGTATGCGGGTATTTGTGCCTGGGTCAGGGAGGCCTGGCTCC
TCTATTGACCCTTTTTTGCCTTCTCTTTCTCCTTCACTGCCTCAAGTTACAGCCAGAGGAAAGGAGGAACTAAAACTTAGCAAATCTATAATCACATGCAAATACACAGAATGGATTGTTACAACCAAAATGCAGGCTCTATTGTTTTCAATTTAGCAGCCTTTCAAATGTATATGGTTCTGGCCACATTAAAGTTGCAAATAACA
TGCCACTGCACTCTAGCCGGAGTGACAGAGTAAGACTCTGTCTCAAAAATAAATAAATAAATAAATAAATAAATAAATAAATAAATAAATAAAAAATAATAATACAAGTTTTCATAAGCACACTTCTAACCCCTTGTCTTTTATGTATTTCCTTCCTTATCCACGCACCTGTCTCCCTCTACTCCAGCCTCATTACCCCAGAGGTC
TGCAGTCTTAGTCCCATTCCCCTTTGATCTCACAGCAGGCAGGGCACCCAGGCCTTATAGGAATTCACCCTGGACCATGCCCTAAAATAACCTCACCCCAAATACAATAAAGGGACGAAGCACTTATAGATACCACAGACACATGTGTTTCATTTTTAGTTTTGTTAAAAAAAAATTCTGACAAATCAGAAATGGGGGTTCAGGAG
TCTCATGTCCTCATTCTCCCCTATATGACATGCAAAAACGATCTTTCTTTGAAATCCCTCTGGGAAGAAGCATGTTTATTGAAACTGTCCTTCAGCCTTAAATACAAAAATAAAACTGAAACTGCTCCAGAAAGCAGCTTTCTCCAAAAATGTCTTTGGTTTGTTTCTCATAGGGTTAGGAAAAGTGCATTGTGGGAATATCCATT
TTCTTTCTTCCTTTTGTTCCTACCCTTGGCCACTGCCAGCCACCCCTCAATTCAGGTACCAACGAACCCTCTGCCCTTGGCTCAGAATGGTTATAGCAGAAATACAAAAAAAAAAAAAAAGTCTGTACTAATTTCAATATGGCTCTTAAAAGGAATGACAGAGAAATAGGATACAAGAATTTTGAATCTCAAAAGTTATCAAAAGT
TTCGTCTCCAAAAAAAAAAAAAAAGTTTGTTTTGGTAAGCCTAGTATAATTGATTAGTTTTGTCCATGCAACTTTCCCCTTGTTGGACTCTGTACTTAATAATACAGTATTTAGATTCTCATTTAGTATCCTGCTTTCTCTGTCGATTTGATGAAGGTACCCAAAATGATTCCTAAACTAACACATGAAATACGTGTGTAAAACAT
TGGTGCATGTATGTGTGCGTGCACAGGTGAGTGTTTCAGGGTGCATGATTGGGGGCATGTAAACTGCAAGCATAAATGTGTACATGAGTGTATGAACACAAATACATAAGGTTGTTCAGGAAGATGTGTATGTGTGCACACTCAAGTATGCCTACACATCAGGGGTGTGTACAAGCATGTGTGTGAGTCACTTGTACAGGCGTTTG
CCTGTAATCCCAGCACTTTGGGAGGCCGAGGCAGGCGAATCACGAGGTCAGGAGTTCGAGACCAGCCTGCCCAACATGGTGAAACCCTGTCTCTACTAAAAATACAAAAAAATTAACCGAGCATGGTGGCACGTGCCTGTAATCCCAGCTACTCAGGAGGCTGAGACAGGAGAATCGCTTGAACTGGGAGGCAGAGGTTGCAGTGA
GCTATCATGACTAAGTGCTAGAATTTATAGTTACAGGCGGTGTCCTTTTAAATGTGGAAAGGCTTTTAAAATATTTTAAAACTGGACCTGTATTATCCTGAATACACTATTTTGAAAATTTTTAAAAATGACTTCTTTATTTTGCTTTACCGTATGTTTATATCTAATTGACATATTGACTAATGTTTGAAAGAATTCAACCATAA
TACACTAAATGGACCAGGAACCTCAGAGTCAAGATCCAAGAGAAGAACATCTGTTACAACTTTTCCTACCCAGTTTAGCAAAACACCTGTTTTATGCAACAATACATCACAACAGGCCACCCCCAAGATCCTTGTGTGCATCTGACTCAATATAGAATAGGGGTCTGGATGAGGGTTGAAACAGACACCCCAGGCTGCTCTAAGTT
GATACTGGAAATGTTAATTTAAAGAGACTCCTTTATTTATGGGCAGTGTAGAATGTGCTACAAAGAGGATTGGTTACCCTGATCAAGGCCTTATTTAGAAAATACATCAGATGCCTTTCTGTAAATTGGTTTTTCAGTTTATGGACATCTCACTTTCCCACGTGCTTCCTTCTTTGCTTCTGTTCCTCCTGACCCATTACATGCAC
AACCCACTGGGCCGCCTGTGGGCCTCTGCTCTTCAAAGGAAGAAAGAGCTATTTGGGATAATGGTCGCAGAGCCCTCTGAAGTTCCAAAGAGTTGGAAAAAATACATCTATAAGACCCATATTAATGAGTCTCTCCCTGTTCATTTCAAGCCCAGAACATTTTTTGGATTTAAATAATGCACGACTGAATATGGATGGGATCAGTG
CAACTCGACAGAGTCACAGAAGGTGGCGTCCATCGCGCCTGGATGGTGACTACTGCCCTGCGGGCTGCTGGGTGGGTGAAACACACAGGGAAGAAGCACAAATACACACACAGATGTGGCTCAGGGACATTTGAATGCTTCAGTGTGTGAATTTTTTAGCGCATTCTGACTCGAAATTATGGCTGAATAGTGGCGCACTAATGTCC
TTAAGTGGTCCTCAAGTCTTGCTAATCATAAGAGTATGCATACTGGAGAGAAACCCTACAAATGTGAATAATGTGATAAAGTCCAGCCTTCAGACCTTATAATACATAAAATAATTTATACTTGAAAAAATCACTACAAGTGTAAAGAATGTGGCCAAGCCTTTAACCAGTTCCAAACCTTTATTGTACATAAGATAATTCATATT
ATGAAATTAATTGTATGAAGCAATGTGATTATATGAAGAGACACAAATTAAAAAGACAAATTAAACCTGAAATTATATTTAAAATATATTTGAGACATGAAATACATACTGATAATACATACCTCATGAAAGATTTTATTCTTTATTGTGTTACAGAGCAGTTTCATTTTCATATTAATATACTGATCAGGAAGAGGATTCAGTAA
TATGAAGCAATGTGATTATATGAAGAGACACAAATTAAAAAGACAAATTAAACCTGAAATTATATTTAAAATATATTTGAGACATGAAATACATACTGATAATACATACCTCATGAAAGATTTTATTCTTTATTGTGTTACAGAGCAGTTTCATTTTCATATTAATATACTGATCAGGAAGAGGATTCAGTAACATTTGGCTTCCA
CAAAAGCAAATGGGAATCTCAGTAATGTAGTTTTTAAGATAATAGTCATTACTGAGTTCCCTAAAAGTGATCAGCCTATGTTAAACTGAATTAGCAGGAAAATACAAATTTATAGCTATAGTTTTTTTTGTCATTTATAATTATTTCCACTTATTTTAGCCATGGTTGTGAAATTCAGAAAATATTTTCACAACAGAGAGAAATTT
CATCATCTTCTGTGTTTGGAGACTGCTATGTAAGCCAGAATACTAGTCACACAGTGCAGGTGGGAGCGGCCGGGAAGTAACCTCCTTTTTTTTTAAGACTAATACATTTATGGTATACACCTGAATTTGTGTTGCGGAAATCTGATACCCATTGCACACATTCTGTATCATGTTTAAAATAATTTCAACTTTTATTTTAGATTCAA
CCCATTACTTAATAGAAGTCAGTTACTCCAGCCAGGCAGCTCTCCCAATGTTTCTCCTCTCCTTCCCATGGCCCCTGTTGTTGAAGTACGTAGGAAACTGAATACATAACTGCAATCTGCTGGTGTTGTGTGAAAGTCTTTTGGTTAAACCCACTGCAGGAGCCCTGCAGAGTTAGTGAACATTGGAATAATTAGTGGATGGCAAT
TGGCTACAAGGGACTTACCAGTCTGGATTCAGCAGTTTCTTTTCTAAAACCCATTTGGGTGACTCAGCAGCCGCATCTGCTACCTGATTTTATCCTGGAGAATACAGTGCAATATTTCTCTTTGATTATTTATTCCTCTTGATTGTGGAATTAATTTGATTGCTTGCTAATGGTACTAGTAGTACTCCTTTCAGAAGAAAAAATGG
CCCCACCATGTCCCACTAATGAAGCCCAGTTCTTTGGGAATGATGAATCCCTACTGTGCACATACAGCAATCATGGATCCTGCCTATCGAGGTGATTCACAATACACTTTCCCATTTCAAAAATGACGGGTATTTTAATTAGTCCACATTTCAGGTGTTAAATGTGGGAAAGGGATTAGCTAAACTTGCTCAATTCTGTTTTAGCT
CGTTAGATGTATTTTACCACAACTAAAAATTTAAAAGAAAGAAAAAAACAGCTATGAAGATTTCTAAGTCTTGGGCCTTATTTTGCCATGAGGAAAAATAAATACATCCCATAAAAAAAATCCTAAATGGATCTGGTAATGTTATTCTGTATGTAAAGTCATTTTCTTGAGCAACATAGGAAATAGTCTTTAATCTTTTGGAATAT
TTTCTCCTGTAAGCTTTGAATGGAAACTTCTGTATCACATGATGTGTTTCACTTATGCTGTTGTGTATATACCTAATATTTCTATTTTTGATTTTATTTTAATACACCTCGTCCAATAACATCTCAAGCTTTTTATTTGCATTTACATTTTCAGCTGTGGTCAGTGTAAAAATTGGTCATCAGCTGGGGGCGGGGTGGTTAGAAGT
TTACTCTCTTGAAGCTGAATTTTCTTTTACTACTTAAATCATTTATGTATATCTGGTAAATTATGACCAAATTTTTGTTAGATTGCATACAGTAAATTGAAATACACACTTGGTACACTACGGGATTGTTGTGCTTTTGTTTGGTTTTAGTTGGAAATAAGGTTTGATGTAGATGGCTTGTTACTGTTAATTTAAAATATTCTATA
TGTCATCCCAGCCCCTTGGGATGCCAAGGTGAGAGGATTGCTTGAGCCCAGGAGTTTGAGACCAGCCTGGGCAACAGACCGAGGCCCCGTCTCTACAAAAAATACAAAAAAAAAAAAATGAGTTGGGCATGGTGGCGCATGCCTGTAGTCCCAGCTACTTGGGAGGCTGAGGTGGGAAGATGGAGGATGGCTTGAGCCCAGGAGTT
CCGTGGGCATCGATGAGGCTTTGGCCCCCAGGGGCCGGACTCCGTGTGACCTAATAGGTCGTTTCCAAGTCACCCGTTTTGGATGTGCATTTCATGTGACAATACAGATGACATGCAAATGGCCCTCTCCCGTGTGGCTTTTTCCTCATGCAATTCAATTGCTCTGGATGCATTCACCTTATTAACATGGAACGGGCGGAGGGGTG
CCTCAGGTGCCAGGGTTTGATGGACAGTAGCATTAGAATTGTGGAAAAGGAACACGCAAAGGGAGAAGTGTGAGAGGAGAAACAAAATATGAGCGTTTAAAATACATCGCCATTCAGTTCGTTTGTTCCGTGTGGGGACTTTTTTGTTTGGAGCGGGAGGGCCCGCGATCAGCCCCCACCAGCCCACCCTCCTGTCCACCCTACCT
ACTCAGCAGCACCACAAGACAATGAAGGCTGCTGGCTAATGTGGAAGGAGGCACTTTCTCCTCTAAAACACAAAACTGTATTTGTATTTTTTGTACAGATAATACAGCTTATTTATTTAAATCTTGTCGTCTGAGTCTCTGTTAAACTCAGCCTTCCTTCCCCTGGTGGTTTATGCAGGGAGCAAGAGAAGTCCCTGTCAGTTGGG
CCTGTAATCCCAGCACTTTGGGAGGCCGAGGTGGGTGGATCACAAGGTCAGGAGTTCGAGACCAGCCTGACCAACATGGTGAAACGCCATCTCTACTAAAAATACAAAAATTAGCCGGGCGTGGTGGTGCTCACCTGTAATCCCAGCTACCCAGGAGGCTGAGGCAAGAGAATCACTTGAACCCGGGAGGCAGAGGGTGCAGTAAG
AGGTTCCTTTGGATACCCTTGAATTCAGTGTAGTAATATTTTCAGACGTTTCCCCAATAAGTGTGTTGAAGCATACATCTTTACGCTGCTAATATGTCTAAATACATATGTTATCCCTTGATTTTTTTAAATAACTGAGAGCTCTATTTATTTATGGGATTATTAAGTTCTGATGAAAATATAAATGTTGACTTAATCAGCATAGT
GCTTTATTTTGCTAATGAGCAAGTAAGTAGACCGCAGGCTTCACTTCCAGAGCAGAAACCCATCATCTTTGTTAATATTTCGTCATTCAGGAAAGAAGAAAATACAGAGACACACATACACAATAGGTATATATTGGTTTATTTGTTTTCAGCAAAGGGTAGATGTGTTTGAGGTTTTTTTAAGTTATCGTTTTCTGATTATAAAA
TAATGGAATACAAGATTGGGAAGCCCCATTCCCCTCTTCCCATTTCCACCCTCCATGTTATGACGATAGAAATGTGAAAATGCTTCCTTGGGGTGCTTTCAATACATGTGCAGTGGAAACATATGGCTTAGCTTCGTGTCACAGTTCGGTGCTTTTCATATGCCCTCCTTTCCCTTTCTGCATCCCCCCGCCCTCCACCTTCTGCT
CTCCATTTTTAATAAGTTTTTAGTATTTTTGTTAATGTGAGGCATTGAGCTGTTGGGTTTTGTATATTATTTATATAGAGACCCCAGAGCTGTTGCACCCAATACACAGAGCTTCTTTGCAAAGGGAGTGTGCGAGTTCTGCATGTCTGGGAAGGGTGGTCTCTTGGGAGAATGCAGGGGGTTGGACCAACAAGTCAGAGTCTTCA
