# Supplementary material for: Poly(A)-DG: A deep-learning-based domain generalization method to identify cross-species Poly(A) signal without prior knowledge from target species
Source: PLoS Comput Biol. 2020 Nov 5;16(11):e1008297. doi: 10.1371/journal.pcbi.1008297 (PMC7671507; doi:10.1371/journal.pcbi.1008297)
Supplement: S1 File — These three datasets are produced by previous researchers and we use them in our experiments. (ZIP) [file pcbi.1008297.s002.zip › human/omni_polyA_data/positive/CATAAA.txt]

AAACTGATTTAAATAATATGTGTCTTTGTTTTGCAGCCCTGAATGCAAAGAATTCATAGCAGTTAATTCCCCTTTTTTGACCCTTTTGAGATGGAACTTTCATAAAGTTTCTTGGCAGTAGTTTATTTTGCTTCAAATAAACTTATTTGAAAAGTTGTCTCAAGTCAAATGGATTCATCACCTGTCATGCATTGACACCTGATACC
TTTTCTAGTTGGAAGAATGTGATATTTGTTGTGTTGGTAGTTTACCTAATGCCCTTACCTAATTAGATTATGATAAATAGGTTTGTCATTTTGCAAGTTACATAAACATTTATCAATGAAGTCATCCTTTAGACTTGTAATCGCCACATTGTTTCATTATTCAGTTTCCTCTGTAAAGGGATCTTGAGTTGTTTTAATTTTTTTTT
GGCGTGTGTCACTGTGGCTGGGACGGCAGCGCTCAGAGGAGCCTCCAGTTACTTTCCTCACATCTCCCAAACTCTCTCTTAATTGCGATAATTCACAGAACATAAAATTCACGATCTTAAAGTGTGCAGTTCAGTGGCTTTTAGTATTTCAAAAGTTGTGCAATTATCACCACCAATTCCAGAACATTTCATCACCTCAAAAAAGA
AATTTACCAAAGGAAGCTGCCTTATATTATATGCCAGGCTGCTGGGGAAAGCCTCAGGTCCTGGCCAGCCCCTGTTCTCACAAGAACATGCAGGTTACCACATAAATAATGGCATATGCCTTCCATAGGACGTCAACCTGACTTAAATCTACCTATACCCTACTCTCTATTCTTTGGTTTTTGGTTCTCATCCCTGTGGAAGGAAA
ATTAGATGAAGTAAAGAAATATGAGTTTTTAAGTAAATTAGGTTAACCAGAAATGCATTAAATTGTTGTAAGTAAAAATTAATTAATGGATTAATATAAACATAAAGAAAAGTTTCCAAAGAAGGCTTTGTCCTTTTAATAATTCTGCAATTGACATGAATGAAGTCCTAGAAAGTGTGTTCATCAAACCTAGGAATCAAAGTTGG
CAGTCTGGCGCCCATGATGGGAGGGATTGACATGTTTCAACAAAATAATGCACTTCCTTACCTAGTGGCCCTTCACACAACTTTTGAATCTCTAAAAATCCATAAAATCCTTAAAGAACTGTAAGGCTGAGGACATGATCATCGAAATTGAGAGTATGTTATTAATAGAACCCCTGAGCAGAAGTGGCTTTGGGAGTCTCCCAGCA
TCGATAAGGTAACTTCTGCCTGAAGGGGACCAGGGTCATCATACCCGCAAGTGCAGCATCTTCCTGCAGCTCTCATACTACCAAGCTGGGGTTTTTCCAACATAAACATTACAGGTGCTAAACGAGAGGTGGCTTCCTTTCTCAATAAGCTGTTCTCTCTCTCGGATGCCCTTGACAGAGCCCTGCAGCCTCCCCCACTGGGGCTT
ATATTTAAGCTGTTAATCCTGCTTGTCTGTAGAAGATGGGTTTATATTTCTATGATCTTGGAAATATTTACAATGAGCATGTATAACAAGGAGAAATAAGCATAAACATTTATGCCTGCCACATTCGTAAGCATGCTTGCACACACACACCCGCTTTGTGCTTTATTGTCTCTCTTTGGTGCTTTTCTCTGAAGGCAAAACAATTT
AATAGATCCAAGAAATGGGGTGGTTGAGTGGGTCCGCACGAAATGCTTGATTATGTCAGCAACACCCAACACTGTCTGTTTTCCATTTGTTGGTTTTAATCATAAAATTGTCAAGTGATTCGTGTTTGTACTTTATTTTTTTGTGCCTTCTGAAAGGATCTAAAACAAAAATATTTTGCCTTTTTTTCCCCACGTGTATCTGAACA
CTGAATGCAATTACTTAAACTCAGTCTCAGCTTCCTCATCTGTAAAATGGGAATAATCTGTCCTTCACAGAGGATTATGGTCATTTAATGAGACAAGATACATAAAGCACTTTGCATGGTGCCCCGAACCTTTTATTCCTTCCTCTCCTTTGGGAATTCAATTCTCTAGTGTTAGGAGCAGGCTTGGCCCAGGGATTCTTAAATGC
CTGTGCCAGAAGACTAAAGAAGGCTGGGGCTTCATGCCCTATTTGCAAGAAAGAGATTCAGCTGGTTATTAAGGTTTTTATAGCATAATGGTAGTACGAACATAAAAATGCATTTATTCCGTTCACTTACCACATTATTTGAAAATCAATCCTTTATTTAATTTTATTTCCAACCTGTCAGAGAATGTTCTTAGGCATCAAAATCC
GCACAGTGCACAGGGGGCTTGGTTGAATCCCAACTGTGCCACGTGTTAGCTGTGCAGCTGGGCACATCCTTCCTCCTCGGGGAGCCTTGGTTTCTTCATCCATAAAAGAGTATCAAATGCTCTCCTTGCCTATCTGACACGGTGGTTTGTAAAGATCCAAGTAGATGATGTAACGAGAGTGACTTGTCAACAGTGAACTGCTTTCA
TATTTTAAGCTGTACTTCTGTGAATGGTACTGATTTTTGTGGTTGTTTTTTTTTTATATTTTGTTTGTTTAAGCAGAAGAGTGGAATATGGGGTCAAAATCATAAAAGAAGTTGCCATGAGTGTTTCTCATTTGATTTTTTTATCGTAAAATATACATAACATAAAATTCACCATTTTATCCGTTTTAAAATATACACTTCAGTAG
TTTTAAACTATCTGGTCACAAAGACTGTTACGCTAAAAATGTTTACTAAAAGATCACTAAACTATCTCCCCTCTTGCTGAAGTTCTTTGTAGTAATAGCTCATAAAAATTTGTTTATTAATATTTCCCAAGTGTCTGTTGACTCATTGGACTGTTATGAGGCTTGTGCCATTTGGGGAACATGTAAACTCAGGCTCCCAGAACTGA
TACAGGCAGACTCAGCACGCCTGTGGGAAATGCCTAACAGATGCGTCACCTAGAGCAGCTGCTGGCCTCCAGCTTGCTAGAGACAGCTCGTTTGTTTATACATAAAAACAATTCCAGACCATTTTCCTTGTACTTGACATCTGTGAATCTGAAATCACTGAGAGTTAACTGTACACTTGATAGGTGCGTGAATTCCAAAGCGGTTG
AACCTTTTTTTTTACAGAGCCTAATTAATAACTTAATGACTGTGTACATAGCAATGTGTGTGTATGTATATGTCTGTGAGCTATTAATGTTATTAATTTTCATAAAAGCTGGAAAGCAGCTGCCTGTTTCTGTCTGTGTCCTCAGCCACTCACTGAGCCCTTCTGCCTTAAGACTCCGTTAGAGAACACACTGAGCCCCAGGTGCT
ACCCAAGTCAGTCAGTTTCAGAGTATTGGCCAGTGTACTTTCCTTCTTCCTCTCCATCACTTCTTCCCTTAAGTTAAAGTGTTAGAGAAGACCTTCTTCCCATAAAAAGGTTGGTGGATCGTTTTCCAGAGAGAACTGTTTTCAGTCTTTTATATATATATATATATATATATAACTGGTAGTATTTAACATTGGGGTTGAGGCTG
CAGTGCTCTACTGGGGGATGAGAGAAAGGCATTTTATAGCCTGGGCATAAGTGAAATCAGCAGAGCCTCTGGGTGGATGTGTAGAAGGCACTTCAAAATGCATAAACCTGTTACAATGTTGCCAGTTGGACTCTTCATGTATCCTTGGGGAGAGGGGCCTAAACTGGCCACGGATTCCTGTGGGGCTGCCAACTCAGAAGGCCCTG
ATTTGAGAAAAATTGAAAGAAATTAGATTATCAGGTTCTGTTAAATTGTTACATGTATCTTGCTTAAATTTCTGTTTATTAATTTATATCCACCCAAGTACATAAAGCAAATTTGGAGGAAACAACTGAAGTTGTGCAATATTTTCTGATAATTGCTTTTTTTATTCTTGTGTTTTCTACTTAAACATAATGTCTGTGTCATCAAG
GTCTTACCTACAATAACTTTTATTTTGGAATTGAACTATTATTAAATTGTATCTAATCCTGGATTACAGTTTAATTAATTATTCTTAGTGCTTAAGGCTTCATAAAGTAATTTTTCCAACCTTTTTTTTAAAAATGTGCATCTTTTATTATCTTTTATGGTTAAACTTGGAAGCCAATTATTTGGCAACCTTGAATACAAGAGCTA
TACCCTTCAGGAAGGGGACCTGCCGAGAGAAGTGAGAAAGAGAGAATAGGCAGGACTCTTTTTTAGAGCCGGACACTTAGTCACTAAACAATCTTTGTTACATAAAATACTTAAATCAGCTTGCTTGGGACTTTTTCTTTCTTGGCTTCACTAATGCTCTTGGTGAAACATCTTTTTCCTTTTTCTTTTTTAATCAAATCTAATGC
TCGTTCGTGCTTCTTCGCCTTGGCTGGAGCGATAGGGGCGAGCAGGGGTGGGGCCGGCTGGTGCTGCTACGCAGGGCCGTGCCAGCGGCTTAATAAGTGACATAAAATGTCTACACGCATAAGTAACCGTACTTAGGGCTTCTGCAAGGGCCACCAGAGCGCCTAGGTGGCAAGTGGGCGCCGTGTCACGGGCCGCGCTGCAGGCG
AGGGTAGACTAATAACTGATGGCATTTATATGCTGTGCTGGAATATTGTTACCAAGCTGATGTGCCGTTCTCACCCTGCAGAATACTGGTTTTGTCATTTCATAAATGATATTTTTATAAATATTTTTGAATGACTGTACTTTTTACTGATTATCTTAATACCGCCTCACTTATGTACCTGTAGCATAAATATTCCTGGTTCTGAT
GGCTGGTGGCTTTCAAACTTCAGACCATGATCTGCAGCAAGAAACGTGCCTTCCATCATAAATCAGTCCATTTGTTTACAACTGTGTTCCAAGCAGGTTTCATAAAGAAATTCTTAACCTTAGAACCTCGGATATCCTCTATGTTTTAGTTTTCATTTTTTTAAAATGCTTCTTAAAATTCACTAAATTGGGCTAGGTGTGGCTCA
ATTTTCAGTTAAGAAGCAATACAAATTATGCACTGTGCTAAATCTCAACCCTTAAGAACAATTCTTTTGTAATATTCTGTGTGACAATATAGGAATTACACATAAAGCACTTTTACTGCTGAGGAGAAGCACGAGTAACTGAGTTATATGCCTGAACCGTCTGTTTATTTTCACATAACACCATTTTATGTGCAAGAATGAATAAC
CCGGCCAACCAAGTCACAGGGCTGTGCCGGACATCCTGGGCAGGAGTGTGGTCCTCCTTAGGGAGGGGCCCTGTAGGGTGAGGCAGCAAATATATTTGAACATAAAATGTCATCTGTTGCAGCCTCCAGTTTCTTCTTCCTGATAAGCAATTTCTCTCCATTCCGAGGTGCCATCACACCACCATCAGAGCTAACTCTCAAAAATT
CTGGATGGCCCATAGACCTGACGTCCCAGAATCCATGCTTCTCATCTGCAAAATGAAAATGTCAATACTTACTTCTTAGCACTGTTGAGAGGGTTACTTACATAAAGGAATTTTGGTGAAACTGCCTCAGCCTGTTCCTGGTGCAAGTCATTGAGTGCTTGGTAAATGGTAGTTTTTGTTACTCCTGTTGTTGTCACCCATGTTAA
TATATTTTGTTATGCCTTAAAGGCCACCTGCTATACAGTTGTTAAATCTTAAATATGCTTTTTAAAAATTGGAATAATGTATTAAGGTCAAATAATATCCCATAAAATATATATTTCTGCTAATATTAGTAAATATCTTAATTTTTCATTAGATTCATATCATTTAATTTCACATATTCAACACCTTTAAATGTTGTAATCTTAAT
CAAGATAATGGAAGATAATGACAAAACAATATAATGACAAGATAATGGAAGATAGTGACAAAAATATTCTGAGCATCATTGATTTAGTCACCCTTTATTTCATAAACATCTTAGAATTTTCTTCCCACCTTTGTTTATTATTTGGTGTGATTTTGTGTTTTTTCTTCCTAATCTTTTATTAATTTATTTTAAGTGACAAGTAAATA
TGGTAACCAGGGCCACCTTCTCAGTTCTTGTGTCTGTTATTGGAGTCTGGCCAGGGTTGACTTGAGCTGAGACACCAGATGCTCACGGAGATGCTGGACACATAAAGCAAGTTACAGCCACAGCTCCCAGAGCCATCTTTCCTGCCTTGAGGCTGTCCTGTCCTTCCTGCCTTGGGGCTCCAGCATCTGCTGCTGTTGTCTTTGTC
AACGAAATCGAACCTTATAGTTCTCAATGGGAACACCTTTTCACATACCTGTTACTTTTCATATTTATTATCATCCTTCGGTTTTCTGACATCACTTCTTCATAAAAGTACATGCACACTTAAAAATGGGAGCTGTGTTTCCAAATGAATTGAATCTCTAACTCTTGGCCCAGCACCATGGCTCACAACTGTAATCCCAGCACTTT
CGCAGAGCTTAACACCCCGCTGAGCCTGCCCTGCAGCCCTTGCCAAGTCTGTCCGAGTGGCCTCAGTCATTGGCAAGTCACATTGCTGACATCGCAACTGCATAAAATTAATTTATTTAGTTAAGGGAGGTGTTAATTAAGAGTTCTCGTTTATTGTCTTTGCAGACAGCTCTCGGGGGCTTCTGAGTTGTCATTGCTGGTGACAG
GAAGAAAATCTTTTCAGAGGACTCCTCTCTCCCCTTCAGTCGCCAAGACAATGAGAGCTCTTGCTACAGAATACTCATGGTCATTTCTTCCCCTGGCATTCATAAACTAACATGGTTCCCAAGCACTACCTTGTTGGCTGAGAGAGAGTCCCCGCCTGTGTTGGGAGGCAGGCTGAGGGCTGCGACGGCTGCTGTGGTGATTGCTG
AGGGCAAGCCAGAAACTGACCTTCCCATCTCCTCATTCCCTTCCATCAAGAACTTTTCATCGTTCTTTCCCCACCCTGGTTTGTAAATGGTATTTGGCTTCATAAAAACGTTTGTCCACAGGTGCCCTGCTCCATCAGTTCGCTCCAGCAATATAGGAAGTTACCAAAAAAAAAATTTTTTTTTATTGACCTTGGATGCAGAAAGG
AATATCATTTGTATGGATTTTTAAATAATCGAATACTATTTTATATATGGAAAAAAATGACCATTTTTTCACTTTTAGGGGAAAATGCAAAAGTGTAATACATAAATTGTCACAAATTATACATGAAATTGATTACAAATACATTTGAAAAACATATGCCTCTACTCATAAGTATTTTTTTCTATTTAGACTTGAATGATAATCTG
GAAATGCCTGCTTTGAATAAATGTGTTGGGTTTTTTGTTTGGTTTTATTTTATACTTGCCATCAGTGAAAAAGATGTACAGAACACATTTCTCTGATCTCCATAAACATGAAAACACTTGAAATCTCTGTCAGCCTGGCTTGTGGATGGTAATTAGAGCGCCTTTGTGTCTGAGCAGCTCACTAGCTAGACAAGGTCTCCGCAGCT
CGCCGCGTGGAATGTGAGTGTGTTTGTGTGCATGAAAGAGAAAGACTGATTACCTCCTGTGTGGAAGAAGGAAACACCGAGTCTCTGTATAATCTATTTACATAAAATGGGTGATATGCGAACAGCAAACCAATAAACTGTCTCAATGCTGATTCATTCTCTCGGCTCGGCTCTCACGTCTAGGAAGGGAGGGTGCCCTGGTCCCG
CGCTGGCCTAGAGTTCCATCACTAAACTGATATGTAACCCAAGGCAGGTCTTCTTTCTTTGAGTTTCAGTCTCATCATCTTTGAAGTGAGAATAACAGAGCATAAAAGTCAAACTTGAACCAACACATGATCTGTATAGCTCATTTTTTTATTCTCAATGACAATAGAGACATTGTACTCTATCAGTTACGTTAATGACTAGGAAG
AAGGGCAGAGTGGAGTGGCATTCAGAGTCGGAAAGCCGACCTGCCTACCCACCCCTGCCAAAGCAAGAAGAAGGCTTGGTCCCCAGAAACAAACAGTAGTCATAAAAGGACAGTAAGTAAGTGATTCTTTTCCTTCCACTCCCCAACACAACTGACAATACAGAGCTAGAGTAGGAGATGCCACATTGAGCAAACCCAGGGACCTA
CTTTGACTTTTAGGAGACAGCCCTGTAGCCTAGTAGTTCAAAGCGCAGCTTCTGGAAAAGGCTGTCGGGGTTTGTATCCTGGCTCCTGCACTTATTAACCCATAAAAAGTAACTTGGCCAAGTTACTCACCCGCTCTGTGCCTTGGTTTCCTCACTGACCAACAGGTTTCCATTGCTATGAAATGAGAACAGTATATACACGAAGG
TGTGTGCATATTTACAGATGGGATCCTACTCTTCTATTGACAGACTGTCTTTTCAGATGTGCCTTACTTTCATTGCATTGGTTTTTCAACTGAAAGTGAACATAAAGGTTTTAAGCATGCCTAGGTCTTATCTTTTTGGTCAAATATCTAACACCCTCAATAACAGTTGTAAATCATTCTTTTGTAATTTGATCATTCATTTTTAT
TTGGAAAGAAACAACCGTTGGAAACATAACCATTACAGGGAGCTGGGACACTTAACAGATGCAATGTGCTACTGATTGTTTCATTGCGAATCTTTTTTAGCATAAAATTTTCTACTCTTTTTGTTTTTTGTGTTTTGTTCTTTAAAGTCAGGTCCAATTTGTAAAAACAGCATTGCTTTCTGAAATTAGGGCCCAATTAATAATCA
CCTGGTGCTAATCCATAAGGACATGGGCCTCGGCGCCTGGGCAGAGGTGGTGGAGGTGGAGATGGGCACCTGACAGCTTTGCCTTTTGCTGACACAGCTCCATAAAGACTCGTGCTTTCTCACTGCTGCGTGTCTGCATCTTCTTTCTTGGGGTTGCCTAGTAGGGATTAGAGTCTACTATGACAGACAGATCAAGGACTTCCCTT
TGACCCTAGCCTTGTTGCCAGACTGAAATGAACAAGCATTTCCTCTCCTCTTCACTCCTAAGCTTCATTTTTGTTTGTTATTGATGTCTTTTTTTTCATTCATAAATAATTTTCCTTTGGCTCTCAGTATCTTTTAACCTTGGCAAAGTTCAGGGTGCATTTTGGTTCCGTGGTTCCTGATGTATGCTCACTGTTGAAAAACCGGT
TTAATGTTTTGAAATACAGCTTTTTTCCCCCCAAATTAAAATTTTTTTGTGGAACCCCAATATGTAAAGCGAATATAAAATTGGTTATTTTGTTTTGTTACATAAATTCAAGTTTATAACAATTCTTTGTTATAAAGAACAATGAAGCTGTTTTGATCAATACAAAATTTGGGTTAAAATCAACTTTAACATCTATTTTTATGTTT
TTTTTTCCCCCTTCACTCTAATGGACTGTTCCAGGGAAGGGATGGGGGCAGCAGCTGCTTCGGATCCACACTGTATCTGTGTCATCCCCACATGGGTCCTCATAAAGGATTATTCAATGGAGGCATCCTGACATCTGTTCATTTAGGCTTCAGTTCCACTCCCAGGAACTTTGCCTGTCCCACGAGGGAGTATGGGAGAGAGGGAC
AGGACCGGGCTGGGGTTTATTTAAACTGTTCTGTGTGGGTCTGGGGAGGGAGAGCACCTTAATATTATTGGGGTTGGTTGGGGTGGGGCAGGATCTCAGCCATAAAGTGCCAGTTTGCTTAGTTCTCACTGTCTCCTGGTCTGTGCTGCCCTGCTCTGGGGATGCACGGCGGCAGGGTGGGGGAGGGAGGTTCCTCGCAGGTCTCA
TCCAAAATGCTCCAAAATCTAAAACATTTTTTAGCACCGACATAATGCCACAAGTGGAAAATTCCACACTTGCTTCAATGTGCACAAACTTTGTTTCATGCATAAAATTATTCAAAATATTATATAAAACTGCTTCAGGCTGTGTGTATATAAAACATAAATGGATTTCCTGTTTAGCCTGGGGTCTCATTCCCAAGATATCTCAT
ATGGACAAAATTAAAAAGGTTAGATAAGGAGCAGATGTGAGCTGATCATGACAAAAACTGGGGATCAAAATATTGAAATGATTTTGAGAAACATGTTGAACATAAAAATTTAAATGCTGTAAAACTTTCATAATGAGGTGAAGTTTTACTTTAAAAAACTAAACAGAATAAAACCATAACAAAAACTCAAGAAACTGAATCCTCAA
CAGAGCGTCTCCATCTAAAATTCCTAGGGCAAGCTTCCAACCCGGCCCAAGGGCCGCATGTGGCCCAGGATATGGCTTTGAATGGGGCCTAACACAAATTCATAAACTTTCTTAAAACATTGAGATGTTTTTGCTTTTTTCTTTTCTTTTTAGTTCTTCAGCTATTGTTAGTGTTAATATGCGGCCCAAGAAAATTCTTCCAATGT
TTCTGATGGTTCAGTGTATCCACACTTTGTTTCATGCCAAAATTATTTAAAATATTGTATGAAATTACCTTCAGGCTATGTGTATAAAGTATATATGAAACATAAATGAACTTTATGTTTAAACTGGGATCTTATCCTCAAGCTATCTCATTGTGTATGTGTAAATATTTCAAACTAAAAAAAAAAAAAATCTGAAACACTTCTGG
GGGACTGGATCTGCAGGTGGGATGAGGGAGACAGACCACTTTTCTATATTGCAGTGTGAATGCTGGGCCCCTGCTCAAGTCTACCCTGATCACCTCAGGGCATAAAGCATGTTTCATTCTCTGGCCCGACAGTGTCTTTGCTCAGGGAGGGGAAGTGGAAGGGAAGGGCATGTGGGGTCAGGACAGGGCCTTGCAGGGGAGCAGCC
AGGGGAAATAGGATGGGTCGTCCTTGTCTGTAGAAGTGAATACTGCAACACTGTCTCAAAGGTTTCTTGTGTTCTGGTGAATTCCATGAATTGTGCATTCCATAAATTCTAATTAATATTATTTATAGTTATTTAAACATGGTCTCATTATTTCTTTTTGTGGCAGCAAAATTCTAACATCTTTCCAGAAGAAATCTATGATTCCT
AGAAATGCAGGACTGCAAAGAAATTGGTGTGTGTGTGTGTGTGTGTGTGTGTGTGTGTGTTTAATTTTTAAAAAGTTTTTATTGAGATACAAGTCAATACCATAAAGCTCTCACCCTTCTAAAGTGTACAATTCAGTGGTGTGAGTATATTCATAAGATTTATACTTGGTGTCTATTCATAAGACTTATATCCAGCATATTCATAA
GCTTTCTTATGGTTCAATGTACACAAACTGTTTTATATAGAAAATGATTTCAAATATCATAAAATTACCTTCAGGCTATGTGTATAAAGTATATATGAGCCATAAATGAATTTTGTGTTTAGACTTTGTGTCCATCCCCAAGATCTCTCATTTTATATATATATATATATATATATATATATATATATATATATATATATACACAC
TCTCCTCCCCTGTGCCAGTGCCACCTGGGTGCCTCCTCCTGTCCTGTCCGTCTCAACCTCCCTCCCGTCCAGCATTGAGTGTGTACATGTGTGTGTGACACATAAATATACTCATAAGGACACCTCCTTCCCGTGTCTTGTATTTGTTGGGCCTGGGCTACTGCTCACCCTGGTTAGGTGAGCCTCTAGGAAAACTTAAAACAAAT
GAGGAAGAATTGCCCAAATAACTTGTTCTTTGTGGCTAGAAAATGCTTACATGGAACTCACCAGGCCACATTCATATTACTATGTTTGTGATCATCCAAACATAAAACCAGTTCCTAGGCCGTGTGCGGTGGCTCACATCTGTAATCCTAGAATTTTGGGAGGCCGAGGTGGGTGGATCACCTGAGGTCAGGAGTTCGAGGCCAGC
TTACAAATTCTATGACAATGTCAGGAAGTTACCCTATGTGGTCTAAAAAGAGGAGGCATGAATAATCCACCCCTTGTTTAGCATATCATCAAGAAATAACCATAAAAATAGGCAATCTGCAGCCCCCAGGCTGCTCTGTCTATGGAGTAGCTGTTCTTTTTTTCTTTTACTTTCTTAATAAACTTCCTTTCACTTTGCACTGCAGA
CTCTACATTCCATGGACTATGACAAGTATATCAGTCGTCGAAGTGGGTGGTTTAATGGCATGATTAGCTCCATTTTCTCTTCCTGCAGCATAGCAAAGTGCATAAAGCTTGAGCTCTGTGTCCAGCAGATCTTTATTAGAATTCCAGTCCCCCCACAGTTACATATGCTCTCTCCCTGACAGTTTTCACAGATGAATCATCCAGAC
TGCTGTTACCTTGTATAGATATCCACCTATCTATTCACATGGACCAGCAAACGGGACTTCTCTCTCTATCGATATAAATGTCTAGAATGAACACTGGATGCATAAAATAAACTGATCTGTTCAGACAACTATTTTCAAATAGTTTTTTTTTGCATCTTTCTTAGAAGAACTGTTTTGTTAATGCTAAGAGGTAAATGCTGCTTATT
CTTGTTCCAGTGAAAAGGAGGAGTGAAGCTGGGGAAGTTAGTATCTAAGAGGGGCAAGCTGATTGCATGTGCATTTATACCTATGCCTTTAAAACATTCCCATAAAAAGTATTAATAAAGAAATTTCCATTCCACACTAGTACTGATGAAAAGGTGGTTGATTTTGCCTTGTGATAATTATCAAAGGATAGTTTTTCATCCTTAGA
GCCCCATCTCCAGGAGCCCCTCAGGCAGAGTAAGTGGGGAGTGTGTCCAGGGATTTTTTTGTGTTTACCAAGGTCCTGCTGTGCACTTAGAATCTGTCACCATAAATACTTATCTCGCAGTTACCCCAGCAAGAGGGTGTTATTTCCCCCATTTTATAAAAGGAAATTAAGGCTGGGCAAAGTTAAGACTTGCTTGTCAGTGGTCA
TATTCTGTAATTTAAATATATATTAAATTAGCCTTGATAACCATCCTGGTCTTCTGTAGCTTTATTAAGTAATTTTTTTGGTCTGCCTGAACTACCAATACATAAAAGAAATGTATTAATCTCCCACTACAATGGATTTGTCAATTGCTCTGTGTTATTCCAGTAACTTTTGCTTCAGTATTTTGCGGCTATTTTACTAGTACTTA
TATGACCTTTGCTGAGGGTATGTCCTGCTCCTTTCCACCAGTGATTTGTATTAAGACAGCACTTATATTGTACAATACTTCAGACTGTTTTTTTTAAATACATAAAACTTTATGTTAAAAAACTCTATTAACATGGCCAATTGGCATGACTCCTCTTATGAGGGATGGGGGAGGATGTCCTTGCACTTAAACTCATTCCATATGCA
AACTGCCAGTTCTCCAGCACTGAGGTGGGGCAGATAACGGGGCATATTTAAGGGGGCATCTTTGTGTAAAAGATGCATGGAGTCAGGAGAAAACCACCTTCATAAACTGCTCTGTGCAAAGAGGAATAAAACATTTTTTCCAAACTGCCTTTGTGTGATGTTTCTGTTTCTCTTCCTCTCTTTTTGGCAGCTACTCCTGTTCCTCC
GTGGGTGAGATAAGTCCACAAATCACTGTGCCAGACACGGATAGATAGCAGTGTCACGGAGGATGTATAGAAGGAGAAAACATCTCTGGTTAGAAGATTCCATAAATTCTTTAAAGACATGCTCTGTAGAGGATGAGTGGGATCTTGGTAAGCAAAAATCTTCAGAATAGGTTAGTCCAGCCAGAGGAGACAGGAGTAAAGCATTG
CAGGGCATCTGGCAATAAGACTAGTATACATTGACCTCCCGTTCCCTGCATGAGGGCGGGGAGTTCCCCCTGCTCCATCCCCCATTGCATGGGGGAAGGGCATAAAGAATCATTTATATGCACGTGGAGACTCCTTTCTCATCTGGGGCTTTTCTGGAGGGTTGGGAGATGTGGGGAGGTTTCTCTGCACAGGTTGCAAATCCCAA
TTAGCAATGTCAGCCTGTGGACTGCAGCTGTTTGGGACATTGTATTCCTTTGTTTGTCTCTTGTTGTTCTGAAGGATTGTATTGATCACAAAGCTATATGCATAAAGATTCTCATTGTTGTAACTGTTCTGCCATTTTCTGAGTGCAAGCATGGAACACTGTTGTGACAGTCCCTTCTCCCTTCTTCCTTCTTCCTTCACCCCCAA
ACAGCTTAGAGAGTAGAGGGTGGGCTGAACTCCAGTTACTCTCGTACAGGGATCCACCTTTTTGCAGAAATCACAGTGTGGCTATGGTGTGGTTTGATTTCATAAAACAGATGCTTAAAAAGTATTCACTGTCTCTGTCTCTTCAGTGCCATGTAATATCACATGACTTTCCTTTCTCATTCCATTGGTATTTTCCTGTGTCTTTT
GGTCTCTAGTATATACTCCTCAAATATCTTTTTGCTATGTATTAATATATCTATATGTTTACATATAGAAATACATAGTGTTGTGGGTTTTAAATTTTCACATAAATTGTGTCTTACCCATGTGTTTTGCCATTTGCCTTTTCTCTTGCCAACGTGTCTAGGAGCTCTTTGGTAAATACAGACTTTTTCATTTTATTTCCTCCCAC
ATTCCACTGTCCCTTTCTCAGCAGTCAATAATCCATGATAAATTCTGTACAACACTGTAGTCAATAACAGCAGCACCAGACAGCATATTAATTCTTTTACCATAAATTTGTGTGTAATTATAATGTTCTATGTGTGGTGTTATCAAAAGAATCACTGTGTCTCTAAATATCATATATGTATGTCTGGATAAATACATTGCTGTACA
TTGTTTAGCCTACATTAATAAATAAAAAATATATCAGTTAAATGTATTTATAGTTAAATAATTCAAGTATCTATGAACTTTGCTATTCATGTGAGCCAGACATAAAGTGCCGTACCTTTATTGCTTCCATTTTCTGCCGCTTCTTCTGATTTGCCTTCAAAAAGTATTCACCACTAGCCAATTCTTTATCGATCTGTTGAAAACGG
AGACAAACTGAGACAATGAACTTCCGCAGGACCCAAAGCACCTCTTACTGCAGGAAAGAAGATCCAGTGAGATAGTTAGTCCACAAATGGAATGTCAATCCATAAACACACTTAAGTAACAGAATAAATTTAGTATGAGCGTTTTTATGTGGGAGCTCTTGAAATGGTTGCTGCTCATATGTCAGAGACATATGCAGTTTAAGAAA
AAGATATTGCAATATAGTTAACTTATGTTTTAATACACCTCTTAATTCTGTTTTGATCCCACACCAACCAAGATGCAAAACTAATTTTTTCGCCCATTTCCATAAAAAACACAATTACAATGGGCCTAATGTGGTTTATGTCATTTTCCCTGAAGATTTGTGGTGGTATAGGAAGCAGTCACAGCACCCTGTATAAAGCTCTTCCA
TAAATAATTTTAATCGAGAATTTCCAGTCTTTCAGTCTGATCTATTTAATTCACTACTTGTTACATAATCCAGTGAAAACTCTACTTGTTGAAATTATGACATAAAGATCTTGCAGCTTTATTTGAGTATTTGTTCTTTTGTGTAGTTTCCATCTTTTAAAATATTTAAAATATTTTCAAGATAAAGTATTATCTTCTCTGCAAAA
AGACCCCCTGCGCAGGAGAGGAGCCTGCTAGAACCCCCACCCACCAGCCTCCGGAACAGGGCACTTGTGTGCACACGCCCACGTTCTCTGAACCATTCCACATAAAGGAAAATCGTTTATTCACACGATCCCAATTGGAGTTGGTTTATTTAAGTGTTAAGCCAAAGGGTATGTGGGATTTGGGGTTTTTTTTAAAAAAAAGAAGA
GCAGCCTCGTGTCTTTTTCCTCTCAACTTTCAGTTCAGAAAAATTTCAGACCTACAGAAAACTTGGGAGAGTCTCACAGTGAACAAACCTCAGCTGTGGCCATAAACAAAGTGCCCATTCGTGTGTGTGTGTGTGCGTGTGTACAAAAACACACAGACATAGACACAGACATGTACACACATCACACAGACACATCACACAGACAC
CCTCCTGCAAGCCGACTTTGGACAAAAGCTGTGTCCGGTCTCACCGTCTGATTTGTCTTGTTCTCTGTTAATGTAGTGTTTCATTCTTCTCACATTCATACATAAAAGTGATGTCGTGCCTTCTCATGAGCTTTAAACCCAAGTTCTTTAAAATGTGCCTGCTTTTCCTACCCCACCCACTGGGCACGCTGACCCAAGGCAATGTG
CTAATAGATGGTTCAGTATTCACGTATTCTTAATGCATTAAATATAAGTTGTAGTATGTAGAACCCATGACCAAAAATGGACAATTCATGATTGTAAACTCATAAAGTATGACATTGCTCCTCTAAGGACTGGATTTAATTCTTACATGTACAAGCTCATGTCCTGTTGTAAAATGAATTTAGTAGCACTGTTATTTATTTGCATG
GACCATATCCTCAAGTGACCGGCTCCTGTGTCCACGTGGCCTTGCCAAAAGGCAGCTAGACGTTCTCAGGGATTTCCCAGAAGGCAAATATTCCTTTCCTCATAAAATTTGCGTATGGTGCTCAGAATGCTCTATGTATCCCAGAATTTCTATTATTTTGATTTCTAGCCATTTTCAGAAGCCCAGATGCTCCCCTCAGGCACATA
TTCCTAGAAAAGAGTGGAAAGAAACCAAGGTGGAATGGATACAACAGAAAGGAGACCATGCTAATATTCTTGTGCAATGCTTCCTGGGCAGAAATTATGTCATAAAGGATGTTCCATTCTGCAAAGCTATGTGTCTCTCTGTGGTTTGCCTCAGAGGAGGGGCCTTTCATAGCTGTAGTGAGTAAGGGGGCCCTTGCTGATGTTCA
AGTTCAAAGAATAGCAAAGAAAGAAAGAGGACCCAGTGGGCGAAAGATGAGAGTGTACTTTTACCAAAAGTTATCTAAGCCTGAGCACTTGAAGTCTGCACATAAATAAATAAATGACAAAAGAAAGAAAAAAAGGCCAAAAAGTCTACATTGCGTGTGTGGATGGATGAATGAGCAGTGGGAGTGCAGCGCCAGGTGACAAGATG
GATGCTGTTGCATTTCCTGCCTGCCACCTTTTTGCCATGACACCAGACTCTCTTTTAAATTGTAATATTGTAATAAGGCTGTAAATTAAGAATCTGGAAACATAAAGTACCCCTTTCAGAACGATAGGCATTTAGTGATCTATGGCAGTAAAGCCTGAAGCTTAGCGGACACTGGTCAGTGGGAAGTGAATTCCTTCCCAGCTGGA
TCCTTCCAGTCGGCCAGTCCCCTTGCTGCAGTTCATGAAAACTGGCACTATTCTATGGCTTCCCCCAAATAACCGTTACTTCAGTTAATTAGAAACAAAACATAAATGGTTCCTGATGACATTCTTGCTCCCTGTCTCTTCTAAAAACTTGGAGTTTGAATCCAGAAGTTTGCCTACCTACCATTTACCTTAAATAATTCCCTTGC
CTGTTCTGCATCTCTGTGGCATATCATCTGCCCCTTTTGTAAAACTTATAAACTTGTGGTTACTTGTTTAGCGTCTCTTTCCTCCCCAGACCATAAGCAACATAAAGACAAAGGGTACATCTAGCACATAGTTCGTGTTCAATAAATGTTTGTTTTCATCATGCCACGGGAAGTGAGATATACCAAGTATTCAAAAAAGTGTTCAA
TGAACACGTCGATTTTTCACCAATCGATGAAGCCATGCTCTGCAATGACAATATTAATGTGATCCGACCCTAACATTTTCTCTATGGAAGACGTATGTTGCATAAAGCAAGGCACACTTCTGCTTTATGTGTGTGTGTATGGGGATGGGAGGACTTAACGGAAGTTGAACCAGTTGGTTCTAGATGAACCAATTATCTGGAAAATG
GAGCCCAAATTATGGGCTTATCTCTGATTCTTTGATATTTTTTCCAAGATGAAAAGAGACAAAGGATAGAGATTCAAGAAAAGAAGAGAAAGAAAAATCACATAAAATATTGGGAGTTTCCTTCCTACCCTTACCCATCTTTCTTTTCCATGTTCCTCTTAAATATTACAAACCAAATTCCTTGGAATCCTAAGCAGCCAGGTTCA
CCCAGCAAGCAAGGGAAGAAGAATCTTGAAAGCCTGTGACTTCACAGAGACTTCTTGATTGATGCCCCTGAAATCAGCCTGCCAAGTGTGGCCTCTGCAGCATAAATACAAGGAGTCTGATGACACAAGACGGCGTCTGATGATAGTTCTGTCACCCTCAGCCATATTATAATTCCATGTCCTCGTAGTCACCCTGCCATAATCCC
CAAAAAGTTACATGAAAATTTATTTTTTATAAATCCAATCTATAGTAAATATACCAGGATAATTTTTCTCTTTACAGAAACCCCATGCTGTTTTCTGTAACATAAATAATCCATTCTTATTCACTCCTTTGCCTCCCAAATATGTCTGTATGTTTATATTTTGATATCAGGTCGCAGACACTCAAAACATCCTTCACCATGCAATT
CCTTCCGATTACCTAGATACCTCCGTCTTCTGGAAAACCCCAAAAAGACCAGTAGACGAATCAGGAAGGTCCTAGGAGTGATTCCTCCAATGGCAGGAATCATAAAGGAATAAAAAACCTGCAAATTCATGGCAAATGATGTCAGGATGAAATGATGCCACACATCTTTACAAAGTTCACAAAATCCATATATTCCCGGGGCAATC
TATTGCAGTGCTTATATTCAAGAACCTCTTATGTGACTCAGTAATGTCCTCAAAGTGCAAGAGCAGAGATGCTGGCAATTTGGATATGCCAAAAAGAGGCCATAAAGGGCTTCCTTTAAGTGAAAAGGTGAAAGTCTTTTTTTTTGTTTGTTTGTTTTTGCAGTTGCAAGATTTAATAGAGTGAAAACTGAGCTCCCATACAAAGG
TCACTTAATCTGCAAAATCAAGATAAGACCATTTTCCCCATGTGACTTGACAAGACAATATTAAAGCTCAAGGTGATGCATGTAAAAAGATTGTGGAAGCCATAAAGCTTTATAGAGATACATAATCACTGTCTCTTCCTCATCTCCTGCCCCATTCTGCTACCCTTGCTTTAATAAAAATTGTTTCCCCGAAGTCTCCGTCGGGC
TACTGTGCAACATAGTGATGATTCAGAAATTTTTCCTTTGGGGAAAAAAATGAATATGAACATTTCCATTGTGTTAAGTGTAAAAAGGTCCAGACATGATCATAAAATTTAAATTTTATACAATTACTTGGCTTGCTTTAAAATTCTTCACACTTAAAACACCGATTCATTCTATTGCAGCTAAGCCAGCTGTCTAGACTTGCTGT
AACCCAGGAGGCAGAGGTTGCAGTGAGCTGAGATCATGCCACTGCACTCCAGCCTGGGCAAGAAGAACAAAACTCCGTCTCAAAAATAAATAAATAAATACATAAATAAATATTGTTTCAATCATTCCACATATGCTGGGCATCAGTGGTGCCCTGGGCAAGAGGGACACAGACAGAGGTGGGCAGCAGGATGGCAGCCCTTGAAG
ATAAGAATGTGTATGATTGTTACATGTCCAAGTATAACCATGTTCGCTTTTATGGCTTCTGAGTTTCATGTCATTTTTGGAAAGATATATATATTGAGTCCATAAAACCCTTCACCTATGTTAAATTCTAATTCTTTTGTGTTTTTTTAATTCAAATTCTTAAATCATGAGAAATTTTTTTGTTTTGAAATCTTAAAGTTGCCAAG
ATAGAAATTATATCATTTTATTCGTGATATAATTGACGTCTGATGTCATAAACCTTAGGTAAAGTATTAAGGCTTTAATCTGATATTCAGATATAGAAACCATAAATTTTAAAAGATGATTATTCATTTAAAATATATTCTACCTGTGTTTATTTATAGACCTTCTTTATTTATCCACATAGTAAAACATACCTCCTTTTAGAAGA
AGCCCCTTCTTGGAACGTCCCCGCACCTCACCCCAGCCCCTTGCCAGGGGCAGACCCTGGCAGCCTTCCCTCGTCCTCAGCAGCCATTACGTGTTGCTGTCATAAAGTTATCACTCTGTTTTCTGTCTACTTGTCTCTCTAGCCCCAGCCCATCCCAGCCTCCGACTGCAGGCTCCTGGAGAGCAGGAAAGCCTGGCTCCCCGTGG
TTGTCTGTCTGGGCCACTCCTGCCTGTGTGTTGGTCTATTCCTGGGAAGCTCATCACTACAGGCCCTGGCAACCTTCCCAGTCTGTCCCATACTGTTACCCATAAAACTATCTCTTTATCTGTGCTGTGCCGGAATGTGGTTCTTTCTCAGATGGGGGTTTGGGGCAAGTGAGGTGGTGATGCCCTGGAAGGCTCCTAAGAGGGGA
TTTAGCTTACTGTTTTGAAGTGCCATTTTGTATTGTTAACAAGTGTCATGAAGGGAAGGAACTAAAATCAAACTGACAGAGTGTCAAGGCAACAAAATAACATAAACAAAATAATAACATTGTACAACAGTCTAGTTCTTTTATCCTTTCATATAGAGCCTATTTTTTATATACTTTTATATTTCTCTACTGGACCAAATTCATGT
TCTCATCAATGAAGAAAGCATTTCATTATTCCTACAGATCTTTCCTGCGAGCACAGAATTCTTCATAAGGACCAGATCTCTTCCATGTCTGTGTCAATCACATAAAGCTAAAATGTAAAGGACATTGAAGCCTTTATTTAATTGTACTAATATGATGGTGTTATATACTACATCATTAGCTAGTTAAGGTTTTCTGACCTGACTTC
CAGGTCATTTGTGTAGAATAATTTGAACATTGTGAGGACCAATCTTTTTTAAATCAAAAGGGATGTTGCTGGTATCAGAATTGTTATTGCTTCATTTAGACATAAAACACTTAAGTGTTTTCTTCACTCCGTGACCTGGAGAGTTTTCCATTTTTTAAAATACATGAACTTGGCAAGGGTGTGATTTTTCTTTATCAAGAGAACAA
CAGTCAAGTAAACTTACACGTATTGTCTGGAAGAATGAATCCCATTCCTCCTCCATCTTCTTTGGCTCTGGTGTGGGCTTATGTAATCTGGATACAATCCCATAAAGTTGCTGTGTTTAGTAATGTCATTTCTCCGTGTCTGTTGGGGACTGGTTTCACGATCCCCTAAGGATAGCAAAATCTCTGGATGCTCATGGCCTTTATAT
AAAGATGGCATCTAAGTGTCTGTGTTCTTGTAAGCCTGAGGTGGAATCCACCCAGTTTTGTCTGCTAGCCATATGGGACATCTAATTGGAAAAGCATCTGCATAAAAGTTTGGAAACAATGACCACTTCTCTACCATTGTCCCCCACCCCCACCCCCCAGAATAACGCTGACTGTCCCCTGAAACAGCCTTCTCTCCTGCCCTGTT
CTTTGAACATTTTGACTTTTTGTGCTTTGTTTTGGTGTCTTCCATATCCTGCTGCATCTTATATGTCAAAATGAACATTTCAGTGGTAGCTGTCCAAATACATAAAAACTAAAATTCTTTTGTTAGCAAGTCCTTATTTTTATTGTTGTTAACATGCAAGTGATAAACTGATAATTTGAAACATTTTTCTTACTCTGGTGACTTTC
TTAGCATATGATCAAGAAATAACCATAAAAGTAGCCAACCAGCAGCCCTTCGTGCTGCTCTGCCTGTAGAGTAGCCGTTGTTTTATTCCTTTACTTTCTTCATAAACTTGCTTCTGCTTTACTCTGTTGACTCGCTGATTTTTCTTTCTTGAGACAGAGTCTGGCTCTATCGCCCGGGCTGGAGTGCAGTGGCGCAATCTCTGCTT
CCCCTGCGCCAGTCCCTCCTTCCTGAGTGTCCAGCCCCCAATGCAAACAGCAACCCCAGGCTCTGAAACTACTTTTTTTCTTAGAAAAAGCAAAACAAAACATAAAACTTGTTTCTGATTATGAAAAGCTGTATGTGTTCTCATTGTTGAAAATACAGGAAACAATAAAAGGAACAAAAATCACCCATAATCCCATTACCAGAGAG
TCATCTCACCCCCACCTCCCACCTGCCCCTGGGCCAGCAGGAGGGGCTTGGCCATATGTAGGCGAGACAGGACTTCTTGAAGCTGAAAGATTTCCCACCCCATAAAAGAGCCAGAATGTGACAACCAGGAGCGCTGATACCTGGGGAAGGGAGACTGGCTCTGGTCGTGTGATTCCGGGTTTAGGGCTCTGGGCCATTCCCCCTCA
CCCATGAAATACTGATTGGCTGCTTCCTAGGCCCACAGAAAAGGGATCTATAAGGGAGTCGCCTGGAAATCTGTATTATTAACTAAAGTGTCAGATGATTCATAAAACCCAGCAAGTTTGAGAAACTTGGACTATAACTACAAGTCCAAACCCTTTAGTCTGTGCTCAAATGAATTATCCTGACATGAATTTCTGGCCACCAAGCA
TGTTTTATAGGAGTACTAACATTTATTGCTCTGTCAATAATGAAAGGCTCGATGTAATATAGCTGTAATTTACTTTCCATATGAATACAGTGGCTAGGTTCATAAAAGAGAATTGTGTGAGTCTGGGATTACCACATCTAAAACATTATTCTTTAATGGGATAATACAATTCATTGAGCAGCTACCACTTAAAAAACTTGCAGGAC
CGAAGATGAATCTGGCATAATACAAACAGCACTGGACTGGAAGCATGAAGTTTCTCTTATCTGTGCCTTGGTTTCCTCATGTGGAAAATGAAAATGTTGACATAAATAATCACACAGGTCTCTGTTAGTACCATTTTGTGATTTTATATCGTGCTTACCACACCTAGAAACAGGGGCCATCATTCCAGCCAGCTAACAGAGAAAAA
ACATTTTTATTAAGATGATTTATGAACATGGATTTCTAACTGGACCAACACTAATGTTGCAACCTGATAAAATTTGAGATGTAAATTCATTTCACAGACTCATAAACACACTCTCTTTAAGACTCTTCTTTAAATGGATCCTTACATTACCCTGCCTGTTTTATTATGCCTTCATTTTTGTGGTTTTCATTCACTCCTGCTTGCTT
CTAGGACATGAGCTCCAGGAGGGCGGGAAACATCTCGCTTTGTACACTGCTGTGCCCTCTGTACCCAGCAAGGCGCCTGTGTATAATAGGTGCTCAATAACATAAAATGAACAAATAATCCTCACCTAACGGTTTCATTCATTCTGCAAATACATACTGACAGCACAGTCATGAATAAGATGTTCCTGCCCTGGTGAGTCTTATAT
AGGGATGTCATCCTTCTTCAATAAATGCTGAATGACATTCAAGCTGATTTTCTAGACCACTGAGAAAATCTTTATTTACAATAAATTTCAATAAAATTTGCATAAATATATTCCCAATGTACAATTTTCACCTCTGATTTCTTCATATCATTTAAAAAGTTAGTCTGTCCTGTTCTCCTTATTCCTTTCAGACACCAGTGTGGCGC
TCGCTTAGTAATATATTGTGGGTCATTGTTATTTTCTTCTTTTTGTTTACTTGTATTTCCTAAATTTTTCTACAATGAACTTGTATTAATAAGAAAAAACCATAAAATTTACTGTTTTTAAAAAGCTGCTCTAAGTAATCAGACAGTCAAAAGAGCAGGAATCAGCTCTCCAGGAGGCTCTTTGGTCTGGGGCCGAGGGGATGAGG
TGTTCAAACTGTACTCAAATAAGGCAAACGCCAACTTGTAACAATCCAGCCATTCTGTACTTCACTTCTGATTTCTGTACATCATTTCCCTTCTTTTGTCCATAAATCTTCTTCCACCACGTGGCTGCGCTGGAGTCTCTATGAATCTGCTGTGATTCTGGGGTCTGCCCAATTCGCAAATCATTCATTGCTCAATTAAACTACTT
CCAATTTTGGGAATAAAAGGTGTTTTGGTTATTTAATATAATAAGAGCTGTTAAACTTCTGTTTAAATTTCCAGTTCAACTTGTAAATGTTTTTATTGTGCATAAATACATACTAATGTTGATCTAAGGACTGTCGTTTGTGCCTGTTCTTCAGGGCCGCGCGCCCATGCCCGCAGTCCCTGGTCGGGCAGGTGCGGCCCAGGTGC
GCGGCTCAGCAGGACCCTCCAGGCCGCCGCTTTCTTGGACTTCCTGTGGCACAACATGAAGCTCCCTGTGCCGGCCGCCGCCCCCACCCCCTGGGAAACCCATAAAGGCGCACTGCCCTAGCCGGTCCGGCCTCTCTCCAGTCCATCCTGAACCCCTGGAAAACCCATAAAGGCCGCTCTCCTGGCCGGCTCTGTCTCTCTGGACT
CTGTGCCGGCCGCCGCCCCCACCCCCTGGGAAACCCATAAAGGCGCACTGCCCTAGCCGGTCCGGCCTCTCTCCAGTCCATCCTGAACCCCTGGAAAACCCATAAAGGCCGCTCTCCTGGCCGGCTCTGTCTCTCTGGACTGCAGTCCAGCCCCCCACCCTGGCCAACACCCTACCTAGCCAGCCAGAAGGGCACTGGAGCTGATG
TACCATAGACTTGGGGCACTTGTGGGTACTCATTTTCTGCCAGTGGGAATGTAAAGGCTTCATCCTTTGTATGTAACCATTTGGCAAAAGTATGCAGGAACATAAAATAAAATATCCTTTAGCTCAGAAATTCTATCTTCGGGAGTCACCACAAAAGAAAAAAATCAAAATGCAGAAAATGTGTGGTGCACTAAGATGATCACACA
GGAGAGAGCTGAACGTTCTCTCAGCCCAGAGCAGCAAACACATGAAAGTCAGAAGTCTCTAATATATCATTTGTCTTTTTTCCAGTGAGGTAAAATAAGGCATAAATGCAGGTAATTATTCCCAGCTGACCTAAAGTCAATAAAACATTCTGTTTAAGTGTTTTTCTTACGTTTTTCTCAATGAGTTAATCAACAAGTATTTATTA
AAGCACTTTCACCTCTGGCCCAGGAGACTGACCCAAAGTGAAGGACATTGCCGGGAGAGGCCTGCAGCATCCCTGGATTTCAGAGTTCTGGAACTTTGTTCATAAAAAATCTATATTCAATCTGAGGTGATGTGGTGACTGAAGCCAGAGGTGATGTACTTTCACCATTAGCTTAATTTTAACTTAAAATTACCAGTTCCCTTTCT
TCCAGTTGTGGGGTTTGCAAAACAAAACAGCTGTATGTAATCATTGCCACTAGTTCCATCTAGAACTCCTTTCTAGTTTGTTATTTTTAAAATGTTTATACATAAAACCACCAAAATACATAGCTTCGACAAGATGGAAGTTTATTTCTCTCTCCCATAACAGTGCAGTGATAGTCAGCTGGTCCAGGCCAGGCAAGGGGCTGGTC
GGCCCCCTGTTCTTTCTTTCCCATTAACTTGAGTGACCTGTGTGAGAGACAGACAGATGCCCCACGAGGATGGCTGGACAAGGACTTTTACTTTTTATTACATAAAAATATTAAAAAATAAATAAAAAAAATAAAATTTTAAACTAACTTAACCTGCCTGGAGTTTCCTCCTTGGAGACTAGAGTGGGGTGACAGCTGTCAGTCTT
CCGCAGACAATGTCCGGGGCAGGCACCATGCTCTCCCAACCTACCACAGCCAGATGTTTTTGTAAAGAACAATAAAAATGAATTACTAGAAAAGCAAAGACATAAAATACACATAAAAAACCTACAGTTTTTATTATTAGATTCCATCAATCCTACCAGAAAGGGGATCCCGGACTCCATGGCTCATGGTTCACAGGGACCCAAGC
CTTACTGGGGGAGGGTCCTTGCAATTCCAGCGAATCGGAGGCCAGGCCAGGACGTCCTTGCTCCCTGCACCCTCACTGTTCTGTGCACTTTTTCTACCTACATAAACACACGCATTCCACCTCTCCCTGGTGCTGTCTCTGAATGCGCGCAGGAGCTTGGCCCTGACTCCCCACCCCCGCGCTGGCTCTGTCCCCGGCCGTCTCTA
AGGTGCGGCGCTTCCGCCTCTGGTCCCAAAGCAAAGACTCCCCTGTGACTGACAGCCCGTGTTATGTTAAATACATTTTGTTGGTTTGTAATTCAAATCCCATAAAGCAGGAGGTAGAGAGCCAACCATTCTGGAGGACATGTGTGTGCATGTGTATGTGTGTGTGTAACTGGCACTCCCTTTGTGGAGGGGAGTAGGGCAGAATG
TCAGTTATTTGTTTAGAAGTGCAAACTGCTTTCAGAGACTTTTTGCATGTAATATTTCTTAAGATTCATAAGTTTCTGAACTCGTATGTACTATCAAATACATAAAGGTGTAAAATTACAACAAAAGGCATTATAATTTTGTTGGGGGTTAATTTTATGAAAATTATGCTCAATAAGAGTTGTATATTTAATATATTTGCAGTGAA
GCTTGCACCCCTCTAGTCGAAATATTTTGTGCTTACCCCAATATATGTGTGTGACTATTGAACTCTATTCGTAGACTGCTTGTACTAATGTCATTTGCATCATAAAATATTCATATCCAATAAACATATTAAAAGGATGAGATAAGAAACCGAGAGATTTTGCTGTTTTTTTCCTTTTGCATGGATGAGCCAGCTTCACTGTCCTG
CTAACAATGAACAGTAACAATAATATCCCCCTCAATTAATAGAGTGCTTTCTATGTGCAAGGCACTTTTCACGTGTCACCTATTTTAACCTTTCCAACCACATAAATAAAAAAGGCCATTATTAGTTGAATCTTATTGATGAAGAGACTGATGGCTCAAGAGAAGTGATTTTTCCAGGGTCCCATAGCTATTAGGGACCTACAAGG
TGCTTTCCTGTTTTAAAAATATTTTATGCTCTTTATTTCCACTTCTGTGAATGTGATATTTCTATTTTGTGATTATGTTACTGAATAAACAAACTTGCTACATAAAATTCTTAGCAATTAAAAAAATTCTGATTCTGCCATTTTGTCTCAAATGTAATATACCCTTTTAATATCATATGTTTACATATTTATGAATGATTAATCAT
ACAGCCATACCTTTTGTCTCTATCATCAACTTCACTACTCATATTTCTCATGTAAGTGGAATCATACAGTATTTGTCCTTTTGTGACTGGTTTCACTTAGCATAAAGTCTTTAAGATGCATCCATGTTTCCAGTGTTTCGGTTTTTTTAGAAAAACTCATACGTGATTGCAGCCGGGCATGGTGGCTCACGCCTGTAATCCCAGCA
CCTAAACAACCTCTTCTCTCATCAAATCCATGTTGTCATGTGTCCACAGGACTGTCTACTCCTTGCCTATTTGCATATTCAGTTTCTACCTGTTTGCAGTCATAAACTAGTTTCATGCACTGTGTTTTCATAGCATCTGTGTTTTCCATTTTGCTTCAGTCTTTTTTCTTGCTTTCTAGCCCCCATCTCAAATGCCCTTCCAGCCC
TTTATCTAGGGTGTTACTCAAGCCCAGTTTGAGATTTTGGAGTCTCCTGTGATCACATCTTGTCTCGGCTGTAGGAATCAACAGAAGGAGACGTCCTCTACATAAAAGCTCCATGTGAAAAGCTACTCCTAGTCTTAACATTTGCAGTCCTTGTGTCACTGTCTTCTGGTCCTGATGTAGTCCCACTGTTTCTAGAAGTCTCTTTT
CCAGCCCGGCGCCCTAGCAGATGCACGTGTCTGTCGAATCGCTGCCTCCGAGCCCACCCCCGAGCTCGCATGCTGTCACCCATTCCAGCCTAAATGTGACCATAAAATTAGGGCTGCTGCTTTTATCGAGAACACCTGCTTCCTCTCGTTGCCTTGTGTGAAAGTCGCGTTGTATTTTCCTGCGCTTGGCGCTGCGCCCGCGGAGC
AGCTTTTCAGGTGGTAACTCCCCAACCTGACATTGGTACTGTGCAATAAAGACACCCCCTACCCTCACCCACGGCTGGCTGCTTCAGCCTTGGGCATCTTCATAAATGGGCTTGTGTCCTGGCATGATTCTACTCCCACCCTCTGTGCAGAGCTTGAGCTTTCCAAAGTGGATCTCCTGCCCATCTCTGTGGGTCTGGTAGAGGTG
ATCGCAGGAAGAGGGGAGATGAGGGAGGGGGAAGACAGCTTCTGCTCTCAGGTTTAGTCAGTTAATTCTCCCTGTGTTTCGGTCCAAGTGAGAAATCTTTCATAAAAAATCTGGGATGCAAGGATTGCTTCCATGGTGATCCTTGAACCCCTGAAAGTGAATTCAGAATTTCATGTGGATGTGCATTTTTTTGGTGTGTGTGTGAC
CCCACAGAATACAGTTCGCCATTACAGCGCTGATTAAATACAGGACATTATCTCACCATAATGCCCTCCTGGCGGCGTTCCCAGGAAAATTCTAACTAATCATAAAAATAGAAAGAAAAACGCAACCTAAATTCCATTCCTCGTCTTAAATGAGTGATGTGTTCACTTTTATTTATTTTTCTGGAAGCGAGGCGGGAAAAGAAAAT
GTGTATTTGTAATGGTACATAAAATGACGTCTGCTTTATAAGCATTCTCATTCCTATATTAGATGAAATGTATTAACTATATCAAGCTTTGATATTATACCATAAAATTACTTGAAGAAAGTCACTACTCTTTTTTTTCCTTTACCTTGACCATTTTAAATAAAATCATATTTCATTAAGGTTAGTTAATACTGAGCTGTAAATAT
GCCAAGGTGTCTAGGGTGGCCCACGGGGGTGCTGGAATTGGCACTTCAGGGCCAGGCTATGCTTGGGACTGGCCTGAGGGTATTTTAAAGAAAAAAACTACATAAAAGGCCTAAAAGTAAGACCCACAAGGATATTCCTTTGCCCTTCTTGTACTTTTTTCATCTTTACCCTGCCAGAAATGACCCGCCCTCAATGCTGGCTGCTG
CCCAGCCCAGCCAAGCTCTGCCCACGTGGGACCTCACTGCATTCCCAGCACCGAAAGCATCATAGTTTTCCCCAGTTATATGTAGCATAAATGGTTTAATCATAAATGTCTCCCTTAGGCATGATAAACATTTTAACACCCACGCGAGTCAGTGTATGATTGGGCTAGCTCCTGTTTGTGTGAGTCACATGCAATTCCTTTCACCA
CTGTGTTAAAAAGTGTGAAAGATTTTCAAAACAACATTGTATCTGTAATCACAGTGCTTCTGAAAAAAAATGAGAGCAAAAGTTTTTTTACTGTTTATAACATAAAATGATACTTAATTATTGCTTTTTTGTATTTAGCATATTCTTTTAATTTTTTCTATTTTTGTTTTACAAAGTAGATGATGCACATGGAGGGCCTGTATAGA
CTGGAGGCGGGCTTGGTGTCCGGCTCAAGTAGCCTTCCTCTGCTCTGGGACCAGTGGTTTATTTTCCCGCAAACGCTGAGTGACTCGGGGCCGGACAGTTCATAAATAATTGATTCCTTTCCCCACTAAAGCAGTCGAGGAGATTTGTAATCCACTTTTTAGTGCAACAAGAGCTCCATGTTATGCTTGTAATAAATTATTTACAC
TAGAGCAAAATTGTTGGAAAGCATTTGGCTGAATCTAAAGACCTGCAGTCAGATTCTTCAATGTGGTTTACCCAACTGGAGTAGTGATAAACACCTTAATCATAAAATGAATAAAAACAAAAAAACCATGGGGCTTGTCTGCAGTTTTGTTTTGGTCATCACATCTGAATAACTTTTTGATGCAATCAAATGAAGTTTAGGCTTTT
GCTACACTGCTAGCTTCTCAAGTTCTTGTGAAAAACAATTTACATAATGACACAGTAGATGTGGAACACCTAGCCCAGTGCCTGGGCAGGTCCCTATTATCATAAATGAACATAAAAGTGCTCTAAAAACACTCCACAGATGTGACTTTTACATTGTTTCCAAAGCAGGTTCACCAAAAACACATACACAAAATGCAACAGTGTGT
TAGCTTCTCAAGTTCTTGTGAAAAACAATTTACATAATGACACAGTAGATGTGGAACACCTAGCCCAGTGCCTGGGCAGGTCCCTATTATCATAAATGAACATAAAAGTGCTCTAAAAACACTCCACAGATGTGACTTTTACATTGTTTCCAAAGCAGGTTCACCAAAAACACATACACAAAATGCAACAGTGTGTGTTGAATTGG
TGACAGAATGCAGACTGGCCAGGGGAGAAACCTTTAGAAGGGCACTGGCTGACGGGACTTGGGGGTTGAACACACAGCGCTGATTTATCACTTCCTTACTCATAAAAATGTGATTCGAACTGCTGCTGATTAGTGAAGGATTTCAATCTTTACCCTCTCCCCAACCCCCCTCCTTCTCCACCCCCGGCACAGATGCTGCTACTCAG
AATGCATGGCCTGCCTTTATATGGCCTCAAATAAGTGGGTTCCAGAACTCCATCCCTGGGAAGTTACCATGGGAAGTCCCAAGAGGAATACTGCTTCTTTCATAAACATGGTCCTCTCCTAATCCTCCATTATAAAAAGCCTCGCTACGCCGCGTCTCCTAAATACACATTCCTCCCCTCCACAAGTAGCCAGTGAGTGAGGGCCA
TCTAACTGTTCAGGGTCTGCTCCTCCTGGTACACTCTTTTTGGTTCACTGTATGTACTCCTGTTGTCTTTTTTTTTTTTTCCAAAGCACTTTTCTGTTTTCATAAATTATATACTCATTCACTCAGTGGACACTTCCTCTACAATGTTTGCCAGTTTCTGTTAGTTGGGAGAAGTGTCAGCTGTGAAAAGAAAAAGTAGGTGGCAT
ATGGATCGGTAGGGGGCCTGCTCCTCGGACTCTGGTTACCTCTGAGGCTGGGAAAGGCCTGGCTGCCCACTGCCTCCCTCCCTGCCCCTCCTTTTATGTCCATAAAGTGGCGTGAAGTGAGACGTTCTCTTTGGTGGTCAACCCGGATGGGTGACAGGCTGGATGGCCTTGTGAACTTGAGCTCAGTGTATGCTAGGCAACAATTC
CTCTACCATCTCTACCATCTCGGAGAGGGAGATGTGGCAGGATAATAGGGTAATAGTGGGGTGAGGGTCAGCAGGAAAACATGAACAAATGTCTCTGTGTCATAAACAAGGTTAAGGAAAAGGTGCTGTGCTTTGATGTGCACATATATAAACATCTCGGTGCATTAAAGAGCAGTATTGCCTCCAGCATGTCTCACCTCCAGCCC
TGCAAAGATTTGCTTTAATTGTTAAGATATGATGTCCCTATGGAAGCATATTGTTATTATATAATTACATATTTGCATATGTATGACTCCCAAATTTTCACATAAAATAGATTTTTGTATAACAGCTGCCATTCATGGTTTTTTAAAAGGATAAAGTAATAAAGCTGGTGGGGGTAACAGGGTGACAAGGTGAAGGGCGTGGTTGC
TTCAAGACCAAACTGGCCAAGGATATCTGTGCCGACCCCAAGAAGAAGTGGGTGCAGGATTCCATGAAGTATCTGGACCAAAAATCTCCAACTCCAAAGCCATAAATAATCACCATTTTTGAAACCAAACCAGAGCCTGAGTGTTGCCTAATTTGTTTTCCCTTCTTACAATGCATTCTGAGGTAACCTCATTATCAGTCCAAAGG
CTGTGGTATTTGGAATGTATGTATCTTCTGAACCCTACATCAAGTTGAAAAGGTTTGTTTTCTTGTTTCTTTGGTTTTTGTATGGTTTTTTAGAACACTTCATAAACACATAAGTCATTGTAGGTTAATCAGTTCTCTTAGTGTGCTTTATTTTAAAAACATAAGAAAACTATATGCCAAACATGACCAAACCAATGATGGTCAGA
CTTTTCCTAAGAGTCTGAAACCATTCCATTTCATTTTGGTGAAATGTGTCTGTTTCTAAGAAATTCTGTTTTCTTAGTTCTCTGGTTAAAAAAAAAAATACATAAACTGTATCCTTCTTTCTTTCACTTCAAGTGCTGTCCAAAAAGTGATTATCAAAACAATACCAACAGGGGAAAATCTCACCCTAAGGCTCGATTTAATATTC
GTGGCCCATCCAGTTCATCTCCAGGCACCCCCAAAAACAGCAAATTACACAAGACCCCCCCCAAAAAAAATGAACACCATTTTCCACACATACACACACACATAAAGTTTGTTTCCTGTGGCATTTAAATTAATCTGGTTGGTCCATAGAAAATAAGTATGTATATTTGGTTTTTCCTATGTACATATATATATATATTTATTTAT
TAATTAGTCGGGCATGAGTCTGTTTCCCAAGCTAGACTGTGTCTGAATCATGTCTGTATCCCCAGTGCCCGGTGCAGGGCCTGGCATAGAGTAGGTACTCCATAAAAGGTGTGTTGAATTGAACTGCGTCTGCCTCCTCCCCCGGGTCAGGCGAGAGCCTGACCTACCTGCAGAGACAAGCACCACCGCGGTGAAGAGGCCCAGCT
CCTTTGTGCTGAGAGAGAGTTTTTATTCACATCTTTTTTAGGGGATTTGCTGCAGATATTTATAAAAAGTAACTCCCTCTGTACCACTGACCCATTTATACATAAAAAAGATGTGTTGAATTTTGCTTGGGGTTTGTCATTTCTGTTTAGGAGATGGGAGTTCTGTGAATAAGAGACTTTGCACACCTTCCAAGTGAATATCCACT
CAAGCTCTAGAGAGAAACCTTCTCCTGCCTGCCGCAGGGCAAACTACTTCAAACGAATTCGTTTCGCTCTTGTGAAACTGAAGACAATTTCCTTTTCTGTCATAAAACAAATTATTGCTCATCAGGAGTGCTGGGCTAGTCTCTTTCCTAAGGGTGTGCTCTTGCTCTTGTGCAGGAGGAGGGGAAACATTAGGGGAGGGGACCCA
GTACAGAAAGGCATAAAGTAAAAAGAAAAACTGCTCCTCCCCCGCAAAGCCCTGCCCCAGTAGCGTGTATACTTTCCTAATATTAGTCTATGCACAAGCACATAAATGAATATTTTACAAGATTGGGGTCTGCGTGTGGCTTGTTTTCACTCATGGCCTTCTTTATGCTGTTTTTTAAACTGTGGTATGAATGAAATGGGTGCACC
TCTGGCTTCAGCCCCCACCAGGGGAAGGAAGGAGGGCACATTAACTCCCTCCACCAGCCTGCTGACAGACACTAACTTTGTATCCGTTCAATAAGCATTTCATAAATAAAGGTGTAGAAAAGGTTCATGCGTCTTCCTTGGAGGAACTAACTGCTCGTTCCAGCCTCCCGTTCCTGCCCACACGGGGCACCAGTCCCCTTCACCTT
GGGAACTCGCCTGGGCACAAGGTGCCAAAAGGCAGGCAGCCTGCCCAGGCCCTCCCTCCTGTCCATCCCCCACATTCCCCTGTCTGTCCTTGTGATTTGGCATAAAGAGCTTCTGTTTTCTTTGGCTTCTTGCTGGTGGGCTCTCTTGGCAGCTACTACAGGATGGAGAAGGGAAGACACTGAGGGGAACTAGCACTTTCAGACGT
CAAAGGAAATCACACTATTAAGCAGCTTGGTTTTGACATGTTATGTTGTGGTCATCTTTTCATGTCAATACATAGATTAATCTTTTATTTCAAATGTCTACATAAAATATCACTACCCACATAACCTATAATTTGTGTGGCCAGCAATTTATTGAACACTAAAATGTTTTAAGTTTTCTTATTGCTAACAATGTCACAGTGAACAT
TTGCTAACAATGTCACAGTGAACATTTATATATTCATTAAATCCTTTTCCTCATGTATCTTTGCACTCTTGTGCTAGTATGTCTATAGTGTGAATACATTCATAAATTTCTTGATCAAAGCTAGGTCAAAGTTACATTCATTTTAATTTTGGTACATATCCATAAATTCTCCATAAAAGTAGGACCAACTTACATTACCACCAATA
CAACTAAAGTCAATACATTTTGCAGGAGGCTAAGTGTAAGAGTGTGTGTGTGTGTGTGTGCGTGCATGTGTGTGTGTGTGTATGTGTGTGAATAAGTCGACATAAAGTCTTTAATTTTGAGCACCTTACCAAACATAACAATAATCCATTATCCTTTTGGCAACACCACAAAGATCGCATCTGTTAAACAGGTACAAGTTGACATG
AAAAAAAAAGTAACTCATTGAATTAACTTGCAGTGGTGTGTTTGATTCTTTTTTAGACTGGCTTCAGCATTGTGCAGTTTAAAAATAAGTAAGTAACTTACATAAATCTTCAATTGTATGAACTGCAGCTTTGAGTCCATTTTTTTCCAGTGGTGAAGAATTGGCGGGGGGGGGGTGGTGAGTGTGGCGAGCTGGATCACAGGCCC
TACAGATAAGGCTTTTTTAGAAAACACATTAGCTAACAGGTGATATGGAACTTCAAGTGTTTTGTTATATAGCATGGATGTTTTATTTTGCATATCGGAACATAAAGCCATTTTACAACTGTGAAGTGTGTGGATGCTCTTTATTACTGACTTGTCATTTCTTGGCTCTGCAACGGCCTCTGCCTCTTTTTTGCTGGTATTCTTTT
TTGCTGTCAGGGTACTGGGATGGGGGGAGGTGCATGGGTTGGGGTGGCCACCAGGTGGTGCTGTGCCACAGCGGGCAGCCCCTCTGGAAATGACTGGCATCATAAAATCTGTCTTCATACCCGAGGTAGTGTTTTTTGTTTTTTTAAGATCTCTACCTTTTAAAAGCGTGGCATACAGTGTGCTTGGTATTGTGTTAGGCATTTAG
GAGCTCCGAGCTAGGAGGCCAGCTCCTCTCCCCACACACCTGTCTCCTAATGAGCTCATTCATTGGCTGCCAGGCAGGGTTCAACAGCTCTCTCCTGCCGCATAAACCCTATTTGTTTAATGGATTGCATTCAGGCTCATGGCATTTGTTCCCAGGGACAGAACTGCTCCTCCGGACATGGTGGGAAGGAATGGTCCTTTTGAGTA
ATAGCCATATTATTGTTCTAAGTAAGTTCTAGCCCCACCCTCCCGCCTTCTTGAGTGATACCTATTACGGATGAGTTCTGGAAAAGACCCAGCTATGATTCATAAAAACACTTCTGGATGAATCAAGAACCATTTCTTGTTTTTCCTAGATAATTCTCTAAAAATATGATTCTTCCATATAGAATGCTAAGCTTATTTTTACATGC
GGAGAAGGAGAAGATGGAAAGGAGTCTAGCAACTTAAAAATCTCACAGCATTCTCTGTGAGGTGACCTTTTTTCCTGTTGGTGGCTCAATTTCTTTAGGACATAAAGAAGATACTGAGGCCTGTGACAGCCTGTGACAGTATCATCAAGTCGTATCTGAACTTATTGAACTGTTTCCTCCCCTTCCTTATTCTTTATTCACAGTTT
TGTGCCAATTTGTCCTTAAGTAAATCACTTGTGCTGTGTGCAGTATAAGCCTTTTATTTTTCTTAGAACTTTTCAAAATAGGTAACACATGCCTGTCTGTCATAAACAGTACAAACGTGAGCAAACACTGTCACCAGCTGTGCGCGTGTCTGTCTGTCCATCCAGAGGTGTTCTGAGAGCGTGTGTGCACGTGTGTGTGTGTCCAC
AGCATTTTCATCACTTCAAAGAGAAACCCGGCCCCTTTAGCCATCATCCTCCTCCCCTCTAGTCACCCACTCCCCTCTGCAGGCATAAACAATTGCTGAACATAAACAACTGCTTCTGTGGCTTTCTCTGTTCTGACTGTCATATGAATGGAATCATATCATATGTGGCCTTTTGGGTATGGCTTATTTCACTGAGCATAATGTTT
TTCCTGGGCACACAGCACTCTGCGTCCGCTTGGGGGCAGCTGCACTGCAGAGCATTTGTTCTGAATGTGTTGTCTTTTCTGTGAACATCCAAGTACGCTGCATAAATAGGTACACTCTCTTTGCCTTTAACTAAGTTGAAAAAGATATTTCTGGAGAGAGGAATGCCTGCTTTGTTTTGCCAGGGTTATGAGAGTGGTGTGAGGTG
GTCTACAGTGGAGGGAGAGCTGGTTTTAAATGTTGGCCGTTGATGCAATTTAACCATTTAATTCCTGTTGCTCTATATGTTGTTTTTAATTTTAAAAAGTCATAAAAGCTTTCAAACAAGCTCCTGTGTAAGTCATTCCTCAGCAAGTTTTGTTGATTGGCCTTATCCTTGTCCTCTCAGTATCTGGGCTAAGCCACTTTGCTGGC
ATTGTGCCGTGTTGCCTTATATGAATATGCAGTATGGGACTTTGAAATAATGATTCATAATAAAATACTAAACGTGTGTCTTCATCTCTCTAGCCATGTGCATAAATGACGTAAGTTACTTTGTATGGTTACAATGGCTACTTGGGTCACTGGTCTCTCCCTGGGGTGAACTCCTCCCCACTTCAGTTCACGAAAACAACAGAGGA
GGATCTCAGGTGCTCCCTGTGTTGAAAGAGAATGTGGAAGGTCATGATTTACCTGCATCTGAGAAACACCAGGATGTTACCTCCTAAAAAAAATTTTTAGCATAAAGTTTCTCTTTTACAGTGATCTCTATTATTGTTAAGATCTGCAACTTGGTTCAGTAGAACTTGATGTTTTGAATAAGGAGAGCTCTTTTTCTTTAGAGGCA
ACTTACCATTATCGATGTCAGCAAAATATTGAGAGTTTCAGTTACATACATATATGTGCTATTGGGTCATACAATGGAGATTTTTCTGACAATTAGACTCCATAAAATTTTAATGAACAATTTTCTGTAATGTTACTCATTTGTAAACTTTTTAAGAAAAAGATGTACTTAGAAAAGTTGTGTTGGCCACACACAGGATGACCCTG
CCCAGCTGCCTCTTGCCTTGATAGTGGTGCTGTGTCCCTCTCAGACCCCCCACCTGAGTCTCCACAGAGCCCCACGCCTGGCATGGCATTCCACAGAAACCATAAAGGTTGGCTGAGTCCAGCTGTCTATATGTGCATCTGTTTGTTCCTCCAACTGGGGTTCCCTGGGAGTGGGTGGCCCCATGACAGGGTGTGGGCATCTGAGT
AGCCAGATCCTTACACGTGGAGCCCCCAGCATGGGAATGAGGGGCTCTGCAACTGAGCGAAGCTGCGGGCTAGGAGGCTGGAAAGCCATTTATCCTAGGACATAAACTCAGATTTTGGGGGTCAGTTTGTGTGTTCATTTATTTCATCAACAGATCACATATTGTTTGCTGGCACTGCTTCAGAACCACAGGCAGGCCCTGTTTTC
TAAAAAAAAACACTGCAATTTTAATAGGAAGATTATTGAGTCTGTAAATCACTTTGGATAATATGATTCTTTAATAATATTTATTCTTTTAATTCATTGACATAAAATATTTTAAAATTAATTTTTATCTTCTAATTTTTTTATTTTGTTATTGTAAACTTTTTTTTACCTCCTTGGTTAATTTTTTTCTCAGGAATTTATTTAAT
TGACCGGCAGGAGGCGGAGTGCCCGGCGTCTCTTGGGATCGGAGCCTCCTGAATTCCACGCTGGGACCTTAATTTGGTTTTAACACAAATAAAGATCTCACATAAAGATAAAAGGGGATGTGTTGGCTTGTAATTTTTGTTAAAAGCAATGGTATATGTTGTATAGGATAGTGTATTGGGATCAACAGGTTTTTGGGGTTTTTTTT
CTTGAATAGGATTATTCGATTTTTAAAAATACTTTTCCATGTTTTCTGAGTGCTCTATGATAAATCAGTTGCATCTGTGATAATACAGTACATATGTGGACATAAACAGGGATCAAATAAAGGAGGTATTGCTGCAGTCCAGCCAGGTTGAAAGGGAAGGGGGGTCCCCAAAGGTCCATTGGATGGCAGGTGTCTACAGAGGCTCG
GTACTTGGTATTCAAAAGATGGTTAAGTTCAAATCGTTAATGTCTGGAAAATTGCTAATGTTTAGACTTTCTACTTTGAGATGAAATGTAGAGAAGATGACATAAACTGATATCACCTAACTGTTCTTATTTTTGACAGGTCAGCCCCCAGTGTTTTGTTTTTGTAGTTTGAGGTCTAACTTCCATCCAGTGATGCGCACAGATGT
CAATGGCTGTAGACTTGTATATGGCTCCTTTAATATTGTAAAGATGCTGATGTACAATTGTCGTGCATTTGTGTGAACACATTGCGTTCCCAGTCCATGCCATAAATGATGCTCTCAAGCAAAAGACTGGAGGCTCTGTCCTGTGCAGAAGCAGCAGCCAGACTCCCGCATTCGATGTTGTGCAGGGAGGTTTGGGGGCGGAACGG
GGGTTAAGCTGGAGGGCCATGGAGGAGGACAGGCCAGCAGGATGCCGCTTCTGCTCCAGGGCATGCACCATGCGTGAGATATTCTAATTATATACACGTTCATAAACATATGCTCACATGCACAGAGTATGATACTGTATGTTTTGCAATTCGTAGATAACTGTCAGACCTACATGAAAGGACTGTTAAGAATAACAAATGTGTTG
TGAGACCAGGGTCATTTGTCCCCAACTCCCCATCTGGCCCTGCTGTTGCTAGTACCTGTTATTTATTACCTGGAGGCCTGTCCAGCACCCACCCTACCCCCATAAAGCATTGTTTACACCTGTGTCTTGGCCTCCATTATTGTGAGATGGCAGGGAGATGGAAGAGGTCCCTGATGGAAGAATCATGTGTCATGGTGTTTGGGGGC
ACGATCTCCCACCTTTCGGGCCATGTTGCCCCCGTGAGCCAATCCCTCACCTTCTGAGTACAGAGTGTGGACTCTGGTGCCTCCAGAGGGGCTCAGGTCACATAAAACTTTGTATATCAACGAGCTTCTGTCTCCTCTTGTCTCCTTTTAGCTGTGATGTGGCCCCATTCCCTGGCAATTCAGTTCCCCCATCAGAAAAAAGAAGG
AAGCCTGCAGTGCATGTTATGGTGTGAATACTGCAGGCAATCTTAACACCACGGCAAGTATTTGTGCATCTACACACATCTAAACATAGAAAAGGTACAGCATAAATACACTATTGTCATCTCAGCAGACCACCGTTCTATACGCAATTCGTCGCTGACCCAAACGTTGCTATGTAGCATCTGCGTATCGTGGGATAATTGACATG
GGTGATGTGGGCCCTCAATGGAGGGAATTGTGCTGGGCTAGGGAAAGGGGAGGGACTAGACTGGCCACACTGGCTCTGAAACTCACCAATCTCTATACACCATAAAGACCTCACCTTGGTAGGCACCAGAGCTCTGCGTGTTGACTCATCTTTTGGATCTCCTCTGGGAGTGTGGGTGCACTGGTGGCTGAGTGTCTTTTTTTTTT
TAGTTACGGAAAATGAGATGGATCTCTACTCAAAGATGTCTTGCAGTTTATGAACTGAGATGTAACTTCATGACTAACATGATGACATCGTTATTAACTACATAAACTTTATAAAGCTTAAAAAATGCATTCATAGTATCTTATTTGTTGTTTTTGTTTACAATACAAATAGAAACCATGCACACAGATACAAGAACTCCTTCCCT
ACGACATGGTGCCAACTGGAATTCTCATACCCTGCTGATGGGAGTATAATGTGGTACAGTCACTTTGGAAAAAAGTTTGACAATTTCTTATAAAATTATACATAAACCTGTACTATGACCTAGAGATTCTACTCCTGTTTGTTCAAAAGAAAGGCAAACATCTGTCCACTAAAAGATATGTACAAGAATGCTCACAGTGGCATTAT
GAGGCTGGGCCTGAGGTCTCAGTGTGGAGAGCAGCAGAAGACCCAGGAAAGCACAGTTGGCTTCCGTTTCTCCTGCTCCCTGTGTGTGTTAGAATTTTAACATAAATTCCACTTTCATAATATGGAGTTTCTGAATAAGAATCCTGATTTCTGGCTTCTGCTGGTCGGGAAATAGGCAGTTTGCTGTCTCTGCCCAGTAGCTGCAG
TTTAATATTAAACCTATTAGTGTATTTGATATTAATACTTTATATTTAATATAATGTACATTTAAATATATAATAAAACATTTCATTTTAACAGAGGTAACATAAATACACTTCCCAATTTATGGAGTTTGACTTAGTATTGTTTTTAATTTACAATGGTGCAAACATATTATGCATTCAATATGTTTCTCAATTTATGATGGGGT
TAACTTGTCAGTGTCGGTTCTGCACCCCTGCAGGCTCTGTAGGGGCTGGAGAAGAACACTTGATTTGGAATTTCGGTAATAGCCAGTGAGCTAAGAACCACATAAAATAATGCAGATCATATGAAATGCGTCATGTGTCATTTTGTCTTCTGATATTTAAACATGCTCAAGTGTATGGTAGAGAGCGTGAGAGAATGGGCTGAGCT
CTTGGCCAAAGTGTTGGGATTACAGGCATAAGCCATTGTGCCCGGCCTGTGTTTTTAATTTCATCGTGGCACAGCTTCAAAATGACATCTAAGTAGCTGACATAAAAATGAAAATTCTGTGTACTTTGATATTAGCAGGCTTCAAATACAAACCAGAATATGAGTAAATTGTTTCTTAACCAAACTGAATAATTTTCACATTGGCA
TCATTATTGCGGTATGTATAGGGATGAAGAAGTAACTGTAATGTAGTGGAGGAATAGTAAGAAAATTCTTAGTGCTGGCTTAGCTTCATTGATCCAAAAACATAAATGCTACTTTACTATCAATTGAAGCATATTATTTCAATTATTCTGGTTATAATATGGAGGCAGGATGAAATTGTTTTTATTCTTTTAGAATTTTTTTTATC
TGCCACTTACCATGAGGAATAAATGTTGCTTCATTGTAGCCATTTTGAGTCTAACCGAGACTCATCAAAGCCTTCTGTCAGTACAGCCCAAGTTCCATACCATAAACGTTTGTTTTCATTCCAAGAAGTAGTTCTGCATTTATCGAGATCTGGGGTTCTTAATTTGGAAGAATACATGCATGAGATGCAGTAGGTCCTGAGACTGT
GATTCCTTTTAATGTGCGAGGGTGAAGGAGGTTTTATTTTGCTTTATTCTTTTGGATATTATGAGATGAGATTGTATCCAGTCTTGGCTGTAACCTATACCATAAATGCAGAGCTGCAACCATTATTTCTGTCTCTTTCTCCTTTTATCACCTACACTTCTAGAGATATTACTTTCAGTTTTATTGCAAATCATCTGTGTCTTTAG
ATCCTGCCCGAGGGCAGCCCCCTCCCTAGAGCGGGATGGGGATGGGAGGGGGGGCGGGATTCTCTCTCTAAGTATATTATATGGCAGGAGCTACTGAGAACATAAAATCTTGGCGAGTCATTAAACTTATGAAAATCACCGCTCTTGGATTTTGAATTTGCAAATGAAGGTTGGATGCTTTATCCCACTGTGAATTTGGACATTCT
CCTCAGTATAGACTTGGTATCTGTGAAGGACTGAGTTCATGAATATGCACAGAAGCACTTAAACCATGCCTCTTATTTCTATAATATCTGAAAATGGCTTCATAAAAGTTAAGTCAGGAGAACACTGTTTACATGACACTTCTTAACTCATTTTTAATGTTTATTTTTAATTTCAAAAACTTGTTGCCTATTTGGTTTTCAGTACT
AACAGAAAAGTATAATTTTACTAAAAGTCAAATAAAACAGGACACTCTAGATGAAAAATACAACAAAATAAGGTTGAAAGAGACCCATGAATACTGGTTCCATAAAAGTAGAAGAAAGAAAAAAAGAAAAAAGTTATGTCAGCATCATCATATGGAGAAAACCAAAGAATCAGAAACTCGCTGCAAAATGGAAGCAGAGAATAGTT
CTGTGTAACTGAATTTCACTTATCTTTTATAAACCAGAAACATTAATTGAAAATATTTTCTGGGGATTTTCTCTTGACTTGTATTTTTAAAAATTGCTCACATAAAGAAGTTCTCAGAAGTCTTTGTGTTTATTGGTGCAGGTAGAGGATGTAATTACTTAGATTCTTCTTGCCTTGTGCCTAAAGTGGTAGATTAATAGTTCCTG
GTGAAGTTGATTCACTACTATACTAGGTAAGACCTAAGTGAAACAGTTCCTGTTTTTCCTTAATACTGTTTTCAGAATTTTGAAAATGTACTTATATATACATAAATACTACTAAAAAATTAATGAGCCTGGCAAACCATTGATTTATAAAAGTAAGTGTTCTAAGAGGGGAACAAGACAGTTCTGTGTGATAAGGAAGTTAGGCT
GTTCAAGGCAATAGTACATAATAGTGGAAGAAAATTCAGTGGAAGGTTATTGCTATTGTCATTTGCATAGAATTTAAGTGATTGATTTAAAAAAACTGGACATAAACTAAGTCTAAGAAGAGGGCTTCTGAATAACTTCATTCATTTTGGCATTTGTTAAGAGATTCCTGGGCTAGAAGGTTGATTTCCCAAAAAGACAGATAAGA
GAATTTGTGAAATATTGTCATAAAGTGCTTTTTCTTACTGTAATCTTTGTGGTATCAACTGTCATAATGCTCTTTTTACACAAACATTTATGTGCAGTCACATAAACATGCTTTTAAAAACTCTGTAAGTCTCTTTTTTGGGGATGGGATCTCTATATTTTGTTGGGTTTTTTTTGCTAGTAGTGTGAAGCCATGTTTTATTGGAC
TTGTGAATATTTCTCATTTAGCATTGAAATAATAATATTTAGGCATGAGCTCTTGGCAGGAGTGGGCTCTGAGCAGTTGTTATATTCATTCTTTATAAACCATAAAATAAATAATCTCATCCCCAAACTGTAGTAATTGTTACAATTTTCTATTTAAAAAATGAATAGTACATGCAGAAATTGACCTGATTTCCATTTGCAACAGG
CCTCTTTGGTGTACAGACTTCTTGGTACCCAGTCACCTCTGTCTTCAGCACCCTCATAAGTCGTCACTAATACACAGTTTTGTACATGTAACATTAAAGGCATAAATGACTCATCTCTCTGTGAATTGCTGCTAATTATTGTCTGCAAAAGACTTCTTCAGTGCTCTGCTGAGAATTGAACACCCTTATCCATTGATTGAAAATGG
TCCTTGACAGTGTGATCTGTTTAGTGAGATTTAGCATGTGTGAATAAAGTATATGCAGGAGGAAATTGCTTTGTCTTCCCAATCGGTAGAAATTCGGGACCATAAAAATTGTGTTTTACCATGTGGCCTACAACCTTAACACTGCTTTCTTAAGAAGTCTTCACCCATCTACATGCTAACAACTCACTCAGCCTGGATTTATCTTT
GTGAGTTCATTTCCGATGTGTTCTTGGTTGTTGCTGTTTTCTGCCTGAAGACGTGTATCATAAAGAGCTACATGGTATGGACTATTTATTTGTAATTTGACATAAAGTTTGAAGAATAAAGATCTATAAAAGTTGAAGTTTCTGATATTAAAGCTCTTAATATATTGGCTTTTTTTTTTTTTTTTTTTGGTTTTGGTTTTTAAGAA
AATCAATGAGCGTTTACGCTCTTTCTTTGAGGAACCTTTTTTTAAAGAAAAAAACATTTACTGGCGCTTTGCATGTTTTGGGTACAAGCAGTGGTAGAAACATAAAACATTAAAATCCAAGATTGAGCGGATCTGTCTTGACTGCGTTTTATAGACTGGATGAGAGAAAAACGGGGTAAAATGGCTCCCCCTACTCTGCTTCAAGA
TAGTCTCAGGCCCTCCTGGACCACGTTGCCCAAGTCACACAGGCTTCTGTGTTATGTATTTAGATAAGATGTGTGAAAATATATTTGAATAAAAGAAGTTCATAAATATGCATTGATTTTTGTACAGACAAATGGCACCTCTCTTAATTTATAAATTGAACTGGATGTGAACTAATAATGTGCAACTAGTTGAGATAAGAGGGTTA
TCATGCTCCCTCTCAGTCCCCTGGATTGCCCCAGTCCTGTGACCATGTTGCCCTGAAGAAGACCATCTTCATGACTGCTCATTGTAGATGGAGAATTCAACATAAATACAGCAAGAAAATGTGTTTGGGCTTCTGAAGAGTTGTCTGCTTACCTTAACATGTTTACTTTTTTGAACTTGTACTGTATAGGCTGTTGGTGAAATTCT
TTTATGAATTTGTATATGTGAATAGAGTTTGGGGGTTGCCAAAAATTGCATACATTGTATGTAAGTAAAATTTTTTATGAAGTAGTCTGTCAAATTGTATCATAAAGTTTATTTTTCTTTTATACGTAAATCATTAAAAATAATCACATATTTTTTCCATAAGTGTATGGATTGTGCAGTTCGATTCACACATGGAAAAATCATAA
ATTAACTTCTTTTACTCTGCTGTGCACTGAATACCATTATGAAGCAATATACTTTTGGATTAAAAATAAGCATTTTTGTGGAAAATCTGCTACATGTTTTCATAAAATAAAGTGCTATGATGTACTAAAACCTCACATTGCCTTCTCGTAATTTTATTTTTATCACAAGAAGGAAATACATAGTGATTCCTGAACCGGAAGAATGA
GTCGCGTGTTCAGGATCTTATTGAAGGACATCTTACAGCTTCCCAATGAGAGGCCAGGAAGTGTGAACATACTGATAGAAAAAGACTATATTTTATCCCTCATAAAATGTTTTAAATGTAAATGTACATGACTGTGTGTGTGTATGTGTGTGTGTGTATAATTCTTTGTTGTTTTGGTAAAATCAGAGGAGTGGGTTATAAGTGCT
AATTATAAAATCCTCTGAATAATTTGTTACTACGGTTATTTGTTATTAAACTCTTCAAAAAGAACCAGTGATTAGAAATAAATGTGATGATCAATATAACCATAAAATATTATCAACAAAGAGTTTTAAAATTCTGGTTAATGTGAACATTATTTGGTTGGAGCTACTTTAATGCCTTCTATATTGTTGTGTGCAGTGAACATTCA
ACTCTGGCCATGAACCTGCGTGACACATTCGATGAAGCCTTCCTGGCAGCTGTGCGATCTCATCAAGGACTCCCCACCCTGCCCTCCCCACAAACCAACCCATAAAGTTATTATGGCTACCTCTCCCCCTGAGGCAGCCCAGTGAAGGCTGAAGTGTGGCAATTCACGTTGTGGGTGGCGAGGAAAGGGGGAGGGGTGCCTATGGG
CCTCAGGCAACTCCTTTGCTGTGACTGGCTATGACCTTGCGGAGATCCGGAGATTCAGCAGTGTGTGAGAAGAGCAGCCTTCCTTTGTCCCTGTGGTATTCATAAAGTACCCGCTCCACCCAGCCTTTGTCTGATTACTCAGTATCACAGTCATGTTTCACAGCTGGTGAACTATGCTCCAGGGATGATGTGAGGCAGGTCTAGAC
CCAATAAAACTTTGTATAAAAAACCATTTGGTAAGCTGAATTTGGCCTGTGATATATAGTTTCCTGGCCCTTCACACAGAAGATAGATGGAGTGTAATTACATAAAAAGTTTTAAAGACAAAGTAAGCTTTTGTAGTAGTTCATGCTGTAGTCTTTTTTTTTTTTGTCACCAATCTGTGGCCTAGTATCAATCTATTATGAAAATC
GATTAGGGGCACCAACCCATCATGGTCGAAAATCTGTATAACTTTTCAGTCCCGCAAAACAACTAATAGTCTGCTGTTGACCAGAAGCCTTACCTGATAACATAAACAGTCAAAACATCTTGTATGTTATACGTACTACACTGTCTACCATAGAGTAAGCTAGAGAAAATGTAATTAAGAAAATCCTAAGAGCCAGGCATGGTGGC
CCCCCTCCTTCTGCTGTGTATCATGGTGTTCAAAACAGAAATGTTTTTTGGCATTCCACCTCCTAGGGATATAATTCTGGAGACATGGAGTGTTACTGATCATAAAACTTTTGTGTCACTTTTTTCTGCCTTGCTAGCCAAAATCTCTTAAATACACGTAGGTGGGCCAGAGAACATTGGAAGAATCAAGAGAGATTAGAATATCT
TATCAGATGTAGGCATACAGACAAATACATAAACCAATGAATATATTACATATTCTGTGTTCCAATAAAACTTTATTTATGGACACTAAAATTTGAATTTCATAAAATTTTCCCATGTCAAGAATACAAAATACTTGAGTTTTGTTTTTAGCTATTTAATAATAGGTCTCATTTATTCCACAGGCTGTAGTTTGTAGTCTTGCTTG
ATCATCGTGATCGGATTCCAAAACATTTTCATCACCTCCAAGAAAGCCTTGTACCTGGCAGCAGTCACTGTCTCTATGGATTTGCTTATTCTGGACATTTCATAAAAATAGAATCAAACAGCATTTGGCTCTTCGTGTCTGGCCTGTTTCTCTGAGCACGATATTTCGAAGATTCAGCTGGGTCTCGCTCCTGTTCCTGGCTGAAG
AGTGACAGCTTGTTCAGGCCAGGACCTTGTGCATCTTCTCCTTTTTTCTTTCTTAGTAAACCCAGTGTATTCATTTTTAGCGGCTGCCATAACAAATTCCCATAAACTAGCGGCTTGAAGCCACGGAAGTTTATTACGTCACAGTTGTGGAGGCTAGACATCTAACATCCAGGTATGGGCAGGGTTGCACTGCCTTCGAAGCTCTG
GAAGCTCATTCCCATGTGCTACCTGCAGGCTTGCTCTAATGAGATGTATGTATGGAATGTTATGTATGGAATGTTCCAGAATGCCTTCAATCATTTCAGCCATAAAGCCCCACCCACCACATGCACAGCTTCTTGTCTAATGCAGGGGTAGCCTGGCAAGGCCTGACTGTTGTCACTGTTTTTCCAGACTCCCTGATGGGGGCGGG
TGCACACAGCCATGCTTCAAGGCCGGGGCAGGGGAGCCTGTGCTGATGCCATCCAGGGCACTGGGCTGTGCCTGGAAGGCGAGCCTTGATTGTCTGAACACATAAAGCAAACTGTCCAGAAGGGAATGGCTGATGTCTTTATTCTGAGGGTGAGAGGCTGGCACCCTGTGGACCCTTGACTGGCCAGATCCCCTCCTGGGGCCTCC
CTGCCTTCATCCCCAGGCACTGGCTGACTTTGGCGATCACACCCTTTAAGGACCCTGTGGTAGTGGGTGCTGGCTTTAAGTCTCAGCCCCAGTTTCAGCTCATAAAGATGCTCAGAGATGAAAGTGCTTTTCCAGAGGCTCAGAGAAGGGCAGCACTGGACTCCAGGGGGAGGTCGGAGGAGGCTTGTCCTGTCTTAGCAGAGGGG
TGACCTCGTGATCTGCCCATCTCTGCCTCCTAAAGTACTGGGATTACAGGCGTGAGCCACCGTGCCCAGCCCTAAATTGAATTCTTAAATCCCTCTTGTTCATAAAGCAGTATATTTGGTTTACAGGACATTTTCACGTTCAGTATTTTGTTTGTGCGTCACAAGATCCTATGAACTTTAAATGACCTATAATTTTCATGACATAT
TGAAAGAAACAAATGAACAACAGCTTGCAAGGAAGCAGCGAGATGTCCCAGTGGGGAAGGGCTTTAGGTGAACTCATTGGAATTTATGTAACCACAAAAACATAAATGTGCTGACAAAGAAAATGTGTGAAATAATTTAAGGGAAGGGAGCAGAATGCGGCTTTCTCCAGCTCCTGTGAATACCGCCTTTTAATGTTTATTTATTT
AGCAATCTTCGTGGTTGATTAGTGGGTTCAGGTCATCTCCAGTCTGTCCTCGGGAGCTGTGGGTTCCCACTCGCTCCAGTGAGACTTGGCATTTTCTGCACATAAAGAAGAGTCGTGTGGGAGAATTGCACATAGTCAGTCCAGGGCATCCAGAGTGGGGCAGAGCTGATGGCTGATGGGAACCGGGGAGGAGGCTGGCGGGGAGG
CACAACTTCAGAGCAGCTGAAACCTGCTGTGAGTGAAAAATGAGAAGCTGTTGTTTTAATTTTACTTTCTCTGATTACTAATGAGGTTATTTCTTCTCTGCATAAAAACTTCATTCGTGTTTAATTGGATTTTTGTCTTTTTGTTAATGTATAGGAGCTCCTTTTGTTCTTACATATATTATGAATTCAAATTCTTATAGATAAAG
GAGTCAATGATGAGGGAGGTATGCCTGACCAGAGTGGGACTCTCAGTCATAGATCCACCTGCAAGTCTCTGTTTCCTTTTTGTGTTTTGTTGCTTTTGAACATAAAACCAACCATACATAAGCAGCGCCAAGTGGATTAACTGGCTTAGAACATTCAACATATTGACTTAACCACCTGACATTCACAGTGTCTTGTTTCCTAGCAA
TTACAGTAAAAACTCTGAAGACCCAAAGAAATTTAATATTAGCTTAAATGTACATTAGATATATTTATAGAATCAATTTATTAGCTGCTATATTGTTTGACATAAAAGGCTTTTGAACTAAAGATAGAAATGGAAGCATTCTTCATTTAGAAACAACCTTTCTCCTCTTCTTCCAACTCTTGTTGGCTTACCTCCAAAATATATCC
TGCCTGAGGTGAAAAAAGTTTGTAAGTTATTGAATTATGGTGTTCATTAGAACAGCTACTAGCTGATTCCCCTATTTTAACAAACTGACAAGAGCACATCCATAAAATGAAAACCTGTTACAACTATGTACAGAAGGGTTTGACGTTTTATTGGGCTTTTGTCTTTTAAAGAATATGTCTACTATGGGTATTTTTTTTTTAAATGT
ATGCTGTCCTTGTTTACCTGGAACCTAGCAATGTTGTTTTCTGCCACAACTTGAATAGATACTTGAAGCAGAGATGATGTTGAGTTAAAAAAAATATATACATAAAAATATGGGTTCTTTTCAACCTGAATAGATGGCCTAAAAATTCAAACTTGCCTCATGGCATTTGTTCAAGGAAAACCGGTATAGGTAGTCTTTGACCTCCT
TTACAGCTGACCGCTATCAGTAAATCTTAATTCTGTCAGTCCCATTGCTTCCTTTTTTATAAAAATACTGTGTCCCCCTTTACTGTCATGAAGTGAAATTCATAAATATATTTCCTACACATATAATTTAAATGTATGTAATTGTTATATGACAGAACTAAAAAGAACTTGTAATTCAGTTGTATTTCAATATAGAAATGCTTGGA
TATTATGTTTTGCAGGTATTTTTTCTCTCAACTAAAACATCCATTTTAATCAATATTTGGCAAGAAAATATATACCTGTTTCATCTTCACTGGTTATTTCCATAAACTGGAAAGAAGGACTGTCTAAATGGTAGTTATGTCCCATGAGATGTTTAAGCAAAAGGGAAAATTATACAAAAAAGAATGCCATATTTTGTCTGCGCCAC
AAATTCCAGCTCTTTCTGTAATGAAAGCCAAGTTGCTTAACCTGGGAATCAGCTTCTTTAGTTTTAAAATGAGGATAATAATACCTACTCATGGGAGTCGCATAAAGATGAAATGAAAGTCTGTATGAAATGTAGACAGTTCTTTATTACTTTACAGGTGGAAAACATAAAATGAAATGGTGCCCCTTTCTTTGAACTATTCTAAA
GAAATATTTTGTTAATTGGAGTAAGTAGTATTGTTATGAAATCACTGTGTAATTGTTAATTGTAAACTGCAATGTCTATTTTGTGTTGTAACAATGTTGCCATAAAATAGCTTTGCTAAATGTGAAATGACTTTAATCCCTTTTGTCTTCAATATACTTCATAAAGGAGGAAATGATGATTTACACAATTTGTCATGAAGCTTCCG
TAGGCTTGAATATTTGTTAATTTGAATTAAATCAAACATTGTAAAAATTAAAACAAAATTTAAGATTGCATGAAAATGTTATACTGTTAATAAAGCTAAACATAAATAAGTCTGTTAAAATGAATGGTAGACACTAGTGTTTCTTAGTGCAATTCAAAAAATGTCAAGATGTCATTTAAAGACACAATTTTGATTAATTATGCATA
AGCAGCATAAACCCACCTTTCAATCAGTCTGCAGCTCAGAAATACTACCTGATTCTAGACAGGCTTTTCAACGTAATAGGTTGAATTATTATGTCTTGTACATAAATTAAGACTTTACATTTTTATACTGCTATTTATAATGTATATAATGCAAATCCATGTAAACTATGGTTACTTTGGGTTTCTGCTTTCCTGAAGCCTCTACC
ACATTTTGCTCTTTATATCCATATTTGTATGTGCATGGCCTCAAAAATAATTTGTTTATGAATTATGGGCTGACCCCCAATATCAAACTTCAAGAAACTACATAAAAGGAGCTCAAAATAAAATTTTACTAGGTTGACTAATGCTTGGCGTAAAATTGATTGAAGCCTTACTAAACAATTGAAAATATTTTGTTTACAAGATATTT
AAAAACCTTTGTTGTTAACAAAGTATATCCAGATTGGTTAATTTTATTGAAGGGTTTTTTTCTGTAATTGATAAAAATGTAATGACAACAATTCAGGCATCATAAAATACTGAACTATTGTGACTTTATTCTTAGAATTGCTGTCTTACATTAAACATGTTTTTAGGGGGAAGTTAGGTAGGAGATAGAAAAATAAGTGCCCCTAC
GATTCTCCCCTGGAGTCTGCAGAAGGAACCAGCCCTGCCTGCACATGGCTTTAGCCCAGTGACACTGATTTTGGACATCTGACCTTCAGAACTGCTTGCTCATAAACTTGTCTTGTTTTAATGCACTAAGTTTGTGGTAATTTATTAGAGAAGCAATAAGAAATGAATATAGTTATCAATACTACAGTATGAATCAGGGAATTATG
CAGAATAAAAGAATATAAGAAATAGCTTTTTGTTGCATTAATGTATGATATTTTGAAGGACAGAGCCTTTGCTTTTTGTATTCTTTAAGAAAAGCACAACCATAAAGTATTTTAAAAAAAGAAACACTTGGAGCAATTGAAATATGTTATTCTGACTAGATGGACTGTAGAGGTTTTGCATTTCTCAGCCCTCCTGGGGAGATTGG
TGAGGCCAGCATGGCTGGGCCCAGGATGCTTGTCTCTCAGCTCCCATCCTGTGTACTTCCACATTGGTTTAACCAGAGGAAAACCGAAATCTACAATTGTCATAAACACATTTAAATGTGCGTAGAATCAGCCATACAAATTGTGAAACATACATTTGGCTCATGGTATTATTCACTGTTTTGTGGTGGTTACAGTGACTATAGCA
ACCACCGCCCAAGTTCTTTTTCCATCATTATAATTCATCCTCATTATCTTGGTAAAATATTTATTAAGTGACTTTTTCAGAAATAAAAGGCAACGTGTCTCATAAATATTTTTTAAATTAAATGCAGCTTGTGTTTTTTTTTATTGTTCCTTGGTTTCCCTTGGATTATTTTGTAGTGTCCTCCCCTTGGTGACATCCATGGAGCC
TTTGGGAGGAGTAAGGTGTGAGAAAAAGCAACCTTGGAGGCCAGTAACAATGACAGATTTCAATCGTGGTTTTAGGAATTATAATACGTGGCATACATCTCATAAAGGCTTTTGCTGGGATATTGAATTCCCTGAATTTTTCTGTTTTCGACCTGTTAAAAAAATCTTAACATCCATCAAACTAGTGGTCAAACAAATGAGAATGC
ATTAGTAAACATTTACGATTGCTAACAAAGAGTAAAAGACCAGCATTTTTTCTCCTGGTCATCCGTCCATTCTCCTGGCCTGTGGCCTTGTTTCTCTTACCATAAATGCTGAAGCATTTTTACTAATACAATTCTGAACTTGTACTTCGAATATGACATGTAGAGCTTTATTTCCAAGTCACACAATACAACTCCCATCTGGCCAT
CTAAAGAGTCAAGCATCTAAGCCCAGGACATGAGTGTCTGTCCAGACTCAGTGGATCTGAAGAAAAAAGGAAAAAAAGTTGTGTTTTGTTTTGGAAATCCCATAAAACCAACAAACACATAAAATGCAGCTGCTATTTTACCTTGACTTTTTATTATTATTATTATAATTATTATAATTATTATTATTAATATTATTTTTTGGATT
TAAGCCCAGGACATGAGTGTCTGTCCAGACTCAGTGGATCTGAAGAAAAAAGGAAAAAAAGTTGTGTTTTGTTTTGGAAATCCCATAAAACCAACAAACACATAAAATGCAGCTGCTATTTTACCTTGACTTTTTATTATTATTATTATAATTATTATAATTATTATTATTAATATTATTTTTTGGATTGGATCAGTTTTTACCAG
AAGGGTCCTTTCATTATCTCCACTTCCAATTCCAGTACCCTGTGTAAAGGAAAACATATACATCTTGCAGACATTTTTTAATGTGTTTGTAATATAGGTACATAAAAATATATGTGCTTGTTTTAAGCAAATTTCATACTCTGCAACTTGCCTTTTTTCTTAATACGTTCTGGAGATCTTATCTAGTCAGCCTCTAAATTAGAGTT
TTCTCCTCTGGGGCCTCAAGAAGAATGCAGTCCTGCCAATACCTTGATTTTAAGCCCTGTGAAACTGATTTCAGATTGCTGACCTCCAGAACAGTAAGATCATAAATTTGTGTTGTTTTCACATGTGTGAAAACACATGTGTGATAATTTGTTACAGCAGCCACGGGAAACGAATATAGATTGTGGTGCCCAAATTAGAGTGCTGC
TTTTATAGGTTCCACATGTAAGTGAGATCATGCAGTGTTTGTCTTTCTGTGCCTGGCTTATTTCACTCAGCATAATGTGCACCGGGTTCACCCATGTTTTCATAAATGACAAGATTTCCTCCTTTTTTAAGGCTGAATGGTACTCTGTTATGTATATGCACCACATTTCCTCTATCCGTTCATCTATCAGTGGACACCAAGCTGCT
AAAGAACCTCCCATTAGCAGTCAATCCATTTCTCTCCTCCAGTCTTTGGGAATCACCAGTCTACTTTCTGTCTCTATGGGTTTCCCTGTTCTGGACATTTCATAAAAGTTCATACAATGTATGATCCTTTGGAACTGGCTTCTTTGATATAGCATGTTTTCAGGGTTCATCCATGTTACAGCATGTATCAGTACATCATTTTATTT
CTATAGAGAATGGCCATTTAATGCTCATTAGAGCTACATGAATAATATTTCCCATTGATTACACTGGAAAAGAATGTACTGTAACATGATAGAGTTACCCCATAAATGATGGACATGTTCAAATATTATCATCATCAATAAACAACAACCAAAAAGTCTTTTGACTATTTCAATTTGGGGTCTTAAATATAAAAGAGCACGTTTCT
GCTTTTCCTATTGATTTGGGAGTTCTTTACATATTAAAAAAATGTGAGCCTTTGTGATACGAATTCAATTTGTTTTCCTGTCTTTTGACATTTGACTTTGCATAAAAGTTTATCTGTGCATAATTTTATATGTAGTTGAATTCATCAATCTTTTATTTTGTATGGCTTTTTGGTTATGTATAATACTTAGATCCTCCTTATACTCT
TTCCTATGATTGTGTACTTCACATGATACATTCCATATAAAGAGCTCTTTTAAAATGACTATTTCAAAAATACTGTACATTTATATATAGTATTTTTTCTCATAAAAATGTGATAGTTTATATATCCTTTCATCATACGTTTTTTCTAATGAGTTTAGATTTCTGAAACTAAATATTCCTGAAGTAGAGAAGAGTAAGTTATTCAC
AATTTAATTTGATATAGAAATACTACTTTACTTGTACATTAAGGTCATAATTTCTGCTGGACTCTTTTATATTTAATTAATGGGGATTATAGTCTTCCTTCATAAATGCATTTAAACCTGAAATTGAACACCAGTGTTTTTCTTTTTCTACTTATGGGAAGTTGTCTGCTTCCCCCTTTAGAGAAAACAGTATTTTTATATTTTGT
GGGGCCCTGTCCCCAGGACTAGCAGCAGACTTCTTGTTAAAAGCTTTTAAAAGCAGAGACTAATAAAATTCATCCTGTATAATAATTTTACATATCATTTCATAAAGTATTTTAATAGAAAAATCACTTGTATGCTTATATTTTCAGTAATTATTGTATGGTGCTCTTGTCTTCTTTGTTTGTGACCCATGCTTGAAAACTTGAAG
CCAATTTTTCATGTGTACTATGTCAGAAAATGCTTTCGATTTTATTTTTAAATCTAACATCGGATGGCTTTTCCGGAGTGTTGTAAAAACTTCAATCATACATAAAACATGTTCTTACAAAAGGCAAAGATCTTTATTTTTTTTACTTAATAGTACTTCAAACTAATAACAGTGAGACCAAAAAGTGTATCTAAGTTTATTCCCAA
CTCTGCAGCCTGACAAGGCACTGAAATAGCAATTAAGCCAACTAAGTATTGGCCCAGGTGGTTCACAAAAGACTTTTTTTTTTTCTTTTAGTTAAATCTGCATAAAGTTGGATGCAGTCGTTTTATCTGCAAAGGGGAGAGGAGTCTTTGTATAAAATCCATAAATATGTTAAATTTTAATTTGCCGATGTCCTTCAGACTATCAT
GTGGTCAGAAGTTTCAGCAGCCCCTGAGTTCCTGCCTGTTCCTCCTGAAAGCCTTCCCTATCTGTGGATAATGGGCTTGCCTTGCCAACTTCCACAATTGCATAAAACAAGTCCTTGCAATGAATCTCAACATGTATTAATATGTATCTCCTGGTTCTGTTTCTCTGGTTAAACCTTGCATGATACACCCTCTTAATATCTGATAC
TGTGGCCCTGTGACTACACACTTTGAAAAAGCCATTGATGGTGGGTGCATAGGCTCTCTTCAAGCAAATTCTTTAAAATTTTCCAAATAGCTCTTATAAACATAAAGGACTTTGTTATTTCCAGGGAGTGACAGAGTTTGGACCCTTAATTAACTTTTACCAAACATGCAGGTTTAGGGGCTAGAACTACTCATTTTCAATCTAGA
CTCCTCTATTATTTGGCATTTTTCTCTTTATTATTTTGTTCAAGTAGGATATTGTGCTGAGTTGAACCATGAAATGAATTGTATTGAGCAACATCAACAACATAAATATTCTGGGGTGTCATCTGCATTTTCATATCTGGCTGCTCAAATTCTTTTTACAGCTATAGCTTTGATAATAATGTAATAGCATAATGTTTTTCATTAGA
GAGGGGGAAGACAGGATCTGAGGTGTTTTGATATGACTGTTAGCACCAAAATCTGAATGCCTTAATTGTTGAATGTGTTAAATTGGATAATTAAAATGGGCATAAATGACTTATTAAAAAAGCAAAGGGAAACAGCTGTGCTTTCATTTTTTCTTCTATTAAAGTACCTTGAAAATTTGATTTGGGAGAGTTAAAAGAATAGCTTG
AGGCCCAGGCGCCCTCTGCTCTTCTGCCCTCGATGCCACATGGCGGTGAACACATCTGAAGCCACTATGTTTCCTGGCTCTAAGGCTCGTCTGTGTAACCCATAAAACCTGCTTTGATTCCAAAATGAGGCCCTGGAGTGCGCAAGGAGTGCCCGGATGCTTGGGGTGGGTGTTCCTCCCGGGGCTTCAAGGGGTGACTGCTGTAG
CAATTTACTATCTTTGAAATGATTGACCTTTAAATTTTTGCCAAATGTTATCTGAAATTGTCTATGAATACCATCTACTTCTGTTGTTTTCCCAGGCTTCCATAAACAATGGAGATACATGCATATAGGTCATACTGGTTTCCTTTCATTTTTTGATTTTCTATTTCTAATTTTCTGAATTACTGCATGCCAGTTGTTGCAAACCA
AAGGAGTATGACATCAATTAACAGTCTTTAAAGATGTTACATACGCTCAAAGCAATGTGATTAAGACTTTTTGCCTATTTCTTGTATAAGTTAAGGCAGCCATAAATGAAAATACAAAACAAACGTTTGCTTTTGTATTTGATTCACAAGAGGATTCTCCCTGAGTGTCAGGGGAGGCTGTGGGACTTCACCACGTGGACAAACGA
AACAGTCTGTCACTGTGGGCTTCATCTTTAATATCGTCTCATCCCTTCTTAAACTGAGTTATCCATTTGTAAACTGCTGATTTGTTTGGGGCATTGATCTCATAAACTTGTTGTAAAGTATCAATGATTTCACCATTCTTCCACCCACACTTCACCATAAATTTGATACTTGTTCTTGCTTCAGTTTAATTGGGGCTCTTTTCAAA
CAAAGCTTGAAGCTGCCAGAACATGTTGGGATGTCCCAGGATGCCTCACTCTGTTTAGCCCAATTTTAACCTCCCTCCCCGCAGGTGCTAATAACCATATCATAAAGATGAAAGCATTTAAAATGGTACTTGGTACATAATAAGCCTTAAGCAAATATTAGCTACTATTATTTTATGGCATGTTGGGGGAATGAGGCAGTCCATGT
TGACATGCACAAAAAATCCTTGCCAGTTTACTTCTGCAATTTAATTTTAGCCTTTACTAATTACCCACTTCTGTTTAATTCCAATTTTTAACAGCAGGTACATAAAGCATTATGTGCACAATGGAGTTCTTCAGTGTTTCCTTTCAGTGATGGCTTTTTCATAGCTTCAACTTTGTTGGATTTAGCAAGTTGAAGGAAAGAATGCT
CTACAGGCCAATTCCAGCCTACCATCTGTTTTTGTATGGTCCATGAACTAAGAATGGTTATCACATTTTAAAATGGTGGGAAAAAAAGACTATTTTGTGACATAAAAATTATATGAAATCCAAATTTCAGTGTCTATAAATTTTGTTGGAATATAGTTACCACACTCATTCTTTTATGCACTGTTTTTGGCTGGTTTTCTGCCTCA
CCCAGCCAGACGCAATCATGGAAGTTGCCTTATTGTCACTGGTTAAGAACTTGGCGAGATTGAAGGGCTTTTGTTATTGTTGTTGGATATTTTTGTTTCCCATAAAAGCACATCATTTCAACCCTAAACCTGTGTGCTTCTGTTGTTTCTTGTGTGGGAGTGGAAATGACTGACATGGGAAGAGGCTGAACCCTGCACATTTTTCA
TTGTAAACCTGCTAAGAGGCTGCCAGTTCAAAGAATGTTGTTTGTATTTTTATGGGTAGGAGGGGGGTGTTTGGCTGTTTTAGACATGGCATTTGCAGAGCATAAAAACCCTCAAAGTGCTTTTGTGTTGATGGTCTCCTTTGTTCTCACCACACCCCATGGGATGGTCTGGGTAGGGGGTGACATCTCCATTCACAGATGAGGAA
GAGATGTAAAACACCTTATTCAACAACGAGGATGCTGACTCAAAAGCAAAAGTTGAAGCACATTATGAATGAATGTCAAAAGGGAAAAATCTAAAGCTAACATAAAAGAGTGCAACTACATCAAATTGGATAAGGAATAGTATTTTATAGCCAATTAATGAATATTTAAAGGACATCAACCTCATCTCTTTGAAACACATATGAAC
CAGATGCAACGTAGCTGAAATAAAAGGCGTGATGGTATATATCCCCCTAAGGCTAAGAGGCCCTAGCAGCCAGGGCTCAGCCTTTCCAGGGTCTGTGTTTCATAAAATAGCCCTGAAGGATGTCATCAAGGTGTCCTCGGTCCAGCCTTGGGGAAAATGAGCAATCCTATTGTAAAGTGAGCCATCTGTTCCTGCTGGATTCATCC
TCTTCACATGGAAATAATAAAGCTCTTTATATGAGCTGTCCCACCAGCAACTTATATATGTAAACATACATATATACACATATGCATGTGTGTGTGTAAACATAAAAGTCCTTTATTATTAAAAAATGTAGTTTTATTGATTTAGAATTTAGTTCTTAAAATCTTGCCCAAAGGTAGACTCTCTTTCTTTTACTTTCTTCCATTAT
TTTTAAAACTATGATCCTTTATATGTGTGTTTTGGGGGAGCTATGATAAGTTTTATGGCAAACGGTTGGTATTGTTAACTTTTTATTGTCATCAAAAGTTCATAAAAGTCCTATTAATCCCCATATTCTTCTACTGCCCTTAACTCTGGTATACACCAAAAAGAAATCTTTACTTTCCTTGTTTTATCATTATAAAAATAAAGTAT
ACAGGTGAAGATTAAAGAGACAACGAATGTGAATCATGCTTGCAGGTTTGAGGGCACAGTGTTTGCTAATGATGTGTTTTTATATTATACATTTTCCCACCATAAACTCTGTTTGCTTATTCCACATTAATTTACTTTTCTCTATACCAAATCACCCATGGAATAGTTATTGAACACCTGCTTTGTGAGGCTCAAAGAATAAAGAG
AGTCACTCCCCATTCCTCTCCTCCCACAGCCCCTGGCAACTACCAAACTGCTTTGTGTCTCTATGGATTGCCTATTTTGGATATTTCATATACATAGAATCATAAAATATGTGGTCTTTGTGTCTGGCTTCTTTCATGTAGCATGTTTTCAAAGTTCACCCATGTTATAGCATGATTTTGTACTTATTCATTTTTATGGCTGAATA
CAGGTACTATGCTTAGTACACACATGATGAAATAATCTGTACACCAAACCCCCAAGTCACAAGTGTTCCTACATAACAAACCTGAACATGTACCCCTGAACATAAAATTATAATTAAAATATTAAAAATAATTCACTGTGATTTTTATTGTACTGATGCCATTCTTAATCAAGTTCTGATAAGTGGATGGTCTCTGCCTATCTCCA
TTATTCAGTGAACTGGGTCATTGGATTCATTGTTTTCTGCTTTCTTTGCTATTTTTTCTTTCCGTTTTAGGAATTTCATACCTTACTACAATTGACCAATCATAAATGATGTAAATAACAATTGCTTAAACATTTTTAAATGTGCTTTGAAGTTTTTTTAATGTTGCATTATACAAATTGTTGATGTTTATAGAAAGCCTGAGAAT
TCTCACGTGTCTGTCATGAATAGCAAATGAGAAAATGTATATAAAAGCACTTTGTAAATTGTAAAAGTAGTACAGATGTGAGCTTCTATTTGTTTAGAAGCATAAATGTGAATTATATACAGTTTGAATTTTGCATAAATTTTTTGTGTCTAATTTTAAATATTTGTTTAATCACACTACACATTTTCTGAGTAGCGTTTAAGTAT
AATGTATATAAAAGCACTTTGTAAATTGTAAAAGTAGTACAGATGTGAGCTTCTATTTGTTTAGAAGCATAAATGTGAATTATATACAGTTTGAATTTTGCATAAATTTTTTGTGTCTAATTTTAAATATTTGTTTAATCACACTACACATTTTCTGAGTAGCGTTTAAGTATGTATTTTAAGTGGAGCTGCAAGTTCTGAATTTT
AGATTTTTAATGCATTTAATTATCAAAATATCTAAATTAAAGATTTGATGTGGTTGTTCACTGGAAACAAATGGCAGACAAACAGAATATTTCTTGGAATCATAAATGACATCATCCTGTCTCCAACTTTCTGTGTAGCTTCTTTCTTTAGTTGGTCTTTGCTTAGATTTCCCTGTGTCAGAGACGACTTCCCTGGATATCAGTGA
GAAGGTTCTGTTTTTATGGAAACTCAAATGCTGCCTTAGAAATCACTCCTAGATGAAATGTTTCTCATAATAACTTGTCAAGAACTTTTTAGAGTTGTTACATAAAAATAATTGCTGTGTAGCTTTCAGTCTTTTAATATTTTATTGCATTTTATTGGCTATACACACATATCCAGTCATAACACAACTTATTGTACCAGAATCAT
TAGTGTTGTACTATCTGGAACTCTTGAGCTGCCATTTATATCACTTTTTGTGGAGAGCACATCTTGATTTTCAGTTGTCCTTACTTTAGAATACAACACACATAAATTGGAGACTATGTATTCATTTCAATGGAGGTGGTAAATTGCCTGTTTTAAGTTTTACTTAATGTTGGGTTTTGGTAGATGAGGAAAGCATTTTGGTTATT
TAAGGGTTGGGTTTTTTGTTTTGGTTTGGTTTTTTCTCCCTTCATATTTTAACTTATTAAATCTTCTATTATTATGTACTATGATTTATTCCTACTAAAACATAAATTAGTCAATTTGGGGAGCTATTAAATTTTGATGTTGCCTCAGTTATTTTCATTAATAACTTTTGCTAAAATTTACCTTTTAAAAGTTCTGAAATTTGGGG
GTAATGAGCCTAGACGTTGGTAGTAATTGGGCTTTTTGATAGCACATGTGTAGGTGTAATGGACATTGTAACATACTTCTCACTTAAAATGAAATTCTGTCATAAACCTGTTTTCAAAATTTCAGAAGATAAAGGTATTTTGTTGGTAGAATGGTTTGACTCCTTTACGTACTTTCTGTCCCGATCTACAGTTGATAAAATTTTCA
CTTTTTAAAAGCCAGTTGAGTGTTTTTAATGTTGTGGAGCTATTGCTAAGAGTTTCCTGAGTTTTTTCCAGTAATGTAGAGATCTTTGTGCTAAATATTTCATAAAGAAGTTTGGTGGGTTATGTGTTCTAAATCCTAATCACTGGCATTAACTCAAACCAGCCATATAAAAGGTATGAAAAATGTCTGTCTGGCGTGCACTTGGT
TGTCTTTGAACTCATACCCCATATGAAGAGAACGTCAAAGAGGCTGGATCACCTAAAGGGTTTAGAGAAAGTTTGGAATTGGCTCAGATCTGTCTTTTATCATAAAAGATGAACTTGAAACCCAGACATAACTGTCCATTGTCATTTTCTTTATATCTGAGAGGAGATGGGATTACTTTGGGGCATTCATTGTACTTTTTTTTTTT
CGAGGCAACTACTCTAATGCATTTGGTATGTAACTTTAAATTTGAATGTATTCTTGTAAAACATCCAGTATTTTTTTTTCTGTGACTATGTTTTCACTTACATAAAAGAAATTGTGATAGACCTTTTTCATATGCTTGTCTTACTCCTTGCTGGGCACATATACACAGCCCACTTCTTTTCAGTGCTTATTCCATTGCGTACATAT
TGGTTTGGGCATGTTACAAGGTCCTTCAGTGGCCTGTGAAAAGGAGAGGGGCAATATGTTCAAATGTCCATGTAAACTAGACCCCTAAATATTTAAGATCCATAAAATCTGTAAGTACATGAATGCCTCCCCCAAATCCTTTCACAGGGTATGTAAATTGATCTGAATTTTCCCCTCCAGTCTCTTTGATGTTGTTGCCAAAAATG
GCCTTAAACCAGGGATTCTGATACCGAAGAAGAGGGGCCAATGAAAACCATGGAGTCTGTTCGTGACTCCCAGGGCTGGGACATTATGTAGGAGCCACTTCATAAACATTCTCTTTACTCATCTTTTTATTCTGTTTTTTGTGGCCTTCTTTTTGTGTTTCCCCCCCGAAACAGAGTCTCGCTCTGTCACCCAGGCTAGAGTACAG
ACACATTTATTGATTGTCTATCTCTCATGCTAGCATATAATCTCCATGATCTCTTTCCTGCTTACTGCTGTGTCTTCTGTACCAAACACAAAGGATTTAACATAAAGTAAGCACTCAACACGTATTTTCTAAATAAATGAAAGAGGCAAGGAGTTAGGAGGAACATCAGGTAATAAGTAATGAATCCTAGTGTCTTGCTTGACGTC
ATCTATTTCGTCTGCTAATGCCATGTGAATGGGAAACTTAGATACAGGCTGGCCTACAAGGACTCCTTATACTTCAATTTTTGTTCCTCCTTTCAACTCTCATAAAAAATATTTTCTGTACTATTTAGGGCAAATGATGGCCTTCTTTCTAAGTCTCATCCATCATTGCTGCAAAGGTGCCTTAGTTTGATGTTAAAGTGTCACAG
GATTTTCACTGCAACTCTGCCTTTGTGTGTATTGGCGATCATTTGTAATGCTCTTACACTTCGTCTTTAATGTTCTTTTTGGAGTTAGGACCTCTCAGTTCATAAAGTTTTTTACAATTCAATCATTTGGCATATTCATTCATTCATCAAAAATTTGAGTATTTTAGTTGCTGGGGATACAGCAGAAAACAAACTAGACAAAAATT
TATTATTTCAAGTTCACATAACCCTAAAAAAGGTTTTCTTTGTGTAGTAACTTGTGCTTAAACTTTTAGTCAATTAAATGTAGGAGGTTTTATTTGAAAACATAAAATGATTCTCTAAATTACATCTTGTTTTAAGCCACCAAAATGAATGCAGTAATTTTTCTTTAAAAAAATGATCTCTGAAAACTGTGAGACAATGTAAAAAG
TAGCTCTTTGGTTCTATTCTTTGTTTTGTTTATTATTTTGTTGTTTTATTGCTTGTTAGACCTTTACTAAAGATATTTTGTGTATTTAGAAAAAATATAACATAAATATATGCTTTTTAAATATGTGTGTGTGTGTATTCATCTCTTATTTAAAAACCACACTGTTCATCCACTCTGTGCCTGAAAAAAGGGAGCTGTACCTGGGT
CATCCATACTTGCTGGCATCCTTTGTTAAGCCTTCTGAGGGCAGTCTTCTTTGAGGTAGACCTTGGAGGCCTGACATCGAAGACCTGTGTGTTTTATTTTCATAAAAGTATATATCCTTGGTCTAAAGTGTCTTCTTTTAATATAACACTAGTAAAAATGACATGGTATGACCAGCACTGAGTGCTATAGAACCACACATGTGTAC
AGCATATTATTCAAGGGCAGAAACTCTGTTAGACATTCCTGCAGCTGAATCACAGCTCTTGCCCTCATTGGTTTTGTTCTTGGTCTCCTAATAAGTGTTCCATAAATGGTCATTGCTTTGTTTAGTTTTGTTTTATTTCACCTGAGTTTTATGAGTCAAATGAGTTATGCTTTTTTATAATAACGGAGGGTGTCTGCAATGCAGCT
CAAAACCAGCCAAGATCTGTTCACACACCTCTGTGGCTGTCTTTCCCTGAAACATGGTAACTCAAGACTGCCTGCCTAGGTTTCTTAGATTAATTATTCACATAAATTTTGTTTAATATTGGTTGAACAAGAAATCTGACTTTAAAAGATTATTAAGGAGAATATTCCTTAACTATACTGGCTTGATTTGAAACAGGCTCTTATTG
CATTTGTGAAATAAATGAGTGGGCCACGACGTTAATAAGCCCAAGAGAACTGTGAAGGTGGTAGTCCCTTGCCCTAATTGGTGCTCAATAAAGTTGTTGGCATAAACGAGTGCGTGCGCTTGATCTGGTTTCTGCTCTCTGGGAGGTGAGTGGCCGTGCGGGGCGGTGGCAGCTGGCGACACCTGCGGGCTGTTGGGCACCAGCCC
ATTCTCTCCTCTTTGCCTTTATGTTTTGTTTTCTTTTTTACAGGATAAGTTTATGTATGTCACAGATGACTGGATTAATTAAGTGCTAAGTTACTACTGCCATAAAAAACTAATAATACAATGTCACTTTATCAGAATACTAGTTTTAAAAGCTGAATGTTAATAGGGGACACTGTAAAGTATCATCAAAACCTGAATAGCTTCAT
ACTTCTGAATTTTTATATAAAATGTGGTTGGAAGGTGTACTAATATATAATTTATCTTAATTTTTCTAACTTTGTATGGATAATCTTTCTATTCATATCACATAAAGAAATGCGTTGAAGCATTTTGTATATGTTTTGATTTAGTACCCTTGCCTTTTTCATCAAAGGAATTTTCAAATCATTCACTCTAACATTGGTCTCATATT
AGAATGCGGCTCTATTCTCGCAAGGGAAATTATAAAAAAGTTCATGTTCACGGTTCTCATCCACATGACCGACAGCGGCCAATGGAAGGGCCGAACAACTCATAAAGTTGTATTGCAAAGTTGTAAATTTTCATAAACAACAACGGATTTATGACCCTTTCCCCATCACTGAGAGGAGGCAGCTCTTACACCGGCGCCATCTTACC
CCACCCGTTTCCAGAGCATGGGTGAGGAGGGAGGGATGCCGACCTGTTAATATTTGCTTCAGACCTTTCCCCGATGAACGAAATCTCCAAAAGCCTTAAACATAAAATGGCTTAGTCAAGCACGAGTGATAAAGCTGGGAGTCCAAATTTAGATCCCACCAAGTTCAAAGGGGGAGGCTAGAACATTCCAGGGACACACCTACACG
GGGATAATTTGAAGAATATATTATGAGTAAACTCCGAAAATTTTGTTTATCCAAAGGCTCAATGGATTATGTTTCTATTATATACAAGGTTTTAAGTAAACATAAAATTTCCAGAACAAAAATAAAAAATTTAAAATTCATAGCAAAAATTCTGTGTTTTGGCTTTGGTTTTGTTTGCCAGTGCCTTTTCTTAGACAAGAATACTT
TTTATCACTCTGACCTTCACAGGGACAGATCTGATTTATTTATTTTGGTTAAAAAAAAAAAAAAGGAACAGAAACAACTTTGCATTGCATTGGCTTGACCCATAAACTAAGTTATATCCGTGGGCATGTCTGCTGTGTCTTTCTGTCTGTTCTGCCTTCTCCCCTGAGGGGATGGGGATGGGCCAGTCCCCTCCTAACCCACCTGG
ACAGGTGCACCCTGACTCCCAGGGATGGGGGCTGAGCCACCCAGGAAACAAATATGAAATCAAAGATCCAGACAGCCCTGACCCTCCTGATTCCAGGGTCCATAAATAAGTCATTCTTAAAATAGTGGTTGTTTTCTCTCTATTTAAGAAGTGCTTCTTTTTTGAGTCCTTGTTCCCAACTTCCCTGGCAACTCAGTTTCCTGTTT
TAAGAGATGTAAATGATAAAGGAATTATTGTATGAAATATTACAAAGCGTAGACTATGCATTGTTATTCATTATAATATTTTTTGCTGTCATAATCGCCTCATAAAGACAGGTTTCAACCATTAAAATATGTTCTTCCTTAAATTCCTGTGCTTTTTCTAGTTCCTCTTGTGTCATAAAATGTTTATCCTAATTTTCTCTCTGAAG
ACAGTTGTAGATTGATACGCAGTTGTGCATGGGAAGGGGAAACGCACAGCTTTATTTACTGTAAAGTGGAATTTCAGGAAGGCTTGTGTGAACCGTTGCGCATAAATAAACCCTTTCTACCGGGCTGTGCAACGCTGGTCCTTTCTTGGGCGCTGGTGTGGGGGATCTCTCTCTGCTCTCAGGGCTGTGCCTGGGAGCCCCCAGAG
ATCCAGGCACCATGCTGTGGATTGCTAAATACAGCTTCGTAATTTGCATCTAGTTATCTGGTCTTCCAAGCTAGCTTTTTCAAGTATTTTTACCTTTACACATAAAGTTCTATTGGAGATGTACTTCACCCTTTTCTGCACTAAAGAGTTTAATTTTTCAAGACTCAGTTCAAACTTCATTTTGTTCTGTGAACATTTCTCTGGTT
GCCCTGGATCACCAGCCTCCCTCCACCCAGAATGCCCCGTCCACTCCACTGCCCACCACCCTCTGTGCAATTGACAAACGTCCTGGTGTTAACGCCTAAGCATAAAGAGTCGGCTTTGCTGTAAGTGTTGTCTGAACCTGGGCCCAACGTCACCGCCTCCAGGAAGCCTTCCTGACCTCCTCGTTCCATGTTGATTGAGTCTTCTG
ACTCAGAGCTGATTCACAGGAGGAGGGGAGGTTGGGGGGCGGGAGACAAAAACCACACCTCTTTTTATATAAGGTTTCATATTTAATTTGGTCATGGATTCATAAATACATAAGTATTTTGTACACAATGTGCTTCCTTGTTTGTATTATAACACATTTCAAATAGGGACCTTTGACAGGGCAGAAGCATGAAAGGACACCAACCA
CACTGCAAATATATTTGGTCTGAATGATATTGATATTGGACACATAGTACTTTTACATGTTTTGAATGTATTGCTAATATTTAAAAATTGAGAGATCTTGCATAAACAATAGATTCCCAGCTTTGTCAGATGTAATCTAAAAGTAATCCGATGCTTTGTCAACAACAGACTTACATTGCCCATAGCAACCGTCAGCTTAGTTGATG
TCAGCGCTCCATTCTAGGGAGAGTCATGGAAACCTGCCTGAGAATATCCATGCCTTCAAAACATTAACCCATTAGTTTGAGATAACATTCTTGTCATTTACATAAAACAACTTGTTCAAGCTACTGTGGGTTTTGTTTTGTTTTGTCTTTTGTTGAGGAAGTCTCCCTCTGTCACCAGGCTGGCATGCAGTGGCGCCATCTCAGCT
TATTTTACCACAACTAAAAATTTAAAAGAAAGAAAAAAACAGCTATGAAGATTTCTAAGTCTTGGGCCTTATTTTGCCATGAGGAAAAATAAATACATCCCATAAAAAAAATCCTAAATGGATCTGGTAATGTTATTCTGTATGTAAAGTCATTTTCTTGAGCAACATAGGAAATAGTCTTTAATCTTTTGGAATATCATAGGAAA
AGTTATTGCACAGACTCTTGATATTGAGCCCTCAGAGAGTCCACAGTCCCTCCTCTCAGTTCAGTCTTGTCTCCAGATGGTCGTAGGGGAGCGTGTGGGGCATAAAGTGCTGTGAACTTTTCCATCTTGTTGTTTTATTTTTGGGTTAGGAAAACATGATTGCTATATAATTTTCTCAGTATGCAGACTTTCTCTCTGAGTAGAAT
AGCCTTACCCGGAAATACTTGTGGTTTCTAGATCACCATCTTTAAATTTACTTCAAAATAAAAGCATGTAAGTGACTGTTTTTCAAGAAGAAATGTGTTTCATAAAAGGATATTTATATCTCTGTTGCTTTGACTTTTTTTATATAAAATCCGTGAGTATTAAAGCTTTATTGAAGGTTCTTTGGGTAAATATTAGTCTCCCTCCA
AACATATATTTATTGCATGATTTTCTAGATACACAGTCTATGCATTATTCATATACATTTATTTTAGCCTAAAGTGGTTTTCAAATCCAGTTCTTCAAGCCATAAATGACCAAGATCCAAGCAATCTGAATTTGTTTTTGTGATTATTTGACTGGAATGCTTCTTAAGTGGAATAACTATACTCCGTTATCCACCCGATTTCCTAA
TTATAACTGCGACTGAAACAAACAGGTTCATAGAGATGAATTTTCTGAGAAACATATATCTACATGTTGTATAATTGGATTTTTTTTCCATGTAAGTGAACATAAAAACATCTTTTCCGGGTGCTTTCTTCATTTGACTTTTTCCCGCTAGTTCCTTTATTCTCCATCACTGATGTGGAAGCAGACCTGGGGTGGGTTTGCTAATC
AACAACCTATCTAGATGGATAGTATGTAATTTCTGCACAGGTCTCTGTTTAGTAAATACATCACTGTATACCGATCAGGAATCTTGCTCCAATAAAGGAACATAAAGATTTTTTTTGGACTGGGGTCATTCTCCTTGTTTTATAGAGAAATGTTACTTGCTATTGGATTCAGAAATTGTTCTAGTTTTTTGTCTTCACATCGTTAG
TCCCTGCCGATTCTGTCTGTGGCTTCTTCCCTGCCAGCAGGACTGAGTGTGCGTACCCAGTTCACCTGGACATGAGTGCACACTCTCACCCCTGCACATGCATAAACGGGCACACCCCAGTGTCAATAACATACACACGTGAGGGTGCATGTCTGTGTGTATGACCCACACGTGTTCAAGTCTAATCCATCCAGTCAGCAGCTTAC
GGGTCCTAAGTCTGTGGCTCGTATCGCCAAGCTCGAAAAGGCAAAGGCTAAAGAACTTGCCACTAAACTGGGTTAAATGTACACTGTTGAGTTTTCTGTACATAAAAATAATTGAAATAATACAAATTTTCCTTCAGCCAGTGTCTGTTGAGTATCTCGGGTTGAATCTTACTTGGGGTTAGCAAGTATCTTTTTGAGACACAGCC
ACATGGAAAAAGCTCCCCACCCCTGCAGAACGCGGCTGGCTGCACCCCTTCCTACCACCCCCCGCCTTCCCCCTGCCCTGCGCCCCCTCTCCTGGTTCTCCATAAAGAGCTTCAGCAGTTCCCAGTGACTCCGCCTGTCTGTGGGGTCCCTCGGGGTGAGAGGTGCTGGCTGGGTGCTCTTTTGGGTGCAGGGACTGGGTGGGAAG
GGTTATTTTGGAAAAACCAAGGGTTTTCTTAAATCAGGGATGTCCAATCTTTTTGCATCCCTGGGCCATACTTGAAGAAGAAGAATTGTCTTTGGCCTCACATAAACTACACTAACAATAGCTGATGAGCTACTAAAAAAAAAAAAAAAAAAAGCAAAAAAAAACTCATAATGTTTTAAGCAAGTTTACAGATTTGTGTTTGGCCG
CAGGACTCCATCTCCAGCCTCTTGATCTAAAAATAATCCCCAAACCAAAAAATTAGATACTATTTCCTCAAAATTAGGTATTTTAATCAAAACATCTTAACATAAATACATTATTATCACCCAATATGCATAATGTTTTTCAACTTTTTTGTTAAATGACTTATTTTAGATGAACAGATGTGTGAATATGAATATTTTTATTTCAC
AATGTAAGGGACTATGGGCAGCTGGGGAGAGAAGCACAGAATTGAAACAATGTATACCCTTCCAGACACTTTTACTATTCATATACTTATATATTCTTTACATAAAATTGGATCATACTATTGAAAAATTTTCAGTGCCTGATTTAAAACTTTTTTCCTCAAAAAAAGAATAATATTCATTGGAGATATAATACTTGAAAAAATAG
CATTGAACACTTTAAAATGTGAAGTCTGGCTTTGAAGAGGGTGTATAACACACATAATTTACTGTGCATCAGTCTCACTAATGGAAAATAAACAATAACCCATAAATCATCTTTCTTCAAGTGTAATGTGTTTAGGTTAAAAGTTGATTGGTCAGTGTTAAAATATATGTAAATTTTAGCCTTCCAGATCCCATGAAAATGTCTGA
AAAAGGCAAAACCTAGGAATAATCCTGTGAAGTAAGTTATTATTTTTATTAGTTGCAAATGTTAATTTTAACGGACTCGATGCATGTGAAAAAATAAGGTCATAAAAGAGACCTTGGATTTTGAGTTAATCTCTATTCATGACAATTTAAAGACAAAAACAAAACAAGCCAAAAAAATCCTCCAATGAGCAGGGACCAGCTTATAT
TAAGATGGGTGAAAGTCGATGCCTTCTAGTCTCAGTGAATTTAACCTGTGATTTTATGTCTACGTATATTGTTCCTTTACTGAACCCACCACATGCGGGCCATAAAATGAGTGAAATCACAGTGCACCCTGTTCTCTTATTTTTGAAGTGTTTCACGATTTCCAGCATGTCCATCAGATGGGGGGATTGCTAACTTCTCTCTTACT
TGCTTGCCCCCATGCTGGCGCCAACAACTTCTCCATCCTTTCTGCCTCTCAACATCACTTGAATCCTAGGGCCTGGGTTTTCATGTTTTTGAAACAGAACCATAAAGCATATGTGTTGGCTTGTTGTAAAATGTCTCTGGCCTCTCTGTAGGGGTGAAAATGGGAAGTGACTGCTGGACAGAAAGGCTGAACCCTTAGTGCCCTGG
CCTTTTGGGCTGCATGCTATTCCATTTTGCAGCCAGACCGATGTGTATTTAACCAGTCACTATTGATGGACATTTGGGTTGTTTCCCATCTTTTTGTTACCATAAATAATGGCATAGTAAAAATCCTTGTGCATTAGTCGTGCGTATCTTTGGCATAGATTCTGAGAAGTGACACCACTGAGCATGGGCGATGGCGTAGATGGTAC
ATGCACTGTAATACGTGCTTAACTTTGCTTAAACTCTCTAATTCCCAATTTCTGAGTTACATTTAGATATCATATTAATTATCATATACATTTACTTCAACATAAAATACTGTGTTCATAATGTATAATGTCTAAGCCATTAAGTGTAATCTATGCTTATTACCTAAATAAATTATCACCCATGCTAATTTATAAGTAAACATTTA
GTGTATTTAACGTACGTCCTTCCAATCCACCGTTCATGTGTTTATTTACATATATGTGTATCTGTGAAAAATGTATGGTATTGCTGTGTGTTTTAATTTACATAAACAGTATTGTACTATAAATCTTGTTGTTTCTTTTTTCACTCAACATTCTGTCTTTGAGAGATCCAGCCATGTTGCCGTATATAGATCTAATTCATTCTAGT
CCACATCCCCTGTTATGGCTGCAGGATCGAGTTATTGTTAACAAAGAGACCCAAGAAAAGCTGCTAATGTCCTCTTATCATTGTTGTTAATTTGTTAAAACATAAAGAAATCTAAAATTTCAGATGAATGTCATCAGAGTTCTTTTAATTAGCTCTTTTTATTGGCTGTTTTTATTGAAGTCAAGAGTTGGTATCATGCCCGGTTG
CAACGGAATATGTTGCCACCAGCAGCCTCTTTTTGTGCCTTCCGGAGGAAAGGGAGCTCACTTTCTTGGGTGGTTTGAGTTCTTTGGCTCTTCCTGGAACCATAAACATAATACATAATGCTTCTCATCCTTTCTTTTTCTGTCTCTTTTTGTTTTAATTGTGGTAAAGTACCCATAACATTTACCATCTTGACCATTTTTAAGTG
CGTGACAGTAGGCTTGAGTTTCCTCATCTGTAAAAAGGGAAGATTTCCTACTTCATAAAGTGGTTGGAGAAATTAAAGAAATAGTATATGAAGCCTTGCACATAAAAAGCATTTGATATATATTAATGCCCTTTTGCACAAGAGGTCAAGAATTGCTTGGGTTCTACCTAGAAATCAAGAGCCTTATTTCTGAGCTGGGTTACTTG
ATCTGAAAATTAGTGTTTCATAAGGGAATTGTAAGAATTCTATATTATGTTAACAAATTTTAGAGATAATGTATTTTCCTGATGTGTCACTTTTTGATATCATAAATATTTGAATTTGTTTGAATGGAATTTAGTTTATCTTTATGACATGCTTTGAAAATTTTTCCTCAAAACACAATGATATAAACAGTCATTTATCATTTTTC
