# Supplementary material for: Poly(A)-DG: A deep-learning-based domain generalization method to identify cross-species Poly(A) signal without prior knowledge from target species
Source: PLoS Comput Biol. 2020 Nov 5;16(11):e1008297. doi: 10.1371/journal.pcbi.1008297 (PMC7671507; doi:10.1371/journal.pcbi.1008297)
Supplement: S1 File — These three datasets are produced by previous researchers and we use them in our experiments. (ZIP) [file pcbi.1008297.s002.zip › human/omni_polyA_data/positive/AATATA.txt]

CATGCGTGCATCTTTTGGGGGAGGACCATCCATCTTATTGGCCATATCCCCCACTCATATTGTAATTACTTTTTTCATCTTTGGAGGGGGAAGGCAATGAAATATAACATAAATCTCTCATACCTAAAAAAGTTTGTCCTTCAAATATCAGTAACCTAATTTAAAACATGTGAGTAGACTTGTATAACACACACACGCACATGCAC
GCTGGAAATCTCTTCATTGTGGCCTTATCAGATGTTTGAATTTCAGATCTTTTTTTATAGAGTACCCAAACCCTCCTTTCTGCTTGCCTCAAACCTGCCAAATATACCCACACTTTGTTTGTAAATTATGCCCTTGCTTGTATCTTGTTTCCCAAAATGGCCCATCCGCCAGAGCCATAGCTTCGTCTGCTCATAATTCTTATAGC
TATGCATTTTTGTTTATTTCAATAAAATATATTTGTATTATTTGTCCTTCATACTATCCATCCATACCACACTATCTTCTGTATCAGGTAGTCTAATAGAAATATACCTGTTTTGTTCTAAAATTGTCTGAGTCTCTCCTTTTTGATTCATCGCTTCAGCCTTGGTTCTCAAGGTAAGATATTCAGCTGTATTTGATCTTATGTTG
GGGACCAGGACCCTAAGTCTCCTTTCCTTCTGGGTGGGGAGTTCTGGGGTTCTTGGTGTGTGGGAGAAGTTTTATAATTGCTTCCAAACAGCTGGGTTTAAATATAAAATAGACACACTCATTTTTGGCTCTTGGTTTGTGTGTGGGAACAACATGAGTGGGAAGGAATTTCTGGGTGCAGAAGGAAGCAGCCGGGGATTTGACCA
TGTCCAGGGGTGGGGGGGTGGGGGAAGGGAGCAGGGAGGGGACCGTGTATCTTTATAATCTTTCTAACTCTCCTGTGCTAATCTCAGAGGGGTCACCCTCAATATATCTGGATTATCCGTGTCATTCAGCTGCCTCCTTTCTGGTCCTCTTGCTGCTGCTGGGATGTGTGTATGTGAGGGTCTTCTTCCCATACCCCTTGCACCTG
GAGGGTCTTCTTCCCATACCCCTTGCACCTGGTGCCTGGTGCCTCAAAAGGTGGTGTGTCCCTTGCCAGGCCACTCTCAAGAATATCTATGTACAGCAACAATATAACTCTACAAGGGAGAGAAGTGTGTTCACTTCCTTTTGCTAAGCCCTTCCTTTCCAGAGAGTGTCTTGGGGGGCATCTGACTGCTTCCCCCCACCCTCTGC
GGTCAGACTGCAGTTTCAGAAAGGTGGAATTTTATATAGTCATTGTTTATTTCATGGAAACTGAAGTTCTGCTGAGGGCTGAGCAGCACTGGCATTGAAAAATATAATAATCATAAAGTCTGTGTCTGGACATCGCCTTTGGGAACTAGAAGGGGAGTTGGTATTGTACCAGCTGGACTAAGCTCCAGTTCTAGACCTCCTGGCTC
TATGATGATTAAAAAAAACACACCTATCCATTCACTCATCAATAAAAACATATTATGATGGTTATCAAGCTGTGTCCTATGAGTGATAAAATATTTGTAAAATATAAAATTAAATGGCATCTATTTTGAACTCTATTCTAGTCTCTCTGAGCACCTCTAGCAGTTCAGCCCATCTTTCAAAAGTCATAACACCTTGAAAGCAGCAA
TTTATTAATTTATAATTAAAATAACTTGTGCAGCTATTCATGTCTCTACTCTGCCCCTTGTTGTAAATAGTTTGAGTAAAACAAAACTAGTTACCTTTGAAATATATATATTTTTTTCTGTTACTATCATGGCTGTTGTTTTGTTTATTGACATAGAGTTGTGGCATTATTGAGTCCGGACTGTGCCCTCAGCATTGTGGTTGAGA
TGCAAATTGGAGAAAAAGAAAGTGGAATTGTTAGTAAGTCTATGTGAAAAGTCCATGAGACTTTTCATTTAACCCGTTTTTTCCCAATGGGCTTTAAGGAAATATAATTTGTTTATTTTAACATTTTCTCTCCTTTATATTCATTCAATCATAGGAATGTGATGTATAAACTATTGAAAAATAGCTACTGCCTAAATATAAGCTGG
CTGTAAACACACGTTTATCTTTTGGCCCAATGCCATACATATGGTAGGCATTTAATTACTGATTGTGTTTGGATAATTTGGGAATTTTCGACTGTGGTAAAATATACATAAAATAATACTTATTAACCATTTGTAAGTGTATAATTCAGTGGCATTGAAATACAGTCATAATGTTGTATAACAGCCACCATTATGTATACCCAAAA
CCTTTCTACCCAGGCCCCCTGCCCTGCCCACCTCAGGCCCCCACCCTCCACTCCTCCCCACGGTACTGTGAACGTCGTGTGACTCAGTGCAGAGACAGATAATATATTTAATTCATGTACAGAAAGGAGCGAGCAGTCTCGTACAGAAAAGCTGACTTTGATAGATTGATGCCAAAGATGGAGAACTGAAGTCCCCCCTCCAGGCC
AACAGGACTATGAATTGAAATGTTGGCATACTTTAATTTCTATTTATCAAAATTTAATAATATTTTAGGCTAATTAAAGTTTTATAACTAGGTAGCTGAAAATATATCAATTCAAAAAATTTTGAAGATTATTCAAGATAATATTTTGTTTTTCTAATTATTACTGAATCTACAGAGCTAACATCACTTACCTAAGGACTTATAAC
AGTTGACATGTTTTTAATTCATATAAGGTATATTGGGTATATTGAAGTATATATTGTATTACAAAGACTTGTTCTTGTATTTTAAAATGTCAGTGCAAAAAATATATGGTGGAACCTTTCTTTAAAGTTGAAATGCAGTATTATTTAAATCTGAAAGGTTAAAAAGCTTTCTTCACCTTATATATGTTCTTCCACTGTGACTTTTT
TTCCCAGGGAACCCTTCCTCTCCTCCCTCCTCTCATCTTCCCAGTCACCTGCCACCTCCAGCTCCACCTGGTAGTAACATTTCTCTCTCCTTTTAAAAAGAATATATTTTGTCAAGCATTTTATTTCTGAGGCTGAGAAGTGACTTGTCAATTTGCTGGACTGGATTTTTATAAAATTCGCCCATTCACCAGCACCAACTGTGCGT
CTCAAGGCTTATATTAAGCAAACACTTGAAGTGAGAAGATGATCCACAACTTGAGAAGACATTTATAATACAAATAACTGATGAAGGATTCATAATCACAAATATAGAGAATTCCTATTTAAAAAAATAGAAAAATAGTGAAGACTACACAAGAGGAAATAGGGCTTTTAAATAAATAGATGTTCTGTAGCATTGGTCAGGGAAAT
CACACCTTCATGAATAATCAAAGTGATTTTTCAGAATTATGTGTGCAAAAAATTAATGTGCATTCATATATTCTTGTAAAAGGTGTCTGTGTATTTTTAAAATATATACATCCATACTTCATATGCATATATATCTAGATCTGGATTGATAATAGATATATATGTGTCTGTTATATATTTTAGAGTTCATTCCATTGGGGAATTTT
TGTAACATAGATTGCAGTGTCTGTATATGGTCTTCCCATTATCTGGTAGTAGCATCTTGAAACTGGTCAAAACTTGAATGCCAATAGCTCAGTCACTCAGAATATACGATTCTGCACTTGGGAAAAATGTCTTCATGCTGTTTTTCTGATCGGGTATGGGGTTGCCAGAATGAGGATTTGGGGCTTTAGGTCTTTCGGATCTCAGA
TTAGGAAAATCAAGGCCCGCAAAGGCAAATAAATCCTTGTTTTGTCTTCACCCATGTAATAAAGGTGTTTATTGTTTTGTTCCCACATTTATGTTGCCTGAATATATGACTGTTTTCTCTGCTTTATTTCCTTGCCCTGCAAAACTGATCTGGGTGGGTGGCTGCAACCCCTTGCCTTAACCTCTGCCTCCTACTGTCCTGAGCCA
CAGGGGGCCATCAAAAGCATCGGGATTTGGCATTGGTTCCAGATGAGCTTTTAAAGCAAACATAGCAGTTGTTTGCCATTTCTTGCACTCAGACCTGTGTAATATATGCTCCTGGAAACCATCTTTATGTCTTTTGCTTGCTTGTTTTCCTTCGGTCAACCCACATGTAACTAGGTCCTGTGTTGCTGCTGGGAATATAGTGGTGA
TCGGGACCCTATTCCTTCCCTGTTGATGTCAGTGTGTGAAATTCTAAATTATGTCATGGGTGTATACGTTCAAAAGCAATATATTTTCAAATAAACAAAAAATATAATTGGCCATCACATATACCAAATATGCAATATGATAATTGTGCCTAAAGTAGATTAATTAAATGTTAATGGTAAACAGGAAGAACAGTTCAAAATGACAA
GGCCTGTGGGGGAAGTTCCGGGTGCCTTTATTTTTTATTCTTTTCTAAGGAAAAAAATGATAAAAATCTCAAAGCTGATTTTTCTTGTTATAGAAAAACTAATATAAAAGCATTATCCCTATCCCTGCAGCCTGTGGCTATGTCTGTGCTTGCTTCCTGCCAGGTGCTGGCCTGGTGCCGGGTGGAGGGGGCAGGATACAAGCCCC
GGCCATCCTGGGCAATGTGGCGAAAGTGTCTACAAAAAAATACAAAAAGAGGAAGAAATGATATTTCACAAGTTTGTATCATTTGTCATGATGTGACTCGAATATATTAAATCTTTTTCCTTTGAATACTGTATACTGTTTGCTTAAAAATTTTGATCTTACATTTTCTGAAGTACTTTGTCATACGTAGTGTGATAAGTTAAATT
CCATAGCCCAGCGTTGTGGAGCAATTTTGGAAGACTCTCAGAACTTGGATTTCATTTTTTTTAAGTTGTTCTCACCCACTCACTGCAAGTACAAATTAGAAATATAAGTACAAATCAGTAAAGATGTTGCTTTGACTTTTTTGAGTGCTACTCCTTTAGAACAAAGTTACCAAAGTTAGGGGTGTTCATTGCCATATGCCAATCAA
ACTGCTGCTTATGGATAATGTTGCAACTACTTGTTATGCATATAAATATTTTACTTTTTCACATGTATAGATTGCATTTCTTAGGTGTTTTAATTTTTTAAATATATTTATGTTTTAAAAATTTAGTTTTGTTTTCTGTTTTATAACTATAGTGAGAATGATGTTTTGAAGCAAAATTTTTGGTTATAAAATAGTTTTCAGGATTA
AAATGGCAACTGTTGATAAATTATTGTGATTGTTTTAAAATCTAATGGGAAGTAAAATATATTTTGATTTTACCCAGCTTAATCTGTAAAGTAGCACTTAAATATATCTGATAGCAACACTTAAGATATTGCATGGGGATTACTTTCCTATCATCCATATGCATTTGTGCAACTTCAAACATATTGGGTGCTTCTGAATTCCTGAT
AGAGACATTGTAAAATGAAAAAAAAAAAAACCAAGTTGTAAAGCAATGTAGATTATCTTATCAGCATGGAAAAAATGCAATTATTATATGGAAGCATGCAAATATATCTCTGGAAAGATTAATCAAAATCTATTATTATTGGCTCCTTCTGGGAAGAACCAAGTGAATGTAGGGGTTGAAGGAACACATACTCTTCACTTTATACT
TTTATTTCAATACCTTTTAGATTTCATAAAGTGCAGTGTATATAATGCCTACTGAAAGACTGTAAAATATTGAAATTTTCTTTCAAGCAAAGTGTAAAAAAATATATTGAGCCTGTAAATTGCTCTGTGACTAGACTTCATTGTCGTCTTAATATATTCTTGCATGTGCATATATATACACACGTGTATATATATGTGTGTGATTA
TATTGTACACAAGTACAGGTACATCTATCTGTAGGATAGATTCCTAGAAAGTTGAATTGCTGGTTCAAAGGTTTGTGCGTTCTTAATCTGTACATTTTTTAATATATATTGGCAAATTGCCCCATAGAGATTGTATCCATTTTTCTCTCCTTAGCAATGTGTGAGAGTGCCTGTTTCCCCACAACTCACAAAAGGTGGTTTCTAGC
TTTTTTGGGGAGGGGTGTTTATTTTTAGTACCCCATTCTGGGGTTCTCTGATGCAGTGTGGATGTGAAGATATGGTACCTTCTCAAGTGTAGCTCTTTCAAATATAGTCAATGCTGGGAAATGTGATTGCAGTGATCTCTATCTCTCCACTTCTTTTGGGAAAGAGGAGCACAGGAGCGGAGGAAAAACTTGGCCACAGTCACACT
GATCAGGGAAGGGTGCCTGGGACTTGGAGGGTCCCATGTATGGACCTGTGTATGCAATACTGTTCTGTCATCTGGAGCTATTTTTAAGATGTGTGTGTTAAATATATACATAGTTTAATATATACACAGTTGTGTGTTTTTAAACAGGTACAGGTCTCAGAGGATGCAGGTTATAGAGGGAGTGGTTGGATCTGGATCTTTTGGCT
ATAAATCCTAACAGCCAGAAAAAAAAATTTACTATGTGTATATTTATATAGGTGTGTGTATACACAAAGATTAAGAATTATTCATGATTCTTTTATGGCCAATATACTTTTGAGCTTGTATAACTGAGATAAGTTACTCTTTGCTTGTTTTTCTGTAGTTGGAAAATTTAGGAAGTTATTAAAAATACATATCTCTATAATGTAAT
TATGAGAATTCCTTGCATAACAGATTAAAGAATTTGTAAACGGCAGATTTGCTATAACTGAACACTTGGTCTAGCTGTTGCCAGTATGTTACTCCTTTGAAATATACTCATGATGTAAAAAGGGAAATGGATCAGAAACTATACTTTAAATCCAAACATTCAAAACTGAATGCTTGCTTCTACCAACTTTTCTTCCGGGTCCTGAA
AACCTGTTTTACTTAATCTCTGTCTTGACTACCAGACTATCATGATGTTTGTTGGAACTGTAATTCCTGCTCTCCATTTCTCTCTGTCCCCCAAGTTGAAAATATAACCCAAATCTTTAGAATTTTTGCCTCTCATTCCTTGCAACTCCAGTGGGCTAGAATCTTGATCCAGTTTTCTCCAGACTAGATTTCAAGCTACTATGCAT
GTTATTTGCATCCAAGGGAGCTGGAATTGAGTACCTAAATAAACAAAAATGTGCCCTATGTAAGCTTCTACATCTTGATTTATTGTAAAGATTTAAAAGAAATATATATATTTTGTCTGAAATTTAATAGTGTCTTTCATAAATTTAACTGGGAAACGTGAGACAGTACATGTTAATTATACAAATGGCCATTTGCTGTTAATAAT
ACTTGAAACCTTGAAAGACATTTGTTCTCCCAAAACAGATTACTAGAAATATTTAACTATGAACTGAAGGCAGCATGTATAGTTGCTTTTGAAGGAATACAATATATAGCTGGCAAGAATGGTGGCTTCTTTTCTTTGTATCATTCATCTTCTTCTTTAATCACTTAACATTCCTAAAATGCTTCACTGTACGTAGTTAAGTCGTA
GAAAATAATATGGAGGATTTTAATTTTAGATAAAGCATTAATATCTTTTTTATCCTCAAACATGATCAATTTTTGACAGTGTTCCAAAAATATACTATGAAATATATATTATCTGTTGGAATAGAGTAATATATGTACACACTCTGCCATGTGCATATGTTTATATATCATATTTAGTCAATGGTAGTTGTGTTAGCCAAGTCCTG
CACAGCACGATATGGATAACATCCTCAGCCTAAACAGGAATCTCCGACTGGCCATGTTCCCCATGTAAATATGGCTCCTTCTTTTTAAAACAGAGGGAAGAATATACAGATTGAATGATTGGTGTCTGAATAGGTATTTATCATACACATTTTAGATTAATTAAACTTTCTCATTATAATTCTTTCCTGTTTGAAGATGAGCCACT
GAGTTTATTGGGAGTATATAGATTATTTTCGATTAAAAAGTGGAATTATTGGTCCCCTTCCAATTGTAATTATCTTGAATTTTTATACATTAGTTTCTCAAATATATAGAATGCCAATTTACTTCCTGTAGTGAATTTTTTTTTAACCTACACTAATATTGAGTTCTAAGTTAAGTGGATCTCACCAGATTTCAACACAAAATCAG
ATAACTTTTTGGTTTTTGAAATTTATCATTCTTGGCTGTTGGAAGTAAACAGTCTCAGACATACTTGGATATGAAAAAGTTTCGTTGTTTTTTACTTTTAAATATAATGGTGTATATACATTCTTTCTATTTAGTCTTAATTTGGCAGTCAGGAAGTGATATAACTTAGCTGCTATTTACAACACTAGAAATTTAGTACTTTAAGT
GATTTTTTTTTTTTTACACAATTCTCTGTAGACTAGGAGAAGAATGCTTGTGTTTTTCGGAAGTGTGATGCTTCTCTTTGACTGCCAAACTCTTTTATGGAATATATCTTTATATTAATGCTGTTTTGGTCATTTTTGTTTGGGGTCACTATTGAGATATTGCTAAGCATCTCAGTGGTAAACGCGGCTGCCAGAGGAACCAAGGG
AAGCTGTGAACCTTGGGAGTTATCACCATGTGTGATGATGCTGGTGAAGAAAGCCTGCACTGAGGAGGCTGTCAGCCTGGGTTTGAATCCCCTCATTTGGAATATAATCTTGGCAAAGTCTGAAAGCCTCAATTGCTCGTTTGTAAAACTGGAAGATAGTAGGACTTGCTGCCCGGGGTCGGGGCAGGATGGAGGGGGCCCATGAG
TTGTTTTAGATGTAAGAGCATGCTCATATGTTAGGTACTTACATAAATTGTTACATTATTTTTTCTTATGTAATACCTTTTTGTTTGTTTATGTGGTTCAAATATATTCTTTCCTTAAACTCTTCTTTGTTGTTTTTAACAATTGATATTTGAAACTTTTTTTTTTTTTGGCTTCTTACTGGTCTTCCAATAGAACAAGAACTGGC
AAATTTTAAAAGTCAGCATTTTCTTAGACCTCTTCAGCTGATTGTTTATTTTTCTATGAATTCCTACACATGGTTATTCCCCCCTACTTGAGATAATCTAAATATAAACCAGCTACTTGATGTAACTGAGAATTTGTGTGGATATTTATTTAAACAAATGTGTAATTTTGAGTACAGAATTCAACAGTTACCTCCAAAAAAGAAAC
TCATTTCATTACAGAATTGTTTATAAAAGTTCATTTGTTGAAAAATAAGGATCCTTTTTAATACCACAGCATTTGTACTGTTCCTTTTTAATATACTGAAAATATAAAAGGAAGGGTGTGTGTTATTTTTTTTTTTTTATGTCACTGACTTCAGAGACATTGTACACAAAGAATTAACATACTTTTATTCACTGATTGCCTGCTGT
TTGAGATTACTGATTACATAAAGCAAATAACTCATATAGCAGGTGTTAATTCAATCCAGGGTGAATTTAATTTACCAGGTGCATTTATAAGCCTTAATATAATATACATAAGCAATGAGAGCTTAATAGAACATTTGAGCCTTAATTTTATTTTAAGAAGAAAAGAAAAAAGGAAATAAAACTTTAACTTTATGCCAGTGGGATTG
TCCTCATGGCTGTAGGACTGAGGTTCCCAAGTCCTTGTCCCTGGTCCTGTGGTCCCTCCACCTTCAAACCAGCAATGGTGCATTGAGCAAATTGTGGTCAAATATACATCACATCAAATTTACCATCTTAACCATTGTTAAGTGTATGGTTTGTGGCATTAAATACATTCACATTGTTGTGCAACCATCACCACCATCTATCTCCA
AGCAATAGACAGATCATTGGTTCTCCATATCTGATCATATGTTACTACTTTGAATCAGTATTTGGGAAATTCAAGCATTTATGCAGTGGATATAAATGGAAATATAAAAATATTTGCCAACCTGTCTCAGTAACTTATCATATCTCTGTGATCCTCAAGGAAAGCACTTTTGCTTTTACTTAGAAAGCGTTTCAGATTTGCTTTAT
AGCCAGGGCCCAGAGCCCTTGACTGTACAGAGACTCTATTTTAATGTATATTTGCTGCAAAGAGAAACCGCTTTTGGTTTTAAACCTTTAATGAGAAAAAAATATATAATACCGAGCTCAAAAACACTGTGTTTGGTGTCATTGGGTCAAGGGTTGGGGATACACACGGCAGAATTCGGAAACAGGGTATAGATCAACAAAAATAC
TTTTTTTTTTTTTGAAGGTGGGGAGGGGAATATACACATTGCTTTTATATTTAATACTTTTGCTGATGCTTTTGAAAATGTTTATGCCACAGAATTTGCTAATATATTGTAATCACATTCCTTAGGAGGACTTTGGTAATTGGTTTTATGCATTGATGGTTTTTTTTTTCTTTTTTGCCAAATTGACTGTCACGCGGCAGCTTCAG
GTCTTTTGTGACTTCTTTCACTTAGCGTATTTTCAAGGTTCATCCGTGTTGTAGAATGTGTCAGTACTACATTTCTTTTTATGGCCATTCCATTGTGTGAAATATATCACATTTTGTTTACCCGTTTATCAGCTGATGGATATTTGCATTGTTTACACTTTTGGGCTATTATGAATGATGCTGCTATGAACAATTTGTGTACAAGT
CAAATTATATTTTAGAAAATACTTTGTGAGGCCGGGCATGGTGGCAGAGCGAGACTCCGTCTCAAAAAAAAAAAAAAAAAAAAAAAAGAAAAGAAAAGAAAATATAAGGATGTAAAAGAAGCAATTTGCTTGCACATCTGAATATCCTTCTTGTGCCTCCATTTTCACTCTTGAAAACTGAAAGCAATTTGACTTTTATTTTTGTT
CTTAGGCTTAATTTCAAGCTCTTCAATCATTTTTCCCGGTTGGTGATTCAGGTGTATTCTCATGTCTTATGTAAACTTATCATGAGTGTTGTTGATTTATAATATATTTCTTTATGTAAGCCATAGCCTTGTCAGTTTGAGTTATATGGAAGACAAATTGTAGGGAAAAAGAGCAACAGATTACTCAGAAACCTTCTGTGTGAGCT
CACATTTTGATTGAATATGAATATCACATTGCATGTTATGCATGTGACTTGCTAGAAATGTAGCATGATGTAATTTAAAATATCTTCAAATTATTAAGTGAATATAATATGATTCATAACTTTCTGATTTGTACTGAGTCACAGAAAACTTTAAAGTGGGGAGGTTTTGTTTTTGTTTTTAAGATGGAGTCTTGCTCTGTTACCCA
GTCAGCCTGGCTTTTGTCGTGGTGGCTGGCTCGGATAAATTTTCCCAACAATTAAATCTTGCCTTTACACACCCAAACTTTGTAATTTTAGTCTTGGTGAAATATAATGAATTTGTTCCTACCTTGTCAAGCAAGAATGTCGTCTTCTCCTATGGACTCAATTGCTATTATTTTAAACCTGCATGATTGTACCATGCAATACTATT
CTTTGTTATTTTCCAGTGATATTCAGACTGACATGGATTGACTGTCAATGGTAAAGTTTGTCTATTTTCCAGTCCTTAAAACTCAATAGCAGTATTGATGAATATATTGAACCAACATTGATGGACCATGGTGTAATTATTTTCCATGCTTTGTGAGGTACACATAGCAAATTCTTAGTTTTACTGATATATTCTGTGACTTGGAT
TGTTTATGTCCCTTGTGCATTATTTTCTCTTGGGTTAGCTGTCTTGTTACTGATTTGTTGAAGCTCTTTATATATTGTGGATACTGATCCTTATTTAGTTAATATAATGCATTCTTCCAATAGTCTTCCAGTCTGTGTCTTGGGCTTTTGCTTTGTTTAAAGGTTATTTGTAGGACAAAATATCTACAGTTTAATGTACTCAGATA
GTATCATGGTGTTTTTGTTTTTGTTTTTGTTTTAAGAACCTGCAGTTTGACTCTTCATCGTTCATCTAGGGGAAGACATCTGATGTTGTTTTCCTATGGAAATATATATCTATTATATATATATTTTTTGCAAATCTCACAAAGTGCGGCAAGCCCAGCTGGTCAGGAAAGAGAATACTTGCAGAGGGGTTCAGGTTCCTCTTTTT
AAATGACAGTGAACAAGTTAGTACTTTGCTCCACAAATGCATGAAAGGACAAATTTGCATCTTCTATCAGTATTTAACTTCCTTTTGCTAATGACAAATAAATATATCTATATTTTTAAACGTGGGTGTTTTGCTTTATTATGCTCTAGTTTGGCAAGAAAGCTAAAGAACTCTGCTCCTTCCCTGATTTTGTAGGCCATGAGGAA
GTTATGTAGAGATATTTGTAGATCTCAGAACAGAATTAAAATATTGTGAAAATTACAGCTTAATAAATGTTTATTGTAATTTTGTTGTATGGACTTTTAAAATATATCTCATCACTTCTAACCAAACATTTGTGGAGTTTCCCCAGTTTTGATGTGTAACCAGGATTCTATGGTTCTATTCCTCGATCTGAGAAGAGTCATAAAAC
TCTATGTAACAGTTGAAATTTGGAAGTGACGTCACTTACCTGTCTAACGTGGTGTGGGAGAGAATTTACAAGTCCTTTATTGAAAGAATAATTGTTGCAAAATATATTGCTTCTACTTTGCCTGGATTTTTTGAATCATCTCTAGTATTTGCTTTAGGAAATGCTGAAGAGTTAGCAGAGATTATTATCTTTTGGGGGGGCGGCGG
GCCATATTTTTGCTAAAATATTTCTAACCAAGAATACTACTTACATATTGTTTTGGCTTTGTTTTATTTTTGATGCAGTTTTTTTTAGTTGAGGTAATGTAATATATTGATGTTTTCCTTTGTGTCTAAGATTCATTTATAATAGTAGGTTTGTATAATTTGGAACATTTTCCATTCCTTGCGAATTTCCTTAATTGAGGATAGGG
TGATAATGTTTCTGTTGAAGAAACCGTTATACTTGAATTCAGGTCAGTTTCAGTATTTTTCAAATATTTTTTTAAAACTGAATTGCAATTGTGCCAAGCGAATATAATGAATTGAATTAAGTTGGTTTTCGGATTCACTTCTTGTATATTTTGCTGCATGTAAAGTAAATCATTTTGTATTTGGAGTGTGACAAGCTTTACCTTTG
CCATGCCCAGCCAATAATTTCCTGATATAATAAAAATGCCAATACTATACAATTAAATAGTAAAGTGATAAAAAATAGGATAACATGATAACCACTAATTAATATATACTACATAATCATCCTTTTCGTGAGTTGAAATGTTCTTTTAGCACACTTTATGGTTTATCCTTTCTGGAATACTATTATATGATCATGATTTTTCTCAC
CCTTGGGCTGTACATAGTGTTCCCTCTCATCCCCAGGGTTCGTCCCCAGCGTCCGTCCTGTAACGTGCTTCTGTTTGTTATGGTAGAACAGCCCTGTGTTAATATATTGAAGTCACTTAACCAGAAACCCAACTGTATCCAGTTCTCGTTATTTCTCCTCCCTGTGGTTCCCAGTCTGCTGTTGTGGAGGAGGCAAGTGCTCAGGT
AGTATGAAAATTAACAATATCCCTGTTGCGCACACTAATTTTGCATGAGTAAGTTTACAAATATGTATCGTCTGTAAAGCAGCATGTGCAGATTATTCATAATATAGAAGTTAAAATAAGTATTAGTGCAATTTTCAGATATTTATTTTTGCACAGAAAACACATTATCTGGAGAGAAAGAAAGGAGAATTTTTGAGACTTGGGTT
TAAGTTCATTTGCATCCCGTAGCCCTCTGTAAATGTTTCCCCTAGTTGTATGTACGTAAATGCACGCTTATCCAGTGTATATTAGACATTTTTGTGCTAAAATATATTAAGTGGGATTTTTGTAGCAAAGCATTCTATTTTTCTGTTCTTACAGTGTGTGTGTGTGTGTGTGTGTGTGTGTATGCGTTTTTTTAACCTTAACTTCA
TCTGCTTTTACAAGCGCAAGGTGCAAAAATATATACAATAGTCTCATTGATGACTGTAAAGTGAATTAACATTTGGTGATTATGCCTAGCTTTTTTGACTAATATAAAGATCATAGCTCCCCTTCACTTCTGTCTTAACTTGAACATGGCGTGTTTAAATTTTCATACATACTTTACTTGAATTATTGCTGTTGTCACATATTTTT
AGCATAAGACTGAACTTAAATGTGTTAATTTTAGTAGAATCAGGCACTGCTCGCAGAAGGAACACAGATTGTAGAGATTAACATAAATTGTTCTTGTTCTAATATATATATTTTTTCATTTCTGTCGTGCTTGGAAAACTAGTAAATATTATGTCTAAGATAAAATGGAATGGCCCCTGGATTTACTTCTTATAAGAAGCAGTAGT
ATTGTAATTACAGGGGAAGATTGTTTTTGAAAATGTATATTGCCATGCTTTTGGGGTAAGCAGTAATGTGAAAAGAAAAAAGCATTATGTTATTGTATGAAATATAAGTGTTCAGATTTGTTTTGTCTGGGGTGTTGCCTAAGAATACCCTAAAGCTATGGCTGTTACTGCATTGAAATCTTTTTTTTTTTTAATAGTAGCCATAT
TGTATTATCTGGTGTGTTTGTCCTGTATTTACAGTTGTTTTTGACTATGCAGGAGCTATCAGTGCTAGAGTGAGCATGCTTCAAAACTGTACATGAAGCCAATATATTTTTGGATAAGTAAAACTGTCTGAAAGTACATCTGTCATGGCAGGCTTTAAAGAGAGTGCATGAAAACTGATCAGTCATTGGAGAAGTTACCACCACAC
TAGGTTCTTTTGAAGTAACCAGTGATCTTTTTTGCTTACCCTCATCAACAGAATGGATGAAGATAGATTTGACTGTGTGCTTTTTCAAGTGGAGAATATGAATATACAGAACAAGAAAGCAATAACTCCAACCTGTTTGATTCCGTCTGTTTTCTAAATAAAGACACTATGCGCTGGAAATAACATAGCATGCCGTGTGACTTGTT
TTCCTTTCATAGGGATGGCAGTGATTCTGTTTGCCTTTTGTTTTCATTGGTACACGTGTAACAAGAAAGTGGTCTGTGGATCAGCATTTTAGAAACTACAAATATAGGTTTGATTCAACACTTAAGTCTCAGACTGATTTCTTGCGGGAGGAGGGGGACTAAACTCAACCTAACACATTAAATGTGGAAGGAAAATATTTCATTTA
AGAATCATGTGACTGCTCATGCTGGAAAAACAAGACAATCACCATCATAAAAGCCCACATCATTTACAGATCTTGGAACTTGAACTTTCTTTAAAAGATAAATATAGTAGTTTACATTTTGGAGCTGGAGACATTGTCTTCCTTTCTCTTTTCCCCTTCCACCCTTCTCAAGTATACTTGCCTTTATTTTGAATGAGAAACAGGCA
GTGAGAACATCTGAAATTTACTCTTAGCAATTTTGAAATGTACAATACTCAATTTTTGACTGTATTCACCATGCTGTACAATAGAACTCAGAAAAAGAAAAATATAGTCCTCCTTTCTAAGATTTTTGGACCCGTTGCCCCTTTATTTGTGTTTTTCCACTAAGTGATCTAGTGAATTCACATCGATTTTTTTAAAAAAGGATTGA
ATGTGCTATTGTATGATTACGAATAGTCTGTATGTTTCAAGCCCTTCTGTAAAATATGAAGAAAAGTGCTCTTAGCATTCTGTGTAAAACTGTACTGTTAAATATATGTGTGTAATCAGCCTGAGTGTGAAAGTTAATGGAGGCCTGGGAACAGGGTTTATACTAAGTAGTGGAGGAGCGTATGGTTAAGCCCAAAGGGGCAGAAC
CCATCTCAAAAAATACATATAATAATATAAATAAAAATATCTTTTTTGAAAATAATTTAATATACCATGTAATTTACCAGTTGAAGATGTTCGCTTTCAGAATATAATAAAAATAGTCAAAAACTTTGTGTTTCTAAATACATACTGTATATAGTAGTGTAATACAGTACCCTATACAATATGCATTTGGTGACACAGTATACAGC
AAAAGAGAGAGTATTCCCTCCAGACAAAGGCTTTCAAGCAACCACAGGAGAAAATGCCCTGTGTAGGGATAATGAATATTAATCTAAAATAATTTTTTCTAATATATGGTTTAATTCCATCGCATTTCAGTTTCTCTGTTTAGAGGCACACTTTGGTCTGAATGTAGTCTATTAGAGTGTTACCCTAATGACTTATCATTAACAAT
AGAGTAGGATCTGTTAGGATTAGTCATAAGACTGTCAGTAATCCTGAAGATGGATGAGATAATCCAGGCCCAGGTTCCCAGGGGGAGGGAAAATGGAGAAAATATAAAAAGATGTGAAAAAGGAAAAAGGAAAGGTAATAAACAAACAACCAAAGTGATAAATGGATAGTTAAGGGAGGTTGTCTGAACAGGGATTATAATTAGTT
GCTATCAACACTGGATTTGTTGTCTTCTGCACAGCTACTGTGAAGATAACGTAAGGAGAAGTGGTCAGTTTTCATTTTATAACTGACACAGTTGGGACAAAATATATACGTGTACATATATTTAAGACACTAATTGTGTGGGAGAGTTTAGTAGAGGCCTGTGCAGACACAAGGCAAACAGCGTCAGCAGCGTGGGGGTCTCCTGG
AAATGAGAAAGAATGGAATGAAAAATGGGTTAAAAGAATGCAAAATCGCAAAAAGAATGCTTTGAATTTAAATATTTCCAAAAATTTGATTTTCTGAGAAAATATATTAAAAATCATACGTAATTACCTTCAGGGTGGCAAGTATCTTTTTTTATAATGACTTAGCACCCCTGTATTGGGGACCGATGGCTAACTTGGTGAAAAAT
TGTGCATAGGCTGATTGAAAATGTATTAAACCTAAATTTTTAAAAAAAAGCACATGATACTACACATGTCATGATGAATGAATAGACAGAACTCCTCCTGAATATAATTACAAAGTTCTGATCCATCTCAGGACCCTGTGTCTTCTCTGAGGATTTTTATAGGGAGGAGAAGGCAGGTATATAGAGCTTACTACATGCCAACCACT
CCCCGTGTTGAGACAGGTTCTCAAGGCTCAGGGGAAGATGCATACCTCCTATGTAAGAATGCTCTTCCCTTGCTGTTATTCATACACACTTTCCACTTCAAATATACCCAAATATGGCTTTCCTCACTTCTCAGGCTTTATTGGGCTTTATTTGTGGGAGAAGGGGGCTGGTCCCCAGTTTTTGCAGTGCAAAGCCAGAGCGCCAC
CAATCATGAGAAAAATAAAGAGACATCCTTATGAATGGAGAATAAAGTCCTCAGGGTTTTTTTCTAATTCCCCATGTGAATGAAGAGCTGTGTTATTCTAAATATAGTGTTTGTCATAAGGCAATTGTGTTGGTTTGAGTCCTTAGTCGCTGTGACACTGATAGAATTCCTATCTCCAATTGGAAGGTAAGTTGACCTTGCCTCAC
ATGTCCTTACCTGATTTCCCTCTGAAAAATGTTTTCCAGAGATGTAGTGATATTGTGATATTAATGCTAACCCAAATGTTAATATGCCATTCATTTGAGAAATATATTTGAGAGTCTTCTGTGTGCTAGTGTGTCTGGAATTGGTGGGTTCTTGGTCTTGCTGACTTCAAGAATGAAGCCGCAGACCCTCGTGGTGAGTGTTACAA
GCCCTTATAAAGCATTTCAGATTAGAGGGAGAGTTTTACAATTAGGACGTCCTGTTAGCTCAAAAGAACATCTAACAGATTCGTTGACATGGAATTCTTTAATATAAGCAATCACCTTACAACCATGCTGAGATATAAAATTGCTATGGTCTATATTTACTATCATTATATGATGGTTTGGGGGTTGGGGAAGTGGATACAATTTA
TTAAACATGTTAACATTTTGTCTAGAATTGCAAATATGTTTTTTCTCATTCATTTTACTATGGTGTTTTATTTTTTGGTTATACAGAAGTTGTATATTGAAATATAATCTTGTTCTGTTTTATGACTTTGGAGTTTTGTGGTTTTTTAAAACATGTTTACATTGGTATCATTTATTTGTATTGCCTTCTATTTCAGCAGTTAGTTT
CCCTTAAAATGTGAGTTTTAGGATGGTGGGTAGGGCTTCAATTTGAAAACTGTTACCAGGGAATGTGATTATAACATGCACAGTTCCCACTAAGTGTGAAAATATAGCTGAGAAGCATGATTAAGAGTACTGTCATGTAATTCACACCAGAGATATATCGCCAAGGGTTATTTTCATCCTGAATGTATTATTTCTCTGTCTGAAAC
GGCATTCTCTAGGAATCACAGTCCCATTCTTCTGCAGGCAAACGGAGTCGCCATATGACCCAGTAAGTTTACTCTTAGGTACATTCCCTAGAGAAATAAAAATATATGTCCGTGCAAAAACATGTATGTGAGTGTTCGTAGCAGTGTTATTCATAATAGCCAAAAGGTGGAAACAAGCCAAATGTTTGTCAACTGATGAATGGAGA
AAATAATGTTAAAACCCTAAAAGTAACTATTGAATATTCTGTAATCTTAGACATGTATTTTTCAAGCTAACCCTTTGAAGAAATGTGTTCAAGGTAGGAAAATATAAAATTTTTTGGTTATTTGTAAATTTATTTTTTGTGTGTTTATATTTAATGAAAAGATGTAATTTCATTTGTGATAGCTGAAAAAAAGGCTTTCCATAATT
TTTCATTCTTTTTTGCCTGGTTCTCAATTTCATTTTTTAATTACCTCATTGTCCTTCCCCTTTTTTCTTCTCTTTTTGTCCAGCCTGGTACCTAATAGCAAATATAGACATGATCTTACTGGGAGTTTCTGCCTAAAGTAGTCATCTTTCCTCTCGACCGTATAAAGAGCATGTATTCTGTCTATAACATAATCACCACACTATTA
GTACTTGGGGTTTCTATAGGAATGAGGACGGGCTTCTAAAGAGACCTGCTCATACTTGCTACCTCCTTCCAGTGGGAATTTGGAGACTTTTTGGTTTGTAAATATATCCCTTTTTCTAACATCTTTGATGTCTGGTTTTCTTCCGGCTTCTTTTTTATTACTGATGTAAAATTCACATAACATAAAATTAACCACTTTAACTAGCC
TTCATTAAGACCAAACTGACTTTTCCTTTGTTTTTCATATATTTTTATTCTACCTTTCAGTAAAACTAGAGAAGCTAAAAAATAGCCATGACAATTTATTAATATAAGTGAATTAACCATTTCTCAGGTGGGAAATTCTCTTTTTTTAAAAATGTGTGTTTATCGTCTGGTGTGGTGGCTCACACCTGTAATCCTAACACTTGGGG
TTAGTGTTTAGAAGAGGCGGGTACTGTCACTGTGTAAAATATGTAATATTTTATATGTTATACCATGTCATATATACTTGCAATATCAGACCTTGCATTCAATATACAATGCAATTGACTCTTTGCAGACCTGCATTTTTCAGTGAACAATAAAAAGATTGTCTGGCACTCCTCATTTCCTGTGTTTCCTGTTCTGTGGAATGGTG
CTGAAAACAAGCCAAAGGTGCAGTGCTGTCAGAACATCTAAGGCATTTCTCTTCTCCCCTAGAAGGCTGTGTATAGTCCATTTCCCAGGTCTGAGATTTAAATATATTTGTAATTCTTGTGTCACTTTTGTGTTTTATTACTTCATACTTATGAATTTTTCCATGTCCTAAGTCTTTTGATTTTAGCTTTATAAAATCATCCACTT
AGCACTTGATGGGCTGCTATGTTAACTGTAAATTGAGAACTGCTTGTTTTATGGCTTTTGCTGTTAAAAAAAAACTGCTGGCTTTTAATATGTACTTTAAAATATACTCATGTCTGGGAGAGAACTTTTAAAAACATTTTGTGTTTAATTTTTAAAAAATTATTTCTTTAATAGGAATCTACAAGAAGGTAGATCAGTCCACAGGC
GAGGCCGCGGCCACCGCCACCTGCCGGCCTCGAGAGGGGCCGATGCCCAGAGACACAGCCCCCACGGACAAAACCCCCCAGATATCATCTACCTAGATTTAATATAAAGTTTTATATATTATATGGAAATATATATTATACTTGTAATTATGGAGTCATTTTTACAATGTAATTATTTATGTATGGTGCAATGTGTGTATATGGAC
CCTCGAGAGGGGCCGATGCCCAGAGACACAGCCCCCACGGACAAAACCCCCCAGATATCATCTACCTAGATTTAATATAAAGTTTTATATATTATATGGAAATATATATTATACTTGTAATTATGGAGTCATTTTTACAATGTAATTATTTATGTATGGTGCAATGTGTGTATATGGACAAAACAAGAAAGACGCACTTTGGCTTA
GACAGATTTGTCCTTTACAGAAATTACTGAGTGTGAATAAAAACTTCAGATCCAAGAAATATATAATGAGAGATATAATTTTTGTTAATAAGACAAAGGTAATATATTGGATACAAAGACACAAATGTATTGTGTGTTCAATTATTTTGTTGTCTTGAGATTTAATATTCTTTCCAAGAGCTTTTAATGAAGCAGAGAGCTAGTAC
GGAGAATTCCAGTTGTATTTGAAGACTGATTTTAAAACTTTTCTGCATTTGGTAAAGGTATGTAAACTTTCCTGTACTCACTGAGTAACAGCTAATCTTTAATATAATATTATACTGCTATATTTAAAAAGCTGACTACTTGATATAATTACTTAATGTGATGCTTGATATAATAATTACTTAATGTGGCCGGGCACGGTGGCTCA
CTGTCATAATTTTGAGATTTTTTGCTTTCAGAGTTACGTAATTCCTAATTCCTCTTGAAAAAGAGAGTGTGAAATGAGGTGAGGCCTCAGATGAAAGTAAAATATAAATGTGAGTTGCTATTTACCAGACACTTCTGGTTTCAGATATTTCTTTTCTAGCCCCTTACCCAAGATTTCTAGAGCTAATCCTAGTAACTTTTCTTATT
TCCTTCTGTCAACCCTCACCTTTTTATTTACACCCCTCCCTTTTTTTCTGTACAGGGAGAGAAGACATATTGACTCTGACTGGACACCCTGATTCCTCCAAATATATATACCACTGTGTATTAATCTTTCTCTCAGTGTTTTATAGGAGTACTAACATTTATTGCTCTGTCAATAATGAAAGGCTCGATGTAATATAGCTGTAATT
GCTTATTTTGTGTGATATTATTTATAATCCCTGACTATGTCAATTATAAACTTTTAAATTATGTCTTATATTTGAAGTTCTTACCTACATATCAGAGGAAAATATAATGTTTATTTCTAGGTGGTAAAACAATCTTCTGGATTCTTTTTTCTTTACTTGTAAATTATCATTTAACAAGTCTATATTGAATGCCGATAATTTTCTGG
TCCATCCTGTCCTGTCCAATGCGGGGGCACTGCAGAACTCTCTAGAAATGTCATGATTGAGCTTCAGAGCTAAAATGCCTTCACCCTTCCCCCAAGTTGGAATATATCCTCCCCCAAATTAAGGACCCATTTGTCTTCTGTGTTTTTCCTTTTTATGTGAGTGTGTCTTTTACAGAAACCATTTAGATTGATGGGCCTCCCCAAAT
ATGAAGCATTCTGTGCCTGCCCCACAAACCACCAAGGGACTGTGGGTTTATTTGTCTCAAGATGGTCAACACTGCTGTTTTCACATTTTACTTGCTGTCAAATATAAAGAGATATCATATGTTGCCCGCCTCTGGTTTTCCTGATGTCTCAATTTAAGTGGTTTCCAATTTGGGTATGAAATTATCCATCAGTCACAGAGAGAACT
CCCGGACAGCTCAGTCCTGCCAGCAGCCGCAAAGAGCCGAGGCTGCCAGGCCCATTTATGTCCCTCATGTCTCTAGATTTTCTCGTCACCCAGCCTCAAAAATATATGTGTCTGCAACCCTCAGTCTCTCTGCCGTTTCTTGATTCCTTTCCAAACCTCAGCCGGGGCCCTGGCCTCAGCCCCCCGTCCCTGCGTCTGCTCCTCTT
GCATCCTGCACCCATCCTCACCCCTCCGTAGAGCCCCTCGTGCAATGCAATGAATGGACCCTCCTGTCACTCTGCTGAACAGAATTTATTTTCTGAGTCAAATATAATTTATTATTATTTTTGTCAAAGAAGTATTTAAGCTGTGCTGTGGTGTGAGAATGTCATTCTTGATCTTCAGCCTTCGTTTGCAAGAAGAGTTCCAGTTG
ATTGTCTTGAAATTTCTTTAACTTCTTTTTTATAAGTATGCAACAGTCAGCCGGGGGAAGATAAAGGTACATTATAAAACACACATTAATGCATTTAATAAATATATATTATCTATCAAAAGTGAGCCTTAGCTCTTCATCAGTTAATAAAAAGCACCTGCTGAGAACTCCTGTAAGCTGGTATCATCATTGCATCATTGGATTAT
AGACAGCCTGGGCCTCTAACAGCTTTTGTCCGGAGCTAGACTTCGTGTCCTTTCAGTTGGTAAATGGTTTTCTATAGAATCAATAATATTTCTTTCTTTAAATATATATTTGTTAAAGTTATACCTTTTTGTTTCTCTGGGGAAATCCGCCTCAGCTCATTCCCAATAAATTAATACTCTTGATAGCTTATATTCTGGGGGTGCGG
AGTTTCATGTACGTGAAATCATAACAACATGTTCTCTTGTGTTTGGCTTCTCTTGCTCAGCATGATATTTTTACGGTTCACCCATATTGCATGTATCAGGAATATAATCCTTTTTATTATTGAGTAGTGTTCTATTGTATGTATATACCACAGTTTATTTCTCCCTTCATCCTTTGCTAGATTTTGGGGTTTTTTCACATTGCGCT
AAGTCTGGACTCTTAAATGGGTTTTTGCTGATTTCCTGGGTGCATGCTAGGATGATGGGGCTTGATGCAGTAGGGAAGAGACGATGTAAAAATAATAAACAATATATACCTTCCTAGAGTGTGAATGCATTCGAAGATTCTAAGAGTAAGCTTGTTTTCATGGTAAGATGTTCAAACATTGATATAAGATGGAATGGAGCAGGAAG
AAAGGGAGTTTTTCCTGCAGTAATCAACACCGTCCCAACCTGACAAGCAGTCCCTTCTGAACTCGCTCAAGGTGTATTGTCTATTCTGCAATTAACTTTCAATATACTGTTTTCTTTTGCAATAAGTTATTCTATGCTCCACTTCTTTTGCTGTGTGTCTCTTGTTTAAATCATTTTATTTATTATTATTATTATTATTATTATTA
TCTTAGAAGATGTACACGTGCTTCTTTCCTTTTTCCTACTCTACCTGGCTAGTCTTTAGATATGTTTTTCTTCGTATGTGGTGTTTATACATTTCACATGAATATATCAAACTTTTCATTCAAATCTGCAGTTTTTATTTTGCTTATTTTTAAAAAGTAGAGTCTAATGAGTCTAATCTTAGAAGGCTGTGTGGTAGTTTGTGAAC
TATGGAGAGTTGGAATTCAGGAACAGTTGTACCGAATCTTGAAGTGAAGAAGAAAGTAGTTTGTTGTACATATGAATGAAATCCAACTTTTATTGCATTCAATATAGTATTGTCAAGCACCGTGCTTTAACTTGAATGTCTCTTGTGTTTGCCAAGGTAATATGTAAGTATGTAAATAATTTATTTGTCAGTGGCACTTTACCATT
TTCATCTTAAAAGAAGTGGTTTAGTAGTCCAAATGCTGTGTATTATGACAGTGTCTTCCTCTGACGTATTTATAATGTTAAGATTATGTGGGCAACAGACAATATAATAACCCTAACCTTAAATGAAGTTTATCTACTTCTGAATAAATCTGGCTAGGTAAATTTTTTTAAGCAAGATTTGTTTTACTATAAATAAGTGGATTATT
GCATTATTAATAATATTTTAGTATACAGAGCTATTCTACAGTTTTTACATTGTAAACATGACTGTGGTTTTGTATTTGCTAAATATAGGGGTTGGACTAAAATATAATAAATCTGTACCTTATCAAACATTTTCTTTGAGCTCCTGCTAAAAATAGGACATGTCTATGATTGTTCAAAAATATGTTAAATTTAGGCTCAGCACAGT
GATTTTATTCACACCATTAGGGGTATGCAAGATGTCCCTGTTTTATAAACATAATCACAACAGTAATAAACCTCAAGTAGTGGCTAGTGTTTAGTATAGAAATATAAGATGTTGATTTAGTAAACTGATAAAAATCGAATTCTTGTCTTTTTAGTGGGATCCTTACTGTCCCTGGAAAGATATAGCATAGTGGTTCTCAGCACAGT
GAGGATGTGGCACATATATACGTACCTACACGGTTCTCTAACAGAGCTTTCTGTATCTATAGATAGATGCCATCTGTCCATTTCTATGTATCTTTCTATAAATATACACTCTCAGGTATCTTTTCTGGTGTGTATAAATCAGTGGTTTGCTTCCCTGGATGCTTCTGGAACCCAGATGTGACCCTGCTTGTCTCCTTTTGGGGCTG
GTGTCCTATTTATAAGTCAGTAAAACACAGCGGCTTCATACTCTGTGCTTATTACCCAGAAGCCCCGGCTCTTAGAGTTTCTATTAAGATGTACCTCATAAATATATACGCCTCCTATGTACCCACAAAAATTAAAAATAAAAAAATTGAAATCACTCATTTATGCTTGGTGTTATGATTGTAACTAAGAATCCTGGAGTGAGCTG
GAATGGCACGTCTGAGCCTGTGATTATCCCAGCCTCAAGCCCCCAGTGGCAGTCTGTTCCCCCCATCTCTGCCCCCCCGAGAGCCTCCTGCAAATCTCCCAATATAATCTCCCAGAATCATATTTTGAATACTGTCTTGATTAAACACCAGAGCAAGGGGAGGGAGGATGCAGCCCTGCTCTCTTTGGCTGAGCCTGCTGGTGCCC
GGCGGGGCTGGGGAAGGGGCTCGGCAGCTTTGCCTGTGGTCGTCCGCACCTGCCACCGGCCTACTTTGTCCTAGACCTCCCTTTTGCAAAAGTGCTCAGAAATATAAATATTTAATTTAAAAATGAAAGTCTCTTCCTGCTGCCAAGCTCTTATCCTTTAAATATTAAATAAGCTCTATTTATAAAGAATGTTCTTTTCTCAGCCG
TACAAGTAGTCACATGGCCCTACTTACATGCAGAAGTACTGGGAAAAGTAGTCCCTGGCTGGGCAGCCTTTCCTCATCAAAACTCTGTATTCTGTAGTATAATATAGAACTCTATACTTAAATCTTTGGTGGTTAGTGTGCCTTCTATGCCACATGCTCCACACAGGAATAAATCATGGCTAAGTCACTAATACGGGCTCTAGAGC
AAAGACACATTCTCAGATCTGATTACAGACTAGTGTAAAAACAGCTACATGTATGTAGCTGGTTGGGGATGATATGCCTGTATGTTGGACTTTGCTTTTGAATATATGTATGCAGGATATCATCAAGTTTCAACATCTTGACTTGTGACCCCCAATGTCAACAGCTTTTTTAAAAAGCAAATTCCTGCAGTAATGACCAAAACCCA
AGCGTATGCACCATTCATTATGCTAAGACATTTTAAAGTAATTATGAGAAACGCTCTACTAATGATTTGTTTTTATTTGTATTTTTCTGCTTATTAGACAAATATATACTCATTTTAAAAAGGCGTGTGTGTATATAAAGTGAGAGTGCTCTCTATCCCTTCTCTTCTGGGATCCTGATTCCTGGCAGCTTGGTGAATATTCTACC
AGGATGGTGGAAGGGTGTGCAGAATTCCAAATGTTATTTACATCACTCACTCTTGTGTGGAGTGCATAATTGTCTTTGCTTGCCAATTTCATATCAGTTAAATATAAGCAGTAAGCTAATCCTATTCTGTGACTTACTTTTCTCACGTGTCATCATAATGATATACGTCAATATTCATCCCTCAGATCGGCCTTGCTCTAACAGCC
ACTTCTATCCAAGCCAATCTAATCCAAATACAATGTGAACTGTGTTTTCTTACTGCTTAACATCCCCTTGCTATATATACTCTAGTAATCTCTGTAGAACAATATACAGTAATTTAGAAACCATGCATTTGTCATTATTGACCAATTCGGACCAGTAGTATTAAAGTTTTTGAAAGCAATGAATATTTATAGGAGATTTGTGAGGG
GTATCTGGGAGTTCTCACTTTCTAGCCAGGCCTGATGAGTTAAGTTACATGACCAGGAAGGTTATGCCACTTTGTGGTCATTCCATGCAAGTCATGGCGTAATATAAAATAATAAAAACTTTAAAGTCTGCTCAGACTTTATTTTTACATGGCTTCTCCCTCTGAAGGTCTTCTAAGGCAATAAAATAGTTGCAGAGCTTGATGGT
CTGAGGCGCAGCGGAGCCCTGCCTCCCAGCACAGACTAAAATCCCAGCAACACAGGCCCACCGGCACCTCCAGCCTGCCTTGCGGGATGATCTTCAGGCGAATATACAAAATACAAAAGAAACTACTACTGTATTTTGTTGCCCTGTCCCTTCAACTTGGCTCCAAATTGCTTGGCTCATCATCACAGTGGCCTCCAGAAGGTGGC
ATTTTATAATTACATTCCTAGTCTTGTGTGGTTATTGTAATGATGTCTGGTCCTAATTTCTCTGCCCGTATGAAAAAGAACCCCTTGCCTGTTGATCCTAAATATAATTTGGAAATTAACCAGACTTCCTTTTGGTGTTGTGGGGAGGCTGGGACATTTCAATTCTGCTTTCATTGTGTTTCTAATTACTGTATTTTGCCAGGAAT
AGGTGTTGTAGGCCATTCAAAACGCCTCCGGAGTGTCGCAAACCAAGTGCGGAGGGGCCCTGAGGTTGTACTGTAAACATCATAGTGACTTGTCTTTTCAAATATATTCCCACTATTTTCGCAGAAAACCTCCAGCTGCGTGACGTCTGTCCTCCCGCCGGCCCCCATCCCTGGTCTGCACCTCCCTGAGCCTCAGAACTTGGCTC
CCAGGTGGCCAGGCCTCCAGGAGGCACCAGGCAGGCCCTGTATCAGGCTAGGACGCTCTGAGCTGTGCATGTACATATATACATATATAGATACATTTATAATATATACACACAGTCTATATATTTATATACACTGTTTCCTGGCCCCAGAGCTCATTTGGGTTCAGGCGCACTTCAAAACCCTCCCTGGGGGAGGCTGTTTCTTC
GCACCTTGTGGAAGACCACACATGGGTGGTCCCACAGCATGGGACCAGGCTGGCCTGAGGGATGCCCAGTTGTAACAATGCTGCTGTCACTGTCTCATTAAATATACATCCTTTAGCCTGGTGTGTGTGTGGTGAATTGCGGACAAAGTAAGAGAAATTGGTCTGTTGACATACAAGTCATTTGCAGGCTTAGGAAAGACAGCCTT
ATAGAGAGACGCCCTTCTGCACAACGGAGACTTGTCTAGCTGTGACTGCCTACTCGTCACCTCTCAACATCCACTCAAACCCCCAAGCTACTGAATGCCTAATATAAATGCATAGCAAAATGTAAATTTTCTGTTTTTCTCTCATCTGGGACTACAGAATTTGGGCAGGAACACCCCTTCCCACACACCAATTTTTGACAGAACAT
CCAACTGATGGCCCAGATGCAGCAGGAGGCCAGAGGACAGAGCAGAGGATCTTTCCAACCACATCTGCTGGCTCTGGGGTCCCAGTGAATTCTGGTGGCAAATATATATTTTCACTAACTAACTCTTCTGGAAACATTATTTGGGCAGAGTTGCTGGGACCCTTAGAGCTGGCAATGTCTGCATGTCTCTGTGTGCACAGGTCTGT
GGGCACCGTGGTGGAGGAAGTCACCCAGCTGTTTCTCAGTCCCAGAGGCCGGTGGCTGGTTTTGAACTTGTGTTGACTGTTGATACTTATTTACTGTATAAATATAATTTATCATTTGTACCATGATGCGGTTTCTGGCTGTGTCCTTCTCCCACCCCATCTTCATCAGTCCTGTGCCACTGGAGAGGTGGGAGATGAGGGAGCCG
AACATTCCAGCTTAATCTTCATATTTCAACTCCAGTAACGAGGCTCCCTTTTGTTTTTCAGATTGGGATCATCTAAACTGAGTCCAGCTGCCTAATTCTGAATATATATATATATATATCTTTTCACCATATACATGCCTGTCTGTCAATTTCTGGTTGGGCTGGGAGGCCACACACACACACTGACATGACAGGGCTTGGGCAAG
CATTTTAAAATTGGGTTGTTTATCTTTTTGTTGTTGAGTTTTAGAGATTCCTTCTATATTCTGGATATCAAATTAGATATGACTCACAGATATATTATAAAATATATATTCTCCCATTCTAAGCGTTGTCACTTTCTTGATGGTATCCTTTGATGTGCAAAAGTTTTAAATTTAATTTTTATCTGTTGTTTTCTTTTGTTGCTTGT
GATCTTTGTTCTAGGCAGCTGGGAATAGACATGGTACTTACCTTAGAGTTTTCCAATTTATCTCAATTTTATATGGCTTGTGATTCATTTTCTTAATCCAAATATATATAAACGTGTGTGGTCTTATTCTTCCCCCTGCAGTTTCTTGCTTTCTTCAGCACATCTTATAGTATGAGAAGGAAGGTTTGGGCATGTTGGGAAGGGCG
AGGGTCTGCGTCTGCCTGCATCTGCATGGCCACTTCCATCTGTGGTACTTGTTAGTTTATTTTAAATGTGCGATTTGTTTGGTTGCATTTTCTCCTTCTAAATATACAGTAGTTTTTGCATGTAATTATGTATTTTTTAAGAAGGGCTCCCAAATTGTGCAAGCTTCAGGCCTCACAAAACTGGATTGGCCCCTGCCATCTATAAG
TGCTCCTGTAAGTCAAATGTGTGCTTTGTACTGCTGTTGTTGAAATTGATGTTACTGTATATAACTATGGAATTTTGAAAAAAAATTTCAAAAAGAAAAAAATATATATAATTTAAAACTACTTAGTCTTATTCTTCTTGGGGTAACATTTAGCTGGGAGTGAGTTTTGGGCATCATGGGTGACAGTTTGGGCATGGACGGGCCAT
GTTTTTTTAAAGATGAAATAAAGACCCAGGGGGAGAATGGGTGTTGTATGGGGAGGCAAGTGTGGGGGGTCCTTCTCCACACCCACTTTGTCCATTTGCAAATATATTTTGGAAAACAGCTAGGCACCGGCCTATGTCTGGGGGTGGCTCTGTGCCATCCCTTCCTGCTCACCTTACACTCAATTCCTCTTTTCCTGGAGGGAGTG
TGCAGATACTACAACATTGTGGCATTTTAGACTCGTTGAGTTTCTTGGGCACTCCCAAGGGCGTTGGGGTCATAAGGAGACTATAACTCTACAGATTGTGAATATATTTATTTTCAAGTTGCATTCTTTGTCTTTTTAAGCAATCAGATTTCAAGAGAGCTCAAGCTTTCAGAAGTCAATGTGAAAATTCCTTCCTAGGCTGTCCC
TTATGTCTCTTGTTAAATGAGCTTAATGTCTTTGTGTTTTGTCCAAAACTGTATTGAAAAAATATTGTTTAATGCAAATGAAGGAATGCAATAAAGAGTAAATATACTTGAAAATGTTCTGTAGACCAGTGTTTCATATAGAACGACATGAACAGCTGATAGGAATGGAGGAAGAAGGAGGGGGCTCAGGAAAGAAACCTCTCCGT
TTACCATTGCATTGCATGTTGGCAAATTTGGGGAACATCACCTTCCAGGCCACTTACAGCACTCGAATAAGGGCTTTGACAAAACACAAGCGTTATTATGAATATAATAATAATCAGCGTTAGTTGGCTGTCCTGGTGGTTTCTGGTCTGCAGAGGGTTAACAATGATGACAATAACGTTGCCTCCCGGGCTGAGTTTCTCATCTG
TGATATTTCTGTATACATTTAAAAAATCAATTGCCACTACAGTAGTTCCTTAAGAATAATCTAGTTATATTTTTTGAAATCACATATAATTAGACTTTATAATATATATACTTTTTCATATATAATTAGATCTTTCTTTGTAATTTCATATGTAGTTCTTCATAGGGTCTCAGATACAATGGTTTTTATAATTGACATATTGAAAA
TTAATCTGTCTCCAATATTTTAACCAAGTGACACCGAGGTTTTTATCGAAGCATTTCACTTAAATGAACAAATCATGGCTGTTATATTAACTTGAAATAAAATATATTTAAACATGTAGTTAACATGCTCTTTCTCATCATGAATTATAAAGGTGCCCAAATTATGGGTATCTTGATTTTTTTCAAAAATTGGTTGTGTGAATCCA
AGATTTTATAAAAGAATTTTTGTGGGTCGGGGGGACAGTAAACTTCCTGGGCCACGTGGGTCCTTCAGGAGTTTTTCAGGCAAGTTTTTCCTCTGTTTTTAATATATAACTATAATATATATGAATAGATAAATATAACTAATGTGCGTGAGAATGGGCCTGGCACACCTGGGGTGCTCGGGGGTAGGGCTGCCATGCTGCAGAGC
GAATTTTTGTGGGTCGGGGGGACAGTAAACTTCCTGGGCCACGTGGGTCCTTCAGGAGTTTTTCAGGCAAGTTTTTCCTCTGTTTTTAATATATAACTATAATATATATGAATAGATAAATATAACTAATGTGCGTGAGAATGGGCCTGGCACACCTGGGGTGCTCGGGGGTAGGGCTGCCATGCTGCAGAGCTGATGGAGTGATG
CCTGAAAATGAAGATTGGACCTGTTTTGAACAGTCTGCAAGTTTAGATATTAAATCTTTCTTTGGTTTTGAAAGTACAGTGGAAAAAATTGCAATGAAACAATATACCAGCAACATTAAAAAAGTGAGTGTATCTTGGGATTTTGTGGCAGAGGGTGGGCAGGAGTCTCTGAGATGACCATCTTTTTGGAAGGCTGGGGATGGCTT
ACACACAACCCCAGCGGCAGCAGGAAAAACATATGGGAATTTTCTTTCTATATTTTAATCTCATCCCTTTAAAATGTCTATTTTTTATTGTGTTTTTTATAATATACATAATCTATTAGTATAGTATCTCTTGAATGCGATTTTTTCTAGAATGTGTTCTGCTGATTTGTTTTAGAGCCATGAGTGCAATTTATACACATACATCT
CCTTAATGTCAGTGGCAGGAAGTCATAACTCCAGCTAAAAATTACAGAGTAAAGTTCCCTGATTCTTAATGTGTAATGTCTGCCCTATGTGTACATACACAATATAATTATACATCTGTGCATATAAATATTGCCTTTAACCAGACTGCTATTATTTCTACTCGCCCTATTTAATGGTGTTTTTATTTCCTGTCTGAAATCTCAAA
GCTACCTATTTGACTTAACTAAGTGCCAACCTACATGGAAGAAGGTGATGTCTTTTTCTATGTTGTCTGACTCTGGTTCAAACAGTCCCAACCTGAAAAAAATATATGTAATTTTCAAACAGAAAAAAGAAATCTTCAAGCTGTGTACCTTATCTGTTCTAGTCAGAATGAAATGGTGACTATGCCAAAAAAAAATTGTAGCAGAT
ATTTAAAAACAGGTACATTTAAGTGAAAAGATAAATGTAAAAAGCTGTTCATATCAAAGCCAAATAGAAATGATTTTTATGCTTATAATTTACATGGTGCAATATATCTTTTTAATTTGTTTACTTTTCACCTATTTGTGTTTTTGAAGTTCATCCCATAGCATATAGTTTGGGTCTTGCTTTTTTATTTAGTCTAATGATCTCTG
TCAATTGCTATACCACTTAATGGACATTGTTTTCATCATATAATTTTTTTTCTACTTTTCTCTGCTTTCTTCTTGCCATTATTTTTTAGCATTGCTATTGAATATATGCATTAAAACATCATTAACATGTCACATTTCTTTTCACAAATATTTAATGAATCTCTCCCCTTCATTGCCTGCAGGATAAAGATCCATTACTTGGCTTT
ATTTGCTCATTTTTAATTTGGGTTGTCTGTCTTGTCTTCTCATTTTATTGAGTTAAATGAGTTCTTAATAATCTCTGGCTTACAAGTCCTTAATTTATCAAATATATGATACGTGGACATTTCCTCATAGTCTGTGGTTTCTTTTAATTTTGTTATTAGTCTTTTTAGAACATATATAATAATTTTTAAAAGATATAATTTAATAC
AAATACTAAATCACCTAGGTGTCTATGTTCTATCACATCTACAAACATGTCACTTCCTAATTAACAAAATGTTCTTCCTTTAGTTTGCTTTTGCACTTAAAATATATATAATTGACTTTTTTGGAAAAAAATCTAAGATTCATTGCTTTGTTTTGTAAAGACCAATAGGTTCTGTATAGTCTTTTTTTAAATTGTGGTAAAATACA
GAGGTGGAAAGATCGCTCGAGGCCAGGATTTTGAGACTGTAGTGTGCAATGAGCATGCCTGTGAATAGCCACTGCGCTCTAGCCGGGCAATAATAATATTAATATATAGATGCCCTGTCTTTAAAAAAATATAGAAAAGAAAAGAAATAGAGGCCTAGTATTTGAGGGAAAGGTTATTGATAAAGCAGCACATTTTGAAGAGATTG
GATACCCCAAATACGCTGACTTGACCATTACACATTCTATGCATGCAAGAAATGCTCATGTGTACCTTATATATATGTAAAATATGTATCAATAAAAGAAAATATATAAGATAGTTTTAAAATAACACTATTGTCAGGTGTCTGTGGGCTGAGGAACAGCCTAAGGTGTAAACTTAAGTTCTTCTCAGGTCTTTTCTTAGTTGCAC
CACAAAAGAAGTGAAAATAGCCAGTTCCTCCTTAACTGATGACATCCCACCATCGTGATTTGTTCCTGCCCAACCCTAACTGTTCAACTGACTTTGTGACAATATACCCTCCCCGCCCTTGCAATAATGTACTTTGTGATATTCCCCCGCCCTTATGAATGTACTTTGTAGGATACACCCTCCCCACCCTTGAGAAGGTAGATTGT
GGGGGACCGGGTGAGCCAGTGACCCCCTGTAGCCCCCAGCTTCAGGCCTCAGTGTCTGCCAGTCAAGCTTCACAGGCATTGTGATGGGGCAGCCTTGGGGAATATAAAATTTTGTGAAGACTTGGAGATCTTTTTTTTTTTTTAAGCAAATTTACAAGTTTCAACAGACAAGTCCACATTCATCCCTAAAAGTCTCATTTTCCAGT
GCCTGTGTCTGCGCGCGGGGCAAGGGGCTCCACGACAAAAGGACAAGATTTGACTTAAATTAAGTTTTTCCCTTGAGGATATTTTCATTTTCTTTAAAAGAATATAATTTTCTTCTAAGATCTTGGACCAGCCTTGTTATTTTTAAAGCAAATGCCGGCAAACTCACAAGTGTCTAGTTTGTCTGTTACGGAGCTGGTTTTCAGGT
GTATGAATTGGTCCTAGGAGACAGACAGCTTCAGGGGCATAGAGAACTTTAAGCACTTTTCCAAGAAGAGTGAAGGGCTGGAGAATAAATTGTGAACTAAAATATATTTTGTGTTTGAGAACATGAAGTACTTGAGAGTGATTATTACACGGTTTTAAGAAAAAACTAGTTCTTTTAAATAAAACTTTTTTTTAGCTGAGCACAGT
GTCTGACACGTGACTCGATGTGTGGGTACTGTTACTCCTTAAATCCTGTGGGGCTTTCTCCTTGCCAGTGGGCACTGGAGGATATTTCTGTGCAGCAAAAAATATAGTCAATCCCATATGGAGTCAGTTTCCTTACAGTCTACCTCAGAGGCGATTTCTAAAGCTGAGAAACCATGTCTGCTGTGGAGTCTCATTGGAGGCTTTTA
AGCAGAGACTCTGTCCTAGAGAGTTTGCCCTCAGTAGGTGAAATGTAACAAGGCAAGGCAAGGCTTTTTCACACTTTGCTGACTGCAATCTACAGGAGGAAATATATTTTATGTGTTAATCAAGGACTGACTGTAGCAGATCCCACCCACATATAAAACTCAAACACACATTTTCCTACCACCAGTATTCTTTCGTTTCTTGGCAC
TTTTATTTGAAATTTTGCTGATTCTTTAAATGTCTTGTTTCCCAGATTTCAGGAAACTTTTTTTCTTTTAAGCTATCCACAGCTTACAGCAATTTGATAAAATATACTTTTGTGAACAAAAATTGAGACATTTACATTTTCTCCCTATGTGGTCGCTCCAGACTTGGGAAACTATTCATGAATATTTATATTGTATGGTAATATAG
CCCGGGCCATCTCAGTATTGCCTGTGGGGGCCACCCCTCCACCCCCACCCCCAAGTGCCTTCGCTCTGTTTTTATACCCTGAATTGGAGGTTTATTTTTTAATATATATTATCTAAGAAGAGATCTGTGTGTGTGATGGCGGGGTGGGGCCTGGCATGGCGTCTGGAACTCTCTGTGACTGTCTGGCGTTGACATCCTGGGTCTGT
CCCTGCCCCGTCCACTTTCCCATCTCCTCGGTATAAATCATGTTTATAAGTTATGGAAGAACCGGGACATTTTACAGAAAAAAAACAAAAAACAACAAAAAATATACGTGGGAAAAAAAACGATGGGAGGCCTCCGTTTTCTCAAGTGTGTCTGGCCTGTTTTGAGCATTTCATCCGGAGTCTGGCCGCCCTGACCTTCCCCCAGC
CAGAAGGGGTTCTGGGCCTAGTTGTCCTCCCTCTGGAGCCCCGTCCTGTGGTCTGCCTCAGTTTCCCCTCCTAATACATATGGCTGTTTTCCACCTCGATAATATAACACGAGTTTGGGCCCGAATCAGTGTGTTCTCATCATTTTTCAGGCAGGGGAGGTAAGGGAATAAGTCGGGGGACTGAATGGCGGCTGGGCCTCGGATCT
TCTCCCTTTCCCCATCCAATCGGTCCACACTCCCCGCCCTGGCCTCTGGTACCCACCATTCTCCTCTGTACTTCTCTAAGGATGACTACTTTAGATTCCGAATATAGTGAGATTGTAACGTGTTTGTCTCTCTGTGCCTGGCTTATTTCACTCAACATAACATCCTCTAAGTTCATCTGTGTTGTTTCCAATGACAGAGTAATGTA
CCATTGGTGATAACACCAAGGACAAATTTTACATGACTGGGAATCTTGATGAAGAAGACTGTACCCTACTCATCCACGATATACTCAAAGGGAACAGCATAATATATTTATTCTACGCAGATCTAGGAGAACAAAAAAGTGCTTTCCTGGGGGAGAATATCAAACTTTTTGTGTCAGGTGATGTTCAATATCATCCGATAAGTGGT
AGTAAATTGAATGGGATCCTTATTTCACACCATTAACAAGTATAAGTTCTAACTGAATAAAAATCTAAATGTAAATTACTAAAGCAAAAGTATTAGAAAAAATATAGTGGGATATGTTAACGACTTTGGTGTCAGACACGTGTTTCTAAAATATTCAAATACCATAAAGGAAAAGATTGATAAAATTGACTGTGTCAAAAAATAGT
CACCTCAGCCTAGCATTGCTCTGTCCAAAGGCAGACAGCCTGGTACAGCCATGTGTGCAGTTATTTTCACTTCAAAAAAAACCTTATTAAACAAAAACCAAATATATGTAAACACACCAGTTTTTTAAGTATCTCATTTTTTTTTCTAATTTGAGGCAATGCCTATTGTCAAGTATCTTTGCTGTCATTAGACGGAACTCTTGAAG
AAAGAGAGGTTACGGAAGCGGCGGGAGGAGAAGCTCCTTCGCGACGCCCAGCAGAACTCCTGAGGCCTCCAAGTGGGAGTCCTAGCCCCTCCCCTGATGAAATATACATATACTCAGTTCCTTGTTATTCATTTAAGTGTTTTATTCTTTTATCAGTTTTTGGGGGCCGAGTGAGACCCAGGATGCCTCAGGCCCTCAGGGGGCTT
TTGTACAGCTGTTGTAATAATGACCTATTTCTATATAAAATAAAATTGTATGGCTTATGTGTAAATTATTTTGTATCTGAGATACCAGTTCCTTTTCCCAAATATAAAAGTATAAAAGTTTTCTTGTGTTTTTCTGTGAGTGAAAATTTTGTAATAAATTAACAAATTTGTACAATTTCCTCTGTCCCTTGTTATACATCCCTGCA
GGTTGCCCAAGGGCAGAGCAAGGAATATCTGGTGTTTCTTGTGATGATAATATTTTAATTTTAAATATCCCTCCCTCATACAAGTGTATGTTACCATTTTAATATAATTCTTTTTGTACCTTTCCTTCTTGTTTTGCGAAGATTTTTGTGGCATGGATTGCTGTGCTCACTGCTGTAAAAGGTGACCTAGTGTACTGGGCAGCTGG
TTCCTCCAGAGAGGCCTCTCTCCGCCTGAGCTATTTCCCTTGCTAGTGTGCAGATATTTCCCTAACATGTCCTTTTTTGTATTTGTTTGTACGGACCATAAATATAACTGTAGCTTTAAGACTACACAGGTTGTTATGTTTGGTCAACATGAAGCGTTTCCCAGAACTTCTCTGACCCAAGAATGGTGAAGTGGTGGTACAGTGGC
AAGCAAATTATACTGAAAGCTGCTGTGGTTATTTCAGTATTATTCGATTTTTAATTATTGAAAGTATGTCACCATTGACCACATGTAACTAACAATAAATAATATACCTTACAGAAAATCTGATATAATTTTTCAGAGTCTGTGGCACTAAGGAGTCCACAGGGCTGCCTAGGTGCTTTGTGTTTGGGGGACCAAAACTGTGTTGG
AATTTGAAATTTTTACTATTTCTGTTTCCACAATTCCAAATATTTATCTTGGTGTATATATTGTTACTTTAACAGAACTTGCATTATTTTGTTTTTAATAAATATAAACATGAAATTTTTGTATGTGAGAATGATTGAACTAGTTTGTTCTTAATCTCAAAAATTTAGTTACCAAAGTAGAAAAGGTATTTTGATACTAGATATTA
TGAAGTACATTTTTTCCTGTTTTCACAATTAGACTACATTTAATGTGTAGGAATTGTATGTATGTATATCTTCTGTAAATAACATCTAGTATCTTCACTAAATATAATTGTCGACAAGAAATGGTTGTGTTCATCTCAATTCCTATAATATGAAAGGGGTAACCATTTGGTATGGTGGGGTGTTGGATCTTTTAATGACACAAAAT
ATTTGCATAGACATAGTAAAGTGTTACAGCATTTCATGTCTTAAAAATATCTATGAAGATATCTAAAATATCTATTTCTATGAAGAAACAGACTTTAACAAATATAAGCAAAATTCAGTTTTCTTTTAACCAGTCATTGATCTCCTGTCCTCCTTTCACTACATACCAACAACCCTCTGGCATTAAACTTCCAGTGATAGTGCTAT
TTGGCATCTTTTGTGCTGTATCTTTTAAGTGCATGTGAAATTTGTAAAATAGAGATAAGTACAGTATGTATATTTTGTAAATCTCCCATTTTTGTAAGAAAATATATATTGTATTTATACATTTTTACTTTGGATTTTTGTTTTGTTGGCTTTAAAGGTCTACCCCACTTTATCACATGTACAGATCACAAATAAATTTTTTTAAA
AAAATTTTATACATTTAAAATCATTGTTAAATTGATTGAGGAAAACAACCATTTAAAAAAAATCTATGTTGAATCCTTTTATAAACCAGTATCACTTTGTAATATAAACACCTATTTGTACTTAATTTTGTAAATTTGGATTTTTATATATCATATTTTCTTAATTCATTGTACACATTTGACTTACTGCACAGTATATTGATCAT
GCTGGTTCATTGTGTGTGTGTTTGGGCGAGGGGTGAGTGTTCAGAGAGGGCCCCTTTAACTCTTATGTTACTTCTCCTGGGGTACATTTTACAAGAAAATAATATACTGTACAAGTTTTGTTTACTTGGAGAAGAGATTGAAGCTTTTTGTTGCCTTATCTAGCTCTGGCTGGGTTTCTGTTGGCTGTCATTGTCATCTCCAGGTA
GAAAGATCAAATCTGCCTTTGTAAAACAAGAGACTATTTTAATCATTAAGACAACACACATGTTTGATTTGGAGGCGTGTTCTCATTCAAAACCTTGCAAAATATAATTTCTTCTTGTCTGGGAGATGGTGTCTTTCTTCGGGGAGAACCTTGAGAGAAATGTCTATGAATGTGTCTGTAGATTGAGGATAGGCCAACAAACATAT
TTTGAAAAATGGCGTGCCTGAAAACTAGTGAGAAAAAAAAAAAACCTAAACACTAAACTGTAAAAAGGGGATTCTAGCAACAATATTTGATGTGTAAAAGAATATATTATTAAAAAATTATTTTGTTAAATATAAAGTGTGTTAACCAGCAAACATTGTTTGTGGTATATTTTCCTTCCCACATTTCTCCTTTCTCCCTACCCTCA
TAAATTAAAAAGGCCCTCCAACCACCCTAAATGGGATAACTAAGAGTATCTACTGCAGTCATTTCAGAGGACAGAGAAGGAAAATATTTTAATTTGCTTTAATATAACCTCTTTTCAGTAGATCACAAATGAGTTTACAAACTACTTTTTTTTCTCTTTAATTTAGGTGTTTGCAGATAATTTTCATTATATCCGTAGCTGTATGT
GGAAGCACTCAGTCCTTATCTAACTTGTCCCTTCCTGGCCCCAACATGCTAACTGCCCCATCCCCAATTCTGGGCAAACTGATCACAATGTGCAAAAAATAATATATTATCTATTTATAATTTTAAAATATATACAGCCAGCTCAAAAACAACAACAAACCCCATCAACATAGTCCAGCTGAAATCTCCACTGGTAGTCAAAGAAG
TCCTTGCACACACCCTGAGCTTTTGCCACTTCTATCATTTTTGAGCAACTCCCTCTCAGCTAAAAGGCCACCCCTTTATCGCATTGCTGTCCTTGGGTAGAATATAAAATAAAGGGACTTTTATTTCTTATTGGAGACCTTTGTCATTCTTTTTGACTACCCAGCATCTGAGGGAATTCCTCTCCTCCAGTGAGTCACGGTGAGAG
TGAGATTCTTTCATAAATTTCATGTGTACATGCGTACTTCAAGTGTACGTGAAATGACCTCTGTTTATATTCCATCACAATGCCTGGACAAGACTTACTTAATATAAGTGAAAAAATCACTTTCTTTGACAGTGATTCATTCAGATACGTATGTAGTATCTCTACGATGAATGTGGTCATAGTCTCAGTTCCTTTCCCAGCAGTTT
GCAAGGCACTGAGGCCACAGATGTGAGTAAGCGAGACACAACACTTGTCCTCTTGGAGGTTACATTCTTGCTGGGGGGAGGCATGGGCAATAAACAAGTAAATATACAAACAAGGTCATTTCAGACAATGCTGTGTGCAGGCTGCTGGGTGTAGGGGGATTTATGGGGAGTGGGGCTCCTCAGACAAAGCCACTGTTTTTTCAGGG
TCTGGGAATTTTGGCTGTTTCCTGCAACCTATCATCAGATGCCACACTTATGAGACCCTCATCCTTCTGCTCACTCTCTTCCATTGTTTCACTCATTAAAAATATATATTTTAAGCAATTCCTAAATGTAAGTGTTTGTAGCGGGTGTGTGTGTGTGTGTGTGTGTGTGTGTGTGTGTGTGTGTGCGTGTAGGAATAGATCTGAGT
TGCTTTATCATAGTGAAGTTTCTTTTGAGAAGAAACGGAACTCCTTGAGGCTTCTCTTTGGGATGTATATGAGCGTGTACATATTATTCTATGTGTTTATAATATAATATTTTCCCAAATGACTTCTTGTTTCACTTTGCCTTCCACAACCTGAATGCCAGATTGGTTTTTTCCCTTCCTGGCCCCCAGCACAAGCTGCCATGACT
CTGTATACTGACAAACGTAGAAATGTAAAGTTTGTATTTTCAATTTATTGGATGGCTTAAGCACCTCAGCATTCCTTACTATGTGATAAAATACATATAGAATATAAGATATACTATATACATTTTGTCCATAAACGTTATGCTGAATAGTTGTTGAAACAGTTCTCATTTTGTAGTATTTAATAATCTGGATGGAGCCTGTCAGT
AGCTATCGGCCGTTTGTAGATCTTCTGAAAAGTGTCAGTTCAAATATTTTGTTCATATTTGGATTTTTATCTTCTTATTGTCAATGTGTGATCATTTTAAAATATATTCTAGATACTATCAGATACGTGTGGCATGAATATTTCCTCCCTCTCTGTGGCTTACCTGTTCATTTTCTTTTCTTTTTTCTTTCTTTCTTTTTTTTTTT
TCCCATTGAGCCTCTCCAAAGACGGCCTCCAAGGATCTGAACTCTTGGCCACTGGTATAGTGGCCTCCTGTTCTCACCCCATTGTTATTTTGGCTTTTTTAATATAAAATGTACATTGACAGACACCCGAAGTCTGGATTTAATGCTACCAGGGCATCGTCACCTCCCAGGGTCTCAGATTTCTCCTCCTGCAGAATGAGGGCCAC
CAGCCTAGGTGCCCTTTTCCTGCCTCGACGGAAGCTGAGTCAGGTTGTTAATGAGAAAGTTCTACTTATCCCAAAGGCAGTTGCACTAATTTAAAATTGAAATATACACAAATCTGTTTGATCCAGATTATCATACTGTAGTCATCTTTAATGTTCATTAAAACAAAGGGATTTGATATTAAAACCCTTTAGCTCTGGGGAGGCAG
TTTGCCACAGTCAAGCTTGTTGACATACCCACCAGCTCACATTTACTGTTTTCGTGTGTGTGGTGAGAATACTCACAATCTACTCTCTGAGCAAACTGCAAATATATGTTATTAGTAACTGTAGTATCTGTGTTGTCCATTAGGCCTCTAGAACCTACTGTTACTCATGGAGGGTCTTCACTATGAGTTGTTCAGGTCCTTGGCAT
GTTAAGTTTTTCATTTGTAATTCTACAAACATCCCTTCTGTAAACATTTCCCTCAAAATGGAGCAGGAAGCTCTCAAAAATGGACCAGAAAGGGGTCAGGAATATAACTTTCTCTGCCCAGATTCCAGGACTTACAGTGAGAAAGCGCCTTCTGGGAACTTCACAATGGCTAAAGTGTGCTAATGGGATGATGTGCCCTTGTACAC
CTATGTTGAATTATAAAATCCTCTGAATAATTTGTTACTACGGTTATTTGTTATTAAACTCTTCAAAAAGAACCAGTGATTAGAAATAAATGTGATGATCAATATAACCATAAAATATTATCAACAAAGAGTTTTAAAATTCTGGTTAATGTGAACATTATTTGGTTGGAGCTACTTTAATGCCTTCTATATTGTTGTGTGCAGTG
TATCTCTTATTAAGTTTACACCTAGATCTTACTATTAAAATTTATACTTATGTGGAACTACATAATTTTAAGTACAATGTAAATATTGACCAATAATATTAATATATCAATAATTCTATGTATGTCGTGCATTACTGCTGGCCACCATATTATATAGTACTATATATACTTAACTGTATATAGTACAAACACCACATAGTACTAAT
CATGCAATTTTTTAGACTCTGTTTGAGAATTATATATTTTGATTCAGGTAGCTTAAGTTTATTTTAGCTACTCAGTAGTAATGTATTCTATTAATCTACTAATATATATTTCTTGTCTATGGACATTGAGGTTATTTTCAGTTTTTTCTTTAATGTTGTAGCAAAAACTTTCACTCATTTTTCTTGTGCCTACATGGGTATACACA
CTCATTGTTGATTTAAAACTTTTAACATTTTGTTTGGCTGGATTGTACTACTTTACCTCTACTTTACCACCACCACCCTTTTCCTCCCTCCTTTCCAAATAATATACAGAACTCCAAAATAGCTTCATTTAAGGATTTTTTTGTGAGTTAACAATTTCCTTGAAATCCTGTGAAATAGATTTGCACAGACACCTTGTGAGTGATTG
GGCATCCAAGAGATGCCATTATTTTCTGTGTTTCAATTGTTGTGCCTTTGAGTTAAACTGCATTTTTGTCTTTTGGTTGAAATCTGAAATGTACTGTCCCAATATAAAACAGTAATTATTTGACCTTTGCACTGTTTGTCTGGTCCTTTTCAGTTTGATTGCATATAAATGTGGAACTTGATAGATCTCTATATTTTTAATGCACT
TACTTTTTGAAGATAACTGCTTTTAACCTCTCCTTACAAGATTTTTGTTGTTGATGTATTTAATTTTAGCCCATGTCTCAATTCTCATTTTCAAAGAATCAATATATTAATATACCTTTGGTCATTTTTGTATTTTTATTTTTATATTATCAAGATTGGTAAAATGTATATTCTGGGTCAGATACAGTGGCTCACACCTGTAATCC
GAAGATAACTGCTTTTAACCTCTCCTTACAAGATTTTTGTTGTTGATGTATTTAATTTTAGCCCATGTCTCAATTCTCATTTTCAAAGAATCAATATATTAATATACCTTTGGTCATTTTTGTATTTTTATTTTTATATTATCAAGATTGGTAAAATGTATATTCTGGGTCAGATACAGTGGCTCACACCTGTAATCCCAGTGCTA
GCTCCTGAGAGCCTGTGGCATGCCCTTGACCCTGCTTGGCCTGGCTTTCTGCCTCCATCCTTGGGCCTGAGAGCCCCTCCCCACAACTCAGTGTCCTTCAAATATACAATGACCACCCTTCTTCATCAGGCCCCCTTTTCTCCTTCCTGGCTGGGCAGGTGGGATGATACCCCTTTCTTCCCAGCCTGAACCTCACAGTCCTATAA
GCCGCCGCTGGCTCTCGGGGCACCTGGCAGGAGGCGGGTGTGTGAATAGCATATATTTTTACATGTACTATATCTAGGTGTGTGTACAAGTGTGTGTAAAAATATATACCTTGTGTGTAAGCAGCCCTTTTTTTTTTTGGTCTCCACCCCCCTCCCCCCGCCCCGCACTCCTAAGGGCCCATCTGCCCAGCCTCTGAGTTTTCTGT
TAATTCAGACTTCATAGAATATGAATGTAAAATGAGATATGTTCATACCTGGCATCTGGTGTGTCCTAAATTAAGGTTAGAAATGACTATAATTGCAGTAAATATATACAGTCACAAGGCCCCAGGGCCCCGTGAGCTGTCCTTGTTTCTTCTGCACCGTGGTAAAATCGGCAGAAACCCAAGTGGGATCAGAACCTCAAAGGAGA
GAGGACAAACTCCGCAGGGGCTGTGAATCCCACTGGGAGGGCGGTGGGCCTGCAGCCTGAGGAAGGCTTGTGTGTCCTCAGTTAAAACTGTGCATATCGAAATATATTTTGTTATTTAAGCCTGCGTCCCCGTACCGCGTGCTTTATTTCTATGAGTTTGCAGAGTTTGGTGGTCTCGCCATCCTTGGCCCACGTCCTGTAGTCAG
CAGAAGGCTTAGTGTGGCTTTCTAGGACTCTCACTATTAGGCAGTAACCTACCATTCACCTCTGTTTCCCAGATTCACCTTGTTATACCTTATAACTTAAAATATAAATTCCAACAATGTACTGCACTCAAAAAAATTATTTCTCAATTTGTTTGCTCATACTATTGATTTTTTTCTAGAATCTAAATAATTGTGAATTAACTATG
TTATCCTTCAGGTTGTTGCATACTTCCTTTTGATTTTCGGTTTCCATAATGTCTGTTTCTCCTTGTGCATAAACAATTCCTTTGGATTATGGCATCTAGAAATATATATATTTTGAATCACAGTACTGAGTCACTTGGCCACATTAAATTCTTTCTTAGAACAAAATGGAATAGAGAAAAAATAAACATTGTTATCCTGATTAAAA
CGGCCCCCGCAGCCTAGACCTCCCAGGCCTGTGACCCTCCACACCAGCCCTCAGAACCCTCCTGGGCTTGCCCTCCCTTGGCGTCCGTCACCCTTTGGCAAATATAGAATATTTCACATTCTCAGAGAGACCCGACCGCGCTCTTGATGCTCTTTCGAAAATAGGTCAGTCTTAGAAATACACTGCTAATGTTATTTTTAGTGGAT
CCATGCAGACATTTTTAAAAGCTATACAAAAAATTGTGAGAAGACATTGGCCAACTCTTTCAAAGTCTTTCTTTTTCCACGTGCTTCTTATTTTAAGCGAAATATATTGTTTGTTTCTTCCTAACTTTCTGACTACCTTTAATTTTGCCTAGGTTGATTTAAACAAACAAACAAACAGCTTCCCTTTCCTCCTGTATCACCTCAGC
AGACCATGTTTTCTAAGAACCATTTTGTTCACTGATACAAAAAAAAAAAAAGGAATTCATGATGCTGTACAGAATTTTATTTTTAAACTGTCTTTTAAATAATATATTCTTATACGGAAATGGGTACTGTACTTCTTCTTTGGTAGAGTTGTGTATGCTGCTTCCGGTAAGTTCTCTCATGGAGACGAAGGACACTGTGCTTTTCC
GAGGACTCAAGTGTCCTGTCTTTTGCAAAAATGTCAAACGTAGCTACTCAGTCTCTTTTTTGTTTTTTTGTTTGTTTTGAAGACTATGGTTATTTTGCAAAATATATATTATTTGAGTTTCTCTAGGTGCTATTTTTAGATAAATTAATATACTTTTTTCATCAGCACATGAAACGTTCTTCAAAACAGATCCTTTGTTAGTCCAC
GAACTGCAACACTGGATTGTTCTTTTTTAAGACTCAATCATGACTTCTTTACTAACACTGGCTAGCTATATTATCTTATATACTAATATCATGTTTTAAAAATATAAAATAGAAATTAAGAATCTAAATATTTAGATATAACTCGACTTAGTACATCCTTCTCAACTGCCATTCCCCTGCTGCCCTTGACTTGGGCACCAAACATT
CTTCCACCATGAGTTCCTGAGGCAGTCCGATGGGGCTACTTTATTCCAGAACAATCACAGTGAGACCTCTTCTCCCGATAAATGCCCCTTTTCTCTCCTTAATATATTATCTTGCTTACAAAACACTGGTGTCTCCTTATCATTGTTTGGTTCTATCCCACTGGGACCAAGAATTCTTGCCCAGGAGCAACTGAATTTTCTTCTTG
TTGAGTGACCAGAGACTTAGTGCCCTTGTAAGTCTGTCTTCTGTTGCTACTTGTTTTTTTCAGTGCTCTGAAATAGAGTAACTAAATGGTTATTTGTCTGAATATAATAATGTAAAACTTCTTGTGGTCATCTTAAAAAAAAAAAAAAAAAACTAAAAACTGCAAACCAGAGAGCTAGAGAACTTGGCCTCTGATGCTGGCACACT
TATGCACTGATGAGGAAAGACATACTGTGTGATAGGGAGAAAAAGCAGCTTATAAAATAATGTATATAGCATGATACTATTTTTGTTTAAAAATATATAAAATATATAAATGCATAAAAAAATCCTGGAAGACACAGCAAAATGTTAACAGTGGTCCTATCTGAGTGGTGCCATTATGGGTGACTTTTTTACTCCTTTATATTTCT
AGCTGTACATATAACCCTTTTCTCCTAAAGAGGAGTCAGTCAGTGCTCCTATATTTTTCATTTTTTGTCAAAGCAAGAAGTAAATACTTTAGAATTGTTAAATATATAAATAAAGCAAATAAAGTTGAGTGTTCCACATGGTAGCATTTGCTAACACTTCCTAATTCTTTGCCCTGTGGTTTATCCCCTCTTCGTCCCTTTTCCCT
CCCCCAAGACAGCCTGTCATTACAGCCGAGTCAGAAGGAACTGTGACCTGGTTGACTGTGAGCAGGAGGTGTCTGAATACGGCTTTGTAACAATCATGGTAATATAGAGTTCACAAATACACTCTGCTTTATCCGATTCCCAGTGCTTGTTGCATTTGGTTTGCACAACACAGGAGGCATGGGGCTTGTATTATGTTGATTTTGCA
TGTAAAGTGATGACCTGCTGTCTTGTTACTGCTACAGTAAATGTTATAAGTTATGGATGAAACTTCAAAATGTACATCTCACATGTTATGCATTCCTATAAATATACTATACTAAAGATACTATATGGTTGTCTCTTTTTTCCTAATTAAACCTTTGTTCAAAGAAAAGAGTAATTTTTTTCTTTCTCCAAATATATGAAAGACTT
GGGCAAAAAGTCACAGCTTATCCCAGGCACCCTGGCAGGTTCTCAGAGCCTGCCTCCTCCCTGTTTATATGCGTACAGCCTGGTAACCCCCAGGCATGCAAATATACAATCTGTAACAACACACAGCCTGACACCTTCCCCTGGTCATGTCCAGTTTAACCTTGAAGTGGCATTTGTCACACTACCCTGGTCCCTGATTGCAAGGA
ATACAGTTTGAATGAAATGTTATTTTAAAAACAAAACAATTGTTAAGTGTTCCATAAAGGTTATGTTGAATTTTGGTCAGATGAATATTTGTAAGTAAAAAATATATGCATTTCTGAACCTCAACTTACATAGATTTTCTTTATATAAAAAAAAAGAAAAAAAAAGAAAAAGTTGGCTATAGTTGGCCTGATTAACAGGCACTATA
TTGCTGGCAACTGACTTGTCATTAAAACCTGGCTCTTTGGTTAAGGGAGCTACGCTGTGGTTTATTCTTAAGTTACGTGGATAAACTAACCTCTAACAGAAATATACTTTGGTTAATTTTGAAATGTGTCATTTTTAAACAATCTTAAAAGTAATACAGAATTGTGATTTATTAATTTTAAAACATTCAGAACTTGTTGAAAGAAA
GAAACTGCAACCCTCCAAGTAATGTTATGTTTACTTAGGTATTAATGTTATGTTTACTTAGGTATGTATCAGAGGCAATAATTTCCAAAGCAGATCTTAGAATATAACCAATTTGTTAGATAACTTTATCTCTATCACATCTGTTTACAAGCAAAGTATTACTTTGTCTGGACTTATTTCATCTTCAGTGTCTGGGATCGTGGGCA
AAACTGTATAAAATACTTTTGTACATATTAGCAATGTCTAATTTGTATACACTTCAGTTAAATTTCCCTAAAACTTGAAAGGGGACCTTGTAGAAATTAAAATATATACTTAGTCTAAGTCTGAGTCTGTTCATGTTTTATCTTTCTGCTGACCCAGCCAGTGAAGACACCTCATCTCCTTTGGCAGCTCCTTTTCTTCTCCTAGC
AGAGTTGGACCAAAAGGGAAGACAGGGGCCAGAAGTCTAGAGTGCTAGAGCCGACTTGAATGTACTCAGTCTCATTGCACATGGCAGTGAATATGGATTAAATATAAGCCCATGAAAATATTTGGTACAAGGAAGGAGTGAGTGATTTTGATTATCTTGTTATTTCCTAGTAAGCTAAGTGGTCTTGAACAAGATGAGGGAAGGGA
CTGCTAGTCGCTGCAACACTCCTCTACAGTTTGAGGTGATTTGGGTTTGGTTGCTGGGAGTGCTGGATATGAAAATCATCATTTGTACCTTCTCATTTCAAATATAATACCATTCCAAATGTTTCTTTACTATCTTTCTTCCCCATCTCAGTAAGAGAATGGGAAACCTCAGGGTCATTGTGGCCTGTTACCTGGTAGCCTCTCAT
CATTACCTTTTGTTTATGTTTCAATAATTCTTAACATGAAATTGCCATGTATAATTTATTACATTGTATTGTGACTGTAATCACCTAACAGGCATGAAAAAATATAATACAAGTCAAGTTCTATGTTTGTGCTTACCCTTTATAATAATTGGTTCCCAATTTTAAAGATCTCATCTGGTTTTTTGGTAAATGTCAAATCTCCATTT
ATTGTTACATCATGTTTGCAGAAACCTTGTCTTATTTAGTGTCTATTTGCATATAACCCTGAAAACATTATTATTTGAAAACTTTTCTATATCTCAAATTAATATACATTTTCATAACCTACCTTTGTATTAAGACTTGCAATTTTATCAATCTATTATTTCTTAGAAACAATTTACTAGCTTAGAATAGAAAGCAATGTTATCGT
GTCCTGGAAGTTTTTCAAGGTTCATCTTGCACCTTCTAGCATGCATATGTCGTACCAAAGCATGTAGAATGCTGCCTACTTCTGCTCTTCAGTTTCATTTAATATAATTTCATTACTCTGATAAATCAGTGTGATGTTCTATGGAATAACAAAAGACCATCAAGGTCCCTTCATACCATATAGAGAACAGGAGAGTTGATGTAGCC
ACTGTTGAAATGTACTCATGTTTGAATATAACAAAATATCAATACTTAACGGAAAATAAGGTGACACGAAGAAAGTACATATGTTAACTATAATGCAGAAAATATATTAATTAATGAAACTGTCTCTCGATTTCTTCATTTATTAGCCTGTACTATTATGATGATTTTTGCTTATTTGCTTTGACTTTTTCTTCTTACACACCCAT
TTTGATTGTATGTTGCTGTTTATATTTTCTCAAACTTGAGGCTCTATTTTATGAAATGTTGAATATAAATACATTGTATTTAACTTGAAAAATTCCTGGAAATATACCTGATAATTACCACCTGAGGAATCGTTTTATTTTATGAAAGTAACAGCGTGATGAATACTGTAATTACAAAAGAAAATTAGTACTCACTGACTTATACC
AAATAATTGCTATATTTTTATGATGCCATTGTAATCAACCAACTGTATCACTTTTTAAAATTGTATCTGAGGCTAAATATAATTTACTGCCTAAAATTTAAATATATTAATAAACTTACAAGTCTAAACAATTTCTCTCTTACTTAAAATGACCCAAAATCCTTACATCAAACAGTTTTTGTTTTTGTTATCCTGATACTGAATTT
TACAGAGCAGTATTTTCCAAACATTTTTAGCACTAGAATCTTTTTAGATGAAATTTTATGTATAACCCCAATACATAAAGCCTGAAAACTCAATTTTATCAATATAAATGTATTTTGGGTTCACATTTATGCTTATTCATTTTGGCTCATTACTAAGCATAATAAGATTCTGAGTTATTTCTGAATAACACAAATGTGGAGTTATA
CATTTATTAAAAGGAGTATTTACTAGAATTTTTTGTCATATAAAACTTGAATCAGGATTTTATGCCCCACATACTCTGGAACTTGAAGTATAATATACTTAATATAACATAAAAAGCCAGTTGGGTTCTAAATTGTAGTTGAAACACAGAAAATGCCACTTTTCTGTTCCTGAAGAGGCTCTTTTGTGCATAATATTCTAAAATGA
TCAACATCCAAAAAAAAAAAAATGACTTGAGCGTAGCAATTTGTTCTCTACTACAGGTGAGGGAAAGAAACCCTTGACCCTGAAAAGAAGTGTTTTGCTTAATATATTATCAGAACTGGGAAGAGGGTTGTCTCTTTTCTCCTCCTCCTCTTCGTTTTTAAATTAACACCCCTTGTTTCCAAAAATCTATTCTATTAGCTTCAAAT
CTATCTTCTGAACTCGCTAGGTTCTTATCAACATTTGGGGGATAACTTTGTATATTTTTTTCATTTGGCTTTTCTTTACCAGTTTCTGATTTTTATTCTCAATATATTTTTGCTAAACCTATTTCACAAATCACCACCGACTGAAGTGTGTGTTTACTGATGCGGCCCTGAGCTCCATGGCGAAAGGAGTGACTTTGCAGGGCGTG
CACTCGTCCAACTATTTATGAAATACTTTGCATAATTTAATTTGCTTTTGTACAGTTTTATGTAAATAAATTGCTTGTCATTTTTGTCTCTGCAAATTAAAATATAACATGGTCAAATGGTTTCACACTTGTAAGTGTACTTCTCTGTTGACAGGTAATTCAGTTTTGATTGGACGAAAAGTGAATGGATGCATGTACCAGTTTGA
AGACTGAAGGATAAATTTAATGCATTTCAGAAACTAAACATCACAGCAAGCTCTATCTCTGAGCTATAATTTGTTTTTAATGCAAAGACACTAGTTTGATAATATATACTGTAATCCTGAAACATTTGTGTTACTTACCTTTGGAGGTAGAAATTATACCAATAAATTATTGCACCGTTAGTATTAGATTCTGTGTACCTTGGAAG
GCTTTATATTTTTAACTTTAAGATGTTTTTATGTGCTCTCCAAATTTTTTTTACTGTTTCTGATTGTATGGAAATATAAAAGTAAATATGAAACATTTAAAATATAATTTGTTGTCAAAGTAATCAAGTGTTTGTCTTTTTTTTAGTTTTAGCTTATTGGGATTCTCTTTGTTTATATTTAAAATTATACTTTGATTTAGAAAACA
TAACACATGTTTTTATGTTATATGTATTATATACTCTATTGGTACAATAAAATAAGCTAGGGAGATGAAAATGTTACTAACAAAATCATAAAGAAGAGAAAATATATTTACTATTCATTAAGTGTGAGTGGATCATTATAAAGGTCTCCATCTTCATCATCTTCTCATTGAGTAGGCTGAAGATGAGGAGGAAGAGAAGAGGTTGG
TGAAAACCTTAAAACTGAATTTATGTAGAACACACATCTTTTATTTAAATCCATCTGAACTGTCCCAAAATGTAATTTGCAAAGAGCTTCAAACACCAAAAATATACCATTTTAAGGCATGTGGTGACAATGCTATTTGCCTTAGTTCATTCGTTGTTTACTTTGCAAAATTTGTGACTTTTAAGTACTAACACATTTGATTGAAT
TGGAGATGACTGAACCAAGAAGATAATCTCCAAAGGTCCACGATGGGCTTTCCCAACAGCTCCACCTTACTTCTTCTCATACTATTTAAGAGAACAAGCAAATATAAACAGCAACTTGTGTTCCTAACAGGAATTTTCATTGTTCTATAACAACAACAACAAAAGCGATTATTATTTTAGAGCATCTCATTTATAATGTAGCAGCT
GATACTCTAAACAGCAATGCAAAGACTGCAAAATCACACTATTCTAAACAGTTGTTTTCAGCTCATTTTGAAGATTGACCTGGAAAACATATAGATACAGAATATATACATTTAATCGTTGCTTGTGATTCATTGTGTCAAAATAACATTTAATTTTCACTCTGATTAATCTTTATTTTCCATTTAAAAGATTATTTCAGGCTACT
GAAAAAATATTATATGTTCGTTATTCCTTGTATTATTGCCACTTATCTTTTGCTTGATAAAAATGCGTTGTTCTTTTTTCTTTTGGAGGGACAAGATGAAAATATATAATTTGAATTGATTAAAATTGGTCGTTACTAAAATAGTATAGTAACCACAAGTGATTGGCTTATAAATGAAGTAGAAATGCTTTTTAATATTCCAAAAT
TTCATTAAAAATATCCAAGATTTAAATGCCATAGAAATGTAGGTCCTCAGAAAGTGTATAATAAGAAACTTATTTCTCATATCAACTTAGTCAATAAGAAAATATATTCTTTCAAAGGAACATTGTGTCTAGGATTTTGGATGTTGAGAGGTTCTAAAATCATGAAACTTGTTTCACTGAAAATTGGACAGATTGCCTGTTTCTGA
TTGCATGGTGTGAACTAAGTTATTGCTGCATAAATTTGTAATATATCCTGTTTGTATTTTTTTCCAAGTGTATAATGTTGGTGTGGAGTTTTCATGACAGAATATACACATTTTGTAAATCTGTACTTTTTTCAAATATTGAATGCCTTATTTTTGAATTCTTTAGATTTTTAAATTGGAGAAAAGCACTTAAAGTTTTTTATATA
GTTGTACTGCATCTTAGTTTACTGGATAAATTTAAAACACAGTATTGTAGAAAGCTAATACAAAACTATCCTATGCCTTCAAATAGTATAGAAAATGGAAAATATACAAGTAAATTCTGTTGAACCACCTGTGTAGTCTCTCTAGTAGTTAAAACAGCTATTTTAGTAACCCCAAGAGTTTCTTCTCATATCCATAAAATTGGATT
GTCCCCCCACAAGGCCTCAGCCCAGTCACAACTGCCATTTCCAGTCTCTGCTGAGTGTCCCAGACCCTCGAGGCTGCCACTCCGTCGTGGTTTTATTTTTAATATAGAGAGAGTTTTGAATTCTACACTGTTGTCTTTCCTCTGTGCTGGCCTAGGACATTAGGATTCCTTCCACGGCTCCGGCCGCTAGGACCCTGCCAGGTCCC
CTTGGGCCAAATGCCAACAAAACAAACCCTTGAAGACATTTCAGGGCCATGCTCACTTGGGAGGGTTTGAGGACATGATTTAGCGAGCCTCTGTTTTTTAAATATATTTTCCAATCTTGAAATAAGGTACACATATGAATGTGTGTGTGTGTGTGTACATATACACTGTTTTTCACTCTTTCAAATGTATGTCTTCTGTAACCCTT
GGCCTGGACACCACGGACCTGTGACAGGGGCCCCCACTCTTCTGGACCCCTTGAAGAGGCCCTACCACACCCTAACTGCACCTGTCTCCCTGGAGATGAAAATATATGACGCTGCCCTGCCTCCTGCTTTTGGCCAATCACGGCAGACAGGGGTTGGGGAAATATTTTATTACCAATGTATACTGTGACAGTTTGTAGCCAAAAAC
GTTGTTCTTTAGAGGCTTTCAAATGTACCGATGATACTGTTTCTTGCACTGAATATATAAACACTCCACAGTGTTTATATTGGGAAGATATTGGGAAGGAAATATATTTGTAAAAGATGAAGGCTGTATCTATTTTTTTTTCTTTTTAAAGTTTGTTCACTTAAATTCTTTTGAGGATGGGATGTATTTTTCTTGCTGTTCAGTGC
ATTTTGTTGTTGTTGTTGTTCTTGTTGTTATTGTTTAAATTAATCTTCCTAAGGCCATGAATATGAAATCATATTAATAATGCATGTGACAAAATTCTAAAATATATTACACTTAAAATTAGCATAAACCATCAACTTTTAGTACTCATATATTGCAGTCAAAACTCTTCTAGGTAATGAGACCTGAACAGAAGGATCCATTTATC
CTCCCTATTTTTTTTCTGTTATATAAATGGTTAAAAGAGGTTTTTCTTAAATAATAAAGATCATGTAAAAGTAACAAATGTGTGAAATTTAAAGATTGTAAATATATATTTACTTTTTTAAGATCAAAGTTTAAACCCCGTGGTTAGAATTTTGTGTGTTTTTAAATACTTTTTATCTTTTTGCATGCCTTTTTTAAAAAACCAAC
TGGCAAAAAGACGCTGTCTATGAACCAGAAAATGGGCTCTCACTAGACACCAAATGCTGGTGTCTTGTTCTTGGATTTCCCAGCCTTCAGAACTGTGAGAAATATATTTCTGTTATTTATAAGCCACCCAGTTTTTGGTATTTTGTTATAGCAGCCTGAAGAGACTAAGACAGCCAGTCCCAACCTTCCACATTTAGACCTGACTC
CCTCTGGCGCCTTTGCTAATTACACACTCCTACTGAAAATTAGCCCTCCAGCATTTAAAACATGATAAATTGTCTTTAAGGTAATGCGTATTGTAGTCTAAATATATTTAATAACTGTATTGAGAAACAATATTGTATCTAAGTATTAATGTCAAGACTTTCTTTTACTCATCATCCAAGAACCGTAGTATTATGTTCAGCTCATC
CGCTTCCAATGCTGGTTTTGTTTGATGAGACTGACATTGCCTAATTTCAAGCTTTTTGAATGTGTATTCTTTCAGGGCAAGTATGAAATAACTAGTAAAAAATATACAAATATGCTTAACAATAAGTAGACTTTCTCACATTGATTACTTACAACAGCTTTATGTGGGGTGAATCAGATGCCTGTATTACAGAAGCATCTAATGCA
CACATGGAATCAATCTTTAACAACCTCTGAGCCTTGGTGTACAGACCACCTTTCACAAAACGAAATGCTATGACTGTATCTTGATATCTCGAACTTTCAAAATATATTTTCAGTACACCCAGTTGCCAAAGTTTTGCTGTCTCTTAGAGAAAGAACTATGAAATCAACTGACAAGAAACACATTCTTATTGACAATTGTGTATAAC
TAAGAGAATTATCAAGCGTCAATCCATTCAGAGTTTCTTATAAGATCTTATTATATATTTTTATAACATGATAATTTTACGATATATTATTATGAACAGTAATATACTAGTATTAAGTGTAAAGTAAGCCTTTTATTTGAGACATTACACCCTGGTGTGCCATTTTCTCTTGTGATATCCCCTGCCCTCCACAAATTCTTCTTTCT
CTCTCCCAACATGGATCTACATTCTGATTTTTATTTTCTACTTTTATTTTGCCTGAAATCCTACTCGTTGACATTTGAGATTTTAAGCTTTGTGGCTGAAAATATATAGATCTCTGAGAGGGATGTCTGCTATCTGATTATTGATAAATTACACTACTGTTGATTGTTTTAAGAGACTCTACTACTAAGTAGAGCCCACCCCGCTT
AATTTATAAAATACAACTTTCTCTACTTACCCCACCTCTTATTTTCTAGGGGTAACCACTGTTAATGGTTTGGTATGTGTCCTTCCAGACACTTTCTACAAATATACAAATAAGTGTGTTTGTGTATGTGTCTGTGTGTGTATTCATTTTATACAAATAGAAAAATATTCTTACTGTGCTGTGACTCTTTGTCATTTTATTATATA
GAAAAACAATTTTATTACCTGCTTAATGGTCCACCTGGAACTAAAAGGGATACTATTTTCTAACAAGGTATATCTAGTAGGGGAGAAAGCCACCACAATAAATATATTTGTTAATAGTTTTTCAAGTTTTGTTCACTCTGTTTTATTGTTTGTTTTATTGAGAAATTCTTACTCTTAGAGACTCATGAATTAAGAAAGAGAATTCT
GAGAAAAGAGCTGAAAACCTTGAAGATAAAACATGTATTTAAAACGCCATCTCATATCATGGACTCCGAAGTAGCCTGTTGCCTCCAAATTTGCCACTTGAATATAATTTTCTTTAAATCGTTAAGAATCAGTTTATACACTAGAGAAATTGCTAAACTCTAAGACTGCCTGAAAATTGACCTTTACAGTGCCAAGTTAAAGTTTA
CCAAGGATCCTGTCCTAGAGAAAGCAATAGTTCAAGTCCCTACCTGTGCCACCAGCATGTTAACTATGACATTGGGACTGAAGATGTGGCCATATGTATAAATATAACAGCTCTGACAAAGCACAATATGTTCAAGTGGTGATTAAACTACATTACATCCCATGTTTATTTGCTCAGGTGTCTTGAAAGAATTCTACAAATACCAC
AAACTGTGCTGTTACCTTTTTTAATGTTAAAAGAATTTTAACACTGTCAACTGTAGTTTGTGCAGATGTATGTCAGAAAAAAATGTACAGTATGTGTCAAAATATATTTGAATATCTTGTTGCTGTTGCTGTTAGTTCCTGGCTCTCTAATTTTCTGTCTGTTAGGGAGTTTCTTAAGATTTGAAATACAAGTTAAGAACTATGGA
CCAGGAATTGGAATTCAGCACCTGTTCCGCACGTAATTGGCATGTGTCTGCAAACATCCTTATTCCCAACTTAAAGTGCTTTATTGCAGAGAGTTATGGAAATATAAGTGGATGATTATTCTCATTGTAAATATTGGTATTTTGAATGTTAAATGTCAAACAAATGTGACTTATGCTGGTGCCCTCGCCCTGCTGATCAGATTCTG
ACCCATATTCCCACAGCACTAATTCAACATATACCTTACTGAGAGCATGTTTTATCATTACCATTAAGAAGTTAAATGAACATCAGAATTTAAAATCATAAATATAATCTAATACACTTTAACCATTTTCTTTGTGTGCCATCACAAATACTCCTTAACCAAATACGGCTTGGACTTTTGAATGCATCCAATAGACGTCATTTGTC
TGCTGCTAAGGCATGTGGCAACCTTGAAGAGAAGGTCAAGAGCTACCAGCCACCAAAAGAATGCCAGCACTTCCTGTGTCTTTGCTTTGGATTCATGAGAAATATACGTTCCTATTTGCTTCAGCCATAATTACTTGGGTTTTTCTGCTACTCACAGTTGAATGCAATCCTAACTCATAAGCCTGTGGTTACAGGAGGATTCATTG
GTGTGTTTGAGTTTACTGCACATGTTTGTGTTTGTGTATATGTGTCTTTTAAAAATACTATATATAAAGAAGATTCTGGTTGTTATTTTAGACATAAACGAATATATGTACCTTTCACAACTTGCGCATGTGTGAGTTCATTTGAGATGGGCTTCTCCGTTGGTACCACACATTCTTGGGTACCAGTGCTGCTATCAATCCACCTC
CCATGACCCCTTGGACACTGGACTGCATGCACTTTACATATCACAAAATGCTCTCATAAGAATTATTGCATACCATCTTCATGAAAAACACCTGTATTTAAATATAGAGCATTTACCTTTTGGTATATAAGATTGTGGGTATTTTTTAAGTTCTTATTGTTATGAGTTCTGATTTTTTCCTTAGTAAATATTATAATATATATTTG
AGGCCTGAATGTATCTTTATTTTCATGTTATAGGACAATATTAAGGCATTTTAAAGGTCATCATCCTTTCATCTATTTTAGATACACCTACTAAATGTTTAATATATACTTTTGGAGAAGTACAACATAAGGGAGTCTTTAATCTGTGTTTTCCTTGGCTGGGTTAATGACTGTTTATTTAAAGAGTGTTGTAAAATTGGATGTGT
TGGCAGCTGACATCCTGCTTTTAGATAATCGTCTTCTAGAGTGAATAGTCATTACTTTAAATATAACTGCTATACTTCTTTTTTTAATGCCACATTTAAAAATATAAATACAACATTTTGATGGCATACATGAGTGTGTGTGTGTATTTTTATCCCTCCCTGATGCAATATGTTATTCTATAGTTCAGAGATAAGATTACCTGCTT
TTTTTTTCTTGTGACAGTTACGCAAATCAGCTTGAATTCCATATGTCCCTGAGTTATTTTTATCATAAAGCCACAAATGTATTATAACAAGGCAAATTGTAATATATATAATCCTGAACTCATGACCATGTCTCGGTTTATTTTTTTTTTCTTGGATTGAAAAGTACTGAAATTCAATGTGACATTAAAATGCAAATTTTCCTATT
ATATTTCATTAGCTTGAATTGTATAGATTTTTAAAAATTCAATGAAAGCATGTTGTTTAATTTCTTTTTAAAATCACTGTTGGGCTTTGAAAGCATTGAGAATATAATATGAAATTATGACATTTTGTCTAAATCATCTTTTCTTTAGTTTTAAAATACAAGTTTTGGCACATTGGGATTCCTAAAGAAAATGAATTGGTAACATT
TGGAAAATAGAAATACCTTCATTTTGAAAGAAGTTTTTATGAGAATAACACCTTACCAAACATTGTTCAAATGGTTTTTATCCAAGGAATTGCAAAAATAAATATAAATATTGCCATTAATTTGTGTTTGCTTGTGGAGCATTGTGCTGAAGCGTGTGTGGCAGAAAATTGTGGATGTGGGTCCCCCTATGATGATGGCACACACA
GCCTATGGTCTTTTCTGCTTTCCCTGAGCTAAGGGATCAAGACTTAATATATGTATTCTTACCTTTGTTCTAATTCTGACTCTTCAAAAACTGTCCTTCAAATATACAATTGTACATATTTTTTCAAAAATATAGTGAAGAACTTGATAGCAGAATTTCTGATTAGGCCATATATTATATCAAATAGGCTACATATATCCCAGTAT
ATATGATGGATAAGTGAAAAGTTTTTAAAGGAGATTTTATACCTTTTCACATTAAAAAAGGTATTTATATTATTACTTTGTAGTGATTGTCTTAAGAAAAAATATAGCCCAAATGTATAGTAAAATCAGCAGCTCAAGAAGAATTTCTGCTTCTCTTTGTAGTTGATGCTTTGTTTTTTCCTGCAGTCAGAAATTCCTTGTATTTG
CTCTGGCTCTTGTTAATCAGGTGACTACAGTTTTGTCCTTACATTTGTATGTATGTCATGAGTGGTTTTGTATGGGCAGGAGGTAAACAACGCACATTTAAATATACTTAATGATTTATCATTCCAATGTTTTCTGGTTGTTTTAGTCTTTCATTTGTCTCTTGAACAATCTGAAACATCCCTATTCTAAGGCTAAAAAATTTCCT
ACCACCAACCCCAGACTCAAACCCTCCTTTCAAAGCCTTTCAGAGGATGTTACAACTCTCCTTCACCTCCACCAGGAAATTATTCTTTTTCTCCAATCCAAATATATATATATATATTCATGTTTAATCACTATTTCTTTTTGTTGGAGAGGATATCTTCTATGAAAATTGAGAATGGCTAGCCACTGTCCATGGTGGACAGTCTT
CAGTGTGATGTTAACTAAAACGAGTTAAATATTTAGGAGGCTTGACAGCTACCTGCATTGTAGAACCTTTTCTTATCTCAGTGGAACCTTCTATAACCTAAATATACCATTGATGATTCTTCTTCCATTCAGTGACATCCACAGATTATGCAGCTATACTTGTGAAATCGTGCATGAGGCCCCAGGGCACCGTTCTAGAACAACGT
AAACAATACTTATCGTTCCTTCACCACATGGCTTTATCCAGGCATCTGATGTTATAGATACTGAATCTGTCTTGCCTTTGACAACACTAACAGGTACTGTAATATAATACTTACTATGTGCCTGATAAATTTTAGATGGAAAAAAACAGACATTTAATTAACTTGTTTCAGTCTTTCTTGATCCAATAAGCTACTAGTCCTGTTGA
GTTGGTCAAAATAAAATTATGTTTTCTCTGCTATAAAAGCAAATGTTAGTCATGAGCCAAATGGTAAAAAAGAAAAAAAAATGCAGCTGGTTTTACTCTTAATATATAAATATACAAAGCAAACTCTAATGCTACTTCTCTTCTTTAATGGGGAAGGGAAAGGTGTAATGGGGGAAGTGTTTTCCCTCATTTGGTAGTAGAGGTAT
AAATAAAATTATGTTTTCTCTGCTATAAAAGCAAATGTTAGTCATGAGCCAAATGGTAAAAAAGAAAAAAAAATGCAGCTGGTTTTACTCTTAATATATAAATATACAAAGCAAACTCTAATGCTACTTCTCTTCTTTAATGGGGAAGGGAAAGGTGTAATGGGGGAAGTGTTTTCCCTCATTTGGTAGTAGAGGTATCTTGTCAA
AGAAATGGCCTTTTATTTTACATCTCTCCCCTTTTTCCCTTTCCCCCTTTATTTTCCTCCTTTTCTTTCTGAAAGTTTCCTTTTATGTCCATAAAATACAAATATATTGTTCATAAAAAATTAGTATCCCTTTTGTTTGGTTGCTGAGTCACCTGAACCTTAATTTTAATTGGTAATTACAGCCCCTAAAAAAAACACATTTCAAA
TTATAGGTACTATAAACCCTAATTTTTTTTATTTAAGTACATTTTGCTTTTTAAAGTTGATTTTTTTCTATTGTTTTTAGAAAAAATAAAATAACTGGCAAATATATCATTGAGCCAAATCTTAAGTTGTGAATGTTTTGTTTCGTTTCTTCCCCCTCCCAACCACCACCATCCCTGTTTGTTTTCATCAATTGCCCCTTCAGAGG
TTGAGAGGGCATGAAAGTGCCACCTTATATATGTCTGTGACTTTAAAGAGCTATATGCAGGGCCTGGTCCCACTTTTGTCCATGGATTTCAGGGGGAAAAAATATATGTACTTTTTTCAGCTTCCAAGCATTGAAGTGAAGTGGAGCCGTCTCTTCTGTTTTACTGTATTACTTGAACCAACAAATTCAAGAGTAGCATTTGTTAT
AGGTATTATATTTTGAGTTTGATTTCACCAGAAATAATAATATTAAAAAGATCTTTGCATTCTGGCAGTTCTTTTAGGATTATAGGTTGCAAATTATCCAAATATATATCCCATTTTTTAAAGCATAATATCTTTTTTAGTTGTTTTTCTGTGAAGCTTTTGGTTAATAAATAGGGTCAACTAATTGGAGACTTTTCTCTTCCAAT
ACCTACCTAATATAAGTGTCCTAAGACATGTATGTAAACTTCCGGAACTGTTTTGTCTGTGTATTTAGAAAATACACAAGAATCTTTATTCAAACCTAAAAATATAAACTTGTGAGCACTAAACTGCTTCTGGCTTTGTGAATTTTATTGACTGACATTTAATTCAGATTTCTTTGCAAGTGTACTAATTTAGACTAATTGGGGTA
GAGGATTGGGTGGTTGCCTATCATTTGCAAACTGCTTACTTGTACAACAAATGCTTCTTCCAGGATCTACTGTCCTGGGGACTTGAATCCACCTTTCTCAAATATAAAAACTCTAAATATGGCCTTTTAAGTTTTTTCTGCTCTGATATCTTGCCTCTAAGCTTATATTGCCATCTTTGGAAATACTATTTGTAGAATCTAGTGCT
GGCAAACCATTTCCACCCTGTCCTTTCCTCTACACTGGGAACCGGGGAGCCAGCGATTGGAGGCTCAGAAGGAGGATGGTGAGGTTTTATGCACAGTTTAAATATATTGCTATGTAATTTTCCAATTTTAAAACATGAGATCACTGATTATTCAGTAGCTTCCCCATTTTTTTACAAAGCCCTCCTGTGTGTATGTTTGTGTGTGC
GTTTAACATGTAGTTTAGATATTCAAAAGTATGCATGTAGAATTTAAAGAATATGTTAAAAATTATTAATTTTAATATTTTGTTTGGAAAAGCATGTTATAATATAATGTTTTCACTATATGGCCTCTGTTTTGGTGTGTTTATTTACCAAATTTTTTGATATTGGTGTTTCAGTATATTTAATATGTGAAATTAGTAGAAAAAGC
GGTAAAAATATGAGAAATTCATGTACATTTTATATTTTCTGAATTTATAATCTGTGCACTCCCAATTTTAATGACACTAAAATATTAATAGAATTTTTTAAATATACTCTAATTTTTAAAACATACTCTTTATTATCTTCATTTATCAATTACAGCTTCGTATCTCTAATTTATGGTCTATATACCAATTTAAATGGCATGTAAAC
GTTGGGGGTGGGGAGGGAGGGATCTAGGATACAGGGCAGGGATAAATACAGTGCATGTCTGCTTCAATTAGCAGATGCCGCAACTCCACACAGTGTGTAAAATATATACAACCAAAAATCAGCTTTTGCAGGTCTTTATTTCTTCTGTAAAACAGTAGGTAACTTTTCCTAGGTTTCACTCTTTTTAGTGTACTAGATCCAGAAAC
TCTGATCTCAATTACAGGTTGGATCTCACAAATAATAATGTCAGAGACAGAAATATTTTGCCACTGTTGATTACTATACTTTAAAGTTCTATATTATGAAAATATATAATAGCTTGTACGCTTCAGTGTGTTGTTGTGTGGTTTTTGTGTGTTGCGGAATGATAAAGGGCTGTCATATATACACGCTAACATGGAGAGAGCCCTGG
GTAGGAAAGATGGTCCAATCAAACATCAACGAAGCTTCAAAAACATCAAGCTTCTGAAGTCATTTTCCTGTTCTTGGTACTGTTTCCTCCTCTGTTCCCAAATATACCCTATGCCCTCGCTCTCAACATCCCTCATTGCAATTCATCTTTTTTTAGACTATGCATAAATAAGGTATGAATGACTAATAACGGTGTAGGTTGCCAAG
CTACGTTCTCTACAAACAGCAAACTCGAAAATGCCGTATTTCCCTGATAAATAATTCCCATTCTAAGGGATTCCACCCCCCATTCCAAGTCCCCTCCAAAAATATATATTGAAAGAAAACAAAATCACAAGGAAACACATTTTCTACTCTTGTAGCAGAAAAGGGCTGGTAACGGATTTTTGGTGTCTGCATAAGCTGAGAGCAAG
TGCTGGACACGGCAGGAGAGAATGGGAACTGGGCCCTCCAAGGGCAGCCCTTCCAGGAGATGGGACATGGATTCCTTGTTTGTGTTCTCTGCTATAGCCAAATATATGTGCACGTGTATGTGAGCATTATGGGTTTTTGTTTTGTTTTGTTTTCTGAGATGGAGTATTGCTCTGTCACCCAGACTGGAGTGCAGTGGCACAATCTT
GCAGGAGAAACTGAGGAACCACAGTCCTGGTGGGGGGAGCTGGCAGCTGGGCAAGATCCAGGCGCCACGCTGGCGGTTCGTGAGTGTCGAGGCACCACTAAATATAGCTGTCTGCCGTCCACTCATTATGCGGGCTCTTCTTCAAAAGGCAAGGTGGGACCCGGCGGGGAGGGTGCTGCTGAACCAGCGGTGAGGCAGGAGCCCAG
GGCGTGTTTGTGCCCAGAAGAGAGGCCGGGCTGCTGCAGAACCCCGCCGTGTAAAGAGGCAGAAAAGTTGGTTTGGTTTGCAGTAACGCTGCAACTAGAAAATATATGCACTTCAGGCTTGTTGAAACGACCAAGACTCTGTGACGTTAATTTGGGTCTTTGTCCTGGCAGTGCCTCTGCCAGTCACTGTCATCGTTGTGTCCCCC
AGGGCACCTGGACGCGCGGGAGAGGGGGCAGACCCCGCGTTAGGGGTGGCAGCAGCTGTCGCCCGGCCACACCTGGTGGTGTCATTCTGAACCCTGTTGCAATATAAAGGGATTTTTTTTTAACCAACTTGGTTTCTTTGTCTAATTATTTTGCTTTGTAGGGAAGGGTTTGGGCTGGGAAGGAGACCATGCCTTCTGTTCTGATC
TCCTGTTTTGATGCAGTGCCACCACGCTGGGATTTTGTAATTATGAGCTTCAAAAGCAGAGACAACATCTTCTATTTCTGTGTCTCTTCCTACGGTGAATAATATAGTCCTTGCCGTTTCAATGTTAACAAAAGAAAAAGAAAAATGCTGCAATAGCTGAGAGGGTTTAGAGTAAATGGGGTTTGGAGAGGGTCAGGTATTTTCCA
TGATGAATAGCTTTAATTGTATGTTTAAAAGTCTCATATGTTCACATGCTTAAATCTGGGTATCAGAATTTAAGCAATTCTTGAAATGTATTGTCTCCTTAATATACTAATTACAAAGCATCTCCAATGTGTGTCACTACAGGCTTTTTTTTCCCAGATCATCAAATTTTGGCTTTTAACTAAGATACATAGCTTTATTTTAGCTA
CTTCCCTGGAGAAAAAGAAGTCCCCAAGAAAAAATTCACTCTATGTAGAGAAAAAATATTTTCTCTCATGTTAGTACATGCAGAACATTTAATATACCACAATATATATGGTTTTTTATTCATAAGAGGGTGATGGCTTTTATTTGTGCCATGCTTGGTGTGGGCTTGGTTTCCAGAAGCGACAGGACATGGAGGGATGTTGACAG
CTTTTTTAGCCTTCCCTGGAGAAAAAGAAGTCCCCAAGAAAAAATTCACTCTATGTAGAGAAAAAATATTTTCTCTCATGTTAGTACATGCAGAACATTTAATATACCACAATATATATGGTTTTTTATTCATAAGAGGGTGATGGCTTTTATTTGTGCCATGCTTGGTGTGGGCTTGGTTTCCAGAAGCGACAGGACATGGAGGG
CTTCCCTGGAGAAAAACAAGTCCCCAAGAAAAAATTCACTCTATGTAGAGAAAAAATATTTTCTCTCATGTTAGTACATGCAGAACATTTAATATTCCACAATATATATGGTTTTTTATTCATAAGAGGGTGATGGCTTTTATTTGTGCCATGCTTGGTGTGGGCTTGGTTTCCAGAAGCGACAGGACATGGAGGGATGTTGACAG
CTTCCCTGGAGAAAAACAAGTCCCCAAGAAAAAATTCACTCTATGTAGAGAAAAAATATTTTCTCTCATGTTAGTACATGCAGAACATTTAATATTCCACAATATATATGGTTTTTTATTCATAAGAGGGTGATGGCTTTTATTTGTGCCATGCTTGGTGTGGGCTTGGTTTCCAGAAGCGACAGGACATGGAGGGATGTTGACAG
TCGCTTGAACCCAGAGGTGGAGGTTGCAGTGAGCCGAGATCGTGCCATTGCACTGTAACCTGGGTGACTGAGCAAAACTCTGTCTCAAAATAATAATAACAATATAATAATAATAATAGCCATCCTTTATTGTACCCTTACTGGGTTAATCGTATTATACCACATTACCTCATTTTAATTTTTACTGACCTGCACTTTATACAAAG
TGTAACCCTCACCTGGTGTTAACATTGTACCCTATTTGCTTTAAGTTGTATGTATTTCTGAACTTGGCAAAATTGGAAATTAAAATTTTTAAAAATTACAAATATACAAAGTTATTTATCTTAGCACATTTATTATGTGTGACTGCATCTGATTTATATTTAAATTGGCAGGTTTTGAGGGATTTTTTTCTTCATCATAAATGTAA
GAAGATTGTGGGGCTACTTTTTCTCATAGCACTTTATTTTGAATGTTGTTAGTTTGTGCTGAGAATGGTCGTCCGTATTTGAACCAATTATTTATTTTAAAATATATTTAAGCTACATTTTTGTTTTGAAAAATTGCCATAAATTTGGTGCCACTTTCTTTTATTTATTTGACTGAGTTAATATTATTGTATTAACATTTTAAGTA
CCATGTTGAAGATACAAGCGTAAATTGTTAGGCTGCTATTTTCTAGAAAATGCTGTACCTTGACTTTTTAAAATAATCTTATGAAACATAATTCTGATAAAATATAATTGTTCAATTAACAAAGTAAAATGATGTTTGACAATTATGTACTTAATGATCCATGCTAGTCTTTAATGCTATTTTCAGTAACTACTAGCTTCCACTTG
ACTAAGAAGAGAAGATCAAGGGCATGAAATTGGGGAAGAGTGTTATTTCCGTTTTTTAAATGAGTTGATGTACCCTTATATATATATACATATATATATAAATATAAATATATATAAAAACAACAAAACAAAACAAAAAAAGAAAAAAAAACAAAAAACAAAAACAAAAAAAAAAAAAAATCAAGCCCTATATTTGATCACTTCCT
AAGAGAAGATCAAGGGCATGAAATTGGGGAAGAGTGTTATTTCCGTTTTTTAAATGAGTTGATGTACCCTTATATATATATACATATATATATAAATATAAATATATATAAAAACAACAAAACAAAACAAAAAAAGAAAAAAAAACAAAAAACAAAAACAAAAAAAAAAAAAAATCAAGCCCTATATTTGATCACTTCCTGGAAAG
TTGAGCACAGTAGTAAAAATATTTTTACATACATTGTATTTCAAGGGTTCTGCATAAGCAACCTTGTTTTATTGTGACAATTTATTTGGGAATTGTATCAAATATATAATACTGAGATGTTCTCATTCCTTTTGTGAAAATACTTTTGTTTAAAAACCACTGCCTTCAAATGAAAACCACTAGGTTTGTTATGCTTGCCTCATCTT
TTCCAAGTAAGAGTAGCTGGTAGCCATCCAGCCATAAAAGGAACGAGAGTCTATAGATTTGTAAAAGTAAAACTGCTATATTTTGTATCTTCAAATCTTCAATATAAAGAATTTAAAGAACCTGAAACAGTTAATGCATGATTCGTTATATTGGAGGGAAAAAGCAGGGGACTGATAATACAAAATAATGGCAACTTTAAAGATCA
ATCCTAGGGTGTTTTAAACACACCATCTGGTGCCAAATGAAGATTTTTAGGAGTGATTACTAATTATCAAGGGCACAGTTGTGGTACTGTCATTGATAATAATATAGTTTTTTTTTTTTTCCTAATTTTGACCTGTTTCACCAGTGTTTTACCCTTGACTGCCCCTTCTATGCTGCTTCCAAAAGTGATAGTGTGTGTAAGATTTT
