# Supplementary material for: Poly(A)-DG: A deep-learning-based domain generalization method to identify cross-species Poly(A) signal without prior knowledge from target species
Source: PLoS Comput Biol. 2020 Nov 5;16(11):e1008297. doi: 10.1371/journal.pcbi.1008297 (PMC7671507; doi:10.1371/journal.pcbi.1008297)
Supplement: S1 File — These three datasets are produced by previous researchers and we use them in our experiments. (ZIP) [file pcbi.1008297.s002.zip › human/omni_polyA_data/positive/TATAAA.txt]

TTTGTCTATATCTGTATTTCATTTGTTTAGAAAGATTCTTTTGGGTTTGATAATGTAATTTGTATATTTAAATTTTTTATGGACATAATTCAAAGGAATGTATAAATTGGTCTTTTGTTAAATGGCTTTTTAATTGATAAACTTCTCTTGTCATTTTTTGGTATCCAGCTATTACCTATTTAATAGATTTATTGAAATAGATTATT
GAGGTCTCCAACTCATTTGATCTGAATTTCTGTCAGAAATAATGGTTTTCATTATGACTCTTTATACAAACTTTTATGTGTTTATAAGTGTATATAGGTATATAAAAATATATGTAACAAAAATAAAACAGTACAGAGTCTTATTCTATGTGATGCAATGAGATATTTTCATTTGATTTTTTTTAAATGCCTGTGGTGATTTCCCA
GAGGTCTCCAACTCATTTGATCTGAATTTCTGTCAGAAATAATGGTTTTCATTATGACTCTTTATACAAACTTTTATGTGTTTATAAGTGTATATAGGTATATAAAAATATATGTAACAAAAATAAAACAGTACAGAGTCTTATTCTATGTGATGCAATGAGATATTTTCATTTGATTTTTTTTAAATGCCTGTGGTGATTTCCCA
ATCTTAATTGACAATGGCGTTTTTTTATACATAACCATGGATGTAGTGGGAAACAATGTTGTTTGGTAAAAATAATGTACTTGATCAATGTAAAAAAGTATATAAAATAGTCTTACTAAAAATCTAGGTTTTTTTTTCCTCCATGAAAATCTGTTTTTTTAGGCCAAAGTCAGTATAAAAGAAACTCTACTTCTTGGGCTGGGCAT
TTGGTTGAGTGTTACTACATGACAAGTACTTATTTCACATATTAACTCATGGGCCAGTGAGCTATAGGCCTCTGGGCAAATCCAGCTCCCTGCTTGTTTTTATAAATACATTTTATTGGAACACATGCCTATCATGTACATATTGTCTATGGCCGCTTTCATGATACAATGGCAGAGTGGAGTAGTTGTGACAGAGCCTGAGGCCT
TTCAGTTGTTTTTTTTTTAATCTTGAGCTTAAAAAATCCTCAGAGTTACAAAACCAAAATTTTGAAAAGTCAGAATTTGGAGAAAGGAGTCCACTGACCATATAAAGAGAGTAATAGCCACCTAAAAATGACTCGATTGGTGTGTAGGTAAATAATTCTTTTACCAGAAATGTGTGTGACTGAAATTTGATCAGGGATCTCAAAGA
AGGGAAAGGAACTCTCTAAAATAGTAATCTGATTTGATGAAAGATAAAATTTTAATATAGCTTCAGTTAACCTTCAGGATACTTTAAATGCTACATTGTATATAAAAGTAATAAAGTACAAATGAACACGAAGACTAAAACATACTGTGCCATATTTATTTTACATCTAGACTTGGTTCGAGGAGTTTATAGTATTTTTAGGTCTT
TCACATCTCCATTCAAAAAATGTCTCAAGCATCTACTGTTGTGTAAGGAACTTCTGATTCTGATTGCTGTTACTTGAATAGGAAATGGTTACTCATTCTGTATAAAAGTTTTGCAAGAGAATGAATTTTTTATTCTGTAATCAAAAAGCAATAACTTGAAATTCACTCTGTAATATTATAGGTCAGTCAGAATTATACAAGTTTTA
GTCTTTCAAAACACTGGCTTCAAAATAGGATGTGTTTTCCTAATGAATCAGAAGTGGGCAATGAGCATTGTTCCACAGGAATAATTTTTAATTTAATTTCTATAAAACTAGTTGAGAAATGAGAGCCTGTCCACCCACCATTTGTGTATCAGTGGCCAATTCATTAGTAAAAATAAAGGAGGGGAAAGGAGACTGGAGTAGTGGTT
GGAACGCGAGGAGCCTGAGAACGCGAGGCCCTAGGGGCAGCCACCCGCGCCCAGCGCCCCGCGCCCCGCGCCCCAGCCGTGCTGCCTGCCCTCAGGGACCTATAAAGCCCACTTTGCTACAAACACAGTCTCTGCAGCAGAGTCCTGCCACCTCAGCGCCCCTGAGCCCATGCCCACCGGGGTCACCCCCACCACACCAGCACTGG
CCTTGTATTAGATGAAGTAAAGAAATATGAGTTTTTAAGTAAATTAGGTTAACCAGAAATGCATTAAATTGTTGTAAGTAAAAATTAATTAATGGATTAATATAAACATAAAGAAAAGTTTCCAAAGAAGGCTTTGTCCTTTTAATAATTCTGCAATTGACATGAATGAAGTCCTAGAAAGTGTGTTCATCAAACCTAGGAATCAA
GGCTTGACCAACTGGTACCAGGTCAAAGATTTTTGTATTCTTGTGAATTTTTTTTTTTGTCCCTATTGCCCAGGGATGTCATTGTAAATATATGTGCATTTATAAATAATTTTTGTATTCATTGACCATATGTGTTGGCTGCAATGTAAATATTTTTGATATGCCAAAATTATATGTAATATCCAGTTATAATATTGACAAGTAGC
CTTGGAAGAGTTCAGATGCCCATCTTCTGCAGTTACCAAGGAAGAGAGATTGTTCTGAAGTTACCCTCTGAAAAATATTTTGTCTCTCTGACTTGATTTCTATAAATGCTTTTAAAAACAAGTGAAGCCCCTCTTTATTTCATTTTGTGTTATTGTGATTGCTGGTCAGGAAAAATGCTGATAGAAGGAGTTGAAATCTGATGACA
TATTTCTGGGTAGTGTTTGTGATTTACGGATTTGTTACTGAAAAACAAAAAAATCACTACTGTGAATTTACTACTATGTAACCTTGTGGTCGTATTTCATTATAAATAAAATAAGAATTGCTCTTCTGCCCACCGTTCTTGATTGGTATTCAGTGCAGTAGCGAAATGAGATAGTTTAGACACTGTTGAAATAACTGCATTGAGCT
TTCACTCCGTACCACTGGTGTTCCTTGGTTCTCCACCTGCGTAGGGATTTGCGCATTAGATGAGAGAATTTCAAGCAAAATACTTTGAGTTTTACAAAGATATAAAACACCTAGTAATTATTGCTGCAGACTTTCCTTTTTTCTTCTTTTTAGAACTTCATTATTTTCTTATTACACAAATATTTTCTTATTACACAAATATGATT
ATGCTTTTAAGGATGTTTTATAACAAATTGTGTAGCTTTTTCCAATGGAATGTTTATTCTGAATTATCTAATTCATATTGTAAGTATAGAGGGAGTTTAATATAAAATTATTAAACTAATATTTGTGAAAGAATGTATTTGTGCATTTAACAAATATGTTAATCCTCAGACTGTTATTGGGCAGCTGAGCATACAGGAATAAAAAT
AGTTTCATTCACACAAAACATGGACATCATCTGTGAGGCTCTGTCCCAGAGAGACAGGGCCATCCCTCATGTCTGTTATTGGGTTGTAGATAAACAAAAGTATAAATCAAACAAACTGCAAATTACTCTGTCTCTTTTCCTAATCAATACAGCAACAGTCCTCAGTGGTACTGCACCACTCTGGAAAAAATGCCTTCAGGTTCCTT
TTGGCTCCTCTAAACATTTGCTGTTCAAACATGTTTTTGAATATACATTCTATAAAAGATTATTTGAAAGACAAAATTCATAGAAAATGGAGCAAAACTGTATAAACTGATTTGTAACTAACACTGGACCATTGGATCGATATTATATGCTGTAACCATGTGTCTCCGTCTGACCATTCTTGTTATTGTTAAAATGCAGAGGAATC
AGCCACTTGTGTGTTCCCTCTCAGTCACTGCTCTTCTCAAGGACAACCACTCTTCTGACTCCTGATACCATAAACTAATTTTGCCTGTTCTTGCTTTTTATATAAAGAGAATCACAGAGTATGTACTCTTTTGTGTCTGGCTTCCTTTGTTCAAATTATTTCTGTGAGATTCAGCCATATTGTGTATAGTTTTAGTCCCTTCATTC
GTTGCATTGAGCTGTAATTAAGGAACATTATAATTTATGACACATTTCTATACTTGCAAAAATTATATCATTTTATGGATATAAGAGAAAAATGCCTTTTTATAAAATTTCAATTTCTGAGAAGTGTGTAATTTGTCTCTTTTCTGATGTTTAACCAAGACTGGTGGTGAAAGTAAAGACAGAAACTGTCTCTTAAATGTAATTGA
GGCACAGTGAGCCCACCAGCTCAGATGGTTGATCTTACCATACCCTCATAGTACCAAGAATGGACTGCCCCCTAAGAAACCTGTTTGAGAATCACTGAATTATAAATATAATCCATAGGCCTTGAGGCCCAAGATTATAAGTGTCTAAAGGGGAATCAGAAAAAGTCAGCACTAGAACGGTCTGGGAGCAAGGGTGCAGACCAGGG
CCATCTGCCGCCAGCCCATCCGCGACCGCATCCAGATCTTCGTGTGAGCCGCGCCGTCCGCCGCGCCCGAGCTGCCTTCGCGTGCCCCCGCCCTGTGTTTTATAAAAAGAAAGATTCTCGGACGTTGCCTCTGCTGTCTGCCTGGGGGACCGGGCGCCTCTGGGGTCCTCCCCTCGGGACACGCGGGCGAGCCTGGGGGCGAGGAG
TTGGCCTTAGAATCTGCAGAAATTAGGAGGCACCGAGCCCAGCGCAGCAGCCTCGGACCCGGATTGCGTTTGCCTTAGCGGATATGTTTATACAGATGAATATAAAATGTTTTTTTCTTTGGGCTTTTTGCTTCTTTTTTCCCCCCCTTCTCACCTTCCCTTCTCCCCGACCCCACCCCCCAAAAAAGCTACTTCTTCATTCCGTG
TCTTGTGTGTGTGTCCTGCAGGTGATTGCAAATAACTAACCAAAAGAAGTCCCTGGGACTGTTTCAGACTTGGAAAGGTCACAGAAGGAAAATAATATTATATAAAGTGACAACTATGCAAATCACATCTTGATGAGGGTTTTATTATTATTATTAATTCAGAAATCCATCCTAACATCCAGGGCCCTAAGAACCAGAAATAGGTC
AATAGTAAGTGCTCAATTAACATTGGTTGAATAAATGAGAGAATGAATAGATTCATTTATTAGCATTTGTAAAAGAGATGTTCAATTTCAATAAAATAAATATAAAACCATGTAACAGAATGCTTCTGAGTATTCAAGGCTTGCTAGTTTGTTTGTTTGTTTTCTACTAAAGGCAAGGACCATGAAGTTCTAGATTGGAAATGTCC
TGATGATTAAAAAAAACACACCTATCCATTCACTCATCAATAAAAACATATTATGATGGTTATCAAGCTGTGTCCTATGAGTGATAAAATATTTGTAAAATATAAAATTAAATGGCATCTATTTTGAACTCTATTCTAGTCTCTCTGAGCACCTCTAGCAGTTCAGCCCATCTTTCAAAAGTCATAACACCTTGAAAGCAGCAACT
GAACGACAAAATGAAACAGAACTTGACCCTGAGCTTAAATAACAAAACTGTGCCAACTACTACTGGTGATGCCTAATTATGAATCCAACGTGTAACCAGTTATAAATACATATATATATAAAAAAGGATCTATTTTTGTGTAAATGTACAAATACTGTAAAGCTGTTTGCCATAAGTATTTTGCAGGAGGGTCTGTACTTGAGTGT
CAGAACTTGACCCTGAGCTTAAATAACAAAACTGTGCCAACTACTACTGGTGATGCCTAATTATGAATCCAACGTGTAACCAGTTATAAATACATATATATATAAAAAAGGATCTATTTTTGTGTAAATGTACAAATACTGTAAAGCTGTTTGCCATAAGTATTTTGCAGGAGGGTCTGTACTTGAGTGTTTTAGGACTGGAGCTG
GGCTGCACCCCTGCAGTCTTACTCTGCTGGTGTAGCGGGCAGCTGCCCACTCCCACCCCACCCTGCACCGCGGGCTCCTGAGTCGGCAGATTAAGCATTTTATAAATTGTATTTTAAATACATGTTTTAAACTTGTCAGATCTTTGTCCTCATTTCAGTCCCTGCCCTCTACCTCTTGCTGTGGCCGCTTATTTAACCCTGGGGGA
AGAATTATTTTTCATGGGAAAATTCTTACTGATAGATTACTGGACTTGAGTCATAATTTATTGGTTATCTTATTCTGCCCTATCTACTCTCAGCACTAATTATAAAAATAATCAAAGAAATGTTTTTGGTTAGAAAACTGTTGTTCATTTGAGTTTTGTTTGGGTTTTCATTGTTTAGGTAAGGGAAAGTGGCAAGCGTTTTTTTT
ACGTTACATACATACTCTAGGGTGAAACTTATCACTAGGCAGAACTGGGTTTGATGCTTTGTCAACTGAAAATACTTATGTCTGTACATTTTCTAACAGATATAAAACAAATTTTGTAAAGTTGAATCTAGTGAAAATAATCTTTATTTGACATTTAGAGAACAGGATTGTGGGGAATATTCTTATTAAGAACTTTGGTACAATGT
ATTATGATTCTTATTATGAACATTTTCATCAAAACTACTTTCTTTAACAGCTAGGGGAAGGTTGAAATACTGTGAATATTATCATACAGCCCAGTGAGATTATAAATACTTTGTTATTTTCTATCTTCCAAATATGCTTGTATGCTTGGTTATTTATCAATGTGTGTGTGTGTGTGTGTGTGTGTGTGTGTCTGCCTTAACATGCA
ATGATTTAATTTTGCCTTCCTAAGATTGCTGGTATTCTAGCTCTTACCTCTATGTTCTTTCTCACGTCTCCTAAAGACAAAATTGTTTAATTTACATGATTATAAAGATCTGTTTATGAAAATGGAACATGGTAACTGTCTCTCATTTTATTTTCTTAAAGGTTCTTCTCTACGTTAAGGTGGAAAATGTCCTTCTGTTTCTAAGT
TTAAATAAAATATGCTTATTAAACACTCCTGCAAAGATGGTTTTATTAGTACCCTGGTCATTTTGTTCAAGGAAGGGTTATATTGCATTCTCACGTGAAATATAAAAAGCAAGTCTTGCCCAATAAAAACGCTACATTGTGTGTATTTTTTGTTCAGCTAAGAATTGGAAAAGTATTTGCTTGCCTTTTAAGTTACTGACATCAGC
TTAAAAGAGTTACAACCTTTATATCAAGACAGTCATTGTTTGTCTTAACCAAAATAAGTCAAAAATAACAGCTATAAAAATTATTTTCTTTATTCCTAAATATAAAGAAAACTGACTTTTTGTTTAACTTCATTAGTTTTGCAGTATTGTTTTTTCAAAATGGGGACACATGTTCACTTTTGCCATGATTTCTCTGGAAATGTAAT
AGGGTTGTGAAAATTAATGAGTTAATGCTCTTAGAAGAGTACCTCATATGTAATAAGCACGCAACTGTTAATTATTGTTAATGTAGAAGTTAATTCTGTGTATAAATCAGATACACTGTGGTCAAAGATTTGTGTGTATTTGTAAGAAAAGAGGAGAATGGAGAATCTATTTTTAAGTGGTCCTATGTGTGAATGCTGGGTTCTTT
GTAAGCCATTTACATGGATTGATGATTTCTGTTCTTGTTTTCTTCTAACCTAGAACTCAGGTCCACAGTTTTCCACAGGCTAATGGCACTATGAAACAGATATAAAGAAAAATAGACACTGTTCTGAGTTTCTCTTGAGTGTTTTTGTGCTATGATCTGATCATCTATTGGTTACCTTTACACATTACATTCCTAAATCTTCTATC
TGTGATTAATTGAAATTTTGTCTTTAAGCAGAGAGTTATTTGTGACTATAAGCTTTGTGCTTAGAGAATGTATGTGTTTTTATCTGTCAGTATGGGAGGATATAAACTGCATCATTAGTGAAATTATTGGTTGTGTAATCCTTTGTGAAATATAATTCTAGGTATTTGATAGGGTATTGAGTGTATTTTGTGTGTGTGTGGATGTG
CCTCCTATGAGTGTGAATTATCTTGAGACTTAAAAAGAAAAAACAACGTTGAAAATGCAGATGTCTTCCTAAGAAATCAAATAAGATACAGTTAAGAGTATATAAAAAGCTTTATTTAGAAAGTTTCCAATAAGACTATTGATTTTTCCCCACATATAAAGTATTTTTTTTCAGATTCTTCAGAAAAGTGTGGGCCTCCTCCACCT
AATCAGATTTTAGTTTTTAATATAATAATTTTTATAAATATATGACCTATTTAAGTGCATGGATTTTAATATGTAAAATATGCTATATTGTTACCAAAAATATAAATTATACTTTAAGAATTTATCTCAGGACTTTTTAATACATTCCCAGTAAATTCAATATTCACTATTTTTCAAAGTTTTTTTTGTTTGTTTGTTTTTGTTTT
ACCTAGCCATTTCTCCAAGGCGCAAATGGCCCTGGCTTCATTTATTCCTTTCCTTTCTATCCTTTTATATTTTTCCCTTCCCCACCCCCTCACTCAATGGTATAAAAGCTAGGACAGAGCACCTGACCTCAGTTGTCTTTGGCCATTGTGGGAAGTCATTATTCTGGAGACAAGAAAATCATCACTCTGGTGCCTTGGTGGCAGCA
TTTGGGACCAGACAGCCTTTGCTCAAATCCTTCCACTGTTACCTACCAGCTTGGTGGCCTTGGAGAAGTTATTTCCCTGTTCTGGATGTGCTTCCTCTTCTATAAACTAGAGACGCTACAAATTCCCACCACAGAGGGGTAAATGCACCATCCTGTATGTTATGTGTTTGGCACAGGACCTGGGATGCAGGAGGCACTCTGACCGG
CCCGCCCCTGCCCGTGCCCCACGCTGCTGCTAACGACAGTATGATGCTTACTCTGCTACTCGGAAACTATTTTTATGTAATTAATGTATGCTTTCTTGTTTATAAATGCCTGATTTAAAAAGAAAAGAGCTTGGCATATTTATCTATTTCGCTGTGTACCTGTTAGTCCTTCCCCGACCCCGAAACAGATGACATTGTACAATAAA
TGAGGAGCCAGAGACTTCTTAAATCATCCTTAGAACCGTGACCATAGCAGTATATATTTTCCTCTTGGAACAAAAAACTATTTTTGCTGTATTTTTACCATATAAAGTATTTAAAAAACATGAATTGAGTTTCTGTAGATTTCTAGTTCTCAACTTTAGCCTGAACGCCAACACTTGAAGGTGTTTTTCATCCTCTGTATGTTGAA
AGGGAAGAACTGATGGTCATTAGGGTTGTCATTGAGAGTTACAGTGGCATTTTAGTCTTTTTCTTGTTGTTTACAACAGAATACCTGAAACTGGGTAATTTATAAAGGAAATAAATTTACTTCTTACAGCTCTGGAGGCTGGGAAGTCCAAGGTCAAGGGGCCACATCTGGTGAGGGCCCTTTTGCTGACAGGAACTCTCTGCAGA
GGTAGTAACATTTCTCTCTCCTTTTAAAAAGAATATATTTTGTCAAGCATTTTATTTCTGAGGCTGAGAAGTGACTTGTCAATTTGCTGGACTGGATTTTTATAAAATTCGCCCATTCACCAGCACCAACTGTGCGTCCTTGGTTCTGCCTTCCTGTTCAGACACCGCGCCTGCTTTCTGAGTAACTGCCTGCCGGAGCCATGCAG
ATAGGGTTTTCTTGACACTTAGATTTAACCTTAATGCATCTGCCCAGCTGATGGTATCAGACGTGCTGCTGTTCATTTCTTTTTCATGGTAACAGTAATGTATAAAGTGCCGATGATGTAACATGCAGTTGTCTTATTTTCATCAGGGCATTTGTTTCATGGCTCTGTTGAGTTGTTTTAAGTTAGTGAATGGCTTTTGAGATTTC
TCCTAATTCCATCTCACTGGAGATGTTTAAAGTTGGCCTCTATCCTAATGACTCAAAACTTGGTTCTTAACTACCATGATTGCTTTTGAGGGCCCGGAATTATAAATATATATTATATTTTAATTGTTTGAGATTATTTTGACACATTTCTTTGATACGTAGAGTGTTTTGTTTTTAATTTAAATCTGTCCTCATGCAACCCTCCA
TTGGCTGCAGCCACAGCCCCTGCAATGCAGACCAGGATGAGGGAAAGCCGCTGGAAGAGGCCTACAGCATTTTTTATTAGTAAATCCAGAGGACGTGTTATATAAAGTGTAAGACAACCACCATTGCATGCATTTATTCATTCACTCATTCAGTAAGGAATTTTCCATTTCTTTATAAATGAGTAAAAGGTACAGGCTGGGTGGCC
TAAAATAAGGGACTTGGAATCTTAGTGGTTTTTCAAACCATTTTACATTGTGACCCAATATACACATGATTACTTGTAGATATGTGTGTGTGTATATATATATAAAAAAAATGAACAAAAGTTTTACACAATAATATTTACCCTTGCTACATGCAGTGTACTCTGCTTACCCTTCTGTTTTATTAGGGAAAAAAATATGGCTATAA
TCCAGTCCATTGTGAAATTATCCCAGCAGCTGTAATGTACAGTTCCTTCTGAAGCAAGCAACATCAGCAGCAGCAGCAGCAGCAGCACAATTCTGTGTTTTATAAAGACAACAGTGGCTTCTATTTCTAAAGTGCGGTCTTTCTCTTTTTTTTTCCTACCAGCAAAACAAACTTTTGGGACTGATTACATCTCTAATAGATTTTAG
TACCGCCTTTATTTCTCTATTTCCCTTGCCTTCATCACCTACATTTTTTTCCCAGTCCTACCAGTGACATTCAAATGTTGATGTATCTGGTTCGTTTGAATATAAAATATGGCAAACTAGAATTCTACTTTTATTTTGCATACCCTACTCCTGACTCCTATCTCATACACAATTCTGAGTTCTCAACTCTTGATATTGCTGTCTTA
TGTTCTGTGAATGTGCGGGCAGGTATTTTTGCCCACATCTGTATATTTGTCTATTAATGTGATGTATTTGAGTATTGTTGTGGGGGCGGGTATGTCTGTATATAAATCTGTGCAGCCACTAGTCAACAAATACTGTGTATGCCTAGCACTTCCTAGTCTAGTCCACAGCATCTGTGGGTTTAACCAACTTTGCATCAAAAATATTC
TCCCCCAAAGCTCTGGTTTCCCCCCTGCTCCCAGGCTTCAGGTGGACGAGTTAGTGACCACCCCCACTCCAGACCTCCCTCCCCTAGCCACCCCCACAGTTATAAAAACCTTCATTCTCATATGGAACCCCCTTTCCTGAAATCCGTAGAGTGACTGACTGCTTTCTTGAGTGAATCTGGACTGGGCCACATGATGATCGCTGTAC
GTTGCTTGAAAGAAGCGAAAAACCTCCCCTTCATAGACTTCCTTCTTCCCATCCCCCCTGGCAGCCGCTTTGTTCCTCTAGCCTTGTAAAATTTTCTCTGTATAAAACAGGAACATCAGCCAAACATGTGGACTTCCCCACTTTCCATTCATTAGAAGAATGCATTATTTCAAAATCTCCTGGGAGCATTTAAATGCAAATTTTGT
TCATTTGCACAGAAACTAGAAATCCCATCTGGGCACTCAGCATTTTTTCTAACGATGATTTAAGCAAATGGCCTAGCTTTGTGGTTTTTACAAAGACAAATATAAAAACACTCAAGAACAACGTCCCGACTGATCAGTATGAGACTGATGTCTGCTGTGAGCACGTGGATATTACGGCTGACGCTAAGGCACTGACTCTGCTGTTG
GGAGATCAAATATTGGTTGAATGCCTATGTATGTCAGGCCCTGTGCTGAGCCATGAGGATTAAAAAGATGAATAAACATATCTTGTTTAGGAAATGGATGTATAAAAAAATCAAGTGCAATAAAGTGTGTGTCCAAAAGCTGACACAATGGAAAGGATGTTTTGTTTTGTTTGAAATTTATCAAATATAGTAGTAGGAAAGAAGGA
TAGAAGAGGGTACTGAAAGTGTACTGAATGACACTTTATGACCATCAAAAAGATGACTACATTAAGGGAAAATGTTCATGAAGAAACACAGAGGTTGAAATATAAAACCTTCAACATAATACTGAATGACTTTTTTCTTTTGAAACCTTGTATACAATCAGCTTCTGAGTCTCTTAACATGTCCATGCTAATATTGCTTTTTTTGT
GGATCATGCAGGCACTGGGCTCCTGGAAGATGTCCTTGAAGAAGTGACGTCCCTGAGCCCCAAACCCTCCTCAGGGTGGTTGAGTTCCAGCCATGCTCCCTATAAATGTCATGTGGCTTACCTCTCCATCTTGATTGTTTCCTCCTGGGACATCCCCCAGGCTCTGGAGCAGCCATCACTTTGAGAGGAGTTTGCCTTGGTTTGTT
AATAAAAAGGAACTATTAATACATTTGACAATATGGATGTAAATTATAATGCTATGCTGAGATAAAGAACCCAAAGATTTTATACATATGATTCAATTTCTATAAACCGTTAGAAAATGAAAACTAACTGGAGTGGTAGAAAGTAAACCAGTGGTCGCCTGGGTATGGGGGAGGTGTGTATGGGGGATGTGTAAGGGGGGTTAGAT
CTGAGGCCACCTGTAAGGCAAATCTGCCTTAAGTGTATTATGTGTTACTTAAAGGCAAATTTGTGATCTAAAAGTACAAGAGTGATTTTTGAGCTAGGATTATAAAATACATAATAAAGATGTGAGAAGATAAAATGCTTTTGTTTTGGTTTTAATGTTGGGATTATTTTAATCCTTTCATTTGAAAAATCAGTGTCTCAAATGAA
CCAACAGGCCAAATATGGGGCGATTTGAACATCAGAATAAAATGGTGACAGTCACAGAATTATAACCCAGTGAAGAAAGGAATTCATGACATCATATTAATATAAATAATAATTGAATATTGAAATTCGTTAAAGGAAATGAGATATTTATGTAGTCTTAAGGTATCTTCTCACAAATTATGTATTACTTACAAAGGGGAAAAGTG
TATGTTCCTTAAGCTTAAAGATGAATAGATGCTTAAAGTATGCAACTATGGCATTTGGAGTGCAAGACAACTTGAAAAAGAGTGTGAAAACATTGTCAGATATAAAGTTACTTCAATTCTTTGGAGTCTGTTTCCTGTCATGCTTAGATGTTTGGAATCTTAAAGTTACAGAGGAACTGTTCTCTGGTAACAAGACATGTCTGAGT
GTACTTTATTTTTTGTGTGGCACGTCATATGGATATACCACAATTTGTTTATCTTTTCATTAATTATGGGCATTTGGCTTATTTCTACTTTTTTGGCTATTATAAATAATGCTGCTGTGAACATTTGTGTGCAAGTTTTTGTGTTTCAATTCTCATGGGTATATACCTAAAAGTGGAATTTCTGGGAGTAACCATATATTTGAGTT
TATTATAGAAACATCTTTAACATATAGTTTCATACCATTCATTTTTTAACAAAGAAAGGGAAAAGTCTGCTTGTAAGCTGGTTGAAAAAGTTAATCTTGATATAAATTTGTGTTTGATAAATATCCTCTCAGTGTTTTATCTTCCATGTTTCAACAACTATTGAAATATGAAATGCCTGTGAACTCTTAAAGCTTCATGAGCAGCT
AAGCTAAGACCTCAGAAGACATTACTGATCAACACATCCTGTTTAGCAGTAGTGACAGAACATTGTGCATTAAAAATTCAATGATATTTAACTTTGAAATTATAAATTATTCCTGACTTCTTTCCTCATCTCAAACATTCTCTTCAGTAGTGGATGTTCTTTGAATAATCATTATTTACAACAAGGAGCTATTTGGTAATAGTCTC
TTTAATATGTCAGTTATTGCCCTTTTATATTGTGAATGTAATGTGCATAAGCTATATCCGTAGATGTTATTGTTTTATCTCATGTGTAATTGTGGGCCTTTATAAAATTGTGTTGTAAGATATCAAGCAACTTTTGTAATCCATGCTTTGGGTTTGTGAGAAGGAAGATGATTTATTTCTTCTGTTAACTCTCTTAAAACCTCGAG
AAAAGAAAGCCCTTCTAAAACTTAATTATATTTTTAAAGAAAATTTATTATTTTATTTATTGTTTTTTGGCTTAAACTTGCTGCTTTCTTTTGCTTTTTATATAAAAATCATTGTTAAAATGCATAAGTACATTGAGGAATGCAAATTTTTTTTTTTTTTTAATGAAAGGCCTCACATATTTATTACTGAACCCAGCCAACCAATG
GTGGGTATACAAATAACTGTTTGAGTCCTAATAGGCTTGTTATTTTTGAGTGCACAGATCTGTATATTCGCAATTGAAATAGGGAAAGTCTTTATATTCATATAAAGATAATTTATAATACAATAAGTCCTCAATGTTGTTGATAGGTTCTGGGAAACTGCGAGTTTAAGAAAAACAACATATAATGAAATCAATTTTACCATAGG
GAAGCAGAGGTAATGTCTGTTACTATTTTCAGCTCCCTTTTTCTGTCCACTGTTGTCTAAATGATTCACTCAGTGTTATGCAGAATATGAGAAGTTATTTTATAAAGTTGATTTGTGGTATAGGCTTTACATATGTCTTTTCTTTTGGTCAAAATACTAAAGAAAGCTTATAGAAAAAGTGACCTGGTGTCAGGTTTTAGTTTCAT
CTGTAATTTAATCCTTTGTAGATACATTATTTGTGTGTAATTTTATACGTGTTCATATTTTTCTCATTTTGCATTGTGTAAAGTGTACAAAATCTCAAAGTATAAAATACTGCTTATATTGCTTGTAATTTACAGTGTGTAAATATTTTCTAATTGTGTACATTGATGGGGGGGACAAGTGGGTTATTCAGGTTTTTTTTTAATGA
TCTATCTTTTGTGAATGATTGGAACTTTTAAACCTCCCCTCCTCTCCTCCTTTCACCTCTGCACCTAGTTTTTTCCCATTGGTTCCAGACAAAGGTGACTTATAAATATATTTAGTGTTTTGCCAGAATCTCTCTTGCTTTGCCATTAAGCAGAAGAACTAGTTTCCCTGTATAGCCTGCTGGGAGAGACCCACTTCTAGGGTATG
AGCTAGTGCTTTAGGGATATTGTGTTCCATAAATTATCTTGCCTTTTTCCACTGTTGTTATTATATCGTTTCATAACAAAATTACTTTGAACCATAAAGTTATAAATACATTTTAAAAGTCCCACTTGGTAACATTAGATTTCTGTCCATGTGGTGTTGGTAGTTACTGTAACAAAAGCTCTGAAGTGTAATATTTGAAATTAGCC
CTTCATTACAGGGGCAGAAAGCGTTTTGTAAGCGAAGGAGATGGAGGTCGTCTTAAACCAGAGAGCTACTGAATATAAGAACTCTTGCAGTCTTAGATGTTATAAAAATATATATCTGAATTGTAAGAGTTGTTAGCACAAGTTTTTTTTTTTTTTTTTTTTAAGCACTTGTTTTGGGTACAAGGCATTTCTGACATTTTATAAAC
TGCTGTAAAACTATTGTAGATGTCACTGGATTTTACCAAGTAATATCCTTTCTTTTTTTTTTCCCCCCATCTGCTGTGGCTTTTCAGTTAAAATTTTGTTTATAAAAGGAATTTGTTTATTACAGCTCTACCTAGAGCTTGTGTGTTTGTGTGGTTTTTTAAATCTCGTATCCAGGTGTGTTTATATATTAAGATGTTGGGACTTG
CTGCATTCAAAAGACAAACAATATGTCTTTTTTTTTTTTGCATGAAGAAAAATGTCTATCATTTACAGTTTCAATAGCACATAATTTATTTTCTATGCATTATAAATGGCCTTGCAGTTGGCTCAGTTGTTTGTTGTGTTGTGAAATGTTTTAGGATTTTTTGTATTGTGAAAATATGAATATGATTGGATTCAGAAAAATTAACT
GAAAGAGTTTGAATGGGTCACAGCTTATCCAATTTTGCAACCTTACCAGAAAGCACTTAGGAAAGTGATGATTCTGATGGAGAAATAAGAAAAAAGAGAGTATAAAATTAAGAAACCACTCTGAAGGGAGCTCTTGAGTATGCCACCATTTTTGAGAAGTCAACTAGAAAAAAATAAGGTTTAAATTATTTTATATTTTTTAGACT
TGTCTTAGACCCGGCATCCTGGCGCCTGTCTTCAACTCTAGTTCTGCCGTATGTGACTTTAGGCAAGTGTGTGTGTTTCGGAACTTCATTTTCTACATTATATAAAATGGAATTGGATAAAAGCTACATCTGTCTTGGTAATTATTATTATTAACTGATGCAACTTTTTTTCCTTTGAAAAGTATTTTTTTTATTATTTAAGTTTT
TTATTCATTTCCTAATTTTAAGATTAAGCATGATCTTGTGTATTTGTATAAAATGGTTTTTAAGTATTTTATAATTACTGTTTATATAACTAGAACTAAATATAAAGTAAGATATGAAGACAGTTGTGTCAACTTTTTATTTTATTTTATTTATTTATTTTTTTGAGACACAGTCTCGCTCTGCCACACAGGCTGGAGTGCAGTGG
CATCCTGAGAAATACAGGAGCCATGGGTCCTCTGCTGAGTTGACACAGTGTACACTGATCTCAGGCCGACCCAGTCATCTCTGTGACTTTTCCTTGGTTCTATAAATCTGGGCACATTATAGATCCTGGCTCAAGTGGATTTTGGTAGAAGTTTATTGTGATCAATCAAATGAAACAGTTATCACCTCCAAGCCACCCGCAGGCGG
AAGAGAGTTTTTAATAGAACCATGTTGGTTGCACTTTGTAGTGTTTGGTGCTCATTTAAATATCTGAACATTTACTACAGTTTTTAACTCTACTGTGTAATATAAAAGATCTTGCAGAAGTTCTTAGTGTTGGTTTAATATTACCTAATGAAAGTGATGACATATTTTTTATATCTGGAATGAGCCTGTTGGGATCGCATTGCATA
GCAAAAGAAGAAAATATTCAAATTCTTATGTTATTTTATCTAATTATTTTATCTCTTTTTGTGTGTGACTTATAATGTGTGTATTGTATTAATAAAAGTATATAAACATGTAGTTTACAAATAGTTGCCAATGTTATTAGTGCATATCCAAGTATTATATTACTGGAAGTATAATCCTGAAAATATAGAGACCATTAAGCTCTTAA
CCCAAAGGGCTCCCAGCCTAGCACAGGGAGGCGCCAGCCCTCCCTCTCCCATCAGTGACCGCCAGCACCAGCAGCTTAGGGGAAAGAAGAATTTGGGTCCTATAAAACCATGGCCTGTCCTTTTCCTCTAGGGAAGTAAAGTCTTTTCCTTCATTGGAATGTATTTTGTTGTCATTATGTGAGAGACCTATGCAAAGGCTTTTTAA
AAATGCTGAAGGGAGGAATTCAGGTTGAATGAAAGGAAATAGTAACTTACAGCCATATAGAGTTATAAAGACTTCTTGTAAATGTGAACATATGGTAAAATATAAAAACATGTATTTTTGAAATTTTGGATTCTACTCATTATTTTACTTCAATTTAAGATATAAATGTATAGAAATAAGTATAATTCTAAGCTAATACGTATGCA
CTCTAGCACTTGCCATACCAAAGGGCAATTATTTATCTACCTATCTGTATCTCCTTGTGAAATTTGTGCTCCACAAACCAAAGACTGTATTTGTTCATTTTATAAACATTTATGAAGTGTCCATGTGTCAAGTATTCTGTTATGCTCTGCCTTATTGGATATTTCTTCCCAAACGCCTAGTGAACTGTCTGACACCTAGTAGGTAG
ACGTCCAGGTGGAGGTGGCATCCCCACGTGGACAAGAAAGTCAATGTCAATGAACAAGCATTCTCTCCATTTCACTGGCTTCCCAAATGTGTGCCCAGCTTATAAACAGAAGTGACTGATGTTCCCTCCGGTTTTGAATGTGGAGTGTTTGTGTGTGTTCCTTTTTTAAATTAAGTTATTCCCTCAATAGTTTCCCCTTGGTTTTG
TAAGATGGGTCAGGTTACGACTTACAACTTTTGTTCTATTCCCCAGACTCCTCATTATTCAGTACATTTCCCAATAATCTCTTTTTCTCATCTCTTGCTTTATAAATTGTTACGTTGGTGGAGAAGCAAAACATTTGGTGAGTTGTATTCTGGTTTTCCGGAGTTGGATTTTTTTATATTATATACTTTCATGTCAAACTTCTATT
CTTGGGGCCAAGATGTCTCACACCCTAGAAGCCTAGGGCTGGGGGAGACAGCCCTGTCTGGGAGGGGGCGTTGGGTGGCCTCTGGTATTTATTTGGCATTTATAAATATATAAACTCCTTTTTTACTCTAGTCGACCTGGGCCTTTCCCTTCTTTCCAAATTCCATGTGCAGATGAACCTTCAACTGGGGAGGAAACTTCTGACAC
CAAGATGTCTCACACCCTAGAAGCCTAGGGCTGGGGGAGACAGCCCTGTCTGGGAGGGGGCGTTGGGTGGCCTCTGGTATTTATTTGGCATTTATAAATATATAAACTCCTTTTTTACTCTAGTCGACCTGGGCCTTTCCCTTCTTTCCAAATTCCATGTGCAGATGAACCTTCAACTGGGGAGGAAACTTCTGACACTTGCTTTA
CACCCATTAAAAAATAACTCGCCATTTCTCTCTCTCCCCAGCCCCTGGCAACCACCATTCTTTCTGTCTCTGTGATTTAGATTACTCTGTAAGTATGTTGTATAAATAGACTCATACAATGTTTGTCTTTTTTGTGACTGGCTTATTTCATTTAGCATAATGTCCTCCAGGTTCATTCATGTTGTAGCATGTATCAGAATTTCCTT
CTACTTTGAGCTGCCATTTTGATCATATAATAATGATTTAGTAGAGCTCTTTTTTGGTTCAACCTACCTGTTCTTGTATCAGAACTGAAATGTTTGATTTTATAAATTTGAATAGTGGCACAATATAGAGTTCACTATTCCTCAATATTTTCAAGGCTGTTTCTTATCTGTTCATTCTTTTGGTTAACTTGGGAATTATTTTATCA
CTGAGGCTCCAGAAGTCTGTTCTTTTATATCACATTTGAAAACCTTTGAAATGCATTATAGTTGAGTCATATGAATTATGTAAGTATATCCTACTCATTGTATAAAACAACACAGAATTGTCTAAAGTGTCATTTTTCTCCGCATTCCAAGAAAAAGCTAAGAAGCAATGCTAAACAATTAGGCGTGTGATCTTCTGTACTTTTCC
TATAAAACTATTTCTTACTACAATCATATAGACTCTTTGTTTGGATTAGATGTCTATGATCAAGTTTACCATGAAATCATTGATATTATCCAAGACAATCTATAAAGAACCATGGCGCTGTGTGTTTAAAGATCTACATCATTCCTAATGAAATCCAATTCTTATTTTTTTTTACCTGTGTATGTTCTTTCATTTTTAAAACTAAA
TTCTTTAAAACACAGCATTTACACTGAATACAATTTCATTTGTAAAACTGTAAATAAGAGCTTTTGTACTAGCCCAGTATTTATTTACATTGCTTTGTAATATAAATCTGTTTTAGAACTGCAGCGGTTTACAAAATTTTTTCATATGTATTGTTCATCTATACTTCATCTTACATCGTCATGATTGAGTGATCTTTACATTTGAT
TTTGATATCTACCCATTTTTCTGTCATCCCTATAGTTCACTTTGTATTAAATTGGGTTTCATTTGGGATTTGCAATGTAAATACGTATTTCTAGTTTTCATATAAAGTAGTTCTTTTATAACAAATGAAAAGTATTTTTCTTGTATATTATTAAGTAATGAATATATAAGAACTGTACTCTTCTCAGCTTGAGCTTACATAGGTAA
TTCATTAGACAATGTTTACATACCTCACCTGAAGAACCTTTGAGAGTGTATATATAAAATTTTAAAATATATTAAGTTGCTTTAAAACAATATGTATAGCTATAAAAGTTGGAGTTATTTTAACTTTGAATATGTACCAAGTCTCTTAAATATTGAAATCTTGTAGACTTCTTGTGCTTCTGTGTTTTGCTTTCCTATCAGGCCAT
TCCTACTGTGTCTCTCTTTACCTCAGCTTTTGCACACCTCCAATATATTGTCCACTGAAGTCAGAATAATCTAAAAATAAAGGCTGATTACCTCATGTGGTATAAACTTACCAATGACTCCCCGTTGCCTAGAGGCTCAAATTGCTAGCATGGCCTGGCGTGTGGCCCTGGTCAACCAAGTCTCACTTCCACACCCTGACACTGCC
GGTAAATGTGATTTTTAGTGGATAAATGCTATCTAATGTCCAATACTGTTTGATTTTTCTTACTCTATGTACTTTACAAACTGAACTGAAAGATGGGCTCTATAAATGTTGATTTTAGCCGTGTACTTTTGGAGAATATTTTTGTATGCCTATTGCATCGGCATGGCTCAGTCATTAAAGAAATTTTCCCACATTTAAATAGGGTA
TCCCAATTTCAAGTATTTTAATTGCACCTTAATGAAATTATCTATTTTCTATAGATTTTAGTACTATTGAATGTATTACTTTACTGTTACCTGAATTTATTATAAAGTGTTTTTGAATAAATAATTCTAAAAGCATATACTAAGACTCATTCACTTTATTCAAATATTTGTGTGTTCTGTGTGCCAGGCATGGGACTCGTTCTAAG
ATTTCGACGTATTTAATATTTTCAAAGAGACTATGATGGACCAGCCCTGAGAAAGAATGAGTATTTTTGAATTGAGATGATCAATAATAAACATATTTCCTATAAAAGAAAGTATTAATGTTTGCATTGTGTCCAGTAACATAAGAGACCTCTCACAGGAAGGTTCTTAAGATTAAAGTGCTTGGCCATTTCCTCAAACTGTGAAT
TGATATAATGGTTACCACTGGATGAGAAATTCAGTGGTGCAGACCTGGCTTCTGCTGTTTCCAGAAGTGTTCTTTTGTACCTTATTCTGTAGTAGACTGTTATAAAAAGATGACACACACGCTTTATTTTTTCTTTTGCAAATAATAGAAAAAACACAACCACAGAAACAAACAAATAATGGATGTGCAAGAATGCCATCTATTAA
TTGTTTTTATAGGGTCATTTTAGGCCCTTTGACTAAGTTGATATGGAAATATTTTGTTGAAAAACTGTACAGAGCAGCTTTACAAGTTGTCACATTTCTTTATAAATTTTTTTAAAGCTACAGTTTAATACAAAATGAATTGCGGTTTTATTACATTAATAACCTTTCACCTCAGGGTTTTATGAAGAGGAAAGGGTTTTATGCAA
TCCTCTTTGCCTTCCTCCATGATGTAAGTTTCCTGAGGACTCCCCAGCCATGCTTCCTGTACAGCCTGTGGAACTGTGAACCAATTAAACCTTTTTTCTTTATAAATTACCCAGTCTCAGGTAATTCTTTATAGCAATGTGAGAATGGACTAATACAGCGGACTTGTACTTGGCCTCCTTAGAGTTGGGTTCCACTCTATGGCCGT
CACTACTTTAGGTAAAAATAGTTAATCTATTTTTCTTTGACATCCTAGTTTGCGTCAGTGACAGAACTTACTGCTTAGTCTTTGTACTTTTTAAAAAATCTATAAATTTAATGCACTGTCCAAGTGAAATGTCCTAGTTGTCATTGTGATTAAGGGGCCAACTTTCCAGGCAGCTAGCAGAGATACTATTCTCTTCCTCTCCCAGC
GCTGCTAGCTGACTGGACCTCCCCATTGGAAGTTTGTGATTTTGCTTTGGCAAAGTTTCATTGACTAGTAGAACTCATTCTGTTTTAGTGTATATTTCAATATAAATGTAAACATTTTGCTCAATTTGCTGGTGTCTTTCTGTCTCCTTTATCATAGTTTGGATTCTAATGAAAAAAAGGGATGGTTTTTCCCTGCCTTATCATAA
ATCTTGCAATTCCTTTGGGGGATGCAGATTGTAGGGAAGATGATGTTTAGTTTGGCCTTGAAATTATGATATCCCTGCCCAGGGCTGTTTTCAAATACAATATAAAAACCACCTAGGAACCTGCTGTTGCTCTAAGGCCATTCTGCTTTGGTTTGGCTCAGCCTCTAGTCCATTTCCTTAAGGCTCATGTATGCAGATTTAAAGCC
CCTAAAAGAAACCCCCTATTCATTAGCAGTCATTCCTCAGCCCCTGGCCACCACAAATCTACTTTCTGTCTCTATGTATTTGATTATTCTGGACATTTCATATAAATGAAATCAGACAATATGTAGCCTTTTGTGACCGTCTTCTTTCACTCAACAGAATACTTTCCAGGTTCTTCCCTTCTGTTACATCTTCCCTTCCACATCAG
TGGAGATTGGAACCCCGCTTCAGATCTGGGCTCGGCTACTTACCTGCTGTGCAGCCATGGGTCAAGTTGCTTGACCTCTCTGTGCCTCCACTCCCTTAGCTATAAAATGAGCTTACTTAAGAGACCGAAGTGAATTCTTGCATGTCAAGCATCTAGCACATAGTGCTGTTAGCCATTCTTAGTATCATTACTATTAGTGAAAAAAG
AAATGGCAGTTTGACCGAACCTGTTCACAAGGGTAGAGGCTGATTTCTAACGAAACTTGTAGAATGAAGCCTGGAAAGAGTGATGAATTATATTATATTATATAAAAATAATAATAAAAATATAAAGAAAGCTACCTTTCTTCTATACCCAAATTGTGTGTCCTTCTTTCTCTCTCCTCCAACCTCTTCCTAATTCCTTTAACAAA
CTGTTCACAAGGGTAGAGGCTGATTTCTAACGAAACTTGTAGAATGAAGCCTGGAAAGAGTGATGAATTATATTATATTATATAAAAATAATAATAAAAATATAAAGAAAGCTACCTTTCTTCTATACCCAAATTGTGTGTCCTTCTTTCTCTCTCCTCCAACCTCTTCCTAATTCCTTTAACAAACATGTATTCAAAACATACTA
TATTTGCACCTCCTCATTCAACACAGGGCTGGAGGTTCTACAACAGGAAATCAGGCCTACAGCATCCTGTGTATCTTGCAGTTGGGATTTTTAAACATACTATAAAGTCTGTGTTGGTATAGTACCCTTCATAAGGAAAAATGAAGTAATGCCTATAAGTAGCAGGCCTTTGTGCCTCAGTGTCAAGAGAAATCAAGAGATGCTAA
GCAGGTGGGCCGGAAGATCCCACGATTCCGATCGACTGCCAAGCAGCAGCCGCTGCCAGGGGCTGCGTCTGACATCCTGACCTCCTGGACTGTAGGACTATATAAAGTACTACTGTAGAACTGCAATTTCCATTCTTTTAAATGGGTGAAAAATGGTAATATAACAATATATGATATATAAACCTTAAATGAAAAAAATGATCTAT
CTGACCTCCTGGACTGTAGGACTATATAAAGTACTACTGTAGAACTGCAATTTCCATTCTTTTAAATGGGTGAAAAATGGTAATATAACAATATATGATATATAAACCTTAAATGAAAAAAATGATCTATTGCAGATATTTGATGTAGTTTTCTTTTTTAAATTAATCAGAAACCCCACTTCCATTGTATTGTCTGACACATGCTC
GATACGAGGCTGTGATTCTGCCTTTGGATGGATGTTGCTGTACACAGATGCTACAGACTTGTACTAACACACCGTAATTTGGCATTTGTTTAACCTCATTTATAAAAGCTTCAAAAAAACCCAAACATTGCTTCATTCTTTGTTATTTGCTCTTACGTTGGGTTTGTCTCTTCTTCCTAGCATTTCAGTGGTTAGGCATGCACACT
AAGCAAATAATTGATACCCTCCTTTCAGGGAAAATGTTTTCATTCTTTTGTAAGTCAGTTTTCTGATTACCAAAGAAATGTGTATTTATTGTTGAAACCTTATAAAATTAGGAAAAGTAGGCTGGGTGCGGTAGCTTATGTCTATAATCGCCGCACTTTGGGAGGCTGAGGCGGGTGGATCGCGTGAGGCCAGGAGTTCGAGACCA
AGAGTGTGAAGGGGCAAGAGCTGCCATTTATCTAGCACTTAATATTTGCCAGACATTGTGCCAGGCAGTTGTGTACTGTCTCATTTAAGCCTCATAGTCCTATAAAGAAGATGAGAAAACAGGCTCAATGAGGTAGCTTACTAAGGTCACATGGCTGGTCAGTGGCAGAGCCAGGGCCCTGGGCCCATTTGCTGTGCTTACAAGCA
ACAAAGTGAAAAACAGCCTTTTGAGTCTTTCTGATACCTGAGTTTTTATGCTTATAATTTTTGTTCTTTGAAAAAAAAGCCCTAAATCATAGTAAAACATTATAAACTAAAAAAATTTGCCTAGTCTGGACAGTTATTGTCTCAAATTTATACTAAAATCACAAACTCCAGAGGATATGAAGTAATAAATTACAAGGGGTCACAAT
TCTATTTGTGGTTGCCTGGTGTATTTAAAGTCTGTGTTGATGGGTGCATATATTTTTAACGTTTCCCTATTGTGAAATTTAATAAATTTACAGCAAAATGTATAAAATACGAAAGTAAAAAACTATCACCCTAGTCAAAAAATGGTGCATTACCCATCCCCGAGAAGATGCCTGCCTGTCCCTGCCCAGTCACGACTTTCACTCGC
CAATAGACAGATCATTGGTTCTCCATATCTGATCATATGTTACTACTTTGAATCAGTATTTGGGAAATTCAAGCATTTATGCAGTGGATATAAATGGAAATATAAAAATATTTGCCAACCTGTCTCAGTAACTTATCATATCTCTGTGATCCTCAAGGAAAGCACTTTTGCTTTTACTTAGAAAGCGTTTCAGATTTGCTTTATAG
GGACCAGCCTGTACGCTATCATCGTGGAGATATCTTTGAAAATGTGGACTATGTTCAGGTCTTTTTCTTGGTCCAGTCTAATTCTTATAAACGTTTGCTTTATAAAGATTTTTTAAAACTTTTGTTTTTCCTCTTGATTCTTTGTATATTTGATCCCTAAAATTTGTGATTGTCATTTAGATCTTTAAGATTTTGAGGCTGGGCAC
GAAACTCTTCCAAAACTGTTCCTTTCTGTTTTGTTAAAATCTCAATCTAAACCCCTGCCTGTACCTCAAACAGTTTTCTACTGTTCGTAAATTCCTATAATATAAAAAGCGCTATACAGAACTAAAGTTCTCCTTCCTGCCTATTCCATTATAACTCCTTCAGAAAACCCTTCCCAGACAAGACAGTTCTGCTCTTTTCTTGGGGA
GGGGAAGAGATGGTTGCAGGCAAAATGCACTTTATAGAGATTTTCTATTGCTGGGAAGGTGTGTTTCTCCCACAATTTGTTTGTGAATATTCACTTGTTTTATAAATGTCTGACCTGTCTTGAGTAAGTTTGTGCTGTCGTCAATCTTGTGGGAGGCCTGGGAACCAGGGTTTTGGTAAGCCTGAGCCTGAATGAAGCTGTCGGCC
CTTACGTGCCATTCTCCCCAGACTTTTTTTGTACTTAATGTATGAAAGATCCAAACTAATATTGCTGTAAAAAGGAGAGACAAATTAATATAGCTTATTCTATAAATATATCTGTATATAAAGGTTTCTGTATATTGTATAGAGCTGTGTATAAACTGGATGTAGAAGCACGCTGGCTGCCTCGAATGTCTTTGCATCAGGTGGGG
TCCAAACTAATATTGCTGTAAAAAGGAGAGACAAATTAATATAGCTTATTCTATAAATATATCTGTATATAAAGGTTTCTGTATATTGTATAGAGCTGTGTATAAACTGGATGTAGAAGCACGCTGGCTGCCTCGAATGTCTTTGCATCAGGTGGGGACTGGGTAGAAATTTGATGTCGAGGTTGCAGCAGAGCAGGGGGTTGGCA
GCTGGGAGGACTGCTTGAACCCTGGGAGGTCAAAGCTGCAATGGGCCATGATAAGCTGCTGCACTTGAGCTAAAAATTAATTTCTGTGGTATTTTTTGCTTATAAAAAAATAGAGCAATTATATCACTAAGAGCCTAACCTCGCAGCCTCAATTTTCTCATTTATAAAGGGGAAGTACCTTCATTGGGTTGTTCTGAAAATCATGA
CTGCTGTTGTGGAGGCAAGGAAGGCAACTCATCCCAGAAGGCATCTGGTGCTTCTTGTAGCTTAACTACTGCCTCCTCATTTTTCAGTATGTGTTCTAAGTATAAAAAGTCCTTGGTTCTCATGGAAGTGTTATCTTCTTTTTTTTTTTTTAGCAGGAACAATAACTCTTTAAAGAGGCTGTGGAGTTGGCTGCTTACTAGCCCCT
CCCCCTCCCAAAAAGGAGACCAAGCCAGAGCCAATGGAAGAAGATCTTCCAGAGAATAAGAAGCAGGTCTTGTTTTTTTCTCTCCTCACTGTCACCTATCTATAAACAACTAGAAATCTTTATGTTGAATGGGGACATCTGTTGACCTTGATTGACCATGATTATTATGGTTTTTTTAGAGACGGAGTCTTGCTGTGTTTCCCAGG
TGCAGTCCCCCAGCACACAAGGAAGACCAGATGTAGCTACAGGATGATGAAACATGGTTTCAAACGAGTTCTTTCTTGTTACTTTTTAAAATTTCTTTTTTATAAATTAATATTTTATTGTTGGATCCTCCTCCTTTCTCTGGAGCTGTGCTTGGGGCTACTCTGACACTCTGTCTCTTCATCACCAGCCAAGGAAAGGGGCTTTC
CCAAATTAAAATTTTTTTGTGGAACCCCAATATGTAAAGCGAATATAAAATTGGTTATTTTGTTTTGTTACATAAATTCAAGTTTATAACAATTCTTTGTTATAAAGAACAATGAAGCTGTTTTGATCAATACAAAATTTGGGTTAAAATCAACTTTAACATCTATTTTTATGTTTCAGTTGATTTGGAGAATTCTCCTAGTCTTG
TCTTCTCCCATTGACAGGAGCACTTGGCCCTGCCTTACCTGCCAAGCCCACTGCTGCAGCTGCCAGCCCCCCTGCCCGTGCTGCGTCATGCTTCTGTGTATATAAAGGCCTTTATTTATCTCTCTCTGAGTCTGCTGAGCTGCTCCACTGGGAGAGCCGGGTCATCACCTGGCATTCCTGGTACTTGGGTGGCTGTTGGGAGGCAA
ATTTAAAAAATAAATATAATTGGGATTTTAAAAACATGAGAAATGTGAACTGTGATGGGGTGGGCAGGGCTGGGAGAACTTTGTACAGTGGAGAAATATTTATAAACTTAATTTTGTAAAACAGAACTGCCATTCTTTCGTGCCCTGTGTGCATTTGAGTTGTGTGTCCCCGTGGAGGGAATGCCGACCCCCGGACCACCATGAGA
TAATAATGATCTAAAACGGCCTATTTAATATGTTACAAGGCACTTGAGTATGGTTGCATGTCCAAATATAAATGTTTTTAAATTAACTCTAACATTTGTTTATAAAAGTTTAACCATAATAATAGAATTTTTAAAACACGCTTGTCTGGTTGAATCTTAGCATATTTTTCCAACTAATAAAGCTCAGTATTCGTCTGTGTTCTCAG
TGTTAAGCCATTTAACTGGAGCTCCGATTTAACTGGGAACCCCTTCTTTGTAGAACTGCCCATTTCCATGGTGCAAAAACTCTTATGGCCAAATTCAAACTATAAACATGATGTCAACTTCCTTGTAAAATTCCTGAAAATTTAACAATTGGTTCTTGCAAGCAGGTACAAGTCACTCTAGCACACCACTGGATAATGCCGAGTGG
TGACTTTAAATTTTCTGACAGTCACATTTCAAAAAGTAAAAAGAAGCAGGTGAACTTAATTTTTTTTTAACCCAGTCTATCCAAAATATTTTCATTTCAATATAAAATCAGTATAAAAAGTGTGAATGAGCTGTTTTTGCTTTTGCTTTGAAATCTGGAGTGTATCTTACACATCTTGATTGGAACTCAAATATTTCAAGGGCTCC
TTTCTGACAGTCACATTTCAAAAAGTAAAAAGAAGCAGGTGAACTTAATTTTTTTTTAACCCAGTCTATCCAAAATATTTTCATTTCAATATAAAATCAGTATAAAAAGTGTGAATGAGCTGTTTTTGCTTTTGCTTTGAAATCTGGAGTGTATCTTACACATCTTGATTGGAACTCAAATATTTCAAGGGCTCCATAGCCACGTG
GATGTTAACACCTTTGCTTTCTGATGGTTCAGTGTATCCACACTTTGTTTCATGCCAAAATTATTTAAAATATTGTATGAAATTACCTTCAGGCTATGTGTATAAAGTATATATGAAACATAAATGAACTTTATGTTTAAACTGGGATCTTATCCTCAAGCTATCTCATTGTGTATGTGTAAATATTTCAAACTAAAAAAAAAAAA
TGGTGCTTCTGCCCATCTGGGCTCATTGAGAATAGGGATGAAGATATGATTTTAGGGAATTTCTGATGGGCTGGCATGCCCCATGTAGTATGAGTTACTATATAAAGTCATGTGACTGGCATTTTAACAGACCTTCCAGAGCTTATATATCCCAATATATGTTGTTTCCTTTGAGTAGCCCCAGCAGGATACTGCTTAGTTTTTCC
GCGTCTGCACACAGGAAGTCACCTTCCTTTAATATATTGGCTTGAGGCCTGCCTGCCCTCCCCATACCCAGAAAATCTGGATCTCCCTTGAGCAGTTTTCTATAAAGTCTGCAATAATCTCAGATACTCTACTCTTGTTAGTGGTGCCGTATCATTCCTGCTGACCTTGGAGTACTGATGGGGGTGGGAGGGGACTCTTGGGAGGG
ACCCTCTAGTTGAAAGAGCTTACAGCTCGAGTCACCTTTTAGCTATTTGTCTGCTTTTTATTTACCCTTGTATGTTATCCTCAGAGGGAAGATGATAATATATAAATAATATAATGAACACACCCTTAGTTTCTCATAAGCATTTGCCCTCACCATGGTTTATAAAACTTTGGGAAAACGGAATATTCAGAAATAGGTTTCCGCCA
GGTTTTAAAATGAAAAATCATGTAGCTAATGCCTATCCATAGATGAAATTGTTATGTTGGGAAAATGTGTACTTAATCTTTGCTTTAGTAAAATGATTATTATAAAAATGTTAAAGGTCTCCTCAGTGAAATTTTAAACCTCCAAATGAGTACACAAGGTAAATACATATTTTATAGGCCTATAGCTCATATAATCGCCAAGCTGA
ATGTGTCAGGAAAAGTTTTTTAAAAACTTGTATGTTTTTGCAAATCCCTGGAAGTGTTGAATTGGTTAAAATTTTACATTTTCTCAGTTCATAATTAGTTTATAAACACCTAGAATAATACTGGCATTAAAGAATCCTTGTTGGATGGTAGAAATCAGATCCCTAACCAGTGGGAGGTACTTTTTGGGTGGCTTGTGCATTCTTAT
TCCTGAAATGAAACCACCACCACCATCGCTCCAGCCCTGGGTGGCCACTCCTCTACTTTCTGCCTCTTATGGATGTGCCATAAGAAATGTGGACATTTCATATAAATGAGATTATATAATATGTGGTCTTTTGTGACTTCTTTCACTTAGCGTATTTTCAAGGTTCATCCGTGTTGTAGAATGTGTCAGTACTACATTTCTTTTTA
CCGTGAAAGGAGACAAGGTCTGCCCGACCCATGTCTATGCTCTACCCCCAGGGTAGCATCTCAGCTTCCGAACCCTGGGCTGTTTCCTTAGTCTTCATTTTATAAAAGTTGTTGCCTTTTTAACGGAGTGTCACTTTCAACCGGCCTCCCCTACCCCTGCTGGCCGGGGATGGAGACATGTCATTTGTAAAAGCAGAAAAAGGTTG
TAATGCTGCCACCCACACAGAGAATAAGGAGTAGGGCCTGCTGGGTGTTTAGCTCATGGCTTTATCTTATTTGTCCCCCTCCTCCTTTCACGCTCCAGTTTATAAAGAAACAGAGATGATGTGTGTGTATGCCTCAAATGCAGAAACAGTTGGGCTTTTCTTAACAGGTTAACAGTTTGTGCTGGTTATAAGAAATTAACCTTCTT
GGGCACAGGACAGGACGAAAGATTTACTTCTTATTGTTTCTTCTGTATAACTTTTGAATTTTATGCTGTTAATGTAATTTTTCAAAAAAATATATAAAAATATAAAAACATGAAAAACATGAAACAATACCTTATATTTTTACATATACTATAAAAAGTAGGAAATATTGGGAGGCCGAGGTGGGCAGATCACCTGAGGTCAGGAG
TTTGAGCAAACACAAAGAAACTTTGTGTTTTTGAAGACAATCAGAATGATTACCTTTCTACCTCTAACTAATCAGGTATTGATTGACAACTTTTTGGCATTATAAATAAAGTAAAATAGATCTCTGCATTCCAAAATATGTTTTTTAGTTTATTTATATCCTGAAGAAATGGTAAGTTTTCACTGGAACTGATTACAGTAAACAAT
TTCCTGGCTCTATTTTACATCCCAATTTTTATTTTCCTCTCATTCCCACTTTACGTTGTTTCAAATAACCTAGTTTGTGTATCCCTGTAAGTCATTTTGGTATAAAGTAGGTTATAAGTGTACATGCGAAAAGATGTTTTTAACAAAAATGTAACTGAGCTGTGACTAATCCCACTTATTTTCTTGGGTCGTGCTATGGTTTGGAT
AGCACAGCTTTAAAAAATTCATTATCGTTTATTCAGTGTCCGAATTGAGGCCATTTGGGAAGAAAATTCTAGCACTGGTGGAGAATTATAGAATAAAGATTATAAATGGTTGGATAAGACAAATGTAAGCTTATTTCATAAACATTTAAAGCTGATTCAGAACATGTTAAAAACTGTTCCCAATTCCAACTATGTAAATAGATCCT
AGTCTATAAAATGTTTTTAAACAGTGTCATATACAATTGTCATGTATGTGAAACAATGTGTTTTAAAATTGATGAAATTCGTTCACCTACATTTGAGAATTATAAAATTAACATAAAGAATTTTGTATTTTCATTTAATGTATATATTTAATGTTAAATTCAATGTAGTTTTATTACACATTTATGTAATTTTATTTACATTCTTG
ACGAAGTGCACTTTGAGCTGAATTTCCAAAGGCAAGTAGTAATGCCTTAGGGCAGTGTCTTAGTTACCATTGCTGTTTTATTAGTCTGATCTTACACTGCTATAAAGAACTACCTGAGACTGGGTAATTTATGAAACAAAGAGGTTTAATTGACCTACAGTTCCACAAGCTGTATAGGAAGCATGGCTGGGAGGCCTCAGGGAACT
CTTATTACTGCCACATTGTAATTATATTCACGATGATTTCCACTCGCGCTCTCTCAGTTGGATGTCTTTTAAATGAAAGACTGCAAGTCTTTTACATCTTTATAAAACAGAACTAGCAAACCAAAAACAACATTTGCCAACTGAGGAGAAACAAGAGTTGTGAAATTCTGGGGGTGGTGTTGCTTTAGTGTGGCAAACAGAACTAC
TGAATTGATTTGGGGGGAAATTACCAGTAGAATGCCTTGGTCTGAATATTTGATAGAACCAATTGTTGTACATAAAACAGATTGCGCATATATATATATGTATAAAAAATAATAAAATAATGGAAGATGATGGTGTTCTCTAGTAAGCCTTGTCTCTTGGGCCCATCATTCACCCTGAAGTGGTGCCCAAAGCCCCTTGGGGTTCC
AAACCCATTAGCAGTCATTCCCCATTCCTCCAACCCATTCTCTCCCTAATCCCTAGAAACCACCAATCTGCTGTGTATTTCATCTATTGCCAACATTTCATATAAATGGCATCATACAATATGTGGCCTTTTGTGTCTGGCTTCTTTAACTTAACATGTTTTCAAGATTCATTCATGTTATAGTATATGTTGAGGTTTCATTCCTT
GATGGTTCAAAGGAAATTTGGATTCACATGTGGGCTGCAACTTTTAAAATCTTAGACTCCAAGAAGAAAAGAAATTTAAAAAGCAATTGTTTTCCCATTTTATAAAGGGAAACAGCCCTCTGATGACAGGAGCAACCTGTTTCCAAATCCCTCCTGTCTTTGGGTTCGTGTTAAAGTGCAAGTCACAAGGGACTTTTGCAGGTGGT
TTCTGCCTGTAATCCAAGCACTTTGGGAGGACGAGGCAGGCAGATCGCTTGAGCCCAGGAGTTTGAAACCAGCCTGGGCAACATGAGGAAACCTTGCCTCTATAAAATAAACAAAAATTAACCAGGTGTGATGGCTCATGTCTGTAGTCCCAGCTACTTGGGAGGCTAAGATAGGAGGATCCCTCGATCCTGGGAGGTGGAGGTTG
CACCTAACAAACACATTTGCTTTCTTATGGTTCAATGTACACAAACTGTTTTATATAGAAAATGATTTCAAATATCATAAAATTACCTTCAGGCTATGTGTATAAAGTATATATGAGCCATAAATGAATTTTGTGTTTAGACTTTGTGTCCATCCCCAAGATCTCTCATTTTATATATATATATATATATATATATATATATATAT
GATGTGGCTTTGCTCCTCCTTGCCTTTGTCATGATTGTGAGGCCTCCCCAGCCCTCCCCAGGTGACACATTGGAACTGTGAGTCAATTAAACCTTTCCTATATAAATTATCCAGTCTTTGGTATGTCTTTATTAGCAGTGTGAGAACAGACTAATACATGGCTTTGGGCAGCTTCTCATGTCTAGCCATGGTAGCTATTCTTATGA
TCCGGAGGCCGTGACGCCTGGCTCCGCCCCGAGACGAGCTGAATCCAAATACGGATCTAGGCTTGAGCTTGGTTGGGTTTGCTTTTTTCTTCTTCTTCTTTATAAACAATTCTTTGTAACTTTTTGTATTGACAGTTTCAAACTTACAGTAAAATTGCAACACGAGTATGAAGAGCTCTCTGACTGTGATTCACCACCTGTTTGCA
GTAGATAACCGCAGTGGTTGGCTGAGCCAAGAACTCTCCTAAATCAGTGGCTTTCTCCCCACCCCTTGCTGGGGAGTCATTTTTAAAAAAATCTGTGGGATATAAAATTGGCCTCCTGCTGCTTCAGCCTACCTCTCCCTCTGCTGACTTAATGTCGTGATTCTGTTTCTTCAGATATTTAAGGCTGTTAGGTTGTGTGAGCCTTG
GCTGTGTGGCTTTAGGTGAGCCTTCACCTTTTGGTGCCTTCGTTTCCTCATTTAGCACCTACCTCCTAGAGCTGTTTTGGGAGTCAAATGCGCTGACGTATATAAAGTGCTTTGCAAGATCCCTTTGTGTTTGCGGCTGTCATTGTGGAAGAGTTGCAACTTGGGGGCCCGAGATTGGATGAAGCGCACAGCCACGCTTTGGGTTA
ATTCCATCTTCATTACTGCCTTATGACATAGCCAAATAATTCTGTAAGATATACCTCTTCCTCATATGTTAAATATTTTGTAAAGTTTACCAATTTGAGATATAAAAATTTCTTTTGGTTTTTTATGATGAGCAAATATAAGTTAATGCCAAACGTTATGTTAAAGTTATTTTTTCAAATACAGGATTTGGGGAGAGAAGCCAATT
GAAACCTCCATCAAACCTCACATTTGTGAACTCAAACGATGTGCAATACATTTTTTTCTCTTTCCTTGAAAATAAAAAGAGAAACAAGTATTTTGCTATATATAAAGACAACAAAAGAAATCTCCTAACAAAAGAACTAAGAGGCCCAGCCCTCAGAAACCCTTCAGTGCTACATTTTGTGGCTTTTTAATGGAAACCAAGCCAAT
ATTTCTTTTTTGGTTTGTTTTTTTAAAAGCAAACGAAACGTGTAAATAGTCTGTTGATATAAATATATGACGTTACTAAATTCTTAATCTAGATAGACTTTATAAAAACCGTTTCCAGAAACCCCTCTGGTTGTTTGTCTAACATGGTCACAAAAACCCAGGCGCTGCTGGCTGTAAACATTATCAGAAGTTTAATGGCAGCAACT
GGTGGATTGTTCTAGTACTGTATTGGGCTTCTTCGTTAATAGATTATTTCATATACTATAATTGTAAATATTTTGATACAAATGTTTATAACTCTAGGGATATAAAAACAGATTCTGATTCCCTTCATTGTGTGAATGTTTTTTTCTAAAAAAAATGTGGAGAAATATGGATAATTATGACATTTATCCCTCATTAAGCTGCCTAT
CTTAACTGCATCCGTGGTAATCTTCCCTTAACCAACTGTCAGTCTTTCCTATGGGAACAGGCAAACCTTTATGTACCAAATGTGTCTTTAAGAAATTATCTATAAATTTGATTATTTTGTAAATACACATAGTGTGTTAGTTCATTTTCACACTGCTGATAAAGAAATAGCCAAGACTGAGCAATTTACAAAAGAAAGAAGTTTAA
TACAAAGAAATTGTGTTATATTCAACTTTGCCTTGATAATTATTGTAAACACTTTGTTCATTTTTTCTTTTTTATTCACAAACTAAATCCACCAGGAAATTATAAAGTTATTTAAAAACCGTGCTGTGTCCTTCTTTGAGTGTCACCCAGCTGATCATCCAGGCAAGGTGTGTCCCCAAATGCTAGAAAAGATGGACAAGGTCTGC
TGTAAGAAGTGCACGGAGATCGTGGACCAGTACATCTGTAAATAGCCCGGAGGGCCTGCTCCCGGCCCCCCTGCACTCTGCCTCACAAAGGTCTATATTATATAAATCTATATAAATCTATTTTATATTTGTATAAGTAAATGGGTGGGTGCTATACAATGGAAAGATGAAAATGGAAAGGAAGAGCTTATTTAAGAGACGCTGGA
GCACGGAGATCGTGGACCAGTACATCTGTAAATAGCCCGGAGGGCCTGCTCCCGGCCCCCCTGCACTCTGCCTCACAAAGGTCTATATTATATAAATCTATATAAATCTATTTTATATTTGTATAAGTAAATGGGTGGGTGCTATACAATGGAAAGATGAAAATGGAAAGGAAGAGCTTATTTAAGAGACGCTGGAGATCTCTGAG
CCTCTCTTTCTATCACTCTCTCTTTCTCTTTCCTCTCACTAGGTTAGGACACAGCAAGAAGGAAGCTGTCTGCACACAGGAAAAGGGCTCTGACCCTGATTATAAACTTTGCAGCCTATAGAACGAAGAGAAATAAATGTATGTTGTTTAAGCCACCCGGTCTCTGGTATTTTGTTATAGCAGCCCAGGCTGACTAATACACTGAG
CTTATTGACTGGCACAGGATACTCTCTGACTTGAATCTGGTGATGTATCCTAAATTAGGATATGTCATTTATTCAAGAAGTGTGTTGTGCAACTGGATAATATAAAGAATTGCTCCTGGTAACTATCTTGATTTGACTTGTTTGTGTTTCTTGGGAATGGTTATTTTCCTAAAATTGAGCAATCTGTAGAGATGTCTCTCACTTAG
AAAAAATGAAACACTTTGGATGTATTACTTAGGCCAAAATCTGGCCTGGATTTATGCTATAATATATATTTTCATGTTAAGTTGTATATTTTTCAGAAATTATAAATATTATTAATTTAAAATTTGAATTTGTGTTTGACTAACAACCTCGATGGATCTTCTTCCAACCTCCCATTAAGATCCTGCAGAAGAAATAGAAATATTCA
GACACCAGAAAAATCACAAGTCAATAAAATGAATGACTGTATTGAGTTAATGATGACCACACTGAAAATTACAGAAGTGATAATGATATTAGTGGAAAAATATAAAAACATAAATTCTAAGTTTGAAATCAGTTCAAAGTTTATTTATAGATATATCTTTCCAATACAACACTGACCGCTTAGATAAAAATCTTAAGTTATTTATT
AATACGAAATGGTAGCATAAGCTGTAAAACTGTAGTCTTCTCTGCAGAAAATAAAGGCCAACAATAAGAAAGCTTTTGAAGGAATCACGGAAAACAAATTTATAAAAGAAATAACTATATGCGCAGTAATTCTTAACACATTGACTTGAAATAATAAAATTTACAAGAATGCAAATAAAGCCTTTAAAGAAAATATTTTCGTTACT
GTATGTGGTGGATTAGAAATGTGTTAAATCTGCAAAAGGTATAAAGATGTCAGTTTAATTTCTTTGATAATTTAACCTATGTTGTATGTGAATTATTTATTATAAACTTAGCACGATTCTGTGACTGTTTTTCTCTGTTTCACGTTCGTTGAGTGTAAGCAATGAAAATGTCCCAAATAAGTTTTTTAAGTTTTACTTTAATAAGA
CTTAGAAACAAATACCCAACACATTAAGTTGTATAAATCAAGCCACTTTAGGAACAATGAAAACTGGGTTTTTACTCATTGTAATCACTTTGTAGGATATTATAAACTGTGTAAATAAATGTATTAAAAAAATTATATGTGTAAAAATATTCAAGTGATATTATCTTGAAATTAATTTAAAATGTTAAGTGGGCGGGGTGCGGTGG
AATTAGATGTGATGTTTGCACAACTCTGTGAATGTACTAAGAACCACTGAATTGTATATTTTTAAAGCATGGTATGTGAATAATACCTCAATAAAGCTGTTATAAAAAATATTTTAAAAATCCCAGCACTTTGGGAGGCTGAGGCGGGCGGATCATGAGGTCAGGAGTTCAAGACCAGCCTGACCAACATGTTGAAACCCCATCTC
GCCACAGAAGCTATTAATACACGACAGCATGTGGGGAAGGACTTATGGTGGGCCAGGTGGACCTCATCCTGCTTCTTCCTCCCTCTGGTTTAAAGAGATATATAAACTAATTTCACATAATTTGTGTGTGCAGGTGATTGGTTTTTACATAAGTCCTATTTATACCTTTTATATGTTACAGAAATAAAAGTTAATTTATATAAAAA
TTTTTTGTGTTTACCAAGGTCCTGCTGTGCACTTAGAATCTGTCACCATAAATACTTATCTCGCAGTTACCCCAGCAAGAGGGTGTTATTTCCCCCATTTTATAAAAGGAAATTAAGGCTGGGCAAAGTTAAGACTTGCTTGTCAGTGGTCATGGCTGTTGTCTTGCCACCCCCAGCTGGGGAGAAGGAAGAAAACTGGGCCGGGA
TATTACATACTATTCTCTAAAATAGAAATGTTTATTTGGCTTCTAAAAGTCATTTGTGAGTTGATGTTATTTAAAACTGCTTTTCAGTCAACTTATTCTTTATAAAAAAGTTTGTTCAAATAGCATGTTTTTATTTTGTTTCTAAATAAATTCATGTTTGATAATATTTTATAATGTGTTGTGTCTATTTTTTTTTTTTTTTTATT
TAGTATGGCCTGCAGAACCGTAAGCCAAAACAAACCTTTTTTCTTTATAAATTACCCAGCCTCAGTTATTCCTTTATAGTGATGCAAAACGGGCTAACTATATAAATTTGTAATTTTTAAGTTATAGATTGTTTTTATTAAACACTTATGAATACTGTTTGAAGTGCTTTAATTTTTATAACAATCCTATGAATTTGGTAATAATC
TGTTCTGCAGCTCTACAGAGAATAAGAAGCCAGGTCTTCAACATTGTAATCAGGATGATTTTGATTGAATAATTCAAAAGTATCTTCTGATTTTCATGGTTATAAAAGGTTAAAATGAATTCTTGATAAACTGTGGCTTATTTTAAGAGAATAGTTTAAATAAGGAAGCTGCAAATTGTGACACAGACAGGGGACAGGCTGAGTGA
AAGGTTGTGGTAGAAGGATGTGTTTATATTCTGAATTTCTGAATTCTTGGCTATTGCATTCTTGACAATTTTTCTTAAAACCAGAGAGTGAAAGGCATATTATAAAACAATCAAATATCTTTTAGAGTATGGACAACTATTATATATCAATAAAAAATTAATTAGAAAAAATATATCTTTTAGAGAACACACCACCTTATCCCACC
GGGAAAGGAGTTTTTAAAATTGAAAAAAAAAAGCACCCATAAATTATGGTACATCTATCCAATGAAACATTAGGAAGCTGCTAAAAAAAGAATGTGGTGATATAAATAATCTCAGAATTAAAAGCTACTAATAGTGTGTTACCATTTGTAAAACTAAAAGGGGGGTACTTATATGTACGTAAATGCTGGTATACACACAAGACTGA
TGTAATTGCTGTCCATCCATACAGAGCATACTCTACAGTGTATTCTAAAATAAGACTAAGGAAGCTGTTTATATTCTGATATGAAACTACCATCAAGATGTATAAAGTAAAAATAACTAAGGAGTGGAACAGTGTATATGGCATATTATTATTTGTCGAAGTAAAATTTTCACGAAGATAAACATGACTAAGACAAATATATAGCG
TGTGCCCCTTGGGAGACAGGAACTGGCGAGTTCAGGTGGGGTGGGGACAGCACAGACTGTTCCACCGTTGTGCATATTGTTGCTTCTGAACCACAAACTGTATAAATGGATGGTTTTTTGCATCTGTGTCAGTGTGGTGACTGCCTGAGGGGGAGGATTGGGCTGGGGCAAGCTCTGACTCCACCATCCCAACCCCCGCCCAACGC
GATCAGTCTCCCTCGAGCCTGACTTACGGCTGGGACAGCCCCATCTTTCTGTTGATTATGTGGCGCATATATATATATATATGTATATATATATAATTTATATAAATATTTCTCTATGTACAAGGAATACGAGTGGCTTTCATGGAGGGAGGGAAGCTGGGGGCCGCAAGGCATCAACGCTGTTGGAGTTGTCCAATTCAGTGCTG
CCCCAGTTCCATGGGGTTCGTGTCTTTGGCATCAACAAATACTGAGGGATGGGTTTTGGGACAGCTCCATGGGCATGGGGAAGGCACTGAAACAGAGGACTATAAAACATCCTTCTCTTATTCTCCATACTGTCTTCTACACCTTTAAAGCCTGAGAACTATACAACCTTTCCCAGACTCCCAAGAAGAGAAGAGATTGGCAAATG
TTACAATAATTTTTTTCAGCTATAGCTGCAGTTTAATCAGGATGGGTAGAGAGCTGTCCTCATAAGGCTGGGGGTGGGAAGATGGAATACTGACCTAATGTATAAAACTTAAAACAATTCTCCAATCCCCTCTCCTTTGGTCCAGTAGGAGGTGCCCTTCACTCTAAGCTTAACACTTAGTAGGGAAGAGATTCTCAAATGAGAAA
TTAAAAATGAGATTGGTCCTAAAAATATAGAAAGAAATAAATTTAAATTCACAAAAAACTGTACATTATCAAAAAGTCACTAAAACACCACATTTGGTTATATAAAAAGTCCCTTTTGCTGTAAAAGGAACACAGAAACTTGTTGGTGTTGATGGTGTGGTTTCTTCCTGTCAACCAGACTGATGGGAGGGAAGCAAAAGGGCAGG
CAGCAGGAAGCCCGAGCACATGCAGGGGAAGGCGGGGGCACCCCCACCCTTCTGCACCCCAGCTGAGCGCCCCTCCCGGCTCCCCACTTGTTACCTGCTTTATAAATATTTCTTAAACTACCAAAGGATTTTAGTTTCCACATTTTGCGCTTGGCTGGTTTCCCGAAGCGAAGGAGATAGAGATAGAATGGAGAGCAGAACAGAGA
CATCCCTTTTTATTGCTGAGAAGTATTCCATCATGTGGATGTACTACTGTTTGTTTATCCATTTTCCAGTGGGGTTGTTTCTGATTATGAATAAAGGTGCTATAAACATTTGTGCACAGGTTTTTCTGTGAAGATAGTTTTTTGTTTTACTTGAGTAAATACCCAGGAGTAGGATTGCTGGATCATACGGTAAGTGTATGTTTAAC
CCAGCCCGCCGCCCGGGCCCCTCTGGGAAGGGCTTGGAGGCGACGCGGGGGGTCGGGGGAGGAGGGAGCGTTCCTGCAAATCACATGATTTTCCCGCTTATATAAATCACAGCTTGTTTTTCTCAACCAGCTGCAGACTTAAAGGTGCAGTGTCTTCTTTCTCTCCCAAGGGCAGAGGTTCCCCAGGGTGCTTTTGACGACCCCTG
AGTTTCTCGTCCCCATCAAACAGAGGGAGCAACCCTTGGTGGTTCAACAATGAAGCCTCCATTAGCTGAGAAGTCTAACTGTGATTTATCATTCCCTACCTATAAAGATTGTAAACAAATCAGGAAGCTTTCTGAGTCTCTTAGTCCTCTACTTCCAGGTAGAAGTGGTAAGAATGTCAACCTTCCCTCACAACATTGTAAGAAGG
GACTTGAAATGTTAACTCTGGATTTCCTTAATAGCTATAAACTGTGCCTTTCCTACTGTGGCAATTGTTGTGAGCTAGAACATGTTTATACCTTTTTATGTATAAATATTTTATCTGAGACTCCTGCTACTATTGCCACCCGATGCATCTTCCAAAAGGTAAAGCTTCCATCTTTGCATCACCTTCTCAGAAATCTGAATTGGTCC
AAGGAGTAGCTCAGACCTGTTTTTATTTGCTCAATAACTCTACTCATTTGTATCTTTTCAGCACTTAATTTTAATGTAAGAAAGTTGTTCATTTTGTTTTTATAAAATACATGAGGACAATGCTTTAAGTTTTTATACTTTCAGAAACTTTTTGTGTTCTAAAAGTACAATGAGCCTTACTGTATTTAGTGTGGCAGAATAATAAC
CTCTTGAGAATGTGTGATATGGTATGTGGAGGAGATGTGGGGGGTGGTATCTGATACTGAGCTCACATTTAGGCAAATTGTCCTATGTGTGTGTGTATTGTATAAACACATACACTAGAGTACAGAATGTAGTTTGTTAATCAAATGGATTTAAGAGAAATAATTGCAACTCTGCTTTGCAATGCTTGATGGACACTAAACTGTGT
ATATGTATATGTACATAGGGAAGCCCCATATGTATATAGTATGTTGTACACTGCACATGTACAAAGAATGTCTTCAGATCAAAGAAAATTTATCTCTTTTTATAAACTTAAGGACAGTTGCAAAAGGCTTCAAGGAATTTATCTCAACATTATTCTTTCTATGTCCTAACTAAATTTCTCAACTGTTATGAATTTTTCATCTACTT
TATCAGGCTTTACCGGTTTTTTTAGTTGTTTAAATAAGTAATATTTTCAAAAGAATAAAATAACCAATGATATCTCTTGGAATAATCTGTAAAACGTAGTTATAAAATTCTATTTTCTACTTAGAGTTTTTATCTTTTCTTTTTTGTCGGCTTTACAAATTATATGTATGCATGAAATAACTAACTGTTGAAAGTGTCCAACCTCC
ACTGGATTTAATGGATAATCACAATGGTCGTAATGTATACAAAGACTTATATACCACTTTCTCGTATAAATTTTTCAAAAAATACAATAATAATATAATTTATAAAGAACACTCTTCTATGAACAACCACCACCACCAAAAAAAAAAAAAGCCCTCAGAAAATTTCTCACAAATAAGGCAACTAATGCCTGATATCTCAAAATCCT
CTGTGGGAAATCTGTGAGAGGGAATGGGGTGGGAGATGTGGGGGAATGGTGGTCAGACTGATGACAGATCCTAGACCAATGTAAAGAATGTGTATCTGTATATAAATAATTTATCAAATAGTTTTCTCTTTGTGTCTGTGTTAGTGTTTTTAAAGCTGCTCATTTCATTTTGTCCAACCAAAAAGAAAAGGGAGATAACTAATGAG
TTTGTCATAGAATGTAAAAATTGGTTAACTTTACAAATGTCAGCTAGTTTTGACTACTAATTGGGGGAAATTTTAGATAATTTTTAAATTCAAAGTTATTTATAAAATGCTAGAATTTGTTTTAATTTTTTGTATTTTGAGCCACTTCACATGAAGACTCAGTTGCATTTTTATCGAATACATTTTTATCAACAGTTAAAGACTAT
AACAAGCATTCTTTTTCAGATAGGGGGTAGGATGCCAGCAACCTGAACTGCCCAAAAATGTGTATTTAAATTTTTTCTTTCTTTAAATATCCTCTTTTGATATAAACAAAATTAAATTATTTCTAAAATTAACTGCATCAGTTTTTATTTTAATTGTATTTGGGGCTTCAATATCTCCTGCCCCCCACACCCTGTGAATCATATTG
AACCAGCAACATTTCAAGTACGTAGTGTGATCAAACATGATCATCCAGAATTTTTATATTTTTTTCTTTGTACAGAGGTTACATATTCTGGGTGTTCTTTTATAAAGGAAACATTTTAAATCCCACAAATTGACACTTTCTATCTTCAATGGACTAAGATTTTTTTGGTCAGTAATCTCTGAAATTTCCTTAAATTATATACTTAA
CATTTATGTGCGGTCTCCAATTTAGGACTTTTCCATAGTGCCAAAGCCATACATATTCAGTAGAACATCAATAAATTACATCAGAAATTCAACACTTTATTATAAAACGGGCTTCGTGTTAGATAATTTTGCTAAACAGTAGGCTACTGTAAGTGTTCTGAGCATATTTAAGACAGGCTAGCATTTTCAATTTACAATATTTTCAA
TCTAGAAGTTTCAAGTGGCCAGTGAAGTGTGAGGAATAGAGAGTAAAGGAAATAATTAATAATGGTGACCCTCTGTTAAGTGGTTTACTTTTTCCATTAATATAAATTTCATTTGGAAAGATTAAAAAAACAAGTTTGATTGAACTTGATAAATCAGAAATATTTACCAGCTTTGTCGATGGTGTATTCTTGAAAAATGTTTGGTT
GAAGGTGAATTTCAGACCTTTTCTTGTAAAATTATCTATTAGCTGAGACCTTTTAAATGCAACTTTTTCTTTTAAAGTTATTTTTGAGCTACTTTTAACGTATAAAATTAAACATTTTCTTGGTATTAATAATATACTGTCTTATTTTACTTAGTAGTCAATAAATTACATGTTAATTCTGTGTCAATATAAGCTAAATGCACATA
TTGTTGTTTCCTTTCAGCCTGGAAGTAGATCAGCAGCGTTGTCTATTAGAGTTTTTAGGAAATTACAAAATTATTTGTAAAGAGTCGATAATTATTTACATATAAATGGGTGTTTTTAAAAGCCATGTAAGTTGATTTGAAATCTTTTTAAGTGTTTCGATCATCTTTATAATCACAACTGCATTACCAAACTTGGTAAGAAATGA
TTTTTTTTGCTATTGCTTATTCAAGTTGCCACACACATTTCAAATCTAAATTTTTCCTATTTTTCACCTGGTTAATGACTTTCATTTGCATATATACATATATAAAGAAGATATTCTTTCTAGCGCTGAGTGACCCTTTCTTTTAATGTGTGTTCCCTGCACTCCTGTTCTAATTTTGTTTGTTGTGAGGAGCGAAGAGGTGTTTC
TGTGGCTAAAATGTGGTGCTTTCGATAGGGAGAGAGATGGGCTGACCATCTATAATACCATTATTTATATAGTCATCAGAGTTGTGTATTTGCTAAACTTTATAAATACATAAAGTGTATTTTAGAACAACACAGTCTTTTTGTTAGAATGTTATGCTCACCATTTAAAAAGATTGTTCCTGTCTTTCTGACTTCTTTAGGGCCCA
TTCAGGAAGCTCCTCAGAGGTGAATCAGATAATGAAGCAGAACAAGATCTGCCCTTGTGAATTGCTTATTTGATTGCCATCATCTTAATTTTAATTTTATTATAAAGTGTGTAGGCAACACAGTTGAAGAAAACTGTGAAGCCACAGGAGCCTAAGCAATAGATTCGATTCCTTCCATTTGACTCCATTGTCATCCTTCCACTTCA
AATAAGTGAAATTGCCAGTTATAAAAACGATACACAGTCTTCAATTTTGTAAACACCAAATATGTGCAGTTTTGTAAAAGACTTAAGATATGCACCTAAATATAAATGTTTTTAATCATACATGTGCCATTTGTTGTTCTTTTTGTTTTTCTGCATGAGGAAACCTTCTTATCTATGTCAGAATAAATGCTTCTTAGAAAAGGAAA
CTCTCCACAGAAAATTAGAAACTCAGAAATGGAAAGGGAACAATGAAACTTACCCATTCTCCCACTGCTCACATTTCCTTCTGGTTTTTTTGCGTGTGCATATAAAATATATCTCAGAAAATTGAGTTTGTGCTGTGGATGCCATTTATATCCTACCTTTTATACTCAATAGATCATGAAAATCCCCTTTGTTGCTAATTATATTT
GAGCCCCGAGTTTGAGGCTGCAGTGAGCCACATTAGCGCCACCGCACTACAGCCTGGGTGACAGAGCAAAAGCCTGTCTCCAAAAAAATAAAATAAAAGCTATAAATACTGCAAAGAGGCAAAAACTGCTGTGGTTTACTGACAATATGATCATATCTAGCAAATCCAAGAAAAAAAAAAGTAAAAATTACTAATAAAGGAATTCA
TTTGTCAGTCATGTTTCATGTTTTAACTTAGGTGTATTCATGTGTGACACTTCCATGTTGACAGGCCCGGAAAGGCCTCATTTTTAACTAAAAGATGTTTTATAAACCCAGGTTTAATTGTGGTGTTCTAATTGGTTCACATTTTTCTAGAATGAAGAGCATGGGACAAAAAAATAAGATATGATTTCCTATTTTCTTTTCGTTGC
AAATAAGATTTGTCATTAGAAGCTTGCCAAGGTAACAGATTGTACAACTTGAGATGAATTCATGTTGTTTAAGAAGTTCAGAAAGGTTGGAAGATGGGTTTATAAATAAAGAAGTGGAGTCCATTGAAAGCCTGGTTCTTTGATTCTTTTCCAGTGAGGTGATTTATAATCTCTTCTAGAGAAGAAGCTTTTCCTAAGAGTTTTAA
GCAATTTGGACAGTTATGTGTTGAGGGAAATACAGTTTGGTACCTTGTTTATTTCAAATATCAGAAAAACCCAGAGGTGATCATTTCTCATGAAGATGCTTATAAATGGTTGCTTAACCCATTCTAGATGTAGGGTCTGCTTAATGTGTGTACTTTTCTAAGTGGTTGATTATTTTTTATTTTTTTGATACAGAGTCTCACTCTGT
ATGTATCCCTGGTATCTAGTGGGTGCTTTGTGCATATTTGTTGAATGACAGTGAATAATTTCTAATATAAACCCCAGACCTAAAAATAATCTCTGATTCATATAAATTTTGCCAGCAAGACCAAGAGGTTTAAGAGCAATGGAGCCGAGAGTAAGCAAGCCTTTCCACATAACATCCGTAGAGTAAAAGGACTTTTAAAGCTTTCA
ATATCCTAGGCATCTGCTGTAATAATATTTTAGAAAATGTTTGGAATTTAAGAAATAACTTGTGTTACTAATTTGTATAACCCATATCTGTGCAATGGAATATAAATATCACAAAGTTGTTTAACTAGACTGCGTGTTGTTTTTCCCGTATAATAAAACCAAAGAATAGTTTGGTTCTTCAAATCTTAAGAGAATCCACATAAAAG
TCAGAAAAGGAACAACCGCGAGTGCTTTGCAGTCTCGCTTTTTTGGGGGTCTTCTCAAATAGCCACCTTCATTCGCTCTTCCCATGCTCTGCTTCAGTTTTATAAATAGCATTTCTACCTGACATGTACATGTGTATGTATGTGATACGAGTGTTTATATGCGTTACCTAGGTGCCCGCGCGGAAATTCAGCTCAATGAGAGCAGG
TTACTGGGAACAGGTGACAGATGGGTTTTTCATTTTCAATGAAAGATTCAAGAATTTTACTTTGGTGGTACTGAACAATGTGGCAGAATTTGTGTGCAAATATAAACTATTATAAAATCTGTTTCAAGTATGCAGTTTTCTTTTGTTAGAAATTGTTAGAGAATAGAGAGTGGTAATTCAGATTTGGTCAACGATTCTAGTCACAT
TGTGATTTTTAAAGTGATTTGGACTACAAAATAAGAGCATGGAATATAGGCTTTACAGCCAGTACTTGCTGAGGATGTACTGTGTATTAGGTGTGGTGCATATAAAAAATAAATAAAATGTGGTCCCTGTCTTCAAAGAGCTTATGTTTTCTAGGAAAATGCTACATATTACTAGCTACTCCAAGGCAGAAAGTTGTTAGACACCA
AAACTAAAGACCCTGAATGAATTTGCAGATTACCCATGTGCACAGTGGGGACCTGGCCAGTGAGCACTCGCAAGGGGACTCTTCCAACTTGTTCATACAATATAAAAGAAGCTATTTTTTTAACAAATGGTTTATACAGTCTGGCTGTGCTGCATTGTTTTGAGTGTACCGAAAAATCTGTGTGGGGTGTTTAATTTTTATACTTT
CCTGAGCATGCTGCATACACCCTCAGTCTTGGTTTCTTAATATGTAAAATGGGAATGAATATGCGCACCTCGTGGGGTGGTTGTGATTAAAGGCATTCATTATAAAGAGCTTAGTTTCATACAAAGTGATCAGAAGTGTTGGTTTCCCTCCTTAAGTTTTCTTCTCATTCCTTTTTCCCCTGCGCTTACAGCCATGCAGTGTACAT
GAAACTTTCTGCATGAAATGTTTTAGCATATTATTGTATGCATTTCCTGGTTGGAAGTTTACTGGGAGACTGAATGTAATATTAAAATTTGTTTATTGAATATAAAGCAAAAGGGATTAAATTCGCTTTTTAAATGTTATCAAGCTCTCTTGGTTTTGTGTGAGAACTCTTTAAGAGTAAACCCGAATGTACTCATATATGTATAT
GTTTCCCTATTTGTCAAGCCGAAGTAAAAAGCAGTCTGGAAAAATCGCATTTTGGCTCTAGAACCCATGGTCTTAAGCACTGCAATATATCACCTTTCAGTATAAAAATATTTGAATCAGAGTTGCAATAAAGAATGAAAAGGAAAAAAGAGAAGTAAATACGTGAGTAATTATATAAATACTAAACTGTATTAAAATAATAGAAG
ACTTATAATCCATTAGAAGTAATGGTTATGGACTAAAAAGATATGTTCTTTAGTATGTTATATATACTCATATTACATAGCAGTATGTTTACAAAAGGCTTATAAAAATAAAATGAACTATCAGTTACATAGAATCTTTATGTGAAGTGTTTGTAAATATAATTCACTAACATCAATTTTGTCAATTATAGTGATCACAATCTATT
TGTGTATAAAATTAAATTTTGCAAATTGGTAAATTTATTCTTCATTTAACCTTGTTGCTTTGAGTACTCCTAAAGCTTGTAATAATTCTTTGGGGAGTAATATAAAATATATCATTCATAAGTGAATTTTGCCTTACCATTATTCAAGAATAATTGGTTTGCATTTTTTATTTTTTGGTCAACTCTTCTGTTATTTCATTTCCCTA
TCCACAGACACATGTACACATTTATCTATATCTATCCATAAAATATACATATTCATGTTTATTGTTGCTATGATTGTATTGATGCTTATATTTATATTTGTATAAAATTTGCCTTTATGTCAGTTATTCCAGGCTTTTTATTTGAAATTTGAGAAGGTTGATGAAATAGGTAACTTTTATCAAACTGCAAGTTACTATTTTTCCAT
AGTAGAACACATGTGGCACAATAGTATTAAGTATATTTGAGCACTTTTGCAAGACAGAAAGTATTTACAAGCATCTATTGCTACTTTATGCCTAATGAAATATAAAATGTAGGATGATGAGAGACTTTGTGGCATTCTTTCATTTAAACCTTTATGAAATTAACCATCTAGTTCATCATTACATACTCCTAGAAAACCATCCATTT
CCTGCCCTAGCCCCTACCACCTCCTCCCAGTCTCCTGTTGCTGGTGTTCCTCACTTCCTCATTCCTGCACACTCCGTGCCCTGTATTCTAAAGATCTGTTTATAAATTTCCTGTGGGTACCGAATGCCTCCTCAGAGGTAGGGACTTTATTTTGCTCTTCTCTGCGCCATCAGCACCCAGCACCTAGAGGGAACATGGCGTGGGGG
GGAGTCAGATCCTAGATTCGTCTGATTTTATCCAGAGAAGGTCTATGGCAAGCAATGTATATTTTTCTAATGTGAATATTGCACAGATGAACCTTTTATTTATAAAGAATAATGTCTTTCTGCCCTGCTGTCTACATTTTTCTATGGAGCTTGTCATAATAATAGCAGATATTACCTGATCAGGAATCCCTGTGGCGCGTCTGACG
GTTTTTGACTTTTTACTAAGTGAATATTATTTTTTAAATCTGCCTATATATTGGAACCTCTATTTTATAATAATAATGATAATAAATCAGTACCCAGAAGTATAAAGAAGGTAAAAGTTACTTTGAATCTTGTCATGGAGAAAATGCTGAGTGCCTCTCCTGGTTTGTTGAAGAAATTCCGTTTCCTGTCCAGCCCACTGCTGGCC
AGGAGTTAGCGTGTTTGATATTGTTAATATAATAATAATTATTTTTTAGAGTACTGCTTTTGTATGTATGTTGAACAGGATCCAGGTTTTTATAGCTTGATATAAAACAGAATTCAAAAGTGGCTGTGGAGTGATTTATTTTGGGAGCTGCACAATGATGGGGGGCCCAGCCAGGCAGCCTTAGCAGCTTTCTGAGCCTCTAGGGG
GCTTCTGTCCACGGGGTGGTCCATGCCAAGGTTCTTTGTGAAACCTGAATTCACTTACTTTGGTTGACTTAAGAGAGATGTTGGATCTGATAAGTGGGTTTATAAAGCATAAATGAAGATACCGCAGCAGATGTACTTTCTCAGTTCTGTCTCAGCGGGAGGGTTACCCAGCAATTGACAGCTCTCTGTCAGTACCTGCCAGCCCT
TGATCCTTTGATACTTCACCAAGGGGAACGTGGGGGCTTTGTGTTTTGTACTTTTCACTCACTATTTCACTTTATTAAGATGACTGTACAGCAATTTGTATATAAAGCTTATGATTAAAAACTATTTTGAACATACGGACAAGGCCTCGCCTTCCTGTGTCCAGATCACCTGAACCCTCGTGCCACAGCGCAGTCTGGGTCCAGAA
TTAGGATCGTGCGGCCGCGGCCGGCCGAGCTGCCTGGCGGGGTTGGCCCTTGTCTTTTCAAGTAATTTTCATATTAAACAAAAACAAAGAAAAAAAATCTTATAAAAAGGAAAAAAACCAACCGGTCCTTCCCTGTGTCTTTTGTTCCCAGTCCCTCTCCCTGACTCAGGCCCTGGGCCCCCCACCCCCATCGGGCGGCCCTAGGC
TTCTTCAAAGACAACAAACCCAGCTCATCCTCCAGCTTGATGGGAAGACAAAAGTCCTGGGGAAGGGGGGTTTATGTCCTAACTGCTTTGTATGCTGTTTTATAAAGGGATAGAAGGATATAAAAAGATATAGGACTCTTTTTTTACTCCTACAAGTGATACACTTTGAAAATGATGTTTTGTTCCTTTTGACTTTCTTTACCTTT
ATTCCTTATGCAGAGATGCCTTCCCCTGATTCCCTAAACTAGACTCGGACCCCTCTGTTCTGCATCTCTGTGGCATATCATCTGCCCCTTTTGTAAAACTTATAAACTTGTGGTTACTTGTTTAGCGTCTCTTTCCTCCCCAGACCATAAGCAACATAAAGACAAAGGGTACATCTAGCACATAGTTCGTGTTCAATAAATGTTTG
CACAGAAACCAATGGCTTTTCTCCAGCAGTGTCTTCTGAAGTTGTAACAGTAGGGGCACGGGGAGCTATTTGCTTTTATGCTAAATGACCTTAGACCACTTATAAAATGCATATGAGTGCTTTAAATGTTATTTTGTGTGTGTGTGGTGTTGCCTCCCTGACTACAAGGGGTCACTTGCTACTCTAAATGTGTTTCTAATCTACTA
AACTCTGAGAAATATTTACTTAAAACACTCAAGTATAATATGTATTTTGCAGACATTTTGTGATAAGTAAATGAGGTATGTGTGCATGTGTGGGCTTGTGTATAAAATAAACTCTCTTGATTGGCCTATATAACTGTCTTTTTCATTCAGGATGAATGGTGGGTAACTTTTTTACTCACTCAAGCTACATCGTATTCTATTCAGAT
TGGGAAAGGAATCTGTGAGTGATGCTTTTTTTAAGCATAATTGTCTGTCATTTTCTCAGACAAAAAATAATTCTTTCAGGCTTGGAAACGGTGTTCATCTTATAAATGGTTTTACTAACTAACTTAAAGTGGTTTTGCCATCTTACAAGTGGTTTTAACTAACTAAAGCTCATAGTTTTACTACGAACTAGCTGTCCACTAAATGA
TCTTGAATTTTACTTTTGCTACTTGTCCAATAGTGGCTAGTTTATGTTTATCAATATAGTTATTCACTGTGCCTTAAGTTTATACTTTGTTTATGCAAACTATAAAATTTCCCATAAATGTATTCAATGGTTTGTCTTACTTTAAGCCTCTTTCACTCACTTTTTCCTATCTCCTTTTCAGTCCTTTTAAGAATTCCAGTTCCAGC
GGCATGTAAATGTAAACTCAGCATCAAAATATTTCAGTGAATTTGCACTGTTTAATCATAGTTACTGTGTAAACTCATCTGAAATGTTACAAAAATAAACTATAAAACAAAAATTTGAAAATGGAGTAGTATTTTATGAACTCCCTCAAATAACATTTTGTGATTAATATAAACATAGTATCTTTTAAATGAGTTCAAAGTGGAAA
ATATAAACAGTATGTGTTTTTATATATCATTGTGTAAATTTAATATAACATATGCAGTAATAAACCATTTGTTTTACTGCTGTTAAGTTTGTTATTTGGGTATAAAACCAGATGTTTACACCTGTAAATCTTGTGCTGGTTATTGGTGTTATTTGTGAGATTTATGTTAGACCTATTCTAGCATAAGAATATCATTTGCAATATAG
GCATGCATATACAACGCAAAAACATCTACCATCTTTGCACTAAGAAAATAAATGCTAGCCAGAGTCTCTAATTTTGTTCCTAGTGAAACAGATTGCATATTATAAAATTTGACATTGATCTTTAAATCACTTGAGCTGACTTCCCTCTTTACTGTCCCCATCCCCCAATTACAGCCTTTTCCATTTGCCTTTCTGTCCTTAGAAGA
ATATTATTAAAGAGAAAAAACAGATTATAAAGCAATATGCATACAATGTAGTAGTTCTGTAAGAAAAAAGTATTATGTGCATTTTAACTGGAAAAATATGTATAAAAATGTTAACAGTGCAATCTCTGGGCAATAAGATTATACTTGACTTTTATTTCTTTTTTGGAATTGTCTTTTTTTTTTTTTTTTCAAGTTTCCTCCCATTA
CCTGTTTTGAATCCAGACATTCACTCCCCCACTTGCTATGACTACCCTCCTTTGATCTATTTTTGGTCATAGGTAAAAAAAAAAATCTCTCTTGGGAGCATATAAACAAAAAACATAGAAGCAATAAAGCGATCGCTGGTATTTCTTTTCTCATGCAGCCAAATTCGCCAGCTGGTGACCAAAGGCTCAGATGCTTGCTTATTTGC
GGTTGAAACTCCGTATAATCTGTAGAGCCTCCATGGCTCTAAAATTTGGAATTAACTTCTCTTGCCTTAAGAGCTGCTTGTACATATGTGGATAGCTATGTATAAAAGCTTCATTTTAAAGAAGGTTCTTATTGTGTTGTGGATCAGGGTCACAGATTGGGTAGCTTGGACACCAGTTATTAGAGGATGAGAAAAGTAAATGAAAT
TGTATTTGAAGTATTGCATATGTTAACTAGCTTGATTTAACTATTCCATATTGTATCCACAATTTATGATATCACTTTGTAACCCATACATTTATACAATTATAAATTGTCAATTTACAATAAAAAATTTTTGTTGCGTCTTTTTAGAAATCAGATATTCTGATGATTGCTCACATAATTTGGCGGTCATTGTTTTATACTGACTT
TGTAGAAAAACACCCTGTACCCATTAAGTAATCTCTCCCTATTTGTCCTTCTCCCCATCTCCTCCAATCTGCTCCTGTCTCTATGGATTTGCCCATTTTGTATAAAAGGAATCATATAATATGTGACATGTTGTGCCTGACTTTTTTCACTTAGCATGATGTTTTCAAAGTTCATCCATGTTGTAATGTCAGAATTTCCTTTCGAG
ATTCCCCTGTTAACAGTTGCTTCCCAGTTTCCTGCACAGCTGCATGGTCTGGGACACTTAAAGAAAAAAATCACAGGAAATCAGTGTTCTTGGTATATTATATAAAGTTATGATTCTATCAACATTTGTAATTCATTTAATATTCAGGTGACAGCCCGAAAATTTACACTAAACAATACCATTCCTGTTAAGTTTTACTACATATT
GCAATCCAGGTACATAGCCATAAAGGGATGAGCTAGAGAGGTCTCCATATTATCATTCAATGTGAGAATAAAAATTCTATATTTTATTCTAGAATAAAATTATAAATTTCTTTATCTAGGAAATGTGTGTTCATTGAACTTCAAATCTAACACAAGCAAGAAAGCTTACCCTGCAATGACTTGATTTGCCAATACTGTTAAAAATA
ATATTTCAAACTCACCGACATGTCCTCTAAATATCAGATATGAAAAGGCTTCCACTCTTGCACCTGTCTTGCTATTATTTTACAGATGTGTTCTAAAAGCTATAAAGACGGAAATCACTATTAGTGTGTCACTTATGTGATATTCAGACACCTGAGCTCTGTGATGATTTTAATGCCCCACAGGTCTTTCAGAAATCCACCTCATA
GGCGGCCCTCCGGATTGTGGTGACAATATGTTGTACCCGGACATTCCCAAATTTAAATTTGGCAGTGAAAATTCCACAAAGATTTCTGGTAACTTTGAGCTATAAATACCTTAAAAATAATAGATTGATGATTTTCTTTATTTCCTAGAGAATTTATTTTATAAATACTTTGTTTACATTTTAGATTGTACTTGTCTTTATTTAAA
CTCTCCCATTTCACTTTCAAATATTCCAGGTCCCCTTTTTGTTCGGGAGCCAGAGTCTAATGGAGACAGAGATAGAAACCCTGAAATAGGATCCAGGCAATATAAACCTACACGCTGTAAGCCAAGTCAGAGTGAGGCTGATGTGATAACAAAAGTCTGAATACAAGGTGGGAGACAATTATTCTGACTGAAAGGGAGGCAAGAGT
TCCAGAGAAGAAATAATCCCCTGCCCTGTGGGCCAAGCACTTACAGCAACAGCACTTTGAGTTTGCTGTGCTTAGATTCACTTGTGGAACTTGTTAAAAATATAAAATTCCAGACCCCACCTCCCAGGAATTCCCCAACTTTGCGTTTTTCTAAGGCTTACTGCCCAAGTGATTTGGAGCACATTTGAAGAGACATTGTCTCGGGA
TACTTGACCAAAACCAAGTGTATATGTTTACATGTTTTTATCCTGTTTAGCTTGACATGAAATAATTTATATTTGGAAATATATATTTAAGAATTATATATATAAAAATATATATGTATAAGAGTTATGTATTTGAAAAAAATATATAAAAGAATATACATCACAATATAATATTTATGTTTATGTAATAAAGTAAATACAGAGCT
ATAATGTTAAAACCCTAAAAGTAACTATTGAATATTCTGTAATCTTAGACATGTATTTTTCAAGCTAACCCTTTGAAGAAATGTGTTCAAGGTAGGAAAATATAAAATTTTTTGGTTATTTGTAAATTTATTTTTTGTGTGTTTATATTTAATGAAAAGATGTAATTTCATTTGTGATAGCTGAAAAAAAGGCTTTCCATAATTAA
TAAAATCTTCAGAAATGAGAACTCCTCCAAATAGGATTTTCATTTGTTTCATATATTTTAAAATTTTATATTTTAATATGTAACAGTCATATGGTTTAAATATAAAAATGACATCAGTGGCTCAGTAAGAAGTTTTCCTCCTAATTTTTCCCTAACAGTTCCCAATTTCTGATATAAAAAATGTTATATCCTTGCAGGATTTACTT
AATGACAGAGGCAAGCTAACATCAATTCCACATCATTCTATCTACTTGATTATGCAGTCTCCCCTGTGGCAGGTGCTCTCTGATGAGTATTAACATGCAATATAAAGATCTTCAATAGTGAGACCTATCTCTACAAAAAAAAATTAGCCTCGTGTGGTGGTGTGTGCCTGTAGTACCAGCTACTCCAGGGTCTGAGGTAGGAGATC
TAATGCGCCCTAACCGGACCCCTGACCTCTCGGCATGTACCCTTTACATGCCTCTGCATTGCCTCTGCTGTTTCTCTTCCTGCCCCTGGCTGGAACCAACTATAAAGAGCCCTCGGGCTGAGGTCTACCTCCTGCATCACTTTTGGTTGGAAGAGCCTTTTCTGAGGCTCTCAGATCCAGCTAGGTTTTTCCTGTTACTTCCTCTC
TTATATATTAAATATATATATCTTTCCTTTTCTGCTTTCGAAAAGTGACTATTTTTTTAGAAATCTAAGAACAGAAGTTTGGTGATTGAAAGGTAGAATATATAAACCTGAAATAAAGCAGTTAAAACAATTAAAGCAGAACTTGGTGTTGGGAGGTTTGTGCCAACTTGGAGTGGAGAATTCTAATTCCCTAAGACATATTTGAG
ACCTCAAGTTCCCTACATTGCTAGGAGCCAAGGGAAGGAGACACTGTACACCTAGAGCGCTGAATTAGCAGCTGAGGTTTTAGTATTTGAAAGCAAATAATATAAAGCGAGTAATGTCTACAGTGGGTCTCAGTTACCATTTGGCTACTTATTTAGGACTCGATTAACTTGGCAACTTTTACAAAAAACATTCACATCACAACATG
GCTGGGGCCCGGGGATCTAATTGTTTAGAGAGCCCCAAAAGTGGCTCAGATGTAAAGCCAGGGTTAAGAACCATCTGCCTTGGAAGATTTAAGGGAAACATATAAACTTGTACAAAGGACACAGAAGCAGTCAGTTTTAATTTTTTAGCCATGTTGGTAAAAGTTCATTTTCAGTACATGGGTAACACCCAGGCCCTTTCCCATTA
ATTGTTTTATATTAGCTAGTATGTATATTTATTTTTACCCAATGGCTTTATCTGTTTCCCAAAATTTGTTTGGGATTTGTTGAAAGCATTGTGTAACTTCTATAAACGGCTATTTTCTTGTAACTGTCAGTGAAATGAATGTGTACATTGTTTTCTTGTATTTCTCTGGGTTGTTTTTTGTTTTTTTTTCCAAGGGTTAACATAGA
TCCCACAAATAATCATGCTTTTTTCCTATGGTTACAGCATTAAACTCTATTTTAAGTTGTTTTTGAACTTTATTGTTTTGTTATTTAAGTTTATGTTATTTATAAAAAAAAAACCTTAATAAGCTGTATCTGTTTCATATGCTTTTAATTTTAAAGGAATAACAAAACTGTCTGGCTCAACGGCAAGTTTCCCTCCCTTTTCTGAC
GAGTCGAGTCATTGCAACAAAGAGCATATGGCCCCACAGTGCCTAAAATATTGACCAGCTACCCCTTTATGGAAAAAGATTGCTGACTCCTGATAAAGAATATAAAGTGAGCCTGATTCTTGAAAAAATCAGAACCAGAGCCTGTTTTGTTTTGTTCTAAACTAAGAAGCCGCATAGGATGTGACTTGCGTTTTGAGTAGAGGGGA
TCACTGCTACAAATCTTCCAACCAAGAAGGAAAACTGCTATTCTTCATAAATCTAATTTTTAGTATATGCTTCCTTTCATCTTATACTTTTATCAATATTTATAAAAGTCATTTCTATAATAAAAGCAGTCTTTCTTGCTCAAAGTATTAAGGTGAACAATTGAATAGAGTACTGTGGTCGGGAGACTGATTTGAGACTGCAGAGC
GGTCATTTAATTGCGACTTCATGTTATTTGATTGAAATAACCCACATCCTTGCTTTGTATAAGATATTCGCTCTGGAGAAGTTACATGTAAATAGAATTCTATAAATTGTTTTCCAGTTGACCGAGTATCTGTTGTGTTTTTGTTTAAAAAGAGGATTCCATGACATAATAAAAATTATTTTAAAAAATGTTTTGGGCCGGGTGCG
GTGACTCAAGTCTAACCCCATCTTTTATTGCACAGAATGTCAAATTCACTAAGCAGAGGAAATATCTTCTGTAATTTACTGAAGAAAACATCAAATTCATTATAAATAAGACCTATGGGTTGGATAGTCTCAGAACATCTCTATTTCTTAAGTCACTTGGAAAATGTATGTATATCTGCACAAATAGAATCGTCTGAAAAAAACTG
TCCTCAAGAAACAAGTATGGCTGAGTTCTGGGTAAAAGTGGAGAACATGACCCTCTCCTCACTCTGTGCCATGTTTTATATAAGAAATAAATTAAAAGTATATAAAAACACATGTGCATATGTTTACATATATGTATATATACATATATTAATGTTATATAAATACAATATATATCTCATTTTTACGAAAAGAAACTAACAAAAAT
CTATCCTGACGTATGGTAATTCTCCCTCTGTCCTTTTAAGAATTATTTTACCAGTTATGTGTATAACAATATGGTTTACATTTTGCTCACTTTTGACTTATATAAAAATAGAATAATACTATATGTCGTGTTTGGTGTCTTTCAACATCGCATATAAGATTCGTGTCACATGGTGTGTTTCATTCATATTCATTGCTGTATAATGT
GCGCAGATTTGGAAGCATTGAACTTAGAGTGCTGGCTCTGCTATATGGTACAACTAATGCTAGACCTACAGTTTATGTATACAGTTGATTTTGATGTATTTATAAAAGCTTTTTTTTCTAGATTTGACATTTTTCTGTATCATTTTACTGTATTTTTGCATGGTTCCTTGTATTGCATTTCTTTGCACATATTATGGGCTTGTGAC
CTGAATATACGCGTTTTGTGGGAAACGCGTTCTTTTCCCCTTTCTCTAAGATTCGCTTTTAATTCACTAGCCACTAACCAGTTACCTATCTCATTACAGATATAAAAAACAAAACGTAGTAGTGCCTTTTTAAGTATGAGTTACTTGTTATTTATATATCACTTTCTTCCATGCTATCGTTGAACTGTCTTTGATGTAGCACGACC
TGTAATAGACCAGCTGTGGCTTCTCTCAACACCAGTATGTCCAAGGAGGATGCATTTTTATTGCTTTTGTGGTCTTAACAAAAAAGATTCATGAGCATTGTATAAAAGGCATATTAAAACAATTCGGTAAAAGGATGAAAGAAAAATAGAGTGCTTGTAGATTTTTTTTCAGGACGCACACACCTATACCTGTATAAAAACGTTGT
AATTTTCTTTGTTTCCATTCCAAAATCAACCTGCCACATTTTGGGAGCTTTTCTACATGTCTGTTTTCTCATCTGTAAAGTGAAGGAAGTAAAACATGTTTATAAAGTACACTAAGACCCTTTGATGAAAGATAGCAATAATATTAATAATTCAAACATGAATAACTAAACCAAAATTGCACCCACCATGAGCATCTGTAATTTGC
ATATCTCAGAACTTAAACTCTTACCAAAATCTGTATATTTTTCTTAAGGAGTGGGATTCCTACTTTATGTAATGGGGTCGAAATCTTTGAACACATTATTTATAAAAACCTGTTTAAAAATTCTAAGTCTTTTGACATTTTTCTTAGAATAGTATCAAAAGAGATTGGACCAAGTTGGAAATTCTTTTCCTTTCTGAGACTTGTAT
GGCCGCGGCCACCGCCACCTGCCGGCCTCGAGAGGGGCCGATGCCCAGAGACACAGCCCCCACGGACAAAACCCCCCAGATATCATCTACCTAGATTTAATATAAAGTTTTATATATTATATGGAAATATATATTATACTTGTAATTATGGAGTCATTTTTACAATGTAATTATTTATGTATGGTGCAATGTGTGTATATGGACAA
AATACAATGTAGCAACTTCGCTGGCGCCTGCCCCGCACTCCCCGTCCCGTCCACTTCTGAAACTCCTGTTCCTAATGACAAAGTGGCTATGTGCAATGGATATAAATGTACTGTGAGTCTCTCGGTTCAGTATTAGGTTCACTTTAATTTATTTATGCTGTAAGTTATTTTTGCTTCCTTCTCCTGGACCCACTTCCAGTCCCGTT
TTTTTTGTTTGTTTAGTATAGTGGTAAATTGTGTAGTATCTTGCTGAGAATCTAATTCTATCTTGTAAAATCAATCCAAATGTGTATTGTGAAACACCTGTATAAAATCATTTTTGAAATAAGTGATCTACATGCCTGTTTTTTTAAAATGTTTTTGGTAGAATTGTTTGAAAATATGTTTAGCCAGACCCTTCCCCAACTTAATT
CACTCCTCCAAACATTTTCCGACGGAGCCTTCCCCCACATCCATGGTCCCAAACCTGCCCAATCATCACAGTCATTTGGAAGCTTATTTCTCCGGCATCTTATAAAATTGTTCAAACCTACAAAAAGTGAGAAGAATCATACAGTGAACAGTGTTACCTACTTTCTAGACTCCTCAGTTAATAATTTGCTCTGTTTATCACATATT
TTCCTCTGAGGACACCAAAGCCCGCAGTGGACTGATGCCTTCGATGGGCAGGATGAAGGCCAGGGGCACTGGAGTGAGGGAGTAGATAAAACAGCTGCAATATAAACAGTCCTCTGGAATAATGGTTTGTGGTGGATGCTATGTCTTTGACCTTAGGGGCTGGGACGCACATGAGGGCTGAGACAGGGTCGTACGATAGGAAGAGA
GTCCTTTCCCTCCTTGAGCCTGTCTTGCTTGTCCCCTGTAAAATGAACAGTCCCCCTCTCCCCCAAATAGTAATAATACATGTTTCAAAGGGTGACCATTTATAAAGCATATGACAAACCATATCAATAAATGTAACTCATTCTTTTAAAAAAATGAAGAGCCCAGATCTCATCCCGCTCACCTGTGGCAGGGGCTGAGGGGCAGG
TTCCTGGAGGAAAAGGAGGAGGGAGACTGCACTGAACGGGTTTCTGAAACTTGTGCCCTGACGCCAAGCATACCACCACATCACTTATAGGATGTGCAAGTATAAACAAGGGATTTTGCCGCTCTGCTCCACAGTCTCCTTGTCTATGAAATGGGAGTAATAATAGATTCGAACCCAGAGGGATGTTGGGAGGATTCCAAACGTTC
CGTGGTAGTGACATAGGCTAGCAGTCTGTATTGTCTGCAAACCCAGAACTGTCCTTGGCTGGCCAATGTAAATGTGTTTTAATAGCCACACACACGGTCATATAAATGGGAATGTTCTAGGTAAATGTGTGGTCTGTGTAAATGTTCATAAATTCAAAGTAAACATGTTGGGTGGTGACGCCTGTATACAATGTAAATGTCCATTC
CTGTGTATGTGTTCAGCATTCTTAATTGCTGAGTGTCTTTTTGGCTTTTCTTTTGGTTGTAACTTAAGTTATAGCTTAATTTATATTTAAATGTTTTAAGTATAAATCACCTCTAGTCTGCATATGGAATCTGTTCATTTCTATTTTCAGGATATACTTTTGAGATGTCAGTGATTGCACCAATACTTTGTGCTTCTAGTGGCTTT
TGGTGTGATGAATTTAGATTGCCTGCCAGCTACCTACCTTAGTTCGTATACATCCCTGATCCCTCTTATACTACCATTACTGTTACTTATGATTTTTATATATAAATTTTTATCGACATCTTTCTTTTGACTTATTGAAACATGAGTCACAGCGGGCTGCAATTCTGTCCATTTTATTTTTGCACAGGAAAAACTAGTGAGACAAG
TCTCAGTGCGGTGTTCTGTGACATCCTTTGCTCTCTGACCAACTTAATGACTTTTGTATGTGTGCTCTCTTTATAATGTATTTTATATCACTTTAATTTGTATAAATGATTTTCTTGTCCTTGCTACATGAAAATATTTTCTTTTTTGCTTCCTGTCCTAAAAGTCATTGGTTAAATGTATTTGCTTCCTGTGGCTAAAAATAAGT
GTCATAATTTTGAGATTTTTTGCTTTCAGAGTTACGTAATTCCTAATTCCTCTTGAAAAAGAGAGTGTGAAATGAGGTGAGGCCTCAGATGAAAGTAAAATATAAATGTGAGTTGCTATTTACCAGACACTTCTGGTTTCAGATATTTCTTTTCTAGCCCCTTACCCAAGATTTCTAGAGCTAATCCTAGTAACTTTTCTTATTAA
TGTGGTTGAAGTAGGGGACAGGTACAGGTAGAATATTTGAAGCTCTGCTGCCTTCATTTCTGAAACATCATATCACATTCACTCTGGACACAGGGCACCTTATAAACTGAAATTAGCCTAGAATATAGCCTGAGTCAAGAGTGGATTCTCTGGGGCCCCAAGTTTCCTGTTCTCCAAGACCCACTTTCTAGTCCACCTCAGATCCT
AGCCTCAAGTTTTACCTACCTCACAAGGTTGTTGTGAGGATCTAAAAATACACACACACACACACACACACACACACACACACACACTTTGTTGGTTAACTATAAATGTAATATCTCTATGTTATAATTCTGTTGCTAATGTCTTTTTTCCAAGAAAATTTTGGCTAATATTTCTTTAGGTATTCCTTTTTCTCTCATAGTGAGGG
ATAGACCGTTTCTTAAGCCTTCATATGCATTCTCATAACAACCGAATCTCAATGTACATAGACCCTCTTTCTTGTTTGTCAGCATCTGACCATCTGTGACTATAAAGCTGTTATTCTTGTTATACCATTTGAAGTTTTTACTCGTCTCTATTAATATTTAAATAAATGCTGGGGGGTGATAGTTCTTCTTTTTAAAATAAACATTT
CCAGATAGAGCTTACCGTATGTCCATGTAGAGTTGCTCATATTAGTCTGTAAATAATTCTATGCATAGTGAATGCAGCTTCTGAATTATTAAACTGATGCTATAAATGTGAACTGACAAAACCCACTTTTGGTCTCTCTTCATATTTTTCGTGGTTTCATTTATCTCTCCCTTCAGATGTTTTTCCATCTGACTGTCACTGGATAG
TTGGAAAGCACACAGGCTAACTGCTATTTTCTTGATGCAAGAAATATTTAAATTCTCTGTGCTTCAGTCTATACAATCAGTTTTCCAGGGATGCTGTGTATATAAAACGAGGGAGTGTATTAAGAGTATCAGCATGTAGTAGGTCCTTCAACAGAAGCTGGAGGTTCTGGCTCAAGGTCTGGCTTGTGTTCAATGAACACCAAACC
TATAAAATGTATGCAATTAAGTCTGTTTAAATGATATTTAAGTTTTAAAGACTGTATTTTGTTGACACATACTTTGTGCAGTTTTTATGTATGTATGTATTATAAAAAAAGTTAAGGTTAAAAAGATCTCATTTAATAGTGAGTTCACTATTTTTTTTTTTTTGTCTCTGGGTTGTAATTTAATAATCTTCAAACAAAATGTTTAC
CTTAATTGATGAGAAGTGGAACTTAAGTGGTTTCCCTGGTGCTGTTCATTATGGAAATTTTATGCTGGATTTATCGATGTCATTCTTAATCTTTTGATACTATAAAGGAGTCTTACCAACTGGAGAAAATTTGCCTACATGCTATATATTTGAATTGTGTCCAAAGCTTTGCAGAAAAGCAAATCTGAAGTTATTATATATGTTGT
AGCCCTTAGCAGGGAAACAGCTAATGGGACACTAATGGGGCGGTGAGAGGGGAACAGACTGGAAGCACAGCTTCATTTCCTGTGTCTTTTTTCACTACATTATAAATGTCTCTTTAATGTCACAGGCAGGTCCAGGGTTTGAGTTCATACCCTGTTACCATTTTGGGGTACCCACTGCTCTGGTTATCTAATATGTAACAAGCCAC
TCGGGAGGCTTGGGGTGGGGCAGGGAAGTCTTCCTCCATCCCTCAAATTTAGGGAACCACTGGGAGCCCCAGACTCAGGCTGAAAATGTCTTTCTGCAAATATAAAACTCTTTTTAATGAATTTGCCTAATTTCTCAGAGACCCTGGGCTGGAGAACCAGTGCAATGTCACACGGGAGAGGAAGGACTGTCCTGTTTATTGGGAGG
CCATGATACATGGGAATTCAAGATGACACATGGTTTGGCTGTGTCCCCACCCAAGGATAATACAGGTGGAACATAAATGCCAGATTGATCTATTGATAATTATAAACAATTACCAAGAAGAGTGGATAAATCTTCCTTTTTGAATCCATCTAGACCCACTGTGATTAAAGCTATTATTTTGACTAGAAAACTAAGAAGATAGGAGA
GATCTCTTGTATTAAAATTTTCTTTTGGAATAAGCTGTGGAAATTTTGTTACAACCTGGTTGAGATCAACCTCTTTACAATGACACAAATTGTGACATTTTATAAATTAGATACTTCAGTGGATGGTCTCTGTCTCAGTTCTTTTTCAACAACTGGAGATTGAGGTGAACTTAATACACGTGGATCAACTGAATTGAAATGGAGCA
AAAATAACTCCATGAATTCTGTAAACCATTGCATAAATGCTATAGTGTAAAAAAATTTAAACAAGTGTTAACTTTAAACAGTTCGCTACAAGTAAATGATTATAAATACTACCTTCTGGGTTAAGAAAATTCCATTCAAATAACATTCTCATGTAAATACTCAAACATACAGATTGAGGCTTCCAGAAATTAATCCACTTGAGGCG
TTTACCCTTCAGTCAATCCTCATTTCTCCCCAACCCCCAGCCCCTGGCAAACACCATTCTACTTTCTGTCTTTATGGATTTGTCTATTCTGGACGTTTGATATAAATGGATTCATACAATGCGTGGTATTTTGTGTCTGGCTTTTTCACTTAGCATAATCTTTTTCAAGGTTTACCCGTGACATAACATGTATCAGTACTTCATTC
TTCAAGGAAATGTTTTGTAAATTGAGCTCACACTATATAATCTTTATTGTCCTATCCTGATGTATAATACAGCAGGTATAATTACACCAAGCGCTATAGTTATAAATATGGCATGAAGTGAACTATGGCCTTTTATTTCCTTCCAGTGTGAACACAGCAGGTGTGAGATGTCATCTTGGAAGACAGGCCTTGCAGAAATAGGCCTA
GTGGAGAACTCCTCACTGTGAATTAATTACACAGATGATATTCAAGACTTAGACTGGGCTAGTGCAGGGGTTAGCAAACTATGGCCCACTGTTCTTGTTTTATAAATAAAGTGTTATGAGCACACAGCCATGCCCATTCATTTGCAGATTATGGCTGCTTTTGCCTGACAGTGCCAGATATAAGTAGTTGTGGCAAAGACCAGGTA
GGATGATAATCTCAAGACACCTCCCGAGTGTGTCTGCTCACTCCCCTTCCACCCTCAGCGGATGATAATCTCAAGAAACTAAGGAAGAATAAATAAATAATATAAAAATAAAATGAATACTGCAGTCCTTATGTTATTGCTTTGTTTCAATATCTGGTATGATTGCCTGAGGGACCTGAGGTTTTTAATCGTAGGGGTTTTTTTAA
TGTAAGAACTGGTTGTTTAAAAGAATGTGGCATCTCATCAGAAGCTGGGCGGCTTCCTGTACAGCTTGCAGAACTGCAAGCCAAATAAACCTCTTTTCTTTATAAATTACCAAGCCTCAGATTTTCCTTCATAGCAATGCAAAAATGTATAACACAACTACCTGACTGTCAAGGGACTCTTATGTTCTCTGCATGCATTTGAGGTC
CACATTCTTGACTTTAATAGGAAAATAAAAGATTGTGTCAGTATTTTGGCTTTTTCTGAAACCAAGGTGATTTATGGCCTAGTTTGGTTTAAAGCGTGTTTATAAAAATCATAACAGTATGTTGTATCATTCCTCCTTTCCTGTGGTTTCTATTGCGTTTGGGCTTCGTGTCTGTCGCGAGGTGGTTATGCATTGATTGGAATGCC
TGCTGCAAGAGAGAAAAGCTGCAAAAGAGGCCGCCGCTGCCACCTCCTGAGGCAGCTGTGGGTGCCCCTGCTGTGTGGCTCTGTATGACTGTTGCTGAAATATAAAGCCCTGCAACCTGCCTGTGTGTCTGGTGTGATCTATTGGCCCCACGCCCCAGATTCAAACCACCACTAACCATGCAGGACACGGGAAAAAAACAGTAACA
AACAACCCAATCTGTACACTACCTACCTACCGCTTACCCCCATATAAACTTTCTTTGTTATGATGGTGATTCCATTTTACTTCCATGATACTTTAATTTTTATAAATATGTGAAAATGATTAGAAATGTTAGCTTCTTGGTCTCCATTATTTTGCAAATACCCATATTGTACCATACAGTTCTAAGCATTTAATAAACGTTAACCC
TTGTTCTAGTAAAACTGGAAATTTGTATGAGTGGGGGGAGTTAAATCTGTTCAGCTGTTATTAAACTGTCATTTCTCCCGCTAAATGAAAACCGTGTTGTTATAAAGCTTAATGCAACCTGATTAATGAGTTTCGATGGTGTGTTTGTGTTGATCATCTCCATCTTCCCGCCTCCCCTGGAATGCCAGGAGCATCATCTCTCTGAG
GACACTGCGCTCAGGGACGGCTTGATGGTAGCCAGGACCTCCTCTCTACTGCGGGGGTGGGCGGGGGCGGAGGATGGGAACTGGCTAGTGAGCACTGAAATATAAATTCTGAATCCTCTCCTAACTCCCGACTACTTCCTTCGCAGGGAGAGGCTGGGGCAGGGCCTTATGTCTTCTCCTAGTACAACCAAACAGGTACCTCCTTT
TGGGGCCCAACCTAGAAGGCAGGGGTCAATCTAACAAAACCCTAACGTTGACTTTTTTCCCTGGTGGGGCTTCTTCTGTAACATGACTTGCGAATATTTATATAAAAACGAGTGTTACAATGAGACCCCCGGCTCCTCTTTGAGTGTGTGTGGGGTGGGTTGGACCAGGGTGGGGTGTGTGGGTCCTGGGGTAAGGGAGGGATGAG
TTATACTCCTCCCAATCACTGCTACTTCCTTTCTTCCCACAGGTAACCACCATTCTGACTTCTAGCAGTGTCATTTAATTTTGTCTGCATTTGAACTTTATATAAATGGAATCATGTATTCTTTTCATGTTAACATTGTGAGATTCGTCAATATTTGGAATAGGTGTAGTTTTCATTGCTGTGTAGTATTCAGTCATATGAATGTA
CTCACTTGAGCCTAGGAGCCCAAGGCTACAATGAGCTGTGATAGTGCCACCACACTCCAGCCTGTGTGACATAGCGACCCTGTCTCTAAAAATAAATAAATATAAAAATACAGACTTGGATAAAGTTTTGGAGGGCTCTGGACTTTAGAACTGTAGATTTGATCATGTGTCATGATGTGGAATCAGGGAAGGGTTTTAAACAAAGG
GGGGCCGCTTGGGGGAGGGAAGAGGCAGCCCGGCGAGGGGCAAGCGGGGGACCCAGCCGGGCTGGGCCCCTGGGCCCCGGGTCTGTACAATACGGTTTGCTATAAAACTCAAAATCTTCCAGCCGGGGCTGCGGAGTTCGTGTGTGTATCTGCGGGGTCCCTACCTACAGATGAGTGGGCTCACCTCTCCTGGACTCATTTTGGGA
CCTGCTTATACTTCCCTGGCAGGGGAGATACCATGATCGCGGAGGTGGGTTTCCCAGGGCAAGGCTGATCTGTTGCCGTATTAGTCCGTTTTCACACAGCTATAAAGAATGCCTGAGACTGGGTGATGTATAAAGAAAAGAAGTTTAACTGACTCACAGTTCCACATGGCTGGGGAAGCCTGAGGAAGCTTACAATCATGGGGGAA
TACCATGATCGCGGAGGTGGGTTTCCCAGGGCAAGGCTGATCTGTTGCCGTATTAGTCCGTTTTCACACAGCTATAAAGAATGCCTGAGACTGGGTGATGTATAAAGAAAAGAAGTTTAACTGACTCACAGTTCCACATGGCTGGGGAAGCCTGAGGAAGCTTACAATCATGGGGGAAGGCGGAAGAGAAGCAAGGCACGTCCTAC
ACCCTGCCCAGCAGGAACTGGAATACAGTGTTCGGGGAGAAGGCCAAATGATATCCTTGAGAGCAGAGATTAAACTTTTCTGTCATGGGGAAAGTTGGTGTATAAATGAGAAATGAAGAACATGGGATGTCATGAGTGTTGGCCTAAATTTGCCCAGCTATGGGGAATTTTTCCTTTACCACATTTATTTGCATACTGGTCTTAGT
ATCTAATGTCTTCTGGGTTCAGACTTTATCCCGTACAAATCCTTTTTTCTTGCCTGTGATTCATGTGAGAAGAATTATATAATTTTCTTATTTCAAAGCTTATAAACTATTACTTATAAGTTCTCATGGATTTTAAGAATGTTTTTGTAAAATTTAATGGTGCTGTCCAGGTGTGGTGGCTCACGCCGGTAATCCCAGCATTTCGG
TGTTTTCCTCCTCTTGGCTCCATTGCTGTTAGCATAGAGTTTTAAAAAAAGAGATAAGCTAATGACTATAACAATATATTCCTCCATGGGAGAGGAAGTTTATAAAGAAACAATAAAAGTGAGTTGCAAAGATGGCTTGTATGTCGTGGATGTGCCAGGAACCCGGCCCTGACATGAGGCCACCACTGCCCTGAGCCCCTGCAGGC
CCTGAGCCTGGCCCAGAAAGGGTGCTGGGGCCCTGGATAGAGGGGAGGGGTCTGTGTAGGGGACCCCCATGCTGACCCAGTGGCTGTTTTATCCTGTGCATATAAATACAAACAGCACAGTGCACATTCTCATTCTACATTGTCATATAAACACAGCTTTCTAGAGTGAATTTTCCAACAAGCCAATTTAATTCCTTGATCCATTT
TCTTACAGTCACTGGTGTGAACTGCTTATTATCAATGTCTGATTACAGTGCTGCATACTAATGATTATGCATGTCATTAAATGTGTCAGATTAACTTTGTTATAAAATTTATGACAACATTAAATTTTATTCACATGCTCAGCCTTCATAATTTATTGCTTATGTAGCATGGTTTTAACTTCAGAAAAACCTCCAAGACAGTGTTG
GGTGGAGGATGTGGCACATATATACGTACCTACACGGTTCTCTAACAGAGCTTTCTGTATCTATAGATAGATGCCATCTGTCCATTTCTATGTATCTTTCTATAAATATACACTCTCAGGTATCTTTTCTGGTGTGTATAAATCAGTGGTTTGCTTCCCTGGATGCTTCTGGAACCCAGATGTGACCCTGCTTGTCTCCTTTTGGG
GATAGCCGATGTCTTATTAGAGGGCAGTTTGTGGTTCCTGATTTGGAAATTAACATTCTCCAAACATTCCAGTCCAATGAAAGTTTTATCCGCTTTCCCATATAAAAATTCTTCCCATGAGAGTGACTTGATTCTCACAATCCCGTTGGAGTCGTGTGTGAGTCCTACAGGGTGAGATTCAGCATTGCCATCTCCAAGTGCTCTTC
GAAAGGTGTTTGAAGTGCAGGTTAATGTACACCCTCGAAAATTCAAAACACTTCATGGAATTTACTTAAAACAAAGGAGCTGTTGCCAGTATGTTTGTTGTATAAAGAAAGACAAGTACAATCCTGGGACTTAAAAGGAGTTTCCTGTGTGGCTTTTTTTTTTTTTTTTTTTTTTTTTTTGCCTATTCCTTTCCCCTTTAATCTGA
ACTGAATGTGACTGTTTGAAAGCTGGTAGAATTCATCCCTCTTACTGTAGATAACACTGCAAATCTTGGAATTTTGTTTTTTGCTGTTTCCAGATGTATCTATAAATATCTATACATTATATGTGTGTGTGTGTGTGTGTGTGTGTGTGTACATCGGGTCCTCCCATGTGTGGTGTTCTTCTGGAGGTTGTCTCTTTGGTCAAGGT
GATTGACATCAGGCGTGTGGGACCTCGAGAGCCAGAGCCTGCAAGCTAGGAACTTGTGGGCAGCCTGCGTACTCCAGTCCTGCTAACCCCTAGCTTTTAATATAAAAGTGTTTGTCTGAATCCATGCCATTCTCCAGACTGTGCTGGGGAGTTGTGGGGGGGAATCAGTCCCTGCCTGGCTGGCCCCAGGACATGCACCAAAATGC
GAGTGTATACATGTGTGGGTGCTGATAATTGTGTATTTTCTTTGGGGGTGGAAAAGGAAAACAATTCAAGCTGAGAAAAGTATTCTCAAAGATGCATTTTTATAAATTTTATTAAACAATTTTGTTAAACCATTGTCAAATTTGTTTTATTTGATTCCACCACATTTCCAGTCAAGAGAAAAGATGCATGGAGATGGCCTCAGTCA
CTTTCTGTATTCTATGCCTTTTATTTATAAAGACACTAAGAAAACCCATGTTTGTAATTTTAATAACATTTTTCCCATCTTGTAATATCCAGAGCTACTTTATAAATTCTCTGAACCAAAAGTATTTTCCTCAGTGTATCTCTTCTCCCCCAGCCCCTATTGGGAAAAATTACCCAGTATAGTTCAGGTTATGAGGAGGATCAGCC
ATGTGATCAGCAGTAGTCACAAATTCTTGTTTTGTCTCCACACCCAGAAGGCAAGTTTTGTCAGAGCTGGGGAATAATTTCAGATATTTGACATCTTGATTATAAAGGGCTTCTGAACATCTGTGTTTACTGCCTTTGGAATACAAACAGGTGCAACTGAGGGACTAGCTACACTACCACCATTTATCTGTCCAAGGCAAGAGTAT
ATTTTTATTGTTAATGCTCTTCTTATGGATACCTGCATTTAACTTGTGGACTATGTAAACACAATATCTATCAATATCTATATATCTATATATCTATCTATATAAACTACTAGCTTTTCCTTTTGGTGTTTGCGCCTTCTTCCTATCCCAGCCTTAGATGGTGGCCATGGGGTGGGGGATAGAAACCTTTGTGGGAGCAGTTGTAA
CTTCCCCTCACCCCTCAGCCCAGGAGGGAAAGGGCATTTTCTTTTTCATCTTTGAAAGGCATTGTGGGTCTGTCTTTAAAGTGTTTACAAAAAAAAATTATATAAAAAAAAAGTCTAGTGTCGACTGGTGTTTTCCCTCGTGATGTTTACAGCTTGCTGTTTGCTGCCCAGCCATAACCCACTCAGTGACAGACGAACACAGCTAA
CCTTGAAAAGAATGTGTGGGAACAAACTCCAAACTTCTCTAGGTCAAATGAGGAAAGCAAGAGGGGAGAGAGAGAGTGTATGTGTGTGTGTAGCAGTTTTTATAAAATAAAGATAAACCCTTATATATGTGTGTCTTTGTATATGATTTTATGGGCCTGGTGAATAGAATTCCTTCCATTTTTAACCTGTGGACCTCACCAGCTTT
TGGGGACAACAGTATTAATTCGATTGAATGTGGCTGATGATGCAGTTGCTTAGCTTCTTTGTGTTTCTTTGCCTTTTGTACTTGTAAACAGAAATTTGCGTATAAATGTGAGTGTATTATAAAGTTTGAGATGTTGATCTAAATTGTTTTTGTGTTGCCTACATTTGCCTTTTCACAGCTAGTCTTTTCATGTTAAAAAAAAAAAT
ATTCGATTGAATGTGGCTGATGATGCAGTTGCTTAGCTTCTTTGTGTTTCTTTGCCTTTTGTACTTGTAAACAGAAATTTGCGTATAAATGTGAGTGTATTATAAAGTTTGAGATGTTGATCTAAATTGTTTTTGTGTTGCCTACATTTGCCTTTTCACAGCTAGTCTTTTCATGTTAAAAAAAAAAATGTATTTCATATCTATAA
ATCTGGGAGTTCTCACTTTCTAGCCAGGCCTGATGAGTTAAGTTACATGACCAGGAAGGTTATGCCACTTTGTGGTCATTCCATGCAAGTCATGGCGTAATATAAAATAATAAAAACTTTAAAGTCTGCTCAGACTTTATTTTTACATGGCTTCTCCCTCTGAAGGTCTTCTAAGGCAATAAAATAGTTGCAGAGCTTGATGGTTC
GCACTCCCATCACCAGAATACATACTGTGTCCATGCAGTGTTCTTACACATCAAAATTCATGAAAAAAAATCCAGAATGGAAAAAATATCAAACTTTTATTATAAACACAGACGGCATCGGAAGTCCTGGTTCTCCTCTTCCCATCAGCCCCAAGGCACTGCTCTGGAACCTGTCTGGGTTTATCCTGGCTTTTTTGCATTCATTT
GCAGCCTGTACATCAGGGACTTGCTCTAGTTCTCTGAGCCGCGGACATGCCCTCGCATTGCTTCCCGCAGAGTGCAGAGACAGGAAGCTGGAGATGTCTTTATAAAGTCACACCTTTACAGACTGTAATCACGTGCGAGTGGAGTGGGGTTCACAGGATGGTGGGAGTGGGGCCGGGCGTGGGCTCATAGGATGGTGTGAGTGGGG
TGGCAGGGAAAGGGGAAATGTATTGATTATTTCGATTGCAGTGGTGGGGAGGAGGGTGGACACCTGTGCCAAACTCACTTAAAACGGATGTATTTTATTGTATAAATTATGCCTCAATGAAATCCATTCATAAAAAGAAGCTGAGCCTGGGCACGGTGGCGCATAGCTGTAATTCCAGCACTTTGGGAGGCCGAGGCGGGCCAATC
ATGATAGGCCCATTGGTCCTGGGGTTGACCAGTGAGCCAGTAAATTATCTTATTGCTTTAAACAAGTTTGTGCTTAATCTGTCCCAACTAAAATGGAGCTTATAAACTTACTTAGCAAGGAACCTCAAGGAGGGCTCGTTCTTAACCATTTGCAAGATGCCTCTGAAAAGAGCGGCCCTCCGCATTTGTGCCTCAGCAGCGTGTTT
AGCCGTATGATGATGTTCCCGATTTCTCTGTTGGTCGGAGTCGGCCAGTTGCCTGAAGTAGGGAAGCTGAGTGTGTCGCTCCCTGGTCCACTGTTTCTCCTATAAATGTAAATGGGTCACGCTCTGCCGTCCGCACCTTCTCCTTTCGCAGGCACTGAGCGCCGTCCCATGCCCTCGGATTCGAATCACACTCAGTCCATTCTCCT
AAAAGTCTCCCACAATTTATCCCATGAGCAAGAACCACTTTATAGCTGGCATATATTTTTCCAGATTTTCTCTATGCATAAGTATATTTGTTTAAAAACTTATAAAGTGGATTATACTATTTGTATTGTTTTATAACCTGTGGTTTTCACTTAAAATATTGTGTATGGCTGGCTGGGCGTGGTGGCTCACACCTGTAATCCCAGCA
GGTCCAGTACCTGGCTGAGCTGCTGAAGCTGCACTACATGCAGGAATCTCCAGGGACCAGCCACCCCATGCTCAGGTTTGACTATGTCCCCAGCTTTTTGTATAAAATCTGAGGTCGGTCCCAGACACTGTGACCAAGACCTGTGACTCAGGGTATGGGGAGGGGAGGGGTTGGCATGACCAAACAGTTGCCTGAGCTGGACTGTT
TATATTTGTACATTGTTAAAATAGTTTTTAAGATTATTTGTTTAATTGAATAAGTGTCTTATTGGAGTGATAGCTTTGAAGGTGCAAAACTTTATATTTGTATAAAATTCTACTATTTACAAGGCATTTGACATGTGTAATCTCATTTAACCCTCATGATAAATATGTAATACTTTAGATGATATAACTGAACTTCAGGTTATTGA
TTTGGTTAGGTCCCTGCTTCTCTTGGGATCTTATTTACCCGACTCTGCAGCAGCCATGGTAGCTTTTGACTCCAGGCCACAAAGCCATGAGAATGGGCCTTATAAACTGTAAAGTGACGTGCAGCTAAGAGTCGTGTTTATTGCTCTTGCCCTTGGTCAGCCGTTGAGGGAGAGAATTGTCACTTTGAGCTCTCAGGCCTGGGCTC
TGATGGGCACCGTGGTGGAGGAAGTCACCCAGCTGTTTCTCAGTCCCAGAGGCCGGTGGCTGGTTTTGAACTTGTGTTGACTGTTGATACTTATTTACTGTATAAATATAATTTATCATTTGTACCATGATGCGGTTTCTGGCTGTGTCCTTCTCCCACCCCATCTTCATCAGTCCTGTGCCACTGGAGAGGTGGGAGATGAGGGA
GACACTACTTATTAACACTAGATAAACTATTAAATATATAGCATTTAATTGTTAAAGTACTAAATCCTGCTTTCTGGTATACTGTACCTGTAGCTTTTGTTATAAACTATTTAAAATGTCTGTGTTTCTGTGTATTGAATGATGCCACCAGCGTTGCTCCAGTTGTTCATATTTACACATAACTCCTTTTTTCCTCCTAACAATCC
ATATTTCATAAAATTGGCATCAATTTTAATGACGCTCCTGGTATGGAACCTCAGATATACCCTATTGGAGACAATCCTTTGATCATAAATTCTCCCCAACTATAAATCATTTTATGTCTTTATCATAGATGGTATTTGTCAACTTTTTTTTTCTCATTTTAAAATTCTTAGCTGAGAAGATTTTCTCAAACTTTATGTTCTGCTGT
CCAAAGTGTTGGGCTTATAGGTGTGAGCCACTGCACCTGGCTGTGAACTTAGTATGTGTATATATGTATATGTAGTTATATATATATATAAAATTATATATATAAAATTACTCAGAAGCCATAGTATATTCCTTTTATAGGTTAAGCATTTATAGAAATTATAAGGGAAACATTAAAACCCTAGCAGAAAAAAAAGAGGAAAACAC
CATTAATGTATCAGTTATCCCAAAGCCTTCAGGTGGAGGGGTTTACCACCTTCCTAGGTCGTTCAACCAGGTTTTGTGAGGAATGCATTCAAAGTGGCTTTATAAAAGAAGATTTTCTTTAGCAAGAATAATGAGGTCATGTCATTTGTTAATAAGTATCTGTGATAAATCCGTGGTTCAAGGTTAAGCCATTCTGGTATTCTGGT
TTGAATAGTAGTTTTTAAAAGTCAATTTGTAATTTATGTGAAATCTAACTGTAATGAGGTCCTTTCTGTTTTTTATATGTAAACAGATCTACTAATCCTGTATAAAAGTTATTTTACGATGTTTGTCTTTCTTTGTGTTTTGTCTCATAATCTTTTTTCAGATGCAATATGCCGGAAAAAGTTATAGGTCCAGTTTGAAAATTATT
TGGTACAGTAGATGTAAAAAAAATTCAGTTTAAAAGAACATTTGTTTTTACATTAAATGTTTATTTGAAATCAAATGATTTTGTACATAAAGTTCAATAATATAAAAGCTGTATTCTGTTTTGGGGTTTTTTTGTTATTATGCATTGTTAACATGTACATTAAAATTTTGATTTAGATAGCATAGTAAGATTTCAGCCTCAAATGA
TCTTTCTGTACCCATTCTGAAGGCCAGGATAATAGGTTGAAGTTCTTTATATTTTGGAAAATGGATTTTGTGGTAAGGTAGGAACTAACGGGTGTGTGCATATAAAGGTTAATGCTGTTGTATTTGGATGCTGATCTGTGCTGTTTTCATGACCTCTCTCCCACACTATTTGAATCAGTCTGTTCAGAACTGTGTGTTTCACCTGC
GTGTTTCTTAAGTTGATGCAAGGTATTTTGCATGAGGCTGAATTCTTGTTGTCGGAGCAGAGGATTTTTGTTCCAACTACTGAATTGGCAAAATGTTAAATATAAAAACACCTCAAAAAGTCAAAGGTAGTCTGAATGAAAAATTTATTTTAAACACCTCAAGTAATCTTTACATTTCTACAAAATCATAACATAGTTCTTTTCCA
AGCTTTCTCAGCAGACATTGTGCCATATGTATCAAATGACAAATCTTTATTGAATGGTTTTGCTCAGCACCACCTTTTAATATATTGGCAGTACTTATTATATAAAAGGTAAACCAGCATTCTCACTGTGACGACTCTGTTGATTTTGTTTCACTAATCGGAATCACAGACTGAGAGGAATTCTGGGGGAGGAGTAGGGAAATATG
GAAGACTGGGGAAGAATAATTAGTGTTTATAAGACATTTAAGAGGCCCTTTTTCATATACTGACTCACTGATGAATCAGCATTTGCATTTTATGGAAAAATATAAATCCAAAGAAATAATTTATCCCTTAGCCTTTGATTGTGTTCTTAATTATTAGCTGTATCAGGAAGTGTTGGGGGAGGCAGGGGCCATGGAGAGGTTGTTAC
CCACCTCAGCTCAGCAATCTCATGCCGGTTGGCAATTGTCAGCAGAAGCCGATGCCTGCCCATCAGTTCTTTACTCTGAGGTGTTAGAGTGGAATAAAAATATAAATACTTATACTAGTTTTCATGACTTCTGCTTAATATTGGGTATTTTTTTGTTTTGTTTTGTTTTGGCGGTGATAGGCTTACCTTACATTAAACCAGGCCTT
TTACCCAGGAGGTCATATTCTTTATATATATTTTTTGTTGCAAAGTGTCTCTCTAGAGAAACTCTATATATTATTCGAATTTTTAAATTATTTGTTTATATATAAAAGAAAAGCTCAATTGGCTGTGCTGTCCTGTGCTGTGCTGTGCCCACAGTCTGTAGTTTGCCTTTCCTGTGTTGGAAGTGTCGTGAGTCCTGCTGGTCACC
ACACTCCGGGGAGACAGCAGTCTATTCCTCCCCACCTGGCAGCCAGAGCTCTGAAGACTGTTGCTTCCTCTAACACATGAGGGAGGCTGAATCCACCAAATATAAACAGCCATCCGTCACTGCACTCATGCCTCCCTCTGTTTACTTTCATACTAAGGGTACAAAAATTCCAAGTCTCTTTTGAACTGTATTTTGTATGCCAATTT
GCCGTGATCAAGGGAATGTAACTGCTGAAAACTAGCTCGTGATTGGCATATAATGGAGTTAACGGGTGAATAATAAAAGTATATATATATATTATATATATATAAATATTTTAAATATCTTTCATGTTCCAAATGTACAAGGATGTTTGGTCTTTAATGAAAAGCTGAATCCAGATCATTCCTCAGAATGAGGACCCGAGGACAGT
CCCCCACTGACCTGCCCATGTCCAGAGGGACTGGACAGCCAGGGCAGGGCTTTGGGGGGCACTAGAAGATGAGGGTGTCGGCTGTGAGGCGGGTGGCTGGTATAAATAATATTTATCTTTTCAACCAGCATTTGTGAAGGCCTGGACTCCACAGGGGGCTGGATGGAGAGGGTGTCTCACAGAGGTGGGGGCTGCTTCCCAGCTTT
GTCCTTGTAACACTCTGTTTTCAGGGACTACAACCTTTTTCCTTCTGTGACCAGCCCCGGATTCAGGCTGTACTAATACCAGGTATATTGTGGAATTTAGTATAAAGGCCAATCTGTCCTGAAGTCCATCTAATGTGGTGAATCACTGAAAGTCTCAGAAAGACCTGGTTAGTGTATGTTCTCATTTACCACAGGCCTACCAGCCC
AACAGGAGTGGAATTGAAATGTGAAAGTATGGCAAAACTGTGAAAGCATTTAAATTAAAATGTCCCTTCCTCTGCATTGAAATGTCATCAAAGCGTCAAATATAAATGATTTGTTCAGTTTTCTTTTTTTATTTGTTTGTTTTTGGTTTTCTGTAATGACAAGTCCATCTGTAATAAAAGTGAGTTATTTTTAGTTTTCTAATTAA
CTGTGGCATGTAACATCTTTTATTCATTTTATTAGGCATTAGAGGAAGAATATTCTGTAGTCCTGCTTTATTCTGCCATCTTTACCTGGAAATCCATTTTTATAAAATTTTTGTAATAAAAATTCACTTGATCACTTGCCTGCTTTCTTTTAAACAGTGCCAAGCGTAATGCCCCTTGATAATTTACATATATGTGAACGTGGCTG
TACCCATTTGCAGTCACTTGCCATTCCCTCTTCTCCCCAGCCCTGGGAAACCACTGACCTACCTTATATCTCTATGAATTTGCCTAATCTGGACATTTCATATAAATGCAATTGTACATGTGGCCTTTTGTTTCTGGCTTCTTTCACTTAGCATGTTTTCAAGGTTCATTTGTGCTGTAGCATTTATCAGTACTTTGTTCCTTTTT
AACTAATGGTATCTACATATTTCTGTAACTTGTATTTAATGATGGTGTACCTGGTGATTGTAAAAATATTAGACAGATATAAAAGTATCTATATAATATCTATAAACTGTTAATGCTGAGGTATAGTCTGTGAATTATGTGTTTTGTATTTTTATTCATTGTGTAATTTAGTGGTGGTGAAAGTTCTACACTCAATCCTTAAAGAG
GAAACATCGTCTTTACCCACTTCTCAGTTTATAATGGGGGAAAACAGGCAACGTGTTCTTGTAACCTTTATTTCATGAAGGACTTCTTTTTGTTTCTAACTATAAACTTGGATCACCTATGTTAAAACCTTATTTCACATTCCACATCATTTTAGAATTTATTTTCGAAGGGGAATAGTTTCAATGTTTTATTCACTTGGGCTTTT
TCCGGTGACCAGGTGTCTACAAGGACAAGGTTCAGAAATTGTACAGCCAACTGGAAAGATATAAAAGTTTGGGTCTGTCTCCTCTCCTTCAGAAATGAAATATAAATTTCAAACATTAAACAGTTGGGTGATCACGTTGAGAGAGACTTAGATGGGCATTGCTCACTGGAACTGGGCACTGGAGGAACTGAGCTGTGAAGTTCATC
AAACTCTCACACTTCCAGACCCTGAGAAAAAAGCCACCCTGAATTTACCCGGCATGCACTCTTCAGATAAGCCATGTCGGCCCAAATCTGAGTAACTTTATATAAATATCTCATGGGGTTTTATATTTTCATTTGTTGTTGTTGTTTTTTTTTAAGAATCTTCTGATAGAGAAAAAGACTGCTTTGTCACTCAAACATGTTCCTTC
CCTTAACTCAGTGCCTCTGTCTGCGATATGGAAACCTTCAACTTTGTTCACCAAAATTGTATTATACCTGTGTATATATATATATATATATATATATAAATATAAATATAGTATAGTGAATCAGACACCATCAGTTTTAAGTCTCTGGTAGCCAAACTTAAATAAATAATCCATAGAATATCACATACGTTCACTCCATCTTCATC
GCTGGGAGGAGCCTTTGGATATTTTTATATACGTTTGAAAAGGGGATTGAGAGAAGAAACCAAAGGTCGGTTGTACTAAATGTATATATATAGATACTTCTATAAAGTCACTGCTGAAGACAAGCATCCTATTGTGGAGGTACTTGAGGATGGGCTGAGACAGGGACCATAACTCTTCACCCCTCTTCCTCCCTCTGTCCTGCCTC
CTCCCCAAAACAATCCCGACAATCCCTTATCCCTACCCCAACCCTTTGCGGCTCTGTACACATTTTTAAACCTGGCAAAAGATGAAGAGAATATTGTAAATATAAAAGTTTAACTGTTGGTTGTGCCTGCTCTGTTGTGGGGAGGGCGGTCTCTAAAGAAACAAGCCCTGGGGAAGTGACGAGGGAGGAGGGGTCTTTTCAGTGAC
GAAAATTCTCACGCTGAACTGGTGTAGCATGTGGTGCAGCATTCAGTGAAACTGGCTGGAGGAAATAGGCTTGTTTCCAGAGTTGTCCTTATACAAAATGTATAAAAAGCAGTTTCTGGTGTGACTTGTGCTCTGCCTCCACCCCTTGACATCCCAAAATATCCCACCAGTGGCTATGCTTACCCATTTTACAGATGGGTAAACTG
AAGCCCTTAACCTCTGTAAGCCTGTTTCTTCTCTGAAATCACAGTAATAAAGCGTCGTAAGATGGTTGGGAAGAACCAGAGGTGACTTATGCAAAAGCTTTATAAACTGTAAAGTTCCTGCCAGTGTTTTTTGTTGGCTAAATCCAATTTTTTTTTGTTGTAGACCAAGGAGAGAAGCAAACTCCTGGCCTGTCCCCCGTCTCGTG
CACCCGCCCTACCATGGTCTCTCTCTGCAGTTATTTAATGCCTGTGTCAGATCTACTGTAAAAAGAGGATTAAGTAAAATAAAATGAGAGCAATTATATATATAAATATATATCATACACAGAGCCCTGTGTGTGGGTTGTTCCTTTCTGAGCAGTTGGAAGAGCCCAGGGAAGGAGTGGAGGGTGGATCTGGGTGGTCCCAAGGG
CAGCTCTGGTGGTGTGGGGGGGCGCCAGACTCCAGCATCCCTGATGATCACCAGGGCGAGAAAGGGCAGGGAGGAACGGAGGGAGGTGTGGGTGAGCTGATATAAAAAGGTTTTTATGATACTAGAGTCTTCGTGTCTGTTTTGGGGGGGCATATGAGTGAGGTGGGGGACCAGGCAGGGGGACTGGCGGGCTCCCTGGTCCAGCA
ACACCCAGCTTTATGTAAATATTCTGCAGTTGTTACTTAGGAAGCCTGGGGAGGGCAGGGGTGCCCCATGGCTCCCAGACTCTGTCTGTGCCGAGTGTATTATAAAATCGTGGGGGAGATGCCCGGCCTGGGATGCTGTTTGGAGACGGAATAAATGTTTTCTCATTCAGTCTCCAGTCATTGGTTGAGCCACAGCCTAGGGGTTG
GCATGGACGTAGTAGAAGGAAATTCAAGGCCACGAGAGAGGGTGGATGAGAAGCAAAAACAGCTGACTTTAACGCCATCCAGAGTCTGTATATTTTTACATATAAATCAATTATACACACACAGAGTAACAGGTTGCATAAGGGCCCTGCAGTGTCATGCTTGGGTTGTGGAATTACAGGTAAATTCTCCTTCTTTTCAAGATGAT
TGCCCCTTCACTTTCTTGCTGCCCCTTTCCCAGTCTCTCTTCACACCCACTCCTGGTCTGTCCTGATCCCCTCTTCTGTATCAGGTTTATTGGTTGTACATATAAATTATACTTTCCTTTCTGTGTGCTCTGTTATTTTTTATGGGGGGGGGGAGTTTTTGGGGGGAGGGATAAGAAAGGTTGTTGCTTTCTGCCTTTTCTTTTTA
TTAGGAATGCTCAACCTATATTTCATTTTTTTCCATGGCCAAATATTCCCCGTTTATCCATGTGTCCATTGACGGCCATCTATGTTGCTTCTTCGGCTATTATAAATCTGCTGATACAAACATTAGTGTACATATTTATGTGTGGGTGTATGTCTTCATTTCTCCTGGGTGTATACCTCGATGTAGAATTGCTGAATCATATGGTA
TATTAATAGCAAAATTCATACCTAGATGTATTCATAATTCAGATATGCATGTGTGTTTAATAAAAATACATATGTTGGTGTAGTGTGGGAAGTTAAAAAATATAAAGATGTTTTTAGAATCTAACCTTTAAATTGGTCTGGTCTTGCTTCCTTTTTGAGTCCCTGTGCCAGGAAAAGAGGAAATGGAAAATCCTCTTTCTGCTCAG
GAGAGGCTGAGGCACCGCTTCATTCCACCGCTGAGCCCCGCGTGCCGTTTCGTGAGAGGCTGAGGCACCGCTGAGCCGCGCGTGCCGTTTTTAACTTGATTATAAAATACATTTAAAGTTCACATGCAGGTGCATCTCCAAGAAAATTATTTTAAAAACTAGTTAAGACTTTCATTTCCCAGTCCTCAACACACATCAGAGCAGTA
TTGGAGGCTGGCACTAGCTGACAGCTTTTCCTCTCTGCACCTGCGCTCTGGTGACTTGGGGTGGACGCCTCTGCCTTCACTTGAACACAAATGTGCTTCCTATAAAATCATGTACCAAGAAGTTCCTGCCTTTTGTCTCTGAGCCTGATGTGTGTAGGGGTGATGGAAAGGCTCACTGCCCAGGGGTCAGCCAGAGGGGAGGTGGG
GAGTTTCACTTTTATAACTTTTGTTTCAAAAGTTGTTTTGGATAATTTAATGAAATGACTGTAAACCAGAATTCCCCTTTTCATTATTTCTTTGTGTCGATATAAAAAGAGTTGATGATTTTAAAAGCCAGTGAGATGTCCCTGTCTGTGGATGTCAGCGGGAGCGTGGGGTCTGAAGCCTTTCTCTGGTGGCTGTCCAGGAAGAT
AATTTAAAAGCTCTTATGTTTTAGCAAGTACTCTAAATAATACATGACATTAGACGAAAAAAATCGTGAGCAATACAAAATGTTACACAATAATGTAAAATATAAATATTCAAATATACTAATTGTGTGAGACACTATCAGTTGCACACCTCAAAATATGGGACTTATGGGAAGGTTGTTTAAAGGGAATCAACTCAGGCAGCAGG
GCAAATGTGTAAGAGGAAAATGTGCTAATGTGGCAGTGACTGTAAAACTGGCACATGGCATTTATTAATCCTGAAGAAAAGTACATGTACTATTTTTCAGTATAAATATAATGAACATGTCAGAACTATTTCTTGAAAACCTTTTTATTACTTTTGCGTGAATTTATTTAACAAAGATGTTTTGTCTTTTGTGTAAGGGAGGTTCT
TCACCCTTTTGCCCATAGAAAGCACCCTACCTCACCTGCTTACTGACATTGTCTTAGCTGATCACAAGATCATTATCAGCCTCCATTATTCCTTACTGTATATAAAATACAGAGTTTTATATTTTCCTTTCTTCGTTTTTCACCATATTCAAAACCTAAATTTGTTTTTGCAGATGGAATGCAAAGTAATCAAGTGTTTGTGCTTT
AAATTAAAAAGGATTCTTCATCATGGATTTCGCCTAAGTGATATTACAGCCACCTCATTCTTCTAAAAGTGGATATTTTTCTGTAAATAGCTGGAAATATTATAAATCACTATTTTGGTCAAAGTCAAATTGGTGAAATGCTGTTTGTGTTTCCTTCTTTTAAATGAGAGAAAAGCAATTCAGGCTCTTCTGGAAGTATAATATTG
AATACCTGAAACCTGCCTACCTCATAGGACAGCTGTGAGGATCAAAAAATATATGAAAGTTCCTTGTAGATACATATCTATAGATATATATGTGTATGTATATAAAGATAGATATATACATTGAGTAGTGGCATTACTGTTTTTTCTTCCTTTAGTCAGCAGTTTTTATTTATGTTATTGTCTTTCAAAAGGAAATTGAGATCTTT
ACCCCTAAATTGATTTTGTAAATGCCACAAATGCATAGAATTGTTACCAACCTCCAAAGGGCTCTTTAAAATCATATTTTTTATTCATTTGAGGATGTCTTATAAAGACTGAAGGCAAAGGTCAGATTGCTTACGGGTGTTATTTTTATAAGTTGTTGAATTCCTTAATTTAAAAAAGCTCATTATTTTTTGCACACTCACAATAT
GGGCCTGATTCTCCTTCCTCCGAACGGGCTCCTTGATGGCCTGGCCACAGGGGCAGCTCCCCATTGGCTGTTAGGACCAGAGTGTGAAGAAGAAGTGAAATATAAATATGTATACATATATAAATATATTTTTAATTACATGTCGTGTCACGGTGGCTCCAGACATACTGTTTGCCTAGTTTATTCCACTGCTTGAAAGCGCTTCC
TCCGAACGGGCTCCTTGATGGCCTGGCCACAGGGGCAGCTCCCCATTGGCTGTTAGGACCAGAGTGTGAAGAAGAAGTGAAATATAAATATGTATACATATATAAATATATTTTTAATTACATGTCGTGTCACGGTGGCTCCAGACATACTGTTTGCCTAGTTTATTCCACTGCTTGAAAGCGCTTCCTAGCCAATCTGAACAACA
ATTCATGATCAATTCTGTTTCATCTGTTACCCTCTCCCCCACTGTAGTATTTTGAAGCAAATCTGAAATGTACCATTCCATCTGTTACCTTGTTCATGTTTATAAAACACAATAACACCTTTTTAAAACATAAAGCCATTATCAGTGTACTTAGCACTTCATTTTACCCTCTACTATCCAGTCAGCATTTACATTTTCCTAGTTGT
GCACCTCTTATACTGCTTTACAGAATCAGGAAAAAGTAAACTGCATTTTACATAGTGGTTTTAAATATTGATTGATTGATATTCTAAACCTGGTTTCCTATATAAAGTTGTAAGTTCAAGATAAAGAGACCACATTCTTTACTCATGTGAGGTTCTGGAAATCCTTTATTTCTTTTTTAAAAACATTTTGATAACTTTTTTTTTAA
GGCAAATTTTGGTGAACTTTTGGGGTCATTATATCAATTTTTTCTTTGGATTCAAATTGTAATGTCCCCTGCATTTCCTTAATAGGGAATGTGAAACCTTTATAAAACTCTAAAAGTATTCTGTTTTGATATGTCTTTTTGTTTCTATTCATTTTCAGTTATATGATTGATTTACTTATGCCAAGATTCTGTCACTGTCAGTTATT
TTGGGTCGTGGTTACTGTTGTATAGTAAAAACAAAGATATTGGGCCCCTTATGCAGATTGGGTTTACTTGTGGTCTGTTTATCTTTTTCCGTGAATAATTTATAAAGTATCTCTTTTAATTGAATGTTCACCTCTCTGTGTGTGTCTCTCTATACCTAAAAACAATTTTATTGTGGAAAACACATACGAAAAACTCCGATAGTAAA
TGATACTTCTGTGAAACACAAAGATGAACCACTACAAAAATAAGATGTAAAATGCAAGCATAAATTTTTGGATTTAAACAAAATTCCTCTGTCAGATTGATATAAAAATTTTTAAACACTCTCAATTTTTGTTTTTATCCAATTGTGAATCTTGCCTGTCCCTAGACCATATTTTGAGTAGCATGGATACAGATTGTTTACCTTAC
ATGTCAGAGTGTCTGGCATTTCAGTAGTGCTCTATTTTACAAATCCCAGTAAACTGCTCCACTGTGGCTTGTTTATGTGTTAATACTGCTTGTTTTCTGTTATAAATTATTTTTTGCTTTGGAGTAAGATATCATCATTTTGCATAGCTACAAATCTGAAGTTAAAGAAAATTTTAAAAATGTAATTGTGGGAAAATAACAAATAG
ATTTGTTGATTTTGGAGTTACAACTGTGGTGATAGAAAATTGAGTTGATGGTCTGTACCAAGTCCCTTGTCTATGTTCTTGTCTTTCAGAATAATTTTTATATAAATATATATATAGTGAAGAAGTTTTTTTTAATTTTTGGATGGGATATTCGCAAATATCTGTATTATACACTAAGCTATTACAATGGTACTTAAAATAATGTA
GTACTACTTTATGAGTGAACACGTGCTGGACAGCTTCTAAATAGTATTTTAGAGCATATCTAAAGATTGTCTCCCTTATTAACATATGGCATTAATGGGATATAAATATTCATATCTTAATGACTGAAATCAATTTAAAAAGAGTAAGGAAATAAGATTACACAGACAATGTGCACATGTTTGTGGCGGTAATAGTATATGTTTTA
CAAAAAGACCTGACGTCACAATTCACTCCCTGAAAAATCACACTCCCCCTCCAGTTTCTTCCCCTGCAATGATTTCAAAGACATTAAATCTTTTCCACTTTATAAATGCTGATCTGTTCTGCCTCTACTCCCACAGGCTCTTATTTGCATTTCAAATTCCACAGGTTACACCAGTCGCCTTTTCAAAAAATGTAAACCAACAATGC
AAAAGAAAAAGTCCGTTTCTCCCAATGCCTTCCTCTCCTCAGCCCCACACCCATTAATCTACTTTCTGTCTCTGTGGATTTTCCTGCCCTGGACACTTCATATAAATGGAATCTTACAACACGTGGCCTGTGTCTGGCTTTCTTTCACTTAGCATCATGTGTTCAAGGTCATCCACATTGTATAAGGAGTTCAGTATTCCATTGTG
TCCAGAATGTATTGACTATGGTAGTAAAACTGTCAAATGTATGAACTGCATGTTTTAAAGAAGACAAATGCAAACCAAAGCAACTTAGTAAAATAATAGGTATAAAAAGTTATTCTGTAAGTCTGTTGGTTGTATCTTGTATCAGAATCCCAGTAAGTTAAGTTGTAAAGACTTTGGAATAAGTTTCTTTTAAAAATATGACATAG
CAGACTTGTGGACCTGTTTTTGCTTTACTTATTCTCCAAAACCTAAGATATTTCTTAGAGTGTATGAACACTGTTCCACAAAATGCTCCAGTTAAAAATATATAAAATCACTTACTCCTTAGGAAGCTGTATAATACTTTTAAAGAAATTCCTTACTGAGTCAAGTGTGGTCAATATATTTATGTAACTGTCTGAATGCACGCCTA
CTTCTGTGGTTGTCATGGCTTAATGTGTGTCTTTCCAGAACTTTGAATGTTTGCATACTTGTGGATGTACCTTTCAAATATGTTTGTCTTGTGTATCATATATAAATGGTATTGTGTTCATTGCTCTACAAATTGTCATTTCTTTTTAAAAAAAAAACAGAATTATGGAGATGGGGGGTCTCACTATGTTGCCCAGGCTGGTCTTG
GGGACAAGAGCCCTGGTTTTCTACGCTGCCCTTGGCCACCACACTGCCTGCCCCACGAGCTGGGAGGCAGGTTTTGTACGGTACGTTGTTATTGATATGATATAAAACATCAAACGTCGTGGGTGATTCTGTTGTCAGTGACTGGGCTTCAGTACCACCTCTGCGTGTCGGGGACCCTGGTGTCTACGGGGGTCACAGCAGGTCGG
TGAGGGGGAGCTGCGTCTTGCTAGGGCTTCCCCCTTCTCCCCATCCCGGTCTCCAGAGACCCAGCTTCTGAGAGACAGGGTGTGGGCATCTCCATGCCCCTATAAAGCGTGCCTGGGGCTTGTCTGGGGCTGGGGAGGAATAAACCATGTATATAAAAGAGTTTCAGGCTGAGCCTGCTTCTGTTCGGTTGTCTGTCTGCCCTTGG
GGAAATCTGGAAACCTGAAAGATGCGACATTGCTTTTACCAACACCTCCACATTTCCTATACATAAAAATAAATTATACTAGTGTAATACCCTAGAAATGTATAAAATGTGACAAAGCCTTTATATGATTGTCATACATGATTGTAGGTGATAGAAGTCATACTGCCAAAACTCCTGTAAGTGTGAAGAATGTGGCAAAATATTTT
TCGTAAGTTGTGGTAGATATTATCATCAGTGTATTCATGATTCGATTTATATTTTGTGTTATCTGGTTATAAATTTTATATAGCATTCAATTTGACAAAATATAAATCTATTTGATTTGAATTTAATGGTGTGTGTGTGTGTGTGTGTGTGTGTGTGTACTTCCTTGAACTTTAGGAAATTCTACAAATCTTATACAGATATGAAT
TGCGATGCGGGGCAGGCCTGTCGTGGGTCCCTTGGTGTTTCTGTACAGGAGAGAGTCACACTAATGAGTGGCAGTATTTTATAGAGATGTGATGAGAATTTATAAATTTCATAGATTTGACAGCTTTTATTTTTAGATGGTATAATGCACAGTGAAGAGGAAAGAAAAGCGAGGGGAAAAAACCTTATTTATTCAAACAGTGCACA
CAGTGGTATTTTTTATATGTTGGTTTATTGCCTTAAATTTCATTTTAATTGTGTAGTGATGTGCTTCAATTATTTTTTATATCTTGTTTTGCATAGTTTCTATAAATATTATCTTCATAATCATCTTGTGTATTCGTCTGTTTTTATGCTGCTAATGAAGACATACCTGAGACTGGGCAATTTAGAAAAGAAAGAGGTTTATTGGA
GGTTGAGGGAATGGGCAACAGCACACTAGAATCATGAGGCTGAAAGGAATATTGCCGACTGGAGGTCATTTTTCCCAACTGAGGGGCAATAGTTTGCCACTATAAACTGCACATTGCAGTCAGTATATGTTTTATTAAACCATTTAAGGAACTTGGGAGCCATTTCATTTAAACTTCCTGCGTGAAGGAACTCAGGGCAGAGCCCA
TTGCTGGCCCCCAAATCATCAGACTCCCATGGAAGAATTTTGTATTATACAAGAAGACCCAGATGAATTATTGTTTAAGTAGAGCATTTCCTTTTATTAATATAAATTAAAACAAATGTTTACATCCAAATATGTTTGTATGTACCTTATTTTAACTCACAAGTTATTAACCTCTGTTTTTCTGAGTTGCCTTTTTGCCTTTGGGT
TTTTAATGCCTTCAAATTTAATGCTGTTTTCTTTAATTTATTTACATCTTGTGTATGAAATCTCTCCTCTCCTAAGAGTAAAGATATTATCCCTATTTTCTATAAATGATATTATTTTGCCTTTAATGTTTAAGTCTTCAATTCACTTGGAATTAATTGTAGGGTGTGGTATTTCCATTTGGATAATATCTGAAACATCATTTATT
ACCCCATAAACTGCATGTTTTAAAAATACTTCAAAGAATAGTTTTTCATTTTTTTCTTGCTGGTTTTTATGTATCTTCTAAATTGTATATATTTATGGGGTATAAAATGATGTTGTGATTTTTCAATACAGTGTGGAATGAGAATCAAATTAACCTATCCGTTACCTCAAGTACTTGACTTTTTTTGTGATGAGAAGGCTGTTTAT
TACTGATGTGAAGCCCTACAAATGTGTACGATGTGGGAAGACCTTTAGATTTGGTTTCTACCTTACTGAACACCAGAGAATTCACACTGGTGAAAAGCCCTATAAATGTAAAGAATGTGGAAAGGCCTTTATTCGTAGAGGGAATCTTAAAGAACATCTGAAAATTCATTCTGGTTTAAAACCCTATGACTGTAAAGAATGTGGGA
GGAGAGACAACAACCCTATCCAACAACAGCTTTCCCAGTGATGAAATCCAGAGATGGCTTGTATATGTGTGTGTTGGTGTAAACATATGTAAACTAAGCATATAAAATATCAGCAGGAGACACAAATGAAATCGCTTCATAGTTCCTTTTAATATTTATTTATTTATTAATCTATTTATTTTATTTATTTATTTTTGAGATGGAGT
CTTGCCAGTGTCCTGGCTCTGGGGTTGGACGCTGCTTGGGATTGACAAATGCGGATGAGTTTTGTCCCTGAGCGGCAGGTGCCTCCTTCCTCCTGCTGCGTATAAAACTCAGTCCAGTCCTGCCGTTCCTTAGTAAACACTCGGACGCACCTTTGACCTACAGTGGCCCGTGGTCTGAATGAGGTTTATGCGTGAGTGCTTTGAAA
TCAATCTTGAAGGGGTGTCTGGGGGAACTTTACTGTTGCAAGTTGTAAATAATGGTTATTTATATCCTATTTTTTCTCACCCCATCTCTCTAGAAACACCTATAAAGGCTATTATTGTGATCAGTTTTGACTAACGAGGCTGAATGCTTTGTATTTGATGTTGGGGCTGAGGGGAAGAGATTTTGTCTCCTGAGGAGAATAGTAGA
ACAAATCTCCTGTAACTGATCTTCCAGTTACGGTCTGTGTGACCTTGATATAGTGACTGTATTTATTGCCATGTGGCTCAGTTTCCCCTCAGTGAAATAGTATAAATGGTTAATGGTTTTGGCTTATCTTGTGGTCTGTGAATTAACCTTAAAATATTTATAATTATTTGACCTCAGCTCTGCATAGGGGAGCTGCCCAAATAAAC
TATAGAGTGCACTCACTCCCCCTGAAAAGCTATCTGAACAGAGGAAGATAATGTAGTGTGAAGTCCCCATTTGTCCTCAGCCTGTAACTCCCCGTGTGCCTATAAAGAAGTTAATAGAGCAAGCCTGAGTCCTTGTGGTGTGATGTATCTTGATGAGATAGAATGCAGGAAATAGGGGGTCTCAATCCTCATTTCAAATCCCCTCC
CACAGGAGCAGGCGTGGAATCCAATACTTGTAAATGAATTGAAGCGTCAGGACCACCCGCCTGGCCACGTGCGCGGGCCCCTGGACCTAACGAGGCAGTGTATAAACTTATTCTCTAGCCCTGAGCTGCTCTGTCTGTCTTTTCCGAAAACATTGTGTTTCTCTGAGAGTGCACCTTGCCCATGGCCCGGCCCCATGTGGTGCCTG
CAAATCTTACAGTTCATCACAGAATCCATGTTGGTGATAAATCCTATAAAAGTAATAGGGGTGGTAAGAACATCAGAGAATCCACACAGGAAAAAAAATCTATAAAATGATTCTTTGTGAAGACTCGTGTCATTTGAATTCTTCCAGTTATCAAGTCTCAAAGTCAGTGTTTCAGCCGTAGCTCCTCATGTCCCAGTGGTCCAAAG
AGAGCAGAGAACTGTGGGGAACGCTGTGCTGTTTGTATTTGTTCCCTTGGGTTTTTTTTTCCTGCCTAATTTCTGTGATTTCCAACCAACATGAAATGACTATAAATGGTTTTTTAATGAAAAAAGAAATCACTTTTATTGGCTTGGTTTTCTAGCATTGCTGGTGCAGTGGGGGCCTGAGCTGGGGCGCAGGCGGCAGTGTCACT
AAGATGAGGGAGAAAGGAGAAGGGGAGGAAACTTCTCCCCTCCCACCTTCACCTTTAGCTTCTTGAAAATGGGCCCCTGCAGAATAAATCTGCCAGTTTTTATAAATGCTAAGATCTCTGGAGTGATTTGAAGGCCTGTTCTGATGGGGATGGAGGTGTGCTCGGCCCCCGGTGCCCCTCCAGGAAGATTTGGTCCTCTGCTGAGA
CGGTGGTCCTCGGTGATTCATTTGCAACTCAACTCAGCTTTGGAACTCCTCAGCCCTGAGTTTGGTCTTTAGTCGCCTCTGAGAACTTTAATTCCTCGAATATAAAGTGCAGGTGTTAAAAGCTTTTGTCTCATATGATTGCTGTAAGATTTAAATAAAATTGATGTATTTATTTAGGGAGCCGTGGCTCAAGCCTGTAATCCCAC
GAGGCGGTGGGAGGATAGGGTCCCTGACGTGCCGGGGACACACACAGAGAACCCTCCCCGCCCCCGCAAGGGAGGGGGGAGGCTCGCTTTTTCTTAAAAATATAAATGTATTTATCTGCATTATCACGTCCCTGGGGCACCCAGCTGGCCGGCCCGTGGGCCACAGGGCAGGAAGGGAACAGGGCGTAAGTCTCAGCAAGGCGGAG
CTTCTCCCCACAGAAGGCGAGACCATGGACACCTCCTGAGTTGGATGTCATCCCCCGACCCCACCCTGTTTTCCACCAGAGTTCTGACACTGTGACTCTGTATAAAATGGTTGGGAAGCTGCACCCACCCTGTGTATGTGTGGTTGCCCTGAGCCCACAGAAAGACACCTCCAGAGTGCGGATTGAGAAGCCTTTATTGTGGGAGG
GCCCCTCTCATTCCCTCCCCAGAATGGAGGCAACGCCAGAATCCAGCACCGGCCCCATTTACCCAACTCTGTACAAAGCCCTTGTCCCCATGAAATTGTATATAAATCATCCTTTTCTACCAGCTCTGGCCAGGTCTGTCTATGGATGGGTGTGAATGGGGTAGTTTTGATTTCAGAATCTTGGTTTTTGAATTGCAATGCAATGT
GGGCTGGGGCCACCCACCCGGAGCCCCGGAGGACAGGGGGCGTTGCCTTCCCAGGAAGGAGGCGGGGCCGGCTCGAGGGGGTGGATACTGTGAGTTTAATTATAAAGAATGACCTGGTACAAAAGCCATTTCTCTCTGCAAAATCTTGGTGGGGAGTCAGGGGAAGGGAGGTGATGGGGGGTAGGAATGAACCCCCATGTTATAAT
GGCCATGGGTGATGGGAGTTCCTGCACGTGGTGTGCATCAGCTGCAGGGTGGCCGTGGGTCTTGCAAATCTGCTTGCTAATGTTATGCCTAAGATCACGTTATAAAAGACTAACTTGTGCCTCATTCTCTCTCTCGCTGTCTCTTGCTTTCTCACTTTGATGAAGCTGGAGGCCATGTTGTGAGCTACCTATGGAAAAGCCCATGG
TGGAGCTTCTGGTTCCTATCAGTTCCTGTTGTTAATCGTAGAACCGTTGTCCCTTCCCCCATTCCCGTATCCATCATGTTCTTTTTCTTTTAAATATCAATATAAAGGTAAAAGAAGGACTTGTGCTTTCTTAATGAGGAGGGCGGCCGAGCACGGCGGGCGGATCACTTGAGGTCAGGAGTTTGAGACCAGCCTGGCCAACATGG
ATTGTTATACGAACATTTTAACAATGTTAATTCTTGCAGACCATGAACATAAGCTACCTTCCCATTTATATGCGTCTTGTTCAATTTCATTCATCAATGTTATAAAGATTTTAGTGCAGAGATATTAAACCTCCTTGGTTAAATTTAATTCTAAGTAATTTTTTAGCTATTATAAGTGTAATTTTTCTTTCGATTTCTTTCTGGAT
GCTGGGAGTGGGGAGGGCGTGGAGACAGTCTACGGAAAGCGCTAGCAGACCCCCGAGAGGGTGCAGTGGAGCCCTGAGCATTGTAATATGCGGCCCAGCCTATAAACAGCCTCCGTGCTTAGCAGATGGTGTGCCAACTGCTGTCCTCTACCCGGCTACCAGGGGGCTCAGAAACCTGCCCCTCGACCCAGTCACAGCCTCATGGA
CAGATGGAGATTCTAGTGCTCATGAAAGTTTGAAGAACACTGGTAATGTGTGGAGTATCTTGGTGTATTTTGCTACTGTTGATATGGATTGCTTATGTTATATAAACGATTTTCATTAAATTTTTTGCACTCTTTTATTTTGTCCCACTGAACCTAAGACTAGATAGAGTCACCCCAAAAGTGGCAGCAGGGAAATTCCAACAAGA
CATTGTCGGTCTCACATGATGCTTGTAATGAATTTTTCCACATTCTGATTCACCAGCCTGGAAACTGCTTGGTGCACATTGCTTTAATTTATAATGTTTTTATAAAGGTTTTAAAAAAATTTACGCACCTTTAATCTTGGGTGTTCTATTCATTGCATAGAATGACTTGTAAGCAGAATAGTGATGTCAGCATGAAGGGGTGAATA
CCTCTTTCCTGTTTGAAATTATTTTACTGTGTTTCATCAATCTAATGTTTATTTTTATTACACCAGTAATTTCCTCATTGTGTTGAATCTTACAGTGGCTTATAAATCTACATGTACCTAGAAATGTTTAGCCAGTCCATGTATATTTGATGTGGCACATTTTTTCCTTTGAATCACATACTCTAAGAGAAGTAACTTCCTCTTGC
GCATCAAATGGGACGACATGGTGCCAACTGGAATTCTCATACCCTGCTGATGGGAGTATAATGTGGTACAGTCACTTTGGAAAAAAGTTTGACAATTTCTTATAAAATTATACATAAACCTGTACTATGACCTAGAGATTCTACTCCTGTTTGTTCAAAAGAAAGGCAAACATCTGTCCACTAAAAGATATGTACAAGAATGCTCA
CTCATACCCCTTATCATCACTGCCTATTCGCTCTTCCTCCAGCCTCTGGCAACCACTAATCCACGTTATATGTCTAGATTTGCCTCTTCTGGACACTTCATATAAATGGAGTCATACAATATGTGGTTTCTTGTGTCTGGCTTTTTACCACTGAACGTTTTCAGAGTTCATCCATGTTGTAGCATGTATCAGTTTTTCATTCCTCT
TTCCTCTTTATGGCTGAATAATACTGCATTGTATGGATATACCACAGTTTGTTTACTCATTAGTTCATAGACATTGGGGTTGTTTCCAACTCTCTGATATTATAAATGCTACTGCTGTGAAAATTCATGTACAGGTGTTTGTGTGGATGTATATTTTTAATTTGGGAAGGGGAGGCCATGGGTGGGACCTAGGCTTGTGAAGAGCC
ACTATATTAATCTTATTTAACTAAGTTTTATCCAAATCATGTTAACTTAAGAAACATTTGATCAGTTCCTATATTTCTAGGAGTTTGGTGAATATTTATTTATAAATGCTTATTTTTTTCCAAGCCAAGTTAGAATAGAGCACTTTTAGAGGATTTCATAAATGAATTTTGTAATGCTCTCTGGAGTTAAGAAAATATCACATATA
AGTCAGATCCACCCAGTGCTTAATAGCAGGGAAGAAGGTACTTCAAAGACTCTGCCCCTGAGGTCAAGAGAGGATGGGGCTATTCACTTTTATATATTTATATAAAATTAGTAGTGAGATGTAACAAAAGCTTTATTGGTGTGTTTGAGCTGGTGGGTGCATTAGCTGAGATGGAAGTGACAAATGCCGAGAGGAATTGTAAGGTT
TAAATTTATTTTTTAAACTAGATCCCTTCATTATTCTTTATGCCCCAGAGTAAATCCCAGATGGATCAAAGATCTAAACATAATCTTTCATATGTAAAAATATAAAAGTATTAGTAGAAAACAAATATGAATGCTTTGATGATCTTGGAATGGCAAAGTCAATTTTTGCAGCATATGGTGGACAAAGAAATAATTTCTTTAATGTA
ACGGAAGCACGTTTAATCTCTCATCTTAGTTGCGTAATCAGGAACAGTTACAACTGGGCTCTACTGATTCTTAGTTCAAGGAAGGCGTGATAGACTTAAATATAAACATTTTTTATATTGGTGTGGAATATATTTTGTCTCTACAGTTGGATGTTTTTGTAGCTTGAAATCACAACATTCACTTTTGCTTTAATTCACATGAACAC
TGTTTTGTTATGTTGAGATGTTTCTAAAGAAAAGATTTTATGTAATTATAAGATGAAGCGTAGTGAATTGTACAGCTGTTGTAATAATGACCTATTTCTATATAAAATAAAATTGTATGGCTTATGTGTAAATTATTTTGTATCTGAGATACCAGTTCCTTTTCCCAAATATAAAAGTATAAAAGTTTTCTTGTGTTTTTCTGTGA
GTACAGCTGTTGTAATAATGACCTATTTCTATATAAAATAAAATTGTATGGCTTATGTGTAAATTATTTTGTATCTGAGATACCAGTTCCTTTTCCCAAATATAAAAGTATAAAAGTTTTCTTGTGTTTTTCTGTGAGTGAAAATTTTGTAATAAATTAACAAATTTGTACAATTTCCTCTGTCCCTTGTTATACATCCCTGCATA
GTTGTAATAATGACCTATTTCTATATAAAATAAAATTGTATGGCTTATGTGTAAATTATTTTGTATCTGAGATACCAGTTCCTTTTCCCAAATATAAAAGTATAAAAGTTTTCTTGTGTTTTTCTGTGAGTGAAAATTTTGTAATAAATTAACAAATTTGTACAATTTCCTCTGTCCCTTGTTATACATCCCTGCATACATCTTTT
ATGTGATGTGGGTATGGAAATTGACTGTTACTTCCTTTACAGATCTACAGACAGTCAATGTGGATGAGAACTAATCGCTGATCGTCAGATCAAATAAAGTTATAAAATTGCCTTCATGTTTTTGTTCTTTTTAGTTGCAACATAATGTACTTGTATACCCTATCCTAATTATGGGATCATTTGAAGAGCTTTTCCCAAATTGATGG
AATACCTCATCAGAACCATCCCATCCATTCACTGTTCAGCTGTACTGTGATTTAGTTTTTACACCGTTAAAACCCTGAGTGGATTGCTTGGTTTAATGCATATAAACAGTACTTTATCTACTTAAAGCAAAGTTTTGCTTTCTTGAATGACTTTTTCTGTGAGATGAATTTTTGATAAGAACTAGGGAAAACATGTCTTTTAGGTG
TGAATGATAAGACTTAAAATGTTTCATAATTATGTTTTATGTAACAGACTTTGACATTATTTAAACGAGCATGTGTAATGTAACTTTTCTCTTTGAATCATATAAAACTTGATTTTACATTGGATGTGTGTCCTGTGTCATTTAACTGTACCTGGTGGCCTAAGTATACCTAGAGACTTTTTGGAAGAATCTATAAAATTCATTGT
TTCGTGTTACAGGTGTTTAATGATTTTGCTCCTTCTAGCTTATTTGTATTTCACCTGTTTTTCTTTAAATCAACATGGTTACACTCTGTTTCAGCAACTGTATAAATTAAACACAAATTATTACTACTGCTATTGAGTTGTCATGATGAATTCTTTTTTATTTCTGAAATTATAGCATTTCTTGAATTTAAGAGAACAAAAACTTG
TGTTTTGCACTGATGAATTTTGACAGGGTAATTGCCACTTTACTTGTGCAATACTGCTGTAAATAACTGCAGATTTTTAAACAATCTTTTATGTTAATTTTATAAAAATAAAACTTTCAACTAGTTTTGGTGAGCGTTTGATTTGTTTGCACAAAATGTCAGAGAAACAGCTGAAATTATATATGAACATGTACACGCCCACACAT
TGAGGTGTGAGGCTGCAGTGAACCATGTTCACACCACTGTACTCTAGCTTGAGCAACAGAGCAAGACCCTGTCTCAAAAGTAAATAAATAATAAAGTAAATATAAATCCATGATGCCGTTACTCAGGGGTAGACAGACTTTCTGTAAAAGGCCAGATAATAAATCTGCTAGGCTTTGCAAACCATGTAGGGCCTTTTTTGCATACT
AATCTGCTTGAATGAGAAGAGTTGGGATGTTTACCACCTGCTCTAAGTGCACTTGGAAGAAGAAATTCATGCAGCTAAGAGGAAAAATAATTTGTGAGAATATAAAGGTTGAAATGTTGATGACTTTCATGTTTGGGACTAAGGCAAGGCATGGATTAAATTATGGCGCTACAAGTTTAATTTAGCAACAACAAAAGATTGGTAAC
TTCATTTCAACCAGTTTGCAAAGCTGAAATGAGCCCCAGTGAGGTCAGCGATTAGGAAACTGCCCCATTGAACGCCTTCCTCGCTAATTTGAACTAATTGTATAAAAACACCAAACCTGCTCACTAAACTTTCTGTCATTGGGTTTCATTTCTCATTCATGCTTTAAGGATTTGTGTTTTTAGGATATAGCAAGAAGCTTGTTTAA
AGGGAACGGATTCTCCTCTAGAGTCTCCGGAAGGAACACAGCTCTTGACACATGGATTTCAGCTCAGTGACACCCATTTCAGACTTCTGACCTCCACAACTATAAAATAATAAACTTGTGTTATTGTAAACCTCTAAGTTTGTGGTAACTTGCTATAGCAGCCATAGAAAACTACTACAGAGCCTTATTCGACCCTGTGTCCAGTG
TCCTTTCATCTTGAATAACTTTGTCCTAAAATGAATTTTTTTTCCCCTTGATTTAACAGGATTTTTGTAGACTTTAGAATTTGGACTTACCTAACAAGAGTATAAATTGACTTGGGTTGCAAGCACTGAGCACTGTTACTTCTATCACGTCTCTCTTTTATTTCTGGGATATAAAACAGGCTTTAAGTTTCTTGGTTGCCCAAGGG
GACATGCTCTGGAAATCCCAAATGCCACAGTCTGAGGTTGATATCTAAAATCTATGCCTTCAAAAGAGTCTCTGTTTTTTTTTTTTAACCTGGTAGACAGTATAAAAGCAGTGCAAATAAACACCTAACCTTCTGCAAACTTCAGGCTTTTATTTCTGCCATGTAGATCACGTATCCATTCGTCCACTGACTCGAGAAGCCTTCAG
GATAGGTAAGATATTTTTTTCCCAAGAAGTAAGAATTGATTGTGCTGAATGTTCAAACTCTGGAAACTGTTCACAGTATGTTGTTCTTAGCTGTTATTTATATAAAGTGAATTATTTTCTCTCTCAATCATGCCATAGTGGAGACTTTTGTTTGTGAGTAAGTGACAGAGTAATATGAAATAATGTGATATGTCAGAGTGACATGC
GCTTTCCATTGAAAGGTAGATACTTTGAGGAGTAAAAAGACTTCTTTGAATGCTGGTAAACACCGCATTTATTTTGTGTATGCAGTTTGATTTGCACATGTATAAATGGAGATGCTTTTCATTTTTGTTTGGACTGGGTTTGTGTCACTGCTCATTACAGTTTGCTTTTTTGTGTGTTTGCTGTGCGTTTGGAGATATTAGTCAGT
ACATGGTGCCTTGCATATGGTAAATGCTAAGTAAAGCGGGATCAATGAATTATTTCCTTCTCAAACATTTATCTTATACCTTGTGTGTTCATATTATTATTATAAACAGAGCTCAAGAAACCCAATAAAGTTATGTGTTGCCAGTGTAAACCTTAACTTATTTAGGACTCTTTCAGACACTTTTTTGCATGTATTGTTGGGGCATA
GGCTGTTTAAGTACTGCAGAAAATAAAAGAAGGAAAGGCTACCAGACTTTTCAATAAGGTCTACAGCTTCCCAAGAGCATGTCTTTGTTAAATCAGGAAATATAAAAATTATGTGTGTATGTGTATGTATATATATATACCACCCTATTAACTATTTTAAAATCGTATTCTATTTTGGGGGTTGTGTTAATGATGATGAACCAGAA
ACTTTTCATGAATCATTGAGGGTTAACTGTTATCACTTGCCAATGGAAACTGGATATTGAAACATTTTTTTAAGAAATGCACTTTTACCTGAAATAAAACTATAAAAACTAAACTCTGGTACTTGTTTTTGTTGGCTACATTTTGGTTTTTTGTTTTGTTGTTTTCGTGAGATCTGAAATGAGTATGAATAGTTTAATTCAAATAC
TTTGAAATTTTTACTATTTCTGTTTCCACAATTCCAAATATTTATCTTGGTGTATATATTGTTACTTTAACAGAACTTGCATTATTTTGTTTTTAATAAATATAAACATGAAATTTTTGTATGTGAGAATGATTGAACTAGTTTGTTCTTAATCTCAAAAATTTAGTTACCAAAGTAGAAAAGGTATTTTGATACTAGATATTAAA
TTTTTAGTGAGCCAGTATATGGTATTTCTCGGTGGATGTTCCATGTGTACTTGAAAAGAATGTGTTTCCTCCTGTTGTTGGGTGAAGTACTCTATAACTCTATAAATGTCATTTAGCTCCAGTTGGTTGATGTTTGTGTAGCTCTTCAAATATGCTTGCTGATTTCGTCTACTGGTTCTATCTCTACTGAGAGAGATGTTCTGAAG
ATTTGATGGGCTCCTTTTCAGGTGATTGTGAAAGATTGTGAATGTTGTCTTCCATAAATAATTTTAAAATATCAGTATTTATAAATAAGGAGGAAATAACTATAAAAACAGTTTTATGACACAGAAGTATCACTGTCTCCATTTGTTTGGTTTTGGTGTTTTTTATGTTGTTATTTGGCTGACAGGAAAACTTTTCAAATCTTAAA
TCCGAAGACCTTCTGAAGATCTCAGATAAAGTGACCAGGCTCACAACTGTTTTTGAAGAAGGGAAATTCACACTGTGCGTTTTAGAGTATGCAAGAAGAATATAAATAAATAAAAATATTCTCCATGGAGAATTTGAACAAAATTTTCTTCTAGTTTGTGTTTCATACAGAGATGTTTCTAATTAGAGTTCCTTGGGTTGCCCATA
TAGTATCAATATTTACTTTAATCACAAAGGATGGTTTCTTGAAATAATTTGTATTGATTGAGGCCTATGAACTGACCTGAATTGGAAAGGATGTGATTAATATAAATAATAGCAGATATAAATTGTGGTTATGTTACCTTTATCTTGTTGAGGACCACAACATTAGCACGGTGCCTTGTGCAGAATAGATACTCAATATGTGAATA
TTTAATCACAAAGGATGGTTTCTTGAAATAATTTGTATTGATTGAGGCCTATGAACTGACCTGAATTGGAAAGGATGTGATTAATATAAATAATAGCAGATATAAATTGTGGTTATGTTACCTTTATCTTGTTGAGGACCACAACATTAGCACGGTGCCTTGTGCAGAATAGATACTCAATATGTGAATATGTGTCTACTAGTAGT
CCCATCTCAGCCCTTTATTTTATCTTTCATGTGGGCTAATGTGAGGATAATCTTACAGATATTATAGGAATTTCTTTTCTATCTTTATGAAAACAACGTATATAAAATATATCTAGAAAACCTTTGTTTGAGACTCTTATTTAATGGGCTTTTGATTCTAATGATAATTGTACCTTTATCTTTCAAAAGCTGATATTTCCTACCTA
AATCAACTGTGTTTTGTGTTCTCTATGTCAAAGTTTAGTTTTATATTGAGAATGTTAACTTATTGCTTTGTATCTTGGGAAAAAAACTTTGTAAATAAGTTATAAAGTTTCTTTGAGACAGTAAAATTATGATTTCTTGAAAGAACTGCTCTCTTGTGCTGTGTGAGGCTGTGCCAGGGGGCCAGGCCAGGTTCCCGCCTCTGGAG
ATCTCAAGTCAAGTCACTGGTCTGTTTGCATTTGATACATTTTTGTACTAACTAGCATTGTAAAATTATTTCATGATTAGAAATTACCTGTGGATATTTGTATAAAAGTGTGAAATAAATTTTTTATAAAAGTGTTCATTGTTTCGTAACACAGCATTGTATATGTGAAGCAAACTCTAAAATTATAAATGACAACCTGAATTATC
TTTGCATTTGATACATTTTTGTACTAACTAGCATTGTAAAATTATTTCATGATTAGAAATTACCTGTGGATATTTGTATAAAAGTGTGAAATAAATTTTTTATAAAAGTGTTCATTGTTTCGTAACACAGCATTGTATATGTGAAGCAAACTCTAAAATTATAAATGACAACCTGAATTATCTATTTCATCAAACCAAAGTTCAGT
TTACCTGTGGATATTTGTATAAAAGTGTGAAATAAATTTTTTATAAAAGTGTTCATTGTTTCGTAACACAGCATTGTATATGTGAAGCAAACTCTAAAATTATAAATGACAACCTGAATTATCTATTTCATCAAACCAAAGTTCAGTGTTTTTATTTTTGGTGTCTCATGTAATCTCAGATCAGCCAAAGATACTAGTGCCAAAGC
CTGGCTGGCTTTTGATGTCTTCATGCTTAATTGTGATCACTTTCTTGCACTGTGATGTTTTTACGTGAATATGTTGAAGTAGAAGTCTACCATATTATTTTATAAAATGTTTTCTGTATGGCAATAAACTGAAAACATGGATCAACCCTTCTTTTGAAAATAAACTGAGTCAATTTAGCCTTTTAAAAATATAGTCATCTCTTTTA
CATGTATCGTGGGATACAGGTGTTATTTCAGGTGATGTACTTGCATTATTTTCTTTAGCCATAGTAACTTTTTGTCACAATAACTAAGTATTCAATTATATATAAAGAGTGAAACATTAAAATGACGCATGGATTTATATTTATTATAATTATGTAGTACCCTCAAATCATTTTGTCAGTTACATCAAGAAAGCAGATTTTTCTTT
TATAAAATTTCCAACAGATCTTTGCTTTAAGCCCTTGATATTTGACCTAGTTGGACACTTGATGAGGAAGTTGCCTCTAGAATTATAAAAATCTCAGCTTTATAAAATGCATCTGTTCACGAAGGTAATTTCTTTAATTGGTGATCAAAATATAAAATTAAGGTACTAATGTCTCACTGGAAGTATATATATATATATATATATAT
TTGGACACTTGATGAGGAAGTTGCCTCTAGAATTATAAAAATCTCAGCTTTATAAAATGCATCTGTTCACGAAGGTAATTTCTTTAATTGGTGATCAAAATATAAAATTAAGGTACTAATGTCTCACTGGAAGTATATATATATATATATATATATGTATGCATGTGTGTGTGTGTATATATATATATATATATATGTATATGTTT
TGTTTGCACTTGGCCCAGTATATTATGAATGTGGCACAGTAAATAAAGTTTGTGTACAAAATACTAGTTTATTTCTATGGGAGCCATTATGTTCAGGATATATAAAATGTATCTAATTAAACAATTTTGAATCTATTTTGTGCTCTAGAAATGTTCTTTTGGGGAAAGATGGAAAGAAATGTATAAATGGAGTTAAGATTAAAGTA
AATGTTAATACATATTACACTACAGTTTACTTTTCAGAATACTAAAGACTTTATAACTGCATGAACTTGGATTTTTTTAATCACTCATATGGTAGAATTTTATAAACACATACATGATACCATCCAAATTCTTGCTTTTAATAACAAAGGTACAATATTTTGTTTTAGTATGAAAATCTGGTAGATCCTATTACACTTCTGTTTAT
CTCCAAATCATGTCCTTAGAAAATCTTTCTATTGAAAAGGAGACTAAATTGTAATGTGATTCACAATGTAACAATATAAAAATAAGTTTTTATATAATTATATAAAAGTAAGATACTCTGCTGCTTTACTATTGTATAACATAGTAGTTTTAAAGTTCATTTGGTTGAATTTTCATTTTTTCCTGTCACAGAGCTTCTAAAACCAT
AGCTATTTTCATATGTTGTGTGTCAATGTATCATCTCTCAGAAAGGTTTTACAATCCAAACATTATATGTTCTCTGTGTAACTGAATTTCACTTATCTTTTATAAACCAGAAACATTAATTGAAAATATTTTCTGGGGATTTTCTCTTGACTTGTATTTTTAAAAATTGCTCACATAAAGAAGTTCTCAGAAGTCTTTGTGTTTAT
AAATCTTTCGTCATGTAAATAATTTCCATATTTCTCTTTTATAATAAACTAATGATAACTAATGACATCCAGTGTCTCCAAAATTGTTTCCTTGTACTGATATAAACACTTCCAAATAAAAATATGTAAATGAGTGGTTAATCTTTAGTTATTTTAAGATGATTTTAGGGTTTTCTAGTTTATGCTTTTTTTCTGTTTTTCAAGTA
TCACTGTCTCAAAGAGATATTAAAATTTTATACATTTAAAATCATTGTTAAATTGATTGAGGAAAACAACCATTTAAAAAAAATCTATGTTGAATCCTTTTATAAACCAGTATCACTTTGTAATATAAACACCTATTTGTACTTAATTTTGTAAATTTGGATTTTTATATATCATATTTTCTTAATTCATTGTACACATTTGACTT
AATTTTATACATTTAAAATCATTGTTAAATTGATTGAGGAAAACAACCATTTAAAAAAAATCTATGTTGAATCCTTTTATAAACCAGTATCACTTTGTAATATAAACACCTATTTGTACTTAATTTTGTAAATTTGGATTTTTATATATCATATTTTCTTAATTCATTGTACACATTTGACTTACTGCACAGTATATTGATCATTT
ATTATTTTTGTATTCTTTTTCTTAGTGTGAGCTCTAAAATCAATGTTCTTGAAAAAGAAATTATTTTGCAGAAGTTGGGGAATCATGTTTGTTGAATATGTATAAAATAGAAACATAGGCTGGGCGCGGTGGCTCACACCTGTAATCCCTACACTTTGGGAGGCTGAGGCAGGTGGATCACCTGAGGTCCAGAGTTTGAGACCAGT
AATGGTTTCTTTTCATGTATAGTATTGTTCAAGAAGATCAAGAGTTTCATATATGTATATTAACTGTGTGTTAAATTTTATCTATATTAAATTTACTTGATATAAAGTAAATGTATGGTGGCCAGTTCATGTTTTAATGAATAATATCTTTACTCAAAATAATAACATTTTAACACCTAAAGATTCTTCAAAAATATGTTAATTCT
GCAGGGCTTGTGAATATTTCTCATTTAGCATTGAAATAATAATATTTAGGCATGAGCTCTTGGCAGGAGTGGGCTCTGAGCAGTTGTTATATTCATTCTTTATAAACCATAAAATAAATAATCTCATCCCCAAACTGTAGTAATTGTTACAATTTTCTATTTAAAAAATGAATAGTACATGCAGAAATTGACCTGATTTCCATTTG
ACACTATGATGCCCAACAGTAGGAAGATGAAAGAAATGTAGATGTTGGCATTTCTAAAAGAGATGTTGTATCTTTTTTCCTACTTAATAGACTATTAGGCTATAAATCTCAATCTTGGCCAGCAAATGTGTTTGCCAGCTTTTCTTTATTCTTTTTAATTTTTTTGAGGATCAGCATGGAAAAACAATTTGCGCAAGGCTCAAGAA
GGATGCAATGGTAAAGGAACAGACCTGGCAATATTCCTCATGGAGCTTGTGGTCTAGGACTGAATGGGTCCCGTCAATTTCAAATAACAGCCATGCTTGTTATAAATGATGATAGATTTTCTACTCAAAAGAAACGAGTGTAGTTTATTTCCACTTCTGTGGCTTCTAGAACTTTTTCCATAATGTAACCCTGAAGGAGAGCATTA
GAAATTCCCAGCAGGTTACCTGGAGGCGGATCATCTAATTCTCTGTGGAATGAATACACACATATATATTACAAGGGATAATTTAGACCCCATACAAGTTTATAAAGAGTCATTGTTATTTTCTGGTTGGTGTATTATTTTTTCTGTGGTCTTACTGATCTTTGTATATTACATACATGCTTTGAAGTTTCTGGAAAGTAGATCTT
GGAAAGAGACTTGACCCCAGGACTGTACTACGACTCTTAAGAGAACACTGCACAGCACTCAAAGTCCCCCACTGGACTGCTTCCTCCTTAGCCCCACTGGTATAAATACATCTCTCTCCAATTTGGCTTCAATATGGTCTGTCATTGTTGGGCAAGAAGGGGAGGTACAAGGGTTGTGGGGACATCTGGGTAGTCAGGTGAGACAA
AGTGATGGGGAGAAGGTGAGGAAGGGTCACCCTCTGTCACCTGTCTGCCTGGCTGGCACCTCATATCTCAGCAGAGAAGCCAGTGGTGGCCACGCAGCCTTATAAAGCAGGTTTTGGTTTCTACCTTAAGTGAGCCATGTGTGGTTTGTCTGGGGGCCCTGGTGTGGTTGCTGAGTTGTAGCTCAAGAGGAGAAAACATACAGAAC
CTTGCACACACCCTGAGCTTTTGCCACTTCTATCATTTTTGAGCAACTCCCTCTCAGCTAAAAGGCCACCCCTTTATCGCATTGCTGTCCTTGGGTAGAATATAAAATAAAGGGACTTTTATTTCTTATTGGAGACCTTTGTCATTCTTTTTGACTACCCAGCATCTGAGGGAATTCCTCTCCTCCAGTGAGTCACGGTGAGAGGC
CAGGGACTGAGTTGGGCCTGGGGCCGTGTCCAAGGTGCCAATGATGCGGGCCGACAGAGCGGGCCGCACTGTCTGTCTGTCCGTCTGTCCCGGAAAGAACTATAAAGCGCTGGAAGCGCCTGCAGATGGTTTTGCGCCGGTCTTTCTTTGGGCCCCGGGAGGGAGGGAGTGGGAGTGGTAATGGAACTGTCACAGACAGAGCAGAA
GGGGAGGGGTTTAAATGCACGGTGCATGTCTGGTGTCTGTCATGCCAACCTAGACACCTCATGCTTCTGTCTCCCCCACCCCACTCTGTTTTACATCTTTTATAAATGTGCCAAACTGTGTGGCCTCTGCCAGGAATGGTGGTCTTTGGTGGCTGGCACTTTCATGGGCCAGGTACAAGCACTACAGCCCTCGGTCCCCAGTGTCG
TGGTTGTTGCTGTTTTCTGCCTGAAGACGTGTATCATAAAGAGCTACATGGTATGGACTATTTATTTGTAATTTGACATAAAGTTTGAAGAATAAAGATCTATAAAAGTTGAAGTTTCTGATATTAAAGCTCTTAATATATTGGCTTTTTTTTTTTTTTTTTTTGGTTTTGGTTTTTAAGAAAAGCTGTTCCTGTAAAAGTGAAAC
TATTCAATTACTGTAGCTTTCTGGCTGCTTAATAGCTGGCTCTGGTTTCGCCGCTAGAGGTAACATCAGCCCTCAAAAATACTGTCTCAACAGCTGGAAATATAAAAGATTTGCAAACTTCTTTGTTTCTGTCTCTGCATTGTATGCCATTTTATAGTCCACACCCTGAAAATGTATTTCTTCCAGAAAGTCTGGAGGAAGGACCT
TATACATGCCTAAATTCTTTTAAAATGTAGAGGGATACCTGTCTGCATAATAAAGCTGATCATGTTTTGCTACAGTTTGCAGGTGAAAAAAAATAAATATTATAAAATATGCTATTGTTTTTGTGTTCTTGCTGCAATGCCTTTACCAAAGTGGCCTTAAATATGAGTAGTGAATTGAGAACATCTTGAATTCTTAAAAGACTTCT
TATATGGACTTTCTTGCAAGCAACAAGCTATTTTTTAAAAAAAACTATTTAACATTCTTTTGTTTATATTGTTTTGTCTCCTAAATTGTTGTAATTGCATTATAAAATAAGAAAAATATTAATAAGACAAATATTGAAAATAAAGAAACAAAAAGTTCTTCTGTTGATTGAGTTTTATATCATTTTTATGATGTGTATTGAAACCA
ATTTTCTGTTGTATTAAATGGTTGCATTGTATGGATGTACCATCATTTATTCAACTAGTCTTCTAGATGTGACATATAGAAGCTGTTCTTGATTTTTCATTATAAAAATATTTTTAATGAACATTCTTATAGTTACATCTTTATTTCTACCTTAATTCCTTTTATCAGGTGGATTTAAATTCATATAAGTTACTTTCTTAGCCATT
CACACACTGGGGGATAGGGTCAAGGCCTCATCCAAGTCTGTTAACAGCTTCCCACTCAACCAGTCTCCCCAAAATACACTGTGAGTTCAATGATTCTGCTTATAAAGGAGTGCTATGAAACTGACCTATTTTCCTAATTGGTTAACTGACTTCATCTCACATAACCTTGAGTAACCAAAGCCTTCATCAGAGCGGACGATCCAACC
TATAATCTTAATTTATATAGTGACCACCGTGGAAACAAACGCCTCTTGTATTGTCATGTACATAGTCCATACCTGAGTGCTGTACATAAGTTGTTCTGTGTATAAATAAAACAAGCCTGTTTTTGATCTTCCATCGCCAGAGTCTTTGTCATCATTCCTTGTGCTTTGACATAAAGTGTTGGTTGCCGGAATCTTTCCAAACTGGA
ATTATCCAGCTAATTTTCAGAGCTTTAAAACTGTAAGCATGTTAAGTGTATTAAAAAAACCATGTTTTCTTACCTCCTTCCAGATGGAATACTGGCTAGTTATAAATAGCGCTTCCAAACACCTCTGTGAAAAGTTTTTTTGAAAGCCTGTTCTTTGTGTTTCTGCTGTAACCTGTTTAGTTCTGTACCAGAACTCTCTAGCAGGT
TCCTCTGCTGACTCCATATGGAGGCCTCACACCCAGAGGGTAGGGCAGCAGATCTTCTTTATAACTATTTATTGTTCGAATCACTTTTAGGATGTAACTTTATAAATAAACATGAGCGCTGATGATTTGCAGATCAGTCTTGCTCCAGGTAGTTCCAGGCTGTGCCTGCTCTTGCCAAGCAGGCTGTGGGGAGGGCTGGGTGCCTG
CCATTGAGCCTCTCCAAAGACGGCCTCCAAGGATCTGAACTCTTGGCCACTGGTATAGTGGCCTCCTGTTCTCACCCCATTGTTATTTTGGCTTTTTTAATATAAAATGTACATTGACAGACACCCGAAGTCTGGATTTAATGCTACCAGGGCATCGTCACCTCCCAGGGTCTCAGATTTCTCCTCCTGCAGAATGAGGGCCACAT
AGAAGTGCACAGGCTACTTGTACAGAGAAAAAATTAATACTCAAAGGAAATCTTCATTTTTTAGATTGACTTTGGGAATTTGAATTTTCATCAGTGCAAATATAAATTTCTCTATCCTGCTCTGAGGCTAATTGGTACCATATTTTCCCTTTGTGTCTTGTGACTCTGCCACATCCCATCTCATCCTGGCCTCTGAGTCAAGAACC
ATAGAATTTGTTTAACAACCTCATGGGTTGCCTCTTCATTTACAGGGAAGAAATGAAATGTACATCTGCAGAAATTGCCAAAGCCCAAATTAACGAGTATTATAAAAGGATAATAAAGCATCCCTGAAGCCAAAGATCCTCAAAGTCATCCTGATTTGAGCCAGACCATTGAAATTTGAGAAGGTCAAACTGAAGTCATGATAGCA
AGTTAAGTCCATTCTCTGGTACTAGCTACAAATTCGGTTTCATATTCTACTTAACAATTTAAATAAACTGAAATATTTCTAGATGGTCTACTTCTGTTCATATAAAAACAAAACTTGATTTCCAGCTGTGTGGTTTGGTTTTCATTTATTTATGGAATTGGAAGATTACTTCTGAAAAAAATGTGGAATCGCAAACTCAAAGAGTT
TGTTTTAAGATTTCTAAGCTAATTATTTTACCGTTTTGTTGACCTTGTACACAAGAATGAGATTAATCTGTATTATATAAGAAAAGAACTGATAAATATTTATAAAATGACAAACTTGGACCACAGGCTTTCTTGACCTTGTACAGTATAGTAAAAATACCCTTTACTTCTGACATTTTAAGGTCACGTCCTATAGTTTGGGGGCC
TCCTATATTTGAGGGGGGCATGGGATAAAAAGATTTAATAATACCTGGATAGAGAATGCTAATGCTGCCTTTTGTGATCCTTTAATATTATCCATGCTTTTATAAAGTGCAGTACACATTTTGACATTGCCACAGTTTACAGTGTCATTCTTCCACGAATAGGTAATTGATAGAGTTTATGGGTCTTAGTCTTAAGGGTAACAGAG
TTGGCTTTTATTTTTTAAAAAAAGAAAAGGAAAATTGGCAATTGTATTAATCCATTCTCGAATTGCTGTAAAGAAATACCTGAGACTGGGTAATTTAATTTATAAAGAAAAGAGGTTTAATTGGCTCACAGTTCTGCAGGCTATACAGGAAGCATAGTAGCTTCTGCTTCTGGGGAGGCCTCAGGAAACTTACAATCATAGTGGAA
CTTAGGGTACAGCACTTAACGCAATCTGCCTCAATTTCTTCATCTGTCAAATGGAACCAATTCTGCTTGGCTACAGAATTATTGTGAGGATAAAATCATATATAAAATGCCCAGCATGATGCCTGATGTGTACAAGGCTCTCAAAAAGTTCTAGTGATGATTAATATTACTGGGGATGGGGTCACCTGCCCTGAGCTGCAGGAGAG
GGGTTTCACCTGTATGGGTCTTTTCTTGTGATGGGGTTACACCCCCATTTTTGTTAGGCAAGAAAAGCATTTGGAAAAAAATGTAACATGTTAGATTCAATATAAAATATTATGGTAAGATCATGGTCTTGTTAAGTCTCTTCACTAACTGTATGTGTCTGTTTTTAAAAGATGTGTCTTGGTGGGGCGCGGTGGCTCACGCCTGT
CATTATCAGACTTTTTCCTGTAGGCACCAGAGTCACGGGGCCTATGACAATGTTTCAGATCTTGAAAATACATTATGAGTCCAAAATATGAAACAAGAACTATAAAAATCCCATTGATACACATTTTATTAGTATACCCAAAGTTCATTAATTTAATATTTGTGCTGGGTGTGGTGGCTTTACACCTGTAATCTCGGTGCTTTGGG
AATTTGGCATCCAGAGTTAACATTTCTCCCCTCACTCCCTTGCTGGTGTCATAGTTATTAGAATCAGCAGCCTCTTAACTAATTGCGGTTTCATAGGATATATAAATGTTTCAAGCCATTATTGCTGAATGGTTCTTTAGTTATTAACCTAGACCCAAATCAAAGACCAGTTGGATTTATGATATTTTTTATTTGTTCTTGCAGCC
CCTGCATGCCCGAATTGAGCAGTGGAATCACAACTTTAGTTTCGACGCCCATGACCCGTGTGTATTTCACTCCTCCACTGTAACGGGACTTTTAGAACATTATAAAGATCCCAGTTCGTGCATGTTTTTTGAACCATTGCTTACTATATCACTAAATAGGACTTTCCCTTTTAGCCTGCAGTATATCTGTCGCGCGGTAATCTGCA
CTGGTGCCTCCTGGCTTTCCTGTGCCAGGCCAAGGGGCACCACAGAGGACCCTGGATCCTTTGCCTCTTCTTGGTTGAAGGATCTCTATGTATGTGTGTATATAAATATAGTTTTTTATCTATATATATAAAATAGAGATCTATTTTTTTTCTGGAATTCTGTTAGAAAAGTAAAGAAAAAGCAAATGCTGTTGGTTTATCTCAGG
CTGCCAAACTATTACTTATATGTACTATTGTGTAACATACTTTCTTGAAATATTTTTGTTTATAGAATTGAAGGTTCTTATCAGATGGGATACTGGGGACTATAAACAATGGAAATAAAGCCACTGTATTTTTAATTTTTTGTGTAATGTGTAATCTATAATCCTTTTGTTTCCCATATTTGAGAACATTTTTCCCTGAAAGAGGC
CACTACAAGTAAATCCCCCATTTAATATTTTCTTCTTTAGCATAGCACTGTCATTTTTTGTGAAAATGGTTATGTTTATTTATTACAATACTGAGTCATATATAAATTTTCAATAAAAGCAGAAACTTTCTTACCTTAAACACGGCTGCTACTTTCTTGCAATGAAAACTTGACATTGGCTTGAATGGAAGTTTGTCTATCCGTAA
TGCTTAATGTGAGCAAACTGTCACAAATAAGCTGATTGAGCTCCCATCAAAAGAAAACTGCAAGCATGCCTCTCTCATCTTTTAACTGTTTATTGTATAATATAAAACTACAAAAGTAAGACTGCTCATTTCCATGTACATTTAATCTGTCCAATTGTTTAGATTACAGCCCAAACCTACATGTGAATACAGCCATCTGGGTTCCG
TGTGCTTTTGTTTTCTTACCAAATATTTTTATGTGTTTCCAGAGTTCTTTTCAATAGAAATATTTTCAATAAAGTGTTAATAGTGTAAGATAAAGTATTGTATAAACCATGGTTTGTGAAAGCTTTGTGTTTTGTCAGCTTTTGTCTTACAGCCTCTACTATTTTTTTATGCTAGAGCTAGAAAACAATATTTAATTTTAAGAATG
GTGGTCTCCGACTTTGTAGCATTTTTATTTAAGCTAAAACAGAGCACATGTATATGTACATAAGACACATTAAATCTATAAATACTATTTATTCATTTTATATAAACTAATGTAATGGAAAACAAATTCTTATGACTTTGTGGTTTTATAGATGTTCTAGAAACTTTGTATGTAGGTATCTACAAAATTAGTTCATTCCCCTGAAT
CATCCAAGAGATGCCATTATTTTCTGTGTTTCAATTGTTGTGCCTTTGAGTTAAACTGCATTTTTGTCTTTTGGTTGAAATCTGAAATGTACTGTCCCAATATAAAACAGTAATTATTTGACCTTTGCACTGTTTGTCTGGTCCTTTTCAGTTTGATTGCATATAAATGTGGAACTTGATAGATCTCTATATTTTTAATGCACTTG
TCCCAGAGTTGCTAACATGGAGCTCTGAGATCACCCCACTTCCATCATTTCCTTCTCCCCCAACCCAACGCTTTTTTGGATCAGCTCAGACATATTTCAGTATAAAACAGTTGGAACCACACAGCAGTGTCAGTGTGTGTATCTCTACAGTACCTGAACAGGGAGTGACTGTGAAGGGGGATATGCCTGGGTGGGCGGGGAGGGTG
CCTGTATGGACAGCCTAAGCCTCCATTTCTGACAATTCCTGTGGCCCCACTCCATTTGTTTTTTAGACTTCTCCCTCCTTTTTGTCCCCATCCCCCAAGTTATAAAACTATAATGCAATTCTTTGGATTTTTCTTTAAAAAATCACACTTGTTCAATCCTGCAGCAGCCACTGTCCAACTCTAGCCTTCTCACCACCGCTGAATTA
AGGGCACCGAGACAGAGGGTTAAATGAACCAGTGGGGGCAGGTCCCTCCAACCACCAGCACTGACTCCTGGGCTCTGAAGAATCACAGAAACACTTTTTATATAAAATAAAATTATACCTAGCAACATATTATAGTAAAAAATGAGGTGGGAGGGCTGGATCTTTTCCCCCACCAAAAGGCTAGAGGTAAAGCTGTATCCCCCTAA
AAATCACATAAATCTGTATTGCTGACTGTCATCTTGAAAAAGGATACCTGTTGAATTGGGTAACTCTTTTCATGAAAATAACTTAAAAAACTGGATGAAATATAAAAGCATCTTTTGAATGTATTGTGACTTTTGGAAAAAATAAGATATCCCAAAATGCTGAAAATTAACTGAAGATGTTCGGCTTGAAATACAGGCGCCAAAAA
CAGAATCTCAGTCTCACTCCTTGGGATCCTGTGTATTTCCCTGAGTCTTCTAACATATGAAAATTCATATCTAAATCAACAAGTGACTGTAATCTGGTACTATAAATACTAAATAAACACTTCTTCATAACACTGTACCAATTCAGCTTTTAAATTTTATTACTTTGCTTTCCTGTCCTTTGCCAACTCTTAACCTAGTTAATCCT
AAGACCAAAGATGACTATGTTTGGGACTGAAGTAAACATATCAAGTTAGAACTCTCATCACATGTTTGACTCAAATTGTGGAGCAAAATAGTAAATAAAATATAAAAATGAAAATGAAGATACGTGAAATTCAAATGTCACAACTTGCCTATTATTTATTTTAGTGCATTTTTTTGTGCTTTTCCCAGTTTGGTGTTAGGTGGCCT
TAAGTCTTCATGGATGTTCTGCATGTCATGGGGACTAAAACTCACCCAACAGATCTTTCCAGAGGTCCATGGTGGAAGACGATAACCCTGTGAAATACTTTATAAAATGTCTTAATGTTCAATACATTTGTTGGGTGTTTTTTGGGTTTGGGTTGAATTCCTCAGCATCAAGAATACCATCAATTCAGCTTTCTTTCTGAGGAATC
AAAAGCAATACTTGCATTCTCATTAGTAGGAACATGTGAGATGAAGCATGTTATGTTATTAGGCATTCTCTTGATTCGGTAAACACAAGCTGAATAAATTTATAAATATCAGCATTAAGCGAGATTTAACGGGGAGCTGTTTATCTTCTGCCTGTCAGGCAGGCGGCAACACTCTCCATGTATCACTCGCCAGCCGTGCAGTCCTC
TTTTGTTGTTATGACTCTTGTGTCTTTTGTCACAAAACAATGATATTTGCTAAACGATATATGGAATTTATTTTTGATTGGTAATAAAAAATCAAATATGTATAAATCCTGGTGAATCTACAACTTGCCTGTTTGTTCTGTCAGTATTCAGTATGTTGTTGAGATAAAAGTGGCTGTGGCTGGCTGTCTCTTGTGATGGGACAAGG
TAGATTATCTGTTCTGTGCTTTGGTGTCTATAAGTACATATGTGGATATGGGTTCATTTTATCCCTAAACTTAGTACCAAACCAGCATTTAATATCTAATTATAAATCTAATTTGGCCTAAACTTTATTATTGCACACTGCCTGAACAAAACCTATTTGTCTCTATGTAAATTTTTTCCTCATGGAACAAGGGTGTGAAATGAAAA
CCAGGGACCAATCTTTGGAGAAAGTAGATATTTCCATCAAAGCCAAAGCAATCCATACACCAAGAACTTGTTACCAAGAATTTCTTTTTGCTTTAACAACTATAAATATTCTTAGCTGTCTAGAGAAAAGATGTATGTTATTTTGAAATGAATGGTATGTCATTCTGGATAAATCCCCAAGCCCCTTTATGAATGTAGTGAAATAC
CTAGAGAAAAGATGTATGTTATTTTGAAATGAATGGTATGTCATTCTGGATAAATCCCCAAGCCCCTTTATGAATGTAGTGAAATACATGGCATGTGGGTTATAAACGTTGCTGTCAAAAGATTTACCAGGTCTACACCATTATGCTTATTATTTTTTTAATTATCCTTTTTATTTATTAAATAGAGACAGAGTCTCACTATATTG
TGGAAATTCAGGTGAAAATGTTCATCAATTCCCATTGCATCACCTCTGTAATTTTTCAGCTCTCTGTATAAACATTAAATGTCTTATATAGCAGCAAAAATATAAAATAGTTGTCCATATTTTCACAGGTGTGGTGTAATTTATAAAATTAGAAAGCAACTTATCAGCTACTTAAGAGAAATGGCAAGTTTTGATATGAGTATACA
TTGAAACTCCGGAGGACCACATCTTTCAAGACTTCTGATGGGTCAAGGAAAAAGATGCCAACATACCCGTATTTACCAAGTACTATGATAATGGCTAGAGTATAAAAATGTTCTTTTTAAAGTTATTTATTAAGTTCTTCATTGGAAGTTTTTTTTTATATCTGGTTCACTACCACCATTTTCTGTTTCCTACTTTCTCAGTGGTT
CTCCTCCTCAGTTCTGTGCCTGAGAACCACTGCTGCATATATTTGTTTTTAAATTTTGTATTGAACTGTTAATTGAAGCTTTAAAAGCATATATGAAATGTATAAATCTAAGATGTATAATACATTATTGACTCTATGAATGTTTTCTGAAGTTTGTTAGTCATTTGTAAAACTAAATCAGATTGTAATCCCAGTACTTTGGGAGG
CAAGTGACATCCAGACTCTCCAGACCTCAGTTTCTTCACCTGCAAAGTGCCTCAGAATAGGAGGGAAGCACTTAGCACAGTGCCAACATCTGGTAGCACTTATAAAAAATCTTTGCTGTTATTATGACTACTCCTGTCATTATCGAACAAATAAGTCTAATAACGAATAACACTTTGCACACTGGAATGTCAGTTACAGTGATGAC
TTTTAATCATGTAATATATACAATTTAATGTCCTAGTGTTTTACTTAATAGTGTATCATGTTTTCCCTGTTGGTATGTAGCCTGGATAAATGCTCTTAATTATAAAAAATTCTGTCGAGGAGTGTTCCATAGTTTATTGTTTTCCTATTATGAGAATTTAGGCCAAGTGTGGTGGCTCATGCCTGTAATCCCAGCACTTTGCGAGG
TGTAAAGACTGAATTGAATTTTAAGCTAATGTGAAATCAGAGAATGTTGTAATAAGTAAATGCCTTAAGAGTATTTAAAATATGCTTCCACATTTCAAAATATAAAATGTAACATGACAAGAGATTTTGCGTTTGACATTGTGTCTGGGAAGGAAGGGCCAGACCTTGGAACCTTTGGAACCTGCTGTCAACAGGTCTTACAGGGC
TGAATCACCAGCATTTTTGTGATCAAAATCCTATTTAGAAAAAATAAAACTACTTTCTGTTTATCTCTTTAGAATATCTGTGTTCTTAGCATTAAATAAATATAAACTTGTGCTTCTGTACTTTTTCCCCCCCTCTGACACTTTTCTCTTTAAATCTGGGAGTATGTCACAAATTAATGCACCTAATAGATATAGGTATATAGATA
ATTTTAAAAACACATAGCTTGAAAATTTATTTTTATACTGATATTAGTTTGGATGTGCCACTTTTGGCACCAAACGTGTATGTCATTTTTATTTCCATTTTATAAACATGTAAATAATAGTGATAACTTGTTAATAATAGTAAACCTTTATACCTAAAGTAAATGTCTTCCCTCCCACACCTGGTTTTCGTGTCTGTATGTTAAGA
GAAAGTTTTACATTGTCTGTTTTTCTTCTCCCAATAGCTTTCAATTGTTCTTTCTGGAAGACTTTTAAAAAAATATAAATATGCATATATATATATAAATTATAAATAGATTCCCCACGCAGTGTGGTGGCATCTCTGTACAGGTACAGTTTTAAACGGTTTGCCTCTTTTCTGTAAGATTATGGTACTGTGGAACATGAGGGCAG
GGCCCCATGATGAAGCCAAATCTGAACCCATGTCCTCACTTCAAGGTTATCAATCTTGGATTGTGATGCTATTGGTACTTGAGAATACCCCTTATCTGAGTATAAAGAATCCTTGAGTTTTGTCCTTGGTTTATCAAGCAAAGCTTTTCTTCATTTGAAATGTACTCCCTTGGAAAGGAGGTCAGGGTTCTGAAGCTAGACATTGA
GAATAACAAGGCAACTTTTGTTTACCATTCAGTTCCTCCCCTTTCCTTTCTAACTTGTCACCACCTCCCCCAAAAGCCTCAAGCCTCCACTCCTACAAGCTATAAAGACTTCAACCATCTGGCTTCTCCATGAGTCTCATGTTTTGTGTGGCTCTTAGGCATATGTGCATGGTAATACATGTGTATGCCTTTCCTCCGGGTAATCT
TTTTTCTGGGTCAGTTTTTTTTGCCTGAGAATAACAAATTGCTGCTGTCTACCTTTAGCACACCCAATAATTCTATTTGGGGCAGTGAATGCATAGAAGATATAAAAATACGCAGCTTAACTATATCTTCCTGCGTGTGTATTTATTTTCTTCTGGGTCTAGGCCATGGTACAGGAGAACTGTGGCGTGTAGGAGGAATACTTCAG
GATAGAGCTAAGTGGCTGGATCAAGCTTCACCTGAAACCCACTCTACTTGTCTTAGTCCATTTTGTGTTGCTATAAAAGAATACCTGCAACTGGGTAATGTATAAAGAAAAGAGACTTATTTCATTTTATAGCTCTGCAGTCTGAGACATTTAAAGGGATGGCCTTGACTTCTGGCAAGGGCTTGCACGTTGCATCACCACACGCA
GGTATTTAACAAATTCAAAATTAGTCATCACTTTTTAACTGTGAAACATTGTAACTAATTCTTTGAACAGGTATACTTAAAGTATGGTATACCCTTCTGTTATAAAGATGAAGCAGGTCTCTTATGACTGTTCCTGCCAACGAGTTATGGAGGTAAATGACTGTGACCTGGAGTGGAGAACAAAGATGGCTGGCCTGTGTTTTTCA
AGTGGCTCTTGCTAGCTAATTATTGTCAGATGGATCGGCAGCCGACCAACGCTTCTGAAACTATTGTTTTTGGCAAATGTTCCTCAACATTTTCCTGGTATATAAATAATGATCCCTTGCAGAAAGTCACTTCCTTTAGTTTCCTTGGTGTACGTTTCACAAATGGTTTGTTTTGGCAGGTTCTCCAGGAAGTCACTTTATCATAG
GCAGGCGAAGAGGCTCAGAAGAGGTTTAGGGGCCTGAAGGACATCTTGCTTCCATGTCCATATGAGCAGGCTATTTCTGCTCCATGAGTCAATTTTGCCATATAAAATACTTAATTTCAGCCATTCCAGGGTGCTGTAGGATGCACAGCTTCCCATCAGCCCACCTGAACTCCAGCCATGCCATTTTAATACCAGGAATAAGGTCA
CTTGGATGGAAAATGCAGTTTTTGTGGGAGATGGAACTGGAGGGTACGGAGGGCTGACTGCACATACAAATATACATACATGAGTGTACATATGTTCTTATATAAACGTGTCACAGTAAAATTGTTCCTCATCTTGCGTTACATTTCCCTCGTTATTCATGGGGTGAACAGCTGGTATCAACTGCCTTGCGTCCCCCAGAGCCATA
GACACGCTCTTCTTCCTTAAGCCCAGGCATACACAGACACAGTGAATGCACACACAAAGACACACACCAGTGTGCACACTGCTCTGGAATCCACAGGTTCTATAAATATCTAGAAATGATATCTGAAAGTGCATTGTTATATGCGCTGGTCTGTGATGGTTACGGTGATGGTGATTCCTCCTTCCGGAGGATGGCGCGGCTGCAGC
CAGAGTGACGAAACATCACCACCTCTAATGCCAGAAAGAAGTCAGCTGTTGTACCTGTGTCACAACTAAATTTACTGAAGTCAGGGCAGCTGAAGTAATCTATAAAACTTAGCATGTCAATTTCAATTTAGCGTTCACATTCAACAAATTGTGTATTTAAAAAAAAATCTCCAGTAGTCTAAAAGTTTTCATTTTATTCTTGTGTA
GTTGTCTGTCTTTTCCGTGACTTTTCCTTCAACCTTCCTGTTTTTGAATGCATTTTGATGTTATCATATAGCATAATAGCTCTATGTCTCCTTCACTCTATATAAAGCTCTTCAGCAACGGGAAATTTGTCATGTTTATCATTATGCTCTTAATACTTAGCACAGTATCTGGAGCTCAACAAACATTTTTAAAGAGATTGCCTTAT
GAAGGCTTAGTGTGGCTTTCTAGGACTCTCACTATTAGGCAGTAACCTACCATTCACCTCTGTTTCCCAGATTCACCTTGTTATACCTTATAACTTAAAATATAAATTCCAACAATGTACTGCACTCAAAAAAATTATTTCTCAATTTGTTTGCTCATACTATTGATTTTTTTCTAGAATCTAAATAATTGTGAATTAACTATGAT
GTGTGACATCAACAAGAAGCAGCAGACAAAACAAAATATTTTCACAAACATTCAGAAATCCCTAAATCTTGTGAGTTGTCGTATCATTTGTAGATATAATTATAAAATGGCACATGATGCTGACCTATTCCAAGGCAATTGTTCATCTCATGGTAGGGTGTAATCTCTGCCTGCAGATTAAGGCAGAAGAGACCAAGGAGGGCTGT
ATAAATGATTAGACTACCAGATGTTACTAGTGCTAACTTTGTATTCTTAGACATTAAAATGATTGACATAAACTCTTTGTGCCTTGAAAATGAAACAAATTATAAAAATGTTTAAATGGAACCAATTTCTTTTGGGTTTTATTTTTTATTTTTTATTATTTTTTGCATTCCCCATTCTCCATTTAGGTTTCAAGAAATAAAATGAA
TCCATCAGATCCCAACTGTGATTGGTAGCAGACAGATAGACTTTAACTAACTCTTCTCTTGTTGCTTTTTTTCCCCCCTAAATTTCTGGAAGACTAGAGATATAAAGCACTGTATGTTTCTGTGAGAATTTCACAAATTCTTGTGTGTGTGTGTGTGTGTGTGTGTGTGTGTGTGTTGGTTTGGTGAATTATTCCTCACTCTGCCC
TTTACTTGTCAAATCCTTTATTTCCATATGTGTCTCCATCACCTTTTTTTTCTCTCCGGATAAATGGAATTACTGTAACTTGTGAAACAATGGCAAACACTATAAAGCTAATTTTACAGTCTTGAGTTTCTTTTTGTTTCACTGGAATGGTAATGGTGTTACAGTGGTGCTCTGACAGACAAAAAATCTAATATGTCCTTAGAAAG
AATCTTGCTCCTAATTATAGAAATGATTTTTCTTTTAATTTTTTACTTTACCAGACTTTACTTTGTACTCAGAGAAGAGGCCTCACATGGCTGTGTCACATATAAATGTTGGACTAAACTCTTACTTGAACTCAGGAAAAGTTACTTGCTGCAAAATGGTTTTGACCATGTTCAATTGCAAAAGTACGTCTGATATCCTATTTTGC
TGTTGAACCGTCTTTGCTTTCCGGAGATAGACTTTACTTGCTCCTGGTGGATTGGATTCTGTTTGTTAATACTTTTATTTTTGGGTAATTACATCCCTATTATAAATAATATGTCAGCATCATTGTGTGTAGATGTGTGTGTGTTATTCTTGCCATTAGTTTCTCAGGTTTTTGGTTAACTATTGATATGGTTTGGATCTGTGTCC
GAGGGATGAGATTCAGGGCAAAAGCTGTGTTGGAGTGTGTGTATTTAGGGGACCAGGACGCAGATGCAAGGCTGGTGGAGTCGGGTGGGCAAAGTTTTATTATAAAAAATTAAAAACGACCCCAGGCAGCAAAAGCAAGCTCAGATCTTCCTCTGGAGCACATGTGGGCAGCGGGGAGATCAGCACGCTGCTCTGTTTTGAGCTGG
ACTGCAACACTGGATTGTTCTTTTTTAAGACTCAATCATGACTTCTTTACTAACACTGGCTAGCTATATTATCTTATATACTAATATCATGTTTTAAAAATATAAAATAGAAATTAAGAATCTAAATATTTAGATATAACTCGACTTAGTACATCCTTCTCAACTGCCATTCCCCTGCTGCCCTTGACTTGGGCACCAAACATTCA
TATTTTCTTTTCCTCTCTTTCCTTTCCTTTTTTTAAAAAATTTTACCCTGCCCCTCTTTTTCGGTTTGTTTTTATTCTTTCATTTTTACAAGGGACGTTATATAAAGAACTGAACTCAACATTCAGGTTGTTTTTTTTTTTTGTTTCTAAGTTTTTGCCCTATTGAAGATGACTTCAGAAAATCCATTCCCCAGTCATGAAAATGT
ACAGCCCAGACACATGCCTTCCCTGGGGGCTGGGGAGTGTGTCTCGAGGGGTTTTGTTTGTTTTGAGGCATGTATCATCTTGGAAATAATTGTCAGGATGTATAAAATAGAGAAAAAGAAAAAAGGTATCCTACCCAGAGGCAACCAGATAAACTTTTTTGCCTGTGCATTGTTTTTTGTTGGTTTTTTCGAGACGGGGTCGATCA
GTACATATAACCCTTTTCTCCTAAAGAGGAGTCAGTCAGTGCTCCTATATTTTTCATTTTTTGTCAAAGCAAGAAGTAAATACTTTAGAATTGTTAAATATATAAATAAAGCAAATAAAGTTGAGTGTTCCACATGGTAGCATTTGCTAACACTTCCTAATTCTTTGCCCTGTGGTTTATCCCCTCTTCGTCCCTTTTCCCTCTCA
GCACCATCTGCCTCAACCTATCCCCTGGCCAGTGTCACTCACAGGGCAGAAAATTTATCTTCACCATCTCACAATTAGTTTAATCTTAAAAAAAATGGATTATAAAGTTAAAAGCTACAGCAACTCTTTTTTGTGCTCATAAAAGGCATCATCTGTTTTTTTCTGTATCAACAAAAGTAGAATGTTCAAGTTTGGATCTTGGTGTA
CTCAGAATCCCACACTCCAATCCTTTCCATTTCAGTTTAGTCCTAAAAGTTCATCACAGGGTCTTTCTTTCTACTCCAGGACTGGTTTTGTTTTTATATATATAAAAAAAAAAAGTGAAAACACCAATGTGTGAAATGCCTTACAATGCCCACTGGAGAGGCGGGGCGGGGTGGGGCAGGATGGCCCCACTGGGGCTCCTACAGAG
TCTGTCCTTTGCAGTCACCAAAAAAAAAAAAAAAAAAAAAAAAAAAAAAAAAAAAGTATGGTCTCACAGGCACAGCATCTTCTTTTAAAAAATAAATATTTATAAACTTAAGGAAGATTCAAAGAATCAGGGTATCTTTTCCTCCAAAAACACAAATGTCCCGTGTAAGTCAAACCAAGGTGCGACCACCAACCCATGAATGAAGT
CCATCATTTAACTGTATGCCTTTCCATATGTTAATGGAAAGCTTTTCTTAGGCCTAGGGTCAAAAGGGTTTATTTCCTTATGATTTCCATTTGTGCCATATATAAAACAACCTCTGTCTTAATGTTGCATTTTAGTTTCTCATTTACCGGTCGGGCGCAGTGGCTCACACCTGTAATTCCAGCACTTTGGGAGGCCAAGGCGGGTG
AATCTTTGCCCTGAATTTAGGCAGTCACTTTGAGATCCATCAGCCTAAAACAAAGGATTGGGTCTATGTACTTCTTTAGTCTATAATGACACTGTGTAATTATAAAGTATTTGTAGGGAATAACATAGTACTGATTTCTGGGGAATAGGGGAGGGGGACAGAATTTTTTTTTTTTTTTTTTTGCCTGAGATCAGGTCTCACTGGAG
ACTACTAAAAACGTCTCCATGGCGGGGGTAACAAGATGATAATCTACTTAATTTTAGAACACCTTTTTCACCTAACTAAAATAATGTTTAAAGAGTTTTGTATAAAAATGTAAGGAAGCGTTGTTACCTGTTGAATTTTGTATTATGTGAATCAGTGAGATGTTAGTAGAATAAGCCTTAAAAAAAAAAAAATCGGTTGGGTGCAG
TCTGCATCTGTCTGCAGCCAGTTCCCTTCTCCCAGCCCCTGGCCCTGGGGACCACTGATCTGTTTTCTGTCACCATCATTTAGACTTGTCTAGAATTTCTTATAAACTGTATCCTATGGTATGTTGCTTTTTGTGTCTGATTTCTTTCACTTAGCATAATGCTATTGAGAGTATCTCCATTGTTTCTTGTATCAACAACTCATGTC
TGAATGAAGTCTATACAAATCAACCCACGGGAGACTATTTCACACAATTTAATACAGGAAGTCGATAATGAGGAACACACCCTTGTTCCCGTCATTCACGTATAAAGAGTGGCTACCTTAAAGAGTCACGTTTCTTTTTTAAAGATACACTCCTTGGGCCACAAGTACCCTTCAGCTGTAATCGTCCACTGTGGACAAAACATTTA
GAAAGCTGGGCTGGTTCTGAAGCTTCTTCCATACTTAAGTTGCCTCCAAGCAGTTTGTGAAAGTATCAGATCTTGGTATCCTGGTGATTGATTCACCTAATATAAATATATTTGTGTCATGAACCTCTTATCCCGTTGCTGGAGTTGTAATCTCCATCATCTAGAAAACGTGGTCTGGTGCTATTCTTTTCCAAGCAGTACCTTGA
CAACAGTTTCCATGTGCTGTATTATAATCCCTCTGGCTAGTCCTTTGTCAATCACTGATAAATTTTATTACTATAGATTAGCTTGCATTTTCTAAAATTATATAAAAATGAAATCATGCCATTAGTGCTTTTTCTGTATGTCTTCTTTCACTCAAAATCACTTGGAACTCAAAATTACTTCTTTCACTCAAAATCACTCAAAATTA
ATTTATAAGATCTATTTTTATTTGGGGATAGACTGAGAAGCCACCATTTACATATTAACAAGTGACTTCAGTTCTAAGGGTTGAGATGCCTGTGTGGATTTATAAAATGGTTGCAAGATCTTTTAGACTCTGACATTTATAGCATCACCTTCAGGAACACAGTTCTGGGGATGTCATCATGAGACACACTGACAGCTGTGGAGATA
GGTGTAAGTTGTAGAAATCCTGAAGAGCCAGTCATTCTTTTACAGAGTACATTCTTCTTAGCCTCTATGGCGCTGGTCTATGCCCTTCAGTGAACAGTTGTATAAACAATAATTATAATTTGCAACCTTGTCTTGTCAACCTTGCTGATCCAGCTTTTTCTTATTATTACACCTTGTCTTGCTTATTGCAGCAAATATTCAATAAC
TGTGCTCTGAAAATGTCTATATCTGTTATGTATCAATTTTTTAAAAAGTGAATGACATAATTCATTTGAAAAAATGTGGACACACAAATTGGAAAAGAGGTATAAATGCAGTATTATAATCTAATGGGACCACCATCACATATTTGGTCTGTCATTGACTGAAACTGCAATATAGAGTTTTTCTTAACATTTGCATATTAAAGACT
AACTATTTTTAAAGGCTTACTTTGTTTTTGTTTTTATTTTTTCACTGGCTATTTTGGATAAGAGGATGTTTACATCTTAATGTAAAAAAATGAAAACAGGTATAAATGTTTTATGTATAGAAATGTTTTCTTTCATTATTTGGTGCCTGTATCTCCGTGTTTATATCATTTCCCCACCTGTATCATTGCTGCCAAAAAAAGAACTT
GCCTTTTTTGATGTGTTCTGTAACAGTGACCTTGCTAAAATGACCAGCCATTCAAAGATAAATTGTGATGTTGGGGCATCTCTGGGTATCCCATCCCAGCTATAAAAGAAACAAACAAAAACATAATTCAGTTCAGTGTTGGTAGAAAACTCTACCTAGATTTTTTTAAAAAACAAAAACTTGTTATCTTGAATGCTTGCTAAATA
ATGTTGTAAAGTGATGACCTGCTGTCTTGTTACTGCTACAGTAAATGTTATAAGTTATGGATGAAACTTCAAAATGTACATCTCACATGTTATGCATTCCTATAAATATACTATACTAAAGATACTATATGGTTGTCTCTTTTTTCCTAATTAAACCTTTGTTCAAAGAAAAGAGTAATTTTTTTCTTTCTCCAAATATATGAAAG
CTGCAAGGTGCTTGAGATGCAAGAGACTCCACAAATGGGATTCGGCCTCTGGAAAGTGGTGGTAGTTCCAGATTTATGTGGATGTTACTTTGTTTTTCCCTATAAAATATATTCTTTAAACTATCAAGCTCTTGGCTCCTGGCTGCAGTCCTTTGCTGGTGGCAGTGGGCTGGGTACTGCCACTGGGGAGAAATGCTGCCCACTTA
CTGCTCCCACTGCTTCCTGGAGTGGCCACATTGCCCTTCTCAGAGGAGCACTTTCCTCAGGTCCTTCTCATTCCAGAATAGTCAATAGCTCACCACTTACTATAAAATCAGCTGGAAACCTTACCTGGCTCTCAGGACTCACAGCATCCCACCCATCTTCCCGTCTGTCACCACTCTTCTTGGGTCTTGGTCAGATAGACTTCTTG
ACATTCTCTAAGAAACAGCTTGAAAGCTCTGTCTGGGTCATTCATTTAAACTAGAAGCAGAGGCACTTAAAACATGTACCAGGAACCATTTAACAAAGAATATAAAATGTCACAATCTGTGTACTGTTAGCCTTTGCTGTACTTGTCACACTGTTCCTTAGAACCAGCCTTTAATGGGTGACAGCAGGACCCTGAGAACCACCCTT
AAATATTGGTATTTATGATCTTTGAAATTTAAAAACACTTATGGAGTTATTTATTTTACTGTATTCTCCAGTGAGCAAAACCAAGTTCTTATTAATTCATTATAAATCAACAGTTTAACCATTAATAACATGTCTTTTCCTCCAAGCTTCCTTGGATTTGGCTGAAAAATTAAGTTTGCTACTTGAGAACTTCTTCTGGAATCAGA
AAAAATACTAAAGCCACATAACTGAGTAGGATGTCGTATGATACTTTCAACAAATTCCCTAATGCTGCCTAAGCATATGGATGTTTTAATTCTTTGCTGTTATAAATAGATATCTAATACGCCAGAATTACTGATGGTAAAATTGAAGTTGTGTAACTTGTGAATTTTTTTTATCAATGTTTTAAATATTATTTAAATCTTAAAAT
ATTCTTTTCTTTTTTAAAAAATCATTTTAAAGTTTTTTGTTTAACTATAAAGTAGTACATGTACATTATATAAAAAAAAGTTCAACTAGTATGAAAGGGTTATAAAGTAACAGAGGAAAACGCCTCTTGGTCCCTTTACTTTTGTAAAGTGTTCAGAGTTTGACAACGTTGTCCAGATGTCACAGGGCTCTATGGCCTGGCCAGCA
TTGGGGATGCAAATATTAGAAAACAGATTGTATTTTGCTGAGGGGAGTGGCTGTCATGAGCATGTCAGTTCTAAAAGGGGTTTTCATTATCCTGGAAATGTATAAACTAAAGTAAGCTGATTGGCTTTGCAAACATGTTCATTTGTTTTTCAGACAGTATGGGTTAAGTTCTCTGCCCTCCCCAGGGGTCTGAGGAGGCTCTGGGT
TTATCTTTCGCTATTTAATTTTCCCTCTATGCAAATTGTGTTATTACAGCTGACCGCTATCAGTAAATCTTAATTCTGTCAGTCCCATTGCTTCCTTTTTTATAAAAATACTGTGTCCCCCTTTACTGTCATGAAGTGAAATTCATAAATATATTTCCTACACATATAATTTAAATGTATGTAATTGTTATATGACAGAACTAAAA
TTCAGTAATCGACATTCCACTAGTGCCATAGTTAACTTCATGACATGTAGACATTCAAAACTTGAGCCTTGGATGTTCCTGTGGACCTGACAGTTAAAAATATAAAGAACCTAGGATTCAATTCCAACTTTCTCTGTTTGCCTTGGGTTGAATAACTTATCTTTTGGAGAATAGCTTTAAGTGGCTTAGACACTGATAAAATTCAG
CTAAGAATTGAAAGGAGTTGAACTGCCTTATGTTTGGGCATGTAACTCCAAAATACTAGGTAGTATAAGGCTTTCTCAATCAGTGCAAAAATGGAAGATATATAAAGCAACAAGTTGTCTGCATTTGATCACTGGTCAGATTGTAAAAAAAAAAAAAATTGTTTTGGCAACATTCTCTATGTTATTCTTATTCACATGATCCTAGA
TCTGAATTGTACATTGACTTCATTACTAAAGAACAAAAATGTTCATTTTTGTCCCAGTAAATTGAGACTGCTTGTACACTTTCAGAAAAATATGTGAATTTATAAAGATTTTGTAGATACTTGTCCTTTTGTGCTGGTGTGATTTATTTTACTCTAGGTTGTTTTCAGTTAAGTATACAGTTTCCTGGGTTTTTGGCCAAATCAGA
GTCACGTTTTTGAGAAGATAGTCATATAAGTTATATTGCAAAAGGGATTTGTATTAATTTAAGACTATTTTTGTAAAGCTCTACTGTAAATAAAATATTTTATAAAACTAGCTCACGTCATTTAATTATAAATTTAAGAGATGTTTTGGAGCAAACTCGTACTTTTCTCTTTTCATTTAAAGTAGGCAATTAGTTTTCAGATACTA
TAAGTTATATTGCAAAAGGGATTTGTATTAATTTAAGACTATTTTTGTAAAGCTCTACTGTAAATAAAATATTTTATAAAACTAGCTCACGTCATTTAATTATAAATTTAAGAGATGTTTTGGAGCAAACTCGTACTTTTCTCTTTTCATTTAAAGTAGGCAATTAGTTTTCAGATACTATTATGTAAACAGCATGGTTAATATTG
TTTCTCTCTCTTTCGCTTCCACCAGAAAATGGCATAGCCAGAAGGCCCTCACCAGATTCCAGCACCAGCCTCCAGAACATGAGCCAAATAAATCATCGTTTATAAATTACCCAGTCTCAGGTATTCTGTTTTAGCAACACAAAACAGACAAAAACAACCATGTTTACTTGGCTGGTTGCCCCATCTTTCTTGAATGGAAAAAAAAA
TCAGTTTTCAACATTTTGTGAATGTTGACTACCTGAAGTTCCTTTTTAGATGTGCTATTAACATTCTGTTGGATTCAGAGGGTTCCTTGAAAGTTTTATGTATAAATATGTAAAATAAAAATTAAAACTTTGTTTCATATCATATGTCTTTTTGCTCACTAACAAGGCTTATACTGGCTTAACCCTTCTGCAACTAAATTCCCCAC
AAACTATTTTCTAAATAAATTTAATTTTCTTTTGTATTTGTATCAGATCATGCCTACTGTATGTTAGATTTTAGACTATTTTAAAAGAAACCGTAGATTATATAAAAATTTTTTTGCTGTTTTTAAATGGCATTTGTCTTATGTTTAATTTCACAGGATGATTTTGATAGACAAATTTTAGAAAACCTTTTTTCAAAGGTAATGGT
TGATTAAATGGATGATTGTAAACACAACTTATGAAATCTGCCTTTAACAAGTAACTTTTTTAAATTATAAAATTTTATTGGCATTGCTCCATTTTCTGTATATAAATATATCTTTAATGTGGTATTTTCAATTGCGTGATAGTTTGTAGTTTCAACCACTCTTGGTGACTGTCATCCTGTTTCTTCCATATTCTCTGATTTCATGA
AGCTGAAGAGGAATAAAACAAAAAAAAGTGTCTCTGAATAACTTTATGTATTTTCAACAGTTTAAGATATCAGAAACTTGGAAAATAAATATGATATATATATAAATCATCAGTGATTATTTCCTTTTCATTCCCCCCCGCCCCCAGGATGCCACCGTGAGTGTTTGATTTTCTCTAGGAAAGTAGAATTCTCTTTGAGAGTTCTA
AAGCAGGTACAAGCTACCAAAAGTTCCTACTTTATTTATTTTGAGTTTGGAATGAGCAACTACAAGGAAAGGAAGAAAATTGTCAAATAAAAGAAAATTTTATAAATTATTTATAAAATCACATTCATTTAAAAGCTAATTCTACTCTTGACTGAATTGCAAATGGAACTAAAATCTTTCTTGGTTCTCATACCTTTCCTTTGCTA
ATCATTCATCTGTTATAAAATTCAGGTAACTTTTACTGGTGAACTTGTTAGTTCTCACTTTAGCTTTAGCTTAGCCATGCCTTTATGATACAATTGAATTTATAAATAGCATTCTTATGTTAACATAATGTCTGTGGTTTCAATCCCCGTTTATTCTGACTTGATTATAACGTGATCTGAAATATTTCCATAATGCTGTGATACCA
CACTTATCAGGAGGTGAGCAGCTGAAACTTTGTATCTGTCTGTCTTGGGTTTTCTGTGACAAAGATTAAAGAATAAACTTGGGTTTTTTCTGAATCTCATTATAAAGTTTGGTGCCAGTGGACTTTGCTTTTATTTAATGGCTTCAGTATGGAAGTTACAATGATAACATCTTTGTTTTCCCACTGAGTTTCTAAATCTTGTTTGT
AGCTGCCACCAACCATCACAGAGGACAGATGAGTATTGTCATTGGAGGGCCGATGTGAATCTCTCTGGGGTGTGTCTCAGAGGATGGAGGCTAGGTCTGATATAAACAGAAGACAGCCACCTGCCTTTGCTCCTGCCTTTATTCGAATTACTACAAAAAGATGTCCCCTCTGGGTGGATCAGACAGAAAAAGGCCCCAGAGCCAGT
CAAGGTAAGAACGAGAGCCAACGGGCACAAGCATTCTATATATAAGTGGCTCATTAGGTGTTTATTTTGTTCTATTTAAGAATTTGTTTTATTAAATTAATATAAAAATCTTTGTAAATCTCTATATACATCTGGTCATTGGAGGTTCCAGTTATAAACCCATCTTAGTTCCACCCCTTTCCCCTCAAAGGGGGAGCAGGGGTCAA
CACAATTGCTAAAATGAAAATCATTTAAATTATGATTTTAAATGGTATAAACATGATTTCTATGTTGATAGTACTATATTATTCTACAATAAATGGAAATTATAAAGCCTTCTTGTCAGAAGTGCTGCTCCTAAATCAGACTGTGTCTAAAACTTTCTTTGTGTCTCTCACCTAACACAGAATCCCAGAAAATCCCTTCAAGGATG
TAACTGAGGTTGCTCAATGTTCAGTTTCTTTTCCAGAAATACAATGCTAGGTGTTTTGAAATAAAACTTATATAGCAATTGTTTAAAGTTATCAATTGTATATAAAATCACAGTAGCCTGCTAAATCATTGTATGTGTCTGTAGTATTCTATTCCCAGAAACTATTTGACCATGATAATTCAGTTTATATTCACCACATGAAAGAA
ACATGCCTTGCATTTCACAGTTGTACTCCATGGTCAACCGGTGCTTTTTTTCACATCGTGGTACTTGTCAAAACATTTTGTTATTTTCCTTGGTAAAATATATAAAAAAGGTTTTCTAATTTCACTTTGCTGCCAAGGCTGTCATTTTCATTAATGCTGCCAACATGTTCATATGAGGCTTACTAAGAAGTTATAACTAAGCTTTA
TTTTCTGTACATAACTGTGTTCTCAGAGCTGAATGTTTATATCTTTTGCTGTGCAAAAGAAACATGTAAAATGTTGTTCAGTTGTATATACAGAAATGTGTATAAAACATTTTGTTATTTTTTAAAAGTAGCACTGTTCTGGTTCTGTTTGCACGCCAGTGGGGAGAGAATAAAGAGGAAAATTTAACAGAACAGGTGAGCGTCTG
AGGGGGATTGGCACCCAGTGGCCGGGGAGCGTGGCACTTACCTTTGTCCCTTGCTTCATTCTTGTGACAAGATAAAACTGGGCACAGCTGTTAAATAAAATATAAATGAACAAACTTTCTTTTATTTCCAAATCCATTTAAAATATTTTCCTGTTATGACTTGTCATATTTGTTGACCTAAAAATCAAATGTAATTATCTTTGTAT
AATATTCCATCGTCTGAATGCACCATAGGTTATTTACCCGTTCACCTGCTGAAGGACATCTTGGTTGCTTCCAAGTTTTGGCAATTATGAATAAAGCTGCTATAAATTATGAATAAAGCTGCTATAAACCTCCATGTGCAGGTTTTCGTGTGGACAAAAACGTTTTCTGTCCCTTTGGGTAAATATCAAGGAGTGTGATTGCTGGA
CCATAGGTTATTTACCCGTTCACCTGCTGAAGGACATCTTGGTTGCTTCCAAGTTTTGGCAATTATGAATAAAGCTGCTATAAATTATGAATAAAGCTGCTATAAACCTCCATGTGCAGGTTTTCGTGTGGACAAAAACGTTTTCTGTCCCTTTGGGTAAATATCAAGGAGTGTGATTGCTGGACTGCATAGTAAGAGTATGGTTT
TCCACCCTGCTCAGAATCACTAGAATGACCGTTCTGTGGCTACAGCCCTAAAAGAGCTACTAAAAAGACCAGAAGTAGTATGAGAACTTATGAATACGAATATAAATAAAGGACATCTGGAGAACATGCATGAATGTCTATGTAAAGTGTTAAGTACTGATCAAGGAGGAACGAAGGAGTCAGGTGGCTCTCAGTCTTTTTGGAGG
AAGTTGATAATCCTAAAAAGCCTTGGCTATTCATCAGACATTTGTTAAGCACAGTGGACAGACATTTCTTAAGCATTGTGCTAGATATTAAGGATACAGATATAAAGAGTCCAGTCTCTACCTTCCTGGTCTCACTTCTACTCGAGAAGAAATAGACATGTATACAGCTACTTACAGCAGTGCGATAAATGTAAGAAAGGCATGTA
TACAGTAAAATAGATAAAACCTAAATGTTCAGTTCAATGAATTTTTACATGTTCATGCCCCTGTATAATCACCTCCCAGAACAACATAGAAAATACTTCATATAAATGGAATCATACAGTGTGTTTTCTCTTGTGTCTGGTTTCTTTCACTCAATGTTTTTGAGGTGAATCCACATTATTGTGTGGATTAGAAAGTTGTTCTCTTA
CCATGTTTAAAAGTCATTTGTATTTATTTTCTGTGACTGGCTTATTTGCGTTCTTTAGCAGTTTTTCTGTTCATCCTTTTAATAATCAATTTGTACAAACTATAAAGAAATTATCCTTATCTGCTATATGTGTTGCAAATATTTTCCCAGGTTTGTTTGTCGTACTTAATTTTGCTGTTTGGATATTTAAAATTTAATATCAAATC
CCTTGGGTGAATACTTCTCTAGAACCACCTGTTTCCTAGCAAAACGATGAGCTGATGACTATGCATCTGTACTTGTTTGCATTTGTCTGTGTGTTTATTTTATAAACAAGTTGAAATCAACTTACACAAATGCCATGGGGTGGACTGCTCATAATTTACAAAAATTAATGCCTTTTTGTGGCCTAAAAATTAATCCCCAACTGTCT
GGACCAGAAAAAGCCCCGGAACCGCCGGCACCACCCTCCGGACACATGAGGCCAGCTGCCTGTGCCTGCCATGGGCCAGCCTAGCCCTTGTCCCTTTTAATATAAAAGATATATATATATATATATATATATAAAATATCTATATTCTATACACACCCTGCCCCTGCAAAGACAGTATTTATTGGTGGGTTGAATATAGCCTGCCT
GGGAGAAGAAACAGGCCGAGGCCCAGAGTGGCCTGCCCCCGGGAGCCAAAGACCCCAGTGGCCACACTGGGATAGGGTGGGGAGGCTGGCAGCCCTCTTTTATAAATATTATACATAAGACCAGCTGTGTTTTCTATTCTTGGTCTCCATGGTCCCTGGATTCCTGGAAAGTGAGGTACGGGCCAGAACATGGATGGTGATGGAGG
AGCCAATTCTCATTTATTCAGCGAAAATCCTCTGGGGTTAAAATTTTAAGTTTGAAAGAACTTGACACTACAGAAATTTTTCTAAAATATTTTGAGTCACTATAAACCTATCATCTTTCCACAAGATATACCAGATGACTATTTGCAGTCTTTTCTTTGGGCAAGAGTTCCATGATTTTGATACTGTACCTTTGGATCCACCATGG
CATACACAGTATAATTAGAATTGAAATAAGGGCTATAGGATGCTAAAAGAGATTATCACCTGATCGGAGTTCAAAGGTCAGAAAAGCTTTACTGACATTCTATAAAAAGCAAAAAAAAAAAAATTGGTCCATGGATGCCAGGGATATGGGTGGGAAATGGGGCTGTCCACAAATGGCACAAGGGGAGTTTTTTATTTTATTTTATT
GGTGTACAAAAGTACTAAGTGATATGAGATGACTTCAGTAGTCCAGGGACTCTTTCTTCCCCCACTCTGTAAAGAGTTATTTGCTTAATTTAATGTACATTATAAAAACAGAATTTGTTTCTCAATTTCATTTATACTCATACTATAGTTTACTTTTCACATAAATTTAAGGTACAAGGAAGTCAACTTAAAGAAAATATTTTAAG
GAGCTCTGATATATATCTGGTACATGTTTGATAATGACTTGATTGTTATTATAAGTACTTATTAATACTTCGATTCTGTAAAGAGTTTAGGGTTTGATTTTATAAAATCCAAAATGAGCCTTTTATTGAATCCAGTTCTCTATGTGACCAGTTCTCTGTATGAATGGAAGGGAAAAGAATTAAAAATCTTGCAAAGGGGAAAGTTC
TTAGAAAAATGTAATAAAATATGAATTTCGAATATTTTATTAAGGGATGATTTAATTCCTGGATTTCAAAAACCTTTAAAAACATCAAACAATAAACTTTTATAAAAAAGTGACAAAATACAAGTTAAATCAGCTAGATTTTTGTGTAACCCTGCAGTTTATTAAAAAATAATACAAATGCTTATAAATTTTTATTTATCTAATTT
GCATCCTGGAAGCTGCCATGCCACCTATCACTACCCCCACCAAGGGAGCCACTACGCTGACTTCTAAATACAGATTATTTTTGTCTGTTGTTGTGCTTTATATAAAAATGTATGCTCTGTGTCTGGCTTCTTTTAATCGACATTTCGTGAGTGCCGTCTGTGTTGCTGTATGCCCATGTAGATCACTGTCATTGCTGTTTAATACT
GTAAATGTAGCCACTTGACTGATTGCGTAAATCGTGTTAAAACATTCTAAAATGTTGTAACTAATTTAATGTGAATACTGTTAAACAGAAAATAATTGCTTATAAAAGTCTAACTTCACCCAGTTACCAAGTCTTGGCCAAATTTTATCTTCTGCCTATAGTTTTTACTAGCCTTTTTAAACTATAATAGTGAGTGATCATTACTT
GACAGAAAATAATTGTTTATATTTTTTGCACTACACTGTCTAAAATTAGCAAGCTCTCTTCTAATGGAACTGTAAGAAAGATGAAATATTTTTGTTTTATTATAAATTTATTTCACCTTAATTCTGGTAATACTCACTGAGTGACTGTGGGGTGGGAAATGATCTCTTAAGAATTTGATTTCTTTCTATTCCATAGTACAAACTCG
CTCCCATTCCTAACCTGTTTCCAATCACCAGGAAGATTAGGAAGGCAGATTAGATTAAAAACTGAAAATTCTTTGCAGATTTAATGAAGGTTCTCCTCCTTATAAATGAATGAACCAGTTATCATGCTTTTCTGTGGTTTTCCTATCCCAATAGTGAATTTCTGAGCTATCCTGTGTGTTCAGTTATCCACTTACTTGATAGCAAC
TTACTGGAGATCTTCATTTTGATGCTTTGTACTTTGTTCCAGGTCTTTAATTCTCAGTCCATCTTTTCCTATGATTGTGTACTTCACATGATACATTCCATATAAAGAGCTCTTTTAAAATGACTATTTCAAAAATACTGTACATTTATATATAGTATTTTTTCTCATAAAAATGTGATAGTTTATATATCCTTTCATCATACGTT
CAGAGCAGTATTTTCCAAACATTTTTAGCACTAGAATCTTTTTAGATGAAATTTTATGTATAACCCCAATACATAAAGCCTGAAAACTCAATTTTATCAATATAAATGTATTTTGGGTTCACATTTATGCTTATTCATTTTGGCTCATTACTAAGCATAATAAGATTCTGAGTTATTTCTGAATAACACAAATGTGGAGTTATACA
AATTTTATTTCTTTTTTATCTGATCATTATTTTATTTTGATTTATAGAGGAATATATAGAGGGGGATATCTATAGAGACACACACGTTTGTGTGTGTATATATAAATATATATGTATGTGTATGTGTGTGTGTATATATATATGTATGTGTGTGTGTGTGTGTATTCTCTAGTCATGCTCCAAATTTGGAGTCTTTTTCTATAGTC
AAATAATTAAGGATTCACAGGAAAGTGCAAAGAAATGGACAGAGAGATTCCATTTGCCCTTCATCCAGCTTCCCCTCCATGTTAACATCCTGAATGAGTATATAAAGCAATTTCAAAACCAAGAAATTTATATTGGTACAATCCATAGAACTTATTCAGAGATATCACCATTTGTGTGTGTGTGTGTGTGTCACATGAGCAAATTT
CAAACTATTACTTTGGTTTTTAGGAGTTTGATCAGATGAAGAAGTAATGGTATCACATATATATGTAAGAAGACAACCATCATTATTTTTGTAAGTGTTTTATAAAAACAAACTGATTAACTTGTGAAGCCATTTCATAGTGGGTTTTTTCAGGGAGGGTATGCTGGGTGGGATGGGGAGATAAACTAAATGCAGCCTGTAAAAAC
ATTGCTGCATATTACAGTGTCCCATTATAACAATATGTGACAATATGTTTAGCCATTCTATTGCTGATGGACATCTGGGTTGTTTCCAGTTTAGGATTGTTATAAATGCTAATGTGAACATTCTTCATATATGTATTCCATCACATCTACGTCAGTTTCTGTATAACATATACCTGGGAGTGTAATATGTATCATAAACTTGAATA
GGCGTAAGCCACCACGCCTGGCCCACACCACCTTTTATGTAATCCTTTCTGAGTCATGGGCTGGCTTGGTTGTATGTTGTTATAGTAGTTGTTTTGCTATTATAAACAATGCTGAAATATAATCCTTGATTATATACTTTAAGCTGTTGTGCAAGTATTTGTGTAGGATAGATTCCCAGAAATTGAGTTGCTGAGTCAAAGAATGT
AGGATCTAGCTTTTTTAGTCTTCCACAATTAGCTTTGTGATCCTGGGCAAATATTACCAGCTCTGCTGTTTTCAGTTTCTCATTTGTAAAGTGAACAACTTATAAAATGAAGTTTCTTTTCATCTCTGTGATTCTACTCTTTTTATTTTTTATTTTTCATTTTTTTGGGGAGATAGAGTCTCACTCTTTCACCGAGGATGGAGTGA
CATTTTCATATAGCAAATGGATCTCAGCCACTGTTGGAGTGGGTAAATGATTTTTTTCCCCAAAAATGTGAGAATGAAGGAAGATTGAGTTTCATTCAAGTATAAAAATGAAAATTTCTTCTGATGAACTGTTTATGAAGGTAGTACTTTACTGGGTGACTAAAATGTCTACATTATTATAGCATTACATACGAGGATGCTCTTTT
AAAATTCATATATGATCTAAATTTTTATATTATCATTTCTGTGCCTTCTAATTCCTGCATCCTTTTCAAAACATCTTTCCAGACATTAACTTACACATTGTATAAAACCGACCAAAATGATTTCCTAAAGTTCATGCAAAAAAAAAAAAAAAACAACCTAATTTTCTGTTAATATAAAAGAAACTTCAGTTTACTGACCGTGAAAC
TGTTATAGTAGGATTAATTTATTTAGTTGTGCAGTCAGTGTCAATCCAATCTGTAATTTCACTTTAGAAGGTTGTATTACCTTCCACTTCCATGTTGTCTTATAAACAAATGAATTGTATTTTTTGTTGAAAGTAAAAGTTATATCTAACCAACTCAGTACTTTTGTCCAAAAATATAATAAGAAAAAATTTTTCTCGAGGAACTT
CTGACACTGAAGAAGAAATGTAATTCATAACTTGCACTAAATGTATATTTTTTTTCTTAAAAATTTACCATTCTTATTTATATTTTTATGGATTAAAATTTATAAAATACAGATCAGTTAATATTGCACTTAAGTAATTTTACCTTTTTAATGTGATTTTTATAGAATAATTCAGACTTACAAATACAGAGATATGAACAAAGTTT
CTGCCTCAGCCTCCCAAAGTGATGGGATTACAGGCGTGAGCTGCTGTGCCTGGCAGAACAGTATGAAGTGTTAACGCCAAAATTTGTTTTAGCTATCATATATAAATCATAAGCATATTATTTGGTTGGTTGGTGTTAGTTCATTCCTTCAATCGGATGATTTAAAATAAATGTTTTTCAAGTATCCTCTGTGATGTATCCCAAAG
AGTGTGCTTCCAACAGGAAGGTCAGTGATAAATTTTCAAAAGCATAACCTTCAATATATTATCTGTTGGATTATTGGATATAAGACTTATTTTCATGTACTATAAATATGAAAATAACTTTGATTTTTAATTGTGTAGTTTCCATTTCTTAGCTTTTGCCTTTTAAATTTATACTTCAGCCAGGCATAGTGACTGATGCCTGTAAT
TCTTTAAGTAAATGTATTCTCTGGGCTACCCCATGTGTGTGCTGGTCACTCAAATATTGAGCCCCTATTACCATGAATCCTACTGCCATAGGCCAGATTTTATAAATATATGTCACTTTTTCAAGTGTATTTAATTATTTGACTCTTAAAAACTGTGCTGCTCGAATGTGTCTTTGTCCTCCGTGCAGAGCTCCGCATGCTGGGGC
ATTTGTTACTCATATTACAGCTATAATTTACTTGTTTCTTCTTTTGTTTTTACTTTATTATTTACGATGTGAGCTGGTGAGAAATTATAAGAATGATTTTTATAAAATTTAGTACACAAATTTTTAGATGCAAGTTCACAATTTGTGTATTGTTATATTTGATCTAGTTAGAAAATTTCATTTTGTGGCTTTAACTGGAGAACTCT
TGATGTTTTGGACGTAAGTTGTCAACAAATTTCTATTTTATATTGTTATATTTTTATGTAGTTTGAAATGTAAAAATGTTCTAATATCAAGATTAACAAATATAAATTTATGGTGCATTTAGATTGCGTTGTATTAATTTATAAAGTATGGTGTTCATTAAATTGGTGGGTTGTATAAGGGTAGCTTTTGTTGTTAAAAAAACAGT
CTACCTTCCTATCTGCATGTAATTTACAAAAAGGAACTATACCAAGCCGCCTTCCTTATAATGCTGCAGAGATTAGATAATGAGATAAATACAAGTGCTCTATAAATGCTAAATAACATAAAACCAGATTCTGTCACAAAACCTAAGACCACAGTGATAGTTTGAAAAATGAAAGTTTTGGCCGGGCACGGTGGCTCACAGCTGTA
TCTATTATAGACAATGTTTATAATTAGCACTATTTTCCCTTTAATTTTAAATAAAGCATGTTAGTTGTGAGTGCCATGCCAACATATTTTCTACAGATGCTATAAACAATGCACAATCAGAAATCCATTTGGGTTGTTTTTGTGGTTATTATTTCAAATTGTGAAAACTCATAATAAATATCAATGTAATGAATAAACACCATTAT
ACCACTTGGCTGCTGGATTTAAATGGGTAATCAAATTTAAAAATGACCATAAATGAATCTTTGCAATTTGTTTTCTACTTACCTGTTATTCACAGTTGGATATAAAATACAGTTCCATAAGATATCCTAATACTGCCTAATGATTTTAAAGTTATCACTATATTTTTCTGAAATGATAAAACATCATTCATTTATTTACTATATTG
TATTTTGAAATTAACTCAAACTGTGGGATTTGCAAGGAATTCATGTGTACATTATTCTTGATTTTATAAGTGGGGAAACCTGGATACATGTATTAACAGATATAAATATGTGACAAACCTATCCTTTGCTGCTTCTTTATTGGTGTAGGAATGTCTTCCTTTAAGTAAACCTTTAATACATGATTTTAAACTTATAGAAGAAAAAG
TTGGAGTTTCTGAAATAAAACCCACTTGATCCCTTCTATGTTCATCTCCTGCGCTGGATTTGATTCATTAATATTTTATTTCAGTTTTTAAATCTGTATCTATAAATGACATTCACACACCATTTTTCATTCTTGTATTATCCTTTTATTATCCTTATCTTGTATTATCCTTGGTTTCAATTTTAAGGTAAATTGGGTAGTATGTT
GGACTTTTATTGAATCCTTCCTAAGTTATTGAAAAAATGTCTTTTCATGGTGAATGACAATATTTATGTTGCCTTTAGCTTCTTGAAGATTTAGAAGTTATATAAAAAATTAATTTAAAAGCAAACCAAAAGAGGTTTCCATTAACATTATGATTTAACCATTGTATTTAATTTCCCACCTTATGAAACACAACAGCAGCTCCCTG
TGCTGTCAACCTGATTTCTTGACTCTCAAATGATTTTTGTATTTCCAATATGAATTTGTGTGTTATGAATTTCTGATTTCTCCAATAGTATATGCCACTATATAAATTTGTATTAATAAATGACAGTCTTGTTGGTTTTTTGTTTGTTTTCCTATGTTCTTTTTAGATTATATCTCTTATGAATATAGACATTGCCATTAAGATGC
ATTTGGGACACATATATGGATATTGGCCGGTTTGTGATGATGTGATTGGGCCTCTAAGTGACAACATTGTTCCCTGTATAGAGTGAGTGGCAAGTGCATTTATAAAATTGGCCATCATGGCTGTTAAATTTATGAGTCTAGAAGTGTGCCTCTCAAACAAGTATTTGAGAGGTTATCATGAAGAAAAACAAAATTAAAATTATTCT
GATCCTAAAACGTACCGTGATTCCTTTACGTTACTAATAATTGGAAAGTGTGTTAAATCAAGGGTTCGCTTAATGTTCTTTAGCCTTTGTACATAGAATATATAAATGTCGTGAGTCATCTTTACGAGGTTTATGAGTTTGTGTTCGGGTTTGGCTTTTTTGTTGTGTGTGCGTGGTTTTTTTTTTTCTTTTCTTGTAACACCGTT
AAATGGTGTGGCCCTGTGACTACACACTTTGAAAAAGCCATTGATGGTGGGTGCATAGGCTCTCTTCAAGCAAATTCTTTAAAATTTTCCAAATAGCTCTTATAAACATAAAGGACTTTGTTATTTCCAGGGAGTGACAGAGTTTGGACCCTTAATTAACTTTTACCAAACATGCAGGTTTAGGGGCTAGAACTACTCATTTTCAA
TTCCCCATAATGTGGGCAGATTTGGCTCAGCTCCTTCATGAGATCAGGTCAGTGGTATTGTTTCTGTCAAGAGTGTTTTTTCTGTCATTTCTACTTTTTGTATAAAGGAAATAAAACAATGTTAACAGCCACCTATAAGCTTGGGGCACCTACTTTCTAACAAATCTGTGATGTTCTGATTTCTAAGGGACTTTGCAAGTATTTTG
TAGGGTTTTTTGGATTGTACAGTGTTTATATGATCTGAACTCCTTATACATAAGAAGGTGTGTATATTAATCCAATTATGGACTTAAAATATTTTAAAAGTATAAATACCCTTATTTGCTGCAAAGACCAGTGTGTAGGCATTTGCTTTTTAGCAATATTTTTAAGTGCTCCATTTTAATGCCGAGGAATAAGTCTTTTGGCAACA
GAGCTAAAGGAATATGCTTTTGTTATTTTATGTTTTGTTTTGCTTTCTTGAAATCCAGTGGTAAAAAGCACACACTAGGAAGGATCTAAGCTTTCTTTAATATAAAAAAAATTATACTTCTCTGAACTGTTTAATAGAGCAATAATTAAATACATCTTCTGATAAATTAAGGGAAATAGCATCATTTTTCCTTTTTGAGAATGGAA
TCATAACATACCATTTGTAAGTTTGTTTGCTTTTTCAGGTTTATCTTTGCAGTGAATTATGCTTTGCTTTAAAACATTCCGCTAAAATCATAATGGGACATATAAATTATTAAGCTGTTAGAAATGCATTCAAATTTGTTTTTTCTGTGTTCTAAGAACTCAGGCAATTTTAAGGATAAAAACTAACATTGGCCAGGCACGGTGGC
AAGAGTTAACTATAGTTTACAAAAATATATTAAGCAAAAATATGCTTGATATATTAAGCAGAAATGTTGTATATTAAGCAAAAATGTAAAATTCAGCAATTATAAACTGTTCCTTACAGACAGTGTACTTGAAGTCTTTTGGTAGTTCTGAGAATGTGGTCATTGAAGTTGGATCTAAGAGGAAAGTGGTTATCGGTTGCTTTTTA
GGTGGAAATTCATGTGCAGAGACATTTAACTTAATGCCATGTACTTGATTATTTTGTTCTTTAAAGAAGACATTATTAAAGAACATGTTGGTTGAATGTTTATAAAAGCATGATTTGCTTTGGCTTCATCTCTTTTCTGTCAGTCTTTGACTACTTTTGTATGTGCACACGATCTCAGGGCTGGTGCTGAGCAGCCTGCTCAACAG
AAAAGCGTGTTAACTTTTTGATTGATGAAAGAAGTACAAAAAGCCTTTAGCCTTGAGGTGCCTTCTGAAATTAACCAAATTTCATCCATATATCCTCTTTTATAAACTTATAGAATGTCAAACTTTGCCTTCAACTGTTTTTATTTCTAGTCTCTTCCACTTTAAAACAAAATGAACACTGCTTGTCTTCTTCCATTGACCATTTA
GCCTGTGGTTGCCAGTGGGAAAAGCCATTCCACGGGTAGGAAGACCTCATAGACATCGAAGACAAATGAAAATCTGATAAACAATTCCAGGGGAAAACGTTATAAAGGTAGACACTCAACATTCCAGTCGTTGATTTTCAATGTTGTGTGTGTGTGCATGCGCCTTTTATAACAATTGATAAGATAAATTTACAAATTAGGAAAAA
CTGTCCCTGTTTTGCAGTTAACATCCCCAAACAATAGAAGGGTAAGAGTTAAGACCAAGTGGAATGAATAAGGAAAAAATCATCACTTAGTGCCCGTGATTATAAAGCCATACCCAGTGTGCTGTCTAATCTTATTCTTTACCGTTGCCATGAACCTGTGTGAGAACTGTCTGATGGGGCAAGAAGCAGACAGGCACTCAGAAAAG
AAAGAGTTATAGTATTTACTACTTTGAGGTTTCCCTCACAACTTCTGGCTCCATACCTAGCCCCTCTTTTATAATCTTCCTTAAAAGAAAGAGTGTAGCCTATAAATACTAAATATGATACCTTTTCCTTCTAGAAAGTGTTTATTTATATATCTATACATGTTGTATGTACAAATATCCTACTACTTTTAATCTGATTTTTCTTC
CACATGAGCAAATTGAGGCATAGAGAGTTAGATAACTTGCCCAGGTTACACAGATTGTAAGTTGATGAAGCTGGGATTTGAATCTTCACATGTGTGTACTTATAAATACAAATGTAAGGAAAACTCTAGTGAGTCCACCTCTTATATTGAGTTATTACTGTGTGAGTGCCAAGTACTGTTTTAGATGCTTTACATATACTATTTTG
GGGCTGAGCTGAGCTTCGGTTCTCCAGAATGTAAGAAAACAAAATCTAAAACAAAATCTGAACTCTCAAAAGTCTATTTTTTTAACTGAAAATGTAAATTTATAAATATATTCAGGAGTTGGAATGTTGTAGTTACCTACTGAGTAGGCGGCGATTTTTGTATGTTATGAACATGCAGTTCATTATTTTGTGGTTCTATTTTACTT
TAATCACTAGTTACAACCAGAGATGCTCCACAAGGATATGCTCCCCACTGTTTTCTTTCTACAATTTCCAAAGGTTGCAAGATGTTTTTTTGTGGATGAATATAAAATTTTATTGTGTAATTACTTGGTTCCATTAAAATTGGTTAACTTGCTATTTTCTTTGTTGAGCATGTCCCCTCCAGTGCCCTTGAAGCACCAAGAACACT
CTGTTTGCCAATGTCTGATGTGTGTATCCCTGGTTCACAAGAAGATTTTAGATGGTATTCAAATTAATATTTTCTATTTAGTTATATATTTAATGTATAATATAAAAATATGATTAGCATATTGACCTGTAGTTTGATAGATGTTCTGTCTAGGATAAAGCTAACTGTAAAAAAAAATAGTGAATCAGTTTAAAGAAAAACATAAC
AGCTTAAAAAAAAGTGAGTTTGAGAGGGAAATGGAAAAGTTTCCAGAGTATTTCTAGTAATTTATTTCCACATTGAATTGTGTATATGCTTTATCTTGAATATAAAATAAAAGTTTATTAAAAACTTTTCTCTTGCCTTGGACCTGAATCCCTCTTTTTAAAGAAGAGTAGCAAATACTGCACAGAAAAGCAGTGTATATATAGAG
CATCTCTGAGTTTGACCGGCTGGCCCTCTGGAAGAGGAATGAACTGAAGAAGCAAGCCCGGCTGTTCTAGGCAGAGGCTCTATAAATATATATGCATTTATATAAAGATATATGTAAAATCTCTCTACTGAAGCTCGGTATAATCCTCTCTTGTGTAATGGGACACACTGCCTGCCATGAGACTTGCTTTTCTGTACTGTCAGGCA
TGCACAGTTCACTTTATTTAACAATTTTCATGTCCCCCACCTCATGTTTTCACCTTTTCTGGGCCAGGCATAGATTAAGTAACTGGGAACGCCCCCTCTTTATAAAGCTGGGCTTCTTTCTCATCTCTCTCCCAAATGTTGTATCTCAGTATTCTTCCTATTCGAGTCTCCAGGGGGTGGCTGGACCTACCTGGTCATTTGAAACA
GAATCTTCATGGATCTTCATGCAGCCATACAAACCCTGGTTCCAACAGAATGGTGAATTTTCGACAGCCTTTGGTATCTTGGAGTATGACCCCAGTCTGTTATAAACTGCTTAAGTTTGTATAATTTTACTTTTTTTGTGTGTTAATGGTGTGTGCTCCCTCTCCCTCTCTTCCCTTTCCTGACCTTTAGTCTTTCACTTCCAATT
AAACATCAGTATCCTGCCATTCATGTTGTTTTAAGATGTTTTAAAAACCAATGGACAAACTTCTTGCTTCAAGGAACAAACTCTTAGGTTGGCAACAGCATATAAAAAAAAAGATCACAGCTGAATCTCATGAAAGATTAAAAACCAAAGGATTCAAGACCGGTGTTGTAAAATGAAGAGGAATTTTACTTACATGTTACAGCTGC
GTGGTGTATCTTACTCTGTTTAAGCAGAACACCTTGTTTGCGGTGTTGGAACATGGTTCCTTTGGCAGAAGTGCTTTTTTTTTAATCGCAGTACTATTTTTATAAAGCAAGAACTATTCCATGCCTTGGAGAATGAATCATTTTTAGATTGTGACATAAATCTTGTAAAAACCTGTCAGTTATTTTCATCTATGAGAGAAGAGGAG
TTCCTCTTTCATCTTAATCAAGGACATTCCCATGGAGCCCAAGATTACAAATGTACTCAGGGCTGTTTATTCGGTGGCTCCCTGGTTTGCATTTACCTCATATAAAGAATGGGAAGGAGACCATTGGGTAACCCTCAAGTGTCAGAAGTTGTTTCTAAAGTAACTATACATGTTTTTTACTAAATCTCTGCAGTGCTTATAAAATA
ATACATGGTATACAGATAGCTCATAATGAAGTCCAGAATCTTACTTTTAAGTGAAGGCATTGTGAATTCACCTCAAGTAAACCCATTGTTCCAAAGCAATTATAAACTTTGACTCTAGTACTACTATGATTTAAAAAAAAAAAAAACCAACAAAAACCTTTTTTCCTAGTTTCAGATACACTGGATTCTTTATAGAGTTTGTCTCC
CACAGACCACTGCAACATGCCTTCCCTGCTGGATCATTATATACATTCAGATTGTGAGTGGATTGCCTTGGTTGACTTTTAATTTATTGTTTTTTGTTCTTATAAAGATGATAATCTTACCTTGCAGTTATTGACTTTATATTCAATTATTTACATCAAATAATGAAATAACTGAAATGTACAAATGTCAAATTTTGGAAGTATAT
CGCTTCCAGTCCTGATGGGTAAAACGCCCACCTACCATATCCTTGCGCAATCTCTTATTCAGGAGGCAGCTGGAGTGCAAAGCTGACTTAGTTCACAAAGTATAAAAAAATACAGGGATGTGGTTCAGCTAGAAGGTGGTTGCCACTCTTGGGTTTAGTCTTGTATATCACTTTGTGCTGCCGTTACTTGTTTGAGCCCTGGGTTA
ACCTCCCCCTGCTGCTGCTGCCCCAGCGTCTTGACGGGAGCATTGGCCCCTGAGCCCAGAGAAGCTGGAAGCCTGCCGAAAACAGGAGCAAATGGCGTTTTATAAATTATTTTTTTGAAATAAAGCTCTGTGTGCCTGGGTCTTCCCTGAGCAACATGGAGTGGGGTGAGGTGGAGGGATCCCTCCAGCAGAGTTCTGCCTACAGG
TTGCCTGACTGCAGCCATAAGGATGAAGCCTCTTCAGGTAGAGAAGGACTCCAGGTGGGGCCTGTGCAGAGGGTTCTTACGGGCGCAGTAGGATTGGGGCTATAAAATCAGTAAATGGAAAAGGAGCCAGGTGCAGAAGTCTGATTTATTCCTTTTTTTTTTCTTTTTCTTTTTGGAGACAGGGTCTTACTCTGTCACCCAGGCTA
TGCCTACTTCCACCAGGTTATGGTTCTTTATTTGGTAAATGAATGATTTTGGAGTTAGAAATCTTGTAGGAGCTCTGTTAGCTCTAAAATGCTACAACTCTATAAATATAATGAATGCTGGGAAATCTTTGTTCTTTTACGATCTTATGCTGTCTGTATGCAGTCTAGATGCTCTTGTTCCACAATCTGGTTTCCTTGGATCCTTT
ATTGTAAACTTCGTGAGGACATCACCAAAGGCTGACATTGGCAACATGCTTCCTGTACAATCTGCAGAACAACGATGGAACAAAATAAACACCTTTTCTTTATAAATTACCCGGCTTCATGTATTCCTTCATAACAATGCAAAGCAGCCTAATACAAATTGTCAGTGAGTAGGCAGATTTTCAGAATGTATGGCTAATTGGAATTT
TCCAGCCATAAGCTATTTTGCCAACATGTCAGAGTAATCTGTATTTTTGTATGTGATTTCTACTTTTATAGACTTGTTTTAAAACAATAAAACACATTTTTATAAAAATGAGTGCTTAAACTAAGTTGTATTCCTTTTTTCTTTCTCTTTTTTTAAGTGCTGTGGTTAAAATTTGAAAGCATTTAGTGTGGTATGCCATTTGGCTT
CTGCCATCATTTTTGATGACTACCTCAGAACATAAAAAGGAACGTATATCACATAATTCCAGTCACAGTTTTTGGTTCCTCTTTTCTTTCAAGAACTATATATAAATGACCTGTTTTCACTTAGCATCCTTTGGACTCTGCAGTAGGTTGTCTGGGTCAAGATAACTCTCAGTCACATTTATATTCATATTATGCTAAAATAGTAA
TCTCTAATACACTGGTTTGAATTTCTATTCAATTTATTTTCCCTGTGATCTGTTAGGCATGAAAGCAGTTGCAATTACTTTCTGTTATTACAGGGCTATCTATAAAAAGAAAACTTAGAAGCAAAATAAAAGATAAGTTCATTTAACAAATAGTGTTTTAGTTCCTACAGGCATGTTGCAGTTACAATTGGGAACTAAAACAGATA
GAATCCGATTGCTGGAAATAAATCAATCTTAAAGGAAAGGAAAATTTAAAAATCAGGTGCAACAAAAGCAAAATGAGAAAACTGCTAAACTCTACAATTCTATAAAGAAGAATTGCATAAAAAGGAAATAACAGGAAAAGGTAAGAAAATTTAAAAGGATATCAGAAAATATAGCATACAGGGTCAGAAAGATTTGAGAATATGAC
TGGTGAATTCACCTTTACCATATCTTTTATGTATAAGCAATGGGATTGATTAGCAAGTAATGGGACTCTGAAATCAAAGGGGTAAATTTGGGTAGATCTTTATAAATATAATAACCTTGAACCCCACAAATCTCTCTAAGCGTCCTTTAAAAAATAGACTTTCTGTCTGAGTAGGTGAGTCCTTTTTTTTGTTTGAAGATACTAGA
ACCTGTACAAATATGTTTATGTATTAAATCACCATCCAAAATATTTAAGGAATATATAAAAAGATTTTTATGATCATAGAAACATCTATTTTCAAAACAATATAAATTAAGCTTTTCCCCTTGATTCCTGTTGGATATCCATGTTCAGCATGACAGTCAGCACTCGTAAATGCCAAGAAAAGAATTACCTGAAAAAGATCATTTCT
TGAATAGCAGCTCTCTATTTCCCCACCACCCCCATCCTCTGGCAACCCCATTCTACTCTAAGCTTCTATGAGTTTGTATTTTTTAAATATAAATCATAAATATAAATATCCTAATTCAAGCAAGCAGCTTATACAAATATTTGGACAGTATTTCTTATTTATATATGTCATATTTTGTTCCAGAAAGGATTGAAAGCAATGTACAA
TTTTGTGTACAGGATTTTGTTTTTTCTTTTTAAGTACAGGTTCCTAGTGTTTTACTATAACTGTCACTATGTATGTAACTGACATATATAAATAGTCATTTATAAATGACCGTATTATAACATTTGAAAAAGTCTTCATCATTTTCAGTATTTCTCTCTGCATTATTTTTTAGAAGCAACTCAAATTCTGTAATCATAATATTACC
CTCAGTTTTTTCTGCCTTAATTCCCATTTACCAGCAGTTAACTCATGTTTATTGTGCTTTCATGCATTGTGATATGGAATGTGTTTAGTAATTTACTCCTTATAAATATGGTAAAGTACAGTGGTATGGTTATTCTATGCATTAAGTTAATGACATTAATAAGCTTGGTTATGAGGGGTTGGAGCCATACATGTAATTTAAGAGAA
ATAAATTGATGTCAATGGCTCGTACGCATTCAATTCTTGGGAGCTTTCCTGTTTAATATGTGGCAAATATGTGATCTTAAATTTATAAGGACTATCCATCTATAAACATCTGGTACCTGCATGTGACTTGTTATTTATTTGTCTGCTAGGCTCTTTTTGTTTCAAATTTGTTCTCAGACTACTTCTGGGACATCAGACTATAATCT
TTCTTGTAGCTGTATTTGTCTAGTGGTGCAATTTATACAGTAAATATCTTATTGGTGTCATGTAAAACCCCTCTGTGCCTACTTCAAAATACTTTTTTCTTATAAAACCAAACATTTAGTATCTGGAAATATGTGTCAATTTTATCTCTTAGAATTGTGGATTTTATTGTCAAGACAGAATGGCTGTTCATTTATTTTATAAAAGC
GGTTGTAATTCATCACCCATGTAAACATGCTCATGAAGTTGAAAGTAATTAAGATTTGATACACTGATATCAATTTATTTATGTAACTAAATCACTGTTTTATAAACTTGTTAATGATCAACAATTTTTGTTTTGATTAAAATTAGTTTTTTGAAAGTTGATTCTGCCTCCTTTATGGTATATCTCTTATTGCACCTGAATTTGGT
ATTGACATCCTTTTGTTTTCTAATTTTAAAAATTATAAAGATGTAAATGGAATTATAAATACTGTGACCTAAGAAAAGACCCACTAGAAAGTAATTGTACTATAAAATTTCATAAAACTGGATTTGATTTCTTTTTATGAAAGTTTCATATGAATGTAACTTGATTTTTTACTATTATAATCTAGATAATATGATATAAGAGGGCT
GTCATAGAAAGTGCCAGAAAGTGTTTAACTTGTCAAAAAACAAAAACCCAGCAACAGAAAAATGGAGTTTGGAAAACAGGACTTAAAATGACATTCAGTATATAAAATATGTACATAATATTGGATGACTAACTATCAAATAGATGGATTTGTATCAATACCAAATAGCTTCTGTTTTGTTTTGCTGAAGGCTAAATTCACAGCGC
AGGTGATCTACCCACCTCAGCCTCCCAAAGTGTTGGGATTACAGGCATCAGCCACCATGCCCGGCCCCAGCAGTTTTCTATGGATGTTAGTGAAGTCATGTATAAAGATGAAAAATATTCTGGAGATTCTGACAGGCCTCTTGAAGCCACCTTTTTTTCCCTCCAATCAGACCACTGCTGTAAACCACACTGACACTATTGTAGTA
AAATAGGCCCAGAAAGGTATAAGAGACTCTTTGAATGGACATAAAAATTCTGCTTGTTAAGAACAAGTTGAGCTCTGGTAACTGATCTTAATAGCTAAAATATAAAAATATTTGGGAAGTCTGAAATGAGGTCTCCTGGCCCTGGTGTGCCCTTAATGCCTGTGACAGTTGGCCTCTGTGAATATTGGTATAATTGTAAATAATGT
AAATAGGCCCAGAAAGGTATAAGAGACTCTTTGAATGGACATAAAAATTCTGCTTGTTAAGAACAAGTTGAGCTCTGGTAACTGATCTTAATAGCTAAAATATAAAAATATTTGGGAAGTCTGAAATGAGGTCTCCTGGCCCTGGTGTGCCCTTAATGCCTGTGACAGTTGGCCTCTGTGAATATTGGTATAATTGTAAATAATGT
AGTTTGCAACATATTTAAGAGATACTTGATGCCAAAATGACTTTATACAACGATTGTATTTGTGACTTTTAAAAATAATTATTTTATTGTGTAATTGATTTATAAATAACAAAATTTTTTTTACAACTTATTTCTGAGTTGTGCGTTTGTTTTGAGGGAAGGAGTGAGAGAAGGCAGGCAACAGCTTCACCCCTCTAAAAGTGGAC
TATAAGCAAAATTCATAGAACTACTAATGACTTAAGTGTACATCTGTTCTTGTCTCCATATATTCATGTAAGATGCACAACAAAAGAAACATCAGAAGTTTATAAAAATAAATCTGACTATATGCATCCTCATTTATTCCCTTTAGAACCTAGGTAAAAAATGTTGCGAAAACATGGGTAGTGGCGCATACATTTTGTTATCCTTG
TAATTTAATTGTGAGATTTATAACTAAGACTTATTGTTCACATTTGTTTTATGTTTTCATATATGTGATGAAATAGACAATTTACTCTGTAAGTCTTAAATATAAAAATGATTCATTATTTCTTTCTGAGCCAGGGATATACTTGAATTTCTTTTCTCCAGTAGTAGCAATAGATGTATACAAATTAACATATATTTCTCATTCCA
TCAAGCAATATTTATTTAATGTTAAATAAGTGAATCTCTGTAGCATTAATGGTAAAAAGACTTCCATATTTGCCTTCAATTAGATTTTAAGATGACAGTCTATAAAAAACAGCTTGCAATATACAGAAGTTCATTTAAGAATAACTTTGCTGGTATCTATTCTCTTGAGGTATACTTACATGCTATTTTTTTCAAAATCACGAAGC
AACTATATTATATTTAGCTTTATTGTACTGGATATCTGTATTTACTGAGTATACCTATATGGGAGTCCCTTATATTACTTTGGAATAACAGTTTTTCATATATAAAAAATGTTGTGAAACTTACTGGGAGTGTATGTAATATGCTTTCTAAGGTAAATTATAAAAATTAAAACCAAAGTGTGAACTACTGAGTACTGCATAAAAAG
AGTTCTTGCTCTATCATAGATGAACAAATACTTTCTTGATCATTCTGTAAGACCAGGAGGTTGGTAAGAGTGACTAACCAGCCTAACTTTAATACACATGTATAAAGATGTTCACAGAGAAAGATGCTCTGTAGAGAATTTGCTACCGAAGTTGGCTCAAGAATTTGTTTTTAGTGTTATTTACCAAGATTAGGACGTCAGTGGCT
AGATGTGTTTGCAAGGATACGGCTTCAGTATTACTAATTTCCATGTGTATCTGGAAGTATTTTTAAATGGCATACCAAAATCCAGAAGTTTAAAGATGCCTATAAAAGTAAACAACATTTATTTAAAAAGAACTCTGAATATGCCTTCTTTTTTAATTAGAAATATCTTCGAGACTTGGGTGTTTGTTAATAACTAATAACTGGAG
AGTTACTGGCTTTTTACTTTGCTAGAACAACAAACTATCTTATGTTTACATACTGGTTTACAATGTTATTTATGTGCAAATTGTCAAAATGTAAATTAAATATAAATGTTCATGCTTTACCAAAATTTGTCTAGTGTCTTGAGTGAAGGGTCAGTGAGCGACATCTCCATACTGTACAGATGGCACCAGAACAAATTTTGAACACA
CAAGAATTGATGAAATTTTGTTTACTTCCTCCAATTTTTTGCTGAATAACATCTCCTTTCTACCTGATTGGAGTAGGCTTGCTTTCTCTTACTTAATTTCTATAAATTTGCCATTGTTTTGTCTCAAGTAAAATACAGTGTCTTTCTTGACCACTGCCCGCCCATTCACCTTATATGCCTGCCACAGTCTTGGTTCATGTAATAAC
AATTCCGTAAGTACATAGTCAAAACACAATGTGAAGAATTTGTTTAAAAACATCCTGTAGAAAGTTTATAAGAAAACCAGTATTTGAACAAATTGTGGAATATAAATACAACTATTTTTAAGTAATTTTTTTCTCTAATGTGTTATTTTATTTGTTCTGAAACTAATCTGATTAAAGCATATATATTATTTTCTTCTCCTTTATAT
AATTAAACTAATTTGTGCATGTACATAGAATTCTTTCTGTATTCAGATGGTGCTAATTCAGACTCCAGACTGAATTTTAATTCAAGTTCTTTCTCAAGTCTATAAATAATATTAAACTGATTATTTCATTCTAAATAATTGCCTGTTTTGTGTGATTTTAAGGATAAAAGGTAACTGGCCATAAATTGTTGAGTTTGCAACATGCC
CTTATGTGTTTTCTTTTTAATTTTTTGATTGGATTTCTTTAGATTTAATGGTTCAAATGAGTTCAACTTTGAGGGACGATCTTTGAATATACTTACCTATTATAAAATCTTACTTTGTATTTGTATTTAAAAAAGAAAAATATTCCTATCCTGCTCACTGGTAATTAACATAGGTTTAAAATGGCTTCAAATGTGGCCCTATAGAC
TGATTACATATGCACATGTATGTAAATGTAAAATACTAATATTCACTAATATATGTACATAATGATCAATTGGTTTAACTTCTTTTATGTAAGTATGGTATATAAATTTCAAGACGAACACTTTTCTGGCTCTTGGTATTGGTTTGCTTGTTTTGAGTTTGTTTCACTCCAGTTTGCCCCTTCCTAGTCCAGTTTGGGTCAAACTT
CTTGCAAGTGGTTCATATTCGACCCTTCCATGTGATAAGCATTCATGTGGGCTTCACAATGTAACAGAGGTACACAGAGATTCTTGTAAACAGAAAATTTTATAAAACTGTTAACTGATCTCACTTTGAAGAAGTCTTACTGACTAGATGTCATTTATCAGAGTAGACAGGCTTAAAATGCATTGCTTGTACTAGACTGTTGTAAT
AGACAAAATCTCATGTGCCAATAACTTTTCAAGGTGCCTTTGTTAAGGAAATTATATCCACTTAATTACTATAATATATAAGACTTTATGAAAAGCACTTTATAAAATTCTAATTTAAAAGGTCAAGAACTTAACACTTATTTTTTTATTCAGTACAGTGTGCCTTTATATTAAGTATGTGACTCAGTATAAAATCACTGAAGTGT
TGCAATTTCCTGGTCTTACTTGCTCTGCCACATCCTGGCCTTGCCTCTAGACGTCTTGCGGGGTGAGATGACCTTCCTATTTGTATTTTTACATGAAAACTATAAATGCCTCTAACCTACCACTGTATCTGCTCCCTGCTGTCCTGGGCCATCTGAAACTTACCCTTGGGTATGTAATTCTCCAGCTGAATGTCAAGCAGTTGCTC
TCAGAAATTTACAGGATGCCCAGACTTTACATGTGTACCAAAAAAAAAAAAAAGATAAAAAATAAAGGTGCAAAGAAAGTTTAGTATTTTGGAATGGTGCTATAAAGTTGAATCTGTTGGTATTTGAGTGGATTTTTTTAATGTCACATAAGAGATACTGGGCGGCGTCTGCTCAGCAATAGCTATTCACAGTGTTTTGTTCGAGG
CTGAAATCCACAAGATGTGTGTGCAATGGATATTGCAATCTCAAACATTTCCTTCTTTCTTTTCTTTTCCTTCCTTCCTTCCTTCTCCTTTCTTACTAATTATAAAGGCTATATTTTCTAAATGCATTGGCATCTGTTTCTATACATTTCAGATTGGCAAGTGGAAGCATGATGAGAAAGAAGTGGCCTGTCTTTATGGTTCAGGA
AAGATCAAAGATGACTATGTTTGGGACTGAAGTAAGCATATCAGGTTAGAACTCTCATCACATGTTCGACTCAAATTGTGGAGCAAAAGAGTAAATAAGATATAAAAATGAAAATGAAGATACGTGAAATTCAAATGTTGCAACTTGCCTATTATTTATTTTAGTGCATTTTTTTGTACTTTTCCCAGTTTGGTGTTAGGTGGCAT
AAAACCAAGGATCCTGTCCTAGAGAAAGCAATAGTTCAAGTCCCTACCTGTGCCACCAGCATGTTAACTATGACATTGGGACTGAAGATGTGGCCATATGTATAAATATAACAGCTCTGACAAAGCACAATATGTTCAAGTGGTGATTAAACTACATTACATCCCATGTTTATTTGCTCAGGTGTCTTGAAAGAATTCTACAAATA
ATTTCTTTGGAGCCATTGGGGTAGAATTTTTCTGCAGAATGCAGTTTTTCAGTATATGTTACATTGAATCTGTTTAGAAACATGTTCTATGCAAATAATCTATAAAATATTCATGAGATTTATAGAGAGTATTTTCTTTCCTTTTCTTTTCTTTTCTTTTTTTTTTTTGAGACAGAGTCTCACTCTGTCACCCAGGCTGCAGGGCA
ACGTTTTTTCTTATTGTTACCACATGTTCACCTTTATCAGCGTGGATACTGTCAGCATGAGTACATATTTCAACCCACGCTTGTAAAAGACATAAGAGTTTATAAAGGACCAAATTCAGTTCCTTGGTCCTTGGAAGACCTATATTCTCTGTAGTTACTGAAAACCGAAAGTCAATTCTAATTATTCATCTTACATATTTTTCCAC
AGGGATGAAATGGGATTTTTGTTGGGATTGAAGACTGTAATCTAAGAGTTTCAATCAGACATGACTGTGACGTGCATCCTCAATTAGAATTAAAGTGATGTATAAATATGCTTTAGATTTGTGTGTGCATTCCTCAGAATTCTGCCTTGTGAATTGATGCATTTATCTCCTCATTGCAGTGAAACCCCAGGGCACGTCTCTTCTTG
GGCAGATGGGATGCTCAGGCAGTGATGGGAGCCTAGGTGCAAAACAATAAGTCTCCTTATGTGGGCACACAGCAGTCTTTGGTTCTTGGCATTTTACTTTTATAAAATAATAGTGGAACAGAAGGTCTGGTGTTTTGAGAATTTGTATTTCTTGGAGTTTGAAACAGTAGGGTGGGGTTTCTTTGTCTTGAGAAAAATACTGTCTA
ACTGTAACTATGGCAGTAGAGTTTGATACCTGTTACACCAATGGATTGTAATACTGGTTTGTCTCCACTAGATGTCGCTGTACATTACCAGAAACGTTAATATAAAAGCATCATTTCCTTTGAGAAAACATGTTTCCCCCTTGACTTGCTATTAGGGCATAATTTTTGGTTTAGGCCATTCTTTATAACTTATGATATGATTGGGA
GCTTCCTGACTCCATTAGTTCCGACACTTGTGAAACTCCGAGAAGTGCTGTGGTCTCAGCAATGCACCTGTTTTGTACATGATTGTGTAATTTAAAGGTATATAAATACAAATATATATATATATCAGTTGTGATTGTATGACTGTGGATAAAATCCAGAACTGTGTCAACCTGGCTGCGCATTGTCATCTTGAGTCTGTGCACCT
TTGTTTCAGAATTTTGTATATTGTAGGAATCCTTTGAGAATGTGATTCCTTTTGATGGGGAGAAAGGGCAAATTATTTTAATATTTTGTATTTTCAACTTTATAAAGATAAAATATCCTCAGGGGTGGAGAAGTGTCGTTTTCATAACTTGCTGAATTTCAGGCATTTTGTTCTACATGAGGACTCATATATTTAAGCCTTTTGTG
CTCAGGGGTGGAGAAGTGTCGTTTTCATAACTTGCTGAATTTCAGGCATTTTGTTCTACATGAGGACTCATATATTTAAGCCTTTTGTGTAATAAGAAAGTATAAAGTCACTTCCAGTGTTGGCTGTGTGACAGAATCTTGTATTTGGGCCAAGGTGTTTCCATTTCTCAATCAGTGCAGTGATACATGTACTCCAGAGGGACAGG
GCTGGGTGTACAACTGCCTATGTGATCCTCTGTCTTAAAATGATTTCTGTCTGTGCTGCGAAACAAAGACAAGGTGAGGTGTTTTTCTTTTTTGTAATAATATAAAGCTGTGTGTTTCTGATTGGATGATTCACTATGTGCATTGTTTTCTCCTAAGTGCTTTTAGTAGGTAGCAATCAAATGGTGTAAATAAGGATGTTCTTTTC
CTCCCTTTTAAATGGTGGGAACCCTCCCCAAAACCTTTCCCCAGACACATTCTCCTGTGCCCCTCAGAGAGGCATGTGATGTGCAAGGAAAATAATAGGATATAAAACACATCAAGTAGAAAATTTCTTATACTTCAGCTTCAGTGAAGTGTTGTCTATGTTAATAGGCAAGTTGAACCTCGGGCTAAAGAAAGGAATTGTGTGGA
AACATTTGGGGAAATATGAACTGTATTTTAAATTTGTTAGGTCTGAAGAATCTAAAACTGTTAATTTAACCCTTAACTTGTGCCTAGAAACTACAGCACATATAAAATATGTAAACACCAGCCTGTTGCTGTACTTTTCTGCTTATTTTACAGCCTCAAATATTTCTCATTATCTTGTCACTTAGTTCTTCATGTTTCTCCTTCTG
GGGGCTGGGCCAGGCCACCCTTTTCTTTTGACTGAGATGTGGGTAATGTGTGCCCAGACTTGACGTTGTTTATTGTGCGACATTGTGTACAAATGTCCTTTATAAAAGTAAAGGCCACTCGCACCCCCTTTTACGCTGTACTCTGAATTTTGGCTTTCGTGAGTTTGGGGAGGCATTGGCAGTCGGCCGATCTTTGTCAGCTGATG
AAATCTCACTTTCATTCTTTAGTGTTTTAGAAGGAGGATGAATTCATAATAATTTTCTGGAGCTTTTTTTGATCTAGTAGATAAAATCTATATTGATGTATATAAAACATATATTCATGTGTTACAGTATGTTACTACAATTTTAAAAGCTCAGAATTCAGATCTTCACTTTGTTTCTGAAATTCCAAGTTGACCTTCAGTTTTTT
AACAATTATATATCTATCTGCTTCATCTTTTCTCAAATGCATCAATTCTCTAAAATTCCTATATTGTAACTTGCCTTTTTTTAAAAAAGTTAGATGCTGATATAAAGTCTGCTTAATTGTCAACTTAATGAGCTCTATTTTGTGTAGTTATATCTTTATCCATTCCTCTTTTATGGACATTTAGGTTGTTTCCAACTTGTTGCTAT
GTTTTGGGACTACTTTTTTCCAGCTTCAATGAGAAAATAAAATCTACAACTCAGGAGTTACTAGAGAAGTTCTAAGTATTTTTTTGCTAAGTAGTAAAAATATAAACATATGAAAATGCCATAATGCCTGTCATAGTCATTGTTTCATATTTTGTCATATAAAATCACCTACCCTGCTTCTAGTTTTATACTTTAATCTGAGTGAA
CTTTAGTTCTGCACTTTTCCACATTATACTCCATATGAGTATTAATCCTATGGATACATATTAAAACAAGTGTCTCATACAACATTGTATGTGAGAGAAATATAAATATTTACAACCTGATATTCGTTGTTGTTTTATTGTTAAAAGTTTATTATGCAACTCTGGAGGTATAGAGGGCATATAAGCTATGGGACATATGCTGATCA
TGACACCCTCCCCAGCCCCCACAGATAACATCAGCTGAGGTTTTTTTCAGTATGAACCTGTCCTAAATCAATTCCTCAAAGTGTGCACAAAACTAAAGAATATAAATAAACAAAAGAAAGGTGTGTTAGGATTTCTGACTGAATACCAGAGCTGAAGGGCCCCCAGGGGACAGAGGGCTGGAGGCTGTGTCACACGGGGTCTGGTG
TTTTATTGTGTGATCATCTTAAATTATCTCACTTCATTAAACTCATAATTATATATAGAAGTATATGTCAATTACAAAGAAATGAAATGTTCAAATTATTTATAAACCTGATTTTTCAATCAGTAGTTTCAGTCTCCTCCCCAAGGACCTTCTTCATCCAACAAGTTGCAAAATTTGAATATCCCTTCTGTACTATATTGGGTGAG
CGCCATGGCACTCACTCCAGCCTGGGCAACAAGAGCAAAACTCTGTCTCAAAAAAAAAAAAAAAATTAGTATAAGCCTTTTGTTTAAGGAATTCAAATGTTATAAACATAAAATAAAAGAAACCCTCTTTTCCTTTGTCCTTTTCCCTTGTCCCCATTACCAGGTGGTCACTATTACTAACAGTTTGATGTGCATCTTTCCAGATA
GTGTGTGTTTATGTGTGCTCATTTTGTGGTTCTAATCATAATGGTACATATAATTAGGGAAGGATATGGAAGCCACTTTAGAATCTTATTCATTTTTAAATATAAATATGCCTTGTTTCAAACTTTGTTTTCTTGATTCAGGCTTTCTTTCCTGTGAGGGCTTGGTTTCCTTATTGTTGACTGCTTTGTTCTTTGCCTTGTCCTTC
TGTCAATTGGGGAATCATAATTTGTATTTATTTAGGTTTTTTTTGGTGTTCATAAAATGCTTATGTAATATTTACATATGTCAAATAAATCTTAAAATTTTATAAATTACATGACTTTTCTCATTCTGGCCACCAGAATCTTGACTGCAATATTCAGTAAAAATTACCCAAGCCAATATTTTGTGCTATGAAACCTGGAGGTATTC
TAATCGTTTAGTGTAGTTCGTGGCAGGGTCTGATACCCTATTTCAATAGTGGAGAGAATTAGAAAGCATTTTCTTTTTTCATATCTACTATTATTGGTTATATAAAAGAAGTATCAAATAGTTTCTGCTTTCATGGAATATACTGTCCAGTCGCAAAGGAAAGAAGATGGAGAGATGATTAAAAAAAAAAAAAAGAACAAACAGCT
CTCAGCCACATCTTAGCTATTAGTTCTTTGTGTTGTCTTATCAAAGTTTAATGGATACAGTTCCACAGTTGTTGATGTGTTTGTGTGTATATTCGATTTTTATAAAGATGGTAGTAAGTCAATACATTTATCCTGATCTGTGTATTATTTGTTCACAAATTCAAGAAGCTTAAAGGTCGTAAATATCAGTATCTCATAAGGTAAAC
TCCTTAAGTTCCAAATGTTTTCCGCTAATAGTCTGTCCTAAAGCCTTTGCCATTCCTAATACTCGTTTTGTAATAATTGCTGTATTTCTGTGTAATAAAATATAAAAATAAAATATTCAGTGGTATTCAACATCAAAAAAGTGCAAATTTTAATGTCTTAGAGCAATAAAGACTGTTTTAGTTCACACATTTTAAAAAAAAGTGAA
TCAGAGCCAGATCATTTCTTGGAAAGTGTAGGCTTACCTCAAATAAATGGCTAACTTATACATATTTTTAAAGAAATATTTATATTGTATTTATATAATGTATAAATGGTTTTTATACCAATAAATGGCATTTTAAAAAATTCAGCAACTTTGAGTGTGTCACGTGAAGCTTAATATAAACAAGTTTCTTGTCACTGCCACCACCA
TCTTCTCTAAATTTTTCCCCCTACTTTCTTGCTTCTGTTTCACATTTTTTAAAAGGGCAAGTACAGGAGCAACTGCTGCTACCCAGAAAAATGTGTGTATTATAAATAATTAAAGAGTTTTTAATTGCTTTCTGTATGATTCCAGCTCAGATAACATTTTCCCTGAAGTTATGCTGTGAAATGCCTTTTGTTATGCTGCAATTGCT
TTTGTCTGCATCCCTCCCTTGCTCCCTGCTGGGTGGTCCCTCACCCAGGCCTCCAATGTGGTTGGCCCTGGGGACTCATTACTTCTGGTAGCTGGCTTTCTATAAAAATGGGTCAAACCCATGTCAAGGGCCCAGGCTCATTTGTTCTACAGCTGCAAAGAGCGTGATGTGCACTGTCTGTGCTGATCATGGCTGGTATGGAGAAT
AAAGCCAAAATATTTTAATTCATAAGTTACTATTCCCCCAATGCATCTATTTTGTAAATGCTGTTTCACATATGAGGTTTGTAAAAAAGCAAAATATATGTATAAAATGGCGTACATAAAGATGTTCTACAAATATAGCCAGAAGTTATTGTTTTACTGTATGCAAAGAGTGATGGCAATTTTTAATTCAAATGTTTTTAAATATT
TAATTTAAACTATTTTGTACTGATGTAGCCCTGAGGTAGTTCATGAAAATGCTGTGCACTCATTCCATGGAATAAATGTTGGAAAGCTGATCTTTTCTGATATAAAATGTTGAATGATATTATCTGGTTTTCTGATATTTTATTGGAAGGCTGAAGACCTATGAGAATGCACCATGCAGTCAGAATCCCCTTGATGAAAACAGCAG
CATGCTTGTGACTCAGACTTCCAGGAATCCTTTAGAAGTGATGTGGTGATCTCGTTTGGCACTATGCAATGTACACTATTAATGAAGGTACCCTAATAATTATAAATATTAAGACAGAATGTGCATTTCACAGTGATTTAAACACTCTTTAACACTCTTTAAAACAGTCCATCAAAGGTTCGCTAACACAGAGAAAAACATTTAAA
TTATTAAAGTTCTTTATGACCTCATTTATAAACACTAAATTCTGTCACCTCCTGTCATTTTATTTTTTATTCATTCAAATGTATTTTTTCTTGTGCATATTATAAAAATATATTTTATGAGCTCTTACTCAAATAAATACCTGTAAATGTCTAAAGGAATCAGTTGTTTAGGAAGCACTGTTTCAATGTGTGGCATGGTTGCTCTG
TAGTCACACTTGATAATTCTGCTGACCATAAGCAGCTAACCTACAGTTGAAGATATTTATGTGACATGAATAGCCTGTGTTTTAAAAATTAAATATTTTATATAAAATTGAACTGTGTTTGGATAGTTTTTCTAATCAAACATTTCAGTTATATATTTATGTTGGGAGAGTGGCTGGGAGGACAGGGAAATTGTTGCTTTGACATT
GGACTTGTTCTCCCTTGACCAGTTTTCTAGTTTTCCTGTTCCCACCCTGGTCTTTGCCTGATGACAGAGAAACTTTCTAAAAAAAAACAAAAACAAAAGCTATAAAAAATCTGCAAAACACCCTATCAGAAGTCAATGATTTCCTTAAAAATACATCTACTTCCTTCCTGTCCTTCTTATCTTCTCCCTTGCCCCAGACAGGTGTG
GAATGCATGGGCACCGTGGCCCTGTGCTCCATCACAAACACCTCTCAGAAACAACGTGGGATGAAAAAGCAAGACAGTTCATACAGTATGATGCCATTTTTATAAAGCTCAAAACCAAATATGTGTGGAATTCATACCCAGGTGCTAAAGTCATCAGGGAGGGCAGGGAGTCAGTACAACACAGTGCTCACCCGTGGGGAGGGGAC
AGGCCCCGTTTTTCCCTTCCGGCAGCCTTTTGGCCTCTAATTTGTTTATCTTTTGTGTATAAATCCCAAAATATGGAATTTTGGAATATTGCTACCATTATATAAATATTTTCGTATGTAATTTATTTGGAGTGAGTTTCTGCACCAAGCCTGAATTTTTTATTTTATTTTCCTTATTATTTGGTGTTAAACAGGTTTAATGACGG
CAGCCAGAGCATATGTTGAAGCAGACCCTTCAGTGAAGCCTTCAGTCTGTAAGAATCGCTGCATGTGAAGATGTGTTAATGTTATGATAGTTACAGTTTTTATAAAAGAGATGATATACACTTGGATATGCTTTCTGTCTATATTTATGCAAATGTGTCCATAAGGTATTGGTGTCTCTCTTTCTCTCCCACTCTCCCCAGTGTTG
CCCCGTATCACTGTGGAAGATGGAGAAGTGAGGAACTGTACCTGCGGGTGAGCCCTGGTGCCATGTTGAGGGTGGGAATCAGGAGAGCTGCAGTGGCTTATATAAACACCTGACGAAGTAGTCTAATTGGCTTAATCATTTATTTTATTTATTGAAATATATATCTGGGCTGGGCACGGTGGCTCACATCTGTAATCCCAGCACTT
GTGTTGTTCAGAGATGTTTAAAGTTTGATCTTTGTTTTTCTAAAGATTAAAAAAGCACTTGCCCCACTGTAAATATACAGCATGTAAAATTTCTATAGTATATAAATGGCAGCAAATCACACACTTGGCGTCTTTTTACTGTTGTTTTCCCCATTTGCTTCCAGACTCCTTCCTGTCATCATCTGAATTCACTTTCTTAAAACCTT
CTTCAACTCTTACCTGAGAAAACATGGCAAAATGGTCAGCCAGACCCTTCCAGTTTTTCCTTTGCTTTTCTAAGCCTCGGGGAAACCACTGTTTCAGTTGTATAAAAACTTTTGCCACATTCCTATGGCCCAGTCGAATTAATACCCTTTTTCTCACTGAGAGAGGAACACGTACTGCCTGTCATAACAGCATTGTAATGCCAGTG
AAAAGAAACACCTCGAACCCAGCCCGTGTAAGAACAGAAGGCTCACCTGCAGTGGCTGACCACCCTACCCAACTCGGTTAGTGTCTCACCAATTTGTTACTATAAACATTTGCACCCCACACAGTCGCTTGTGGTTTGTTTTTTGAGGAGGGGGGGTTCTGTTAGTTTTTCGTATGTCCAAGATACTGTAAAAGGTACTTCTGGAT
GCTGCGGGCGCCCCCACCCCGATTCCTCTCCCCAGAAGCGGTGGGATGGGCCCCCATGAACTGCAGCAGCATGCTGAGGTGTCCATGTTGTCTGCCTTTGTATAAAGAAACAGCCTCTGACCTGCCGTGCTGGCGTGTGCTTCCTTTGTGGTCTGGCTGGGGAAGAGGGAGTGCGCTGAGATCTGGGCAGTGGCAATGTGTGGTGT
TCCACAACAGCTTTTTGTTTTTTTAAAAAAGCTAAAATGGAAATGGATTTTATCATAAAGGATGACATCGTTTTCTTCTACAATTAATACATGTTCATTGTATAAAACCCAAAAAGCAGCTAAAAAATAAAGCGGGAAAGGAACTACTGGTAATACTTGTCCTCTCTTGCATATTTCATAGGTTGAGAGAATGAAGCCTGCTCTGC
ATACTATAGAGACTTTTTGAAATAAAGTCAGCTTATAATTTTTTAGCTGAATATATCTTTATACATATGTAAAGCCAATATTTTAGAATAAGTATTTTAGTATAAATATTTTAGTAAAATACTATAAAAATAAAAGGACATATAATTTATTTTTATGGAAAACATCAACATGTAATATCAGAAGAGTTGTCATCAGTTTCTTTGGA
TAAAGTCAGCTTATAATTTTTTAGCTGAATATATCTTTATACATATGTAAAGCCAATATTTTAGAATAAGTATTTTAGTATAAATATTTTAGTAAAATACTATAAAAATAAAAGGACATATAATTTATTTTTATGGAAAACATCAACATGTAATATCAGAAGAGTTGTCATCAGTTTCTTTGGAAAGGCTACCAATTTTACTAAGT
GTCAAAATAAAATTATGTTTTCTCTGCTATAAAAGCAAATGTTAGTCATGAGCCAAATGGTAAAAAAGAAAAAAAAATGCAGCTGGTTTTACTCTTAATATATAAATATACAAAGCAAACTCTAATGCTACTTCTCTTCTTTAATGGGGAAGGGAAAGGTGTAATGGGGGAAGTGTTTTCCCTCATTTGGTAGTAGAGGTATCTTG
GTCTTTAGCAAAGTCCAAGGCTGCCTGCTTCCACCTAAGTGGTCTCTGTTCTACACTTTAATGTCACCCTCTACATCATCTTACCTAGCCCACCCAACCTTATAAACATGATAATTGACTACTTTCCTGAGCTAAATTAACTTGTTTTTCACATACGCAAAAAAGAAGGGATAGTAAGCAGATTTTTATTAGAAAGAAGTCCAAGC
ATCACTCCATTTTCTCTTAAAAAGTTTTTGGTGTGTTACCATTAAAAATGTCTTTTTTCATATATAACATTTTAATTGCCAAAGTTGTAATCCCATCTTTTATAAAATGTACAGTTAAACCTAAAAGTGTACTTACAGAATTCTTCCACGTATCGAGAAGTTTCATCATCATCATCTAATTATTTTCTTTTAAAAACCTGCCCTCA
TTATGACTGACTAAATTAGAGAGAGAAGGGAACAAAAATTATTTTAGTGTATTTCCATTCCCTTACTGTGGCATTCCTAAATGATTGTGAGGGGTTGTCTTATAAATTTGGTTTGTTGTGGTAGAAATATGGTTAAGAATCACCAGTCTATTTTTTTTTTTAAAGCTCATCTGCTGAGGACGAATCACTGTTCTAAATCATAGGGA
GAAAGAACTAAAGAAGCAATGTAAGTCAACATGCTTTGCTTTGGTTCGGCTTTTTGAAATTAGGGAACTGACTTGATGAACAGCCCCAGTTAACTGATTTTATAAAGTTTGCTTATCTGCTTGGCTTGATCCTCATTCTAAGTTGCGTTTTATTGTTGTTGCAATTCTGTATTTTGTCTAATTTTTGGTTCAAATCAGCCTGCTCA
TAAATATTCAATGTGTGCTTGAAAAGAATATATATTCTGCAATTGTTGGGTTCTATACACATCCACTAGATTGTTAGTCATGTGTTCAGCTTTATATGCATATAAAATGTTAAAATTTCTCATCATGACTGTGGATTTACATATTTCGCCTTGTAGATGTGTCAATTTTTGCTTCATGGGTTTTGGAGTCTTTTTTTGCAGATGCA
GTTGTTAACGGTGCCTGTTCATCAGCCTTAAGCATAATTCTGTCATTATAGTTACTGTGCTATGTAACATAGAATGCTTTGTATTATATAATAAGCATAATATAAACATATAACTAGTAGAAATCTTTTGGATATTTTCTGTGATCTTGGCATGAATGAGATTTTTTTAACATTAGCTGCTAATGTAGAATTGTAAGTTATAGTCA
CTCCATCCATGTGGCTGCAAAGCACATGATTTCATTGTATTTTATGACTGCTCATGTATATTATTTCAGCCTCCAAAATTTTGTATGTTATTTATAATGATATAAATTATGTGGTTTTATCGTGTACTCTATCTCACTCAGAAATACATACAATTCTTCGTTCCCAGCTACTCTGGAGCTGAGGTGGGAGGATCACTTGAGCCCAG
TTATTTATTATTGGAAAATGAAAAGCAACTCAAAACAACTTCAACGTGGAGGTGCATTTATAATTCAGTCTGCATTTATTCTGTAAAAAGGTGGCTGTTTTATAAATTCTTTTAATTTATGTTCAATATATATAAAAAGTGCATCTGTTTTGTTTTTCCCTTTTTTCTCCATAATTTTAAGAAATGAATCTGATTGTTGTCAACAC
TGTGCGAGGGTCTAAGTAGGGTCGAACACAGAAGTGGGAAGGAGAGGGGTGGGCCAGGGGCTAATGGTGTCACTGTGTAAAGTTTTTGACATACTAGCTCTATAAATATATGAATATGGACAAAATAAAGTAGATGTCCCTTCCTTCTTTTTCCTACCGCCAGCCCTGGGTATGACCTGCTCCCACCACTGGGTGGAGGGTCTTTA
ACTAAGTCGTTTATGTTGCTCCCACCTCACACAAAGTTAAAACTATTTGTTACTTTAAATAGTTTGACAATGTTATTTTAAAATCTGGACAAATCACAAATATAAAATACTTATTTAATTTTCTTCTGTAAAAAGATGTATGCTTGGTCAGGCACAGTGGCTGATGCCTATAATCCCAGCACTTTGGGAGGCTGAGGTGGGTGGAT
GCCCTGACGGGAGTTTTATGTGATAATATGAGTGTCTGCTATGGGCCATTCATTGTGCTAGATGCTTACCATAAAAATGTCTTCATTTGTACAATAACCTTATAAAATGAACATTATTATGTGCTTTACAAAAAAAAAAAGAAACTAAAACTCAGGTATATACTTTCCTAAGTCCATACTTCCAAGAAGTGGAGCAGGAAGAATTT
GTTTGTAGTCTTTTATCTGTTTTGGATTCACTGTGCTTTTAAGAAAAAGTTGGTAAATTTGCCGTTGATTTTTCTTTTTAACCTCAAACTAATAGAATTTTATAAAATATTAATTTTCTCTAGCCATTGTCTTAGGACTTGTGACATTACATGAACATTTCAAAGCACTGAAAAAAGACAAAGGATCCCTAATGTCCCTGAAGAGG
TCTGTGAATGTAACCAGTACTTCTTTAAGCTCTATTCAGTAGGGTTCCAGCCACTGCTTTTTTGTTGTTTCTAGCCACTGTTTTTTTTTTCTTGTTTCCTTATAAAACAGGTAATAACCAATCATTTTGTGTTTGTATTTCCATTCCTTTTTATTTCTGCCTTTGTGTAGACTGATGATTAAGTAGGCAAACTACTTCTACTTTCA
TCCAGGTGATGTGGGTAGTGAGACCAAGTTCAGACCACTTAGAAAAATATAATTGCAAAGTCCCATTTCCTCTGTACCATTGTCACCCCACTCAACTTTGTATAAAGCCCACCCCCCATCATGTTGTTTTTTTAGTTTCATGTGTACGTCCCTTCAGAGAGGAAATTTTTTGCACAATGGAATCAGCTTGGCACCTTAGATACCTG
TTAAGATTTGGTCAAACTATATTTTCCCATTCAAGTACAAAAATGTTTTCAAGGCTGCAAAAAGTGTACAGTTGTTAAACAAGTTGTAAATAAAGACTTGTATAAAAATTCAGCCTAGATTTCTTTTTTCTGCTCTTAAACTCTGACAAATATACTTCATAATTGGTGATATTCTTCCACTCACCTTTGAGACTTGCCATTATGTC
TTTTCCTATGTGTATATTTTTCTTCATTTTCCAGACTACATATTTTTGAAAAATGTACCATTAGTCTTTTGTAACTTAAAACGAGTTCTGTTGTTTATCATATAAAATGAATGCTTTTTTCCCAATTCTCTGAAGTCCATTTATTTTAATAACACCATTTGTTTTTTTGCCTTCTTCCTCAAATGATCCCTTTGTTTTAATCAACC
TCAAGTGACTTTCACGTCACCAGGAATGGGCAAAGTCTAGATTTTGGAACAGAAAATATTTTAGGTCCCCGTCCCTCTCTGTAACCAATAACCAATGCCATATAAATGGAAAAGTATAAAGAAGTCCAGAAATTCTTATTTTCCCCTCAACGACTAGTCATGCATGACATTTTAAAACTAATACTTCACTGGCATCAGAGCTCCTG
GCATAAAAAATCAAATGGTGGTGTTTTGTAATCTCTATTGTATTTCCTATTAAGGTTTCATATATTACTTTCCCATTGTTCCTGAATTTGTTATCCTATATATAAACAGAAACATGGATGAGTACCATATACTTCCTGACTCCTTTATCTTGTTACACCACAAGATACTGCACTATTTATTGGAGATATTTTGATGATTAGTGCCA
TTGAAAAGTTTAGAACCAGTGCTGAGTCTATGTGGAGGGTTTATATTCCTATGTGATATACTGTTATTAATGCATGTGGTGCCATGCTTGTCTTTAAATATATAAATAGTGCTAAATTGCAAAGTCATATGGAGCTTTGGATTTAGTTTGACTTCTTACTACTGCTTTGTCTGCTATATTCAAACCCAAAGGCATTCCCAAGCTAG
CTACCTAATATAAGTGTCCTAAGACATGTATGTAAACTTCCGGAACTGTTTTGTCTGTGTATTTAGAAAATACACAAGAATCTTTATTCAAACCTAAAAATATAAACTTGTGAGCACTAAACTGCTTCTGGCTTTGTGAATTTTATTGACTGACATTTAATTCAGATTTCTTTGCAAGTGTACTAATTTAGACTAATTGGGGTAAG
TAAATTTCCATTTGTATCATGCTTTTAATATGCACTGTAAATTTCATTAACTTAAACATTTTTTAATAGCCATGGAACTGACTTCTTAAAATCTGTTGCCTATAAATATTTCACTGCTAAGTACATACAGAAAAACAGTAATTATTGTTTTGCCAAAATTTTATTTTTCTACATATTGAGAGTGTGTTCTCCATTTTATTCAGAAT
CTGATTTTTAAACTCACGATACCAGTTATCTGTTAATCAAAATTGCATTTTACAATTTAATAATGTGATATTTCCTATGTCTACAGCATACCTTATTAGGTATAAAACCTACTGCAACTTAGAAAAAGGAAAGAAAAAAGAAAACTTTTCCAACTGCTGCATTAAGATAGGGTGGATTTTATGTGCTTTTTTTTTTTAAGAGTTGA
CAGCCAGCTGCTCTTAACACTGCTTCTCTCTCTCCGATTTTTCTGAAGAAACTAATTTTATAAAGGACTATTAGTTCGTACTTAAATTCATGGATTCTCCTATAAAGCTGATTTAGATCTTGTTTCTAATAAAAATAATTACCCGTGTTTCTTGATCCTTTAATGTCACCCTTCTGTAAAGCAACAAAATATAGCTATAGTCATTT
TCAGATTTCAACCTGGGACTGGATTACAGAGGATTGTTTCTAATAACAACATCAATATTCTAGAAGTCCCTGACAGCCTAGAAATAAGCTGTTTGTCTTCTATAAAGCATTGCTATAGTGATGAATAGTATGAGTAACTGATACATACTCAACTGCTACTGTTCCCTTTGAGGAAATGTTTACAGGGGCGGCCTTTTAACATATCT
GTTGAGTGAAATGGCAGCCCTAATAACCCACTTCTCCTTCTCTCTTGCTGTGATAAACAATTTCTGATTTCTACATCTCAGATTAAATAACAGCAAGAGCTATAAAAAGTAGAGGGTGTCTCCTAAAGGTGTTCATTTGCTTTAACTCCAAAGATGAGATTAAACTGTCATTGGTGTCAACAGCGTGCAGTGCAGCTTGTCTAAAA
CATGCAGTTTTAGTTTGAATAGTGTAGTCGTCTACATTTCTGTGCCATGTAGGAAAACATAAATGTATTTTTTTTCTTATATTTAAAATCTTGAAGATAATATAAATATTATTATCACTCTTTCTCATGGCAGCTGTGGATTTTTTAGTTCCTTTCTCTTGTCCACCAGAAAAATAGTTTCCTAGGTTGGGCCAGTTACGTGTTTG
TCTCAGTTTTTTCTGTGGAATCTCCTTCATTGGCATTGTTATTTAATCATAAACGGGGCAGATGTCTACTTGTTCAGTTTTTCAAATCTGTTTTCCTGAGTATAAATAAGAGTATTTAAAGAAATAATTTGGATTGCTTTTGTTTTTTGTTTCCTTTTTTTTAACCATCTGATACTAAGAAGATGAATTTGCACAGATTTCTCTGC
GCCATCCTCTAGTCAAATTTTTTTTCATTGTTTAAAAATACGGAAGTGTTCCAATATAATTTTTTCCTGTACTGGATGGCTAGGATTCTAGAGAATTGATTATAAAATATTTTCAATACATCCAACATTGCACTTCTCATTTTTTAAATGATTCTGTCACGTAGAATCAGAATTGAAAGTTGACAATGCTTCTGTCACTGATACTT
GCACCACTCTCCTGATTTGTTTGCTGATTATTCCTTTAGAATTGCAGGTCACGTACTTGATTCCTTCATGTGTTGTCTGGGGTGCATTTTTAAACTTTCTTATAAATAGAACCATAAAGATGCATTTTCTTGTGTCTTGCTTTTCTCCTGTAACATGTTCCTAGGATTCATCTGTGTTACCACATGTAGCAGTCATTCATTTATTT
CTCATTCTTATTTACTGCAACCTTCTCATATTTTATATACTTAGATGGAAAATTATTTTTTCATTACAGTTTTGATTTATGTCACATAATGTGTTTCTTTTATAAAGAAAAGTCGTTGCTTTTTAACTTTATTATAAGTAAGTTTTTTTTCTGCACCTTTGGCCCCGGTTGCTGTTTCAGTTCACCGTGATTGGAACCAGCTGCAT
GGACACAGAGAGAAGAACCTACTCCAGAAATGGACTGGTCCAGTCACAGTCACCCCCACTTTAATCCGCAGGCAGCCTGGAACAGTCTAGAGGAGATTTGTATAAAAAGTAGATACCAAGGCTGGCGTGGCAGCTCTGTGGCAGTGGCTGGGTTGGTGGGCACTACAGTCAGGCAGGCAGCCATGGCCACTAGTGTCACGGCCCCA
GAATTTCTGGGCTCAAGCAATCGTCCCACCTCGGCCTCCAAAGTGCTGGGGTACAGGCATGTACCACCACACCCATACCAGAACTGTTTAACAAAACAAATATAAATTACCCTTAATTCTACCATTGAGAGCTGCCCAGCAGTAACATACTCGTTTACAATAATAGCGATAACAGCTGCACTTCGGTTTGATTGGCAAAGCCTCCG
TTACCTTTTAAAAAAGACATGTTCATCTTCACAAGGTCAATTTTCATGTATTAAATTGTGTATAGTGCTTTAAAGAGCTATATTCCTCAAAAATAAACTATATAAAAAAGATTAATAGTCCTCATCATTTCCCCTAAGTTCCATGCCATTCTGAAGAGGCAGGTGTCTTATGCTCAGAATCCCTTCCTGTGCCACCCATCCCCTGA
CTTGTCTCAAAAAAGTAACATAAGGAAAAAAGAAGCCTTGCTTTAGCACAGGTATGAAGCCAGAAGCCAGCATCTCAACTGTGCTTGTCTTATGCAGAAATATAAAGCGATGGCCAGGTTGGACTTCATCTCTCTCCTTTGGTATTATTGCTGTGATTATAAATGGCAGATGTTTCTCATGTTGGTTCACCTGTGGGGATTTGGGA
TCTGGTTTTTTTTGTTGGTTTGTTTGTTTGGGGTCCAGTTGAGGAGTCATGATGGGGTTCCTTTCACATGTTTGGATTTTACTTACTTTAAGATCTAGTTTATAAAAACTTAATTTGAAAGTCTGATACTGATTGATGACTGCTTTTCTTTGTGACTTTTAAAAGAGAAATGAATGTTCCTTTGGTTGTTCTGAGAATTGTTGTAC
ATGTGACCATTTTTCTGGTATGAATAAACTTACAGCAACAAATAATCAAAGATACAATTAATCTGATATTATATTTGTTGAAATAGAAATTTGATTGTACTATAAATGATTTTTGTAAATAATTTATATTCTGCTCTAATACTGTACTGTGTAGTGTGTCTCCGTATGTCATCTCAGGGAGCTTAAAATGGGCTTGATTTAACATT
AAATGTGCTATTCTTTGTTGAGGATCTTATATAAGCTGGGAGTCAAGGCCACTTCTTGGAGAATGATTCTGGATACTTCTCTGGGTATCTCCCATGTATTTATAAAATACACATGTTAATCAACTTCTGTTTGTTTTTCTCTTGTTTATCTGTCCTTTGTAACAGGGGTTCATTACAACTAAGAACCTACCGGGAGTTACTCTTCC
ATATATGTATAGATAAGAGTGACCAAATATAAGTGCTGTTCTATACTGTGTATTTTTCACCAAATAATGTATCTCGTGGACTTCTATGTCGATGAATATATATAAATATCTAACTTCATGTCTCTGTGTGATGTTACTTTTAGAAAGATAAAGAAAAATGAAACTAAATATAGAAGCTATAAGGGGGGGTCATACCATGAGGAGGG
CTTCACATTGAGAAAGCTTCAGTTTTGAACTTCAGCTATCAGATTCAAAAACAACAGAAAGAACCAAGACATTCTTAAGATGCCTGTACTTTCAGCTGGGTATAAATTCATGAGTTCAAAGATTGAAACCTGACCAATTTGCTTTATTTCATGGAAGAAGTGATCTACAAAGGTGTTTGTGCCATTTGGAAAACAGCGTGCATGTG
TTTCATCATGTATCCCCCAGTGCCCTTTGGTTGTTTTTCTTTGTTGTCATTTATTTTGGTGGGGGTTGGTTTGCTTTTTGTTGTTGTTTTTCCTTGTTTTTATAAATGATACAGTGACAGATGCCGTTGTGGATAAATGCTGTGGCATAGTCATCAATTCCTTGATATATATTCCTAGAAAGTGCACCAAAGGGTATGCATGGCTT
GAATTTATAAATTTTTAGGGATGTAAATAGAACACTCAAATGTCTTAAAATATTTAATTTATTAATTTAGTTATACATACATACTGTAAATCACATATTATATAAAATAATATATTAATTTAGAAAATACCCCATTTTTGCCACCCTCCCTTTCACGAAATCATTTTACTCTGACTCCTCACCGTCTTCACCAACATGGGAACCCT
AGATGAACAAAAAAACTTAATGAGAAAGATCACAGATACGTAATAATTTAAAGTCTGTAGTTGAATTTCCTAACTTAAAGAATAGACCAAAATTTCTGTGTATAAAAAAAAATGAAAGGCTCCTTACATCCTGGTCTGGGTAACGTGTGTGATTTATTATTTGGTGAATTATTGTGCAGAACAAAACAAAGGTGCCTTCATGCCTC
AATGAACATAAAAAATAAAAAGTGAAAGAAAGCAAGACATTTTAGAAACAAAGGCAAGAAACAATTCTAGAAAAGTAAAAACCTAATAAATATCGATGTCTATAAATTTCAAAGACAAAACCCTAAGAAATGCTGCCACAGTGTGCTTTGTGAGGATTGGAATAAAGTGCAAGGAAAAGGAGCTGGGGAAGGTATGTGACAAAAAC
AGACTTTTGTTATGGTAATAGGGAGAGAAACTTGTCAGATAGGCTAAAATCTAGATAATTCTACATATTCTGAGGAATTCATGCTCCTGTGGCTCTTGCTTATAAATATCTTGGAATGTTTCTGAATGCCTCTAAGCCTATGTTCAGACTCTGTTGCGTCAATGACTGGTAGTATTTCTTTCATTAATATGTTTGTCATCTGGTCT
GTATTTCTTGCTCTCATTCTAAACATCAATCAGAATTTATGATGACTGGCCCCGTGAATGTACAACTTTGGCAACATCTGTAAATTCAATACCCAATGCTTATAAATATGTCTTAATGACCTGCTTTGGCCTCATTATTTCATATATTTTATCAATTATGTGATTTATATTCACATATACTTTTTTCACATTGTTGAAGCATTGTG
TCAGCCCAGAGTGTTCTGCGTGGGTGGTGATGGGGGTTCACCTGAACACAGAGTGTATTTTCTTATTGAGGCCCTGTACCTTCTGCTGTGTGTGTGTATATATAAAGCACCAGTCTGCTCCCCACTCAGCAGTGTGGTTTTTTCCTCCATGGACTTAACTAAGCACCAGTTTTGTGCCTGTGTTCTGTGTTCTTATCAAAGGCCAG
GTGACTCTCAGCCTGCCTTGACCCCTTCCCCGTGTGCCTTTTTCTGACCCAAATCTCATGGTTTCTGGGGCCAAAATTCCCTTTCCTGCCTCCCAATAGCTATAAAAAATTGGTAAAGCCAAGCATAATGAATGGAAAAGTTTCGCCAAATATGTGAGTCACTTTTCTTTTTCTTGGGTAGATGGAAGACAATGAAATGAGTTGTT
ATGAACCTCTTTGCGATTGTTTTATCATCTGTAAAATGCAGATAATTCCTACCTTAAAGGGTTATTGTTAAAGATAAAATGATATAAAAATGTGTCAAAGTATAAAGTAAAAGGCTTGGAACTTTGTAGGGACTCAGTAAACGTTTGTTGGATCCAAACCTGAAACTTCTTTGGACCAGGCCCAGAATGCATCAGAGGTGGGGGTC
TCATATTTTCATTTTGGTGGGGTTTTCCTGTTGTTGGGCAAGGTGGGGTCACAGGACATGGGACTAGTAAGCATTTTACTGTTTACTATATTTGTCTTTTTATAAACAGTATCTCCCAAAATGTGATTAGAAGGCTACCAAGCCTGTATTTGGACATTTAATTGTGTGCTTTATATAATGTAACTACTAACAGTATTTGGACTGCC
CTTGAGATAAGGTTTTAAGCTAAAATGTTACTCCCTGTTTTAGTTTCTGAACTCTGACAGATTGACAGGGACTTTGCTGGTGTAGTCTTTTTATAGGTTTTATAAACCACTTGAGCCTATATCAGTCGTTTTAGTGTCTGACCTAATATTTGGAGCTATCAGTGCTTTGTTGATTTAGATGATGACTCAAGATTTTTTCTGGTCCA
AACTAAGGGCATCTAGCAGCAGTAGCCAGAGAGCCTAAAGAAAGAAGTTAGAGGTGAAACCAGATGTTATGAGAGTACTTTAGTAGGCAAAATCGCATACTATAAAAATGCTTTAAAATACATCAGGAGAAGATGAGAAGACACAAATGAACAATTGCGTAGTGACACAGGGCTGTCAGAACACAAAAAAGAATCCACATAGTTTC
CACCATCACAGGTGGATGAAGGCATCTGTCCTACATGAAAACAGGACATGTGTGGTATTCTAAATCTAATCCCCAGAATTTTATTTCTTCAAGACTGTGATATAAATCTTTGCCAGTTACCGGTGTGATTTCACTCTTCAGACTGGTTCAAGCCTACATATGGCATTTTGATATTTACCTGGGCCAACCTTGACATGATGTTACAC
TTAAATTATCACATCATTTTTAAGCACTGTAGCTTTACAAGGAGTAACAAAACAGCCTCTTTGCCCAAATGTGATTATTTTATGCACACCTAAGCCCAAATATAAAAACAGACTCTTCTTGCAAGCTCTAATATGTATCTATGGCTACTACTATATATAAGACCAGAGTTGTGTTTTATTAGATGTTTGTGACAGAGAATCCTGTA
