# Supplementary material for: Poly(A)-DG: A deep-learning-based domain generalization method to identify cross-species Poly(A) signal without prior knowledge from target species
Source: PLoS Comput Biol. 2020 Nov 5;16(11):e1008297. doi: 10.1371/journal.pcbi.1008297 (PMC7671507; doi:10.1371/journal.pcbi.1008297)
Supplement: S1 File — These three datasets are produced by previous researchers and we use them in our experiments. (ZIP) [file pcbi.1008297.s002.zip › human/omni_polyA_data/positive/AATAGA.txt]

GCTGTGTATGCATTTTTGTTTATTTCAATAAAATATATTTGTATTATTTGTCCTTCATACTATCCATCCATACCACACTATCTTCTGTATCAGGTAGTCTAATAGAAATATACCTGTTTTGTTCTAAAATTGTCTGAGTCTCTCCTTTTTGATTCATCGCTTCAGCCTTGGTTCTCAAGGTAAGATATTCAGCTGTATTTGATCTT
AATAACTGTTTTAAATGAACTTAAAATTTGCCTTGGCAAAATATCATGAAAATAGTTAATATGCTGCACAAAAGCAAAATCATAGTACACTCCTGAGCTAAATAGAAGCAATATTTTGATTAGATGCATTGGTTTTTATTCTCTTGTGGATTTTGTGAAAATGTTATCAAACTTGCCTGTGCAGGTGAGTTTTAGCATGCGAGCCA
AGTCTTTCATTCCTGGGGAAGTGATGGGGCATGGGCCCAGAGCTGGGGTGTATGTGGTATGGACACCTGTTTGTGGGGCTTTCCAGCAAAGGATTATTTAAATAGACCTCTAACATATGAGTTGACTGTTTATTGGGAAGAAAGCATCTTGGTCTCTGACATATCCAAACATACGAGACACTGGGATTTTACGTCCTCACATTAAT
TTCTTGCATCTAATATAGAAATAATTCATATTCATTGTGGAAGATCTGTGGGAAAAAAAATAGAAAGAAAAAAAGACTCACCTGTCATCTACCAAACACCAATAGACACAATTGAAATGATGATGTGTTTCTAATGTTTTTTTTATAAAGATCTTTTCATAGCTATGTTCATCCTGAAAATTCTGAAAAGAGCAGCAACATTTCCA
CTCAGAGAAAGCGACGGGAGTCGGCCTCCAGCTCATCTTCCGTGAAGAAAGCCAAGAAGCCGTGAGAGGCCCCACGGGGTGTGGGCGACGCTGTTATGTAAATAGAGCTGCTGAGTTGGACCAGGCTGCTTCCTTTTCCTTTCCTTCACTTCTGATGCCCCTAGTGGGAAGGGTGGGCAAGGAGGGGATTGTCACGGCCACTCCAC
TGTAATATTTATATAAAATATTTTTATATATTTCAAAAACATGGGACCATTGAATGAAACTTTATAGTCCTTAAATGTTGCTGAACTTTTGCTGTCTTGCAATAGAATTTGAATGTAAATATTATTACTGGTATAACTCAAATGTTATTTTTCTTGCATTTCAAAGCTTGCTTTTATCTTCCAAGAAGTGTAAATTTTAGTATTTG
AAGGGAGTGGAATCCCCTGGATCTTCTGTTGATGTTTGACTGTTTGTGAATGTTGTCTGCTCTTCATTAGTATCATCTTCAGCACATTTCAACATATAGAAATAGAATCCTTCTGAAACAACTTGTTTATTGTCTCCTGGTATGCCAAGAAAAACAGTTCCATTTCCCATGTTGCTTCCAAACCATATCTTGCTGTGCTTAATGTC
AGGCTCAGAACTGTACATTGTTAATGGGTTTTTCAAGTTCAGAAAAGCAACATGAGCTTTTGTTCTGTGGTAGCATGTTGATGTAATAAGTAGCTATTTCAATAGAGGTTCCCAGAACAGCTTTTGTTACTGTCATTTTCTTAACTTTGTTCACTTGTCTTTTATTTTGAGCTATTGGGTGTGCTTTTAATACATTCCTTGTTTGA
AGCCCCCTCACCTTTCTGTTTTCACTTTTGCCAATGTACATCGGGTTTGGTTTTCTTGTATTATTTAAACGGTTGTGGTTTCCTTTTTCCACGGAGGTTCAATAGAAGCCGCTGCAGGAGAGTTTTACCAACCATTGTGTATGCCCAATAATTTGTTATCATTTCCTTAGGTAGTAACCTATTTTTGTTCTGGTTTGGTTCGGTTA
ATTTGACATATTTTGTGATGAAAACATTTGAAATGTACTCTCAACAGTATTGAAATGTACATACAGTGCTTAATTATTAGCTGTATTCACCATGTTGTGTAATAGATCTAAAAAAAGTCAAACATATTCCTTCTATCTAATTGAGGCTTTGTATCTTTTGATTGTCATCTCCCTATTCCCACATCCCCGGCCTCTAGCAACCATCA
TACACACTCATCAGTTAATGGATGCTTAAATTATTTTCACTTTTGGTCTATTATGAATAATGCTACTATGAACATTAATGTATAAGTATTTGTGTGAACAAATAGAACAGACATGGTCAGTTCTCTTGGGTATATTCCTACAAGTAGAATTTCTGGGTCATATGGCAGCTCTATGTTTCATTTTATGCAGAATTTCTAAACTGTTT
ATATTTTAGTGAAGGTCAGCAGTTTTCTAACTTGTGCCTAAGAATTATTGGGAAATGAAAATGCATTTCTATCTAGCTTCCCAGGAATATTTCTACCCAAAATAGAAAAAGGAAAAAAAAAAAGATACAGAGAAGAAGCGCCTTTCAACTCACCACCAAGTGGTACTCTCTTTAACACGAACACCAGCTATTTGTGAACGGTAACT
AATCCCAGCTACTGGGGAGGCTGAGGTGGAAGGATAGCTTGAGCCTGCGAGGTGGAGGTTGCATTGAGCTGAGACGGCACCACTGGACTCCAGCCTAGGCAATAGAGCCAGACCTTGTCTCAAAAAAAAAAAAAAAGAAAGAGAGAAATTATCTATCTCATGTTCTTCTTTGTGAAGGTAGATATCTCAGGCTATGGCCTGGGAAA
GGTCTTTGTGGGATTTTCTTATTAGACATCCCAGGCCTCCTGGTATTCCATGGAATTTGAAAAGAGACTGGCACCTGTAGTAGTCAGGGCTCTCCAGAGAAATAGAACCAAGGAGAAAGAGATCGATTTATTGATTGATTGATTGATTTTAAGCAAATTGGCTTCTGGGATTCTGGAGGGTGGCAAGCCCAAAACCTGCTGGGTGG
GTTAACTTGTTTGGCCTATTCCATTCTGGATTTTGTCAAGCAGTAGACAAGCAATTAGACAAGAACTTGGAGGCACCATTTGTATCCACTTTTTAGACTTAATAGAAACATTGAAGATGAACATAATCTACCAACGAAAGACGTGATTCAATTCAACACTCCCTTCCCATGACCCAGGCTGGGCAAGGAGGCCACGTGATGTGGAG
CTCTACTACAAAAAAAAAAAAAAAAAAAATTCAACCACCTTAGGAAGCCTCTCATTTATGTATTTCTAGCATGTAATTAGTGTTGCACATGGGAAGGGCTAATAGATGCTGACAGAGTGAACAACTTATCTATTTTGTGTGTGTGTGTGTAACAGGGTCTCATTCTGTTGCCCAGGCTGGAATACAGTGGCATGATCACAGCTCAC
CACCTAACATCTCTGGACCTAAAATTTCCTCAGCTGCAAAATGTGGAGCATATCACCTGCCTAGGACATCTGTAATGACTGGCAAACAAATACACAAAGTAATAGAATTGAAAGGATGTCTGTGAACTGCAAAATTTTGCTTAAATATTAATGTTGGCTCTTATTTAATGAGCAGTTACTATATGCCAGGCCCTGAGCTAAGTTTT
TGCTTTCTGTAATTGTGTCTCGTTTGTGTGCACGCAGGTTTGTTTTATGTTTTGGCCATTAAGATTTTCCCCAGCCCTCTGTTTTTTGTTTTTTAAACTAAATAGAGATGGGATCTTGCTATGTTGCCCAGGCTGGTCTTGAACTTCTGGGCTTAAGCAATCCTCCCACCTTGGCCTCCCAAAGTGCTGGGGTTACAGGTGTGAGC
ACTTCTTATTTACTGTACTCTCTATCACTGACAAATGCAGGCTGGATTCTTATTATATACAGAGATGGCTCAAAAATGGGGTTTCAGATCTTTGTGACGAAATAGAATACTGTTTCATATTTGAATCAGAGGGCTTCTTGTTCTGAGAAATAGGTTCAAAATCATTGGAACCAGGAACAAGAATAGCTTATTGTTATCTGTGATAA
CACTCTCTGGAAGTTCTGGGTCTCCCCAAGAAGAGGAAGACCAGACTCTGCCTCAGTGAGGAGCTGTTCTCATGGCTGGGGCCCAGGCAGGCAGGGTATTAATAGAAGTTGCTCTGAATGTCTGGGAGACGACGCGTGTGTGTTGCCCCCACCGGCGGAGTGTCATCGCACCAGGGCCAATGGTAGTCAGAGCCTGTGCAGTCCCG
GTACAATGTTATCTCTGTGGGAGGAAGGAGGCAGGCTGTGGTGGGACTGGGTAGGGTATAGTATCACTCCTGAGTTCCACTGCTCTAGAATCTAACCAGAAATAGAAACCTAGTTTTTAAGGTGACTGGCATCCATGTGTCTTGTTCTGGAGATGAGGATGTAGGTGGGAGGTTTGAACCCAAGTTAGAGCAGGAAGAACTGAGTA
AGACAGAAGGGAAAACATTCAGCTTTATTTTCGGCTTGTGAAATTCCTGTCCTTCATTCCCAACAGGTGCAATCGCCTCATTTAGATATTGGGACCCAGAAATAGAAGACAATTTACAATATAGCTTCCTTTAGGGATCTGGATGCTACCAAACAAACAAACAAACAAAAAAAGCCCTCCTGTGAGATGCCGAGACTTAATAGAAA
AGATCTTCCCAGCTACAGAGAAGCAGATCTTTGAAGACCACGTGTTCTGCCACTCTCTCTGAGTATCCCAACCTCTTGGATGTATACAGAGATTTTATAGAATAGAACCTATAGCTTCTACCATGAGTTATATGAGTCAAGATCCTGCCTAACCTGAAATTATTAGGGATTTACTCAGCCCTGCTGCCGCTAACAGTGGAGTTATG
TGAATCCTGTGCAAATCCTGACCCCACCATTGTCAGCTCAATGACCTGGAGCAGCTGACTTACCAGGGCCTCAGTTTCATTAACTGGTGAATGGAGTCATAATAGAATCTCCTCGGAGGTCACAATAAGGATGCAATGAGATGATGTGTATATTTCTTTAACATGGTGGAAGGGACGGATATATTGTCAAGATAATTCCTTTCCTC
TTGTGCCCTCTGCTGACACTAGGTCAGGAGGCTGGACAGCTCCAACTGGAAACTTGGAGCAGGGTTTTAAGACCTCTGCTTTCTCACTTTGAAGAATTGGAATAGAAAAATAGAAAATACAAAAATGATGAGTCCTTGGAATTGATAGGACACGTAGACTTGAGAGACTTGAACATGTTTTTTGTCTGTTTGATTCCCTTCTCTAT
GATCCTGAGAGCGCATGAGACGCTTTCCCGGAGCCGACGAAGGGGACTCGGAGCTGCAGCCTGCACGACCCCTGCAGCCTGTGCTTTGCCCACCCCTTTCAATAGATGGAACTTGCTTGCTCTTTTTTATTCTTCTCAGGATTCATTTTTTATTTCACATATTTGTTTGTTTGTTTATTTATTTCCATTGATCTCTTTACCCTGAG
ATGAATCACCCAAACCTCATCTAAGTCTCGTGAAGGCAAAGGCTGTGAAAGGCAGTCACAGAGAGAAGACATATTGTAGTTGTGCTGCCTGATTCAACTAAATAGAAAAATATTTTGTAAAGACATGAGAGTTTCAGGAATCTGGCAGAGTGGTAAGGATAAATGTCACTTTCTGTCAGAAAGGCAAAAATGAGTGACCTGCTACT
GGTTGATAATAGTTGGTGTTGAATGAATGTAATCCATTATTTAAAAACAGGTACATTTAAGTGAAAAGATAAATGTAAAAAGCTGTTCATATCAAAGCCAAATAGAAATGATTTTTATGCTTATAATTTACATGGTGCAATATATCTTTTTAATTTGTTTACTTTTCACCTATTTGTGTTTTTGAAGTTCATCCCATAGCATATAG
GAAGAGAGGAAGAAAGAATGAAGGAGACAAATAAGGTATCTTTAGAGGGAGATGAAAAGAAAGAAGGAGAGAGAGAGAGATTGGGGAGCAATCAGATTCAAATAGATGGAGATAGGAGGTTAAGCAAGATGGAAGAAAGCCAAAAAAGGAGAGGAAAAGAAGAAAAACTGTGTCTGACAGGTATAGACAGAGAAAAAGACAGGAGT
ACCTCTGCCTCCCAGGTTCAAGCAATTCTCCTGTCTCAGCCTCCTGAGTAAGGGGGATTACAGGGGCCTGCCACCACATCCAGCTAATTTTTGTATTTTTAATAGAGACGGGGTTTCACCATATAGACCACACCGGTCTCGAACTCCTGACCTTGTGATCCGCCCGCCTCGGCCTCCCAAAGTGTTGGGATTACAGGCGTGAGCCA
TATTTTTTTCTCTCTGAATCTGTTATGAACGCATTGGTTGGGTGGGTTCAGTAATAAACATGTGAGACCTTTCATTTCAAAAAAAAAATTTTAATGACATAATAGATTACCTAAATTTCTGTTTTGCTTTGTTTTGTTTTTTGAGATGGAGACTCCACTCGGTTCAGTGGATCGCACCTGTTGTCCTGGCACTTTGGGAGGCTGAG
TGTAACCTTAGCATAAGTTCTATTTGTCTCCTTTAATTTTTCTCAGAAATACCTGTAGTTTTCTGTATAGAGATCTTGAATGTATTTTCTTAAGTTTATTAATAGACATTTTCACAATATGTAAATTCGTTTGTCTTTTACTTTTCCAGTTGTTTGCTACTTGTACATCAAAATAGCATTTTGTACATTTATCTTGCATCTTGTCT
CTGTCCGGGGCACCAGGCTGGGACAGAGACTCCCCAAGGACCCCATTCTGCCTCCTTCTGGGGAAATAAACAAGTGCCTGTTTCAGCTGCTTTAAAAAAAAATAGAAAAAAAAAATGCCCTGGAAAATACTGTGTTAGCAAAAAGATTTAAAGATTGGTATAATTCTGATTTAAATGTTTTATTTAGCACAAAATCAAACATTGCA
ATGTTTAAAATTACTACTTTATATCTAAAGCATTTATGTTTTTCAATTCAATTTACATGATGCTAATTATGGCAATTATAACAAATATTAAAGATTTCGAAATAGAATATGTGAATTGTTCACATACATAGAAATGAAAAGTTCATTTCGTAAAGCAAGATGCTGGGTGAAAGAGTGCTTTTGATTGAAAGATCACTAGATTAGTA
AACTTCTTGTTTAAACAGCTCTATATGGATTTATACTTTTATATTTATAAATTTATAACTTCATACAAATTTATAAACATTTCTTTATAAATTGTAATTTAATAGATTATCTCAGAAAAACCTCTCTGAATGATGACCCTTCCTTAATACTGGGTGATGTGTGAATATTTGTTTGTTGGCAGACAGGGTCTCACTTTGTCACCCAG
CCACTGCCGCACACCCACCCAGAGCACGCCACCCGCCATGGGAGTGTGCTCAGGAGTCGCGGGCAGCGTGGACATCTGTCCCAGAGGGGGCAGAATCTCCAATAGAGGACTGAGCACTGCTTCTGGTCTGTGTGTCTGTGGCTGGGGTGAAGTAAGGGGACCCCGGGCCTGAAACCCTCTCCCACCTTCTCCTGCCATCTCCAGTT
CCAGGAATTCTTCTGAGGGGCTCTGTGTGCAGGAATACAATCACCTCAAGCTCGTGTAAGAAGAAGAGAGCTCCAGTTACCAGGGCTTCCGAAGGCTTTTAATAGAAAACATTTGTGCCAAATAAAAAGCTTCTCCTTGTGTTTTGCTTTAGCTGTAAATTATCTGCTCCAAGGATCCACCCAGAAATCCCTACTGAGGGTGAACT
TCTATTGTGATGAAAAGATTTGAAAGATCTTTTTTTGAACTTCCAAGAAATTTCATTTACTATTTTAGTATGTAAATTAATGTGTGTTTGCAAATGTTATAATAGAGTAGGTCTTAAGACATTTTTGCTGTTATAAGGAAGTGTTTGTCCCACATTTTCCTAGGGTTAACACCTCACCAAGTTCTTCCAGCAAAATGCTTATTAGA
CCAGACACATGCCTTCCCTGGGGGCTGGGGAGTGTGTCTCGAGGGGTTTTGTTTGTTTTGAGGCATGTATCATCTTGGAAATAATTGTCAGGATGTATAAAATAGAGAAAAAGAAAAAAGGTATCCTACCCAGAGGCAACCAGATAAACTTTTTTGCCTGTGCATTGTTTTTTGTTGGTTTTTTCGAGACGGGGTCGATCACGGCT
AAAGCACGGGGCAGAAGAGAAACAGAACTCACAGCGCACTCAGCCTCAAAAAGTTGTAATTTGGGACTTGCTTTTAGTGGCAGAAACATTTTAATAATAAAATAGATATACTTGTTTACATAATCTGTAATACTACCCTTCCTTTTTCCATTTTTCTTTAGACCTGAGCAAGCATAAACTTTAGATATGTAAAAAAACATGCCATT
GTGATATACAAAGTGTACCAACATAAGTGTTGGTAGCACTTAAGACTTATACTTGCCTTCTGATAGTATTCCTTTATACACAGTGGATTGATTATAAATAAATAGATGTGTCTTAACATAATTTCTTATTTAATTTTATTATGTATATATTGTGTCAGTTCAGATGCCAAAAAGAGGTCTTGAACATGTCACAGGCTCTGATGGCA
TGTGTGTGTGTGTGTGTGTCTGGTGTGCTCTCCTACTGTGCTCATGTCTGACCTACTGTAACCAAATGGGCCATCAAATTAGAGAAAATTTTTGTGTTTCAATAGAAACCTGTATTTTCTACAGTACTTTTTTGCAGGTTGTCAATTCCTGTTTTGCACCTCCGTAAATTCCTGATTACTGGCAAGTTTGCTACCACTGTCTTCCC
ACAAAATATTGACACATTTGACTACATGAAGATAATAAAAATGCTTAGTAAAAACACAATAAAATCAAATGACTGGGAGAAAAATTTATCCAGCCTATATAATAGACAAACAGTTAGTGTTCTTACTATATAAGGAATTAAAAATTAAGGGACAAAGGACCAAAAACTTGATAGAAAAACTGGGAAAAGACATGAACATACTCACG
TCTGTCTCCCCACAGGTCGGCTTGAGGTTTGCGAGTCCCAGCTCCCACTGCCCCTGCCACCTGCCTTTCCCTTCTCAGGACATACACAGGACTGGGAGAAAATAGACTAAGTATTTGATATTACAGTATTGTTAGGTTTTTATATGTGCGGTATCTTAGGAGGGAACAGAAAGCAGCAGACACACCACTGACGATGGCTTCCAGTG
GTTTTTCAAGTTTTACCATCTCAAAGCTATCCACTTTATATTAAATTAGTTCTGTTATATTATGTCAATTTGTATTCTTAAGAGCACAAGTTTGGCCTCAAATAGACCTGAGCTGAGATCCAATTCTTTAATTTATCTGTGTTGTTTTCTTTTTCCTTAGCTTTAAAGTGGAAAAAATGCTACTTACATTTTATTTATGAAGGTTA
CCACTGTTAATGGTTTGGTATGTGTCCTTCCAGACACTTTCTACAAATATACAAATAAGTGTGTTTGTGTATGTGTCTGTGTGTGTATTCATTTTATACAAATAGAAAAATATTCTTACTGTGCTGTGACTCTTTGTCATTTTATTATATATTAATAGATACCTTTCCATAAGCGTTTAAATAGATTTACCTCATTCTTTTATAAA
GACCAGGCTCTTAGAAACCAACTCCATCCTGATGTGCATAACAGCCTCCCAAGGTGTTTAACATGGAGCAGGAGTGACAAAAAGAAAAATGAAGTAAAAGAATAGAAAATCCATCAACAAGCATGTGGAGTGCTGTTCTTGCTGATGCATCGTCCAGGAAAGGACACTTGCCACCCTTCCTGGGAATGCTTCCCACTCCCCGACCC
TAAAAATTATCTCTAACTCACACAACGACCCTGGAAGATCTGGACAATGCTATCACTATTTCACAGCTGAGAGATCGGGAGCATTTAAAGCCACAGAAGGAATAGATTGGCTTCGCTTCATATTGTTTCCTTGTGAAATAAAACCAGTGAAACACCTTTGTGTAGAATCTCCCTGACTCAGCTGAGTGTTCTGAGTAAGCAAGGGT
GCCACATGCCCGGCAGGAGGTGAGTGAGGAGCCCTGTGGCGTGCTGGTGTGGGGATCGTGGGCATTTCAAACGGGCTTGTCGTACCCTGAACAATGTATCAATAGAGAAAGGTCTCTGCTTGGTATTCTCCATTTTAAAGATGCATATTGGAGCTGGCAGGTCTTGGGGGAGGAGAAGGGCTGTCTGTGAGCGCCGAACTGGGAGG
CAATTACCCAGAGATATATTTATTAACAGCCAACCTGTGCAACCTGCTGGAGCTTTATTTTTAATTTAATTTATATAGAGTACCTATTATTATATGCCACAATAGAGCTCTATGAGAAACAGTGTCTTGCGGTGTAGTGTTCTCCTGTTTGGGCATGAGTGTGCAGGGTGGTCACTTTCTGTGGGAGGATCACAGTGGGGAGTTGG
