# Supplementary material for: Poly(A)-DG: A deep-learning-based domain generalization method to identify cross-species Poly(A) signal without prior knowledge from target species
Source: PLoS Comput Biol. 2020 Nov 5;16(11):e1008297. doi: 10.1371/journal.pcbi.1008297 (PMC7671507; doi:10.1371/journal.pcbi.1008297)
Supplement: S1 File — These three datasets are produced by previous researchers and we use them in our experiments. (ZIP) [file pcbi.1008297.s002.zip › human/omni_polyA_data/positive/GATAAA.txt]

GAAGAGTGTTTGAGTTTCATTCACACAAAACATGGACATCATCTGTGAGGCTCTGTCCCAGAGAGACAGGGCCATCCCTCATGTCTGTTATTGGGTTGTAGATAAACAAAAGTATAAATCAAACAAACTGCAAATTACTCTGTCTCTTTTCCTAATCAATACAGCAACAGTCCTCAGTGGTACTGCACCACTCTGGAAAAAATGCC
TCCAAGTGTTCCTGCTTCTAACAGACTTTGTTCTTAGAATGGAGCCTGTGTATCTACTATCTCCAGTTTGTATTATTTCTTGAAAGTCTTTTAACAATATGATAAAACTAAGATTGTGGTTTTGTTTCTCTCTCTCAGCCCGATACTCCCAATTCTGGATCTTTCAGTGAGGTATTATCCCCATCCTCCCCTGTGGGCTGCTGTCA
CTGCACATGGGTAGAAGAGGCCAAATTGAGGCACCCAAGTGATCCACTGGCCCCACGTCACACAGTTACAGTGAAGCCCAAGCCAGGCCTGGTTGAGGGTGATAAACGCCACTGTCTCTAAGGGTTCTGACTCTTTGTCTTTGTGCCCTGAGAACATAAGAAGTTTCTCTTACCTTCTAACTCACAATGGTAGAACCTCCTGGAGA
ACGCCGTCAATGAGGGCACCTACACCTGCGTGGTGCGCCGCCAGCAGCGCGTGCTGACCACCTACTCCTGGCGAGTCCGTGTGCGGGGCTGAGCCCGGCTGATAAAGCACTTTCTCTCTGATGGCTCCTGGCTCATTCTTGGGAGGGCAGCGGGCAGCCAGTCTGGGCAGGTGGACACCCCAGCCCCTGGTCCACCGAGAGCTGGG
TTTTTTCCCCCCCTTCTCACCTTCCCTTCTCCCCGACCCCACCCCCCAAAAAAGCTACTTCTTCATTCCGTGGTACGATTATTTTTTTTAACTAAAGGAAGATAAAATTCTATATTCTTATGTGTGTATGGTTCTTGATGGTGAGTGGGCAGGGAAATGACAAGGTCACCTGGGTGTGGGGACAGTGGTGTCAGAGCCTGGGAGGG
GTTAATATTTGGGATATATTTTTTTTCAAAACTGTTTTTAAGTAGTTTGTAATTTGTAACAAACTTGTAACCTGGTTGGGACTGATATTGTCATAGCTATGATAAACTTTGGATATTAGCAGAATTTGGGAGATGTGTGTGTCAATTATTTTGAGATCTATAAACTTGTCTGTCTATCTATCTAGCTGGCTAGCTTGCTATCAATC
CTCTTTGGCGGATTCCCCTGCTCTCCGCTTCTCCGGTCTAACAGTAGTTTAAAATAGAAGATCAGCAACATTTGGAGAGTTTTTTTCTTTGCATTTTAATGATAAACTTGATTTATTCCATTCCAAAAGTTTTCTTATTCTGAGGTTGTCTTTCTATATTTTGAGTATAAAACAATGGCCATACTATGTTGGAACCACCAAGGTTC
TCTTGATTTTATTCTGTGTCATTTTGTTCACCTTTGTTTTTAATGTAGTTTAAAGGAATTTGTTTTTTTGTGTTTGTTTTTCTTGTACATTATCATGACTGATAAATGAAAATTGAAAAACTAATGTTTGTGATCTATATTTGGCAAGACAAAATAGTCTCACATTCCTATCTCCAGAAAAAAAAGATGTCTGACTCTTAAGGCTG
TATTCTGTTTGTTTATTTCAGTGTTTTTATATGAGTATCCTTAAATTTTTAAACTGTGTTAAGATGCATGCTTATACTTGTTTTACTTTTCTGACTGGAAGATAAACCTAAATAAAGGTTGTGAAAAAGATCTTTAAATATTACATTTATTCTTGAAATTCTTGTTAACTTTTATAATTGATAGTTGATAAACAATTAGGAAGCAT
CTTCAAATTCCATACAGCACATTAAAATCCCATTCATGAGTTTGAAATACTGCTCTGTTGTCTTGGAAATACCAATCAGATTGTTGGCTGAAGTGATGTGGATAAAGAAGGGATCTTAGAAAAACTAAAGCTTGTGTGTGGATTTCTGGAAATGCAGCTTGCTCTGGAGAAGCAAGGAATGGTGGAAAAGGAGAGTGGGGAAGTTG
CAGGAGAGAGGCTTGGAACAGATCCTTCCCTAGAGCCTTCAGAGGGTGTGTGGCCCCGCTGACACTGACCTCAGACTTCCAGCCTCCAGAGGTGTGAGATGATAAATTTCTGTTGCTTAAATGACTCCGTTTGTTGTACTTTGTTAAGTCAGTCCTAAGATTCTACAAATGCCCACATTTTCCCCATTCTTCTCACCCAAAGGAGC
TGAAATTCAAGTTGGGTTTTGGGAAGATCCATCATTCTTAGAGTGGATCTACTTAAAATACTTTAAGCAAATTAGTTTTCTCTACTCCCTCCCCGTTTAAGATAAAACCAATACTAGTAAATACGTTTGCCATTTATTATTGTTATTGCACTCATGTGTCTGGAACCCTAGCAATACACATCTCTGAAATGATCATCAATCTGAAT
TCCGTCCCCTGCCCATGCTGGGAGCCCACGCTCACCCCCTCACCCCTCCAAGCTCACTCCCCAACCCCCAACTCCGTGTGGTAAGCAACATGGCTTTGATGATAAACGACTTTACTCTAAAAGCGGCTGGAACTCAGTGACATGAGCGTGCGCTGACCCCACATGGGGCCCCCTGTGCAAGCAGAGCTGGCCGGCCCCTCCTTGCT
GTGTACTCAGTGGTGTCTGTGTATCTGAACTATTTAATTTCGTGTTATGTTTATATGCAGAAATATTTATGGATACTACACCAAGTGTTTATTTAATGTTGATAAATATGACTCTTCAGTCGTCAGCCATGGTGTCCTTTCAAAGTGATTCTTTAAGGTCCACTTGAGCAATGAATAGAGTATATTGGAGCTTTCCTGTGGCTAAG
CAAATATGACGGCATATTTATATCTGCCTGCATTTGTGAAAACAAACTTGTCAAGGAGCTTATTTCTGGAAAGGGTCAATGATTCTAGAAAAAAAAAAAAGATAAATATGAGACCCTTCAGTAAAAAGAAACTTACTCTAGGGAAGTTTTTTGTTTTTTTAAAGAAGCAGTATTCACTCGTGTTTTTAAAAAGGAACATGGATTTC
ATCCGCTACACAAGAGAGAAGAAACTAATCTCCTATAGCACCACTTTCATCTTGTCTCCGTCCTGCTCAAAAACCTTCAGTGGCTCCCCAGTGCCTTCAAGATAAAGTTGTGTCTCCTTGACCTAGTACTCAAGGCTTCCCACAGTCTGACTTCAAGCCCATTGTCCACATTTTCCGTACACAGACGAGGCTCCAGCCCCTAATTC
TTGAAAGAGTATGTATACTATATTTCTATTTTGCTAACAAATTGGTATATTAATTACCATTGGTTCTTAATTACAAGAAAACTTGTGCTTAGAATTTTAAGATAAAAGGCTAAGTGACAAATGCTTCTTGAAATTTGTCCTATTTATTGTTGCATTTCTGGTGTAGAATTTCTAATCTTTTTTATTTTAAAAAAGTTTTTTTTTTT
CCTACCCTCTGTGTAAATCAGTATCTGTGAATTTTTCTCTTGTTAGTACTGATTTATTTACTCTTTCTGGTGTATCTGCTCTTTCCCTTAAAACCTTTATGATAAAAACATATTTGAATGCCCACTTTGTGCCTAGTATTTTGCTCCATTCTAGTAATTTAGCAGTAAATATGGCTGAGTAATGTAGACGATCACCATAGGCAGAG
AATGATGTAGATGTACAGTCTCTCCTATTTATTTTGTACCAATTTATTTGTAAATTTTGTGATTGTTTTACAAGGTTTTTGTTTATTTCTATTCTATTTAGATAAATGATGTTCTGTTCACCCTGCTAGCAGATGTGTGTTCCCTCTTCCCTTTCATCTGTGCAACACCAACCATGCCATTGTATTCAGCTTGGCTGAACCAACTG
TTACATTTATAATTTGATCTTGCTCTGATTATAATGCCAGTGAATGTTGCTGAACTCTTTGTATATGCAAATTGCAAGATTTAAACCATTCTGATGCAAGGATAAACCTTTACTTTGACTACCAGCCTGTGTTTTTGTCTTTAAATCTCTTAATTTCATTCCTCTGCAAAAAAAAAAAAAAAAAAAAAAATCGCCTGCTGTGAGAT
GGATGTGGAGCCACTTCATGGAGACCCCACCCAACCTGACTCGGACCCCACTTCTGAGACTCTTTTCCTCCTCAGCCCAAGGAGTTTGTATCTGCCTTTAGATAAACTCTTATTCTTTCTAAATCCATCGTTTATGAGTATGACCTTGTCCTTGGACACCCAAACCCTGCCTCTTAGGGCTGCAAAACATCTGTGTCTTAACCCAT
TTTCTTAAAAATGAAAAAAAAATCAAAGATTTTTTTAACAGTTCTCAGACTTAACTGTTGCCTTGAATTACAGCCTAGTTTCTAAGCAGTGAAATGTAATGATAAAGAGGGATATTTTAACATATTTCCGAATGAATGACTCATTATTTCATTCTTTTGAGTAACCATTGTTAAGGGTTGGGGGAAAGCATGGACAAAACATCACT
AAGTCCATTTATCCCAAATCCTGTCTGAAAAGGAGGGGTACATTGGTAAACATTTTGGAGTGCTTAAAAATGCCAAAAACAAAATGGTAATTTCTACTTTGATAAAGTAAAAAAGTTAAATGTGTGTAAAAAAGTGTTCTGTGTCCTTCTACTCCAGCATCGTCTCATGTAAAATAAGAAAGCCCTAAAATACTATTGGAGAGAAA
AATTTAAATGCTACACAGGCACACGATATTGTTACGCACAGTCAAAGCTGGTGCATCGGGCACTTCATCATCCAGAAACCTCTTTTACCTTACAATGTGAGATAAACTTATATACCTTTCTATAATGCCTTACTTGTATGGGGGGAAAAAAAGGCAGAAGTGAGCTGACAAAACACAAACCTTTTCCCTTAGGATATTCCAGGGCA
GCCTTTTGTGGAGGGGAGGGATGGAGAGAATAGGAATCTTCACTAGAAGCCGTGGGAAGAATTGGAAGTTACATGCTGTATATGCAATGTCCAGCAGTCTGATAAACTGACGATTCTTAATCAAGATTTTTTTCCTGATGGGGAAGGGACTTTTATTTTCTTTTAGAGAGGGGAAAGTGTGAGCTCTTCCCTTATTCCTAATGGCT
CAAAAATGGATTATCTTTAGAAACCTCTTGATTGACTTACTACTTGGAAGATAAAGCACTTGGTGATCAAGAGGGGCTCCTGGTGGGGTGGCGCGTCCTTGATAAATCTCTAGGTGGCCTCCCGCCAACAGCTGCTGTGTACCTTTGGCTCTGAATTAGGAATATCTTTACTTTCTCTTTTCCAATTATGTTGTGCTCTTGTAAAT
TAGGCTCTTTCCCAACCAAGACAAGAATTGCAACCCCCATTAAGGACCCTGCCCGACAACTCCCTTCTTCCGGGAATGGTGCTAGGCCCCAGAAGTCGCTGATAAAAATTAACATGCCAAACTCAAGTGCCCAGAGGCCTCGAGGTCTTTAAACTCTTCCTACTCTGCGTCGTGCTTCGGGGTGCCCGAGCCAGGAGAGGGAGGGG
ATCAGGATGAATGGATAAATACATGGATAGGCACTTTGAGCTACAGATGAGTTTAAATACTTTGTGTTTTTCTTAGTCAAACATGTGCAATTAAGCATGTGATAAATGATATGATGACCACACCTGTGTGTTGCCTGATGTTCTTTGCAATCACTAAATGAAGTCAATTGTGCCTGTTTTGACAGTTCTGTTTTCAACCTAATGAT
AGAAGATGGCCTATGATCTCTGAAACCAGCCCCCACTTCAATCAGATCAAAGTAATTCCATTCTGTTTTATATGCTGGGATTCTGCTTAAGATTTCATTTGATAAAAAGAATCTTCTGCTTAAAAACATTTGCTTGCTGACTCCATATTAGGTATTCCCAGAAGAGCCTGGTCTGCTTTCTCTCTCCACCCCCCAACCCGCCATGT
AGTCTCTTAGCCTCTCTGAACCTCAGCTTTCTCATCTGTGAGATAATCTCTGTCCTGTCTGTCTCCTAAAGCTGTGATCAGAGTCCAGCGAGATGGTGGAGATAAACTGTAAAGTGCCATCAAATTAGGAACCATGGTTGCCGTCACTACTATTACTGGGAGTCTTCGCCTTGTTCCATACCCCACCTTCAACAGGCCCTCAGCCC
TCTAAGATCTTATGCTACCATTACATTCCTTTCTGTAGTCGTATCTCATATTTGAAAGGTCTCATGTTGTAAATATTTGACTTGCTGTAAAATTATACAAGATAAAAAATGTAGAGTTTTATTTTTCTTCATCTAGAATGCACAGAATAACTGCGTAAGGAATGGGTGCATAGGGCTTCTTTTCCTTTTAAATTTGTACTGCTAAA
TAATACTCCATGGTGTAGATATACCACACTTTCTTTATCCAGTTCACACTGATGGGCACTTAAGTTGATTCCATGACTTTGCTATTGTGAATCGTACTGCGATAAACATACGAGTGCCGGTGTCTTTTGATAGAATGATTTCTTTACCTTTGGGTAGATACCGAGTAGTGGGATTGCTGGGTTGAATGGACATTCTACTTTTAGTT
TGGGGACGAAACCAGAATTCTGCAAAATCTTGTATTTTATGTTGAAAACATCAATGTGATTTTTGTGTTCTCCTTCGTAATACACGTATGCTTGAGTTAAGATAAAAATAGGCCTCTGTGTCCTCATCTGTAAAATGAGGATAATACTAATGGGGATAATAGTAATCTTATAGAGTTGTCAGAAGAATTAAATGCATTAATATATG
CAAAAACAAAATTCCTATTGAAAGGAAACCTGCACAGCACCAGCTTGTACCTTGCACCTGTTCTGTTAAAGTCATTCACAGAGCAGAATACATTAGAATAGATAAAATGTTTTGGTGTGCAATCAGTCTATTTAGCATTTATTGCCTCAGAAAAACAATAAGAGGGAGAGAGAGAGAGAGAAATACATCCAGAGATATCATAGGAT
TTGCAGAGGGGTTCAGGTTCCTCTTTTTCCTGCCACGTGGATCAGGTCTGTTCCTGTTACTGTTGGGTCTTGGCTGAAAAAAAAAAATGCTTTTAAAAAAGATAAAATGAAAAGGAGAGCTCTCTTTTTCTCTCTCTTGCTCTGTTCTTCCCTTGGTCCCCTCTGTCCTCCCGCCCTGCCTGCAGTTGAGATTCAGATGCCTTCTG
TGACTTGCCCTAGGAGCAGACAGCATGCCAAGAATGGAATTAGGCTCAGGATCCAGCCTGGGCTCACCCTGTGTGGCTCATTCCCACCCAGGAAACTGAAGATAAAAGATTTGGGAAAACACACCAAGAAAAAGGGGCAGTTTTCTTTGCCCAAGCATTTGGTGCTAGTTAGAGGCTGTTCACTCTCTCCTGCTCCTCTTCGGAGT
GTTGTTTCAAACGTTCAGAACAGATACCATCATCCTGCCTTTGTTAGCTGCTGTAGGGAAAGTGCGTTACAGATGTCTGCTGACCTCACAAGAGTGAAAAGATAAACTGTGCATGTGTTTCCACTTCCGTTTCTAGTACTATTTATTTTTAAACTACACTTGGGGTGGCCTAATACCTAGGAAGATGTTGCTATTCACGTTAGTAA
GCCGTCGAGCCACTTGCTTTGCTCAGTTCTGTGTTTCAGCCACATTTCCACGGTGGACCCTGTTTGTTTTAAATATTCTGTTCCCATGTCAATCAGTGACGATAAATACAGCCTTGATTTGGATGAAACTGTGGTCGCGTGTTCTGTGGTGTTGGGGGGCCAGGCTCACCCAGGCTGACCCCTGCAGCCGTGCGTCCCTCCTGCAG
CAGATTTTTGCCCTTATTTTAAAAAAATTACTGTATCCCTGGTGCTTAGAAGAATGCCTGGCTCAGTAGTTATATTTGTAATGAATGATGCTCCATGAATGATAAAGTGGATTGCATGTTTGAATGAATGGAAGTTGTTTTAAATTTATTCTTTGGATGGGTAATGGCTTGTTGATCTGTGTTTTCAGTTGCTTTGTGTCTTATTA
CCTCCCAAAGTGCTGGGATTACAGGTGTGAGCCACCATGCCCAGCCAATAATTTCCTGATATAATAAAAATGCCAATACTATACAATTAAATAGTAAAGTGATAAAAAATAGGATAACATGATAACCACTAATTAATATATACTACATAATCATCCTTTTCGTGAGTTGAAATGTTCTTTTAGCACACTTTATGGTTTATCCTTTC
TGATTAATCGTAATATAATTTTCAAGTGTCTGTTAATATTTTTGCTACTCTTTGTATGTGTAAATATGCCTCTCCCTTACCTCCAACCTGAGAATTGGTAGATAAAGGTGGATATTAAGAATGAAGCTGTGTTCTACCTGGGTTATAATTTTAAAAGTCATTGTACCTTTGGAAATGGTGCTGTTTATCAGCTTCTCTTTAACGGG
AGATGCACTTTCTGCTTGCATTGCCGTATCTGTGCGTTCCTTCATCCTGGTCCTGGCTTTATGGAACACCATGTTTTTAGCATGTTTTTAAATAAAAACGGATAAAGTGTCAAAAGCACAGCAGGCTGTCTCTCAGTGGTGTGTTTTGTTCACTCAGCCAAAACTGTGACTTAGGTCGTGGTTGGTGTGAGGGACCCAGAGGGATC
CCCTGGAGGACTGTTCACACAGCCTTGATGTAGATTTTCATCACACTCCCCAAGTGAGGGAAACTTGCGGCCATACTTGTGTGTGTTCTATGTAAAATGTGATAAATGTTAAATATACTGCAAATCTGGTAACCGTGTTTTAGTACTTGTTTTTTGTTTTTGTTTTTGTTTTTTTTGAGAGGGAGTCTCCCTGTGTCTCCCAGGCT
TTCTTGGCCTGGGTTACATGGTTCCCAGCCTAGGTTTCAGACTTTTGCTTAAGGCCAGTTTTAGAAACCCGTGAATTCAGAAAAGTTAATTCAGAAATTTGATAAACAGAATTGTTATTTAAAAACTAACTGGAAAGATTGTTAAGTTCTTTCTGAATTATTCAGAAATTATGCATCATTTTCCTTCAAGAATGACAGGGTCAGCA
TCAAATTATGGTTTTGAAGGTTCATTTGGAACTTACTGTTAGTCTGTAACAGGGTTGCCCTTGTCCAGTATTTATTTATAAGCTGTTTACTTTTCAAGTTGATAAAAACATTCTCCAATTCTAAATTTGCTTGTGTCCATAGGTGATCTCTTTAGCAAACTGAGAAAAAAAGGAAGCTACTTTTAACATGCAAAGTTCCCTCAAGG
AGGTGGTTTTCAGTTTATTTTTCATATTATAATGCTGTGACGAGTATCCTTATCTGTACACTTCTGAACATTGTGGAGTTCTTTCATGTGGATGCCTGGAGATAAAATTGTGTCGAGATATATATGTATTTTTAAATGTTTGATCTGCATTGCTAGATTGCCATCCAGAAAAGTTAATCAATTTGTATTCACAGCAGCAGTGTACA
ATCAGGATGAATGAATAAACACATGGATAGGCACTTTGAACTACAGATGAGTTTAAATACTTTGTGTTTTTCTTAGTCAAACATGTGCAATTAAGCATGTGATAAATGATATGATGACCACATGTGTGTCTTGCCTGATGTTCTTTGCAATCACTAAATGAAGTCAATTGTGCCTGTTTTGACAGTTCTGTTTTCAACCTAATGAT
CTGGATAGTACCTGAGATTCAATCGCTGAGGCGGGAAAACCCGCTAGCAGGACTGTTGCTTTGCTGAGAGTCCCTGTTTCCCTTTTTTTCCTTTTGGCCCGATAAATTCCATTTTTCTCACCCTTCAAAATCTCTGTGACCCTAATCTCTCATGGCCATGTGACATGGGCCCTAAAGAGAAAGTCCTACAACAATAGCTTTCATAT
GCCCCACCTCAGCACTGGGAATCGCATTTCAACATGAGACTTGGAGGGGACAAAAATCCCATCCATATCAAGCATCCCCAGAAATGCAGAAAGTTCTTTAGATAAAAGCCATCACCAGCTAACAGCCATGTGTGCCTTTCATTATTGTACGTCTTAAATGAGTTTGCACATGAAGTCATAGGCAACTCTAAAAATTAAATCATAAG
CGCTTTTTAATCACACATTCAGAGTTTATTTTTATAAAAAAATTGATTTTCAAGTACATGTGTATTTCTGAAAATTCAAACAGTGATTGCCTAGAAGCTGGATAAAATTTTGTTTTGTTTTATTAAAAGAACTTTTTTTTTTTTTTTTTTTTTTTTTTTTTTACTGTAACTGCTGGCCACTTTTCCATTAAAGGCAAAATGGCAAC
GCCCCCAGTTGAGAACCATTTCAGTAAAACTTTAATTACTATTTTTTCTTTTGGTTTATAAAATAATGATCCTGAATTAAATTGATGGAACCTTGAAGTCGATAAAATATATTTCTTGCTTTAAAGTCCCCATACGTGTCCTACTAATTTTCTCATGCTTTAGTGTTTTCACTTTTCTCCTGTTATCCTTGTACCTAAGAATGCCA
AAACTGAATGCTATAGCTTTGAAAGGATAAAAAGCCCTGAAGTGCTCATCACGAATGAAACACCAAAACCAGAGACTATCATCATACCAGAGCAATCTCAGATAAAGAAATGAAGTTGTCTATCCTCTTTTAAAGAGAAATTGCCATTTTTCTTGTTTCATTACGTATTTAGGGCATACATGTTAGCCAAATCTACACTCAGCCTA
TTGAGAATACTTTATAAACTGCCATGATACAGCAAAATCTCATTTATTCAAAGTGCAAACATACTGTGTGTCTTTCTGTTTTGTGTATGCTTGACTGCAAGATAAATGACAAACTAGCTAATATCCGAGATTTATTTACAAATGGCCAGGGACCCCATCAGGTGAAACACATAGCCCATTGTCTTAGAGCTTCTCCATCGGTCCTG
ATTCCTTCTTTTTTCCCAGTCCTTGGAAGAACTTTACAACTGGGGCGAACTCCCCCTTCCCCGATTCCCTTGGGCTCTGCTCTCAGCTCTGGAACCGCCTGATAAACATTTGGACTCCGCTCAAACCCCGCGCTGTCCCGGCTCCTCGTCATGCGCGAGAGTTTGTTGTTTCTTCGACTTCCCAGCTCTCCAGCGCTCTCCCGCCG
GATTCTTACCTCTATGCTAAGTTTGTGTTTGGGTACCCTCTAGGTTGGCATCAGAGGCTCTTGAGCTGGTGTTTGTTTAGGGCATTGCCTCTGTCCTGAAGATAAAAGGATTCTATTAACAGCATTGACATTGATTTTTTAATGAAATGAGATATATCTTTTCATAACCAGCTGCGTTTTTTTCCCCTAACATTTGTTTTTGGAGG
TTCACTCCTTTGCCTCCCAAATATGTCTGTATGTTTATATTTTGATATCAGGTCGCAGACACTCAAAACATCCTTCACCATGCAATTAATGTTTGTTGCTGATAAACGGATTTTTCTGTATGGTTCTGTGGCAAGAGATTTCATAATTTCTACTGCACTTACATTCAACACTTGATGATTCACTATTATAGTAAGGATATATGAAT
GTGTAGCAGTAAGACATCTAAAATCAAGACAATGACATGGGGGCTTTGTGTACTTAGCTGGATAATTCCCTTCTACTGTCCTCTTCCCCTTGGCTGTGTAGATAAAATTGTGCATTCAAATGATGGTACTTTGACTTTTGAGGGTTTTTATTTCTGTTATTCACAAAATACTCATTCTCATTTATGTATATTGTATGTTTAACCCC
AATGATATTTGTAAAGTTTGAATAAAATTCTGTTTACTCATTTTGAGTTAGTATGAAAAAAAGTGATTGTATGTTTAAGAATTGAAATTGTTCATTTTGTGATAAATGATTAATTCCAAGAGCTTGTTTCCATTTTTTAATTCTGCATTGTTACATTTGGATTTGAAATGACTGAAGTGAGCTTTCTCTTGTTACTACTATGAAAG
CTTTACGTAATCCCATTATTTACACATTGAGAAACAAGGAAGTAAAGGCAGCCATGAGGAAGTTGGTCACCAAATATATTTTGTGTAAAGAGAAGTGAAAGATAAATTATACATTTTATAGTTCCCCTGAGGATCATTGTCCTAAAGCAGGAAGTATTTGCAGTAATAATGCTGCATTGACTTCCTCCTTTCATTTGTGTTATTAA
ATTTTTTTGCCTGTTGATTTTGATGAGATCTTAAGTTACTGTGGATGAGGGTGATGCCTATTAAGCAGTTGATTCAAATCATATTCTCTTTAATTCTTAGGATAAAAAGGTTTTCTGCTATCTAACTTTCACTTTGTGCATTGACTGGTGTTGGTTAATAATGTTTTCATGACCCGGGGGTTTAAGTGGTTGTGCTGCTTCACACA
CTGTTTTAACTCTTTCTACATAAATAACACATTTGTACATGTATATGTGCAGATATATTTATAATGTTAAAATTGTGTTTAAGTGATGTTTACTAAACAGGATAAAATTTTGTTTGGAAAATTGCGATGTGAAATTTTATCTAGTTAATCTATAGTCCTTTCCCTTATGGTGTCCAGCTCTATGCAGGCTCTGCCTCACTCCAGAT
GGATAATCTTGAAAAAAATTAACCAAGGTGATTTCTTATATGTAGATGCTCGATTTTGGAATTTGAAATAGTAGATGCACCTCTTTACCTTTTTTACTTGGATAAAAACCTATGATGATTTTGTCCTGTGTGTAAATGTTATTTATTTAGCATAGACATTAAAGATAACTCTCTGGAAAATGACTTGACTAAGGCTCTCATGAAAT
GCAACAGCAGAGTCGAGTCATTGCAACAAAGAGCATATGGCCCCACAGTGCCTAAAATATTGACCAGCTACCCCTTTATGGAAAAAGATTGCTGACTCCTGATAAAGAATATAAAGTGAGCCTGATTCTTGAAAAAATCAGAACCAGAGCCTGTTTTGTTTTGTTCTAAACTAAGAAGCCGCATAGGATGTGACTTGCGTTTTGAG
TATGTCAAAATGAACATTTCAGTGGTAGCTGTCCAAATACATAAAAACTAAAATTCTTTTGTTAGCAAGTCCTTATTTTTATTGTTGTTAACATGCAAGTGATAAACTGATAATTTGAAACATTTTTCTTACTCTGGTGACTTTCTTTTAGCTGCTAGCACACTTCAGCATTTGAACCATAACAGTTGTGATAAACTGATCGTTTG
AACATGCAAGTGATAAACTGATAATTTGAAACATTTTTCTTACTCTGGTGACTTTCTTTTAGCTGCTAGCACACTTCAGCATTTGAACCATAACAGTTGTGATAAACTGATCGTTTGAAACGTTTTTCTTACTCTGGTGACTTTCTTTTAGCTGCTAGCACACTTCAGCATTTGAACCATAACAGTTGTGATAAACTGATCATTTG
TTTTTTTCCTTTTTTTAGGGAAAAAATTAAAAGAAATGTACAGAGAACAAAACTATATTTTCAGTTTTACTTTTGTATATAAATCTAAGACTGCCTGTGTGATAAAACACTTGTTTAAAAAAAAAAAGGAAAGAAAAGAAAAAAGAAAAACAAGCACCCACAAACCACCTTCAGTTCATTTTTTTCTGGATTCTGAAGATTTTTCA
TGTTACATCACCTAAAAAAGAAAGATACACGGTCAGTTATCCTAAAAATAAATTGTTTGGAAAGTACAATGCACCACATTTTTGTAGAAGTCTACTATTTGATAAACAGTTGAAATTCAAGATGTGTTTGACCCTTAGTCATTTTTACTCTTTGGTTCTGAGTATACCTATTTTCTTAGCGTATCTGCCTTGTTTATCTTTTTCTT
CAGCTTGCTGTGGGGTGCTGACATGTGTCACCACTGCCCCCCTTGCCCCCGGGGGGGTCATGGTCTCCTCCTGGATGCTGCTCCTTGAATCTTTTTTCTTGATAAACCTTTTACAATTAAGATAACACAAGCATGACTTTTTCTGTTTGGATCCCAGAAAGGCGGAGGGCAGGAGAAGGATAGAGCCCTAATTGCTCCTGAGAGCC
AAACCAAATGTATTAGCATTATTCCTGCTTTTCCTTTTTTGTCACTTTTATCCTTTTTTTAAAACTGAAAATATTTTTCTCTTGCTATTTATATATATATGATAAAAATGCTTGGAAGAGTCCTTTAATTTATGGTTATTCTAAATCCTAGTTCCTGAGGCAAGTCCAAAGAAAAATTTGTCAAAACTTTTCATCTATGAATATTT
TGGTGAGTGGAATTTGACATTGTCCAAACCTTTTTCATTTTTGAGTGATTAAAAATGAAATGTCCTTTGTATATGTTTGTTTGCTTTTCTTTAACTTTCAGATAAATATTGAATTTAGCATAGGTTTTGTGGTATTGTACATTATCTTGCCTCATCCATTCCTTTATGTGGATAGTTCCCAAAACTGTCAAATTATTCTTGCTGCA
AAGGAACCTGCACAGGGAGGAGGAACTAGTGATCCTGCTCCCAGCCCTGGTTCACCAAGTGACTGCATGTATGCCTCTTTGTGCCTCAGTTAACTCATCTGATAAATGGGTATGACAATTCCAGTCCTGCCTACCTTGTGCATTGTGAGGAAGTGAATGAGGTGCAAAATCAGGGTTTTAGAAGGACGACCCATGGTGCAAATGCA
AGCTACTCAGGAGGCTGAGTCAGGAGAATCGCTTGAACTCGGGAGGCAGAGGTTGCAGTGAGCTGAGATCGTGCCACTGCGCTCCAGCCTGGGTGACAAAGATAAACTCCATCTGAACAAAAAAGAAAAAGAAAAGCTAAGCATGGACTTAATTTCTCTGAGATTTAAAGCTGCAAAGAGTTGCTCTTCATGAAGTAGATGGGATC
TTTGTAAGCCATTGACTCTGGGCAAATCATGTAACTCTGTGCCTCAGTTTCCCCATCTGTAAAATGAGATAATCATATCTCTCTCATAAAGCTGTTGTGAGATAAAGTGATTTTAGATACACAAGGCTTTAGAGCAATGCCCGGCATATATGGTCAATTCTGCAGGGGAGATGCCCCAGATCACTGGAACTAAAGTGCTGATGGTG
GTTTGAGAGAACATCCCTCCAGGGGAGCCTGGGAGCTGCTCTCCCAGTCTAAGCATGTAGATATCATCGTTTGCCTTTTGTGTGTGTGTGTCCCTTATTTGATAAAAAGATGTTTTGAGTTGTTTTTTTTTTAAGCACTCACTTGTAATTTTAGTTTTTAAACCCAAGTCCCTCTAACTTTGCCTTTGATACCAAACAATTCAAAA
CTGTCTTCAAGCACCCCAAATAGAGAAAACCTGGGCGTCAGTGGCTCAATTTGGGCCCTGATCTATTCTCCCTCTTTCTTGTCTATGTTATAACAGAGAGGATAAACTTAAAGGGTCCAAATAACGGTCCGAATACAAAAGGCATTCCTTCAGTGTGTGACTGACTCTTAGGGAAATGTGAGTTTAATAGTTGATGCCCGCCAGGC
GGTCACCTGTGTGCTACTAGAGGGGCCCACGCTGTTCCTCCCTGACTACTCTACCAACCCCTGGCCAAGGCAGCAGAGAGAGTCTTTGCGCAGATACTCTGATAAATCAAACTACAATGGATGCCAGCCACATGTTTTACCTTTTCTTCTGGAAAAACACACAATCCTCACTGCACCCCAAAACATCAGCTCTAAATCTTTCTAAG
TGACAAAAATTATCTGCAATTAGATAGTGGTAATGGCTGCACAATATTGTAAATGTACAAGAAGCCACTGAACTGTACATTTTAAAATAATAGTTAAAATGATAAATTTTACATTATATGAATTTTTATTTTTATTTTTTGGAGACAGGGTCTCACTCTGTTGCCCAGTCTAGAGTGCAGTGATGCAATCACCTATCACTGCAGCC
TGACTTTGCACTTCCCTCCCGGGCCCCGCACCCCCGAACCGACCACCGATCGACCGGCACCGCTGTTGCCTCGTAAGCCATAGCGCATGCGCGCTCTCAGGATAAACAGGCCCTGCCTGGGACCCACACGCCTCTGTCTTTTCTGAGCCTCCTCCCCGTGGGGTGAGAGGGGTGGAGGGATGAGGCTGTTTCAGGGAGCCCCCTCC
AGGGCCGGGTGGTTGGGGAGCTGGTCTCCAGGGAGTGAGTCGGGAGCCCTGCTGGATTGATGCCCAGGGCCTGTGCGGCCGCCCTGGAGGCGGTGGCTGGGATAAACGTGCACCCAGCAGGACTCGCCTTGGCTCCGGGTTTTGCTTGTGCTCACATGTGGCACCATCCTTGGTTGCCCTCCTGGAGAAGGCATTCACGGCCTGGG
GCCATGTGGCACTCCACAATGTCAATTGCAGTTTACACACATTGCCTAAAGTGGGGGACACCTGGGTGCCCCTGACCCCTTGGCACCGGATACAGGCCACGATAAACATCCTTTCGTGTGTTCCCTTCTGTGCTTGTGTGGCATGTGTACCCAGGATGGGCCTATAGGTCACAGAGGTCAGTTTCTCTTTGGTTTTCCAGATTTTC
GCAAGATGTCCCTGTTTTATAAACATAATCACAACAGTAATAAACCTCAAGTAGTGGCTAGTGTTTAGTATAGAAATATAAGATGTTGATTTAGTAAACTGATAAAAATCGAATTCTTGTCTTTTTAGTGGGATCCTTACTGTCCCTGGAAAGATATAGCATAGTGGTTCTCAGCACAGTCTCCAGAACAGAAGCATCTGTAGTAC
GCCAGGGAGCCCTTAGCCTCAACTCTGCCCCACCCCAGCCTCTTCCAGGAGAGCACCCTTACTTGGCCCGGCTTCCAGAGACCCTCGAAATCTCCGAGAAGATAAACAGCTGCTACCTCTTAGTATTATTCTGATTTTATTTTGCCCTTAACTGATTGTTATATGCTACAAGGGATTTCAGTGGACTGCAGAGTGCGAACGTCTTG
ATGACTTTGATTAGGTTATTTAATATTTAATTGTTCTGGGTCTCAGTTTTCTCATTTGTGAAATTAAAATGTGTTCTTCAGAATTGTGAGGGTTAAATGTGATAAAAGGCCTGACTCATATGAGAAAATGCTCAATATATTTGTTTTGTCATTTTTAAGGGGTGGTTTTAGGGCACAGAACCCTAAAGGAATGAATGGAATTCTAA
ACCAGTGCACTCCAGCTTGGGCGACAGATCAAGACTCTGTCACACACAAAACAAACAAACAAATTTTCCCGTTTCTCTCTGTCCCTTTCTCTATAACATGGATAAAATATTCACGTCTTATGTATTTATTATTGCTGAGTCATTGGTGCCTTATTCTTCAGTGTTTCAGTCTGTATCTCCTAAGCATCCTGATGTTAGTTTTTTGA
TCTTTTTCCTTCTCCTCTTCCCATTGCAATTTGCTTATTATATCAATCTGCTTATTATATTAATTTGCTTATTATAATATCTGCATTGCCATTTACGTGGGATAAAGCTTGCTTACCCTTAAAGGTACTGTGTGTGTGCCTTTTCTTCTCCCCTAGCGCGTCTCCCGCACAGAACGAACACCTGCTTTTGTGTCATCTGTTAACCC
AGGCCGCCTCCTCGCGGATACCCATCCAGGCTGCCCCCGGACCTAGTTCTGCCCCCATCCCGGGGGGCCTTATTTCTCAGGCCAGCTGAGTATTAGACACGATAAAGACTCTGTGGGTTCTATCCTGACTCATGTTTTATGGGGGGCTGGGTGGGAGGGTTCTGTGCTGGCTGAGGAGCTCTGCTCTGCTCTGCTCCTTGGGAGAC
TCCCTTTTTTTTTTTTTTAATTTCAGGTATTGCAGATGCTCCACTTTCTCCACTGCTCACTTGCATACCCAACAAGAGAATGAATTATTTTAAAATTAGAGATAAATAAGACGTGCGTGGTTTCTTAAGCACAGCTCCTCCTTCTTGATATTGCACATGCACTTCAGTTCATGGCTAGCTGTATAGCTTCCGTCTGTAAACTTGTA
GCCAGAATTGTACCCTTTTTTGTGAATTCTTGAACGTACTCATAAATATGACTTATTGTATTGCCTTAAGTTTTCACTCATTGTCTTTTGAAAGCCATATGATAAAATGATTTTATTTAATAATACCCAGTTATTTTCATTGTTTTTTCTTTTGTTCATGAAAATATGCTAACAGACAATTTTCCTAGAAAAGACACTCCAGGTAA
CACGTGGGACCTCACTGCATTCCCAGCACCGAAAGCATCATAGTTTTCCCCAGTTATATGTAGCATAAATGGTTTAATCATAAATGTCTCCCTTAGGCATGATAAACATTTTAACACCCACGCGAGTCAGTGTATGATTGGGCTAGCTCCTGTTTGTGTGAGTCACATGCAATTCCTTTCACCAGCCAACCTGAAAAAAGACCTTT
ACCCGTCATTATCATTAGTTGCTATGATTCTTTCTGCATTTTCGGTTAACTATCATTTCCAAAGACTTGTCATTCAGTAATATTAGCAGATAGCTGCTTCGATAAAGGAATTTGGAGTTTAAAAATCAACTTGTGAAAACAAGGTTGTTTTTGTCTTTATCGTTTGTTAGAGTTATAGATTTATGATTTCATAGGCTTGATTCTAT
AGCCCTGGGCTGGAGGCTGAGCTGCATCCCTGCTCCCCACATGGAGGACCCAACAGGAGGCCGTGGCTCTGATGCTGAGCGAAGCTATAGGCTCTTGTTGGATAAAAGCTTTTTTAACAGACATGGTTTCACCAGCGTTTAATGTGCTCTGATGTTGACCGTCCCTCTGAGTGTTCTGGGGAGGAGGGGGTGGGGCGGAGGGTCAG
GTACTGGGTTGCAGGCCTTAATCTAGCTCTCGCTGAATTATTCAGGGATGGCATTAACTTATAAATGAGTGTGTTTGACTGATTTTGTGGTTGATGTACAGATAAAGTCTAATGAAAGACAGTTATAAGATTTTAAATTATTAATTAGACTGCCACTTAACAAAGCCTATTTGGCACTCTATTTTCTTGCTTAACAAGACAAAAAC
GAAGCGGCTGAAAGTGTAGGCATCAAACCCAGCCTGGTACGTATCCTATTTTGTATCCTTGTGATACTTTAATTGTATGAGAAATGACTTTATGCCATCTGATAAACAGTTTCTCGTAGAACATTGACATCTGTTTGCCGAAAGTCTGTTGCTCTCAATACCTAATATAGAGTTATCCAGTTGATATAATCACATATCAACATATG
TCTGAACAGACTGTGGCTTATGATAATACATTTTAACTAGCAAGTGTGTGGACTATAAAACAAATATCTAGAGTTATATATGGATGTACTATCATTTGGTGATAAAAGCATAGAAAAAGCATAAGTTGGAGTATACTGGGTTTTTTTGTTGTTGTTAAATTCTTTTCCATCAGAAGTAAGAGCTGTTGGCAGCAACTAATAAAATG
ATGGTCTAGAGGAGAAGAACGAGAAGTATAGATAGGCAGTAACAAAGCTACTTGAAGAGGCCAACTGGGATTCTAAGGGTGGGAAAGAACAGACACAAGAGATAAAGTCCTAATGAAATGGAGTGCTTGGTTTTGGATGATTCCTTCCTCAAGGAAGAGTATGCTTCTATACTCTTATATTAAATCCCTTTTTCCCTTTTTGGCTT
ACTTCTTTAATCTTGTGATTACAGTAACTGCAAGTGTGTTTTTACATCTGCATTTTTAAAACATTTTACTGTAATTCTGTTGTGTGTGTGTGTGTTATATGATAAATGTACATACATGGACCACTTGTTTATATGGTTAATCCCAAACTACTTCTCATGAAGCATCTCCCTGTTGCTAAGCATACTTTGCATCTCTCCTTTTTGGT
AAGAGGCAGAACTATCTATTCTTTGCACAAAGTTTCCACTGCAAGAGGAGGAGGTGATGCAGGTGCCACCTCCACCCTGCACTTGCTCCTCAGAACCAGGGATAAACTGCATTTGTAAAAGGCACTGTTCTTAGCAATTTCTGGACATTCAACAACGTGGGGGGCGGCCACTGGTCAGAGGCAGGACAGCAGCCAAGATGGGGAGA
CCCAGCCCCCTCCCGTTGCCCTGCAGCTTTAACAGAGTGAACCATGTGTATTGTACAGGCGCGGTTGTCATTGCAGAAACCGCTGGGTGGAGAAGAAGCCGATAAAGTCTATGAATCAACCTGCCTGTTGTTCTCCATTCTGTTTTCTTTGAGGCTGTGGAAGTGCTGAGGGAGGGGAGAGGGGATGGCCGCCCAGTGCTGTCAGG
GGTTTCTACTTGGTGTTTGGTTTTTCCCAGCCCCATTTTATCTTCAGCGGAGCCGCGGTGTTTGTTTTGTGAAAGCTTCTGATTAATTTATTATATTGACGATAAAACTCAAACCTACCCAGCCTTCCCCCCACTCCATGGAAGTCCTTGGGATGGGCGTCTGCTCTGGACACCCCAAAGAGCTCCTGCCCTCTCAGCCCTTTATT
CCAAACCTAGCTTCTGAGTGGAAAAATTTCTGCTGCCCCACCAGCTTCAGGAAGTGGGAGTCAACTCTAGTCACTGTGGTGATGCAGAGATAATACGGCTGATAAACCCCTTATTTTTCTCTCCTTGTTTTTGGTCATCATTAGGAATTTGTTGACAGAGAGGGGACAGGTAAAGATACCATTATACTTATTATTATTATTATCTT
AGGGCACTTCTATACCTGTGGGACATTGGACTGGATGAGCCCTGAGCCAGCTTCCACTCCTACCTGAATAGAGAACTCACTGCACCCACCCACAACACATGATAAACACATGTCCTCACTGAATGTTACTGATTGCGGCTGAGGGCCTGCCTCTGGCTGTGTGGGGAGGTGGGTGGAGAGGTGAGCCCAGGCACTGCTGAGGGGTG
CAGTCACATTAGTAAAAATAGGCAAACGGATGTGCATTGTATTTGCCCAGAGCGAATGAGTTGTTATCCATTTCAGTAATAATGATAACCAGATATGTCTGATAAATATCTGATAATGTCTGATATATGTCTGGTAAATTTAACAAACACCGGGCTCTGGCTGGGTGCGGTGGCTCACACCTGTAATCCCAGCACTTTGGGAGGCC
CATGAACCTGTTCTAGGCTGTGGACATTGGTGTGGAGAGGTTCTGCAATTTTTTAAAAATATGTAACTGGGTTGATTTTAAGTAAAATTATTTGTGTATTGATAAAAGTCTAATTTCTTATCATGTGTTTTGAATTTTTTCTTTTAATAAAAAATGACCATTGAAGCAGTGATTCTAGGAAGAATGTAATTTTATCAGAGTCAGAA
GCAGAGATCCAGGGTATAGGTTAAGAGATTTTTAATTTGCCAGATGGTATGCCTATGTTGTTAAATATACAATGAATCTATGGTATGATAGCAGTTTCTGGATAAACATTACTTGAGGTCCTAAAATGCAGAAGGGAAAAAGCAGCTTTTGTCAGATGCTTACTTTGCTTTCATTTCATCTCTAATATTTTGGATGGGGAACCATC
GAAAAAAGTCCTCTGTGAGGAATATTCTCTATTTTAAATATTTTTAGTATGTACTGTGTATGATTCATTACCATTTTGAGGGGATTTATACATATTTTTAGATAAAATTAAATGCTCTTATTTTTCCAACAGCTAAACTACTCTTAGTTGAACAGTGTGCCCTAGCTTTTCTTGCAACCAGAGTATTTTTGTACAGATTTGCTTTC
AGGGGGTTAGGAAAACTCAGGCCAAAAAGGTGTAAGGCGTTAATTCCCCATTTAATTCCTTAAAATTTCATGTAATACCAGGTATTGCCTGTAAAGGAAAGATAAAGGGAAAAATAAGTAAGACCTTGTTCAAATTTTATTTTTCTATTTTAACCTTCACTTATTTCCTAATTATTAAAAGAAATTTATGCTTATTGTTAAGAACA
CGGGGGGACAGTAAACTTCCTGGGCCACGTGGGTCCTTCAGGAGTTTTTCAGGCAAGTTTTTCCTCTGTTTTTAATATATAACTATAATATATATGAATAGATAAATATAACTAATGTGCGTGAGAATGGGCCTGGCACACCTGGGGTGCTCGGGGGTAGGGCTGCCATGCTGCAGAGCTGATGGAGTGATGTTGTGGGCACAAGG
CTGTTTTTTCTTAACAAGTTGAGGCGTGGGTAGAGCAGGAATTGGTTTTCCAGCATTGTGTCCGTAAACCTGAGTTAGAATAAGATGTAACGGAAGCCACGATAAAGACTCGGTCAAATCCTGCAGCCTGGGGCTTACTGTGTGCAGACTGCAACATGTGGGTCTTGGCCTCTCTGAGATGGAATGGGGCCCAGAGCCTTTCCCCC
ATGAGTTGGGACCTCTGTCTTTAAAAATCTATTTTTAGGTAATGTTCTAAGAATTCCATTTGCCTCTATGATCTTAGCTCATAAAAATATAATATGACTTGATAAAGCAACTAAACTCTTTCCACAGTGTTCAGATTTGTCCTGTGTGTGTTTACAGTATTCAATTTATTGCAGTTATAGAATTGGTCAGAGAGCATTTTCATAGT
CAGCCCTTCTCCCCCAATAACTGTGGTCTATACAGAGTCAATATATTTTTTCAGAGAAAGTTATTCGCTCGATTTTTTCTGAATCATAATTAAACTTTATGATAAAATACTTACTTGTTTAAACTTCTTATTTACCAAACTTGGCTTTTGTTGGTTTCAGTCGTATCTCCCAAAGAAAGGTAGATGAGGGAAATCCTAGAAAATGA
GTTGAAATTTATAATTGTAGGTTTTTTGTATTGTTTTAGTATTTAATGGTGTATAATGTGTTATTACATTATATGTAGTTATACCAAAATATTGCCTGAAGATAAATCATGACAAGGTCCCCTGTTTATTCCTGTGTTACAGACGCATGGAATTGCTCCTGTAGATTTGAATTTTTGTTTCATTTTTTTCTGTCCCACCCTTCACT
ATAGAAAATATAAGTCTGTGTCTGTGTACTGTAGAGATGTATGTGACAAGTGTAAACAAAATGAACTGAAGCAGTAATGAACAGTTATTAGGGGGAACATGATAAAGAGATTATATTAAGCTTATGTTTCACCATAAAATCCTTTTTATGGCTTACTAAAACCGAGCTCACTGTAAAATCATGATCCAACTTATTGCTAATCTTTA
CTCGTTCCTAATTTATGAACTCGCCGTTTTGATTTTATTATTTAAGCATGCGCCAGCAATCGTGTTTCCTTAAGAAAGAACTGACCTATTTTTGGCTGGAGATAAACGATCATGTTAACAGATGTTAATCTTGTAATCTGTTTTTCCTGTAAGCACTTTACCTAGCCGGGTTTCAGACCTTAAAAATAACATCTTTTCCAAAAAGA
GAGAATGCTATCTGGCATTATGGTAATATATTATTTTAGGTAATATTTGTACTTTAACATGTTGCATAATATATGCTTATGTAGCTTTCCAGGACTAACAGATAAATGTGTAATGAACAAAGATATGTTGTATGAGTCGTCGTTTCTGTCAGATTTGTATTGTTTCCAAGGGAAAAGCTTGGGGGAGGACTCAGTTCACAAAATGC
AGAGGCGAACATAGAGAGATGGACGGAGGGAGAGGGACAGAGACCAACAGAGAGAGACAGAAGAGAGACAGAGACAGAGTCACAACAGGAGAAAGACAGAGATAAAAGACACTCAGAAACAGAGACAGGCAAAAGAAGAAAAGCAAAGAGTAGGCCCCAGCAACACAAGGTGAACCAGAGAAATAGTTCACAGATGGGAGACAGAG
AAATAAGAAGCTATAATATCCCATTGGTGTCATGTATTAGATCAGCCTTATACTGTTAAATTGTTATTATTTGGACATTGTGAGTCAGTATAACCATGTGGATAAAATGCCAGACATCTTTTTATTCGAAAATTTTACTTTTCATGCTTCTGTACTTACATTTTTATCTCAACCTTAATTTTTCTTTCTTTTTTTTTTTCCCCCAG
TGCTGGGATTACAGGCGTGAGCCACCGCACCCAGTCTCAGCTGTTGATATTGAATGGCCATGCCCATGACGACTTTGTTTGTATTGTATTATAAGGCTCCGATAAATTATTTTTTCTTAACACCATAAATGTGTGCAGTGGAGAACAGAAGAGTTCACAGTAAGACAGAAACTGGGTCCATTATGCTGGGGAGAGGGAATAATCAG
TAAAGTAGATGTTGAGACCAATTAAGATTTCACCTACAAATTCTGATTTTAAATGCCTGTGTCCATCTCCACAGCCTCAGTGAGAATTGATTGTTTTGTAGATAAATCCTAATTTAAACATTGGAAATGCCTTTTTACTAATAAAATGCTACAACAAATTATTGCTTATATTGGGAGTTTTTGCAGTGTTTATTCATTTGAAAAAG
TGAATGTCTTTTGGATGGTCTAACCTACATTAACATGTATGCGGAACATCTTAAAACTTTTTTTCAAAAATCATAATGAATTATTTTATTAATAAGCAAAGATAAAAAATAAGGTGGGGTTTCAGAGTAATGCTTTTCTACATTATAGTGACAGAAAGAAATTATTAATTATAGTTAAAAATATTAAAATACAGCCAGGTATATTT
TGGACGGCAGAGGCAAGGACGGACGGGAGCTCCACTGTGAATCGGCGGCACGCGCCGCAGGAGGCTGGGACTGGTCCAGTTTGTACTGTCGATAGTTTTAGATAAAGTATTTATCATTTTTTAAAAAGTATAAACAATTCTGACTTATTTTATTCCATCTAAGTGGTAAAAGGCAACTTATTGAGAAATATAAATATCTATATATG
GGAGCCAGACAGCCTGGCCTTCATGGCAGCTCTGCCCCTTACTACCTGTGTGACATCGGGCAACGTTACTGAGTGTCAGATTTCTTATTTGTAAAACAGGGATAAAAATGACATTGCTGTGCAAATTAAAAGAAAGAATCCATGTGAGATATTTAGCACACTGGCATACAATGAGAGCTTAATAAACATTGTTAGTTTTGTAAACT
CGCCCGCCCGGCACCACCCAGAACTACCGGGAGTGGGTCCTGGAACCATACTGCCCCTCCACCTGCCAGCGGTCCCCGCCTTCCCTCACACCCACTCCCCGATAAAGGCATGCTACCAGGATGCACCCACTGTCTCTGCACCCAGATGAGGGGGCACTAACCTAGTCCCAGGGGACCAGAGGCTCGGGACAGAGGCAGACACTGGG
AATATATACTGCCTCTACCCCATTTTGGAATCCCAAGTTTGCGCTCCAAGCTTCCATTCTGGCTCTCCTGCCTGTTCATCTAACCAAAGTCGAGAGAGATGATAAATACAAAAAGTCACATGTTGTAATGATGTGTGTGTGGTACTGTGACATTTGCGTTTGGTCTTCGTGCCTGTTTCCTGGAAAGCAGCTCCAGAGTTCCATGG
CTTTTTTGAGGACATTGTTGATCTCAGGCGATGCTTGTGATGAAGCATTTTTTAGCTTCCACCACTTACCAGGAACTGCCTGTTAACTGGCTTGTGCAATGATAAAGGCCTTTTGTTTAAGTACCTTTAATCTTGTAAGTTGTATTAATTGTTGAGTAGTTTGGAAACATAATAGGACTCTGTCAGCTTAAAAGGGTATATAACAT
TCCCCCCGCCTCGACGGCACCACTGGCCGGCCCCGCGAAAGACTGCGCGTGCGTAGAGCACGCCGGCGCGGCCCCGGGACTCTCGCGATAACTGTACTGAGATAAAGTGTGGCAACTCGAGCTGGCTGGTGATTCATCCTCGGCGAGGGGCTCGCGTGTGGGCCACGTCGCCGTCTCCACCGGGAAAGCGGGGACCAGTGGGGGGG
GTTGCAGTTTCCTGTACAGCAGTTTGGACCTCCAGAGCACAGCCTCTTGTCCCTACTCCAGAGCATGGTTCAGTCTTAATAGCAGTTCAAGAGCTTCTCTGATAAAGGTTTCTTTTTAAACATTTGTGTGAACGGTAGCAACCTGACACCTATTTCACCCTCATACAATGCAGATGGTATTGAACATACCCTGACATGCCATCAGC
CGGACACTGAGCGCCTGATTTAGGGCCCTTCTCTAGGATGCCCCAGCCCCTACCCTAAGACCTATTGCCGGGGAGGATTCCACACTTCCGCTCCTTTGGGGATAAACCTATTAATTATTGCTACTATCAAGAGGGCTGGGCATTCTCTGCTGGTAATTCCTGAAGAGGCATGACTGCTTTTCTCAGCCCCAAGCCTCTAGTCTGGG
AGAGAAGGTGGCTGTCTGCAAACCAGGAAGAGAGCCCTCACCGGGAACCCGTCCAGCTGCCACCTTGAACTTGGACTTCCAAGCCTCCAGAACTGTGAGGGATAAATGTATGATTTTAAAGTCGCCCAGTGTGTGGTATTTTGTTTTGACTAATACAACCTGAAAACATTTTTCCCTCACTCCACCTGAGCAATATCTGAGTGGCT
CACTCTGCCTGAAGTCCCCTCAACCCCTCCGACTTCGCAGTCTCCCAGCCCGGCCTTCTGGGGCTGGTCTTCATTGGAAGCCACGCCCCCAGGTCTGTCGGATAAACATTTTACAACCTATTCTCTCTGAAGTCTAGTACCTGGAGGCTTCCTCTGGAAATAAGAACTTGGGTCTCCCGCCTGGCCAACATGACGAAACCCCGTCT
TTCACTTTCTCTTTGACTTTAGACCTTTTGAAGTCTGTATAAACTTGTTTTGAAATATAGTCTCTGCTTACGAATGTCATAACAAAATAATTTTTTGCATGATAAAAAATTACTTTGATTACAAAAGGCATATTCTTTCATGGTTTCTGCAATGAGAGGAAGTGTAATGATTATTTTAATATTTCTATTAAATATGTTTAACTGTA
TATGCAAGGTTTCTGAATCTCTCTGGTAGATTAACTATTGACAATGATTTTCTGTTATCTTTGTTCAAAAAGTTCATGTCTTCTCAAAATATGAAATATTGATAAATGGAAGAGCATACGGTGACAAGTCTCCTTTCCAACCCCAGGTTCCCTACACCCTGCTCTCAGCAGGCAGTGAGTGTCACACACCTGTTAATCCATCTTGA
ACAGCCACATTAGTGAACCTAGAAGCAGAGACTCTGTGAGATAATCGATGTTTGTTGTTTTAAGTTGCTCAGTTTTGGTCTAACTTGTTATGCAGCAATAGATAAATAATATGCAGAGAAAGAGAAACAAATGCATTTGTTTTATTATTGCAATTTTCTCCAATATTTTTTATTTTCTTTCTCACAATGAACAACTATCCTTCATT
TCTTTTGTACCCCAACTTGGGGTGTATGAAGGCTTTTGGTCTCCCTGAGAGTGGCTGGAGGCAGCCAGGGCTTACCTGTACTCTGACTTGAGGAGAGTTGGATAAAAGTGCACACCTTAAAAAAAATTGAGGAAGCACAGTATTTCAGTACAGTGGACAGCTTAGCATGTTGACAACTGAGAATAAAATGCTCAGTTCTGAACTGG
AATTAACTGTTGATGAGCATTTTGGATATTCTAGGAGAAAGCCTATAATTTCACATAGTTTCTCTTTTTCATGTAACTGTAACCTAAATGTATTACTTCTGATAAAACTATATATCAAATGTCACTGCAAATTAGTTTTATATCTGTCATGTGAGATTTGTCTTACTTATTTTTCTTTTGGTTGCCATGGAAGTTATGGCCCTGAA
ATATATAGTGCTATCAAGCAATCCCTGGTACTTTGGACTTCCATGGCTTGTTATATAAAATTACATTTTTACATGTAAAAATAAACTAAACAAATCTAATGATAAAATATGTCAGATCCATGTTCTAAAAAATTTTTGTAATGACATGACATTACAAGAGTATAAAAATGGACATTAAATCATGGCCTTGCATTAAAATATGGAAA
TTATGTTACCTTTATCTTGTTGAGGACCACAACATTAGCACGGTGCCTTGTGCAGAATAGATACTCAATATGTGAATATGTGTCTACTAGTAGTTAATTGGATAAACTGGCAGCATCCCTGGCCTGTTGTCATGCAGTCATTTCCTGTTAATTCTGGGAGACAATGATTTCACAACTAGCGGGAAGCAGTCCTAAAAGTTTAAAAT
CTAAAAGTTATCTATCTTTAGTTGAATATTTTCTTTTGGAGAGATTGTATATTTTAAAATACTGTTTAGAGTTTATGAGCATATATTGCATTTAAAGAAAGATAAAGCTTCTGAAATACTACTGCAATTGCTTCCCTTCTTAAACAGTATAATAAATGCTTAGTTGTGATATGTTAATGTGTGATGATATGATTCTTAAATACTTA
TGGTACTCCTATAATTTTTGATTGTGAGCTCACCTATTTGGGTTAAGCATGCCAATTTAAAGAGACCAAGTGTATGTACATTATGTTCTACATATTCAGTGATAAAATTACTAAACTACTATATGTCTGCTTTAAATTTGTACTTTAATATTGTCTTTTGGTATTAAGAAAGATATGCTTTCAGAATAGATATGCTTCGCTTTGGC
CTTGGACTCTCCAGCAGCTTCCTGTCTGGAGTCAGCTTCAGGGATCTGTGTTTGTGTTGCTGTGTTTCTTTTTATGTTTATTGAAGTACTACTGACATATGATAAACATCACAGAGTGTACAATTTGATGAGTTTTGATTTTAACAAACACCAATGAAACCGTCTTCATAAACATATCTATCCACCCCAAAGTTTCCTTGTGCCCC
ACTCTTAGCCCCTTCATCATGTCATCTCCCTTATGCTGGAGCTGCCCCGATGTGGAGTGGGCAGGAAGGGGCCTGGAAAAAATAAAGGATCTTGGCAGTTGATAAAACGTACAAGTGGTGTGTTTCTCTCTCCTCTCTAACCTCAAACAGGAAAGCCGTGTCAAGAATGCTCATCTGACTTATGGGTAGAGGCCCGCTGCAGTACC
ATGAAAGCCAAGACATAGGAAAGTTATTGGTAGGCAAATCTTGACAACTTATTTTTCTTTAACAACAACAAAAAGTCATACGGCTGTCTTGCTACTACCAGATAAATGATGCTGCTGTGTGAAAGGAAGAACTGTCTCATAGCGGTCATTGGTCGTCCGTGGTGGTTGGTTGTGCTACAGTTGAACCCAGGCTAAAGACCATAATC
TCTGCTGAAAATTTGTCTCGTTTAAGAGGCAGCTAGAATCTTTACCATATGTATGAATTTGTATAATTTCATTTTTGGATAGGGATAAACTTTTGCTTCTGATAAAAGCCTGGAATTTCATCTGGTCCTCAGAGCATTGCGTGTGTGTCTTGCTGTAGCCCGGAAAAGGTTTTGTGTAAAGATTCTGGGATGGCAAGTTGTTTGCC
ATTCATCTTCAGAATCCTGTATACTGACAAACGTAGAAATGTAAAGTTTGTATTTTCAATTTATTGGATGGCTTAAGCACCTCAGCATTCCTTACTATGTGATAAAATACATATAGAATATAAGATATACTATATACATTTTGTCCATAAACGTTATGCTGAATAGTTGTTGAAACAGTTCTCATTTTGTAGTATTTAATAATCTG
TTCGCTTCGATTGTAGGCCATTCCTTTTAGGAGCTGAGAAAGGATCCGTTTTTACAGCATTCTCGACCTGTGATTCTTGGTGGGGGAAACTAGTTATGTGGATAAAAATACAGTTAGCAAAATAAAAATGCCAATTTTACATTTCCTTAAATATCTCATTAATAATTAGAAAACTTTGGTCATTGCAAGAAATGCTTAGGCTAAAC
GAAAAAGCTTTGTTTTAAGATTTCTAAGCTAATTATTTTACCGTTTTGTTGACCTTGTACACAAGAATGAGATTAATCTGTATTATATAAGAAAAGAACTGATAAATATTTATAAAATGACAAACTTGGACCACAGGCTTTCTTGACCTTGTACAGTATAGTAAAAATACCCTTTACTTCTGACATTTTAAGGTCACGTCCTATAG
ATGCCTCACACTGTATAGCTCATTATAGGACGTCAGGTTTGTTGAAAAAAGTGGGCAAGACATGATTAATGAATCAGAATCCTGTTTCATTGGTGACTTGGATAAAGACTTTTTAATTTTAACTTTGTTCTAAGACTGCTTGTCATGATTTCAAATTAGAAAATTATATAATTGCAAACAGCTTCACTTCTCCTGTTCAACAGAGG
TCTCATTATAGAGTTCTCAGCCATTGGACCTCTTCTAAAGGATGGTATAAAATGACTCTCAACCACTTTGTGAATACATATGTGTATATAAGAGGTTATTGATAAACTTCTGAGGCAGACATTTGTCTCGCTTTTTTTCATTTTTGTTGTGTCTTATAAACTGACTGTTTTTCTTTGCTTGGATACTGTGATTCCAAAATAAATCT
CACCTGCTCATTGTGATTCCTCCTTTTAGTCTAATATCTTTCCAGGTCATACTTGTTTTTAATCATTAAATATTTTCTTCCTGGTTTTGGAGACTAAGCTGATAAACTTTTTTTAAAACTTAAGCATTGTCATTGCTATTTTTTTTAATTTGACTTTCCTAGGAGTTTAAGAACAGTGAAAGTTAGCTTTGCACCTTCAAATGATC
TGGTAGTAAAGATGTGCTTTTGTTTTCTTACCAAATATTTTTATGTGTTTCCAGAGTTCTTTTCAATAGAAATATTTTCAATAAAGTGTTAATAGTGTAAGATAAAGTATTGTATAAACCATGGTTTGTGAAAGCTTTGTGTTTTGTCAGCTTTTGTCTTACAGCCTCTACTATTTTTTTATGCTAGAGCTAGAAAACAATATTTA
TGATCCTCCAATTGAGGAATTCCATCAATATTATCAACATATAGTGACAACTTTAGTTAAGGGGGAATTGAATACATCTATCTTTAGCTCTAGACCCATAGATAAATTTGGCCTTAATACAGTTTTAACCACTGATAATTCAGATTTGTTCATTAACAGTATTGGGATTGTGCCCTCTGTGAGAGAAAAGGAAGATCCTGAGCCAT
CAGACCCCTTGGCTTTTGCTTGGCAGAGAGGACCCCACTGGACTGGGTTTTGTCTCTGCATCTCATTGTAGAGCTTGGTGGCTGAGCTTGGCCCTATTAAGATAAATAGAGTTCCAAATAAGGATTTGTTCACATGCATCATAACCATTCCCATTGGTTCTCCTAAAACATGAAAATTATCTCCCTTAGTAATCCCCCTTGCCAAA
TCCCAATTTCAGGATATTTCGATGTCAGAAATAACGCATCTTAGGAATGACTAAACAAGATAATGGCAGTTTAGGCTGCACAACTGGTAAAATGACTGTAGATAAATGTTGTAATTAGTGTACACGTTTGTATTTTTGTTAATATAGCCGCTGCCATAGTTTTCTAACTTGAACAGCCATGAATGTTTCATGTCTCCCTTTTTTTT
ACTGAAAACACCACAGTGACCCTCCCACCCCCCACCAATATGTAATTCTATTAATAGAAACAGCTGTGTAAAGAAGTCTAAAATTTTCACTATTTCCAATGATAAACTCTTCAGTGCTCTTCTTGAAATGTCACATTATTTCCACAACAAGTTATAACCTATTTTTAGTATTTCTTGTTTGCTAGTGACCTATGCACAACTTCAAT
GGAGACTAGAGCTGGCTCAGCTTTGGGCTGAGGCCAGTCTGACCTCTCCAGTCTGTGGTGCTTTGCTACAAAACTGTCTGGATTGTGTCACCCTATCTAGGATAAATCTTTATGTCCACATATATTGTGTTGAATTGTTCCCATTTTCTTTCATACGTGTCCTCATTTCTGGGACAGTGTGAATGTTTCTCAGATCTAGAAGTCAG
GATCTCTGGGCTCAAGTGCAGGTGAGGTTTTAGCACAGTTATCAGAGGAACTGATCCAGAAGCAGGCTTAGTTCTAGATTGAGTTCTAGAGTGCTAGGCTGATAAAATGTCCCAGGGAGCCACTCTGATCTGTGTATTCTGTTGTGAGGAGGAGGACACTGGAGGCCTGCTGCTCTGCTGTGGGGGATTCTAGCACCTGTCACAGT
TACACATGCCCTTCCTCTGAGTCGGGGCAGCAAAAACATCCATTCCGCTGCGCAACAGTTGTCATTTTTCTAACATCTGAAAACTCCAGAAGGAGATGGTGATAAATGTGGTACCGGATTCTGCCTAAAGGATCAGTCTTTAGATGTTTTCAGATTGAAAGCCTCATTTGTGATCCTCACAGCCATCTTGAAAGAATAGAGCAGCC
TGTGACTAAAGGGAAAATCTTCATTGAGTGGATGAAAGGAGCAACTACCAACATCTGCTACAATGTACTGGATCGAAATGTCCATGAGAAAAAGCTTGGAGATAAAGTTGCTTTTTACTGGTAAAAATATCTATCTTATACTTGGTGGCAGATAAAAACACTCATTTGATACTTACAACAACCCAGTAGAGTAAGCAAAGTGTCAT
CACCCTCGGTGCTTCCTCTGTCTCCTCTTTCTCCCTGGCCTGTGGTTGTCCCCCAGCCTCTGCCACCCTCCACCTCCTCGGTCAGCCCCAGCCCCAGGTTGATAAATCTATTGATTGATTGTGATAGTACTCACTGGTCTCCGTGTGATCCTTGCCATGGCCAGAGCCTCATCCTGGCCACTCACTGAAGGCAATTGTGACTGACA
CAGCTGTAGATTCACTGCAGCTTTGCTCTGTGTCTTTTCATTCCAGGGTCCAGGCTGAAGGTGCAGGCCCTATCCAAGACACAACATTTCCAGTGGCAGAGATAAAAAAGTAAGATTTCAGACTCAAACATGCAATGGCACTCCAAGTTTCTGCTTCGAACTGGCATGTATCTCTCTAGCTCACATTTCATTGGCCAAAGGAAGTC
GAAACCAGACTCGTTCTTCTGGGAACCCTGCCCACTCCCAGGACCAAGATTGGCCTGAGGCTGCACTAAAATTCACTTAGGGTCGAGCATCCTGTTTGCTGATAAATATTAAGGAGAATTCATGACTCTTGACAGCTTTTCTCTCTTCACTCCCCAAGTCAAGGGGAGGGGTGGCAGGGGTCTGTTTCCTGGAAGTCAGGCTCATC
TGTACAATAAAATCAGTGTCCCAATGATTCGTATGATGTCATCAACAACCAATCAGAGCTTCTGATCAGCATGAGATAATCAGTGTGACCACAATGAGTTGATAAAATTTCAGCATGAAAAGATAACTGATGTTTAAGCCTGCCTTTGTGGTCTTGTTGTGGGCAAAAGTTTGATTTCTTTTGGGTGGTGTGACCTACTGAAAACA
GAAGGAGCATAGGCTGGACTGCCAGCACTCATAGGAGGCTTCGTGTGTGCCCAGGACTGCGAGAATTAAATACAGGACACCCAGTTCAGTTTGAATTTCAGATAAACTATGAATAATGATTAGTGTAAGTATATCTCAATTTAACTGGATAGCTTGTATTTTTCTTTGCGAAATCTGATAACCCTAGATGTGCCAGGGACTGTGAT
ATTTGCTGTAATTTTGTATCCTTTAATAAATCTCTCCCTATCCCTCTTTCCCCCCACCCTTCCCAGCTGCTGTGTCCTCTGTTCTACCTTCTACTTCCGAGATAAACTTGGTTTTAGCTTCCACATATGTGTGAGGACATGTGATTTTCAACTTTCTGCAGCTGGCTTATTTCTCTTAACATAATGTCCTCCAGCTTCATCCATGT
AGAAAAGCTCAGGAAGAGCCTGCAGGTGGAAGGAGAGGGAAGCAGCGGCCTCGGCCAAGGCCCACCCCATACTCTTGGCTCTGTAGCATTTCCAAGTTCAGATAAACCCCTGAGTGCTCACCCAGCCAAGCGAGGCGGGAGTCATTTCCTGGGAGAGTGTCCCCCACCCTGGCTCTGTGCACCCCACCTTGAGGCCCTGCAGCTTC
ACCTTGATTCCATACACACGTGTTCGCCCCGGGAGCTGGGAAGGTCTGCGCTCCCGGGGTGATCTTGTTGAAAACAAAAAGAATTGCCCACGCTGTGGAAGATAAACCTAAACCGGAAAATTGAAAGTCATCCCTGATTCCTCCTTCTTCTTAACCCTCTCCCATCCATTTTTGTTAACCTCCCAAACCCATTCCTCCCATCCTGT
TGTTCAGATTGTAAGATCTAGTCCGGACTTGCTGTGTATATTGTAACGTTAAATGAAAAAAGAACCCCCCTTTGTATTATAGTCATGCGGTCTTATGTATGATAAACAGTTGAATAATTTGTCCTCAGACTCTTTACTATGCTTTTTTAAAAATTAATTTAAGAAAAATGTAAACATAGTAAAAATCTTCCTATGCAATTAAACTG
TCTTACTCTGATGAGGGGTGCATGGGTGTGGAGCTAGCTCAGAACTCATCCAGTCGGACACACTGAATGCGTGCAACTTACTGTATGTCAGTGGTGCCTCGATAAAGCTGTTTTTGAAAAATGCTGACAATTTGCAGTTTCTGCCCTGGCATGGAGGTGTGAGGAGAGAGGAGAGGAGACAGGGGTGGTGGGGACAGGCTGCCAGA
TGCGCGACTCTGCTCTCAAGACCCCCTGGAGGCCCGCCCCCTGCCCCCCACCAGCTCATTCGTTAGATGATTGGAAGTGACTGCCTACGTCTTCTTTCAGGATAAAGCCTCAAGTCCTGCAACTATTCCTTGTGTGATAACGTTTCAAATCCCTTCCTGGTTCTGGCAAAGCTCCTCAAACATGCTCCAGTGTGCTGGGGCTCTGC
CCGGCAGTTGCAGTGTAGACAGCCCGAGAGCCCCGCCTGCAGGCGGTGTAGATACATGTAGATACTGTAGATACTGTAGATACCGCCCCGGCGCCGACTTGATAAACGGTTTCGCCTCTTTTGGAAGCCGCCTGCGTGTCCATTTATTTGTGCCCAGTTAGATCGCGTTGGGAATCTTCGGGACAGCGAGCCCGGGGTAGCTCAGG
AAATCTATACAGACAGAAAGTAGATTATACATTGCCTAGGTGCAGAGAAATGGAAGTATTGGAGGTTGACGGCTAAAGGATGTGGATTTCTTTGGGGGGTGATAAAAGTGTTCTAAAATTGATTGTGGTGATGTGCGACTCTATGAATACGCTAAAAACCGCTCGATTGTACATTTTAAATGGGTGATTTATGCGGTATGTGAAAT
GGGGTTTTGTTTGTTTTGAGGCATGTATCATCTTGGAAATAATTGTCAGGATGTATAAAATAGAGAAAAAGAAAAAAGGTATCCTACCCAGAGGCAACCAGATAAACTTTTTTGCCTGTGCATTGTTTTTTGTTGGTTTTTTCGAGACGGGGTCGATCACGGCTCACCACAGCCTTAACCTCCAGGGCTCCAGCAATCCTCCCACC
ATCATGGATAAATGGATATTGTTTCAAGCTACTAGGTTTGGGGTTGGTTTGTTACGCAGCAATAGCTAACAGCTACACCTCTATTTTAAGGAGTTGTGAAGATAAATTGCAAAGGTACAGAAAAATGAATAGCTATAACAGCTACTAGTGATTGAGTGCTGGCTCTGCCTGGTACTGTGCTCAGGATTGGCATGCATTATCTCAAA
TAGGAAATTATGAATGGAAGAAAGTGAGAGTGAAGGGGGGGGACGAGTGAGGGGGGAGGGTGGGGAGAACAGACTTTTTCCCTCTTCTAAGAATTTGATTGATAAAATTATAATGAAGCCTTCGACAAAACGCCCTGTGGTTTTCCTGCCTGGCTTGTCCCGGGAGTTGTCTGAAGATGGGCATCGCCAGGAGGGGGCCCCTGGCC
CCGCCCCCACTCTCCGGGCACCGTCTCCTGCCTGTGCGTCCGCCCACCGCTGCCCTGTCTGTTGCGACACCCTCCCCCCCACATACACACGCAGCGTTTTGATAAATTATTGGTTTTCAACGATCCTGACTCCTCTCTGCGTCTCCTGGGGGTGGGGAGGGGGTTTGAACCGAAGGCAGCTCCGCAAGGTCTCCAACTCCAGCAGG
AAATTGGGCTTATCAGCAGATTCAGGGTAACATGTACATTATGTATTTAAATAAGGCTGAGACATTGGCCTTCCTCTTTGCAGCAATAGAAGTACGTCACGATAAATAATTTTCCATGATTAGTCTTTGCAGTGCCTTTATTTTGACCAAATCCTTATCTAAGAATTATTAGCAAATGTTTTGTCAACTAATAAACTACAGCAGGC
TTCAACAAGTTGGTGCAAAATGAAGAGTGGCTCCCGTATTTCAGACTTTAAGGCCGACGATCTTCCATCTGTGCTCTGGGGGCAAGATGGGAGGTCCACAGATAAAATTGCGGGCGGTATCCCCCATCTCATGGTCTTTACGCTCATGGGACCTGGGAGTGACCATCTTTTAAGAGGGAGGGAAGGAAGGGGAGAGGCTTGAGGAA
ACAACTGGACATTCCTGTATGTTGTATGAGGCCCTGTCTTAACAGAAATAGTGATGTCATCATCATCCTCTCTTATTTGGTCTTGAATTGCCACCAATCGGATAAAACCTTTGAATTATTTAACTCAATATATGTTAAGTTTCTACTATGTGCTGTGTATTGGTACTATAAATATGAATAAGACATAAGATATTACATTCAAAAAC
TAAAGAATATGTCTACTATGGGTATTTTTTTTTTAAATGTTAAAATGGGCTAGGTAAAAGGGGGCTGCTTTTCTGTTAAGCATCGATAGGTAAGTTGATGGATAAAAGTTACTATGTAAGCCTATTTTTTTGAGTCCTTATTTGAATATTGAAAACATTCTTGATAAAATGTGTTAGTCCATGTTGGAAACAACCGAAAGAACAGA
TAGGGATGTAATTTTATAGTATAAACTTTCTGTACAGTTTTTCTTATAGTCTAATAAGTAAAAAGTGTCCTTCAAATTATGATAATTGCCTATGTACATGGATAAATTAAAACACTGCACACGGAGTACTTGATGTCTTCTTTTGATTTTAAAAAATACAAAAACACTGATTTTAACTTTTATTCATGCAGAAGATTATCTAGAAG
ATTTATGCAAGTCACAGTCACGTTGCCATCATGGCAGCTATGTGAAACACTAATAAATGTGTTTTTACTTTTTATTCCCGTTAAAACTGATGTAAAACAGGATAAAGGCTTGTTATAGTCACTTATAAGTATCTGGGTCTAAGTAATTTCCTTAGATGTTTCTAAAGAAACATTTTCAGCTTTGCTCCCATTATGATTCCAATAAG
TTTCTGATCAATACTATGTGTGTGACATTGAAAGGAGTCAAAATGAATGTATGACTTAGCTGCATTTATCATTTATTAATTGATGACACATTTATCCAATGATAAAAGCATTTGAGAATCTCAACTTATGCCTGAGCCTCTTTCATTAGCTATTATGGTATTATATTCACACAAGTTCATGCATTGAATTTATCTGATAAGGACAG
CGATAGTTACCTGCACGTCCATTGCTGGCAACTGACTTGTCATTAAAACCTGGCTCTTTGGTTAAGGGAGCTACGCTGTGGTTTATTCTTAAGTTACGTGGATAAACTAACCTCTAACAGAAATATACTTTGGTTAATTTTGAAATGTGTCATTTTTAAACAATCTTAAAAGTAATACAGAATTGTGATTTATTAATTTTAAAACA
CTTTTGATCAGCGTAAAAGAATATTTTAATGTCTTTTGATAGCATAAAAGAATATTTAAATGTCTTAATAGGTTTTCAAAGAACATTTAGTATTTTTAGTGATAAATGTTTTAAACCTTTTAATGGTGTTGTGCCATCATTTTGAATTTATTACAAAGCTCCAAAGTAGGAAGGTTTCTAGAAATGTGTGGGCAGTAAACATGAAG
CTTTCTGAAGAAAATATTATAGATGACATTTTTTGTATATATATTTATTAAGCTTGGGAACCTGGTCGCCCAGTGTTTTCTCTGGACAAATGTGAAACTGGATAAAGTATGGATAAAGTCTTGAGTTCCTCAGGGTAACTGTGTTGATGTCTCCCGTCCTCTTCAGTAAGGCTTGAATATGATTTTACTCATCATTGATTCTGCAT
AAATATTATAGATGACATTTTTTGTATATATATTTATTAAGCTTGGGAACCTGGTCGCCCAGTGTTTTCTCTGGACAAATGTGAAACTGGATAAAGTATGGATAAAGTCTTGAGTTCCTCAGGGTAACTGTGTTGATGTCTCCCGTCCTCTTCAGTAAGGCTTGAATATGATTTTACTCATCATTGATTCTGCATAGTGTACCCAG
GCCACACCACAGCAGAGACCACCACATTGAGATCACTACTCAGTGCATAGCGAAGACCAGTATGGCAAAATTAGTCTTGGAAAAAAACCACAGCCACTAAGATAAATTCATGCACTTTTACTATGCCCATTGCACTTCTCATCCATGGATTTGCCTTGCCTTAAGAATTAACCATGGCCTTGTGGCCTGGGTGACCCAGGCTGCTT
TGTGATTCAATGAAATGTGTTGTGAAGTTTCTGTCCTTTGTGAAGTTTTGCTTTTAAAGGATAATAAAAATTTTCCTGGTTTTGGCGAGTATATGAGTGAGATAAAAATGCAGTTCGTTGACTACTAAACACATTTAGAAAACCTTGTATAATAATACAAACAGTAATAAATATATGATAGCTCTTTACAGCTTACTATAGGCCAG
CCCAAATTAGAGTGCTGCTGTAACACACGCCTACTGATTGAAGTGGCTTTGGAATTGCAACGTGGAAATGGGCAGAGGCTGGAAGAATTTTGAGAGTCATGATAAATTGCCTTAACCACCTCTCTTCTGATAGGTGATGTGGCCAGGGGAACTCTTCCTCAACCTTCAGACCTAAACTGCCCAGGCCCCCCCTTTTTTTACTCATA
GTATATTGAATCTTCCAAATTGAAGCCATTATTCTCAATTAAGTACTACAACTATGACAATGCTTGACCTACATTTCTAAAATAAAAATTCACATTTTTTGATAAATAAACTACAGTTTTACCAGAAATTACTATCTAAATGTGTATTAGCAGTATTTTTTAAGGTGAAATTGCCTTGGTATCTAATGAATGTGTAGACAGGGAGA
GAAGTTTCTTATTTAAACATCTCAGACGCAAAAATTACATTAAATTTTTGTATATTTCAACAACATTTTAAATGTATTTTGTTATGTTTGTATTATATAGGATAAAGCAAATGTCAAGTTAAAATGTATTGTGTTGTTTGTAAAGTAAGAAGTTACTGGCCAGGAGCGGCGGCTCATGCCTGTAATCCCAGGACTTTGGTAGGCCA
ACCAGCAGCATGTATTTTAGAGTTAGAAATGTAGTCTGGTTTTTGAGAAGTTTTACAAGGTGTATGTCCAAAATTGTTCTTTCCTCACATGTCAGTGGGGGATAAATACAGCATTGCTCTCACTTCTTTGACTCTGGGTGCTTTTTCGGATACATTTTCTTCAACACTGTTAAGGGGCCTCACTGTCAGATTAACCAATTATTTTT
CTAAAACATTGGTGGGGGAGCTACACAATGTACTTTTTCTTTTCTAGAGGAAGTATCTATTCACTGTGAAAATCTGAAAAATATAACAAAGTATGTGTAAGATAAAAACCCCTTGCTATTTCACTATTAGCCCCTTTCTTCTTAATAATCATTTTCTTCTGATATTATTTATATGTATAAATGTGGGTATGTGTTTGGATTGATTC
TCCTGGATCAATGTGCAGCGTCATTTGGTAGATTGCGTGTCCAGCCTTGCCGCGCTGTAGGGTGGGTGTGATCATCCGTGGCTGCGTCATTCGCTGAGCTGATAAAAATCCTCTGGAAACTTTCACGTTGCCTGCTGCCAAATTACATAGCTCAAATCACCAATTACTTTGTATTGTGTAATTAACAAAATATTAATTTCCTATCA
TCCTCCTATCTAGTTGTAACTTTGTACCCATTGACCCCCCTTCCCTTCCTTCCACTCTCCCCTCCCCAGTCTCTGGTAACCACTGTTCTGTTCCCTATGAGATAAAACTTTTTTTGTCTTCCATATGAGTGGGATCATGTAGTATTTGTTTTTCTGTGTCTGGCTTACTTTCCTAAACATAATGTCCTCCAGGTTCATCCATGTTG
TTTTTTGGAGAGAAAAGTCTTAGCTGAAGGTAAATCAATGGAAAAATGAAATTTATTTTTAATATTACTACTATATGAATTATCTTTTTTTAAACTTGTAGATAAAAGTGTTCCAGTAATCAGAAAATCCTCAAGAAAATTGACTTCATTATTTGGAAGGAAAATTAGTATTTTTTTTAATATTATATGGACCATCTGATTATATT
ATGCTGTCTTAGGAGCAGTGAGTACCTCTGTCTGCTATAGCGTTTTCATGCTCTATTTCTAAGTGAAACTCTACTCTCAGATTCTCTTTGAAAATCTGATGATAAAAATGCTTGAGAAAATTAACACAGATTTGCTAATTACTTTATAACACAAGGTTTTACAGATAAATAGGTATTCTCAGCCTGGTATGCTGTTTGCAGGATAT
AAGTTTTTTACATTTTTAAACTCTAATTACATATGTGAATGTTATTACTCTCAGTGAATTGTTATTGTTTGCAAAAATGCACTGGGCAGTAACATTTTGTGATAAATCCTATAAGATATAAGTCATTGAGATGTCTAAGATGCTTTTTATTTTAACCCCAGTTAATAACCACCTTACGGAAAATAATATTTGCTAATATTGTTTAT
CTACTTACCTGTTATTCACAGTTGGATATAAAATACAGTTCCATAAGATATCCTAATACTGCCTAATGATTTTAAAGTTATCACTATATTTTTCTGAAATGATAAAACATCATTCATTTATTTACTATATTGTCTTTCACTCAACTCCAGTTATGCACTAAATATTCTCCTCTCATTCACCAAGATTGATTGAAACACCATCTTTC
AGTGGAGCTGAGGGATGCTCGAGGCCAGGGTCTGGACCTTCTCACTATAAAAAGAATAGTGAAGTATACAGATATTTACCTACTGAGTTATGTTTGGGCTGATAAAAATGCTCAGATGTCCTTTAGTTTCTCTTTATTGTATTAGTTTAATTTTTGAGACCTGTCTCACTCTGTCGCCCGCCTTGGAGTGCAGTGGTGCAATCTCT
ATGCTCACTGGGACACTTCCTGGACACATTCAGCTTCTTACCCATTATTCAGAAGGAGAAGTAGAAACCTGTAGAAGTAGCCCTGGGGAGGGTAGTTTCTGATAAAGGATGTCTCCATTTGGAAATTAATTAGTAATCTGGTCTATATGCTGAAAGTGTGTGTATAATATATATATATATATGTATATATAAATATGTATATATTC
TGGACATCTTTTAAGTACATTTTCAACAGTTTGAGGACTAAGCCTTTCTAAAATAACATTGTAATAAACCATTTTTACTGAGATTGCAACGTTTTGCACTGATAAACATGAGAATCTGGAGGAAAGACAATTGTTTTCTTGTTTAAAATATGTGTGGAAAGGAATGCAATTGATAGAACATTTAAAGATATATCTGACAAAATACT
TTTTAAATTGCATATTCTATGTTTTGTAGTGTTTGGATTGTTAATGAAAAAATATTATATGTTCGTTATTCCTTGTATTATTGCCACTTATCTTTTGCTTGATAAAAATGCGTTGTTCTTTTTTCTTTTGGAGGGACAAGATGAAAATATATAATTTGAATTGATTAAAATTGGTCGTTACTAAAATAGTATAGTAACCACAAGTG
AAACCAGTCATGTTGCCCCGTTTGTCAGAGAGTTTTTCAGACAGAGGCTGAGTTACAAGAAGTCATCAGTGATTTGCAGTCTAAACTGCGACTTGCTCCAGATAAACTCAAGTCAACAGAATCAGAGCTAAAAAAAAAGGAAAAGCGGCGTGATGAAATGCTGGGACTTGTGCCCATGAGGTAAGAATGGGATTTACCTTCACTGT
GAGTTCAAGTTTCTGAAACCAATTATCCCCAACCTGCTACCCCAGAGCACAGGCAGGGAAGTGGAAGAAAATCGCCCATTTCAGAATAATTTGGGTTTCTGATAAAGAATGTAAACTAAATCCGCGTCTGTGAATACGTTTCTGATTAGGAACTTATTGCGAGGTTCCCTTAAGGGAGTGTCTTTACATCATTTCAAATATGTACT
TTCCTGTTTCTGGAATTCCTTGTTAGGGAACTTTAAAGAAGAAAAGAAAAACTTGAATTGTGTTGAATTACTGTATCTTTTACTTTTTTTTTTTTGAAAAGATAAACTTGTAAATAGAGTGATTTGAAATACTATATGGCAAAGTTTTATATTTGATATTCTTTAAGTTAGTTGCTCACACACTTAGGCTTTGATTGCTGAAGAAG
CTGTTTGGTCTCATCAGAAGTCTTACCATTGGGCATTTGAACAGTGTGACAGGTGTTCCAATGGCCTTTATCAAAACATGTTTAGGAAAATTGGTACTGTGATAAATTTGAATCCAAAATCCTTTTAACTATGGGTTTTCAACTACATGTTTCTTCCTAGCGGTCTCTATAACAGGAATTGTGTAGTATCTTGTATTTTGTGGAAA
CCAAACTCTCGCCCACCTGTTCTTAACCAGAAAACCCACTGACTTTGAAAATCTCACCTCTGCCACCCATCTACTTGCATTCGTCTTTGGCAGACCTCAAGATAAATATGGGTTAATGCCTGCATGATGCCTCTGAATTCAGGAATTGCAGGGAAAACTCGGGGCTTTGTGCCAGTCTCTAAGTTGGCAACTTTGGCTGAACAAAT
AACTTATTGACAGACTGGATTCTACCAAGCAATGACTGTTATATAACCTTTTCCTTAAAAGTTAAATATATGGCATGGCTAAAATCTACAGAATTGTGTAGATAAAAAATATACTTTGAATACATATCAGCCACAATTCATGTGTATCTTTGGAATATATTAGCATTTTTTGTATAGCGTGCAGTTTACTCTTATGACTAGCGCAG
TACAGGCTGATTACCATGGAGTGACCTCCGTTGGCACCACATTCATCAAGAGAATCAACCAGCTGAGTCCTGCAAATCCAAATCCACACAACTGTAATATGATAAAGTATCTAACTTTGGGGGTATATATTAGCCTGTTTTCATGCTGCTGATAAAGGCATACCTGAGACTGGGAAGAAAAAGAGGTTTAATGGACTTATAGTCCA
AATCCCTCATGGGTAAACATCGTGAATTCCTTCTTCTGTTGTGCCATCTGCCATTAGCTTTGTCCATAGTTCCCCTTATTGAAAAGGAATTATTAATTTTGATAAAACATAATCCATCAACTTTTTCTTTATGGTTTGTGTTTTTGAAGTTTTGTTGAAGACCTTCCTCACACTTAGGTCACAAAGATTCTCTTACACTTTCTTCT
GGGATGTGTTTGTGTGTATGTACAAACCTATCATATATGAGGAAGTCATCTTTGCTTCCATTTAAAAGAGTCCAGACATCTGTTTGGTTTTCTTCTTGTTGATAAACAGGAATATGCTCTGAAACCTTATTCTTAAGATGTGTGTATTTTAATCGAGAAGAGATTCCTTGATGATTAACAACAATATAAGAAATATTAGAATATCC
CAGAGTGGTCAGACTCAAAGCCACCCCAAAATAAGCCAGTGCTTGGAAGTGTGTCCCATCTTCCCCTCACCATAAAGGTTATAATATTGGTTTTATTTCAGATAAAACAGAATTTCATCTTCCAAACTCACAAAGTCTCTGTTGGTTATTCTGAAACATATTACCACTAAATCTGTCTGTGTTGAAGTACCCTGTGGTTTCTCTAC
TATGATATAAGAGGGCTAAGAATTTTTAAATTGAATCATATATATGATATAATTTGATCCTTCTTGTATCTTGAAGTTTTGTACTTGGGATTTCTGGACTGATAAATGAATCATCACATTCTTCTGGTAAATATTTTCTTGGAGCTCTGTGTCAACTTTGATCCTTTGTCTCCCAGGAAGGTGTGACCTCTCCTTTGCCTGCATAC
GTAAAGTATTATACGAATATTCATTAAATGCTCACCTTTCTTGTATATAATTGGTATTCACTAAGGCTGTAAATAAGTTTCATAGCCAGTTAAGTATTAAGATAAACCTAACCTGGAACAATTTTTTTTTTGGTTGCTTGTTTTGTTTTTTGCTTTCATTTGCTAGGAGCTGAAACGAAGATTAAAATGTCATTGGCTTTTTAGAG
GAATGGTTTTTGTTGAGTCTCTGAACATCCTAAATATTGGTTTGTTATTCTTTTCCAGAAAGAAAATGAATTTGACTGGTTCACCTGTGTACTGAGTATTGATAAACTTTGAATTTTTTTAATTGCCTTCAATTGGGAGAGAAAGCTTTATATTTGTAAGAAATATATTTGATAAAGTTTCTTAAAGCAACACCAAAAAAACAAAA
CTAAAGTATCTGCCCCTGGCAACGTTTGTTCAAAAGTGTTCATTATGTTTCTTCCTTTTTTCTTTTGTGGCTGAAAATGTATTTACAATTCACCGTAAATGATAAAAATGGCATTGGCACACATATTTGTATGTTTGTGAACTTGGATTTTTTTCTAGCTTACAGTCTACTTTTGGAGATTTGTGCAATTTTTCTTTAGTTAAGAA
ACTTTTTAAATTTCTAACCACAAGACCTCTCTATAATGGTAAATGTAAGACATCACCATTTTATCACTCAAAGTATGTTATTGAAAGTTTCTATTTGGTTGATAAAAGGAACAATTTTTTCCCACTTTTGATGCCTGTGATGCAATTTTTTATTGCCTACAATGAGATACACTTAGTACAAAAAATGAAAATCTGGTATTTCAAAA
TCATGTCTTTGAGATTTGATCAGTTTGTGAATATTTTATGCTTTGATGATATAGTGAGAATGCATCACTTGCAAAAACGATCTCAAAAGTGTCAGCCTTAGATAAACGTTCAGCATTAAAAACGCCTATTATTTCATTTACTAGCATTTTAGGATCCAGAAGAATTCCACCAGATTGCATGAGTTAGATTGGGAAATGGGAGTGGG
GTGTTCGTGTAAATCAGATTCTGTTTGCAGATGGATCTGTTTGGTCTTTTCTAGAAATTCTGTTATGTCCTGAACGTGAAATTCTGTCAACACTCTCAATGATAAATCAGTCCTTAGATATCGTACCTGTATGTGTGGTCAGAACTTTTCTTGCTATAAATGCAGGCGGAGCAGTCAGCACCTCGAGATTTAAGCTAATGTCTCAG
GATGCATATATACATGACATATTGTGGTTAATTTTAAAACTACTGTGCCTTAACGTGTTTCTTAAACTTTTGTAGTAAATGAACATTTGAAATCCATTTTGATAAACCTGCTGTTAATGTTTTTTCCCCCCTTGTGAATGTTTTCTAACTTTGTCTTGGTAATTGCAATTTAACTAGGTGCGGTGGCTACTAAAGTTCGAAGGCAC
TGGGCTTTTTGATAGCACATGTGTAGGTGTAATGGACATTGTAACATACTTCTCACTTAAAATGAAATTCTGTCATAAACCTGTTTTCAAAATTTCAGAAGATAAAGGTATTTTGTTGGTAGAATGGTTTGACTCCTTTACGTACTTTCTGTCCCGATCTACAGTTGATAAAATTTTCATAGCAGTTTTTCATCTACAGATGATTT
ACACAGACTGGCTTGGTCGCAGTGACTGTGGTGTCCTTGAGATGCTCACATTACTGCCCGGCCTGCCTCCCACCTGGAAGTCTGGGAATGAGGAGATTGAGATAAACTTTTGAAATCCCAAACATGTCTGTTTATGGCTCTTTGGTCCCCTTTGCTCCCAGTGGTGACTTTTGTGCTTCTGAGTTGTCCCCTGAGAGCTTGGTCTG
CTGGGTGCCAAGATGGAGACAGCGGCTACCTTGCTACGGCGGGACATCGTATTTGCGGCCAGCCTCTACACCCAGTGAATGCCCCATGTAAAAACATGATGATAAAACAGCAAAGCACTGTTGTGTGCTTGAGTTGCTGGACAGGGATGACTCAGCTAAGAAGACAGCGAGAGAACCTCTTAGAAATATGCTTTTATTATCTGCAC
CAGAATTTTGTATATTGTAGGAATCCTTTGAGAATGTGATTCCTTTTGATGGGGAGAAAGGGCAAATTATTTTAATATTTTGTATTTTCAACTTTATAAAGATAAAATATCCTCAGGGGTGGAGAAGTGTCGTTTTCATAACTTGCTGAATTTCAGGCATTTTGTTCTACATGAGGACTCATATATTTAAGCCTTTTGTGTAATAA
TCTGAGAGCCAACTTGAGATACCATATGCTAGCATTCCCAGTCCCCAGCTGGGGCTTGGTGTGAGTACTTTTTCTATGGCTATTGTGTCAGGTCACTGTGGATAAAGGCAAAGACAGATATTTATTGAACCTCTGTGTTTGGTGTAGTCAATGGAGGTAGGCATTACTCCTGTTAGTATTTGGAGGACGGAGGACATTCTTGTCCT
CCCTGTGACCTCAGGTCCCCAAGGGGAAGGGCTGCTCACTGCAGGAGGAGTGACCTATATTCGGGCTAAGACAGCTGTGCCATGCCCACCTATTGACAATGATAAAGGGAGGTCTCTCTTCTCAGCAGCAGTTAAAGTTTGTCCTTCCTTTCCCTGGCATCTGAATGGGTGGCTGTGGGTAGGTAAACAGGCCATGGGGATGTTAT
GGAGGATTCTGTAAATAAAGGTGCCCCTTGGGTTGGGGCAGTGGTGACGAGCTGTGGGAAGAGCCCTGGATAGGAAGCCACTGAGTCTGCCCTGGGCTCTGATAAAACCTTCACCATTAACTTGCTGTGTGACCTTGGGCATGTGGCTTTCCCTCTCTGGGCCTCAGTCTGTTCATCTCCCAAATGGATAATGAAGCCTCTTGGGA
CTTCCCCAGAACCAGGCCTCTGCTCTGGCCCTCTTGCATCTGGAACGCCAGGTGGGTTTTTCTGGCATAGGAGCCCACTTGCATTTTCATAGTTTTATTTGATAAAATTCCATCTTACATTCTGTGTATTAAAAAAATAATATTTCTGGTGTGAGGCTGAGGTCTCCTCTGTGTGTGTACCCAAGCTGAAGGGTGGTGAGAACGGA
AAATAAGGTTTCAATATACATCTACATACTATATATATATTTGGCAACTTGTATTTGTGTGTATATATATATATATATGTTTATGTATATATGTGATTCTGATAAAATAGACATTGCTATTCTGTTTTTTATATGTAAAAACAAAACAAGAAAAAATAGAGAATTCTACATACTAAATCTCTCTCCTTTTTTAATTTTAATATTTG
CACAAAATACTGCTTCAAGATTTAATTTTAAATCTGCTAATTTAAGGGATATTGGGAAAAGTTTTGGTGTGTTTCTGTTGATTTCTTTTTTGTATGCTGTGATAAAAGAGAAATGAAAAGTGCCAGTCACTGTGTGGTGTCTAGGAAAATCATATATATTTTTTTCTCCAAGAAATAAATTCATCCTGGACATTGGCCATACAGCT
TATGAAATAAGTAAATGTAGCTCCCACAAGGTAAACTTCATTGGTAAGATTGCACTGTTCTGATTATGTAAGCATTTGTACATCTTCTTTGGAAATAAAAGATAAAAGAGCGATACACAAAGCTTTCTTTTCTAACTTTTCCAAGCAAAATCTAAAATGTTTTATGACATTTTTCTGGCTGTGATCTTAAAATAATTCATATCTAA
CTTAGAGACCACCAGGCAGCGAATGGAGTCAAGCCCTTGCGCTCTCCGAGAGTCCTGCCCTGACTACAGGACTAGTTTCTCCCATTCTTTCCTTCTCCAGGATAAAGTTCCTCATTCCTGTCTTTTAGTGAGCAGTATGGTTTAGGTGGACAGAGATTCCTTTGGTGCAGTTTTTTTCAAGGAGGTGATGTTATTTTTTCCTTCCC
AGGGCCAGAGACAGCAGACCCACATCCTTCTCTCCCACACCTCTCCTGGTTTTGTTCAGGACAGCAGATTAGAGGCAGGAGGCAATGACAATAAAATAACGATAAAATCCTGAGAACAATTGGGAGCAGCTTTCCGATACTTAATCCAAGCCCTTCTCGTCTCCAACTAGACTGCTTTATTGTCCAATCTTTGGTCCACTGGGTGG
CCAAATTTTACTTCTTAAAAGTGCTTTTCTCTCAGTGATATCAAGGTCTTCTGTCTACTATTATAACCATAAGCTCTTTAGCGTTAAGAGGAAAATGTTTGATAAATGTAATTAACTGGATGAATGTCAGTGTATTTAAATGTAAATATACTTAAATGTAATTACCTGGATGAAACAGGCACACACGAAGAAAAAAAAACTCGGCA
CAACTGGGCCGAGTCCTGCGGACACCGAAACCTCCCTTTCGTTTCCAGGCTTCCTTCTCCCCTCTTGCCCTCTGTGGTCTGATTTAAAACGAAAAGGTCGGATAAAATCAGGCTTTCAATAAGGCTTCTTTAACTGTGTGTTCTCTATTCATTGGTTCTCTACTTATTTGACTGAAAAGACACAAATGCACTAGGTTATGTGAGAT
TTTGGCTGGTGCACCTGCGAGGTGGCCTGACCTGTTTTCCGATTTCCTTCATCTTCTGCAAAAGGTTAACCGCTGGAGTGATGCGAGATTAAACAGAGGTGATAAAAATAGAATGCCTGGCTCATGCTGAGGGTGGGAGCCCACTGGGGTTATGACCAAAGCCTCGGCGCTCTCTGTACCCGTGTCCTTTGACCCTCAGCTGTGAT
CCCTGCTCCTGTTGTGTTCTGTTGTAAATCATTTGGCGAGACTGTATTTTAGTAACTGCTGCCTAACTTCCCTGTGTTCTATTTGAGAGGCGCCTGTCTGGATAAAGTTGTCTTGAAATTTCACAGTGGTCCTGTGCTTTCTTTGTGCTTCAGGGGAATCCTTTCTTCACCAAGCCCTTCCCCCGGGGGAGAGAGTGGCCTCATGC
CCAGGCAGATGCCCCGGGCTCCAGTGGGGGGAGGGGTCTGGGGTCTGGTCCGGGTTCCCCGCTTTCTCTATGTCCCCCCTCCCTCTTTCTCCGCAGTGCGGATAAAAATTGGACTCGAATAAAACCCTTGGTGCCCGGATGGTAGGTGGTGAGACCAGGCCTCTGTGCATGTTGGCACCCCGGGAGATTCAGGAGGGCAGCGGGGC
CCACATGGCTTTATCCAGGCATCTGATGTTATAGATACTGAATCTGTCTTGCCTTTGACAACACTAACAGGTACTGTAATATAATACTTACTATGTGCCTGATAAATTTTAGATGGAAAAAAACAGACATTTAATTAACTTGTTTCAGTCTTTCTTGATCCAATAAGCTACTAGTCCTGTTGAGTTCTACACTGTGGTAGAATACC
CAGGTATTGAACTCCTGGGCTCAAGTGATTCACCCACCTCGGCCTCCCAAAGTACTAGGATTATGGGTGTGACCCACTGTGCCTGGCCATTTTCTTTACTGATAAAAATAACTTGAGAAGGTCCATACCGTGGTGTGTTGTTTTCATTTCTCCCTATCTTTAATGGCCTCTTGCCTAGTGGATTGAATTTGAACATACCAGTTAAT
GAAGTTTGTATATACACATAATTAAAAATCAACCCTTCTGGCAAGATTTCACTTTGAAGGTGTCTGTTTTTAAGGGAAGGCTAAAACTTTGCTGATATGTGATAAAACTTGAACTCTAAATTGCCTCCTTAGCCTGAATTTTTACTAGCTTTCTAGTGTAACATATTCTAAGGACATGACATGCTGCTTATTTGGGGGGATTATTT
TAAACTAGAGAGAGTGTTTCTTGAAAAGACAATGTTTTATTTGCCACCAGGCAGAACAGAATGAGCATTGGTAGAGAAGGCTCCCTCTTGGTATGTTACTGATAAACTTGTACTTCCTCATACTTGTTTGTGGTTCTACTGACTTATTTCCAAACTTAAGAGTAATGTACTTCGAAAACAACTTGGTTATTCTTTAAATTTCAGGT
ACCCCGGCTTCTACTGTACAGGACACTGGCCCCTCTCAGGTCAGAAGACATGCCTGGAGGGATGTCTGGCTGCAAAGACTATTTTTATCCTGCAACTCTTGATAAAGGGCTGTTTTGCCATGGAGCCTCGTTGTGTGTTGTGTGTCTCAGCTGGGTCGCTGTCCCACAGTGGGGAGTGGGTTGTGCTGTTTGGCTGGGGTGCCACC
GCTGTATAATCGTACACTGGTTTTCACTTTTGAAAGGAATCCCTGTCAAATGGTTTAGTGCTTAATGCTGTTATGTCATATTGCCCTAATCTCTATTTTTGATAAAATTGGATAAGGAGTGAAAGAGTATGCTGACCACCTATGTTAGAGGAAGTACAGAAGATGCAGGGGTGTGGTATCCCTGGGTCCAGTCCCTCACCTGGTAC
TTTAAAAATGTTTTATCATATATATTTGTATAATTAATTACTGGCATGGTTAAAGTGGTTTTCACTTTTTAAATGGAGAAAATTTCAGTTAAATTAATAGGATAAACCAGGTTGCGAACTGGTGACCTGTAGGCCATGTTTGCACTGCAAATATATTTGGTCTGAATGATATTGATATTGGACACATAGTACTTTTACATGTTTTG
TTCCTTTTCTTTTTTTTAAGAATAATTTATTGTTCAGGAGAAAGAATGTATATGTAACTGAAACTATCTGAAGAATGCACATTGAAGGCCGTGAGGTACTGATAAACTAAAGAATTTATTATTCAAAATACTAAGCAATAAGTAATTGTGATTTATTTAAAGTTTTGTCCATTTTCCATGAAAGACATACTGCAATAAAAATGCTA
TAATTTGCTGGTAGACTAGGTATAGAATTCTTGCTGGCAGTTTCTTTCTTTCAGCACTTTGAATATTTCAATCCATCACCATGTGGCCTCTGTTTTTTCTGATAAAAATATTCTATTATTCTTATTGGGAATTCCTTGGACAAAATGAGTTGCTTCTCTTTTGTTTCTTTTGAGATTCTTCCTTTGCCTTTGTCTTATGGCAGTGT
CTGAGTCATCAGTACCCTCCTATTCAGCTCCCCAAGATGATGTGTTTTTGCTTACCCTAAGAGAGGTTTTCTTCTTATTTTTAGATAATTCAAGTGCTTAGATAAATTATGTTTTCTTTAAGTGTTTATGGTAAACTCTTTTAAAGAAAATTTAATATGTTATAGCTGAATCTTTTTGGTAACTTTAAATCTTTATCATAGACTCT
TCTAGATGATTGAATAACAGTAGTCCTTTGATAGAAGATAATGACTTGGTTTATGGCCTTAATATACTACTTAATTACTTAAGATGTTTATTAATAGAATGATAAATGTACAGAGTAACCTATAAGCATGACATACTTTTGCTTTCAGTAGTTTCATGTAAAGAAAAAAACTTGAAAATAGTAATACCTGAGTACCCATGGGAATA
ACTGTTTTGTGCTTTTATGGATGTCATACTTGACAATACATGTGTAAGTTACTAATATATGAATTGATGCTAAATATATCTTACATTTGAATTCCTTTTGGATAAAGTTATTTCTTGATGTGACAGAGTAGTGTGTTTTCATTTTTATTCTTTACATGTGACCAAAACAATAGAAAAGTTAAAAATAAAATATAGTGTTTTAGGTG
ATGTCTGAGGGAATGGGCTGGTAGACTTTTTCGAAAACAAATTAGAGAAAGTAACTTACAACCACCCATTCCGGATTTGTAAAGCAACATGAAAACCTTTGATAAATGATAACCAACAGTCTTCTGTCCTAATTTGCATTCTCAATGCAGAATTATTGGGTCTTTCATAAATAACATGAGTGGTTTCTGGAGACATTTAAGATTGT
AAATAAGCAAAGAAAAATGGAGACTGGGAAAGCAAAGCTGTTTTCATCCTATAATTGAAGTAGTGTGGAGCATTAACTTGTGGATGATTCAGAGTTAAAAGATAAAAAGACGCCAGAGTTCTCGCTGAAGAATGTGAGAATTCCTGTGCATTGTTTTTTCTGATGACTATCTAAAAATGGTGCCCTGATGTAGGTTTGGGGGAACA
AACCTTTGAAGAGGCAGCTGCTCAGCTCCTGGAATCTTCAGTTCAAAACCTTTTTAAGCAGGTAGATTTAATAGACCTAGTACGCTGGAAGATTTTAAAAGATAAACATATCCCTCAATTTTTACAAGAAGCTTTGGAAAAAAAGATTGAAAGCAGTGGAGTCACCTATTTTTGGCGTTTTAAGCTTTTCCTCCTGAGGATTTTAT
AGAGAAGGTGGCTGTCTGCAAACCAGGAAGAGAGCCCTCACCAGGAACCTGTCCAGCTGCCACCTTGAACTTGGACTTCCAAGCCTCCAGAACTGTGAGGGATAAATGTATGATTTTAAAGTCGCCCAGTGTGTGGTATTTTGTTTTGACTAATACAACCTGAAAACATTTTCCCCTCACTCCACCTGAGCAATATCTGAGTGGCT
TTTCCTCCTTAAATGTTTCATACAATTCGCTAGTGAAACAATCTAGGCCTGTTGCTTTCTTTCTTGGAAGGTTGTTAATTATTCATATATTTCTATACTAGATAAAGAGTTATTTGAATTATCTATTTCTCCTTTTGTAAGTTCTATGGACTACATTTTTGTGTCTCCCCAAAATTCAAGTGCCAAAATCAATCCTCAATGTGATG
GACATTGTTATTAGCTAAGCAGAGTAAGTAAATCGAAATAAAACTTTAAAAATGCCTTTATGGAGAGAATGACTATCTCTGAAAGCTTGTTTTTAATGATGATAAAATTCATGATCAGAATTTGTTTCTGTTTGCTTTAATTCAGGGGTCAAAAACTGAAATACCATCAGAGGCCCAGGAGGGGCTAGTTGTAACTGGCAAATATA
GGAATGGACATTCCTAACGGGTGGTGGGCATGGGAGATGCCTGTGTAATTTCGTCCGAAGCTGCCAGGAAGAAGAACAGAACTTTGTGTGTTTATTTCATGATAAAGTGATTTTTTTTTTTTTAACCCACTCACTGGTCCCGGTCTCTGGATTCAGCCCCATTCCTCCAACACTACTAGAGAGACTGTTTCCCCGGTTTTTTTTTT
CTCAGAAAGAATCAAACACAACTGCAATGGGTTGGGTGGTGACGTCCAAAAGATCTGTCCAAGTCCTAAGCCCCAGAACCTGGGAATGGGACCTCATTTGGATAAAGTTTCTTTGCAGATGTAATTAAGGATCTGGAGATGGGATCATCCTGGAGTAGGGTGGGCCCTAAATGCAATGGCAGGTGTCCTTCTAAGAGACAGAAGAG
GTAATGGCCAAATTTCTCCTTCCACTCGTCCGCACGGTACGTCTTCATGGGAGTCATTTTATTCCTTACAGCTTCCTTGTAACCACAGCCCTAAATCCATGATAAAGCTACTCTTGTACTCCTCATGTGTGGTTTTGGTGTCCGTCGTCTATAAAATGTGACTCTCTTACCTACTTGTCAGGAGGCCAGCAGCAGAACCAGATAGC
AATCAGGTGATCACCAAATAGGGGAACAACTGAAAAATGTGAATGAAAGAAGTATGTACCTATACTATAGTGTCAAATATTGTACTGTAAGCTTTAAAATGATAAATTGGAAACTTTCCAAAAGTGGTTTGAATATGGGTCATTTATTTAGTAACTCAGCCAAACATGCTAACATTTTCTTTCCTTCCCCATTAATTTATTTTACT
ATCCAATTCCAATATTGACAAATAATTCTAAACAGCTACTTTTAGTTTGTATGTTTAACGTCCTGTGAAATATTCCTGTATTAACCCCAAGCCTTTTGATGATAAAGCTTTATTTTCTATTATTTTTAGTTCTCAAGATTTTATTGAGGATATGCTAATGTGTCAAGGTCCATCTTAGATGCTGAGGATAAAAAGCTGAGGGATAC
TAGGAATAGGCATAAGGATCAAACACACAAGGTCGATAGAAAAGGGGCACAGTCATCACCACCTTCCTCGAGAATAGCCTTCTTTGACTTTCCTGATCTGGATAAATGTATTTCCCCTCTGAATTCCTACAACAATTACTGTCTGTGCAACTCATTTTCCCAGCTTCCTCTAGGTATCATCCAGTGTCCAACACCTCTGCTCAAAG
GGAATGGACATTCCTAACGGGTGGTGGGCATGGGAGATGCCTGTGTAATTTCGTCCGAAGCTGCCAGGAAGAAGAACAGAACTTTGTGTGTTTATTTCATGATAAAGTGATTTTTTTTTTTTTAACCCACTCACTGGTCCCGGTCTCTGGATTCAGCCCCATTCCTCCAACACTACTAGAGAGACTGTTTCCCCGGTTTTTTTTTT
CTAATCAGATTAAAGGAAGACATGTATGTCTTTTGTTTAAGCACCTAGTCCCTTATGTATCAGTAAACAGGTTTTTAAAAATCTTTTATGTCATTTATAGGATAAAACATATGCTTGTCTGAAAATATCACCTTTTGTGGATTTATCTGATCACCAAATAATAAATATTAAGAAGAATGGGGGAAAAAGGATAGAATATTAAAACT
