# Supplementary material for: Poly(A)-DG: A deep-learning-based domain generalization method to identify cross-species Poly(A) signal without prior knowledge from target species
Source: PLoS Comput Biol. 2020 Nov 5;16(11):e1008297. doi: 10.1371/journal.pcbi.1008297 (PMC7671507; doi:10.1371/journal.pcbi.1008297)
Supplement: S1 File — These three datasets are produced by previous researchers and we use them in our experiments. (ZIP) [file pcbi.1008297.s002.zip › human/omni_polyA_data/positive/ACTAAA.txt]

TGGCGTTTTTTTATACATAACCATGGATGTAGTGGGAAACAATGTTGTTTGGTAAAAATAATGTACTTGATCAATGTAAAAAAGTATATAAAATAGTCTTACTAAAAATCTAGGTTTTTTTTTCCTCCATGAAAATCTGTTTTTTTAGGCCAAAGTCAGTATAAAAGAAACTCTACTTCTTGGGCTGGGCATGGTGGCTCATTCCT
GTCATTGAACTACTGTCTTGTTTATGAGACCATTCAGTGGTGAACTGTTTCTGGCTGATAGGTTATGAGATATGTAAAGCTTTCTAGTACTCTTAAAATAACTAAATGGAGTATTATATATCAATTCATATCATTGACTTTATTATTTTAGTAGTATGCCTATAGAAAATATTATGGACTCAGAGTGTCATAAAATCACTCTTAAG
GCTCCACCTCTGAGCCCAAGGAAGAATGAGTCACCCCAGAGCCCTAGAGGGTCAGATGGGGGGAACCCCACCCTGCCCCACCCATCTGAACACTCATTACACTAAACACCTCTTGGATTTGGTGTCCTCATTGTCTATCTAATGTCTCACCCGCAGTGTTTTAAGTGGATCTTGGTGCCCTGGCCCAGGAGGGCACTGGCGTTTTC
CCTAAGCCTGCTTGTATTTCCTTCAGTGCCTGGCCCCTGAGGCCCACGGCCCTGCCCCCTTCACTGAGCAGATGTTCACAGGCTGTGGGATGCGACCATAACTAAACAGCTTGACGTCACTTTGCCATCTTGAATTTATTCACATATTTTGAAAGGAGTGCCACCTTGTTAGCTAGCTATCAGGACTCAAAGAAGATATGGTTCTT
ACCCCCATCCTCTTACTCCTTTCATGTCCCATTTCAGACAGAGTAACCATTAACAAAAAAGAAGAGAAAAAGTTAAAGTCGTTATATTCAAAAGCCCTAAACTAAATATTATTAATAACCCCCTCTGAATTTCATGTCTCTGGAATTGAGGTGGTAGTGAACAGCAGATCGGTCAGCACCAGAAGTCAACTGAGTTAAGGCAGGAA
TACTTCTCCCTTCCCGGCCACCCTGTGCCCCCTTCCTGGTCCCAACGCCAGCCCTTCATCCTTCCTCCCTCAGCAGCCAGGCAGACATAACAACAAAACTACTAAAAGGAGCTTCACTGCAGTGAGCTGTTTCCTGCCCAAACTAAGGGAATAATGTGAACTGTGTGCATGTGTGTGGTGTGTATGCATGTGTGCATGTGTGTGTG
AGGATGTTCAACATCAGTTTACTTGCAGCTGGAAGCATTTGTTTTTGAAGTTGTACATAGTAATAATATGTCATTGTACATGTTGAAAGGTTTCTATGGTACTAAAAGTTTGTTTTATTTTATCAAACATTAAGCTTTTTTAAGAAAATAATTGGGCAGTGAAATAAATGTATCTTCTTGTCTCTGGAGTGTCATTTGTACTTGAA
AGCTTCTGATATTGTTGTAATTTCTACTTTATTTCAAAGAAAATTAATATAATAGTTTCAATTTGCAACTTAATATGTTCTCAAAAATATGTTAAAACAAACTAAATTATTGCTTATGCTTGTACTAAAATAATAAAAACTACCCTTATATTGGACTTCCTATCAATGAATTAGTAAGTATAGAAACAGATAACTGAATGGCTTTC
CTACTTTATTTCAAAGAAAATTAATATAATAGTTTCAATTTGCAACTTAATATGTTCTCAAAAATATGTTAAAACAAACTAAATTATTGCTTATGCTTGTACTAAAATAATAAAAACTACCCTTATATTGGACTTCCTATCAATGAATTAGTAAGTATAGAAACAGATAACTGAATGGCTTTCTGCATATTGTACAGTATACCTAG
GGTGATGGGCAGATTGGAAAAAGCACCGCAGATGGGAACCTTAATCTTTCTTTTCTAAAATTGATGCTATGAAAATTTGCGTTTTCTGTAACTTGTAAAAACTAAAAGTTGCTTGTCTACTGAAAAGCCTCTCTGCCTCTATGTTTTATACCATCGGATGCCAACTCCCGGCCTTCTAAGCCACCTCCCCTTTAGGCTAAAACTGA
AGAAATTAGCCACAGTTTCGCTGAATCCTCGACCGCTTAATTCACTGCCAGAGCTCTACTGTTGTGAAGAGAGAAGCAGCTTTGAAAGAAATGCTTTTAAACTAAAATAACCACGGCATTCGAACAAAATAACGTTTGGCATTCTTAGGTGGCCCTTTTAGACTAAGTTAATGGCAGCAGAACTACTTTCAGTTTCAGTGTGTATA
CTCACGCCTGTAATCCCAACACTTTGGGAGGCTGAGGTGGGCAGATCACGAGGTCAGGAGATCAAGACTATCCTGGCCAACATGGTGAAACCCTGTCTCTACTAAAAAAAATACAAAAATTAGCTGGGTGTGGTGGCATGCACCTGTAATCCCAGCTACTCAGGAGGCTGAGGCAGGAGAATTGCTTGAACCCAGGAGGCAGAGAT
CAAGAATGCTGTGGTCATCATTTGGAGTACAAAATGGCATGTGCTTGCTGCTAGTGTGCTATAATTAGACATGACACATATGTTGACAAAAGTTAATTAAACTAAAAGCTAATTGGCACACCGTTTATTTTCTTTGTTGGTTATTCATTGTGTTTTGATTTTGCTACTCTTATTTCATAACAGATGGCTTAAAACAACCATTTTAT
TGCGATAGAAGATGGGGCTACCCTTCAGGAAGGGGACCTGCCGAGAGAAGTGAGAAAGAGAGAATAGGCAGGACTCTTTTTTAGAGCCGGACACTTAGTCACTAAACAATCTTTGTTACATAAAATACTTAAATCAGCTTGCTTGGGACTTTTTCTTTCTTGGCTTCACTAATGCTCTTGGTGAAACATCTTTTTCCTTTTTCTTT
CAATATATCCCCCCACTCCAAGGGAGGGCTGAGATGATCACTTCGTTTTCTGTTACGGCTACTTTTATATTTTTCAACATTACTGCTGGTCTGTAAGAGAACTAAAACATCTGATTTTCCTCATTTCCTTGTAAAGAGGTGTTCAAATATGTACTTGAATTTAATTATTTCTTCTGGTCAGCTGCAAAACCTGCTTTTCTTCCTTA
GCTGTCAGCCCGGAGTGCCTGCCACCTAGACACTGATGCCATTGTGTGCTGCCTCAAGACTGCTGGAGTCAGGACATTTTATAGAGCCTTTTCCAGTTTTACTAAAAAATTTTTCCATTGCCTTTGTTTCTGTGCTTTTTCTTATTCATCCACCAGGTGTCTCCCCAGTCCGTAGCTGAATTTCCCTTTCGGGATTGGGAATGGAC
GCATTCAGGGGAGGAGGGGGAGAGATTTTTACACATTCTCTGCTTTACCAGTTTTGCAAGAACATCTGGTCAGATTGTAATTGTTCCAGGTTGCAGCTTTACTAAAGCAATCGCTCTTTTCTGATTAGAAATCCTTCTTGTATGAGTCTGTTGTTCATTTCAACCCCTCTCACATGCCTATGCTCCGGTTCTTTGTCCACTCCTGT
CAGCCGGGATCGGGTTGTTGTTAATTTCTTAAGCAATTTCTAAATTCTGTATTGACTCTCTCATGCATGTAACTGATCCTTAGATATTGTCAGCCAAATGACTAAAGGATTTAGAAATCTGATTGACTTTTGGAAATCTGATTGACTGGCACACTCTCTCTGCCTCTTTCTTTCTCAACATTTTATTTCTAACTATAGTTTCTTCT
ATTTTTAAGAATAGTAAGTGCAGGATGTTGATAGGTTATTCTGGGAGGAAGGGAGATGGGGTATGTGAACTCTGTACTTTCCCCTCAATTTTGCTGTGAAACTAAACTGCTCTAAAAGTAGTTTGTTTGTTTGTTTGTTTTTAAGTAACAATAAGAAGTATAATAGGCCGGGCACGATGGCTCACGCCTGTAATTCCAGCACTTTG
GCATCTTCGGCAATGCGGGCGTGACTTGGCGGGATGTCGGTGTTTGTGTTTGCATGTGTGTGTGCGTGCGTGCATGCTCAGTCTGGAAAACTGGTGACTCACTAAAACACCGAGCTTTCTGATCTGAAGAGCTTATATTCGGCTATTTTTAGCTCGTCTTGTCTCTTGGCCCTTTTTTTCCCCTTGTCTGTTTTCAAATGTAGAGG
AGGATCTTATTTTGTGAACTATATCAGTAGTGTACATTACCATATAATGTAAAAAGATCTACATACAAACAATGCAACCAACTATCCAAGTGTTATACCAACTAAAACCCCCAATAAACCTTGAACAGTGACTACTTTGGTTAATTCATTATATTAAGATATAAAGTCATAAAGCTGCTAGTTATTATATTAATTTGGAAATATTA
TAACTCTTGGCCTCAGAGGAAGGAAAAGCAACTCAACACTCATGGTCAAGTGTGATTAGACTTTCCTGAAATCTCTGCCATTTTAGATACTGTGAAACAAACTAAAAAAAAAAAAGCTTTTGTTTTGTATTTGTTTACTATGAGTCGTTATTTAATTTCTCTTGAAAATAATTTCCTCAAAGCCCAAGTCAATAAATGTTATCAGC
ATGTTTATAGAGTTTTACAAGTTCACAATTACAGGTTTTATTTTCATGTAGCACTATAGAAAACTTTCCCCCTCATTCCTACAGTCTTCACAATTAGTTGACTAAATAATAATACATAAGAAATAATATATTAGAATGAATTAGTTAGAAGTGTTTTTAAAAGCTCTAGGGCTGTGTGACTTCTGTGTTGCTAGTGGTGCCCTCCC
CATGCCTGGAATCCCAGCACTTTGGGAGGCCAAGGTGGGTGGGTTGCTTGAGCTCAGGAATTCGAGACCAGCCTGGGCAACATGGTGAAACCCTGTCTCTACTAAAAATACAAAAATTAGCCAGGCGTGGTGGTGCTTGCATCTGTGGTCCCAGGTATTCTACAGGCTGAGGTGGGAGGATCACTTGAGCCCAGGAGGCAGAGGTT
GGAGTACCCCCAGCCCAAGAGATGAACATCTGGGGACTAATATCATAGACCCATCTGGAGGCTCCCATGGGCTAGGAGCCAGTGTGAGGCTGTAACTTATACTAAAGGTTGTGTTGCCTGCTGAGCTGTGCCCTATTGTGTGGTCGGGGGATGAGGATATGGCAGGGAAGCTTTCACCAGCCACACAAGGGTCCTTTCTCCAATCC
CTGCTGGATACGTTTACCCCTCTTGTCTTCCTGCAGTACCACACTTCTGTCCCCTAACCTCCTGAGGCTGTTCTCTGTAAGTCTTTTAAGTTTTGGTTGGACTAAAGGCTGAAGTGAAAATCTCCCTGTAATCCTCTTCCTCCATTATGCAGTACACGGACACCTGGCTACAGACCAGGACGTGGCTTGTGTTCTGTTCCTTTCAC
CTGATACGGGGTGTGCTTTATGCTGCTCTTTGCGGTTTGTTGATCCCCTCCTCCCCCACTCTCAATACCTAGAGAGTGAAACCCGTACAATGAGATAAAGACTAAAAAGAGAAATCCCTTCCTATATACAGTGTGCTACATTTACAAAAAATTTCTCCTTAAGAAAACAGAATATTCAAAAACAGCACTTTTCCAGGAAGTTAGTG
CTCACACCTGTAATCCCAGCACTTTGGGAGGCCGAGGCAGGCGGATCACGAGATCAGGAGATCGAGACCATCCTGGCCAACATGCTGAAACTCCATCTCTACTAAAATACAAAAACTTAGCCAGGCATGCTGGCATGCGCTTGTAGTCCCAGCTACTCGGGAGGCTGAGGCAGGGGAATCACTTGAACCCAGGAGGCGGAGGTTGC
GGGTTGTTTTTGACAGAATCCTCAGACGTTGCAATTGATATCTAAAAAGAAGTCACTTGCTGGAGCAGCACAAATCTTATTGAAGGGGGCAGAAAGACTGACTAAATCAGTTACCGAAAACCAAGAAAACAAGCTACAAAGAGACTTCAATTCTGAGCTTTTGCGATTACGGCAACACTGGAAACTTCGAAAAGTTGGAGATAAAA
TTCCAGGCTGTCTGTGAAGCCTGGGGAACACAACGGCAACTGGGAGATTTGTGAGTGAACACTGTTTCATCTTAATATGCTTCTGAATTTATTTTCATGTACTAAATAGATCAGCTCATCAAAGCCATGAATGTCACTTTTTTTCCCCCTCAGGGTAAAGGCCATTGTTAGGCCTGAGTTGATTTAAATAACAAAGTTAAATACAA
AATCATTTTGTACGGATCACGGGAGCAATGCTGTACGGTTTTGTACACTGGTGGTTTGTTTCCTAGAAAACCCATTGTGTCTCTGGATTTCTAGCACATTACTAAAAGAGCCTCTGCTTTGTAAACATGGCTGCTGCCTCTTGACTTCTGTGGCTTTGGGTATTGTCGGGAGAGTGGCCCCATCCAAGGCCATGGCCATTCCTGAT
AGGTTCCTGTTCCTTGTTTCTCAGTGTATTCATTTCTTCCCTGACTATGACATGTTAAAAAAAAAAGAAACCTGGAAACATGCAGTATATGGCAGAGCCAACTAAATCTCCTAGTAGACAAGATGATTTCTGTGTGTGTGCAAAGTTTATCTGTATTCTCAAATTCACGCTTACTCAACTTTAATATTTTCTTTGGTCCTAAATTT
TTTTTGCCTTATTATGCAGAAGTGTAATTTCTTTTTTGGTTTGTTTTTTTAAAAGCAAACGAAACGTGTAAATAGTCTGTTGATATAAATATATGACGTTACTAAATTCTTAATCTAGATAGACTTTATAAAAACCGTTTCCAGAAACCCCTCTGGTTGTTTGTCTAACATGGTCACAAAAACCCAGGCGCTGCTGGCTGTAAACA
ACTGACAGGATAATGACATTACAAAGAAATTGTGTTATATTCAACTTTGCCTTGATAATTATTGTAAACACTTTGTTCATTTTTTCTTTTTTATTCACAAACTAAATCCACCAGGAAATTATAAAGTTATTTAAAAACCGTGCTGTGTCCTTCTTTGAGTGTCACCCAGCTGATCATCCAGGCAAGGTGTGTCCCCAAATGCTAGA
CGTGGAGATTGACTGTAAATGGGACATGAGGGAATTTTTTTGTGGTGATAGAAATGTTATAAAACTAGATGTGGTAATAGTTGCACAACTCTGTAAATTCACTAAAAGTCACTGAACTGTACACTTAACCATAGGTGGGTTTAATGAAATGTGAATTACACTGCAATAAAACTAAATAAAAGCTGAGTTAGTACCACTTGCCTTGG
GAATGTCTCTGTAACTTGGAATTGCAATTTCACTGTGTTAAGTAATCAGAACTCTGCTTATAAGATTTATCTGTATCTTGTTTCATAATTTAATAATGAAACTAAATTCAAGTTAATGTAATGTTGATCTCCGTCGAAAAATAACTTGTGAGCATTAAAATATCTGTATGGCATTATAATAGGCACCTGTCATTAATTATGATTTG
GGTTATCTGTCAATTGTCAAATGCTGTTTACCTAGAGCATCGGGGTTCTCATTTGCTAGACTTTTTTTTTTTTGCAGTTTATTATTCTTTACCTCTGTTTACTAAACTCCAGCATCTCACCTACATTATGTAACTTTTTATCAAAGTTAAGTGAAATGTAGATCTTGAATTTTCTCTTTCTTCAATAATTCTTTATTGCTTGTGAA
CCTGTATACCTTCTGTACAAATGTTTGTGTTTTCATTGTTACACTTTGGGGTTTTACTTTTGCAATGTGACCCATGTTGGGCATTTTTATATAATCAACAACTAAATCTTTTGCCAAATGCATGCTTGCCTTTTATTTTCTAATATATGATAATAACGAGCAAAACTGGTTAGATTTTGCATGAAATGGTTCTGAAAGGTAAGAGG
GTCCCTGGAATGTCTATTTTTATTTTGATGTTTTACCTTTGTAAATGTGTCAAACTCATTCATTCCTTAAAACTGAGAACATGAAATAACAACCACTTTTACTAAATATTTTTGAAGAGAAAAAATTTAATCTACATTTCTGTACCCCACCCCCCACCAGCACCTCCAGTGTGGATTTCACTTTTCCCTCGTTGATTCACACACAC
CTCTTACACTGTAGCCTCAACTAAGGCAATTCTGCTATGTTTGTTCTTCACTATGATTTACTGTGTGCCAAAGGAGTTTTGACAGGGTACAGAGTATTTTACTAAAAGTATTTTTAAATGTTTCTCATGTGATTTCTGTACCTTCTTCCTCCTGCCCCTTTTGCTTTTTTAAAGAAACTGGGGAAGGATTTATGAATACACCACCA
GGTGGGGAGTACCTGCTTAATGGGAATGGGGTTTCTTTTTGATATAATGAAGATGTTCTGAAATTAGATAAGAGTGATGGTTGCACAACCTTGTGAAAATACTAAAAATCACTGAATTTTATGCTTTAAAACAGTGAACTTTGTGCTATATGAATTATATCTCAAAAAAACCTATCATTTTTAATGTAAAGGACATTATTTATTTA
ACAGCTGCTTCTTCACCTCCTGAGCCACTCACTAATCAGAAGACATGTTGTTGAAATTGTTCACGTGTATGTTTTTAATGTAGATTGAAAATGAAGACAAACTAAAATGCTTCTCTGTCGTAGAGAAAATAATTTGGTCTTGTAGAAGTAAGCTAATTATCTTTTATTTTCCTTTTATATTTTTAACACCGACAGTCAGTTCCCCT
TCCAGCAATAACGTTTTGTCAGTCATGTTTCATGTTTTAACTTAGGTGTATTCATGTGTGACACTTCCATGTTGACAGGCCCGGAAAGGCCTCATTTTTAACTAAAAGATGTTTTATAAACCCAGGTTTAATTGTGGTGTTCTAATTGGTTCACATTTTTCTAGAATGAAGAGCATGGGACAAAAAAATAAGATATGATTTCCTAT
TCAAAGTGACATTTGACACCACTTCACTGCTCTAATGTTGCAGAAAATAAAGTTATCAGATGAGCCTGTAGAAGCAAAAGAAGATTACACTAAGTTTAATACTAAAGATTTGAAGACTGAAAAGGTATGTGGGTTCAGGTGTAGTGGTGTTTCGTTCATACTCAGTGCGTGATGTGCATGAATACATGAGGAACAGTTGCACGCTT
ACAGGATTATGCTCCAGAAATAACTGCCCCTGAAGAGAATGAGGAATTACCTTGCACTGAACCATAGGGGAAATCCACTTCACAGAGCTTGAAAGATCAAACTAAATTACTTGAGGGAAGAGGTATGGTCTTTTTTGGTTTTCTTTTTCTCCTTTTTTTTTTTTTTATTTTTTTGAGACAGAGTCTTGCTCTGTCGCCCAGGCTGG
TGACAGTGTAATTTAATTAAAAGGTGTAAATGTTTTCATCTCTTAGGCTTGCTGTCTCCTAAGGTCACCCAAGCAGTGGTTGGATTTTATACACATTACTACTAAAATAATACTGAAGTTGGATAAGGTTATCCTTTCTGTATTTGCGTCTTTCTTGTGACTAACCACCCTGATATAGTATTAACCACTGTGTTCAAGAGTAAAAA
TGAACAGGAATTAAATTTTAAAGTATTGCCTTAAGATGGCTGTGCTAAATAATAATCATTGCAAGAGCAATACTTTTACCTGTTTCTAGATGACAATATTACTAAAATTTCTCAAATGAAGACTTTGTTTTAGCTTCAATTACTTCAGAAAATATAAATTTTAAAGATGACTATGAGATAAATCATGAACTCAGTGGAATTTTCAG
CTTGTGAGAGAATTTGTGGATGAAGAACCTGTAAGATCACAAGTGAAACAATTTATTGATGTCAATAGATTTATACACGTTCATTAAGAATCAAAACTAAACTAAAACATCAGTCTGACTAAAGAGACCACCACAGATATTTCATATGCTGTACATCAGTAACAAAGGGTACCAAATAGTTAATATCCATGTACTAGTCACATGAG
CGCGTCAGGTTATAAATGACCCTGTCTCCTTTGTTCGGTGTACTCTTGTGGCAAAACTGCTGGCAAGTGTACCCTTTCTGCAGGAAGTAAAAATGGCCTTACTAAATAAATTTATGTTCAAGTGCTATTTCTTTACGACACCGAGGAACAAGCATTTCAAACATAAGGACATGGTCTCAGAAGAAAGAGGCCTAAAGGAGCCACCC
GCAAGGACTGGCTCCTGTTTGGCCACGACTGATTGCAGCCCCTGGTGAAATGAGAACCCTGTGGGTCGGAACAAAGTTTGGATTATTTATGTTGCAAGTAACTAAAATCTCAAGTGAAACTGGTTTAAACATTATATTTTTATTATTTATTTATTTATATTTAATTCTTTTTTAGAGACAGGGTCTTCTTAGGTTGCCCAGGCTGG
TGTGCTGGTTATTTAACCCCTTGACACTTAGGTGCTAATGTGCAAATGAGGGAACTTGGATCTTGCTGCCAAGGGGTTAAAATTGGGAACCTAAGTTGCTACTAAATCATAGTTCAAAACCTAATAATGTTGTCGTTGTTGCTATCTGATTTCATAGCAGCAGTCACTAAATTGGAAACAAAAGGTTGCAACGTGACAAAAAAAAT
ACCAAGAAAACTTTATGAAATATGAGCATTGTTTCTGGAAGTTCAACTCCCATAAGCTTTTCAAGTATATTAACTCTACCATAATATTATTTCCAAATCCACTAAAGAAAAATTCTATTAACCAAAAGTGTCTTCATCTGTGGTTTTTATTTGTGGTCTATTGGGTGCCTTAGTTTTTTTGGGGGGTGGGGTGGTTTGGGGGATAG
GTCAGCTTCCTGAGGTGGAATCGTATTACCTTTGGGATTAGGACATTTCATTGTCATTATTCACCAGTGTAAAACACTTTTACATTTTTCTACTATTATTACTAAAAACATTTTTCTACTACTTTACAAATCCTATTCTGGAAGTGGGCTCTACCTAGCTTAGAAGATTGTCATTCAGGAGTAGTATCCCTGATGGTCTTGTTTCG
CAGAAGTTACTGTATCTCTTGTGACCCTAATGAAAGAATGTATATGATCCTGGAAAGTGAACTGGGTGACCTAGGACCTCTGATATGAATGTGATCTGAGACTAAAGTTTGTCCTTGGAAACACCTGCAGCTCATTGTGGATTAAGAACCTCACCCCTGGAGGGGTGGAGTTTCTACCCCTGACTCATGCAGACATCTATTACATG
TGTGTTTCCTTTTGTGTATTAATGTACTCTTGCCTTGGCTAAAACTTCCAAAACAATGTAAAATAATTGTGTTAATAGCAGGCTTTCTCATTCTACCCTGACTAAAATATGAATGACCCTGGCTAGGTGTTTTATTGCTAAGAATGATGTTGACGGTTGGTTGCAGATAGGTTTTTTTTATTATTATTATGCCAAGGAAATGTTCT
CTGAGAGCAATCTTGTAGTGTGGTTGTGTAGAGCAATATATATCACACTGAATTTATGTGCTGTGGAAGTATTTAGGGATGAAATCTAATGATGAGTACAACTAAATCTCAAATGGTTCAGAAATATGTGTGTGTGCTCGTATGTATTTTACATAAAACAAATATGTCACAATGTTAACTGGTGAATCTAAATGAAGGGTATATGG
TCAGTGTGGGAACCACAATTTGAACGCAGGCTATATTGGATCAAAGCTGTTGTTCTGTCACAGCCTTTGTATGTCTGTCCTACCTACCAGGGATTTTTACACTAAAATATGCATGTTGCCATGGAAGGATGCCACCTTTCGACTGTTGGCTGCTTATCCACACATGCCTCATGCACAGGATTCTGGGGTAGAAGTGGGAGACTACA
AGCTGCCTTTTTGAACGTGTAGTTTTGCAGTCCTCCCCGGCCCTTACATACACAGAAGTGTGCGCATAAGTCGCATTGTTTTGTGGTTTGCTTTTCCTCTACTAAATGATGTGCCTGCTGTTCTCCAGCTTGTTTTCTTTTAATGTCCTGGAGGACCACACAACTGCCGAAGTGTTGTGTGGCGTGTATGATCACACTTCTTCAGC
CAGTTTAAATAAGTCTCATTTCTTATGGCCTCATAAAGGTTCATCTGGCATTTTCTTGCAAGTAGACATTTTCGTTGCTTCCAGTATTACATTATTTTCAACTAAACTATAATGAGCAGCTTCATGAATACAGTGTTTTTCTTTCTTTTGAATTATTTCTTTAGGATAAGTTCCCAGAAGCGGAATTTCTGGTTCAAAGGGTATGA
GGAGATGCAAAATGGTTTTGCTGTGTAGATTCATGAATGCTGGACTGTTGGAGGATATCTGAGTGTGCTTTGCATACTTGGCTTAATTTGTTTTTTTTTAACTAAAAGTAGTTGTAGGTGAAATGATTACTTAGGTAATTGTTTTGGTAAATGGCTTGAAGTTGAACCACAGCAGTTTTGCTATTTGGAAAAAAAATGAAAAAAAT
TCTATGCTTTCTGTAATTGTGTCTCGTTTGTGTGCACGCAGGTTTGTTTTATGTTTTGGCCATTAAGATTTTCCCCAGCCCTCTGTTTTTTGTTTTTTAAACTAAATAGAGATGGGATCTTGCTATGTTGCCCAGGCTGGTCTTGAACTTCTGGGCTTAAGCAATCCTCCCACCTTGGCCTCCCAAAGTGCTGGGGTTACAGGTGT
GTGGCTACCGCCAGCAGCAGTCTCAGACGGCCTACTGAGCTCTCCACTCTGTTTCCCGCCTGGGCCATCCAACCTTGAAGTCCTAAACCACACCTCAGTCACTAAAGGTCTGTTTAAAGTTGTTCTGGTTGATTGCTTGTTGCCACAAAGGTGTGTTGAGCCCATTCATTTGCTGATTATATTTCTGAGCTGCTACCACATGACAG
CAAGACGCCTGACCCTACGAACTGTGCGCTCACATCATCCATCCCGTACAAGAGCCAAGCCCCTTAGCCCTCACCCATCCCTACAACATGTGAGCATCCTACTAAATATGCTACACCCTAGTCCGAAACAGGCCTGCGCCGGCCTTCAGTCACACTGCCTGCCTCCCCCCAGACTGGCCTCTGAGCCCCAAAAGCTGCTCCCCAGG
AAACTGCATTATTAATAATATTTTAGTATACAGAGCTATTCTACAGTTTTTACATTGTAAACATGACTGTGGTTTTGTATTTGCTAAATATAGGGGTTGGACTAAAATATAATAAATCTGTACCTTATCAAACATTTTCTTTGAGCTCCTGCTAAAAATAGGACATGTCTATGATTGTTCAAAAATATGTTAAATTTAGGCTCAGC
AGATTTATTGCTTATCAAGAAACTGTTGAGAAAAGACTGACTTCTTAAACAATCCAAAAAAGAAACCAGTTCTTCCCCCAAAGTATTCAATGCTTAGAATACTAAAAGGTTTTCTTTGAATGTATATGTTTCTGAAAGTCATTTTTTAATGATTACATTCTGTACATTCTGTAAAAACTTCAAAACCTGGCCAGGCATGGTGGCTC
TATTAATTATTGTTATTATGATGATTATTGTTATTAATAATTATTGTTACTCCACTAATATTTAGCTAGCCTACATGTAGAAGATCTATGGAAACACAGAACTAAACTTTTATTTATATGTTGTGGGGACTGCATAACTAGCCCAGGAAATGACTCTGGTTTTGAGTGGCCTGTAATGGGCAGAGGCTCCCTCGGGGCTCGGGATC
TGCTTGAAATTGTAAAGGCACTTATTGATAATACTTTTAATGTGTTGGTAATGATGTTTAAAATTGAAAGATTTTTAAAACAAAAATGATAGATTTTCTTACTAAAAATGTTTTTATTAACCTTGCTTTTATTGGAAAAAATCAAGCAATATTTCGTTTTCTTTTGTGTTATATTGTACTTTACTGATTCATTTACTGGTGATACA
AGGTGTTTGTTAGTACTGTGAAGGCAAAAATGCTTTCTACATTGACATTCATTCCTATTTTACTGGGCACCTATGAATGTATGCTGTGTGCTAGAAATAGACTAAAACATATTCCTATAGCATGTTAGTGTGTTTGCATGTTTGCTGAAAATCCTTTGTGTATAAACCAGTTTGTAAGGTTCTCTGGGTTAGGTAGGGACTCTGCA
TAAGTTCACAGGGTGCCTGGGCTGCATTTGAATATCACTTCCCCTCTGCATTTTCCCATCACATAGAAGACTTTGACCTGTGAAGCTGCCATCTGTTAATACTAAAATTCCCAAATAAGGTTCTGTTTAGAATGTCCCTTTTTATGCTTCTTAATTATTAGCAGTAAATGTTCATTTTTATGGGATCCTAAGCTAAGAATAGATGT
TCTGCCTTGCTTTGCTTATGTTTAGCTGTTTCTCTGCTACCTTTCGAGCAGACTTCTTTACTACACTGCACTGGATTGCTATATTTTTAACCAGAAATAAACTAAAGATTAGAGCATGTTCCAGTTAAATTCAGTTTTATTGTTTTCCGTTACATGTTCACTCCCTGTTCCTTCTCGCCGCCTGGTCTGGTGGGGGCATAGGAGAG
GAGCTGAGAAACGGAACCTCGCGAACCACTGGTGGCACATCCTTCTCCTCCCCCGCCCCTGATCACCCGCCCCCGGATCAGAAATATATCTATATTCTCGACTAAAGTCTCATCAGGAAATATTTCCTGTCTTTTATTTTAAGCATCAAATTGTTTTAGTTGATTTAAAAAGGAAAAAATACAGAAAAGACCAAAAAAAGGCCAAG
CCGCGCACGACTGTGGTGGGGCCGTCGGTCTGTTCTGGTTGCCTCTTCCTGAATGGGACGCCTGGGGCTTTCAGGGCAGGCAGCTGTGCATGTTCTCTCAACTAAAGGTCTTGTGAGAGGAGATTTGGCTTTTTCCTTCCGTGTCAGCCAAGGATTTAATTAAGAAGAATTCAACTAAGGACTTTTCTGGGGTGTGGGCAGAGGTT
TCTAATTATTGGACTGTGCCCTGTTTTTAGTTTTCAAATCAATTTCTAATTCTGGTGATTGTGTGATGTAAAGAGGTGCTATGATGGTCATGCAATTAATACTAAATATTGAATCAATGCCCAGAGCTTTATTGGATTCACTTTGTGTGTGTTAGTGCTCTAAAGTAGCAGTATTATTATTAAACTGTCCCCAGAGTAACCCTGTA
TTGACTGGGTGGGATGTGAATGGAATGTTAGAAATGTTGTGTGAATTGAAGTTCTGTATTCATTATAGATGTAGCCCTTATTTAAAAAAGTGAATTCCATACTAAAACTAGGAATGAAAGTGAGAGATTTCTAAACTTTTGCGAAAGTGGGTCATTTTTTGTTTGACTATAATAGCAGGAAGAATTATAGCAATCTGTCATTTTAC
TAATGGGATTTCTTTTTTAATTTCTTTTTTTAGATTGTTCACTGTTGGCATAGAGGAATACTACTGATTTTCGTATGTTAATTTTGTATCCTGCAACTTAACTAAATTTGTTTAACTATTCTAATAGTTTTCTGGTGGAGTCTTTAGGTTTCTCCAAATAGAAGATTGTATCATCTGCAAACAAAGAGAATTTGAGGTTTTCCTTT
TCCCATTGCCAGTGCCTACGAAGGGCTTGACCCATTCATTGTTAGACGCTCAGTAAGTGTGTATTGAGGCAGCCCTCTGTGCCACTCCAGGGCTCTTTCCACTAAATCATGAGTATGTTGGTTTACCAGATGGAATGAGTAGCCTCTTCTTTGGATACATAAACACCCGATGGATATTGTGGGTCACTGTGGAGGGAGAATGAACG
TAAACATGCTCAGAACACCTAAAGTTGAGCAAAATCATCTAACAGAAAGCCTGTTTTATAATAAAATGTTGAATATCTCATGTAATTTATTGCATACTGTACTAAAAGTGAAAAAGAATGGTTGTAAGAGTACTTAAAGTACTATTTCTACTGAATGTCACTTTTGTACCATTGTAAAGTCGAAAAATCATAAGTCAAACCATCTT
GATGTTCACCTCCTTCCTGCTCCTTCCAAAGGGTTCGGGGAGAAGCTGAGGGAAAGTTTAGCTAGCACCTGTACCCAGAAGGGAATTCTTAATAGGAATGACTAAAGCGACAAACATGGTGAGGAATTAGGAAATTCAAGGATGATGAAACCTGGCCGGGCACGGTGGCTCACGCCTGTAATCCCAGCACTTTGGGAAGCCGAGGC
CGTGGGAGGCCTGTGAGATCCAGGACTAAAGATTATGCTGTTTCCTAATGGGCAGATATGTAAGTAGGTAAGTGGGATCCTCAGGTAAGCGGGATCCAGAACTAAAGACTGTGCTATTTCCTGATGGGCAGATGTGTTGTTTCTACCTCATCTTGGGCAGCACCTGGATATGCTGGCGCTGGTTCATCACTGGAGGAGCCTCTTGT
TTAGGCATAGTCTTCTTTCTTAGATTCTCTTTGTTGTTGTCCCTATTGCTGGTTTATTACACTGTACAGACCACAAAATGTAATATTCTTTTGTATAACTACTAAAGAAAAATCCTTGTAGATCTTTGTGCCTTCACCATGGCTATCTATACCTGTACATGAAATGTGTTTGTATTGTGCTGAAGAGCTTAATGTCAACATTACCT
AACCACAGTTGTGTTGTTTAAAGCTCACATTTCTTTCTGTCACCACAGAGATTGGCCTACGGTTTCTGTTTTGAGGGTGCTGTTCAATAAAGCTGTGTACACTAAATGTCTTTCCTCTCTGAGTGGGCCTTGCTCTGTCCATGGGAAGTTTTAATGAGGTCTCATTGTTTGACTCCCTCAGGTTACCTGAGGGAATAAGTGCATCC
AACGGCCACCTCCGACCCTTGAGTCCGCCAGAGTCGCTCTCCCTTTCACATTTGCAAGCAAAACAACATACGTAATAGTGACATCGAGGCACTTTTCCAAACTAAAATGATCCTAAAATAATCTGAATGTACTGTTACTTTTGATCGTGTTACCCCAAAAGATTAGCTCAGATTCACTTGGTTCTTTTATTTCTTTGGGAGATGAT
AAACCCCTAAGAGACTGCGTTCTGCAAGCATCAGTTCTACGGATCATCAACAAGATTTCCTTGTGCAAAATATTTGACTATTCTGTATCTTTCATCCTTGACTAAATTCGTGATTTTCAAGCAGCATCTTCTGGTTTAAACTTGTTTGCTGTGAACAATTGTCGAAAAGAGTCTTCCAATTAATGCTTTTTTATATCTAGGCTACC
TCATGCCTGTAATCCCAGCACTTTGGGAGGTGAGGCGGGCAGATCACTTGAGGTCAGGAGTTTGAGACCAGCCTGGCCAACATGACAAAACCCCATCTCTACTAAAAATACAAAAAAATTTGCCTGGCATTGTGGTGTGTGCCTGTAATCCCAGCTACTTGGGAGGCTGAGGCAGGAGAATTGCTTGAACCTGGGAGGTGGAGGTT
TGGGCCTTGAGTTTTCAGAGAACAGAAAGCCATTAAGCTGTTTCCCCTATTGTATTCATGTGCCCTTTGTGTTTCTGGCAATAATTTATTTTATATTTCAACTAAATTTTAAATTTCTAATTCATGTATTGTTCCTTGTGTAATTTGTACTGTACCATTCAGCTTATTAACCATTACTCCTTGTTTTCCACCATTTGTAAATTCAG
CACACCTGTAATCCCAGCACTTTGGGAGGCCAAGGTGAGAGGACTGCTTGAGGCCAGGAGTTCAAGACCAGCTTGGGTGACATGGTGAGATTCTGCCTCTACTAAAAAAAAAAAAAAAAAGAGAGAGAGAGAGAGAACCAGGTGTGGTGGTATGTACCTGTAATCCCAGCTACTTGAGAGCCTGAGGCTGGAGGATGGCTTGAGCC
CACACCTGTAATCCCAACACTTTGGGAGGCCGAGGAGGGCGGATCACCTGAGGTCGGGAGTTCGAGACCAGCCTGACCAACATGGAGAAACCCCGTCTCTACTAAAAATACAAAAAATTAGCCGAGCATGGTGGCGCATGCCAGTAATCCCAGCTACTCTGGAGGTTGAGGCAGGAGAATCGCTTGAACCTAGGAGGCAGAGGTTG
TTGCCAAATCCTCTCACTCCTTCCTTCCACCCATTCTCAGCTTTGGATGCACAGAGACATTCATTCCTCCTCTCAACTCTGCTCCTATAGGCAAGTAGTGACTAAAATCCTCGTGAAGCAAGGTGGGGAGGTTGATTAATAATTTAACTTGGGACTGGGCATGGTGACTCACACCTGTAATCCCAGCACTTTGGGAGGCTGAGGTG
CTCACGCCTGTAATCCCAGCACTTTGGGAGGCCGAGGCGGGCAGATCACGAGGTCAGGAGATCGAGACCATCCTGGCTAACACGGTGAAACCCCGTCTCTACTAAAAATACAAAAAATTAGCCAGGAGTGGTGGCGGGCGCCTGTGGTGGCCAGCTACTCAGGAGGCTGAGGCAGGAGAATGGCGTGAACCCGGGAGGCGGAGCTT
TCAAGCCTATAATCCCAGCACTTGGGAACCTGAGGCAGGCAGATCACCTGAGGTCAGGAGTTCAAGACCAGCATGTCCAACATGGTGAAACCCCATCTCTACTAAAAATACAAAAAAAATTAGCCAGGCATGGTGGCACATGCCTGTAATCCCAGCTACTTGGGAGGCTGAGGAGGAGACTCACTAGAACTCAGGAAGCAGAGGTT
ATAACACTATGAATTATGTGCAGAGTGAAAAGCACACAGGCTTTAGAGTCAAAGTATCTCAAACCTGAATCCACACTGTGCCCTCCCTTTTATTTTTTTAACTAAAAGACAGACAAATTCCTACCTCTCTGTACCTTGGTTTCCTGCTCTGTAAAACAGGAATGAGAAGCCCTACTTGCAAGGTTGTGGTCACCATTCCAGGAGTC
CACGCCTGTAATCCCAGCACTTTGGGAAACCAAGGTGGGCGGATCACCAGAGGTCAGGAGTTTGAGACCAGCCTGGCCAGCATGGCGAAATCCCATCTCTACTAAAAATACAAAAAAACTAGCCGGGCGTGGTGGCACACCCCTGTATTCCTAGCTACTCAGGAGGCTGAGGCACGAGAATTGCTTGAACCTGGGCAGTGGAGGTT
CTGAGCTAGCAGGTTTAAATAAACAGTTTTGCTATACTGTAGAACAGCATAACAGAGAAGTACAGAGTCTTAAGGAACAACATCAAAAAGAAATATCAGAACTAAATGAGACATTTTTGTCAGATTCAGAAAAAGAAAAATTAACATTAATGTTTGAAATACAGGGTCTTAAGGAACAGTGTGAAAACCTACAGCAAGAAAAGCAA
CAATAAGAAACCATTAAGTAGTCAAACTGCTTATTCAGGCTAAGTGGGAAATGAATTTGTGCAGTGTGTTCCCTTAATTATCTACTGAATGTTGTTACCGACTAAACAAGGTTTCTAAAAGTCTCGCATTTCTTTTACTATTCAAAACTCTTTGGTTGGAAATGACTAATACTGCTCCAATTTAAATTATCTGAAATGTGTGTGTG
TAATACTATCCAAAGTAGGATTCGGTCCTGTAAGTCCTAACTGAATTTCTTTTGTAAAACTGATACGTTTAAACTGTACATTGCATAATCATTCTGTTAAACTAAACCTTTGTTTAATACATAATTGTAAGAGCATATATTTGTTATTGAATTGAAAGACTTTTTTTGTAGCTTTTGCTTTTAAAGAAGATGGCAAATTATCTAAG
TCTCCCGTGGTAACTTTTATGGATTCTGGCTTTTCTACAATTGTTGCAGGCTCTGGAATGAAATGTAAAAGATATCCATATTTTAAACTCAAATTGAAAAACTAAAGAAAATACAGATCCTGGTGAGTGTGTGCCTTGTATCTGTGATAACATCATCTTTTTACTAACCGAGAACGGATAGCGTGGCGAAGCACTCTTGCATCCCA
CTTTATAGCCTCTATGAGTCTATCTTCTGTATAAGTTTTGTAATATTTAACATAAGGCTTAATGGGAGATGTTCTTTTGTCTTGTATTCAGATATTGCCAACTAAAGCAATAACCATCAAAAAACACAAGAACTTGTCAATGCTAGCAGTAATTTTTGAGTGTTTGTGGCTCTCGGAATGATTGACTTCGTTCAGTGACTACTATT
TTCACTACTATACTAGGTAAGACCTAAGTGAAACAGTTCCTGTTTTTCCTTAATACTGTTTTCAGAATTTTGAAAATGTACTTATATATACATAAATACTACTAAAAAATTAATGAGCCTGGCAAACCATTGATTTATAAAAGTAAGTGTTCTAAGAGGGGAACAAGACAGTTCTGTGTGATAAGGAAGTTAGGCTCCACTTTTTG
CGAGGCGGAGGTTGCAGTGGGCCAGGATCGTGCCACTGCACTTTATTTAGCCAGGACAACACTCTGTCTCCAAAAAAAAGTTTCTGAAGGTAAAAGATATACTAAAGGATATACATATACTGCCTCTTCTATGATGTTTCATTTGACCTACACCATCAGCATCTTCAGGAAACAGTATGAAACTAATTTCACATTAAATGTTGCAA
CCCAGAGCGGGTGGGCGGGGGGTGAATATGGTTGGCCTGCATCAGGTGGCCTTCCCATTTAAGTGCCTTCTCTGTGACTGAGAGCCCTAGTGTGATGAGAACTAAAGAGAAAGCCAGACCCCTATCCTGCTTCTGTGGTTATTGCGGGGGACTTCAGCAAGTGGGGTGTGTGCCTTGCACCTGCGGCTGCCGTGGGCCCCCCCCCC
ATTGTAGCTACTGATTGCACACAAGTAAAAAGGGAAAAAATATGTACTCGGGGGATATATGTATGTGTGTGTGCGTGCATAAATTATTTAAAATAACTGCACTAAATCCCTTTAAGAAATGCATTTCTGGGTTCTTTCATGTGTCTTTCTGAGTTTTACAGAAAAAGAAGACGAATATTGGTCCCTGTCATTTGGCACACAGATTC
GCACACCAGCATTGGGAATTCTGTTTGGGGCTCTATAAATACTGGTCCTCCTAACCAGTGGGCATCTGACCTAGTCAGTAGTATTTGGAGTAATGCTGACACTAAAAACTCCAACATGGGATTCTGGGATGATGCAGTGAAAGAGGTGGGACCTAGGAATTCAACAAATAAAAATAAAAACAACGCCAGTCTCAGGTAGGGCTCAA
ATGGCTGTTGCTGCAGAAGATGTCCTCGTAGACTGTCATTGCTCCTCAGGTGCCTGGGCCGCTGAACAGTCCTTGGGTCATTGTCAGCTGAGAGGCTTATACTAAAGTTATTATTGTTTTTCCCAAGTTCTCTGTTCTGGATTTTCAGTTGCATATTAATGTAACGGGCCATGGGGTATGTACATGTAGGGGCTGAGGTTGGAGGC
CTCACACCTGTAATCCCAGGACTTTGGGAGGCTGAGGCAGGAGGATTACAAGGTCAGGAGTTCGGGACTAGCCTGTCCAACATGGTGAAACCCTGTCTTTACTAAAAATGCAAAAATTATTCTGGGTGTGGTGGCGGGCATCTGTAATCCCAGCTATTTGGGAGGCTGAGGCAGGAGAATCGTTTGAACCCGGGAGGCGGAGGTTG
TAACAGTATTGGGATTGTGCCCTCTGTGAGAGAAAAGGAAGATCCTGAGCCATCAACAGATGGAACATATGTTTGGAAGATCTTTTCCCAAGAAACTCTTACTAAAGCACAAATTTTAAAGCTCTTTCTGTCCTATGATTATGCTGTGAAGAAGCCATGGCTTGCATATCCTCACTATAAGCCCCCGGAGAAATGCCCCTCTATCA
TTGTTGTTTCTTCTCAGCTCTTTTTAAAATGTATTGCCTAGTGTAATTCTAAATGCATTTTTCTTTTTTCGTTAATGTTCTGAAAAAAACTTTTTAAAAAACTAAAATTTTATTTTGTTTTTTTTTAATTGACACATAATAATTGTACATATTTATGGGGTACATAGTGACGTTTCAATATATATAAAGTATAGTGATCCGATCAG
CTCCTGACTCCATGGTATCCTGACCCCAGACCAGCAGCCTTATTTGTGGTTAAAGAACGTGGAAAAACAGCTTATGTTTGAATTTTAAAATCATGCCAGTACTAAAGATCTGCATTCCATGAATATTGAGCTTTGCTGTGTGCGGGTTGCTACGAATTTTGTAACTATTTTCTCTAAGAGCTCTCAGTATTTTACATATACAATTC
TTTGTTGTAAACCAATGAACATTTGCTAGTTGTATCAAATCTTGGTACGCAGTATTTTTATACCAGTATTTTATGTAGTGAAGATGTCAATTAGCAGGAAACTAAAATGAATGGAAATTCTTAAAGGGAATGATGTGATTCAAGCTGGAAAGAGGGTTGGGAGAAACAGCTTGTCCAGGTGGAGCTATGTTATGATCAGATCGAAG
TGCACAGGAAGGGACCCACAAGTTTAGTGTTGAATGGCATAAGAAACCCAGTCTTTGACTGACTATAACAGATTCCTGCTCTCTGGAGAAGGCTTCACTGACTAAACTATGTGTGACTGCAGTCAGTGTTCCGTCTGAATTTCATGTCAGTCCACATTCAATATTTGTAGGTTTGATAAATTTCACAGTATAGCTTGTCAGCATAA
TGACCTGCTGTCTTGTTACTGCTACAGTAAATGTTATAAGTTATGGATGAAACTTCAAAATGTACATCTCACATGTTATGCATTCCTATAAATATACTATACTAAAGATACTATATGGTTGTCTCTTTTTTCCTAATTAAACCTTTGTTCAAAGAAAAGAGTAATTTTTTTCTTTCTCCAAATATATGAAAGACTTAGAAAAGGTA
AAAGGCACCCTGTTCTGTTATGGTTTTTCATTATATAAAATTATTATATCTATATATGACATATGCTAAAATTTCTTGGAGAGTGTTAATCTTTTCTGTGACTAAATAGCAATAATAAGTGGAAAATTAGAAATTATTTCCAGGTATTATATTTGTCACAGGCCATTGTAAATACCAAGTATATTGTGTCTGCCATAATTTTTAAA
TTCACAAGGTCATGATCAGGAGACTTGAATTGTTACTGGATGTAGGAATTGTTTCACTGCTCTTAACTTGCTCAAACTGGGGCAGGTTCCAGGAACTTGAACTAAAAATATCTATTTAAGCCTCTCTCTCTTTCTCTCCTCCCCAACTTTTTTCTGAAAGCCTTGATTTCTGTAGACAGAACTATGGTTTTTGGCATGTTGGGTCA
CTCACGGCTGTAATCCCAACACTTTGGGAGTCTGAGGCGGGCGGATCATGAGGTCAGGAGATTAAGACCAGCTTGGCCAACATGGTGAAACCCCGTCTCTACTAAAAATACAAAAAAAAATTAGCTAGGCCTGGTGGTGCGCGAATGTAGTCCCAGCTACTCGGGAGGCTGAAGCAGGAGAATTGCTTGAACCTGGGAAGCGGAGG
CACGCCTGTAATCCCAGCACTCTGGGAGGTCGAGGTGGGTGGGTCACCTGAGGTTGGGAGTTCGAGACCAGCCCGACCAACATGGTGAAACCCCGTCTCTACTAAAAATACAGAAAATTAGCTGGGCATGGTGGTGTGTGCCTGTAATTCCAGCTACTCGGGAGGCTGAGGCAGGAAGAATCACTTGAACCCAGGAGGCGGAGGTT
CATGCCTGTAATCCCAGCACTTTGGGAGGCTGAGGCGGGCGGATTACCTGAGGTCAGGAATTTGAGACCAGCCTGGCTGGCATGGCAAAACCCTGTCTCTACTAAAAATACAAAAATTAGCCCTATATGGTGGTGCATGCCTGTAATCCCAGCTACTTGGGAGGCTGAGGCAGGAGAATCGCTTGAACCTGGGAGGCGGAGTTTGC
TTGTCTAGTTGGGATCTTTATGTCACTAGTTATAGTTAAGTTCATTCAGACATAATTATATAAAAACTACGTGGATGTACCGTCATTTGAGGACTTGCTTACTAAAACTACAAAACTTCAAATTTTGTCTGGGGTGCTGTTTTATAAACATATGCCAGATTTAAAAATTGGTTTTTGGTTTTTCTTTTTTCTATGAGATAACCATG
TTTCCGGTTCCAGTAGTGAGAGGAATAAACACTTAAAACTCCAGTCCAATACACTCTCAATGTCAATACCCTCCCTATCTTTAAAAGAAGAAAAAAAAATACTAAATCATCTTTGTTTAAAGAATCCTGGCCCCTGTGATTTGTTAATTTGTTCGTGGTTTTATACTGTTACTACTGTAACAGTTTGCACTACACCATTTAGCAAC
GTGACTGGATATGGACTCCTTCCAAGTCTCATTTAATTGGATAATGCCTACGTTTTAAGTATCAGAAGTGAGTCTTTCTCTATTAAATGAAGTCAGTTCCACTAAAACCTAAATCTTGTTTGGCAGGCACTCCATGTTTCTTAATTTTTATTCCATGCTGTATATTCTTTTAGACTTGATTTTCACTTTTTTTTCTTTTTTCCTGT
CTTTTGCACTGCCCCAGCCGGCTGCTGTCCTGGGGTTGTCAGCGCCAGTCAGACTGCTTTATGTTCTGAGCGCGTATGACCCCTTTGCAGTGGAACAGAAACTAAAAGCTCGACGGAAACTCATTCTGCAACAGTGCTTTCTTTGCGTGCATGTTGGTGGCTGACAAGGGTGGTGATGCGATACCGAGAGAAACTCTCTTAGAAAA
AGTCAAATACCTTGATGTTTGTGATCTCTAACTCAAAAAATTTGAAGTGTTTTAAGTTGTTTCTGGGTAAGGGAGATGTTAGGAGAAAGGAAATGCTGTAACTAAAGCTCAATTATTATCAGTTCTATGCTAACGTATACATTTTAATCATAGTTACCTAAGCAGCATGCATTAATTGAACCTTAAAATGTTCCCAGCAGGCTGGG
GAGGAGGAGGGGGCTGTGCGGTGGGGTCGGCAGGCGCTGAGCAAGCGGACACTGTGCCAGCGGGACTTTGGGGACCTGGACTTGAATTTGATTGAGGAAAACTAAAACTGAGAGGCTACTTCCTGGGGCCACACAGACTGACTCTCTCATGGCTACTAACAAGTGTCGAGTCCCCAAGGCTGGGGGCCGAGCCTGGGAATGGGGGT
CTTGCAATATTGAAGATGATTTATTGCACCTTTAAATTTCTACTCTTTGGCTCCATGTACTTGTCTTTGAGAAGCTGAGAAACTGTAGATTTGGTTAAGAACTAAAGTTCTCTTTCCAAAAACTATTATTGAGACCTTTCATTGTTTTCTTTCTTTCCTCATTTTTAACTTTTCTCAGTCATGGTGTCCATGGGTTGGCTGGCCGA
CGTTACTGTAGTTCCTAGAATGCTGTGAGGGCGGGGGGTTCAGATCAACATAAAGCCTAACTTGCTGGAGTTGTAGTCTCAAGGCTTTCTCTCTTGCTTAACTAAAACCTAAGGACCACTGTTTTTGGTAGCAATTATATGGTTACTATCCACTGCAGTCCTCAGTTGTTGGGGTAAATCCCACATGGCAGAGTAAGGCACCCCAC
TGCTTGTGTCTCTTTCCCCCCTTTTCTGTATATAGAGTGGTTTCAGATTGTAAATAGCGCGTCAGCGAACTTGTCTAAATCATATATTTTTGTCTAATAAACTAAATGAAATGACACCCCCTCCCCGCTCCTGCTGCTGTGTGCCTGTCCAGCGTGTGTGTGAGTGTGTGTTTGTGTGTGAATGTGTGTGTGTGAGTGTCTGTGTG
ATGTATATAATGTATTTTATTTTTATTGGCTATTTTTATAAAAACTTTTTTTAACTAGAAATTTAATAATTTCTTCCATTTATATATACATGCAGGAAATACTAAAGAATGAAAAACACAGAGAAGAAATCAAAATAAAAAGCCAAGATTTTTATGAAAAAGAAAAACTCCTTAGTAAAGAGACCAGTGAGGAACTCCTGCCTCCA
TATGCCCACAATCCCAGCACTTTGGGAGGCCGAGGCGGGCGGATCACTTGAGGTCAGGAGTTTGAGACCAGCCTGACCAACATGATGAAACCTCATCTTTACTAAAAATACAAAAAAAAAAAAAAAAAAAAAATAGCCAGGTGTGTGGTGGCACATGCCTGTAATCTCAGCTACTCGGGAGGCTGAGGCAGGAAAATCGCTTGAAC
AGATGATAAGAGAACTTGCTTGGTCAGGACAGCAGCCAGCTTTGTATTGTAATGCTATATTATGTAAATGTGATGAAAATGTTTTTGTGAAGTACTTGTAACTAAATTCCTACAGCCATTTTTCACTCCCAACAGCTGTTTTTATTTTACCTCTTTGGCCTAAAGTTTTCATAATTTCAAATTTGGGGTTTAGTGTCCTTTATTTC
ACAGATTTAAGGGTTGGGTTTTTTGTTTTGGTTTGGTTTTTTCTCCCTTCATATTTTAACTTATTAAATCTTCTATTATTATGTACTATGATTTATTCCTACTAAAACATAAATTAGTCAATTTGGGGAGCTATTAAATTTTGATGTTGCCTCAGTTATTTTCATTAATAACTTTTGCTAAAATTTACCTTTTAAAAGTTCTGAAA
GACCTGTCACTGTTTGGAGATTGATGGGAGTTGGAACTGTTCTCAGTCTTGATTTGCTTTATTCAGTTTTCTAGCAGCTTTTAATAGTCCCCTCTTCCCCACTAAATGGATCTTGTTTGCAGTCTTGCTGACAGTGTTTGCTGTTTAAGGATCATAGGATTCCTTTCCCCCAACCCTTCACGCAAGGAAAAAGCAAAGTGATTCAT
GTCCTCTCCAGGAGGTTGGCTCCTCTCCAGAATCACCCCAGCTGGAACCACCCCATTCCCTGCACCCCTCTTGACTTTTGTATCATTGTCCCTCTCCTTCACTAAAGGCTGATCCTTTTCAAGCTGGATTTCAGTTACAACTTCAGCTTCAGACTGCTTTGCCTCTACAGTGGCACCTCTTCTGGCAGCTGAGGAGGCCTCCTCTG
AGCCACATACTAGCAAGTTACTGAACCTCTCTGAGCTTTAGTTTATACATTCAGAGGGGCCAAATTTTCCCTGCCTTCCCACAGCATTACTATGAAGAAAACTAAATGAGATCATCCACCTGGAAGTTTTTTCTTCTTCTTCTTTTTTTTTTTTTTTTTTGTGAGATGGAGTTTCTTGTTGCCCAGGCTAAAGTGCAATAACACGG
ATGCTTTGAAATACACCTTACACTCTTCATAGAGGCATTTACAGGGTTCCTGAAGTTTTATTTCTGTTTTGGTTCTTCTTTCACTCCTACTGAAGTCGAAACTAAATTGGATCTAATAGGATCTAAGATTGGTGCCTTATTTAGGGTGATAGGGGTATAGCAATGTCTAATTTTGTGTGTCAAATTGACTTGGCCACAGGGGGCCC
ATTTCTTTTCTAGGCCTGAATGTATCTTTATTTTCATGTTATAGGACAATATTAAGGCATTTTAAAGGTCATCATCCTTTCATCTATTTTAGATACACCTACTAAATGTTTAATATATACTTTTGGAGAAGTACAACATAAGGGAGTCTTTAATCTGTGTTTTCCTTGGCTGGGTTAATGACTGTTTATTTAAAGAGTGTTGTAAA
AGACTAACAGCTGAAGGAAAAGACATAGATGATCTTAAGAGAATCAATAACATGATCGTAAAGCGACTCAACCAACTCAACCAACTGGACTCTGAACAAAACTAAAGGAATGATTTTCTGAAAGCACCTGCTAACACCTTGAGCTTTTTACTTTCCTGGGAGTGTACAGGGTTAGGAACTGAGAAAGTGCACTTCCTCAGGCAACA
TTTGCTTTCTAGGCTGGCTGGAGAGGTGGGAGCTCATTGATAGACTCATGATGGAAACTATTTTTGAAACAGGCTTCCTCCTTCAGGAGAGATCATGCGGACTAAACTGTAGCAATTCCAGTGCACCTGGCAGTGATCCTTTTCTTTGCAAAGTACTGTCTCTTTGGTTCCAGTAAGTTGGACCACCACATGACATCATTTTCCCT
CCTCTCTCAGGAGTATCTTACCTGTAAAGTCTAATCTCTAAATCAAGTATTTATTATTGAAGATTTACCATAAGGGACTGTGCCAGATGTTAGGAGAACTACTAAAGTGCCTACCCCAGCTCATGTGGATTACAGTTTTTTTTTTTTGTTTTTTTTTTTTTGAAACGGAGTCTCCCTCTGCCGCCCGGGCTGGAGTGCAGTGGCGT
CAAAACTTCCCATTAAATAGGAACTGTAAACTTTATATACAGATAAAACAACCACATTTTCACAAACTGAAACTTGAAAAATTAAGTAAATTGGTCATTCACTAAATTGGCTGCTTGGCAAACTAATTTTCAAAGAATTAGCATGTTCTTGGTTGGAAAAGAAAAAGAATAAGCAAAGTCAGAAAGTAACAAAAAAGATCTCTAAA
GCTCACGCCTTAATCCCAGCACTTTGGGAGGCCGAGGCGGGCCCATCACGAGGTCAGGAGATCGAGACCATCCTGGCTAACATGGTGAAACCCTGTCTCTACTAAAAATACAAAAAATTAGCCAGGCGTGTTGGCGGGCGCCTGTAGTCCCAGCTATGGGAGGCTGAGGCAGGAGAATGGCGTGAACCCGGGAGGCGGAGCTTGCA
CAAAGCCCGAATATGAATGCTGTTATTTCTTTACAGAAGATCATTGAAATTCAAAGTATGTCTTTAAAGTTCTCTTAAAAATTCTAAGCAGGTAAAACTAACTAAAATTATATTGAAAATTATAGTACAAAGAAACATTTATTTAGAGTTATCATAATTTGCACATGCGTTCTTAAGTATATATCTTAATGTGTTGCTCTTAATGC
TGATTTGGGGTTTCTTCAAGAACATTCTACCAAATTTTTGTACTATTTCTAGGGAAATTTTTCAGACTTTAAAATTCTAATGGTAGTCAGATTTCATGTCACTAAACAAGAAATCTGACAATAGTGCCAGGAAACTAATTTCCTGATACATTAAAAAAATTCCATGCACCACTTGCAATGAGAGATGACTGAAAACCAATGAAGCA
CTCACGCCTGTAATCCCAGCACTTAGGGAGGCCGAGGCGGGCGGATCACGAGGTCAGAAGTTTGAGACCAGTCTGGCCAACATGGTGAAACCCCGTCTCTACTAAAAATACAAAAAAATTAGTTGGGCGTGGTGGCGTGCGCCTGTAATCCCAGCTACTTGGGAGGCTGAGGCAGGGGAATTGCTTGAACCCGGGAGGAGAAGGTT
AAATGAAAATCATGATCATGTGCCTTTTGGGAGACATGGTTTCTCTAGAGGTATATAGTTTGTAATTACCCGCCTTGGTAATAACCTTCCTGTGGAACTGACTAAAAATTTTTGTTTTATTTGTAGAGATTATGATTTGAGGTATACAGTAACTTTAATGTTCTATTCTTGGAATCTACTCTATCTCCCATGTTTAAACATTCTTA
TGAAAATAATTTGTTTTACTATGTAATTAATGAGTCTGCCTAGTTATAAAATAATCTTAAGTCTTATATCAAATGTTCCTTGGAATTTACATAAAAGCGGACTAAAGATTTCATTTGAAAAAAAAAAAAACAGTAAATTGGTTAAATGACTTATGGAATGGCCACTTAATAGACTGACAAAAATAAAGTAGCTTAGTGTTACTGTC
ACGCCTGCAATCCCAACACATTGGGGGGTCGAGGCGGACGGATCACTTTGAGCCCAGGAGTTCAAGACCAGCCTGGGCAACATGGCGAAACCTCGTCTCTACTAAAAATACAAAATATATATATATATATATATACTAGCTGGGGCACATAGTGGTGTGCACCTGTAGTCCCAGCTGCTTGGGAGGCTGAGGTGGGAGGATGGCTA
TAATTTGCATCTAGTTATCTGGTCTTCCAAGCTAGCTTTTTCAAGTATTTTTACCTTTACACATAAAGTTCTATTGGAGATGTACTTCACCCTTTTCTGCACTAAAGAGTTTAATTTTTCAAGACTCAGTTCAAACTTCATTTTGTTCTGTGAACATTTCTCTGGTTTTCAGAAAGTTATTCACATGCCACTCTCACTCTGCACCA
CAGAGAAGCCCTGTGTATGTATTGAATGTGGGGAAAAAAACACAACTCAAGCCTTATACATCATCAGAAAATTCACCATGGATGGTGAAACCCTATCTCTACTAAAAACACAAAAATTATCTGGGTGTGGTGGTGTATGCTGGTAATCCTGGCTACTCAGGAGGCTGAGGCAGAAGAATTGCTTGAACCAGGGAGGCGGAGGTTGC
TGGCTGACCCCATGCTCAGCCTCTAGGGGACGGCAGGCCATCAGGCTGGGGGCTGTGCTATGTGGGATGGATGTGTGAGGAACCCCGGTTCCACTTAACAACTAAATACAACATCTTTTGCACCCCTAGAATGTCATTTTGCCCTCAACCTTGGTATTTCTCCTGGGGCCCTTTTAGTCTTGTGCTGACTTTCTCCTGTCCTCTTC
TTTCTTTTTTTTAAGAATAATTTATTGTTCAGGAGAAAGAATGTATATGTAACTGAAACTATCTGAAGAATGCACATTGAAGGCCGTGAGGTACTGATAAACTAAAGAATTTATTATTCAAAATACTAAGCAATAAGTAATTGTGATTTATTTAAAGTTTTGTCCATTTTCCATGAAAGACATACTGCAATAAAAATGCTACTCTG
TGTATCATGTTTCTCACTGCTTTCTATGTTAATGCTGTGTAAATACTTAAAATGGAATACTGTATAAATATTATTTATATTTTCTCAGATGAAAATATATACTAAAACATTTGGTATTTCTGTTTTCTGTTTCATTAATGTATATCTGATGGAGTACCATTTAGGAATATAACATTATTGGGGCAGAGGTCCCAGCCATTGCCAAA
AAAATGAGGGTCTCACTGCTTTAGGATTGAAGTGGCTGGAAAGAGTGATGCCTGGGGAAGGAGATGGAGTTATGAGGGTACTGTGGCTGGTACTTTCTGTACTAAACATTTCCTTTTTCTATTTTACCACTAATTTTGTTTTAAACTGTGAGCCGTCCAAGTCAGAAGAAGACAGCAAAAAAAGCAACTTTTCCAACATACAATTT
TTCACTCCACTTATTTTTATATTTATCCATTTTATTGCATTTATCTATTGATATACTTCATTCTTTTTGATTGCTAAATACTATTGCGGTATACAACCACACTAAACATTTTATTATCCATCCATTTGTCGATGGACATTTTGGTTGTTTCTCATTTGGGGCTCTTGTAAATAAAGCTGCTATGAACATTTGTGAATAAGTCTTTT
CACACCTGTAATCCCAGCACTTTGGAAGGCCAAGGTGGGCAGATCACCTGAGGTCAGGAGTTTGAGATCAGCCTGGTCAACATGGTGAAACCCCATCTCTACTAAAAATACAAAAAAATTAGCTGGGCATGATGGTACGTGCCTGTAGTCCCAACTACTCAGGAGGCTGAGACAGGAGAATTGCTTGAACCTGGGAGATGGAGGTT
ATCTGAGAAGTTTTTGCATCCGTAAAACAGAAAACAGCACGAACTTTAGGAAATGACAATGGGCACAGAATGCAATAAAAAAAAAAAACGGGGAAAGGTAACTAAAAACTTAAGGAAAGATAAACTGAACAAGAATGGCTCAGACAGCAGGCAAATCTCCCCAATTAGAAACGAAGTGAATAGACCCAATTGAATGAGATGAATTC
ACATTGTGACTTTGCTGTCAAGTGTAGAGTCCCCCCTTCAAAATAAGCTTGTGACCATTTTGTATGGCTTGTCTGGAAACTTCTGTAAATCTTATGTTTTACTAAAATATTTTTTGTTATTGTAAAAAAAGTTTAAAGTACTAGGTAATTATAAGAAATGTGAAGCACATATAGGAATAAAAATGATTTAATGATAAATGAATTGG
TGAGACTATTTGGCTTGACTACCCTGTATATTGTGTAGAAATCAAAGTTCTTATCTGTACATTTCTGGTCCAATACCTGTCTTATTAGTTGTCCTTCCCCACTAAAGTTTGCAAAACAGAAAATGTTACTATTTCTGGTATTTAATGACAATGAAAGGTTTGGTCATATTTCATAGTGCAGTAGCGATAAGGAGGGTGTCTCAAGT
TGTGTAAATACTAGTCTTTTTGGAAAAAAAATAATGTAAAGATGTTTTGTATAAACTCTGAATTATTTTCTTGTTGCTTTTTTCTTAGAAAAAAATGAGAACTAAAAAAAAAAAATTAACCACATGGAGAAATGGGTGTAAAATGGTGTCGTGATGTTGGGAAATGGAGAGTGAGAGTTGTGTGCGTGCGTGTGTGGTGGGGGTGT
CTTCTGTAGAGTTTGTGTTTTTTGTTTTTGTTTTTGTTTTTGTTTTTGTTTTTTTACCTAATGTGAATCTTATTTTATCTACTCAACTTCGTTCAGGTTAACTAAAGATATAGATATAATGGTTAATATAGTAGCCTCTGTGTATTCTTTATAATGAATGTCACCTCAACTGTGTAACAGTGAAGTTCAAAAATAACTGTTGGAAA
