# Supplementary material for: Poly(A)-DG: A deep-learning-based domain generalization method to identify cross-species Poly(A) signal without prior knowledge from target species
Source: PLoS Comput Biol. 2020 Nov 5;16(11):e1008297. doi: 10.1371/journal.pcbi.1008297 (PMC7671507; doi:10.1371/journal.pcbi.1008297)
Supplement: S1 File — These three datasets are produced by previous researchers and we use them in our experiments. (ZIP) [file pcbi.1008297.s002.zip › mouse/bl_mouse/negative/negAATACA.txt]

GTGGCTCAGTGGTAGCGCCTAACATGTTTGAAACCCTGGGTTCTATTCCTAGCTAGGGGGGCCAGGGAGATCAGGGATGCATGGGCTTAAGAAGCAAACAAATACAAATAGCCCTATCCTAGCTAAGATGTCACTGTCTCCCGAGTAGGGACTTCTTCATCCCTACAGTGGGGATGAGACTGATTCTTGATGATTGTAACAAAATG
CTGGTTTATGGCTTTAATTTATCTCACTCTCTAATCCAGTTTTCATACCAAATACTGATCAACGGTATTGGCATTTCAGCAGTAACACTTATGGATCATCAATACAAAAGTCCATTAACACTTCTCATGCAAACCTTGTTGATGTCACTTCAGTTTTTCATAAAGTAAATTAAGTCTACCTTAAAGAGTTTACACTGGGGCAGAAT
TCCTCCTCTTCTGAGTCCGACAACGAGGGCTACTTCCTAGGAGAACCCATCCCGCAGCCAGCCCGCCTACGATATGTCACAAGTGATGAGCTCCTGCACAAATACAGCTCTTACGGTGTCCCCAAATCCTCCACCTTAGGTGGCAGAGGACAGTTGCATAGCAGGAAAAGACAGAAGAGCAAAAACTGTATCATTTCGTAATGTGA
ATGACGGATCTGGAGAAGCCCAGTATCACAGGCCACATGTTCGACGTAGTCGTGATTGGAGGCGGCATCTCAGGATTGGCTGCTGCCAAACTATTGTCAGAATACAAAATTAATGTCTTGGTTCTGGAAGCCCGGGATAGAGTTGGAGGAAGAACATATACTGTGAGGGATGAGCATGTTAAATGGGTAGATGTTGGTGGAGCTTA
TACCACCGAATAGTAGATATTAGAGATGGAAAAGATAGTAACATCAAAGCTGAACTTGCTGAAAAGGATTCTTCTAAAACATTTTCTGCACAGCCGGACAAATACAGAGAAGACGCCAACCAGGCGCCTGATGATTCAGCCTCGACCACTGGAAGCAGGAAAAGCACCGTGGAGGCTGGGATAGCTGGTGAGGAGAAAAGCAGAGC
AGTGAAAATCATCAATGAAGTCAAGCCTACAGAGATCTATAATCTTGGAGCCCAGAGCCATGTCAAGGTCCATGGAATAGTACGGCGATCTAGTTCATTTAATACAGGTCGAATTGAACATTTATATAAGAATCCTCAGGCTCATATTGAAGGAGGATGGTTCGTACTTGGCAGAATTCCTGTTGGAGAAAGGGTACGACAGCTCC
TGTGCATGAAGAACAACCAACCACAATACCAATCCCACTCACACTTCACATTGGAGACTACAACATGGACGGCTACCCAGATGCTCTGGCTATATTGAAGAATACATCTGGAAGATGGAGATGGACACATGGATCACTTGCTGCCAGGCTGTGAAGATAAGGACTGTCAGAAAAGTGCCATATATTTAATGAGATCTGGAACAGGA
TAGCCAAACTAACATGAACGACCTTGTCTAAAGAAGACGGCACGGCCGAGGAGCGCATGGGACCTCTCAAGTATGCTGAGCAGCTCCCGGTGGCTCAGATAATACACCAGGAGCCAAAGCCGAGAGACTGGCACCCTCCCGGAGGCTTCATCCTGGGGCTGTGGGCGCTCATCATCATGGTCTTCTTCAAGACCTATGGGATCAAG
AACCAAGCCCTTCAGGATGTGCAGAATGAACAAAGAGTGTATGCAAAGATTTTGAAAACTTACCGGGCTTATCTGCCGAAGATTTTGTCACCCTCTGTATAATACATAGATACTTTGATTTTAAGTTGAACCAAAAAAAATTCTGTAATCTGATTCTTGGAATAATGGTTGAATTTTGTGATAATCCCAAAACTTCTGCTCATGTC
TGACAGAAAATCTTCAAGCTTGGTTCAGAGAGATCTCAAAACAAATACTGTCTCTAAATTATGATGATTCTACTGCTGCAGGCAGAAAAACTGTGCAACTAATACAAGCTCTGGAAGAGATGTTCAAGCAAATGCTTTCCGAGAAACAGTCCAAGTGGGAGCATTACAAGAAGGAGGGCTCTGAGCGCATGACCGAGCTTGCTGAC
CAGGAGTGAGGAATCAAGTGAAGAGAGTCAGGAAGATGAAAACCAAGACATCTGGGAGCAGCAGCAGATGAGGAAAGCAGTCAGGATCCCGGCGGGACAAAATACAGACCTTTCCCACAGCAGTAAGTCTCAAACCCTGAAGAAGTTTGATACTTCCATTTCATTTCCACCGGTAAATTTGGAAATTATAAAGAAACAGTTAAATA
TATCTGGCTTTCGCCCTCAAACACTTGAAAATTTTAGCAGTCCATTGACTTCAATTGTTTGGGACCAGAACTGTTTTTATAAGACGTTAGAATATTTGTGAATACATAATGAGGTATCTTGGGGGAGAGGATTCAAGTCTAAACATAAATCTCATTTATGTTTTATAGAGACCCTGTACACAGGAAAATAATGTCTGCAATATTGA
GATTTAGAGATCTGTTTCTTAAAGCTACAGGGTTTAAAAATAAAATAAAAATGAGTGAAAATACTTGATGTTTCTTGAAAGATAAATTTAATAATAAATAAATACATAAATAATACATAAATAAAAAAGAAAGCCACAGGCCTGTAAATTTTATTTGTAAAAAAGCATTTCTATTTTTATACAAAATTTTTACTGCCTCAGAAATA
TTCTACATGTTACCTTTCTTCCTCCGCACGTGATTGGGAATCACAGCCTTCAGCAATCTGGTCCTCTGTATGAGCCTGGCTTCTGGAAAAGACCTAAATAAATACACACTACTGAGACTGATATGAGCTGTTCTATTGTTGGTTGTGCAGTGCTATAGAATTGAACCCAGACCCGCAGGCACACTGAGGCAGCACTGAGTCACTGA
TGGCTAAAGAAGAACAGGGCTATGTAGTAGAAAAATTAAAATATGAGCGAGAAGATTTAAATAGGCAACTTTGCTGTGCTGTGGAACAACATAACAAAGAAATACAGCGTCTTCAGGAACACCATCAGAAAGAAGTCTCTGAACTAAGTGAGACATTTATATCAGGTTCAGAAAAAGAAAAGTTAGCATTGATGTTTGAAATACAA
CCAAAACTGATGAAGGAGAGTTAAAATAAGGAGAATTTTTGTAAAACTAACATGTAATGTGAACTGTGAATGTATGCCCCAAAATCCTACATATCTACAAAATACACGAGTTTTTCGTTATTTTAGTCACCTTCTCTGGTTGGCTTGGTTTTACTCTTGAGTAATTTTTACTAGGCAACTTTCAGGACAGAATGACAGTTCTTGAA
GTTGACAACTTCCTTCCCAATAAAAATTCACTTACACCTCCTGCCTTCGTAGCTCTGGTATTCACTTTACCTTGTGATAGAAGTAGCATGTTGCTGCCAGAATACAAGCATTGCTTCGGGCAAATTAAAATGCATGTCCTTTCTTAATACACTAGGAAGGAGAAACATCATATGAAATAAAGTGATGTGATGATGAGGGCTTTTGA
CGTCACTATAGGAGACATCAAAACAGGAGCACCACAGTATGGGAGTTATGGAACAGCACCAGTAAATCTTAATATCAAGGCAGGGGGAAGAGTTTATGGAAATACAGGAACCAAAGTCAAAGGAGTGGACCTCGATGCACCTGGCAGCATTAATGGAGTTCCACTCTTGGAAGTAGATCTGGATTCTTTTGAAGATAAACCATGGC
GTTGTTATATTTTATACCAGTCCTCCTTAAGTGAATTCCTGCAAGCTTACTAAAATTCCTGTATAATAGTGTTTAGAAAAAACAAAAAACAGAGAAACCAAATACAAGGGTACATCAGTTTCAGGTGCAGTCCTCACTGCTCTGGAACTCGCTCTGTACACCAGGCTGCCCTTGAACTCAGAGATCCACCAGCCTTTACCTCCTGA
ATTTTTGATTATTAAGTAAAACTTGCTTTTATTTTAATATTGATGTCAGTATTTCAACTGCTGTAAAGTGATAAACTTTTGTACTTGGGATCTTATTAGGAATACAAGAACTTCTAAATGAACCAAATATTCAAGACCCAGCTCAAGCAGAGGCCTACACAATTTACTAATCTTCTTGCTTAGCCTACAGAGTAGTTGGTATAGGT
GTCCCAGGCCTGGAGTATTGTGAGGTTCCGCGAGATCCTTATTCAAATTACGGTCATGGTGTGGTTCAGTATTTTAACGTAGCATCAGCTATTTATGCAAAATACAAACTGCATGGGTTCCAGTACCCTCCTGGGAATCGGATAGTCGTCTCTTTCCTGGATGACGGGAGTAATATGACAGAGCTCATCAGGAAAATGGCGACACA
CGGGTACTGTACTGAATGGCCTAGACTCAAGAGGCCATTTTAGAGCCACTGCCTAACCTGTCCACCAAGCCAGGCCCAATGCTTCCTCTGACAGAAGCGAAATACACCAAACTGGGGTTGTATGAAGACAGTTGGCTAACCACCTTCTCCTCCTCCTCCTCCTTCTTCTTTCTTCTTCTTCTTCTTCTTCTTCTTCTTCTTCTTCT
CTGGTTTAACCATGAGCACTGTTGCTGGAATTCTGAGCATGTTACCTTTGAACACAGAGACAAATGTCCAGAGTGGAATAGCTGGGCCCAGCTCATCATCAATACAGATCAGATTACCAATAAAAGCAAAGAGTCAACATGGGCCTTAATTCACAGTGTGAGCGATGCTTTCTCTGGTTGGTTGTTAATGCTCCTTATTGGCCTTT
ATAAGGAAGTAAGTCATTGAGCATTTTAGAAAAGGACATCAGGAGTTTTATTAAGCGTGTACAGACAAGTTTTTATCCTAACAGTCTTCCTTGTGAGTGAAATACAGCAGCTTGCTAAATCTTATGAAGTCTGAACACTCCCAGTTTACAGCAGGAAAAGTTAACGCCTTGTCAGCACTGACGGTCAGGTCACTTAGCACGTAAGG
CACTTTGACACAGGTGTAACGAGACCGTTTTAAACGTCAGTTGAAATGATGGCTGTACTATTGCTTAAACAAAACTGGAACTGTTGTTGAATCCATAGCCAATACATTTACAGCAATCTTGTACTGGACAGAATAGATTGACATCTAATTCAAGATTACAACACCTGTCACATTCTAAATGTGTTCAGGCTTCTGAAGGGAAAGGG
TCAAGTGAAAAATAATAATTGGGAAAGTTCTGCCAATAAGCCTGTGTCTGGGTGGGGTGAAGGAGGACAGAATGAAATTGGAACTTGGGGTAATGGTGGGAATACAAACCTAGCATCAAAAGGTGGGTGGGAAGATTGCAAAAGATCCCCTGCATGGAATGAGACAGGCAGACAGCCCAATTCCTGGAATAAACAACACCAACAGC
GGATAGTTTATAAACTATTCAGAATGTGCCAGTTGAATTTTGCTTGGCTCATTTGTTTTTTGTACTTTTCATAAGCACAGAGAAAAACTATTAGAAAAGTAATACAGGCCATAGCAGAATTGAAAACCGACAGAGTATTTTTCTCAGAAAACTTGTTATTATAAAATGCAAACCCCAAGTCTGCACTTTTATGTTTGCCTGAAATT
TCAGTCCTTTGTTTACCTACTTTATTAGGAAATGTTAATTCCTTAAAGTTGCAGAATAATTAATGTGAACATTTGGTGCTGATTCTTAAAGATCTATATAAATACAGCCATTACAAGAGGAATACATTTTTCTCCCATGTTCGTTATCTGAGAGAATAGCATTTTATATCATCTTTCTTTTAAGAAAAATAGTGTTAAATTGCTGG
AGAGGAGCAGCACCAAGGCCAGGAGAGACTGCAAAGGGCCACAGCTTCTCTGTTTTTAAAAAATTCTATAATTTGGAAGAAGGTGGTAATTAATTTCCAAAATACACTTCAGAGTCCCACCTTCCACATAGCTCCTTTACTCACAGCCCTTTGGTTTTTCAGACAAAATTTAAGAGCCCTCATAAAGCCATAAGTATTGATTACCC
CGGAGACATAAACAGCTCAGCATCGCTCAACAGAGGAGCCATGGCTAATCATCTTATAAGCAATGCTCTGCTTCGTCCGCATGGTACTAACAATCCCTATAATACATTGCTTGGGGAACCGGCGGTCTGTAACAACCCTTCTATCAGCATGTACAACACACAAGGGCCCTACAGAGAGACAAGTATGGGAGTAAAGCTAAACATTG
TGGAAGTACTTAAAACACTGCACAAGTTTAATATAGAGTAATGGAATGTGGCTTTTTTTTTTAATACCCAGTTCTATCTGCATGTAATTTGGATTTTTCAAATACATTCATTAGTAACTTAAAACATCAGTTTTCTTTTTGTTTAAGTTACTAATCTATAGAAAGGTGATAGTCTTGGGGTAGATTTCCAGAAAATACTACTTGAT
GAAGTACTGAGCGCAGCAGCCGGGCCCCAGCTTCAGTGCTGCCTGCTTCTGACCAAGAAGAAGGACCTTGGCGGTTAGCATCACACGCCAGAGTAGGATGAATACAGGTCTAGGTGGTCTGTGGCTAGTTAGTTTAAATATGCTTCTAGCCTCAGAGAGTTTTATATACATATATGCCTATATGTGTGTATACATACATATATACA
CACCCAACACCTCTTACTTACATGAGTAGCAAACATTGACTAGGACTGCCTTCAGCATTCCAACAGAACTTGTGTAAAATAACAGGTTAAAAGACAACTCAATACAGATCAGACACTACTGGCTTAGCAGCTGTAGTAACTTGCAGATTCATAACTGATTGCTGTCCAAACACTACTGATGAAGCCCTTTACTCCATCTGTAACTA
GTGATTATGAAATGGGACAATCTTTTATCTACAGAGCAAGTGTCTTGGAGAGTGGCCGTTGATAAAGTGAAGCTCAATGTTTGAATCAGCTTCCTCCAGAAATACAAGAACGAAAGAATCTTTTTGTTTTGTTTTGTTTTGTTTTGTTTTTTTTAAAAGCACTCATCTTGTTCATTTGTGGACTTGGAACATGGTGTCTCATGTCA
TCATTATAATAGTTACATGTCGGTCTGTCTAGTTATATGAAGTGAACCAATTGTGATGCCTTTGCATTGTATTGCCTCAGCCATTACTAGAAGGTGGCATAATACATTTCGCCTGTGTTATTAGTGATAGAAATGATTCATTCCTAAAGAAGTTTATCATAAGCTACTGCTTAAGGGCTTGCTCTTCTAGATTGCATCCCCTTCTG
TTGGGATTTCTGGGTGATTTTGAAAACTAATGTGTTTTTAAAAGATGTAATAGCCTTTGACTTTGTAAAACTCTGTATGTCAGTATGCATTTTATTACCAAATACAGAATGTGGAGGACCTTTAGTAGTTTTTATTTTCAGTTCGCCAAACTTCCTTTTTGATGTAAGGCATGTGCTCTACTTTGGAAGGAAATAGAAACAACAAA
GATGAAGTTGACCTCCTCATTGTTATTGGATCTTCTCTGAAAGTGAGACCAGTAGCACTAATTCCAGGTTCCTTTGCAACAGCATCTTGCCTGATTTGTAAATACAAAGTTGATTGTGAAGCTGTTCGTGGAGACATTTTTAATCAGGAAATATATCCCGGACAGTTCCAGCCGTCTCTGTGTCACAAATTCATAGCTTTGTCAGA
GAGGATAATGATTGTCGGGAATGGTGGCATTGCTCTGGAGCTAGCGTATGAAATTGAAGGCTGTGAAGTAGTTTGGGCCATAAAGGATAACGCCATTGGGAATACATTCTTTGACGCGGGTGCAGCAGAGTTTCTGACTTCCAAGCTCATGTCTGAAAAATCAGAGGCTAAAATTGCACATAAAAGAACTATATATACAGTTGAAG
GAACAGCTACTTAATGATAATGTTTCCAGAGCTAATTGCAATAAGATTATCATGTTATTCACGGATGGAGGAGAAGAGAGAGCCCAGGAGATATTTGCCAAATACAATAAAGACAAAAAAGTCCGTGTGTTTACATTTTCCGTCGGTCAACATAATTATGACAGAGGACCTATTCAGTGGATGGCTTGTGAAAATAAAGGTTACTA
TGGCCTATGTATGCTCAGCTGTTGATTGATTTATTCAAATATTTAGCACCTTTCCTTAGAAATGTGGAACTCACTAAACCTATGCAAATCCTCTACAAGCAATACATTCCACATCTTGAGACCTACTAAAGCTCCTGGCTTTGTATATGCTTGGCTCGAATTGATTTCCCATCGGATCTTTATTGCAAGAATGCTGGCACATACGC
CAATAGAGAGTCGAGCCCATCACAAGATGAAAGCTGGCTCCCCAGGAAGTGAAGTTGTTACTCTACAACAGTTTTTGGAAGAAAGCAACAAGCTTACCTCAATACAGGTGAAGTCCTCGAGTCAAGAGAATCTTTTAGATGAAGTAATGAAAAGTTTGTCTGTGTCTTCCGACTTTCTGGGGAAAGACAAGCCAGTTAGCTGTACC
AACATCTATTTCAAGGCCAAGAAAGGTGGTGGCATCTCCTTTAACTCAACAGTCACACTGACACAATGCTCTGAGAAGCTGGTGCAGCTCATCCTACATGAATACAGTATCCTTCCAGGAAGGGCCACCTAGCCTGGGGGCAGCTGACGGGGCTCAGGACCCAGCCACATACTTGGCAGTTGGCCTCCTGATTCCTTGTTGGATGT
CGCACTTCCGGAGCCTGCTGGGCACGGCGGCCGAGCCAGCCCGCGGCGCGGCGCCTCCTCCGGGAGCCGGCAGGAAAGAGAAGAGAGTTGACAACATTGAAATACAAAAATTCATCTCTAAAAAAGCGGATCTGCTTTTTGCACTGTCTTGGAAATCAGACGCATCTCCACCCTCTGAAGTGCATGACGACAATGACAGTCTTTAT
GTATCATCCAGTGAGCACTTCCTTGAGCAGCTTCTGGGCCACATGGAGGAGCTGGAAGGTGATGCCCAATCGGTCTTGGACGCCAAGGGGTTTGCCCAGGAATACAAGAAGGACCCTGACAGAGGGTATGGGGCCGGAGTCATCACTGTCTTCAAGAAACTCCTGAATCCCAAGTGCCGTGATGTCTATGAGCCTGCCCGGGCCCA
AGTTATTTAATAAAAGCTTTGTCATTTTTCAGTATCAGGGAAGTAAGTCATTTAATAGCCTATTTTCCTTAAGAGTGAACTACAGGACAGTAACTATATAAATACATGTTGATTTCTTTTGCAAAACAGTTTTAAGTAATGACATTTTTGCTTTATCAAAATTTTATTCCATCTCTTGGTTTTGTTGTCAACTGCCGAAATGTGCG
GTGAGAGAACAAGAGAGGCAAGCCTCGGGTGGTGGAGAGATGTTTTTTATGCGCACACCTCAGGATCTCACAGGCAAAGATGGAGACCTTATTCTTGCTGAATACAGTGAGGAAAATGGACCATTAATGATGCAAGTTGGCATGGCAACCAAGATAAAAAACTACTATAAGCGGGAACCTGGAAAAGATCCTGGAGCCCCAGATTG
GCATAACTGGAACATGGAGGCTGCTGTCCAGGACAGACTGAATGAGCAGGAAGGTGTACCAAGTGTTTTCAATCCACCGCCAGCTCGGCCCCTACAGGTTAATACAGCTGACCACAGGATCTACAGCTATGTTGTCTCAAGACCACAACCAAGGGGCCTGCTTGGATGGGGTTATTACTTGATAATGCTTCCATTCCGGTTTACCT
GAAGTACTGAGCGCAGCAGCCGGGCCCCAGCTTCAGTGCTGCCTGCTTCTGACCAAGAAGAAGGACCTTGGCGGTTAGCATCACACGCCAGAGTAGGATGAATACAGGTCTAGGTGGTCTGTGGCTAGTTAGTTTAAATATGCTTCTAGCCTCAGAGAGTTTTATATACATATATGCCTATATGTGTGTATACATACATATATACA
TCTTGCCAGGCAAGAAGAGCTCTATACTAAATTATATTCAAGCCTATCTGAAGAGCTTGGAAATGCAGTCACATTGATGGAGACTTACCATCACTGTGTAAATACATCTATGCCGTACTGGCCTCTAAGAATTGCTGGAGTTTCAGGATTCTTGTTAATTTACTGACATTTCTGCCTAAATGAGTAGACCTTAGATGAACCATTAG
CTAATTCATAATCTGATAAAATGTTTATATTCACTGTTATGTAGGTTAATCAATGGATACAGAGCAGTGGTTTTCAACCCTCCTAATCCTGGGACCCTTTAATACAGTTCCTCATGTTGTGATGATCCCCCAACCAGTAAAATTACTTGTGTTGCAGCTTCATAACTGTCATTCTGCTATTGTTACAAATCATAATGTAACTATCT
GCTAACGGGATTAAAAAGGATACATGCTGCTCTCTGGATAGCTTACTTCTTACAATGTACAAATTCCGCATCATTTCACCTTTGAACATTGTTTTATAATAATACAGGTGTTGGATTTGCTCCAGTTTATGTACCATCTTGTAAATCCATTTGAACAGATCATGTTTACTTCCCTGTGGAAGGAACACTGAAAACCTCTTAAAGTC
TCATTGATAGAAGCCTGTTGGTTCAGCAAACTGAAATGAGTGTTGCAGACAGGGTTTTCTTTTCCTCGTTGGTGTTGCTGATTTGTGAGCATGCTTTCTGAATACAAAAGCATGAGTGGCGACCTCCGTGAGGCACGGTGACCTCCTCGAGGCACGGTGACCTCTGCGAGGCACGGCGTCAGTCCGCACTCTTCTGTCCTGATTTG
TGAATACTCGGTGAGTCGTGGAGACCAGGTGGCCCGCATCCCTGTCATCCGGCACATCCTGGACAATGGCAAGTCCCAGGTCTCCTATAGCACACAGGATAATACAGCACACGGACACCGGGATTATGTCCCTGTGGAGGGAGAGCTGCTGTTCCATCCTGGGGAGACCTGGAAGGAGTTGCAGGTGAAGCTACTGGAGCTGCAGG
ATGTGCCTAAATGTGCTATTCTTAGTGTTTGGATTAATCCTAAGGATTTACAGTTTACAGTTAGGTTTAATATAAGTACTCACAGTTAAGTTTATACATAAATACAGTTAGGTTTTATACAAGTATAAGTTTTTTTTTTTGTCTTCTGAAGAACTAGTAGGATGACGCTTTAATATAGCAGTCTGCAGTTTTTCATTATGACCACA
TTGAGCTCTCCAAGGTCTACCACTTCGGAAAGACAGACCTTCTACTGTGTCCCCGTGCCCGGGGAGTCTTCGTGGGTCAAAGAGGTTCTTCATTTTGGAAAATACAGAGATGTAGCAGAATGTGGGGTGCCATCGCTGAACGAAGTGCCCCTCCATTATCTGAAGCCCAACAGCTTTGTCAAGTTTCGTTGCATGATTCAGGATAT
AAAAAGCACCACCAAGATGTCTCTAAATGAGCGGTGAGGCAGCCAACAGCAACTTCAGCTCCTTCCTAAGAAAACATTACTTAAATTGACCCTGGGGTCCAATACAAAAAAAGCCAGTTGTAAGCTAAATGACAGAAGGCTACAGACCTCTGTTCTTAATTGCATCTAATGTGGTACAAAACAAATTGGGCAGTTGTTTCAAAACC
TACAAGGCCAAGGTTTAAATATTACCTCAGCAAACTTCATACCTTTCTCTCTCTTTCTGGACCTCATCTTGGTACACTCTACAACAGCAGTGCTCTCGTCAATACAGAATGATACTTTTGCTGATTTTGACTGCATGACTGATCGCCTTTTGGATGAGATCATACAGTATATTCAGATATATAGTTTAACAGTCTCAAAAATAAGG
TGCTAAATATTTATGGCTGTGGGTATGACTATGCCAAGCGAGGGATACTTTGTGTAGTGAAATCATTTCATATGATGATTTGATGGTGGATACACATCCCAATACACTTGTCAAACCTAAAGGATACGCAAAACCAACAGTATGCCCTAATGTAAACTATTCGCTTTGGCTAATAAGTATGTGACAATGTAGTTCCATCAGTTGTT
GTCTCTGCATCTCCTCTGGCAGAAGAAGAAAATAGACAGTTTTCAACTCAGCTTTTTTGAGAAATGGAAAAAATTATAATGTAAATTTTGCAGTGTAGGAAATACACAGAACATACATGTACAGTTTTTACCACGTGGAGTGTATAATACTTTGGCCTCTTGTGTGATTTACATGAGGGCTGATGTTTGTTAATGTTTTCTAATTT
GGCCTATGTGTACCTAGCTTCCTCATACCACTCAGGCCCACTTGCCTAGGGAATGGTGCCACCCACAGAGGGCTGGGCCTTCCTATGTCAGTTGCCAATCAATACAATCACCTGTAGACATGCCCGCAGGCTAAGATGATTTGGACAGTCCTACAGTTGAGAATTCGTGCTTGGGCAACTCTAGGTATATCAAATTGATTGTTAAG
CCCATGGTTTGGTTTAATTTAAAATAATTTGTTAAACTACTGAGTTTTGTCACCAACCTTACTAAAATTTCTACGTTCTGTCAGTTTACCAGCCTCATAAAATACATTTACAAAGTAGCATCTGTCTCTGATGTACTTAGGTAATGGATTTCTACATGTTTATATTCAAGACTTCTCTCTCTTTGCTCTCAGGCAGCCCATCAGGT
TGAGCAGAGTTTGTCCTGCAGTGGATGGATGTTGGCTTGTCCTCAGAATTCCTTCTGGTACTTGTCAACCTGGTCAAGTTCAACAGCTGTTACCTTGACGAATACATTGCATCAATGGTTCGGGTGATCGTTTGGGAGTTCTCAGAGCCCTCTTCTTCAAAGTGATCAAGGACTACCCCTCCAATGAAGACCTCCATGAAAGGCTA
TCATCTAGTCGGGCACAGCAAATGCATGCCTTTTCCTGGATTCGAAATACCTTAGAGGAGCATCCTGAGACGTCACTCCCCAAACAGGAAGTCTATGATGAATACAAGAGCTACTGCGACAATCTTGGCTACCATCCATTAAGTGCTGCTGACTTTGGAAAAATCATGAAAAACGTCTTTCCAAACATGAAGGCACGCCGTTTAGG
GCCTGGGTTATGAGCCTTTCTCCTACCAAGGTCCAGGACATCCTGCCCTGGGCTTATCTTGGTTGGGGACAGTGAAATATGTTCAGGACACTGGCTAACAAATACAGTTGTACAGACTCTTCAATGTCAGAGTCTAGAGGTCAGCCCCTAGACTGTTATATGTCTCCAAGTGGCTACCAACTCAGCCTAAAATAAAGAAGTCACTC
TGGAACCTAGCCTGCCTGCAACATCTTCACCCCTCAGGCTGTTCATAAGTGGCACAGCCTGTAGCTCTCACCCCTCCAAACTGGTCAAATGCAGCGAACTAATACAGACTAACACAGCCTACACCCAAGGCTTATGGAACATCATGAAAGAGGGGACAAAAAGACTCTGAGAGCTTGAGGATCAGGACATCCACTTCAAGACTGTG
CCTCCACGCAGTGTGCAGGACGAGAACTTCCGTCATTGTATATAGGCCTCTGCCCCGTCTCCCCTTAAGGTTATCCACTGTGCTTGATGAGTGAGCAGTCAATACATCTGCTGCCCGTCGGCATTCTGGGTTAATAAAACTATAGGAATTATTTCACAAACAAACTATGGAAAGCAGTATTAAAATCTGAGTTCTGTATCTACTTT
TATTTACGCCCGGATGCTGACAGGAAGGCCTCGCGAGATGCTACAGTCTAAGATGGAACCACATTTTACACATTCTAATTTTAGGATAGGAAAGTATACTAATACAATAAGTAAGAGAATTTTAAAAGTGTTGCTTAGCCCTTGTTGAACAAAATTCCATTATTAGCTTATTCTTTAAGTACTCCAGTTAATAAAGGCTTGATTGT
GATAGTGTTCTTTAAATATGGATTGGTTATAAGAGACAAAGTTTGCTAAGTCAGAATTTTCTCTTAAATGTAAAGTGTGGAAATAGACTTAAGAATTAGAAATACAAATAATACAGAAAACCAAAAGCCACATTAGGGGCCAGTGATTAAGAGCAGTTGATGCTCTTAGAGAAGACCCAAGTTTTGTTCCAAGCACTGACATGGAA
CTGCTTCCTCCAGCATCTGATGCTTGTGCTGTCCTCCCTGGAGCGCACACCCTCGCCTGAGCCTGTTGACAAGGACTTCTACTCAGAATTTGGGGACAAGAATACAGATTTCTGGCACCAGAAAAACACCGACTATAACAACAGTCCTTTCCACGTCTCTCAGTGCTTTGTGTTGAAACTCAGTGACCTGCAGTCAGTCAACGTCG
CTCATGTTCTGCATAGACGAAGAGAACTTTGGGCAGGCATACCAAGTGGATCTGAAGCCCAACGGGTCAGAAATAATGGTAACCAATGAGAACAAACGAGAATACATTGAGTTAGTCATCCAGTGGAGATTTGTGAACAGGGTCCAGAAGCAAATGAATGCCTTCTTGGAGGGATTTACAGAACTTCTTCCAATCGACTTGATTAA
GCTAGAAGATCAGAGTGTAACATGTGTAATACTCCAAAGTATGCTAAATTAGAAGAAAGAACAGGATATGGAGGTGGTTTTAATGAAAGAGAGAATGTTGAATACATAGAAAGAGAAGAATCTGATGGGGAATATGATGAGGTTGGACGTAAAAAGAAAAAATACAGGGGGAAAGCAGTTGGCCCTGCATCTATATTAAAGGAAGT
CAGCAGCTGAAGCAAGGCAGGAGACGCCCACTCGTGGACCTCCACGTTGAACTCATGGACAAAGTGTATGCGTGGAACAGTGGTGTTTCGTCTAAGGAGAAATACAGCCTCAGCCTGCAGCACACTCTGAGGAAGAAACTCATCCTGGCTCCTACGTGAGAACCCCAGACCGTTGGTGTTCTTGGTATATCATCCAGGGTGGCGGC
ATAATGAAAGGTTATTTCCTCAGCTTTTGATGAAGCCTGATCACAATGTAAAATTTTCATTAGGAAGTCATTGCACTGAGAGCACAAGTGCTTTAAGTGAAATACAGTCATCTTTGACATCCATAAACTCCCTGCCTTCAGATGATGAACTGTCACCCGATGACAACTGTAAGAAGTCTGCTGTGCCTGACTGTCATCTAAGTGAC
TGCTGCAGCTCTTCGGACAGGAGGTGATTATGTTGCAATTGGAGCTGATGAAGAAGAACTGGGATCTCAGATTGAGGAAGATATATATCAAGAAATAAGGAATACAGACATGAAATACAAAAACAGAGTACGAAGTAGGATATCAAATCTTAAAGATGCAAAGAATCCAAATTTAAGGAAAAATGTGCTGTGTGGGAATATTCCTC
CTTTGTCTTCAGGGAAGGCTCGCAGCAAGAAATGCAAACATGAATCTGGAGAGTCTTCTGGGTGTATAAAAACCCCTAAGTCACCACTTGCCCCAGAGTTAATACAAGCCAAGGATTTGACGCTTGTATCTCAGCTTTCTTCAGTGATAAATAAAACTAGTTCTCCACAGCCTGTGAATCCCCCTAGACCTTGCAAGCATAGTGAG
GTGATGATGATCAGGTACGCACCCGTTGGAATCCTGTTCCTGGTGGCCAGCAAGATTGTGGAGATGAAAGACGTCCGCCAGCTCTTCATCAGCCTCGGCAAATACATTCTGTGCTGCCTGCTGGGCCACGCCATCCACGGGCTCCTGGTTCTGCCTCTCATCTACTTCCTCTTCACCCGCAAAAATCCCTATCGATTCCTGTGGGG
TATATCCACAGAGATCTGCGATCAGCAAACATTCTAGTGGGGAATGGACTAATTTGCAAGATTGCTGACTTTGGATTGGCTCGGTTGATTGAAGACAATGAATACACAGCAAGACAAGGTGCGAAGTTTCCCATTAAGTGGACAGCCCCCGAAGCGGCCCTGTATGGAAGGTTCACAATCAAGTCTGACGTATGGTCTTTTGGAAT
TATTTGGGACAGAAAGCCGCCATGACGAGTCAGTGTCGTCAGCTGTGCAGCACGGTAAGGCTGAAGCAGACAAGCCCTCGGGGCTCTCTGGAGTCCACAGAATACACCTATGTCCACAAAGTACAAGGTACTGGGGTGACACCACCTCCCACACCCCTAGGCACTCGAAGCAAACAGAGGCTTCCAGGGAGTGTTGCGGCAAATCC
CATTTTTTTATCTCCTCGGCTTGTTGCCAAATCATAGAAAAAAAATTTAAACTTTGATTGTTAACATGGTGGGTTTTTTTCATGAAATTTTGAGGCTTCTAATACATTTCCCATTGATAATTGGTCAATTTCTTCATTTCCTTGTGCCAATAGACTGCTCAACCTGTATGAGACTGAATATGAGTCTCATATTCAAAAATACAATG
CCCATCAATGATTGTTCAAGTAATTTGCTTTTCAAGTGGAAAGCCATGGCTGACAGGTATGAGAGATTGCAGAAAATATGTTCCATAGCCCTGGTTGGTAAATACACCAAACTCAGGGACTGCTACGCCTCTGTGTTCAAAGCACTGGAACACTCAGCCTTGGCCATCAACCACAAGTTGAACCTGATGGACATAGACTCCATTGA
TATTTATTTAGAGACCAGCTTCTCTGAGCAAGGCTGTGCTGCTCCATGGTGTAACTAACTCTAGGGTCACCACTGTTGTACAGCATATAAACAGGACTACAATACAAGTACTCCTATTTGTATCACCACTCAGCATCCCTTTAGGACAGCTGTCAGCCAGTGATTCACCCCTGACCCATGTAGTGTCCTTGGTGGAATTTCCCCAA
AAGGTATGTGCCACCACTGCCCGGTCCTAGTATTTCATTTAGTAGCCATGTATAGGAAGTTTATCCAGTCATGCAACGTAGTACTTACTACTTTCAATAAAATACAATTTTAAATCTAGAAAGGCAAGTGATTATTTTCATAATTATTAATCCAGTTGCTTGTTGATTTGAAAGTATATCCTAGTATCTTATCTCATATCTAAAGG
TAATTGAAGGAGGATAGTTATTAGGGTATTTCTGCCCTCTCTCCTGCCTCCAAATCCTGCTAATCAATTAAAGCCCCATTATTGGCAACAATAAATATTTAATACATTATGAGGCAGAGAGTGCTGAGAGGGGCCAAAGTGCAGTCTGTAGTACAGATGTGCTGAGAATCATGTTACTGTGTCAAGGCTATCCCAGGGAACCTGCA
TTGCTGCAGTTAAAAAAATACCATACAAAGGCGGCAACACAATGACAGTTCAAACAGGTGGTCCTACAAAGCCAGGGGAGAAGAAACCTGGAAAAACAGAAATACAAGATGGGCCTACTAAAGAATTTACCCTTGCAGCTAGTACCACTGAAACTCTATTATCAGATCTTATTCCTGAAACACAGTATGTGGTGACTATAACTTCC
CCTTTGATCCCTCTTCCTCTGCACAGTGGGAGGGCACCACACAGTCTATGCAACTGTGTCCCAAGGACTCTGGCCCTGTCTCCCCACTGCCTGTGTGCAGAATACACAACAGGGGAGGGGAGGGAGGGAAGCTCAAAGTGAAGCCAGTGCTGGAAACACTTCTACATTCTTCGTGGATGCTCACCATGTACACTGAGAAGACTGCA
CAGACAACAGCCTTTCCAGCTCCAAAGAAGGCAAGCCTGAGCTCAGATTTGGCGGCAAGTCCAGAGGCAAGCTCTGGCCATTCATCAAGAAAAACAAGAAAATACAAGAGATGGAGGAGAGGCGGATTGTGCGTATTGGGGAGTCCATGAAGACGTACGCAGAGGTGGACCGGCAGGTGATACCCATCATCGGGAAGTGCCTGGAC
TATTAATCTGGAAGAAGCTTTTCATCAAGGCTTCATTGCATCAAGTCTTCACTCAGAATTACAGTCTCACCTGAGATCATCCAAGAATTTAATAGACCCCAATACAGCTGAAAAAGTTGGCTTGCTGGACCTGATGCAGAGATGTATCATCCATCAAGAGTCAGGGTTGAAATTGTTGCCTGTCAAGCAGTTGGCAGGGGGAATGG
GAGTCAGAGAGGGTGAAAATGGAGCTCAAAAAGACACACGCTGCTGAGACCGAGATGACTCTGGAGAAGGCCAACAGCAGGCTGAAGCAGATCGAGAAGGAATACACTCAGAAGCTTGCCAAATCTTCTCAGGTCATAGCAGAACTTCAGACAACCATTTCCTCTCTGAAAGAGGAGAGCAGTCGGCAGCAGCTTGCTGCAGAAAG
GCAGCTTTAGTGTCCAAGATCTCAAGTCCTGCAGATAAAAAGGTTCCAGTTAAGAAGGAGTCCTGTCCAAATACTGGCAGAGACAGAGACCTCTTGTTAAAATACAACGTTGGTGATTTGGTGTGGTCCAAAGTGTCAGGTTACCCTTGGTGGCCTTGCATGGTTTCTGCTGACCCACTCCTTCACAATCATACCAAACTTAAAGG
CCTTGTTCTTTTTTCCCCCTGTAGATTTTCACGAGCCTAATTGCTATACTCTGATTCATTTTCTCAGGCTATGAGCAAATGTAGTTCCCTAATTTTTCTAAATACAAATCTGTATAAAGAGTAAGGGGGCAGTACCAATGGATGTTTCTGGTTTATTTTTTTCCCTTGAACCCAAGCTAGCTTCATAGCGCTAATCCTCCGTCTAC
CGCTGCTTCTCTGTCTCCAGCAGCTGCTGCTTACCTGTTACAGAGACAGCTTTCACCAACCCCAGGATACCCAAGTCAGTACCAGCTCTATGCAATGGAGAATACAAGGCAGACAATCCTCAACGATTACATTACCTCACAGCAGATGCAGGTGAATCTGCGCCCTGATGTCACCAGGGGACTGTCCCCACGAGAGCAGCCACTGG
AACCTCTGGGGTACTTTTGGATGTTGCCTGTGCAGCCCCTTAGGAATAGCAGGTACCTTTTACACACAGAGAAGCTGTGTTTAGGATGATCACTTAGTGAAATACACATGCCTAAGCTAGCAGTCATTCACATTCTGATGTGTGGACTGCACAGTCAAATGTTCATCAACCTTGTGATTTTGTTTATTTCAAGCATTTTCTTATTA
GGATTATTTTATTTACATTCCAAATGTTGACACTCGCTCCCCTGCTCCCGGTCCTCGCTCCCAGAGTTCCTCCTCCCTAGAGGACAAGCTTTTATACATTAATACAAATCAGATGGAGAACCATACTATCATTAGTACCATCGGGACTAAGCAATTGAGAGCAAAATTCTTTTGGACCAAAGTGGTCTGAGTCCTTTAGTACCTTG
TTATATAATTCTTTGTATAATATATATTATATATGTACATGCACATGCATATATATATATTTTTATATACACACACATTTTTTATGTCTTCTTGCTCTCTAATACAAGCTTCTAATCAATTGAGACTTTGGTGTGAGCTTTCCTGATCACACATGATTTTGTAGGAAAAATACCTGGGATTCTGCTTAAATAGAGCCAAAATTATT
GACCTCCTGGGATCCCAGGTATGAAGGGGGAACCAGGCAGTATAATCATGTCACCACTGCCAGGACCAAAGGGTAATCAAGGATACCCAGGTCCTCCTGGAATACAAGGCCCACCTGGTCCCAAGGGTATATCAGGGCCAAGTGGTCCTCCAGGACCACCAGGTTTAATGGGACCTCCTGGCCCACCAGGCCCACCGGGACCAAAG
CCAGCTGAAGACCACTTTAGAAACTCAATCAGCACTATTCCAGGCATACAGAAAATTTGGATCCGAACATGGGGCTGCTCACATAATAATTCGGATGGAGAATACATGGCTGGACAGCTTGCTGCCTATGGCTATAAAATTACAGATGCCTTCTGCGTCTTGTGATGTACTGCTGGATGACATAGAAGATATCATATCACAGGAAG
AACCTCTGGGGTACTTTTGGATGTTGCCTGTGCAGCCCCTTAGGAATAGCAGGTACCTTTTACACACAGAGAAGCTGTGTTTAGGATGATCACTTAGTGAAATACACATGCCTAAGCTAGCAGTCATTCACATTCTGATGTGTGGACTGCACAGTCAAATGTTCATCAACCTTGTGATTTTGTTTATTTCAAGCATTTTCTTATTA
TATGTAAAGGAGGGAAGGGAAGGCTTAAAAAGTCATGTTCTTGCACCCTTTTTAAATCACAGAAATAAAGTTTCAGTTGTCTCAAGAGACATTAATCAGGAATACAGAATGCAGGTCTTCACATTTACAGGAAGAGCACCTTGTATAGTAGGTCTGAGTCAAATAGGACTGAATTGGTGACAAAGTTTGCACTTACAAAATCATGT
CTGTGATGGAGTTGCTGATATGCCTCTGCACACTCCACTCCGCGTTGTCCCTGAGAGCAAGATGTGATCGTTCTCAGGATGGGGATTGCCTTCCTCTGGAAATACACAGCAGCTGGCTGAAAAGATTCATGCCCACCATCCTCTCTCCCCTTCCCAACTTCTCTTCCTGCCTCTAAAAGCTATTGGAGTTCAAGGGCTTTACCTGG
CAAAATGTCAAAGGACTCTTACATCTCTCAAAAAAACTAGCAAGCAAACAAACAAACAATCTTATTTTATAGGCAAGTGAAAGAAGACGTACATTTGCCCAATACAGTGTAGATCTGCAATGAGATCTCAGGTTCCCCGGGGACAAGCACTACTACCTTAACTGCTGGCGGAAAGATATTTTTTGAAAACTGCTTCTCACTTTTTC
AAAAGCTTCTTTTAGTTATTGTATCTGTACACTTTGCCTCTGCTATAAAATTCTTTCCATTAAGAAAACTGCTTTCAGCAAAAGCTACACTATTCTAGCAAATACATCTGTCACATGCTTTTGCTATACCAAACGTCATTTGATTTTGTTATCAACTTCATTCTCAACACCTTCCTTAACAAACCGTTGATGCCATTATTTTAGCA
GAGGAGAAGGCCCCCAGCGGCACGCCGACAAAACACCCGAACTGGACAAATAAACAGGACAACAGAGACTTGGAAAGTGCCCAGAGCTTGAACCGGATGGAATACATCGTATAGCAGACAGTGGGCTGCCGCCATAGGTAGAGTTTGAGGGCACCGCGGGGCTTGTAGTTTCTTTAAACTGTTGTCCTATTCCAGTCTGAGGCTGT
GTACCATCCTATCCTTAAATGGTTGATACTCATCAGTGAAGCTGTCTGGAACTGGAGTTTGCTTTATGGGGAAAATTTAAAATATGGACTTAATTTCTTTAATACATATATTTTCTATTCCATCTTGTTTCAGTTTTGGTAATTTGTGCCTTTCATGAAATTTGTTCATTTCATCTAATGTTGAATTTATTAGCATAAAGTTATTT
TTGGAGCCTCCAGAAGATGATGCAAACATAATTGAGAAGATCCTGGCATCCAAGACTGTCCAGGAGAAACGGCGCTCAGGACGGCAAGTAAAGCGCAGAAAATACAATGAGGACCTGGACTTCAAAGTGGTGGATGACGATGGGGAAACAATTGCTGTCCTGGGAGCTGGCCGCACATCTGCACTCTCGGCTTCCACTCTGGCCTG
TGAAGTGCCAACGAGGGGATCTAAGCTTCATCTTCAATGGGGATGCTGCACCCTCTGAGTCTTTTGTAGTGTTAGACAATGAACAAAAAGTTTATCAGCGAATACACCATGAGGAGTCAGAGATGGAAACAGAAGAAGAAGTTGATATTTTAATGAGCAGTGATATTTATTCTGCAACTTTATCAACCAAATCCATTTCTTTCACA
GGACCTATGTTGGGCAGCTCACAGCTGCCTGCCTGTAAATCCAGCTCGAGGGAATCTGAAACCTTGTGCCCTCCACAGACACCTGAACATGGTATACACTAATACAAATATACACATATACATGAAAACAAATCTTATTATGTGTAAGGTATATGTGAAACAAAATACATTTTGTGTTATGTTTTAGTCCTCAGACATTTTAGGTA
GCAGCTTTAGTGTCCAAGATCTCAAGTCCTGCAGATAAAAAGGTTCCAGTTAAGAAGGAGTCCTGTCCAAATACTGGCAGAGACAGAGACCTCTTGTTAAAATACAACGTTGGTGATTTGGTGTGGTCCAAAGTGTCAGGTTACCCTTGGTGGCCTTGCATGGTTTCTGCTGACCCACTCCTTCACAATCATACCAAACTTAAAGG
TCCTCCCATCTGACCTGTACCTGCTGACACTTATCCTATCCCTGTCACTGGTCACACTTAGAGAAGAGACAGATAGCCCTGCCAGTTACTCATGGATTGGAATACATCATGAACTCTGGAAGCCACACTCTCTGCTGGGAACCCAGTGTATGCTTCAGAGACTCATGACCCTCAGTTACACCGGAGGCTAACGGGCCTGCCGATGG
CAGGCATCCTTCACCTGCCATTGTTGCAAGAACAGTCAGAATTTTGCATACACTACTAACTCTCGTTAACAAACATAGAAATTGTGACAAATTTGAGGTGAATACACAGAGTGTGGCTTACTTAGCAGGTCTACTCACAGTGTCTGAAGAGGTTCGAAGTCGCTGTAGCCTCAAGCATAGGAAGTCCCTTCTTCTTACTGATATTT
TAATGTAGTATGGTATTATTTCAATTAGGCTACCGTTTAAATAAATATTAACCCTATTTCTCAAACTACCCAACTCTATTCAAACTCTGTGGTTTACCAAAATACATCTTCTGGAAAAATATCACTATTTTGTAATACTTAGCACATGTACAACCCTGTTTAATGCATGGCTTTTGAATATTCTGTGTCATTTGGGTACAGAAGTT
TCTCTTAGGAATGTGCAGTTACACTTGTTTTCATCAGTCCTGAAAGGTTTATTTTTAGAGAATTGTTTATATGGTCTTCATATCAAAGATTAGTGTTAAGAATACATATAACAATTCATTTTAAATTACTCAGGTTTTAGTAAACTTCCCACAGTAGTTTGCTACAAGTGAAAGGAAATCTACAAGTTCAGAAAGACCTCATTTTC
ACCCTGAGACGGGGAAATTGACCACAGCACAGTACAGAGTATCTAAGAGGGCTTGGCTGTCTGGCTACGAAGACCCTGTGGTATCCCGAATTAATATGAGAATACAAGATCTCACAGGACTGGATGTTTCTACGGCCGAGGAGTTACAGGTAGCAAATTACGGAGTTGGAGGACAGTATGAGCCCCATTTTGACTTTGCAAGGGAA
CACATGAAAACACTAAGAATTTGCTATGTCCATTCTGCCTCAAAGTTATTAAAATCGCCACGCCCTATATGCATCATTACATGAAGCATCAGGAAAAGGGAATACATCGTTGCACCAAATGCAGACTGCAGTTTTTGACATGCAAGGAAAAAATGGATCACAAGACTCAACATCACCGAACATTTGTAAAACCCAAGCAACTGGAA
GACCAATGTGGACACTCCATTGAAAGGTGGGCTTAATACCCCACTGCATGAGAGTGACTTCTCTGGTGTGACCCCACAGCGGCAAGTTGTGCAGACTCCAAATACAGTTCTGTCTACCCCTTTCAGATTTCAGATGCTGAACTCCAGGAAGTTGTCAAGGTAGGCCAGGCCAGTGAAGTCGCACGGCAGACGGCGGAGGAGTCAGG
CTAAGACATACAGAGAAAATAAATGTAAAGACTTAAAAAACTAATAAAGTACTTTAGAGAATTCGATAACTGTGGAGATGAGTGCACTGAGGACTCACAGAATACAGATTCTACAAGGATTGCAAGAACGTTCTCAGGTTGACCAGCTATTAACTATTTCCTTAAGAGAGGAAGAACTGAGCAAGTCTCTGCAGTGCATGGACAAC
ATCCAAAGTGACCCTGCTGGAAGGTGACCATGTTAGGTTTAATATTTCAACAGACCGACGTGACAAATTGGAACGAGCAACCAACATAGAGGTTCTATCAAATACATTTCAGTTCACTAATGAAGCCAGAGAGATGGGTGTGATTGCTGCCATGAGAGATGGTTTTGGTTTCATCAAGTGTGTGGATCGTGATGCTCGTATGTTCT
TATGAACTGGTGATGTTTTGAAGTATGAGTTTATGAAGTCTCTTTGTGAACCTGGACTTTTATTTCTAAAGTTTGAACTGTGTGACACTAGAGTTTACTGAATACAATTAATAGATGCTTAAAATAAGAACATGTTGGGCCTGTGCCTATTTTAAAGATAAAATAACATAGCAATAAATTGTGATAATGACATATTTACATCATTA
ATGGTAGAATTCTCCGTGGAGCTAAACAAGTTCTACAACGTGGATTTATTCCAAAGAGGGGGGCACAATATATTTTTAACAACAAGAATCAGTAACTGGAAATACAAGGTTCATTATTTAATAATGTAAAATGAAGATCTGATCAGCAGACAGGGGCGGGGCCGCGGGCCGGGACCTGTTGAACGCAGGTAGCGCTCGGCGGCCCG
TCTACGGGAAGTCTTTGTACTCTTTCATCAAGTGAAGTGCATGCGGAGTAAACCTTCATATTTCGCTGAGAGACTTTATAAATCCATGAAGTGTTTGATGAATACAAAAGAATCTCACAGAAGGACATTGAACAGAGCATTAAGTCTGAGACATCTGGAAGCTTTGAAGATGCCCTGTTGGCTATAGGAACTGTATGAGGCTGGAG
GTGCCCCTTCATTGTTGCACTTAATAAGGTTGACAGGTTATATGATTGGAAGAAGAGTCCTGATTCTGATGTGGCTGTTACTTTAAAAAAGCAGAAGAAGAATACAAAGGATGAATTTGAGGAGCGTGCAAAGGCCATTATTGTAGAATTTGCACAGCAGGGTTTGAATGCTGCTTTGTTTTATGAGAATAAAGATCCCCGCACTT
ATATTTGATTATCACTGCGAGGTGATGTTGAATTTGAAGTATCATCTGACCGGAGGACTGGGAAACCTATTGCTATTAAATTGGTGAAGATAAAACCAGAAATACATCCTGAAGAACGAATGAACGGACAAGAAGTATTTTATCTGACTTACACCTCTGAAGATGTGGAAGGGAATGTTCAGCTGGAAACTGGAGATAAAATTAAC
GATGTTGAACTTGTTGCTGAGGGCAACAGCAGGTTCACCTACTCTGTCCTAGTCGATGGCTGCTCCGAAAAGACAAATGAATGGGGCAAGACAATCATTGAATACAAAACAAATAAGCCATCTCGCCTGCCGTTCCTTGACATTGCACCTCTGGACATTGGTGGTGCTGACCAAGAATTCCGTGTGGAGGTTGGCCCCGTCTGTTT
ATAAAAGCAATAAGAGTTTAGTCTGCTATTACACTTATAGGCCTAACTAGTAAAAAGGAACATGGTTTAATTAACTTGTTCACTATTTTATTAGCCCTTAAATACACCCTGGGTTCAATTCCCAGCATCCACTTGGTAGCTCATGACTGCCTGTAACTACAGTTCTAGGCGATCTGACACCCTCACACAGACATACATGCAGTCAA
CAGTGCAGTATTCCTCCAGTTCTCAAAGCTGAGCTACTGAAGACACTTGCAGCTTTTGGAAAGTCTCCTGAAATTGCCGCTTCACTTTGGCAGTCGTTGGAATACACACAGGTACTGCAGACAGTCAGGGTTCCAAGCCAGAGGCAGGCTATTGGTATTGAGGTTGAACTCAATGAAATAGAGTCCCGGTGTGAAGAGTACCCCCT
GCAGCTTTAGTGTCCAAGATCTCAAGTCCTGCAGATAAAAAGGTTCCAGTTAAGAAGGAGTCCTGTCCAAATACTGGCAGAGACAGAGACCTCTTGTTAAAATACAACGTTGGTGATTTGGTGTGGTCCAAAGTGTCAGGTTACCCTTGGTGGCCTTGCATGGTTTCTGCTGACCCACTCCTTCACAATCATACCAAACTTAAAGG
GCTTAAGGATTGGGGGCTTTTCAGCTATGACTTTCAGTAGTAATGACATTTTAAAATATATTTATTTGCAGTATTTGAAACCTTATGAGCCATGTGCCCAAATACAATGTAATTCCTGCTTCCAGAAAGGAAAAATACATTTTAAAATCAAGATTTTATTAAGAGCTTTCATTTTAAAGCTTGTACCTCTGTAATGATCCTCCCCA
GAAGGACGACAAAGGCATCCACCACAGGAAGCTCAAGGAATCTTTGATTGATATGTATTCTGAAGTTCTTGATGTTCTTTCTGATTATGATGCCAGTTACAATACACAAGATCACCTACCACGGGTTGTTGTGGTTGGAGATCAGAGTGCTGGGAAAACCAGTGTGCTGGAAATGATTGCTCAGGCCCGGATCTTCCCGAGAGGGT
TAGTTAGGTATTTCTGGATTCGCGTTCCATTTAGGGAGATAAGATCGGCACCTAGTGGTGCTCTCGGGGGAAGTGCATTTACTTCAGCTGCACTTTTGTAAATACATTTTTAACCCTGTTTTTACCGGTTCGCTTTTGGATGTGCAATGTTTACAAAATAGAAACTTTTATTTTTGATTTGTTTGAGAGGACAAGAAAAGGATGTA
GGTGCTAAACACGAAAGGCATATCTTTCTCTTTGATGGCTTAATGATCAGCTGTAAACCCAATCATGGCCAGACCCGGCTTCCAGGATATAGCAGTGCAGAATACAGATTAAAGGAGAAGTTTGTCATGAGGAAAATTCAAATCTGTGATAAGGAAGACGCCTGTGAGTACAGACATGCTTTTGAATTAGTGTCCAAAGATGAAAA
ATCATGGAATCAGCTGCTTCCTTCAGGTCTTCCAGGACAGGGCTGGGTTGAGAATCGTGGAACGGCCCTGCTTGACCATTTGTTATGACTATACCATAACAATACATTTTTAATTGACTTTGTTAGTACTTTCATAGAATACTATGTTCTTCATGAATTGTTACTGATGTAAATGTACAAATATTGACACCACGTGTCATTCCTTG
ACAGAAGCTTGTGGAGGTCCTCAAGATGCAGCTTGAGGTGGAAAAACGTGGGCAGCAGCGACCACCAGACCCTCAGCCCAGTGATCCCCCACATCCCTTTAATACATCAGATCCTAAACATGGCAGTGTTGGGTCCTCCATCAAGGATGAGGCCTCACTCCCTGACTGCTCCAGCCCCCAGCAGCCCATCACAGTGCCTGGCCACT
TTTGGCTGTGCTCAGCCAAGTAGAGCCTGCAAACAAGTTTGCCCAGGAAACCACAGCTTCTCCAGGGAGTCTATGCTATGGGTTTCAACCGCCCTTCCAAAATACAGGAAAATGCATTGCCTTTGATGCTTGCTGAACGAGGACAGAGCTGCTCAGTCTTTACTCAACAAGCTGATCAGAAGCAATCTTGTGGATAACACCAACCA
AACTTTCAAAGAGACTAATGATATGGCTTTCTGCCTTTGCTTCTCCATAAGTCAGTCTAGGGATAGGAGTCACCACGCCCTTCCTTTCCCTTTAATGAGAAATACAATTCAGTATCTTCATAAATGCTTTCATATGGCTTTAAAGTTTAATAGCTTGGATTATAGGCAGTATAGAAAAGAATGTAAGTAGCATTTTTATAGCTATC
GGGTGACTGGGAGGTGGGGCAGTAAAAGTAAAAAGTGAGTAAGTAAAGAAATAGATTTTCTTTTTTAAAATCCTCTCCTATAAACTAGAAGAAATCTTAAAATACAAAACCAACCAACCAACTGTTGGGAGTTACTTAACCAATGAAATTTCCTACTCTTTACAAAATTTTGAAATTATGAAATGGACCCTAAAGGCATAGGTATT
GTTTTTTGGTCTTTTTGAGATGGAGGCTTACTATGTAGCCTTGGCTGGCCTGCAACTTGCTATGCAGATGAGTCTGGCCTTGAACTCACAAAGAACAATAAATACATTTAAAAAAAATAAATAAATCGTAGAAATTATTTCTGGAATTTTCTGTATAGTGTTTTTGGTTTCCACTTGATGGTGAATTTCTTAACCTTTAGAAATGA
AAAGCAGAAATTGAACGCATGAGAAACCTGACTGAGGAAGAAAGGCGGGCAGAACTTCGGGCAAATGGCAAAGTCATTACCAACAAAGCTGTTAAAGGCAAATACAAGTTTCTACAGAAGTATTATCACCGAGGTGCCTTCTTCATGATTGTAGAAGAAGAGACCAAGAAAGAGCTAGAGGAGAACAAGCGGTCTCTTGCTGCCCT
CCTGGCACAGAGATCCCCAAGAGCAGGTGCTGTGCATTTTCCAGCTTTACAATGAGGCTGTTGACAGCTTTAATTAGGGAGGCATGAATTATGTGGCTATAATACAGAGCCCTACAATTAAGGCGGGAATGAGAGGCTGGAGGCAGCAAACGGAATCTGCCGGGCAAGCAGGGCTGTTGAGGCCTGGCTGACTTTCTCTTAAGATT
CCCAAGTTCTAGAATTACAAGGTGTGTGTGTCATCACATCTGGCTTTCTCCCCCTTTTTTTAATATGCATAATTCAGGAATTTGTCTTTCAAATCTAGGTAATACAAAGGCAATATAAATTCTTTTATTTATAACTAGGGGTCAGATAGATTAAGTTGACTTAGATATCTTAATGATGCAAATTTTAGATATATTTGAAAGCCACC
TAGGAGGGCGGGTTCTAAGGGCAGGCTGTGCTTGCAAATCGGACTTTTGCACAAGGGTCTTAAATTTCCCACCAAATTGGGATTCTTCCCCTCCCCTTTTAATACATGTGATGAAAGGCTACCTAGGCCAATGGGGCAATTATCTTTTCCTCTTTATTTATTTATTTTTCTGCAAACATGTTACACACAAATGGGAACAATTTTAG
AAGGAGAAGCTACGGTCGGACCTGGACAAAGCAGAAAAGCTGAAGTCTCTCATGGCTTCCGAGGTGGACGATCACCACGCGGCCATTGAGCGGAGGAATGAATACAACCTCAGGCCCTGGATTTCAGCCTGGATGGAAACATCAACCTGACAGAGCTGACGCTGGCTCTGGAGAATGAACTTTTGGTTACCAAGAATGGCATTCAC
TCCTCTAGCCCTCTCCCCATACCCTCTTCCAAAAGAAACAAAATGTTAGGGCTTTCCCCGTCGTTGTCTCTCCTTTTTTTAAAAAGTGGTATTTTTTAGAAATACATGTGGAATACCAAGAAATGTCTTTGCCTCCCCACCACTCTCACCTACATTTCATAAAGCTGGCTCTTTATGTTGCTTTACATGGCCTTAATATATGTTTT
GTGGAGGGATTTCTGAGCCCCCAGCAGAGTGACCCGGATGCCATGAACCTGTGGATCCCCTCTTCCTCCCTAGCAGAAGGAATAGACCTAGAAACCTCAAAATACATCTTGGCCAATGTTGGGGACCAGTTCTGTCAGCTTGTAATGTCTGAGAAGGAGGCCATGATGATGGTGGAGCCACACCGGAAAGTGGCGTGGAAGCGAGC
ACTGGATATCATATGCATGTACATTTGTGCCTCAAAAAAAAATTGCACTTTTTCCAGCTATTACTCCTTGAACGTTCACTCTTAGGGAAAATTTGGTGCAAATACAATTAGAATAATAAAATCATTTAAAATGGGAATTTTGCTTTCTACAGCTCTGTAAAGGTTATTTTTCTGATAGCTCCATAGCATACAATTGTCTCAAAACT
ACTACTGCAGTACTCCACCGAGGCCCTCTTTCACATGGCTCGGCTCTTCCACTTTGCAGACGAGAATAACGAGAGGCGGAAGAAGTCCCACGCCAGCTGCAATACATTTGTCTGTACCTTCTTCACATCACTGGGGCATACCTCTTAAGCTTCCAGGTGAAGTTTTTCTACTTGGGACAGCTGGCATACTGGTTGCACTCACTACC
GGTGTTTAGAGAGTGGCGAGTAGCTTTTAAAAGCCCGGTTGAATTTTTTAAGTTAGAATTGCTGTTCTAAAGTCGGGGCAAAACCTAAGACACATAGTTAAATACAGAGAGCTTTTAATGATACAAGAATTATTGGTACTTGATGGCATTAATTATGACAGAGTCTTGGATGAGAAGGTCCTTTACTTGCATAAAGTAATTCAACA
CCCAAATGAAATTATGCAACTTTGAATAACACATTCCTTGATTTGAATTGGCTTTTGCAATTGAGTGAACTTCAACATATGGGCAAGTACTGAATTAAAAAATACAAAAGGCAAAACCTGAACCACCTTCTGCACTTAAAGAATTCTAATGTACAAATACACTGTCTGTCTTAGATGGATATAAATATTTTTTTTATTTTTAAATA
TTCTGGAAAACGCAGAGAAGTTGGCAGAGTACGAGAGCCTGACGCAGAAGCTCCAGCGCAGTTTGGAAAATGTGTTAGCAGAAAAGGAAACTGGATGAAGAATACAAGGAGCGCATAGCAGCCTTAAAGAACGAACTCCGCCAGGAGAGGGAACAGATGTTGCAGCAAGTGGGCAAGCAGCGGGTGGAGCTGGAACAGGAAATTCA
ACACCAACGGCCCCAGTCACCCCGATTACCCAGGGACCCTCTGTAATCACCCCAGCCAGTGTGCCCAATGTGGGAGCCATACGAAGGCGACATTCAGACAAATACAACATCCCCATGTCATCAGGGATTGCCCCAAACTACGAATTTTATAAAAACGCAGATGTTAGACCTCCCTTCACTTATGCAACACTCATAAGGCAGGCTAT
TGCTTTTTCTGGAAATAAATATATAACTTGAATATATATTTGTTAACTTTCTTTTTTCTGAATGCATGCCTAAAATAGGTTAATGAGCACAGTCCTTAAAAATACATTTAAAGTGGACCAAATCAAGATTCTCATAGTATTGATTTTCCCTTGATGTAATTTAAAGTGTGTAAACTGCCACTCACACTAGAAGTGCAATACCTGGC
TTTCAGCTAAAATCATTGCAGTTAAAAATTAAATTTTGTGTGTGGCAGGGGAGGTGATTGTTGAAAATAGAATATGACAAACTTATTCTAAAAGTATGGAAATACAAAGGATATGTCCAGTGTTGAATATTTACTATTGAATATTCAATTTGATTTTGAATATATAAGTAAAAGAGTAAAGTTGAAGATCATTTTGAAAAAATTGA
GGTCAACGTCACCTACTCTAACCGGGAGCAGACCAGGCGGTGCTAGATAGCCTGCTGGCTCAGTACGGTACAGTGGAGAACTGTGAGCAAGGAGTCGGAAAATACAGATCCGCAATATTCCACCTCAGCTCCGATGGGAGGGAAAGTAGAACTGCAAGGAAAACGTCTAGAGATTGAACACTCAGTCCCCAAAAAACAAAGAAACG
CAGTTTCACTCATTTGAGCTATTAAGCTCCAGAATGTCAGTGTTCTTTCCTATTGCATTATTGATTTTTGTGATTTTTTTCTCATTAATTCTTATTTTGGAATACAATCAATGATTTCTATTCTTTGGAGTCAGTTACTAGAGTATGATAATAATCTATTGATAAAATGATGTTTCTCGCTTGTGTGTGTGTATGTGTGTGTGTGT
CAGCTTGGGAAATAGGATTCAGGATTAAACTAGGGTTGGCGTGCAGCTTAGCAGCATTGTTACCACTGAGTCGTCTCTCTCAATACTTGCTTATATTCAGAATACAGTGCTAGGCAAACATTTATGCGTTCATATTTTCCCCAATATTTCCACATTGTATTTTTATAAGTGTCCAGGGTTTATTTTGTAAGATTTTTAAAAGACCT
ATGGGAAATTTTTTGTTGCATTTCAAAATCTAAATAAACTACAGACTTTATCCTTATACCACGAATGTTTTTTTTATATATGTATACTTTGTCTTAAAATAATACAGCATGATATAATAAATAGTGCTTTTATATATATATATATATACACACTTTTATGAAGAATGATGGTTTGAGTTACACATTGAACAGTTTTAATTTTTGGA
CTTTCCATGAATACTGAGAATGCCAAAGTAACGAGACCTAACACGAGGCCTGAAAAGCCTGTGAGTGTGACAATAAATTTCGAAGATGAACCGTCAAAAAAATACATGGATGCTGAAACTTCATTGTAAAGTCAAACCAAAAGGAATATATAGAGATATATGCCTATCTGTATATATACACATATATATGTATAAAAAGCACATGT
ATGGCTGCACTGGAGAAGTTCAGGATTCAGGAGACTTGATTACAGAAGGGAGAATTCGTGTGGTTTTCAGCATTCCATGTGAGCCAAATCTTGATGCTTTAATACAGAATCAGCATGAATACTCTATAAAGTACAACCCAGGATATGTGTTGGCCGGTCGCCTTGGCGTGAGTGGATACCTTGTTTCAAGGTTTACAGGAAGTATT
AAGGACTTAAGAGACATCGAACAGCTACAGATGGATAATGTCATGGCTATCAAAGTGGAAGACCCCAAAGAAATTAGGAAGGAGCCAGAGGATGATCAGAAATACAGTCACTTCCCTGATTTTTCTTACTCTGCCAGTAGCAAGATAATAATTAGTGGTGTCCCCAGTAGAAAGGACCACATGTGCCATCCTCACGGAATTATGAT
TGAAATCTGGGCTTTTGAATAAACACAGTGCTCTTGGTTGTAGCAGGACATCGGCCCAAACCTGAATGGACAAACGCATCGTTTGGAATGTTCAAGAAGCAATACAATTAATATGTCACTCGTGCTTTAAAGTCAGTCTGTTTGGCCATTTACTGCAACTATAATTTTGGAGTTTATTTTTCCAATCCTGTTTCTGTCCCAGAGTT
CTTTCCTGGAGAAATTAGACCTTCCATGGTCAGAAAAAAAATGTATGTTGCAGATGCCAGTGTAAAACTAGATTATAACATGGGTTCTTAAACTAATAGAAATACAGTTCCTAACTCGTGGTTAAAGATATAAAATGGACCAAAGCTGTGGTTGTAGCTTCTTGGTAGAGCATTTAGCTAGTATTCAGAAATCCTGTGTTTGGTCT
CCTTTGTTGCATTAAAAAGGAAACGGCACTGTTTCTGGGAACCATGGTCCATAAGGCACTCCCTACTTTGCAAACTTCCAGGTTTGCAAAAAGGACAGGAAATACAGGAAATGGGCAGTATTAGTATTAGTTCCATATATATCCACAATCCCTGCCATCTTGACCTTTTGCCTCCTGAGTCACTTGTCTCTCTCAGGTTGTGCTTA
TCACCAGACTGGTGTCTGTTGGTCCAGTCAATCTGAGGTAAGACAGACAAAGCAATGTGAGAATCTAGTTTGTCTTTCTTGTTAAGAGTCAGGAAACTTCAATACAATCGATAAGCCCAAAATTACCCACAGAGATGCTGTTTTTTCCTAAGGCATGTAAACATCAAATGAACTGTAATTAATTACGCAAGAATGCTTAGAACATC
TGATGGGAAAGGCTCAGATCTGAGTGGCTAGCAGGGTTTGTGTGGCAGAGTGAATGCAGTAGCTTGCATTCATCAGGGATGCTTCCTCAGAAGTAGCCACAATACAGACAGTTGCCAGGGGGCATCACTCCAGAAGCTTCCTTGCCTTGGTATCAGATATCTGAAAACCTAGGCACCCTGAAGCCAGACTGGACAGCTGGCGTCTG
TTGTGTCTTTTTCTCAATTTATTAGCAAGCGAGTCTGACATGTGTGTATTTGATTTACTTCCTCACCATCAAAGCTGCTTCCTTACCAACATTCCTTGACAATACAAGGTTTTGAGAAGATAACTCACTTGAATATTGTGGTTTACAGGTTGATCTCTGTATTTTAAATGTTTGCAATGCTGTTTTAGGAAAGTGGTTTCTAGCCT
AGAATATAAGAAAGGAGTTGGAAGCTTTATAGAACACAGAAGAATCCCAAATGATGAAGCTGAGTCTCATCAAAGTCGTTAATGGCTGTCGTCTAGGAAAAATACAAAACCTGGGCAAAGCAGGGGACTGCACGGTGGACATTCCGGGCTGTCTTCTCTACACCAGGACTGGCTCTGCCCCACACCTGACACATCAGACGCTGCGT
GATACGTTACAAATGATGTCAGTCAAAATTAGTAGAATGATTTAAATATGGTTGAGTAACTCACTGGTTTCCTAGTAGAGTGGTGGTTGGGAGCTGTAGAAATACAAGGGAGCAGAGAGCAAGAGTTAGCACCCCAGCAAACCTTATTAGACAAGAGTCATAGTCTTGATGTAGAAATGAAGTCCCTTCCCAGCACCAGGACAGTG
GGGCATCCACCTACCACCTACTGCTGCATGGACAGGGCTTAACCTGTACCAGCAGGCACTCATGTTCAGTAATGTCAACCTTGCTGTTTATACTCGACTGAATACAGAAATGGCTTTTCTTCTTATCCACGATCATTCTGTATTTTGAAGTTATTTTTTTAATAAAATTGAATTATGTTGTGTAATGTGCTTAATAGAAAATGCTT
AACAGAGGAGGGAGATGCTACGAGATCCAGAAATGAGAAATAAATTAATTTCTAACCCAACTAATTTTAACCACATAGCACACATGGGTCCTGGAGATGGAATACAGATCCTAAAAGACCTGCCCATGGACCCACGGCCTCAGGAAAGCCGGACAGTATTCAGTGGCTCCGTCAGTATTCCCTCCATCACCAAGTCCCGCCCTGAG
TAACGTTGGCCACGTTCGGTCACTCGAGTCGCAGGCTTCCCTAGAGCACAGACGAGGAGCCAGGGTCCTGATCTTGGTAGGCTCCAAGACTCTCAGGCCAAATACACACTGATCGATGAGCAAGACATACCACTGGTGGAGAGCTACTCCTTTGAGGCTCGAATGGAAGTAGATGCTGATGGAAATGGTGCTAAGATATTTGCATA
AGACAGCTACAGTGTACTTACATATAACAATAAATAAATCTTTTTGAGACAGCAGTTGGGCACCTCAGTAGAATTAGAAATGGCCAAGATGCTTGAGGAAAATACAAATATCCTTAAATTTGGATATCAGTTCACGCAGCAGGGACCCCGAACCAGGGCAGCCAACGCGATAACGAAGAACAATGACTTAGGCTTTTGCAGATATG
CACTTTTGAGTCATATCTCACATAAGATACTGGGTTCCTGTTAGAATTTTAGGATCCTAGAATTTCAGCACTTTAGGGAAAAGGAGTTAAATTGCTAGTCAATACAGTAACCGTTTGAGTGCTGATTGTGTTATGGTTGCAGTTTGCTTGATTTTCTCATTCATGCACTCCCAAAACGAACTTTTCATGGAAGGGAGTAACAGTTT
TATCACCTGGAGCTAGTGTCTGCTGTTTTCTTTGTTGTTGTTGTTGTTGTTGTTGTTGTTGTACTGGGGATAGAACCCAGGACAGTGGGCTGGCCAAGCCAATACACATCAACTAAGCCACACCCTACCGCTTCCAGCTGCTCTTGCTTGGTGTCCCTGTAGGCTGAGAGCTGCCTGTTGTGTGTAGCATTCCTCCCAGAGTCCTC
TTGAACTATATGTGATTCTGTACTCTTAGCTGTTAAAATTATGAAATTTTAGTATTATGGTATCACATCATTGAATTGGATGTTAACTGAATTCACGTGAAATACATTTAAAAATTATTTGTGTTTTGCATAATTTCCATGTTTAATGATGCTTACTCTTTCATATTTTACTTTTATCTTGGGTTAATTTTCATGTTTTATATTTA
CATTATAGTGTCGGGAGACAAGAAAATCTTTTTTCGGTGCATCTGAGAACATTGGAAAAATAATTGCAATGGCCTGCAGACCTTAGGGACTTTTTGGAGAAATACAGTGTGACCTCTGAAAATGCTTTAGATTCTGTCAAATATCAAGATGCAGATCCATATCAGTGATTACCAAAAAGGCCAGTATTCATTGTTCTTGAAGCTAG
AGTGATAGAAGTTGAATATTGGTGGACTCATCTGGGATGTGGTCTTTTGTGGCTGGTCTCCTTCACTCTAGAGTCATGCATGTCTCCCTTCTTATAGCCAAATACAATCCCACTGCACACATATACCACAGGTAAACATGGAGGGACACTCATTGTTTCTACTTTGGGGCTTCTGGGACCTTTATTGCTATGGACCTAAACGTGCA
CTTTCTCTTGGCCCCAAGTGCAGGCGTAGCTGATTAGTAAACCATTTTGTTTTTCTTTTAAAATGGTTATAGTATGAATGTATTAGAGAAAAATGTAAACAATACAGAGAAGTATAAAATTAAAAAGTTGTTTTTAATTGCTTCTCTAATTGTATGGGTTATAAATAACAACTATAGACAACACATTAGCCCTCAGGGCAGTAGGT
CGGCTGAAAACAATCAGGAACGTGCTCTGAAGGCAAAATTATTGTCAATGCAGCAAGCCAGAGAAACTGCAGTTGAACAGTACAAAAGGCTGGAAGAAGAAATACAGACATTACGAGTTTACTACAGGTTGCACAAATCATTATCTCAAGAAGAAAGCCTGAAGGATCAGTTTAACCATGCCCTTAGTACCTATGAAGAAGCCTTA
CCCCGGGATGTCAGGCTACGGCATATTGAACAGTAGCAGCCGGAGCTGATACAGTTTTTCCTCTTCATCTTGGGCTAGAGTGAGGCCTCCTCCCCTATGGAATACAGGCATCATTTGTATCATGACTACATTTGTGCACCTGCTTTCCTGTGGTTCCACACTAGTGATTGATCCTGTTCCACTCAATGTGAGGCAGAAAAGCAACA
GCCTTTTGTTCATCAATAACATGTTTTGACTGAAATTTTAGTGACTGGATGGAAAAATAAAAGTGAAAAGAGTATCAAAACAAAGCATTATGTACAAATAAATACATTTTAAATTCACATGAACTAAATCAAAAGAAAGAACAGAACTGCGTGTTAAGAATATTTTCTATGGGGCTGGAGACATGGTTGACTCAGATGTTAAGAGC
CCCATGTGTCAATGGTGGTGTCTGCAAGGACAGAGTCAATGGCTTCAGCTGCACCTGCCCATCAGGTGCCAACCCCTGTGAACATTTGGGTCGGTGTGTGAATACACAGGGCTCATTCTTGTGCCAATGTGGCCGTGGCTATACTGGACCTCGCTGTGAGACTGATGTCAATGAGTGTCTCTCCGGGCCCTGCCGCAACCAGGCCA
ACTGACGTCTGCCAAAGCGAATATGAACTTTGGTAGATCCATTGTCTGTTCTATTTATTTTTCCAGTGAAAAGTATTTTGATAGAGCTTTTCATTTTATAAATACACTGAGTTAACCAAATATCATGGATTTTCTGCCTGCCCGTCTCTGGGGTGTTCCATCTCAGCATTAGGTCAGTTGGTTCTGTTGAGTGTCTTCAGGTCCAC
TATGCCAACTATGTGGTTCAGAAGATGATTGATATGGCTGAGCCTGCGCAGAGAAAGATAATCATGCACAAGGTTCGACCTCATATTACTACTCTTCGCAAATACACATATGGGAAGCATATACTGGCCAAGTTGGAAAAATACTATCTGAAAAACAGCCCAGATCTAGGGCCAATTGGAGGACCACCAAATGGGATGCTGTAAGG
GCAACCTGACAGATACTCTGATTGTCAACATGGACACACCAGACCCAAGTTTCCAGGATGAGTTCTCTGGACTCCTGCTCTTGAAAATGTTGCAGTGTGCAATACAAGCCTCCACAGACAAAGACAAGGTCAAAAGCAATGCGGTCCGGGCCCTGGGGAACCTGCTTCATTTTCTCCAGCCCTCTCACGTAGAAAGGCCCAGGTTC
CCCACCTCCCAGCCGGGGCCCCGCGCCCCAGAAAACACCTCCTCGGGCTGCACCCCCACCTTCATTTAACTCAGCTGTCAATCAGGAAGGTCCTGTCCACAATACACTGATGTCTCCACAAGTGTCATCGAGTCAAGGCTATGATTCGCAACCTCCAGGATCCTACCCTCGTCCAATGCCAGCAAAGACTTTGAATCCATTCTCTG
ACATATTAAAACATTGTTTTCTTCATTGTAAGCCAAAATTAGGACACTGATAGTAACATATTCTATAAAACTAAAGTGATCAATACTTACAGTGGCACTTAATACAACAGCATTAATTACCATAGCTCTACAGAGTTTGCAGTACATTTTTTAAGAAAAGCTGATTTAAAGATTTATGAAGCTATTTGATTCTAAAGTCAAACCTA
AGAGGCACAGCAGCTCTTATCAGCATGTATAGAAAAGATAGATGTTTCTAGTACAGAGGGTTATGATTTGTTCATCACACAGCTCAAAGATGGTTTAAAAAATACATCTCATGAAACTGCAGCAAACCATAAAGTTGCTAAGGGGGCCACAGTTACATTTCATCTTCCTCATCACGTATTGAAGTCTATTGCCAGTGCCATTGTAA
AGGCCATAATGAACCAGTGGTGTTGCAGGTATTTGTGGGCAATGATTCTGGTCGAGTAAAACCACATGGATTCTATCAGGCCTGTAGAGTAACTGGGCGAAATACAACTCCCTGCAAAGAAGTGGACATTGAAGGTACCACTGTTATAGAAGTTGGTCTTGATCCTAGCAACAACATGACACTGGCGGTGGACTGTGTTGGAATAT
CTGATGTGTCGCCGACCGGTCGTTACACAACACTGGTTCCTCTCTTATTTATTTTAGCTGTGGCTGCTATTAAAGAGATAATAGAAGATATGTACTGCAAAATACAACGTGATCACATTCCTTCCGAGGTTCCTCTATTCTCAGTTCCGAAGAGCGGCTAATTCGTTCTTTCTCTTTATTGCCCTGCTCCAGGTTATGAGAAGACA
GTGAGTGCTCAGCAGGAGAAGATTGACAGCATTGCAGACCATGTCAACAGTGCCGCTGTGAATGTTGAAGAGGGAACCAAAAACTTGCAGAAGGCTGCAAAATACAAGCTGGCAGCTCTGCCTGTGGCAGGTGCACTCATCGGAGGAGTGGTAGGGGGTCCCATCGGCCTCCTCGCAGGCTTCAAAGTGGCAGGAATTGCAGCTGC
GCCACGTCCTGCACCTGTGACCGAGGCTTTTTCAGAGCTGACAACGATGCAGCCTCCATGCCCTGCACCGTGGGAGGAAGTGAGCATTATGGATGAGAAAAATACACCGATCCGAACCTACCAGGTGTGCAACGTGATGGAAGCCAGCCAGAACAACTGGCTGCGAACTGACTGGATCACCCGCGAAGGGGCGCAGAGGGTGTACA
CTGGCTGCCAGGTGTCCAGGGACTCTGTAGCTCACCAAGGTTTGTCATCTAAGCGGGAGCTCACGCCATGTTTAACAAATTGGGAATGGGTTTGGTTATAAATACATGTGATGGGTTGTACTGGTGGGGGGATTCAGGAAGAGTGGTTGCTGTTATTAGCTTTTATCTCTGGGGTGATATGTGAGATATTTTGTACATAGACGAAA
TTATTCCACTGGCTGATTACTATATCATCGCTGGAGTCATCTATCAGGCGCCAGACTTGGGATCAGTTATAAACTCCAGAGTGTCAGATGGTTGGAATCGAATACATCCTTTTACATGCTCAAGAGCCCATTCTTTTCATCATTCGAAAGCAACAGCGGCAGTCCCCTGCTCAAGATAACCTGCTGGGGATCTCCTGGGTTGACAG
GGAAGAACTGGAGCAGTTTCAATCCCAGAGATTTACCCTGGGAAAAATTCCACTGAAGCCGCCACCGGTCGAGCTTCTGACTGTATAAAGGTCAGGTTTAAATACAGAAAGAATGCCTTAGCCAGGCATGTCCTGCATGCCTACAGTCTGGGAAGCTGAGCAGCAGAACACCACAAATTCAGGCCAGTGTGGACAGCACAGAGTGA
GGACAAAAGCAAAGAAAAGGTCCCAAGGAAGATGCTATCCAGAGGCTCCAGCCAAGAATATACCGACTCCACTGGAATAGATCTACATGAATTTCTTGTAAATACACTGAAAAAGAACCCAAGGGACAGAATGATGCTGCTAAAGTTAGAGCAAGAGATTCTGGACTTCATCAATGACAACAAGAACCAGTTCAAGAAGTTCCCTC
AAGCCTTGACCAGCGCTTTGAGACTGCACAGGAGAAACTGCTGGAGACCCTCTACGGTACCAAGAAGGCCTGCACTCCGAGGTGGCAGACCTGCATCTCCAATACAGATGATGCCCTTGGCTTTGCTCTGGGTTCACTCTTTGTGAAAGCCACATTTGACCGACAAAGCAAGGAAATCGCCGAGGGGATGATCAATGAAATCCGCT
GAGGACTTCCTTGGTGCAATTAGGTTTCATCTGATTTAACTGATATTATCTAGGTATTGACGATAAGTTCAGATATTAAATATATTATGTAGATCAGCTCAATACAAGAAGTCCTAATGAAAGCCAACACTCATGACTGCATCTTCTCACAAAGAACATGGATAGAGAGCATATGGCAACTAATTAGGCAAAATTAAGTCTCAACT
AATTAATGTGAATTTAAAAAGGCAATCGTTGTTTCTTTTAAGAGCATTCACGCCTATTGAGGGAGTTTACAAAAGCCACTAAAAGGAAGACATAGATGAAAATACAGAGGGCTAGGTCTGGTTTAGGTTTTTAGTCTTTTTAGTTTTTAGTTTTTTTTTTTTTTTTTTTTTTTTTTTTTTTTTTTTAGAATTCACATTGCTACTTT
AGGATAACAGAGGCATCACAAAGCTCTCGACATGTCCGAGGCCCACACCTAGCTAAGCTGGAGCTCATCAGGCGCTTGCGGAGCCAAGGCTGTAATGACGAATACAAGCTGGGTGACCCTGAAGAGTTAATGTTCCAGTATTTCAAGAAGTTCGGGGATAAGCCATGCTGCTTCACAGACCTGAAGGTGTTCGTTGACCTCTTGCC
CTCTAAATCATTGTAACCTTTGTCGCAGAGGTTTTTATTACTACCAGAGGCATTTTATAGATTCTGAGGTGGAATGCAATGACGTGGTCCTGTTTTGGCGAATACAGCGCATGCTCGCTATCACTGCCAATACATTAAGGCAGCAGCTTACAAACACTGAAGGTAGGCGACTAGAGAAAAACGTTAAAGAGGTATTAGAAGATTTT
TTGGTGTGCAAGGTGAGACAGTTGGAACCCACTCACTATGGTCTTCAGCTCCGAAAGGTGGTCGATAAAAGTGTGGAGTGGTGTGTGCCCGCGCTGTATGAATACATGCAAGAGCAGGTTTATGATGAAATCGAAGTTTTCCCACTCAGTGTGTATGACGTGCAGCTAACCAAGACTGGGGACATGACTGACTTTGGGTTTGCAGT
ACCAAGAATTCCAGGAAGGCTTTGATGGCGGCTGGTGCCTGTCTATGCATCAGCCCTGGGCTTCTCTGCTTGTCAGGGGGATTAAAAGACTAGATGAGACAATACAAGCCATTGCCAGTGGGACTTTGAACCAGTCACTGGTCACGTTGGATAGATCTTGTGAAGAGCCTTTGGGAGTTCTGGTAAACCCTAACATGTACCAGGCC
ATCTAAAAGTTTTTGTTTTGTTTCATTTACATGAATATCTTCTGTCAATTCATTTTCACCTTTTCCTCTGTTATCCTTTTAACAAAAATAGACATAAAAAAATACACCTAAATTTCTAGTCAGAATGGATATGGTTTGCTTCCTCTGTCACACCTGGTGTATTAATGGTTCTTAACATTCATGTTTCTCCCCATAAATTTCCTAGA
CACAGCAGTACTTGGTCACAGTGGAGCTGGGAAATCAACACTGTTAAATATTCTTAGCGGATTATCTGTTCCTACTAAAGAATCAGAAATATTTCAAAAGAATACAAAGGAAAGCCCAATAAAATAGAAGCCTTAAAAGATGAATACGGACATCAGCACTCTCCCCTGTTTTTCCTGAAATCTTCATTTTGGCTACAAACACGAAA
CATTAAAAATATTAAAGCTATGAGAGCATGGTATTGTGACAAATGCCTATCATCCTGGACTGTATAGTGAGAGTCTCTCTCAAAAAATTAAAAAAAAGCCAATACAAATTAAAATTTAAAAAATTTGGGCTTAGTGGCACATGTTTTTAATCCTAGCACTTGGGAGGAGAGGCAGGCAGATCTCTGAGATCAAGACCAGGTTGGTT
AAAAGTTGTTTAGCTGAGAATTAGCATTCCACTTCATGGTTTAGGAAAGAGAGCCTTATTCTTCCTACATGTCTTCCTGGTTACAGGTCTCGTACCCACTAATACATAGTGACCATCTGTAAGATGAGCATGTTGTTGGGATTGCTTTGTTATAGAGCATCTCACTCTTTAATGCTATTTGCTAGTGGTTTTTACTGTGTCATGCC
TCCTTTGGACGTGATCGGGCACTTTATCAAGAACATGCAAAACGTCGGATTGCAGAGCGGGAAGCCAGGAGGTGCCACTGATTAATGAACTTGAATCAGCAATACATCAGCTGTACAAACAGCGAGCTTCCCGCCTTGTCCAAAGACGACAAGATGATATTAAAGATGAATCTTCGGAGTTTTCAAGCCATTCAGGTTGGACTCCA
AGCTACAAGGTCCCATGGCCTGTGGACATTGTTATAAGTGTAGAATGTCAAAAAATTTATAATCAGGTGTTCCTTCTCCTATTGCAAATAAAATGGGCAAAATACAGCCTGGATGTTCTACTATTTGGTGGACTGGGTAATGCTGCTGAAAGATCCCAAGCAAAGGAAGACATTCCACGTGATCAGGACACACCCTCCCAGTTTGG
CTTAAGCTTCACTCACCTGCAGCCGGCCAGCACCCTCCACTGCCCCGCGGAGTGGGGTAGGGGGTGGGAGAGGGCAAAAGACCCCGACTAAGTAGAATTAAATACAACAGGAGGTTCGGAGTGTGAGGAATACCCAGAGAAAGGACGTGTCGCTAGCTGCGGATGCGAGTGATGAAAAGTTAAAAGCGGCAACAGACGCTGTCACC
AAGTATAATTATATGCAGTGCTTCTTAAGGCTTCATAAAATAATTTTCCAACCTTTTTAAAAATATGTTTGTAACTCCATAAAATGCACACACGTCTTTAAATACACGTTGCTTCAGGCGCCTTTGGAAGGATGTCACTTTCAATTTAAAAATCAGAGACATTGATGCAGCAACGGAAGCAAAGCACAGACTTGAAGAAAGACAAA
CGCAGTCAGATTTGTTTCCACAAAGCTAGAAAAAACAGTATATGTTCGCTGTGGAACAGTGGGTTCCAGAATGTTCCTTGTGTACGTTTCTTACCTGATCAATACAACTGTTGAAGGAAAAGAAATTATTTGCAAGTGTCACAAGGGCAGGATGCCAATCTAACCCAGAAAACTCATGTGACACTTCACGGGGCAGAGCTGTGTGA
CTGATGTGTCGCCGACCGGTCGTTACACAACACTGGTTCCTCTCTTATTTATTTTAGCTGTGGCTGCTATTAAAGAGATAATAGAAGATATGTACTGCAAAATACAACGTGATCACATTCCTTCCGAGGTTCCTCTATTCTCAGTTCCGAAGAGCGGCTAATTCGTTCTTTCTCTTTATTGCCCTGCTCCAGGTTATGAGAAGACA
AAACTTGCAGCTCTTCACCATTTACTCCTGATGTTTCTTGTATGGGGCCGTGGCCCTTTTGGTTGTTTTTGGTCATTTTCTTAAAAACACAACACAACACAATACAACACAACAGTTTTAAACCTGAAGATTTCCGCAGTCCGTGTAAGCATGTTTACCCGTTGGCTCGCTTTCTGTGTCTGTTAAATGAATGTCATATGTAAATG
CTGGGGGCTCCCACAGCTAGTTTAGTGGTTTTTTTGTTGTTGTTGTAGTTAGTTAGTTTGGTTGGTTCTTGGTATCAAAACCAGTGACTCATACGTGTTGAATACATAGTCTACCACTGAGCCATTCCCCAAACCCTAATGTCCAGTTCTCCAGTTCTGTTTTCTCTTCAATCCCATGCCATCTATCAAGTCATGAAGTCACCAGC
TCATGGCCCAGCATTATGGGCGCCATCTTGCTCCTGAGAGCTGGGCCTGGCAGGCCGAGACCCAGAGAGGGTGTGGGGACAGCCTTTGGGACTCTTTCTAAATACAGCCTCAGAGGGGCCTGCTCTCTCTCTCTTCCCCACAGAGCCAAACAAGAGTGCAGAAGCAAAAGCTACTCAGGGGGAACACCAGGGACCAGGCTCCTCGT
CCTCCAGGCATACCTCCATTGATGCCAGGTGTTCCTCCCCTGATGCCAGGCATGCCTCCAGTGATGCCAGGAATGCCGCCTGGGTTGCATCATCAGAGAAAATACACCCAGTCATTTTGCGGTGAAAACATGATGATGCCAATGGGTGGAATGATGCCACCTGGACCTGGAATACCACCTCTGATGCCAGGTATGCCACCAGGTAT
TGAAAGTATTGAACCTGCAACATAATGAGCTCTCTCAGATTTCTGATCAAACCTTTGTCTTCTGCACGAACCTGACAGAACTCGATCTAATGTCTAACTCAATACACAAAATTAAAAGCAACCCTTTCAAAAACCAGAAGTCTTTCCAGAGGGATAGATGTTACCTAAGCAAGGAGTAGAATATGATACAGGGATTGCACCCATAA
GAAATACCAACCTAAGAAGAACTCGAAGGAAGAGGAGGAGTACAGGATCAGTTTGACAACTTGGAAAAACATACACAGTGGGGAATCGATATTCTTGAGAAATACATCAAGTTTGTCAAGGAGAGGACGGAGATTGAGCTCAGCTATGCCAAGCAACTCATCCGGTGCGGGGCGGGCGCGCTGCGGCGGTCGCTGCTGCTGCTTCC
TTTTCACGGGTAAGAGACCTTACCTATGGAGAAAGATTGTTTTGAGTCATGAATGGGTCTCAGGATAGCCCTATCAGAGCCAAGGGTAGCTGCTCAGAATAATACAAGCAATTAAGGTAGAGTCTGGGGTTCCCTCTTACCGTGCCTTCTGACTTCCAAACAAACACCCTGGGGTCAGAGAGGGCTGGCCAGTACAACAACTACAG
GACAGAATCTCTGTCCAGTCAACCCTGTACCCTTTTCACTTGCAGGTCCAGGGCTCAAACTGGGATGTAATGGGATAGTTGTCTATAAAACTGTAGTGTAAATACAGCACTCCCCTCATGTTTCTTCTCTCTCCCGTTTACTTTCTTTTACACCGGATGTATTTTTAATTTGGGGCTCCCCCATTTGAGCGAGGTTGCTCAGAGGT
TGTCTGGCTTTCCTCTGAACTGGGAGCTCAGTGAGGGGCGTGGGGTCTAACCAGTCACAGACATACACAAGGAGCTCTGCACATATCTACTAAGTAAATGAATACAAACTTCCCAGCTGTGTTTCCAAGCTTCACAGATGGAAACATTAACTGAAAAGCCAGGGTTAGGACAGTACTAGCTCACTCTCCCACCGCTGAATCTGAAG
CAGCAGCACTGGGGACCCTTCAACATCTGGGCAGAAACTCAGGGCAGATAGCATCTCTGAGGAAGCTGACTCTGAACCAGAAAGCAGTGTACTATGCAAGAATACACATCTGTGTAAGAAAGCCAAGATCTTGAGTGACTCAGAAGACTGTGAGGAAAAGTGTGGAGAAAGGAGAGGTCCTGAAGTGGAAGGAAGCCCAGTTTCTG
GAAATTCCAGACAAGTTTGTTGTTGGATATGCCCTTGACTATAATGAGTACTTCAGGGATTTGAATGACGTTTGTGTCATTAGTGAAACTGGAAAAGCCAAATACAAAGCCTAAGATGAGCGCAAGTTGAATCTGCAAATACGAGGAGTCCTGTTGATGTTGCCAGTAAAATTAGCAGGTGTTCTAGTCCTGTGGCCATCTGCCTA
TCTACTGTGCTAGTGTTACTATTTAAGGTTTTCTCTCGCCCCTGGTTTTGCCTAAGTGCTGACTTCTTTATTGACTCCTTTAGAGAAAGTTATTATGACCAATACATACTCCATGTTAATCCTGTCCCTCAAGTGTTTCTTTAGGCATTGATATTATGGTACATTCTCTACCATAATACTTCTAATCTGACTTTCCTTCAGGATGA
ATTCCCCGCAGAACAACATCCCTGGAATCCAAGGAAGCACTTCTTCACCCCAGCCACAGGCTACTTTATTTCACAACACTACAGGAGGCACAATAAACCAAATACAAAATTCTCCTGGCTCATCTCAGCAGACTTCAGGAATGTTCTTATTTGGCATTCAAAATAGTTGTAGTCAGCTTTTAACCTCCGGACCAGCTACATTGCCA
GCACAACAAAGATTTATTGACTGAGCCATCTTCTAAGCCCCAAGTTTAAATTTAGGTACAAAATGTTTATATTTAAAGTGAAAGAGCCTCATTTTAAAATAATACATGTTACAGCTAATTTTGTATAATAAAAATACAGTTTTTCCTGGAATATGAGTGAGAAGATTACTGTTGGGGAGCTGGGGTGGGGTTGAAGCTGTGTGCTG
TTTGTGTGCTGTGTTAAGAACCACCCAGAAGACAGGGAGAGACGAGCCTGGAGCATGGCTGGGAGGCTAGCTTCAGATGGAACATGTGTAGTATGCCCACAATACACACTACGGCGTGCCGTGTCTCTCCCAGGGGGTGTCATACACATGCTATCTGATTTACTCCTTACAAGACCGCAGATGTGTCATTAACTCGTAGGACAGAG
ATTGAAAGGTCACAGATTCCATTTCCCTTTTCTCTATGAAACATGTCTTATGGTGATGAATTTCCTTTCTGTTTCAACTACTAATGTCAATTTTCTATTGAATACAGGTTTGTCACTGTCAACCCAAAGCAAAATACTAAATTACTTGGGCCTTAACCGTTATGGAAAGTCCTGAAGTCAGTAGTTCTTAACCAGATTATTTTGAC
AGAGAGGACGACCCCCAGCCCCTTGCCTGCACATGTGCGAGCGCATCCTTACACTCAGGTGCACGAGCCACACAGATACCAGATACAGAAAAAAAATAAAAATACAACAACACAGAGACCAGTGTGTACTGTAACACAGCCAAGCACCATCCCATCCCCATTTTGCAAAAGATGTTGAATTAGGACCAGCAAGATGGCTCAGCAGA
ACTGAATTTGGCAGTTATTTTCACGCGGCCCCCACAGTGCTGCAGTGCTTGGGTTCACGCTCCTGACTCTGCGGCTGCTCCTTGACCTTTGCTGTGCTAAAATACAAGAAATATCAATAATGGCAGCAACCAGGGTCACATAAGTCACTAGGTAAGGGAGACCAATGAGGAGTTCTGCAGCTTTCTTTTAATAGAACTAAAGTGAG
TTAATATTTTGGTTCATGATACAAATGATCAGTAATATGCTTTTCAAAGTAAGGAGAAAATTAAACTCCTTGTGGGGACACAGGGTAAACAGTAGTCTGCAATACATACACGACCTCATGCTTCAGCTAAATCAATTATATAACAACTATAGTCTGGTCAGTATCTATTTACATCCTGACAGCGCTGTAGATTACTGTCCTATAGC
GAAATTGAACACAGATCCTCTGGAAAAGCAGCCACAGCTCCTTCCTGCTGAGCCATCTTTCTAGCCCATGCCCCCACCCCTTTATAAATTAAGTATGTTTAATACAGATAGCAAGAAATTAGTGTGTGAATTTGCTGTTTTCTTGATTTCTCCCTAACAGTCCTGCTTGTGGGTCATGGTGAGCTTTCCTTAAAGGTGGCTTCTAA
GAGAACTGGTGGCAGTATACTCAAGGAAGGAGATACGCTTCTACACCGCAGAAATTTTACCTCACACCTCCACAAGTCAACAGCATCCTTAAAGCTAATGAATACAGCTTCAAAGTACCAGAATTTGATGGCAAAAATGTCAGTTCCATTCTTGGATTTGACAGCAATCAGCTGCCTGCAAATGCACCCATAGAGGACCGGAGAAG
ATGTGCCACCATACTCAGCTATGCAGATATTTCATTTTCAAGGCAGTATGTTTGCCTGGACATCGGTTGGGGAATATTGCTCATTTTATAGTGCAACCTGAATACAAGCCTAAGGCAAGATGGCCTAAGATAAAATTGTGGGCAGATGCAGTTGGATAAGTCCTAGAGGTAACTATTGTTTTTGTATCTCCTGAGTAGTTTAATGT
ATCACAATTCCCTTCAAAGACATAAAATAATTCACACTGGGAAAAACCTCTATGAATGTAAACAGTGTGACAGGTCCTTCATTTATCCATATTTACTCCAAATACATGATAGAACGCACTCTGGGGGAAAACCATATGAATGTACACAGTGTGGTAAGTCCTATATTTATCCTTCTCTACTTCGAATACATGAAAGGACTCACAGT
AGCTGCCCTGTCCATATACCTGGAAAACTATGCAACAAGCATGGGATCTCGGGAACAGCTTGCTATTGCAGAGTTTGCAAGATCTCTGCTTGTGATTCCTAATACACTGGCAGTGAATGCTGCCCAGGACTCCACCGACCTGGTTGCCAAGTTAAGAGCTTTTCACAATGAGGCTCAAGTGAACCCGGAACGTAAAAATCTAAAGT
TCAGCGGGAAGCAGAGCGGAAGGCCGAGGAAGCAGAAGCTAAAGTGAATTCCAAGAGTGGTCCAGAGGGTGACAGCAAAGTGAGCTTCCCCAAGACTCACAATACAGCCACAATGCCACCTCCTATTAACCCCATCCTTGCCAGCTTACAGCACAACAACATCCTCACTCCAACTCGGGTCAGCAGTAGTGCCACAAAGCAGAAAG
CTAGTTCTCACCCCCCCCCCCCCCCGTTTTACAAAAAGCAAGCAATATTTCACTACTGATATGGAATCTCTGGCTAGTCTGACTCTAGTTTCTTACATTGAATACAACCTAGTTGCTTCTATTTTAAATCAAATGTCCTGATATAAATATTAAATATGTAATTGAAAACTAAAGCTTTTGGTATATGGTGAAAAACATTGTAAATA
TTGTAAACATATACCTCTCTTACTTTCGGATTGTCTCAATAAAGAACTGATGGCCAGATCTTGTTTCCTCTACGCCATACCTGGTCAGATTTCTGGAGCAAATACAAGAGCCTTCAGATGTGAAGAGTCAAGCAGACATCTCTATGTACTCAGGATATGCTGTCATTCTGGGATGTCGTAATATATTTCTCTGCAGAAGAGTGGGA
CCAGCGTCCAGAAACAAGCTCAGCCCAAGCTCAGCAGGGAGACTCAAGAAGCCTTTTTTAAAGGTTGAAGATGTGAACCGGGGAAAAAAGCTGGTCCTGGAATACAAAAGACAAGAGACATTCGATACTACATTGAACAGAAGAAGAAAGCACTGAGTGCACTCAAGAAATCCAGTGCTTCTGGGAAGGATGCGGATTTTATTCCT
CAGCAACAGCTTCATAGCAGCTCCAGTGGCCTGTTTTAAGCATGCACCTATGGGGACCTGCTGGGGTGATATCTCGGAAAATGTAAGGATAGAAGTTCCCAATACAGACTGCAGTCTACCTACCAAAGTCTTCTGGATTGCTGGAATTATAAAATTAGCAGGTTATAATGCCCTTTTGAGATATGAAGGATTTGAAAATGATTCTT
TCTGAGAAGGCTTTGGATACCCTAAACAAAGCCATTGTTATCGATCCCAAGAACCCTCTATGCAAATTTCACAGAGCCTCGGTTTTATTTGCAAATGAAAAATACAAGGTATGGTTTAGGAATGATTTATTACAAGCAAGAGAAGTTCAGCCTCGCAGAAATGCATTTCCAGAAAGCACTTGATATCAACCCTCAGAGTTCAGTTT
TAAAAGGTAGCCAGTGTTCTGCTACTTTGTGCTGCCTTACTTGCTAGACAGCTAATTTACTCTCATCTTCCTAAGATTCCTCTTAGGGAGGAAGGAAATAAATACAGGGATTGGTGCATTTAGCTCAGTCCTGAGGGACTGATACGTCACGTTTTCCCAGAGTCAGTATTGATGGCTTTGCTGGTTCCTGTAAAGCTCCCTCCCTC
GGACAGAGAACTTCTGAACTTTTTGGGTTCGTTAAGTGAGAAGTCAGCATGGCTCAGGAATTTTATTGAGCTCCTGTTACATGCACGGCATTGTGTTTGGAATACAAAGATGAATAAGATTGCCCTTGTCCCCAGCAAGTCTTCTGGCTTGTGAAGGCCTAGCAGGTGTGAGTTTGGTTCCCACTGCAGCCAGCAAGAAGATGATG
TCAGCATCTTTGCTGAGTGACTAACGCATGCTTTAGTAGCAGCTCTGGGATGCTGAAGCAATAGACCCACAACATTCTTTTTAAGTATCTTCCAAAACACAATACATTTTCATTTTGAAAAAAACAAAAATAGTACTAGTAGACAACTGATTTATAAGCAATGTAGAAACTTTCCATCTATTTAAAAAATTAACTAGTAATTTTAT
GGACAAGAGGCGTGCCAATCAGACAGCCCTCTGTGGAGGAGGTGTCCAGACCCGGGAAATATATTGCATACAAACCAACGACAACATGCTCTCCCATGGAAATACACAGAAGGACAAAGAAGCTTTTGCCAGCAAGAGAGGCTGCCCATGACCTTCCAGTCCTGCGTGATCACCAAAGAGTGCCAGGTGTCTGAGTGGTTGGAATG
CATTTAGAGCGTGTTCATTGTATGGACGTCTAGAGTGAAGTATATAGCCTTACATAAGTATGGAAACTAAGTAGAGATTCGTAATATCCCTTGTGAAGAAAATACAGATAACTGCACTGGGTATTTCTTGGGCTACTTGGTTTGTCCAAGAGTTAGGGGATTTTTCTTTTGGAAGCGAATCAAGAATGGCAGCTTAGTGGAATTTG
ATTGCACGAGGTCCCTGTGGTCCCAAGGATCCACTAATGTGTATAATGACTTCGTGTCTGTAAGCGCCAGGAAAGGTTCTGTCCTTGAGAAGCACAGGAAAATACAACCCGTGAGAAAGATGGCCAGGATCTCAGGCTCTCTAAGTTGAGAGCATTGAAACTCCTATGTCAGCACCCTGGGCAGACTGCAGTCAGGAACAGCAACA
TGATAGCTGCCTACTGTAATGTTGGGGACATTGAAGGTGCCAGGTGTCGTATATGATGTCAGTCATTACAATGCTTTACTTAAAGTATATCTTCAAAATGAATACAAATTTTCACCTACTGACTTCCTGGCAAAGATGGAGGGAGCAAACATCCAACCAAATCGAGTAGGTAGCCCAGGGAGCAATCAAGCTCTGCTTCTGCTGCG
CACTGGGGGGCTTTTGCTCAGACCATTCTAGAGCGAGGTGGCCCTACTCCCCGAAACGGGAGCAAGTCTGATCAAGCTCACCCTCCCATTCACCCCACCAAATACACCAGCGGCTTGCAGGAGCTAGAGAAACTGGCATCTCGGAAATTGAGAATAAATGCCAAAGAAACCATGAGGATCGCGGAAAAGCTCTATACACAAGGGAT
TATTCTGTAGATTACATTCCCAAGAAAATAAAAATAAACTACAGACTTTATCCTTATACCACGAATGTTTTTTTTATATATGTATACTTTGTCTTAAAATAATACAGCATGATATAATAAATAGTGCTTTTATATATATATATATATACACACTTTTATGAAGAATGATGGTTTGAGTTACACATTGAACAGTTTTAATTTTTGGA
GACACGCCTTTGCCCAGTGTCCCAAAGCAGTTCACAATTCCGTGACAGCTCAGCTCACCAGCGTGGCGGGGCACTGAAGGCGCGACTGCCTGCCAGGGTGAATACACTGCCAGCTTACCCCTCCCTTAAGTGCCAAAACTTTTTTTTTAACCTTTTTTTTTTTAATCGTTTTGAATGGAGATATTTCTAAAACCTACCAGAGACGT
GTACTCTAGCAGACCTGGGTTTGAGTGTAAGCCAAACCAGGTACCTAATGATCTTAAGTTAGGTAAATAAAGGTCCATAATCACAAACAATTCCTAACTCAATACAGAATTCAGCCTACATCGTTTTACCTGCCTCCTTCTATTCTTACATTGCAGAACGAAGGCTAAGTAAGTGTTAAAAGACACGTGAAGGGAGCTGAGGGAGC
GAAAAAACCTTTAATGACCCGTCGTTGCTGGACAATCTCCAGAATAACCAGCCATGTCCCTGAACCTGAGGATTATGGGTGCTCGCCCGATGAATGGTTAAATACATATTTTCTGACAAAACTGGGACCCTGACATGCAATGTGATGCAGTTCAAGAAGTGCACCATCGCGGGCGTGGCCTATGGGATCTTGACATGCATTATGAG
GCCCCCATCTGGGCTATGCTGCAGCACGTGCCTTCCGCCTTGAACCACTCACGCCTCGTGGCCTGCTCACTGTAGATGGGGAGTTAGTGGAGTATGGGCCAATACAGGCGCAGGTGCACCCAGGTCTCGCCACGCTGCTCACTGGGCCTGCAGGTCAAAAGCCACAAGCCTGAACGAGCCTAAAAGCATGGCGAGTTGGTGGAACC
TGTCATTGTTGCTATCCGATTCCATAGCAGCAGTCACTAAATTGGAAACAAAGGTTGCAACATGACAAAAAAAGTGTAGTATTTACCAGCACCATTCAGTAATACAGCCTTAACCGTACCTCCTTGAACTACTTCATAACTTGTCGAGAAAAGCAGTTTGCAGCAAGGGCATGTGGGATGCACCTAGTATTAAAATTGCTTTGTCT
ACAAACAAATAAGCCCTGACAAGACAAACCAAACCAAACAGTTTTTAAAATGAAATAAGTGTTTATATTTATGTGATGCAATGTGATATTTTGATATATCAATACACTATGGAGAGATTAAAGAAAATGAAACATTGTATCTTTACCACCTTACAGGTTTGTTTCTTTCTGGTGAAAATATTTGAAATCTGTACTTTTCTTACGTT
AGCTGGAATTTCCTCAGATTATCTATATGGATAGGTACATGTATAAGAGCAAAGAGCTTATCCGAAGTAAGAGAGAGAGCGTTCGGAAGTTGAAGGAGGAAATACAAGTTCTGCAGCAGAAGTTAGAAAGGTATGTGAAGTACGGCTCGGGCCCATCTCGGTTCCCACTTCCCGACATGTTGAAATACGTTATTGAATTTGCCAGT
TCCTTACTACATCAACCTGGTAGAGATGACACCTCCAGACTCTGATGTGACCACGGAGAAATCACCACCACGTCTCTGCTGGACCGAGAGACCAAGTCTGAATACATACTCATCGTGCGTGCTGTGGATGGCGGTGTGGGCCACAACCAGAAAACTGGCATTGCCACGGAGCCACAGTGTTGTTTCTAAACGCCACGGACCTGGAC
TATGCTAAAGCTGTCAAAAGCCACAGCTCAGGGACTGTGAGTGCCACTTCTCCTAATAAGTGCAAAAGACCAATGAATGCCTTCATGCTTTTTGCCAAAAAATACAGAGTTGAATATACTCAGATGTATCCAGGGAAAGATAACAGGTTGGTCGTCATTTTATCCAAGCTTGACTGTGGTACAGCATGGCATTCCATGTTGTGAAA
TACTTTTAAAAGGTAGAAGGGGGATAACTACTTATGAGAAGTTGTCTCCATACATACTGAGTAAGGCATTTTTTTTAAGATTTATTTTTTTATGTCTATGAATACACTGTTGCTGTCTTCAGACACACCAGAAGAGGGTGTTGGATTTTATTACAGATGGTTTCGAGCCACTCTGTGCTTACTGGGAATTGAACTCAGGTGCTCTG
TGAAAACCAAGAAGCCACCTATCAGTTGAATTGAGTCTAATCAAAAGGCCAGCCTGAGGCTCCTCTGGTCGGTTCAGTTTAATTTAGATATTTACCATAGAATACAGGTACAATATGGAAATCTCATAAGCATAAACTTTAAAACGACTAAGCTATGCTTCCAAAGCACTTTAGTCTCAGTGTTCTTCGCTTCATGCTCTCTCCAC
ATTCTCTTTGAACAGGGCACAGTGTTCTGCGTAAGATCTCTTGATCATTAGCACTGGACTCACTCTCCTCACAAGTAGCCTATCAAATGTGGTATTAGAAAATACATTGTGTCAAAATCTTTGAAAGATGAGAAGAATCTCCTCAGGAAACCTGTAGGATTTACTTAACAAAGCTTTACATGAAAATGCCACCGTGGCCATTTCTT
GCAAAAACCCTACGAGATAAACCTGATGGAGGAACTAACTCTGAAAGGAGTAACTCAGTACTACGCATATGTAACGGAGCGCCAAAAAGTGCACTGCCTCAATACACTTTTCTCCAGGGTTCAGATAAACCAGTCCATCATTTTCTGCAACTCCTCCCAGAGAGTCGAGCTACTCGCCAAGAAGATTTCTCAGCTGGGCTACTCTT
TCGTCTCCCTCGTGGCAGGCAATGCACGAGCCTCGGACCTTTGCTGTGTATCTCAACAACACCGGCTACAGAACAGGCTTTTTTGGAAAATACCTCAATGAATACAATGGCAGCTACATCCCTCCTGGATGGCGAGAATGGCTCGGATTAATCAAGAATTCTCGTTTCTATAATTACACTGTTTGTCGCAACGGCATCAAGGAGAA
CAAGTGGGTTGGCATTCATTGCTCAGCGGGTAAGAAGGCAGGGACACCTCTCGTGGCTCTCTGCCTTGATTTGTCACCCTAAGGAGTAAAAAGCACTTTGAATACACCAACAGCACGGGTTTTATTTTAATTTCAGAATAAGGTGGGAGCTTCTAGAAATTCCAAAGTACTCTAGTCTCATGATTTTTTTTGCCTTAAATAGGAAA
GGACACAAGATTTTGTTGAGTGAGCCACGTACATCTTCATGTGATCAGCCAGGATTTTGATTCTCCTTGCCTTAAAAACAAAAAGCATTGGAATTCTTTTAATACAGAATACTTTCTGGAATCACAAGGTTTACAAAGACGACCAGGTGGTGGTGATTAAGGATAAATACCCCAAGGCCCGTCACCACTGGCTGGTCTTACCGTGG
GCCTTGAAAGCCATGGAGATGACTTGGAACAACATGGAGAAGAAGGAGAAGCTGATGTGGATTAAGAAGGCAGCAGAAGACCAAAAACGATATGAGGCTAAATACAAGGCCCGGGAGGCTGCGCTGAAGGCGCAGTCTGAGAGGAAGCCGGGCGGGGAGCGTGAAGATAGGGGCAAGCTGCCGGAGTCGCCCAAGAGGGCTGAGGA
GGTGAATATTCCATGAAGGACCATGGGCATTCAAGGGCCAGAACTTCAGCCTCTGTGCGGGGTCTCCCCATGCCTTCAGACAGTAGCTTATGTACTCAAAAATACAGGAGCTTTTCTTTGGACAGCCTGATTGATCCTGAAAATAGGCAAGGGGAGCCTTTTCTTGGTTCTGCTGATGAGATGCCTACAGAGACTTTTTGGCATCT
ATCAGTTTCAGTCACATCACTGATAATTATATACAAGGAGACTTAAATTTATTATATGCATGTTATAGACACATAACTTCTAAGTGATTAAAGAATGATAAATACAAACTCTTACAGCTTTAGAAACAGCTTCCCACAAAAACAGTGTCTGAGCCTCTGCTGTCTGTAGAGATTCTAGAGATGATCTCAAATGAAAGTGGATTTGT
CTGTAATAACTCCAGCCTGTGTCAAGTTGACACAAAACTAGCCAGTACAGTGCCTAACTGAGAAAATGCACTTTTTTGGTTTGTTTGCTTGTGTTGAGAAAATACATTTTTCCTTCAATCCATACTAAAGAAACCAACAGAAATATATTTCAAATAGTTACATTTTTAAAGAGAAAGGCCCTTTCTACAAAAGTGGCACAAGACAG
CGGCAGAGCGAGAAGGACAACGTGACCAGATACGCTGTGGCCGTTTTGGGCTACTACAACCGCAGGGGGATCAATCCAGAGACTTTTCTAAATGAAATCAAATACATCGCCAGCGACCCTGACGACAAGCACTTCTTCAACGTCACAGATGAGGCGGCCCTGAAGGACATTGTTGATGCCCTTGGGGACAGGATCTTCAGCTTGGA
TCCTAGGTCCAGTTGCTCATTAGAAAGTACTTTAATTTGATAGCTCAGTTCTTCCAACCCTGCCCTAGTATGTATGTATGGGTGTGTATATATATATCATAATACATGTAATATATACAGTATATATGTGTGTGTGTGTATATATATATATATATATACACATATACATATATATATATATACACACACACACGCTATACACACAC
GTCAAAATTTACAAGACAAGGTGACTTTGAAAGCATTTGCTCTTGCAGAGTTAATCGACAATTCATTGTCAGCTACTTCTCGAAATAATGGTGTTAGGAGAATACAGATCAAATTGACCACACTGTTAAAGATGGAGTCACTCTGTACCTGCTGCAGTCAGTTGACCAGTCACTACTGACGGCGACGAAAGAAAGAATTGACTTTC
TATGTGTTTGCTATAAGACTGTATATTTTTGTGCATACTGATATCATTTGGCACTAGGGCTGGAACCAAAGTATTGCTGTCTGTCTCTATCCAAAAGTTTAATACACTTTAAAATTGGATTTATTTTCCTATTATATTAGGAACCAACATTCACGATTGATAAATCACTAATTTGAGACCCCACACCATTGTTGTTCTCTAAAAAC
TGGAAGAGGATTAGATAAGATTCCAGTTGAGAACTACATGCTTAAGCCATACATAGAAGGAAAACTTGGGGACCTGAAACCAGGATTGTGCATATGTCCAAATACAGGCATTTGCAGCCGTTCTCTTCAGTACCAGCTCCTGTCCCTGTGCTGCAATGAGGGATTCTAGCTCTGACTTTTTTGGGCTCGAGGGGTATGAACCTCTG
GTTGATTATTTACTACAGTTTTAATAAGTAGGAGAATGATTTGAAAATAAATAATGGTGAAAATTTGTGTAGGCCAAATTATCTGTATTAAACTGGAGAAAATACATTCTATTTTTATTTATTTCAAAACATGCCAAATCATGAAGTAATTACTATGCAGTATTATTTTTCACAATGAAGATATAATTAAGAAAAGCTAAATCATT
ATATTTATTGTCGGTTTGGTACCACCTTGTCCCAGGTGAGCATTTGGCCAATGGTCAGCTAAAAAGCTGCAAGTGAACTAATAAACTAGAGAACATTGCAAATACATCCCTTGTAATGAAACACGCATGACAGTCATGTCATTAAAAGGCGCCATTAAATACTCTCCTCAAACGTAGAATAATTCATGTGCAGAACCAAATCCGTA
GCTAACGGGATTAAAAAGGATACATGCTGCTCTCTGGATAGCTTACTTCTTACAATGTACAAATTCCGCATCATTTCACCTTTGAACATTGTTTTATAATAATACAGGTGTTGGATTTGCTCCAGTTTATGTACCATCTTGTAAATCCATTTGAACAGATCATGTTTACTTCCCTGTGGAAGGAACACTGAAAACCTCTTAAAGTC
GGATTCACTCCTGAATTAGCTCCATTTAAAGGATTTTCTTTAACTTTTTGTGTATCTCTTATGTATCTCTTCTGCACAGGGCCAATAATAAGAAGTGGACAATACAGTATTTGCTTCATTGTGTGGGGGAAAAAACCTTTGTTAAATATATGGATGCAGACGACTTGATGAAGATCTTAATTTTGTTTTTGGTTTAAAGTAGTGTT
TGAAGTGGCATCTTAAGATGAGGTAAATTTATGAACAAACATAAGTCATGATACGCCTGCAATAACCGAGAAGGACTTTTCCACCCTGTGTGTCATTTCTAATACAAGGGATTTGACTAGTGTTTCCAAACTCTGTTCTGTAGATGATCGCAAGTCAGTTTGCCCCTGACAGACTCAAAGATCCTTTGGAGGAGAAAAGGAAAATG
AAAACGCACAAAGCAATTTTCAGATGCCAGTCAATTGGATTTCGTTAAAACACGAAAATCAAAAAGCATGGATTTAGGTAGAGCTGACGAGACTAAACTCAATACAGTGGATGACCAGAGAGCAGGCTCTCCCAGTAGAGATGTGGGACCCTCCTTAGGTCTGAAGAAATCTAGCTCCTTAGAAAGTCTGCAGACCGCTGTCGCCG
AGCACGGACAGCAGTGGGGAGAGAGAAGCAGCGCCAGACACCCCGGCGGCGGCGGCCATCACGCCGGATGGTGGGAGCGGGAGAGACAGGTTTTTCCTGCAATACAGTGGATACAGTTTGCTGTGGCTACTCTGAGGGTTATAGGCTCCAGTTCACTCCTCACCTACATCGCGTTCCAGAGCCCACAGAAGTCTGCAGAGGTAAAG
AACTAGTTAGAGGTGAAGAGGTATCTTCCAAAGCAGTGCTGCTTACTAAATAATAAGGTGCATTTCTGAAGAGGTAAAAATAGAATTTCTAGCATGAATGAATACACACAAACACACATATCCCACTCCTAAGGTTATAGTTTGGCTGGGTCACGTTAAAGAATCTCATACCATACTCCCCTTTATTTTAGATTTTTTCCCTGGAC
TAGTGGCAGCTATGTCCTTGAGCAGGTGTAGCTTCTTTGGAGACACTCCTTCTAGGCAGCGGCAGCAGCAGCCTTGCAGAAGCTACTTCATGGCATACAAAATACAACAAGTCGGCCTGATTTTTTTTTTTCCTCTGTGATAATAGAAAGTTTTTGTTGGCATAATGATTGAAGTACAAATAGTAATGGTATGCTATAGAGTTTTA
CCTTTGTTTTGTGTCAGGGAACTTCAATGTACTTTGCCTGCTGTGACTTCCTACCCCTTTTATTTTCTGTACTATATAAGACTGGTGTTCACTTTGTGACAATACATTCAGATTTTTACCCAGGTGTTCTGCCCAGTTTATAGAACAAGGAATTGAAGCTTGGAGAAGATTGATGGACCACTCAAGTTCCCTGGATGGTCCAGGAT
ACTGGATGCTGTCTTCACAGACCTGGAAATCCTGGCTGCCATTTTTGCAGCTGCCATCCATGATGTCGATCATCCTGGAGTCTCCAATCAGTTTCTCATCAATACAAGTTCTGAACTTGCTTTGATGTATAATGATGAATCTGTTCTGGAAAACCATCACCTTGCTGTGGGATTCAAATTGCTACAAGAGGAACACTGCGACATCT
CCAGCTCGAACACAAGGCTTAAAACTAATAAAGAAATCCCTGGATTAGTTCATCAACCCAGAGCAAGATGAGTATAGGATCAAACCCGTGGAAGAGGTCAAATACATGAAAAATGGGGCAGAAGAGGAGCAGAAAATAGCAGCCAGAAACCAAGAAAACCTGGTGTACACACTGTTACCAGCACAGCCACAAGGCGGATTTCCTGT
GACATTTCTAATACCCTGAAACAGGCAAGATTGGCAGGAAATAAACTTTTGTTGTACAAAATTGCTGCAATATGTGTGGTGGTGGTTAACCCAGCACGAAAATACAACCCAGCTTGAGTGTTGGCAAACTTCTCCTGTAAAAGGCCAGAGAGTAGGCATTTTGGCTTTTATGGCCTACATATGGTCTCTATAATATATTTCCTCAG
GTGTAAATGCTGGCCTGGATTCCAACTGAAGGATGATGGTAAAACATGTGTAGACATTGATGAATGTTCCTCAGGTTTCCCCTGTAGTCAGCAATGCATCAATACATATGGAACCTACAAGTGCCACTGTGCAGAAGGCTATGAAACACAACCTGATAACCCAAATGGATGCAGGTCACTCTCAGAACATTCATGCAACAGTTCAT
AATGCACTAGAAAGCTTTTGACTTTAACAAGATTATAAATTTTGAAGCTATCTGTGAGCCAGGGCTCTACAGCACACCCTTACCTCGGATCATCTGAGCTAATACAGTATTAGTTTTCAGGACCAGCGAGCGTCGTGCTGTATAGTTCAAAACATAAAAATGTGAGGCATGGGTTAATGTGCAGTAACCAGTGCCAGTCTCAATGC
TTGTGCCAAGAATAGTTTAACTGGAAAGATACTACCTGGAATATTAGATGGAAAGCTTCACATTAGCATTTTGTGCATAATGATAGAAACAGATTCTGATAATACAAGGGGAGGGTCTAGGTACTCTTTAAGTGATAGAATATGGAATACTAAGTCTGAATTAATGAAAAAAAAAACTAGTGTAGTACTGAGTGGGGCATTCACTG
ACCCCCACCGCCCCCCTGACTCCTGTCACCCAAGGCCCCTCCGTCATCACCACCACCAGCATGCACACGGTGGGACCTATCCGCAGGCGGTACTCAGACAAATACAACGTGCCCATTTCTTCAGCTTGCAAAAGACAAAGAGCGCCTGCAAGCCATGATGACCCACCTGCATGTGAAGTCTACAGAACCCAAAGCTGCCCCTCAGC
TTTGCTATTTTTACTGCTTCTTCCCCTACTTTATGGAAACCAAGGTATTCACTGACATGTGCTCCCTTGCAAGGGTACAGCCAGAAAAGTGCTATTTTAAAATACATCCTTAAAAAATGCATCCCTTATAACTTCAAGACACTGTGGATTTAGTCACCAACTTCTATCTTGTTCACCTGTTCCTGAATGTCTGTCTACAGAGGCCA
AGGCCTGGCACAGCCCGGAGGTACATTGGCATTGTGAAACAGGCAGGTCTGGATAGGATGAGGTCTGGTGCCTATAGTGCAGGCTATGGGGGCTATGAAGAATACAGTGGCCTCAGTGATGGCTATGGCTTCACCACTGACCTGTTTGGGAGAGACCTCAGCTATTGTCTCTCAGGAATGTATGACCACAGATATGGAGACAGCGA
CTCTTGGCAGTAGAACCCAGGAAACAGTCTAGGACCATTTAGCTGTGTCTCTGATAAGCCTGGTCCATTAGATCCTGGAATCCCCCCGTCCTCCTTAGTAAATACACTTGTGAGATTGTCTTGAGATGAGATGGGGATCACCCTTGTGCTACCCCGACTTCTTTTTCCTTCATAGCAAGAGCTTCCTTCCCTGCTTCCATGCCCAG
ATTTTTTCAGCTTTTAAGATACAAGTTTTATGTAATTTGATATAATTTTTAACTGTTTATGTTATTTTAAAAGCTCAGAATATCACATCAAAATAGTATAAATACATTTTAAATTATCTATTTTAGATCTAAGGAAATACAGAGATATTTTCATGGGTTCAATAACCTTTCATTTTATAACATTGGGCACGGTACAGAGTGGCTGT
TTCATGTGGAAGTACTTAAAGGTTCTTTTGTTTTGTTTTGTTTTTTGCTTGAAGTTCACTCTATTCCCTCATCTCATAACACAGGAATGAATCTTCCTTTAATACAAAGGTATCAGAAATATGTTCCTGATCATACAGAATGAACTCATTGCAAGAAAGGGGCTGGACTGACACCACGGAGTGATGGGACTCCCTATCTCGTGTGT
TCCTTTATGCCTTTATAGTCTTTATAAGCACTGTTGTTAGCAAGCATAAGTAAATTTTGGTGCTGTGCAAAGTTTAAAAAGTCCTTGTCAAGACCAGTTAAATACAATGTATGATCCTCGGTAGCACTAAGAAAAAAATGGAAACCGTCAAAAAAGGACATTACTGGAATAAGTGAAAAAAATCTAAATCTGAATTCTGTGATTGA
AAACCCGATTCTGATCAACAGATGTAAAGCAATTGTAGATCAGTTTGGTCAAAGGATAATCTCTAAACATTTCGTTATTGAAGACAGTTACCTTTCTGAGAATACATGTTCCGGTGTACAGTACAGAATGTGTGCTGTGTTTGGTGGAATCTATTGTCTTCGCCATTCAGTACAGTGCCTTGTAGTGGACAAAGAATCCAGAAGCA
CATGTATTTTTAAACTAAGCCCTTTGCAATGCCCCGGCTTCCTACCCTACTCTAATTTTCACTGGTGCTGGTAACGTTTGTCTCATTTTGCGGTACTGACAATACATTGTCTATATTGTGGCACGGGTTTGCTGATTTCTGGTGTTGTAGACAAGATGGATAAAGGATGGCCACTTGACTTAGATACATTCAGCTACATTCAGCTC
CCGAAGACGAGCACTTGGGCATCCTTGGGCCACCAATTCATGCAAATGTTGGAGACAAAGTTAAAGTTGTCTTTAAAAATATGGCAACCAGGCCATATTCAATACATGCCCATGGGGTGAAAACAGAGAGTTCTACAGTTGTTCCAACGTTACCAGGTGAAGTTCGAACTTATACATGGCAAATTCCAGAAAGATCAGGGGCTGGA
CTGGGCCAATCACAGATCAGATCACCGACACAAACTTGTGCCCCTCCCCTGCAACTAACATTCACATCAACTCTGTTGATGTGATGGCAGGGACCACCTCAATACATAATGGGAAAGTTAAGGTATGGAGAGTGAAGTCACATCCTGCCTTGTTCAGGTTCGGGCCACCAGCAAAGAAATGTTACAGTTCTGATTTTAGGTGTCTC
CTTTGGAATCTTTGCCCAAGTCCAGCTGTGCAAACAGCTGAGACTGCCCAGAAGTTTACAGTGCTGAAGCTGGACTGCCTAACACCTGACACTCTACTCTAATACATGTTTTCAAGGACCAGGAAGGTGATGCAATGGGTGCCATGGAGAAGCTGTGCCGGCAGCTGACCTACCACCTTAGCCCTCATTCACAGTGGAGGAGGCAC
GTTCCAGAGGTGACCTGTATCCCAACAGCAACCTCACTAGTAAGCCACCCTGCCACCAAACGACAATCTTGGCACCAGACCCCAGACTTCACACCAACCAAATACAAAGAAAGAGCCCCAGAGCAGCTGCGAGTCCTAGAGAACAGCTTTGCACAAAACCCACTTCCCCCCGAGGAGGAGCTGGACCGCCTAAGAAGTGAAACGAA
CACTACCTTGTGAGATCTAGCAGTCATAAATACCAGGGAAATGGAAAGTGTGTTTCCTTACAGCACCAGGTCTTCGATCTTCCTAATGCTGTGACCCTTTAATACAGTTTGCCATGTTGTGGTGACCCCCAACCATAAAATTATTTTTGTTGCTACTTCATAACTGTAAATTTGCTACTCTTACAGACCACAATGTAAATATCTGA
CACCCCCACGGCAGCATGTACCCCAGCAACAAGAAGAAAAAGGTGTGGAGAGAGGAGAAAGGACGTTTGCTGAAGATGACCTTAGAGGAGAGACGCAAAGAATACATAAGGGACTATGTTTCTCTGAGCACCATTCTATCATGGAAGGAAGAGATGAAGAGCAAAGGCCAAAATGATGGATGCATCCCTAATGGTTGGAGAAATGG
TGGCTTCTAAGATCTCGGAGGAGCTACCTCTGGATACAAGGGCCTACCCTGCCCCTATGCTTCCTGTGTTTTGGCCTCCACCTGCCTTCTGACTAAGGGCAATACATTCATTCTCTGCTGCATGGCTTCACTCATGATTCTCTTCATGATCGACCAGAGTTGCTACCCACACGATGAAATCCTAGATTCAGACAACTGGAAAAAAA
TGGGAAAAACCAAAACGAAAGCCAGAGAAGGAACACTGTGGTGAGGGTTTCCAGTATCGCTCACAGCAGGGGCAGAGTAGTCAAGGTTTCTGCTCAGGCAAATACATCAAAAGCTCAGTTAAATACCAAGAAAGTGCTCCAAAGCAAGAACATGGATCACGCAAAAGCTCGGGAAGTATTGAAAATTGCCAAAGAAAAGGCACAGA
TGTTAATCTGAAGCAATGCACCTCTATAAGGCAGGGTTTCTTAAAATTTATTTTCATTTATCCAAGAAATTTTTATGTAACCCACTGTAACCCCAGCTTAAATACAAACTAATATTTATGATAGGTATACAAATCAATCATTGCAAGTAAATTAAAAGAAATTTATTTTAGACACCTGGAGAGATGGCTCCAAGTTAACAGTTCTC
AAGTTTTCCAGAAGGTTGAATCACAGCCCTCCCCAGTCAAGCTCCCGATACAGAGATAATAGAGACACAAATATTTGTTGAAAAACTTTTTGATGCTGTGAATACAAAGAGTTATCTACCTCCTCCAGAGCAGCCATCGTCAGGAAGCCTGAAGGTAGACTTTCTTCAGCACCAAGAAAAAGATATAAAAAAAGAAGAGCTGTGAT
CCCAGCGCCTGGGCCACACACTGCAAGAAGCTCGTCAACCCAGCCAAGAAATCTGGCTGTGGCTGGGCCTCTGTCAAGTACAAGGGCCAGAAGCTGGACAAATACAAGGCCGCCTGGCTTCGCCGGCACCAGCTACATATGCCTGTAGCTACGGCCGATGAGGGTCCCACCAGTGAAGGGGAGGAGGAAGAACTGCTGTTGGAGGA
CACGCCCGGTATTTTTTTTTTCTATTTAAATTTTTAATTCTTCATGAATCAAAGTTGGTGGTTTTTCTCTTTTGTCTTTACCTAATGGTTATGTTGATGCAATACAGTTTACAGTGCTTTGTACTTCTTATTCTTACAAAACTAGCCATGATGTCCTAACCCTTTTAAAGGTACATCACTGTGTGTATTTACAGTCACTTGTGTGC
TTTAGATGCTCGTCTAGAAGTTGGTCTTGAACAGCAAGCAGAACTTATGTTGAAAATGATGTCTACTCTGGAAGCAGACTCCATCTTACAAGCATTAACAAATACATCTCCTACCTGTTCACAATCTCCAACTGGAACAGATGACTCACTTCTGGGGAATTTACAGCCAGCAAACCAGAACAGCCAGCTCATGATACAGCTCTCAT
CAGCAGCTGGGCTAATATTTACAACTTTAATATTAGGAATTTAGAGACAAAGATACATCAAGGAGTTATGTTGACACCCAAAGGAGTCTTTGTATTTTAGAATACAAGTAGGAAGTAAAACTATTCTTCACACTCCCCTTTGTTTTAAAATACCCTGATCTTTGAAATTTCAGGATTTTTCCCCTTAGATTCATGCTCAGAAGCCT
CAGGAACATTTATTTTTTGAGCAAGAACTTACTGGGTATCACTTGAAAACCTGTCCCTGTTTCGAGGGTACAAAATGAACAGAAGGATAAACTGAGCACCAATACATTTGGACCAGTGGATTTTGTATGGTGTATTCAGAAGTGCCAAATTTCAGTGAGCCAAACCCAGATTATAGAGGACAGCAGAATAGAGGGGTATGCATCAA
TTCATTTAATCATTTTTCAAATTGTGGCCACAGATCAGTCCAGAAATGAGGGTTCTGTTTTGCTTGTTTTCCAAGGCTGGGAACCTTAAAGCCCCTCACGAATACATAAGCACCCTTCCCTGGCCTGCACTCCCGGCCCAATAATTATTGTTTTGTTGTTGAAATAACAGTTTTGAGTGCTGGAGAGGGGGCTCAGTGGTTAAGAG
CTGTGGGGCTTCAGACACCAGGAGAAGTGGTTGATGCCAACTTTGGGCAACATCCTTTTGTGTTTGATATAGAAGACTACATGCGAGAATGGAGAACCAAAATACAGGCCCAGATAGACCGCTTTCCTATCGGGGATCGAGAAGGAGAATGGCAGACCATGATCCAAAGGTATTGCTTTCACCGACTTACCGGTTGGGATAAACAT
ACTGACCTGACCCCTCTGCCTCCCAGGGTCCAGACCCAGAGCTCTTGGCTTCCTCTCCCTCATCTGCCTCCACAGTGAGTGTCTGCGAAGCACTTGCTTAAATACATATCACGTGTTTTAGACTCGAAGCTCAAAGCACTGGATTGTGGTCCCTGTCCCTGCCCAAGTGGCTGAGACCTACTGAGCTGTTCACTGTGCCGTTCGAG
ACATGCACACGCCGCCACTATGAGAGGCTGGTCCTCCCATATGTGCGGCATCTGAAGGGGGAGGACGACAAGCCACTGCCTCCTACCAAGCCCAGGAAGCAATACAAGATGGCCAAGGAGCTGAGGGGAGACGATGGGACCACTGAGAAGCTGAAGAAGGCCAAGGACTCAGAGGAGAGGCGGGTGGAGCAGGCCACGCCAGGAAA
GGTCCCTGTTGCGATTTCATTTGTCCTACTCTGGGCCCAAAGGAGGTGGTGGTTTGAGGCCATCCAGAGTTTCTTAACAAGGGGGAGGGGGTCTGATAATAATACACGTGGTGATAGGTTTCAGACATTTAAAAAAAAAAACCAACAAAAAACACTTCCACAAATAAATTATCTTCACCTTAGGAGAAAAGGACTTTGCCCTTTTG
AGCAGATACGTGAAGTTCTATTTTTGCAGGGTTTGCACAGGCCCCTAACTGTCTACTACTTTGATATAATCTATAAACATCCTGTATGCTGAGCTGGTAAAATACATTGTAAATTACATATTAAATATTTTATCTGCTTTTACAAGCGCAAGGTGCAAAAATATATACAATTGTCATCTTGATGACTGTGAGGTGAATTAACCGTT
AGCCACATCCCTGAATGAAGGATGGGGAGTGAACCATGTTTCCTTTCTGTGTAAGCCTTAATTCCAAAGGTGGTTATGTCTGAAAACCAATTTCCTATGAAATACAGAGGTTCAGCTCTGTAGGAGAGAAGTGTAGCTAGTGATTTACGAAGCCCGAGAGGTGCTTCCATGTGGTGGTGAGAGCAGTAGAGGTCCTCGTGACAGAA
CTGCTCCAAGGATCATCACTGGGCCTGCGCCTGTCCTCCCACCAGCTGCTCTGCGTACACCTACGCCAGCTGGCCCTACCATAATGCCTTTGATCAGACAAATACAGACCGCTGTCATGCCAAACGGAACTCCTCACCCAACTGCTGCAATAGTCCCTCCAGGGCCTGAAGCTGGGTTAATCTACACACCCTATGAATACCCCTAC
CCCAAAGTCTACACAACTCAAAGACTTTCCGTACAGTGAGAATGGGCATTAGGAATGGCAGCTGTGGAGCTTCACATTAGATTCTACACTTTCATTATTGAATACAGTTTATGTACTTATCCACCACCAAAAACCAAAGCAGAACAACCCATGACAGCCAGAACTAGAAAGACAACTTAGCTTCATATGCTCCTTCATAATCCATG
GGGAGGGCTCTTTGCTCAATCTGTGAACAAATCTCATGGGAAGCCATCACGAGCGCTCATTGGGTTTCTTGCTTTGACCTGTCGTGGATTCATTTCTCACAATACACTGCAGCTGCCCCTGCAACCACCTGAACATGATCTCTCGCCACTTGCATGTCAACTGTGTTACAAACCCACCGCCTTTGTCTCGTAAGAATGTTTACCTA
TGAGCTCCCCATGATTTACAGCTGCTGCATATTTGTATACTGCAGTGGTAGGAATGGGATCCTGGTGTTTCCACATGACTCTGAAATATGAAATGCAGGGAATACAGTGAGTAACCTGATTATGATCATACCTCCAATTTTTGGTGCAATTCAAGGCATTAGAGACAGACTGGAGAAGCGGTACATTGCTGCTTACTTAGCACTCA
GACTTTGGAATAACTATGGACTTTTACTTGATTTTGAAATAATCCCAATTTGGGCATGCGTGAAGGCTGTCTTGAATGTTAGAATGCAGGATTTGAACCTAATACAAATATATGAATAGAAATGTGATTTTTTTTTTACTCCCAACTCAATTGATATTAGCATTATAATTACCCCTATTTTAAAACATATAATGTGGTTTCAGAAA
TGGTCACGTGATCGCTGAGAACGTTTTCTATTGTACTAAAATTGTGATTATAAGAAATAGTCCAAATGTTTCTGGAGAATTTTCAGTGTTGTATATAGAAAATACAGAATTTCATGGCGATATTAGAAATGTAAATATTGTACAATATTGTCATGTTCCTCGCTCTTGCCAGTAAGTGTTCTCCTGCTTTGGTGTGTCCCTGGGCC
CTGTTTACTCTGTAGAGTTGGGAAGAAAAGTAGGCAAAAGAGGATAAAGCAAAAGAGGAAATCCACTGTCAATTTCATTGGATTTAAAGAAGACTAGATGAATACAAACCGCTCTTTTTATTTTGTTAAAATTTTTTTGAGTTTTTAAAAAAATTAGATATTTTCTTTATTTACATTTCAAATATTATCCCCTTTCTTGGTTTCCC
TTGTGACTAACACTTCAGTTCATTGGCCCATGATCATTTCAGATTTTAACAGCTGTTACTGTTATTGGAGATCGGAGAGTTGGCCTGTTAGAAATTAAAAAATACAGTACAGCTTGCCGTTCCTCTGGTTTGTGAAGTTTCACTCGTTGCCTAAAATGCCCGATGCCTCGTCTCCAGACCTTGCTGCCCTTGCCTGGTCATCTTTG
TAAAACACACCTTTCCTCTATTGATAGCCAATCTGTTGGACATAACCATAGGATTTATTCATCCTGTTTTGCTGTGGTATATTGTAACAATGCATGGGAAAATACATACTTAAGGGCGGTTCTCTTCCCAAAGTGGAAGCCAAGTTCATTAATTATGTGAAGAATTGTTTCCGGATGACTGACCAGGAGGGTCAAGAGTCCTTCAA
GCCTTGTGCCAAGGGGCTGTCCCATTTCTCCCTTCCTCGTGCTCCCTGCTTCAGAGGCAGGGGTGGGGGGGGCATCCACACTCCAGGAGGGGCACCTGAGAATACATGTTTGTGTGCAGGTAGGTGTATGCACATATTGGCTCCTGACACTACTTTGGGGCCATGAGCTGAACAGTGAGCCTGGAACTTGCTCTAGAGCAAGAGTC
CCATATTTTGGGGAGAGTTTTCATTCATCCAGAATCTCCTTCTACAGGTCATTATTGGATGCATCAACCAGTGTCTTTCTATAAACTCAAACTTACTAACAATACACTGGACCAGGAAGGACATATTATCTTGCACTCTATGCATCGTTATCTGCCAAGGCTTCATTTGGTGCCAGCAGAAAAGGCTACAGAAGTGATACAGTTAA
TACTCGCTCCGTGGTTGAGTCAATTGCTTCACCAGCTGCACCAAATAAAGAAGATATCCCACCTTCTGCTGAGAATGCCAATTCCACCACTTTGTACAGGAATACAGATCGGCAAAGAAAAAAGTCCAAGATGACGGATGAGGAGATCCTAGAGAAGCTGAGAAGCATTGTGAGTGTTGGGGACCCAAAGAAGAAATATACGAGAT
ACCTCCATCAGTGCAGCCAGCTTCAGCAGCCTGGTGTCGCCACAGGGTGGTGATGGATCCAGAGCTGTTCCTGGGAGCATTAAGAGGACAGCCTCTGTGGAATACAAGGGGGATGGTGGGCGTCACCCCAGCGACGAGGCTGCCAACGGCCCAGCCTCTGGAGAACAGGCTGACGGAAGCCTTGAGGACAGCTGCATTGTGCGAAT
CTGGGATTTCACGAGTGAGCTGACAAATCTGGCTTCTTTATATTTTAATCTCTCTGTTCTCTGATGGCATATGATATATGATATTTGTGTGTGTTTACTGAATACAGAAATTTAAGTGTATTATAAATGCCATTTCCATTCCTGCCTTCCTTGTTTAGAAGTTGATTGACTTGAGATTGTGTCATAGCACACAACTATGAGCAAAC
GGACAAAAGCAAAGAAAAGGTCCCAAGGAAGATGCTATCCAGAGGCTCCAGCCAAGAATATACCGACTCCACTGGAATAGATCTACATGAATTTCTTGTAAATACACTGAAAAAGAACCCAAGGGACAGAATGATGCTGCTAAAGTTAGAGCAAGAGATTCTGGACTTCATCAATGACAACAAGAACCAGTTCAAGAAGTTCCCTC
TGACATCAGAAAAAGTATCCTTTACTTACAGTTTTGGATTAGAAGTGGAGGTGGAATTTTAGAAGAAAGGCCATTATCACACTGTCGAGAAAATAGCAGAAATACACTGGTTTGTTCAGAAGATGGCTCTGATGCAAACATCAACTCTAAAAAACCCAAAAGGAACCGTGTGGCCCTCCCCAGGTGTGACACTGGCTGTGCAGAGG
TCAGATTCTTTGCCTATTTTAAATCACATTGGGTTTTTTTTTTTTAATTATTCAGTTGTATGTATTACTTAAATGGAGGTGATCCGTCGATGTTCACAGCAATACACTTGGTGGCCACAGAATCTTTGAAAACTTGACTTAAGTTAGACGTGGGAGTTGGTAGGAAGGTTTGCACGCTGCAGTTTTAGGACAGCTGAAAGCTTTCT
CTGCAGACGTCGTCCAGTCCACTCACGTGCTGCTCTCTACACCCGCTTTGGAGGCTGTGTTCACAGACTTGGAGATTCTCGCGGCCATTTTTGCCAGTGCAATACATGATGTGGACCATCCTGGGGTGTCAAATCAATTTCTGATCAATACAAGCTCGGAACTCGCTCTGATGTACAACGACTCCTCGGTCCTAGAGAACCATCAC
CACATTCGCTCTCGCCACTGGAATGAGGGGAAGCAGGCAGGTTATAGCTTGCCACCAAGCCCTTTAATATCCACAGAGGATGGGGGAGAGAGTCCACAGAAATACATTTATTTTGATTACCCATCTTTGCCATTGACTAAAATTGATCTATCTACTGAGAATGAATTGGCCTCCACAGTCTCTACGCCTGTTAGTAAAACAGCAGA
TGTTTTAGAGAAGGCTTACTCTTTCAGAATTCTTTGGCACACTCAAATTTTCCTTAAACTGTTTCGGACATTGACCAAATGGTAATTGATGGATGTAAGAAATACATGCGGAGAACATGTGGAGATGTCTTAGACAATCTTAGAGGAGACTGCTATCAGGTAATCCTGTTCCCTTGGTAGCATACTTTTAAATTGACTGAAAATAG
CGGACGGCATGAGGCGGGCTCAGGCTCTTCATTGACGGGGACCGCGTCGACGCGCCGGGCGTGAAGCAGCACCTGCTGCTTGACTTGGGCCTGGAGGCGGAATACAGAATCCAGGTCCTGCCATACAAGTCCATCCTGAGTGAGCTCAAGGCCCTGTGTGCTGACCTGTCCCCGAGGGAGAAAGTGTGGGTCAGTGACAAGGCCAG
GGGGAAAATCTTGAAGGAGTAAAACAGGGTTAAACTGAACTGGGCAAGAAGTATATTTGGAAAAATAATCAAAGATGAATATGTAAAGTGCAGAAAAGTTAATACAGAGATATTAAAGTCAAGAAAAACAAACACATTGGGATCAATAGAAAGCATGAAAGAGAAGAACTTCATAAGGAAGGTATAGTAACTGTCACCCCATGTAA
AGTTCATGCTGTATAAGATTATTGGGGAAATTAAATGAGGCAGTGCTCGTAAGGTTAACACTTGTGCATAACTCAAAACACATGTGGAAAGAGTTCAATAAATACATTTTTAAAAATGGTTGTAGATCATGGCCCCCATTCGCCTGTTCACTCAGAGGCAGAGGCAGTGCTGCGACCTCTCTACATGGACGTACAGGCCACCACTC
TAATCACTGGTCTATTTATTTATTTATTTATTTTGGTTTTTCGAGACAGGGTTTCTCTGTATAGCCCTGGCTGTATTTATTTATTTTTAATTACAACATGAATACAAATTAATGGTTATACTTCTAGCTAACCTTGTCAAATAATTTAGTGTAATCTTTGTATTGATAAAGACTCAAGAGAACAAGATAACGTATTTATAATTTTG
TTTGTAGAGTTAATATGAGCAATCTATTTTATAAGAATTTTTTGTTCTCCATAATCAGCAAAGTACTCTACACTTTAGCATTCTATTCTCTGAAAATTTTAATACAATGTCACTGTAGTTTCTGGGAAATTGAAAGGACAAACTCTCTTCTTCATGCCCATGAACATGGATTCAGACTTGGCTGAGAATACATAGCTCATCCGAGG
ATGAGATACACATTTCCCAAGTCCATTTTCTGTTTACTGCTGTGCCTGCAGTACTGTCTTTCTTATCTTACCACTCTTTGCTCTGTGCTGCAGTGATCTGAATACAGCTATGCACACACGCTTCTAGTATCTAGGAATTGCATTCTTTAAGTTAGCAACAAAAAGTTGAGCCAACTATATTTTCTCCTTTCCTGCTCTACAAACTG
AATGGGAAAGAAGGTTAAGCACCTTTCTGTTTGGGATTTGAAAAGTGGAATTAATTGCAATAGGGATGAAGTAGAAGAAACCAAGAAACCATGTGCCTGAAATACATTAAGAAGCCTGATTGATAGCTTTAAGAACTAGTAGGGTGGGTTGTCTTACCTGTGGCAGTCTTAAGTGAGGTAGGCTTTTGCCCTCCTGAATGTGGGGG
GACTGATGGGAGGCCTCAGGACTCGGTGGCTGAGGTAGCTGCCAAGGCCCGGAACACAGGCATCCTGATCTTTGCCATCGGTGTCGGTCAGGTGGACCTGAATACACTAAAGGCCATTGGGAGTGAGCCCCACAAGGACCATGTCTTCCTGGTGGCCAATTTCAGCCAGATTGAGTCCTTGACCTCAGTGTTCCAGAACAAACTGT
GATCGAAGCCCAGGAAAAAGCCAAGCGAGAAAGAGAGTGGCAGAAAAACTTTGAGGAAAGTCGGGATGGTCGAGTGGACAGTTGGCGAAATTTCCAGGCAAATACAAAGGGGAAGAAGGAGAAGAAGAATCGGACCTTCCTGCGGCCACCGAAAGTCAAGATGGAGCAGCGGGAGTGAGCAGCAGGACCAGAGCCTCCCCGCTGCT
GGTAGAAGGTGACAGAAAAATGAGCAGTATCTGAGCTGTGGTTAGAGCTGCAGGGTATAAGAAACTTTGTAACGGAACCTTTTTGTCTTTGTGAATTATAAATACAGTAAAATTTGTCTCTTTTCAAAGAACTTGAAGATCCTGAAGAGGTGGGAATGCACCTCAGAGGCAGTAAGTGCTTGTCCTGGGGGTGCAGGCTGGCCACC
TGTTTAAGAAGCCTCCAAGCCCTGCTGAATGTGCTTCAAGGCCAGCAGCCAGAAGGCCTCCAGTCAGAGCCGCCAGAAGTCCTAGTCTGAAAATGTGGAGAATACAGTAATTATACCAGATATCAAACTACATAGCAATCCCTCTGCCTTCAACATTTACTGTAACGTGCGGCATTGCGTTTTGGAATGGCAGAAAAAGGAAACAT
GTGTAGCAGGAGGAAAATGTCATTTTAGTAAAATGCCAATTTCAGGCTTGCCTAGAAGCAACAGTGGTCATCTCCAGCCGGACCTTCTGGTAGCTATTCCAATACAAATGGTGTCATTGGCTTTAAAAGTTAAATATACAGTAATGATCACGGTTAAAGAGAAACTTAAGTTATACACACTGAAGCTCGGGTCAACTGAAAGTTCA
GAGTACTTCAAGATTTACAGCTCGATCAAGAAAACCAACAGGAAATTTTAAGACTTCAACAAGAGAATGAAAAACTAAAGTCAAGGCTGAAGACCATTGAAATACAGCCCATCATAGATATCACAAAGCCTAAACTTGTTCCAATTAATGAAGGTGGAACTACAGAGCTCCTAAACAAGAGAATTATTAGAACAAGTTGCTGAATT
ATTTGTGTAGAGTGTGGCAAAGGTTTCCGCCATCCGTCAGAGCTCAAAAAGCACATGCGAATCCATACTGGAGAAAAGCCCTATGAATGCCAGTACTGCGAATACAGGTCTGCAGATTCTTCTAACTTGAAAACCCATGTAAAAACTAAGCATAGTAAAGAGATGCCATTCAAGTGTGACATTTGTCTTCTGACTTTCTCAGATAC
TATTTTGAAGGTGAATTTATAGTATGTACCACAATATGCGGATTCAATTCAGTATTGCTGATTTTTTTAAGTTTTTTTCTCATTATGGGAATAGATTGAGAATACATTACTGCTTTTTAGAGAGCACCCCACTTACACACAAAGCTAATTGTATACACTGTGGTGAGCAGTTAATGTTACTTTTCCCTCTGGAAATGTATTTGACC
ACTGTTAACAAAGAGCAGAGTCCAGTCTTCCAGAGTCATGACCTGAATCCAAAGTTGAAAAGATCTGAGCAGTGTATAAACAGCCTGTCATAACCTGCATAATACATTTTTAGTCCTGAATAAATCTATTCACACTTCTTTCTATAATCATACTTATGTAGATAAGGTTGGCAGGAGGAAGGTGAAGTATATTTGAAGGTATATGT
AAGAAACTTCAATCGATCATAAAAGCGGACAGCACTTTCTAATTCCTCAGAGGGCAGACAGGCAAGGAGGGCACCATGAGTTGGCAGAACGCCTCATAGAAATACAGTACGAGCTGACGGATAGACTGGCCTTCTACCTCTGCGGCCGGAAACCAGGAAAAAGGAAGCACTCCACTCCACGTCGCCTCCAAAGCAGGACAGATCTT
CTGGTCAAGATCATGTTTGACTATGGTCTCAGGGAACTTTTCAAACAAAATTTTGAAGATCTTCATTGCAAGTTCTACCAGTTGGAGCGCCTTATGCAGGAATACATTCCTGACCTGTACAACCACTTCCTGGATATCAGCCTTGAAGCACACATGTACGCCTCCCAGTGGTTCCTTACACTTTTCACTGCAAAATTCCCTCTCTA
GAAGTACTGAGCGCAGCAGCCGGGCCCCAGCTTCAGTGCTGCCTGCTTCTGACCAAGAAGAAGGACCTTGGCGGTTAGCATCACACGCCAGAGTAGGATGAATACAGGTCTAGGTGGTCTGTGGCTAGTTAGTTTAAATATGCTTCTAGCCTCAGAGAGTTTTATATACATATATGCCTATATGTGTGTATACATACATATATACA
CAGATAAATAATGCATACTGCAACCGTATGGTGGAATATATCGCAAATCATTTGAAGGAATATTTAATGTACCAGGAAATGCTTATGCTAGTGAGTAAAGAATACACAATATAGAGATCCCGAGGATCATCCAGCTGGACCTTGACCTGAAGTATAAGACCAACATCCGAGAGCTGTTTGAGGAGTTCGACAACTTTCTGCCAGGC
CCTCCCGGCTCCTCACCTTTAACCCCACGTACTGTGTCCTCAAGGACTTGAATGATGAAGAACGAAAAATTAAAAGTGTGCATATGAGAGGTGTTTTTAGAATACATTCAGCCCAAGGATCCCAGCAATGGGCAGATGTATCAGAAGACCTTGCTGGGAGTCATCCTGAATATCTCGTGCTTGTTAAAGACTCCGGGTGTGGTAGA
TTCTCATCCAGCTAGTCTTCCCCCACAGGGAACCCAGTGGCCTGGCTTGCTTTGTGCCTCGTGGCTGCTTCAGGCCTTTCTAGCTCAGTACCATGGCTTTAATACAAACAGCAAATCTGTAATGACTTCCCACCTATATCCCTGTGTTCTCCTAGGAGATAGGGTAAGTAGGTTAGGGATATTCTGGCTTCTAATCATAGGGAACT
CACTTTGACACAGGTGTAACGAGACCGTTTTAAACGTCAGTTGAAATGATGGCTGTACTATTGCTTAAACAAAACTGGAACTGTTGTTGAATCCATAGCCAATACATTTACAGCAATCTTGTACTGGACAGAATAGATTGACATCTAATTCAAGATTACAACACCTGTCACATTCTAAATGTGTTCAGGCTTCTGAAGGGAAAGGG
TTGGGAATATGCCAGAAAATGCCCAAATTGATGATGACTTATTTGATAAGATTAATGAAGCCATGCTAATTAGATTGAAAGATAAGATTCCAAATGTAAGAATACAAGCAGTTTTGGCTCTTTCTCGACTCCAAGATCCCAAGGACGATGATTGCCCAGTAGTTGATGGATATGTTAATGTGATTGAAAATGATTCAAATCCAGAA
TTAATCCCCTTCAACCCTTGTTAGGGCATAAATAACATTTTGTTCATAAATAAAGGTCACGTCTTTGTTTCAGTGTCACGTGATAATCCTGGGGGACCTGAATACAGCCCACCGACCCATTGACCACTGCGATGCAAGTAGTCTGCACATTGGAAGGGAAGGAGAAGACTTTGACCCTGATCAATGTGTACTGCCCTCACGCGGAT
CTACAGAGAGGACCAGTTGAGTAACACTAACAAATATTGCATGCCAGCCTTCATAGCATAAAGACATTTAGAAACCAGTAAGTTCTGGGATGTATTTTAAAATACACAGCAGAGAGGAAGCAGTTTTAGGGTAAGAGTGACTGCTCTGTGGGGAAAGTTCTTGCTGTGCAAGCCTGAAGACCTGAGTCTGAACACCTAGAACTCAA
AGCATCTTCAGTAAGAGCCCTGAGGTGGTGACCCCTCTGCAGCTCCAGTGCTGCCAGCGCCTGGTGGAGCTTTGCAAGCAGTGCCTGCTGGTGGTTTACAAATACACAACAGAAACAAGAGGACCCATCTCAGGCATCGGTCCTGACTGGGGGAACTCCAGGTATTTGCTACCAGGAAGTACCCAATTTCTTATGAGATCACCACT
TTTAAGATCCTTGTGGGACCTGCATCACAACGCTTTCTGAAATAAGAGAATGCTTTTGTCAGGGTATTGTCACTCTTCTAGAAGTACAGTTGTCTGTCATAATACACTTAAAAGCCCAGATTATGAAATGAAGGCAGTATTTGTTCTATTATTCTGTCCCTAGGAATAAACATTCTTGTTGCAGTTTTTGTTGTTTTTGTTTTTCA
ACAAGTCCGTCTATGAAGCCATGGTCCCCTTCTTCTCTCCGTGTTTGCTCTTCACTTTGTGTACAGTGTGGATCCTCTGGTCACCTTCAGATATCTTAGAAATACACCCTAGAATATTCTACTTCATGGTTGGAACAGCTTTTGCCAATATCACAGGTCAGCTAATTGTTTGCCAAATGAGCAGCACGCGGTGCCCGACTTTGAAC
CTCTAAATCATTGTAACCTTTGTCGCAGAGGTTTTTATTACTACCAGAGGCATTTTATAGATTCTGAGGTGGAATGCAATGACGTGGTCCTGTTTTGGCGAATACAGCGCATGCTCGCTATCACTGCCAATACATTAAGGCAGCAGCTTACAAACACTGAAGGTAGGCGACTAGAGAAAAACGTTAAAGAGGTATTAGAAGATTTT
TACATGCACCAGTGTTGAGGAAGCATCTGGTTTCAAGATCTGCATATCTTTGGTTGCAAAGTAATTCAGACACTTCTTCAGAATATAGTTTGTCAGATAAAATACAGCTCTGAGGTTCTGTGTCTGAATCAGCAGGCAGTCGTGGGGAAAGGCCACCAGTGGTGGGGTTTGTTTGTTGTTTGTTTGTCTGACTTTGTGTTGTTGGT
ATGTTCCTTTAGCATCTCAGGTCAGTTTCTTACACGGGGGAAAAATAAGCTTAGCTTGTCACAAACGCTATGGAGAAAATGGCTTGATTAGTGAATTCTTAATACAAATGTCTCCTTGGAAAGAATAGAGGGCACACTGCTAAGCATTCCAAAAATCAAGCCCCTGGCATGCCTCATCACTTCTTGTTTCAGGTCAGCATTCTGGT
CTCAGAGACGAAGATCTCTTTCGTATAAAGGATCCTGTACTGTTTGTGTCGGGCTCAGCAGATGAAATGTGTGAAAAGAATTACCTGAAGACCTCAGGAGAATACAAACTTGCTGGTGTTTTTCTTGGAGGTTAAATTAAAAATACCTTTTGGAAATAAATTACTGGATGCCGTTTGTTTGGTACCTAACAAGAACATAGCATATG
AAGCCAGACAACCTGTGTTTGGTCCCGGGACCCACATGGTACAGGAAGAGAACCAACTCCTGCAAGCTGTCCTCGTGTCCCCCACACACTCTGGTCCCCAAATACACAAGAAAATGCAATTTTTATTTTTTGAGACATGGCTCTCTGTATCGCCCTGGCTGTCCTGGAACTCGCTCTGTAGACCAGGCTGGCCTCGAACTCACAGG
AGACACAGTAAGCTTTGTTACAGTTAGAAATGTTTTAACATTTAATTTTAGTCAATGTCTTCATTAGAAACTGGAAGGGTAGAGTTAAATATAGTGTTAAAATACAACTTTTTACCTAGTAGTACTTATGCTATAAACTGTAATACATTGGAAAATATCCTAATTTTTCCTTGCTGCAACAGCTTTGTTCTCAAATAGTTTAAAAT
CCCAGCGCCTGGGCCACACACTGCAAGAAGCTCGTCAACCCAGCCAAGAAATCTGGCTGTGGCTGGGCCTCTGTCAAGTACAAGGGCCAGAAGCTGGACAAATACAAGGCCGCCTGGCTTCGCCGGCACCAGCTACATATGCCTGTAGCTACGGCCGATGAGGGTCCCACCAGTGAAGGGGAGGAGGAAGAACTGCTGTTGGAGGA
GAGTAGGTAGGAGGAAACCTGGCAGAGCCCCTTACTTTTGGCCTAAAAGGACTGATCACCAAGATGTCTTTTCAAGTTTAAGCTAAAAGGTTTCCAGTGCAATACAGTAAATACAAGTGAAGTTTTTCCTCAGTTTTGCAATGGACTGCAAACTATACTTATAACACCACTACACCTCTCAAGCCTGCCAGGGCCTCCATTTATGT
AAAGAGAACTATTGTCCAATATTTAACCCTGTGGCTTCAAGAAGGCACCTGGTCAGGATCCAGGATAGCCTGCAAATCTAGCAGGTGGATTTTAAAATCGAATACACTTGGGATGGTTTCCCAGTGAGACATGAGCCAGTGTGTGTCAGGCTGAGTCCGTGTGAGCAGGGAGTGAAGATGGAGGTTAGTGCTCCATTATTCAATGA
AGTGACATGTGAATCAGCAAGTGTGATGGCTGCCACCTTGGCTAATGGTGGTTTCTGCCCAATTACTGGTGAAAGAGTCCTCAGTCCTGAGGCAGTTCGGAATACACTGAGCTTGATGCATTCTTGTGGCATGTATGACTTCTCAGGGCAGTTTGCGTTCCAGTGTTTTCCAGAAGGCACAGACATGGTTGGGATACTAGATTTTT
TGGGCCAAGACCCAGATATGAAAGTCACCCAGCAGAGGGCACTAAAAGCAAATGGGGAACGATCCCTCGGGGCCCAGCATCTCAATTTTATATAACTCCCAATACATCCCTAAGTCCTCGACAGAGTGGACCACAGTGGAAAGGCCCCAAAGCAACTGTTGGACAGCAGCATCAGCAGCAGCCTAAGCAGCAACCTAAGTCACAAG
CCTTGCCAATTTTATTTAAAGATTGTGGAAGTGATCCAGAAGTGGAAGATGGTGTATAGTAAAAAGTAAAGAAATTCTGAGAGGAGTTTTATTTTAGGATAATACATATATACATATGCAGTGTGTGTGCCAGTGGTGTTAACAAGACTAATAGTGGAATTTGGTCCTTAACAATGCCATTATTTAAGTTGAAGTGTTTATTAACT
GCTTTGTGCTTCTTGGAAAGAGTGGGCAAGCCTGACGACAAGGCTGTCGCTGCTGAGCAGAGAGCCAATGACTACATGGATGGGGATGTGGAAGATCCAGAATACAAGCCTGCCCCAGCCATCTTTAAAGATGATATTGAGGATGACGTTTCCTCACCTGGCGACCTGGTCATAGCTGATGGAGGGGGTCAATTGATGGAAGGGGA
CCTAAAGAAAATCTGTCCCCTGGATTTAGTCATCTCCTTAGCAAAAATGAAAGCAGTCCAGTTCGAATTAGTGAATTCTCGGCAAACTGAGCCTTCAGTCAATACAGGCCGTTCCCCAGAGAAATGTGCCCAGCAGAGACCGAAGAGACAGACTTCGGCTTCACAAAGGTCGTCGTCTCTCCCACCGTCCAGTCGGAAAGCCAACA
CAGAGACATTTTCAACAAAGGATTTGGCTTTGGGCTGGTGAAGCTGGATGTGAAGACGAAGTCATGCAGCGGTGTGGAATTTTCAACATCTGGCTCATCTAATACAGACACTGGTAAAGTTAGCGGGACCTTGGAGACCAAGTACAAATGGTGTGAGTATGGTCTGACTTTCACAGAGAAGTGGAACACCGATAACACTCTGGGGA
TCTCTCCTTAAGGTCATCATATTTTGTTTGTAGTTGTTTCAGTTGTGGTTCTAATCTAGATAACAAAATTTTTTTTTAATCTCAAAAACAAATTTTACAAAATACAAATTAATAGAAAGGAAGACTTCACTTCTGGAGAAACAGATGACACCAGCACCTCACTGACCAAGGATTCTCAAACCCCGCCATCCTGCAACTTGTCAGCC
CACATGAAAACACTAAGAATTTGCTATGTCCATTCTGCCTCAAAGTTATTAAAATCGCCACGCCCTATATGCATCATTACATGAAGCATCAGGAAAAGGGAATACATCGTTGCACCAAATGCAGACTGCAGTTTTTGACATGCAAGGAAAAAATGGATCACAAGACTCAACATCACCGAACATTTGTAAAACCCAAGCAACTGGAA
TACAATAAAATCATTATCAGCAGAACTTCTAAAGGCAAATGAGATCATCAAGAAGTTACAAGGAGATCTTAAAACTCTGATGGGTAAATTGAAACTGAAGAATACAGTTACTATTCAGCAAGAAAAACTATTGGCTGAGAAAGAAGAAATGCTACAAAAGGAGCGAAAGGAATCACAGGACGCTGGGCAGTTTCTTCGTGCCAAAG
TTTAAGGCCGAGCTCAGAGGGAACTACAGGGAAATCAGTGTTAGGAGTGAATTGGACATGGATGACATTCTAGTGAAGGTTAGGACGATTAGAGTAATCTAATACAGGCTCTGGGAATTAACTCAAGGGATTTTAGGAATGCCAGATGACAGTCATCATTTGATAAAACTGTTGCTGGAATAAAGTTTAGAATGTTGAATGGTAAA
TGACTCTCATTCTGGGCATGTGGACAAAGTAGATTTAAAGTGTCTGCCTCCATTTAGAAGTTCAACTAACATCTTAGACTTTTGAGTATGTGCCTTCTGTAATACATATCACAAGAAATCGATGGTGTCCGTGTGGCAATCATAAGGAAGGAGTCAAGAGGGGGTTCTGGAAAATCCTCATACTTTTTTTTACAAAGCACTTTTGC
TAGCTACAAGAGGTGTGATGCATTCCAACAAAGCCCGGGGGTTCGCTCACTGCCAAGGAGGATCAAGCTTTCGACCCTTACATAAGCCCCAGTGGTTTCTAATACAGAAAAAGGAAATAGTAGAAATGTCACACATGCCAGGAGACTTTTTTAATTTATACCTTCACCAAAACTACATAGATTTCTTCGCTGAAGTAGATGATCTT
AGAGCACCGAGAACATATTAAAGTACAGCAGCTCATGGCCAAGGGCAGCGACAAACGTCGGGGTGGCCCTCCAGGCCCGCCTATCAGTGATGGTGGCTGGAATACAGTCCCCATTAGCAAAGGCAGTCGCCCCATTGACACCTCACGGCTCACCAAGATCACAAAGGCTGGTTCCATTGATTCTAACAACCAGCTTTTTGCACCTG
CAGTTGATATGTTGTCTTTGTAGAAAAGAATTCAATTCTAGACGAGGTGTTCGTCGTCACATTCGAAAAGTACACAAAAAAAAGATGGAAGAACTAAAAAAATACATTGAAACACGGAAGACTCCAAACCAGTCTTCAAAAGGACGCAGTAAGAGTGTTCTAGTTTCATTAAGTAGGAGCTGTCCAGTTTGTTGTAAATCATTTGC
TCACCTAAATACCAGGGATGATTGCTTTTTTTTTTTTTTTTAAAGCAGAGGATAAACATTTCTGCAAGCTGCATATTTTAACTGGCATACCCTAACAGGCAATACATCAAATGGGAGCCGGGCAGTGGTGGTGCAGAGGCAGGCAGATTTCTGAGTTCGAAGCCAGCCTGGTCTACAGAGTGAGTTCCAGGTCAGCCAGGGATACA
CAGACAACAGCCTTTCCAGCTCCAAAGAAGGCAAGCCTGAGCTCAGATTTGGCGGCAAGTCCAGAGGCAAGCTCTGGCCATTCATCAAGAAAAACAAGAAAATACAAGAGATGGAGGAGAGGCGGATTGTGCGTATTGGGGAGTCCATGAAGACGTACGCAGAGGTGGACCGGCAGGTGATACCCATCATCGGGAAGTGCCTGGAC
CAGCTCCATGACCTAGAGAAGCCATGTTCCTGCCTGCTGCGGCCTGTGGAAACACTGGAGGTGTTGTTGGGGCCATAGTACAATCTCATTTTCTATTAAAAATACATGGCTATGTAAATAGGGCATTTACAGTATCACAGACATTTGGGGAAGAGATCACCCCTTCCAGAACACTGTAGGCATCCCATTCTGATGAGAGAAGACTG
TTTGCGTACAGTCAACGAGACGCACAATTTCCTGTTTTGTGAGTTTGCTACTGGCTTTCTGGAATATTTCGACATGAATACGGATCCTTATCAGGTCACAAATACAGTACACACAGTAGAACGGAGCATCTTAAATCAGCTACACATACAGCTGATGGAGCTCCGAAGCTGCCAAGGGTATAAACAGTGCAACCCAAGACCCAAGA
GATCAAGATGGAAAACTCACTGCAGAAGAATTTATCCTAGCTATGCACCTAATTGATGTTGCCATGTCTGGTCAGCCACTGCCGCCCGTCCTGCCTCCAGAATACATCCCTCCTTCCTTCAGGAGAGTTCGCTCCGGCAGTGGGATGTCCGTCATAAGCTCTTCTTCTGTGGATCAGAGGCTGCCTGAGGAGCCGTCGTCAGAGGA
TTTTAATGGATTTAATTCGCTCCTTAACAACATGGAACTCATTAGGAAGATCTACAGTACTCTGGCTGGCAACAGGAAAGACGTGGAGGTGACTAAGGGAAATACAGTTGGAGCACGCGAAGCAAGCCTTTGTGCAACGAGACAATGCCAAGACAGGCAAAGTCTCAGCCATTGACTTCCGGGACATCATGGTCACCATCCGTCCC
GATTTCTAATCCGCAGCTTGGCTTTGAGTGTTTTTAAAGAAAATAATTCATCCACATGCATATACTTACCTGCAAATCTTTAGATTCTTAAAGAATCAGAAATACAGAATTCATGCAGAATTTACTCCACTCTAACCTGCAGTGCATAAACATTTTCCTTTTCTTTAGATTTTTCTTCTTCCTAGCCATTCCCCTAGTTTACCTAA
TATATCCACAGAGATCTGCGATCAGCAAACATTCTAGTGGGGAATGGACTAATTTGCAAGATTGCTGACTTTGGATTGGCTCGGTTGATTGAAGACAATGAATACACAGCAAGACAAGGTGCGAAGTTTCCCATTAAGTGGACAGCCCCCGAAGCGGCCCTGTATGGAAGGTTCACAATCAAGTCTGACGTATGGTCTTTTGGAAT
CATGACACTTGGGAGTAGTGCCTGTGGTAGTATGTGTGCTGCCCTAGTGTGTGTGTTGAGAGTGTGTGTGCTGCCCTAGTATGTGTGTGCTGCCCTAGTGAATACATCTGCTTCATCCAGATTCCAGATGCGCCCCACTCTGGGATGCTCTTTGATGGAGGATTGATGGACTGTAAGGTCAGACACTTTTTGGAAGTGGAAATATG
TTGAAACCTTCCAAAATTAACTGAATGCTATCATTACAAAGGTTTGTGTATTAAAGAATCATTTAAAGGCACCTAACAATGGAGTCAGTGTTTGCATTTTAATACACATAATTCCTGTATATGATCTTTCAAACTGATAGCTTCTTATGACCTAAATTTGTATACTGTGATGTTTATTAAACAGAGCTTTCTTTAATTTACAACTA
GAACCTAGGGTGAGTTGGGGGAAAATGAAACAGAAAATATGGCTCAAAGCTAGGCTGCTGGGTGCACATCTCATTCTGTCTCCAGATCTGGGAGCAGGAGAATACATAAAAAGGAGAATAAAGTAAAAACAGACCGTGTATATTTTAGGTCAATGTGTCTGGAGGGAAAGAATGAACTCTCTGCTTGCTATTTCCAAGGGAAGCTC
TTCTGCAGCAACCTCGGTCTGACAGTTCGGAATGGAGGAAACGTGTTGGTCCCTTGCTATCCTTCAGGCGTGATCTATGACCTCCTGGAGTGCTTATATCAATACATTGACTCCGCTGGCCTCTCCAACATCCCTTTCTACTTCATCTCCCCCGTTGCCAACAGTTCACTCGAGTTTTCCCAGATTTTTGCTGAGTGGCTTTGTCA
CTTAAAAACAAGGATGTGGAGGACCCAGAGAAGATCAAAGAACTTATCGCACGAGGAGAATTTGTAATGAAGGAGCTAGAGGCCTTGTACTTCCTTAGGAAATACAGAGCTATGAAGCAACGTTACTATTCAGATACCAAAGTCTGACCAATCATTGCACCAGTCGAGCTGACAACCAGTGCTGGCTGTTTGCCTGTACCAACTAT
ATGAAGTTTCTGCTGCTGCAGCAGAAGTACCTGGAATACCTGGAGGACGGCAAGGTCCTGGAGGCACTTCAAGTTCTACGCTGCGAACTGACGCCGTTGAAATACAACACCGAGCGCATCCATGTCCTTAGTGGGCAGAGAATGACCTGAATGAGCTAAAGCCTTTAGTGCATTCTCCTCACGCTATTGTGGTAAGAGGCGCACTT
CTCATTCTGCTTCATCTTCCTTGCCATCTGAAAACCAGTGTGTGCTCTCGGTTTTCCATACAAATAGAGACATATGCCCTATGGATTCTTGAACTCAGAAAATACAATATTTGCTGAAACTTCCCTCCAGTGATTTTACTCATACATGTTAAGTTTCTGCAAAACTCAGAATATTTGCCAGCTTCTTATATTTTTACGTTTGTTCC
AGTGCAGAATGCCTCAATTTTATGTTGATGGTGTATTCCAATGACTGGTATTAAGCTTTTTGAGATTCTGTAGGGTTTTTAGAATTTATAATGTATCCAAAATACATGGTTTTGGTAGGCTCTCATCTCCCAGTTCATGAGAAGCCACCAACCTCAGTGTCCTCTGTGAATGGTACCCAAAAGAAGGTCTCAAGCAGCAAAAACCA
GATGAAGAGGGGAGTTCAGAGGACCTGCTAGAGCTGTCTGATGTCGACAGTGAATCCTCAGATATCAGGCAGCCATACATTGTCTGCAGACAGTGTCCTGAATACAGAAGGCAAGCGGTGCAGTCTCTTCCTTGCCCAGTCCCAGAGAGTGAGCTGGGAGCTACACTGGCCCTTGGTGGGGAGGCACCTTCAACATCTGCCAGCTT
CTGTCTTTGACTTGGCCTGGGTCCCTGGTGAACTTAAACTGCTCCCAGTATGGAGCATATATTAGCAGTTGCTAATGAAGAAGGCTTTGTCAGATTATATAATACAGAATCACAAACTAGCAAAAAGACATGCTTCAAGGGGTGGTCTTCACATTACCCTCTACAATCCCTTCTAAGTGGTTATCAGTGCAACTGTAACGATGAAC
TTGGATTAAAGGGTTGTAAGTAACTGCAGCATGGAAAAATAGTTCTTTTAATTCTTTCACCTTAAAGCATATTTTATGTCTCAAAAGTATAAAAAACTTTAATACAAGTACACACATATTATATATACACATACATATATATACTATATATGGATGAAACATATTTTAATGTTGTTTACTTTTTTTAAATACTTGGTTGATCTTCA
TGGCCAAAGGCCGTGGGATGGTCACATGAGACCCAGTCATACCCTCCAATCTCTTGGGGGCCAACTGTGAAGGAAATTACACTGCGGTTTATTTCCTTTCAATACATCCCATCCATGAAAGTATTTGGGTGGGGGCAGTGATGGCGGTCCCCTGGAACGACCAGGGGTTCCAACCACAGGATGAGAACCAGGATCAGCCTGCGGGC
TAGGCCAAGTGTAATCCTTGCACTGGGAATGTAGAGATAGTATCCCACAAAGCAAGCTGGCCAAATTGTAAACTCTAGGTTCAGTGTAAGACCCTGCATAAATACAAGGTGGTGAGCCATCTGGAAAGATACTTGATTTTAGCATCTTACACATAAAAGAGCACAGAACGTTTTTGGTTTTTTATTTTTTAAGTTTACCAGTGCTA
AGCCCCTGAGGAGGCTCCTGACTATCCTCCAGCTCCCCACCTCCCAGAGGAGCTCAGCTAGACTCCTCTGCTCTCTCCAGGCCAGAGGAACTGGCCCTTTAATACAGGTTTTTGTTACAGAGATGTGATTGAAACAGAGTAGTGTGTCAATAGTGAAGACTTGGAGACGGTCCACTGCATATAGACTTGCTTGCTTCCACTAGCTT
ATACCTAAAACTCTCCTAATACTCTGTGCTTCTATGTTCCTCCCCATAATTTAAATAATATATCCAACAAGATAAAAAGCTTTTCTACCAAACCTAAAAAAATACAAGGACAGAACTAAGTAGAATATTTTATCTTGCAGACTTCTTAAACTGCTAAAGTTAGCATATGTCTGTGATTTCAGCACTCAAGAGTGCTGAGGCAGAAG
GAAACAAAATTCGCTTTGCAAACCATTCAGTGAACCCCAACTGTTATGCCAAAGCTCATCTCTCAGGATGAGGCTGATCGTCGAGGGAAGGTCTATGATAAATACATGTCCAGCTTCCTCTTCAACCTCAACAATGCACCTGCTGCTGGCCCCTTCCGATGTGGCCGGATGGGGCACCTTCATCAAGGAGTCTGTGCAGAAGAATG
GGAAGGTAGGGGAAGGGATACTAGCTTAGCTGCCTTTGTAGTTGTGTAGCTGTCCTCCCTGTCTGCTCTGAAAAGGGCTCTGACCATGTTCATAGCGGTAAATACAGGAAACCAAGGGCCAGGGCCAGAGCTGACTGCTACCCCTAGTTTGGGCTGGATCTGCCTGCTTCCTGGATTGTTTCTTTGGCTCCAGTGAGCTTGATAGT
TGTGGGTGCTGGGAACAGAACCCAAGTCTTTTGAAAAACAACCAGTAATGCTAACCATGAGCCATTTTTCTGCCTCTGCCTTAGAATTTAAATAAAATAAAATACAACACATATCTTCAAATCGGATGAAGTTAATTTTATTTTTATTTAATACATGTGAATATTTTGTTTGTATTATGTATGTGCAACATGTGTGATTAATTCCT
ATTCCTTCATTGTCTAAGTCTCTGGAAATAGTGCAGAAGAGTAGTCAGGGACTAAAAGATGGAAGACAGAAAGGGCTGCAAAGTTCCATCCTAGAGACTCAATACAGCCATTGCAATGATGAACTCACAAAAACTGCATTTACCTGAACTTAGCCTGCTCAAGACATTGAAAGTGTTTCAAAGTAGCTTTTCCTGTTGTGAATGTA
AAAAAAAGGTTTCAGAAGCAGAGAAAGACCTCCTTCTCAAGCAGTTGAGTGGTAGACTACAACATCTAAACAGATTACGCCAGGAAGCTCTGGACCTAGAAATACAGATGGAAAAGCAAAGAAAAGAAATTGCCGAAAAGCATGAAGAGATCAATACCGTGCAGCTAGCCACAGACAGCCTGGATCCCAAAGACCCAAAACATGCC
TAGTGCAGAAATTGTCTGAAATAGCTCTTCAGTACTTGCAACTTTGTGGAATGAGCACAATTACTTATTAAACCAAAGCACTACCCTCCTCATTAGCCTAAATACACAGAAAGTAACTAGACTTGTTCATGATAGCTTAGTAAGCCTCCTTTAAGCATCCATAGTTGCTATTAATGTTGTAGAGAGCTTTCTAGTTCTTTGGGTGG
TTCTGTTTGCCTTCGAAACGAGATGTAGAACTCTCAGCTCCCCCTGCACTGTGCCTGATTGGGTGCTGCCATTCTGGACTGAACCTCTAAGCCAGCCCCAAATACATGTTCTCCTTATAAGAGTTGCCTTGGTCATGGTGTCTGTTCACAGCAGGAAAACCCTAAGACTGTCAATGTTACTTGCTCATAAAGTGAGCTGTCAAGTG
ATCTCAGGCCCCTGGAATGAACTTATCTCACTCTGCTTCATCCCTCAGTCTCCAGCAGGCTTTTTCTGAACTGAAACATGGTCAGATGACTGAAGGACCCAATACAGCACCTCCAAATTTTAATCACATGGCGGGACCAACATTTTCTCCCTTTTTGGCTAGCATTGCTGGTGTCCAAACTGTAGCAGCATCCACACCGTCAGTAT
GGGATTCACAAGTCGTGGACAGCAGGTCTAAAGAAGACGGCACGGCCGAGGAGCGCATGGGACCTCTCAAGTATGCTGAGCAGCTCCCGGTGGCTCAGATAATACACCAGGTGGCTCCAAGAGGCTGACAAAGGCTTAGACCTTCAACCACATTCCAAAGCAGGGGCCTTTTTCCTTATCCGCATGTTCCCAGGATGCCCCCTGAG
AAGGATCTGCTGGGGCAGGATGTCTTTCTCATCGGACCTCCTGGGCCTCTCCGGCGCTCGGTGGCTATGCAGTACTTGGAGCTGACCAAACGAGAGGTGGAATACATCGCCCTGTCAAGGGACACCACTGAAACTGACCTCAAACAGCGCCGGGAGATCCGAGCTGGCACAGCCTTTTACATTGACCAGGGTGCGGTTCGGGCTGC
TTCCAGAAGAGGCCGCAGGCCAGCTGCTCACATTCTCCCTGGTGCTGCTGCTCAGATTCACTGAGAAGGGGACAGTGTCAGAACTGAAGGAGGAAGCAGCAATACAGTTGCTGGTTAGGCTTGCAGAAGGATACAGGTCTCGCTGCCACCCAGCCTTCCAGCTTCAAAAACAGGTGCTGAGCTGTGAGAGAAGCCTCAGGATGTGG
GTGCAAACCAGACTTCTACTGCGATTCTCCTGGCTGTGAACACTGTGTTCGCTGCGCCTCGTGTGAACATGGAACCCTTGAGCCGTGCACAGCAACCAGCAATACAAACTGCAGGAAACAAAGTCCCAGAAATCGCCTATGGTTGTTGACCATCCTTGTTTTGTTAATTCCACTTGGATTTATATATCGAAAGTACCGGAAAAGAA
GGTGGTGCCAGACCCTGAGAGCTATCTAAGGGATTCCACTAGAATCATGATGATTTAGCATTTTCTAAATTCCAGCCATGGAAATATATATCTTATAATAAATACAAGAGTCCTCATGGCCTCCATCCATCAGATATAAATGACACCATCCTTCTCCCCTGTGCCATAAATCCTTAGGAAAGTAGTATTTATCCTTCTTAGTTTAT
CAGGCTGGCCTCGAACTCAGAAATCTGCCTGCCTCTGCCTCCTAAGTGCTGGGGTTAAAGGCGTGCAGCATCACTGCCTGGCCTTAATACTCACTTTAATAATACACTTGTGGGTTGATTGTGTCTTACACAGATTTGCACTTTGAGTAGGTGAAAACAGAAAACTAGAATTCAACCCTCCAAACCTACCTAAGAGCCTGGTGTGT
CAACGGCCAAGAATATTAGTCCATCAACAAATTCAGTGAAAGAGACTATCCCCCGAATCCTAAATCTAGAACTCCAAGAATGCTGGTCATTAAGAAAGGTAATACAAAAGACTTACAGCTATCTGGATTCCCAGTAGCAGGAAACCTCCAGTCACAGCCAGTTAAGAATGGAACTGGTCCAAGTGTTTATAAAGGCTTAGTCCCCA
GTTACAAAGAGCATTTCTTGATGCATTTTATATGCATACCAGCAATTAGCACTGTGCTTGGGCAGTGCTCACTTAACTGGTGCTATGTGAAGACTCTGCTAATACAGGTATCTAGAATGTGAACTGAGTGGATCCAAAAGCTTCACACAGAGGAGAGCAAGATCTAGTGCGCTTTTGTTTGTTTGTTTTGTTTTATTTTTTGATTT
AATCCCTCACAGAGTGAGGAATTCTCAGAGTGCCTGCCTCTGCCTCCTCAGTGCTGGGATTAAAACCATGCTCCATCATGCCTGTCTGAACCCAGGATTTAATACATGCTAGCTAGATAAGTACCACTGAGATAACCCTGCTAAATATCACATGTTGATCTCCAGTGATCTGTATCACAGATTTGCGTGTCACATGTGACTTGGAG
TCAGCATTAAGAAAGAAGCAGTCAGCATCTTGGGCTTTAAAATGGGTGAAGATTGGAGTCGATTATTTTAAGGTGGGGCGACATGTGGATGCTATGAACGAATACAATAAAGCTCTGGAAATAGACAAACAAAATGTGGAGGCTTTGGTAGCGCGAGGAGCATTGTATGCAACAAAAGGAAGTCTAAACAAAGCAATAGAAGATTT
CCTGAAGAATTCATGTACAACCCTTTAACCAGAGTTTATGGAGAACCTCACAAAAGACCTGAAGTCCAGAATGCTACTATTGAGTTTATGGCTCCTTCAGAATACATGCAGTTGCCCGTGGTCACCTCCAGCACAATTGTGAGATGCCGTTCATGCAGGACTTACATTAACCCTTTCGTCAACTTCCTTGATCAAAGAAGGTGGAA
GGTCAGACAGACCTTTTGGTACTGTGTATGTGTATAAAAACGACGACCCCCAAATATTTATTTCTGATTAAAAGATAATATATTCTGGAAAACACTGGAAAATACATATAAAAATTAAAAAAGCAAAAAATTTCCCATAATGTTAACTACCTGCAGATTATCAGTAGTTTAGTTCACAACCCCTGTACAAGTACACTAAAACCTTG
GAAGTTGTGCGGAATCTTAGCCTGTTTCCTTGCTTGGTTTAGGGTGCTCGGTTGACTGACCAAAGCCAGAATCCCCAAGAGGAATTCAAATCTCTCTTGAAATACATGCCTTGGTTTCAAGAAGAAAAAATAAGAAAGAACAAGCCTGAGGATTTAAACTCAGCATCCAAAGTGTTTCTAAGTAGTGGGCCTTTTTCATTCCCGCT
TTGGACCTTGTTGACTGTGAACTCTAATCGGGGCAGGCGATGCAGCATCCTCATAATGGCCATGTGGACTTGTAGATGGGTCTCTTAACCCTTGCTTAAGAATACAGTCTGCTGTAGAGTGTGAATTGGGAATACTGTTCCATGGGTTGGAATGCAGCTCCCCTCACATTACCAAGCTTGCTCTATTGCCAATAGCATGCAACATA
CCTGAGGAGGACGGAGGCTGGTCCAGTGCTGAGGAACTCATCAACTCATCTGATGCTGAGGAAGACGGTGGAGTGGGCCCTAAGAAGCTGGTGCCGGGTAAATACACAGTGGTGATGGATGATGAGAAAGGGGGCCCTGACACCCTTGCCATGAGGAGTGGAGATATGGTGGAGGTGGTGGAAGAAGGCGCTGAGGGCCTCTGGTA
TGTTTTCCAATTTTTAAAAAATCTGTAAGGGAAATGGACCTTCAGGAATATGCCTTTCATATATGCTGTCAGGCTACAGACCGTATTTATCATCGGAAGCAATACATCCAAATACAATCTTACATAGTAAACTAGAAGAAGCAAGACATCTGTCCATTGTGGATCAGAAACTATAGTGACACTGAAACTGAAGGAGAGATTTTTAA
AGGGGTCCCCTCCCTTCTCAGAGGAGAAAGGGAGGGGGTGGGAGAGGAGGTTTTGGGGAAGGGGCTAGTAGGAGGGGGGCTTCTATCAGGAGGTAAAGCAAATACAAAATTTAATGGGGTGGGGGGAGAAAAATTACTGGCTTACTGGCTCTTCACCATGACTCAAGACAACAGCACTGAACTATAGCTGTTCTTTGTTCTTACTG
CAGCAGCACTGGGGACCCTTCAACATCTGGGCAGAAACTCAGGGCAGATAGCATCTCTGAGGAAGCTGACTCTGAACCAGAAAGCAGTGTACTATGCAAGAATACACATCTGTGTAAGAAAGCCAAGATCTTGAGTGACTCAGAAGACTGTGAGGAAAAGTGTGGAGAAAGGAGAGGTCCTGAAGTGGAAGGAAGCCCAGTTTCTG
ACCCCCACCGCCCCCCTGACTCCTGTCACCCAAGGCCCCTCCGTCATCACCACCACCAGCATGCACACGGTGGGACCTATCCGCAGGCGGTACTCAGACAAATACAACGTGCCCATTTCTTCAGCTTGCAAAAGACAAAGAGCGCCTGCAAGCCATGATGACCCACCTGCATGTGAAGTCTACAGAACCCAAAGCTGCCCCTCAGC
CAGAGCACTAGTTAGTCTGTCTTTACAGGGTCTTTAGAAAAAAAATTTAAACTTTGATTGTTAACATGGTGGGTTTTTTTCATGAAATTTTGAGGCTTCTAATACATTTCCCATTGATAATTGGTCAATTTCTTCATTTCCTTGTGCCAATAGACTGCTCAACCTGTATGAGACTGAATATGAGTCTCATATTCAAAAATACAATG
ACTTTTTTTTTAACTGTAGTCTCCTCGTGGTCTGTGAATGGTTTTCAGTTGGATGGTAGCAAAGACAATTGTTGTAGGGTGAAAATTTTTCACTTGAGTAAATACATTTTCCGTGTCCCTATGCCCCGGGGTCCTGGCCTGCCTGGATGGCTACATGAATATAGCCCTGGAACAGACAGAGGAGTATGTAAATGGACAGCTGAAGA
AAGAAGCGGCGGTTAGACCAGTGTCAGCAATATGTGGTGTTTGAGCGCAGTGCTAAGCAGGCCTGCACGCTGGCAAGGCGGAACGCCGAGGTGTTCCTCAAATACATCCACAGGAACAATGTGAGCATGCCTAGTGTTGCCAGCCACACCCGGGGGCCTGAACAGCAAGTAAAAGGTGTGCAGTGTTCTGGAGAGCTTGGAGCAGG
AAGGACTTAGGTATTTCTGGTTGGTAGATTGAGCTAGTCATTGATTAGAGTAAAAACTTCTTCCACTGTGGAAGATTGGGTTTCAGTTATTATTTATATAAATACAGTGATTCAGGACTTCTATGAGCACAAAGGTGTTTAGAATGTGTTAGTGACTGCATTAACATAGTCTTTCCCTCCCCTGTTTTTTAATTTCTTTAAAACCC
TCTAAAATTACAGATCATTTCATGAGAATTTCCAAGTCAGAGGACAGAAGGAAAGAACAATGTGAAGTCAGACATCAAAGAACAGAAAGGAAGATTCCAAAATACATCCCACCTAACCTCCCTCCAGAGAAGAAGTGGCTGGGAACTCCTATTGAGGAAATGAGAAAAATGCCTCGGTGTGGGATCCATTTGCCTTCCTTAAGACC
AAGAACTGACAAAAGCTGATGAAATAACTAACTTGATACCCGATATAGAAAACGCACTAAGAGATGCCCCTGAGAAAACACTGGCGTGTATGGGGCTGGCAATACATCAGGTATTAACTAAGGACCTTGAAAGGCATGCCGCCGAATTACAAGCTCAAGAGGGATTGTCTAACGGTGGAGAGACAATGGTAAATGTACCACATATT
TTTCCTTACCCACTTGAGCCCTCACCACCTCCCTTGTTCCCACCCCTGCCCCAGGATACCCCCTTTTTCCAAGGCCAGCCCTTTCCACCCTATGAATTCAAATACAATGCAATGGAGGACTTCTCAATGCCAGCTCCAGCCCCTGGCAGTGTCTCTGCGACAGGATGTGGTTGAGGGGAACTTCTACAGCGCTACACTAGCCGGGA
TCAGTTTTGATATAACTATATATATAAATATAAAATTATATATAAAGGGTTATTTGAAACCAATCCATGGCAACGCTGGTGCTTGATACACTGTGAAGTGAATACAACATTGAACAGTTGACACAGATCTGGGACAGTCCCTTCTATGAAAGTGCTGAAATATCATTAAAATCAGTCTTACATGAAGTATGTTCCAACCTGCGTGG
AGGTTCAGGCAGTTGAACTGAATTATGCTCTGAGAATTACCATAAGGAAGTGTTTTATGATGTGTTCATTGCCAGGGTTGGCCACTAAGACAAAGACCTTAATACAGAGCAGTATAATGAAGAGCCCAGTAACATGGGTGGTATTGTCTGTTGCAGCTGAGCGTGGCTAGAGGAAGAGTCAATGCCTTCTGAGATGCATCTTAGAG
GGATACATGGAGAAACATACCCATGAGATGGCTGCTTTGAAAGCATGCTGGGAAGCAATGTATTAGGGTCCCGTGTCTTTTTTTTCTCTCAGTAATGATAAATACACTTATACATGGACAGAACATTTCTAGAACGATTCAGAAAACTTCTGGGACTGGGACTAGGGTACATAGATTTCTTTGTGTTCCTGTTTCTACCGTTTGGA
CAGCGGGAACCAAGCTCCCGGGTCACGAGTTTCTCTGCCACAGGAATCTCATCTCCTGCCAGGGAATGAAGAAAGAAGTGTTAAACTTAGTCTTTCAAGTAATACAAGCTATGGTGAAATAAACGGTAATGCTGGAGAAAGAGAAATATCTTTAAAGAGCCTCAGTTCTGATGAAGCTACCAACCCTATTTCCAGGGTCCTTAATG
ATGAGATGGAAGAGAACCTGACTCAAGTGGGCAGCATCCTAGGCAACCTAAAGAACATGGCTCTGGATATGGGCAATGAAATTGATGCTCAAAACCAGCAAATACAGAAGATCACAGAAAAGGCTGACACCAACAAGAATCGTATTGACATTGCCAATACAAGAGCAAAGAAACTCATTGATAGTTAAAGCCCTGCTGTACTTCTT
GAGGCCTGCAATAGTCATGCCTGCCAGTGGGATGGAGGTGACTGTTCCCTCACTATGGAGGACCCCTGGGCCAACTGCACCTCCACTCTTCGCTGCTGGGAATACATCAACAACCAGTGTGATGAGCAGTGCAACACCGCAGAGTGCCTGTTTGACAACTTTGAGTGCCAGAGGAATAGCAAGACGTGCAAGTATGACAAATACTG
GACCCCTTTATTTGTTGCACAATGCAGAGTGGTCAGCCTTGAAACCATATACAGCAGCAAAAGGAACAGGCTTAGCAGGTTGTATTTACATATAATTGTGAATACACATACATACTAATCTATAGATGTATGTGAAAATAATTTTTAAAGAAGGGTACTTAACTTGAGCACTGGGGCTTGAGAGGGACTGGAGGACAGAGATCTGG
GCTCAGATGCCAGTCTTGCAAGCTGGCACAGGCCCCAGGGCTCAGGGCTGGGGAAGGCTCACCAGAGGAATCTCTGGGTGGGCGCAGGAAAAGGAATGTGAATACAGCTCCCCAGTTCCAGCCTCCCAGCTACCAGGCCACAGTGCCTGAGAACCAGCCTGCTGGTACCTCTGTTGCATCCTTAAGAGCCATTGATCCAGATGAGG
CATTTTCCTACCGTGAATGCCATTACCGTGCTGATATAAGAAAGAAATGTTACAGATGTAAAGAATGTGGCAAATCCCTTTCTACATCCTCAGGACTTAAAATACATCAGAGAATTCATACTGGAGAGAGACCTTACAAATGTGGTGACTGTGACAAATCTTTTACCCAGAAGAGCAATCTTAGAATGCATCAGAAAATTCATACA
TGCTTATGAAGTGCTTAATCTGCCTATAGGCCAGGGGCGGCGTCTCATGATAGAGAAGATTGCTGCCCATCTTGCTGACTTCACCCCTCGCCTGCAGAGCAATACAAGAGCACTTTATCAATACTGTCCCATCCCGGTTATTAATTATCCACAGCTAGAAAATGAACTATTCTGTAATATTTATTACCTCAAACAACTTTGTGATA
CAACACGTACAGTTTCATTAGCCCCAGGCCTTGTCATCCTGTGTTCATTCAAATTGAGATACAATCTAAAATTCATTGAATTGAAATATACTCTCAATATAATACAGCCTTTGTATCTAGGCAGGTAGGCTTTACTTATAGTTTAGTTTAAAATAGTTACAGAGCACGCTTGGCTTCTTGCCAGGTGATACACTAGGTCTGTTTAC
GGATCACTCAGAGTGCTCCAGTGAAGCAGCCCCCACCCTTGGCTCCCCAGAGCCCACAGGGAGGCGTCCTGGGTGGAGGCAGTTCCAACCAGCAGCAGCAAATACAGCTGCAGCAGTTACAGATGGAGAAGGAGAGACTGCGGTTGAAACAACAGGAATTATTTCGGCAGGACCTCTTCCTGATGGATGGGAGCAAGCCATGACTC
GATACCCGCAGCCACAGGGGCCGGAGTCTTACCCTAGGAGTTTCCAGCTTCAGCAGATAGAGTTTCTCAAAGGGCGGCTCCCAGAAGCACCCTTGATTGGAATACAAACCCAGTCACTGCCGCCATTCCTCCCAGGACACTGGCCAAGATTCCCAGGGCCACCTGCCCAAGACAGGCAACTGGAAATCTGGGAGTTCCCCAGGAGT
CGGAGACATAAACAGCTCAGCATCGCTCAACAGAGGAGCCATGGCTAATCATCTTATAAGCAATGCTCTGCTTCGTCCGCATGGTACTAACAATCCCTATAATACATTGCTTGGGGAACCGGCGGTCTGTAACAACCCTTCTATCAGCATGTACAACACACAAGGGCCCTACAGAGAGACAAGTATGGGAGTAAAGCTAAACATTG
CCAGAATTGTCAGAAAGGAAAAACATTTATATTTTATTGTATTGTTTTTCTTCTTTTTTTTTTTGCAACTTACTCATAATACTTTGTGTCTTCCTTTTGTAATACAATATTAACCTTTTAACATTTCCTTAGTATTCTTAGAAAAACATATTTTAATGATTATGTTACTCCATTAGGTGGCTAAAATATTAATTAGCACTGATGTC
GAGCTAACCCATGGGGCCAGCGTCAACTGGACCATTGAGTATAATGACGCAGGTCAAGAATCTCTCATTTTGCAACCAAGAAAGGACTTAGAGATTGGCGAATACAAAATCCATCTCAAGCTCGCGGATAACCAGAACAAAGACCAGGTGACCACGTTGGACGTCCATGTGTGTGACTGTGAAGGGACGGTCAACAACTGCATGAA
TTAATATTTTGGTTCATGATACAAATGATCAGTAATATGCTTTTCAAAGTAAGGAGAAAATTAAACTCCTTGTGGGGACACAGGGTAAACAGTAGTCTGCAATACATACACGACCTCATGCTTCAGCTAAATCAATTATATAACAACTATAGTCTGGTCAGTATCTATTTACATCCTGACAGCGCTGTAGATTACTGTCCTATAGC
TGTGCACCGGAGGAGGCCGTCATGATAGGAGACGATTGCAGGGATGATGTCGATGGGGCTCAGAACATTGGCATGCTGGGCATCTTAGTTAAAACCGGGAAATACAAAGCAGCAGATGAAGTCAGCAAGATGCCAGAGTTGAGCCGTGAAGCTCTGCAGACAAGCCACAGAGAAGCAAGCTAGCAGCAGTGTGGCGAGCCCTTCAG
CACATCTATTGTTACAATCTAGAAATTTCCTTTGTGCAACTGTAACACTGTTGTTCTTTTAACCATATTGCATAGTTGGGCACAAATATTTGTACTTAATAATACAGATGAGATATAATGTTTAGAACACTTGGCAAAACAGCAGAATTAGAAGCTTTTAACATTACTCAGTGGACATGCTCTTTCCCCAAGGCTAAAGATTTTAA
CTGACCATATCCATTTTATGGTTATAGAACCAGCTTTTACAACATAGAGACTCTCAAGGCTGAGACAGGTAGGGGTGGTCATGTGTGACCAGCCTAAGTCAATACATCAAGAGAAAGCTTTGCCCAATGTGATTTCACATTCTGTGAACACCTATGAATAAGATCAGGCCCAGGAGATCTTGATGCGGGTGGAACATGCATCCTTC
TGCCACTTCGTCAGGCCTCAAACAGCACAAGCACATCCACAGCAGTGTGAAGCCCTTTATCGCTTGGAGAAGCACATGCTGTCACATACTGAGGAGAGGGAATACAAGTGTGATCAGTGTCCCAAGGCATTTAACTGGAAGTCCAATTTAATTCGCCACCAGATGTCACATGACAGTGGAAAGCACTATGAGTGTGAAAACTGTGC
AAAACCCTTTTCCACCCAACAACTTGCAGGCTCCCAGTAACACCCTGCCATGAGTGATGTGCAGTGCATTAGTGAAGAGCCGGAGGCTCCCAAAATCTGTAATACAAGACCTCTTTGCTGGGATTCCTGAAAGGATTCAAGGGGCAGCTCATTCACACCTACAACAAGAACAGCTCCGTGTGTGAGAACTCCAGCTACTTCCAGCA
AAAAGATCTAATCCTCAAGTTGGTGTAGCCTTCCCTTACATTAAGGACGCCTATGAGGGTTTAGTTTATGTGCAGCTGCCTTTCATGGAAGACTTGCGGCAATACATGTTTTCCTCGCTGAAAAACAATAAGAAGTGCACTCCCACAGGGGCCCAGCTGAGCGCTATTGATGATCTGATTGATTCCATGAGCTTGGTAAAGAAAAA
AGTTTTTCCTTTTGTTTTTTGAGTATTGCGATGTCAAGCTATCAATAGCCATGTTACTATTTGAACCTCCTTTTTTTTCCCCCTTTGTCTTAGAAAAGAGAATACATGATTCTGAATATCAAATCCATAGGTTATACTTTTGTTCAAAGCCTAATTCACAGTGGTGTGATTGTACTAACCACTAGGAGGATCCCATATGCCTACCT
CAGAAAACATGTATGCCCAAATAAAAGATGAGGTGCGCCAGCGTGCCCTGGCTCTGGATGAGGCTGTGTCCCAGTCTGCTCAGGAGAAAACCGAGTGCCTAATACAGCAATATGAAGCTGTTAGCCTGCTTAACTCAGAGCGCTATGCTCGCCTAGAGCGAGCACAGGTCTTAGTGAACCAGTTTTGGGAAACATACGAAGAGCTC
CGCGACGTGCCACTTTCCATCTTGTGTTAAACATTTACCCAGGTACCTGGGTATTTTTGTTGTCAATTGGGGTTTCCAGCAAAAATGAAAAATAACCTAAAATACAGAGTCCAGAACAGCTGCTCACTGCTGCGTCTGCCTTTCTAGTTCCAGGGGACCAGAGACAGCATTGGTGGATAAGAAGGTAGAGTTAGTCCATGACAGAT
GTTCTGGTCAACCCCAGTCCAGTTCTCATCTACCAGATTTCTTCCAGTGAAACTAGGGTACTTGTTGATATTCGGGGAGAATTGCCAAGAAACCTAAGAGAATACATGGCTGAACAAATTTACCCACAGTTACCTGGCGTCCTTATTCTGGGAGATGCGTATAACCTGAGGCACCCTCTTACTGGTGGAGGAATGACAGTTGCTTT
GGAGGAAACCAGTATGAGAAATATAAGGAATATGAGAATATCTTTTATTTCTCATCTTTTATGGAACATCAAAAAATTGGCAGTGTAGAAAAAACATATAAATACAATGAATGGGAGAAAGTCTTTGGTTACGACTCATTACTTACTCAACATACAAGCACATACACTGCAGAGAAACCCTATGAATTCAACAAATGTGGAACATC
AGCTCACCTGCACTGGAAAAGCCTGGGCGGAAGAGGAAGTGGGCTGATCAAAAGCAAGATTCTAGCCCACAGAAGCCCCAAGAGCCCAAACCAACAGGAAAATACAGTGTTATCAAAGGCATTATCTCACCGGTCGGTGATGCGTACAAGAAGAAAGGGCTCATCCCAGCCCACCACCGAATCATCATGGCAGAACTTGCCACCAA
GCTAGCTTGGTGTGTTCATATTCCATGTCTTCTGCCTTTGCTGGTGGAAGCTGGACACCCACGTTCATTCCAGGAGACCAGGGCTCCATATCGATTCTAAAATACACTAGTTATGTTATGTGACATGTGCTTGCTGATCCGGCCTAATAGAACATCAATTATGTGTTCTAACATAACAAGCCATGTTCAGACTGCCAAGTCGATGC
TATTTAATGAAGCCCATTCTCGAGAAGAAGGTGGAGGAAGAAAGGGAGGAGGAACGAGTTTTGAGTTCTTAACTGTTGCAATTATCACAAAATCACAACAAATACAGCCACTGGCAGCCTTGCTTCTCGGGTGACAGCTTAGAAAAGTCCCAGAGAATATTCCAGAGCAGCCCCTTAAGCCCCTTGGCTCAGGAAGGGCTCTGGGA
CTGCAGAGAAACCAGGAAATTATTGAATCAGAAGCATTTTAATAGACTACTTATTAAAGTGCATACAAACTCAACAACCCTCATGTAGACCAGAAGCTGCAATACACCATGATAAAAAAACAAAAAACAAAATAAAAACAAAAAAACAAAGAAGCAAAGCGAAGCAAACAGGATGTTCACCCATCAAACTGAGACCAGGGGCAGAA
GTCTTTAAATTTGCTTGCCTAATAAGCAAAAAGCCCAGCTATTAAGTATAGTTTATTATAAAAGTTCTGTGGGCCCTTGAGGTCCAATATATATGATATAAATACAAAATTTAAATTATCTGTAGGGTATTATGACTTTCTGTCTACATACTTAATGAGAATTCTAATTTGAGTATATACTGCATTGTTTCATAGTTTGGGAAATT
CGGACGGCATGAGGCGGGCTCAGGCTCTTCATTGACGGGGACCGCGTCGACGCGCCGGGCGTGAAGCAGCACCTGCTGCTTGACTTGGGCCTGGAGGCGGAATACAGAATCCAGGTCCTGCCATACAAGTCCATCCTGAGTGAGCTCAAGGCCCTGTGTGCTGACCTGTCCCCGAGGGAGAAAGTGTGGGTCAGTGACAAGGCCAG
TGTCCTGTCCTAGGAGTCACAGTGCCTTACTCCTCTCTGGCAATTAAAATACTTTCCTTTTAAATAACTCCAGGTTTAGAGAAGTAGTAAGAATGAGAAAAATACAAAATATTGCTGACACACAGATTGACCATTGTCTGCAGTCCTGCCTATTTGTCCTCATAATGTACCCTGTCCTTTCGCAACACAGTTATTTCCCTGGGTCC
TGTGCATACTTCAAGTAATTTTCGAGCCCACGGAAGTCTGTCTTCTTCTACCCGCCCTACCCAGACGAGATCCATGGGGTCTTTGCTGTTCGGAATGGGAAATACAAGGCTCATTTCTTCACCCAGGGTGTAACCCATGAGCTGGCCAGCTCTCTGGACCTGCTGCCCACCCTGGCAGCCCTGACCGGGGCTCCGCTGCCCAACGT
AAGCGGACCAAGTATGAGGACCTGCGCCTGGAAGATCTATTTATAGGCAACAAAGTCAATGTGTTTTCTCGACAGCTGGTGTTGATTGACTATGGGGACCAATACACAGCCCGCCAGCTGGGCAGCAGGAAAGAGAAGACTTTAGCCCTGATCAAACCAGATGCAGTGTCAAAGGCCGGAGAAATCATTGAGATGATAAACAAAAG
GCCAACAGAGATATCTGACCTCTGTGCCTTGGGCTCTGGGTGGAGGAGAGCTTGGCTTAGCGAGAAGAGGGCTGCCATTCCTGTCTGGTGTGAGGTTAAGAATACAGTCCAGATTCAAGTTCAGTCAAAAGACCCAGCGCAGGGATGGATGGAGGCTTCCCCAGTCTTTTTGATCTCTGAGCTCTTTCTTATCAACCCTGCCTGGT
ACACTGTCTCATGTGAACAGACCAGAACAGACTCCTATACAAAGTCTCATAATGTGGGGAAGCCAAATGCCAGCTCCTGTCTATTTCCACCGTGGAGTCAAATACAGGGAATTTCTCAGTGTGTGGTCTATGAGCTGCATAGAGCAGCTTTGTAATTACCCTGGCTGTCTGTTCATGGTTTTGCATTTCTCTGTGACCCAATGGGT
CCGTCAGGATGGAATCCAAACAAGCAAACCGGCTCTGCACGCAGCCCGACAGTGCAGTGAATTTACCCTCATGGCCAGGCGCATTGGGAAAGATCTCAGCAATACATTTGCCAAGCTGGAGAAGCTAACAATCTGGGCAAAGCGCAAGTCCCTCTTTGATGATAAAGCAGTAGAAATTGAGGAGCTAACATACATCATCAAACAGG
GGCCTCACAATGCACGTGAAAGATGAAGTCAACTGGTATGTGATGGGAATGGGCAATGAAATAGACCTGCACACTGTACACTTCCACGGCCACAGCTTCCAATACAAGGACAGGGGAGTATACAGTTCTGATGTCTTTGACCTTTTCCCTGGAACATACCAAACCCTAGAAATGTTTCCCCAAACACCTGGAACCTGGTTACTCCA
GTTAGCGAGGGTAGTAGCTTGACCTCCACCACCACTCCCAACGTGTATTCTCTGTGTGGGGTCACTCCGTCCCAGAGCGACACAAGTAGCGTCAAGTCGGAATACACGGACCCTTGGGGTTACTACATTGACTACACGAGCTTGCAGGAAGATCCAGGGAACCCCACCGGGGGCTGCTCAGCCAACACTGAGGCAGCAACTGGAAA
TATTATATAGGGATGCCTGTTTCCTAAAAAGGGGAGGTAAACACAGATTGGGAGTGTATGTCAATAGGATGGATCACAGATAATAAACTCTTATAGAGAAAATACATGTAAGTGATTGCCATTCCCACAGCGGGGAACTACATGCACTTGTCCGTGTGAGCTATTGTAGAAGTGCTAGAAGTTATACCCATACATGGGTATGGGAG
TTCAGTATAGTTGATAAAGTTAAGTGGCAAGTGAGTATTTATAAAAGTTATAAGAGAATAATTGTAAGTTTCTGTACAACAATTTGGCTACTGCCTCATAAATACAGGAAGAGACCGTAGCCCTGAATCCGACTCTCTCACCTCCCACATACCTTGGACTACCTGCCTAATATGTATTTGAGGGGGTTTAACCCTTGGTTTTATCA
CCACAAGTACCTTCATTAAGTGGAAACGATAGAAGGAAGAAAAGAAAACGCTCAGACTAAATTCTGATTGTTATATTTGTTTATTTTGGCTAATTTTACAAATACACATACTTTTCATATGTATTAGAAAATAATGACATTTTCTTTCCACTCCTTAGATTCTGAAATTGGCTCCACTTTTCTCTCCTTTTTTTTTTCTCTAGCCC
CCTGTTGTCAAAGCTGGAAATGTATTCTACCTATTGTTTGGATAAAGGAAAATCAGAACATTTCATAGCAGCTGGGTGTAGAACAATAGGTAAAAAGTATAATACATGAGGGTGGGGAACAGTTGTTTATTAACATTGGCCACAGGATAGCAACGTCCAGAGCTAAGCAGTGAAATCCAGAAATGAACCAGGATAAATATATTATC
AAGGACTTAAGAGACATCGAACAGCTACAGATGGATAATGTCATGGCTATCAAAGTGGAAGACCCCAAAGAAATTAGGAAGGAGCCAGAGGATGATCAGAAATACAGTCACTTCCCTGATTTTTCTTACTCTGCCAGTAGCAAGATAATAATTAGTGGTGTCCCCAGTAGAAAGGACCACATGTGCCATCCTCACGGAATTATGAT
CACATCTATTGTTACAATCTAGAAATTTCCTTTGTGCAACTGTAACACTGTTGTTCTTTTAACCATATTGCATAGTTGGGCACAAATATTTGTACTTAATAATACAGATGAGATATAATGTTTAGAACACTTGGCAAAACAGCAGAATTAGAAGCTTTTAACATTACTCAGTGGACATGCTCTTTCCCCAAGGCTAAAGATTTTAA
AACTGAAATTTAATTCCCAGCACACATTTGGTGGCTAGCAACCATCTTTAACTACAGTTGCAGGTGATTCAATAACCTCTGTAGCATCCACGAACACTGTAATACACCCAGGGCTCAGACAAAACACCCATACAGGTAAAATAAAAATAGATAAATCTTAAAGAAATGGTGTTGACAATAAAGTTAAAATGTCTTAGAATAGGAGC
CTTATATTACCAAGATGATAATTTAATAATTTTTGTATGACAGGCACCTATGGGGACCTGCTGGGGTGATATCTCGGAAAATGTAAGGATAGAAGTTCCCAATACAGACTGCAGTCTACCTACCAAAGTCTTCTGGATTGCTGGAATTATAAAATTAGCAGGTTATAATGCCCTTTTGAGATATGAAGGATTTGAAAATGATTCTT
ATTATTTCCTTTGTGATTCCAGTGACTTACGTTGAATGTGACCAAAATTTGTAACTAGGCACTAAAGGAACCATCAATTGTTAAAGGATTATGTTTTATAAATACAGTATAATTTTGCATGTATTTTTGTGCTTCCCTCCCCATTGTTATCCCCCCCATTAAAGACCAAAGAGAGTCTACAATATGCATTGGAAACTCTTACGATG
TAGCATAGTTGCTCTAAATTTAACTATTGTTGATCATTGTTATTTAGGGGTTTTGTTTTGTTGTTTGTTTTTTCTGTTAGAAACAAGTGAACTGTTTGAAAATACATTTTTGTTTGTTTATATGCATAGTGTAAAACAAACTGAATTTTGATGCTCACAGCACTTACCATGTGCGTTTGTATCAAAATCTGCCTGTTCTTCATAGG
GATTCTGATGGCCTCTGGCTCCACCACGTTCACCAAGGTTGTGAATAAGTGGAACACAGCTCTCATCGGCCTTATGACATATTTTCGAGAGGCTGTGGTGAATACACAGGAACTCCTGGACTTATTGGTGAAGTGTGAAAACAAGATCCAGACACGTATCAAGATTGGATTGAACTCCAAGATGCCTAGCCGGTTCCCGCCTGTTG
ATCATGATAGATAGATGACCAACCTGATCCGATTTTAAAAGAGTAAACATCTTTTTTACCCTTATCACTCTCTTATGATACTGACCACTGCCTTACTGGCAATACAACTAATATGAAAACATTTTTAATTTCTTTCAAATATCAAGAGGGCATGGGAGGGAGAGAGACACTAACTCTAAGATCATAGCAATATGTGGGGCATTTAT
CTTTGGCATGTTCTTACAATGTTGGGCCTGATTTTCTACAGAATGACTATTGAGCAAAATTTTAGGGAAGAGATTATGTTGTAGACTCATGTTTCATAGAAATACAAGTTTTTCCTGGTTCAAAAAATGAATGTAATGGTTAAAATTTATTACCATGTTGGACCCTTTTATATCTATTCCAAATATTTTATAATATGGCTTTTAAA
TTAGAAGCCTAATATATATTTGATATTTGAGTGTCCTTACACCTTTTTTTATGTGGTTAACTTATTGGCAAGATTTATTACATATTGCATAATGTAAAGAAATACAGATGACCCTTCAATATTATCCAAATACCTTAATAGCAAATCTGCTTAAAATTCAGCCTTCAAATGCTTTAATTGTAAACTTGTTAAATAACCACAAAACA
TGATAATGTTTCTGTTGAAGAAACTGTTATACTTGAATTCAGGTCAGTTTCAGTATTTTTCAAATATTTTTTTAAAACTGAATTGCAATTGTGCCAAGCAAATACAATGACTTAAGTTTGTTTTAAAATTCACTTCTTGTATATTTTGCTGCATGTAAAGTAAATCGTTTTGTATTTGGAGTGTGAAAAGCTTTGAGCTTCTGTCC
GGCGTGCCCCACCACACCTGTCGAGTCTATATTCTTTATATTATCCACCATTCTGTTTTCCTCTTCATAAATTATAATAACTTTCAAAATAGATGAATGGAATACATGCTAATCTGCCGGCTCCCTCAAGACTGCGTCTAGGCCAGCACACTAAAGACGAGGGGCTAAAGATGCTCACATTGTGGATAAGGTGTGGAATGGGAAAT
TTTAGATGCTCGTCTAGAAGTTGGTCTTGAACAGCAAGCAGAACTTATGTTGAAAATGATGTCTACTCTGGAAGCAGACTCCATCTTACAAGCATTAACAAATACATCTCCTACCTGTTCACAATCTCCAACTGGAACAGATGACTCACTTCTGGGGAATTTACAGCCAGCAAACCAGAACAGCCAGCTCATGATACAGCTCTCAT
ATTTTTGTAATATTTATCCACCAAGTTGGAGAAGCAACCTCATAATATCCAGTTGATTTTTTTATGTGTGTGCCTAGCCTCCTTATCACTATGTTTTAAGAATACAACTTTGTAGAGCAATAAAGTGACTATCTTGTTATGTAAACATACTGATTTCTAATGATGTTTTAAAACATTGTAATGGCATTGCAGAATTTCATTATTTC
GTCACTGTGTGCACCCTTAATCCTTACAGGTACACTGAAATTAAAGAGGATCTGGAAGAGCTGGACCGCATCACGGAACAGACGCTTTTTGACCTGTACAAATACAACTCTTCCTACACTCGCCAGGCTGGGGGCCGCCGCCGCAGCACCCGCGACCTCCGGGGTGCTCTCCCACACCCCCTGCAGCGCCTGCGCACACCACCTCC
TGTTTCTGGGGGACGAGGTCGTGGTGGACCACGTGGTGGCAAATCCTCCATCAGTTCTGGGCTCAAAGATCCAGACAGCAATCCATACAGCTTACTTGATAATACAGAATCCGATCAGACTGCAGACACTGACGCCAGCGAATCTCACCACAGTACTAACCGTCGTAGGCGGTCTCGTAGACGGAGGACTGATGAAGATGCTGTTC
ACCAACTGATATTTTATTCATTTTTCTAATAATTAATTCCCTGTAGTCATATATGTAATTTCTTTTGGAATGACCAATAAACTTAAATAATTTTTAAAATAATACATTAATTCATATCAATATGATATATTACTTGTTTCACATCCTGAAAATTTTTTCGAAGTTATAAAGAATTTTGCTTTTGGTACTTTCTATGATGCACACAT
GCCATCCGCAAAAGGAAAAGGTACCGGAACCTTGGGCTCTACTGGCTGGGATCCTTCGCCATGAGCATCCTGGTGTTTCTCCCGGGAAACATCCTTGGTAAATACAGTTCAGAGATGAGGCCTACCTTCTTCCTCGCCATCCTGTACATGCTGGTCCCATGCTGGGCCGGTGTGAGGATCTTCAACCAGTCCCGGGCACCAACCTC
TTTTGTTTTCTGTTTTTGTTTTTGTTTTTTAATGTCAAAAAGTTTTTTACTCAGGTAATTTTGACGTCAAAGAGAAAACAAACTGAAGCAAATATCAGGAAATACAAGCCTTAAATCCAGTGAGGACAAAGAAGTCATCTTTTTATTTGTGTTTGTGTGCCCTGAGTGGGCAGTGTGTGTCAGAGTCGGCTTGGGGGTCCAGGCCA
TATGATCTGCCAATGGTTGAGGAAGGAGAGCCTGATCCTGAGTTTGAGGCAATTCTGGACACTGTTGATCCCAACAGGGATGGCCACGTCTCCCTGCAAGAATACATGGCTTTCATGATCAGCCGCGAAACGGAGAATGTCAAGTCCAGTGAAGAGATCGAGAGTGCTTTCCGGGCCCTCAGCTCTGAGGGCAAGCCTTATGTGAC
CCTTTGATCCCTCTTCCTCTGCACAGTGGGAGGGCACCACACAGTCTATGCAACTGTGTCCCAAGGACTCTGGCCCTGTCTCCCCACTGCCTGTGTGCAGAATACACAACAGGGGAGGGGAGGGAGGGAAGCTCAAAGTGAAGCCAGTGCTGGAAACACTTCTACATTCTTCGTGGATGCTCACCATGTACACTGAGAAGACTGCA
GGTCAACGTCACCTACTCTAACCGGGAGCAGACCAGGCGGTGCTAGATAGCCTGCTGGCTCAGTACGGTACAGTGGAGAACTGTGAGCAAGGAGTCGGAAAATACAGATCCGCAATATTCCACCTCAGCTCCGATGGGAGAAGAGCTCCCAGTACTCTAAACCGCTGAGCCATCTCTCCAACGCCCTGGATCTCCGCCCTGGATCT
CCATAGCCTTGCCTACATCCTGATCCTATGGAGGCATTTTTCTCAGTTGGGGATCCTTTTTTCCAATGACTCTAGCTTGTTAGTTGACATTAAACTAGCCAATACAATATCAAATATCATTATTATTTAAAGCCTTGTGTTAGCTACTTGGGATTTTACAAGGAATACATAAATAAATAATAAATAAATGTACTCAATTGCAGTTT
TCAAAATAAATAATATAGATCAAACTTACCATTTAACCTTGACTCATCTAAGAAACAGATTATCATGTGGCTTAATTAATTAACATACAACTGACGTTCAAATACAACAGGATGTTCATCTCTAAGTAATCATTATGTTTAGATTTTTACTTCTCAGTATCTCTGTATTCTGAATATTTTAACATTAGAGAAATCCCACATACAAT
GAGGCACAAGAACATCCAGAAGTGGTCCCCAGCGATAAATCACCCATTATGAACACAAACCTTGAGACTGGTGAACTCCCAGGAGAAAGCACCCCGACAGAATACAGCCAGTCTGCCAAGGATGTCTCTGGCCAAGTTCCCAGCGCTGGCAAAAGCTCACCCACAGTGGACAAGGCCCAGCTGAAGACAGACTCCGAGTGCAGCCC
CAGCTAACTAAAATAGGTATTTGTAAGAACACTGGAAAATGTCAGCCATCCCTGTGTCCACAGACTTTAGAGCAGTGGTTCTCAACCTTCCTAATGTCCTAATACAGTGACTTTAATACAGTTCCTCACATTGTGGTGACCCCAACCATAACATTATTTTTATTGCTACTTCTTATTTGTAATTTTGCTTCTGCTATGAATCATAA
CCCAATCTATGGAAGAGCAGCCAGTGTACAGAGCCATCTCTCCAGCTCTAGCATGGTAGTTTGGAATACGAAGTAAAGCACAGTGTGGCCTCCATCTTTAAATACATAGAGGATGGGATGACTGGGAAAACATTTCCACCCGAGCATGCCAAGCTGAGGAAAACACTTCCAGGGTATTCCCCACAGTCCTCAGCTGCGGACTTTGA
TCCTGGCTCAGAGCAACAACCAGCAGCTTCGGGACCTGGGGATTCTCTCCGTTCAGATTGAAGGTTTACTTACTGTTCACTTTGCATATACTTCTGGAATAATACACCATGGTTTTGGATGACCTTCCAAACTTTGAAGACATCTATACTTCCTTGTGTTCATCTACAATGGGCGACTCAGAGGTGGAGTTTGACTCTGGACTAGA
TTGCAAAGAAGGAATCGCTATTTCTGATACCACCACAACTTTTTGTGGTACACCAGAGGTAAGAAATATGTCTGATCATTGATATAATTTATAAGATATAAATACAAGTCATACCCTACATCTACAGAAGAGGTAAAATAAAACCTGTTAGAGCTCCCAGCTTTCTAGGGACTTAGAGTGTACAGTGGGTATTTTTCACTGGTTGT
TGGGTGATGTTAGTGGCATAAAAACAAGTTCTCTGGCCTGATGTAGCAACACATCACACACATAACACATACAGAGAAATCAATGTATCCATGTATGTCAAATACAAGTTAAACTAGCAGGGCATTTATACAGTTGCAGTCTTCTAACAAAGGCAAACTGGATCCCCTAGACACTTTTGGGGGAGAAAGTAGTTACTTTTTACTCT
TAGGCGTAAATGGAGGAAAATGGACCAAAATAAGGCAGGGTGACACATAAACCTTGGGCTTCGGAGAAAACTAAGGGTGGAGATGAACTATAATCACCTGAATACAATGTAAGAGTGCAATAAGTGTGCTTATTCTAAGCTGTGAACTTCTTTTAAATCATTCCTTTCTAATACATTTATGTATGTTCCATTGCTGACTAAAACCA
GTACTCTAGCAGACCTGGGTTTGAGTGTAAGCCAAACCAGGTACCTAATGATCTTAAGTTAGGTAAATAAAGGTCCATAATCACAAACAATTCCTAACTCAATACAGAATTCAGCCTACATCGTTTTACCTGCCTCCTTCTATTCTTACATTGCAGAACGAAGGCTAAGTAAGTGTTAAAAGACACGTGAAGGGAGCTGAGGGAGC
CAGGGATCCGCCTGCCTCTGTCTCCTGAGTGCTGGGATTAAAGGCGTGCACCACCACGCCTGGCTGAGAGACTCATTCTTGTTTCACATCTGAAAAAAAAAATACAGAATTTTTTTTGTCATAGTTCACAAGAGTCCTTTCTTCTATAGTTTAAAATATGAGCACCTGGAATTTGAGACATTTTTATACTTTGTACTCAGAACATT
TTCAGCAACATCCAAGAAAAAACTTAAAAAAGTGGACAAGATTGAGGAACTTGATCAAGAAAATGAAGCTGCATTGGAAAATGGGATTAAAAATGAGGAAAATACAGAACCGGGTGCCGAATCTGCTGAGAATGCTGATGATCCAAACAAAGACACAAGTGAAAATGCAGATGGCCAAAATGATGAGAATAAGGAGGATTATACAA
GAAAGCAAGGATCTCTTTCATGTTGAACAAAGACAGTACATGGATAAATTAAATGAATTGAGACGACAAAAAGAAAAATTAGAAGAGAAAATTATGGATCAATACAAATTTTATGACCCATCTCCTCCTAGAAGGAGAGGCAACTGGATTACTCTAAAAATGAGAAAATTGATAAAGTCAAAAAAAGATATTAATCGGGAACGTCA
GCAGGTGAATGGACTTGGCCAGGGATTAATTCAGAGTGCAGGAAAAAACTGTGATGTGCAGGGTTTAGAACATGATATGGATGAAATTAATACTCGATGGAATACACTGAATAAAAAGCCGACCGCATGAACAGACTTCAGGCAGCTCTTGCCAGCACCCAGCAATTCCAGCAAATGTTTGATGAGCTGAGGACCTGGTTAGATGA
TTTTGATTTTTTTTCTTCAAAATTAACAATAAGGATTCATTTTGGAAACCACATTTTAAACTCTGGAATTAAATTGTTTCTTATTTGGGAGGATAATGTAAATACATTGGGATTATGTTAATAATAAAATTGTTCTAATTTGGTGCCGGGTTCAGAAGCGGCTAGTAAAGGGGACTTTCTCTTCAGCAGTGACCACCTGATTGAAA
TATGTTCATCCCGCCTTCCCTCATACAACTGTTTGACGAGTATGAATTGGAGCTACTGCTTTCTGGCATGCCGGAAATTGATGTAAATGATTGGATAAAAAATACAGAATACACAAGTGGCTATGAAAGAGAAGATCCAGTTATTCAGGGGTTCTGGGAAGTTGTGGAAGACATTACTCAAGAAGAAAGAGTTCTTCTCTTGCAGT
TAGAACACAGACACAGTCAAAACACTCATAAACATAAAATAAAAATGAAGGGAAAGATAAAACAGACATTATTGTGGTGCAGTGCCCCTGACTGTACAGGAATACATGCAGTTTTACAGAGACCTGCTCTCTCATATCTTCACTAAATCTAGAAAGTTACAGATTGTACTAGTTGTTTTGTTTTTAAGTCACTATTGAGGTTGAAG
ACAGCCCAGAACAAGGACCTGCAGTGGGAGATGGAGCTGCTGCAATCCGAGCTCACGGAGCTGAGGAGCAAGCAGGTGAAAACCGCCAAGGAGTCAGAGAAATACAAGGAGGAGCGCGATGCTGTGTACAGCGAGTACAAGCTCATCATGAGCGAACGCGACCAGGTCATCTCCGAGCTGGACAAGCTACAGACAGAGGTAGAGCT
CTCCTGGCCTTGGAAAGGAGGAGGAAGCTCAACGACGCCCTGGACAGGCTGGAGGAGGTGAGGGAATTTGCCAACTTCGATTTCGACATCTGGCGGAAAAAATACATGAGGTGGATGAACCATAAGAAATCGAGAGTGATGGATTTCTTCCGGAGAATTGATAAGGACCAGGATGGGAAGATCACTCGACAGGAATTCATCGACGG
TTTCCTCATGAGGACCTGCTAGAGGGTGGAACTCAAGTCACCTGCTTTGCTTTTTGCCCACTGAGCGGTTTTTGTGAGCCCTACATTTAAATTTCAGACTAATACAGAGTTTGTTGTATGATGTGAAGTATACCTGTAATATTTTACTATTTCTCAAGTGATTTATTGACTTAAGAGCTCGTATCTATCTACTGATTTGAAGTTTT
TTTGTTACTATGGCAATGTAATTGTATTTTTTATGCTTAAAATATTACAAGGTTTATGAGTTTACTCTTTACTAAAAATATTTTGAGCCTTGCGTTAAAAAATACATTTCCAAATTTCTATACAAATTGAGTAGTTACAATTTTGGATCTCTTTTAAGTTGCTTTTGTCATTACTGGGTCAAGGACAGAAAGCTTCTAATGCAAGA
GTATGCAGTTTCCATATCATTCTGTGCATGATATGAGTTAGACCTCCCAAAACCGGTGGGGAGCAAACACCACACATGTATATGTGTAATATTTGAAAATAATACATTTGTAAGTTAAGGAGGTTTACATCAAAGTTAAGCAGATTTTGATAATAAAATGAAACCGTTGGGGTTCCCAGGAAATTTTGGCCTTTTTCCTGTGGTGT
CAGTTTTCACCCACATGAAATTGTATGATGAACGACTGTTTTGTTCTCTTTCCTAAATGTGCAGACATATATCAGTATTAGCTGAAACAATAAAGAAAGGAATACACGACGCTGATTCTGAAGCGAGAATAGAAGCCAGGAAGTAAGTTTCTGCGGAACCAACTCTGATTCAGACCTGCTGTGTGGACCGCCTCGTGGCAGTCCTG
TTGTGTGTTTAGTCATTTAAAAGTCTCAGACATTTATTTTATTCTATTGTTATTTTTTTCCTATGAAAACAAACACATGCAAAAAGATTATAGCACCAGCAATACACTCTTGAATGCTTGATAGGATTTTTGCATTGAAATTGTATTTTTTCACACAACTCAAATGTAATTCTAAAATCTCAAAAAAAAAGAAACCTTTTTTTAAA
GATATGTAGTACTTTTCCCTAAGTCCAACACTACTGTATGTAGGCCAACACTACTGTATGTAGGCAAGTTAATCCAATTGTATAATTTTAAAACGCCGTCAATACAAAGCATGCACATCTATGGTTTTTTAAAATTACAACTTCTAGCCTTTTCCACCTCTGGTTCTTCTCACTCATAAATGGAGCTGAGTGTTGGTCATTCCAAG
CCTCTTCCTGAGGTGTCGGGGCTCGGCCCCCCGCCTCCATCTTCGCGTCTCAGGATGGCGAGCAGCAGCGGCTCCAAGGCCGAATTTATCGTCGGTGGAAAATACAAACTGGTGCGGAAGATCGGATCTGGCTCTTTCGGGGACATTTATCTAGCGATCAACATCACCAATGGCGAGGAAGTGGCAGTGAAACTAGAATCCCAGAA
ACAACAAGCCTACAGAGACAAGCTTGCACAGCAGCATGCAGCCGCAGCCGCTGCCGCTGCTGCCGCCACTAACCAGCAAGGATCTGCAAAAAATGGAGAGAATACAGCAAATGGGGAGGAGAATGGAGCACATACCATCGCAAGTAATCACACTGACATGATGGAAGTAGATGGGGATGTGGAAATCCCTTCCAATAAAGCGGTTG
TTCCTTCGCAGGGTACCAAGAGCCATGACCAGGCGCAGACAGTATGGAGAAGTTGCTAATCTCCTTCAGGGTGTAATGAATGTTCTGGAGCACTTTCACAAATACATGGGAATCCCACAGATCCGACAGCTTTCTGAAAGGTGAAAGAGATCACCCGAGATATTAAGCAGTTAGATCACGCCAAGCGCCACCTGACCACCTCAATC
AACCTTGGAAGCATTGCTCCGATGACGCTACTAGACTTCACATTCTTCTGTGTGCTTTTGGTACTTTTATCAACTTACAATGACAGGTTGAAGGGAATAAAATACAACCTTAGAGCTATTTTTTAAGAGAATAAAAACTGTCCATCCCATCAATTACAAATGAACATATCTTGTAAAGGAGGTCTGTGCCTGTTGAAAAGATAACC
GACTGGGCTGTGAGGCTTCCTGCAGATGCGTCAGCTCCACCCAGAATGCTTGGGATCATCTCCACATTCCTTCACGTCCACCCATTTGGAGCCAGCATTGAATACATCTGTTCCTACTTGAATCGTCTCGATAATAAGCAGGAAAACTGTGGTTCTAGACTGTGTGCATCAAGCCAAGAAGGTGAGCAACCTCTTGAGAAGACCGC
TTTGGATTTATAGAAACAGCTAATCATGATAAGGAAATATTTTTCCACTATAGGGAGTTCTCTGGTGATGTTGATAGCCTGGAACTGGGAGACATGGTTGAATACAGCTTGTCCAAAGGCAAAGGCAATAAAGTCAGTGCTGAGAAAGTAAACAAAGCCCACTCAGGGAATGGCATTACTGAGGAAGCTAATCCCACCATCTACTC
GTCTTACTGTACTGTCTGTTGCTAACTGTCTGCTTCCTGGGATGTCTGGACAGTCAGGGAGCTCTAAACTTGGGTCCCCATATGCCATTAGGAAAACCACAATACAAATCAAGTAGTAAACATATGGAAAACTATAAAATTAAGAGAGATGTAGTGGAAGAACAAGCCAGGACTAGTGAGACGGCTTAGCTGGTAAAGGTGCTTGT
GAGCTACATCCCCAGCCCTACATATTTAGACTCCAGAGTCTTCTGTTGAGCAACCAAGGACAACCTAAAACAACTTCTCCAGTGAGTGCAGGGAAATAGCAATACAAAGTGTCCATTGCTGCAGTGCATACTCATTTGTTGGATACAAAGGACATTATCCACATTTTACTAATATGCCAAACTGGAATTATGAGGAAGGTGGATTA
CCAGAGCAAGAGCCATAGTGAACTCCTCCTTCAAAACACACACACACACCAAAAAACCTAAACAATAAAAAACCATAAGGTTTTCTTGCACAAACGCACAAATACACGTAACTTTTCTGTAAGGTTACACTTTATGTATGGCTGTATCCACGTAAACCTTAGAGCACTGTTAGCAATATCCTGAGACCCGTCACCTCCTGCCTCAG
TGTGTTCTATGGAACCCATTTACCTGGGCTTGCATTATAAAGCATCACTGCCAGAAATTAATTCAGCAGGTTTGTGGTAATCTGAGAATTCACATTTCTAAATACATTCTCAGGTGATGCGGGTGCTGTTGTGTGTGACTTCCCTTTTAGAAATAACTGTGGTAACCTAGCCCTGGCTTTCTAATACGAGACAGAGTTAAAAGGGC
ACCCCCACCGCCCCCCTGACTCCTGTCACCCAAGGCCCCTCCGTCATCACCACCACCAGCATGCACACGGTGGGACCTATCCGCAGGCGGTACTCAGACAAATACAACGTGCCCATTTCTTCAGCTTGCAAAAGACAAAGAGCGCCTGCAAGCCATGATGACCCACCTGCATGTGAAGTCTACAGAACCCAAAGCTGCCCCTCAGC
ATGAAACAAACAAACAAAAAAATCTCTTTATTGAGTATTTAGAGTCTTCCTGTTTTCCAAGCATGTTTCTATACCCAGATAAGTTATTTAGAATAAGGATAATACAACATGGTTGCCTCTGTACACTGGCCAGTTAATGCAGCAAGGTTTCAGTTCATCTAGCCTCATTAGAACCATAAATTAAACTTTGTGGTAATCTTTCAGCC
AACAGATGAAGACATCCCAGTTACTACAACCAAAGAGATTCAACATTTATTTTATCATAAAAGTCCAGCAAATAAAACTATGTACAAGGTCCATGCAAAGAATACAATTACACACAAGACACACTTAAAACCTGATTAAAACACAATCTCCACAATAGCAGGGAATAAAACCAGTAAGACCAAGTATCTTTAGTGAGAAACATAAT
CCCTTCTTCACTCATTTTATTTGTTTTTTTTTTTTAAATTCCTTTTGTTTTACCTAGTGTCCTAGTGTGACACTTTTTAAAAAGCTTTTATTGCATAATAAATACAATAATTTTTAATACCTAATAAAAGATTCATGCCGGGTGTGGTGGCGCACACCTTTAATTCCAGCACTCGGGAGGCAGAGGCAGGCGGATTTCTGAGTTCG
CCTGAGCCAAAGAACCCTCACAGAATTACGCCTAGTTCTGTGAGTATGAAAAGACTGCCTCCCCTAAGGAATATTGTTTTATTTTTAAAGATAAAATAATAATACATTATTTGATTAAATGTTTTTTTAGATACTAGGGGTTTGCTTCCTGAGAGCAAGGAAACAGGAGAAAGAAATCTTGAGCATAGATTGCACGGTTACACATG
CAAAGATCGTGTAAATAATTATATCCATTTCCTCAATGGGTCGTTTCTTTCTAATGAGGCTGCCAGTTCTCAGAGAGAGTCTATGAAGTCACTTTTAAATAATACACACAGGGATTACATCTATGTAAAAAGAAGTGTGAATATGGATAAAGACTGGGAACACAGAAAACTGAAATCAGTTGTGATAGGGTGGTGGGGTTCTGTGA
TTCCGATACAAGATGCGGTCTGTGTACGCTCACTTCCCCATCAACGTCGTCATCCAGGAGAATGGCTCTTTGGTTGAAATCCGAAATTTCTTGGGTGAAAAATACATCCGCAGGGTTCGGATGAGGACAGGTGTGTGTGGGCCTTGAGGGATGATGGGAACTTGCTACAGTTCTTTGTCCTTGGGTCTGGATGGAGCCTTGGTGTT
AAAGAAAGAAGAGATCGTTATTCGAAAATTAATGCAAAACTTCATGATGGAGTATGTCAGCGCTGCAAAGAAGTTCTTGAGTGGCGTGTAAAGTACAGCAAATACAAGCCACTGTCAAAGCCTAAGAAGTTGGGGGAGTTCTAGATTCGAAGAAAGCCGGACTTGCACCTTGGGTCCGAGGAAGGCTTTCCGTGAAGCCGGTAGTC
CGGCAGAGCGAGAAGGACAACGTGACCAGATACGCTGTGGCCGTTTTGGGCTACTACAACCGCAGGGGGATCAATCCAGAGACTTTTCTAAATGAAATCAAATACATCGCCAGCGACCCTGACGACAAGCACTTCTTCAACGTCACAGATGAGGCGGCCCTGAAGGACATTGTTGATGCCCTTGGGGACAGGATCTTCAGCTTGGA
TATTCAAGCACTTTAAACTATTGTTCTCATTTTATACCTTTTACATAGAGGAAACCTAGGAAAGTTCTCCCATACATCCTGGATGCTAAGACTTACCAAGAATACATCTTTACCCCAATCTCTTCCCTAGTCACCCAGCTATTGATAGTATCCAGCTTGGGACCAATTTTTCCATTTGTAAGGCTCATAAAATTCCCAACTGGCAT
GGACAAGAGGCGTGCCAATCAGACAGCCCTCTGTGGAGGAGGTGTCCAGACCCGGGAAATATATTGCATACAAACCAACGACAACATGCTCTCCCATGGAAATACACAGAAGGACAAAGAAGCTTTTGCCAGCAAGAGAGGCTGCCCATGACCTTCCAGTCCTGCGTGATCACCAAAGAGTGCCAGGTGTCTGAGTGGTTGGAATG
TTGTGCCAAGAATAGTTTAACTGGAAAGATACTACCTGGAATATTAGATGGAAAGCTTCACATTAGCATTTTGTGCATAATGATAGAAACAGATTCTGATAATACAAGGGGAGGGTCTAGGTACTCTTTAAGTGATAGAATATGGAATACTAAGTCTGAATTAATGAAAAAAAAAACTAGTGTAGTACTGAGTGGGGCATTCACTG
GTGCTGTACCCAATGGGAGTGACAGGAGAGCTCCTCACAATATACGCAGCTCTGCCCTTTGTCCGGCAGGCCGGCCTGTACTCCATCAGCTTACCTAACAAATACAACTTCTCCTTTGATTACCATGCATTCCTGATTCTGATCATGATCTCCTACATTCCACGGTTCCCCCAGTTGTACTTCCACATGATACACCAGAGAAGAAA
TGTCTTTGACATCTTCCAGTTTGCAAGGTGGTAGAGAAAACGAATCCCACAGAGCCAGTTGGAGTGGTTTGCCGGGTGGATGGAGTATACCAGGTGGTAGAATACAGCGAGATCTCTCTGGCAACAGCTCAAAGGCGAAGTTCAGATGGACGGCTGCTGTTCAATGCAGGGAACATTGCCAATCACTTCTTCACTGTCCCGTTCCT
GGGATGTGTGGTCGGTCCCTGGAGACATGGATGTGCCAACTGGGCTGTGGGCTGGGTCCTAACTAGTCGGAGATAAATGAGAGAAGTCTGAGGGCCCAGGAATACAGCTTTGCTGAGCCAGTGCTGCATTCGCTCAGTCCTCTGGTCATGCGTAGCCTGCGAGCCAGGTAGAGCCCATGCTTGCAAAGCACCAGTCCTCACAGGGC
ATCGACCTTTATGCAAGAGCATTATTTCCTTTCTGCTTCTTGTTCTTCAATGTTATATATTGGTCTATATATTTATGATAAACCATTTCCCTTTGTATGAAATACAGCACCATTTCATTGTGACCAATGCAATTCATAATTGCTGATCTGTGGAAACTTTGCATTTTCCTAGCAATATATTGCATTTTGGATGCCACTTGATTATA
GATGTCTATCTGGAAATGTTCCATCCGTCTTTCCTGGCTAGTCCCATCTGCCTCTGTTGGTAGAACGTCTGCAGCAGAGAACAGATTTGCATGTTATGACAATACAGACTACTAAAGGTGTCCTACCAATAAAGTTTTATTGAACAAAATCACAATCCGGACCTCGGCTCCGCCTCCGCCTCCGCGCCGCACTGGTAGGGGCGGAG
GCAGCCAGCAGAAGAGGTCTCAAGTGTGACCCCACCAGCTGCTCCTAGTTGTTTCTTTTCCAAAGATAACATGAAAAGAAGTGATGGGGGAAAGGGGAGGAATACAATGAAAGCTTAGATGGCGATCTCATGTGATTGGGCCATTTTATTTTCCAGGTTGGCTCTTTACTTTGTTCTGTTAGCAGCTGTGTCTTTTTTGTGCACCA
ATAACCATGGGAAGGTTTCCCTTGAGGAATAACAAAGCATGATTCACAGCTTTTCTAGGATGCTTTAGACTCTTAGTACTAAGTAAAATTCTCAGTTCAGAATACAGCCCAGGCCAATTCATAATTAAACCTCTATTTGTTCTGATGATGCTTCCAAAATAGAATTGCTAAGTTAAGGAAGTTTGGTATGTTAATTTACACCAGTG
GGAAATGGAGCCTAGATACTTTTGTATCTGGTGGAGTTGGCACAGGTGACATTTGGGCCTACTTACATTTAGTTCTAAATAAGAAACCACATGCCAAAATAATACATGCTTCATAGACCTCTTCTAGTTCTAATTCACTACAGCATTCTCTTTATTCATTTTGTAAACATTCTCTATTTCATTTTAAGAATGAAATTGGAGGGGCA
TGGCCAAAGGCCGTGGGATGGTCACATGAGACCCAGTCATACCCTCCAATCTCTTGGGGGCCAACTGTGAAGGAAATTACACTGCGGTTTATTTCCTTTCAATACATCCCATCCATGAAAGTATTTGGGTGGGGGCAGTGATGGCGGTCCCCTGGAACGACCAGGGGTTCCAACCACAGGATGAGAACCAGGATCAGCCTGCGGGC
CGGCTGAAAACAATCAGGAACGTGCTCTGAAGGCAAAATTATTGTCAATGCAGCAAGCCAGAGAAACTGCAGTTGAACAGTACAAAAGGCTGGAAGAAGAAATACAGACATTACGAGTTTACTACAGGTTGCACAAATCATTATCTCAAGAAGAAAGCCTGAAGGATCAGTTTAACCATGCCCTTAGTACCTATGAAGAAGCCTTA
AGAACCTCCACAAAAAGAAGTCCCGGAGACCCCTGACTCCAAAAGGAAGGGGGAAAAGAGAAAGGCTGAATCTGGATGGTTCCATGTTGAAGAAGACAGAAATACAAATGTATACGTGTCAGGTCTCCCTCCAGACATCACAGTGGATGAATTTATTCAGCTCATGTCCAAATTTGGCATTATTATGAGAGATCCTCAGACTGAAG
ATTACTTTCTTCAGGATGAAGGTGCAAGAACTTCAGAGCCCTCCAAGAGCCAGCCAGGTGGTAAAGGACTGTGTGAAAGCCTGCTTGAACTCTACATATGAATACATCTTCAACAACTGCCATGACCTCTACAGTCACCAGTATCAGCTGGAACAACCTCTAGAGGAACCAGGGCCCAGCATTCGGAACTTGGATTTCTGGCCCAA
AAACCAGCTTCGTGACCGCCCTCCTTGGAATGCAGTGTTAATGCTCAGGGTTGAATTCATACACTCCAATGTCTCTTTTTGCAGGAGTTTTTCACAGAGGAATACATTTGTTCAAAAGACCAATAAAAATCGTGTGATCAATCTCCACATGTGGCTTTTATGTGACTTTTTTGTTTTGTTTTTGATTTTTTGTTTTGTTTTGTTTT
ATCAACCTGCAGGATGAGGGCTGGCAGGACCTCAATGTCATCAGCAGCCTGCTCAAGGCTTTCTTCCGCAAGCTGCCGGAGCCTCTTTTCACTGATGGCAAATACAATGACTTCATCGAGGCCAATCGGATAGAAGATTCCAGGGAGAGGATGAAGACGCTGCGGAAGCTGGTCCGGGATCTCCCAGGACACTACTATGAAACACT
CTCAGCGCCTGTGTGTGGTCTGCTCTGGCGGGATGTGGCGAGCAGGTCGGGCGGCCGTGGCCTGGGAAGTCTGCCAATCCTTAGTGAAACACAGTTCTGGAATACAAAGAAACGTACCGCTCCAAAAACTCCATCTGGTTTCACGAAGTATTTATCGTTCACATCATCCTGCCCTCAAGCTTCAAAGACCCCAACTAAGGACACCA
CCTCATAAAAGTCTCACCCTTCTCATGAACCCTGACACAAAAGGGACTTTTGATGTTGAGTGCCTTACAACGGATCACTACACAGGTGGCATGAAGCAAAAATACACTGTGAACCAGTGCCAGCGGCAGTTTGAAGATTTCACTGTCTACCTTGGAGAAAGGACCTACTATGTGGCAGCCGTAGAGGTGGAATGGGATTACTCACC
TTTCTGTTACAGTTTTGCTAACTTATCAGAAGGTCGGAAAGTTTGGCTGTTTCAGTTTGCATTATTTATTTATGATGATTATTTGCCCTAAATCCTTAAAAATACAAATGCTATAAAACCTCCTGTATTTTGCAAGCCTTACTGCAATGAGCATTGTAGACACCCAGCAGGGTCTGCTCTTCCTGTCGTCTCCCGTGTTGTCTCAT
GAAGGACGACAAAGGCATCCACCACAGGAAGCTCAAGGAATCTTTGATTGATATGTATTCTGAAGTTCTTGATGTTCTTTCTGATTATGATGCCAGTTACAATACACAAGATCACCTACCACGGGTTGTTGTGGTTGGAGATCAGAGTGCTGGGAAAACCAGTGTGCTGGAAATGATTGCTCAGGCCCGGATCTTCCCGAGAGGGT
TGAAGACATGGACGCTTACTGCAGGAAAGAGAACAGTTCGGAAATCTGCAGTAACAATGGAGAATGTGTCTGTGGACAGTGTGTGTGTAGGAAGAGAGATAATACAAATGAAATTTACTCTGGAAAATTCTGCGAGTGTGATAACTTCAACTGTGATAGGTCTAATGGCTTAATTTGTGGAGGCAATGGCGTGTGCAGGTGTCGTG
ACTAACTAAAAAGGGAAAGGGTCAGTCTGTTCATCTGGATTCCCAAGGTGATGCTCCAGCTGCTGGAGTCTGTGCAAGTACTGATGTTCATGTGTCAGAAAATACATGTGTCTCTGAAGACAAGCAAACCCAAGAAGCAAAAGACTGTGCTGAGTCGCCAAACCCTGCTGCCGAGGAGTTGGCACAGTCTAACACTTCAAGTCCTT
ATCACAATTCCCTTCAAAGACATAAAATAATTCACACTGGGAAAAACCTCTATGAATGTAAACAGTGTGACAGGTCCTTCATTTATCCATATTTACTCCAAATACATGATAGAACGCACTCTGGGGGAAAACCATATGAATGTACACAGTGTGGTAAGTCCTATATTTATCCTTCTCTACTTCGAATACATGAAAGGACTCACAGT
TAGATCAAAGTCCAGGTCCAGGTCTGAATCTAACTTTTGTACTAAAATGTGTCATTTTTTTGACTAGAGATGTGCTTTTGACACGTAGCATTTTCTCTTTAATACAATAAGAAGTGTGAGATGTGATTTACAGTTTGTAAAAATGTTAAATGAACAGTAAATGTTCAGTGGCGCACTTCACATTCATGTTAAGCATGATAAATTTA
AACGCCATATAGAATGTACTCATGGTGGAAAGAGAAAATGGACTTGCTTTATTTGTGGGAAGTCAGTACGAGAAAGGACTACTTTGAAAGAACATTTGAGAATACACAGTGGAGAAAAGCCTCATCTTTGCAGTATCTGTGGGCAGAGTTTTCGTCATGGAAGCTCATACAGGCTTCACTTGCGAGTGCATCACGATGACAAGAGA
CCCGCTTCTGGGAGAGACTTATGAATTAGTTCGGAACTGTCCAAGATCACAATGCCAGTGATATTTAATGAGCCTCTGAGCTTCCTGCAGCGGCTAACTGAATACATGGAGCACACGTACCTCATCCACAAAGCCAGTTCACTTTCTGATCCTGTGGAAAGGATGCAGAACAAGCCTGCCATCACCTATGTTCTCCAGAAACGATT
ATCACTTTTTGATTCTGTAATAACATAAACATAGTTCTTTGGGTTAGCACCCCCCCCAAAAAAAATTTATGGGAGAAAGAGGACTCTCAGCTGACTGAAGAATACATCTCATTTAAATATTTTTTAGATGCCTGAAACTTTAAAATTACCTTTAAGTTTTAATGGTATTTACCATTTTGCCAAGACCTTTGTGGGGAAACAAGCTT
AAAATTACAAAAATGCTGATTGTAAAGGGTAACATCAAATTAGCAAAGGATAATGTATTGTTTTAGGATTTGTGAGTAGACAGATAAGAGCTCTATTTTAAATACAAGTTTTATAAAATAAATACTTTTGTATCGCATTGATATGAACCATGGACAAGTATATTCTGCTGCCACAAAGACTGTAAAGTGCTTCATTTCAACAGCTG
GCCCTTGGGGTCTGGAGAACTCAACCATCCTTCTGGAAACATGACCTTTAGAACTAGGAGAGCTACAAAGAACCTAAAAGTTCACTTTAATTTTTCACATAATACATCATGCGAAACTTTTAAAATGCTATATATCTACTCAACTTTAGTGAAAACCTTTCCCTGACAATTTACATATTTTTGTTACTCCCTAAAGTAGAATCTTG
CTTCCTATCCCAGCAGACACAAAAGGTCTCCAGGACACTGGGGGCACTGTGCACTACTACTGGGGTATTCCATTCTGCCCTGCTGGAGTAGATCCCAATCAATACACCAATGTCATTCTCTGCCAGTTAGAGGTTTATCAGAAGAGCCTGAAAATGGCTCAGAGACAGCTTGTTAAAAAAAGAGGGTTTGGGGAACCAGTGTTACC
CACCCCAGTAGTGGTGATCACAGACATGAAAAGATGCGAGACGCCGCAGATCCTTCACCACCAAACAAAATGTTGCGGAGATCTAATAGTCCTGAAAACAAATACAGTGACAGCACAGGTCACAACAAGGCCAAAAACGTGCACACTCAGAGAGTTAGAGAAAGGGACGGTGGGACCAGTTACTCTCCACAAGAAAACTCACACAA
ACTGGAAAGCCAGTCGCACAGATTGACTGGGAAGGTGATCTTGGTGAAATGGAATCTAGTACAACTTCTTTTCCTAATGAAACAGCAACGATTGTCAGCCAATACAAGCTGTTTCCCACAAGATTTGCTCGAGGAAGGCGAATTACTTGTGTTGTAAAACATCCAGCCTTAGAAAAGGACATTCGCTACTCTTTCATACTAGACAT
ATTCAATTTGTATTTTAAAATTCTCAAAGGGCAAAAAACAATACTGAAGTTTTATAATGTCAGAGACTAGTATTAAAAGAACCTAAGAACAGTATGTGTAAATACATTAAAAAAAAAAAGTCCTTGGAATTAATAGCTACTAATTACCAGGGTAATGTTAGCACTTTCTAAGCACTTCTTATCAAATCTGCAATGTTAACATCTTA
CTGGTCAGTTACTCAGTAGTAAAATGGATGAACACCCTTTAAGTGTTAAATTTTTTTGCCACAGAACTACTCCAGATAGTTGGAATAAAGAGCTAGAACCAATACATTACTACTTACCTGGTTGGAGATCAGTTTGTACAGCAAACTGGGTTACAAAATCTAGCCTACCTTTGTGGGCTGTGTGATTGGCCTGTCCGATTCTGAGT
TAGGTAAATAGGTCTAAAGGAAGGTTTAAAAAACTTTGGGTTGGAAGCTGTACAGTTCTCCAGCTTCTCTTTAGACTAAAAGATATTGTTGACTGGAAAAAATACATAAGGGACGCCTCCAAGTCAGCCAGTGGGCATCTAACTTGGTGTGTTTCTGACAATGACATGTTTCCACTTTGTGGTCTTGTGTGAATTAGTTTCTGAAA
AAGACACTGTGGGAGAGAAGGGGATCGGGATTCTTGCTGCCTGGCTATACCAGAGGCTTTTCTCCTCTGAGAGGAAGCAGTCAGGCCAAGATACACAGAGAATACAGTGTGCTCAGCTGAGATGGCCGTGGCCGTGGTAGCTGATAACCCCAAGCCTCTAGCGCTCCTGTGTACTTGCCTTGGCTTCTGGGGGCACCCCACCCAAA
CTGTTAGCAACGATGCAGAAGAATCTGCATATAATAAACTGAGTTGCTGTATTTCTTTGTTTGAATACCATTTTTAAAATGTGTTCTTGTCCATTGAAATAATACATGGTATAAATGAAAGTAGTCCTTTAAAACTTTGTATTAGAATTGGGAAACGTCCAGAAGATTTCACTTGTGCAGGCTTCACTCTAGATGGAGCTTCCTTC
AGAAGGAACCTCAGACAGTGCTCAGCGTTGTCAGTTTCTTGATGACAGAATCCTGCAGTGCATAAAGCAGAATGCTGACAAGATTAAATCTGTTGTATTGAATACATCCACGCTTCTCAAAGAGCTGCTCTCTTGGAAGGTTCTGAGCACGGAAGACTATACAACATGCTTTTCTAGCAAAAATTTTGTCCATGAAGCAGTGGACT
AATTTGACCCTCAGAATGCCAGGCCTGTGCCCAGACGCTCAGTGGAGAGAGCACCCGGTCCTCACAGAAGCAGTGAGGCCAGAGGAAGTCTAGTGACCAGAATACAGCCGCTGGTACCACCACCATCACCACCTCCATCTCGGAGAAATGTCTGCGGGGGACAGTGCTGCCCAGGATGGACAACATCAAACAGCACCAACCACTGT
CTGCAGACGTCGTCCAGTCCACTCACGTGCTGCTCTCTACACCCGCTTTGGAGGCTGTGTTCACAGACTTGGAGATTCTCGCGGCCATTTTTGCCAGTGCAATACATGATGTGGACCATCCTGGGGTGTCAAATCAATTTCTGATCAATACAAGCTCGGAACTCGCTCTGATGTACAACGACTCCTCGGTCCTAGAGAACCATCAC
AAGTTCGCTTCCTCTAAAGACCCCACCATCAGCCAGACTTTCATGCTAGACAGGATGTTCAACCCCGAGGGGAAGGCCTTGCCCCCAATGCGGGGTTTCAAATACACTAGCTGGTCTCCAATGGGTTGTGATGCAAATGGCAGGTGCCTCTTGGCAGCACTGACCATGGACAATCGCCTGACTGTGCAGGTGAACCTCAACAGACT
CCTCTTCCTGAGGTGTCGGGGCTCGGCCCCCCGCCTCCATCTTCGCGTCTCAGGATGGCGAGCAGCAGCGGCTCCAAGGCCGAATTTATCGTCGGTGGAAAATACAAACTGGTGCGGAAGATCGGATCTGGCTCTTTCGGGGACATTTATCTAGCGATCAACATCACCAATGGCGAGGAAGTGGCAGTGAAACTAGAATCCCAGAA
GACAATAAGTCTCAATAAAACTTAGAATCTGCAGCCAAATAGCTTCTTTAAATTTTTCTCTACTAACAGATAGTGTTAAGGCTAAAATTGATTATAGGTGAATACAGTTGCTTCTTGTAATCCACAGTGCTGTCAGCAGTGGCTATCTAAAGGCTATGAGTCTCTCTAGGGCTTGAGGAAGACAGTCTTCCAGCTGAAGCACAAGT
CCTGAGGAGGACGGAGGCTGGTCCAGTGCTGAGGAACTCATCAACTCATCTGATGCTGAGGAAGACGGTGGAGTGGGCCCTAAGAAGCTGGTGCCGGGTAAATACACAGTGGTGATGGATGATGAGAAAGGGGGCCCTGACACCCTTGCCATGAGGAGTGGAGATATGGTGGAGGTGGTGGAAGAAGGCGCTGAGGGCCTCTGGTA
TGTCCCTTGTACGTCTTTGTCATTTGAAGTGTACTGTAAAGTTGTCTTTGGTATTTTAAAATTGTGTGAGCAGGCATAGGAGTCCCATTGGGAAGTTAGGAATACATGATGATCCAGTGTGAAGACAGAAATAAGGAAGGGTGGTAACCCACCCCTGCTTCATTGCAATCATGAGCATGATGGGATGTTCAGAGTTTAGCAGTGAG
TGCTGCAGCTCTTCGGACAGGAGGTGATTATGTTGCAATTGGAGCTGATGAAGAAGAACTGGGATCTCAGATTGAGGAAGATATATATCAAGAAATAAGGAATACAGACATGAAATACAAAAACAGAGTACGAAGTAGGATATCAAATCTTAAAGATGCAAAGAATCCAAATTTAAGGAAAAATGTGCTGTGTGGGAATATTCCTC
CCTCTCTCCTCTCCTGGGCACTCACTCTCTCATCACCCAGGCATCCAATTCTAATCAAATTAAGGACATTTGTTATTGATATTATGAGTTGACGTTCTGTAATACAGCTAGTTATAGGGGGCAGCATCTCAGAAATTGCTGTCCAGGGATTGCCTAGAACATGGTGGTATAATCAGAGGGGCTTGGGGTTAGAGCTTCCTTTAGAG
ATTTCTCGAGTCAAACTTTCAGTCCAGACCCATTCGACAGATGACTACATCAATGCCAACTATATGCCGGACCTGAAGCTGATTGGGATAAGTTTACCTAAATACACAGCTGAGATAGCCGAGAACAGAGGGAAGAACCGCTACAACAATGTTCTGCCCGATCCAAGTTAATCCGAGTGGAGAATTTTGAGGCCTACTTTAAGAAG
CTGCTGGCCTGCTCTTACTCCTGTTTATGTGTTAAACATTATCTGCAAAAGGCAGATTATACGACTGACCAATCAGGTACGTACAAGGCACTGATGTGCTAATACAGTGATTGGGTCAGACAAAGTGCTTCAGTTAGTGTGCGTTCGTCCTAATCTTGGTTTAGAATTAATGAAACAGTTGGCGTTCACTGTCAGCAGCATAGTGT
TATGCATACAGAAACACACACACACACACACACACACACACACACACACACACTCACTCACTCACTCACTCACACTCATCTCTCACCTCCTACAGATACAAATACATAAGTATAAACATTAAATAATAATGAAAAAAGTAATAAATAACATCAATTAAGTCACTAAGCTCTATTGAGTGATTACTGGCCAGTTTAAGTTTAAGTTT
CTGTCCTTCTGAAACACCAGGCTAAAAAGAAAAAGAAGGAAGAAGCGGCAAATGCCAAATTATTGGAGGCCGAGAAACGAACCAAGGAAAAAATTAAGAGAATACAGCAAATCAGAATGGAGAAAGAACTGAGAGCTCAGCAGATTCTCGAGCGATAATGGCTGCGGAAGAGAAGCGCAAACAGAAAGAACAGATGAAGATTATAA
GCCTAATCAGCAGGTCGTTGGTACCGAGGAACGTATACCTATACCCCTCATGGATTACATCCTTAATGTGGTGAAATTTGTGGAATCTATTTTGAGCAACAATACAACAGATGACCACTGTCAAGAATTTGTAAACCAGAAAGGACTCTTACCTTTGGTTACCATTTTGGGTCTTCCCAATCTGCCCATTGACTTTCCCACATCTG
TGTTTCTGGGGGACGAGGTCGTGGTGGACCACGTGGTGGCAAATCCTCCATCAGTTCTGGGCTCAAAGATCCAGACAGCAATCCATACAGCTTACTTGATAATACAGAATCCGATCAGACTGCAGACACTGACGCCAGCGAATCTCACCACAGTACTAACCGTCGTAGGCGGTCTCGTAGACGGAGGACTGATGAAGATGCTGTTC
TTAGTCCTTTCTCCTCTTCTCTCCCTGACACCCTCAGTGCACACATTAGTAGCCTATTTATTCACCTGGCTTACTCATACAAGTTATAATGTTGTCAATTAATACAAAATGTTGTCAAGTTATGAAATAAAAAAATGTACCGTCCTGATGACAAGCACCCCACTTTCTGCTTGCCCAAGACCTTGGTAAACATTTTTTTCGAGGTC
TCAGAAATCAGATGTTGAATCCATGTACTCTTCACTAACACAGACAATGGACAAATTAACTTATTCAAGCTTCAGTTATTCATCAGAAATAAGGTTAATGAATACAGCCATCTCATGTAGGATTGTTGTTTTGGTGAGTTAGATTTATTTATTTATTGTGGTACTGGACTTTTTCCTCCATGGGTCACCATTCCAAGCTTGTGGGA
CCTTTGTCCAAAATGGATCAAAATGTTCGTTTTGGACGAAGCAGATGAAATGTTGAGCCGAGGGTTTAAGGATCAGATCTATGAGATTTTCCAGAAATTAAATACAAGCATTCAGGTTGTGTTGCTTTCTGCCACAATGCCAACTGATGTGCTAGAAGTGACCAAGAAATTCATGAGAGATCCAATTCGAATTCTGGTGAAGAAGG
AGTTAGTTCAGGCTGTCCTCCTACTCCAGCTCACTGTGTAGGTGGCATTGCCCTTGAACTTGGACATGTGAAGATTATAAGAATGAGTGCCAGTGTTTTGAATACATTTGTTGTGTGTGTGGTTTTGGCATGCCTAGGTTTGGGTGAGTGTGTGTGTCTGTGTGTGTGTATGTGTGTCTCTGTGTGTGTGTGTGTGAAGGCTGGAG
AGTATGTTGTCTTTAAATCTGGCCCCAACTCTTTTTGAAATTGGGGCTAAGGCAGAGGTTTGGACGGGAAATTTATAGAATGATATGCCTTTGGGGGAAAAATACAAATGTAAAAATCCATTTCCTGAAGAAATAGATTTTTGTCTACAATGACTGACCCCCATCTCTCACCCCTGCTGTTGGGCAGGGGAGTAAGAGCTAAGCTG
GGCGCTTCCCAGAACCCATTGCCCTTGTTCCTGTACCCAAAGCAGATAGTAAGTAACGAGATGTGTTCTTCTCCACCCCTGAAGGAAATCTTACAATCCAAATACAGCCAGCTATTCTAGAAACCCTCATCTCTAAATGAAGAGAACCTGGGGGTGTCCTGCCTCCTGATTCTGGAATGAATGTAGCCTCCTTGTGTGTGTTGGAA
TCTTGGTTGGTATCAATCAGTAGATATTTAAAATATGATGTAATCACTCTGAAAATGCCTCATCACAATATAAGTTAAGGCATCTTTAAAACTCACCACAAATACATGATCTGAAAGTTAATATAAGAATGAAGGTAGATTATCCTCTTGATGTCCCTGTATAACACTTTCCCTTGAATGAATAGGTCGGAGTGGTCTCATCCTGG
ATCCCCAGCAGTGGGAAATGATCCTTAACCATAAAAATTTAAGGCTATGGCCTTGTATTTTGTTCCACACAGAGGCCTGGAAATTCTAGGGACATTAGTCAATACATGATCAACTTTTTTCCTCACCCCCCAACCAAAAGCATTATCTTAGTGGATGATGACATAAAGTACAGAGTATAGTTTAATTATGTAGAAGTCATGTCAGC
GCTGAAGATGCTAAAACTATTTATGAGTTCACAGACACAGTGATAAGGATCAGAAACCGGCACAATGATGTCATTCCCACCATGGCCCAGGGTGTGACTGAATACAAGGAGAGCTTCGGGGTGGATCCTGTCACCAGCCAAAATGTTCAGTACTTTTTGGATCGATTCTACATGAGTCGCATCTCAATTAGAATGCTACTCAACCA
ATCTTTGAACTGTAAACCACCAAATTATATTTATAAATGGTAGAGATCATATTCTTATAACCAACAATGAATATATAATACTTTTTTACTTCTATACATTAATACATGTTAAGCATAGTTTTGTCTTCATAAGCATTTATTTAAAACTTCAGGTGGATAGTTAGGGTTGTAGTTCAATGGCAAAGCACTTGCCTGGTTCCATCCCT
AGAAAGCACTGGATGACATTATATACAGAGCCCAGCTAGAATTGTATCCAGAGCCTCTGCTGAATATGTGTCTGTGGCTATCCCCGACAACATGTAAGAAAATACAGAGGTGTGAGCAGCAGGATACCGATTTCATCCGGCTTCATGGTGCAGATGCTAACAGGAGTGTATTTTGCCAGGTTTGAAGTATTGACATTCCTTCTGCT
TTTGTGGGTTGTCATAATTCCTTAAGACAGTGATGGGGCTCTAGCCTGGGGTGGGGGAGTGTAAAACAAAACAAAAAACAATAATGAAACAGGTTGTGACAATACATCTCATTTTTTACTTCAAAAGGCACAGGAAGTACACGAGAAGCTCCGGGGATGGCTGAAATCCAATGTCAATGATGGGGTGGCTCAGAGCACCCGGATCA
GCCTCCTATCCTCCTGCCTTCCAGACAACTTCCAATAGCAGTTCAAGTTTAGAAAGCTTCGTCTTCCTCTCTCCTCGTGGGAAGTGTGGCCAGTCTCAGTAATACACTTAGGGATTTTTTTTTTTTAACAACAAAGATCTGAGCTCCCTTAGACTCCTTAAAGTGAAAGTTGGAAGATAAAAATAGTCACATGAATGGGGTCATTG
CACCTGTGCTATGATGCTGCTCAACACAGATCTGCATGGCCAGGTATTTTTTAAAAGCATTTTCTCTTGTGGGAGAAACCCAGGAGCGTGAGAGAGTATTAATACATTTTTCCAATAGATATTTTTCTTGTAATCCAGACACTATCACCTCAAAAGCAATGAATTTAGCAAGCTAGTTGCAGAGGAGTATCTGAAGTTTTTTGATT
TGATTGCCAAGGATCCAGTGAGATTTCAGACTGTCCCTTTGGAGATGTGCCGGCCAGCCAAACAACTAAGCCGCCTCTCCAGTTAATTTTGGATCCATCTAATACAGCACACAGATGCCACTTCTATAAAGGATGATGGGAAGCCACAGCTGAAGTTGTTCCAGGTGGATGTGGGCAGAGAGGTTTGCAGAACTGAAATGGACAGT
AAAACCCTTTTCCACCCAACAACTTGCAGGCTCCCAGTAACACCCTGCCATGAGTGATGTGCAGTGCATTAGTGAAGAGCCGGAGGCTCCCAAAATCTGTAATACAAGACCTCTTTGCTGGGATTCCTGAAAGGATTCAAGGGGCAGCTCATTCACACCTACAACAAGAACAGCTCCGTGTGTGAGAACTCCAGCTACTTCCAGCA
GAAATTTCATAGGGCCCTAGACCAAAAAGAGCATAGGCAACTAATGACTACCAAGAGGAGAAGAATTGATCTCTTCCAGAGACAAGCCTCGTAATTATCCAATACAAAATGGTCAGCCCTAAAAGCATATATATAAACAACACTAAGCAGACTGGGCAAGTTATTTATATATTTATTCATAGATATGTAACAATAATAAAAAAAAG
AAATTACTTGCTGCTAACCCTGACTATCTGAGTTCAATATGTAGGATCCACATAGTCAAAAGAAAGAAAAGTTATCCTTTGGCCTTGACCTCCATATGCAAATACACATACACAATAACTAAATGTGATAATAGAAATAAACATTAATGTTCCTAAATAAGGTTGCAAAGTCTGTAAACAAAAGGATATGATTATTAACATAAAAA
CCCAGGAGTGGCCCTGTCTTGCCACAAAGAGCCCGACCAGCAGGTCCTGCAGCTTACCAAGCCCAGGGTGTGTGGGGCCCTCACGCAGTTCGACTGGGAAAATACAGAAGGGCTGCAGAGGCAATAAGAAGGAAGAAAGGGAAGTCCACGGCAGGCAAAGGGTGTGGCTGGCTCTCTGAACATCAGGAAACCAGGGCCTCCCACCA
CGCAGGGGACATCGGAGGAGGAGCTCGGGCTCAGGAAGAAAAGAAGAGTTGGAGCCCCAGCGAGGGCCTTGGTAAACCACAACGCTCAACCAGGCGCTGGAATACAAAGCAGACAGATCTGTGCTAAAGGTCAAACAAATATGCAGTAGGCTTCCTATGTATTTCATTCCTGGAAACACCATGATTGATTAGCCAGTACCAAAGGT
TGATTTGTAAAGTTGAGTCGAATAACTCGAGGGACTTCTTATCCAGTAGCTCTCTCAGTTCAGTATGGCAGGTGCTTTGCTTGGCATGGAATGCACTTGGAATACAAAAAAGGAATGTTCTTTTAGAACAAACAAAGCTTTCCTGAGACTTGCAGTAATACCATTAATGGTTTTTACTAATAGGGAAAAGGATACTTTTTGCAGTG
GCTGGTCCTCGCTGAGTCAAAGCTGAAGTCCTGGATCATCAAGTATGGGAGGCGAGAGTCTGTGGAGCTGCTGCTGCAAAGCTATATGGATCTGCTTCAAAATACAGATGCCCACAAAAGGGCGTTCCATGAAATCTACCAGACCAGGTCTGTCAATGGGATCCCGATGCCTCCTGATCAGCTAGAGGACATGGCTGAGAGCTCTT
TGTGAATTAAGTTATAAAACCAGGGACCTAACAGTTGTTTAATGGAGCAAATACGTTACTTAACCCAAAAGATGTTGTCAGGGAGCACACAGTATTTAAGAATACATCTCGGTTCTTCTTACTGGTGCTGGGCATATGTCTTCTCTTTATCCACCCCATCTTATAAGTCACTTCACAGTATCCGATAATCTTGGTACCTTGATACA
GCACAGAAGAGCCAGGTAGCACCTGAAAACGCTGCACGTGTGTTTGTGAAACCTGTAGTGAAGTAGACTTGGCCGTCCCTGGACAGTGAGGTCAGATGTGAATACATATTGTAAGAGCACGTTGAATAGTGTGCATTACTGTGGGGAAACACCGAAACTGCTGTTGTTTTTCATTTCTACTGTATTTTAGTTGCAGCCTATTTTTA
CACATGTGTGCAGTGCTCATGGAAACCAGAAGAAGGTGTCCGATTCCTTGGAACTGGAGTTACAGACAGTTGTTAACCTCCATGTGGGTGCTGGGAATTGAATACAGGTCCTCTGGAAGAGCAGCTAGTGCTCTTAACCACTAAGCCATCCTCCAGTATCAATAAACACTTTTTGATCTGCAGAGACCCTTCAGTTTGGTGCCTTC
CTCAGCGCCTGTGTGTGGTCTGCTCTGGCGGGATGTGGCGAGCAGGTCGGGCGGCCGTGGCCTGGGAAGTCTGCCAATCCTTAGTGAAACACAGTTCTGGAATACAAAGAAACGTACCGCTCCAAAAACTCCATCTGGTTTCACGAAGTATTTATCGTTCACATCATCCTGCCCTCAAGCTTCAAAGACCCCAACTAAGGACACCA
CTGGCTGCCAGGTGTCCAGGGACTCTGTAGCTCACCAAGGTTTGTCATCTAAGCGGGAGCTCACGCCATGTTTAACAAATTGGGAATGGGTTTGGTTATAAATACATGTGATGGGTTGTACTGGTGGGGGGATTCAGGAAGAGTGGTTGCTGTTATTAGCTTTTATCTCTGGGGTGATATGTGAGATATTTTGTACATAGACGAAA
AAGAACCTCCAGGAACACAGAAGGTTTATTTGGGAAAAACTGCCCCACCATCTAAAGTCATCCAACTTACAGATAAAGAACAATCGAACTGGACTAAAGAAATACAAGGAATTTCAGAACAGTATCTAAGAAGAAAGGGAATAATAATAAATGAAACATCTGCTGTTGTGTATGCTCAGTTGCTCACGGGTCGTAAATATCAAATC
GCGGAAGGCTTGGGATGGCTTCTGGTCCCGCTGCACCAGCTGGTTTCCTGGGTGGCCGCTGGGGCCATGGTCTTCGGAGGGGTAGTACCGTACATACCCCAATACAGGGACATCCGGAGGACTCAGAATGCCGACGGTTTCTCCACCCATGTGTGCCTGGTGCTATTGGTGGCCAATATTTTACGGATACTCTTTTGGTTCGGAAG
TTGTGTCTTTTTCTCAATTTATTAGCAAGCGAGTCTGACATGTGTGTATTTGATTTACTTCCTCACCATCAAAGCTGCTTCCTTACCAACATTCCTTGACAATACAAGGTTTTGAGAAGATAACTCACTTGAATATTGTGGTTTACAGGTTGATCTCTGTATTTTAAATGTTTGCAATGCTGTTTTAGGAAAGTGGTTTCTAGCCT
TTTATAAATTGTTTATGAACAGTTTCATGAAAGGATATTAGTCTCCAGTGAACTTTAGTGATGGCTCATGCTTTAAGTTTGGAATTACATAGCTACAATAAATACAACTTTAAAAATCAAAGAGCATCTGTACAGTTTAGAAACACTAAATTTAAAAGAAGATATATTTCATAATGATTTGCATAAATATTACTCAGTGAACTGGA
CAAGCCATTGAATAGTAGTAGCTGGGATCTGAGTGGCTATTGATCTTGCCTATTGATTTGCCAGCTGTGGTCCCAGGCTCACCAGCTCAGCATCACCTGGAATACAGAGCCTTCTGTTTCCTGTGCTTTGCAGGGGCAGGCTCAAGAATCTGCACTTTTATCTGAAATCTATGCTGAAAAATCATTGTATAGTACTGGGATGTGCT
GTCACTGTGTGCACCCTTAATCCTTACAGGTACACTGAAATTAAAGAGGATCTGGAAGAGCTGGACCGCATCACGGAACAGACGCTTTTTGACCTGTACAAATACAACTCTTCCTACACTCGCCAGGCTGGGGGCCGCCGCCGCAGCACCCGCGACCTCCGGGGTGCTCTCCCACACCCCCTGCAGCGCCTGCGCACACCACCTCC
CTGGTCAGTTACTCAGTAGTAAAATGGATGAACACCCTTTAAGTGTTAAATTTTTTTGCCACAGAACTACTCCAGATAGTTGGAATAAAGAGCTAGAACCAATACATTACTACTTACCTGGTTGGAGATCAGTTTGTACAGCAAACTGGGTTACAAAATCTAGCCTACCTTTGTGGGCTGTGTGATTGGCCTGTCCGATTCTGAGT
TATGAATATCATCCAGTCTGTGCAGATCTGCAGACCAAAATCCTCCAGTGTTACCGTCAGAACACCCAGCAGACTCTCAGCTGCTCTGCTCTGGCTAGCCAATACATGCACTGTGTCAACCATGCCAAACAGAGCTCAGAGTTCTACAAAGTCACCACCGAGGAGTATCAGAAAGCTGCTGAAGAGGTGGAAGCCAAGTTCAGGCT
TCTTATGGAAGTGTCATAAATTTTGTATTCCACTCACTGTTACATTGCTGAGAACTCCCCCCGGCCCTGCCCCACAGCAAACTCTCAACACATATTAATGAATACAGCACCAAGCTTATGAATGCACAGATACGGGGAGCAGTGAACCAGAAGCCGAGAGCGCGAGGCTGCTTCCCCACTGAGACCTGCTACCCTCCGTGAATACA
CGGTCCTTAGTTCAATTCCCAGCAACCACATGATAGCTCACAACCACCTGTAATGGGATCCAGTGTCCTCTTCTGGTGTGTCTGGAGACACCGACAGTGTAATACATAAAATAAAAAAATTTGGAGTGAAGTAATAGTCATAGCTCCAATTGTTCCCCAGCTACAGTATGTGCAGACTCTAATTGTTTAAAAGGTCATTCATCAAT
GACTGATGGGAGGCCTCAGGACTCGGTGGCTGAGGTAGCTGCCAAGGCCCGGAACACAGGCATCCTGATCTTTGCCATCGGTGTCGGTCAGGTGGACCTGAATACACTAAAGGCCATTGGGAGTGAGCCCCACAAGGACCATGTCTTCCTGGTGGCCAATTTCAGCCAGATTGAGTCCTTGACCTCAGTGTTCCAGAACAAACTGT
TAAGGTGGGTCTCAAATTCAGAGTCGGATTGCCTCTGCCTCCTGATTGTGGAATTAAAAGTATGTGCCATGTGCAGCAAATTCTAATATCTTAAACTTTTAATACACATGCATTTTCTAATCATGAGATTAAAAAGAAAATAGGATTGTACATTATTCCATTATTATTTTAATCATAATTAGCTATCCAAAAGCTAATTAAAAGCT
TGAGCCATTCTATGGCCCTTAACTACATTTAACTATGAGGAAAGGAGAAACGAGTTTGTCATCAATCCCAATGGGAAGTCTGAGGTTTGCATCCTGCACGAATACATGCAGCGTGTCCTCAAGGTCCGCCCTGTTTATAATTTCTTTGAATGTGGTAAGTTCAAACCCGTTTTATTCCTCATACATCACTTTGGTCCCAGCTGGAG
GTGTGGATTCGCAGGAGAAACTGGTCCACGATGTATAATTCCTAGTGTGATAAAAAGAGCTGGCATGTCTAAGGCAATCAAAGTTGTTCAGTATAATATCAATACAGAAGAATTATATTCCTACCTAAAGGAATTCATCCACATACTGTATTTCAGGCATCTGTTGGTGAATCCCAGAGACCGCCGCGTTGTGGTTATCGAGTCGG
TTCCAGAGGGAGGCTGAGCTGCTCACGAACCTGCAGCATGAGCATATTGTCAAGTTCTATGGGGTGTGTGGTGATGGTGACCCACTCATCATGGTCTTTGAATACATGAAGCATGGAGACCTTAACAAGTTCCTCAGATGTTCAGCACATCAAGAGGAGAGACATCGTGTTGAAGAGAGAATTGGGTGAGGGAGCCTTTGGGAAGG
GATAAAGGTATGAATAAACCAATCTCTGTTAGCCTTCAGGAACTTTAATATGGGAAGGCAGGTAATTGACATATCAGAGTGTGAGATACTCATGTAATAAAATACATAGTAGGAGTAACTCATGATTCTGACAGCATTTCACGAGTAATTGTGAAATGTTGAAATTAAAAGTAGACTAAAAATCATAGGAGCGGGCTGGTATTGGT
CAAATTATCCCCGAAAATTTGAGACTGCTCCTGAACCTTTAACCCAGCTGATTATGCAGAGCCAGCCAACACTGATGATAACTATGGCAATAGCAGTGGCAATACATGGAACAACACTGGCCACTTTGAACCAGATGATGGAACAGGTAGTTCTGGTAGGCGAGGAGGAAGGTTTTCTGCTCAAGGAATGGGTTCGGGGCCAGGAA
GGAATACTGCAATGATCTTAAACCTTCAGATAATAACACTGAATTTCTTTTGAATTTCAATGAATTTATTGATAGGAAAACTCCAAACAACCCCTCCTGTAATACAGATTTGATTAATAGAATCTTGCTGGATGCAGGTTTTACAAATGAACTTGTCCAAAATTATTGGAGTAAGCAGAAAAATATGAAAGGAGTGAAGGCACGCT
TAGGATCTAACTCATCTACTTGCATGATGCCGGCAGCTTTCCTAAAAACAAAACATACAAATTGCACTTGCTAGTTCTCTGTACTTGTTTCTGACTCTGAAATACAGAACCTGTTGATGTTGATATCTGTGCTCAGCTATGTAGCATCTTTCTCTCTGTTAAGCCTGGTCAACATTAACCCAATGAAATGATTTGAAGCAGACAAA
AAGAGAAATCTGAAGCCCACAGTGATTCTTCAGAACATGCAAGCATAAAGACCGCTGAATGAATGGTCGGTCCATGACCAGTAGGAGGAAAAAAATTAAAAATACAGTGTATTGAGTTTTCAAAGGGAGAGAAGATGTTGGGGGAAGGTGGCCTTCGTTCAGCTTGTGTCATAGTCATCACTTAGGTTATTTGCTCAGTTTCCTGT
