# Supplementary material for: Poly(A)-DG: A deep-learning-based domain generalization method to identify cross-species Poly(A) signal without prior knowledge from target species
Source: PLoS Comput Biol. 2020 Nov 5;16(11):e1008297. doi: 10.1371/journal.pcbi.1008297 (PMC7671507; doi:10.1371/journal.pcbi.1008297)
Supplement: S1 File — These three datasets are produced by previous researchers and we use them in our experiments. (ZIP) [file pcbi.1008297.s002.zip › mouse/bl_mouse/negative/negCATAAA.txt]

CATGCATACATACAAACAAACAGTGGAATTCCAGTCAGCTGTAGTAAATGAAATTTTGGCATTTGCAGAAAACTAGATCACACTGAAGGTTATTATATTACATAAAAATAAGCCAGACTCAGTTAAATACCATTTGTTTTCTCATGTGGCACACAGATTTAAATCTGCATGTGTGGCATAGAAGTAGAAAAGGGATAATGGGAAGT
CCATCCTCACCATAGCATGCTGTACCCTCTTTCCCATGGCTTCAGGAAGGCTATTGCAGAGAGGCATGGGAATCTCTGCTTGGATAAGGTTAATGTCCTTCATAAACCACCATATGAACATCCAAAAGACTTGAAGCTCAGTGATGGCCGATTGCGTGTAGGCTATGTGAGTTCTGACTTCGGGAATCACCCTACTTCACACCTTA
CTATCGTGGAGTCCTCTCAAAACAGGAAATCTACTCAAATGAACAATCTAATCAACCCGATAGCCAACTTGCAACAGCATCAGCTTATTCCAACTGCTTGCATAAATAGAAGAAGATACAGCATACCTTGGACACCAACCAGAAATCTCCCTTTTAAAGCCCAAAGGAATCTTATGACAGACACCTCCGAATGGCTCCAGTCTGTG
ATGTGATCAGTGCCCAGTTTGAAAATAGTACCACCAGTAAGGATTTTTGCAGTCAATCATGCTTGTCAACATATGAACTGAAAAAAAAGCCCATTGTTACCATAAACACAAATAGCATTTCAACCAAATGCAGCATGTGCCAGAAGAACGCTGTGCTCCACAGTTGACTACTGGCTTTCAGCCTTCTCTGGCATCACCTGGCATGA
CTGTGGCAAGCCAGTTCTGTACAAGTCTTTCTGCTCTGCTCAGGCAGATTTGTTCCTAAGAGGTTTTGCCTATTTATTCAGTTTAATAATTGTGTTTTTACATAAATATTTATTATTATCAAAAACACTTCTTTAAAAGGTAGTTAAGTTTTGAAACATCATAAAATGTAGATTGTTCAAACTACAGGTTTTAGAAGGGTTTGTTG
TGTTCCTTCAGCTGCCTGACACCCTCCCCGGGCAGCCACCCACTCAGGACATCAAGCCTGTCAAGACAGAGGTGCAGGGCGAGGATGGACAGATGGTAGTCATAAAGCAGGAAAAAGACCGGTTCATCGATGACCCGGGGCTAAAGAATGACACACGGAACATGCCAGTGCAGCTGCCTCTGGCTCATTCAGGGTGGCTTTTTAAG
AGGAGGAGCAGCTGTACAGTGATGAAGTGCTGGACATCGAAATCAATGAACCTTTAGATGAATTTACAGGAGGAATGGAAACCCTGGAACTCCAGAAAGACATAAAAGAAGAATCAGATGAAGAAGATGATGATGATGAAGAATCTGGACGATTACGTTTTAAAACTGAAAGGAAAGAAGGAACAATTATTAGGCTTTCAGATGTA
TATAGAAAAGATAGATGTTTCTAGTACAGAGGGTTATGATTTGTTCATCACACAGCTCAAAGATGGTTTAAAAAATACATCTCATGAAACTGCAGCAAACCATAAAGTTGCTAAGGGGGCCACAGTTACATTTCATCTTCCTCATCACGTATTGAAGTCTATTGCCAGTGCCATTGTAAATGAACTTAAGAAAATAAATCAAAATG
AGTGTTTCTTAACATTATTTGATCGCAGGTAATTCATCTGAATAAATAGATTTTCATCTCTTGTTAACCCTTAAAAATGGTTTCATGTCATTTCATTGCACATAAATAACCCTAAGGCCAGTTAGTACCAGCATAGTGTGTTCTTGCTGTGACAGATCTGACCCTGTTTTCTTGGGAGGATTGTGAAAACCCTTTGGAACTTTGAG
ACATCTGAAGTATTTTGTAAATATGAAAATTTCCACAGACAAATCATGGCAAGGTGTTACCATCTACTTCTCAGGCCATGAGGCTCCTGGAGAAGGAGAGCATAAAATCATGGAATTTATCAGATCCGAGAAAGCAAAGCCAGATCATGATCCAAACACCAGACATTGTCTTTATGGCTTAGATGCTGACTTGGTCATGCTTGGAT
CCGCTGGTGCGGCCATGAATTCCTTGACCTCTCTTGGGACTCTACAAGGATTGGCTGGAGCCACTGTCGGATTGAATAATATTAATGCACTAGCAGGTACCATAAACGGCATGAATGCTTTACAGTTACAGAATCTGGCAACACTGGCTGCTGCTGCAGCTGCTGCTCAAACCTCAGCCACCAGCACCAATGCAAACCCTCTGTCT
TCCTGCTTTTTGTTTTGTTTGGTTTTACTATCAGATGGATGGATTTGTGTTTGTCTCAGAGCAGCATATACATGCAGTCAGTAAGCATGTTTGAAAGGACCATAAAAACCAGAGAAATGCTGATGGGAACTTGGAAGTTCAGAAACCAAGGGGAAATGTCCTGAGATAACATTTGCATTGTCGACCTCAGTTGACTGTTTTTACAA
ATGGCAGTACCAACTAGCATATATCAGACTAGCACGGGGCAATACGGTAGCAACAATTGCAGAGACAGATGATTCTGCAGACTCAGAAGTAATTGATTCGCATAAACGTAGAGAAATTCTTTCACGAAGACCCTCATATAACACTGTGAGGTTTCCCCAGTATAAGTGTCATTATTAGAACTTTTTTTAAAGTTCCAAATTCAAGT
GTGGTGGAATAGGAATTAAGGGTGTTCCCCCCCCCCCCAACCTCTTCCTCAGACCCAGCCACTTTCTATGACTTATAAACATCCAGGTAAAAATTACAAACATAAAAATGGTTTCTCTTCTCAATCTTCTAAAGTCTGCCTGCCTTTTCCAGGGGTAGGTCTGTTTCTTTGCTGTTCTATTGTCTTGAGAGCACAGACTAACACTT
AAGGAAACTGGAATATGGGGCCCCCGGGTGGACTCCAGGAGTTTAATTTCATTGTGCCAACTGGGAAAACTGGACTGATCATTGGAAAAGGAGGTGAAACCATAAAAAGCATAAGCCAACAGTCTGGTGCAAGAATAGAACTGCAGAGAAGCCCTCCACCTAATGCAGATCCCAATATGAAGTTATTTACAATTCGGGGCACTCCA
GTGGTCTTTCCTGTGTTTGCAAGCCCCCCACTTTTAAATTCAGTGGGAGTAACTGCATGTTCCCTCCTGTTAACAGAACAGCTTCTCTCTGCAGTTAGCTCATAAAACAGCTTCCTTAGAATAGAATGGAAACCCACTTTCAAGTTAGGAGGTGATGAGAACGGATGCTTGAGAGATGAATGTCAGCAGCACAAAGCTGTCCCCTT
CCGAAGGCAGAGCCCTGCTGTGAACAGTCACATCGGAGGGAAAGGACCACCTGCACCCATGACGCAAGCACAGCCAGGTCTTATTAAACCCCTTCCTCTGCATAAAGATCAAGTGCACAGTGTACCTATAGCACAAATGGGGAATTACCAGGAATACCTCAAGCAAGTACCTTCTCCATTGAGAGAACTTGATCCTGATCAGCCTC
GAGAGCCACCACCGCCACTGTTTCTAACTACTGTGCCTTTTACTGTCCAATCTATTGAAGACTGATTCCTCATCCTGCGTCGCTGTTATTACATGCAAAGCATAAAGTGTATTTAATTTGAAACCTGGTTCAAAGCGCAAGTCTTTTTTTTTTTTTTTTTAAGCACCAGCGCTCCAGCATTGTGTGCTTGTGGGGATCTGTAACTG
TGAAAAGGTTTTCTTGCACAACTTGTGAATTTTTAATTTAAAAATAATTATTACCTCATTTTTTACTCCACAGAGTGCTTTGCTTAAGTGTCAAAGCTTCCATAAAACCCCCTTCACCCAAATGTCTTTGAATATGCAGAATGCCCTGCTAGAGGCAGTGTGAGTGCTGGGCCGGATTTTTGTTTTCTTTGTTTCCCAGCAAGAAG
TTCTCAGCACGCTGACCACTTGTACGTCTCTGCATCAGCCATCGGCCATTGCAGAAGGAAGCATCTCCACCCACAGCCGAGAGTAGCACTGATGTACTGGCATAAACACAAATGTTTAGAAGGTGGTTCGTGTGACATGAGGTGCTGTTCTTATCTTCTGAAGCTAAAACTCTGCCTTGTAAGCACCGACAGCAGCGATTCTCAAT
CAGGGATGAACTCAAGCGGCATTACAACCTGGGTGAATACTGGATCGAGGTGGAGATGGAGGACCTGGCCAGTTTTGACGAGGAACTGGCTGACCACTTGCATAAACAGCCGGCCGAGCACTTACAGCTGGTTGAGGAAGCTGCCAAGGAGGTGGCAGATGAGGTGACCCGGCCCCGGCCAGCTGGAGATGAGCTGCTCCAAGACA
GATGAGGGCTGAGCGAGGGAGGGGAGGAAAGTGGATTCTGTTGGGCGCCCTTCCTCTCTAGCCTGAGTGGGGAGAACCCAGGGTGCTCAGGTGTGCCTATCATAAACAGAACCTGCAGAAGGATAAGTTGTACACAGAGCTGTGATGATATCTGTGTTGGCTTTGTTTTTCAGTTTGTTTTTCTTTTCTTTTTTTACAACTCATCA
AATCTTTGTTGTAGATAAATGTAGTTGCCGGCATCTTCCAATATAAATTCAGACCTTCATCTTTTTGCAAATCTGTACTACTCTTTTCCCAGACCCAATACATAAATTTACTCAGTAAAATAACAGCAGTCAGGTATAAAATGATGTAACTAAGACCTGTAATATTTGCACTCTGGAAGTGGAAGCAGAAGACAGTTCAAGGCCAG
CAACGGTCAGCTCCCAAAGGGCCCAGACCCCTCCAGCAGTATCTGTGACCTCGATACACCACCTCCGTCCACAGATACCAAGAGGATAAAAGGCAAAAAACATAAAAGCACGCGTGCAAGCTGCTTGTTTACATGTGTTTTGAGCTATGCTTAACACACAACCAAAAAGCCATCAATCTCCAAAGGCCTCAGAACCACTTCTATAC
GATTCTACATGAGTCGCATCTCAATTAGAATGCTACTCAACCAGCACTGCTTATTGTTCGGTGGAAAAGGAAGTCCATCTCATCGAAAGCACATTGGAAGCATAAATCCAAACTGCGACGTGGTGGAGGTCATTAAAGGTGGCTATGAGAACGCTAGGCGGCTTTGTGATTTGTATTATGTTAACTCTCCTGAACTTGAACTTGAA
ATTAGCTCGTAATAGGTTCTAAGAGAAGGAAGCCACTGTCCTCAGCTATGTACTCACTCCTGAGCCTTCTAGCCTTCAGCCATAGCTCCAAGCCCATAGTCATAAAGAAGGCCCTGGTTCACCTCAGTGGGCCACAAAACAAAGCAAATAGACAGCAAATATGAAAGATTTGTGGGAGAAGCAAGATGGGAGCGGTGTAAATGGTC
GAGCCTTCTGTGAAGCCAAGATCAAGACTGCAAAAAGACTTGTCAAAGTCAAGGTGACTTTTAGACACGATTCTTCAACAGTGGAAGTTCAGGATGACCACATAAAGGGCCCACTGAAGGTAGGAGCTATTGTGGAAGTGAAGAATCTTGATGGTGCCTATCAGGAAGCGGTTATCAATAAACTGACAGATGCAAGTTGGTATACT
TTCTCTGGACTTCTGGTGCAATATATGTGGGTCTGATATTCATCCAGTTGGTTGGTGTGCAGCTAGTGGAAAACCTCTCGTTCCTCCTAGAAGTGTTCAACATAAATATACAAACTGGAAAGCTTTTCTAGTAAAAAGACTTACTGGTGCCAAAACACTTCCTCCTGATTTCTCACAAAAGGTTTCTGAGAGTATGCAATATCCTT
GGGTAGAGCTAACTGCCATTGTGAGCACCTGGCTAGCAGTTTCTTCAAAAAACATCGGATCACATTCCAGGTCAAACGTGTAAAGAAACCCAAAGGGGATCATAAAAAACCTCCTGGGAAAAAAGTAGAGGCAAGTCAGGCAGAGAATGGACAACGTTACCAAGCAAACCTGGAGATCACTGGCCCAAAGGTGGCATCCCCTGGGC
GAAGTTTCTTGTAGGCCTTTGTGGAACATAGCTCGATATCAAAAAGTACTCAGGATTGTTTATATCCTTTGCTTGCTTCTAGAATTAAAAGCAGTAGTTCCATAAAAGGTGAGTACACGTCTTACTTCATCCATGTCAGCAACTTATTAAACGCATACAGGTCCAGCATCCCCACTGAAAATCTAAAGTCCAAGTTACTCAAGCTA
TATTGTAAGCCAAAGCTTAATTAACCTCCTACTGACGGGGCATGCAGTATCTAATGTATGGGATGGTGATAGAGAGTGCTCAGGAATGGGGCATTGAAAACATAAAGAATTCAATTGAAGATGCAAATGAGCCTTTGATAGACCCTGTGTACGGGCATGGCAGAAAAAGATCATTCAGAACTGTATCAGAATTAAAAGATGCTGTC
GGAGACTCCAGCCCAGAGGGAACTGACGACTATGCTGGGACTCAAGAGAGATTTAACTGTCCCCATCTCCTTTCCCGCCTGTTCCAAAGTGCCTTATAGTCATAAACTGTTGCTGGGTGGTTGCAGCAATGCACACCTTTTATCCCCGTGCTCAGGAGACAGAGACAGGCAGCTCTCAGAGTTCGAGGCCAGTCTTGTCTATAGAG
AGTGTGTCAATAGTGAAGACTTGGAGACGGTCCACTGCATATAGACTTGCTTGCTTCCACTAGCTTGCATGCCATTTCTTTTTTCTCCCTTTCATCCACACATAAACACTCCCTCTCACATTCAAGCAGTCGTGCCAGGCACATGCCCTATCTGGCACAGGCCTGCATTCCTATCACACCATCCTGGGCCTCAGGCTGCCTGGGAG
CACCTCGGCACGCAGCGGACATGCCTCTCTTTGCCACCAACCCCTTCGACCAGGATGTTGGCCTAAAGATTGTCTTCGTTCCATTATGAGAAGAGTGAACCATAAAGACCCCCATGTTGCTATGCAAGCCTTAACTGTTCTGGGAGCATGTGTATCAAACTGTGGCAAAATTTTTCACTTAGAAGTATGTTCAAGAGACTTTGCTA
TATATGCAATCAATGCCGCTGGTGTGGGTCCAGCAAGTCTTCCCTCAGATCCAGTGACTGCTAGAGATCCAGTTGGTCGTCCTGGCCCCCCTGTGGGACCCATAAAGTTTGAATCTATTTCAGCGGATCAGATGACATTATCTTGGCTTCCACCTAAAGATGACGGTGGGTCTAAGATTACAAACTATGTCATTGAGAAAAGAGAA
CCTCTTGTCAAGGCACTTTTGGGATTTTACACTGACAGAAGACTAGAACAAAGAGCTAAAAATCAAGAATGAGAAAAGAAAACAGAATTATGAAAATGTTCATAAAAGATTAGTTTTTGGTTACATTTTATTCAATTCTGGATACATTTACTCTGTACTGATGATACATTTTCTAAGCTGCTGTATGCTCTTCTCAGGAAAGAGTT
GAAAATGCCCCACAGGCTTGTCCACAGGCCAGTCTGGTGGGGGCATCTTTCTCAATTGAAATTCCCTCTTTCCAAATAACTCTAGTTTGTGTCAAGTTGACATAAAACTAGCCAGCGCACCTTGTAAGAAGACAGTCTGGGCTTTGAGTGATCTGGATCTCAACTTCCACACTAACACTTTGGAGTTGACGGGCTCATAAATGCAT
AGCTGCCCCTGTGACATGGACTGCGGCATCATGGATGCCTGTTGTGAATCGTCAGACTGTCTAGAAATCTGCATGGAATGCTGTGGCATCTGTTTTCCTTCATAAAAGATTTATCTCTTGTTTTTACTAAAACTGGAGACAACTTTACAATATTTCTTGTAGGGGAAAGAAAGGCGCATGGTAAGACTCCCATGAAACAACTCAGT
CAATTGCTTTGAAAATAGATTTTAGGTTTTTTGGAGTTTTCTGAAATGCTTGGTCTGTATTTTGATAATTGTGCATATTATGTAAAAATGTTGGTGGACCCATAAATGACCAGACTTTTTCTAAGAAAAATGTTGCTTTAATGCATTTCATGGATTTTTACTCTTCTATCATTGCTTGCTAGTAATAGCAAACCTGCTTTTCTGCA
CCTCGGCCGCGGCCGCCTCGCCGCAGAAGTATCTCCGGATGGAGCCTTCCCCCTTCGGCGACGTCTCTTCCCGGCTCACCACAGGACAAATTCTGTACAACATAAAACAGGAATATAAACGCATGCAGAAGAGAAGACATTTAGAAGCTAGTTTTCAGCAGGCAGATCCAGGTTGTACTTCCGATTCACAGCCACATGCATTTCTC
CTGAGTTCAATTCCCAGCAACCACATGGTGGCTCACAACCATCCGTAATGGGATCTGATGCCCTCTTCTGGTGTGTGTCTGAAGATAGCTACAGTGTAGTCATAAAAATAAAGTAAATAAAATCTTGGTGGATCGTAGACATGGAAGGTGCACCAGGAACCTTATATGAAGGGGAAAAATTTCAACTTTTGTTTAAATTTAGTAGT
TTGTCTTTGGAAGCCTGTGTCCAAGCTCTCCCAATCTGTAGAATTATCTAGATATTTGAAGCCCCAGCTGACAGGCACTGGCAGTGCTCTACCCCTGTGCCATAAAGCTGGAAGAGCACAATGGCGTACTGTTCCAGGAGACACCAAATCAAGTACCAAGCGCTTCGTTCCATGGCCGGCAGCCCAACCATGTGTGGCTCCAGGAT
TCAACAGTCAGATGGCACAGCAGCTTAGCCTGGAACTGAATCTCGCTGCAAAGCTCTGTAACCTCCTAAGGAAGTGCAAGGACCGAAAATTTATCAATGACATAAAGTGCTTTGACTTGCGCTTGCTCTTCGTCTTGTCACTTTTGCACACTGACATCAGGTCACAATTGCGCTATGAGCTCCAGGGACTCCCGCTGCTAACCCAG
AGAAGGAAGGAAAAGTTCTGTAACTCTCCTTAATTGAGGAAGCAAGGACCCAGAGTGGTCCAGAGAAGGGTCCAGGCACCCATTGTTCCCAGGACTTGGACATAAAGAATTCATGAGGGTAGCCATTTCCAGTAAGGGCCAGGAGACCTTTAAGGAGGACTGAGGGACATTAGTGGAAGAGTCTGGAATAAAGAACAGGCAGAGAG
TGCCTCCTAGGTGCTGGGATTAAAGGTGTGCGCCACCACTGCCCAACCCTGTCTGTAACTCTTAAGCTCTGACATAGATTGCAGACAAAACACTAATGCACATAAAAAATTTTTTTTTTTTTAAAAAGGAATCTACTTCAGCTGAATGTGGCAGTATGGCAGTATTCACCAAGGGTTCATAGTGAAACAGGAATTTTTCTCTTCCA
TGTTGACCACGAGTAGTCCACAGTTTAAACCATAGCCGCTGAAGGAGCACAGAGTATTCTTAATTCGTTTCAATGTGTCCACTAGTCATTTTACTGAATACATAAAAGGCGGGTGTGTTGTTTTTAATTTACAGCTTAGGGCGCAACTTGCCTCTGTGTTGTGCTTGGAGGGAGAAGGAGACCGGCTTCCTTCAGTCTGCATGGCT
CTGAATGGATACAGCAGAACAATATTTTATCCATAGTTTTACGAGATAGCCTTCATCAACCACAGTATGTAGAGAAACTAGAAAAGATTCTTCGCTTTGTCATAAAAGAAAAAGCTCTGACCTTGCAAGATCTTGATAATATCTGGGCAGCACAGGCAGGGAAACATGAAGCCATTGTAAAGAATGTACATGATCTACTGGCCAAA
AGGGGAGCACACCTGAGGATGACTTTCCTTCTTCTTCAGGGAATGGTAATAAGGCCTCCAACAGCTCAGAGGAGAGAACTGGCAGAGGAGGTAGTAGTTACATAAACCCACTCAGTGCGGGGTATGAAAGTGTAGACTCTCCCACGGGCAGTGAAAACTCTCTCACACATCACTCAAATGACACAGACTCCAGTCATGACCCTCAA
TTCTTTGAGAAGTACTTGGCCTTGGGTTTTTACCTTTAGTCTTTGCTATTTTTGTTTTCTTTGGTAATTTTTTCTATATTCCTAAGGTGATAATATCTTGCATAAAATATTATTACTAACCCAATTAATAATTTGCTATTCTCTTCCTTAAGTGTCTACATGTGGCCCTTTAAGCTAGCATATTTGTTCACCATTATTTGGCTTGC
CCGGAGGAGCAGCCAAAGTCAGCCAGCTCCTGGGTAAGTAAGTGCCCTGCTTCCTCTCAGCTGAGCTAGAAACTCACTGCTAATCCAGGCTAAATGTCTGCATAAATAAATAGCTCAGTCTCACAGAGGAGGAGTGAGGACTGAGGGGCTCCACCACCTCACAGGTAAACTTGCAGCCCAGCCACACAGTGGTTCTGGTGTCTGTC
CTTGTTGGTAGAAGTTACAAATTATTCTCAAAACTGTCTGTCTCATCATGAGGAAAAAGGAACTTTCTTTTGTTCCTATTCAGGACTTGAGGTATAGTGCCATAAAATGTAGCAAAAACCCTATCGGCCAGATCAGTGTTACATTGATTCTAAGATTACAGTATGTCCCATCAAACATCTGCTGTAGGTGAGGGAGTGGATTTGAA
CAGGAACCAGAGGGAATGCTGCTGGAAGCTCACAGACGGGTGATGCACTTGGGAAGGCCTTGGCATCGAGTTATCCTCCACACTCAGTGTCACCAACAGACATAAACACAAGTCTTCCGCCAATGTCCAGCTTCCACCGTGGTAGTACCAGCAGCTCACCATATGTTGCCGCCTCACATACTCCTCCCATCAATGGATCAGATAGC
ACAACAACTCAGGTCAATCAGCTATCAAACACAATGTGAAGTCCTTAATCACAGGGCCTAGCAAACTACCCCGTGGAATGCTGGAAATTGTACCAGAGAACATAAAAGTAGTAGAACGGGGAAAATATGAGGATGTGAAAGCAGGCGAGCCAGTGCGAGCCCGGCACACGTCAGTGGTGAGCTCTGGCCCCTCCGTTCTCAGGTCT
AAGTAGTTTTGATTAGAACTTTGTTTCCAACCTCACAGAATCATGTAAACATAGAGTCATGTAGCAGGGACCTAACCCAACTCCTTAGCCTTCTATTTAACATAAAAATTTGAAAAAGAAAAAAAAAAGAGAGATGGGGAGAAAGAGAGGTGTGATTATGCTCCCAGCTGCAGGACTCTGGCAATAGGGTTTTTCGAAGATGTAAT
TCCAGCCATGGGTGCCTCAGCATCTTCTCCTGCTACTGCAGTAAACGCCTCGAATGCTTCAGATGGTCAGCCAGCTTCACCACCTTCAGGATGCCCGATGCATAAAGGGCAAAGGAAACAGCCGAGCGACTTCGGCTGGGCGGTTCGACGCGCTCGCGGCCGCGCCGCGCGGGACAAGTCGGAGCGGAGACTTGGGGGCAGGGCGG
TGATCCCTACTGTGACTCCTGCAAAGCCCAAACAAGAAATACCAGTACTAGGCTCAATTTCTGTAAAGCGAATTCCTGTTCGGGTGTCCATTCCATCACTCATAAAATATAATCCAAAGAAGATCTCTGATGAGAAGAACCGTGCCTCCCAGAAGCAGAAGGTTATTGAAGAGAGAGAAAAACTGAAAACTGAACAGGAAGCCCGG
TTCTAGCTCGTGCCTTAAAGGAATTTGTGGCCAAGGAGGGTCAAGGAAATTTACCTGTCCGAGGCACAATTCCTGATATGATTGCAGATTCAAACAAATACATAAAACTGCAGAATGGATCCCAAGCAGTATTGAAGATATATTTAATGATGATCGATGCATAAATATCACCAAACAGGGATTTTAAAGAATGAAAATGGAGCTCC
ATTGTTTCTAATAATGGGCCAAACCACGGGAAAGCCTTCTATTGTTGCCCAGTTGGTCATATATTTCATATGTTAACATTTGCTGAATTTATCAAACTATCATAAAGAACTACAAGGAAAAACTATTTTTACAAACCATGTTTATTAGGTTAAATTTAATAACTAGCCACAGAATGTGACAGCTTTCTCTTATACTTTGACCTTCA
AGTCACAAGACGTTTTACTTGGCTAAGCTTTCTATGGTCTCCCTTCTGAGAATAAGCCCTCCCCCTGATGACTGGGTACCATTCTTCCTGCAAATGAGGCCATAAACTGAGACTCTAATTTAGTTCTATAAACCTGACTTTATGGTTTAAAAGTTCAGATTCTAGAGTAAGATCTAAGTTCTTTGTTCAAACACAGGATACCTAGA
ATATAGATTGAAATAAAAGTATCTGTTAGAGCAGTGCTTCTCAACTTCCCTAATGCTACAGCTCTTTAATACAATCCCTCATGTTGTGATGACCTCCAACCATAAAATTATTTTTTTTAAAGATTTATTTATTTATTATATGTAAGTACACTGTAGCTGTCCTCAGATACTCCAGAAGAGGGCATCAGATTTCGTTACAGATGGTT
TAAAGGGAGAAACACTGAAGCGAGAGCAGGAGTGGGACTCTTCCTCTGATGGGACCGAGAGATTGCCGGAGGAAGAGGAGATTGGTCCTTTTTCTAAAGGCATAAAGCAAAGTAAAACTGACACAGCTGGTGGAGAAAAGAAAGGCAAAAAATGGAAAGATAAATCATGTGAACTGCTTTAAGTATTATATGAGTGACGATATTAG
TATACTAGATGCAGTGATTAGTTTGTTGGGAAACAAAATGTTCTTTATGATACAAATGAAGAATGTGGCCTGAGGGTGTTATTCTTTCTAATGGAAGGGACATAAATCTATTTTATGTAGTTTTAAATAGAATGCCTAAATTAGGCTGTGGGAGATGATTTTTAGTGGTTGTAAGAAAGAGCAAATTTAGGGAGCGTTGAACTTCA
AGAGAAAAAAAGAAAAAGTCCTTCAGTTTAGAACCTACAAAAGCTTGTGTATCTTGATTAATGTACTTTTTATTGCATGGTGTGAACTAAGTTATTGCTGCATAAATTTGTAATATATCCTGTTTGTATTTTTTTCCAAGTGTATAATGTTGGTGTGGAGTTTTCATGACAGAATATACACATTTTGTAAATCTGTACTTTTTTCA
GAAGCTGCGCAAGGAAGCGGAGCAGGAGGCGGCGCGTCGGGCCCAGGCAGAGCAGGCAGCGCTGAAACAGAAGCAGGCAGCCGACGCGGAGATGGAGAAGCATAAAAAGTTTGCAGAGCAGACACTCCGGCAGAAGGCCCAGGTAGAGCAGGAGCTGACCACACTGAGGCTGCAGCTAGAGGAGACTGACCACCAGAAGAGCATCC
AAATTTGAAGAAACAACATGATTTATTAAAAAGAATGTTACAACAGCAGGAGCAGCTGCGAGCTCTGCAGGGCCGACAGGCTGCTCTTCTAGCTTTGCAGCATAAAGCAGAGCAAGCTATAGCTGTGATGGATGACTCTGGTGTTACAGAAACTACAGGAAGCTTATCTGGAGTCAGCATCACATCTGAACTAAATGAAGAACTGA
GAATCACTTTAAAGACCAAACCCACACTCATCATTATAAGACAAGGGTGCCAGATTATGTGTTTCATTGCTTATAAAGTACTTAGAAAAGTACCAAAGGTCATAAAATCGTGTGGCAGAATATCTTGTCAGGCAATCTAAATGCAAGCTTTTCTGTCGTTTGTGTGTGGGAACAGACCAGGCCATGAGGCCGTTCCCAGATTCTTG
CGCCAAATCTCTAGCTGTATCTGGATTAGGTGTGATTGGTAGGGACAGATATGGAGTCTTCCCACTCAGGGGTAAAATTCTCAATGTACGAGAAGCCTCTCATAAACAGGTTATGGAAAATGCAGAGATAAATAATATTATTAAAATAGTTGGTTTGCAATACAAGAAAAGTTATGATGATGCAGAATCTCTGAAAACTTTACGTT
TGTTGTTTCTGGGAATTGAACTCAGGACCACTAACCACTGAGCCATCTCTGCAGCCCCTTAGGAATATCTTAATGCAATAGTTCTTCCAAAGTGGAAGGACATAAACTAGGAGAAAATTGCATAGAGGACAGTTTTATGAAGCACTAAACTGAAAGTGCTGGCCAGAGACATTGTCCAAAGAGTTTATAAAATGTAATGAGTTCCA
AGGAGAGCTCAACAAACACTTTCGATCCCATACAGGAGAACGACCATTTATCTGTGAATTATGTGGAAACTCATACACAGACATTAAAAACTTAAAGAAGCATAAAACAAAGGTCCATTCTGGTACTGATAAAAATCCAGATTGCAGTGTAGATGACCATGCTGTAAGCGAACAAGACTCCGTACAGAGAAGTCCCTTGTCAGAAA
CAACAAGTGCGCTACTCGGGAGGACTCCCCCAGGTGCAAAGGGTGCTTCAAGGCCATTGTGGCAGGAGACCAGAACGTGGAGTACAAGGGCACCGTCTGGCATAAAGACTGCTTCACCTGCAGCAACTGCAAGCAAGTCATTGGGACCGGAAGCTTCTTCCCGAAAGGGGAGGACTTCTACTGTGTGACTTGCCATGAGACCAAGT
GAACATTCTTTCTCACGGATACACATACACACATCATTTGAAATTAAAAAAAAAAAATCCTGTGAAAAACAAAAAGGAACCAGAAATAAGCTGATTACTACATAAACAATTGTCTACGGCCACCTCAGTTCCTCATAGGTCCCCTCCACACACACTGTGTGTGTTTTCTAGGGCTAAAAAAATGAGATCTTGCTATCGTTTCTAGC
TTTCATTATTGTGCCTACTCTTGGTGCTGTGTTGAACTTTGGGAGTATGGTTTCTCCTGAAACAAAATGAGAAAATATTCACAAAAAATCAAAACAGTAACATAAATACTTTAACATCTCTAAATAGTAATTTAAAAGGAAACCATGTATATATTATCCAGCTACAAAGTGAGCAGTAGCAGGACTGTTGAGGGCTTGTGTGTATG
AGGAAAGACCTCAGCCTCAGTTGTAAACCTGCTCTTTGTCTGCTCAAAGGAAACTTGAAATATCTGAGTAAAAGTCAAAGAAACCCAGCTAAGTAAGCAACATAAAGCCTGTTGTGTCAGGTCCTGCAGGTCGATGTGTGAGTCAGGAAACACTGCAGGGAAATAGACCTTTCCTTCCGTACCTGAGAGCTGCAGGTACCAAGGGA
GCTTGATTATTTTTAGATTTTCATTAACAAGGTATACTAGTTTTTGAATGAGTGGAATAAGAAACCAGTGTGTGAATGGTTTATATTTTTGGCAAGTATCCATAAAATTTGTAACATGGAAGACTACAGTTCATACAGTGTCTGCTATAACTTCTTAGAAATGTTTAATTCTTGATCCTCCAATAAACCTGTTTAATTACTGTAAT
ATATTCAGATAGAAAAAGTCTATGAGGGATGGGGAGGTAGCATAGGTGATAGAGTGCTTGCCTCCTGTGTACAAAGTCCTGAGATCTATCCCCAGCACTGCATAAATTGGACATGCCTGTATTCTCAACACTTGGGAGGTAAAAGCGGAAGGATCAAATGTTCATAGGCATGGTCATATTTAATTATATACAAACAAGAAGTTCTC
TTTAATGTACACCATAATTTAATTCACACACCAAATTCAGATCATGAATGGCTAGCAATGTTTTTGTTGGACAGTCCTGATTTAAGTAAAACTGACTTGTCATAAAGTGGGTACGGTCTTTATTAAAGCAACAGTTCCAGTTGTATACATGCTACCACGGCTCTCCCTTTCTCAAGATAAGATTGGACTTAATTAGCAATGTTTTA
TACGGCCCTGGTAAGCAGGACTGGCAGACATTCCGAGAGAGTCGTGGGCACCGGCAAGGGCACCGCCTCCAACTGGAAAAAGACGCCTCTGAGCACAGGTCATAAAGCCCCGACGTAAGTTGGCGTTCCGCTCAGGAGAGGCCCGTGTCTGGAATAACGGGTCCTCACTACAGCAGGCAGGATTTCTGCCACTGCAGCAGCTGCTG
CTCATTGGAAATCCTTTTAAGAATTAATCCTTTCTATCTCCTTCATTATCAACAAATCTATTGAATACTTATCTCTGAGTCCAGGGCATATTTTATAATACATAAAACAATGGAATTTCAAAATTGGAGCACTGACATACAATATTGGTTTTGAGTATTTTTATTATAGGGAATGACTTTAGACATTGCAATTTATGACTTAACTG
ATGCTTGAAGGAATATTCCAATCCTGAACAAATTAAGCAGTGGAGGAAGAACCTGTGGATTTTTGTATCTAAGTTTACTGAGTTTGATGCAAGGAAATTACATAAATTATATAAGCATGCTATTAAAAAACGACAAGAATCTCAGGAAAACAGTGACCAGAATAGCAATGTTGCTACCACTCATGTGATTAGGAATCCAGGTATGG
CAAGATGCTTTCTACTGCCACCAGACCTCCTTTGGAGGTTTTCCTACCGCTTAATAACCAGGAACTTGTTGGCGTCTGACAGAGCATCTCAGATTTCTTACATAAAATGTGGAATTGTCAATAGTCAGATGCATCAGTGGCCAAGGCTATGGTGTGCAGTTTCTATCAGCGTGTACAGGACATCCTGCCTGGTTTTGGCCTCAAGG
ATTCAGAGAAGTTATCTGGTGTTTCTTGACTTTACCAACTCAAAACAGTCCCTCTGTAGTTGTGGAAGCTTATGCTAATATTGTGTAATTGATTATGAAACATAAATGTTCTGCCCACCCTGTTGGTATAAAGACATTTTGAGCATACTGTAAACAAACAAACAAAAAATCATGCTTTGTTAGTAAAATTGCCTAGTATGTTGATT
ATTTTAATGGAGCTGAAGAATGGAGATTTTTTTTTTGTGTGTGTGTGTCTGAGAAATTCCTAAGATCAATGAAAGAGTGATAAACTATTTGTCTCTGATACATAAAATTATTTTAAGCATTTTCTCAATCATTAAATGTTACTGCCAGTCATAAGTGGCTTTTTAATTACCAGTTTTCATTGCACTTCACTCTGTTTTCAGGGGGA
TAAATGCAAAGGAAATTAAAAATGTCTGGAAATGTTTTTGACTAAGTAATGCAGCCTAGAAGCAATGGTTCTCTTCAACCCTTCAGATGTCTAGTGGAAGCATAAAAGTCAAGACTGCATGTCGAAATTTTACTTTTGATAGTTACAGAACTGCTTGGTTAAACTAAATGGAACCATGTGCTAATTTTACAGTGACTGACCTGTAC
TGATATCACATCCAACAAGAAGTTCTTCTCCCTTGCTGCAACCTACAGAGGTGCCATTGTGGGAATGATAGTAGCTGAAATAAAGAATAGGACCAAAATCCATAAAGAGGATGGAGATATTCTAGCCTCCAGCTTCTCTGTGGATACACAAGTTGCATACATCCTCAGTCTGGGAGTGGTGAAAGAGTTCAGGAAACACGGCATAG
ATTGTTTCTAATAATGGGCCAAACCACGGGAAAGCCTTCTATTGTTGCCCAGTTGGTCATATATTTCATATGTTAACATTTGCTGAATTTATCAAACTATCATAAAGAACTACAAGGAAAAACTATTTTTACAAACCATGTTTATTAGGTTAAATTTAATAACTAGCCACAGAATGTGACAGCTTTCTCTTATACTTTGACCTTCA
CAAAAACAGTCTTGCCATGGATCCAGTGTTAACACTGTCATTTTGTAACAGCCTTTCTCTCCTGTAGCAAGCCTACCTTCACTCTCAGACTTTGTCCTTCCATAAAGAATTAGCATTTTAAAATGCAGTGCCACCTGTCAATGGGAATATGTCTATAAAGCCTAATCTTTTGATGCTGGTATATTGGACATATAACATTCAGGTTT
ATCGTCTCCACATTACTGCACTGCCTCTAGTCCTTCTCTGGGTAAAGCCCTGTCAGTGTTTCCATGATAAACTTCTATTCTGGAAGGTTTTTAATTTGACCATAAAAATGTGCCTCAGGCTGAAGTTTGCTAGTCAGGGCCTGTGCTGAAGAGTGAGGGGGGCACATCTCACCCTTCTCCACTCCCGAGGAAAAGTCAACACAGAG
CCAGGAACATCTACCATCTCCCTAAAGTTTCATCATGAGCTGTCTCTGGGATTCAGGAATATCTGAGTACCAACCATGTTGTTGTAAAATATCCCTTCCCCATAAATTTATGGGTATGTCAGCCACATAAGGTCTCCGCTTCCCTGTTTGCCCTTCTGGTCCTAACCCATTGTACACTTTGTTTTATTTGAGGTAATATACCAATT
TATACAGCATCGTGGACCTCCACTCCATCACTGTCCCCCAAGACCCCACCGTCCTCCAGCAGAGCATCCTGGACATGACTGCTGTGCTTCTTGCCTGTGGCATAAACCCAGAGAAAAGTATCCTTTTCCAGCAGTCTAAGGTGTCTGAACACACTCAGTTAAGTTGGATCCTCACCTGCATGGTGAGACTGCCTCGATTGCAGCAT
GAAACCCAGTTGGTGTTTATATAAAATGCTGACCTCAGGTTATAGTTCTTAAATGTGGCTAATTCTGTAACATAGTCTTGGTATTTTTCAATTATGAATGCATAAACTATTTCTAAGAAGACTCTTACTTGAACAAAATCCAAAAACCAATTTAGATTCTTTTTTGCCCATATCTTTTGTGATTTACACCCCAGAGATTTAAGGAA
ACCAGCTCTTGAAGTTCTGATTCAGGGTCTCACATTAGAAGCAGTTAAAAATCTCTAGTTTCAGTTTCAGACCCTGGTAAGTATATCCCTCGTGTGGCATCATAAAAAGTCCCGTGCACTGGAGGATTGGTGAGGAGGATGGAACATAGTGGGCCTAAAATCTGAGTACTGTCTTCTGTCTCCCTTCCATGAGGAGGGGGGAGGGG
ATCCTAATGCCAGGGTCTTGTCTCGTAACTTCTGATGTAGATGTGCCGCCTATTTCTGCAGGACAGGTAACCGAGTGTACTATGGTACTCCCCTCCACACCATAAAGCAAGACATTTTATAAACAGTATCAAGGTCACTATGTGATACCCCGGAAATAATGCATTGGAAATCCACTTAGTTTGGTGTTGTGTAACCTCATGTTAAG
AGACGTCAACATTTAGAACTGAAAAACTAATGGAAAATGACTTTGAAGCACTTTTGATGTATTTCAACTGTAATTTGAGTCACTTGATGTCCCAAGATGACATAAAAATTTTAAAGTCCCTCCCATGCTACAAATCCATCAGTGGCCGCTATATGAGCATTGCAAAATTTGGAACGTGCTATGTGCTTACCAAAAGTATTCCTTCA
TGTTCTTGCCTTGAGAAATGTACAAAGAAACCTGGTTGTAGTTGCTGAGCCTTGACCACCTCAAGTCCATTATTTCATGTAGATAGGAAAATGAAGCCTTCATAAAGTGATGTGGCTTTCCTTGGTGTTGCCAAAGACCAATAAAAGAACCTGTTTTAAAACCCAAGTCATGTCCTAGTCTCTGGTGCTACAATTTCTAAAAGCCA
TATATATGGATCTTCTGAAAAAAATTGAGGTGCAAATTTTCTCTTTTTTGTTGTTTTTTGTTTTCTCTTTAATGGACACAATGCTGATATTCAATCACTACATAAAATATCTGGCTGTGAAACAAACCAGAGAGGCCCCACGGGGCGTTATCCAAGCAGCTCTGCAGAAGCTCCGTGAATCGGATACCGATTTCAGACAGATCATC
TTGGCCTCACTAAACTGTTAGACCCTGAAGGTACCCCAATGTCAACATTCACAATTTCACCACTAGCTGGAGGGATGGCATGGCCTTCAATGCACTGATACATAAACATCGATCCAGGATATTAGTGTGGAGACTGAAGATAACAAAGAGAAAAAGTCTGCTAAGGATGCATTGCTGCTGTGGTGCCAGATGAAGACAGCTGGCCT
TTCAGTGCAGTCTCCCCAGGACTTCTTAAGCTTTACAGACTCAGATCTGCGAAGTGACAGTTACACTCACACCCAGCAGCCATCATCAACCAAAGATGTACATAAAGGAGAGTCTGGAAGCCAGGAAGCGGCAGTAAACAGTTTTAGCTCTTTAGTTGGTCACCCTGTGACCTCGACTGTTATTTCACAGCCTAAAAGCTTTGACA
TTTTGCTCCTTTCATTTCCTGAGTGTTAAGAAGCCTACTTTATTCAAATGCTACTTTGTCCCCCTTTTGGTGTAATGAAATGTGTTGGACTTTATATTTCCATAAAGCTGACTTCTAAGTGTCACGACTTCGACTAATGAACAGCTTCTCTCCTTTGAAGTCTTCACAGAAATGCCTAAATTAGAGATCATTCAGAGCATTGGCTT
TGGGGATGTGCTGAGTAAAGATACGGGGGAATGTGCAATATGCCTTGAAGAACTGCAGCAGGGGGACACCATAGCACGGCTGCCTTGCCTGTGTATATATCATAAAGGGTGCATAGATGAATGGTTTGAAGTCAATAGATCTTGTCCAGAGCACCCCTCAGACTAAGCACAGCAGACCCCTGTGTTACGGGTTTTCTTGTCTTTAC
ATAGTTAGACAAGGAAAATGAGAAATGGTGGGAAAACAGAAGAGAGGTGGGGCAGGGTCAGGAAGCTCACAGGGGAATGCTTCCCAAGCTTGCTTCTGAGCATAAAATTAAGTATTCAATACCATTCAGCTGTGGCTTTAGTTTTACGTCTGAAGTGACACCCTCTCTCATCAGGCAATTTATCGGAGTCACGTAGAGAGGACTTC
AGGAGCCTGGGTGGAGACGGTGCGGTCTGGGTTGTGAGTGTGGTGCTCTTTGTATCTGTGCTGCCGCTAACAGGGATCGTTTTGTTTTGTTTTGATAAGACATAAAAGAATCTCATTCCTTGATATCAACTGTAATTCCACCATTCCATGTCTGTGGACACAGACAATAAAAAAAAATGTTGTGTAGTCAGTAGTAATTACTGACA
TGTATTTTTCATACCTTCTACAAATACTCTTTGATAGTTAATCTGTCCAAGTTTCATTTCAAAAATGTGAAACTGAGGAAAAAGGAGTTGCTTAATTTAGCATAAATACCTGAGTTCAATAGTCAAAGAAGTTTTTATCTTTCAGTTTTAGAAACTATTTTCTCTGGGATTTAGAGGTGAGTCACTGGTTAAAAACAGTACTGCCT
AACCCCTTATTCTCCACTGAATGGAATTGGGAGGTTTCATACTATCTCAGCTTTCCCCCATAGCCAATAACAAATGGTCTGGATACAAGTGTCTTTGTTACATAAAAGTTACCTTGAGAAAGATCTCCAAGTATTGGTTCCAATTCTGAATAATATGTCTTTTAAGATCAAATAAAGCCTGTTGATTTTGGAGTGGATCCTGGAAC
GAGTTGGAACCATTGTTGGAACCATCTTACTAGGAGGTCAATCAGCCCCCCTCCCTCTTTTCTTTTTGACAGTCTCAATTAATCCAGGCATGCCTTGAACCATAAACTCCCTACGTAGCCTTGAACTTCTGACCCTCTGAACTGACTCTGCCCCTGAGTTCTGGGATTAAGGTGTAGGTCACCCGTGGTTTCTGTGCTTCAGAGGG
GGAAACTCTACAGGGTTATCAGTGGGCATCTTGGCTGGGTTCGGTGTATCGCTGTGGAACCTGGAAATCAGTGGTTCGTTACAGGATCTGCTGACAGAACCATAAAGGTTTGGGACTTGGCTAGTGGCAAATTAAAGCTGTCGTTGACTGGCCACATCAGTACAGTGCGTGGTGTGATCGTGAGCACGAGGAGTCCTTATTTGTTC
CTACATCTGCGTAAGGAGAACTAAAGTAGCTCTGACCAGGGTGGCCTGGCCGGCTGGGGTGGGGGCAGTTCCCTGCTGTGGCCTGTTTGGTGTTGTCTGACATAAAAAAAAAAACTCACTTTTATTTGGGAATTTTAAACTCTAAGCTTGAAGCTTCCCACTATATCCCATGTGGTTGTCATTCCAGAAAGTATTTATAAAATATT
AAACAAGTAAACAAATAAAATAACTTGTTTTTACTGTGGTGGCCTCCTCAGATGCCTCTAACATCGAGGCTTCCATCAAAGAGGAAGATAACTCCTATGTCATAAATGGTCACAAGTGGTGGACCTCAGATATTTAATTGCTCTGTCCCTGATATGGGGACTATGGAGATCCTGGTGCGGTATGGCACTGAGGAGCAGAAGGCCCG
ATCCCTCTGGTCATTTATGGGCTTACTGTTGCCTGAATCTGGAGAGATCCTCCCAATTACAGATGCTCTAGAGCAAGGTATTGTATCTACTGAATTAGCACATAAAATTCTCCATAACCGACAGCAAATTGAGGCTCTTTTTCTACCAACACTCACAGAGATTTGGTCCTGGGAAAAAGCAACAGAGAGTGGTATCCTAGATAAAG
GGCTGAGAACCGGCAGAGTGATGAGGCTGTAGCCTTCAGCGTCCTCCTGGGAGATCTAAACTTTGACAACTGCTCCCAAGGTCATGCCAAGGAGCAGGGCCATAAACTCTTCAGCTGCTTTCAGGACCCCTGCCGGCTAGGCGTTTGCCAGGAACAGCCCTGGGCCTTAGGTACTGCTGCTGGGTAGGTGGGAGAACAAGTCTGTG
AGGCAGCGTGGACTACGGAATGTTGAGTTCTTGAGTCTTGTTGGACTGCGTGTCCCACTTTCCCTCACACAGAATATTGGGTCTACCTCTAACTCAGGTTCATAAATGTGTATTATAACTTCATCACTAGGGCTGTATACCTTCTAGGCTCAGTAGATCAGAAATATACAAATGTTTGAAACCTGGATGGCATGGGAGGGGTGATG
CAGCCATCAACACAGTGTGTGGGGCTCCGGGCCCTACAGCAGGGCCCTCAGCTTCAGACCAGAGCACTTGGTATTTGGATGAGTCAACACTCACTGACAACATAAAGAAGACACTACATAAGTTCTGTGGCCCCTCCCCTGTGGTCTTCAGGGATGTAAACTCTATGTATCTCTCTTCCACGGAACCTCCTGCTGCTGCTGAGTGG
TGCTCTTGTCATTTGGGATTTGTTTTGTTTGGGATTTTGTTGTGTGTGATTTGTTTTGTTTTGTTTTGCAGATTTCAGGTAACAAAGTGAGACGCTTATGCATAAAGAAGTGTGATGTGGTTGCCAGAAAAGCCTAAAATTATGACTTAGAAACGTTAAGACTGTTTCCCCCATTGTCGTACTTGTACTTGCGAGCTAACTTGTAC
TGAGTCAGGATTCTATGATGAAACTCAAGGGAATGGCAGCAGCTGGTCGCTCTCAGGGACAACACAAGCAAAGAATCTGGGTCAACATTTCCTTGTCTGGCATAAAAATCATTGATGAGAAAACTGGGGTAATTGAACATGAACATCCAGTAAATAAGATTTCCTTCATTGCTCGTGATGTGACAGACAACAGAGCATTTGGTTAT
CTGTACCATTTTGGGTAATCCTTAAGAAGAAAATAGACATCTTTGTCAGTTACATGCCAGTGCCTTTTTTTTTTTTTATCCTCTTAGCAATATTGGGAGCCATAAAGTTACCTATACATTCCTAAATGATTTCTTGGGACACCAGAGAACAAGAGCCAAGGCCTGGCTTCCCAGTGGTGCCAGATATTAAGAATAGAGAGCCAGGC
TGTCTGTAACTCCAGTGTCAGTGGATCCAATATTCTCTTCTGGTTCCACAGGTGCCTACATGTGGTGCACAGACATGCATGCAGGTAAAACATTTATTTACATAAATAAAATAAAAATAAGTCAAAATTATATAGGGTACCTTCTGAATTCCTCTATGTGGTCCAAGTGCTATGAGCCCAAGCATATTGTGGAGTGGCATGTGACT
CTATCGTGGAGTCCTCTCAAAACAGGAAATCTACTCAAATGAACAATCTAATCAACCCGATAGCCAACTTGCAACAGCATCAGCTTATTCCAACTGCTTGCATAAATAGAAGAAGATACAGCATACCTTGGACACCAACCAGAAATCTCCCTTTTAAAGCCCAAAGGAATCTTATGACAGACACCTCCGAATGGCTCCAGTCTGTG
GTAAGTTCCACTCGTGAAGTACACCAAATCTCTCTCACACAACCACCCTATTGAATGGTTTTCACTTTATTTTTCTAATCTACATTTCAAAGGATGTATGCATAAAGTGAAAATAAATTTTGAAAAAAAGTCTACTCTTGTTAGTCTAATATACATTGTAAAAATGTCTATCTTCTAAATAAAGTAAATATTATAAAAGTGGTGGT
AGGGGGATGCCACGCCCAACCTGCGGCTCCTCTGCAGCATCACAGGAGGCACCTCACCAGCTCAATGGGAAGACATCACAGGAACAACCCCTCTGACGTTCATAAAGGATTGTGTGTCTTTCACAACCAACGTTTCAGCCAGGTTCTGGCTGGCGGACTGCCATCAGGTGTTAGAGACCGTAGGGCTAGCCTCCCAGCTGTACAGA
GGGACCCAAAGAAGAAATATACGAGATTTGAAAAAATTGGCCAAGGGGCATCAGGAACTGTTTACACAGCACTAGACATTGCGACTGGACAAGAGGTGGCCATAAAGCAAATGAACCTTCAACAGCAGCCCAAAAAGGAATTAATTATTAATGAAATTCTTGTCATGAGGGAAAATAAGAACCCCAATATTGTCAATTATTTAGAT
CACACTTAAAAAAACATTGTCCAGCCAGCCCCTATCTGACCCCAGCCAAGTTTTGTGTTATCTTTTACCTCCCCATCGTAAGAAGAAAGCAGTGGCCTTTCATAAACTAAATTAGGCTTCGTTAGACAAATAAGGACATTGGCTTCACTGGGGTGTAGACCAGGCTGGAGAGCAGCCACAGCCATCTTCACTGGTGAAGGGGATAG
CAGAGTTCACCTACTCCTCTCCATGGCCAGAAAAGTTCCCTGCCATAGAACGATGTTGTACAAGGTATAAAATGATATCATTAGATGCTTGGCGCGTAGACATAAACAAGAACAAAATAACCAGGGTTGACCAGAAGGCATTATATTTCTGTGGATTCCCTACTTTGAAACACATCAAACATAAAGTTTTTTTGAAGAAAAGTGGT
ATAGGTGGGGAGGGGCTGAGGGGCAAAGGCATCCATTCATACAGTCAGTCCATTCCTGATTAGGTCACTCAGTTGCTGTGGCAGAATGTGCCATGCAGCGCATAAAGGAGTTTGTCAGCAGTCACCTCCCCATTCCCTGCATGCTGTGGATGCGCCACACCTCCTCCTCGCCTCTGCAGGTCCAGCTCCTAGAGCCCTAGTAACAG
AGTGCTGAGTGGGAGTCGTCCGGTGGTTCGGAGCCCGCCGTAGGAGCGCTGCCCAGCACTTCTTGGTGGCTTCTCCGGGTCACCCTTTTCCCTTTTCATTCATAAATCCGAGCCCGCATTCTTCACTCCATCGGACCGACCATGTCTGACGGTGCCGCCGAGAAGCAAAGCGGCACTCCGGGCTTCCTTACGCCTCCGGCGCCCGT
GCGAGTTGGCGCTGGCCAGGACAAGAGATACCTCCTTCTGACCTCCACAGGCACCAGGCACACATGTGGCACACAAACATACATGCAGGCAAGACATACACATAAAATAAAAAATAAAATAAACCTTTAAAAAAAATCTTGTGGTTATGTAAATACCTTTCAGAAGCTATGATATCACTTTGTGTTTATGAATATGTTTGTGTGCA
AATAAAATTATACCTAGCAACATGTTACAGTCAAAGCATCCTTATTGAACTACAGCTCCGTGAGCCAAGCTTCCCTGATGTTCAGCATGGTGTCCTCATTCATAAAGTTATCCTGGGCTCCCCCGCACACAGATTCCTGGTTTGGAACCAGTGGGTCCCAGCGCCGCTACATTGGAGTGATGATGCTGACCCTGACTCCCAGGATG
CCCTCATCAGCAAAGTCAGCAGCCATCTGGTGCTGCGGAGCCTCGGTTCCTACCTGTACCTCAAGCTCACGCTGGACCTCTTCCAGCGGGGCCACCTGGTCATAAAGAGTGCCAGCTACAAGGTGGTGCCTGTGTCTCTGTCCGAGCTCTATCTGCTGCAGTGTAACATGAAGTTCATGACCCAGTCTGCCTTTGACCGGGCCCTT
ACTGTCTTTGTCAGCTCTGTGCACAGCCGATGTCTTCCAGCCCTAAAGAAGCCTCCTGCTCCAGCGTGTGCGGCTGCGACCTGGCCCAGGGGGGCTTCTTCATAAAGAACGGGGACTATCTGTGTACCCTGGACTACCAGAGGATGTATGGGACACGGTGCCACGGCTGTGGGGAGTTCGTGGAGGGCGAGGTGGTAACTGCCCTG
TTCAAGGACTTTGGAGGAGAAACTCAGAGTAGACTCAAATTGAACAAGCCCAGTGACTCCCCATTCTGCAGAAGTGGGGGGGGGGGGCGGATTTCAGTACCATAAAAGGGCACCGGATCTCCTGGGTGTCCAGTTGGGCAGGTTTCTCCCTGCCAAGGCTACCGACAGAGGGGGCTCATAGAGGCTGAGGTCCAGCCTGTGCCCTG
CAGGTTCCACGGCATCAGGATGGGACGTGGAACAAGCCTTAACTAAACAGAGGCTAGAAGAGGAGCATGTGACCTGCCTTTTGCAGGTCCTTGCGAGTTACATAAACCCCATGAGTGGTGCTGTCAATGGGGAAGCCCAGGCGTCTCCCGAGAGCCGCGCCCAGAACAGCAGTGCTCTGCCCTCGGTGCTTCTGGAGCTCCTCAGT
ACTTCGGCACTGGTGCTGGGTTTTATGTGAATGCCACTGAAGATCCTTGGAAAGCTAACTACAGAATGTACTCTTACGTCACCGAGGAGGTTCCACAACTCATAAATGCCAATTTCCCAGTGGACCCACAGAGGATGTCTATTTTTGGTCACTCCATGGGAGGCCACGGAGCTCTGATTTGTGCTTTGAAAAATCCTGGAAAATAC
ATTGTGTGCACCTGCTCGAGATGAGGAAGTTAAAAAACTAAAGGGCATTAAGGAAATAGTGCCTCTCTTCAGCTTGGAGAAGAGAGTAAAAGAGATTGTACATAAAGCATTCTGGGATTGCTTGAGTGTCCAGTTAAGTGAAGAGCCCCCAACATATGACCATGCCATCAAACTTGTAGGAGAGATCAAAGAGCCAGTCCCGCTCG
GTTCTTTGAATAGAAGATGAATTCCAATTCACTTCATATTGTTTAAATGGTTAAGGCAAATTTTTTAATAACAGATGCTTTATCTTTGGAATAAGAGTTGCATAAATAAATTTACTAAAAACTGTTATTAAAGATGTTTACATTTTCATTTGTTTTATGTATCTGCATGTATGTGTATGTGTCATGTACCAGAAGAGAGTGTCAGA
AAATGATGCGCCGACAGCAGGAAGGATTCAAGGGAACCTTCCCTGATGCGGGAGAACAAGAGATACGGATGGGCCAAATGGCTATGGGAGGTGCTATGGGCATAAACAATAGAGGCGCGATGCCCCCTGCTCCTGTGCCACCTGGTACTCCAGCTCCTCCAGGACCTGCCACTATGATGCCAGATGGAACCCTTGGATTGGCCCCA
AAAGGCTAGAAATGTTTTTTCAGGTTTTCAAATGCTGAACTAAGGGGATTCCAAAGAGTGCGTATTAAAATATATAGAAACACAGTGGTTAGCTATGCAACATAAAGCACACAAGCTATTATCTTAACAAATGTGGGTTGTTATGTAGTTAACCAGAAGGGTCTCTTCTACTCTTAGTAGGCATTGGTCTTAAAAACCAAACAAAC
GCCACATCAGGTGGTATGTCAGAGTCTTCTAGTGGATTCTCTAAGCACATTCATTCCAATTTGGACTTTTCTCCAGTAAATAATGGTTCCAGCTTTGCTTCATAAAATTCTAGTTGAGACTCCATCAGCAAGGATCACCATCCCAGACATTAAGAAAGATAGATGGTACAACAAACCACTTAACAGAGAATTGCCGTGGGACCAGC
GTTAGAATTAAGAATAGAGGAACTGAATAAAGAAATTAAAGCTTCCAAAGATCAGCTAGTCGCACAGGATGTCACAGCTAAAAATGCAATTCAGCAAATCCATAAAGAGATGGCCCAGCGGATGGACCAGGTTAATTAAAGAAAATAAGAATCATCAGGAACTTATCTTAAACATTTGTTCAGAAAAAGACAGTTTAAGAGAAGAA
TGGTGGAGGTGGGCCCAGTTTCTTTATAACACTGACTGTTTTGTAGCTCATTGTGTAGACCAGGTTGGTCTCAAACTCAGAGATCTACCTGCTTCTCCCTCATAAATGCTGGGATTAAATGTATGCACCACTGCACCCAACGTGTATTTATTTTTGAACAGAGTCTCCTTGTAGCCCTGGCTCCCTGGAATTCTCTATGTAGACCC
GCACCTCACGGCTGTCTTTCTACTTCAGGAGAAAAAGAGCAATTACTTTTGAATTCTCCAATAAATCTGGACAATGCCGTTAGCGAATTGGATTAAAAGTCATAAACTTAAAAAAAAAAATCTCTTTATTCAAAAAGATAGTTAAATCATGCTACTGAGCCTATGATGTCGTTGATGTTTGGTTCGGTATTCTTGCATAAAACTTA
GATGCCATCTGAACCTGTTGAATTCAATCTTTACATCTGGAAAATGCAATATTAGGGACTCGGGGCTGTGGGCATTGACAAGGAGCTTGGGAGGAAGCACCATAAAGCCTCCCCCAGAACTGCACACAGGCCTTTCTGCCTCAGCAATATCTGATAAAGTTCAGAGACAGTAACACAATTAGATGACTAACAAACAATGTTTGCTT
CCGTCGTTGTCTCTCCTTTTTTTAAAAAGTGGTATTTTTTAGAAATACATGTGGAATACCAAGAAATGTCTTTGCCTCCCCACCACTCTCACCTACATTTCATAAAGCTGGCTCTTTATGTTGCTTTACATGGCCTTAATATATGTTTTATGGAAGTGATCATGTCATAGTATCCATGTAATATATTTGTCTGGATGTCAACCCTT
GTCTCTCACCACCAGAGCTTGCTGCTAGCAGCCGCTGAGACACATGGGGGTAGCTTTTTCTAAGCTTGCTTAGGAATGATCACCAAGACACAGACATCCGCATAAAACAGAACACATGTGCCATGACAGCTTGAAGGGTTAGGACTTGAGTTCTGACATCAGAGGTCCTGTAGCAAACCATTTCATTTTGTGGGTTTCCATTTCTT
TGTAGTATGTGTTCCATCCAGTTTCTTTATAGGAGACAGTGGAATCCCTTTGGAAGTAATAGCGGGGAGTGTTTCTGCAGATGAGCTTGTTACAAGAATTCATAAAGTCCAACAGGTGCACTCGTCAAAAGGTGAAGCATCAGTGACAAATGACAACCAGTCAGAAAGTTCAGTATCTACCCCATCTGCCTCATTTGAACCTGATG
CCGTCCCACCCTTCATTTTGTAATGAAAATTCCACTTACAGTTGAAAGAGCAGAGAAATATAAATGAAGCTCTTAGCTTCGTCCAATTGTATGAGATTAACATAAAGTTCTGCTTCTCTGCTCTTTTCTCCACTGTAGGTGGTTTTTTCATTGACAGCCCCTATTGCCAGCCTCTGAGCGTCGCACCATTTATTATTCACTTGGGC
CACGGAGCGTGGTGGAGAGGGTGGTGCGCCAGAGATTAATTGCAATGGAGTGATTGGAGTCGTTAATTACCCTGAGAACAGTAATAATGAGACACTGAGGCATAAAGAGGATCTGCATAATGCTAATGACTGTGATGTCCACACTTTGAAGCAGGAACCTAGTTTCCTAAACTCTTCAAATGGAGACAGCAGTCCATCTCAAGACA
CCCCACAGGCAATTTTCCTGAACAAGTGGTGGACAATCTTCCAGCTGATGTGTCTACTGGCATTTATTATGGTTGGGCCAGCGTTGGGAGCGGCGATGTCCATAAAATGGTGGTGAGCATTGGATGGAACCCGTACTATAAGAATGTGAAAAAGTCCATGGAAACACACATCATCCATACCTTCAAAGAGGACTTCTATGGGGAAA
TCCTCCTCCTCCTCCTTCTCCAGTCCATGCACACTTCCTCTTGCAGTTCGTGCATCACTCCTCAGTGGGAACCTTTAAACTCTAAAATCCAGGAAAAGAACATAAAGACATTATCATGGACCTGAGGGATTTTTACCTGTTGGCTGCTCTGATTGCCTGTTTAAGGCTGGATTCCGCAATAGCTCAAGAACTTATTTACACTATTA
AATAAATCCTTTTGTATAAAAATGTATTGGCTCTTTTATCATCAGAATAGGAGGAAGTGAAATACTACAAATGTTTGTCTTGGATTCAAGTCACTAGAAGCATAAATTTGAGGGGATAAAAACAACGGTAAACTTTGTCTGAAAGAGGGCATGGTTAAAAATGTAGTGAATTTTAAATGTTTTTAGCAAAATTTGATTTTGCCCGA
ATCTAATGCCCTCTTCTGGTGTGTCTGAAGATGGCTACAGTGTACTTAGATATAATAATAAATAAATCTTAAAAAAAAAGTCACAAACAGGTAAATATACCATAAATAGAAGAAACCTTAAAATAGTCAAGCTCATGAAGATAAAATAGTGGAATGAATATTGCCAGGGAATAAAAGAGGAGAAATGGTAAATTATTGCTTATTAG
TATCTGAATTTGATCTTGAATGGTAAAATTACCTTCGATAACCAGTAGCTTTCAGGTAGGGAAAAAAAAAAAGACTCATGGGAAAAGACTTGATCTGTGGCATAAAGCCTTGCTCATGTAGAGATTGCCAGGTCCAGATTAGGTGGGCTTGAAACATGAGGTGAAAAATGAAAGCATTTGAAAGGGGACAGAAATTTGGATGTGAG
TCAAGAGCCCTGTGGCCGCCTGTCTTTCCTGAAGGAGCCAAAGACAACAAAGGGATTACCCCAAACAGCTGTTTGCAACTTAAATATTACTCTGCCGGCACATAAAAAGGCTGAGAAGGCAGACAGACGCCAGAGCTTTGCCTCCCTAGCTTTACGTAAGCGCTACAGCTACTTGACTGAACCCAGCATGAGTCCGCAGAGTCCTT
AGACATGGAAATGTTTCATATCTGCACTGTCTAGTGTGTCAGCCACTGATCACAGTTGCAATTTAAAGATTAAGTTAATTAAAATTAAGTTCATATTAATCATAAAAGCCTAAAACTCTGATTTCCTGGGCACAATGATTATTACATTCCAGGTGCCCAGTAGCCACATGTGCTAATGAAGACCACACTGGACATTGCAGATGTAG
ACTGTCTTTGTCAGCTCTGTGCACAGCCGATGTCTTCCAGCCCTAAAGAAGCCTCCTGCTCCAGCGTGTGCGGCTGCGACCTGGCCCAGGGGGGCTTCTTCATAAAGAACGGGGACTATCTGTGTACCCTGGACTACCAGAGGATGTATGGGACACGGTGCCACGGCTGTGGGGAGTTCGTGGAGGGCGAGGTGGTAACTGCCCTG
TCACCGAAAGCACCTTAGATATCTACTGTAAAAGACATCTTCCCTTAGATACAAATGATGATGTTTATGGCTTATTATCTTAAAATTCAAATGTTCTTGACATAAATTTTTTAAAAAAATTTAGAAGGGAAATCTGGCTACTTCCAGTGGTCTATTTAATTCATTATGCCCAAATCAACATCTGGGTGGAAAAACTTTATTTTCAG
TTTATTGTTTTTGGCCATTGTGTACTAGAATTGAAGCTATATTGGGGTAATAGGATTGCTTTACTTCCACATTTAGCATAACATCCTTAGTGCTGGGGTCCATAAAACATAGAAAATCATTTTTTTCTACAATTTTATTATAACTCTCTCCTAAAGCATTTTGCATAACGCACAGTGAGAATGAAATGTTACCTAAGTGGACCTGA
CCAAAGAAAGAAAAACTAAAGGTGACGAAGGAGCAACTCCTGTTAAAAGACGGCGAGTGAGCAGTGATGAGGAGCACACTGTAGACAGTTGCATTGGTGACATAAAAACAGAGACCAGGGAGGTCCTGACCCCCACTAGCACCTCAGACAATGAGACAAGAGACTCATCGATTATTGACCCAGGGACAGAGCAAGATCTTCCGTCT
ACAATGGAACAGGCAGTGAAAACTTTGGTTTAGGTGTTGTGCCTGTTAGTGCTTCACCTTCTAGTGTAGAGGTGCATCCAGTGCTGGAAAAACTAAAGGCCATAAACAATTATAATCCCAAAGACTTTGATTGGAACCTGAAGAATGGACGTGTGTTTATAATTAAGAGCTATTCTGAGGATGATATACATCGTTCCATCAAGTAC
CAGCCAGTGCTCTTTACCACTGAGCCATCTCTCAGGCCTAGCGGGTTAAGTGCTTGCTGCACACAAGCAGAAGAGCCTAAATTCAGATCCCCAGGGACCCCATAAAAGCTGGGCTTGACTTTATAATCCCAGGGCTGAGGGGATGTAAGGGAAGACAAGAAGATCCTGAGGGCTCAGTGGCCCGGCTATCTTGCCAAAGTTGTGAG
TACTAATGTGTTGGTTCTTCTGAAAGGCTCTTCCCCAAGGGCTGCACCTTCAGGTGGCAGAAATGGGCTAGACTGTCGAGAGCTGGGCACCTATCAACGACATAAAGTCTGAGGGCTCAGCTGTGTCTCCCAGCAAGTTGGTGCTCCTGACTTTGCTGAATTAGAATGAAAAACACTGTCTACCAAGTAAGTACACCAAAAGAAGG
GAATTACATAGCTACAATAAATACAACTTTAAAAATCAAAGAGCATCTGTACAGTTTAGAAACACTAAATTTAAAAGAAGATATATTTCATAATGATTTGCATAAATATTACTCAGTGAACTGGAACATTTTAATAGGAAAATATCTATAGTTTTGTGATTGTCAGTTTGGTTGAAACTGGTATTTTATATTAAGTTATGTAGCTT
TTTTAGTCACATCTTCTCTTTTTAAAAAGGTAGCCATCAGTGAAGGAAAGAACTAGTCAAAAATAGGCTTGACAACCTGAATTCAGATCCCCAGAACGGGCATAAAAGCAGCCAGGTCATGGTTAGTGCACTCCTTTAATCCCAGCATTTGGGAGGCAGGGGTAGACATATCTGGGTTTGAAGCCAGCCTGATCTACAGAGTGAGT
GCGCTATGCTGGACCAGTTAATGGGCACCTCTCGGGACGGGCCCTGGTGGTGGCAACCGCCTGTGTGCCACTGAAAATCGTGCCGATGCCTGGCATACTGCATAAATGGAAGCAGGGTACCGCGAGATACTACTCGTCAACGAATCAAATTCAGCGATGACAGAGTATGCAAGAGCCACCTTCTCAACTGTTGCCCCCACGATGTC
TTTCTACGGTTGAGCGTTGAGAGCACACACTCCTCATGGCTGCTGAGGGAGACTGTGTACAGAGATCATTTATTTGTATGCTAATGGTTATATTCTTATCCATAAAATGTAGTGTAGTAACAATGCGTCATGAAGGGAGCCTGTCCTGACGTGAGCAGTGAGAACGGTCTCGGTGCAGATCTCCCTGTCTCAACATGCATGCTTGT
GCAGAACAAGGTCGGAACACATCGGGAAGATTCAGTCAGTCTCAATGGCAATCATTCGGTCCTGTCTAGTACTGTTGCTGCCTCAAACACAGAACTGAACCATAAAACACCAGAAAATTTCAGAGCAGTCTCGAATGGAAGACCGCTTAGACAGGCTGGATGATGCTATCCATGTGCTACGAAACCATGCAGTTGGACCTTCTACC
TAGGCTACAATCTGTTAAAACAAGGGCTGGGGATATAGCTCAGTGGTGATGAGTGCTTTACTTAGCCCAGCGTGTGAAGGAGTCTCCGTTCCACTGCTAGCATAAACCCTAGGATGTTGACACTGACCCACTGAAGAAAGGCAGCTTCCTTTCTGATGGCCTTGTAAGGATAGGTGTTGAAGGAGAAATCAAAGGTATATTCTCTA
ACACGTAAGTACAGCAGTTTATTAAGATAATATTTTTTTCTATATTGCACAAATAGAAGTGAGTGGTTTATAGAAGATAGCTTTGTTTTGCAAATTGAATCATAAATTCGTTTACTGTTTCTAACTTAATATCCCTGTCATTTCTCCATAAGGTTCCTGAATAGCAAGTGCATGATACAGTCTGGTTGAAGGTTATCCCTTGTTCT
CTATTCCAATATATTAGGTTTCCTCGGTGGTGTTTCCTGGGCTATGCTAGTAGCAAGAACTTGCCAGCTTTATCCAAATGCAATAGCATCAACTCTTGTACATAAATTTTTCTTGGTATTTTCTAAATGGGAATGGCCAAATCCAGTGCTATTGAAACAGCCTGAAGAATGCAATCTTAATTTGCCTGTGTGGGACCCAAGGGTAA
CAAGAGGCCAGCCTGGGCTACATGAGACCCTGTCTAAACAAACAAACAAGCATCTCATGGTAAAGGAATAGTAATTTTACTTTTTTTTTCTTATATTTTTCATAAATCTTTTTTGAGAGATATCTTTGGGGTTTTGTAGATTGGTTGGGTTTTTGTTTTTAATGAACAGAGACCACAGTTGTCAGGAATGAGTTAGGTTAGACCAA
GGGGAGTGACATACAACCATGGGCATTAGAAAGGGGAGCTGAACCTACAAATGCCTAGTGATACTCCATACTTGATACTGTAGAACTGTACAGACAAAATCATAAAGATGCCTGTTGGTTCCTCTGTTATAAAAGCAGTCACTTGATTTTATGGTACCTATCTATCTTTATATGGAAAAAAACTTCAATTAGCAGCCTAGACATTT
TCATTAATCAAGAACATGCCTTACAGCCTAGTCTTACGGAGGCATTTTCTCAGTTAAGGTTCCCGCCTTTCAGATAACTCTAGTTTGTGTGTCAAGTTGACATAAAACTAGCCAGCACAGAAACCAAACTTTATTTCAGAAGGAAACTTGTCCCTAGGAGTCCAGAGCAGGATGTCTGACTCTGTGTCCTTCACAACTAATTGGAG
GAAATGCGGTGTGATTGGAGACTGCAAACACTAAAGAGAGATCATAGAAAACATGTCAGGGGAAATGGGGTGTGGCTTGGTGGTAGAACACTTGCCTGCCCATAAAAGAATCCATACCCAATGTATAATATTAAATTCACTTTTCTCTACTTAAAATCAAACAAGCCTCCTTTGTATATTGTGTGCTCATTTTCTCCCATTGATGT
TCTATGGATTTGGAAATACTGCACATCTAGTTGGCTCCAAATTGTAAACCACAGGATGAGTATTCAGTGGGCATGAGAGATTGAGAACATCCTACCACACCATAAACCTTGGTGTAGATCACTTCCTTTTCTGTGGATTGAAGCCAGAGAGCACAATGAGTACAGGAAATCCTCAAAGAAAGCGGCGTGGTGGAACTGTGAATTCT
TCCACGGAAGTCTGTAACAGATGTAATTATTTTACAGTATTTTAAAAATAATTGAAATGTTAGTTAAAATTATGTGACATTTAAATTAAAGTGGAAAAAACATAAAGGGAAGTTGATTGTTTTTATGATGCTGTTCCTGTCACCTGCTGCTCAAGTGATCGAGCACATCCTTAGGGGAACAGGACGAACCCATACATTTAATTGTT
CGAAAGGTGAGAGAAGACTAGGCAAAGTCATTCCTGTTCTACAAACTAGAACCAGATCTCCAACCATTCAGAGGTCCCCAACAGGAAAAACAGTGGCTCACATAAATCAGGTTGTGAAGTGAGAATTCCAGTTGTGTCCAGTTCATCAAACAGGTTTGTGATCCTGTGCTTGATAAAGACAAGATCGATTCCTCCAAAGAAACGGA
CAGAAGTAGAGATAAACCTCTTTCTCTCATCCCCGTCTTTCCCCACTTCTGCATAACTAATCCCAGGCAAGTGGATTTTAACTTCTGGTCCTCAGTTATCCATAAAGAGGATATTGGTCATTTAGCTGCCCAAAAGCAGGAAGCCCAACTTAATTCCTTGAGACCCTTTGGTTCTTGGGATCCACATTATGACATTTCTTGATGAC
TCACGATAGTGAGTGAGTGTGTGTGTGTGTGTGTGTGTGTGTATGTGTGTGTGTGTGCGTGTGTGTGTGCCGGTGTGTGTGTATGTGTTTTTAATACATGCATAAACTTTTGGTGCCTCTCTCCCTCTGCCTAGCCTTTTCTCCCATCCTCTCTTCCTGCTCTCCTTGCCCTGCTCATCACTTTCGGCAGCGGCGGCGGCGGCTCC
CTGTGACTCACTTCTACAGAGACAGCCCGATGCAGAAGACTTTTCCTATCCTGAGCTTGTGAAGGTGGTGTGGTATAAGGGTGTTACATACAGGCTTACCCATAAAAATGTAAACTCAATAGAGATTTTTCCTGGAGACGGATCGGTTTTCAAGTCAGAAGGGGCTCATTTTGGTAACTATTTTACATATTATCCAAGTCAAGAAG
GATCCTTATACAGCACCAAAAAGCAAAGCATTTTAAATGCCATATTTGTCATAAGAAATTATACACAGGACCTGGTTTAGCAATTCATTGCATGCAGGTCCATAAAGAAACCATAGATGCAGTACCAAATGCAATACCTGGGAGAACAGACATAGAGTTGGAAATATATGGCATGGAAGGTATTCCAGAGAAAGATATGGATGAAA
AGGCCTGTGTGGTGTCTGCCACACTCAGCAGGCCCTGTAGTGGTTCTCATTTTGGCATCTGGCTGGCTGCCTGCCTTAAACCCCCACCAAAGCTCCTTTTCATAAAGGGGCTACCTTGAGAGAAAATACAAACGCTCTCCTGTTGATGATTTGTGCATTTTAAAAAATGAGTTTCTTTCCCTCTTAGCACCCCTCCTTCCTGTCTG
TGTTGTGGGCAGTGGAATAGATGTGATGAGTAGAAGTAAAGAGGACTGTGTTCCAGTACCGCCGGACCACTCACAAGCTTCTTGCATTGAGCCTTCCACACATAAAACTCTGTTATGGGATTCTTTTCAGAGGTTGAGTGGTATTGGTATATTACATGAAACTCTTCCAGAAGTTGGTCGCCTAAGTCTTAATAGTTCTACTAGTT
CATTCGTAATGAAAATCCACTGACAAAGGGTGGGCTTGCAAATCAAACTCTATTACCTCTGAAATGCAGACAGCCCAAGTTTCGTAGTATAAAATGCAAGCATAAAGAAAGCCCAGCTGTTGCAGAAACCTCAGCTACAAGTGAGGACCTCAGTTTGAAATGCTGTTCTTCTGATACCAATGGCTCTCCTTTGGCCAATATATCCA
ACTTGGAATGTGGTTATTATTATTTTTCCTTGTATAATGCTTATTAAGCAGGGGCTCCTGAAATGATAACTTTTGAGGGGCTGAGGCTCAGGAGGCTTGTCATAAATTGAGGCCAGCTTGGGCTAGGGAGAGAGAACTTGATTCCAAAAACAAAAGGGGAAAAAGGCTTATATAACTTCAAGTAGAATGCTTGAAATTGGTGTTGA
AGATTCTGGATGTATTAAGTATTCCTTAGGCTTTTATGATACTTGAATTTTGCTGGTATTGAATACTCACTTTAAATATTTAAAGGTTCTAATTAATGGGCATAAAATTTTTCTCAGTCTCATGGCAGACATTATTTTAGGAGATAGCATTTATCTTTTATTTCAGTGTAATAGAATAATACATTCTTTAACAGTGGACACTTTAA
TTTAGGTCAGCCTATGCTCGGCTAGAGAAAAATCTACTGTCGTACTCTGTACATGACCCTTCACGTTAGAGATGGTTATATCAGCTAAGTGTTCCTGGAACATAAAAATTGTTTGGATCAAGTTTTGGATACAGGAATGAAATCACAGGTACTTGGGGCGGGGCGGGGGGATATCATTCTAGAGCACGCAATTGCAAAGAAAACCG
TTCTTATGATACAAACCAAATGGCTACCTGGAATAATTTTTCAAACAGTTATTTTTCTTCAGGGTTAAATGTATAAAAGTATGTCATTAATCTATAATGCCATAAATGATAATGCAAAAGCTAAATATGGTGGCCTGAGAGGCTCACTTGTATTTGGAACATGCTTTCTATCATGCGTTGACTGTATGCATTTTCTGCACATTGTG
ATTAAGTTTACTAGCACTAATTGTAAGCTTATTTGTATTCCCAGATCCCTACCCTCTGCATTAGGATTATGGGCAGGTGAATTAAAATCACTACTTAAGGCATAAAAAGCATAGTAGTACATTGCTTATATGCCAAGAAAAAGAAAGCAAAGATATTAAAATTGAAGGATTTTTCTCCATATATTTTTAATGAAAATTTGCTGGAT
ACAAAAGATATTTAATATGCAGTATTCTGGGAGGAAAATGAGATGAGATAGGGTGTGCTGAGGGTTTCCGCTCTTTAGCACAGGAGTCAGCTGATCCTCACATAAATGATATCTCAGAAAGGGTTACAGAGGGAGGGCTGGCCCAGTGTAAGCCCGGGGTCCAAGTTGTCCAGCAGGCGGAGGCAGAAGGAGCACAAGTCAGTGTG
GTGATGAGGTCAACTTCTTGGTATATAGGTACTTGCAAGAGTCAGGATTTTCTCATTCTGCGTTTACCTTTGGTATAGAGAGCCATATAAGTCAGTCCAACATAAATGGTGCCCTGGTTCCACCCGCTGCACTCATCTCTATCATCCAGAAAGGCCTGCAGTATGTAGAGGCAGAAGTTAGCATAAATGAGGATGGCACCTTATTT
CGAGAGACCATGTATATAAAATAGTCATGACGACACTGACCTCTTGCACTTGTACATAACTATACTGTAGTGTCCAGAATGTTCAGACATTCAGGGTGTACATAAACAGAAGAGTATCATAATGTATTTTTATTAAACACTAACATCTGAGTTTCACCTAATCTGTTTCTGTGCCATATACTGGGTATCCAAGCTCTGGGAAGTTA
AGGGGGATGCCACGCCCAACCTGCGGCTCCTCTGCAGCATCACAGGAGGCACCTCACCAGCTCAATGGGAAGACATCACAGGAACAACCCCTCTGACGTTCATAAAGGATTGTGTGTCTTTCACAACCAACGTTTCAGCCAGGTTCTGGCTGGCGGACTGCCATCAGGTGTTAGAGACCGTAGGGCTAGCCTCCCAGCTGTACAGA
AAAAGCTTGTCCCTCCAGCCCCAAGATATCAGTGTCCCTTTCTGGCCTCTGTGGGCACACACACACACACACACACACACACACACGAGTGAGAGACAAGCATAAAAACAAATCCTTAAAAACAAGTTCTCTTTTTTTAAGAGGCATTTAGGAGATGACTTTGGTCACAAGATACTGGTCTGGCATCAAAGACCTTATCTGTAGAC
ACCTTTGCAGAAATGGCCAGTGTGTCAATACCGTGGGCTCCTTTCAGTGCAGGTGCAATGAAGGCTATGAGGTGGCTCCGGACGGCAGGACCTGTGTGGACATAAATGAGTGTGAGAGAGACGCCTGTGGGAACGGGACTTGCAGAAACACGATTGGCTCCTTCAACTGTCGCTGTAACCATGGCTTCATACTGTCTCACAACAAT
ATTTGGATGAACTCATGAAAAAGGACGAACCACCTTTTGATTTTCCAGATACACTGGAAGGCTTTGAATATGCTTTTAATGAAAGGGGGCAGTTAAGACACATAAAAACTGGGGAACCATTTGTTTTTAACTACCGAGAAGACTTACACAGGTGGAACCAGAAAAGATATGAAGCTCTGGGCGAGGTCATCACAAGATATGTTTAT
CTCTTCCTCACCAGCACTGTTAGGAATCAGAGAGCCTCGCTCTGAATACGATAGGACCCAGCCACCTATGCAGTATTACAATAGCCAAGGGGACACCACACATAAAGGCCTGTACCCTGGCTCCAGCAAACCTTCACCAATATACATCAGTTCCTATTCCTCACCAGCAAGAGAACAAAATAGACGGCTACAGGATCAGCAGCTGT
CTTCTTCAAAAATGATCAGTGGGCTTGGGAAACGCTCCGAGACGGTGACACACCTTTCTATGCAGATTCTTTGGTTGGGACTTACAGTAAAATTATGAACCATAAAAATTCACTTACTTTCCCTGATGATAATGACATATCAAAAGAGGCAAAAAATCTCATTTGTGCCTTCCTTACAGACAGGAAGGTATGGTACGATGTGACAC
AAACTCCTGCTTATCTTTTACAACAAAGAAAAATATTCAAAAATACTGCCTTCATTTTCACACACAGTGCTGAAGATGCTGCAAGCACCAAATCATAGCTCATAAAATCAGGTCCTGAGATAGTTACCCATAAAGAGGAATCCTTTGAGTGTATGCCATTGGTGAGCCGATGAGCATGGACCATAGAAGGGCTCAATGTAGAAGGT
GTTTCCTTGGGTATGGCAGAAAGAAAAGGGACTACTTTTATGTTTCACAGCAATGACAATTTCCTAAGATAACTGAAATGAACAGTGAAGAAACTGTGCTCATAAATCAGTACATAAAGATTACTTCCTAGGACTTTTATTTCCCATTAGTATTATTTATTATTCAAGGTAGAGTATGTTTTGATGTGCCAAAAACCAATGTATCT
GCTCCCAGCTCTCACAGGCCGCTCCCAACTGCCTATAGCTCCATCTCCAAGACATCCAACGCCTTCACTCAGATATTCGGGCACTCAGAGTAACAATGCGCATAAAATAAAAGTAAATCATTTATTAAAAAGAGAATTTGAAAGGTGCTCTTTAAGGAATGTAAAAAAATTGGTCCAACACATGGTAGGAGAGAATCAGTTTCTAA
CAGCGAGAGGGAGAGAAGTGACAAGTCCACCCTTGACAAGTGTCAGAAAGACAAAGAATTTGAAAAATGCTTTAAAGAGAAGAAAGACGGCAAGGAAAAGCATAAAGACATACACAGCAAAGACAGAAAAGCATCCTTTGACCAACTGAGAGAGAAGAAGGAGAAGGTGTTCTCTAGCATCATCTCAGAAGACTTCTCAGAGAGAA
AAAGCACAGAGCCGCCCAGCTCCGTCGATGAGCTGACCTTTATCCCCAGCCAGCCTTTCCTTACAGCCTTAGTTCAGATCTTCCCTGCCCTCTACCAGCACATAAAAGCTGGCTTCAGCATGGCCGACTTGCAGAAGCTGGGCGTCATCCTGCACAGCGCTGTCTCTGTCCCCATCAGTTCTGACGCCTCTCCTTTCATCCTTCCG
AAACAAATACATTCTTTTGAATGTTTTCAAATAAGCCAATCATTTTTGTAAAAGGTGAGGTGTTGTGGAATATTTAAGCAACGGTGGAGTAGCTGACAACCATAAAGACTTCAAGGAACTAAGGTATGAAGCCTATTCATGCTGCAGACAAACAGCTGCTTATAGTGGCAAATGCCCACATGCATTGGGACCCAGAGTATTCTGAT
AGTGGATGCTACTTTATTTGCAAATTCATGGGTTTGATGCCAAATAGGTTGAAAGAACGAACTTAGGAATGATATAGCATTACATCCTTAACTCCCATAGCATAAAAGTATAGGAGATTGAATATTGAAATGCTCTAGAATTTCACTTAATTTGTAAGGTGGAATTCAGAAGGCAAAATTATATATAATCACTTAGAAAATGAGTC
GACACTCTGAAGACTTATTTTAAAGATGGCAATGCAAATGAGCACTTTGAGGGTCTGGCAAGGCATGCCTCAGTTGGTAGAGAGCAGTGTGCCTTGCATGCATAAAAAGCAAGATCCAATCCCCAACAGTGCACTACACTTGGGATGATTGCACTCTGGATATGGAGCCAAGAGGATCAGAAAAGCTCAAAGCTTTTGGTTACATG
AGGGGGATGCCACGCCCAACCTGCGGCTCCTCTGCAGCATCACAGGAGGCACCTCACCAGCTCAATGGGAAGACATCACAGGAACAACCCCTCTGACGTTCATAAAGGATTGTGTGTCTTTCACAACCAACGTTTCAGCCAGGTTCTGGCTGGCGGACTGCCATCAGGTGTTAGAGACCGTAGGGCTAGCCTCCCAGCTGTACAGA
ACGAGAGTCTGTACTGTGCTGCGGGTGCCTGGGCCTTGGCGCTAGCATACAGGCGCATTGATGATGACAAGGGACGGACCCATGAGCTGGAGCACTCGGCCATAAAGTGTATGAGAGGAATTCTCTACTGCTACATGCGGCAGGCTGATAAGGTCCAACAGTTTAAACAAGATCCCCGGCCCACAACATGTCTTCACTCTGTTTTC
ACATGAGGATCTCAATCGGGTCAAAAAGAAAGAATATGTTGAGCTATGCAATGGTGCTGGGCGGCCTGATCTGGAAGTGGCTCAGGAAGCCTGGCAGAACCATAAACGACGAAATGATTCTGTGATCGTGGACACTTTCCATGGCCTCTTCAAGTCCACCCTGGTGTGCCCTGATTGTGGCAATGTTTCTGTGACCTTTGACCCCT
AGACTGGAAATGGGAAAAGGATGGCTTTAATAGTACTAGAAAAAACAGCTTTCCACATTCTTTGAGGAATAGTGGTGGACCAAGAGGAAGTTCTGTCTGGCATAAAGGTGCTACAAGAGGCTCTTCAACTTGGTTCCTTAATCATAGCAATTCTGGAGGAGGCTGGCATTCAAACAATGGGATGGTAGATTGGAATTATAATGGTA
TGAAAATGATTTTTCTATGTATCTCCAATCTCTTTTTCGGCACTTGATCTTGGTATGTTCTTATTTAGTTTCTTGGGCTTTTGTCCTTTAAAAGCATGTTCATAAAGGTGTTGGAAGTTCACCAAAAAATTTAATTTTGATCTGTATTCATATTTCCTAAGAAATAGCCCAATGGAATTCCTTTTGTGGCTTGAGGAAAATTCCAA
ACGGCCAGTGTGTTCCTAACAGATGGCAGTGTGACGGGGATCCTGATTGCGAAGACGGTTCTGATGAAAGCCCTGAACAGTGCCGTATGAGAACATGCCGCATAAATGAAATCAGCTGTGGCGCCCGTTCTACTCAGTGTATCCCCGTGTCCTGGAGATGCGATGGTGAAAATGATTGTGACAATGGAGAAGATGAAGAAAACTGT
TATACAGCATCGTGGACCTCCACTCCATCACTGTCCCCCAAGACCCCACCGTCCTCCAGCAGAGCATCCTGGACATGACTGCTGTGCTTCTTGCCTGTGGCATAAACCCAGAGAAAAGTATCCTTTTCCAGCAGTCTAAGGTGTCTGAACACACTCAGTTAAGTTGGATCCTCACCTGCATGGTGAGACTGCCTCGATTGCAGCAT
CCTGGCAAGAGCCCGTCCTCTGGGTTCTGGCTTGGGCTGCAGACATGTAGGATGGAGTGAGGTGTGTTTCCTGTCACCCTCCACTCCCCAGCTTTAGTTTCATAAATGTAGTTTTAGATCCCTCACTGCTTGGTTCCCAAAGCCTTATTACTGACCTTTTAGCGCTGGCTTTAATTGGGTTTGCAATGAGCGGCCTCAGCCCCCTG
CCTGGGGACAGATCTACACATGCCCAGTTCACAGAAGAGCCTGTTTGTAAAGATGAGCTTTCTTCCAAATGACAGGGGATCTAGTCCCACGCGATTCAAACATAAATATTGTTTGCTTAACAATGGGATCGAACTCACCAAGAGCTACCATTTGGACCTCAGCGGAATGCATTCTTCAAGACTCCCCTAAGCCCAGGTGGAAGAGT
TCATGACTTGCCTTTATTGTAAGGGAAAAGGAGCCATGAATAATTTTAATATTGAGATTAACTCAACAAACATGATCCTATTATATATTGGGACTTTTGCCATAAAGAAAACTAATTTTTAATTTTTTTTTACCAATTTCTGTGTGAAAATAAATTTTTCCATTTGAAAAATCAATATATTAAGAATATTTAAATAGTGTTAAAAA
TAATGGGTGCCCAAAAAGAAAACTTCAACCGCCAACATTTGGCCAACCAGCAGGCACTGGGACGGCTCTCTGCACATGCCCACACCCTGAGCCTGACGGGCATAAATGAGTTGGTGAGGTGCAAGTATGGAGAGGGACAGGTGGGTGTGGGTGTTCTTCCCACAGGACCTTGATTTGTTTTGTGCCTGGCAGGTGTGTGGGGCACC
GCCACATGCTGCTCACCTATCTTCTCTGTGGTTAAATTGGTCACAGGCTAGTCTCCCTGGAGGGCCTGGCACAGTTCTCTGTAGCCCGAGGAAAAGGCTTCATAAAGTAGCTGATGGAACCACTCGATAACCATGATGTCATTTCCCTCAAGTTGTTTGAGCTGACTGGAGTGAGGACCCCAGAAGAAGAAAAGCTACATCGAGAT
GAAAAACATTGCTGCATTCATGCAAGACTGAAATTATTAGACAAATTATAGAAAACAAAACCTGTGGCAAAAATGTTTCTTTCTTATTTTTTTTTCTTTTCATAAAACAGACTTGAAAGTATTACACAGGGATTGGCATTCTGCCCGGTCACTGGTGACAATAGCAATATGTGTCCAGGGACACAGAATGTTGGTTTCTAACAGAC
GGGTGAGCCATGTGACATCCTGGACAGCAGTGATGAGATGGATGCCCAGGAAGAAAGCACTCAGGAAAGATCAGTCTCCAGAAAAAAGAAGAGCAAGAGACATAAAGTGACCGTGGCGGACTATGCCAACTCGGATCCGGCGGTGGTGAGGTCTGGACGGGTCAAGAAAGCCGTGGCCAACGCTATTCAGCAGGAATAGCCGCGGC
GCCATCTCGGGTTTGAGCGGTTTTGAGACCTTGTAACCAGAGATGGAATTTGGAACAGTTTTTGAAAACTGGTTTCTTTTTAAAGGAAGTAAAGTTCATACATAAAAGTGGAATAACTAAATCATTAACCAGCCTAATTATCTGTGATTTGAGAGAATTGTTTCTCTATTTCCACTCTGAACCATGTTCAAGGTATTTAGCATAGT
CAATGGATGTTGAGCCATTTATTTAGCATCACAATCAACAGTTGAACATCTTAGACTGGCTCAGCCACTATCAGGGCGGTATGGCTACAGACCAAGTGAACATAAAAATGTTGTATCTGTAGGGCGACATGTTTAAAAACACAAAGGTTAATTTTAAAAAGTGAAATGTTTTTATTTGTTAAAAAAAAGTTAGGTTTTAAGCTTTA
TTGAGTCTAATCAAAAGGCCAGCCTGAGGCTCCTCTGGTCGGTTCAGTTTAATTTAGATATTTACCATAGAATACAGGTACAATATGGAAATCTCATAAGCATAAACTTTAAAACGACTAAGCTATGCTTCCAAAGCACTTTAGTCTCAGTGTTCTTCGCTTCATGCTCTCTCCACTTGTAAAATAACTTAGACTTTTCATTCGCA
GGGCCACACATGGTTGAAAGATGACGAGGCAACACATTGTAAGCAGTGTGAGAAGGACTTCTCCATTTCTCGGAGGAAGGTCCAAACTGAAGATGGAAGACATAAAGGAAGTAAATAAGGCACTGAAGGAGCTGCGGGAGCTCCAAGACGAGAAGGCAGAGTTACGGAAGGTCTGTGAGGAGCAGGAGCAAGCCCTCCAGGAAATG
GCAAACATTTTCCAACGGGATCAGCAGGGTATAAAGTAATATGTAATTTTCTTTAGGTTTTTGTTTTGTTTTTAGGGTGAAATGTTCAAAAGTTTATTGTCATAAACACCACTTACGTCTCTGGGTTGTCAGGCTTCATAAACGAGGTTGTTGTTGTTGTTTTTACCAATTCCCCCCCTGGGTTCTTGAATTTGTCATTTAATTGG
TGTGTAAAGCTAACATGCATCGCAAAAAGCCAAAGGTAACCTAAATGTCTGATTTTAATAGCACATATTTCTCTTTTATATAAACGGTGACAGCAACTTGCATAAACAATTCTCTAGTTGTTAATTTTAATGTTAAAACTTTGCAAAACTTGTTTAATAAAAATAGCTGGGGAGTCAGAGTATTATGACTATGGACATGGGGAGCT
CCATAGAAGAGCGAGCCCAGCAACACAGAGAAGCTTTGATGGCTCAGATCAGCACCAATATTGAACAGCTGATGAGTATGCTCTACCTCCATCCTTGTTTCATAAATGGAATACCCCTTGCAAGAGATGTGGCATCCAAACTCTTTAGAAGAAAAGTGCCACAAGTAGTCTTTATTCAGGTCCTCGGGAAGTCTTACATCATCCCA
GGATATTTTGGAACAAAACGAGGCTTTGAAAGCTCAGATTCAACAATTCCATTCCCAGATAGCAGCTCAGGCCTCCGCTTCAGTTCTAGCAGAAGAATTACATAAAGTGATTGCAGAAAAGGACAAGCAGCTAAAGCAGACTGAAGATTCATTAGCGAATGAACAGGATCACTTAGCAAGCAAGGAGGAGGAGCTTAAGGATGTAC
ACTAATAAATGCAGCCCCAATAGAGAAATCTCTCCCAGTAGAGTTGAAGATAAAGGAATACCCAAACCTTCCACCTACTCCATCTAGTCAGTACTGTGGTCATAAATGCTCTGAAAGTGGAGCTTATGTTCATGAGAACTATCACCCTACAAACATGGCCCCTCAATGTTGTAAGACACATCCAGAATCATGCAGTCATTGTAGGA
ACGCCTGGATGTCAACGTCAGCAAGGGAGTCAATCACTTACTGAAGAGCCCTTTCAGTGTTCATCCCAAGACAGGTCGGATTTCTGTGCCTATCGATTTTCATAAAGTGGATCAATTTGATCCGTTTACTGTCCCAACTATAAGGGCCATCTGCCGGGAATTGGATATGGTTTCCACTCATGAGAAGGAAAAGGAGGAGAATGAAG
AATCTCTGCTGAACTAGCTATCGCCACTGCCTGTAAAACCTTTGTTCCACACCGCAGCAGTTGTTTTGGGTAAGGCCATGTTCTTTAAAAGGAAGGTGTCCATAAATGATTGTCAGAGGAATGGAAGAAGGTAGCATGCTTTCTCCATTATGCAAACCTCTCCACCAACAGTAAAAGAATGGAAGGCAGGGGCAGTGTCGAAGGTA
ACAGAGGGGACTTGACCGTGTGCCGCTGCTCAGACTACATCGTGCCTGCAAACGGTCCTCTTGAGCCGCCAGAATTTGAGATCGTTGGCTTTACAGACCACATAAACGTGACGATGGAATTTCCACCTGTCACTTCCAAAATAATCCAGGAAAAGATGAAGACTACACCCTTTGTCATCAAAGAACAGATAGGGGACAGCGTTAGG
ATATGCTTTATGGAACCATCACAGACTTCTGTACAGAGGAGAGCTGTCCGGTGATGTCAGCTGGACCAAAGTATGAATATCACTGGGCAGATGGAACAAACATAAAAAAGCCTATTAAGTGTTCTGCACCAAAGTATATTGATTACTTGATGACTTGGGTTCAGGACCAGCTGGATGATGAGACATTATTTCCATCAAAAATTGGT
CTCAGATATTAATTAAACTGATCCAGGACATGACATTTCATAGCCTCAATTCAACATTTCAGGGTTCAGTAACTCTTAAAACATGCCTACTCCTGTCAGGCATAAACACTTTTATAGACAGACCTTATAAAGAGATCTTACGGATCTGTGCCCCAATCATGGACTTACATGAAGGTGCTCAATGGCAGTTCTATCTGAAGTGGAGA
CTAAGAAGGATGATCCAGAGCTGTCATCTCGGCAATTTGGGGTTGAGCTGTCCCGTTTGACTAGTGAAGACCGAGCTGTTCCTTTAGTGGTAGAGAAGCTCATAAACTATATTGAAATGCATGGACTTTATACTGAAGGTATTTACCGAAAGTCTGGTTCAACTAATAAAATCAAGGAGCTTCGACAAGGTCTAGATACAGGTAAG
CCTGGTGGAAGCCAGAGCAGTATGGCCCACTGTCGCTCTGGGACATGACACGACTGATGAACACACTGATTGTGTTTCGCTTCCTGCGCATCATCCCCAACATAAAGGTTTCGGAGATTTGCACCCTGGCTGTATACCGATTGCCGCACTCAGGATGATTCTTGACTACATCTTCATCTTGTACTACCTGCTGGAGCTGCTGTTTA
TTTTAAATGTTTGCAATGCTGTTTTAGGAAAGTGGTTTCTAGCCTCATGTGTAACCAGGGTTTTGAGGATAGAGAACTGTATTTTTAGAACTCTATATAACATAAACTGTTTTGAAATAACTAAATGGGGGAGCGGCCATTCCACTGCACTCTGTGTGACAAAGCCTTCAACCAGAAGAGCGCGCTGCAGGTGCACTTGAAGAAGC
CCACTCCTTCCCATCGCTTACCTGTTCCCCAGCTCCCCGTTGACCCACCCTGGTAGATTAGCCAGCTGTCAGACTCACTTTTATTTCAATCCTTACACTTCATAAACTTTTGTCTCCACGTTGTTACCATATTTGGAGACAGAAACAGGAGTTTCTCCAAATCCAATGAAAACATGGAAAATTCAAGGATTGTTTAAAGGTCTGTG
AAGCCACAGGGCGAAGAGCAAGTCGAAGGAGACATTTCTGGGGACAGTTAAGGAAACATTTGATGCTATGAAGAATTCTACCAAGGAGTTTGTGAGACATCATAAAGAAAAAATCAAGCAGGCGAAAGAAGCTGTGAAGGAGAATCTGAAAAAATTCTCAGATTCAGTCAAATCCACTTTTCGCCATTTCAAAGATACTACCAAGA
TCATATTTCATGACTTAAGAATTTGTTTGAGTTCATATTTATATGAGTTCAAAAATATATTCCAAAGTTAGTTAGGGAAAATAAATATCTCTGGCCAACTCATAAAAACTAAAAAAAAAAAATTATTGGGGGCTTATTGAACATTAATGGAATTTTATCTTTTAGAAAAAGGAAAGATTGCTACTAATTTCTTATTCTCTAATTAC
CACCTCCATAATGGCAGTTCCAGGGGTTTCCAGTGCCTTCTGATCTCTACAGGTATCAAGCATGCATGTACTGCACATACAGGCAGGCAAAACATTCATACATAAATGATTGATTTATTTATTTTATGTATATGAGCACTCTGCTGCATGTATACCTGCATTGCCAGAAGAGAGCATCAGATCCCTTTATATATAGAATGTCATGA
TGGAGTGGTTTCCAAGGGAGATAAAATTGTATCTGCACATACTAAAAAAGCATATGAAGTCAATGAAGTAGGCATTTTGAATCCTAATGAACAGCCAACTCATAAATTGTATGCAGGACAGGTGGGCTTTCTGATTGCTGGGATGAAAGATGTCACTGAAGCACAAATAGGAGACACATTATATTTACATAATCATCCAGTGGAAC
TTTAGATTTTTTTTTTTCACTAAAATCTTAAAACTTACGCAGCTGGTTGCAGATAAAGGGAGTTTTCATATCACCAATTTGTAGCAAAATTGAATTTTTTCATAAACTAGAATGTTAGACACATTTTGGTCTTAATCCATGTACACTTTTTTATTTTCTGTATTTTTTCCACCTCGCTGTAAAAATGGTGTGTGTACATAATGTTT
CCTCCTGCATGCAAGTGTTCTACACTGAGCTATGACCCACTGACCCGTGCCTGAGAGCTGAGGATGAGGGGACACACAGCTGCTTGGGTGGGGTGGTTCACATAAAACAGCTCTGCAGAACTGGAGGGCTTTAGACCCGGAAATAAAACTTTATTTTTGTAACAAAGTGGTGACAGACATGGTGGAGGACCAGCAGTCTGTGTCCA
CAGAGTTCACCTACTCCTCTCCATGGCCAGAAAAGTTCCCTGCCATAGAACGATGTTGTACAAGGTATAAAATGATATCATTAGATGCTTGGCGCGTAGACATAAACAAGAACAAAATAACCAGGGTTGACCAGAAGGCATTATATTTCTGTGGATTCCCTACTTTGAAACACATCAAACATAAAGTTTTTTTGAAGAAAAGTGGT
AATATGGCAGAGCTCGTTAACTTGTTGAACGCTGCCATTTCGGCAAATCTAGGTCTGGAAAGTTTTCCCCACCACCTTGATACTTGAAGATGAAGAAAGTCATAAAGCTAACAGATGAGGACAAATTCTTGATTAAATATAATAGTACTAGAGAGAAGTAATAAATTTTAGATCACAAGGTTTACATCTGGCACAAACGTAGTGAA
TATGACATATCTTGTGTAATTTAAGTACTTGTTAAAGCAAGTATCTGCTGATAGCTCACTGTGGCACACATCTCTAACCCTAGCATTTGGCTGATATCATCATAAATATAAGGTCATTCTAGCTATCTGAGTTTGAGGCCATGTGAGATAGATACCTTCGGCGCCATCGCAGTAGAAGCAGGGAAAGGAAGAAGTCTCGATCGAGG
ACCAATTGAAAGTTATATAGTATTTATTAAGGTGTATGTGAAAATGCTTTATAAATTATAAGTGTTAGTAAATATTAATTTTTCAAGGTTTTCCCCTAAGCATAAATGTAATTATTAGGGGTCTGGGCTTACCTTACCTATAAGTAAATTTTGTGTAGTTTTTTTAAGGTACCAGAATATCTGTTATTTCATAGTGATAAGTGTTG
TGCCTTATTTCTCTCTTCAAGTTTTAAACAGGGTCTGAAAACGCTTGGTGTTTTAGAGAAAATTCAAACTTACCCAGAAGCATTTTATAAGATCCTATGTCATAAACCTGAGAATCTCTCTGCAAAAAACCTCAGTGACCTCTTCACAATTCACTCGGTAGCGGACGTACAGACTTTGAGGTTTTGGAACAGTTACTTAAAGGCTA
GTATGATGGTTGCACTGGTGTGTACCTGTCAAAGGGCGTGTGCCGCTCCACTTCCTTCCTAGGTAATACAGGGACACTTAGCTGAGAACAAAATGTGTCACATAAACTTAGTTTTTAGATAATTGAATTTGAGCTCAGCCTTTTGTAAGTATTTTTTGACAGTTTTTTGTTTTTGAAGTATGTTTGAGGAGGCATTCTTTTGGCAA
AGAGTGGAAGTTTACAGTCACTCCTTCCACCACACAGGTGGTTGGCATTTTGAAAATTCAGGTTCATTATTATGAAGATGGTAATGTTCAGCTAGTGAGTCATAAAGATATACAAGATTCCCTCACAGTATCTGATGAGGTGCAAACAGCAAAAGAATTTATAAAGATTGTAGAAGCTGCAGAAAATGAATACCAGGCTGCCATCA
GTGATGAGGTCAACTTCTTGGTATATAGGTACTTGCAAGAGTCAGGATTTTCTCATTCTGCGTTTACCTTTGGTATAGAGAGCCATATAAGTCAGTCCAACATAAATGGTGCCCTGGTTCCACCCGCTGCACTCATCTCTATCATCCAGAAAGGCCTGCAGTATGTAGAGGCAGAAGTTAGCATAAATGAGGATGGCACCTTATTT
CGGGAGCCAGACCCGAAGCCACAGCAGCAGTGCCAGCTCAGCCGGAAGCCAGGACAGCAAAAAGAAGAAGAAGAAGAAGGAGAAGAAAAAGCACAAGAAGCATAAAAAGCACAAGAAGCACAAGAAGCACGCAGGCGCCGACGGCGACGTGGAGAAGAGCCAGAAACACAAACACAAGAAGAAGAAGGCCAAGAAGAACAAAGACA
AAAAAAAAAAACAAAAAAAAACAATCAACCCCCCCCCAAAACAAACAAACAAACAAACAAACAAACAAAAAAAGAAATGTAATTTGGGTTTTTTGGGACTCATAAAATTAACTGAGAAACATGTGCTGAGTACATTAAGAGATATGGCAGCTGGGTGCAGTAGTGCACCTTTAACCCCAGTACTCCATCAGAGGACGCAGAGGCTG
AATTCCTTCGAGGAAGAACACTGGCTTTAAGAGTACTGAATTTAGAGTACTTTTGGGACCACCCAGAAAGCCTGTTACTGTTGAGGAGTTTAAAGGTTTCCATAAATGGAAATAAAATGTCATCTTATGTAGATTATTCATTTAAGACATATTTTGAAAACTTACAGCCACCAGCTATAAATGAGGAGTATACATCTGCCTTTGAG
CTAAGACTTACCAAGAATACATCTTTACCCCAATCTCTTCCCTAGTCACCCAGCTATTGATAGTATCCAGCTTGGGACCAATTTTTCCATTTGTAAGGCTCATAAAATTCCCAACTGGCATCTCAAGTTGCTTTTCCTCTCTGTATTTCTACTATTTCCCGGAGCTGTTCCTCTTCCAGCCCTCCTCATCTTAGTTAGTAGCAAGC
TTTCCTTTTCAAAGGCTAACTTAAAATATTTAATGTATAAGTAGCTATTCTATATACAGCAAGTTTAAATAAATAAATTTCTAGGAGTAAGGATCTTCATCATAAAAGAGGAGAAACAGATAAAAGACAGATTGCGCCATGACGCTATGGATTCCTACTATGACTACATTTGGGACGTCACAATCTTGGAGTACTTGACTGGTGGC
TCAAGGAAAGCTCTGATGAGAATCTCATGGAGCATTCTCTGAAGCAGTTCAGTGGGCCAGACCCATTGAGCAGTACCAGTTCTAGCTTGCTTTATCCACTCATAAAGCTCGCAGTGGAAGTGACTGGACAACAGGACTTCACACAGGCTGCAAATGGGCAAGCATGTTTAATTCCTGATGTTCCACCTGCTCAGATCTATCCTCTC
TGAAGAGAACAGAATTCATGCAGGAGAAAAACCTTACAAATGTGAAGTTTGTGGCAAGGCCTTCTGCATTCCATTATTACTTTCTAAACACAAGATAATTCATAAAGGAGAGAATCTCTACAAGTGTGAAGTGTGTGGCAAGGCCTTCCAACATCCATCAAGACTTTCCAGACATAAGAAGATTCATTCAGAAGAGAAAGGTCTTG
ACACTACATGAGGCACCAGGAGAGAAATGTTTATCACTGCAACAAATGCCGGCTGCAGTTTCTCTTTGCCAAGGACAAAATTGAACACAAGCTGCAGCACCATAAAACCTTCCGTAAGCCTAAGCAACTGGAAGGCTTGAAACCAGGCACCAAGGTGACAATCCGGGCTTCCCGGGGGCAGCCGAGAACTGTTCCTGTGTCTTCAA
TCAAAAAACAATGGCCTAAGAGCAGTACATTGCACTTGGTGAACCCGCACTTTCATACCAGGTATAACTTTTTTTTTGTTTCTTTTTACGCTTTCTATTCCATAAATTAGACTCCTTGCAGTTTCAATTTGTTCTTATTAACTCATTACCCACTTTACACTTTTTTCTTTTGCTTTCTTACTCTAATCGTGATTAGCGTAGACACT
ATGGGCATACAAGTTGTACGGCAGTAGAATTCAGTTATATTTCAAAAATAAGGCTGAACACACCACCTGGCACAAAAGTGAAGCTCTCTGGCACTGTGGACATAAAGAACGGATTCCTGCTCTTAAGTGACTCTAACACCACAGTTCTTGGTGGTGAAGTGGAACACCTAATTGACAAGTGGGCTTTACAGAGAGGCTTATTAAAG
TAACCAGTACTCTGCATTGTTTAACTTGGGCTTTATAGTTTCTTAATACTATGTTTGCTAGCCTAGGTATATTAGATGCATTTTTAATAGGATATTTCAACATAAAAGCGATAATCTCATGAATAGAGGCATCTGTTTTACAAAGAGCTTGTGATCTTGAGCTGTGGGTATCAGTACTTGGTGAGTTTTTGTAGACACTAATCTGT
AGTGCGGATGTGATCTGCTTGCGAACTCAAAGCTCTTAAATGGCCCGTTTCCCTGGTACTTGTGGAACCAGGACCCTCACACGCTGTGCTGAATGAGCAACATAAACAACTAACATAAGATACTTTCACCAAGAGCTTCCCTCAGGACTCTAGAGAAGATGGAAGCCATATATGTGACATACTGGGGTGAGCATGCCAACTCTTAG
CTATTTGTTATTATTTCAAGATATTTTTAAAAATACATTCTTCCTTTGCACATGACACTTGTTCCTTGTGATTTCTGGTTTTTAAAGGCATTAGCATTTTCATAAAATTTTATTAATTATTAATAAGTCATGAATTATTATAATGGATCACTTCTCTTTGTAGTTGTGATTGTTATTTGTGCTGTGTGGGTCAAAGTGCAAAATAG
AGAGTGGAAGTTTACAGTCACTCCTTCCACCACACAGGTGGTTGGCATTTTGAAAATTCAGGTTCATTATTATGAAGATGGTAATGTTCAGCTAGTGAGTCATAAAGATATACAAGATTCCCTCACAGTATCTGATGAGGTGCAAACAGCAAAAGAATTTATAAAGATTGTAGAAGCTGCAGAAAATGAATACCAGGCTGCCATCA
AGGGAGGGTTCCCTGAGACCATGGAGACTGGTTATCCTTCCTGCCAGAATTCCTATCCAGACTGTGTTGCAATATGCTAATCTCATTTATAGAGAAAGTGCATAAAAGCTATATTTTGAAGAATGAGTGGTTTCAAAAGAAAACTTCTGCCCTCCCTGTCTCCGCCTTCTCTCCTGTGGATACTGAAGCATTGGGTTGCGAACTAT
AATTCATCCACATGCATATACTTACCTGCAAATCTTTAGATTCTTAAAGAATCAGAAATACAGAATTCATGCAGAATTTACTCCACTCTAACCTGCAGTGCATAAACATTTTCCTTTTCTTTAGATTTTTCTTCTTCCTAGCCATTCCCCTAGTTTACCTAAAACAATATAGACTTGCTGTTTCTCTTGGTATCAGCTGCCTCCTG
TTCTCTGGACTTCTGGTGCAATATATGTGGGTCTGATATTCATCCAGTTGGTTGGTGTGCAGCTAGTGGAAAACCTCTCGTTCCTCCTAGAAGTGTTCAACATAAATATACAAACTGGAAAGCTTTTCTAGTAAAAAGACTTACTGGTGCCAAAACACTTCCTCCTGATTTCTCACAAAAGGTTTCTGAGAGTATGCAATATCCTT
GCAAGCAGGGGAACCTCTGTTACACTCATGCAGTAAAGGCGCCATCTTGGTTCCCTGGGTCACCTTCAGCTTTGGGCAGAGTCGTGCAGATTAAATAATACATAAAAGTAGGGACTATTGAACACCTTCTAATTCCAGATTTATTGCTCATTTTAGAATCACACCTTTTGGTTCAAACCTGAGTTTTAGAAACTAATGAACCAATA
ACTGGGGCATATAAAGTTTGCAAGACCAAGGGGCCTCTCTTCCCAGTGATGGCCGACTAGGCCGCCTTCTGCATTTTTCTTCTTTTTTTAAATTTGAAGCCATAAATTGAAGGAGGGTTACCTTTTTGGTAGCAAAAGAGGGAGGAGAGGTCAGGTACATACACACATTGCCCTAGATTAAATAAAGAAATGACAGGTCTAGATGA
AAGGCATCTTCAAAGAGATGAACCAATTAATATTGGAGAGAAACCCTATGAATGTGTTCAATATGATGGAGCTTTTGTAAGAAATAAACACCATCAGATACATAAAAGCACGCATACTGGATCCTTTATGTCTTATGCTGATCTTCGAATACATAGAAGAACACACACTGGAGAAAAAGTCTATGATGATAACCAATGTGGGAAAG
TAAATCCAGGACAGAAAGGTGGCGCTTATGTACTTAGAGGCACCGTCCAGTAACAGGGTTGTTCCCACATGCAGCCTCCGCACGGGTTAACAGCATCACACATAAATCTGCTTTCAGTTCCAACCAGCTTGGCTTTCAAAAATAGAGCTCCAAAAAAAAAAAAGGAAAAAAAAGATATATATGCTTTGTTATTAACAGAAGGCAGC
GAGAAGGAGAGACTGCGGTTGAAACAACAGGAATTATTTCGGCAGGACCTCTTCCTGATGGATGGGAGCAAGCCATGACTCAGGATGGAGAAGTTTACTACATAAACCATAAGAACAAGACCACATCCTGGCTGGACCCAAGGCTGGACCCTCGTTTTGTCACAACGATCAGACAACAACATGGCAGGACCCCCGGAAGGCCATGC
ATTCCATCAGCCGGACAGCAAAGAGCACTAAAGCAGAGAGATCCAGTTCAACGATATATGTCTCCCCTGAGAGACTGAAAAATCCATTTTGCCTTTATGACATAAAAGCTGAAATATATAGGCTACACCATTCGGAAACACTCCACAGAAACATCAGCAGCTCCAGTTTCCTCGTAGCCGGAGGCTACCAAGTAAAGTGAAGCCCC
CCAGCCCACAGCAAACACCAACAGCGTCTTACAAGATGGCCAAATGTGATGGTTGCAAGAGACAGGGTAAACTCAGTGAATCATTGAAATGGCGAGGTGACATAAAACACTTTTGTAACCTGCTTTGCATCTTGATGTTCTGTCATCAGCAAACTGTATGTGACCCACCTTTACAAAACAATGCAGGTTGCAAATTGCTTTATAAA
GTGATGAGGTCAACTTCTTGGTATATAGGTACTTGCAAGAGTCAGGATTTTCTCATTCTGCGTTTACCTTTGGTATAGAGAGCCATATAAGTCAGTCCAACATAAATGGTGCCCTGGTTCCACCCGCTGCACTCATCTCTATCATCCAGAAAGGCCTGCAGTATGTAGAGGCAGAAGTTAGCATAAATGAGGATGGCACCTTATTT
ATTTCCCATCAGTCACACAAGATTCTGTATGTTTATAATTTTGGTCTTGGTGTTTATCTCCTTTGGATGGCAGTTTCTGTCTTGTTAGTCTTGAATTTTCCATAAAGTGGATTTTGACTGAAGCGAGTACGACCTTATCCTGAACTCTGATATAAACAGTAACCATTACCACCAGTGGTTCTACTTTGAAGTCAGTGGGATGCGGC
TTTTAATCTGTACTGTTAACATCTGTGTGCACTCATTTTGTCTGATTACTTTAAAAACCAACACCTTCATTTGCTCACTATTAGAGTCATTGAAAAGTGTCATAAAAGGTAAGAGTTGTAGGAGTGTAAAGTGTGCTAACCTTGCTGTGTACAGCTTTCACTGCTTCTCTTCTTCTCTGTGGTTTGGATTTTAATAGCTTACATTT
AAAGTAGTGTAGAAGAGTCTGCCAAAGACTCTCTGAGCATCGAGTCTCAGCCACACTCAGCTGGAAACAGTGCCATGACATCTGATGCAGAAAACCATGGCATAAAAAGTGAAGGTGTGGCTTCACTGACCACAGAGGTTGTGTCCTGCAGCACTCACACCGTGGATAAGGAACAAGGGAGCCAGATCCCAGGAACACCCGAGAAC
ATATGCTTTATGGAACCATCACAGACTTCTGTACAGAGGAGAGCTGTCCGGTGATGTCAGCTGGACCAAAGTATGAATATCACTGGGCAGATGGAACAAACATAAAAAAGCCTATTAAGTGTTCTGCACCAAAGTATATTGATTACTTGATGACTTGGGTTCAGGACCAGCTGGATGATGAGACATTATTTCCATCAAAAATTGGT
GAAATAAACCCTCCCCACTGCTGCTTTTGGTCAGTATTTGTATCACAGCGAGAGAAAGCAAACTCGGACAGGTATTCATCAGCTGTACAAAGAGAAAAGGCATAAACTGCTGGAAGCTGTGTCCTTGGGTCATGGGCACTACTTCCCACAACACCCACTGGCTTTGCATGGAGACTCTGGACCTTCAGAGCGACACCCAGTTTTGC
AAACGTGTTCTTTTCTATGTTCAGAATCTCGTATTTGCTTTGTATTTTGTGCTATTATGTAAATAATGAATGGAAGGAAGAGAATGCATACCAATGGAAACATAAACTCATATTCTAATATGATGGGTGACACGTTTCTCCAACTAACGCAGAATTCATGCATTTGGGTTACAGCCGTTTTCTAGGAGGAAAGGTGTGTAAAGTTC
GGAGTGAGTACTAAAGGAGTGAGTACTAAGGGAGGTAGTTTTGTTGTTTTGTGTTGAAGAGATGGAGCTCTTAGTAATTCAGTAATTTAGTAATGAGTTCCATAAATATGTTCAAGATGATGTATGGTCTCTCCTGTTGCTACATAAACAAGTATATGTCTCCATGGTCAGTATTGCAAGCTGGTTTCAAACTGGATGTCTACAGC
TATAGAAAAGATAGATGTTTCTAGTACAGAGGGTTATGATTTGTTCATCACACAGCTCAAAGATGGTTTAAAAAATACATCTCATGAAACTGCAGCAAACCATAAAGTTGCTAAGGGGGCCACAGTTACATTTCATCTTCCTCATCACGTATTGAAGTCTATTGCCAGTGCCATTGTAAATGAACTTAAGAAAATAAATCAAAATG
GTTAGAATTAAGAATAGAGGAACTGAATAAAGAAATTAAAGCTTCCAAAGATCAGCTAGTCGCACAGGATGTCACAGCTAAAAATGCAATTCAGCAAATCCATAAAGAGATGGCCCAGCGGATGGACCACGTCGCCGCCATCTTTGTTGATGTGTCAGCTCCGCAGGGGTTTTGGGGGAAAACCTCCGCTGAGAGCCCGGGATCTG
AGCTGCCGATTGATAGCTTCACCATGCCGTCATACTCCAGGCGCATCTCCACAGCCACACCCTACATGAATGGAGAGACATCTACGAAATCCCTCTGGGTCATAAATAGTGCGCTCAGAATAAAAATTCTTTGTGCAACCTATGTAAATGTAAATATTCGAGACATTGATAAGGTCTATGTTCGAACAGGTATCTACCATGGAGGA
CCACATGTCTGTGACTCCATGTACTCATCCCAAGGTTGTATCTGGAGCCTGTGGGCTGGCTAGATGATATAGGTGACTGGCACCTATTAAGAGTATATAACATAAATACCATAAAAAGGAGGAAATAAAGATAAGTAAACATCTCATTTCTCAAAAAAAAAAAATGATGCCTGTGTTTATGTACAATTTAAATGATTACAGAGTGC
GGGGGGTGGTGCGCTTAAGAAAGGACCAAATGCCAAAGCATTGCAAGTCATGAAGCAGACATTACCCTATAGTGTGGCTGACCTTGAATGGGATGCAGGCCATAAAACCAATGTCCAGCAGTGCTACTGCTATTGTGGAGGCCCTGGAGAGTGGTATTTAAAGATGCTGCAGTGCTGCAAATGTAAGCAGTGGTTTCATGAAGCTT
AAGCAAAGGAAAAAAAATAATAAAAAGGGAAATAAAAAGTATATGGATGGGTTCAAACAAACAAAAACCAGGAGGATTTGAACGGGTGATTTTCAGATGCCATAAAACCGCTTGCCAGGGGAGGGCAGGGCTGACCTCTGACCTCTGCTGTGGTGGACAGTTGGAGCCCGGCAGAAACACGGACCTTGCTCACTGAGGTCCTTGGG
ATTAACAATATATTTCGTACAGTACAAAAGAAAAGCCCAGAATTGACACTGTTTTTATAACTTACAAAAGTCTATTTTAAATTTGAAATCACCATTGTTACATAAATGTGACATCGGATTTTCCATGTAGCAAACTATGGATACAAGTTTACTTAGTGAGGAAGATGTGTGTTCTGATGTGTATTCAGTTGGCATTGCCTTGAATC
ATTTTTATCTTTTTGTATCAAATCAGGTAGTTTTTTTCTTTCACTTTAAGTTATATACATTCACTGGTGAGTTGATAATTACTTGTTAAATGCCAGGAAACATAAAAAGTGAGTTGTTTTCAAGCCTTTGAGATTAATGAGTGGAGGAAAAATGACTTTTTGTGGATATTGAGATTTTTTTCTTGCCATTTTCTTTTTAAGACTGT
GCTCTTCAATGAACTAGCTAGCTCCTTTGAACATGAATTTAAGAAAGCTTCTGATGACGATGAGAAAAAGAGATTTACAAATGAGGACCACCTGGCAGTTCATAAACATAAGCATGAGATGACACTGAAATTTGGCCCAGCCCGAACGGACTCAGTCATCATTGCAGCTCTGCTCTGCTTTATGAAATATGGGAGACGACAGACCG
CCCCCACCTCACTCAACCCTTTTTGTTCTTACAGAGACAAGAGGCCTGCCTCAGTTTAGCACTTTAGTACCTCCACTGCTTCACTTGCTTCAGCCAAAGCCATAAAAAGCCTGCCTGAGTAGAAAAGATAATGCAGATGCCCTGCCTAGCCAGCCCTCTACTCTTCCACCCCTTTTCAAAATATGCAATAGCCTTGGTGCCTGTGC
AATGCTATAATTGTTAAAAGCTATTTTTAAATAACTCTTTGAATACCATATTATTTACTTGAGTATCTAAAATAATTCATTTAAATTGAGTAGTTTTAATCATAAACTATTTAACTTGCTTCAGTAAGCTAGGCTAAGATAACCAGCTTTGCAAATACTTCTAACTGATCCTGGCATTGCTGGTTTAAGGACTACTTCCAAGTAGT
AATGTAACATGTGTCATACTGGGGCCAGCGAGATGGCTCAGTAGGTAAAGGTGCTTGATGCTAAGCCCGGCAGCCTGTGTTTCATCTACAGGATGCACAACATAAAAGAAAAGATCTGATTCCCGCAGGTTCTCTTCTGACCTACACACACACACACTAAAATAACATTTAAAAATATGTGCCAAATTATATTTGTTCGGGTGCCA
AAATTTTTATGATGTTCAAATCTGTCTAATAATTTCCTATGTTTATTTGTTTGCTTGATTTGGTTTATTTTAAAGGTTTTTATTTTATTTATTTATTTTTCATAAATTCATTCTTTTTAATAGCTGAGTAGTACTCCATTGTGTAAATGTACCACATATTCTGTATCCATTCCTCTGTTGAGGGGCATCTGGGTTCTTTCCAGCTT
CAGGGTGTTGCTTTCAGCTGTGAACTTATATGACTCTTACTTTATTGTTTTTTTCTCATCTGTAAAACCAGACAGGGAACTCAGTACAAGTGGGAATGGTCATAAACTCCATTGCCTGTGCCCTTCTCATGGGCATCTCCTCTTCTCCACATGGAGACGGTTATCCCCATGTGTAAATGCTGCATCACTATCGCCAGATTTTGTGT
AATTCGAACCAACCATTTTGTATGTTACAAATTTGAATGAGTTCAATAATAACAGGCTATCATGCCTTTTTTAGTGTTTTTTAATTTTTAGAACTCGCCACATAAATTGTAAGTGATTGTGGGTCTCACAACACTAGCAACTTTTAAGTGTCTTAGCACCACACGCAGCGTGCCTGCTCCTAGCAACCGAGGGCTCCAAGGACAAC
TTTAGTACAACTGTAGGTGACGAGTAGTCAGTCATTGCTTGCTAGCCACACACCAGGGTTGATCCATTTTAAAACTTTTGGCATATTTGTCCTCCTGGGCCATAAATACAGAACCTTGTGTTTTAATTAGATTTTTGGAAAAAAAATAAAACGAGTAAAAGGAGGCACATGCATAATCTCCATGTAACAAGCCTTTAGCAGTGGGA
GGCCTGGCTCCCCAGCACCCCTGGCATCCGCGGCCATGGGGGTGGGCGGCACGGGTCAGCAGGGACTTCCGGGGAGCATGGTTTACAAGGAATGGGTTTACATAAAGCACTGTCCGCAGGGCTGGATTACTCCCCACCCAGTGCCCCCAGGTCAGTCCCCACAGCCAACACGCTGCCCACCGTGTACCCTCCTCCTCAGTCAGGGA
GCCCAGTTCTTGATGACCAGGTGAGAAGAGAGCCAAACCCTAGGGAGTGAGATGTCCAGCCTCTGCATTCATGAACAAGGACCTATCTGTCACCTGTTGTCATAAATAAGGTGATTTTTACTTTGCACATTTTAATTCAAGTGTATTGCCCTTTGTCATCACTGATGCTCTCTGTCCTTCTTCCTCTTCCTCTTCCTCCTTGAATC
GGATTGAGGCATCGCCCCAAAGATCACGCTCATCTTCCACATCATCAGATCATGGAAATTTCATGATGCCACCTGTAGGACCCCAGGCCACTTGTAGTGGCATAAAGGTTCCACCTAGGTCACCAAGGTCAACAATAGGTTCCCCAAGGCCATCAATGCCATCAAGCCCTTCTACCAAGTCTGATGGACATCATCAGTACAAGGAT
CACATTTATTTTATATGTATTTTTTCATAATCACTTATTTTCCCCAAAAATTGGCATGTTGAAATTAACCCAAAAGCCTAACTCTTAAATTTATTAAGGACATAAAGTGAGGCGATGGAGACTCTTGATGGCAGCTGTCACTTAACTCAGAACCCCTGCCTCTGAATAAGTACTGTTTACTGCTATAATTTTAAATGTCTGTAGCG
ATTATATGAAACTATTGTATAAAGGTATCCTGATTCTGATGAGCTTTAAACATTGTAAAATCTATTATATATCTTTATATTTAAGCCAAAAATGTTACAACATAAACTCTATAGCAGTCTTTTTGTCTTCCTGGGTTTTGGGGACCCAGACGTGCCTGGGGAATATATCTTTTTAAACTAGGTGAGTTTTATCAGGAAAGAAAATT
AAGTTTTCATAGTCGATTAGGGATTGTTTATAATCCCACATCAAAGATAAATGAAGAGAGCACAGTCATTTCTAGAGGAATTTTGGCAGCTTTCCTTACACATAAAAACAAGCACTTGAGAAGCTTTCTCAGGAGACTGGCAGAAGAAGAAACTGCTGAAGCGATTTATTCTGGGGATAAAGTTCAAACATTCCTTGCTGTGATGC
ACTGTTGCTTCGTGAAGCTATGGCTGCCTTAAGAAAATCAGCTCAAGATGTCCAGAAGTTCATGGATGCTGTCAACAAGAAAAGCAGTTCTCAAGATCTACATAAAGGTGATGCTGGGAGCAGAACTCCAAAAGACCAGAAGGGAAGTGACTAACTGTGAGTCTTTGGTGAAGGATTTCTACTCTAAGCTGGGACTACAGTATCAT
CATTATTTTAGTACTGTAAATTTGGGCATAATTTCCGAGTTTACTACTATTGCTACTGCTGGCATCTGTCTTTCTCCTTCTCTGTCATCTTTTTTATCCCCATAAATGTGCAATGTGGGGTGCATATGTCACAGACCAAACAAGACCACCAGCATGTTCTTGTCCACACTTTGGGAACAGCGTGCACTGTTTCATACACATCGGTC
GGAGACTATGGATGAGCTTGGCCTGCCAGACGCCATGAACATGGACTCAGCAGATCTCTTTGCTTCAGCAACAGAGGATATTATTAGTTCAGAATTCATCCATAAACTTGAAGCTCTACTGCAAAGAGCGTATCGTCTCCAAGAGGAGTTTGAGGCTACCCTTGGGGGATCTGACCCTAATTCCATTGCAAATGATACTGGTATGG
CAGAAACATTGTTGGAAAGCCCTGTGGATAGGTGGCAGACAGTGGAAGTCGAGGGTGCAGACGATATGGAATCAGAGCACAGTCCAAAGATGGGAAAGAGCATAAAAATAATATGTGCAATTGTGACTGTAATTCTTGCTTCTGTATCTATAATAAATGAACATGAGAACTATGGAGCCCTCCTGGAGTGTGCTGTTATATTGAAC
TTGTCTTTGGAAGCCTGTGTCCAAGCTCTCCCAATCTGTAGAATTATCTAGATATTTGAAGCCCCAGCTGACAGGCACTGGCAGTGCTCTACCCCTGTGCCATAAAGCTGGAAGAGCACAATGGCGTACTGTTCCAGGAGACACCAAATCAAGTACCAAGCGCTTCGTTCCATGGCCGGCAGCCCAACCATGTGTGGCTCCAGGAT
ACGGCCAGTGTGTTCCTAACAGATGGCAGTGTGACGGGGATCCTGATTGCGAAGACGGTTCTGATGAAAGCCCTGAACAGTGCCGTATGAGAACATGCCGCATAAATGAAATCAGCTGTGGCGCCCGTTCTACTCAGTGTATCCCCGTGTCCTGGAGATGCGATGGTGAAAATGATTGTGACAATGGAGAAGATGAAGAAAACTGT
TTGTGGTCGCAGAACGTGTCCTCTACCTTCCCAGCGCTGGGTACTGCGTGCTGCTGACCTTTGGATTTGGAGCTCTGAGCAGACACACTAAGAAAAAGGCCATAAACTATAATTACTACTATTCATTGAATGCCTGGCTGCTGCTGTGTCCCTGGTGGCTGTGTTTTGATTGGTCAATGGGCTGCATCCCCCTCATTAAGTCAGTT
TATAGTCTTGGCCTCAAATTTAGATGGGCACCGATCTCTGTCTCCCTAGTGCTATATACTACCATACCCAATCCTTTTTAATCTTTTGAGTTGGTGATTTCATAAAGTTACCAAGAGAAAAAAGTACAAGTCCATTGTAACTATAACCAAGTAACATTTTTCCTCTAACCATATCAAAACCTAGAAATTGCTATACTCTGTAGAGC
TTTACCCAGAAGTGCCTCACTGCTTTAAGCAGTCCTTTTTGGAGTGCAATGGTAGCTACAAGCAAATGAATCTTTTCAGCAGAATGAAGCTATTTTTCGGCATAAATGTTGAAGATTATATAGCACTGAAGACTTCCTGAATGATACAGGATAAACAAGATACCTCTGAATTTATCAAGCTTCTTGATGAGCATCATACCGATGTG
AGAAATTAACGAAGAAGATTTAAAGGAGTGTTTTCTTGATGATGTGATCAAGATACCCCCGGTGACAACATGGAACACATACCTACGATATTTTACTCTCCATAAAGGCTTACTGCTAGTGCTGATTTGGTGCGTACTGGTTTTTCTGGTTGAGGTGGCTGCTTCTTTATTTGTGTTATGGTTGCTTAAAAAGAACCCTGTTAACA
GTTGCAGTTTTCCTATAATGGTAAGTGCAGATGGAGAGGCCAGTCTGAGCAGCAACGAGGAGGTACAGTGAATTTTGATAATTGCAAAGTGGCCCACAGACATAAAAACATCTGAGTTATTGTGCATAGAGGACCATTGTTTATAGCAGGCATAGCCATGGGTTTCCCATTTATATCAATGGTACAGCTTTCAGGGAGGGTTTGAG
ATGCTATTGTTTATAGTTGTAAAGGGTGACAGTTCTAGACACCGATCCAGTCAGACTAGATGTATAGTATCCAATGATTTGAACTGAACCTGTTTTCCTTCATAAAGCCTAAAACTACATCCATAGTTTTTTGTGAACCTGAACATAACAGTTTATATGATGAGATACTGTTCTCTATTCTTTCAAGTTAGGAGTGATAGTGAATG
CATCTTAATAGTCATTTTCATGGTCACAAAATTTGTTCAGGACAGACATAGAAACAGAAGAAATAGACTTCGTAAAGATCAACTTAAAAAACTTCCCGTACATAAATTTAAAAAGGGAGATGAGTACGATGTGTGTGCTATCTGTCTGGAGGAGTATGAAGACGGAGATAAGCTAAGGATCCTCCCCTGCTCCCATGGTGACTCGG
CGCCAAGAGCTCAGGTAAGGTAATGTTTATTCACTGGGAATGCCTTCCCCAGCAAGACAGCTATGCTGACAGTCTTCAGTTTCCTCCCAGTTAGCTTAGACATAAATGATAAACTTACGACTTTAAAAAAAAAACTGAATTTGTTTGAATTTTTCATGTAAAACTGCTTTTCTTTCCCCCATACGAGCTCATTTGAAATGCCGTTG
TCTAAGCACCACACTGATTGATTGATGCCTTGATGTAAAAACAGTACATTTTATATACACGTGTCATGGTTAGCAGTTAGCGACTGGGCCAACACTTAGTCATAAAAGTTTACCTTTTATATGCTGTCTAATTATCAATTTTCCCCAAATTTTGCATTGTAGGACTACTGTTGAAGAGTTTTTGAAGAATACTGAAAACGGAATAA
TCAGCAAAACCTGGGGGATATCTTCCAGAATCAATGGGGTTTATCATTTATAAATGAGCCCAGTGCTGGCCCAGAGACTGTTATTGGAAAGTCATCAGATCATAAAGTGATGGAAGTGACATTTCAAGGAGAATATCCTGCCACTTTGGTTTCACAGGGTGCTGAAATAATTCCCTCAGGAACTGAGCATCCTGTGTTTCCCAAGG
ATGTTCTTGACCAAAATTCAAAGCAATTGAATATTACTCAAAGTATTAAAATGGAAACAGCCAATCTTCAGGATGATAGAAGTGGTTTAGAGCCCAAAAACATAAAACCCAAACACATAAAATCTGTAACTCATTCTAAACAAAGCATGACCACAGAGACACCCAGAAAAACTGTGGCAGCAAAGCATGAAGTAGGTCATAGCAAA
AAGAGGTGTCATTTTCCTCAGTGTTGTAGCCACCTATTTAGTTGCCCCAATAAATCAACCCCTAATCTATGCTCTTGCAAGCAAACCCAACTCAGTAGGTCATAAAACAAAGACAAGGAGGTACATGGAGGAACTTGTTGGAAAGAAGGTACAGTGGAAATGCGGGAAATAAAAGGGCAATGGTAGGTGAATATGATAAAAGAACA
AAAGCACAGAGCCGCCCAGCTCCGTCGATGAGCTGACCTTTATCCCCAGCCAGCCTTTCCTTACAGCCTTAGTTCAGATCTTCCCTGCCCTCTACCAGCACATAAAAGCTGGCTTCAGCATGGCCGACTTGCAGAAGCTGGGCGTCATCCTGCACAGCGCTGTCTCTGTCCCCATCAGTTCTGACGCCTCTCCTTTCATCCTTCCG
CTCCCCAGAGTCATTTCCTACTCCATGTGGATGACAGCAGGAGCAAGGGACTATCATTTGGGGCAGAAAATGGAGGTCTATAGCAGAGACTTCTTAGAAGCATAAAACCCTGTCCCGATGACGTCGAATTCGCCCATTGGTTTAGAAGGCTCAGACCTGTCTTCCATCAACACCATGATGTCAGCAGTAATGAGCGTAGCGAGTGT
CTAAGTTAGAATCAGAACTTAAGAGTCTCAAAGACCAGACAACTGACCTAAATAACTCTTTAGAAAAATGCAAAGAACACGAAAACAACTTGGAAGGGATCATAAAGCAGCAAGAAGCTGATATCCAAAATTGTAAGTTCAGTTGTGAACAGCTAGAGACTGACCTAGCGGCCTCCAGAGAACTCACCAGTCGGCTGCACGACGAA
TATTTGCTGAAACTTCCCTCCAGTGATTTTACTCATACATGTTAAGTTTCTGCAAAACTCAGAATATTTGCCAGCTTCTTATATTTTTACGTTTGTTCCCCATAAATGAAGAAAGGACCCCAAAGCAGTAAGAGGTCATTTGGCCTGGTCTCATTCGAAGCTGGATGGATGGTGACCCGAAATTGTAAGATTTAAGTATTTTGCTT
ATTGACATATGTAGTCATATATATCCCATCATCCATACAAGAGAGCTTAAAAGAGGCATCATGGCAATTAAAGCATCCCACTGAGAACTGATGCTTCATCCATAAAGTCCACTTACAGGAAAGTCTAGTTACTGTAACTTAGGACATGCCAAAAAGCTTAAAAAGGAAATTCATACCTGTGAGATAAAAAATATAAAGGGATGAGT
CCCGTACTTACTGCGGAGAATGAAATCAGATGTCAAGATGAGCCTTTCGTTGCCAGATAAAAATGAGCAGGTCTTATTTTGCCGTCTAACTGATGAGCAGCATAAAGTCTACCAGAATTTCATTGATTCTAAAGCAGTCTACAGGATTCTCAATGGAGAAAATCAGGTTTTCTCTGGACTTGTAGCGCTGAGGAAGATCTGCAACC
CCAATCTATTTAGAGCAACTATTGATCTCTCTTTGTTAAAGTTGTATTCATTGATACTGTAATAACATGTGACTGACTACTGTGGTGGTGTTATGCTTTGCATAAACTCACTAGCGTTTTAATCTGATGGCTAATGTTGTAACTTGTAGTATCTCCTTGTAGCTCAGTAACACTTAAAATTTGCTGATGTACTCCTGAATTGTTTC
GTTGTAAAGGTAAGTAGAAACCTGAGCCTCTGCACCAGGGCTTTCTGCCTGGCTTGCTGCAGGCCAGTGTTAAGTAGGATATCATCAGGTAAACAAAGCCCATAAACTTTAGTCACCTGCCTTCACTTTGGGACTTGCTGGCCAGATGGCTCAGTGGGTAAGAACACTGACTGCTCTTCCAAAGGTCCTGAGTTCAAATCCCAGCA
GTTGCTGTTTCTTTCTTTATGGAACAAAAAGAGAGAAAGAAAACTGTTGCATTTAATTTATTTGCACAAATGCAGAAAACGTATTCTATCTAAATTATTACATAAATATTGGAATGTATATTTTTCCACGGGGTGGGCGGGAGGCGGGCATTTCTGCGGACTTGTCTGTTCTGTGTTCATGCCGCTGCAGACACTGTGCAAGGTAG
CCTCTTTAAATAGGAGTCTGTCCAAAAACAGAGGTTATTGACATTCATTTGTAGCTGGTAATTTTCCATTTTTCTATCCACTGTCATTTTTTTCTTCTCACATAAAGTGCCTATCCAGCACGATATACTGGAGACAGTCTCAGACACTAGGGACTGCCACCATGTTGAGCACAGTTGATGTGGACAGATGAAGTTTGTCCTTTCAT
CTGCCCTGCAGTCCATGATGGCCATGCAAGAGGAAGAGCTGCAGGTGCAGGCTGCTGACTTGGAGTCCCTGACCAGGAATGTGCAGATAAAAGAAGATCTCATAAAGGAGACTCGGACACAGTTGCAGGGCTGGAGAAAGAACTGAGCAACGCCAAGGAGGAGCTCGAGCTCATGGCCAAAAAAGAAAGAGAAAGCCAGGGTTCTA
TGTGCTTTACTGTTCCCCCACCAAACAAAGAAGCAGTTGACTTTGCCAACAGGATTGAGCAACAGTATCAGAGTGTACTCACTCTCTGGCATGAGTCTCACATAAACATGAAGAGTGTCGTCTCCTGGCACTATCTAGTCAATGAAATCGACAGAATTCGAGCTAGTAATGTGGCTTCGGTAAAGACGATGTTGCCTGGCGAGCAC
TGATATCACATCCAACAAGAAGTTCTTCTCCCTTGCTGCAACCTACAGAGGTGCCATTGTGGGAATGATAGTAGCTGAAATAAAGAATAGGACCAAAATCCATAAAGAGGATGGAGATATTCTAGCCTCCAGCTTCTCTGTGGATACACAAGTTGCATACATCCTCAGTCTGGGAGTGGTGAAAGAGTTCAGGAAACACGGCATAG
CACTTTTGGTGATAGAATTTGCATTCATTTCTACTTTATAGAAGTTGCTGATATAACTCATGCTTTGTCAAAGCTGACTGAGCCAGCGCCAGTTCCAATTCATAAATTATCAGTTTCAAATATGGTACACACTGCAAAGAAGAAGATACGGAAGCACAGAGGGGAAGAGTCGCCGCTGAACAGTGATGTTCTCAATACTATTCTCT
AAACAGACAGGATTTACAAGCTAACCACGTCGTAGACTTCAGAAATGACTAGAAGGAATGTGCATAATCGAGACTGTAATCATGAACTAGGCAAATTCCACATAAACAATTGCTGCTCATTGTGCAACATTTTAACATAATAAAAATACTTTCTGCATGTGTGTGTGAGTTGAACATCTTGTCATCTTGTAGGATCCCAGTTCATT
CAATTATTTATACTTCACAGTGCCTTCCCAGACCTTCCACCTTAGGTTCTGCTGCAAAAAGCAACAGGGCTGAAGATGCTGCAAGCACCAAATCATAGCTCATAAAATCAGGTCCTGAGATAGTTACCCATAAAGAGGAATCCTTTGAGTGTATGCCATTGGTGAGCCGATGAGCATGGACCATAGAAGGGCTCAATGTAGAAGGA
TAACCTAAAGCCTTGTAGGTGGTGGTGTTAAATGGGTGAGGTGGAAACAAGAGCACGTATTAATGCCAGAGTCAATTCCAAAGGTTTAAAAGACCTCGGTCATAAATATGATAATGAAAGACAAAGTATTTATATTAAATCAGTTTAGTAGCTTTCAGTTTTGTGAAGATAGTTTTCAGCGCAGAAACAGACTTATAGATGAAGTT
CTGTTGGTCTTAACGCTGGCTAGGATTTCAAGAATTCGTTTTGGCATAGTCTACTTTTCACCTAATCCCCCCTTATTACCCCTTATATATGTATTTTAAGCATAAAATAAAGGCAGTCAATTCCTGGGTTGTGGTTTCAGTCACAGTGTAAGTGAGAAGCAGCCAGTCTATTGGATTCCTTCTCTGTTCAAAATGCGTTTATAAAG
TCCTGCCTCTGCTGAAAGTAAAAGGGGTGTGCTATCATACCTTGTGAGGGTAGGTAATTTTTAAGGCTATCTTACCTTGTGAAATAGTTCATAGTCATTCCATAAATTCACAAAATAAATTTGGAATTGCCATGAGCTTGAGAAGATGGACCTAGAAGAATGTGTGCAGCAAATCACAGATGAAGGTCTCATTACCATATGCAGAG
AAGAGCAGTCAGATATATCTATTTCTCCTAGAGCCTCAAAACATCATTATTCAAGGTCGAGGTCAAGGTCAAGAGAAAGAAAACGAAAATCAGCCCAGAGCATAAATACGGAGAGGCAGAACATGTTTTGCTGTACCTCTGTGCCAAGGGGATATTTTCATTAAAGAAGGTTAATTAGGTTCTCAGGGAAAAAGTTGGTCATGATT
CACCTCTCAAACTCCTTATATTCCTTTCAATTTGGGAGCCCTGTCCGCAATGAGTAATCAGCAGCTGGAGGATACCATACTTGCAGAACTTCTTCAGATACATAAAGAGCACATTGTGGGCTATCATGAACATGATTCTCTTTTGGATCACAAAGAAGAAGAAGAACTAACTGAAGAAGAAAGAAAAGCAGCTTGGGCTGAATATG
CTTGCCTTTTAAAAGCAGGTTGGCTTATATCTGTGGTGCCTGAGGACCTGAATGCAGTCCCTGCAGCTGTGGGAGAGAAGTCTAAGAATTGTATTGACTACATAAAAATACACAACAACATTTCAATGGCCTATTTAAGACTATTAGAGTAACAGCTTTTCAAGACGTAGGCAGCTCATAATTCCTTCCCCCAAACTGTTTTCACG
TGATTTTTATTCTAATATCCCTTAATTAAATTGCCAAAAATTAAAGTGCAATATTGTATTTTTAAGAACACATTTTAGATTTTTGTTGTTTCTTGGATCACATAAAATTAGGAAAAGATTAATGATCGACATCTAATTTCTATTGTTATTTTAAATTTAATTAGTAATGGTTATAGTAGTAACTACTCAAATGAGTTATTTTTGTG
CGAGGGCCAGTTCAGCATCAACAAGGTTCCCGGCAACTTCCATGTGTCCACACACAGTGCCACAGCGCAGCCACAGAACCCGGACATGACACATACCATCCATAAACTCTCCTTTGGGGATACGCTACAGGTCCAGAATGTTCACGGGGCTTTCAATGCTCTTGGGGGAGCAGACAGACTCACCTCCAACCGCCTGGCCTCCCATG
CGGAATATTAAGAGACTACGGGAATTTACTGCACGTTGCTCCCCACAAGACAGGCTTAGAACTGAAAAGCGTTTCTCTTGAAGGAAGCAAACGCCAAGTCCATAAATCCAGTCCAGCTTGGAAGGAGCTCCAGATGATGCCGCAGAAGGACTTGGACTTAAACCGTGAGCGAGAAAATAGGGTGATGACATTACAGTGGCTAATTT
CATTTCTTCTGATTCCTGTCTGATGAATCATTTTTGTTTGTTCGGTCTTCTGTGGTTCAGTGTTGTGGGAAGTGTGTATGTGGAAGAGGGTCCGTTGTTACATAAAGGGTTTCTTGACTGTGCTTTGGGTGTGAAGTCACCGCTGACATCTCATCTGAGGCTTCACTATATAATGTAGTCACTTTTTACCTAGGCTTGCTGTGGGA
AAGGAAACTGGAATATGGGGCCCCCGGGTGGACTCCAGGAGTTTAATTTCATTGTGCCAACTGGGAAAACTGGACTGATCATTGGAAAAGGAGGTGAAACCATAAAAAGCATAAGCCAACAGTCTGGTGCAAGAATAGAACTGCAGAGAAGCCCTCCACCTAATGCAGATCCCAATATGAAGTTATTTACAATTCGGGGCACTCCA
AGGAATCCCAGTGGATGAGAGTGCTGTGCATGTTCTTGTTGATAACAATGGGCAAGGTCTAGGGCAAGCATTGGTTCAGTTTAAAACTGAAGATGACGCACATAAATCTGAACACTTACACCGTAAAAAGCTGAATGGGAGAGAAGCTTTTGTTCATATAGTTACCCTAGAAGATATGAGAGAGATTGAGAAAAATCCCCCAGCCC
GAAAGAGCAAGCCCGTCTGGTAGATGAGCCCTGTGCCTTTTCCCTTACAGTGTGCCGCGTCCTCAGATACAAACAGTTCCACACTCCTTGAGAAGATTCACATAAAGAACCTAAACAAGAAAGTGGTAGCAGAAGAGAAGTGGATACCCCAGGAAGTGTGTGTGATGGAGCTAACAGGCTGTGGATCTTTTGCCTCCCATGTCTCC
CAAGTTAAATATAGCCGGCTGGTAAACGACACATAACAGCTCTGCCGACTAGGGAATGAAGAACAGTCCGAAGTGCTAAGAACTCCATGACAGAAGATGCCATAAAGTAACCACCTCCCCCTGCTATCTCTCAAGTTACCTTGACTTAACCTATTGCGTTACCTGCTCAGCACTGTGATCTTTTTTTTTCTCTCCAAAGGACCCGC
GGTGGTGGAAGCCTGCTGCAAGTTCTTGATGAAGCAGCTCCACCCGTCCAACTGCCTGGGGATTCGGTCCTTCGCGGATGCCCAAGGCTGCACAGATCTGCATAAAGTGGCTCACAATTACACGATGGAACATTTCATGGAAGTAATCAGGAACCAGGAGTTTGTGTTACTCCCAGCCAATGAGATCGCCAAGCTCTTGGCCAGCG
GCCCGACTCCCTTACGAGGCTGTGTGGTCCTTAGAATTCATGGATGAGAGGCAATAAAACCTTGAGGTTCCTTCCTGTTCTTTGTGATTGCCTAACAAGACATAAACTGGGTGTGATGAGATTGCTCAGTGGATAGAGCGCTGTGCAGCCTGAGTTTGATCACTGGAACCCATGCAGCAGTAGAAAAGACTAAGTTGTCCTCTGAC
TGATAGGAACACGCACCATTTTCCTTTAGTATAAACCTCAGATTGCTGCCATTTCTCACCTGACCCAAGCCAGCCTGCAGATGAACCTCAAAACTTGTCTCATAAACCATTCAAAGATATTAAAGTTCCAGAATGCTGCAGGGTAACTTAATGTATAAAGTATTTGTAAGAAGTATATATTGCATATATAGTAGTGTAGATCAGAA
GGTCCATCAGCTCCATTCCCCACTTGGCAGGAACAAGTTGAGGGTTATTGTCCACCCACAAAAAGGACTAGACATTATGTTCCTAGGTCCCACAACTCATCATAAAGAGATGGTTGTAGTTCTCATCAGGAACCGTGGGCAAGGGACTGTGCGTTCCTCAGCACTCGAAGCTCTTCCGTGAGACCATGCCCGCAGGGTGCTCTGGT
GAACTTTGCGATTTGCACATCTTGAGTTTATAATTTGTGTGATATTCCTGCAGTTTTTATCTAATAACATTGTGGGAAAGGTTTGGGAGGGTTACAAGAGCATAAATAAATGTAGCAAAATTACTTTCTAACCTGCCTAGACCCTAGGCCCTTCTTAGAAGGTTCTGTCCCCTTTGAGACTTCATTTTGTCATCTACCACATCTGT
GACTTCATACCATTGGAAGCAGGGAGAATAGTTAGAAAACTTATGAAGGAAGAGCTTGGGTTATGATTTTGTTGGTAACAGTGGGGAAGGTAGTTATTAGCATAAACTAGGCATGCTGAAGAGGCAGAGGCATATGGATCTCTATGCTCAAGGTCAGCCATGGAGGTCTGCATGGTGAGACCCTGTGTCTCACCAAACAAAACAAA
AAACCTACAAGACGGTTAGCACATTGGTGGTGGCTGACTCTCAGACCCCTGGAATCTACAGCTGCCGGGCCTTCAATAAAATAGGGACTGTGGAAAGAAACATAAAATTTTATGTCACAGGTATGACTTCTGCACTGAGAATGAAGAATCCTTTATCCTGGATCCCAGCAGCAACTTAGGAAACAGAATTGAGAGCATCTCTCAGC
ATGGGGACACACCTCATGATGGAGGCCACGGAGGAGGAGGACATGGTGACTGTGAAGAACTACAGAGAACTGGCCGGTTCTGCGGTGGATTAATTAAGGACATAAAGAGGAAAGCACCATTTTTTGCCAGTGACTTTTATGATGCTTTAAACATTCAGGCTCTCTCTGCGATTCTCTTCATTTATCTGGCAACCGTAACCAACGCC
CAGCCCCGTGGGGATGGAACGGGAGGTGACAGAGACCGTGGATGCCTTGCTGCCTCAGGAGGGGAGCAGAAGGGAAGAGACAGGCATACCCGTGAGTCCACATAAATCACCAGGTGGAAAGGTAGATGAGGAGGACCTCATCAGAGGTGAGGAGGAGGGAGAGGAAGAGGGAGAGGAGGAGGGAGAACGAGAAGAACAGGAAGAGG
TCTGTGGAATACTGAGTTTTCTAATGTGCCATTATCTATTTTTATTCTGCAGTTACGTTAAAAATACAGTACAATATTTTAAATAGACTAAATTGTTAAACATAAAAATTAAAAAAAAAGTAGTAGATGTGTGTAAGAAAACTTTGTAAAATAGTTATGAGTCCTACCCAGTAGCAACTTCTGGCGTTCAAGCAGGATTCCATTCT
AACCAGAATTTGTGAAATCCGTAGACCATGTTTTAATGTACTTTCAGCTCTCAACACTGTATACTTCAACAAGGATGGGCTTTTTTGACAGTAGACCCATCATAAAACCCAGATGGACTTCTGTGGTTGTTACAGAATAAACCTTATGTAGGAAGAGTTTCTTTTGATGTGTGATGCCGGCTTTCTGAGTAGAGTTAGGAAAATAA
ACTGTCTTTGTCAGCTCTGTGCACAGCCGATGTCTTCCAGCCCTAAAGAAGCCTCCTGCTCCAGCGTGTGCGGCTGCGACCTGGCCCAGGGGGGCTTCTTCATAAAGAACGGGGACTATCTGTGTACCCTGGACTACCAGAGGATGTATGGGACACGGTGCCACGGCTGTGGGGAGTTCGTGGAGGGCGAGGTGGTAACTGCCCTG
CTAAAACCAAAGACCTATAAATAAAAAATACAACTCGGTGTCCTTTATGAACGTGATGCAAGAGTTCTTACAGAACATGAGCTGAGTGATCATAGAAACACATAAAAGGACACTGTTAGGATTAAAGTTTAAGTTCAGGGACTTCATCTATTACCACGGTAACAGAGTCGACAGGTACTGAAAAATCGGCTCATGATTAAAATCTA
GGTTAAAAAATATTAATGAATTCTGATTGTTAAAAAAGTTACCTAACCAAAACAGACGCAAGGTTTTGTTTCTGCAGACTACTTGGCAATCAAAAGTGTTCATAAATTTAGTTTATCAGTTCTCAGGAAAATTATTATGAGAAAATTGTGTTAATTATATTCTTGCTCAGCATGTTTATTTTTGAAAGATACTTAGTCACTGAAAT
TTTGCTATTCTCATGGCCCACAGGGAAATTGCGGGCTGGCCAAGCTGGTATTCATCATTTACCGGAGCCTGGGACAATTCCTAAGCACTGAGAACGCAACCATAAAGCTGGGTGCAGACCTCATGGGTCGGAACAGCACCATTGCGGTGAACTCTCCCGTCATCTCCGTCTCCATCAATAAGGAGTCCAGCCGCGTGTACCTGACA
CCAAATCGTTGCCTTTCTGGTGGGAGGCTTGATCGGTCCAGCACCCACAACAGCAGTACCCTACACGGCAATAAAATGTGTGGATGTCCGTAAGAACCACCATAAAACAAGATGGCTGGCGCCTTGGGGACCTAACAAGTGTGACAAGATCCGTGACATCGAGGAAGCAATTCCAAGGGAAATTGAAGCAAATGACATTGTGTTTT
TGCCTTAAAGTCTTAGATCTTTTGTGAGATTAGAATGGAGAGACAAATTTTGCATATTTTCTCTAATGTGTGTAATCTAGTTTTAAAAACACACACACAACATAAAAATAGAAGGGAAATGGGAAAAAGAAAGGTGATGAGCATAAGAAAGAAAGTCACTTCATCTCCCTCACCTGGGAATGAGTATGTCTACATCCAGGGCAGGG
GCTTCAGCCAGTAGAAAGTTTCTGTTAGCTGGCCGGAAACTGCACTGGGTGTTTGGGTTCCCAGTATAGCCCTGAATCTTTCTCAGGGTGAGCTTCTAACCATAAAAACTATGTTCTGGGTTGGCATACCTTCAGATAACAAGTTAGCTTGAAGTGTAACTACAGAAGCCAGAAGGCAAGGTTCCCAGACCTGTGTATGGACTTTG
CCTGGGAGCTAAATGTCTTCTTTCACTTAAATAAAAAAGATTATAGATAGCCTCAAACTCTATTAGGTGACATGAGTGCCGAGCTCAGCGTTAGTAGTGACATAAAACTGACACAGAAGATAGCTGTAGTCTGAGTCCAAGACCAACACCGCCTGCCACTGCTGCCTGTGCAGACATCTGGCACTCCACAGGAGAGCCATGGTCTC
GCTCACACAAGCGGGTGTGGACACCATCCTCGTTGAGTAGCAGCTTCTCGGGCAGAACTTTTATACTGATCTTGGAGGAGATTTACACGCCATTTCTAATCATAAATTAGTTAGTTAGCTCCTCATGGTCTTTTGACTTAAAATATTATCTGTTGTGTGTTTTGAGGTTGAACAAACCAGTTCTCATTATAAGACATGGCTATTAA
ATTATGTTCGAACCAAGGTGGCTGACTATATGAACCATCTCATTGACATTGGCGTAGCAGGGTTCAGACTTGATGCTTCTAAGCACATGTGGCCTGGAGACATAAAGGCAATTTTGGACAAACTGCATAATCTCAATACAAAATGGTTCTCCCAAGGAAGCAGACCTTTCATTTTCCAAGAGGTCCGTATTTATGTGGATGCTGTC
GTAAGAGGGAAGCCGGGTCCATCACGCCAGGTCACATGTAACTGCTGTCTCAATGAGTCTTCCCACTCTCTGGACACTACCTAGTTTAATTTCCATCGTACATAAAGATAGTTGTTCCACAAGCAAATATGGTCAGAAGCCTCAAGTGAAGGGTATTGCAGCTTGTAAAAGTAATTTCCAAAATGAAACACATTCATCATAAACAA
TGGCTTTTGTCCTCACCGGTGTGCTTGTCTCTCTGCTACTCCCTGGCTCCCCACCCCCCAACATCATTATTATTTTTAGCTGTGGTAAAAATATACATAACATAAAAATTACCATCGTAACAATTTTCTGGTGTGTTCTGGTGACATTTATTAAATCCATCCCTAATGTGGACCATTTACCATCTGTTACCCTAGCTCTTCTCACC
ACATAATGGGAACCCGTCCCTGGTTGATTTGAATGAAGAAATGCACCACATGGATGTAGAGGAGTCACAGTGTCTTAGGTTATGTCCATTCTTAGAGGATCATAAAGAAGACATTCTGTGTGGCCCAGTATGGCTTGCTAGTGGTCTGGACCTATCAGGTCATGCTGGGATGTTGACGTTGACAAGCCCCAAACTTGTTAAAGGTA
TAGTTGAGAGCTGTATTCGATTCATCAATTTATATGGCCCCCCTGTCTTCCCCCTAAACCACAGAAAATGAGGAGACCTAGGCCTCTTTCAGTGTATAGCCATAAACTCTTTAACGGCAGTATGGAAGCGTTCATTAAGGGGAGAGAGCAGAGTGCGGCACGACCAGAAATTTAAAGAATATGTGAATGGCAGTAACCTCATCACC
GGGCTCCATGCGAGGAAGCCGCCACCACGGGATGCGGATCATCATCCCTCCGCGAAAGTGTACGGCCCCCACCCGCATCACGTGCCGCCTGGTAAAGAGACATAAACTGGCCAACCCACCCCCCATGGTGGAAGGAGAGGGATTAGCCAGTAGGCTGGTAGAAATGGGTCCTGCGGGGGCACAATTTTTAGGGCCCGTCATTGTGG
TGTTTTTCTGAATCTTAAAAAGCCAAGTTGGGTCAGGACTCCAGTCCCCATGCCATTCATCTCTGTCTCTTCTTTTATGACCATAACTCTTGGTTCAGAACATAAATCAGCAATTCTTAAGGTCCCTGAGAGTCTCACACTCAATTCCAGCAGCATCTCTAAATGCCCAGATTCCCTGAAGTCTGAAAGTAGCCTGGGTGCCCTCA
GTGCTCTTGAGTAGCGTGGGCTAGCCAATCTGCCATTCATGGTGTTATAAACTCGGAATTCCATATGTAATAGGATGCAAGTCTAAGCGTTTCATGTGGACATAAATGTATCTAAATAAAACTTCCCCTAGCACTGTGGCTGACCTCACCCTTACTTTTATACTTTAGTATGAAACTGATGAGAACTTTGGTAGTGAGTATTTTTT
TTTGAGGGCACCGTGGTCTATGGTGTGAGTTCCAGGACAGCCAAGGCTACACAGAGAAACCCTGTCTTGAAAAACAAAAAACAAAATGTATATACACACACATAAACACATGTATATGTATGTATTTTGAACCTTTTAAATTTAAAACATCTTAGGCCAGGCATGGTAGCATATGCCTTTAATCCCAGTATGTGGGAGGCAGAGAC
TTATGCACGTTATAAGTAGGGTAAGTCCTGTTTTCTGAGTTTAATATCACAATCACATCATCGAAAGAACTAGCAAGAAAACTGAAGTATATTAGCATTACATAAAAGCCTGCAGAAAGGTACCGCCTCTAGCTGGAGCTAGTGGCAGAAGCCATCAGGTCCCTCATTCAGTGTGTGCTTGTTTACAGGGCTATGAGATCCACATG
CACACACAATCATGCACAGGCACATATGCACACACGTGTACTAAATACAAGCGACAGACACATTACACAAACTTCACCTATATGCACCAGATACCATATACATAAATACACACATGTGCCATGCATTCACCAAATAGATACACAGACACATACACACACAAATATATACAAATAAACAAGCACACACAGATACGCACACATAGACA
TTTCAGTATTTTACAAGTTTGTGTTGGGTTGCGTATATCACATTCCTCAGCTACATGCAGGTTAGTGGGCTGCAGGTTGGCTGTGCCTGTTAGAATTGAACATAAACGGGGAGGAGGGCACCATCTAGCTCATGACACACCTAAGACCTAGGCCAGTCTGGGCTGACTAGATGTCACTCCATCTGCTTCTGCCCTGGGGCTTGGCA
CTGCACCAGGGTTAGATCTAATCCCAGGAAAATGACCAGAGATAAAGTTATATTCAGTTTAGTGTCAGATGAGTTTTGGAGCCATATACCATAATGAATTCATAAAAATCAATATAAAATATTTTCACTCAAGATTCTGGTAACGAGCATATGTTTGTGAGCTACTTCTTTTTCTGTGTCAGACTTAGTCACGAGCAATGTGTTTA
CACAGTTACTATTCTGGGAATGTTCTACTATAAGTGATACTTTATATAATATTGCTTATAATACTTAACAGGCTGTATGCAGACATTGAGTAGCATCCATCATAAAGTTATAGAATATTCAGCTGAAACTACTGAATATGGAGACAAAATAAAAATTGAAAGCCTCAGTTATCAGTTATCCAGCTGGCCATAGCCTTCTGGAATCT
GTTTCATCTGCCCCAGGCACTGTGAGCAGTGTCCTGCTAATGTGCTCTTGGATAATCCTGTACCCTGAAACTCTCGATGGAACACACCAATGTCATGTCACATAAACCAGAGGTAACACTTATCTGATTGCAGCCTTAGAACTCTTAATTTTAGTTTTATTTGAAAAGGACCCCATTTTTAATAGCGCTTGAAATACCCCCAAAAG
GATGGACATATTCAGCGAAGTTATGGGCAGGGACAAATCGGCCACGTACATCTGGAAGAACAACTTTCATGAAAAGGGACCTGGTGAGACAGAAGAGTCCCATAAAGAAAGTTCACAACATGTCACCCAATTGGTCTTGTCTAACAAAAGTATTTGCATCATGCAAAAATGGGGTGGAAAGAGAGAAGTCATGTACACAGCCTTCA
TGGAACCATTTTTTATTCAATGTGAAATTCCTGAACTTGCAATCAAGCTCGTGACAGCTGTGGGCATCGGAGCCCTGTCCTATGCAGAATTAGGTACAAGCATAAAGAAATCTGGTGGTCATTACACATACATTCTGGAGGTCTTTGGTCCTTTGCTGGCTTTTGTTCGAGTCTGGGTGGAACTGCTCGTAATACTTAAATACGGA
CTGTCTTTTTAATCTTGAGCTCATATGCTGTGTTATGTTGCTGTAGTGTAGTTAATGGTTCTAAGTTTGGTATGTTTCATTTTGAGAGCAAAGCTGAAAACATAAAAGAATGTATCTCTCTAGCCACCGCGACTGCGAGTCAGGGTGTGGAGAACAATTTTAGGCTAAATCTGAACATTCCCACGATTGTCATGGGAAATGTTAGA
TAGACCTCCGTCACATCACTGAACTGGATAATGAAACCGTGATGGAAATCGTCAAGAGGTGCAAAAATCTCAGCTCTCTGAATCTCTGTCTGAACTGGATCATAAACGACAGGTGACAGATCAGTCAGTGAAGGCATTTGCTGAGCACTGTCCTGAACTCCAGTATGTTGGCTTCATGGGTTGTTCAGTTACTTCCAAAGGAGTCA
ACCTATGCCAAGAATCAATGAGGATAATGCAAGCTGCACTAAAGAAATGGAATGGAATTGGCAAGATACTTGTAGTTGCTTTCGTGAAACTCAAGCTAACCATAAAAAGAATTATGATGTATTTATATAGTTTTAGAAGAGATACCCATGTTTATAAACCAGCATTTGGCCAAAATCACACTGTAAGGAAATTGAAGTTGTGGAGA
AATCTTTGTTGTAGATAAATGTAGTTGCCGGCATCTTCCAATATAAATTCAGACCTTCATCTTTTTGCAAATCTGTACTACTCTTTTCCCAGACCCAATACATAAATTTACTCAGTAAAATAACAGCAGTCAGGTATAAAATGATGTAACTAAGACCTGTAATATTTGCACTCTGGAAGTGGAAGCAGAAGACAGTTCAAGGCCAG
GAATCGAGTGCCTACTGTTTGCCAGACACTTTACCAAAGGCTGCCAAGGTCCTTGCTCTTAGGGAACTCGTTTTCTAGAGAGAGGGCATGCAAATAAGATCATAAATAAAATAATTTATGCTGAGGGGCTATCAGCTACACTGTTCTCTATAACTGCCTGGACTTCCCTGCGGGGGTGGTGCCTGTCACCACTGTGACCGCTGAGG
ATCGTTGGCTCCTCCGCCGCCGGCTTAGTCTTCCTCATCGCTGTGGTCGTCATTGCCATCGTATGTAACAGCAGGAGCTCAGTGAGTACAACGCCACGGCCATAAAAAGCCCCACCAACACAGTCACTGTGCAGGGCCTCAAAGCCGGCGCCATCTATGTCTTCCAGGTGCGGGCACGCACCGTTGCAGGCTATGGGCGCTACAGT
GAATGTTTGGGGAAGGGTTTTTTTTAGAGTCTTGGGGGAACGGAAGGATACACACAGAGAATATGGCCGTTTTGTTTTGTTTTGTTTTTGAAGCAAAAAACATAAAACCTCACCACTGCCTGCTGAACCTAGAACCTTTTGTTGGGGCTGAGTGAGGCTCCGAGGTGGGCGGGCCCCTCCAGGAGGAGTGTATGTGTGAGTGTCTG
GGCCAGATGGGAGCTGTTTTGGGATTTTACACTGACAGAAGACTAGAACAAAGAGCTAAAAATCAAGAATGAGAAAAGAAAACAGAATTATGAAAATGTTCATAAAAGATTAGTTTTTGGTTACATTTTATTCAATTCTGGATACATTTACTCTGTACTGATGATACATTTTCTAAGCTGCTGTATGCTCTTCTCAGGAAAGAGTT
CCTAGACAATGACTTAAGTCGAGAGCAGCTAACAGAGGGAGAGGAAATTGCACAAGAGATTGACGGGAGATTCACAAGCATCCCTTGTAGCCAGCCCCAGCATAAACTTGAGCTCTTTCATCCCTTTTTTAAAGATGTGGTGGAGAAAAAGAACATAATTGAGGCCACACATATGTATGATAATGTAGCTGAGGCCTGCAGCACCA
TGAATATATATATATATATGTGCTAGATGAAAAATAAGGCCTATGACAAAGGGTTTACTTTACTTAGCTATTATGTGACAGCTGAAAATAGAGCGACCTTCATAAAAATATCCAAAGGAACACAGGTATGAACTTTGAGGGTCATGGTTCTTTTGAAAATAATCAGAATGAGCACTTTAAAAAAAAAAAACAAAAAAAAAGTTAGG
ATGACTATCGAAAAATCAAGAGCCAGAACCGAAATGGAGCTGAACTTGTAGTGGACAAAGCCATGGAGTTAAAGTTCGTTGGTGGTGTGTATGGTGGAAACATAAAGCCAACTCCTTTTTTGTGTTTAACCTTGAAAATGCTTCAGATTCAACCTGAGAAGGATATCATTGTTGAGTTCATAAAAAATGAAGATTTCACAATTTGC
TATCAGGAGGGAGTCAGGCCACAGGCAGATGGCCTTCCCACGAGAATACATTTTGAATCATACCTGACTCACATTCAAAGCAGTTTCTTCCTCCTGACCTCATAAAGAAAGTTTGGTGAGGGTAATGTGATATTTGTGTTTGGTTTTTATAAAACCTTCCCCTGGGCAGCAGCAGCTGGAAGTCCCCCACTGGCCGATGGGCAGCT
CTGAAAAGTCTAAATTGGCAGAGATGGAGGAAATTAAATGTAGACAAGAAAAAGAAATCACAAAACTCAATGAGGAGCTCAAGTCGCACAAACAAGAAAGCATAAAGGAAATAACAAATCTCAAGGATGCCAAGCAACTTTTGATTCAACAGAAATTAGAACTTCAAGGCAGAGTGGACTCACTGAAGGCAGCTCTTGAGCAGGAG
CAGGTCAAAGGAAGGAAATGAGTGCCTACTTTCAAAAACACGGAAATGTCTTTCCGATATTGTCCGTGTATGCTTCTTTGAGGCAGGACGAAGTATAGCCCATAAATGTGCTCGGTTTCTAGCCTTGTGCATTAGGAATGGCAAATGCGAGCCCTGTCAGCCTGGATTTGGATCGGTTCTATTGAAGGCTTTACTTGATAATATGT
ATGAAGATGTAAAAGAAAAGAGAAAAACTGCAGAAAAGAAGGAGAAAGATGAGCACATGAAATCATCTGAACACAGGGTGATTGGAAGTAGAAGTAAAATCATAAATGGCATTGTCCAAAAACAAGACATGGTTACAGAGGAGTTGGAAAAACAGGGGACAAAACCAGGGAGATCGAGTACTAGAAAGAGATCAAGATCAAGGTCA
TAAATATAAAACAAAATAAAAAACCAAAATCCAGTGTCACACAGGCCTGGGATTTTATAAAAAATAAAAATAAAAAGATTAAAAATGCAAAAGTCTGTTACATAAAGCATCCTAGCTGGTCCTTTCAGCATGCTCTGACCAGAAGTTGCCAGTTCCTATGATGGCGCTAGAAGGGGGTTGGCCTTTATCTTCTGTGTGTCCTCCAT
GACGGGAGGGATGCTGATAAAAACTATTTTATTAGGTAAATATAGGAGAAAAACTCGGAAACCCTAGTTACTAGTCTTAAATTTTCTTTGGCTTACTCCACATAAATTAAACCCACAGAAAGCTGACAAAATCTTTGTTAGACTGAGTTACCCTTTCCCTGAAATCACAAGCTGAGTTTCTTAATAGGCTTTCAATCAGCTTTTTA
GGTGAAGGAAATAAAAAGGCTTTTAAATTTTTGTTTGTTTTAAATCTTTGTAAAGTTATTATTCCAGAGAGTATACTGATATCTTACAACTTACCTAAATCATAAATTAATCAAAATGCACTTTTTAATAAAAACTTATACTGAAAGTGATTCTCCTCGGCGGCTCTGGTGGTACCACTGGATTTGCTGGCTCCTCAGCGTCGTTG
AAAAGAGGAGATCACCAAGAAGCATCAGTATGAGATTAGGGATTGTTGGCCACCTGTACTGTCTGGAGGAATCAGCCCTTGCATTATCATTGAAACACCCCATAAAGAAATAGGAACAAGTGACTTCTCTAGATTTACAAATTACAGATTTAAAAATCTTTTTATTAATCCCTCACCTCTGCCAGATTTAAGGTGGGCATGTTCAC
AGGTGGGGACCTGGGAGGCAGAGGCAGGTGAATATCTGAGTTTGAGGCTACCCTGGTCTACATATAGAGTGAGTAAGGGCTTCACAGCAAAGCCCTGCCTCATAAATATACAGTTCTATTTGAGGATAAATGTATTGAATACTAGGAAAATAACACTTTCAATGCTTTTATTGGAAAATTCTTAAGAGTATTTCAAACATTTATTA
GCGTACATTCTCTCCAGCCCCAAACAGGCCAAGGACTGTACATCTCTGTTCCCCTCTTTGTTCTTGTTACAGTATGAAGCTTGAGATTTGGGATTTGCATCATAAAATGAATATTTAAAAAAGTAACAGCCATAACAGCCTCCCTGGGAGCTGAGTGGCTCAGCCTCCTCATGAGCAGTGGAGATAATTAGTATCATATTTTACAT
ACAAGGACAAAATCAGTTGTATTTACAAAACTCTTAACTCGGTATTTTTTTTTTAAACTGAATCCTGTTTTGTAAATAATATACATTTAATGTTGCTTAGCATAAAAAATACTTTCTTACAGTAATCTTCTTTAAATTGGGTATATGAAAACATTACCAACTCTTGTTTTTCTATAAAGAAATACAGTTAATAACAAGGTTTCAAA
GATATGAGGAAGCCATCAAGCAGGCACGTAGCACACAGCCAGCCCTTCCAGAGGTTTCCAGTGTGCACAGTCAGCAGATGGACGACCTCTTCGACATCCTCATAAAGAGTGGAGGGATTTCCTTCCCAATAAAAGAAGAGCCTTCTCCAATTTCCAAGATGAAACCAGTGACAGCCAGCATCACCACAATGCCAGTCAATACCGTG
GTGACGTTCTCGAAATGGCAAACGCTGCTGCTTTTCCTTATTTGGAATCCTAAAATCAAAAGTTGCATTAAACTTACTGTGTTCTCTTCTCCCTCTCAGCCATAAATGTAAAATTCAGTAAGTAAAAATATTTAAAGAGTGTATCAGCCCTTTGGCCAGTGAGATAGCTCAGTAGATAAAGGCATTTGCTGCCAAGTCCTCAACCT
GCGCTATGCTGGACCAGTTAATGGGCACCTCTCGGGACGGGCCCTGGTGGTGGCAACCGCCTGTGTGCCACTGAAAATCGTGCCGATGCCTGGCATACTGCATAAATGGAAGCAGGGTACCGCGTGAGTTGAAACATTGGTCACACTATATAAAGTTTGTATATGTGAATCAGTGTAACTCAAACCCATGTAACTGGGGGGTCTGT
AGATGACACCAAGTCCCTTCCACAGAGTTCCTGGGGCAACTGGAGTTCCTGGAAAGAAGTTAATGTCTTGGAGGAGCCTTTACCATTGACTCCTGAGATACATAAAGTTTCTTTTCAATTGAAACTTCAAGAAGTGAATTTAGAATGGACTGTCCCAGCCCTTACTCATGAAGAATTAAACATGATATTTCAGATAGAGATCAGTA
GTGTTACATGAGAGGGTTTTTTCGGTTTTGTTTTTTTAAACAAAGACTCGTAGAGATGAAAAAATTACTAATGAAATTGTGTACGTGTCTGTGCGTGCAACATAAAAACAGTAGTACCAAGAAGCTCTTTTGGTCCCTGTAAAACTGCAAATTGATGTATTAATTATAAATAAAAAACACAGTGACTGTGACACAGATTGACCACT
TTGCTTCTTGTTTAGAGCTGGCTACTCTAAAACTGGGTAGGTAGCCCAGGCTGGCCTGGAACTCGTGGCAACCCTCCTGCTTCTGCCTCAGACTTCTTTCCATAAATATTAGGGAGGAAATTCTGCTCCTAGGGACGTTCATGAAGGAGCACTGCAAATTCAAGGCCTGAATTGTCTTGTCTCGAATAACGAGAAGGGGAGGAAGG
TAAATGAGGTTCTAGTAAAATTGCCCACGGACCCTTCTGGAGATGAGCCTATCTTCCACATTTCCCACATCGACCGGGTCTACACCCTCCGAGCAGAGAGCATAAATGAGAGGACTGCCTGGGTGCAGAAAATCAAGGCGGCGTCTGAGCTCTACATAGAGACGGAGAAAAAGAAGCGAGAGAAGGCGTACCTGGGCCGTTCCCAG
AAGGAGCCATATACCATATGATTCCTAGATCTGGTCTAAATTAATCCCCCATGCCCCCGAAAAAAACCAACCTGCTCTGAAACTTTTGGCATACTCAAGTCATAAATAATAGGACCATTAAAACAATACATTAGTCTCTGACCCTCTGAACGTAGCCATTGGAAGAACCGAGTGCCCTGTGAACAGGAGAGGACGTAACTACGTTT
CCTGGTGGCTCAATTTCAGGGGATTTGACACCCTGTTCTGACCTCCTCAAGCGTCAGGCACACATGTAGTGTATAGATATACATGCAGACAAAACATACACATAAAATAATCTAAAACCAGTAAGAAAGAAAAGAAAGAGGAAGAGAGAGAAGAAAGGGTATACTAGCTTCAAGATGAAACATTCTCTCTGACTAAAAAGCTCTTG
AAACATTGCAATTTGTTACAGTAAAGCTATCTGGAGAGAACACAAAAATAATTTTGGCATACAGTAGAGACCATTTGTAATTCTCGATGATCAAGGAATCCATAAAAATAAACTATGGAGTCCTCTACTGACATTATTTGGTTTGACCGCCAAGTTTTATTTAGTTTAGGGAGTTTAAAATTTGTTCATATTGTTTGGATGACAAT
ACAACAACTCAGGTCAATCAGCTATCAAACACAATGTGAAGTCCTTAATCACAGGGCCTAGCAAACTACCCCGTGGAATGCTGGAAATTGTACCAGAGAACATAAAAGTAGTAGAACGGGGAAAATATGAGGATGTGAAAGCAGGCGAGCCAGTGCGAGCCCGGCACACGTCAGTGGTGAGCTCTGGCCCCTCCGTTCTCAGGTCT
CCTCTGTTAACTCCAGTTCCAAGGATCTAGTCACTCCCTTCTGGCCTCTAGTCACAGCACCCATATGGCATACATACATGCAGCCCAAAAACCCTATGTTCATAAAGAAATCTTAAAAGAAAAAAATGCAAAACCAGAACTGGAGTGAAACATGTAGTGGTCATGGAGTGAGCTAGTGTGTGCTGTGGAGGTGGGAGGACTCTAGT
CAGCCGAGATCAACGTGGAGAGAGATGAGAAGCTGATCAAGCTCCGGGAGTGTGAACTGAGTCCCGGTGTGAACAGAGACCTGACCCGTCGTGTCCGCAACATAAATGGCATTACACAGCACAAGCAGATAGTGCGCAATGACATCAAGTTGGCAGCCAAGCTAATCCACACACTGGATGACAGGACCCAGCTCTGGGCCTCTGAG
AAGGAAACTGGAATATGGGGCCCCCGGGTGGACTCCAGGAGTTTAATTTCATTGTGCCAACTGGGAAAACTGGACTGATCATTGGAAAAGGAGGTGAAACCATAAAAAGCATAAGCCAACAGTCTGGTGCAAGAATAGAACTGCAGAGAAGCCCTCCACCTAATGCAGATCCCAATATGAAGTTATTTACAATTCGGGGCACTCCA
ACTTCTGGATCATCTTCAAATTTTGGGAGACTCTGTGGCTTTGTTGATTATTGTTTCAGTGTCAGTCCCCAAATCAGTGGCTGTAGTTTCCTAACAGTATCATAAAGAATCAAATAAACTTGCTACTCTTTTGTCTTGATATTCTAGCTAGACCAAAGGCCAGCCATCTTAATAGAGTGAGCTTTTCCTTTATATATTCTAATATA
GGCTTACAACTATCTATAACTCAGTTCCTAGGGATCTAAGCCCTTTCTTGGCTTCTGTAGGCACTGTGCCAATGTAGAACACAGACACAGTCAAAACACTCATAAACATAAAATAAAAATGAAGGGAAAGATAAAACAGACATTATTGTGGTGCAGTGCCCCTGACTGTACAGGAATACATGCAGTTTTACAGAGACCTGCTCTCT
AGGGAAGTATCGAGTCTACCACAATCAATACTCGACCAATTCATTTGCTCTGAATAAACACCAGCACAGAGAAGACCATGATAAGAGGAGGCATCTTGCACATAAATTCTGTCTCACTCCAGCTGGGGAGTTCAAATGGAACGGGTCTGTTCACGGGTCCAAAGTCCTTACCATCTCAACCCTGAGACTCACCATCACACAGCTAG
TTTTTTTGATGCATTCAGAAAATTTCTGACTTTTCTGTATCGTTATTCCATCTCTGGACCTCATGCCCTTCCAATTGAAAAGCATATTTCTCATTTTATGCATAAAGTTCCCTTTCCATCTCCTCAGAGGCCACGGATTTTAGTTCAGGTATCCCCACATGATAATTTGATTCTCAGTCAGCCTGTTTCTTCCCCTCTTCCATTAA
TTCACATAACTAAGCCATTCAGTACTTTTTGAAACTGACTTAGTAACAGGAGTCATTGTAAGCTCCATAGAAGGCAAGACGCATTCCACATCTTGTCCCACATAAATTATAATGTTTAATGTTTTGAAAATGGATTATAGGTATTTTTAAGTTTTCATAAAGTATTTCTTATATTTGTCATTGTGAATTATATGTAATTCTAATAG
CAATGTGTGTCATTTTATGACACTCATGGAAAACAGTGATTTTTTTTTACCCTAAAGAAAAACAAATAAAAATAACCCAAAATATTCTTTTTTTAAAAGGCATAAATATTGGGTAAATTGTAATATGGCCTAACAGTGTTTGCAGATAAAAGTTATTGTATACACCCAGATACTTAGATAAGAGCAGGGATCCACACTGCCATTGA
AGATTCTGTTCATCCCTTCTGAAAATGAAAAGATTTCTAAGCAGTTTCACCTCCGTTATGATATTGTGAGAGACCGTTACATTCGTGTCTCAGACAACAACATAAACATTTCTGGATGGGAGAATGGTGTGTGGAAAATGGAATCCATATTCAGAAAAGTCGAGAAAGACTGGAACATGGTTTATTTGGCCCGAAAAGAAGGATCA
CCCTCCCCTCTCCCACTGCTTCCCTTCAGGTGTTTTGACGTTTTTTTGTTTGTTTGTTTGTTTTTTTTAAATAGTGCCTTTGTCTTATTTCAAGGGTGTTCATAAATGGTATTTGTACCATTTTTTTTTTTAATAAGTTAAAGACAGTCCAGAGCTTTTCAGTTGATTCGTCTCCTATCCTGTGTAAATATTTTCCTCTCAGGGCA
TGTGTACCTTTCCCTCCACTTTTAAAGCCAGGCATTGCATTAGGATGTAGATCCCTTCCCCCTCACCATCTGCTTCCCAGATTACTACTTCAGGGAAGGACATAAAGCAAGTATTCTTCGTGGTAAATTCCGCCATTTTAGCCAGACTTGCTGTTTTGCTCCACCCTGGGGCTAAAGTTGTGAATCAGTTCTTTGCCCTAACTTTA
CGAAAGCCGAAAGTTTAAAAGTTGTGATGCCCTCACATGGTTGGAGGGTTATTCTAGCTTCTAAGGACTGAATGTTGTCCACAAGAGTGTCTCATCAGGTCATAAATTGGGCATCTGGGGGCGGTGTTGTAGCCATTGACAACAAAATAGAACAAGCAATGGATCTGGTGAAAAGCCATTTGATGTATGCAGTAAGAGAAGAAGTG
TGCAGTGGCCAAATGCCCAATAAGAAGGAATACATGACCACTGCTGTGGGGAGTCAGCAGGTGCGTGATGCAGCTGGCCACACTCCATCCACGGCCATGACATAAAACAGACAAGAAGTAAGGCTGGACTGTAACACCTCAAGGCCTGCTCCAGTGACCCACTTTCTTCAGAGAGGCTCTACCACACACACAACCACCTTCCAAAT
CGGGCCAGTTCAATGATAATCTCTATGGGACCAGCATCCAGTCTGTGCGGGCAGTTGCAGAGAGGGGCAAGCACTGCATCTTAGATGTCTCCGGCAACGCCATAAAGAGACTGCAGCAAGCACAACTTTATCCCATTGCCATTTTCATCAAGCCCAAGTCCATTGAAGCACTTATGGAAATGAACCGACGGCAGACATACGAACAA
AAACCTGTTCCAGCCTCCACAGAACTGATTGATATTCAGAATAATGCCGCAGGCACCGAGACACATTTGTTGTATGAATAAATAACAGCCATGAAGGTGACATAAAAATTTTTCAACTGCTTTGTAAATTTAATAGCATCACACTTATAAAAGAGGATAATCATTATACACTTGCTAGTAGTTATTGTGGTATCTTAGAAGTGAAA
ACGTGCACATCGGAGTCTTGGTAGAATTTAGCATGGCCCTGATGAGCAAGCTGGATGGGATCAACAGGCACTCCTTCAACTCCTTCCGCCTCCGAGTCGGCATAAACCACGGGCCTGTGATTGCTGGAGTGATTGGAGCACGCAAGCCTCAGTATGACATCTGGGGAAACACAGTCAATGTTGCCAGCCGCATGGAGAGCACCGGA
AGAAGAAGAAGAAAAGTTTCTAAATGCTGAAAGTTACTATAAGAAAGCTCTGACTTTGGATGAGACTTTTAAAGATGCAGAGGATGCTTTGCAGAAACTTCATAAATATATGCAGGTGATTCTTTATTTCCTCTTTGAAATTTGATGGTATTTAAAATTAAATATCGTTTTCTTTTAGGGAAAAACTAGGTAACCTAGGTGAAGTA
GCGTGCGCGCGCGCACACACACACACACACACACACACACACGTGAGAAAAAAAAAGTCCTCTTTATTTTTTCATGGGCCTTCATTTTTATGGAGTACAGCATAAAAGTGACTGACTTATCATTGCAAACTTCTTAATGTTTTTTCTAAGCTACAGTAACCATTTTGCTTTTATATCAAGTAACCCCCCCCCCCGCTTATAGATAA
TCCGCTTTCCGGGGAAGTCAGACGCAGAGTCGGAGCTCCTGATAGAAGATGTCATGGATAACTGGAAGCATTATAAAACAAAAGTGGCTTCATATTGGCTCATAAAATTGGACTCTGTAAAACAACGGAAAGTTTTGGACATAGTAAAATCAAGTATTCGTACAGTTCTTCCAAGAATCTGGAGGGTCCCTGATGCTGAAGAACTG
TGGAGTGGTTTCCAAGGGAGATAAAATTGTATCTGCACATACTAAAAAAGCATATGAAGTCAATGAAGTAGGCATTTTGAATCCTAATGAACAGCCAACTCATAAATTGAGTGTACCCTATAGACCAATCTGAGTACAATAACCTGAAGAGTGCTATAGAAAAACTGACCTTAAATGACTCAAGTGTAACAGTGCATCGGGATAGT
AAATATCACAAAGCCATGTGATGAGACTGTGCGTTGTTTTTCCCATAGGATAAAACCAAAGAAGTAATTTGGTTCTTCATACTTTAAGGTAATCCACATACATAAAAAATGAAACTATTTTATAAAGTCTAGTTCTCTACATGCAGTTATAAAAATCAGCTTTTTAAAAAAATAAAATAAGCCATTAATTACTAAGGCCGGGACCT
ACTTTCTTGTATTAGTTCTCATGACTTTGGATTATGGAATTACAGAGTTTCCTGCTCGTTTAATTCAAAAGGAGTTGTCTAGCTGTATACTGTACTCACACATAAACAGTAGAATAAGGCATGAAAGAAGTCATATTGGAGAGAAACCCTATGAACGTAATCAATGTGGCTATAATTGGCAAGACCATCATATTGAAGAACATTGT
CTATATTAAGATTTTGCTTGGAAAGGCTTTATAAAGTTATGAGATCTACTTCTTATTGTTAGCACTTGGAAATACTCAAAATTTTAGTTCATTTCTGTTACATAAATGAATTTGCCAAAACTCATTGCAGATCTGCCCATAACACAGACAAGGCAACTATTTACAATAATAATCAGGTTTATCTATCTGCATAAGACTGTAAATTA
TTTTACAGACTTCTTTGGAACATTGCCCCCAAATTTAAATATTCATGTGGGTTTAGTATTTATTACAAAAAAATGATTTGAAATATAGCTGTTCTTTATGCATAAAATACCCAGTTAGGACCATTACTGCCAGAGGAGAAAAGTATTAAGTAGCTCATTTCCCTACCTAAAAGATAACTGAATTTATTTGGCTACACTAAAGAATG
CTTCCTGCATGTTGCCCTGTCTCTGCCTGAGACTGTATAGGACAAGCCAAAAGTAGCCTTTCCAGTCCTGATGACCTGCACCTAAACTGTTTGTCCCACACATAAACCCAAACCACTAGCTAGATGCATGCGACGCTTAATGCTAGCCATTTTGGTGTGGCTTCTAGCCCTCTACAGTGTCATGAAGCTCAGGGTTAGAATGGCGC
CACGGACTTACGGTTGGATTGACAGTAACCTCGAAAACTTAGGTCGTAAAATTATATTACCAATATTAACTTTCACTCTTAAAAATAATTTAGCCAATTACATAAAAAAGAAATCTCATTTCTTCCCTCATGTTCAACTAAATATGTGGTAATTTGAATCTAACATTGTGAACAGTGAATCCGTTATAAAAGCTCTGAGTGCATGA
GAAAGGAAATGGAAGAGAAGAGCAGGAGAGCAAAGCTTGCAAAAGAGAAAGCGGAACAAGAGAAGCTGGAACGCCAGAAGAAGAAGAAGCAACTCATTGACATAAACAAAGGGGGTGATGAGACGGGAGTGATGGATAATCTTCTGGAAGCCCTACAGTCAGGTGCAGCATTCAGAGACCGCAGAAAGCGAATTCCAAGAAATCCA
AGACATGAGTGCACAGCATGTACTGAACTTGACTGTGGGGCTAACTGAATGGGCTCGTCTTTGGGCAGTGCAGTGTTTCTCTAGTAGCTACCTGACATGACATAAAATTGCCTTGGTTTATTTATAAATTTTGAAACCTAGAATCTGTTCTTTATAAAAAGACAGTCAAATTTATGGAAAGTCTGTTTTTTGTTTTTTTCCCCCTT
AAGTGTGTGTACTTGTCGTGACGCCACGCTTCTGGCCTGTCGCCTCCGTCTGCCAAATGCTCAACCCGGCAACGTGCCTGCCCGCATACCTGCGGGGGACCATAAACCACTACACCAACTTTTACAGCAAGAGTCAGAGCCGCTCCAGCTTAGAGAAAGAGCCACAGAGGCGGCTGCAGTGGACCTGGCAGGGCCGGGCAGAAGTG
TATAAAAAGCAATGTACCTTCCGGAACAATAAATACTTATTCAATTTTTGAGGAATATGTTTATCCAGAAGCCAGAGACAGACAATACTTATTATTTTTCCATAAAGGAGCCAAAAAGTCACGTTTCGACCTAGAGAAATACAATCAGCTCAAGGATGCAATTGCTCAGGTACGAATTGAAATTAGCAGAAAAGCAGAGAAGAGGA
TACTACAATTGAAAGTTTGATTCAGAAATTTGCCGAGTCAAAAGGCACAGGGAAGGAAAGACCTGAAATTTCAAGATATTGAAGAAACTCACCTCATTCACATAAAGGAAATTATCGGATCCTTGTCAAATGCTGTCAAGGAGATCCACTTACAGATCGGCCAGGCAGCTGTTAAGTCTAAGAAAGCTACAGATACTTATAAACTT
CCTGTATACAGAATGGACTGCGGTCGAACTGTGAGGACCAAACTTCTGTGACGTTAGCACACATTATCCAGAGAAAGAATGACCCAAGGCATTTGGTCTTCATAAACAATAAGGGCTTCTTTGATAGAAGCGAAGATAACTTAAACTTTAAGTTGTTAGAAGGCATCCGAGAGTTTCCTGAATCTGCAGTTTCTGTTTTGAAGAGC
GCTTTCAAACTTTGCACAGGCACCCCAATTGTCTGTGCCAGGTGGCCTCCTTGGTATGCCAGGTGTCAACATTGCATACTTGAACACTGGCATCGGAGGACATAAAGCCCCAAGTTTGGCAGACCGGCAGCGTGAATACCTTTTAGACATGATCCCTCCCAGGTCTATATCGCAGTCCATCAGTGGGCAGAAATAACGCCTGTTCC
AGAGAGAGCCTGTGGAGGCAATTATGACTGGATCAAAAACCAAAATCAGGAATGCGGTGAAATTAGAAGTGGATCGGTTAGAAGAACTGAAAATGCAAAACATAAAGCAAGTGATTGAGAAAATCCGAGTGGAGCTGGCTCAATTCTGGGACCAGTGTTTTTATAGCCAGGAACAGAGGCAGGCTTTTGCCCCTTACTATTCTGGG
GACTTCCCTTACCAGTGGTAGAGCCCTCAAGGGCCAGAGAGACCTGCTTGGTGGCAGGTCAGGCAAGAAAACATTTGTCAGCATCTTATTCTGTTCATGGCATAAATTGCTGTCTTTTCAAAAGAGTTTTAAATAAAGTGTTTCCAAGCACCGGTATGCCCCATCTGCTCAGCAATGCCCTGGGGGGACCCCAGCTACAAAAGCGC
AAAATTTAGATGCTAAAGCCTAAGTTTTGAGTATAACTTCACTTGCTCTCTTCTGGTTTTATCATCTAAATTGTTACAAAGGAGAACATTGTTTATAAGGCATAAATCCTATTCTCTGTGCAGCCCTGGCTTTCCTGGAACTCACTCTGTAGGCAAGGTTGACTCAAAGATCTGCCTGCCTCTGTCTCCTGAGTGCTGGGACTAAA
TGACTAGCAAGGTGTGGTTAAAGCACCTGTCTCAGGCCAAATGGGGGATTAAAAATGATGGCAGTTGGCTGGTCTCAACCCTTTTCCTCTCACTGACCCCCATAAATACTGATTGGCCGACTCCCTTTGTCCCATTCACAAAGCAGGGAGTTATGAGATGCAGGCTGTGAGCTTAACCTGTGTGATTCCCAAGTGCCTTGGGCGAG
AGATGGGGTCCTGTGTCTGAGGTCCATGTGGCTCGTCAGGCATCATAACCAGCAAGCCTTTGTTAATATTGGTTCCATGAAACCGAAAGCTAGCCCTTATCATAAAGGCTCCATTGTTTACTAAACGCAGAACTAAAGGTGACCCTCCTCCCTGTTTCCACCCTCCCATTGCAGCCCAGTCTGCCCTATCACATCTGTGACAGCAG
GAGCCTGGCTAGATAACAGAATTAAAGCCATAGGCCTTTTGTGTTTGCTGGCTGCCTCTGACTGAAGCATTTCGGGAGACAAATCTAAATGTTGTGTTTCCATAAAGAACTGTGGCATGTGTGTAGCTCACTAAAGAGAGCATTCATTTTAACTTGGACTTACTCCTGTGAAATGTCTGGTCCAGTTTAGGTTCTTGCCTTTCCCA
AGATTTTCCCGCCCCACTCCCTACCCCCAGTCACAGGTCAGAATAGGATTTCCTTCTTAGAGAAGGTAGGTCATGGGGCCTGCGATTAAAAAAACAAAAACATAAAACAAACAAACAAACAAGGTGGCTTTCCTTGGTCTTTGTGATTCCAGCTCTTCACCAGTGAAGGAATTCTTTAGTTCCATAGTGCAGCCTGGGTGGGTGGA
ACGAAAATCAGCCCGCACCTCCACACTGGGTCACTGCCAGCTGCTTTTTCCTCCTTGTGCCGCACTGGCTGTTAACAGGTCCAAGGGCAAATTCACCAAGCATAAATGTCAGAACAGAGGCGTGGTTATTCATGCGTGCCAAAAGAGCTGAGAAGGCTAAGAACTCTAAGAAAGCCATAGAAGATGGTGTGCCCCAGCCAGAAGCT
CCCCAAACACCCATTAGCCAACTCTACTAATGTGACAGTTACTGACTGCTTGTTGGAAGAGTCATCATCTAAGCTCCCCAGACAGTCAACTGTAGCCCAGCATAAAGAACTACTGAGGCAAGGCAGCAAATTTAGGAGAGACATTTCAACAATATTGATAGAGTTAGGATTCCAAATTAAAAAGAAAACTAAGACATTATACATCA
AAAACTTAATGATACACATCTGTAATTGTATTGTTCTACATTTTATTGAACTTCTTGAGGTTTCATTTCATGATGTAACGACCCTGAAATAGCTCAAGTGCATAAACTACTGACGTAGTGGTCTACTGTATATAACATCTAATACATAGTACAGCCAGTCACGAGAGGTTTCGTTTGGTTAATGGAACAATTAAACATTTAAGATT
TGTCTGGGTTTGGTGATTGTATATGGGATGGATCTCCAGGTGGGGCAGTCTGGATGGAGACCCAACATTTCTAACCTGACCTTCAGTATAGACTCTACATCATAAACTGCCAGATCTCTTGCCAGATGTTGAGCCCAGGGCTCTCCACAGTCGAGGCAAGTGTTCTGCTATAGACTTAAGTCCCTTTTGGGTCCCTGGGTCTGCCA
CAGTGACATCAGAATGTGCAGCGGGGCACACAAACAGCCCTGAGGTCAAAATGTGCTTTGACGCATCCAGTCAGTGGCGCTTAAACAGAAACCGGTGGGGCATAAAAGTATTTTTTTAGCTACCGCAGGAGAAAAAGAGCATTTTGAAACAGAAGCCTACAGAGTATTTCTTTTTTAATTTTCAAAAGGAAATTGAAAGGATTGTG
CCACCGATGAGCAGGACTCTGGGTGCAGATCTGTGGGTGCTGATGGCACAGACTGCACAAGCATAGGGACAGTAGAGCAGAAGTCCGGAGAAGACCAGGGCATAAAGGGTAGGATTGAGAAGGCAGCAAACCCCAGCGGCAAGAAAAAACTCAAGATATTCCAGCCGGTATGGATGATAAAGGGCACCTGAGCAATGAGGAAGCAC
TGATCCCTACTGTGACTCCTGCAAAGCCCAAACAAGAAATACCAGTACTAGGCTCAATTTCTGTAAAGCGAATTCCTGTTCGGGTGTCCATTCCATCACTCATAAAATATAATCCAAAGAAGATCTCTGATGAGAAGAACCGTGCCTCCCAGAAGCAGAAGGTTATTGAAGAGAGAGAAAAACTGAAAACTGAACAGGAAGCCCGG
ATGAAGATGTAAAAGAAAAGAGAAAAACTGCAGAAAAGAAGGAGAAAGATGAGCACATGAAATCATCTGAACACAGGGTGATTGGAAGTAGAAGTAAAATCATAAATGGCATTGTCCAAAAACAAGACATGGTTACAGAGGAGTTGGAAAAACAGGGGACAAAACCAGGGAGATCGAGTACTAGAAAGAGATCAAGATCAAGGTCA
GACTCGTGGGTCTTTAGACAGAGCCTTTGAACTGTTATATAGATACTATTATATCTAAATACCATATGTAAGCATCAGCATATCTGTTATAGGACATGGTCATAAAAATTTAAAGGTTATATAGATTAAAACCCCAGGGAAGTAGAAGTTGGAAATACTTTCCAACCTTAGGCCCCGAGAACGATCACACGCCCATCTTTCAGAGT
GTGATCGACTCTCTTACATGGCATCGAGCCCAACAGTTTCTGGAAGAAAGCTCACATTCTCATCGATGGGTTGCAGTTAGGAGAAGACTTTGTGGAGTTGCATAAACTTCTACAAAGGTCAGCTTTCCAAAATGCAAAACTCTATGGTCCTGACATCGGTCAGCCTCGAGGGAAGACAGTTAAACTGCTGAGGAGGAAGCTCAGTG
GAGTTGGGCAGGAGATTCAGATGGCTGAGGACACCCCCGAGGGGCTGGCGTCTCACTCCCCAGAACTTCCCAGCCCCAGAAGGATCTTCCTGGATGCCAACATAAAAGAAAACTACTGTCCCTTAGTGCCCCACACCATGTACTGCCTGCCCCTGTGGCCAGGCATCAACATGGTGCTGCTGACCAAGGTAGCCTCGTCTGGCTGG
CCAGCATCCAGATGCTGCTTGACTGTAACTAGTTCCAGGGACCCAAGGTCCTTTTCTGCTTTTTGGGCACTTTCTTGGGTGCTAGCAAAACACCCATATACATAAAAATGAATAGGAAAATGAAAAATTTAGGAAAAGTTGGAAGCGATTTTATGTCAAATTTACTGTTCCTGTTCATGGTCCCCCCCAAACTTCCAGACTCACTC
AACAGAAGAGAGTTTGTTACCAGGTTTCTACACTCACTAGGAAGTATTTTGTAGCTGTCATCTTCCTAGAGATTCTGTCCGGGAGATTCTGTCAGGGATGCATAAAAGGTAGTTGAATGCAGAAGCAAAGGGTGTGGACTGGATCATTTTATATCTATCTTCTGGATGAACAAGCAAGCTTGACCTAGAAATTGGTCAAAGAGCCG
CACTTGTCCCGGCTTGCAGGAATGTAGCCCCATCGGGCCAGGTTCGTTTCACTGAGCCCTGGGTCTGAGGGCGAAGCCCTGCTGTGGACCTTCTGATGAACATAAATGCATCCTGACCACAACCAGCCAAGAGCCCTCCCTGGATCCTGCCAGCTCTGTGGTCCCTGCTGGGAGAGACCAGGCCCCCCTTACATCTTAGGCTTTGC
TGGAGGACACCCTCAGTTTGCTCCACACGGCCGCCACCCCTTGCACCAGCCCACATCCCCATTACCCCTGTACAGTCCTGCTCCACAGCACCCTCCTGCCCATAAACAGGGCCCCAAGCACTTCATCTTCAGTCACCACCCACAGATGATGCCAGCAGCAGGTGCAGCTGGGGGCCCTGGGTCCCGGCCACCAGGGGGATCCTATT
TCTTTCTTAGAAAAACAAACAAAGAGAAAACACAAAAATATTCACAAAAGGAGATGATACTGGCCTTAAAACATGTTCTTGTCAATGTTATGGATATTGTCATAAAAAAAGATATCTTTTAAAAATCAGAGGAGAGACTTAATTTTTTTAAATCTTAAGATTTGTAGACTGTTTCTAGGATAGGCTATTAAACATGATTCATACCC
ATTGTGTGCACCTGCTCGAGATGAGGAAGTTAAAAAACTAAAGGGCATTAAGGAAATAGTGCCTCTCTTCAGCTTGGAGAAGAGAGTAAAAGAGATTGTACATAAAGCATTCTGGGATTGCTTGAGTGTCCAGTTAAGTGAAGAGCCCCCAACATATGACCATGCCATCAAACTTGTAGGAGAGATCAAAGAGCCAGTCCCGCTCG
GATCCTTATACAGCACCAAAAAGCAAAGCATTTTAAATGCCATATTTGTCATAAGAAATTATACACAGGACCTGGTTTAGCAATTCATTGCATGCAGGTCCATAAAGAAACCATAGATGCAGTACCAAATGCAATACCTGGGAGAACAGACATAGAGTTGGAAATATATGGCATGGAAGGTATTCCAGAGAAAGATATGGATGAAA
ATAAGAAGGCAGGGAGTGTGTGAACTGCGGGGCAACCTCTACCCCACTGTGGCGGCGAGATGGTACCGGGCACTACCTTTGCAATGCCTGCGGACTCTACCATAAAATGAATGGGCAGAACCGGCCCCTTATCAAGCCCAAGCGAAGGCTGGGAGCCAGGTATGCCGCCCGCCTCTGCTGCACGGATCTCTGCCCTGGCTGGATGG
AATTCGGGGCTTCTAAACCTGGTTGTACTTTTTAAATTATATTTCTTAGAAAATTCAGGATATAAATACCTACTTTATTCTCTATCTCACCCCCTTTCTTCATAAATTCTCTAGAGAAGCCTAAAAACATACAGCGCTTGACTGTCTTGAAAATGGTTGGTTTCATATCTGGTACTCATCAGCTTGTCACTGGGAATCTAGATCGT
ACCCAGTCGGATTCGAAGGCTGAGGATTGAGATTGAGAAACTGCAGTGGCTGCACCAGCAGGAGCTCGCTGAGATGAAGCACAACCTGGATGATGGATGCCATAAAGGGGACGATGACAGAAATCTACAATGACCTCTCCAAGAACACCACTGGGAGCACAATAGCTGAGCTGTCCAGCAGAAGGAGGTCACCCAGAGCCCATCCA
CCTCCCATGGATCTCTTAACTCTAGGGAGCCTACTGATGACTCAGTGTACCGAGGGGAAATCCATGAAGAGTCATGAGCCAGGTTCTTTACTTCACTGGTCATAAATGATGAGAGTAGCTCTGAGGAATCCGAACACCATGGTGAAAACTCTGTAAACATGAAATCTAAATCAAATGTAGATTTTTTCACAATATGCTTATTAATA
TGGAAAAATGGTGAAAGGAATGGGAGGAGCTATGGATTTGGTGTCCAGTTCCAAAACCAAAGTGGTGGTCACCATGGAGCACTCTGCGAAGGGAAATGCTCATAAAATCATGGAGAAATGTACACTACCACTGACGGGCAAACAGTGTGTCAACCGCATCATTACAGAAAAGGGTGTGTTTGACGTGGACAAGAAAAATGGTTTGA
TAAATCCAACCCAGCTCCCAAGCCTGCTGTATGCCCAAGTTCTTCTAGTCCAAACACACTAGTAGCCCAGAGTAGCCACTCCACAAGTAACAACCCTGTCCATAAACAGCCCAGTGGAATGAACATCAGCAGACAGTCTCCCACTCTGAATTTGTTGCCCTCAAATCGCACTTCTGGCCTTCCGACTACAAAAACTCTTCAGGCCC
CCTGGCAGGTTAACTCTCCTTAGGCCTGACGACTCTTCTAAAATGTCACTTCCCGTGGTCCTTGAATCCAGCCCGTCGGTGAAGCGGTCTTAAGAATCAACATAAAGTTCAGAAACCATGGCTCGAAGATATGACTCCAGGACCACAATATTTTCTCCAGAAGGTCGCTTATACCAAGTGGAGTATGCCATGGAAGCCATTGGACA
AGACCATGAAGGACCAGCAGAAGCGTGAGATTAAGCAGTTACTGTCAGAATTGGATGAAGAGAAAAAGATCCGGCTCCGGTTGCAGGTGGAAGTGAACGACATAAAGAAAGCTCTTCAATCAAAGTGATTACTTGATAATTGAGACATCACATTATTCATCCTGTGTCCAAGACTCAGATATTCTGCCCCAGTCAAAATCATCTTG
GCCAGGGATGCTGGTGCCAGGTAAAAATGCAGACCAAGCTGATACTGCTTCAGATAATCAAGAAAATAAACATGTGACTGAAAACAGAATCTCTTTTCTACATAAAAAATTAGATTAGAAATATGGTGAATATTAAGTAAATGGGAACATCGAGTGTGTGAAGAAAACCTTGTGTCCAAGTTGCTAGAATAAGTATGAGAAGTTAA
ATACTTTGTCTGGGGATGAAGAGTCAGCATGCCTTGCTAGTGGTTCCTGGAGTCATTCCTCTCCTGTGTGCGAGCTAGTGAAGTGTTCCCAGCCTGAGGACATAAATAACGGCAAATACATCTTAAGTGGGCTCACCTACCTTTCTATTGCATCGTACTCCTGTGAGAACGGATACAGCCATTTCCTGTGGTGTCCCACCTGTTCC
TCCCTACTATTGGGGATCCACCCAGCCCCCCCCTCCCATTCCTAGGAAAATGCTCCCACTCAGCTTTGTCCCCAGCCCCATCATTCTCTTGTCTCTAAACCATAAACTATAAGGAGTCACTTCTTCTACTTCCCCAGAGACACACACAAGCATAACTAGTTACTTCAGGGAGACCATGGGGTCACAGACCTGCACTGACAAGAATT
ACCCAGTCGGATTCGAAGGCTGAGGATTGAGATTGAGAAACTGCAGTGGCTGCACCAGCAGGAGCTCGCTGAGATGAAGCACAACCTGGATGATGGATGCCATAAAGGGGACGATGACAGAAATCTACAATGACCTCTCCAAGAACACCACTGGGAGCACAATAGCTGAGCTGTCCAGCAGAAGGAGGTCACCCAGAGCCCATCCA
CTTCAAGCAGCTACTGACTGCAAGAGGGGAATTAGCCTACCGGGGATGAATCACAACACACTTGTTCAGTGCAGAGTGGTCAGCCTTGAAGCCATATACACATAAACAACAGAAAAGACCAAGCAGACTCTATTTATAAACTTATGCATAGACATAAAGACATATATGTAACAACTCTAACGATACTTTAAAAAGAGTCTGTTAAC
TCGGGATTTTAGAGGTTTCAGACCATGATTGACTGGTCCAGTTGTGTTTTGACTGTGGTAAGGCAGCCCGTCATGGCATAGAGCATGGCGTGGAGCATGGCATAAAACAAAGCCACTCATCTCATGGTGGCAGGAGACAGTGAAGGGTTCAGGAATAAACTGTGCCTTTCAAAGTCAGCCCTCAGTGGCCTGTATCCTCTGACTGA
AAAACACAGCAGAAGCAGGAGCAGAGAGAGGAAACACAGGAGCAGGAGCAGAAACGCAGGGAAGCGGAGCAGGAGCAGGAGCAAGGACAAGTCAAGCAGACATAAAAACGAAAGCAAGGAGAAGGCAAATAAAAGAAGCAGAAGTGGCAGTCAAGGAAGAACTGGCAGTGTTGAAAAGAGAAAACGAGAACACAGCCCTAGCAGAG
ACTCAAGGATGTAGTGGTTGATCAGTTCAGCACGTCACGTGGTGGGTTTGACTAGGCATTACAAATACTATAAACAGCGTTCCTATTCCTTTGAAATATACATAAAAAATACCTACCATATATCTGGTTGGCCTTCAACTTCCCCCATAGGACAAGTGAGTGTAAATTCAGTAGCTTTTTGTCCACTTTCCCCCCTAATACATTGT
AGCAACCTGTCAACCTAGTGTGATGGTACAGGATTGTCATCTCAGCATCCATGAACAAGGGTGGAGGACCAGAAATTCGTGATGACCCCATTCCTGGCTACATAAACTTGTGGTCCAATAGGCCCAGGAGAGAGGGGGCTAGAGAGTGGGGTAAGAAAAAGAGAGAGATACAGAGAGGTAGAGAGACACAGGCAGGAACAGAGTCT
CAGAAAAAGCACAAATAAATGACTTAATGATGTAATTCAATGATTTGTAAAAACAGGAACAAGTCTAAATTGAGTAGAGTGGAATACCTAGTAAAAACAACATAAATTAATGAAATTGGAAGAAAAAAAATATCAATGAATCTAAGAGCTGGTTCTTTGACAAGCCATTGGCAGATTCTAGCTATCCAGCTAACCAAAATCAAAAT
TTTGTCTGGACCACTATGGTAATCAATATTCTCAAACTCTTTGCCTGCACGGAAGTCTTGTCAAAAGGGCTCAGAAGGGCAAGAACTACCGAGAACATAGCATAAAGCCTTCACAGGACAAAAAGGCCACCACATCCCATCCCTGTGGAGACTTACTAACATCCCTGTCAAACCCCGACTCCAGCACGGGAAGGCTGCTGAGGCTT
GCACATTGTCGAGAACAAACCCTCCCACGCAGAAACCACCAAGCCCTCCCGTGTCGGGCCGAGGGACTTTGGGTGGCTAAAAGCCAAGACTGTGGATATTCATAAAGAAAAAGTGGCTCGAAGAGAGATTGGTATTTTGACAACAAATAAGAATACATCAAGAACTCACAAAATAATCGCACCCGCAAATATGGAGCGTCCTGTCA
CCCCACTCAGGTCCTACCTGCTAAAGATTCACAAGAGAATGGCAACCCCCGTCCTATGCATGACTAGGCACGTGGCTCAGTAGGGTGCTTGCCTAGCAAGCATAAAGCCCAGAGTCTGATGCTAGCACCACATAAAATCAGGCATAGTAAAGCCTTGAATCCTAACCTGTACCTGTGATCCTAAGAGTCGGTTCATGGAAACAGCA
TAAAATTAAGGGAATTAAGTTTCAAGTCCCAAATTACAGCATTGAGTCCCAACAATGTAGCCAACCTCCATATTTGCATAGTCCCTGTTTTTATTTCCTACATAAATGGATAAATTTTCCCTGTATTTAAGGGCTTTGGCAGTAATTCTGTCTATATTTAATCTATTGTCACCCTCTAAATTGTGTCTTCTTTCAACACAGCCATC
CTCCGATTTCAAAAATAAATAAATAAATCTACACGTTTACTTTTGCTGTCTAGTGCTCACTCTTGTGAAATGCAGAAAAAGTCAAGTACTCTTGCTCCAACATAAACAGGAAGGTTTGTTCTTGCAGTTTTATCACTAGCCAGTCCAGGATTTTTTTTTTTTTTCTGATTTTCATTTCTAAGACTATTAAACATAGTTGACACTAG
AGTGGGGAGACAAGCACTGTACGCCTGCAGCACCTGCACGCCAGAGGGAGAAGAGCCCGCAGGGATTTGTCTAGCTTGCAGTTACGAATGTCATGGAAGCCATAAACTGTTTGAACTATACACAAAAAGGAATTTTCGTTGTGATTGTGGAAACAGCAAGTTTAAAAACTTGGAATGCAAATTATTTCCTGACAAATCAAAGGTAA
TGAGCAAGACCAGACCTCTGCTCAGCTGCAGGTTCAGAAGGCTTTCACCATGGATATTTTGAGACACAAAGACATCATTGATGAACTTGTTACGTCTGGGCATAAAATCATGACCACATCCAGTGAAGAGGAGAAGCAGTCAATGAAGGAAAAGCTGGACAAGGTACTGAAGAAGTACGATGCCGTCTGCCAGATCAACTCAGAGA
CAGAAGTAGAGATAAACCTCTTTCTCTCATCCCCGTCTTTCCCCACTTCTGCATAACTAATCCCAGGCAAGTGGATTTTAACTTCTGGTCCTCAGTTATCCATAAAGAGGATATTGGTCATTTAGCTGCCCAAAAGCAGGAAGCCCAACTTAATTCCTTGAGACCCTTTGGTTCTTGGGATCCACATTATGACATTTCTTGATGAC
AAAGATTGGACGTGATGGACAGGAAATTGAACTTGAATGTGGAACTCAGCTTTGTCTTCTGTTTCCCCCTGATGAAAGTATTGACTTGTATCAGCTCATTCATAAAATGCGTCACAAGAGAAGAATGCATTCTCAGCCTCGATCAAGAGGACGTCCATCCCGTCGAGAACCAGTCCGGGATGTGGGAAGGTTAGAAACGTTCTTTG
TTTCAATTTTGTCAACCGCTTTAGTGTCAATGGAGCCATGCATGAATGTGAATGCGCTTCGAGCAGGGTTGCGGATCCTAGTTGATCAGCAAGTTTGGAACATAAAACATGTCTTCACCTTACAAACAGTGATGAAATGTATTGGGAAAGACGCACCATCTGCACTTAAGAAGAAATTGGAGGTAACACCTGACTTCTCTGGTGGG
CTCTACAGGAGCAGGTAATTCACTGGTCCACAAGCGGTCTCCTTTACGTCGAAACCAAAAGACCTCAGCATCCTTGAACAAGCTGTCTTTACAGGATGGACATAAAGCCAAAAAACCAGCATGTAAATTTGAAGAGGGTCAAGATGTCTTAGCTAGATGGTCAGATGGCTTGTTTTATCTTGGAACTATCAAAAAGGTAAACATAT
AGCGGCTCGCGGAGAAGCAGGCAGCCAGGCAGTATTCTCCAGCCAGTCACATCAGTCTCCTCACTCAGCAGGTGACAAACCTGAATTTGGCCAGCAGTGTCATAAACAGAAGCAGTGCATCCACCCCCCCTACCCTTCGGCCTGTCATCAGTCCTAGTGGCCCAACGTGGTCTATACAGCCAGACCTCCACGCTTCTGAGACCCAC
TGGTGTCTCCTGTATAGCTAAGTGAACTCTTACTAGTTCCAACCTTCAAAGGAGATAGACCTTGAGTTTCATCCTATAAATGACTGGTGGTGGTGACACGCATAAATGTATGTTTGTATGGTATTTATCAACTAAATAGCAGTAGAAGTAGAGATCTAACTCCTTTAGTATCGTGCCCTCAAATCTATCAATGCATCTCCACCATT
TCAGGTGGCAAGCCCGTGGAGGTGTGGGGGTACTGTAAAGGGAAGAGTCCATTACTGGCTGTCCAGCTTCTAATTTCTAAAGCTGACACAATTTGCATTTCATAAATACATAGTTTACAGAACCATTTGCAGCCTCAATTTTCTTTGTGCTTGTTATATAAATTATTTTTCAAACTGTATAGATTCATGATAAAATTATCTTGGTT
TGCCCTTGGTGGGATGTTCCAATTTCTGAGATTGCAAGTGTGCTTCATTTTTCTATCATGAGAAGTAGAGATTCCTAAAGAAAACTAAGGGTCCTGAGACCATAAATTGTAGCAGTAGATGCTGTTCCTGAAAAATATCAGATGTCTCTCTTTCAGGTTGGATACCAGGTTTATTTTAAAAATAAAGCATACATTAATACAATTTA
GCTTGGTGTTCGCTTAGTGTTTCCTATACAGACCTTGCTTTATTTTTAGGCCTTTTCTGTCTTCTCGCTGTGTCTCTGGAGCTCAGAGCAGTCCCAAATACATAAATGGCAGGCTCTGTAAATGTTGGTGTGGTGTTGAAAGGAATCTGACATGTTGGACGAAGGCAAGGGGAGGGAAGGATGGCTGGAACAGTGAAGAGGTTGGA
GCTACAGACAGCCCCACATTAGTAGAGAGTATGTTCCTGTATATCACCAGCTCCCCACCCCTAGATATCAAAAGCCTGACTTCTAATGGATATCTGTCATCATAAAATAAAAAAATAACCAATGGAGCCACCATAAGCCAGAGGCCAACTTTGTAAACATACTACTGAAAATACAAACATGATTAACAGAAGGGAAAAAATAACCT
AGCTTTTGATGAAGCCTGATCACAATGTAAAATTTTCATTAGGAAGTCATTGCACTGAGAGCACAAGTGCTTTAAGTGAAATACAGTCATCTTTGACATCCATAAACTCCCTGCCTTCAGATGATGAACTGTCACCCGATGACAACTGTAAGAAGTCTGCTGTGCCTGACTGTCATCTAAGTGACAGTAAAACTGTATTCAATCTA
AAACACAACGAAGATAGCGGAGGATCCCATCGCTGAGCCTGCTCTCGAGGAAGAGGCCATCTCCAGCAGCATGGAAGTTGACCAAAGCGAAAAGGATGAGCATAAAAGTCCTGCAGAACCTGTAGCCGCTGTCAGTGAGGACCCCGCCGAGGAGGACAAGGAGGATACTGTCGTAGACAACACGGACTCCATGGAAACAGATGAGA
GTTGTTTCTGTAGGCTTTCTCTTCTGAGTGGAGACCAAGAAGACTGAAGAGTTTGGCAGCCTTGTTAGACGCCCATGGACAGGTTTTGGTCTCTGGCACTCATAAACAATTAGAAACCTAACTTGAACTGGTTGGGAACTTGCTCCATGAGGAAGGCCATCCACTCCGGCCTCCCAGAACACCAGGAGCTCCTTGCCCACGCCTAA
CTCTATGAATTTCTGGTCGGATGTGTGCCTTTCTTTGGGGACACTCCAGAAGAGCTATTTGGACAAGTCATCAGTGCCTGTTGGTCACCTCCATGGGGCACATAAAACTGACTGACTTCGGCTTGTCTAAGGTGGGATTAATGAGCATGACCACCAATCTCTATGAAGGCCACATAGAGAAGGACGCTCGAGAGTTCTTAGATAAA
CTGTAATAGAGATTCACAGTGATGTTTGGGAGCATAGAGGAGGAAGACAGATTAGATTGTATCTTTATATATTTATTACTTTAGATAAATTTTAAAAGATCATAAAATAGTGAAAATGTATAGATGAGAAATTTTCAGAAGTTTCTGTTTATAAAACTAAGATAAGCTGGTCTGGTGGAAGATGTGTATGTATAGAGAAGAACTAC
CCCAGACCCTTACTCAGATAATTAAGGGCCTTGCAAACCTAGTATCAAACGCCCCCTACAACCGTCTGAAACTCAGCTTGCTAACCAAAGTCTGGAACCACATAAAGCCTTACATCCGCCACAAAGGTGTTAATGTCCGAGTGTCAAGTCTCACGCTCCTAGGAGCTATAGTGTCCACTCACGCTCCTTTGCCGGAAGTCCAGCTG
TGTTAGAAACAACTTTTTCAGAAAAATGTCTAATGGGTTAAGTTAGATTTACATTGAGCTTTCTATGGTATTCTACTTACTCTTTACCTACTGTTAAAAACATAAAGTATGTAAAATATAGAGTAGCTGTTTATTGGACTAGCCTGTCCTTTCTAGTCACAACCAGAAAATTAGCAAAAAAAAAAAAAAAAAGTGAGTGGTAAAAT
TTGAATCTTCAATTTGTGGTGACGGTGCTGCTGATGTGTCTCAGTCAGAAGAAAACGAACAAAAATCTGATAATAAGACTAGGAGGAACAGGAAGAGGAGCATAAAATATGACTCTTTACTGGAGCAGGGCCTTGTGGAAGCAGCTTTAGTGTCCAAGATCTCAAGTCCTGCAGATAAAAAGGTTCCAGTTAAGAAGGAGTCCTGT
TGGAAGTCCGTCGGCTGTTTTTATCCGACATGATTAAGCTTTTCAGTAACAGCCGTGAAAATAGAAGATCTTGACAGAGCAAGTCTGTACTCAAGTTGTGCATAAACCACACCCGGAGCCAGACTCCACAGTCAAAATCCAGAATCCAGGCGAAAGGTTGAAATTATGCATACCCATAGTCTCTTCACTCTTCTTGGAGAAAGGCT
CATCGTGTGGCGGTTTGTGGAAGACAGTTTTGATCCGAATATCAATCCAACCATAGGGGCATCTTTTATGACCAAGACTGTCCAGTACCAAAATGAGCTACATAAATTCCTAATCTGGGATACAGCTGGACAAGAACGAGTGCCATCATGTATTGCTCAGGCCTCTAGCTACTCTCCTTTCACACTGCAGGAGACGTTTTCAACTC
CTGGTCTAAGAGACTCGACTGTTGCTCAGTAGAATCCCTCTTCCCAGTGCCCTAGTCATGTGTCAAGTTGACCAATAAAACCAAACAAAAACAGCACACACATAAAGTTGAAATATGTAAGAGTATTTTTGTAATAAATTCTCCTTTGTGTGCTGGTGGTCACATGACACAGCATTTCACTCTAGTTCCAGAAGTTAGCTTTAGTC
TGAAAGGGCAGCTAGTGTTCTACCACTGAACCATCTCTCCAGACCCCAGGATTTATATTTTTATGCCTTGTTGACCTCTCTCTTAGCTCTCAAATACAAACATAAAAGAAGACAACCTGAAAGAATTTGCGAATGAACGCCAAAATCCTAATCTTCCCCAATACATTCAGTGTGGCTAGTAGAGATTTGGGTAGAACGTAACCCAC
AGCCTGCAAGAACTGGCACATTGTCGAGAACAAACCCTCCCACGCAGAAACCACCAAGCCCTCCCGTGTCGGGCCGAGGGACTTTGGGACTGTGGATATTCATAAAGAAAAAGTGGCTCGAAGAGAGATTGGTATTTTGACAACAAATAAGAATACATCAAGAACTCACAAAATAATCGCACCCGCAAATATGGAGCGTCCTGTCA
GGTGGACTGGGGCTGGCAAGGTTTAATTGCATATGGATGCCATTCACTGGTGGTAGTGATCGATTCCAATACTGCCCAAACTCTACAAGTTCTAGAAAAACATAAAGCTGATATTGTTAAGGTCAGGTGGGCCAGGGAGAACTATCACCATAACATCGGCTCTCCATACTGCCTGCGCTTGGCTTCTGCGGATGTCACTGGGAAGA
AGTAGTTCATTTATCAAAGCTACCCAAAGATACTGCCTTGCTGTTGGACCCAAACATTTACAGGACAATGCCGCAGAAGAGGTTGAAGAGGTAAAACATTCATAAATACATAAAAGCAAACACGCGGGGACACCTGCAGTCTTAGTCACTGACAATGGGCTTAGGGAAAGTTGCACATTACAGTCAACCCCTTCCTTCCTCCTTTA
CATCCCTGATGCCTTTCCTGACTGTGCTTTGAGTGAAGAAAAGCACGAGTGTTCGGCTGCAGCAGCTGGGCCTGATAAATGTCATTACAGTCACCCCGGACATAAAGAGTCTCTTGAAAACGCAAAGTGGGACATGAATGAAGCGTTTTGTAAAATGGGAAACAATGATAGCAATGGTGAGTTGCCGCGGCCAGAAAACCTAGCAG
GTCAGGACTAGGACAGATGCCACCTACTTAAACAGTCAGACACACAAACACACACGCATCTATGCACTTGTGTTGATGCACTCACACACGCACATACATGCATAAATGCACACACCCACACGTCTTTTACTCTCAAACAGGAGCTGTTGGTGACCCCAGCTGGAGTTGAGGGGCAACAGCATGGGGGAGGGTGGTGTGCACATGCG
TTCTCTGATATCTCTCCTTCTGTCACAGTAGGCCCCTCAGTCTGACATATGTTTGTAGATCTGGAAAACAACCATTGCCCAAGGTACATGAATTCCAATACATAAATTGTATACAAGATGTTAAAGAACACAGACATAAACCACAGAGCTAGAAGACTGATTTAAAGTAATATTAAGTTATTTTCAACGCTTCATTAGTTCAGTGT
TGAATTAGGTCCCAGCCACTTCTCTGTCTTTTAAAAGAACAAAACATTGCTAAATGTGCCATTGTTGCTTTGAGTTTTAATTCTTTTTTTTTCTTTCTTTCATAAAACATTACAGTCTTAAGATATTAAAGACCTTTATTCTGGTTCTATTTCTGTCTTTTCACTCAAAACTGGTTTTACAAATGATGCCTTGTTTACAGAAAGCT
CCCCGAAGAAGACCAGGGAGCCCTTTGTCTTGGAGGAGAATGAAATCTACGGGTTTGGCCTTCCTTCCCCTCGATCGGATACTGTGAAGCTTATCTTGAACATAAACATTGAGTCTCCAGTTGTTTCTATCCCTCGGAGGCCTGGGAGTCCTGAGCTGTTGGTGGGACACTTGGGGCAAATATTCATCCAGAATTTTGTGGCAGGA
CGGTGAAGGTACTGACACACAGGGATCTGATGATCACAGGGGGCGGGGCGGGGGACATCTATCCATCACCCAGAGCTGTCTCGGAGGAGGAGGCTTTGTACATAAAGTGTAAAAAGAGATTGCTTCGTGAGCTGACGGTTCATATATGCAAAAGAGAAAGACAAAAGCTTTACTTGTACAGATGTAAATAGGTAAAGAGTAAGTAA
AGCTGCCGGAGAGTTACAAAGCCGCAACGGGAGCAGACTGAATACCAGATTTCAACCTGACGCCAGTTTTCTCACATATGTTATGTCCATGGTGGAAATTCATAAATGTACATATTTTTAAATCCTCTTTTCAATAAAGGAAATATGTGAACAAGATTGTAGCTCTAATCCTCACTGGGTCACAACCAAAGCTATATAAAATGGGG
AGAATGTCCCCTGTCCTTAGAGCTATCCTGGCCTACCACACCCACAACAGGCTCCCTGGGGCTCTTTAACCTATATGCAGCAAGCCACTCTGGGATTGGTCATAAAAGGGCTCTGTCAAGCTCTCCATGACCCCTTGATGCCCTTTGAGGGCACAAGAAGAGTCATACAAGACTCAGAGCTAAAGATAATTCTCTACCCATTCTAA
ATACGTTTTACTTCTAGTAACTTCTGTTTGCTTTGACTGCTCTCTGTTTATTCATTAAGGAACAAAAGTTGAACACTTTGCAAAAATTGGATGGAAAAATCATAAACACTCAGTTAATAACAGTTCTCAGATCGGACCACTCCAACTGATAAACATATTGAAGTCTTGATCGATAAGTATGGATTGTCTGCACATCCGATTACTCC
ACCTCATGTTGGAACATAATGATATTGTTGATATTTATCTTCACATGGTATAATGATAAATAAAAATGGGGGCTGTTCTCTTCCTAGAGAAATTAAAGGTCATAAACCCTGCTGTCTTTACTGACAAAGGAAAATATTATGTGTCAGAAGATAATTAAGTAATCACCATTATAAAGTAGAGAGCACTACTTCCACCTGGGAAGATA
TTGCTTTTTTCTTAGCTATTCCAACATTTGGCTATTAGATTGTTCTTTAGCTTTGGTGTGTGTACTTTGTCTTCTATAATTGTCTTCCTATTAATTTTTTCATAAATATTTTACCATCACACAACTTAAAAGAGCTTTTTAGATGAAAGGCAGGAACTATTATCTTAATGGCAGCCACTGCTAACAGTGCAGAGATCAAAGTTCCT
ATTTTATTGTAAAGCCGCCTGTGAGAAAGATGGAGCAGCCTTGATTTACACCTCAGTGAAGGAAGAGAAAAACCTTGACTTGCTGTATAAGTACATTGTTCATAAAACCTATGGCTTCCACTTTACCATACCCGCCTTAGTTGTGGAAAAGGACGCGGTTTTTAGTGTGATGCCATGAGCGTCTTGGAGAAGGAGCACGATTACAG
AGCTTCTGCTCTCCCCACTGCTGCTGGGGCAGACATGAAGAAGAAGTCAGTGTCTCAGGCCTCAAATTCAGACACCATCAAGCCTACTTACACCTTCCTACATAAACAAAGTAGTGGTTGCTACTCGCTCTCTATTACTTCAAGTCCAGAGGAGGAATGGCAGGAAGTCAGGAACACGGGACCCGTTCAGAAGTTGATTGTTTATC
TTGAGTTGGAAGAGACCTTGCTTAATGCCTCGGGGCTTGAAGAGTCCATCAGCATCCCCAAATCCTGCTGTCAGCAAGAAGAACTACATGAAGCGTTTTACATAAAGATCCCAGACAGGTGTACCTTTGTCTTCTTGAGATTGGTCGGATTGTGTCAAGAACTTTCCAATGAGAAAGGTGCCTTGTAAGAAAGATGCTGCTTCGGG
GGCTGAGAACCGGCAGAGTGATGAGGCTGTAGCCTTCAGCGTCCTCCTGGGAGATCTAAACTTTGACAACTGCTCCCAAGGTCATGCCAAGGAGCAGGGCCATAAACTCTTCAGCTGCTTTCAGGACCCCTGCCGGCTAGGCGTTTGCCAGGAACAGCCCTGGGCCTTAGGGACAATCTTGAATTCCTCCATGCTACGCCACTCCA
CCACCGATGAGCAGGACTCTGGGTGCAGATCTGTGGGTGCTGATGGCACAGACTGCACAAGCATAGGGACAGTAGAGCAGAAGTCCGGAGAAGACCAGGGCATAAAGGGTAGGATTGAGAAGGCAGCAAACCCCAGCGGCAAGAAAAAACTCAAGATATTCCAGCCGGTATGGATGATAAAGGGCACCTGAGCAATGAGGAAGCAC
AGGGGAGCACACCTGAGGATGACTTTCCTTCTTCTTCAGGGAATGGTAATAAGGCCTCCAACAGCTCAGAGGAGAGAACTGGCAGAGGAGGTAGTAGTTACATAAACCCACTCAGTGCGGGGTATGAAAGTGTAGACTCTCCCACGGGCAGTGAAAACTCTCTCACACATCACTCAAATGACACAGACTCCAGTCATGACCCTCAA
CAGGTTGAAAAATAAATTAAGATTAACTGCCACTCTATAACCAGCCATCAGATACCAAGGTGTACCATGAGAACATCAAGAGAAAAAAGCAGAAGAAGCTCATAAAATATTTGAAGGTCTTGGCCCAAAAGTTGAACTGCAACAGCTAGAAGAAGAAGCAGCTAAGCCCCCTGAACCAGAGAAGCCTGTGTCCCCTCCTCCTGTGG
AGACCATGAAGGACCAGCAGAAGCGTGAGATTAAGCAGTTACTGTCAGAATTGGATGAAGAGAAAAAGATCCGGCTCCGGTTGCAGGTGGAAGTGAACGACATAAAGAAAGCTCTTCAATCAAAGTGATTACTTGATAATTGAGACATCACATTATTCATCCTGTGTCCAAGACTCAGATATTCTGCCCCAGTCAAAATCATCTTG
TCTGCCAGTCTTCACATGTCATAATTACTTCTGAGATAGAAAGCAGGCATTTACAACTTAGAACACATTTCTTAGAGCTGTAAAACAATTAACTAGAGGTCATAAAAGGGAATGAAAGATTTATTGTAGGTGCTAGGACAGAACATAAAATATTGACTGGGCTTATCTATATGAAACTTCATTGTTAACTTTTACACAAGAATTAT
ACTGTCTTTGTCAGCTCTGTGCACAGCCGATGTCTTCCAGCCCTAAAGAAGCCTCCTGCTCCAGCGTGTGCGGCTGCGACCTGGCCCAGGGGGGCTTCTTCATAAAGAACGGGGACTATCTGTGTACCCTGGACTACCAGAGGATGTATGGGACACGGTGCCACGGCTGTGGGGAGTTCGTGGAGGGCGAGGTGGTAACTGCCCTG
TCATCTAGTTAGTTGGGTTTTCTGCCACCCTGGGTTACGTAAGACACTGTCTTTAAAAAAAAAATTTAAAACTCGAAACTTTACTTTTTAAAAAAAGAAACATAAACGTGACAAGAAGCCTGTGAGGGGTAGTCACGCAGGCACGCCTAGGCGGCGGCCTCTAACTGTTACAGTTTGCCCTTTCTGTTTGTGTTCTTGTGTGAGGC
TATACCTAAAAATATGTCTGGTGATGTGAGAGGGCATCGGTATAAATGGAAGGAGTGTGAGTTGAGAGGAGAGAGACTAAAGTCAAAGGAGTCTCAGTTTCATAAATTAAAGATGAAAGATCTGAAGGACTCAAGCATAGAGATGGAACTGAGGAAAGTAGCCTCGGCTATCGAGGAAGCAGCCCTCCATCCCAGTGAGCTGCTGA
GGGGGGAGGGGGCGGGGGGGCCCGCGCTGCGCGAGCCGTTGGGCCTGACTCCGAGAAGGCGTCGCCGCCGCCAGCACTGCCGCCGTTGCTGCCGCCAGTTCATAAATAAGGAGCGGGAACGAGCTCAGCGTGGCGATGGGCGGGGGTAGAGCCCGGCCGGAGAGGCTGGGCGGCCGCCGGTGACAGGCGATACTGTATCCGAGGAG
TTCAACACTATAGAATATTATGCTCCCCAGTATTGGTGAATGGTTAGCAATACAAAACTGGCAGCTTAGTAGTTCAGGATCTTTGGAATACATTGAAATTCATAAATGAAGTTCATTTTTGAAGCACACAATTCAAATCATTAACTCAGACGAGACAAGTCCATTTATATGGCTAAATACTTAGCTTGAATACTCTTCTGTATTTT
GTCTTATTAAGCAAATTATTTATGTTGCATTAAATAAGAGAAATGTGAAATAAATATAGAAAATTACTCCATTACAAGTATACAGACTTAAAACTGAGCGCATAAAGTACAGGGTAATGATCAATAACCAAGGACAGTGTATTGTGCGTGATGGTGCCATAAGCAAAATTTCAGACAGCCTCAGTTAGAGATTGTCAAAAGAAAGA
CTTGGCTCTAAAGCCTTTGTCCCTGCTCCAATGTCAGCTCTGTTCCTTTTCACTGTGTTTCCCAATGTCATTGAAGACCAATCACATGTTCATTAGCTCTCATAAAGATATTTGCACAGACAGAGCTGTGAGAGTACATTTGAAGATACCGCTCTCGAAATCAACCAACTTCACGGTCATTTTGCATCCATGTCCACTAGACTTGC
GAGCCCTGTTACTATAGCCCCTAACGCAGCACTCGCTGCCAGGAGTGGGCTGCAGTTAAGCCCTATACCCGATCCCCCTGCTCCACCAGTAGTTTAACTACATAAACAGCAATGTTTATCAAAAGATTTTTTAAACAGAGTTCTGGGTAAGCCACCATATTCTCCTTTTTTCTGTTGTTCTTAAGAAATCATAATCTAAGAGTAAA
CAGAGTTCACCTACTCCTCTCCATGGCCAGAAAAGTTCCCTGCCATAGAACGATGTTGTACAAGGTATAAAATGATATCATTAGATGCTTGGCGCGTAGACATAAACAAGAACAAAATAACCAGGGTTGACCAGAAGGCATTATATTTCTGTGGATTCCCTACTTTGAAACACATCAAACATAAAGTTTTTTTGAAGAAAAGTGGT
ATTAAAGGTGTGAGCTACCACGCCCAGTCACACCTTGTACTCCCCACCCCCCAATTCACAGTCAGTTTTTCTTTTTTCTGCTCTAACAATATTTGTGAGGCATAAACCTGAATGTAATTTCTGAGCTGTTCAAATGACATCGGTAAGCATGCTTGTTCCAAACCAGCATATGCAAATTTGTACAGGGATAAGTAGGTTGTTATCTG
GTTCAATTCCCAGCAGCCACATGATGGCTTACAACCATCTGTAATGGAATCAGATGCCCTCTTCTGGTCTGTCTGAAGACAGCAACAGTGTACCCATATACATAAAATAAATAAATTTATTTAAAAAAAAACCAAAACCAAAACAAAACAAAAGACTGGCTTGAAAAAGTTTTATTGTCACTTTGATCTTTGAGGTGTAATGGGAC
TGCAGGCAGCAAGTAGAGAAGCTTGCTTGTTAGTGTGTGGGTGCATAGTGCACAACACATGATTGAGGCTGATGGAGGAAACAAGATACAAAGGGCTCATCATAAAGGAGAAAGATGCCAGCCAGTTTGGAACAGTGTTAGGCCGTTAGGGTTAGGGCTGCACCATGCTGCCTTGTAAGAGCTTGGTCAGTGGTTAGGGAGAGCCC
GTAGTACTCTTAAGATACTATTTAAGAACCATGGTTCTCACTGTTCGTTCCTAAAGCTGCTATCATTTAATGCAGTTCCTCATGTTGTAGTGACCGCAACCATAAAATTATTTTTGTTGCTACCTAATAATTTTGCTAGTTATGAATCAATTGTCTTAGGGAATCCAGTGAAAGGGTTGTTCAACAACCCCTGGGGGCTGAGAATC
ACTGTGCAAGTTCTCCAGTTGTTCACGAGGATGTGGAGATGCGTGCTGCTCTACAGTTCCTGATGCGGCACATGGTGAAGCGAGCAGTCATGCGGTCACCCATAAAGCGAGCATTGGGGTTAGCTGATCTGGAACGGGCTCAAGCTATGATTTACAAACTGGTGGTCCATGGGCTTTTGGAAGACCAGTTTGGGGGCAAAATTAAG
TTCTTTAAGACTTGAGGTATGTGTTTCCTGCGCAAACAAGTGGCTCACAGAACCGAATGCACAGAACTCTTAAGGATGCATCTGTTGGTTAAAAGCAAAGCATAAATCGTTCATGTTTTCCAAGAGTAAAAGTTCAAGAGTTATTTAGTGTGTGAAATTGTGGATTTGGGCATTTCTTTAAGTAATTTATATAATTTTATTTGAAA
CAACGCCCTTTTCGACTACGCAGTGACGGGGGATGTGAAGATGTTGCTGGCCGTGCAACGCCATCTCACCGCCGTGCAGGATGAGAATGGGGACAGGCACCATAAACACCAAATTTAAAAATGGCCCTAAAGATTGTGCCAAGAGTGATGACGAGGAGAGTCTGACTCTCCCTGAGAAGGAAACTGAAGGTGAAGGGCCCAGCCTG
CAAGTTAAATATAGCCGGCTGGTAAACGACACATAACAGCTCTGCCGACTAGGGAATGAAGAACAGTCCGAAGTGCTAAGAACTCCATGACAGAAGATGCCATAAAGTAACCACCTCCCCCTGCTATCTCTCAAGTTACCTTGACTTAACCTATTGCGTTACCTGCTCAGCACTGTGATCTTTTTTTTTCTCTCCAAAGGACCCGC
TATCGTGTCCCATGGTTCCGTTCACGGATGATGTTGGGCTCTGATTACCTGCTCAGGTGACAGATGCTCTGATGACCCCCTCCCCAGCCTGTGTCACCCCCATAAAAGGTTAGGAAAGACTGGATATTTGCAGACAGATGGACGGACCAGGAGGACGTGTTAGGAGCCTGCTTCCTTCAGCTGTCATGTCATCGGCACCGTGCCAG
AGAACCTGCACCTCATCCTGTACCATCAGAGACTGCTTTCATTGTTGGATAGTAGGGGCAGGAATAATATGTTTCATACGTTGCTGATGTTCCTTTATATCATAAAGACCAAAGAGTCAGGAATGCTTGGATGTTACGAATGAAAATGTGTTTTGTATTTATCAGAGTGCTGTCAACCCTCCACATTATGAGCTAATCTATCAGCG
TGGTCTCTGATTTCAATTTCAAAAAGGTTATGAGATGTGGCTCAGTTGGAAGAGCGCTTGCCTGGCACACTTGGAGCCCTGTGTTCCATCCCCAGCTACACATAAACCTTTATGGTGGTGCAAGCCTATAACCCCGGTGCATTGTGGGTGGAGGCAGGAGCAGAGAAATTCAGGATCATCCTTGAGTTAGAGCCCAGCCGGGGACA
GATGATTGTCTTGTTAGAAAATTCTCAGGAGAGAGAACCTTGTTGCCACCCAGCATTCTCATGATGCTTTGTGGGGCAGAAGAAATCTTGATAAAACTTGCATAAATCCTGAGTGCGTTCCCAGCGGGATCCTCCATTAAACAGCATGAAGTGCCCATTCCGTTAATGTGTGAAACCTAATAAAAAAGGTTTCAAAAATCCTTGAT
TTTGATCCCAGGGACCCACACAGTCAAAGGAGAGCACGGACTGCTACACATTAGCCTCTACTTCTACATGCATACCACACTTGCACACACATGTATACACCATAAATATAACACAAAACAGCATAAACCAAGGTGCTTTAAAATTTCCCTTTAAAAGAAACAAAATTTTAGGTTAGCATAAGTATTGGGTTTTATTATGGCATTTT
ACGAGAGTCTGTACTGTGCTGCGGGTGCCTGGGCCTTGGCGCTAGCATACAGGCGCATTGATGATGACAAGGGACGGACCCATGAGCTGGAGCACTCGGCCATAAAGTGTATGAGAGGAATTCTCTACTGCTACATGCGGCAGGCTGATAAGGTCCAACAGTTTAAACAAGATCCCCGGCCCACAACATGTCTTCACTCTGTTTTC
GCGGTGAAGACAATGACCTACATAATATGACGAATTTACTTAGTAACCTCTAATGAAACATTGAATTCCATGTTAGGGCAGTAAGACTGACTTCACTGCTCATAAATCTGCCTTGAGAAATCCCACACACACCCGGACTCCTGTAACCTCACCTTCTCAGTCTCAAATGGACTTTGGTGCCACCTACTGGCTGCATATGGAATTCA
GGACTGCTGTCAGTAGCAGCAAATTTGCCCTCGAAGGCCTCTTCAGAGTTGACTGTCTAGGGAAAGATGAAGTCAGATCAGTGGACAGCATGGTCTAGTCCATAAAAGCCTATACAACTCATGTTCTTCACTGGCCTAGGGTTTCTTCAAGCCTCAGGCATGGCCTTTAGTCAGAACATGACTTTAAAAACCGGTTTCCCAAATCA
CAAAACTAAAGGACTTCAGGGCCTCTCCAGTTTCGCATGGGTCACAGGTCAGCCTGGAGCAGCTTCCATTGTGGGGCAGGACCTCATTGCTGGCATTTGCCATAAAGAGATACCACTGTTAAGAATCCTAGCCACACAAGCCCACTCCAGCTTGCCACAGCTGACATGCCATTGGCTCATCTCTCCTTTACAAGGTAGTCAGACCA
ACCCAGTCGGATTCGAAGGCTGAGGATTGAGATTGAGAAACTGCAGTGGCTGCACCAGCAGGAGCTCGCTGAGATGAAGCACAACCTGGATGATGGATGCCATAAAGGGGACGATGACAGAAATCTACAATGACCTCTCCAAGAACACCACTGGGAGCACAATAGCTGAGCTGTCCAGCAGAAGGAGGTCACCCAGAGCCCATCCA
TAGCTCTCTTATCACTCATTCTCGGAAACACACAGGAGAACGACCATTTATCTGTGAATTATGTGGAAACTCATACACAGACATTAAAAACTTAAAGAAGCATAAAACAAAGGTCCATTCTGGTACTGATAAAAATCCAGATTGCAGTGTAGATGACCATGCTGTAAGCGAACAAGACTCCGTACAGAGAAGTCCCTTGTCAGAAA
TTTCACATCTGTAGCTTTAAAAAAAAAAAAAAGAAAAAGATTAATGATAACGGCAGTGATTAGTTTTAAGGATTTTCCTAAAAATAAATAAATAAATAAACATAAAAGGGATCTCTAGGCTTTAGGCTTTCAGGTTGTCCAGATCCACTTAATTAGAGGGGAAAAAATACCTTAAATGATGTAGCATTTCACTTTAACTGTAGAAG
TTTCGAGGACTCAAACGACACATGCTTCTCTGTGCCTTTTCCTTGATTAACGTAGCAATTATGATGAGAATTCTTCACAGTACTGATAAATAAAACTTTTCATAAATCAGGCAGCTGAGATGCTTCTCTTTGGGAAGAAGCTGACAGCAAGAGAGGCCTGGGCTCAAGGCCTTGTCACTGAAGTTTTCCCTGAGAGCACTTTTGAG
CAGTGCAAAGTGGTGTTCTGGGACAACAGAACATCATAGGCTCTCTGATGCTGACCTGATAAGAATGATAAATCGCTATGTGTGAAGTAGATTTAGTCATCATAAATTAAATAAATAAATAAATAATAAATAGGACTGATCTGAGTATGGTAGCACACTCATCAACCCAGCACTGCAAGAATGGAGACAACAGTCATGAATTTAAG
ATATCACTGTGAGTTTGGAAAAAAACACCTTTATAGTGTTTACTGTTTTTCTTCAGTTATGCCTACTGAAGCGAATGAGCCAGTTGCTTTCTGTGGAAGTCATAAAGTAACAGTAATATCAATCACCCAGGGCTGCGATTCTCACCAAGAGGCCCTGGAAAGGACTGGTATGTTTTGGGCTGCCACAGTGACCTTGACCTAGCGAG
TGGACAGACTGATGCCCCAGAAGTGACCAGAGAAGAACTGAAAAACGCATTACTGGCTGCTCAGGCTGTGGGTAATGACGGTTAATGCACTCCAACCTTCCATAAAGTTTATACGACAACAAAAATATACCCAGAATGATTTGATGATAGATCCTCTCATTGTCTTGAGGTGTGACCGACGGGTTCACAGCATTTTCAGCTGTCCC
TCCAAAAGAACCGGTGGTTGAAGTCTACTCCTGTTCCTATTGTACAAATTCGCCAATATTCAACAGTGTTCTTAAACTGAATAAGCATATTAAAGAGAATCATAAAAACATTCCCTTGGCCCTGAATTATATTCACAATGGGAAGAAATCCCGGGCCTTGAGCCCTTTGTCCCCTGTGGCTATAGAACAAACAACTCTTAAGATGA
GACGAGCCAGTTGAAGAGGACAATTCAGACTGCTGAGTCTCTTGGGGTGACCTATGAGCAGTGGAAGATCCTCAATGAGATTGATGCGGGATCTTTCTTTCATAAAGGTGATAAATGTAGGCCAGAGATTCCTGGTCAACAGAGTTCAGGACTACATCCAGAGTAAGATTGTCTACTACCTGATGAATATCCACGTCCATCCTCGC
GGGCTGTGCTCTATGGACAGCCCCTTCTTGTCTCTGTCCCTAAGCATAAGCTAACCCTAGAGTCTTTGTACCAGGCTGTTTGTGATCGTATCAGGCGCTACATAAAACAGCCTTTGCCTGATGAGTTTCTCAGCTCACCCTTAGAGCCTGGGGCCTGCAATGGCTCTAGGAGTAGCTATGAAGGAGATGAAGAGGAAGAAATGGAT
GCTGTCGACAGCCAACCAGTGAGGACACTGTCCCTTGTGAATAGTAACTGTCATGTCTGTCCTGCTCTCTGGTACTGGACTTTAAACAAATAAACACTTCCATAAAGTTTTATTTCAGGGGTTTTAATGCAACCCCAAGTCTTCTTTTTTTCTGGTTTCTCAGTGCTACAGAGTGAGCTAAGGAGTGGAGGGTGCTTCCCCTCTGG
GGGAGACTATGACCCAGAACTGCACGGCATGGATTATGTTAGTGATTTTAAACTGGCTCCAAATCAGACCAAGGAACTTGAAGAAAAGGTCATGGAATTGCATAAATCATACAGGTGTTCCTTGGAATTTCACATTTAATGTGAAGTTTTATCCACCCGACCCAGCACAATTAACAGAAGACATAACAAGACATGGCTGGATTCTG
TGTTATCTCCAAAACAGCACGTCTCCTCTCCAATGAAGATAGAGCCCGTCTTCCAGAAGAGCTCCGGGCTCTTGTCCAGAAACGCTATGAGCTCCTGGAACATAAAAAGAGGTGGGCCTCTATGTCTGAAGAGCAACGGAAAGAATATTTGAAAAAGAAACGACAGGAGCTAAAGGAGAGGTTGCGGGAAAAAGCCAAAGAACGGA
TACAGACCTTTCTGATATCCCTGCTCTCCCTGCAAATCCTATTCCTGTTATCAAGAATTCAATAAAACTGAGACTGAATCGGTAAAACCACCTCAGGGTCCATAAACAGTATCTGCCAACTCAACCCGTTGTCTCCAGATGCTTAAACAAAGGAAAGAAAGAAAGAAAGGAAAAGAGGAGATTGGAGGGACAAGACTAGACCTGAC
GTTCAATTCCCAGCAACCACATAGTGGTTCATGACCATCTGTAATGGAATCCCATGCCCACTTCTGGTGTGTCTGAAGAGAGTGGCAGTGTACTCATATACATAAATAAACAAATCTAAAAATAAATGTGATATGTATTTCCAGTGACACTCAGTTGGAGAAAACTAATTTTAAAAGGGTGGGGAGAGATGGGCTAGTGAAGGTGA
CTCTCTGTAATTCCAGTTCTGGGCATCCGGTGCCCTCTTCTGGCCTTCGCACACATGCACATGGTGCACAGACATACGTACCGGCAAAAACATTCATTCACATAAAATAATAAAGAGATTAAGAAGAACACGCAGCTACTGAGTATATTCTTGCTGCATACAAGTGAACTCAATGATGGCTATGACTGGGGTCGTCTGAATCTTCA
CAATCACCTGGAGAGCCACAAGCTAACCAGCAAGGCAGAGAAAGCCATAGAATGCGATGAGTGCGGAAAGCATTTCTCTCATGCTGGCGCTTTGTTTACCCATAAAATGGTGCATAAGGAAAAAGGAGCCAACAAAATGCACAAGTGTAAGTTCTGTGAATATGAAACAGCTGAACAAGGCCTATTGAATCGCCATCTTTTGGCAG
GTTAGTAGCCAAGAACCAAGTGACGTTACAGGGAAATTAAATGCAAATTGGATAATTCATTCAGTTCTAACAGTGTTAGATCAAGGAGGTGGTTTTAAAACATAAAATTTGGCTTCATATTTAAAAAAAAAAAAAAGACGTCCTTGGAAAATTTGACTACTAACTTTAAACCCAAATGTCCTTGTTCATATATATGTATATGTATT
GGTGGTGGAAGCCTGCTGCAAGTTCTTGATGAAGCAGCTCCACCCGTCCAACTGCCTGGGGATTCGGTCCTTCGCGGATGCCCAAGGCTGCACAGATCTGCATAAAGTGGCTCACAATTACACGATGGAACATTTCATGGAAGTAATCAGGAACCAGGAGTTTGTGTTACTCCCAGCCAATGAGATCGCCAAGCTCTTGGCCAGCG
TTAAGAGCACTGACTTCTTTTCCAGAGGAAATTTCTAGCAACCACAGGACAGCTCACAACTGTTTGTAACTCTAAGATCTGATATCATCACACAGACATACATAAAATAAAATAAAATACATTGAAAATAATCTAAGAATAGACTATATTTACGCATAAAAGTATTTACTACATGGGGAAAAGACCTAGAGGGGGAGGCATGTGTG
GACAAGTGTCAGGGCTGGAGCTGGTTCCAGGCCGGTTATGTCCGTGCTGGGCTTGAAATCGGGTGATCCATTCTTTGCACGGGGCTCCCTGCGCCAGGGCCATAAACAAACGGGAAATCTCAGGAATAATAAAGAGCTTGCTGTTTGTCTGGGACAATGATCATGTCTCGGTAGGAGGACTTGGGGACAGTTTTTATGAATATTTG
TCGCCTAGCTAGGCAAGAAATTTGATTGCTCATGTATTGATTGCTAAAAGACTTTTCTTAATAGTGAAATCTGATCATGCCATATAAATCCACACTGCCACATAAAGCCAGAAGAATTCAGCCGACAGGGCAAATTTGGCACTCTCAAGAATCCACAATGAACTGAGAAAGCTGCCGTCCAGTGCACTGAGCAGACTGTCTTAACA
AGGAGAGAAGATGTCAAGATATAAAACCAGAAGAACGCAGCATGATTTTTGTGACAAAATGCCCCTGTGATGAATGTGTGCCTTTAATTAAAGGTGCAGGCATAAAGCAGATCTATGCTGGTGACGTAGATGTTGGAAAGAAGAAAGCAGACATCTCGTACATGAAGTTTGGGGAGCTTGAGGGTGTTCGCAAATTCACGAGAAGC
ATGTTCTTGACCAAAATTCAAAGCAATTGAATATTACTCAAAGTATTAAAATGGAAACAGCCAATCTTCAGGATGATAGAAGTGGTTTAGAGCCCAAAAACATAAAACCCAAACACATAAAATCTGTAACTCATTCTAAACAAAGCATGACCACAGAGACACCCAGAAAAACTGTGGCAGCAAAGCATGAAGTAGGTCATAGCAAA
AAGGGGCAGCGTCCCCTAGCTGGCAGTTAAGCACATCAGTACATTTCACCTCGACCAAAAGGAGGCTTAGATTTCACGTCTTCTCGGGGGAGCTTGACGGCATAAATCAGAAGCAAGCACAGTTTGTCAGGTCTGAAGCCCCTATGATGGTAGGTGTCAAATCAGTTGTAGCTAATCTGTCCAGGGAGAGTACCAGCTTCATTACA
CTCCTTACTTAAACTGCATGAAAGAACTCACACTGGGGAAAAACCCTATGCCTGTAAACAGTGTGGTGAAGCCTTCAAAAGTTACAACTCCCTTCAGAGACATAAAAGAATTCATACTGACGTAAAGGCTTATGTATGTAAACACTGTAGCAAAGCCTTCATATGCCAGAGGTCCCTTCAGTTACATAATAGAACTCATACCGGAG
AACATCCATTTATGAATGCATGATTAACCATATAACAGTGGTCACAGTAACCAGTGCCATTTTTATAATAACAACTGTCCTGGAATTCAGAATAGTTTTGCATAAAACCTGTTGCTTGCTAGGGAAGTACTCTACTACTGTTGTATCTTCTGAACTATATAAGCAGAGTTAACTTTCCCGGGCTGACTTTGAACTCAACTGTGTAG
GGAGGAGGCTCAGGCAGGTGAGTGATTCATCCACAGCTGAGCCTGAGAGTTCATCATCCTTGGCACTGGCAGGGGAGCCTGCATTCACTACTGCTCACTGCATAAACCAAGAAAGTGGAGAGCACTGCGGATCTACGCGGTTGGCGTTGTGGCCTCTTGGTTGATTTTTTTTTTTCCCTTTAATGAGTGTGGAGTGGCCTTCCTTA
AGGGAAACTGTGAGCTCGTTCCTGGTTGGGTTCATTCCTGTCCCCATGACCAACCTGTTCCATTCCAGAGCCACCACCACCCTGCCTCAACAAAATGGACCATAAAGAGTCTCTGGGGCTGGGAGACTGCTGGGAACAGAATTCCCTGCTTCCTCCCGCTAGAGTCTTTGAGCAGATGGGCAGCGGGCTTCTGTCCACATTTGGAA
TTCGGAGTTACTGCAGATCTGTGTGTTTGATGTAGATTGCCAGTGTTTTCTCTTGCCGTTTGGGGAGAGGGAAATATCCAATCTCAACATAGAGAAAACTCATAAAATTGCCGTGGTAGATACCAAAACTGGGGCGGAACTGACGGCATTCGAGGCTTTCCAGAGAAACCTGATTGACAAGGGTATTTATCTCGAACTCTCAGGGC
AGCCACACCATCTACCCATCTATAGCCTTGACCTGTGCTGGCTTGCCTTCATGTCTCTACCAACACTTTATATAAGTGGACCACCCTCAGTTAAGTTTCACATAAAATGCAGTCTCTGTAGAAAGATCTTTCCTGCCTCTTTTATCTAAAGTAGAACCCTGTTTCTCATTTCTTGCTTATTTCCTTCTTAACATATAGCTTTATTG
CATCCCTGATGCCTTTCCTGACTGTGCTTTGAGTGAAGAAAAGCACGAGTGTTCGGCTGCAGCAGCTGGGCCTGATAAATGTCATTACAGTCACCCCGGACATAAAGAGTCTCTTGAAAACGCAAAGTGGGACATGAATGAAGCGTTTTGTAAAATGGGAAACAATGATAGCAATGGTGAGTTGCCGCGGCCAGAAAACCTAGCAG
CCAGCAGCTGGGAGTTGCTCCTTTCTCCGAAGGCCCTTGGCCCCTGTACATTCACCCCCAAGGCCTCTCTGTGCTTTCTCGCCTCCTGCTTATCTGGCAGCATAAAGCTGGAGCCCAAGGTGACCCTGATGTCCCTGAATGCCTGAAAGTGTGGGACAGGTTTTTAACTACCATGAAGCAGAATGCACTGCAGGGGGTGGTGCCCA
TCAAGCTGGGGATTCACTCCCTAACCAAAGGTAGGATGGGACTAATTGGGGGTGGGTTTAGAAGGCGACTTAAGGCCACATTCGGTTTGTACTGGTGTGTCATAAACAATGGCCTGGAATTATACAGACGACCTAGACCATTAGCTCTCTAAATGATAGGTTCCAAGGTCCCCTCGAACCAACCAGACAGACTACTCCCTTTCTTG
TACAAAATATTTTTATCATGTGGGAAGTCCTGGTTCCATTCCAAAAGGAAAAAGGTAAGAACAATTTTCACATATTTTTTATTTCCAATTTGCCAGATCCCATAAATTCATTATAACTAATGATAATACTCTCTATACCAATCTGGGATTACCATGGATGAGACCCAAATCTGAGCTTGTTTCATATCTCTCCTCTTCTCTGGGGA
AGCTCTTTAACTGGTGCTTTTAACAAAACCAAGTTTCTCTGGAACCACACCCCAAGGCCTGGGCAGGCCCATCATTAAGACATTCCTGAGGCTGCTTGGCCATAAAGATAAAGAGAATGCAAAGACATGTCCAGACTGGCCTGGCGCCTCCCTATCTCCCACCCTTCTGACATGGGTTAAATGTTAACCAGATGCTCTGCTGTTAC
TTGCTCCTGATTGTCCTGAAGCAATGCCCTTTTCTGACCTCCATGGGTCCTAAGCATGCTTTTGGAAAACATGCATATATGCAGGCAAAACACTCTTACACATAAAATAATAAAATCTTAAAAAATTTAAAAATAAGTAATTTAGGAAAACTCATTTTCTAAGAAAAAAAGAAATTTTTAGATCTATGTTAAGGGAATGTAGTAGC
GCATGTCCGGGAAGGCTTGCTTAGTGAGCTCACTTCCCTTTGCTTTGGCTCTGATGAGGGTTTGTAACTGGGATGCCGTTAACTGTTTTCAGCAGTGTAGCATAAATTCACAGTGGGATGTTTGGCAAGAGCTAACGCCGTTGTCGTCATCGTCGTCATGAGAGCACTGTCAGCATCACTCCAGTGCAGAGCTTACACACCTTACC
CGAACTTGTACTAAATACTGCAGTGTCCCTTTATAAAAAGTCAGACTAAAACTGACAATTGTACAGCAAAGCCTGACATTTGGATATTTTGAAGTTTTTTCATAAATCATAGAAATTAGTATATGGCTGTAGTTTAGCTTTTTAGGTAAAAGGTATGTTTCATTAGTGCATTTGTTATTGCTGATCACTATAAAAATGTGAATCAG
AATATCACCTGAGGTCAAATAACATAGACTCAGTCCAATCGTTTTTCACTTACCTTGGAAGGCAGTAGCAAACAATTTATGATTGGCTAAAATCAATTTTCATAAATGATCTGCGACAGATTCAGAAAGGCTTGACACTATCTGTTCCCAGGCATCTGGTCCAGAAGTCCAGGTCAAAACCTTGTCATAAAACCAGACTGCCTGGC
AAACCCGAAAAGTCACCACAGTGAAGAAGTTCTTCAGCGCCTCTTCCAGAGCTGGATCCAAGAAGGGAGAAATTCAGGAAGCCAAAGCTCCCAGTCCCTCCATAAACCGGCAAACCAGCATTGAGACGGACCGAGTGACTAAGGAGTTCATAGACTTTCTCAAGACCTTCCACAAGACAGGCCAAGAAGTCTATAAACAGACGAAG
AGGCCCTGGTGAGGGGGACTCCTTGGTGGCACTGTGAATTACAGATTTGCTGATCTGCTTTTTTTTTTTTTCTATTTATTTAAATGGTCGATCAACCTACCATAAACTGAGGAATGAATTCCATAAGCCCAGTTTGAAATGTGGACCTAAAACACTTGCTCATCCTTTAACGGAGTTCACCAGCACACCTGTTCACCAGTCCCGTT
AGGAAGGTGAAGATGTGAGGAATTGATTCATCTGGAAGAAAGATTAGGAAATGTCAATCGTGGAGCCTCCCAGGGAACAATTGAAAGATGCACATATCCACATAAATATAAAAAGGTTCCTGACATGGCAGGCTATCCTCACATCCGTTATATTTCTTCAGGATTGGATGGAGCATCATTCAGAGGTCCTTTTAGGGGCAATTTTG
TTCTCTCTCTCTCTCTCTCTCTCTCTCTCTCTCTCTCTCTCTCTCTCTCTTTTTTTAATGGTTTTCATCTAAATGCAGGATGCTGTGAAAGTTCAGGCCACATAAACATGTAAGCTTTGCTGTTTCTGGAGGATTCCATTATGGTTACGCTCTGGGGAGGGCCTTAGAGCTTTGCAGATTCTTGCTGAGTCCTCACAGGCACAGAG
AAGTCCCCCATACCCTCCCCCCCACTTCCCTACCCACTCATTCCCATAATTCTTGGTTTTCTTTACGACATAATTTGCTTAAATCTATAGTCTCCTGTCCCATAAATATCCTATCAGGATATTCACAAATTGCAAATGTGATGTACTCAACAATGTAGTTAGTTAAATTTATTATCTTTGCAGATCAGCTACTCAGACACAAACAC
CCCTCGGGGTCTGGATCTGTGAAGAGCTTGCACAGAGTGCCAGCCATCCTCAGGTGAAGGATGCCATCAATGTGATAGGTGTAACTTTGAAGCATTACCTCATAAATATTTTACTGAAGAATGCTACCGAGGAACCAAATGAATGTGCAAGGCACCCCGTTCAGAAGCTCTCACTCTCCTTGGTTCCCTTGTCTGCTTCCCAAATA
TGTACTTGATTTTTATTCACTTCAGCTGAGCTGCTGTTTCCTTCATGTAATATTGTATACTGGGTTGTGTATAGAAGAAGCTGGTAAGAGTGCCCTCCTTCATAAATAAGCAATTGCAGTGTTTTGCATGCAAATTTAAAAAAATTTAAATTGTCCTGATTCTATTTTGTAAATGGAGAAACAATCTTTCTAAGCAGTATGGAGGA
AGGGGGATGCCACGCCCAACCTGCGGCTCCTCTGCAGCATCACAGGAGGCACCTCACCAGCTCAATGGGAAGACATCACAGGAACAACCCCTCTGACGTTCATAAAGGATTGTGTGTCTTTCACAACCAACGTTTCAGCCAGGTTCTGGCTGGCGGACTGCCATCAGGTGTTAGAGACCGTAGGGCTAGCCTCCCAGCTGTACAGA
TTGGCTAGGAGAAGGTATTTGTTTTTAAAAGACAATCTCCCCCACCTTTTGCCTATGGACCACCCAAGTATTTCACTCCACGGGAAAGAGAAAGCTTAGGCATAAAAGATACTACGAAAATAATGTGCCCTCTCCCCCTTGTTGGAGTCTAAAGCTGATATGGGAAAAAGAAACTGCAAGTTGTTTAAAAAGTTTAAAGAGTCACT
TTACATTGACTCAGTGAAAGGAAAATCCTTTACATATTGTAAAGATGGATGCAGTTCATTTGTGGATAGGCATATTTAATCCATTCCCTGGCACTAGAAACATAAAATTTTACAATAATTTTGAAAGAAACTAGGCCATGTATTAATCTGTAAACAGGTAATAAGCAGGTTTGTATTGTAACTTTGATGCAACACATGCACTTTGT
GGAATGGGCGATATTCGTTGGACATTTCTCACATGGATTATCCAGAAAATGAAGAAATAAAGACTCTCCTTCAAGAACAGTTGCATGCATTGTCTAAGGACATAAAGAAACTCCTGCTTGATCCCGACTTCTCTCTCTTGCAGAGGTGCCTGCTCGTGTCCAGGCTGTACGGCGATGAATCGGAGCTGCACTTCTGGACAGTGGCG
TTGTTATTCCTAAGCCAAATTTAGTTTTTAGGTTTCTTTTTTTCTCTATAACTTATTCTTGCCTTCCCACCTCAAGCGTCTGTATAACATTTAGACTACACATAAAGTTTATGTGGTACAGACATGCCCTTGAGGTTGGTGGAAAATAAAAAACAAGACCCTTCACACAGTTAGCTCAGGCCATTTTAAGGACGAAGGCTCTGCTG
CACAGGACAGGAGCAGTGTGACATTCGCTAGATCAGGCTTTAGACATCCTTAATGCACACAGAGCGCCCCCTCCTGGGAGGCCAGGAATTGCACCTTCTACATAAACAGGTTTCACAATTCATGAATTAGATGTGCTTTCTACAGTATTTTTTCTTTATGAAAGATAAATACGCTGCATTAAATAAGAAGCCCTCAAATAGATGAG
CACCGACAGTCAAGCAGGAATCCTCCCAGAGTGACGTCGGCTCACTCCACAGCTCGAAGCATCAGGACTCCAAAAAGGAAGAAGAGAAGAAGAAGCCCCACATAAAGAAGCCCCTTAATGCATTCATGTTGTATATGAAAGAGATGAGAGCGAAGGTGGTGGCCGAATGCACATTGAAAGAGAGTGCAGCCATCAACCAGATTCTC
CATTTTGATGTCAAATGTTCCCCCAAGACACTCTCAGCAAGTCTGGTCCACTTGGCTCTTTTCACAGGGTAATAAAACCCTTCTGACTTTGACAAACTGGCATAAATGAGCTGAAGAAGTCCATTGTATACAGTCCTAGTGTTTGCCTTCTTGGTAAAATTACATTTTAAGGATGTCATTTCATGAGTCAAATTGTATCTGCTGAC
CTCAAAAGCTTGCCCTTTTGCTGCAGCAGGAATAATGGTTGGATCTATCTATTGGACAGCCGTGACTTATGGAGCAGTGACAGTGATGCAGGTTGTAGGCCATAAAGAAGGGCTGGATGTTATGGAGCGAGCTGACCCTTTATTTCTTTTGATTGGACTTCCTACTATTCCTGTCATGCTGATACTAGGCAAAATGATTCGCTGGG
TCCCAGTTGAACCTCGACCATATACCTGCTCTAGAGTAGTTCTACAGTGACTCCAGGGATAGTAAAAGTAGACCAGTGTCAGACAAGAATGACAAGAATCCATAAAAGATAACTTCCAAGAGAATTGATAGTTACAGAAATAATAATAATAATGATAATAATAATAAAGGTTATGGCTGGCTGGTGACCTCGTGCTCTATATCAAT
CGTTTGGATACGTGTATGTCGGCTTGAGAGGTGTGGAAGAGATGACCAGGCAGTACAACGTCAACCTCTATACCCCCACCATGCTCATCTTCAAAGAGCACATAAACAAGCCCGCTGATGTGATCCAGGTCACAAATAAAAATTATGTGCGGTTCCTCTCTGGCTGGCAGCAGGAGAATAAGCCACACGCCCTCCTGTTCGGCCAG
CTAGTTACCCCGACACAAGGAGCTCTTGTTCTTCAGGGGACGATTCTGTGTTTTCTCCAGACCCCATGCCTTATGAACCCTGTCTGCCTCAGTATCCACACATAAACGGCAGTGTTAAAACATGGGTACATGATGATGAGGGATTGCTGGCATGCTGTACCCTCACAGAGACCCACATTCAAGCAGTTGGTCGAAGACTTGGATCG
CCAGGAACATCTACCATCTCCCTAAAGTTTCATCATGAGCTGTCTCTGGGATTCAGGAATATCTGAGTACCAACCATGTTGTTGTAAAATATCCCTTCCCCATAAATTTATGGGTATGTCAGCCACATAAGGTCTCCGCTTCCCTGTTTGCCCTTCTGGTCCTAACCCATTGTACACTTTGTTTTATTTGAGGTAATATACCAATT
ATCACACAAACATCACTTAGTAATAGCTTTTGTGACATCAATTGGTTTACTTTTGGAGTTACCACACTTTAAATAAAAAAAGAGACCCTGGAAGCACCATCATAAAAACATTTTAACCTAAGTTTCTGTTATAGCAGAGTTTCTTGTTATAAAAAAAAAATCATCTGGAAAGTATTTGTATAGTAAAATGTATAATGAAGCTTTGA
ATTTTATGCTCTTATTTAAAGAAGACTTTGAGCTATTTTTTTCTGTACTCTGTAAAATATTGAAAACTAACATAATATGTTGAGGTTGCTTGAAAATGTACATAAAACTAAAATTTTCTGAATTGTGTGTTTATGTTTGAAATCTGTGTTTTAACTTTGTAAGTAAATTCTCTGCCTTTGTATTTATATTTTACAAAAATTTTTCT
TGGGATAAATGTGGCTGTCAAGAAGTTAAGTCGTCCTTTTCAGAACCAAACGCACGCAAAGAGAGCCTACCGTGAACTCGTCCTCTTAAAGTGTGTCAATCATAAAAACGTAATTAGCTTGTTAAATGTGTTCACACCACAAAAAACGCTAGAAGAATTTCAAGATGTGTACTTGGTAATGGAACTAATGGATGCTAACTTATGTC
TTGCTGGTCTTTCTGGATCCACATGTTCATGCCCAGACCTACGGTTCAGCATGGCACTGTGTGATCAGGAGAAAACTTTCAGACAGCAGAGGAAAGAGAACATAAAAGAGAACATGAAGAAACTTTTGGGTCCAAAAAAGAGTGAGGGGCTTTATTCCACACGTGAGGTCACTGAAATGATTCTGGAAATGTCTCTGGAAGTTTGA
CTGGGCAAGTATCTTAACAAGCCATGAGCCATCTCGTCAGCCATAGCTTTCTAAAAGAGAAAAGAAAAATTACCAGATTGCATTTTGAGGCAGTGTGTCACATAAAGGCTTGCCTGGAACTCCTGTCCCGGCCTATATTTATCTATTGGTTTAATTTATTTTTGCACTTTGTTTTCTGAGATGAATTTTGACTACATTGTCAAAGC
CCCTCATCAGCAAAGTCAGCAGCCATCTGGTGCTGCGGAGCCTCGGTTCCTACCTGTACCTCAAGCTCACGCTGGACCTCTTCCAGCGGGGCCACCTGGTCATAAAGAGTGCCAGCTACAAGGTGGTGCCTGTGTCTCTGTCCGAGCTCTATCTGCTGCAGTGTAACATGAAGTTCATGACCCAGTCTGCCTTTGACCGGGCCCTT
TCTTTCTTAGAAAAACAAACAAAGAGAAAACACAAAAATATTCACAAAAGGAGATGATACTGGCCTTAAAACATGTTCTTGTCAATGTTATGGATATTGTCATAAAAAAAGATATCTTTTAAAAATCAGAGGAGAGACTTAATTTTTTTAAATCTTAAGATTTGTAGACTGTTTCTAGGATAGGCTATTAAACATGATTCATACCC
CCAAGTCATGCTGTGAAATCAGAACAAAAATATTTGATGTGTGCACTCTTCATAGCTACTCATGATGATACAAGGGGTGAGACATATGACCAGGTCCTACCATAAAACACAGTGTCATACTATGCTTGCCTAGTAAGAAATGTATGCCATGCACCTTATGCACATAAAAGAACATGAAGCATAAACGGTGCAGAGTGTCCAGTACT
CAGCCAGTGCAAGATTTTCACAGATGAAGTTTGCAAGTGGTTGTGCTGTGACACAGATGGGAAATTGTCCATCTCTCCTCTGAGGCAGAAGGGGATGAGCCATAAAACTGGATCATACATATTTCTGATTGGTCTGTTTCTTGCATATTCTTGGATCTTGTTTCTTATGCCCCTGCTCTTGGGGAGGTTGGTCATTAGCCCAGGCA
AAGCCCAGATTGCCATGTGGCAATGCGATGGGATAGGAGGATCATTCATGTCCAGGAGTTTAAAACCAGGAGCATAGTGAGACCCCATCTAAAAACACAACATAAAACGACGACAAATGTCTCATGGAGCCCAAAGAAGCTGTACTACAACTGAACTGTAACTGCCTTGCACCCTTTTTCTGTTAAAGCAGGCATGTATAAACACT
GATTAACTGATCAACTAGTAGTTCCAGTCATCAAACAAGATTCTCTTCAGATTCTGTTTCTGAACAACATGCCTGTCAACACCGGGCTGAACACACTGCGCATAAATGCATAGTAAAACCCTATTATTATTGAAGACACAACACACTTGTATTGAAGGATATAGGAAATCAAGTTGGAAACGACCTAGAAATTTCTTCTTTGCTGG
GAAGTTATGGGTTGTTTATAACTGAAAATTAAGGCTGTTTGTGTGTGTGTTACACTAATATTAGCCATTAGATGAGACTAGCAATTTTCAAATTGTGGCCCATAAATCCTAGGAGTTACCTGACAGTCTTTCATGAAATCTGTGAAATCAAAATATTTTCATCCTATCTGAAGACATTGTCTCTTTATTCTTGTTCTCTCAAAACA
AAAGTGAGTTCCATGACAGCCAGGGCTATACAGAGAAACCCTGTCTCGAAAAACAAAACAAAACAAAACAAAACAAACAAACAAACAAAACACCGGTGTTCATAAAATTATCGAGTTGGGTAAAAAGACTTTAGAAAGTTAAAATCTTATTTCACAAGTTTATGTCAGATTTCCTTTTACTTGTATCTATTATTTGAGTGTATTAT
TGATTTGTCCTCCAGTGCTGATAAACTACTCTAAAAACAGCTGGCCATTGTTGGGTTTTTTTTTGTTGTTTGTTTGTTTGTTTGTTTTTACAAAAGTCAACATAAATTTGACTGACTTTAAGATCAGCCATAAATAATGAGCAGTCTTCAAAAGCACTTTTCACACAGATCATCTGGGCTCCAGGGAGGAAGAGTCTGTGCCACTG
CAGAGGGCAACAGATTAAAGGAAAAAGTTGATGCCCTTAACAGAGAGGTTGAGCAGGCACTGTCCAAAAAACTGAATGATACTCATAACGAACTCAGTGACATAAAGCAGAAGGTCCAGGACACGAATCTGGAGGTTAACAAGTTGAAGAACATATTAAAGTCTGAGACAGTCTACTGAAGCCCTCATTATGTGCGAACAAGATAT
GGCCATGAAGACTCCAGGCATTCAGGGGATATTTGGGGTTTTGTTTTTGTTTTTGATTTTGTTTTTCTCTGGTTCAGACTCCATGGACGTTCATTAATGTCATAAATGAGTTCATTCCAGTTCGACTCTTGTGTTTGGATGCCCAATCTGCCACCTACCATGCAGCTACCACCACCTACTTCCAAAGGCCAGGCCCGGCCTGAGAG
GTGACCTTCCCGGCGCAGTACCCTAACAACGCTGCTCCTTCCTTCCAGTTCATTAATCCTACCACTATCACGTCTGCCGTGAAGGCCAAGCTGCTGAAGCCATAAAGGAAGACCCTCCCAGCAGTTTGCTGGAAGAGAAGAGATCAGACCAACTAGGCCTCCCCCAGACTCTGCAACAGGAGTTCTCCTTGATCAACGTGCAGATC
TGAACTCTCATTATTAACCCCTAAATCAAACTTTTTTTGTCTTGTGTATCTTGATTTTTCTGTGTGCTTTATAGTGAAGCAGCCGACACGAGTCGTTGTTCATAAAACAGCTTTTGAAAGTTGAGAGCACACCCCTGGAGAACCGACTGTGCTTGCTTACGTTTGGTTCATGACTTAAAAATCGAGTACAGGTGATGAAATCTTGG
AGAGAGTTTATTCGAAATACGCGCCGTGCTGCTCAGAACATTAGTGAAGATTTTGTAGGACACCTTTATGACAACATCTACCTTATTGGCCATGTGGCTGCATAAAAGCACAAGTGTTCGAACTTCAACTTTTTACTCCAGACTGAGGCTACCCAGGGACAGACTTAGTGGCAGCAGGGTTGCATCAGCACTGGTCACTCCAGTCC
GGAAAGTAAACTTCTCCAAGCGGTGGCAACAGTTCAACATATTGGACAGCATGCGGTGCTTCCAGCAGGCGCACTATGAAATCCGGAGAAACGACGACATCATAAATTTCTTCAATGACTTCAGTGACCACCTGGCCGAGGAAGCCCTGTGGGAACTCTCTCTGAAGATCAAGCCTAGGAACATAACAAGGCGGAAAACAGACCGC
AGATTTTCCCGCCCCACTCCCTACCCCCAGTCACAGGTCAGAATAGGATTTCCTTCTTAGAGAAGGTAGGTCATGGGGCCTGCGATTAAAAAAACAAAAACATAAAACAAACAAACAAACAAGGTGGCTTTCCTTGGTCTTTGTGATTCCAGCTCTTCACCAGTGAAGGAATTCTTTAGTTCCATAGTGCAGCCTGGGTGGGTGGA
ATCAATGGAATATGTTGAGAAAGTGTGCATTGAGAGTGGACCCTCAGTTTTCTTGCTCCATCCCTCCCCCATTTTCTGCTACCACCTAAAAAGCCCTTAGCATAAAACATCTTCTTGGCCAAGACCAAAGGGATAGTCTGTGGTTCTCTGTTGAGGGTGTGTCCTAAGAATCCTGTACTAATTTCCAATTCTGTCAGCCCCGTTGT
TTCAACATATACCCTCAGAGTTGACTTTACATCCACGTCCATTGCCTAGAGGTATCTAGACTGTGTACACACAAGTGTGTACAGACGTGCTTAATACATACATAAATTGTAATCTGTTACAATAAATAAATTTAAAATCATCATGCAACATGTATGTGATATTTTGACAATGTACCTTGTCTTTGTTGTTTCTTGTAATGCTGAAA
AGGTATCTGTCTCCAGATTCCTCGCCTCAGAACATTGTCAATGAGAATGGGATCTTCTGACCTCTGCCTGGAAATCTAAAGTCATCTTTTTATCCTGAATCATAAATTATTTTGATGGAACTCTTCCACATGAGCACACTCAGTTATACAACATACCCTGAAAACGAGACTCTATATGCCTTTTGACCATGGATCCTGTGTTTGAA
CAGTTACATGAGTTGATTTGAGGAGACCCATCTTTGCTATGGGAAAGACTATTCCCTAGGCAGGATCTTGGGTTATATACCTGGAGAAAGCACCCACTAGCATAAATATCTTTGTTGCTCTTTGCTTCACTGGATGTTTATACAATGTGAGCAGCCTGCTACTGTGACTTCTGCATCATCTTGGTAGAATGGGAGTTCACTAGGAC
TGTGTTGGCCGGTCGCCTTGGCGTGAGTGGATACCTTGTTTCAAGGTTTACAGGAAGTATTTTTATTGGAAGAGGATCTAGGAGAAAGCCTCATGGAGACCATAAAGCAAATGTGGGTTTAAATCTCAAATTCAACAAGAAAAATGAGGAAGTCCCTGGCTATACAAAGAAAGTGGGGAACGAGTGGATGTACTCGTCGGCAGCAG
CTCTTCTGACAAGCTTGATAAGGATGACATGGTATACATGGAAGCATATGATAAATTGCTGGAGTCCTGGCTAACTTTGGTCCGAGATGACAAGCATTTCCATAAAGGCTTTTTCACACAGCATGCAGTTCAGGTGTTCAATTCCTATATTCAATGTCACCTTGCTGCTCCAGATGGCACAAGAAATTTGAATTGAAATAGAAGAT
TCAAAGCTTTAAGGCTTCACTGACTGTTCCTAAAACTATCCTTACACTCTAAAGAGGAAGGGAAAGAGAGTTAAATATTTAAAAATCAGCAGGTAGAAAACATAAATGGTTTGTTTGGTATTAAATTTAGAAATTGTAGAACATGGAATTAGTACAGCCCTTCCCGGTTTTCTGGTTCCTTGCATCATCTAGGAAAGACTCACAGA
TCAGTTACAGTTCTGACCTCATTCAGCATTACAGAACTCACTCTGCGGAGAAACCCCAGAAATGCGACGCATGCAGGGACAGCACCTGCCAGTGTCCGCACATAAAACAGCAACAGAAAAGCTGCCCCAGTGGGAAATCCCATCAGTGCAATGAGTGTGGAAGGGGCTTCAGTCTGAAGTCCCATCTCAGTCAACATCAGAGAATC
GCCCCCATGAACTAGTTGTATAAAGTAGAAATCTGTTATTGAAGCTCTTAAATAGCTACTATGCTTTTAATATTATTTCAATGATTTTTAGCAATAGACCCATAAAAATGGTCTGGAAACCAAACCAAAGTATGGTAGAATGTAGGCAAAAAGAATTGACCTAAAAACATGCCTCCGCATGTACTCAACTATGTTAAGGGACTTCC
ACTAAATAGTCAGTGTTTGTGGGAGTCAGGTATTGTTACATGTTTTGGCCAAGTATTATTTTGTGTTTGTATGTCATATCCCCGTAACTCCCATTTCAAACATAAAGGGAAACCTTTATTCAGAATGGGGGTTAAATAGAGTTCTATTTTGACAGATTCTACAGAAACAGTGAAACAAAATGTTATCCTTAAACATTAAAAAGAAA
CTACATCTGCGTAAGGAGAACTAAAGTAGCTCTGACCAGGGTGGCCTGGCCGGCTGGGGTGGGGGCAGTTCCCTGCTGTGGCCTGTTTGGTGTTGTCTGACATAAAAAAAAAAACTCACTTTTATTTGGGAATTTTAAACTCTAAGCTTGAAGCTTCCCACTATATCCCATGTGGTTGTCATTCCAGAAAGTATTTATAAAATATT
TAAATCACTAGCTCTTTTTATTTATTTATTTTTTTCAGTTACAATATTGAAGTCTCTCCTCTCTTTTCCACATTCTAGCTGAGCTCTCTGTCTCCAAGGGCATAAAGCAAACTCTGCTATTTGAATCTTGTTGGTACCTGTTGGCCAGTGCCATACCCTCCTGACAGTCTGGAAGTGTTTTGCAACTTGGTTTTCCTTTATTATCA
TTTATGCAAATTGTAAAATCTCTGTTAACAAAGCTAGGATATTTTTAGAAATTATCCTATAGATAATTAATGATGATTTCATGAGTTAAATTCTTGTCTCCATAAATTTTGTTTGCCACAGTTGAGGCTATTGAGGCTGAAAAAGGGAGGAGAGTGAAAGCGTGCTGACACTCAAGGGCCTGACTCCCACAGGGATGTTGCCTAGT
CCAACAATGCCTTCGACCAATACCGAGACCTGTATTTTGAAGGTGGGGTCTCATCAGTCTACCTCTGGGATCTTGATCATGGCTTTGCTGGAGTGATCCTCATAAAGAAAGCTGGAGATGGATCCAAGAAGATCAAAGGCTGCTGGGATTCCATCCACGTGGTGGAAGTGCAGGAGAAGTCCAGCGGCCGTACTGCCCATTACAAG
CTTTTCTGAGAGCCTTGCTTTGTTTCTTCCTTCTTGATTGAGGATGCAATGCCTGGACCATTAGCAACCATGTTTTACCTAAAGAAAAGGCCAAAAGATCCATAAACCCTATGATCATCTGACCAAGCAAGTGCCAACAGCTCTCCATCTCCAGAACCCTTGTAAATAAAAATAAATTCCTGTTTGGTAAGGGGCTTGGGTATGGA
CTTCGTGGCCTACAGTGTTTTCAACATCGGTCTTTTGTGGGTGCCCTATATCCAGCCCCAGGATCCGGTTCTTGGTGATACACAGCAGAATCGTTAGCATCATAAACCAGGTGATTGGCTGGATCTACTTCATGGCGTGGTCTGTCTCCTTTTACCCACAAGTGATCCAGAACTGGAGACGGAAAAGGTTATAGTGCCTCGCGGAG
ATTGTTTCTAATAATGGGCCAAACCACGGGAAAGCCTTCTATTGTTGCCCAGTTGGTCATATATTTCATATGTTAACATTTGCTGAATTTATCAAACTATCATAAAGAACTACAAGGAAAAACGGCTTAGATGATTCTCGGAACACTGCTCTTCTTGCTTGGAAAATGATCAGGGATGGTTGCTTAATGAAAATTACCAGGTCCTT
AGAAGAAGAAGAAAAGTTTCTAAATGCTGAAAGTTACTATAAGAAAGCTCTGACTTTGGATGAGACTTTTAAAGATGCAGAGGATGCTTTGCAGAAACTTCATAAATATATGCAGGTGATTCTTTATTTCCTCTTTGAAATTTGATGGTATTTAAAATTAAATATCGTTTTCTTTTAGGGAAAAACTAGGTAACCTAGGTGAAGTA
GTGAAAAGCCCATCCATCACACAGCCCAGTAAACCAGGAAGCAGACTGGTAGATTTGCAAAAACCAAACCAACAAAAACTTTATTCAAAAACACTGTTTACATAAATGTTGAGTTCTATGGATTCATTGATGCAGTTTGGAAATAACGGTGAAGGTGCTGAGCCCTCAGCAGGAGGGCAGTTTGGTGCTGCCCCGTACCTGAAGAC
AGCAAGCTGGGAAGGGCGTGGCCCTCAAGTCTGTCACGGCCTTTTTCACGTGGCTTCGAGAAGCAGAAGAGGAGTCCGAGGATAACTAATACTTCAAATACATAAATTTCCCTTCCCTTCAGATGCACCGCACATTTGTGTTAAGGCATAGCTGTTAGTCCCGATTTGAGAAGGTTTGGGGTGAACGAGGTAAGAAAGATCTTTTT
AGGTTGCTATGGCATTGTTCAAGTACCTACTGGACCGTGGTTTTGTAGGAAATGTGAATCTCAGGAGAGAGCAGCCAGAGTGGGATGTGAGCTGTGTCCCCATAAAGATGGAGCTTTAAAAAGAACAGATAATGGGGGTTGGGCTCATGTGGTTTGTGCCCTCTATATTCCAGAGGTACAATTTGCCAATGTTTCTACAATGGAGC
TGAAAGAAGAGGAGGTGGATGAGCCAGAAGTGAAGGAAGAGAAGGTGAAGGTGAAGGAGGAGGTGACGGACTGGGAAGAAGTGAAGGAGGAGGACTTGACCATAAAACAGGAGTTGTTTGTTGGTCAGAACGTAAAGGAAGAGCAAGTGATGGATGCAGCGCCTATAAAAGAAGAGGGTTCCCTCAAGAGCGAAGCGATGGAAGAC
AAAGGAAGCAGAATCGTATCGAATTAAAGATAAGGCCGACAGAGCAACCGTAGAACAGGTTTTGGATCCCAGAACAAGGATGATTTTATTCAAGTTGTTGCATAAAGACCACATATCAGAGATACATGGCTGTATTAGCACTGGAAAAGAAGCTAATGTATACTATGCTAGCACACCCAGTGGAGAGAGCAGAGCAATCAAAATAT
CAAAAAGGTGATTATTTTGAGTGTCTTTTACCTCTTGTTGAGACTGGTTAGAAGTTAATTCTTATACAGTTTTTATGGAACAAGTAAATTCTGGAATGGACATAAAGTTTGGGTTATGTGTTTCTATTAAATTTAGTTATTAAAAGATAGCCACACAAAAAGTTAGGTATTGCTCAAAAATCTGGTGAAAATGAAAAGGATGCTTC
TCATGCAGTTGCTTGGCGCATTTCCTTCACCCAGTGGTCCTGCTTCTCCTTGTAGTCTGGTGAATGAGACCACTCTGATCAAATACTCCAGGCTGCCAACCATAAACAAGCATAGTTTCCGGTACTTTGTTTTGGATAACAGTGTCATCCTGGCAATGCTGGAGCAACCGCTTGGAAATGAGCAGAGTGACTTTTTCCCCTCTGTC
TCCCACCTCGGGTATCAGAAGTCATCGGTACGGTCTCCAATACTGTAGCTCAGAATGCATCACCTACATCTTGGGACAAAAGTGTGGAAGAAAGAGATGTCATAAATAGATCCCCCACCCAGCTGCAGCTAGGAAAGATGAAAGCAGGTGAGAGAGAGGCACAGGAGACCTGTGAACCAGAAGCACAGCCCCTGGAACAGGGGGCA
GAAGGAGTACGTGAAGTGCCTGGAGAACCGTGTTGCTGTTCTGGAAAATCAAAATAAAACTCTAATAGAGGAGCTAAAGACTTTGAAGGACCTTTATTCTCATAAAAGTGTTTGATTCTTTAAAGAGAAAGTATTTTTTGTGGACTTTAAAGCTTAAAAATTAGGTGGATTTCTTTTTAGTGGAGTTCTATAAATTCAAAGGTCAA
GCCCCGCACATAACTCACTGCTCTCCCAAGTTGTGATGCCTTGGCCTCAGCCTTTCTGAAGCTGTGACTTTAATACCTCATGTTAGGGTGACCCTCCAACCATAAAACTTGGCAGAGTTTCTCTGTGTAGCTCTGGCTGTCCTGGAACTCACTTTGTAGACCAGGCTGGCCTCGAACTCAGGAATCTGCCTGCCACTGCCTCTGCC
TAAACTGGCTAGCTGACCTTACCAGTGGGAATGTCAACAAGGAGAATAAGGCCCTCTACGATGTTGGAGACATTGTGCATTCTGTCAGAGCAAAATGGGGCATAAAGGCCAATTGTCCCTGCTCCAACAGGCAGTTCAAGCTCTTCTCAAAGCCAGCCTTAAAGGAAGACCTGAAACAGGTGCTGCCTACAAGACTTTCTCTTGGA
CCCAGTCAGCAACTTGGAAAAGTCTTTTCCTTTCTCCTGTGTGAAGCAAAAGTTGCTTTTCCTAACTTGCTATTGCTTTTCCTTGGCTGGAGCATAACAGCATAAAATCAGATAAAGGGCTCCCTTCAGTCCAGCCCCCGAGGCTGAGGAGGGCGTGAGGAGATGGCTTCTTATACAGGATTTGGCCAGCATCCTCCTCCGTGTCC
CTCTACAGGAGCAGGTAATTCACTGGTCCACAAGCGGTCTCCTTTACGTCGAAACCAAAAGACCTCAGCATCCTTGAACAAGCTGTCTTTACAGGATGGACATAAAGCCAAAAAACCAGCATGTAAATTTGAAGAGGGTCAAGATGTCTTAGCTAGATGGTCAGATGGCTTGTTTTATCTTGGAACTATCAAAAAGGTAAACATAT
GTACAATTCTCAGCAACCACATGGTGGCTCATAACCATCTTTAATGGGATCTGATGCCCTCTTCTGGTGTGTCTGAAGACAGCTACAGTATATTTATATACATAAAATAAATAAACCTTTTTTAAAAATTCAAAGCTGTGACAGAGCAACTTCCAGGAGAATGCCTTGCAGAGACGCGCACTCAGGCCTCGTCCGTTTGCGGAGGA
AAACGTGTTCTTTTCTATGTTCAGAATCTCGTATTTGCTTTGTATTTTGTGCTATTATGTAAATAATGAATGGAAGGAAGAGAATGCATACCAATGGAAACATAAACTCATATTCTAATATGATGGGTGACACGTTTCTCCAACTAACGCAGAATTCATGCATTTGGGTTACAGCCGTTTTCTAGGAGGAAAGGTGTGTAAAGTTC
ATTGCAATGTACCCTTATGGAAGTATTTCCTGGTGGAAGGAAGGAAACTGAGTATTGACTTGCTACAGTATGAGTGAACACGTGACATGTGACATCAGTACATAAAGTTTCCAGAATAAGCAAATCCATAGAGAAGAAAAGGCCAGTATTGTGGGATAGGAGAAAATGGGGATGCCGGGTGATGTATACTTACTTCTTTTGGGAGG
GACGGGAGGGATGCTGATAAAAACTATTTTATTAGGTAAATATAGGAGAAAAACTCGGAAACCCTAGTTACTAGTCTTAAATTTTCTTTGGCTTACTCCACATAAATTAAACCCACAGAAAGCTGACAAAATCTTTGTTAGACTGAGTTACCCTTTCCCTGAAATCACAAGCTGAGTTTCTTAATAGGCTTTCAATCAGCTTTTTA
GAAACCCAGTTGGTGTTTATATAAAATGCTGACCTCAGGTTATAGTTCTTAAATGTGGCTAATTCTGTAACATAGTCTTGGTATTTTTCAATTATGAATGCATAAACTATTTCTAAGAAGACTCTTACTTGAACAAAATCCAAAAACCAATTTAGATTCTTTTTTGCCCATATCTTTTGTGATTTACACCCCAGAGATTTAAGGAA
TGTTTAAACGGAGAGAGCACCTCAGCCAGGGGCGTAGTTGTGTTCCTGTGTTCCAGTCCTCTCATGTTGCCAAATGCCACCCTCAAGTTTGTTTTCCATACATAAATAAGTAAAAGAGGAGAAGGAGGAGGAGGAAGAGGAGGAGGAGGAGGAGGAGGAGGAGGAGGAGGAGGAGGAGGAGGAGGAGGAGGAGGAGGAAAACAAAA
TGCAGGCGATGTGTTAAGGTTATTTGTTTCTGCATATATGCACATTACATACGGATTTTAAACAAACCCATTCTTGACAGACTAAAAGTTAAGTTTAATACATAAAATGTCCTGTTCACTTGAAAGAAAAAAAAAATCTACTTTTTAAATGGACACTATCTTGTTTTTTGTTTTTTGTTTTTTTTAAAAAGTTGACTTTTTGTTTG
GCTCACACAAGCGGGTGTGGACACCATCCTCGTTGAGTAGCAGCTTCTCGGGCAGAACTTTTATACTGATCTTGGAGGAGATTTACACGCCATTTCTAATCATAAATTAGTTAGTTAGCTCCTCATGGTCTTTTGACTTAAAATATTATCTGTTGTGTGTTTTGAGGTTGAACAAACCAGTTCTCATTATAAGACATGGCTATTAA
GTCCCAGCTCTGCAACCTGCCAGCCTGCCCGCCGGACCGTCCCTCTTTCCGTCACACCCAGTGTAGCCAGTTTGATGGCATGCTGTACAAGGGCAAGCTCCATAAATGGGTGCCTGTGCCCAATGACGGCAACCCCTGTGAGCTGCACTGCCGGCCTTCCAACTCCTCCAATACAGAGAAGCTGAGGGATGCTGTGGTGGATGGCA
AGTAGTTCATTTATCAAAGCTACCCAAAGATACTGCCTTGCTGTTGGACCCAAACATTTACAGGACAATGCCGCAGAAGAGGTTGAAGAGGTAAAACATTCATAAATACATAAAAGCAAACACGCGGGGACACCTGCAGTCTTAGTCACTGACAATGGGCTTAGGGAAAGTTGCACATTACAGTCAACCCCTTCCTTCCTCCTTTA
ATCTGGTTATTATGACAGAATGGATTATGAAGATGACAGATTAAGAGATGGAGAAAGGTGTAGGGATGATTCTTTTTTTGGTGAGACCTCGCATAACTATCATAAATTTGACAGTGAGTATGAGAGAATGGGACGTGGTCCTGGCCCCTTACAAGAGAGATCTCTCTTTGAGAAAAAGAGGGGCGCTCCTCCAAGTAGCAATATTG
AGAAGTGCTGTCTTGGGTGGAGCGCCACAGAAAACAGAAGAAAAGTGAAAGTATCCATGAAGCACTGTAAGCAACATGCAGCATTAATGCTAGTGCTAGCCATAAATTTTATTTTTTGAAACTGCTGCTGTAAAAAAGTGCTTTCAGGAGGATACAGGCTAGGCTGAAGAAGTGTTGGCCCGACATGGGCTTCGCCTAAGGTGTGG
TACGGGACAAAACTGGAGACCATTCGGAAAATCCATGAGCAGGGGCTGATTGCGATTCTGGACGTGGAGCCTCAGGTGCACATGGTGTTGGAAGAAGACACATAAAAAATACCCTCATCACAAAGCACCCGGACCGGTTTGCGTACCCTATTCCAGTGTTTGATCAATTAGATCTTGTCACATATGAAGAAGTAGTCAAACTGCCA
ATTTATGATGTGAAGTACCTCATGAAGAGCTGCAAAAATCTCAATTGGATACCTCATATTTTATTTTTCTTGATCATTGTGAAGCATTTGAATGGTTGGACATAAACCAATCCTCTGTCTTGTTTCTGCATTGTAGTTGTAGGCATAAGTGGAGAACAACTGTTTAATGGGAATTTTGAACTTTCGTTTTCTTTCTCCTGCCAGGG
CTAAGACTTCTTTTCCCCAGCAAAAATGAACGAGCTATACCTACAACAGGGCCTGCCAAGTTCCTCAACTTTGTCCCTTACAAGGTCAAGATTAGCTTTCCATAAAACTGTAGGAGACAATTCAGATAAGTTGTTTGGTTTGGTTTTGCTGCTATATAACAACAATCTTTCTTGCAGTTCCCACTACAGTATTCATTTCCTCTTGT
CTTTAAGGCCAGTTGGACAAATGCAAGTAAAAAGCAACGTGAAAAGCTCCTTGAGCTGATTCGTCGTCTTGCAGAAGATGATAAAGATGGTGTGATGGCACATAAAGTATTGAACCTTCTGTGGAATCTAGCTCACAGTGATGATGTGCCTGTAGATATCATGGATTTGGCTCTCAGTGCTCACATCAAAATACTAGATTATAGTT
GTGGCCCCGTTGTCTGATTTTTTTGCAGAGAGTTACGATTTTGTTGTTGAATACAAAATAACAGACAAGGTTGACAGACAAATGGAGAGCCAGTTTGGGGCATAAATCTCTGGTTCTCTGGCAAAACTCATTTGAAATGTAAAAGCTGTTACTGAGAGCATATCGTGATGATACATCATGTCAATATTTGTTTGGCTGCCTAGCAG
CAAATACACATACACAATAACTAAATGTGATAATAGAAATAAACATTAATGTTCCTAAATAAGGTTGCAAAGTCTGTAAACAAAAGGATATGATTATTAACATAAAAATTACATTATAGTTATAATCTTTGATTTTTCATTTAGAGAAATTTATACTTAGTAGTAAGATTAGTTTTGATCATATATTTAGTCTTTTTATTGGAATG
CTGCCCTGCAGTCCATGATGGCCATGCAAGAGGAAGAGCTGCAGGTGCAGGCTGCTGACTTGGAGTCCCTGACCAGGAATGTGCAGATAAAAGAAGATCTCATAAAGGAGACTCGGACACAGTTGCAGGGCTGGAGAAAGAACTGAGCAACGCCAAGGAGGAGCTCGAGCTCATGGCCAAAAAAGAAAGAGAAAGCCAGGGTTCTA
ACTGCCCGTAACTCCAGTTTTGGGGATCTGTCTGTACGCTCCTCTGGCTCCACAATCACCTGTATGGATGTGTATATAGTTACATACACTCAGACCTACACATAAAATAAAACAAACCCTTTTAAATTATTATTATTTCTAATTCAAGAGGTTCTTGGACATCCAAATTTTTCTTTTATGCATTCTAAGAGGAATCTGACAGAACA
TCAGGTTTAACAGCCTTGCTTTAGTGCTAGGATGGAGTACAAAGCACGCTCTGTACACCCAGCTACCCATGCTAAAGTCCTGTGTGTGGCTTTGGTCCTCCATAAAAACATGTCATATGTCAGCTAGACGTTTTTTCCTGAGTCTGATCTGTTCCCAGAGATAGACTGGTAGTTCTGGTTTGATTTTTCCAGAACTCTCTGAAATA
GGGAGTAGAAGATGTGAATTTATTATGTGGAGAAGAGCTCTCTTACCCAAATGTGTTTCTTGTCTTCCTGAATGGTAACATCCTTGGTGTCATTCGAGACCATAAAAAGCTTGTCAGCACATTCCGGCTGATGCGAAGAGCAGGCTATATCAATGAATTTGTTTCTATCTCCACAAACCTTACGGATCGCTGTGTTTATATTTCCT
AAAGAAACTTCATTGAATTACCTTGCAGTGGTGTTGACTCTTTTATAGACTGTCTTTAGCATTGTGCAATTTAAGAATAACTTAAGGATCTTGGACTTTACATAAATCTTGAATTGTATAAACTCTAGGTGACAAGCTACAGTGCGACTGGCCTTCCTCTGATTCAGCTATGGAGTGTGGTTGGAGATGAGATGATGATCATTTTT
AACTCGATACTATCGGGCTCCAGAAGTCATCCTGGGCATGGGCTACAAAGAGAATGGGGACATCTGGTCTGTCGGGTGCATCATGGCAGAAATGGTCCTCCATAAAGTCCTGTTCCCAGGAAGAGACTGTATTGATCAATGGAATAAAGTTATTGAACAGCTAGGAACACCATCCGCAGAGTTCATGAAGAAACTTCAGCCAACTG
CCATCCTCACCATAGCATGCTGTACCCTCTTTCCCATGGCTTCAGGAAGGCTATTGCAGAGAGGCATGGGAATCTCTGCTTGGATAAGGTTAATGTCCTTCATAAACCACCATATGAACATCCAAAAGACTTGAAGCTCAGTGATGGCCGATTGCGTGTAGGCTATGTGAGTTCTGACTTCGGGAATCACCCTACTTCACACCTTA
CAGGTTGACACATTGCTTGACCTGATTTATGCAGAATTAATAAGCTATTCAAATAGTGTAGCTTTAATACGCTGCACATGATTCTGGCAGCCCTAGAGTTCATAAATGGACTTGGGACTCAGCAGTTTTGAAACGTGTATATGGAGTTTAAGAAATTTATTTTCCAGGTGCATCCCCTTCTAACTAAAATTTTCTTCATCTTGTAC
AAATGCTTATTTAAAGGCTGCTATTGATACCTATTTTTATTAATCATCACTTTTGAACATTCTGGCCAGCTTCTTGGCACAACAAAATTTATAACTTTCTCATAAAGGGATGGTTTGGCTTCCGAACCACTGAAGGTTTGGTTAAGGCCTTCTAGTCATGTTTGGTGATAGCTTTCTATTACTGTGTTGCCTTCGTAACACCAATA
ACTGATTCAGAGTACAATAAGTGTTGATAGTATTCCTTCACCTCAAGGCAATTCATCTCGAGGGTCTGCTTCTCCAGGCTTAAGTCCACTGACTCCGGGACATAAAGGTGCTTCTCCTTATGGAAGTCCCCGTGGGAACCTGAGTTCAAATACAGGTGGAATGGCTGCAATCCCTTCTATTCAGCTTTTGGGACTGGAAATGATGC
GGAAAGGCAAGCTTTTTGGCGTGAGACTTTTGCAACCCACAATGGGATAAAACATTTCCTCTTCTGGTTCATTTTTCTTGTTAAAGTACATACATCCACACATAAATTCCTCCACTCAGCACCGTGACAAGCTCCCTTCTTCAGCACGGACATGTGTGCATACGTGCACATGGATACACATGTCTACATCTCCCTCCTAGCCCCTT
ATTGTGTGCACCTGCTCGAGATGAGGAAGTTAAAAAACTAAAGGGCATTAAGGAAATAGTGCCTCTCTTCAGCTTGGAGAAGAGAGTAAAAGAGATTGTACATAAAGCATTCTGGGATTGCTTGAGTGTCCAGTTAAGTGAAGAGCCCCCAACATATGACCATGCCATCAAACTTGTAGGAGAGATCAAAGAGCCAGTCCCGCTCG
ACTGCCAGGAGGTTAGCAAAGATCTGAATTTTTCTGTGGAGCAAGGAAATTCCAGAAGCAAAGGAAACTCTCCCTCTTGCCAGTCTCCTGATCTTCCTGGCATAAACAGAGGTGAAGAGACAGCCAAAGGCAGCAGTGGATCTGAAGCCTGCAGCAGTTCTTTTCTGAGATTGTCTTTCACTCCCGAAACGCCTGCAGAGAAGGAA
TCACCCCAAAGACAATTTTATCTCGTTATCCCAGTGGTTCTCAACCTCCCTAATGCTGAGACTCTTTAATACAGTTTCTCGTGTTGTGGTAACCCCCAACCATAAAATTATTTCCATTGCTACTTGTTTTCACATTGGCAGTGGCTGTCCTGACCCTCAGGCCTATGCCCAGTCCATCGCGGATGCTAGGCTGGTGTTTCAGATGG
ACAAAATGAAAAGACTATTGCTCAGTTGATAGAGAAAGAAGAGCAGAGAAAAGAAGTCCAGAGCCAGTTAGCAGACCGAGAATGTAAACTATCAAGTTTGCATAAAATAGCAAAATCCCAAGAAGAAAAACTTAATGTTTTACAAAAGGAAAAGGAAGATAAGCAGGAAACCATTGATATCCTTAGAAAAGAATTAAGCAGAACAG
ACTGGTTGCTTTTCTTTCAGATAGCCAGCTTTGAACTTCATTGTAAATAACTATGCAATGATCAGGAGATGGCAAAAATGATAACTAATTGACATGAAGACATAAAAAACCTTTAGACTAAGTAATTGTAGTAATACAATAGAGTTAAGAAAAGAAAAAGAATGTGTAAGGTCTATAGTATAATTAAATAATAGAATGTTTCCTAA
TGGATTTGGTATTCTGCCTGTTTCCACTTTGTAGATTGTGTTTAGTGCTGAAGTGAGACTCACAGGAGAAAATTCATGAGATTAGAATAATTGTAAACAACATAAAACTTTGTAATGTTGAAGATTTCTGGATAGAAAGGAGAAATTCAGATTTTATTACCAAAAGGATTGACTGTTGAAGAAAGTCATGTGGTCGGTCAGGCTCT
TGAGAGGGAAAGGAGGGGCTCACGGTTATCCATAATGATGAACTAAAAAACTGTTGTTTTTCCAAGAAAGATGGAACGTATACTTTGGTGCGGTGTGTCTCATAAATGACAAAGGAGTAGCCGCTGTCTCTGTAGAGTCACATGTGCACACAGCAAGCAGGTCTCTGTTCAGTGTAACAGTTGAAAAGAAATAATAAATGCTGCAA
GTAGGTAGCTCAGTGGGTAAGAAGCTTGCCACCAAGCCTGAGGGCGCAAACCTGCACGTTGTCCTCTCACTTCATACATGCTGTAGTGCTTGTGCACACACATAAATGAAAAAGACATTTTAATTTCAAAAAGTTACTGTTTTGAAATCTTCTAATTTTACAGTAATGGCATTAGCTATTCAATGGATGGTTAATGTTTAAAGTCA
AGAAAACTGACCCCAGTGGACTGTCTAAAACTATAATCTGCCACGTGGAAGGGTTTCCAAAGCCAGCTATACATTGGACCATTACCGGCAGTGGGAGCGTCATAAACCAGGATAACATCCGGCTCCGGTCCAGCCCTTCCTTTTCCAGTCTTCATTATCAGGATGCTGGGAACTATGTCTGTGAAACTGCTCTTCAGGAGGTTGAG
GCAAAAAACTCCTGTAGGCTTTCAGTGTATCATTTACTTTTTCAGGGGGTTTTATTGTGCTTAAACCTTTCCAGTGCCCACAGATCTGAAAAGTTGTCACCATAAAATGTTAGCAGCAAAATGAAATTTAACTTATAAAATCAATTTTTCCCACACTTTCTAAAAAAAAAAACTTAAAGTAATAGTGTGTATACATTTTATTTTCA
TATACCTAAAAATATGTCTGGTGATGTGAGAGGGCATCGGTATAAATGGAAGGAGTGTGAGTTGAGAGGAGAGAGACTAAAGTCAAAGGAGTCTCAGTTTCATAAATTAAAGATGAAAGATCTGAAGGACTCAAGCATAGAGATGGAACTGAGGAAAGTAGCCTCGGCTATCGAGGAAGCAGCCCTCCATCCCAGTGAGCTGCTGA
CTCTCCCACTAATTGTGTGTTAGCCATGAATTTTATCTCAAGAGCTGACGCACTGCGCTCTCAACTGGTGTTGAAAAGCAGCCTGTTACAGTGTGGGATTCATAAAAGGGCCTCTATGGTGTGTGAGAAAGAATATCTGTGTGCCTAGGCAGGAAACTTTTTGATCTACAGAAAAGCCAGAAGACATCTAGGATACCAGAATAGGA
TCCTCAAATTCCTTGCTGCGGGAACCCACTTAGGTGGCACCAACCTTGACTTTCAGATGGAGCAGTACATCTACAAAAGGAAAAGTGACGGTATCTACATCATAAACCTGAAGAGGACCTGGGAGAAGCTGTTGCTCGCAGCTCGAGCTATTGTTGCCATCGAGAATCCTGCTGACGTCAGCGTCATCTCCTCCAGGAACACTGGC
GGAAAGTAAACTTCTCCAAGCGGTGGCAACAGTTCAACATATTGGACAGCATGCGGTGCTTCCAGCAGGCGCACTATGAAATCCGGAGAAACGACGACATCATAAATTTCTTCAATGACTTCAGTGACCACCTGGCCGAGGAAGCCCTGTGGGAACTCTCTCTGAAGATCAAGCCTAGGAACATAACAAGGCGGAAAACAGACCGC
CCGGGCCACCTACATCTTGGGGGCTGTCTCAGCCTCCTCCTTGTAACTGGCTGGTTTGGGGGTGACCCACCATCTTCAGAGTCCATCTTCCCACCCTCAACATAAAATTGATCACAGTGTTGCCACTCTCAGCCTCTTCCCTGCCAGTGGCTCTTTCACCATGCACCCTTATCACTGGGTCACTTGTCCTGTCTTGTCACTCCCAG
CCAGATAAGTTATTTAGAATAAGGATAATACAACATGGTTGCCTCTGTACACTGGCCAGTTAATGCAGCAAGGTTTCAGTTCATCTAGCCTCATTAGAACCATAAATTAAACTTTGTGGTAATCTTTCAGCCATCAATATAATGTTCTAAGTAGTATAGTAGGATCAAAAAAAAAAATTACAAGTAACAGAATTCTATTGTGTTGT
CGAGGCGAAGACTGACCTTCTGGAATCTCAGCTGATGCTTCTGAGGAAAGACTTAGCTGAATACCAGAAAACCTGTGAGGATCTTAAGGAAAGATTGAAGCATAAAGAGTCTCTTCTGGCTGCGAGTGCATCCAGCCGTGTGGGTGGCCTCTGTTTGAAATGTGCTCAGCATGAAGCTGTTCTTTCCCAGACACACAGCAACGTGC
ACCGTGTGGCATTTGCCACGCTGGTCGTTTCTCCGAGCTACCGGGCAAAGATGACCCCAGGCTGTGAAGCCGAGGCCGAGGCTGAGGCCTTATGCTTCTTCATAAAGCAGTTTCTTGATGTGGAACACAGCAAGGTGTGCCTGGAGACACCCTAGAGAGGGCAGGGAAGGCAAGGCTGGGCGGAGTGGGGTCTGTGTGCCTTTAAA
ACCGAGGGTGACCAGCTTCCTGTGGGTTCCTGGTTCTTTTAGTCTGTTTTTCCTCTCTCCCTCTCACCTATCCCTTCTGTGCCAAAGTTCATTTCCTTTTCATAAAATCCAGCTTCTCAGGGATTGTCACTGTGTTTCAAGATTTGATTGGATGTGGTAGGTCGGTCGATGAGGCTGGGTCACTCAAGGAGTAAGTTTAATGGAAG
TATTCAGGGATCCACAAGACTATTGGCTTGGTTTTATTTAGTGTAATAGTGCAGTTGCATTCTGGCCATTTTGACCTCATAGCTCCCACTTCTATGACTTCATAAACTGTAGCAATAAGCTTGAAGATCTTAGAGATGTTGGCTTTATATACTCTTTCCATGCACCAGTGAGCTGGCTAAAAACATAACCCAAAACTCCTGGCCAG
AAGAAAATGATTCCTACAAGCTGTCCTCTGATCTCCACATGTGTGCTGTGGTGCATGCACACACACACACACACACACCAACGTAATAAAAAATTACAAACATAAAAGGGAAAGTTACTGCATCTCTATCAGGAAGAACTCAGGGTTCAGAGGCGCCAAGGGATTTTGTCACAGTCACACAGGAGACATGCAGGTTCTAAACAAGT
ACATAATGGGAACCCGTCCCTGGTTGATTTGAATGAAGAAATGCACCACATGGATGTAGAGGAGTCACAGTGTCTTAGGTTATGTCCATTCTTAGAGGATCATAAAGAAGACATTCTGTGTGGCCCAGTATGGCTTGCTAGTGGTCTGGACCTATCAGGTCATGCTGGGATGTTGACGTTGACAAGCCCCAAACTTGTTAAAGGTA
TGTTCAGCCTGTATACCCTGCAAAAATGCAAACTGGAGATAATCTGTTCAAATGTACTGATGCTGTGAAGTCTTTCAATCATATTATACAATTTGGTGATCATAAAGCAGTACATACAGGAGAAAAACTCTATGGATATAAGGAATACCATCAAATCTTTAACCAGAGCCCATCACTTATTGAATACCCCAAACTTCAAATTGGAG
GAAAACCTCTCATGGAGTAAAACGGTGTGAAAGTAATTTATGTGAAGACATACTTATTGGTCTTCCACCCCTAAATATGCATATTCCTCTTCAACCAGGACATAAACGATATGAATATGAGGTATATGAAGACAGTCTCTATAAATTTAGGGAGTGTGGGAAAACCTTCATGTATCCTGAGTGCTATCTGAAACATGGAAATACCC
GATGAGGGCTGAGCGAGGGAGGGGAGGAAAGTGGATTCTGTTGGGCGCCCTTCCTCTCTAGCCTGAGTGGGGAGAACCCAGGGTGCTCAGGTGTGCCTATCATAAACAGAACCTGCAGAAGGATAAGTTGTACACAGAGCTGTGATGATATCTGTGTTGGCTTTGTTTTTCAGTTTGTTTTTCTTTTCTTTTTTTACAACTCATCA
CCTTTAAAGCAGGTTGTCTCCTCAGTTGATTTTGTGAACAGTTCAGATGTACTCAGCCCACCAAGGCCAGGACAGGGTTGGTTTGCTTATAGTCATTCTCCATAAAGGAGACCCTGAAGGTAGAATAGCTCTCACTGTAGCCAGTGCTTTTCAAAACTGAGCACTTATTCCTAGCTACTGTTAAAGGAACGGAGGATTATCTGGGT
GTGATGAGGTCAACTTCTTGGTATATAGGTACTTGCAAGAGTCAGGATTTTCTCATTCTGCGTTTACCTTTGGTATAGAGAGCCATATAAGTCAGTCCAACATAAATGGTGCCCTGGTTCCACCCGCTGCACTCATCTCTATCATCCAGAAAGGCCTGCAGTATGTAGAGGCAGAAGTTAGCATAAATGAGGATGGCACCTTATTT
TACCTCCTCATCCTCCTCATATAATTCCACTTGAATGATTAAGTCTTCAAATATATGTGCCTGTGGGAGCCATTCCTATTCAAGCTACCACACACATACCCATAAAGTGAATTTCTGGAAGTTTTTAAGGTGGTTACAATGACTTACTTAGTTACCATGTTTATAATTCTGTTAACACTGCCTACAGCAAACATGTCTGACAAAGA
GGATTTCTTAGTTCAAATAAAGGAGTTTGCAGGTGAAGATACATCGGATCTATTTTTGGAAGAAAGAGAAACAGCCCTTCGACAGGCTCAGGAGGAGAAACATAAACTTCAAATGTCTGTACCTGGGAAGAAACGTAATGAGTAAAGCAATTGCGTCAAGGGGGTTCTAGAGCTGCATTGTCCGGAGTTGGCACCTCCTGAGCTGA
GCCTAAGGAGGCCTCTCTGAGCAGAGAAACCAGTGTCCTTGACACAGCCTACTGCTGACCAGAGCCCACCTTCTGCTTAAATAGGACAGGCTATTTTTGCCATAAATATTGGAAGAAACATGGAATAAGTATGTACATAGCTGAGAAAATTCCAGAGCCCTGTCCAGCTTGTTTGTTTGGGAATGAGGTATTTTATAGATATAAAT
CTGCAAGGCATTTCTGTTGACTGTGAAGCACTTAGGGCTAAAGGAATTCATTATTTTGAACCTTGTGATGGTTGGACTGGTGAGCAGGCTATGGGTTCTCCATAAAGGACTTTTGAGAAGGCTCATTTCCTTATATGAGCCATTACTCAGCTTGCGTCAGGAGATCTCCAGCATTCATCCCATGCCTTACTTCAAAGATTTTGCCT
CTGCCCAGTGCTGCCCACATCAGAGCTGAGAAGACCTCGGTCTGAACCCTCTAATTACTACAGCACTGAGGGCCACAAAGATTATCCGGCTCCCAAAAAGCATAAATTGAACCCCGAGTCCTTCCAGGCAAGGCAGGAGAAGCTGCTCTGCACTGCACTGAGTCTGGAGCAGCCAAATATCAGGAAGCAGAGCCCTAGGTCTAAGC
GCAGAACAAGGTCGGAACACATCGGGAAGATTCAGTCAGTCTCAATGGCAATCATTCGGTCCTGTCTAGTACTGTTGCTGCCTCAAACACAGAACTGAACCATAAAACACCAGAAAATTTCAGAGCAGTCTCGAATGGAAGACCGCTTAGACAGGCTGGATGATGCTATCCATGTGCTACGAAACCATGCAGTTGGACCTTCTACC
CACCTATGAGCAGCCCAGCCCCTTGAGCCATGGCGCCAGCCACCTGGACCGAAGCTATAGCTGTAGCTATAGCCACAGGAATGGCCCGGGACCATTCTGTCATAAAGGTCCCAGGCAGTCAGCTCTTTGTCAGCTCCCAGGCCCCTGAGCGGCCAAGCAGAGCCCACGGGCGTGAGAACCATGTCACACTGCCCGCTGACTGGAAG
GAAATCCACCTGTCTCTGCCTCCCAAGTGCTAGGATTAAAGGCGTGTGCCACCACGCCCAGCGCTCTTGACTTTTTGACCATGATGTCCTGCAAGATCCTCATAAAGCCCTCACTTGCTGCACTGGTCCCATCCCTTAGGGGTTCCTTCTGAGGTAGCATCTCCAATCAAAAAGCTTGATAATAAAGATGTCTGTGAGTTCTGCAG
ATGCTTGATTAAGTAGTCAACATACATATGTACATAATCAACATATTTATATCACACATATCTAGTTTTATTACTATAGATTATACAAATTGATGGTTAACATAAAATGTTACCTTTTAACAGACTGTTTTTAAAAACTAAAAGTGTATGTACAGGTTTTGAAATTTTTTTAAAAAGGGGAAGGAAAGACTTAAGAGGAGGCTATT
AACATCCATTTATGAATGCATGATTAACCATATAACAGTGGTCACAGTAACCAGTGCCATTTTTATAATAACAACTGTCCTGGAATTCAGAATAGTTTTGCATAAAACCTGTTGCTTGCTAGGGAAGTACTCTACTACTGTTGTATCTTCTGAACTATATAAGCAGAGTTAACTTTCCCGGGCTGACTTTGAACTCAACTGTGTAG
CCAGCGAGCCAGAGCCCCAGATTTTGGATTTTCAGACGCAGCAGTATAAACTCTTCCCGCTCCTGGCCACCGCCTATGCCTTCCACTTTCTCGGAAGATACATAAAGGAGACCTACATGCGGATTAATGAGAGCATTGGCCAAGGCGACCTGAGTGAGCTGCCTGAGGTGAAGCCTGACGGCACGTATGTAAAACCTCTGAGTAAC
CTGATGTTAACGTGAGAGGAGAAAGAGGGAAAACACCCCTCATCGCAGCAGTGGAGAGGAAGCACACAGGCTTGGTGCAGATGCTCCTGAGTCGGGAAGGCATAAACATAGATGCCAGGGATAACGAGGGCAAGACAGCTCTGCTAATTGCTGTTGATAAACAACTGAAGGAAATTGTCCAGTTGCTTCTTGAAAAGGGAGCTGAT
GAGTGGACTCAAGGTACTTTGATCTTCATGACCCACCACAAGATGTTGTCTGCATTGACTTGGATACGAACACATTATATGTGGCTGATGAAAGAAAGAACATAAACTGGAAGCAGCTTCCCAAAAGGCCGTGCAAGAGTCTGCTTGGCACCCTGAGGAGGCTGTATCAGCAGCTCTGCTCAGGTCACCGAAAACCTCAAGAAAGT
AGATGTCAGGCCGTGCCCAAATTTCCACAAGATTCAAGAATCGTGTATAAAATTCAGCCAACGTACACATAGCTTTAATGAGGAGCCTGTCGTGTTTCCCCATAAATTTATTGCCTGAGAGCTTGGTTCAGCCTTTTGCTAATGCCAACATGCACTGGCTTTTTATTTTCTTTACAGCATAGATCAAAAAATGCAAATTTTTCCAC
ACTGTCTTTGTCAGCTCTGTGCACAGCCGATGTCTTCCAGCCCTAAAGAAGCCTCCTGCTCCAGCGTGTGCGGCTGCGACCTGGCCCAGGGGGGCTTCTTCATAAAGAACGGGGACTATCTGTGTACCCTGGACTACCAGAGGATGTATGGGACACGGTGCCACGGCTGTGGGGAGTTCGTGGAGGGCGAGGTGGTAACTGCCCTG
ATTTATTTCTAATTTGCCTAACAAAGGATATTCTACAGAAGAAATTTACAACTTAGCAAAACCATTTGGTGCTTTGAAGGACATTTTGGTTTTATCATCTCATAAAAAGGCATATATAGAAATAAACAAAAAATCTGCAGATTCTATGGTAAAATTTTACACCTGCTTCCCAATATCCATGGATGGAAATCAGCTCTCCATAAGTA
ATTCCTGGTCCAGCGGCACTGGCGAGCTATGGAGGATACCTGTTTTGAGATCCAGAGTCCCTCATGTACAGATTCACAAAGCCAAATCCTGGAGTACATTCATAAAATAGAGGCTGACCTGGAACACTTAAAGTGGGCTTGTTGAAGCAGTTGCTGGTACAGCAGTTAGGTCTCACCGAGAAGAGTACTCAGGAAGACTGGCAGTC
TCAGTTTCCTAAACAGTCCAAATCTAAGCTCAGAAGTTTAGTGTTAAGCACCTTTACTTTAATGGATAAGCTTCAGCGTGCTCTTGCCAAGAGAAGAGGGCATAAATAATAGTAAAATTAGTTTGAAAAACTGTTTGGGCTTTCTCTTTGTTTTTAACATTATAAAAATAATCTTTGAGGTAAAACTAATTCTATTAACTGGAAGA
AAAAAAAAAAAATTGGGTGGGGCCAGGAATCTGCTACTAAGTAAGAATGCCAGGTAATTCTGATTCAGGTGGTCCTGAGACCACATAATGGAAATATTGACATAAAGACTGGGCTGGCACTGAAGCTCAGTTGTGAGAGTGCTTGCTTGACATGCAGGCAGCCCTGGGTCCCGTCCTCAGCATTTCATAATCTAGGAGTGGTGGAA
TTTTCTAAAAAGAGAAGCAATATGTTGCTTAGAATGGTACCCTATGCATCCAAATGAAATGTGCCTTTACATCATTCTAAGAAAAAGGGGGTTTTGCAGTCATAAATTACCACAAATGCACAAATTAAAGTTTAAAATAGATTGAAATTTGTAATTTTGGTTTTAAGTTTTCATTCCTTTTAGAATTGTCCTTGTGTTAAAATAGT
GGGAAGGAATTTGCTGAGCTGTATGAGAACTTTCAAAATCCAAAGAAGAGAAAAAATCAAAGTGGAACAGTGTTTCGAACTGGACAGAAAGTAACTTTAGCATAAAATACACTTCTGATTTTCTAGATGTGTTTGTTTTAATGGTCTGTCCCTAAGTTGTAACTATAAAAATGATGTAAAAATTTTTTAATTTAATAAATTTGGTT
AGGGGGATGCCACGCCCAACCTGCGGCTCCTCTGCAGCATCACAGGAGGCACCTCACCAGCTCAATGGGAAGACATCACAGGAACAACCCCTCTGACGTTCATAAAGGATTGTGTGTCTTTCACAACCAACGTTTCAGCCAGGTTCTGGCTGGCGGACTGCCATCAGGTGTTAGAGACCGTAGGGCTAGCCTCCCAGCTGTACAGA
ACTGGCTGCAAAGTTTAAAACGCCAGAGCTAGCTGAAGAATTCAAGCAGAAATTTGAGGAGTGTCAACGTCTTCTCTTAGACATTCCACTTCAGACACCCCATAAACTTGTAGATACTGGCAGGGCTGCTAAATTAATACAGAGAGCTGAGGAAATGAAGAGCGGCCTGAAAGATTTCAAAACCTTTTTGACAAATGATCAAGTAA
GGTCAGAAGAGAGCACAGGAATTCCCCTGGAACTGGAGCTATGGATGGTTGTGAGCCATCATGTAGGCGCTGAGAATGGAACCTGGGTCCTCTGCAAGAGCATAAAAGTGCCCCACACTGCTGAGACCCCTCTCCAGTCCTCTGAAGTTATATTTAATCTTAACACGGAACACTGAAGTGAAGTATCTGCCTATTAGTCTTGTAGC
GTTTGACTCCAACATTCCACTTAGCTTGACTAGCCTAATTTTAACATGCTTGTTGGAGGTCACCAATATTACTTGTATGATGCTGTCACCATGTGACATCCATAAAGATTTTGGTGTATACCACATTGCATTCAACCAGCTGTGATTATGCTTAGAAATACTATAGTAACTAGATGCAGTGTGAACCTTTTCCATTAACAGTAAGT
TCACCTTGGGCTGCTCAGACCTCCAGATGGGGTCTGGCCCAAGTCTGAGCAGAACCCTGGAAATGTGAAGTCTGTTGGTGGAGAGATAATGAGGTCCCATCATAAAGGCAGGTAGCAGCCATGATCACAGATGTAAGAATGGCCTCTGTCTGCCAAAGCCTTGATATCTGGAGGCCAGTAAGGGACCTCATGGAGGGTAGTGGCAG
CCCAGAGTACGGGTGGAGTTCCAGCGAATTCGAAAGCTATGAGGAGCCAAGCGACTCGGAGGGCAAGAACGGAATTCCCAGGTCCTTCCTGCGCAGCAGTCATAAAAAGCAAGTCTCTCATGACCTAACCCGCTTTAAGGCGCACTGTGAGGAAAAGATGAGAGGCTTGGTGGCCAGTACGGTGGGAGCCATGGAGATTCAGCAGG
AGGAAACAGCTCCACCCAGCACCTGGCCCCATTCAGGCCGTGTAGAGTTCCGGGATTACTGCCTGAGGTATCGAGAAGACTTGGACTTGGTTCTCAAGCACATAAATGTCACCATTGAGGGTGGAGAAAAGGTGGGTATTGTAGGTCGTACGGGAGCTGGGAAATCATCTCTCACCCTGGGTTTGTTCCGGATCAATGAGTCTGCA
GTATGTATCTTAAACTTTAGTCCATTTGTAAATGCTGTCTCCTAAAGTGGACCTGGTCTTCAAATATGAGACCCAGTTTAAAGTGACTTTGTTGAGTGCTCATAAAACAAATAAACACCAAGCTATGGCTAAAAAAATTATATTTGACCTTTTATTTAACAATTTTTAAAAAGAAATATTTACTTATTTTATGTATATGAGTACAC
ACAGATAAGGAATTTGGTTTGCTTTCTAGAATCCAAAACTGTATCCAGCATTGGGAAGCATGGTCTTCATGACTGGGTAAATAAATCCACGTCACAGATGCATAAAAGAATAACTCTTATGACATGCCTCTTTTTGTGGCACAGAGACAATATTGCTGCCACTGAGATGCATACAAAATTTCTGTAACTGATATGTCATTCAGTAG
AAGCTACTTGCATGACTTGGTCACAGTTGAGGTTCACTGGGAGAAAGGGCTTCAGTGAATGTCTCAGGCCGCAGAAAACACGTCCCTGCTGCAGCGTCCACATAAATATTTCCCATTCTTAATGAGTTCACATTACCAAGCAGCCTGGTTGGGGGACAGTCACACATAAGGGAGAGTGTTAAGAGGTTTGGGATGAGGCAACAACC
AGTAGGCATGGCTTTTCTGGTTCCTGATTTCTTACAGTACATATGAATATTTCAGGACATACACACATTAGTGTCACTTAGACATTTAGACAGCGTATGACATAAAGATAGGCATGCAAATGGAATGCGAGAGGATAACTGAGGGATGCCTGGACCCTGGACTAGAGCTACCTGAGGAGATCCAGGTCATTACATTATATTTACAT
CACTGGAGAAAGGCCTTACCAGTGTAATCAGTGTAAACAGAGCTTCAGCCAGAGAAGGAGCCTTGTGAAACACCAAAGAATTCACACTGGTGAGAAACCCCATAAATGCAGTGACTGTGGAAAAGCCTTCAGTTGGAAATCCCACCTTATTGAGCATCAGAGGACCCACACTGGTGAGAAACCCTATCACTGTACCAAATGCAAGA
GATTTCTACAGGACTATAGCGTGGGGGCTGAACCGGCCTTTGTTTGCAGTTTATAGAAGAGTGCTGCGCATGTATGATGACAGGAACCATGTGGGAAGGACATAAATGGAAGCAGGGGATGTGGTCCAAGGAAGAAATTGATATTTTAATGAACAACATCGAGCGCTATCTGAAGATTTTACAGAATGATCAACTAGATGAAATAT
CAAAGAGTACTTCAGAGACTGAAACTAGAAAAGGACAACTGGCTTTTAGCAGTCAAAATACGATGAACTTAAAAAATCAGAAAAGGGAAGTAAACAGCAACATAAAGTCCATAAATACATTACATCATGTGAGATGGTGATGGCTCCTGTCCATGAAGCAGTGGTCTCCTTACATGTTTCCAAAGTCTGGGATGACATCAGTCCTC
CGGGAGCCAGACCCGAAGCCACAGCAGCAGTGCCAGCTCAGCCGGAAGCCAGGACAGCAAAAAGAAGAAGAAGAAGAAGGAGAAGAAAAAGCACAAGAAGCATAAAAAGCACAAGAAGCACAAGAAGCACGCAGGCGCCGACGGCGACGTGGAGAAGAGCCAGAAACACAAACACAAGAAGAAGAAGGCCAAGAAGAACAAAGACA
GGCGGTGGGGTAGCTGGGATACTGAGGGGAACTATAGGATGGTTATTGTACGTCAGATGGCTCTGTGTCACATGAAAGCCAGTGACAGTCCCTTCTACAGCATAAACATGGTTGTCTAATTGGTGGAGAGGAGAGTTTGATCACTTTGTATTTTGGGGTCTGCCCGTTTGAAAGGATGCTATCTCCAAAGCCTCAGCCCTGGTAAG
TTAACATCGGAAACATCTTTAGGCTTTTGTTTCTTGTTTATCTTTCCAAACTAAGTATTTATTCAAGTATTCTATTGTTATCAGTTTTGGGTACTGGAGCCATAAATTTAAAAAAAGGTTCTGTTTTGGTTTGGTTTTTTTTCGCTTGTAATCTTTGTATAAAAAACATTTGTTATTTTTTAAAAGAGCATTTACAAATAAAGCAA
CATGGTAGGGTCAAGGCCAGTGGTTCAAGCATCAAGACCTTGTTTGGAAAAAGAATGCCAATAACAGCAGTAACAAACAGACCCCTTTCCCCCATTAACTCATAAAAATGAAGCAGTATGAGACATTTAGCATAGGAGCAGATAAACTTACTCACATTTAAACCTGCTAAGCATAACTCTGTCTTTCTAGAATAGATTAAGACACT
CCATAGAAGAGCGAGCCCAGCAACACAGAGAAGCTTTGATGGCTCAGATCAGCACCAATATTGAACAGCTGATGAGTATGCTCTACCTCCATCCTTGTTTCATAAATGGAATACCCCTTGCAAGAGATGTGGCATCCAAACTCTTTAGAAGAAAAGTGCCACAAGTAGTCTTTATTCAGGTCCTCGGGAAGTCTTACATCATCCCA
TAAGCCCTTAAAGTCTTATTTATGCCAGCAAAATATTTCAAATAATAGTAGCCTGGGTCTTCAGCCATTTGCCACACATACTCAGAGATACACACTCACACATAAACACAGATGGGCATGCTTTGATAGAATCTTCATCAAGCATTTAGACACAGAAAGCTAGGTAGACTATCTGATTAGGAAAAGTGTTATCCCTTAAAAGGAAA
GAACTCCAGGACGGTACTCCACAGGCTCGCAGGGCCGGATTCGGAGAATGTGGAATGACACTGTCCGAAAGCAGTCAGAGTCGTCCTTCATCACCGGAGACATAAACAGCTCAGCATCGCTCAACAGAGGGGGGCTTCTGAACAATGCCAGGGATACAAGTGTCATGGATACTCTACCACTGAATGGTAACCATGGCAACAGTTAC
AGAAGTAGAGGCTCCTGAGAAAAAGCAGAATGACCAGCGAAATCGGAAAAGGAAAGCCGAGCCATATGACACTAGCCAAGGGAAAGGCACTCCTAGGGGACATAAAATTAGTGATTACTTTGAGGTTGCTGGGGGAAGCGGGCCAGGAACCAGCCCTGGCAGAAGTGTTCCACCAGTTGCACGATCCTCACCGCAACATTCCTTAT
TTTTGGCAAACCTACACATTGCCAAGGGCGGCAACCTGGACGGCTTGCTACAGAAACCAAAAACGACCTCCAGGAGGCCTATCATGACCTGGTTTAAAGACATAAATAAAGACAGCCAAGGCGCACATCTGCAGAGCAAATCTGAGAAGGAACAACCCTCAATGCTGGCTATGAGTCCTGGCTCGAAAGGCAACACGGTGAACCCC
CCACCGATGAGCAGGACTCTGGGTGCAGATCTGTGGGTGCTGATGGCACAGACTGCACAAGCATAGGGACAGTAGAGCAGAAGTCCGGAGAAGACCAGGGCATAAAGGGTAGGATTGAGAAGGCAGCAAACCCCAGCGGCAAGAAAAAACTCAAGATATTCCAGCCGGTATGGATGATAAAGGGCACCTGAGCAATGAGGAAGCAC
AGGATTTTGGATCCCAGGAGGCCTCAAAAGAAGAAAAAGAAGATGTGATGAACATCAGCCTTCAGTCTGGAGTCCTTAGCTCCTTCACAGCCTTCATTGCCATAAACAAGGAGCTGAACAAACCAGTGCAGGGGCCTCTGGCCCACAGAGTGATTCCTAGGCCAGTGATGGCTGGATCTAGTAGTATGCGGTTCTACTCCAGTTTC
CAGAACCGACATGAGGGAAAAGGGCCGTAGGAAGAAGGGCAGGACCTGGGCGGAGGCCGCCAAGACGGTCTTAGAAAAATACCCTAATACACCCATGAGTCATAAAGAAATTCTTCAGGTTATCCAGAGAGAAGGACTGAAAGAAATCAGGAGGGGGACTTCCCCTCTTGCATGCTTGAATGCAATGCTGCACACAAACTCCCGAG
TTTATGCAAATTGTAAAATCTCTGTTAACAAAGCTAGGATATTTTTAGAAATTATCCTATAGATAATTAATGATGATTTCATGAGTTAAATTCTTGTCTCCATAAATTTTGTTTGCCACAGTTGAGGCTATTGAGGCTGAAAAAGGGAGGAGAGTGAAAGCGTGCTGACACTCAAGGGCCTGACTCCCACAGGGATGTTGCCTAGT
AAAAGAGGCTCTTCAGTTGGTAAAGGGAGAGGCTGATGCTGCAACACAGGGCAACAAAGGGTTAAAGGGTCGTGTACTTCAAAGTTCCCTAACCCCTGAGCATAAAGACCCCAAAGCAACACCCCCATGATAGACAGATAGGTCTGTGGGGGAAGAGTGGCTATGTTCATGTGAGCTCTGCCTGCTGCCTGGCAGAGGCCCTTCAC
TCAGGGAGCCTCTGGCCAGTGTCTCTGGGAGGTCACTAATCTACCCCTGAGGTACCCACTCTTTCTGTCGTAGCTTTCTTCTAGGGCCCCAACAAGCAAGCATAAACCAGGCTTGCTGGCCAGCACTCCTTGGCTCCCCTGCCGAACCACAGACAGACAGTTCAGATTACCAGGATAATCCCAAGCAGTATCTCCAGTCTCGGCTG
TCTCCAGGCTCACTGCGATTTTATTACAAATTAAGGGTCTGGCAGAGGGAGGAGACCTGAATTCCTTTGAATTCAAATCTCTCACAGATTCATTAAATGACATAAAAAACACAATAGATGCTTCTAATATCAGGTGTTTTCAGAATAACGTAGAAATCCATGTTGCACATATCCAGAGTGGCCTGAGTCAGATGGGAAACTTACAC
CGGCTTCTAGTACCGCAAGGAATGGAGATAAGGCGGCATCACCCAGTGAGATGACCTGCCCTCCAGGTTGGGAGTGGGAGGATGACGCATGGATATATGACATAAATCGAGCAGTGGATGAGAAAGCCTCCTGACTGAGGCTGACGCAGGTCACACCGAGTTCACTGATGAAGTCTACCAGAATGAGAATCGCTACCCCGGAGGCG
AATAATCCTTCTGTCTGGACAGTTCACCAGATTCTCCAGAAGGCTTTCAAACGGCTAAAGTTTGATCTTTGTCCTGCTGAGCTTGCTGGGAAGGAGATAGCATAAAAGCTGTCTGTGCTAGCAAGTAGATGTATCATTTGCTAAACGTGGTGAAACAAAAAGGAAGCAGAATCACAAATCTGTCAACAAACTGGAATTACTTCACA
GAATTTTTCCTTACCAATTAGAAATAATTGTAATGCCTAAAAAACTTTTTCACAAAAATGAATCTTTGAAATTTTTTATTGTTGAAAAAGTGTTAAGTAACATAAATCTAATCAGATATCTTATGTAGTCCATCTCTGCTGGCTTTAGTAACTGCTCCTAAACTTTTTAACTCTAAAGGAGCGTGGAAAGCCCGCATCACAGTGTT
AATCCCAGCACTGAGGAGTTGGAGGTAAGAGGACAAGTGCAAGCTCAAGACCAGCCTGAGCTACATAGAAGGCCAGCTTGGGCTACATAGAAGGCTCAGGCATAAAGCAAAACCTAAAACAAGTCATCAAAAGGAAAGAAAAAAAGGCCGCTTTGTTGAAGAATGATGAGACTAAAGCCCTCACCCCAGCTTCCTTGCAGAAGGAA
TGGAGTGGTTTCCAAGGGAGATAAAATTGTATCTGCACATACTAAAAAAGCATATGAAGTCAATGAAGTAGGCATTTTGAATCCTAATGAACAGCCAACTCATAAATTGTTGGGGTTTCTTGGACTTTTACATATGGAGGTTTTCAACCAGCGATTAGAGCAAGAATATAACGCTTCTGTCATTTTGACAACCCCAACTGTTCCAT
CCGTAACCACATATCTTAGACACTCCAGGCAGGAGGAGGTAAGCTCCTTCCGACTTCCCCTCTTGGCCTCCATGGGCACCAGCACCCATGTTCACAGACACATAAAAATAATAAAACAGATCTAGGATTTAGGAATGTTTTCATTCAAGGGGATTGGAAATTGAATGTTATAATTCCTATGACCTTAACATTAGTGGCATGCTTAA
CAGCCTGGTCTACAGACTGAGTTCCAGGATAGCGAGGGCTAAACAGAAAAACCTTGTCTCCAAATCCCAATAATAATAAGCAATAATCTTCATTTTGCGACATAAACCAAACGTAGAGGTACACACTTGTAATCCCAGCCTGGGAGGGAGAGGCGGTATTAGTTCAAGGTCTTTTTACATGCTGAGTTTAAAGCCAGTTTTTGAGA
GATTGTCCCTGATCTGATCAGTGTTGTAAACAGTGAGGTAACATGACATGTTAACTTGGACTAAATGTTAACAGTATTACATGCACTCTGATAGAGAATCCATAAATGTGAGCAGATAAATATGGTTAATCATTTGATTGTTAATATACCTTTATTTTATTTATCTGGAAGTCTAAACTAGTCATAGTATTTAAGACCAAAAATTT
AGCATTAACAGGTATTTTCACATACTTGACTTCAATATGCTTAAAGTGAGGAACAAGCAATTAAGTGGGGACTAAAAATGTTGGCCTTTAAGCAATTTGTCATAAATCTTCACAATAAAGAATAAATCAATGTTTTAAGTGTCTGGTATATGAAAATTATCCTGCTTATGATTTGACTGAGAGGAAAGATTTCATTAAAACAACTG
ACTCAAGGATGTAGTGGTTGATCAGTTCAGCACGTCACGTGGTGGGTTTGACTAGGCATTACAAATACTATAAACAGCGTTCCTATTCCTTTGAAATATACATAAAAAATACCTACCATATATCTGGTTGGCCTTCAACTTCCCCCATAGGACAAGTGAGTGTAAATTCAGTAGCTTTTTGTCCACTTTCCCCCCTAATACATTGT
CCTCGAAGAAGACAAAGGCAGCAAAATGGCTGCAGCTGATTCTGTGCAGCAGAGAAGACAATACCGACGGCAGAACCAGCAGTCTTCATCTGTGACAAAACATAAAGGTACTGAGAAAAGAGAGTCACCTTCTCCAGCACCCAAGCCTAGAAAAGTGGAGCTGTCTGAGTCTGAAGGAGGCGTTCTTCCGCATCCCTGTCTGGAAG
CTTTATGTAGAGATTCTGCCGAAATATTTGTTCTGAGTACCTTGTACTGAGATTATTATGTTTATCTCTAGACCACAGTTTCTAAAGACCCTTCGCATATCATAAAAGTTGAAGTTTACTCACATTGGTGATTATAGAGTACGATTGGCAACAACTTTCATAGCACTTCCTCATTGCTTTCCAAAATGAATGTGTTAAATGCTTCT
TCTAAGGAGGCGAAACTGCAGATTTAAGGTAAGCCTGGGCAGACGCTTCTGTAAGTACTGTGTAATGGATAGGGCTGTATACTATAATTGTAGTGACTTTCATAAATGACTAGTCATGAACTTGGGAGTAAAATACTTAAAAACTACAGTGTGTTATCTTGATGTCCCTCTCCTGTGTCTGGTGCCAGAATTTCTATTCTAAGACA
AACATCCGAAAACCGGCAAGAGGAAACGGGTCGCAGGAGGTTTGCCGTATGGATGGGAACAGGAGACTGACGAGAACGGACAAGTGTTTTTCGTTGAGCACATAAATAAAAGAACTACCTACTTGGATCCAAGATTGGCATTTACCGTGGACGATAATCCGACGAAGCCGACCACCAGACAGAGATACGACGGGAGCACCACCGCC
GGACACCAGCAACCCATGAGCAGAACAGACAGGCTGAGCCCATGCCTGGACACGCAGAGTCTTTGCTAGACAGAAGTGCTCAGAATGGATAATTTGTGTGCATAAAAGTGTCACAGTCCTGAATTGGGCTCCCATGACAAGGGAAGTAGGCAGAAGGGAAAAGCCACACTGCCTAGGAGATAATGAAATGGAGAAGATCCAGGCCA
TTGCATGTCTCAGTGATAAAGGGATAAAACAGTATACTGACAGCTGTTTACAAGAAAGTGGAGAAAAATGTACATACATTTTTGTATGTTTAGATATTACCATAAATACTCAGGATTGGAGCTGCTTGTAAGAATAACAATATACAGAATAACTTTATTTTCTCTCGTCAGAGTCCATCACTAATCTAAAACACAAGTGGCACTTT
TGTTCTCGATTCGAACTTTGAACTTTCTATCAAATACTCTTAACTTCCCCAAAATTTTAAATTAAACTAACTTCCCCAAACTACTTTAAATTGGGAATTCCATAAAATCATTAATTCATGTAAGCAGCATTATCTCAGGAATGTTCATCTTCAGGTTGATCTTCAGGAAACTTGCCCCACAGAGTGGGCTACCACCCAGAAGTGGT
GGGGGAACAGAATACTCATGGGTGGAAATACAGAGACAACGTGTGGAGCAGAGACTGAAGGAAAGGCCATCCAGAAACTGCCACAACTGGGGATTCATCCCATAAACAGACACTAAACCCAGACACTATTGTGGGTGCCAACAAGTACTTGCTGACAGGAGCCTGATAGAGCTGTCTCCTGAGAGGCTCGGCTAGAGCCTGACAAA
CAAAAAAGGACCACCTCGGCAGGCCAAATACGCCATCCATTGTATTCATGCCATATTTTCTAGTAAAGAAACCCAGTTTGCACAGATATTTGAGGCTCTGCATAAAAGCCTAGATCCAAGCAACCTGGAGCATCTTATAACCCCTCTGGTCACTATTGGTCATATTGCTCTTCTCGCACCTGATCAGTTCGCTGCTCCTCTGAAGT
GTGTTTAAAAGTTCTGTCTATAGCATTTGATCTGCATAACGATTATGTGTATGTTCAGAGGAACTCGAGGAGCTGTTAGTGATACTTAAGCTCTCTCCTACATAAAGTGTACTCCAGGCCAGTGTACTTGGAAACATTGCCTGTTTTGTGACAGTGGATTATTAAGTCCATGGTGACAGTGACAAGGCACAAACGTGATGTTCCAT
TGCCTATCTAGAGATTGAATAAAACTGTGAGGAGACACTGTGTGGATGCCTTAAGATGGCTGGCGCTGGCTGCAGGGAACAATCTATTTCAGCTCATCTTCATAAAGCCCAAGATGCTCCCGTGCATAACCTTGTTGAAGAAATGAGAAATGCGGTGCTGGCTACTTTGATGTGTCTGGGGAGGCTGGCGTCATTGGTTACCATCA
TCCTCAGTCATCAACCTGTAAAAACAAAAATAAGAACTGTAACTATCCACATGTACGAGAACCATGGTCTCACAGGAAATCGCTGATCTTTTTAGGCAGACATAAAGTTGTTGGAAAATGTCCCCAGCTAGAATTTAACTTACCATGTACTGTTCAATAAACTCTTGCTTTTAAACGGCACAGAGAATGAACCAGCAGCACGAGAG
TGATCTGTGGTGGGATATTAACAGGCTTATTCAACCAAAGGTGTTTTCAGAGGCCTATTTAATTGTGGCTGGGGTATCCTCAGGACAAATAGATGCACTCCATAAATATACTAGCAGGCAAAGCCAAAGAGATGTAAGTGGCGACCTGCAAGTCTTCAGTATACTAAACTTTATATGAAGGTATCTATCCCAAGAGTACCAAAATG
TGCCTATCTAGAGATTGAATAAAACTGTGAGGAGACACTGTGTGGATGCCTTAAGATGGCTGGCGCTGGCTGCAGGGAACAATCTATTTCAGCTCATCTTCATAAAGCCCAAGATGCTCCCGTGCATAACCTTGTTGAAGAAATGAGAAATGCGGTGCTGGCTACTTTGATGTGTCTGGGGAGGCTGGCGTCATTGGTTACCATCA
TATGACTGTTCCAGAAATAGTTAGGTATTAACAAATACCACTAGTCATTTTGTGGTGTAATCTTCATTTATCTGTATCACTAATTCAAGAAGACTTTGGCCATAAAAACCTAGAACTAAAAATCGCATTCTTGGCTTTCAGCCACTCTACATTTGATTGACATTTCACAGTGATTAATAAATTGTCCATCTAAATAACATAGATGT
GGTCAAGTGACTTTATGACAAATGGCAGTTGGTAATGAACTCAAAACCAAACTATGTATTTCTGATCTTGAGAAACATCTAAATTAGGAAGAGAGGTATGCATAAAAATGTGCCCAAAGAAAACTCTTCACAGTGGCCTGGGTCACTACACCTAGGCAGCAGTCTAAAGTATGTGACCTGTGGTCCACTGGATGCTTTAATACTAT
GGGAGGGAGGTCCCCAGAAATTAGAAAACTTGAAGTTTCCTACATTGAGGCCATAATCTTGTGTTAGCCCAGCTGATTCTTAATACCAGACTTTTAGATCCATAAAGGAATTTTTGACTAAAAAAAAAAAATCTTGTTTTGAAAGCCATCTTATTTTCTTAAAAATGAAAAATTACCCATGAATCCCATTTGCAACCCCTCACCCC
AATACCGCACCAAGCATGAAATCCATCACACAGGGGAGCGAAGGTATCAGTGTTTAACGTGTGGCAAATCTTTCATCAACTATCAGTTTATGTCTTCACACATAAAGTCAGTTCATAGTCAAGATCCTTCTGGGGACTCAAAGCTTTATCGCTTACATCCATGCAAGTCTTTACAGATCAGACAGTATGCATACCTTTCTAATAAG
TCTGAAGTTTCTACCAGCCAGAGTGGAAGACTCTGGGATTTATGCTTGTGTTATCAGAAGGCCCAACTTGAATAAGACTGGATACTTGAATGTCACCATACATAAAAAGCCGCCAAGCTGCAATATCCCTGATTATTTGATGTACTCGACAGTACGTGGATCAGATAAAAATTTCAAGATAACGTGTCCAACAATTGACCTGTATA
CTCCTTCAGAACAAAGGAACTTCCGTGTACCAGTCTTAAAAGTGAAGGTGCTACATTTATGTGCGACAAACGGTGTAACAAGAAACGATTGTGCGGACGGCATAAATGTAACGAGATCTGCTGTGTGGACAAGGAGCACAAGTGTCCTTTGATTTGTGGGAGGAAACTCCGCTGTGGCCTTCATCGGTGTGAAGAACCTTGTCATC
AGGAAACTGTGGCAGCAGTTGGCAAATTCTTCCTTATGACAGGCTCAGGTGTACAGGTTCTTCTGGGTCACGTGCTCTATGGAAGCCTACTCCCTCTGTACATAAAAATGTCACTTTAGCCTGTGCTTACAGCTAAAGAGACTTAACTGCTCAATATGATAGCAAAGTTTTTGCTTAAACTATTAAGGTGGAAGTAGTTAAATACA
TTTTTTTTTCAGTACTGGGGGTGGAACCCAGGGCCTTACACAGTGGGTAAGCTCTCTACTGCTGTGCCACACCCAGAGTCTGACTTCTTTAAAATCAATGCATAAATTTTTTTATGGAGAACGAGGCCAAAGAGATTGTTTTATCAACTTCTACTCTGGTTTCTTGCTGTTTGAATTTTTTGTTTTGGTTTGTTTTTATTTTGCTT
AAGGAAACTGGAATATGGGGCCCCCGGGTGGACTCCAGGAGTTTAATTTCATTGTGCCAACTGGGAAAACTGGACTGATCATTGGAAAAGGAGGTGAAACCATAAAAAGCATAAGCCAACAGTCTGGTGCAAGAATAGAACTGCAGAGAAGCCCTCCACCTAATGCAGATCCCAATATGAAGTTATTTACAATTCGGGGCACTCCA
GTATTCCCAGGACCTTGCTGAGTTTGTGCCGGGTGGCTGTGAGAAGAGCTCTTGGCAAATACCGACTGCATCTGGTTCCCTCGCTGCCGCTGCCAGACCCCATAAAGAAGTTTTTGCTTTATGAGTAGCATTCACATGCAGTGCCCTGGGTTTGTCTGTCTATGCTGCCTGGTGCACATCCCTTCTCTTTGCTGCCACTGTTCTAT
GGCTTAGCCAGGTATCTGACTCAGTGAGTGGGCAGACTGTTGTGGACCCCAAAGGCTACCTGACAGATCTAAATTCCATGATCCCAACCCATGGCGGGGACATAAAGGACATCAAGAAAGCACGACTACTTCTCAAATCTGTTCGAGAAACAAACCCTCATCACCCACCAGCTTGGATTGCATCAGCTCGCCTGGAAGAAGTCACT
TTGACTCCTGACCAGGATGAGCCCCCCTTCAAGTCAGCATATAGTTCTTTTGTAAACCTTTTTCGTTTTAACAAAGGTAAGATTACATCTTAATAAACCTCATAAAATGCAGTTTGAATTCTCTGCATTCCCTTTAGTGTCTTGCTGTGTGGTTGTGAGAATGTGAAATATTAATAAGGTGGTGACTTCAATCTCAGGTCACCAAG
ACATCTGAAGTATTTTGTAAATATGAAAATTTCCACAGACAAATCATGGCAAGGTGTTACCATCTACTTCTCAGGCCATGAGGCTCCTGGAGAAGGAGAGCATAAAATCATGGAATTTATCAGATCCGAGAAAGCAAAGCCAGATCATGATCCAAACACCAGACATTGTCTTTATGGCTTAGATGCTGACTTGGTCATGCTTGGAT
TGAGCTGCTTGGGTCCCAAGATGAGTATCTGAGCTTTTCACAGCCTCGTCTGCCTCTGCAGAATAACATGACAGAGCAGTTGGACTTAGAAAAGGTATTTCATAAAGAACTGCTTTTACACAAACAAAAGAGCCAAAACAAAAGTGAATCTTCTGAGCATTCCCTCCCTCCTTTGTTTCTGTCCAAGGAAATAGAGCATCCATTCA
ATGACTACCCTAACTCCTCAGAGGATTATATTCATCGAATTGGAAGAACTGCTCGCAGTACCAAAACAGGCACAGCATACACTTTCTTTACACCTAATAACATAAAGCAAGTGAGCGACCTTATCTCTGTGCTTCGGGAAGCTAATCAAGCAATTAATCCCAAGTTGCTTCAGTTGGTCGAAGACAGAGGTTCAAGTTACCTCACA
ATGGGGTTGACTCTGGAGAGAAAGGATTTAAGATGCACTGGTTCATCCATGCATGTGACAATGTGGTAATAGTGAATAAAACCTCTGGCATCTTGGAGAGCATAAATTACCCAAATCCCTACGATAAAGACCAACGTTGTAACTGGACCATCCAAGCAACAACAGGCAACACGGTGAACTACACATTTCTGGAATTTGATGTGGAA
GCTCCCAGCTCTCACAGGCCGCTCCCAACTGCCTATAGCTCCATCTCCAAGACATCCAACGCCTTCACTCAGATATTCGGGCACTCAGAGTAACAATGCGCATAAAATAAAAGTAAATCATTTATTAAAAAGAGAATTTGAAAGGTGCTCTTTAAGGAATGTAAAAAAATTGGTCCAACACATGGTAGGAGAGAATCAGTTTCTAA
ACAGAGAAAATATTTTCCACTTTATCAAATAAATCTGGACTTTGAAATTACAGCCTGTTTTTATGTTCCAGCTGTCTATGTATGTTTTCCTGAAACTGTACATAAAATGTTTTTACATTAAAATGAATTGCTGTATAAAGTACTGCATTATGCCATAATAAAGATACCGATGCTTTATATTGGGGGTTTGTTTTGATGTCCGAACT
CTTGCGGTCCAGATGAGCATGCCGGAAGGTTTCCTCATGTAGCGTTCCCACTGGAGCTGTGTGCGCGGTGTGCAAAGGCGAAAAGATATGTCATAGTTGCCATAAAAGAGGCTGATTGTGAAATTCTGGTGGACTAGGCAAGGTACAGTTTATGGTTATCCCCATCATCAGCTTAGGTCACTTGAACATGTGTAAGTGGTATAAGT
GTTTGGTGGAACACTGTCTGGCTTTGAATTCTTTGCTGATGACTTTAATGAAGGTCCACTCACGTTTTTAAAGAGGGGAGGAGGCCTTTGATGGCAGAGACATAAACAGGAACAGAACAGACGAGCCACAGTTGGGGAGGTGCAGACTCATCCAGTGCCTAGAGCAGTTTGCATGCATGCCTGGCTGTCCACAGAGGGAACTAGCT
TATAGCAAAGACTGAGTATTCCACTTAGCAAATGCCCCACTGACTTGGGTTTCAAAAACCACTTATGCTACCTGATCTTACTACACTTGAGTGTCACCTTCATAAAGAGTGTCTCCCTTCTAACTTTACATTCTCATTAGACCAACTGGCTATAAAGAGTAATCCAGGCAGCTAATATATAGCAATTCTTAGTATCCAGCTACTTC
TGTTGGCCTACACGCCTCTAGATGAGAAAAGCCTTGCTTTATTACTGAACTATCTACATGATTTTCTCAGAGAGTATGCTGTTAATGAGGTGGTGGCAGGCATAAAGGAGTACTTCAATGTCATGTTGGGCACTCAGCTCCTCTACAAGTTTGAGAGACCACAGTACGCTGAAATCCTCGCCGACCACCCGGATGCGCCCATGTCC
ATCTATGATTACCTGGCCTATCATAGAAAGTGTCTAAATAAATCACTCTGTCAATTGAATACATTAGTATTAGCTAGCATACTTCATTATGCCTGTTTTCCATAAATACCACACCAAAAACTTGCTTGGGGCAGTTTGAGCCTAGTTCATGAGCTGCTATCAGATTGGTCTTGATCCTATATAATAGGCCAAATGTCTGTAAACAG
TTAGTTACCTGGGTTGACCAGAGAGAGAGCGAGAGACAGACAGACACACGCTGCGGGATACATTTAGGCTCTGAGAATCCTTCAGAAGAGCAACTCTATGCATAAACCTGAGACCACTACTGTCATTGACTAGTTACTAAGGGCTGCTTCAGAACCTAGGCGACATCCCTTGGTGATTCATGCCAGGTCCAGTGGCTCTGTTAAAA
AGCGGAGGCGCAGCCTGTAGGAGGAACCGGTGAGAGCATGGAAGCACTTCTTTCTTCCAACTCCAGCTTGAAGGAGGAACTAGAAAAGATCACATTGGAGCATAAAACCCTTTCTAAGGAGTTTGAGGCTTTAATGGCGGAGAAGGACGCTCTGAGTGAAGAGACTCGAAATCTAAAGCTTCAGGTAGAAGCCCAAGTACTGAAAC
ACTGTGTTCTGCAAAAAACAAGAAGGACAGCCTCAGACATTCCAGGTGACTATTATATGGTTAAAAAGATTTTGGAGGAAAACAGTTCAGGTGACTTGAACATAAATTGCGTAGATGTGCTTGGGAGAAATGCTGTTACCATAACTATTGAAAACGAAAGCTTGGACATACTGCAGCTGCTTTTGGACTACGGTTGTCATCGTCGC
TTTGAGCCCCAAAGTGACAAAATACTAGGGAATCGGTCTGGATTAAATCCTGGGGGTGAGATCTGTTAAGTGTGCCACTGCCCTGTTTTAGTCTGCCCTGCATAAAATGTAGAGGGCCGTTTGTCATCGAGAGTACTCTTTGGGTAAAAAGTAAGACTTTAACTTTTGAAAGACATTCAAAAAGATCAATATGTTTAGGTTTTCTA
TGTGCTTTACTGTTCCCCCACCAAACAAAGAAGCAGTTGACTTTGCCAACAGGATTGAGCAACAGTATCAGAGTGTACTCACTCTCTGGCATGAGTCTCACATAAACATGAAGAGTGTCGTCTCCTGGCACTATCTAGTCAATGAAATCGACAGAATTCGAGCTAGTAATGTGGCTTCGGTAAAGACGATGTTGCCTGGCGAGCAC
ACTGGGGCATATAAAGTTTGCAAGACCAAGGGGCCTCTCTTCCCAGTGATGGCCGACTAGGCCGCCTTCTGCATTTTTCTTCTTTTTTTAAATTTGAAGCCATAAATTGAAGGAGGGTTACCTTTTTGGTAGCAAAAGAGGGAGGAGAGGTCAGGTACATACACACATTGCCCTAGATTAAATAAAGAAATGACAGGTCTAGATGA
CTTGGGAGGTGAAGCCAGAAGAACTAGCCTAGATTTACTCTCAGATATATTGTAAGTTTGAGGCTAGCCTGGGCTACATGAAACTGTATCTCATCCAACACATAAAAAAAGTTTGATATATTTGGTATATTAAACAATGATATAACAAAATGTTTAGAATTATAGCAAAAATAATTGGTAAAAGTACCTACTATATATATATATAT
CTTAACAGGAACGACTCATGTTCATGAAATGAATTCAACATTTCCCTGTAAGGACAATAGAGCTTCATTACACGGACTATAGAAAAATATATATACTGTACATAAAGGATAATCTTAAATCTCATTTAAATTAAGGATTTTTTTCCTACCTATTTGTAATGAGAATTTTTTTAAAAACATGTGACTTTCCTTTTTAATTGACTTGA
AGGAGTTATTAGGCCAAAGCCTCACTGTTTCAACTGTGGTTCTGAAGAGCATCAGATGAAGGAATGCCCAATGCCGTCCAGTGTTATGTTGGAAGAGGACCATAAAGTGGAAGAATCATGTGCCGTTAAAAACAACAAGGAAGCTTTTAGGGCAATACCACCAAGAAATAGAGGAGTTTGTATCAAACTTAGTAAAACGATTTGAG
AAGATCTCTTATTTATAAGAAAAAAAATTCCTGGAAGTTTCATAATATAAACTTCATAATCCCTGCTTCAATGTGATGTGGTGGAGAGGTAAACCGGTTACATAAATATATGGCTTGGGGGAGCATTCACCCTTGCTTAGTGTCTACTGGACATGAACACACAGACACACTTCAGAACAGCATCCCTTTCTAGAGTCTATATTCAT
AATTCAATCTGTGTATTTTTTGTGAGAAATAGTTTCCCATGTGCAAATATAAAGTGCGCATCATATCATGATAATATCCAACTGTCTGCAGAACCCCTTTCATAAATGAGAGAATTTTAATTCATAGTGCCTTATATCCTCATCAGCCATCTGACTTTACTACAGAAGAAAACAATGAAATGATGCATTAAGTGCTTTGCTAGAAG
TTAGATAGAGCCACCCACAGAAAAACAAACTGCATTGAAAACATCTCACTTTTCTGGGATGGGGAAAAATATGTTCTTTTCTGTACTTCGCTCTCCTCCCCATAAAAGCAACTAGTTCTAAAACTTAGAAACTTCCTGTCCTCTCATGGGGTTGGGGTGGGGCTGAAAGGGGGCTCGGTCATCTTAGCTGCTCTCTGTTGGCAATA
GTTTATTGATGGTTAGTCGCATGGCTAAACCAGAGGAGGTACTGGTTGTAGAAAATGATCAGGGAGAAGTTGTAAGAGAGTTCATGAAGGATACTGATTCCATAAATTTATATAAGAATATGAGAGAAACATTAGGTTATCTTACTCATCTGGATTATGTAGATACGGAAATAATAATGACTAAGAAACTTCAAAATCAAGTGAAT
CTGTGGGATTATATGGTTAACAGAATTGTTTTAATGTTTAAAATGTGCCCATATTTTCAAGGACATGTTTTATTGGTATATTTGGATGTCTACCTGTAAGCATAAATTTTGGAGGCAGTTCAAACATTGCTGAGCAGCAGTTTATATGCCTATAATTGATTATGCATATGTACTCACACCTTGCTAAGTTTATGACCAGCCTAAAA
AATTGGGATTTGGTGTATCACCATTTGATACATTAAGATTTAAATAATTTCATAGCTTCTGTCAGATACAGAGTATGAACTTGTGAATAATTCTTAATCACATAAATCACACACTCCCTGAAGATGTAATAAATAGGTTGTAGTACATTAGATTCTAAATTCCAGTTAGACTCAGCTACAAGCTAGGCATATAAACAGCCAGCAAA
GCTTCCAACACCTAGTGACCGTTCCAGATACAGGTTAGATTTGGAAGGAAATGAGTATCCTGTTCATAGCACTCCAAATTGTCACGATCATGAACGTAACCATAAAGTGCCTCCACCTATTAAACCTAAACCAGTTGTACCTAAAACAAATGTGAAAAAACTGGATCCAAACCTTTTAAAAACAATTGAAGCTGGTATTGGTAAAA
TATGACTGTTCCAGAAATAGTTAGGTATTAACAAATACCACTAGTCATTTTGTGGTGTAATCTTCATTTATCTGTATCACTAATTCAAGAAGACTTTGGCCATAAAAACCTAGAACTAAAAATCGCATTCTTGGCTTTCAGCCACTCTACATTTGATTGACATTTCACAGTGATTAATAAATTGTCCATCTAAATAACATAGATGT
CTATTACCTACATATTGTATTATATGATGTTAATATACAGTTCATGGCTCAAGTCATTGCCAAGTATATTACTGTTTATTCTGAAAAGGACTGCGGGGCACATAAACGGTAGATATTTGGTGGTTAAATGGAAAGTGAACTATGTATAAATCACTGTTTGCTTACTTGAGAAGTCGGAATAGACAATTATTCCCTTTAGTGTTTGA
AGCTTCTGCTCTCCCCACTGCTGCTGGGGCAGACATGAAGAAGAAGTCAGTGTCTCAGGCCTCAAATTCAGACACCATCAAGCCTACTTACACCTTCCTACATAAACAAAGTAGTGGTTGCTACTCGCTCTCTATTACTTCAAGTCCAGAGGAGGAATGGCAGGAAGTCAGGAACACGGGACCCGTTCAGAAGTTGATTGTTTATC
ACACACCCTTCACTGCCCTTATTAAACAAGACAGTATGTGGTGGGGTCTTGTTCTGTCCCTACTTACTAACTTGTTCTTGCTGCCTCTCCACTACTTGCCCATAAATGATAACCTATTATTGGGACAGTACTCTCCACATGAAACTACCCTGACTTCAGAACTAACTGGCAGCTACCCTACTACCCTTCTTCATAGTACAGTTGCT
TACCCACACACATGCAAAATATGCACATACCATATATACATAGATCCCACATGCATGTTATGGCTACTGAAAACACTCATCCTTAGGTTATTTAACATAACATAAATACTATTTTTAACTTTTTGATATAACCTATCGACAAATTATGGAAGAGTTACCTAAGAATAGAATATGAGTATTTACAACAGAACAATGTGACGATTTGA
ATCATACCTGCTCTTTCCTAGACTGTACTTGGCAAAAATTCAATATGTAATGGAGCCATAGCTTAGTTTACTGAAACTCAAACGTGAATTGATGCTTTAACATAAATGGTTTTAAAATTTGCGCTACTCAACTCTAAATGTTATACAGTAATTTTGATGAATAATTTTTGTTTATAGGTGTTTAAAAAGGAGAAAAACCAAAATGA
CAGCCTGGTCTACAGACTGAGTTCCAGGATAGCGAGGGCTAAACAGAAAAACCTTGTCTCCAAATCCCAATAATAATAAGCAATAATCTTCATTTTGCGACATAAACCAATACACTGGATGTTCAGGGTGACAGTGTAGCACTTGAGCCTTTCTTGGGGCAAGAAAAAGAAAACATAATCTGGGGTGACATTCAATTAACACAGAA
ACATCCGTTCCTGTAAATTGCTACCTGATGGCTGTACTCTCATAGTGGGAGGGGAAGCCAGTACTCTATCCATCTGGGACTTGGCAGCTCCAACTCCCCGCATAAAGGCAGAGCTGACATCCTCAGCCCCTGCCTGTTATGCTCTGGCCATCAGCCCCGACTCCAAGGTCTGCTTCTCATGCTGCAGTGACGGCAACATCGCAGTG
TACATCCCCGTCTGTCTTCATGTCCTTGTAGCTGAACCAGCCCTTGAGAGCCCGAGGTTACTGTGCTAAAAGCAGCTTCCTCAACCCTACTAACAAGGATCATAAATAGGATCAGGAATGGTGAAGGGAAGTCAGAGGTCTCTGTAGCTGTTTACTTCATGGCCAGAGGATGCAGGAGCTAGTGTGTGGGTTAGCCACCTTGTCCC
CTGAGCAGATCGAGAGGGCCCTGGATGAGGTCACATCCTCGCAGCCTCCACCTCCACCTCCACCACCTCCACCAACTCAAGGTCGTCCGTACTGCCCTTTCATAAAGGCATCGGACAGTGGGCCTTCCTCCTCCTCCTCTTCCTCCTCTTCCCCTCCACGGACTCCCTTTCCCTATATCACCTGCCACCGCACCCCAAACCTCTCT
TTCTAGAAAGTTTGTAAGATTCTAAAAGAAATGCTTATGGGTCAAATGAAAATACATTTCTTATCTTATGACATAATTCAGAATAAAAATGACAAAAATTCATAAACTAAGACATTTCTTCCAGTGAATTAATACAGGACTTAATATTGGGATTCTCATTTTATTTTATGTGTTTTGCTTTAGCCGTGTAGGACGCTCCAAACAGG
AAGACTGTGAGGCTGAAGATGACTTAGATGAGATTACTGATTCCCAGGTTGCTTCTGAGACCCACGAGGGAGGAATGGAAACCCTGGAACTCCAGAAAGACATAAAAGAAGAATCAGATGAAGAAGATGATGATGATGAAGAATCTGGACGATTACGTTTTAAAACTGAAAGGAAAGAAGGAACAATTATTAGGCTTTCAGATGTA
CTCCTAGTTAAGAATGTGTCATTTCTTGCTAGTCTTCCCACCCATATTCTTAAAACATCCCCAGCCTGCCTTTGCCAAAATGACTTTAAAGAAGCCCAAGCATAAACTGTTAGGAATGTAAATGTTTTTGTTCTTTACCCGAATCCTATTTGGCAGAAGGTCAAAAATTCTCCCAGTAGCATCGCAGAGCAGACTCCAGAGGTGGT
TTTGATCAAGTATTTAAGGTCCATTTCAAGATTGAAAGTTTGTAATATGTAATAGTACATTCAGTGTGTTTTTACATCGACGATACAACTTATGTTAGTGCATAAATGTGTATCAACTGAAAAAATTAGTTGTATAGAAAAGTGTCTTTTTTCTATGTTTTTCAGTAGAAAATCCCTTTGATATTTGTTGTATAGGTCTTTCTGAA
AGCCTGAAAGAACTAGTTCCTGTCTGCCCTCCTGCTTCCTGCCACTTCCACTGAAGTGGGCGGACGGAACAGATCGCTTCGCTTAGAGCAAGATCCTCGTCATAAACGAGTACCATCTTTATCCAGCTTCTGTAGTCAGGGCCAACTCCAGAAACCAGAGGTCTTCGGCATAGAATCCACTCACCCTCAGCCTAGCAGAGTCAGCC
TTCCTGTCTGTCTCGAAAGAAGATAAAGAAGACAGAAAGTGGCATGTATGCATGTGACTTATGTGACAAGACATTCCAGAAAAGCAGTTCCCTTCTGCGACATAAATACGAACACACAGGTGAAAAACCTTACGAATGCCCAAACTGCAAGAAACGCTTCTCTCATTCTGGGTCCTACAGTTCACATATCAGCAGCAAGAAATGTA
GTGGTGATATTACCCGGAAAATGAAACTTCTGAAGAGACAGTCCGAAGGGAAAAAGAAGCTGAGGAAGATTGGCAACATTGAGATTCCAAAAGACGCTTTCATAAAAGTCCTGAAAACCCAGCCTAATAAATGACTCAAGGGCAGCAGGTGTTCTCTGTTCCTTCTCATTTATAGTGACAGCAGAATGAAAAGTCTGAGATGCATA
CAGAAGCTGAGAGGCGGATGCTGAAACCTTTAGCAAGAATAGTCTCCTGGTCCCAAGCCGGTGTGGAGCCTTCTGTTATGGGAGTAGGACCAATTCCAGCCATAAAGCAAGCGGTCTTACTGAAGTGAAAATCGATGAATTTCCCCGTCATGGGAGTAACCTTGAAGCCATGGGCAAGCTGAAACCTTACTTTCTTACTGATGGGA
TGTCTCAGCCTCTCAAGTGTTGGGATTTCAGGCAGGTGTCACCATACCCAGCTTCCTGTGCCATTTTAAATAGCCGTCCAGTGTTATGTTGGAAGAGGACCATAAAGTGGAAGAATCATGTGCCGTTAAAAACAACAAGGAAGCTTTTAGGGCAATACCACCAAGAAATAGAGGAGTTTGTATCAAACTTAGTAAAACGATTTGAG
GTACAGCCTCTGCTGCCAAGTGATCCACATGCAAAGGTGTCTTAGAGGGAACTAGACCCTGCATTTACATTGAGCAAGAAAAACAACCAACCCCACCCCCCATAAAAACAACTCTGGCCAATTTCTTAGCATGAATACTAGGCTCCATTAAAGGATTACTAATAAATACTATAAAGAAAATGCAATGGATTAAGAAGTGAAATAAG
AATTAAGCAACAGTTCTTTAAACATAGCATCAAAAGCACAAATGTGAATGAAAAACAAGATAAATTAGACTCTGAAAATTGGTTCATTAAAGTGCAGTAACATAAAAAGACAAAGATAACTTGAAACCATATCTAATAATGTACTAGTATCCATGATGAACAGAGATAATTAAATTAAAAGTAAGCAAAGGGTTTGAATTAATATT
TCATGGGATTACTTCATCCTCAACCAATGGAATCCCTGCTATGGGCATATTGTATTTTAGCAGGATCTTTGGTGTCTGAAGGAGGAACACTTCTCGTTGCCATAAATGAACTTCGCAGGAGCGCGCAGGCCAAGGGCACGACATTTTATAAGTATGGCATGGAAAGTCGTGATCCGAGTACAAATGTTATTCTATTGGAGGACACT
TGATGAAGACTACATGGGGTATATTGGACCCACCTGTGGGGAATACTCGATTAAATGTCATTAGGTTGATATCCAGCCTGCTCCAAACCAATACCAGCAGCATAAATGGAGACCTGATGGAACTGAACAGCATTGGCGTCATATTGGTTTGAAGGCCATATAGAAATCTGCCCCCCGGGCATGAGTCATTCAGCTTGTTCAGTTAA
