# Supplementary material for: Poly(A)-DG: A deep-learning-based domain generalization method to identify cross-species Poly(A) signal without prior knowledge from target species
Source: PLoS Comput Biol. 2020 Nov 5;16(11):e1008297. doi: 10.1371/journal.pcbi.1008297 (PMC7671507; doi:10.1371/journal.pcbi.1008297)
Supplement: S1 File — These three datasets are produced by previous researchers and we use them in our experiments. (ZIP) [file pcbi.1008297.s002.zip › mouse/bl_mouse/negative/negGATAAA.txt]

TCCGGGATTAAGCACTTTACTTGGTCATCGGCATTGGCATGTTGTGCAGGTTTCCAGCACCTATCTAGAAAGCAATTGGCCTATACGGGTTTCAGCTATTGATAAACTTGGACAAAATATTGCTGTGGCTGGCAAGTTTGGATTTGCTCATTATTCTCTACTCACCAAAAAATGGAAACTTTTTGGAAACATTACTCAGGAGCAAA
CAAGTATGACGTTGGATCAGCTGCCTACGACACAAGTGACAAGTGCCGTACCCCAGCCTGGACAGACAGGGTGCTGTGGTGGAGGAAGAAGCATCCATATGATAAAACAGGTGGTGAACTCAACCTTCTAGACAGCGATCTAGACGGCGATCCCCAAATCAGACACACCTGGTCTCCAGGCACTCTGAAATACTACGGCCGTGCAG
AAAGGAGATCCACAGACTTGCCAAAGAGGAGGAAGAGCGCATCCTCACTCAGAACAGAGTGTTTGCCCATCTCTGCAGAAGAGTCCCTCACTCAGTCTTGGATAAACAGTTGCTGTGTCTAATTGATTACTATGAATGTAAACTTAGAAAACTTCATATACAAAGGCAGTTTGAGGAAGACAGTCAGTCAGAAGAAAAAGACTTCA
CGTCACCAAAAGCTACTACCAGAAGTTTCTACCCCTAACACAAGTCTAATGTCTCTGCTTCATATCTTTAATTCTTTTGAACTCTTAAGACGAACCTGGAGATAAAGAGAGCCGCCAGTGACTACAAGAGCTGTCCTGTTTTTGACAACTTCTACTCTCCCGTTGTTGGCTTTTTTTTTTTTTCAATTTTCCATGGCTCTGAGCAT
ACTTTGAGTACATCCCCCAGGGAATCTGAATCAGCATAGCTGTGTTCATCACACTAGCCAAGCTATGGTGCCGGTCTAGGTGTCTGCCTACGGATGAATGGATAAAGAAAACACACGCACACGCACGCAAGACAGCACAGAGAAATGGCATACCATTCAGCCACAAAAAGAACAAAATTATGTCATTATCAGGAAAATGGATGCGT
GGTCCGCCTGAATGTGGAAGAGAAGAAGACTCGAGCTGCCAGAGAAGGCGACCGCAGGGATAACCGCCTTCGGGGACCTGGAGGCCCCCGTACAGGATTTGATAAACATTTTGGAAGCAGGAAAAATCAAGTCACGACTCCTTTCTGGTGTGGAAAAATTGCCTTTTGGCACCTGGCGCTGGGTCCCTGCTGGTGTGGCTAACTGA
ACATTATCTTTGCTGGGGATGTAGGTAAGCAGTTAACTGTTTACCTGACCTGTGTAGCCCCAGTACCACAGAGCCTGACACTGTGAGGCAAGGCAAAGATGATAAAGATGCACAGCACCTCAGCTAAGACTGGATTAAGTCAGGAAGACAATTCTTGCTCCTTCTGGGATGAAGGGCTATTTACTAAGAGGCATAAGCACCTAATG
GCCTCTTCCTCCGGCCGAGACGAAGGGCACTGATGTCTCTTCTGCTGAAGACCCTGTAGAATCTACTGCTGTCGTCACAGAGCAACAAGACAATATGATAGATAAAGATATTGAGCTCTCAGTGGTCCTGCCGGGAGATATCCTCAAGTCTACTACTGTTCATGGCAGCAGTGACGCGCCGCCTCCGAGCCCGAGCCCGCGCCGCG
GAGCGAATTGTTGGAGATGAGCTGCTTTTCATCTTGTTCTCCAGTTTCCATTGTTGGTTTATTGCAGATTTGTATTCTGTGTCAAATTCAAGGTATTATTGATAAACCTTTTCAACCAGCAGCAAGAAGTTCAAATTTCTTTTTTCTGTCGCTGTAACAGAAAACACAGTATGTATATAACATTTATGTAGCAATAAATGTGCCAT
CCAGAGAAGATATGGAATGTGATGACCTTAAGCTTTCGAAAAGGCTAAACTAAAACGAGAAAGAGCGGATGCTTTGGAAGCAAGAAAAAGAGAAAAGGAGGATAAAGAGAAAAAAAGGGAGGAACTGAAGAAAATGGTAGAGGAAGAGCGACTAAAGAAAAAAGAAGAAAAAGAGAGACTTAAAATAGAAAGAGAAAAGGAAGACA
CCTAACCTGCGGATATTTACCATCAGGGGTGCTCCTCAGCAGATGGAGGTGGCCAGGCATCTCATAGATGAGAAAGTTGGCGTTCAGGCACCTCAAAGCAGATAAAGAAAGGGAATGTTGATGGAGGACAGATGGGCCACTGCTCACCTCAATGGGGACGTAGAATGGCAGAAAGAGCCCTGGGCCAGCCTAAATTGACGGGAGAG
ACAAATTATGTCTCATTTCTCCCATTTAAAAAATCAGTACCCCTTACCTGAGAACAGTAGGTATCTAAATGGGTTGATTCTGTTCAATAGTGAAATTTATGATAAACAAGTTTTAAAAACAAGTTGAAAGCTTGCCATTGTTTGACTCTTACATCATCCTTGCTCTCAGTGTTATTTTTATTCTTGTTTAGTGAAAATAAATTATG
ATCGGAGGACTACATGTACCGGAGAACTGCTCTACTCAGAGCTCATCAGGCCCATGAGCGTGTAAGCAAGCGTCTGCATCAGCGGTTCCAGGCCTGGGTGGATAAATGGACCAAGGAGCATGTGCCTCGGGAAATGGCAGCAGAGACCAGCAAATGGCTCATGGGTGAGGGGCTCGAGGGCCTGGTACCCTGCACCACCACCTGTG
GAACTATATTAGTATTGGAGGCACCAGCAGTCATGATATTCTGGCGCAGATAATCATGGGAATGGGTTGGGGTGAGTGCAGTCTTTCTAGTGTTATAGGTGATAAAACAAGACATGATACAGGAAGTGTGCACATGCGCACACACCCACCACAACCACCCTAAGAGCTTTTGCTGCCCAGAGAAGTCCACTGGCCATCATAAGAAT
CTTATATCTTATCTATTTAAATATAACACAGTCTTTTAATATTCTTCTTTATTGCTAAATTTGGAGTATAAGCCAATATAGAGTCCTGCCCAATGCAGGAGATAAACTATATTTGAAAGTGCACATACACACATACATGCATACACACACTCACTAATTTGTACACTTTCCACAATGACCAGCTAGTTTCTTATATGTATTCTATA
TATATCCTGTTTGAGACAGTGTGAAAGTCTCTAGCACACATCAAAATGAGGCACCAAGATTTGTATGTCATGCAGGATCATATATTTTCTAGAGTAGATAGATAAATCAGATATCCCTTATACTAATTTTTACTATATGTAATCAACCAACATCTAAAACATATTTATTTATTTATTTATTTATTTATTTATTTAATGTATATGAA
TAGACTTGATTCCATCCATGCAGCTCCCTCCTCCTGGCCAACATATCCCAAAGGTGGACATCGTCAGCCGAATTGGGGAGAAGATTCCAGTCTCTGTGTGGATAAAGAGATTGCAGCAAGATCGTGGCTTGTGCTGTGTAGTGGTTCTGGAGCCTGTGGAGAGAGTGTCAGCCTGGGTCGCCTTCCAGAGTGAGATTCTGGTTGCC
TATCATTGCACATGTGGATCATGGCAAAAGCACTTTAGCTGACAGGCTCCTGGAGCTAACAGGAACAATTGATAAGACGAAGAAAAACAAGCAGGTTCTTGATAAATTACAAGTAGAACGAGAAAGAGGAATCACTGTGAAGGCGCAGACAGCCTCTCTGTTTTACAGCTTTGGAGGGAAACAGTACCTTTTAAACCTCATCGACA
AACAAGTTCTGTGGGCCGAGAACAAGTGAATAAGGCCTATCATGCATATCGTGAGGTTTGCATTGATAGAGACAATCTGAAGAACCAATTGGAAAAGATAGATAAAGACAACTCTGAATCTTTGAAAATGTTGAATGAGCAGCTACAGTCTAAAGAAGTAGAACTTCTGCAGCTAAGAACAGAGGTGGAGACTCAGCAGGGGATGA
CGGGGCTGTTGCTGTGGCGCCGGAGTGCCGGCTTCTGCCCTACGCGCTGCATAAGTGGAGCTCCTTCTCCTCCACCTACCTTCCCGAGAACATTTTAGTGGATAAACCAAATGATCAGTCTTCCAGATGGTCTTCAGAGAGCAACTATCCTCCCCAAGACTTGATTCTGAAGCTTGAAAGGCCTGCTATCGTTCAGAATATTACAT
AGTTTTTTCTGGAGGCTGTGAGAATCAATTCCAGGCATTCTCTTAACTTTAGAGAGCTGTTGGGCTGCCTGCAGTGGCTGCATGAGCTTCACGCTTCTTGGATAAACAGAGATGCATAGGTGCATTTCTGACCAGTACTTTATCCTGAAAGGGTCCCAGAAAGCAGGTGTGACCCAGGTTACACAGTAGGAAGCTTGAAAACATGG
TATTTTATAAAAATGGTGTCAATCAGGGTGTGGCTTACAGAGATATTTTTGAAGGAGTTTACTTCCCAGCCATCTCACTGTACAAGAGCTGCACGGCTTTGATAAAGTTCAAGAGTTATTTGTATTTTGAAGAAAAAGACTTTGTGGACAAAGCAGAGAAGAGCCTAAAACAGACCCCCCATAGTGAGGTAACCTCCAAGCTCCCT
TTGTAACTGCCCCAGCCGGACGCCCTCCCCTTGACCTACCGGGTCTTCAGCGAACCTCCAGACCAGTTTTCTCAGGATCTTGGGCCTGACTTCGGTCGGCGATAAAAGCAGGAAGGCTGGCGACCATATTTAAGATGTCCAATAAACGTCCCAACACGACAGATGGGAGAACAGATTTAGCTAATGGAAGTCTGTCCAGCAGCCCA
TTAGAGGTGACTCTATTGGGTAAACAAAGCAGCAATAAAAAATCAAATATGGAAGACAGTATTGTTCGAAAGGGATGTACATGCTGTCTGTCTCTGGGATGATAAAGGCTCATCAAAAATTCATCAGGCTTTAAAAGAAGATATTCTTGAGTTTATTAAGCAAGCACAGGCGAATAAAGGTTCTCTCCAGTTTGAAGACAAGTGGG
ATTTCCTGGAACTAAAGCCTCCACAGACAAATACGCAGTGTTCAAAGGGATTTCCACTGACAAGCCCTCTGAAAACCCTGCTTCGTTTGGAGGGTCTGGTGATAAATACAGTGCTTTCAGGGAACTCGAGCAAACGACAGACAGTAAACCTTTAGGAGAGAGCTTTGCCGAGTTCAGATCCACAGGAACCGATGATGGCTTCACTG
AGAGGTGAATGCTGTTAATTGTAACACTAGCTGGAAAATCACTTTATTCATGAAATTCAGTTCCTATCGAGAGGATGTATTAAAGGGGATCGTCGTAGGAGATAAAGTCGTTCTGATGCCTGTAAATGCTGGGCAGCCCCTGCATGCCAGCAACGTGGAGCTCTTGGACAACCCAGGCTGCAAAGAGCTGCTGCACATAAAAAGCA
ATCACGGGGAAAGCTGGGGGCATGCTGCTACAATAAGGCTCATTTTTCACTGGGAACAAAAGCAAAGGTTATTTTAACTAATCAGATGACAACAAAGATTGATAAAAATCAAGCTTTGCTTGTTCCTGCATTAGGTGCAGCTAGTGATAATAGACGGAATTGCTTTTCCCTTTCGTCATGACCTTGAAGATCTATCCCTTCGTACT
AGTTACATCAACCATGTCCTCCCTTCAGGAAGTCTGTAGACATGCAATTCTTAAAGTCCGTGTAAGGGAAAGCTGGCCGTGTGGATATTCCTGCACTCAAGATAAAAGCATGCACAGTAAACTGTCAAGCTTTCTAGTCATGGGTATACCTTTAAGGTTTGCTTCCCAGCAACCACACCATATAGTTGATGAGTCAAGATCAGCTC
TGGTCATGAGCAGAGCCGGATCGAGCTGGGAGATGTGACGCCACACAATATTAAACAGTTGAAGAGACTGAACCAGGTCATCTTTCCAGTCAGCTATAATGATAAATTCTACAAGGATGTGCTAGAGGTTGGCGAGCTAGCAAAACTTGGATATTTCAATGATATAGCTGTAGGTGCAGTGTGCTGCAGGGTGGATCATTCACAGA
GTTCAAGTGGTGGGGCTTGCAGAACAAAGTGGAAAACTTTATACATAAGGAAGAGAAGCGTCTGTTTACAAACTTTCACAGGCAGCTGTTCTGTTGGCTCGATAAATGGGTTGATCTGACTATGGATGACATTCGGAGGATGGAAGAAGAGACGAAGAGACAGCTGGATGAGGTGAGACAAAAGGACCCAGTGAAAGGAATGACAG
TTCGATTCCGGTTTGATGGACAACCAATCAATGAAACAGACACTCCAGCCCAGGTCTTAGCTCTGACTATTCTTCTGTGAATCTTGTCAGAAGTCGGGTGGATAAATAGTTACTGTGACTCTACAGTAACCCTTTTTCTCGCATGCTGCACTCCAGCCAAGGTGGAGATGGAGGATGAGGACACCATTGATGTATTCCAGCAGCAG
ATCAGTTTGGTGAAGTGATCGTTGATGGTGATGTTGTTCATGGATTTTATAACCCAGCTGTTAGCAGAATTGTTGAGGCTGCTGTAATGTGATTTGTTCAGATAAAACTGGAACCCTGACGAAGAACGAGATGACTGTTACTCACATCCTCACTTCCGATGGCCTGCATGCTGAGCTTGGCTGTAGCTGCAATTCCTGAAGGCCTG
TCTGTTTGTTTTGTGTTTTATTTTGTTTGTTTGTTTGTTTTGTTTTTTAGTTCCACCCGGAGTAGGGATGGAGAAAATTTCTTCACTATCCATTCTGGTTGATAAAGCGTTACATTTGTATGTTGTAAAGATGTTTGCAAAATCCAATCAGATGACTGGAAAACAAATAAAAATTAAGGCAACTGAATAAAATGCTCACACTCCAC
TACTAGGCATGTAAGTATAGGCTCATTTAATTTTTCTATACAATAATGAAAACTTATTTTTGTTTTCTGGGTTGTTCTCAGGTTGCCAAAATAAAAAGGAGATAAAACGGAATGAACTGGAGAGGCAGTTTCTTGAATTGCTACAGTTTAACATCAATGTTCCTTCCAGTGTGTATGCCAAGTATTATTTTGATCTTCGTTCTCTG
CTTAGTAGTAGGCCTGAGTGCTGAGTTGTACTATTACATCCTCAGAGAGAGGTGCTCAGAGATCCAAGCCAAGCTCTCTCAAAGCCGCTGGACAGAGACAGATAAACAATAGACACAGGGCGTCTGTCTGGGTGTCATTTCAGGCAGCACCGGGACTCCCAGGCCTTTTCTTTCTGCACAGCAGGGCACTGGGCCTCAGGCCAGCA
TTTAAAAGCTAGAAACTATTTGCTTTCTCTCCCGCACAAAAATAAGGTGCCATGGAACAGGTTGTTCCCAAATGCTGACTCCAAAGGTCTGGATTTACTGGATAAAATGTTGACATTTAACCCTCACAAGAGGATTGAAGTTGAACAGGCTCTGGCCCACCCATACCTGGAGCAGTATTATGACCCAAGTGATGAGGCCATTGCTG
TAGAGGTGTGGTTGGTGTGTTCAGAGCAGATAATTTGTAGATTAGAGAAAGAAGGCTTTTATGTTAACTTTTTAAGGGAGATTAGCATATTCTGCATGAAGATAAACCATCTGTGAAAGGAAACAAGGTGCAAATTGGCCCCAGAACAAGAGAGACTTAGGTAAATAAACAAGTCTCTTTTTAGCCTCCTTCTGTGAGTGCCTTAC
GAGAAGAGAGAATTGTACTCTGGATACTGAATGCCACGAGAAAGAAAAGCACATCAACCAGCTACAAACAAAAGTGGCCGTTTTAGAACAGGAGATCAAAGATAAAGACCAGCTTGTTCTGAGAACAAAAGAAGCATTCGATACAATCCAAGAGCAAAAGGTGGCTTTAGAAGAAAATGGTGAGAAAAATCAGATACAACTGGGAA
TCACTTCATAAAGCATCTCTAGCCATTATGCTTTTCTATTTAAAACAAGCTCTTTTCTTGTATGAAAATGAAATAAGCTTGTGAATTTTAATTTAATGAAGATAAACTACTATTTGGATCTGACTACCATTTACTGTTGAAGATTTATTTGGATTTACACAACAGCTCAACCCCTAATACTACATTTGGGGAAATAATTATTGGTC
GAAGTACCACCCTGATAAGAATCCAAATGAAGGGGAAAAGGTTAAACAGATTTCTCAAGCTTATGAAGTTCTTGCTGATTCCAAAAAAAGGGAACTATATGATAAAGGAGGGGAGCAGGCGATTAAAGAGGGCGGAGCAGGTGGTGGTTTTGGCTCACCCATGGATATCTTTGATATGTTCTTTGGAGGAGGAGGAAGAATGCAAA
AGCTTAGCCTGCGCTGGGCACTCATGGAAGGCCAGATGGTCCAGCTGAAGGAGACCACCCCTAAAATTGGCCGTGGGGAACTGCGAAGATTCCTGTCTAGGATAAAGTTTGTTGATTCTCCCTACCAGGCAGGTGAGATGGCTCAATGCGTGCTTGCCAAGCCTGGCTACTTGAATTTGATCCCCTGGCCCCACATGCTGGAAGGG
TGACCAAGAATTTGTACTAATGTTCTCTGTGGTGGATGAAAATCTCAGCTGGTATCTGGAAGATAACATCAAAACCTTCTGCTCTGAACCCGAGAAAGTTGATAAAGACAATGAAGACTTCCAGGAAAGCAACAGGATGTACTGTAAGATTACAAAAGACTTGTTCCACCTTTGTTTTAATAATTATTAAGATTATTCCCTCACAT
GCAATTTAGACACATGTGCTGAGTTCCGAATAAAGTATGTTGGTGCCATCGAGAAACTGGCCGTGTCTGAGGGGAAGAGCCTTGAAGGACCACTAGACCTGATAAATTACATAGATGTCGCCCAGTCTGTGGATTCCAGCCTTGGAGGACTTTCAAGATCCAGCACTGTCGCCAGCCTCGATACAGACTCCACTAAAAGCTCAGTC
GGAGTACTTTGAGTATCTCAAGGAGGACAAATGATTAACTCTGTTGTATCTGAAGTGGGGTAGCCCTTTCTCCACCCCCCTTGTGTTTTTGTTTTCTAAAGATAAAATATACCCTTTTGCTTTCTTTGAAAAGGCCAGGATGTTTGATTATATTGACCAGAGATTAAATCGTATCTAGTTTTCAACTATATAAGTGCCAAGTAATT
CAGTTTCCATGCTGATGAGTACCTAGAAGTCTACGTTTCTGCTTCTGAACACCCTAATCACTTCTGGATCCAAATCATTGGTTCCCGCAGCCTGCAGTTGGATAAACTTGTCAGTGAGATGACCCAGCACTATGAGAATAGTCTGGCTGAAGACTTGACTGTGCATGTAGGAGACATTGTAGCAGCACCTTTATCTACAAATGGTT
ACCAGAAAGCAAAGTCTTCTATTTGAAAATGAAGGGTGACTACTACCGTTACTTGGCCGAGGTTGCTGCTGGTGATGACAAGAAAGAATATCCAGTTATGGATAAAAATGAGCTGGTGCAGAAGGCCAAGCTGGCCGAGCAGGCAGAGCGATATGATGACATGGCAGCCTGCATGAAGTCTGTCACTGAGCAGGGAGCTGAGCTGT
GCTGGAAATTGAACTCAGGACAACTGGAAGAGCAGTTAGTGCTCTTAACCACTGAGCCATATCTCCAACCTGAGAAGGGATTTCTAATGATGTCTTTTAAGATAAAAACAATGTTGGAGAAAGCACCGCGGCCGCCAACGCCGCCGCGCTCGGGCTGGGCTCCGCGCACTCTTCAGCGGCCGCCGAGCCGAGCGGACGCCCCTCGG
CACTGGATTCACTCTCCAGGTGGATGGGAAGACATGTAAAGAGCAAGAGGGCACTGTCTTGGAGGGGACAGAGAGCAATGCCACATCAGTGGCGGATGGAGATAAACGGGTGAAGCGTCGGCTGCTCATGGTGACTTGTAACCATGGAAATGGTGGGTGTCAGCACTCCTGTGAAGATACAGCAGAAGGCCCTGAGTGTAGTTGCC
ATATGCAGTTCAGTGCTCTGCCCAAATTTCTCTATATTTGGAGCATTGTAGGCTTACTTTCTCTTGAAGCAAAAGAAGGTGGTATGTTGATTTTCATTGTGATAAAATGCCAAAGGAAAACCAAGGAGGGACTTTGGTTCATAGTTTCTAAAGTTCCAGTGGAAGTTCAGCTGGATCTATTAGTTGGTCTTGAGGTGAATCAAAAT
AGAGGCTTACGTTAAAGGACAGCAAGAGTTGCTCTATGTGGTGCCCTTTGTTGCCAAAGTTCTAGAGTCCAGCATTCGCAGCCTGGTGCTGCTGACTTCTGATAAAGCTGCGGCCAATTTCTCAGATCGTTCTTTGCTGAAGAACTTGGGACATTGGTTAGGAATGATCACATTAGCTAAAAATAAACCCATCTTACACACGGTTG
GAGTTTACTTGGACGTTTTGGGCCTGATGAACTTCATGTTTCTGGCTACCCGTCTGTCTCAGATGATGATTACCACTTATCCTGGCCTGCGGTTTTAAAAGATAAACTTCTCAAAAAGACTTTTTTAGAGATGTATCAAAATTATTTCTGGTATATAATTTCAGAAACTACATAAAGCAGCTTGCTTGATTCAAGCCTATTGGAAA
GGTGGTGGCACCATAGGTGACAAGCGATAGACTCAGGATCACTTGCAGAGTCTGTGGGCTCTAGTGCTCAAAGGAGAATGAGAAAATGTTAGTAGTCAAGGATAAAAGGAGCTGTGAGCTGACCACAGAGCTCAGGCTGGCAGGAAGCTTAGAAAGCAAGGGGTGACGACTAAGTGAGTGTGCCCAGCCAGCCAGGGGGCGGGGAG
AAGGGGTAAAGGAAATGTAGAAACTAGTTCTGAAGATGAAGATGATTTGGCAGATTTGTTTCCCGAAGAACCTGGTTTTGAACATGCTTGGAGAGAGTTAGATAAAGACGCTCCTCGGGCTGATGAGTATTTGGTTTCTCTGGATATTTCTTCATTAAGACTTTAAAAATGTCATCCAAACAAGAAATAATGGATGACCAGCGGTT
TATAAAACGCCTCAAGAATGGAGAGGAACTCAAGGGGATATTCATCAAACAAGTGTTAGAGGACAGTCCTGCCGGGAAGACCAATGCGCTGAAAACCGGAGATAAAATTCTTGAGGTGTCTGGTGTAGACCTGCAGAATGCCTCCCATGCAGAAGCCGTGGAGGCAATCAAGAGTGCGGGAAACCCTGTGGTATTCGTGGTACAGA
GCCCTCAGGTTAAGCATCCAGAGCAAACAGTTCAAAGACATTTGCCCTTTTAACAAAAAAAAAAAAGTTTTCATTATTCATAAATAGGAATAGCATCCATGATAAATGAAGTGCAGGTGGACTCGACCCTTTAAAGTTGCAAAGGTTGAGAAATTTACTTGCGTGGGTTCACAGGGTGGGTAGAGTCCTCTGCCTGTGATTCCTGC
AACCAGGAATGTATTGGATAAGGTATGAGATGGTGCAGCTCAACAGTCAGTGTTTCCATGGCAACGTGCTGGCAGTCTCCATTTACCAGTTCCTTCAGTGGATAAACATGTTTTTGATTTGTTACCCAGTCCATATGCTGCTTTATCGGTTTCATTTTAATCTTGATTGAGATGCCACACCCCCTCATTCCTTTTTTTCACCCATT
ACAGATTTAAAGACTTTCTCTTGTATTTGAGATGCCGGAATTACTCGCTGCTTATAGATCAACCGAAGAAATGTGCAAAGAAGCCCTTCTTACTATTGGCGATAAAGTCCCTCATTCCACATTTTGCCAGAAGGCAAGCAATTCGGGAGTCTTGGGGCCGAGAAACCAACGTAGGGAACCAGACAGTAGTGAGGGTCTTCCTGTTG
TCTTAACCCTCAGCGACTATGACCTTGAACAGCCTGAGGTGGAAGGCCTCTTAACCCTGAGCAACTTTGACTTAGATCAGTCTAAAGAGGAGCACATTCCGATAAAGCCACCTCTGGAGCCCAAGCCAGTGAATGTTTTCGTAGGCTACAGGAAGGTTTCACTAGGGGAGCACGCTAGGGCCCCAGCTGGCCCAGGCACACTCAGC
TCGTGTGAGATTGAAGCCGCTGCCGACGCCAACACCACTTCCCCTAAGCCTCGGAAAAGCATGGTGAAGAGGCTGAGCCGGAATTTGAAGTCATTGCCCAGATAAAGCTCCTACAGTCTGCTTGCAACAGCTACTGCATGGGCCCAGACCAGAAGTTTATCCAGTGGTTCCAGAGGCAGCAGCTTCTATCAGAGGAGGAAAGGGTG
TCCCTCCCCGTCCGCAGTGAATTCCAAGGCTGAAGTAAGGTTTCACTTGGCCAGTGCAGACTGGATTGAGGAGCCCGTGCGCCAGAAGATTGCCCTCACGGATAAAAATAAGATCAACAAGGCAGGAGAGCTGGTACTTACCTCTGAGAGCAGCCGGTATCAGTTCCGCAATCTGGCAGAATGCCTACAGAAAATTCGAGACATGA
TTTCTCATCCAGGATATTTGGATGTGCTAAGTAAACTCTCTTTTTTTTTCTATTCTTTTTTTTTAAAATTTCTAAGTACATATTTTTAGTCGTTTGCTTGGATAAATGGACATATTTTTCTGACGTTAGTATATTATCATTTTCTCAAAGAGGTTCCTAAGTTGGAATAGCATGTCTATGCAAGGGTTCCCGGAGTGTTCAGATTC
ACAGAGCCAGAAGCCTCAGCAGCAGGCAGCTGTGGGGAAGGGCAGTAGCCATGTGAAGGATGAGCATGACCATCCAGTCAGTGAGCATCTTAAGGAGGACGATAAACTGAAGCCAAGAAAACCTGATAGGAACCTGCAGCCTCGCCAAAGGAGAAGCAGCCGAAGTTTTTCTCTGGATGAGCCTCCATTGTTCATCCCAGACAACA
CTGATAGACTGCAAATGTTGTTTTTTTCCTGAAGAATTTTTTTTATCTAATCTCTGAAAAGTGCCATATTCGAAGGACAATGTACTGGTGACTAAGAAAAGATAAATCCAGCTGGGCTTGGTGGCGCATGCCTTTAATCCCAGTGCTTGGGAAGCAGAAACAGGCAGCTCCCATGAGTTCAAGGACAACCTGGTTAAAAGTAGGTG
CGCTGCCGCTGAAGTCTCCCTGAGTGATGGTGTTTCGACTTCAAGTCTGCAGAAATCTAGCAGCCTTGGAAATCTGAAGAAAGAGGCATCGGATGGCACGGATAAAGCTCCGACTGACAGCCGCACGTTTGGGACCCTGCCTCCCAAGGTCCCAGGACACGAAGCCTCTGTGGATGACAACCCCTTTGGCACTCGCAAAGCCAGGT
GCCAGCCCGCTGCCGGGGCTGGATACCTGCCAATCCCCGCTCACCCAGCTCCCTGTCAAGAAGGTGCCGGTGGTACGAGTCTTCGGGGCGACCCCGGCAGGATAAAAACCAAGACAAGCCACATAAAAGCATCCTAAAAATTAAACTGTCATCATATTATTTGTTTTAAAACTATGGAATAATATATCTGAGGAAGATTACTCTCA
TCGTCGCATGGTGGAAATGAAAAATAATCCTGTGCATTTAATCACTGAAGAAGATCTGAAACAAATTTCCATTTTAGAAAGTGTTAATACAAGTAAAAAGGATAAAAAAGATGAACGCAGGAAGAAAGCAACAGCCTCTGCTACCCAGTTCCTTGTCAGTTGAAGATGCTGCTATGCTGCTCCAGCAGGTGATGAGACCATTCGGC
TGACCAAGAATTTGTACTAATGTTCTCTGTGGTGGATGAAAATCTCAGCTGGTATCTGGAAGATAACATCAAAACCTTCTGCTCTGAACCCGAGAAAGTTGATAAAGACAATGAAGACTTCCAGGAAAGCAACAGGATGTACTGTAAGATTACAAAAGACTTGTTCCACCTTTGTTTTAATAATTATTAAGATTATTCCCTCACAT
TATTGGAGAATGGAAGAATGGACACTTGGAAAGGAAGATGGGGCACTTGGCCTGCTTTGCTGGGGGAATGTTTGCCCTTGGAGCAGATGGTTCCAGAAAGGATAAAGCTGGCCACTACTTAGAACTAGGGGCAGAAATTGCACGAACATGTCATGAGTCATATGACAGAACTGATCACACATCAGTTGGTGGTCTGGGAGATAGTT
GAGACACCCCTTCTTTTCAGTGGTGATGGTTATGGGCAAGCTCTGTGCTGGAGCTAGTAGTTTGAAAATCTATGCACAATTGTAGCTTGCTTTCATACTCGATAAAAATCATACCTTTTACTTACATTTCTAATCCTAAAGAAATACGTGATACTGTTCTTGTTGAACTTTCAAGAATTTGATTATAAATTAAAGTTAACTTTTGA
GCTGGACAGGGACCAATAAACTTCATGATTCGGCTTTTTGTAGTGTTGTTGATGTTCGCTTGGTCCGTGGTGGGTGAGTAACAGAACATAAAACAACCAAGATAAAACAAAGACACGAGTTAAAGATAAAGAGCTGATTTGGAACAAGGAAATTCTGCTGTCAAATGAAAGTAGTATGCATAGACTCTTCTGTCCTACATAAGTAT
ACATTATCACTCTGGTCATATTAGTAAGTGTCTGTGTCGTACAGATGCTAGAGAATAAGGTATCTACACATACTCAGCTGGTCTCAGGAAACATGGCACAGATAAAATATCCTCCCCTTTGCTGTTCTCTGTCTGACTTCCTATGCATGGGGGCTGGGATCCATTTCTAAGGAGAATGGATAAGGAAGTAGGCTGGTCTTTGGCAT
TTTTGTTCTTACAGTTACAGGGAAAAAACCTCCATGCTGTGTTCTTTCCAACCCTGATCAGAAAGGCAAGATGCGGAGAATTGACTGCCTCCGCCAGGCAGATAAAGTATGGAGGTTGGACCTCGTCATGGTGATCTTGTTCAAAGGTATTCCGCTGGAAAGTACTGATGGCGAGCGCCTTGTAAAGAGTCCACAGTGCTCTAATC
GCTCTGCCATGGGCCTGCTTACTTCTAGTATTCACCTCAGGGCTTGGAAATTGGTTTTGAAAGGCTTTTAGACATAGAAAGTAAAACTAATGGCAAGGAGGATAAAACACTGTTGTGTGTTGTATTGTTGATCTAAATAAAAAATATCATTGGTAGAAGTTTTACTTTGGTTGATAAGGATTCTGATAACATTTGGGTCTCCTTAG
CAAGTATGACGTTGGATCAGCTGCCTACGACACAAGTGACAAGTGCCGTACCCCAGCCTGGACAGACAGGGTGCTGTGGTGGAGGAAGAAGCATCCATATGATAAAACAGGTGGTGAACTCAACCTTCTAGACAGCGATCTAGACGGCGATCCCCAAATCAGACACACCTGGTCTCCAGGCACTCTGAAATACTACGGCCGTGCAG
GGGAAAGGCCCTTCAGGAGCACGAGTATGTTTGACATGCGGTGTGAGGAGGAGGCAGCGGTGCTGCCGCACAGCAGGGCCCGCCAGGAGCAGCTGCAGCTGATAAATAACCAGCTGAGGGAAGAGGACGACAAATGGCAAGATGACCTGGCTCGCTGGAAGAGCCGGAGAAGAAGCGCTTCTCAGGACTTGATCAAGAAAGAGGAA
AGACCTTGTCTTAAAAATATATATGTATATGTGTATATACACATACATACATACATACATACATACATACATACATACATACATACATACATGGGCTGGGGATAAAGAGAAGGCTCAGTAATTAGAGCACTGGGCCTTCCAGGGTACCCAAGTTCAGTTTTCAGTATCTATATGATGGCTTACAACTATCTATAACTCAGTTCCTA
CTCACCAGCCGCCGCGTCTGCCACCCTGATGCAGCTGCTGTTTCCAGGCTGAGCAGGAGGAAGAGCCAGGGCTCTAGTGTGACCTGAACACATCCCACAAGATAAATGCATATGGTTGTTTCCATTTCGCTCACTGCCCATGTGCCTGGGGAATTGTGGAAGCTTTAGAAAGAAAATTACCACTGTGTCTCAGTGAGGTGAGGCTG
TCTGGGAACATTTCATGGTTAAATCCTAACAGCTACGTCAGTGGCCAATACTCGTTTTTAAGAACAAATGATTAACAATTTGGGGTGACTTTCAGAGTGGGATAAAGTAGTGTTTTTGTGTGCCCATTTACTAATCATTAGTGGGCGAGGCAGAGGCTGGGGCAAAGCTCTGACTTACAGGTGCGAACTTTACTCTCACCCAACAG
ACATTATCTTTGCTGGGGATGTAGGTAAGCAGTTAACTGTTTACCTGACCTGTGTAGCCCCAGTACCACAGAGCCTGACACTGTGAGGCAAGGCAAAGATGATAAAGATGCACAGCACCTCAGCTAAGACTGGATTAAGTCAGGAAGACAATTCTTGCTCCTTCTGGGATGAAGGGCTATTTACTAAGAGGCATAAGCACCTAATG
TCGCTAGTGAGCGACTGTACACGGAAGCCTGGGACAATGACAAGAAAACGATCCATGTCATGCCAGACACGCCAGAAATCATGCTGGCCAAACTCAACAGGATAAACTACAGCGAGAATCTGTACAAGGCAGACCTGGAATGGATGAAAGGCATTGGCTGGGTTCCCATTGGTTCCTTGGAAGTTGTCAAAGCCAAGAGGGCCACA
CAGCATGCTTCTCTACTACTTTGACCACGAGGCCCCGTTTGGCCCAGAGGAGATGAAGTACAGCTCCCGGGCACTGCACTCCTTTGGCATTAGGGATGGAGATAAAATTTTTGTGGAATCAAAAACAAAATAACCTCTACCAGCCTTGTAAAAACTCACATAAGGACTTCCTGCAGGGTGTTTGTTTCCAGCGTGCTTTTCTTTAG
GGAGTTAGAGAAAAAGGAGCGTGAAGATGCCAGATCTCAGGAACAGTTTCTTGGTTTAGATGAAGAACTGAAGAGTCTGAAGAAAGCGGTGGCTGCTTCTGATAAATTAGCTGCGGCTGAGCTCACCATTGCCAAAGACCAGCTCAAGTCCCTGCACGGAACTGTTGTGAGAATTAATCAGGAGCGAGCAGAGGAGCTGCAGGAGG
AGATATACAAATCGTTCTGGATTCAAATCTCACCAAAGACGCTAATGTAGACAGACTACATCTGCAAAACTGTAAATGGTACCAAAAGAATGCACTTTTGGATAAATTCACTGATACTAAGATTAAAAAGGGTTTATTGCAATGTACTCAAAAGAAAATTGGACCTAGCCACTCAGATGTGCCTACTAGTTCCTCAGCTGCTGAAA
TTGGAATGGCCAAGGACTCCATATCATCCACAGCCTAGACGAAGTCAATTTTATACAGAACCTCGTGTTTTACATTGAAGCTGCATATAAAACTGCGGTGGATAAAGTAGAGTCCTTCAAGTACAGTCAGAGTACTAAAGATAGCCTCCATGCCAAGTACAACACCAAAACTTGTGCCACTGTGGTGGGTGATGACCAGTGGGGAC
CCTACTATAGAAATAAACTTAAAACATATGAAGGCCAATACAGGAAAAGAGTTACTTTACATTTAAGAAAACCTCAGTGTTGAGGCAAGAATATTTTCTTGATAAAGTACAAAGGAATTTTTTTTAAGTATTTAAGTGCCTATTAGGTTGTTTTAGGTACTGAAAATGCAAAGGTAAACTAGATGAGGTCTCTATTTGACTTATAT
TTCATTTTATGAGTTGTTGCCCTTTTTTTTTTTTTTTTTTTTTTTTTAATGAACTGTCACTTTTAACCCCCTCCTCTGCTGGCCGGGGGATGGAAAGGAAGATAAATGTTATTTGTTCACTTTTGTAAGACTCTGTTCTGGGTGTGGGCCAGGAGGTCTTAGAAAGAAGCTGGCTGTCAGTGACCATGTGGGCATTGAGGCTGGTC
TTCTTACCAAAATACCCCATATTCCGACCCGACTGAGGAGTTTTCTTCAGTCAGCACTGGTTTCCTCCTGCACTTTGCTAAATTGTCACTTATGTTAGTGGATAAAATATTTAAACTCCTAAAGACTTGTAAATATTGTCTCTTTGCATAATGTAAGTTCAAGACCAACCTGGTCTACAGTATGAGTTCCAGGACAGCCTGGTCTA
TAAAGCCAATGTAGCTCATACAAAAATTGAACTCTTTGTGGGTGGTGAGCTTATTGATCCTGGAGATGACCGAAAGTTGATTGGACAATTAAACCTAAAAGATAAATCAGTAATTACAGCCAAACTTACACAAATAAGCTCCAATATGCCTTCAAGTCCTGATAGCTCCTCTGATTCCTCAACTGGATCTCCTGGAAATCATGGTA
CAAAGCAATCTCTGTAGGAAATGGGCCAGCAGCCCAGTCCAGTCAGCCCAACTACCACACTAAACTGAAGAAGGCCTGGCTCACCAGACATTCAGAAGAAGATAAAAATACTAATAAAATGGAAAATTCAGGGAATTCTGTATCCGAAATTATTAAGCCATGTTCTGTCAACTTAATAGCCTCTACATCTAATGATATAGAAAATC
TGGCTTAAAATATCAGCTCAGAAAGGCAAAAGAAAGAGTTGACCTACTTCTTGCTATTTGCATTCAGAAGGCAGAGTCTCAGGCTATTGGTGGCAGAATAGATAAAGCTGCAGAGTTCCCCAGCAAAGGAAGAGTGGCAGGAAGCGGTCCCTTCCCTATATCTAAGGCCTGGGGCAGGCAGGCCAAGCATTCCTTTGAAGCTACTG
GTTTTATGCCTTCCCCATCCCCAGTCCCCACCCTGTAGAGTTTGGCCATTGATTGGGTCTTCTAGTTTTCCCGTAAACTGGACATCAGTACTCAGGCTTTGATAAATTACTTGCTTTCCCTATTTCTGGGTAGCATCGAATAAGGGCATCAAGAAGACGAGTGGCATAGCTCAGTGACGGAGTAATTGTCTAGCATGCAGGGGGTC
AACAGTGTAGATCCTACTTTTGACAACTCAGTTCCTTCTAAAAGTGAAGCTAAGGACAATTTTTTTCAAGTGTTTTCTCCAGTGTTTGAAAGGAATTCAAGATAAAGCAATGGTCTTGAAACATCATCCAGACAAACGGAAAGCGGCTGGGGAACCCATCAAAGAAGGAGACAATGACTACTTCACTTGCATAACTAAAGAATCAA
GATAACAATAGCAGAGGATGTATCAGGGATGCCGGCTCTCTGTTCTCCAACTTCCCAGGGAGGCGGTGGTTTTGACTACAGATTAGCAATGGCTATTCCAGATAAATGGATCCAAGTACTTAAGGAATTTAAAGATGAAGACTGGAATATGGGCAATATAGTGTATACTCTCACCAATCGACGCTACCTTGAAAAATGTGTGGCTT
GAGAACGTCCTCACCCAATAAAGAAGAAAGTCCTAAGAAAACCAAAACAGAAGAGGATGAAACAAGTGAAGATGCTAACTGTCTTGCTTTGAGTGGACATGATAAAACAGAGACAAAGGAACAAGTTGATCTGGAGACAAGTGCGGTTCAATCAGAAACTGTTCCGGAAACATCCAGTACAGACCTTTCTGATATCCCTGCTCTCC
CAGACGTGGTGTATGTACTTGGAGACATCATCACCTCTTGCTGCTCAACTCCTTCTGCTCCTCTTTTGCAGAGATCTCTGAGTCTTGAAGGGAGCACTTTGATAAATACATCCCATTTAGGACTGAGCACTCAGGAGTCTCATTCTCTGCACCGTGTCCAGCTTTGGGTCACTGTGTTAGTTCCCATCTATTTTAAGAAGAATCTT
TTGCGCAGGAGAGCGAGGTTTCAACAAGAAAAACTTAGGATTCCAGGGATTCCCACATCAAAGAAAAGCTGCAAGGTTTCAGAAAGAGTTTTCTTTTGATGATAAAGAAGAGCCTGCCAACCACAGGAGAGGCCTTGATGTCAAGTGCTTAGCTGTGCTCCCTAAAGGTGCAGAATTAAGAAAAATCTTTGAACCAAAGAGGAAAG
AAGGGAAGAAAGGCTGTGAAAACTCCAAAGCTTTAATATATTTGGTTTATGTAACTGGAGCACTGATCTAGCTTGCTGCACACACTCTGCCTGCCCCCAGGATAAAAGCCTGCCATCCCTCGTTTCCAGACAGCTGTGGAAGTGACACATGGTTACTTCTGTCACTGGACAACCAGAAGACTCGTTATGTCCCCTTGGCTGGAAGC
CCCACAGCAGGTTATGGGCTCCCTGGTCAAAGACTTCTTCGCACAACAGCAGGTTCTGACTCCTGACAAGATCTACCATGTAACAGTGATGCCCTGCTATGATAAAAAGCTAGAAGCATCCAGACCTGACTTCTTCAACCAGGAGTACCAGACCCGTGATGTGGACTGTGTCCTTACAACAGGAGAAGTCTTCAGGCTGCTGGAGG
AATAGTAGTGACACCCAACCAGGATTCGGGGATGAAGACTGCAGATGCCCTTCGGGTCCTTTCAGGACACCTTATGCAGACACGGGATCTTGTACAACCAGATAAACCTGCAAGTCCCAAGTTTATAGTGACGCTGGATGGTGTCCCCAGCCCCCCAGGATACATGTCAGATCAAGAGGAGGAGATGTGCTTTGAAGGAATGAAAC
CCCCATCCCAGGAGACTTGCTTCGAGAAAATACAGATGAAGTGTTTCCAGATGAACAGCTTAGTGATGGGGAGAACGGAATCCCTGTTGGTGTATCACCAGATAAATTGCCTGGATCTCTGGGGCACCCACGCCCTCAGGAAAAGGATGTCTGGGAAGAGATGGATATCAACAAGAACAAGATAAAGCTGGGAATTTGCAAGCTTC
CCATGACCAGAAGGATGCCTGGGTACGGGACAATATCTATAGCATATTGGCTGTTTGGGGCCTGGGCATGGCCTACCGCAAGAATGCTGACCGTGATGAGGATAAAGCCAAGGCCTATGAGTTGGAACAGGACGTAGTGAAGCTGATGCGAGGTCTTCTCCAGTGTATGATGAGGCAGGTGGACAAAGTGGAGAAGTTCAAGCACA
CCTGCCTTCGGCTTCCCTCAGACAGACCCAGCAACAAAGTCCAGACACCACAACAGGATCAGGCTGGTATTACATCTATCAGAGCACTGCCCCAGGGCTCGATAAAGTTTCACTGCAGGAAGTCTCCACTTCAGTATGCTGACATCTGCCCTGACCCTTCAGCCTCCTGTGTTACTGGCTTTAATCAGATTCTGCTAGAAAGCCAC
GCATCAAGATAGAGGAGTTATCTAACTAGATATTTTTACTGAGTAAGAAGAAATGAAATAGTCTTGAATTAAGGAAATGGAGTTGATAATTTTACTTATAGATAAATGGTATTTTCTTAATGTTGCTAAAAAAGATGTCAGAAACCTTCATTTGATTTTTGAAGTGTCAATCCTGGTTGAAGATTGTTCCAATATAATAAATCAGT
CCACACTGACCTCAAACTCACGGAGATCTGCCTCCCAAAAACTGGAAGCAAAGGCATACAGCACCATACTCAGCAAGACTTCAACTTTGCATCTTTCATGGATAAAGCACCCAGAAATCCCTGTGGCTGATTAATTCCTGTTTCATTGATTTAAGATTGGACAGAGGCGACATGTCAGACGAGACAGTCAGCAGATCACAGTTCTC
CAGTGGAACTTAAAAGAGGCCTGCAGAGGCAGGAGAGGCATCTTTTCCTATTCAACGATCTGTTTGTCTCAGCCAAAATCAAGTATAACAACAACTTTAAGATAAAGAATAAAATAAGACTAACTGACATGTGGACAGCTAGCTGTGTGGAGGAAGTGGGAGAAGGCAACATGAATGCTCAGAAGTCCTTTGTCCTGGGCTGGCCC
GTCTGTCTCTGCTATTGTTTTATGCTAATGTCTGTTATAATTGCCAGCCTTAACATGGATGCACTTTTCCCCAGCATTTGTCCTGTTTAAGTAATTAACTGATAAAACAGAAGAGAACACGTGTATGCTTTTCAGCAACGAGAATGGATTCGTGCCAGCAAATATGTCTAAATTCTTCAAACATGAGGAATCAGAAGCTAAGCACT
GCAACTCAATTTTTTTCTAACATAAAACCTGCAGTTTGTTGTATTAAATCTTTAATCTCAATTGGGAGTTTCTACCCCACCTTTGATCATCCAGTTCCCAGATAAAAGACACACAACATTTATGTTTATAATAAGCCTTTAAAGCACTAGAGCTGGGCAGATATCTACCCTTTAAGCTATTATTTTCTACTTCCCTATCCATAACC
TTGACCCTTATTGACCTGAGACAGTCTTATTTGTTCTACGAATTTTTTTTTTTGTTTTTTTTTTGTTTATTCCACTGCTTTGAGCTTTACTGTAACGGCTGATAAACTTGGAAAATAAAGTAATATGATATGGTCTTGAACCGTCTTTTTGAGGAAATATTAAAGTACCAGAGTGGAAAGCCAGAATGGCAGCCAGAGAGAGGCTC
AGCATTGTGAGATGGACTCAGCTCAGGGCGCCCCTAAGGCTCGGAGGCGGCCTTCTGGGTCCCCACCTCTCCTGGTTCCGCTGCTGCTCTCCCTGCTGATGATAAAGTAATCTCTGGAGTCACACCTGGGCCATGTGATTGTTTTATTTTGGAATTGGTGTATATCATGAAGCCTTGCTGAACTAAGTTTTGTGTGTATATATTTA
GTACTGTTGCGCCTAGCTTAATAGTCCTCAGTTGTGTTAAAGACGCATGTAAATGTTCACCAGGACTTTCTTTCTGAGAAGTGTAAGATACCCAGGAGATGATAAAATTCCAGTTCACAGCTGAAAAGAAAATGGCAACTTCTGTCTTGCCATTCCAGATATTCCTTACGTTCACATAGGAGGGGATCACTGTCCTGCAGTGTTGA
GCTGAGAACAGAGTCTGATACTGCAGCACGGTTAAGAAAAACCCAGGCAGAAAGTTCCAAACAGATTCAGCAGCTGGAATCTAACAATAGAGATCTACAAGATAAAAACTGCCTGCTTGAGACTGCCAAGTTAAAACTTGAAAAGGAATTTATCAATCTTCAGTCAGCTTTAGAATCTGAAAGAAGGGACCGGACCCATGGATCAG
CATGTCTCCTCACTGAGGGAATGAGATGTTAATAACCAAGTGGGACACAGGCTTGGTGCAGAAGATGGATTTTCTGTAGGTAAACTAGGTTAGGATGCAAGATAAAGACTAAGATAAATGATGTTGGAATTCCCATTCCCCAAGCCAGATATGATCAATCGGTTGGAAAGGGACGAGGAGTGTCCTAATTCTGATGAGTGGCGGCT
CATGCCTGATGATTTGTGTTGGTGTTTGGGTTTCTGACAATTTAAGTATTTGTTAACTAAATTATTTGAAATATAGACCAAGCTCAAACACTTTGCTCTTGATAAATTTTTGGAAAATTCACACACACACACACACACACACTGCACTGCATCAGGCTTGACGTTTATCATTTTTCATGCTTTATATCTTGTCTGATTCTATTTGT
GGCCCAGCCTCTGAGGAAGGAGCCTGAGATAATCACTGTGACTCTGAAGAAGCAGAATGGAATGGGCCTCAGCATCGTTGCAGCCAAGGGTGCTGGCCAGGATAAACTGGGAATCTACGTTAAGTCGGTTGTCAAAGGAGGTGCTGCAGATGTGGATGGACGATTAGCTGCTGGTGACCAACTCCTCAGTGTGGATGGACGAAGTC
GGTCAGGTTGTTTGATGTGTGCACAGTGTCACGGACGGACAGAGAAACCAAGCTTACACTAGTGTTTGAGCATGTTGATCAAGACTTGACCACTTACTTGGATAAAGTTCCAGAGCCCGGCGTACCCACAGAAACCATAAAGGATATGATGTTTCAGCTTCTCCGAGGTCTGGACTTTCTTCATTCTCACAGAGTAGTGCATCGTG
GGGAACCATCTCTGAGGATAAGAGCAATGCCTCCCATGTTGTGTATCCTGTCCCAGGGAACCTAGAAGAAGGGGAATGGGTACGGCCAGTCATGAAGAGGGATAAACAGGTTCTTCTGCACTGGGGCTACTATCCTGACAGGTACGACACGTGGATCCCAGCGAGTGAAATTGAAGCATCTGTGGAGGACGCTCCCACTCCTGAGA
TGTATGCCATGGAAATTAAAGTTGAAAAAGATTTGAAGACTGGAGAGAGCGTAGTTCTGTCTTCAATACCGCTGCCATCTGATGACTTTAAAAGCACAGGGATAAAAGTGTATGAGGACCGGCAGAAATCAGTCTATGCTGTTAGCTCCAATCAGAACACAACCTACAATGGCACCGACGGCCTCGCACCTGTCGAAGTGGAGGAT
TAACGATGTGCCCTACCCTCCTCCACTGCCCCCTGCAGTAGAAGCCATCCGGAAGGAACGAAACATCACAAGGGAGAGATTTACGGTATTAAATTATAAAGATAAATTTGAGCCTGGAATTCTACAGCTGAGTCAGTGGTTTAAAGAAGGAAAGCTAAAGGTCAAGGAGACCATGGCAAAGGGCTTGGAAAACATGGGAGGTGCAT
TCAAATAGAGCAATTACCCAGCCCAGACGATCCCAAGCAAGCGCTTATTCAGTTCCTGGAGGCTGTTGGTGTGACTTACAGGACTCTGCAGACATTTTCTGATAAATCTGCCATGGTCACAAAGTCCTTAGAATACCTTGGTGAAGTATTAAAATATATAAAGCCTTATTTGGGGAAAAAAGTTTCCAGTGCAGGGTTGCAGCTGA
TCCATTGCTGCAGAGCAAATCCCAAACATCTCCTAAGGGTAGCCTTTCCAGATCTTCATCTCCAGTCACTGAGCTGACAGCCAGATCACCAGTAAAACAAGATAAAAGTGAAATATCAACAGATCCAAAGCTGAAGTCAGGAATGTCTCCTGAGCAGAGTAAGACTAAACCTGACTCTAGCATATATCCTTTAGTAGACTCTAAAT
ATCTAAGGTACTTTGTTATTTGAAGACCTTTGTAATGGGTGTAATTTACCTCAAGGGAAAATTTGGCTTCCATTTTTAACCTTTCAGGTTAAACTTTGAAGATAAAGTTACTTTGAGCACAGCAGAAACAGAGAACAGTGTGTTACAAGTAGAGGATAACTTATCCAAGGGACAAGAAGGGACATCATCAGAAATCACTCAGAAAA
AGAGCTATTTATAAGGAGTCAGGTCATCTCCAGATGTGGGAGCCAGTCCTGGTTCAAGATAGGGGTCAAGGTGCCTGACAAGTTTAGCAGGGTAAAGTTTGATAAACCATGCTCAGGATGCCAAGGGGTTAGCCATTATCTTAACCCCTTCCTCACCAAAAGATTTTAGTTTTTGTCTGTTGGGAAAAAAAGATGGCACTAGGGAA
GATGTACACTTCAAGGTGTGTAGTATGCATGTGTGATTTTGAGTCAAGGCAGCTTCTTAGAGTCTTACCTTGTAACCACGAGTTCCATGCCAAGTGTGTTGATAAATGGCTTAAGGCCCTGTTAAACTTGGCGGAGAGACTGGGAGAGGCGAAACCTCGGGGACTGACTAAAGCAGATATTGAACAGCTTCCTTCGTACAGGTTCA
AAATAGTAGCTGGAAGCAGGGCCTTCAAGACATCATGGGTGGATTGGCAGACCCCAAGGTGCCCCTGCAAAGCTATGTGAGCCCTCTACAGATGCTCTGGGATAAACTGGTGGAATGCCTTGAATGAGGTCCGTGGATCTCCTTTTTGCAGATAAGTGGATGATTCTAATATCTATGGGGAAGGCACCTTGATATCTGTCCACAGT
TTCCTTCCTTCCTTCCTTCCTTCTTTCTTTCTTTCTTTCTTTCTTTCTTTCTTTCTTTCTTTCTTTCTTTCTGTTTTCTTAAATAATAGCCATCCTTGAAGATAAAGTAGTGCTTCGTTTTCATTTTGACTTGCATTTCCTAAATAATTGGTGGTATTGATCATAACGTTTGATGTACTTTTATTAAACCATCTCCTATCAACACA
ACAGGAGCCTGAATCTGAACCTGTCATTCAGGTCACTGTCGGGTCAGCAAAATATGAGAGCGCCTACCGGGCTGTGGTGTGGAAGATAGACCGGCTTCCGGATAAAAACTCAAGTAAATATCCCCCACCTAGGGTAACTTTCGTAGGAAACTGCTCGGTGTTTTCACCTACATCCTTGGGCCAAAGCAGGCAGAGACAGATGGTAC
AATAATTCCAGTGTGTGGTACTTTAGAAAATGAAAATTCTGATGCTGTTCAAGATTGTGAAGATAACTTATTAAAACATAATCTTGACAACTCCCAATCAGATAAATTCCTAGAAGAAACGACAGAGTCTCTGGTTGAACATCCCATCCATGCAGAGTTACCTCACAAAGAGGTTGACCAGAGTGAGAAACATTTCAGTGAAGATA
CAAAGTTTTACAGAGTGAAAGCTGTGTCATGGAATAAGAAAGTATAGCCACAGAAGAAATCTCTACATCTCATACCATTTTTGATTTGTCCTCCAGTGCTGATAAACTACTCTAAAAACAGCTGGCCATTGTTGGGTTTTTTTTTGTTGTTTGTTTGTTTGTTTGTTTTTACAAAAGTCAACATAAATTTGACTGACTTTAAGATC
GGTAAAGCGGGCTCTTGAAGTGTGGGGTAGCCAGGAAGCTCTGGAAGATGCAAAGGAAGTGAGGCAGGAAAACCGAGAAAAAATGAAGCAGAAGAAGTTTGATAAAAAAGTAAAAGAGATGCTGATGATAAACACAAGCTTATAACCAAGACAGAAGCGAAGCAAGAGTACCTTCTGAAGGACTGTGATCTAGAGAAGAGAGAGCC
CCAGAACAGGGTACAGTTGCCAAATCCCGGTTGCCCTCCAGTGAACTGCCTTCCCCACCTGCTGTGGAGGTTGTCCAGTATCCCGGCTCTTACTGTATCTGATAAATGGTTTAATTTTCTTTTAGAGTGGAGTGTTCTGCCGTTACTTAGTAGGGAATGGGTTGTAATTACAGTCGGCCGTTGTGGCATAGCTCATTGTCTAATTG
TCTTGTCCCCCAATATAATAAACTGACTGAAATCAAGAGAGCACCCCAAAGTTATTTGTAAATAGTTAATGTGGAAAAAAAAAGACATATTAAACTTGAAGATAAAATGTGAAGTTTTTTTTTTTCTGGATTCATGTTTCTTTCGCTATGCACAAAACATTCACATTTTAACACAGAGAAGTGGGAAGTGTTCAGATATGTCTTGA
CATGGACCAGGCCCTATCACTGTGGTTCCTGCTGGGCTGGATCGGTGGAGATTCCTGCAACCTCATTGGCTCCTTTCTGGCAGACCAGCTACCCCTGCAGGATAAACCTTTGCCAGCCTCTGACCCCTTGGCTGTGTTCATACACCTGTACCTTCTTTCCCGCTGAGACCCTCCCTCTGCAGCCATGGTCTGGAGGACACTGGGCG
GGAGGCCGTGATTGACTACTTTGATGTCCAGGATTGAGAAGATAGATAGATTTATATAAAAGAATGATTCTGTGTATTGGAGGAGACTCATTTGCCAGCAGATAAATCATGCTCGTTCGTCACCAAGCCTACCCCGGGACAGTTTAACTGTCTCTCATAATGGTAAGAACTTGGGACCAGCTCTCTCGCCATGTTCACAATGTGGG
TCCATGCGCTGATTTTTATAATAGTCTCTTAGTCTATGAGGAAGACACACCCCTCGGTATCCATTGTCCAGAACATACTAGATTCAGATGTGTAATAGTAGATAAATCACCTAAAGCGCACGTAGGACATGATATCGTGCCTGGTCAGCCATGATGCTAAACTGCTTAATTTTGACCTGTTTATTTCCACTGTAGCAGAAGGAAAA
GATCCTTATGGGAGGAATAGCACACACTTAGAACAACATACCACAGTTTAAGAGCATCATTTTGAAAGGTAATAAGCACTTTATTGCAATTATTCATTTAGATAAAGTTTGTATCTTAGGCATTAACCGTTTTTAAAGGATCCCTAATCATCACTTAGGTGAAATGATAAACGACACATTTCTGAGAAATGTTCAGGTCCAGTGAA
GCTTCCATTATGTATAGACCTTTTTTTTTTTTCTTTTTTCCCCCCTCTTTTTTAGTCTTTTATTATTATAATGAAAGTCTTTTATGATCATAATTTTTATGATAAAAATATGGGTCGAAGATAGTCTTTTTTACAGAGTGATCCTGATTTCTCCACTGTCTCACAGATAGATTTAATTTAAACTGTCTGTTGCCTGATTGACTGTT
ACTAGGACCAGTTTGTTTTGGGCCCTTATGTGAAAATTTGTCTCGTTTAAGAGGCATCTTTACCATATGTATGAATTTGTGTAATTTCAACTCGGATAGGGATAAACTTTTGCTTCTGATAAAAGCTGGGAATTTCATCTGTTCCTCAGAGCACCGTGTGCATGTTTTGCCATGGCCCTGAAAAGGTCTTGTGAAAAGATTCTGGG
AGAGGAGAGTGTGCTTTGCAAAGAAATAAAGGAGTATCTTACCAAATTAGGAAATACAGAGTGTCATCCGGATCAGTTTTTGGAGAGAAGATCAAACTTGGATAAACTATTGATTATTATTCAAAATGAAGACATTGCAGGTTTCATTCACAAGGTGCCTGGCTTAGTGACTTTAAAGAAGCTCCCATGTGTTAGTTTTGCTGGTG
ACAGATTGTGTGTTTTCTTTCATTTGACTTTAAAAGGAAGTTTAATACATCATATTAGTAAAATTGTGGTATGAAAGTATCATTTCCAAATAGGTTGAATGATAAAATTATCTCACAAGATGATAAAACACCTTATAACTCTTACGTTTTTATTTGAGAATGTGAAAGTATGTAAAATGGACTTGAGTAGTCTTGAGTGCCAAGAA
AGAAGCCTGGGGTTGGTTTCTTCTTCAAGATCAGCGGCACAGGTCGAATTCTTTAACTCGGGTTGATGGTCAGCCACGAGGTGCAATAGGAGCATGGCCAGATAAAAAAAACAGTGGGAAAGGAGCTTCCACATTTAGTCCGTCCCATCCTTTGTTGCCACTGAGACAGAAACAGCAAAAAGTGTCACAGACAGAGGAAATCCCTG
TCCAGAGAGGCCCTCGCAACTCTTTTGATTAAGTACCTTGTACTTTAGAAACTGAAATCTTACTAAATTTATTTTCTTTACTCTTTAATCAGAGAGAAAAGATAAATTGAAAATTATTTGAAACAGTCACTTAGAAAAGCCATTTGATAAGAAGTGACAACTTGTAACTAAAATGGTACTGGTTGCTCTTCCCTAGAACTCAGATT
GGATGGTAAAAAGTGAGAGCAATTCAAGCCCACTATATAAAGTCAGTCAGGACGACAGTCTATTATTCCACAGACATTTAAAAGAGGTATAGCTGTAAAAGATAAACAGACATTTCAAAAGACAGAACTGAATGTAATGGAACTAAAGATTAGACTAGGCCAAAGTACTGTTTGTTTGTTTGTTTGTTTGTTTGTTTGTTTTAAAC
TTTTAATTATAAGTCATTTGGTGGGTTCTTACTAAAAATGCCTTTTTACCCCTGTTGATAGTATTTTTAAAGAACTTGATTGACACTGCTTTTCGTTATGGATAAAGGAGAGATGGTCAGTAACTAAGGCTTGAAGTCTTGTTGGGAGTGGTGAATTCTGAACTTGTGTCAGAACTGACTTCCAAAACATTGCTGTCTATAACTGT
CTCTAGAGAGACAACAAGCAGCCAACTTAGAAGACACAAAGAGCTCATTGGATTGTCCAGCTAAAACTGTTCTAGAGTGGCAGCGTCAAACCCAGGACTGGATAAACTCTACAGAACGCCAAGAAGAAACTCGGAAAGCCCCACACAAACAAGGGGTTGGATCAGGTGTGTGCTGCACAGTCCCAACAAAGTGTGACTGTTATCAC
TTATATTTGCTTTAATGAAAGTATTCACAGGATTTCTAACCCTGCTAGGCACTGATTATCAATAGTAGAAGATAGAAATGGAAATAACAATAATAGCTGAGATAAAACCGTTTCGGGCTGAAGATCTTGAGGGTGATAAATGAGCCTACAGCAGCAGCGATGGCCTATGGTCTCCACAAGGTTGACGTGTTCTACGTGTTGGTCAT
CTGTAAAACATGTATTGTACGTTACTTGGAGACCAGCAAGTATTGTCCTATTTGTGATGTCCAGGTTCACAAAACCAGACCACTCCTGAACATAAGGTCAGATAAAACTCTTCAAGATATTGTATACAAATTAGTCCCAGGGCTTTTCAAAAGTGAGATGAAGAGAAGAAGAGATTTTTATGCAGCTCACCCGTCAGCTGATGGTG
TTTTAATAGGGCTAGCCATCGCTCAGAAAAAAGTGAGCTAAGTATTGGTGAAGAGATTGAAGAAGACCTTTCCATGGGAGTAGAGGACGGGAACACCAGTGATAAAGTCGATGACCTCACACAAGACCTGACTGTTTCCCAGCTCAGTGATGTTGCTGACTATCTGGAAGATGTTGCATAGACAGGAAAAGGAAGTATTCTGAGCA
GGCATGCTCTTCCTCATCTGTAGTCTCAGCAGTCGGGGGAAGGCAGGCAAACGAGCAGTTTGTCATGCTTAGCCACATACTGAGTTAGAGGCTATTTGGGGATAAACAAAACCTGTCTCGGAATACTAAAATAAACAGGTAAGAGTGTTAGGCACCTAGTCTGACAGCTTGAGCTTGGAACTTGGAAGTGTGTGCGTGCACACATG
TTCCACTGTATCACTAGAAGACTGCAATTGTACAAGCAGGATTTTCCTGAAGACTCAGGGGTCTGTTTATATCTATACGTTTGGTGCAGAGATGCCTCTTGATAAACTCCTCGATGCCTGCGATGGGAAAGTGCAGGCTGTCAGCTTTATCACACCTGGAACCAAATACTTCCTGGATGGTGTGATATACTCCTTCATCATCAAGG
CTACGTTGTTACATAAATTCTTGAAGTTGGAGGGGGATAATAGTTGATCTCTGCTTTTGTAACAGCAGTTTTGTTACACGTAGATCAGACAGACTTGTGTGATAAAACATTTTCTTAATGTATGCCTGGTAATCCAGGACATTTCTTAAGCTGATGTGTTTGTCTCATGCTTTTAATCATTTCATGCATCTGAAAATCTGTTAAGT
TGCAGTGCATGTTGAAAGATGCCGCCGTGATCAGTTGGACTAAGGATGGGGTGCACTTGGGGCCCAACAATAGGACAGTGCTTATTGGGGAGTATCTCCAGATAAAAGGTGCCACACCTAGAGACTCCGGCCTCTATGCTTGTACTGCAGCTAGGACGGTAGACAGTGAAACTTGGTACTTCATGGTGAATGTCACAGTGGCAGCC
TGAGTAATTTATGGATATTATTAAAATTAATTGAGCACTTTAGAAAATACTTATTATACTTCCTTGTTACAATGCTGGTTGTTCTTTATTTTTTTGTTGTGATAAAATCACCAGCCTACTGGCAGGCCATGGTGGTGCACACTTTTAATTCCAGCACTAGGGAGGCAGAAACACGCGGATCTCAACTTCGAGAGCAGCCTGGTCTA
AATGGCCCATCCCAAGAAGAGCTGGAAATCCAGAGAAGCCCAGAGCAAGGTTACTGCTACGCAGGACAGCACTAATTTGCGATGTATTTTCTGTGGTTGTGATAAACTGTGCCATTCCTAAAGGGCTGAAGTACAATCAAGCTACACAGACTTTCCACCAATGGAGGGATGCTAGACAGGTGTATGGTCTCAACTTTGGCAGCAAA
GCGGAGCCGCCTTCGGATCGGGGCGGTAACCTCTGTTCTGACTTTGAGCTCCCAGCTGGGCGAGGGGTCGCCACTAGTTTTCAGGAATGGAGTACCCAGGGATAAAAGTTGACACTGTTACCTCTGGAATTCAGAGACGAGTGAAGGGCAGAATTGCAAAGACAAATTTGAATGTTTCTCTTGCTTCAAAGATCAAAGCAAAAATA
CTGCCTGCAAACTTAAGTGTGTACAGGGATGTTGTCTGCTCCATGTCCAGAATAAGACTTGGCCTGCTGACAGTGCCTGTAATTACCATATTAACCAATTGATAAAAATCTGTGAGTGTGTTATCTTATATCTATAGCTGGAGAGATGGCTCAGAAGTTAAGAGCTCTTCCTGATTTTCCAGAGGACCTGTGTTCAGTTCCCAGCA
GGAACATCTATAGACTGATTTTTATGAAGAGTCTGTTTTATTTCATAACCACGTTATGTATTATGGCCCTCTCGTGGTCAATATTGATTTCTTTTAATATGATAAAGTCGTTTGCACTGTAGGGTGTCAGTCCCTGTCCAGTTGTGCACAGATGCCTTGTGTGAGGCCACACACAGTTGTGTGCAAAGTGAGCCCTCACGCTTGAA
TACTCTGCATTTGCCAGTCTCAACAACGTTGTCAGATGTGCTTGATAGAGTTTCAGGTACACCAAGTATCACAGCTAAACTTATTAGTGAGCAAAAAGATGATAAAGAAAAGAAGAACCATGAAGAGAAAGAAAAAGTTAAGGCGGAAAATGGATTTCAGGATAACTACAGCGTTGTTGTTGCCTCTGGGCTGAAATCACAGTCTA
ATAAGTTCAGTGAATATGCAAAATCCTTAGGTGATACAGCATTTATTGACAAAGAGATGGCTCAGATAAGGGTGAAATCCTTTGAATGTAATGTATCAGAGATAAACTGTAGCAAGTCTGACCTTAATGAAAATGAACCCACGCACATGGGAGAGAAACATTACAAATGTAGTAACTTTGAGAACCCTTTTATTATTGAATCATAC
GTTTTTCTGCGTAGCCTTAGCTGTCTTGGAACTCACTCTGTAGACGAGGCTGGACTCACAAACTCACAGAGATTCCCTGCCTCTGCCTCTTATGTGGTGGGATAAAGGAAAGAAGGCATGTCACACCATGCCCAGCTTTTTTTGTGATTCTTACTGAAGTTGAGTAGACTTCAACTTCAACTTCAAGATAGACATTGATTGTTAGA
GATGAATGAAGTCCTCGATATGTCAGACGATGAAGGAAGGAAAGCCAGCGCCCCCGAAAAGCTCAGTGATGGGGAATATATCTCAGACGGTGAAGAAGGTGATAAATGCACATGGTTCAAAATTCCCAAAGTACAGGAGGTTTTGGTGAAAAGTGAAGATGCCATCACAGGGGACACTGACAAGTATCTCGGGCCACAGGACCTTA
GCCACCCTCAGTCTCTCTTGCTTCCTCTTTAACCCGGAGAGGGACTCCCCTGTGGCTATCCCCCATCTCTACCAACAAAGTGTATTCTTCATAGATATTAGATAAATCTTCCAGGCTTCATCATCAAGAGGGGAAGGGACCTTAATTCTAGGGTCTCCCCTTTACCCTCTCTCCTTATTTATTCTTGCCCCTCTGCTATTATTCCT
AGATCAGCCTGAGCCCTACCTGCCCTTCCTCTCAAGATTCCTAGAGACCCAGATGTTTGCATCTTTTATTGATAACAAGATCATGTGTCATGATGATGATGATAAAGACCCTGTCCTCCGGGTCTTTGACTCAAGGGTAGACAAGATCAGACTGTTGAATGTTCGAACACCTACTCTTAGGACATCTATGTACCAGAAGTGTACCA
CCCACAGCAGGTTATGGGCTCCCTGGTCAAAGACTTCTTCGCACAACAGCAGGTTCTGACTCCTGACAAGATCTACCATGTAACAGTGATGCCCTGCTATGATAAAAAGCTAGAAGCATCCAGACCTGACTTCTTCAACCAGGAGTACCAGACCCGTGATGTGGACTGTGTCCTTACAACAGGTGCAGCTACCATGCATAACCCTC
GAAGAAACTGACCATCTAAGGAGAGTGGTGTGGAGTTGTGGTGCAGCCAGAAAGCAATGGCCCGAATGTGTGGGCCCCAGGCTCCATCCCCAGCATCACAGATAAACAAGAACCTTAATGGCTTAGCTCCTGTCCTTCCATTGAGCCCAGGGCTCTTCAGTGTCGACATAGTCCATACCCTGGGAAGCCTTGCCATTTCTTTGAAC
TGACCAAGAATTTGTACTAATGTTCTCTGTGGTGGATGAAAATCTCAGCTGGTATCTGGAAGATAACATCAAAACCTTCTGCTCTGAACCCGAGAAAGTTGATAAAGACAATGAAGACTTCCAGGAAAGCAACAGGATGTACTGTAAGATTACAAAAGACTTGTTCCACCTTTGTTTTAATAATTATTAAGATTATTCCCTCACAT
GGCTTGCTGCTCTACTCAAAGGTCCCAGGTTCAGTTCCCAGCACCCACATCACACATCACGCATAGAGACCCATACAAAAACATTTTAAATATCATTATAGATAAAGATACTAAGAGCCCTCATTCTCCACATGGGGCACAATAAGGTGTCCTCTGGCAGGCAGAGTTGAGTTCCCTCACCAGCTTCTTCCTGCGTGCATCAATCT
TGATCACCCCAGAAGGATGGCTGGTTGAAACAGTACATAGCAACTGTGACCTTGATAATATTAACTTAAAAGAGGTGCTTGGGAAGATTGTAAACGCGAGGATAAAGCTGTTCATGAACTGCAGGGGCAAACTCTCAGAAGCCCCGTTAGACAGTGTTATAAAGATAAATCCCCCAGAGAATGATACGTTCTTTGATGTCTTTGCT
GATCAGACTGATGGACCAGAACCTGAAGTGTCTGAGTGCTGCTGAAGAAAAGGACTCTCAAAAAGAAGACAAGTATGAAGAAGAAATAAAGATTCTTACTGATAAACTCAAGGAGGCAGAGACCCGTGCTGAGTTTGCTGAAAGATCGGTAGCCAAGCTGGAGAAGACCATTGATGACCTGGAAGGTAAACTGAAGTGCACCAAAG
ATAATGGCAACCTCCAAGACTTAAAAGTAGGAGGTGATGTTGAATTTGAAGTATCATCTGACCGGAGGACTGGGAAACCTATTGCTATTAAATTGGTGAAGATAAAACCAGAAATACATCCTGAAGAACGAATGAACGGACAAGAAGTATTTTATCTGACTTACACCTCTGAAGATGTGGAAGGGAATGTTCAGCTGGAAACTGGA
CGGTGCCGGTGCGGGCAAAGCCAAGAAGTCGGTGGACAAGAACAGCAACGAGTACCGGGTACGGCGGGAACGCAACAACATCGCGGTGCGCAAGAGCCGAGATAAAGCCAAACAACGCAACGTGGAGACGCAACAGAAGGTGCTGGAGTTGACCAGTGACAATGACCGCCTGCGCAAGCGGGTGGAACAGCTGAGCCGTGAACTGG
TGAATTCACTGGTCCTGTATGGAAATAAAATCACAGAACTCCCAAAAAGTTTATTCGAAGGACTATTTTCCTTGCAGCTACTGTTATTGAATGCCAACAAGATAAACTGCCTTCGGGTAGATGCTTTTCAGGACCTGCACAACTTGAACCTTCTCTCCTTATATGACAATAAGCTTCAGACGGTTGCCAAGGGCACCTTCTCAGCC
TTAGTATTTTAAGAGAAATGTAAAGTTTTTTCACCATCAGATTTTATTTTTTGGCTTTTAGAAATATTCACACCATTTAAAGAGGACACTTTGTAAAATTGATAAAATAATCAAATCCTGAAAGGTAATGAATTACTAGGTCATTTTTATAAGTTCATTAGATCTTCCCTACTGTATTTTCTTGGCCAGTACACATAGTTTTTTAA
AGGTCTAGGTCTGAAGATCCTAGGCGGAATTAACAGGAATGAAGGACCGCTGGTGTATATTCACGAAGTCATTCCTGGAGGTGACTGTTACAAGCCTGAGGATAAAAAGAATATTTAGACTCTCCAAGTTCTTCCTTTACATAGCTGCTAAATCCAAGGAAACTGTGTCGAAAGCATGAGTGATGGTACAGCTTCTGCCCGATCAT
AAGATTATTACTAATCAGCTGTTTTATCATCGTGGATTTTTAACTAGCATGTAAAGTGACATTTCCATCAGCATTTATATTTTGAAGGGAACTACTAGAAGATAAAATATACATCTTAGGGCATCTATCAAATCCATTTAATTAGATGAAGACTTCACCTCCCACCTGCCCAAAATGGACCATTAATTTCATCCCGATGAGACATA
CAACCCAAAGGAGACTAGTGAACTTCAAGCAGAATGCCGCCCCACTAGTGAAGTACTTCCAAGAGAAGGGACTCATCGTGACGGAGACAACAATTACGGAGATAAAACAAAAATTGATGCAAATACCCGATGAAGAAGGCATTGTGATTGATGGATTCCCAAGGGATGTTGCCCAGGCTCTGTCTTTTGAGGACCAGGTGGTCCAG
CAAGTATGACGTTGGATCAGCTGCCTACGACACAAGTGACAAGTGCCGTACCCCAGCCTGGACAGACAGGGTGCTGTGGTGGAGGAAGAAGCATCCATATGATAAAACAGGTGGTGAACTCAACCTTCTAGACAGCGATCTAGACGGCGATCCCCAAATCAGACACACCTGGTCTCCAGGCACTCTGAAATACTACGGCCGTGCAG
GGAATTACTAGAGGCCAGGTTCACTGGAGTTGGTGTAAGTAAGGGGCCACTCAACAGTGAGTCTTCCAACCAGAGTCTGTGCAGCGTGGGGTCGTTGAGTGATAAAGAAGTAGAGGCTCCTGAGAAAAAGCAGAATGACCAGCGAAATCGGAAAAGGAAAGCCGAGCCATATGACACTAGCCAAGGGAAAGGCACTCCTAGGGGAC
GTATATTTATTTTCCGCTTATTTAAATGTCTTAAGTTCTTGAAAGTGTTGACATCCCTATCCCTGACAGCCCTGCCATGCCATGAATTGCTTCAGCTCCTGATAAAGGAGGGGTAGTGGCTGGTTCTCTTCCCACAAGGCGGCTTCTGCTTTGGCTTCTGGCATTCAGTGCTTGGGTTCTGCCGCCTTTCTGATGAAATGAGTGTT
TAAGCACCATGGCAAGCTGAAGGACAACTCCGGCTTGGAGGTGGATGTGGCCGAGTACAAAGATGAGGAGTTGCTTAAGGATTTGGAAGAGAGCGTCCAGGATAAAAACGCCAACACCCTTTTCTCAGTGAAACTAGAGGAAGAGCTGTCGGTGGAAGGGAGCACAGACGTTAATGCCGACTTGAAAGACTGAGAGAACAGTATTC
ATTAATATAGAAGAGAATATTTTGAGGCAAACACCGTTTTTACAACTCATTTCTTCCTAAGGAGAATTCTTGTTCCAAGTAAGAGAATGGCTGGCTCTGTGATAAACCTCTAAGGTAGTTGGTTTGGTTGGTTGGTTACAGGTTGCCCTAACTAAATCTCACCATTTTCATAAACATTTTGTTTTTTAAAAACACAACTCCTGAAC
CGTGGAAAGAAAATTATCACAGATGATTCTTGACAAGAAGTTTCATGGGATTTTGGACCAGGGGGAGGGTGTCCTGATCATTTTCGATGAACCCCCAGTAGATAAAACTTATGAAGCTGCTCTGGAAACTATTCAGAACATGAGTAAAGTAGTGGACTCCCTCTACAGCAAAGCCAAGAAGCTGACATAGGGTTGGATCTGTAGCG
GATTAGCTTTCCTGAAGTCTTATTACTAGTCCCTTAAATAACAATTATCATTACCTGACCATTCTGCTTTTTTATGGAGGGGTATGTATGTATACTTAGTGATAAATTTCTTTAGTCACAATAAGGACCCCAAATGAATAAGGTACCATGTGTGTGTGTGTGTGTGTGTATACACATATATACACACACATATATATAATCAACTA
TTAAGAATATATGAATGACTAATATTCAAATGATTTGAATGAACCATTGTGATGACATGTATTCCAGATGGTAATATCTTGCAATGGCACACGTTTAATGGATAAAGGTATACCTCAGACTTCACTGTGCTCACTAGCCTTTGAGGAGAACGAGTTCAGGCACCTGTTGGGCTTGATTCGGTTACTGCTGCCTTTGGGTTTTCTCC
TATAGTTACATTAGGGAAAAGGAGCTTTATTTGATTTACCGTATTTAATTTAGTTATACTGTTTTGTGAAACACCATTTTATGTGTCATTGAAGGGGGGAGATAAAGAAAACACTCTAAATGGGGACCTTGGTAAAGCTAGAAAGTGGTAAAGTGTATCCCCTTAATCTAAAAGTGAATGGAAACATTCTTAAAGAGGGGATTTCT
CTTGAGTAAAACACTCACTGAGGAGGAAGCCAAAATGATAGGAATGTCCTTGTATTACTCTCAAGTCCGCAAGGCCGTAGGCAATATCTTAAGGCACCTTGATAAAGAAGTGGGGCGGTGCATGATGCTGACCAACGTCCAGATGCTAAACAAAGAGCCGGAAGATATGATCACGGGCGAGAGAAAGCCCAAGATAGATCTCTTCA
TTGCCAAGAGGCAAAATATTGAGTCATTTGGGAGATGACTCAGTGGTAAAGATGTTTGCTGCCAAAGTATTAGGGCTTGAGCAGGTAGGATGGCTCAGTGGATAAAGGTGTTTGCCACAGCCTGACAATCTGATCTTAGTCCTGGGGAGCAACAAAGTAGAGGAAGACAACTGACTCCAGCAAGCGACCCTCTGATGTCCTCATGT
CCGAGGACCAAACATTCAAATATATGAGCCTATGAAGGCCATTTCTCTTCAGACCACCACAGATAATAAGTATAATAATAAAAAATAACTTTTGTTTTTTGATAAATCAAGTGATTTCTATAGCCTTAGAATCTTTCATTTATACCATTGGAACACTGTTCATTTATTCATCTTATGAATGAGAAATGTAGCTATGGGGAAGATAA
GGTCTTAGGGTCCTATGAGAGCAGGTCCCGCCAAATATCCTGGTCTGCTTGGGCTCCCCATCAAAGGCTCTTCTTCAGGGCTTTAGCCAGCCTTATTCAGGATAAATTCCATTTACTGGGCTCATCCCAGCAAACACCACAGGTCTTGTAGTAGTAACCTCTCTAAAATGTGGATGGCAGCAGTGGCAGGGAAGTGATGGCTGCTG
AAGATGAAATTACTCTGGAGGTTTGGTATTTTTTTACATTAAAATGAACTAAAGCAAAATTTAGAAGAAAGAACTACACATATGTAAATACCATATTTTTGATAAAATGTGTAAATAGATTTATCAATGATGAGTGGACAAGTGGCCAATTATCTACCACACACCAACTATTTATAGGACACACACAAATAAACTATAATAACTGT
GCAGCGACCAGAGCAAGCCCAGCTGTGGAAAGGACGGCACTTCTGGTGCTGGGGAAGGCGGGAAAGTCTATACCAAAGACCAAGTAGAGGGCGTGCTCAGGATAAACAAATGTAAAAATTACTACGAAGTCCTCGGAGTTACAAAAGATGCTGGTGATGAAGATTTGAAAAAAGCTTATAGGAAGCTTGCTTTGAAGTTTCATCCA
ATGGCCAACACAGCCCCAAAAGAATTTCTTTCCTCTATGACTGCTTAGCAATGGCAGTTGAGACTGGTCTCCTTCCACCCAGGATGGTTTGTGAATCTTTGATAAACTCTGACTCTCTTGAATGGGAAAGAACACAGCTTTGGGCCTTAACATTTAAGCTGGTTCGGAAAATCATTGGAGGAGTGGATTACAAGGGTGTTCGAGAC
AATGAAGGTCCTCAGTCCCCATTCCAGCACATCCTACCCAAGTGCAAGCTGGCTCGGGACCTCAAAGAAGCTTATGACAGGCCAATGCTGATCCATCAGTGATAAACTGTCTACACAACTTGTCCCGCCGAATTGCTACTGTCCTGCAGCATGAGGAGCGCCGCTGCCAGTACCTCACTCGAGAGGCCAAGCTGATCCTAGCACTT
CCAACACTGCTACCGGCAGTACCCCAACCCCTTCCAGCTCCAGTGCCACATTGAGAGTACACATACTCCTCATGATTTTTCTGCGTTGCTGCCCAGACATGATAAATAAGTTTCTGGAAACTCTCAAGTCAGAAAATTCAAAGGCTGTAAGCAAAGCTACCACTGACTCAGATAAAGAAAAACTGATCATGCTTGTCAGTGATTTT
GAGGTAATACTGGGCATGTTGGTGCAGGACTGTAATTCATGTAGCAAGGCACTGAGGCAGGATGGTTGTGAGTTTTAGGCAAGCCTAGGTGGTAGAGTGGGATAAAGGCCTGTTTATGTGAATGGAAGGCCATCCAGAGTTTCATAATCAGACTCTGTTTCAAATGAGACAAATGAAAAATAGCATAGAAGGAAGGAAAGAAGAAG
GATATCCTTTTGAAATTCTGGTTTTAAGGAATTGTGTATATCCCTGGGCTAGATACTATAGATGAGGTGTATTTAACCCTAAATTTAGGATGCTATATGAGATAAATCAAATCAAAGCTTCCTTGGGATCATTCTGAAAAGAACTATTGCCTGTGCTGCGGGTTCTCCCGTATTTCTGAGAGCCTGTTTCTCTGGGAGATGGAAAC
CTGCTGTTGAAAGGGAGCCTGTTCAAATGCCTCTGTTTATTCAGTACCACCTCCTGCAGCTCTAATGTAAATGTATTATGTGTATATGTATAGTTTTGTAGATAAAATGTCCTCGTTCACTTTCGTATATAATTGTGTTTAGAGTATCAGTGTTTTCATTCTTTTAACTTCAGGCTCTTGTATGTTGTATCTCTGTGTTAAGGAGA
TGGTTGTGAACCTGCTGGGTAGCAGAGGCGGTGAAGAGGTGCTCAACAGAGCCTTCAAGGAGTTGCTCTGGGCTTCTTGCCACGCGGGTGACACACCTATGATAAATTTTGACTTCCATCAGTTTGCCAAAGGTAGGAAGCTAGAGAAATTGGAGAACCTGTTGAGACCTCAGTTACAGCTACACTGGGAAGACTTCGGCGTGTTT
TGTCAATGCCCTTCGCAAGCAGAGCACAGATGAAGAAGTCACCTCTCTAGCCAAGTCTCTCATCAAATCCTGGAAAAAATTATTAGGTGGACCATCAACTGATAAAGACCCTGAAGAAAAGAAAAAAGAGCCTGCAATTTCATCACAGAATAGCCCTGAAGCAAGAGAAGAAAGGAGTTCCAGCAGCAATGTAAGCAGCAGAAAGG
GGGCTTCTTAGAAAATGGGACTTTTATGGGTTACATTTACATTAAGTGTGGAAAATGAATTCCGAGTCTAAGCTATTCCCCGTGGGAACCTTGTTGGACTGATAAAGCTCATGGCACCTTTATAGCCTTACAGAGTCTTAAGAATATGACATGAGTTAATGAAACCAAGAAGGTCTCTTACCGCAGGAGAATCGGAGCAGTGTGTA
TGTCCCAGGGGATATGGAGCAGGCACCACAGGAGAAAGGAAATAAGAAAATTAAAGCAAATACCGTTTCAGGTGGAAGAAACAAAATCAGGAAAATTTTGGATAAAACACGATTTAGTATCTTGCCTCCAAAACTATTTAGGGACGGAGGCCTGAGTCAATCACAAGATGACAGCATTGTGGGAACCAGGCACTGTAGGCACAGCC
CCAAGTTAATAGCTTTTACTGGCTTAGACATTCACACTCATCTCTGTTTTATTTTATGCTTAGTCATATTTAAATCCAGAATTTAATAGTCTACTAGACAGATAAATGAGATGCATGAATATAAAAATATATAAGGGAAAGGAGATGGTAAACTATTTATAACTTTATTATATTACTAACATTTCAAAGTTTATTAGTTGCTTATA
AGTTCTGATTCTTATTCTTCAAGCAGTCCCATAAGGTGACATATGGGCTCTATTGGATTCCATACTGCTGGAATCATGAATCAAGTCCAGAATCCCAGCAGATAAACAGACTGAGTTTTTACTCACAATAAAGGCTTATGTAGTCTGGTAGAGAGCCCTGCACACCTCCTGGAACAAATGGCTACCTTGGTAACCGCTGCAGTACT
GTTTAAAAAAAAAAAAGGGAGACTTGCTGGATGGAGCACAAGACTACATGTCAGGCCTAGATGACATGACAGACTCCGATTCCTGTCTGTCTCGAAAGAAGATAAAGAAGACAGAAAGTGGCATGTATGCATGTGACTTATGTGACAAGACATTCCAGAAAAGCAGTTCCCTTCTGCGACATAAATACGAACACACAGGTGAAAAA
TCAGGAAGTGCTGGAGAGGCAGCCGGACTCTGTTATCTTTCTTGCTGCCTGGTCACACTAGACTAAGAAACCAGATAACGGAAGTCTTGGATCTGGAGCTGATAAAACAAGAAGCAGAGAATGGGGCCCTAGACATTTCCAAGCTGGCAGAGTTCATTATTGGCATGATGGGGATATTGTGTGCACCTGCTCGAGATGAGGAAGTT
AGCAAATAGAAGGCCTACTTTCCATCCTTATTTCTGCACACACTCTGATTTGTGTTCTAGACCAACGGTTTTCAGACATTAAAATGCGAGGTTCCTTTTTGATAAACAGAATTCTGAATAAGCAGTGGAAGCCAAGGGAGATTCCACAATCCCTGCCACAACTCTTGGCCTGTCTTTATACAGCCAAGATTTTTATGTAACCTAGC
AGCAGCACTCCAGACATGCCTGCTGTGTCTGCGTTCTTCAGCCTCGCTGCACTGGCTGAGGTTGCGGCCATGGAGAATGTGCACAGCCATATTTTCCGAAGATAAAAGCACCACAGAGCCTGCTTTTAAGGTTAAAAATGCCCTATCCATTCCCAACACTCCAGAGCCAACAACAATGCAAGAACCTTTGGTTGGCAGCCAAAAGA
GTTTTTCCCTTATATCATTCCTGAGAAATTTAAATGTATTAAAAATAAATGTTTTAAAAATAGCAATTTTTCAAACACATATTTATAAGTATATTTATGTGATAAAGACTAAATTATAGACATTGTAATCTGTGGTGTATCTTTGCTTATTGGTTTTAAACTTATGTATCATTTTAGCTTTGTAATATATGTAAATGAGACCTCTA
CCCCAGAGAGTGGGGAGGTCTGAGGGGGAGGGGGCTGTCCTCTGGGAGATGGGAGAGGAGGTATGGGATGAGGAACAGTCAGAGGGCAGACCAGGAGGGGGATAAAAGCAGGACTGTGAAAAAGGATTAAAGGGGGGGGGAAAGGTACCTTCTACCTTCCTGAGGAACAATTCTTTAAGGTCTATTTTGTCAATTAACATTCATCC
TATCATTGCACATGTGGATCATGGCAAAAGCACTTTAGCTGACAGGCTCCTGGAGCTAACAGGAACAATTGATAAGACGAAGAAAAACAAGCAGGTTCTTGATAAATTACAAGTAGAACGAGAAAGAGGAATCACTGTGAAGGCGCAGACAGCCTCTCTGTTTTACAGCTTTGGAGGGAAACAGTACCTTTTAAACCTCATCGACA
ATTAAAGGGGAAGTGAACACCAATGCCCGAAGATACAAAAGCCAGGCAAGCTCCAGCTGGATTTACAGAGTATGGAAACATCTGCTCTGGGACTGACACAGATAAACAGAGAGAAGGTGGCTGTGAACGGAAGGCATGTTCTGCTGTACGCCCACAGGATCAGCCCGGAGCAGATCGACACAGTGGGCATCTACGGCAAAGTGAAC
GAATGACAATGAATACACCAAGTTTATCCCTCCTAACTATCATACACCTCCTTATCTTACTGCTGAGCCAGAGGTAACTTATCACAGATTAAGGCCACAGGATAAATTCCTAGTGTTAGCAACTGATGGGTTGTGGGAGACTATGCATAGACAGGATGTGGTTAGGATTGTGGGTGAATACTTAACTGGTATGCATCACCAACAGC
GAACAGTCCAACAGGGTGGGAAGGCAGAAATAGAAACTGCGTTTTAGTTCCAGACAGAGTTGGTTCTTAGCACTTGTTGGACCTTTTACATTTGCCTAATGATAAAAGCTATGAGAACAGTCACACTTTCCCCTGATATCCTGCTGCTTCTCTGAGAAACAGCGCCCCTTCTTCCCCTCCCCCCTCCCCCCTCCCACCCCCACCCC
AAAATGTTTGTCCCTAGCCTAGAGGACAGCCAGATGGACATTAGCCAAATGTAAATAGACTTTCTTCCTTCTTTATATTTGTGTTGCAAAGTTCAAATGTGATAAAGAATAATCATTCTATTTTAGTTGGCCATTCAAGCAAATGGCAGTTTGAGTAATGTTTAACCCAGTGATCATAACAGAATTTACCCTTAGCTTCATCTTTT
CTCCGTGCCAGGCGAGGATGGTATTGAGACCCACTTCGACGAACTCGATCCTTCCTTCATACATGCTGAGCTCATCCCTGACAGTGCAGAGCGCAATGACGATAAACTCTACTTCTTCTTCCGAGAGCGCTCGGCAGAGGCGCCACAGAACCCTGCTGTGTATGCCCGCATCGGGCGCATCTGCCTGATGAGGAACTCTATGCAGG
TCTGACTCCATTTCTGTCTGGCTCCTTCGTCTTTGGTATAGTGACTCTACCTTGATGAGTAGTTTTACCCAAACACAATGAGGTATTTCCTACTAGTGATGATAAATGTTAGTGGGAATTGTTCTCACCTCCATTATTACTGTTATCAGCCATTTTACACTTGTAGCTTTAGAGGAATGGCTGGGCCACCCTTGCCACCCTCATCC
TTTCTCATCCAGGATATTTGGATGTGCTAAGTAAACTCTCTTTTTTTTTCTATTCTTTTTTTTTAAAATTTCTAAGTACATATTTTTAGTCGTTTGCTTGGATAAATGGACATATTTTTCTGACGTTAGTATATTATCATTTTCTCAAAGAGGTTCCTAAGTTGGAATAGCATGTCTATGCAAGGGTTCCCGGAGTGTTCAGATTC
AGCACCTGCACCTGTGCCTTCCCTTTGGTCTTCGGGATGCTCTCTGGCATGGACACCTCGGTTATTTACATTTGCCAGTGAGGAAACTGATGTTGAAGGAGATAAAGGAGTTTGCCTGTAGTCCTCTGGCTGGGAAGCTGCAGCGATGTTACTTGATTGAGCCAAGGTATACATTGTCAGGACAAAGTGAGAGGGCAGCCCTTGCT
AACAAAGTATTTCCAGGGAAAATATGGCGATTTAGACAGCTCTCTCATCTCCTTTGGGCCATGTCAGACTCCTACCCTGGGATTCTGTGTAGAAAGACATGATAAAATCCAGTCCTTCAAGCCAGAGACCTACTGGGTGCTTCAGGCCAAGGTTCATACAGATAAAGAGGAGTCACTCCTTCTGGACTGGGACCGTGTTAGAGTTT
TTCAGGACACTCACCAACAACAATGCCTGAGCCCTGGGGAAACCCCACCGATGCTGGTGAAGCTGCAGTTACGATGTCCTTCCCCACCTGGGGTGCATTTGATAAAGAAGAAGATAATGCTGACACATTAAAGAATACTTGGAATCTCCATCCCACTAACAACGAGACACCTTCAGGGCAGGAACCAAGTGAATGGGCTATGGGCC
ATGGACAAGACAGTGAACATTTGGCAGTTTGACCTGGAAACACCTTGCCAAGGGCCCTCAGAGTGTGCTACACACGCTGACTCAGCATACCAGGTCAGTGGATAAATCTGTCATCATACATGGTATGGCTTTGAATTAAAATATAAAAGCACACTAAGTGGGCACTGCGCCCCTGTTCTGGCCTGTGCTTTTTCACATGATGGAAA
GCACTAAAAATAACTGCCAGGACCAAAAGATCAGCGGCACAGGTCGAATTCTTTAACTCGGGTTGATGGTCAGCCACGAGGTGCAATAGGAGCATGGCCAGATAAAAAAAACAGTGGGAAAGGAGCTTCCACATTTAGTCCGTCCCATCCTTTGTTGCCACTGAGACAGAAACAGCAAAAAGTGTCACAGACAGAGGAAATCCCTG
ACCAGGATCATGAGAAACTCTTTGAATTAATACTAATGGAAGACATTAAATTCCCCCGAACACTCTCTTCAGATGCAAAATCATTGCTTTCAGGGCTCTTGATAAAGGATCCAAATAAACGTTGGAGAATTTGATGCTAGATAAGGATGGCCATATAAAAATTACGGATTTTGGGCTTTGCAAAGAAGGGATCACAGATGCAGCTA
GAACTCATTGCAAGAAAGGGGCTGGACTGACACCACGGAGTGATGGGACTCCCTATCTCGTGTGTATGTATTCCTGTACTGGTAACATCTGAGACCCAACGATAAACCCCACGAGAGGAAAGAGTTTGTTTTCGTGCCATGGTCACTGATTCACAATGAGATTACTTCTTGGATGAGAGAGTGGGAAGATCAGATTGTTCTTTTTT
TTCAGGGGCCAGAAATGGAAAAGCCTGAGGAAGCAGAGCCTCTGGAGAAAAGAGGAAAATATGAGAGAATGATGAAGAGAAGGATGAGCTGCCGTCTCTGGATAAACCGGGCTGGTACTCCCAAGGGAACGCTGCCCACCTTTATGAGCTTCTGAAGAAAATGACCAGCAAGCCTGAACCCAAGGGAGGATTTTGCAGACCTTTTT
GCGTGTTGTATGGCCCAGGGACGCCAGTTGGCATACATTACCACAGGCAGATTTAATGAGTTGATGCTAATTTAATACATTTTTTACCTCACTGTAGCTTGATAAAAACAGTAATACTCAACTTTAGAGATGTTGGCCCAGTTCTGAGCTCATAATAGGTGGTCAGTGATACTGAATGGACAGGTTTGTAGCACGTGACTTACTGC
GGCCTTAGCATTTCTTACTACAATAATGACAGGCATATATGATAACAGGAAGGAAAAAGTGAGTGAAGACAAAGTCGAAGACATTTGGATACCCCGCGAGGATAAAAATAACCTTGCACAGGATTCGGCTTCTGAGTCAGAATACTCCACAGTAGAGGAATGCTTCCAGAGTTTAAGAAGAAAAAATTCTAAAGCGTCCAAGTCTA
GAAAGATTCAAGGGGGCTCGGTGCTGGACCCAGCCGAGAGGGCTGTGCTTCGGATAGCAGGTGAGCGGGACAAAGTTCAAAAGAAAACATTTACAAAATGGATAAATCAGCATCTCATGAAGGTTCGGAAGCACGTGAACGATCTCTACGAGGATCTGAGGGACGGGCACAATTTGATCTCCCTCCTGGAGGTTCTGTCTGGAGAC
TTTCAAAGGAAAAAAAAGAAATCAAGTGGATTGGCCTGCCTACCAATTCTGCTCAGGAATGCCAGAACCTGGAAGTCGAGAAGCAGAGGCGGATAGAACGGATAAAGCAGAAGCGAGCCCAGCTACAAGAACTTCTCCTTCAGGAAATTGCTTTTAAAAACCTGGTACAGAGAAATCGACAAAATGAACAACAAAACCAGGGCCCT
TGTGGAGCTGTCAGGTTCTGAGAACAGCCTGAAGGCAGAGGTAGCTGATCTTCGAGCTGCAGCTGTCAAGCTTGGGGCCTTAAACGAGGCTTTGGCTTTAGATAAAGTTGAACTGAACCAGCAGCTTCTCCAGGAGTTGGAGCAGGAGAACCAGTCTCTATGCAGCAGAGTGGAGGCCGCAGAGCAGCTGAGAAGCGCTTTGCAGG
AGAGATCCTTCTTTCTCCAGCACTCAGCTATACCACAAAACACTTGCATAACGATGTGGAAAAAGAAAAAAAGGAAAAATTGCCTAAAGAAATAGAGGAAGATAAACTAAAACGCGAAGAAGAAAAAAGAGGAGCTGAAAAAAGTGAAGATTCCTCAGGTACTACAGGCCTCTCAGGCTTACATCGTACATACAGCCAGGACTGCA
CCAACTGCAAAGGCAGCACATAGTCTTAGAATCCCATTCTGTGCACATCGTTGAACGAAGCAAGTCTTTGCACATCTTCAATTGGAATCGTGCCACTGATGATAAACAAAATGAGAGCCAAAAAAAATAAAAACCTAGTAGGAAACAGTTGTAAATTCGATTTGCAGTTTATTTAATTGACTTTTGAGTCAGGTAGAGGCATGTGC
GTCAGAGGCTGCTAACGTTCCTGACCGCACTAGCTCTAACCCTGGGGCTCTATCTCATGAAACTGGCTTAAGTGGTCTGGAAACAGCCACTAAAGGAGGAGATAAAGCTACAGAAAGCCTTCAAGAAGTCTCAGGCCCAAAGGAACAAAGCACAGAAGTAAAAGGTCAGGATAACCAGGATTCTTCCCACCAGGAAAGTTCACTGC
TGCCGTTGGGAACCAGAACAAAGTGAAGTACATGGCGACCCAGCTGCTGGCCAAGTTTGAAGAGAACGCACCTGCTCAGTCCACTGGTGTGAGGAGACAGGATAAAAAAGAAAAGGACTCAGATGGGGCTGGAAAGAGGAGAAAAACCAGTCAGTCAGAGGAGACACCCTCGACCTGAATGCAGAGGAGAAAGCCGTCCTGATAGC
AGAGCAAGTGGCCCCCTCTGAGTGCTGACATCATTGAGCAGGGCACTTGCTGCCACAGTCACATGAGGAATGAGATTTTAGACAAGCTGGCCAGGTATTGGATAAAGGAACAGGACTGTTTCAAACACAAATCTGTCTTGGACACATTCCTCAAATATGATAAAAAAGATGAGTTTCACAAACAGGACCATAGAATTGCATTGAAT
TTTGGCTGGCTGCCATTACAGACAGTGATGAGGTTTCCAGGGTGTTTATTCCTATTAAAAAGTGGAACTTCCCTCACATACTCAGCCTTGGGTACAGCTGGATAAAGCTGGTAGGGACTGCCTTGGATATTATGTGGCACTTTCCTGGAAGCAGTCGTCCTTTAGCATTTAAAGCCTGTTCAGGCCAGATCTTCTGTGCCGCCAGC
ATGTATCCTCCACCATCAAGCACAATCCTCGCAAATATAGTAAATGCTCTGGCAAGTGTCCCAAAATTCTATGTACAGGTTGGATGACACTGTGGAAAATGATAAAGAGAAGAAAGAACCTGACATTTTAACAGTAGAAAATGGAATTGCACCAAATCATGGGCACTGACGAGACTCCATCAGCTGAAACTTCTAGGTCATACTTT
TCAAATAAAAGGAAAAAAAAGGTCTGTCTTTGATTTCTGGTTGACTGAATTCATGATACCTATCAGTATAATCTGATTGGCAGATGGAAAACAAATTCTTGATAAAACTGAGTTCTGGTGTTATAAGTAGGTTTCTGGTGGGGTTTTAAAAATTAAAGAATGTTAACAATGGAGTAAAGACTAAAAAATAAGGCCCTGAGTGCCTG
TTGAGGAATTGACACTTTCTCAGAGTCCATGGGAAACAGGCAGTTATATGAACCCTTCTCCTTTCTCTTTAATTTGAATGTGAATATATTAAAATTTGGAGATAAAGAGATAGTAACAATCTCTTTGTCTGGTTTGTCCCTTCTGATCATGGGACTCCTGGTGGCATTGCAGCCTTTGCTGAGGCCACTGTACTTTAATATCAAGG
GCCTTCCTTGTGTTTCCAGGGGAGAGTGTGGTGCCAAAAATATGAGGTCCTCTGTTGGCCAGCGAAGGAGGGAAAAACAGGTGCACCAGGTGGAATTTGAGATAAAGCAAATAAGTTTGATTGTCAAATGAGGGCTACAGTGTGCTGTTTGTGGTCATGCCCAGTTCTACACAATGACACCTCAGTACCCAGTATGTTACTGTTAG
AGACTCAGTTCTTACTGCCAGCCCAGCTGACTTGGTAAGCTTCAGGCCAGCAGAGACCTTATCTGAAAACAAATGGAAAAAAAAAAAAGATAGCTCAATGGATAAAGGCCCTGGCTGGCAAGTCTAGAGCCCATGTGAAGGTGGAGGGAGAGCTCACTCCTGCAAGCTGCTCTCTCTCTCACTCTGTCTATGCATCCTTCAGAGCT
AGAGAATGGGCAGGTGAAAGCGGCAGAGACTGCCAGCAGGAGGAACCTCAGAAACAGGTACAAACCGTTTAATAAGCAAAAACCGGAGGAGGAACTAAAGGATAAAAATGAGCTGCTGGAGGCTGTCAACAAGCAGTTACACCAGAAGCTGACAGAGACTCAGGGAGAGCTGAAGGACCTGACACAGAAAGTGGAGCTACTGGAGA
TGCCTCTCCACACAAATGGCTTTTAAATGAAGATGGCTCTTTCACACTCTGAGAAAGATCATGATGTGTATTTTTGTTTTCTGTCTCCAATTTTTGATGAGATAAAAGTTTAAATGTAGTGGAGGTAGGACCCAACAACCACATTGACGTTGGTAGAGTAGTTCTATGTTTTGTTAAAAGTACTGACAAATATTTAAGTTGTAGTG
AATTCTTCAGCTGGGGTGATGGAGTTCAGCACTTGTCTAACCTCAGTGTGTGGTCTCTGTAGAACATGATCACCTACTCTCATGGTTTCTGTAAGCACTGGATAAAAATGGAAGGTAGAATGGTATGGGCGGGCTTTGGTTTCTGTGTGTGTAACAGCTGCACAGGAGCTGTGATTTTTCCAGTCTGGGTCACCAATGTCTGCCCC
TGTCCCTTCCATGACCACCTTTCCACCCGAAGAAGTACCCAAGGCAACCCAGCTTCCCCACAAAAGCAGACCGTTGGTCAGACAGAGAACTGTGTTTACTGATAAAGTGTCTGTCCCAAGAACATCCAAGGTATTCCGTGCGAGATCTTGAATAGATCGCTTAAAGCCATGCAAGTTGCCAGACATGACCTAGCAAAACAAATGCC
CCAAGCCCAGTTTCCTATTCCCCTCCCGAGCTGGGCAGTTAGCCAGTCGGCCCCAACTCTCGGAACCATGTTTGCAGACTTAGACTATGACATCGAAGAGGATAAATTGGGAATCCCCACTGTGCCTGGGAAGGTCACCCTACAGAAGGATGCCCAGAACCTGATTGGGATCAGCATCGGAGGAGGGGCCCAATACTGTCCTTGTC
GGTTTTATCATGTTCAAAGAGAAAAGAGTGTAGAGAAAAGCATGAACCCCTCGCTCTGCTCTTATTGGTCCAAACACTTCCTTCTGTAAATGCTTTCGGTGATAAATGTTTGATTGGGTGTACGTCCAGTCATCATATGAACACAGTGCCCTAAGAGCAATCACGTTCACTAAGTGTACAGTGTCACCGACTGAACGATGCTCAGT
GCGACAGAAAGAAGAGGCTCTGGTCCAAAGAGAGAGGATGTGTCTCTGGAACATGGATGCCATTAGCAAGGATGTTTTTAATAAGGGTTTTATTAATCAAGATAAAAGAAAAACAGAAGAGGAAGATAAATCACAATCATTTATGCAGAAATATGAGCAAAAAATCAGACATTTTGGTATGTTGAGTCGCTGGGATGACAGTCAGA
CCATAGCTTGTTTGTAAACAATGCCACAATAAATATCAATGTAAATGCCTTTATTTTTAATAGCCACAAATTTAAAAATATTAAATACCTTCAACAGATGGATAAAGTGGTATATTCATGTAATAAAATATTAACACTAAAAGGAAGTAATGGGCCTCAAAAGTTCTGTATTGAAAAAGTTGGCAAAGACACCTGGTTACCAAGAA
TGTGAAAAGTGAGAGGGGAAATCTTTTGGAAGATGATTCAGATGAAGAAGAGGACTTTTTTCTGCGGGGACCATCTGGACCAAGATTTGGACCTAGAAATGATAAAATTAAGCAGGTTCAGAATCAGGTGGATGAAGTTATTGATGTAATGCAAGAGAATATTACAAAGGTAATTGAAAGAGGAGAGAGGCTGGATGAACTACAGG
GTGGATTTTCTAGTGTACTCCTTAATGATATCCTTGTGTATAAACCCCCAAATTGCAAAGCTTTCCGAGATGAAGAACTGTGCAGAAACGCTGGTCCAGGGATAAAATGTGTTTGGAATAAGAATCACTGTGAATCTTGGGAGTCTGGGAATACAAATAATATTCTCAGAGCCAAGTGCCCTCCCAAGACAGGTGCTACCGATGAC
CAAGGACAACTTAAGAAAAGTAACAATATAAAAGGCTTCAAAGTGGAAGGGAATTGTAAACAGAAGAACGGGACTTTTGTTGGTGACCAGAGGGGTCTATGATAAAGCGGTACTTTGGTCAAGAATTAAGTGGTACTGAATGGAGGTAGGGATAGTTTGTGGCTAGACTATGGCACAAATATAAACCCCTAATGTGAGGTTAAAAC
GAGTTCTGGGCAGCCACAGGTACCTTGTTGAAAAGGAAGCAGACAGACAAAAGCTCTCCAGAATGAAAGGCTTGCTGTCCCCACCATGATAGGCTAAAAAGATAAACCTGTAATCTCAGCATTAAGGAGCAGATGCAGGAGGATTGCTGCCAGTACAAGATTAGCCTGGGCTGTTGCCAGGCGGTGGTGGCACACCCCTTTAATCC
TCTCTCTCTCTCTCTCACACACACACACACACACACACACACACACACACAGACACACACACACAAAGCTAATATTCTCTCCCAGAGGAAGTTGGTATTAGATAAAGCATTTCTCAATTTCTCATTGATTCTTTACTAAGTCTGGCTTTCCTTTATGGATAATTTCTCCTAGGAATGACTTGAAGGGCACAGGAGGAGGAGAAAAG
GCATCTTCACCTGCTGAGCCATCTCACCAGCCCTTACATACTTTATCCACCCCCCAAATAATTGGGAGAAAATTTCTCATCCGCTTCCTGAATTCTTAGAGATAAAGGATATGGTTTAATATGTATGCTATCATTCTGTTCTGATTAAAGGCAGCCCCCAGCAGCCTCCTTGCGCCGGGTCCCGCGGTCGCAGCTCGTGCCGCCTC
AACAAGTTATCTTGTTTATGAACTTATATGTTATGATTTGGTATTGAGTTGTTAGTGTTACATATCAGTTTTCATTTCCTCTACTAGAAAATAGGTAATTGATAAATTCTTTGAACAGAAGCATCACTGCTTATTAAAAAGTTAGATATATAGAATGATTAAAAATCCAGGTTTTCTAGGATATTTTTATTCACATATATTGATTA
GCAGCCCGCTCTCACTGCTGATTTTGTGAATTACTATTTTGGGAGAAATATGCGCATGATTCAAATTCAGGAAAATATGGCTGAACAAAAGAATATAAAGGATAAATTAGAGAATGAGCAAGAAAAGCTTCATGTAGAATATAATAAGGTCTGTGAATCATTAGAGGAACTGCAAAATCTGAATGGGAAACTTCGAAGTGAAGGGC
AGTCCCTTTGCTTTTGTAGGGAGAGGGATAGTGTCAGGGGCTGGGCCAGCAGCTTGGGGGCCACAGGGAGAAGTTGGATAATGTGCCTGTTTTTTAACTCGATAAAAAAGCCTACCTCCAAAATTCCCTTTTTGTTCTTCCTGAACCTGGGCATTCAGCCTCCTGTCCTTAACTAAATTAGGAGCCTCTGCCTCCTGCCTGTGTAT
GCAAAAGATATTGTGTTAGAAAAATTTGAAACTAAAAGCTTCCCAAACAAAATGGGAAACCTTACAGGACATAAAACATTAGGCTCGGGTTAGGCACTAAGATAAAGTCTAGTCCAGTTCTCATTTTAAAAGTCAACTAGCTCTAAAGCTAGTTAGTGACAAAGTTGGATACCAAAAATAGCCAACACTATGACATAAAAACTTTG
TCCAGTCTTGTTATTTTCTTTGCTCCATGCTGCCACATACACTAAGAAGGTCCTGGACGCAAAGGGTTCAAATAGTTTACCTCTGTTGAGATCATTCTTGGATAAATTAAGTACTAACCAACAAAATATTCTGAAATTCATCGCTTGTAATGAAATATTCTTGATGCCTGCTACAGTTTTTATGCTCTTTAGGTAAGCATTCAAAT
TTAACTGTTTGGGAGTGTGTACTGACAGGAGCAAAGCAAGTGCCCTCAGGTCCTACAAAAACCCAGATAGGAAGAGTTCAAATCCTGAAGGCAACATTTGGATAAAACTTCATTTAAATGAAGATGTTTATTTCCCAGGAATCTATTTTGGTTTCTCTGGTAATGTGGAGTAACGCTACAGCCAGCATTAAGACGTGGTATTCCAC
TTCCACCAAAGTAGGGGGTAGGTTACTGGTTGTCATGGAAATGGGGCTTGTCACAACCCCCTTTCTCTCCTATATGGCTGGGCAGTGTTAAGGGTGGCCAGATAAACTCTTTTCTCTGAGTCTTGAACTTGCCCTCAGTTCTCCAACACCCGGGAGTCCCCTTCAGTCTCCTTACTCAGGTGCTTCCTTACACTCCTGTCTTCAGA
ATTGTGGAGATTGTGTTTTAATCAGGTTTTAAGTGTGTCTTGTGTGTAATTGTATTCTTTGCATGGACCTTGTACATAGTTTTATTTGCTGGACTTTTATGATAAAATAAATGTTGAATCTCTTTGGTTGTAGTAGGCAACCCCGTGAAAACCCTTTCCAGAATCTGAAGGTCCTCTTGGTGTCAGATCAACAACAGAACTTCTTG
TGACTAAAGTGATACACTAATCACGGGGAACCCAGAATGATTCAACATTTTCCCCTACTCCACCCTTGATCTTTTAGTTTTGAGCCCTGCGAGAATGCTGGATAAATGCCTTGAAGTTTGCAGGGATGTTTTTTGTTGTTTGTTTTTTGTTGGTTTTTTTTTGTTTGTTTTAATACAATGATTTGCATGTCTTGCCAAGAGTTCTG
CACTGTATATACAAATTACCCATTGCCTGGAGAAGCATTTAATCGAGAAAAGTTCCGTTCCTTGGATTGGGAAAACCCAACGGAGAGAGAAGACGATTCTGATAAATACTGTAAACTTCATCTGCAGCAGTCTGGATCTTTTCAGTACTACTTCCTTCAAGCGCTCGTAAGTGCCTGGAATGCGTCCGTCTCCGGACGCGCATTCC
TAACCCATAGCATTATTTTAATAAATGTTATAATACCAACCTACTAACTCTGGACTATGTTTGTTTATTAACCTTTCCGTGTTTAATGAAAACAAACAGGGATAAATAAAGTCTTGAGTTCCTGGAGGTGCGGTGGCTACTAAAGTTCGAAGGCACGATATGCGTGTCCATCCTTACCAAAGGATTGTGACCGCAGACCGAGCAGC
GAAAAAATTGGTTTAGTTTTGACTTCCTATTTTTTTAAAAATTAATCTGTAGTACCAGATTATTATGCAAGACCGTTTATATATTCCCTTCTGTGTTTCTGATAAAATGAAGACTTTAGATCAGGCGACATGTTTAACGTTTGACGTAAGTTCCTTGTGAGTAGTTATGAAAGGGTTTGACTGGGCTCTGTAGGCGATCTTCTTTA
TAGAGGTTTCTTGGAATTTGTGGAAGATTTTATTCAAGTTCCCAGGAATCTTGTTGGAAAAGTAATTGGAAAAAATGGCAAAGTTATTCAAGAAATAGTGGATAAATCTGGTGTGGTTCGAGTAAGAATTGAAGGAGACAATGAAAATAAACTACCTAGAGAAGACGGAATGGTTCCATTTGTATTTGTTGGCACTAAAGAAAGCA
CAAGTCTCCTCAGCCACCTGTTGAAGAAGAAGACGAACACTTCGATGACACAGTGGTTTGTCTTGATACTGGAGACGGCAAAACAGAACAGAAAGGTGGAGATAAAAAGAGAGGCGTTAAAAGACCGCGAGAAGATCATGGCCGAGGGTATTTTGAGTACATCGAAGAAAACAAGTACAGCACCGCCCCTGCGAGAGGACGTTGCG
TGCCACTTTCCATTAAGTTGACTGTCAAGCCCAGGAAAGCACTGTTCGTCCGTGCCACCTTGCCTGAGACTGAATTTTCTTCAGTTTTAAGCATTCTTCAGATAAAGACTTAGCATCAAGTGGAAGGCAGGCTCATTTCCAGCGATGAGTATTATTTTTGCTTTTTAACTGATAAGTGGTTAACAGAACCATAAAGTGACCCATTT
ACTGAAAAAAAAGAAAAAAAAGAGAAAAAAAAAGGCTTGTGTCCAATGGAACAGTGAGAACATCATAAAATTTTTATATATATAGTTTATTTTTGTGGGAGATAAATTTTATAAGACTGTTTTTTACTGTTGTTGGTCACAGCTAAGTAAGACTGGACATCTAACTTCTCTACCATTTCTGCAAGCTAAGTATGTTTGCAGGAGAA
CAACATCTTGATTCTGAAGAGCCACCAGGAGCACGTGCATCAGAACTACTTCCCCTTCAAACAGCTGGAGAGGTTTGCCAAGCAATACAGAGAGCACTATGATAAACTGTACCCCCTGAGGCCCCAGACCCCGGAGCCACCCCCACCCCCTCCTCCGCCTCCCCCGCCTCCGCTTCCTACCGCACCTCCCCAGCCAGCTTCCGCGC
GGCCCTTTATTTTGAGTACACAGATGGCACCTTTAGTAAGACTATAGACAAACCAGCCTGGCTAGGGTTTTTAGGCCCTGTCATCAAAGCTGAAGTTGAAGATAAAGTTTATGTTCACTTAAAGAACCTTGCCTCTAGGATCTACACTTTTCATGCACATGGGGTAACGTACACCAAGGAGTATGAGGGAGCCGTCTACCCTGACA
GCACTTGTTTAGGATGGTGGGTTTAAAGCCTTCCGTGATCCTGAGACCCCGTCTCCTCCCAGTCCTCTGTGTAATAAGGAAGAGGATCTTGCATCATGCTGATAAAATGCTAGCCTGTGATGCTCCACAGATCTAGAAAACAATCCAGGTGAGCTGAGGGATGATCAGGACAGGAATATGCACAGGACAGGCACATGGCAATTTCC
CAAAGAAAGTTGCAGATGATTCATTCCTTATTGAAGGCTTATTGAAAATTGGTTATAAAATAGAAAATGAAATCTTGGCAATGGAAGATGCTTTAAATTGGATAAAATACACGGGTGATGTAACAATTCTACCTAAATTAGGATCAGTTGACAATTGCTGGCCCATGCTAAGTATTTTCTTTACTGAATGTAAGTACCATATTACT
AACTCTTGGGATATAGCCCTCACCTATTTCCGGAATCTGGCATCTCAGCACCCTCTGGAAAGCACCGATCTAAATATACCCTGCTGTGAATCACCCCCCTGATAAAGGCCTTTGCCTTGTTTGTTGACCACTGATCTTGTGCAGTGCTGCTGATCTTACTTGGGAAATGTTGTTTTTTGTTTAGTCTTTAAAGGTAGTATTCATCA
GTGGTACAGCCTGACATTAGGGTATGCACAGTACCATTGGATATGTTGGGCAGTGTATAACCTCATGACGTGTTTTCTCATGAATTGTTTTTGCATTGTTGATAAAGCTAGTATACCCTTTGGCCTTAGCCTATAAACTTTAAATATATAAAGAAAATATTAAAGATGTAGTCAATTTTAAATGACCTTTAACTTTTCTAAAAATG
GTGTTCCGTTGGCAGGAGCCATCCCGATGTTCACAAATACAGCGTGGAGACTGTTCAGTGGTATCCTCATGACACTGGCATGTTCACATCCAGCTCATTTGATAAAACTCTGAAAGTGTGGGATACAAACACATTGCAGGCTGCAGATGTGTTTAATTTTGAGGAAACAGTTTACAGTCATCACATGTCCCCAGCAGCCACCAAGC
CAGGATTACTTTGGCTATTGAGGATCTTTTAGGGTTATTTAAATAACAGACCATTGCAAGCATTTTCATTTGGTTTGTGTTACATCTATAAATGTCTCTAGATAAAACAGTCATTTTCACAATATTCTAATCCATCTTCATGGGAGAGCCTTCTGTTTTGTAGTGTATTTCTCGGTGTCTTTATTCAGATATTTAGTTTCCATCAT
TAAGGATCATCCTTACTCCCAACCTTCTTTTCCTTAAAAAAGGAAAAAAAAAAAAAAAAAAAACACAAAGAGCACACAATGTAAATTTGAGCCAGTCTCAGATAAAAGTTCTCTAAGTGTTGTAGAAGAGCCCTAGTGTTTGTGAAGCAGAAAGGCTGGGGCTGCCCCACCAGCAGCTGCTCTCTGACTCCCTCACTTAGGGTTGA
CTCACAGAGTGGATGGCACTGGATTTGTAGTATACGATGGTGCCCTCTTCTTCAACAAGGAGCGGACAAGGAACATTGTAAAGTTTGATTTGAGGACTAGGATAAAGAGTGGAGAGGCAATCATAGCAAATGCTAATTACCATGACACCTCCCCATACCGATGGGGTGGCAAGTCCGACATAGACTTGGCAGTGGATGAAAATGGA
AAGTGGATAGCCAGCATAGAATACAAAGATGACCTTTATTCTTTTAACTTGACGACAATGTGCAGGCACAACTCTTTGGAGAAGGCTTACCTGTGAACTAGATAAACTGTAGAGATGTTGGCCCCGAGTTGAGAACTGACAGACCTGTGTCGATGAACTTGACAGGCCCAAAGGCACAGGGACAGAACTCCCAGGTCCCAGGTGAG
TCAGGCTGATAGGCTGCGCTACCGGAATGTCATCCAGCGAGTTATTAGGATGCCTGGTGTGCAGGAATATATCCAGCAGCCTGTTGTTAACGGTCTGCGTGATAAAGCTTCATATGTCAGAAGAGTAGCAGTCCTCGGCTGTGCCAAAATGCATAATCTTCACGGAGACTCTGAAGTGGGTGGTGCTCTCGTCAATGAGTTGTACA
GACTGAATTTACTCTTAAAGAAACTATGTCCTCTGGAGGTGCTGAAGATGACATCCCACAGGGAGAGAGGAAGACAGTTACAGATTTTTGTTATCTTTTGGATAAATCCAAGCAACTGTTCAATGGCTTAAGATTTCTTAAGCAACTACTGTCTGACTACTGTCTGGAGATGAAGAAATTTTAAAACGACGTCTCTCTCCTCCTGG
CTAAGGTGTCTGGAGGCTCCCAGGCGCAGCGCGAGCTGCCACCATGAACCCAGAGAAGGATTTTGCGCCGCTCACTCCCAACATCGTAAGGGCCCTGAATGATAAACTCTACGAAAAGCGGAAGGTTGCAGCGCTGGAGATCGAGAAGCTGGTGCGGGACTTTGTGGCCCAGAACAACACCATGCAAATCAAGCACGTGATCCAGA
TAGTCTTGGTGTTCCAAATGGAGAGACAGCTCCGCCTCTGAAAGGAAGGCGCGTAGGACCGATTAAGTCAGCAGGACCTGTCACAGCTGTGCCCTACGATGATAAAATATTTTATAATAGTGGGCCCAAAAGAAGGTCTGGGCCAATTAAGCCTGAAAAGGTGATAGAATCATCTATTCCTGTGGAGTATGCAAAAGTGTGGAAAC
TTAAACATTTGCATTTGCTGGGCAATTGCGTATTTTTTTAATTCCCTTTCCCCTATGTAAAGCTGAGAAATACATCTGGTTCATGTACGTTGTTTACAAAGATAAAAGTTTTTAAAAAAAAAGGAGGGGGAAAAGAAGGCAAAAAAATATTGTGAAAGGAAAAAAAAAACAACTTAATATATTTTGGATTAATATTTGGTATTTCT
TCCTAGTAAATCATTAAACAGACACTTTGTACTTGAAAAGAATCTTATAAAAGTAACTGTTGTCGCACCATTTAATCCAACAGTTTGTGATCCTGTGCTTGATAAAGACAAGATCGATTCCTCCAAAGAAACGGAAAATCCTGCCTCCCTTCGGGAACAGACGAGAGAAGATGACCCTCAACCTAATGAGAGTAAACGTTGCACTG
GTGCTCTTAAACACAAAGCTATCTCTCCAGCTGCAAAACGAGATGTTGTGATCTACGTGTTCTGCCTGGGTCTTTCCAACGATTTGCACAGGTTTCTAAAGATAAATTTGGGAAGGTTTTGCCTTGACATACTCAACAAATCTCTGAAACAAGCCGTAACAACTGTTTCCAAGCAGTTGTTATAGATGTTGGTTTTTCTAGACCTT
GGTGAAGCAGCTGACTGATGAGGAGGAGTGTTGTATCTGCATGGACGGGCGAGCTGACCTCATCCTGCCCTGTGCTCACAGCTTCTGTCAGAAGTGCATTGATAAATGATTAACAAAAGCAGTGGCATTGTGGAAGCATCGCGGATCATGAATTTGTACCAGTTTATTCAGCTCTATAAAGACATCACAAGCCAAGCTGCTGGAGT
GTGCTCAGTACCTGGAGTTGAGGGTGACACCCACTTTGACCAACTTGAACCCAAGTTTGTCAAGGTCTTTTGGATCCCAGAGAGTGAGAACCCTGATGACGATAAAATCTATTTCTTCTTCCGCGAGTCCGCTGTGGAAGCAGCACCAGCAATGGGGCGCATGTCTGTGTCTCGTGTTGGCCAGATCTGCAGGGGGAAGAACTGTA
ATCACTTCTTGGTTGGCCTACTTCTGCGGGAAACCTCCATTGCTCTTCAAGACAACTATGAGATCAGATACACAGCTATCTCAGTCATAAAGAATCTTTTGATAAAACATGCATTTGATACTAGATACCAGCACAAGGACCAGCAAGCCAAAATAGCGCAGTTGTACCTCCCATTTGTCGGACTGCTCTTGGAAAATATCCAGCGA
CTCGGAGCTCAGTGCCATTTTGAGAGAAACATTTTGTTATTTTGGCAGAACTAGGTATAATGGTTAAATTAAACTTAGTAATACAAGTATGTCACTAAAAGATAAAAAGAGGCCCCAGCCTTAGGTAGAGGAACTCCTTTTACGCCCGAGGATTTGTCCTCTAGAGTATGTTTGAGGTTCTTCCATTGGTTTCTCTATTGGATGCC
GAAAATTAAACTGTGGACCATGCCCATCAGTTCAGTTAGATTTGTCCCTCGGGATGTGCCTTTGCCTGTGGTCCGAGTGGCCTCTGTGTTTGCAAATGCAGATAAAGGGGATGATGAGAAGAATACAGACAACTCAGATGACAATAGAGCTGAAGACAATTTTAACTTGGAAAAGGAAAAAGAAGATGTTCCTGTGGAGATGTCCA
AGTAAAGTCTCTTTAACATGTTTTACATCTGAGTATGCCTTTATTGGGGTTACATGGTTTTATGAACGGCTAATAAGCAGCTTTATTTTTCAGTAAGCAGGATAAAGTTCCTTCATCAGAAGAAGGCACTGGGTGTGATGCAAGTGTATGTGAAGCTGCAGCAGCAACACACTGTGAAAAAGATGTAACGGTTTCAGATACAGAAA
CAGTTAGAGAAGTGCATAGCAATGCTGTAGCTTAAGTACAAAATTTGGATATTTACTGCTTCTGTGTTGTCTTACAGTTCCATCTATTATGTCTAATGTTGATAAAATCTAAGCTATTGGGAAAAGAAGACCAGATGATAATGAGGATGACAACTACCGTCCCCCTCGTTCGAAGAGGATTAAGAAGGACCAGGACATACAGGAAC
TTCACATCTGTAGGTATTTGTCATAGCAGTACCCCACCTCATACTAAAATTTATATCACATTCCTATGGTTACTGTAACATATTCCCACAGACACAGAGGGATAAAATAGTAGATTTCTGGTTCTGTGGTGTTTTTATAGCCACAACTCCAAAACCATGATATTGGCAAGAGAGCACTCCTCTGCAAACTCTAGAGAAAAATCCAC
AACAAAATACTACATGTTCCATAATAGGTAAGTGTTGTATATCACTTTGTTTGAAACTATGATTTAAGACTCATGAATGGATTAGGAAATCAGTCTCGTAGATAAAAACCAACACTTTCTATTTTCAAGGATTACTTTGTGTGTGTAAATCTCTGTGTCTTCAAGTGTATGTTGTGTGGGACAGAAGAGGCCATCTGGTTCCTTGG
GGTTCCTCCAGGTCTCCTACTACCACTGCACCTGTGTCAGCAGCAGCAGCTCCAAGGAAACACAACCTATCTGTGGGAGTTTCTTTTAGATTTGCTTCAAGATAAAAATACTTGTCCCAGGTATATTAAATGGACTCAGAGAGAAAAGGGCATATTCAAACTTGTGGACTCAAAGGCTGTCTCGAAGCTCTGGGGGAAGCATAAGA
GCCAGTGTTAACTATTCAGTGGTGAAAAAATTACCCCTCAAGACACTGGAGTGACCCCAGATGTGTGTAGTAAGTGGCATGGTTCAACTGTGTGGTTAATGATAAATATATGACTTAGTCGGTATGATCTGGAAAGACTTGATTGAAAGATAATTCAGCTGACATAAGGATGAGTGAGGAGTGGCAAACTGGATAAAAGAGTCAAG
AAAGAGAATGGGCCAGAGCACACCAAGTCTGGGGCTTATCGCATGGCCTTTTACTTTCTATGGGGAAAACAGACCTACCACGTGTCAAACTTTTTAATGTGATAAAAATAATACTCTTTAAACATTTTACTAAGTGACTTTTAAATCCCAGTTTTATTAAAGACAGTGTCCCTTGCTTGTGGGCACGCAGCTACAAAAGGCATTCT
CCTGGGAGCATCTGCAGTGACTGCAAGTACCGGTCTCCTGTGGAAGAAGGCTCACGCAGAATCTCCACCATGCGTTAACAGCAAGAAGCCTGACACAGAAGATAAAGAGAGAAACAAAGACAGCGGGGAAGTGTCCAGCCGTGAAGGAAGGGCTGCAGATGCTGCGGCAGAGCCTTATCCTGAGGACAAGAAGAAGAAGCGCTCTG
TCGAGCTGGAGCGCAAGCGCCAGGCTCTGAAGCAGGAGGCACAATCCGTGGAGCAGGAGCGCCACCAGCTACAGGTAGAGCGTGAAGCACTGAGTAAGTGGATAAAGAAGCAGAGCCCCGGTGCACAGGTCCCGGAACCGCCCTCTCCCCTGCCTCTGCTCCCCAAGGAGGACCCTGACATCCATGACAACAACAGTGACAATGAT
CTATCTTTAGGGTTTATCCTTTAAGAGCAAACTTGTGGGCATCTGTGCTTCTGCAACCTAAACTATTTGAAGGGAAGTCTATATAGATGGAAGAAAGAATGATAAATTGGACCAAGGTGAAACAAATATAACTATATAATCTGTTCAGAACTGTAGACCTTGTCTGGTGTTAGTTTTATAGAAATGGTGCCACTTTTGATTGACAC
CGGGAGCACCTTCGCATTTCGGGTCATCTCAAGTAATAGGTCACATATTGTGAAACTGCCAGTCAACAGGGCACCCTATCTGGAAATCAAGAAGCAGATGGATAAACAGGACCCCCTTGCTCATCCACTTCTGCAATGAAGAAGAACTATGATCGTGTAATGAAAGCTCTGGACAGCATAACTTCCATCAGAGAAATGACACAGGT
TGATGTGTATGCAAGACGGAACCTACAGAGGGGCTACACTGCCAAGGAGCTCAATGTCAGCTTTATCAACGAGAAGAAATACCACTTGCAAGAACGAGTTGATAAAGTAAAGAAGAAAGTGAAAGATGTGGAGGAAAAGTCAAAAGAGTTTGTGCAGAAGGTGGAAGAGAAGAGCATCGACCTCATCCAGAAGTGGGAGGAGAAGT
AGAGGCTGCGCGCGGTGAGGGCTGGGAGGTGGCGAGGTGGGCAGCGCCTTTCCGGGCTTGTTAAGATGAAGCGCTGCAGAAGGACCTTCAGAAGAGGAAAGATAAACAACATTGAAGATTAAAAAACTAAACAAAATAAAACAAGAAATCTTGTGCCTTTAGATGTTCTGGAATAACACCAGTGATGGATCAAAGGAAGAATGACA
TGTGCCTGTCTATTCAGAAAGTTAATGGAGGAGGATCATTTCAGCCCGGGAGTTCAAGACTAGACTGGAAAAACCAGCAAATTTCTGTTAAAACCACAAAGATAAAAAATTTAAAACTATGAATGTCTTAAGAAATTTCAGCAATCTCACCTGAAAATTGCCCCCATGGTTCTGTTGCTTCCACTGGCATACATGACAAATTTTGA
TCAACCTCCTGGGGGCCTGCACGCAGGATGGCTGACGCTGGGCAAACCCCTGGGGGAAGGTTGCTTCGGGCAAGTAGTCATGGCTGAAGCAGTGGGAATCGATAAAGACAAACCCAAGGAGGCGGTCACCGTGGCAGTGAAGATGTTGAAAGGTTTCGGCCGAGTCCAGCTCCTCCATGAACTCCAACACCCCGCTGGTGAGGATA
CTGCAGCAGAAGATGCAGGAGGAAGAGGAGCAGCGGAGGAAGGCACCAAATCTTTCAACATGATGTCCCCAACGGGTGATAACTCAGAGCTTCTGGCTGAGATAAAGGCGGGCAAGAGCCTGAAGCCGACACCGCAGAGCAAGGGGCTGACAACCGTGTTCTCAGGCAGTGGGCAGCCAGCCTCCCAGGCGGCGCTGCTCCCCGGG
AGCAGGGAGTTCCAATAATGCTTTCCACACACTGAACAATCCAAAGCTTCTAAAATTCAGTGGACAATGACATAAAACATTTCCTTCTCCCTTGAAAAGAGATAAAATTGTATTGTAGTTCAATGGGATGGGACAGATGTTACAGAAAAGAGAGAATTCATAATGGCACACAGGGTGGAAGCAGAAGTTTGAGTAAGCTAGAGTAT
AATACTAACTTAGATTCTAACTTCAGTGAGATCTATGTATTGTGCATTAGCAATATTTTGTCATTAGAAGAACAGCATATTTTGTATTGATTATTGTCTTGATAAAAAAGTATATGGATTGAGAGAGATAAATAATGGCTAAATATGTGGGCTCAAAGTTCTATCTGGCTAAAGTTACGTTTTCATTGTGCGCAGAGAAATTGATA
TTAGTATTTTAAGAGAAATGTAAAGTTTTTTCACCATCAGATTTTATTTTTTGGCTTTTAGAAATATTCACACCATTTAAAGAGGACACTTTGTAAAATTGATAAAATAATCAAATCCTGAAAGGTAATGAATTACTAGGTCATTTTTATAAGTTCATTAGATCTTCCCTACTGTATTTTCTTGGCCAGTACACATAGTTTTTTAA
TTATATTCAGAATATTTTTTAAAAGTTATATATTTGTACCTTCTATATTTTCCAAATAAGAGCTCAATTTGTTATGATACTGAGTTAATGTAAAGTTGGGGATAAAGGCACGTTATTTAAAACTCTAAGAATCAGATTCACTATTTTTTCAGTATTAATAAGCATAAATTGAGTTTGATTTTTATTGACTGAAAATGAAGAAAGCA
TTTTTTTTAATGCTGGGTTTGAGAAAACAAGCAACCAATAAAAGCCAGACACTAGAGCCTCTGCCTAACAGCATTTTCTCTGCCAGCCAGATATACACCAGATAAAGGCTGTCACTCTATTAACAGCCAGTGCTCTAGGAATTTTGCCATTTAGGAGGCCTGGGTACATTGCTTTCTTAGCAGTGCTTGGAATGGTCATTGCCATG
GAAGCAGCCGATCATGGCGGATGGCCCCCGGTGCAAGAGGCGCAAACAAGCCAATCCCAGGAGGAAAAACCGGAGGGTGTAGGGAAAGAGACAGTGCCTCGATAAACTCCAAAGGGGAGGGGAGGGGTCGCGGGGCGAGTGGGCTTCCTGTAATTACTATTATCAATTTACCCGAGTGTGCTTCATCCAAGGGCTGTTTTGCGTTG
ACAGAGATTTAAAGACTCTACAATAAAAAGGGAACGAGAAGTATTTAACTGTATGCTGAGGAACTTGTTTGAAGAATACCGGTTTTTCCCTCAGTACCCTGATAAAGAATTACATATAACAGCTTGCTTGTTTGGTGGCATAATTGAAAAAGGACTGGTCACTTACATGGCATTGGGTCTGGCCCTGCGATATGTTCTTGAAGCCT
ATTTTGAAAAACAGGGAACCAAAGACTTTTCGTGTTCTTTTTCTGGGTGTGTGCCCCTTCAAGAATATTTTGAGTTGATTGATCATCATTTTGAGGTGCGGATAAATGGTAAAAAATTGGAAGAACTTTTATCTGAAAGAGCTGTACAATTTCGGGCCATTCAGCGTCGGCTTCTGACAAGATTCAGAGACAAGACCCCTGCCCCA
GGGCTGGGAGGTCCAGTTTCGAGGACTCAAACGACACATGCTTCTCTGTGCCTTTTCCTTGATTAACGTAGCAATTATGATGAGAATTCTTCACAGTACTGATAAATAAAACTTTTCATAAATCAGGCAGCTGAGATGCTTCTCTTTGGGAAGAAGCTGACAGCAAGAGAGGCCTGGGCTCAAGGCCTTGTCACTGAAGTTTTCCC
ATACGGAGTACAGAAGCGGGCCCTGGATGATGGAGGAGGTAACCAGTTAGGGGCCTTGGTACATCAAAGGGCAGTAATAACAGAAGAATTCAAAGTGCCTGATAAAATGGTTGGATTTAGTATTGGCAGGGGAGGTGAGCAGATTTCACGAATTCAAGCAGAATCTGGGTGCAAAATTCAGATTGCCTCAGGGAGTTCTGGGATTC
GAAACATCCAAGAAAAATGTCCTTAAAGCAATTGAGCAGGCCGATCTCCTGCAGGAGGGCCAGAATGAAGAATGGGGAGGTTTGTCTGAGGATATCTTATGATAAAGAACAGTCTAAGACTTTAGTTCCTTTGATCCCCAACTTATTTATTGGAAGCTGAAACCCCACGTAGTGTTCTTGAAGAAATTGGACTGACATAACTGTCC
CGATTCTAGGTCATTCTGTTGTACACTAGAAGCAGGAATAGATGAGGGGGTTGTAACACTGACTGAATAATCACCTACATGAGGGGTTTCCTCTTTTTCTGATAAAAAGTCCAATTACTTAGAGGTGAGTTGTTTAGTTTTCCTGCCTTTTGAGTGTACTTAATTAATAATCCTATGCAATGTTATCCATAATCTTTAGCAAGGCA
GGCGGCATGCTGCCTTGTCACAAAGGAAGTTGTTCAAGGGATTGATGCACATCGAATCCGAGGACTTGGTTTTGATGCCACGTGTTCTCTGGTTGTCTTGGATAAAGAGTTCCATCCTTTACCAGTAAACCATGAAGGGGACTCCTCTCGAAACGTTATCATGTGGCTGGACCACCGGGCTGTCAGCCAGGTCCACAGGATTAATG
TGTAGATTTTCTAATTTATTCTAAACCTTAGATGAATACTTATATAAATGTAAACACAGATAGTCACACAGCTCTATCCTCAAACACTTAGTTTATTTAAGATAAAACTGTGGCCAAAGTTACTTAATAAGTGAGAATTTGCCAAGTGTTTATGAGTTCTATCATAGTATTTTTTATAGAGATGTTTCCAGTTTCACTGTTCACAT
GAGACAGCTATTGTTGGCAAAAATATCTTGACAGAAGAGAGTAGTGATACAACATTTTCCTGATTTGAGCAAACTTGGGAAGAAATATCTACCCTAGTATGATAAAATCAGTGTGATTCAGTTAGTTGGTCTGAGATATGGCCAGTTGTGTGCTCTTGTTGATAATATGTTGCCAGTATTTTTTAAATCTTGGCCTTGTCAAGTTC
CACAGTCTTCCACTAGTTAGATGACTTCTTTGGTGGGAAATGTTTATAATTTTTTTCTAGAAAGCCAGAAAATGGATTCTGATTTCATAGCCAGCATTTTGATAAAAATGTCACAAAATTAAAGGCTGTAGAGAGATTTTTTTTTTACAAGTTGATTTTTTTTTTTTTTTTTTTTTTTTTTTTTTTTTTTTTTTGCCAAAATCTTT
GTCAAAAAAAAGTAATTCTAGCCCCCCAAGAGACAAAAAGCCTCATGATCATAAAGCCCCCTACGAAACTAAACGCCCATGTGAAGAGACAAAGCCTGTAGATAAAAACTCTGGGAAGGAGCGGGAGAAGCATGCTGCTGAAGCTCGCAATGGGAAAGAGTCCAGTGGTGGCAAACTGCCATGTATACCTAACCCGCCAGACCCTC
CGAGGCGTTTAACACTAATCCCTCCAGCCTTCCAAAACACAGCTTGAGTCCAGCCTCAGGACCAAGTTTAGAAGGGAGTCCATGCATGACCCAGGAAAGAGATAAAGAAACTATTCAAGTGAAGCAACTTGCTGCCAACAGCTACCCGTCCAGTTGTTCAACTAACAGTTTTCAGCCAGATCAAGACTCTACTTCTGTGTGTCCAA
TTAACTGTTTGGGAGTGTGTACTGACAGGAGCAAAGCAAGTGCCCTCAGGTCCTACAAAAACCCAGATAGGAAGAGTTCAAATCCTGAAGGCAACATTTGGATAAAACTTCATTTAAATGAAGATGTTTATTTCCCAGGAATCTATTTTGGTTTCTCTGGTAATGTGGAGTAACGCTACAGCCAGCATTAAGACGTGGTATTCCAC
TGATGGCAGAAAGGCAACTCCATTGCATTTGGCAGCAGGATACAACAGAGTAAAAATTGTACAACTGTTACTGCACCATGGGGCTGATGTCCATGCTAAAGATAAAGGGGATCTGGTACCACTACACAATGCCTGCTCTTACGGTCATTATGAAGTAACTGAACTTCTGGTCAAGGACGGTGCCTGTGTGAATGCAATGGACCTGT
GGATCGAAGAACGCCAGGACGATCGAGAAGTAAAGATAGGAGGAGAAGAAGGAGGGATTCCCGGAGCTCAGAGAGAGAAGAAAGTCAAAGTAGAAACAAAGATAAATATAGAAGCCAAGAAAGTAAGAGTTCACACAGAAAAGAAAATTCTGAGGGTGAGAAAAGAACGTACTCTAAAAGTCGTGATCATAATAGCTCAAGTAATA
TCAACCTCCTGGGGGCCTGCACGCAGGATGGCTGACGCTGGGCAAACCCCTGGGGGAAGGTTGCTTCGGGCAAGTAGTCATGGCTGAAGCAGTGGGAATCGATAAAGACAAACCCAAGGAGGCGGTCACCGTGGCAGTGAAGATGTTGAAAGGTTTCGGCCGAGTCCAGCTCCTCCATGAACTCCAACACCCCGCTGGTGAGGATA
GACTTTATCCTATTCAGAGTACACTCCAAGAAGTTGTAAAACAATTAACCAAAGGTCATAAAAAGGGAACTAATGATTTATTATAGGTGTTAGGACAGAAGATAAAATATCTATTGGGCTTATCTATACAAAACTTCACTGATAACTTAGTTATGGTTTTAAACCTTCAGGGACCCTGTAGAGCTGAGACAAGTGATGGATGTTTA
CTGGAGAGTCTTCTGGGTGTATAAAAACCCCTAAGTCACCACTTGCCCCAGAGTTAATACAAGCCAAGGATTTGACGCTTGTATCTCAGCTTTCTTCAGTGATAAATAAAACTAGTTCTCCACAGCCTGTGAATCCCCCTAGACCTTGCAAGCATAGTGAGAGAAGAAGAAGATCCCAGCGCTTAGCCACCTTACCCATGCCTGAT
GATAACAATAGCAGAGGATGTATCAGGGATGCCGGCTCTCTGTTCTCCAACTTCCCAGGGAGGCGGTGGTTTTGACTACAGATTAGCAATGGCTATTCCAGATAAATGGATCCAAGTACTTAAGGAATTTAAAGATGAAGACTGGAATATGGGCAATATAGTGTATACTCTCACCAATCGACGCTACCTTGAAAAATGTGTGGCTT
GAAGCGCTTTAACCGTACCCTCTTTCCCAGCCAACTCTACTGCCATGGTGGACCTCACCAACTCACTTCGAGCATTTATGGATGTCAACGGAGGAATCGAGATAAATATGTTGGATGAGAAGCTGATCAAGTTTCTGGCCTTGCAGAGAGTACATCAGCTTTTCCCTTCCCGGGTCCAAGCTTCACCGGGCAATGTTGGGACACAT
TTGTGAAGATCATCCAGTTCATTGCTCAGAATAAAGACCCTAAAATGTCTCGAGTTGCACTGGAGTCTTTGTATAGGCTGTTGTGGGTTTATGTAATTAGGATAAAGTGTGAGAGCAATACTGTAACGCAAAGGCTTTGTACCCACTAATTACCTGTCTTTTATGTGTCAGTCAGAAACAGTTTTTTTTAAATAACTGGCATATTT
CCAGCGAGTTAGGTGCTTCCTATGAAAGCATGTGTGCTGGTTTGTCATGCACACAGCCCTGCAGGAGAGAGTATGGCAACACAGCCGCTCAGCATCCCAAGATAAAAAGGGAGTTTCTACTGCCATTTTGAGCTTGGGATGTACCTTTTTAGAAAGTGTTAATGTGTAGCCCTGGCTGGCCTCTGCCTCAGGGTATTATGAATAAA
AAAGCGAACAGTCATTAAAACTATGGAGGAATATAATAATGATAACACAGCTCCTGCTGAAGATGTTATAATTATGATCCAGGTTCCTCAGTCCAAATGGGATAAAGATGACTTTGAGTCTGAAGAAGAAGATGTTAAAACCACACAACCTATACAGAGTGTAGGGAAACCATCGAGTATTATAAAAAATGTCACTACTAAGCCAT
AACAGGTGCAGTGAGCTCAAGAAGCCATTCTTTTGCTGATCCCGCCAGTAACCTTGGTCTAGAAGACATCATCAGAAAGGCTCTCATGGGAAGTTTTGATGATAAAGTTGAAGATCATGGTGTTGTCATGTCCCATCCTGTGGGCATTATGCCTGGTAGTGCCAGCACCTCAGTGGTGACGAGCAGCGAGGCACGGAGAGATGAAG
ATAATAAATTAATATAATAATTATTATATCATTAGTATTATTACATAGTATTAATAGGTTAAATAAATATGAAAATAAATGCATAAACTAATATCTTGAAGATAAAGAAATTTCCATTTGAGAGGACAGGCTTTGGATTCCCACAGACACACGTTTTGGATCCAGAAAATTCCATCAATTTCCGTGAGTTTCAGACTTTTATTTGT
TGGAGCCACCAAGAGTGCCTTCATATGTAACCCCACCTCCAGCGTGGGCTGGCTATGGTCACAGGAAGAAGTGTGCACCCAGAACTGGAGGAGTCTTCTGGATAAACAGACAGCATCTGCGAGGAGGGCCCTGTGTGAGGAACGATTGGTGTTGCTGCTGGTGGTTGGGAGTAGTTGTGGAAAGCAGGCCTCTGTACTTAGACCCT
TCCTTGTGGCTTTTGTGAGAGTGATCTTTTTTTCACTTGGAGTCACAGTCCTGACTTAGAGCAGCACTGGGTTTTCTTACCTTTATTTTCTGCCTTTGTTGATAAAAGGATTGTATTAGTCAGGGTTCTCTAGAGTCACTACAAGGATCAATTATGATAGATGAGTTTTAAGAAACTATACAGGGATGGAGAGGTGATTCAGTGGT
GAGGACTAATTTTGATTATTTGGCCTATAAATTTTGTCATTTTTATTTACTAAATGATTGTTACCATGCTTATAAAGGTTTGCATCTATTATACTACATGGATAAAGAGGAACCCAGTGAAGACTTTATTTCTTATTAACTTTTATATTTATTTAAATCTTTACCCATTTTAACCTTTATATTAAAATAGCTAGTTCCTTTATGTA
ATTGGAGGCAAGGCTGGTGTCTTTGTATTTTGATACCAAGAGGTACCAGGAAGCATTGCATTTGGGTTCTCAGCTGCTTCGGGAGTTGAAAAAGATGGATGATAAAGCCCTTTTGGTGGAAGTACAGCTTTTAGAAAGCAAAACTTACCATGCTCTGAGTAATCTGCCGAAAGCCCGAGCTGCCTTAACCTCTGCTCGAACCACAG
ACAGATGCAAAGACCAAACACAAAGTGTCTGCATGACCTTCCCCCTCTGGAATTTGTCTAGAATTATTTTCTTCTTGCTTTTTGACATGTCGTGATATGTGATAAACTCATATTCCCTGGCTTTTTTGGAAACCTCTCTCCAATCTTTACCTTTGCCTCTACTAGATGATCTTGCATCTGTCTTTGTGGGACTCTTTTTATGAGGA
TGGAGCCGGCGGACAAGTCGGACACGACAGAGTCGAAATCTGAGTCGGGATCGGATTCCAGATCAGAGGAAGACAAGGAGAGTCCGGCCTCGATTAAGGAGATAAAGGCGGAGACACCCCAACCGAAGGACCGCCCTGGCGTGCAGGTTAAGCTCTCATGGTCACAGAAGATAAAGAGCTGGACAGCAAAAAAGAAAAGAGAACTG
TCGACCTATTCCCTCCCACCTTACTTCAGCAGTTGCAGAGAGTATCTTGGCTTCAGCCTGTGAAAGCGAGAGTAGAAATGCTGCCAAGAGGATGCGTCTGGATAAAGCACAGTCTCCAGCACACAGCTACTCCAGCTATGACTCTGGCAAAAATGAGAGTGTTGATCGAGGTGCAGAGGATCTGTCACTCAACAGGGGAGATGAAG
AGAAATTGAAGACACAAATGCTGGATCAGGAAGAGGGGAGACAGTGCCTATTGATGAGCAGTTTGACAAAGAGAAAGCTAATTTGGAAGCCTTCACAGCGGATAAAGATATTGCTATTACCAGTGATAAACCAGCTGCTGCAGTCGGAATGGCTGGTAGTTTTACCGATGCTGAAAGAAGAAAGTGTGAAGAAGAACTTGCTAAAT
AGACCTTGTCTTAAAAATATATATGTATATGTGTATATACACATACATACATACATACATACATACATACATACATACATACATACATACATGGGCTGGGGATAAAGAGAAGGCTCAGTAATTAGAGCACTGGGCCTTCCAGGGTACCCAAGTTCAGTTTTCAGTATCTATATGATGGCTTACAACTATCTATAACTCAGTTCCTA
CTGCTTACGGACAGAACCAGAAATGAGGGTAAATATTTTCTTATTAATCTTTGAAAGCAATAGCATTAAATCCAATGGAGTTGCTAAAGAGTGTCACAGTGATAAACATGCTCTCTTGAAATTAAGCTTCAGACAACAATGTACATACAGGTGAGTATGCTGTAGCAGTCATTAATCTTAGGGGCCTTCTGAGAGTCCTGCCTTTT
GTCTGCAAATCCATATTGGTAAGAAACATCTAGCGAAATATTTTACATCTCTGTATGTATTTTCATTGTGTTCTCGCTTAAGGACCTCTAGTTAAAAATTGATAAATTTGTGTGTTTTATATTTTATACTATTTCCCATAGTAAAATTATTTATTTTCTTTGTTTTTGCATTTGCGTGTAGTTTTGCCATTTGAATTCATATGCGT
TAAGACTAGGAGGAACAGGAAGAGGAGCATAAAATATGACTCTTTACTGGAGCAGGGCCTTGTGGAAGCAGCTTTAGTGTCCAAGATCTCAAGTCCTGCAGATAAAAAGGTTCCAGTTAAGAAGGAGTCCTGTCCAAATACTGGCAGAGACAGAGACCTCTTGTTAAAATACAACGTTGGTGATTTGGTGTGGTCCAAAGTGTCAG
TTTGGCCTGGGAAGCTTTTTGCTGGTGTAAATGATGAACTCACTTTTTTCCCCGTCATATCGACAGTGCTGATGTTTTAAAACATTTGCCAGTTTGTCCTGATAAACACCAGCCTTCGAGGACCCTGGTCTTCTTTGTTCCTGGTCGAGGATATAGGTGGTGATGGACGCTTTTGTTTTGTAGGTTGACCTGACCAAGCAGGACAG
GCTGCCTCAGGTGACCAGATTGACCCAAAAGTTGCATTTCCTCGTCGAGCGCAACCTAAGAGGCTTCGGTTTCGTCACCTTCGCAGACCCAGCAAGTGTAGATAAAGTATTAGGTCAGCCCCACCATGAGTTAGATTCCAAGACGATAGCCTTAGAGACTATTTTAGCAAATTTGGAGAAATTAGAGAATGTATGGTCATGAGAGA
GTCTTTAAAATCAGTCATTCTATCCTTGTGTTCACTGTGAGCTATTAAATTTCATTTTGACATTGACCTGCTGAGAACAAAGGACATTTTTAAATAACTCGATAAAATCTCATTCCCCTGAAACTGTCTCCAAGGACTTTGTCTCCAACTCCATCTGCAGAGGCAAAAGTAGACAATGAAATCCTGGATTACAAGGATTTAGCAGC
TACCGCTTCTCCATATACAACTTGAATGATGGAGCAACTATCCGATGAAGAGATTGACCATGGTGCTGAAGAAGACAGCGACAAGGAAGATCAGGACCTGGATAAAATGTTTGGGGCCTGGCTTGGAGAACTGGACAGGCTTACTCAGCTCTGCGGCCGCCCCGCCCAGTCCCCGCCGACGCCCGCTCTGTGGGTCGGTCAGTCAG
CAGAAGAGACGCCTTTGCCATGTAAACTTTCACTTTTCTCAGTTCTTCAGCGAACCTCCAGACCAGTTTTCTCAGGATCTTGGGCCTGACTTCGGTCGGCGATAAAAGCAGGAAGGCTGGCGACCATATTTAAGATGTCCAATAAACGTCCCAACACGACAGATGGGAGAACAGATTTAGCTAATGGAAGTCTGTCCAGCAGCCCA
GGAGTAATCTCGACCACCTTGGCGAGGGGTTAGCAGACAGCAAGAGGCAGTATGAGGCCCGGATTCACGCTCTGGAGAAGGAACTAGGTCGACACATGTGGATAAACCAGGAGCTGAAGCAGAAGCTCAGTGCAGGAAGCACTGCAGGCCAGAGCCGGGGTGGTGACACTCCGAGAGGAGCAACACCAGCAACAGATTGCCTTCTC
GCCCGGCTTGGCTTTCACCAGTTTTCCTACATTGTATTCAGTTGCTCACTGGATACTTTTAGCCTTTGTTGGTTTGTAATCTGGCTTTGGTGGCATACAGGATAAAGGATTCTACCTAGATATTACTCTACAAATGAGAGAAAACATCAAACTGACAAGCTCTTTTATCAGGGACCAGTACTCCAGCTGTTTGCTGAACCCACTTT
CAAGCTGATTAAAGACTGGAAAGACATAGTGAACCAGGTTGGAGATAATAGATGCCTTCTTCAGTCCTTAAAAGATTCTCCATATTACAAAGGATTTGAAGATAAAGTATCAATTTGGGAAAGAAAACTTGCACAGTTAGATGAGTACCTGCAGAATTTGAACCATATCCAGAGAAAATGGGTATATTTGGAGCCCATTTTTGGGC
AGGTGATCAAAATGCTGGGAAATGGACGGTTGGAAGCAATGTGCTTTGACGGTGTGAGGAGGCTGTGCCATATAAGAGGGAAGCTGAGAAAAAAGGTTTGGATAAATACCTCGGACATTATATTGATTGGTCTACGAGACTATCAAGATAACAAAGCTGATGTAATCTTAAAGTATAATGCAGATGAAGCAAGAAGTCTGAAGGCC
GCTGGGTGAGAACCTGACAGATGAGGAACTGCAGGTGGCAATGAGGGCCCTGGGCTTTGAGCCCAAGAAAGAAGAAATTAAGAAAATGATAAGTGAAATTGATAAAGAAGGAACAGGAAAAATGAACTTCAGTGACTTTTTGACAGTGATGACTCAGAAAATGGCCTCTAATTTTAAGAAGACAACCATGGCATCCAGTGCCCAGA
GCTGCCTGCCAGGCCGGCGGAGCCGGACATGGAGCCACTGTGAATCGGCGGCACCGCAGGAGGTGCTGGACTGGTCCAGTTTGTACTGTCAATAGTTTTAGATAAAGTATTTATCTTTTTTTTTTTTTAAAGTATAAGCAATTCTGACTTACTTTATTCCATCAAAGTCGTCCAAGGCAACCTCTTGAGACGTCTAAGTGTCTGTG
GCATTTGGAAGAAGCACAAGTATTCTGGGCAAAAAAGGAGCAGAGTCTTGCTCTGAGTATTCTCAAGCAGATGATCAAGAAGTTGGACTCCAGCTTTAAAGATAAAGAGGTCAGTCACAGACAGAGAGCGCTCTGAAGCATACTGGAAGTGGCAGAAGCACTCCCAGCTTCTGAAAGACAGCGACTTCAGCTTTCAGGAGCCTCTC
GAAGAACGGAAGATACGACATGGGAATCCTAGACGTTCGGCAAGGACTGATAGGAGTGGGCTTGATTAATGTAGAGGATCGCTCAGGAATTCTTACTCTTGATAAAGTATGGAAGAAATGCTTTAGAAATTGTTATGAAATCCATTGTAAACTTGGATTCTCCTATGGTATCACCACCTCCAGACTACCCTGGAGAATTCTTTAAA
GAGAGATCGGCATGTCCTGGTGAACACCTCCCTTGGGTGGCCCAACGGACTGGCCCTGGACCTGCAGGAGGGCAAGCTGTACTGGGGGGATGCCAAAACTGATAAAATCGAGGGGCTGAGGAAGTGCTGCTGCTGGCTCGGAGGACAGACCTGAGGAGGATCTCTCTGGACACCCCTGACTTCACAGACATAGTGCTGCAGGTGGG
CAAGTATGACGTTGGATCAGCTGCCTACGACACAAGTGACAAGTGCCGTACCCCAGCCTGGACAGACAGGGTGCTGTGGTGGAGGAAGAAGCATCCATATGATAAAACAGGTGGTGAACTCAACCTTCTAGACAGCGATCTAGACGGCGATCCCCAAATCAGACACACCTGGTCTCCAGGCACTCTGAAATACTACGGCCGTGCAG
GGTAATTCTGACCCCGGGTCCCTTGGGAAGATCAGTGTTAGAACAGAACTTGCAAAGCAGGGGAGCTCTCAAGCGGCATCAACGTCATTGCCTCTCTGCAGATAAAATGTTACAGTATAATATACACGTGTGTGCACACACACACACACACACACACAATCATCAGAGAGTCACAGCTCCACACCTGCCACGGGATGTCGTGTGCT
CATTTCTGTTGCAATGGACAAGTTCGGGTTTAGTTGGCCCCATGCTGATTGACTTTAATATTGCTGTGGATCTGGAGCTTTTGGCAAAGAAGAACCCAGAGATAAAGACGGGCGGCCGTTACTCCCCCAAGGACTGTGTCTCTCCTCACAAGGTGGCCATCATCATCCCATTCCGTAACCGGCAGGAGCATCTCAAATACTGGCTG
GAAATTAATTTGAACCTGAGTATTTGGCACATGATGGCTTAATAAATTTTAACTTTCAATAATCTGAAATGTTTCCTTTTCCTAGTTCATGCTCGTGTTAGATAAATAGGATTTTTTGAAATTTTGAAAAAAGGATATTTCATCTTACACATTTAAGGCTTTACATGCGAATCTAGCACTTAAAACGTGCTGGTCTATAGGCCTTT
TCTTAGAATTTTTAAAAACTTAAATAGTAAGACTAAAAAAAGCAAAGCCAAGGGAGCAACATTTTTGTACTCAAATTGCACAAATTTCTCTGTAGATTCTGATAAAGTTTCTGGTGTCTTAAGAATCACTATAAACAAACTAGGAAGAATCAGACTGTAAGAGACTGGTTATGCACAAAGCAAAGTGAAGCACAACAGGATTTTCT
CCATACAGGAGAACGACCATTTATCTGTGAATTATGTGGAAACTCATACACAGACATTAAAAACTTAAAGAAGCATAAAACAAAGGTCCATTCTGGTACTGATAAAAATCCAGATTGCAGTGTAGATGACCATGCTGTAAGCGAACAAGACTCCGTACAGAGAAGTCCCTTGTCAGAAACACTAGATGTGAAGCCTTCTGATATGA
GAGGCAGGAAAATCAGGAGCCTCGGCTACCCTGGAGACCTGAGGGTACTGGATAACGGACTGACCTGTGTAAGAGGAAAGTTCAGTCCTGTGGCTTAGCTGATAAAGACGCTTACCTGAGTTCAATCCCGGGCACTCACACAGTGGAAAGAAAGAACCAGATCCTGAAAGTTCTCCTGTGCCCCTCCATGTGTTACTCCACAAAAA
TACACCTGGATCCGAACATAGGTCTTCTTTTGCCAAAAGTGTTGTCTCTCATTCTCTGACTACTTTAGGAGTAGAAGTGTCTAAGCCACCACCACAGCATGATAAAATAGAAGCCTCAGAGCCGTCTTTTCCTCTCCACGAATCTATCCTAAAAGTGGTGGAAGAGGAGTGGCAGCAAATTGATAGGCAGCTGCCCTCGGTGGCGT
AAGACTCTTCATAAAATGACCATTCTAAGATGAGGATTGTAAGTTAAGGATTTAGAAATGACTTAAGCATAGACATTTTATGCTATATTGAGCGTACTTTGATAAAAAGAAAATAGCTGTCTTGAGGAAAGGGTGGGAAAGGAGATAGAGGTGTCTTAGAAACTGGCATGTTTTCTATGCAAAGACTTCGATAGTAAGACTGTCAA
GCATCATATCAGAGATTGTTTACCAGAGCTGAAAACAAGAATAAATGTCTTAGCTGCTCAGTATCAGTCTCTTCTAAATAGCTATGGTGAACCGGTGGATGATAAAAGTGCTACTTTACTCCAGCTTATTACCAAATTTGCCACAGAGTATTGTAACACGATTGAAGGAACCGCAAAGTACATTGAAACTTCTGAGCGAAGCCAAC
TGGCTGCTGCAGCAGGGATCAGATCTGAGTGAGCAGAAGAAAAGGGCGTTCTACCGATGGTATCAACTTGAGAAGACAAACCCTGGAGGGACAGCAGTGTGATAAAAGAGGAAATCAAAGCCTTTCTTGCCAATCGGAGGATTTCCCAAGCAGTTGTTGCACAGGTAACAGTTTGCTGGAAACCATGTCTCACTACACAGATGAAC
CTGTGAGACTTTTGTAACTTTGTTAAATACTAAACGAACAAATAATAATGAAGTGATTTTTCCCTTAAAAAAAAAAAAGCTGGGAAGGCAATCTTAGGATGATAAATGAACCTGAAAGGGAAGAGAGAAAAATATATAAAAACAAAGCAACATTTCCTACACATTTTTTTTCATCCATTTGTTTGCAGTTGGACCGCTCTTCAGTT
ACTTTATTCCTAAACCAATAACCTAAGCATGTGATGGTATCATTTGGTTGAACATATATACTCAGATACTTAAAACATCTTGTTGCACTTTCCCCTGTTGGATAAAAAGGCTGATGATAATTCTCCATTTCTTTATGTGTCTTAATGCTTAAAGCCATCTGGTTGCCTGTGAACCATTTTAGGTACCATTATGGACTAGGCTATTT
CTCTGGGACCCACAGTGAAGGAGAGAGCCAATTCTATAAGTTGTCCTCTGGTTTACACCTGCATACCAAGATACACGTTTGTGCACACACATCTAATAGAGATAAAATGTAAAGTAGAAAAAAAATCATTTTTGTGCTTTGTAACTTCTAAGTTGCACACAGAAAAAAATAAACATATGTTCTTTGGAAATTTGCCCCCGTGTGCA
TAGTCTTATTAGGCGAGTAGCTTGCATTGCCATGGAGAAGACCAAACAAGAGCAGCAGGCCAGCTGTACTTGGTTTGGCAAGAAAAAGAAGCAGTACAAAGATAAATATTTGGCAAAGCACAACGCAGATCTATGTAAGAGCACAATTTGAATATGATCCAGCCAAGGATGACCTCATCCCCTGCAAAGAAGCTGGCATCCGGTTC
TGCCCTTGGCTCCTGTGGACCTCAGAGACTGTCCAGTTGCAGCTTCCGCCTTTCGGTCATACTGTGTTTATACGGTAACATTAGCTGATTCCACTGTGTAGATAAATGGTATCTTTTTTAATTTGTAAAAGTCTATTTTTATTTGGCCCTTTGGAAGGTGGACGTTCTTGTGGTCACTCTTAAGTCAGAATAAAAATGTCTGCACC
CATTGAGTTTGATTCAACAGGCAATCGAGATTATGCCAAAGATGACCCACTGGAGTTTAAGTCCCACCAGTGGTTTGGAGCCTCTGTGAGGTCAAAGCAGGATAAAATCTTGGTAAGTCTTTAGGAACTACCTCAGCTGAGGGGGGCCGGTTTATGTGGAGCACAGGAAGTCTTGTATGTTCAAATTGGTAGTGAAATTTGGTCTG
CTATTCATTAGAATTTACTATCCCTGAATGGGAAACTGCTCAGGTCGTTCTGGTGTGGCCCTGCTGCCTTCTGAGGGAGTGGTGAATTGGCAATTACTCTGATAAATGTGGCTGCTGGAGACCCATCTCTGTACATTCAACAAACATTAATCAAGAGTCTACAATGGGCCAGTCCCTACCAAAACCTGAGCCCTTGAGACGTATAC
CCAAGCCCAGTTTCCTATTCCCCTCCCGAGCTGGGCAGTTAGCCAGTCGGCCCCAACTCTCGGAACCATGTTTGCAGACTTAGACTATGACATCGAAGAGGATAAATTGGGAATCCCCACTGTGCCTGGGAAGGTCACCCTACAGAAGGATGCCCAGAACCTGATTGGGATCAGCATCGGAGGAGGGGCCCAATACTGTCCTTGTC
CTCTTTTCAAAGTACAAGTGTTAGAAACTATGTTCGCAGCCTGGCACTTTTGAAACCCATATAGTTTTCTAAATAACCAACTGAAAGCATATTTTAAGCAGATAAATTATTAAGATACAGTGTTCTCTAATGAGATTATAATTTTTATCTTGTATTTTTAATTTTTTCCTAACTTTTTTAAATTGATCATCCTCAAAAATTTGATT
GTCCATTTATTTATATAAGGAATTAAGCTCACTTTCCTACCAACCATATTTGGTTAAAAACTAATGAAGGTGAAGCATGAGTTTAAAACCCAGCTTCAGTGATAAACACTATTGGCTCCATCTAGTAGCTAAGATGTTTCAGTGTGTGTGTAACTGGCAGAATTTGTAAAAACACACCAATGTAAATTAGAGCCAGGACACTTGGA
CATAGATTCATTGGGCCCTCTGGAAGATGCCAGGGCAGAGATGTACCAAGGCAGGGATGAAGAAGAGGTAAAAATCCACAACAATCCACCTAGTTCAATGGATAAAGTATGCTCACATATTCTCTCAAAAGAAATGTTAGCATGGTGAGCTTATGCTGTCCTGCACCCGAGCAAAGCAAGGATAACAACCATAAAAAACAATGCTT
CACTGTCATTAGATGACGATAATGAACGACTGTCCAAAGTTGAAAAGGCCAGGCAGCTGCGGGAGCAGGTCAACGACCTCTTCAGTCGGAAGTTTGGAAAGATAAACTCATCACCCAACGTTAATACTACTGCATCAGGTGTGGAAGACCTGAACATCATCCAGGTGACAATTCCAGACCTGAGATGTTCGAGACGGCCATCAAAG
GCAAAAGAACAAAGAAAAAGAAGAGGAAGGATTTGAACAGGGGCCAGATCATTGGTGAAGGGCGCTCTGGCTTCCTGTGGCCTGGTTTGAACGTTCCTCTGATAAAAAGTGGGGTCGTCCAGAACATCGGCCAGAGAAGCAAAGAGGAGCAGCAGAAGGTGGAGGCCACCATGGTCGAGCAGCGAGAGGAGTGGGACCGGAAGAGG
CACAAGAAATCGATGGTGTCCGTGTGGCAATCATAAGGAAGGAGTCAAGAGGGGGTTCTGGAAAATCCTCATACTTTTTTTTACAAAGCACTTTTGCAAAGATAAAACTTAAATTTAATTTACCTCTATATAAATTCTACATATACAGTATGTATTTTGTGGGCTTAATTGAAATATTATTTTAAATCCAGGGGGGAGATTTGTTT
TTCCTTTCGTTATCCCAAAACAGGCACAGCAAACCCAAAGGTCACTTTCAAGATGTCGGAGATTGTTGTTGATGCTGCAGGAGGGGTTATAGATGTCATAGATAAAGAACTGGTTCAACCTTTCGAGATTCTGTTTGAGGGAGTTGAATATATTGCCAGAGCCGGATGGACTCCAGAGGGAAAACAGGCCTGGTCCATCCTACTAG
ATTCTCACACTAAACAAGGACTGCTCCTAATGTTGAGAGTGGCTAATGTCTGTCCAGGCTGCTGTCCCCAGGAAGAATCCAAATGGTCATTTACTGCTTAGATAAACCATGCTGACTCAGCCCTTCCTTTGAAAACCTCCAAACCGGTTAGGTAAGAAGCCAAGGAAGCCTCGGTCCCAGGAAGCCCCACCCTTTGAGGCTGCTGG
CCCCACCTCCCCTACGGCACAAACAGAAATCGAGGTGTGTGACGCATTCCCAGACCATCCTGCAAACTCAACACCAGCGACTTCTCTGTGACTGGGTCCAGATAAAGGTCCTTTCAAGACTGACTTCAGTGGATCTACTCCACCAGGTCTTCCCGACCTTACTACATCACTGCCAAGTGCTATTGGCGAGACTGCCTGCACCAGCA
GGAAAGTGTCTCTCTTAAACATTCCTTGTCCCTTTTGGACTTGGAGCAAAAACTAAAAGAAATCAGAATTCTTGTTGAGCAACATCAGTCTTCTTGGAATGATAAAGATGTGTCCAGGTCTTCACTGTGCCAGTACATGATGCCAGATGAGGAGACACCATTGGCAGCTCAGGCCTCACAGAGTTGGTCACTGTCATTAAACAAGC
TGATCCTGTGATGTGCTGGACAGTCTGTGTCTGTGGTGTTGCCATTTCCAGCCGCCATGACCTTTCTCCTAGGCTGGTGTCTTGGGCTTCCTATTGATTCGATAAACCGCGATGAATGAGCAGAAGCATCTGGGTAGGGAAGCGTTGACTTCACTTGTATTCCTACATTACAGTCTATCATCGAAGGCAGTCAGGCAGGCACCTGG
CGCGGGTGAGAAGCCTGCGACACCTGTGGCAAAGCTTCTGGCCAGAGCTATCAGCTCACCCAGCACCAGAGGGTGCACTACCACGAGTAGCGCTCACCTCGATAAACTTTGGGTAAACCTGCTCCTACCGAGTGAGATGGGTATGCTTTCTAGGGACACGGCAGGGCATGTCCTGTGTCCAGGTGTAATGGCCAAAGAAATTCCAT
GTACCGGAAACAGATGTTACAGTTAATGGTCGCTAAGAAAGCCGTGGATGCCGAACCAGTTCTGAAAGCTCACCAGTCTCACTCTGCAGTAAGAAACACTGATAAATAAATTGAGATTGAAAGTCAGATCGATAGAATCTGTGAAATGGGAGCAGTGATGCGGAGAGCTGTTCAGGTGGACGATAACCAATTCTGTAAGGTTCAGG
TGAAAACCCACTGAAAGCTTTGGTATTTGACTCCACCTTTGACCAGTACAGAGGGGTGATAGCCAATATAGCACTGTTTGATGGAGTGGTTTCCAAGGGAGATAAAATTGTATCTGCACATACTAAAAAAGCATATGAAGTCAATGAAGTAGGCATTTTGAATCCTAATGAACAGCCAACTCATAAATTGTATGCAGGACAGGTGG
TAGTTCACTGTGCCTTGTCCTTAGGACTCTTAACCACTTTCTAGGGAGCAGTTATGGCCTGAGATGGACAGTCATGGCCTGAGAATGAAGACACTACTTTGATAAAGAAAAAGGCCTCATTTGCCTATCAGAGTGAGAAAGGTTTTTTTCTGGTGCCTTTTGAAAATATACAGAGCCACTTGGTTCTTCTGCTGAAAATGTAATTT
TCGTCCTGGAACTTGCTATGTAGACCAGGCTGGCCTCAGCCTCCTGAGTGCTGGGATTAAAGGTGTGTGCCACTATGTCTGGCTTTGGTCCATTTTTTTTGATAAAGAGCTTGGTAGAAGGAGAGAAAGGATGCAGATTTGGGGCCATCTCTATCTGGGAGGGGGAGGATGTGGTTTGCAGAGCGGAAGTGGAGTCTCAGAATGCA
AAGAGCTGAATAAAGTCAAAGCATCTAACATCTTAACAGAATGGAAACTGAAAGATTCAGAGAAGAAGAACTTGGAACTGTTGTCCGAAATCGAGCAGCTGATAAAGGACACTGAAGAGCTTAGATCTGAAAAGGGTATAGAGCACCAAGACTCACAGCATTCTTTCTTGGCATTTTTGAATACGCCTACCGATGCTCTGGACCAA
AAATGGTTGTTTGCTTTCTTTTCTCATTCTTCCAGCAGGTGGCAACATGAGAACTGAAGAAAGGGTGGAGGGAAGGCAGTTAATCTGCCTTCACCTAATAGATAAACACAAAGCTCTTATTCTGGTGGTAGAGTAGCTTGTAGAGGTCTTTTAAAGAGCAACAAAGCTTTCTCATTTGAAAGATTCACTTCAGCTGGGCGTGGTGG
TACTGAAGTTGTATTCATCTTCAGCTTGACTGCTCCCTAACTCTGTACCTGTCATTTCTCCTTACCTCATATTGTAAAATAGGTACAAAATGAACAGAAGGATAAACTGAGCACCAATACATTTGGACCAGTGGATTTTGTATGGTGTATTCAGAAGTGCCAAATTTCAGTGAGCCAAACCCAGATTATAGAGGACAGCAGAATAG
TAAGGATCTCATGGACTCAAACGGCATTAGAATTCTTGTGGACTTGCTAACTCTTGCACATCTCCATGTGAGCCGAGCGACAGTCCCCTTGCAGTGCACTGATAAACTCGAGCGGGATAGGCTGATCCTCTTCCTCAACAAGCTGATCCTTAATAATCTCTTTTTAAATCTAGGTATGAGTTTTTCAATGAGCTCTACCATCGCTT
ACCAGAAATGAGTAAAACAGAGAAGAAGACGGTACAGTTCAATGATGATGTTCAGATAGAGACAATAGAACCAGAACCAGAACCAGCCTTTATTGATGAGGATAAAATGGACCAGTTGTTACAGATGTTGCAAAGTACAGATCCTAGTGATAATCAGCCAGACTTGCCAGAGCTGCTTCATCTTGAAGGAATGTGTCACCAGATGG
TCACAGGAGGAACATGCTAAAAGGCCAACATGAGAAAGAAGCTGGAGATCGGAAACGCAAGCAGGAGGAACAAATGGAAACTGAGCGGGTTATTGATGAAGATAAAAGTAAAAAAAAGGGACCAGAGGAGAAACAACCTAAAAAGCAGCTTAAAAAAGAGGAAGAAGGCCAAAAGGAAGAAGAGAAGCCAAGAAAAGAACCAGATA
GATCATTTTCTGTGGCTCTGCTGATACTCTCTGTGTGAGCTCAGCCCTAACCCTAACCCTAACCCTAACCCTGATCCTCAGACTAATAGGATCAATTAGAGATAAATCATGAGAAGAATTACTATGTTTTCAGGCTGTGAAAGCACCCAAAGTGGGAGCTTTCAGGCTTTCCCTGTTACTAGAGTTTTAGATTCAGTTCAAATTTT
CCTAGAATGTTTGTGAGAGGTGACAAAACCCCAATTAGTATTATTAGCTTTGAATTAAAATTTCCAATTTATTTACTCTGACTGTAATCAATAGAATAGGGATAAACCTAACGTTCCTTAGATGCACTTACTTCTGATTAGCAGTGTCGTCCACGGATACAGTGAAAAGCATTTGCCATTCACATGAATCACTGAAGGAAGCACTG
AAAACCTTAATTGTTTGGGGGGAAATAAAAAGAACTGTCTGGGGAAAAAACTACTCTGATTCCTTATGCTGGTACTACTATCTGTTGTCTAAATGCTACAGATAAAGATGATTTAGGGGAAAAAATCATTGTCATATAGAAACAGACGTGCCCAAAATAAGAATTTTTCTCTGCATTACGTTTTTTCACTGTTAACGTTGATGCTA
TCTTGAAAGTCTGCTGCGTCCATATCTTGATTGCTTTGGGGGCAGTTCACACGAGGATAGAAAAATGTGGCTTTTCTGAAATGAAATGTTTCGTAGCTAGGATAAAACAATTTTTACAAGGAGAATATTCTTGGAAAGAATTTAACACCCAATAAGAGGACAATGGAATGAAAGAAATCTCCAGGCTGGGAATGCAGTGCCCCTCT
TAGTCAAGACAGATTAGTGGTTTTTGTTTTTTTTGTTTTCCAGTTGTGATTTACAGTTTGTAAGCATTCCTTTGTATACATTTCCTAATTTCATGAACAGGATAAAATAGTAAGCAGGCCTTGGTTGGCTAGTGGGAGTTTTTAAACCAATGACGAGTATGTCTTGAAGCCTTGCTACAGCCCTGTGGCCTATGATTTCTAAGACT
TAATCTGGATAAGAGAATGGTTTTTCTTGCTTTCCCATGAAGTTTTGAACCCAATGTATTGCTTATTTGAGTATGCAGGCAAGAATAACTATTGTTTACAGATAAATCCAGCATCAACTATAAATCCTGACCATCTTTCATACTTCTGTTTTATTGGTCGCTTTATTGCAATGATTATGGCATTAAAACCATATGACTTGAGGAGG
CTCAAGTCAGAGTGCCACAGAGGTCCGTCTGAATCGAGCTCTTGAAGAAGCAGAAAAGTATAAAGTGGAGCTGAGTAAACTCAGGCAAACTAACAAGGAGGATAAAATTCAGGACTTAAAGTCCAAGGTGAAAAATTTGGAAGAAGACTGTGTGCGACAACAGCGAACAGTTACATCCCAGCAATCCCAAATAGAAAAATATAAGA
ACAGGAGCCTGAATCTGAACCTGTCATTCAGGTCACTGTCGGGTCAGCAAAATATGAGAGCGCCTACCGGGCTGTGGTGTGGAAGATAGACCGGCTTCCGGATAAAAACTCAAGTCCTGATCAGCCCCATTGTCTGTCATACAAACTAGAACTTGGGTCAGACCAGGAAGTTCCCTCAGATTGGTATCCATTTGCTACTGTCCAGT
TCAACCATCCAAATGTAATTAAATACTATGCATCATTCATTGAGGATAATGAGCTGAACATAGTTTTGGAGTTAGCAGATGCTGGTGACCTCTCCAGAATGATAAAGATATTTGATTTAATGGATGCCAAAGCACGTGCTGATTGTATCAAAGAAATAGACCTCCTTAAGAAGGCATTACGGCCAGATATGGGCTATAATACTTTA
CCAGCATTGGTCTCTAAGTATATACCACCATACCCAGCTCATTTTCTATGATTTGGGGGTGGGGGTTGTTATGCACATTAGTTATTTTTTCTGTTTCTATGATAAATAACCGTGCTCAAAAGTGACTTATGGAAGAAAGAAAGTATTTTGGTTTATGGTTCCAGGGAAATGAGGGCTCCATCATGGTGGGGAGGTGTGGCAGCAAG
ACTTGATCATCTTTTTGATTGCTTTAAGGCCAGTTGGACAAATGCAAGTAAAAAGCAACGTGAAAAGCTCCTTGAGCTGATTCGTCGTCTTGCAGAAGATGATAAAGATGGTGTGATGGCACATAAAGTATTGAACCTTCTGTGGAATCTAGCTCACAGTGATGATGTGCCTGTAGATATCATGGATTTGGCTCTCAGTGCTCACA
GGTTACAATGAAGGACTACTCCAGATTGGGAGTCCATGACATGAACGACCGCAAACGTCTCTTTCAGCTTATCAAAATCATTAAGATTATGCAGGAGGAAGATAAAGCCCTCGGTATCCCAGAGCATCCTCTTCAGGCAAGCAGCCTGTACACCAAGCCTCGGGAATTCAGATCTGGGCCCCGAAGACAACTGCATTTTGATTCTC
GTTATCTTTCTCAGTGAGATTATTTGGGAAAAATTTCGTCCAAATACTGGATGCTTTGAGCCATTTGTCTTATATTTCCCTGACTATAGCATAGGTTCTGGATAAAGCTGAGTATCTAAGAGACATGGAAGCAAATCTTTTGCCTGGGCTCCTTAGGCTGCAAGAATTGCTGCCGCATGCCTTTGTGAATTGTGTTGAATGTTTTA
ACGAAAAGATTTTTGTTTAGTGAGAGAAAACAGCAAAGAGACATTTTCTGGAAAGGAGAAAAATAGAGACCTAACTTATCATGAACGTGAAAAACGGTTGGATAAACCCCATAAAGGTTTGGATTCAAGGTTGAAAAGCAGTTTTTTTGATAAAGCAGTTTGAACAGAAAAGTGATGCAGTTTTTGATGAAATTGTAGAAAACTAA
GGGTTCACCATCCGTGCTATCCGCGTGTACGTGGGGGACAGTGACATCTACACAGTGCACCATATCGTCTGGTTGGCAGTTTTTCAGAGCACTTGGATCAGATAAATGGGCGAAGCGAGTGTGTGGACAGTACAGATAATTCCTCAAAGCCATCCAGTGAACCCACTTCTCACGTGGCTCGACAGCGCTTAGAAAGCACAGAGAAA
CGAAGGTATTCAATATGGTGAAGCCTTTGTTCATCACAGTAGTCTACAAATGCGTAAAATAATACATACTGGAGAGAAACGCTACAAATGCAATCAATGTGATAAAGCCTATTCACGACACAGCATTCTACAAATACATAAAAGAACACATAGTGGAGAGAAACCCTATGAATGTAATCAATGTGGTAAAGCCTTTACACAACACA
AAGCCCAGGGTTCATTGACTAAAAGCCATTCTGCTCAGCAGCCAGTCCTGGTCAGCCAAGCTCTGGATATCCACAAAAGGATGCAGCCTTTGCACATTCAGATAAAAAGTCCTCAGGAAAGTACTGGAGATCCAGGAAATAGTTCATCCGTATCTGATGGGAAAGGAAGTTCTGAAAGAGGCAGCCCCATCGAAAAGTACATGAGA
TGCTTTACTAGAAAAGTTTTCCGAAACAACAGGATGCAGAAGAGGACAGTCTTTAGAGAGAAACTGGAAGTTAATCCGTGATGAAGGCCTCATGGTGATGGATAAAGCCAAGGGTCTCTTCCTGCCTGAGGACGAAAACCTTCGGGAGAAGGGCGACTGGAGCCAGTTCACACTGTGGCAGCAAGGCATATAAGTGGTATGAACTT
TATTGCAGGAAGCGGGTGTCTCTGTTCCCAAAGGCTTCGTGGCAAAGTCATCCGATGAAGCTTACGCAATTGCCAAAAAATTAGGATCAAAGGATGTTGTGATAAAGGCACAGGTTTTGGCTGGCGGCAGAGGAAAAGGAACATTTACAAGTGGCCTCAAAGGAGGAGTGAAGATTGTTTTCTCGCCAGAAGAAGCAAAAGCTGTT
CCGACTGGGGTCCATTGTTCGCTGGGCAGGGGCTGACTTCCAGGACATAGCCCTGAAGGGCGGTGTGATAGGAATCCACATTGAATGGGACTGTGACCTTGATAAAGCTGCCTCCCACTGCAACCCACACTATTATTTCAACCGTCTGGACAACAAACACACACAATCCATCTCCTCTGGGTATAACTTCAGGTTTGCCAGGTATT
ACCGCCCCCTAAAGACAACATTCCCGCCCTAGTGGAGGAGTACCTGGAACGTGCCAACTTCGTAGCTAATGACCTCGACTGGCTCCTGGCCTTGCCTCACGATAAATTCTGGTGCCAGGTTATTTTTGATGAGACCCTGCAGAAGTGCCTGGACTCCTACCTGCACTATGTACCCCGAAAGTTTGATGAGTGGGTGGCCCCGACCC
CTAATATTTCCATAAGTTACCAGCAAATTACTGCAAAAAGCCTGAATCTGTACAATTTTATTTCAGTCAGAAACAACTGATAATCTGATATATGTCAAGTGATAAATGTCTTTTTCTTCTGTACCCATACTACAGATACTTTCTCAAGCTCTTCCTTTAAGCAGTTTTTTTAAAACGGCTCTATGGTTCTATTCAAGCTGTATGTA
TGAAGTTCTGCATAGATGCCAGTCAACCAGATGTAGGAAGCTGGCTCAAGTACATCAGATTCGCTGGCTGCTATGATCAGCACAACCTTGTTGCATGCCAGATAAATGATCAGGTAATGAGTGTGCCTATGGCAACTATCCTGAAATACCTTTGGAAGAAATGCCAGATGCTGATGCAGATGGGATAACCAGTGTTCCCTCCCTCC
CAGTTAGAAACCCTTACACGGGACATAAGTACCTCTGTGGAGCTTTGCAGTCTGGCATCGTTCTGCTTCAGTGGTATGAGCCGATGCAGAAATTCATGCTGATAAAGAAAATTTGCCTTAACAACTAAGATTCCCGATACAAAAGGCTGCCACAAATGCTGCATAACAGGAAAAACCTTTCAGCTCTACTCTCACAACCTTATTGC
TGGTTTGGTCTGCTTATGATAATCTCAACAAAGTTCGAGTTGCTATCAAGAAAATCAGTCCTTTTGAGCACCAGACCTACTGTCAAAGAACCCTAAGAGAGATAAAAATCTTACTGCGCTTCAGACATGAGAACATCATTGGCATCAATGACATCATCCGGGCACCAACCATTGAGCAAATGAAAGATGTGTATATAGTACAGGAC
TCGCAACACTGGCTCCAGAGCAGCCTTTGTTAGAGCAGTATGTTTTAAAGAGTCTCAAAGAAAAGTTTTGCTGGATCCTAAAGTATTGAGGATTTTTCCAGATAAATTTGTACTTAAGGAAAGAACCCAAGAAGATATTACTTTAGTGTACACTCCATCAAGCAGAAAGAATGGCGAAAAACCTGCAACAGAGCTGTTAACTGTCT
GTTTGGCCTCAGCATCAGTGACTCCCTTACCGATGAACCTCCTGGATTCACTGACGGTGCATGCCAAGATGAGGCTTATTCACAGCATTGCAACCAGAGTGATAAAACTGGCTCATACGAAATCCAGTGTTGCGCTGGCTCCAGCCCTAGTGGAAACTTACAGCCGTTTACTGGTCTACATGGAAATTGAGTCTTTGGGCATCAAA
ATCTGTTTCAGTATTTCTCAGGCTTTTTGTTTGTGCTACGTCTCTAATACATCTGACACCATGAGAATTTGCTGTAAGTTTAACTCCTGAGCCTCAAGTAGATAAAAGGGCTGTGTTCTCTCAAGTCAGTGTCTATAGCTGTGAAATTGGTGTGGGAGCACAGAAAACACTTTGAGGTTCTCGTTGGTAGCTTTAGAGTGGAACGG
ATTTAGAGATATCCCTCTGCCTTTGCCGTCCCTAAAACTGAGATTAAAGGTATACACTACCACTGCCAGCCTAAGTATCTTTTAATTGACTTTCAAAATCGATAAATTATGTGTGTGTCTTTACAGATACAGGAATGCATCTTTTTGCAGAGAGGGTCTCATTAGCATGGAGCTGAGCAGTTGGACTGACTGACTGGCCAGTAAAC
TTGCATGGAAGTTCAGGGCGGCCACACAGTGCGAGTTCTCCAAACAGGAGTTCATGGATGGCATGACAGAGTTAGGAACAAGTTGAAATCATCGCAGAAGGATAAAGTTCGTCAGTTTATGATCTTCACACAATCTAGTGAGAAAACTGCAGTAAGTTGTCTTTCTCAAAATGACTGGAAGTTAGATGTTGCAACAGATAATTTTT
AAATCTTGCTGGTAATAAAAGAATTGGAGCTCCATCGGCTGACCAGACACTAACAAACATGAACAGGGCATTGGCCCTAAACTGTGATGCTCCATTGGATGATAAAATTGGAGCAGAGTCTCGGAATTGGAGAGCTGGTAAGCCCGTCAGAGTGATACGCAGTTTTAAAGGGAGGAAGATCAGCAAATATGCTCCAGAAGAAGGCA
CTACCCAGTACCAGGGCACCTGTCGCTGCGAGGGCACCATCTACCTGTGGAATTGGGACGACAAAGTCATCATCTCAGATATCGATGGGACCATCACAAGGATAAAGCATGAGTCATCCTCCAGTGATGAAGAGCACGCAGCCGCCAAGCCATCAGGTTCGAGCCACCTCTCTCTCTTGTCCAACGTCAGCTACAAAAAGACCCTG
AAAGTGGCCTCGAGCTAACGGAGCTGCAGAACATGACGGTGCCCGAAGATGACAACGTCAGCAACGACTCTAATGACTTCACAGAAGTAGAAAACGGCCAGATAAATACGAGTGAGCCGCTCCACCTCCAACCCCGAGGGTGCGGGTGCGGCAGCTGTGGCCCCAGCTGAGGCCCCGGGAGGGCGCAGGCAGGTGCCGGGAGGCCC
CTTCCTCAGAGCCCCCTGGGAGAACCCCGCCTGTGTGTTTAGAAAGGAGGTGCCTCTGCTGAGAAAATCTGGACTGCATTTGAAACATAGTTTCTTTTTCGATAAAACTGTCTTTGAAACTGGTATTCTTATGCAATAGTTGGAATCAACCTTACAGAGATGGCTTATAGCTTACTGAAGAGCGAGGCCCTGAAGCTTCACCTCTA
GTCTAGAGATGCAGCAAGATCTCGGCGAAGCAAAGAGTCTGAAGTTTTTTATGAGCTTGCTCATCAGTTGCCACTTCCCCACAATGTGAGCTCACATCTTGATAAAGCTTCTGTTATGAGGCTCACCATCAGTTATTTACGTGTGAGAAAACTTCTGGATGCCGGTGGTCTAGACAGTGAAGATGAGATGAAGGCACAGATGGACT
AGTACTGTATTTGTTTATGTTCCATGTTTGTTTTCTTGATTCTGGTTAAATTGTAGGTAGTTGTAGTCCTATAGTGGGACAAGTTGGGCCCTTTGCTTCCGATAAACTTTTCAGTCCTTTACTCTGACCAAACAGGCAGTAACTACATGGAATTGGCCATGGTAGAGAGGAAAAGGAGTTTATTAATTTATTTTATATTCCTTTTA
GGCCTGGGCCAATACCTTTGTAATCAGAATCCAAAATATTGGAGAGCAAGGTCACATGGCTTTGTTGGGTCATAGCCTCGGTGCCTATATTTCAACTCTGGATAAAGAGAAGCTGAGAAAGCTCACAACCAGGATACTTTCAGACACTACCTTATGGCTACGCCGGATTTTCAGTGGACAAGATATGGTGAGCATCCTCCAGTTAG
GCCTAGTCTACAAAGAGTTCTGGTATAGCCAGGGCTATACAGAGACACTGCCTCAAAAATAGAGAAAAATTAGCAAAGAAGGGCTGACTTAGGAATACCTGATAAATTGTGTCCATTGCTTAGATACAGTATAAAAAAAAAAATAGGCATAGTGGCACAGCCTATAATCCCAGCACTTGGGAGGTGAGACGGAAGACCACTGTAAG
TTATTTCTTAGAAACGTAGTGCCATCCTGGTTTTATAGCTGGGGGTTTATTGCTTCTTCAAGCCTCTGAGGTACAAGAATTGCTATTAAATAGTATTGATGATAAATTGCCTATGAACCACTTCAAAATGACTTAAGTACCTTTTGGATTTGCTTCTCAAAAATGGCTTGTGTCTAAATTTCAGTTTGAGAATCTTCTGAAGAGAT
GCAGAATGAAATTGCCAAGAAACGGTTGGAATTTGAGAATCAGAAGACTCGCTTGGGCATCCAATTGGATTTTGAAAAGAATCAGTTGAAGGAGGACCAGGATAAAGTACACATGTGGGAACAGACGGTGAAAAAGGATGAAAATGAGATAGAAAAGCTTAAGAAGGAGGAACAAAGACACATGAAGATAATAGATGAAACCATGG
GGAAGGGGGCAAAAGCAATGAGTGGAGGCTGAAGTGCATTGCCATTGGCAACCCTGTTCACCTAAAGTGTAACGCCTGTGACTACTACACCAACAGTGTGGATAAATTACGTCTGCATACTACCAATCACAGGCACGAGGCGGCCCTGAAACTCTACAAGGACTTGCAGAAGCAAGAGGGTGCGGTGAATTCTGAGTCCTGTTATT
GGTGGAGAAGAGATCTGTTCAGTGTGTGTGCACTTCTTCAGCCCTTCCAAGTGGCAAGGCCCAGCCTCATGCCTCAGTAGTGTATTCTGAGGCTGGGAAAGATAAAGGGCCTCCTCCAAAATCCAGATATGAGGAAGAGCTAAGGACCCGAGGGAAGACTACCATTACTGCAGCTAACTTCATAGACGTGATCATCACCCGGCAAA
CCATAGTGCCCAGTGACCAGCGGCTTCCCAGGGACTCTCACATCTTGGGCCCCAAATGGACAGATCACTTCAAGGAGCTGGAGGGGTTGACCAAGGTGATGATAAATGTCATAATCTCTCTGAAGAAACCATTGTGCTTTCTGAGATCCGTGCCCCCTTCCTGGATGGAGGCTTGAGGGCCCTGGGACTTGTGCCGTCTATAAGAT
AAGACTTCTATGTGGAAGGCTTGCCCGAGGGGGTGCCCTTCCGAAGGCCGTCCACATTTGGCATTCCCAGGCTGGAGAAGATACTCCGGAACAAGGCCAAGATAAAGTTCATCATTAAAAGAGGCCTGGAATGCTAAGATCACAGACCTGAAGCAGAAAGTGGAGAACCTCTTCAATGAAAAGTGCGGCCCCAACAACAGCAGTCC
CAATATTCACACGGGTGAAAAGCCCTATGAGTGCAATAAGTGCGGGAAAGCCTTTTCTCGAATTACATCGCTCATTGTCCATGTGAGAATTCACACAGGTGATAAACCCTATGAATGTAAAATCTGTGGGAAAGCCTTCTGTCAGAGTTCCTCTCTTACAGTGCATATGAGGAGCCATACGGGTGAGAAACCCTATGGCTGCAATG
AGCACTTGGGAGGCTGAGGCAAGAGGAACGTGATTCCAGACTAAGCTAAGTCAGACCATCTAAAAAAAAAAAAAATACAAAGAACACACTTTTGGCAGAAGATAAAAGAATGAGGACCATGTCCGGACAGGAGTATGCAAGCTTACTCCCTTCAAATGTCCCGCAGACACAGAGCAATGCATTCTCTCAAGATGTCCAGGCTTTAG
TGTTTTTGTTTTTTGTTTTTTGTTTTTTTTTTTACTTGAATTAACTTATCCTGTACCCAGTCTCCCCTCTTCCTCAGTTTTTCCCATCTGGAAATCTGGAGATAAATCTTGTTAACAATACCTGGGAACCACCCTGCCCTCCAATTTTGTATCACTCCAGGCCCTGCAGGAAACAGTGCCTCACAACTCTCCCATCCCCCCACCCC
GGGCTACAGCATGAGGAAAACACCTCAACAGCACTAGGTTTCGCAACAGTAACAGTAAAAGACAGACGTGATGTATTTCTGTCAATTGAAAGAAGGAACAGATAAATGGAAAAACACTTAGAATGCTCCCCACGGTAGCACAGGCCATATTCTGCTAAGGCTTAGGCAGGAGAATATCGAGTTCAAGGCCGGCCTCGTCCTGCGTA
TAGGTTATAATAAAGATATAAACGAAAGTGATGAAGTTGAGGTTTATTCCAGAGCAAATGAAAAAGAGCCTTGCTGTTGGTGGTTAGCTAAAGTGAGGATGATAAAGGGTGAGGTTTATGTGATAGAATATGCAGCATGTGATGCTACGTATAATGAAATTGTCACAATTGAGCGTCTACGATCTGTTAATCCCAACAAACCTGCT
CATGTCTCCTCACTGAGGGAATGAGATGTTAATAACCAAGTGGGACACAGGCTTGGTGCAGAAGATGGATTTTCTGTAGGTAAACTAGGTTAGGATGCAAGATAAAGACTAAGATAAATGATGTTGGAATTCCCATTCCCCAAGCCAGATATGATCAATCGGTTGGAAAGGGACGAGGAGTGTCCTAATTCTGATGAGTGGCGGCT
ATTTCTTCTGGAAGCTTTGCAAAAAGGACTCCTGCAGACAAATGAAAAAATTGCTCTGAAAGAGATCACAAGACAATTAAATCTAGACAATGTAGTTGAAGATAAAGTTTTGTTATTAAATCATGCTTTGAAAGAACTCATGGAAATAGAAGTGAGTGAAAATGTGATACAAGTTCACTTAAATGGCATTTGATTGAGCTACTCAA
CCTGTGTTCGGGGCCAAGGGCCTAACGAGGGCATCCCCTTCATTGATGACTACATCTCCACGCAGGAGCAGGTAGTAGATTACTTGACTCAGTACTCGGGGATAAAGCCAGGAGACCTTGATGCCAAAATCTCCTCAAAGCACCTCACAACCCTCAAGTCTACCTACTTAAAGCTTCGCTTTCTCATTGATATTGGAGTCAAGTTT
CACCTCAAGGGTGGGAGAGAGTTTTGGGTGAGGAAATGTGTTTTTAAGTATGTGCTAGTTCAGGTCAGGAGTTACAAACTTAGCAGCCTAAAGGCAGGGAGATAAATAAGAGGGTGGAGGGTGTGGGGACTGTGCCTACCTTAAAGGAGGCAGCTCACCTCAGCTCCAGACTGGAAAATAAAGGGCTGGGCCAACAATCGGCATTT
TCAACCTCCTGGGGGCCTGCACGCAGGATGGCTGACGCTGGGCAAACCCCTGGGGGAAGGTTGCTTCGGGCAAGTAGTCATGGCTGAAGCAGTGGGAATCGATAAAGACAAACCCAAGGAGGCGGTCACCGTGGCAGTGAAGATGTTGAAAGGTTTCGGCCGAGTCCAGCTCCTCCATGAACTCCAACACCCCGCTGGTGAGGATA
ATAACACCCCGAGACACAACCATGACTTTCACTTGCTTTGTGTTTTTTGACATGTTCAATGCACTGAGTTCCAGATCTCAGCCTTGGAGTAGAGCCAGTGGATAAAGATGTCATTCGAAAACCGCCTCGAAACTGGAAGGACAGCATTTTGACAAAAAACTTGATACTTAAAATACTTGTTTCATCAATAATCATTGTTTGTGGGA
GGATAAGAGTGAGAACCAGGACTGCCTGACCTTCCTCAAGGATGATGTCATCACAGTGATCAGCCGTGTAGATGAGAACTGGGCAGAGGGAAAGCTCGGAGATAAAGTGGGCATCTTCCCCATCTTGTTTGTAGAGGCAAACGTCTCGGCAAGACACCTCCTAGAGAACAAAGGACATCAGTTATCACGCACAAGACACCTGTCCC
CACGTCTCACCCAGTACTGTGGACCAGGTTAGCACGCCACTAGCTGCAAAGAAGTCACGGATCTAATTTTGTCCTTCTAAAGGCAATACGTGAAGAAAAAGATAAATCGTTCATGAAATGGAACATTAAATCATGCTCTAAAGCAGATACGTGTATAAAGCAATAACAGCTGGTTGACCACATGCAAGTGTGGCCTGCACTATATT
TCCTGCAGGAGGAAACCAAATGTTGGAGCAGTATGACAAGCTACAAGATGGCAGTGTCAAAATGAAACCTCTCATGGGGGTGATATACGTGCCTTTAACAGATAAAGAAAAGCAGTGGTCCAGTGGGTGATGGAAGAATGGGATACGCTGAAGAAGCCCCTTACGACGCTATTCATGTGGGAGCTGCAGCCCCAGTTGTGCCCCAG
AATGGTCATATACCAGATATTCCTTCTCCGGATTTCCTCATTTCTTGGTCATTTCTTCCCCACTACATTCATTGCCTGCTTTTAATATGAGATATTGAAAGATAAAACAGTATTAACTATAATAATTGTATTTTCCTTGATATGTCTTTTGATAATATTGTTTACTGTGGTAAGATAGTTGGTTATGTAGACATGTAGGTCAGTAA
GGGGCATCCACCAGGTGCGGCCCCACCTACAGAACATCGACAATGTACCGTTGCTGGTGCCCCTCTTCACCGACTGCACCCCTGACAGCATGTGTGAGATGATAAAGATCATGCAGGAGTATGGGGAGGTGACTTGCTGCCTGGGGAGCTCGGCCAACCTGCGCAACAGCTGCCTCTTCCTCCAGAGTGATGTCAGGATTGCCCTG
AGAAGACCAATCTCAAAATAAACACAGTCGTCACAAAAAAAAGAAGCATAAACACAGAAGTAAACATAAGAAACATAAACATTCCTCAGAAGAAGATAGGGATAAAAAACACAAACATAAGCATAAGCATAAGAAGCACAAACGGAAAGAAGTTATCGAGGCTTCCGACAAAGAAGGCCTGTCCCCTGCAAAAAGAACTAAGCTTG
GAAAAAGGAAAGTCCAGTGGGTACTTGTTCAGATATGCTTATATATAATTTAGCTACATCATTTGTTCTGGAGTTTTACAGAATGGAAAATTGGCTATCTGATAAAGACAAATGATGACTATAGCATTGCTACACTCAGGAAAGTGAAAAATAGTTTCACATGTATTTTTGTCCTCCCAACAACTCTGATGTATGTAAGTGGGTAT
AATCTGTGTTGGGAGAGCATGAGAGTGGATATGGATTCTAAAATACTTTTTCTGGAAATGTCAAAATATCATAAAGTGGAAAATCAAGAATTCGTAATCAGATAAATGCTCCCATTGTGAATTATAAATATTTTAATGAATTGTCTTTAAGACTGTATAGTGGCAGTGATTGTCTGTACTGTGGGTCTTAATTTTGTGATACTAAG
GTTGTCATTGCCTGTGCGCAACAACACTAAAAAGTTTGGATGGGTTAAAAAGGATGTGATTGTAAGCAGCAAGAAGATTCTTTTTTATGACAGCGAACAAGATAAAGAGCAGTCCAACCCTTACATGGTGTTAGACATAGAGAAGCTATTTCACGTCCGACCTGTTACCCAGACAGATGTATACAGAGCAGATGCTAAAGAAATTC
CACTGTGTACTGTGGAGGGGTGACGTCAGGACTGACAGGACAACTAATGCGTCAGACTTTTTCTCCATTTGGACAAATAATGGAAATTCGAGTCTTCCCAGATAAAGGATACTCATTTGTTCGGTTCAGTTCCCATGAAAGTGCAGCACATGCGATTGTTTCTGTTAATGGTACTACCATTGAAGGGCATGTGGTGAAATGTTATT
CAAAATAAGTGAATAAGTAAATGAATTTTAAACAATTTTAAATATGAACTTAAAATCAACACCAAGTGAAAAAAATTGCATTTTCAGTCATAAAGCTAGTGATAAAATTGTTAGACAGTATCATGTCTACCTTTTAACCTTAGTACAGCCAGTTAGACTTTCTAGTACTCAGGGAGAATGCCTTCTGGAAAAAATTCCTGCTACTG
AAAGAGTAAATCAGGTTTGGGTTTTTTTTTAAGTCTCTTTGCAACAGTGTAACTTGAAGTTTGTAAGAAAATTATTTATTCACATTTTTGTGTTGAACAGGATAAATAATTGAAGAAGGGAAAATTTTAATGTCTATATATTTATCTATATATTTTTTTCATAGGAAGTTATGGACTCCCATGCTTTTTTGATATGTATATGTATT
GCAGTTCCTGAGTCAATTTGAAATGCAATCCAGGAAAGTGGACAACAGATGAGGACCTAACTGAGGCCGTTCATTCTTTGGGAGTAAATGATATTTTGGAGATAAAATTCTTTGAAAATCGGGCAAATGGACAATCAAAGGGGAAGCAGAATATGGTGGACATGATCAGATAGATTTGTATGATGATGTCATCTCTCCATCTGCAA
ATCTGAGAGAGTGGCTTTTTGCAGGTGGCAGATATATTTCATTTCTACCATTTTATGTTAGAATTTCCCTTCTCAGGCTTCATCTACCCATTGACTAGCAGATAAACATCCGGCTCCCAGAAGGCACCAGAAGCAGGCAGGCTTCTCTTCTGCTTCTCCTTAGCCATGGACCCTCTCTCAGAGCTGCAAGATGACCTGACGCTGGA
CGGTGGCAGCTGCCTGTAAAGTTCTCATTGAGTTTTCCCTCCTGCGTCTGGAGAACCCTGACGAGGCATGTGCTGTATCCCAGGAACACTTGATTCTGCTGATAAAAGGCCTGTGCACTGGCTGTAGCCGACTAGACAGAACAGAGATTATCACCTTTACAGCAATGATGAAGTCCGCCAAGCTTCCACAGACAGTGAAGACGCTT
GAGAATTCATACAGGAGAGAAACCTTACAAATGCATTGTATGTGAGAAATGCTTTACTGAAAAAGGCAATCTGAGAATTCATCAGAGGATTCATACAGGAGATAAACCTTACAAATGCAGTGAATGTGACAAATGCTTTACCCAAAAATCCCATCTTAATATTCATCAGAGAATTCATACAGGAGAGAAACCTTACAAATGTAGTC
ACTGTCCTGGGAGTACTACACTATGTTCCAGTGTAAAGCTCACCTCGTGATGAGACTGATTGAAAACAGAATCAGCATGGAATTTATGCTGCAGGAGCTAGATAAAATAGTGGCGTATGAACTGAAAACTGGGGGAGTTTTGCTTCATCCCATATTTGGTGGTGGAAAAGAAAAGGATAGGTCTGATGAATGGGTGCTGAAGGGAA
GCTGGTTTCGCTGTTGGTTGAGGGCATTTGTGAAAGAACTTTGCACCTCAGTTCCTGCTTCATGTGTTTGAATATGTAGAACATCACGTGGGTACAATCAGATAAATGTAGAAGCGAATCATTCAAGTGTGCTTAATGTGATTATGTGTATTGAATAACATTTGATAATATTTGTTTAAAGCATAGCTATGCCCTCAAAATCTAAA
GCGGGAGATAGAGCATCTGAGTCGTTTATACATTGCCTATCAGTTTTTGCGGGCTGAAGACACCAAGGAACGCTCAGCTGGGGAGCTAAAGGAAATGCAGGATAAAATAGTAAATCTTCAAGAAGTACTGTCAGAGAATGAAAAAAAAATAAAGGCTCTCAATTGTGAAATCGAAGAATTGGAGAGAAGAAAAGATAAGGAAACTG
TGGATATGAAGTAAAAGAGGATATTGGCGTTGGCTCATACTCCGTTTGTAAGAGATGTATACATAAAGCTACAAACATGGAGTTTGCCGTGAAGGTTATTGATAAAAGCAAGAGAGACCCAACAGAAGAGATTGAAATTCTTCTTCGCTATGGACAGCATCCAAACATCATTACCCTAAAGGATGTGTATGATGATGGAAAATATG
CACAAAGCCAGCTTTATAAACCCATTCCAGTTTCCCCCAGAATCTTTTTTAACGTAAGGGATTGGTCTCCATTTATACTTTTCCTTAAACGATTTTTATTGATAAAACACAGATTCTGTATTGGGGGGATAAGAACTCACTTTCTGATCTCTAGATGTTGCTGAAAAGGATTGGAGAACAGGAGCGCACACTCAAACTTGACCTGA
GCCTCATCCTGCATCCCAGCTCCTGTGGCCTCATCCTGCCTCCCTGCCTCCCAGCTCCTGTGACACCATCCTGCTTCCATGGCATTTCTCTAAGAAGGAAGATAAAAAAGAGCAAACTCCCACCCAGCAGCCAGTTTCCCATATAGCTCTGCTGCACCCCACCCCACTTCCTAATGCTGTTCGGTTTATTGCTTTTAACAAAACAA
AGATGAACTAAACCCTTTTCATGTGCTGGGGGTTGAAGCTACAGCATCCGACACTGAACTAAAGAAGGCCTATAGGCAGCTAGCAGTAATGGTCCATCCTGATAAAAATCACCATCCCCGGGCTGAGGAGGCCTTCAAAATTTTGCGGGCAGCTTGGGACATTGTCAGCAACCCAGAGAGGCGGAAGGAATATGAGATGAAACGGA
CTTCTGTAAAAAATGATCAACTTTCATTGGTAAAAGAGCTGGAAGAAAAAATAGGAAGTCTGGAAAAAGAATCCAAAGACAAGGATGAGAAAATAAGTAAGATAAAACTAGTTGCTGTGAAAGCAAAGAAAGAACTAGATTCTAACAGGAAAGAGGCCCAGACACTACGGGAAGAACTGGAATCCGTGCGGTCAGAAAAGGACCGC
CTTACATTTCAGCACTAATTACTAGGCCTATCCATAAAACATCTATAAACTTACAACATCATGACATTCTCTGTTTAGAAATTAAGTTTCAGATTGATGTGATAAAATACTTGACAAAAGCAATGTAGAAGAGGAAGTGACCGCAGGGTTCCTCTCTGCTCCTAGTTCCATGTTATAGTCCAGCATAGCAGGGAAGTCACAGCCGC
GGGAACCATCTCTGAGGATAAGAGCAATGCCTCCCATGTTGTGTATCCTGTCCCAGGGAACCTAGAAGAAGGGGAATGGGTACGGCCAGTCATGAAGAGGGATAAACAGGTTCTTCTGCACTGGGGCTACTATCCTGACAGGTACGACACGTGGATCCCAGCGAGTGAAATTGAAGCATCTGTGGAGGACGCTCCCACTCCTGAGA
TGCCCCGATCTTGGCCTCTCAGGAGCATGTACAATTTCTGACCATGTAACACATCCAGCACACAGATTGGCAGCTGCAATTCTAAACGGTGTTTCCTCTAGATAAAAGCCCGGAGTCTGCTGATTACATGGTCTTTCCATGAATGGAGATGGAATTGGTAACCTGCCTTTGTGGAGTAATTTCTAAAAGTGCTGATGCGTTTCTAC
CAAATCTGCTGAGAAGGCCCTGGGGAAGGCGGCATCGCACATCAGAAGCATCAAGGATGTGACAGAGCTCAGGCTTTCTGACAACCCCGCCTGGGAAGGAGATAAAGGGAACACCAAGGGCGACAAGCATGATGACCTCCAGAGAGCGCGGTTCATCTGCCCTGTGGTGGGCCTGGAGATGAATGGCCGGCACAGGTTTTGCTTCC
TGATGTGAAGGGCTGCAGCATGTACGTCGCCTTGTTCCCGTGTAACGAATGTGCTAAACTCATCATCCAGGCAGGTATAAAAGAGGTTATCTTCATGTCGGATAAATACCACGACAGCGAGGAGACGACAGCTGCCAGGCTCCTGTTTAAGTTGGCTGGGGTTACGTTCAGGAAATTCACACCGAAGTACAGCAAGATTGTCATTG
GTTGCCCAATTATTTGGGAGCTCTTGTCAATCTCTTTCCTGCACCCCACCTGTAAAGGAAGGGACATTTTGAGGGCTACTGTGATTGGAGAGAGGAGTGGGATAAACTCAGTCTAGTACAAGGGCAGTTGAGGTTGTTTCTGCTGGGCATGCGTTCCTCAGCCTGCAGCTGCCCTCTCAGCACTGCGCCCAGCTTTGTACAAAGGA
TAAGAAAAACATTCTGAGTGGGCCAAAGTTTAAATATAAGATCTAAAGGATGGGGACAGGGATAAGGGAAGTTAGCTAGCATGGCGGGGCTGCACTTGAGGATAAATACCGGAGCTGTAGGTACCACTGCACCTTGTGTACATGGAACCTATCCATACCGTGGACCTCAATCAGCTCAGAAGTAGCAGTACTCCTTACAAATTGTC
AATTCTCCAGATAGGTTTGGGAATGTAGATAACTTGGACCCTGATTTAAAGGAAAAGGTAAAAGTTGAAACATTCTTCCATTGGGCTTTTTAGTAGCAAAGATAAAAAATATAATCATACATTAGTTCTGTTTTCTACAGACAAACTGCAGTGTTTCTGGAGAAAGGACTGGTTTGGTTTGGTTCCTATAAGTCTTATATAGTATC
TGCTTTTTAACCCCTCCCCCCCCTTTTTTTGGATAATTGAAACAACTTTAATTCATAATGGAAATAAAATACAGTCCTCTAAAATAATGTGTGTCTCTGTGATAAAGCTATGCAAATGCTGATATTTATAAAATAGAAATAGCAAAATCGCTCTTCTGGAACCACTTGCACCTTGAAAAGGCCTTGTGTCACTAAAAGTCTAATAA
GGGCTCAAGCATCCTCATGGGTATCTTCAGTAATGCTGATCTTAAGCTTCAGGATGAATGGAAAGTAAATTTGTATAACGCCTTGGATTCAAGCATGACTGATAAAAGGGAGATTTTTGTGCATGGAGATTTGAAATGGGATATTTTTCAAGTAATGATATCAAGATCAACTACACCAGACTTGATAAAAATAGGAATGAAGCTCC
CATTTTGACCCACTTTATAAAGGGCTGGGGAGTAACTCAGTAAGGCAGTATGCTTGCCTGGAATACACAAAGTCCTGGATTTGTTCCCCAGCACTGGATAGATAAACTGGATGTTATCTAGTTAGTAGCATTAGCCTGTAATCCCAGCGCTCAAAAGGTGGAGGCAGGAGAACCAGCTCAAATTCATCCTTGGCTACATAGTGAAT
CAATCCTTTGCTCCCATCTATGCGGACTTGTCCCTCAGTGTTCCTGATGACCTGCAAGCCCCCGCTGTACATGGGTCCTGAGTATATCAAGTACTTCAATGATAAAACCATTGAGTCACTGTGGAGCAACATGTAGGCAACATCTTTATGTTTAGTAAAGTGGCCAACGCCATCCTTTTCTTCCGACTGGATATTCGAATGGGTCT
GTGCACCACTATGTGCTTTAGTCCCCAGATACTTCCACATGCAGTTCGAGAAAAAAGGATGGTTCTACAAACAGCAATATTATGATTAATCTGTGAAAATGATAAAGATTGTTGTTGCCTCAATGCAGAGAGGCCAGGCCCCTGGGTTGATGGGCCCAGGAGCGTCTCAGCACTGGGCACCGGGTGAAGTGCTCAGTCCTTTCTCA
TTTGCCGAATGAAGACCACGACCAAGAAGCCAGACTTCAGCAGCCAGCCAGCTGTGCACAAGCTGACCAAGCGCATCCCCCTGCGGAGACAGCACTCGGGGATAAATAGCTCCAATGCAGAAGTGCTGGCTCTGTTCAATGTGACGGAGATGGATGCTGGGGAATATATATGTAAGGTCTCCAATTATATAGGGCAGGCCAACCAG
TCAACCTCCTGGGGGCCTGCACGCAGGATGGCTGACGCTGGGCAAACCCCTGGGGGAAGGTTGCTTCGGGCAAGTAGTCATGGCTGAAGCAGTGGGAATCGATAAAGACAAACCCAAGGAGGCGGTCACCGTGGCAGTGAAGATGTTGAAAGGTTTCGGCCGAGTCCAGCTCCTCCATGAACTCCAACACCCCGCTGGTGAGGATA
TCAGCTCTCCATAAGTATGGCTCCTGAGCATGTGGACTTAAAAGATGAGGAAGCTCTCTTTACAACTTTGATTCAAGAAAATGACCCAGAGGCAAATATTGATAAAATTTACAACCGATTTGTACATCTTGACAATTTACCTGAAGATGGACTTCAGTGTGTGCTTTGTGTTGGGCATCAGTTTGGAAAAGTGGATCGCTATATGT
TTTTTGATTAATGATGGCAGAGGAGATGTCAAGACAGCTTAGAATTGATCATATCATATGGTTATTAGTAATCACTCTTATTTAGGTCAGTAATGGAAAAGATAAAGCTAGACAAAAAGAAATACCAAATGTACAGATTGAGGGGAAAAGAAAGCACTAGAGAGTGTAATGGAGCTAAGTCCAGTGCTTCTAGAAGATTAAAATTT
AAAAATTGGAAATGAAGAGAGTGATTTAGAAGAAGCTTGTGTTTTGCCTCATAGTCCTATAAATGTAGACAAAAGACCTATTTCTATGAAGTCTCCCAAGGATAAATGGCAACCATTGTTGAATACAGTTACAGGGGTTCATAAATATAAATGGTTAAAGCAAAATGTACAGGGCCTTTACCCACAGTCTGCACTCCTCAATACAA
TAGAGGTTTCTTGGAATTTGTGGAAGATTTTATTCAAGTTCCCAGGAATCTTGTTGGAAAAGTAATTGGAAAAAATGGCAAAGTTATTCAAGAAATAGTGGATAAATCTGGTGTGGTTCGAGTAAGAATTGAAGGAGACAATGAAAATAAACTACCTAGAGAAGACGGAATGGTTCCATTTGTATTTGTTGGCACTAAAGAAAGCA
TGTGATTACTGAAGCAGGTGTGCCTGCTCGTCTGTGTGTGTCGTCACTAATGCTCAGCAAGTGCCATTTTGGACTGTTTAGTTAGATCCTGTTTCAGAAAGATAAACCAGCATTTGATTTAAAATCACTTTTGTAGCCTGTAACATAGTGACGTTAAACTGCAAGTTCTCATGAGATCACAGTATTCATCCTCTCACGAAGCACAC
CATCAAGCCAGAGCACAGGGTGGAAGATGTTCTGGCTTTGGTGTGCAAGGTGAGACAGTTGGAACCCACTCACTATGGTCTTCAGCTCCGAAAGGTGGTCGATAAAAGTGTGGAGTGGTGTGTGCCCGCGCTGTATGAATACATGCAAGAGCAGGTTTATGATGAAATCGAAGTTTTCCCACTCAGTGTGTATGACGTGCAGCTAA
GTTCTCTCACCCACCCCACCCCCCCATGTCATCGGAGAAGAGAGATGTCTTCACGTACAGGACGTGGACGTGACGTCAGCTTGGCAGAGCTGACAAAGCGGATAAAATTGACTCCAACTGTTTTCAAGGGAGCCTGTGGCCCATCCAGCTGCCCAGACGCTAAGATCGGATTGCAGGGTTCCTTTCTGGTTTGCTTGCAAACGTGT
GACCACCATCAAAGACACCCAGGATATTGTTCATGACTTAGAAAGCCCTGGTATTGACCCATCCATCATCAAGCAACAGGTTGAAGCTGCTGAGTTTCATGATAAAATTGAACCCATGTTGGAGACCCTGGAGAACCTGTCCTCTCGCCTGCGAATGCCTCCCCTGATTCCTGCTGAAGTCGACAAGATCAGAGAGTGCATCAGTG
TAACAGTAGCAGACCCAGCACCCCCACCATCAGTGTGCTGGAGTCAAAGGATACAGACAGTGACAGAGAAGCAGGGACTGAAACTGGGGGAGAGAACAATGATAAAGAAGAAGAAGAGAAAAAAGATGAGACGTCCAGCTCCTCTGCCACTCCTACCTAGGAACTAAGTGGGTATATATTGCCTGTTGGATTTTGGACAGAAGATT
AAAGAGAATGGGCCAGAGCACACCAAGTCTGGGGCTTATCGCATGGCCTTTTACTTTCTATGGGGAAAACAGACCTACCACGTGTCAAACTTTTTAATGTGATAAAAATAATACTCTTTAAACATTTTACTAAGTGACTTTTAAATCCCAGTTTTATTAAAGACAGTGTCCCTTGCTTGTGGGCACGCAGCTACAAAAGGCATTCT
TGCTTAGTACTATGGCCATTATTGTCAACAAATTAGGTGGACATATAACAGCTGAAATACCTCAAATATTCGATGCAGTTTTTGAGTGCACATTGAATATGATAAATAAGGATTTTGAAGAGTATCCAGAACACAGAACAAACTTTTTCTTATTACTTCAAGCTGTCAATTCTCACTGTTTCCCAGCATTCCTAGCTATTCCACCT
AAAAGCTAAGCCCACTTCAGACAAACCTGGAAGTCCATATCGCTCTGTCACACACTTCGACTCACTAGCTGTCATAGACATCCCTGGAGCAGATACTCTGGATAAATTATTTGACCATGCTGTAGCCAAATTTGGGAAGAAGGACAGCCTTGGAACCCGGGAGATCCTGAGTGAAGAAAATGAAATGCAGCCAAATGGAAAGGTTT
CACTTGTATAAAATGCCAACTTCCTTCCCCCCAGTCCCCTAGGTTGTGGAAGGGCTTAGATTGGGTTGTGTGTGGTTTTTTGTCCCTCCCTTCCCCACAAGATAAAGTCTCACTATATAGCCCAAGCTATCCTCCAACCTGTGATCCTCCAGCAGCCTTTTGAGCACTGGGAGTGCTGGACAAGAGTGGACCACTCTTGACTTTGA
ACTCATGTTTACATTTCCTTCCCTCACCAAAGAAGACTCGAAACTGATAGCTCTCATATGGCCCAGCGAATGGCAAATGATTCAAAAGCTCTTTGTTGTGGATAAAGTAATTAAAATCACAAGAATTGAAGTGGGAGACGTGAATCCTTCTCAAACACAGTATATTTCTGAACCTAGTCTCTGTCCAGATTGCAGAGAAGGTCTGC
ACTTTCCAGACCAGGCTTTGAGAACTGTCAAGAAGCTCTGAGCACCTCCAGGCGAAATGATAGTAGTATATTATATCCGTTTGGCACCTATAGTCCACAAGATAAAAGGAAAGGCCTATTGCTTCCCAGTGATGGGTGGGCTGAGAATGAAGTACCACCGTCCCCGCCACCACATCCTGCTCTGGAATGGGGCCTTGAAGATTTCA
TGCTTTACTAGAAAAGTTTTCCGAAACAACAGGATGCAGAAGAGGACAGTCTTTAGAGAGAAACTGGAAGTTAATCCGTGATGAAGGCCTCATGGTGATGGATAAAGCCAAGGGTCTCTTCCTGCCTGAGGACGAAAACCTTCGGGAGAAGGGCGACTGGAGCCAGTTCACACTGTGGCAGCAAGGCATATAAGTGGTATGAACTT
GTTGGGTTTTTTGTTGTTGTTTTTCGGTTTTGGGGTTTTCTTTCTTCTTCTTCTTCTTTTTTTTTTTTTTTCAAAAAAAAAAAAATGCAAATCCGGGATGGATAAATGTAGGGTTTTGGTCACTGTCCCCATCGGCTCCTCAGAGTTGTTGGCCACCCTACCACTAACTGGAAGAGGAAACGCTGGGGCTGCAGTGAGGGCTCCAA
TGACAACCTGATGGAGCTACTCATCATGATCAATGCGTGCAAGATTGCGTCCTCATCCAGGGTGACAGCTGTGATACCCTGCTTCCCCTACGCCCGGCAAGATAAAAAGGACAACGGCCCTCCCCTCCCCTAGATCCTGCTGCTGCGTTTTCCCGCTTCACCAGCAGCCCAGGCCACCGCAGCAGCAGCAGCAACAGCCGCAGCAA
AGACTTAGAAAAATGGAAGGAGCCCTTCTCTGAATACAGCTTTCTGAAATGCCCAATGCTTTGTGAAGAGTGTTGTCTTCACGAATCCCCTTGTGACTCTGATAAAAGACAGAAACTCTTGGCAGACATCAGAGCAGATGAAGAAATTTTGAGAGAAACACGCAGGCCGGGTCGGTCTCCTAGGCGCAAGTCACCGGGAAGAAGCT
CTAACTGATAGTCATGATGCATGCTTTTTATTAGGGGTTGTGTTTGAAGTCTCTTATCTCCAATAGTTTATGATGTATGTAACCTACCATGTTTGCTCCCGATAAATAGGAATGATTGCAGCTTCACTGCCACCTCCTGGAATAGCTCTGCTCCTGGTCCCAAGTTGTTCTCAATGATGTTAGCCAAAGTCAGGTTTGTCATTTAT
CTACCAGAGGGCTGCTAAACCAGAGCAAAGTCAGAAATGGATTCGTACACATAAATTGAAGTACCTTGGTGTTCCTAAGTATTGGGGATCTGGTCTACATGATAAAAATGGAAAAAGGTACAGGTTTATGATAATGGACCGCTTTGGGAGTGACCTTCAGAAAATATATGAAGCAAATGCCAAAAGGTTTTCTCGGAAAACTGTAT
ACTGGTAAATGGCTGAAATCAGTTTCTCTGAACTTCTGTATGTAATCTGTTTCAAAACTCTGGGAAGTGAGGGTTCATTGTGGCCAACTTCAGATACTTTGATAAAAAATAATATGTGAATTAATTAATGAGCCTTGTCTCTACAAATATGTGCCATGCTATGCAACAGGGGTGGGTTGTCTGAAAATATGTCTTTTGTGCAATGT
TTTATGTCTTCGCCTTTAACATCGTCTATGTGGCCCTCGAAGCCACCAATGGTGCCGTGCCACAGGGCCAGCGACCACCTCCTCGTATTAAGAATTTCCAGATAAACAACCAGATTGTGAAACTGAAATACTGTTATACATGCAAGATCTTCCGGCCTCCCAGGGCCTCCCATTGTAGCATCTGTGACAACTGTGTGGGTGTCGCT
CCTCTGAACTCCACATGTGCACCATGGCATGTGTGCTCCCATACATATGCCACATACAATAATAGTGACCACCAGATACAATAATAGCTTATGGATTATAGATAAACACAATAGATCTAGCCCCAAGGCTTTTGTTTGTTTATTCCATGAGTTAAAAGACTGACCTTGTTCATGGTAGAGCAATGAAGTGAGGGAAAGACCTTGCT
GGAGAGCAGCCTGGGCAATGTGTATTTTTAGCTTCAGGCAGATTTTACTGAGGCTTCCACTACTGCTCTTGAGAATTACAGAGCATTTATCTAAACTTCAGATAAAGTTTCCCCAATGCATCTGGGAAAAACAGATGTTGCAAAATAGTTCATTTAATTTCTACCTAATACTATATAGTTTAGCACATCAATATTAAACTGAGTAT
TAAAGCGATTATATCTTTATCCTTGAAATTTAAAAACATTTGCCAGGACATGTCTTGGTGTTGATGATCTCTGTTGAACCTTCTCAGTCTGCAGTCTCAGGATAAATGAGGAGCTGATTCTTAATCCTGTCACATTGGATGGACAGCAAATTATGGATGAACCTATGGGAGAGGAGGAGATTAACCCACAAACTGAAGAAGGCAGT
CCAGCAGTACTGCCACAAAGCTGTGAGAGAGATCAGGAAGCTTAGACCATCTACAGAAAGGGACGCCCTCATTCAGCTTTCAGAAAGTGTGCTCACCAGAGATAAATGACAATTCCTCCTCTTCTTTCTGGCAGCTATTTTACCAGACTGTGCCTAATGATTTTGTGAAACACTATTTGCTTCATGTGCAGAAAACCAAAAATCAT
TGACTCTTACGGCCGGTACGATTTAATTCAGAACAGTGAGTCACCAGCCAGTCCTCCCGTAGCTGTTCCCCATAGCTGGTCACGTGCCAAATCTGACAGTGATAAAATCTCAAATGGCTCCAGCATCAGCTGGCCCCCAGGATTCCACCCTGGAGTTCCATGGAAAGGACTTCAGAACATTGACCCTGAGAATGACCCTGATGTCA
TGAAAATTTATAGATGGGATTACTCATTAGGGCTATTTTCAAAGCTTCACATTTTTAAGCTAATTTTTTTATTAATTTACCATTTATTCTCCTTGAAGCAGATAAATTCCAACCTATAGCTCTAAAGATACAGCTGTTTGTGTTTGTGTGTTTGTGTCCATCGCTGATTCAAATGAGTGGTTGAAGAAAGGGTCTCCTTCCCGTTT
GGTAAAGCGGGCTCTTGAAGTGTGGGGTAGCCAGGAAGCTCTGGAAGATGCAAAGGAAGTGAGGCAGGAAAACCGAGAAAAAATGAAGCAGAAGAAGTTTGATAAAAAAGTAAAAGAGATGCTGATGATAAACACAAGCTTATAACCAAGACAGAAGCGAAGCAAGAGTACCTTCTGAAGGACTGTGATCTAGAGAAGAGAGAGCC
TCGGAGACAAATAAAATACAGCAAGGACAAGATGTGGTACCTGGCAAAGATGGTACGAGGCATGTCCATTGATCAGGCTTTGGCGCAGCTGGAGTTCAATGATAAAAAGGGGGCTCAAATCATTAAAGAGGTTCTCTTAGAAGCACAAGACATGGCAGTGAGAGACCATAATGTGGAATTCAGATCCAACTTACACATAGGTGAGT
TATATATGCATATTTTTCTCTTTTTTTAACAGCTCATAGGTCAAGAAGAATCCAATACTGCATATAAGACAAGTATGAGGGCTGACTAGATCACTCAGCAGATAAAGGCATCTGATCCCAACCAAGCCTGATAACCTGAGTTTGATCCCCAGAGTCCATGTTGTGGGAGGGAAAAACCAACTCTGCCCACTGTGGCATGAGGGTAT
GAATAGGCACTTCTGCTTTTCATGATGGGGAAGGTGACTGAAAATTACATTGAAATAGGAATGACAGTGTTTGTGGACATTCTTTGCTTTGTTGTATTTGGATAAAGATCCACTTTGAAATTGCTTTCTTAAGAAAAATATTTTTTGGCTCTTGCTGCTTCTATAGAGAGCCTTATGATAAAAACATGGAAACTTAAATGCCACGG
TTGCATGGAAGTTCAGGGCGGCCACACAGTGCGAGTTCTCCAAACAGGAGTTCATGGATGGCATGACAGAGTTAGGAACAAGTTGAAATCATCGCAGAAGGATAAAGTTCGTCAGTTTATGATCTTCACACAATCTAGTGAGAAAACTGCAGTAAGTTGTCTTTCTCAAAATGACTGGAAGTTAGATGTTGCAACAGATAATTTTT
GGCAGGAACAGCTGACTCATTAGTAGAGAGCAGTGAAAGGAATGACATTTCTTCTGTTCAAGTTCAGTAGCTGCTAGAGAAGGTGGATGCCGAGGTTGAAGATAAAACGTTGCATACTCTTTCAAAAGGAACTGAAGGTCCAATGGATTCTCTGATCCCAGAGCTCAGGGTTCCATATGATTGCTCTATGGCGAAGAAGAGGAGAG
AGCTGTAAGGTGGTTTTAGCTTACACTCCTCACATTCCCTTTGCCAAGCTGCAGATGTGATGGCTTCGCAGCACATGTTTATTCTCCTTCAGGAAACACAGATAAAAGCACAAGCATGCAAGTAGCAGTTCTTTATGAACATCTGCAGGACAAGTGGATTGTACAGAGCAGGTGGGAGTTAGGAGAAGTGACTCCATGCTGTGACC
TCCAGCGCATCATCCAGGATCAGGAGACATGATGTCCTTTCTCATGACTGAAGCCCGGCAACACAACACTGAAATTCGAATGGCAGTCAACAAAGTGGCTGATAAAATGGATCACCTCATGACTAAGCCCTATGCAGGTGTGCAAGCCTATGCATATCCCCAGACACCCTCAGTTACTTCCCAGCTGCAGCCTGTTCGGCCCTTGT
GTCATCGGCACAGGATATGCCGTGTCAGATCTGCTACTTGAACTACCCTAACTCGAATCCAGCAACTATCACGAGAATACTCCTTAGCCACTTCAATTGGGATAAAGAGAAGCTAATGGAAAACTGTTTTCCGTCCGAGCCCGGAGCGGAGCGGCGTCTGACTGAGGCCGGCAGCAAGCGGCCCCCGCGCTCCCTCCCGCCCTGCT
GGTCTTAGGGTCCTATGAGAGCAGGTCCCGCCAAATATCCTGGTCTGCTTGGGCTCCCCATCAAAGGCTCTTCTTCAGGGCTTTAGCCAGCCTTATTCAGGATAAATTCCATTTACTGGGCTCATCCCAGCAAACACCACAGGTCTTGTAGTAGTAACCTCTCTAAAATGTGGATGGCAGCAGTGGCAGGGAAGTGATGGCTGCTG
TCTCCTTGAGCTCTCTGATTCTGGTTTTGAGGCTGTGGGAGAGCCCAGGCCAGCTTTCCCCTTCCTGGAGGAAGACTCCAGTTCCCTGGCTGAAGCTTCTGATAAAGTAGACACTCAGTTGCCAACTGGCCCCGGGTTACCTAGAAATTTAGATTTCAGCTCCTTTCCAGTCCACATATCCAAAATCGGGCACTTAAGAGCAGAGA
CAAGAAGGACACCAGGCTATATTGCATCTGCAAGACACCGTACGATGAGTCCAGGATGATTGTCTGTAACCAGGTGATGAAGTATATTCTGGATAAGATAGATAAAGAAGAAAAACAGGCGGCCAAGAAACGCAAGCGGGAGGAGAGTGTGGAGCAGAAGCGGAGCAAACAGAATGCCAGCAAGCTCTCTGCTCTGCTGTTCAAAC
CCATGCACATGCAGCACTAACTGAACAGAACAGGTTACTTACATACACACATATATAAACACATACACAACATGTTTCAAGTTGGGTTGGATATAATCAAGATAAACTGTATAGGTATATGAAATTGTCAATGAATAAAAAATATTCTAAAAGGGACATCGATGGGGTGTTGCAGAGAGCAAATAACACTGAATATGGCTTGGCCT
GAGGCAAAGAGATTTTTTTTTTCCCCTTTTGGTCTTCTTCTTCTTTTTTTAAAACCCTGGTCCCTGTTTATCCTGAAAAGGATTTGAAGACAGCTTGAAGGATAAAAAGCCTCGGTGCTTCCCAGGCGCCGATCCGAGGAGCCGAAGAGGAAGAGCCGGGGCTGCCGGAGCCTTCAGAGATGGACGAGCAGCCGAGGCTGATGCAT
TAGTCTGTCTGAGTCCCACAGATGGAGCGTCCCTAAAATCACTTCTGTTATCTTACTATTCTCTAACTAGGAAGACACTGTTCAAATTGACTTCATTTCAGATAAACTTAGCAAACAGAATTAACCTTTAAGAAGTAATATTTAAAAGAACTGAAAACATTTCCAATGCTTTGCTAGTCTGGTCATGGTTTCCGCCTCTGGTCAAG
GATGGTACACGCCTGAGCCAAAGAACCCTCACAGAATTACGCCTAGTTCTGTGAGTATGAAAAGACTGCCTCCCCTAAGGAATATTGTTTTATTTTTAAAGATAAAATAATAATACATTATTTGATTAAATGTTTTTTTAGATACTAGGGGTTTGCTTCCTGAGAGCAAGGAAACAGGAGAAAGAAATCTTGAGCATAGATTGCAC
GCTCCAGGCCTTATCTGTAGGGCTGGGGAGGAAGACGGTTATCAGGTTGTTGGCAGCTACACTTTCCTGGTCTCTGAAGGCTGCACTGGCTGTCTCCCCTGATAAATAGGAGGTAGGAGAGCCCCTCAGAGGCCCCAGTTGTAAATGCAGAGGCTTACTTACATTCCCGAGGGTCAGGGCTGGCCACCACCCTGCCTCCCTGGGCT
GCTATCGGAGGCTTATCCGATACTAGAGCAGAAATTAAAACTGATTGAACCACACGTTCAGGCCAGCAACAGTTGCTGGGAGGAAGCCATTTCTCAAGTGGATAAACTGCTCCGGAGGAACACAGATAAAAAAGGTTTTGTTCCAGCTCTGGGTGGCACAGAGTTCAGAGTTCTTCAGACGCCTGGCCCTGTTACTTTCTACAGCG
CTCAGCAATCCCACACATAAACATTTATCGTTACATCCATTAAGACTTAAGGTTTTAGATTTTCAACTATGAGGGAGAACTCAGCCAAAGATGCTTGAAAGATAAATACGTTTAATTAGGGGCAGAGGATGATCATTAAAGGAAGTCTGACTGCTGCAGAAGTCATTAACAATCTTAAATGAAATTTTTATTTTTATGATAGCCAT
GCTGATTTCATGCCAATATTGGGAACCAATCTAAATCCAGAGTTTATTTCAGTCTGCAACAATGCCACCTGGGCGATTGGGGAAATATCAATCCAAATGGGATAAAATGCCCGAGGTTCGGCAGAGTTCTTTTGCATTGCTAGGTGACCTGACTAAAGCGTGCTTCCAGCATGTTAAGCCTTGTATAGTGTCTCTCGTCTGTTGCC
TGTAGCAAATATGTCTTACGTGAGACAGGGCATTGATTATTTTGGGAGATACCCTGATAAGTCAACTGGGAAAAGACCATCAACTTGGTTTTCTCTTTCTGATAAATGTGAATTTTGTGTTTCATTTTCTCATGTTAGGCTCAAATGACATCAAGTCCCTTATTAAAGCCCAAGAAAAACAGTATTAACATCTGAGATCTCATTTT
GTGAGCATGCCAACTCTTAGCTTCCTTCCTCTGCTGCCTTGCCCAGCCCCTGCTGTGATGGACTCTTGCTCTCCTAGAACCCTCAACCGTGTTAGGAGTGGATAAATGATGTGCACTGCCCTGAGCCCCAAGGTTCGCAGCGGACCTGGCCTGTCTGATATGCATCAGTACAGCCAGTGGCTGGCCAGCAGACATGAAGCTAATTT
TTGGTTAGAGGTTTTTTAACATAGGAGCCCCAAAGGCTCTTTCAGGATGTTGGTAGGGGTGGCTTTTTTAAAAACAAGAATGTTTTCTTATCTAAAACTGGATAAAGTTAAGATGGTATTTAGAATGTATTTTCTTACATCTATAGATACATACTTAAATCAAAATCTCCTTCAACTGAAGGAGACCAACTCTTGATTTATGCTCT
GGCTGTGACTGAGCTCCTCATGATGAGTTAGCCAACTGCATTCATTTTAGTGTTGATCCATGTAAATAAAGTAGGAAAAATTATTCAGTTTTTCTCCCCAGATAAACAGTAATGCTGGAGTATGGTTATTTCTTTTAAAGAGTGTACCTCCAAGTATTTTTGGCAAGTTCTGTCATTTTCTGCATTTGCCATTTATGCTACTGCCT
TGTCCAGTGAAAAGAGTCGACTTCCAGAACGGATTACCAAATTCATGGTCACACAGGAAAACACAGAAAGACGGGAAGGGATGTGGCTATTAAAGTGATTGATAAAATGAGGTTCCCCACAAAGCAAGAGAGTCAGCTCCGGAACGAAGTGGCCATTTTACAGGACATCAGCAGCGTTTACCAGATCTTTGCGGACGAGGTGCTTG
GCAGAGTTCCTGTTACTCTAGTCCTGAGAACCGTGTTACAAAGGAACTTGATTCTGAACAGACCTTAAAGCAGCTCATTTGTGACTTGGAGGATGATTCTGATAAATCACAAGGAAAGAGCTGGAAATCCTCCTGCAATGAAGGAGAGTCCTCTTCTACCTCGTATGTACATCAGAGGTCACCTGGTGGTCCTACCAAATTGATAG
TGATTGGCAGCAGAAAGGCGGCACTTACTGGGTTAGGTATATTCATGTTGAACTTATAGGCTATCCTCCACCAAGTTCTTCTTCTCACATCAAGATCGGTGATAAAGTACGGGTCAAAGCTTCTGTTACCACACCAAAGTACAAGTGGGGATCCGTCACTCATCAAAGTGTGGGGCTTGTGAAAGGTTTCAGTGCCAATGGGAAAG
GCCGATCGTGGAGCGTGCCGGTCATCCGCCACCTCTTCGCTCCGCTGAAGGAATATTTTGCTTGTGTGTAAGGGACATGGGGGCAAACTGAAGTAGTGATGATAAAAAAGTTAAACAAACAAACAAACAAAAAACAAAACAAAACAATAAAACACCAAGAACGAGAGGACGGAGAAAAGTTCAGCACCCAGAAGAGAAAAAGGAAT
GGCAAGAGCTCTGAGGAAGGAGCCTGAGATAATCACTGTGACTCTGAAGAAGCAGAATGGAATGGGCCTCAGCATCGTTGCAGCCAAGGGTGCTGGCCAGGATAAACTGGGAATCTACGTTAAGTCGGTTGTCAAAGGAGGTGCTGCAGATGTGGATGGACGATTAGCTGCTGGTGACCAACTCCTCAGTGTGGATGGACGAAGTC
GACTGAGGTTGAGTCAGGCATCATTCCTCAACCATTTACTGAAGAGTATGGTTATCATAACAGGCTTACAAGTACCCAGTGCTACACAACATAATTGATTGATAAATTAATTTAAAATGAAACTAAGAATGGCTTTGGGTAGCTATCCAATAATAACTCTGTCATATTAGACTAAGGGAAAATACTCTCCCACTATACCATAGCAC
GCCCTGTCTTTCCTAATGACTGCATAGCAAGATGTTTGGCTCTTGGCTTCCTGAGAAGGGTTCTCCTAAAGAGTAAGAAATGCATGCACTACCTTAAAGGGATAAAGGAAGGAGACAAGTTTGTAGGCCCCTTTTAGGAAGTGCTCTAAGAAAAGGAAGTTGGGACTCTGTTAATCCCAGGAGTTGCTCAGAATATCTAGTGCTTT
CTTAGAGCTCAGACATATGAACTCCAGGAAAGCAATGTTCGCTTGAAACTGACCATTGTAAATACAGTGGGCTTTGGTGACCAAATCAATAAAGAAGACAGATAAAAGAGCATCCCCGCTCCTTGTCTATGTGTGGCCATGTTGGTTTTGAAAGCTTACCTGATCAGCTGGTCGATAGATCCATTGAGCAAGGCTTCTGTTTCAAT
CGGAAGGACACACATTTTAACAGTTCTTTCAAAGCAGAATTTGGAAATTAGACATAATTTGACTTACCTTAGGTACTTTTAAAATAATTTAAGTACTTAGGATAAAGTAAAATTGGAATTTTTTTTTTTTTTAAGTGTACCAAGGTTTGGGGTAAAACTCTTTTTGGGTAGTGCAGTAAGTTGGTGGCTGTGGACTGGTGTGAGGG
GAGCGATGCCCAGCCTCAGAAGCACGTGTGTCAGCGAGCTTGCTACAACATCCAGGTTGAAATAGAAAAGAAGTGGATTCAAGTAGATGGAGAAGACGCAGATAAAACTGGTGGCTGTGTAACTCAATAAACACAACCCCACGGTTCAAACACAGAACCTACCCACAGGGCAGGAAGTTCTGCTACTGTATGGTGGGACTGAGAAG
AACTAGCCAGCGTAGGAATGCTGGGACGGATTGCTGCCGAACACTGTATGCCTCTTCTGACAAGCTTGATAAGGATGACATGGTATACATGGAAGCATATGATAAATTGCTGGAGTCCTGGCTAACTTTGGTCCGAGATGACAAGCATTTCCATAAAGGCTTTTTCACACAGCATGCAGTTCAGGTGTTCAATTCCTATATTCAAT
TGGGTGAGCACCCTAAAGTAGTCCTGTGTGTATAGCAACAACGTAAAGACCTGGGCCAGTTCCCTTCTTAGCCTCCCAAGACTCGAACACGTGCTTGATTGATAAAGGGACCCTGCGGAAGGGTGGAGTGGTGCTGGGACCCTCGCCCAGAGAAAAGGCCTGTTTGGCCTTGGGTGCAATAATGCTGTGACTTCCTTAAGAATGGG
GAAGGATTTAGAATCTATTGATCCAGAATTTTATAATTCGCTCATCTGGGTTAAGGAAAACAACATTGAAGAATGTGGTTTGGAAATGTACTTCTCAGTTGATAAAGAAATTCTAGGTGAAATTAAGAGTCATGATTTGAAACCCAATGGTGGCAATATTCTTGTGACAGAAGAAAACAAGGAGGAATACATCAGGATGGTAGCTG
GTCCAAATAATTGGGGTTAGAATGAAATGGCTTTAGTGCAAGAATTGGGTGTATCTCCAGAAAACATCATTTTCACAAGTCCTTGTAAGCAAGTGTCTCAGATAAAGTATGCAGCAAAAGTTGGAGTAAATATTATGACATGTGACAATGAGATTGAATTAAAGAAAATTGCAAGGAATCACCCAAATGCCAGACAGGAAAAAATG
TAGAACCCTGTTATCTTGGAATCTCTGCAGTTGTTTAGCACTCCTCAAGTAAGCCTATGTTTTTGAGACAGTATTTCAGGTAAAAAAAAATAGAACAGAAGATAAATTATTTTTTGTGTATGTGTAAGTAATGTAAGTGGGAAGTATGTTTCTAGTTAAAGTAGGATGTCAACTAAGGATAAAATGTGTGCAGGATGGGGACTTCA
CAGATATGGAAAAGTTTATAGAGCTCAATAACCAGGATGAGGAGTATGCCAAAATAAGTGAACAGTTTAAAGCATCCATGAAACAATTCAAGATTGTGACGATAAAGAGGATATGGAACCAGAAGCTCTGGGACACTTTTGAGAGCCATCAGCCAGTGATGCCCCAGGCAGATGCTCTGACCCTGTTTTCTTCTCCCCAGAGGAAT
AAATGAAAAGGAAGCGTCAGGTGGAGACAGCCCAAAGGATGACTCAAAGCCACCTTACTCCTATGCACAGTTGATAGTACAAGCAATTACAATGGCTCCTGATAAACAACTTACCCTAAATGGGATTTATACACACATCACTAAAAACTATCCATACTACAGGACTGCGGACAAGGGCTGGCAGGATTCAATTCGCCACAATCTCT
TCTCCTTGCCTTAAAAACAAAAAGCATTGGAATTCTTTTAATACAGAATACTTTCTGGAATCACAAGGTTTACAAAGACGACCAGGTGGTGGTGATTAAGGATAAATACCCCAAGGCCCGTCACCACTGGCTGGTCTTACCGTGGGCCTCCATTTCCAGTCTGAAGGTTGTGACCAGTGAACACCTTGAACTTCTCAAACATATGC
GAAGTATGGTAATTTTGCTCATCGAACTGCAGTCCGCAAAGCCTTGGCCAAGGATAAGGAATGGCAGGAACGATTCCTCATTCCAAATTTGGCTTTCATTGATAAACAAGAGGTTGAGATTACCTACTTGGTACCATGGTGCAAAATAGGAACGCCTCCCAAGGAAGGTCATGTTCTGTGGTGGAACGAGAGTGCAGACAGCCGAG
ATCTGGTGGTACTCAAGAAACCATGTTGGGGTTCACCCCTCTAGCTTGTTCTTGGAATATACCCAAAATTTCATGGGTTGACTCATGAGGCTCCACAAGTGATAAACCCTGTTTTGGTAGTTTTAAAAGGAGAATCCTGTTAAAATTGTTGGCTGTTACTGGTACCCTATGTTAATCAGCCACCAGGTGTCATTTCAGGAACGAGG
GTTTAATTTAATATATGTAAAAATATTTATCAGTAAATATGTTTTAAAAAACTATTTAATTTAGCATTATATTTTCTATACTCCTTAACTAATTTGAAGGGATAAACAAAAGAAATCTACAAAGCATTTAATTTCAGTATTTATACTAAAATTAATAAAAATATCATGTTTGTTTTGCTATGTATTGTGATGATAAAGCCTATTTT
TATCTGCCCATCTTTTCAACTGTACTGTCTACTTCTTCCCATTCCCTCTGCCCTTGTGTCTTTTACAGAGATTAACATTTTCACTCCTCCACATTGAATAGATAAATAGATAACCTGGCTTTATGATGGTGTCTAAATATACTCCATCCCCAGTGTTCTTACTTGTAACGCTTTGTAATTGGGGGTACTGTGATTGGGCACAGCCT
AAGTTCCAGTGACAAGGAAAGTAATCTACAGGTAACCCAGAAGTCACCCAAAGACAGAAGCAGCCCCTCGAGGATTACTCAGCGTGCTAGTGTGGCTACTGATAAAATGAAGCTCACAAGTGATGCAGAAGACCTCAGCCTAGAGAGCGTGTGTACTCGAAGCAAAAGGAGAAGGAAAAAGCCTGCTCGATTTGCTTGTACCCCAG
GGAGAGCAGCCTGGGCAATGTGTATTTTTAGCTTCAGGCAGATTTTACTGAGGCTTCCACTACTGCTCTTGAGAATTACAGAGCATTTATCTAAACTTCAGATAAAGTTTCCCCAATGCATCTGGGAAAAACAGATGTTGCAAAATAGTTCATTTAATTTCTACCTAATACTATATAGTTTAGCACATCAATATTAAACTGAGTAT
AGACAGCTGAGAATGAGTTCATGAAACCGAATTAGAAAGGGCAATTTGCAAATTCATCTCGAATAACAAAACACCTAGGATAGCAAAAACTATTCTCAAGGATAAAAGAACCTCTGGTGGAATCACCATGCCTTACCTAAAGCTGTACTACAGAGCAGTTGTGATAAAAACTGCATGGTACTGGTATAGCGACAGACAAGTAGATC
CATCTCAGACTACAGTTGTGGAAGCCGGCTGAAAGCAATAGAAAGGGGAGGAGCTGGACCATTTTTCATTTACTCTCATTAAAAAGGAATTTGAAGAGAAGATAAAATGGCAGAGTTTTGAGGTTAATATTCAGGATGAATGATGATAATTCAGATAGGACAGAAGATGGATCGCGTTATGTATTTATCCGAGATAAAAACTCGAA
TTTTACACCCCAGGTGAGAGTTTGGAGATGGTCCCTTGCTTAATTTTTTTTCCTAAGACATAAGAATGTGGTCTCTTTATTGGCATGAACTTCTGTGGAAGATAAATGACAAAACTGAATGTATCAAATGAAAAGAACTCACAGTCTCCAGGGCGATGAGCAAGGAGAACCCATTAAAGAAAACTCCATGGAAATGATAGGCTGTG
TTTGTTTTGGGTGCTGGGGGTGCATTCACAGGGCTCTGTGTATGCCAGGGGCTAGCTCTATGCACCAGGTGTAGCGCTTTAGTGTGCCTCTTATCAAATGGATAAAATTACAACTTTGATTCTTTCACTGAGAAATCTCTCATGATTTATTGCTTACTGATAAATTTTGAGCATCTCTTTTGAAGAATACCAAAAATCTGTCTCAT
TCAGCCTTCTCTTCCTCCATTCCCTCAGTCTTTCCCCATAACAGTTCTTTAAAAACGAAGTTTTGTCCTACTTTGATATAAAAGACAGTATGTTTAAGTGGATAAAGTATGCAAATGGAACACTCAGATCCTGAAAAATCTTTTTTTTGGTTTTCGAGACAGGGTTTCTCTGTGTAGCCCTGGCTGTCCTGGAACTCACTCTGTAG
CGCTGTCAGCAGCACCTCAAAGCCATTTAAAACGCCCAAAGACAATCTCCTTACCTCCAGCAGCACACAGCACACAGTCTTCTCTGCAAAGGGACCAAGGGATAAACCATGGGTTCCAGTTCCCGTAGTCAGTTTAGAGAAAATTCCTAACCTAGTGAAGGCAGATGGTGCCAATGTCAAAATGAACTCTACAACCACTACTGCAG
AGCTGTGTGCATGTGTGTGCGTGTGTGCTCTTGCGCGTGTGTGTGTGTGTGTGTGTGTGTGTATGTGTGTGTGTTGAAAATTGTAAATATGTTCAGTAGCGATAAAACTAAAATGCTTTGATTTGTTGAGAAGTTCCTAAAATGTGGAGGTGGATTGAAAATGTAGGGGAATAGCAGGAATCAAATCTCATAAAAAGTTCTTCGGG
TAAAGGAAGATAGTATTGGACACAATGTCCCTTCAGACCCTGTTCTGGATGACAAGCATGAAGAGCAAAAATCTCAAAACAGTTCATTATTCAAGAAAGAGATAAAGAGTGAGGAGTTGGATAATAGTAGTTCTGATGATGAAGACAAGCTTCAAATCCAGGAAGGCCGTGCTGACGATGATTTGGTATCATTTACAGAAGTTACT
AAACAAAGAACTAAGAACAATGATCACCTGTTCAGACAGGTTGATGAATTTAGACAGGAAGGAAATGTTTGATTCTCTGCCTTTTTATTTCTCGAAATTGGATAAAGTTGAAATAAATCTGTCCGCACCATGCTAAGATTAGAAAACAAGTTCTTGGGAAAAGTATTATTCTGTGCTAGTCAAAACCGCCCCCACCTTCTTTTGTT
CACAAGAGAAAGCCTGTCTGTCCTCACCATCCCTGATGCCTTTCCTGACTGTGCTTTGAGTGAAGAAAAGCACGAGTGTTCGGCTGCAGCAGCTGGGCCTGATAAATGTCATTACAGTCACCCCGGACATAAAGAGTCTCTTGAAAACGCAAAGTGGGACATGAATGAAGCGTTTTGTAAAATGGGAAACAATGATAGCAATGGTG
