# Supplementary material for: Poly(A)-DG: A deep-learning-based domain generalization method to identify cross-species Poly(A) signal without prior knowledge from target species
Source: PLoS Comput Biol. 2020 Nov 5;16(11):e1008297. doi: 10.1371/journal.pcbi.1008297 (PMC7671507; doi:10.1371/journal.pcbi.1008297)
Supplement: S1 File — These three datasets are produced by previous researchers and we use them in our experiments. (ZIP) [file pcbi.1008297.s002.zip › mouse/bl_mouse/negative/negAAGAAA.txt]

AATGCCGACCCAGAGACCTGGTCCCTTCCGCTGAGTCAGAACAGCGGGAGCGATCTGCCTGCCAGCCAGCCTCAGCCCTTTTCCTCCAAAGTGGACATGGAAGAAATTTTTGGTATGTTGTACAGTGGAATATTTTAGATACTTCTGGAAAGTATTTACATAATTTATATCAAAATTAAAAACGTTGGATTTGCTCAGATTTCTTT
AATGTCTCCTATAGGTCTCGGTCTTTTAGGCGTAGCCATCGTCAGATGCATTGCATGAATAAGGGATGCCAATATGGTTTTGCTCCAGAGAATGGAGTGGAAGAAACTGTTACATTTTATGCACTTGAAGAAGGGAATGAGACTGCTTATTCAACTTTACCTGACAATGGTGGTCCCACTACAATGGTTCCTGCTACTTCAGGCTA
TGACCTGAACTCTGTGGAAAAGTCTCTGGCTGACCTCTTCAGGAGATACGAAAAGATGAAGGAGGTCCTGGAAGGTTTTCGAAAGGATGAAGAGGTGTTGAAGAAATGTGCGCAGGAGTACCTATCCCGAGTGAAGAAAGAGGAACAGAGGTACCAGGCCCTGAAGGTGCACGCCGAAGAGAAACTGGACAGGGCCAATGCAGAGA
GGCTCGCAAGCGGCAGCGGCTCACGCACCTGAGCCCGGAGGAGAAAGCGCTGCGGAGGAAACTGAAAAACAGAGTAGCAGCGCAGACTGCTCGAGATAGAAAGAAAGCCCGGATGAGCGAGCTGGAGCAGCAAGTGGTGGATTTGGAAGAAGAGGACCACAAACTCCAGCTAGAAAATCAGCTTTTACGGGAGAAAACTCACGGCC
AAATTGGTCATACCATTAGTTGTTCACTCAGCACAAAAAGTACATTTGCGGGGAGCCACTGCTCTAGAGATGGGGATGCCATTGCTGCTTCAGAAACAACAAGAAATAGCCTTGATTACAGAGCACCTTATGACTACTGAATTAATCTCAGAACTCCAAAAACTATTTAAGAATAAAAATGAGACTTATGTGTTAAAACTATGGCC
AGGCTTTTTAGGAGTTCATTTGATATGCATCAAATGATACTTTTGTTTTTACATTTAATGCTGATCTGTGTATAGCTATGCATATATTTTCATCAATTCTAAGAAAAAGCTATGACTTTGTTTAAAATTCACGTAGATTTTTATATAAAACATGATTAGTTTCTGTTATATAATTAGTTGACAATATAGGGGTCCATTTGGAATTT
TGAAGACATTAGAAATTTCAGTATCATTGCACATGTGGATCATGGCAAAAGCACTTTAGCTGACAGGCTCCTGGAGCTAACAGGAACAATTGATAAGACGAAGAAAAACAAGCAGGTTCTTGATAAATTACAAGTAGAACGAGAAAGAGGAATCACTGTGAAGGCGCAGACAGCCTCTCTGTTTTACAGCTTTGGAGGGAAACAGT
ATTTAATGGAGATGACGCTGTACAAGAATGTCACCTTATTGTAAATGGGATGTTCAACGGGACAAAGGTGCTGGGGATGGAACCCAGGACCTTGCTAGGAAAGAAAACTGAGTGTCAGAAAGTTTGGATGGCCTGTCAAGCTCAAACCATAGTCACTGAACTGCAATGTCAGAAGAGAGCATTGGATCCCCTGAACTGTGGTTACA
GGCAGAACCTGGACGAAATCCTTCAGCAGCACAAGCTAAAGATGCTTCCATGGAGATGAACGAGAGTTCTCGCTGGACTGAGGAAGAGATGGAGACAGCAAAGAAAGGGAGAAGACAGACGACACTTCTGGCGAGGACAACGATGAGAAAGAGGCCGTGGCCTCCAAAGGCCGCAAAACTGCCAACAGCCAAGGCCGCCGCAAAGG
CTTCCAGACGACATAATGGACACTGCTATAACGTTAGTGGATGAGGATAGTATTGAGGCTGTAATTGTGTCATCCCCAATTCCCATGGAGACAGAGCTGGAAGAAATTGTCAACATAAATTCTACCGGTGACTCTACAGCCACGCCCATTTCCACGGAACCAATCACAGTGTACAGTAACCACACTAACCAAGTTGCAGTGAATAC
TGAAGAGCTGGTGCGGCCCTTTGGCAGCCTGGAGCGCTGCTTCCTAGTGTACAGTGAGCGCACTGGCCACTCTAAAGGATATGGCTTTGCAGAGTACATGAAGAAAGACTCAGCAGCCAGGGCCAAGTCTGACTTGCTGGGCAAGCCACTGGGCCCACGCACACTGTATGTGCACTGGACAGATGCTGGGCAGCTGACCCCTGCAT
GTGTCTGAAGGCAGCTACAGTGTATTTACATATAATAATAAATCTTTGGGCCAGAGCAAGCAGGGCTGGAAAGAGAGAGAGGGAGAGAGAGAGAGAGAGAAAGAAAGAATAGATCCTAGAGAATTGAAGACTAAGAAGCTGAGGCTAAAGTTGGAGTATGGATGATCAGGGACTACTAAATACAACAGAAACACCAGTCCAGTAGG
TCTGAGTGCTCTACTGCACGAGCTCTCCAACGATGGTGCCCACAAGCAGTTTGACCACTACCTCGAGGAACTGATTCTGCCCATCATGGTGGGCTGTGCCAAGAAAGGCGAGCGAGAGTGTCACATTGTCGTGCTGACAGACGAGGACTCTGTGGACTGGGATGAAGACCACCCCCCACCCATGGGGGAAGAGTATTCCCAAAGTC
CACAGAAAACGGCCATCTGGAGGCTGTACGGCCGCAGAGCTGGCTTTATGTGCTGGGGCAGAAGAGAGCCGATAGCTATGTTCTGCTGGAGCACTCTGTGAAGAAAGCAGTACATTTTGGGTTACCGTCAACAGGCAGAGCTCGCCCTGCAGGAGGCAATTAGGATTGCCCAGGAGTCCAACGATCACGTGTGTCTGCAGCACTGT
TTTACCAGTCCTGCCTAAGCCCTCCCCATGTGACTTGCACAAAAGATTTGGATCTACTGGTAAATTTTAACTGATAGGCAGCCAACATTATTGGGCAGGGAAGAAAGGGGTGGGGAGGACAGCAAGAAAATTTGCCCATCTGCTGCTCCTCCCCTTGGCTTTCCACGTGGGATTTGCTATTGAATCTCCACCCCCTCCCACTACCA
CTCCCCAGCACTTCCTACACAGCCTGCTGAAGAAGCAGCACGGAAGAGAGAGGTCCGTCTAATGAAGAACAGGGAGGCAGCAAGAGAATGTCGTAGAAAGAAGAAAGAATATGTGAAATGTTTAGAGAACAGAGTGGCAGTGCTTGAAAACCAAAACAAAACATTGATTGAGGAGCTAAAAGCACTTAAGGACCTTTACTGCCACA
GTGGTATTCGTGGTACAGAGCCTGTCATCCACCCCAAGGGTCATCCCAACTGTGAATAACAAAGGCAAAACACCTGCCCCGAACCAGGATCAAAACACTCAAGAAAGGAAAGCTAAGGGGCACGGAACAGCTCCACCTCCAATGAAGCTGCCCCCGCCCTACAGAGCTCCATCTGCAGACATGGAGGGAAGTGAAGAAGACTGTGC
CAGCATTTTAAGTACTTGGATCCCACGTTGATCTTATAAACACAAGCAATAAAAGATTTTCTAATTCACTTTAATTTTTCCTCGCTCTTACTTGTGTCATAAGAAAAGAATTTCCATCCATGTCTTGGTAAACATTTTTCAAGGTTATTATTTTACAATTCTAAAGGTCTATACAAAATGAATTGGTAGGGTTTTTTTTTTAATAT
CCCACTGCAACCAGCCAGCTCCCGCTCGAATCTGATGCTGTGGAATGCTTAAAGCATACTGAGTATCAGTGCTGATATTGAGACGATTGGAGAAATTCTGAAGAAAATCATCCCTACCTTGGAAGAGAATGCTGGAGCAGTGATTGGAAAAGGAGGCAAGAATATTAAGGCTCTCCGTACAGAGGTAAACGCCCTGCAGAAGATAT
GTCTTCTGTTTTCCTACATAGAAGTATGTTGAATGTTGCACATTGACAAGGAAGTAGATTAGATGGTAAGTCCTTTTAAGTTACCCTGCATCCATTCTGTAAGAAAGGAGGAGGAGAGGAAGAAAAGCAAGCTGAGCCTGGCCGATGTTCAGAACATTTACTCCCTCAGAGGGAGCAGACACTGTACACTAAGCACACAGCTTCTT
ATGCCGTAGCTGCTGACATCTTAAATAGGCTGGACATTGAGGGTCAGATTGGTGGAAACCCTGGGCTGCAGGCCATATGGGAAGATGAAAAACAGCGGAGAAGAAACAGGAACGAAAGCTCTCAAATCAGCCAGCCCGAGTCACAAGGTTGCAGATTTGTACCAGCAACAGAAAGTGAAAAACAATTTCAGAAGAGACTTCAAGAA
CCAAGGGAAGAGTGCACCCCCAGCAGGAGATGAGCCACTGGCGGAAACAGAGAGTGAAAGCGAGGCAGAGTTGGCTGGCTTCTCTCCAGTGGTGGATGTGAAGAAAACAGCCCTGGCCTTGGCTATTACAGACTCTGAGCTGTCAGATGAGGAGGCCTCTATCTTAGAGAGCGGCGGTTTCTCTGTATCTCGGGCCACCACTCCAC
AAGGATTGCATAGACGGCTCATCCACTGCAAAGTCCAACAGGATTTACAGAGGGTCTCTCTCGGCATTTCATTTTAAACCTCATTTTAAAACCTGGAGAAAAGAAATCTGTCAAAGTAAAGTTCACTCCACTCCACAACAGAACTGTGTCTTCCCTGATCATAGTCAGGTTTAACTTGAGTAAGGTGGCCAAGCTAGATTTGAGAA
ATCTTAAAACAAACTGGTAAAATCCCTCCAGAGAGCACACTGATATTCAACATTGACCTCCTGGAAATTCGAAATGGCCCAAGGTCCCACGAGTCGTTTCAAGAAATGGACCTCAATGACGACTGGAGACTCTCTAAGCATGAGTCACAAACATAACAATGGTCAGCCTGTCTGGTTCACCCTGGGCATACTGGAGGTTCTCAAAG
CTCTGCAAAGGCTACCCCGATCAGCCGCATCGAGTACATACACTCCAAGAACTTCATCCACCGGGATGTGAAGCCCGACAACTTCCTCATGGGCCTGGGGAAGAAAGGCAACCTGGTGTACATCATTGACTTCGGCCTGGCCAAGAAGTACCGCGATGCCCGCACACACCAGCATATTCCCTACCGGGAAAACAAGAACCTGACCG
TTTCAGTAAAGATGAAGGTGGTGTTGCGTGAATCAGATCGGGTGGTGACTATTAAAATATTCTCCAGAGATAAAAGCACCACCAGACGCGTTAGCCTTTGAAGAAAGTGCTTATTAGATGCGTCTGGGTATTATGCAGAGTGATTGTGTGGTGTAAATTCTTTTCTCTGGGTGTTGTGCAGTCAGATGGCATAAAAAACTGTTTTG
GTCCGTCGGTTTGTTTAGTGGAGTTTGGTGGATGCCCTTTGCACTGCTGAAGTGAAATCTTGCTGACTACTTAGCTTTTTTGTTGATCTCAGTATGGGCAAAGAAACAAAATCCAAATGGCTGGACAGACTTCTGTAAATATTTTTTTAAAAAAACAAAACAAATGTTCTGTATGTGTGTGTTTTACGTGGTCATGAAGTATTTCC
TCCCAAGCCCAATCCTGTGGTACGAGAAGAGGACAAAGATCCAGTCTATTTGTACTTTGAAAGTATGATGACTTGTGCCCGAGTTCGAGTATATGAACGAAAGAAAGAGGAACAGAGACAACTGTCTCCACCCCTGTCTCCATCCTCATCATTTCAGCAGCAGAGTTCCTGTTACTCTAGTCCTGAGAACCGTGTTACAAAGGAAC
CCTCAGAGCAACTGACTGTAGGTTCTAGCTGAGAAGGAACTGTCTCCACAGACATTGGAGACATGTCTCCATGCTTATTGGGATCCAAGGGTAAATTCTTAAGAAATATTGCAGACCAAAGTCATTTTCTATTTCCTGCAAGTGAGATAGTTTCTGAAAAACAATTCTCCTGTTTTAATGAATAAAGTCACTCAGAGTCCTTCAGC
CAGAACAAATGTGGCCCTCCGTGTGGAGTAGGGACTTGAAGCTGTCGAGAAGGCCACATCTCTGTCAGATTGTCATTTTCTGAAGCAAGATTAGTTCAAAAAGAAAGAAATATCTAAGAACCATCACAACAGACCAAGAACAAACCCACCTGGTTATGTAGGAATGTTAGCAGCTTCATGTCCCCAGGCTCAGAACCTGGGAAAGC
CAACAGAAGCTATGATAAATCAGCGGACCCAATGGGGAAAAGTGAATCAGCTATTGAGCACATAGATAAGAAGTTAGAGCGCAATTTAAGTTTTGAGATTAAGAAAGTCCCTCTCCAAGAAGGGCCCAAAAGTTTTGATGGGAACACACTCTTGAATAGGGGACATGCGATTAAAATTAAATCTGCTTCATCTTCTGTAGTTGACA
CCCAGCTCAGCCAGCAGCAGATCCATAAATAAGACTACTGAAATTTCGCTTTACAAAGACATTTTGAGACATGGAAAAATCTCTGGTGTTACTAGTAACCAAGAAAAGATGCTTTGAAATAGAATTTTCATAAAGCATTAGGTTGTCTTTTCAGTAACATGGTGGACTCTATACAGGTAATCACCTTTCCTACTAGAAACTCAAAC
TCTAATTGGTCTGCTGTATATTTAAATCTTAGCAGTGAGTTTTTTGTAACCAGTCTCTTGTCTCAGGCTCTCTGCCTTGTTATCAGTCTTAAGCATATAAAAGAAACATTTGTAAAGATGTATAAGAGTAAGAAAACTAATGACTAAAAAATGCAATTCAAAGCAATTAAGTTTCAATTTAATATTGAGTTGCTTCACTTCTGTGG
ATTAGAAATGTTAAGGCTGGATAACACGTTGGAGGAAATTATCTTTAAATTAGTGCCTGGACTACGAGAACGAGAACTTCAGCGTGAGTTGGAATTTTGGAAGAAAAACAAACCTCAAGAAAATGGGCAAGGTGATATTTCGAAGGTTGACAAGTCTAAAGCAGATGAGGAAGGTGATGAAAACCAAGATGATAAGGACTATCATA
CCACAGGATCCCTGGGTATGGGAAGCACGACCACCAGCACCACCCTCCGGACCACAACCTGGAACATAGGCAGGAGTACCACCGCATCCTTGCCGGGCAGAAGAAACCGCAGTACCAGCACGCCATCCCCCGCGGTAGAGGTGCTGGATGACGTCACCACACACCTGCCCTCGGCAGCCTCCCAAATCCCAGCTATGGAAGAGAGC
TACGCAGTGTCTTTTATAGCCAAGATTGACCAAAAGAGGTAGCAAACAAGTATGCATTTTTCGAGAATTGTCATGAAATACTGTAATGGGAAACTTTAATAAGAAAATGACTTTCTTCTGGACTTTGGGATGTTTCCTGTGGATGATGTGGGTATGTGTGTACATATATATACATAATTTTTAAAATATTAGCGAGAGTCATGTCT
ATTGTTGCAAGAATGAAGAAGTCAATAGAAGATGATATTTTTATTCCTCTATACCCAAAGAGGTCTGAAGAAGGAAAAATGTCACCACACTCCAAGTTCCAAGAAAGACAGTTCTGGGGAGCTCTAAAGGTCTTCCGAAATATTCTTCTTTGGAATGGCCTTCTCCCAGATGACACCTTGCAAGATCTGGGACTGGGGAAGCTGCT
ACATACTAAAGACTATACTAGCTAGCTTTTTCAGGTACAATGACATTATGTATGCTATAGTTGTGAATTTTATTACTAAAATGGGTTTAACCCAAAAATAAAGAAAACCACGTAAGACATTAAAAATAAGACTGACCAAATAAAAACTTGACTGGATCTCTGGGTCCTACTTAAATAGCCATTCCATTACATCTAGATCCATCGAC
CATTTTAACTTAATGGTACTTAAAATAATTTAAAAAAAAGTTAACTTTAGACATATGCTTCTTACACTCACAGCCCACTTCTGTGTTCCCAATTGTTTAAAAGAAAAAAAAAAAGATTTCAAGAACAAATCTTCTCTCAGGAAATTGCCTTTTCTCCATTTATGAATTTTTATACAAGAACACCAACACAGTCCCCGTTCTTTTAC
CAAGCCCTTGTTATATGGTAGCAAGTTATGCCCCTCAGAAGTACTCTGGCGCTTCTGTATTATGTTGTAGCTGTGACCAGTGTTAGTCATGTGTCATAGAAAGAAATTGGTGGCCCATTGCTAAAATTATCAGTCAGGTCTTGTACAGTAATCCCTAACCTGCAAATCACTTACATAGCATTTAGAAAAGCTGTTGTATGAAATGT
TACTCTTTGAGGGTTGTGATGTTTGGGGCTGGGAATGTTTTTGGTAGAATAATGGTACAGCTTTTGGCTAGTTTCCTTGTCAATTGCCAGTGCTGGGAGAAAGAAATCCCATGGAAACACATACCAGTAATTCCAACACTGAAAACCGAGGCAAGAGGATAACTGACAGTTTGAAGCTAGCCTGGGCTACAGAGGGAGACATTGTC
GATGATCTCACGAATCATGAGAGATTAAAATTTGTTGTAAATAACAATGTGGCCTTTTCTCCAGGGATGAAAAACAGAGTTGTTAGGAAACCATCAGAAAAAGAAAGGGTCTGGTACAAAGGGTCTCCTAAAAATCCTATTGGGAAGACTCAACTGCTACCAACGAGTAAGCCTGTCGACTTGTAACCGTCAAATGTGGCGTGCTC
GAAGCAGAAAGGGAAGAATTTTTTGATGAAACAAGACGACTTTGTGACCTTCGGCTTTTTCAACCCTTTTTAAAAGTTATTGAACCAGTAGGCAACCGTGAAGAAAAGATCCTCAATCGAGAAATTGGTTTTGTTATTGGCATGCCAGTGTGTGAATTTGATATGGTTAAAGATCCAGAAGTCCAAGACTTTCGAAGGAACATTCT
ACAGTCTTCAGTCTTTGCATTGTGTTTAATCCTTAGGTCTGCCGACGGGGCTGCTCATGAAAGTGATCTTCTTAAGGCAATTAAAAACCCGTGGAATGGAAAGAAAATGCTCCAGGCGCCCTGGGTTATTCAGTTAATATCATGCCCTAGGCTCTGTTTTAATAGCATATTAGTTTCTTTCCTCATTGCTCTGACAAAATACTTGC
TCCTTGTGGCTTCCCCACTCAGTGCCTTAGTGGGGGAACGCATTCCCCTCCCCCATTCCCTTCATCTACCCCTGCCCCTGCCTCGGGTGTAAGTGACAGGAAGAAATAATAATAATTTAAGATTCATGGAGAAGATGGGGAGCCCCGAGGATGACCTGATTGGAATCCCATTCCCAGACCACAGCAGCGAGCTCCTGAGCTGCCTG
CCTGAGCCGCCTCGGTGCCAGAGCCTCCAGCCGTCCTGCTGTCCTTGAGGAGATGGGGTTGACAAAGCGGCCCTCCAGAAGCCTGTTTCCGAGGGGACAAAAGAAACAGCGTCATCTCTAGTCCCCAGCTCCCAGCTTCCCCGGTGCTGTAACAGCACAGTGTGTTTATGTGTCTCCCTGAGCCCAGGGCCATGCGGGTACAGCCA
AGCCTCCCCACCTGAGGGGTGGAGGAGGGACTTCCCAAGTGCTTTTAAAAATAACTTCTTTGCTGAAGTATGAGGAAGAGTCTGAGTTGTCTGTTTCTAGAAGAAATCTCTTAGAGAAGTCAGTACCAGTGACATGTCAGCTCACTGTCCCAGCCTCCGTCCGGGCAGTACACTTCCCATGTGCATTCCCGGCAGTCACCTCGGCA
AGCCGTCCAGAAAATTGTTTCTATCACTGAGCGTGCTTTAAAGCTTGTTTCAGACAGTTTGTCGGAACATGAGAAGAGCAAGAACAAAGAGGGAGATGATAAGAAAGAGGGAGGGCTCTGAAAGGGGTGTTGCGAGTAGGCGTGCTGGCAAAAGGATTACTTCTCCGAGGAGACAGGAATGTCAACCTTGTTTTGCTGTGCTCAGA
GTGGTGCTCGATTTTAGAAGAACTGTGGCAAGATCCTGACCCTGCACAAAGAGATGGGCAAAACCAGATCCCACCCTGGAGTCCTGGGGCTTCCCTCAACAAGAAAACAGCGCGAGCAGATAGAGACTGTGGGTGGAAAGAGCCCGGGAAGACCACTCCCTTCGTAGCTAACCTTTTTTCTACACAAAAGGGAGCTCCAAGGTTAC
CTGCCTTGCACTGAAGTATTATTTATAGATATATTCCACGAATATAATCAAACTCTTACTCCTGTACTTCTAGAAATGATGCAAACTCTTGAAGCAGTGGAAGAAACAGGAGGAGACTCTTGGAAATACAGTTTGAGGATAGCAGCCCTGAAACACTTGAAGCCCATAAGATTAAGATGGCATTCTTCACATATCCCACGTTGACA
TTGGATGGCACCAAGAGTGGAGGGCCTTCTGGAAGAGGCACAGACAGAGGCAGAAGAGGCCGTGGCCGTGGCAGAGCATTCCTGGGAGATGGTTGGGAAGAAGAAAGGAGTCTCAGGACAAAAGGATGGTGGACAAACTGAATCTAATGAAGAAGGAAAAGAAAATCGAGACCGGGACAGAGACTATAGTCGGCGACGTGGTGGGC
TACGCCAGTACAGCACCCCATCAAACCAGTGGTTCATCCAACCGCTACCCCAAGCACTGTTCCTTCTAGTCCATTTACGCTTCAGTCTGATCACCAGCCAAAGAAATCATTTGATGCTAATGGAGCATCTACTTTATCCAAACTGCCTACACCCACAGCTTCTCTCCCTGCACAGAAAACAGAGAGAAAAGGATCTGCTCCAGGAG
AGAGACAGCAAGCAGACCCTCATCAACATCCCAGCCCTAAACGACAGCGACTCTGAAGTGGAGGAGTATGGGCTCCGGCTGGGGAGTCAGATCTTCATCAAAGAAATGACCAGAACAGGACTGGCCACCAAAGATGGCAACCTTCATGAGGGGGACATAATTCTCAAGGTGGTCAAGAGACCCCGGAAGGTTCAGGTGGCCCCACT
CACCCAGGATGGGGTGGATCAGTCAACACTCCTCCTTTTGTCTGTCTTTCTTCTCTCCACAGGCAGAGCTGCTCCTGACGTAGGTTGGTAAGGAAGAGGAAAGAAAGGCAGCAAAGCACCTCACAAAAGCGCTATTGTAGGGAGCCTGAGGCGGGTGGGGGCCCTCTCCCATTCAATTCTCTCCTAATGTGGGGCTGGCAACAGTA
CAAATTCCAGGAAGCCCGGAAGCTGGTGGAGAGACTGAGCTTGGAGAAGCTTGATCTTCGGAGTCAGAGGGAACAGGCCTTAAAGGAGTTGGAGCAACTGAAGAAATGCCAACAGGAGATGGCTGAGGACAAGGCCTCTGTGAAAGCTCAGGTGACATCATTGCTCGGAGAACTCCAGGAGAGCCAGAGCCGTTTGGAGGCTGCCA
GTAGCAGTAGTAAGTGGGACGCTGATGCGAACCAGGTTTGGCCATCTCTCCGCTTACTAGGCTCCTCCTTTACAAAGGTATAGAATATGGAGCTACTTGTAAGAAATATCCTGAATATGTGTTCAGAACCTCACATCTGTAGAACTTTGATTTATACCCAAATGTAGATAAAGAAAGTGGTCCACAGGTGACTAGCTTCTGTCTCA
GCGCGCGCAGGGGTTTCATAGTCCTTGAAGAGAATGTCAAGACGCAGGAGCCGTTTACAAGCTAAGCAACATGCCCAGCCCAACCAGCCAGACTCTCCGCAAGAAACCCAGATAATTCAGGCCAAGAAGAGAAAAACAGCACAGGATGTCAAAAAAAGAAAAGAGGAGATCACCAAGAAGCATCAGTATGAGATTAGGGATTGTTG
CAACTCAGTGGAGACAGCATAGCTGAACGGAGTCACAGAGGTGAAGGAGAAGAAGATCATGAATCGCCATCTTCTGGCAGAGTACCAGATACCTCCGTTGAAGAAACAGAATCAGATGCCAGTAGTGATAGTGAGGATGCCCCTGTGGTAGTTGCACAGCACTCTTTGACCCAACAGAGACCTTTGGTTCCAAATGGAAACCAGAC
AGCTATCCTAGAACTCAACATGTAGACTAGGTTGGCTTTGAACTTGCAGAGATCTGCCAGTCTGTGGATCCAGGCTGCTGGGATGCAAGTACACCACAAAAAGAAAACACAAAACAAAACAAATGCACAAGGATTAGGTAGACATTGTCTGTATTTAATTACGATTCAGTGTCTTCTGAGAATGAAATATTGTCATGGAATACCAT
CTCTGCAAAGGCTACCCCGATCAGCCGCATCGAGTACATACACTCCAAGAACTTCATCCACCGGGATGTGAAGCCCGACAACTTCCTCATGGGCCTGGGGAAGAAAGGCAACCTGGTGTACATCATTGACTTCGGCCTGGCCAAGAAGTACCGCGATGCCCGCACACACCAGCATATTCCCTACCGGGAAAACAAGAACCTGACCG
TGGAACCTAATGTGGATGGTCTCATAGTACACATGTGAAAGACATTCAAGCAGAATAATAAAAGTCTTCCCCAACTCTTAACCGGTATTGGAAAAGTGAAAAGAAAACCCAGTGTTCCAGATACTGCATCTCCTGCTGATGATAGCTTTGTTGATCCAGGAGAACGTCTCTATGACCTTAACATGCCTGCTTTTGTGAAATTTAAC
CCCCCATCCCTGCTTCTGACAGCCTCTCTGCTGATCCTGTTGTGACACCCCTGCCATTGCCTCTCAAACCTGGGGCTTAGAGGACGGGCTACTGGGCATGAAGAAAGGAGGAAAGCGCTTAATTATCACTCCTTCAGCCTGCGCTGCTGGCTCTGAAGGAGTAATAGGCTGGACTCAGCCAACAGACTCCATCCTGGTGTTTGAGG
CCTGGATTTCAACTATCCAGACCAGTATGTCCGGGAATACGCTGTAGGCTGCCTTCGACAGATGAGAGTCGTGGTGGAAAAAAATTTCTTGCTGTGCTGAAAGAAATCTTGGACAGGGACCCCCTGTCTCAGCTGTGTGAGAACGAAATGGACCTTATTTGGACTCTACGGCAAGACTGCCGAGAAAATTTCCCTCAGTCACTGCC
CAAGGTCATTAATGATGGACTCTTCTACTATGAACAAGACCTGTGGACTGAGAAGTTTGAGCCTGAGTATTCACAGATCAAGGAAGAAGTGGAAAACTTCAAGAAAGTGAATATGATTAGTCGGGAACAGTTTGACACTCTGACCCCTGAGCCCCCTGTGGATCCTAACCAGGAGGTTCCTCCTGGGCCACCTCGGTTCCAACAAG
GTTGAAAAGGGATCCCCTCGCCAGCACGAGCTCTGACGCTTTGGACTCTTTACAAGATTCTGGTACAGCTCAAGTTTTCAGCTTAGTAGCAGAGCGTAGAAAGAAATTTCAGGAGATCATCAATCGCAGCAACAGTGAAGCAAATCAGGTGGTTCGGCCCAAGATTCCAAGTAAATGGTCAGCTCCTGGTTCCTCTCCCCAGTTAA
CAAGCCCTGGAGATCACCTAATACTTCTCTGATTGATGTGATTGATGCGTTCGGTGTTGCTGCGACACAACAGAAAAGAATGGGGTGCTGGGACCAGCAGAAGAAATTAATTTACAGAAGAACAACACTAAGTCGGTGTGCCATCGACCATGCACAAGGGAGAGCGGGCTTTTCGGACCGCCTGCCTGACTCACAAGGCGGAGGGA
GACATCAATGCTTTGGTCACAGAGGCGAAGCACTATCACGCCAAGCTGGTGACTATAAGGAAGGAGATGCTGCTGCTCCATGAGAAAACGTCCAAGTTGAAAGAAAGAGCACTGAAGCTGCAGCAGAAGCGGCAGAGAGAAGAGCTGGAGAGGGAGCAGCAACGCGAAAAGGAATTTGAAAGAGAAAAGCAGCTGACAGCCAAGCC
CAATGCCTTCGACCAATACCGAGACCTGTATTTTGAAGGTGGGGTCTCATCAGTCTACCTCTGGGATCTTGATCATGGCTTTGCTGGAGTGATCCTCATAAAGAAAGCTGGAGATGGATCCAAGAAGATCAAAGGCTGCTGGGATTCCATCCACGTGGTGGAAGTGCAGGAGAAGTCCAGCGGCCGTACTGCCCATTACAAGTTGA
GGGGCAGAGGGGACACGTAGGTTCTCTGTGTGTGTCGCTGTCTGTCTCTCTGTCTCTCTCTGTCTCCCCCAACCCCTCTCTATCCTTTTGTTTTCCTTTGAAGAAATACCAAAGCGAGCCAGTGATAGTGCACACCTTTAATCCCAGCAATCGGGAGGCAGAGGCAATTAGATCACTGAGTTCGAGGCCAGCCTGGTCTACAGAGC
ACTTAGTAAAGAACTGTGCTCAGGGTCCCTGAGCTACCCGAGGGTGTGCTGATTGTAAGGACAGAAGTGTGAAGGTAACCCATGACAAAGACAAATTCAAAAGAAAGTGCAGATGGGACATGTGAGACCCAGGGGATCTGTGAGAAGAGCATGTCTGTGAATCGTCGGTAGACAAAGAGAAAACGGGAGTTTTCAGTCAATCAATA
AGAATTCTTTTAATAGATATAAAAAAGTACTAAAATGACAAATTCCTGCCCTCTGTGCCGCCATGAGCTGCCCACTGATGATGACAGCTATGAAGAGCACAAGAAAGACAAGATCTCAAGTGCCCCGTGTGCCTTTTGGAATTTGAGGCGGAGGAGACTGTGATTGAGATGCCCTGCCATCATCTCTTCCATTCCAACTGCATTCT
TACACTCCCTGAGGCTCCGACTTGGGGAAATAAATTTCCCACCTCGTCGGCCCCAGCTCTGTTTCTGCCACTCCTGTCCAAGCCCAAAGGACCTACACTAAAGAAAGCAGGATGGGGGTGGGGGACCCCGACTGACCTCACAGTTGGCTCTGAGGAGAGGGGGGAAATTTTAAATTCTTTAACATTTTTGTTTCAATTTCTGTCTT
AATGTTTTTCTTGATCAGAGTCAGGTGAAGGCTGACGGATTTCAGAAACTGTTGGAGTTTATATATACAGGAACTTTAAATCTCGACAGGTGGAATGTTAAAGAAATCCATCAGGCTGCTGACTATCTCAAAGTAGAAGAGGTAGTAACTAAATGTAAAATAAAGATGGAGGATTTCGCTTTCATTGCTAGTCCCTCTTCTACCGA
GAGGTTCTGGAAGGAAAGCCCATCTACGTTGATTGCTATGGAAACCTGGCCCCTCTGACCAAAGGAGGACAGCAGCTTGTTTTTAACTTTTATTCTTTCAAAGAAAACAGACTGCCATTTTCCATCAAGGTCAGAGACACCAGTCAAGAGCCCTGTGGCCGCCTGTCTTTCCTGAAGGAGCCAAAGACAACAAAGGGATTACCCCA
CTCTGTAATCCTGGTACCCCAGAGGCTGGGACAAGGAGATTGTTTTAATTCGGGAGTTCAAGACCAGCCTGGGCAACATGGAAAGATTCCCATCTCAAACAAGAAAAGTTGAGGAACTTGCGTGTGGATGTCTTCTGTCCATATGCAGGCCCGTGGCTGCACTTCAGACTCACTGAGGCAGGGAATGCCCTTGCCCTGAACTCTCA
GTAGCCGAGTCCCAGGCACGGGTCAGCCAGCTGAACCTGCAGATGGAGGGGCAGCAGCGGCGTCTGGAGGAGCTGCAACAGGAGCTGATCAACAAAGACCAAGAAAAAGTGGCCGAAGTGGCCAGGGTCAGAGTAGAGCTGCAGGAACAGATGGGCCGTATGCAGGCTGACCTGGTGGCCCAGGAGGCGCTGAGAGAGAAGGTGGC
AGAGACTGATTATGTAAGAGCATCCGCTGCCACTCAGCCACCAGCCAGGAAAGGAAGACCCACCGTGCCCACGGAGACACCCAACCCTGTCTTCACGCACAAGAAAGGACTCCAAGGCACCTCGGTGGCTGCCTGGAGCCAAGGAGTGAGTGGACTTTCACCAAACTCCATTTGCACAGTGACAGAGCTGGGACCCAGGACTTCAA
AGGCCCTGACGCACAATCAAGTCGTGGATATGCTGATTGAATGTCCCAAGGGAAGTGAGGTCACACTGTTGGTGCAGCGAGGAGGCAAACCTTTTTTTACAAGAAACCCCTCTGAGCTGAAAGGCAAGTTCATTCACACGAAGCTACGGAAAAGCAGCCGAGGCTTTGGCTTCACGGTGGTTGGAGGAGACGAGCCTGATGAGTTC
GATCTTTAGAAAGAGTCAGAAGACAGAGGCCTGAAGTACTCAGGAGTGGTTCTGTGCTGTTTGATTTATAGTATGACCTTGAGATTGTCTGCTTTGTTTGAAGAAAAAATGAAGAAAATCTCCTTTGATTTTAAAATTGGTCAAAAATTCAAGGAGAAACTTCGTAGAAGCCAAAGATTCAAGCAACGACAAAACTGTAACGGTGC
TAATGGGATACACCATTGACTTCATTTGTACTTAGTTATGTTGGTCAGTGTAAGAGAGGTTGCATTTTTGGATTTATCTTTCTGAGTGGAATATTGAGTAAAGAAAGTTAAATGATTCACTAATCTGCTAATTGGTTGCCCATAAAATCACATGGAGTCTGTTATTAAAGTTTTTTTCCGATTTGGCCAATTGGGAGAGAAATCAA
AGGACTTATCTATGCTTACTCTGGACTCTTCTGTGTGGTGATAAATCCTTACAAGAACCTTCCAATTTACTCTGAGAATATTATTGAAATGTATAGAGGGAAGAAACGCCATGAGATGCCACCACACATCTACGCCATATCAGAGTCTGCTTACAGATGCATGCTTCAAGGTCGTGAGGACCAGTCAATTCTATGCACGGGTGAAT
TCAGGATGTCTGAAGATGAGGAAAAGGTGAAGTTACGCAGGCTTGAGCCAGCGATACAGAAATTCACTAAGATCGTGATCCCAACAGACCTGGAGAGGCTAAGAAAACACCAGATAAACATCGAGAAGGATCAGCGGTGCAGAATTTGGGACAAGTTGCACGAAGAGCACATCAACGCAGGGCGCACGGTTCAGGAACTGCGCTCC
CTGATCAAGGTCTACCTAGCATGAAGTATTTAACATTCTCCCTTGAAAAATATACATTTTTATAAAATAAAAACCATAATAAATGTTTTGAATATTAAAAAAGAAAAGTGAACCTACAGAGGAACATTGGATGGAGAAAACTCTTTGCCTTGTACTTTCCCACAACTGCTGCTAGTTTACCTCTTTCCAGGTAATAAAGTGGCGAC
GTTTGACAAGACAGCTTGATATTTCTATCAAACAAATGACTTTCATATTGCAACAATCTTTGTAAGAACCACTCAAATAAAATTCTCTGAAAAAGGCCACAAGAAAGGGCAATGTGTATGTGAAGTGCCCATCTATTGCTGCGGCTATTGCTGCTGTCAATGCATTGCATGGCAGATGGTTTGCTGAGAAGAAGAAGTTGGATGGG
CTGATTTTGCACTTTGTTCCAAGAGCTTGCCATTTATCTGGTTGGCTTTGACATTTTTTGCTTAATTAAATGTAGGCATACCTGTATGTATTTTTTTTTAAAGAAAACTGATATAATATTGCTCCTGAAACAATGTTGACCAAACACTCTGCCTTCTGCATCCTGCCCCATTAACATCGATGACCTCCCATGCCCTCTGCCTTCTG
GCCTCTGGCATCCATTAAGACTTGAACATAGCTAGCCAAGTTTCCGCTTTTCAGTTAAAATTAATCCTCCATTGTCTGCTAATTAATCCTTCATTCTCTGAAGAAAATTCCAAGCAAAACCAACACTGATGTCCCTCAGGACCCCCAGTAGTTGCCTCTAGACCTGTAACCAGGCTAAGCAGGCTCCCAGAGGCCCTAAATGTTTG
GTAAAGGTGATGGACCTCAGTGTAGAGATTATGTGATAAGTCTTGGAGTTGTAAAACCTCTGCTTTCATTCATAAGTCCATCTATTCCTATAACATTCTTAAGAAATGTTACCTGGGTTATGGTCAATTTATGTCGCCACAAAGACCCACCACCACCAATGGAGACAATTCAGGAGATGCTGTGCCACTTTTCTTGAGGCTTCTGC
CAGTTCAGTGGCCACCTGCAGAATGACACCTTAGCAGAACAGCATGATCAGTCAGCACTACCAGCTCAGGAACAGCTGCGGCCCAAGTCCCAGCTGGAGCAAGAAAACATCAAAAACACTCCTTCTGATTTTGCAAAGGAGGAAGTGATTGGTATGGTGACCAGAGCCCACAAGGATACCTTTCTGTATAATCAGGAACATCGAGA
CTGCTACGTGGTCGGTGACTTTTCCTGGGACACCTCCCACCACCACCACCACCTATGTCCCCGGAGCTGCTACGAAAGCTCAGTCAGACCCCAGGTCAGAAAGAAAACGAACCCAAGAAGTCAGGATCCAAGAAGCAGAAGCAGAATCAGCGGGTTCGTAAGGAGAAGCCTCAGCAGCACAGCTTCACGCACCCCCTTCTGGCTGC
CTTCACTTTGGTGCCAATGGACAGAAGATTCTGCTTGTGCTACATAGAAGTGTGGGATGCACTTGAATAGCTGGATCTTACACCTTGATTTCAAGGTGGAAAGAAATTGATCATGAATCTCTAATTTCAAATCAAACCAGTAGGTGCTTAATATTTTTGATTTGAATATTGCCCACTTGAATATCATGGGTTCTATTAATAATAAC
AAATTCCCTTGGTCTCTTCTTGCCTTTCATTGTGCTTCAGTGTCTTTGCAATCAGCAAAAGAGGTGTCCTTGTTTTTAGAGTTGAGAGAGAGAAAATTAAAAGAAAGTTTTGTCTATACGATCAGTGTAAAGCCTAAGATGTACTCCCGGGTTATGTAAAGTGAAAGTAGTCATTCCTGTATTTATTTTCATTTTTAGGTATTCTG
ATCTCAGCAACTGCTCTTCTCCTTGGGTCAATCACATAACACAGAAGGTGAAATCCGGAGAAACAGCTGCCAATATTGCCAGAGAGCTAGCAGAACAGACAAGAAATCACTTGAACGCTGGGGACATCACCTACTCTGTCCGTGCCATGGACCAGCTGGTTGGCCTCTTGGATGTCCAGCTCAGGAATTTGACACCAGGGGGAAAA
CTGTGGTCCCTGACTCACACTCTTGTTTCCGACTCCAGCAAAAACCCTCTCAGAAGGCCCCTATGAGGCAAAAGCCTAAAGTGAAGTAGAAGGATGTCTTAAGAAATGGACTCACTCTGGTAAAGCCCATCATTCAGGTTACCGCTCACTCTTCTCCAGAGCCTGTGATGCCAGTGGACTTAGTAGTAGCGCCTGCCTTCTTTACA
GTCAATTATGTAGAGAGTATTGCATGAATGAAGCTTTTTTTTTTTTTTTTTTTGGTTGAATTGCCTGATGTTAAGAATGTTTAGAATTCATTGTGAGAGGAAGAAATGAGTTTGTTTTGTTCATTCGTTCACTTTAACAATTTATTTAACTTTGTGTACATTGGTAGAAGGGGATCAGATCCCTTGGAACTGGAGTTACAGACAGT
GATTATCAAAGCATAACTCAGTTTTGTAAGTTAGAAGTTTTTTATGTGAGAATGTTATGTACATAATTTTTATATATTTAACGACAAAAACATCCCTTTAAAGAAAGTTCAGGTATTTAATACTAGGCTTATTTTCTTATTCTATTTTTCTGTCAGTTAAAAGAAATCCTTTTTTTTTTTTCCTCCAGAAACATATGTCTATGGGA
GAAATATTCATTTTAGAAAGTCAGGCTACTTGAAGGGAGACAGTGTCACATTGTTCTATGGCTATTACCAATGGAGAATGCTGACTAGTCCAGGAGACTGAAGAAACAGAAGCTGGTGGATGGTGCCAGTGCCAGTGTCAGAGGAAATCTTGCTTGCTACTAGGTTGTTTGGCTTTGAAATTTAATTACTTCTTATAGAAGATTAC
AACCCGAGAACTTGCAAGCCAGGTTCACAGAGAATTAATTAAAATATCTGAGGGTACAGGATTCAGAATACATATGATCCACAAAGCTGCAATAGCAGCTAAGAAATTTGGACCTAAATCATCTAAGAAGTTTGGTATCCTTGTGACTACTCCAAATCGACTGATCTACTTGTTGAAGCAGGATCCACCAGGGATTGACCTAACAA
AATTTAAAAGTTCTTCTGTTGCACAAATCACAAAAACAAAACAAAAATATATTTCCTTGGTTTATGTCGTACAAGGTTGAATGAACATAGTCAAAATGAAAAGAAAATTCTAGTTTCCTGAATTGGGATTTTTTAACTTAGAAGTAATACTTAGTACCTTTAAGGCCTTCACTTTCATAGTTCCTTTTCCATAACTTCAGGCCTCT
TTTTCACCAAAAAGCTTCCTCATCCTGATCTGGGGATGGAGTTGACTTCCTGTCTTGGTTTCTGAATGCTCTGCACTCTGCTCTGGGAGGCACCAAGAAGAAGAAAAAGGGCTCTATCTAATGTCCCTCCTCTTCGGAACTACTTCCTGGAGGAAGACAATTACAAGAACATCAAGCGTCCTCCGGGGGACATCATGTTCTTGTTG
TTTGAGTGCCGGGGCCTTGAACCAGTTGACTTCCAGCCCCAGGCTGGGTTTGCTGCTGACGGTGTGGAGTCAGGGACAGTCTTCAGTGACATTAATCTGCAAGAAAAGGCTCATGTGTTTTCCTCTTACAACTGTTTTCTCCAGGTGCATACCAAAAACCTGTAAATATGTCTGTAAGCTACATGACAGGAGACTCAGTAACCTTA
TAGCTTGGCTGAGGGGAACAAGATGGGAGAGTAGACAGACATGGGGGAGGGGAGGCCACCCCAGAAGTCTTCGAGGCTTTTGAGGTTTAGGTCTGGGACCAAGAAAGAGTATTTGTGTGTATGTGTGTGTATGAGTGCGTGCAAGAGGGTATATGTGTGTGTGTCTTCCCACAACCCCACCGTACCTTGTCTATGTATGCATGTTT
CTTGGACCTGCAAACATCAAAAAAGCTATTGAAGAAGCTGAAAGACTCTCCGAAAGCCTTAAACTAAGGTACGAAGAGGCTGAAGTTCGGAAACAACTTGAAGAAAAGGACAGACGGGAGGAAGAGCAGCTGCAGCAACAGAAAAGGCAGGAGATGGGGAGAGAGGACAGCGGTGCGGCAGCCAAACGCTCTGTGGAAAATTTACT
TAGATGCTTCTTAGATAATTGAAGACAAATGTGAAGATTTGCCACCATACTTTGTGAAAGTTGTGAAATGTCTAATAGAGAATTGCCTCTGGTTTTTCTAAAGAAATTATATTCGGAGATAAGTTAAGGCATGCTATTTTGGTAACAGTGTACTAAAGTGAGAGATGTGAGGCCAGTAACAATGTTTCTATGAAAGAAAAGTCAGA
CAAGGGTACCATCAGCAGGATCGTCGGTGAGGACAGCCCAAGTCGCCTTGACCGGGCACGAGAGGACACCCTGCCCAAGGGCCATGTCATCTATGAGGGCAAGAAAGGCCACGTCCTATCCTATGAAGGGACAGCACTGGGTTCCGCCACCAGTGGAAGCATCACCAAGGGCCTCCCCAGTACCCGGGCTGCAGACGGCCCCAGCT
CATTACACTGTCCAAGCATCAGAGTGTGCAGCTGCCTCGGGAGGGTCAGGAGGACCAGGGCCTGACCAAGGACTATGGCAGCTCCCCGCTGCACCGCTTCAAGAAACCAGGCTCCAAGAACTTCCAGAACATCTTTCCACCCTCAGCTACCCTGCACCTCTCCAACATCCCGCCCTCTGTGTCAGAGGACGACCTCAAGAGCCTCT
ATCCCAGTTTGTTCGGAGGAAAAAATCAGAGCCTGATGATGAGCTGCTATTTGATTTTCTTAACAGTTCCCAAAAAGAGCCCACTGGGAGAGTGGAAGTCAAGAAAGAGAAGGGCAGAGCTCCTGTCTCTCCAAGTTCTCCGTCAGGTGTCAGTTCTGTCAACACCAGTGTAACCACCACCAAGGCCATGGGAGGAAACGCTGGGA
TCAATGTCGAGAGAGATTGTTTGGGAGTTGGCCTTGGCCATGGAGACAGCAGTCCTCCTCTTTTCTGCTGAGCTGGCTTCTTATTCCCTTGTAGGAAGTTAAGAAAAAGAGGTGAGTTAATATGCATGACAGGGGAATCAAATCTCTGCAGAGGGTCCCTGTGTCAGCCAGGCTTTGTGGCTCATGCCTGTAATCAAGGGAGGCTG
GGTGGTTTATACCCCATAAATTAGTGAATCCCAGCATTTATGGGGCTAAGGCAAGAGAATTGCTGTGAATTTGAAGCCAGCCTGGGCTACAAGCTGTCTCAAGAAAAAAGGAAAGGAAAGGAAAGGAAAGGAAAGGAAAGGAAAGGAAAGGAAAGGAAAGGAAAGGAAAGGAAAGGAAGTTAGTTTTTGTTACTTCTCATTTGATC
GGCCTCTTTATCCTGGTGCTTCAGAATACGATCAGGTATGGCCTCACAGCTGCAGGTGTTTTCGCCCCCATCAGTGTCGTCGAGTGCCTTCTGCAGTGCAAAGAAACTGAAAATAGAGCCCTCTGGCTGGGATGTTTCAGGACAGAGCAGCAACGACAAATACTATACCCACAGCAAAACCCTCCCAGCTACACAAGGGCAAGCCA
TTTAACCCTAGTTTTATAAATGGGGAGAAGTTTTTAAACATTCTTTCTTGGCTACAACCTAAGTAAGTACTTATTTGACGTTTCTTTTTAGCAATTTAAAAAGAAAAGATTTCTTCCATTTCTCAAAATAGAAAAAAAAAAAAACCAAAAAGACCCTCCCCTGGCAACCCACATACATGTTGGCTATCCAGTCTCCATTCACAGTG
TGTTGCACATGAATCCTTACAGACAGACTTACTGAAAGATTATGTTCTCTACAGTGTTACCAGAATCAAGGCTCTGGTTTTTCCCCACACATAGAAAAATAAGAAATTATATTTTGTTGGTATGTATTTAGTGTTTTGTATAATACCAGGAACTGCTAACTAAATTTACTCAACTTAGGGCATTAAATATCATGTACTTCATAGTT
TTAAAGTAATTATATCTAAGTTTTATGTACTGTCAACCTTTGAAAATCAGATGTATGTCCATTCACAGGGTACAAACTGGAGAGTGAAAGGAGACCATTTAAGAAACACCTCAGATTATGTTTTACACAGTCCCAAGGAGGATCTTTGCACCCTTTAGATCAGCCATGGTATAGAGCAGTAATGTGTGTTTTTTTTCTTCAGGAAT
GTTCAACAAGAGCATCGCAAAGCAGGCAGAGCTTGTCTTCCCCAGCAACGTCATCTGCAAGACCTTCCATTCCATGGCCTACAGTCACGTCGGGCGGAGCAAGAAAACATCTATCCAGCTAACACATGAACAACAGCTGATTCTGAACCATAAGATGGAGCCTCTCCAGGTGGTAAAAATTATGGCATTTGCAGGATTCACTACAA
CTTCTGCTTCTTCTGTGTCCTCACTTTCTGGAAGTGACATGTACTTTAGGAAGAATCATCAAAGTCACCCAGGAAGTGATCGACTACCGGAGGTGGATCAAAGAAAAGTGGGGTAGCAGAATCCTCCCGTCTCCAGACCTTGGAAATGATGTTGGACGGAGTTCCTATGGGGCCATGCAGGTGAAGCAGGTGTTTGACTACGCTTA
GCAGCTGCTTCAGCGGCTGCGCAGAATGGAGCGAAGCCTAAGTAGCTACAGAGGGAAGTACTCCGAGGTCGTCACAGCGTTTCAGACTCTTCAGAGAGAGAAGAAAAAGCTTCAAGGTATATTGAGTCAGAGTCAAGATAAATCACTTCGGAGAATTTCAGAATTAAGAGAGGAGCTGCAAATGGACCAGCAAGCAAAGAAACATC
GCAAACGCTGTGCACAGCCACAAGACAGAGCTGAACCAGACAGTGCAGGAACTGGAAGAGACCCTGAAAGTAAAGGAAGAGGAAATAGAAAGATTAAAACAAGAAATCGATAATGCCAGAGAACTCCAAGAACAGAGGGACTCTTTGACTCAGAAACTACAGGAAGTTGAAATTCGAAATAAAGACCTGGAGGGGCAGCTGTCTGA
AAGCCTTTAACTTCCTGAGGATAACTAACTAAAAGTATCTTCATCTTACCCCTCTTTTATCACCTCTCTTTTCCCACATATAACTCCCCTAAAATAAATGAAGAAAAACTGGAATGAAAAAGAATGTTATTAAAATATGTATGCTTCAGATTTGGCGTTCTGTCTAAACCAAAGGTCTTTATGTGTTCTTGTTAGGGTGATTTTGT
ATATGTCCCAATATTTTCGGCTTTTCAATTCAACTCGTATACCCAAACCCAGTCGTGATGAACTCTTTACTGATACCAAGGCTAGACACCTCCTGGTCCTAAGAAAAGGACATTTCTATGTCTTTGATGTCCTCGATCAAGATGGGAACATTGTGAATCCCTCAGAAATCCAGGCACATCTAAAGTACATTCTCTCAGACAGCAGC
GTAGAGAAGTGCTCATCATCTTCAGCAGCCTCACCACCTGTGATCCATCTAATATTTACGATCTCATCAAGGAAACCCAAGGAAACATATAACATCTTTGAAGAAAGCTGTAGATATGACCTGCCATGGAGAACCATCGCTCTATAATTCCTTAAGCATGGCTATGCAGACCCTAAGTTGCTGGAATACTTTGTAGAAGAATATTT
CGTGGTCAATGGCTGTTGTTCTGGAAACCCTCTATGATTTATAGTTGGCTCATAAATAGTAATTGTGTGAACACTTGACATTATTGAATGCAAGGTCATAAAGAAATGTAAGCTCAACTCATTTTAAAAATCTCATTCATAGCCAGGGAATGGTGGTACACGCCTTTAATCCCAGCTCTCAGGAGGCAAAGGCAGGCAGATCTCTT
TCATTGTTCCAAGTGTGTTACAACTTTCCTGTCCTTTACAATCTCTACCCATGCCTAAAGCTATAATTGATATTTTTAGTAAAACATTTTCTTAAGAGATAAGAAAGTTGGATTTAAAAACAAAAACAAAAACCCCAGCAGCAGCAGCAGCATCCGTCCCTTCCAAGCATCGTGCAGTCAATCAGGAAGCTTCCCTTCCATCCTGT
TACCGATGAACATCTACCAAACTTAAGTAGAAAAAAAGACAAATGTATGCAACCCAAAGATTTTATTCTTAAAACACCAGAAAATGACAAAAGACTTCAAAAGAAATTTGAGAAAATGGCTGAAGAGCTACAAAGGCAAAAGGCAGCTCTAGGTGATGACGTTCCTGTCCTCCTGTTTGAGTCCCCTCGCTCACTGGTGTACAGCT
TGAATCCATAGAGCTCCCTATGGACAACAAGACCAATAAGAGGCGTGGGTTCTGTTTTATTACCTTTAAGGAAGAGGAGCCAGTGAAGAAGATAATGGAAAAGAAATACCACAATGTTGGTCTTAGTAAGGTCATGGATCAGAAAGAACATAAATTGAATGGGAAAGTCATTGATCCTAAAAGGGCCAAAGCCATGAAAACAAAAG
TGAACTTCGGAAGAATGGTGTTGGACTTTCCAGTCTTCGACAGAAGGTCGCCTACCTGGATAAGGAGTTCAGTAAAGCTCAAAAGGCACTAAGCAAGAGCAAGAAAGCTCAGGAAGTGGAGGTACTGCTGAGTGAAAATGAGATGCTGCAGGCAAAGCTGCACAGCCAGGAGGAGGACTTCCGTTTGCAGAACAGTACACTTATGG
CAGCCAGACCTTCTCAGAAGATGAAAGGCTTAAAGAATTTGCCTCACACCAGGAAGAGGAGCAGCCAGAGCAGGGCTGTGGTGCCAATAGGAATGAAGGCAAGAAAAACATTGACTGCAGATAAGTTGGAGCATTTGAAGTCTCAGCTGGACCTTACAGCCTGCAGTGAACTAATTTCTCAGCTGGACGACTTGATCTTAAGGTTC
CCTAGCAGTCAGCATAAACATTACAAGATTACCTCTAGAAGCCTAATCATACTTTCAAAGGGACAGTTTATGACAAATTCTTAGGAGGCGAATCACTCATAAGAAAATCAGATGACAAGGAACTGAGTCACACAGTGTCACTAAAAGCATGATTACCTAGTCTGTGTTTGGTTTGGTTCTGTTAAACAACAAACATAGCCTTCCAC
GCTGTCACCGGTCTCCCGGACCTGGTGCCCGACCCCTACTACATCCAGGCTTCCACGTACGTCCAGAAGATGTCTATGTACAACCTGAGATGCGCTGCGGAAGAAAACTGCCTGGCCACAATCACATTACGTGAACAAATAGCGGAGGGGCAGCGGGGCCAGAACGGCTTGTGTAACTGCAAACTGGTCAGAAAGTTTAAAATCTC
GCAAGGACTGCTGACTGGACCAAGAGAGAATTCTCTTGGGGGTTGCGCATATATAAAGAGGGCACAGATTGGGGATTGACATTCAAGATTCAACTACAAAAAGAAATCCCCAACAAACATAAAGCATCTATAGGACCTAACCCCCAATTACATCACCCTAATTCCCCAAACAATCCCCGACTTCCAGGTACCAGCCCTCCTTTTCC
CAGGATGGTGAAATCAACCGGAATATTATGGAAGAGACAGAGCGGGCCTGGAAAGCAGAGGAGATACTAAAGGCCATTCAGGATGTGACCATAAAGCGAGAAGAAACCAAGAAGAAGATAGAGAAAGAAAAGAAGGAGTTCTTGCAGAAGGAGCAGGACCTGAAAGCTGAAATCGAGAAGCTCTGTGAGAAGGGCAGAAGGACAAA
CCAATCTTCCCTGTTGCCATTCTATGTTTTAGTGTTAATTATTTGTCTTCTTTCTATGACACAAGTCTTTTTTAGAAGGATGAGATGTTTGTCCCACACAAAGAAAATGAGCATGTGCTGAAATTTCTTGAAGTCAAATTTGGACTAAATATGACTAGCTGAATGGGAAAAAAGGAACTTTTGTGGCTAAAGTAATCAAAGTGTTT
ACATATACATATACATATACATATACATATACATATACAATTTTCACACAACCGAAAGAGAAATCCATCCTCTCTTCCCCCACCACTCTCATTCCTTTTTAAGAAAATTATTTATCTTAACACGTGTGTATGTATGTTTGTATATGGGCATGTGCACCTGTGTATAGGTGCCCATGGACACTAGAGTCATTTGATCTCTGCGGCTG
AAGGCTATGAAGATCAGGTTTTGATAACAGAACATGGAGACTTGGGAAATGGAAAATTTTTGGATCCAAAAAACAGAATCTGTTTCAAATTTGATCATTTAAGAAAGGAAGCAACTGATCCAAGGCCCTACGAAGCAGAAAATGCCATTGAATCCTGGAGAACTTCAGTAGAAACTGCACTGCGAGCTTATGTAAAAGAGCATTAT
AGTATCCAAAAAAGTGAGCTACAGCCATATTCAATCCAAGTGTGGTTCCAAGGACAATATTAAGCATGTCCCTGGAGGTGGCAATGTTCAGATTCAGAACAAGAAAGTGGACATATCCAAGGTCTCCTCCAAGTGTGGGTCCAAAGCTAATATCAAGCACAAGCCTGGTGGAGGAGATGTCAAGATTGAAAGTCAGAAGTTGAACT
AATGTGTTCATTACAGCCACTGGGGTAGTAAAACTCGGAGACCTTGGGCTTGGTCGGTTTTTCAGCTCCAAAACCACAGCTGCACATTCTTTAGCACTTTAAGAAACAAAAGAGGCTAATCCCTGAGAGAACCGTTTGGAAATACTTCGTTCAGCTCTGCAGTGCACTGGACCACATGCATTCTCGAAGAGTCATGCACAGAGCAA
CCCTGAAGTATCACCCTGACAAGAACCCTGATAACCCAGAGGCTGCAGACAAGTTTAAGGAGATTAACAACGCACACGCCATCCTGACAGACGCCACGAAAAGAAACATTTATGACAAGTATGGCTCGCTGGGGCTCTATGTGGCGGAGCAGTTTGGGGAGGAGAACGTCAACACCTACTTCGTACTCTCCAGCTGGTGGGCCAAG
CATTACCTGCTGCTAGTGCCAGGCAGACCCTCGGGGAACCACCTAGCCTTGGCTTGTGCTTGGTGAGTTGGGATCTGTCTGCTCAGGATCAGAAGAGCTCAAGAAACCACTGGTAAAAAGAGCAATAAATTACCAGGTGCTCTACAGGGCTGGGAATCCAACCAGCAAGGGAAAGCAAGGCTCTGTGTTGTTTTTGTTTTGTTTTG
CGTCCCTCCCACTGCCAACACTCCAACGCCTGTCCGGAAGCAGTCCAAGCGCAGGTCCAACCTATTCACAGCTAGGAAAGGGAGCGACCCAGACAAAGAGAAGAAAGGCCTGGAGAGCCGTGCGGACAGCATCGGGAGCGGGCGAGCCATCCCAATTAAACAGGGCATGCTGCTGAAGCGAAGTGGCAAGTCACTGAACAAAGAGT
GGTGATCATGGGTGACGGCATCCACAACTTCAGTGACGGCCTCGCCATTGGGAAAACAGAAATGGTTTATGAAGCAGAGCACAGAAGAATCCACTATTGGAAGAAAGCTTTCAGATCATAAGTTAAACAGCACACCGGATGCTGACTGGCTCCAACTCAAGCCCCTTGCTGTCTCAGGGTGGACATGACCACAGTCATCAGCATAC
TAAGATTGGCCGGCGAGATTGTCTGACCCAGGCCTGCTCTGCCCTCACAGGTACTATGCAGAGTGCCATGGTGTCATCTATGTAATTGATTCCACTGATGAAGAAAGGCTGTCAGAATCAAAAGAGGCATTTGTTGGCACTGTGGACGTGGGAAAGGCTCGTCTCATGTTTTGGGACTTAGGTGGGCAGGAAGAGCTGCAGTCTTT
TTAGGGACTCACAGTGGAGCCTGGCCTTACAAATGTGAAGTGTGTGGGAAAGCTTATCCCTACGTCTATTCCCTTCGAAACCACAAAAAAAGTCACAACGAAGAAAAACTTTATGAATGTAAACAATGTGGGAAAGCCTTTAAATACATTTCTTCCTTACGCAACCACGAGACTACTCACACTGGAGAGAAGCCCTATGAATGTAA
GGGGCTTATGTGTTTCATTCGGTGCTGCATCCCGAATTATATTACTACATTTTTATATCAGTATATTAGTACAGGCCTAATAGCTATGAGTGCGTGGATGAAGAAATGAATGCCTTCATGAATGCGTGAGATGTGTTCTCTGTTCTGGAATGTTCTGGAAAGGACTACCTGCACTTTTTCCTGCCCAGCTCTCCCCACCATCTTCA
GCTAGACAAATTTACTTGCCTTAGTTAAAAGAGAGTTATGTTATGAATATTGTCACTTCATTTAATTTGGAATTAGCTGGTCTTATTCTGTAAGTATCTGAAGAAATGAATGCCCAGGGAAGGGAAGAGACTTGCTCAAATGCAAGCAACTTGTGAAGGTCAGACCATGTAATAGAATTCAGATAAAGTTGGAATAGATATGCTAA
TGGTGGAAGCCGCCAGCCACATTGAGCAGAGAGGAGGGACAGAGACCCGCACGGCATTTGGCATTGAATTTGCACGGTCGGAGGCTTTCCAGAAGGGTGGAAGAAAAGGGGCCAAGAAAGTGATGATTGTCATCACGGACGGGGAATCCCACGACAGCCCAGACCTGGAGAAGGTGATCCGGCAGAGCGAGAAGGACAACGTGACC
TTAGCAGCCAACGAAGCCCAGCTTCTGAGGAAGATCCAGCTGTTGTGCCTTATGGAGGTGACTTTCACACGGCCTGCCAACCACAGACAACTCACTTTTGAAGAAATTGCCAAAAGTGCCAAAATCACTGTCAACAAGGTGGAGTTGCTGGTGATGAAGGCACTCTCGGTGGGGCTGGTGAGAGGCAGCATAGACGAGGTGGACAA
GAGGGCCTTCTGCACCCTGCCCAGCACATGCTGCCCCCAGGGATGCAGAATTCTCGGCCTAGGAATTTCTTTCTCCACTCAGTGCAGCACTTTCAGGCCCAAGAAAACCTGGGTCGCACCAGCACACACAGCACGGATGAGCGTCTTCCCAGGACAGCAGAGCTGTCACCGCCACCGTCTGACAGCAGGAGCACTGAGTCTTTCCA
AATTCCCCTGTTATTACAGCAGCAATAAATAAGGAATTCAGTAATAAAGTGTATTTGGCTGATCCTGTGGTATTTACTGTTAAACACATCAAGGAGTCAGAAGAAAATTTCAACCCTAACTGTTCATTTTGGAGCTATTCCAAGCGCACAATGACAGGTTATTGGTCAACACAAGGCTGTCGACTCCTGACAACCAACAAGACACA
AGTAGCAGAGTTTGTCTGTTCCAGTTTTCCCGACCTTGGTGTAAGCTCACAGATACTTTGTTTTCTTTTAAAATCTTTGCTTTGTATGTGAGTTAAAGGAAAGAAAGGGCTCAGACAAATTAGGATGGATTTTGGTTTGGTTTAAATTACTTTTCTCTGCTTATAAAGAATAGTAATTAAGTGTTAGACTCTAAAGTTGAAGATGC
TATCGAAGGCATTCTGCAGAAGTTTACTGGGAATATAATGCAAGTACCCCCGCTGTATTCTGCGCTGAAGAAGGATGGGCAGAGACTCTCAACGCTAATGAAGAAAGGCAAGGTGGTGGAGGCCAGACCGGCCCGGCCCGTGACTGTCCACAGTATCTCCCTCCTGAAGTTCCAGCCTCCGTTCTTCACGCTGGGTGTTGAATGCG
TTCTGCTTCCGTCTGCGCCATCAAGCCCGGTGACCCCAATAGCATTGAATCTCTAGCTATGGAGGCTACGAAGGCTTCAGCTGAATTCCAGACAAACTCTAAGAAAACAGACCCTCCTCCTCTGCAGGTTCTTCCTGACCTTGCTTCCTCAGCAGAGCAGAGTCTAGCCATGCCTTTCCATAAGTCATCAAAAGAAGCCGTTGTTG
GGACGTTTCCAACCCCTTTCATCAGCTTTACGACACAGTTAGGAGCTGTAGGAATCACCAAGGGCAGCTCATAGCTGAACCTTTCTTCCATTTGCCTTCAAAGAAAAAATACCCAGATTATTATCAGCAAATTAAAATGCCCATATCACTTCAACAGATCAGGACAAAGCTAAAGAACCAAGAATATGAAACTTTAGATCATTTGG
TTTGTATGCAGAAAGTGCCAGATGATGTTTACTGACGAAGATGCCACAGTAAACCATCAAAAGTCCTTCTGTTATTTCGGTCAGCCATTGATTGACCCTCAAGAAACAGTGCTTCGCATCCCAGTCAGCAAATATCAGTGTCTTGCCTGTGACCTGGCTCTCAGTGGGAATGAAGCACTTAGTCAACACCTCCAGTCAAGCTTGCA
AGTTGGGCGGGGACGGGAGTCCAGTGGGATCTCTGTGGGATCTAGGGGTGAGGAGCTGGATTCCAGCCTTGGCTGTTTGGTTTTTTTGGACCAAACCCAAAAGAAACTGACAAACCTCTCTTCCCTGGCTCAACCTGGAGGGACTGGTAAAGGTGAACTCCACGTGGAGACCAGCACCGACTGAATCCCTGGAACCTAAACCACTC
CAAAAGCGATGTCCAGGAACTCATCACTTCCCAGTGAGCAGCACGGCGATGACCTGATTGTCACTCCTTTTGCCCAGGTTCTTGCCAGCTTGCGAAGTGTAAGAAACAACTTCACCCTGCTGACGAACCTTCATGGAGCGCCGAACAAGAGGTCACCAGCGGCTAGTCAGGCTCCAGTCTCCAGAGTCAGCCTGCAAGGGTGCGAC
AGCTCAAGATTCTTCGCTTCCTAGTTCCTCTTGAGCAAGAACCTGTGCGGGAACAGCAAGTCCTGCAGCCCAGCCATCAAATCCAGGCACAGAGACAGCCAAGAAAAGCCTTCATGCATTCAACCAGGCTTCGGAAAAGTCAAGGTGGCCCCAAAAGAAAACAGAAAAACCTGATGAGTTACTTCCAGCCTTCCTCCAGCCTTTCC
ATTTACTGGATGGATGGATGGATGGATGGATGGATGGATGGATGGAACATACTCCTTCCTTCCATTATTATCCAAATGCTTTTAATACCACAGTCCTTAGAAGAAAATGGTTTGCTGTTATTTAGGGTGTTTTTTTTTTTTTTTTTTTTTTTAGGATGGGGAGGTAAATGGGCAGTTTCAGATACCATTTGGTCAGTTATTTGGCC
AGAAGAAGAAGGACAGCGTGGTGGGCCTATTCTTGCACCTGAGGAGATCAAGACTATTTTTGGGAGCATCCCAGATATCTTTGATGTGCATATGAAGATCAAGAAACACCGAAGTCCTGTGCTAAGTCTTCTAGAAGTTCTACTCCAGTTCCTCCAAAGCAGTCAGCCAGGTGGCAGGTGGCGAAAGAGCTCTACCAGACTGAGAG
TCTGCCTTCCAAGTGTTGGGATTAAAGGCGTGCACCATCAGTGCCCAGCCCATTCTCGTTTCTACAATGGATATTAAAATGTCTTCTTGTCTTCTCAGCCAAGAAAATCCTGCTTAAAAAAATGCTAAAACATTTGGCCGATAACTGACATGGTAAATTTATTTAGACGTGTCCACCTTTGGACAGCTTGCATACCTCAGACCAGG
TCCATACCAGATGCATTTCTTCCTTTCTTACAATACCAACTGTATCCACGGAAAACCAGCAACTCAGCAAATGTTGGCCTTTTGTGTATTTTTCAATAATAAGAAATAAATCTTCTTTTCAAGCCATTGATCTTATCAATAACTTGCTACAAGTGAAAATGAGAAAACGCTACAGTGTGGATAAAACCTTGAGTCACCCTTGGCTA
GGACAGGAAAGAATTTCCTTTCGTTTCTCCAAATTCAAGATTCAAAAGGAAAATTTTATAAATAAACCAGTACAGAAGATCAGCATCAGTCTAGGTTTTCAAGAAAGCTTGTTCCAAGTTCTCTGAACTTGAGGGAATCGTTTTGATGTGATCTAGCAGAAGTAGACATCAGAAGATAGACCTACTTTGGGAATTTATAGTGTAGT
TTGAGCCCGAGATGGCAGCCACCCTGCTCATGTCTGGGACTCAGGTGAGACTTAATGCCACTGCCTTCTCGACATTTCTAACCATGTCTCTAATTTCAAGAAGAAAAGCTGGTTCTAAACTCCTAGATACCAAGTAGTGAGGAAGCGTTGTGTGATTTCAGGCCCCTGTGACATTTGAAGATATGGCCATGTACCTCACTCGGGAA
CAGGGACTGCAGAGGTGCGCTGGCGGAGATCACAGAGATGGTGGCACAGCTGCATGGTACCATGATCAAGATGGAGAACTTCCAGAAGCTGCATGAGCTCAAGAAAGATCTGATCGGCATTGACAATCTTGTGACCCCAGGAAGGGAGTTCATCCGCCTGGGCAGCCTCAGCAAGCTCTCCGGGAAGGGGCTTCAGCAGCGCATGT
CCTCCCCTGCAGAACAAAGATGGGAAAGTTCTGAACAAAGGAAGGCAGGAAAGCACGGGGGCATGTGCCCCCTCCCTGCCAGCACCGAATAAAAAAGAGGAAGAAATCAAAATAGCCACTGCCACGTTGATGTTACAGAACCGGGCGGTGGCTGCCACATCGGATTCTGGTGCCAAGAAAATTTCAGTGAAGACATTTCCTTCCGA
AACTTGAAGGAGAGCATGGCTGTTTTGGAAAAGCAGGACATTTCTGACAAAAAGGCAGAAAAGGCTACAGAAGAAGTTTCCAAAAATTTGGTCGCCATGAAAGAAATTCTGTACGGCACCAATGAGAAGGAGCCTCAGACAGAGGCGGTAGCTCAGCTGGCTCAGGAGCTGTACAATAGCGGGCTCCTCGGCACCCTGGTAGCTGA
TAGCTGTCTTTGTTCTATAGAAATGCTTTTCTTCAGAGAAGCTGATCTTTGTTAATGTCATGATTCTGTTTGCAAAGCACAGACTAGTGCTTAAAAAAAAAAGAAAGGAAAAATGAAAAAAATAATAATAAAAAAAGATACAGAGGGTCTTACAGGTCATCAGACGGCCGGACCACCCCTCAGTTGGGCAGTGCCAACCCCTCCAC
TTGTACCCATAGCTCTTTAAACATCGTAAGCAACTTCTAGAACACAGTTTCCTTTCAAAGTGCCTGGTGACATCTGAAGCTAGTGTGTCCTAAGAATTTGAAGAAACTGTATGGCTTTCTTGCTAGTATTGATCTATCACATATGCCTATTTTCTTTCCATGAGAATGTGTCTTGAGTACTTTAAAGCTACAGTAACAGGTCACTA
TCTGAGGAACCCAGGAACCCAGGGGATCCCTTCCCCCAAGCCCGTCAGTAGCGTCAGCTTGGGGCCTCTCGGGACTCCTGTTGTAGGTGGTCCCAGTCACAAGAAACCCTCTCCAGGCAAGAGGCCATTCAGTCTGTACATTGTCGGGACCGGAGAGGTGGGACTGCCATCTGGGCCTCGGTGGCTTGTTTCCAACCAAATTATCT
ACGTGGTTGCCACAAAGCCACAAGTCCCTAAGCTCAATCCCTTGTCCCCATAGATGCAGAGGTACATGCCTGTAAGCCCAGCCTTGGAGAGGGGGAGATGAAGAAAATGAATAATAATCAAATATTGCTTTAGTCCCTTGTAACATAGGAACCTCTGTGATCACCCCTGAACTCACGCATTCACTCCTGGAATAGAGAACTCTCCA
CAACAAGGAGGAAGGACAGCAACGGTCCAAGGGACCCTGGAGGAGGGATTGAGATGTCAGAATTCATTCGGGAGGCCACACCTCCGGTTGGCTGCAGTTCAAGAAATTCTTATGCTGGTCTAGACCCAAGCAATCAGGTTGGATCTGGATCCTCTCGACTTGGAACAGCAGCAACTATTAAAGGAGACACGGACACTGCTAAGACC
AGTCATTCTTATCCAAGAGCAGCTGTCCAAGAACAGGATCATTGTGGAGGCCGACAGGAAAGGAGCCGTTGGAGCCTCAGTTACCAGGTCCACCCATGAGAAGAAAAGCAGAACCAACATGGCCGTGAAACAGGGTCGATTCTATCTGAGGCACAACACCCTGTCTGAAGATATCCCCATTGTCATCATATTTAAGGCCATGGGTG
AAGAGAATTCACACAGGAGAGAAACCCTACAAGTGTGAAGAATGTGGCAAGGCCTTCCATTATCCATCATTACTTTCTAAACACAAGATAATTCATACAGAAGAAAAACCTTACAAGTGTGACGTATGTGGCCAGGCATTCCATGTTCCATCAAAACTTTCTCATCACAAGATAATTCATACAGGAGAAAAACCCTACAAGTGTGA
AATTTTCAAGATCTCAAATAATTTTACTGTATACCTTTGGAAAAATAAGGCTAATCCAAACCCCAAGACACTAGATGGGGAGAAATAATTAAGAGCAAGGAAGAAATTAATGAAATAGAAATGAAAAAATACAAAGAATCAGTGAAGACTTGGTTCTTTGAAAAGATAAATAAGATTGACAAACCTCTAGCCAAACGGACCATGCA
GCTTTTGGCTGCTAACTCGTTTGACATAATTTTCTTGAAGGTGACTTCCACTCTAACTGCAGAGGAGCAGGAGGCTGCCAAGTTAATTAGGTCTGGCAAGAAGAAAAACACACATTTGCTGTTTGCTTTTGTAATACCTGAAAGACTTAAAGGCTATGTTTCAGAATATGGAGCTGACATTAGTTTCAGTGAGCCGCTGACCTTGG
AATGCGTATGACAATCTCGCCATCTACAAAAGTTTTCTGGGAACAAGTGGAGAACTCTCTGTGAAGGAAAAAACCACAAGCGTAATAAGCCATACTTACGAAGAAATAGAAACTGAAAGCAAAGTGTCTGATAGCACCCCCAGCAAGCTCACAGACTGTCCCCAAGCTAAAGGGTTTTCCAACAGCACAGAGCGGAAAAGAGGCTC
AATTTTAGCAAACACCTTATCTAATGGCAGAATAACTCAGAGCATGTCTTTAAAGATGCTGGGCACATCCTTCTCCATTTTGAATCTCCTACACCAACCCAAGAAAAACTTAAACTAAGGAATGTGGTATATTCTGATCATCTGTGGCATGCTTAAAGCTTTTGATCACACAAAGTTAAGAGGACACTTCATGAATCTACATTTCC
TACGAAGGAAGAAGTTCTAAGAGACTTTGAAGAACTGGCTGGAAAACTCCCATGGTCAGACCCTTTAAAAGTCTGGCAAATTAACACCACTTTCAAGAAGAAGAAAGCAAAGCGCAGAAAGGCAAATCAGAGTGCAGGTAAAGAGAAGGCTGACTGTGGACAAGGAGACAAAGCAGATGAGAAAGATGGTAAGAAAAAGCATGCCA
GCCAGGGAGCCCTGGTTTCTGTGGGGCAGAGCTAACCCAGAACAGAATCTGTTTGATTCTTGTGTCTTTCCCCACCCTCTACCCTTCTTTTTCCTCAAAAAAGAAAGGAGGGAATAAACCAGATAACATGGTACTTGGGCTTGAGCATCTAGTCAGAAATAGGCTATAATTTTGTTGTTTTTAATGGGATGTAGCCCAGGCTAGCC
GAGGTTCTGGAAGGAAAGCCCATCTACGTTGATTGCTATGGAAACCTGGCCCCTCTGACCAAAGGAGGACAGCAGCTTGTTTTTAACTTTTATTCTTTCAAAGAAAACAGACTGCCATTTTCCATCAAGGTCAGAGACACCAGTCAAGAGCCCTGTGGCCGCCTGTCTTTCCTGAAGGAGCCAAAGACAACAAAGGGATTACCCCA
ACGGTACACTGCCCTGGTCACTCTTATGACGCAGTATATTAAATTTGCTGGTGATTCGTTGAAAAGGCTGGAAGAGGAGGAGGAGTCACTGGATGAAGAGAAGAAACAACATATTGAAAAAGCTAAAGAATTGCAGAAATGGGTATCAAATATCAGCAAGACCCTGGGAGATGGGGAGAAAGCTGGGAAACCTCTCTTCTCTAAGC
CCTCAGAAGATGGTACCACCCGGAGCCACGCAGGAGTCCTTCAGTCACCAGTGTCTACCTGTGGAGGCCCAGCCCGAGCGAGAGTCACAGAATCTTCTGGAAGAAAATGGCCTTCCTGTTCTCCAGGTTTCTTCCGTTCCCCTGAAGGACAGCCAGGAGCTGACAGATTCACTCCTCTCAGATGGGCCCCAGGAGTTGGTGAAAAC
GACTATGAGCTGGAAAAACAGAAAAAACTCGAAAAGGAAAGACAAGAGCAACTCCAGAAGGAACAGGAGAAGGCCTTTTTTGCTCAGTTTCAACTGGATGAAGAAACAGGAGAATTCCTCCCAATTCAGCCGGCCCAGCACATCCAGACAGACACCAGTGGATCCGCCAGCTACTCCCACTGGCCCTTGCCTCTTGCCCTAGCCTT
GTGGTGTACAAGGGCTGTGTGAACAACACCATCGTGGCGGTGAAGAAGCTCGGAGCGGTGGTTGAAATCAGTACTGAAGAACTAAAGCAACAGTTTGATCAAGAAATTAAAGTAATGGCAACGTAAGTGTAGATTTTCCCAGCGTGGCCTGGGGAGAGAACACGGGGCCTGGTTTCCCCATAAAGGGCAGATGCAAGTGTGTGAAG
TATTGAGCAGAGGCGCCGAGATGACATGGAATCTTTAGGATATGTTTTGATGTATTTTAATAGAACCAGTCTGCCGTGGCAAGGACTGAAGGCTGCAACAAAGAAACAAAAATATGAAAAGATTAGTGAAAAGAAGATGTCCACTCCTGTTGAGGTGTTGTGTAAGGGGTTTCCTGCAGAATTTGCCATGTACTTAAATTACTGTC
CCAATTTCTACCCCGCCGATATGTCCGAACCTCAGAAACAAGGCGCTGGCGAGAACAGTCCATGTAGAGAACCCTACACCCCCTACCCCCCAGGGTATCAAAGAAACTTCGAAGCGCCCACCATAGAAAACATGCCCATGTCCGTGTACGCCTCGACGGCTTCCTGCTCCGACGTGTCAGCGTGCTGTGAAGTGGAGTCTGAGGTC
TCCTCTCTCAGTGAGACCTGCTGTGGTGATGCAGGGTTCTGCTCGAAACCAGAATAACCCGAAGATTAAGGACATCCTGGCCAAATCTAAGGGGCAGCCAAAGAAACGGCTTACGCATGTCTATGACCTGTGCAAGGGCAAAAACATCTGTGAAGGTGGAGAGGAGATGGACAACAAGTTTGGTGTGGAGCAGCCGGAGGGTGATG
CTACTTTGTGTTTTATTCCCATGGACTCCAGGCTTCTGCATGGCGGTTCTGGATAGAAGTGCAGGAAAAACTGGTATCTTCCAGCTCCCGAGGTCTCTCCAAGAAACCCTGCTCATTTCAGACTTGTGTCCAAAGAGAAAATGCCATGGGATTCGATAAAGTTGACCTTTGAAGCAACAGCACGTGAGTAGAACTTTTCATAACTT
CTTTTGAAGCGAATATACACACGAATTATGAGTGTATAAGCACTTAAAAATGAGCTTTATGTATAGAAACTTGTGGGCTGGCAAGGTGGCTCAGAAGGTAAAGAAACCTGCCACCAAGTCTGACAACCTATGTTCAATCCCCAAACTCACTTGGTAGGAGAGAACCAACTCCACAAGTTGCCTCTGACCCATACAGAGCTACATAC
AGATGGAGGATTACAGAATATGGAGTTGCATGGCATGATCATGCTTAGGATCTCAGATGACAAATTTGGCCGGATTCGTCTTCATGTAGAAAATGAAGATAAGAAAGGGGTGCAGCTACAGACCTTCAGGCCCCAGCAAGGCTTTGAAACTTGGAGCTAAAGGAAAGGAAGTAGATAACTTTGTGGACAAATTGAAATCTGAAGGT
CATCATGAAATGACTAAATCAAGTCTTCGAATAAGGACTGCATCAAATTTGGCTGCAGCCAGGCTGACAGGTCCTTCGCACAATAAAAGCAGCCTTGGTGAAGAAAGAAACCCCACTAGCAAGTATTACCGGAATAAAAGAGCAGTCCAAGGGGGTCGCTTGTCAGCAATTACCATGGCACTTCAGTATGGATCAGAGAGTGAAGA
GTGTGCGCCGTGTCCAAGCTGAACTGCAGCACTGCTGGGCACTCCAGATGCAGCGCAAACACCTCAAATCTAACCAGACGGACGCAGTCAAGTGGCGCCTAAGAAACCACATGGCCTTCTTGGTAGATAATCTTCAGTACTATCTCCAGGTAGATGTGCTGGAGTCTCAGTTCTCACAGCTGCTTCATCAGATCAATTCTACGAGG
GTGCATGCGAAAGTCATTCTGCTACCGCCGGCTGCAGTACCTGAGCTCCAAATTCCAGATGCACGTTTTGCTCAATGAGATGAAGGAGCTCGCTGCTCAGAAGAAAGTGCCACACCGGGACTTCTACAATATCCGTAAGCTGTCCGGAGGTGGAGCTTCCATACCCTGACCTACAGGAATTTGTAGCTGACGTCAATGTGCTGATG
GATGGCCCCCGGTCTTCAGGGAAGAGAAGATGCAGAGTTAGGATACAGGTGTGAGTGGAATCAGCCTGATGTTCTCAGGCAATCCTGGGTCCTGGGAACAAAGAAAAGTTCTCCCACAGAGAAGCCACAAGAGTGGACAGGAGTGACCAGTGGAACCATGCAGGAGGATGGGTCAGAAGTGCCCTTGCAGCAGGAGGTGATCAAGG
CTACTCCAGATACTTCGCGCCGTGGGTTGGTATTGCTGAAGACCCGGTGACAGGATCTGCACACACCGTTCTCAGCAGTTACTGGTCCCAGCAGCTCAGGAAGAAAGAGATGCGAGGCTTTCAGTGTTCCCGCCGAGGAGGGGAGCTGGACATTTCCCTGCGACCTGATGGGCGCGTTGACATAAAGGGCGGAGCTGTTATTGTCT
CAAAAGCGATGTCCAGGAACTCATCACTTCCCAGTGAGCAGCACGGCGATGACCTGATTGTCACTCCTTTTGCCCAGGTTCTTGCCAGCTTGCGAAGTGTAAGAAACAACTTCACCCTGCTGACGAACCTTCATGGAGCGCCGAACAAGAGGTCACCAGCGGCTAGTCAGGCTCCAGTCTCCAGAGTCAGCCTGCAAGGAGAATCA
ATATTGTGGCACGTGTTTGACTCCAGAGGCTGAGGCAGGAGGATTATGAATTCAAGGCCAGTGAGACCCTGTCTCAAAAGAATCAACAAATGAACAAAATAAGAAACGTACTCAAACATGATTTCTCGCACACTGCAGGATGAGGGGAGTCCGTCCTGCCTTGTACCTGTTAGAGTGGGGACTGCACTGGCTGCTTTGCTTCCTAT
GCACTCCAAATCGGGGTGCCAAGGTCGCCGAGAGCCCCTGCTATGCCCTGAGTGTGGAGCTAGCTTTAAGCAACAGCGGGGCCTCAGCACCCACATGATGAAGAAATGCCCTGTTCTTCTCAAAAAGAACAAGGCTTTGCCCAAACCTGTCTCTCCCACTCTACATCCTCAGCTCCCAGATAACCAAGCCTCACAGGATGCTGAAA
CAACTTTTGCCCAGAAACGCCGGCGTACTCTGGACATGTTGATCCGCTCCTTATACCAGGATTTGATGCCGGATTTGCATAAGGCTGAAAATATTTTCAGAAGAAAGTGTGCCACTTTTTGGCCCACCCTTGCCATCCCCTCCGGTGTTTACTGACCACCAGGAATTCAGGGACTTTTTGCTTGTGAAAGATATTTTTGCCTTAGT
CCCTCCCCCATACCCACCACCTGCTCCTGGCATGTGCCCCGTGAATCCTCCGGCTCCTGGCATGGTGGGTCCCGGAATCGTGATAGACAAGAAGACTCGGAAGAAAATGAAGAAAGCTCATAAGAAGTCGCACAAGCATCACAAGCACGGGAAGGACTCCTCCTCTTCCTCCTCCTCTTCCAGCAGTGACTCTGACTGAACGCAGG
CTACGGGACCGTGTCCGTCGCATTCATGTCAAGCGCTATAGCACTTACGATGACCGGCAACTTGGCCATCAGTCCACTCATCGTGACTGATGAGACCCTTAAGAAATCGGGGCACAAGAAGTCCTGTCTGCCACCCTGTGGAACGTACCCATTGGCCACCCTATGCTGCTCCTGCTAGCTGGGAGCCTGCTCTAGTATGTACAGGT
CCTTAGACATGACTCGGTACTGGAGACAACTAGATACTGAGGTAGCACAGACTCCCATGCCATCCGAATACCAGAACGTGACTGTTGAGAACGTGTTATGAAGAAATGTTGAAAGGGACATTCACACCTCCCGTGTTGTTGCTCACGTCTTGCCGTGTGGGCATCTCCTACATAGTGTATTGAAAATGTTTCCCGGCAGAATTGTC
GAATTGAAACCGGAATCACCCTCTTTGGGTCCTTACCCAGTCTCCTGTTGCCTGAGCAGTCTTCCACCAAGAGCTATTTCATTGTCCCAAAAAGCTCCAGAAGAAAATGCCCTGTTGGTCACAAAGCAGAATTCTGTGAAAAAAATATATGTTGCTGACTTTTATGCTTAAGGATACTATTTTCTTCACACATCAAGATTTGGTTG
ACAGCCTAAGACAGTCCTCTGAAAATGGCTTACTCTGTTCCATGGGTGATTGGACCAGTGCATGTTTGGAGTATGTAAAGAACCAGTGCACGCTACCACCAAGAAAACTTGGCATGATTTCCTTGGAAGAGAAAGTTCCTTTCCCCAGTCTGACTTCAGTCATCATGCAAAAGTTGACCAGAAATAGTCAGTCTACAGCTTCCTGG
TGCCAATAAAGCAATCCTTAACCATTTTGTGTCTCCCTTTTCACTTGAGAATAAATTCCTGGTAATACCATTTTGTGTCAGCAGTTGGCAAATCTTAGATAAGAAAAAAATTTAAAAGTTGTTTGTCCACAAGTTTATCTAAAGCACCATTGTCATGGTAATGTGTATTCACTTTTAGCAGCTAGGGATGGAGGATAATGGGATGC
CCTGTCTACAGAAAGACATGGCTTTTCTGCTGACTTACAGCCACAGTATTTCCTACTTCCATGCTGAATTATACCAGAATGATAAAACGTATTTTCATGGAAGAAAATTGAGAATTTAGTGAAATACACTGCTTGCCAGCAGTTTGTATGTTTCTTCTTCATTTTGGTCTGAGACTTTTGATTTAGTTCTGCATGAAATCTCAAAG
GATATGTTCTGGTTCCTGAAAGCATTTATATTCGAAGCCCGAGTCTTGGTTAGGGTTCTTACTGCTGTGATGAAACACCGTGACCAAAAGCAGCTTGGGGAAGAAAGGGTTTATCTGGCTTGCTCTTCACATCACAGGAAGTGAGGGCAGGAACTCAAGGAGAGCAGGAACCTGGAAGCAGGAGCAGAAGCAGAGGCCGCGGAGGA
TGATCATCTTCCTGTTGGCAGAGTTCAGATCAGTGGACTTGCCCAGCTGTCTCCAACCCATCAGATCAATGGGTTTTTTACCATTGTTTCACCAGCATCGAAGAAACTTGGAGAACTTCAGGTCTCGCTTGCCCTGGAGCCTCTGTCAGAAACTTATGACAGCTACAAACCTCTTCCTGCCACTGAAGTGACAAAAAATGTGCTTT
TGATGAGCAAGACAGCTTGGGAGCATGCTTCAAGGATGCTGAGTATAGCTATCCATCTCTGGAGTCTGATGATGATGACCCTGCTTTGAAATCTCGACCCAAGAAAAAGAAGAATTCAGATGATGCTCCATGGAGTCCTAAAGGCCGTGTGACTCCAACCCTACCCAAGCAGGACCGTCCTGTTCGTGAGGGGACCAGAGTTGCCT
CCAGGAAAGCAGCGGCTGAGTAAAGACACTGACTCAGCAAAACCGAGTACCATTCACGGTCAGGACCAGGAAAAACCACCTACTGGTGAAAGTCGTGACCAAGAAAACCTGCATGAGAGCCAGCCTGGTGACAGGCCATCCGTTCTTCATCCAAAGCCTCTTAGGCATCAGAAGACTCCTACAAACGCTAAGTGCTTCAGATGTAA
CCTAGCATTAGGGTGGCCAGGGCAGGAGAACTGAGGTTTAAAGCTAGCCTGGGCTACATGGAGAGTCCCAGTATGGGCAACTTAAAAAGATCCTCTCTCAAAGAAACTTTAAAAGGACAAAAATAACTGGGCATGGTGGTATATGCCTTAAATCTTAGCATGCCCAAAGCATGGGGTGGAGAATCTCTTGTGAATTCAAGACCAGC
GGTAAATCACCACTGTGGAGCTGAGAGAGATGGACACCAGGGCCAGGAAGGCAGAGGAGAGGTTTGATGAGGTAAACGAGCAGCTTCATCACAGCCTCATAAGAAACAGAAACCTGGAGAGGGAGCTAGAAGAATTGGTGAAGACAACCATGATGGGGTCACAAGTGAAGACAGAAAATGCCAAAGAGAACCAGGAGGACCGTGGG
AATGAAAGTCACCCATCTTAAGAATTCCAGCAAGAACATAGCTTGGGAACTAGGCTTGTGAGTGTCAGAACAGTTCCTAGATCAAATTGGAATAGAGCCAAAGAAATCACAGCAGATTAAACTGTACAGATACATTCCAGCCTGTTGGCAACATAAAAACACTTCAGGTATAATTGAAACTCAGCTGTCTACTAATGAGACTGGAT
GTTAGCTTCAACTCCAATTACATTGACATAGAAAGTAATTTTGAAGATGGATCCAGTTTTGTAACTGCAAACAAGGATTCTCTGCCTGAAAATAAGCGCAAAGAAAGCTTGGTTTTGGGCCAGAAACAACCTACATGGGTTCCTGATTCAGAAGCTCCAAACTGTATGAACTGCCAAGTCAAATTCACCTTTACAAAACGGCGACA
CTGCCAGAGGCCCGGGTACTGGACAGCCTCGGCGGTTGGCTGGCAGACAGGGACCAGGTTCCAGGTATCAAAGCTAATACATACCACAGTTGTAACAACAAAGAAAAATGTCCAAGCCTCAAGACAGGAATCATATACAGAAGATTTTATTAAAAAGCAGATTGAAGAATTCAATATAGGGAAGAGGCACTTAGCCAACATGATGG
GGAGAACGTCAGAGAAGCTCTTCTGAAGAGACATCATCATCAAAATGAGAAAAGGTTCACGAGTCGGATTCCCCTGGTTCGATCCTTTGCAGATATAGGCAAGAAACATTCTGACCCTCACTTGCTTGAAAGGAATGGGATTTTGGCTTCTCCACAGTCTGCTCCTGGAAACTTGGACAATAGTAAAAGTGGTGAAATGAAAGGTA
TGGTGTGAAGGTGACACTGGAGAGTTTTAAACCTTAGTTTTAAGAGGAATGACATGGTATTTTTGGTGTGAGAATAAATAATTCTAAAACATGATACAGGAAGAAATGCACAGTTGTCGAGTCTTTCTCAAGTCTCCTTTCTCGAGGGTCCCTGGAACAACTGAGTGAAGGGCCAAGGAGAGCATGTACCACGCCTTGGGCTACAG
TCAAGTCGCATGGTCCATCCGAGAAACCCTCAGACATGAAAGACACAGGTACTGCAACAGCCACTTGCAGGTACTCGGCTTTATCCCGAAAAAAGAGAGGAAGAAAAAGACTGACCCGGTAGATGAGGTGAAGGCCAGGCACCAGATGGATGCCATGGCGTTTAGCCTGACGGTGCCTACCCTGGCCTTGAAGATGCCCAATGGAC
AGAAGTGGTAGTGACAGCGACAGCTCAAGTCCAATTCGATGGTTTTGGTGTCCCAGTCTAGACAACGGACGTGTAGGCGTAAATATGCAAATTATAGTAGAAGAAACGCTGACCAGTGTGAATTATCTTCTGGAAATGAATCTTCAGGCTCTGTTAGACAGGCGGTTGGAAGACATTCGCATAGAGAGAGGCGAGGAGGAGAGGAA
AAGAGGTCAGAGGAAGCAACAGTATCACACATGGCTCAGGCGTGTGAGCTTAGAGAACATAATAGACTGGGACTATTCATCAAAGTGGTAAAATATCAAGAAGAAATCTGAGGCAAATTGGACAGGGTTACTATTCACCAAAGATGTGAAATACAAAAATGAAAATCGCTGTTGAACTCAACAGTGAATATATATTCTAAATGAGG
GAGATACAAAGTCGGGAGAACAATAGGAGACGGAAATTTTGCTGTTGTCAAGGAATGTATAGAGAGGTCGACTGCTCGGGAGTATGCCCTGAAAATCATCAAGAAAAGCAAATGCCGAGGCAAAGAGCACATGATCCAGAACGAGGTCTCCATCCTACGGAGGGTGAAGCACCCCAACATTGTCCTCCTGATTGAAGAGATGGATG
CAGCTGCTTCTGGATGCCAGCACCACCTCCCCTGTCGACTCCTCAGAGCTGCTTCTCGACGTGAACGAAAACGGGAAGAGGCGAACTCCAGACAGGACCAAAGAAAATGGCTTTGACAGAGAGCCTTTGCACTCAGAACATCCAAGCAAGCGACCATGCACTATTAGCCCAGGCCAGCGGTACAGTCCAAATAATGGCTTATCCTA
TGGCCCCCAACCACGGCATCGCTTCTGGGAAGATGATGAAAAGCTGATTGAGGAAATCCAAAAGGAGGCCGAGGAGGAACAGAAGAGAAAGAATGGAGTGAAGAAAAAATGACTGCTGCTCGGATTAGAAAATGTCACAAGTGTGGAACTGGCCTCATCAAGTCTGAAGGCTGCAACCGCATGTCTTGCCGCTGTGGTGCCCAGAT
TGTGACTCTTCTCGGAAGGGCAAGGGCAGGCGGGCCCGGACCCCCCCAGGCAAGGAGGTTACCCGGCTCACCCTGGAATTGGAAGCTGAGGTCAGAGCAGAAGAAACGACAGGTGGCTGTGGGCTGCCTTGCCTCCGACAGCGGATGGAACGGAGGCTGAAAGGGTCCCTGAAGATGCTCAGAAAGTCCATCAACCAAGACCGGTT
GAAAGTAATAAGACGGATTGGTCCACAAGAGAGGAAGCAGGATGACGTGGAGGGAGAAGGCTATAAGGTGAAGACGAAGAAGGAAATCCGGAACGTGGAGAAGAAAACCCACTAGTGACAGTGACGTCAGTCCAGGACCACTTGGTCATACTGCCAGTATTGAGAAACTCACCAGAGATCAGCAGGAAGAAAAATAGTCACCAAGA
CTCTCGCCCACAGACGCTCTCGCGTTCTTTCCCCATTTTTTTTCTTTCTCTTCTTTTTTTTCTTTTTTTTTTTTTTTTTGTAGCAGCAGGGGGAGAAAAAAAGAAACCAAACTTTAAAAAAAAAAAGTCAACACCTCCCCTTTTTTATTTTCGAAAGCAACTTGAAAAAATATATATAACAAAACAGCAGCCAACCAAGTGGGTCT
TGTGGAATAGCTTCTCCAGCAATGATTACTTCAGAGTTACCAGTGTTACAGGATTCAACTAATGAAACTACTGCCCACTCTGATGCTGGCAGCGAACTTGAAGAAACAGAGGTCAAAGGAAAAAGAAAAAGGGGTCGTCCTGGCCGGCCTCCAGCAACAAATAAGAAACCTCGAAAATCTCCAGGAGAAAAGAGCAGAATTGAAGC
CCTACTTGACAGGGAGAAGTTATCCTGTGATGGACTCCAGGGGGACTCTGGAGGACATGGCCTGGAGGCTGGCGGACAGCGTCATACAGTGTTCATTCAGAAGAAACATCACCCTTCCTGAGGCTAAGAACAGATTTGTGCTGAATGAGAGCTACTACATATTCTTCGCAGAAGGCCCGTCTCACGACGGCCGAATATTTAGGCAC
GCAAGTCAGAGTCAGCTGCTGTGGACAAACTGAAGCAGCCATATACCCCACACCTGGGATTAAAATAAAAACATTCTTATAATATTTCTGTGTTTTCTTAAAGAAACCAAAATTCCTGGATTGTCACTACACTGAGCATTCTGTGGCAGGTCCTGAGCAGGCAGTGCTGGGCTGGTTCTGCTGGCAGGACAGAGTTCTAGCACGGG
TGCAATTTGAGGTCTAACTTGTCCCTTTCCCTGCCAGCCAACCCCCACCACTCTAAGAGAAATTTTAGCTTATATATGACGGTATATTTGCAAAAAGAGAAAGAAAAATCTGGTATTTGCAATGATCTGTGCCTTCTTTCTACCACCCTCTTGATTGGAGCTTTTGTGATGCAGCTACCATGATTCCAAATAAGTAAAAATCAGCC
TGTATATTTTACTATTTAAAAAGCATTATTTTTAAATAGCATATGTCTCCAATTTCTATCAACAAGAAGGAAATGTACCTGGGGAGGCAGCTTGTTTGTAAAGAAATAGTGTTACCCTTTTACAATGAACTTTGCACACTGGGTTTATAAACTTGTTCTACACTGTAAACATAATTCATTTTTAAAATAAATGCTTAGCAGCTTCC
TGACTCGGGCTGTGACTTCCTGTCACTTGCTTTATTTACGGATAGTTCTTTACTCCCAAATTCAATTTTCCAAGCAGTAACTGCAGAGATTTCTTATTCTAAGAAAAGGGGTTTAGAAATAACACTATCTGTGACATTATATTAAAACCATGGGATTCTCTAGTGATTATACTATTGCGTAAATGTTTTAGGTTGTTGTTTTTTAC
ATTGACACGTACTGAGCGTTCCCAACTTCTAAATATTTTCAGTGACTATTTTAGGGAAATCTATCTTCTATATAAAAGTTTGATGAAATGCTAGTGCATAAAGAAAATGAAAGTTAGGAAGGACAGGCACATGCCTGGCATGGAAGAACATGGCTTCATGGAAGATTTGAGACCACGTGGGCTGTATATATCAACAACCTGTCTTT
ATGGCAATCTCCCCACGAGCATGCATACCCTGGACCACTTACATGGAGTGTCCAACAGAGCCAGCCTACACTACACGGGTGAGAGCCAGCTAACAGAGAAAAGAAACGTGACTACCAGAGTCTGGGGTGGCCCAGTCCTGATGAGTGCCTCAAACTCCGCTGGGTAGAGCTAACTGCCATTGTGAGCACCTGGCTAGCAGTTTCTT
ATATTGAGCAAGCATCAGAACCTCAGCTCCGTAGATCTTCAGAGCGCTGCAGAGGTGCTCACTGCAAAAGTGAAAGGTGTGAACTTTACAGAAGTTAATGAAGAAAACAAAAACGATATATTCCGAGAAGTCTTTTCCTCCATTGAAACATTGGCATTTACCTTTGGAAACATGCTCACAAACTTCCTTATGGGAGACGTAGGCAG
GTTGGTGAGGGCCAAGGGGATCCCCCAGGAGACGTACTCCCCACTCCCCTGGCTCCCATGCCATTGGCAGAAGTGGAGCTGAAATGGGAAATGGAGCGAGAAGAAAAAAAATTGCTCTGGGAGCAGCTACAAGGCTTAGAGGTCTCTGAGAAATTGAAAAAGAAACAAGAAAGGTTTTGCCGTCTGCAGACAGAGAAGGAAACACT
CGGCCATCTCGTGGTGTCCCTGGACGGTCCTGACTGCTCCTGTGGAAGCCATGGGTGCATCGAAGCGTACGCCTCTGGAATGGCCTTGCAGAGGGAAGCAAAGAAACTCCATGATGGCATCTCCACAGGTGGCCGCGTGAATCCCCAGGAAGGAGTTGTGCTGCATTCAACCAAGCTGATCCAGGAATGGAACTCCGTGGACCTCA
AATTCAAAATTGCATTGGAATAGACCATTAAGCTTAACATATGCAGGAAAGGAAAACAGTTCAGAGGGTATAGGCTCACCACAATATTGGGGGTAGGGATAAGAAAAATAGAGATGCAAGTATTGGAAGGTAGAGTGAGGTATACTATGGCGCATGAGAAAACTCAAGGACAGGATAATAGCCAGATACTACTGTTACAGTTTTAT
GAAGCTGAGCACTGTCACTCCTGAGCCACCCTCCCCCAGCCAGCTCCTGCAGAATGGCAGGCTGATTCTGGCCAGTTCTCCTCAGCCCAAGGGCAAGAATAAGAAAAATAAAAAGAAGAAAGGAGACAGAACCAGCAGTTCACTTGGTGATGTTTTTCTGCCTAAAGACATCGACCTGGACAGTGTGGATATGGATGAGACTGAGC
GCTGCGAGGAGACGCTTGCTGAAGCTTCAGCAAGATCAACGGGAAATGGAGCTGCGCAGGCTGGAGGATGAAATTGAGAGAAAGGTACAAATGAGAGATCAAGAAATCGCTGCCACAGCCAAGGACCTGGAAATAAGGCAGCTGGAACTCGAAGCACAAAAGCGACTTTATGAGAAGGATTCATTCTCTTTATCCTTTATGCAGAA
TGCACCAGGCTTATGAAGGGCTTAGTGATCCCCAAACAAGAGCTATCTATGATATATACGGGAAGAGAGGCCTGGAGATGGAAGGATGGGAGGTGGTGGAAAGAAAGAGAACCCCAGCCGAGATCAGAGAGGAGTTTGAGAGACTCCAGAGAGAGCGCGAAGAGAGGAGACTACAACAGCGAACGAACCCCAAGGGAACCATCAGC
TCAGAGGGAGAATGGGACAGTGCCAAAGTTTGTGAAGTTATGCATTGAGCATGTCGAAGAGCATGCAATGAAAGGATCCAGCATGGATTCTTCAGAGCAGAAGAAAACTAAGAAAAACTTAAAGAAGTTTCTTACCCGGCGCCCCACTTTGCAAGCTGTTCGTGAGAAAGGTTATATCAAAGGTAGCAGAGGCCGATGAAGCAGCT
AATAGGTACTTGTCCCTTCCTTTGCCAGTGTTCAAAAATTCCTCTAAAACAGATGGCAAAGGCATGAGGGGAAATATCAAATCCTTACCAAATTCCAGAAAAGAAAACAAACTCTCAGACAACAGAAAGTTATTTGTGTTCTTCAGTATTTATTAAACAGAGGAACTTACTGACAAAGGCAATACAATCCAGTGTTCATGTAGTAA
ATTGGCACCCTCATGGCCTACTCTCTGGTGGCAGCCTGTGTGCTTATTCTCAGGTACCAACCTGGCTTGTGTTATGACCAGCCCAAATACACCCCTGAGAAAGAAACTCTGGAATCATGTACCAATGCGACTTTGAAGAGCGAGTCCCAGGTCACCATGCTGCAAGGACAGGGTTTCAGCCTACGAACCCTCTTCAGCCCCTCTGC
ACAGGTACAGAGCTCCACTTCACTGCACTTATAAATATTCAGGCCCGAGGGGATGCAGCAGCCAGCCAGCTGATTTTATATCACTATCCTGAACTTAAGGAAGAAAAGGGCATAGTGCTGATGACAGCAGAAATGGACTCCACATTTCTGGATGTTGTGGAGGCACAGTGCATCGCCAATCAGGTTCAGCTCTTCTACGCCACCGA
TGGGCTCCTTCGTCAGATCCCCAGAAATCAAAACACAGAACACCCCAAACTGTAACGTGAACCACATGTTTACGTTAGAGTTTTTTTACTAGTCACACTAAAGAAAAAAAAAAACTGGTGAAATTAAAATGTAATATAATTTAAACAAAAGGAATTTATTTTAAAACATATTATTACTGTATGGAAGCATATGATGTATGTCTGTG
CCTACGGTTTGATCACTACCTCAACCCCTACTATAAATTCATCCAGAAAGCCATGAAAGAAGGACGGTACACGGTGCTAGCTGAGAGCAAGAACGAGGAGAAGAAAAGGTCTGGGCCAACCTCTGACAACGAAGAGGAAGATGATGAGGAAGATGGGAGTTACCTGCACCCGTCTCTCTTTGCTTCCAAGAAGAGCAGCCGCCTGG
AAACATTATCACATGGGTGTTAATGATAATGGTGTATGACTGCTTTACATATGAGTCCTATGCATCTGGATGCTAAAAATAAAGTGGAATGGTCTCTTAAAAGAAAAAAGAAAAGAAAAAAAAAAGCAATGACAAAAAAAAATTCATGACAATGTTCCTTGATTTAAAAAAGAAAAAAGAAAAAAGAAAAAGAAAAAAAGAAAAAA
TGCAAAATTGTAAAATTCCTTAATGTTTAAGGGAAAGTTAACTTTAAGAGATTTTCAGAAAAGCTTTATATACATTCTTTTCCAATTTCAGTACAAATGAAAGAAAAGTGGTTTTAATCAGTGATTTAGTGGACCTTGAGCAACTGTGCACGCTTCACTCTAATAGCATGGTTTGGCCAGTGTATTAGCTCTCAAGTTCTTTCCTC
GCAACCTGTTACAGATGACATAGCTCCTGGTTACCATAGCATTGTACAGAGTTCCGTGTGCAGTGAAGATCAAGAAGCAATTCAGGCTCAGAAAATATGGAAGAAAGCCATCATGCTTGTATGGAGGGCTGCAGCAAATCATAGGATGCCCCAGGTGACGATGAGGAAGAAGATGGAGTCAGTGAAGCAGCTAGCCTAGAGGAGCC
TGCTTGGAGCATGACTGTACTAGTTTGACACCAGTTACTTGATAATGTGAGAAATATATGGTGTTGTGAAACCTGACTTTGAAATTTCAGTTCATACAGAAAGAAATCAAAGCCTCTTTAATGCAAGCTGGATTTTTTTTTTAACATGAGAATGAGAAAAACAAAAACAAAAACTTGTTTTTGAGCTATGTGGAGAATCTTTATTA
GGGTGACTCGGTGTGTTCCAGCCCAAGTATCTCCAGCAGCACCAGCCCCAAGCTCGACCCACCCCCCTCCCCCCACGCCAACAGAAAGAAGCACCGGAGGAAGAAAAGTACCAGCAACTTCAAGGCTGACGGGCTCTCAGGCACTGCTGAAGGGCAAGAAGAAAACTTGGAGTTTATCATTGTGTCCCTCACTGGCCAGACGTGGC
AAAGCTGGCCAAGATGAAGATACCACCCAGTGAGATGTTCCTGTCAGAAGTCAACAAGTATTCTAAATTTGATGAAAAGGCTGAAGAAGAGAAGAGGAGGAAGAAAGAGGAGGCGGCCAGAAAGAAACAGGAGCAAGAGGGCTGCCAACAGTGGTGAAGTTGGTGGACAGAGACACCTTACTGAAAGAGAAGGAAGGAAAGAAAAG
ACAAACAGGAAGTTCCTGCATTTCCTGAACCTGACGTAGCTGTGGAGGTCAAAACACCTTTAGATTTGGCTAAGATATGTTTTGTCAATTGAGAATGCTGAAGAAATACGAGAATATGTGACAGACCTTCTCCAGGGAAATGAGGGCAAAAAGGGTCAATTCATAGAAGATCTTATAACCAAATGGCAAAAGAATGATCAAGAGTT
CATCTTGAGGCTGGGGGCTGCCCCAGTGACCCAACCAACTCGGCGAGTGTTCCCTCGAGGCCTCCCAGAGGAGTTTGCCCTGGTCCTGACAGTGCTTCTGAAGAAACACACCTTCCGGAACACATGGTACTTGTTCCAAGTGACTGATGCAAATGGGTACCCACAGGTCTCCTTGGAAGTCAACAGCCAGGAGCGGAGTCTAGAGC
ATTAAATTAGAAAAATTTCAAATATAGAGAAAATAGTAAAATAGCAATATTTTACATGTACTCTTCCCATACTATTTTGCCATATTGCTTCTGATTTTTAAAGAAATAAAATGTTACTCTTTTGTGAACGGAAGTATCATGGAAGGCTTAGCATTATGGAAGAATAATGTAGACAAACGGTTTGAAGGTGTTGAAGATTGTATGAT
AATGAGTGCTTGCTGTGGCATTTGGATGTGTGTTAATGTATTTGTTTGGTCTTTAAAAAAATAAAACCTTTCTTAATTTAGTCTGAGAAAGACACTAAAGAAGAAATCCTGAAAGCTTTCAAGTTGTTCGATGATGATGAGACTGGGAAAATATCATTCAAGAATCTTAAGCGCGTGGCCAAGGAGCTGGGTGAGAACCTGACAGA
AAGGAGAAGCAGCAGCGGGAGAAGGAGAAGGAGAAAGAGAAGGAGAAGGGCAAGGACCTCACCAAGAGAGTCTCCGTGACCGACAGGCCTGACCTCAAGGAAGAAACCAAGGCAGATCTCAGTGGGGTGGCTGTGACTGAGATGCCGAAAAAGTCCTCCAAGATCGCCAGCTTTATCCCCAAAGGGGGCAAGCTCAACAGCACCAA
CCCTGGAGTCTTTGAGTATCATAACATTCGAGTATATGATGAAGAAGCAACAGATCTCCTGGCTTACTGGAATGACACTTACAAATTCATCTCTAAAGCAAAGAAACATGGATCTAAATGTCTTGTGCACTGCAAAATGGGGGTGAGTCGCTCAGCCTCCACTGTGATTGCCTATGCAATGAAGGAGTATGGATGGAATCTGGATC
AGCCAAAAAAATACAGCTATCCCCTAAAATCTCCTGGTGTTCGTCCATCAAATCCAAGACCAGGAACCATGAGACATCCCACACCTCTGCAGCAGGAGCCAAGAAAAATTAGCTACAGTCGGATTCCTGAAAGTGAGACGGAAAGCACAGCATCTGCACCAAACTCCCCTCGGACCCCACTGACGCCGCCCCCTGCATCTGGCACC
ACCTTTCTAAAAGAGCACGGTCAACTTCTAGAAAAACGACTGAATCTCAGGGAAGCACTCATGGAGGCTCTTCATTATATGTTGTTGGTGTCTGAAGTGGAAGAAACTGAAATTTTTAAAATCTGCCTTGAGTACTGGAATCATTTGGCAGCTGAGCTCTACAGAGAGAGTCCATTTTCTACATCTGCTTCTCCCTTGTTATCTGG
AGTACTATAATTGGAGATCTGACCACCTTAGCAACGCATCCTTGATCCATCTCTCTCGTCACGTCATGACCTCTGACAGAGATGAGCCCTTATCTAAACGAAGAAAACATCAAGGAACAATAAAAAGGAACTGGGAGTATTTATGTAGCCATAATAAAGAAAATACGAAGGACCTAGAAGACAGAAATGTTGACTCCACGTGTGAG
CTTCTCCACTTCCATCTGCTGCCCAAGAGCCAGCCTGCTTACAGTCCTCAGCCCTCCCTCCTGACATGGGCCACCGGCAGCCACAACCGCAGAAGGTTCAAAGAAATGAATCTCCAGCCGTATTGCCAGAGGTGTGTGAGGACAGTGGCCATAACTTGGCCCCTATTCCTGTAGTGATCAAGCAAGAGCCTGAGGAATTGGACCAG
TGTAATAGCATTGTATAGCATTTAAGAGTGTTACAGTGACACTAAATATTTATTAATTTTGTCAGTTTCCTTTTTAAAGCTAAATGATAAAAAAAAACACAAGAAAAGCTAAATGATATTTTATGAAATACACTCTAGATCATTTTGTCCGTTCCTCTGTTACTGGACACTGAGGTTGCTTTTATTTTAGCCCCTGATGAATACTG
GCAAGCAGTTGGTATTGTTAACTTTTTATGATCATCAAAAGTACATAAAAGTCCTATTAATCCCCTTACTCTGCTTCCCTTAGCTCTGGTATACACCAAAAAGAAATCTTTACTTTCCTTGTGTTATAAAAATAATAAAAATATTTTACTAGTATGGAAGGAGAAACAACAGTTTCAGCGTCATCTGACCCGCCCACCCCCCCAGT
AACTGCAGCAAACCATAAAGTTGCTAAGGGGGCCACAGTTACATTTCATCTTCCTCATCACGTATTGAAGTCTATTGCCAGTGCCATTGTAAATGAACTTAAGAAAATAAATCAAAATGTTGCTGCCTTACCTGTGGCGTCCTCAGTGATGGACAGATTGTCTTACCTCTTGCCCAGTGCACGTCCAGAACTTGGAGTTGGGCCAG
TAGAGACATGTCAAAGATTAGATCCTCTTCACCAAAGCCTTAATTTATCCGAAAGGACACCCAGAGTTATACTGACGGATATCCGGCAAACAGAATTAGGAAGAAAATATTTAAAGATCCCACCTGTAACTGAGGCCAGTTTGAGTGATACAGCCAACCTGAAATCAGAGCAACTTTCTTCATCATCTGATGGCAGCTTAGAGTCT
GTTCAAGTAGTCACAGCTGAAGCTGTAGCAGTCCTGAAAGGTGAACAAGAGAAGGAAGCCCAACACAAGGACCAGCCTGCAGCTCTGCCTCTAGGAGCCGAAGAAACAGCTAATCTGCCACCTTCGCCACCACCATCGCCAGCCTCAGAACAAACAGCCACAGTGGAGGAAGGTTTACTTACAGCCTCGAAGATGGAATTCCCTGA
CAAATAAAAGTTTAAAAGAATTTTAGAGATTCTGGAGGGCCCTTACACTTGGGAGAAATTGAGCATGGACCCTGAAATCTCTGAACAAGATGAGGAAAAGAAGAAATATACTTCCGTCTGTGTTGGCAGAGAAGAGGACATTAGAAAATCAGAAAGAATGACAGCTGTTGTCCATGACAGAGAAGTGGTCATTTTCTACCACAAAG
TCACATTGCAAGACTACCCAACAGTCCACCTGACAGAGGGATCTTCCAGAGTTCTCTTATTCAAACAACATGTTCAAGAATCCTGCGGACATATTCGTGGAAGAAAACGGTGCACATAAGCCATAAACTCTTGTGGTGCCAAATCAAAGAGAAACTTTAATCAGACTGGTTTCTTGATAGCACTTGTATTTGCAGCCACAGGGCTA
TTTTTAAAAAAAGTAGTCTTTAGTCAATCTAACTTGCTTTGTGCGGCACTTCCCCAATGTTAATGAAATTTTCTTTGAAACTTCCTGTGACTTAACCAGAAAGAAATATAAGACCATTACTTTGAGCTTTGCTCTTAACATTAGGAATACTCAGGAAAAAAAGAAGTAATGCAATATTGCGACCTTATTATCTATGAGAATGTCAT
TCTAATGCTTTGTAGCAGAGCATATCAATGGGAAAGAAGGTTAAGCACCTTTCTGTTTGGGATTTGAAAAGTGGAATTAATTGCAATAGGGATGAAGTAGAAGAAACCAAGAAACCATGTGCCTGAAATACATTAAGAAGCCTGATTGATAGCTTTAAGAACTAGTAGGGTGGGTTGTCTTACCTGTGGCAGTCTTAAGTGAGGTA
TTGATATCTGGAGGCCAGTAAGGGACCTCATGGAGGGTAGTGGCAGATTTGGAACCATGTCACATGAGCCATCATACTGTCACCAGCCTGTTATTTTAAAAAGAAAAAAAAAAAATCAAGGATATCTGATTGGAATAAACCACTCTTCTCGTTGTCTGTCTTATGCCCATGACAGCCAGTACCTTTGCTGTGTTGCCAAACCACAG
AAGGTAGATGACTGTGACCGCTGCCGAGACTTCTTCAACAAAGAAGGGCGAGTGAAGGGTATCAGCTCAGCCAAGGGAGTTTCAGATGAGGACACAGATGAAGAAAAAGAGACACTCAAGAACCAGCTTCGGGAGATGGAGCTAGAGCTGGCACAAACCAAACTGCAGCTGGTAGAAGCTGAATGCAAGATCCAGGACTTGGAACA
AGGAAGACTCTGGAGTTTGAGTTAGAAGCTCTGGATGACAAAAAGCATCAGCTAGAAGGAAAACTTCAGGATATCAGGTGTCGACTGGCAACCCAGAGGCAAGAAATTGAGAGCACGAACAAGTCTAGAGAGCTAAGAATTGCTGAAATCACCCACTTACAGCAGCAGTTGCAGGAATCTCAGCAAATGCTTGGAAGACTTATTCC
GGACGAAACCACGGACCGCATGCACGAGTCTCTCATGCTCTTCGACTCCATCTGTAACAACAAGTTTTTCATTGATACCTCCATCATCCTCTTCCTCAACAAGAAAGACCTCTTTGGCGAGAAGATTAAGAAGTCACCCTTGACCATCTGCTTTCCCGAATACCCAGGCTCCAACACCTATGAAGATGCAGCTGCCTACATCCAAA
TTGGTAGATGCACTGGTGGTACCAGTAGGAGGAGGAGGAATGGTTGCTGGAATAGCCATTACAATTAAGTCCAGAGAAAAGGTCACTCAAAGAATTATGCAAGAAACAGAAGGCATCTTGGTCCATCCCAACCAGGAGCCTGCAGTGATAGCTGGACAAGGAACAATTGCCCTGGAAGTGCTGAACCAGGAATTCCTGCTTACATT
CCTGCTTGTGCTCAGCCACCCTCTTAGCAAATGGCCTCTGTCAGGGAGAAGGAACTTCCGTGGAAAGATAGTGGGGGGCGAGGGGGGCAGAAGGAAAAGTAAGAAAAGAGAAGAATTCGGTATAGGAGAGGAGGTCCTCACGTGCTGGATTCTGGGCAGCAGACAAAGCCATAGCTATTTCAGTGACCCCTGGAGTCCTAGATGGA
TGGTCTAGAAGCAAATAGACTTATTTTTGAAGATAAGACTACTTCATGTGTTTCAACCAGCACTAGAAAAATAAAAAAAAAGAAGTCAAAACCACCAGAAAAGAAAAAGATGCAGGAGTTGGAGTCCAAACTCCGTGAAGAAGAGCAGGAAAGGAAGCGGATGCAGGCCCGGGCAGCAGAGGTTTCTCTAGAAAGAGAACGGCAGC
TATTTTGATTACATGAGAAGCTGGATCCAAATGCTACAGCAGTTACCTCAGGCTTCCCATAGCTTAAAAAACCTGCTAGAAGAGGAATGGAATTTCACCAAAGAAATAACCCATTATATCCGTGGCGGAGAAGCGCAGGCTGGAAAGCTTTTCTGCTAGTGCGAGAGTGTAAAGAGGTCCTAAAGGGCGGGCTCCTGATGAAGCAG
GAAGATTTTGAGCTCGCATTAGAAAACTGCCCAACTCATAGGAATGCAAGGAAATATCTCTGCCAGACACTTGTAGAAAGGGGAGGGCAGTTAGAAGAAGAAGAAAAGTTTCTAAATGCTGAAAGTTACTATAAGAAAGCTCTGACTTTGGATGAGACTTTTAAAGATGCAGAGGATGCTTTGCAGAAACTTCATAAATATATGCA
CAGCAGGACCCAGAAAGACTCCCTGCAGCTCTGCCTCTTCATCCCAAAGGGACCTAAGCAAGTTGTGGGGGACAGAGAGGATATGTATACTTACTGTAAAAAGAAAACTAGAGGATTTTTGGAAAAAAAATAATCTATTTTAGAGTTTATTTGCTGACCTGCTTTTTACACACTTTCATGTGAAAGAGACAGAGAGGGGCAAGGTT
ATAAAAAATAGGACTTGTTTTTTGTTTTTGTTTTGTTGCACTGAAGTATGACAAATAGTGTTATTGGAAGGGATGTGTAATTTTTCTGTATAGACAGGAGAAGAAATAACTATCTTTTCATTTGGGAGAGGCTAAAGATGTTTTCAGCTACTTGCAAATCTTCCTGGTCGAAAGTTAGTAGGATATGCCTGCTCTTTGGCCTGATG
GAGTCCAGCTCTCAGGGAGCCCGCGCCCTCTTCTGGCTATGCAGCCACTGGCATCTGAAAGGTCAAACAGAGGAACGCACTAACACAAATAAAAAAAATAAAGAAAAAGGGTTTTTTTTTTTAATAGGCAGGATTAATTTACTAGAGCCTCTTGTTCTTGTTTCTGGAAAAAAAAAAAAAAGCTCAGCTGGTAAAGGCACCTGCTG
TCTTCAACAATATGGCCACCCAAACAAGACCTGAGCTATGGCAACACCAACTGATGCACTAACACGGAAAAGTGAAATTTCATGGGCTCTACCCCTAGACAAGAAAGAACTCCAGGCAACTAAGGAGTGATGAGAGCTGAGGAAGAAGTCTTCCACCGAGGACAAGCCTCCTAACTGATTATTCTATACCACATGGGCAGCCCCGA
AGCTTTGCTACTTCATCTCACCGGAATACTGAGGAGGAAGGACCCAAGTACAAGTCCAAAGTTTCATTAAAAGGCAATAGAGAAAGTGATGGATTTAGAGAAGAAAAAAATTATAAACTGAAAGAGACTGCATACATAGTCGAAAGGCCTAGCACTGCAAAGGACAAGCACAAGGAAGAAGACAAAGGCTCTGATAGAATAACAGT
GTTTAAGGATCAGATCTATGAGATTTTCCAGAAATTAAATACAAGCATTCAGGTTGTGTTGCTTTCTGCCACAATGCCAACTGATGTGCTAGAAGTGACCAAGAAATTCATGAGAGATCCAATTCGAATTCTGGTGAAGAAGGAAGAATTGACCCTTGAAGGAATTAAACAATTTTATATTAATGTTGAGCGAGAGGAGTGGAAGC
GGTAAAGATTTGATAGCTATGAGAGATAGCTAAGCCTCCCTCCCCACTTCTGAACAAGAATGTAAATGTCTATTTAGTAGAGATGACTTTTTTAAAAATGAAGAAAGTAACAAGACAGGCTGGTAACAAACGTATTTGCCTTGGAGATAGTGGATTTACACCTCCCCTGCCAAGTCGCAGTCCTACTGCAGTTCAGGCTGGAGTTG
GATGCTTCGAAGGCCGAGCATAACCTGAATAAGATGTCGACTGAAGATCCCAGGCAGGTGAGAAATCCACCCAAATTTGGCACACATCATAAAGCCTTGCAAGAAATTCGAAACTCTCTACTACCATTTGCAAATGAAACAAGTTCTTCCCGGAGCCCTTCAGAAGTTAATCCACAGATGTTTCAGGATTTGCAGGCTGCTGGCTT
GGGAAGTCAGCTGCTACCCCAGAGGAACTGGTATACCAGGTGCCCCAGAGCACCCAGGAGCTATCAGGAGCAGGAAGGGATGAGAAGTTTGATGCTTTTAAAGAAATCCTTTGACGGTGGTGCTGCTTTCTGACAAGGCATCCATTTAAAGCACATGGCTTTTTTCATTCTTAAAGCATTGCTCTAGCTGTGGCCACATACACTTC
GTCAGAATAGGGAGTGCCATCACCCCCCCCCCCCCCCTTCTTCCTTGTGCATTTGTTTCAGAATTCCCCACTCATGGAACACATTTGTAGGTAGTAATGAAAGAAAATGGTTTGGTATGCAAAAGCACGCTAAACCAGATAGATTTGAAAGCTGACGCTAGGCCTGTTTGGTCCATCATTGGCTCCTAGTTTTTACATGTTTACAG
TATCAAGAACTGCAATGATTTTCAGTATGAGAGCAAGGTGTTCTACCTGAAAATGAAGGGCGATTACTACCGCTACCTGGCAGAGGTGGCTTCTGGGGAGAAGAAAAACAGTGTGGTTGAAGCTTCTGAGGCCGCGTATAAGGAAGCCTTCGAAATCAGCAAAGAGCACATGCAGCCAACACACCCCATCCGGCTTGGCCTGGCCC
AGGCACTTGGGCCATTCAGGACCACCCCAGCTGTGTCTGGGTTGGTGGGGAAATGATGGAGAACCAGCCAGTGGGGCTGTCAGCAGTGGGGGCTTTTTAAAAGAAAATTATTTTGATGAATATATTTAAATTTTTTTATTGTGGAGGATTCCATGAATTCTGTATTCGAGGCTGGTGCATCGTGGGAAAGAAGCAGACATGTCCCT
TATGTGACAGAGTCAGATGTTTAGTTGAATTTCTAGTTTATTCATGCATACAGTATTTCTCCCCCTCTCTCCTCTCTTGTTTTTAAGGAATATGGACCTCAAGAAAGTGAACTAAAAATCAGTGCCGTGTTTTCAGCCGGTGACACTTCTCTCGGCTTTCAGGTTGGTCTACCGTCATCCGGCCCGAGTACATCATTTCCTGCAGT
CTGCACGTTCCTGTCAGCTGGTGAAGATGCCGTCGTCTTCACCATTGACCTGAGACAAGACCGGCCAGCTTCGAAACTAGTGGTGACAAAAGAGAAGGAGAAGAAAGTGGGGCTGTATACAATCTATGTGAACCCTGCCAATACCCACCAGTTTGCAGTGGGTGGAAGAGATCAGTATGTAAGGATTTATGACCAGAGGAAAATTG
CAGCCACAATCTGTAGGTAATAAAAAAATTGAGTTCAATATATCAACCAACATGCCTGCAGCATTTAACAAAGATTTGGAGACACAACCAAATAATGAAGAAGAAAATTCTGAATGAACAGATTAATGGAACTAGCAAATCTTCAGCCCAAAAGACCCAAAACAGAAAAGCCACGCCACGTGAGAAAAAAGCGAAAAATAAAGGAT
GAGTCAGCACGCAGAGAAGGATCAGCAGGAGCAAAACCGAAATGGTAAAACTGATACAAATAACCCTGGACCTGAAATTAATAAGATCCGAACACCAGAGAAGAAACCTACAGAGCCCAAGCAGGTTGATTTGGAATCAAATCCACAGAACAGAAGTCCTGAATCCCGTCCTGGTGTTGTTTATTCCAACACTAAATTTCCTCGAA
TGGGAACAGGGCAGTGCTGACCTGCTCAGAGCATGATGGTTCCCCACCCTCTGAATATTCCTGGTTCAAGGACGGGATATCCATGCTTACAGCAGATGCCAAGAAAACCCGGGCCTTCATGAATTCTTCATTCACTATTGATCCAAAGTCGGGGGATCTGGTCTTTGACCCCGTGACAGCCTTTGATAGTGGTGAATACTACTGCC
ATAAACAGCTGGAGTGGGATGAGATCATGACCCACATGTCCTGAACCTTTGGTTTTGGAGGGCTAGTAACAATGTCCAGTGCTCATCACAAATGAGCTTCAAGAAATTGCCCTTGTCTCCCAGTACAGGATGGACCCCGGGTGAGCCAATCAGTGCCTCTCATGTGCAGCCAAGCAGAAAGCATACATGTGAAGTTGCCATGGTGA
GACCTGAGTGTAAGAACAGTGAAGTCAGATAGTCCCCTGGGTGGCTCTCCCTTTTCCCCCCTCCCCAGATACCTGGACAACATCCATTTACACCCAGAGGAAGAAAAATACCAGAAAATCAAACTGCAGAACAAGGTGTTCCAGGTAGCTGCTATGGCTGTCCTTGGGTCACTGGGCATGGGGGTGGGTGTCATGCTGTGTTGCCT
CAATCCCATTCTCTGGACGTGGACATTCACATTGTCCTGAATGATATCTGCTTCAGTGCAGATGAAGTAAAGAAGATCTTAGACAAGTTTTATAAGAGGCAAGAAATTCAAAAGCTGAGTGCTGACTATGGACTTGATTGTCCTTGCCTCGGTGTACCTTGCTGTGGGCTCGGCTCCCGGCGGGGCGCGGGGCTGGGCCCCGGGCG
GTATACTTTTCTCACTTTTGTATATGTTTCCAATTTTTCATAATAAATTTTTTTAAAGTCCTCCAGCTTCCATAACATTCGAGAAAGAACCCTAACCCCTAAGAAAGTTTCATGGGACCCCCACCCTCACCCCCACCCCCACCCCTACACCAAGGCAAGAGGCAGGGATGACTCCATTTCATATAAATAGATATAAATATAATATA
AGAAAAACAGCAGCTTCCATCACTGAGGTTCCACTGTGGCATTAAGGAGGAAGTATGTAGGGTACACTGATGTCACACCCTACTCAACAGCCAAGCAGATAAGAAACTCTGAAGTAATCCAGACAGTGGGCACGCTGCTCTTGTGGCTTTGATCCAAATGTAGTGGGAAGTCTACAGCTTACTCACTTGCTCTCCTTTGCGTGTAA
AAACCTGATAAGAAGAGTGAAATTCCACAATTAGTTAGTGAAATGTATCAGAATTTCTTCGTGGAAAGCAAGGAAATCTCCGTGGAAAAGTCACTTTACAAAGAAATCCAGCAGTGTCTTGTGGGAAACAGAGGCATCGAGGTGTTCAGCAAAATCCAAGCCGATGTGTCCGAGGTGCTGAGGGAGCGGTATTACCCCTCCTTCCT
CCCGGGACAGTTCATGAAGACATCCAGAATGTTGAAGATGAAGTAAAGGAACAAATTCAGTCCCTTCTTCAGGAATCAGTACACACAGACCATGGCCTTAAAGAAAGATCTCCTTCTGAGAGGACATTTCCACCGGAGGAGGAGGCAGAGACTCACGCTGAGCTGGAGGAGCAGGCCCCTGAGGGGGCAGGAAAACTAGGAGTCTA
CCGCTCCAAGGTGGTGATCATTCTGGTAACTATGGTTACAAATCTGAAAACCAGGAGTTTTATCAGGATACTTTTGGGCAACAGTGGAAGTAGGCTATGGAAGAAATGAATGGTAAAGACTTGGAGGGAGAAAATATTGAAATTGTTTTTGCTAAGCCACCAGATCAGAAGAGGAAAGAAAGAAAAGCTCAGAGGCAAGCAGCAAA
AAGTGGAGAAGAATTTCATCCAAATGTTACCCTGTAATACTGGCATTTAAAATTCTTATTTAACCTTCCTCCCTTCATCTTCCTCACCCTTTTACAGTGGAAGAAAGGCTGTTAAAACATTGCAAATTAATAATTGGAACATCCTGCCCCTCTTGTCCCCACTTCCTCCTCAAATTCCTTTCCCCCTTTCCCCCAGTCCTAGTTGT
CTGTGACTTCTTCCCCGAACGCTGGTTTCATATAGTGTTTGTGTTGAGAACAGATAATGGTGTATTGTATAAACGACTTGAAACAAGGGGTTATAATGAGAAGAAACTACAAGACAATATTCAGTGTGAGATTTTTCAAGTTCTTTATGAAGAAGCCATAGCATCTTACAAAGAAGAAATCGTGCATCAGCTGCCCAGTAATGAAC
GAAATAATAGTGTTTGGCTGGAGATGTCCAGGTGGGTGAAGATGTCTGTTGCCAAGCATGTCCACCTGAGGTCAGACACCCTGACCCACACACACAGTGAAAGAAAAAAACTGACTCCTGAAAGTTGCCCTCTGACCTCTCCATGAGTGCTAAACTAAGGTTTTTATTTTTGTTTTTGTTTTAATCTGACAAAATGTGTTCATATG
CCTCAACAGTGATCTTTAAGGGGACTTTTCTGCCCTTGCTTACCAAATTTTTTTTTCCTGTCTTGACCAGACTGGTAGTAAAGTGAATAAAAATGAGATGAAGAAAGTCAGATGCTGAAGTTAATGGGAAACTTGGTGTGAGCTTTGGTTATGCCATCCTCAGAGCTTTTACTATTGTAAAACATAGATTAAGTCTAGGTGAAGTC
TGTGAAGACTCAAGGCCCCATGGAGCTCCTTCAGTTTGATCATGGACAGTCAAACCCAACGTACTACATCAGGCTGGCTGACCGTCAGCTGGTCCTGAGGAAGAAACCCTCGGGGACCCTCCTCCCCTCTGCCCATGCCATAGAAAGGGAATTCAGGTTGACAGGCCCGAGACAGCAGTGAAGGAGCTGGAGGCTCTACTGGGTTT
GACTCGGATCATTCAAGATGGTACTGAGGGCACATGAAGCCCGTTGAGGAGGAAGTCTGAGCAAAGACTCAAGTTAGTTATTTACTACCTCAGAATTGAGAAGAAAAGTCAGTATTTGTATTTCTCTTTGCTTCAAGTTACATCTGACCACATCAGCGTAGCTCTGGTGTTTGGGCTTACACCTGGCAAAGAGAAGGTAGTGGCTG
GAGCTTGACCGCCTCCCTACTGCGGCCTCCAGCTTCGTCCCTACCTGAACCCCAGCCAACACAGGTGTCTGTGTCTGGTATGAGGATCAAAACCACTAGGAAGAAACCCCACACCCTGCAGGATGACATCTATCAATGACAAAAGTGTTAGAAGGTTCCCTTGAGGGAGACAGAAGAGCTTACTCTCTCAGGCTCCCAGTCCTTTC
ATCTTTGTCTTTTCATCGTTGATCTGGATTGCTGGCGAGGAGGAGGAGTTCATGTAGTGTTTGAGTGAAGCTTGAGTCACCATGAGTAGTAGTTTAGGAAAAGAAAAAGACTCTAAAGAGAAAGACCCCAAAGTACCGTCTGCCAAGGAAAGAGAAAAGGAGTCAAAAGCCTCAGGAGGCTTTGGGAAAGAGAGCAAAGAAAAGGA
CTCGTCAGCAGGCAGGAAGCGAAGATCAGGGAGCTGGAGACACGCCTGGAGTTCGAAAAGACCCAAGTGAAGCGCCTGGAGGACCTGGCCAGTCGGCTCAAAGAAACCATGGAGAAGCTGACTGAGGAACGGGACCAGCGCGCCGCAGCTGAGAACCGTGAGAAGGAGCAGAACAAGAGGCTCCAGCGACAGCTTCGTGACACCAA
ACCCTGTTTGAAAGGATTTCAGGAAAATCGGCAGTATTTCACAGGATTGAAGGACTTACAAACGAGACCTACCGGTTAGGCGTGCAAATGCATCCCGGCCAAGAAATCCATAACTTCACCCTGACTGGTCGCAATCCACTGGGGCAGGCACAGTCAGCAGTGGTCATCAATGTGACTGAGAGAGGTGCTCCTCATGATCCGACTTC
TTGGTCATGCTTGGATTAACAAGTCACGAGGCACATTTTTCTCTCTTAAGAGAAGAAGTTCGGTTTGGTGGAAAAAAAACACAAAGGGTATGTGCACCAGAAGAAACGACATTTCACCTCCTACACTTGTCTTTAATGAGAGAGTATATTGATTATGAATTTTCAGCATTAAAGGAAAAGATCACATTTAAATATGATATTGAAAA
GACCTGTCTGTCCCACTCCCTGAACTGGGTGACTTCCTATTGTATCTGGGTGGGCTTGTAAGGTAGCAGAGCTTACAAAGGTTCTATCAGAGAGTCTGACAAGAAACATTGATGCTCGTTGAAGCCATGATTTATCCCAGTGCCAAAAGGATGGGTTTGTACCGGCTCCTCTGGGTAGCCTTACCAGATCTGGTTTTGGAACCACA
TGGGTGGAAGCACATCTGCCCAAGTGCCTGTGAAATAGATGTGTCTTCTTTAGTGAGCCGTCCCACTCTCAGCCTTTATGAATATTCCCCAGGGACACAGAAGAAACTGTGTTCTTTATTTTGTGTGTTTAATGACCTAATGAGTCTGTATTATGTTGAAATTATTAATTTCTGATATTTACATGTACATCTTAAGTTTTTCTTTT
CACGCGGAGAAACAGCCTTCATCTGTAGCAGTCATGCCTTTGAATGTAGTGTGTGATTGGATGTTCTAATCTGAAACAAGTTACTTGAAAGAATTTAAGGAAGAAAATTTAGAGAACCTTAAATAAATGGCCTTATATATCTAAGCATTTTTTTTTAAAAGAAAAATTATGCAAGACATTTATTGACCCCGTGGAAATAATTATTT
GACTTCATCCCTCAGCACCACAAGGACCTGCTGCCGAGTCACAGCACTATAGCCAAAGAGTCTGTGTGCCAGGCAGCTCTGGGGCTCATCCTCAAAGAGAAAGAAATGACCAGCGCTTTTAAACTCCACACTCAAGGAGATGAAGTCTCGGTGCATTACGATCCCATGATCGCAAAGCTCGTTGTGTGGGCCTCAGACCGCCAGTC
AAACATCATTTTCACAAGTCCTTGTAAGCAAGTGTCTCAGATAAAGTATGCAGCAAAAGTTGGAGTAAATATTATGACATGTGACAATGAGATTGAATTAAAGAAAATTGCAAGGAATCACCCAAATGCCAGACAGGAAAAAATGCATTTTTTGTGGGGGATCTTGGGAAGATCGTGAAGAAGCACAGTCAGTGGCAGACCGTGGT
AAATCATGCCTTGCTGGAGGCTGCAGGACCAAGTCATGTTGCGATCAATGCCATTTCTGCCAACATGGACTCCTTTTCAAGTAGCAGGACAGCAACGCTTAAGAAACAGCCAAGCCACATGGAGGCTGCTCATTTTGGAGACCTAGTGAAAGGTAAAGAGCAAGAGAAGACCTTAGATGTCAAGTCCACTAAAGGAACTCTAAGCG
TCTAGGTGCTCTTCCCGACGACTTCATTGACAGTTTAGAAAAAACAGATGAAGACAAGTACAAAGTTACCTTAAAGTATCCCCACTATTTTCCTGTCATGAAGAAATGCTGTGTCCCTGAAACTCGAAGGAAGATGGAAATGGCTTTTCATACCAGGTGCAAAGAGGAAATCAAATCAATGAAGAAGAGAATGAGTGAGCTATGCA
GGGCAAAATTCTGGCCAAGAGGATCAATGTGCGGATTGAGCACATCAAGCACTCAAAGAGCAGAGACAGCTTCCTGAAGCGGGTGAAGGAGAATGACCAGAAGAAAAAGGAAGCCAAAGAGAAGGGCACCTGGGTGCAGCTGAAGCGCCAGGCTGCGCCACCCAGAGAAGCACACTTTGTGAGGACTAATGGAAACAGGAGAGGGC
GCGGGGCGGCGTGGCGCGGCTGGAGCTGCGGGCTCGGGGATGGGAAACAGCACATCGTCGTTTTGGGGGAAGTCTACAACTACTCCTGTGAACCAGATCCAAGAAACAATTTCTAACAATTGTGTGGTGATCTTCTCAAAAACATCCTGCTCTTACTGTTCCATGGCCAAGAAGATTTTCCATGACATGAATGTCAACTACAAGGC
ACATCTGATTGACCAGTCTGTTTTAGAAGCGCTCCCACTTGATCTCCGGGAACAAATAGAACAAGTTTGTGCCGCTCAGCAGGGAGAGCCACGTGGAAAGAAGAAAGAACCAGTAAATGGCTGCAGTTCAGGGGTGTTGCCACATCCTGTTGGAACAGTTTTATTACAGATCCCAGAGCCTCAAGAACCTTGTAATAGTGACAGCA
TGGCATGATGCTGAGAACCAAACAATTGTGAAATATATCAACTTCGAACAGAATGTTGCAGGTCAGTGGAATCCAGTGTTTATGCAGCCTCTACCAGAAGAAGAAATTGTCATCAGAGACGATCAAGACCCCAGAGAAATGTATTTGCGGAGCCTTTTTACACCAGGACACTTCATAAATGCAGCTTTATGTAAAGCTTTACAGGT
GTGGAGATTTCTGGGGAAGGAGACCCCCTGGGGATCCACGTGGTGCCCTTCTTTTCATCCCTGAGTGGCCGGATCCTAGGACTCTTCATCCGAGGCATTGAAGAAAACAGCAGGTGCAAGCAGGAGGGACTATTTCAGGAGAATGAGTGCATTGTAAAAATCAACAATGTGGAACTCCTGGACAAAACTTTTGCTCAGGCCCAAGA
GATAAATCTTTAAGAATTATGAGCCAGAAGTTTGTCATGCTGTTCCTCGTCTCCAAAACCAAGATTGTCACCCTGGATGTAGCTGCCAAAATCCTCATAGAAGAAAGCCAAGATACCCCGGACCACAGCAAATTCAAAAGAAAGGTACGGAGGCTCTATGACATAGCCAATGTTCTGACCAGCCTGGCTCTGATAAAGAAAGTTCA
ACTGAGGAGAAGGCCAAAGTGGGACCTGGGGACCGTCCATTGTATCTTCATGTTCAGGGACAGACACGGGAATTAGTAGACAGAGCTGTAAACCGAATCAAAGAAATAATCACCAATGGAGTGGTGAAGGCTGCCACAGGGACAAGTCCAACTTTCAATGGTGCAACAGTCACTGTCTATCACCAGCCAGCTCCCATTGCTCAGTT
CTCTCAGGGGGAGGAGGAGCGGCAGGTGGATAGCGTTCCCTCGCAGAATGCCAAGGAGTCGAAAAAGCTTGAAAAGCTCGAGAAACCTGAGAAGGAGAAGAAGAAAAAAGGGAAGAGTGCAAAACAAGACAAGTTACTCAAGAGTGAAAAGCAAGCGAAGAAAGCTGAGAAAAAGACCAAACAGGAGAAAGACAAGAATAAGAAGA
TTGGCCCTGGTGGGCAGCAGTGGCTGTGGGAAGAGCACAGTGGTCCAGCTGCTCGAGCGCTTCTACGACCCCATGGCTGGATCAGTGGTTCTAGATGGCAAAGAAATAAAGCAACTGAATGTCCAGTGGCTCCGAGCTCACCTTGGCATTGTGTCCCAGGAGCCCATTCTCTTTGACTGCAGCATTGCAGAGAACATCGCCTATGG
TGTCTTCCTGGAGTGTATGAGCCTCACTCTGCACCGTACAAGTGTGGCAAGGTCTGGTTCCGTTTGGTCATTCTTGTATAGCATTTGTTGGAAATTGCCTAAGAAATCACACCCTTGAAAGGGATAAAAATAGCAGTTGTGTTTGTATTCCTGGCCTTTTACAGCAGTAAGTAATAACCACTTAATTCTTTCTTTCAGATAGCCTG
TACCGTGTGAGCAACGCAGAGCTTTATGTTGTGGATGTTTTTCATATTAAGTAACGTTTTCTGCTTATTAATTGCACCAACAACTTTGTACTTTAAGTATAAGAAATCTGTAGTGTTGCCGTGAAGCTTTACCCCAATAAGGTAAAACAGTCTTAGAAAACCCGTTTGAATCGGCGATTCATGAGACACTGTAAAGAGAGTTTTGA
TGGATCGCTGACAAAGCGTTCTACCAGCAGCCAGATGCTGATACCATTGGCTATGGACGCTGCCTCGAAGGTGACCGAACAGGAGTGGCGGGAGAAGGCCAAGAAAGACCTGGAGGAGTGGAACCAGCGCCAAAGTGAACAGGTTGAGAAGAACAAGATCAACAACAGGAGGCTAACGGGCCTGCCGATGGCTACGCTGCGATTGC
ATTGTAATTGGCTTTATCATGTATGTAATTCTGTGGCTAGCAGTTTCTTTAATCATCACATACATAACACATATACATACAAACACGATCCCTTTTGAAAAAGAAAAAAAATGTAATTTTTATGAAATACAAGTTTCATGACAGTTTTTGAAGTGAGGAAACCCATTTTAATAGCTTGTCTTACATCTTGAATATTTATCAAAACC
CCACAGGATCCCTGGGTATGGGAAGCACGACCACCAGCACCACCCTCCGGACCACAACCTGGAACATAGGCAGGAGTACCACCGCATCCTTGCCGGGCAGAAGAAACCGCAGTACCAGCACGCCATCCCCCGCGGTAGAGGTGCTGGATGACGTCACCACACACCTGCCCTCGGCAGCCTCCCAAATCCCAGCTATGGAAGAGAGC
ACCTACAGCAACCTGGTCGCAGTGGGGGGACGTTGTATTTCCAAGCCAGATCTGATCGTCTTACTAGAGCAGGAGAAAGAGCCCTGGATGGCTGTGAAGGAAGAAACAGACAGGCCGAGCCCAGGTGTGGAGACATGTGTTGAAGCTGAAAATATATCTCCGGAGAATCATATGTCTGATGTAAATTTACACAAACAGAGCATAAG
TATCATGTACAGTTCTTTGGTGATGCCCCAGAAAGAGCTTGGATATTTGAGAAGAGCCTTGTTGCTTTTGAAGGAGAAGAACAATTTGAAAAATTATGCCAAGAAAGTGCCAAGCAGGCACCCACGAAAGCTGAGAAAATCAAGGTGTTGAAACCTATTTCGGGGAGATTGAGAGCCCAGTGGGAAATGGGCATTGTCCAAGCTGA
AGCTGAGAAGCTGACTCTCCTGACTTTGGGTGCGCAGAGTCAAATCCTGGAGCCGCTCCTTTTCTGGCCCTACACTCTGTTGCGTCGCTATGGCCGGGACAAGAAAGGCGGCTGGGCTTTGGCGCAGACGGAGAACCAACCTAAGTTTTCTGCCTTGGAGATGCTGGAGAATTCGCTGTACAGCCCCACCTGGGAAGAGGTGGAGG
TTTTCAGATCACAGAGTGATTCTGTAGATAACAAGGATTCAAACAGTTCTTAATATATCACGTTACAAGGGAGTTAAGGTTTAAGTTTTGACTGTCAACAAAGAAACTATCTTTGTGAGTTATAGACTTACAGCTGGGAAAAGTTAAACTCAAAGGTCATGTGTTAAAACTTATTATTGGACTAGAGAGATGGCTCAGTGGTATAA
ACCCTGCCCTGGAGGCAGCGAAGACGCCAGGCATCTAGCAGAGGAGACCGGAACTCTGGATGGCCCAAGAAGTGGCCTGTCCAGGACATGTGTTTTTGATAAGAAACATAATCCTTTTTATACATTTTTAACACTTGGCTCCGGCCTCTCGGTAAAGCTGCCAATCTTTAAACAAGACAGGACCTGAGATGGGCCTGAAACCCTCA
TTTTAAGGAAAAAGATAGCCTTGGACAGGAGGTTTTATTTAATGTAATGAAGATTAATAGAGACAGACAGTAAGTCTTTAAGATCAGTGAATGGGTCAAGAAGAAACAGTGGTTCCTCTCTTGTATCAAGTTCATCAGCCTCCAGCAACCTCAGCCACCTGGAGGAAGACTCTTGGATTCTCTGGGGAAGAATTGTGAATGAATGG
ATACAAAAGCAACAGAAGCAGGCAGATCTCTGTGAGTTCTATGCCAGCCTGGTCTACATCATGAATTTCAGGATAGCTAGGACTAAAGAGAGCTTGTCTCAAGAAACAAAACAACAACAAAATCAGCTCACAGCTACTGAAATAATGGAGTGGAAATGTGGAAGGTATAGTCTTCTCTTCCTGCAAAGCTAGTTAGTCTTTTATAC
GGAGCATGGTCATGTGTCTGGGTGAAGTTGGAGTTGCAACAGTCTCCCCAGCAGCCATACAGCTTATATTTGTACTGGTATGTCCAGAAATCATGGAGGAAAGAAAAGTAAAATAAACAAACAGAATCCTGAAAACCTGTCGGGAGGAGCAGCGCAGAGTTGAGGATGGTTCTTGCTAATGCATCATGGTAAGAAAATGGTCAGCT
ACCACCCTCTGCAACCACAGCTTCCATAGTCAGTGTCTGCAGCGGTGGGATGACACCACGTGTCCTGTGTGCCGATACTGTCAAACGCCAGAGCCAGTGGAAGAAAACAAATGTTTTGAGTGTGGTGTCCAGGAAGACCTCTGGATTTGTTTAATATGCGGCCACATAGGCTGTGGGCGGTACGTGAGTCGGCATGCTTACAAGCA
CGCAGTGCTATACCCAACTCCACTTCCTCAGTATGATGGGCGATCTCCTGTTAAACCCCAGCAGCCAGAATCCACTACTGCTCGATCATCTGCGGATAAAAAGAAAAAACACAAAGTAAAAACAAAGAAAACTCAACAAGGAGAGAAAGCGGAGGAGGAAGAGGAGGAGCCCTGTGGTGAAGTGGAAGCAGCACCAGGGCTCAGCA
TAGAGTCAGCCTCTTAGCAAATGACTGAATTAGGCTAGGTCTCTCCACTCTAACTCAGCTTTATCAGGCAACTGGATTAAAAAAAAAAAAGATAGTGGTGAAGAAAATTGGGGAAAATGCCAGAGATTGAACTTGGTTGAGGACCCAAGTCCCACTTACTCTGTCACCGGCCTGACTTAGCACCCAGAGGAAGACCCTTTTTTTCT
GTTCCCTTCCTATCTTCCCTCTTCCTCTCTTCTTCCCTCCCCCCTCCCCATCTCTTACACGCACGCACACACACACACACATGACATTAAGATTTAATAGAAGAAATACAAGCATGTTAGGAAGTTGTCTCGTGTTTTATTATTTGCTTGCTGAGATTGGAGTGTTAGAAGGAAAATAGAGGATTTTTTTTTAAGTTTCTTCACCA
TATTACGAAAGATGAACTCTTCAGAATGCTCAGCGCTCGGAAGGATCCGAGGCAGATTTTCTTTGGTCTTGCTCCTGGCTGGGTAGTGAATATGGCAGATAAGAAAATTCTAAAACCTACAGATGAGAATCTTCTCAAGTATTACAGCTCCTGAACTGCCTTCTACTAAATCAGACTTGTGAGCCAGACGGGCTGCACATGGATTC
AAAATTAGCTCACTTTGCTTGGATTTCCCATCAGTGCTTTCTACCAAATAAAGAACAAGTTTTACTTGATTGGGCAAGGCAGTCATTGGTTGCATTTTATAAGAAAAAGCTTGAACTGCAGGAAGATATTGTTGAAAGGCTCTGGATCTATGTAGATAACATTCTACATAGTAAGAAATTGCAGAACCTCCTTAAGGATGGGAAGA
GGAAGGGGAGAAAGTAGACTTTGATGACATCCAGAAGAAGCGTCAAAACAAGGACCTCATGGAGCTCCAAGCCCTCATTGACAGCCACTTTGAAGCTAGAAAGAAAGAAGAAGAGGAGCTAATCGCACTTAAAGAAAGAATTGAGAAGCGCCGTGCAGAGAGGGCTGAGCAGCAAAGAATTCGCGCTGAGAAGGAGCGGGAACGCC
GATTCTTCAGCAGCAGGTCCTGTCTCCTCAGCAGCTCCAGGCCCTCCTCCAGCAGCAGCAAGCTGTGATGTTGCAGCAGGAACAACTACAAGAGTTTTACAAGAAACAGCAAGAACAGTTACATCTTCAGCTTTTGCAACAGCAGCAACAGCAGCAGCAGCAACAGCAGCAACAGCAGCAGCAGCAGCAGCAACAACAGCAGCAGC
AAGGGCTCACCAACCCAGGCTAATGTGCATGTATATATAAATTACTCCACTGTAATCCTATCCGAGTTTCCTGGGTAAATATTTTTCTCTCCCTGTCTCTAAGAAAATTTTAGGTGTTATAATTATCAAAGGTATGGCGTTTGGCTCCATTCTCCAAGAGCAGATGGGCAAACAGGCTCTGAGCGGCTGTCATGTATGTTCTTTTT
GGCAAGGCTGCTTCAACTCCATGGACAAGTAAAGACATTACCATGCCATCCACCACGCAGTATGCCTGTTTGCACAATTTAACTGACAAAGGCATTGGTGAAGAAATAGACAACGAGCACTCTTGGACTGAACCTGTGTCTTCTGAAAGTTTGACTTCTCCTTATGTGTGGATGCTAGATGCTGAAGATTTGGCTGATATTGAAGA
GTCAAGTTGAAATTCAAATATTAATATTTCTGATTTGTTGAGCTTTGAATTATGCCACCATGCTTATATAAAAACGAAGGTGGCACCATGATGAAACTTAAAGAAACAGTTTCTCATCTGTAACAGTTTTGATTCTCTTTCCTGTGACCTCTTTCCCCACTGTCTGGAACCATAGCAAAAGGATACTGCATCTCTTGTTACTGTAG
TGGTAGGCACTGAGATTGTCATTTTCAGTGGATGCTAAAGAAGCTGACTCCAGGTGACCAACCTCACTCGTTAAGCAACTAGCCTCTCCGTTAACTCCTTAAGAAAACCAGCAGCCTCATTGGGTTCACTTCATTAATTCATAATTCATTAGAGAAATCTGATTGTTTTAAATATACACGAAGTAATTAATATAAACCAAACAGTT
CCTCAAGTCCATAGAGGAGATCGTGAGCTTCCAGCACTTGAGAAAGCTGACCGTGCTCAAACTGTGGTATAACAGCATCGCTTACATTCCAGAGCACATCAAGAAACTGACCAGCCTGGAGAGACTGTTTTTCAGCCACAATAAGGTAGAGGTGCTTCCCTCCCACCTCTTCCTGTGCAACAAAATCAGATACCTGGACTTGTCCT
CTTCAAAAAGTAAGGGCTTGCTTTGTTTCTTCAATTGACTTTTGTCAACCATTGAGGTTAATATTCACATGAATTTTTTATTTGTATGATTGGATAGTTTAAGAAATTATTCCAACTGCTTACCATTGGCCATGTTTTAAAGGGTTATATATTTTGTTTTGATATAAGCTATGTACTTGGACAAAATACATTGGCATCTAAAATTT
CCCTTCAACATCTGGGCAGAAACTCAGGGCAGATAGCATCTCTGAGGAAGCTGACTCTGAACCAGAAAGCAGTGTACTATGCAAGAATACACATCTGTGTAAGAAAGCCAAGATCTTGAGTGACTCAGAAGACTGTGAGGAAAAGTGTGGAGAAAGGAGAGGTCCTGAAGTGGAAGGAAGCCCAGTTTCTGAAGCCTTGAGGGAAG
GCTGACTATTGGACCCAGGATCTTGAGCATGCTCTGTACACATTTCCACTGAGTTATGCTGCTTATCCCTTGTATTTGCTTAATAACAGATATAATTACAAAGAAACAGGGAACTGAATAATGCAATGGATGTATTTTTATTTTATATATATATATATAAAAATATAAATAAATCACTTCCATAGAAAGTACAGACAATAAACTGA
TGCCTCGCCCTGGTGATCCCTGTCTCAGAGACAAACTGCTTGTCCAAAGAGCGTGCTTCACAAGTCCTGGTGAGGAAGCGCCGTGCAAATACCTTGTTCGAAGAAACTATGAAGGGCAACCTTGAACGAGAGTGCATTGAAGAACTCTGCAATAAGGAGGAAGCCAGGGAGGTCTTTGAAAATAATCCCGAGACGGATTATTTTTA
AGTCACGACCTTAAAACAAGAGAAGAGGCTGGGTTCCAGTGCTGGTGGATGGATGCTGGAAGGGTGCAGAACATCTGGTGGACTCAAGGGAGATTTCCTTAAGAAAAGCGTAGAGCCAGAGGCTTCCCCGAGCCTTGACCTTAACCAGGCGTGCTCTGTTAGGGATGAGGAGTTTCAGTTTCAAGGGCTCAGGCACACCGTGACTG
CACAATCTGCTAAGTCCCCCTTTTGGGTGGGCAAGTGGATCCCAAGACAGCAGCAGCCGCCGAGCCAACACTCCTCTGTATCATGGCTTCAAGGAAGTAGAAGAAAATTGGTCCAAACATTTTTCATCAGGTGCGGCCCCACAACCCAGGTTCTACTGCGTCCTGTCCACAGAGGCCTCTGAGGAGGATTTGAACCGGCTGGATTC
TCCAAAAACTTTCAGAACATTTTCCCTCCTTCTGCTACCCTTCACCTGTCTAACATCCGGTGTTTATGGAGATGTGCAGCGCGTGAAGATTCTGTACAATAAGAAAGACAGTGCTCTGATACAGATGGCTGATGGGAACCAGTCCCAGCTCGATGGTTACGCCCCAAAGTCTGTTTACCCTCTTCGCTGTTCCAGGGGCTCTCAGT
CTGGTTAACCCCGCCGAGTCCCTTGTCTGTTATGTTGACTGTTAATAGTGAAGGACTTTGCTGCAAAACGGGTCAGACATGAAGAGACCTAAGCTGCTTCAAGAAATGGTCTAGTGGCCACAAGTCTACCAGCCCTTCTTCAGTTCCATGCTGCTTTAAGAAGTTAGGAGCTGGAGGACATCTGCCTAGCGTGGATGCCCAGGATT
CTCGCCACTGCTGATGGAAATGGGAACAAAGTTAAGTGGTCTGAGCACCTGAATTGCTCGCATTTCTCAGCTCTGGGGGTCATTTACCAGTTCATTGTAGAAGAAACAATCAGGTAAGAAGTTCATTTCCAGAGAAGGTGAACCCCGCTTACCATCTCTGCATGATTTCAGTGGGAATTGATTATCACTGATCCCCAACTGGGCGA
CTATTTTTATCTCCCTTTGTTTGCTGTACTGCTAAAGTGACAAGCCTGCTGACAACTTCAGAGAAGATCCTATGTTTATCATGTTCTGAGATTAAGCTCAAAGAAACAGATGAAGACATCCCAGTTACTACAACCAAAGAGATTCAACATTTATTTTATCATAAAAGTCCAGCAAATAAAACTATGTACAAGGTCCATGCAAAGAA
CACTGGATACTGTCCGACAACGGATGCCAGGGGATGGCATCAGTTAGGGGGACATCCAGAGGCTCCCGCCCAAGCCCACCACCTCTGCTTATCCTTCAAGAAGAAACACTTGCCCCCAGCCATGGCCCTTCACGGAAATTCTAGAAGCCATGGCCGGGTGGAGGTCTCATCCTTAGAGCAGGAGGGGCCGCCAAGAGCCCATCTCA
GGGCTTCTTCAAACCAGAGTATCAGATACCTGCAGTGCCCACTAAGGCCTGGAGTCACAAGGAGGTAGTATTGTATGAAATCCCCACCGGGCCAGGTGAAAAGAAACATGCACCTATCGGCTCTGAGTTCGCCGGGACGTTCGAGTTAGAGGCGCATGGCCGAGGTTGCGGGGGTGGGGGTGGTCCCAGGCTTCCGAACCCCAACC
CTGCGGCCCACCACTCTCTGACCTACTCCGAGGGATGTTGGAGTATGAGCCGGCCAAGAGGTTCTCCATCCGACAGATTAGGCAGCACAGGTGGTTCCGGAAGAAACACCCTCTGGCTGAGGCGCTCGTACCTATCCCACCAAGCCCAGACACTAAGGACCGCTGGCGCAGTATGACTGTAGTGCCCTACCTGGAGGACCTGCATG
ATACCTGGCCTGCAAGCTTCGACTAAAATACAAATGAAAATGGAAAAGCTGTCTTCAACCACCAAGGGAATTTGTGAGCTAGAAAATTACCACTACAGGGAAGAAAGCAGCCGGCCCCCTCTATTTCACACGTGGCCCACAGCCTTCTTTGGAGTAAAGAGAAGGTTGAGTTAGAGAGCAGCAGCCCAGCTTCCATGGAAGAGGAA
GGCTCCCTTCTATGCTTCCAACTTTAGTCTCTGGTCAGCCGCCTACTGCTCCTCGGCGGGCCCGGGCGGCTGCTCCTTCGCCCTGGACCCAGCCGCTGTCAAGAAACCCTCTTTCTGCATCGCGGACATCCTGCACGCCGGCGTCGGGGAGCCGGGGCCCGCTGCAGAGGGACTGGTGGGGGCCTCGGCAGCCCTCACCGCACACT
ATGTTGATCCTTCTGATCAGCCCACTACCTGCCAGTTACAACAGCCTGATCGTAATTTTATTGACCCAGAAGATAAGAACTTTGGATCTAAATGTCCTAAAAGAAAATTAAATTGGGAAGATACTGCTCATCCAGTGACTCACCAACTACAGAAAACTGGAGAAGCCACCAGTCTTCGGAAAGATCAAAAAAATAGATTCAAAAGA
GCTGTCTCTTGGGTTTATCAGCTTTCTCATTCATAGGCAATACCTCGATTTTAAATGATTAGTGAGCCACTTGTTTCTCAAGTGTTTGGCTAGTTCTATTAAGAAATAGTTGAATGTCGTGCTGTTCGGAGCCTCAGAAGGGGGTGGGGGAGGGGTGAAACAGAATCTATTCTGGATTGGGCCAGCCTGAACTAGGTAATACTGGC
CTTGAAGGCTAAATTCAGTGACACGTTACAGAATGAGTTAGATTGGTTTTAGCAGTTTTTAATGCTGAAAATTTTCACTTTTGGCTCAGTTTGATACGGGAAGAAACCCCAAAGTATTTGGATTAGAAACAAGTCGTGATGCTTGATCGATAAGCACTTTAACTCCTGTGTTGGCTGACGCTTCTTTCTCTCCTGGACTGTAGACT
GGAAGAGCAGCAGCGGGTTCTGGGGGAGGAGAAGATGCTGAACATCAATAAGAAGCAAACCACCAGTCCGGCCTCCAAGAAGCCTTCACAGGAAGGTGGCAAGAAAAAGAAAGATTATGAGGTAGAGCTGCTGCGGTTCCTTGAGGAACAGCTACTCCCTGTACTGTGCGGAGCTCATGGCCAACATGAAGGATGTGCCCAGCACA
TGACAATCCTGGAGCTGTACAGTGTCCGGTGACTCAGAAACCACGATTAACTCGTACTGCTGTGCCCTCATTCTTGACAAAAAGAGAACAGTCTGATGTTAAGAAAGTTCCTAAAGGCGTCCCTCTACAGTTTGACATAAATAGTGTGGGAAAACAGGCAGGGATGACTTTGAATGAACGATTTGGGATACTGAAAGAGCAAAGAG
ATATACCTCACTGCCAGTGAAATTACTTTCCTATGGTATATCTCCTTGCCAGAAATCACTAAATAAAAAGACTTCAAGAATTGCCATAGATTGTAAGCAGAAGAAATCAAGGTCAAGATCTGGAAGCAAGAAGAAAATGCTAACGTTGCCTCATGGTGCTGACGAGGTTTACATTCTCCGATGCAGCTATAGAGAAGTCTGAAACT
GGGTCTGTCCATCACCACCAAGGACCCTACCATCCTTGTCACTCACTGCCTGGTACCCAAGAGCCTTTGCAGCCCAGGTGGAAAGACTGAGGTAGTGCAGAAGAAATCGAAAGGCCTCCAGCCCAGTGAGAGCCTCACACATCTGATGGCCCAGGGGGAGAGCGAGACCCTCTCCCAGATCTTTTCCGACTTGCATCAGCAGAAAC
CGAGTTGGAGGGCCTGAAGGAAAAACAAATTAGTTACTCACCAGGAATATGCAGCATAGAACATCAGCAAGAGATAACTAAACTGAAAACTGACTTGGAAAAGAAAAGTATCTTTTATGAAGAAGAAATTTCTAAAAGAGAAGGAATTCACGCAAGTGAGATTAAAAACCTGAAGAAGGAGCTGCATGACTCAGAAGGCCAGCAGC
CGATATATGACTAATTTGGGGGGAAATGGTGTTTTGATTTATTTGTGTTTCAACTCTGCTGTCCGATGAGCATGTCTAGACACCCTAATGCCCATGTTTCAAGAAACCTGTTAAACTCTGTCACCCCAGGGTAACAATTAACCAGACTTCCCAAGACAAATGGTACCAGCATCCTCATCCCAAGATGCCTTAATCCACTTCTCTGG
GACTTTAATACATAAGTAATTTAAATTAGGGTTGGTATTTATTTCACTGTTTTCCTATCTAAATCTTAATTTCCTGGAATAATAATGTTTGATATTCAGCAAGAAAACTGCTTGAGTTTAAGCCATTTTCAAAAGAAACTTGCCTTCTAACTCATTGTGTTCCAGAACATTAAGTGACTAATAGGTACTGGGTATTAGTGATGGTA
CTCTTCCTTCAGAGGATGGAACAGCTGAAGGCAAATTACCGTCAGCAGCCAGGGAAGGGAACACAGGCTGAGGAAGTGCTGCAGACCTATTTGAACGCCAAAGAAACAGTGAGCCGTACAATTCTACAAACAGACCAGGTTCTCACAGACAAGGAGATCCAGAGTAAAGGGGAACAAGAAAGAGCAGAGGCTGCCCGGCTCGAAGC
ACAGGGAAGAACTGAGGCGGAGGGAGCGGGAACCTGGTGGGGAACTGCTGGCACACAGGTTCTGAGTGGCTGGAACCTTAGTGGGGACAGGGGCTAAACAAAGAAAGTTAAGCTCAACTCTGGCTCATCAGGACCCAGCCCCTGTGTTGATGGGGCAAGTGCAGAGAGGGGTGTGGGGGCTGGAGTGCTGGCAGTCTGGTGGGAGC
TATTTGAACATTGCTGGTTATACAATCTCTGTTGGTTGTTTAACATCAGTTCTCCTATTAATTTATATCTAAAACTGTAAATAAAAACAGACGCGCCTACAAGAAAATGGTGTTTGGGGCTCATTTTTACTGGAGACCCATTTGGGTAGAAGCTCCAGCGGTAGCCCTGGTTCCTGCCCCAAAGGTGGTCCTACCTCACCTTTTAA
TCAGGAATCTCACGAGAGTCACGCAGAGATGTCCCTTACCACACTGAAGTCCCCGCAGACAGGGTTAGGCATCAAAGTACCTGCCACCATGCTCCTGGGGAAGAAAGAAAATCTGTTTTCTGCATTGCTTCGCTTGTTCTCATACTGCTCCAGAGTTCTGTCCTCCTCGTTCAGGCAGCTGACCACAGGTCCTAGACAGGAAAAAG
GCCACCACCACCAGGCAGTCCTCTGGGCCACTCACCAACTGCTTCTCCTCCTCCCACGGCCCGGAAGATGTTCTCAGGCCTTGCTACACCCTCCCTGCCCAAGAAACTGAAGCCTGAACACATGAGAGTGGAGATCAAGAGGGAGATGCTGCCAGGGACCCTTCATGGGGAGCCACACCCATCTGAGGGTCCCTGGGGCACGCCTC
ACCACAGGCCTGTTGGGCACCCGCCGTCACTGCCAGTCTCAGAGATTCTGACTGTTCAAAGACATGTTCTTCCTGTGAACCAAGAGGACGTTCAGGGAAAAAGAAAACATGTTTTACCTAGGGATCCTTCTGAACAAAATGGCTGTCTGTACTCTTTTTAACCAGAAACTTTCCAAACTTTTTAGTGTCAAAATTGTAACCAAGTG
GCTTTTAACAGATTTCTGAGGCAACTATATTTGTGCTTTTTTCTTATGTAGGAAGACCAGCGAAACTAGCTTACTGAGTTGTCGATTTTATCAGTAGATAAAGAAACTTTGTTTATTACAGTTTCAGGGAAGGTTTTTCAGGATATTTCTCAGTTATTCTAAGGGCCAAATTTTATATATAAAAAAAAAAAAACTTCATTAGGAAT
GTACTCTCTTGACTTACTGGAATAAAGTGTCTCCTCAGGAGCTCATAAACATTCTTGTACTTCTAGAGGTATGTTTGTTTCACTTCCGATATATGGGGAAAAGAAACATAGCAAGGGTACATGATGCCTGGCTATCCAAACACTTTGGAATAGATAGAAAATCACAAACTATGCCAGCTCTTCGAAACAGATCAGGGGTGATGCAA
CACACTATTGTATGATGTTGCTTTTAAAACATGTCTGTCTGTCCCCTCCTCCCATAACAACAGTAATCTATTAGTCTAGGAAATTCTGGAAACTTTTTAAAAGAAAAAAATTAAAATAACCCTTTATCCTACCACCATAGTAAAACCACTGTTCATATTTCACAGACATTTCCCCTATGTGATTATATGTCTTTAAAGGAGCCCCA
CTGGAATTATTCATCGGATAATTGGCCTTTTGAATGTTTTCACACCACAGAAATCCCTAGAAGAATTTCAAGATGGTGCAGCTTATGATGCCATTCTTGAAAGAAATGTTGCAATCAAGAAGCTCAGCCGGCCATTTCAGAATCAGACCCATGCTAAGCGCGCCTACCGAGAACTAGTTCTTATGAAGTGTGTTAATCACAAAAAG
CAGCAACTTCGTTCTGGACAAGTTCCTGAGGCACCGCGAAAGCCTGGTGCCCGGGGCTGCTCCTCGAGACATGACGGACGCCTTCATCCTCTCTGCCGAAAAGAAAGCGTCTGGGGCCCCTGGCGACGATTCCTCCGGGCTGGACTTGGAGGATGTGCCTGCCACTATTACGGACATCTTCGGAGCCAGCCAGGACACCCTTTCCA
TTTGGTCGGTGAGTTGGGAGCAGCTGTGCGGAAGAGGAACATACGCTACGGCCTCTACCACTCGCTCTTGGAATGGTTCCATCCACTCTACCTACTTGATAAGAAAAATGGCTTCAAAACTCAGCATTTCGTCAGGGCAAAAACAATGCCAGAGCTGTATGACCTTGTTAACAGGTACAAGCCTGACCTGATCTGGTCCGACGGGG
TATTGGCTATCTCTTTTTAAATTATGGGCCAGCTAAATTTGTTAGCTTGCATTTAATAGTTAATGTGCATAATTTGTTCTTACCTTCATGTTAGAATCCGAAGAAAAATAATATGCAGTAGCATGAACACAAAAGACATATTGAGTAAATACATGATGACCTTGGGCGCCATGTCAGAGTGCTAAATAAACAAAGGCTTTAGAGGT
CTTAAATACCCCAAACAGATAAAAAGGGAGAGCCCTCCCATCCGAGCATTTGAAGGTGCCATTACCAAAGGAAAACCATACGATGGTATCACCACCATCAAAGAAATGGGGCGCTCCATCCATGAAATCCCACGGCAAGATATTCTAACTCAGGAAAGCCGGAAAACTCCAGAAGTGGTCCAGAGCACGAGGCCAATAATTGAGGG
GTTGTTAGCCTGATACAACCTAGGAGGAGAATCTCAATGTGGGGCTGACTAGATCACGTTGGACTATAGGCACACCTGGGAGGGATTGTCTTAATTGATGAAGAAAGATCCAGCCTACTGCGGGCAGCACCACTTCATGGACTTGGTTTCCTGGACTGTATAAGATAGGGAAAAGCCCCTGAGTGCAAGCAAGCAAATGAATTTGC
ACCACAGGCCTGTTGGGCACCCGCCGTCACTGCCAGTCTCAGAGATTCTGACTGTTCAAAGACATGTTCTTCCTGTGAACCAAGAGGACGTTCAGGGAAAAAGAAAACATGTTTTACCTAGGGATCCTTCTGAACAAAATGGCTGTCTGTACTCTTTTTAACCAGAAACTTTCCAAACTTTTTAGTGTCAAAATTGTAACCAAGTG
TCTTCGCCTCTTATGACTCTCCTTTCTCACCTCCAGTTCAAAATGACTGCAAGCAGCCAAGGCACCAACTCCGTCTTGATGAAAGGGGCCGGGCTCCCAGAAGAAAATAGCTTTGCCTTTCAACTCCACCTGGAAACGGTTGACATGGCGCTACCTTCACTCAAGCCTCTCCACTAGCCTTGGCGCTTCCCCCATCTCTGCCAAGG
GGGAGTTTTCAGTATGTTTTTGGAGACCCTCGTGGATTTTATAATCATTCATAAGGATGACTTGCAAGACTGGCTCTTCGTCCTTCTCACACAACTACTTAAGAAAATGGGAGCAGACTTACTTGGATCTGTGCAAGCAAAAGTTCAGAAGGCTCTCGATGTCACCAGGGATTCCTTTCCATTTGATCAACAATTTAACATTTTGA
AGGAGCTTGCGAGGAGAGATGACATTGAGGACGGAGACAGCATGATCTCCTCAGCCACTTCTGACACTGGTAGTGCCAAAAGGAAAAGGAAAAAGAACATAAGAAAACAGCGAATGAAAATTTTATTCAATGTTGTTCTTGAAGCTCGAGAGCCAGGTTCAGGCAGAAGACTTTGCGATCTATTTATGGTTAAGCCATCCAAGAAG
CGACTTTGTTTTTTCTAATCTTGAGGACCAGGTACAGTAGCTGAAGCCCACTGAGACCCACCGTAGGATTCTCTGAGTACATACCTCTGTCCTAGAAGCCAAGAAAGGAGTGAGAAGAAGCGGGGAGGCCACCTAGTGGTAGACTCGGTCAGACAGTCTGTGGCTGCAGCCTGTGTAGGTTGCACCCCTATATGAAGATGGTCAGG
CAGGTCTGAAGGCAGTACATCTAACAAGAGCGAGCAGCCCTGAAGGAGAAGAGCCAGCCTCCCCGCAGCAAAGCAAGAGTCCCCGGGTTCCAAGACTAGGAAGAAAACCTTCCTCTCCCTCACTCTCTCCTCTCATGGGGTTTGGCAGCAAGAAAAATGCAAAAAAAATTAAGATTGACCTAAAGAAAGGCCCTGAGGGACTTGGT
GCAGCCAGCTCAGATTGCTGAGGGTGTTGGCATAACTACCAGGCAGCAGCGCAAACGAGTTTCCTCTGAGACCCACCAGGGCCCTGGCACTCCTGAGGCCAAGAAAGCTACCAGCTGCTTTCCACGCCCCATGACCCCCAGGGACCGGCATGAAGGACGTAAGCAGAGCAGCACTGCTGACACCCAGAAGAAAGCAGCTCCAGTTC
TCTTAAAAGTTCTTCAGTCCAACATTCAGCATGTGCAGCTCTATGAAAACCCTGTCCTCCAGGAGAAAGCATTGACTTGTATCCCAGTCAGTGAACTAAAAAGAAAAGCTCAAGAAAAGTTATTCAGAGCTAGAAAGTTAGATAAAGGTACTAATGTAAGTGATGAGGACTTCCTTCTACTGGAGCTCCTACACTGGTTTAAAGAG
GGCTTTGTACAAGAAGATAATGGGAGGGAAATACGAAGTTCCTAAGTGGCTCTCTCCCAGTAGCATTCTGCTTCTCCAGCAGATGTTGCAGGTGGACCCAAAGAAACGGATTTCTATGAGAAATCTCCTGAACCATCCCTGGGTCATGCAAGATTACAGCTGTCCCGTGGAGTGGCAAAGCAAGACTCCTGTGACTCACCTCGATG
TGACCTGGCCTCCATTCACACCTTTCTACCCCAGATTGAGGGGACTCGGGCTGCACTGGCTTCAGAGGAACCCCGTGTAGACCGGTTACAAACTCAACTGAAGAAACTTGTCACCTTCCCGGACCTGCAGTCACTCTCTGACAGCGTGGTAGCCACCATTCAGGAATACCAAAGGACATCGCCAAGGATTTCCCTAGGGGTGAGGA
ACCGCGCGGTGCGCACGGTTCGGCTCTCGCCCCCGCGGGCGAATGGTTGCTGCGGTTTCAGGCGGCGGCTTCGTGACTAATGACCTTGCGCAGAGTTGTTAAGAAAAAAAGAGAAACCGGAGCTCTTCGGGGTGAGAAGCGACCGACTCTGGGCGTCTCTGAAGATGGCTCGGGCTGCTCTTTGGCGCGCCGGGAGCACCCGGTCG
CAGACTCCTCTCAACCTGTCACTTGACCTGAAAACTAGACCAAGGGAAATGTCCACGAGCTCAGCATTAAATAGAAATAAATATAAACACCTAAGATCTTAAGAAATCCCAAATCAAAAGAGGACAGGAGCGTGCCTAAACTTGGTTCCTGTGAAGAGGCCCCAGTGGGTGGGTGACAGTTTCCGTGTAGTGCATTTGTGTTCCAG
CTGCCCTCCTATCTGGACTTTTCTGGCTCGAGGCTTCCTTGTGCAGGAATTAGTGCCACCTGGCCCAGGCAGCTCCCTGTCTAAGGAAAATGAAGTTGGTAAGAAACTCACCTGCACAACGTTCCTGTTAAGGGAACCTTGCAACCCCAATATCTATTCACATTAGCAACGCTAGCATCAACTCTTGACAACATAGAAGTTTGAAT
ACCTGTGACAAGTGTTTGGTAATAAAATACTAAGAGGCTCAGCAGTAAACCATGGTTATCAGCCTCAGATACCAATGCTTTTTCATTTGCCTCATATACAAAGAAAATACAGACTGCCCAGTTAGATTTAAGTTTTAGAAAAGCAACCAGTTTTCCTTTCAATGTTAAGTGTGTTGAAGTTTATTAGGGCCTATTTATACTACAAG
GAAGAAGTCAGCCAACCAACTGGACAAGGACCATGCGAAAGGGTATAAACGAGCCAGGCATGAAATCAAAAAGAAGTCATCCGACACGCTGAAGCTACAGAAGAAAGCACGCAAAGGGAAAGGAGACCTGCAGCCCCAGCTGGACAGTGCCCTTCAAGACGTCAACGACATGTACTTGCTACTGGAAGAGACGGAGAAGCAGGCTG
AGGGAGTAGGTGGGAGCTCATTCAGACTGCACTTCTCAACAAATTCACACGACCCCAGAACTTGAAGGATGCGATTCTGAAATACAATGTGGCATATTCTAAGAAATGGGACTTTACAGCTTTGGTTGATTTCTGGGATAAGGTACTTGAAGAAGCAGAGGCCCAACATTTATATCAGTCCATTTTACCTGACATGGTGAAAATTG
GACAAATCTACCACACAGAGCTGGAGAAGTATGAGCAGAAAACATGCTTTAAACTGCCACAGAATGAAGCCTGCCTTGTTTAATGTGTTGTGTGAAATCAAAGAAAAAACATCCCCACCCTCACCCCGCAACCCCTTCACGCCCCCCTCCCCCTCCCCATCCTCCCACCATCCTCTAAAGAGGCAAAGAGATTTTTTTTTTCCCCT
ACAGCCTTTAGGGTCTGTGCTTTTCCCCAAGGTCAAGGTCAAATAAAAGAATCCACATTTATTATTTCCACAGGCTTCCTCATTAACCTGGGCCAGGGGAAAGAAACCCTCAACCTGCATTTTAACCCTCGCTTCGATGAATCCACCATTGTCTGTAACACCAGTGAAGGTGGCCGCTGGGGACAAGAGCAACGAGAAAATCACAT
TACTGAGGCTGACCTCTGCCTTGTGCTTGTAGCTTCCACTGATGCCAACTTGAGGTGCCCTGGAGGGGCCTACACTCTGGAGAAAGAAGAGAAGGAAGGGAAGAAAGAAGAAAGAAAGAGCCCTTTCCTTGCCCATGCCTGGCTACCTCCAAGAAAGCCCAGCCAGAGATTTGGGTGGGGTATGAAGGCGTTGGATTAAATACCAG
AATGTCTAACGGGCTTCAAGGCAACTATTTGAGAGTCATGTTTGTTACATCCTAGGAAAGTACTAGTTAACAGAAAAAAAAAAAAAAGTTTTCCTCACGGAAGAAAAAGCCAACTCAGTACTAAAACGCTACCCAAGAGCCAATGGGCTTTTTGAAGAAATAAGACAGGGCAACATTGAGCGTGAGTGCAGAGAAGAAATCTGTAC
AGACAAATATGAGGACAGTGGAGGCTGGCATGTTAGGTTACTTCACGTTTGAGGAAGAACTCAGACTCAGAAGAGTGTCTTATATTTGCTTTGGGATATTAAGAAAGTTAATATTAATATCAGTATACGTATGAGCGGGAACTGTTTGGCCCATTTCTAAGCTAAGACTAGGTTGCTATCTGTAAATGTTCTACGTTGTTTATAAC
ATAATCAGCCACATGAGGATATTCGTGCTCCTCCGGCAGAATTGTCCATGGCTCCACCTCCACCTCGTTCGGTCAGTCAGGAAACCTTTCGTATTTCAACAAGAAAACACAGCAATTTAATAACGGTCCCTATTCAGGATGACTCCAGTTCAGGTGCTAGAGAACCAGATTCCATGCAAGCATGTCTTTTGCTATGACTGTGCTAT
TTGGTAGATGCACTGGTGGTACCAGTAGGAGGAGGAGGAATGGTTGCTGGAATAGCCATTACAATTAAGTCCAGAGAAAAGGTCACTCAAAGAATTATGCAAGAAACAGAAGGCATCTTGGTCCATCCCAACCAGGAGCCTGCAGTGATAGCTGGACAAGGAACAATTGCCCTGGAAGTGCTGAACCAGGAATTCCTGCTTACATT
GAAGAAGCTGTACTGCCAGATTGCGAAGACATGCCCCATCCAGATCAAGGTGATGACCCCACCCCCACAGGGCGCTGTTATCCGTGCCATGCCTGTCTACAAGAAAGCTGAGCATGTCACCGAGGTTGTGAAACGATGCCCTAACCATGAGCTGAGCCGTGAGTTCAATGAGGGACAGATTGCCCCTCCCAGTCATCTGATTCGAG
TTTGTAGTGAAGGGGGAGGTACAGAAAGCAGTCAACACTGCCCAAGGATTGTTTCAGAGATGGACAGAGCTCCTTCAGGGCCCCTCTGCAGCAACAAGGGAAGAAATCGACTGGACCACCAACGAGCTGAGGAACAATCTCCGCAGCATAGAGTGGGATCTGGAGGACCTCGATGAAACCATCAACATAGTTGAAGCAAATCCTAG
AGTATGTGACTCATGTGAAATGAATTTAAAGAATGTTTCAGCTGTAATTATTAGCAAAAAGAACTATTCCAGAAAGAAGCTTAACGAGTTTAATATACATAAGAAACCACTCCCTGACAGTAGGCGTGAGAAGATTCCTGTAGGAATAAAGTCATGTGACTATGATGGGGAAAGGGATGGCGTCCGTCTGTGCCGGGATCTCGCTC
TCTGCCACTTTAAGATCCAGCATCGACCTACAGAATGACCCCATCATTCAAAAGTATGGCTATAAGAACGTGGGCTTGACTAAATGCCTTCTGACAAAGGAAGAAATGAAAACATTTCACTTCCCCTTACCAGGGTCTCCTAACTATGAAAACTTTATCCTTACCAAGTATACTGGTTTCATAACAGATAGCAGTCCCCTCTTTGG
GCTGCATTTATAAATCATGGTTGCAGACCTAACTGTAAGGTTGTGTCAACTGGTCGAGATACAGCATGCGTTAAGGCTCTGAGAGATATTGAACCTGGAGAAGAAATTTCTTGTTACTATGGAGATGGCTTTTTTGGAGAAAATAATGAGTTCTGCGAATGTTATACTTGTGAAAGGCGGGGAACTGGTGCTTTTAAATCACGAGT
AGAAGGAGTCCTGGACATTCCCATGATCAGTTGGGTTGTTATGCTGGTGTCCAGGTTACTGGATTATGTGGCCACTGTTGAAGATGAAGCAGCTGCTGCAAAGAAACCTTTGAATGGTAACCAATGGAGTTTTATTAACAATAATCTGCATACTCAGAACTTAAATAGATCCTCCAAGGGAGGCAGTAGCCTCGATAGATTATATT
GGGAGGCTTGCTGGACGAGGTAGAGCCGCTGCGGCCCGACGAGCTGGAGCGCTTGTCAGGCTGGGAGGAGGAAGAGGAGAGCTGGTTGTACTCATCACCAAAGAAAAAACTCACACCAATGCAGAAATCTGTCAGTCCATTAGTTTGGTGCAGGCAAGTTTTGGATTACCCAAGTCCTGATGTGGAGTGTGCTAAAAAGTCCCTTA
AAAGATTTCTATTGGCTTAAATTTTAATCCAGGCAGTGTTCTCTGTTGGATACCCCACAATAATTTCCATTAGCTTTTATGTAGAAATTCTACTTCTCCAAAGAAACCCTGTCTCGAAAAAAAAATTTTTAATTAAATAAATAAATTCTACTTCTCTGGTGGACCTTCATAGGAGCTGATGCCAGGAGTAACTTAGACACTCCTTT
AAGGCAGCAGCTGAGGCAGCGGCGGGCTCAGGTGCAGCCGCTGGTGGAGTTGGGAAACTAGAAACAGAGCCTGTGACCAGCTACAGCAGAATTTAGGTCAAAGAAAATGAACGGCACCCTGGACCACCCAGACCAACCAGATCTTGATGCTATCAAGATGTTTGTGGGCCAGGTTCCAAGGACCTGGTCTGAGAAAGACTTGAGGG
TGTTTATTAAGGCTGGGAACATTAGAAGCTAATTGATAAAAGCAATACTTTTTAATACAAAACCAACTTAATGCAAAGTTTGTTTATACTTTCGCCTAGAAAGAAAATTTGATGAGCTCGTGTGGCAGATTACAAAAATTAAAAAAGATTAAATGTTCAAGCAAGCAAGAGAAAAGGAAATCTGTAGAGCATTTGGTTCTGATGGT
TGTGTTCCAAAGACTCAGCACTCTAAAACCCTGGAGCGGTTTTGCTCTGCTATGCCAGCAAATTCCCGACTTGCACTGAGGCTACTTCAACATGAATGGGAAGAAAGCAATGTTCAGATTCTGAAACTCCAAGCCAAGATGTTTACATATAATATCCCAACATGCCTGGCCACCTGGAAAATGGCCATTGCTGCTGAGATTGCTCT
CACGGATGGCTATTGCACATTTGTGACCTTCGAGAAAGGTGAACTTGGCATACCTTTGAAAGAGAAGCCAGTGCTGAGCATAAGGACTCCCGACACAGCCAAGAAAGCCAAGAACCAGACACACCAGGGATCTTCGCCGGGATCCAGATCAGTCGAAGGGACCCCCAGCAACAGAACCCAAGACCCCAGCAGTCCCTGTACCACTC
AGCCATGCCAGAGCATCTGTCCACACCCCAGCTTATGTGTGAATTGGGAAATGATGTTATAAATCGAGTTTATGAAGCTAAACTGGAAAAAATGGGTGTAAAGAAACCACAGCCAGGACAAAGGAGCCTTGGGGTTCATTTTTCGAAAGTAAGATCTTTAACTTTAGACACTTGGGAGCCAGAGCTCTTAAAGAAATTGGATAAGA
GAGGAAATTGGCTCTGTCAAGGTGTGAGACTTGTGGGACAGAAGAAGCGAAGTACAGATGTCCACGCTGCATGCGCTTTTCCTGCAGGTTGCCCTGTGTAAAGAAACACAAAGCTGACCTGACGTGCAGTGGAGTCCGGGATAAGACCGCTTATGTGTCGCTGCAGCAGTTTACTGAGATGAATCTCCTGAGTGGCTATAGATTTT
TGTGGGCAGTGCCCTTGGACCAGACTGGCACGGAGGCTTGGCTTTGAAAGGAACTGAAGAGGTTTCTCACAGTGTTCACATTGAAACCAGATGTGAAGTAAAGAAAATCTACCTTGAAGAGGAATTTAAGATTATGAAGAAAAAGTCCTTGGCTTTTCCAAAGGACCACCATAAGTCAGTTACAGCTGATAAAGGTAAAAGGAAAG
GCCCAGGTTACAGCACAAAAACTAGATAAACTAAACCAATATCTAATTGTTCTCTAAATCACCAATCTCATAATAATGTTCCCTAAAGAGAACAAGTTACAAGAAATTAAAGACACGGAATTCCAAAGGACAATACATGTTCAACAAGCTCAAACCATTCAGAGAGGGCACAGAATGAAATTAAAGACAACAGGAATAAAATTCTG
GTTTTGTTTGTACATTAATCAGAATTGGGTTGTAATATTGTTATGTGCCTTTATCCAAGCAAAATTTTACAAAAGCCTTTATAGCAGGGGAAAGATAAAAAAGAAAGAATATGTTTTTCTGGATTACTGTACTTTTGCTATACCAAACGGTATTTATTGTGAAGTAGATGTAAGAGGGTGGGGGTGGGCTTAAATGCATATATTCC
GCTTCAGCAGTTTTTCTGTCAGTATGGAGAAGTGGTAGATGTCTTCATTCCCAAACCATTCAGAGCTTTTGCCTTCGTCACCTTTGCAGATGATAAGGTCAAGAAAGATCTTAAAACTGGTCACTCGAAAGGGTTTGGCTTTGTTCGATTTACAGAATATGAAACCCAAGTGAAAGTAATGTCACAACGACATATGATAGATGGGC
CCCCCAAAACACAAAATCCTCAGCCTTGGCTGGTGCCACCAAAGAAGCCTTTTGAGCCATGTGGACTTTTCTTGGCATTGCTACCTTCACCTATTTTTATAAGAAATGCGGGGATGTCACCCTGGCCAACAAGGAGCTCCTGCTGTGCGTGCTGGTGTTCCTGTCGCTGGGCCTGGTGCTCTCCTACCGCTGTCGCCATCGACACG
GCCCATGTCCCCTGTACAGCAAGAGGTGGCTGGATAGAGCTGCAGACCGGCTGCCGCTACCGTGCTTTAATTTTTCTGTTTCAATTGAAAAAGGAAGAACAAGAAAAGCCGATGCTTGGGGCACAGTTGTACTCTTGCTGCATGACGGACTGACCGGGAGCTGCTCCTGATGTGGATGGAAACTGTCCCCTTGAGATCGTCTTCTG
AGCAATTGAAAACTTCCGCACTATTGTCTCTTTGACTCGGGAGCAGAAGTTTGAAACCATGTATGCCCAGAGCTTGCAGGTACCATACAGGAATGCGATGAAGAAAGCACACGTGTTTGGGATCACGTTCTCCTTCACCCAGGCCATGATGTATTTTTCTTATGCTGCTTGTTTCCGGTTCGGTGCCTACTTGGTGGCACAACAAC
GCTTCCCAGGGACTCTCACATCTTGGGCCCCAAATGGACAGATCACTTCAAGGAGCTGGAGGGGTTGACCAAGGTGATGATAAATGTCATAATCTCTCTGAAGAAACCATTGTGCTTTCTGAGATCCGTGCCCCCTTCCTGGATGGAGGCTTGAGGGCCCTGGGACTTGTGCCGTCTATAAGATTGGGTAATCGCTGCCACAGAGG
TACAGAAGCACATATCTTCAACAATGTCTCCAGACAAAAAGCCTTATAGTTAATTTAATGTTTGCACTCAGAAGTGCAACCTAACAGGGAGGGCCTGAAAAAGAAACGAGAGGAGGCTATTAAATATTTTTAGTAATATGTTGCCTTTGTCATGTGCAGAACATGTAGAGTATGCTCTTTAATTTAGTAAATATTTTTAAGACATA
CACTGATCCCCCCACGTGGGGAGGTGAATGCAGCTGACGCTTTCGACATTGGCTCCTTTGATGAGGAGGACACAAAAGGAATCAAGGGCTCAGGAGGTAAAAGAAAGTCCTTTCTTTCGTTCCCTGGACTGGCAGATGGTCTTCTTACAGAAGGCTGTAGAGCTGCCTGACTCCTTCTCCCCTGAACTCCGATCCCTGCTGGAAGG
CATCACGCCTGAGCAACTCGAAATACTCTATGAAAAGTACTTGCTGGATTCTAATCCTACCCGAAAAATGCTTGATCACATTGCACGGGAAGTGGGGCTGAAGAAAAGAGTGGTCCAAGTCTGGTTCCAGAACACTCGGGCTCGAGAAAGGAAAGGGCAGTTCCGTGCAGTGGGTCCTGCCCAGTCTCATAAACGGTGTCCATTCT
CAGATGGACTCATGACAGGAAAAGCTCTCTCACAGGAAGATGCATCTTTAAAATTTTTGTCAGTCTGTATGATGGTGGCTTACCTTTCCCAACGCACAGAAAGAAACAACTGTCTGAAAGCATACTGAATGATTTCGCACGACTGTGAAGAGCTGGCGCGAACTGCCTTGTACACACATAGCTCCTGGCCGCCTGCAGGCTGCCTC
AATGGCTATTGCATGTGGGTCTCGAGCTCATCTGGAGAAAGAATCGATTGCTCAGGTAAGGCTATCCCGAGCTATAGATAACAACCTGTTGACATCTGACAAGAAATGGGTCCCTATGTTTTCTCTCAGAAACGAACTTCCCTTCAACCTCATTGGAGTTTTTTATGAAAGATTAGCACATTTCAGAGTTGGTTTCTTTAAGTGTG
GGAACAAGCTCCCTGAGCCTGAACACCAAGATAGTGCAGAGAATCCCAGTCAGGCTGCAAGTGCAGACTTGAATTCTGGAGGGGGTTCCAGTTTTGAACAAAGAAAAAGCATACAGAGCAGGCAAATGGGCGCTGTCTGCGTAAGGCCACCTCCTAAAACCCAAAGCTCCTCTGCTGGGCTTTCTCAGGAAAACGCCAGAAGCCAA
CAGGCGGCATCAAGCCTCCCTGCCCACAAAGTGACAGTTTACAAAATTATTTTCTGCAAAAAAGGATAAAAAAAAAGTTACGTTAAAAAAAAATTTTAAAAAGAAAAAAAAAAACAAACAAAAAACTACATATTTTATTATAAAAAAAAAAGTATTTTTTTCTCCACCAGTCTTAAATGGAAAAGAGGAAAAATTAACTATTTGCA
GTCTCCTTCCAAGGTTCCAACCCCAAAGTCATCGAGTGCTTCAATGTGGAATCACGCATCCTGTGTATGGTATACATTCCCGCAGAGGAGTCAAAGCCCCAAGAAACCACCGAAACCAAGGATCCAGAAGCCACAGCCTCGAGAGCACCCCATGTGCCCACCATCTGCCTGGGCACAGAAGAGGGAAGGATTTCCATTTACAAAAG
GTAGGGTTCACTTACGGCAGCGACTATTATGACCCGTCAGAGCCCACGGAAGAGGAGGAGCCTTCGAAGCAGAGAGGAAAAAATGAGGCTGAAAACTTGGAAGAAAATGAAGAACCTTTCATCGCCCCTTTAGGATTAAGCGTCCCGTCTGATGTGGAGCTGGCACCAACAGCCAAAATGCATGCCATCATTGAGCGCACAGCCAA
GCAAGATGAAATTATTTGTATAGTTTTGTCTGAGCGAGAACAATGTGGATGTATTGTTTGTATATATTGTATATATTAAAACAAAGATGTGCATGAATTCAAGAAAAAGAACAAAAGCAAAGCATTAGTGGCTATGGTCTGTAAAATGAAACAAAAAAAACTTTATTTCACTATAAGAGTACTTTATTTTAAATGTTCTGTAGAAG
GAGGTTCTGGAAGGAAAGCCCATCTACGTTGATTGCTATGGAAACCTGGCCCCTCTGACCAAAGGAGGACAGCAGCTTGTTTTTAACTTTTATTCTTTCAAAGAAAACAGACTGCCATTTTCCATCAAGGTCAGAGACACCAGTCAAGAGCCCTGTGGCCGCCTGTCTTTCCTGAAGGAGCCAAAGACAACAAAGGGATTACCCCA
ACATACTAAAGACTATACTAGCTAGCTTTTTCAGGTACAATGACATTATGTATGCTATAGTTGTGAATTTTATTACTAAAATGGGTTTAACCCAAAAATAAAGAAAACCACGTAAGACATTAAAAATAAGACTGACCAAATAAAAACTTGACTGGATCTCTGGGTCCTACTTAAATAGCCATTCCATTACATCTAGATCCATCGAC
ATGGCGAGTAAAGTCCCTGAAGCGGGGGCCTTTGGAGCAGCTGAGAAGAAGGTGAAGTTGCTAGAACAGCAACGCATGGAGGGAGGAAAACACGGAGCTCAAGAAACTGTTGATGAACAGCAGCTGCAAAGAGGGACTCTGTGGGCAGCCCAGCTCCCCAAAGCCAGAGGGTGCTGGCAAGAAGGGCGTGGCTGGACAGCAGCAGA
CTTAAATACCCCAAACAGATAAAAAGGGAGAGCCCTCCCATCCGAGCATTTGAAGGTGCCATTACCAAAGGAAAACCATACGATGGTATCACCACCATCAAAGAAATGGGGCGCTCCATCCATGAAATCCCACGGCAAGATATTCTAACTCAGGAAAGCCGGAAAACTCCAGAAGTGGTCCAGAGCACGAGGCCAATAATTGAGGG
AAAGGTAAATAGAGTGAAAATGGTAGAAAAGGAGAAGGATGCACTAGAGGGAGAGAAAAACATAGCCATTGAGTTCCTTACCCTGGAAAATGAAATGTTTAAGAAAAAGAATCACATCTGTCAATACTACATGTATGATCTGCAGAATAGAATTGCTGAAATAACGACTCAAAAGGAAAAAATTCATGAAGATACTAAAGAAATTA
AGAGGATGAGCTCTGGTCTGATACCTGCTCTGACCCTCCCCTCCATCACCCTGCAGGAGCTTTGGCTGTGGCAGTCCAGCGTTGATGCCTGTGACCCATGAAGAAATTTGTTCCCTGCCCCTTTAGGTCTCCTTGTGAAACCCTAGAATTAACTGGCTGGCACATGTGTTTTGAAGGTGACTCTTCCATGTTTCCTGAGGAAACTT
TGAAGAGAAGGCTGTGGTCGGCAGTGGCATAAGAGCCGCAGAGCTCATTGGCACCTTTGTCAGCCCAGAAGTATTTCTGAAACTGATCTTAGCCATGCTGAAGAAAGCACCCTCTGCCTCTGGCCTCTTGATCCTCGCTTCTGTCATCCGGGGCTGCCCCCGGAATGCCCTCCAGCCACACGTCACAGTCATAGCCACAGAGCTGG
GAGAATTTACATAACCATGAAATTCACTATTTTAAAGTACACAACTCAGTGGGTTGGGAGATATTCACAGTGCTGTGCATCCAACCCCAGATTCCTCCAAAAGAAATATCTTCTATCCTCACCAATCCTTGCTTGTACCCAAACTAGTGATGTCAAGTCATATCTTGTTTGTATTGTCCCATTTGCTTTTGTTTTTTAATGGAAAA
TTGTATGTATATACAAATCGTTTTTATTTTATGTGCACGAATGTTTTGCCTACGTGTATTCTTGTGCACTGCATGTATGTCTAGTGCTCATGGAAGCTAGAAGAAAGTGTTGGATCCTCTGAAAATGTTGTAAGTCACCATGTGGGTACTGAGAACCAAACCTGGGTCCTCTGCAAGAGCAGCTAATGGTCTTAACCACCGAGGCA
AGCGAAAAGAGCAGGGGCTGGTGGGCAAGCCCTCACAAAGGAATGCACTGTCCCTCCAGGGAACCTAGAGCAAGCCAATGAGGAGCTTCGGGCCATCATCAAGAAAATCTGGAAGAGGACTAGCATGAAGCTGTTGGACCAGGTGGTGCCCCCTGCAGGCGCGCCTGGTGTCCATGAACATGCCTCTGAACAGCGATGGCACAGTC
TTGCCTGTGGATTTAATGCTCACACCATGCTATTTAATTTTTAAAGTAACTTTTCAGAAAATATTACTGGCGTTTTGTTCATTTTAAGACTGTTAACATGAAGAAAAGTGTGCTAGAACTTTTTAAAAACACATAATGTCTTGAAGTTAGAATAAACACTAAGAAATGACGATGACCCCAGGTGAGATTAAATTCTCTGTCCATGT
TACGTTCGCTCAGTGCAGAACTGTTTCTAAAATAATTCCTGGAATGTGCTTTTGGAGTACAGTTTTTTTTAATTATCTGTGTAGTGTTTCATTTTTTTTTAAGAAAAAAAAAAGCACTATTGCAAACCCTGAAAAACATCCTCAGACTTTGTAGTTCTTTTGCGTTTCTGTAACTTAATGAGAAAAAAAAAATACTGTCATCACAG
AAGCCTGCATTCGAGTAGCTGGAAAAATCCTGGAGTCTCTAGACCGTGGGGTGAGCCCCTGTCAGGACTTTTACCAGTTCTCCTGTGGAGGCTGGATTCGAAGAAACCCTCTACCCAATGGACGTTCTCGCTGGAACACCTTCAACAGCCTCTGGGACCAGAACCAGGCCATACTGAAGCACCTACTTGGGAACACCACTTTCAAT
TGGTGGTGATAGCTCACACCTTTAATCCCAGCAATTGGTAGGCAGAGGCAGGTGGATTTCTGACTTTCAAGTCAGCTTGGTCTACTGAAAGGGCTACACAAAGAAACCCTGTCTCAAAACAAAACAAACAAAACAAAACAAAAAACAGCCATGGGTGGTCTGGAACTTGACGTGTAGGACAGAGTGGCCTAAGGAGATTCTTCTGT
CGCCGTCAGAAGGCGCTGTTTTGAATTTTTAGATTTGCTTTTACAAGAATGGCAGACACATTCACTAGAAAGGCATATATCAGTATTAGCTGAAACAATAAAGAAAGGAATACACGACGCTGATTCTGAAGCGAGAATAGAAGCCAGGAAGTGCTACTGGGGTTTCCACAGTCACTTCAGCCGAGAAGCAGAACACCTGTACCACA
ATTGTGAAACCACAGATTTTGACCCACGTTATAGAAGGCTTTGTGATTCAGGAGGGGCTGGAGCCGTTTCCGGTTTATCAAGTAGAAGATGTGTGTGAGGAAGAAATGCCAGAGGAGTCCGATGAGTGTGCAAGGATGGACAGAACCCCCCCACCCCCCACCTTGTCTCCAGCAGCTGTCACTGTGGGGAGGGGAGAGGACTTGAC
GCTCAGCTTACAAACACTAAGAACACACACAGTGTCTAGAATAAGTCGGCAGACTGACACGGAGGCACATAGCTAAGGAGGCCACGTAAGGGTGATGCTAAAGAAATGTCTGCACCAAGCGAGCCAGCCTGGGCAGAGGGGCCTTCTGTGAGACGGTCACTGCTTAGTTCCCTGGATGCATCCTGTATAGCTTGACTAGAGTGAAG
TAAAGTAGACAAGAACTTCTCGGACAACAGCACCTACCGGGCCCTCGTGGAACAGTTAGACCAAGAGAGAGAGATGCGGTGGAAAGCTGAGCAAACGGAAAAGAAACTTATGGATTATATCGATGAGCTACATAAGCAAGCAGATGAGAAAAAAGATGTTCACAGCCAGGCTCTCATTACCACAGATAGGCTAAAGGATGCTATTT
ATTTATTAAAATCTAGAATCCTGTGCCTGTAGCCTTGGCCCAGAGTGTGGTTACTAACTCGTGGGGCCGTGAGAGCCACAGAGGACAGGCTGAGGAAGGAAAGAAATGGGCTAGCCATTCCTCGTGCATCACTCGCATTATTGCCCATTAATGGAATCCCCAGCGATGACCATGTTCTCTCCAGGCTCAGGAGTTAGTTCAGGGAT
CAAAGTCCCATCACTTACACAAACAGGAGAAAATATAGGCGCAGAACTCAAAGCTCCACTTAAGCAAGACCCTCTCCAAGTAAGAGGCAAAGCAGTCCTTAAGAAAAGGGATTATGGATCAAAATACACTAAGAATAATTTCATCACTGGAGTGAGAGCAATAAACGAGTTCTGCCTTAAGTCCAGGGATTTAGAACAACTTCGAA
TTCCATTTCCCGTGCTTGGATCTGATTGACTTCTATTGACCCTGAGAAGGCACCCGGATACCAACCAGCACACCGTCCAAAGGCGGCCAAATGTCTTTTCAAGAAATAGCTGCATTCAGCATGCAGAGGCTCCCTTTTGTCTCTGCATATCAAGGAAGTGTCGATGATCACGGCCAACGTGTAGACACTAGGTAACGTCTGTAACG
CCTATGCCTCTGTCAAACATATCAGTGCCAAAATCATCTGTTTCCCGTGTACCCTGCAATGTAGAAGGAATAAGTCCTGAATTGGAAAAGGTATTCATCAAAGAAAACAATGGAAAGGAAGAAGTGTCCAAGGCATTGGATATACCAGATGGTCGAAGAGCTCCGCTCCCTGCTCACTACAGGAGCAGTAGTACTCGAAGCATAGA
ATATACTGCTCTGATGGAGAGGAATATACCATATCTAGGTGTGTTAGAGGTCGATTGATGGAGGTGAATGAAAACATTCTTCATCAGCCATCTCTTCTTCAAGAAAAGGCGTCCACTGAAGGCTACATTGCAGTTGTATTACCCAAATTTGAAGAAAGTAAAAGCGTAACAGAAGGGTTGCTGACACAGCAACAGTATGAAGAGGT
CTTTGTAACCCGCGCAACTAACGAGCTTATCTGGTTGAATGAAAAGGAGGAGTCGGAAGTTGCTTATGATTGGAGTGAGAGAAACAGCAGTGTCGCCCGGAAGAAAAGCTACCACGCGGAGCTGATGCGGGAGCTGGAGCAGAAGGAGGAGAGCATTAAAGCTGTTCAGGAGATCGCAGAGCAGCTGCTTCTGGAAAACCACCCAG
GTCAAGTGTAAGGTAGAGAGTTTCAGTATCGACCACTATCAAAGCAGGCCTGGGGAAGGTTGGCAGTCAGGACATTTTGAAGGAGTGTTTCTGCAGTGCAAAGAAAAACCTGTGGCAACTACAAAACTTCTAGATGGTGCTCATCAGCAGCATGGATTTCTTTCTCTGACATACACCAAAGCTGTAACAAAAAATGTCCGCCACAA
TGGCCTTCACTCCTTTCGGGTTTGTTGTTCTTCAAGGAAACAAGAGGGTCCACTTCATTAAATGTGGTCAAACACCAGCAACATCAGAGCTGAATTTCTTAAGAAAGGCCCAGACGTTAGAGACCTACGGAGTGGACCCTCACCCATGTAAGCGGAGATTGGGGATTATGACCCGGGAAAGCACCCTGAAGGCTACAGCTCCAAGT
ACCGAAGGGCTAGTGACGTGTGAGAAATAAATAAGCACGTTCCGGGCGGGCACTGCAGACTGTCAGGGTTGTCCTGACAGACATTTGCAAGGAAGTCATCAAGAAAGCCAGAGGAGGGTTCTCACACAACTGTGCATAGAAGAAAGCAATCAGACGTACTGGAAGTAAATGACCTATCCCATGTTTCAGTGGGAAGTGAACTACAC
ACAGTGAAAGGACTCTTCCCTCCTAACCGCTGCCACTTTGGCAGTGACACCTGCCATGCCCAGCGGGGAAATCACCCCTCACATCCACGTCCATTAATTTAAGAAAATTGGCTCAAGGGGTCATAAGACCCAGCGCTCCAGCTGTTACAGTCTCACTGGTGACAGTGTGTCAGCTCAGGAAATAAGCTGACATACATCTCCACATT
AACTGACCCACTCAGCTGGCGGTCACCTACTTAATTTTTTTCAATACCCCTTGAAGTTGTCCGGTAGAAGTCAGATTATTTGCCATCTATCCCTTTGAGTAAGAAATCAGGGATGTGTGCTCCTCCCCTATATCGACGATGTTCATTAAAACACCTATAGCAAGGATGGTGGTGGTCCTTCTGTTACCGAAGTCACCCTTCACTGT
GCCAATAGGGCTTAGCTGTCTGCCAACATGAACTTCCCCTCTAATGGAAGAATTACTTTGAGGAAAAGATGCACTGTGTTGGCCTCTGAACTGGCAGGAAAAGAAAGAAGAGGGCAAGTGGGAGGGAGGGAGGATGGGCGTGGATGGGATGCAGCTGCTGGCTCCCAGTTTCTTACAGCTGGAATGTCATAAGGGAAACAGAGGTT
ACTACGGTACCCCGAAGCCTCCAGCTGAACCAGCACCATTATTAAATGTAACAGACCAGATACTTCCGGGAGCTACTCCAAGTGCTGAGGGGAAGCGGAAAAGAAATAAGTCAGTGACCAACATGGAGAAAGCAAGTATAGAGCCTCCAGAGGAGGAAGAAGAAGAAAGGCCTGTAGTCAATGGAAACGGCGTGGTCATAACCCCA
CTTCCTCGCCAGGAAGGGGTATCGGCCTGAGAACTCCACGGCAGTAACAGGCGGCCCCCGGGGCCATGGGCAAAGCCGGGAAACAACCCAGGAACGCAGGAAGAAAGAAGCCAACAAGGCAGCCAGAGCCAACCACAACCGTAGAACCATGGCTGACCGAAAAAGAAGCAAAGGCATGATTCCATCCTGAGACCACAAGCTGCCTG
CCTTGCAGATTTGCACAGTGCAGAACAGTTGAAAGCCCAGGCAATAGACTTTATTAATAGAATCGAGTGGAAATAAATGATTTAGACCCTGAGGTATTTAAAGAAATGATGAGATTTGTTTACACAGGAAAAGCACCAAATCTTGATAAAATGGCTGACAACTTGTTGGCAGCTGCAGACAAGCTCGATCCCCAGTTTTTAATGCA
TATGTACTTCACTGTCACATAAGAAGACACTAGGAAAACATTTAGAAGTGACATATGTCTGGAAAAATACCAACGTTGAAGATGTTGGTGATTTGCTAGAAAGAAAAAGACCATACCTTTTTTGGTACTTGACAAAGGATTTAGAGTTTTGTGGCTGGGGAAGAAGAGATTATGTACTGTATGCTGCCATTCTTGTCTTTTCCTTT
CAGATCAAGTAAGTACTGTCCAGGTAGCATCTTGCAAATTAAAGGAAAACAAGTTTAACCTCTCCCCATCCCCAATATATAATCTAAAACCTTGACCACTAAGAAAGGAATTTCTTGACTGTGAATGTGAAAGGAATTTCTTGAATGTGAAGTCTGGCACTTTGGGAAATTATCATTGTTATAATTAAACTCAGAAGTGCATTTAG
AACCCTCCTCTCCTACCCTGTGATAAACCTGCTAACTTGACCTGGCTGTTTTGCAAGATGCTTTGTAAAAAGGAGAATGCCATGGAACCCCCTGGTTGAGAAGAAACAGAAAGATTGTCTATTGAGAAGATGAACCTCTAGGAGGAATGTACATGAAGTGGTTAGTCTGAAACTGGCAGGAAGCTTCAGAGCTGGCTTTCCTCAGC
TGTGTTCGCAGTACCCGATGACATGAATCTGCTGTGGACATATGCTTCTATTGGCACCTATGTTTTAGTAGTTTCTGTCTTTCTGTTTGGTCTGTTTTGTAAGAAACATTCAAGGCAGAAAAAACCCAGAGCATCTGCTGAGGGAGCTCGAAGGGCTAAATATCACAGGGCCCTCCTATGCCTGCTCTTCCTCTTCTTCTTCTTCT
CCAAGTGCAAAGCCTCTACGATCGTTTTTCTCCTCTCATTTAAAATCCTTACCAGATGTAAGGAAAAAGTCACTTTTCTTGCCTGAAAAGTCCAACAAAGAAGAAAAATCAGAGGTGGTGGTTTGGAAAGAATTTGACAGGTGATCTTAGATTTGATTCCATATGAAAACATCATGGTGAGCCGAGCACTGGATACGGACAAAGCA
CAAGTTTTACCATCTGAAATTTGGTTTATGTTAGTAAGGAATATATTTGGGGTACTATGGGTTTTCTGTTTATTACCAAAGAGATTTTGGTCAAGAAGTAAAGAAAACAAACCTAATTCAACTTTTTTATTTAGGAAGAAGAGTTATCCCCTGTAATTGGTTACATAATTAGATGCCTTACATGTATAATGTAGTCAGTATGAATA
TACCACTTTCATCGAAGATGCAGTGCATGTTCTTCTAAAAACTCGGCGCATCCTCAAGTGTTCTTATCCATATGGATTTTTCTTAGAACCTAAAAGCACAAAGAAAGAAATTTTTGAACTAATGCAGTTAGAACAACGCCTTCTTAAAACAGCCAAAGAAAAGATGGAGCAGTTGAGTAGAGCTCTCAAAGAAGGCTGAGAAGAAA
TCCTTCTAGAGAAACTAGGAATAGATGAATCTCATCCACCGTCTTTAATGAGAGGCCTACAAAGGAAAAATTTCTCTGAAGATGATTTTGCTTCAGCATTAAGAAAGAAGCAGTCAGCATCTTGGGCTTTAAAATGGGTGAAGATTGGAGTCGATTATTTTAAGGTGGGGCGACATGTGGATGCTATGAACGAATACAATAAAGCT
CTGAAGGCGGACTTTAAGGAGGGGAAGAAGGAGTTCCAGGTATCCCTCTTCCAGACGCTGGTGCTGCTCATGTTCAACGAAGGGGATGGATTTAGCTTTGAAGAAATAAAAATGGCCACTGGCATAGGGGACAGTGAGTTGCGAAGAACACTACAGTCTCTGGCCTGTGGTAAAGCACGGGTCCTAATTAAAAGTCCCAAAGGAAA
GGAATCGGATGCCCCCTTTTTGGCCTCTACAGGCACCAAGCACAAACAGGGTGCCCAGACATTCATGCATAAACCACAATACACATAGACTAAAGATGAAAAGAAAATCAGCAGTCTGGCATGACGGCTCAGCAGGTCTTGACGATTCTCAGGGCCCGAGAATTGTCTTCATTCAATTCTATGTGGGACTGTCCCTGCCTTTTTAC
TCGGTCTGTGACGACCCTACTGTTGTGGCCTCCAACATCATGGTTTTTGATGCCACCAATACAACTAGAGAAAGAAGGCACATGATCCTTAATTTTGCCAAAGAAAATGACTTCAAGACAGTGTGCCTTAGCTGCCCTGAGAGATGTCAAAAGCTACCTGACAAAGGAAGGTGGACAGATTGCGTGTTCAATGTGGGAGAGTATCG
AAGAATGCAGCAGCTTAGGTAGCAGAGGGAAAACAAGAGGAAATCCAACAGAAGGGACAAGCTGAGAAGAAGGAATTACAGACGAAAATTGATGAAATGGAAGAAAAAGAACAAGAGCTCCAGGCAAAAATCGAAGCTTTGCAAGCTGATAACGACTTCACCAATGAAAGGCTGACAGCTCTGCAAGCGAAGTCTGAGTAATACTG
TTGTGTGTGTGTGTGTGTGTGTGTGTGTGTGTGTGTGTGTGTTTGTGTGTGAATCATTAATTTTATCAAGTGAAACCAAGCCATATTGTTTGAGCCAATTAAGAAAAGTGCAGTTTTTACAGTGTATCATGTGTGGTAAAGTCCCATGAAATGACTTAGTGTATTTTAGACTACTGAAAGGAACCACAGGAAGGGTTGGGTGGAAG
CAAACAAACTCAGAAGCTGCTGAAAGTACCCAAAGGGAGTATAGGACAGTACATCCAAGACCGTTCTGTGGGGCATTCAAGAGTTCCTTCCACAAAAGGCAAGAAAAATCAGATTGGATTAAAAATCTTGGAGCAACCGCATGCAGTTCTGTTTGTTGATGAAAAGGATGTTGTAGAAATAAATGAAAAATTCACAGAGTTACTGT
GAGAAGCATAGTGCAGAGTGTTGAGTGCATTCAGACAGACAAGAACTACGATATTTTGTTTAAACAGCTTTTTTAATTTGCTATGGTGTTTATAACAAAAAAGAAAATGGAAAAAAAAAAAAAAACAAAAACATCCAACCAACCAACCAACCAACCAAACCAGAGGAGAAACACAACTGTGGAGTAGTGAAAGCCTGGGCCGTGTG
TCTGACTTAGTTGTTTTGAGAGAAAAAAAAATCAAAAGGCAAGGTCTACTTTTTTTCTCTGGGAATTGAAACCACAATCATCTTGATACTAGAACAGTGTAAGAAATGAACATTTGTTCTTCACTTCAGAATTCAAATGAGTTTTGCCCAAGGAATCTGGGAAATAAGGCAAATAAGTTGCTCAATTTTCAAGTAGTCATTCAATA
GTGGGGATTTTCTTTTTTGTCAGCTACATCATCATATCCTTCCTGGTTGTGGTGAACATGTACATTGCTGTCATCCTGGAGAACTTCAGCGTTGCCACAGAAGAAAGTGCAGAGCCCCTGAGTGAGGACGACTTTGAGATGTTCTACGAGGTCTGGGAGAAGTTCGACCCTGACGCCACCCAGTTCATAGAGTTCTGCAAGCTCTC
TTGAGGTTAAAAGGTGCAATCTTGAGGATGGCATTTCTGGATGCCACGGGCTGCTTAATGTCTCCTGCATACGAACCCTGGAAAGAACACAACGTTGCTGAAGAAAAAGACGAAAAGGAGAAATTGAAAAAGCGGCGACCTGTCTCAGTGTCCCCCTCCTCTTCTCAGGAAATTAGTGAGAACCAGTACGCAGTGATATGCTCTGA
AACGTTCTGGATGCCAACCTCTGCTTAAAGGGAGAAGACTTGGATTCTCAGGACAGCCGTGGGAAGAGGCAGAGCGTGGCTTTATCTTGCTCTCATGCAAAAGAAACTGGCAGATTATCTGAAAGTCCTCATAGACAACAAGCAGCTCCTAAGTCAAGAAGAGTTTCATTGGCCAAAATAAGTCTTTCTTTGGTCCTTTGGAGCTG
GGGTTAGGACATGAAACATCTTATAAGTGACTTAAAATGGTAAAGTATCTGGGGAAAGAGGCCCTCTTTTCTTCTTTCCCTCCAACTTTTCTAAAAAAAGAAGAAATACAATCACATTAATTTCTTAAGAAAAAAAAACTATTTATGGCAAGTTTTTTTGGTAAGGGGATGTAACAACTAGAGCCTTCAGCCCCTGCTGGTGAGGT
GCCTGAGCCCTTCTCTGAGCCTTTCTCCAGAAAATCCACTCACAGCAACTAGAGAGGCTCTTTGTCAGCAACTCCAAGCAAACTGCTAGGCAGGATTCAGAAGAAAAGACAGCATCTCTAACATCCACCAGGAAGGTGCCCAGAAAAGCAGAGCTGGTGACTTTGGACTGACAGACATCTGGAGTGTGAAAAAGCAGCACAGAGCT
GGCTCGCGCGTGTCGCCTCCCCTCAGCGCCCGCTGTCTGGAGAGTCGCTGGCCTTGGTCACCGCCTAGGGGGCTATATCTGCAACTTGAAGGGAAGATAAAAGAAACATCTTCTTTGGAATAGATGGGAATTTTTTTCACTTTCTGTGAACTAAAGCGATTCAATGTCTCTTTTGGATTGTTTCTGTGCTTCACGAACACGAGTCG
ACTGTTTCAAAACAAAGAGGAATTAAATCCTAGCTGAAAACTATACATAGCATTTATTAATTAATTACTGGGTTTAACTGCTCTTTTTAAAAGTTTGAAAAAGAAAAAAAAAATTTTTTTCTTAGAAGTGAAGTTTCTATAAAAACAAAGCCCTGAACTTGCAGTCTTCACTGTGTAGCCCAAATGGCCACCAGAGCTAGCTAGAC
CCTTCACCCCACTACCCTTCTGCAGGAGCATGATGACATAAGTTTAAGAAGGAGTTATGATAGAAGTTCTAGGAGTTTAGATCAAGATTCTCCTTCAAAAAAGAAAAAATTTCAAACGAATTATGCTTCAACTACCCATTTAATGACTGGCAAGAAAGTGCCATCCTCTCTACAGACAAAGCCCAGTGACTTAGAAACAACAGTAT
CTGGTCAGACTGTTACAGAGGAGTTTGACCACATGGCTCCAACCGTCCAAAGGAAGCCAGTTACAACAGCTCTGGCTGCAGAGAAACTGGAACACTCTCAAAGAAAGAACAGAGAGCTGAAGTTCCTGGGCAAAAGGCTTCAGGTTGAGCAGGGGAACAAACTGAATATACTCTAGACTGTAAGGGACATGAAGAAGCTGTTTCTC
CTTGTAGCCCAAATTGGCTGCCGTCATCCGTGAATTACCTACATCTTCCACTGAAGTTTAATTGTCCTATCCTCCCAGACCCTACTTCCAGTTTTCCCCCAAGAAACCTGACTCTGTTATTTGCATATCTTGAGAAACTGCTGCAGATTAGCTCTTTTTGCCAGCCTTCCCTGGAACTCTTGGCCTTGCATAGAGGGAGGGAGAGT
GAATCTTTGTATGAGGAGGAAAATTTCTTTTCTGAAAATCAGCCATTTCCTTCTCTTAAGATGCTTTCTCATGTGACTGCATTAAAAACCAAAGACCGGAAAGAAATATGAAGCTGATCCAGTTGAATTGTTTGAAATCCCAGTAAAAGAATTAACATTTGACCAACTCCAGTTATTGAAGGGCGCAGCATTTGTAGAATTTGATG
GGGCAGGAAGATGTGGGGATCCCACCTTGCCAGAGCTCTTACCATCTTTGCCAACTGACACTTTTTCTGCAAAGCATGCTGTGCTCCATTGGGAAATAGGAAGAAAGAATCTTATTCTAACCAAGTTCTAGAGCATCAAAGTGTGAAGGAATGAGAGGTCTGGATGGCACGCAGAGCACTGCAGAGCCCTCTCACTTTCTGTGGTC
CAGAGGCCACCAGGTCTCAGGAGACAAAGTTCCTCTCCCAGGGAATACCAGCTCAAAAAACAAGTGGGCTGGCAAACTCCACATTGGGTCTGCCGAGAGCAAGAAAAAAGAGGGGGGTGGGGGAGCTCCATGGGGTGGATCCCAGGCTGGCAGCAGGAAGGTGCTGGAAGGCCTGAGAGGGTGTGCAGTGCCCTCCCCGAGCCCTG
TGGAGTTCCCAAATCAGCCCCGATTTAGTCAGGGAGTTTCCAGATGTTTTGGAATGCACCATGTCCCATGCAGTGGAGAAGATAAATCCCGATGAAAGAGAAGAAATGAAAGTTTCTGGAAAACTGTTCATTGTAGGATCGAATTCTTCATCATCAACTAGAAGTGCAGTTGACATGGGATGCTCCGTCCTTGGAGTTGCACAGCT
ATCTACGTAGACATGTAAGAACTCACAGTGGAGAAAGACCCTACATATGCAAGGAATGTGGAAAGGCCTTCCTCAATTCCTCATACCTACATAACCATATAAGAAAAACACACAGTGGAGAGATGCCTCATATATGTGGTGAATGTGGGAAAGTCTTCCATGCTTCCTCCTACCTGCGTAGACACTTAAGAACTCACAGTGGAGAG
TGTGTGGGAGACATGCAGACATGGAGACATGCAGGGAGAGTTCTTCCTTAACACTGCATTTAAATTGCATCCAGTCTGCGCTTTCTGATATCACCACTACAAGAAATGTTTAATGCTTTATTTCTTATAAGTGGTAATATATACATGTATACAGTTTACTTCAAGAGTCAAAATTGATGGATCAGAGGGCATATATGTTTTTATTT
GCACAAAATCCAAACTTACAGGATCCGATATTATGTTGATCTGACAGTTTCTGGGCTCTGTGTTGGTGACATTGTGGGAATTGTCACACACACAGAGCAAAAGAAACATGTGTGTACACATACCACTACCACCACCACCACCACCACCCACACACCACCACACCACTGCCGACAGACACCCACACACCTTATATGCTCCACCTAGC
GCCTTTACCAGAAGATGACAGCATTGAAGCAGATACACTAGATGGAACTGATCCAGACAGACAGCCTGGCTCCTTAGAAGTTAATGGGAACAAAGTAAGGAAGAAACTGATGGCCCCAGACATCAGCCTGACCCTGGATCCTGGTGAAGACTCTCTGTGGTCCGATGATTTGGATGAAGCTGGAGAGGTTGACCTGGAAGGCTTAG
GTGGGAAATCATACAGTGTGAAGTCGCACCTACACGTGCATCATCGCATTCACACTGGTGAGAGACCTTACAAATGTGATGACTGCGGAAAGTCATTCAGAAGAAACTCTCACCTACAAATGCATCAGCAAACTCATACTGGGGAGAAGCCTTACAAATGTTCTGACTGTGGGAAGTCATTCCGGAGAGCATCTCACCTGAAGGTG
GATGAAATTACTACCAGCACCACGTCAGCTAATGGAGCGGCTTACTCAAATCAAGCAGTTCAAGTGAGGCCATCACTAAATAATGGTTTAGAAGAAGCAGAAGAAACAGTTACCCGGGATATCCCACCCCTTACAGGACCAGTAACTCCAGAGAGTGGGTACTCGTCAGCCCATGCAGAGGCCACCTATGAAGAAGACTGGGAAGT
GAACAAGTCAGTGGTGCCCCAGTCCCACGTAGCCCTTCTCCCGCCATTGGCTGTGTTGCTGGAGCAGATGCCAATAGATTTTCTGCCTGTAGTCTCCAAGAAGAAAAGCTTATTTATGTGTCAGAAAGGACTGAACTTGCAGTGAAGTGTCAAGCCGGCCAGCAGGGACCTCCTAGTATTAGCGTCACTCTGTCTGCAGAGTAACT
GGCTCAATTCCCAACATCCACGTGGAGGGAGTTTTGTGCCTATCTCCAGTTTTCTAAGAGATCTGTCTACACATACTGCAGGCAAAGCAGTCACATGAAGAAGAAAACAATTAGCATGAGGAAAATGGAGCTGGGGACATTGTTCAGCACTTTAAGAGGACCAAAACTCACAATTCCCATGGAACTGTGGTGGCCCACCTATAATT
GAATCCCTCCTCCTGGTCAGTCAGGTCTCGCTGTGGCCAGTGCCCTGGTGGACATTTCTCAGCAGATGCCAATAGTGTACAAGGAGAAGTCAGGAGCTGTAAGAAACCGGAAGCAGCAGCCGCCTGCACAGCCTGGAACCTGCATTTGATACTGGGGCAGGAATTCGCCCTCACAGAGGGCGTGTGGTCCACGAAGCTGTCTACAG
TAACCCTGCTTCATGTCTGAAGATCAAGATCGCGGCCCTCCGCATGTACACGAGCTGCGTGGAGAAGACTGACTTCGAGGAGTTCTTTCTGATCATTACAAAGAAACCAAGAGCTCAGGCAGAAGAGAAGAAACCTATGCAGTAAATATGTCCTTAGAGCAAACAGATCAAAGCATTCTGCTTAGAAAATTTTCTGTAACTAATTT
CGTTCAGGAGAATGCAGTCCTGTCCCCATGGGGTCATTCCCAAGAAGAACATTTGTAAATGGAAGCAGAGAGAGTACTGGGTATCTAGAAGAGCTTGAAAAAGAAAGGTCATTACTCCTTGCTGATCTTGACAAAGAAGAGAAGGAAAAGGACTGGTATTATGCTCAACTTCAGAACCTCACAAAAAGAATAGATAGCCTGCCTTT
TCTACGGTTATTTTCATCAGGAGTTGTACTGTGGCTCCATCTTGGACACTGGTTCTTATCTACCTTTTCATGCTTTAGATTAATGTACAGGGTGTACTAAAAGAAAATGGGACTCTGCTTTGTAGCTAGGGATTGCTGAAGTGGCTTTGTGCTGTGGCCCTGGGATCATCATTTATAAACATCAGTAGGTGAAAGGTGGGTGGGTG
AGCAAGCACTCAAAGTAGGTGTTTCTGAAAATGGGAAAAGTTTTGCCAAGGATGAGGAAGAAGTCACAGGGCTCAGGGAGAGCCCCAAAGAGCCCCAAAGAAGAAATCAGCAGGACTGTAGTGTAGACAAACTCCTAAAGGAATCAACTAGAACTCCATTGAGTCCCTTACAATCCCCGCTGGAAGCTGTTACTACTAGACCCATC
ACCCAGCCCAGCTTGCCCACCACTGACCAACAACAGGAAGAACACTATCGAATAGAAACTCGTGTTTCCTCCTCCTGTTTAGACTTGCCTGACAGCACAGAAGAAAAGGGGGCCCCTATAGAAACTCTAGGTTATCATAACGCAGCTAATAGGAGGATGTCAGGGGAGCCGATAAAGACTGTAGAGTCTATACGAGTTCCTGGGAA
ATATAAAGAACCTGGTTTCAACACTTTTGGTGGAAAGGAGTACCCTAGACTTTCATAGACCACCAGTGAGTCTTTTTCTTGTAGCTGTTAAGTAAAGGTTAAGAAAATAAGGGTGTTTGATATCAGTGGGAGGAACAGCCCTTGGGCCTGAGGGGGTTCGATATCCCAGTGTAGGGGAATGCCAGGGCGGAAAGGTGGGAGTTGGT
CCCCTCGGCAGGCCAATGAGCTGAGGCACTGTCTGTTCTGTAGGCCCAGCATCCAACTCAAGTCACCCTGAACCGGGACTTTTTCACAAGCATGATTTCAAAGAAAGCCTGATAGATGTGTTCGTCTTAAACTTGTTTCAGGACTGAGTTAGAGCAAAGATAAAGAGTCCCGGGGGTTCTTGTGAGACAGAGACATGAACACTGTG
ATACCATGATGTTCTTTTTCTTTCCCATTTCTTATTTCTCATAAGTCCTCTGACAAGCACAGATAATGATCAATTTCAACCAAGGAATCCAGGCATGATAAAGAAAAGATAGAAAAGAAAGAAAAACGGGATAGTTCAGGAGGAAAGGAAGAGAAGAAACGTGGGGGTTTCAAAACACAAAAGTGAGAGTCCATGTGAGTCTCAAT
TCAGTATGTGCCCAGCTCTGAATGGAATTACTGATATGGACAATGGTACCTCAGGGTGATGAGGCCCTCAAGAAGAATGAAAGATATAAACCAAACACTGAAGAAAGGAAGCCACAGTGTGGCCCAAAACTAACAAGTTGTTGTACAGCTTACAACCATCTACCACTCACCTGCTCATCGGGACCTCAAGCATCCTTGGCAAGACT
TGGACTGTCCCAAGTGTCATGCTCACCATTGATTATACCTGGCATCCAATTTATCCACAAAAAGCAGATGAACAGCTAAAACAGTCATGGTCAGAAATGGAAGAAACAATGCTATCTGTATTAAGGCCAGCCCAGAAGACATCAGAGAGAGTTGTTTCTTCTCCATCTATGTCACCACGCCCTCCTGTTGATCCCTCAGAGCTTCC
TACAATATCAGCATAATTAGTCATTTTAGGAAAAAAAATCATGTTTTAAATTTCAAAATGACACTGTCTAGTAATGTAATGTGATCTTGGAAAATTTTAAAAGAAAAATAATCCTACTTTTTTATAATTGTTTTCAGAAAAAAAGTTTACAGTCTTAAGGAAAAATATTCAGGTCTATCATATGGTTTGACAGATTTTTTAAAAGT
TTGGAGCTCCATGGAATAATTAAAGGATAAAGGAAATTCATACAGGAGAAGGCTACACTTGGGAAAACCATCATATTAAAAGACATTGTCAAAGTTCAAGAAGAAATGAAAGGATGCGGTGACTTATGATGATGTGCATGTGAACTTCACTGGGGAAGAGTGGAATTTGCTGGATCCTTCTCAGAAGAGTCTCTACAAAGATATGA
GCACATGCTCATGACTGTGTCACTTAGGGGCGGTCCCCACACTGAGTGAGAAAGGGGCATCTGCCCTGTTGCTACTGTGAGGACCCTCCCTGGGGTTAGAAAGAAAGCATCCAGGGTCACTCATCTCCCCCTCCCCCATTTTGTTCCCTCCCCCCCCCTCCCCCCCCCCCCCCCCCCGGCTCTAGTTAATTTCAGTGCCTTACAAA
GTGGCTCTGTGGTCCCAAGTAGAAGTTCTATTGTATATCTGTGGTCTCACCTCTCTAGACCAAGGGACACATCAGACGCAGGCACTCCTGTCTGCAGCCCAAGAAATGGAGCTGCAGAGGAGAGACTACCATGTGGAAAGGCCATTGCTGAACCAGGAGCAGCTAGAAGATCTGGGGCATTGGGGCCCAGCGGCGAAGACCCACCA
CTTTAAATACCAGAATCAGAAAGGACAAGAATACCCACCCCCTAATCTGGCTTTTCTAGAAGTACTAAGTGAATTTTCTTCTAAACTCCTTCGACAGGACAAGAAAACTGTGCATTCGTATCTTGAAAAATTCCTCACCGAGCAGATGATGGAAAGGAGGGAGGATGTGTGGCTTCCACTCATCTCGTATAGAAACTCATTAGTCA
AGGATCTTTCGCTAAGATTTTTGAGGTATGAATGAGTGAAATATAGGAATAAATATGTCCTTCCAAAATATAAGATTTGGATTAATTGTGGCAAAAAAAAAAGAAAGAAAAGAAAAGTTACCCAGTTACCCAAAATCATGCTTGTAAAAACGTATCTCACCCAAAGGAAATCTGAAAAAGAGTTTCATATTTTTATAATTAGATAA
CAATAGTAAAGTTAAAATTTTAGGAAAGAATCACTGTATCTTAATCATTTATTTGATGACAGCTAATCTTATAGATTACCAAAGCAGATAAAATTTTCTCAAGAAATACTGAATTTGATGCTTCATGTTGCCTTTTATAGAGCAACAGATGGTAAGAATTTTACACTCCTGGTGTGAGAAAGATCTAATCATGACAGCTGATAATA
TCAGAGGGAGAATGGGACAGTGCCAAAGTTTGTGAAGTTATGCATTGAGCATGTCGAAGAGCATGCAATGAAAGGATCCAGCATGGATTCTTCAGAGCAGAAGAAAACTAAGAAAAACTTAAAGAAGTTTCTTACCCGGCGCCCCACTTTGCAAGCTGTTCGTGAGAAAGGTTATATCAAAGGTAGCAGAGGCCGATGAAGCAGCT
CCGTCTCCAGTTAGTTATGACGGTATAAAGCTTGAGCCTGAAAATCCCCCACCATATGAAGAAGCCATGAGTGTAGCACTAAAAACATCGGACTCAAAGGAAGAAATTAAAGAGCCTGAAAGTTTTAATGCAGCTGCTCAGGAAGCAGAAGCTCCTTATATATCCATTGCATGTGATTTAATTAAAGAAACAAAGCTCTCCACTGA
TTACAGCGTTTAAAACTTGTTTTGTTGCCAATTATTGTTTACCAAGAACAATGTTGCTATTTAGCAATATGCTTGGGTTTAAGAGAAATTCTCCTTGGGAAAGAAAAGTATCCATTATTATGCTTCCCTTGAACCTAAATGCCTGGATACAGAGCTATCCTGACACCTTTAGACAGATCTGAGTGGTTTTTGAGCCCAAAACAATA
GGCTTGCCTCCCCAGAGCCATCAGCCGTGAGCGGGTGGTAGGTTTGCGTCTTACTCATCCTCCTCTACTCTGTTGTGTCTGCCCGCTGGAACAGGTACTAAAGAAATATCCCCGCCTCTGGTGCATGACGAAGCCTCCAAGCCGTCGACCCAAACTCTACATCGTGAACCTGCAGGTGCAACACGTGGTGTCTCAGAACTGTGATG
AAAACCAAATCAACGAGTGGAAATGACGACAGCACCTCCTTAGACCTAGAGTGGGAAGATGAAGAAGTGCAGGACCAGAGGACGACTTTGAATCTTCCTTAAGAAACATAAAGTCACAGTATGAAGTGTTTCGGAGCAGTGCAAGAAAAGCAGAGAGTTGCTCAGCACTATCATTGCAGCAGTGGAGACTATCAAAGGCCACTCAC
GGTGGGCCTTTGTCTCAACCTCCGGAATCTGCCGTGGTTTGATGAGGCCGATGCTGACTCTTTCTTCCCACGATGCTACCGATTGGGGGCAGAGGATGACAAGAAAGCCTTCATAGGGGACTTCTGGCTGACAGCTGCCCGCAACGTCCTCAAGCTGGTGGTGAAGTTGGAAGAGAAGTCACAGTCCATCTCCATCCAGGCAAGAG
CTCGGACATCCTCAACTCCACGGCAGCTGATGAGGTAACTGCCCATCTGGCTGCTGCAGGTCCTGTGGGAATGGCCGCTGCTGCTGCTGTGGCAACAGGGAAGAAACGGAAACGGCCTCATGTGTTTGAGTCTAATCCATCTATCCGAAAGAGACAGCAGACACGTTTGCTTCGGAAACTCAGAGCCACGTTGGATGAGTACACGA
ATGGTGGATGTTGGGAGTCTCCTACAAAAACTGGAAAAGAGTGAGAAAGTAAGAGCTGAGGTGGAACAGAAGCTCCAGTTACTAGAGGAGAAAACAGGTAAAGAAACTTCTTAATAAAGTAGTACTCCGAGAATCGTGCTTTTATCGGAAATTAACAGACACCTCGAAAGATGATGAGAACCATGAAGAGTCAGAGGCACTGCAGG
ATCATAGCTACTAGCAAAAGTTTACATTCCTATGCACGCCCACCACCAGTGTCCTCTTCTTCAAAAAGTGGGCCAGCCTTCCCTCATGACCACTGGAAGGAAGAAACACCAGTAAGACATGAAAGGATGACCTTCCTGAACTTCAGGCTGTTCAAAGTGACCCTACCCAATCTGCCATATACCAGCTAAGTTCAGATGTATCTCAT
TTAGACCCCAGGGCTTCCTTAAACCAGGGTGTAGAGCCTCCTGGATTTAGTCAGCCCTGCAGGACTCCAGCTTTCAGTCACGAAGAACTTCCCGATTTGTAAGAAAGGAATTCTCCAGGAGAAAATAGCATTCCATCAGGTTCCTGTGTAACTGAGCATCTCATGTGAATGCAGCTAAGGAGGTTGAGCCTCTGAATTAGCTGAAT
CAACAGGAGGAGGTGGATGTGCTACCAGAGAGTCCTTTGTCAGATGTTGGTGCCGAGGACATTGGAACTGGACCAAAAAATGACAACAAATTGACTGGACAAGAAAGCAGCCTAGGTGATTCGCCTCCATTTGAGAAAGAAAGTGAGCCTGAGTCACCAATGGATGTAGACAACTCGAAAAACAGTTGTCAAGATTCAGAAGCAGA
TCATACCAACAATGCGAGTTCAATTTTGGAGCAAGACCATTCAAATACCCACCATCTATGAAATTTAGCACTTTTAATGATTACGCCTTCCTAACAGCTGAAGAAAAGATAATTTTGCCAAGGCACAGGCGCCTTGCTCTGCTGAAGCAAGTCAGTATTCGCGAGAACTGCTGTTCGCTCTGTTGTGATGAGGTGGCAGACACACA
AATCCTGGGGAATTTCGAGAAGCACCCAAAAGAACTGATCAAGGGCCCAGTATGGCTTCGAGGCTGGAGAGGAAATGAATTGCAGCGTTGTGTCCGAAAGAAGAAACTGCCACTAGCCGCCCAGGCCCTTGGAAGTGTAGCTGCTATTTCTAAAGACTCTGCCACCCCAAAATGAACTAGGAAAGTGAAATTACACTTTGTACTGC
GAGGTGAATGGAATCTCACAGGAAAACAGTGGTCCTGAAGCGTTCCATGTCCTAGAGCTGCCTGGCCCTGCCCCTGGCCCTGCCTCTACCCCCACGGATGAAGAAAACTGCACTGGGAAGGAAGCGTCCCAGTGTAGCCACACACAGGACACAGACCTGCTCAGTGGAGTGCTGACTTTACCCTTGCAGCCAGAGGAGGATGTGGG
ATGTAGATAAAATTTGCTTCCTGGTAACCCTGTAACAGATAGGGCCCAGAGATGAAATATTTGAGGAAAACAAAAGGTCAAGACGCAAATGTGTATTAAAAAGAAAAGCCTCTAAATAGGGTTTCATGTGGTGCAGGGTTATAAACCTGCTTTATCTTTTAGGATTATTCCTAAATGCATCTTCTTTATAAACTTGACTTGCTATA
AAAGAAGGTAGCACGCCTCCTGCATCAGCCTCTCCTGAAGATGAAGTACACATCTGTAATCTCAGTTTGGGAGAGGATTGTAATGTAGAAAAGTCTGTAGAAGAAAAGGAGAACATAGCCACAGGATATAGTGAAAGTATGTGAGCCTCATTTCCCAAGTATTGTTTGTTCTGCCAGTGTGTAATACTGTGCTCGTATTTTAAATC
CATGATTTTTGTGACAAAATGCCCCTGTGATGAATGTGTGCCTTTAATTAAAGGTGCAGGCATAAAGCAGATCTATGCTGGTGACGTAGATGTTGGAAAGAAGAAAGCAGACATCTCGTACATGAAGTTTGGGGAGCTTGAGGGTGTTCGCAAATTCACGAGAAGCTGCGATGGGACTGGAGCCATGTACTTCATAGGGTGCGGGT
CATTTTGTTGTATCTGGTATATTCAGCCATATTCAAACATTAGGTCTAAGTATGGACTGTATTGTATTTCCAAAGGTAAACAAGGAAACTAGAGGAATGAAAGAAACTGGGTAGTAGTTTGTATTCAAGGAGTTTTGGTCTGCTGCGACATAAGTGTTTTGTTTTTACCTTCCTTCCTTTTGATTCTTCAGAAGCACCATGAAAAT
GCTTTCCTCCCAGTCTTGCTTCTTGGTCATGATGTTTATGCAGGAATAGAAACCCTGACTAAGACATCTCCTAACACTCACTCTTTGCAAAAGTTACACAAAGAAAGCAGATGGTGAACTGTAATAACTAAGGAGAACCATCTCATTATTAACAAAACAGTAAACCTGACCAATAGCTAATATATATTGTTTTACTGTTGCTAAAT
TCCCCCACCAGTCCCCGGTAATTTATTGGCTTCTCCTGTGTTCAACACTCCTCAGGGCTTAGGGTGGTCCCAGGTACCCAGGGGTCAGCCAGCGTTCACCAAGAAAAAGAAGACGATCCGGCTGTTCTGGAACGAAGTCCGGCCCTTTGAGTGGCCAAGTAAGAACAATCGCCGGTGCAGGGAATTCCTGTGGTCAAAACTGGAAC
GGTGCATCATCGTATACACTAAGTGACATTTCTATCACAATCATTTTATGGAAGATGTGTGATAATCTGTTTTTACTGGTATTAATAAACACATACAATGAAGAAAACAGATAACAAATTTTAAGACCAAGGTAAGATACTCAATCAAGGCCATTTAATCAATCACATTCATCTCATAATAGAAACACATTCGTATTCTAATGATC
CTTAAAAAAGATTATCACTGTTTCTAGGAGAAAAATTATTTTATCAGTGAGTATATTTTAAAAAATTTAAAATAGCAAAAACTCTTTGAAGTTAAACATTAAGAAAATGCTAATTTCAAACACTTGAGAAAAATTACCAATAATACTTCTATGATGATTTTAATATTTTCAACTGTTATAGTCTTTGGGAAAATGGAATAAAATTA
TTTACTTCTGGCACATGGGAAGAGCGATCAGATGAAATTTCCTTTGCTGACTTCAGGTTTTCAGTCACACATCACTATCTTGTACAAGAGTCTCCTGATAAAGAAAGAAAGGATGAAGAATTGGAGGGCGCTATTCCACAGTCAATGCAAGATTTGCTATGTATGAATAACGACTTTCCTCCAAGAGCACATTGCCTGGTAAGATG
