# Supplementary material for: Poly(A)-DG: A deep-learning-based domain generalization method to identify cross-species Poly(A) signal without prior knowledge from target species
Source: PLoS Comput Biol. 2020 Nov 5;16(11):e1008297. doi: 10.1371/journal.pcbi.1008297 (PMC7671507; doi:10.1371/journal.pcbi.1008297)
Supplement: S1 File — These three datasets are produced by previous researchers and we use them in our experiments. (ZIP) [file pcbi.1008297.s002.zip › mouse/bl_mouse/negative/negAGTAAA.txt]

GCACACTACAGATGAGAAATGATCTGTATATGGTGAACACAAAACACAATTATAGAGTTACTCAGTACCAGGTACTCCAGACTACCAGTGCTTAAATGAAAGTAAAACATGATTGGCCACTCTAAAGGCTAGACATGAAATATGGCAGAATTGAAACCAACAGATAGAAATGTAGCACCTGTCAGTTTTTTAAAAAACAAACACTG
GTATAAGGATAGGGACCCAGTCAGTCATGTGACCTGAGATGGCAGCTGCTGGTGCTTTCCTTAAGAGTCATATTTTATCCTATGTCTAGAATCAGTAATTAGTAAAGAAGCTATTATGACTTTTAGGCTTGACAATTTTAGTAATTTGGTGAAAGTCTATTCTGTACTTGTAAGATTTATTTTTAAATTATTTTGATTTAGGAATA
TCATAGGAAAGAATTTGTAATGAACACAATAAACCAGTCTGATATTAAAACAAGTAAGAATGTACCCTCTGAAAAGCTAAATTCATCCAAACAAGAAAAAAGTAAATCAGGTGAAAGAATAACCAAGAAAGAACTTGACCAGTTAGATTCTAAATCCAAATCTAAGTCTAAATCACCATCACCTTTGAAAAACAAATTATCCCACA
AGGAGCCTGTTTCATCATGCATTATAAATAGAGAATATTGAAAGAGACATATAGTACAGGTTAGAACTGAAGAACTATCCATATTATCACTCATCTAGTGAGTAAATCATATAGATTAATCTTAGTTACTAGTACTCAAGGGAGCCTCATATGCAAAATAAACATTTTATAATCTGTAAACATTTTTAGTAACTAAAAATGTTTCA
AATATTTTGTTGTCTTAAAAAAAAATAAAAGGAGAAATATTTTCCTACAAGAGTACTGAAGTCAGGAACGGATGGAGCTTCTAGCCAGTGTATTCCGTCCAGTAAAACAGCATTGCAGGGAGACTCTGCTCAGCTGACACGTTTCTAGTTTTCAAATTGATGCCTAATCGTAGATGTTATCCTAATTCGTGACATGAAACTCACTC
TGTTTTTTGTTTTTGGCATTGGTCAAATGTTCTCATTGTTGTTATTTGCTTCTAACTTTGCACTGAGGTGTCTCTGCCCTTCCTTTAGCTAATCCTAAACAGTAAAGAGAATTCTCGGGACAGGGCTGGTGACAATTCATGTGTAAATGTTTACTCAAGGACTCTGTTGTTGCATTTAAAGTCGCAGTGTATATCTCTGGAGAAAT
GAAATACTACAGAGTATCTGCCAAAGACTGCACTGGTAACTAACTGTTCTGCATGCAGTTACTGTCTTCTTTCAGCTTTAGTTAACCTACTCCATGGGGCAGTAAAGATTGTACCCAAAGACTTGACAATGGAAAACCACCCCAAATCACTGCTCATGTTGTCTGTAACTAATCACCAGTTCAATTCTTGTACAATTCAGTGAGAT
GCCGCGAAGCGACATGGTGCTGCTCAAGGAGTAGCGGGTCATCCTGCCTGTGTCTGTAGATGAGGATCAAGTGGGGCAGCTGTATTCTGTGGCTGAAGCCAGTAAAAATGAAACTGGTGGTGGGGAAGGTGTGGAGGTCCTGGTGAATGAGCCCTACGAGAAGGACGATGGCGAGAAAGGCCAGTACACACACAAGATCTACCACT
ATCTGTACACCTTTGAGAAGGACATGCAAGCTGTCAGTTGTTCAGTCAACAGTGAGAGAACAGTGCTTGGTGCGAGTTTCATTCAGTATACCACAGAGGGAGTAAAGAATGACCTTCAGCCAGGATCGAAGTGCCTAACTTTGCTGGTAGAAATACACCCTGTTAACAACGTGAAGGTTCTGAAAGCAGTGGATAGCTGTGTTTGG
GGTAACCAATGTCTAGAACATTCCAGAAGGAAAGTGTTTCCTGTTCAAGCGTGAGTGTATCATGCATCTGGAAGACAGACTGCAGGAGATGTACCTGAAGAGTAAAATGCTTTCAGAGTATCTCCGGGGACACACGCGTGTGCACGTGAAAGAGCTGAGTGTGGTGCTGGGCATCCAGTACTCGATGAGCCCATAGCCGAAGCTGT
TTTACACAAAGCCAACTTTTTTTTAAATGGAATTCTAGTTAGATAATTTATTTAGAAACATATAAGGTAGCTATCTGAAGAATAAAACATAATTAAGAAAAGTAAAATAAATTTATATTTATGCTTTTAGGGAAAATACTCTTATTTTTTCTAATTTATTATTGATAGGTAGCTTTCTTGCTAGACTTGCAGCTTAAAAACATAAA
TTTACTGAAATATTAACCAACTTAGTGACTGTTCAAACCTTTTTGAAATTGCTCTTGTAAAAAGTTTTGTGTTCCTGTGTAGGCAAAGGGGGTAATCTGCAGTAAACTGGAGAGGGTGACCAGGACAAACTGAAGTATTGGATCAACACAAATCCAATTCTCCAGCCTCCGTGTAGAGAGAGTTTGGGATCTGGGCAGATACTGGC
AATGGATCTCGAAGTTCTCTAGTAAGGAGTCCTAAGGATGACATGTATTGGGCCACTAGCAGGGATTGAAAACATTTTAAAAGAAATCCTTTTTCTTAGGAGTAAAAGCTGGTAAAAGGGGTGACTTCCTGGTTCTGATCAAAACCAGACCAAACCCTCATTTCAGCAAAGCCTTGCAAGACACTCCCTTGCTCATTTGCCATATT
CACCATTCATGTATAGCAGTACTCTTTATTTGTAGATATTTTTGTATATATTTATTATTGTAAATCATTTGCTGCCACCAGCAGTCTGTAAGTCTAAATGAGTAAATGATACATTTATATTTGCAATTTTAATTTTAACAAAGTGATCAAGTTTTTAAACTTTTATTGTTTTAAATTAAGAACTTTTTGAACTAAAACTAGAACTG
TTATTTTTACTAAATGGGATTCATTTGCTATTGTTTTTATGTACAAATGATGGTAGAATGAAATTTCAATATATTTTTCATTTGGGCTTTTAAAGAATCAAGTAAAGAGTTCAATATGTAAAATCTTTGTGTAAAAACCATCCGTAACGATTTATTACATCCTAATTTGTTCTCAAGAGGAAGTAATGACCTTGCAAATTAACTGC
CAGCGTGGATGAAATGAGGGGAACTATCACCGTCCATAAGACCGATTCCTCCAACGAACCTCCAAAGACATTTACTTTCGATACTGTTTTTGGACCAGAAAGTAAACAACTTGATGTGTATAACTTAACTGCAAGACCAATTATTGATTCTGTTCTGGAAGGCTACAATGGGACCATCTTTGCATATGGACAGACTGGGACAGGCA
TAACTGGATCCCTGCTTTCATGGAAGCAAAGGAAAGACACGTCTCACGTCTCTGTCCTGTTTGTACACCTAGTGACCCAGGATTCAAGTTTTTAGTATCAAGTAAACTTCGCCTCAGACTGACTAAGGCAGCTGTAGGTCATCTGAGTCTAATGCTCGTGTGCAATGCCCTTCCCGCCTCTCCCGGGTCTTTGCAGCTTCTCCTCA
CTGAGCCTCTTCCCCAGAGATTCCACGAACAGCAGACAGTGTTTATGTATTTAATCCTTCAGCTAGTATTTATTAGAAACTTCTCTAACAAAGCACTATTAGTAAACAGGCCCAGATTAGGACAGGCCCTGCCAATGCCTACAGACTAGCAGGGAATACAGTAGCCAAATGTCATGTAAGTTCAAGAGTGCTAAGTGCTGTGAAGT
AAATAACATCCAGAGGGGGCTGGTCACATGGGCAGAGAGCTGGTTGAAGTGTCCAGTTCACCTTATCTCCCTTCTGTAGACCCCTAGCCCTCACCCCTTAAGTAAACAAACAAACAAACAAACCACAAATAAAAACTGTCGCTATTTCCTAACCTGCAGGCAGAACCTGAAAGGGCATTTTGGCTCCGGGGCATCCTGGATTTAGA
CATCAGGGAAAAATGGACTAGCATGCTTAGCTTGTGGTCCACAACTTGAAGTTGTAAACTCCCTAACAGGAGAGCGGTTATCTGCATATAGATTCAGTGGAGTAAATGAACAGCCTCCTGTAGTCCTTGCAGTGAAAGAATTCTCTTGGCATAAGAGGACTGGATTGTTAATAGGATTGGAAGAAGCAGATGGGAGTGTTCTTTGT
TCATTTGGGGCTAGGGAGCCAACCCAGGCTTTGTGTGTGCTAAGTAGACACTCTGCCTGAAAGACCTACATTCTCAGCTCCCGAATGAACAATGATTTTAAGTAAAGTCGGCTTATGTTTACAGCGATCTATCCCTATGAGATGCTGGTGGTGACCAATAAGGGGAGAACTAAGCTGCCTCCGGGTGTGGACCGCATGAGGCTTGA
CAGCAGCTGTACCTCTGGTGCTGAGCAAACCGATGGTCACAGTATTAGAAAGAAGCGAAGAGCCACCGGGACAAGATGAACCTCCCAGTAACAGCCAAGAAGTAAACTCAGATGACAGGCAGCCCCAGTGGAGACGAGAAGACCGAATCCCTTACCAAGACAGAGAGAGCTATAGTCAGCCACCAAGACACCATCGTGGACCCCCA
TTCCATGTTTTTAAGGGTTTTCTGTGTGTGCGAGGATCTAAGTTCTTGTCCTGATTGTAGAACAAGCACTGTTAACTCACCAGTCCCTAAAGTAGGTTCTAGTAAACAACATAGTTCCATCTTCGTTTGTTTTCATGTATGCTGAAATAATCTAACTTTTAATTAGAGTATTCAGAACTTTCACATGTAAAATGGGATCTGGAGAA
CAGCTCCTTGCAAATCTTCAGAGACTCCATCATCTTCTGCTTCATCCTCTGCCTTCTCTGTCATGAGTCCTGTGATTCAGGCTGTTGGGTCTTCTCCAACAGTAAATGTCATTTCTCAGGCACCTTCACTGCTTTCCTCTGGATCTAGTTTTGTCTCTCAGGCTGGTACACTGACTCTGAGGATCTCTCCTCCTGAAACTCAAAAC
AACCTCCTGCACTCCCAAATGGAATTGCATCGTCAGGGAGCACAGTGACACAACTGATTCCACGTGGGACAGACCCCAGCTTTGATTCTTCTCTGAAACCAGTAAAGCTAGACCACCTGAGCAGTAGTGCTCCGGGGTCCCCTCCTGACCTGCTGGAATCTGCCCCTAAGAGTATTTCTGCCTTACCTGTGAATCCACATCCTGTA
GTCCATCTCTTCTGGCACTCATGGACAATATTCCATCTTGCAGACAGCGAAACTTCTCCCAGGAGCACCCCAGCAACCAGCCAAGGCTAGAACTGGAATAAGTAAACCTTACAACGTCAAACAGATCAAAACCACCAACGCTCAGGAGGCAGAAGCAGCTATCCGGTGTCTCCTGGAAGCTAGCGGAGGGGTCCCGGAATCAGCCC
TGCCTCCACGGTGGTCGGAGGGGATGTGGAGTTTGTCTGCAAGGTTTACAGCGATGCCCAGCCCCACATCCAGTGGATCAAGCACGTGGAAAAGAACGGCAGTAAATACGGGCCTGATGGGCTGCCCTACCTCAAGGTCCTGAAGGTACGAAACCAGCACTGGAGCCTTATTATGGAAAGTGTGGTCCCGTCAGACAAAGGCAACT
AGAAAGGGAAGCTAGGGTATAAACCATGTAAAATCCTCGCCAATTATTCAACCAATGAAGGAATAAGATTTAGAACATGTGTTGAACTTAATTACTAAATAGTAAAAGACCAAAAAGACTCCAGTCAAATGGGCAAAGAAAGGAGCAGGCCCTTCACACGATGAAGTAGCCATTGTAAACAAGCACATGAAGCGAGGCTCTCTGCC
TTCTGAGCACGGAAGACTATACAACATGCTTTTCTAGCAAAAATTTTGTCCATGAAGCAGTGGACTATGTTATCGGTCACTTGATCCAAGAGAAGAACAGAGTAAAGACACGGATATTTCTGCATGTTTTGAGTGAGCTTAAAGAGTTAGACCCCAAGTTGGCTCCCTGGATCCAGAGACTGAATAGTTTTGGCTTGGATGCCATA
TACCCAAGTAGAAGGGGCCAGGCCCCCCTCCACGCAGGTACCCAGAGTAGCCATCGTGTTCACCGACGGACGGGCTCAGGATGATGTCTCTGAGTGGGCCAGTAAAGCCAAGGCCAATGGTATCACTATGTATGCCGTTGGGGTAGGAAAAGCCATTGAGGAAGAACTACAGGAGATTGCCTCTGAGCCCATTGACAAGCATCTCT
AGCAACGAAGTGCCACAGTTGTCATGATGACAAAGCTAGAAGAAAGGTCGAGGTCAATTGACCCTGGCCAGCAGTTCACATGGGAACACTCAAACTTGGAAGTAAACAAACCAAAGAACAGATATGCAAATGTCATTGCATACGATCACTCCCGGGTTCTCTTATCAGCAATAGAAGGTATGGCTAGCCATCCTCCAATACCTATC
ATGGCTGCCTTGCTCGGCATTAGCAGGACATCATGTGAATAGTTGTGACCTTCCAAAACTGGAACTCTACATTTTGTATCTTACTTTTAAAGCTCCTATAAGTAAAATAACTTGGCTTTATTAAAATATACATTGGAAACACAGCAGTGGAGAGCAGGAGACCAGCACACTGCCCTCACCACCTCTCCTGACCACAGTGGAGGACG
ACTCTGATACCTAACAGCTAATACTCACTGTCCTGCTAGGAGAAAGGCTGCAAGCCCAGGAAGGGCTGTTGTCGCTAATTACCTCCAATGAAAACACCTTAGTAAAAGCCAAGAGCCCTGTGCTCAACACTTATCAGCTCAGAGGAAAAGAAATCCCTTTTAAGGAAAACTTGTAACTTCAATGGGCTGCTCTTCTGCCAGGACTT
AAGACTTTGATAATAAAACCCTTAAACTCACAGACATAAAAAAGAGAAGAAGAAAGATAAGGACAAAGAAAGAAGCAGAGATGAAAGGGAACGATCAACAAGTAAAAAGAAGAGGAGCAAAGACAAGGAGAAGGAGCGAGAAAGGAAGTCTGAGAGTGACAAAGACGTCAAGAGAGAGAAGACGACGGCGAAGTAGGAGTGGTACA
GCCCAGCACTTACCTAAAACTTAGTATGGAGTGCTTTTAAAATGTGATTATTTATATTTATACTGAAAGCAGGCTTTTAGAAATCAGTGTGCTGTATTACAGTAAATGTGTGCGTATAGCCTGGATCGTGGACTTTTTTAAGTGTTTCTTTCCCATAGGTTCATTTCTTGAGAGGGAGTGAGCATTTGTTGCATTTGTTCAATTAT
CAGTACCTCATCACAAAGAATCTACATCACTTACCGAAGAGCCTCTGAAAACACGACTCAGAATACGCTGGCTGTTACAGACATATGCATTATTATACCCAGTAAAGGAGAGAGCCCACCACACACATTCTGCAAGGTCGACAAGAATCTCAGCAATAGTATGGGGGGATCTGCGGTATACTTATGCTATAAAAAGTCAGTGGCAA
AAGAATCAAAGGTAAAAGTGCTGTTTGTACGCAACCTTGCCAACACGGTAACAGAAGAAATTTTAGAAAAGTCATTTAGTCAGTTTGGGAAACTGGAACGAGTAAAGAAGCTAAAAGATTATGCTTTCATTCATTTTGATGAGAGAGATGGTGCTGTCAAGAGGGTCTCACAGATGTCATTTTATACCACCAACCTGATGACAAGA
CTTTTTGACCTTCAAGATGAGTTTCCTGAGGGAGTAACCTTAGGAAAGAGAAAAATTACGTGAAGAAAAGCGAAAATATATGGAATACTTAAAGCAGTGGAGTAAACCCAGAGAAGATATGGAATGTGATGACCTTAAGCTTTCGAAAAGGCTAAACTAAAACGAGAAAGAGCGGATGCTTTGGAAGCAAGAAAAAGAGAAAAGGA
AGTTGTATCTCCAGTCCCAGTCCATTCAGATTGGCAACTGACAATTCTTGTCATTCTAAGGAAATTGGTGATTAAATGACAGTGTGACATCCTCGTAAGAAGTAAAAATGACCTGTGTGTCCTATGGTTTAAGAGCAAATTTTAAAACTTGGAAGTTGTGGTTTTCCAGTTTGTGTACACTCACCCCCAAATTGTAGTCTTTCAAG
GCCAGCATCTCAGGACGGAGTGCGTAGGATTATGTCTAAAAGAGGAAAATGGAAGATGTTTGTTCGAGCCACCAGTCCAGAATCCACCAGCCGAAGTTCTAGTAAAACTGGACGAGATTCTCCAGAAAATGGAGAAACTGGAATTGGTGCTGAAGATTCCGAAAAAATAGATGAAATTTCAGACAAAGAAACGGAAGTAGAAGAGT
ATACCTTTGTTCCGAGAACGTGGATTTTCCCTTCTGAATATACTCAGTTCCAAAACTATGTGAAAGAATTGAAGAAAAAACGGAAGCAGAAAACTTTTATAGTAAAACCAGCTAATGGTGCAATGGGTCATGGGATTTCATTGATAAGAAATGGGGATAAAGTCCCTTCTCAGGATCATTTGATAGTTCAAGAATACATTGAGAAA
AGTTGTAACTAACTTTTTCCAAAGTGTGCTATGCATATTTTTAATGAAAGATGACATGTATTTGCACAAAAATTCTCAGGCACATTAAATTATAAACTGAAGTAAAACCCAGGTGCTTGCTTTGAAAGTGTGTTTTTGTTAGATTTTATTGTTTTCCTTGTGTACATTAAAGCACCTGCCTGTCTCTTGGTATCTGCAGAAGTAGA
AGCAACGAAGTGCCACAGTTGTCATGATGACAAAGCTAGAAGAAAGGTCGAGGTCAATTGACCCTGGCCAGCAGTTCACATGGGAACACTCAAACTTGGAAGTAAACAAACCAAAGAACAGATATGCAAATGTCATTGCATACGATCACTCCCGGGTTCTCTTATCAGCAATAGAAGGTATGGCTAGCCATCCTCCAATACCTATC
GTTTCAGAACAAACTCACCACAGTGACTACTTCGGAAGCTTAACAAGACTAACTCTCCTGTCCTTTTTAATTTTTTTTTTTAAATTTTGTTTTAATGAGTAGTAAAATAGTTTATGGGTTTGGAAACTTGCATGACAATATTTGAGCCTCCTCAAACGTTCCTGCAGTTTTGAGATTCATCCTGTAGACATGACAAAAACTCTAGA
GTTTTGGATATACCTGGACAGGCAAAACATTTCTCAGAGCTCCTCAGATGAATATTAATATTGCCACTTGGGGAAGACTAGTGAGACGAGCTATTCCCACAGTAAATCATTCTGGCACATTCAGCCCTCAGACTCCTGTGCCTGCAACAGTGCCAGTCGTTGACGCACGCATTCCTGATCTAGCACCTCCGGCCAGGTTACTTTTT
TTGACCATCAGGGTGAGGGACGAGGGTCTGCCAGGAATCCTACAGAACTGGTGGAGAAAAGTCAGGCCCGTGTGTTCTACCCGCAGTCCCATCAGGAACCAGTAAAACACAGACCTTTACCCAAAGCAATGGTTGTAGCCAATGGCAACCTGGTGCCCACTGGAACTGACCCTAGCCTGCTGCCTGTGGGCTCAGAGATCCTGGTG
GCCCCGGAATAGTAACACTTCTCTCCAATACGGTAGCTGCTTGCTTCATGGTATTTTGCCACACTATTGGAAAAACTTCCCTAAACTTCTATCTTGTTTAAGTAAAGGCAGTGATTTAATTTATATCTCAGAACCATGAAGCGAATATGATAGTTAACATTGTGGCTCCATATACCTGAACTATTTCATAGCATCCTAGTGAATCC
GGTGTTGTCAACCACAAAGGATGCTTGCTTTGCATCTGCAGTAGAATGCCTGCAGCAGATCAGAAAATTCTGGCCAGCCACCTTGTCAATCCTTGGAGAGAGTAAAAAGTTATGTAGTAACAAGTTCTGGCTTACTGCTTCCGGTGCTGCTGCCACGGCTCTACCCACCTCTCTTCATGCTCTATGCCCTGGATAATGACCGAGAG
GCCCAGACACCCTCACCCAGAGGATTCCGGCAAGGCAGAGGATCTGGAGCCCAAGATCACGCGGGCCCCTGACGGTACCAAGTCCAAGCAAAGTGAGAAAAGTAAAACCAAGAGAGCCGACAGAGACCAAGAAGGAGCTGACGACAAAAAAGAAAGCCAACTGGCCGAGAATGAGGCTGGAGCTGAGGAACAGGAAGGCATGGTGG
AAGCGACAAAGCAAAAACAAAGCCACCGCTTCAAGTAACAAAGGTAGACAATAATTTGACAGTAGAGAAAGCCACCAAGAAAACAGTTGTTGGGAAGGAGAGTAAACCTGCTGCTACAAAGGAAGAACCAGTTTCCACTAAAGAGAAAAGCAAGCCACTCACACCAAGCACAGGAGCCAAGGAGAAGGAGCAGCATGTGGCTTTAG
ACCGCCGAGCCCTTGAACTACAGCCTGGGTATATTCGGTCCCGGTATAACCTAGGCATCAGCTGCATCAACCTGGGAGCTCACCGCTCCCTGTTTCTTGAAGTAAAAGATCTCTTCCTGGCGGCTGTGCGTCTGGACCCTACATCCATTGACCCTGATGTGCAGTGTGGCCTGGGAGTCCTCTTCAACCTGAGCGGGGAGTACGAC
AATACTGTCCGTCAAAAAGCAACTGGTAAATATTTAACAAATCTAATTATTATTTAAATGAATTTATAGAAAATTTTAAATTTCTATTCAGAATTTAAACAGTAAACCTTTTATTAGATGAGCTGTGTCAATATTTTATAAACTTTCTGATCTGCTTATTTCTCAGTTCACAGGTTTTATTTTTTATTCCTATAATCTGTACTGTG
AGGTCATGGTGCAGTATTTGATTGTAAATTTTCACCAGATGGAAACCATTTTGCCTGTACAGACTCTCATGGGCATTTGTTGCTATTTGGCTTTGGATGCAGTAAATACTATGAAAAGGGGCATGATGATGAAGTATTTGTTCTAGAAGCACATCCATTTGATCAAAGGATCATACTTTCAGCAGGTCATGATGGGAACATTTTTA
ACTCTAATGGAGAAGTGGACCATAGAGTAAGGACTTCAGTGTCAGATTTCTCAGGGTATACAAATATGATGTCTGATGTAAGTGAGCCATGTAGTACAAGAGTAAAGACACCCACCAGCCAGAGTTACAGGTAAGGTCTCGAGAGTGACCAGGCTGGGAGTCTAATGTAATTTTGTTTTATTTTGAGAACACTGCCATTGGAATGT
AACAGATGTCAGACTATTGCCTCAAGGAACAGTCATTTTTGAAGATATCAGCATTGAACATTTTGAAGGAACTGTAACCAAAGTTATCCCAAAAGTACCCAGTAAAAACCAGGATGACCCATTGCCAGGACGAATCAAAGTTGACTTTGTGATTCCTAAAGAACTTCCCTTTGGAGACAAAGACACAAAATCCAAAGTGACCCTGC
AGCCCTTTCGACCAGCTAGCTTTTATCGAAGAGCTGTTTTCGCTGATGGTTGTCAATCGACTGACCGAAGAGCTCGGTTGTGATGAGATCATTGATCGAGAGTAAATGCTGACGAGAGAGGAGGAAACTACCTGAGAGGGAGAGATTCAACATTCTGCTATTTTGGGGTTCATTCCAAATAGTTCTGTGCAAAAAATAAAAACAGT
ATGATATAATTCAGCTGCTAGTTCGTCCAGACTCCAGTCTTCCTAGCACATCTAAGCAGAATGATGCTCAGGTTAAACCCTCTTCTCATAATCCGCCTAAAGTAAAGAAAACAGCAAGAGGGGGATCTTCCAGTCAGCCATCTACATCAGCTCGCACTTGTCTTATTGACCCTGGCTTTGGACTATATAAGGTAAATGAATTGGTG
TGTGAAGCCTAGTTGTGAAGGGAAGATGCTGATGGACAGTTGATGGTGAAGCGGGGCCGGGGGAGCTTTGTGCATGGGCTGGGAGGATCACACTTAGAAGAGTAAACATCAGAGTGGTAGGAGACGGGAGGCACTTAACAGTACAGCAGACACACAGGGATTAACATTGGTCAGAGGCAAGGGGCCTTCCATATGCTTTACAGTGT
TGGAACCCACAGGTTCCATAAATTGTCCTCTAGTTACCATATTTAAGATACAGCTTGCAGACTCACACAGATGCAAAATAAATAAATGTAAAAAAATTAAAGTAAAATAAAACCAACACAAATCAAACTTTGGCCATTCATGCAAAACTCCTAGGCAATATAGAACAGGGTCTCTCACACATATGGAGTTCTTCCTTCTGCAAAAA
GCAGCAGGTCTCATCCCTGGCGTCACATGAGAACACGGCACGTGATCTGAGTGTCACTAACAAGGGTAAGAAGCATTTGGAAGAACAAGAAACCAACAGTAGTAAAGACAGCAGTTTTCTTTCCAGCAGAGAAATTCAGGATCTGGAAGATACAGAGAGGGCTCATTCTTCTCTTGATGAGGACCTGGAAAGATTCCTGCAGTCAC
TAACACCATTGAAGAACTTGGTGAAGAACAAGATAGAAACTCATCTTTTTGCCTTTGAGATCTACTTTAGGAAAGGAAAGTTTCTTTTGATGCTACAATCAGTAAAGCGGGCATTTGCTATTGATTCTAGTCATCCCTGGCTTCATGAGTGCATGATTCGACTCTTTCATTCTGGGTGTGAAAGTAAAGACTTACCCGAAACAGTT
GGTTAGTTAAGACAAAGCCCTCATTAACATTTGCTGCAGGACTTAAAAATTTTTTACCTCCCAACTAACAAACATAGCCTCACTTTCAATTGAATGGGTCAGTAAAGCCCTATTAAAAGGGGACTTTTGGACAACTCGGACTGATTTGAGGAACAGTTTAAGTACATACTGCCATTTTTGAGATTCTTTTGTCCTTAGTCAGTCTA
GCCACAGGCACTACTGCGTAACTATTCCTGAAATCCTACCCAAATTGCTTCTGTCTGTCAAGTGGAATTCCAGAGACGAAGTGGCCCAGGTGTACTGCTTAGTAAAAGATTGGCCTCCAATCAAACCAGAGCAAGCCATGGAACTCCTGGACTGTAACTATCCAGATCCTATGGTTCGGAGTTTTGCTGTTCGGTGCTTAGAAAAA
ATTATTTTCTTAATAATTATGTATCCTTAAAACATGTTACATTATTTTATACTCTAGGTATGAACCTGCTCATTTCAATAATGTACTTTGTGATACCAGTAGTAAAGGCAAATGTATCAAAAGACCAAAGCCTTATCTGAAACAGTACAAATGAAGAATGCTTAACTCTCAGTTAAGATGGAGAATGGGTTCTAGACTCAAGTTGC
GAACTATATCTCAGCAGTGCTGGCAGACTGGGCTGACAATGTTGTCTTTCTGCAGCTGCAACAGGCAGCACTGGAGGTCTTTGCAGAGAATAACGTCCTCAGTAAACTGCAGCTGGGACAGCTGGCCTCCATGGAGAGCTCGGTCTTCGATGACATGATCAACCTCTTAGAGCGTTTGAAGCTTGATATGTTGACCCGCCAAGTAG
AACATGAGGGAAGTGTTAATAAAAGTGCTGAAGGATGAAGTTGACTGTAGATATGAAATAGGAAACCATAGATGGGAAGCATGTAGTGTGTGCTGAGAGAAGTAAAAGAACACAAGGCCACTAAGGGGAGACTCCAAATGTAACTGAAACACGAAGCTCCAGTTGAATGTAGCAAGTGCTGGTCGTGCAGGAGGGGGAGATGATGC
TTGTACATATGTATTATATAAACTTAATCTTTTAATACTGTTTACTTTTAGCCCACTGTTTAAAAAATAAAATTGAAAAAAAATTAACTAACTGCTTAAAAGTAAAGTTTTGCCATTGCTTGTAGAAACTTCTTTTTCCTTCTCTGTGCTGCCAGCTGTAATACTTCTTCAGGGTTGCTTGCATTCAATTCTGTTTGGCCAATGGC
AACTGGCACTCTTCTCGGATGACCGTTCACGGACAGTACAATACCACATATATAGTGTACACACACATACAAATGTGTCGATGCCCATTCACAAACAGTAAGTAAAATATAACTGACTTCAGATCTTATAATTTGCACTTAGGAAATGGTGGTGAAGTGTAAAAGGATGTGGGAGGTTGACATCCAAACACCGTCTAAGTAACATT
CAGCAGCTGTACCTCTGGTGCTGAGCAAACCGATGGTCACAGTATTAGAAAGAAGCGAAGAGCCACCGGGACAAGATGAACCTCCCAGTAACAGCCAAGAAGTAAACTCAGATGACAGGCAGCCCCAGTGGAGACGAGAAGACCGAATCCCTTACCAAGACAGAGAGAGCTATAGTCAGCCACCAAGACACCATCGTGGACCCCCA
CACCTGTCTCTGCCTCCTGAGTCCAGACTTTTTTTTTTAATTGATAGTTCTCCAAATATTGGAGACAAATATTATTCATCTAAGGTTGTTAAATATAATTAGTAAATAGACATATATACACACATATATAAATACATATGCACCACGCATGATAGTATGTACCTTTAATCCCAGCACTCAGGAGGCAGAGGCAGGTGGATTTCTGA
AATAAACATTGTCTTACAGTGATGCTCATTATTATAGCTCAAAGAATTCACTTCAGGGTAGCACCACTGTTGCCTTTCTCCCCAGTGGTCTGCACAGCATAGTAAAAACGAGGCAGCACGGAGGGAGCGTCCACATCAGTACCAGCCTGATGTCTCACTGTGACCAAAGTGTGCCAGCAGTCTTTGGCAGTAGGGTTTCCAGATAT
TGGGAGCCTACGTCTGACTTCTCTCCCAGCTCCGCCACTCAGAAGAAAGTGCCTGTCTGTCACGGATGCCCCTCGTGCAGCGCAGTGCCAAAATTGAAAAAGTAAAAAGAAAAAGAAATTACAAAGTAAAAATAAAAAAAAAAAAACATATCGCCCCCGCATGGAAAATCGCTTGTTTAGTGACCATGGCTCTGCTCACATTTGGG
AAGTCGTGGTCACAGTATCACGTAATTGTATATAAATACAGTTCCCACCAGGTTAACTTTTGTTTTCAGAGCAGCTTGTGAGTATTCTTTTGTATCCCTTAGTAAATGGCAGTTATTTAACTAGCATTTCTTGTTCATTTCTTGTTAATTCACCTCGTCAGCTGCACTCATTCATTCCCCCCAAGTCCCAACGCACAGTTGCAATT
CATGTTGTTGCTTCATCTGCAACACAGTCCTGAGGAACAACTTTTCTCTTTGTGGAAAAGGCAAGCCTTCTCCTGTAGCCCTAAGCAATTATGGTGATTAAGTAAAGAGTGCCTAACACTGCCTTGAAGGAGGAGCTTCAAGCACAAAGATTACATCAAGTGAGTACACTTTAAATATTTGGAAGGAAGATTTGTTTCTTCCACTC
GCTATGTTGGCTGTTTAGCTTGATTTCACATAGGAATGCTTTCTAAACTCTACAAGTGTCATGAACTCTACCACAGTGTAAAGATGAATGAATGCTGTGCAGTAAATGTCTATGTATAGGTAGAAATTCCCTTTATCTCAGGAAGAGAACTAACTAGCCTTTGGCCCTGGAGGCACAGCATAGGTGCTCTCCGGTACACATCTCAT
CTGTAGACCAGGAGAGGCTAAAACCTGGAGATACGCCTGCCTCCGCCTCCCAAGCACCGGAATCAAAGATGTGCGCTGGGGCTCGAGGGATGACTCAGTCAGTAAAGTACTTACCACAGAATTGTGTGCACCTGAGGTTGAATCCCACATAAAAGAACCAGGCTCAGTGGTACACGCCATTAGTCCAAGTGCTGGGGAGGTAGAGA
GATTTTTTTAAATGCCGTGTGGCCACCAATGATACATTTGACTGATGTACACCCAGTGTTCTTAGTCAGGCACGAAAGTACGGCTCGTGAATCCAGTTGCAGTAAACCGGGGCAGGAGACTGAGGCAGAGACCTTAGAGGGGCTCTGCTCACTGGCTTGCTCAAGAGCTAAGCCCAGAACCACTGGCCCTCGGGCGATTCCTCTCA
GATCAGCAATGGAGCCTACGGGTGAGTGTTCCAAGCACATCTCTAGCATCTTGTGACACAGTGGAGTGCGACATTTGGCTTTCTGTTTTACCTTTTGATAAGTAAATGCCGCACAGGGACTGGCATTTTAGAAGGCCGCTTCTTCCCATGCCAGGGGTAACATGCAGCCAGAATCACCACTCTGCACGCCCGACAGAAAACGCTGT
TGACAGGGATCCCAACTGGTGGAAAGGTGAAACCCATCAAGGCGTGGGGCTTTTTCCTTCTAATTTTGTAACTGCAGATCTTACTGCTGAACCAGAAATGAGTAAAACAGAGAAGAAGACGGTACAGTTCAATGATGATGTTCAGATAGAGACAATAGAACCAGAACCAGAACCAGCCTTTATTGATGAGGATAAAATGGACCAGT
TTGCCTTTGTATCTTCGTATGAAATAAAAGGTCATTTGTTCCTGTGATTTAAAAATGTTATCTTCGAAATTGGTCCAACAGAAGAAGTTGGAGACTTTGAAGTAAAAGCCAAGTTCATGGGAGTTCAGATGGAGACTTTCATGTTGCATTATCAGGGTCTCCAAAAAGCCTAGGGAAATGAAAGGCAAGAAAAGCAAAAAGATTTC
TTCAGACACTCACGCTTGGTCAAGTCGCAGCAGGTGGAGCCTTGACTTCAACTCCAGTCAGTCTAAGCACTGGTCAGTTGCCAAATCTACAGACAGTTACAGTAAATTCTATAGATTCTACTGGCATACAGCTACATCCAGGAGAGAATGCCGACAGTCCTGCAGGACACTCAGCCGTCACCGCTCGCTCTGCTGGCCGCTACCTG
CATGAGACAGCTGCTATGAGGATCAGCCCATGGGGCAGCAGAAGGACCTGTGGGCTGAGTGGGACAGGTATCATGAGATCAGAAGGGATCTGTCTATCTTAGTAAACAGCAACATGCTAGGTCAGGGGTTCCTGAGATGGATAGACTCTGCCAACTATCTGATACCTGTAAAGGCCTTGGGGGCTACACTGACCCCGCTGACTTTG
ATTCCAGGAAGATGGTTCTTGGTGTCCCATGAGACCTAAAAAAGAAGCTATGAAAGTAACCAGCCAGCCCTGTACAAAAGTAGAAAGTTCAAGTGTCTTTAGTAAACCTTGTTCAGTGACTGTAGCCAGTGATGCAAGCAAGAAGAAGATAGATGTTATTGATCTAACAATAGAGAGCTCTTCTGATGAAGAGGAAGACCCTCCCG
TGTGGGTGGGTCCTAACAGGGATTCAAATAGGCACAAATGTTAATGTGCTAAAACCCAATAAAGTAGTTTAATTTCCTAGAATTTTGTCTGTTCTGTTGCAGTAAATATTACTTGGGGTTTGTATTGCACTTTCGATCATTTAACTCTCAAATAAAAGACACAAAACCTTGGCTGTCCGGGGTACACATGGATTGGAAGTCCCATT
AAACTATTTTTAAAACAAGTCTTATTCCAGTTAAGATTTTATTTGAGTAATATATTTCTATTTACCTTATATTAAAATTACATACTCTCTGTGATACCATAGTAAAATTGAGAATTAGGCTTTAATGTTGTTTAGTTTAGTTTAGTTTTGTTTGAGACAGAGTCTCACTAAGTAGCCTTAGCTGGCCTGTAACTACCTATGTAGAC
CTCCTATTATGGGCCTCTGAACTTGCTCACCTTCAATGTGGGCTATCATAACGAGCACCATGACTTCCCCAACGTTCCTGGGAAAAACCTGCCCATGGTAAGTAAAGGACTTGATGTTTTTGTTCCTGATGATGATGCCATCAGGTAGTCTTGGCTTGCTTATTGTAAAAGGAATCTAATACGGTTCATGAGATTTCCCAAAAAGG
TCCAGGGCCAGTTTATCTTGGAGGTGCTGAACCTGTTTCCCAAATAAGCTAAGCTCTGGTTCTGACACTACACAATTTTAGAAACCCCGGGGGGGAAACCAGTAAAGGCATTTTAGCATGTACTAATCCACATGAGCACAGAGTTAAGCCAACAGTTCTGTGTTGAGTAGATCCAAGAGCGGGAATGCTGACTTGGGCCCCTCTGA
TCCAAAAGGCTTCTTGGTTCTTGAGGCAGTCACGCTAGAAGTGGCAAGCATCCAGCAGTGAGGGGTACAGACCAGGGCATTAAGGATTACTGTGGACGTCAGTAAATTATGTACGCCGAGTGAACATGATTGAGGGTATGTCGGTCAGCATAGTTACATAAACCTCACCTTGATTTCTACGGTCTTAACTGATGATCCTTTGACAT
TCACCAGTAACCACACTACACAGACTCCTGAGTGGCCCAAGAATGTGTCCATCCATCCTGAACCATCCGAGCACTCCAGTCCTGTATCTGGTACTCCGCAAGTAAAAAGCACTGAGCACAGTCCAACTGATGCCCCTCTGCCAGTGGCCCCCTCCTACAGCTATGCCACCCCCACGCCCCAGGCCTCTTCTCAGAGCACCTCAGCA
TCAAAACGTACTTCAAAATGAATTACACTGGTCTGGCAGAGTATCCAGACTTCTTTGCCGTGTGCCTTGTATTACTCCTGGCAGGTCTTTTATCTTTTGGAGTAAAAGAGTCTGCTTGGGTGAATAAATTTTTTACAGCTATTAATATCCTGGTCCTTCTCTTTGTCATGGTGGCTGGGTTTGTGAAAGGAAATGTGGCTAACTGG
CACCTAATGCAGATCCCAATATGAAGTTATTTACAATTCGGGGCACTCCACAGCAAATAGACTATGCTCGACAACTCATAGAAGAGAAGATTGGGGGCCCAGTAAATCCTTTAGGGCCACCTGTACCCCATGGGCCCCATGGGGTTCCAGGTCCTCATGGGCCTCCTGGACCTCCAGGGCCGGGAACTCCAATGGGACCATACAAC
CAAGGCCCAGATTGTAAGAAGTAACCAGCCTAGCTCAGCAGTTCATTCAAGCACTGTAATCCCAACAGGAGCCTATGGCCAAGTAGCCCATTCAATGGCCAGTAAATACCAGTCTTCACAAGGAGACATGGGAGTAAGTCAGAGCCGATTGGTTTATCAGGGATCAATAGGGGGGATTGTAGGAGATGGGAGACCTGTACAGCATG
GACTAGCTGTTCTGTTGGGCGTTAACAGCACCCATCTCAGGTCAGAAGCCATCAGTTCTGGGTTGTGTGCATTTCATGTGTGTCTCTCAGGATGGGACAAAGTAAATCTACAGACAGAGAGTTACTTACAGATGTTATTAAGCATACTGTTAAAGAAAAAGGCATTGAAGTTAACACTAGCCAGCTGACTGACTTCAGTTTGTACA
CAGACTGTCATGAACTGTCCCTGTTGCCACTGGCACCCAAGTCCTCCACCCCTCTCAGTTCCCTCCGGGCGCCTGCCTGTGAGGGCACACGTTGCATCACAGTAAATTATTTGATGGTCTTGGGGAGCAGATCAAGCGGGTGAAAGATTCAGATGATGTGCCAATGGTGCTGGTGGGCAACAAGTGTGACCTGGCTGCTCGCACTG
AGCCTGAATTTTTGAGAACTGGTCCTCAAAAGACTGAAGATGCCTACACCATCAGCTCTGCAGGGAAACCTACACCAAGCACTCAAGGAAAGATAAAACTAGTAAAAGAAACCTCTGTGTCAAGACAATCAAAAGATAGCAATCCTTATGCCACTTTACCTCGTGCAAGCAGTGTGATCTCTACTGCTGAAGGAACAACTCGAAGG
TATGGCAAAGTATAATAATCATGAAATTCGTTCCGGGAAGCACATTGGTGTCTGCATCTCAGTTGCCAACAATAGGCTTTTTGTGGGCTCGATTCCTAAGAGTAAAACCAAGGAGCAGATTCTTGAGGAATTTAGCAAAGTGACAGATATTTGTGGGGAAGATCCCCAGAGATCTGTTTGAGGATGAGCTTGTTCCATTATTTGAG
GAGCTCAAAGGACATCTCTAAAGACAGCCTGAAGGAAATACACCACTCTCTGAAGGATGCCCACGTGAAATCTCGAACTGCTCCCCACTGCCTGGAGAGCAGTAAATCTAGCATGCCAGGGGTATCCCTCACGCCCCCCGTGTTTGTCTTCAATAAGTCCAGAGAGTTTGCCAACTTGATCCGGAATAAGTTTGGCAGTGCAGATA
AATGACATCTGTGTTGCTAAGAGACATGCTGGCCAACACATTGTCTGCTCACAGGCTTCCTTAATGTCCCACGCGTGTTTTAGAACCAGTGAGATCATGGAGTAAAAGAACTCCCCTGGGAAACTCCTTGGAAGCCCTTCCTTGATAACAGGGTGACATCTCTGAGCCCCATTTCCCTCATAGGACCCCACATTATTGCTTAACAG
CACCTTGATGACAGTGAGTGTTCAGTGGTGAAGCATCCTCTATTGAATCACCCTCAAAAAATTTTTTTGCCAAGTCCTAAGTTGATAGCTTAAAGTCAAAAGTAAAATTATAGTTTAAGTAGGACTTGGTGTAAAGAAACACCCTCCCCCTTCCCCAAAGGGATACTGCAGTTCTATCACACACCCAGTAGTAATTTAAAATTTGT
AGGACCCGGACTGTGCTGATGCCTCTGATGAGGCCAACTGTGACACACATGTCTGCCTGGCAGGTCAGTTCAAGTGTACCAAGAACAAGAAATGTATCCCAGTAAACCTCAGATGTAATGGACAAGATGATTGTGGCGATGAGGAAGATGAGAAGGACTGTGCTGAATTTAAGTGTCAGCCAGGCCGATTTCAGTGTGGAACAGGG
TCATATTTGCTTGGGATAGAGCTTATGTAATTTACCAATCGTATTGATTGTATGTGATTGTGCCCTGCAGAGGTATACTTAACATGAGTAATCTTAAGTTAGTAAAGGAGCTATGAGATTTGAGTCAGAATAGAGATGGCTTTATGGGGAGTGTGAAGTCCCTTCTCAGAATCAGTGCTACGGAAGACCCCCTTTGAAAGGTTTTC
ACTGGTAAATAGAGACAGATCCCAGTCTTGGATACTTTCTGTAAATCCTAATCGGAGAGTCACTTCTCAGCAATGGAGGCTGAAAGTCTTAGCAAGACTCAGTAAATTCCTTCAGGCCTTGGCAGATGGATCCAGTAGGTTGAGAGAAAGTGAAGGACTTCAGGAACAAAAAGAAACTCCCCATGCCACTAGCAACTCCATTTTTA
ACCTTTTGAAACTGAGAGCTTTGAGGACACTAGCCTGGATGCAGAGCTTCAAAAACCTGATCTCAATAATCAGCCCCCAGGCACGCTTCTTCCCGAACTAAGTAAACTTGGTTTTCCCGCCTCGCTCCAGAGAGATCTAAGCCGACACATCAGTTTGAAGTCCAAAACAGGAACACATCTCCCAGAGCCAAACCTCAATAGCGCTC
TCCTTTCCTACCAGCTGAGTAGCTTCTGCGGAAGAGAACAGCAGCAGAGCTGATTCTGCAGTACACTTTGGGAACAAATTAACTTTAAAAAAAAAACTTAAGTAAAATCTTGGGATTTTTGGTTCCAAATTATTTTATAGTCTTTCTGAAGGAAATGATTGTGGACATGTTAAGACAGTTTCCCCTTTCTAAAAGTATTAATGAAT
AAAAAAGGTTGAAGGTGGTTTGTTCCAAAGGAGTGACTTGACTTTAATATTTTTAACAACAACAAAAAAGCTTTGTGTATATTAAAATTGACATTGCTAGAGTAAATACAGTTCCAAGGAGACTGTTAGAGAATTTGTTCTGATTTTAAACATGGCTACCTAACAGAACTTTACCTGTGTAGAAAATCTGTGTAGGAGTCAACAAT
CCAGAAGATCTGATGCCCTCCCTCGCTCCCACAGGCACCAGGCACACGCACAAAGCACAGAGATTCATGCAGCCAAACACCTGTGCACATAAAATAATAAAGTAAAAATTTAAAAATGCGCAGACCCAGGGAGAGTAGCTAGGCCCTGTGCCTATCCCTAGGACAGGCCTAGTTGCACACATGGAAGATCTGGGCAGGGACCTTGC
CAGGAAATGGGACTAACCTGGATGAGTATGTGGCTTTAGTGGATGGGGTATTCTTGAACCAGGTCATGCTCCAAATGAATCCTAAGTCGGAGAGTCAACGAGTAAATAAAAAAGTCAACAATGATGCTTCCCTTAGAATTCACAATCTGTCCATTTTGGTGAAACAGATAAAATTTTATTATCAGGAGACTTTGCAGCAGTTGATT
ACTTCATCCAGGTCCACCAGGTGAGAAGAGTGATGACCATCCTTTTCCTTACTATGGTTATTTCATACTTCGGTTGCATGAAGGCGGCGCCCATGAAAGAAGTAAACGTCCACGGACAAGGCAACTTGGCCTACCCAGGTGTGCGGACCCATGGGACTCTGGAGAGCGTGAATGGGCCCAGGGCAGGTTCGAGAGGTCTGACGACG
CCATTCTCCGCCCTAGAGTAGCCAGCTTTTCTACAGAAGTCCTTTCTATGCTGGACACATCGGTGCACTTTTGGTGCATATTTTTTAGTGATAGCTATAAAGTAAAAGCAGGGGGTGGGGTGGTCGTGTTTGCAGGAGGGGCCTCTGCACTAAGCGTAGGGTTTGCTGGTTGGTTCACTGGCGCAGTACTGATCCACAGGCAGTTG
ACTTAAGGACCTTTACTGCCACAAATCAGATTAATTTGGGATTTAAGTTCTCTCCTGTTACGGTGGAGAATGGACTGGCTTGGCCACAACCAGAAAGACAAGTAAACATTTATTTTCTAAACATTTCTTTTTTTCTATGAGGATATTAGTGTGGTGTTGGGAGTAAACTTTATATGTATGTTCCTTTCTTCAGCACTGACAAGTTG
TCCGGTCACGTGGGTTAGGTCACTGCAGAAGCACAAGCCATACCCTGTGAGCGGGAAGTGACAGAGTCGTCTAAGGGACAGTAGCTGTCCCTGTCCACTCAGTAAATGTATCCGTATTTTAAGGCTAAGGACACAGAGCCCAGCGACTGTCCTCACGCATACGGAGGTGTGTTGTCTCAGGAGACTCTTAGTGTCATCAGGCAGTG
GTATTTATAATAAAAGGTGTTGGGGTTTTGAATTTCTGTTAAAAGCTGTTCCCGTTTGTTACATGTAACAGACATAATAATTTGTTTACAGTCTTTGTTTAGTAAAACATGCTTAGATGTTTTAAGTGAAGTCAACAAAAAGGAAATAGGTGTATGGATATGTGATTTTGAGATGAAAGTTAGTCTTAAAATGTAAATAAAATATG
GCATGTCTTCAGGAGTTAGTCCTGTTAGTGTTAAATAGCAAGAAGTAGAATAATATCGTTTTTATTACTAACATTAAATGCTGTAAGTGCTCAAAAATTCAGTAAAAGTTTTTTTTTAAATTGAACATGCTTAATTATAGAAAGCATAGAAAATCTTGAAGCATATCTAATAGATGAAGTGATTTTTTTTCCCTATATGAGTATAA
CTCCATGTCTGTGTATCTTGTACGACAGCTTACATCAGCCATGTTATTACAGAGATTAAAAATGAAAGGTATTAGAAATCCTGATCATTCCAGAGCACTAAGTAAAGAAAAACTTACTGCAGACCCTGATAGTGAAATTGCTACAACTAGTCTTCGAGTGTCCTTGATGTGCCCTGTAGGAAAAATGAGGCTGACAATCCCGTGCC
ACTGCTTCTCAGGAGTTGCAAAGTGTACAGAAACTCTATCAGGAGCATATGACTGAAGCCCAGATTCATGAATTTGAAAACCGAAAGCAAAAGGTTGCACAGTAAATTAAAAGATGCTGTTGAAAAGCAATTGGAAGCCCTTCCCTTTGGCACAGGGATAGGAAATGACATCTGTGCAGATGATGAGACCGTGAGGATCCTTCAAG
ACTGCTTCTCAGGAGTTGCAAAGTGTACAGAAACTCTATCAGGAGCATATGACTGAAGCCCAGATTCATGAATTTGAAAACCGAAAGCAAAAGGTTGCACAGTAAATTAAAAGATGCTGTTGAAAAGCAATTGGAAGCCCTTCCCTTTGGCACAGGGATAGGAAATGACATCTGTGCAGATGATGAGACCGTGAGGATCCTTCAAG
CCACAGACACCAAAAATGTGCAGTTTGTTTTTGATGCTGTTACGGATGTCATCATTAAAAACAACTTAAAGGAATGTGGGCTTTATTGAGAGGATGGCATAGTAAAAGAACCGAATGCATGAAAGCATGAAATTGTTTGACAGCATTTGTAACAACAAATGGTTTACAGACACTTCAATCATTCTCTTTCTTAATAAGAAAGACCT
AGGACCCACTGAGTCCCAGCCTCAGCAGGCTGCTTGTCTTCAGTTGATGGTGGATTAATGACAGAAGGAAGCCCCGCCCCTCACTGCTGTCAAAGCCTTCAGTAAACATGTGAATCCTGAAACCCTAGTCCTCCCACGAGTTGGACGATAGCAGCAGTGAGTCCAGCAGCCTGCAGCTGGAGGGCCCCAATTCCCTCAAGGCCTTG
ACTCAGAAATCCGCCTGCCTCTGCCTCCCAAGTGCTGGGATTAAAGGCATGCGCTACCACCACCTGGCACCCCTAAAAATCTTAACAAATACAGTACAGAAGTAAAAACACTGCTTTTACATAAGAACATAAATGCAAAGGTCTGAAATCAAAGATCAGCAAATCAAAGACTACTGATTCTTCACCAAGAAGGTTTTATCTCAGGA
ACAACCGGAGCACCTGCTCTGTCACCGATGTCTACCTGCTGAACCTGGCCATTGCTGACCTGTTCTTTGCCCTGACCTTGCCTGTCTGGGCTGCATCTAAAGTAAATGGATGGACTTTTGGCTCAACCCTGTGCAAGATATTCTCATACGTGAAGGAGGTTACCTTCTACAGCAGTGTTCTGCTACTAGCCTGCATCAGCATGGAC
AGCAATTCAGTCAATGTAAAGCCACTGCCAGGAACCTAAAACTTAAGTATCTTATAAACCTGGAAACCCTGCAGTCTGCCTTCTACACAGAACAGTTTGAAGTAAAAGAATCTGCAAGAGGTCCTTCAGGTGAGGAGATTTTTGCAACCATTATAATAACTGGAAACGGTGGAATTCAGTGGTCAAGAGGGAAACATAAGGAAAGT
AGCTAGTCCAGGGGTAGCCGGTCCCCTCATGCATCTGCTGCCTTAGCTTCTAGAACGGAGCAAGCTTTTACGTACCTAGGTGACATGTAGAAAAATTTACAGTAAACTGAAATGACCATTTGTCAATGCATTGGTGCATAGGAGTTACTAGGGCTACTTCTGGAAGCCAAAATAGAATAGCATCTCCATGTGCATTAAAAACTTCG
ACATCTATGCATATGGTGATCTAAATGCACAAAATGTAAAATGTACTTAAGACATCTCACCTTTTGTTAAGACATTAAACCATCTTAAATTGGAGCGTGGAGTAAATTATGGTCCATTTTATGTAGCATTTTAATGTTTATGCTCAAAACCTAGTGAACACACTGTGGTATGCCAGCTCAGAACTGCAGTAGTCACTCAAATTATG
TGCAGCTGAGGATAATCTTAATCTTACGATTCTCTGTCAATCACCTCCTGTATTAGTCAGGGTTCTCTGGAGTCACAGAATTTATGGATAGTCTCTATATAGTAAAGGAATTTATTGATGACTTACAGTCTGCAGCTCAACTCCCAACAATGGTTCAGTCGCAGCTGTGAATGGAAGTCTAAGGATCTAGCAGTTACTCAGTCTCA
ATAGAATATGACAAACTTATTCTAAAAGTATGGAAATACAAAGGATATGTCCAGTGTTGAATATTTACTATTGAATATTCAATTTGATTTTGAATATATAAGTAAAAGAGTAAAGTTGAAGATCATTTTGAAAAAATTGATCTGCAACCAGGCTTTGCAGATGCATGGGGGCTACGGCTATCTGAAGGACTATGCTGTTCAACAGT
TAGGTCATATCAGGCTGTCTTCACACTGCTCTTTTCATTGGGATTCTTTAGACAAGGAATTAGACACTATTGACTTTCTCTAAATGTGACCCTTCATAATAGTAAAATGACAGTTTTCATGTCATCATAGTTTATATATACCTATTAAATTATAAGCATGTCAGTGAGTCCATCTTGATGGGAGATCCAGCTCCCATTGCAGATGT
CCTATTCCTGGAGGGAAGCTCCCGGGGAAGCCCCCCGCTTCTGGATGCCCCTGCCTCGCCCCCTCAGGCCCCAAGATTCCAGCGCACAGAACGGAGGCTAAGTAAAGGCAGCTCCCATAGCGACAGTTCAGAGTCCTCGGACAGCCTGGCGCCTATGGGTGCCTCCCGCGGTTTCCAGATGCGTCCTGCCTGTAGCCAGGTCTACA
TGCTGAGATTGGAGGTGGGGGCCGGCCCACAGGGCCATTGCTCCCCTCCACCTCTTAAATGACCTTACAGTATTTCATGTAGCTCCACCTGCATGTGGGTAGTAAAGTATCTAGCTGGAATCCCCCCCCCCCCGCGCGCGCGCGCCCGTAAAACCCTCAGGCTCCATGAGGAGGGGAAGGAATAGGGGTGAAGCAATGTCCAGGAT
ACTTACAGCAAGTGCTGGGGATCTGGACACTCTGGCCTCACCGAGCACACATGTAGTTCACAGGCATAATTCAGGCAAAACACTAACAATAAAGTCTTCAAGTAAAATTTTGGTGAGAACTTTGAAAACCTGGGGCTATGCATAGCAGTTGAGCACTCATGTACATCTAGCCACAAGAAAACAAACAACACAAGCAGTTTCCTGTC
AGGCAATGAGCCAGACCTCGAAGATGAACAGGTTTGCTGTGAAGCATTGGAGGTGATGACACTGTGTTTCGCCTTGATTCCAACAGCCTTAGATGCTCTAAGTAAAGAAAAAGCTTGGCAGACATTTATTATTGACTTACTGTTGCACTGTCACAGCAAGACTGTTCGTCAAGTGGCACAGGAACAATTCTTCTTAATGTGCACCA
ACAGCTGGGCAGACTGTTTTGGTTGTGTTATGTCTCAGTTGGCTTCAGCCACTGTCAGAGGGTTCCTGGCATAGTGAGTACTTGACTTTCATACTCAGCTAGTAAACACACAGAGGTGTGATCATGGAGGAAGGAAGGAACTGTCTGGGAGACCAGGGAGCACAGGGCTGTGCTTATACCCTATATTTATATGTCAGCTGCAAATG
TTGGATTTCTTTGCCTTTATTTATGCGCTCGACACTCTCAGTGATATCCAGATGTATTCTTTTTATTAATAGTTACAGGTTTGTGGGTTAGTGGGATTTCAGTAAAGGGACAAAAAAAAAAATCCCTTCTAAGATGGATCGATAGAACCAAGATAATACTGCATGTACTACAGTCAAGGACACCAAGTGATCCTATGGTGATTCCA
TGCACACGGCCTTATGCAATCCTTTCATCTGAATGAAGTCCCAGTACCTAGAAGGTGCCTGACCTGACAGAGGCAAGCATCATTTATTGAACTGTTTGGAAGTAAATTTCAGAATGAAAGAAAAACAAAAAAGCAAATAACCAAGTATGGCTTAATGTTGCAGTTCTGTGTAATGGGCTATATAAAGTCTTAGGGGAATTTGTCAG
TAAAGCTTGTGCTTTGTGTCACTTAGGTAAGGACAGGTAGTGCATTTACATGGCCTGCTTTGGGGGCTAAGACTAATAGAGGAAAAGCCTGAAAGAAATGAGTAAATACGGGTTGTTTCCTTTTAGGTCTGTATTGGTAAAAGTAATCCACATTGATTAATTCGTGCCACAGATGTCCAACTTAGTCAAAGCCACAGTAAATGACA
TATTTTTCACTGTAGCTAGTCTTTTATACAATAATCTTGTAAGAAAATTTCTTGAATTCTAAATATTACTCTTTCTAGATTTTTGAAATCAAAAGTTTTCAGTAAAAAGTTTCTTACTTTATTTTATTATATTAGGTAGTTAAAGAAAATGTAGGGTTATTTACCATAACCTGTTCATTAATATCAGAAATTTACAATAGCATTTT
TTTAGGGTCAAAGTTCTGCCTGTGGTCCCCAAGTATCTAGATAAGGACTCCACAGGTATCACTCTAGAGTCTGTCACAGCCACACTCACTCAACTATACCAGTAAAGCTGGCAGTTTGTAAGTAGACTTCATTTCAGTAAAACTATCATGAACACTGAGACTTGGCTTTCATTTATAATAGCATAATCTTCCTTTGATCTTTTCCT
GCAGCACTGACACTCACATTCACTGGGGGAGGGAGCACTCTTCCCTCTGGCACAGTGTTTCTCATATCTTGAAATGTATATTTTTGTACTGAATAGCAGAAGTAAATGAGATTTAGGCAACATTTTTATTTCTCTTTAAGGTATTTTCTTCCTTTTGTTAATATTATACTAGGTTTCAAAACAAAAACTTACAAAATGTGCCAGTC
CTCTTTAAAATTTTCCATAAGGTGGCCATGTCCTTTCTCCTCCTGAGAAGCCAATCATAATCAATTTTTGTAGGAATTCAGTACATTCATGACTTTTAACAGTAAATACCAACAAGCTGGGTGTGGTGGCTCATGCCTTTAGTCTCAGCACTCAGGAGGCAGAGGTTCATGCCAATATTGAGAACGCGTGGAACGAGGAGGAGGTC
TAACTCTATATGGGAACACTCTCTGCTGGACCCTGCCTCTATCATGAGTGGGAGGCGGAAAGCTAACCCACAGGACAAAGTTCGATCCTTCCTGGGCGTCAGTAAATAGGGGAACTTTCATATGTGACGAATGTTGCAGTGTCCATCGGAGCCTGGGGCGCCATATCTCCCAAGTGAGGCATCTTAAACACACAGCATGGCCTCCA
TATTAAATATTTACCTAAGACTATAATCTCAAGTATAATGATTGTGTAACATATACCTCTCAAAACTTATCACCACTAAGAATACTCCATCAAAATTGACAGTAAAACCCATCCAAGAAATGCTTATATATTTTTAGTATACTAAAATCATCCATCCTGATGGAGTATCTTCTATCTTCTTGTTTTAGTTATTTAATGTTGGTATT
TCTGGCTTTCATAACACTGTGAAATTTGATGACAGTTTTAATGACAGAAAGCTAGCTTTTGTGTCTGAATGATATAAATATGTAACAGTAATTACCCATAAGTAAACTTTTCTTTAAAATTTCATTTGTAAACGGTAAAATATGAAGTTACAGAGGATGTATATACTTCCAGGAAAAAACAACACCAGACCATGATGCATTATTTT
AGTCTTTATCCCTGGACTTCCGGCTCCTTCCCTGACAATGTCCAACATGATGCCTCGGCCCAGTACCCCGCTCGACGGTGTTGGTACTCCAAAGCCTCTGAGTAAATTGCTTGGATCGATGGATGAGAAGATACACACCATGCTGGTCCTAGAAGGCAACGGGAACCTGGTGCTGTACACAGGAGTGGTGCGGCTGTGTAAAGTTT
AAGTAGAATTTGGAGGACCTGCCCCCAGGGTTTTAAGTCTAGATGATTATTTCATCGCTGAAGTAGAAAAAGAAGAAAAAGATCCAGATTCTGGAAAGAAAGTAAAAAAGAAGGTAATGGAATATGAATATGAAGCTGACATGGAAGAGACTTATCGCACCAGCATGTTCAAAACTTTCAAAAAGACTCTAGATGACGGCTTTTTC
TCAAGCTAACCCAAAAGTAGAGAAAATAGATAAAGTGGAGGTGACTGAAGGTGACGCCAAGGAGATAAAAGTTAAAGCAGAAAATATTTCAGTGTCTACAAGTAAAAACTCAGGAGAAGAGACTTCATCGGTAGGTTCATCTTCCATTTCTCCAGGGCCTTTGGCAAGTCTCAGTCTGAGAGGGAAACCACCAGATGTTTCTACAG
TGCCTCCACGGTGGTCGGAGGGGATGTGGAGTTTGTCTGCAAGGTTTACAGCGATGCCCAGCCCCACATCCAGTGGATCAAGCACGTGGAAAAGAACGGCAGTAAATACGGGCCTGATGGGCTGCCCTACCTCAAGGTCCTGAAGGTACGAAACCAGCACTGGAGCCTTATTATGGAAAGTGTGGTCCCGTCAGACAAAGGCAACT
ACCGCCTTAAGTTACTTGAAATCTATGTGTTTGTAACCCTTTGTCTCTGGAATTACATTACAAAAAAAACTGGAATCTCAGGCTGAGAATAACGAGGCTGAGTAAAAGCGAAGAGAACTGCCTCTTCATCATCACTTACTAACAGCTCTTTCTCCAAAGGATTGGTGTGGTTTCCCGCTAAGAACTTGAAAATGAGAACGGACCCT
AAAAACATTAGGTTACTATTTTATTAAAATGCAGATATCTTTCTGTTTTTAATATGCTAAATTATTTCTGCTCATGCTTGTTAATTTAACTTAAAGAGAGAGTAAAATGCACAGTTAAACCTCAAAATAGTACATCTTAATTTTATAATTTTATGGCCTTATATACATTTTAAATCTTATTTTTAAATTTTGTTTGGTTCTACTTC
TCTGGTCTCTGTGGGCAGAAGCGAGTGGTTTGTCTTCAGGAGATACGCAGAGTTTGACAAACTTTACAATTCTGTAAGAGACTACATCGTTTCTGTCTAAAGTAAAACATTTGAGAAAACTCCCTGGGCTGAGAAATTGATGTGAATGAGTAAACACATGTTGAAGCAGAAAAGGGGTTGGCTCTTCAGAAGCATCTGAACTCAGT
TTAATAATCGTTTTTGGTTTTGGTTCATGAAGAATGCTTAGTTTGTTAACCTGTGATGTTGCCTAGAGCTGTATTTATCTGTTTTTATTTATACTAGTGTAGTAAAAGCTGCATATCATTACAGTAAAAATGATTACTGTGATGAGTTAAGATCTATTAAAATCTCTACTTAAAAGTGAAAGTGCCAGAAAAAAACAAGAAGGGAT
GGGAAGGAATAACTTTTTATTTAAAGTTAATTTCTGCACTATCTTTTTTTTCTCAATTATCTGCATGAATTATAATGAAAAATATTTTGTGACTTTAATCAGTAAACATGTTAACAAAACCAAGTACTTAATCTTTTACATCATGTCTTCAGCTATTTGTATTTTAACCAGCAATTTCAACGGTCTGAAACATGATTCTGAGCGTA
TTGGATGTTTTCCCTTTAATATGAATAGTGTAATAGTGACTGTTAATTGTATTTCTCTCTCTCTCTCTGGATGTATTTGTATAATTGTAAGAATTATGAAAGTAAATGTAATGGGTTAGGATTTGTATACATCAATGGCAGAGTCATCCAGTGATTCAGACCACGTCCGCTATCGTGACGGATTGAGTCGATGGGCAACCAGGTCA
CTCCTCCCTCCCTCCCTCTGGGTGTCAGGTGACAGATCCATCATCTGACAGCAACACATGGCTGCTGCATGTTGGAGAAGTGGGAAGGAAGCGGCAGGAAAGTAAACAGGGTAGAGCCTCCCATGACTTTTCAAACATGAGCAGAGAAGAGAGACGCCTTCGAGAGAATTAGGAAGTTTTAGGGAATAAAGACCTAACTATCTGAC
ATATCGGACAGAAAGATAATCATGGAAACACTCCTTTACATCTTGCTGTGATGTTAGGAAATAAAGGATGCGCACATTTACTGTTGGCTCATAATGCTCCAGTAAAGGTGAAAAATGCTCAGGGATGGAGCCCTCTTGCGGAAGCCATCAGCTATGGAGACAGACAGATGAGCACAGCTCTTCTAAGGAAACTCAAGCAGCAATCT
CTGTACCCTGTACCTGAACTGGGATAATGAAAACTGGGAAGCAAGGAGTCCATTTTTACTGGAAGAATTACAGCTGCCCTTCCAAGGTCAAAGGTGTGGTAGTAAAGTCTGATGAACCCATGGTACCTTGGGGCTGTGGTTTCTCAACCCAGGGTCTCACTAATCACTTGTAGCCTGCATGAGCCATTGATCCCCAGAGCCTGAGT
CTCTGGCATGCCGTCTAGAGTATGCTCCACATTTTGTGTTTTGAAACATCACTTGCTCGTGACACCTACAGTTGAGCCCCCAGACACAGTGATCCTTGAAAGTAAATAAGACTGTTCCGTTTTTTAAAGAGACAGCCAGCTGAAACTGCCTGAGCTTCACCCACAAGAAGAAATCCCAAGGTCTTGATGCTTTTAGAAGAAATATT
CCAGCATTACTTTTCCAGTCGGGGTATTGCTCTCGCTGTACAGTACTTCTGGGACCGTGGCCACCGTGACATAACCGTCTTTGTGCCTCAGTGGCGCTTCAGTAAAGATTCCAAGGTCAGAGGGAGTCACTTCCTGCAGAAGTTGTATTCCCTGAGTCTGCTTTCCCTGACACCCTCACGAGTCATGGATGGCAAGAGGATTTCTT
TTTCAAATTATTGCAAAGTTTTCATTCCAAATTCTAGAGTTTTGGATTGTTACTTTTGAGAAACTATTTCTCACACTAGTTCCCCTTATTGTTATAGCTTAGTAAATGCACCTACTTTGCTCTAGTCAACTTTATATAGTTAAAACAAAGCTATATACAAAGACTTTGGTATTTAATAGTTGGAGTCTGTTTTGCTAATTGTAGTG
CATCAGTATGATACTCAAACCTTTCTATAATTTGATTCTGTGGTCTGGCTTATTTTTTTTAGCATTAGCACTTACTAGTCCTTCATATAGTCTATTTTAAAGTAAAACAGGCTTTAGTTCATTGCCTACCAGATATCTTGCTAAGCAGTTAACTTTTCATTTACTTTAACCATGTGATGGAACCAAATAGCACAACACCTGTACAT
TTCCACCATCAGACATGCAGAAAGAATCACAGATTGATGTTCTTCACCAGGATGAGCTGGATTCTTACCCAGACAGTGTAAAAAAGGAAAACAAAAATCCAGTAAACAACCTGATCCGCAAAGACTACTTAGAGGAGCCTGAGAAAACTCAGTGGAATAATGTAGAGAACCTCACTAGGTTTGAAAGACCGATGGATTACTATGAA
AATTTTGCAATAGGATATTACTTAAAAGAAAAGAAGGTGATGCAATTTTTGAATAAGATGGCTGGTAATGAATATGTTGGATTCAGTAATGCAAGCAAGGAGTAAATAATGCTGAGAAGTTTGACTAGATAAACCACATAATCCTATGGTAAATGCTGGAGCAATTGTTGTGACTTCTCTAATAAAGGCATTCTATTGGAGATACC
AAACTAAGGTTCAAAATGCTGTTCATTGCACGGATCTGCCGGAGGATGGGCTCCTGGAGGTCCAGTATTTCTTCAAGATCTTGGATAATTAGCTCTCCAGAGTAAAGACGACACAGACTGAGACGCCCAGACAATCGAGTCACACACGTGAGGAATGTGTTCATTCTTTTATTGTCCGTTGTGTTAACCTGACTGACACAAGATCA
GGCAGAGGGAAGAGGAAGAAGAGAAAGAGCCTGAAGCCGAGCTGCCGGCGCCACCCCAGGTGTCAGTGGAGGTTGCCTTGCCCCCACCTGTGGAGCACGAAGTAAAGAAAGAGCCTCATCCCCGACATCAAACCCCTGGCGGGGCAGGAGGCTGTTGTGGATCTTCATGCCGATGACTCCCGAATCTCTGAGGATGAGACAGAGCG
CGGCCCACAACATGTCTTCACTCTGTTTTCAGTGTGCACACTGGGGATGAGTTGCTCAGCTATGAAGAATATGGCCATCTTCAGGTCTTATACTTTTTAAAGTAAATTTCACCACTTGCTTCAAAATAGTGTAAATGGACTCAGAAATGGAAAAGAAAGTTCATTAGTAACTGGTAAATGCAGTCTCACTCTTTCTCCTTTACCTG
GCTGCTACTTAGCCACAGGAAGCAAAGATCAGACCATTCGAATCTGGAGCTGTTCCCGCGGCCGGGCTACAAAGATGGCATAGTGGTTATCATTGACATCAGTAAAAAGGGAGAAGTTATTCACAGACTTCGAGGCCACGATGACGAGATCCACTCCATAGCCTGGTGTCCTCTGTCTGGTGAAGACTGCTTATCCATCAGCCAAG
CATGAAAATGGATACAACTTCAAGTCTGACATCTGGTCTCTTGGCTGTCTGCTATATGAGATATAAAACCAGCTAATGTGTTCATTACAGCCACTGGGGTAGTAAAACTCGGAGACCTTGGGCTTGGTCGGTTTTTCAGCTCCAAAACCACAGCTGCACATTCTTTAGCACTTTAAGAAACAAAAGAGGCTAATCCCTGAGAGAAC
TGACATCTCACCTTTAATGAATCCTCGTTAGAAGTATTTACAAATGGGACTTTTCTAAAACAAAGTCCTTATGGTTTTAAAAGAAATTAAATGACTGTCAAGTAAATTTGTTCTCAAGCTTAAGTGTAAAGATTATTATGCCAAATTACTTCTAAATGTAAATAGGGAAGTCATCTAATAATACCATAATTTTGTATGTTTTAACA
TACATTATTTGAATTTCATTCTTTGTGTCATCCATCTCACAGATTATTAGACTTTAATAAACAATGTAAAAAATTGTGCATTAAAATCATACAAATATTTAGTAAAATTAGAACTTTAATAAGAGTTTGAGTGTGGAGCAGGAGCCATACACCTGGAATGGTAACAAGGGAATGTGCTGTGTCACACCAAAGATGTGGTACTTGGA
ATTTCCTGGGGCTGAGATAGAGTTATTTAACCTCTTATCTCGAACATTAGATGGATGTTAGAATCTATGTCGTAAGGACACTGTGAGGATTTGTTTAAAGAGTAAAAGCCTAGAACAATGTTATAGTTTGTTGTTGAAGACTTAATAAAATGAGTATACTGTAGTTAATGAGGTGGGAAAGCTACTATCTCATATGGAATACCACA
TAATATTCGTGGCTATCCATAGAGAACATTACACCTCCTTGTGGGACCTGAGACATCTGCTTGTGGGCAAAATCCTCATTGATGTGAGCAACAACATGAGAGTAAACCAGTACCCAGAATCCAATGCAGAGTACCTGGCTTCATTATTCCCGGACTCCTTGATTGTCAAAGGATTTAATGTGATCTCAGCTTGGGCACTTCAGCTA
AAAAGTTATTGTTTTTGTTGTCTTTATGCTATAAATGTCTGTATTTCATTGTTGCTGGCATTTGTTGCCAACAACTTATTACACTTAATCATATAAAAGAAGTAAATATGTTTTCTAAGTTGTGTTTTAAATGTACTTTTGTTTTCATAACTTCGTTAATTTGTGCTGCAGTTTTTCTAAAAGAACAAAATCATTTAACTTTCAAA
TCATATATAAATATGAGAGTTTGGAATTTTTAAAAGAATGACTCCATTTTAGGCAGCCACTTTTGATGTTAAATACAGTGAGTTTGACATGTGCTCTAGAAGTAAAGACATTGACCGGTGCCGAGGCTCCAGCCCCGCCCCTCCGTACCCACAGGCTCGGGCCAGCGGGGCCGCGGGTCCCCGACAGGGGGCGGCCTCGCTCCGCG
TATGCAGGAATCTTTGGACAAAGTGAAAAACCTTTTTGATGAGACACAATATGTTAGGAAAACTGCCAGTTTTAGTCAAGGATCAAAACCCCTGAAGGACAGTAAAAAAGAACTTACATTAGCATATGAGAAAATTGAAGTAACTGCCTCAAAATGTGAAGAAATGCAGAACTTTGTCTCTAAGGAGACTGAAATGCTACCTCAGC
CACTTTTAAATCCAGATTATTAGATGTATTTTTTGCTTTAATTTATCATAAAATATCTTGAAGCCAGGTGTCATAGTGCGTGCCTATAATCTCAGAACTCAGTAAACAGGGAACAGAGGATCACTGCAGGTTGGGGGCCACTCTGACTACCATAGTAAGTTCTAGACTGCCCAAGGCGCAATAGAAAAACTGTCAATAAATACATA
TTGTTGAAAAATCAATCCATTCTTTACCACTTGTGTGGCTTGGTCCTTCCTCACCTTCCTTTGTGACCACCCCAAATGTCTCCAGGTATTGCAAGTGATAAGTAAATTTCTATTTTAAAAAGTTAATTTTCATTGACCTTTATTTTTTACATGCAAGATAAAACATATTTTTTTAAGATTTATTTTTATTATTTTTAAACCATGTG
TTTACCGAACATGGAGCATAAGAGACAGCATTTCCTAAAGGAAAATATAGGCAAAGAAGATAAGGACAACTCGAGTCTTAAAAGAAAATATATTACATGTAGTAAATCCTCAGAAAAAGCAAGTAAACACACAGCTCTGGAAAAAGATACTGATGGGACTGAATCCTGGCCAAACTCCAGGGACACAAGAGCTTTGGGGGAAAGGC
TGGAAGTACAGAACGGATTCTGTGAGCTGTCCTCTGACCTTCACATGAGTGTACACACACACACACACACACACCCCACAATCACACACCACAAACACAAAGTAAATAAAATGCAATGGAAAGGAAAATAGAGTAGCTTGTAAAGGGAAATGATTTTGTCCCAGGAACATAAGTAACCTTGGGAACAAGTAGTAATGGGTACGATT
CGGTATGGTCACCTCCCATCTACCTACCTCAATCTGACTGTACTCTTGGTTACATCATAGTCAGGGGACCCAGGGTTGTCCCTCTGACTGGATACAACCTAGTAAATGGTACCTTCCGCCCTTCACAAAGAAGGAGGTCATCGGCTTTGTCATCGGCTCCGCCTCCAGCTTGCTGTACCTGCTCTCGAGGCTGCCTCAGATTCGCA
TGTCTTTTCTGTTCCATTTGTCATGTATAAATTTCAGAGGTGATTAGTTTGTAGGCTGGCAACTCTAAGTCAATATGAAAAAGACTGTTTAAAGTGCATGAGTAAATTAAATTCCAGCACTCTTCTGCTAGAAATTTCCCCAAAAGCTAACCCACTATATTAATAATATTTAATATAATGCTATAAAAGTTCTCTAAACAAACTAC
TCATGTTTACGTTGGCAGCCTGAAGCACTTTAAGTTCTGTTTTTGTTTTCTGTTTTTGTCTGTTCCTGTAACTTATTCTCTGACTACATCTTCCAGCTGAAGTAAAACTATTAAAAGCTGTTTGGGAGGGAGCTGAGCCAGCACATGAAACTGAAGCTGCAGTTCACTGCCAGCGTGTCCCACCCTCCGCCTGAAGCCCGGCCCCT
CTTGAACAGCATTTAAGGGGGCAATTCCGACACCACCCTTTCCCTTATGGTAGACATGGTAGGCCCCCTTGCTGTATATTGATTGTACTGCTCCCGCTGAAGTAAAAAGACATATAACTTCCACAGGCCTGCTCCATCTGCATGAGTCTCTGTAAAGAAAGTTCTGGAGAGGCCATTTTCCTCTATCAATGGACAAAGGAATGCCT
CAAGTGTGATGAGTGTGGCAAGGCCTTCAGTCAGAGCTCAGATCTTATGATACATCAGAGAATCCACACAGGAGAAAAACCCTACCAATGTAGTCATTGTAGTAAAAGCTTTAGCCAGCACTCAGGCATGGTTAAACATCTGAGAATCCACACTGGAGAGAAGCCTTATATGTGTAACCATTGTTACAAACATTTCAGTCAGAGCT
GCGAACATCTGATCCCAGGTTGAAAGAGTGTATGGATATGTTAAGATTAACTCTTCAGACAACGTCAGATGGTGTCATGCTAGACAAAGATCTTTTTAAAAGTAAAATAAAACAGGGTCTGTTACCTAGCTTGGAAGATTTGCTGTTCTATACAATTGCAGAAGGACAAGAAAAGATACCTGTTCACAAGTTTATTACCCGGCTCT
CAGGGCTTCCAACCTGGTCTCTCGCAGGAGCTGGTACTTACACTACCTCTTCATTGAGTACAAAATCTACAACCACTTCGGACCCTCCGAATATTTGTAAAGTAAAACCCCAACAATTACAGACCAGCAGCCTACCTTCTGCAAGTCACTTTTCACAGTTGAGCTGTATGCCTTCCCTCATTGCACAGCAGCAGCAGAGCCCGCAG
GTGTAAGAAACTTTTAACCAGAGAAACAGAAAGAAGAATTCCTTGCATCCCTGGAAAAATCAATGTGGACCGACATGGAAATATTATCTACATCCACATAAGTAAACTGTTTTGTAAGAAGATTGAAAGACTCTTTGATCCTGAATACTCCAATCCAGATTCTAGAAACAATGCAGCAACACTCTATCGGTTGAACAATGTATTCA
AGCTCTCCTCAAGTCAAGTGACCAGGAGGAAGGCCATGGGCCTCCTGCCTTTGTGCCAAAAGATCAAAAAGAAGGTTGTCTTCCCCAGAAGATCTCTGCAAGTAAACCCGAGTCCCAGAGACGAGGTGCAGGCCATTCTGATAGGAAGGATGTTGACTGTAGGGAAGGAAAGAGATCTGCATCACAACTAAGGAAAGACAGGTGCC
AAATGGCTTTAGTGCAAGAATTGGGTGTATCTCCAGAAAACATCATTTTCACAAGTCCTTGTAAGCAAGTGTCTCAGATAAAGTATGCAGCAAAAGTTGGAGTAAATATTATGACATGTGACAATGAGATTGAATTAAAGAAAATTGCAAGGAATCACCCAAATGCCAGACAGGAAAAAATGCATTTTTTGTGGGGGATCTTGGGA
TTCTTTCCATTTCATAGTTGATACTTTTATATGTACTGCTGCTGCTGCTCTTTGACATTGCCTGCCTGCCTGGCACCTTTTCATTCAGGAAAGAAAGACTAGTAAAGATATCACTCCTTTCAAAATTATAGACTGCTAGAGAGAGCCACACTTGCTTTGACCTTGGGCTTGTTGAGTAGATCCCTTTGGTCTAATAACCCCATTCA
AAAGCGTGCTTTGCATACGGACACAACTCGAAGTGCACTTCCATCCTTGGACAGGCGATTTGAGGATGATTTTAATAACGTGACCACGAGTGAGGGAATGAGTAAAGGGAATGAGGCCAGGCAGGAGCGAGCACTGGGGGTGAATAAATTTTGACCGAATGAGTTAAAACCGTCTCACGGTGGAGAACAGGAGTCAGCCTGAAGCC
ATCCTAGAGTTATTTTGTTTGTTTGTTCTCCTTTTGGACCTTGGTCAATAACTGCCATAGAATTTCGCTTTGTGTTTCTATAGGTAGCTGCTCACGGTTCAGTAAAAATACTGCTGCTATCAAGTATGCAAATATGGAAGTATGATGGTTTGACTATATGGCAGTGTTGTAGCAGCCTCTCGGTTTTTCCTCTTTCCTCCTTTTTT
CAAATGGACAAGTTACAAGAGCAGATATTCTTCAGGTTGGTCTTCGGGAACTGCTGAATGCTCTGTTTTCTAATCCTATGGATGACAACTTAATTTGTGCAGTAAAATTGCTAAAGGTGACAGGATCAGTTTTAGAAGATACTTGGAAGGAAAAGGGGAAAACTGATATGGAAGAAATAATTCAGAGAATTGAAAATGTTGTCCTA
CACCAGTGCACATTAAATAATAATAAATTATTATAAAAAGTTAAAGAAGAAAACTAAGACTAGAATCTGACCATAGTCTAGGGAGTCACTGTACTTGGAGAGTAAATGTCCCAGGCAGAGAGAGAAAGATGAGCCACTCAAGGTGTTGAGGTTGGGGGGGGGGGTCTGTTTTTGTTTTTGTTTTTGTTTTTTTGTTTTGCTTTTAC
TAAACTGCAAGAGAAAATAGACTCCATTGAAATACTAAGTTTGCCAAGTAGTGTAATTGAAGTCCTTGTCTGGTCGCACAGTTTAATTCTAGAATAGTCTAGTAAACTCTGAGATAATTCACAAGATGAGTTGTAGTTACACATCGTGGAGCATATAGGGGCTAAGAGCAGGGAGGAAGGCAAGCTACAGCTACGTCCGTTACTTC
GTAAGAACGTAGTGCGCTTCATTCAGTTTGATCAAGAGGAGGATACAAAGCGAAAATTCATTAAAAAGAAAGACAAAAAGTTAACTGACACGGAACAGATAGTAAATATAGACCTCATGCTGGAGATATCGACCCCTCTGGGAGCCGTAACCCCCATCCTGGAGAGGGAAAATGAAGAGCACCACTACATTAACATGAGCTTGCCA
GCTCTTCGCAAGACGTTGGAAAAGGAGTCAGTACTGTAAAATATGTGCTGCGGTGAGCTTTGACAAAGATCTGTTCCATATGCTATCTGCTTTGGGGAAAAGTAAATCAAGGATAACGATCCCTCTGACCCATTTTGTAAGCCGACACTAAGGACATCCATTTATTTGGAGGCAGAAACCAAGTCATGTATAATACGAGTTTAGTT
CAAGTCAAAGCTTTCAGGAGCTGGAGCTCTGCAGAAGGTTGTACCGGCTGCACTTTCAGCTGCTGCTTCTGTTCCAGGCCTACTGCAAACTCATCAACCAAGTAAATACCATCAAGAATGAAGCAGAGTGGCTAGACAACTGCAAGAGGACATTCGGTGCCAACGAAGACATATACAGGATGAACACCAACGCGCAGCTGATGGCG
CCTACAGGAGGCTGTCCAGCAGGAGTTGGCAGCCCTGCAGGGGTCCTGGGAGCAATCCAGTACCCCTGGCCAGCCACAAAGACCCCATCGACTGGTGAGAAGTAAAGATGGGGCACCAAGACCCCAAGGCCTACAGGCAGCCGAGGTGATCAGGACACTGAGCGCCAAGGAGGCCTGTCTGAAGAAGGCGTTGCACCAACTGCAGC
TGACAGTAACTCTATAGGAAAATTAGACTTCTCTGGCCAGTTCTGTGGCCGAGTGCTCTGATTGGATTTATTTCCAATACAGATATCTGAAAATTCCTTGAGTAAAATGTAGATAGGTGGTAGGAGGGTGAATAGGAGGGTGGATTGGTGAGCAGAGTAGATGAAAGACTATTCTTCCTTGCCTGAGAGCTACCATTTAAACATGG
AGAAGGAAGTGGTCCAGGCTGATGATGAGCCCACCTTCTCTTTCTTCAGTGGCCCCTACATGGTCATGACTAAGCTCGTGTGGAATAGGAGCAGAGTCACAGTAAAGGAGCTGAACCTTCCCACCCGTCCCCACTGTAGCAGGCTGAGGTTGGCCGACTTGCTGATTGCTGAGCAGGAGCACAGCAGGAACCTGCGGCATCCTAAC
CACTAAATGCAGGAATATGTTCTAGCTGAGAAAAGCCTTCATTCTGGCTAATTTGGAGGAATTCCCTTTCTGAAGCAAATTTTCTATATCTGGAAGTTTTAGTAAATGGGAGGAGATGGGGGGCACCCTCAGCTTGAAATTGGAAGACCTTAACTCAATGACATCCCATCGCTTTGTGTCCCTGGGCCCTCCCTGGATACCTCTCT
AATTCACTACAGAACATCGCGGGCATTGTTGAAAGTATGGACATGAACTCAAAACGGAGATGGATAAGAATGCTTTTGAGAAAAAATATAATACCGTTGGAGTAAATATTTTCCGGACTCACCAGTTATTCTGTCAAGATGTTCTTAAATTGCGACCTGGCGAGCCTGGGATTATCAGCAATGGGAAGGAAACAAGTTTTCATAGT
AAGTCTTAAGTTTTAGAGAAATCATTGCAGTTCTGAAAATCAAAGGATTTTGTGGATTGTAATGAGACAAAGATTCCTAACTTTGCAATAGTGGCATTGTAGTAAATCTAATTAAGTTATATTAAAATGTAAATTTTAAGAACAAACCAAGGAAGGATAGTTAACATTTTGGTAAGTTTGGAACATTGCTATGACTGATTTGAGGA
CCTTCACGTACAGGAAAGTGTGTGTTTGCTTTATTTGTATAGGTTTCTATTTGTGTCTTATGTCCTGGAAATATTCCAAAATAACAGGTAATAGTAGTCAAGTAAAATGCAGATAGTCTGAATTAATTGAGTTTCTAGAAGTAAGAAGTCAGCATGTTACCCAGAGTCAGTGTTGGGCTATCAGTTTATAATAAATGCTGAAATAT
AGCTCCCTCTCTCTGCTCGGAGAATTGACCCCCAACACTGGGCAGCACTTTTAGAAAAAGCAAAGAAGAATTCTGTTCTAAGGAAGCAAGAAAATACCACAGTAAAGCCAACGCCACTGGCTATTCCACTTGTGGAACTCGCTGGGGAGGAAAAAGACGCCTCCGGCCTGACTCCTCCAGATGAAGAATTCACGGTTCTGAAAACT
AGGAGGAAAGGATGACGCCTGAGTTCTCTGTAGCAAGAACATTGTGGTAAAAGGGCTTTAAGATGAGTGATCGATCACCTTGGAATGTTCTGTGGTTTTCAGTAAAAATCTACTGGTTTTATTCATGATGGGAGAAAATGTTCTTTACATGCCTGTGAATAGTCAGTCTGTTGCTTTGAAATTCATCAAATTGCAGTGTCTTTGCT
AAGAAACATATCTGAATATTTCTCAAGTGAATGTAGATTATTCAGAAGAAATGTTTTCATCAGTTTCACAGCTGGCCACAGACTTCATCCAGAGCCTTCTAGTAAAGAACCCAGGCTCCAGAAATCCTCAACTATGATCCCATTACCACAGCAACAGATATGTGCCACAGAATATACTTTTGAGCAGTATATACCCACTCGGGGAC
GCAGCCTTCTGTTGGCACTGAGAACAAAAGTGCCTTTTTATGTGGAGTCATGAAGACTTACAGGCAGAGAGAAAAACAGGGGACCAAAGTAGCAGACTCTAGTAAAGGACCAGATGAGGCAAAGATTAAGGGCTAGTTGCACATAGTGATTTAGATGAAAGAGCTATCGAAGCTTTAAAAGAGTTCAATGAAGACGGCGCATTGGC
CACCAGTATCGACAGCAACTATGAGAGAAATACCTTGGCTTCTCCTTTGAGTTCCAGAAAATCAGATCCAGTCACAAACAAGTCCCAGAAGAAAAATACAAGTAAACAAAAAACCTTTGGAGATATTCAAAAGTATTTGTCACCTAAGTTGAAGCCTGGGACCGCCTTGGCATGTAAGGCTGAGCTTGAGGAAGACATCTGCAAGT
GTCATTGCTGTGCCTTTTTTAAAAGATGCAGTTAGGCTTTTCTCTGTATTGAGTTCTCACATTGTCAGTATCACTCAGAAGTGGTAGTTTATTCTAGCACAGTAAATTCACTAAACACTGTGGGCACTGGAATTTATCCCTGCTGTAACCAGAAGGTTCTTCGATTTGATCCTACTCAGCTCACAAAGAGATAAAACCTGGGATGT
AAATAGATTGTAGTTGATACGGTAACGTTTTCTGTTAAGGACTTCACTTTTCTATGACTGTTCCAACCTATCAGAGCTCTCTCCGCTGCCTTTTGCTGGCAGTAAAACCTTTGCCCTGGGTACTGCTGACATCCAGAGAAATCCCGCGCAAGCAGATTTTTCTAGTCTTAACCCCAGAGAAGAGTTTGATTGTGTTCACACACGAG
TTTATACTGTGGATGCTGATTATGCTATGCTGTGGAGAGAACCAAAGCAGCTATGAGCTCCAGCTTCATATTGTAACAAGACTCTTTATAAGGAAGAGTCAGTAAACTTTTTACTCAACTAAAAAGGCAATACTTTTTTAAAGAAACCAAAATGTTTATATTTTATACTGCACTTTAATGTACTTTCTATAACTAGGTGCAAAAGG
AAGGAGAGCCTCGATCCTTCAAACCTGCTGGGTATTTTAGATTGGGAGTGACCCCTGTGATTCCAGCCATGGGTGCCTCAGCATCTTCTCCTGCTACTGCAGTAAACGCCTCGAATGCTTCAGATGGTCAGCCAGCTTCACCACCTTCAGGATGCCCGATGCATAAAGGGCAAAGGAAACGGCTGGGCGGTTCGACGCGCTCGCGG
TTCAACTCCAGAATGTTGTTAGGGAAAAGGCACAAAGTGAGAGGCAGACATTAGAAGTTAGCCTCACTGGTGTCCCAGTGCAGAGAAAGGAAGACGAGGTAGTAAAAAGGCTGTAAACAGCGGTGGGAAGGAAGTCAGCTGTCAAGGATCTCATGTTGAGAGGCAGCTGAACCACATTTGGACAGGTGAAAGAGGGGGCAGGTTGT
AAAAACCTTGCATTTACAGAAAGTAATCTGACAGATTTGAGGAACAGCTAGAGATGGGGAAGATAGGGATATAGTTGGTCTTGTTTAATGATTTGGACAAAGTAAAGTCTGAAAGAACGGCTCTGAAGACCAAGGAGGTATCTCTCATTTATCATCCTTAGAGCAGCAGGTTACTAAGCCAGATCTCATTATCAAGCTGGAGGTAG
TGGACACAAAATGTAAAGGAAACCAACTTTTTCCATACTGATGTATAATCTTGAAAAGGAAAAAAAAAAAAAGCTTCTCTGTTGAAGCCAGACTTTGTGTAGTAAAACTTTTAAACATTATTTTAAAAGAAATATGTATATAAGTATCTGTGTATTCTTTGGAATGATTCTGAAGTCTCTGGTCTAGGACCATGCCTGTATAAGGT
GAGTCCCAGTCGTCGCATGGTGGAAATGAAAAATAATCCTGTGCATTTAATCACTGAAGAAGATCTGAAACAAATTTCCATTTTAGAAAGTGTTAATACAAGTAAAAAGGATAAAAAAGATGAACGCAGGAAGAAAGCAACAGCCTCTGCTACCCAGTTCCTTGTCAGTTGAAGATGCTGCTATGCTGCTCCAGCAGGTGATGAGA
AGGCAGGTGATTCTCTGTGAGTTTGAGGCTAGACTGGTCTACAAAGCCAAATCCAGGACCCCCAGGGCTCTGTTACACAGAAAAACCTTGTCTCAAGAAAAGTAAAAATGATGAGTCAGAGGAGATTAAAGAGAATTAAAGCTGTTCAAGGGATTCGGCCAAGTAAACTTTACTTTGTGCCTTAAAAACAGCACAAAACAAGTGGC
AACTGCAGTTTACTAAATCATTTACTATTGATTTGTTGATCCTAAAATCAATCTCTTTTTGATCCTGAAATCAATCTCTTTCCCTTACATTTAACTATGGAGTAAACCATTTTAAAATCAACATCTTTGTTAATTGCTTTAAATACAAGTCAAATCTAACTCCAAACAACAAACTGATTGATAATTGACTACTAATTCTTTTAAGT
CTCGCCCTTGATCTCCTCTTTGCCATCCCCGGTGCCCCCTCTATCACCTGTACATTCCAGGCTGCAGGGAACCAGCAAGGCTCACAGCAGTGGCGTTAGCAGTAAAAGCTGCTGTGTGGCCAAGTCTTCCAAGGACTTGGTGGCGAAGGCCCAAGATAAAGAGACTCCTCATGACGGTTTGGTGGCAGTTACCAGCCTTGGATCAG
ATTTTGTTATCTGTCTAAAACCCATGGAACTCATTGGTGAAAAATGTGAACAGTCTGGGATATCTGTTAAACTGGAGTCCACAGGATTAGAAGATGAAAAAGTAAAATATTTACGTGTTCGGCATCTATTGTATAGGAGACTATCTGGTAGCAATTGAGGAGAAAAACAAAACTATATTCCTGCGTGCTTACGTGAATTGGAGGAG
GAAGCTAAAAGATGATGACAAACTTATGCTTCTCCTGGAAATAAACAAACTTATTCCTCTATGCCACCAGCTTCAGACAATAACTAAGACATCTTTGCAGAGTAAAGTCTTTCTAAAGGTTTTTGCTGCAGAGGGATTAAAGCTTACTTCAAGTGTACAGTCATTTTCAAAACAGAGGAGAGGGGCCACTGAAAACTTCCCAGGAC
TAATCTGACATAAAAATCATCGTAAGCTAGAGAGAGCTGAGAGTAAGTATATCAGATGTTAAGGTGAAGTGTCTTAATTAACAGGGAAATTAGTAAGTGAAGTAAATCCATAAAAATAATAGTTTTATTTTAAAACAGAATCAGGTGGCTATGATGTAGCATAACGATAGAGTGCTTGTCTATTCAATATTTTCTTTTTTAGGTTT
GTTAAGTATAGAAATTGGAGCCTCCAGAAGATGATGCAAACATAATTGAGAAGATCCTGGCATCCAAGACTGTCCAGGAGAAACGGCGCTCAGGACGGCAAGTAAAGCGCAGAAAATACAATGAGGACCTGGACTTCAAAGTGGTGGATGACGATGGGGAAACAATTGCTGTCCTGGGAGCTGGCCGCACATCTGCACTCTCGGCT
TGCGGAAAGAACTGGAAAAGCTACGCAAAGAATTAGAAGAAGAGAAGGCCATGCGAAGTAATCTAGAGTCATCTCTTTCAACACCTTCAAGTGCTTCTAAAGTAAATACAGCTGCTTTCCTAACTCCGTTAGAACTCAAAGCTAAAGCAGAAGCAGATGATGGGAAAAGAAATTCCGTGGACGAACTTAGAGCCCAGATTATTGAA
GAGATGGGTCTGCTGTGGAAATCGTGGGCTTGTGTAAATCTGCTGTTCGTTGGTTGCTGGAATTGTCTAAGAAAAATATCTTTCCTTATCATGAAGTCAGAGTAAAAAGACATGGTTTCAACATAACTGCGGGGATTGATGAAGAAACAGGATTTGTTTATGGAGGAAATCGCTTCAACTGTGGCACGTGGATGGATAAAATGGGA
GGTCGTACGAGAAATTCTAACAGCACAGACTTTAAAAATAAGGGCAGAAATCCTGAGCCATTTTGTGAAAATAGCCAAGGAGTTGGCCAGTTGTGGATGGAGTAAAAAGGAGAAACACAGTCTTGCCCCCAACGTCGTGGCCTTTACCCGGAGGTTCAACCAGAGTCAGATCACATTGATGGACATCCCCGTGTTCAAAGCCATCC
AAAGGGACCTGGTAACCTTGAATGGTTTTCCCTTCAGTCGCTGAATATGTCGCTGCAGAATCAGCTGCAAGAGTCGCTGAAGAGCCAGGAGTTACTACAGAGTAAAAATGAAGAGCTCTTAAAAGTGATAGAAAACCAGAAAGAGGAAAACAAAAAATTCACCACTTTATTTAAAGACAAAGAGCAGACTCTGCTTCATAATAAAC
CTGTGCAGATGCTGCAGGAGAGAGTGGACAAGCAGGGGAGCAGTGACCACTAGGAATCACGTGGCACGGGAGCCTTCTGGTTTGCTGTCACGCTATCTGCAGTAAACTAACATTAGGTGATGTAGCTTGGTACAGCTTAGTGGTGTGTACTTGGGTTCCTTTTTTAAAGTGAAGATTTCTATTTTCTCATCTTTTTTTTTTCTTTT
GGGCAACAGAAACCATTTACTCTAATCCAGAAGTCACAGACTTGAATGTTCCTGTTAGAGTTCCAAACAGCTTGCCGAGCCCCACCGAACACTGTACTTCAGTAAAGCTTGAAAAGATAACTGGACTTTTGCCTGTGAATAATGAGGACCAACAAACCCCTAAGCGGGTGGGGCTGCCTGGAGACTCAGAGGTGTCTGGTTCTCTG
CCAAATGCTCAGCCCAGTGTGCAGGCGGCAGGTCCAAGTAGTGGAGTGCCGAAATCAGCTGGACAGCTCAGCAGTGGCCCCACACTACTGTAGTGGCCACAGTAAATTGCCCAAGAGGCAGCGTGCCTGCAACACAGAACCATGTCCACCAGAGTGGGTTGTAGGAAACTGGTCACGCTGCAGCCGTAGCTGTGACGCTGGTGTGC
TTCAGCTGTATCCTGGAGATGGACCCGTTCGGGCGGCAACAGCATGTTTTGGATTTCCCAAATCTTTCCTCAGTGGTCTTTACGAGTTCCCTCTCAACAAAGTAAACAGTCTCCTCAATGGGACATTTTCTGCTGAGATGCTGTCCTCAGAGCCTAAAGACAGCACTCCAGTTGAAGAAAGTAACGGTGAGCTTGAGGAGAAAGAG
CAACGTCCCATTTACATCACCTTTGCCTGCTCTCGGCTCAGGGTTGGGACTGCCAGAAGGAAATGGCAGTAGTTCATTCTTGACTTCCAGTGTTGCTTCAAGTAAAAGTGACTCTCCAGTCCCTCCAGCTGAAAGACCCTCCAGCGCTCAGCCAGTGGCTGTTGAAGTAGCAAAGCCAGTAGATTTTCCTAGTCCCAAACCTATCC
ACTAGGAAAACCTAACAGAAGAATAAGAAGAGAGTCAACGGGAAGTTACAGTGATCTTTATCCAGATTCTGATGATTCAAGTGAAGATCAAGTGGAAAACAGTAAAAATTCCTGGACTTGCAAGGTTGTTGCTGCTGGCGGGCTTCAGCAGTTACTAGAAATTTTTAATTCTGCGATTCTAGAGCCTAAAGAGCAAGAATCATGGA
ACCTCTGTTGTATTGATTTCTTCTGTATCTTCCTTTTGAATCTTGTAAGACAGAAGTTTAAGACCACGAGTTGGAAGACAAGTCACATAATCCAAACACAAGTAAATGGCTGCAAAAGATTTGAGTAACTGCTTGGACTTGACGGCCTTAAACCTGCTGTTCCAGCTTTAACAAGAGCATCTTACCTGGGCGATATTTGCCCGTTC
GTTCAAAATCAGTGCCAAGCTAAATTGGAAACATGAGTCTGCCTACCTGGAACTTACCTCATCCGTATATAATTTGTAACCTGAGATCCCCTCGCAGTGAAGTAAAAATAGCAAGGCTCTCTGGCAGGTCTGTTCTCTGCACAGTGGAAGGTCAGAATGGGGAAGGTAGGACTTGGGGAGAGCCAGAAAGCTGGGCCACAGAATGC
TGCTTAATGTATATAAGTGCCTCAGTGAAAATATTTCTGCAGCTATTCAAGCTAATGGTGAGATGGTTACAAAGCAACCATTGATTAGAAGTATGCGGACAGTAAAAAGGGAAACTTTAAAGTTAATATCTGGTTGGGTGAGCCGTTCCAATGATCCTCAGATGGTAGCTGAAAACTTTGTTCCTCCTTTGTTGGATGCAGTTCTT
TTCCCCAGCATTTTGGGACCCCCAAGAAGACCAAGCCGCCACGACAACAGTGCAGTTCCACAATGCAGTATGTAATTCTCATGTATATGAAGTATTTGGGAGTAAAAGTGAAAGAACCTCGAAACTTGGAGCACAAGCGGGGTCGGATCGGCTTCCTTCCAAAGATCAAGGATGACTGCTCAGGCTGTAGAAGAAGAAAGGAGACA
TGTGAAAGGAGAAAGCTAGGCTCACATGCCAATGCTGCTTTGCCCTCACCGTGTGACCCTCTTGGATCTAATAGAACCCAGTAATATCTAAATTGAGTGAAGTAAATGCATGAGGAGTTTGTTGTTGGTAGACATTTGAAAAGTGTCCTGTATATCTTTGGGATGGGTTGAAACATTGTATTATTCTTTTTGTTTTAGAGGTCTAC
CAGTCTCTGTCACTTAACCTCCTCCCAGCTGTGTACGGCCAACAGCAAGAGGGAATGTTTCAGTGTATGTCCCATAGATCCTCCAGACTGGAGCCTTTGCAGTAAATAAATAGCACTTTATAACCTGTTTTTTTTAATAGCTTTATTAAGAGAATTTACATAACCATGAAATTCACTATTTTAAAGTACACAACTCAGTGGGTTGG
AGTGATCCTCTAGAAGGAAGAACATTCAGGATGGCCTAAAGATCTTCAGTTATCTCTGAAACAGCTTCTTCTACCTTTTCCTCCTTCTGTAGTCTGTTTGAGTAAACAAACAAACAAACAAACAAACAAAACAAACCCACACTTGTCTATGTTTTAGGGAATCCTGTGGCGAAGGCAGTGTGAAAATCCTGGAAGACAGATTGGAG
CTTGTGGGAGTTGGCAAAGACTTCCTTCCCTGCAAAGCACTTTATTGCAACCAGCTTTCAAGAGAAAGCCCTATCTGGTATTAGACTTTGTATTTTGCTGAGTAAAATAAATCGAATGAGAGAAAGACAATTAACCCCTTGCCTTCCTCCTCAAATGCATCCCATAATGACTTTCTTGTTGCTAGAAACATCCACCCCACAGGACA
ATGTGATATAGGAAAACCTAATATTTTCTAAGGTGATGGTGTTACTTTACATTGCCATTAAAATTTTGTCAATGGTTGCAGTATTTTCACATATTATAAAAGTAAAACATTATGACTATCACAATAAAGTGTTTTAAAAGTGGCAGCTTTTATTCGTGATGAAATGATGCCAGGAGAGTGGGATGTTTGCGTGACTTCTTATGAGA
GGAAGAGGACCATAAAGTGGAAGAATCATGTGCCGTTAAAAACAACAAGGAAGCTTTTAGGGCAATACCACCAAGAAATAGAGGAGTTTGTATCAAACTTAGTAAAACGATTTGAGGAACAGCAAAAAAATGACGTGGAAAAGACTTCCTTCAGCCTTTTACCCCAGTGGTATACTGGTGAGCAATACTAAGATAGATGGACCGTT
TGATGGGGCGATTTCCATCACCAAGCATCGTTCTTGCCTATTCTGGGATTATGTTGTGGAGCACTTTCCCTGTCCAGCACCGTTCATTTCTGAGGGATGGAGTAAATGCAGCATTCCCTTGTGTAGCGCCTGTTCAGTCCTCAGCAGCTGCTGTCACAGCGAAGCTTTTTACAGTTAAGTGGTGGGGGAGAGTTGAGGAGAGCCTG
CATTTGGGATGTGATGGAGTGACTTAGACATGCCTCCTACAATTTACATAGCCATCTACCGTTATCTGTATATTAGCTTGTTTATTTAATGACAAGAAAGAGTAAATCAGGTTTGGGTTTTTTTTTAAGTCTCTTTGCAACAGTGTAACTTGAAGTTTGTAAGAAAATTATTTATTCACATTTTTGTGTTGAACAGGATAAATAAT
ATAAAGAAACAGTATATGCCTGAGTAAGCAGAGGACCCGCTGCTTCTGTGCACATTAGTTTGATTAAAACTGAGAAGCGGGTAGGTGAGATGGCTCAGCAAGTAAAGGTGCTTGCTGCCAAGCCCAATGACCCAAGTTCGAGTCCCTGGGTCTACATGGTAGGAGAGAGCTGGCTTCTGCAAGTTGTCCTCTGATCACCACACATA
TTCTTAAAGGATAACTTTGGAAACACTGATATTTTTACAACAGAAGGACACTAGAATTCTAATTTTAAAACTATTAAAGTGACATGTACAATAGGATATAAGTAAATATGACAGGTTTATATTAAAAAACTAAAAAGCTCTTGAGGTACACTGTACTACAGATAATAGTAACAGTTACATGTTCATCTATAAAGCCCTCAAAAGGG
TGGTGGGATGAAGAAGGCACATCCACAGAGAAAACCAGGGCAAAACCATCCTGCTTCCTGGGGAAATGGACACGCCTCTGTCACGTGACCCTGAAACAGTAGTAAATCGAGAATGGTCTTGATGGCTCCTTAGCTCTGAGAGAGCTGACTCTTAATGAGGGCCACAGGAGCTGACACCCACAGAGAGCAACCTTTCTCTGTTGACA
TGAAGACCATTTTCAAACTTCTAGAAGTCATGGAAGGTAATTTTACTCTGCAAGCTGAGGAGAAAATGCCTATGAAGAAAGTTTAACTTGTGCTACAAGTAGTAAAGAAAACCAATAGGGTACAATAAGCACTGCTTTCAGTGATGGATGTTTACTGACTTTCATAAAAATCATATATGTTTATGGCAGATATGTAACTGTTGTTT
ACACATAACAGAAATGGGCTTCAGTAAGGAGGCCTCAAGGCAAGCGCTGATGGATAATGCCAACAACTTAGAAGCAGCACTGAATGTCCTTCTGAACAGCAGTAAACAGAAGCCTGCTGTGGGCCCTCCTGCTAGAGGAAGAGGGAAAGGCAGGGGTCGAGGACGATCAGAAGATGAGGAAGACCTGGGAACCGCAAGACCGTCAG
ACCTCACATTCCAGTCAGCAAATTGGCGATTTCGGAATCCTATGACACCTACATCAATAGGAGTTTCCAGGTGACGAAAGAGATAATAAGTGAATGCAAAAGTAAAGGTTTACAACAAGACAATCACTTGAAGATTCGAGTGGAGCCGGGCTTATTTGAATGGACAAAGTGGGTTGCTGGGAGCACATTACCGGCATGGATACCTC
CTCAAACTCGACATTAATACTGTATAGCTGAGGCTGGCCTTTGAACTGCAGATCTAGTTGCCTTCACCTCCGAAGTGCTGGATTATAGGTGTGCGCCACTAGTAAACTCCATAAATACAAAGGGTTTGTTTCAGAGCCTCATCTTTTCCAGTTCTCACCTGCTTCCCTGGCTGCTGTCTACACTCTGACAGTTCCACTTTCAAGCT
AAAATCAAGACAGTGACACTACAGTTTTAGATCTCCATTTATAGAAATTCCTTGATTTCCCCTGCAAGCCATCAAATGTATCATTATTTTATAATTCTAGAGTAAATCTTTTTTCCTAAGAGTTAATCTTTTTTTTTTTAAAGACTTATTATTTAGTATATGTAAGTACACTGTAGCTGTCTTCAGACACTCCAGAAGAGGGAGTC
TCCAGCAGGAATTTCTGAGGGGTAACATATCCAGTAGAATGCAAATGGGTATCAGCTCATCAAACCCAGTTTGATCTCTTGGTTGGAACAAGAAGAGTTTAGTAAAGGTCAGAAGATAGTTTTCCCAGGAGTTAGTGAGCTTTGAGGATGTGATTGTGGACTTTACCCAAGAGGAGTGGAGCTCACTGAACCCAGATCAGAGGAAC
ATGAACAGTTGCAGACAGCCGCAGATGATTCCTTACGAAGTGACAGTATTCCGTCTCTGCCTGATGAGAAAGGATAAGTCATTCTGCTTCACACTCCCAGAGTAAAGAAGGCGCTGTGGACTCCAAGCGGCAGAAGTTCTCCCCTTCCCGTGACAGTTACTCTGAGTCTTCAAGATACAAGAGTCATGATTACCGGAGATGGCAGA
ACAGGCAAGAAATTGAAACTCGGCAGTTTTTCACTGATGCTGAGTTCCAGGATGCATTAACTAAACGATTATGCAAAGAAGAACGAAAACATGAGCAAGAAGTAAAAGAATACCAAGAAAAAATTGATATATTAAACCAGCAGTATTTGGACTTAGAAAATGAGTTCCGTATTGCTTTAACTGTTGAAGCTAGAAGATTTAAAGAT
CTCACTCTCTTCGTCAGGCAAGAGATAACACCATCATGGATCTGCAGACACAGCTGAAGGAAGTATTAAGAGAAAACGATCTTTTGAGGAAAGATGTGGAAGTAAAGGAGAGCAAATTAAGTTCATCAATGAATAGTATCAAGACCTTCTGGAGCCCAGAGTTAAAGAAAGAGCGGGCCTTGAGAAAAGATGAAGCTTCCAAAATC
CTTATTCAAACTGCCACACTGTGATATGGCCGACCCATCCTTATCTTTTGTAAAATATACTGTTACAAGTGTGTGATTTAAAAGCAGTCTACAAAGAGCTAGTAAAAATACTATTCCACCCAGCGAACACAAATTAAATCTCTTTGCCATACAGTATTGATATCTGCATTCTCCAGGAGGTCCTGAGTTTCTGTAACTCTCAGGAC
GCACACTTTGCTACAGCTGGAATGTGAAAAATACAAGTCGGTCCTTGCAGAAACAGAAGGGATTTTGCAAAAACTTCAGCGAAGTGTGGAGCAAGAAGAAAGTAAATGGAAAATTAAAGCTGACGAGTCTCAAAGGATGATTAAACAGGTGAGAAGAGAAAGAGAGCATTTGGAAATGGAGCTAGAGAAGGCCGAGATGGAGCGAT
GCCCACACTGTGGCAAGGAGGAAGGGAGGGGACCAAGCTGTTTTTGAGGTAAGGGAAACCTGAAAATGAAGGGTCTTTGCTTTCCTCAGATTGTACATGTAGTAAAACCTGCCTCTACAGCCCTAGAAGCTGTCAGAGTGTACTAGGGACACTTTGAACAAAGATGTATGAGGAGTTTTATAATATTTTGCCCTTGATAACCACCT
CTTTATGGGTAAAATAATCTGTTGTAGCTACGGGGAAGCACTGTTCTGGGCACTGGTTATGCTGTAGGCAGTGTGGGCCAGATATTCTTACCAATCCTTAAGTAAATACTTAAGACCAGGTGATATTTAGTTACTGACCTTGATAAGTACTTTAAAGAAAAAAAAATTACAGATTGTAAAGCCAGCTTTAGATAAAGAAGGCTAGC
TGAATCTTTTGTCTTAATTTTTTTCTATTCTTAAACTACAGGCTGTAGATGTCTTAGTTCTCACAGAACTTCTGTCTTTTTAAACTGACTTGTGTGTTTAAGTAAACAAAACTCTTGTAGGATGTTTTGTGCCATTGCCAGTCCGTCTCCTGTGATGCTTTTGATTGTCTTGAGATTTTCTGTTTTTAAAAATGTAGCATTTGACT
GATTGAACTCATGTCATTGGGCTTGGCTATAAGTGTCTTTACCCACTGAGTTCCAGTAAGTCAGAAGTACTCTTTTTAAAAAGTAATAACTTAATTCTCAAGTAAACACACACACACACACACACACACACACACACACACACACACCCACCCACCACAACCTTACCTCATCCCAAGCTATCCTAGAACTCAACATGTAGACTAGG
AAATCCCAGCAACCACATGGTGGCTCATAACCACCCATAATGAGATCTGACACCCTCTTCTGGTGTGTCTGAAGACAGCTACAGTGTACTTATGTATAATAGTAAATAAATCTTTAAAAAAAAAGTTTCTTCTTTGTATTCTGAGTTCAATGTAACTTTCTATCTGTGAGTGTATGTTGGTGGAGATCAAGCCCTGGGCCCCATCC
GTAGTTTAAAAAATAACCTTCCAGGCCTCCGAGGTTAATTTATATTTTAATGAGTATTAATAGTCTTCATGTCTTCAAGCATTTTCGCTAGAGCATGTAAAGTAAAACACATCCAATTTTTCTTGTCTTGACATACACGTGGAGATGTTAACGAAAAGAGATTCTGTATATTTTACCTACTTTTCTCCCAGCCACTTGTTCAGGTT
GAAGCCCTTTGAATGCACAGACTGTGAGACAGCCTTTTTTAATCAGTCTTACTTTCAGCCAGATATGAGGCCTCACAATGGAGGAGAACCCTTTGACTGGAGTAAATACGGGAATGGTTTTATTCATCCTACAGGCCTTGCTATGCATCTTCCAATTCTCAATGCAAGAAACCCCTACAAATTTGAGGAATGTGGAAAGGACTTTC
TCATTTGTAATTCCAGTTGAAAAGGGCTTGTGGCATTTCCTAAAATTATGGATATCACATATGTTCACTGGGCTATAACATTAGGTTGGAAAAGGCATCTAGTAAATGTTTGCAAGTTGGGCATATTGTCATCATTAAAGTGAAACATTTAGGAAGCTGAAGTAGGAGGATTACCACAAAGCCAACCTGTGGTAGTTTAGCAGGTT
AAGACATCAGAGGACTCATACATGAGAAATGCTCTGGTCAACTCCTTCATTTTGTTTAACCTTTTGATACTAATCAGATGTCACACTGATGTAGATACTTAGTAAATATAACTAATGTGGTAACTTTTTAGTTGAAGAACAATATAGCATAGCAGATAATAAAATCATAGAGAGTAACCATGTGAAAGTGGAGAACCCTTGATTCA
CCCAGCACAGATCTGCCTGTGCCCCTATCAGCCCTTCCACCCCCCGGAAGTGACCGAGTCCTCTGCCCCACTGCCAAGCTCTACCCCATAAGTCTCACTCAGTAAAAGCCACACAGTCACCTCTTAGAAATGCGGCCAGACCCACCTCACCCAATGCTTGGTGGGCATTATGTGTCAAAAGAAGCAAACATTTTTCTCTTTCAGAA
AAAACTAGGCCATTTCCAAAGGAGGGAGCAGTAAGCCCATGTGACTGCTGAATTTTAACTGGGTCTGATTTATGTAGTGCACATCCCTGGGAACTGAGAGAGTAAATCCTGGGGTGTTACTGACTTCTGAAGAGGAGTGTGGGAAAGACTGTCATTAATGTCTTATTTATAACATTGGAATTCATACTGAATGATAGCTACCTGGT
TTTTTAACTTTTTTTGAGCAGAGCGCCGTGACTCATTCTTAGTGCTCCTTGTGAGAAACACTGACTACCCGTCAGTTTAAAGACTTGTAATTCTTTTTATAGTAAATAATAATAATGATAACATTAATAAAATAAAATTGAGACCTAGTGGTAGTGTTTTTCTTCCTAGGCTTGCTGGAAAGGTTTGGCGTGCTCACTGTTGGTGT
TACCTGCAAGGGCCCAAGAGCCAATCCTGAATTCCTTCTTAGGAGTCCTAGAAAAACCATCCTGGCACATGCTCAGGAGAACCTGGGATACTAATTCTGAAGTAAATAAGACAAAGGGACTAGGAAGCTGTCTCACAAACACTAGAAAAACCTTGAAGTAACAGCTGGTCAACAAAACCCCAGTGTCCTTCCCTCTCTCCTACGGA
ACCCAGGCTGGCAGTTTGGGCTGCCTAAGCAAGGATTCCTTGTAGCCTGGAAAGTATTACCCTCTCTTCAGCATGGACCAGACTCTGGAACAAACATGGGAGTAAAGGGAGATAAAAAGAGGCCAGGTTCTTAGGACAGGGGCCAGGTTGGCAGGAGGGACATGAGAAACTTGATGGGAAGTCCTTGATCAAGCTGAACTTCGCAA
CTTAACATGCTTTTTTATATACTTTGTATTTAGAGTTTGTTTCGGTCATTTTTGAAGATTATTGACAGTGCACGTAGCTGTGTGATTTATCCTAAACCTCAGTAAAGTTTATTCCGGAGCATCACAGATTGAACATCAGTTAGAGAAGAGTCCTTGGGGTCTGGAGGCAATTAAAGACTACCAAAAGAAAATAGTGGAGAGTTTAG
TCTACACATGTGGGAAGCCACATATGCCATTACAAGGTGGCACTGGCTACCGCTGGCCACCACGAATAAGTCTGGGTAAACAACCAATGTGTACATATGCAGTAAAGTTTTTCACCAAGTCACTGCCTGGCCCAGGCATGATAATGAGGCTCAGTGAGGTACTGAGAGAATAACCAATCAGATGAGGGACATGCAAATGAGGTATG
CGAAGAAGCAGCTCATCTCCAGGCCACCACTTAGAGGATTACAGAGACAATCCTATAAGATCTTGAACTTGAATTTTATGAGTTGTATTTTAATAATGTAAGTAAATTATTTATGCACTCCTGGTGTGCTATGAATATTATTCCAGTTAGCCTTGGATTATTTCTGTGGCCAACATATGCAGACATTTGTACTCCAACCATTTTCT
ACTATAGGGAGTTCTCTGGTGATGTTGATAGCCTGGAACTGGGAGACATGGTTGAATACAGCTTGTCCAAAGGCAAAGGCAATAAAGTCAGTGCTGAGAAAGTAAACAAAGCCCACTCAGGGAATGGCATTACTGAGGAAGCTAATCCCACCATCTACTCTGGTAAAGTCATTCGCCCTCTGAGAGGTGTTGATCCAACACAGATT
ATCTGAAAAACAAAACCCTGTAGAAGTGAAGCCACATACGTATGATTTTACAAAGCAAAAGCCCAAGATTTCTGAGTTTCAGGATGCTTTTTGTCACCAGAGTAAACAACCGCACAAGAGACGCCCAATTCTTTCTGCCACTGTTACGAAAAGGAAACCCACCAATGCCAGAGAAAAGCTACCTGAGATTAACAAGCCAGACGCAA
ACTTTACATAGTGTTTTGTTTTAGAATCGAATATGACCAGATGAGTCTTGTTTGGGTGTGCAAAAAAAAAAAGCTCAGTATTTCTAAAGTAACAGAGTTGAGTAAAACTCTCCTGGATTCTGGAAGTAGGTAGCCATCCGCACTTACTAGTCTGGAAACTTTAAATAGTGCCAACTATGAGGCCCAAGTTCTTACTGAATTTTATT
TAGCATCTGGTGAAATTACACAGGATGAGTTCCTTGTTGTTGTGCATCAAATTCGACAGCTATTTCAGTATCAAGAAGCTTGCAGCAGGGTGATGAACATAGTAAACCTCCTCATCTAAGGCATAGGGAGAGCTGGTCAAGCACTAAAGGGATCTTGTCACCTCGAGCCCCCAAGCAGCAGCACCGACTAAGTGTAGATGCCAATC
CTCCAGCATCGCATGCAGGTGGCCAGAGTGGTTGGAGGTGCCCTGCTTGTCAGAATGTTTCTGCACATGTTCCCAATACCTATACTTGTTTCTGTGGCAAAGTAAAGAATCCTGAATGGAGCAGAAATGAAATTCCACATAGTTGTGGTGAGGTTTGTAGAAAGAAACAGCCTGGCCAGGACTGTCCACATTCCTGTAACCTGCTC
GTCTGGCAGAAAGTAATGGAGAAAGCTGAGACCCAAATGATGATGAGAAATGAACTCTACTCGGCAAAATGAACACATCACAAGTATTCACACAATAGGAAGTAAAGGATAAGAAGCTGATGTGTTTATTCTTATCAAGGTACATTCATTACTGAATCAAGCCATCAGGGAAAACAACAAAACAAAACACCTCTAGCTTTTATTTT
GGGTGCCCAGCTGGTAAGAATTGACGGTTTATGATGCTCTGGTTACTTGAAGACTCTCATTGGCTGAAAGGAAGAAACGCCCCGCCTCTTTGCAAATCTGAGTAAAGGGGGGAAGTGTCTAAACTTCTATGTCTGATGGCATTTGACCCTATTGCTTTCAGCCTCCTGGCTACATACCTAGATATTCTCAGGTGTATATGTATATT
TGGAAAAGACTTAAAACCATCAACACCGAGATCAAAGTGATGATGATGATGATTTTGATGAAGAGGAAACTGAAGAAAAGGTCCCAGTGAAGAAGAAAAAAGTAAAACTTGATGAAGATGATGAGGACGATGATGAGGACGATGAGGATGATGAGGGCTGTAGAGGAAGATGCAGAGTCTGAAGATGAAGATGAGGAGGACGTAAA
ACAACTGCTTCAGTGGCGGACGACCAGCCATCCATCTTTGAGGTGGTAGCACAGGACAGTTTAATGACAGCAGTGAGACCCGCTCTTCAGCATGTGGTCAAGTAAAACTTGCTGATAACTGACTAACACTCGGGAAGGTGGCCGACTTTGAGCTAAGCACCACCTGGCAGAAAGGACCTGGCTTGATCTCCCATGGCAACCGGCGT
CTGCGCTGGTGAATGGCCAGATCTTCTGAAAGCACTCGGTGCCCTACTTTTGGAACGCATATGCTTGGCAGAGCAGGGTCGTCCTGGAGATCACCTTGATAGTAAAACTGAGAAGGCACTTCAGCAAGTAGCTGTTCAGTTGAGAGATGAACTTGGCCATTCCTTCCCTGCCAACTCGTTCTCCAAGTCATACAATGAAGTCAAGT
GCAAACCCTGCCCTCCATATGTCTACCTCTCCCCAAAGGCTGGGGTTAAGGATCAGCTCCAAGAGGAAGAAGAGTGGCCTGCTCAGGGTTTAGTCACTGAAGTAAATTAGTAAACTCCTGAGTCAGTTTGTTTGAAGATATAAATAGCTTTTCCCAAAACTGAGCTAACTGGCCTAACCCACTTACCAAGTACAGAAGGAACAGAG
GCTGAAATCTCATCTTGGCTATGTGTCAACAGGACCAAAACCTTAGTCTTTCCTTAGATTATATGAACATGCTGGAAATGGGCTATCAAATTTCAGACCTAGTAAAGTCTGTCTACTATCTGGAGCTTAGAAAATCTTAATGAAATGGATATTTTTCTAGATACCACTTACCAAAGTTAAATCAACAAATATTTAAATAGTCCCAT
TGTTTAATTGTCTGGCTTTCCTCTGAACTGGGAGCTCAGTGAGGGGCGTGGGGTCTAACCAGTCACAGACATACACAAGGAGCTCTGCACATATCTACTAAGTAAATGAATACAAACTTCCCAGCTGTGTTTCCAAGCTTCACAGATGGAAACATTAACTGAAAAGCCAGGGTTAGGACAGTACTAGCTCACTCTCCCACCGCTGA
GCTGCTACTTAGCCACAGGAAGCAAAGATCAGACCATTCGAATCTGGAGCTGTTCCCGCGGCCGGGCTACAAAGATGGCATAGTGGTTATCATTGACATCAGTAAAAAGGGAGAAGTTATTCACAGACTTCGAGGCCACGATGACGAGATCCACTCCATAGCCTGGTGTCCTCTGTCTGGTGAAGACTGCTTATCCATCAGCCAAG
TAACATCCGAGATGAGCCAGCCTTACAGTGTGGAAGGCAGCGTCATCTGTGTGAGTTCTCAGCCCTCTGGCAACCCTGTGTCAGAGACGCTATTGCTGGAAGTAAAGGGGAGTGCAGACACATTTTTCCCTTCCAGTGACTGCTAGGGCTGGACATGGAGCAACGGTGACCATGATGGGTTGTGTTAAGTTTAGTCAGGTGAGGGA
CTCAGATCCCAGGCTTCTGGGGACAGTGGGAAGTGTTCCTTCCCTGCCTCCCTTCAAACGCCATTGGGAATGTAGAGGTTAAAGTCCTTTGGAAGGACTGAGTAAAGACAGCAGGATGCTCCTTTCTGCAGCAGGACGGGCCACTTGTATCAAAGTAACCAAATGCACGTTTGTACTGAAAAGGCTGAAAAGAGAGGTGATTTGTA
GCCATTTCCTTCTCTTAAGATGCTTTCTCATGTGACTGCATTAAAAACCAAAGACCGGAAAGAAATATGAAGCTGATCCAGTTGAATTGTTTGAAATCCCAGTAAAAGAATTAACATTTGACCAACTCCAGTTATTGAAGGGCGCAGCATTTGTAGAATTTGATGTCCACCTTTCAAAGGACTTTGTGCCCGTGGTGTATCATGAC
GTGTAAGAAACTTTTAACCAGAGAAACAGAAAGAAGAATTCCTTGCATCCCTGGAAAAATCAATGTGGACCGACATGGAAATATTATCTACATCCACATAAGTAAACTGTTTTGTAAGAAGATTGAAAGACTCTTTGATCCTGAATACTCCAATCCAGATTCTAGAAACAATGCAGCAACACTCTATCGGTTGAACAATGTATTCA
TTTCTGTGAAGAGAAATTACTTTGGAAAATGTCTTCACTTACTGTTATTTTTAATATGAAATATAAAAACAATGTTATAATTTTGATAGCTACCACCCATAGTAAAGTGATAACTTCTTAGGCTATATTTCTTCCTCACTTTTCTGACTTTATTACTAATCCTTATTGGAGAAAAATGGTGCTTCTAAGTCACAAATAACCCAAGC
GGCTGGCACCCTCACAAAGACATACATGCAGGCAAAATGGCAATGGAAAAAAAGGGGGGGGGATAGTCATTTAAACATATTCAGTGACTATTCTTGACAAAGTAAAAGCGGCTTCCAAGGTTGGCAAGACACTGGGGTCAAAGTGCTGCTGTTCCAGAAGCTCTGTTCGATTCCCAGCACCCAAGTCTGGCAGCTCACAAAAGCCT
ACCTTTTGAAACTGAGAGCTTTGAGGACACTAGCCTGGATGCAGAGCTTCAAAAACCTGATCTCAATAATCAGCCCCCAGGCACGCTTCTTCCCGAACTAAGTAAACTTGGTTTTCCCGCCTCGCTCCAGAGAGATCTAAGCCGACACATCAGTTTGAAGTCCAAAACAGGAACACATCTCCCAGAGCCAAACCTCAATAGCGCTC
TTTTAGTAACAGGAAAGGGAAGCCAGTTTTGGAGGGAGAAAATCAAATGAATATTGATATTATTCATACTCAGGAAAAAAAGCCTTAAAGACTCTTAGGAAGTAAAAATGGGGGGGCATATGATTTTTTTCTTTTTAATTTACATATATGTAAAGCTTCAGGCAGATTCATCTGTCAGCAGTATTTATGATTAATGCATCCATTTT
AGACAAAGCGCCACACTCTGAAAGCACACAGGGCCTACCCATTGGTAGAACCACTGGCATAAATTGTACTCATTTTTTTCCCCTTCAAATAGGATCTCACAGTAAAACCCTGAGTGGCTTGAGACTTGATATAAGATATACTCATCTCAAACTCAGAGACCCTCCTGCCTCTGCCTCCCAGGTGCTAAAATTATAGGCAAGTGCTA
AAATGTAACTCTGATAGTTTGATTCATTGAACATTTTACTGTGTTAATCCTCATTATTTATACATTGATATCAGGTATACAGGATATTCTGTTTTATGTCAGTAAAATCCACAGTCCAAGAACAACAAAATCAGGTTCCATTTCTCCCACCATCTTCTGTCTACTCTGCTTTCTAGATAGAAAAGCACAATTCACAGATTTTTCCC
AGGTGGAGAGTCAGCTCCAGGTGCAGTTAAAGCAGCTTCAGCAAAGGCGAGAAGAAGAAATGAAGAATCACCAGACTGACTTTAAAACAGCAGATTCGGAAGTAAACACAGACCAAGATATTGAAAAGAATCTGCCCCAAAGACTCTGCCCAGAAACAGAAGAACTTGTCTCCGCCGAGGAGTGCAGATGGCGGCCTCTGAGGTAG
TCAGGCTGAGTTCAGGAAAGTCCAGGGGAAACTCAAGAGTGCCTACAACATCATCAACCTCCTCAAAGAGCAGCTGCTCCTGAGGAGCTCGGAAGGGAACAGTAAAGAGATGCCAGAGCTCCTTGTGCGCCTGGCCAGGGAGGTGGACAGAATGAACACGGGTCTGCCTTCCCTGGGGAAGCATCAGCACCAAGAGCAGGAGAATA
CAGGGTTGTCCTGACAGACATTTGCAAGGAAGTCATCAAGAAAGCCAGAGGAGGGTTCTCACACAACTGTGCATAGAAGAAAGCAATCAGACGTACTGGAAGTAAATGACCTATCCCATGTTTCAGTGGGAAGTGAACTACACATTGAGATGCTGACAGAAAACTGCCTCTTAAGTAAGAACAACTGAACCCTCAATAAGAAAAGC
TTAAACACAACTGAGAACAAATTGCTTGATGCACACACTCAGATTTCTGACTTGAAAAGCTCTTAGGAGAGTACGAATCCCTCGGCAAAGAACACGGGCGAGTAAAGAGTGACTTGAGAGAACGCTTCAATGCAGCCAGCAGTGCCTCCAAAGTTTTGCAGGAACGAATTGAAGAAATGAGGACAAGCAATAAGGAGAAAGATAAC
ATTAATAGGAAACCCTAAGAAAACATACTCATTTACATCTGATGTATTCATAAGTCAATAAAAGTGAGCTCATCTATAATCACTACTTAATTACATATGTAGTAAATATTATATACTTCAGTTAAAGTAATACACATTATCCATTCAATATGTGTTGTGTTGAACAGAGAAGTCTTTATTTTATTTTTTGTTTAATTGTGTTCCCC
TTTAAGCCATGCAGCAGTAGCCTTGTTCTCTTTGGTCACGTGCCCTTTAGGCCAGTGCTCCTTTAATATTAGGATGCAGTACAATGTACCCTGAAGGACTAGTAAAATGTGCTGGACCTTAAGACTGATTTAGGCAGGGAAAGAACAGAACTCTTATGTAAATGGAACCTCAAATCTGCATCCAGGTGGCCTCTAGGCCATAGTTT
TAATGAAGAAAAGAAAGCTCCTTTGCGAAAGAAGGATTTTAGCATCAAGCGTGAGATGGTTGTCCAGTATATTTCTGCTACTTCCAAATCTGTAGTTGGAAGTAAAGTTCTGGGTGGCCTGAAAAACAGCAAACATGAGTTCACCCTTTCTTCACAAGAATATGTTCATGAATTACGATCTGGCATCTCAGATGAGAAACTTCTCA
AAGGAAAAAACAAAAACAAAACAAAATGAAATTTTAAAATTATGAAGAATTACAGAATTACTCATTTAAGGTACTTTAAAAGAAGTTTGTACATTGTCAAAGTAAATTTTAATTCAAATCATGTCTGTAAAACTTGACGTATTTTGTGTATGCATGTTTTCATTTTGCAAATATTTAATATATAGACCTATGATGTACAGGTACAA
GCTTCCCCTTGGCAGCTCACTACTGTCTGTAATGCCTCAGGGGAGTTGACACCTTTACACAGATATTCATGCAGATAAAACACCAATGTACTGAGATAGAAGTAAATAAAAATGTAAAACTAGGATTGTACGTTGTAAAAGACAAGACTAGGCATTTCATTGGAATATTACAGACCTGTAAAGAAGAATGCATTGTGTTCATGCTG
CCAACCTTCCACGTACAGTGACCCAGCTAGTGGCCGAGGATGGGAGCAGGGTGTATGTGGTGGGCACTGCTCACTTCAGTGATGATAGCAAGAGAGATGTAGTAAAGGCTATCCGGGAGGTGCAACCGGATGTGGTCGTGGTGGAGCTCTGTCAGTACCGGGTGTCCATGCTCAAGATGGACGAGAGGACGCTGCTGCGAGAGGCC
AGAAGGCGATCATAGTTTAAGGCTAGCCGGACAAGTTCATGCTGTTCAAGCTTTAGTGCAGGTATTTCTCGAACGAGAGAGAGCAGCACAATTGGCAGAAAGTAAAACAGATGAATTGATTAAAGATGCTCCTACCACTCAGCATGATAAGAGTGGAGAGTGGCAAGAAACAAGTGGAGAAATACAGTGGGTATCAACTGAAAAGA
ATTGTCCGAGGACTCCAGATACTCCAAATAGTGACTCTCGTAGTTCTACTAGCAACAATAGACTGATGGCCTTACAGAAACAACTGGATATAGAACTTAAAGTAAAGCAGGGTGCAGAGAACATGATACAGATGTACTCAAATGGCTCTTCAAAGGGAGATTCCCGGACTCTTCCATTTTCTGAGAATGTGAGTGCTGTTCAGAAA
CACCTAATGCAGATCCCAATATGAAGTTATTTACAATTCGGGGCACTCCACAGCAAATAGACTATGCTCGACAACTCATAGAAGAGAAGATTGGGGGCCCAGTAAATCCTTTAGGGCCACCTGTACCCCATGGGCCCCATGGGGTTCCAGGTCCTCATGGGCCTCCTGGACCTCCAGGGCCGGGAACTCCAATGGGACCATACAAC
GCAAAGAACTGGGAAAAAAATTCACATATGCCAGTACTGTGACAAACAGTTTGACCACTTTGGACACTTTAAAGAACACCTTCGAAAACATACAGGTGTTAGTAAAATGGCTTTTCGCCACTTAATTGAGTTCACATACACAGCAAAACTAATGATACAAGGGGAAGAAGAAGCCAATGATGTGTGGAAAGCAGCAGAGTTTCTAC
CCATGGCGGCTTACAACCATCTGTAATGGGATCCAGTGTGTCTAAACACAGCTACAGTGTACTCATATACATAAAATAAATAAATAAATCTCTTTTAAAAAGTAAACATATAAAAACCCCCTGTGGCCATCATATATTCCACAATGATAATTTTGTTTGCGGTTAGCAGAATTTGTGTTCAAATGAATTAGGGTTTGAATCCTGAT
GGGTGCTTTCTACCCTCTGTGTCTGCCTGTGGCCTCATCCAGCTGTTCATGTCTTCTGCTTAGAGCAGGAGGTCAGGCCTTGCGGTGTTGCAGGCCGTGAAGTAAATAATAACACTGTTGTTGTTAGCTCTGAGAACATACAGTAAATCCTGATAGTTTAATTCCATTTTTAGTTTTGTATTGGTTAAACCATTCCTGAATGTGCA
TGGATATTGATAAAGTGACACGCCCTCAAGAGCTTGATTTGACCACACACCAGGGGCAGCCAATTACTGAGAGTTTGGATTCTGACAAGCCCAAAGAACCAGTAAAAAGATCTCCTCTTCGCCAGGAAACAAATATGGCCAACTTTTCTTACCGCTTCTCCATATACAACTTGAATGATGGAGCAACTATCCGATGAAGAGATTGA
CAGCTCCTTGCAAATCTTCAGAGACTCCATCATCTTCTGCTTCATCCTCTGCCTTCTCTGTCATGAGTCCTGTGATTCAGGCTGTTGGGTCTTCTCCAACAGTAAATGTCATTTCTCAGGCACCTTCACTGCTTTCCTCTGGATCTAGTTTTGTCTCTCAGGCTGGTACACTGACTCTGAGGATCTCTCCTCCTGAAACTCAAAAC
AAAGGAATCACAGGACGCTGGGCAGTTTCTTCGTGCCAAAGAGCAAGAGGTATGCAGATTACAGGAACAATTAGAAACTACAGTTCAGAAACTCGAAGAAAGTAAACAACTTTTGAAAAATAATGAAAAATGAATCACGTGGCTAAACAAAGAGCTAAATGAAAATCAGCTGGTAAGAAAACAGGACACATTGGGAACCTCTGCCA
GAATCTGGCACTTCCCACAGCACTGTCTCTGACGGTGAGCTCACTGGATGAAACACGATATACATGAGTACTGTTGCTGTTACTACTGGGGACTCTCCATAGTAAAGGCAGTTGTTAGTATTTACCAGGTGCTCATTGATACATACTCATGGGTGAATTGATTCCAGCAAAGAACCACAAGTTCACCAAACTGTTTGAGGAGGGTC
CAGCCTGGAAAATATCTGTTTGTTTATTTATTTGTTTTTTGAGGGATGGTCTATGTAATTAATTCAGACTGCCCTGAAACTTGGACTGTTCTGCTTTTTGAGTAAAAGAATGATAAATGTGCTATCGCCCCGCAGAATCTCAATTATTCTAGAATACAAGAGTGTTTACTGAAGTTTATGCTTATCTCTATGTTCTGAATTTTGAA
TATGCAAAAAATATAATCACATATCCTTCTATGTGTGAATATACATACATGTTGTCTAATATTGCTAGGTAAATATAAATTCTGCAGTATGTTCATAGAGAGTAAAAAGTTTGTTAGGCCTGCCTCTCTGCCTCTGTACTGATGCTTAAATGTATGTCTGTTTTTACTACATGACCCTGAGGATGAACACTTGGTATTCAAGCAAA
GGTAGAGGCAGGAGAATCAGAGGTTCAAAGTTATCCTTGACCAAGGTGAATTTGAGTCAAGCATGGGCTACATGAAATGGTGTCCCAGATGCTTTAAAGAAGTAAACAAAGGAGGAACAATTGAAAAGAAGTTATAATTATTGTGATGGTTTGTATATGCTCGGCCCAGGGAATGGCACTATTAGGAGGTATGGCCCTGTTGGAGT
ATGCTAATATTAATTCAGCCTGGCCTCGAAACACTGTCCTGAGCACCCGTCAACTCTGAGAGGAAGTGTGGAGAGTCTCCATCCAACTCTGCTCCTACTGAGTAAAGTCCCCTTCCCTCCAGAGTGTCACAGAGACACTAGAATGTCAGGTGCTCTTGTCTGATGTAGAAGTCTTTGATGAGGAAGCCTTCTTTCCCTTGGGGTCT
ATTTATTTTGTGTTTTATTTATTACAGGGCTGCTATTTTCATATTGTACATGAACAATGTCACAGAACTTTTTTAATTTTCTTGAATAATTATAAGTATCAGTAAAGGAATTGAACGACATTTCTTTGCTGTCTAGCATGATCTGCATGGCCTGTAATCTTTGAACCACTTTCGTACCTCATGTTTTTATCCAGCACTTCCTTAAG
ATAAAGGACTTGTTCCTGAAGACAAGACTTTGAGAGAAATAAAAGTGACCAGTGGGGCCAAGATCATGGTGGTTGGTTCTACTATAAATGATGTTTTAGCAGTAAACACCCCGAAAGATGCTGCCCAGCAGGATGCAAAGGCTGAAGAAAACAAGAAGGAGCCCCTCTGCAGGCAGAAGGTGAGACCATTCGGCATCTGCTTGTGG
GAGGAGGATGACTGGCCTCTGGCCCAGGTCCTGGCTGTCTCCCTATCTCTAATACTTGGCAACATAAGGTGCTTGCAAACACTAAGGCTGCCCCCTGCAAAGTAAACTCCAAGACAAACCAAACCCAAGGTACAAATGTGTTACACATAAATGTTTTCCTTCCTGGGGGTCTGTGTTGGATGTTGTGGGCCTGGAGTCAATAGGAA
CTGTACCTGTGGCTTAGTGCGTACTCCACAATTGCCCTATCCTAAGCCTGAGAATCCACTTCTTTAGACTATTACTTTTTCCTTTTTCATTTTGTTCTGAAGTAAAAAAAGTCATTTTTATAGTCTTAGTTTGAATCTCAAGATATAGAAGTAAAAAAGTATTAGTGTTCTTTACTATCACATGGCAAGGTGTGCTATGCCAGAAT
TAAGTGCCTCTTTTCCACCTAGCTTTAATATTATTCATTTTCTTTTAGCCCAAAAGAGATCTCTTTAGTTGATATGAAATAAAAGTCACCTTTGAGTTACAGTAAAAAAACGTTCCTGCCCGGTGTGCAGTCTTAGAGAGGTCTCCTCCCTTTGGCTCCCAACAGGCCTTATGCTCCATCCGTGTGGGTTAAGTTAGTGGAGCCTT
CATGACACCACACTCCATTGCTAGAACACTGTGCCAGTAAGAGGCCGGCATCCAAGGGGCAGATGGACATGATGCGTGACGCAGCTCAGGGTTGCGGACAAGTAAACTGCTGTGCTTCAAGTTCTTCCTCCCCACCAAAGGCTTCCTGAGGCTTTGTGAGAAAAGGTCTAAATTATTTTAATTTTTAAACTCAATTTGTTCAATGT
CCAAACATGCAGACCAGGCTTCCCCGAGCGCTGGCCGCCCTGGGCGTGGCCCTACTCCTGTCTTCCATTGAGGCAGAACTTCTCAGGCGTTTCGTAACCGAGTAAACTGAGAGCCGGGAACAGCCCTCTATTAAGTAGCCCGCGGCGCGGAGTCTCTTCCCAGTCGGCAAAGGCGGCCGCTGCAGACGCGTCCGCCCGCAGCTGCA
CCCTAGCTGTGGCTTACCTAGGGATTCTTGCACACTGGGCCCCTGGGGAGGACTGGGCTCCTCTGTGTGGTTCTGGAGTACCTGCCAGGGCCAGCATGGGAGTAAAAGCTTCCTTCTGCCTCAAGCATGAGACATCATTAAGGTCAAAGTTACAGGTCACCTTGATGCTCTCTTCTTCCAAATACAGAAAGGCTCAGAGTCCCACC
CTCTGGGTTGACAAGTTTCATCAGCAAAGAACACTAGTTATTTTGTTTCCTAATAGAGAATTTAAATTATAGATCAGATAACATAAGATAACATTTCCAAAGTAAAAACACTGGAACCAGCTTGGGAAAACTTGGCAGATTGTTTACATAGTCAAAAAGACGCCTAGCTTTCTAGTCTATTTCTCCGTTTTTTGATGCTATCACTT
TGAAGAAATAATCTGCAGTATTGTTAGACCTACACGGACCTCTCAAAGAAGAAAGGAAAACATAGAGCCACCTCAGGGATCATTTGCAAATCTGAGTCTTAGTAAATCCTCACTCTCTGAGACTCCTCCAGGTAGAGAAAACTGTAAAACACCAGGCTGTCTGAATCCGAGGAAGAGGAAGAGAGTTACTTTTGGAGAGGACTTAA
CTTCCAGTGATTCATTGCTTTTGGAAGTAGTGAAACAAGTTAAACTCAGTGACATGGAGGAAGATAAACTAGAACTTCTTGAAGAGGACATGGCAGCTAGAGTAAATATGGATGAAAAGGAAGAACAGAATCAAAAGGAAAAATTGGTATTGACTGAAGACTGTGAACTCATTACTGTAATTGACATAATTCCCGGCAGATTAGAA
TATGTAAACAGTGGTTGGATTTTATGCTTATTTTTACAAAAATAGTACTGAACCTGGGGAATTGCCACCCTCGATACAGTACAAATGAATTCTGTTGGAGAGTAAAAACTGAAAATATGTAATTCTGTTGACTTGAACAATGAACCATGCTGTCCTGTTGTAGTTTCCCAGACTAATTTTTAGAAAGTAGCATGAACAAGGCAATC
ACTGAATGCTCAAGCTGTCTCAATTAAAATGCACTCAGACTAAAACAAAAACAACAAAAAAAACACACGAGGTTTTATATTTGATATAGTACACCAAAAAAGTAAAATTCCATATCAGTACTTTTTCCCCTGAGGTACCAAAGGCCTTCTGCATACCAGACAAGCTTTGTGCTATTGTTTGTTTAAATGTTGATTTTATTTTTGGG
TCGGCTACCGAGTCTTTGAGCCTACGTGGCCCTGGCTTGCCTGAACTTCATATGTACACCAGGATGCCTAGATTTGCCTGCATCTGCCTCAAGTGCAGGGAGTAAAGGTCTGTCCCATCATGCCAGGCTCCTGAGTCCTGTTGTAAAAGGTGCTGGGACTGCAGACCACGTTCCACCATGCCTGATTTCTGAGGGGCTAGGATTGA
ATTTTAGTATGGTAAATGTTCTTGGTTCTAAATTGGGTTGTTTTGTCTTGGTTTTTTTGTTTTTTGTTTTGTTTTGTTTTGTTGTTAAGAGCTAGAAAAAAGTAAAAGGAAGAAAGAAATGAGAATAAATCAGAGATGAATTGATTTGAAGAATTCTTTTTAGATTGTTTTGATTGAAAGTGTTTGAGTCTACTCTATCCTAAGAG
TACGGAACACAATCTGGCATCTACAAGTTCATCAAATGATTGCCATGACTATCAGACAACCCCATCTTCGGGAGTTAGAACACTTGAAGTCAAGTCCAGCAGTAAAGAGTCTTTCAATGGAGAGAAAATTACTGTTAAAATAGGACCTTGGACAGAGCTTCAAGAAGCTGAACTATTTGTGGATAATTTACTGCCAGATTTTGAGG
TTGTTAATAAGGTCTCAGTATTGTGGAGGCCAAGAAGCCCGCCTTCGGGAACCTGGCCCTGCCAGATTGCCTCTTCAATCTTGGCTGTATTTTAAGTCGAAGTAAAAAATTCAATTATCACAGTGACTCATCCTGTCTCTTGAGAAACCCAGGCTCAGCCTCAGCAGCAGCAAGGCAGCTCCCCTCTCACCACAAACAGGTCGTCC
CAAAAAGCCCAGTTTACTTTTCTGATGGAATGCTCACCACAGAGTTGTAAATATCATTTTGAACTGGTTTCTTCTACACAGCTTTAATATTTTTGACAATAGTAAAGTTGGAACACTTCTTGAAACATAATAGGTTAGTGGTTCCGTGTCTTAATTATACCCTCCCCCCCCCCCAGGAGAGAGTGCTCTTCTTTTTCTCTAAAAGA
ACAAAACAAAACAAATGAATGAATGAATAAACAAAACACCTTGCTAAAAAATGTAGGGAAGGAAGAAGACAATTTGAAAGAACCTCCCTGTTTAATATCCAGTAAAGCCTCATTAAAAACAAATAAATCAATACAAAGGCTGAAAGATCAAGCACAGGTCTTGTGTCTTCTAAATTAAACAACAACCATCTTCATACCTTCAGCTT
AAAAAATATGTAAATTAAAGAACATAATGGGTACTTATCCCCTCAAACTAAGGCGCTATCTAGACCTCAAAATGCAGTACTCCAGTTAAATCATCAGATCAGTAAAACTATAAGGCTATGGATATGAATAACCTATTTGGATGGAAATGAGGGCCTATCTTATTTGAGAGAAATGTCTTTTTCTTTTATTTGATAGGGTATCACTA
GCTGCGTGGATAGTGTCTAATCTGTGCTTAAAGTGGTTCTCTCAGGTTTGTGTATCTTGATGCTTGATGCACTGTGTTTTATAAATAGTTACAAATGTTGAGTAAAAACCATTTCTATGCACTGTTCCGTGTCATTGGCCTTTTGTGAATGTGCATGTTTTAAACTGCAAATTTTAAACATTTTGTCCTAATTGTTATTAAAAAAT
CTTTTTAATTTATTATTTATTTATTTATTTATTTATTTATTTATTTATTTTTGGACAGGTGGGAGAGGCTATGGAGAGGAATCACATTTCACTTCTGTTAAGTAAAGAAAAAATTTCTGAAATGTGATTGAATCACCCTCCTTCTTTGCCACCTCCTTAGTAAAGATCAGGCTGACCCCATAAACAAGATTCTGTTCATTTTTGAG
ACAAAAAAGTCATCTCCCAACACAAAAGTATACACACTGGATAGAAACCCTATGAATATAGGCAGTGTGGTAAATATTTTTTAAGTCACAGTAGTTCCTAAGTAAATAAAAGGAGACACAGTTGAGAGAAACCCTATGAAAGTTATCAAATGAACAAAGCCTTGAAAGTTAAAATCTTCAAATGCATAAAAGAAGAAATAGAGGTG
TTCCCCAGCATTTTGGGACCCCCAAGAAGACCAAGCCGCCACGACAACAGTGCAGTTCCACAATGCAGTATGTAATTCTCATGTATATGAAGTATTTGGGAGTAAAAGTGAAAGAACCTCGAAACTTGGAGCACAAGCGGGGTCGGATCGGCTTCCTTCCAAAGATCAAGGATGACTGCTCAGGCTGTAGAAGAAGAAAGGAGACA
TGAGGATTCATAAAAGAAGCAAACCTTACCAAAGTAACAACTTCAGCCTGGCTTTTGTGCCTAACACTCCTCTTCCTCAAGGTGAAGGCCTGCTTACTGAAGTAAAGTCGTACCATTGTAATGACTGTGGGAAAGACTTCGGTCACATTACAGACTTCTCTGAGCACCAGAGGCTCCACGCTGGGGAGAATTCCTACGGCTCTGAA
TGAGGACAAGCCAGTAGATAATACTTGCCAATACTGGAATCAGGAGGATAACTTAGCACCTTCATTCTGTAAGAACAGCAGTGTCCTGGTTAGCTGCAGCAGTAAAGAGAATGCCAGTTTATTATCAGAATCTGACATTCAGTACAGTAGCAAAGTACCAGTTAATCAACATGAGAAGGTGTGGACTCGAGAAGGTTCTCAGGGGG
CTATGTCATAGCTTCTCAGCGTCTCTGAAAGCCCTCTTTGCTTCTGTGGTATAGAAACCATGTTTCTTATGATATTACAGAGCATGGAGGTTTAATAATGAGTAAAATTTGAAACTTGCAGTGAAGGGCTAACGGTTCTCTTTTCTCTAGCAAAGGCACCCCTGGCCACCTGTCTGGGCAAAGTGGCCCTTCTGCAAGCCTCTCGC
CACAGGGGAGTGGCAGTGGCTTGGGATAGTTCTCAGGTGATGGTCCGTGGGGTTGGGGGTTGGACTTGGAGTTGAATTTGAGATCTAACTGGCTCTGAGGAGTAAAGGGACCTAACATGACCTCTCCCCCAGTGTTTGAAGTATTAAACCGCTCTGCTCTGCTTAATGTTTTAGAAATGCGGTGACTGGCCCTGCCCTCACCCTGA
GCATCAACGTGGGACCATGTGTGCCACTAGCTCTTCCTGGGAGCAGTGGGAAAAAGGGAGACTCCACCAGCCTGAGAGAGCCTTCCTCAGCCAACTTAAAAGTAAATAAATCTTATCTGCTGGAGCCTCGGTTCCTACCCCCGAGCCGGGCTCTCCAGGACTCTCTCGCAGCCTCTGGGCCAGAACCGAAGTCAAAGCCGGAAAGG
AGTTGTATCTCCAGTCCCAGTCCATTCAGATTGGCAACTGACAATTCTTGTCATTCTAAGGAAATTGGTGATTAAATGACAGTGTGACATCCTCGTAAGAAGTAAAAATGACCTGTGTGTCCTATGGTTTAAGAGCAAATTTTAAAACTTGGAAGTTGTGGTTTTCCAGTTTGTGTACACTCACCCCCAAATTGTAGTCTTTCAAG
TTAAAATTCATATTTACAAACACTACTATAACTTCAGTGAAACTGAATTGTGTGATTGAAACTTTTTGCTTATTATAGTATTTATTACACTACTTAATTCAGTAAATATATAAAAGTAGCCTTCAATTTATTTTTATATTATTTTACATGTTTTTATCTGCAGTTGTGTCTGTGAATTTCACTTGGAATTAAGATGTAATGCTAAG
AGCCATTATTTGGAGAGACTGGCCATACCATCATGAATCTTCTAGCGGGAATGTTGTGGGCAGCCTGGGACATTCTTTCTTCAGTCAAAGTTTCCTGGGCAGTAAAGAACATGGTGGGTTCTTGTATGTGACATCTACCTACCAGTCACTGCAAGACCTGGTGCTTCCAACCCCTCCTTACCTGTTTGGGATTCTCATCCAGAAAT
TTAATGAACAGTTGTACTCAGGGCCCAGCAGTGCTGCCCGACGCCTATTCCAGGAAGACCCTGAGGCTTTTCTCCTTTATCACCGTGGCTTCCAGAGACAAGTAAAGAAGTGGCCACTGCACCCAGTGGACCGTATTGCCAAAGATCTCCGCCAGAGGGACGCAAGCGCCGCCATCTCTTGGCCACATTACGGGCTCTGGAAGCAG
ATTTGGACAGGGCATACGGCCCCATGATATTTTCCGTCAGAGAAAGCAGAACACGAGCAGGCCGCCATCTATGCACGTGGATGACTTTGTTGCAGCTGAAAGTAAAGAAGTGGTCCCTCAAGATGGAATACCCCCACCAAAACGGCCACTCAAAGTCTCACAAAAGATTTCCTCTCGTGGTGGATTTTCAGGCAACCGAGGAGGAC
AAGATGCAATTTCTAAGAGTGAGGGATGGTGTTAAGCTCCATGCTGTGCCTTAAAATAGAAGTACCTTCCCTCTCCATAGCTTTCCAAAATCCATAGACCAGTAAAGCAGAAATGACCATGGCTTTATATTGTACACTTGGGAGGTGATCCCGAGCCGAGAACAGAGCCCGTTCTCTGAGATCTTGCTCTTGCTGTTCTTCCTTTC
AACTTTTAGATTTTAATTTCTTGGATATTAGATAGTATTAAATTTAAGTTTGTGGAATAACGTGTGCCCATTTTCTCATCCAGGATATTTGGATGTGCTAAGTAAACTCTCTTTTTTTTTCTATTCTTTTTTTTTAAAATTTCTAAGTACATATTTTTAGTCGTTTGCTTGGATAAATGGACATATTTTTCTGACGTTAGTATATT
AGGAAACCTGTGTGATTTAAAAAGTTAATAGCTTTTGCAACTTTATTACTGGTTATATATATTTGGCCATTATAATGTGCAAGCAATTGGAAAAAAGTCAAGTAAATGCTTGTTTTTATAGTAGTTTGTTCTTGTTAAAATGTTCCTATGATAATGTCTGTAAACAGCACCGATTTGATTACACAGTGCAGCTTAATTACAACCCA
GTGTGCACATGTGTGAATGTGGCCACAGCAATATATGGAAATTTTTTTTTCCACACCAGTACCACACTGGATTATATTGGTGTTTTGTTTTGCCGACTTAAGTAAAAAGTAGTATTTTTTTTCTTAAACTATGCCCCTTCCTCTCCCTTTCTCTCTCTCTCTTGAACCCGTGTCCTTATTTATGTTAAATGCACATTCTACCACTG
GGCTAAGATATTTTCCAATCAGTCCCCTTTGTATTAGTGGGGCATTTGTGGTTAGTTTGAAAAACAGACATGGATAAACTAAAATGCTTCATACTTTATAAGTAAAGCGCTATGAATGCTGTGGAGACCAAGGTGAAATAAATAGTGCAAATGTGTAGGAATAATTAGATTGCAGTTTCCATACATCCGCAAGCCCAGTTAGTTGA
AGAAATTACCACAGTGTCTGCTAGTTCAAGTGGCTTCTGAACTTGGAGCAGAAAGCAATACTACGTCTCCCGAAAAGTTAGAGCTGGATTCTTTTGGATCAGTAAATGAAAGTCCTAGTGGTATGCAGCAGGCACGTTGTGTCTGGTCACCTTTGGCTTCTCCATCCACAAGCATTTTAAAGAGAGGACTAAAAAGATCCCAAGAA
TACACAGTAGAGTTTTCTAGATGTTGTATACATAATATGTGCTGATATGATTCTATTGTCCTCGCCATTTCTTAATTTATCAACTTTCATTTCTAATACTAGTAAATGCCAGCAGATATAATTCACCTAAGCCGAGACTCTGTGACGTCTTCCATAGACCAGAACGTTCTGACTCTAATATATTTGCAGGCCCTTGATCTAGCTGA
ACATCTATGCATATGGTGATCTAAATGCACAAAATGTAAAATGTACTTAAGACATCTCACCTTTTGTTAAGACATTAAACCATCTTAAATTGGAGCGTGGAGTAAATTATGGTCCATTTTATGTAGCATTTTAATGTTTATGCTCAAAACCTAGTGAACACACTGTGGTATGCCAGCTCAGAACTGCAGTAGTCACTCAAATTATG
CTGTTGGTTTTATCGGCCAAATGAAACATTCCATTTGGCTACACGAAAATTTCTAGAAAAAGAAGTTTTTAAGAGTGACTACTACAATAAAGTACCTGTTAGTAAAATTCTAGGCAAATGTGTAGTCATGTTTGTCAAGGAATACTTTAAATTATGTCCAGAAAACTTTCGCGATGAGGATGTTTTTGTCTGTGAATCGAGGTATT
CCCACATGGTAGGAAGAAAGAACCAACTCCCACAAGTTATCCTCTGCTCACCATGTGCATGCTAGGGTATACACACTCACACACACTCCCCCCCCCAGTAAGTAAATATATAAATAAATGATAAATAAATGTAAAAACAGTTAAAAGAAAAACTGCAGTGGCCCCTGTGAGCACACTTGCAGCCCTCTGGATTCTTTAGAGTCATT
ATCGTTCTACAGGAGCTTCCCTCTCAGATGTCATGCAGCACTGTGGCTGTCGGTCCACTTGTGTGTCATCAGTACACGAGGAGAATACTAGATGGGGTTTAGTAAAGCAAGGAGAGTCTGCATTCTACATGTGCCCATGAGTGGGATCTTTAAAAGTTTTGGTGGCTCTCCCATGTTTCTTACCACCCATGGATGTACCTTGAGCC
ATGATATAATTCAGCTGCTAGTTCGTCCAGACTCCAGTCTTCCTAGCACATCTAAGCAGAATGATGCTCAGGTTAAACCCTCTTCTCATAATCCGCCTAAAGTAAAGAAAACAGCAAGAGGGGGATCTTCCAGTCAGCCATCTACATCAGCTCGCACTTGTCTTATTGACCCTGGCTTTGGACTATATAAGGTAAATGAATTGGTG
ATGGCCACAATCAGAAAGTTCATATGCACATGGTGGACCTCATGAGCTCTATCATTTGTGAAGGTGATACCGTATCTCAGGAGCTCTTAGATACAGTTTTAGTAAATCTGGTACCTGCCCATAAGGACTTAAACAAGCAAGCATATGATTTGGCAAAGGCTTTGCTGAAGAGGACTGCTCAAGCTATTGAACCATATATTACCAAT
CCTACTTGTTACTGATTCGGTGTCAGAATTTATGGACCTTATTAATAGGGAGGAGTCAGATGAAAACATTCAAATTGTTCTTGCAATATTTGAGACTATCAGTAAACATATTCAAAAAGAGGCACTGTTTTCTGATGATGATGATGATGATGAAGAAGAAGATGCAGTGAATCTTGAACCATTTATTTCTGCATTCCGTGAGGCTG
CAGTGAAGAGAACATTTTATTCTGGCAGGCCTGTGAGTGCTTCAGTCATGTTCCTGCACATGACAAAAAAGAGGTCTCTTACAGGGCCCGGGAGATTTTCAGTAAATTCCTGTGCAGCAAAGCCACCACTCCTGTCAACATTGACAGCCAGGCCCAGCTGGCAGATGACATTCTCAATGCACCCCACCCTGACATGTTCAAGGAAC
TTGCTCCAGAAGAGCTGCTGGTGGCAGCACGAGACCCGAGCAGCATAGACTCCCATCTTCTGATGTTTGGAAATGAGTTGCTTTGAGTCAACTGGAGTGAAGTAAAAAAATGTAGCCCTGCTCCAAGCCTCCACTGTGGGTCCTGCCCCTTCCGTCTACTTGCCCTTACCTCTGTCAGCACAAAGCTCTTCTCTGTCCCTTTAGAC
TGCTAAACTGGTAGAGCGTTTGGTTGAATGGTGTGAAGCCAAAGATCATGCCGGCGTGATGGGCGAATCAAACAGACTGCTCTCTGCCCTCATCCGACACAGTAAATCAAAGTTGTAAATAAAGCAAAGATGTTATCAGCTGGTGTCACGGAGACGGTTTTGAAATTCCTTAAATCTGAAATGCCCCCAGTTCAGTTCAAACTCCT
GGGAAGAAGAGCCATCCTTTTGCGTTAGTGAGTGAACTTTTTAATGTTAGAGAAGCTGGTAACATCTATACTTGTACAGTCCCTAAGTATAAAGATAAATAGTAAAGTTATTAATATTTTCAAATAAACTTTTATTTTAATAACGAAATCTTAATTTATCTAATCATCAAAATGTATAAACTCATGGAAAATATGTTTACTTTCCA
CAGATGTTACATCAGTTGTGTCGAGTCAGCAAGCAGCCACAACTGCTCAGATCAGCCCAGCAGAGTCCACAGACGGCAACTTGAATGAACTTCATGTTACAGTAAAATGCTGCACCGGCCTCCAGTCCCGAGCGAGCTACCTGCAGCCACACGCATATGTGGTATACAAGTTTTTTGATTTTCCAGACCATGATACCGCCATCGTT
TCAAATGGGGTAAATTGCTGTATTCATATTCATTTCCTCAAACATTTGTCTTTCGGTATGGGCATTCAAATTTTTTTCTACAACCTGGTTTGAAGTATATAGTAAATTATCACCAGTTATTACTATGCACATTGGAAGGGAAGGAGAAGACTTTGACCCTGATCAATGTGTACTGCCCTCACGCGGATCCTGGGAAGCCTGAGCGG
GATTGGACGGGCTTATTTTGAACTTTCAGAATACATGCAGGAGAATAGCAAAAAGTTAAAAATGAAGTTTCCACCTAAAATCCCTAACAGAAAAACAAAAAGTAAAACTAATAAAGGAGGACTAACTCAGCCCAGCATAAACGATAGTCTGGAAATTACAAAACTGGACTCCTCTATCATTTCAGAAGGGAAAATAACCACAGTCA
ATCAGACTTTGTTTTGAAAAGTGGGTTTTATATTTGTTATAATTTACATATTCAAAATAAGTCTTAAAAGATTGTTAGAAGTGACGACTGTTTTCTCAGAAGTAAAATAGTCATGGAGTCTGGTCAGTTTTTGGCAGCCATGGTGGGCAAAGTTTGATCCATCATCTTACATCTGTGAAAAAGAGCCTCCAATTAAAGCGAGGGTT
TAAAGCTAGAATTTGATTTTAAATGCTAACTTATGTCTTAGTTTGTACTGTTTGGAAGAAGCTTATCTAAGTATTACTGATAACAAAGGATTCAACTTCAAGTAAAGGACAAGCATCTTTTAAAATCCACTTAGCATGTTATGTTTAGGTGCGTATCTGGCGACTGTAGAGATGGGTAGGGATTACAAACTTAGCACTCACTGATG
TGCCTCCACGGTGGTCGGAGGGGATGTGGAGTTTGTCTGCAAGGTTTACAGCGATGCCCAGCCCCACATCCAGTGGATCAAGCACGTGGAAAAGAACGGCAGTAAATACGGGCCTGATGGGCTGCCCTACCTCAAGGTCCTGAAGGTACGAAACCAGCACTGGAGCCTTATTATGGAAAGTGTGGTCCCGTCAGACAAAGGCAACT
TGGGAACACTCTGGAAACCTCACTTGGCGTCTAGGGAAAAGAGAGCACTCTTTGTCTCTCTGTTGCAACCTCTGGCCTTTTCAGAAGCAGCACTTGGCAGAGTAAAACATGTCTAGCCTCTAATTAAAGAAAAGTTGTGCCACTGTATGACAAGCAAGCCTGTCAAATGCTCTGCTCCTCTCATCCATCTACTTTTCCTCCTCCCA
TTAAATTTACTATTTATCATAATAAATACATATTTTGTCTCTAATGGACACTTTTAAAAGTGTCAGTGAAAGTCTTGATTCTCAGATGCCAGGTTATTTCAGTAAAATGGACATTGCCTACTTGATTTTCCTCAGCTTCTTCCCTTGCGTTAAAATCCATGCAGCATTAAAATGCATTTAGTGTGCAGTCAGTGGCAATAAATCCT
AGAAAAAAGTGATGTCTAACAGGCTGCCCACCAAATCAATGGGTGAGCTGACTAGAGACTCCAGTTAGTGGCCTGACCCTGGACTGGAATTGCTCTCACTAGTAAAACTGCATTTTGTTCAAGGCTTCAGAATAGTATGTATAGATTCATAGGATCTCATAAGCTTTCCTAATTAGTTGTAATTTGTGTCAACTTGACACAACCTA
GAGCGCTCTACCATTGAGCTGCGCCTCCAGCCTGAATTGAAGTTTGAGCAAAGTACAGTGTTTGCAACTCCAACTGGAAGTTTTTTAAAGTTCTTCAAGTAGTAAAGTAGGTTAGCTTTGTTTGGATGAGTAACTGGTACTAGTTATGTTATCTTACCATCTGACATGCGACTTTGGTATTTTCTGCTTCTTAAGGAAATTATGAA
TCTCTGGTTAAATTATCATCAGGCATATAAAGTGGCATCTGCATAATGATTGCCCAGAGATGCTTTCTATCTGGGAAGTGAGCCAAGGAATAAACCTTGAAGTAAAGTGTATTAAATTAGTTATCTGGTTAGGCCTTTTGGAAAGATTTCCTGTGATGCATGGGGGCCAGAGCTGGAGTTGTCAGGGCCCATTGCCGCAGTTTGGA
CCATCATGCCTCAAACCAGATCCCAGACACAAGCTACCATCGGTTTTCCGAAAAAGAAGCTATCTAATACCCTGAAGAAACCCAATTCCCGGGATTGTGAAGTAAAACTTAGAAACGTCCAGCCTGTACCCACCACTCCGTGTGTGGACGTAAAACTTCTGCCTCTCAGTCCCCGAAAACGTCTGGGCGATGACAACCTGTGCAAC
TAAAATCACTTGAAGAAAAATATGTGGCTGTCATGAAAAAACTGCAGTTTGGTACATTTGAAATGGTTTCTGAAGATGACGATGGGAAATTGGGTTTTAAAGTAAATTACCACTACATGTCTCAGGTGAAAAATGCCAACGATGCCAACAGTGCTGCCAGAGCCCGCCGCCTGGCTCAAGAAGCGGTGACACTGTCAACCTCACTG
GCACACTTTGCTACAGCTGGAATGTGAAAAATACAAGTCGGTCCTTGCAGAAACAGAAGGGATTTTGCAAAAACTTCAGCGAAGTGTGGAGCAAGAAGAAAGTAAATGGAAAATTAAAGCTGACGAGTCTCAAAGGATGATTAAACAGGTGCAGTCCTCCTTCACAGCCTCAGAGCGAGAGCTAGAGCGACTAAGACAAGAAAACA
ATTTTATGTGTATGAGTGTTTTACTTCCTTGTACAACTCTGAACTACCTGTGTACTTGGTGCCCATCGAAGCCAGAAGAGGTTTTCAAATCCCTGTAACTAGTAAACATGGTTGTGATCTGGGTGCTGGGAACTTTGCTTCTCTGGAGGAGCATCCACTGCTCTTAACCAGTAAGCCAGCTTCCCAGCTACCAATTTTAAAGGTGT
GTGTTGACCGTTTTTTTGTTGAGTTTTTTTACTCAGTGATTCTTTTCTCTTGGTAAAATGCCTTTGTTAATCAACATGAAAGATGTGACCACACTTACATAGTAAATAGCTACATTAGCTTTTTATTCTAGGCTGAGTCAATTTGAATCTTCCGTGTAGACATGAAAATTATAAAATTGTGATTTTTCTCTTGTTTCCAAACTGTA
TGTTTTTTGTTTTTGGCATTGGTCAAATGTTCTCATTGTTGTTATTTGCTTCTAACTTTGCACTGAGGTGTCTCTGCCCTTCCTTTAGCTAATCCTAAACAGTAAAGAGAATTCTCGGGACAGGGCTGGTGACAATTCATGTGTAAATGTTTACTCAAGGACTCTGTTGTTGCATTTAAAGTCGCAGTGTATATCTCTGGAGAAAT
AAGGGTGTTCCTTGGTCCATATGCTCACAGAGATGGTCCCAACTATCAGTGGGTGCCTTACCAAGGAAGAGTCCCTTATCCACGGCCAGGAACTGGTCCCAGTAAAACATTTGGCGGATTTGACTCCACAAAGGACCTTCCTGATGATGTCATAACTTTTGCAAGAAGTCATCCAGCCATGTACAACCCAGTGTTTCCTATAAATA
GTGTCGCCTTTTGCCCTTGCTGCAGACTTCCTTCAGTTCTGTAAACATGGGGAAAACGGCTGAGTCTGAGATGTGTGCTACACAGGATTTCCAACTTAGAAGTAAAAACAGAGACAATTCTCCGGATCAGGACCAACATCAATCAGACAATGAATCGTTCTCAGAGACTCAACCAACCCAGGTTCAAGACGAGCTCAAATCTCTCC
CATGTCATAAACAGAGTTTTAGCTTTACCACTGACTCTTAGATGCTAGACAAAGATCTCCACCTTTCTAGTGTATTTTCTCTTGTTAACCACAGACTACAAGTAAATAGGTCTGCTGTCTAGTGTCCGTTTATAGGATCAGATTGGCTGCAGGGACAGAGTTCTAAGGAATGGGGCTCATAGCAGCAGCAAAGCTTTGAATTTGCA
TGAAGTTAATGTTAAAGAAGCACCATGAGAAGCGGAAACATCAACCAGATCACCCAGACCTTTTGACAGGGGACCTGACCCTCAGTGACATCATGACTCGAGTAAATGCCGGCAGGAAGGGCTCCCTAGCAGGCTTGTATGATTTGGCTGTTCTTAAAAAAAAGGTGAAGGAAAAGGAGGAGAAGAAAAAGAAGAAAATAAAGTTG
TACAAAGTGTCTGTGTGCTTACCATAACAACAAAGACTGTTTGAATGGCAAGATCCTAAAAGCCAGCTGTAAAGTGGGTCCTTTGCCTGGAACTAAAAAGAGTAAAAAGAACTTACAAAGATTGTGATAGATCAACTGTAGATCTTGGCTACTTTAAAAAGAAAAAAAAAACTTCAACTTTAATTTAAGAAAGTAAAAATAATTAT
GGCAGGCAGGTCAGCTGGCCTGGGGAAGAGCATTGTGGCTCCTAGTGCAGCCCTGCTTCCACTCTTGGTTTAGCTGGAACCTTCCCACTCATGGAATATAAGTAAACTCACTTTCTTTGTCACCAATAAATGGTAATACTAAATTTTTTTTGTTAATTTATTTTCAAATGCCACTTCTAGATCAATCTTCTGGTTCATCCCCCTCT
GAATGTTTACCGTTAACCTCCCAGGTATTCAGAAGGCTCTGCTTATGTGCCCGAGTTTGAAGACAACTTAAGAAATTAGCCTCTTTGCCCCTGAATGAGAAGTAAACACTCTGAGATTGGGGAGGAGATGAGGATGTGGGTCCTGGGAGCTGATGTGGTGAGCTGATGGCCATCATGAGAATTGGAGTGATGAGAACAGGGGCTGA
TCTGGCTCACTGAATCCAGTAAGACAAAGTTGGAGGTGAGGAGGACCGAGAGACAGGTTAATAATGATGCTTTATTATAGTGACAGTTCCCAACATCACCAGTAAATTGAGCTTAGGGAATGGATCATCGGCTTAAAACAGTTTTACCTGTCAGCTCAGTCACCTACCTGTCTTTGGGAAAGAAGCTACTATTTGTTTTAGAAAAT
TCTGAATGTCATCGATGCCAATTTCTGCATGAAAGGAGAAGACCTGGACTCTCAGGTTGGAGTTATAGATTTTTCGATGTATCTCAAAGATGGAAACAGTAGTAAAGGTAGTGAAGGGGATGGACAGATTACTGCGATCCTAGACCAGAAGAACTATGTAGAAGAACTCAACAGACATCTGAAGGCAACTGTAAACAACCTTCAGA
ATTGTCACCGAAGACATAAGGACTCTTTGGAAAACTTAAATTATTGGTGGTACATATCTTACATAGTTAACTTGTTTAACTAGCTCTAATACTATCCAAGAGTAAATGTATCCTGAAAGCTGGTATTTGAATACTAATCCTTGCACAGTAACATAAATGATTTGCTCTCTTGAAAGAAAGCTGATAGAGGCAAACTCTTCAGGTGC
TGAGGAACCAGAAGCGCTATATGGCCATTCCCAGCCCCTTGGTAGCGGTGGAATGGTGGAGGATCTGCCTTGATGAAGCTCAGATGGTCGAGTGTCCTACAGTAAAAGCCGCGGAAATGGCCCAGCGTTTGAGCGGGATTAATCGGTGGTGCATCAGTGGCACTCCAGTTCAGAGAGGATTGGAAGGTCTTTTTGGGCTGGTGGTC
GGAGGCCCAGCCTCCACACTGGACCTCCTCCTTCCTCCCACAAGTCCTGCAGCCCTGAGCCAATAGGACAATCGCGCCCCTCTTCCTTCCCAGCTGTGCCAGTAAAAAGGGGCTGAGGAACCACTTATTTATTTCTTACCCTACCCAGTCCTTCCATGGATGAAGTATTCAAGGCCAGTAAATGTCTCCAAATCTATTCACGGGGC
TCCCAGTGCCACATGGTGGTTTACAGCAATCTATAAAGGGATCTGATGCCCTCTTCTGGCATACAGGTGTGCATGCAGCAGAGCACTCATACACAACTTAAGTAAACAAACAAGTAAACATGTGAGTGCTAAGGATCAAACTCAGGTTGTTGGTTGACGTTTACTTTTACTAGTTGAGCCATCTTGCCCACCCCCAACACTGACCT
AACAACAGTTCATTTCTCAGACAAGCAGTGGCTTTGTGATTTTGGTTTCTTGGTAGATATTATGGACTATCTTCGAGAGATCAGTGAAGAACTGCAGATCAGTAAAGTCTTTGCTGCTGCTGCCTTTGAACGCATCTGCACCTTTGAGGGTAAGCTGAGTTCACTTCAGAGACATATGGAGGAAGTAAATCTAACAGACTTTCCTG
GATTGTTCACAGAGACCTCAAGGCTGAAAATCTGTTATTAGATGCGGATATGAACATTAAAATAGCAGATTTTGGTTTTAGCAATGAATTTACTGTTGGCAGTAAACTAGACACGTTTTGTGGTAGTCCTCCATATGCAGCCCCTGAGCTCTTCCAGGGCAAGAAGTATGACGGGCCAGAAGTCGACGTGTGGAGCCTCGGTGTCA
AGCTTTCAGAAGAAACGAAGACTTTGGAGAAAAATATGCTTCCTGATGTGGGGAAAATGTATAAACAAGAATTTGATGATGTCCAAGGCAGATGGAATAAAGTAAAGACCAAGGTTTCCAGAGACTTACACTTGCTCGAGGAAATCACCCCCAGACTCCGAGATTTTGAGAGCTGAAGAGCCAGCCTGGACCCGCGTATTTGGACA
GAGTGCTGGGTTCTAGGGCTAGGGGAAGTCGTACGTCGCCGTGGATTGAGCCTGCTAAACAGAGATTCGCTTTGGCTAGTCGACACTGCGACAAGACAGGAGTAAAGAAGGTGACAACGTGGACGATCGGTGCAGGCGCTAGAGGATAAACCGAAGGCTTCAAGCCGCAATTTGGAGTCGGGTGCAAACGAAGGCAGAGTAGGAAA
TCCTCTGTTCTCCACATGTACACTGTGGCACACATGCTCTATATACACAGATGATCACAGACAAAGGAATCTTCATATTTGCTGGGAAGATAGCTCCATCAGTAAAGTGCTTAATATGTTTGTGATTGAGTTTAGATTCCCATCACCCACATAAAAAGTAAAAAGCTGGGTGCAGTGGTGCACACCTGTAATCCTAGCACTGGGAA
GACTGGGAGATATTATTGATGGTGGCAACTCCCGAACTGCAATGGTTGCTGCTCTGAGCCCAGCCGACATCAACTACGATGAAACTTTGAGCACACTGAGAGTAAAAAGAAGAAGAAAACTGATTTTATTCCTTATAGGGATTCTGTACTTACTTGGCTCCTTCGAGAAAATCTCGGAAGGTGCAAATATCAATAAGTCCCTTACA
GTCACCTGTCCAGGACTTCCATACATTCTGTTGAAGATTTCTCCTCTGTGGATGTCAAGTCTGTTTGGGATGATGTAAGATTACATCTTCGACGATTCTTAGTAAACAGGTTAGAAAGATATAATGAGATAAACAATTCACAGCAAAAAATTGAACTGAAAAGTCAATGTATGAAGCAATTCCTCTTGCTCTACTCAGAATCAGAA
AAAAGATCAAAATAGCTGGATATTCACAAGTTTTTAGATACTGTTATTTAAAAGCAGTTGTGATTTTATTGTGATTTGTCATATTCATGACATGTTTAGAAGTAAAGTCAGCTTATGTAAATTTTCATGAAACTTAGTCTTTCTTAATCTTGTTTTATTTAGACTTTCTTACATGTATTCAATTTCTGTATTTATATTTAGTCAGT
ACTCCCTGTTTATAAAGGTGTAGTGGCCACTACCTGGGATTTGTATGATTCTTACAACATTCCAGAAACTTTGCTAGCTGCAAAACGATCTGGATATTCAAGTAAAGGAAGTTTGCCTGCTAAAGACCGGGACCCAAAAATACAAGAGAGAAAAATAAGAAGTATGAAACCCTTTGTAGAAATAGATTAGGCAATGACTTATACGT
AGGCTGCTCTTCCGCGGTGGGATCCAGGTTAGCTGTTTGTAGGATTGGGTTGTGTGTTATGTGTGGGTTTTTGTTCGGGTTGTTTTTCTTTTCCAAAAGCAGTAAAAATAGGTTGGGTTGGAGGGAGGGAATGGATGGGCTGGTGGGATTTTTAGTTTTCTTTTGACAAAAGACTGGCCTTAAAAAAAACAAAAAACAAAAGCAAA
AGTGGTACAGTCCATAAGTTCATCCAAAACTTGGGATGAAAAAGTTTTGCTATCCCACTCACCTCCTAAATTCCACAATGACTTCCAGACAGAGTGGATTAGTAAAGTCCTGACAGCTCCACTCCCAGCCAGAAAGACCCATCACTGTCTTGTCTGTCCTCGTGCCACATGTCAGCTAAGTACTGCTGTAATAAGTTCTGGCTTAG
CACCAGTATCGACAGCAACTATGAGAGAAATACCTTGGCTTCTCCTTTGAGTTCCAGAAAATCAGATCCAGTCACAAACAAGTCCCAGAAGAAAAATACAAGTAAACAAAAAACCTTTGGAGATATTCAAAAGTATTTGTCACCTAAGTTGAAGCCTGGGACCGCCTTGGCATGTAAGGCTGAGCTTGAGGAAGACATCTGCAAGT
AGGTTTTTAATGGTGTTCGATTATTGCTTAATAATGATAATCTTCTCAGGGAAGGAGCCGCACAGGCATTTGCACAGTATAACCTGGACCAGTTTACACCAGTAAAAATTGAAGGCTATGAAGATCAGGTTTTGATAACAGAACATGGAGACTTGGGAAATGGAAAATTTTTGGATCCAAAAAACAGAATCTGTTTCAAATTTGAT
GATGGTCTTATTGTCGAAACTCTAACAGTGGGCTGCAAAGGTTCAAAAGCTGGTATTGAACAGGAAGGATATTGGTTACCAGGAGATGAGATGCTAAAGAAGTAAACAGGTCATGGCACGTTTAACAAAAAGACGACAGGCGGATACAAAAGCTATCCAGCATCTTTGGGCAGCCATTGAAATTATCAGAAATCAGAAGCAGATTG
TTCTTATGTAGATAATTCTATTTCTATTCTGCCAAAGCACATTATAGACATTTAGAGAAAAGAACAAATAACTGGCTTGACAAGCCACCTTCTGAGACAAAGTAAACAAGTGTCCAGTAGCTCATCGACTCTTTCTACAGATATAAAGTAATTTACATGGTTGCCTTTCACTCGTTCTTACTTAGGTATGATACTTCAAAATACTC
AGCTAGTCCAGGGGTAGCCGGTCCCCTCATGCATCTGCTGCCTTAGCTTCTAGAACGGAGCAAGCTTTTACGTACCTAGGTGACATGTAGAAAAATTTACAGTAAACTGAAATGACCATTTGTCAATGCATTGGTGCATAGGAGTTACTAGGGCTACTTCTGGAAGCCAAAATAGAATAGCATCTCCATGTGCATTAAAAACTTCG
CACATCTGGTGCAAGCTGTGAGAGTAGAATTATTGGTGTCTATGCTACAAAAACTGACGGGACAGATGCCATTGATAAGCAGCTGGGAGGAAGGATTCATAGTAAAAGCATTTTCAAAAGGGGCGTGCATTATTAACCGTGATGGACATCTATTCAAATACATTTTGGACTACCTGCACGGGGAGGTGCAGACCCCCTCGGATGAG
GCGCGCATGCTTGCCCTACCTTCCCCCCTGAAATAATTACAAATTATGAAGAGGTTTTTTCTGGGCTACTTTGAAACAAGTTGAACAAAAGTGGTCGGTGAGTAAAGGTGTCCTGCAGTTCTCCCAGACTGCGTCATAAAGTCACACTACATTGCACAGGACTGAGAAGAGTTTAAAGAAATCACATTTCAGCTTCAACAGAGGGT
AGTCGCTCCGTACAGTTACTAGTCGCCTGGGAGGGTTGAGCGGGCGCCATTTTCCATTTCCGCCACTGGCATATTCAGTCTTTTGTATTTTTGATTATTAAGTAAAACTTGCTTTTATTTTAATATTGATGTCAGTATTTCAACTGCTGTAAAGTGATAAACTTTTGTACTTGGTAAGGATCTTATTAGGAATACAAGAACTTCTA
GGATACAGGTGTGCCAGATGGGATGGAGGCTGAGGACCTCAGTGTGCCCTGCCTGGGGAAGGCCGACACCGTCAACCAGATTCTTCATGCTTTTGATGACAGTAAAGAGTACGTGGCCGCGCAGCTGGGACAGCTTCCAGCTCAGCTCCTGAAGCATGCGGATCCAAGATGGAGGAGGAGGGCAGCGAGGACAACGGCCTGGAGGA
TAGTGTCTTGGGTAGAAACCTCCAAATGTAGCCGTGGCTGCTCTACCATCTACTGACTGTCTCCACTGAGCCTTTCCTACCTTCCCTTCACACCCGATCAAGTAAACACTTGATTATTTTTTTCTTCCTTATTGTGCTTTTTGTTCAGTTCTAATTAATAAAATAAAATTTCTAAATTTACATTTTTATAGGGTATTGTAAATAAA
AATATTTACAACTTTAATATTAGGAATTTAGAGACAAAGATACATCAAGGAGTTATGTTGACACCCAAAGGAGTCTTTGTATTTTAGAATACAAGTAGGAAGTAAAACTATTCTTCACACTCCCCTTTGTTTTAAAATACCCTGATCTTTGAAATTTCAGGATTTTTCCCCTTAGATTCATGCTCAGAAGCCTTGGGTACTATTGT
ACCTTGCTATTCACCCACACCAAGATAAAAGAAAAAGACTTTCGCACACTTAGATATTTTTTATGATTTTTCATGTGCAAGTATCAAGGTTTGAAGTTTTAGTAAAAAAAATAAATATTCTGTAGATTACATTCCCAAGAAAATAAAAATAAACTACAGACTTTATCCTTATACCACGAATGTTTTTTTTATATATGTATACTTTG
AGGATTTGACTCCAGCTTGCAGTTCATCTGATACTGCTCTGTTTGATCAGTTACACCTGCAGCACAGCACTCCGTGTGCTTCTGTCTCTAGTGAGTGCTCAGTAAAACTGTTAGAAAGCAGAGAAGAAGTGCTGGGATTTGAAGAGCTGTCAAGAAGGGCAGTTACAATGTCACAAAGACTCACTGAAGATGAAAATGTAGTTCTA
GATAGAAAATCTGGAAATATTCAGAAAGAATGGCTTTGACTTTGTCATTGATGAGGATGGTCCAGTCACTGAAAGGGCTAAATTGATTTCCTTACCAACTAGTAAAAACTGGACCTTTGGACCCCAAGATATAGATGAACTGATCTTTATGTTAAGTGACAGCCCTGGGGTCATGTGCCGGCCCTCACGAGTCAGACAGATGTTTG
TTTATTAGTAATACTCCCTAACCCGGGACCAGTTCCAAGAAAGGTTACCAAGTGACAAGGTGTTTCTAAATGGTTACAGCACAAATAATAGTGGGTAAAGAGTAAATAAGGTGACTTGTCTTCTAGTGAGCTCGTAGGTACCTGTAGGTAGAAGAGCTTTGCTCTGTAGAGCTTCTGTGATCAGTAGCAGGGGAATTTTTCCGAAT
TACATTATTTGAATTTCATTCTTTGTGTCATCCATCTCACAGATTATTAGACTTTAATAAACAATGTAAAAAATTGTGCATTAAAATCATACAAATATTTAGTAAAATTAGAACTTTAATAAGAGTTTGAGTGTGGAGCAGGAGCCATACACCTGGAATGGTAACAAGGGAATGTGCTGTGTCACACCAAAGATGTGGTACTTGGA
CACTGTGTGCCCACTTCAACAGCATCAAATAAATATGTCATTTGTTTCGGGAGCTGTCCAGGTTTATTGCTGCTGGAAGACTCCACTGCAAAATTGATAAAGTAAATGAAATCGTGGAGACCAACAGCAATCGTGGAACAGGAAATGAAAAAGGATTGGCTTTTTGCGCCTCATTACCGATACTATGTAAGAGAAATGAGAATCCA
TGGATATACTATCTGAGCTCATAGGTTGCCTTCTATTCTTATTAACTGCATATAAAGCTTGATTAAAATTTCTGTGCATATTGTTTAAATCTCTTATATCAGTAAATAATATATAATATAGATGTGTTTGGAAGATTACAAATTTTAGCAATTTAGAACAATTTCTGACATCTGGCACACAGTCAATCATTGTCAGCCATTAGCAC
AGAAACCTAAGAGAGACAGTTCTTCTCTGAGTTCCCCACTAAACCCTAAGCTGTGGTGTCATGTGCACTTGGAGAAGTCGTTAAATGGCCCACCACTCAAAGTAAAGAACTCAAAGAATTCCAAGTCTCCGGAAGAACATTTGGAAGGGGTGATGAAAATTATGTCCCCCAACAACAACAAGCTACACAGCTTCCACATTCCTAAG
GTTTGGCCTCTGCACGGGTGGGTGTTCATCTGCACACACATGTATAACATACACACACATTAGCTGTCTATAGGGCTTCCTTTAGAAATCAGAACGACACAGTAAAGGATGAGTCAGCAGTCAGTTCTTCACAGGAGCGATGCTTATGTGCACCCTGCATCCTTCCTGCTCCATGCTCTAAACCATCTCTGTATTTGGTCCAGTGG
CGCAGAATGACATGGAAAGGCTGGAAATTCGAGAGCAAACAAAGAGCAAGTCAGAAGCCAAGTGGAAATACAAGAATGCCTCCAAAACTGTCCGACCTGAAGTAAACGCTGCCGCCTCCTCAGATGAGGTCTGTGATGGAGACCGGGAGAAGGAAGAACCGCCATCTCCTGTTGAGACTACCCCACCTCGATCCCTCCTGGAGAAA
CTTCCCATCAAGAATGACGGTTGGAAAGTTAATTGAGCTGCTGGCTGGCAAGGCAGGCGTGTTAGACGGCAGGTTCCACTACGGCACTGCCTTTGGAGGGAGTAAAGTGAAGGATGTGTGTGAAGATCTCGTTCGCCATGGTTACAACTACCTGGGGAAGGACTACGTCACCTCAGGCATCACAGGGGAGCCCTTAGAAGCATACA
AAATCAACGAGGTACGTCAGAAAATGCTGTATGCGGCAACAAGAGCGACTCTGAAGAAAGAATTTGGAGGTGGCCACATTAAAGATGAAGTGTTTGGAACAGTAAAGAGCAACTGGTGGTTGGCTCCTGTAGTCCACCTTCAGACTCCTGGGAACAGGACTACGACTCCTTTGTCTTGCCCCTGCTGGAGGACAAGCAGCCGTGCT
CACCAGTGCACATTAAATAATAATAAATTATTATAAAAAGTTAAAGAAGAAAACTAAGACTAGAATCTGACCATAGTCTAGGGAGTCACTGTACTTGGAGAGTAAATGTCCCAGGCAGAGAGAGAAAGATGAGCCACTCAAGGTGTTGAGGTTGGGGGGGGGGGTCTGTTTTTGTTTTTGTTTTTGTTTTTTTGTTTTGCTTTTAC
TTCAGACACTCACGCTTGGTCAAGTCGCAGCAGGTGGAGCCTTGACTTCAACTCCAGTCAGTCTAAGCACTGGTCAGTTGCCAAATCTACAGACAGTTACAGTAAATTCTATAGATTCTACTGGCATACAGCTACATCCAGGAGAGAATGCCGACAGTCCTGCAGTGAGTGTGCAAGTGTGCGCGCCCTCCCGGGTGGGATCCGGA
GCTTAAGTATAAAATGAACACTGCTATCCCACCCTATCCTCTACACATTGGTTCATATCATAGGCTATGATCACTGTTCAAAATGTTTTATATAATTAAAAGTAAACACTACTTTTAAACAAATCTCTCATAGCATTTAGAATCAATTAATCATTATGCTTTAAATGATGCCCCCGGGAAGCCAGGCACAAACGGTGGGGGGCAGG
TTCCCCCGGTTTGTTATCGTAACCTGTAGTGCCAACTCTGCTTCCGGAGGGGCAGTGCAGGACGAAATGCTGACCCTGAAGTTGCTTCTCATTCACAAATAGTAAAAAGTTGTTTCTCCAGTCTTTTGGGAACACAGGACTTAAAAGTCACATCATGTGTAGGAATTACATGCAGCATTGCCCGGGCGAGGCAAAAAGCGTTTGTC
ATGCTCAGCCCAGTGTGCAGGCGGCAGCCAGGTCCAAGTAGTGGAGTGCCGAAATCAGCTGGACAGCTCAGCAGTGGCCCCACACTACTGTAGTGGCCACAGTAAATTGCCCAAGAGGCAGCGTGCCTGCAACACAGAACCATGTCCACCAGAGTGGGTTGTAGGAAACTGGTCACGCTGCAGCCGTAGCTGTGACGCTGGTGTGC
TCCGACAAGTTGAAGAACTAAAGAAGAAAGACCAGGAGGAGGATGAACAACAAAGGGTCAATAAGAGAAAAGATAACAAGAAAACAGATACCGAAGAAGAAGTAAAAATACCAGTAGTGTGTGCTTTAACTCAAGAAGAATCTTCAACCCCATTATCAAATGAAGAGGAGCATTTAGACAGCACCCATGGGTCAGTCCATTCCTTG
GGACTGCTGCCCCCATGACATCCTTGCTGGGACGGGCATGGATTTAGGAGAATGTACCAAAATCCACGACTTGGCTCTTCGAGCAGATTATGAAATTGCAAGTAAAGAAAGAGACCTGTTTTTTGAATTAGATGCTATGGATCACTTAGAGTCCTTCATTGCAGAGTGTGATCGGAGAACCGAACTTGCCAAAAAGCGGCTGGCTG
TTTAAAAGTTGACCTTACACTTGGGTCACCATGTTATCTACTGACCTGCTGTCATAACTGCATTCTGACCTGGCAGGAATTATTTTCTTGGGGGCCAGAAAGTAAAATTTAGTGGTCTGACTTGCCTAATAGTTCCTAGGCAGGGTTGTTCACTTACATGCGCAATTAGTAATGATTGTGCATTACTAAAATTTCTCAAGGTCTTT
TTAGAATAGTAGATTTTCTTTCTTTTTAACACTGGAGTTGAGGATACAAATTATGAGTTATTTAATAATAAATTCAAAGGAGAGAGAATATATTAGAAATAGTAAAGTAAACCGGGAGGCAAAAATACGTTCTATATTTGGAATATAAGTTATTTAATTATTGTCCATATGCAGAATTACCTATTGAAGATCTATTTTATTCTTTC
CAGATTTCAAAGCTTTACTTATTGTAAAAGATGCCATTCGAATTGATGGTGGACAGTATATTTTAAGAGCCTCGAATGTTGCCGGGTCTAAGTCATTTCCAGTAAATGTGAAAGTGCTAGACAGACCAGGACCACCAGAAGGGCCAGTTCAGGTTACTGGAGTCACAGCTGAAAAGTGCACTTTGGCATGGTCTCCACCACTTCAA
TGCTGTATGGGGGCATGTCATCCTATGAAGGCTGCTTGGCTCTCAATGCCAGACCCCAGAGCCCAAGAGAAGGGCACCTGATGGACACTTTGTATGCCCAAGTAAAGAAACCTCGGAGCTCCAAACCTGGAGACAGGAATCGATCCACTCCTAGCAACCATGACCGGATACAGCGTCTACGGCAAGAGTTCCAGCAAGCCAAACAG
CAGTAATGTTTATACAGTTCTACAATATGAAATGATTTACCTAATCATTTGAAAATACATAGTCTTCAAAATACTTTACTCAAAAACTAGATAACTTGTTAGTAAATAAATATGATCTATAAGTTCTTTGTGGAGAACGTTTTAGGCATGGTATTTAATTTAAATGTCTATAATTAATACCTTAGGAAAATACATTTTGTTACACT
CAGAGTGTGTCTAATTATTCCCAGGTAGTTGTTAAGCAACCAAGACTCAGATAAGTTGCTTTAACTTCCCAAATTCCTACAGAGCTAGTAAGCTGGATAAAGTAAACCAACATCACTTCCTGATTCCAAATCCCACGCTCAATTAATTAGGAAAACAAATCCTGCCTCCTTTAGGCTCACTGAAGTCCATTTAACTTAGAAAAAGG
CTTACTGCAAACCACTGGATGGAGCAGAAATAGCACAGGAACTTCTACAGACCAACAGACAGCCTTCCCTCCTAGCTAGCATGATTCTCTCCACAAGTGCAGTAAATATGCAACAGCCGCAACAGTCTAACTTTAATCCAGAAACATGCTTTAAAGACCCATCATTCCTGCAACTTCTTAATGTGGAAAATCGTCCAACCTTTTTA
CCAGTGTACGTGCGGCTGTCCCTACGCCAGCAGAACCGCACTGCAGTCTCACATCTACCGAACTGGCCACGAGATCCCTGCAGAGCACAGGGACCCACCTAGTAAAAAAAGGAAAATGGAAAGCTACCTGCAAAACCAAAAGTTGTCCAGTAAAACCACTGAACCACTGAGCGACCAAGCAGCCCCGCGCCAAGATGCTGCTGAAC
ATTATTGGGGGATGTGTGTGTCAAGAAACAACAGAGGCATCTATAAAACTGTATAATTTTTAGTTTGGCTCCTCATGTTTTCTTAATCAGTGCATTTAGAAGTAAATTTTAACACTTTTTCTTTTAACAGTTTCAAAAATGAGGAAAAATGTCAGTTTCTAAAAATCCCGTTACATTTCCTTTTTTTAAATTTTGTATTATTCTTT
TAGAAGATGCATCACCATTGTTTATTCTCACTTCTTACAGTCTAACCCTTTTAATGCCTTTACCTCAAGTTGCTTAGCAGCACAACTATCTCTGCAAAAAAGTAAAGAAAAATTGAATGGTGGTTTAAAAACACACAATTACACAAATAATGATTGTTCAGTTATATGTGCAGAAAAAGTAATGTGCATCTATTCTTGTAAAGGAG
CCCAGTCTAACCTGGAGCTTATTATGTAGCCTAGGCTTTCCTGGAAGCTCACAAGAATTGAGCTTGTACCATCACACAGCTTAATTCTTGTTACCATTTAAGTAAAGAAAGCAAGTATATCAGCTGCTGGGGTAATATTAATGAGGGGACTGACCTGCGTGATCCGTGAAGAGTAACTTGAGGCCATAACCACAGATCCACTCATA
ATGAGTTAGATTCCAAGACGATAGCCTTAGAGACTATTTTAGCAAATTTGGAGAAATTAGAGAATGTATGGTCATGAGAGATCCCACAACGAAACGCTCCAGTAAAATGTTTATCGGTGGACTGAGCTGGCAGACCTCACCACGGGCGGGGGGAGGAGGCGGGGGAGGAGGGACGGAGATCTGGGGCTCGGAGCCGGCCGCCGCTG
TCTGATAAGATTTACTTTGCATTTCCTCTTGCAAATCATAGAAAAATCTACACTCATGCCTATTGTCAGAGCACCATGCTGGGACATCTATGTGGGTTCCAGTAAAAGTGTCCAGATGGTCCTATGTGGCTTATAAGATAACTCAAAAGCCTAAGAAGAAATTGTCCGTTTTGAATCACCATTTTATAAGACACCCAGCTAAACAG
ATGATTACATGATTGATGATTTTGTAGTGCGAAATGAGGAAGGCGATGACGAGAATAGCAATCAACAAGGAGAAAATCTGACTACATCACAACTGAAATTAGTAAAACAGAATTCTCTTTGTTCTTTTAGTGACCATTATACTCACTTTGAAAGAGTTGTGAAGGCTCTTCTGATCAATGCTTTTGATGAATCTTTTCTGGAAACT
AATATAACTTTATATACATATAACTGACTGTAACTCAGCTAAATGTAGAAATCTGAGAAGCTGAGGCCATGTGACCTTGAATTACAGGTCAACCTGAGCTAGTAAACCTTGTTTCTAAAATAAATAAAATGTTAACTCCCATGTACTGTATTTTATATCTGACTCCATGTGACTTTCTATACTCTGTAAGTGGTTAAAACTGTCTC
TGGCCAAGTTCCAGCTGACTTCGGATGAAATGAGTCTCCTCCGCGGTACAAGAGGAGGCCCCGTTACTGAGGCAGCAAAAGAACAGACTCAAGATTTAATAGTAAAGACCACTAAGCTGCAAGCGGAAAGGAGCTTGAAAGCATCAATGAAGATGTACAGGCCATGAGCAGCTGTTGTCAGGATATGACAAGTCGCTTACAGGAGA
AGGCTTTGGCGTAGGCTGCGAACCAGTTTGGGCTCCCAGGGAATATCAGTGATCCAATACTGTCTGGAAAACACCGAGCTCAGCTACACTTGAATTTTACAGTAAAGAAGCACTGGGATTTATGTGCCTTTTTGTACCTTTTTCAGATTGGAATTAGTTTTCTGTTTAAGGCTTTAATGGTACTGATTTCTGAAATGATAAGGAAA
TGGTCCTTCAGGAGGGAGCAGCCCACAGTCTTAACTGCTGAGTCATCTCTCCAAATTATTTTTTATTTTGAGTTGGTGATGTTTTTGTAAAGAATTATAGAGTAAAACAAAAATCACTATTGAAATAATATGTGAATCCTGCTCATTGTATTAAATTCTGAAATCTTGATAAATCGGTTGGTGGTGGCAGTTGCCGCCATGGAGTG
TAGAGTGAATACTTCACAGATCTCATTTAGGGAGAGCCTGGTCTATGGACTAAGCTGAATTTTCCCACATAGATTCTAAAATTAAATGTATTAGTTGCTAAGTAAAGGCCATTGGCTTCTGTGGAAGGGTGCTCAGAGGGGACAACACTCTGGCATGGTTGCCCAGATTGTCACTAGTACATTGGGACTAGGCAGCTGGTGTCCCC
ATTCTCTATGGGGGATGCTGTGCATAACTTTCAGTGTTCACTGAGCAAGCTAACTGGTGGTAAGAGGTTTTTGATGAAGTTTCTACATGGAAATGACTGAAGTAAATTATAATAAAGCTATCATTTTAAGAACATATTTCTATAAGTAGCTCTACTTACTTTTTTTTTTTTTTTTTTTTAAAGAAAAACAACTTTCAATGTGGAAG
CAACTGCAAACGGGCAACAATATCTTTGAATACAGACCAGACTACAGCATCCTCATCCCTTCCTGCTGCTTCTCAGCCTCAAGTGTTCCAGGCTGGGACAAGTAAACCTTTGCACAGCAGTGGAATCAATGTAAATGCAGCTCCATTCCAGTCCATGCAAACGGTTCCTTTGGTTTCATCCACAAGTGAGGGGTATACAGCATCTC
ATCAGAAGTATCACCCCGGATTTCAGCAGAGGACCTGATCGATTTGTGTGAGCTCACAGTGACAGGCCACTTCAAAACCCCCACCAAGAAAACCAAGTCCAGTAAACCAAAGCTCCTGGTGGTGGACATCCGAAACAGTGAGGAGTTCGTTCGCGGGCACATTGCAGGCAGCATCAACATCCCATTCAGCGCAGCGTTCACGGCAG
CTGGCCAAATTCAAGGAGGGGACCGAGATGGAGAATTCAAAGGATGAACTGGTCAGGCTGTTCCTGCAGGATCCCATGTGCGAATGAACCTACAGACTGGAGTAAACGAGGTGAAGCTCCAACAAGAAGACAAATTTCAAAATAATCTGAAAGGATTTAAAAGAGGCAGAAGAATAATTTTGCACTCACCAACCCAGAGAAGAGCA
CATTAATTAAGGCTTTCTTTACCACTTACATTGTTTATATACAGTGTTCTACTCTCCACCTCTTGCTCTGCAGTCACCTTGCCCTTCCTCCCACCATTTGAGTAAAGAAGACGGTCCGCTAACAGGTGACATGTACTGGTGTCTGTGTGTGTAGCTTCAGAGTTAGATTGACATCACCAGGCACAGATTTAGTCTTGTCGTTTTGT
TACTTTTCTCTTAAAGTTTTGCTAAAGCTGAGTTGTTTGCTGGGTTTTTGTTTTGTAGAATATTTATAACTAACTTAAGAGACATTTTTGATCTTGTCAAAGTAAAAAAAAAAAAAAAAGCAGATAAAGCCAGAATGGCACTACATTTGACTCAGGATAGAATAGAAGACAGAGTGAGACATCTAAAATCTGGCAAACGGGAGCTC
GGAGCTAGAGCGGCAGAGACAGCTCCTGGAGAGAGACAGGCGGGAGACAGAGCGAGTGAGGGCAGAGAGCCAGGCCCTGCAGTCCTGCGTCGAATGTCTGAGTAAAGAAAAGGAGGATCTCCAAGGACAGTGCGAGAGCTGGGAAAAGAAGTCTTCCCACGCCCAAAGGGTTCTAGCAGCCACAGAAGAAAGCAACAAAATGGAGC
TTTCTTGTCCCCTTTCGCCCCCACCTCCCCGCCCCCACCCCCGTTTTAGTCTCTTCCTTCAGCGGCCTTCCAGATCTGGATGTGATTCTAGCTCTCCCATAGTAAAGACACGCCTCTCATCTTCCTCGCAGCTAGAATTGGGTTCAGTTGAGTCCTCTAATGAGAAAGACTTCAAAACTAAAGCAAACCCAGTTCTTCCGTAGTTG
TACCCTGCGAGATTATAACAATCGGGAGAAATCAGAAGTCTCCACGGACTCAGTTCAGGCAAACCCTAAACCACGGGCATTGACAAAGAAATCGTCTCAAAGTAAAAAGAAGAAGAAGGCCTTCAGTTCTCAGAAACCAGGGCAGAGCAAAGCAGTGCAGTACCCCAGTGACGTTCTAGAGAGCGCGTCTGTGGAATTATTCCTAG
TTCAACATTTCCCTGTAAGGACAATAGAGCTTCATGGAGAAAGTGAGCCAGTTGAGGATAGCTGTTCTAATTAAATCACACAGTGTATGATGTATGATACAGTAAATTATCTCTCCCAAACGCTGTTCATTGTGAATGTATTCATGGAAATTGTGTATGTACGTGCATGCTTGCAGGATTAAATACTGTTCTGTTCTGTTTTCTAA
CATCCTATGTCCAAGAGGCAAAAGCTAAGGGATTGGTCATATTCTGCTGGGGTGATGATACCAACGATCCTGAAAACAGAAGGAAACTGAAGGAATTTGGAGTAAATGGTCTAATATATGATAGGGTTCGGCAGAAGCAGAACAAATATCCCATATTATTTTTGACCCAAGGAAAGTCTGATATTTACCCCGAACTCATGGACCTC
AGCCCAGCAGGAGGAAATAGCAAGCACTTTCCTTGTGCTACTGGACCCACTCATCAGTCAGCTGCTCAAATCCCAGCCTTTTGTGCAGGCAGTTTTGGCGAGTAAACTTGGAATGTCTTCCTTTCCTGTCTGATTCTTGCTGTACTCTGCACCAGCTTTATCTGCAGATACACAGGGTAATGCTGACTACAGGTTATTTCAAAAAA
AACTTGTTGGCAGCTGCAGACAAGCTCGATCCCCAGTTTTTAATGCAATGTTTGAACATGAAATGGAAGAATGCACAAAGGTGAGTGTGGTCCAAGATTCAGTAAATGTATCAGGACACACTAGTACAAACACTTTGAAGGTGCCAGAATGTCGACTAGCAGAAGATTTAGGTAATCTCTGGGAAAACACAAGATTTACAGATTGC
ATCCCCACAGCAAAAGAAGATCCAGCCTGAGTGAGCCCATTGTCCATTTGGCCACAAATTTCCCACCCCCTTTCTGGGTGAGAGAGTTGAGGAGAACATGAGTAAACTGTTTCAGCATCACCACTGGCCTCCAACGCCTGCAGGCGTCCTCAGGTACAGACCAGCAGCCACGCTGCTCCAGCAGTAAAGACAGTTGAGGACAAGGA
GTGTAATGATTCCCTGTCTTCTTTTTTTTTTTTTTTTTTTTTTTTAAACGTAATTCTTGGAAGACGAGGAAGTCATGCACATCTTGCTTGAAATTTAACCAGTAAAAGTAAGTTGGATGGTGATTAGCCAGTCTTCGATTGGATCATTATTATTTTATTTGGGAATATTAAGATTTGTTTAAATTTTTAATGATCTACATCTAGCA
TTTATCACCTGACCCCAGGGGTTTATATTGGAAAGGGATTCGAACCCGGAGTCACTAATATCCTGAAGACCACACAGGGAAGCAAAATCTATCTGAAAGGAGTAAACGAAACGCTTCTAGTGAATGAGTTGAAGTCCAAAGAATCTGACATCATGACGACAAATGGTGTCATCCACGTCGTGGACAAACTCCTCTATCCAGCAGGT
CCTGCCTCATAAATTTTTTTTCATAAAAATCTTAGGGAGAGTTTACTTTTTGCCAAATGTCAGAACAGGTACACATTTTTAAATGTAATGCTTTTTAAATAGTAAACTGTATAAAATGAGAAGTACCCACATATAAAAATACTTGAGGTCAAGGTTCTCTTGAGTGACTATCATCTGCATATCTCTGTAAGTTCAAGTGTGTCGTT
GTGCTTTTGATGCTGGCTGGTATTAACCTTAAGACCTATAGGGTCTCAACAGTTGCAAGTCTGAAAAGTAGTTGCCCAAATGCCATCAGAATGGGGATGGAGTAAATACCTCTTTGAAAGCCCCACAGAAAGGTTAGAACTAAGTTTTACCATCAGGAAGTACAGTGCTGGACTTGCTGGAAACCCAGCCTTGGCATTTGATGGCC
AACTGCAGTTTACTAAATCATTTACTATTGATTTGTTGATCCTAAAATCAATCTCTTTTTGATCCTGAAATCAATCTCTTTCCCTTACATTTAACTATGGAGTAAACCATTTTAAAATCAACATCTTTGTTAATTGCTTTAAATACAAGTCAAATCTAACTCCAAACAACAAACTGATTGATAATTGACTACTAATTCTTTTAAGT
TGATGGGGCGATTTCCATCACCAAGCATCGTTCTTGCCTATTCTGGGATTATGTTGTGGAGCACTTTCCCTGTCCAGCACCGTTCATTTCTGAGGGATGGAGTAAATGCAGCATTCCCTTGTGTAGCGCCTGTTCAGTCCTCAGCAGCTGCTGTCACAGCGAAGCTTTTTACAGTTAAGTGGTGGGGGAGAGTTGAGGAGAGCCTG
TCTTCACAGGAGCAAAGAGGCCACGCGCCACATCAGGTGGTATGTCAGAGTCTTCTAGTGGATTCTCTAAGCACATTCATTCCAATTTGGACTTTTCTCCAGTAAATAATGGTTCCAGCTTTGCTTCATAAAATTCTAGTTGAGACTCCATCAGCAAGGATCACCATCCCAGACATTAAGAAAGATAGATGGTACAACAAACCACT
CATGACTTGGTCTCACAGTTGTGTTAGCTAACGTGTGGTTTTGCAGATGAACATGAGATTCTTTTGCTTAAAACAGTAGTCTTTGTTTAGAATTATATACAGTAAATTTAAATTTGAGGAATTTTTAACTCATATACTTAACGTGTCGTAAAGAGCGTACAAACAAAACGTGCACTTCTTCTAGACTCCTAAAATGTACTGTTTTT
CGCCCGCCCCCCCCCCCACTTCATTTTGTAGGGAAGGAAAAGGATCATGTTAACTGAAATTGGAGTACACTAGCTCTGGTCCTGCTTGGGAAGAATATAAAGTAAATTGTCAAGCTTTAACATCTGTCAGTATTTTCTCTACTTGAACAAAGTCACTTTAATTTGAGGTGAAAACTAATTAGGTGGTTTTCTGCTGTTTTATTCTG
GGCTTTAAAGCCACAAACAAAACGTGGGAAAAGACGGTATTGCAGTGCAGATGAATGTTTGCAGACTGGATCCCCTGGCAAGAAGGAAGACAGAACCAAGAGTAAAGAGCCGCTCTGCACAGAAAACAGTAGTAACAGCTCCTCAGATGAAGATGAAGAAGAAAAGTCCAAAGCAAAGATGACACCAACCAAGAAATATAATGGCT
CGCCACCCCGCTGCTCGACTATGCCCTGGAAGTGGAGAAGATTACCACCTCCAAGGGAGACCGGTTTGGGGGTGCCTTGGATGCCGCAGCAAAGATGTTCAGTAAAGCCTTTGACAGCGGCATCATTCCCATGGAGTTCGTCAACAAGATGAAGAAGGAGGGGAAGCTGATCATGGGCATCGGCCATCGAGTAAAATCGGTTGCCC
GTGAAAAACCTTACGAATGCCCAAACTGCAAGAAACGCTTCTCTCATTCTGGGTCCTACAGTTCACATATCAGCAGCAAGAAATGTATTGGTTTAATATCAGTAAATGGCCGAATGAGAAACAATATCAAGACGGGTTCTTCCCCTAATTCTGTTTCTTCTTCTCCTACTAACTCAGCCATTACTCAGTTAAGGAACAAGTTGGAA
AGAAACATTTTTACCAAATGATTGCTTCCTGTATGGAAGTGACTGCAACCACTGGTGTGAACCAGTTAGTTTAACAAATAACTTAAAGAGAAATGCTTCCAGTAAAGACCGAGTTCAAAGTGCTCTAGAAGTAAATCTGAGACCTTTCCGTAGAGGTCGGAGTAGATCACTTGCTCTTGTAGCACATACTGGCTATCTGCCTCATC
GCATCAACGTGGGACCATGTGTGCCACTAGCTCTTCCTGGGAGCAGTGGGAAAAAGGGAGACTCCACCAGCCTGAGAGAGCCTTCCTCAGCCAACTTAAAAGTAAATAAATCTTATCTGCTGGAGCCTCGGTTCCTACCCCCGAGCCGGGCTCTCCAGGACTCTCTCGCAGCCTCTGGGCCAGAACCGAAGTCAAAGCCGGAAAGG
CTTTATTTTTAAAAATTTGAAGAAAAAGAGCCACCTCATATTCATAGAGTGTGTATTTTGTGAGTGTGTGAGCATTTGATTGGAAATAAGAAAGTTATTAAGTAAATTTTTCGTTTTACTTTTTCCACAGCAGCTAACGTGTAGGGAGACATTAAACCCACACCAAATCATGAGGGGCTGAGGACCCCCAATCTTCTTCTCTAGGT
CTCTGTTCCCTTCCCAGGCATTAACAGTGTGTGCTTTGATGAGGAATCTAAACATATAACTGCAATGAAGTCACTAGAGGGAGAAGTTGTACCTTTTAAAAGTAAAGTTCTCCTATCAAATAATGTAGAGGAAAAACGGTCAGCATTCCCGAGATTTTATTTTATTGGTGATGATGACTTGTTAGAAATCCTGGGCCAGTCAACTA
TCTGGACTGCTATATTGGGTTGGGGGCTGGTTCTGGAACTCAGTCTGCGCCTCTATAGGTTCTTGTAGAGCCTTGGTTGTTTCTGGCCTCTGCCTGGGACAGTAAAGGATGGAGGATCAGGCCTGGAGCCCCAGCCCCACCTTAGCCCTGCTGAGGCTCCATGGCTTCTCCACTTCTTCTCATGTGACCTCACAGTGTTGCTACTG
ACACTATTTTGGCTCTTAAGAGGCAGTTTGAGATGGTATCAGCCTATATATGAGGAATTGGGAAACTTGAGTATTCGAAGCTTTGGGCACACTTCAGCTTAGTAAAGTCTCTGATCTACAGCTGTTTCAAACATTTCGGAAGCCAGCATCCTGCCTTTTCGACAAGTAGGTTTTGTCTGAATAAAACAGGAAGTGATTCTTCCCCC
AGAGATCGTCCAACAGAAGGTGGATAGCAACAAAGAGGACGACGTTGCCGAGCTTAAAACTGCTTCTGACCTCATGGTTTTATTACTGCTTGGAGAGTCAAGTAAAGAACAGTTTGCTAGCACAAACATTGCTGAAGAGCTGGTAAAACTATTCAAGAAACAAATAGAACACGATAAAAGAGAGATGATTTTTGAAGTTCTAGCGC
AAAAGAAAATGGAGTTTTTCCTTCTGTTTCTAGTATTTGATGAGAATGAATCTTGGTACTTAGATGATAACATCAAAACATACTCTGAACACCCTGAGAAAGTAAACAAAGACAACGAGGAATTCCTAGAAAGCAATAAAATGCATGGTATTAATGGGAAAATGTTTGGAAACCTACAAGGCCTCACAATGCACGTGAAAGATGAA
GTGTAAAGCAAGTACTTACATCAACTGGGAAGATAATTCTGTCATTTTCCTACTGGTTCAGTCCATGGTAGTTGATCTTAAGGACCTGCTTTTTAATCCAAGTAAACCATTCTCTAGAGGCAGTCAGCCTGCAGATGTGGACCTCATGATTGACTGTCTTGTCTCTTGCTTTCGGATAAGCCCTCACAACAACCAACACTTTAAGG
AAGACTTTGATAATAAAACCCTTAAACTCACAGACATAAAAAAGAGAAGAAGAAAGATAAGGACAAAGAAAGAAGCAGAGATGAAAGGGAACGATCAACAAGTAAAAAGAAGAGGAGCAAAGACAAGGAGAAGGAGCGAGAAAGGAAGTCTGAGAGTGACAAAGACGTCAAGAGAGAGAAGACGACGGCGAAGTAGGAGTGGTACA
CGAAGGCAGGAGGGTCAGGGATTGAGACAGTCCTTGCTACATAGTGAGTTCAAAGACAGCCTGGGCTATGTAGGACCCTGTCTTACCAAAGCAAACCAATAGTAAAGCATTAGCATTGCCCCATTTTGGAACATTTTGAAACCATCTGAAATGGCTATCAAAAAAAGAGTGGGTGGGCACTCGTTATTATCTGAGGAGAATATGAA
GAAATACGAGATCCAAACCTGGTACTCCTCGCCTTACCCACAGGAATATGCAAGGTTACCAAAGCTTTACCTGTGTGAATTCTGTCTTAAATATATGAAGAGTAAAAATATTTTGCTAAGACACTCAAAGAAGTGTGGATGGTTTCATCCTCCGGCCAATGAGATTTACCGAAGGAAAGACCTTTCAGTATTCGAGGTTGATGGGA
AAACCTTTCGTGTGTCCATTTGATGCCTGCAACAAGAAGTTTGCACAGTCAACAAACCTGAAATCGCATATCTTAACCCATGTTAAGAACAAGAATGACCAGTAAAAAGAAGTGAGAGTCCCTTTGAAGCCTGGGAAGTATTTTACAGTAATGTGCCTGAGAATAAATATGCCCCTAGTTTGAATAGTTTCTAGGAAAGTTATTGC
TGTGCTCTTTAATAAAGGTATTTGAACATTGATTCAGACCCAGGACATACAAGTGAAAATTGGGGGGAGAGACTTATATCTTCTTACAGGACATACTCAGAGTAAAGACAAGATTGCATCTTACAGCAAAACTTCAAAAATTGACCGAGGTGATATGGGCAAGGAAATGAGAGAGAAACCATCCATGAAACGAAAGCTGCCTTTTA
TTCTTATGTAGATAATTCTATTTCTATTCTGCCAAAGCACATTATAGACATTTAGAGAAAAGAACAAATAACTGGCTTGACAAGCCACCTTCTGAGACAAAGTAAACAAGTGTCCAGTAGCTCATCGACTCTTTCTACAGATATAAAGTAATTTACATGGTTGCCTTTCACTCGTTCTTACTTAGGTATGATACTTCAAAATACTC
TTGATGTCTCATTTGGTCAGAAGTACTACATCTGCTAGTAGAGGTGCATGCCTTTATTGCTTTTCAAAACAATACAACTGTGTTTATTTGTGAAACTGAAAGTAAATTGCATTTTAAGCCATATACTGTTCCCCAGATAAATGCTCTGTTCATTATTTACAACCATTTGCTTCATTTAAAACCATCCTAGCAATAACAGAGTACTT
GCCGCGAAGCGACATGGTGCTGCTCAAGGAGTAGCGGGTCATCCTGCCTGTGTCTGTAGATGAGGATCAAGTGGGGCAGCTGTATTCTGTGGCTGAAGCCAGTAAAAATGAAACTGGTGGTGGGGAAGGTGTGGAGGTCCTGGTGAATGAGCCCTACGAGAAGGACGATGGCGAGAAAGGCCAGTACACACACAAGATCTACCACT
TCATGTCTAAGCTCAGAGAGCTCAAGTTTAGAGTTCTTACTAGATGTTCTTTGTAGAATATTGAGTGAGCAAGACAGAGATTGAGTCCTAGAAAAACCAAAGTAAAAACAGGCTACAGTTGCTAATACTGATGGGAAGTGTCAGGCATGCCAACACTTTGGGTTGAAACACTAGCAAGTGGATTTGTCTCCACTTGTAGTTCACTC
TTTTGTTTGTTTGTTTTGTTTTGTTTTAACTAAAATCTACTTTCCAAAATAAAGGCTGCAAGACCTTCCCTACTGACAGGCTGAGGTCCTTAGGCAGCTGAGTAAAGTGCACAGGGTGCCTGCTGGAGAGCATGGCTTCTGTCACACTGACAGTGTCTGGACAAGGCCAACCCATGCCTTGCTGCTCATGTGGGAGAGGGAGAGAG
TTTTTCGTCCTTCAAAGCCTCATTAAGACTGCCATCGTGTGTGTCCTTGCCATCTGCTGACTCTGGTATCACACAGCACCCTCTCTCAACAGAGAGTGACAGTAAAGTCAAGTCAAGCCATCTTCAGATACCAGAACTGCAGCATAGACTTTCGAAGATATCCCAGCTCATCCCGCCTCAACAAGACAGTTTGAAGGCCCTTCAAG
AAATGATTGTAATGGATTAAAAATGCAGCATGTATGCCCATTTTTTCAAATATTACTATCTCACTGACAAGATTTGTTTCAGAACAACAATATTTTATGAAGTAAACAAGTAACATTATATTCTGAATATCTGTATAATTACTTTCTCTCTTGTGCCCTCATTCTCTACATATTCATGCATACACATATGGAAAAACATCGGTGTT
GAGCCCTTCCAGATAGAGGTTTTTCCTTTTTAAAAGGCCTACTTCCATTTGTTTGCAAATCATGATTTTCCTTTTATAAACTTTCCTCCTGGAATGTAGCAGTAAATATTCCTTAGTAGTCTGGCCTCTGTTCCAGTTCCCTTAAGTACTGACCAACAATGCATACTTTCCTGTTCCCTGACATCTAAAGTGGCCTTGACCAGTGT
CTTAAAAAGAGGAGAAAAGGTAAACTATAATATTCACTATTTTTTTTAAAAACTTAAAAGCAACAGAGTTGAACCCAAAGTGCCATATGGAGGTAAAGTAAGTAAAAAAAAAAAATGTATCTCAAGTGATAATTCTTAGCAAGCATAGTTCCACGTGTTAGGAAATTAAGCAAAGTAAAACCTAAGGCTACAATTCTTTTTAAAAA
AAACCTTTCGTGTGTCCATTTGATGCCTGCAACAAGAAGTTTGCACAGTCAACAAACCTGAAATCGCATATCTTAACCCATGTTAAGAACAAGAATGACCAGTAAAAAGAAGTGAGAGTCCCTTTGAAGCCTGGGAAGTATTTTACAGTAATGTGCCTGAGAATAAATATGCCCCTAGTTTGAATAGTTTCTAGGAAAGTTATTGC
ACAGTTTCACCATCTCTGTTACTGGGAATTAATGTGGATTCATATATACCAACAAAATTGGATGCAGGCGTATTACTATTCAGACCTACTTTGCAAAGAGAGTAAATGGTCCAAGGGCTCCCTCATACTCTTCTATCATGCCCGAATCGAGCTGCTCAAAGGGAACACTGAAAAGGTACAGGAGAAGTGAATGTTGTGGAAGCAGA
TTTGCAGGCTCTTTGGTCATGATATAGTGAAGATTTTGATGAAATGAGCTTAATTTCTGTGTTAAAGCTGTGTCTGAGGAATGGCTAATTTCAATGTTAGAGTAAATTGAGGTTGATGAAAATACTAAAGGCAAACTGGCTAAAACCTAAATGTGTTTTGTTCAGTAGCTCATATAAGAATCACCTTGAAGGTTACGTCTGACTAA
TAGTCCAAACTGACCTCAAAGCTGTAATCCTCCCACTGCCTCAGCTTCCCAAGTGCTGAGATCGTAGGCATATGCCACCATCTAGCTAATACTTAAATATAGTAAAAGATTTAGCCTTTCCAGGTCATGTGGCTGCCTTTAAGGGTGACTTAGAAGTGCTTAAGAAACTGATAGGAGACGGGGTAATCAATCTGAATGAACGCGAT
ACCTCGATCCTAATCAGTGCCCAGGCCAGACATCATTACTGCAGTAGTACTGAGCATAAGGCACCCTTTTCAGTGGCTCAGTACCTGCTCTACCTCTTCCAGTAAAGCACAACTAAGGTGTGGGAAAAAAAAGAACCATTCCTCCCTCTGGTAGAATCCCTTATGCTCCACTTGCTCTTGAGAGCACATCTCCAGAAATGCTGGCA
CCACGAGGAGCAGATGGCCGCTCCGGGGCGGAGCCCGTGAGCGTCAGGGGAGCGGGAGAGCCAATCCGTCCCTGCAGCAGCGCGGGAGAGAGCCAACGAGAGTAAACACGCGGGCTGTCCCCCCCCCCCCCCCCCCGCGGTCCCTACTTTGCAGCTGAAGACGTGATTTCCTTTGGATAAGAAAGCTCATTGCCAGTGTGGTTGGA
TTGTACTTGTGTACATATTTTGCAGTGGTTCACAATGAGAAAATGGCCTTAATAGCCCCCTTGTTCTCTATTCACGTTGTAAATAAACATGTTTAATACAAGTAAAAGCTATATACGAGAACTCAGAATTTTGATTCTGTTAGCTTAACACTTGTATAGAAAATTGAGATTTTTAAAATGTGAAGGTATTTAGGTCTGTGTTCAAA
TGCTTTATAATTTTTCAACTTTATAAATTTTTGACCTTCCAGTGGTAGCGAACCACACGCATATACCCAGTTCTGGTTTTCTCCTTTCAGTATGGTGTTCAGTAAATTATGTGAGCTAGTCACTTTGTTATAAAATAGACTTTGCATTAGGTAAGTTTGCCTAACTGTAGAATAATGTCAGCGTTGTGGGCACATTTAAGGTAGGT
ACCACAGCCACAAGGACCATGTTTGACAGTACCTCCCTAGTTACTGGTGTCTGCCTATCTTTGGTAAATTCATTACTTCCTCCAAATTGCCTAAAGTCCTAGTAAACAATAGCTCAGGGGATTTCTATCCATCACTACTAACAGGGCACCGTGGTAGGTCTTGGTACTTTGGGCAGCAAGCAGCCGCTTGACTTGTCATTGCTTGG
TGGCAGCGCCATTTTCCTTTTCTTTATATGGAGGAGTTGATTCACAACTGCAGTCCATCCACACTGTACATACATGTATTTAAAAAAAAAAACAATACCAAGTAAAATTTTCTTCCGGGCTGAGTAGACGTACCATCGTCGCTCCCAAAGGAAAGAGCAGCCTCTCACTGCAGGAGCCAGATGACAAGCCTCTGTGCTCTACAGCA
ACTTGCCAAAAGGATTTCTAAACCAGTTTACTGAAGATAAGCCAACATTGAATTTCTTCTATCAACAGGGCATCATTCAGAAGATAGTGGACAGTCACAAAGTAAAGCACGTGGCCTGCTATGGATTTCGCCTCAGTCACCTGCGATCGGAGGAGGTGCACTGGCTGCACGTGGACATGGGTGTCTCCAGTGTGAGGGAGAAATAT
AAGCTGTTGCTGAGAGCAAGCTGAAGCTACCCACCCTCAAGATGCCCTCTTTCGGCATTGGTGTGACTGGGCCTGAGGTCAAGGCACCCAAGGGGCCCGAAGTAAAGCTCCCTAAGGTTCCTGAGGTCAAACTCCCGAAAGTGCCCGAGGCAGCCATTCCAGATGTGCAACTCCCTGAGGTACAGCTGCCCAAAATGTCAGACATG
CACCACTAAATCCTGGAAATCCAGTTAACAACCAAATGTTTATTCAAGACTATGTGGCTAATCTCCTTAAATCTGCATTCCCTCATCTACAAGAGGCTCAAGTAAAGCTCTTTGTAACAGGACTTTTCAGCTTAAATCAGGATATTCCTGCTTTCAAAGAACACCTAAGGGATTTCTTAGTTCAAATAAAGGAGTTTGCAGGTGAA
CTTAAGATAGAGTGTGGGCCTAAGTACCCAGAGGCACCCCCGTCTGTAAGATTCGTAACAAGAGTCAATATGAGCGGCGTGAGCAGTTCGAATGGAGTGGAGTAAAAGTCCCTCGAAATTTCCGACTGTTGGAAGAGCTGGAAGAAGGACAGAAAGGAGTAGGCGACGGCACAGTTAGCTGGGGTCTGGAGGACGACGAGGACATG
ACCGTATGAAGATCCGAGAACGGAATAAACCAGAGATCTTTGAGGTTATCCGGGATGTGTTCACAGTGAGCAAAGTTGCGCATGTGCAGCAGATGAAAACAGTAAAGCAGAGTGTCCTGGATGGCACCTCCAAGTGGTCAGCCAAAATTACCATCACGGGGGTTTGTGCCCAGGGCCTACAAGCCAAAGACAAGACAGGATCCAGT
ATCTGTACACCTTTGAGAAGGACATGCAAGCTGTCAGTTGTTCAGTCAACAGTGAGAGAACAGTGCTTGGTGCGAGTTTCATTCAGTATACCACAGAGGGAGTAAAGAATGACCTTCAGCCAGGATCGAAGTGCCTAACTTTGCTGGTAGAAATACACCCTGTTAACAACGTGAAGGTTCTGAAAGCAGTGGATAGCTGTGTTTGG
TGGTAAACACCTGGGAGTGTGCATTTCTGTGGCAAACAACAGACTTTTTGTTGGATCCATTCCAAAGAATAAAACTAAAGAGAACATTCTGGAAGAGTTCAGTAAAGTCACAGGGGGTTTGGTGGACGTTATTCTCTATCATCAACCCGATGACAAAAAGAAGAATCGGGGGTTCTGCTTCCTTGAATATGAGGATCACAAGTCAG
AGTTTGTCAGCTTCTTCATATCTAGTTCCAGTGAAGGCTTTCCTGGGAAAGTTGCAGCCCGGGAAACTTCAGTAACTACAAAGATTAGTGGATACTGAAGAGTAAATAGAATATTTTGTACTGACTACTACACTGGATTGCCTGTATGGGAGTTGTAAGAATTATGTGAATTGATACACGGGTTACCTGAGCACAAAGGGCCAAAA
CTTTGTGCAGCTGGAAGGCCTAAGGAAGCGGTGGGAAGGCCTGGTGCACATCTCTGAGCTCCGACGGGAAGGTCGAGTGGCCAATGTGGCTGATGTTGTGAGTAAAGGCCAGAGAGTCAAGGTCAAAGTTCTGTCCTTCACTGGAACCAAGACCAGCCTGAGCATGAAGGATGTGGACCAAGAGACAGGAGAAGACCTAAACCCAA
TCCCCTTTCTTCCAGCAGAGAAGTTGAAAGATCTTACTTCTTGTGTTTTTAATGGAGAACCTGGTGCTCATGATACTAAATTGTGTTTTGAGGCCCAGGAAGTAAAAGGAATTGGGACACCACCCAATACTACACCTATCAAAAATGGCTCTCCAGAAATTAAACTGAAAATCACCAAAACATACATGAATGGGAAACCTCTCTTT
ATACAGTATATTTATTTTTGCAAACACTGAAAATGTTGGAGCTGCTCAGTTACCAAAGTATTAAAAATAATTTTACTTTTTTAGAGAAACAAGTTAATGTAGTAAACAAAACCCTGTAGACTTCAAGTTCTTAACCAAGCATTTTAATTATAAGGATTTATTGGGAAATAAAGGCTTTCTTAGGATAATTGGAGCCAAAACACACC
CTGAGTGCTGGGATTAAAGGTGTGTGCCACCATGCCCCGCAACTTTTCTTAATTTTATATAAAATAACTTTGATCTTCCTAATTTGTAGAGTTATTTCTAAGTAAATTTCTACAAATTTATATTCTTCATGTGAACAGAGGAGACATGTCTTTTCAAACACTGCTATTTGCTATTTGAGTACTCTCTTGGAAACAGAACTTTTTTA
GCAGTATCTCTTTGACCGCCTTGCCCATGAGGTTGAAGCCCTGAAGTCTTTCTCAAAGTCAGACCTGGTCAGCTGGTTCAAGGCTCACAGAGGACCTGGAAGTAAAATGCTCAGCGTTCATGTTGTTGGATATGGGAAGTATGAACTGGAAGAGGATGGTGCCCCTTTTGGTGAGGATTCAAATTCTCGTGAAGGGATGCAGCTAA
ACCCAGGTGTCTTGTAACAGTGACTCACCAACTGAAGAGTATGAAGATAGGCAGATATGATCTTGAATAGGTCAAAAACAAGGATCTTCCTGGGGGTATTAGTAAAGGCAAAACAAACCCATTACCATGTCCATTTGCAGACTTCTGCCATTATAAGGCTTCTAGTGTACACAAGAATATTTACTTACTGCATTTTTTTAAAAAGA
GGAGACACTCGGGTCCCTGAGATTCCGTCCACGCTGTACATTTCTTTGAAATCCAGATGTGTCCTAGTAAGCAGATCACAACCCTGATGGCAGGGTAAGGAGTAAAGATATTCCCTCTGGGAAAGCAGCCACCAGCAGATGAGGTGGTCTTACTGTAGGCTCCCTCATGCCTAAGACCTCACCTAGCATCTCGGTAACCTTTTCAC
GAGGAGGTGGGTATGGTGTTGTCAGATTGTCCTTTCATTACTAGATTCTGTGAAACTTTTGATTTCTAAATATTGATAACTAACTCAACTTAAAAACAAAAGTAAAACAAAACTATGTCTTCCAAACAGCACATTTATGCCATCTGAGGCCCACAGGCTGTTGCTGTCTTCTCTGCCTTCCAGAACCACTGGCTCAGTTACTTAGC
GCAGTGAAAGTTGAGTTTTCACCAAAAATGTATTCATTGCAATATTTAATCAAAGACTAATTAATAATTAGCATTTGAGTTTTATGTGCCATATTTAACAAGTAAAAAATAAGTCTCGGCCGGGTGTGGTGGCGCAGGCCTTTAATCCCAGCACTCGGGAGGCAGAGGCAGGTAGATTTCTGAGTTTGAGGCCAGCCTGGTCTTCA
TACTCAGAATTGCTTCATCAGTCCAGAGGCTGGCCGAGACACTGCAAGCACCAGCAAGGTCCCAGCTCTTGAACCCGTGGCTTCCTTTGCAAAGGCCCAGAGTAAAAAAGGCAGTACAGGAGGGGCCTGGAGTCAGTTGTCCAGCAGTAGCAAAGACCTGCTCTTGGGAAGTGTGGTACCATCCCCCAGCAGCCACAACTCCCCAG
GTTTAGCCTCAGCTTTGACAGGTTCCCATTGGCACCTCGGTTGGATGAACAAGTCTACAGTGTGAGCGCTCCCTTTCTGCCTCCTCCTATAGCCGTCACAAGTAAACAGTGGGCAAAGCTGGCAAGCACATCAACTAATCTGAGAGTTGCTTTGAAAGACTTCAAGACGATTTTTGGAAGCACTCCACAGTTAAGACTCAAGAGAG
TTACGTGCCTTTACATTCATAATCCCGACTTCATAGAAGATCCTGCCATGAAAGCTTTTGCTCTGGGAATCTTGAAGATCTGCGACATTGCACGGGAAAAAGTAAATAAAGCTGCTGTTTTCGAAGAGGAAGATTTCCAGTCAATGACATACGGATTTAAAATGGCCAACAGTGTGACAGATCTCCGAGTTACAGGGATGCTAAAG
ATTTATATGGCTGTGGACAAAATGAATTAAAACGATTTGAGGAGAAAGGATTGCAAGATACAAGGCTCCATTTCATCAGTTGCGTATTCAGTATGGAACCAGTAAAGGAAAGAACTATACTGAAGAGGAAGACAGATTCTTGATCTGTATGTTACACAAAATGGGTTTTGACAGAGAAAATGTATATGAAGAATTAAGGCAGTGTG
GTAAAATTCGCTCTAACTGTATCCCAAGGCGCAACTGTGGCCGAGCAAAGCCATCATCCAAGTTGAGAGAAACCATTTCAGCCCAGATGGTAAAACCTTCAGTAAACCCAAAAGCCTTAAAGACTGAGCGGAAGAGAAAGTTCAGCCGACTTCCAGCTGTGACACTTGCTGCTAACAGACTGGGAAACAAAGAAAGTGGATCAGTG
AAGATGAAAGAGATAAGGGCATTGAAGCAGAACTGTTTTTGTAAGAAACCTGCTCGAGATACCAGTCCATGCTTTACATTTTACAGAAGGAGAAAATCTTAGTAAATTTTACGAAGAAATACATTACTTTTGTAGGCCCAATATTTGGTATATTTTTGAGAAGCTGTTAATCTTATAGCGGAATGATGAAGTTACACTGAAGTAGC
CTTCTCTGGAGGTGAGGATCTAGAGGCGGTTTCTTCTCCTCCAACATCTGAATCCCTCAGTAGGTCAAAAAACAGCCCTATGGAATTCTTCAGAATAGACAGTAAAGACAGCACAAGTGAGCTCCTGGGACTGGATTTTGGTGAGAAATTACACAGTCTGAAACCAGAGCCTTTGAAAGCCCTCTTTACCCTTGAAGATGGAGACA
CTACTTTGAAACACATCAAACATAAAGTTTTTTTGAAGAAAAGTGGTGTTCAAGTATTCCAGCAGAGTAGTCGTGGTGAAAACTTGATGTTGGAAATTTCAGTAAATGCAGAACCAGATGAACTTGGGATAGAGAACATAGCTTCGGCGGTGCTGGGAAAGGCAGTCTTTGTTAACTGGCCTCATCTTGAAGAAGCTAGAGTTGTG
GATTTTTTTAAATGCCGTGTGGCCACCAATGATACATTTGACTGATGTACACCCAGTGTTCTTAGTCAGGCACGAAAGTACGGCTCGTGAATCCAGTTGCAGTAAACCGGGGCAGGAGACTGAGGCAGAGACCTTAGAGGGGCTCTGCTCACTGGCTTGCTCAAGAGCTAAGCCCAGAACCACTGGCCCTCGGGCGATTCCTCTCA
TTCACAATGAACAGGTGTTGCAAGTTGTGGTAAGTACACGCTTTTTTGTCTTAACTGCTTAAACACAGATATTATTTTTTCTGGCTTAAGTAGACATTAAAGTAAAATGCCTCATAATTTTTCAGATTACACACTTAACTAAAAACCATTAATAAAAGATTAGCAGAGAGCCGGGCGTGGTGGCGCACGCCTTTAATCCCAGCACT
GAAAGAAAGAAAGATATGCTACAGAGAACTCAAAGGATTTCAGGAGAGGGTAGAGAGGAATTGTCTGCATCTTATGTTCTGAGATCATTTGAACTTGTACAGTAAACCTGACGGCTGGCCCGCTATGCTGGCACATGCCTCTTTCACCCTACAGTCAGAAAGCAGTGACAGGCAAACCTCTGTTAGTCAAGGCCAGCTGGGCTACA
AAAAACTTTACTTCTCCACTTAGAAGCCTTACCAGCAGGGAAGCCTGCATCTTTTAAAAACAAAACTCGAGATTTCAATGATAGTTACTCATATAACGAAAGTAAAGAAACTTGTGCTGTGCTGCAAAAAGTAGCCTTGTGGGCAAGAGCTCAAACAGAGCGCACAGAAAAAAGTAAACTCAACCTACTTGAAACCTCAGAATTCA
CAGTTTCTTGGGAATTGAAGCAGACTCATTGGGCTACATTTAGTACAAGAACCACATGTGTGATGTTAAAGGACACAGTCTAGTGATGCCATCATCCTTGAGTAAAAACTACCTCTAGATTGTGGTAAGCTTTTACTGTCCCTTAAAACAGGAGCCACTAGTACCTTATGAATGCAGACTGTAACTTCTATGGCATTTTCTGGTGT
GTGCTCTTGACTCTGGTAATCAGAATCTGCAATCTGCATGTCAAATGTATACTGGTCCCAGCCTTTGCACCTCGGCTTCTGCCCATGTCCATCCTTGTATAGTAAATCTGTCTAGAAACGCTGTCTTCCTGCAGGCCCTGCAGCCACTGCAAAGCTTGACGGCCTTGCCATTTCTACAAGGGTGCTCTCCCAGCAGTCACACTTTG
AGACATTAAGGCAAAAATGCAAGCAAGTATAGAAAAGTGATGATGATGATGATTTTGATGAAGAGGAAACTGAAGAAAAGGTCCCAGTGAAGAAGAAAAAAGTAAAACTTGATGAAGATGATGAGGACGATGATGAGGACGATGAGGATGATGAGGGCTGTAGAGGAAGATGCAGAGTCTGAAGATGAAGATGAGGAGGACGTAAA
CCTACAACCCACAGGACAGGGAGTGCAACAATATGGAAATCCAAGTGGACATTGAAGCCAAACCAAGTCACTATCAGTTGGTTTACCTGCTGCCTTATGCAGTAAAGGATGGGGCGTCCAGACAGCAGCCACTGTGGAAGATCTTACTTCTCAGGCTCCACAGGCCACCTTGCATTTCCTTGCATATTGGAACAGGAAATGCTGTT
CATGCTATTGAAGCAGAGTGACGGTGGGAGCGTGTGTATCGGGGCTGCTTCTGGGCCACTGTGTTGCCTCCATCCGTTCTTGAGCAGTGTTGAGTCCCCTAGTAAAGTCCTCATCTGGAGCTACACACTCTAGGTTGTGTGGGGCTCAACCTTCCTAATGCTCCAATCCTTTAATACACTTCCTCATGGTGTGAAGACCTCCCGAC
GCAGGAGAAATAGATTCAGTGACTTCCTCAGGCACGGCCCCGAGTACCACAGTAAGCACTGCAGCCACCACCCCTGGCTCTGCCATAGACACTAGAGAAGAGTAAATTCAAGATGGAGGCGCTTTCCTACTGATTATGCTTCCACCTCAGAAGATGAATTTGGATCAAACCGTAATTCCCCTAAACATACTCGTCTACGTACTTCT
ACCAGGCTGTTCTGGATTATGAGAATCGAGAGTCCACACCCAAGCTGGCAAAATTACTGAAACTGCTACTTTGGGCTCAGAATGAGCTAGACCAGAAGAAAGTAAAATATCCCAAAATGACAGACCTCAGCAAAGGTGTGATTGAGGAGCCCAAGTAGAGCCTGTGCATGGACCCAGCACTGTCAATAGGCACAGGACTCTCCCTC
GAGGAGATGGATGCTCGAGGGTGGTACTCGTAGACAACAGGTGGGAGGAGCACCGTGTGGCTCATTGGTGCACTCAGTCATTATATTGAAACACCATTGAAGTAAAAATGCTTTGGTTGAAGTCTTTCTGGGTTGGAAGAATTACAGAGGGGAATTTGTCCTGTTCTTTTGTTTGTTGGCAGCCTGATTAATCTGAGGTAGAGGTC
TAATATTCGTGGCTATCCATAGAGAACATTACACCTCCTTGTGGGACCTGAGACATCTGCTTGTGGGCAAAATCCTCATTGATGTGAGCAACAACATGAGAGTAAACCAGTACCCAGAATCCAATGCAGAGTACCTGGCTTCATTATTCCCGGACTCCTTGATTGTCAAAGGATTTAATGTGATCTCAGCTTGGGCACTTCAGCTA
GTGGCAGGGTTTGACTGTTAAACACACCCAGTTGAATGATGCTCCAATTAGTGTGTAGGCAGACACCCAGATAGGACTAGAATGCCCACTGTTTATTCCAAGTAAAGCTGAGCAGGATTGCTGTCGGTCAGTACACGACTAAGAGAGTTGGTCTAGAGTAACAGGGCCATTTCCTTGCCGTGAAAATTTTAAGTCATTTCTTTTGA
TAAAATCACTTGAAGAAAAATATGTGGCTGTCATGAAAAAACTGCAGTTTGGTACATTTGAAATGGTTTCTGAAGATGACGATGGGAAATTGGGTTTTAAAGTAAATTACCACTACATGTCTCAGGTGAAAAATGCCAACGATGCCAACAGTGCTGCCAGAGCCCGCCGCCTGGCTCAAGAAGCGGTGACACTGTCAACCTCACTG
CAGATAGTGGGAAGACTCGGACCAAACTGACAGTAGAAGAATTGAAGGCCTTTGTCCAACAACTTGTTAGTCTTCCGTGTGTCATCAGCCAAACTCGACAAGTAAAGGATCTGCTGGATGATGTAGAAGAATTTCATGAACGTGCCCAGGAGGCCATGATGGATGAAACCCCAGATTCTTCCAAACTCCAAATGTTAATAGACATG
TTTAAATCCTATGAATAATAAAAATCAAAGGTGCCTGTATCGAAGAGCTGCATCAGTAATACTACTTTACGCTTGAGAGGTCCAGTGCATTACATTGGGGAGTAAACTCGAGTTCTAGGAACCGTTCTCTGGTCCCTACTCTGTGCCAAAGCTATATTACAGCCTAAGCATGTTGTTGTTGTCTTGTAGAGCAGTTGACTTGTGAT
TTAAAGAGTGTTAAAGTCTGGTCCATCTGATAGTCTGTATATTTCTCTGAAAGTTTGCATGCTAGTTGTACTAGCATAAAAGGGACTCGAGGCTTCTGAAAGTAAAATCACTGTTTGATGGGATTTTTTAAAAAAATGATCATTGAACAAGTGTGTTCTTGCATACATTCACCCCAATAGGAACTTCCTGGAAAGGGACAGGTTCA
TCCCCAAACAGGACAGCACCAGGAACCTACTTACACTGAGCAGAGAGGCTGTGCCTCCAGAGCCTGTGACACGCCTCCACTTGTATATATGGATCAGAGGAGTAAATAGTGGGAAGCATATTTGTCACGTGTGTAAAGATTTATACAGTTGGAAACATGTTACCTAACCAGGAAAGGAAGACTGTTTCCTGATAAGTGGACAGCCG
TTCTACCCTCCAGCTCTCACCTCCAGAGCCTGACAATGTAACTGCTAAAAATCACGTGAAGTTGACTACAAGTACACCAAACACAACCATATCTGACCCCAGTAAAGCTAATGAGACCAAGTCTAATGGCAGTAAATCTAAAAACAAGTCAAAAGTCTCCAACATGCAGAAGAAACAAAGCACATTGTCTAGTAGTAATAAAAAAA
CCTACTAAAGGAGGACGCTGGGAGAGCAGGTGTGTGAGATGCAGGAAAGCATTGCACTGGCTAATTTAACTTAAAGATCAATAGACAAATGAAAAACACGAGTAAATGATATGTTGTGTAGTCCTTGCTAAAGTGTTACTGTTTAATTGCTTTATGAGCCTGTTTTGCCTAAGTGCGAAATCAAAGTTGCGCAACCCAAAGAGGTG
AGGAAACCTGTGTGATTTAAAAAGTTAATAGCTTTTGCAACTTTATTACTGGTTATATATATTTGGCCATTATAATGTGCAAGCAATTGGAAAAAAGTCAAGTAAATGCTTGTTTTTATAGTAGTTTGTTCTTGTTAAAATGTTCCTATGATAATGTCTGTAAACAGCACCGATTTGATTACACAGTGCAGCTTAATTACAACCCA
CACTGTATCGCTAACGTGGGCAGCCGTGAGATGGGCGAGGCTTTTGCTGCAGACATTCCCCGAATCCTGGTGGCTGGGGGACAAGGCCTTGGATGGCTACAGTAAAAAGAAGTATGTGTGTAAGCTGCTCTTCATATTCCTGCTTGGCCATGACATTGACTTTGGACATATGGAGGCCGTGAACCTGCTAAGCTCTAACAAGTACA
CCTGAGCAAGAGGTCTCTGAGTCGGAGTCCACTCCCCAGGAGGAAATCCATGAAGTCCAGAAGTAGAAGTCCTGCATATTCAAGACACTCATCTTCTCATAGTAAAAAGAAGCGATCCGGGTCACGCAGTCGTCATTCCAGTATCTCACCTGTCAGGCTTCCATTGAATTCCAGCCTGGGAGCTGAACTCAGTAGAAAAAAGAAGG
TTCTTCAAGTTAAACACCCAAGACAAAGTATTTGAAGGCAGGATCCTCTTGTGGGACAGAAAGGCAGCATTTGTCTTTCTGGGCCTGGGTGACCTCATTTAGTAAATATATATTTCCTGGTTCCATCCATTTAGCTGAAATTTTCATGACATTTTTCTTTTGACCAAGTCAGCTTAGGCAGTCAACAGGTGCTCCAGGGCAGGAGT
ATGCGTACGTACAAATGCGGGTGGGTAGCTGAGGAATTCATGCTACCTTCAGTTTATACTGTGCTCTGTTTTATTCTGTAGCCTTAAGAAAGCAACGGACAGTAAAGAAGCTGAATCTGTAGGCTCTTTACCCCTGAAGACAAACACAAACACTGTGTCTCAAGACACTAGACATGCGATCCAATTTCCCCACAAACACGATGAGA
TTGGCATGATGGGGATATTGTGTGCACCTGCTCGAGATGAGGAAGTTAAAAAACTAAAGGGCATTAAGGAAATAGTGCCTCTCTTCAGCTTGGAGAAGAGAGTAAAAGAGATTGTACATAAAGCATTCTGGGATTGCTTGAGTGTCCAGTTAAGTGAAGAGCCCCCAACATATGACCATGCCATCAAACTTGTAGGAGAGATCAAA
CCAGAGTCTTAGCATCAGGCAAACTTTGCTTGGTGCTAAATCAGAGCCAAAGACTCAAAGCCCACATTCTCCAAAGGAGGAGTCCGAGAGGAAGCTTCTCAGTAAAGGACACTGGAGTTACCAACAGAGATCTAATTAGTCGAAGAATCAAAGAGTATAACAGTCTGCTGAGAGAGTTGGTGGCAGTATTCGGCCATGGAAACAGA
TACAAGAATTTTTTTATAAGATAAAACTTAGCTTGGCCAGAGTTATGTCTGATTGAATTTTTATTAACTTCTGGGGATTAGATGCGGTTTTTCCCTGTGTAGTAAAACCGTGTGACCCAAATCTTCAGGTGTTTAGTGTTTTCATCGATAACCTTGATACTCGGCTGCCCAGGATAGCATTGTTCTCTACAAGAACCATAAACGCT
TCGTCCACTCTATGTGGCTGCATTTCTTCAGGATGGAGACTCTGTGTTCATTGTTTCTCTCTGCCTTCCTAGCCCAAGGCTTGCTTTTTAATAGCTCTGTAGTAAATGCTCAATGAGTGACTGGGTGAATGTAGTATGAGGAAGAATGTGGTTGAGAGTAAACATACTGAAATCCATGTCTCATCTATAAATAGATTCATTAATTT
GGTTGTATCTGGAGCCTGTGGGCTGGCTAGATGATATAGGTGACTGGCACCTATTAAGAGTATATAACATAAATACCATAAAAAGGAGGAAATAAAGATAAGTAAACATCTCATTTCTCAAAAAAAAAAAATGATGCCTGTGTTTATGTACAATTTAAATGATTACAGAGTGCTCCTGCCCAAGGATCTCATAGCCTGGAGTGAGG
ATCCCGAAGTCTGCACATGATTAATGGTGAAATATCATGAAGACTTTGAGAAACACAAAGGCTGCTTTACACCAGTGGTGACAGACCCTATCACTGAACGAGTAAAGAAAAACACACAGGACTTCAGTGACATTAACTACCGAGGTATTCAGAGAAAAGTGGTGGAAATGGAACAAAAGCGGAATGACCAGGATCAAGATACCATT
CAGGAAAAGGACCCGTTCCAGGAGTCCCCACGAGAAGAAGAAGAAACGGCGCTCACGGTCTCGCACCAAAGCCAAGGCCCGGTCGCAGTCAACATCCCCGAGTAAACAGGCCGCACAGCGTCCCTCGGCCCACTCAGCCCACTCGGCCAGCATCTCTCCTGTGGAGAGCCGAGGTTCCTCCCAGGAACGCTCCAGGGGGGTTTCTC
CTGTAAGCCAGCATGGGCTTGCAAAATTTTCTTGTTTACCAGAATATCTTCTTATCTTTCCACAGAGCTGTTTCCATCATGGACTAAATAACTTAAAAGAAGTAAAACTGATTGCACTACTGTTTTCCAGACTGGAAAAAAAAATCTCTGCAAGTAAAACTGTATAGAGTTTATAAACTGACTGTGGATAGGGAATTGTTTTCACT
AGCCCCTAAGCATCATGTCGGACAGCGATCTAGGCGAGGATGAGGGGCTCCTGTCACTGACCGGCAAGAGGAAGCGCAGAGGGAACCTGCCCAAGGAGTCAGTAAAGATCCTCCGGGACTGGCTCTATCTGCACCGCTACAACGCCTACCCCTCAGAGCAGGAGAAGCTAAGTCTCTCTGGACAGACCAACCTCTCGGTGCTGCAG
TATTTATATAATGTTTAGGTTCTAAGGAAGAATTGTGGATCCCTAACAAACATCTTAGGAACATCTTTTAGGAAGAAGAATGGGGCTGTACTCTGACCTTAGTAAAGTTTGTATGTATATTATTTCATTTTTTCAAGGTTTATTGACATGAATTGCTTTATCAGACTTAATGTTTGTGGCTAGGAATGATGTTTACCTATCTAGCT
ATGCTCAGCCCAGTGTGCAGGCGGCAGCCAGGTCCAAGTAGTGGAGTGCCGAAATCAGCTGGACAGCTCAGCAGTGGCCCCACACTACTGTAGTGGCCACAGTAAATTGCCCAAGAGGCAGCGTGCCTGCAACACAGAACCATGTCCACCAGAGTGGGTTGTAGGAAACTGGTCACGCTGCAGCCGTAGCTGTGACGCTGGTGTGC
GTCAAGGGATGTACAAGGATGAGTTCTCTGAAGCTGCTGCTGGCCGAACATGGCATATTGATTGTTTTACAGAAATTTTTTTTTCCTTTTAATAAATAAGAGTAAACTCTAAAATTAAAAGTACAGTGTTGTTTTATTTTAATTTATGCTGCTGTGATAAAATGTCCTTACAAAAAAATAGCTTAGGAGAGGAAAGTGTTTATTTG
GGCGTCCAGATTTGGAAATCTATAAGCCTGGACTTTCTCGACTAAGGAACAGACCTAAAACTAAGGAGGCTTCTGGGAATGAGGAATTTAAGGATGAGATAGTAAATGACAGAGATTCTTCTGCTGTTGGGAATGATACACAGCTTATTCAAGTTTGCAAGGAATTGGACAGCCAACAGCAAAATGGCCCTATAGATGCAGAAAAT
TTGTTAATGATGCTACTATATTTAAACTTGAATTGCCTTTGAAGCAAAAAGGGACTCTGAGAAGTATGTGGAGCAATTACTTACACTGTTTAATAGATTCAGTAAACTGGTCAAAGAAGCTTTTCAGGATGATCCTCGTTTCCTTACTGCAAGAGATAAGAGTTACATTTGATGTTTTCCTTGATGGACAAAGTTCCTAATGGGAT
CCCAGCACAGATCTGCCTGTGCCCCTATCAGCCCTTCCACCCCCCGGAAGTGACCGAGTCCTCTGCCCCACTGCCAAGCTCTACCCCATAAGTCTCACTCAGTAAAAGCCACACAGTCACCTCTTAGAAATGCGGCCAGACCCACCTCACCCAATCCAAATGTCCCTACTCCTCGGATGATCTGGTCAAGCCAAGTTTTTAGTACA
TCTCAAGGCCTTTGGGGTGTGTAGTGTAGTGTAGTGTAGTGATCGCTGGTGCAGTCACATTATCAGGACCAGCTTTTACTCTTAACTTTTTTTTTTTGGAAGTAAAACAGAGCAAATGAAATTCTGGCATCCTCCTGCTTTTCCTGAAGCAACTGAGAACCTGGGTTGGGTTTTGTTTTTCTTTGAGAGGAACTCAAATCTGTCAG
TTTGTGTTTAAAAGGTTGGTGTTTTAAGATGTGAGAATTTTAATCACATATTTTCATAACTACAGAGCCCTCAAATAACCTGAAACAAGGTAGCAAACAAAGTAAAGAATGAAAGGAGAAACAGGCACATCTCCAAACTGGTGGGTACTCAGTGTCTCCTTCCTAATACAAGTACTGCTGCACAGTTGATAAACAAGGAAGTAGCC
AGCCTTACATTTTTATGTTTCAAAATAAAAGAATAACAGCAAAAAAAGCCACCCACCCCATAATGCCAGTGTGTTGTTCCTCTTTTTCACTGGATTTTTAAGTAAATATTTTCTGATCAATATTCAAAATTCATGGCACAGTTTTTAGAGTAGCTTTCTGCTTTTTAATTTTTCTTTCCAAATGAGTTTAAGATAAATTGCTTTTT
TTTGGATAAGCAATTCCTTTTATTTCAGTATGCCTCTTTAAGATAAGACTTAACCACCACCTTACACCAACAGAGAACTTACAGAACTCAATTCAGGATGAGTAAAGTAGACAGTAGGTCTTGAGACGGTCATGTCATGTGAGTAATGTGCAGAGTGCTTCAGTTAGCCATAATACAATGAGCTTGGGATGGAATATATAGTATAT
TAAAGAGTAACATCTCTTCAGGCCACGTACCCCATGGACCTCGCACTAGACCCTCTGAGCAACTGTACTACCTTTCCAGAGCCCAGGGATTCCAGACTCCAGTAAAGAAACCAGGAGACGGAAGGAAAGTAACGTTTTTTGAACCTAGCCCTGGGGATGAAAATGGAACTGGTAAAGGTTGGGCATCACACTGCAGAAGGAGTGGG
GATTGCTTTCTCACAAACATAGGAACATGCTATTCAGTAAGACATAGGGAGAAGTGATCCACAATGCCCTGTGGAAAGTTTTCTTTTCCCTACGCAGACTAGTAAATGAAACTGTTCAGATTGAAACTTAGAGTTCCGTTGATCCTCTGAAGCCAGTAGAAAAAGTGAAGGTTTATCTTGGTACTGAATAGATAGTGGGCTTTGGA
GCAGGCACCTCGAGTACCAGTTCAAGCACTGCCCATGGTTGTCCCACCTCAGGAGCCTGACAAACCACCTGCCAACCTTGCTGCTACTCTTCCCGTTAGGAGTAAAGGATGGCTCAACCATGTTGATAGAAGCAGCAAAGGGTGGCCATACGAGTGTTGTTTGCTATCTTTTAGACTATCCCAATAATCTACTTGCAGCCCCTCCA
TAAATTTACTTACCATTCAGCTCCAGTTGAAAAATCCCACGGCAGACTGCAATGCAGAACATCAAGATCACAGAAGAAAAAGTCCAAGTCACCCGAGAGGAGTAAATATTGCATAAACACCAAGAACTACGAACAGCCTACGATTTCCTCAAAGTCACACTCTCCATCTCCCTACACAAAAAGACGGATGTGTGAGCTTTCCGAAG
TGATCTCTAAGCTTGGTGGAGGTGCCAGCAGCCGGGTCCTTGCAGATGGGATGACTCGAGGCCCAGTGGTGCGTCTTCCACGTGCTTGTGACTCTGCAGAAGTAAAGACCTGGCTTGAAACACCTGAAGGGTTTGCAGTGATAAAGGAGGCCTTTGATAGCACCAGCAGGTGATGGGAGCTTGCTGTGAGAATGTGATCGGATATA
TGAGCTCCCTATGAATTTGATGAACTGGTTTCCTCCCCCCAGAATGAAAACAAAAAGAGAAGAAATCCGAAACATAATTTTGAAGCTACAGGAATCACAGAGTAAAGACAAGAAGCTGCTGAAGGACTCCTTAGCAGAGACGTCCTTAGGGGACGGAGCAGAGCAGTACGCCAGCGCCAGCGGTGGCTCAGAGTGACGAGGAGGCT
TCATGACCCCATGTGTTCAAAAGTCATTGTTCCAAGTGTGTTACAACTTTCCTGTCCTTTACAATCTCTACCCATGCCTAAAGCTATAATTGATATTTTTAGTAAAACATTTTCTTAAGAGATAAGAAAGTTGGATTTAAAAACAAAAACAAAAACCCCAGCAGCAGCAGCAGCATCCGTCCCTTCCAAGCATCGTGCAGTCAATC
CAGCTGTATATCCATGCGGCAGTCTGGATGTCTTCCTCTCCTCATCCAGCTTTTACATGGCAATGACAAAGACTCTGTATTGTTGGGAAATTCCCGGGGCAGTAAAGAGGCTCGGGCCAGGGCCAGTGCAGCACTCCACAACATCATTCACTCACAGCCTGATGACAAGAGAGGCAGGCGTGAAATCCGAGTCCTTCATCTTTTGG
CACACCAGAGGACGGAGAGGATTGACCACAGGAATAACTCAACCTGCACATGAACCCAGTCATGTGAACTGTTAGGATGTGCCAATAACCAACCTTATTCAGTAAACCACTTGAATCTTGTCCTTGTCTAATCTGGTTTTGTTCTCCTCAACCACAAGCAGTAACACTCTCTGACCCTCTAGAACTATTTAACGCTTACAATCTTG
TAGTCCCGGAAAAGGGCATGCCCTAGCCGGAAACGTTGTATTTCTGTGGCAAAAGAATGTGTAGAGCTAAATTATAGTATCAGATGATGATTACTATCACAGTAAATGGGTGCCACCAAATGAATGCCACTGATAGGTCAAAGTTTAGTTAATATCCGATGCTTAGGAGTCTGCGAAGCATGGTTATGTGTCTTGTCACCCTGATG
AACAGGGCTGGTCAGCATACCATCTACCTCCGGGGTCGTTTTAGGGGCATTCCTTTGACTGGATTCTACCTTGTGTGATTTAACATCTTCTAAGCAGATTAGTAAATCTTTTATAACAGCAATTCTTTTACGTGTCTCCTACACCATCTTTACAGAGGAGTGTTATGATGTGCCTTTTAATATGTCAAAACTTTTTTGTCCTGGGA
AAGGAAAAAACAAAAACAAAACAAAATGAAATTTTAAAATTATGAAGAATTACAGAATTACTCATTTAAGGTACTTTAAAAGAAGTTTGTACATTGTCAAAGTAAATTTTAATTCAAATCATGTCTGTAAAACTTGACGTATTTTGTGTATGCATGTTTTCATTTTGCAAATATTTAATATATAGACCTATGATGTACAGGTACAA
TGAACGGATAAAGACAAATGTCATAAACCCTGCGTATGCTGCTGAATTAGGCCAGGTAGACAATTCACTACATATGGGCTATAGTGCACTAGAAATAAAGAGTAAAATGCTAGCCCTAGAGAAAGCAGACACCTGCATTTACAACCCTTTGTTTGGATCAGATCTTCAGTATACAAATCGGGTAGATAAAGTGGTAATAAATCCAT
ATATATGAATTACATTTTCAAATGGAGATTTGTAAACAAAATAATTACACTATATTTAATGAATAAACTTTTGAGATTTCTGCCATATTGTTTCAAGTATAGTAAAGTCTAAAAATGAGCAAGCCATTGGGTACCAACAGGTTCAAATGTTAGCTTGCAGTGGTGTCTGACCTCGCTCGTTACTACTACTACAGTTTCTTTTCTAG
TTTCTGTGCCTCACATATACTAGGCAAGCCACTACCCTTCCTTCACCTGTGTTTACTATTAAGACATCCTCAACAGAAATCCATCTGACTTGCTGCCTGCAGTAAACATTTGCTTGATTCATGAGCTCAGCTCCAGTGTGCTGATCTGATGGTGAAGATCTATGCTATGTGAACCTGGAGCTGGACCGAATGGTGATGTGATGTCA
CAGCTGTGTCCTCTCCTGTCCTCCAGCACAGAGGACAGACCACCAGGGCTTGCATTTCCATGGGTCGGTTGTCTATAGCTTAAATGGTAGTGTTTTAGACAGTAAAGACACTTGGATTTTGAAAACTGCCTGATGAGCTCATCAGAAAATAAAGGACTTTTGAGGGGAAAAAAAATCTCATTTCTGATCTCTTCAAATACCTGACA
GGGCTTCCTACATCAATTATCAAGGCGATCCCTCAGACATACCCACAGGCCAACCTCAGTGAGGTTCTGTTCACAGTTAGTTTGAAGTCATCAGCTTGACAGTAAAGACTGACTAGCACACCTCTTCATAAGGAGAAGAGAGAGATGTTCAGCCAGTGAAGACTCAGACTATCTTTGGATATTCTTTTGTCTGTCTTTTTTTATTT
CCACAATGTTGAGTTCCACGAGGACAGCCACACTCAGTTTCTAAAAAGCAGCCCCAAGTTCACAGGCACAGTGCAGCCCACTGTTTTAACTAAGAGCCTCAGTAAAGATTCTTCATTTTCATCCACAAAATCGTTACCAGACCTTTTAGGGGGTTCCAGCTTGGTGAGGCCTTACTCGTGTCAGAGTGGAGACTTGAGCCAGAATT
CTAGGTGAGGGAGATGTTAAGGACATAAAATATTTTGTCGCCTAAAAAACAAAGTCTGTTTTAGACACTTTGAGTATGCTTATTTAGTGTCTCACTACCTAGTAAACATAAGTGTCTCACTACCTAGTAAACATAATTGCTGTGTGTTGCATAGTAGTTAAATTCCCATGCAGAAAAATAAATGTCCTGAATTCTCAAATTGGTAT
GTACTGCCGCCTGTAGAAGGAAGTCTTTGGGATGAAAGAAAGCCCAGGACAGTGATACTGTGGCCATCTCTCCATGTGAATTAGTGGGACAAGAAGCTGTAGTAAAATATATTTTGGTGGAAAACGTAGCCTCTGAGAAGAATTGGGGAAGCTTGGGTGAGGGAATGTCCCCAGTGAGAGCAGCTGAGGGTTAGATGGCTCCATCT
AGATTGTTCTTCAAGGCCCTCCCTGTGTTTCTAGTCAGAGATGATAGGAAAGATTAACAGAGAATCTGAGAATGGAATTAAGCCTAGGGCAAGAATAAGGAGTAAACTCTCACATAAGAGTGCACAAAAGGGAGGACAGGAAAGACTAAAGAAAGATTAGATTTACTTAATAAGGGCAAGGTATGCCAGTCAGAGCAGCTCACGCC
TGAGCTTTCTCTCTGACTCAGGAAAAAAGGAACAAATGCCACTAACCCCCCCAAGATTTGATAGTGATGAAGGGGACCAGTGCTCAAGGCTCTTGGAGCTAGTAAAAGATATTTCCAGTCATTTGGATGTCACAGCATTGTGTCACAAAATTTTCTTGCATATCCATGGACTCATCTCTGCGGATCGCTATTCCCTGTTCCTTGTC
ACCCATAGTAGAGGCCAGTGTGTCTCCCATAGGATTGAACTCATTGAGCTACAAAAGTAAGAGTATCGGTGTGAAGCTGGGTTGAAGGCAGTACAGAGGCAGTAAATGGGGACTACTTCTAATGAGAAATTCCCTGCTTCCTCCCATCACTGTTTGGGGGCCCAAGTCTCACCGAAGTAATACCGGAGTATCCTGGATCATAGAGC
AATGAAAAGCAGACCAGTGTACCCTGGTCTAGGATACTCAAAATCCATATCTTCATAGGTCAGTGATTGAGCAGCTCAGCTTGCCTGGGTGGTCTCTATCAGTAAAATACAAGTCTTTTAAGGGCATGGAAAGAAAAGAGATCTTCAAATTGTGTCATAGAAATACATTAAGACCACTTTACAGTGTTGATACTAAGTGGTAAGGA
CTGTGATGGGGGAGCTGAACAGCACACCTGTCCAGGAGAGTCCACCCTTGCCCATCTCTTCTGGGAATGCACACGGGCTAGAGGTGGGCTCACTGGCTGAAGTAAAAGAGAACCCCCCGTTCTATGGGGTTATCCGTTGGATTGGCCAGCCACCAGGGCTCAGTGACGTGCTAGCTGGACTGGAACTGGAAGATGAATGCGCAGGC
GTCCCCTTCCTCCAGAGAGCTGCAGCCCTTCCTCTTGGCTGATCTCTTGCCTTAGTTTCTTTTCTCAGAGTTGGGGGAAGCCAGCCAACTAGTAGCACTAAGTAAAGCACTTGGCAGTTTGTGAATGTGTCTGTTTGCTCAGAGTAACAGGACCTTTATGCAGTTAACTAACTCTTCAGCTTTGTAATCTATGTCAAACCATCCAT
TCTACTGGACTTGGTGACTGCGTGCAACAGCGTATTTGAGAATTTAGAACAGTTGTTGCAACAGAATAAGAAGAAGATAAAAGTTGACAGTGAAAAGACTAGTAAAGTCTGTGACCAAACATCCAAATTTTCTCCAAAGAAGAGTAGTTCTAGTTGTAATGGAGAAGAAAAAAAGTTAGAGGAGTCCTGTTCTGGTTCTGTAAGCT
GCCAATTCCAGGAACCACACTTCAGTGACCACTTCATGTGAAAGACATTTCTGAAGCTACTGAAGGTGGCCACCTTCACTCCAAATGGCATTTTGTAAATAGTAAAAAAACCAAACTGCTTCACATTCTTCCTCTGTTTGCTAAGTCTCACACACACACACACACATATGATTACTTTGTCCATTAAAAATGTTTTATTTGCGCCT
CATCCACTGGCCTCTGTAGTTTCAGCAGCAGCAGGCCGCTAGGAAAACCTACAAGCATCCAGGAAGACCAGAGTAGAGAAAGTCTAGTGGCTTTCTGTCTAGTAAAGTGTGGGAACCAATTAGTCTCTACTTCTGCTACCCCAAAAAGAGGTTCTTGGGCAGGCCATATGTAGGGGCGCTAAGCTCCTTGGCTTCAAGCATGCCAC
GTTAGCGGATTAGTGGAGCTGGGTTAGTGGGAATCACGTAGCAGAGGAAGTGTTCAGAGCTGGGCCTCCAGCAGGGAGAAGGCCAGGCTTAGGCCTCTACAGTAAAGCTGCTTTCAGGAATACAGTGTTAAGTCAGGGCTGTAGATTAATACAGGGAATTATAGACCCTACATTTGCATTTTGGTTATAAGAGAAAGAACTGTAGC
CGTACACGCTCACAGAGGGGCGGACTGCTAGCATAGATAGCAACCAGGAACCATATGCCCATGCGGCCCCAGAGAGCATACCTGCGACTTTTGAAGATGCAGTAAATAAACTTAAGCCTTCAGTTATAATTGGCTGCACTTGGAATTGCCAATCTCATAGTTCTATCAATGGTGGAAAGTGGTCTCTCAGAAGAGGAGGCGCAGAG
GTCCATCAAAGTGAAAGAGGAAATAAAGAGTGACTCGTCGCCCCTGCCTTCAGAGAAGTCTGACGAGGATGACGATAAAGTGAATGACTCCAAGCCTGAAAGTAAAGACCGATCCAAAAAGTCTGTAGTGTCCGATGCTCCCGTTCACATCACTGCGAGTGGAGAGCCCGTTCCCATAGCTGAAGAGTCTGAAGAGCTGGATCAGA
GTCCATCTCTTCTGGCACTCATGGACAATATTCCATCTTGCAGACAGCGAAACTTCTCCCAGGAGCACCCCAGCAACCAGCCAAGGCTAGAACTGGAATAAGTAAACCTTACAACGTCAAACAGATCAAAACCACCAACGCTCAGGAGGCAGAAGCAGCTATCCGGTGTCTCCTGGAAGCTAGCGGAGGGGTCCCGGAATCAGCCC
CAGGGTTGATCCATTTTAAAACTTTTGGCATATTTGTCCTCCTGGGCCATAAATACAGAACCTTGTGTTTTAATTAGATTTTTGGAAAAAAAATAAAACGAGTAAAAGGAGGCACATGCATAATCTCCATGTAACAAGCCTTTAGCAGTGGGATGTATTACAGGACAGTTACTTACTTAATTTCTGGAGTTCGGGCCTCTGGGATA
ATACCCCTCTGTTGACTCCTCTGGCTATAGGCAATGTGGGGCTAGATACAGTGGAGGCAGGAGGATCGTTAAGGCCGCACAGCAAGATCCTGTCCTCTAAAGTAAAAACAAGAAACAAAAGAGGCAGGTTATGAGACCTTGTCTGATTGCCCAGGAACGGAAGAAGACACAGCATCAGGTGGATCCAGAGGCCAAGGTCAAGATGA
CATGTGCAAGGCCTGGTTCAATCTTATGTATCACACACACACACACGCACACACACACACACACACACTCTACAATCACAGAGCTCAGAAGCCGAAAGGAAGTAAATTATTATGGAAGCAGTTCCACCTGGATCTTAAAAATCACTAGGTTTGGGCTGTTCTCTTGGAAGTCCAAGTTTCCCTCAGAAGAGAAGCAATTTTAGCCA
ACCCAGCATCTTTTCTAAGTACTACATTAGGAAACGTTTTGGTGACTGTGAAGAGGAACTTTGACAAATGCATTGGTAACCAAATAAGACAAATGGAAGAAGTAAAGATCTCAAAGAAAAGTAAAGTAGGAATTCTTCCATTTGTTGCTGAATTTGAAGAATTTGCTGGGCTCGCAGAATCAATTTTCAAAAATGCTGAACGCCGT
TGTCCAAAGTGCAATGTTAAGTTCCGACTTCTGGATCCTTTGAAGTGCCACATGAAGGTGTCGATCAAACTTTAGGATTAAAACATCCTTCCACTTCCAAAGTAAACAGTGTTAATCCAAAAAAGCCAAAGACGAGTGCGAGCATTTCTGAAACACGCCCTTGCTCTTCATCATCTTCACAGACGGCGCCTTCAGGGGCTTCTTCC
CTTGGGAGGCTGAGGAAAGAGAATCCCAAGTTCAGGGTCTTCCTGGGCTGCAGAGTGAATGCAAAGCCAGCCGGAGCAACTTAGTGAGAGCCTATTTCAAAGTAAAACAGGGCTATGGCTACAACTCCATGTTAGTTTTTGCTTAGCATGCCTGAGGCCCTGGGCTTCACCCTATTATCACCAAAGAAAGAGATAAAGAAACAGAC
TCAAAACGTACTTCAAAATGAATTACACTGGTCTGGCAGAGTATCCAGACTTCTTTGCCGTGTGCCTTGTATTACTCCTGGCAGGTCTTTTATCTTTTGGAGTAAAAGAGTCTGCTTGGGTGAATAAATTTTTTACAGCTATTAATATCCTGGTCCTTCTCTTTGTCATGGTGGCTGGGTTTGTGAAAGGAAATGTGGCTAACTGG
GCCCAGCACTTACCTAAAACTTAGTATGGAGTGCTTTTAAAATGTGATTATTTATATTTATACTGAAAGCAGGCTTTTAGAAATCAGTGTGCTGTATTACAGTAAATGTGTGCGTATAGCCTGGATCGTGGACTTTTTTAAGTGTTTCTTTCCCATAGGTTCATTTCTTGAGAGGGAGTGAGCATTTGTTGCATTTGTTCAATTAT
ATTTTATGTGATTGTATTCAGTATTGTAGTTCTCAAAATAAGAAACTGTTTCTTCATCTAGGAGAATAAAATGTAGATAAATGAGAAATTAAATTTCCCAAGTAAAGTAGCATTATGATAAGATCATTCATTCATTTGTGTTGGGCACAGTTGGACATGCCTATAATTCCAGTACACAGAATTGCTGGGAATGTCAGGCCAGTGTA
TGGACAGAACTTGGCCCGTCATCTGATGGAGTCTCCAGCCAATGAGATGACACCAACCAGATTCGCTGAAATCATTGAAAAAAACCTCAAAAGTGCCAGTAGTAAAACCAAGGTCCATATCAGGCCCAAGTCCTGGATAGAGGAACAAGAAATGGGTTCGTTCCTAAGTGTAGCCAAGGGGTCTGAAGAACCACCAGTCTTCTTGG
CTGCCTGTTAGTCCTAATCTCTTTAGAAGTATTAACTTTAAGCCCATCTCTCAAGTTCATTTATAAGGAAATAGCAGATAATACTGCCATATATCTTGAAAGTAAAATTTGGTATTTTTAGGATGCCCACAAAATTAGTGTCTGGTATTTTTCATTTTCGTGCCCAAACTTTTATTTTCTGTCCGGTTGTACTGGAAAAATATGAT
AGAAGAGCTCTGGACAGGTGGCACAGAAATTCAGTTTTTCTAAGGTTTTTGGACCTGAAACTTCACAGAAAGAGTTCTTTCTGGGTTGCATTATGCAGCCAGTAAAGGACCTCTTAGAAGGACACAGTCGACTGATCTTCACATATGGTCTGACCAATTCTGGAAAAACATATACATTTCAAGGCACAGAAGAAAATATTGGTATT
GCCCACACTGTGGCAAGGAGGAAGGGAGGGGACCAAGCTGTTTTTGAGGTAAGGGAAACCTGAAAATGAAGGGTCTTTGCTTTCCTCAGATTGTACATGTAGTAAAACCTGCCTCTACAGCCCTAGAAGCTGTCAGAGTGTACTAGGGACACTTTGAACAAAGATGTATGAGGAGTTTTATAATATTTTGCCCTTGATAACCACCT
AACGGGGTCAATTGGGGATTTATGTTGTACTCTGTCTGTACAGCTGCCCTTTTTTTTAGGAGTGTTTCCTGGAAAAGAGGGGGAGATGAACCTGGAAGTAAGTAAAGTCATTCTAGGTGTGTAGCATCAAGGCAGTTGTTATCCAAGTACCAGCTAACTTTTCTTTTTATACATCCACAATGCATGGCCTGCACCAAATGAGGAAC
GAATTTACAGCTCAGACTATTACAATAACACCACCTGAAAAGGCCTTGGTGGAGGGCCAGATGATGCAAAAGAAATCATGAGGCATAGTTTTTTTTCTGGAGTAAACTGGCAAGATGTATATGACAAAAAGGTATTAGAAGATAATGACTATGGCCGAGCCGTGGACTGGTGGGGCTTAGGTGTTGTCATGTATGAAATGATGTGT
TGTAAAAACTGTCAGTTTGAGACGGCGCAGAAGAAGTGCCAGGAGGCTATTAATGCTACATGCAAAGGAGTGTCTTACTGCACAGATGTTTTCAAACTGCAGTAAACAGTCCATCTACAAGACCATAGAAAGTAAGGCTCAAGAGTGCTTCCAGGAGCGCAGCAACAAGGTGTGTGGCAACTCCAGGGTGGATGAAGGAGAGGAGT
CACAGTATGTGTACATTAAGTGTTGGTTTGTGTCATAATGCTGGGTTAAATGTTAGTGGTATGATGCACTAGATGATTTTAGTGCCCAGCACATTTCAAAAGTAAAGTCTGTTAGTATGTTCTGTGAAGCCATAATCGGGATATAGGATTTGCCAGACACCATCCACATCGGTGGAAGGATTGCTCCAAAGACCGTGTGGGATTAC
AAAAAGAAAGAAAGAAAGAAAATAAGTGATTTATGTTATAAAGCTGTAAAAGCCATTCCCACTATATTCCATATGTTTATTAGCTATTCTATAGGAAATGAGTAAATATTCCTTAGGCTTACTTGGGAAACTTTCCAACAGAAAATGCTCAATTTAACATCTAAAGGAATTACACTTGCTTTATTTTTGTATTAATAATATTTTTA
GCAGCCTTCTGTTGGCACTGAGAACAAAAGTGCCTTTTTATGTGGAGTCATGAAGACTTACAGGCAGAGAGAAAAACAGGGGACCAAAGTAGCAGACTCTAGTAAAGGACCAGATGAGGCAAAGATTAAGGGCTAGTTGCACATAGTGATTTAGATGAAAGAGCTATCGAAGCTTTAAAAGAGTTCAATGAAGACGGCGCATTGGC
TAAAGAATTCTGTTCCATTTTTAGAGCTCTGACAATGGTGTTACAACATTACCTGTACCATAAAACAGTTCAAACTGTTCAGCCGTATGAAACACAATAAAGTAAATTATTAACACCTGTGCTTACCAAGAAGATCCTGAGGCCCATGCTGAACTTCGCCTTTTGATGTTGGCTCGATGCTGAAGTCCCGAGTCCGGGACTCGGGT
GGAAATCAGCTGTCTCATCGTGGGTATCAGGAAGGTGTGCTCTGTAAATCATTCGAAATTGCCTGGAAAACATCTTACATTCTAGTGTTTCCTTTCTCTTAGTAAACTAGAGGTTTATTTGAATTTATTAGTATCTGTACTTGGAAAATGTTATAATATGGATTTAGTATTACTAATAAAAGCCTGGGTTACACTGACATTTGCAC
GCTTTGCAGGGTTGTGAATGCAGTCTGTATCTACTGATTTCATACTTTCTTCCATTATATAACAACAGCATGTGCTCAGAAATTTTTGGAAAAATCTGTTAGTAAAAGGGATGAGCGTGTGTCTGCAGCGACATGACTAGGTGTCCGTGCTTCGGCCCATCTGCAAAGTGGTGGTTGCGGTGACAACAGCGAGACTTTCCTTTGGA
AGTAGGGAAGCACTGTAGCATTGGAGAGAGGCCTGGGCGAGCAGAGCTAAGGCTTCCATTTCTGGCTTGCTTGGAATTTAAAACAAGCTTTTTTCTATATAGTAAAAGATTGTTTTTAAGATTTTTGCGTGTGAGTACATGCCAAAGTAGCCAGGAAGTGTCACTTGCCCTGGAGCTAGAATTACTGGCAAATGAAGGCTCAGAGG
GAATAAAGAATGGTATACTCAATCGAGGTTTTACTGCTTCATTCAAGCCTACAAGTCAACGCTGCCTGAATTCAGCATCAAATCCTGTGGCTGCCTTGCCAGTAAATTTTCATCCTGAATCTAGATCTTCAGATAGCTCTGTTATTGTTCAGCCATTTTCTAAACCTGGTCTGATAGGATCACCATTTAAGATGTGATCCTCAAAG
ATGAAACTGGCTTAAGTGGTCTGGAAACAGCCACTAAAGGAGGAGATAAAGCTACAGAAAGCCTTCAAGAAGTCTCAGGCCCAAAGGAACAAAGCACAGAAGTAAAAGGTCAGGATAACCAGGATTCTTCCCACCAGGAAAGTTCACTGCAGCAAGAGGCAGGTGAAGACAGTGTATCTTCTGGAGAAACAGTAGAACTGAAAGAA
GAAAACTAACATAATATGTTGAGGTTGCTTGAAAATGTACATAAAACTAAAATTTTCTGAATTGTGTGTTTATGTTTGAAATCTGTGTTTTAACTTTGTAAGTAAATTCTCTGCCTTTGTATTTATATTTTACAAAAATTTTTCTTAAAAGGCAATAAACCTGTTGAGGAAAGGAGGAACCAGATGACGAAAGTGGGTACGATGTT
GTGTAATGATTCCCTGTCTTCTTTTTTTTTTTTTTTTTTTTTTTTAAACGTAATTCTTGGAAGACGAGGAAGTCATGCACATCTTGCTTGAAATTTAACCAGTAAAAGTAAGTTGGATGGTGATTAGCCAGTCTTCGATTGGATCATTATTATTTTATTTGGGAATATTAAGATTTGTTTAAATTTTTAATGATCTACATCTAGCA
GTGCCAAAGCACCTCACTATGTGCTTTCTCAGCTTACCACGGACAACAAAGGCAACTCAAAAGCTGGAAATGGGACATTGGACAGCCAAAAGGGAACTGGAGTAAAGAAGAGCCCTATGTTGTGCGGACAGTATCCGGTTAAAAGTGAGGGGAAGGAGCTGAAGATAGTGGTACAGCCTGAAACCCAACACCGAGCCCGGTACCTG
TTTATTTTTTTCTGTGAAGGAACTTGAAGTGATGCATGTGTGAATTTAAGATACCGAAGTCTTAAAGTGACCTGGATGTGAAGGAAAAAGTAAGATGAGAAGTAAAGAAAGCCTTTGTAAGGTGGTTTTAAAAGCCTTATGCAAACCTTTTAATCTGTGTCTCTGCAAGTGCCATCCTTGTACAGTGTTCAGAGGGTAACGAGGGT
AATATAGCCAGGCCATGGTGGCACATACCTGTAATCCCAACTTGAGAGGCAGATTGAGGCAGAAGGATTATAGTGAGTTTGAAATTAGCCCAGGCTACAAAGTAAAATCTTGTCTTTAAAAAAAAAAATGTAGCTATACAAACAAGTCGTTAATAACAACCTAATGTCCTACATTTTCATAAAGATGCTTTGTTGATTAGTCAGTA
GCACACTTTGCTACAGCTGGAATGTGAAAAATACAAGTCGGTCCTTGCAGAAACAGAAGGGATTTTGCAAAAACTTCAGCGAAGTGTGGAGCAAGAAGAAAGTAAATGGAAAATTAAAGCTGACGAGTCTCAAAGGATGATTAAACAGGTGAGAAGAGAAAGAGAGCATTTGGAAATGGAGCTAGAGAAGGCCGAGATGGAGCGAT
TCAGGTCTGTTGAACAGGAGCAATCATTTCTAGACTAATTGAAAATCTTGATTCAAAAACTGTACATCTGCCTATCTGTCTACTGTCAAACTGCATTTTTAGTAAATTTTCTTCCTCTTACTCTGGTGGGTCTAAAGATGACAGCAGCAACCCGACAAGAAGTCCTCTGCCTCTACCGAAGCATTTTCAGGCTTGCACGGAAATGG
CTTGTGTCATCTTTGAAAGTGAAGGACTTTGCTAACTAAAGCTGCTCAGCGTCAAGCCCAAGGGTGCTATGTAAACAGTTTTTTCTTTTATTAGACATTAAGTAAAACTAGGCCAGCCACAGTGCATTTCCAAAAAAATTAATAAACATATTGCCAAGGCCAGCAGCTCCCCAGGACCCACGCCTGTTTGCTAAAGAGTATCTGCA
ACTCTTATTAATATTTTTTCTAAACTTTGTTTTTAACTTTAACAACCTGAAACACTTCCTGCTTGTCCTGAGTATGCATAAGGAATTTACCTGCCTTTTAAGTAAAGCAGCTATGTTATTACCCTCAATCTTAAGGGTTCTTTGAGTGTAATTTTCACAGTCTTTACATTTTTACTGTCATTGTTTATTACTGTTTGGCTACATTC
AAGAAAAGTTAAAATAATTTGATATTTCTTTAGCTATATTTATTTATTTTGATACAGGATCTCACTTTGTAGATCAGACTGGACTAGAACTCAGAGATTTAGTAAAGATATTCAAACCCACGGAGGATCTGACACCCAAGGATATTGAAGAGATTATTGATGAACTCAAAGCTGGAAAAGTTCCCAAACCAGGGCCAAGGAATAAA
TGAAAGTAAGCTTTGAAGAGGGCATTACTGAGCCTGGGGTGCACCTTAGTGGGAGAGCACAAGCAAGACTCTGCTTCCTATGCGTGGCACTGTCCAAGGAAGTAAATATGTGTCAAAGAAGATGGGATGCTGCTGAAACCCAGTCTGATGGCTGAGAACTTTCACCCATTGAGATGAGCCCTCTGTGTAGGCCTGGCTGTCCTGGA
TAACCCAGTAGTTCTTTATATATAACCGTCTATGTGTATTTGTGATCATCTTTAAAGTAATTCTAAACTTACAATGAAAACCTTTAAAATAAGATAGGATAGTAAAGTCTAGATATCTTGTTGATTTGTTTTTCTTTTAATAATGAGATGAGTTATGTTTTACATTTTTCTCAAACTTATAGGAGATGAATTAGTTGATGGTTTTG
GAGAACAAGCTTTGGAAAGGATCAGCACAGCTAAGACAGAAGTTAAGCCTGAATGCAAAGAGTCGCAGGTCATCGCCGATGCCGAAGTGGTGCAGGAACAAGTAAAAGAAGAAACTGCTATCAAGCCAGCCGCTGCCAAAGTGAACAGAACTAAGCAGAGAAAGAGCTTTTCTCGTAGTAGGACTCACATTGGACAGCAGCGTCGG
TACGGGAAGGAGATTGGTAGATGCAGTCTTTTTTTCCCCCTTAGCACTTGTATGAGTGAGGAGAAAGTTAGGTAAAGATTGAAACTATAAATTACAGTGCAGTAAACTGTGCTAGGGAAGGAATCAGTTACTATTTAAGTTTGTTTTACAATGCAATAAAAGATACAAGCTGCAGAGAAAAGTAAACTCTGCAAAGAACACTGGTA
TTGTAAAAATGGAACAGTTACCTTCAGTTCAAGAATGGATTGTTATCGCTTATATTTTTACCTATGCTATTGAAAAAGTCCGTGAGGAAGTATTTAAAGAAGTAAAGATTTTGGACAGCAGTGATGGAAAGAATGAAATGGAGATACATATTAAATCAAAAAAGCTTCCAATCACACGAAAATTTTATGCCTTTTATCATGCACCA
ACGTCCTTCCAAAATCTGGGGTTCAAACAACTTAAAGGTACTTGCGGTAAGCTCACCTGGACATCATATATGGAATAATTGTCCGTTATAAATTTCGAACAGTAAAAAAAAAGTCTCTTCTGGGATTGCAGGACTCAATCCCGGGAAGATTCCTACCTCCAGACTAACACTTGGAAGATAAAGAATGAGGGAGCTGACAACCTCGT
TTTATTTCTCGGATTAATTCCCCTTTTTGGTGGGGCGCGTGTGTGTGCGTGCGCGCGTGTGTGTGCGTGAGTGTGTGTTGGGTGGAGTTGTCCCTAGAATAGTAAATACTGAGCTTTTTTTTTTTTTTTTGCCCTTCTCTGCTTTTTAATTTCTTTTTTGTTTAAGGTGGGAAAACTGTGAAACCCACCTTGATTTCCTCCCCTCT
AACCACTTCTGTAGGAATCAGTGTTAGCATTAGGATTCAAACCACATCATCTAGCCCTGCTTCAAAGAATCTAGTGTGAGGCAGAAGCATTTTCAGCCCAAGTAAAACTAAAATCTGAAACAGGGGCATCATTCTCCCAGGAGGAAACCCTTAGTTCACCTCACCTGGGCCAGGGGATAGGTGCGGTTGCTCTGAGGGAGCTGGGG
CCCACTATAGTGGAAGGAATGAGAGGTGGCCAGAGAAGGGTCATTCCTTCCTCCTCCTCTAAACCCCCAAAAGGCAAAACACATCTGCTTCCCTATGTCTAGTAAACAGGATTTGGAAACTGGGTGGAGCTGAAGGTATTAATCAACCGTCTCCTGATGCTGCTCAGAAGCGGCCCCCTCTCAGCTACTGATCTGCAGGAAGCAGC
AACTGGGCTATCTATGGACTGGACTCTTGTATTCATAATCACACAAAGTGGCCATTGTACCATTATATGTACTTCAGTGTAGAAACAAGAATGAACTCACAGTAAAAGAAAACTAACTATAGTTAGTTTTTATATTATTTTCTCTATTATTAGACAATTCTCATGCTAACACACCATTTTAAACCTTTTATAGTTATATCCTTTGT
CAAAGCCCTTAGGCTCTTCCGGCACCGACAAAGTCTTCAGCCCCAAATCTAACCTTCAGTATAAAATGTACAAAACGGCCATTTTCTTAAATGAGGTTCTAGTAAAATTGCCCACGGACCCTTCTGGAGATGAGCCTATCTTCCACATTTCCCACATCGACCGGGTCTACACCCTCCGAGCAGAGAGCATAAATGAGAGGACTGCC
GACACCATTCCTCTTTTTTCCACAAACAGTGCAGAGAGCTGTCGGAGTGGCAATTTGAGCAGATTCCCGGTGCTCCCTCTGCTCCTACAATACTACAGTAAGTAAATGAGCCGTAGGGGAGCGGGGAGTCTGGAGAGGAGCTGAGCTCTGTAGCCGGCCTTCCCCGAGGAAGGCCGTCCTGCCTGTAGCTGCTGTGATAGCTGCTC
CGGCAAACCTATGCTAAAGAGTATAAGTAACAAAGGAAACCAAACAGTTATCTGTCAAGTAACAAGCATTTAATGACAGAATGGCTCACCTTAAGCGACTAGTAAAATTGCACATTAAAAGACATTACCACAGAAAGTTCTGGAAGCTGGGTGCAGTCATCTTTTTCTTTTTAGTAGTTCTGATTTTAATGCAAAGAGAAGTAAGT
GGTATATTAATATACAAGCTTTCAGTTGCTTCTTAGAGGACATAAGGAACTTCTGATTAGTATAAAGGGAGAATGTCTGTAATTTTTCTTTCCTTTTAAAAGTAAAACTTTCTTACAGCCAGTGTCTACTGTGGACAGTTTAGAGAGGGAGGGGAATGTGTCATTGATACCTTCATTTCTGAGAACTAATCTGAGAAGAGCAAACA
TGGTACCGTGGTACAGCAGGGTGCCATGGCGCTTGCACTGTTCTCTGCAGCCTCACAGCAGCCTGACCAGCCAGTAGCTTGCCCTGTACAAGTGTCCAGTAGTAAAATTCTAAATGTAAGTAGAAATTTCTCTGCTTTTTAAAATAGTAGACTCAGATTACAGGCATTTTTACTAAGTCATTACTGTGCAGTAATAAATGTTCTCT
GAGCATCTGTGTAGGAATTTAAGGCATAGTGTTATGAATGTATCATGTCTTCATTAGCAACAGGAAAATATACACGGTGTTTACTAAAATTGTTTACTACAGTAAAATTCCCTTTTATTTTTTTAGTAGTCCAAGTTCTTGAGTTTTTCAAGACAGATTGTTTTCTGAACCGAGCTATCATTTTAGGAAGGAGAGTTAATTAAGCC
CTTTGTCTACACTTCCTAACTGGATGGCTGAATTTAAAAGATTTACTCCAGAAGTTCCTACTCTGCTGTATCATGGAACCCGGGAGGACCGTCGGAAATTAGTAAAGAATATCCACAAAAGACAAGGGACACTGCAGATTCATCCTGTGGTGGTCACATCATTCGAGATCGCTATGCGAGACCAGAATGCTTTACAGGATTGCTAT
TTACGTGCCTTTACATTCATAATCCCGACTTCATAGAAGATCCTGCCATGAAAGCTTTTGCTCTGGGAATCTTGAAGATCTGCGACATTGCACGGGAAAAAGTAAATAAAGCTGCTGTTTTCGAAGAGGAAGATTTCCAGTCAATGACATACGGATTTAAAATGGCCAACAGTGTGACAGATCTCCGAGTTACAGGGATGCTAAAG
AGCCAAACTGAATGAAGTTGCTCCATGGAATTTGAGAGCCAAGTGTGAGTCATGTGGTGGCAATAAATGTGTGAAAATAAAGTATCTTAAAATATTTTGAAGTAAAAAAAATCTTAAAAGACAAATTAAGAACAGTATTTTCAGAGATCATAAATTGTAGTTCAGAGAGCCTCGAGAATCTGCTTTTAAATTTTCAAAGTGGAACA
GAACTGGTCTGGGAGTAGAAAGCCATCCTCATGTATTCACTCCTTATCTGTACTGAGGAGTGGCTTCTTAGAGACATCAGTGCTGTTTGGAGTAGAAGAAAGTAAAATTTGGCTTTAAAAAATTCATGTGATTGGCAGTATTTTTTGGAATAAGAAATTGAAGGTTGTGATTCTGTCAGTACATTTAAAATGTATAGTTTAGGGTA
CTTACCATCTAACCAAACAAAAGACAAAGAAATTGTCCTCCAACTCAGCTTTTCCCCCCCTGTTTGGGTGAAAGTGGTTCTAGAACCTGCACTGAATAGTAGTAAAGCAATAAGGCCCGATTCATCCCACAGCACTGATCATCTCTCAATGCCCCACCCCAAGCGAACGGTAAGAAGGCCTCTCTTAAGAAGGGGAGACAGATGGC
CTTCCAGTGATTCATTGCTTTTGGAAGTAGTGAAACAAGTTAAACTCAGTGACATGGAGGAAGATAAACTAGAACTTCTTGAAGAGGACATGGCAGCTAGAGTAAATATGGATGAAAAGGAAGAACAGAATCAAAAGGAAAAATTGGTATTGACTGAAGACTGTGAACTCATTACTGTAATTGACATAATTCCCGGCAGATTAGAA
TTTTAGCCTCTTAGAGAGTGCTACCTAGCTGGTAACGTTTACTTTTAATTCCTTGTTAAAATGAGGCAATAATTTGCAAGATTTTTGTATATATGTGTACAGTAAATTCTTCATATCTTTTTAGACCTAATTCAATATTTTCTGACTGCTCCTGTCATGTATGATACATTTTTGTGCATGCCTGATGTGACATTCATAAATTGTAC
AGAGATCGTCCAACAGAAGGTGGATAGCAACAAAGAGGACGACGTTGCCGAGCTTAAAACTGCTTCTGACCTCATGGTTTTATTACTGCTTGGAGAGTCAAGTAAAGAACAGTTTGCTAGCACAAACATTGCTGAAGAGCTGGTAAAACTATTCAAGAAACAAATAGAACACGATAAAAGAGAGATGATTTTTGAAGTTCTAGCGC
ATGCTCTGTAGCTGAACTAAGAAGAAAGGCAGCAAGTTTGGCCCAAAAGGGTTCTGGGGAAGATTTCTGAGGCATGGAGCTTCCAGCAGGTTTGGAAGAAAGTAAAGTGAATTCCATGATGCAACAACACAAGTGAGGTCTGTGGACACCCACCAAACCAACTCCTCTCTGGCAGGAATTTTAGATTGACGAATACTATGCTGCCT
TCCCAGTGCCACATGGTGGTTTACAGCAATCTATAAAGGGATCTGATGCCCTCTTCTGGCATACAGGTGTGCATGCAGCAGAGCACTCATACACAACTTAAGTAAACAAACAAGTAAACATGTGAGTGCTAAGGATCAAACTCAGGTTGTTGGTTGACGTTTACTTTTACTAGTTGAGCCATCTTGCCCACCCCCAACACTGACCT
GAAGAACCAGTGTATGCGCCAGAGAGGCGGGTTCATAACCTGTGGCTCACAACCCCCTTTAAGTCCATCGGAAATACCAGACATTAGGATTCACAACAGTAGTAAAGGCAGTTACGAAGTAGCAAAGAAAATAATTTTACAACTTGAACTGCGTTAATGTTAAGAAGGTTGAGAACCACTGGCCAGGGGATTAGGACGAAAGGTCT
TACTGGCTCTTATCCACGGCTTCCAACCTGCATCAGGGAAAATAGAAATTGTACAGTTTGCTAGCCGGACACGTCAACTCTTCGTTCGATTATTAGCTTTAGTAAAATGGGCCAATGACGCTGGCAAAGTAGAAAAGTGTGCGATTGCCAAGGAAATCTGATGTGGAAAGGTTGCCTTTGGAAAGGGCCTCCCGCGGGTTCCCCTT
GTTCAGGGAACCATTACTATAAATGTTATCAGTGGCCTATAATGAAGCTTTATATGTGTAGCTATGTCTATATATAATTCTGTACATAGCCTATATTTACAGTAAAATGTAAGCGGTTTATTTTCTATTAAAGTGAGCACTGTGCTAACAGCAGTGCACACTCATTTCTATCGTTTTTGTACAGCTGACTGCACTACAGGTCATTT
CTGCTGCTCGCCAGGATTCTCCCATTTAAAATGCCCAGACGTGGCTGAAAGCCTCCTCAGTAGTATCTGACTGACAAGCTACCACGCATCTTAGGTAAATAGTAAAGCCTTTATTTTCTTGTTAAGAACAGCATTTTGAAAATAAAACCTATCTGCCCATGCTTAACAACCTTTAAAGTCTGTGATATTTTATATACAGCCCTGTA
CCATATCGACAGATAGTCCAGACCTGGAGCCTGTTCTGAAACACTCCATCGAACATTTCAACAACAACACAGATCACAGCCACCTCTTTACTCTCAGAAAAGTAAAAAGTGCCCACAGACAGGTGGTGGCTGGCCTGAATTTTGACATTACCTACACAATTGTGCAAACAAATTGTTCAAAGGAGCGTTTTCCTTCCCTCCATGGA
CTTAAACCATATTTTGGATGACATTGAATTTTTTATCACCAAACTCCAAAAAGCCGCCGAAGCGTTTTCTGAGCTTTCTAAAAGGAAGAAAAGTAAGAAAAGTAAAAGGAAAGGACCTGGAGTCGAGAAGCCCCGGCAGTACCACGAGCAAGAAGAGACGCCCGAGATGATGGCAGCCCGGATCGACAGGGATGTGGATGATTGCC
CCACAAAAGAAATCCTGATCGTGCAGATCCTTGCCACAGACCCAACTAAAGCGCTAGACGTCCGTTACAGCTTTTTTGTTCCCAAGAAGACCACTCAAAAAGTAAACTCTGTCATCAGCCATGGCAGCAACAAGGTGGGACCACACTCTACACAGCTGCAGTGGGTGACAGGTCCATGGCTGGCCTGCTCCAGGACCTGTGACACA
AACGGATGAAGTGCTTGTATTACTTGTACGCTACACTGGACTTGAATGCTGTGAAGGCATTGAATGAAATGTGGAAATGTCAAAATCTACTCCGACATCAAGTAAAGGATTTACTTGATTTAATTAAACAACCAAAAGCAGATGCCAGTGTCAAGGCCATATTTTCTAAAGTGATGGTTATCACAAGAAATTTGCCAGATCCTGGT
TTGTGCAATCGCTTCCTTTTTAATTTTTAAAATTGAAGGTCACAAATATTTGCGATCAGACCTAATAGAGTAGTAGCGCTATTTAATTTAACCAAAGTCTAGTAAATACTTCAACGTTGAATGTAAGCTAACAACCCGACCACCAAGGAGATTGTCTGCCCAGAGTTTCAAAGCACATTGTCTACGAATGGAAATTGAAATAATTT
GCTCTCTTCAGACTCGGAAGAAAAACTTAATTTTCTAAATTGGCACATAGAAGTATTTGGTCATTATCATGTTGAAAGAGAATTTGGGGTGGGGGTGGGGAGTAAATGTCGAAATTTCTGTTTCCTGAAGTCTTAATATAAAAATTTTCAGTCTATAAAATTTAAGATTATTTCATCACGTCCTTACCACCATTAGTTACCCTTGC
TGCTCCTAGACGGCGCCGCAACAGGAAGAAGACCGTTTCTATCTCAGAGTCTGAGGAGCCTCCACTCGCTGAGCCGGAAGATGAGCCCTCCAAGGAGCCAAGTAAACGCCACTTTAGTCGTGGTCTCAACAAGTGTGTTATCCTGGCCTTGGTGATTGCTGTCAGCATGGGATTTGGACATTTCTATGGCACAATCCAGATTCAGA
TGCCTCCACGGTGGTCGGAGGGGATGTGGAGTTTGTCTGCAAGGTTTACAGCGATGCCCAGCCCCACATCCAGTGGATCAAGCACGTGGAAAAGAACGGCAGTAAATACGGGCCTGATGGGCTGCCCTACCTCAAGGTCCTGAAGGTACGAAACCAGCACTGGAGCCTTATTATGGAAAGTGTGGTCCCGTCAGACAAAGGCAACT
ACTGAAGCTGAGGGGACACACTTCTTTTGTATGGGACAAGGCAGCATAGATCAGCTCTGTGCTCCCTGCTGGGTAGAGAATGGTGTGCCACTGCTGACAGAGTAAATCACCCTGAGCAGACGCTTCGTCAGTTTGTAACTGTCCAGAGACACAGAGTGGGACCATGTCTCAAAAATGGTAAGTAAGTAAAAAGTAATTTAGTTGTC
AGCGGACTTTTTAAAAATCCCCACCTGAATTTGCTGGCACTGCTGGCTGGATGCTTTTTTGTTTGTTTGTTTTGAGTTTGTATTAGTTGATACAATTTACAGTAAATAACAAGATTGTATGAACCGCATGGTGCTTGCAGTTTTAAATATTGTGGATATTCGTCCTGCATCGGAAACGAGCTTTGGTTTTTACTGATTCAACTGTG
TACCCTCGGCTACTACAACGGGAGGCTGGAGCCTCTGGGCTCCTACCGACCCACCTACTCCGGATGGATCCCCTAATATTACATCGGTCAGTCACAATTCAGTAAAGGTTAAGTTCAGCGGGTTTGAAGCCAGCCACGGACCTATCAAAGCCTATGCTGTCATCCTCACCACCGGGGAAGAACCTGAACCAGTGACCTCCTTCCAC
TTGACATAATCTACATAACTTTTCCAGACTTCTTTTTTTCTTTCTGAAGAGCAGTTTTAGAAAGGATAAATGGGCCAAAAGTGTATTTTCTTTAATGAGAAGTAAATACTTCCTCAAAGTTCTGATCCATTACATTTACAGTACAGTATTTTCATTTGATTATGGTGATGATGCACAGGAGAGCCATGGGATGCAGGTTATGCGGT
AGACAGGTAAAGGTACCTGCAGACAACCTAATTTGATCCTTCGAATCCACATATGTACTATGGTACATGTGCACACATAAAGAAATGTAGAATTTTTTTCAGTAAATGGCTCTTAGCACAGCTTTCTCCAATCAGTTAGGAAATGTTTGTCTTGGGATGCAGAAGACTGTTTGGGTCCATAAAGCCCAGTACTGTGTGAAACAAAA
TACTTTTATTTTTTAAAAATACTAAGCAGTGATCTTTATTAACTAGGACCATTTTCCTGAATTGGACTATATAACTCAGCAGTATGTTTCAGTCTTTCGGAGTAAATCACATTTGTGATAATCATACTAGATCTCTGTCTTCAGTCTCATTTAAAGTCTTCATGAAATGCTGTGCCATTTCATGTCCTGTGTCAGTTTATGTTTTG
TTTAGTCCAGCTTATCAAATGTCATATACCTTGTACTTGTTAAAGTATTTTAAATAATATACTTACTGAATAAATTACAGCACATATGACAAGCTAATGAAGTAAAGATAATTTAGAAAGAAGTTTCTAGAAGATTGTATAAAATGAGGGGCCACATAAAATGTATAAAATTCTAGTGCCTGAAATCCTTTCAGCAAATGTTTCTG
AAAGAGACATGAAAACAACTTATCAGTGCTCGCCATTAGTAACATGGAAGCTTCCTCTACCCTTGCCAAATGCCTTTATGAACTTAATTTTACAGTTCAGAGTAAAGAACAAGAAAAAGACTCAGAAATGCTGTAGTGAATCCTACCCCACTGACACAGTGGGGTCTCAAAGTCAAATACATTTCACATACTGTTACTGAAGAAAG
AAGCTGGCAGTTAAGAAAAGGTGTGAGTGAGATTGGAGATGCAGCTGACTACGATGAAGAGCTCTATGTGGCTGGGAACATGGTTATCTGGAGCAAAGGGAGTAAAAGCCAGGCACTGGCAGTGTACAAAGCGTTCACAGTGGACAGCACTGTCCAGCAGAAATAATGTTCATATTTGGAACCCATGTCGAACTTCTCTGAAGAAA
CCAAGAAAGAGCTGAGTGTGGTGGCTCACACCTTATGCCCAACACTTGGAAATCTGAGACAGGAGACTTGCTTTGAACTCAAGGCCAACCTGGAGTATAGAGTAAAACTTTGAGTCAAAAAAGCAAGGAAGAGCTGGGCATGGTAGCACATGCCTTTAATCCCAGCAGCACTCAGGAGAAAGAGTCGCATATGTGTGTGAGCGCCA
CACCTTGATGACAGTGAGTGTTCAGTGGTGAAGCATCCTCTATTGAATCACCCTCAAAAAATTTTTTTGCCAAGTCCTAAGTTGATAGCTTAAAGTCAAAAGTAAAATTATAGTTTAAGTAGGACTTGGTGTAAAGAAACACCCTCCCCCTTCCCCAAAGGGATACTGCAGTTCTATCACACACCCAGTAGTAATTTAAAATTTGT
CTCCCTTCCCAACAATGAACATTTGCCTGGCTCATGGTTCATTTATTTACTGGATCAGTAAGGCACACAAGTAACAATTAAAATTATTGTTTATTTACAAAGTAAAGGGAAAACCTCTGTAACATGAGAATTCGGCATGGACAAATGGAGATCATTTTGTATCTGCTGTTGTGTCTGTCCAGGTTGCAGTCGTGCACTATTAGTCC
GTGTGCCCACAAGGGGGGGCTCTTGCCAGCTTCCGGTGGCTTTGGCTATAGAAGTGAAATGGACTAAGTATGGGTCCCTGCTGAACCCCCAGGCCAGGATAGTAAATGTCACTGCCCAGCTCGTCTCAGTTCCAGAGGTTGACAGGCACCATCCCTTGTGGGCTTCTGGCACAGAAGGTGCAGGACCTGCTGAGAGGCCAGGCCTT
TAGCAAAGGCATTGGAACGGACTCCGCTGAATTTGCTGAGTTAAAGACACAGATAGAGAGACTGAGACTAGATTACCAGCACGAAATAGAAAGTTTACAGAGTAAACAGGACTCTGAGCGGTCTGCTCATGCTAAAGAGATGGAGACCATGCAGGCCAAGCTGATGAAGATCATTAAAGAGAAGGAGGACAGCCTGGAGGCCGTCA
CACTGACATGCCACCAAAAGCAAGGAAAAGAGAAGTGACGAACTCAAAATCTGATTCAGAAAATTTAGCGAATGCAGGTAAGAAATCAAGTCGGAGATGGAGTAAAGCTGAGCAGTCAGTTACTAAAAAGTCTAAGCCATCACTGACATCTGAACAGGAAGAGCACTCATCCGAAAATAACTCTCCTGATCTGCTCAGCCCAACAG
CAGTGACTCTCACTACTCCATTCAATATAACGTCCTCTGTGTCGTCTGGGACTATGTCAAACCCAGTCACAGTGGCAGCTGCAATGAGCATGAGAAGTCCAGTAAATGTCTCAAGTGCAGTTAATATAACCAGCCCAATGAACATAGGGCATCCCGTAACCATAACCAGCCCCTTAGCCATGACCTCACCTTTAACACTCACCACC
AGAGAGCTCAGAGAATGAGGGTGTCAAGTGGTGAAAGATGGATCAAAGGGGATAAGAGTGAGTTAAATGAAATAAAAGAAAATCAAAGGAGCCCAGTTAGAGTAAAAGAGAAAAAAATAACAGATCACAGACACATGTCTGAGAGTCCAAACAGAAAAGTAGAAAAGGAAAAGAAAGCTAAAGACCATAAATCTGAAAGCAAAGAG
GGAACCACCTGACCCAGTTCAGCTCTCACTTTAAGTCCGGAAGCCTTGCTGTTGACAACGCAGATCCTATATTAAAAATCCCCTTCGCTTGCTTCATGAAAGTAAAATTGTCAGACAAGCTGGAGTTGCCACAAAGGGTCCCAATGAATATATTCAGGAAATAGAATTTGAGAACCTATCTCCAGGAAGTGTTATTATATTCAGGC
CCAGTTTCTCAAATGAGGTTACTTTTTCCCAGGTGACCCTAGGCTTGTCAAGTTGTATGAGAAGGTATATACAATCAGTTTGCATTTGATTCTTCTCTGAAGTAAAAGTGGCTAGCCTTTAGGATTTTGTGATGTATCTTGGCATTTTGAAATGTTTTTAACTTTGCTAATTTAGAACTCTTGAAGAATGATGTAGCCACTACAAT
TTCCCTTTGCTTGAGTGCCTTCGCTACATTAGAAGAGGAGGCTTGTACAGAGCTCGTCCCTTACCTTGCTTATATACTCGATACCCTCGTCTTCGCCTTCAGTAAATACCAGCATAAGAACCTGCTCATTCTGTACGACGCCATAGGGACACTGGCAGATTCAGTGGGACATCATTTAAACAAGCCGGTTGTATGCAAGGCATGAT
TCTTCACAGGAGCAAAGAGGCCACGCGCCACATCAGGTGGTATGTCAGAGTCTTCTAGTGGATTCTCTAAGCACATTCATTCCAATTTGGACTTTTCTCCAGTAAATAATGGTTCCAGCTTTGCTTCATAAAATTCTAGTTGAGACTCCATCAGCAAGGATCACCATCCCAGACATTAAGAAAGATAGATGGTACAACAAACCACT
AGTCATGGCCAACAGCAAAAAACTCAAGAGGGGGAACTGAAAATTAGTGCTGTGTTTTCAGTCAGTGGCAGTCCTCTTGGACTCCAGCTACCCATTTGCCAGTAAAGAATCCATTGGTTCGGAACTGGGGAATTCGTTTGCATCAAATATTAGAATTAAAGAAGAACCTTTGGATGATGAGTATGACAGAGCAGTGGCGCCTCAGC
AAGTCATTGTTAAGATCATCGGACATTTCTATGCCAGCCAGGCCCAGGGAAGAATCTATGGCAAACTAAAAGAAGAGAATTTCTTTGGTCCCAAGGAGGAAGTAAAGCTAGAGACCCACATACGGGTTCCGGCTTCAGCAGCCGGCCGTGTCATCGGCAAAGGCGGCAAAACTGCGATGCAGTCCTACTGTGTGCAGGTCACTGAG
AGTTATGATAGGTCTTTAGCTTATAATTATTTACTAGTTCATTTTTTGTTCTTATACAGACTTTTCTGTCAATTCTGTTACCAAAGAATTTTCAGTAGACAGTAAAATTTCTATGATAAGTACCTTAAATCCAATTCACTAGAAACAGATATAGACTCGAATATAAACAATTTCTAACCCTAATCTGAAGGGTTTATATTGATAGT
TCTTCACAGGAGCAAAGAGGCCACGCGCCACATCAGGTGGTATGTCAGAGTCTTCTAGTGGATTCTCTAAGCACATTCATTCCAATTTGGACTTTTCTCCAGTAAATAATGGTTCCAGCTTTGCTTCATAAAATTCTAGTTGAGACTCCATCAGCAAGGATCACCATCCCAGACATTAAGAAAGATAGATGGTACAACAAACCACT
AAGCTGGCAGTTAAGAAAAGGTGTGAGTGAGATTGGAGATGCAGCTGACTACGATGAAGAGCTCTATGTGGCTGGGAACATGGTTATCTGGAGCAAAGGGAGTAAAAGCCAGGCACTGGCAGTGTACAAAGCGTTCACAGTGGACAGCACTGTCCAGCAGAAATAATGTTCATATTTGGAACCCATGTCGAACTTCTCTGAAGAAA
ATCATTTCGGCACATTCAACTTGATCTCCTGTTTTTAATAACTGTAGAAAAACATTTGTGTCCACTTGTTGACTGAAGAACTAAATTGTGATTTCACCTCAGTAAAGTTAGTGCTGCATTGAAAAGCAGACAGGATGATTAAGTACGCTTGGCTTTCCACAGGGACCTTGTAGAGAAGCAGATACCTGCTTTAGCTGGCTGTACAA
TGTCAATGCGAACCAAGCTCGAGTCAGTCCCTCGACCTCCTACACTCCCAGTAGGCACAAGAGGAGTTATGAAGATGACGAGGACATGGACCTACAGCCCAGTAAACAGAAGGAGCAGCATCCAGGCTCCCGGCAAGCAGCCTCAACAAGAACTTGACTTGAGCTCTCCAAGGTCTACCACTTCGGAAAGACAGACCTTCTACTGT
GCTTCTTACTACCCAAGATTTCCCACAGCCTGTTGAAGAGAAGGTCGGTCCCTTCACGAAGATAATAGAAGCCATGGGATTCACTGGACCTTTGAAATACAGTAAATGGTGGCTCCAGAAGAATCAGTCTCGAGTGTGTTTGGGATCAGAACAGACTGTTGGAGCGGACACAGCGCAGAATAGGAAATACCACAACACAAGTAAGA
TGACCTCTGAGGTGTTCTAGCCTGCATTTATCTTCTAATGCTCTCTCTGCATCTGGCCCCCTGAGAACACAAACCTAGGAACCACCAGCTCCTGAGAAAAAGTAAAATCTACCTGCCTGTCCTGCCAACCCGTGTTAGTCACGATGACCAAGTAGTGAAGAACCCCAAGCCCAAGGTCCTTAACAACTCACAAGTGATAAATCTTC
AAAAGAAAATGGAGTTTTTCCTTCTGTTTCTAGTATTTGATGAGAATGAATCTTGGTACTTAGATGATAACATCAAAACATACTCTGAACACCCTGAGAAAGTAAACAAAGACAACGAGGAATTCCTAGAAAGCAATAAAATGCATGGTATTAATGGGAAAATGTTTGGAAACCTACAAGGCCTCACAATGCACGTGAAAGATGAA
AAAGGAATCACAGGACGCTGGGCAGTTTCTTCGTGCCAAAGAGCAAGAGGTATGCAGATTACAGGAACAATTAGAAACTACAGTTCAGAAACTCGAAGAAAGTAAACAACTTTTGAAAAATAATGAAAAATGAATCACGTGGCTAAACAAAGAGCTAAATGAAAATCAGCTGGTAAGAAAACAGGACACATTGGGAACCTCTGCCA
TTGTGGCCAGAAATTTGCCAGCAGTGGGACCCTGAGAGTTCACATCCGGAGCCACACAGGTGAGCGCCCCTATCAATGCCCGTACTGTGAAAAAGGTTTCAGTAAAAATGACGGACTGAAGATGCACATTCGTACTCACACCAGGGAGAAGCCCTACCAGTGCTCAGAGTGCAGCAAGGCCTTCAGCCAGAAGCGGGGCCTCGATG
CTGGCACTTGATTGTATCAAACCTCACAGTTTTAATACCCTACCTTTGTTTGAATGATGTGAGATATGTGGCCACTGTCTTGTTAAGAACTTTACCAGCAAGTAAAGCCCAGGGAAGCTTGGCACATGGTGAGCCACATGTCACACTTGAGAAAATATCCACAGCCCTCCTTCACAGCCCTCTCTTTCCAGAGATGCAGTCCCTCT
GCTCTCAGGGACAACACAAGCAAAGAATCTGGGTCAACATTTCCTTGTCTGGCATAAAAATCATTGATGAGAAAACTGGGGTAATTGAACATGAACATCCAGTAAATAAGATTTCCTTCATTGCTCGTGATGTGACAGACAACAGAGCATTTGGTTATGTGTGTGGAGGTGAAGGCCAGCATCAATTTTTTGCTATAAAAACAGGG
GCACACTTTGCTACAGCTGGAATGTGAAAAATACAAGTCGGTCCTTGCAGAAACAGAAGGGATTTTGCAAAAACTTCAGCGAAGTGTGGAGCAAGAAGAAAGTAAATGGAAAATTAAAGCTGACGAGTCTCAAAGGATGATTAAACAGGTGCAGTCCTCCTTCACAGCCTCAGAGCGAGAGCTAGAGCGACTAAGACAAGAAAACA
AATATGAAAAAAAAAGAAAGGATGAAAAGAAAAGAAATTCAGGAATTCAACAAAATTTGCATATTGTCTTGATTATGGATTCTGCAAATTTGAACTTCATAGTAAACTGTGAGAGTAATCCAGCTTTGCATAAGAAATGCCAGGTGCTATGGATGGAGGGCTGGTCAGACAGCAGTATGAAAAAGGCGAGGTTCCTGGACTGTATA
TGTCTCTGTTGTGGATGGAAAGGTGCAGCCCAACAGCTTTCCATGGCAGTCGCCATTACCATGCAGTAACAGCCTCCCTGCGACCTGCACAACTGGGCAGAGTAAAGTGGCAGCCTGGCTGCAGGACTCAGAAGAAATGGACAGGTGTGCAGAAGGTCTTGCACACTGCCAGTCAAACCTTGTGGAACTTAGCAAGCTCCTGCAAA
CACCTAATGCAGATCCCAATATGAAGTTATTTACAATTCGGGGCACTCCACAGCAAATAGACTATGCTCGACAACTCATAGAAGAGAAGATTGGGGGCCCAGTAAATCCTTTAGGGCCACCTGTACCCCATGGGCCCCATGGGGTTCCAGGTCCTCATGGGCCTCCTGGACCTCCAGGGCCGGGAACTCCAATGGGACCATACAAC
TTAAGTTGTATAATTTATTTTCTTGCAAAATAAAAGTGTAATATAAAACATTTCATCTATCCAGAAAATCTTGATGTTCTACCATAAAAATTTTTGCAACAGTAAAAAATTTTGGCAAGCGAAAAAATGCAAAAGTACAGAAAAGGGGGAAAATCAATTTGATTGGACGCTTGCAGCTCACTACAGAACGAATGAGAGAAGAAGAA
TGTGTCCGTGGAGAATCACAAGATATCAGCCCCCGTTTCTCAGAAGATGCACAGAAAAATCCAGTCCAGCTTGTCTGTAAACAATGACATCAGTAAGAAGAGTAAAGTAAATGCTGTCTTTTCCCCAAAAGCAGCCTCCTCACCCGAAGGCTGCTGTGTCCACTGTATCCTGGCATGCTTGTTCTGTGAATTCCTGACCCTCTGCA
GAACTGTATTAAAGGGTTGCAGCATTAGGAAGGTTAAAAACCACTGGAAAAAGGCAAATGTCTGAACAATAACTGTTTGTCTCTGAAGGCCACATAGTCCAGTAAAACGTGACATTGACCCATTTCAGATGACTTTGACCCGACTTGTGAAATATTAACCTTGACATTATTGAGGTACAGCACATTCTCCCACTGAGGGCCACTAC
TTCCTTTGACTTTTATATCTCCTGATACCTACTATTTGCTGTGGTTATTTTCTATTTTGTAACATCTTAACAGTGCCTTTCTGTATAAGGCACCAAAGGAAGTAAATATTTAACTCTGGATTTCAGATGAATTGTTGCTCCACCCAAATCTCTTGCTGCCTATACTATACTTCAGAGCTGTAGTGAGCAGCTTCTGTAAGGAAAGA
GGATCTTCGTAGGTTAAAAGATATGCTTATTGTGGAGACTGCAGACATGCTCCAGGCCCCTCTGTTTACTGCTGAAGCACTGCTTCGAGCTCACGCTCTTAGTAAAACATGGAGGAGACTTGTTTGCTGAAAATGAAAATAGAGATACTCCTTGTGATTGTGCCGAAAAGCAGCAGCACAAAGACCTGGCCCTCAGTCTGGAGTCT
TATTGCCAAACTAGTCTCATACCACTCACATTGCCATATATATATTGCCAAGATATATATTTCGTGATAAGTATATGTTCCCAATAAGCAAATGTTCCATAGTAAAGCTAATTACTCATATAATAGCATTGCTAAATTTAAGTGAGTGGGGCAGTTTATGAGAGTCAGGAATGTTGTTGAAGAGAAACCTATGATGAACAAACAGC
AAAATCAGAAAGGTGCAATTGAAAATCTGTTGGCTAAGCTTCTTGAAAAGAAGAATTATGTTCATTTTGCAGCTACACAAGTGCAGAATAGGATTAAAGAAGTAAATGAGACTAACAAACGTGTAGAACAGGAAATTAAAGTGGCCATCTTCACCCTTATCAATGAAATTAATAAGAAAGGAAAATCTCTCTTGCAACAGCTAGAG
CTGCCTTGAAAACAACAACAAAACAAAAAGCCAAAACGAAAGCCAAAACAAATGTACTCATGTGTAGAAATGTATTTACACAGACATCTATATACACATAAGTAAAAGTAATACAAATCAATCTTTAAAATGCTACTTTAGTTATTTAAAAACCGAAGAGTATCATCTTCTTGCTCAATTCCCTAAAAGTCAGCTGGAACATTTTA
CCTTGTAGAGAAGCAGATACCTGCTTTAGCTGGCTGTACAATTGAGGGAGCTGTTAGCTACCTCTAAGGCTCCCATTGGGATCCTGTGCTTTTTATTTACAGTAAAGCATTTGTCCCATCCATCCAGATTGTTAGCAAAATATTCTTTAGGTAAATGTGTGAGGGTGTTTGTTTAGAAGTTAGAAACTAAACACTGGTCCCCTCTG
CTGTTTATATCAACACAGCCCAGGAGTTTGATGGCTCAGACTCCGGAGCCCGGCCAGATGAGGCTGTCTCTTGGGGCAAGATCCGGATGGACGCACAGCCAGTAAAGGTCTATGCTGATGCTTCTCTGGTTTTCCCCTTGCTGGTGGCTGAGACATTCGCCCAAAAGGCAGATGCCTTCAGAGCTGAGAAGAATGAAGACTAAGAA
GGCTGAGGGGGAGGCTCTGCTGCTTTCTGTGCCCCCTGGAGAAGAGAAAAAGACTTTACAAAACCAGTTGGTTGAACTCAGAAGCCACTGGGAAGATCTTAGTAAAAAAACTGCAAATCGACAGTCTAGGCTCAAGGACTGTATGCAGAAAGCTCAGAAGTATCAGGGGCATGTGGAGGACCTTGTGCCCTGGATAGACGAGTGCA
AGAAGGCATGGTACTTATGAAAGCTGTTTTGTTTTGATCTGTGAAATACTGACTGACTGGGTTGGGTTATGATGGTCCAAATCCTACCAAAGATTTGACAAGTAAAATGGAAAGTTGCATAACATGGAATTAGTGAAATGAGGGCCTGTAGTTAGGCCAAATTTTATATGAAATTGAGCAGTTTAAAATATAGCAAGACTAACTTA
AGAAATTACCACAGTGTCTGCTAGTTCAAGTGGCTTCTGAACTTGGAGCAGAAAGCAATACTACGTCTCCCGAAAAGTTAGAGCTGGATTCTTTTGGATCAGTAAATGAAAGTCCTAGTGGTATGCAGCAGGCACGTTGTGTCTGGTCACCTTTGGCTTCTCCATCCACAAGCATTTTAAAGAGAGGACTAAAAAGATCCCAAGAA
TATGGAAGGTTGCTGAAGAACTTCGCCAGGTGGAGTCCTGCGCGGTCACTTGGTATAATCAGGAAAGATTGATTCTCTTCATCGTATCCAAAGTTGACTTAGTAAAGGACTGCATCTTTAAAGAATTGCAGAAACACCTTCCAGCACACGCCCTGCCTGATGACATGGTGCTGATCGATACCCTGCCATTTACATGCCATGGTGGG
TGTGGAAATCCCTCATTTTGGGTCCATGAGGGGGAAGGAGAGAGAACTTATCGTCCTTCGGAGCGAGAACGGAGAGACCTGGAAGGAACATCAGTTTGACAGTAAAAACGAAGACCTCGCGGAGCTTCTCAATGGCATGGATGAAGGACTCGACAGCCCGGAAGAGTTGGGTACAAAGCGCATCTGCAGAATTATCACAAAGGATT
AAAGTGTGAGTCCAGTGAAGCTGAAGACTTTTAAGAAGATACCCATGGAAGATAGACACAATATCCAGACACACACAAATTATTTGGCTTTGCTGGATGAAGTAAACTATGTGAACATCTACAGAAAAGGAGGGCAGCTGTCACCAGTGTGTAATGGAGGCATTATGACACCACCAAAGAGTACTGAAAAACCACCAGGAAAACAC
ATGTAAAAGCCATGCTTGCCTTTTGTGTCACATTATCTTGATGCCAGTTTGCCAAATCTGATACTGTGAAAAAATTTGATAGCTTTTCTAATGTCTGACTAGTAAATTTTAAAATGTCATTCTTTTACAAATCATAATTAGTACTTTTGGTTATTACCGTCTTCAGTGTTAGCCCAAAGATTCTGAGGTTTAGAAAAAAATTATGT
TGAATGCTATCCTTCAGTCACTCAGCTCAGCCTTTACAGCGGACAGGCACAGAAAAAGAAAATTATTGGAAAACTCATCACTAAACAGCAAGTTATTAAAAGTAAAGTTATCGCTGTGACGATTTTGTGGTCAACGACACCAAGCTGGGCCTGGTACAGAAAGTGAGAGAACACTTACAGAACTTGGAAAGGTATGTGAATGGCCA
GCAGCCTTCTGTTGGCACTGAGAACAAAAGTGCCTTTTTATGTGGAGTCATGAAGACTTACAGGCAGAGAGAAAAACAGGGGACCAAAGTAGCAGACTCTAGTAAAGGACCAGATGAGGCAAAGATTAAGGGCTAGTTGCACATAGTGATTTAGATGAAAGAGCTATCGAAGCTTTAAAAGAGTTCAATGAAGACGGCGCATTGGC
ACCACCTGTATTGCCAGATTGGTGTTTTGAAGATGAGGATGAAGAAGATGAGGATGAAGATGGAAAAAAGGACTCAGAACCAGGGTCAAGTGCATCCTTTAGTAAAAGGAGAAAAGAGCGGTTAAAACTGGGAGCTATTTTCTTGGAAGGCATAACTGTTAAAGGTGTAACTCAAGTAACAACTCAACCCAAGTTAGGAGAGGTGC
TGTCTCATGTGCCTCTCCCTGCAGCTAGCTCCTTTGTTCAGTGTTCTTACAGCAGGTGTGTAGCATGCTGTCCTACTTCCCACAGAGCCGCTGGCTCAACAGTAAAGCAAGGGGTACACTGCACTGCTTCTCACATGGCTCAAGCGGCATCCTTGCAGAGTGACTCACTGAATGTCCCTGAGCGGAAGAGGAGTAAGCAGCACATG
CGAGAGCCTGCGTCCAGGAGGTGGATCTGTACAATAAACAACATATCTAAACAAATATATTTGAGTGAAAATCCAGAGATCTTCAATATTGCAAGCAGAGAGTAAAAAAGACCATGAAGAGTAAAACAGGCTTGGTGTCATCTACCTGGGATAGACAGTTTTACTTCACGCAGGGTGGAAACTTAATGAGTCAAGCCCGTGGAGAT
TTTATCACCTGACCCCAGGGGTTTATATTGGAAAGGGATTCGAACCCGGAGTCACTAATATCCTGAAGACCACACAGGGAAGCAAAATCTATCTGAAAGGAGTAAACGAAACGCTTCTAGTGAATGAGTTGAAGTCCAAAGAATCTGACATCATGACGACAAATGGTGTCATCCACGTCGTGGACAAACTCCTCTATCCAGCAGGT
TGTCTGCTCTACTTATGGCAGTGTCTGCAGTACCCAGACATACACTGTGTAAGAGGACCTTACAGGAGCTCATTAGCAATATGTCTAACAGCAAACAAATAGTAAAAAATGCTCCTGTTCTAAACCTAAAAGCAATTTTCGAGAGTGTAGTCATTCTTGCAGACTTTAGCAAAGGCAGTTTGAGCTTTGTCACTGTTAGGGTTTCC
CACTAGGCAAGGGTTCTACCACTAAGCCACATTTCCCAGGAAATAAAATGTTAACAGTTAAAACATACACACAAATACACAAACACCTTATTACCACTTTAGTAAAGTGAGAGATGTGCGTCCTTTGTCTCAGTCTCCACGATTTCAGCTGCCCCTTGTATGAATAACTCAGTCTCGCTAAACTGTTTACTTTTATTTACCTGGTT
GGCTGGCGGTGTGACGGTGAAAGAGATTGCCCCGACGGCTCTGATGAAGCCCCTGAGATCGGGCTGTGAGCTTCGCCCTGGGAGGGGGAGAGGAGCGAGGAGTAAAGCAGGGGTGAAGGGTTCGAATTTGGGGGCAGGGGGCGCACCCGCGTCAGCAGGCCCTTCCCAGGGGGCTCGGAACTGTACCATTTCACCTATGCCCCTGG
GCGAACATCTGATCCCAGGTTGAAAGAGTGTATGGATATGTTAAGATTAACTCTTCAGACAACGTCAGATGGTGTCATGCTAGACAAAGATCTTTTTAAAAGTAAAATAAAACAGGGTCTGTTACCTAGCTTGGAAGATTTGCTGTTCTATACAATTGCAGAAGGACAAGAAAAGATACCTGTTCACAAGTTTATTACTTGAGCGT
AGACTATCGAACAGGGAAACGACTGAACATGCGGAAGATCATTCCATACATTGCCAGTCAGTTTCGAAAAGACAGGATTTGGCTTCGTAGGACCAAGCCCAGTAAACGGCAGTATCAGATTTGTCTGGCTATCGATGACTCCTCAAGCATGGTAGACAACCACACCAAGCAGGTTGCATTTGAGTCTTTGGCCGTGATTGGTAACG
ACCCCAGGCACGGTGACACACTCCTGTAATCCCAACACTCAGGAACCTGAGACAGGAGGCAAGCCTGGGCTACTTGACCCTGTCTTAAAAAAAAAAAGCTAGTAAAAGAGCTGGCACAGGGTCATATCCTTTCACCTCCCCGTGCACAGAGATGCTTTTAAGTGCTCCCCATGAGGCGAGCCATGCTGGTTCATAGAGTCCCTGCC
TGAGGACAAGCCAGTAGATAATACTTGCCAATACTGGAATCAGGAGGATAACTTAGCACCTTCATTCTGTAAGAACAGCAGTGTCCTGGTTAGCTGCAGCAGTAAAGAGAATGCCAGTTTATTATCAGAATCTGACATTCAGTACAGTAGCAAAGTACCAGTTAATCAACATGAGAAGGTGTGGACTCGAGAAGGTTCTCAGGGGG
ACCCCAAGGCCCACCTCCCCCTCCTCCACCTTCTTGTGCTCTTCAGAAAAAGCCATTAACATCTGAGAAAGATCCACTTGGCATTCTTGACCCTATTCCTAGTAAACCAGTGAATCAGAACCCTATTATCATTAATCCAACCAGTTTCCATTCAAATGTCCACTCTCAGGTACCTGTGATGAATGTAAGCATGCCTCCTGCTGTTG
ACATGTGTCAGGTGCTAGATCCCACCATCTATTTAATAAGGGAGCCCCAAATATAATTGTGCTAGAAAGAAAAATGTAAACAAACAAGGCACAGCATAATAGTAAATGCCATGGTGAGCTCTATGCAGAGGGGTTTGTTTAGGGGAGGTGAGTTTGTGTGTGTATCGGGTGGGGGTAACACCTGAGCTAAGAGTGGCAGGTACCTA
GGTAGTCTGAGGGAGGCCAGAGAAGGCCCTTAGAAGTCCTTCCTGTTTACCATTCTTGAGGCAGTCAGACCTGGGAGAGGGGAGCCTAAAAATGAAGTGGAGTAAATTCTTATGCTACAGCCAACTTAATCCAGAGCATCACTTTATCCTCTGAGGGTTAATAAAGGTCACCTGAGTAGAGTTCTCATGAGTTCACGCTGTAAATA
GTGCAGGGTGGGATGTTTTTCATTTTCCTCATTATTTAACTGACTTGATGAATGTACTGCATTTTGAGCTTTTAATATAAGTAACACCATTTACTAGTGCAGTAAAGGTCCATCCAGTTACAGGTAGGTTTTCCTCTGACCAATTCATTTTGATATGTGTATTTTCAAATGAACAAAAATGTTAGTAGTTATAATTTGCAAGTTAA
AGAGCTCACCTTCAGGCAGGAGCAGGGGCCTCAGCATTCTGCAGTGAGTGTAGAGTGAAAGTCCTCCATGTAGTATTTTCCTGCCCCAGACCAGTCTTATAGTAAATAAGCAGAGTTCTGTGTCAGCTCATGGCTGATCTCTCCTCAAAGAGGTGAGTAGAAAAGAGATTCTTGTTTAAAAGAGTCTAGCAAGAAGCAGTAGCTTG
AGAGAGAGAGAGAGAGAGAGTTCGTTAAAGAGCTGCTTTTTGTTTAAATCTTAACCTCTGATCTTTCTGTGTCATCCTCCAAGCTCTGAAAGAAGGTCAGAGTAAAAACGGCGGACATTGTGTTTCGTTCTGTCTTCCCTTGCTCTACTCTCGTGCCCAATGCCAGGTGGAGTGAGGTGCTCTGCGTTACTGTCGAAGGTCAGTGT
TGACCTCTATGAGGTGATGCAGTCCACCTTGGATGGCCTGCTGAGCGCGTCTCTGCCTGTTTGGCTAGAAAACCACAGTGCCGTAACCGTCGTCATGGCGAGTAAAGGGTACCCTGGAGCCTACACCAAAGGCGTGGAGATTACAGGAATTCTTTATGCTGGTATAATGCTGACCAAAGATGGCCCAAAAGTGTTGGAGTTTAATT
CGGAGGTTGAGGACTTCCTCACAGTGACCGACAGTGATGACAGATTTGAGGACCTGGAACCCGGGACAGTTCATGAAGACATCCAGAATGTTGAAGATGAAGTAAAGGAACAAATTCAGTCCCTTCTTCAGGAATCAGTACACACAGACCATGGCCTTAAAGAAAGATCTCCTTCTGAGAGGACATTTCCACCGGAGGAGGAGGCA
CATGGATGCGCAGCGCTGGGAAGAAGTGGACATTTCAGTTCATTGCGATGTTCACATTTTCAACTGGCTGATAAAATATGTTAAACGGAACACTAAGGAGAGTAAAGATTGTGAGATTCCCGCTTTAGGAAGACATAGTATAGCTACCACAAGGAATTGCTCTTCAGAAAGTGAAAACTGTACTGCTCGTAATGCTGGAGAAGAGA
AGTTGTATCTCCAGTCCCAGTCCATTCAGATTGGCAACTGACAATTCTTGTCATTCTAAGGAAATTGGTGATTAAATGACAGTGTGACATCCTCGTAAGAAGTAAAAATGACCTGTGTGTCCTATGGTTTAAGAGCAAATTTTAAAACTTGGAAGTTGTGGTTTTCCAGTTTGTGTACACTCACCCCCAAATTGTAGTCTTTCAAG
GATATTCCCTGGTATCAGTGTAATGGAAAGTAGCAGCAGAGAGGAAGTTAATGGCAGGCAGGCCCATCTGGCTATCCCGCAGTTGGGGAAACCCTTGCAAAGTAAACAGCTTTCCCAGGTTCCAAGGCCAGTTTTCACTGCTAAGGACCGGAAGGACCCCTGCATTGACACTCACCAGTACCGAGAAGGTCTAAGTAAAACAACGC
TAGACACATGCCAGACACATGCAATGAGGTGTGATTTAGGACTCTAGGAAATGACTAAAGTTGATAATGATTTTATAATTTACAAACCAAAAAGTTTACAAGTAAAATCCATCATGTTTATAGTGAAATTACAATGAAATTTTTGTTTAGAATTTTCTTAAGCTATTCTATAATTTTTCATTCACTGATTGGGGCTGGGGAGTGGT
TTTGCAGGCTCTTTGGTCATGATATAGTGAAGATTTTGATGAAATGAGCTTAATTTCTGTGTTAAAGCTGTGTCTGAGGAATGGCTAATTTCAATGTTAGAGTAAATTGAGGTTGATGAAAATACTAAAGGCAAACTGGCTAAAACCTAAATGTGTTTTGTTCAGTAGCTCATATAAGAATCACCTTGAAGGTTACGTCTGACTAA
CACAGTTGGATGAATGGAAAGCAAAGAAGAAAGCTAATGGGGTATGTAATATCTTTTCTAGCCTACCTGTGCCAGTTCTGTGTAAATACTTCATATTGTAAGTAAATTTAGCATGGAGTCTCACAAGATTATTGTCATTGTAATATGTGCTTGTGGCTTATGCAGGAGTGTATTTTATAGTTTGTAGATAAGTGTTTTATCTACCC
TCTCAAGGCCTTTGGGGTGTGTAGTGTAGTGTAGTGTAGTGATCGCTGGTGCAGTCACATTATCAGGACCAGCTTTTACTCTTAACTTTTTTTTTTTGGAAGTAAAACAGAGCAAATGAAATTTACATTCTTGAGGCAAAAGTTAAAGTCTTGACAAAAATACAGCATTTGAAACTGAATTTCCAAATACAAGGGCTTTTACTTTA
ACCAGCAACAGCTCTTCCCCAGCCTCCACAGGTGCCAAAGCCAACCGGGCAGACTCCACTTCAGTTCTCTCGATGTTATGACAAACCCTGGTTGATAAACAGTAAAGCTGTCAAGGACAGCCATTGTCCTGACCTCCAGCTCCTCAGCCCTGAGCACGAGGCAGAACTAACATAGAACTTAGAGAGAAATTCATCCTGCCAGAAGG
TGCTGGGAATTGAACTCAGGACCTCTGGAAGAGCAGTCAGTGTTCTAAACCACTGAGCCATCTATCTAGACTGTAAAGAACTAGCATTGGCAACTGGTACAGTAAAGTTTTAAGATTGGTTTTAGATAAATTACATTTTGGAGATGTTCCATTCTTTAATCTATAACTTGGTCTGTTGAAAAATATTACTTCAGGCTATACATACG
CGAAGGCAGGAGGGTCAGGGATTGAGACAGTCCTTGCTACATAGTGAGTTCAAAGACAGCCTGGGCTATGTAGGACCCTGTCTTACCAAAGCAAACCAATAGTAAAGCATTAGCATTGCCCCATTTTGGAACATTTTGAAACCATCTGAAATGGCTATCAAAAAAAGAGTGGGTGGGCACTCGTTATTATCTGAGGAGAATATGAA
GGTAGGATAATTGCGGACTGAACCCTCGGGCTGCGGTCATATATGAGAACTTGGTCCTCGCGGTCCCCTTTGCCAGGATGTTTCCATTGCTTCATGTTTCAGTAAACAAAGGAATTTGTGACCAACTATGTTTTCTTTCTTAATTTAATTCTTCTAAGTTGACTTTTCTTTCCTCGATGCTAGTTGTCTGTAGCTTTTCACTGTTC
CTGTTGGTTTTATCGGCCAAATGAAACATTCCATTTGGCTACACGAAAATTTCTAGAAAAAGAAGTTTTTAAGAGTGACTACTACAATAAAGTACCTGTTAGTAAAATTCTAGGCAAATGTGTAGTCATGTTTGTCAAGGAATACTTTAAATTATGTCCAGAAAACTTTCGCGATGAGGATGTTTTTGTCTGTGAATCGAGGTATT
GCTTCACAGTTAGTGGAGATCGCATTGTGCTGGTGCAGTCTGTGCGCCCTGGAGGCGCAGCCATGAGAGCTGGTGTGAAAGAGGGTGACCGGATCATCAAAGTAAACGGCACCATGGTGACCAATAGCTCACACCTGGAGGTAGTGAAGCTTATCAAATGTGGCGCCTATGTTGCGCTTACCCTCCTGGGCTCTTCTCCTTCCTCC
TATCATCCACTCATGATTTTTGACAATTACACTTACCCTAGGATTGTAGAGCAGCTGGTGCATTTATGGAGCTGGGCAGGAACTCGTGGATAGTAAGGATAGTAAACTTGGGAATGGCTGCCCCTTGTTCTACCTTGCATACTTTAAAGTTCTAGTAATTGTTCATTTAGTTTTCTCCATAGGTGTTTTGAGACCTCCTTGTTCTG
TCTGAGTTCGAGGCCAGCCTGGTCTACAAAGTGAGTTCTAGGACAGTCGGGGCTATACAGAGAAACCCTGTCTTGAAAAACAAACAAACAAATGATCTTGAGTAAAGTGACTCTTACCTACAGCAAGACAGATCAATCTTGGCTCCTTATAAAATCCACTGAAAGCTGTAGGCACTCTCCCCAGAGAAATGCTTTTTGAAGTAAGA
TAACGATCAAGCAATGCTTTATGCAGCAGGTGCCTTGCTAATATCAAGGAAAGGTTTGAGTCGATCTCTGTTTTCTGCCACTAAGAAATGGTTTAGTGGTAGTAAAGTTCCAGAAAAGAGCATTAATGAGCTGAAGAATACATCTGGGTTGTGTAGATGGCCTACCAAATAACTTCAGAATTCATCCACTTCAAATAGACCAATGC
CAGACAACGTGATAAGAGATTACTCTGCATTAATCCACCCTTGTTTGAAATCCATCAAGTCTTGTTGAGTCCAACCCAACATCATGTAGCACTTATCGGAAGTAAAGGACTTATGGCATTAGAATTACCTCAGAGGTGGGGGAAGGACTCTGAATTTGAAGGTGGAAAAGCAACTGTGAATTGTACAAGATGGCGGCTGCCGTGGG
GAGGCTTGCTGCAGACAAATGGTTCCACACTAAAAGACTAGATTCCCAGCTGGGGTGGCTGATTCAATGACCTGTAACAAGCTGGGCCTTACAAGGACATAGTAAAACTTGTTAATTCTGGTGACAAGTCACGGTATTTTTCTGGTTCACCTGCTCTTGGTATATACTTCATAGGACTTTCAGAGTAGTTCTCAGAGCATACTCTG
GCATAAGGACAACGGGAGGACTGCTGTAAAACTCCCTCGGGACAGACTCACATGGAGCAAAAGATCAAGTGAATCAAGACCCTCCAACACCGAAAGGAAAAGTAAAACAATGAGCATCTCCAGCTTGGAAAAAATACTTCCGCTTATCCTTGTACCCTCTTCCCTGTGGGAGGTTATGCATATGTTACGGTTGCTAGGTAAACATG
GCGAACATCTGATCCCAGGTTGAAAGAGTGTATGGATATGTTAAGATTAACTCTTCAGACAACGTCAGATGGTGTCATGCTAGACAAAGATCTTTTTAAAAGTAAAATAAAACAGGGTCTGTTACCTAGCTTGGAAGATTTGCTGTTCTATACAATTGCAGAAGGACAAGAAAAGATACCTGTTCACAAGTTTATTACAGTCTCAG
GGTAAGAATAGGCTTTGATGGGCTTGGAGGACGAACAAAATTCATCCAGCCTGGGGACACAACCATTATCCGACCAGTGCCTGTTAAGTCCAAGGCCAAGAGTAAACAGAAAGTGAGAATAAAGACTGTGAGTTCTGCCTCCCAGCCCAAGCTGGATACCTTCTTATGTCAGTGAACGGTGACCAGAGTCATGTTTGCAATTAGTG
TGGAGGGTGCAAGAGAAGAGAGTGTCCACCTTGTACGTCATTTCTATAAGGGAGAAGAGATTTTCTTGGACATGTTTGAAGATGAGTACAGGAGCATGACAGTAAAGCCCATGAATGTGGAGTATCTCATGATGGATGCTTCCATCCTCCTGCCCCCAACGGGCACTCCACTGACTGGCATTGACTTTGTGAAGCGGCTGCCATGT
CGTGAGCTCTTCTTCCATTACTCCAGGTCCAGAGGGTTTGGCTCCTTTTTCTGGTCTGTGAGGGCACTAGACACACATATGATATGCATACATAAATACAAGTAAAACACTTGCACACACCTAGAAAAGTAAACACAGCTTAGAGGGAGAAAATTATTTTAATTTTGCTTAAAAATAAAAAATTTTAAAATGTCAGTTTAAATATT
CATTTAAAATGCACCTTTTTATTTATTTATTTTTGGTGAGGGAGTTTGTCCCTTATTGAATTATTTTTAATGAAATGCCAATATAATTTTTTAAGAAAGCAGTAAATTCTCATCATGATCATAGGCAGTTGAAAACTTTTTACTCATTTTTTTCATGTTTTACATGAAAATAATGCTTTGTCAGCAGTACATGGTAGCCACAATTG
TTCCACACTGCAGAGGCCCCAAGAAACAGTCATTCGGGAGCTTCAGCCCCAGCAGCAGCCCCGCACGATCGAGCGCAAGGATCTGCAGTATATAACCATCAGTAAAGAGGAGCTGTCCTCTGGTGATAGTCTGTCTCCAGACCCCTGGAAACGAGATGCCAGGGAGAAGCTGGAGAAGCAACAGCAAATGCACATTGTGGACATGC
GTCCATCAAAGTGAAAGAGGAAATAAAGAGTGACTCGTCGCCCCTGCCTTCAGAGAAGTCTGACGAGGATGACGATAAAGTGAATGACTCCAAGCCTGAAAGTAAAGACCGATCCAAAAAGTCTGTAGTGTCCGATGCTCCCGTTCACATCACTGCGAGTGGAGAGCCCGTTCCCATAGCTGAAGAGTCTGAAGAGCTGGATCAGA
TGTGCAAAGTGAGTATTTATTCTGTAATACGTTAATGTGCATTACGTCCAGTGTTGTCTTAAACCTCATAGGAGCTCAGTCGTCAGCCTCTGTTGTCTGAAGTAAATGGGAGATATATAAATACCCAGTAGCTAAAACAGTCAGGTCTTTTCCAGGCATTTTCCTACCCACTGCCTTCTGGTAATTTCCTCCCCCCCCCCCCCCCC
GCCAAACCTGGCAAATGTGGATCTGGCAAAGATCAGTTCCATCCTTAGCAGCCTAACATCAGTCATGAAAAATACGGGCTTACAAAACCTTCGCTAACCGAGTAAACAACTTAAAGAAGAAGTTGGATCAATTGAAGTCAACCCTTCCTGATCCTGAGGAATCACCAGTCCCCTCTCCAAGTATGGATGCTCCTTCCCCAACTGGT
AGTCCAGTGCCCCTCCCCACAGCTGCTTGTGTAGACGAGGTTGCTTCTCTGGACAGCTGCAGCCACTGTCTGTTTTCCACTCAGCCACCTGCAGTTTGGAAGTAAACTTCTGAACTAGACTTTCCCTTGGAGCCCAGTCTTAATCTCACACATCCCCTAGACAACCTGCTGTTTCTAGGAATTCCGTAATGAAGGGAGCGCCTCTT
TGCCTCCACGGTGGTCGGAGGGGATGTGGAGTTTGTCTGCAAGGTTTACAGCGATGCCCAGCCCCACATCCAGTGGATCAAGCACGTGGAAAAGAACGGCAGTAAATACGGGCCTGATGGGCTGCCCTACCTCAAGGTCCTGAAGGTACGAAACCAGCACTGGAGCCTTATTATGGAAAGTGTGGTCCCGTCAGACAAAGGCAACT
TGGAGGGATTACAGACAAACACATACCTATGTATCTTTAAAGTCTTGTTTAAAGAAGCATACAGAAGAAGACTGCCAAAGCCTAGGATGATTTGGTTAAAAGTAAATGCAGCACTTCAGCTCAGAAATTAAAGAAAATAAGGGCGAAGAATGAATGCCAAGGCCTCAGCACAGACATCTACTGGCAGTGACAAAGCATAGAAAATC
TTTTAATTTTTACAAAATTTGTATGGTAGGTGTAAAGAAAATCATAGTAACTGTACCATATTATTAACCCCTAAGTATTTCATGGTTCTATCAAAGCAGCAGTAAAAAAAAAATACTCTTGACGCATGAAAATTAACTGTGACTCACCTTTGCCAGTCTCCTCTCGTGTCTGCTTTGTTAAGTTCCATGATCCAGACTCAGCAGTT
GTGAAATTAACATGATAGAACTGACTCCACCCAGAGGTTACACAAAACTTCCTTTTAAATGGTTTGACTACCTCAGGGAAACCGGCTCCATTGCAGCACCAGTAAAACTATTTAATAAGGATGTTCCAAACCACGGATTCCGTGTAGGAATGAAATTAGAAGCTGTAGATCTCATGGAGCCACGGTTAATATGTGTAGCCACAGTT
ACTAGCTGTAGTGTGGGGAGGGGGAGGGGAGGTGGGCATGAGCTGTTGAAAGGTTACCGGGCTATGATATAGAAAAGCTTTTATGAACTTGTTTCTCTTCAGTAAAGACTTATCTCGCTCTCAGTAAAGAAGTTCCTAAGTTTGCAGCTGCTTAACCTCCCCCACAAGGTGGATGTGCCGTCTTCCTCCTCCCTCAGCATGGTGCG
ATTTCCTGCAGAAGAGGACAGCAAAAAAGATGTGGAAGATAACTGTTCACTGATGTACTTAAATGAAGCCACACTCCTCCACAATGTCAAAGTTCGGTACAGTAAAGACAGAATCTATGCATATGTGGCCAACATTCTGATTGCAGTGAATCCATACTTTGATATACCTAAGATATATTCTTCAGATACAATAAAGTCATATCAAG
GAATATGGAATACTAAGTCTGAATTAATGAAAAAAAAAACTAGTGTAGTACTGAGTGGGGCATTCACTGTTGATCAAGGTTAACCTCTTTAGAAAAGATTAGTAAAGGAGATCCCGAATGATAGAAGATAGAAAGACTATTGCCTAGAAATATGAGACTGAGTTTTGAAACAGAAACCAGTACTCAATAATGTAGTGTCAGTGTCC
CCATCCTCAGGGCTCTGGGCTGTCCTCCTGCTGCTGGAACAGGGTCCTTCCCACAGCCCTCTGGAGGGAGGGATTTGGATCTGGTCATCAGAGCATCCTCAGTAAACTCTGCTGGCTTTCAAGCCCTCATACCCTTCTCCCCACCTGGCTTCCTAGTTGCTTGAACTGTGTCAAAAAGAAACAAGGAAAGGAAAGCCAGCAAAGAA
TGCCTTCCAGGCATTCTGTGAGACACAAGGAGACAGGTTACTGCAGTGGATGAGTCGGGTAATGCAGTACCATGGCTGTCGCAGCAACATCAAAGACCGAAGTAAAGTGACTGAATTGGAGGACAAGTTTGATTTATTAGTCGATACCAATGACGTGATATTGGAGAGAGTGGGCATGTTACTGGATGAAGCCTCCGGTGTGAACA
TGTGTTCATTGGTACATCCAGCAGTGGTAATTCGACAACGAAAGTCATATCGAAGAAAAGATGGGGTGTTTCTTTACTTTGAAGATAACGCAGGGGTCATAGTAAACAATAAAGGAGAGATGAAAGGAGCTAAAAACTTGTATATCATCTCTGTGAAGGGAATCAAGGGACGGCTGAACAGACTTCCTGCTGCTGGTGTTGGGGAC
GAGATGGGTCTGCTGTGGAAATCGTGGGCTTGTGTAAATCTGCTGTTCGTTGGTTGCTGGAATTGTCTAAGAAAAATATCTTTCCTTATCATGAAGTCAGAGTAAAAAGACATGGTTTCAACATAACTGCGGGGATTGATGAAGAAACAGGATTTGTTTATGGAGGAAATCGCTTCAACTGTGGCACGTGGATGGATAAAATGGGA
AAATCTAAAACGGAGGAATAACAAGTGGAAATGGATAGGTTTTTTAAATTTAAGTTTTTCTTGATCTTATGGATATATTATAGCCAGTGTATTTATCATGAGTAAATACAACCTAAAACCATAGGTGTGAGTGTCTGTGTCTGTGGCAGCCTCTGGAATGGGCAAGCCTAGTGCTTCCTACTTCTGTCAAGGCATTCTGCCCAGTT
TGATCCGAAAGAGTTTCTTTCAGGATGGCTTGAAAACGGCTGATAAACTGAAACAGTACATAGAAAAGCTGGCTGCTGACTTATATAAGTATCTCATTAAAGTAAATGAAATCAAGACCAAAAAGGGTGTGGACCTGCTGCAGAACCTTATAAAGTATTACCATGCACAGTGCAGTACAAAAATTGAGAAGGAGAAAAGAGAGCAC
AACAGTGGAGATCTGAGGGGATGACGAGAAGAGGATTCCTGTACATATATTTAAGTGACAACAGTCAAAGCTTGAGGGACGAGTTTACGATGGCTTGTGTAGTAAAGCGCACCCTTCGCCTGTCGCTACCTGGGGCTGTGGCAGCGGAAGTGTTTAGTGACAGACCCTCTGATGGACACCCTGATGACCGATCCCGTGAGACTGCC
TGCTCCTAGACGGCGCCGCAACAGGAAGAAGACCGTTTCTATCTCAGAGTCTGAGGAGCCTCCACTCGCTGAGCCGGAAGATGAGCCCTCCAAGGAGCCAAGTAAACGCCACTTTAGTCGTGGTCTCAACAAGTGTGTTATCCTGGCCTTGGTGATTGCTGTCAGCATGGGATTTGGACATTTCTATGGCACAATCCAGATTCAGA
AAGTGCTAAAATCAGAAAATACTGTGAATTTTAAATCTTCACTGGGATGTGAAAAATCTGAAGAAAAACATCAGGACCAAAATAAAACCAATGCTAGTATAGTAAAGCATGATGTAAAAAGAACTTTTAGCACTTGCAGTGATAATACAAAGAACGCTGAATGTAAAGAGCAGTTTCTGGAAAAGAGCTGCCCGAGTACCCCTAGG
AACCTATCTCAGAAGTTGTAGATGAAGTCATTCAGAATTGCCCCATTGATGTCCGGCGTCCTCTCTACAAGGAACGCTACAGTTATGTCTGCCCAGATTTAGTAAAAGAGTTTAACAAGTATGACACCGATGGGTCAAAGTGGATCAAACAGTACACCGGAGTCAACGCCATCTCAAAGAAAGAGTTTTCTATTGATGTTGGCTAT
CAGGTGAGTGATGGCTAGTGATAGATGAAGCATCTCTGCCAATTTCAAAACGTTTATTCTTGCTGCTTCTTTCTTACTGTAACTATCAAGCAGAAACTGAAGTAAAGGAAGTTATCCCCTAGTCACCAGAGGTACTTACACAGTCACTTTCCTGCCCTACCAATCTTGCAGCCAAAAGAAGAGGGTCTTGATTGATTATTTAATGT
TTCTCCCTTCAGCTGGACTCATTGAGTCCTTACAAGGATGGAGTGCGTGCAAAATGGTACCTTACTGTTTCTAGAACAGCCTTCTGCTCTTCAAAGATTAAGTAAATAAATGTAAAAGTCCAGAGCTGCCCTTGATAACGTTTGTGTAGAGGAATGCGTCTTCCCTGCCCTTCCAAACTGTGTTTAATAAGCTCATGCTAGTGTTT
GGCAAGGATTTCTGAAACTTTGGCACTAAGTTGATAATCCTAGTTTCTGAGGTGATCTGAGGCTCGGTGAGTTTGAGTAACTTGCCAGAGTCACCGCCTTAGTAAAGGATATCGTTCGTGAGGCCTGTGGCTGACCATAGTGCCTCCTGACTGCACCAAAGAGAACTGCTGCTCACAAAGAAGCTGCTTCCAGGGGCTGGAGAGGT
GTTTGGCCTCTGCACAGGTGGGTGTTCATCTGCACACATATGTATAACATACATACACATTAGTTGTCTGTAGGGCTTCCTATAGAAATCAGAACGACACAGTAAAGGATGAGTCAGCAGTCAGTTCTTCACAGGAGCGATGCTTATGTGCACCCTGCATCCTTCCTGCTCCATGCTCTAAACCATCTCTGTATTTGGTCCAGTGG
CACAGAAGGCTTTTGAAGGTATTTGTGCATTTACCTATATTTGAGTGATATATGTTGTCGATGCTAAGTAATAACTGATTGTGGAAAGGCTGTGGATTTCAGTAAAGCAGCCATTTAAGCAGAATGTCTCCCTGGGGGCTGAGTGTGTAGCTCAGTGCTTGCCTAGCATGCTTGATAGAGGCCTGGGCTCAGTCCTCAGCACTGCA
TCTGACGGCCTCGGGGCCCCAGGCTTTTTTTCTGGAGATGAAACACGTATCCGGGCCCAATTCTCTTCCCATTGGGTTCTGTTGAACATAGCCCGTGTTTAGTAAATCGGTAAAGAGTCTGTTTAGTCAAGAGCTGCCTTCCTATCTGTGAAGGAGTCTTTAGGTGTTTCTAGAGGCATGAGAATGGAGGAGGACGGGGTTCCACA
TCCTGAAATGATTAACGATATCCTGATGGTTGTCGTCTTTTTTTTAGCTGAAATTTACCTCATGTATGGCTTAGATGAAGTTGCCGTCAATTTAAATTTTAGTAAAAATCAAGTAAAGCATAAACATTTTTAACTAAATCATTAAGTTGCAATTTTACAGTCATTGACCATAAAGCACACTAAAAATGTAAATTATTTTTAATAAC
GGCCCTCATTTGCTGCTTGTTGTGAGCAAACAGCAAGTTATGACTGTGTAAATTTGGATTCATTTTATCCTGGATGCTTGCATTTCATCCTCTGACTATCAGTAAACATCAAAACTCAGAATTCTAACCAGTCATATACACTGGATAATTTGGTAAGGACAACTCTGTGAGTCCCCTGTGGTATTGTCCTTGCTGACTGCAAACTG
GAGGGGCCACTTAGAAGATGTGTATGATATTTGCTGGGCAACCGATGGGAATTTGATGACCTCTGCCTCTGTGGATAACACAGTTATCATATGGGATGTCAGTAAAGGGCAGAAAATTTCCATTTTCAACGAGCATAAAAGTTATGTGCAAGGAGTCACCTGGGATCCTTTGGGTCAATATATTGCGACCCTGAGCTGTGACAGGG
TAGTCTGCTTTCTGTTCCTCCAGAATTTGAGTCCTGTTAATGTAGTGGCAAAGAAGAAAGTTTCTTTTTCTTTTGTGTTAGTCTTGCAAGTTTGTCTACCAGTAAAAGAGCAAAGTTTCCTTCCTTTCTTGTTTTCTTTTTATTTTTTCTTTTGTTCCCTCTTCCCTCCCACCTTTTTTTTTCTTTAAAAATTCACCTGGCAAAAA
AATTCTTAGGGCTAAAGAAAAAAAAAAAACCTGTCTCCGTGGGATTTCCTATCTTTTCTTATGGTAAACTGTATCTGGCTAAGACTGTACTTTCTATCCTAGTAAACAACTAACAGAAAAGCCCTGAGCTGTAGGCTCTGACTTTATAATGCTAATTAGTACTGAATAGGTAACTTCCTAGTTGAATTTTAAGTAGGGCATTGGAA
TTTACCAATATGAAATTATTATAATACTAATTGCTATGTTCATCAGACTTTTCCAACTTTCATTAGTACTAAAAGTCCTCATCACCTGAATATTTCTTTTAGTAAACTTAAAGGAAGAGATTTAAAACCATGCATTTTTTAAAAATACCTTTAAACTGCCTATCAACTGTTACTGTTAATGAAGACTTTGTTTTTACTATGATCCT
AGATTGAATCCTAGGACAGCTGATGTTACATAAAGAAACCATATCTCAAAAACAAAATAAGATTCTCACTTACTTGATAGCTTAATATAAATGTCCAGTCAGTAAATAACAAATGATGGTTTTCTCTGAGGACTTTTGTATTGTTACTTAATTTAAACTAGGACCATATTTCTCAACCTTCATTAAAATTTGCAAAACTTCTAATC
GTGTTGTTGGGGCTCTAATGAGACAACGTTTGAAGAGAGGGATAAATGTCCACAGTGGAAAACATGGGCAGAGTTAATCATTGGCCAAGCAGAGATCAACAGTAAAAAAAAAGAATCAGCATGGGAAATGACAAAAAGTCTGTATGACGCCTGGTCAGGATGGCTTGTTGTTACACTGACGGGACTGGCATCAGGAACTCATTATA
TGGTAAACACCTGGGAGTGTGCATTTCTGTGGCAAACAACAGACTTTTTGTTGGATCCATTCCAAAGAATAAAACTAAAGAGAACATTCTGGAAGAGTTCAGTAAAGTCACAGGGGGTTTGGTGGACGTTATTCTCTATCATCAACCCGATGACAAAAAGAAGAATCGGGGGTTCTGCTTCCTTGAATATGAGGATCACAAGTCAG
TGCCTCCACGGTGGTCGGAGGGGATGTGGAGTTTGTCTGCAAGGTTTACAGCGATGCCCAGCCCCACATCCAGTGGATCAAGCACGTGGAAAAGAACGGCAGTAAATACGGGCCTGATGGGCTGCCCTACCTCAAGGTCCTGAAGGTACGAAACCAGCACTGGAGCCTTATTATGGAAAGTGTGGTCCCGTCAGACAAAGGCAACT
ACGTCCTTCCAAAATCTGGGGTTCAAACAACTTAAAGGTACTTGCGGTAAGCTCACCTGGACATCATATATGGAATAATTGTCCGTTATAAATTTCGAACAGTAAAAAAAAAGTCTCTTCTGGGATTGCAGGACTCAATCCCGGGAAGATTCCTACCTCCAGACTAACACTTGGAAGATAAAGAATGAGGGAGCTGACAACCTCGT
TCCGCTGCACAGTTTTTCTAATCTTTTTTCATATTCAAGTTTCCAAGGCATGGATGTTAGAGAGACTCTGTGTGAGTTGAGGATAACTGGGTGTTAAGGAAGTAAATCGTGAGTTAATTTTGCTTTAACAATTTGGAAGATATTAAAACTCCCTGTGTTTTGTTATTTTATATTCATGCACAAGTTTTGTTATTTTAAATAGGACT
TTTAAAAAGAATATTGACATAAATGTTTGATTTTAAGAATTATCCACACCCCCCCCAAAAAAATCCCTTGCTTCTGTTTGCCCTTTACACTGTCCAAGTAAGTAAATAACTGCCCAATTATAAAGCATTTATAAATAGTTGGTCCTAAAGTCAGGCTATCAGCCCCCCAACATTATCCTAGATATTCAGCCTGGGGGGAACCACGT
ATAATACAAATGTTAAATATTCATAATATGTTAACACTTCTTCAGACACTAAAAGCTCCCTGCTGAATAGAAACCAGATAAGAGTAAGCAATGTGTGGTAAGTAAAGACTTTGGAATCATTCACACAATCATGCCAAAAGTAGAGCTGTCAGATTGTATGTTTGTTCTCTGGATTTGGGGCTGATCTTTCCTGGGTGTCTTTTGTT
ATATGATATGACATAGTTTTTTCTGTCTACTACTGATTTCTTCTTTACAAAATATGACTTGTGAATGTTTTAATATTCTAAACACATACAAGTTATCATTAGTAAATCATCTGTGATTAATCTTATGAGGGTATAAGAGAAAGACCGGGAACAATCACAAATGTTTACCAAAGAAAATAGTTAGGAACTCAGGCAAAATTAGGAGC
GTGAAAACGCACGACAGAGTTCTTCAAGGAGTAGTGTATCCCAGTATAATCGTCTGGATCAGTATGAAATCAGAAACCTCTTGATGTGCTACTTATACATAGTAAAGATGATTTCTGAAGGTACTCTCTTGACTTACTGGAATAAAGTGTCTCCTCAGGAGCTCATAAACATTCTTGTACTTCTAGAGGTATGTTTGTTTCACTTC
GTGGAATGTCCCCACACAGAGTCCTTTGCCTAGATAAAGATGCAACTGATCAAGAACAAACCTCAGATGTTACTGACAGTAGAAAATCAGTCACTGTAGAAGTAAAAGACAAGCTGTGCTTGGAAAAAGCCAGTGGATGTTCAGAATTTAAATCACTGAATAATTTCTTTTTAGTGGTAGATGAATCACTAGAAACAGAAATGGTA
TTCTTGAGCTCCGCCCTAAAGCAGTGTAATAGCATTTGCTTTGGACTATTAGACAATGTGTTTAAACCCTTCAAACAGCATCAGTGCACAGAAGCTACAGAGTAAAACGTTTCCACTCTACTCCTGACTTGGGAAACTAGACCACACTGTCCTATACACTTCTTCAAGTAGCCTAGCCTGATTCTGGGGACAGTGACACTTGCCAA
GGTTCCAGGTGACACAGTTTGTCTCTCTGTGGGGGACAGAGTTCCTGCGGACTTACGCTTATTTGAGGAATATCGTTCAGAAAAATCTCTAGAAGAATTGAGTAAACTTGTGCCACCAGAATGCCATTGGCAATAGTAATTGTCGTCACTGTGGCCTTTGTTCAGTTTAAAAATCCCCTTATCATGCTGCTCCTGGCGTCTGCGGT
CCCGATCCATTATTATGCAGATTGTGAATGCTTTAAAGTACTTAAATGAAATAAAACCTCCCATCATACACTATGACCTCAAACCAGGTAATATCCTTTTAGTAAATGGTACAGCATGTGGAGAGATAAAAATTACAGATTTTGGTCTTTCCAAGATCATGGATGATGATAGCTACAATTCAGTGGATGGCATGGAGCTGACGTCA
GTCAGTTTCACATTGCCCACTTATATGAAACCCAGGGGAAGTATCATTCTGCAAAAGAAGCTTATGAGCAACTTTTGCAGACAGAAAACCTTTCTGCACAAGTAAAAGCAACTATTTTACAACAATTAGGTTGGATGCATCACACTGTGGATCTCCTGGGAGATAAGGCCACCAAGGAAAGTTATGCTATTCAGTATCTCCAGAAG
TTTGATTCTAATAATTAGTTGGAAACTCATAAACTGAGCTTCCTAGATTACACATATTTTAAATAAAGGTTATTACTATGGTTGATTTGTACCAATTACAAGTAAATACACTTAGAAGATACAAAAGACACTTCAAGCTTCCAACCAGACCAGGTCTAAATAAAGCACAACTTGTTGAGGCAAGGCATCTTTACATTTGTGACTAT
TCATCAGACAAAGAGGAATAACATCCCACCTATGGTTGGTTAGGATCTGGAGAGTTTAGGAGGCAGTGTTATAGTAATGAAGTTGAGCTCTGTGACAATGAGTAAAAGAGCCTAGAGGGAAAAGCTTAAAAACAAAAACTACCTGTTGTTTAACCATGGGCTAAGGGGAAGAGGGGTTACATAAGCTCACTAGTGTCCCAAAGAGG
CATCTCTTTCCACCAGAGTACCCACAAAAGAACTTAGACATGGGGATACCTTGACCTAGCCCAGAGAAACCAGTGAGTTCTGACCAACAGCAGTCAAGACAGTAAAACCACAGGAAGTCACTGTGCTTGTAATTTCTTAAAGGAATAAGAACCAGGAATCACTCACAGATGGACATGAGGCATCCTGTTTTTCATTTCCTAAAAGT
ATGGAGAAAGTTTTGTTTCCAAATTACTATCCACTTAAAACAGCCACGTTAAAATGTGGAAAGACAAGGCTTGTTTAGAATTACCAAGAATTCAGGGAAGAGTAAAGATACGTGTTATTCATAGAAAAGCATTAGTGGAAATGAATCCAGTCAAGTGAGGCCGTTGGGAGGCAAATGACTATGTTGAATAAGTGAAAATGTGTGTA
AGGTTAAATGGAAAGGAAAAGGTGGGAAATATACCAAGAGTGATTTCAAGGAGTATGAAAAGGAACAGGATAAACCAGCCAATTTGGTTCTGAAAGAAAAAGTAAAGCCCAAACAGGAGGCAAAATATGATCTTATACTAGATGAGCAGGGAGAAGACTCCAAATCAAGTCACTCACACACAAGTAAAAAGCACAAAAAGAAAACA
CAGCTTTTGGGGAGACTAATAGATTTCTGATATGTATTATTTTTTTAGATGCTATAATTTTATTTTTAGCCAGTATATTGGTCTTTTTTGGACCAAAGCCAGTAAATTATGGAAATAAAGCCTCTTTAGACTCAGAGCTTCCAATGGTCGTGGGAAAAGGAAGTTTAGGTTCCTACCAGTATTTTTGCAGTTGTCAGCTTTCCCCA
ATGAATGGAGAGAGACTGCATGGGGAACTTCTCGTCATTCAATGTCCCAGCCTATTATGGTGCAGAGAAGATCTGGACAGAGTTTTCATGGAAACAGTGAAGTAAATGCAATTCTTTCTCCACGCTCAGAAAGTGGAGGCCTTGGTGTGAGCATGGTAGAATATGTATTAAGTTCCTCTCCTGCTGATAAATTGGATTCTCGATTT
GTGTTCAAAACAAAAGGTTCTTTGTGTATAGCCAAATGACTGAAAGCACTGATATATTTAAAAACAAAAGGCAATTTATTAAGGAAATTTGTACCATTTCAGTAAACCTGTCTGAATGTACCTGTATACGTTTCAAAAACACACCCCACTGAACCCCTGTAACCTATTTATTATATAAAGAGTTTGCCTTATAAATTTAGGGAGGA
TCAGCAAAAATGTTTCCTTAGGCTGTTCAAGCATTCCTAAAACAAACAAATAAAAATATAATGATCTCTGGGAAAAAGTGGGGATACTCAGAAAAAAATGAGTAAATAGTCAAAGGTTGGTGAGAGCTTATCATCCAAAGAGATATACTAATTAGTGTTGTGTCTTCTTAAAGAAATAAGAAAAAAATGTTAGCATCAGAATTTAA
AGATACAGGAAAATGTAATGTAGGTTGTGACTCTGACTGTGGGTCTGAGTCTGTGTTGCATGTGTGCTTACTTTTAGTCAAGTTAGACAACCTTCATTTCAGTAAAAACAGTAGTTGCAGTCTGATGAGAGCTCCGGGTGTGTGATGCTCCTCAAGCAGGGCATAGCATTATTAGTATGATCATAGTAGATTGTCATAAAAGCTCC
GGTAAAGGGCAAGGCTAGGTCCAGACACCCCACCCTGGAATGAATTACCACACCACAGATTGGAAGCCAGCGTGATATATTAAATGTTGGAATGCTCTACAGTAAATTTTTAATTGTTAAACAAGCAAAGAAGGTTGTAAATTCCGTGCGGCTGGAACAGTATTGCATATTGTGCCTGCTGTCTCCACCAAGGTTTCTTATCAGCC
CAACTCCCAACGCTTGGTGTAGGAGCTCTGAAACCACGAGAGGAACCCAACCAAAGGTCATCTGCTAAGATGTTTTTATCCCTATGCCAGAGAACTTACTAGTAAACTTAAATGAAAGTAAAGAGGCTTCCTGGCAACACTAGGACAAAAATCGGTTTCATAACATTTGATAGCACTATCCATTTCTACAGTCTTCAGGAAGGTCT
GTGTAAAGCAAGTACTTACATCAACTGGGAAGATAATTCTGTCATTTTCCTACTGGTTCAGTCCATGGTAGTTGATCTTAAGGACCTGCTTTTTAATCCAAGTAAACCATTCTCTAGAGGCAGTCAGCCTGCAGATGTGGACCTCATGATTGACTGTCTTGTCTCTTGCTTTCGGATAAGCCCTCACAACAACCAACACTTTAAGG
CATGTCCTTTGCAGCCTGTCTCCTCCGTTTACCCTTCCCTGGTAGTTGCTGCTTTGTATCCCTGTGCTCTTGCCTTTCCTAATGTTTTAGGAAAATCTATAGTAAATTCTCTATTACATACAAATGCATGCCTTTTATACCTAGTCTGTCTTTCTCTTTCCTGTTTCCTGTTCCTGTTTCCCTCTCCTTCTCCCACTCTCTGCTGG
GAACCTTTGTGACCGAGTTTAAGTTAAAGAAGACTTTTCTCAATACTACTGCAGAAAACCATTCCAACACTCAAGAGCTTGAAAACGAGATCGCTCAAACAGTAAACGTGTGTTTTTCAACATTGCCCGGTTATATCCGAACTACAGCCCATGTGTCTAGGGAGCCCAGTACAGTTTTCATCTCACTGAAAACCACCTTTGCCCTG
CATACATACGGTACCAAAGTCGACCACAAAGGATGCTTGGTTTCATTTTTCCACCTTAAACATCCACTCACCTGAAGCAATGAAAGAATAAGGCCAGAAGAGTAAAGACATGGATGTTGTGCCATATTTTCTTTTTACAGATAGTATAAGTGGGGAAGACTAGGTAATAGCCTCAAAGTAGAGAAGACATCAAGCAAAGGCAACTG
GCTTTCTGTGGCCCCACTGTGTTTACAGTCAGATTAACACATGAAAGAGGTGGCTTCTCCAGTCTTGGTGCCATATTAACAGAGTCTTATGCCCGTGGCAAGTAAATTACAGCCGCTTTGGTGTCTAGTCCACAAGAGAACACTCCAGAAACTGCCGGCAGGTGATTGGACAGAGTGCATTTTAGAGGATGGATAGCCACCTTTGT
TGAGGATTGAGTGAGTGCTCACATTGAAGAAGTGTGATGTACTGCCCTTTCTTTTCCTAGAAGTGAGTAGTGGAAGTCTTGCTGGGTTGGCATTTAAAGCAGTAAATAAAATGCCTGCATTGCTAGTGATGTAGCCCATAGCAAGGGGGTCACTTCCACAAGGCAGTGACCTAGCAGGAGACATTGTGTCCATGGAGCTATACTGG
TTGGCTGCCAAGTGATAAAAACGTTAACGACCTTTAAGTACTCTTCCAGATGAGAGCTCTTCTACCTTACGTCCAAGATCTGTATATGTGGGAACAAATAAGTAAATATATATACATATATATATATTTAAGTACAGTTTTCATCAGGAGGTTTTAAAGGCCATATTGCTAACCTCACCAAAAGGTTTCGGGAACTGGAGGAAGTA
GGGGAAGTTGCTGAGAAGGAAGGTCTGGAAGGAGGAGGGATAAGAGGACGGTGGGACATGTGCTCAAAGTGCACTGCACACGAGAAAGTGTACAAGGATAAGTAAAATAAGTTGAACTAGAGAAAGTGGGTTGGAGAGATGGCTCAGTAGTTAAGGGCAGTTTGGTTCCCAGCAGCCACATCTGATAGTTTACAACTGCCTGTAAC
ATGCATTTGGACAGTCTAGTGGTTCGAGTAATTTTGGAGGTTTCCCCACAGCAAGTCACTCTTCTTTTCAGCCCCAGACTACAGGTGGAAGTGCTGGATCAGTAAATGCTAATTTTGCTCATTTTGATAACTTCCCTAAATCCTCCAGTGCTGATTTTGGAACCTTCAGTACATCCCAGAGTCATCAGACAGCATCAACTGTTAGT
GAGGATAAGGCCAGCCTGGTCTACATAACAAGTTTCAGGCCCACCAGAGCTTCTTAGTGAGACCCTATTGCAAACTAAACAAAATACAAAAACAAAACAAAGTAAATAAATAGTAAAGCATGTGGTATTATATTTCGGTACTCCCAGCATTCAGAAAACTACCAGAAGTTCCAAGCCAGCCTGAACTATGTAATGAAAGCCTGTTT
TGCTTAATGTATATAAGTGCCTCAGTGAAAATATTTCTGCAGCTATTCAAGCTAATGGTGAGATGGTTACAAAGCAACCATTGATTAGAAGTATGCGGACAGTAAAAAGGGAAACTTTAAAGTTAATATCTGGTTGGGTGAGCCGTTCCAATGATCCTCAGATGGTAGCTGAAAACTTTGTTCCTCCTTTGTTGGATGCAGTTCTT
TGCACTGGGAGACAGCCAGGGACCCAGCAGTTCCACGGCAGCCGACAAATGACCTGTTTGAGATATTTGAAATCGAAAGAGGGGTCAGCGCGGATGAGGAAGTAAAGGACGACCCAGATATCCCCAAAGTCATGATTGAACCTTCAGGTCCAATCCATATGCCAGAAAGAAATGGTACAATCTCAAAGGGTGATGGAGGACATGCG
AGACAGACAGACCTATGAAACTGGTTGGAAACTTACCAACTATAACTAAGGGTTGCCAGACAGCTCTGTAGTTTAAGTTTGCCTGCATGCATGTCTGCATAGTAAATGTATGCAGTGACATGGAGGTCAGAAGTAGGCATCAGGTCCTCTGGAACTGAACAGACACAGCAGACAGTTTTGAGCCACCATGTAGGGCTGGAAACTGA
CAGCTTCCCCTACGCCTACCTTCAAAACCAGAAAACATCGGGATTTCCGTTCATCTGACTTCAGCCGCAGTTCGAGAGGGAGTCTCAATGGTGGCAACAGAGTAAATAATGCCAAGAACAAACGGGCCAACAATGAGAACAATAAAAAGGAATCCCGAAACAAAAACTCACTAGGAAGGTCTGAAAGAAGAACCTCAAAAGTATCT
AGACTCAGATGGCTCTGTCCGCAGCATGCGACCTCCTGTCACCAAAGCCAGCAGCTTCAGTGGAATCTCCATCCTCACCCGAGGCGACAGCATTGGCAGCAGTAAAGGCGGCAGTGCAGGCAGGCTCTCCAGGCCAGGCATGGCACTAGGTGCCCCAGAAGTGTGCAACCAGGTCACCTCACCCCAGTCTGTCCGGGGCCTTCTTC
TAAGGTTCCATTTTTTTAAGGTTACCCTTGTTTTTCAAAGGTATTTTTTAAACAGATCTTTAATAGAATATTTAAGCTGTGACTGTAAGAAATAAACAAGAGTAAACTGACAGGCCTTCCTTCACGTGGGGTCTCAGTGGTGGCCTACCATGACAGCTTGGTCAGTGTGCCTAGGCAGGGCACATTGCCTGGGCATGTGTAGAGTG
TTCTGAGCACGGAAGACTATACAACATGCTTTTCTAGCAAAAATTTTGTCCATGAAGCAGTGGACTATGTTATCGGTCACTTGATCCAAGAGAAGAACAGAGTAAAGACACGGATATTTCTGCATGTTTTGAGTGAGCTTAAAGAGTTAGACCCCAAGTTGGCTCCCTGGATCCAGAGACTGAATAGTTTTGGCTTGGATGCCATA
CAGCGTGGATGAAATGAGGGGAACTATCACCGTCCATAAGACCGATTCCTCCAACGAACCTCCAAAGACATTTACTTTCGATACTGTTTTTGGACCAGAAAGTAAACAACTTGATGTGTATAACTTAACTGCAAGACCAATTATTGATTCTGTTCTGGAAGGCTACAATGGGACCATCTTTGCATATGGACAGACTGGGACAGGCA
ATTCCTGTCCTCTTATTAGAACTATGCTGATATACTAAAACATTTTAATGAAGGCTTTTTTATTTCAAATGTCATAACTGGGTTTTGTTTACTATAAAGCAGTAAAGCAGTATAAATGATACCTTTAGACTGAAAGAGGGTGGTAAGAGTATCAACTCTAAGGAAAAATTGGGGAGTTCTACTTTATAAAACTGTTTATCCTGAAA
CAAAGCTCCTGGAATCAGGGGAACCAAAGCTTCAGGTTCTTGGAACAAATTCTGTAAGCAAAGCAGTTGTTTTCTTACTAAGTTTAAAGAGCACATCTGGAGTAAATCTCTTCTTAGAATGATGATATCTGATCCAAGGCCATTTCCCAGTCAGGGCATTTGGACACACAGTACAGATGACAGTGGTCACTGCACTCTCTCCAGTG
GGACTGCTGCCCCCATGACATCCTTGCTGGGACGGGCATGGATTTAGGAGAATGTACCAAAATCCACGACTTGGCTCTTCGAGCAGATTATGAAATTGCAAGTAAAGAAAGAGACCTGTTTTTTGAATTAGATGCTATGGATCACTTAGAGTCCTTCATTGCAGAGTGTGATCGGAGAACCGAACTTGCCAAAAAGCGGCTGGCTG
CTTCCAGGTATCCTCAGAACCATAAAGAATTCATGTTGGAGAGTATCCCTATTAATGCAAGCACTGGAGAGCCACTGACTACAGTTGCCTTGAAAACATGAGTAAACTTGTACGGGAGACATGTCCTTTGAGTACAAATAAATATGGTAAATGTCACCGTTTCCATTTGCCCTCAAAGAAACTACTCCTTGGACAGCATATCATCA
TCTAGACTAGCAGGCCTTTATATTAGTGATACTAAGCCTGTAGCCTTCCCTTCTGCTCACAGGAATCAAACAAATGCTAACCTAGGATGAGAAAAAGTGTAGTAAAAAGATTGTCTACGGGCTAGAGATGTGTGTGGCTCTGCCTAACATACATGAAGTCCTGGGCTAAATCCCCAGTAGTGGATAAACCAGCCATAGTGGTACAT
ATCTCGCTCGAGGAGGAGGAGGACCCCCTCATCCTCCAGACACAGATTGAATCATGTAGCAGCTGGTCTTGTTTCACCAAGTCTGAAGTCAGACACCTCTAGTAAAGAAATAGAGGAAGCCATGAAGAGAGTGCGTGAAGCCCAGTCCCTGATTTCTGCCGCTATTGAGCCAGTCCCTTGCTGCAGACCAGCTATTGAAACTTATG
AGTGTGCGCTAAAAAATAATAATATTGCTTGGTTTCCTCACTTCCCTTCGCCTACTATAAAATGCCACGTGGAGAAGTTGAGGCAGTTTAGAATGAGAAGAGTAAAGGCACTGGGTTCCTATTGGACTCTTAATAAAGAGCTCACGGTTAGCTTCCAGGGTCAGGCATAGGCCACCCAATGGGTGGGGGTGCAGGGTTCTCTGCCA
TTTGTAAAAGTAGATTGGTGTGTTTTATACAACTTACTTTTAGTCAACTCACTTTTCTGAGCAGTGATTGTAAGAAACAGACAGGCAGTATGGCTGTTCTAGTAAACTGAAAACCACGAGGCAGACGTCAGGATTCAGTGACAGTTCCTCAGGCCTGGCGTGTGGACTGGTGACATCGTATATTCCATTTGCTTCTCCCTGTCCTT
TATTTTTCACTGTAGCTAGTCTTTTATACAATAATCTTGTAAGAAAATTTCTTGAATTCTAAATATTACTCTTTCTAGATTTTTGAAATCAAAAGTTTTCAGTAAAAAGTTTCTTACTTTATTTTATTATATTAGGTAGTTAAAGAAAATGTAGGGTTATTTACCATAACCTGTTCATTAATATCAGAAATTTACAATAGCATTTT
TAGTCTACACCAGGGACCTGGCCATGAGTCTCATGCCCCACAAACATTTACTCCAGCATCCTTGGCCAGTGGTGAAGGGAATGAGATAGTTCACCAGCAAAGTAAAAATCACCCATTGAGTAGCTTCCCCCCTAAACACACTTTTGAGCAGAATTCCAGAATTGGGAATATGTGGGCAAGCCCAGAGTTGAAGCAGAATCCGGGAG
GATAATCCAGCTCGGACTGACCTTTATGAATGAACAGGGAGAATACCCTCCAGGAACGTCAACTTGGCAGTTTAACTTTAAGTTTAATTTGAGGTGCATAAGTAAAGGGTAAAGTATTTTTATGACACAAATCTTCAATCAAGTATAACATTTTGATGCTCCACATCTAGACTCCTTGTGCTGTCACTATGCCAGCAGCAACCGTA
CAGCTGCCAGAAAGAAAGGTATTTTGGTCAGCAACTGAGAACTGTTGATATGTAATCCTAAAACTGCCTACGTCTGTATAGATGAATCAGTCTTCTATGAAGTAAAACAGATTCTAGCAGTCTCGGCTTCCTGTAGACATTCCTCTAGGATGTCTTACTCGTCACCTCGTTTCTCCTTATATTCAGTGGGAATTTTGGATGTATGT
GACAAGTAACTGAGTCCGATAGCCCCTTTCCTGATTTTGGTTTTGGATTTCTATTATGAAATCAAGGATTAGAAGGATAATCAATGATTGTGCTCTGTTCAGTAAAATGTTCAAAGACCCTTCCTTTAGTATTGGGCATGGACTCTAGTAAACACCTGGGACTTAAGACAGAATTTTGGAATTGCCTTAAATTAGTATTGTGATTT
ATTGAAGCACCTTCCTCACTGCTTCACGTACGCCTCAAATATGTTTTGTCCTAGCATGCCCTGTCTTACATCAGTACTGTCACTTTCATCCTTACAATGAAGTAAAAGCTAAACTGAGGCATTGCTGTATCTGTATGATTTATAAATCACAATGAGATTGGTTTTTAAGAAGTAAAGTCAGTTATTGATAAGAAGTGTTATGTACT
CACAAGGCTCAACACCAGTGAACTGATTAAAGAGCTGTTTACAGATTGTGGGCCGTTGGAATCCTCCTCTCTCTGTGACTACAGAAATGACATGAATGCCAGTAAAATTGTTGACGATATTCCTGACCGTCCAGCAGGCGTTGGAGTATATTCAGCTATCTGGCAGTTGTGCCTAGCGCTCATATTTAAAATAATAATGACAGTAT
GAACTCAAGATGGTTCTCTTCTCTTTAGCAGAGGTGTATGTACCAGCCAGATTTGACGAGGTGCCTACTGGTACCAGGGAGTCTTTCTGACCCAGCGCAGAGTAAAGCCAGCATCTGTTCGGATTTTGATTGAAGCAGCTTCAGCCTCTCGCACAGTCTCCTTCACAGACTGCATGAGGTTCTGGGCATTATGAACCAGCATCTCT
TAGTCAATGATTTGTGTTCAAGGCTGTTGTCCCACTCCTCTCTGAGGATAAACCCGTCACCATGTCTGAGACAGAAAACCCAAAAGACAGTCAAACCCAAAGTAAATGTGAAGCCATCTGTGGTCAAGGTTGTCTCAGCTCCCAAATTGGCTCCCAAACGCAAGGCTGTGGAGATGCACTCTGCCGTCATCGCAGCCGTGAAGCCG
CAATATTAAAAAGTATGAGTTGTAAGTAATCTTGCCAAAAGTGAGCGGGTTAGATGTAAGAAATTGTACATAAGATTGATTTATCATTGATGCCTATTGAAGTAAAAAAGAGGAAGGGTTGGAAGTTGTAGGCAGGAGCCCTGGCTTGTTTGTGACCATTCATGTTAACTAGCACACTGCGAAATGGTCATACCGATGACCCGTGC
TCGTAAGTTTTGGGGGCTGCAAGCAAGCTGCGTTCTAATTTAAGACGAGACGTCTGTCAGGCATCGTCTAGAGAAGGCGCTTGTTGCTGCCTTCAGACCCAGTAAAGCTTCAAAACTGGCACGGCGCAAAACGATCCAACCCCCTGTGAAGATGGCCTCGGTGCCTGTGTATTGCCTCTGTCGACTGCCTTATGATGTGACCCGCT
AGCGCAGGGCCCCTCGAAGAGTCTATCAGATCCCTCAGCGACGGCGGCTCCAGGGCAAAGACCCCCGATGGGCCACCATGGCTGACCTGAAGATGCAGGCAGTAAAGGAGATATGCTATGAGGTGGCCCTAGCCGACTTCCGCCACGGACGAGCAGAAATTGAAGCCCTGGCTGCTCTCAAGATGAGGGAGCTGTGCCGAACCTAC
CACCTACACAGAACCGAAGAGAGCGGCCACCATCATTCAGGGACCGACAGCGTTCACCTATTGCACTTCCAGTGAAGCAGGAGCCTCCACAAATTGGTGCAGTAAAACGCAGGACTCTTCCAGCCTGGATTCGTGAAGGCCTTGAGAAGATGGAACGTGAAAAGCAGAAGAAGTTAGAGAAAGAGAGAATGGAACAGCAGCGTTCA
TCTAGGCAGGGGCTCTACCACTGAGCCACGTCCCCAGCCCCTCCTTTACTTTTGATGCCAAAGTATCCATGTGATTTTGAGAGCATCATGGGTATGAGGTAGTAAAGGGTTTTTTCACAGGGTTCTCTCTCTCTCTCTCTCTCCCATCTCCTACCCTCCCAACCCCCAGACTTCAGCCTTAGTCCTGTGCTGTATGAGTGGGAAGG
CATACTGTGGCATGCATACAACTAACCTGTAAATAAATTTAAAGAAAAAAGAAGTTTATAAAAGTATGGGGAAAACAGTCATCTAACATTAAAAGCAAATAGTAAAAAACAACAACAACAAAACACCACACACTAAAAGGTAGTGTGTATAAGAAAATAAGACTGTTGAGTGTTCAGAGCATTAAAACAATGTAGATGTTAATTTG
GTATCCTTCAGTAGGGAAAGTTTCTTACCTGAGTTCCTCTGAATCTGTACGGGCAGAACAGCAGCTCCATGAGAGAAGTCATGGCCTCTCCCCTGTGTGAAGTAAATGCTATACAGAGAGACGCCCGCTGGCTGAGAAACTTTTTCATGCTTTATGCCTACCTCTTGTAGTTGTTGCAGAGCAAATAGAAGTTAGAAGTTGTAATA
CCAAAACAGGTGTGTGAAGAGTCTGGTCACCTTTACCAATATTGTTCCTGAGTGGCATCCACTCAATGCTGCCCATTTTGGTCCATGTAACAGCTGCAACAGTAAATCACAAATAAGAAAAATGGTGTTGGAAAGGGCGTCGCCCATACTCATGCTGCACTTCGTGGAGGGCTTACCAAGGAGGGATTTGCAACACTATGCCTTCC
CAGAGCAGTCTAAGAGAATCACCCCTGCATTGTTTCTGACCTGTACTCGAATTGCAGTGATTCTCTTACACATAAAAACCTAGCAAAATGAATCGCCTTGAGTAAATGGCTAATAAGCCCCTCAGGGGTGTGCACATGTTCACCAAAACAGCAGCCCCTGGATTTTCAGGCTTAGGAACACTATATATACTTAAAAGTTATTGGGA
GTCGGATGATGAAGCATAGTATGGACCAGACTGGGAGCAAGTCTGATAAGGAAACAGAAAAGGGAGCTTCTCGAATAGATGAAAAATCATCAAAGGCCAAAGTAAATGATTTCTTAGCTGAGATTTTTAAGAAGATTGGCTCCAAAGAGAACACTAAGGAGGGCCTAGCAGAGTTATATGAATATAAGAAGAAATATTCAGATACT
TTGGTCCCTTGTCTATTGACCCCAACATGTTGAATGCCCAGAAGCAGCAGGTCCAGGCTTTTCTGGCTGAATTGGAACAGAATTCCCCTAAAATTCAGAAAGTAAAGGAAGCCCTGGCTGGATTACTGAAGACCTATCCCAACTCACAAGAAGCAGAAAACTGGAAGAAAATGCAAGAGGACCTCGATCTTACAGAGATTCAGTGT
TGGCCCTGAGCCTTGCCCGGGCAGTGGCTGGCGGAGATGAACAGGCTGCTATCAAGTATGCCACCTGGCTGGCAGAGCAGAGGGTGCCCCTCAGGGTGCAAGTAAAACCCGAGGTCTCCCCAACACAGGACATCACTGGGGTTCCGGACGCTAGGGCGCCCGCGCCGGCTGGCTGGCCGGCCTCCCTCCGTCCCTCGCTTTTGGGT
GAAGCCGACTTGCCATCCTGATGAAAACTGCCGAGGAGAACTTGGACCGCAGAGTTCCAATCCCCGTGGACCGTAGTTGTGGAGGATTGTGAGTCTGACCAGTAAATCCGCCACCAGCAAGCATAGGACAGCCAGCGCTATGTACAACCAGAGATGACTTAAACTCTAAAATAGTGGATCTCGTAGCTGCCTTTTTTAAAACAAAC
ATGCCATCATCAGCTCTTCCTCAGAATTCCCCTCACAGCTTCGAAGTGTCTGCCATTGTTTGTACCAGGCAACTTGCCACTCCCTACTGAATAAAGCTACAGTAAAAGAAAGAAAGGAAAACAAAAAATCAGTGGTTAGCCAGCGCTTCCCTCAGAACAGCATCGGTGCCGTAGGAAGTGCCATGTTTCTCAGATTCATCAATCCT
TGTGGAAATCCCTCATTTTGGGTCCATGAGGGGGAAGGAGAGAGAACTTATCGTCCTTCGGAGCGAGAACGGAGAGACCTGGAAGGAACATCAGTTTGACAGTAAAAACGAAGACCTCGCGGAGCTTCTCAATGGCATGGATGAAGGACTCGACAGCCCGGAAGAGTTGGGTACAAAGCGCATCTGCAGAATTATCACAAAGGATT
AGTTAGACTTCCCCAAGGGCGGCATTTGGTCTGTGACGAAGGGCTCCATACAGAGGAAGAGCCGGATCTACCCTCAGGCTTAAAGGCAGGTTCTCAGCTAAGTAAATTGCACATGTTGACTGCTGGAAGACGGGATGAAGCATGCCCCTGCAGCCGTGTGGCTAGCTTTGTACAGGAGTCTGTGCCAGCATCTGTGTGCTTCTCGA
AAAAGAAAATGGAGTTTTTCCTTCTGTTTCTAGTATTTGATGAGAATGAATCTTGGTACTTAGATGATAACATCAAAACATACTCTGAACACCCTGAGAAAGTAAACAAAGACAACGAGGAATTCCTAGAAAGCAATAAAATGCATGGTATTAATGGGAAAATGTTTGGAAACCTACAAGGCCTCACAATGCACGTGAAAGATGAA
GAACCTTTGTGACCGAGTTTAAGTTAAAGAAGACTTTTCTCAATACTACTGCAGAAAACCATTCCAACACTCAAGAGCTTGAAAACGAGATCGCTCAAACAGTAAACGTGTGTTTTTCAACATTGCCCGGTTATATCCGAACTACAGCCCATGTGTCTAGGGAGCCCAGTACAGTTTTCATCTCACTGAAAACCACCTTTGCCCTG
ACGCGTATCAAGAGCTGCTGCAGAGCCACGACCGCTGTGATATTCGAAGATGTCACTGCAAAAAAGGCCGAGACTACAACGAACCTAACAGGAAATGGGAAGTAAAGCGGTGTCAGAGTTGTGGTTCTAGTGGAACACACTTAGCCTGTTCCTCACTACAGTCTTGGGAACAAAATTGGGAGTGTTTGGACTGTAGAAGAATTACC
TGCATCAAAGGGTGAGTAATAAGAAAGTGTGAAGACAAATGTAGGCTGGGACACAAACATATGAAAGCTGCACACCTGAAAAAGATCTAGCGTCAGAATAAGTAAAGAGAACCTATAATACAACATAAGGCAAGTGAAATATGATTTGAATAGCCATTTCTCCAAAGCCCAGGAAAAGATGCTAAATTAACATTACTAGTTGTCAG
TCGGGTGGTCACAGCCATGTGATGTCTGGAGCATAGGATGTATTCTTATCGAGTATTATCTTGGATTTACAGTTTTTCCGAAACGTGATGAACGTACTATAGTAAATCCAGATATTAAAGTGGTGGACTTTGGAAGTGCAACATATGATGATGAACACCACAGCACATTGGTATCTACAAGACATTATAGAGCACCGGAAGTTATT
TTTTTGTAATGTGCACAGTGTGGATAAGTGTGTGTCCGACTTTCCTTTGATATAGAATTATAAAGAATGTGGTTTATATATTTAAAATATCAGGCTAAATAGTAAAATGTTTGCATGTTGTCTAAGAAATTGGATACTTTGAATGTTTTACAGTTTGAAATAAGCTATTAATGTAATACTTCCTGTTTGTATGCACCTGAACTTAG
TGGACACAAAATGTAAAGGAAACCAACTTTTTCCATACTGATGTATAATCTTGAAAAGGAAAAAAAAAAAAAGCTTCTCTGTTGAAGCCAGACTTTGTGTAGTAAAACTTTTAAACATTATTTTAAAAGAAATATGTATATAAGTATCTGTGTATTCTTTGGAATGATTCTGAAGTCTCTGGTCTAGGACCATGCCTGTATAAGGT
GAGAGACCCATTCTTAAAATTAAAGGTAAGGTGGACAATAATAGAAGATACTGGCATCCACCCCTGACCATGGTTGCATGTATATCATATACATTAAAACAGTAAACAATCACTTCCTTTTGAAAAAGGTTTTTATATAAAAGTTACTTGGATTTTATAATATATTTCCCTACTTTTTCACCTAGACTTAAAATATCTTGTTAATA
CGGCTCCCGGGCGGCCGCTCCGGCCCTTCCGGGCGGCGCCGCAGCCTCATCCCGCGCCACACGCAGGTGTGGGAAGACAAATGAAGGGATTTAGAAGCCAAGTAAATGTCATTGGGAAGGAGAGCTACCACCACTGAGGGCTGAACAGTAAACTCATTTTTCAGAGTTAAAAAATTATTTAAAAAAACAAGATGGGGACTCCTGGT
CAAAGCCCTTAGGCTCTTCCGGCACCGACAAAGTCTTCAGCCCCAAATCTAACCTTCAGTATAAAATGTACAAAACGGCCATTTTCTTAAATGAGGTTCTAGTAAAATTGCCCACGGACCCTTCTGGAGATGAGCCTATCTTCCACATTTCCCACATCGACCGGGTCTACACCCTCCGAGCAGAGAGCATAAATGAGAGGACTGCC
CTTTACAAACACAGCTTTGAAGGCCAGTTTTTTGAGTTAATAATGTAAACAAATGTTATTCTACGACAAACGTAGAATTCAAGAGAAAAATGGAGTAATGAGTAAACCAGACATTAAAAAAGATTCTATAAATGATCGAATTACCTTTAGGCTACTGCAGCTTAGGTATAATGTAAGGGGAGTAATAATCTACAAATAAGCAAATG
AATTTTGCAATAGGATATTACTTAAAAGAAAAGAAGGTGATGCAATTTTTGAATAAGATGGCTGGTAATGAATATGTTGGATTCAGTAATGCAAGCAAGGAGTAAATAATGCTGAGAAGTTTGACTAGATAAACCACATAATCCTATGGTAAATGCTGGAGCAATTGTTGTGACTTCTCTAATAAAGGCATTCTATTGGAGATACC
TTGAGCCTAAAGCTGGGCCACCATCAGCTCCCCAGCACTGGGCAACCTTGGGGTCTCAAGGACCCAAGCTCCACTTTGGAGTTGGAAAGCTGTTCAGGGCAGTAAAGGGCCAGGTAGCAACCAGATGGAGAGCAAACAGGCTCTTCACAGGTCAGAACTGGTCACTCCGCAGGAGTAATGAGATCAGGGGCCCCTGAGCCATTATC
TTCAAAACATTTTCAGACAGTTCTTTTAATGAGTTCTAATTCAACACTAAATAAGTATAATGAGAATTATAACCAAAAGAAAGTAATGGAGTCCAACTGCAGTAAACTGAAAAATGTACTGTGCAATGGCAGCAGCATTCAGCTCAGTAAGATCTGCCCTTCTCACTCCGAAAACGAGTTCATCAAAAAGGAACTCTCGGATACCA
GAGGCAAAGATAATAAAGCTATTATTGCATCGAATATCATGTACATAGTAGGTCAATACCCAAGATTTTTGAGAGCACACTGGAAATTTTTGAAGACAGTAGTAAACAAGCTATTCGAATTCATGCATGGGACCCATGATGGAGTCCAGGATATGGCTTGTGACACATTTATTAAAATAGCTCAAAAATGCCGTAGGCATTTTGTT
GAAAAGCTGATGAAGCATTAAAAGCCAAAGAAAGGAGTGAGGAAGAAGCAAAGAGAAGAAAAGAAGAAGGCCAAGCCACCCTGGTAGAACAAGTCAAAAGAGTAAAGGAAATCGAAGCAATTGAAAGTGATTCTTTTGTTCAGCAGACATTCAGATCAAGTAAAGACGTCAAAAAGGCAGTAGAACCAAGTGAAGTGCAGCATGTG
CAACTAACTTTAGTGGATCTCAAACTTGTCTTAAATCAGCAACCTTCTACTCATGTTAATGTCTTGATTAAATATCACCATGCACAATACCCACACAATAAGTAAAAGAATTGCAGCTGGTAAACATGACCTGGACAGTTGTAAGAATATATTTAATATATGTACACCTATTATGTTTTCAGGTAACAAGAGACGTGCAGCACAAT
CGCGCCTAGCCACCTGATGGACCTCACGAAAGGCAAAGAGTCCCAAGCCGAGAAACCAGCCCCGAGTGAAGGTGCACAAAATTCCGCCACGTTCAGTGCCAGTAAACTGTTACAAAATTTGGCTCAGTGCGGATTGCAGTCTTCCGGGCCAGGGGAAGAGCAGAGACCCTGCAAACAGCTGTTAAGTGGAAACCCAGACAAACCTC
CAACTCCACTTCCTCAGTATGATGGGCGATCTCCTGTTAAACCCCAGCAGCCAGAATCCACTACTGCTCGATCATCTGCGGATAAAAAGAAAAAACACAAAGTAAAAACAAAGAAAACTCAACAAGGAGAGAAAGCGGAGGAGGAAGAGGAGGAGCCCTGTGGTGAAGTGGAAGCAGCACCAGGGCTCAGCATGGACCAGGCGAAT
TCCTGGTGACGGAAGAAAACAAAGATGAATATATTGGGCACTGTTCCATGGAAAGTTTATTGATACTGGTTTCTCTTTACCATTCTACAAGCGTATGCTAAGTAAAAAACTTACTATTAAGGATTTGGAATCTATTGATACTGAATTTTACAACTCTCTAATCTGGATAAGAGAATGGTTTTTCTTGCTTTCCCATGAAGTTTTGA
GTCGTCTCTGCTGCTCCAGCCACGACCCTGCATCTCCTGTGTCACCAGAATACTGGAGCAAGATCAGATGTAAATGGGAATCCCAAGATAGTGGAGAAGAAGTAAAGGAGTGAGCGGTGGTGACCTCCTCCCACTGCTCTCAGTAAAGAGGCGCAGAGAGGCCACGCCTGCCCTGCCCTGCCCCTTTTTCCCGGGCCTTTTCTCGG
ATGGAGTTTCTCATGTGAAGTTGGATGATCTCAATCCAGAAGCTGTTGAAGTCTTGCTGAATTATGCATACACGGCTCAGTTGAAAGCTGATAAGGAATTAGTAAAAGATGTTTATTCTGCAGCCAAGAAGCTGAAGATGGACCGAGTCAAGCAGGTCTGCGGAGATTATTTACTATCTAGAATGGATGTTACTAGCTGCATCTCT
AATCAGATAATGAAAGCAAAAATGATACAGTATCTTCAAACTCAAGCAATAATACTGGAAATTCTACAACTGAGACCTCCAGTACCTTAGAGTTCTAGATAGTAAAGCAATAGACCTTATGAATGCACTAATGAGATTAAATCAGATCAGGCCCGGGCTTCAGTATAAGCTTTTGTCACAATCTGGCCCGGTCCATGCCCCAGTCT
GGTCTGATATTCATCCAGTTGGTTGGTGTGCAGCTAGTGGAAAACCTCTCGTTCCTCCTAGAAGTGTTCAACATAAATATACAAACTGGAAAGCTTTTCTAGTAAAAAGACTTACTGGTGCCAAAACACTTCCTCCTGATTTCTCACAAAAGGTTTCTGAGAGTATGCAATATCCTTTCAAACCTTGCATGAGAGTAGAAGTAGTT
CAACTCCACTTCCTCAGTATGATGGGCGATCTCCTGTTAAACCCCAGCAGCCAGAATCCACTACTGCTCGATCATCTGCGGATAAAAAGAAAAAACACAAAGTAAAAACAAAGAAAACTCAACAAGGAGAGAAAGCGGAGGAGGAAGAGGAGGAGCCCTGTGGTGAAGTGGAAGCAGCACCAGGGCTCAGCATGGACCAGGCGAAT
TTCAGCTACCTTACAATGTACTTGGCTTAGGCCGAAGTGCCAATTTCCTGGATCATCTTTTTGTTGGTATTCCCCGTCCATCTGGAGAGAAGCCTTTTGGAGTAAATCAGCCTGGACCTTATATCATGTACACAACAGTAGATGCAAATGGATATCTGAAAAACGGCTCAGTTCTTAGTGGTCTATGTTCTAATGACTGTCCTCGT
ATTTATTTTGTGTTTTATTTATTACAGGGCTGCTATTTTCATATTGTACATGAACAATGTCACAGAACTTTTTTAATTTTCTTGAATAATTATAAGTATCAGTAAAGGAATTGAACGACATTTCTTTGCTGTCTAGCATGATCTGCATGGCCTGTAATCTTTGAACCACTTTCGTACCTCATGTTTTTATCCAGCACTTCCTTAAG
GGAGCTAGAGCGGCAGAGACAGCTCCTGGAGAGAGACAGGCGGGAGACAGAGCGAGTGAGGGCAGAGAGCCAGGCCCTGCAGTCCTGCGTCGAATGTCTGAGTAAAGAAAAGGAGGATCTCCAAGGACAGTGCGAGAGCTGGGAAAAGAAGTCTTCCCACGCCCAAAGGGTTCTAGCAGCCACAGAAGAAAGCAACAAAATGGAGC
GTGATGAAGCATAATGCTGTAATAGAACATTTAAAACAGAAAAAGACCATGACTCCAGCTGAAAGAGAAGAAAATCAAAGGCTCAGGGGAACAAAAACAGAGTAAAATATTACCCCAGACCCAGGTACAACCAGCCACAACCCTGGCACCAACTCAGTCATCAAGTGTGAGTCCTGCAGAAGCCCAGCCACAGCCTGCTCAGCCTG
GGGTAGTTTTTACAGCCTGCTGTATACATACTAGTTACTGTATACTTACGCTGAAATATAGTGTTGGGGGCAAAATGATTTTGAATGAAGAGATTATAAAAGTAAAAACTGTAAATGTATGTATGATAGAATTATTTCTTATAAGTGCAGTTTCTTAAAACTGAGATTCATAATTTTTTATGTGTAAAATAATTCCAGTGTTTAAT
ACTATAGGGAGTTCTCTGGTGATGTTGATAGCCTGGAACTGGGAGACATGGTTGAATACAGCTTGTCCAAAGGCAAAGGCAATAAAGTCAGTGCTGAGAAAGTAAACAAAGCCCACTCAGGGAATGGCATTACTGAGGAAGCTAATCCCACCATCTACTCTGGTAAAGTCATTCGCCCTCTGAGAGGTGTTGATCCAACACAGATT
TAACTCTATATGGGAACACTCTCTGCTGGACCCTGCCTCTATCATGAGTGGGAGGCGGAAAGCTAACCCACAGGACAAAGTTCGATCCTTCCTGGGCGTCAGTAAATAGGGGAACTTTCATATGTGACGAATGTTGCAGTGTCCATCGGAGCCTGGGGCGCCATATCTCCCAAGTGAGGCATCTTAAACACACAGCATGGCCTCCA
ATGAAACTGGCTTAAGTGGTCTGGAAACAGCCACTAAAGGAGGAGATAAAGCTACAGAAAGCCTTCAAGAAGTCTCAGGCCCAAAGGAACAAAGCACAGAAGTAAAAGGTCAGGATAACCAGGATTCTTCCCACCAGGAAAGTTCACTGCAGCAAGAGGCAGGTGAAGACAGTGTATCTTCTGGAGAAACAGTAGAACTGAAAGAA
TGTAGTATCTAACAAAAACATTTTAGACTAAATTTTACCAAGGAGATTGAAGATGGCTGTATTGAAAACTACAAAATATTGATGACAGAAACTTGAGAGAAGTAAATAGCTGTTTAATGTTTATGAATTAGAAAAGTGTCTTACATACTGCCCAGAGAGGTCTGTCGTCTCCCTGTAGTGAGCTGCTGTGTTTGGCCTCTGGTTCT
GTACAAACACTGACTCCTGTTTTCTGAGCCACGGGGTCGTGTGGGAGGTGTGAAGCCCACAGAATATTTAGCTGTCTTTGTGAGTGGGGTGTGGAGGAGCAGTAAAGCACTTCGGGCAGCTGGCATCTACACAGACTGTAAACACAAAGCTTAGCGGGCGAGGAGCACTAAGACTCAGGTCTGACAATGTCCACATGTTCTCCCTG
TGTACACGTGTATAATATTGTTTTTCAACAATTTTTCCTGTCATCTAAGAAACATTGATAGGTCTCTAGCTTTGAGTATATATAGGTAGAGCAACACATGAGTAAATTATTTTTAAAGATAATTTATGGTTGGATTGTAACCATATACTAACATTCATGAAACAACTAAAACCCCCACCTTCTCAAAGTACAAAATAGAGTGATTT
CCTTTAAGTATCTTATTCACACTTCTCTGACGTCCTAAAAGTCCATCCAAATGCATTCTGTCTTTTACATTGGCTTTCAATTTGTTTTGTTTACCCAGTCAGTAAAACACACTTTAACATTCATATCCTAGTAGATACTTACAAGTTTTATATGTTTTGGTATTAATCATAAAACAAAGTAATTTTTAAATAATGACATGAGAATA
GCTTAGAGGGTCTGTCCCTAGACCCTGTGGTGATGCTCCAGCATGGAGTTAGTGCCACACTTTCACTTGTCCATTGTTACTGTGATGGGTTCCTGCCTAGAGTAAACCCTTTCCTTTCTGGGCTGCTTTCCTTCCAGACCGTGTAGCAGCCCTGACCTTTCCTAAGGAGCTGTAGAGGATCCTGAGCCAGGCTGGGGGCTGCCTGA
CCTATCTGATATCCGCAGTATCAGTACACTCAAAATCCATTTTGAACTCGGAAAACCCTTCAAGCCATTCGAGCAGCTGCTTGCTGTACTTCCATCGGCTAGTAAAAATTTGCTTCCTACATGCTACCAGGATTTGATGACCAGTGAAGACTCGCCAATTATAGAATATTATCCACCTGATTTCAAAACTGATCTAAATGGGAAAC
CGGAGGTTGAGGACTTCCTCACAGTGACCGACAGTGATGACAGATTTGAGGACCTGGAACCCGGGACAGTTCATGAAGACATCCAGAATGTTGAAGATGAAGTAAAGGAACAAATTCAGTCCCTTCTTCAGGAATCAGTACACACAGACCATGGCCTTAAAGAAAGATCTCCTTCTGAGAGGACATTTCCACCGGAGGAGGAGGCA
CTTTATTTTTAAAAATTTGAAGAAAAAGAGCCACCTCATATTCATAGAGTGTGTATTTTGTGAGTGTGTGAGCATTTGATTGGAAATAAGAAAGTTATTAAGTAAATTTTTCGTTTTACTTTTTCCACAGCAGCTAACGTGTAGGGAGACATTAAACCCACACCAAATCATGAGGGGCTGAGGACCCCCAATCTTCTTCTCTAGGT
TAATTTGTCCTCACATCTCTCTTCTGCTTTCTATGCAGCAAGTAGAAAGGGACGTGTTGTCTGATGACTCGTTTGCCACTTACGCACCCATCCGAGGGAAAGTAAAGGGAATTCTATTCAACACTGTGCTTCACATCTGTACACTGTGTTGCCCTACAGCGAGCCAGCTCCTCCTGTAGGCAGAGATTATGTACATAATATTTTAG
GCTTCGAGAGCCCTTGATTCAGCCCTAGTGTGTGCTCATTCATTTTGGTTATCTAATGATTAAAGCTCCACTGTGTGCCAGACTCCTAGGTAGTACCAAGAGTAAAACTATGAGCAGTCTGAAGTCCTAGTCTCTTGCATTACCAACCAAGAATGTAAAGTACACAGCTGGGGAAGCCACAGATTGAAATTGATTTGCCCCAAACT
TGTATTTATTTAGTTCCTGTCAGGTTAATTGTTTTTATTGGTTTTAAGGTAAAGAAGCTGTTTGGATTATCTCAGGTTAAGGAAATATTGTGATTTTAACAGTAAATATTTGTAGGGGAGGCAATCTGAAGGACATTATACTCACCTATTCTCATTCATGTGAAGTCTAGGATGCTGTCTTCATGGTCTCACCAAAGCTGCCTGCA
AACCCCCTCTAGGCACCTAACCACAGGACAACTCTGCCTGAACCTATTTGGTGCAAAGGAGACAATGAAGAGGGGTTTGTGTGTGTGTGTCCCCCTAAAGAGTAAAACTTTCGAGTCCCGCTGTGGGAAGATTCCCTCTGGCTCCAGTTTTAATAGATAACAACAAGAAGCTTTGTCCTAGAACGATCTAGAAATACCAAACCAGG
AGAAGAAATCGTCTGGGATGGACAAGGAGAGTGTGCTGGACAAATCTGACCTGAAGAAAGACAAGAACGATTACCTGCCTCTCTACTCGTCGAGCACTAAAGTAAAGGATGAGTACATGGTGGCAGAGTATGCTGTTGAGATGCCACACTCATCAGTGGGAGGCTCTCACCTAGAAGATGCATCTGGAGAAATACACCCACCCAAG
GGCCCTCATTTGCTGCTTGTTGTGAGCAAACAGCAAGTTATGACTGTGTAAATTTGGATTCATTTTATCCTGGATGCTTGCATTTCATCCTCTGACTATCAGTAAACATCAAAACTCAGAATTCTAACCAGTCATATACACTGGATAATTTGGTAAGGACAACTCTGTGAGTCCCCTGTGGTATTGTCCTTGCTGACTGCAAACTG
CAGAGTTTATGCGCACACACTGACACCAAGATTTCACATTGCTCCCAATCCTAATCTCAGCACTAGAATAGTGAAACATGGTGTTGCCAGTAGTGGGTACAGTAAATAACAACTTAAACTCTAATAAAACAAGTTTTGGGAATATCAGTTTATTGATGTGTCAAGCACTACCACCCAGTCAGAGTAAGCACAGAACTTAGTTATTC
AGTCAGTATTTCAAGTGCTCACATGTTAAACCTGCCCATCTCCATCGGAGAAGCCACTTCACGTTCTTTCTGCTCTCCCTCTGGATGCTTAGGCCCACGAAGTAAAGAAACTGTGAATTCATTGTTCTCCAAGGTTGCTTAGCTATACGAGAGCCTCCTGTTAGACTTACACAATACCTCTAGCCAAATTAACTCGGGACATTTCT
TAGTATGCTTATATAGATTGCAGATGTGTGTTTAAATAAGTATAGTGATGCGCTAGAGTCTGTTGCTTCTAATAATGTTTAATACTTTAGAAAATGGTTTAGTAAAATGCCATCAAACAGTTTTTTTTTTTTTCCCTTACATATTAGAGACTCTGAAATCCTTCTCTGGTATACTTAACTAAGTGCCTGGACATTTGGGCACCCCC
GGAGGCCCAGCCTCCACACTGGACCTCCTCCTTCCTCCCACAAGTCCTGCAGCCCTGAGCCAATAGGACAATCGCGCCCCTCTTCCTTCCCAGCTGTGCCAGTAAAAAGGGGCTGAGGAACCACTTATTTATTTCTTACCCTACCCAGTCCTTCCATGGATGAAGTATTCAAGGCCAGTAAATGTCTCCAAATCTATTCACGGGGC
CCCTGGTGCACGGTCTCCTGATACCCGCTCTGCTCTCTGAGGTTTGCCAGAACTCGTAGATAGGCAACATACAAATTAAACTTTGAAGAGCACTGTCACCAGTAAAAATTGCATTTTCCTTTAGAGATAAAAGCGACTGAGAGTTACCAAATCCTCGATTTGAAAACAAGTTGCTGATGAAATAAAATAGTGAGAAGGACCCCATT
GAAAGCTGTAAGCACTGGAACATATTTGCAGAAGACAGGATTTCTAAGGATTCCATATTGGAAGAAGAGGTTTTTATACATGAAAAAAATGCCTTTGTTTAGTAAATCACACAAAAATCCAGCAGAAATTGTCAAAATTCTGAAAGACAACCTGGCCATTTTGGAAAAGCAAGACAAAAAGACAGACAAGGCTTCAGAAGAGGTGT
GATGGAGACAACATCCTCCTGTGGAGTGAATGCAGACATGACTGGGCATTGTGTGAATTTTAGCTGTTGCTGTTCGGTTTTTGTTTTTGTTTTCCCCTGCAGTAAAAAAAACTCTAAGTGTCTAATTTCTGTCTTTAGTCTCCATAAAGTTTCACTGTCAAATTGAAAGGGTCTATGTTTCTTCCCCCTACCTCTGTGGCTGGTGC
TTAGGTGCTACCATATCTGAATTTGTATGTGGTCCCCAGGGAGCCAGGTTTGCTTATCAAGTACATTTATCTATTGAACCATCTTCCAGGGCTCTTAGGTAGTAAAATTTTATACAACCAAGTGTTCTTTCTGGATCCTGGACATTATGGTTAGGCACCAGGGTCATGGGGAGTTAGGCATGGAATGAATGTTCTAGAAGACCTCA
ATTTGTATGCATTAGAAATTATTAAGTTTTGAAGTTAGTGCTTTTTTTTTACACACTTCTAAATTTCTTATTATACTTTCATTTTGATTTCTCTGACAAAAGTAAAGATTAGCGTTCCTATTGAGTGATTCTAAGCAGTTGTTTTTGTGTGCCTTCAGAGAGGGGATAACATCCCCAAGGTATTAGTGTTCTCAGAGGATGGCTAT
ATAGCAGCAGATAAATTGGGCATGGTGGCACATGCCTGTAATCCCAGAATTTGGAGCAGAAGCAGGAAGAGCAGAAATCCAAGGTCATTCTTGGCTACATAGTAAATTCAAAACCAGCCTGGGCTACAAGAGACCCTGTCTCAAAAAACTAAACAAAATGTTGTGCAGATAATTTTGATGCAGTGTGTTACATCAGATGTAAGTGT
CCTTCCATCATGCCTGGCTGTCGGGGAGCATGGCCAAAAGAATAGAGTGGTGCAGGCTCCATGGTAAAAGTCTTTGCCTGGGTTGTGTTTGCTCAGTAGAAGTAAACATGTTTTTCAGCCCCTGCACATTCACATGAGGAGCTTTAGGGAGTCGCATGGGCCCTGTCCCTTTCCTGAGTATGGCTTATAAAACTGACTAAAATGTC
ATAGTAAGTTTGAAGCCAGCCTGGGATGAGACCCTTTTCTCAAAAAACAAAGACATTCAAAACTAGAGGAATTTCCCCCCAAAAATGTAAGTTTGTTCATAGTAAAAGGACACCTCTGCTTTTCCTTAGAAACCCTCATATGCCTCTTGAGACATTATGCTGTGGGCTTCTGAGGATATGAAAAGAAATGAACTCCTATAAAGAGG
TCCTCTGGTCAGGAGGACTTTACCTGTGTTACTTCTTTATAGTATCAAAGAATCTGATGAGAAAGCAGGAAAAATCTTTTCACAGATGAACAATATCATGAGTAAAAGTTTGCACGATGACGGTTTTACAGTTCCTCAGATTATTGAAATGGAGCTGGACAACCAGGAGCAGCTGTTGTTACAGGATCCGCCTGTGACTTACATCC
AATTCTGACTGTGAAGTTGCCAGTGAGGGTGTGCAGAAGCCACTGATGAAGGCACTGGCTTCCTTGTGTGGGCCCTGGGCACCTGGGCACACTCCCTGGGAGTAAAACCAAATTCAAATGCCGGTGGTGGATTTGTATGCCTTTAGAACATTGTGCCTGTTCTCATACAGTGAGCTTTCAAAACATTTTGTTTAAAAAAACAAACA
GGAAGGAAAGGTTTATTTAAATCATAGTTGGAGGCTATATATAGTCCATCATTCTTGTGCAGGAATGGTGGCAGAAGTGACATTGTATCTATAGCCAGGAAGTAAAGAAGAATGATTTGCGCTCCATTTGCTTCCTTCCACTTATTCAGTCCATGGTCCCTGCCGCTGGAATGGTGCTGCCCACACTTAAGATGGGTCTGCTTGGG
TTCGTCGGAACCGTCCCCTGTTGGACTTTGTATCCATGGAAGAACTCAATGCTATGGATGATTATGACAGTGAGGATGATAATGACTGGAGACCTACTGTAGTAAAGAGAAAGGGGCGATCAGCGTCTCAGAAGGAGGGCAGTGATGGAGACAATGAGGATGATGACGATGAGGGAAGTGGGAGTGAGGAAGATGAGAATGATGAG
CGGTGCTTCTCTGGGTCCTGAGCTCTTGGACCCACTGTGCCAGCTACCAGCAGATGGAGAGGATGATCTCAGGGCCCCTCTGGGTGCCAGAACTCCAGACAGTAAACCGGAACTGGAGGCCAGAGACCCATCCGCTGCCAGGGCCCTGGAGTCAACTGTGGAAGAGCAGGAAGGTGAGGGGCAGGTTGTGGAGGAGGAGGAATGTC
TTTTTATTCATATTTATGTTCATGGTTGATTGTACCTTCCTGTCATCACCTGGTGGGGCATGGGAAGGACATTGAAAAATACCTGGCTCCAGCGCTACGCAGTAAACAGTGCAGACCCCGGTGTGTTCGTGCTCCTGGCCTGTGGTACTATCTCCAGTACTTGTGGCCAGCTGGCCAGCTACCCACTAGCCCTGGTCAGGACCCGG
AAACCATTAAGCACCACAATAAAAACAATGGTGCTTTTGTAAGGTGTAATCGTAAAATGAGACAGCCTTACCTTAGAGATTTATATGTAAGATCATCTTTAGTAAACTGTAATAACTTACGAGACTTAGATGAGCAGAAGACTGGCGTAATTAAAGTAGACAAGAACTTCTCGGACAACAGCACCTACCGGGCCCTCGTGGAACAG
TTAGGGAAACAAATATTACCTAGAGTCAGAAATGCAGAGAATGGAGCATACAGCCTCAAAGTTCTCCCGAAATTGAACACTGAATATTTTTCATCTAGTCAGTAAAAGTCATAATCTTATTGAGATTTCTCTAAGGTAGTTACAGCCTTTATAAAATGGTGGGATTTATTTAAAACGTGTGTGCACTCAGCCATAAAAATAAAGTG
AAAGTCTTGTAGTTCAAAGTTTTTGTACTGAAACTTTAGAGACAAAAATGCTAGTAGAAATAATGTGTCTCTGTACAGAATTGGCAGTAAGCAGAGAGGAAGTAAATGACACCCACGCAGAGCCTTTGTTCCGTCCTCGCTGGGTGGAGTTAGTGAGCACTGCTTCAGCACACTGCAGATGTCATTTGCTTTTATGCCACCTTGGT
CAGACTTATCATTTTTGTAATAAAAATGGAGACTCATGCAGCAATTGTTGATGAATTCATTTGGGGAAGGTACACAAAATAGAGATTAACATTGTCTTGAAGTAAATTTTTCTCTAAATCTATTATCTTCCTACCAGAATGTTTTAACTGTTTTGGTTTTGTTTCAAGTTCCTGTGCCTTTTAATTTCCACCATGAAGTGTTATAT
GGAAAATCTAAAGCCCAACACAGTTTATGAATTTGGTGTGAAAGACAATATAGAAGGTGGAATTTGGAGTAAGATTTTCAATCATAAGACTATTGTTGGAAGTAAAAACAAAGTAAACGGGAAAATCCAAAGCACTTATGACCAGGTCCACTCAGTGGCAGTCCCGAGGAAGCTAATCCCACTAACGATCATTAAGCAAGGGATTC
TGACATGGGTTTTCCTGGCCCTCAAGGTGTAGATGGGCCCCCTGGACCTCCTGGATTTCCTGGACAACCTGGCTCTCCTGGGTTACCTGGCCAGAAAGGAAGTAAAGGAGAGCCTGGGGTTTCAGGCATTGGACTTCCAGGTCTTCCTGGCCCAAAGGGTGAACCTGGTCTGCCTGGATATCCAGGAAACCCAGGTATCAAAGGGT
AGAAATTTTCACCTATTTTTGGTCCATTAAAAATATTCATCAAGACCCTGGGAATTGATTCTGGTTTGTTGTCAGATCCTCTTACCCCCTCGTCATGGGTAGTAAATACCAATGTAGTCAGTGTTCGTGTTGTGATAGCTGAGATCAGTAACCGCCTAGTTCTCGGCACAGTTGGAGCAGTTGTCTTAAACAACTGCCTAGGTTGA
AAAACTAGGCCATTTCCAAAGGAGGGAGCAGTAAGCCCATGTGACTGCTGAATTTTAACTGGGTCTGATTTATGTAGTGCACATCCCTGGGAACTGAGAGAGTAAATCCTGGGGTGTTACTGACTTCTGAAGAGGAGTGTGGGAAAGACTGTCATTAATGTCTTATTTATAACATTGGAATTCATACTGAATGATAGCTACCTGGT
ACCGCCTTAAGTTACTTGAAATCTATGTGTTTGTAACCCTTTGTCTCTGGAATTACATTACAAAAAAAACTGGAATCTCAGGCTGAGAATAACGAGGCTGAGTAAAAGCGAAGAGAACTGCCTCTTCATCATCACTTACTAACAGCTCTTTCTCCAAAGGATTGGTGTGGTTTCCCGCTAAGAACTTGAAAATGAGAACGGACCCT
CTCAGACAGAGGTGTGAGTGTGGCTTCACATCCCAAATGACCAGCAATGCTGTCTGCTCAGAATGTATTACAGAAAGTTCTAAATGCCAAGGGCTTTAAAAGTAAATGCACTAAGGCATTTATAAACGGCAAGGGCTATTTGAGGATATCTCTAGGCAGTGTGGACGTGAATGTACCCAGCTAGGCACTCACTTGATTACATCTGG
GGACATCCCCTACCAGGAGATCGCAGGGGAGCACTTACGCATCTGCCCTCAGGAATATACCTGCTGCACCACAGAAATGGAAGACAAGCTGAGTCAACAGAGTAAACTGGAGTTTGAAAACCTTGTAGAAGAGACAAGCCACTTTGTGAGGACCACGTTTGTGTCGAGGCACAAGAAATTTGATGGGTTTTTCCGAGAGCTGCTGG
AACAAGCGTCAGGGGCAAAGAAGGAGATACTGCAGATAATGAACAAAACGATTTCAAAACCTCGAGCATCAAGAAAAGAAAATGGACCAGTTGTAGGAACAGTAAAGGTTCCATTATCAAAACGAGCAAAATTCGTTGGGCCTGGTGGATATCACTTAAAAAAACTCCAGGCTGAGACAGGTGTAACAATTAGTCAGGTTGATGAA
ATGGATTCAAAGCATTCCACATCCTCCCTCAGACCTTTCTCCTGCCAGCTGAGTATGCAGAATTCTGTAGTTCATATTCAAAGGACCGAGGACCTTGGATAGTAAAACCAGTGGCCTCTTCTAGGGGGCGGGGCGTCTACTTGATCAACAACGCAAACCAGATCTCCCTGGAAGAGAACATCTTGGTCTCCCGTTACATTAACAAC
GAAAAGGTATATATACAATTATGTCATACTCTTACTTTGTAGGTGCTCAATAAATTTTATTGAAATAAATACCATAAACTAGCTGTGTTTCCGATGACTCAGTAAAGCAGTACTCATCCAGGGACCACCTAGCAAAGCACTTCCAAGCCCCCGTCTTCAAGTTTGTGGGCAAAGACCACAAGGTGGTGAATGACAAAATCGTGGCC
AGAAACAGTTGTCTATGTTTCTGATTCAACTCCGGGATTTTCTGTCTGGCACAGAGTATGCAGTCAGTGACGAAGCTAATCCTCACATGCCAGAGTCACCAGTAAAATGCAGCCAGAATGACGAGCAGCACAGAGGAGAATTTACAGTCTGTCTCAGTGATGTCTTACTGACATGGAAGTACTTCTTACACGAGAAACTGAACTTG
ACCTCTGTTGTATTGATTTCTTCTGTATCTTCCTTTTGAATCTTGTAAGACAGAAGTTTAAGACCACGAGTTGGAAGACAAGTCACATAATCCAAACACAAGTAAATGGCTGCAAAAGATTTGAGTAACTGCTTGGACTTGACGGCCTTAAACCTGCTGTTCCAGCTTTAACAAGAGCATCTTACCTGGGCGATATTTGCCCGTTC
ATGAATGGAGAGAGACTGCATGGGGAACTTCTCGTCATTCAATGTCCCAGCCTATTATGGTGCAGAGAAGATCTGGACAGAGTTTTCATGGAAACAGTGAAGTAAATGCAATTCTTTCTCCACGCTCAGAAAGTGGAGGCCTTGGTGTGAGCATGGTAGAATATGTATTAAGTTCCTCTCCTGCTGATAAATTGGATTCTCGATTT
ATAGAAATTTGCAGAAGTTAATTTGCTACCATATAGTGCTAATGGCTAGTCAGCAAACATGGCGAATAGTGTAACATTTTGTGAGTTAGCCTGCTTAAGTAGTAAAATACTGTTTGGTGAGGCAGATTTTAGACCTGGCAAAATAAATGGTGAGGGAAAAGTATTTATAGACTTACCCTTTACTAGGAAAGAATTGAATCTGTTTT
GATGGAAAGCGAGCTTATCTCAGAAAACATACTAAGTAAGAACTGTGGATTTTCAACAGGATTTCAGAGGGTGTCTGCTTCCCGCCCCAGTGATTTGGGTAGTAAAATGATACAGTATGGAGCTAGTCCAGATGGCACTGTACAGCAAGGACAGAAGGCACCCTCTGGAGTCAGGGAAGAAGGTGGAAAACCAGAATCTGTGGATG
TCTGAGTTCGAGGCCAGCCTGGTCTACAAAGTGAGTTCTAGGACAGTCGGGGCTATACAGAGAAACCCTGTCTTGAAAAACAAACAAACAAATGATCTTGAGTAAAGTGACTCTTACCTACAGCAAGACAGATCAATCTTGGCTCCTTATAAAATCCACTGAAAGCTGTAGGCACTCTCCCCAGAGAAATGCTTTTTGAAGTAAGA
ATTATGTGGGCAGTGCCCTTGGACCAGACTGGCACGGAGGCTTGGCTTTGAAAGGAACTGAAGAGGTTTCTCACAGTGTTCACATTGAAACCAGATGTGAAGTAAAGAAAATCTACCTTGAAGAGGAATTTAAGATTATGAAGAAAAAGTCCTTGGCTTTTCCAAAGGACCACCATAAGTCAGTTACAGCTGATAAAGGTAAAAGG
TTTCAGCAGTGAGAAGAACACTGAACCTGAAAAAAGCTTCAGTCTAGACTCCACACTTGATACAGATCAGAGAGTTCTTAGAATACAGACCACTGATGACAGTAAATATGACATGAACTTCAACCAGAACCCAGCAGTTGGTGAACAAGAACCAATAAATCTAACAGAGAATTTTCAGAGTACTGACTATAAGGAAAGCTTAATGG
AGGTGCCAGGGTGAAACAAGGAAAAGACCAGAACAAGGCCAGGCGTTCCCGTTCAGCATCCAGCCCTAGTCCCAGAAGAAGTAGCAGGGAAAAGGAACAGAGTAAAACTGGTGGCTCTTCAAAATTTGATTGGGCTGCTCGCTTCAGCCCCAAAGTTAGCCTACCTAAAACAAAACTGTCTCTTCCAGGGTCTTCTAAGTCAGAGA
GTGTTGAAGCCAGACAGAAAAGTAATGGGGCCACTTCTGAAACCTCTCAGCTGTTGATCTCACAGCAGCTAAAGGGTTGTGCCAAACATTTTATTAAGAAAGTAAAGCCCAGATTTGAATGGGGGTTTTCCCTAGGCCTTATAGTATAGAGGCATTTGTAATATGGAGAAAATAATTTTTCTCATTTAATTATAGAAATTACCTTC
TGTTTGTTTCTGAGAAATGTGAGGGAAATGAGCTTTCTGATTTTCAATTGCAACCAAGGGTATTGAACTATGTAAAATAATGCCTCTGACTGACATTTCAAGTAAATAGGATACAATAAACACCATGAACCCCATTTCTATGCATTGCGTCCACGTAGATAATTGTTGAGGAAGTCAATGATGACATTTTATAAAAATGTAATATG
TTGTTAATGATGCTACTATATTTAAACTTGAATTGCCTTTGAAGCAAAAAGGGACTCTGAGAAGTATGTGGAGCAATTACTTACACTGTTTAATAGATTCAGTAAACTGGTCAAAGAAGCTTTTCAGGATGATCCTCGTTTCCTTACTGCAAGAGATAAGAGTTACATTTGATGTTTTCCTTGATGGACAAAGTTCCTAATGGGAT
ATTTCATAAGGCCTGATTTTTATTATTTTTAGGAAGTAATATTTTTACAATATATACTTAGGAATCTGAACATTCATTTCAAGTATGCTCTGTCTGTATGAGTAAAAGAAGCCTAAGAAATATAGAATATAATAAAGCTTTTTGAACAGTTACATTTCATATGCAAATAGATTTTCTGACCCTTATTCCTGCTTATTTTGTGAGCT
GAAACCTGAAACTGTAGCTAGTACTAACCTTCATATATAATGTGTTTTCACTGTATATTTACACAGCTATGAGAAAGCTTAATTTTTAAGTCAGATACTCAGTAAAAAAAAAAAAACAAAAAAGAGAAGGTAGAACAATTATAACAATGCACTATCATACAAGTGTTAGGGATACAGAGTTCCTCTTCCTCTTAACAAAGCTTATT
ACACATACACATATAAAATAAATAAATATAACTTAAAATGAAGAAGAACGAATTACTGCTTTACAAAGATACAGAATTAGCACAGTAAGGACTTCAGAGGAGTAAACAAGGAGAGAGGAGCAGGAGCCAGAAGACTCCAGGAAAACATCAGGAGAGATTTGTGTTTGTGAAAAACATGCTTAGGATTTCTTTGTCTTCTCTCAGTA
GGACCTCACAAAGCAGAGATGAAGCCTGGAGTCCCACAGAGAAAGCCCAAGATTATGTTCGTGTGATGGACATGGGACTTTTAGAGCTGACCATAACCGCAGTAAAATCTGATTCTGATGGAGAACAGAATCATCATGGACGAGGCTGCTTTGCACCTGTCAGACAAGTGCAACACGGTCACTGTAAACCTGAATAGAGGCCCCTT
GTACAAACACTGACTCCTGTTTTCTGAGCCACGGGGTCGTGTGGGAGGTGTGAAGCCCACAGAATATTTAGCTGTCTTTGTGAGTGGGGTGTGGAGGAGCAGTAAAGCACTTCGGGCAGCTGGCATCTACACAGACTGTAAACACAAAGCTTAGCGGGCGAGGAGCACTAAGACTCAGGTCTGACAATGTCCACATGTTCTCCCTG
TTGTAGAACCTCAAGAACCAGAGATCAAGCTAAAGTACGCTACCCAGCCACTAGATAAAACTGATGCCAAGAACAAGTCTTTTTTCCCTTACATCCATGTAGTAAATAAGTGTGAACTTGGAGCTGTTTGTACAATCATCAATGCTGAAGAAGAAGAACAGACCAAATTGGTGAGGAGCCGGAAGGGTCAGAGATCTCTGACCCCT
ACATTTTTGACAGTGATTGGTACACCTCCCGAAACCTAATTGGGGGTGCCGACATCATTGTGATCAAATACAATGTAAATGACAAGTTTTCATTCCATGAAGTAAAGGATAACTATATTCCAGTGATTAAAAGAGCATCAAACTCAGTTCCGGTAATCATTGCGGCTGTTGGTACGAGACAAAATGGTCCATCCACATCGTGGCGT
CTGTGAGAGCAGCACACCATCCTGGGCAAGTGACCACAACTACAATGCTGTGAAGCCAGAGAAGCCAGAGAAGCCCACTGCACTCTCGCCCACCCTATTGAGTAAAGGTCGTAGAGGCTCCTGGTGCTCCTAAATGCATTGGCCCTGGGTGTTCCAGTGTAGCACAGCCTGACTCTGTGTATTGCAGTAATGACTGCATTCTCAAA
TGGCTCTCCACCCCAGCCTTCCACCTGTCCCTGCCTGCTGTCTGAGGTCTGTCTAGGGTCACGGTCAGGGGTCATACCAAGTGTCGGGCATCCACAGAGCAGTAAAACTCTCTCTATCCCAAAAGCTTACAGTTTAGTGAAGATAAAGGCCCCACCCCCAAAGATGGATGTAGTTAGGGAAAATTTTCAGAGCCTGGTATAAAAGA
ATGACAGGGACAGGACAAGCAGACTGAAATAACACAGCAGGACAAGGCCGAGTAGAAGCACTTCTGCCTAAAACTAGTCATGAGCACAGCTTACCACAGTAGTAAAAAGGCACCATCACCAACTCGACTCTCAGAAGCATGGATAGCATCTCTGCCTACTCCAGTCGGGTGTCATTGTAACTGCTAACACCGTTGCAGCAAACATC
CGTTAAAACTCCTTTTTGGTCAGGTTTAGAGCAGAACATCTGCAAGCGAGACTGTAGCATCCCTACGATGTCAGGGGATCATTACCAGCTGTGAAGAAACAGTAAAATACCCCATTGCCTAATTTCGTTGTTTGTTGCTTTAATCAGTCAAGACAACCCCCTGCCCTACTTTTAAAAAAGAAAATTTAAGTTTGATCCCGTCCCAA
TAAATAAAAAAAATTTTAAATATAGATCACAAAATTAAAAAGTATGTGAAGAAATATGATGGTGTAGAAATGTCCTGGGTTTAAGAAGTGATTTCTCAAAAGTAAAGATACTATCCCAGAGGGTCGTGGGCAGAAATGAAGGGATTTCATTTGAACTTAGAGCATGATGAATTTGAGTGGGTGCACAGGAAGCAGCTAGCGGATAG
ATGTTTAAAAATATTCTGCTGCAGAATTCTTAGTGTACAAACACGTCTATGAAACCTGAGGCTCAGCATTTCATAAACCTTTTTTGAGGGAGTTATATCTAGTAAATAAGCCCCATAGGGCTAAACGACAAGACTAAAGTGCCATTCCTCCACCTTCCTGGACATGTCCTCAGACAGAGGCAATGGCCCCAAGCCGTCACATTCTC
ATTTTTTTGAAGATCTCTCATTCTGTTAAAAGTCAGTTTTCACTTGGTGGCTGGGCAATAAAAATTGGTAATATATAAACCGGTACATGAATACCTCAGAAGTAAACTTTGCTCACTGTATGAAAACGACTGCATATTTGACAAATTTGAATGTTGTTGGAATGGGTCTGACAGTGTTTGAAGAACCTGAAGATCCCAGCAACAGG
TTTTGTTGTTGAAGTTCAGGTAGTCGGTTTTGAAACTAGTTGATACTGCATTGCACTTGCTGCCTTCTATATAATCCCTGAATAGAAGATGTAGCAGCTTAGTAAATTGAATAGATACACTGCTGGTAACTCCTCTCCTCCCCCGTGTTGTTTTCAACCCTTACAGCAGTCTCGAATGGAAGACCGCTTAGACAGGCTGGATGATG
TCTAACTAAATGTGAATGGTGTAATGTCCGGAAATTACCAGTAGTGTTTCTCCAGGCAATACCAGCAGTTTACCAGAAGCTGAGCATGCAGCTACAGATGAGTAAAGAAGATAAAGTTTGGAATGATTGTAAAGGAATAAACAGGATAACAAGTTTAGAAGAACAGTACATTATTTTAATTTTTCAAACTGGCCTTGATCATCAGG
TCTTTTACTCATAGAATATTTGTTCATATTTATACATTTGCAACGCTACTTCTCTAGGTATTTGGTTAGTTTAGCTTTTCCTTCTACGTTTCCAAGTTGGAGTAAAACTCACCATTACAAAGTTGAAGCTGCTTGTCACCATTCATGTGGTCACATGCTGGTCACAGTGGGCTTGGCTGGAGAGGCCTGGAGCCCTGAGGAAAGCT
CATTGAGTCTGGCAGCATTGAGTATGACTGGAACCTGACATCGCTGAGGAAAACGGAAAAGACATCACTGGACTCTAGGGACTGGGATCAGGTGGAAGGCAGTAAAGTCCAGGACCTGATATTTGTGGATTTGATATCAAGAAAGTTCATGTTATCTTATATTTCAAGAATCAATATCATGAAAACAAGAAGCCAATCAGATGCAA
CAGGCATCTAGTTGTCCAGATTTTGCTGCCATGCTTGTAATACACTTGCGAATTAAATGAGACGGAGCCTTTCTAAAGTCAACTGAAAGATCACGTTGTAAGTAAAGCTTGCAGCTACAAGATGCTCATAGTGCAGTTGTTAAGGATGTGAAATTCCCATTGCACTCGAGGTTCCCAGAATTACAAACCAGATGTACCTATCCAGG
ATTTTCACTGAAATTACAGAAATTTGCCTTTCGACATAAAAAAGAGAAGAAGAAAGATAAGGACAAAGAAAGAAGCAGAGATGAAAGGGAACGATCAACAAGTAAAAAGAAGAGGAGCAAAGACAAGGAGAAGGAGCGAGAAAGGAAGTCTGAGAGTGACAAAGACGTCAAGAGAGAGAAGACGACGGCGAAGTAGGAGTGGTACA
GGATATGTTAAAGATGACAGCTCTGCATTGGGCAACAGAACATAATCATCAAGAGGTGGTGGAGCTTTTAATCAAATATGGTGCTGATGTACACACGCAGAGTAAATTTTGTAAAACTGCATTTGATATTTCAATAGACAATGGAAATGAAGATTTAGCAGAGATATTACAGTTGGGAACTTCTCCACTTCATCTGGCCGCACAGT
GGAAGGACTTATTATTACAATACTGAAACAAAACAGTCTACCTGGGAAAAGCCAGATGATCTTAAAACACCTGCTGAGGTGCAGCATCTGGTGCGCCTGGAGTAAATAGTATGGATGTAGCAGCAGATGCCTGGAATGATGTCTTCAGTAATGTCAGGAATGATGATGTCTCATATGTCTCAGGCTTCCATGCAACCTGCCTTACC
AGGGCGGAACCAGATGTGGAGGCCTGCATCGCTGTTTGTTCTGCCCGCATTCTCTGTATCGGAGCGGTGCCAGGCCTGCAACCACGCTGCCCGCGCATCCAGTAAAAGCTGTCTAGACCCTGAGTTCCTGAAGGCCATCCCTATCATGAAGACTCGCAGTGGCATGCAGAGTCTAGACGATGCACTGAGGGATCTCTCGGCCGCCA
GGTCTCATTTCTGAAATAGGAGTAGTCCTGGTGTCTGAGCAAAGCCCACAGCAGCTGGCCTAAAGCCATTGTTTGTTACATGAGTGGCAAATGTGTTTGTAGTAAACACTTGAGATTTGGGGGATTGTTCGTCAATATAGGAAAACTGACTAATACATTATTAAACTGAAACCAGCTGGTGGCCTTCAGATGGGCTAATATGAGGG
AGTGGGAGCTCCTCCAGAAAGCCCATAGCCAGTGCACGAAAGGAAGCGAAACTGCCCGGGAAGGGCAAATCTGCCATGAAGAAGTCTTTCAAGACAAAAAAGTAAATTTTATAGGGAAAAGGGTATCATGATTGAATTCAGAATCTTACTTTATAAGGTCAGTGTGCATTTGTTCTAGTTATAATGCTTTTAAATTGTACTTTTTC
ATTTTGTTATCTGTCTAAAACCCATGGAACTCATTGGTGAAAAATGTGAACAGTCTGGGATATCTGTTAAACTGGAGTCCACAGGATTAGAAGATGAAAAAGTAAAATATTTACGTGTTCGGCATCTATTGTATAGGTATGAGAGTTCCTTTTCATTCACGAGCTTTTAGCTTTTTCATGCCAGCTTAAAAATCTCTGGAAATTAG
GATACTATCTAGCAACCATCAGAAGAGTGTGGCTAAGACCCAGGATCCCCAGACCGCTGGCAGAATCACTGACAGTGGCCAAGACACGGCATTCCTGCATAGTAAATATGAAGAAAACCCAGCGTGGCCAGGTACATCTACCCATAACGGCCCAAATGGCTTTAGTCAAATTATGGATGAAACGCCTAATGTCTCTAAAAGTAGTC
CAAGGTTCAACTGCAAGAAGCTGAGAGGCGCTGGGAAGAAGTTCAGAGCTACATCAGGAAGAGGACGGCGGAGCATGAGGCTGCCCAGCAAGGTTTACAAAGTAAATTTGTGGCCAAAGAAAATGAAGTCCAGAGTCTACATAGTAAGCTCACAGACACCTTGGTATCAAAACAGCAATTGGAGCAAAGACTAATGCAGTTGATGG
TGGAGGCCCTGCCCCAGGTTGCTGCCAAGATCTCCGCGCCCCTGACTAAAGTCGATGAGATTGTGGTTCTCAGTGGGGACAACAGCAAGGTGACATCAGAAGTAAACCGGCTGCTAGCAGAACTGCCAGCCTCTGTGCACGCCCTCACCGGTGTGGACCTTTCAAAGGTACCCCTGATCAAGAACGCCACTGGTGCACAGGTGTGA
GATTACATTTAAAATACTTTTGTGCTTCTGCATAGCAGTTTATCTGTTCATAACTTTTAGATTAAGGAAATCTACTTCAAATTATACTTTCTAAAGACTGAGTAAAGTGGTATCTGAAAATTATCAGTTATTTAGCTGACTTTGTATATAGCATGTGTGATGTTTCCTTCTTATTTCTGAATCCTGAAATCACCATGGTGATACTA
AGCCAGATATAATTTACTGAAGGGCTTTTATACAGCTCCTGATGCTAAACTGATAACACTGGCAAGTCTACTGTTACAAATAGTTTATGGGAATTATGAGAGTAAAAAGCACAAACAAGGTTTCTTAAAGGAAGAAACTCTGAAATCCATCGTACCTATTACTAAACTGAAAAGTAAGGCGCCTCACTGGATAAACCGAATACTCC
GCAACTAAAACTCCAATGGTAAAATTTTCAGCATTTTCCTAACTTTTAGATTGCAAGATACAAGGCTCCATTTCATCAGTTGCGTATTCAGTATGGAACCAGTAAAGGAAAGAACTATACTGAAGAGGAAGACAGATTCTTGATCTGTATGTTACACAAAATGGGTTTTGACAGAGAAAATGTATATGAAGAATTAAGGCAGTGTG
CCTCTCAGAAATGTTGACTTGGAAAGGTGAGTTTAAAAGCAAGCAGGCATCAGCAATGTTGAAAATTGAACAATTGAAAGAACAAAAAAGCTAAAGCAGCAGTAAATGTTTCTCCATGTTCATTAACCTGCACTCATGGCTGTATCCAGGCATTGAGTTGCATCACACTAGGTGAGCTAAGTCCAGCCCATAACTACTAGACTGCT
GAACCTTTGTGACCGAGTTTAAGTTAAAGAAGACTTTTCTCAATACTACTGCAGAAAACCATTCCAACACTCAAGAGCTTGAAAACGAGATCGCTCAAACAGTAAACGTGTGTTTTTCAACATTGCCCGGTTATATCCGAACTACAGCCCATGTGTCTAGGGAGCCCAGTACAGTTTTCATCTCACTGAAAACCACCTTTGCCCTG
ACCTATGTGACAAATGCAAAACTCATTCTAGAGTTAAAATGACTGATTTTTGGTTGATATTATCTGCTTCCATTTTTAACTTGGGAATTAATATGTTGCTAGTAAATACTGGTTTGTACGGTGTCTAGTTTGTAAGTGTAAGTTATCAGACCATAATATAGTGACTCTATGTTGTTGAGAATGTATTTTTATTTAAATTTTATTTT
TATTAAATATTTACCTAAGACTATAATCTCAAGTATAATGATTGTGTAACATATACCTCTCAAAACTTATCACCACTAAGAATACTCCATCAAAATTGACAGTAAAACCCATCCAAGAAATGCTTATATATTTTTAGTATACTAAAATCATCCATCCTGATGGAGTATCTTCTATCTTCTTGTTTTAGTTATTTAATGTTGGTATT
ATTTCCTGCAGAAGAGGACAGCAAAAAAGATGTGGAAGATAACTGTTCACTGATGTACTTAAATGAAGCCACACTCCTCCACAATGTCAAAGTTCGGTACAGTAAAGACAGAATCTATGCATATGTGGCCAACATTCTGATTGCAGTGAATCCATACTTTGATATACCTAAGATATATTCTTCAGATACAATAAAGTCATATCAAG
CAGGGAAGCTATTATCTGCAAAAATATCCCCCGGCTAGTGACAGGCTGGGTAAAACCCATCATCATTGGCCGACATGCATATGGGGACCAGGGTTATTGAAGTAAAAATGTCCAGAAAAATCCAAGGAGGTTCTGTGGTGGAGATGCAAGGAGATGAAATGACACGAATCATTTGGGAATTGATTAAGGAAAAACTTATTCTTCCC
AAAAGGGAAAAGGTAATTTTGTCTTTTGTAATTAAAATTGGTTATGTAAGCAGGTGGTATTGTACAAATTTGAATTCCCAAACTTATTTGTAAATAGTTGAGTAAAGAAATTGTACTAATGTTATGCTGGTCAGTTTGTTAGATTTAATGTTTGTTTTATGTCATGGATTAGGTACTAGAACCACAGAATGTCGATCCTTCTATGG
GCCTCTGCCTCCCAAGTGCTGGAATTAAAGGCATGTGCCACCACTGCCTGGCTAACATGGTAGATTTTTAATGTAAGTTATACGTCTATAACAATTTCTAAGTAAAACTCCTGACTTCTAGCTTCCATTGACCAAAAGAGCAGCCGTGTGTGCTGGCTAGCAGACTACAGGAACCACAGGGCAGCTGAGCCCTAAAAGGCCTAATT
AGTCCAGTGCCCCTCCCCACAGCTGCTTGTGTAGACGAGGTTGCTTCTCTGGACAGCTGCAGCCACTGTCTGTTTTCCACTCAGCCACCTGCAGTTTGGAAGTAAACTTCTGAACTAGACTTTCCCTTGGAGCCCAGTCTTAATCTCACACATCCCCTAGACAACCTGCTGTTTCTAGGAATTCCGTAATGAAGGGAGCGCCTCTT
CAACCAAGTTATGGCCAAGCAGATACGTTTCATGTGGCTCACATGAGGGTGGTTTTCCTAATTGGGTCATGATTTTAAAGTACAATTAGCTCACAGTGGGAGTAAAACTGCATCTCTAGGGTTTGTTTTGTTTGTTCCCTTTAATTGGAAAACTTGGGTTGTTGGAGGCACACATCCCACATGACACTCAGCCAGCCACATTCTGG
CATGCCTCTTCTTCATTAAAGCTCAAGTGGCACATGCGGACACATGTATGATCGTGTAAAGAGCAGCTCTTCAGAAATTCTGGGAGGTAATGATCCAACAAGTAAAGACATAAAAAAAGCTAAAAAGGAAGACAGTGCCAGCCTTCTGCAACGGGCCCTTCGTGAGTACAATGAAAATCCAAAAGGCTCCTCAACTTTCAGAAACT
CCCGAATAAATCCCTCAGTCAATCCTGGTATCTCTCCAGCCCATGGTGTGACCCGTTCATCCACGTTGCCACCATCCAACAACAACATGGTCTCTGCCAGAGTAAACCGCCAACAGAGCTCAGACCTCAACAGCAGCAGCAGTCATACTAACTCTAGCAACAACCAAGGGAACTTTGGATGTTCACCTGGAAATCAGATTGTAGCC
CCCGTATGCTCAACAGGAAATGGGCCAAAATTTAAGAGGAACACTGCCCAACTGTCATGTCGATGGTGAATGCCCAGTACTGGTGCCAGCTTTTGAGAAGAGTAAAACCAGAGTCCTGGGCTCTGAGTGTAAAGTCACTGTGACTGAAGACCCACACATCGATTCCCACGACAATGACTCAGACATCCAAAGTAGTACTGAAGAGC
GTCTTAGTATTTCCTCAGAAGGGAAAATTGATCCAGGGTGCTCCTTATGGCAGCATCGGAAGGCAGCCTGGAAGGTTCAGATGGCAAATTAGCCAAGCACAGTAAATAATCTACTAGCCAGACAATGTGTTCAGAGAACCAAGAGCTCACTGTGAGTTTTCATACTTTCTGGATTTTCCCACTTAATCTTTGCAAGAAAAAGTCTC
ACCTGGCAACAAGGAACATATTGGTGGAAAATGAGAACAGGGTTAAAATAGGAGACTTCGGATTAACCAAAGTCTTGCCGCAGGACAAAGAATACTACAAAGTAAAGGAGCCAGGGGAAAGCCCCATATTCTGGTACGCACCTGAATCCTTGACGGAGAGCAAGTTTTCTGTGGCCTCAGATGTGTGGAGCTTTGGAGTGGTTCTA
CATCTTTAAGTGCAATAGTGTTTTAACTTACAACCTGACTCCTGTCGTTCAGAAATATTGGGGTATTCACCTGCAAGCTTTTGTCCAAAATGGTACAGTGAGTAAAAATGAAAACTATAACCATTGCAGTACCTGACAAGGCGACACACGATGGAAGCAGTTGTGGGGATGACCGGAATAGTGCCAAAATAATGATACAATTTGGA
ATATGGCTGTAAATTTTATTTCTTAGCTGGTGTAGACCTGTCCTTTAGTATTTTGTCTCTTCAAAAAGAATTAAAGTACATTGACTTGAGTTTAAGATTAAGTAAATATATTTTTTAACAAAAACATACTACAAATTCAGGGTAAACTATTTGTTGTTATAATGTTAAGAAATTTGAGACTTTTAGCCATTTCTATTTTCTACAAT
TGAAGTATTGATCCCGGGCAGCAAAATACAGCCTAAGGTTTGTAAACATCAATTCTATCTCAGTTCATCAGAGGGCCTGAGAAGCTGCGGGGCAGTGTAAAGTAAAGTATGCTGGGCTGGTGGTGGTCAGCCTTCCCCTTGCCAAGAAGAGAGCAATTGAATCCTGTCCCCAGCTCCCTCCAGCCTGAAGAGTGACCAGTGCTGGC
GATGTCTGCAGGGGCCAGTGCTACAGGGCCCAGGAGGGGGCCGCCAGGACTGGAAGAGGCCACTAGTAAGAAGAAACAGAAGGATCGAGCAAACCTGGAAAGTAAAGATGGAGATGCTAGGAGAGGGTCCCTTCCTCGAAAGGAACCAACCAAAGATGGATTGTTGCTCGATTGGAGGCAGAGTGCAGATGAGGTGATTGTTAAGC
TGTGGAAATCCCTCATTTTGGGTCCATGAGGGGGAAGGAGAGAGAACTTATCGTCCTTCGGAGCGAGAACGGAGAGACCTGGAAGGAACATCAGTTTGACAGTAAAAACGAAGACCTCGCGGAGCTTCTCAATGGCATGGATGAAGGACTCGACAGCCCGGAAGAGTTGGGTACAAAGCGCATCTGCAGAATTATCACAAAGGATT
AGCTAGTCCAGGGGTAGCCGGTCCCCTCATGCATCTGCTGCCTTAGCTTCTAGAACGGAGCAAGCTTTTACGTACCTAGGTGACATGTAGAAAAATTTACAGTAAACTGAAATGACCATTTGTCAATGCATTGGTGCATAGGAGTTACTAGGGCTACTTCTGGAAGCCAAAATAGAATAGCATCTCCATGTGCATTAAAAACTTCG
AAACATAACGGAATCTCGAGCTTGTTAGTTACTCTAATACAGGTGTTCTTGGCCTTAACAGCTGTTGACTTTATGGGCTGGATCGTCCCTTTTTTATGGAAGTAAACTTGTGCACTATAGAATAGTAGCAATAGGATGGCCTCTTCCCAGTAAATGCCAGTAGCAGGTCTCAGTCATGATAACCAAAAATGTCTCTAGAAGCCAGG
GCAGCCAGCATTCCTCTCAAAAATGTAATGTTGCTTTGGGCTTGTAAATAGTAAGGCTCATTTGGTGTCCTGTGCTGAAAGACTAGATTGTGAGCGGTGCAGTAAACAGGGTCCTTAGCCCTGCCTCCTCTCCCAGCTTGAGAACACAAATTTTACTTCTGTGGCGGTGTACAAAAGTGGAGTTTTTGTTTTTGAAGTTTTTGTTT
AGCTGAAGCAGAGCAGGCTTTGTGCATAGGAGGCCAGCACTGTGTCACCTAAGGTCCCCTTTACTCTCAGGCTGGAGCTGGCAAGACGGTTCAGTAAGTAAGTAAAGGTGTTTGCCATCTCTGAAACACATGGTTGAGGAGAAAACCAAGTCTCCCAAGTTGTTTTCTCATCTCTGCTTGTGTGCCCTCATCCCAGTTGGCCTTCA
CACTAAAGACTGAATCACCTAACGCCTCCAGAGGATCGTCCTTGCCTAGAACCCTCTCCAAAGAGTCCAAGCTGTATGGTAAAGGAAAAGGAAGTGGAGGAGTAAAAACTGCCAAGCTCTATGCCTGGGTAGCACTGCAGTCATTACCAGAAGAAATGGTTATTAGTCCTTGTCTATTGGACTTTCTTGAAAAGGCTCTGGAAACT
TTTGCTGTGAAGATTGCATGTCTAAGTTTACAGCTCTGTTGCATCAGGTAAATAGGACATGTTCTTTGTCTTATTTTGAAATAAATGCTAATCAATTTCAAGTAAAATATGTTCAAATTACGTGGGAAAAAATGTATTTAGAGTTTGGGATTTCTGGAGGTCTCTTTCCCCACCATCCTGGTGTTGGGGCTAGAATTTAGAACCTC
ATAAATTAGCATTTGAAATCATAGATCAATATTTCTCTGGTGATGAGGTTGAATACCTTGTACAGCAGAACGTAATACCACCATTCTGTAACTTACTGTCAGTAAAAGATTCTCAAGTGGTGCAGGTGGTTCTAGATGGTCTTAAAAACATCCTGATAATGGCTGGTGATGAAGCAAGCACAATAGCTGAGATCATAGAAGAGTGT
TTGACTCTTAAAATTTTCCTCAGGCAGAAACAGTCTGTAGTTCCTTGGCTAAAAATAAAGGATTAACAAAGCATGGTGGACTGAGGGGCTGGTACAATGTAGTAAATGACCTGCAGTTACTCTATGGTTAGCAGTCATTTTTCTTCTTTTTTTTTTTTTTTTAAATTTCTATTAGATATTTTCCTTATTTATATTTCAAATGCTAT
AATAAGAGGTGATGGATAAATTCTGAGATGGCGTAAGTGAAGCATGAAACACTAGGTGTTTGTATTATATATGGCCACACAATATTTTTGAAGCCAGGGTAGTAAATATTAGAAGGTTAATAGGCAAAGAATATGGAAGTTAATTTTACTGTGATGTGTTTTTGAGGTGTTTTTACATATTGCCAGACAAGGAACTTAGTTCCTTT
ACGCGCTTCCATCTGATGGACTGTTCCGCGTTGGTCTTCAGATCTTGAAACTTTGCTTCTCCGAGTGCAAGCAGTAGGTTTCTGTTGTCTGTTTGGTGCTAGTAAATTCCACAATAAAGTGATCCTCCCCTCCCTCCCCATTTTAGTTTACACCTTGGTTTTATGTTCTTGTGTGGATTAAGGCTGGAGGGGCCTTTCGGCATTGT
ACCATACCTGTTCCAGACTTCGGATTTTAAAACTGTTTCCAATAGACATGAACAGAGACTCCTGCCGAGATCAAAGGGCTGCCTTGTCTTTAGCTGAAACAGTAAACATCTGTGAGGATGCTCTGCTGGTGCTGTCTGTTGCGATGTTATGTCTTTGTAAAAACGCATTACTTAATATAGGTCAGCCCATAAAAGATTAGTATGTA
CTAAAACCATTAACCCTGTTGGTGAACAACCACGGGCCCCTACTGCATTCGCAGCTATTTACTCTCAGGGAGGCATTCCTTGCAGGTTGGTACATGGCTCAGTAAAACACAGATTACAGTGGGAATGCCCGCCTGAAATTCTTCCATTTGACCCGCTTCTAATTACGTTAGCTGAGGGTCTGAGGGAGACCAAGCATCCTTATACT
CTACTGTATAAATAAGCTCGTTAACATCTACGACGGCATGCCCTTAAAGTACTCCAACATTATGATTTCCCAGTTTGGTTTTCCGTATGCCAACCATAAAAGTAAAATGTGAACCGGAAACAAAGACAAGCCCAAAACACCGCGCTGGGTTTTCAGTGGCTTCTCCATGCTGTGTGTTTTTGGTTTTATTTTTGGTTTTTTTTTTC
GCCAAACCTGGCAAATGTGGATCTGGCAAAGATCAGTTCCATCCTTAGCAGCCTAACATCAGTCATGAAAAATACGGGCTTACAAAACCTTCGCTAACCGAGTAAACAACTTAAAGAAGAAGTTGGATCAATTGAAGTCAACCCTTCCTGATCCTGAGGAATCACCAGTCCCCTCTCCAAGTATGGATGCTCCTTCCCCAACTGGT
AAACGAAGGACCTGAATCAGAATTTGTAGACCTTGGATATCATGTTGATAGTGAAAACAGGCTCCAGAAGAATGATATGGTAAGATGCCTCGAGTTACTAAGTAAAAATAAAAGACTGAATGATGACACGAATTTATTTCAGCACTCACACTGAGAGCTGTTTAAAACTACAGTTCCTCTTTTGGCCCGCTCCCGCTTGTGCCACA
ATACAGGATGATTTTTTTCTATCTTTTTACCAGTATAACTTTCTCTTTAAAAATAAGATGGCAATGATGAAGGAAATTAGGACTTTGGTCATTTAAAATTAGTAAAATTTCCGAAATACAGTGAAAACTTTGCAAAAACTTAGTTTTCTCCACTTCTTTAATCAATAACCTTAATAACGTTGGAGCTGTCAAAGCTGAGTGTCTCA
GGCTGGGGCAGAGAAAGGAAGAGCAGAGGAGGTGTTACTGCGGAACTCGGAAGAGAAGAAAAGTAGCTATCTTCCATCACAGATTCCTGACAAAGCTTGCAGTAAACATCGGTACTTTCAGAATATAGGAATGAGAGGCAAGGAAGAAAGGACATTCATCATACGAAGATTTGAATCACTTTGAAACTGTAAAGGGATGTAGCACT
GCATGGTTTTCATACAAACCAATTTTAACCCATTTTCAAAGATAACTTTTCTTCTTGAAGAAAAGCATTGTTTTTGTGTTCATTAGAATGTGAAGTTCTCAGTAAAATCTATAAAACTGACAGAACCTAGGAAACAGAAGAAAAAGTTGTTTCAGTGGTACAAAACAGAGAAGGCATGAAATTTTATACCACTTTCAAAGATGCTT
ATAAACTTGTAGATACTGGCAGGGCTGCTAAATTAATACAGAGAGCTGAGGAAATGAAGAGCGGCCTGAAAGATTTCAAAACCTTTTTGACAAATGATCAAGTAAAGGTCACCGATGAAGAGAATGCAAGTTCAGGTGCAGATGCTCCCAGTGCATCAGACACCACAGCCAAGCAAAATCCTGATAACACCGGGCCTGCCTTAGAA
TCTGTTGCTAACTGTCTGCTTCCTGGGATGTCTGGACAGTCAGGGAGCTCTAAACTTGGGTCCCCATATGCCATTAGGAAAACCACAATACAAATCAAGTAGTAAACATATGGAAAACTATAAAATTAAGAGAGATGTAGTGGAAGAACAAGCCAGGACTAGTGAGACGGCTTAGCTGGTAAAGGTGCTTGTAGAACAAGCCTAAA
CTTTCCTATGATGGTGTTGGCACTAGTGTTTGTGAGAAAGTTGATGGACTTCTTGTTTACCAAACGGGAACTCAGCTGGCTTGATGATTTAATGCCTGAGAGTAAAAAGAAGAAACTTGAAGATGCTGAGAAAGAAGAAGAACAAAGTATGCTAGCCATGGAGGACGAGGGCACAGTACAACTCCCACTGGAGGGACACTACAGGG
AGAGAGCTCAGAGAATGAGGGTGTCAAGTGGTGAAAGATGGATCAAAGGGGATAAGAGTGAGTTAAATGAAATAAAAGAAAATCAAAGGAGCCCAGTTAGAGTAAAAGAGAAAAAAATAACAGATCACAGACACATGTCTGAGAGTCCAAACAGAAAAGTAGAAAAGGAAAAGAAAGCTAAAGACCATAAATCTGAAAGCAAAGAG
TCCTCTGGTCAGGAGGACTTTACCTGTGTTACTTCTTTATAGTATCAAAGAATCTGATGAGAAAGCAGGAAAAATCTTTTCACAGATGAACAATATCATGAGTAAAAGTTTGCACGATGACGGTTTTACAGTTCCTCAGATTATTGAAATGGAGCTGGACAACCAGGAGCAGCTGTTGTTACAGGATCCGCCTGTGACTTACATCC
AGAGTGGCCAATAACATATGTGTGCCAAATGAATTAGTAAGAGAAAACTAAGTCAGTCCCTTAATTATCTAGGCATTTCAGTGCAGGCCTCATAGACAAGAGTAAAAGGCTCTAAATCGGATGGCTTCCCCACTTAAAGGTGTACTCTGCCATTTAAGGAGTTTTAGAAATATAAAATATACTCAAAGACAGCTTGTAAGGCTAGT
GTTTCTATCTTCCAATATGAAATAATACAAGATGATATAACTGTTTACAATTATTTCTGTTGTAACATAGTTTGCTATTTTGTCATGGTACCCAAAGGACAGTAAAGCCGTACCATAAAACCTTTTGGTAACTGTACTGACGTGAGTTTACTTTTACATTACTCCTGTTCCCAAGAGTTCATGCTTGAATTTTGACAGAACAGTTA
GCAGCTTTAGGCTTCCACACACATGCATGCAGATATGCCTATATACATGTGAACATGCACAAACATTACACATGCAAAAAACAAAACAATACAAAAACCAAGTAAACTCAGAAAAGTAGGCAAGCTTAGCAGCGAGGACCTGCATGGAGATGGAGGGTGGTTTTTCTGGGGTAGATAGCTCAGTAAAAGAACTGTATTCTACCCAT
AGGCACCGTTATTCTGCACATCGTATTTGCCATCAAACTGGACTGTGAATTAGGCAGAGAACTTCTGAAACACTTGAAGGCTGGACAGCAGGGGGATCCCAGTAAATGCCTATGTCCCTTCAGCATCGCTCTTCTCCTCTCTCTCACGAGAATACAGAGATTTGAGGAACAGGTGTTTGATCTTTTAAAGACTTCTGTTGTAAAAA
GGTCAACTCTGGGCCCGTTACGTTTTCTCAAGCAAGCGGCATTTGTCATTCCTACGGCGGCACCCTTCCTTCCGTGCTGAGCCGGGGTGAACAAGACTTAAGTAAACGAGCGGACTGTAATGCCAAGTTGCCCTTCATCTGTGAAAGATACAATGTCTCTTCATTAGAGAAATACAGCCCAGATCCTGCAGCCAAAGTACAGTGCA
CAATTATATTATTTATAGCAGGAATCCTTTGAATAAGATATAGATGAGGAAGAATTCATATATTTAATGATAACCAATAGAGATAATGCCATTTTAAAGAAGTAAATTCTCATTTTCTATATTGAACTAAATTTCCAATGAATGAAAAGTTGAGGTTTCACTAGATTTCATTTATTTTTTTAAGTACTACATAAATCTGATTTCTC
TTTAATTGGAATAAATGAGTACTTCCCACAAGACTATATACCCTGAAAATTATATTTTTGTTAATTGTAAACAACTTTTAAAAATAAAAATCACCATAGTAGTAAAGAAAACAACTGGATGGATTGATGACCAGTACCTCTCAGAGCCAGGAATCTTGAATCTCCAGGATTTATACGTGCAAATTTAAGGAGATGTACTTAGCAAC
TTTTATACTGAACCAGCGTTGACAGGCATGTTTGATTTGAGTGCTATCCATGGCTGAGAAAGAGCAGTAGAAAGCCATCTTGCTCCTCAAGATGATCATTAGTAAAGCATTGCTGCATTTTATTTTCTATTTTAAAATTAAAGATAACTCAAGCCCTAGAATGTAATGACATTCATGCACTGATCTCTAAGCCAGTCGAACAACAT
TTCTACTCCAGGACAGCCTCGCCCAGGCAAAAGCTGACCTCCAGGAAGCCCTGACACTGGGGGAGACGGAAGTTGCTGAGAAGTGCAGTCACATTAGGGAAGTAAAATCACTTCTGGAAGAACTAAGTTTTCAGAAAGGAGAACTGAATGTCCACATCAGTGAAAAGAAGACTCAGCTCGCACTTATACAGCAGGAGATGGAGAAA
GATAGAAAATCTGGAAATATTCAGAAAGAATGGCTTTGACTTTGTCATTGATGAGGATGGTCCAGTCACTGAAAGGGCTAAATTGATTTCCTTACCAACTAGTAAAAACTGGACCTTTGGACCCCAAGATATAGATGAACTGATCTTTATGTTAAGTGACAGCCCTGGGGTCATGTGCCGGCCCTCACGAGTCAGACAGATGTTTG
ATGACTCTGTACGGTGCCGTTCGGTTGACAGTCACCCTCTTCTTCCCGTCAGCCATTGAGAGAGGGTCAGAGGCCATCGTCAGCATTCGGAGGATCAAGGAGTAAAACTGCGGCTTTCACGGATGCCAGGATCCGGACCATGAATGAAGTCATAACAGGCATGAGGATAATAAAGATGTATGCGTGGGAGAAATCGTTTGCTGACC
TCTGAATGTCATCGATGCCAATTTCTGCATGAAAGGAGAAGACCTGGACTCTCAGGTTGGAGTTATAGATTTTTCGATGTATCTCAAAGATGGAAACAGTAGTAAAGGTAGTGAAGGGGATGGACAGATTACTGCGATCCTAGACCAGAAGAACTATGTAGAAGAACTCAACAGACATCTGAAGGCAACTGTAAACAACCTTCAGA
GGGCTGGGTCCCAGACTGTCGAAACTGGGTCAGAAACTGAAGAGGAAGCAATTTTTGAGTCCTTGATCTGGGCTGCAAAAAAGGACAGTATTCAAGCAGGAGTAAAGCGTGTGTCCAAGCCAAAAGATGACGGTAACATAGCTGTTGGGTCCTGGCTCTGGTCTAGTGACAAGGCCACAAAAGAAGCTAAAACTCTGATTGTCAGT
AGCTTGCAATAAGAGAGGCTGAAATTCAAAAGCTTCATGCAAATCTGACTGTGAACCAGCTCTCTCAAAATGTTGCTAATGATAGTCAAGAATGTGGTAAAGTAAACACGTTAGAAACAGAACCGGTAAAATTAGGAGGTAGTCAAGTCGGAAGTATAAAGGATGGAGATCAGCAGACTGTGAACAAGCAGTATGAAAGAGAGAAG
GGTTTCATACAAATGGTACAGGACTTGACTTAAGGCCAAGAAAGACCAGGCCATTGAAGGCTGAGAATCCTTACTTATTTCTACGAGGTTTGCCTTACTTAGTAAATGAAGATGATGTCCGTGTCTTTTTCTCTGGTTTGTGTGTAGATGGAGTAATTCTCTTAAAACATCATGATGGCCGAAATAATGGTGATGCTATAGTAAAA
AAAAAAATAAACAGTTGTAATCGGATCTGGAATAGGGCCTATAGATAGCTCAGTGGTAAGTCGCTTGCTAGCCAAGGATAAGGCCCCAGACTTGATCTTGAGTAAAACAAAATAAAACAACAACAGCAATAAAACCATTCAGATGACAGGTGTGTCAGCACTAAAGCACATACAGACATTTTCACTCACCATTATTTGCTTAAAAT
CAAGGCATTAGACATAGTGGAGGGATGCAGCATTCTAGACCATAACAGCACGATATCAGTTTACCTTCACTTCATTTCTCACGCTGTGTAATTGTTTGAAAGTAAACAGACATTTATGTTTCCCTTTTAGAAATCTAACCTTAAACAGCCTACAAAGGGCAAGTCATGTCAGGAGAGGTGTTGATTTAATACAGAGAAATGTTTGT
GCAGGACAGCGGGGAAGCAGCGAACAGCGCGCAAGAGAGCGGCCAACAGTGGGGATGCGAGGTACCGGCATTGGCCCTGGCCTAGTGGCCCTAGAAAAGAAGTAAAGGCCCAGCCTTCAGTTTTTCTCTTAAGGGTTGGAGGAAGGCGGCTTCAAGAGGAAAAGGAAGGTGAGGGGCGAGCAGGCAAGCTTCATGGTCACTACTAG
TCAGGCTACTTGGAGAGTTCAAGGCTAGCCTGGGCTACATAGTGAGCCTTGTCTCAAAAATCTAAAACAGACAAACCAGAACCTGAGAGTGTTTTGTGTGAGTAAATAGAGTGTTTCTGTTTTGTGTCTGCGTCGTCTTTGTTTGGATCAGAAGACTTGCTCTGAGTGATGGTTTCTAAGTTACTTCACTGAGGACAGGAGCCATC
CAATGTCACACTAACCTCAGCCCAGAGCTAGAGGTGAGAGAGACAAGCGTGTCTGACCCCAGGCTTCGTTGTTCGTGAATGATATTCTCAAAACTGTTTAAGTAAATGAGCTATTCCGCCCTGCTCTCCCCTCCCCTGTCTTGTTTTGGCATAGTGTGGTGTTTTTTTTTTTTTTTTTGTTCTTTTTTTAAAATGTAAGCTTTATT
GCAGGTTGGCATGGACAAATGTTGCCACAGAAGTCCAAGTAACAAAGCTGAAGGTTACTAAGCTCCTGAAAGGGAATGAATACATATTCCGTGTCATGGCAGTAAATAAATACGGGGTTGGAGAGCCACTTGAATCAGAACCTGTGCTTGCAGTGGATCCATATGGACCACCTGACCCACCCAAGAACCCGGAAGTTACAACTATC
TGTCCTGATGAAATGATAAAAATATTGTTAGAAATATTTATTTATGAACTATTGTTGAAAAAAATTGGGTTTTTTTTGTTTCTGATGTGGGCACTGTAACAGTAAAATAGCCTGCCAAGAGTGGCTTTATCTTTAACCAGTCTAGCAGCTTTCAGTTTCTAAGAAACATTTAATTTTAGTTTTTAAGCAAGTTTGAGGAGCATATT
TGAGGAGGACGAGGACGAGCGCGATGGCGTCTTCTCCCAGTCCTTTCTGCCTGCTTCAGATTCTGACAGTGACATCATCTTTGACAATGAAGATGAAAACAGTAAAAGTCAAAATCAGGATGAAGACTGCAATCAAAAGGACGGTAGCCATGAGATTGAGCCTTCAGTGACAGCTGAGGCTGTGCACTACCTTTATATCCAGGTGG
TATGCTATCTAGATTTAAAACAATGATTGTGGGATTCTGTTGTACTAATTCAGCATAACACGAATCTTTGAGGGTAGCTTGTGCCTTAAACTTGTGTCCAAGTAAACAATTTATTTCCATGGGAAAAAAATGAACCTTAAGTCCCCAAAGACAAACAAAAAAGTAGCTCAAATAATTGATAGGTAAGGAAATTGGTAACTTGGGAA
CACAGAAGGCTTTTGAAGGTATTTGTGCATTTACCTATATTTGAGTGATATATGTTGTCGATGCTAAGTAATAACTGATTGTGGAAAGGCTGTGGATTTCAGTAAAGCAGCCATTTAAGCAGAATGTCTCCCTGGGGGCTGAGTGTGTAGCTCAGTGCTTGCCTAGCATGCTTGATAGAGGCCTGGGCTCAGTCCTCAGCACTGCA
AGTTTGTGTATATTACAGACGATACCTATTCCAAGAAGCAGGTTCTGAGAATGGAGCACCTAGTATTGAAAGTCCTTGCTTTTGACTTGGCTGCACCAACAGTAAATCAGTTCCTTACCCAGTACTTCCTGCACCTGCAGCCTGCAAACTGTAAGGTTGAAAGCTTAGCAATGGTTAAATGTAAACCTAAAGTGGGTTACATGAAG
CCCTAGCTGTGGCTTACCTAGGGATTCTTGCACACTGGGCCCCTGGGGAGGACTGGGCTCCTCTGTGTGGTTCTGGAGTACCTGCCAGGGCCAGCATGGGAGTAAAAGCTTCCTTCTGCCTCAAGCATGAGACATCATTAAGGTCAAAGTTACAGGTCACCTTGATGCTCTCTTCTTCCAAATACAGAAAGGCTCAGAGTCCCACC
TAACTCTATATGGGAACACTCTCTGCTGGACCCTGCCTCTATCATGAGTGGGAGGCGGAAAGCTAACCCACAGGACAAAGTTCGATCCTTCCTGGGCGTCAGTAAATAGGGGAACTTTCATATGTGACGAATGTTGCAGTGTCCATCGGAGCCTGGGGCGCCATATCTCCCAAGTGAGGCATCTTAAACACACAGCATGGCCTCCA
ACTTTTCTCTCTTTGTCACCGCCTGGGGTGTTCACGGCTCTCCTACCTGACTTCTCCAGCCAGGGCTTCATGCCCACCCCCCTGTCTAGAGCCTCAGCTGAGTAAACACCAACCTCTTTGAACCAGGAGCCTAGGCCCCACAGGGCCAGAGGCCAGTGCGCTCAAGGAGCCAGGTGACACCAGGCCATGTGCCCTGGTCACTGCCC
CGAGACGCCCACTCTGTCCCCGACCCCTCGTGGAGGGTTGGGGGCGGCGCCAGGAAGGTTACGGCGCCGTTACCTCCAGGAGACCAGTGCCTGTAGCTCCAGTAAAGATGTCTACTCCAGACCCACCCTTGGGTGGGACTCCTCGGCCTGGTCCTTCCCCAGGCCCTGGTCCTTCACCTGGTGCAATGCTGGGTCCTAGCCCTGGC
CCAGTTCTTTCCTATGGGAAAACTGACTTCCAGTATGTTTCAACAGAGCTGTTGTTGTCCTGGACTAAGCGATTGTACTGGGTTTCCCAAGACCTTTACCAGTAAATTATGTTTCTGTATGTAAAAACGTAACCCATTATTAGACAATGTTATATGTATTTACCAAATTATGTAAGTTCCATTGGGATTGTATTATTAATTTTTGT
ATAATCCTTAATTAGATTTGATAGTTTATAACATTTTTCAGCTCCCAGCAAATAGGGAACTAGAACCTCAGCTATTATCCACATCATTGCCAAACTTTGGAGTAAAACTAAAAGCTGAAATGTGATCTATTGATTGTTTATAATATGCGTATGATATGTGGATGGCTTTGACTTCTCAAACGAGGCTGACTCGAGTATTCCTGGCT
TGTCACTTTCCATAATTATTTACTGCAAAATGATTGAGAGGCTTTTGGTGCAGGCAGCCATTAGCCTCCTGCTTCCTTTGTTACCCCTGGATCACTTTGCAGTAAATTGCAGGTCTTTTAAAAGATTCAAGCTTCGGTTTTCTCAAAACAAAACAATTATCCTGTCTTACCTGAAAATGCAGGGTTGTGGGCAAAAGAGGCTGGTT
ATAAGAACCTCTATACTACTGAAGAGGAAGCTGACACCCTTTTTTCTAGGAAATTGACATCCCATAATGGGATGGAGGATAGTGGAGGCAGAGGTACTGGAGTAAAGAAGAAACGGAAGAAAAAGGAGCCAGGGGAGCAAGAGGGGACAAAGGGAAGCAAGGACAGAGAGCCTAAGCCAAAGAGGAAGCGAGAACCTAAAGAGCCA
TCTGAGTGCTGGTGTGACTGTTCCTGCTGTTTGTACATCTGGTTGTTTGTCCTTCCCATCTGCTCTGCGAGAGTCTCCTTGTGTTAAATATTCTTCTAGAAGTAAAGTTGATGCCATTACAAAGCAACCAAGCAGCATTTCTTACAACTTCAGTTCTTCAACCTCCTGGTATGAAAATTCACCAAAACCTCAAATACACGGTGCTC
GTAATACTAAGAGTAATAAGAGGAACGCCTGGCATCATGCTCTGCCATCGGTGCTTCCTCCCCGTCAGATGCCTCTTTCTTCCAGGCTCTGGCTGCCTACAGTAAAAACAGAAGCTAGGGGCTCAGGGTGTGGCTTTGGCTGTCTGCAGTAAAAACAGAAGCTCAAAGATGAGAGCCTTTGCCCAGCATGTGAAAGGCTGTGGGCT
CTGGAAGAGAGAAGGTTATTTATGACACTGTTTCTCAAGTGTGTCATGCCAATATATTCTAAAGATGTTTCACCTGCAATATTAGTAGCCCCCACTCTTGAGTAAAATTTTATATAGTGTTTTTATCTTTATGGTTCATATGCTCATAGAGTGAGAGCAATACTAGCATTCATTACAGTTTGCTACAGATAAACAAGTATTCTGGC
GTGAAATTAACATGATAGAACTGACTCCACCCAGAGGTTACACAAAACTTCCTTTTAAATGGTTTGACTACCTCAGGGAAACCGGCTCCATTGCAGCACCAGTAAAACTATTTAATAAGGATGTTCCAAACCACGGATTCCGTGTAGGAATGAAATTAGAAGCTGTAGATCTCATGGAGCCACGGTTAATATGTGTAGCCACAGTT
GTAAAATTCGCTCTAACTGTATCCCAAGGCGCAACTGTGGCCGAGCAAAGCCATCATCCAAGTTGAGAGAAACCATTTCAGCCCAGATGGTAAAACCTTCAGTAAACCCAAAAGCCTTAAAGACTGAGCGGAAGAGAAAGTTCAGCCGACTTCCAGCTGTGACACTTGCTGCTAACAGACTGGGAAACAAAGAAAGTGGATCAGTG
GGAGAGGACTGCAGCAGGGCACGGGCCTCTCACGAAACTCACGTTGACCTAGCCCGCTGTAGGTTTTTTAATTAATTATGCTGTTACAATATTTTTTCCAAGTAAAAATTTTATTTCACAAGTGCTGGAGACATGAAACATGTTGAAAATGTTGCTATTAATAAGAAGTGATAGTGAGGTTAATATTATTTTAATGCACTAGAAAG
TAGTCTGCTTTCTGTTCCTCCAGAATTTGAGTCCTGTTAATGTAGTGGCAAAGAAGAAAGTTTCTTTTTCTTTTGTGTTAGTCTTGCAAGTTTGTCTACCAGTAAAAGAGCAAAGTTTCCTTCCTTTCTTGTTTTCTTTTTATTTTTTCTTTTGTTCCCTCTTCCCTCCCACCTTTTTTTTTCTTTAAAAATTCACCTGGCAAAAA
TATGGCAAAGTATAATAATCATGAAATTCGTTCCGGGAAGCACATTGGTGTCTGCATCTCAGTTGCCAACAATAGGCTTTTTGTGGGCTCGATTCCTAAGAGTAAAACCAAGGAGCAGATTCTTGAGGAATTTAGCAAAGTGACAGATATTTGTGGGGAAGATCCCCAGAGATCTGTTTGAGGATGAGCTTGTTCCATTATTTGAG
GTCCTCCCTTCAGGAAGTCTGTAGACATGCAATTCTTAAAGTCCGTGTAAGGGAAAGCTGGCCGTGTGGATATTCCTGCACTCAAGATAAAAGCATGCACAGTAAACTGTCAAGCTTTCTAGTCATGGGTATACCTTTAAGGTTTGCTTCCCAGCAACCACACCATATAGTTGATGAGTCAAGATCAGCTCTGTGAATATTATACT
ATGAAGAAACTAAAGCATTTGAAGCATTTCTTTCCAACATTGTCAAGCCAGTGATGCCCACTCTACACACGGCAGGTCCAACTTCAGAGATGAAAGATCTAGTAAAACATATGAACGCTTGCAGAAAAAATTAAAGGATCGCCAAGGAACACAGAAAGATAAAATGAGCAGCCCCCCACCATCACCGCAGAAATGCCCTTCTCCCA
GCAGAAAGAATCTAAATGTAATAGATTTGGGGAGCAGAGGGAAACGGAATGGGAGCTGTGAACACCATCACGATAGTCTGGCAGTAAGGACAGAGATTTAAGTAAAACAGGTTTTACTGTTTAGCTGTGTTCGGTTAATACACTGTACATAATATAATACGCATTAGTCCTTTGAGACTGACATAATAAATGGTCGCTGTGGTTGG
TCTTCTTTGTATTACATTATTTTATCTATTCATTTATATGTGTGCACATGTGCATAAGTCCATGTGTACTCGAGGACACATACCTTGGTGCATGTGTAGAAGTAAAACCAACTTGGAGGAATTGGTTTTCTTGTTCCACCCTGTGGGTCCTGAAACTAAAACTGAGATTGTCCTGCTTGGAAAGCAACTCCTTTTACCCGGAGTCT
CTCTTAACTCTTCCTTGAATTTTAAGAAAATTAATTTAACAGACAGTATTCACTTAGATGTTTAGCATTTTAATTATTGATACCATCATATTCTTAGGACAGTAAAACTTAGACTTAAGATTTAGACGAGTGTCTTCTCACTTGTAGGAGACAGTAAGCACATACTTGATACGTTACAAATGATGTCAGTCAAAATTAGTAGAATG
TGCGTACATGTATGTCTGCGATGTGAGTGTTCAATGTTGTTGGTTATTAGTCTGTGACATAATTCCAGCATGGTAATTGGTGGCATATACTGCACACACTAGTAAACAGTATATTGCTGAATAGAGATGTATTCTGTATATGTCCTAGGTGGCTGGGGAAATAGTGGTGGTTTCTTTATTAGGTATATGACCATCAGTTTAAACAT
AGACACCTCCGAAGCAAAATGGCGGCCCTTGCTCCAGGCAGGACATCAGACTGTCTGGGGAGTTGGCCCTGGGCTTCTGTGTTGTGTGCAGAGACTGCACAGTAAAACAGTCACTTTTGCCAACAAGAATGTGTGGCGCCCCACATCTCCCTACCTTGCACTCTAGGGCCAGACCACTCTCTGTATGGACCAGACCATCTTCCCAA
CTTTATTTGGGGGGGCGGGGTATGGTATTTGGGGTTTGTGTATAGTGGTGGTGGGGTTTGTGTTGGGGGTTTTGTTTTGTTTTGAGATAAGGTATTAGGTAGTAAAGGCTGGCCTCCAACCTATTAATTAACTAAGGATATGAATTCCTGATCATCTCACTGTCTTAGAAGTTCTGGAATTACAAATGTGTGCCACCACACTAGCT
TGTCAGACTGTAAAGTTTTGTGTGGAAATGTTTAACTTTTATTTTTCATTTCAATTTGCTGTTCTGGTATTACCAAACCACACATTTGTAATGAATTGGCAGTAAATGTTAGTCAGCCATTTACAGCAATGCCAAATATGGATAAACATCATAATAAAAGTATCTGCTTTTTCATTATGTGACTCCCAGTTCCTAAGGAAGGTCTG
AGGACCATTGTCTCCTGGAGGTAGCAAAAGAAAGCCTAAAGTCCCAGAAAGGAAATCCTCACTACAGCAGCCATCTTTAAAAGATGGTGCCCTATCACTGAGTAAAGATTTTGAACTACCAATTATACCTCCTTCTCATCTTGACCTAAGTGCTCTTCATGTTTTGAATAAACCATTCCACCACCGTCACCCACTGCATGTTTTTA
TACTGTTTTGGCTGTCAAATAGAAAAGATTACTTTTTTTTGAGGATTAATCATGAATTACGAGTTTGGAATTATTGAGGCCTCCAGTTCTTCACTCCTGGAGTAAAATATTGCCTGTGGAGGAGGAAAGAGACTGAAAACTGTCTTTAATTCACCACAGCCCTGTACACTCTCCACAACCCTAACTGAGATTATGTTTTGTTTATG
AATAACCTTTCTTCACAGGTCCCTTCCCTATTTCTCCCATGGGACAGTTTTTAGTCTGAAGATACAAAGGGCATAAGGGTGATTCTCCTGTAAGTTCAACAGTAAAAAGTAACAATTTCTTTGTAAACCCGGAGTCTCTGCCTGTTCTTGGTTGGAGTTCTAACACACCATTTTCAAGGAAAATTCTAAATGAATGAAGGAGTGTG
AGGCCACGCCTCTGTTGCATGCACTCACTGCAGCCCATGCTTACATCATGATGTTTGTTCACACTTGCAGAGTTGGACAGGGTGAAATTCGTTCTATCTCAGTAAACCAGTGGGGTTCACAATTGGGTTTGAGTGTTCTGAGCAAGCTAAGCCAGTTATACTGTTCTCTGGTGTGGGAAAGCACTGTCCTCCTCTCTCTATGTACC
TCTTTTGTCTGGAAATTGTTTGACGTTTATTAGATCTAGAGGTTTTTACTCAAAGGACTTCTGAAACCTGGTTTAGAAATAATGTAAAAAATGCCAAATGAGTAAAGGTGATGGAAAGGTCTCTTGAAGAGCTGAAGCGATCATTTATGTTGTTTCTGTTTATTCAGTTTTATTGCCCATGATGTTTCTAATGTTTTGGCTTGGTA
TGAAAGTCTTAAGGGAGTAGTAGTGGTGAACCGTTTATTCCAGGCAAGACCTAGCCGAGATGAGGAACTTAGCCAGTCCTTTGTTGCTATCAGATAGGTGAGTAAAGTCAGAGAGCACTCACTGTACGTTGGAAATTTGTAGGTTGGTGTGTATTGAGTGGGGCAGAAATGGCAGCCCTGGGAAGTATGGGGAGATCAATGCCAGA
TGCTTTGCATTTCCTATGTGATTGATACTGCATTTGCCTTTGATCATTTTTAATGAAGATTTATTTTTGCAGAATATACTTAATATCTTTCTAAGCAGTAAGTAAATGGAATTAAACAATTTATATTTAAATAATAAGATCTGCTCTAGGTTCCTCCAATAGTATGATTTTCAAACCTCCACCTACATTGCTTATATGTGGAATCC
GGAGTTTGAAAATATAGATAGTGCCAAAGAATGTGTGACATTTGCTGCAGATGTGCCTGTGTACATTGCTGGCCAGCAGGCTTTCTTCAACTATTCTACAAGTAAAAGAATCACTCGGCCAGGAAATACCGACGATCCATCAGGGGGCAACAAAGTGCTCTTGCTCTCTATTCAGAATCCTCTTTACCCAATTACGGTCGGAGGGA
GCTGGCACTAAAGGTAGAAGGCGTTGTTCAGCACGGATCTAAACCAGGCCTCTTCCGCAGAGTTCAGTCTGTGTGTCTGAATGTTTCCTCCACACTGCAGAGTAAATCTGGCCAAGACTACAAGGTTCCCATTGATAGCATGACCAATGAGATGGAGCAGAGGGTTGAGCCACATAATGATTACTTCAGCACCCAGTTCCTGTTGA
TTGTCAGTTAGTGATGGGGGTGGGAGGCAACCTATTGTTTGTGGTGCTATCCCTGGGTTCCATAAGATTAGGAGGCTTAGCAAGCCATAGGAAACAAGCCAGTAAACAGCACCCTTCCATGGCCTCTGCATCAGCTCCTGCCTCCAGGTTCCTGCCCTGTGAAGTTCTTGTCCTGACTTCCTTTGATGATGAACATAGTTATGGAA
CATTACTGGAGTCTGCATACAAAATGTGGCATAAGGTAGCTAATTAGCACTTGTCTTCATATATAGCCACCAACATGGGGTTGGTTCAATTGTTTTAAAAAGTAAATTCACTATAATTGGCTTCAGAGTGTTTTTCCTGTCTTTCATTTAAGACTTATCACCATTTCCAGAAACCACCATCAAAGCTTCCTGTTATCCTGGACACT
CGGAGGTTGAGGACTTCCTCACAGTGACCGACAGTGATGACAGATTTGAGGACCTGGAACCCGGGACAGTTCATGAAGACATCCAGAATGTTGAAGATGAAGTAAAGGAACAAATTCAGTCCCTTCTTCAGGAATCAGTACACACAGACCATGGCCTTAAAGAAAGATCTCCTTCTGAGAGGACATTTCCACCGGAGGAGGAGGCA
TGTCTCATGTGCCTCTCCCTGCAGCTAGCTCCTTTGTTCAGTGTTCTTACAGCAGGTGTGTAGCATGCTGTCCTACTTCCCACAGAGCCGCTGGCTCAACAGTAAAGCAAGGGGTACACTGCACTGCTTCTCACATGGCTCAAGCGGCATCCTTGCAGAGTGACTCACTGAATGTCCCTGAGCGGAAGAGGAGTAAGCAGCACATG
AAAAGTGCACTCAGCTGTTGGGCAAGGTGTGCCACGTCATCACCGAGGTGAGATCTGGAAATTTCTAGCTGAGCAGTTCCACCTTAAACACCCATTTCCTAGTAAACAGCAGCCAAAGGACGTGCCCTACAAAGAGCTCCTGAAGAAGCTGACCTCGCAGCAGCACGCCATTCTCATCGACCTCGGGCGAACCTTTCCAACACATC
GTGAAGATTCGGGGGTCATGCGTTTACACATGAGCCGGTTTCATGGAGGGGCGCATTTAAATAACTTTCTATTTTGGTGTCGGACGTGCAAAAAGGAGTTAGTAAAGAAAGATGCCATCATGGCACACATTACTGAGTTTCATAGTGGGCATAGATATTTTTATGAGATGGATGAGGTAGAGGAGGAAGAGGAGGAGGCCATGCCG
AGCAGCTCTGACAGTTCCAGGAGGCAGCAGCATTTGGGATTGGAACAAGACATGCTAAGGCTAGACCGTAGGGGTTCACGAACCAGAAAGAAAGCCCAGAAGTAAACGAGATTCCAGGAACCATCTTCTCTGCCTATTCATTTGATTTTTTTTCTCCTTTTCTGATTTCTGTTTTATTTTCATGTGAGTCTTCTGGGGTGTTAGTA
GGTCTGATATTCATCCAGTTGGTTGGTGTGCAGCTAGTGGAAAACCTCTCGTTCCTCCTAGAAGTGTTCAACATAAATATACAAACTGGAAAGCTTTTCTAGTAAAAAGACTTACTGGTGCCAAAACACTTCCTCCTGATTTCTCACAAAAGGTTTCTGAGAGTATGCAATATCCTTTCAAACCTTGCATGAGAGTAGAAGTAGTT
ATTCCAGGAAGATGGTTCTTGGTGTCCCATGAGACCTAAAAAAGAAGCTATGAAAGTAACCAGCCAGCCCTGTACAAAAGTAGAAAGTTCAAGTGTCTTTAGTAAACCTTGTTCAGTGACTGTAGCCAGTGATGCAAGCAAGAAGAAGATAGATGTTATTGATCTAACAATAGAGAGCTCTTCTGATGAAGAGGAAGACCCTCCCG
CAAGGTAAGTATATAAGGGACAACAGTTGTGCTGGGGCTCCTTGTGAGGGAATTATTTTTCCTGTTTCTCCTTTAGTATTTGTCTGCTGCAGTTTAAATAAGTAAAGCCTTCTAAGATGTTTAGTAGACAGATCAAACAAAATGTTTTTATTTTAAAGTGAGTGTTTCTCTTCTCAACTGATCTAAAGATGAAAACAAAGTATCGT
AGTGTGGTGGCATTCTTTAACCTGTTTATACTCAAATGAGGTAGAGAAGTGGGATTCATTTGGGTACTGAAATATCCATGCAGCGTTTGTCCCAGCTCCAAGTAAAGATGCAGTACAGCCCTTCACCACATGAGGGCTGGCTGGGCTTTGTCACAGACCTAAAGAAAGCCAAAAGGCACAAAACTATTTTGAACAGAAAGAACTCT
GAGAAAAATCCCAGATGAAGATTTCATCATTTTAATTGATGGATTAAATGAAGCAGAATTTCACAAACCGGATTATGGGGATACAATTGTATCATTTCTAAGTAAAATGATTGGAAATTTTCCTTCTTGGCTCAAACTAATTGTAACAGTTAGGACCAGTTTACAGGAAATTACCAAGTTGCTGCCTTTCCATAGGATTTTTTTGG
TTACTCCACACTTCTTCAGAATAGCATTTGAGATTTAGGTTCTATGATTGGCTGAACCAAAAGATGTTGGATAATTTGCTATGACATTTCAAGTAATAAAAGTAAAAATACTGCGCGGAAAGAAATAGGCTGGGAATTACCACTGGTGGAAAACCTCATGCTAATTATTCTGACTTTTTATTTTTCTTAAGGCATAGATATATAGA
GGGAAGCCGCTGGCCGCCCCCTTGGCCGTCCCTTCGCTCCCCCTCCCCGCTCCCCGCCCCGATCGCGGAGGGCACCATGTCTGCGCCGACGGCCAAAGCCAGTAAAAAGGAGCTCAACTCCAATCACGACGGGGCCGACGAGACCTCAGGAAAAGAACAGCAAGAAGCAATTGAACATATTGATGAAGTACAAAATGAAATAGACA
CTTATGCTGGGAAATTCAGATGGGCTTAAAGGTGAAGAGCACATTCCATCCCAGGAAATGTGCCTTTCCCACAAACCAGAACCCTGTTACTCTGCTTGATAGTAAACCTGCCAGTGTTGTAGTGTATAATAGACAACAGGAACTGTAAACATTGCAAACATCAGGTGTTCACTTTGGGTGTCTGTCCAGGACTGTCCTGCCTATGT
AGTAGAAGAATGTGAACAGGATGAGGAACGGGCCTTGAGAGCAAAACCCAAAGAAGCCGCACAGGGACATGAGAGCCCATGGGGGAGCCTCTAAGTCACGAGTAAATTCTCAGTTCTCTACAGTAAACTATAAAGATGAGCTTCAGTCATTAGGAGAGACGCACGGGGCGCTGGGGATGTCGCTCAGTGGAGAGTGCTTGCCTGAC
CTGCCATTACTTCAACAACATGAACAAAGCTCTACTACCTCTCTTTGCGGTGCTGTGTGGAAATGACCATGTTAACCTGCCCATCATGGACACATTCATAAGTAAAGTACGTCTACCCCTTAGTTCTAAGGGGAGGAGATATCACCGAGTCCTGGGACTTCTGAACTGGTTGTCTCATTTCGATGACCCCACTGAAGCACTAGATA
CTTTTGGCGTGGCCATGCCAGCGGCGCTCACAGCAACCAGCACCAGATGAAGGAGCATTCCTCTTGGGAATCCCCTGCAAAGAAGCTGAGCCATGCAATTAGTAAATCTTTGGGATGTGTACCCTCCAGAGAACCCCCACATCCTGTTTTTCCTGAGCAACCAGAGAAACCACTTGACCTTGCACATCTAGTGCCTCCTCGCCCTC
CATACCATAAAATAAGCTTGTGGAAAGGGAAAATATTGATGGTTTCTTCTATTTTCACAAAGTTGTACAGCCATCCCTCCAATTTAAGAAGTTTCTTTGAAGTAAATCTCTACCCTTACCTCTCCCTCTCTCTTTCCCTAGATTTGGCTTCCTCTAGGTATAATATGTAGTCTTCTGGAACTAGCTTTTGAGTCTATTAACATAGC
AGGCTCAGGACAATGACTTCCCCACAGATTTGGAATGGAGAGAAATGGAAGGAGATGACTGCGGGTTCCATTATGGAGATCTGGGAGAAGTGGCCCCAGAAGTAAAACCTTCAGACAGCCAAACATCTGTGGCAATTGCAAAGTCTGCGCCGACCGCGGCGGAACTCGCGCGGGGCAAGTGTCAGTGCGCCCTGCCGCACCTCAGC
ATGGTAAAGTTGGATTTATTACACCAGTATCCAGTAGATTTACGGCAGAGGAACTTCATGGAGTTTGGCCACAAGATGTTATTGATGGGACTTGTGTTGCAGTAAACAACAAATACCGACTGATGGCCTTTGGCTGTGCAAGGGGCTGTGTGCAGGTTTATACAATCGACAACACTACAGGAGCCATGCTGCTGTCCCATAAACTA
GCCATTTCCTTCTCTTAAGATGCTTTCTCATGTGACTGCATTAAAAACCAAAGACCGGAAAGAAATATGAAGCTGATCCAGTTGAATTGTTTGAAATCCCAGTAAAAGAATTAACATTTGACCAACTCCAGTTATTGAAGGGCGCAGCATTTGTAGAATTTGATGTCCACCTTTCAAAGGACTTTGTGCCCGTGGTGTATCATGAC
TTGGTCCCTTGTCTATTGACCCCAACATGTTGAATGCCCAGAAGCAGCAGGTCCAGGCTTTTCTGGCTGAATTGGAACAGAATTCCCCTAAAATTCAGAAAGTAAAGGAAGCCCTGGCTGGATTACTGAAGACCTATCCCAACTCACAAGAAGCAGAAAACTGGAAGAAAATGCAAGAGGACCTCGATCTTACAGAGATTCAGTGT
CTATGTAGCTGAAGATGACCTTGACTACCTGAGTTTCCTGTCTCTACTTCTTTTCAGCTTCTGGGACCACAGGCCTGTACCACCATGGCCAGCTTTAGAGAGTAAAACATTTTAATTTGTTCTTGATTTGTATGATGTTGGGGGCGTTAGCATTACGTGTTGAATATTTTGAGTAAGAAGAAAAGAATCCATCTTCAGAATATAGG
CAAGGTAAGTATATAAGGGACAACAGTTGTGCTGGGGCTCCTTGTGAGGGAATTATTTTTCCTGTTTCTCCTTTAGTATTTGTCTGCTGCAGTTTAAATAAGTAAAGCCTTCTAAGATGTTTAGTAGACAGATCAAACAAAATGTTTTTATTTTAAAGTGAGTGTTTCTCTTCTCAACTGATCTAAAGATGAAAACAAAGTATCGT
CCACTGCCTTTTCCTCAAGGGAGCAACGGTGGCTTTCCTTAATGATGAAGTTTGGAATTTGTCAAATGCACAACAGGGAAAATATCTTGTGAGATTATATAGTAAAGATGATGAACCAGCTGTAAAGTTACATCTGCCACATAAGCATGACATCATCACACTTCTTGGTGTCGGAGGCCATTGGGTAACAACAGAAGAAAACCTTC
TCAGCAAAAATGTTTCCTTAGGCTGTTCAAGCATTCCTAAAACAAACAAATAAAAATATAATGATCTCTGGGAAAAAGTGGGGATACTCAGAAAAAAATGAGTAAATAGTCAAAGGTTGGTGAGAGCTTATCATCCAAAGAGATATACTAATTAGTGTTGTGTCTTCTTAAAGAAATAAGAAAAAAATGTTAGCATCAGAATTTAA
TCTTCCTTTGCCCATAGGTGATTCAAAGTATGTTGCTTAGTTTTCACACAGCTGAGGATTTTATAGCTATCTTTCTGTTGCTGGTTATTAATAATTGATCAGTAAATATGTTTTGTATTTGATAACAGCTATCTTGCAGTCACGTCTGGCTAGGACATCATTTGACAAAAACAGCTGCACAGAGCATCCTGCCTTGATAAACTTGG
TCTGGAAAATAGGCAGGGCTAATGAGAAACTAATCAAATGATTAACCTCTGCGGCCCTTCAGCCTTTGGAATGCTTTAAAAAAAAAAAAAAAAAAAAGAAAGTAAAAAGAATGCTAATGGAAAACCCCAGGAGACATTTTAGGTAAGATTTTTTGTTTGACTTTTAAATGCATAGAACATTAAAAACCAGCAATTTATTTTCTAAA
TTTCTCCCTGGTGATGTGCTCGGCACCTTCTGGCGCTGAAAACTGTCCAGTGAAGGAGGAAGTTTCCAGGCAGCTCCAGATTGATTCTCTATGTCCTGCAAGTAAATGTGTTGTAAATGTGCCTTCAACAGTAGGGGCTTGTCATCTGGCTACGACAGGCAACCAAGAGCGATGGCAAAAGATGTGTTGTTTTGGGAGCCTCCTTA
TGGAGACAATTTAGAATTTACTTATGAAGAGAAAGAGTCTAGTCCACTTCCAGTCTTCACTGGACATGTACTGCTGTCTGTTCACTCCGAATTCTTAAGTAGTAAAAATGAAAAGAACAGGGCCAAATACAACAGGATTTTTCGAGATCTGGCAGTGTTGGGCTACCTTAGCCAGCTGATGCTTCCCGTGCCAGAGTCACTTAGTC
ACCAGATGAAAAATGGTGTGAGTTAAATTTTAGATATCTTTAAAGTAGGAGCTCTGGGGTTGTACATGTGTCCTTAGCAGATTGTTTTTTTGTTCTCCAGAGTAAATCCACTACTGTTTTCTTAATTAGAATTTAGAGAATCTTTACGATAATCCTTTAATTTTAAACAATAAATTTATAATCAGTAACACCCAGAGTCACTGTTT
GGAAAACTTAGACAAGAAAGAAACGCTGCTCTAGAGGAACGGAATGTGCTTAAGATTTCGTCCAGGTTGCCAGAAGTTTGTTTTGCTTGCAGTTGGATGAAGTAAATGTTGGTGTCCATGAAATCCCCAGCATCTTAGACTCACAGGCTCTCAATTACCTCGGTATACAGCCAACAAAGGAACAACGTGAAGCCCTGAGAGAGCAA
AGGTTACCCTGATGAATGCGCGAAGTGAACTGTACTTACGCTTCCTCAGGAAGAGGATCAGCGCGGATTTTGAGGTGGGGGACTCCATGGCTTCAGAAGAAGTAAAGCAAGGGCACCAGAAGTGCCTGGACAAACTCCTCAATAACTGCCTATTGAGCTGTACCATGCAGGAGCTAATTGGCTTCTATATTACCATGGAGGAGTAC
GGACCTAGAACAGATCAAGCATTCCTTGAGAGAACGCAGCCAGGAGCTGGCCTCTCAGTGGCAGCTGGTGCATGAGCGTGCCGACGATGGAAAGAGCCCGAGTAAAGGCCAGCGAGGGAGCCTGGAGCACTTGAAGCTGATCCTGCGTGATAAGGAGAAGGAGGTAGAGTGCCAGCAGGAGCGCATCCAGGAACTTCAGGGCCACA
AGTACACTTTACAGTGGTATTCTGCTTTCTCATTCCACTGTTTTACCTTTTCTTGGTCAAACATCAAATCAACTTGTCCAACCGGATTTCTTCTAGTTGAAGTAAAACCTTAGATTTGATGTTAAAACAGTTTGTCAAATCTGTTGGTGACTTTGAAGGGACCTTATTATTTCCCTTGAAAAGGGGAAAATGTCAGTGGTATTTCT
GATGATGATATAGCTTGGGCAACATGCCTATAAATGTTTGTGAAGTGCTAAGCTTTATGGAAACAAGATGAATTAATATTAGAAGTTTTATAAGGTAAAAAGTAAATGTTTCTAAAGAAAAATATTAATGGAAACAAATAGAGTTGAAGGGGGAAATAGGACAATTTGGTTTGATCTATCTTCTTAAATTGTTGTAAAATTCTGTT
ACAGTTATTTAAAAGGCCAAATTCATTCAACATAGAACCAATGAGAGCAAAGACACTAAATCTGATTTTTGTTTGCCATGGATTCTACCTGGCCAAGAAAAGTAAAGCAAACAGATGGCTATGAGAACTGATTCCTGAAGCCCACTGAGGCCCGCCACAGACGGACCATGGGGTTGGCCCAGCGAAGTCCTCAGACTTTATTTATA
TGTTTAGAGAGGATCGGTTCATTACCATGCTTACAATCAGTCGGGTCTCTCCCACCTGTCTGCATAGAACGGAAGAATTAGGCACAGCCCGATTTTGGATAGTAAATGTGGATCGTTTGGCATGATTCCATCTCGTTCACCTGTGGCTTTCATTCTGGTGAATGATAAATGTTGCTGTCAAAGGCTAATCCTGACCCTTGTAAGTA
GGAAAAGCAACGAGCTTTGCTGGGCTACGCTGATAACCAGGGAATCACGCTTGCTTCTAGCCAAGCTGTCAGCAATGCCAGGAAGCTGGAGTGGCCACTGAGTAAAGTTGCAGAAGGGATTTTTGAAACTGAAGCCCCAGGAGGATATAAGTTCTACTTACAGGATAGAAGCCCATCTCAGTCAGAATTGACATACAATTATGGCA
TGTGCAAAGTGAGTATTTATTCTGTAATACGTTAATGTGCATTACGTCCAGTGTTGTCTTAAACCTCATAGGAGCTCAGTCGTCAGCCTCTGTTGTCTGAAGTAAATGGGAGATATATAAATACCCAGTAGCTAAAACAGTCAGGTCTTTTCCAGGCATTTTCCTACCCACTGCCTTCTGGTAATTTCCTCCCCCCCCCCCCCCCC
AAAATAGTAGGAGGATGGCGTCTGTGTCTTCTGAAATCTATGCTACTAAGTCAAGAAATAATGAGGATAATGGAGAGGCACACTTGAAATGGAGATGGGCAGTAAAAGAAATGGCAGAGAAAGCAGTTTCCGGACAGCTCTTATTACCTCCTTGGAATCCTCAGAGTAGTGCGCCTTTTGAGAGTAAGGTTGAAAATGAGAGCACT
GCGAACATCTGATCCCAGGTTGAAAGAGTGTATGGATATGTTAAGATTAACTCTTCAGACAACGTCAGATGGTGTCATGCTAGACAAAGATCTTTTTAAAAGTAAAATAAAACAGGGTCTGTTACCTAGCTTGGAAGATTTGCTGTTCTATACAATTGCAGAAGGACAAGAAAAGATACCTGTTCACAAGTTTATTACAGTCTCAG
AGATGCTAGCTTACTTGAAACAGATAGGGAGTATGACTCAGAAGCGTCATCTTGAAGGGGTCTTCGGAGGTTGAAGTCTTGGTGAAGCTGGCCATGCCCAAGTAAAAATAAATGATATAAACCTACAATTAAATATATTAAAATATGGATAACAAATACTTAAAGCAACAATTTTCTATCTTTACCATACTTTTATCTTAACTGTT
TGTAGGAGTCAATTTATCTGGTGGCAAGACAAGAGATGGCGGGTCTGTTGTTGGAGCGAGTGTATTTTACAAGGATATTGCTGGTTTGGACACTGAAGGCAGTAAACAGCGGAGTGCGTCTCAGAGTAGTTTAGACAAGTTGGATCAAGAACTCAAGGAACAGCAGAAAGAATTTAAAAATCAAGAAGAGTTGTCCAGTCAGGTCT
CCACAGACACCAAAAATGTGCAGTTTGTTTTTGATGCTGTTACGGATGTCATCATTAAAAACAACTTAAAGGAATGTGGGCTTTATTGAGAGGATGGCATAGTAAAAGAACCGAATGCATGAAAGCATGAAATTGTTTGACAGCATTTGTAACAACAAATGGTTTACAGACACTTCAATCATTCTCTTTCTTAATAAGAAAGACCT
TCGTCCACTCTATGTGGCTGCATTTCTTCAGGATGGAGACTCTGTGTTCATTGTTTCTCTCTGCCTTCCTAGCCCAAGGCTTGCTTTTTAATAGCTCTGTAGTAAATGCTCAATGAGTGACTGGGTGAATGTAGTATGAGGAAGAATGTGGTTGAGAGTAAACATACTGAAATCCATGTCTCATCTATAAATAGATTCATTAATTT
GTACAAACACTGACTCCTGTTTTCTGAGCCACGGGGTCGTGTGGGAGGTGTGAAGCCCACAGAATATTTAGCTGTCTTTGTGAGTGGGGTGTGGAGGAGCAGTAAAGCACTTCGGGCAGCTGGCATCTACACAGACTGTAAACACAAAGCTTAGCGGGCGAGGAGCACTAAGACTCAGGTCTGACAATGTCCACATGTTCTCCCTG
GATTGGATGGTGGGTTATTCAAATGATTCCAACCCCGTTAGCCTTTAGTTTAAGAACGGGGCAGATGGGGCTTCCCTCTTTGTAATTCCTGAGTAACAAAAGTAAATCTGTTTGCAAAGACTTTGCACCTGAATCTTAGCCACCGTAGACAGCTACGTCATCCCTGCCTGGTCCTTGGGTGCCATCTGCACTGCCTTGCCGACTCA
