# Supplementary material for: Poly(A)-DG: A deep-learning-based domain generalization method to identify cross-species Poly(A) signal without prior knowledge from target species
Source: PLoS Comput Biol. 2020 Nov 5;16(11):e1008297. doi: 10.1371/journal.pcbi.1008297 (PMC7671507; doi:10.1371/journal.pcbi.1008297)
Supplement: S1 File — These three datasets are produced by previous researchers and we use them in our experiments. (ZIP) [file pcbi.1008297.s002.zip › mouse/bl_mouse/negative/negAATAGA.txt]

CCATTAAGCCACCAGGATGATCAAGGGGATGACCGGAGGTTTAGAAGAGCTGGAACAGGAATTGGAGATCTCACGCAGGCTGCTGAGTCAATCTGAAAGCAATAGAGAAACGCTTTTGCATCAGGCACTGAAGAAACAAGAAGCTAAAGCAGATGAGAATGAGGACGTAATAAAAAGAAAGCTGCGACAAAGTGAAACCGAGAAGA
TCACCTCATTCTATGATAAATTGAAATTACAAGAAGAAGTGAAAGATTTAAGAGCTGTTGAAGAGGCATTTGTACCAGTTATCAAACTCTGTTTTGATGGAATAGAGGTTGCAGGGTAACCGATGAAATTTTACATCTAGTACCAAACATTGACAACTTCAGGTTAACTCTGAGAGCCATCAAACTGTGGGCCAAACGGCACAACA
AAGACACCACAGCCTAGAACAGCTTGTAGGAGGAAAAGGTATGTTTGGTATGGAGTATTCAGGTCATTCTCCAGCTTTGATGGGGGTCAATTTAGGAACCAATAGAGGAGTGCTGCTTACTGCCTGGCATCTGGTGACTCTTTCAGCCTGCTTTCTCAACCCCACATCAGTCATCAATTAAGAAAATTCCCCATAGTCTCGTCCAC
TTCCACATTCCTTAGCTTAGCATAGGTTTCTGTGGGACAATTAGAAAAGTCAAGAGTTCACTATTTTTCTTTTTGACTACATAGTTATAAAGTTCTCCAAAATAGATGGTTTAAAAATTCATTTTATATAAAAATATTCACTTTCAACATTTATTAGGATTTATTGTTTCACTGTGTTTCTGTTGTGCAATTTTTATTGATTTCTC
AAGATGTCTCTGAAAAGGAAGACAAGGACAAAAGCAAAGAAAAGGTCCCAAGGAAGATGCTATCCAGAGGCTCCAGCCAAGAATATACCGACTCCACTGGAATAGATCTACATGAATTTCTTGTAAATACACTGAAAAAGAACCCAAGGGACAGAATGATGCTGCTAAAGTTAGAGCAAGAGATTCTGGACTTCATCAATGACAAC
CCCAGGACCCAGCTGCCCAACCTTCTGCAGATGTTTTGAAGTACACGTATGAGGATTTCAAAAGGGGAGCCTCGGATACTTATGTCACATACCTCATAAGAATAGAAGAGAAGGGACAGTCTCAGGGCTTGTCTGAAGTCTTGAACTATGAAATTGATGTGGGGAACCAATCCACTACCCTCGGCTACTACAACGGGAGGCTGGAG
CTGAGCAGCCATTTCCAGGTCTAGCATTGAACCATATGGAAGTTTCTGAAACTGGGGAGCCCGATGATGGGGGGTGGAGCCCGTGGGGGATAGAGGGAGCAATAGATTTTATCCCCAGGCTAACCCCAACCCCTCCCTGTCCTCTGGATTAAAATGGGGAACACCCTGGGCCTGGCACCGATGGGTACTTTACCCCGCCGGAGCCA
CAAGATGGAAGAGAAAAGAGGCTTAGAGAGTGAAGGAAGAGAAGGCAGACGCTTTTCACAAGCAACAGGGATGTAAAGAAGGAGGGAAATGGGAAGGGAGAATAGAAATGGCTTCCCTAGTGTGGAGCCTTAGGTCAGTGCCAAGCAGAGGGGCTGTCACCTCTGTACCTTCACGTCTTCCTCGGGAGCAGGAGGCGCCAGGAGGA
TTTCCCCCAAGGACAGCCCAGCCCATGGACCACTTCTTCCTCAGTGGAGATACCACACATGAGTGGAGAGATACGTTAGATAGCTTTGGTAAATATCTTTAATAGAGGTGACTATTGAACTGTTGAATCTTGCATTTGCACAGTACAAGGTGTAACTAGCATCTTTAGTATTTTTATTGTTTTGCTGCTCTATAGGAAATATGAGG
AGAAAAGGGCAGAACTAAACTGGGTTTATACTGGAGCCTCCAATGACAAGATGTATATAGAAATTTACAAAGATTTTTATATTAATTTAATAAAACAATAAATAGAATAAACACCTAATTAGCCACTCATGTATAGAACGACCCACACCATCTTCTCATTGCTGGGAGTGGACCATGCTTATGTCACCAGCATTGGCAGACTCATT
TTAAGCAAGCCAAGCAAAAGGAAGAATAAGGTACCCTCAAAGATGGTGCCCTAAGCCTCCAGGTGGCCAGGAGGGATTGCTAATATGGAGAAAGATCTTGAATAGACAACGTCCATTGTAGGCTCCGCTCCCCTGCGTCATCTGGAATATCCTGCCCCCATTTGCTGCTGCCGCTTTATTAGACCTGCAAATGTAGCCACTGATCT
GTTTCCTGCAATCTAAACTGAAGTGTGTGTGTGGGTGTGTGTATGTGTATTGGGGGTTTTGTTTTGCTTTGCTTTTAAATATACAAGGGGTTCTTCTTTAAATAGAGGAAAAGGTTAATCCTCTCCAGCAGGATGCCCACTGGATATATTAACATCTGTAGGTAGTTGGAAGTGTAGAGAGAAGAGAAGGTAAGACTTCTCAGTGA
TAAACCAACCGATGCTTTATTATACTTGAGCACAAATGAAGTGTAACACAAACCTTTCTATAGTGAAGCTTAGTGTGCTTTCTTAAAGAATGCCAAGTTGAATAGATCATAACTGCTTTGATCATGAACACTAAAAATGTACACATTTTAGTTAATGTGCATTAAACAGTAACAAGGCTTCTGGCAACTGTAGATTTTAGTTTGAT
ACGTCAGTGGGATTAAAGAACTGGCACGTCGTTTTGCCCTTACATTTGGATTGGACCAGATCAAGACCCGAGAAGCTGTTGCCACACTTCACAAGGATGGAATAGAGTTTGCCTTTAAATACCAGAATCAGAAAGGACAAGAATACCCACCCCCTAATCTGGCTTTTCTAGAAGTACTAAGTGAATTTTCTTCTAAACTCCTTCGA
TTTTATCGGTCTCCGGGGTCGCTAAGCCTTCGCAGGTGTATTTTGGAGGTACAGTTGTTGGTGAGCAAGCTATGAAATCTGAAGATGAAGTAGGAAGTTTAATAGAGTATGAATTTAGGGTGATTAACTTAGGCAAGCCTCTTAAAAACCTCGGCACAGCAACCTTGAATATACAGTGGCCCAAGGAGATTAGCAATGGCAAATGG
AGCTGCTGCAAAGAAACCTTTGAATGGTAAAGACAGGGAAAGGTTTCTGACAGGTAACCAATGGAGTTTTATTAACAATAATCTGCATACTCAGAACTTAAATAGATCCTCCAAGGGAGGCAGTAGCCTCGATAGATTATATTCCAGAAAAATCAGAAAGCAGCTTGTCCATCATAAGCAGGAACTTAACCTACTAAAGGCAAAAC
TCAGGGTCTTCTCTGGAGGTGAGGATCTAGAGGCGGTTTCTTCTCCTCCAACATCTGAATCCCTCAGTAGGTCAAAAAACAGCCCTATGGAATTCTTCAGAATAGACAGTAAAGACAGCACAAGTGAGCTCCTGGGACTGGATTTTGGTGAGAAATTACACAGTCTGAAACCAGAGCCTTTGAAAGCCCTCTTTACCCTTGAAGAT
AAGGCAGCTACAGTGTATTTACATATAATAATAAATCTTTGGGCCAGAGCAAGCAGGGCTGGAAAGAGAGAGAGGGAGAGAGAGAGAGAGAGAAAGAAAGAATAGATCCTAGAGAATTGAAGACTAAGAAGCTGAGGCTAAAGTTGGAGTATGGATGATCAGGGACTACTAAATACAACAGAAACACCAGTCCAGTAGGAAGTGGG
CCCCAGGAGCTGAGGACTAACCTGGAGCGGGAGCTGGGGAATAAACTAAGAAGCTTTGGGATTGGCGCGAGCAAGTGTTCTCTTCACACATACTGGAACCAATAGAAGAACTTTCTTCAGAGGAGGAAAAAGTGACTGCCTCGGCCACACAGAATCTGGATGGTGCATCCAGCCTGACCATGGTACATGGGACTCCTTTAACCCGA
AGAAAGAACGAGATGAAATGGAGATTCACCTGCAGGCTTTGAAGTTTGACAAAGAGCAGATGATAGCCCTTACCGAGGCCAATGAGACACTGAAGAAACAAATAGAAGAGCTGCAACAAGAGGCCAAGAAGGCCATCACAGAACAGAAGCAGAAGATGAAGAGGCTGGGCTCAGATCTGTCCAGCGCCCAGAAGGAGATGAAGACT
GATTTTAAACTCATGGTCTTCCTGCTTCTACCTCCCAAGTTCTAAGATTCTAGGGGTGCACCATGACTCTCTAGCAAAGCAGTTTTTAAAAGGAGCGCTCAATAGAGTGAGCCTACAGCCTACATCCTTCTCACTGCCTTCTTCTGTAAGTCCATGAACACCCCGACAGTCCTCTCTGTGCATTTGTAAATATTGGTGTTTATGAA
AAGTAAAGTGGACATTTATTTCAGTATCTCTGGTTTTTAGGTTTTTCTGAGCATTAATGACACACAATTTTTGATAATTTATTTTGGTGTCAATCTTCTGAATAGAGAATAAATCTAACCATGATGCTAATTGCTTCCAGAGAGTCCAGAATATTTGGGTGTTTAAAACATGCATTTGATATTATAATTAAAACTAAACAATGATT
TCCTAACCTTTTACATCACACAAGCTTCCATTAGAGGAGTAGTAGTGAATTTGAAGGGAAGGTGTTGAATTTAAACAGTCATGTTGAATGAAGTTAAGTCAATAGACTTAAAATATTGACCTAATGTGTCTTCAATCAGTCCTGGACACTCACCTTTGACTTTTGCGAATAAAGATATTCATTAGTTGCATTTGTGTTTTTTAAGT
TGGTTGCAGTCAGTGCCAGACCTTGATGGACGTTTCCATCACCATTTGGTTTTTAGCTTCAGGCTGGTTGAATGTATTAATTGAAAACTGAAAAATGTGTAATAGAATTCCAGCCTGAAATGGAAAAGAGCTCTTAGCTTTCCCTACTCTTTCTTTAATGTATTTTTCTCACACACTCCTCTCCACGTTAGGCCTCTCCTTCTCCA
GTCCAGAGGAAGAATACAAGATCGCTTGTCTCCTGATGGTCTTTGTAGCAGTTTCCTTGCCTACACTGGCCAGCAATGTAATGTCACAGTACAGCCCTGCAATAGAAGGTTGCAATGAATGTGTATGAGCTGTCCTCGGCTGCTGGGTTACCATGTGAGATTGATCCTGCCTTAGTCGTAGCTCTTTCCTCACAAAAATCAGGTCC
CCCGGTGGCTCAATGGTCCTAGATTCATCAGTGCCCATCTCATCCCAGAGAGTGACAACCCTGAAGATGACAAAGTATATTTTTTCTTCCGAGAAAATGCAATAGACGGAGAACACTCTGGAAAAGCCACTCATGCTAGAATAGGTCAGATATGCAAGGATGACTTTGGTGGACACAGAAGTCTTGTGAATAAATGGACAACATTC
CTCTCTCTGCTTTGTCTAAGGCTTCAATGTATAATCCTCTATAATTATTGTCCTTTCTTCCTTTGTAATGGTTGTTTTTTTAAGGAAAGTATCCTAAGTTAATAGAAACCAAAAAAAATGGTAATGGGCAGAAAGAGATAGCCACAGAGGGACACACCTTAAGGCATTATAAGTGACCTTATTTCTGCTTATCTGAGCTAGAGTGG
ACCAGCAAAGAAAGGGCTTATACTCGTTAGTCCACCCATCACCGAAGAGCAAAACAAAATGGGAGAAATGCAACAGTCTGTTTCAGAAGTTGTGGAAGGCAATAGAGTTTTGAAGGAAAAGAATGAAGAGCTAAAAAGACTTTTAACTATTGGTGAGAATGAACTCAGAAATGAAAAGGAGGAAAAAGCAGAATTAAATAAACAGG
GAGGAGGCGAGCATAGCCTGTCCCTCTCATGGTCACGTGGCCGCATCACCTCTTTCAGTAATGTGAGGTTACCTGCTTTACACTCAGCCTACTCTCGCCAAATAGATGGAGGAGACCATCAGTCAAAACAAACGCATCCTTGAAGTGTCTGGAAGGATGCTCAGCCTTGCCCTGCAGAGAGTGGAGTACCCCACATTCCCACCTCA
CAACTGCCATACAGGCCAACTGGCCACCTAAGGACAGAAACATTTTCCCTGTCACCCCTGAGCCCCTACGATCCCCTGGTCATATTGGGGTGCCTTTGGGAATAGAAAGAAGCCATGTGTAACCAGAAGCCTTGGACCCTGCCTTCACTACAGCCTGTTCTTCTGTCTGTGGAGGTGGAGGAGTTGTGTCGCCACATAGTTGAGCC
TGTAGAGACAAGATCTCATATAACCCAGCTTGATCTTGAACTCAGTGCCTACCAAGCTGAGAATGGGCTTAAACTGATCCTCCATTTTCCTCGTTTTGAGAATAGAGGCATGCCCCATTACAGTGTATACTAAACATACATTGTACCAATTGAGCTATATATCCCTATCTTCTATTTTTATCTATTTTATTGATGGCTTCTGAAAT
GCTAGAATATATAATATACTAAACCAACTCTAATATTGCTTCTTGTGTTTTACTGTCAGATTAAATTACAGCGATATTTTATGACCTGGTCAGACAGATAAATAGAAAAACACCAGTGGAAAAGAAGAAGCCTAAAAAGAAATCATGTTTGCTGCTCTAGACCTGAAGTCAGCAGCAGCTCTGAGCCAGATTTTTCTATAGTTCAG
TTGACAAGACCTCAAGTTCCATCCTCAGCACTTGGGGTGGGGTTATTATTTATATCACTACCATGAAATTATATTGTTTTCATAAAGAAAAATACTCTAAAATAGACTGGGTAAGGCATTGTGGCACACTGTGTTCTAAGCACCCAGGAGTCTGTGAGGCAGGAGACTCAAGTTGAAGGCCAGCCTGAGCTGTGTGGAGAGAGCAC
ACACACACAGTCTGCTCTACAGGGGAACTTTGAAATGCAACCATTCTTCAGAAACCACTTCTTTGGAACAGTGTAATATAGCTCAGTCTTCTCCCTGTAAAATAGAAAGCCCCATACCTAATCCCAGTGGGACAGAAAGTGGTACTTATTTCACGGACTTCCAGCTGCCATTACCAAGGATCAAAGAAGAACCTGGGCAGCATAGT
AGGGTCCTTTAAACACAGCGGACCCTGGCCTTTATCCTGCAATGCACTAAATCCATGCCCTTATGGTCCCTATGAAGACGACCCTGGCCTATGCCTGTATAATAGAAGCACCTCCATCTCTGCTCATTGGTGTAAATATATTTTGACAGGTAATCCTGTCCTCACAATGCATGGGGTTCCATTAAAATCTTTACAACATTCTTAAA
GTTTTGAGCAGTGTTTTCATCACCAGTCCTGGGAGTCTCTGATCCAATCACCAGTCTGAAGGTGTTTTTTCCTACTTTTGCAAGTAACTAAGTACAGAAGAATAGAGTTCTTAATGTATTCAAAATAGTAAGTAGATCCCTGAATATAGGCAATAGTAGTTGAAATATTTTCTCAGAAAAACAAAACAACCAGGAAACCCACTCCA
ACACAGGTATCTCCCCTCCCCCACCCCGAATGTCACCTAAACCAAACTAGAACTAAAGTTCCAGTTCTGTGTCACTACAAAGATTGGTTGGTGATTCCTGAATAGAAGTCATGATTCTTCTGTTCGTGATTGCTTGTTACCAAGTTTATTCCATACAGAAAATGTTTTGCATATTAAATCTCATGGTTGCTATGAAAACGACACAT
CCTGTGCCCATGACCAGCTGGAGGTGATAGAGCTGGACAACTGCCCACTAATCACCGATGCATCCCTGGAGCACTTGAAGAGCTGTCACAGCCTTGAGCGAATAGAACTCTATGACTGCCAGCAGATCACCCGGGCTGGCATCAAGAGACTCAGGATCACGGATAGCACATTAATCCAGCTTTCCATTCACTGTCCTCGGCTTCAA
CGTGGTGCTGGAGCAGCTGGACGACTACAACGCTAAGCTGTCCGACCTCCAGGAATCCATTAACCAGGCCCTCGACCATGTCAGGGATGCAGAAGACATGAATAGAGCCATCACTTTCAAGCAGCGGGACCATGAGGAACAACATGAGAGAGTGAAGGAACAGATGGAAGTTGTGGGTGCCTCTCTGAGTATGTCTGCAGACTCTC
ACAGGGCAGTGGAAATAAACAATTGGCTGTTATGAATCACTTGCACCAACTAACCGTTTGTATTTTCTTTACCAACCTTTCCTTCTTGGGCTATTGAGGTAATAGATTGTCCACTTATATTGTGCCTTTGTGCTGTCTGCCTAAGGCACAGAGACTGCTAGTTGGGTGGTTCTAGTATATAGGATTCCCAGGCCAAGGGGGAACGG
CACTTTGTGTTCAGCCACACCACATCACAGTATCAGTTAAGGAGCTTGACTTGTTTTTGGCATACTACGTGCAGGAGCAAAAAGCGAGAGAGGGAGGGGGAATAGAGCCCAGGACAGAAAAGAGGAGTTTGCAGCCAAGCGGGATCGATCGTTTGGGATTTTTTTCAGGAGGTCCTTCCGATCCTTTCCGTGGGCTGTGGCCAGCG
TGCTGTTTCAATGTATTGCCGATTGGGCTTTGCCCATAAGAAGGGACAAGTGATAAATTTGGATCAACTTCATTCGTCATGGAAGAATGTTCCATCTGTGAATAGACTAAAGAGCACATTAGACCCACAAAAGATGCTCTTATCGTGGGATGGCGGGGAGAGTAGGAGTCCCGTGCAAGAAGCCTCTTCTGCTACTGACACAGACA
CCAGCAAAACTCCCTGCTGTATGCAATAGCCCTGATTAACCCTCTCCCTTCTGCATGTTTCCCATGTTACAGACTTGAGACTGTCCTCATTCCCATATGTAATAGACATCCAAAGAATTTCAATTGCTTTGTTGAACTTTTACTAATGATCTTGTTTTTATTTTCTCTCTTGTTTTTGGTTTTTCACCATTGATATTGTATTTAGA
CTTACAGTGTTGAGGAGACAAAGAAAGCTACCAAGATTTGTCACATATCTTTTTAATTGTCCATACCATACCTACTATGACTGTGTTAGACACACCACCGAATAGATGGTGTTCTTAGCATCACTATCATAGTTTCACATCATTTCCTTGCCATGGTTCTTCTAGGGAGCACTGGGGAGTCAGCCAAGAAAAATGAGATTAGAGGT
TAATTGTCAGTATTAAATGTGGCATTATTTAAGTAGTCCTGCTGCAAGAAAGGCACTTCAGTGAATATGTGACTAGTAAAGCTCAGACACGTCTGGTTCTAATAGAGCTCGTGAGATACTGTGACTTGGGGACTGTCAATGAAGAGGTGAAGTAGGTAGAAGGCCAACCTGTTTGAAATGAATGCAATATTGATAGATACATGACA
CTGCGTGGAGAAGACTGACTTCGAGGAGTTCTTTCTGGCTTCTTACTACCCAAGATTTCCCACAGCCTGTTGAAGAGAAGGTCGGTCCCTTCACGAAGATAATAGAAGCCATGGGATTCACTGGACCTTTGAAATACAGTAAATGGTGGCTCCAGAAGAATCAGTCTCGAGTGTGTTTGGGATCAGAACAGACTGTTGGAGCGGAC
CTTTGCAACAGTGTTACTTTACACTTTTGGAAAGCAGCGCCCTCCTGTGGCCCACGACCCTCATTTCCCCATACCCAATGGCAGAGGTGTTCAAGACTTGAATAGAGGAATGTGTGTGTAGCCACTTGAAGCTTGCTCCACTGTCTGTCTAACCTGACATGCTGTGGGATGAACGCTCTTAAACTTTCCAGCCCATAACTAGTAGA
CTCCCTTCAGAGACATAAAAGAATTCATACTGACGTAAAGGCTTATGTATGTAAACACTGTAGCAAAGCCTTCATATGCCAGAGGTCCCTTCAGTTACATAATAGAACTCATACCGGAGAAAAACCATATAAATGTGAACAGTGTGGTAACTCCTTCAGATATCACAATTCCCTTCAAAGACATAAAATAATTCACACTGGGAAAA
CCCCATCATTGTCCTCTGACTTCCACACACTCCATGGCTTGCGCCCCTCCCCACAGACACACACCATGTACTCCACAAAAGTAGTTTAAAGGAAAAAAAGAATAGAACCCACTGTGTAATGGAATAAGTATTATGTAGTTACTTAACAACTTGTAAAAATCTGGAAACTATGATTTGGTTCCCCTTTGAATCTAGAGTTTAAAAAA
AGAATTGCCTGGAACATCTGTATTATCCCGGCCACCTGCCAATCACAGCTTTACTCTTTCAGGTCACTCTGGGGCTGCCTCTTGCATGTATTAATTACTAAATAGAAGGATCTTTCTCTCTTTTCTAAGAAAAATGATGTGCACTTTGATTACACAACCTTCTCTAACCCACGATATCAAGACCCAGAAACTGAAGAAAAATCTTG
TGAAGGAAAAGGAGCATTAAATGTCAGCTTATATTCAGTTCAGAGGACAGCTTCAATCATAAAATATGCCAGATTCTCACTGGTCACTTTAAATTCCCGAAATAGAGTCATGGCTGTAATTTCATGTGTGTAGAAGAGACACTTGGAATTTCCTTTTATACCTCAGATACAATGACTGTTACACATCTCTTCCCTCAAAATCTAGA
TTATGTGGCCACTGTTGAAGATGAAGCAGCTGCTGCAAAGAAACCTTTGAATGGTAACCAATGGAGTTTTATTAACAATAATCTGCATACTCAGAACTTAAATAGATCCTCCAAGGGAGGCAGTAGCCTCGATAGATTATATTCCAGAAAAATCAGAAAGCAGCTTGTCCATCATAAGCAGGAACTTAACCTACTAAAGGCAAAAC
GAACATGAAGAAGCACGGTCTTTCCATGCATGATGGTGGGAATCCCATCCGAGAGTCACCGGTCCAGTGGAGTTAGTTGGCATTATATCTTGGGCTGCAAAATAGACGTCATGAGTGTGAGAGTCCGAGTCGTAAGGAACCCGCTGGGGTACAGATGGGAAACACGGACTTAAGTGTATGTTTCATATACTGACAGTGGGACATGG
CCAGGGTGTATTGAGAATCAACCCAAAGAAGTTTCATGAAGCCTTCATTCCTTCTCCGGATGGTGATCGGGACATTTTTATTGATGGAGTTGTTGCTCGTAATAGAGCCTTAAATGGGGACCTTGTGGTTGTAAAACTGCTTCCTGAGGATCAGTGGAAGGCAAGGATAACCTTGTCTCTGCCTGGAGTGCTGGGATTACAGGCAG
GTATTGGTCCAGAAGTGTCAGTGCCGCCCGAAGCTGTGAGCTGAGCATCCTAGAGGAATGCGCAGGACATGAATGAACCTTGGCAAGAAGCAGGAGACGCAATAGAAAGACGTGACCTGAATGATGTGCATCGGGTCAAGAGAGCAGAATTGGACAGGGCCAGAATACTAGACATGGTCCCCCAGTCATGGGTTTAGACCACTAAT
GGAACAGCGAGCCAATGACCTGCAGCAGATTATGGACAGTGTGAAATCCAAAATTGGTGAATTGGAAGATGAATCCCTAAACAGGGTTTGCCAGCAACAAAATAGAATAAAAGACCTTCAAAAGGAATATAAAATGTTACAGGTGAAATGCCAGCAATATAAGAAAAACCGAATGGAGCAAGAGGGGACCATTGCTTCTTTGCAAA
AGATGAGCTAAAGACACCTATAAGATCCTGGCACGACATTGAGAAGGACAATGCCAAATATGTTAAAAAGGGAACTAAGATTCTTACAGCCAGTACAGAAAATAGACATGAATCTCACAGATCTTCTGGGAGAACTTCAGCGAGACCCTTGGCCTGTACCACAAGGAAAGAGACCGCTGCGTTCCTCAGGAGTGGCGCTTTCCATA
GGCTGCGTCTTTGACGGTTGCCCAGTCTCTTTGTGGAGAGGATTTGATCATTAAAGGAATCAGCGTGCATATATCCAATGCTGAACCTAAGCATAATAGCAATAGACAGTTAGAAAGAAGTGGAAGATTTGGTGGTAATCCAGCAAAGCCCAGACGAGCCTTTGAGAAGCAGAAAGGTGTTTGTTGGACGTTGTACAGAGGACATG
CACTCAGGAGGTAGAGGCAGGAGGATCTCTAAGTTTGAGGCCAGCCTAGTCTACAAAGAGTTCTGGTATAGCCAGGGCTATACAGAGACACTGCCTCAAAAATAGAGAAAAATTAGCAAAGAAGGGCTGACTTAGGAATACCTGATAAATTGTGTCCATTGCTTAGATACAGTATAAAAAAAAAAATAGGCATAGTGGCACAGCCT
TACAGCTGCTATTTTCTGTGCAGAAAATATAGAGAGTGATACTCAAGAATCCCTTAGAACAATAGCCTCCTCAGATTCAGTCCTCACAAGCACGAGAGAGAATAGAAACTCAGCCATGGGGAGGATGCCACCCTCTGTTGACACTTTACTGGATGTGCGGAACAGTGAGAAAGCTGCCTCAGTTTCCATTGCAGCGTCCAGGAGTG
GCGTTATGTTCAAAGTCAGCAGATACAAAACTAGATATTTTAAATAGTTCCTGTTTTGTGTTGTTTAATTATTTTTTTAACTACCACAGGCTGGCCAACTAATAGAAAAAGGGTGATTGATTTCTCATTTTGTACCATGTTGGCAATGTTCTAGGGAAAGTGTGGGGGAAGTATTTAATGTCGTTACACTCTGGTTATTTGGCTTG
GATGGCAGCCACAATATCAAAACTAAAGGTGGACCTGGACTTTGACAGCTCATCCATCAACCAGATTCACCTGATTCTGTTTGGGTTCCAAGATGCTGTCAATAGAATTTTGAGAAACCACTTAATTAGGCCCCACTGGATGTTTGCAATGGACAACATCATTCGCAGAGCTGTGCAGGCTGCAGTCACCATTCTCATTCCAGGGC
TAAAAACAGAACTGGATGTGCGGTTTAGCCAGCCCCTCCCTCACTGGTTTTTAGAGAGGGGAGGAGGGATTTGGAGGTAGAAAGAGAAGAGAAATTGTTCAATAGAGAAGGAAAAGGAAGAAGGGAAAAAAGATAGTTGCAAGCTGGGCATGGTAAACCACGCCTGTGATCTGTCTCAGTATTGTCTCAGGAGAGTCAGGAGGAAC
CTAGGTTCTATTGGATTTTGAGATTGCCACAGGCATGTCCAATCTCAGTTGTGTAGACACTAAAGAGCCCGTTGATGGAGCCAATTTGGATATTCATGATAATAGATAAAATTACACTTGATTTTAGATTCATTGACTTGGATTTCAAATATTTATCATTGAGTTTATTATAGTTTTATTACATTGCTGATGCTATAATTCAATAC
CCAAGTCCGTGACTTGCAGCTTGTCACCAGGGAGGCAATAGGGCATATGAAGGAAGGTGAGGAAGAAAAGACTAAGACCTACAGTGCCTTGATATGGACGAATAGAGCTATCCAGAAGAAGGACATTGGGTTCCTGGACGACTTAAAGGACTTAAAGATTGACCAGAAAACACCTCTCCGAGTCCTTCACCGAAGGCCTTTGGCTG
CTGCCTCCAAGAGGGACTCAGAGCAGTCCAAAGACAAGAAAGCACCATTGTCTTGGCTGACCCCTGCTCCTTCAAAGAAGACTGCTTCTGTTGTGTCTAAAATAGATTTGCTAGGGGAGTTTCAGAGTGCCCTTCCAAAGACTAAGAGCACCCAGAAGAAGGGCTCCAAGAAGAAGTCCTTGAAAAAGAAAATTGCTACAGAGAAC
CGTCACACTTGGTGTCCTTGGTGTCACACCTAAACTTACCTAGCCATTGCACTTTTCCACAGACCCCGTGGCTGCCTCCATCATGAAGATACATACATTCAATAGAGACCGGGACCGAGTGAAGCTGGGTGTGGATACTATCGCCAGGTACCTGAGCCCAAGGAGGAAATCTCTCCCCATTTGGCAGTGCCTGGTGTGTTCTTCAT
CAGAGCATTCGTCTGACTGCTTCAAACTAGGAATAGCAATCTAGATTTGAAAAATAACGAATTTTTTTAGATTATTCAAAAACCAGCATTCAGAATTCCTAATAGAATTAAGTTTCAAAATCTCCAGGGTACAGCGATTACAAATCAGACTGCAATAGAGTACAGTACAGAACGTTAATCACTATGCTTTTTTAGGCTTCTTGGGT
GCCGGGGGTAGGGTATGGAAGGATATGCTTCCTCTGCCTGGCAGATGTCTACAGCTTGAAACAAACAGTTGTACCTAATGAACTTTATTCGTTTAGTGAAAATAGATTTATACACGAACCATCTTGTTTCCCATCTCCTGCCCTTGTTTTGTTACTGAAAAGATAAAAAAGAAAAAAAAAAAAAAAAAAGAAAAAAGAAAAAAAAA
CTTTGGCACGATGAAAGACAAGATTGTAGCTAATGAATATAAATCAGTCACAGAATTTAAGGCAGATTTCAAATTAATGTGTGATAATGCGATGACGTACAATAGACCAGACACCGTGTACTACAAATTAGCCAAGAAGATCCTGCACGCGGGCTTTAAGATGATGAGCAAAGAGGCAGCTCTCTTGGGCAGTGAAGACCCAGCAG
TTCTGATTTTATGGTTATACAAACCCAAACATAGCCTAAGGGCAAGTATCTCATGGTCACGCCCTGAAGATTTAAATCTTTACAAGAATTACACGAGGTAAATAGACTACATTTAAAGGTGTCTGGAAGACTGACTTTTAGTTCAGATGTCTGTCTGTACTGGAAAATATAATTTACATATCAGAATAGAATGAATGAATAGAATG
TTAATGAAACCTTTCTGAAAAGGAATTCTGATTCATTGCCACATAGATTATCAGGTGCCAAAATGGTATATTATTTAGATTCTTCTAGTCAAAAACGAGCAATAGAGCTGGCGACAACACTTGATGGATCCCTCACCAACAGAAACCTTCAGGCTTGCATGGAGGTGTTGGAAGCCTTGTGTGATGGTAGCCTAGGAGACTGTAAA
CAGCCGCGCATCCTTGGATGTGTCCATGATCATAATTATTTCCTTGGGAGCAATTTGTGCTGTGTTGCTGGTTATTATGGTCCTGTTTGCAACGAGGTGTAATAGAGAAAAGAAAGACACCAGATCCTACAACTGCAGGGTGGCAGAATCCACGTACCAGCATCATCCTAAAAGGCCATCCAGGCAGATTCACAAAGGAGACATCA
TTTCTGAATAGTTTGGAAAGAAAAAGTTCTAGAATTAAAAATCATCTGATATTTGATACCCCACTGGTATATAGTTATGTAGAGCAGGTAGTTACTAAGAAATAGAGGGGACATTTAATACTATTTTCAGTCTTCCCATTCACTTTCATCTAGTTACATACTTAATTTTATTGAAAATTGGATATTTAAGTTCAGATCAGGTTAGC
GGTATTAATAAACACATACAATGAAGAAAACAGATAACAAATTTTAAGACCAAGGTAAGATACTCAATCAAGGCCATTTAATCAATCACATTCATCTCATAATAGAAACACATTCGTATTCTAATGATCAATCTAAAGTTCCCGTTGAGGAGGAGGCCCTTCAATTGAGACTGTCCAGAGCTGTGACAATGCACCATATTGAAGGG
GACCAGGACTCTGAAGTACAGCACCAAGATGACGTACCTGAGGTTCTTCCCGCCTTTACAGAAGCCGGAGTCAGAGCCAGTACCTATTTGAAAATGGTAGAATAGATAACATTTTTACGGAGCCCTATTCCAGATTTATGATTGAACTTACCAAACTCTTGAAAATATGGGAACCTACAATACTTCCTAATGCCCGCTCTGTGAAA
TTGTCCTCAATGTGGAAGTTCCAAGTGTGACTCTCTACGTGGACGGCATCCCTCATGAGCCCTTCTCTGTGACAGAGGACTACCCGCTTCATCCAACCAAAATAGAGACTCAGCTTGTGGTCGGAGCTTGCTGGCAAGGGTATTCAGGAGTGGAGAGTGGCAATGAGACTGAGCCTGCGACGATGGCCTCTGCAGGTGGCGACCTG
ACGTGGCTTCTCGGCCAAGTCTTATCTTGGACACCATCTTGTTTCAAATTGATGAGCACAAGGTCTTTGCGAACGAAGTGAATTCTCACCGCGAGCAGATAATAGAGTTGGACAAGACTGGAACCCACCTGAAGTATTTCAGTCAGAAACAAGATGTCGTGCTCATCAAGAACCTGCTCATCAGCGTGCAGAGTCGGTGGGAAAAG
TTATAGTTCTTAGAAATTGTTTGGTGCTGGGATCAAGCCTAGGGCTGTGCACATAACTGATGCACACTGAGCCACAGCCTGAGTCCCAGCTCTTAGTCCTAATAGAGTGCCCTGTTGCCCAGGCTTTTGGTGCTGTTACCTCTAGGCTTAACTTTTTTCTTTCTTTCCTACATGCCTAAGCAGGTTATCTCAGGCTAGCCTTGAAC
AGTGTACTTACATATAATAAATAAATCCTTAAAAAAAAGAAACGAAAAGAAACGAAACTTACTTGGAAACTCCATGGCCTGCTTACTCCCTCCCAGTTTCAATAGAGAGACTTTACATACTTTCCCTAAGGAGTGCTGTAACTTCTAACATATTAAAGCATGGACAAATATCTTTTGTGTTCCCAACAAAGAACATTTCTTATTTT
GTTATCTCCATTCCTGGGGCAGCATTAGAAGACATGTCAATCCCTAAGAATACTAGAAATAGTCATATAGAAGCCAAAAACAAAACAAAAATAAAAAACAAATAGAAACCATTTGAAACAACAGGAACTAAAAATTTCCCCTAAATTATTATCATACATTAAACAGTTCAGGAAGCTGAAAGAATACCAAACAGGATTAATAACAA
AGTTGGAGCAGTGTTCTCACTGATTGATTATGAAGACAGCCAGAATCACACTATCAAGCTGATTAAAGACTGGAAAGACATAGTGAACCAGGTTGGAGATAATAGATGCCTTCTTCAGTCCTTAAAAGATTCTCCATATTACAAAGGATTTGAAGATAAAGTATCAATTTGGGAAAGAAAACTTGCACAGTTAGATGAGTACCTGC
AAAAATAAAATTCTCAAGCCTATACTGAGAGAAATTTCGTAGAAAATGTCAACAGTGTTGATGTTCTGATGGCCCCGAGTTTTAGTAAGTTTTAATCTCCAATAGAAATGTGGCATGGCCTTAATGAAAAGTGTAAACACCAAAGTACACAAATAGTGTTAGGTGCCTGCGCTGGTCACTATAGAGCACAGCATTGCTACCTGCCA
GACTGAAATAGTAAAAATCCTTTCTGCTATTTGCATTGTTGGGGAAGAAAACATGCTAGACAAACTTTTAGGGGGCATCACTGCTGCAGCTGAACTAAATAATAGAGAACGATTTTCACCAATTGTGGAAGGCTTAGAAAATAATGAAGCCTTGCATCTCCAGGTGGCCTGCATGCAGTTCATAAATGCACTTGTCACCTCTCCAT
GAGACTCTTCCAGAGAAGATGCTACACAGAGATGAACCCCTGCAGAAGGTGTGGTGAAGCACCCCACTGTGGCTGCCGTGGTTCATTTTAAGCAATCACCAATAGACCCTGTTCAACAAGTGAGGAAGCTCGATGTTCTCCCTAATGAAGTTGGTGCCCGGTTCTGCAGACTGCCGAGGAGAGGGTGCCGAGACCCTCGGGAGTTT
ACTTGATGATGAAGGGGATGGGCCTTTTTCTCCATCAAGTTTCAGTGGATATAGTAGAAGTGGAAATAGCCATGACCCAGGGAAAGCCAAATCATTTCGTAATAGAGTTTTACCAGCTAAACAAGTCCAAAAGGCAAACAGAAGCAAATGAAGTTACAGCCTAAAAATGACCAGAATACCTCAGTGGCTTATGCCAGGACTAGCTC
ATATATTTGCATTCTTAATAGTAATTATCTGCAGATGTTTTTCCATTGTGTATTAGATTAATGCAGGTGAAAGTATTGCATTTTAATACCGAATTCCTACAATAGATGATTGAGTCTGTTACAGTTACTCATATTAAATATAATTTATATGTATTTTTCTATATGGTGTAAGATTTAAGAGTTAATTTTATTTTTGATCAAAACAG
CTGTTAGGCGTCAGCGAGGAAGAAGGGAACGTCTGTCTCGACATAATTCCATTAGTCAAGATGAAAACTATCACCATCTCCCTTATGCACAGCAGCAAGCAATAGAGGAACCTCGAGCCTTCCACCCTCCGAATGTATCTCCCCGTCTGTTACATCCAGCTGCCCATCCCCCCCAGCAGAATGCAGTCATGGTTGACATACATGAT
GTTTTATTGGTAGTGAGGGAGGGCTCAATTGAGTGAGCTTAACATCCTTTATGTGGAGAATTCTATAAGTGTGCAAGTGTTGTAACAATATTGAGTGTGCAATAGAATTTGCACAAAATCACAAGGACGGGGCAGGTGGTGCTGTTGACTTCAGGATGTTTTGTGGCTTGCTCCATTTCTCTGATGTACTAGATCATGGCAGTGGG
TGATTCTTTGTCTTACATAGAGCAGCAGCACTTTGGTAACCTGTGATACCAGGTTGCTCTTGTCTGGAGAAGAGCGCTAGCAGGATTCAGAGAAACTCAGAATAGATCTTCATATCAGCCATACCTTCCTCCTCCATCCGGTCTCCACTCAGTTATTCCACAGAACACTTTGACAGCTGTGTTGTCAGATGCCAGGCAGATCCAGC
GGTTCCCTTAAGGTCAGAGGCTTGAGATTTTCTCAGGAGAGGCTTGGCTACTTGAAGAGGCCAGTGTCCTTGTTGAGATGAGCTGCCCTGTGGATTTTTTAATAGATGAAAGGTGGGGGGGAGGGGGGCGACCCACATTTAATTTTAGGACTTCTCTGTAAGTCTTAACATGTATTCCTTGTCTCCAGGAGAAAAATAGGTTTGGG
TCAAGGGATTGCACAGCTACTTCATTACGGTAACAGAAGAGATTCCCTCTTGTCAGAAACTAGACCTGGCTTTCCTCGCCCTGTGAAGACCACTTGGTTAAATAGAAATGCGCCAGCACAGAGCAAAGACTCGGCGATTCCGACTCTGGAAAGTGTAGTCTTTGGTATTAACTACACAAAACAGTTATCACCAGAGGGCAGATGAT
GTCTGGATATTCTATTTTCTTAATTACATAGAAAAGGCCCGTGCAGCACTAGCTGCAGACAGATAACACATTTAACAATTTTGGTTCCTCTTCAAAGCCAAATAGACCTATGTTGATTAAACTCCAAGAGGGTACAATTCAGCATTAAATTAAAATTTGAGTTGTGAATTTGAGAGGGAATTTCAGTATAGTTGATAAAGTTAAGT
TGGACCACTAAGATTGTCTACTCTAACGGTGTCACAGTCCTTACCAGTACTGAGCACCCTGCAGCTGTACTGCTCATCTGCACTCGAGAACACAGTTTCTAATAGACTTTCAACAGAGATATGAAAAAGCTGCTTCCTAACATGCTAAGCCCAGACCCACGGGAGCTTCAGAAATCCATTGAAGTCCAACTGTTGAGAAGCTCGGT
CCTCCCAACTTGCTTGTACTAGGAATTGGAATTTAATGCCAAATAATTTAATTGAGCTTACATTTATAAAGTATAAAAATCTACATATGCTTAGATAGCAAATAGAGAAATATTTAAATGTTACATAATTTTTTAAATTTTGAATTACAATGTTTCTAATGTCAGCAGGGTTGAGTTATAATTACTTAATGTGTCCTTAGGCCTTA
CCTCATCCCCTGCCCTCCCAGAGACCTGCATAGCGCTTGGAGCCGGCGCCTGGGCTCCCAAGGAGGCGGGGACCTGTCTCCCCTGGAGTTGGCTGACGTGAATAGAGATGGTCTGCGGGACGTGCTGCTCACCTTTGTGACAACCAGGAATGGGACTGAAGGAGGTGTTGGCTCACAACCAACTGCAGATCTGGTGTGCCTTTCGG
GGCTGTTATGGGAAGGACACAGTCTGGACATCGCCAGCACTGGGCTTCAGCCCCAGCCCCAGCCCCAGCCCCAGCCCTGTCCTCTATGTGATCCTGGATAAATAGATTCATCTGGTCACCCCTTGGTTTTCTCACCTGTAAGATGGGAATAGTATGCCTATATCCCTGGATAAACCAGTGCATCCAGGGCTCCTGTCCCATTAGCG
GAACTGCCATAGCAACACATGACAGCATTTGGTCCAAAGTCACAGAGGAAGGAGCAGAGCTGTCACAGCGGCTCGTGAGGAGTGGTTTTGCTGGGCCTGTAATAGATCCTGAAAATGAAGAACTTATGCTGAACATCAGCTCTCGACTACAAGCAGCTGTTGAAAAACTCCTAGAAGCCATAAGTGAAACCAACACTCAGGTTGAA
ACACTATAACTACTTAGAGGTCAGTGGATGTTTAAGACTTACGACATCATTAAGTGATAAATTCATGTTGGTAAAAGACATCCTTTTCTACCATGTAATTAATAGAGTCAAGGCACCTTTTGAGAGGTTTAAACAGGGTCTGAAAACGCTTGGTGTTTTAGAGAAAATTCAAACTTACCCAGAAGCATTTTATAAGATCCTATGTC
AGATGAAAAGTCTATCATGACTTACGTGGCCCAGTTTCTAACACAATACCCTGACATTCATGGTGCAGGCTGTGATGGGCAAGAGGATGAGGCAGATGGGAATAGAAGTGAAAGACTTCGGGAAGAGTTGGAGAACTGGGTTGGCCTTTCATTCAGTCATCCACGCTATCCAGCCTGAGCTGGTGGACCTGGAGAAGGTGAAGACT
GTAATCATGTATTACCTGTTTGATGTAAGAAGACTTTATCCTTTTCTAAGTGCCATTTCATGTATCTTGAATTCAGAGGATCTCTGACCTTGTATCACTGAATAGAATGCATAGCCAGGCACTGTTCACTGTTGAGTTATCTCAGTCACTTACTCATGCCTGTCCGTGATTAATGGAATTGATGTCAGATACTGGAATGTGTTCTG
ACACACCCCCGAGAGTCCAAGCACCACCTGATCTACAGTTGGAAGATACGGAAAAAAAAATAAGTGCAGGACAAACTCGACTGTCAGAACTACACCATGAAATAGAAACAGCAGAACAAAAAGTATTACGGGCTACTCAAGAATTTAAACAACTGGAAGAAGCTATACAACAAAAAAAGGTTTCAGAAGCAGAGAAAGACCTCCTT
GTGTAGGGTTCCTTTTTATCACAGGCCTTTTCATAAAGACAAACTGTAGAAATCAGATGTGCCCAGCTGTCTTCTAAGCTCTCTTGATGGCTCATGTGGCAATAGAATATACTAATATCGGCACATACAGATTTTGAATTGCAGCAAAGGTTGATTCCTTTACAAGGATTGTTGAGAGTCATGTGTACTTTACAGCATACTCTGGA
GAGTGATTTCTGCCTCTGTAGATGATAGAACACGGGAGGAGAGAGGCCTGGAGGCTCTGAAGAACAATCGCTTTAGGATCAGTAAGTCTCGGTATGACTCAATAGATAGCTACCTGTCTAAGTGTGGGGAGAAGTACAATGACATCGACCTGACCATCGATAAGGAGATCTACGAGCAGCTCCTGGAGGAAGGCATCGATCATCTT
TGGTTGCTCTGCTAAAATAAGGGGCATTTAAAAGCCAAATGTAACCATGGGATTCAGAAGAGCACTAACCAGTGCAGCATAGAAATAGGAATAGCGTAGGAATAGAAATTTGCCCAAGACTTTGATAGTCATCTGGTTTCAGTTCAGCAAGGGTACTTGAATCAATATGGTAGCCCCATCTGGACCATCCACCCACATCTGCTTGT
TCAGGGTCTTCTCTGGAGGTGAGGATCTAGAGGCGGTTTCTTCTCCTCCAACATCTGAATCCCTCAGTAGGTCAAAAAACAGCCCTATGGAATTCTTCAGAATAGACAGTAAAGACAGCACAAGTGAGCTCCTGGGACTGGATTTTGGTGAGAAATTACACAGTCTGAAACCAGAGCCTTTGAAAGCCCTCTTTACCCTTGAAGAT
TTGCCTTCATGGAATCGAGTCCAAGTCCTATGGGTCTGGATCCAGGGAAATGGATACTGCAAGAACACCTCTGAGTGAAGCTGAGTTTGAAGAAATCATGAATAGAAATCGGGCAATCTCAAGCAGTGCTATTTCAAGAGCTGTGTCTGACGCTAGTGCTGCTGGACAAACTCCACCACGTCCACCTTTAGGCCCACCTGGCCCAC
ACCTTCTTTGTCCTCAGGTACTTGCCCTCGGCTGGGTACCGACAGTGCTGGGGAATCCCCGAGAAGCTCATTCTGGGTAGGAAGGGGTGAGAAGATGAGAAATAGACAAATGATGAGTGGTAAGCAGGGCCTGCCAGAGTGGAGGAGATCTCCTAGTAGCCAAGCGCACTGCCTGGGGTGAGACTGTCAGCCCAGCCTCTTCTCAC
GGTTAAGAGTTTAAGGTTATCCTTACCTGTAAAAGAAGTTCTAGGCTAGCTAGGACTACACCAGGCCTTGTCTCAAATAAACCAACTAACAACAGAAATCAATAGAACCCTTCTAGAACCAATTTATTATAGTACATGATAAAGCAGATAAACGTGCTGTTATTACAGCTATTCATTTTTAAATAAATATTTTTAAGGAGATGACG
ACAAAGCCTGGCCAAGCAGTTGATTGCATATGGACAATTAAAGCTACTCCAAAAGCTAAGATCCAGACTTTACTTACCTTGGAGCTGCTCCTCGTCAACGAATAGAGCTGACCTTTGATGAACGCTATTATATAGAGCCATCATTCGAATGTCGGTTTGATCACTTGGAAATTCGAGACGGGCCATTTGGTTTTTCTCCTCTTATA
TTACTATTAAACATATATAACAATCACTAAGTAGTAGCACACCCCTGTGGAGCAGATCTCTGCAGATCCACAAAGAGCTTGTCGTGTTGCTATATAGACAAATAGATGACTTAAGTCTTCATGATGATCCTATAAGAATTCCTAAAATTATATCTGTGTTTATTAAGCTCTTTTATAACAGGACTGCTATTAGGTCCTTTTTTGAT
GAGGCCAGGTCGATTGATGCCATCAGGGCTTTGAAGTATATTTTATTCGTTTTCTTGCTAACTGCTATTACAATGGGTATTAATAACTTGGAAGTATTTTAATAGAGCTAGTGGGAAGATGCATGGAGCAGCAGTATTGCCAATAGAGCCCATGCCCATTGGTGCCTGTGTAGGCAAGAGTCCTGCAGACTCATCCCTCTTGTTGA
CCCAAGCAGCCAAAGAGAAGAAGAAGAGGAGGAGGAGGAAGAAGGAGGCTGAAGAGAATGCAGAGGGAGGGGAACCTGCCCTGGGACCAGATGGAGAGGCAATAGATGAAAGCAGCCAGATGAGTGACCTGCCTGTCAAAGTGACACACACAGAAACTGGCAAGGTCCTCTTTGGACCAGAAGCACCCAAAGCAAGTCAGCTGGAT
ATATTGCCCAGTGGTCACCTCACACCCCCCCAAGGGACAATTTTAACTCCAAAGATCAAATGTACTCGGACGGCAATTTCACTGATGTAAGCGTTGTGGAAATAGAAGCAAACAACAAGAAGCCTTGTCCAGATGACCTGAAGTCCGTGGACCTGTTCAAGAAGGAGAAAGTGAGTACAGAAGGGCACAGCAGTGGCATCGGGGGC
CCTTTCAGTTACTGCATCTCAGAGCCAGTCAAGACCAAGAAACAATATTTTTTCCTAATGTCTCCTGGATTTTTTTTCCTAGTGCAGAAGTGTCTGAAACAATAGAATAGCAAGTCTGAGGGCAGCCTGGGCTCCCTATTGATATCTCATATCAGAAGCACAATACATACAGAGAAAGTTTAAAATCACTTCAGTTACAGACAGCA
CCTCTCTGGAGCCTGGAACCCTTTGTTTCATGCATGGCACGTTCTCAATTTGTAAGCTTCAAACCTCCCAGTGAAAAATATTAAATATTCAAGGTAATAAAATAGATAATATTTCTATACGTGCTTCTGACAACATCCCCAAAGCAGACACCATCCGGACACTGATCAAAGACCTGTGGGACACACGCATGGCCAAGCTTCGAGTG
TGGATAAGCTTCAGCGTGCTCTTGCCAAGAGAAGAGGGCATAAATAATAGTAAAATTAGTTTGAAAAACGTCAGCAATTTTGTAAACTTCCTGATAGCAAAATAGATTTTGATATATAAAAGAGTTTTCTGAGATGACACTGCCTCTATTTCTATAACCATTTCACTTGGACTAAGTAGTCCTATGAATGTATCCCTAAATGTGGT
ATTTACATATACACTGAAAACTGATTTTTTTTAAGTCTCACACCATAAATGAGTTGTATTTTCTTACATTAAAGTTTATATAAAGTTGTAAACTGATCTGAATAGAAAGGTTATTTTAAAGTTGTCTTGACTTTCTTCTGTATAATCTTTACAGTGTGCTGTGTTTGACCATTCTAACTCTAAACCAACAACCTTGAATGACATCA
GATCCGATGATCTACTATCAAACTAGGGTGCCTCTAGCTTGAGGGCAGAAATGCAGACCTATGAAAAGGAACCAGTCCAGAAAGCCTGACCGACAGGATCAATAGACAACAAAGATGCCTCGGTCAGTGTACAGGAAAGGATGGTCTTTTACAGGATTGGTGTTGGGGGACTTGCATTTGGGGAAAGCAGGAGGGGAGGGATTAGC
GGAGAAGAAGTTTTGATGCTGGAAGTGAGCATCAGCTATTGAGATAGGCCTGCTCAGTTAATATGGCTTCCTGGCCAGTAGGCATTCTGTACCAACTTCTAATAGAAATGAGGCAAGGACAAACTTGGATCAAGAGGACCCATTTGGGTGAGGGACCAGGTGGTTTCCAATCCAGTGTGGACAGCAAATGAATGCTATGCAGGCAT
ACTTCACAACACATATCCAGAGGGGCCTGCATAGGAACAATGCACAAGCAGAAAAAAATGGAAAACCTAAAGAGTAAAACCTTAGCACTTAGCACAATTAAATAGAAATAGGTTTTCTTGATGGGAATTCAATAGCTTGTAATGTCTTATGAAGACCTATTAAAAAAATAATTCATAGAGCCTGCCTTATCCAACATAAAATTCCT
TGATAGAAAATCCACAAATAGGAAAGGAAGTGTTTTGATTTGTACACCAGCTAAAAAGGTGTACCCTCTTTGCCCTAGTAATTCCAAGAGTCCCCAAACCAATAGATTACAGAGATTTTTAATTCACATTTTTGGGCCCAGGACAAATATTCTGGCTAGAATTTAAATTAGAATGTTATAGTTTCAAGAAAAACTACTCAAACTGT
AAGAGGACAATGGCAGAATCGCCACCTATGTCATGGCCTTCACGCTGGACGGCCGCTTCCTGCTTCCAGAGACCAAGATCGGCACTGTGAAGTACGAAGGAATAGAGTTCATCTAGATGAGTAAGCTCGCACGCCCAGAGGGGCGAGGGCCAGCGGCTGTGTTACACCAGGACTCATAAAAACCGGGAGCGCCTCGGTTTCAAAGC
GCAGGTAGTAAAATAAACTTTGATCTTCCATTTGCTGATTTTTAACTTTCTACTTGTTATGCCAATTGTTTCAAAGCGGTAGGAGTACTTACAGGCCGAGAATAGATAGCATTCTTTGATTGCTTTTCAGAAGCATTTATTTTGTTTCTCAGATCTAGTGTTAAAATCTAACCATTTAATCATTTGTAATGAACCCTCCAGAATCT
ACTTGCTCTGGCTTCTGAATTGGGATCACAATGATACTGAGGCAAGTGATGTGATTACTCATTCAGGAGAAGAGGCCGTCTCCACTAAGAGGTACCATAAAATAGATGCCAGCAGTCATTGTGCCCACTGAGATCAAGGTCAGAGCTTTCTACACCCAGACAACTAACTGCCTGCCTAGTGATCACATTGCATGTGCTCAAGTTCC
AGGACGCGGAGCAGGGCTCACAAAGGAGGAAGAGCGAGAGAAGAAGTTTTCCAGAAGGTTGAATCACAGCCCTCCCCAGTCAAGCTCCCGATACAGAGATAATAGAGACACAAATATTTGTTGAAAAACTTTTTGATGCTGTGAATACAAAGAGTTATCTACCTCCTCCAGAGCAGCCATCGTCAGGAAGCCTGAAGGTAGACTTT
ATCCTACCGAGACTTCCTATGTGTGCACCTGTGCACCTGGATACAGCGGAGACCAGTGTGAACTTGGTCGATTGAGTGATATGATTGTAAGTGGTCATCCAATAGATTCAGAATCTAAAGAAGAGGAACCTTGCAGTGAAGAAACAGATCCACTGCATGATCTGTTTGCTGAAATTTTACCCGAGTTACCAGACTCATTTGAAATA
AGAGATAGGAGAAGAGAAAGGTCTCTGTCTCGTGAGAGAAATCACAAGCCGTCTCGATCCTTCTCTAGGTCTCGTAGGCGATCTAGGTCAAATGAAAGGAAATAGAAGACCAGTTTGCAAAAGTGGTGTACAGGAAATAACTTCATCTGACAGGAGTATGTACAGGAAATTAAAGTTTTGTTTGAGACTTTATTTGGAAATGTAAA
TCTCTCAGGACAGGACCTAGACCCCTTTTCAGAGTATGGGTGGGTGTGATTTGACCCCAAAGTCACTTTCAGGGGTGTTTTAAATTTTTGTACAAGCCAGAATAGAGGTCAGTACCTAGAAAACAGGTATGCAGGCCATGGGGAACCCAGTGGTAGGGACAAGACCAGAGTTCATGTCGATCTTGGGAATGCCATGAATTTCTCCT
CTTTATTTTGATCCTAATTGCTTAGGTTTAAAATGTTTGTAAAATAGGTCTCTTTGAACCAAGTGATTTATTTTGCTTCAGAGTTTGCTTTTTTTTTTTAAATAGAAACTGTGAAAAAATGTTTATAGAAAAAATACAAGCAGGTACAAAAAGGTTAGGCCAATGTAAGGAACACTCTCCAGCTTTAGACTCGCCCACTTCAAAGT
TCTCATGGATAGCTCAGTGTCAACAGTGGAACTGGGGCTGGGTAATGTCCTGAGCTGGGTGTTTAGGAGATGGCACCGGGCCCCTTTTAACTCTCTGCCAAATAGACTTCCCTGGGAATTCTGGCACCTGTCCTCTTTGGGACAAGGGTTTCTTAATGGTTTCTACTGTAAGGGAGGCCAGAAGCAGGGGGCGGGGGAGGACAAGA
TTAAAAAGAATAATAATAAAATTTAAAAAATGAAGTCTACATTATCTACCTATTTTTATGAACTTAATTGATAATTATAAATTTGGCTGTAATATTCTACAATAGATCAACTGCTCACACTGCATATATATTCAAACATGATATAACCTAGTAATTGCAAAATTACTATCAAAATTTTGATGTTCATTTTGTTGGTAATTAATATA
AGGACAGGGCTCCCAGCTACGGCTCTGATGTCCCTGCCAGAAGCCTCTCTGAGGGCACCCTGCTGGAGTTCACCAAGGACATGGATCAGTTCCTCCAGCCAATAGAGGAACTGGAGAGTCGTCAGCTTGGGTCAAGAGAAGGAAACAACCCAAAGAATCAGAAGCGCAAGGGTAAGAAAGGCGCCAAGCAAACCCTACAAGATAGC
CCCTCTGGCAGACTCAGGAGAGATGTAGAATATGGCTGTGGTAATAACAGCTTCAGTTGCTCCTCATTCTCTTTTGTTTAGTTGGCCCTGGAATAATATAAATAGACTATTCTCAAATTTGTGGTACTCCTCTAGTGCCTGCCTCTGGAGCACTGAGATTACAGGTATGTGCCACCATGCCGGGCCAGCTCACTTTTGAGTTCTTG
GGTTGTCTGTACTTAGTCAAGAGAAAATCCCTCTAGAAGGAAATGTGTTGGTATGTGTGTGTGTTTATGTATCTCTTCCTAAAGTTTGTTTGACTCATCTAATAGAAATTAGTATTTTTGGTAGTCTCTTTTCTTACCCCTATAAATGCTTCCCTTGTTAATTTATGCTTGGAATACACTGTGAGATTACTTCCTTTCCAGTTAGG
TTTCAACCTGTCCAAAGGGAAGAAAAGAACATTTGATGAAGCAGCTTCTACGTATGTGCCCATTGCACAGCAGGTTGAAGCCTTCCACAAACGAACCCCCAATAGATACCATCTGAGGAACAAGAAGGACGAGAGCTTGTTACCCTCCAAATCTGTGAACAAGATTGCACGAGACCCCCAGACCCCCATACTGCAGACCAAATATC
GCTCTCTTGCCTGTTGCTGTGCAGGATAGAGGGGCAGGGCAGAGGTTCAGCCACGATTGTTTCCCAATGATACTTTCCATTGTTTGCACTTGCCTCCTCAAATAGAAATTCATTCATCGGGAGGCCACCTAGCTTGCATTCCCTCTAGCCCCGGGCAAGGCCACACTTAGGCCCTGTCATTGCTGCCACACCTAGGATGATCAGGT
CAGGGGCTTTGATTAAAGACATCCGGGAGAATGGGATGAAGGTTGGCCTTGCCATCAAACCAGGAACTACAGTTGAATATTTGGCCCCATGGGCTAATCAAATAGATATGGCCTTGGTAATGACCGTAGAACCTGGGTTTGGAGGGCAGAAATTCATGGAAGACATGATGCCCAAGGTTCACTGGTTGAGGACCCAGTTTCCAACT
TAATTACTGTGTAGTTTCTGTGGCTGAATCTGGTTTAGCCAGTTTAAGGTGGAGAAAGTCCATTACCCAACAGGATAAATTTGATTTGATTTATGAAGGAAATAGATGACATTAAGAAATGATCATAGGAAATTGGGAAATCTCCTTATGAAGACTGCCAAGATTGTTTTTTCAAGATTTAAAAAAAATGGACTTTTACCTGAATG
GTTCTGACTGCCCTGCTGTCTCTCCAGGATGGACGTGCTGATAATAGTTTCATTCTTTATTATTCATCTGTTCTTTTTCATGCTCTCACTGATGAATAAGAATAGAGGCGCTCTGAAGGGTTCCTTAAGCTCAGCTTTACCGTGGCTATAGATAAAGGTGACCCAGCAGCAGCCGTTCACCGGGCTTCATTGCATCGCATGTTTAA
GTTACAGGCTGGGCCCTAGAGAGTCCTGATAGATATGCATTCAGATGTAGTTCTGATTCTACCTAGTAGCTTGACTTTGGGCAAGTCCTTCATCTAAAAAAATAGAATCATGGTACTTGCTTTGTTGAAAGCTGGGTGACATAACATATAAAACTCTTACTACCATGCACTGCTCACATGCAATGTAAAAATTTTGATCAGCAAAG
TAGAAAATATTTATTCTTCATGTTAAATGTTGGGGACACATTACAGCCAGAGAGCTACAGTATTTGTGCCCAGGTCAGGAGTAAATTGAAAAAGTAAGTGAATAGAATAGTAGCAGCAAGATATCTTAGAGCTTATATTAGTAGTTTTTAAGGTGGTGGTTAGATAGCTGTAATTTTGAAATCCATACTCTCTTCTGTACATTTTG
ACCTTTTTTAGTGGAGTAGTTTGAATAAGTTATATTAAACAAAATTAGCCTAAAAGATGAGGAGGTAGTTTTTAGAAATGTAAAGGATGATTACTTAATTAATAGATTAATTTGTGTAATTAATAGATGTATGGGGGTGGGTTGTGCACATGAATGAATGCATGGACCTTTAAAGGCCAGAGGCAGCAGATCCCCTGGAGCTGGTG
ATTGTGTCTCAGAGAATGAGCATGGTCCTCCTACTCGGAAGGACATGCTCCGGTCATCCTTTGTGACCAGGCACAGCCGGATCCCTGTTTTAGCACAAGAAATAGACTCAACTTTTGAATCATCCTCTGCTATTTCTGCAAAAGAAAAGCTTCTACAGAAGAAAGCCTATCAGCCAGAAATAGTCAAACTTCTTGTAGAAAAAAGG
AGTTACTTGGCTCAGGAAAAGTAACAGACAGAAAAGCGCTTTCAGAGGATCGGAAACTCCATGGTACAGCGCAGCAACTGCTACAGGATAGCAAGACAAAAATAGAAGTCATCCGGATGCAGATTCTTCAGGCCGTCCAGACCAATGAGCTGGCTTTTGATAATGATTGTCCGAGGACTCCAGATACTCCAAATAGTGACTCTCGT
TGTAGAGTTATTTGTCTCTAGGGAATATGAGCAGTGTCAGAGAAAAGTGATACTAGAAATTATTGAAGTTCTTTTAGGAAATGTTTCTTTAGGAAGGAGAAATAGAAAGAGTATACCAGAAGTCAAGAATATCTGCTTTAATTTTTAATTTCTTCTTCTCTCCATTTTATATATTAACCATTTCTGTATCTTTCCACTGCTGAGTC
GGCAAGTTCAAGTCCACAGGTGAGGAGGCCAGGATGCCTGCCTGCAGAGGACAGAGAGCCCCAGGCTGGCTGTCTCCCAGGCTCTTCTGTCATCTATGTCAATAGAAGCAGGGCCGCTGAGCTCTACCTGTCCCTCCTGTCTTGCCATCTGAACTCCGTCACTCCTCGCCTCCCCATTCCACGGAATGCAGAAGGAACCCAGCTGA
TTGTTTGGTTGGTTGGTTTTCTTGGCTTCTTTTTAAGACAGGATTTCTCTGTGTAGCCCTGGCTGACCTGGAACTTACTCTGTAGACCAGGCTGGTCTCTAATAGAGGTCCACCCTCTGCCTCTACTTGGATTAAAGATATGCACCACCATGCCCAGCAACCACCTCGCCCAGCAACCATCAGAGTTTTAAACAGCGTGTCTGTTT
GGCTCCAAAGGCAACCAGATATTTGTTAGAAAGGCAGTGCAATGATTGGAGGGTTTGCAGGAAGAATAGGAGCTTCTAACATGGGTCCAGTAGGAACTGGAATAGAGCTATACCGTGGTGCAATGACTAGTAGCATGGAGCGAGATTTCGGACGTGGTGATATTGGATTAAGTCGAGGCTTTGGCGATTCCTTTGGTAGACTTGGA
AACTAAATAGTAATTCTTTGGAGTCCTATGAAAATATCATGCAGAGTTCTCTGGGATTTGTTAATCCAGGAGTAGTTGAATTCCTTCTAGAGAAACTAGGAATAGATGAATCTCATCCACCGTCTTTAATGAGAGGCCTACAAAGGAAAAATTTCTCTGAAGATGATTTTGCTTCAGCATTAAGAAAGAAGCAGTCAGCATCTTGG
ATTAAATTATGTCCACAAAGAATATTGAATAATCTATGTAGAAATATAATAAGAAGAGTATACTTAAAAATTACTTTAAAAGATATCTTTAGTTCATTCCAATAGAATTCTTGGTCAAAACTAAGAATATTTCTTCACTTTAGGATTTGCAAAGGATCTCGGGTACATGGATTCAGCCCGTGATCTTTACGCTTTTGAATGGATTT
TGACCCTGTGAACGTACATATATGGTTCAAGAGTAGACCAATTTAACATGTTCTCTGAATACAATCTGTGTGGGGATAACATAGGGGGATGTGTATCTTTAATAGATTTTAAATGGCTTTTTTTTTTCACTTCATTGTTAGAATTTGACACCTGATTCTTCCTCTTCTAGGGTCTTTGAAATATGTGAATTTCATTGTGTAAAATC
GACAAACAGTTAGTTACCAAGAGGTTCTTGCTTCTACTCGCCCTTTTCAAGGGAGCGTTCTGCAAATGTGTGCGTAACCTTGAGTTTTCCTCTTCCCAATAATAGATGGTAAGCATCCTCATGCCATTGCTCGCCCTCCTAAACATGATTTTACACAAGTCATGTTGAGCACCATAACACGGAGCAGGGCTTCCAGACCTGCTTGT
TGTCCCTCGGGATGTGCCTTTGCCTGTGGTCCGAGTGGCCTCTGTGTTTGCAAATGCAGATAAAGGGGATGATGAGAAGAATACAGACAACTCAGATGACAATAGAGCTGAAGACAATTTTAACTTGGAAAAGGAAAAAGAAGATGTTCCTGTGGAGATGTCCAATGGTGAGCCAGGTTGCCACTACTTTGAGCAGCTTCGGTACA
TGTTAAAGAGGTAAGCTGAGGTGTGTATTTGGTTGGCTTTGTTGTTGTTGTTAATGTATAATGAAAAGTATAAGACTAACCCTCAGGCCTCATGTTCTCCAATAGATCCCTGGAAGACAGTATAGAAAGTCAGTCGGGCTTGGGCTCCTTAGCCAGTGAGACTACTCAGACCACCAGTGGCTAGCCTAGCCTACCTGTCCTTGAAC
AGATTTCTGAAATTATTGATGGTCTTTCTGAACAGGAGGAACAAAAAATCTGCCAGCGCTATGATCAGCTCATGGAAGCGTGGGAGAAAAAAGTGGACAGAATAGAAAATAATCCCCGGAGGAAAGCAAAAGAAAGCAAAACAAGGGAATACTATGAGAAGCAGTTTCCAGAAATTCGAAAACAAAGAGAACAGCAAGAAAGATTT
ATATGAGACGTAGGCGCGAAGAGGAAGGGAAAAAGCAAGAACTTGACCTAAATTCTTCCATGAGACTTAAGAAACTAGCTCAAATTCCTCCAAAGACTGGAATAGATAACCCTATATTTGACACGGAAGAAGGAATTGTTTTAGAAAGTCCTCACTATGCTGTGAACATATTAGGCGTTGAAGACTTGTTCTCTTCACTTAAACAC
GAGGCCAGGTCGATTGATGCCATCAGGGCTTTGAAGTATATTTTATTCGTTTTCTTGCTAACTGCTATTACAATGGGTATTAATAACTTGGAAGTATTTTAATAGAGCTAGTGGGAAGATGCATGGAGCAGCAGTATTGCCAATAGAGCCCATGCCCATTGGTGCCTGTGTAGGCAAGAGTCCTGCAGACTCATCCCTCTTGTTGA
CTAGGCCGGGTGTTGCTACTCTGAAACTTATTGCACGAGATATTGTCAATTTATCCCCTAACTGACCTCCCAGAGAAGAAAGAAGTGGGAAGAAACGGCGAATAGAAGGCAAGAGACACTGATCAGTTAGAGGGGAAACTCTACATCTTCTCTGGTTGAGAGTCTGGTAACTGAAGAAGGCAAAATGACGAATCCACCAGGACAAA
TCTGGTGTACGACATCACCAACCGTTGGTCCTTTGATGGCATTGACCGGTGGATCAAGGAGATCGATGAGCGCTGGGGATTAGCTCTGAGCCTCGTGCTTAATAGATGAGGGTTCAACGGCTGAGCTACATCCTTGGCCCTTTTTCTGAAGTATTTTGACATCTGGACATCGGGTCTCCCAGAGCCCATCTGAATAGGAAAAATAA
TTTCAGTGGGGTCCCAGCACGAAGATCGGAAGGATTCTCCCATCTCTCCTCATTTCACTAGAAATAGTGATGAGAACTCAAGTATTGGGAGGGCAAGTTCAATAGATTCTGCATCCAACACTGAACTGCAGACACATGATATGTCTAGTGATGAAAAGAAAGTAGAGCGAGAAAATCAAGAGTTACTGGATCAAGCCACCGTGGAA
GGCTGCGTCTTTGACGGTTGCCCAGTCTCTTTGTGGAGAGGATTTGATCATTAAAGGAATCAGCGTGCATATATCCAATGCTGAACCTAAGCATAATAGCAATAGACAGTTAGAAAGAAGTGGAAGATTTGGTGCAAAGCCCAGACGAGCCTTTGAGAAGCAGAAAGGTGTTTGTTGGACGTTGTACAGAGGACATGACTGCTGAA
TTTTCAGTGCTTCAATTTTGGAGAGACATTCAGACCATGGTAAACTCACATGAGCACCAAGTTGGATTCTTAGGGGAATTCTGAAGGAACTGCTTTTAAAAATAGACAGTTTTCCTGATGAGGTTGCATTGGAACCAGCTGTTTAGAACTGAACCCCCTCCTCCCCTGTGAATGGCTTGAACAGGTGGTTTATTTTCCAGAAGCAA
TTGACAAGCAAAATGATGATGACCTTAAGGAAGGAATAAATAAGGACACCAAAAATGTAAACTTGAAATTTGGAGTACAAAATGATCATCTTAAGGAGAAAATAGATAATAACACAGAAAATGTGAACTTGAAACTTGGGCTACAAACAACAGAAAATTACCTTACTCAGAAAGGAAATGAAAGGAAAGCAAACTTTTCTTCAAAG
CAGGGAAAAGAGCTCTAGAATGGACAAAAGGATACACCTGGGGTCTTAGGCTTTATAAGGAAAGATATGATGAGGGATTATTGTTCACTATCAGATTAAAAATAGAGACCCCCTACAATCCTTTAGGCCCCAACGAGTTACCAAAGTCTGAGGGCTGCCATAGATGCTGATATTGTAGAGATGGAAAACTCCATCTCTAAGCTCCA
TAAACCATATAAAACTTTAAGCTCCACTTTGATGTGTAGTTGTTACCATAGTCAAGTACAATATAAGTACCAGGAATATGGTCAAAGAAATGCATAGATAAATAGAGGCTGAAAGTCTATATGATGTCAACTAAATTATATGTTGCTTCACAACTGTTTGGTTCAAGAAAAGGAAATACAAAGGAGAAAGACTTTGTACTTATTGC
AAACAGAAAGCTAGTGAGGATGTAATTGAACAAGGGGGCCATGCCCCAGCCCCAGCAAGCAGCAGAACTTGCTGCTTGTGGTTCTGATCTTAAAGTCAAGAATAGAAGAAACGGATTATGGAATCTCCCTCTGTGACTAAAGAAAGCTACTGAGGCCGGGTGTGTGGTGGATGGCCCTACAGGGAGGCCCAGAGAAGCCATTATAA
CAAAGGTTAATGCTCTAATGCATGCTTTGATTGAATTACGGACAAAGGACCCCAACATAAAAAGTTTAGTTGTTTCTCAGTTTACCACATTCTTGTCTTTAATAGAAACACCTCTTAAGGCCTCAGGATTTGTGTTTACTCGTTTAGATGGTTCCATGGCTCAAAAGAAAAGAGTTGAATCAATTCAGCGTTTTCAAAACACAGAA
ACCGAGCCAGCTTGAAACTGGGCCTAGATAAAGCCGTGCTACAGAGCATGAGTGGAAGAGACAGTAATGTCAGCGGTGTTCAGCAGCTTTCCAAAAAAGAAATAGAAGACCTGCTTCGAAGAGGGGCATATGGAGCCATTATGGAGGAGGAAGATGAAGGCTCTAAGTTCTGTGAGGAAGATATCGACCAGATTTTACTTCGTCGT
GGAAGCTGCTCACTGTTCTCTCTTCAAGTCTCTGCTTGGCACGACTTTCTTTACTTACCATGGCACAGGTCGTTTTGTCCACTTTTGTAATTTATATGTAAATAGAAATGCAACTTGTGCCTGCCTCTGCTCATCCTGTGCCTTGTATGTTGGTAGCTGTCATTTGTTTTCATTGTGTAGTCGCTGTGTAAATAGATTACTTATAA
CCTGAGACGCAGAGCTGGGGAGGCAGAGACAGGAGGATTCCCCAGCTTGCTGCCCTGACAGTCTGGCTGAGTCACTGAGCACCTGGTTCAGGTAGAGAGCAATAGAGGAAGATGTAGAACATAAATCTCTGGCCTCAACAGGCAAGCACATGTGCATACACCCGTTTGCACACACATACAAATACCAGGTACACTTGCATGCATGA
GATTAGCCTAAGGACAAATGAAACACATTTTTTTTCTCTTTAATTAAAGAGAATGGAGTCTAACCTGGGCATTTTATATTTTTTATTTAAAAAATGGGCCAATAGAAATTGTGTTACTTTTTAAATTAGAGATTCTTCAACTTTTATCTTTTCTTTTAAAAGTCACAGCAGATTTCTTTTTCTTTCTTTTTTTTTAAAAATTAGGT
TTCATGAGTACTCGAATCGTCCAGAATATTTTGGGTTTTTTTTTTTTTTTTTTTAGGAAAATTGAACTTCCTGAGTATTCTGACATTAAGTGTTAGTTTTAATAGAGCATTGAAAACCCTACCATTTCAATAAAGACCTGGATTGGAAATGGCTCAAAGAGAAGCACAAGCAGAGCGGTGGGAGCGTGGGTGCCCTGGAGGAGCTA
TAAAGCTTGGACCGGTCTTGGGAGATGGTGCATCTTGGAGGGCTCTGCTACACGCCTAGGTGGCTGGTTTAAAGGCTTGCATCGCAGACGGAGACTAATTAATAGACACAGTTCTAAGATTGCTTTTTCATTAACATAGAAACTAGAGAAAGGAGAAACAGAAGCCTGCAGCCTAGTCTGTGTAAGCAAGAAGTAGGACCAAACTG
GTCCTAAAAGGAGAAGGCCAGCACGTTCAATATTTGATGGTTTCCGAGATTTTCAAACTGAAACTAGTAGGCAGGAACAGGAATTAAGAAATGGAGGAGCAATAGATAAGAAACTAACCACCCTTGCAGATCTATTTCGGCCCCCAATCGACTTGATGCACAAGGGCAGCTTTGAAACAGCCAAAGAGTGTGGCCAGATGCAGAAT
ACCTGTCTAATTAAGAATATATTTCCAAGTTAGCAGTTATGCAGCTCAAAAGCAGTATTTGGCTTTATAGTAAATTTGTTTCTAAATCTAATAACTTTAAAATAGAAACTTAAGTAAATATGGCTTACACCCTAACACTGGGGTGGTTTTCTTTTCTAATGTAGCTTTCCCTGTTGAGGCTATTGTTTCTTCTTAATTTATATTAT
TGGAAAAGGAGATCTTCCGGCACTTACAGACAATGTGAAGGGCAAATATGTTCTCATTATATATGAGAATATTCTAAAGTATATAAACATGGACTCTTGGAATAGAAGCCTTTTAGATAAATACTGTATAGAGTATGGTGTGGGTATCATTGGATTCCATAAAACCAGTGAGAAAAATCTACAGAGCTTTCAGTTCAGGGGCTTCC
ACTAGCGTTTAAAGTACTACATGACAAACAGCGAGGACCCCTGGTTTTCCTGCGCATTTACTCGGGAACACTGACGCCTCAGCTGGCTGTCCACAACATTAATAGAAACTGCACGGAAAGAATGAGTCGTCTGCTTTTGCCATTTGCTGACCAACATGTAGAAATCCCTTCCCTGACTGCTGGAAACATTGCTTTGACAGTTGGGC
TGGGACCATGGGAAAACAAAGTGTATGATGAAGTCGTCAGACTGTGTTATCAAGCATGCTGGTGTGTACAGTACTGGCCTTGCTATGGTGGCGGCAGAAGAATAGAGCATTTTGCTATTTTTGTAATTCTGTTCAGAAGTTACCAATTTGTGCACAGTGTGGAATGCGACAAATGTCAGAGAAAGAAGGGAACATGCCGAAGAAAA
CGTCTTTACATTTATTATTTTTGTAATTGGTGTGCACTTTGTGTGTGAGTATGGTTGAAGGGACAAGTTCAGGTGTCTGTCCTCACCTTGCATCCTATCTAATAGAGTCTTTTATTGATCATAACACACTCTAGCCTAGCTAGCCATTGAGATGCTCCTGTCTGCTATTGTGTCTGTCCTTGTGTGGGTTCTAGGACTCCAAACTC
TTAGCTTGTGACATTTTGAGACTTTATTTTGTATTTCTTCTTTTCCCCTATTTTTCTTTCTTTTATTAAATGAAAAGAGTTTAAAACTTGTCTTATTGAAAATAGATTCTTCTCATATAACACATCCCAATCATAGTCCTTGTTCTGTGTCTCTGTGTTGTACGTGTGTGCGTGCCAGTACATGTGTGTGTCCCCACTCCACCTGT
CTTGAAGGTTAACCCAAACTGTCAAGATTTAGGATAGTCAAGAAAAGGTTTAACTAGTTTTAGTATCAGACTTTAAAATTTCTTAAAGATTTTGGTAAGAAATAGAAGTCCACATACAAGCATTGAGGAAACTGAAAAATCTTTGTAAGACCCTTAATGGCTAAAGCCATTGGCTGTAATGAGTGTTACTGTGTGAGGCTTTGTGT
TCATTCCGTTTGAGTTTCTTGAGTGTTTTCTTTAAATGTCTGCAGAGTTGCTGCCCTTCCTTGAACTATGAGCACTGCAATCTTCTTAATTCTCAGTATGAATAGAGATTTTTGAGCTTTAAGTCTGAGGGGAACTCAGCGGGCCTGGTTGGCGTCTGCAATGAACATCAAGAAACCATCGTGCCGTGGGAACGTGATTGCTTTTC
CAGAGGATGGGCCAGCCATAAGGAACGGCAGGATGAGGGTAGGAGATCAGATCATTGAAATAAATGGGGAAAGCACACGAGACATGACCCACGCCAGAGCAATAGAACTCATCAAGTCTGGAGGAAGAAGAGTGCGGCTGCTGCTGAAGAGAGGCACGGGGCAGGTCCCGGAGTATGGAATGGTACCTTCCAGCCTCTCCATGTGC
TTGGTGCCGCTTGTGCAAGAGATTGAGTCTGTCAGCACCCAGATGAGAAGGATGGGCTGTCCAGAGCTACAAATAGGAGGTCTGGGCAAGAGTGACTATGAATAGACAGCTTCTCGATCACATGGATTCATGGACAGCCAAGTTTAGAAAGGGAGCCCAGATTCCACCTCTCCTTCTACCAGCCCTACCTTCTGGAATTACAGTCG
CTCCAGACCTTGGCTTTGTGTTGTACACAGTCAACACAATCGTTGCTAATCCTGAGAAGCACACAAAAGTCCAAAGGTATTATTAAAGAGAACAAAAAAAAATAGACAACAGCTTTCTGTTCTTGCTTAAAGTATAGCACTCACTGCATCTGATTCTGCCCTAAAGAACTAACATTATATCTGTGACAGAGGCTACAGCAAGCCAA
TTTGTGATTAGGAACAGGCATTATGTTTTGAGGAACAAAAGATAAATAACAGAAGCCATGGTTAGAGACAGTCAATATGATTTCGTGAACAAAGATGGACAATAGAAGCTGGCCTGCTATTGGGAAGGTCCCAGCTACTGCAGGGCCAGGGAACTTGAATTAGGTGTACCATATGATTAAATGGAGGCTGATAACAAAAAAAAAAA
TTGCGTACCCTTCTCGTGTCGGCTCCATAATCAACTACATGGTGGTCATGGCCGTGGTTCTGTACCTGGGGAAGAAACTTCTGCGGCCCAAGCACAGGGGAATAGACTTAGCTTTTATTGAAAATGGATACATCTATCACACCAAGTATGACACAGCGGACAGGATTCTCATAGATTCCATTCAGAGAGCAGGCCCTGAAAATCCT
TATGGAGGGGAGAAATTGTGGGAAAAACAGATCCATCTCAGCTAAAGGAACACAAGACAAGTCTACCACAATCCTTAAATGGAATATAAGCAAGTATGGAAATAGAGCTTTTGAACAGGAGGTGGTATAAAATAACTAACATGGAATCAAAAAGGATTTGAGGTGTGGCCAGCAACATGGTTCAGTGAGTGAAAACCTTTGCTGCC
GCAGTCTCCATCAGGTTCAAGTGCCACAACTCTGCGCTCAGAGCTGAACCTGATGGTAGAGAAGATGGACCATGTCTATGGTCTGTCTACTGTCTATCTGAATAGAGGACAAAGAAGAGACTTTGGCCAAGGTATACATCTCTGAGCTAAAGAATATCCGACTACTCCTGGAGGAGTGTGAGCAGAGACTGCTCAAACAAATTCAG
AACCTGTGCTCACAGCTTTCTCTCAGACCAGTGTGACTGTAAACAAGTAGGAACTGCAGAATGCCTACTCGTTAACTTCCCGCTTGTTTCTGAAAAAGCCAATAGAAATTGCTGCGTTGGGATTTGGTAATGTCCATCTGCCTGCCTGCCTGCCTGCAGCAAGGTAATTTGTGGCTGACCTTGAGGGCAAAATGTGCTTTCCTTCA
GTGTGTGTGTGTGTGTGTGTAAAACAAAGAAGTCATGAATATGAGAGGGAGTTACAGGGCCACAGGAGGGGACAGGTGAGGAGTGAGGGATGGGAATATAAATAGACTACTTATATATGAAGTTCTAAAATAAATTAAAAATTAAATAAAAAAGACTGAATTATATTTTCTGACTGCATATCATTTGTATTATGGTAGAAAGTGGA
CCCACCTCCACCTCAGCATTACCGATTGGATGATATGGCCATTGCCCACCACTACAGGGACTCCTATCGACACCCCAGCCACAGGGACCTCAGGGACAGAAATAGACCTATGGGGTTACATGGCACACGTCAAGAAGAAATGATTGACCACAGACTAACAGACAGAGAATGGGCAGAAGAGTGGAAACATCTCGATCATGTGTTAA
TTCCTTTCAGAAATTATATAGTATAGCTTAGAGGATATCTGGCCTACATGGAAAGCCACGGTTAAGGGCATGACTCACTACCAGCAAAACCCTTCCCAGAAATAGACCATTCCAGGAACTCTACTTCCCATAGTAAATGTTCACTGATGAGCCCTTACTTGCAATACAGGAGTCAGAAATGAATTAAGCACAGTGCTGCCCTTCAG
GACTTGTAACCGTCAAATGTGGCGTGCTCGTCATCAGTGTAAATAAAATTGCTGGGTCAGGTTGCAGAATGCTCAAGTGCTGGATGGATGTTCTGTCATCAATAGATATGAAAATGTTGGTCGACGACTAGCGAATCAGCAAAATCTAAAAAGTAGGATTGATTCTGTAAAGACAGGCCTGCTTTTTAGCCCAGATATTGATGAAA
GTAGCATTAGCCATCTGGGCTCCGCCCCTGAGAGGGCTGCGCCCTGGCCCTTTCATAAACTGCCCACCACTTCTGTCCTCATCTCTGTCTCTGAACTGGGAATAGAGGCCCACAGTGCCTGTGTAAAGCCTTCCCAGTCCCTTAGCTTTGCTGTAGACTCCAACGAGGTTCACCCCCAGCCCCCTTGTCCAGGTGCACACCTGCCC
CCTGTACAAAAGTAGAAAGTTCAAGTGTCTTTAGTAAACCTTGTTCAGTGACTGTAGCCAGTGATGCAAGCAAGAAGAAGATAGATGTTATTGATCTAACAATAGAGAGCTCTTCTGATGAAGAGGAAGACCCTCCCGCCAAAAGGAAATGCATCTTTATGTCAGAAACACAAAGCAGTCCAACCAAAGGGGTTCTCATGTATCAG
GTCAAAGGCATCGATTTCTGTTCCATACATTTACAGAATATACTCACCCAATCTTGACAAAAAAATTACATGAATTATAATTTGTAAAAGTATATTTTGGAATAGAATCACTCATGAATGAACTTGAACTCTTATGTCATTATGAGGCCAAAGATCACATGGCAGATCAGGGAAATAATTAAATTGATTTGGTCTTGACATAGAAA
AATAGCTCTGTAGTAAATGCTCAATGAGTGACTGGGTGAATGTAGTATGAGGAAGAATGTGGTTGAGAGTAAACATACTGAAATCCATGTCTCATCTATAAATAGATTCATTAATTTAATAACTGTAAAATGTCTGTGAAGGCAATGGCACTTTGAAGATCTTATTTAAATATGGTTTTATATTTTCTAATAAGACTTTAGTTTTT
GAAAGAAATACAATTAGGTGACAAGTTGGCATTGAAGATTGTCATTTCCCCTGATCAAAATGAATAAAGTCTTTTTAAAATAAAATTTAACTTAAAGATCAATAGACAAATGAAAAACACGAGTAAATGATATGTTGTGTAGTCCTTGCTAAAGTGTTACTGTTTAATTGCTTTATGAGCCTGTTTTGCCTAAAGTGTCTATAGAT
ACAGAGAAATCCTGTCTCAAAAAACCAAAACTAAATGAAAATACAAGGCTTCTCCCCTTGTAGTGACTTTGCTTTATGAATTTGTCTCAAAAAAAAAAAAAATAGAGCTGGAGGGCTTACTGGTCAGGGATGGTCACTTTAACTTTGTACAAGAAGAAACTTTCTTTCAAATACTTTAAGTCCCTCAGTTCATATCCACCCTCCCC
GTTTGAGAGGGGTCGCTTTCTCATCATCTTTATCCCTTCCTTCTATTTTGCAAAAGGAAGGCATTCTCTTGTCCCCATTGTATACCTTGCATTGTCTCAGAATAGACAAACTGCTGGATGTCTGGTACAGAATTTTAAATAAACAAAACTGAGAATTGGTAGTGCCCTAAGACATGAATTTAACATTTGCAGCACTTACAACTTGT
GCCTCTTAAGGTCCAAGGCTATGCTGAATGAGGCAGAGAAGCGCCGCTCCCTGCTGGAAATACTGAATAGTGCTGCTGACATTCTGATCAATTCTTCAGAAATAGATGAAGATGAGATCCGAGATGAGAAGGCTGGGCTCAACCAGAACATGGATGCCATAACTGAGGAGCTACAGGCCAAAACGAGCTCTCTAGAAGAAATGACT
GTGAAGCCTTTTGGTGTGGTCTTCTTGCTGCCCAGGAGAGCAAGCTCTTCATTGTGTGACAGTGTATGGGTGTGACATTAATTCAGACAGAGCCTAAATAAATAGATCTTCTCATAGTCTCTGCGTTCCACCTTAGGAAGAGGAGAACTGTGAAGATAGCTAGATGAGATAAATTTATGCAAAATAGTAAATGCTACGCCATGTCC
AGAAACTCCTAGCAACTAGGATCGCTGTCTACCTCATGACATTTCTAATCGTAACTGTGGCCTGGACAGCACATACCAGGTTGTTCCAGGTTGTTGGAAAAATAGATGATACACTTGCCTTGCTCAACCTGGCCTGTATGATGACTATCACCCTCCTGCCCTACACAGTTTCACTAATGGTAACATTCCCTGATGTGCCCCTGGGC
TGTTGCTCTCACCAGTGAAACGCTTTGTAAGGAGGCATCTGGGTAATTATGCAAATAAGTTTGTGATAATTGCTCCAGTTCTACAAACAACAGAATTTTAAATAGAGGAAGTGGATAAAGGAGACACCTCCCTTGCTGTGTGCTCTTTGAAAGTAATTGACAGAAAACTACAAACACGTAGGATGCCCTGCGCCTCAGCAGCACCC
GAGACTGACGTAGGTGGATGAAGAGCTGTCTGCTCAGCGCCATCGGGCAGAGGATAATGTTTGGGAAGCTACCTGATGCGTAAGCTTTTTAATGCTGTAAAATAGAGCTAAAATTCAATGCCACTTTTTCAGAGATGATTAATGGACAGCCTGGTCAAATTCAAAGCTTTCTGATGTATAAAACTTTATAAATGGAACTACTCCAT
TCTCAACAAAAACAAAATGCAGGAGAAATTATTCAAGGAACATGTCTTTATTTACTTGCGGATGTTTGCAACTGACAGTGGATTTGAAATACTGCCTTGTAATAGATATTCTTCAGAACAAAATGGAGCCAAGATAGTTGCAACAAAAGAGTGGAAACGAAATGACAAAATAGAATTACTGGTGGGTTGTATTGCCGAACTTTCAG
TAAATTTGTATAAGGCAATAAACTGCCACTAATTCTATTTTTGTTTTGTAGGTGTGAGATTATGGTTGTGTACTGAAGTTAGCATGGCTGTGCTTTTCATAATAGAATGCTAAAGACTTTGGGAATGGATCTTGGATGTTTGTTTAGGAGAATTATGTGTTTTTCAGTATACATGGAGGCAACAGTTGGAGGGTTAACATTCTTGT
GTATTTGTGCTGAAATTAATAATGATTGTGTTCAATTCCTACCTAAAAATGCATCATACTATCAAATAATACGATTCACATATCTCATTTTGTTTCAAGTAATAGAATAGGCGCCTTTTGGCGATTAATCTTGCTTTGAATTAATTAAAGTACAATACAGCCTCCTTGCATGAATTGGCTATGCTCAGTTAGATTTGCCTTGTAAA
CAGCTTAATGAACTTGGGAGTGAATCTGCTAAAATTAAAGCCATGGGTATAATGGACAAGAAATGATGGATTCTTCAACTTTTAAGAGATTTACAGCCTCAATAGAGAATATTTTGGATAATTTAGAAGATATGGATTTTACTGCATTTGTTGCTAGAAAAATGAAGAAAAAAGAAAAACAAAAGAAAAGGAAAGCTTACGAGCCA
CTTGTGCAATGGACAAAGTGTTGAGGCACCCACGGGGGCCTGGATTCAGAGACTCTGGGTAGGAAGGGGTTAAGAGATCACTGAGTCCCGGGACTGGGAAAATAGACTAGAGAGGAGAGTGTGACCTGGAGTTTCGGAGATGAAAAGGACCTATATCAGGGTTTCAAGAAGAGTTGAGTGCTCCCAGGTAGAGCAGAGGTCAAGAA
TATGTCGTAGGTATTTTTTTTTAATTTTGAAATGTTTAAGTTTTAATTAAAGTTTACTCCAGTATGTTAATGATGTAGTCAAATATTTATTGAAAGGCAAAATAGAATATTTTAATGTTATCCCTGCCATTTTTCAAGAATATTCTTTGCATCTAACTGCCAGTGCCATTGTCAAACTTGTTTTCAAAATTGTTGTACTTTTTTAT
CATAAAGATTTGCCTACTGTAGAGATATAAAGATCTGTTACCTTAATGATTATATGCATTGCCTTTTGATATATTGCCTTACTTATCATTTAAATACATAAATAGAAAGATATAATGTCTGTAACAGAAAACTTATAAAGTTATACCTGAATTGTTTAAATATCAAGAGCACAAACATTTGGTTATTCTGTATAAAATGAAACATA
TGACGACCGTGGACGCCCTTCGCCTGGACATCCTGCTGCGCATGCTCAAGTCACCACACTTCAGTGCGAAAATGAATTCCCTCAAGGAAGTAACAAAACTAATAGAAGATAGTACTCTATCCAAGTCTGTGAAGAATGCTATAGATACAGACAGATTACTAGATTGGCTAGTTGAAAATTCAGTTCTGTCAATTGCACTAGAAGGC
AATTTCTAATCAAGTTTGTAAAATTTTTATAGTAAAACATTTTAATGACAATTTAAAAATTATCTTCTCTAAAGAATGGTCAAAACAATGTCCTTTCAGAAATAGAGCTGCTCTTTACTGTCTTTCCAAATGATGTTGGTTAAATGGACCAGGTGTATATTAGTTAAAGTCTAGGGCTAAGTTCTTGATATTCTTTGAGTTTACAA
CCATAGAGACTACATTAATTAAGTGCTCTCTTAGAAGCAAGGTTCATGAATTTTTACTCCAGATTTTTTTGGGGGGTGGGGTAAAGCCTTTCTGTTATGCAATAGAAAGATGTGGAGCACTGCGTTCCATCTGCTTTTCTTTGATCTGTCAGTGGCAATCAATCATAACAATCTTAAGTCTACATACTTAAAATTCGACCTGAATT
GCAGTCTCCATCAGGTTCAAGTGCCACAACTCTGCGCTCAGAGCTGAACCTGATGGTAGAGAAGATGGACCATGTCTATGGTCTGTCTACTGTCTATCTGAATAGAGGACAAAGAAGAGACTTTGGCCAAGGTATACATCTCTGAGCTAAAGAATATCCGACTACTCCTGGAGGAGTGTGAGCAGAGACTGCTCAAACAAATTCAG
ACCTCAGTCTATACTTACCAAGTCTACATCTGTAGTTGAACAGGGAGGCATCCAGACTGTCGACCAGCTGATAAAAGAGCTACCTGAGCTGCTGCAAAGAAATAGAGAAATATTAGAGGAGATTTGTTTGAGAAGATGGTCCCTGTGTCTGTGCAGCAGTCCCTGGCTGTGTTTAGTCAGAGGAAAGCTGACTTGGTCAACAGATC
CTTTATTATGTGCTTTTTATTACCACTCAAAATTTGTGTCATAAACATGGGCCTTTTCTGGAGCAGCACTAACGAGTTCCCCTGCTGTGTGTGAGATAAGAATAGAGCTGAGTGGTAGAATGGTTGCTTATCGTGGCTATTAAGGGCCTGGATTCTCAATTCACAGCACTACCACCAAAAAACATAAAACCACCCAACTTTAAATT
GCATGGAGCCGTGTACAGTTTGGAGCCCAGGCTTCGTGGGGGGAAAGGAGGTTTTGGGTCTATGCTTCGAGCACTTGGTGCACAGATAGAGAAGACAACCAATAGAGAAGCCTGCCGGGATCTCAGTGGGAGGAGATTACGAGATGTCAATCATGAGAAAGCGATGGCTGAGTGGGTAAAACAGCAAGCTGAGCGAGAGGCTGAAA
AAGCTGACTGTGGTTGTTTGCACCCACATTACCAAACAAACACTCAGGCAGGAGGCTCCAAAGCGGCTTAGGCAACTTAGTGAGAACCCAGCTCAGAAGGAATAGAAGATTTCCAGCCTAAACCGGGGAGAGGGAACCAACTGCAGGTGGGAAGGGGACTGGGATGGGATTTTGGGAAGGGATGAGAAATTATAATGACTGAAGAT
GAAACAAAGACAGTAGAAGTCCATTATCTCTTAATAATTATTCCTTAAAATCGAAGGGGAGTAAGTGTTCTTATCTAAAATTAAAAAAAAAAATAAAATAAATAGAATAAAGTATTCAAAGGGTACCACCACTCCAATTGCATCAAGCCACCTTGGACAAAGTATCCAAATTGTGGTTGCCTTAATACACTAAAACATTGCTGTAC
CTAGGTTCTATTGGATTTTGAGATTGCCACAGGCATGTCCAATCTCAGTTGTGTAGACACTAAAGAGCCCGTTGATGGAGCCAATTTGGATATTCATGATAATAGATAAAATTACACTTGATTTTAGATTCATTGACTTGGATTTCAAATATTTATCATTGAGTTTATTATAGTTTTATTACATTTGGGGAAGGCACCTAACAAAT
CACTTGGATCCCAGTCATTGGGTTGGGATGTTTATGTCTTTTAGTCTTTAAAAATGCTTGTCATTGTGGTGTAGTAGTGTATATGTTTTATGTAACTGTCAATAGATGCCTGACAGGAGCATCTTAGGGGAGGAGAGGTTCATTTTGGCCCAGTTTCAGGGTTATGGTCTGCCAGAGTGAGAAAGGAACAGAGGTGAGGGCTGTTT
ATCAGTCCTAGCAGATCAGGGCAAGAGCTTTGCTACTTCATCTCACCGGAATACTGAGGAGGAAGGACCCAAGTACAAGTCCAAAGTTTCATTAAAAGGCAATAGAGAAAGTGATGGATTTAGAGAAGAAAAAAATTATAAACTGAAAGAGACTGCATACATAGTCGAAAGGCCTAGCACTGCAAAGGACAAGCACAAGGAAGAAG
GCTGGAGGCTCAGAAGTTTGAGGGTGTCACACCAGAAGACTTCAGCAACTTCCCACCTGAGCAGAGAAGGAAAAAACTACAACAGAAAGTTGACGATCTCAATAGAGAGATACAGAAGGAGACGGACCAGAGCTTATGTCCCTTTTAACATCCCCCCATCAGCCTCCCCCTCCGCCCCCTGCCTCTGCCTCACCCTCTGCTGTTCC
CCTAATCAGTAGCCCCAAACCAAAGTGAAGAGCCTCAAATTGAACAAAATAGTCTTTCTCCGAGGCATACATGGAAATGCCTTTGAAAAATTCAAATCCAAATAGAATCAGCTCAAATTTGAAATAGTTTTTCTTTTCTTTTTCATGAATCAGAACAAAACTAAAGTGCTCAGTTGAGCAAAAAGAAGGAGCTCCCTTCCGCTTTC
AGGGGAGCCTCCCCCACCCACATCTATCTGCCTCTGGTTTTGGGTTCTCTTGTCCTCTTCTGCTCTTCCTGGTGCTCTTTCTTCTCGGTGGGGTGTGGGTAATAGAATAGCCATGGGAAGTAGAGCATGAGAACTTTCTGCTATTAGAGTTAGAAAGTGAAGTGCATACCCTGGCTTCCCCATTCTTTGGGGTTCTCATACATCAT
GTATCCATGTGACCGTATCTCTGCACTGAATTTCAAGGCCATTCTTTGCCTGTCTTTATTTCTACATTTCTTCTAATGGGGAACAAAAGGAAGCATTTGAAATAGAGGGTATTGAATAAAAAGATAACAGATCCCGGAAGCGAGAAAACAGCCTTCAGGAGGACAGAGGCAGCTTTGTCACCACACCCACCGCAGAGCTATCGAAT
AACATGCTACGCCCACTAACCTATGGGGACACGTCACTCTCACCAGGCGAGCTCCGGGCCCTTCGCTGGAAAGACAGCTGGGATATTCTGATCCGAAAGTAATAGAGAACAAGAACACAGAAGACAAGCACACAGGACAAAGCCTCAAAGATGTGTTTGTCTCCCACCAACAGGAGCCTCAGCAGGCAGGACTGCCAGGGTCCAGG
TGCAAATTTTTTTCTCCTATTTAGAAAGTCCACCTGTGCTTACAGTGGTTTCTCAAACTGTTAGCCCTCTTGCCACAACAGCACATAAATGAGAGATTAGAATAGAATGGTTACAAAGTTATCTTCTGAAATAAGTGTTTATATTAAAAAGTATAATAAGGTACACATGTAAAAACAATTCTCAGACAAGGTTTTATTATGAATTG
CTCTCCATTCCAGCTCTGTGATTGAACTCTGCTCTTATTGACTAGGGGGCACTTGGGCAGGCATGCTTCATTCCTGGAGTTGACAGTCATTTCATGTCTGAATAGACTAACTGAATAAGCCCTCCCTTCTCTCACGGGCTTCAGTTGGCCTGCAGACATAATGAGGAGATTGGCTTTTCGAGGCGCTGGTTGTGCTCTGGTAAAGC
TGAGTGCTAGCTAGGCTTAGAGGTGCAAGCTGCCGTGCCCAGCCCAGGGTCTACTTTAACAGCAGTCTCTGGGAGAAGGGGCTTCCCCATCCAGGCGGGAAATAGAGACGCTGAGTCCGGTTCCCTCCCATGCTAAGCAAGTGTTGGGCCCCACAGCTCCAGCAGGTGTGCCGAACAGGTGGAATATCCCTACTCTACAACTAAAA
AGGCACTAGAGAGCCTACAAAGCCTTCAGGAGATGGAAGGAACATGGTGCTGCCACCTTGTGGCCAATTTCAGGTTTGGTTAGGTGATCTTCATTGTCCAAATAGATGTCTGGGCTGATAGCTCCAGCATTTAAGCATTTGGAGATAAGTAGGAAAAATCACATTTCACAGGGGTCAGAACTGTCCCAGGGACCAGTGCCTGGTCT
ATATTAGCAGGTACAAAGCCTTTGGGTTTTGTTTTATTATTTGTTTTTTTCCTAGCCTAATTCAGTAAGTTCTCAGGCTTCCAAATCAGAAGGATGGTGGAATAGAGCAAAGTGAGGGATGGTCACTGTAGGCTTTGAAACGTCAAAGGGAGGCTGATAGTGGAAGCCTTGCGGGGACCAGGTGGGCTGGCTTTGACAGGACGGGG
TTTTTTTTTTTTTTTTTTTTTTTTTAGAATTCACATTGCTACTTTCGGGAGAACTGATTTCCTTACTATGTTCTTTTTGTGACTGAAAGGTCATCCTATTAATAGAAGGAGTAGTAGCCACTTGTTCTTTCTTTTGCGGTGCTGGGAACTGAACCCAGGGCCTCGCACACGCTAGGCAAGCGCTTTAGGGCTGAGCCACACCTCCA
GCGGTCCAAGACAGGCCTTCCACTTAGCACGTATTTCAGTGCAGTGAAACTTCGTTGGCTCCTTGACAACGTGAAAAAGGTCCAAGAGGCTGTTGAAGAAAATAGAGCTCTTTTTGGGACCATTGATTCATGGCTTATTTGGTGTGGCTTGACCTAAGAACCCAGTCTACTGTTGAGAACCTTAGTAAAAGAATTCCAGGAAATAA
ATCCTTACCAGACACTGGGGGTAACATCGCTTTTTCCCAATCTCACAAATTTACAAACCCTCAGGATAGGAAATGTAGAGACTTTCAGTGAGATAAGGAGAATAGATTTTGCTGGGCTGACTTCTCTCAATGAACTTGAAATTAAGGCATTAAGTCTCCGGAATTATCAGTCCCAAAGTCTAAAGTCGATCCGCGACATCCATCAC
AGCACATTGAAACGACCCAGAGAAAAATTCAGGAAAATCAGCCAGAAAACAGCAAAGCCCTGGCCCTGCAGCTGAACCAACAGAAGGTGCTGGTGTCTGAAATAGAGGTGAAGCAGAGCAAAATGGACGAGTGTCAGAAATACTCAGAGCAGTACTCGGCTGCCGTCAAGGACTATGAGTTGCAAACAATGACCTACAGGGCTATG
AGCAGCATTTTGAGAACTTCATAATTGTAGCAGTAAATTAGGAGCTGCAGTAATGATTAAGAATGTTCTTCATTCTTTGAGAGTTTGTGGTATCTTAAAAAATAGAACCCCTCAAAGCAATATGGCCTACTCTGTATTTATTTGTAAAAACTGAAGCATAATTTAAAGTGTATATCAATACTACTCTGAGTTTCTAAGAGAGGTGT
GTACTTTCTGTGTGCCATGTGTAGTTTTAAGCATTTGAGATAACCTTATGCAACTTCTAATCTAGTTGTATGCAGGATAATGTATCAAAAGTTAGTATGCAATAGATTGAGGAAGTAAAGAGTATATTGTGTTAGGACCAAACCTCAAGCTGGTGGGATAGTAAAGAACACAGATGACTTGGAAGCCAGCCACACTGAGAAGGTAA
AGCGCTCTTGGAACAGAAGTGGCATGCGGTCAGCAGTAAGGTGGAAGAGAGAAAGGCCCAGGGTTTCCACAGTGAAATTGAAGATTTCCTCTTAGAACTCAATAGAATGGAGAACCAACTTTCTGCATCTAAACCTACAGGAGGACTTCCTGAGACTGCTAGAGAACAGCTTGATACACATATGGTTCTAAAAAATGATGTTTTGG
CGCCTCCTCTCTCGGCTCCGGAGCCCCAGACCCCGGCTACCCTCACCTCGACACCCCCAGACCCCAGCCAGCCGCCGCTAATCTTCGCCGCTGGAATCTTAATAGAGGCTGTCCTTTTGGGGGGATTCTGGTCTTTCGACAATTTTGTTCCCAGCCAAGGAGAGGATATCGTGATTTTCTCCCCTTTGAGCCCAGGCTCTGCTCTG
GTGTTTCAGAGGAAGGCATAGACAAGGGATTGAGTGAACTGAACTCAGTGCTTGTGAGAATTGGGAGTATCTTCTGCCCCATCTTGCTATCAGATCCAAAAATAGAACTTATGTGCTTATGTGGAAATGTCCCCTTTACCTAGGCATGTGCCTAAATGCTGCCAGGTTTCTACCCTGCCCCAGTTCGTCCTATGGTCTCCTAAGGC
CCTAAACTCCATCAAGAGGGGACAGAGCCCGGGCACCATGAGTCTGAAGTGTGAACCGCCCAAGGAGAGATGCTAACTGTACCCTTGCCACTGCCAAAGCAATAGAGGCAGAAGTGTCCCCTCTGCCACTCAGCCCAGCTTTGACCCTGGCAATAACCAGACTTTTTCCAGGAAAACTGGGTTTCTGGCAAGGGATGGCATTGTTT
CACTGCCAGAGGGGGCTCCCTGCCTGCCACAGGGGTCCGTGTATATCCGAGCTGCTGTCCGGAAAGAGAAAGGCCTGCCCATTCTTGTGGAGCTCCTCCGAATAGACAATGACCGTGTAGTGTGTGCAGTGGCCACAGCACTTCGGAACATGGCCCTCGATGTCAGAAACAAGGAACTCATTGGCAAGTATGCCATGCGAGACCTG
CAACACTGGGAGTAGGCAAACTACTAATCAGTTTAGCTTTGTGTTGTATGCTAGTTTGAAATAAATAAATAAATAAATAAATAATGTAATATAATGTAAAAATAGACAAACAAACAAACAAAAGCTTTTATGATGGATTTTGTAAATAGATTTGTTACAGGGTGACCTGTTCCAGCTGTGATCTTACCACTTCAAATGGATGTAAT
TGGTGACAAAGTTCCTGCTGATATTAGATTGACATCCATCAAGTCTACAACTCTAAGAGTCGACCAGTCAATTCTTACAGGAAAGAAATGCTGAAAATGCAATAGAAGCTCTTAAGGAATATGAGCCTGAAATGGGCAAAGTGTATCGACAGGACAGAAAGAGTGTGCAACGAATTAAAGCTAAAGACATAGTTCCTGGTGATATA
CAGTAAGTCACCTGTCATCTCCAGGAAGATGCAGAGCCTATAACTGCTAAGGCCCCATCAACAAGTACACCTGGAGAAGAATTGCTGAGAAGGGATCAACAATAGAAACAGAACAAAAGGAAGACAGAAAGGTGGAGGATGGCTCTTTCCCAGGTGGAGGGAATACTGGGAGTGTGAGCTTGGCCTCATCCAAAGCAGACGCTGGG
TGCAAGGACGGCCCTGGCTCGTGGATTCCTACACCAAGTGGCTCCAGAGGTTAAAGGGGCCCCCTCATAAATGTGCCTTAATTTTCGCAGATAACAGTGGAATAGACATCATTTTGGGAGTCTTCCCCTTTGTCAGGGAGCTACTCTTTAGAGGGACAGAGGTCATCTTGGCATGCAACTCAGGCCCTGCCCTGAACGATGTGACC
AGAACAAACGTGCATACATGAACTTAGTAAAGAAACTGAAAGACTCTGATTTGTCATGGAGAACAAGACTGCCTTTGTGTGCACCCTGATTTTCTACTTGAATAGAAGAAATGAAACATTTCACCAGTCCAATTTGCAGCTGTTCCATAGACTGCGCTAAGGACTAAAGACATACTAGCCCTAAAAAAAAGGAAATGTGTCACTGG
CAACAGAACATAATCATCAAGAGGTGGTGGAGCTTTTAATCAAATATGGTGCTGATGTACACACGCAGAGTAAATTTTGTAAAACTGCATTTGATATTTCAATAGACAATGGAAATGAAGATTTAGCAGAGATATTACAGTTGGGAACTTCTCCACTTCATCTGGCCGCACAGTATGGGCATTTCTCTACCACAGAGGTTCTTCTC
CCCCTTGCCTCTTAACGCAAACCACAGCAGCAACCTGAAGGGATTCCTTCAGCTTACCTGGTAACCACAGCTAGTAACTAAAACACCCTTCTCTCGGAATAATAGACCCTGAAGTCTCTCTTTTTCAAGTTGTCCTTTCTTCACCCTTTACTGATTTAATACAGAATAACAATCTTATTTTCTATTTGATAACTATGGTATCATAT
TTTAATAGGATTATTTTGAAGGTGAATTTATAGTATGTACCACAATATGCGGATTCAATTCAGTATTGCTGATTTTTTTAAGTTTTTTTCTCATTATGGGAATAGATTGAGAATACATTACTGCTTTTTAGAGAGCACCCCACTTACACACAAAGCTAATTGTATACACTGTGGTGAGCAGTTAATGTTACTTTTCCCTCTGGAAA
CCGTTATCTCCCAGCTTGTGACGGTAATTCTGAAAGGCTGCCAAGATGCAAACTCTCAAGCTCGCTTACTCTGTGGGGAATGTTTAGGAGAACTGGGGGCAATAGACCCAGGGCGATTGGATTTCTCAACAACAGAAACTCAAGGAAAAGATTTTACATTTGTGGCTGGAGTAGAAGATTTAAGCTTTGCCTATGGATTGCTAATG
CCCGGTGGCTCAATGGTCCTAGATTCATCAGTGCCCATCTCATCCCAGAGAGTGACAACCCTGAAGATGACAAAGTATATTTTTTCTTCCGAGAAAATGCAATAGACGGAGAACACTCTGGAAAAGCCACTCATGCTAGAATAGGTCAGATATGCAAGGATGACTTTGGTGGACACAGAAGTCTTGTGAATAAATGGACAACATTC
GAGAGTGCCACCAGGTTATGAAAAACCTCCAGGCCCACTATGAAGACTTTCTACAGGACAGCCATGACTCTGCCCTCTTCTCTGTGGCCGATCGCTTGCGAATAGAGGAGGAGGTGGAAGCTTGTAAAGCCCACTTCCAGCACCTGATGAAATCACTGGAGAATGGGTGGAACAGTCTTACCAGAAGGTGATGGCCCTTTGGCACC
TTTGGGCACTGTTATTACACCGACTGAGTACACTGGAAAAATAATGGCGCTTTGTCAGGCACGAAGAGCAATTCAGAAAAATATGACTTTTATTGATGAAAATAGAGTTATGCTTAAATATCTCTTCCCTTTGAATGAAATTGTGGTAGATTTTTATGACTCTTTGAAGTCTCTCTCTTCTGGATATGCAAGGTTTGATTATGAAG
ATATTTTAAAGCTGTAGAACATTTTCTAATGGCTATCCTGTCCAACAGCAGGTTGCTCATGTTTTCTGTCACACAGGGCCCAAAGGCTTTTTGTAAAGAAAATAGAAAGCTACAAAGCAGCTGTTGAGTGGTATGTGTCTATGAGTGTTTTCAGCAGGGTTGGAGACAATCTACTTTTCATTCAGGGCTACTCTAAATGAGATCCC
GGCGGAGGAGGAGCTGGCAGCCAGTGGAGGACAGTCTCCCACAGGGGAGCAAATACCCCAGTTTCAGCAAAGACAGAAGGCTTTAAATGAAGAGATTATTAATAGAAAGAAGAATGTAGATCAAGCAATAAAAAATGGTCAGGCTCTTCTAAAACAAACTACAGGCAAAAACAGCTGGAAGATATCTTGGTTCTGGCTAAACAATT
TGCTGTTATATTCACTTGATGTAAATAAGGATTGCTCTTAAGTAATTTTGAACTAGGGAAGTGCATCAAACCCTATAACCCTTAGACAGAAGACTCAGTCAATAGACCTGAATGCTGTTTTTATATAATTCAGAGAAATTCATCATAGCTGAATCCTGTTGTGTTTAAATAATTTACGGAATGTTTAAATTTGAGTTAGGGTTTAT
CAAAGGCTCTGCCAAGCAACCAAGGTACGTCCTTTGAAAATATCCAGTGGAGTGTAGACCCAGGAGCAGACCTTTCTCAGTATAAAATGGATGTTACTGTAATAGATACAAAGGATAGCAGTCACTCACGATTAGGAGGAGAAACAGTGGACATGGACTGTACATTGGTCAGTGAAACCGTGCTTTTAAAAATGAAGAAACAAGAG
AGAATGAAGTCATTCCTACAAAAGGTGCAGTCAAAGACACATCTGCATTAACTGATGCTGTAGAGCAAGTCGCCAAACAACAACAGTCACAAACATCAGAAATAGAAAAACATAAAAAAATTCTGTTCCAGTTGCAGGTACAACATAAGAGATATGATGCAATTCTTAAGCGTTTGCATTGTCAGATGAACAAGATTCAGTTAAAT
GCGCGCAGACCCGGGGTTACAGCTAGGAGAAATTAGGAGCAGGATTTTAGGTTCACTTCCCGGCAACACAAAAATAAATTCGAAAAAAGTGGTACCGAGCAATAGAGGTCCTACGCTGTTGAAGACCGACTGGAAGGGCTGCTGTAGCCTGTGGCTCCTGACATGGCCCCCTTGTCCTTGGTCTGCTACTGGTGCAGCTCAGAGGA
ATTTATGATGCTGGGTCCCGTGCATCTCTGAATAAGCCATAGCTATGTATTTTTATTACATGTTTATAAAGAAATAATTGTGCTATATCTCGCATTTTGTAATAGACAACTTACGTATGCATAGATAGAAAATGTGTATCATGCAAGCAATTCTATCAAATCTTGGTGAGAACAGTGAGTCTGATGTACAACTTACGCTTAGTCCC
CGAGGCTGTCTTCCCCCTGTCCGCGTCCCTGCGCGAAACCTTGAGATTCACTTGGAAGTCCCTTTAGGGTTTCGGAAGCCTCATCTAGGGCTGGTACTTAAATAGAAAGAAAGAAAGGAGGGGTGGGGGGAAATTACACTAAACCCATACCTCCGGGAGAGTTCTCCTGACTCCCAGTAGGAGGCGGAGAGCCAAGGGGCGTGCTA
ACTGTCCGGGCAAAGGTGACCCTTCACCTCACTTGGAATGGGTTTTAGCTGATGGGAGTAAAGTGAGAGCCCCTTATGTTAGTGAGGATGGGCGAATCCTAATAGACAAAAAGGGGAAGTTGGAACTCCAGATGGCTGATACCTTTGATGCAGGTCTTTACCATTGCATAAGCACCAATGATGCTGATGCAGATATTCTCACATAC
