# Supplementary material for: Poly(A)-DG: A deep-learning-based domain generalization method to identify cross-species Poly(A) signal without prior knowledge from target species
Source: PLoS Comput Biol. 2020 Nov 5;16(11):e1008297. doi: 10.1371/journal.pcbi.1008297 (PMC7671507; doi:10.1371/journal.pcbi.1008297)
Supplement: S1 File — These three datasets are produced by previous researchers and we use them in our experiments. (ZIP) [file pcbi.1008297.s002.zip › mouse/bl_mouse/negative/negATTAAA.txt]

ATGAAGTATTTCTTGAAGCACAAATTCAGAATATTACAACCTCACCAATGTTTATGGAGAAAGTTTCACTAGAGCCATCAATAATGTACAATGTAACAGAATTAAACTCGGTGACCCAGGCTGGAGAATGAGTGACCTCAGTTCTGTGGTTCTCAAACCATTGGATGTGAAAACCAAATTTTACAATGCAGAGCTTGGTGTGTGCT
AAAAAGCCGTGGAGTATAGATTTTACATATGGTCTTTAGTACCTAGACACATGAGCAAGAAAAAGTGAACAACTATGATTTTTCATAGAAGCTACAACATATTAAAAACAAAGATGCAAATTATAGTCCATGGGACTTGTCCGAAAGGGATTTTCCCTTGTTTACACGATCAAATTTTAAAATAACAGTGGCCAGGAAATCGGAGA
CATACAACACCCTGACATAGAGGCTCCTTCCTGTGCTGGAGATTCCTGACTTGACATGCCTAAAATTCAAGACTTGAAAGATTTGATGGGAACTTTAAGAATTAAACTCTGGATGGGGTCAAGCAAACCATCTAACCAGTATACTAGCCAAGAGCAGATTTTGATAGTGAGTATTGCTACTAAATTGCTATTATTTCTCTCCCCTC
CAGCAGCATTCGTTTGCACTATTATAAAAAAGGCAGTGAGACAAAGGGACTCATCTCCTTTTACTGATTACAACTTTAAACAATTTACATTTAATTTCATATTAAAGTTTTAAACTAGACCATGTTACTAGGGTTTTCAGGGCTTAAGTGTTTGTAAGACAATCACAGCATATGAAAATTTAAAGTGTAGTATAAAATTTCTCACT
AGGTAGGATGAATATTATGGAATACCAAAGTGAAGGGATTTTGTCATTCAGCAGACTGTTTCATATCCAGAATAGTTCTTCCCTTACCCTTTCAGTCATAATTAAAAACCTAAGCTTTCTGGTAAAGTAGGAATATACTTTTTACTTTTACTATTAACATACTTATTTTCAGAGACTAAAAAAGACATACTTCTCCCTTATTTCTT
AAACCAACTCCAGCAGCTCCAAAGCGAGTTGGCTCAGCAGACGGAACAAAAGGTTCTGGCAGAAGAGTTGACAACCAAGAAAGAACAAGTTTCTGAGGCCATTAAAACTTCACAGATCTTCTTAGCCAAGCATGGCCATAGAAAGTAGTAGAAGAGGAAAAACAAGAACATGTGGAGAAGGTTAAAGACCTTTTGGGTTGGGTGTC
CTCTTTGAAGGTATGGCTGGTGCTGTTCACTTCCTTTCTGACATCTTGGTACCAGAGACAGCACGGTTTCCAGCATTTGAACTTGGCTTTTTGCAGAAGGATTAAAAAGGTGCAAAAAGACAACTAACATACCCGTTGGACCAAAAGCCACCTGATTGATTAGTGCCTGACACAGAACCCACTGTAAACCCTAAAAGAAGAAGACG
GTGGTGGCTTGCATCTTAAATTGCAGGACTGGAGAGGCAGAGGCAGGTGGATCTCTGAGTTCAAAGCCAGCCAGGGCTAGATAGTGAGACCTTGTCTCAAATTAAAAAAAACAACAGTTAGCAGGACATGCAGAGCAAGGGACCCTCGAGTGAGGCATGTTTGGAATCCGTAGGGCAGTCGCTCATGGTTTCGAGCGTCCCGTGAG
ATAAATGACCGCAGCAGTACTTATTAACCAACGGAAGTAGGAAGCATGTCTGACATTTTACTTTTTAAAAAAATAGTACAATGTGAAAACATCAAAATATATTAAACTTTTCTAGTTGTTCTATATATTTTCTTTGTGATTGTTTTATATAACATATAGCTTCAAAAGGGGTGAATGCCACCTAGTTTGAATATTCATAATCCACT
AATTTAATATACTTTTAACAACGTATGAAATTTTATTGAAGGATAAGGCATTCCTTGGTGGTCTGAATTGGGCATTCATAGGTGTTGATGAAGCGCATCGATTAAAGAATGATGATTCCCTTCTGTACAAAACTTTAATCGACTTTAAATCTAACCATCGCCTTCTGATCACTGGAACCCCTCTACAGAACTCCCTGAAGGAGCTC
CAGCTCAGCCGTGGCTGCCCACTATAATGAGCTTCAGGAAGTTGGCCTGGCGAAGCGTAGTCAAAGTCGCATTTTTTACCTAAGAAACTTCAATAATTGGATTAAAAGTATTCTGATTGGGGAAATTTTAGAAAAGGTACGACAAAGAAAAACCCGTGACATCACTGTTTTGGACCTGGGATGTGGAAAAGGTGGAGATTTGCTCA
TTTTGTTATTTTGAGACAGGTTTTCTCTGTAGCCTTGGCTGTTCTGGAACTCATTCTGTAGACCAGGCTGAGCAACTGCCTCTGCCTCCAGAGTGCTGGGATTAAAGGTGTTCACCACCACTACCCCTACCCAGTTTTGTATTCTCAGATTAAGACTCCATGGTCTAAATGTCTAGATGGCAATAAATATTTAAATCAATGTAAAA
CTTTGTCAAAGACCGAAAGGAGATCCCTTTTGCTAAGGATTTTTATGTTGCATTCCAAGACCTACCTACTAGACACAGGTTCCAGGGTAGTGATGGAGAAATTAAATACTTGCAGTTTGCAGAGGAGCTAATTCGTCCTGAGAGAAACACGCTGGTTGTGAGTTTTGCAGACCTGGAACAATTTAACCAACAACTTTCTACCACCA
CTAAAAATATGTCTGGTGATGTGAGAGGGCATCGGTATAAATGGAAGGAGTGTGAGTTGAGAGGAGAGAGACTAAAGTCAAAGGAGTCTCAGTTTCATAAATTAAAGATGAAAGATCTGAAGGACTCAAGCATAGAGATGGAACTGAGGAAAGTAGCCTCGGCTATCGAGGAAGCAGCCCTCCATCCCAGTGAGCTGCTGACTAAC
AAGTGGCTCACAACCACCTCCAGCTTCAGGCTTTCTGAAACCCTCTCTAGCCTCTGAGGGCACTCACTCAATGTGTACATCTCCTATGCAGACATACATAATTAAAAATAGAAATGAAAATGAAAATCAAAAGCAGTTGGAGCAAAGGAAATGTATCCCATGTTGCTAATCATCACATTAGATTTCTGATTCTGAGCAAGGAGACG
GCGGAACCCCACTCAGCGAATTGGGGGTGGCCTGGGAGATGCTGCTGATGTCCAGCCGCCCTTCACTGCAGAGAACCGGAAGAAAACTATGGATAAAATCATTAAAGGGAAGCTGGTGCTGCCCCCCTACCTCACCCCGGATGCCCGGGACCTTGCCAAAAAGGGCCCCAGAGATTCTAGTGCGCACTGGTCACAACCGGGCAGTG
CTGAGAGTAGTGGCAACTCCCGACCTCAAGCTGAGGCTGCCCCAGGGACAAAGAGGCTGCTCCGCATCACCAAGAGAGCAGGTGGTGATAGTGACCCTCCATTAAAGCGAAGCCTTGCACAGAGGCTGGGAAAAAAAGTGGAATCGCCAGAAACTAACATTGATAAAGCACCAAAGAAAGAAGAGCCCTTGGTTAGACTGAGTCTT
TGTGTTCTGTGCAAGCATATTGTTGACATTGCAGCTAACGACTGATTTTAAACATGTCAGTCAAAAGTTGAATAAAATATATATACATTTTATATATATCATTAAAGCTTGTATAGAAAACTGTATTCAAGATTATATTCTGAAGAAGTGTTATGAAAATATTCTAATAATTTTTAACGGTCTCCATTGAATATCAATGGAGCTTT
AAGATGGGGGAGTGTTTAAAGTTTAAGCTACTTAGCTTTTGGCTAACACTGAGGTTTTTAAATTTTGCTTTTTAAAATAGTAGATGACTTTAGGTACTAAATTAAAAAAAGAGGTTCTACAGAACTCAAGTAGGCATCTCTGTTTCAATGAAGACATCTCCTACTGGTCTACTTCTGTTGAAGCCAGTTAGCTAGTGGTTTAGAGC
TGTTTTCCAGGCTGCAGTACCAAAGGCATTCCAGCTGCAGCTTCTGTCTCCTAGCAGCAGCGTTGTCCCAGCCTTTAATACAGGGACCATCACACAAGTCATTAAAGTTCTGAATCCACAGAAGGAACAGCTGCGAATGCGGATCAAGCTCACATATAATCACAAGGGCTCGGCAATGCAAGATCTAGCAGAAGTGAACAATTTCC
TGGACCATGGCCCTAATGGAGGAGTTTTTCCTGCAGGGATCTTCGGAACTTAGTGATTGAAATGGTCTTAGCGACAGACATGTCAGGGCATTTTCAGCAAATTAAAAACATAAGAAACAGCTTGCAGCAGCCGGAAGGGTCGGACGTTGCTATTCTGTACAACGACCGCTCAGTGCTTGAGAATCACCACGTCAGCGCAGCCTACA
GAGCACTTTGAGGCGCTGGATTTTAAGATAATGTTTTTGGCAAACTCAGTGCATTTGGGTTTCTGAAATATTTCATGGACTTACTCCCCTCCCCTAAGAAATTAAATTATTCTTATGGAAATTGCTTTTGTATGCAGAGCAGGACCTTTTGTACTCAGTGAGGCTATGGGTGTGTCTAACGTAACTTTCGGTATTCCCTGTGAACG
GGCTGCTTATCTGTGCTTGTTTTGAGGCCATCAGGTATTCTGGAACAGCTGCTGGCTCAGTGAAATTCCAGTTTTGACCGGCCAGGGTTTTGGAGACAGTATTAAATCTTAAGAACAGAGACTATGGATAGTGCCAGGCTGTGCACTTACCCTTTTGCTTTCCACCTGCATGTTTTACGCTGAGGGTGATTATTCTCGCCCACCTC
TTTTAAAAGTCTTATGGAATCATTGGGAAAGTCAGTGCCAGGCGTATATGTTTCAAAGCCTTAATGGATACAGCTGAGGGGTCTCACATTAGTGAGGTTGATTAAAAAAAAAAATCAATGTAGGAAATACTTCAGAACTCCCTCAAATTATCAAAAGAACTTCATGGTATTCTTTAAACAGATAAATGCGACTGCCTTCTGAGAAT
TATAAAAAACATTTGTTATTTTTTAAAAGAGCATTTACAAATAAAGCAAATTTGCTTTATTTTTTAAAACTTTTTTAAAAAATGCAATTTCCTTAATTACATTAAAAATTTAACTATAAAATTTGGTAACCACATTGTTTTTCTTAGTTCTGAAGCCTGCATATTAAACTGAGGCGTATTGTTGGATTTGTCTTTTCCTTTCCAGT
GGACTCCTTAAAGTTCCATTTGCTAATGATTAATACACTGTTTGGGCTGGCCAGTTTCTCATGCATGCAGCTTGATGATTGAGCACAGTCAGGCATTTGTATTAAAACTGAAAAATGGAAAAAACAAATTCAAAATCTCAGATGGCTTCTAGTTCAATCTGTTCAGATAAATTGTCAGCAGCCAGTTTACTGCAAGCAAACATTTA
GGATGCTTGGAAACCAACTTATTAGGCCTTGCTAATGAGCAATGCAATTTAATGGAATTAGACTGCAGGACTCAAATTAATAGAAAGGGAATTCTTTGCCATTAAACTGCTCAAAATAGACTGAATTTAGCAAAACTGTTGATAAAAGAAGGTTGGAGACTAGTTAGAGGAAACTCCTCTGGCCCTAGCATTTATTCTATTTCCTA
ACATTCTATTACAATGAGTTTTGCAGTTTTGCACATTTTTTTTAAATGTCATTAACTGTTAGGGAATTTTACTTGAATACTGAATACATATAATGTGTATATTAAAAAAGTCATTGTTTGTGTTAAAAAAGAAATTAGAGTTGCAGTAAATTTACAGCACTGCACGAATAATAAGGCATTGAAGTTTTTCAGTAGAAATTGTCCTA
GACTGCGTCTAATGTAGAGGAGGCATTTATTAACACAGCAAAAGAAATTTATGAAAAAATCCAAGAAGGGGTCTTTGACATTAATAATGAGGCAAACGGCATTAAAATTGGCCCTCAGCACGCTGCTACCTCAACTTTCAAGGATATAAGGAAAACCAGAACTCTTTGACTTCTGTATTTATCATTTGCTTTCTGTATATATAGTT
TTTGTTTCTCTTAATGTCTTTGATAGTTTGCTTGTAAAAAGAGTTGAAAGGCGTTTCCTCCTATTTTGGTGAATTTATGTAGATCTGGGAATTTCCCTTTATTAAATGATGGGATTATTTTCAGGTAAACTCTTGGTCTATAGTTTTTGTTGTTGGAAGATTTCCATTTCTTTTATGAATAAGAACTGTTTCTTTTTGAGTTTGAT
TGTCAGACAAACGCTGTACATCAGACAAGCCCGGTGTGTCCGACATTCCTTGCTGCTCAGTTGCAAGGGTTTGGCATTGGATCTGGAAGATGGGACCTTCATTAAACTTGCAGCTGATGGCACTGTGCTCAGCTCATTTATAACAGCTTTGCTCAGTTCTTAGTCAAGGAGAAAGGATATGATGAGGGGCTGCTCACTCTGACTCC
ATAATCTGTGCTGTGATGTAATATCATACCCTAATGCAATACAATAAAGTGCTGCTAATATGGTAACAAACCAGTGGGATGTTGGTGTCCATGGTGTGACATTAAAGACCAGGAAGCCTGGGTGTTTTTGACTTCAGTCTTTTTATATTTGTGTATTTTCTAACAATTTCACAACCAACATTGTAATGACAATATTTTTATAGAAT
TATTTCCTGGTTCCATCCATTTAGCTGAAATTTTCATGACATTTTTCTTTTGACCAAGTCAGCTTAGGCAGTCAACAGGTGCTCCAGGGCAGGAGTGAGGATTAAAAAGAGAGAGAGAGAAAAAAAAAGACAATTAGACAACACTGTAGCATGACCCCAGCCAGTCCTGAGACTGAGGTGGGTTTATTCTTTCCTACTCTGCTTTT
GGTTAGAAGTTGCAAGACTGAGCACGGAAGGAAACCTAGAAGATCTAAAATTCCCAGAGAACATGGGCCACGGAAGTACCATCCAGCTCTCAGCAAACACATTAAAGCAAAATGGCCGGAATGGAGAGATTAGAGTGGCTTTTGTCCTGTATAATAACCTGGGTCCTTATTTGTCTACGGAGAATGCCAGTATGAAGTTGGGCACA
TAGGAATTATAAAGCCCTCAGCAAAGGTTCCAAGGGCAGTACCTCAGGCTTTTTGAACATTATGATGGAGCTAAAGAAATGTTGTAACCATTGCTACCTCATTAAACCACCAGATAATAATGAATTCTATAATAAACAGGAGGCCTTACAAGACTTAATCCGTAGTAGCGGAAAACTCATCCTTCTCGACAAGCTGTTGATTCGCC
AAAAGATCCAAGTGCTTCAGCAACATCCAAGAAAAAACTTAAAAAAGTGGACAAGATTGAGGAACTTGATCAAGAAAATGAAGCTGCATTGGAAAATGGGATTAAAAATGAGGAAAATACAGAACCGGGTGCCGAATCTGCTGAGAATGCTGATGATCCAAACAAAGACACAAGTGAAAATGCAGATGGCCAAAATGATGAGAATA
GAACTCGCTCTGTAGACCAGGCTGGCCTCAAACTTAGAGATCTGCCTGACTCTGCCTTTGAGGGCTGGGACGAATGCCACCACTGCCCAACTAAGATTCCATTAAAAAAAAAAAAAGTTCAAGATAATTAAGAGTTGCCAGCTCGTTAAAGCTAAGTAGAAGCAGTCTCAGGCCTGCTGCTTGAGGCTGTTCTTGGCTTGGACCTG
CTTTATTCACTGACTCTGAGAGTCACACTTTCTCGTGCACATCCGCCGCCAGCACAAGATTGAGGAGGGGAGGGCTGTGGATTCTGTGAACAGCAGAGACATTAAATGCGCTGTATCCAGGCTGCATCATCTTCCTGGATTCGACCACATCGCCCTGATCATAGAACTTCTGGGGAAGGTGCCTCGCAAGCTCATTGTGGCAGGAA
TGAAAATGAGTTGAGTTTGGTCCTCTCCTTTTCCAAACACTCAGAACACAAAAGTGGAATCTTCTCCCTACATAAAATTTTGCAAAGTTGGGGTGCCAGAATTAAATTATGTATTAAACTCTTGTCTCCATTTAACACCTTTGCAGTGAAAAACTTTTTGCTTCATATAGTTAATTATATTCATATTGAATGTATTAACAGATAGC
TGTTAAATATTAATAAAGGGGTGCATATTTGAAACATTTATGAAGTATTTTCATAACCATAAATTATAGTTGATTCTAGTACATTAATAACTTAGATTCCATTAAAGAATTCTGAAAGTGTTATGCCTCTCTTTGCCAACTCAGAATACCAACTTTCATATACTTTTATTCACCTAACAATGTGATGCTGACTTGTGTTCTGATAT
AGTTGTGGCTCACATTGAGCCTTAATTCTAGTTCATCAGGGAACAAAGAGAATGGAGCAGATATTTTTTTATATAATGCTAATCGGATACCTGTCATCTCATTAAATCAAGGATCAATAGCTAGCTTTCTCACAGTGCTAGCTTGGTATCCAAATACTTTGCTCCGGACGTGGTGCCTTGTGCTTCATAGCTTAACACTCATGACG
ACCCTCGATCACCAAAAGGTTGGCTAGTGGATCTCCTCAACAAGTTTGGCACTTTAAATGGATTCCAGATACTGCACGATCGTTTTATTAATGGATCAGCATTAAACGTTCAGATAATTGCAGCCCTTATTAAGCCATTTGGACAGTGCTATGAGTTTCTTACTCTTCACACAGTGAAAAAGTACTTTCTTCCAATAATAGAAATG
AGCAGCCATGTTTGAATGTATCCAGTTTCAGTTTGTTTTCCATTCGCGACTAGGAAGGTATTTGCTGATACAAGGCAGAGCGAAACTTAATGCTCACCACATTAAATAAGAAACGCGTGGGAAGGGTGCTTGCCCGTGGATGCCAGAGGATGAGCCGGTGACTCACGGGCTGCTGTGTTTCCAGTCGTTTGTAGCTGAGTGTAATC
TGATCGAGATGATTTTCCTTACATTGGAGAAGAGCTTTCTCTGTTAAGCTTTTAAAGATGGTTTGGAAGAGTAAATTGTGACTACCAATACAAGAATCTAATTAAAGAATGGGGGGAAATACATTCCAAGATGTCTTTAATTCGAACTGAAAGGCTATTGAAAAAAAAAAAAACTTTCCAAATTCTTTTTGGTGATTTATACACAT
TTTTAAAGCAAAGGTTAAAAAACATATCAAATACGTATGACAAAGAGACAATCAAGGGGAGGATTGTCTTGCCTATAAAAGGAGATATGGTTATTGACAAATTAAATGGGAATTCCACCCCAGAAAAGACAGATGGGAGTTCCTCTACCACCTCTCCTCCTTCCTATGACAGTGTAACAAAACCAGATAAGGAAAAGTTTGAGAAA
AGAAAGAAAGAAAGAAAGAAAGAAAGAAAGAAGAATGCTGCTATTTTGAAGTCCCACGTGTCTGTGGACTGGCCCGCCAGGGTTCCTGGTGGGTTTTTCCATTAAAGTAGGAGACTGGTGCTGTGGGAGATGAGCCCAGTCCTGTGGTCAGATGGCTACACTGAGATCCAAAAAGTGAATGGGGTTACCCAAGGTCACAAAGCAAG
CAAAGTAATTATATGCATGAAAATATAAAATTGGTCTCTGATACATACACATTTTTGACATCTAAATTTCTTAATCATAGCAAAGATTTATCTTTTTATGATTAAAAACAATTTTTTCCTTAATGCATGGCAGCACATGCCTTTAATCCCAGCACTAGAGAGGCAGAGACAGGTAGATCTCTGAGTTCAAAGCCAGGCTGGTCTAC
TATCTAATGGACAATTATTTTTAAAATGCTTATTATGGGTATAAGTTATAACCGTACTATGTTATTTAGATATGTTAAATGTTTGTAGCTTATTGCTAAGATTAAAGAACATTTATAAAATTTCTGTTTATCTGTTCTCCAAATGCAACCTTTGAAGTCTGTGATCTGGCACTAGAGCAAGCTTTTAATAAGTATTATAAGGAGTT
CTAGATTTACTCTCAGATATATTGTAAGTTTGAGGCTAGCCTGGGCTACATGAAACTGTATCTCATCCAACACATAAAAAAAGTTTGATATATTTGGTATATTAAACAATGATATAACAAAATGTTTAGAATTATAGCAAAAATAATTGGTAAAAGTACCTACTATATATATATATATACATATATACATATATATGTATACATAT
ATGATAACCCTCCTTCTCCTATAGGAGGTGACATGATGGACTCTTTAATATCACAGCTCCAGCCACCTCAGCAACAGGTTTTGTTTGATACTCAGGCACCATTAAATGCTATCAACAAACTCCCTACTGTTCCAATGTTGGGCTTGACCCAGAGAACTAACACCGCCTACCAGTGTTTCTCCATTTTACCACAATCATCCACCCAC
AAAAAAAATAACTTTTTTGGAAATGTAAAACAAAAATGATGGGCTTTAGATTCCTTTCCAGCAAGCTTCTGTGAATGTGCCATTTAAAGACAAGTTACTCATTAAATTATCTTGTATTTCCTTAATTGTTCTCAGATGATGTGTGTTAACTATAAGTATGAAGATTTTCTCATTATACAGAACTTTTTCATGGGGTAAGAAACCCG
TACTTCTGTCTACATGCTTTCTCATCCAAGAATTCGTCATCACGCTGCACAGGCTGCGTCTTTGACGGTTGCCCAGTCTCTTTGTGGAGAGGATTTGATCATTAAAGGAATCAGCGTGCATATATCCAATGCTGAACCTAAGCATAATAGCAATAGACAGTTAGAAAGAAGTGGAAGATTTGGTGCAAAGCCCAGACGAGCCTTTG
TTTTTTTAAGTTTTTACATTTCCTTATAGTGTGTGGAGGTGAGACGACAACTTGAGAAGACTCCCTCGAGTCAAGTCTCTCCACCTTGTGGGACCCAGGGATTAAACTCAGCCCTAGGACTTAGATGTACCCTTGAAGGGAGAGGTCTTGCCAGCCCCACCTTTGGAGATTTCTAAGCTTGTTACTACGTTTTGTATTCTGGTGCT
GTCGTCATGACAAGGCGAGAGAATATATTGACAGAATGTCAAAAATGCCACATGATAGCAATGAGGTAAAGCGCAAGAAGCCCTTCGGGAGTTTGAGGCCATTAAAAACAAACAAGACGTGTCACTGTGTTCTCTGATGGCGCTGATGTATGTCCATAAAATGAGCCCCAATCCAGACGCTGATTAACTACTATTGTCAAGAGCGC
TGTCTTTGATGGCCTTAGCCGATACAATTGCAACTACAAGCACTGATATTGGAGAAAGTAGAGACAGAAATCAAGGTGGGGAAACTCTAGACGAGTGCGGATTAAAGTTTCTTTTGGCTGTTCGACTCCATACCTTTCTTACAACTTCCCTTCCAGCCTACCGAGCTCAACTCCTTCACCAAGGCCTTTCTACTGGTCATTTTGCT
GAACTTTCAAAACGTTAAATGAAGCTGGATATCTAACCAAGGACATGTTTGATAGAATTGGTCTAGGCTTGTTACAACAAAATTAGTTTGCATCTTGGTTATTAAAGGATATCTGAGACAGGTTTGGGCAGAAATTACAGCGTTTAAAACTTGTTTTGTTGCCAATTATTGTTTACCAAGAACAATGTTGCTATTTAGCAATATGC
CTGGCCAGAAGTACAAAGACACTAACCTGCTAATACTCTTTAAGGAAGATTACTTTGCAAAAAAAAATGAAGAAAGAAAGCAGAGCAAAGTGGAAGCTAAATTAAAAGCTAAACAGGAGCATGAAGGAAGACACAAGCCAGGAAGTACTGAAACCGGAGCTCTAGAAGGAAAGATGGGATGCTTACTGAAGTTTTCAGGTGACTTG
AACTTAATGATAAAGTATAATTCAACTATTTCAGCAACTCAATCAATTTATGTTGTCTTAGCCAGAATAGTGTTATCTAGTTTTTTATTACAAGTATACTATTAAATAATTTTTCATGCATTTACTCAAGATTATTTTTAAATCATAAAATATTTAATGTTTAAGTAAACTTATATTAAACTAACAAAAATTACTTACCATGAGCC
TTTACGAACCTAGAGAACTTGGGAACATCATTTGTGTGAATAGATTATGCTTTATGAGATGTTTGGTGACAGCTGTCCCTTTTCTTCATTCTTTACAGTTATTAAAAACTCGAACAGAATCCTTATCATTATTAATATTAAAGTGGTTCTGACATATGCAGGTTCAGATAAGCAAGGAGAAACTCAATTGTTGATCTTAAATGACT
GGACTTTCCCAGGGCTGTGGGCCTTCCAGAGAAGACTGAGGAGTGACCAGTACACGGTGTGCACAGGGGTTGCAACTTAGTTGCTCAGCTTTATGTTTTAATTAAAAATTATAGTATATTAACCTCAGAATGGTCACCTACTATGAATTCTAGATGGAAAATATTCATTGGAATAGCTTCAAAAGGGACAAATTTTTAAATAAAAG
TTTCTTTTCTTTTTCTTTTTTTTAAACAGAAGAAAATGGAGTTTAGAGAGATAATTGATTTTCCTAAAGTCACATTCTTAAGATCATGGTTACATCTAGAATTAAATCAGTTCTGTCAAAGTCCACAACATATGATAGTTTTTTTCTTTTCCGAGCTTTTATTGCCAAATTGGTAGTAGCCTGTGTTGTCGTCTAGCAAATGCTAT
TCTTACTCTCTCCCATTTGGTACACATTAGAATTTTGATAGACCAAAATCTCTTCTAGTACATGCATAACTAATGTTGATGCTTAAGGGATTTCTACATCATTAAAGATAATGATCATTGTTTGAATGCTTAAGTGTGTGCTGCCATAATTCAATTGTAGGATGCCAATATCCATGTGGCCATTTGTTATTAATGAGAAAATTTGA
GAGTGAGTCTCAGGTTCCACATGGGCAGAAAGCTGCTGGCTGCAGCAGTTGTGGCATCGTATCTTTTAAGATAATGGCTTCTTCCAGTCAATATCACTTGATTAAATTCTCCTCAAATGAAGACTTTTAAGTAACAGAATTTTGGGTACTTCATGGTTATTAATAGCAATTTGTGAATGTCCCAATGTCTCATTGGATACTGAAAT
TTCAGATACTGTCCGTGTGTGAGTTACACGTGCCAACTGCCAGGTATTAGTTGTTTTTCCAGGCCCCATTAAGGACTCTTCATCCTGTCCAGCAAGAGGCATTAAAGCTTTCACGAGTTAAAGTTGTTCCCAGCTCGGTGTTATTCAAAGGCAATTTACACTAATTATTCGAGTCCACAGCGTTACCCATATTAGCAGAACGAACC
ACCAATATTTGTGTTTACACAGGGAAACATTTTCTTTTCATAGTCTGCCCCTCACCAAACCAACACAAAGCTTGTCTGACATTTTGGAAGTATGTTTAACATTAAAATACAGACTATGACCTTTAGAAAATGGAGCCACTATCAACACAGAGCTAGTTTGGCAGTACTGACAGTGCCTTCTCTCAGTGTGTTGTGTCCTGCTTCTA
TGGGGGAGATATAAGCCACATCTGCCCCTTCTCCTAAGGTCTCACTGACAAACTGAGGCAGGGTTCTGTCAGACTTTACTCCAAGGAACCAGTGAGTGTCATTAAAGCAGAGTGGTGTATAACAGGTGGTAGGGCGCCACTGGATACACAGATGAGAGTCTCCTGGTCCTTGACACCACTCCACAATCAGATAAAATCAGTCAGCA
CTATCAGTGATTTGTCTGAGCATGTCTTTGATTTGATCTTGGAACTCTACAACATTGACAGCCATTTGCTGCTTTCTGTTCTGCCCCAGCTTGAGTTTAAATTAAAGGGCAATGATAATGAAGAACGCCTCCAGGTTGTTAAACTACTGGCGAAAATGTTTGGGGCAAAGGATTCAGAATTGGCTTCTCAGAACAAACCCCTCTGG
CCATGTGAGGGGAGAAAAGGCATGAAGACAGGCTTTTCTGCCCTGCAGAGTTGCAGTTGACCTTGGTACATTGCATAGATTTGAAAACACTTTAAGAGGAATTAAAAATGGATCTGCAGCAAACTTTGCTCCTCTTGACGCTGTTTATCTAGTATCTGTGTCCTACACTTACCCTTTGTTTTTCACATTTAGAATGTCTCCAATAA
CTCAATCAAATTCTGAAGTCTCCGACTTTCACAGTTCTTGGAAGGGATCCCTGAGTTTACCAGCGTGCTCACTGAAAGCTCTCACTCTTTGTGCAGAAATATTAAAGTCTCCGAAAAGGTGAACTGTTAATCATTCTTATTTTTTTTAACTCTTCATTAAATTGAATATGATATCATTAGCTCTGCTCCAAGGGCAAATTTTCAAG
ACAAAGAACCAACTTGTTGGGCTTCTTCTGGTTTTAAAAGTTTTTTGGGTTTGACTAGAGAGCTAATCAAACTGGGAACTCTTTAAAGGTTTAAATCAGAATTAAAAAACAAACAACAACAAACCCTGAGCTTACGTGGCTGGGTTGTTTTATTTTCAGCTGTGTACTTTCAGCAATAATCAAATAAAAATTTTGATGGGTGTGGG
CTGTGTCAGCCATTCAGGCTTTGACAGCAGTGATGAAGAGTTCTCCAGCTGCTAAGGAAGTATTTAAAGAAAGAATTGGCTATATGCACATGTTTGAGGTATTAAAATCTTTGGGCCAGCCACCACAAGAATTGCTTAAAGAACTTATGAACATGGCTGTTGAGGGTGATCACACTTCAGTTGGCATTTTGGGCATTAGTAATGTC
CAGAGTGGTCTGGCCTGCTTTGGGGGTTCCAGGTGGTATTACATGTTCATTTCATGCTTTGGGGGCTCTCAGCCCCACAAAACACTTGAGCAGAGTCTTGATTAAAAGGAAATCTGCAGACCCTGGGAGGCTGCCGGCGTGGACCGTGGGAAGGCGGGGTTGGGGCTCGGCGGGAGGCCACCCCCGCAGCCGCCCCGAGATGAACG
TGGATATTCCATCAAAGACCTTTTGAACCATGCCTTTTTCCAGGAGGAAACAGGGGTACGGGTAGAATTAGCAGAAGAAGATGATGGAGAAAAGATAGCTATTAAATTATGGCTGCGTATTGAAGATATTAAGAAATTAAAGGGAAAATACAAAGACAATGAAGCTATTGAGTTTTCCTTTGACTTGGAGAGGGATGTACCAGAAG
CAGCTCAGGCCTGCTCGCTCACAGATGGTACTGTCTGGGTAAGCTGGGCCTTCCTACAGCAATTAGGAATCAAGAAAATGTGCTAGAGAGATGGTTTAGTATTAAAGAGCACTGTTGGTTCTTTCAGACTTTCTGGGTTTAATGTCTAGTGCCCACATGGCAGCTCAGTCGTTGGTTACTACAGAGGTCTTCATCAGATGTCTTGT
AGTCCACAATTGTATATAGTGCTTATATCAAGAAGTATGATTTCTAGGTCACATTCCATGTGTGTTTTACAGGCACAGTAGAGAGAGCACTGTGAGATAAATTAAAGCTATATCCAGAAAACCTTGGACTAATCATTAGCTGGGGAATCTGAGATGAGGATGCTGGTCTGTGTGATTGGTTGATGGCAGGAGTTGATAAAAACCAT
TTCTAATGCCTTGCAAGAGTCAGCAAACAGTATCTTGTATAATGGGTTGATAGAGGAGTTGGTAGATGTCCTTCAAATAACAGATAAGCAGCTCATGGAAATTAAAGCTGCTTCTTTACGAACGTTAACATCAATTGTTCATTTGGAGAGAACTCCCAAGCTCAGCAGTATTATTGACTGTACTGGAACTGCCTCCTACCATGGAT
GATTTCTTTTTCTTTTTTTCTCTTCTTGTTTTTGTTTTTCTTTTTTGTTTGTTTTTTTAGCATGCAAATATGTTGGTACGTTATGTCCTGGTTTAAAAGGATTAAAAATTTAAAAGTAATCCTTGCATCTAAAGGCCTTGTGGTTTAAAAAAAAAAGCAAACTTTTTTGTACAGCTATAGTAGAGATTTGTTCAATATTTGTAGGT
TAAGGAGTGCTTGGCGGTCAGGACTCTTGATCCTCTTGTCAACACATCCAGTCTGATAATGAGAAAATGCTTCCCCAAAAACCGCCTTCCGCTCCCCACCATTAAAAGTTCTTTCCACTTCCAATTGCCAATTATCCCTGTGACTGGACCTGTGGCCCAGCTCTACAGCTTGCCGCCTGAAGAGACAAACGCCAGGAGAGCGGTGG
GCTTGCCTAGTATGCATGAGGTCTAGGGTTTAGAACCCAACACTGCCTAACATATATGATGGCATCCAGATGTAATCTGGATTTGGACAGAAGATCACAAATTAAAAGTTATTGAACATATAGCAAGCTTGCAGCCAGCATGGAATAATAGACCCTGTCTGTTTTTTCAAGACACGGTTTCTCAGCTCTGGCTGCCCTGGAACTCA
GGAGGAAAATCCACTCTCAGCTGGAGCATCGTTCACTGCCTGTGAAGTTGAGAAGAGACCACTAAACGTGCAGCCTTTGGAACAAAACAAAATGCCTCATATTAAAAATGTGTGTCTTGCAAATGCCATGAAAATGGATATTTATTTCCTAGGAAGTATTATGACTATTACCAAAGGACTCGACCAGACTAGGGTTCTTCTTAATT
AGAGTTGCTGACATCTCTGCAGAAGAAATGTGGAACGGAATGTGAAGAGGCCCACCGACAACTAGTTTGTGCCCTTAACGGCTTAGCAGGCATTCACATCATTAAAGGTGAATATGCCTTGGCAGCGGAGCTCTACAGAGAAGTATTACGTTCATCTGAGGAGCACAAAGGAAAACTCAAAACTGATTCCCTTCAAGGACTGCATG
GGGTTTCTCTGTGTAGCCCTGGCTGTCCTGGAACTCACTCTGTAGACCAGGTTGGCCTCGAACTCAGAAATCTGCCTGCCTCTGCCACCCAGGGGCTGGGATTAAAGCCGTGCACCACCACCACCACCCGCATTATATTTCCTTTCTTAATACTTAAAAGATATTGGAAGCTGGAAGAAAAAGTCATGGAGAAGGGGGTCTAGTCC
ACAGGTAAGAAATAAAGAAAATTTTCATTTGTACCTGAAAAATACATACATATCTTAGATATCCAGGAATATAAAAGGAAGAAACAAGTCAATTTACTCTATTAAATATTCCTCCATGTTTCAGAATTATAATTAGAAAACTTGTTTTCAAAATTTCATGCTCAATTTTCTCTCCTATTATTGAAATATACTGTTAAAAATCAATA
GGCCTGCTCCCCCTCCTCCTGCTGCTCAGAAACTCAGGAACGAGGAGTCAATAGAGCAAGACTTAAGGAAATAATGAGGTAGATTGTCCATTCTACTAGAATTAAAATTATTTTCTGGCCTGGAGCTGCTCCACAGCCAATGGAGAGAAAGACAGCATCACACTCATCTCCATGAGGAACATCAACGTGAACAACAGCAAAGGCAG
ACCTGTATAAAAGGAAAAAATTTTTGTTTTACTTGTCTTCTTTTTGTTGTTATCCAAATGAAAGTTTTTTAAAATGTATAGTTCTGTTTGTGTTTGGATGATTAAAATATGAGAAGGAAGATTCTTCCTCTTAATTGCCTTTGTAATATGAGAATGTATTAGTACAGACTTGTAAAATATATACTGTATAAAAATAGCCAATAGTT
AGTGTTGCTGATTGATTTGTAATGTGATCAGCTATATTCCATAAACTGGCATCTGCTCTGTATTCATAAATGCAAACACGAATACTCTCAACTGCATGCAATTAAATCCAACATTCACAACAAAGTGCCTTTTTCCTAAAAGTGCTCTGTAGGCTCCATTACAGTTTGTAATTGGAATAGATGTGTCAAGAACCATTGTATAGGAA
GTTTTTCTGTGTAGCCCTGGAACTGTCCTGGAACTCACTTTGTAGACCAGGCTGGCCTCAAACTCAGAAATCTGCCTGCCCCTGCCTCCGGAGTGCTGGGATTAAAGGCGTGCACCACCACGCTCGGCATCCACTGAGCTATTCTTTTGGGGAAAAGATCATCAACAATAAAGAGAATGATTATCTTTTTTAAAAAAAAAAAAGCA
TGTACCTCCAGCTGCAAAGCAGCCGATTCCCTTTTCAAGCCTTCGAGGGCACTGCATTGATTTGCACAAGCCATCATACTGATACACACATACACATCTAATTAAAAAGTTAAATCTTAAAAAATTAAAATGTGTTTAGTGAAAGGGTAGCGCCTGGCATGGTGGCGCACACCTGTAATCCCAGCACTCGAACTCAGGAGACGGAG
ATATACTCTGAAACTTCTGTCACATACTAGGAAGGAATTTTCATTTTAAAAAAGGCGAGGGGAGATGTCCACATTAGGAATTCTCACCCTAGAAACACACATTAAAAGCTAAGAGTAAATGGAAATAGAAAGACTGCCAAGCATTTGTGAAAGGCCATTATTTCCTTATCTATCCAAGCAAGGCCTTGTTTTGAGCACTGGAATTT
GCTCTGACCATGTTGCTGTGTGATTATCTCAATTGGTTTTAATTGAGGCAGAAACTGAAGCTCTACCAATGAACTGTTTAAAAACAAGACACACTTTTGTATTAAAATTGCTTGCAGTAACAGGTTATTTCGTCATCAGGCAGCAAGCTGAAGCGACCGACACCAGCTTTTCACTCCAGCCGAACATCCCTTGCTGGTGACACCAG
GGGCAGCCGACCTTGCCCACGTCCAGCAGCAGCAACAGCAGGGTGAGACGTGACCTTTGGAGGTGACTATAACTGAAGATTGAATTACAGAAGCCAAAAAATTAAATAAATAAAAGGCTCCTTCTGTGTGCTGCAGTCTTGTGGCGTTCTGCAGGCCCCCTGCCAGTGACCCCAGGCTTTTTATGGCTGTGAGACTCATTAAAAGC
ATAAAGTCTATACTGTATCATCTAGTCCTTCCTGCTACATGTACGTCTATGTCAACACTACAGAGGTCGCACTGGAGCAAGACCTGGCATATCTGCAAGAATTAAAGGAGAAGGTGGAGAACGGAAGTGGAACAGGGCCCCTGCCTCCAGAACTTCAGCCTCTTTTGGAAGGGGAAGTAAAAGGGGGCCCTGAGCCAACACCTCTG
TACTCACTTGAAACAATTTGAGGATATTGTAAACCAAGAGACATTCTGGGTTGCCTCAGAGATTTTAAGTGAGTCAAATCAGCTGAAAAGAATGAAGATTATTAAACATTTTATCAAAATTGCTCTTCATTGCCGAGAATGCAAGAATTTCAATTCCATGTTTGCAATAATAAGGGGCTTGAACCTGGCACCGGTAGCACGACTCA
AGTCTTGGTAGACGAGCCCCTTATTCATGCAACTACTTACATTCCTTTGGATAATGCTAACTCAAATCTCATGATGGATAAGAGAGAAATTATTGATATGATTAAACCTGATCATGTTGAAGGAATCCAGAAATCTGGAACAAAAAAGCTGAAGATTGAAACTGACAAAGGAAATGCTGAAGTGAAATTTAAAGATTTCCTTCTGT
CAAGGTCTCTCAGTGTAGCTGCAGCTCTCCTGAAATTATGTAGACCAGGCTTGTCTCAAACCCACAGAGATCCACCTCCCTCTATCTCCCAGATGATAGGATTAAAGGCGTATGCCGCTACTGTTTTTGTATATGCCGTCAAGACTGTTTTTGAAGCACTTTCCCTAGTTACAGTATTTGCCAGTGCTAGTGTGACTGTCCCACCA
ACAACCACTATCAAGGGAGAAAGGGCAATTCCGTAGCGTCTCAGTTCTTCAGGATTAATCTTAAGGTTTTGTTTTACTGCAAGCATTTTGCATACCATCTATTAAAAGCCTATTGTGTGCCAAAGGTGGGGGAAAACTTGTTATTAAGTCTAACTAGAAAAGAAGTGCTTTTAACTTGTTTATATTTTTACTACACTAACATTGAT
CAAAAAATCAATGAACTGCCTACAGAAGAAACTGAGATCATGATAGTCCAGGCAAAAGGAAGAGGACGAGGGAGGAAAGAAACAGGATTACTATAAGATTATTAAAACACCCATGGATATGGGAACAATAAAGAAGCGCTTGGAAAACAACTATTACTGGAATGCTCAGGAATGTATCCAGGACTTCAACACTATGTTTACAAATT
TCGCAACAGCCTATATGCCATTTGAAAAGTAAACTGTCTCACTGTGGTAGTTCAGTAGGGATACTTCTATTTGAACTGTTACAAGTGGGTTTTTTTAATAATTAAAAAACCTATAATAGCTATTTTCAGCTTTTGTATAAAATCTCTTCAGGGAATACTGAAATGTTATAAAACAATCCACAGCGTGTGGTCTTGTTCTGGACCGT
AAATCAAGACCCCAGGGATACAGCAGAAGTTCCTTCTCTGCCGGAGCAGAGGCCAGAGGACGGCAATGCGGCTTCTTCAGGAGAAGGAGAAGTAAATGGCATTAAAGATTCAAAGAAGCCTTTAGAAAAAAGATCTCTATGCACGGATGAGTTTTCTAAACTTGGGAACAATAAAAGGACTTCAGCCACAACACCAAGCTTTAAGA
TTGCCCTTCTTCCTTCTGTGCCTGTTCCATGTCCCCAGCCCTTGTCATTTTACTGCCTTTTTTATACTGACAGAAACCAGGTGCCTTCAGAGGCCATCTGATTAAATAAACATTTTTTTTCTCGCCTGGCCAGGATAGCCGCTGGCTGCCGGTTTTGGTCGCCTCGAGGATTGTGTTTATTCCCCTGCTGATGCTCTGCAACGTGA
TTTGATTTCTGAGGACAGTACTACCCATTCATCTATTGTAGAGTAACCCTTGTGACTCAATATTACCATAGTGCGATGTTGTTTTGTGCTATTTTGAACAATTAAAAAGACTTTTTTTGAAATAGAAACTAGTAAAGACAGCTCTGGCACCAAGCCGGCCAGCAAGCGGCCCATGTCGTCTCCAGAAAGAGCCCAGATGGTGCTCA
CTTTTTAATTTACATATATGTAAAGCTTCAGGCAGATTCATCTGTCAGCAGTATTTATGATTAATGCATCCATTTTGCATCTAGAATTATACAGGTCTGAATTAAAGGGGGAAATGTGAAAATTGCTAATTAGAAAACCAGTCATAAACAAAATGTATAAAGGTTGGTTACTAGTAGATTATTAAAAGATAAAGACAATGATATCC
TGACCCACAGTTGTCAGAGCTGACACTCGGTGCATGTGAATCTGTACAGGTAACATCTGAATTATTTCCATACAATCCTGATGTAGAAAACATTTCCTGTATTAAATCTAATAGTGAAATGGATCTGAAATTGGATTTCATATTTACATGTGTGTATATTGGTAAAATAAAAGGAACTCCAAAAGGTTGTGTCACGGTCACAAAGA
GAGACAAGAGCCTGACAATACTGGTGTTCTTTTATTACTTTCATCTATACACTTCCAGTGTCGAAGGCTGGACAGGTCTGCTCATTTTAGCACCTTGGCAATTAAACAGAATCCCCTTCTAGCAGAAGCCTATTCGAATTTGGGAAATGTGTACAAGGAAAGAGGGCAGTTGCAGGAAGCAATCGAGCATTATCGACATGCCTTGC
AACTACCCAATCGTATGTTCGGGCCCTTACTATGGATAGCAAAAAGAGAATTGGCTGGCGATTCATAAGGATAGACACTTCCTGTGTATGTACACTGACCATTAAAAGGGGAAGATAGTGGATTTATGTTGTATAGATTATATTGAGACAAAATTATCTATTTGTATATATACATAACAGGGTAAATTATTCAGTTAAGAAAAAAT
CCTGGCTCAGATCCAGCAAGCCAGAAAGGAAAAGGAGCCTGATTACATCCTACTCTCAGAACGAGGAATGCCTCGCCGTCGAGAGTTCGTAATGCAGGTTATTAAAGAAAGTGGACCACCACATATGAAGAGTTTTGTAACTCGGGTGTCAGTGGGAGAATTTTCTGCAGAAGGAGAGGGAAATAGCAAAAAACTCTCCAAGAAGC
ACAGCTATCCAGAGAGTGTTGGGCGAGAGGTGGCGAATGCAGTGGTCCGTCCTCTTGGGCAGGCATTAGGTACTTCTTCAGTGGCTGGTAGTGAGAGTTTATTAAAAACTGACAAAGAAGTAAAATGGACCATGGAAGTAATTTGCTATGGACTGACCCTTCCATTAGATGGAGAGACTGTAAAATATTGTGTTGATGTATATACA
ATTAGTTCAGTAATATAAATATTTTGTATAGTATTGGATAGTAAAGCGCCCAAACCAGAAGACATCGATGAAGAGGATGATGATGTTCCAGGTGAATATGATTAAAGACGATGGCACGGTTATTCATTTCAACAATCCCAAAGTCCAAGCTTCCCTCTCCGCTAACACCTTTGCAATTACTGGTCATGCAGAAGCCAAACCAATCA
AACTACCCAATCGTATGTTCGGGCCCTTACTATGGATAGCAAAAAGAGAATTGGCTGGCGATTCATAAGGATAGACACTTCCTGTGTATGTACACTGACCATTAAAAGGGGAAGATAGTGGATTTATGTTGTATAGATTATATTGAGACAAAATTATCTATTTGTATATATACATAACAGGGTAAATTATTCAGTTAAGAAAAAAA
TGCTTTTGCCCCAGTGGGCTCATTATCCTATGGTTCGTTTGGACTGTGAAGACTTGAAGATAGGCTTGACAAATAAAGCAAGAGCCTTTGCAAACATTTTATTAAATGACATAGCTTCAAAACATAGAAAAGAAAATGAATCGATTTGCAGTGAATTTGAAGCAATTAGAGACCATGCGCTACGAGTTCCTGAGACCACAGAAGAA
GAGACAAGAGCCTGACAATACTGGTGTTCTTTTATTACTTTCATCTATACACTTCCAGTGTCGAAGGCTGGACAGGTCTGCTCATTTTAGCACCTTGGCAATTAAACAGAATCCCCTTCTAGCAGAAGCCTATTCGAATTTGGGAAATGTGTACAAGGAAAGAGGGCAGTTGCAGGAAGCAATCGAGCATTATCGACATGCCTTGC
AAGATTTGAAGTTTTAAAAAAAAACTTATTTTTAGTTTCAAGTAGGGTACATTTGTCTTCTATTTTTCTAATCATGGCAAAGGGGCAAAAATCCAACACAATTAAATGCAGGAATGAATTTTTTGATATATTTACCTAATGGAATATGTCTTCCATGACCTCAGGTGTGTTTTATTGATATGCTTTGGTAAGTATTACACATCAGG
GGGTTTCTCTGTATACCCCTGGCTGTCCTGGAACTCACTCTGTAGACCAGGCTGGCCTCGAACTCAGAAATCCGCCTGCCTCTGCCTCCCAAGTGCTGGGATTAAAGGTGTGCACCACCACGCCCGGCTACCAAGCTAACATTTTTGAAAGCTGTTCTGATTGTATAAAATAACAGGATGGGAACAGCCAGGATAACTGAGATTAT
GGATTTTGAGCAGGTGGTAGATCGGATTCGTAGCACTGTGGCTGAGGACCTCTGGAAGCTAATGGTGGAAGAGTCAGATTTACTGGGTCAGCTGAAGGTCATTAAAGACTTTTACCTGCTGGGACGAGGAGAACTGTTCCAGGCCTTCATTGACACAGCTCAGCACATGTTGAAAACACCACCCACTGCAGTAACAGAGCATGGTG
GCATGAACCACCATGCCTATAGCCACAGCAACCCATTCTTTTGGAGGTTTTATAGTTCTCCATTTGTCTCATGTTCCGAATGTGAAGTGTCCTAATGTGTATTAAAGTCAGAAAATAATATATTTAAGGTATACTAAGTATGAATCTGCTATGATAAAAGAAATTCTCACTTCTCAAATAGTCTTCTTGTAAGGAGCATTGGGCTG
CCCAAATTATTATTCCTACCAGTCACCAGGAAACTCGTGGCAGATGTCTCCTTCTCCTAAAGATCACATTGTCAGTTATAGGGTAAGGACTTATATCAGTATTAAATATTGAAGTGCCACCTACCTCTCAGGCATGGCCCTGTTTACCCTAATCATAATTAACTTTCAAACTCTGTGTCCAGTGAGCTCCTTCATGACACTTGCAA
CTTAGAGTTAAGATCTTACCAAAAGCTAGAGTGAAAGCAACAGGGAGTAAACTACCGTAACCCGTGCTGGCTTGTAACTTGTTTTGTGGGCTTTTTTTCTATTAAAATTAACTAATAAAAACATGTTAGAAATAGCAAGATGTAATCTTGTATCAGGCATGTAGCCTGCCTCAAAAGATAAGTGTGGCTTTTTTCAAGGGATCTGG
CAGCATTTGCCTCGTGGGATTGGGCTTGGTGGTCTTCTTCTTCAGTTTTCTCCTTTCAATATTTCGTTCAAAGTACCATGGCTATCCATATAGGTTTTTAATTAAATGAAGCCAAATGGGATTTGCGTAAAGTGAGTGTTTACTGTGAAGAGAAGCAGTTCCTGACATTATATTATTTGGAATTCTTGAGGTTCATTCTTTGTTGA
TAAGGGCATTATTTGAGTCATCTACAAATAACAACAAAGATACGAAACAGAAGGCTGGAAAACTTAGCTTCATCAGCGTGGGAAACAAGTTCAAGGCACAATTAAATTTGCTTCTGGATAAACTTCGAAGTACCGGAGCCAGCTTCATCCGCTGCATCAAACCCAACTTAAAGATGACGAGTCACCACTTCGAAGGCGCCCAGATT
AGAGAATGCTTTTTTAAAACACGTTACAATATAAGGGTAAGATCTATTTATATATTAGACAAATTTCACTCATTAACTCTAGTTATATAATAAACAGAAAATTAAAGTGCATGTGTATTTCCCTAGGATAACCTTAAAAGGCCTTTAACTATTACAGTTTTTAAAATGTGTAATACATGTCGGTGTGTATGCACCTGTATGCAGGT
ACAGCAGCCTACCCGCAAGGTGACGCTGACCAAGGGGGTTCCTCAGCAGCCTCAGCACCTTCCTGTGGGGCCCCACATGTACCCGGCTATTCCTCCAGGGATTAAAAGCATCCAAGGGATTCACCCAGCCAAGAAGGCCATCATGCATGGACGAGGACGAGGAGTGGCAGGTCCCATGGGCCGGGGACGACTAATGCCAAATAAGC
CCACTTACACAATACGTATTCCCCACAAGTAGTAAAAAGTGTGGAGAATATAGCCCAAAGTCAGAAAATGTAAGCCTCTCGGCTCTCAAGAGTAGTTGGTATTAAAACATCCAGGTGTGGAAATGAAAACAATTTTAAGAGTACAGCTGGCCATTTCTTCATCTGATTAGCCACCTCTTACATCCAGTCTGAGCACACGTCACAAA
CCTTCCACACGCAGGGCTTTGTCTCTCCGTGATTTCTTTTCTAGGCTCTAATCCTCAAAGCAAACTTAGACCTGGCAGGTCATTCCGTGACATTTGTTAAATTAAAAAGGAGATGCGGAAGGGGAGGGGGAGGACCCAATGGTCCAGAGGCAGAGCTATAGCAAGGCAAGCCTGAGACAAAAGGCTGTGGGGAGCACGTGGAGGAT
GCCTTTATAGGCACTGCACACACAAAGTGCACATATATATGTTTGTGCATGCACAGATACACATAAAATAAAAACATCTTAAAACATAATAATCAAAGGGATTAAAATGTAAAAACCCTGAGCACTCTGCTGCTCTTAAAGAGGATAATTACTACAGGAAGCTTGAGGGGAAGGACACCCGTGACAGCAGCCCCATGTTATCAAGA
GACAGGAATGATGGCACCAGAAAATAAAGTAGCTGACTGGCTAGCCCAAAACAACCCTCCTCAAATGGTGTGGGAAAGAACAGAGGAGGATTCCAAGAGCATTAAAAGTGATGTTCCTGTGTACTTGAAAAGGTTGAAAGATGTCTCTGCTATGCCCCGAGGCACTCCATTATATGGGCAGCCGTCCTGGTGGGGAGACGCCGAGG
TCTATAGTTGGTATGTCTTAAATGAATTGCTGGAGTGGGTAGTGAGTGTACTTATTTTAAATGTTTTGATTCTGTTATATTTTCATTAAGTTTTTTAAAAATTAAATTGGATATTAAACTGTATGGACATCATTTATTAATTTTAAGTTAAACCCTCAGTAACTAATATTTAAGTAAGTTCTTGATGTTATCCCCAGTGGAAAGCC
AAAAGTAGTCTCTTGTTCTTATGTTGTAAGAGCTCACACAAAGAGATTGCCTTGAGTGTCATGTGACACATGGACTGTGAGCTTTCATAGTGTTGTAATTATTAAATCTTGTATGGACCTTTCAGGTCTTGCTTCGTCTAAGCCATATCTGGTCACATGTCTGGAGCAAATACAAGAGCCTTCAGATGTGAAAAGAGGAGCGGCTA
ACAATCCCTGCTGCATCTCATTTGACTAGCTCTCAGCATCTGCTTCAGCCGCTCTTCTAGGAAACCACTCTTATTCTTCTGGACTCTCTTTTGCTCATAAATTAAAATGCAAATTCTATGGGCCTATGACCTCCGGACCCACAGCTTTTGACTAGGTGCATGGCACTAGATTTGTGTTCCCTCCTCTGAAGCAGACCTCAGATCCC
GTGTGGGATGAGGGGCTGCCTAGGACTTAAAGATGGGGAGAAAGGGCTTGACTTAAACCTGTGATATAACAATAGCCTGTGTGAAGTTAAGACTAAACAAATTAAATTTTCTGCAAGATATTTATACTAAGCATCCAGTTTTTGATTGGTGAATTTATCATGGCAGGTTTGAATATACAAATCTCGTACACTTTGTGTTTCCAGCT
TCAAGGTTCTGGTAGTTTTGGAACTATTCTGGGCAGCAGGACCTCTCAGAAGGAAACTAACAGACAGCTTTCTTACTCAGACAATCAGCTAAGTCATAACATTAAAAATGTGGTACTACGACCCAGTGGAATAAAACAAAGCCGCCTAATGTTGACTTTACAAGATAACAGCTTCTTGTCTATTGACAAAGTACCAAGTAAGGATG
GTAGACATTGATCTAAATGAAATCTTTAATATTTTAATTTAAAAATTCTTGTTCAAAGATACAGAGTGGGAAGTAGAATATGTTAAATAAAGTTTTAAAGATTAAAACATGTAGATGGGTTTTTAAGAAACTGAAGTATAAAAATCTACTTAAGTTACTAAAGTGGACACACTACAACTTTTAAAATTGTTTAGAAACATGAGTAC
TCTAGTGTGGCCCTCTGGGATGCTTTAAATATTTTTATGGTGCTATTTTTTAGCATTTGATGAGTACAGAAATATTAGCCAGAAGGACATTGAGGACAGCATTAAAGGAGAATTATCTGGACATTTTGAAGACCTGCTGCTGGCCATAGGTCATTGTGCGAGGAACACTCCAGCGTTTTTGGCAGAAAGACTTCATCAGGCTTTGA
TCCTGGGACACTTGCTGTCTTTTTTACTTGTCTCATTTTCTTTCACAGCACTGAGGTCTCACCAAATTTTCTAATTTTTATTGTTAATGACCGTTTTACTATTAAATATATGCATGATCCAAGCTACTTTTGGCCTACATTAATACAGCCAAAGAAATATATAGGAAGATCCAGCAAGGTTTATTTGATGTCCACAATGAGTGATC
GCCAGTCAAGCTGCGATTGATTGATACTCTGCGGATGGTTACAGAAGGAAAGGTTTATGTTGAAATTGAGCGTGCTCGGCTGACTAAAACCTTAGCAACTATTAAAGAGCAAAATGGCGATGTGAAAGAGGCTGCCTCCATCCTTCAAGAGTTACAGGTGGAAACCTATGGGTCCATGGAGAAGAAGGAGCGAGTGGAATTCATTC
CACCTACATAAAAATTCAGCTTGTCAAAGCCGAAGTAGCTTCTGCTGTCTGCCTCAGACTCCATCGTCCTCGGGACGCCAGCACACTAGGCCTCTCACAGATTAAATTATTAGGCCTTACTGCTTTTGGTACCACCTCATCAGCCACAGTTAATAATCCCTTTCTTCCATCTGAAGATCAAGTTTCTAAAACAAGGATTGGATGGT
GAACCAAGAAAGCAATACTGTACATAAAATGTCATTTATATTAATAACCCAACTTGGCATGGGTCTATTGCAAAGGGGTGCATGGGAAAGGGCTGTTGATATTAAACAAACAAACAATAAACAAAAAGCCCCACACATAACTGTTTTGCACGTGCAAAAAAAATGTATTGGGTCAAAGAAGTGATTTTTAGCTATTAAAAAGAGAG
GCACGATACTGCCAGGCCCATGTTGGAGGGAGTTAAATACCTGTGTATTCCAGCGGCAGACACACCATCTCAAAACCTGACAAGACATTTCAAAGAAAGCATTAAATTCATTCATGAGTGCCGACTCCAGGGTGAGAGCTGTCTTGTACATTGGTATGTATGACTCTTGCTTTGTTTTCTGTCCTAAGTTCAATTCCAGTTGAGGT
ACAAGCAGCTAAAGCAGACTGAAGATTCATTAGCGAATGAACAGGATCACTTAGCAAGCAAGGAGGAGGAGCTTAAGGATGTACAGAATATGAATTTCTTATTAAAAGCTGAAGTGCAGAAATTGCAGGCCCTGGCTAATGAGCAGGCTGCTACCGCACATGAGGTGGAGAAGATGCAGAAGAGGATTCACGTAAAGGAAGATAAA
TAATGACTCACATGTTAACGAAAATGGTCTATTCATCATAGATTTTTAGCAGTTAAAGTTATTTTTATCAGTGTGTCCAACTTAACAGATTTTAAGAATTATTAAACCTGGAAGGCCTTGTTTAAAATCAGTTGCTTTTTAGCTCTCAGCAATTGAACGTTTACTTTGCTTTTACATATGAAAGTCCTCAGAACTGTAGCCCATCA
GGTTATATGGCAGAATCAAAGAATAGACTGAAGAAAAGAGTTTTAATAGGACAAAGTGTGATGAGAAAGTGAAACAGTACAAGCAAGAATGAACAAATGTATTAAACAGCAGGAATTAAAGGAATAATGAACCACTGTAGAGGTAAGAATTCTAGGATTTAATAAAAATATTAATAAAGGATAAAAAGGATATGAAAAGCAGGGTT
TGATTTAAAGAAACTTTATAGTTATAGCAATGGAATGTAAACTTTTTATGATTATAGATAAAGGCATAGCATTTTTTATATATTTCCATATGTAACAGTCATTAAATGTGTAATCTTATCCTTTAAGTATATTTGCTATCATGGTCTTTTACAATAATTGACAATCTGTTATAATGCTGTCAATTAATAGGAAAACAATCTTTATT
TCTTGTGCAGCAGCTCTTTGAAGCCCTCTGTAAGGACCCTAAACTACTGTCAATGGCATATTCAGCTGTTGGGAAACTCTCCAGTTGCCCAGAAATCAAGATTAAACCACTAGGTCCTATGCTTTTGAATGGTCTCACTAAGCTAATAAATGAATATAAAGAGGTGGTATATGATGGACTTTTTGGTACAAATACAAACTCAAAGT
ACCTGCTTTATGATACGTAGTAGTGACCGTGCTTTATCAGAGCTGTTTTTTAATGATGTTGCTCAGAATGTTTTCTTTCCAGATGATGATTGAGAAGCTAATTAAAAAAAAAAACAGAAACAAAAAATGGTGCCAGGTACCACAAGAGTAACAGAACTGTGCTGTTTTCTGGGATTTTGTTTTTTACTTTTTTTTTTTTTTTTTTT
ATCATGACCAGAAAATTGCGGAGGCGACCAAACGATCCTGTCCCCATTCCAGACAAGAGGAGAAAACCGGCTCCTGACGGAACAGGTGGAGAGGAATTACATTAAAGAGAAGAAGGCGGCCGTGAAGGAGTTTGAAGACAAGAAGGTGGAGCTGAAGGAGAACCTGATTGCCGAGCTGGAGGAGAAGAAGAAGATGATCGAGAACG
GGGTTTTTCTGTGTAGCCCTAGCTGTCCTGGAACTCACTTTGTACACCAGGCTGGCCTTGAACTCAGAAATCCGCCTGCCTCTGCCTCCCAAGTGCTAGGATTAAAGGCATGCACCATCACCTCCCGGCTCCGTGAGGCTACTTTGATAAACTTTTTAAAAATATTCATAGAAACAGTGCTGTAAGGTCTATTTAAACATTTTAAG
AGGCCCTGAGAAGGAGAATGTTCGGACTGTGGTGAGGATGGTGACTCTATCCAGCAAACCAGGTGAATGTTTGAATTTTGGAATAAAGACTCTTGAGGAAATTAAATCAAAGAAAATGAAGGAAAAATCCAAGAAGCAAGGTGATCAGTTTTCTGAGGAGGGTGATGAAAGCAAGACACCTGCCCTGCAGCCATCTCCTGACGTCC
AGGGACTATGAAAGGCCCCCGTTTTGTGTGTGTGTTTTGCTTTTATTTGTGAATGCCTGTACTGTGGTGTAGCAATGTTCACCTTGTTCATGAATACGCTATTAAACTTTGGCAAGATGCTTTCCTTAATAATACTGCTACTGTTGACAAGATAGTTTTCTGCTAAGGTTCCATCTGCGAGGTCCACTTAGTTTCAAATGGATTGC
TTTTGAAGCACTTATTTTATCTCAGGTCTGTCTCAACACTGAAGGCACCAAACTCACCTCTATACCTGTTGGTTCTCCAGTTACCAGAAAGCTAGTGGAAATTAAAAGCGATAATCTGTAAGTTATCTTGTATCCGAAAACTATAAATTCTAAAGTAATTTGCCTCAGTGGATCAGGTGAGAGGGGAGAGTTATCAACCAGTATAC
CCATACAAAGGCTGCGCACTTTGATATAGACTGGGGCAAAGAAGATGATTCTAATTTGTTAATTGGTATCTATGAGTATGGCTATGGAAGCTGGGAAATGATTAAAATGGATCCAGACCTCAGTTTAACACACAAGGTTCTTCCAGATGATCCTGATAAAAAACCACAAGCAAAACAGTTACAGACCCGTGCAGACTACCTCATCA
GTGCCATGGACCTAGATAGAAAAGGAAGGAAGGACGACCTTCAGACAAACAGCTTTGCAGTCCTCCTTACACAGGGCTTAGAAAGCAATGATTTTGAAATATTAAACGAAGTGCTTCAAACTAAGAATGTAAACCTAATAAAGAGGACTGTGCTGAGGATACCGTTGCGTGTTGTTATTCCACTGTTGCAAGAGGTTACGAAGAGG
GATTTCAAGCTCTTCAAGCTTGCAGGCTTCTGGGACCTTGGAACAATGTGAAGGCTTAATTATAACAGAATTTAATCTTAAAAAGCATTTATAATAAAATATTAAAAGAGAACTCGTAGATCCATACACCAGACTAATGCGGGAATAGAGTATGAGTATGAGAACGCCAAAACTCCAGGAAGTGAGCTTCCTTGAAACTCTGCCTC
GCTAGGGAAGGAGAGAAACAGTGTCCTGGGTGAGACTTGGTAGATACTGCTCCAATATCCTGTTGCTAGCCCCCACCTCCTTCTGGAACAGTGTGAGACAATTAAACTTCATTCCCTGTGGGTTAGCACTTAATATGTAGAAGCTTGGGCTTGAAGGTGATGTCCACCTTAATCAGCATCACTTGCAGAGACTGACCCTAAACAAC
ATATATCATAGCTTAAGCTGTTTTAAAACAAAGGCCTTAGACTAATTTTCGGTTTCCTTTCTTGAAATAAGCTAATGGCTTGTTTGTGTAAAGCTTTTTTATTAAAAGAAAAATTTTAAAAATCGATATTACTACCAAAGGGGAATTCTTGCAAAGGTTGAAGGACAGAGGCTTGTATATCAGTTCAAGGACATGCCCAAAAACAT
AGTACCACTTCAGGAGCTTGTACCAGAGCTGTTCATGACTGACTTCCCAGCCAGTGTGGAATCCTCAGATGTGAACTGGAAAAAGAAAAAAAGCGGAGGAATTAAAATCATCTGCCAGTCAGAGATGAGGGACTTCTCGGCAATGGCTTTTATCACAGACCATGTCAACTCCCTGATTGACCAGTGGTTCCCTGCTTTTTGAAAAC
CAGGCTAAGTTACACCACTGGAGTACCTTTGCAAATAGAAATGTCCTATCAAAGATGACACCGGTGATCAAAGAGTTGGGACTAGGAATTTTAGCCAGGAATTAAATCTCACGCTCGGTGTGCTAATTAAATAACTGGGGGGCGGGGGGCTTGAGGGGGTGAGCAAGTCCTGTCTGTGGAAGCTGACTAGTAAATATGGCACTTAA
CCAGCTCTGGCCTAACTGGATGCCATAATACAACACTGGTTCCTTTGTGGACCCTCCTGTTCAAAGCTTTTGCATGCTTAAGGATCCCAAACAACTAAGAATTAAAAAAAAAAAAATATTTTCATTTGGAAGTTGAAAATTTTCTTTTCACATCTTATGATAGCTAATATATACTAAATCTTTATACAGAAATGTCAGTACTTGAA
AGGGTTTCTCTGTAGCCCTGGTTAGGTTATCCTGGAACTCTGTAGACCAGGCTGGCCTTGAACTCAGAAATCCACCTGGCTCTGCCTCCCAAGTGCTGGGATTAAAGGCGTGCGCCACCACGCCTGGCCTACCCTCAGTTTCTAAGATGCTTGGGATAGTTTAGAGATTGGCTTATGTCTCATCATTTCCCTAGCACAGATGGTCC
GCTTGTCATGCACAAAACATTCCTTATACAGTTTTAAAGGATTGAAAAACATGATAGTATAAGACTTTTGTTGCTAAAGAACTTCTAATTAATCACATAGATTAAAACATTAAGTATAGGCCATTGATTGTGCTTACATCTATAATCCCAGTACTTGGGGATGGGATGGAGTACTGAAGTAAGAGGAGGCTTGTTAGTTTAAGGCC
CAAGATTATTCAAGAACTCCAGGACAAGTCTTATCTCTCATCAGTTCTTTGGGATTGGGATTTGAAACCGGACAATATGCTTATTTCCAATGAGGGTCATATTAAACTGACAGATTTTGGCCTTTCCAAAGTTACTTTGAATAGAGATAATGGAGTATCTTATTGGTGGAGATGTCAAGTCTCTCCTACATATATATGGTTATTTT
TTGCCTGATTCTGGAGGGGTAGCTAAAACCATGATGGAGAGCTCGCTAGCTGACTTCATGCAGGAAGTGGGCTATGGCTTTTGTGCAAGCTGCCCAGTTTATTAAACAGAAGCTTCCGGATCTTCTGCGTTCTTACATTGACGCAGACGTCAGTGGAAATCAAGAAGGTGGCTTCCAAGATATAGCAATAGAGGTCCTACACCTCC
TTTCTCAGTACAGTAACGATGTGCCCTACCCTCCTCCACTGCCCCCTGCAGTAGAAGCCATCCGGAAGGAACGAAACATCACAAGGGAGAGATTTACGGTATTAAATTATAAAGATAAATTTGAGCCTGGAATTCTACAGCTGAGTCAGTGGTTTAAAGAAGGAAAGCTAAAGGTCAAGGAGACCATGGCAAAGGGCTTGGAAAAC
TGTATGTGAAGTGCCCATCTATTGCTGCGGCTATTGCTGCTGTCAATGCATTGCATGGCAGATGGTTTGCTGAGAAGAAGAAGTTGGATGGGATACAGAGATTAAAGATGATGTCATTGAAGAATGTAATAAACATGGAGGAGTCATTCATATTTATGTTGATAAAAATTCAGCTCAGCCTCAGCTTTAGCTGCAGCTGCGTCTGT
CTTCAGGTACGTTGGAGGTCATCGAACAAGCAAGATTATGAGGTTTGTTGATAAGATCACCAAATCAAAATATTTCCAAAAAGCAACAGAGACAGAATTCATTAAAAAGAAGATCGAAGAAGTCTCTAATACACCACTGCTGCTAACTGTGGAAGTGCAAGAGTGTCGAGGGACCTTGGCGGTCAACATCCCCCCACCACCGACTG
ATATTTCCAGATTCCACAGAGGCATCCAGTCCTGAGCCAGACAGCGTTTATTTTAGGTAAAGACGCCTTTCTGAGGCTTCGGTTTCCTCAAATTTCTCAGATTAAAAGAAGAGGACGATCAGGTAAACCTCCTCACCAAGCAGTTGTAAAACCCTAAACTCCAGACCTTGATTGGCTTTCTTCCCATTTCTCTGCACTATTCAGGC
AGCTCCAGGTTCTCCTCCAGCAGCAGCAGGCCCTCATGCTTCAACAGCAGCAACAACAGCAGCAGCAGCAACAGCAGCAGCAGCAGCAGCAAGTTAGTGGATTAAAGTCTCCCAAGAGGAATGACAAGCAACCAGCTCTTCAGGTTTTTGAGTCATGATGCAAGAATCTGGGTCTGAGACAAAAAGTAACGGATCAGCCATCCAGA
CACAGTGCACTGATGTCCACCTGCTGGCACCTCAGTTAAGTCAATAAGCAATAATTTTTAAAGCTGTGATATGTATGCTATAGGGCCTAAACTGAATTATATTAAAGCTCTTCATATTGCAAGTTGTAGAACACTACTTTTTATAAAGCCATATTTTTTTAGTGTGACTTAGAAGTGACATATTACTGGTAAATGGCTGAAATCAG
GGGTCCACCAGGGTACTGGATTTCAGGACAGTAAGTTTTTTTGCTTTGATGTTTGAAAAAATTTTTAAATTTTTTTGTCCAACATATCACTCTTAAGTCCATTAAAAGGACATACTGAGTACACTTTTGTCATTTATTGTGAGGAGTGTTTATTATGCTTTTATTTATTTATTATTGTGAGTGAAAATTGGAGAATAGGGGTTTGG
GCCGACCTTGACCATTGGATGAAAGACCCTGGCAGAGAGATCTTCCCCGAATAAAGCAATCCAAATCAGCATCACTAAACCGATACTGCATGAAGCAACGATTAAAAAAGAAAATCACAAAAACAGTAAAACTTTTAATTTTCACCAAAATGTCTCCTTTTTCAACTCTCCCTGCACGTTCATAACCAACAATGTAAACTGTGATC
TCTCAAAGATATGTTTCTTTTCTTATGAAGAATCACATATATAGTCAACCACAGAAACATGGACAAACTTTAAGGTATAATTTGAAGAATTTTTGATTATATTAAAACAATGCAACCACTATGCTTGGGACCCCAGAAGTTCTCCGCACCTCCAAACCACTGTTCTGATTTTTGAGAGCCTGCTGACTTCCTATCCTTTTCTTTTG
AGTGGATACAGCAACAGCAGCAGCAGCAGCAGCAGCAGCAACTAAAGCTGAGAGTCTCTGCACTGGTACAGGTGACAAGACATTGCCATTTCTGCACAATATTAAAATCAAAGTAGAAGACAGTAGTGCTAATGAAGAATATGAACCTGAGCTTATTACAAATAAGCTAAAGTGGGAGTGCAATGATGCCGAGGGTGAGTTTTACA
ATATTTAAATTCTTGTTCCCAGCTTGTGGCACTACTTTTTTTTTTTTTGTAGCAGTGGTAAAATAACTAATAATCTCCCCATGTATGGTTTTATATTTCTATTAAAACACAACTTGTGAGGTAGGTTTGGAGAGAAGAAGGCTTTTATCCCTCGGAGCCCGTTTTTGTTCCGGTGCCAGGAGCAGATGAGGAAGACAGTGGGGTTA
GAACATTACCTCAAGAGGTTTCATATTTTGGATTTGTGAATTATATTTACCCTCTGCTGAGAACTTTGAAACTTCAGACTCAATTTCTGTCCTTCAAGACATTAAATGCAGAGGGATTGTATCATGGACTACAAGGAGAGCTGCCCAAGTGTAAGCATTCCCAGCTCTGACGAACACAGAGAGAAAAAGAAGAGGTTCACGGTTTA
TTAAATGAAACATTTATCTTTAACTTTCTAAAGAAAATTAGTACATATCTTAGAAAGCTGAATAAAAAAAATCACTATTTCTTCAAAGTTGTAATTTTAGATTAAAATAAATGTATTTGTGATATACTTACTTGGCTCAAAAATTTAACTTCTATATCAAAGACCTATTTACATTACAGTCTTCATTCACAGTTTCTGGTTGCAAC
AGGGTTTCTCTGTGGAGCCCTGGCTGTCCTGGAACTCACTCTGTAACCAGAATGGCCTTGAACTCAGAGCTCCGCCTGTCTCTGCCTCCCAAGTTCTGGGATTAAAGATGTATACCACAACTTCCCTGCTATTTTTTTAATAACTTAATCATAACTTGATGCTGAGTACCCTGTACCTCTAAATATTTCTAGATAAATTTTCTTCC
AAATTTATAAATCCCTTTGCTTCTTAATGCCTAAAGCCTTCTCTTTAATTTATTCAATTCTGTTTTTACTGTTAAACTTCTTTTGCCAGGTTATTTCATTATTAAATCATTAAAAATGAATATTAAGTAATTTTATGAAACTATTGAGTCAGTTTTTTATGTTAGTCTTACCTAATTTTTTACTTTCGATTCTTTTATTTTCATAC
TCTCTCCCCCTTTCTCTCTCTCTTTCTTTTGTGTATTTATCTTTCTTTCTTCCTATAGCTGGTAGTATGTAAAAAGAAAAAAAAGTAACATTTGTATATGATTAAAATAAAAGTCAAGGTCTTTTAGAGGAAGCTAAAACTAACACTTCCAGGCTCTTCAGGGCTGTGGAGTTGTTACATTTAAATAAATATTTAAATAAAAGAAG
ACGGGGCTCCTCCCGTCATACAGCCTCTGCCTGCGTTTGCGCATCCTGGAGCCACATTGCCAAAGAGTTCTTCCTTCAGCAGATCTGGTCCAGGGTCACAATTAAACACTAAGTTACAGAAGGCACAATCATTCGATGTCGCCAGGGCCCCTCCAGCAGCAGAATGGGCTGTGCCTCAGTCATCAAGGCTGAAATACAGGCAGTTA
GGCGACTGTGGAACCGGAAACCACCCCTACCACTAATCCCCCACCTGCAGAAGAGGAAAAAACAGAGTCTAATCAGGAGGTTGCTAACCCAGAGCACTATATTAAACACCCTCTACAGAACAGGTGGGCACTCTGGTTTTTTAAAAATGATAAAAGCAAAACTTGGCAAGCAAACCTTCGATTGATCTCTAAGTTTGATACTGTTG
ATAATAAGTGGCAAGAAAAGTGCTAATCATATTTCAAGTAAAAAACTGAACACAGCTACAAGCATATATATTTTAATCAAATTTTATAAATGTCCTATTTATTAAATATTTAATTTAAATTAAAACAAATTAAATGCAAAAATAATTTAAGGAGCTTGGATACATTAAGATCTCAGGTTCCCAGATACAGTTTGACTCCAAGGAGT
TTTCAGTGGCTGTGGCAACAGATAAAGGTTTAATTACACCAATCATAAAAGATGCAGCCGCTAAGGGCATTCAGGAGATCGCTGACTCTGTAAAGATGACATTAAAGTCTCAGTAAATGACTTTATCATCAGAGCAGCAGCTGTTACTCTTAAGGGTACATTCACCGAAATTCCTGCTAGCAATATTCGAAGAGTTATCGCTAAGA
CTTAATTATGTTCTTGATTGACCTTGTAAAATGGCCTTTAAAAGAAACTATTTGAATTGTAAATATGACGATATACTCAGAATTTAAATGATTGTAATGGATTAAAAATGCAGCATGTATGCCCATTTTTTCAAATATTACTATCTCACTGACAAGATTTGTTTCAGAACAACAATATTTTATGAAGTAAACAAGTAACATTATAT
GTGATGGCTGCCTTGTCCTAACCTGATTGATGACATTCCACATTGTAAAAACCAAACTATTCAATTTCTACTGTTTATTGCCATCTTGTATATTTAAGCCATTAAATGTTTGGATATTTCTCTTTATAGCCACTGGGTTTCTTTTCCTTGTGTCTCTCTTATCACAGAATTAAATATTGACCCATCTGAGTATAGGGCAAGGAGGA
ATTGAGTAAAAAAAATATTTTTAACTTTATTTTCCTGTTGTACAATTTAAAAACCGTTTTAACATTTTGCCTTTTTATGTTTTAAAAGCTAACCATTTTTATTAAACTATGAGTAAGCAGCTCGTTCTAATCGCCGAAGAGTGTTTTTGGAGCTCGCTGGGTTTTGTTGACCTTGTAAAGCAGACATTGAAGGAACAGAGCATGGA
CAGTGAGATTCTAGATGGGAACCAGCTCCACATTGCAGATGAAGTAGAGTTTACTGTGGTTCCTGATATGCTCTCTGCCCAAAGAAATCATGCTATTAGGATTAAAAAACTTCCCAAGGGCACGGTTTCATTCCATTCCCATTCAGATCATCGTTTTCTGGGCACCGTAGAAAAAGAAGCCACTTTTTCCAATCCTAAAACTACAA
AGGTGACCTCCATAGGTCTCTGAATGGATTAGAGGGCCTGACTGGTACCCTAGTCTGCATCTCATAGCAAGTGGATAGGGGCCAGAGGCTGAGTTTAACCATTAAACTATTAAAGGGCCCTCAAGAGATTTCTTCCCTTGGGGCCCAGACATGCTGTCAGGGTAGTGATGGATCTGTGTGTGTCCGTCCCCCCTCCCCCTCTGTGG
GTATCCCAGGCTAGCCTTGAACTCAGGTTGTTCCTCCTGGCCCTGTCTGCTAAGTACTGAAATTACAGGTATGTGCCGCCCTGCACAATTGCAAGACTCTATTAAAAAAAAAATTAGATATTGGGTCAAGGTTCAAGCCTCTGATCTCAGCACTCAGAATCAGGGGAACCCTGATTTGGTGGGTCCAAAAATGATTTGTTAAACTT
CCAAACTTGAGGAAATCTACGCTCCTAAACTCCAAGAGTTTGCTTACGTCACTGATGGTGCTTGCAGTGAAGTAGATATCTTAAAGATGGAACTCAATATATTAAAGGCTTTAAAATGGGAACTTTGTCCAGTAACAGTCATCTCCTGGTTGAATCTTTTTCTTCAAGTTGATGCTGTTAAAGATGTTCCTAAGGTTCTTCTACCT
CCACAAAAAGATAAAGACAACCTGAAGGAAAGTTTCCTGCCAGCCCCAGGTCCCCCACAGTGACACTCGTAACTGGCAGAAGTTTAAACTTGAATGGTGAATTAAAATGAATCACTTAGTAGGTTGAAATTTAGAGACCTAGATTTTGTAATCTTAATCTTTCCTAGTGTCGTTTCCTTACATTTTGTACCAAGGTTTGCCAACTC
AGTTCACACGTTAAGAAAAATGGTCAAAGAAAAGGAAGAAGCCATTCAAAGACAGTCTACCCTGGAAAAAAAGATTCACGAACTGGAGAAACAAGGGACCATTAAAATTCAGAAGAAAGGGGATGGGGACATTGCCATACTGCCAGTCATGGCCTCTGGCACGTTGTCCACGGGGTCAGAACTAGCAGTGGGTAACTATGTGGGAT
CTTATGTGTAATATGTTGAACCTGTCAGTTGCTGTCTTTTTCCTTCTTCGCATTTTAAAGTTTGTGTATAGCTGCTCTTTTGCTTTTGGATATATTTTTAATTAAAAAAATCACATGAGAAATGTAATCTGTATAGTGATACTTTAATAAGCACATACTCAATAAACAACTGCAATGATGTCGGACTACTACGCCCTTTTTGGAAC
ATTTTTATTTGCATGATCATAGTTCACCAGATTTCATTGCACATTAATGCTGTGCATCAGTTCATTACAGACATGGTCACTGTAGATTTTGTTTGTGTACATTAAAGTTTAAATGACTTTCTACATCTTCTTACAGCTTGCAAGTTTGACTTTTAAAGGTTCCTTTTGCCTACTGAAAGAATATTGGGGATTTAATGATTTGTTTA
GGCAACATATTTAAAAGTTCATTATTCACTGTACTTAGAGGTTATTTGTTGAGACTCATTGGTACTGATAAGGGAAGTATTCTGCTTTCAAGTGTAAGTAATTAAAATGTTTAGCATGTGTGAAACGGTAAGTGCACAATGTTAAATGGCCCTTCTAAGTCAGTTAGTTTCTAGGCACTTGAGCTTTGTGTGCTATTTCAAGTATA
GCCTGGATATTGCCCAAGCTAACCCAAAATTCATAGTACTCCTAACTCAGCCTGTCAAATGCTAGGGCTCCAGGAGGGCACCGCTTTCTTGCCTCTCTCCATTAAACAAAGCTTTGTTCATTGTTTAAGATGTTAAGTGTATAAGCAATATATGTTTGTTAATATTATCATGGTTTTGTGTGTGGATGTTTTTACCTGCATGTATA
GCTGAAGACAATCCTGGAAGGCTTGTGTCTATAATTGGGAGCCTGGCATACAGAATTGGCAGAGGGGTGGTCTTGGTAAACTCCCTTCACAAAGTCCTTCATTAAAACTAGGTTTTACAAGATAGTGTTTGGATAGGCCTAGAAAAAGGTTCAGGCGCCTGACCAAAGTTAGACCAAAGAATGTTTCTCCAAGACTAGGTAGGGCA
GAGTCATTTATCCTCTGGTTTCTCTGTGTATCCCTGGCTACCCTGAACTCACTAGCCTCGAATTCAGAGATCAGCCTGCATCTGACTCCTGAGTGCTGGGATTAAAGGCGCCACCACTGCCAGGCTCCAGGACTACTCTTAAGGACCTGATGCCCTTTCTCCTCAATCAGAGTGGATCCCTTCTCTACTACTTGACTTTGGCATCA
AAAGGAACTTTAGTTTGCGTATCTTACATTTTTATAAAGTACTGTAATTCAGGGGGTGGGGTATGCAACAGAGACAGACTAACCCATGTTTGTCATTTGCATTAAAATTATTTTGGGTCTCTGTTTAAAGAATTTGGTTATTCTGTGATGCAGGCGGTGCAGGCCACCATGATCCTCTCCACCATCCTCTCCTGCATCTCCTTCCT
AAGGTTCCCACTTTGCAGATCCCATTCTGAGCTTGATATATAAGAGCTCAATAGAAAATAGGATGGATAAACTGGAATTCCTACCTATTAGGGCAATCTCATTAAAGATGCTATTTAAAAACAACACCAGCAAAATAATGGACACTGGGCCTAAGTCTTCACATAATGAAGTATTTGTTAGACAAGTGCACCTTAGTGTTCACCCT
CAAAATAAATAAGGAACATGCTAGAAGGGTTTATGAAATTCTTCGACTGCTGGTGACTGACATGAGCGATGCTGAGCAATACAGAAGCTACAGACTGGATATTAAAAGAAGACTAATTAGCCCTTACAAGGAAAAGCAGAGGGATCTTGCCAAGATGAAGAAATGCCTGAGACCAGAAGAGCTGACAAATCAGATGAACCAGATAG
GGGTTTCTCTGTGTAGCCCTGGCTATCTTGGAACTCACTCTGTAGACCAGGCTGGCCTCGAACTCAGAAATCCGCCTGCCTCTGCCTCCCGAGTGCTGGGATTAAAGGTGTGCGCCACCACAGCTGGCCAATAAAATGGCTTTTAAGAAAGCATTTACTTGGAAAAGTTCTTAGGTTCCAGGGAGTGCATTCTCTGAATGAATACA
CACTGAACAGACAACCACAAACAGTGTTACCAGCCTTAACAGCCCTCACAGTGGGCTGCACACAATTAATGGAGAAGGAATGGAAGAATCTCAGAGCCCCATTAAAACAGATCTGCTTCTAGTTAGCCACAGACCTAGTCCTCAGATCATACCATCAATGTCTGTGTCCATATATCCCAGCTCAGCAGAAGTTCTGAAAGCTTGCA
CTCAATCAAATTCTGAAGTCTCCGACTTTCACAGTTCTTGGAAGGGATCCCTGAGTTTACCAGCGTGCTCACTGAAAGCTCTCACTCTTTGTGCAGAAATATTAAAGTCTCCGAAAAGGTGAACTGTTAATCATTCTTATTTTTTTTAACTCTTCATTAAATTGAATATGATATCATTAGCTCTGCTCCAAGGGCAAATTTTCAAG
AGCAACCTTAAATGGCTGGTATTTCCTGGCAACAGAAGTGGATGATATGTGTTTCAATTATGCCAAGAAAAATGTAGAGCAGAATAACCTATCTGATCTCATTAAAGGGGTGAAAGTGCCGCAGAAGACACTCCTGATGGATGCGCTTAAGGAAGAGTCTGAGATAGTCTATGACTTCTGTATGTGCAACCCTCCCTTTTTTGCCA
CTGCAGCTCCAGGGGGTTCGTTGCCCTCTTCTGGCCTCTTCAGGCACCAAGCACTTATATACGTGTAAGAAACACTCATAAAATAGAAATTCCTTTTAATATTAAAAGCTGTTGGAAGTTAGAAGGCAGTCCTTACTGAAGGAACACCTTGAAGAAATTAGCTGGTGAATCTTTTCCCTGCTGGATCCTGTGTTCTGGAAGATTAG
AGATGACAATCCTTCTCCTGGAGATCGTCTTGTCCTTCTCTCCGTGCCATTTGTTACAACCTAGGTACTAAGTTCAAAGAGTGGGCATGTGTCACAGCTGATTAAAATTTTGGCCTCTTCACCCAGGAAACAGGACCCAGGTATGCCAGGGGTTGTGTCCTTGGCCACCAATTCTACCTATTACAGCACATCAGCCCCCAAAGCAG
GAGAAGTACGAAAAGTGGATGGTTGAGTTTGGGTCTGCATGATTGGTCAGCTCTTCCATCTCTGGGAGTTTTCTTTATGAAATGTGAAGAAATTCCTGAAATTAAAAAAAAAAATCTGGAAGTTTTAATCAGAGGAATCTTCACTTGAAGGCCAAACCAAAACAGAAATGCCAGAGGTACAGAGAAATGTAGTTGAGAAACAAGGT
AGGATGCTAGTGAACAAAAGACAGAACTTGAAAGATTGAAACAGCGAATAGCAGAAGAAGTTGTTAAAATTGAAGAGAGAAAAAGTAAAATTGATGATGAATTAAAAGAAGTACAGGCTGGCGTGTCTAAACTAAATGAAGCCAAAGCTCTTGTAGATGAGCTGAACAGAAAGGCTGGCGAGCAGAGTATCCTGCTTCGAATAAAG
GACTTGAGGTCAGATAGCTTCCGATGCAGGCGCCCTTGGTCTGACCAGAAGTGAGGGAGGAAGACAAGTGGTATAGGGACTTTCTCTTGACCCTGATTTTATTAAATATTTTTTCATTCTGGAAATATATCAAGCCTCATTTTTATTTGAGCCTTGGCATTTCTCCATTCTTTTTGTTTTATCTGAGCTCTGTCACCATTATTACA
CTGCGTATTTAGGTCTTCATGACAATGACAGGCGACTGGCTGATCATTTTGGGGGTAAATTGCACCTGGGATTTATTGAAATAAGAGAGAAGCTGGAAGAATTAAAGGGAGTTGTAGCTGAGAAGCAGGAGAAGAGAAACCAGGAACGTCTGAAACGAAGAGAAGAGAGGGAGAGAGAAGAACGGGAGAAACTGAGGAGGTCCCGA
TATGATTCTAAAGATTTTAATTATTCCACTATCAAAGAGTAGAGACATCCTTTAGGGGAAAGTTGCAATGACTATATTTAGGATCCTCTAGGAAATAGGTATTAAAACTAGGTTTTAAGGACATTTCTCCTAAAAATGATTGAAAGGGAAACACTCAGAGGGTAGGATTTAGACAGTTCACATCTGGAAGAGAGTAGATGGTTGCC
TTGATGTGTGCTAGGAAATACCCAGCATTGGCTTACAGCTAAATTTATATAGAATTTGTGCTAATTGTTAAGTAAAAAGAATAGTGTGAAAAGCATTCCCATTAAATTCAACCAGCATTATCCCATATCAAATTTTTATGACTTATTACCTGTACAATTTAGGATTTGGATTCAACAAAGAAGAATGAGAAGTGTATGTGATTAGG
TAGTTTTCCTCAAGTTGTTGGCTCATTGCTTATGTCTCCTGGTGGCCCTAAGTTTATTCATCTGATGTATCATTTTGCAAGATATGTTGCAATCAAATATATTAAAACAAAATCTAACGAGATTGCTGGCCTCCATTTGACCAAAAACTTGACATGGAATTCCGGAAACATTGCTGTGAATGGTTAAAAGAGATTTCGGAATATGT
TGTGTGATGTGAATACCCTCGCCCATCAATATTTGTATTATGGTGCTATATATTTGGTAATGATCCTTTAATATTGGGGAGGGATTTTAAAAATACTGTGATTAAACTGGGTATCTTCCTTTGATTTTCATATTTTAAATAAAGCCACAGTCATTTATACAAAAAAAAAAAAAAAAAAAGCATCTGTCCCTGGGCAAACCTTTCAA
TGAGCTGGGAGCACAGACCCAGTTTGATGTTAAGAATGACCGTTACATTGTCAATGGATCTCATGAGGCGAATAAGCTGCAAGACATGTTGGATGGATTCATTAAAAAATTTGTTCTCTGTCCTGAGTGTGAGAATCCTGAAACAGATCTGGATGTCAATCCAAAGAAGCAAACAATAGGTAATTCTTGTAAAGCCTGTGGGTACC
ATATTTGTTTTCAGGACAGTTTTGCTGTGTAATCTTGGAACTCACTTTGTAGATTATGCTGACCTTGAGCTCTGAGCACCTTTGCCTCCTGAGTGTTAGGATTAAAGTGTGTGCCACTATATCAGCTTAATTATATTTTTTAGTAAACTTAGAAAACTAGTTTCTATGTGGCTTTTCAAATATCCTTAATGTTAGTGACCCCTCTC
TTTCTTGGTCATTTCTTGGTGAATGCTTTTGTTTTATGTTGACAGTGTTGTTAATTAACCATTCCTATATTATCTCTAAATTAATTCCATCGAGATACAAATTAAATTGCTTACAAATTATCTGTTCACATGGTTTTAAGCAGGACATGATCATATTCACAGCATGGCTTGGGGGAGTTATCAAGAGAAGGAATAAACTTAGCTTT
GCGACCGTGACCGAGAGCGTGACCGAGAGCGAGAATACCGTCATCGTTAGAAGGTGATTATGGGAGTGCTATTGAAACATTGGTAACAGCAATTTCTTTAATTAAACAATCCAAAGTCTCTGCAGATGATCGTTGCAAAGTTCTTATTAGCTCTCTGCAGGATTGCCTTCATGGAATCGAGTCCAAGTCCTATGGGTCTGGATCCA
CACATTGATTTCTTTGTGCCTGTTTTATGTGCACACATTAGGCATTGAGAATTTGAACATTTTTTTTGTCCATGTATCTTTGGATCTTTGATAAAAAAAAATTAAAAAAAAATTATCCCTGTTCATCATAAGCACTTTTACGGGTGGGGGGAGGGAGTGTTCTGCTGGTCTCCAATTACCAAGAATTCTCCAAAAATTAATTTTCT
ACTTCTGACTTCAGGAATCTTAACACTGGGGAAATCTGTGCAGGAGATAGGCATCGTGCAAACAGAAGTTCTTACCCAATGCTCTTTTTACTACTTCTCTATTAAACCCAGGAAATAGAGAAGAAAGTGGGGGGGGAAGCTTGAAATAAAAGCCCTGCCCCCTTCTTTCTGAGTCACTTCTTAGTGAAATCTCACTTTAGATCAGA
AATTCAGGTATTAATTTCTGGTGCACAAGTTCCTGTAAGTCTGGAGGACCTAAAATCCTTTACAAACTATTCAGGGGGCTATTCTGCCGATCATCCTGTCATTAAAATCTTTTGGAGAGTTGTAGAAGGTTTCACTGACGAAGAAAAGCGCAAGTTGCTCAAGTTTGTAACAAGTTGCTCTCGCCCCCCTCTCCTGGGTTTCAAGG
AAGAGGATTTAGATTTTGCTGAATTTGAAGACACCTTGAAGACATTTTCAAAAGAATGCAAAGTAAAAGGAAAGCCACTGTGTAAAAATGTCGGTGGGCCATTAAAGAAGGACTCCAAGTCGCTCGTAATCCAGGGGGATTTGGTGGCAGCGTTTGACAGTGGAGACCAGAAGGCGTTCTTTGACTTGTGGGAGGGGCACATTCCC
CCTAGGACCATCAAAAACTAAAACTGCCAGTCCAGGAGGAAATAGCCCTGTCCAGGAGTTCACTGTGCCCGGAAGCAAGTCCACAGCCACCATCAACAACATTAAACCAGGAGCAGACTACACCATCACCCTGTATGCTGTCACTGGCCGTGGGGACAGTCCAGCAAGCAGCAAGCCAGTTTCCATCAATTATAAAACAGTTTCTG
TACGTGCCTTTGACTTGGGACAGATCCTGTCTCACAGCCTGTGGCTGAGCTGCCAGCATCTCCTCTGACCAAGGGTCTCATTTTAAAACAGCACGTATTTATTAAAAGAGGAAAAAAGTAATTTATGACTATTTAAAATAAAATTTAAAGTAGAGTGGCTGTCAGGTGAGAGGACCTTCGACGTAGCCGTCTGCCAGGGGGAGGGG
TTTGATCCAGGGTACTGCTCTACTTTAATACAGAGTTACTTGTTGATTATAAATCAAGACAAAAATTGTACATACATGATTTTTATTCTAATATCCCTTAATTAAATTGCCAAAAATTAAAGTGCAATATTGTATTTTTAAGAACACATTTTAGATTTTTGTTGTTTCTTGGATCACATAAAATTAGGAAAAGATTAATGATCGAC
TGCACGTGGGCATGATGGGACAGCCGAGAGCAATTGCTTTGCATTTACAGAGAGTTCTCATGGCTCAGAAGAATTTCAGATACATGTTTTCTCCTGTGAAATTAAAGAGGCGAAATTTCCACACCCAGACCATCTTCTCCAAGCAGATTTCCTGAAGAAGACAGTGTTCTCTTTAACAAGCTGACATACTTAGGATGTATGAAGGT
TTAAAAAGCTGCTGGAATTTAGGTTGTGAGACCTTCTGTTGTATATTCCGAAATTCTATCTCTAAACTGCAAAATGCCTTTTTGCTTGTCCTAATTCTGCATTAAAGTTTTATATGCTTTAATGTTGACCTAGTGGCAGGAAAAACAAGGGATATCGCTCTGCACTTGAACCCACGCCTCAATGTGAAAGCATTTGTAAGAAATTC
ACCTTCCACTTTCTCCATCTTGGGTCTGTGTAACATTCTAGGGAGAGGAGAGGGAAGGTTGAAGTTCATGTCTGCAGCAACCAAGAAGAAGCTGTGTTCCATTAAAACCTGGACATAACCAATGTAAATCCAGAGATGGGGTGACCCGGGAGTGCCTGTACCTTGTCAGTCGTGTGTGCAGATGACCTTTAAGGGGCTTATGAGAC
TTGATAAAAAGCGATCAGAAAGAATCTCCAACTGTCAAGACACATCCAGATGTAAAACTGCGGGTCAGCAAGCTTTACAGATCTTGGAACCATCCCAAGCATTAAAGAAGCTGAGCGAGAGTTTTGAAACATCAGAGAATTCAAATGACTGTCAGACATTTATATGTCCAGTTTGCTTTAGGGAGCAAGAAGGTGTCAGTCTGGAA
CTTCCCATAAGTCATAGAAGCTTGATGGTGATTATTTTGAGGTTTCCATTCTTGCATAAAGCACAATGCTGTCTTCATCAGAAAACAGTTTGGCATAAGAATTAAACATAATAATGAACACCACAACAATTTATAAAAACTTCTTAAGTATATGCTTTGGGCTAGTTGCAAAGACTGTGCTGGCAGCACTTCAAATGAGAGTGATT
TCAGCTGCCCAAAGTGTCAGAGATGAAACTCCCTAAGATGCCAGAGATGACCATGCCCGACATTCGCCTCCCAGAAGTTCAGTTGCCCAAAGTGCCTGACATTAAACTTCCTGAAATGAAGCTTCCAGAAATAAAACTCCCCAAAGTGCCTGACATGGCAGTGCCTGATGTCCCCCTTCCAGAGCTGCAGCTGCCCAAAGTGTCGG
GGTGAACATCTGAAGGCTGTGCAGGCATCTGCAGAACATCAGAAAAGACTTCAGCAATTCTTGGAGTTCAAAGAATAGTGAAGTAATATAAACTGTGTTCATTAAAAAACTCACAGTAAAAATGTTGTCTACAGGACATATTTTGTTAATCTGTTAGGTTGTGTTTTTGTTTCCAGGGACAAATTAAATTTGCATGATTGTCCAAA
TATTTCCCATTATCAGAAGTATAATGAAGTTGGAATAAATTCTTTAAAGTTTACTATGTTGCCAGTGGTTTCACACAAATTCCCTTGTATTTATTTGTTGATTAAATCAAGTGAGAAAGGTTAAGATGCAGGCGGGCCCACTGAGGAGGAGCTGCTCAAGCTGCTGGACCAGTGTGATCTGAGCACGTCCCGCTGTGCCACTCCCA
ACGGAAGGAAGAACTTCTTATTCAAGCAGTAGAGAGAGCACAGCAGGACACGGGAAAGCCAACACAGAAGCAACCCATGGATCCCGCCTTGTCCATGCTGATTAAATCTGTGAAAAACAAAACAGAGCAGTTCCAAGCCAGAAAAAAACAGAGGGTCAAATAACTGCTCTCGCCTCAAGTGTACAGAAACAGTGTAAAGGATAGTG
TAAATTCTCAGCATACTGAGCAACATACAGTCAACGGATAAAACAGATGTGCTTCCTCCCAACACACAATTCCCCCAACCAGGTCTTTAAAACCCCCTTTATTAAAACTTCTGGCTCCTCCTTGTGGTTCAGATAGCATCCTAGAAAAGGAGCTCACTAGTAAATAAATTAATTATCCTTCTAGTAACAACTTGGCTCTAACAACA
GATGCTTAGATTATGATTGACAACAGTAACAAAATTACAGCTATACATTAGTAACGAAAATAATTTTTATGGTTGGGGTCACTACAACATGAGGAACTGGATTAAAGGGTCACAGCACTAGGAAGGCAGAGAACCACTGCTGTATAATTATAACCTAATTCCTTACCATCTACATTGCCCAAATTAGGCAGCTTTGCAGAGAGTGC
AAAACTAGAAAGCTCAAATGACTTTAAAGAAATGCTGAGACAACTCAGTATGTATGAAATTGTTTTTATAAGTTTCTCTGTATAAGTGCCTATTTTTAAAATTAAAAACAGTTCAAGTTTAGAAATGAATGTGAAATCAAGCTTCAGTATAAGGCTGAGGTAAAAAAGATCTCTTAATCCTAAAAGTTTTAGACTAATCTGGACAA
GGGAAAATATTGGACTATTGGTGTTTGTGTAGTTCTAGCAATTGAGTTGTCTTGAAGTGATATGAGGGACATGATCTTTAAACCCATGAATGGGAAATTTATTAAAATAAGTTATATGTTGGGGCACTGTTATTTTTCATTTACATTTAATTGTTCCCTGTTAATATTCATTTGTAATGTCAGTCTAGATTATTTGATTGTAAATG
CGAAGCTCTCCAGAAGCACGCCTACTGCTTCAGGATAAGCACCCCGCAAGCGTTAGAAGAGGCGCTGTACAGTGACTATCTCCACCGAGAACAGTATTTGATTAAAAAGCACAGCAAAGAAGAAATATATTGCCAGTTACCAAGTGATACTGAAATTGAAGACTTTGGTCCAGTGCCCAGATCTCGCTATCCTTTGGTAGCTCTGT
ACCATTCGGAGTCATCAGTTGCCACTGAAGTGGGGTCCATACAGCCCATTATCAAACGCAGTAAGTAAGGTTTATTCTGTGCTCTACACTTTAGGGTTGTATTAAACTAGAAATATAAAACCCATGTTTCCGGAAAATGCAAGATGCTGTATCTACATTGAGGCTGAACAAGAAGAATCACCATGGGCTACACACAGATTAATTAC
TGTCCTTGTTCACAGCTGACTTACAATGGCAAAGTGCATGAATACTAGACAGTAAAAATAAAGCTGTTGGTGTCTCTGTGCGTTTGAAAACTATCTTGATATTAAAATGGATATAAACTAAGGAGCCTCAAAAAAGTGCATTCAGAATGAGGCAGGAGATTGGCTCACTGTAAAGGAATTTTTAAATGAAGGGGGAAGGGCCACAT
GCGACCCAGCTGGAAATCATGTCTGCAGGCTCCCAGCTTGGCTCTCCGACTGCTGACCGACATCCGGAAGACACAGAGGAGCAGATGCAGAGGACGGCTGATTAAAGTGAAGTGACCAGATCTTAGCTGAAATGGCGAGACCCTGGAAGGCATTACCATGAGCAAGCTGCCTCCATTCTAAAGCAGCAGAGAGGGACTGTGGCCTT
ATTAATTTGCATTTGCAACCACCTTGTGTTGCTCACTGTTGTGAAGACAGCCAGCTGATTTTTCTTTTGGTTCCAACTTACACTCCTGCTTTATCTACAAATTAAAGTCACTTAAATTCGAAAATGAATTAAGTAGCAAGTCCTAAGCTTTTCCATTTGCTTAGCTAAAATTACTGTCTCTTAACTTTTGCCCATCTTTGCAGTGA
TAAAAAAAATAACTTTTTTCTTTTCTGCTTTCATATTTCTAAAGTCTTAAGCACTCTTGTTTAGAGATCTCTTTTGTCCCATTGTTTTGCTGCCTTTCCAATTAAAGACTTTTCCAAATTGAGCGTCCACCAGGCTTTGACCGTGTTCGAAATGCTGAGATTGGTAATAAAGACTTTGAGCTTGATGTCCTGGAGGAAGCGTATAC
AGGGTTTCTCTGTGTGGCCGTAGCTGTCCTGGAGGTCTGTCTGTAGACTAGGCTGGCCTTGAACTCAGAGATCCTCCTGCTCTGCTTCCTGGGTTCTGAGATTAAAGGCATGCACCAGCACAGCCTGGACAAAAAAGAAATACGTGTTTTAAAGAAGCTGTTAGCACAGGTGGCATTGCTTATTACTAGTTCAGAGTTGTTAGATG
CTGAGAGTACAAACGAGTAATCCCCTCTCGGCCTGGTCCCGGATCTGTCCTCCAGGTCTTTGCAAGGAGATGGGGGGGACCAAGATGGATTTAGGATAAAATTAAACTGGCATCCGAATAAGCCAGACCAGTACAAAAAAAAAAAAAAAAAAAAAAGGCAAACAGGTGACTCCCGATGCTGGTGGCTTCTGTGCTAAGTGGGTTAG
CCATGCCAGAACTGGCAGGGAGAAGATCTTTTCCAAGCATGTTGCGCATGTTTTAAATGATGAAACCCAACGGAAATACATTCAGAATCTTCCTGCTGATATTAAAGAATCAATAACAGATATTATTAAGTTCATGTTGCAGAGAGAGTACGTGAAGTTTCTTCTTGGTGTTTGGGCTAAAGAACTGAATGCCAGAGAGGACTACG
CAAATGAGCCTGAAAGGAGAGAAGATGTCAAGATATAAAACCAGAAGAACGCAGCATGATTTTTGTGACAAAATGCCCCTGTGATGAATGTGTGCCTTTAATTAAAGGTGCAGGCATAAAGCAGATCTATGCTGGTGACGTAGATGTTGGAAAGAAGAAAGCAGACATCTCGTACATGAAGTTTGGGGAGCTTGAGGGTGTTCGCA
GATTTCTTTTTCTTTTTTTCTCTTCTTGTTTTTGTTTTTCTTTTTTGTTTGTTTTTTTAGCATGCAAATATGTTGGTACGTTATGTCCTGGTTTAAAAGGATTAAAAATTTAAAAGTAATCCTTGCATCTAAAGGCCTTGTGGTTTAAAAAAAAAAGCAAACTTTTTTGTACAGCTATAGTAGAGATTTGTTCAATATTTGTAGGT
ACCCTTGGAGTACCTGGTGGCTTTTTCTAGCCACATTTGCATTAATCCTTATTGAGATGGGATGGTTTTCTTTCCTCTAATGGAGTCATTTTCTTCAGATATTAAAGTTAAACCATCCAATCCCTCACCTTCAGCCTTCAGTGAATGTGCTTCTAGTTGTCAGGAATGCTGAAGAATTAACACTTTGACTTTTAAATGTGATCCTG
CATGTATTGTTTGTGTGAGTTAAATTGTTTTTAAATTAAGCATTTATTTTCCTTTGCAAAGTAACCCATAAACTTTTAATTTTACTTAGTGCATTCCATCATTAAACATGTGTCCCATTGCAAACATGCCCACTTTATTTTCTACCGCTGCTTTAACCACAATACCAAATGCATTGACAACGAAATTAAAGAAAAAAAAGTTTCAA
GGGCTTACTGCGGATTCCTCCGTCCTGGAGTTCCTTCTGAAAATCTTTCTGCAGTGGCCACGGGAAACTGGGGCTGTGGTGCCTTTGGGGGTGACGCTAGATTAAAAGGCTTAATACAGATCCTGGCAGCTGCTGCGGCTGAACGTGACGTGGTTTATTTCACCTTTGGGGACTCAGAGTTGATGAGAGACATTTACAGCATGCAC
CCCCTCTGTGGGTATGAAGAACTGAATCAGGGTCCAGTGCAAGAGCATCATGTGCGCTTAACTACTGAATCACGTCTCCAGCCTTGCTTAGTTAGCATCTATTAAATAAGAAAGACCTGAGTGTGTCCTGTCCTTTGCTGTGGCACCTATTCTGGGTCCTCATGGGAAACTCCTTAAATCCTCTTACAATTTCTTTCTTTCTGAGC
CTCCAGAGACGATGGACCGATTTCCTGACACTACTCTCCCTTCACTTCCGTGGTTACCCTGAGTCTTGACTTACAAATGCCCACGATGGGTGTAGCCTTTATTAAACAGATCATGTATTCTGATCTCTTGCTGCAGCCACAGTGCAGCTCCATGTAAACCTACAGGCCAAACCATTTGTATCCGGCATCACTTACTAACACACAAC
GCCTTTGGCTGTGAGAACTCGGGCCATTCACTCTATGAAGACACACTACCTGGATGAGCATCATTTTCGTCTGCATTTGAAGACCCAAGCTGGAACGTACATTAAAGAATTTGTACATGGAGACTTTGGGAGAACCAAACCAAACCTTGGCTCTTTGATGAACGTGACTGCAGACATTCTTGAGCTGGATGTGGAGGCTGTAGATG
GAAAGATAACAGCAAACTTGGGACATTAGTTTTTTTGTAGACCAAAGACAGTCAAATGGCACCAATGAAAAACAAGAGAATGTGTGCTGAGTTACTTTGAATTAAAAAGTTTAACATTTTGGTTGACTTTAATAATTGTTACATAGTGTTTGCTGAGTTGTGTACTGGAAGCCAGGTGAGGAAGGTCCTGGGTATACAGTGATGGG
CTGGTCTCCTGCCGTGTGCAGAGCCCTACACTATGGCTAGCTTCAGTGACTGCGTTTGCCTTCGCATCTTTCTTCTCTGCACAGGCTACATGTGGGCTTAATTAAACCATGTCTCACCCTTGCCTGATTTTTTTGAATTTGTTAGCTGCTCAAAAGGTGTCCCACCTCCTGGGGATCAATGTGACCGACTTCACCAGAGGCATCCT
AACCTATTTTCTTAAATGAAGTTGTAACTTCGGTATAACTCAAGTATATTGTATATTCTTTGCTTTTAGTTAAAAAAAAAAAAGTAAAACATTTTAGCTAATTAAAAAGCACTCAGGTGATAATTATGTAGGAAAAAAAAAAAAAACAATCTTGCCAAATAATGAACCCATCCTAGGATGTGTAGACAATAATCTGCTTGAATATT
CACCCCAACATGGACTCCACTGTGGAGATATTTAAGTTTGAAGAACAACAACGCTCTCTCATCCACCTGAAAACTCTAAAACATGAACTTCTCAAGAGGGATTAAAATATCCGGGCATGCCAGCGTTTGCACCGGACAAACCAGGAAGAATCTTTCTGATGGATCTGAATGAGCAAAACCCAGAGGCGCAAGCACTGGAAATCAGT
AGGGAGGAGTGGAGGGGCGGAGGCTGGTCCTAAGGAAAGTAACAGTGGCTGAGAAAATAGTTTTGAATTTTTTTTAATTGTATAATATTTTGGAGGGGAGATTAAAATCTTGTAACACTTTAATAAACTTAGAGTTTTGTAAGGGAAGGCGTACAGCCTGGGCCGGGCTGAGTACGGGCGCCTGGGCCTTGGGGAGGGTGCTGAGG
AGAATAACTATTGTTTACAGATAAATCCAGCATCAACTATAAATCCTGACCATCTTTCATACTTCTGTTTTATTGGTCGCTTTATTGCAATGATTATGGCATTAAAACCATATGACTTGAGGAGGCGATTATATGTAATATTTAGAGGAGAAGAAGGTCTTGATTATGGTGGCCTTGCAAGTCTAATGCACTACCGAGTCATGTAA
GCCGGGCCGCTGCTGCCGCACACACGCCCCTGAAGGCCTGGGCAGAGGCTGTCCCAGCCCCAGCTGGAGGAAGCTTTATTTGGACTTTGATTACATAAATATTAAACTCTGCCTTACCTTACAAAACGACTCTATTTTGCCAGTCACATTAGTTAGCATGATGGCATTCCCTTCATGTTGCACACTCTTTAACAGCATGCTGTTTT
GTTGGCCTTAAACTCCTGGGCTCAAGCCATTTTTCTGCCTTCAGCCTCTTCTAGGTGTGTGTCCCCCAAGCCCCTAGCATTCCTGTTTCATTTCTTAATAATTAAATTATAATCATTAATAATTAAATGATTAAAACTTTGTCGCCGCCATTTTAGCGTTTTGTCAGAACCGTCCGCGCTGCAAGGAGGAGGACCTGCAGGTATCC
CTGACTGCCTACTCACACAGAAGCTCATCGAGACGCTGAAGCCCTTTGGGGTTTTTGAAGAAGAAGAGGAACTGCAGCGCAGGATTTTAATTTTGGGAAAATTAAATAACCTGGTGAAAGAATGGATTCGAGAAATCAGTGAAAGCAAGGATCTCCCACAATCTGTAATTGAAAATGTTGGAGGGAAGATTTTTACATTTGGATCT
GTAAAGTTTTTACTGAATTTTCCTGGTCTTTGCTTGGCTTGAAAACTAGCTCCTAATGAAGCAGGCCATTTGAAATAGCAGGAATACGAAGTCTCCCTCCATTAAAACGAACTAATTGGAGGCACATTTATGATTCTTTTTTACTTTGAGTTAAGATGTTGATAAACTTTTAAAAAATCGTAAAAATGTACTGCGTTTAGAAAGAA
ACAGGGTTTCTCTGTGGTCCTGGCTGTCCTGGAACTCACTCTGTAGACCAGGCTGGCCTCGAACTCAGAGTTTTCCTGCCTCTGCCTCCCCAGGGCTGGGATTAAAGGCGTGAGTGTAGTCACTGCCTAGCTGACCTGTGTCTTAAGGGTTTTTATTATATTTATTTTCCATGTTGGCGTAGTCTTTGTGACAGAACCTTTCTTTT
GATTCAATAGTCCTCTAGTATTACTTACCCTTCATTCATTTACTATAAAAGGAAATAGATTATAAAAGTATTATGTCTACATAAGCTTAAGATAGCCAGGATTAAAAGTATTCATTATGTACTATGCCGGTGTTTCCTAGTTTTGTTTTTGCAAATTTTAGTGACATGTTCCAGCTACAGTGTTTTGGAACATATACTTAATAAAA
CAGTGTTTATGGCCAGCAGCGGATCCACAGACATTGCAAACCGGAACAGCCCAGCCACACCACCAAATACCCTCAATCTCCGTTCCTCCCACAATGAACTATTAAATGCAGAGATCAAACACTCAGATGCCAAGAACAGCACGCCCCCCAAATGCAGGAAAAAATATGCACTGACTAATATTCAGGCGGCCATGGGCCTCTCGGAT
TGACAGTCAACCATTTAATAGATGAGTGTTAATTTATTATAGATAAATATTGATCTTTAAAAATGGGATGCTCTTAATTCATGACTTTTTAAAGAATTGGATTAAATATAGCTACTTTTATGTGAGCTTTCCCCTCTGTCCCCCTGCCCCTTCTCTCTGTCTCATTTCTCACAACCATCACCCTCCAGTGTCACCCCCAAGGCTAT
ACGAGGACGACGGCGTTGGCGGCGGCTGTAACGACGGCCTCAGCAGACGGGGAAGATGAAAGGGAGCCGGATCGAGCTGGGAGATGTGACGCCACACAATATTAAACAGTTGAAGAGACTGAACCAGGTCATCTTTCCAGTCAGCTATAATGATAAATTCTACAAGGATGTGCTAGAGGTTGGCGAGCTAGCAAAACTTGGATATT
CATGCCAAAAGTACTATGAGCTCCTAATAGTCAACCCTATTTGGTTGGTTCCACCAACAAAGGCTCTGGCGATTACATTCACTAACTTTGTAACGGAACCATTAAAGCACATTGGAAAAGGAGCAGGTGAATTCATTAAAGCGCTCATGAAGGAGATTCCAGTGTTACTTCAGATTCCGGTGCTGGCGATCCTGGCGCTGGCTGTC
TGATGGGGTGCTCATCAGAATGAATGACACGAGGCTTTACCATGAGGTTGTACCTACAACAGATCATATAGATACAGAAAAATTGAAAGCCAGAGAACAGATTAAATTTTTTGAAGAAGTTCTCCTGTTTGAAGATGAATTGCATGATCATGGTGTTTCCAGCCTGAGTGTGAAAATGGACGGAGGGCGAACACTCCAAAGAAGTT
TGACTAGTACCGCGCAGTGACAGGAATCGTTTACTTGTTTTCAGGGCGGGGGTTATTGCAGTGGATTCTTTTCTTCATCAAATGCGCTTCTTGTTTTCTTATTAAATGCTATCTCAGATTTTATTTTTAGATGATTTTTTAACCTTAAATTCATTCTATTCACCTATTACTGTGAATTGTGTTTCTATTTATTTTCCTTGGCTAAT
CTAAGGCTGAAGAAGAAGGAGCTTCTTGAAAGAAAAACCAGGAAAAGGCAGCTGGAGCAGAAAATCAGCTCCAAGCTGGCAAGGTAATACAAGAAACTCGATTAAAACAAATTTATACAGCAGAAGAAAAGTATGTGTTAAAAACTTCTGTGTATTCAAATAAAGTTATTTCTAGTAATACATCCCTGAAAGTAGCCCAGTTCCTC
TTTTAAGACAGGATTTCTCTGTGTAGCCCTGGCTGACCTGGAACTTACTCTGTAGACCAGGCTGGTCTCTAATAGAGGTCCACCCTCTGCCTCTACTTGGATTAAAGATATGCACCACCATGCCCAGCAACCACCTCGCCCAGCAACCATCAGAGTTTTAAACCGAATGGCTGGGAATTTTCCTTTGAAGACCTTGCGAATGGCTA
ACACCTGTCGCCCGTATTTTAATATCCCAATTCCAGGAAAATACTGGATAACACCTTTGAGAAAAAAAAAAACAAGAAATCATGAAGAAGTGTTTTAATTATTAAAGCCATGGCTACATCTGCAAATCTGGACATTGGGGCCCAGCTGATCGTGGAAGAGTGTCCCAGCAGCTATATCTCTGGGATGCCAGACATCAAGCTAGAGC
TTTAAATCTCATTGCATCTTGAACTGGCCAGTTCAGAAAGAACGGATAAATGCCTTTCATCATAAATTGCAAGTAGCACTTGGATCTCGGAATTCAGCACATTAAACTCATTTGAAGATTTGGAGTCGGTAAAGGGATAGATCCAATTTATAAAGGTCCATCATGAATCTAAGTTTTACTTGAAAGTTTTGTATATTTATTTATAT
CTCCCTTAGGATCGTCAGTGAGCAGCTACAGCGCTCACTTGATGACTGTCAGCACCGACTTTCCATAAAAAGAGGTGAACTTGAATCAGCCCAAGAGCAAATTAAAATGCTGGAGCAAAAACTAGGGAATCTCAGCCACAGGATGACGGTGCAGAGCGAAGAGACTCACGCCATGAAGAAGACCATTGGAGTGATGGACAAAGAAA
CCCTTGTCCTGTCCGTGCTGCCTCCGGGTGACCTCACCCCTTCATGCTGCGTGCGGGCGCGTTTGCACGACGGCTATGGGATGCGTCTTGCAAAAAACGCATTAAATTCCAGCATGAGTTTGGGAGAGTCCAGATATTCCCGCGAAACCACCATGGGCATTTCCAAACCAAAGACCAGGATAGTTTAGCAGGATCCTCACGTTCCA
AGCCTCCCCCACTCTCCTTGGCTGGCCCACACCCTGGGATGGGAGACGCAGCGAATCACATGGGACAGATGTGAAAAGGTCCAAGTTGCTACCTTGCTTCATTAAACAAGAGACCACTTCCTTAACAGCTGTATTACCCTAAACCCACATAAACACTGCTCCTTAACCCCGTTTTTTTTTGTAATATAAGACAAGTCTGAGTAGTT
TCAGGATGCTGAAGACAAAAAGAAAGAAGAAAAGGAAGAGGAGGAGCAAGAGAAGCTGAAGGGAGGGAGCCTTGGCGAAAATCAGGTCAAAGATGAGAAGATTAAAAAGGACAAAGAGCCCAAAGAAGAAGTCAAGAGCTTCTTGGATAGAAAGAAAGGATTTACAGAAGTGAAGGCGCAGAATGGAGAATTCATGACCCACAAAC
CTTAATTATGTTCTTGATTGACCTTGTAAAATGGCCTTTAAAAGAAACTATTTGAATTGTAAATATGACGATATACTCAGAATTTAAATGATTGTAATGGATTAAAAATGCAGCATGTATGCCCATTTTTTCAAATATTACTATCTCACTGACAAGATTTGTTTCAGAACAACAATATTTTATGAAGTAAACAAGTAACATTATAT
GTTTTAGTTAATGTCCTGTTTAAACCATTTTTTTTCCTGTCGTTTTATTTTACTCTTACACATAGTGAAAAACAAAATAAAATATCGAGCTGAAGCATGCATTAAAATGCAGAAAACCATCCGAATGTGGCTTTGCAAAAGGAGGCACAAACCACGGATTGACGGCCTGGTTAAGGTGGGCACACTCAAGAAACGACTCGATAAGT
CAGCCCCGGATAAGACAGAGGTCACTGGTGACCACATTCCCACTCCACAGGACCTCCCTCAGCGGAAACCGTCCCTGGTTGCTAGCAAGCTGGCTGGCTGATTAAAGAGCTGAACTGCATGAGTCCTCTACTGTCCTTTATTTCTCTGACTACGTTACTTACCCACTTGTGTTCCCTTCACTCACTGTCGTTGGAGACTGACAGCT
GTATGTGCGGAAGCTTAGCCCCGTCATGCCAAGTCCAGGGAGCTCTTTTGATCAGTTCCTTCCCAAATGTTGGACTCCAGAAGATATGAACTGGAAAAAAATTAAAAGAGAGACTTATAAGCCATGGTATAAGGAATTTCAGGGATTCAGGCAGTTTTTATTGCTTCAGGCCCTCCAAACCTACTCTGATGACATCTTGTCCTCGG
GTACACAGATGGTTCCTTCACAAACCGAAAACAAAGAGGCCCTGATGAGGAACATCTTGGAATCCTAGGTCCTGTCATTTGGGCAGAAGTAGGAGACACCATTAAAGTCACCTTTCATAACAAAGGACAGCATCCTCTCAGCATTCAGCCAATGGGAGTAAGTTTCACTGCAGAAAATGAGGGAACATACTATGGCCCACCAGGTC
CGGCAAGCTCCAAAAGTCTGTAGACACAGAGCCTTACTAGGTAGTCCGGGCTGGCCTTGAACTCAACGGATTTCCTGCCTCAACCTCCCCAGATGCTTGCATTAAAGATGTATACTACCCCTTGGCCGGCTTCCGAGGCTTCTTGGTCCGACGTCAATTCCAGAGCCTTCGAGCCGAGTATGAGGCAATTGTACAAGAGATTGAGG
CAAAAAGAAATATTTAAAGTCATACATTCTAATACAAGTTATTGATTTGTTACTTACATACTAAGGAATGATTAGAGCAAACTGTTGTCTGTTTTTCATAATTAAACTACATGTTTCTCTACAAGCAGAAAACTTTGTATGAGTAATAAAAGCAATGCAATTTGTATTTATGGCCATCGGCGCTTCCATTGCTGTTCGCCTAGGAA
GCACCAGGCCCTCAGTGGAGCGCTGCTGTGACCACTGCCCTGGGCAGAAGGCCTGGATGTCTCACTACTGAGCACCGATGTGTATGATACTACAGACTATATTAAAGTGGAGTAACATTTCTTTCATCTTTGTTTACACTCTCACTAGGACTCTGAACCATGATTGGAAGCAGAAATATAGTACGATAGTGCAATAGCTCAGAACC
GCTGCTATTTGGGTGCTGGGAATTGAACCCAGGTCCACTGCAAGAGCAGACACTGCTTTTAACCTCTTTAGTCCCTCAATTACATTTTTATTCATATGGCATTAAATTCTCTTTAATAACTCATGTTCTCAAAAGAAGAAGCCTCTGTAGTTACTTCATAATATAAAAATAAATAGATCTTATTTTATAAAAGAAATATGACCAGC
AGTATGATATATTTTATTTTCATGAAATGAGTTTAATAGAACAAGTAGAAGGGTAGGAAATTTCTATAGACTTTAGTTTTCTTAACTTTGAAAGCTTAGTATTAAAATATAATTATTGTAAGTTATATTTCTATCTTCTGAAATGGCCATACTTGCTAAGATTATGGACTTTGACACTGGTGACCATACAATGGTTTGTAATAGCT
ACAAGTTTCTCATTGTCTGTGTATATACCAACATACACATAGACCATCAGTTTTCTATAAGGCCAGATTAGTACTATAATTGGCATGACCTATCAGCAGTATTAAATACAGTAGAAAACTATAGTGACTTTTCATAGGAGGCCTGATTCCTATAAATCTCCTTCTATGAATTTGGATGTCAGTTTACTTTTGAAACTCAAATTTAT
CTTTGCTACCACATGACCTGATTTAGAAGACAATATGACATTTTGGGTATCTTTATTGCCATCTGCTTCTTGGGATATTAGATTTATCCAAGCAACTGGAATTAAAGGAGTATGAAGGATTTTTGTTTTTTTGAAAAATATTATTTAATCTTTCTATACTGTCAGTGTTTAATGTAAGAGGAAATTTACCAAAAAAAAAAAAAGAC
TACAAGAGTCAATTTACCCCACAGCACAGCTTTGCCCATCATTTGAGGAAGCTGAAGCAACTCCGTCACCAGTTTTGCCTGATATTGTTATGGAAGCGCCATTAAATTCTCTCCTTCCAAGCACTGGTGCTTCTGTAGCGCAGCCCAGTGCATCCCCACTAGAAGTACCGTCTCCAGTTAGTTATGACGGTATAAAGCTTGAGCCT
CCTGGCTCAGATCCAGCAAGCCAGAAAGGAAAAGGAGCCTGATTACATCCTACTCTCAGAACGAGGAATGCCTCGCCGTCGAGAGTTCGTAATGCAGGTTATTAAAGAAAGTGGACCACCACATATGAAGAGTTTTGTAACTCGGGTGTCAGTGGGAGAATTTTCTGCAGAAGGAGAGGGAAATAGCAAAAAACTCTCCAAGAAGC
CTTTGTTGTTCTGTAGTAGCCTAGTTCGGCAGATTTATTGACACACCCATACTGAAGGGCTATAGGCATATTTTAAAAAGCGGACTGTTTCAAGCTAGAAATTAAAGATTCTATGCCTTCTAAGATTAAAAACATCTGGATCCAAGCTAGGACAGCTTGTTCACAAACGATGGAGTAATCTTGAAAATCTGGTTTTAAGTCCCATA
ATACCTCAATTTACTTGAAATGGAATACAGTTGTGACCTCAAGCAAAATGAAGAAAATATCCTCAATTGCTTTGACAAAGCCATACATGGTTCATTGCCTATTAAAATGAGAATTACATTTTCTCAAAGAAAAGTGGAATTCCTTGAAGATTTTGGTTCAGATGTTAATAAGCTTCTGAATGCATATGATGAACACCAAACACTTC
TGGAGCCCAGAGGCTGTCCCTGTGTTTATAATTGCAACATTGCACTAATTTTTCCCCAGCTGACATAAAAAGGAAAGAAAAACTATGATAAACTCTTTGGATTAAAAGCAATGCAGTCAATTATTAAACTCGTTTATTTTCATATCTTTTTCTTTTCTTTCTTCATTGCACTCTTTATTTTGTAAAGTATATGTAAAAATAAATGT
TTCCTTCACTGCCTAAATTTGGCTGTCCTGGAACTTGTTCTGTAGACCAGGCTAGCCTTGAACTTAGAGATCTGCAAGTCTCTGCTTTCTGAGTACTGGGATTAAAGGCATGTACCACCACACCTTGACCCAAATGGTTCTTTAAGCCCTTTTATTAAGTTGGAAGCTTAGTTGTATGGGGTCTTGTCCTAAGGCTATCATTCTCT
GATTCTTGGAATAATGGTTGAATTTTGTGATAATCCCAAAACTTCTGCTCATGTCAATGCTTGGCGTGGGAAGAAAGACCTGACTGCTGCCAGCCTTTTAATTAAACTGTGGAGAAAAGAGGAAAAGGAGCTAGGAGTAAAACGTGACAGGAACGGCAAGATTGTTGGTGCTGCATTTTGGGATGTTATGATTCTGAAGATTATTT
TAAGTACTTAAAAATATCTCTTTATAAGATCTACTACTATTTAGTATAAATTGATTTGATTTGATGTCATTTTTTTTCACTGTAAACTCAGCTTACTCAGATTAAAACTTACACCAATACATATTCCACAGGCCAGTTCCATGTGAAAGTGTTGAAACATAAGCAGTCATTATGGGTTGAGGTATATAAGTAATAACCAGTGAAGT
CATCCGGGAGGAGCTGAACGGGGCCATGGAGCACACCAACAGCAACGAGAGTGACAGCAGTCCAGGCAGATCCCCTATGCAAGCTGGTAACCCTTCCCTTATTAAAAACATGCAGAGCAGCCACGCCTACTGCACACCTCTCAATGCAGCTTTACAGAATGCAGTGCGTCATAATCTTAGTCTCCACAAGTGTTTTGTGCGAGTAG
ATGTGACCATATTACATCTCTTCGCCTCTTGCACTGTTGTCTTGTTTCACTGATCTTAGCTTTAAACATGAAAGAAGTCCTTAAAATGCCTGCACTGTGTATTAAACACCAGGTAATATGTGCAAAACAGAGGGCTCAGCAACAACTTTTCACTTGTGAATTGGCAGGAAAAGGTAGCGGCATCATGTAAGTTAAAAATTGGCTAA
AGTTTCCAACCTAGGCAAGACCACTAAAGCCAAGGTCATTGAACACTCCGGAGATCCTGCAGAGGGAGTGTGTAAGATTTACGTGGGTGTGGAAAAGATTATTAAACAGGACATCCTTGGCCTCGAGAACACAGACGTGGAGGAGAAGGATGGGGGCAGAGAGGATTCCACTCCAGAAGAAGATGATTTCGGGGATGTTCTGTGGG
GTGCTTCCTCTGTGGACAGCATGGTCAGCACCGAGACTGCCAGCCCACCCAGCAAACGAAAGGTGGCTGCCAAGATCCAGGGAAATGCCAAGAAAACTCTATTAAAGTGGGTCCAGCACACAGCAGGCAGATTAAATTAGTCAACATTAATGCTACTGATATTGCTGATGGCCGACCATCAATCGTTCTTGGGCTGATGTGGACCA
AGGCCGGTCTTGCTTTGACACGGGATGACATAACACTACTCAGACAAGAGGTCCAAGACCTACAGGCCTCACTTAAGGAAGAAAAATGGTACTCAGAAGAATTAAAGAAAGAATTAGAAAAATATCAAGGGCTACAGCAGCAAGAGGCTAAATCTGATGGATTGGTGACTGATTCGTCAGCAGGGCTACAGGCTTTAGAGCAACAA
TAACACAGAATGGCAGAGAGCCCTAAGTAGCTAAAACCATCAGAAAGCAGAAGGCAAAGTTAGAATCTGACTGTTCACCAGATAGGAGCCCAGTGCCGTAATTAAAGCAGTGGCATTTGCCCAAGGCCACGCAAGCAGCTCTGTGAGGTAAAGAGTCCCAGGCTGCTCTTGGCTGTGAGTGGCCGAGTTGGCTGCCCCCCACGGCA
GTATGGCCTCTGTGAATTGGAAGCAGGAAATGGCTTTTCACGTCTCGCGGGAAAATTCGAGACTGTTAGCCATCCCTGCCTGGCTGCCTCTTTGTATACAATTAAACAAAAAATTGATGAAGAAAATCTGAGCTGCATTAAGGTGATTGTCCCCGAGCACAGGAAACTGTTAATGAAGGCTTACGTTGGTCAACTCTTCACCGAGG
GGAACCCAGGGCCTTGTGCCTGTGAAGCTAGCACTCTGCTGCTAAGTTACCCCTGCAGGCCCTAACTAGTCAATCAGTTTATATGAGCAGCAACCTATCTATTAAATCAAGCAAGCCAACCCAGCATCTACAGCACATCTCTTAGTTTTTCTAGTTGAGGTGAGCCTTGAACTTGCCCTGTAGCCAAGGCTGACAGCAGTGTGCCT
CTCAGTGCGGATTGCAGTCTTCCGGGCCAGGGGAAGAGCAGAGACCCTGCAAACAGCTGTTAAGTGGAAACCCAGACAAACCTCTCGGTCTGATTGATAGATTAAACAGCCCTCTGCTCTCAAATAAAACCAATGCGGCTGAAGAGAGCAAAGCCTTCAGCAGTCAGCCTGCCGGGCCTGAGCCGGGACTTCCTGGTTGTGAGATA
TGGAACTCTATTATTTAGAGCTAGAGGCCTATATACTGTGATAGCTTGTATGGGGGAAGAAACGCTTTTGATGTGATCGGGTTTGTTTTGTAATCAAATGATTAAAGGTTGGTCCCTTTTGCAGTGACAGAGCAGCATGTCAGTCACCCATGGAAATGTTGGTGAATGTCACCTCGGAAAGACTGACCAAAAAAATCATTTGTACT
GACAAAATGTCATTCTACTGAAGAATCATTAACTAAATTCAGAAGTAATCTACCTGCTCCTTCTACAAAAGAATATCATGTTGCAGTAAGTAGTGACACGATTAAATTACCAGACACTAATGCCACGTATGCCTCCTCTAGATTCTCAGATTCAGGTGTTGAAAGTGAACCAAGTTCTTTTGCAACACATCCAAATCCGGAGATAG
CCAGTCTGATTTACTGAGTTATATAGTAAGCTTCAGGCCAGCCAGAATTACAGAGTGAGTCCCTGTCTCAATAAATAAGAAAATAAACAATATTTTAAAAATTAAAAAATGTAAACAAATTCCTCTCAACACAATTGCTCATTGATTTTAGATCTTTCTGTCTGTCATAAGCCTCAGATCGTTTTGCCCTGAGTCAATTGCAAGAG
GAGTTTCTCTGTATTGCTCTGGCTGTCCTGTAACTCACTCTTTAGACCAGGCTGGCCTCGAACTCAGAAATCCACCTGCCTCTGCCTCCCAAGTGCTGGGATTAAAGGCCTGTGCCACCACCTCCCGGCAGGAGGCTTTGTTTCTATATATTACCCATGAACTTCAGTGGGAGGTTAGAGCTGGGGGAAACTATGTCCTAGACTTT
ACTGTAAGTTTCATAGTTATGAGGTCAGCAAAAACTGGAGTTGGAAGAATAGACAACTTACTTAGAAGAAAACAGTGATTTAGGAGACTAACTTACATTTATTAAATTGGGAAGTTTTAGCCAAGAAAAATGTGGGTCAGTTTCCCCCCACCCTCTCAAATGTTTCCAATGATTCCAAGTAAAGATAGGTGGGGCCAGCCTTCATT
GCTGAAGACAATCCTGGAAGGCTTGTGTCTATAATTGGGAGCCTGGCATACAGAATTGGCAGAGGGGTGGTCTTGGTAAACTCCCTTCACAAAGTCCTTCATTAAAACTAGGTTTTACAAGATAGTGTTTGGATAGGCCTAGAAAAAGGTTCAGGCGCCTGACCAAAGTTAGACCAAAGAATGTTTCTCCAAGACTAGGTAGGGCA
TGCTCTGAAAGGAATCTTACAGACTGTATCAGTCTAGCTTTTAATTAAGTTATTTTGTATAGCTTAATTTGTAAAACATTTTATGTTTTTTAGATGCTTTATTAAATACATGGCCAAACCAAATAACATCTTTCAGTAATTATAGAATGATTTATTTGGAATAAAATTTGTGCTTATGAATGTGGAAACGCAGATATTTCCATCAT
TTGTAAGTAGATATTTCTTTAATATATAATTAGAAATGCTATTACTGGATGCTGTCTCTTGGTATGACACTTGTCAGACTGGGTTTCTGAAATTATGACAATTAAATGCTTCTCTGTATCCTCTAGCCAAATGTTGTTGGCAACATAGAAGACCTTCAGAGACCTGAAGGCATTTCAAGTATGTGTGTTGTTAAATGCCAAATGTT
CACAGTGCACTGATGTCCACCTGCTGGCACCTCAGTTAAGTCAATAAGCAATAATTTTTAAAGCTGTGATATGTATGCTATAGGGCCTAAACTGAATTATATTAAAGCTCTTCATATTGCAAGTTGTAGAACACTACTTTTTATAAAGCCATATTTTTTTAGTGTGACTTAGAAGTGACATATTACTGGTAAATGGCTGAAATCAG
CCAGCTCCCGTTAAATTCTCCTGTGACTGCTAACAAACCCATGTCTGCTTTCAGACAGGCCTTGGTAGGGAATTGTACCACCACTTGGTTTGGACTACAAATTAAACATTGGCCCTCGCGGAGCTTGAGTTCTTCATGGTAGAAAACAGTTGCATTTCCGTAAAGGGTGGAGGGCTTGAGGCTTAAATATATGAGTATGTTTATAC
TCTACCTCAAAAAGAATAACCAGTCCATTATCTTTGAGGTACAACTGTAACCGCTATAATGAGGATGATGCAAAGGCAGCAAGAGATGCCCAAGACACAAATTAAAAAAAAAAAAAGCAAACAAGACTAACGAAAGAGCCAGTAATAATATACTTTACATTTAATGATCTTTAATAGATTCCTACTACTTTTTAAAATAACTTATG
GCTTGAACTGACTAGAAAACTTCAAGGGTCAACACAGACTGTTCAAGCTCTGCAATATTCAACTGTTGATGGTCCACTAACGGCAAGCAAAGATTTAGAAATTAAAAGTCTGAAAGAAGAGATTGAAAAACTAAGGAAACAAGTAGCAGGAGTGAATCATTTGGAACAACAACTTGAAGAAGCTAATTCTGTGAGACGAGAACTAG
TTAGTGGCCTGGTTCACTTTTGACCCCAACTCTGGCCACCAGGACAGCATCTTATCTAATGATAACCCATCAGCAATTACGATGACTGGGTAGTGCTGGGATTAAAGGCATCTGCTCCGCTCTGGCAACTTAAGGCATTTCTGTGAGCAAAAATCATGTCTTTTGTGGTACCAACAGCCTGCAGATATATAATCATTTAGTTCATT
CCCTCAGCTCACAGAGCTCTTGCTGTCCAGGCCTTGATTTGTAATCCAGGGTGGCCCTGAACTCAAGAGATCTACCTGCCTCTACCTCCTGAATGCTGGGATTAAAGGCATGTACCACTATGCCCAGCTTGCTTTTTCTTTCTTTTTGAAACATTATGTGTATGCATGTTTTGACTGCATGTATGTCTGTATACCACATGCATGCA
CTCATTTCTTCTTAAAAACAAAACAAAAACAGGACTCAGAATTTTTTTGTTTGTTTGTTTGTTCTCATACGACTCTCTTAGACGATTTTATTTTTGAAAAATTAAAACCTTTCTTTGGGGAAAAATTCTTGGTTATTCTGCCATGAGAGACTATGTATTCACTTGTAGATTTGGTAACTTTGTATCTGTGTAGTCTCTTGCTGATG
TCTCAGTGTGTTTCTGTGTAGTTAGTAGTATAATTATTTTACTCTCTTTTGCTCACTTATTTTTGTTTAAATTAAGCTTTGATGTTGTTAGGATATGCCCATTAAAGGTGTATTTTTCTGTCTAGAAAGTTTAGATAAATAATAAAATGAAGAGATTAATTTATAGTGGATTTAGTGAAAGTTGAAAATTGACTAATTTTTTTTTT
ACCGCTAGTGTCTGAAATGAAAAGGCCAGGAACCTAAATTAAGGTTATGGTTATTGGAGACTGAGTATATGTAACAAATTGTTACAGGAATGCAGTGATGATTAAATCTTGCTTTTAGGATCCATGGAACTTGACTGTTCAATAATATGTTGAATGAAAAAGATATTGTGGCTTATGTGAAAGTTCTGAAGGGGCAAAATGTGTAT
CCCAAGAGCTGGGGTTATAGACGTGAAGCTCATATTTGGCTTAAGGTCTTTTATTCTAAAAAGTATATAAAACATCTCTTTAAAGGATTCAATGTTTGGTATTAAACAAGGTGGTAGAGCATTAAAAAAAAAAAATGAAAATACTTCTGCCCTGAAGTTAGTTGTACTCTCGGAGTTGAACATGGTTAACAGTTGATAAAAATTCC
GGAAGTTGCTTATGATTGGAGTGAGAGAAACAGCAGTGTCGCCCGGAAGAAAAGCTACCACGCGGAGCTGATGCGGGAGCTGGAGCAGAAGGAGGAGAGCATTAAAGCTGTTCAGGAGATCGCAGAGCAGCTGCTTCTGGAAAACCACCCAGCCCGCTTGACCATCGAGGCGTACAGAGCGGCCATGCAGACACAGTGGAGCTGGA
GGAGATCGAGGCCTTGAAACTCAAAGAGCGGGAGACGGCCTTGGACGTCCTACACAGCGAGAGCTCAGACAGAGGCGGCCCCAGCAGCAAGCATAATACCATTAAAAAGCCCATGAACCCAATTCCACCACCACTGCCTCCTGACATACCGAGCTTCGACATTATTGCTGACAGCTTGTCATTTGACTTCAAGGATACGGACATGA
AATATTTTACATTACAATTCATAGTGGTAGCAAAATTACAATTACGAAGTAGCAACAGAAATAATGTTATAGTTGGGGGTCGTCATGACTGAGAAACTGTATTAAAAGGAGGCAGCGTTAGGAAGGTTGAGAGCCACTGGTTAGGGAGTGTGTCTGTACAAGTGCAGACACGGCTGTTTGTTTGTTTTTGGGTATGACTGTAATGT
AGCCACACTGCTCAGCAGCTCACACTCTTCTCTCATCTTTGTCCCATCTTCCTTCCCAGAGAGTAGGGCTGTAGGTTGGTAGGAGTAGTAGTGAACTGGAATTAAAAGACCTAGGGCAAACTGTTTTCCTCTCTGTGCCCTGAAAGAGAGGTGGCAGCTGTGTAGACTGCTAAGATTAATATTATCGTTATGCTATTGGGCTCAAG
TCTCTCCCCCTTTCTCTCTCTCTTTCTTTTGTGTATTTATCTTTCTTTCTTCCTATAGCTGGTAGTATGTAAAAAGAAAAAAAAGTAACATTTGTATATGATTAAAATAAAAGTCAAGGTCTTTTAGAGGAAGCTAAAACTAACACTTCCAGGCTCTTCAGGGCTGTGGAGTTGTTACATTTAAATAAATATTTAAATAAAAGAAG
CAGCTGGAAACTGGAGATAAAATTAACTTTGTAATTGATAACAATAAACAGTAAGTTCTCTTCAGTATTTTCCTAACCTAAATGATTCTTTTTTGGTTACATTAAAAAAATTTGAAGTGAGAGCCAGGTGTGGTGTTCTGTCCTGATAGTCCTAATACTTGAGAGGTAGAGACAGTATCATCAGGAGTTATAGACCAGGTTGTGTA
GGAAAACATTTTAGAAGAAGAACTGAATGAAGATATTCAAGTAAAAGAAGAACAGCTTAAAAATTCTACAGAGGAAATAATGCCATCAGACAAACAGTTAATTAAAATGGAAAAGAAGGAAGAAGAAGAAAACGGAGAAAGACCTAGAAAGAAAAAGGAGAAAGAAAAGGAGAAAGAAAAGGAAAGGGAGAAGGACAAAGAGAAAG
TTGAGCTTATGACATACATTAATGAAAACTGGGATAGATTGCACCCTGGAGAGGTGGCAGACACACCCAAATCTGAAAGATATGAGCATGTTCTGGAGGCATTAAATGATTACAAGACCATGTTTATGTCTGGGAAAGAAATAAAGAAGAAGAAGCATTTGTTTGGGTTGCGAATTCGTGTTCCTCCTGTGCCACCAAATGTGGCT
GGGTTTCTCTCTATAGCCCTGGCTGTCCTGGAACTCACTTTGTAGACCAGGCTGGCCTCGAACTCAGAAATCCGCCTGCCTCTGGCTCCTGAGTGCTGGGATTAAAGGTGTGCACCACCACGCCCGGTATTTTTTTTTTCTATTTAAATTTTTAATTCTTCATGAATCAAAGTTGGTGGTTTTTCTCTTTTGTCTTTACCTAATGG
TTTTATTCACAGAGGTCAATAACATGGCAAGATGAAATTATTTGTATAGTTTTGTCTGAGCGAGAACAATGTGGATGTATTGTTTGTATATATTGTATATATTAAAACAAAGATGTGCATGAATTCAAGAAAAAGAACAAAAGCAAAGCATTAGTGGCTATGGTCTGTAAAATGAAACAAAAAAAACTTTATTTCACTATAAGAGT
TTAGAAGTAGTTCTACATTGTTATGGTATTCTACAGTAGTTTGTGAAATTTCTTACCTACCAAAGAGACAGTGAGCTGCCTTTGTCATGTGAATTTTAGTATTAAATTGTCTCGCATAAAAAAAAAGTATTTTATCAGTATTTTTATTGGGATTTTTTTTTCAGTTTGCACTCCTTCCCAAATAATCTGCTCTTGCCATGGTAAGT
AAATAATGGTCTTTCCATAGGAGAAAAAGGCGCAATTCCAACTGAAAGAGAGTTATCTGCCTGTCAGCCTGACATAAGGGATGAATTGCCAGTCCCCAGTATTAAAACCCAAGCTGTTGGAGGGGCTCGACCTAAGCAGCTGCTGAGTCTTCCACCAGGAACAAGGAGTTCAAAGGAACTGAATAAGCCAGATGTTGTGGATGTGC
TTTCTAGATGATGGTTTCCTCATTCCTACGTTTGAGCAGTTGGCAGCTTTGCAGATAGAGTATGAAGGTGCTGGAGAAACACAGGCATTTGCTTCAGGCTATTAAAGTGTGGAATAATCTTTCCCCACGTGTACAATGTATCCTAGAAGAACTCAAGAGCATTTCATGGGAGAACAGAGAAAGCGCGAGAATTGCTGGTATCCTAT
AGACTGTTAACATGAAGAAAAGTGTGCTAGAACTTTTTAAAAACACATAATGTCTTGAAGTTAGAATAAACACTAAGAAATGACGATGACCCCAGGTGAGATTAAATTCTCTGTCCATGTGGAGTCTGTCCTGAATCGTGTCCCTCAGCCAGAATACCGCCAACTTCTGGTTGAAGCCATCCTTGTTCTCACCATGCTGGCAGATA
TGAGTTCCCTCTGTATTTATATTATTTATTTATTTATTTATGACCAGTGACCCTGACCACACATAATTTGATAGGTACCCATTCTTCCCTGTGGGAAAGAATTAAAGAAGGCTCCATTTCTTGGACTCTTAAGATAGGAATGGGGCTTTCATTAGTTTCTCTAGCAGACTGCTGGCTGTGAAATGGCCAACCCCTTTGGGAAATCA
AATAACTCAGTTGTAAGCTCATATATATTTGTAACCTTTATGAAATGATATTGCTAGGGAAAGTTCATCTCATTCTTAGGAAACTCCAGTTCATGTAATAATTAAATACAATGTTGTCTCATGTCCTCTGCTACCCACAGCAGGTAAACAGCGTGCATAGTGATGGTTATGACACAGGGTTCATCATGGCCGCTGATACACTGAAC
GGGACAACCACTCGTTGGTCAAGTTCAGACACCATCCATGGAGGTTGCAGGAAAGCTGGGGAAGGTTATGAGTGGGAATACTGTTTCGAAAGTATCGTGCATTAAATGGGCAGTGTTAATGTAGAACCAGGGTTCTACCACATGCAAGTCTGTGTCCACAGAGCCGTTCTTGAACTCCGTATCAGTACAGCTTTCACCTGGGTTGT
AAGACTTCTGGAACTCATACTTCTGGATCAGACTGTGAGGGTTGTCACTGCTGGCTCAGCTATTCTTCAAAAATGCCATTTCTATGAAATCTTGTCAGAGATTAAAAGACTTGGTGACCACATAGCAGAGAAGACTTCAGCTGTTCCTAACCACAGTGAGCCTGACCAGGACACAGATGCTGTGCTGGAGAGAGCAAATCCCGATT
GTGAGGACTACCTTATGATCTCTTGTAAGTTTGGGGGGGAGTATGGTGTTTCTCACAGGTACTTCTAAAGCCTGTTTATCTAACGTACACCAGGGGTGAAATTAAATGTCCATTAAAATGAAATGTATAAAAGGTGTTCTGGCTGATGAGAATTTAAAGGCCATGGATGAAGATGGACTTGAATTACAACAACAAGCACCAAACTC
GTCTTGTATTATTCCAGAAGCAAAATAGAATTTGTGTGAACCTTTGAAACTAGTGGGTCTCAGTTAACAAAAGAAAACATTTCCTAGAATTATAGTTTTAATTAAAAAAAATAAAGCATCCATTAAATTTTAAATATCGAATTAAAAATTCCATATTCTCGTACTTCGAGTATTCTGCTCAGCGTGAAATCCGGCACAACATCCAG
GAAAAAGTCCTCACATGGCATAGATTTAACATACGTGCACTGATACTATCCTTTCTCTCCCAACCTCCTGATGTCCTCACTACTCACTGTTAAGAAAAGTATTAAATCTTGAGTTAAGAGACCACAGACTTGCATTCTTCAGAGAAAGGACTGCCCCTTCTTGGTCCTGGCAGTTTGTGTCCTTCCTGCAATATGGACTTCTCTAA
TAGGTTTCTGGAGTTGGAGTTCTAAACTCTGATTTGTAACTTGGACTTTCGAATTGCAAATGGCAATAACTAGTAAGTTATCAGCAATAATAAATTTAGCATTAAATTTGAGTATAATGTTCTGTTTTTGCACTCCTCATATAGTGCATATGTATTCAGACAAGTGGATAGTGTTAAAGTCCTGTTATTTTCTTTGGAATTCAATG
TAATGACTTCCCACCTATATCCCTGTGTTCTCCTAGGAGATAGGGTAAGTAGGTTAGGGATATTCTGGCTTCTAATCATAGGGAACTTAACTCAAAACTCATTAAAGATAAAAGCAGTTTATCAGCTGAAGTTGCAGAATCAAGAGGCAGTCCTGGCTGCAGGTGAGGCTTGATCTGATTGCACACTCTGTTCTTCTGCTTCACAT
CTAAAATCTGGCACCCCAACATCACAGAAACGGGGGAAATATGTCTAAGGTTACTAAGAGAACATTCAATTGATGGCACTGGCTGGGCTCCCACTAGAACATTAAAGGATGTTGTTTGGGGATTAAACTCTTTATTTACCGATCTCTTGAATTTTGATGATCCACTGAATATTGAAGCTGCAGAACATCATTTGCGGGACAAGGAG
TCTTTTTTTTTTTTTTCCAGACAAGGTTTCTTTATGTAGCCCTGGCTATTCTGGAACTCAGTTATCTACCTGCCTCTGCCTCTGCTTCTAAAGTGCTGGGATTAAAGATATGCACTGCCACTGCCCAGCAATACATTGTCATTCTTTAGATGGGGAAAAAAAGGAAAAAGAAACACTGTGGGCTAGCTAGTTTACACTAGAAATTT
CTAAAATCTGGCACCCCAACATCACAGAAACGGGGGAAATATGTCTAAGGTTACTAAGAGAACATTCAATTGATGGCACTGGCTGGGCTCCCACTAGAACATTAAAGGATGTTGTTTGGGGATTAAACTCTTTATTTACCGATCTCTTGAATTTTGATGATCCACTGAATATTGAAGCTGCAGAACATCATTTGCGGGACAAGGAG
CAAATGAGCCTGAAAGGAGAGAAGATGTCAAGATATAAAACCAGAAGAACGCAGCATGATTTTTGTGACAAAATGCCCCTGTGATGAATGTGTGCCTTTAATTAAAGGTGCAGGCATAAAGCAGATCTATGCTGGTGACGTAGATGTTGGAAAGAAGAAAGCAGACATCTCGTACATGAAGTTTGGGGAGCTTGAGGGTGTTCGCA
TCAGAATTGGTGGGAAATCACCAGATACGAACTACCTATTCATGGGGGACTATGTAGACAGAGGGTACTACTCTGTGGAGACTGTGACTCTTCTTGTAGCATTAAAGGTGCGCTATCCAGAGCGCATCACAATATTGCGAGGAAATCACGAAAGCCGGCAGATCACACAAGTGTATGGCTTTTATGATGAGTGCCTACGGAAGTAT
CCCAGCCCCCTCGGAAGAAAAGGGCACGGGCTGACCCCACTGTGGAGAGCGAGGAGGCATTCAAGAGTAGGATGGAGGTGAAGGTGAAGATCCCTGAAGAATTAAAACCGTGGCTGGTGGAGGACTGGGACTTGGTTACGAGGCAGAAGCAGTTGTTCCAGCTCCCTGCTAAAAAGAATGTCGATGCCATTCTTGAGGAGTATGCC
AAAATAAAAGTTTTTTCTAAAGGACTCTCTTTGCTTTCCTCCATGGTTTTTACTGTACATTTCCCTGTCGTCATGAGTGGTGTGCAGAGACTCACCTTTTATTAAAGTAGCTGTGTGAAGTAAGCTTTCGGTGTATCCCTAAGTCTGTTAGCATCTACTCCTTTGGTATATCTTGAGTACGGTGAATCTTTATTTACGTTTTACTT
ACCATGATTTTAGGGGGTAAGTGGTAGGCCATTTCCTGACATGGCACGATTGGAATTAGAATTGAAAAAGACACCAAAGCTAAGAAAATTCTGGAACCTGATTAAAAAGAATGATGAAAAGATGGACCCAGAAGCAAGAGAGCGGAAGTAGACTTGATAAGGAGTCAGGTGCAGCAGCTTATCTCGCTCCCGATGTGGATGGGCTT
TTGGATGCATGATTGTTGATTATTTACTACAGTTTTAATAAGTAGGAGAATGATTTGAAAATAAATAATGGTGAAAATTTGTGTAGGCCAAATTATCTGTATTAAACTGGAGAAAATACATTCTATTTTTATTTATTTCAAAACATGCCAAATCATGAAGTAATTACTATGCAGTATTATTTTTCACAATGAAGATATAATTAAGA
GAAAGTCTGGAGTATCGCTCCGTTCCCTGGCAGAAGGTTCCAGCCAGGAGGATGTGCTGAAGATGGTCTGGTCCTAACTGCCAGACACAATGTCCGTGACATTAAAGGCTCCACATGATTGACCACAGCATGGGAGAGCGGTGTTCTTCACTCGACTCCACCCTGCTGGACACAGGAAAATTTCAATTGCTAAAAAAAAATCAAAG
GGGTTTCTCTGTGTAGCCTTGGCTGTCCTGGAACTCACTCTGTAGACCAGGCTGGCCTCGAACTCAGAAATCCGCTTGCCTCTGCCTCCCAAATGCTGGGATTAAACGGGGCGGGCTTTTTGATGAAGGGCCGGCGGTGGGAAAGATGGCGGCGGCTTCGAGACCCTCCTGGTGGCAGCGGTGGCGGCGGCGCGCGTGGGCTCGGG
ATCACCTATAATGATATGTAATAACATCTATAATAATATCCTGGCCTACAGGCATACATGCAGCCAGAATGCTGTATACATAATAAATAAATAAATCATTATTAAAAAAAAACCAAAAATACAGGACTCAACAAGTTTATTTAAGGTGTTATCCAAGATAAATTTTGTGGAATTATAAATATCTCAGTGGAGGCTCTTCATGATGT
CTCTTCCTCTTGGCTCAGTGTGGGCTTAGCGTGGTGAGGATTCCAATCCAAAACCTGTGTTTTAATCTGGCTAGCTGCTGAAGGCAAGGCTACTAACCATATTAAATACATATTGTGAAGCAGGATGTGAAGACTCATACGGTGGGAAGTCACAGGTTGTGAAAGAAGTAGCCCAGACAAGCGCAGGACTTTGAGGGGTGGAGTGG
AGTACACGTATGGCATTTCAAACCTAGATGCAGCCATTGAAGGAGCTTCAGATGACATGACTGTGGTAGATGCAGCTTCATTAAGACGTCAGGTAATCAAATTAAATAGACGTCTCCAACTTCTGGAAGAGGAGAATAAAGAGCGTGCTAAAAGAGAAATGGTCATGTATTCAATCACTGTAGCGTTCTGGCTGCTTAACAGCTGG
CCACAGATTTCCAGAATGAGAGTGCAGTGGCCCTGGCTACTGCAGCCACACGGCATTTACAAGAAGCAGAGCAGACAAAAGCCAGTGGCACTGAGCACTGATTAAAGTGTGGACAGCTAACCCACAGCAGTTTGTAGAAGACGAGGATGATGACACGTTCTCCTACACTGTTAGGATTGCCGCTCAAGACTTGTTGCTGGAGAAGT
CCTGACTGGTAAGTATTTTATCCCTATTTTACAGTAAGAAGTAGACAAGAAGAAGAATAAAAACAAAGATTGCTCATTGGCCTAGTGAGTAAAGTGAGTTATTAAAATTGAATAAATCCAACAGAAGAATTGGCACTGGGCTGATCAAGCCAAGCAGAGTACTTTTTCTACTGCAGGGCTTGAGTGGGTGGATTCTGAGAGTGCAA
CATTGAAGAACATTTCTTTCCACCCTGCATCCAAAAGCCTCCTTGGGTCCTGAAGAGAGACATTAATGTATTTCTTTCTGCGTCACTGTGTATTTTTCTAATTAAAATTTTATTGTAAAGGACTTCCCCATCAGTCATCTCTCAGGTTCTGCAGTTGGGCACGCTGGTGGACAATTTATCTATTGATCCTTCCTCGGGCGACATCT
GGGTTTCTCTGTGTAGCCCTGGCTGTCCTGGAACTCACTTTGTAGATCAGGCTGGCCTCGAACTCAGAAATTCACCTGCCTCTGCCTCCCGAGTGCTGGGATTAAAGGTGTGCACCACCACACCCGGCAAATATTAATTTTTAAGTTCTTATAATTATCCTAGTAACCTAAGATAATCCTTCATGCTTATTCTTTCTTTAGGATGT
CGAGATAATAATTTTTTTTTTTTTTTTACTGTTTGTGTAGCTCTTTTTGTATTCTAGAAATATGAATGACCTTAAGACATATCATATGAAAATGCATGAAATTAAAAGGCTTATGCAGGCATCTGGAATAGTCAGCAGAGTGAGGGAAAGTCTACACAGGAAAGTATTTGAAAAAACCCCACCAGTTGAACAAAGCAACTAATTAA
AAGTGCATGTAGGAATTGCAGAAAATATTTTAAAAGTTTATTACTGAATTTAAAAATATTTTAGAAGTTTTGTAATGGTGGTGTTTTAATATTTTGCATAATTAAATATGTACATATTGATTAGAAGAAATATAACAATTTTTCCTCTAACCCAAAATGTTATTTGTAATCAAATGTGTAGTGATTACACTTGAATTGTGTATTTA
GGTGGTGTTGTACTTCGTCTCTGCGTGGATAGAGGGACCTTTTTAAGCAAGTTGGAGGCCTTTGAAAATGACAGTTTCCTTCCTTCGATTAGCTGAAAATATTAAATTTCCTGCGGTCTCTACAACCTTCTGAACATACGATTAAACCAATTTTCATGTAGAAATAGTAACATTTGCCTCAGAATTTCATTATGAAGAATTTTGGA
GTTATATGGTAATGCCAGCAGCGAGCATCCCAGCAACCAAGTTCCGAGTAATAATCTCCCAGAAGAGTGTTTCTCTTCAGATGAGGGCACTCCTCCAAGTATTAAAAAGATCATACATGTGCTGGAGAAGGTGCAGTTTCTTGAGCAAGAAGTAGAAGAGTTTGTAGGAAAAAAGACAGACAAAGCGTATTGGCTTCTGGAAGAAA
TCGTCCACGCCGCCACCGCCAATCTGCGGCAAGCCAATCAAGGAAAAAAACTAGGTGAATACTCAAAGAAGGTGGTTATGAAACCCAAACCTCTGTCAGTATTAAAATCACTTGAAGAAAAATATGTGGCTGTCATGAAAAAACTGCAGTTTGGTACATTTGAAATGGTTTCTGAAGATGACGATGGGAAATTGGGTTTTAAAGTA
CAGGAATGGAGCCTCCCAAAGAAAAAGGAACTGGAAATAAGCTGTATTTGCAGATGGTGGAAGATCATTTTTTTTTAAAGTAGAATCACTCTCCGCCTCCATTAAAAAATATTTAATATTATTGCAATGATATTCTCAAATAAAGCTTAAATAAAGCTTAAATAGTAATCAATTCCTGCAGGTACAATCGAATACCTCCAAAGGAG
GCGAGAGGATAACTGAGGGATGCCTGGACCCTGGACTAGAGCTACCTGAGGAGATCCAGGTCATTACATTATATTTACATTATTTCCTGAAAGAACATAGATTAAATGTTTGTATCCTTTGAACTCCATTACATAAGGCCTATCTTCTTTACATATGATCCCCTTCCAAATTGGAATAAGTGACTAATCAACTGTCTGTTATGACA
TAAGAGAGATAAAGATGAAAAAGAAACCAGTAAGTCTTTGGATGAAAAAACCCTTCAGGCATTCTTCATATATGTAACATATAAAATAAAGATAGCATCTATTAAATTCTACAAGAGGTTCTCAATGGTGGCTGGCTTCTCTGGAATATTCTAGTTGGTACTGGTGGATAAAGAAGAAAGCTCTCAAACCCACAGTGGCTTTATCT
ACCCATGTGCCGGATCCTGCTTCGTAAGGAAGTGCTAAGATTAGTTGTCAATTTGAGTAGTTCAGTTTCCACCAAGTGTCACGAGACCGGGCTTCTGACGATTAAAGAGAAGTATCCTCAAACATTTGATGACATATGCCTTTATTCTGAAGTTTCTCATCTGTTGTCACACTGCACATTTAGACTTCAGTGTCGGCGGTTCATAC
TACCCCAAAGTCTGCCAAAGGCAGTGCAAAGAAGGAAAGTTCTAAACGAAAAATCAACATGAGTGGCTACATTTTGTTCAGCAGTGAAATGAGAGCTGTGATTAAAGCCCAGCACCCAGACTACTCTTTTGGGGAGCTCAGCAGACTGGTGGGGACAGAATGGAGAAACCTTGAAACAGCCAAGAAAGCAGAATATGAAGGGCGGG
TATATATATGTACGTATGTATGTATGAAAACATGGAATTAGTTTGTCAAAAATGTGTGTGTTTAGTATTTTAGCTTAGTGCAACTATTTCCACATTATTTATTAAATTGATCTAAGACACTTTGTTCTTGGCACCTTGAATATTAACATTCAAGGATGCAATGTGTATTCCTTTAGATTGTTAAAGCTTAATTACTATGATTTGTA
ACAAAGAAAGAGAACAGAAGAAGAAAGAAAACGCAGAATTGAGCAGGATCTGTTAGAAAAGAGGAAAATACAGCGCGAATTAGCAAAAAGAGCGGAGCAGATTAAAGAAATGCTTGCTTCTGATGATGAGGAAGAAAGTTCTCCTAAAATAGAAAAGGCTTATGTCCCAAAGCTAACAGGTACAAAAATATACAAGGCTTCAGCCC
ACTGAATATTCAAATGAGAAGAACATTACACAAAACATTTAAGGGAAGATTACTTTGCAAAAAAAAATGAAGAAAGAAAGCAGAGCAAAGTGGAAGCTAAATTAAAAGCTAAACAGGAGCATGAAGGAAGACACAAGCCAGGAAGTACTGAAACCGGAGCTCTAGAAGGAAAGATGGGATGCTTACTGAAGTTTTCAGGTGACTTG
AAACCTGGCATGGACAGCTGGCAGCAACAACACTCGTTTTGGCATCGCTGCTAAATATAAGCTGGATTGTAGAACTTCTCTATCGAAAGAAGAGTGGGAAATTAAAGGCCTCCTATAGACGGGATTGTTTTAGTCTCGGCAGTAATGTTGATATAGATTTTTCTGGACCGACCATCTATGGCTGGGCTGTGTTGGCCTTTGAAGGT
TCTGGAGAATGCTTATGTACATTTTCCACAGTTCTGTGGTGCAGATGTGCGGATTTATAAACAAAGACCCTTTCAGGCCCCAGAATTTCCAGTTCCACCCATTAAAGTAAAAAGAGTACCTCGGATTAAACTGGAGAAATTCAAGTGTGACTATGCTAATACAAGTAACGGAGAACACAGATGTACTAAAGAAGGCCTGCCCTTGG
CCAAAGCAGTTCTTCTCAAAGTAGAGCTCTATTCTTTTCGAAATCTATTCTTTTAAAGAAACAGTGCTAGAAACAACATCTTGACATGTAGGTAGAAAGAATTAAATTGCATCAGTGCTTCAACTGTGGTAAAAAAAAAAAAATGAAGATTCAAACTAGATCAAAGATCCAAATATAATAGCTAAATCTGTAAAATTCATAGACCA
GCCGTTGCCCAAAACTGTATATAACTTGCTCTCTGATCGTGATTTAAAGAAAAAGCTGAAACAGTATGGCTTATCTGTTCAAGGAAACAAACAGCAGCTTATTAAAAGGCATCAGGAGTTTGTGCACATGTATAATGCCCAGTGCGATGCTTTGCATCCTAAATCAGTGTCTTGTCCTGTTTGTGGGGTCAGCATTCCAGAAAATC
TAAAGGTGGAGAGCATGAACTCCAAGGCCAAGCTGCATGCCGCTCTCTATGAGAGGAAGCTACTGTCTCTGGAGGGATTGCCCAACCAGCTGAAATGAATATTAAAACCGAGACAGAGAGTGAAGAGGAGGAAGAAGTTGGATTAGACAATGACGATGAAGAGCAGGAAGCATCCCAGGAGGAGTCTGCAGGGTCTCTTGGAGAAA
ATGTCCTTTGGGAGAGTTAGTGATTTGGGGCAGTTCATCCGAGAGTCTGAGCCTGAACCTGATGTGAAGAAATCAAAAGTCTAGTGTGAAAAAAGCCAGTATTAAAATTCTGAAAAATTTTGATGAAGCAATAATTGTGGATGCTGCAAGTCTGGACCCAGAATCTTTATATCAACGGACATATGCAGGGTCTTTTTGCCTGGTTT
CAGGGTTTCTCTGTAGCCCTGGTTGTCCTGGAACTCACTCTGTAGACCAGGCTGGCCTCAAACCCAGAAATCCGCCTGCCTCTGCCTCCCAAGTGCTGGGATTAAAGGCGTGCGCCATCACTGCCGACTCCACACGACTTAGACTTGGCTCCACAACTGGGCCACTTAAGAACTCTGGTTCTTCGAGACAATTGAGAAAACACAGT
GGACTCGGAGATCTGCCTACCTAGGCATGCCACCCCTCACTACCCCCCCCCCCACACACACACAATCTCTCTCTGAATTAGAAGTTTGTAGAGTGTGTCCATTAAAGATTCTATTTAGTTGAAGTGTTTCAGTTTGCAGAAGAGCTCTCGTTATGAATTACTTAGCTAGCTGGCTACTTTAAGTCTGTGGACAAGTGATTTTAAGG
GTGTATTTTGTGAGTGTGTGAGCATTTGATTGGAAATAAGAAAGTTATTAAGTAAATTTTTCGTTTTACTTTTTCCACAGCAGCTAACGTGTAGGGAGACATTAAACCCACACCAAATCATGAGGGGCTGAGGACCCCCAATCTTCTTCTCTAGGTCGCCAATCCCACAGGCTGTACAGCTCAGTTCCCTATGTTTATGCTGTGTT
GTCTGAGAGGGAAACCACCAGATGTTTCTACAGAAGCATTCTTAACAAATTTATCAATTCCCTCAAAACAAGAGGAAAGTGTGGAAAACAAAGAGAGAACATTAAAAAGACTGCTGCTCCAAGATCAAGAGAATAGTTTGCAAGACAATAGGACTTCAAGTGACTCTCCCTGCTGGCCTGGCACTGGGAAGGGAGGCATGGATGGG
TGTCTTTTAAAAGAACAAAACATTGCTAAATGTGCCATTGTTGCTTTGAGTTTTAATTCTTTTTTTTTCTTTCTTTCATAAAACATTACAGTCTTAAGATATTAAAGACCTTTATTCTGGTTCTATTTCTGTCTTTTCACTCAAAACTGGTTTTACAAATGATGCCTTGTTTACAGAAAGCTCTCTACCACAGGGCCTAGTCATGT
ATGCTGGTTTCGCCATCGGAGGAATCAGGACAAGCCTCCAACGCTCACGAAATTCTGTGAAAGCAGATTTATTGCCAAGCCCTGTGCACTCCGTGTTGGCATTAAAGACAGTCCTGTCAATAAGGTGGAACCCAATGACACCCTTGAGAAGGTGTTCGTATCTGTTACTAACCCGCCTCGGGGCCGCCTCCCAGCGGGTTCCTTTT
TCCTTCTTTTTTTAAATAATAATTTAAGCTTCTAGATCTAGAAATTAATGTTTTTAATTGTAACATCTAGATGGGATGTAACTGCTATTAATGTTATTATATTAAATTCATTGACTTAAATGGAAGAGAAAAAGCAAAGATCTTTCATGCCACCCAGTGGTTAATTTATGCACAGAATTTAATGAAAACCCAAAAACTGCAGCATC
AACTGCCAGTCAGCAAATGGACTAAAGAATTGAATAGACACATGACCAATAACTGATTTTAAAAAGGGATTCATCATCCCTGGGCACCACAATAATGCAAATTAAAACTATTATGAGATATGATTTAATCCCAGTCAGAATGGCCATCATAGGAAGTCTGACACAAATATGGAGAAACAAGAAGATGTAGAGAAAGACTAACCCTG
CTCTTTTTTACTTTTTTGAAAAATTACTTTTTAGGAAGATTTGGTATAATGTGCATAAAATTATTTACAATTTATGGACAAAGATACAAGTAGCATCTTGATTAAACATCATTTACCTCAGATATTCAACCAGCAGTACGTTTTTTATGCAGTCTCAACCCGTATCTCCCTATTTGTTACCTCTCAAAATATTGGTAAACAATTAT
TTAGGGTTTGGTTTGTTTGTTTTTGAGATAGGGTTTCTCTGTGTAGCTGTGGCTGTCCTGGAACTCAGAGATCTCCTTCCTCTACTCCCTGAGTAGAGGGATTAAAGTCATGTGCCACCAGTCATGTGCCCTGTGACTTTGGGATTTACATTACAAATATTCCAAAGGTATTGTAGAGTAATTTCAATTTGAGACATGGCATAAGA
AGGATCGCGTGCTGGACACGAGTGGCTACCGAGCCCGGAGAGCTTCGCGCTGCCTCCTCCTGGTCCCTTTCCAGAGGACTCTTTTCAGTCGGGGATGCTTATTAAAGCTCTGGCGGGAAAGAGAGAATCACAATTAAAGAAATTAGTCCTACTCTGCAACGTCGGACACTTTAATAGTAACTGGGGAGCGATTGCGTTCAGGGAGA
ACATTCTATTACAATGAGTTTTGCAGTTTTGCACATTTTTTTTAAATGTCATTAACTGTTAGGGAATTTTACTTGAATACTGAATACATATAATGTGTATATTAAAAAAGTCATTGTTTGTGTTAAAAAAGAAATTAGAGTTGCAGTAAATTTACAGCACTGCACGAATAATAAGGCATTGAAGTTTTTCAGTAGAAATTGTCCTA
AGTACAAATCATATTTTGTACATAGGAAATGGAGACTTATAGCTACAAAGTCAGAATTTGAAATCAGAACCCTATTCAGGGAGCACAATGAATCTTTTTCATTAAATGTTAATCCCCGGGTGAGGCTGGTAGGGAACAGAAGCCCAAGAGAGAGTTGTAAAAATAAGTACTTGCTTTCTGTAACATCCCTGTCTCAAGTCTAACAA
TTTTTTATGTAGCAATGTAGCAATGAGTTCCAGATAAAGTTCAGAATATATGTAGACATCCATGTATTGTAGTTAATACTAAATGCTAAGAGTTTATTAGATTAAAGGAAAATGTCTGTATGAAAGAATTTTTCAGAGTAGTCAAAGAGGATAGAATAGTGGAACTTGAACTGGGTCTAAGAGTCATTGGATGGGTGGTGGTGGCG
CACAGCCCTGTCCAGGCAACTGGAAGCCGCTTTGGAAGAAGGAAGACAAAAGGTTTCAGAAGAAGTAGAGAAAATGTCATCTAGAGAGAGGGCTTTACAAATTAAAATATTAGATCTGGAAGCTGAGCTTAGAAAGAAAAATGAAGAACAAAACCAACTTGTTGACAAGATGAACACTGAAACCCAGCACCAGGCTATCTGCTTGA
CCATCACTGTGAAAAATTTACATAGTCTTTATTCACATTTAAGTGTTTTATTTACCATTTTGTTTACTAGGAAGGGTCAAGCCATACTGATATTTTTCCTATTAAAGATGAGCAAACCTATGACATTTTCTATATTACCTTAAAAATACTGAAGAGTAACATTTGATGATTATAGTGGATCTACAGATGGGAAATTTTCCCTCTTA
ATTGATACATAAATACCTTTTTTGTGTGGTTTCTATTTAAAAGGAAAGAGATAAGACTGTCTGAACCTTAAATTCGTAAGGCACATGATAAAGAGATCACATTAAATAACAAGCCATATCTGGTTCAATCCTTTCTTTCTTATCATTTTAAGGAAAACTTGCCCAGATAAGACAGAGGCCCAGGGGACTTTTGAAACTCTCTTTGT
CCTGTTACTTTGGCTTCTTGTCTCTGTCGACACGGCTGCACATTTCCAAGTAACTACAGTGTGAAAACTGTGTGTTTTAAAAAAAAACAACAAAAAAAAAATTAAAAAAAGAGATTGTGGCCTGGTTTTGTAAAAGTTTTAGGTAAAATTACAATTGATTGTTTTAGGACTCATTAAATTTTTCTGCAATCCTAAAGCTCTATCAA
TGATGTTTATAAAAAATGTAGCAGCTTGACCTCTAATTATGAGAATAACATGATTTCCCCGAGGATGGCTGTGCTTAATCAGCTGCCCGTCTTGGGTATGATTAAAGAGTTTAGGAGGAGTTGGCGTGCTCTTTGTAGCTCTGAAAGAACTACGTTATGCGGTCCAGACTCCATGCTCCTGGCCCTGCAGCTGTCCATGGCAGAAA
AGGGTATTTAAAATATTCCTTGTAGGCTGGAGTATAGCTCAAAAACTTTTTTTTTTTTTTAAATAAGGTCTCTGTATGTACCCTGGCTGTCCTAGAACTTATTAAATAAATAGGCTGGCCTTGAACTCGCAGAGATTTATCCACCTCTGCTTCCAAACTGATGGGACTAAAGGTATAAGCCATCACACCTAGAGGTATCACTCAGT
AATGAAGGATGTTTTTTAATTTAACTTTTTTTTTTTTTTAAAGAAAAATATCAGTAATAGGTCGGCAACAGCAGCCGTAGGAAGTACAACTTAGGGTAGCATTAAAGCATACTGTAGTGTGGATATATTTTTTTTCTTTTTTAAAATGTGATATTGACATTTTATTAATATTTTTTAAATTGTTACGTTTATAAATTTGGTACTTA
GGTTATCCCCTGTGGTTTCTCCCCACATGCCTACCCTACCTAGGGCTGAGGGGGAGGGGCTCTTGCTTTAAGTCAGAAGTCTCAAATGACATGCTCATCAATTAAAGGAAAAAAAAAACCCCACCTCAACCTTCATAACTGCCCAACAACTACCCCCACCCCCACCCGCGCCCTCCAGTCCTACGCTGCTGCTAACGACAATACGA
AGCTCTTTGTCTGGATCGTGGTGTCAGTCATGTGCTGGCTGGAAATACATTTTGAGTAAAGCCAGAAATGAGAGACAGAGAGTAAAGGGTGGGGGGAGGCATTAAAAAAAGAACAATTAGCCTAGAAGATTCGTTCCGGGTTTGGAAGGTCTGCCTGCAGCTGTGCTAGCTAAAGGGTGTTGGGGAGGCAGAGGGAGCTCCCCTAC
GGAGAGGGACGTGCGCACAGGTGTGTTCGACACCACAATTTGAAGAACTTGAAAGTGTGTTGAAAGAAAAGGACAATGAAATTAAGAGAATAGAAGTTAAATTAAAGGACACGGAGAGTGATGTTTCTAAGATGTCAGAGCTATTAAAGGAGGTACAAGAGGAAAATAAATTCCTTAAGTGCCAGCTCAGTCACCAGAAGCACCAA
GGAAAAGGACGGTGGCCAAGAACACCTGGACGCCCCTCCAGCTGAGCTGCTCTTAGCCCAGACAGAAGACTACGTGGAGTACTCCAGGCATGGCACAGTCATTAAAGGCCAGGAGCGGGCTGTCGCCTGCTCCAAGTACGAGGAAGACGTGAAGATCAATAACCACACGGATATCTGGGGATCTTACTGGAAAGAAGGCCGCTGGG
CATGTGATGTATATAGAATTAGTCCTTTATTTTTATTTCTAAGAGGTAAAGCATTATGTTAGGGGAAAGGCAGGGTGGGTTTCCAAATTTGCATTTTTATATTAAAAATAAAGTGAAGATTTGGAGATTATTGACCCCAAGATGCCACGAGTGCCTGGCCACCACAATGGCGTCACCATCCCTGCGCCGCCGCTGGATGTGCTGAA
GGACAGACTATATGTTTTCAAGTAATGCATAAGTGCTAATCAAAACTAATAGTACAGACTTTGTGTTTTTAAGTTCTGGTGTGTGAATTAATGACAGTGAATTAAATGTCCATTCCATAAGGAAAAGAATTTCCTCCCTGTTCTATTGACGTCTATAAAATAATGGAGAAAGTTGATTATCCAAGGAATGAAAGTGGAGACATGGC
GGATTTTGAGCAGGTGGTAGATCGGATTCGTAGCACTGTGGCTGAGGACCTCTGGAAGCTAATGGTGGAAGAGTCAGATTTACTGGGTCAGCTGAAGGTCATTAAAGACTTTTACCTGCTGGGACGAGGAGAACTGTTCCAGGCCTTCATTGACACAGCTCAGCACATGTTGAAAACACCACCCACTGCAGTAACAGAGCATGGTG
CCTTAGCAACAGTAACGACTTCGCTGGTTACAAACCTGTTCACCTGCTTGTTCCCCTCTCCTCCTTCTTCCCATTTTCATTCTAAATTTGAAGAAAAAAAATTAAACGTGGAGAACCTCATTTTTATTTTCCTTATTATTATTTTTATTACATTTGTCTTTATTTTCTGTATCTGTGTGTACGTGGACCAGTGTGTGCCATGGCCT
GTTGAAACATGAGATTTCTGAAAGGCGTATTGTGAACAGTTTTGAAGATGATTCCCAGATTTCCTCACCATCAAACCCGAATGGAAACTTTAATGTCGTCATTAAAGAAGAGCCTCTAGATGATTATGATTATGAACTTGGTGAATGCCCAGAAGGGATAACAGTGAAACAAGAAGAGACAGATGAGGAAACGGATGTATACTCAA
AGTTACTGCAGGGGCTGACTTCTGCTATGCTATCGAGGTTTTTAAGCCTATGGCTGAGGCTGCTGTGAAGATTGTGGAGAGGAATGGCTTCAGTGATAAGATTAAAGTCATTAACAAGCACTCCACTGAGGTGACAGTCGGACCAGGTGGTGACTTGCCGTGTCGTGCTAACATTCTGATCACGGAGCTGTTTGACACAGAGCTGA
TGAAGAAAGTGCTGATTGTAGGAGCACCCATATGGTTCCGAGTGCCCTATTCAATCATCAGCCTGCTCTTGAAGGATAAAGTCCGGGAAAGGGTTCAGATATTAAAGACATCTGAAGTTACCCAGCACCTGCCTAGGGAGTGCCTTCCAGAAAATCTGGGTGGGTACGTCAAAATTGACCTGGCTACTTGGAATTTCCAGTTCCTG
TTGAGCTTATGACATACATTAATGAAAACTGGGATAGATTGCACCCTGGAGAGGTGGCAGACACACCCAAATCTGAAAGATATGAGCATGTTCTGGAGGCATTAAATGATTACAAGACCATGTTTATGTCTGGGAAAGAAATAAAGAAGAAGAAGCATTTGTTTGGGTTGCGAATTCGTGTTCCTCCTGTGCCACCAAATGTGGCT
GATACCTTTGTCCAAAATGGATCAAAATGTTCGTTTTGGACGAAGCAGATGAAATGTTGAGCCGAGGGTTTAAGGATCAGATCTATGAGATTTTCCAGAAATTAAATACAAGCATTCAGGTTGTGTTGCTTTCTGCCACAATGCCAACTGATGTGCTAGAAGTGACCAAGAAATTCATGAGAGATCCAATTCGAATTCTGGTGAAG
GCCTTTGGTACAAGATGTAGGACTCTCAGCAGTGCCAGTGCTGCCATGCTCCTGCCTTGATGATAATGAACTGAACCTCTGAACCTGTAAGCCAGCCCCAATTAAATGTTGTCCTTTTGCCTCCTGAGTGTTGGGATTAGATGCTGAAGAACCCTTTTACAGTGAGACTTGGAGCTGGCAGAATAGACATACTTTCTCTCAAGACA
AGCCCCGCCATGTCTCTCCGCTGGCACCAGGGTCTTGCTCCAGTTAGGCCTCTAATCCCATGCTTCTGTAGTATTAATAGCTTCCCAGAATTTTTTTTTAATTAAAATTTTAATTTGAGTTCTTTTAATTACCCCCATCTTGCTATCTCTGTCTTTTCCCTGACCCTTTAAGAAACTTTAGGTTTCCCATTGAGTAAGAGTTAAGG
CTTTCCATACTTCCAAGTTTACTGCAAGTTTTTATGCTTGAGAGAGATGCTTTCTAATATAAGACTGATGTGTTGATTTTCCTGATTGTACTGTACATCTATTAAAGCCTTAGATTATTACATTACGGGTTGGAACCCATACCAATGTAATTTCAATCGTGTTAAGAGAGTAATGGTGACTTCACATGTTATTGTAGTTAGTTACG
AAAAAGAAAAAGAATTTCTCTGTGTAGCCCTGGCTGTTCTGGAACTCCAGGCTAGCCTCAGAGTCAGAGATCTGCCTGCTACTGCCTCCTGAGTGCTGGGATTAAAGGCATGCACCACCACGCCTAGCTATGTTGGGCATATTTTCATGTATAACAAGATGAACTCTTAAGATATCAATCTGATCTTAACTATGCTTGTGCTTGAG
CTCGCTTATCCACTTTGAAGATTGAGAATGAAGAGCAATGTTGTGACCTAGGCTACCATGCTAGCCTGAACCGGGCTCTACGCACTTTCCTATCTGCTGAATTAAATCTGGAACAGTCAAAACATGAAGGTCTGGATGCTATTGAAAATGCAGTAGAAAACCTAGATGCCACCAGTGACAAGCAACGGCTCATGGAGATGTACAAC
CAGAGGCAGGCGGATTTCTGAGTTGGAGGCCAGCCTGGTCTACAAAGTGAGTTCCAGGACAGTCAGGGCTACACAGAGAAAACCTGTCTTGAAAAAAAAAATTAAACCAAAAGTTCCCTGTAGTTAATAACTGCATGGTTATATTTACATATAATTAATCCATTGGAATTTAATTATAACATCTTGGTATAAAAATTTAAAGAGGT
TGGCAAGTCATATCTCAAAGAACACGAGAAAATTCACACCGGAGAGAAACCGTTTGAATGTAGTCAGTGTGGAAGAGCCTTCAGCCAGAAGCAATACCTCATTAAACACCAGAATATCCATAGTGGGAAGAAACCTTTTAAGTGTAATGAGTGTGGTAAGGCTTTTAGCCAGAAAGAAAACCTCATTATACACCAGAGAATCCATA
GGTTTATATTCCAACTCCTTCTGTCATTGAACCTATAAAACCATTGGTGTTGCCTCAGCCGGATTTATCTTCTACTACGAAGGGCAAACTAACCCCTGGAATTAAACCAGCACGAACATATACTCCCAAGCCCAATCCTGTACGAGAAGAGGACAAAGATCCAGTCTATTTGTACTTTGAAAGTATGATGACTTGTGCCCGAGTTC
GTAGCTACTAATGGATTTGATGTGCCACTGTGAATGTGTGACTTTAGAAGATATCAGTCAAGAGGCTTGTTGACTCTGGTTGAAAAAACAATGTTCCAAAATTAAAGGCAGTGATGCTTGTACAGTAGACTGCACATTTTAACCACCGCTCTCGGGAGTGTGGGGAAACAGACCTAGAAAGAAGTGTTCAGTGGTAGAGCGCATGC
ACAAGCAGCTAAAGCAGACTGAAGATTCATTAGCGAATGAACAGGATCACTTAGCAAGCAAGGAGGAGGAGCTTAAGGATGTACAGAATATGAATTTCTTATTAAAAGCTGAAGTGCAGAAATTGCAGGCCCTGGCTAATGAGCAGGCTGCTACCGCACATGAGGTGGAGAAGATGCAGAAGAGGATTCACGTAAAGGAAGATAAA
CCTGTCGAGCAGTGAGCCACACGGTCTCTGTTATGTTGAAACAGCTGAGCTTGACGGACTGCAGAATGAAAAATGGATGAATGTTAAAGTTGGAGACATCATTAAATTAGAAAACAACCAATTTGTCGCGTTCCGTCACAAGAGTGATAATCAAGTGAATAACCGGCAGTCTAAGGTGCTCATCAATAGCAGCTCATTCCAGAAAT
ATGAAACACCAAAAATGTCAGCTGGCCAGATGCTTTTGGTAGCATTTGATGGCATGTTTGCCCAAGTTGAAACTGCTTTTGGCTTATTAGTTGAGAAGGAATTAAATTCAAATTTCCGGCAAATCATATTCCCAGAAGCACTTAGATGTTTAATGAAGGGGGAGTGCACCTTAGAAAGTATGCTCCATGAACTAGATAGTCTGATC
TCATCCCTGCCCCAAGTCCAGTTATCCCCAGGTTGACTCTGCGAGTTGGCGCTGGCCAGGACAAGAGGGGTTGTACCTATAATCTGAATTGTGTACAGAGATTAAAATTTTTTGCACAAGTCTTTTTCATAAGACTAGGAAGATGTCTTAGTCAAGTAAAATGCTTGCCACAAAAGCATTTGGATCTGTATGTCCTCCACCATAAC
CTGGACTTAAAGGTGGTGCAATATACACTTGGTTTATTTTTTTGTGTTTTTCATATATATATACATAGATCAGTTAGCCTGGAACTCACAGAATGCTGGGATTAAAGTGATGTGACACCAACTCAACTATCAAAGATTTTTATCAACAGCACACGACATTTTTTTTAAACAACAAATAGCACTCTATTTGTTAGAATCAGAAACAC
TAGCCTGCTTATAATTTAAAATAAAAATAACTAAACTGATTCATAAGATTTTAGTAATAAAAGGTTGTTTCCTTTTTAAATAATAAAAACTACTTTGTAGATTAAAAATAAATCAAATTTTCAAATTAAAAATTATCAACACACTAGAAAATAGAACTGTATTAATATATAAGAAATTGGGAAATAAAAATGAAGGAGTTTTTTAT
CAGCTCATCACCTTAAGGTCCATGAGCGCTCACACACAGGAGACCGGCCTTACCAGTGTGAGCATTCAGGCTGTGGGAAAGCATTTGCAACAGGTTATGGATTAAAAAGTCATTTCAGAACTCATACTGGAGAAAAGCCATATCGGTGTTCAGAAGATAATTGTACAAAGTCTTTCAAAACTTCAGGAGATCTACAGAAGCACATC
AGGGCCTGAAGGACCAGGAGCCTCAGTGGGGTCCTGTTTGGACCAGGCCATGCCCTAGTTAGTGTGCACGTTCTGCACCTCTTGAAATATATTTATTACAATTAAATTTGAAGCTGGGAGGGCAGAGATGCTGGACCATGCCGTGCTGCTACAGGTGATCCAAGAGCAGCAGGTGCAGCAGAAGCGCCTCCTGGACCAGCAGGAAA
GGATGCCTTCCAGCCATACCCAGTTGAGATACTTCCAGGCAGAGTCTACCTGGGCAAAATCAGTCAAGCCTGCAATGCTAAGATGCACAAGGACTTGAAAATTAAAGCACATGTCAATATTTCCATGGAGACAACACCCTGAACTCCTACCTGGACCTGCTGTGGAATTTGGACAAATCCTCATTCACTTTACCCGCCAACCTGTC
TCCTCCCTTCCCTCCCATCCTTTATTTTATGCTCCTCCCTCCCTCCCTCCTCTGTGCTTAAACAGCGCCCATTTCCCTTCAGCTTTTGCATGAAGATGCAATTAAAGACTAAAAGAATACAAGCATTAACATTACAGTAAAATTTAAGATAGTATTTTAGTAACCCTTAGGGGGAAAGCAAAAAGCCTGTGGTTTATTAATTATAA
CACTCTTAGGCTGACTACTTAGATGCTGGTGATGAGGTCAGGAAATAAGTCAATAGGACTGGAAATTATTGGAGCTACTGCTGCTGGGGTTCAGCACTACATTAAACTTGCTGATGTGTCTGCACATTTTAACTCTGTTTTATTTATTTCGGAATGCATTTCATCTTAATTTGCAAAACCTGGAGAGGGTTCCTGTGTGAGTCTTT
TATAAAAAACATTTGTTATTTTTTAAAAGAGCATTTACAAATAAAGCAAATTTGCTTTATTTTTTAAAACTTTTTTAAAAAATGCAATTTCCTTAATTACATTAAAAATTTAACTATAAAATTTGGTAACCACATTGTTTTTCTTAGTTCTGAAGCCTGCATATTAAACTGAGGCGTATTGTTGGATTTGTCTTTTCCTTTCCAGT
GGGTTTCTCTGTGTAGCCCTGGCTGTCCTGGAACTCACTCTGTAGACCAGGCTGACCTTGAACTCAGAAATCCACCTGCTTCTGCCTCCCAAGTGCTGGGATTAAAGGTGTGCACCATCACCGCATGGCTGTTTGCTAGTTTTTAAGCTTTACATCAGAGCGGTATTACTTAATTCATATCAGAAAAAAATCAAATACAAATTGAA
GAAACTAGAAATGTCATTCCAGCTTGATTGTTTTATCATCAGCCAAGTTAAACCCCTGCTTCCTGCCTTTTACACCTATTGCGTGAACAGAATATGCATTATTAAAGCAAAAATAAATAAAAAATAAAATGCAAGTGAAAACAGGGGGGGAATTGGATTATTTCCTGCACTGGGTTGTGCGTGTGTGTGTGTGTGCGCGTGTATGT
TACTCAGTCACCTGAGAATTCTCCGGGCAGATGGAGAGGGAGGAAATGCTCAGCTGCCTCTTCTCTCTCCATTGCTGCTTTAGAGTAGTCGAGACCCATAATTAAAGGTTAATTTTGTGATTGCTGGCTTCTGGAACGGTAGAGCTATGTGGCTAAGTATTTCCCCTTCAGAAACAGAAGACAGAGCAGTGTTAGCCTCAGACTTG
CACCCCAACATGGACTCCACTGTGGAGATATTTAAGTTTGAAGAACAACAACGCTCTCTCATCCACCTGAAAACTCTAAAACATGAACTTCTCAAGAGGGATTAAAATATCCGGGCATGCCAGCGTTTGCACCGGACAAACCAGGAAGAATCTTTCTGATGGATCTGAATGAGCAAAACCCAGAGGCGCAAGCACTGGAAATCAGT
TCTTAGAACTCTGTGTGCAACCTAGAAGCCAGGAGATTCATTGGTAGTTGGGTTGGGTCTCTGTGGGCACGGGGCTTGTGCATGTGTGTGGGTCTTGGGAATTAAACTGAGGTTGTTAGGCTTGGTGGTAGGGGCCTTTCCTCATGAATCACCTCAGTAGCCCCTAGAGAGGAGTTTTAAGGAGGCGGTGGAGAGGTGAGCTGGAG
GTATGATAGGTGAAAACGTATTTGTATCTTGATAATGGTCTCCACATGACAATATTGCTTTAAATATTTTTCCTTACTATATGATAATTGTCTGTTTCTAATTAAATCTGAAGTTAGAGATGTTTGATCCAGTGTACAAGAGAAGTTATGGGTTGTTTATAACTGAAAATTAAGGCTGTTTGTGTGTGTGTTACACTAATATTAGC
ACATACAGGTAACATTATAAGGATAGAGGTTTTATTTATATACTTAGCAATATATCTATCTTTCTATACATACATACATACATATATACATACATAAACAATTAAAGAAAAAGAGACTATGAATTTGAAAGATGCAAGAACGATGGTTTGGAGGGAAGGGAGAAATGATCTAATTATATTATAATCTGGAAATATATGTAAAAATG
GAGCAGCAGCTTCAAGATGCCGACAAAAAAGGAAAGTGTGGGTTCAGTCCTTAGAGAAGAAAGCAGAAGACTTGAGTTCACTAAATGGCCAGCTGCAGAGATTAAAAGCTGCTTTGACCCAGCAACACCCTCCAGTTACCAATGGTGATACTGTAAAAGGCCATGGCAGTGGATTGGTTAGGACTCAGTCAGAAGAGTCTCGCCCA
AAGGGGAGTTCAAACAGCCCAAGCAGTTCATTCATATTCAGCGTTTTAACCTAGACAACGAGCAACCAGATTATGATATGGATTCAGAAGATGAGACATTATTAAATAGACTTAACAGAAAAATGGAAATTAAACCTTTGCAATTTGAAATTATGATTGACAGACTTGAAAAAGCCAGTTCTAACCAGGTTGTAACACTTCAAGAA
GGAGATCTCCTTTGGCACTACAAAAGACAAAATGCTGGTTATCGAGAAGTGTAAGAACTCTAGAGCTGTGACCATTTTCATCAGAGGAGGAAACAAGATGATTAAAGAAACTGGTGCTAACCTAGCTATTTGCCAGTGGGGCTTTGACGATGAAGCCAATCACTTACTTCTTCAGAACGGCCTACCTGCAGTCCGCTGGGTAGGGG
TGCCTGCAGGTCAGTTGTAATAAATCTAGGTTGTGATGATGGTCTTGTAATCTGATTTTCTGCAGTCATACCCCGAGAAAGAAATTCAAGAAAAAATGACATTAAATCATCTGTGCATTTCATATACAGGAGAGTTATCTCCTTCCGCCTTACGAAGGATGAATCCAAAAGGCCAAAGTATAAAGAGCTTCTGTACGAGTTGGCCA
TTCTGAGGTCAAGGTCAACTTTTGGTGTTTGCCTTTTTGCTTTGTATATGAAATTTGTAGTGAAATTACAAATGAAATAAATTATATGTATTTAAATAGTATTAAAAGGAGAGAAAGTATTAGACTGAGTTCTGTTATAACAACAACCACTTGTAGCTTATTTCCATCATAATTTGATGATAGATTGATAACCCACAATACTGGAA
AACAGTCGAGTAAGCTGCTTGCAGAAAAGGGGGACATGAACAATGCCAAGTTATTTAGTGACGAAGCTGCTAATATTTATGAAAGAGCCATAAGCACGTTATTAAAGAAGAACATGCTCCTTTATTTTGCATATGCAGATTATGAAGAGGGTCGCATGAAGTATGAGAAGGTTCACAGTATATATAACAGACTTCTGGCAATTGAG
CTATCAGTGATTTGTCTGAGCATGTCTTTGATTTGATCTTGGAACTCTACAACATTGACAGCCATTTGCTGCTTTCTGTTCTGCCCCAGCTTGAGTTTAAATTAAAGGGCAATGATAATGAAGAACGCCTCCAGGTTGTTAAACTACTGGCGAAAATGTTTGGGGCAAAGGATTCAGAATTGGCTTCTCAGAACAAACCCCTCTGG
ATGTAGTGGGATCTGACGCCCTCTTCTGGCACTCAGGCGTAAGCGGTACATGCAGATAGAGTACTTAAATACATAAATAAGTCTTTTTTAAAAAACAAAGATTAAAAAAAAGCTAGTCAGGCCTTAAAATATTGGCTGCGATGTGCTTGCTAATGAGCTCTGGCAGGAACGCCTGCCTGTGGAAACAGGTTGTGAAGAGACACTTG
ATGGAACTCCGTGTACCAATATTGATAGAAGTTTAAGAGAATCATATAAAACACTAGTCTTTTTATTAGTAGAAACTTCTGTTGCTATGCAGAAATAGAAATTAAACCAAAAAAATCATTTAAACTTTAAAAATATTTTAAATGGACATTGAGCAGACATTTTTGCGTGTGTGCTATGAATGATTTTAGTGCCCTCTATTCAGCTA
AGTATGAAACAAGATGTCATGTAAAATTTAGATTTAATTGAATGAAGCCATAATAACTATTTTCCTAAAGTTAAAAATCTTTCCCAGATATCATATATGAATTAAATGAATTAACAATGTTCATAAACATGCCACCAGTTTGCTTTTACCTAGAATTTTCTCTGTATATGTGGCAGGTACAAGTTAAAGAAGTTTCCAATACCTTA
ATCCGTTGGCTGACGTGATATGAGAGAACTTGCCAAAGTCAGCTGTCCTGCATCTCCTACACCTAGGAAGGAGTCTTTAAGACAATTTTTAAATGAAGAGATTAAAAACTTACATCAAAGTAGAGTAGGGCTATACCTCAATATTCAGAGTGCTTGCTTTATGTGGTCAGGGCCCGGCAGTACAGAAAATAATGGAAGATGAGAAG
TTACCATTAGCTTAAGACTGCTACACTGCCAGTGTTCTAGATTTGGTGAAATTAATACTTTTTTAAAGGGTTCAAATAAAACAATTTTCTAATATATATAATTAAAATTTGTAATAAACCAACTTGTTACTTTTAAAATTCCAACTATCTGCCCAAAGTTATGATAGTAGGTGAGAGTTATAATTTGGGGTATATTTGCTATTAGT
TTCAAACATAAAGGGAAACCTTTATTCAGAATGGGGGTTAAATAGAGTTCTATTTTGACAGATTCTACAGAAACAGTGAAACAAAATGTTATCCTTAAACATTAAAAAGAAAAGAGCTTTAAGACTAGTCACATATCAGTGTATGTGTATTACAAAACAGCTATCAATTTATGGTTAATTACATTAAATGGAATGTCTTTAGTGTT
CCTGGATAACAAGAACCCCAAGATCATAGTGGCCTGTATAGAAACACTGAGGAAAGCCTTAAGGGAATTTGGTTCCAAAATCATCTCACTTAAGCCAATTATTAAAGTGTTGCCAAAACTATTTGAATCTCGAGACAAGGCTGTTCGGGATGAAGCCAAATTATTTGCTATAGAGATTTATCGATGGAATCGAGATGCTGTGAAAC
TGCTGTGAGTGTAAAAACAGCAGCATCTCTCAGCTACCCTACATAGGTCGGCTGCATTTAAACAGCCTTTAAGGCTTCAAACAAGCTGAGTAAAAGGACAATTAAATTGGTGAGTATAGCCTTTTGAACAAGACCAGAAAATCTGTTAAGAGATGTGTTACCAAAAACGTTGACTTCAGATTCCAGTAAATGACAGGTGCTATTAT
GGTTCATTTCTGTCTCCAGCCATAGCTGAAGTGAAACTAAGGAAAGTATATCTTCTCAAAAAACATTATTTAAATAAACATTATTTACATAAAACACATTATTAAAATAAATGAATGCTAAAGAAAACAAAATGTAGTTCTGTAATTTACCCTGTAAATTATCATGAAAAGGTAACTGTGATGGATTATAAAAGAAGACATCATGA
TTTTTCAGTCACTGTAGGGACAGAACAGGCTTTGCCTACCTAACTACATACATTAAGCACTTCTAAGGACATCAATACTGTATCTTAATAACAGGAAGGCATTAAATCCTAATACTGAAGAAGGATTTCCCTCTGTTCCCAAAGATACTGCCCAGCTGTGTCCTTGTCATCTGATAACATTTGTCAACATGTGCAGCATATGTCAA
GAGTTACTGATGCTCTCAATGCTACAAGAGCAGCTGTTGAAGAAGGCATTGTTCTAGGAGGGGGCTGCGCTCTGCTTCGGTGCATCCCAGCCTTGGATTCATTAAAGCCTGCTAATGAAGACCAGAAAATAGGTGTTTGGAGAAGAGGGGTTGAATCTAAATCTTGAAGATGTTCAAGCTCATGACTTAGGAAAAGTTGGGGAGGT
AAAAAAAAAATCACCTCCCAGTCTCAGTTTAATAAGCTCAGAGAACAGGAAGGGAATGCTCACTGAATATTCTTTTCGAGACACTAACTTTAGAAAAAAAATTAAAACTAATTAAAATATGAATTACGACCTACTTTTATTAATCCTTTTCTCCAGATGCTAGAAAAGATGCTGCTGCTAGGGGTGGTGGGAGCAGCCGTGGGACG
TGTCCTTATTGGGTGAGCGGGTGAGCAGGATTTAAACTTTAGGGATACGCAGAGCTCACCTGCTGGTTGTTTAGTAAAGTGATTGTCCTTTGCTTTGTGTATTAAAATGCTAGAAGAGTAGGAAAAAAAAATCAACCAGCAAGGGCAGAACTTTTAACTGCACATCAGTATTTAGCTAGGGCAGCAGTGCCTCTTGAGGCACACAC
TGTGTAGCTCAAGACTATTTGTGATCTACTGCTTGCATGTGAGAGACCAGGATATGTAACTCTTATATTTTAAATGTATACATACTGTGTATATATAAATATTAAAAACGGGGAATTTCACATTTTACCTTTCAGACACCAATTTTTATCACAATTAGAAGGAAATGGGCAAACAAAGACATCCTTACGATAAGATTAGTTTAAGA
CGTCAATAAAAACGACAAAAAACATTTAGTTGTTCAGAAATTGAAAGTTAGAGAACTTGGATTTATTTAACTCAGTGCTGCCAGAAAATAATGCTATAAAATTAAATTACTTTAAAACTCTTGAATGAAAGGTGCTATTTAAATGTAAATACTAAGGGTTTACTGAAACACGATACACATACTAAAAATCTATTCTCTAGACTTTG
TGCAGGTTGTCATCACCACTGCTGTCAACAGCACGACTCAAATCAGCCCTATCCCAGCCCTGAGCGCCATGAGTGCCTTCACTGCCTCCATTGGTGACCCATTAAATCTGTCCAGTGCTGTGAGCGCTGTCATCCACGGGCGGAACATGGGAGGAGTGGATCATGATGGCAGGCTGAGGAATGCGAGAGGGGCACGGCTACCCAAG
GCTGCCTTGGTGTGACTGCATCAAGGTTCATACTGCCATGAAAGAAAGCTCACCTTTATTTGATGATGGGCAGCTCTGGGGAGAAGAAACTGAAGATGGAATTAAACACAATAAGGTATATTGTATGTTACCATAAATGATATAGAAAGAGGTTGCTTTGATATTTAACTAAAAATTATCCTTCTATAGAACTTTTCCTTTGCTTT
CAGAACTCTCACCTTCTCCTGCACCATGCCTGCCTGGATGCTGCCATGCTCCCACCTTGATGATAATGGACTGAACCTCTGAACCTGCAAGCCAGCCCCAATTAAATGTTGTCCTTATAAGAGTTGCCTTGGTCACGGTGTCTGTTCACAGCAGTAAAAACTTAACTAAGACACATACTGCTCTGAAAATAAAATAACTTTCTATG
TGGTAGTAGCTGTTGTACCGACAGCCACCTTCATCATCCGTTGCTTCCTACTTACTTGTACGGTAGACTCGGGTAGCCCCCTAAGAAGCTCGATGTCATGATTAAAGGAGTTTCCTGGTTGGGCAGCTGCGGTGACCTTTAATCCACAGGCCAGGGAAGAGCTGGGCCGATTCCGAAGGCGGCCGGACACCTTCAGCCTGGGCGTG
AGCTAATGGAGTCAGGTGGTAGCTTTTGTTAACAGAATGTTCAGATAGGAGAACAGAATGTACTTTTTTTGTTCAATTCCTATCCACTTTATCCCCTCTAATTAAAGTCTTGGAGTACCATGAGACACAACAGTCATTAGCCACTCTCCTAACACCAGCTATGACACAGCCTTAGAGGCCCGCATCCAGAAGGAAGAGGAAGAAAT
GTACTCAGGACTCTCTCCTGAGCTGCTCAGAGCTGTTAAGATGCTCAGAAATGCAAGAAAGAAGTCACTGTTTCAGTAAAATCTCTAGTAATGATAAAAAATTAAATTAGTCTTCCCAAGCATCATGGATCATTTTGGACAAGATTTTCTAACTTGGCTGTCTTCGTTAGTTTGGAACCCACCTCTTAACTCCAGTGTTTTTCTTG
AGCCAGTGTGGGGTTTTGTTGTTCTTTGTAGGGTCATTGGTGTTCTTGTTAGTGGAACTTAACAGCCCACCCTGTGTGGTGTGCTCTCAATGGTACTTCCATTAAACCCTGGTTTTTTAGGACTTTACAACTGAATAATTGGGAGTTACTGGGTTTATCATTATTTAATATAAGAGTGGAAATCAAAGGGATAGCAGGTTTTCTTG
ATTATGCAAGAGAACCTGGAAAAATTAGGAAATAGTTCAGCAGCTAATTGAAAATAGTACAACATTCCGTGACAAGACAGAATTTGCCCAAGATAAATATATTAAAAAGAAGAAGAAAAGAGACCAAAGAAGCAGGCACTGATAATCGAAATATAGTTGATGATGGAAAGTCCCAGAAACTTACTCAAGATGATATAAAAGCTCTG
GTCAAACAAAGCTTTCATCATCAAACATTTTGCTGACAAAGTGGAGTACCAGTGTGAAGGTTTTCTTGAAAAGAATAAAGATACTGTTTTTGAAGAACAAATTAAAGTCCTTAAGTCAAGCAAGGTTAAGATGCTACCAGAGCTATTTCAAGATGATGAGAAGGCCATCAGTCCCACCTCTGCCACCTCCTCAGGGCGCACTCCTC
GTAATATTTTAATGTGGGGACAAATAGTACCTGATTTTAATTCTTTGTTTTTGTCAGTAACGTCTATTGAAGAACGAACCAGGCCCAATCTTTCCAAAACATTAAAAGGCAAATGAAGTCTCCGGCTATCACAGCCACATTAGAGGGGAAGAACAGGACACTTTACTTACAGGAAAACTGTCCAGCATGTAGCCAACTTCCTCAAA
AGGGAAGCATCTAAGAATGATAGATGCTTATCTCCAAGCAAGTGAGGGGAGAGCTTTAGTAACTCCCAAAGACCTAAGCCCATTTGCAAACTATTTTACCATTAAAAACAGCCCGGCCCTTTACCATAAGATCATCAGTAAGCCAGGTTTGAAATCATACATCTAGGATGAGTCAGGAGGTCACACTCCTTCCAGAAGTTTCACTT
ATGGCAAAATGACAATGTCAGCTGTTGTGAAGAAAGTAGCCGACCGACTCACAGAGACCATGGAGGTTCTGAGGCTCTAAGAACGATGACTCAAGCAGAGATTAAACTGTGTTCTTTGTTGCTGCAAGAGCATTTTGGTGAGATTGTAGAAAAAATTGGAGTCCACCTAGTCAGAACTGGAAGCCAGCCACTTAGAGTAATTGCCC
GAGACAGGGTAGCCCCTGGCTATCTTGGAACTCACTTTGTAGACCAGGCTGGCCTCCAACTCAGAAATCCACCTGCCTCTGCCTCCCAAGTGCTGCTGGGATTAAAGGCGTGCGCCACCATGCCTGTCTTTCACTGTGGCTTCTTATAGGTGCCTGTGTCAGTGTGTACCAGGGACTGTCTCGAAGGGCACCACAGGTTGGTCATG
AGCCTCCCCCACTCTCCTTGGCTGGCCCACACCCTGGGATGGGAGACGCAGCGAATCACATGGGACAGATGTGAAAAGGTCCAAGTTGCTACCTTGCTTCATTAAACAAGAGACCACTTCCTTAACAGCTGTATTACCCTAAACCCACATAAACACTGCTCCTTAACCCCGTTTTTTTTTGTAATATAAGACAAGTCTGAGTAGTT
ATTAATCCTGTAGATGCAATATACCAGCCTAGTCCCTTGGAACCTGTGATCAGCACAATGCCTTCCCAGACTGCCTTACCTCCAGAGCATGGTAGAATCAATTAAACACTGCATTGTGTTGCTACAGATTGCTAAGAAAGTTGAAACTCTCAAAGACACAACAAAGCTTTTTGATGACAAGCTTCAAAATTGTAAAGATGATGAAC
TTTTCCTTTAGTATAAACCTCAGATTGCTGCCATTTCTCACCTGACCCAAGCCAGCCTGCAGATGAACCTCAAAACTTGTCTCATAAACCATTCAAAGATATTAAAGTTCCAGAATGCTGCAGGGTAACTTAATGTATAAAGTATTTGTAAGAAGTATATATTGCATATATAGTAGTGTAGATCAGAAGGTATCAATTTGACTCAA
GACCAGCCCACTTACCCCTACCAGGCTTTTGAACATTTCTGCTGGTAGTGACAATAGTGTCTTGGATTCTTCTTCTGATATGGAAAAATTCACTGAAATTATTAAAAAGATGGACAGTGCAGTATGTGTGCCCCAGAAAAAGAAGAAGGCCCGGGTCCCAAACTCTCCAGCCCCTCACTTCGCTATGCCTCCCATTCACGAGGACA
CTTAGTTGACATACGTGCCTTACAAAGGAAAACTAGTGTTGCTATTCTGCATTTACTAGGAAAAAGGAATTGGTTGTTTAGGGCACATCGTTATGTGGGAATTAAAATATGTTTGGGCAGGGGTGTGTCAAAAGGTTAAGTTTTTATTTCTCCTGCTTGGAACTTTCTTTGAATTATTGGCTTATCACATTTCTTTCTATTTAATC
CATTTCATCTTTGTCCTGACATGAGTGCTTGTAACAAAATCAGCAGCAAAAACAAAAATCAAAAGCCAAATGTAAATATTTATTTAGACCTTTGATATTTATTAAAGCAATTACTCAAAACAGAAGTGAAAGAGTCGGGAGAAAAGCCTTTAAGACAGTTTTCCCCGGTTCATCAGGGTCACTCTAAAGATGAAAGGAAGGAGCCG
ATATGTGATGTTTTAGATATTTGGGAGGAAGAAAATTCAAGTACCCTGTTGTCAACGTTTTTTTCTTCCCCTTCAACTTCTGCATTCGTTGGATTTTAGTATTAAATGTGCTTTTCAGAAGTGACAGCTATATTCCTGAAGTTTTTATAAATACATATATAATTAGTGGTGGGGGTTTGTTTTGTTTTCGCCAACTTTTTTATGGA
CAAACTGAAAAAGGAACGAATTTTGGATGCACAGAGACTAGAAGAATTCTTCACCAAAAATCAACAGCTGAGAGACCAGCAGAAAGTCCTTCAGGAAACCATTAAAATTTTAGAAGATAGGTTAAGAGCAGGATTGTGTGATCGCTGTGCAGTAACTGAAGAGCATATGCACAAAAAGCAGCAGGAGTTTGAAAATATCCGACAGC
TCAATGCCAGAAAATAGACTTTGCCTTTTAGATTACACACACTAGATGTGAGATACCTGGTTATCCTAGATTAGAGTAGTGGTTGCTAATGTTTTTATCCATTAAAAAGTAAAGGTGGTATATTCTGTGATCTTCTGTTCGGTGGTCTCTCGTTTTAAGGAATAACAACTCAAACAACATTGAGAGGAGGATTTTCTTGGAAGATA
ATCGGATACCGATTTCAGACAGATCATCCTGCGTTCGTCTCTTTCCTCTCTTCTCTTTCTTCAAGAAAAAAAAGTTGATCCTAATGATTTCAGCCCATGCATTAAACAGAAAACAATAATAACTGTAGAATTCATATTTTTCTAAAGGGAACTTAAAAACTGCTGCTACATGTATGTACAAAACTGGTCTCTGCTACATGAACAGA
GGATTTCTCTGTGTAGCCAGACTATTCCTGGAACTCACTCTGTAGACCAGGCTGGAATCAAACTCAAAGATCCACCTGCCTCTGCCTCCCAAGTGCTGGGATTAAAGACGCGCGCCAACACAGCCCGGCTTGGTTTCTTGTTTTTGATTCTTAATGTAAACCTTTTGTTGTGGCAGTTGTTGTTTATGAAAAACAGTTGTGATGTT
TAACATCTGGATCTTTAGTTATGACCGAAGAAGGTAGTGGTAAATCCGTTTCGTCAGGTAATCCCAGCAGCTCTTAGAATGCTTGCTTTGGAAACCTCACATTAAAAGATTCTAACTATAAATGTGCAGTCATGCCAATACACATATTTAAAGAATCTGAGTTCAAAAAAAAAAAAAAAACCTCTGAAAATCATTTATACCAAATA
ACCCAGGTTATGATGCATGATTATCACAGAAGAAATTCATGTCTATAGCTTTTAAGGACTTGATTACATCATTTTCAAGCCTGCTAGTTTTGGAACCACCATTAAAGCCTAAGACATCTCCCTTCAGTCAGCCACCTTTCTTCACACTGTAACGAAGTGCTTTGTTTCAACACTCCTTCTTTGTCTTTGGATCATTTGCGTTCTCA
CCACTGTTCACAATATAATGGCAACCTCCAAGACTTAAAAGTAGGAGGTGATGTTGAATTTGAAGTATCATCTGACCGGAGGACTGGGAAACCTATTGCTATTAAATTGGTGAAGATAAAACCAGAAATACATCCTGAAGAACGAATGAACGGACAAGAAGTATTTTATCTGACTTACACCTCTGAAGATGTGGAAGGGAATGTTC
TCTGTCTCCTGAGCAGATAGCCTGAGGTTTTCCCACTGTAGACTCTTGCCAAGAAAATATTTTAGAAGGAAACAATTTTTTTTTAATGGATTTTGTACAAATTAAAAATAGTCATATGTGGGCTGGGCAGTTGGTGGCACACACCTTTAATCCCAGTACTTGGGATGCAGAGGCATTTGTGGGCTGAAGAGATGCAGGTACGAGCA
CTAGGCAAACAGACTCCAGAGAAGCTGATAGCCAGTATACCAGAGTTTACTTCTCTCGTGGACTGATAGAGATCGCCTCGACTTACTGTGTTTTGAGAGGATTAAAAAGCAAAATATGATGGAGAATTCTCAATGTTTGCACTTTTTTGAGTATTTGTATAAAAGCTGTACATTTTTTTGGGGGGGGAGAGAAATTATATTTGTAG
GGAGAGAAGTGCGAAAGAACTTGTAAAGTGTGACTACTGTTCTGACGAACAGGCTCCACAGCATTTGTGTAACCACAAACTGGAGCTAGCTCTTAGCATGATTAAAGGTCTTGATTATAAGCCCATTCAGAGTCCCAGAGGGAGCAAGCTTCCTATTCCAGTGAAATCCATCCTACCTGGAGCCAAGCCTGGCCATATCCTGACAA
GATGGTGAACCTAGGCTATCCAAAACCTCACGTTCAACCTACTTTACTGTACAAATAGTATCAATAAATATTGTGTTAACAAGAACTAATATTCTGACTAATTAAATTGTTTTATTAGTCCTTCAGGATACAGTAAATTATAAAGATTGGGAGAGAGGAAAGAAGGGCCTGAGCTAAAGACTTCAAACATGCTTCTACCTATGTTT
AACCAAGTGGCACAAAATATCCACGGTGATGCCTGGTACAACTGATGAGAAGACAGCTGATGGGGACAGTGGCACTTTGGAGAGTGTTTATCCCATCAGCATTAAAGTTGCCCCTGATTCTGTCCTGCAGGACATGAGTTCTTGGAGTACAAGTGTTTCCATATCACATCATCACCAGGCGAGCAGATTTTGAAGTCAGATATCCC
TACGACTCGACCACACTCGATGCTTGTCGACTGTTCCATTACATCTTTGAAAGCACTGCTGGATTGATCAGTGTGCATTCTGTTCCATTCTGGGCATGTCATTAAATTCAGAATGGTTTGCCAAGTATTTGCAGGCAACAGCAGCTGCATGCTGGGTGGATTATGTTTCAGCAACACAGGGAATTTTCATCAACGTGTAATTTCCA
ACAAAAACTGACAAATGAATGTGTATAAGAACTTCTCTGGAAAAAGAAGAAAAGTCCAACCACCTCAGGTGGCCCAGTACCAAGAGACATCTACCAAAGAATTAAAAAGCTTGAAGATAAAATCCTTGAATTGGAGGGCATCTCTCCTGAATACTTCCAATCTGTGTTTCTAGAGTTGTGAATACATATGGACCACAGACTAGACC
AATTTTGGTCTGGTGGAGCCCTCCAAACACTTTTACCGTTCTTTGCAAACTGAGGGCTCAGGAATGCAACACATGTTCTTTATTGTGGTTGTGCACTTTGATTAAAACTTGGAAGCCGCATGTCAGCCAAATACAAGGCTAGAAAACTAATTTAAACCAGCTAACACGGGGGTAATGAGTGTATTATTACCTTTCAATTAAAAAAA
TACTTCTGTCCGGTTTTGGAAAATGACCATGAAGACTGAAGAAATTACATTTTTAACATGATACTTGGAGTTAATGACTGCTTATGGCATTTTCTTGAAAATTAAATATGACTTAAAAGCGTCAAAGGTTTATGATGTCATCGGTTTCTACAGAAAGCAAACTCCAGCAGGCTGTGAGCCTGAAGGGAGTTGACCCAGAAACATGC
AGACAGTATTTTATTATCCCTATATAGAAAGCATCTTCCCAAATAGTACCCTAAAGATTATAAAGTATCTAGTCTCATTATGTAAATTTACACTGTTGTTATTAAAAAGTAACTGTAACTAGCTGAGCATGGTGACTCAAACTTGTAGTTCCAGGTCTTGGAAGACTGAAGCAGGAAGATCAGGACCTCAAGGTTAGCCTGGACTC
AGATGATGTGACCTACACAGAGCAATTCTAAGATCTTTCTAAGATGTTACATACACAGAGCAATTCTAAGATCTTTCTAATTGCTTGTTTGAGGGATATCATTAAAGGAAAAAAAAAACATTGTCAAAAATTGATGAAAATCTAGGGTATGTTTCAGATCCTTTGAATCATCTGAAATTCCCCCCTTGAACTCATTAGAAATATGA
TGCTTCGCCTAGAATTGGCAGAAATGAAAGAGAAATATGAAGCTACTGTAGAAGAAAATAAAAAACTGAAAGCAAAGGTAAATTTAAAAAAGAAATTGAAATTAAAAAATAATCTTGTCTCTAATGATTATCTGACCAAATCCTTACTGCAGGCCAGGGATGTGTGTAGCTCAGTTGTAGAGCATCTGTCTGGCATGTGCAAAGGC
TCGTCCACGCCGCCACCGCCAATCTGCGGCAAGCCAATCAAGGAAAAAAACTAGGTGAATACTCAAAGAAGGTGGTTATGAAACCCAAACCTCTGTCAGTATTAAAATCACTTGAAGAAAAATATGTGGCTGTCATGAAAAAACTGCAGTTTGGTACATTTGAAATGGTTTCTGAAGATGACGATGGGAAATTGGGTTTTAAAGTA
TTGATTTTCCCAGCTGAGCAATTGTGTATGTATGCATAGGAAATTAGAAAGGTATGTAAAACATGAGTGTCATATCCACAATTCATATGTAAATCTGGCCATTAAAGCAACAATCACAAACGGTTCAGGAAGATCTGACTGAAGAGAAAAAACGGGAAATGGAGCATAATGTTGAAGAGACATATGGTGAACAGATGGCAGGGAAT
ATAGTCTTACATAAGTAATATAGAAACAGCCACATTTGTCCATTAATGCATAAGAAGCAAAGTAAAGTTTTCTGGATCTGTGATAAACAATTCTTTGTTAATTAAAGGCAATTTTATTACCTGTCTAATTAAGAATATATTTCCAAGTTAGCAGTTATGCAGCTCAAAAGCAGTATTTGGCTTTATAGTAAATTTGTTTCTAAATC
CCCATGCTTCCACTCCAACAAGAGGTCATTTGAAGTTCCTCTGTGGCAAAAGAAAATGTCTAAAGGTCCCAGATGTAAATCTCTGAAGGAAACGGACTTAATTAAAACTTCTGTGTCAGACTGCTATTGCTACAATCAACATTCGCAAATCCAGTGGACATATATGTGGTCAACTGTGCAGGAAAATGAGGCCGTGGTTCACAGCA
GGGTTTCTCTGTGTAGCCTTGGCTGTCCTGGAACTCACTCTGTAGACCAGGCTGGCCTCGAACACAGAAATCCGCCTGCCTCTGCCTCCTGAGTGCTGGGATTAAAGGCGTGCAACACCACGCCCGGCTTAGTTTTTTTAACCACAAAATCTTTTCCTCAAACACACCAAGGCTTGGCTTAAAAGTCAAACTGGAATACAGTTGAG
GTTTGATGAGCTAAAGAGCTGTGGAAGTTCACCTGTTGACAACCAGTATAACCCTTTAATGGCTACTGGAGAGGGTCCTGTTGAAACTTTAGCCACTTACATTAAATCTTCACTTCTGGACACACAAGGAGATTTTCAAGAGACTCCTGTTGATCAAGATACAGTTTCTAAAGCAGGTAACTTTTAGGAATGGACTAGTCCACAAT
CTGACTGGCCTAGATCTTTCAGCAGTCATGCCTCTGCTTCCTAAGTGCGGGGATTACAAACACGACTCACCATATCTAGCTCAGGCTTTTAAATTTTTCTATTAAATTGGTTTCTTTTAAATGCTAGAGATCCAAACCAGGGCCTCACACACATTAGGGGAGTGAGCTGTATCTCTAGACTCTATTTAGCTTCTGACTTTGATTCT
ACAAGCAGCTAAAGCAGACTGAAGATTCATTAGCGAATGAACAGGATCACTTAGCAAGCAAGGAGGAGGAGCTTAAGGATGTACAGAATATGAATTTCTTATTAAAAGCTGAAGTGCAGAAATTGCAGGCCCTGGCTAATGAGCAGGCTGCTACCGCACATGAGGTGGAGAAGATGCAGAAGAGGATTCACGTAAAGGAAGATAAA
ATAATTTTTCTCTTAAATGCTTTTGTAATAAGATATACTCACACATACACATTTAAGATTCTGTCTATTAGTGTTATTGAAATAAATCCTAGAAACAAAAATTAAAAGTTTAAAGCATTAAAGACAATTTTGAGACAAAATATTCTATGAAATTCTATGCAAAATTGAATTCTTCTACAAGTATGTGATGAAGCCCACCTACCACT
TCTGAAACGAGAATCGGTAACTGCATTTTTCTGTCCCACGAGATATGCAAAAGCAATGCAATAATATCCATTTTAAAATATGGTTGTGAGTTGTGTCAGCATTAAAATTCTATTTTAAAAAAAAAACCACGAAATTTAAGGGAAAAACTCAAGAAGACATTTTGCTTCGATATATTCTGTGTAATGTTTTATTGCATTGATAATGT
CAAAATGGTTGAGATTCTGACCTTCCCACTCCTTCCTTAATTATCTTGATAATTTTGGCAAGAGGAGGTTTGTGGGGTGGAGAGGGATAATTCTGAAAGAATTAAATAATTATAGCAGTCAGGAAATCCATCCAGGGTTTTATAAATTCCTGCATAATAGTTCAAAATCTCTTGATTTTTCATCGTGTATAAGCTAAATTCATTAG
GATTTCCCACTGGTGTCCATTTTAAGGTCTGTAATAATGTCATGTTAAGATAACAGATCTCATAAATATGCTACTCTATCAGACTCCGTTGCCAAAACAAATTAAAAGCCTGTGTATTGAAGTGGGTGTTAGTCTAACAACCTGTAGTCTGTCATTAGGAAATGTGGTTACTTTCCCAAACAGTGATATTTTATTGTAAAACTTTA
GTATCCAGGTGAAGGAGGAGGTACAGACCCATGAATAACAGTTCCTGTGACCAAAATGAATTGCAGGTGCTCTGGTACAAAAGATCTTAAATATAGATATATTAAATATACATATATGCCAAAAATACAGAATATGAGACACTCCCTAACCCAGAGGTTACCAGCCTGGTTTTGTGGGTTTTTTGTTTTGTTTTGTTTTTTCTTTT
TGCATGACTGTACAACATAAAACAACTTCAGGTAATATACCACATATATAAAAATACAATGCCTTTATAGGCCAAGTTCTCCTTTCAAATGCCCCAAAGAATTAAAAAATGTTGTTCAAACAAGAACTTAGATGCAGATGTTCACAGTATAGCACAAGTCATAATAGCCAAAAGGTAGAGACAACCCAGACATCCAGCAGCTGATG
CGGCTCCTCAACCAGGAAAAAGCAGAGCTGCTTGTGGAGCAGGAATCGCCTGAAAGAGATTGAACACAACCTGTCTAAAATAATGAAACTTGATAATGAAATTAAAGCCTTGGAGAGCCGAAAGAAACAAATGGAGAAAGATAACAGTGAATTAGAACAGAAAATGGAAAAGGTACATTAAAGCCTTAGATACACTTCGACAGGTG
CAGTTGTGTTCATGTCCATGGGTCAGACCAAAATGTGTTCCAGTGCCTAGGACGCATTCTGAGTGGATCAGTCCGTTTCAGTGATTTAACTTGTATCACTATTAAACTGTATGCAATTCTGCACATCAGCTGTAGTCAGCTCTCTGCTTGAAGAAGGCTCCTGTCAGCTTCTTCCTAAATGTTAGTACAGATGTCATTCTGTTATA
TCCTCCAGCACTGTGGTTTGCAAGGGGATGGGACCAGCACCACACCCCAGAAACTCGGGGAGAGGAGTCCGTTGACCCCCAGTGACATGCCTCTCTTGGAATTAAAGGACATTGTTCTCTACCTGTGTGACACCTCCACCACACTCTGGGCCTTTCTGGACATCTTTCCTTTGGCCTGCCAAACCTTCCAGAAACATGACTTTTGT
CATCCGGGAGGAGCTGAACGGGGCCATGGAGCACACCAACAGCAACGAGAGTGACAGCAGTCCAGGCAGATCCCCTATGCAAGCTGGTAACCCTTCCCTTATTAAAAACATGCAGAGCAGCCACGCCTACTGCACACCTCTCAATGCAGCTTTACAGAATGCAGTGCGTCATAATCTTAGTCTCCACAAGTGTTTTGTGCGAGTAG
TTTGTTAATTTATTTTCAAATGCCACTTCTAGATCAATCTTCTGGTTCATCCCCCTCTCTACCTTTTTTTAAAAGAAGAGAATATTTCTTAGAACTTTATATTAAAAATAAACAGCTACTAAGAAAGTCTTTTTCCAATTGAGCAGTAACTGAAGAAAGTGTGATATGAGGGACTGGGAGTGGCCAGCTTGAGCCAGGCTGACTGA
CTATGAGACACATAAGGCATCGTTTTATATCAAAATGTATATTCTAGGCAAATTCCAGTTAAAAACAATCTAAATTGTTTATTATAGTGTCTAATGCAATATTAAATTGTAAACCAATCCGCCACAGTTGAGGCTATTGAGGCTGAAAAAGGGAGGAGAGTGAAAGCGTGCTGACACTCAAGGGCCTGACTCCCACAGGGATGTTG
TGGGAAGACGAGCCATCTGACGACATGTTTCCACTGTGCCAGGAGACTGAAGAAGTCTGGGGCTTCGTGTCCTGCTTGTAAGAAAGAGATTCAGTTGGTTATTAAAGTTTTTATAGCATAGTTGAGTCAGTCACAGAGAAATACTAGGAGGACCAGGTCATTTATCAAAAAAATCAGTATTCTTAGAGGCAGGGGCAGAAGATCAC
ATGGCTCTGGTCCAATAATTATCCAAGGACCAAGACCATCACAGGGTCCTGGCTATGGGCTGCAGAAGAGGGAAATATAGATGATGAGACTGGAGAAAAGATTAAACTACCAACTTTAGAGGACAATGCATTCAATTCTTGGTTCTGGAAAGAAAATGAAGAAAGCATTGTAGAGGCTCCCAAGAGAGAAGAATTCAGGCCAGAAG
TGAGGAAAGTTACAACAGATAAGAAAAATTTGGCTTATGTAGACAACATTTTGAAAAAATCAAATAAAAAATTAGAAGAATTACATCACAAGCTACAAGAATTAAATGCACACATCGTTGTATCGGATCCAGAGGACTCCACACTTTTGCGACGCGGTGACAGCCAAATGGTGCGACAGGAGGAGCTGCCGCCGCGGCCGCTGCGC
CTAACAATGCACAGTACTTTTTGAGAAAACCAGACAAAGCAGTCGAGGAAGACAGTAGAGTTTTTTCTGCTTATCAAGATTGCATTCAGCTACAGCTTCAATTAAATCTGGCTCATAATGCAGTGCAGAGGCTCAAAGTAGCCATAGGTGCAAGTCGGAAGTTGTTGAATGAAACATCAGGTCCAGAAGACCTGATTCAGACGTCA
TTAAGGGTGCTTTTGGGAATTCAAGTTTAGAAACTCCTGAGAAAAACTTACTAGAACCTTTGAGGTGGTCTCAAATATCTTAATTTTGTTTTCCTTAGTGATTAAAAAAAATGTCAATAAAACTAAATAACCGAAAGATTATAAACATATATATCAACATTAATATGGAAAATCAACATTGAAACTATTGTTGATGTTAACTTTAG
GTTTGAAAGAGGATGTTAATCTGTGTCTTCTTAGATGCGCTATGGACAGTTAGGGTAGGCCTCTTCCTCATCACAAAAATAGACTCTAAGAAATTGTGTTATTAAAAGTCAGTGTAATGTTTATTTAAAATTAAAGAGAGTGTTTCTATGTATATCTTTTGTGAATATTTATTAGGATTTCTTGTATTAAAAAGTGCAATATTAGT
CAGGGGCAGACAGACTTTAACAAGGACCAGATAACATTTGAATGGAGGAATTATATTTCAGGTGTTTTAGCTTGAAATTTATTTTTTAAAAAAAAGAAAAATTAAAAAAAAAATAAGAGAGCAAAGTTTGGGAAGCGAGTTGACAGTATGAAAGCAGCAGAGCTGAGGATGAGCTGGCCTGTCCCACTGCTGCAGTGGGGTGGGTC
AGTTGTGGCTCACATTGAGCCTTAATTCTAGTTCATCAGGGAACAAAGAGAATGGAGCAGATATTTTTTTATATAATGCTAATCGGATACCTGTCATCTCATTAAATCAAGGATCAATAGCTAGCTTTCTCACAGTGCTAGCTTGGTATCCAAATACTTTGCTCCGGACGTGGTGCCTTGTGCTTCATAGCTTAACACTCATGACG
AGGGGTCCTTTGCGCATCCTCAAGCTCCAAGTTACTCAGATTGCCCAAAGAGAAACTTCCGCTCAGGGGAAACATGAAACCCATGCATCCCGTGCAACAGATTAAAGTCCCCCACGGACGAGTGATGACGCCCTCTGTGAAGGTAGAAAAGATGCATCCGAAGATGGATGGCACACTACTGAAATCCACAGTGGGGCCAGCCTGTC
ATGTTAGTGACAGACATGTTTGGTTGAACAAACTCACAGAGAAATAGTGTGGAAATCAGAGATATGTCAAATTCATTATAGCGATTGCCTGATACAGCATATTAAACTGTCAGCTGAAAAACATTTGTAATCTTGTGCTTGTAACATGTGTAGGGAAAAACGGGAAAAATCTGAGACCCTCACTATAATTTTAAGGGTGCATGACA
AGAACCCTTGGCTCCTCTAGCCCTATGTCTGCCTACGCATGTCCATGCTTCTTGCTATGATGATAATGGACTCAACCTCTGAAACTGTAAGGCAGCCCTAATTAAATTTGTTGTCTTTTGTAGCAGGTCAGCATTTTCTAAATCTCCCCCAAATACTACCAACTGAAAAGGATTGACTTTTCTGACTTCAAGCTTACATGCTGGCT
TGTGCTTGATGAGTGAGCAGTCAATACATCTGCTGCCCGTCGGCATTCTGGGTTAATAAAACTATAGGAATTATTTCACAAACAAACTATGGAAAGCAGTATTAAAATCTGAGTTCTGTATCTACTTGATTGATTTCCTCAACTCGGTAATAGTGGATCTTCAAAGAAAGAACCAAGACCTCAAGATGAAGGTGGAGATGATGTCT
GGAGAGGGACGTGCGCACAGGTGTGTTCGACACCACAATTTGAAGAACTTGAAAGTGTGTTGAAAGAAAAGGACAATGAAATTAAGAGAATAGAAGTTAAATTAAAGGACACGGAGAGTGATGTTTCTAAGATGTCAGAGCTATTAAAGGAGGTACAAGAGGAAAATAAATTCCTTAAGTGCCAGCTCAGTCACCAGAAGCACCAA
CTGTAAGAAGGACAAAAAACTCAAATTGAGTCTTTTCACCCCTTAATTCTGGTTGTTTTATATACAAGGAAGCTTGGTTGGGGACCAAATTGCATTTTTAATTAAAAAAAAAAGATCCAACACATTTGTGATCTCATGTAGCTGAATAAATAGATGCTATTAAATTTATAGCTTATTTAAAGCATTAAATGTCAAGAATGGAATTG
GGGTATCAGCAAAGCTGTATTCACTGCCAAATCCAAGTGTCCTGGTGTCCCTGAGGTTGGACTTTTTGCGAATCATCTGCAGCCATGAGCACTATGTTACATTAAACTTACCCTGCAGCTTGCTCACCCCGCCTGCATCTCCATCACCTTCTGTTTCTTCTGCAACATCTCAGGATACAGAAATGGTTGAGAGACTCAACACAAGC
AGTAGACATTTTGAGGAAGTATCTTAGGGTTGTAGTAATATATAAAGGGAGATGAACAATACGCTTATTTTGGTCCCTCCTACTATTATCCATTTTGCAGATTAAACTTTTTTTCCACTGTTCCCAACAATAGCTGTGTGGCCTGAATGTATTAGAAGATGTGAAGGACCAATCAGACCACTTAAAATTGACTTTTGTCATTAAGT
TTTTCAAAATTTATGTAATGTTGTATAGGTTACACCCAACCCATAAAAATAACCTTTTATTATATTACATATAATAATATATTTAATGAATAACATATTCATTAAATATGTGCAGTGCGTGTAATGTAACTTTATAACACAAATTCAATTTTAGTGAGCAAGCATAGGATGTAATTAAGGACAGAATGAGAGAACTACGTAATCCT
ACTGAGAGGCAGCAAAGGACCTAATTTATTTTTCTTACTGTGTTTCCTGCTCTATCTAGAGAGGAAAAGGAACAGAACAGAGAGTTTCTGCCTTCCATAGATTAAAAACCAAAGAGAAGACTAATACCCAGGTTTGAAAGAGGATGTGCCATGTCTGTGTGGGCCTGGGCCAGGATTGGTCTACTTCTGCCTCTTCAGTGTTCTTT
AGCAGCTGGACAGAGACCAGGTCTCAACCAAAAGAAATTAAGTTAAAACTTTGGCATAGATTTGTAATGTATATTTTATGTAACCATACTTGTATTTTTAATTAAAATGTTTTATATGCTGATCCTGTGCTGAAGAATTTATCCCAGGAAATCATAGAATTACTCAAGAAGCTGGTCGGGCTGGAGAGCTTCTCACTAGCCTTTGC
GCGCAAGGTCTGAAACCTTATTGCTAGTACCTAGAAACACACAAGGCTATCCAGCCAAATCTTAATGTAAAGTAGCTAGAGCCATGGAAGTCCAGTATGAATTAAAGGAAAAAAAGTATTGAATGATGAAGGACTCGCTTATCAATCTTCAGAATGGTATCAGGTCCCGAGACTACACAGCTGAGAGCGACGAGAAGAGGAACCGC
AGGGTTTCTCTGTAGCCCTGGTTAGGTTATCCTGGAACTCTGTAGACCAGGCTGGCCTTGAACTCAGAAATCCACCTGGCTCTGCCTCCCAAGTGCTGGGATTAAAGGCGTGCGCCACCACGCCTGGCCTACCCTCAGTTTCTAAGATGCTTGGGATAGTTTAGAGATTGGCTTATGTCTCATCATTTCCCTAGCACAGATGGTCC
TCCGCCCATGAAGAGCCTTTCATCCACCAATGCAAGTGGCAAAAAGCAGACTCAGCCAAGCTGCACGCCAGCCTCAAGGCTGCCTGCCAAACAGCAGAAAATTAAAGAAAGCCAGAAGACAGATGTGCTGTGCACAGGGGAAGACGAGGATTGCCAGGCTGCCTCCCCGCTGCAAAAATACACAGACAACATCGAGAAGCCATCCG
CTGAACTAAGTGCCATACTCGTCTGGGTCAGATTTGGGAAACAACCTCTGTACATATAAAAGAAAAAAAATGTCAGTTAAACATCACATAGTAGACAGCCATTAAATTATAAAAAAAATTAATTTATGAAGAAAGACCTTTTGTACAGATTGAAAAAAAAGATTTTCATAGAGATATCTATATGATCAAGAGAGTTAATTTTTTAT
GTATCAAGTATAAAATGAAATTGCAATGACTTGAATCTGTTTTACTGACCTTACTATTTGTTATGTTTGTTTAACTTGGATTCAGGTCACTGTGTTAATTATTAAAGCAGTGGATAGTGCTGGGATTTTACCTTTAAGCAAATAGAGTATGTCACCGTTGAAAAGAACTGGTGATTAGCTTTGGCACTGTGTAAGCAGTGGCTGAA
CTAAAATCTGGCACCCCAACATCACAGAAACGGGGGAAATATGTCTAAGGTTACTAAGAGAACATTCAATTGATGGCACTGGCTGGGCTCCCACTAGAACATTAAAGGATGTTGTTTGGGGATTAAACTCTTTATTTACCGATCTCTTGAATTTTGATGATCCACTGAATATTGAAGCTGCAGAACATCATTTGCGGGACAAGGAG
GTACAGGGTGCAAGTAGTGACTCCACTGCCCACCAGTCTCCCGCTTCCTCTGACATATGGCTTGTTGTTGTTGTTTGTTTGTTTGTTTTTGTTAAATTTCATTAAAAAGCTTAGCCTATCTGTCTGGTACCCTCAAAGCTGATGCCTCTGGATCAGAACCTTAAAGTGATTGCCCTGGCAGCCGAGAATCTGTCAATCTGTCAATC
AGTGCTGCGGATCCAGGCAGACGGTTTTAAGGATCAGTTACGGAACACCAACGAACACTTGCATAAGCAGACAAAAACAGAGCAGGATTTCCACAGAAAAATTAAAAGCCTCGAAGATGATCTAGCCCAAAGTCAAAACCTAGTAAGCGAGTTCAAGCAAAAGTGTGACCAGCAGAGCATGATCATCCAGAAAACGGAGAAGGAGG
CCATGGCAACGCTGGTGCTTGATACACTGTGAAGTGAATACAACATTGAACAGTTGACACAGATCTGGGACAGTCCCTTCTATGAAAGTGCTGAAATATCATTAAAATCAGTCTTACATGAAGTATGTTCCAACCTGCGTGGGAACTTGACTCTCTCATCTGTCTTTAGAGTACTGGATAATATAAAAAATATATTTTTTAAACAA
GAAGCTGGGACCTCACCTTTCTTTCAACTTTTGACAGTAAATACCTGGGCACAGGACTTCAAAGCAAACACAGATTCCCCCTCCCCCTTAATATTTAAGAATTAAAAGATGATGAGAAATAAGGACAAAAGCCAAGAGGAGGACAGTTCGCTACACAGCAATGCATCGAGGTATGAGCTATCAACTTTCTTTCTTTCTTTCTTTTT
CAGCAAAATTCCCTTGGTCTCTTCTTGCCTTTCATTGTGCTTCAGTGTCTTTGCAATCAGCAAAAGAGGTGTCCTTGTTTTTAGAGTTGAGAGAGAGAAAATTAAAAGAAAGTTTTGTCTATACGATCAGTGTAAAGCCTAAGATGTACTCCCGGGTTATGTAAAGTGAAAGTAGTCATTCCTGTATTTATTTTCATTTTTAGGTA
CTCACTACTAAAGTCAAGTATAGAAATAACTGTTCTTATGTTTTCCTCCAAGGCCTTCATGGATTATACCTTATATATCTAGGTCACTGTTCCAGTTTGAATTAAATTCCATATGTGGTGTGGTGTTGGAGCCTGATGTGATTCCTTTATTTGTGAACATCCAGTTGTCGCTGTACTTGTAATTGCTTTGAATCATGAGGTAATGA
AGGAATGTGTGTTCAGAGAACAGTTTGAAGAGAACTGGTACAACACCTACTCTTCCAACCTCTATAAACATGTGGACACCGGAAGGAGATACTATGTTGCATTAAATAAGGACGGGACTCCAAGAGAAGGGACCAGGACTAAACGGCACCAGAAATTTACACATTTTTTACCTAGACCAGTGGACCCTGACAAAGTACCTGAACTA
AAACCAACTCCAGCAGCTCCAAAGCGAGTTGGCTCAGCAGACGGAACAAAAGGTTCTGGCAGAAGAGTTGACAACCAAGAAAGAACAAGTTTCTGAGGCCATTAAAACTTCACAGATCTTCTTAGCCAAGCATGGCCATAGAAAGTAGTAGAAGAGGAAAAACAAGAACATGTGGAGAAGGTTAAAGACCTTTTGGGTTGGGTGTC
CAGTGAGATTCTAGATGGGAACCAGCTCCACATTGCAGATGAAGTAGAGTTTACTGTGGTTCCTGATATGCTCTCTGCCCAAAGAAATCATGCTATTAGGATTAAAAAACTTCCCAAGGGCACGGTTTCATTCCATTCCCATTCAGATCATCGTTTTCTGGGCACCGTAGAAAAAGAAGCCACTTTTTCCAATCCTAAAACTACAA
TGGGAAGCTTTGCTGAAAACCTTTCATTTCTTCTGGAAGCTTTGCAAAAAGGACTCCTGCAGACAAATGAAAAAATTGCTCTGAAAGAGATCACAAGACAATTAAATCTAGACAATGTAGTTGAAGATAAAGTTTTGTTATTAAATCATGCTTTGAAAGAACTCATGGAAATAGAAGTGAGTGAAAATGTGATACAAGTTCACTTA
GGAAAACATTTTAGAAGAAGAACTGAATGAAGATATTCAAGTAAAAGAAGAACAGCTTAAAAATTCTACAGAGGAAATAATGCCATCAGACAAACAGTTAATTAAAATGGAAAAGAAGGAAGAAGAAGAAAACGGAGAAAGACCTAGAAAGAAAAAGGAGAAAGAAAAGGAGAAAGAAAAGGAAAGGGAGAAGGACAAAGAGAAAG
TCACTGATGCTGAGTTCCAGGATGCATTAACTAAACGATTATGCAAAGAAGAACGAAAACATGAGCAAGAAGTAAAAGAATACCAAGAAAAAATTGATATATTAAACCAGCAGTATTTGGACTTAGAAAATGAGTTCCGTATTGCTTTAACTGTTGAAGCTAGAAGATTTAAAGATGTTCAGGATGGCTTTGAAGATGTTGCGACT
ATAAGCTCTTTATGGAATACTGAGTGGGTTCATTCCTCTCTTGCCCTCTCCAATGGCCCCTCTATTTATCTGGCTAAGGAAACACCACGCATTGGCTAGTATTAAACAGCAACTGTAAGATAGAGGGCTTTCTGTTCTATGTCATTGCCTTCAGTATCAAGGCTGCCTGGAGAAAGGATGGCAGCCTCAGGGCTTCCTTACTTTCT
TTGACCGGAGCCGTCTTCCCAAGTCGCCACCCTACACTGCTTTCCTAGGGAATCTGCCCTATGATGTGACAGAAGACTCCATTAAGGATTTCTTTAGAGGATTAAATGTCAGCGCTGTACGCTTACCACGGGAACCCAGCAATCCAGACAGGTTGAAAGGTTTCGGCTACGCAGAATTTGAGGACCTGGATTCTCTGCTCAGTGCT
GAGAGTGCAGTCAAGTTAGCAAGTTCATAATAAAGTTACAGATAAATTATTTTGTTTTAAAACGCCTAAGATTTTTCTTTAAGTATTCTAAGCAGCAGACATTAAACTATTTCCTGCTATATGTAACCATACAGCTTATTCCACAAAATGCTATTTAATGAGACTGAAGGTTGTTTTGGTTTCTTTTTTCTTTTTTTTTTTCTAAG
TCTCCCAGGCAACTTTAGCAAGTATTGATGCTGAGCTTCAGAAGCTGAAGGAAATGACCAACCACCAGAAGAAACGAGCAGCTGAAATGATGGCATCATTATTAAAAGACCTTGCAGAAATAGGAATTGCTGTGGGGAATAACGATGTGAAGCTTCTGGCATCAACCAGAAGGGATCAAGATAATATGCAAGCTGAACTGAATCGC
TGGAACTCCCAAGCTCCTATCCTGTTCCTAAGTGTTGTTATGACAGATATGAGCCATCACACCACTGGCTCTGCTGCTATTTAATAATAAGACATATTTAATTAAACTAATATTTTAAAATTAGGGATTCTTTAATCGTTAATACTTGTAACAAAAATAAATCAAAATCATGATGCAGATGGAATTTCAGGAGACTCCCTACACCT
GCGACCGTGACCGAGAGCGTGACCGAGAGCGAGAATACCGTCATCGTTAGAAGGTGATTATGGGAGTGCTATTGAAACATTGGTAACAGCAATTTCTTTAATTAAACAATCCAAAGTCTCTGCAGATGATCGTTGCAAAGTTCTTATTAGCTCTCTGCAGGATTGCCTTCATGGAATCGAGTCCAAGTCCTATGGGTCTGGATCCA
TGAAAAAATACATGTCTAAGGACCCCACAACTCAGACTGTTCCTTTGATATGGAGGCTGAGCTCACACCCTTGGAATCAGCTATCAATGTGCTGGAGATGATTAAAACAGAGTTCACACTGACAGACTCTATGGTTGAATCCAGCAGAAAACTGGTCAAGGAGGCGCGTTGCTTGTCAGGCCCTTGGGGAAGGAGCATACGGTGTC
CTTTGGCATATCTAGAGACATTTTTAATTTATGAATATTTATACAAAAAGCAATTCTGTCAAGATGACTGTTCTATATCACTTGAGAATGGCATTATTTAATTAAAGAACAATTTGCAGTTTTTGGTAGTGCCTGTTGTATCTATCGCTGGGTTACTCCTCTACACTGTATTTCTTTTAAGTCACTTTGGGGTGTTGATTTTATCC
CAAAAGTTTTATGCTTGACTTATGCCCTGCTTAAACCCCAAGGCCATACTATTTTAATCTGACAGATAGTTAAGGGTGTGCTTAAAGGCCTAGGGAACCTATTAAAATGTTGTGGTGGGAACAGGGGGTTTTATATATATAGCACAAGGCTTTACCCTGGAGAAATGATGCAATTGCTCTCTGCCCAGGCTTTCCACAAACAAGCT
TGTTGGACATACATTCCAGGCTTTTCGACTTTAGGAGAAAAAAAAAATTAATCATATGTTTTCCTGTCTTGTAAATTTTAGATTATTTCATATACATTGTATTAAAACTGCCATATCAATTTTAATGTATAGATTTTGCAAATACTATGCTATATGTAATACCTAACTGTATCTGTAGTGTATATGTAATATATTTATGCCCAATA
AAATCAAGACCCCAGGGATACAGCAGAAGTTCCTTCTCTGCCGGAGCAGAGGCCAGAGGACGGCAATGCGGCTTCTTCAGGAGAAGGAGAAGTAAATGGCATTAAAGATTCAAAGAAGCCTTTAGAAAAAAGATCTCTATGCACGGATGAGTTTTCTAAACTTGGGAACAATAAAAGGACTTCAGCCACAACACCAAGCTTTAAGA
AATAAAAAGCAAATAGTATTTTTAGAGAGGCAGGATCCCAGGGAGCAGTACTTAGGAGCAAATCACTGGTGGGCAGCAACTGCAAACTTCAGAGGACTTTATTAAACTCAGGCTCATTCATAGCCACTTGCCCGCATGCACAGGACTGCTTCCCTGCCTGCTCACCATTCCCAGCCTGACTCAGGATGGGGACAGAGGCTACGTCA
CCATGTAGCATAGAATGATGAATGGCTTTTTCCTGGGAATAGGAAGGAAGCCACTATGTAAATGTAGGGAGAGCTGAAATTATAGGGAAACACTAGGTATATTAAAATCAAATCAGGGAAAGCGGCCCAAGAACTTCTCAAATACAGCAGACCAAGAAAACAGCAGGTTATATCGAGGTGTAGGTGTAAAGTCACACAAGGCCTGA
CACCATGTTATATTTTCTTTTGAGACTTTAATTTAGTAATTTTATATTTGGGAAAAAAAATAAAGGTTTTTAATTTAACTGGAATCACTGCCCTGCTGTAATTAAATATCCTGTACCCCAACTGTATTAAAAATAACATTGCTGATTTTCTGGTAATAAACACTGAATGTTTGTTGTTTGGCCATCCTAAAAAAGGACAGGGTACC
GCAATCTGTGCAGAAGATGTTCAAGTGCCACCCAGATGAGGTGATGTCCATCAGAACTGCAAACAGAGACTATTTCCTTATTGGCCATGACAGGGAGAAGATTAAAGACTGGGTCTCCTTCATGACACCATACTGCCAGGGTGTTAAAGCAACCCATCAGAGAGCAGAGGAGAAGCTTTCCCTGGGTGACAGAAGGCCAGTTTCCG
AGCTACAGAGACTGCAGAGTCCTTGGTACCCATGATGCCCAGCAGCTTCATTGACGCGAAGGGAGGGACTGACCTGATCATCAATAGCTACGGTCCTATAATTAAAAACAACACTAAGAAAAAGTGGCTTTTTTTCCAAGACACTAAGAAAATCAAAGTTGAACAGGCTCAAAGAAGATTTACTCAGGCCGTCTGCTTTTACCAGC
GCCAGTCAAGCTGCGATTGATTGATACTCTGCGGATGGTTACAGAAGGAAAGGTTTATGTTGAAATTGAGCGTGCTCGGCTGACTAAAACCTTAGCAACTATTAAAGAGCAAAATGGCGATGTGAAAGAGGCTGCCTCCATCCTTCAAGAGTTACAGGTGGAAACCTATGGGTCCATGGAGAAGAAGGAGCGAGTGGAATTCATTC
ACCCAGGGGCGTAGTGTGAAAGGCTTAGTTGGTGTGGAGACTAGCCCTCGTGCCTTTGGGTCTGAAGATGTCGGTCTGCAGCAGCAGCGAGGTCAGGCACATTAAACCACAGGACAGAATTCTGCTGGGGTTTAGGAGTATTCAGCCAATCTGCTTAGATATATGCACTTGTGCATATGAAATAATACCATCAGCAGTCTTACTCA
GAACTAGAGGAGAAAAGTTTAGGTTACTTTCCAAGATAATTTTCTAGGGTTGATTGCCTTCTAGAATCCTGAAATGAGTTTGTTGGTTTGGGGCCTGAGGATTAAATGACAACTGTGTAGGTCTGTGATGTGGAAACCCCACGACACACGATCTTGTCCAAACACCAGGAAACATAAAGACTAGATCTCAGGTAGGTTAGAAAGTA
GGATCTTTACATAAGATGGTAATAAAATTTAACCTTGATCCCAAACCTAAACAGAAAATACTGTATTTTTACACTTATTATAAATTGTCTCCATATTTAGATTAAAATACGAATCTTTTAAAAGAGTGAATAAGGAGATATCATAATCAGTAAAGTGCTTGTTAAGCAAGTACAGAGATCTGAATTCCATCCCTAAGGATTGATAA
TGTGTGTTTTGCCTGGCGAGGATTTTATCTTGTGTGTGCATTATGAGTTTCTTGATTTGAAAAAGAAATCACTTTACGTACATAGATTTGTTTCTATGATATTAAAATATGTAAGGCACGCACGCCCAGAGCAGCTGTCTCCGCCGTGGCCGGCGCTCCTCTCGCCCATGCGGACAGACAGAGCTCAGGAAGATGGCTGACGACTC
TCTCAGTGTGTTTCTGTGTAGTTAGTAGTATAATTATTTTACTCTCTTTTGCTCACTTATTTTTGTTTAAATTAAGCTTTGATGTTGTTAGGATATGCCCATTAAAGGTGTATTTTTCTGTCTAGAAAGTTTAGATAAATAATAAAATGAAGAGATTAATTTATAGTGGATTTAGTGAAAGTTGAAAATTGACTAATTTTTTTTTT
TTTGACCCATGCTACCTCAGACTCTAGAGGAATGTCTACAGTATTTGTGCACAGTCTATGTCAGTGGCTCAGATCACAAGTGGAAAGCAATCGTTTCCTCATTAAAACTATGTAAAACGACAGCCTTACATAGTTTCCTGTCAACACAAATTTAGGATATAATACATTTTAGAAATTTATTATTTTTCAATTATTTTTGGTTTTTT
CCCTGCAGCATGCTTTAATGAGCGACTGAGTCAACGTGTATCGTTGTCTGAATCGGACACTTGGTCGTCAGATGGTACTGAGTTACCTGTGGACTGGAGTATTAAAACCCGACTCCTTTTCACCTCTTCTCAACCCTTTTCCTGGGCAGATCATCTGAAAGCACAGGAAGAAGCCCAAGGACTTGTCCAGCATTGTAGGGCAACAG
CCTTAAGGAACGAGCCAAGATGCATTCCAGTGAAGTTGGTCCCTTTGTCTCCAAGATCCGATCGGTGATCAATGACATTGTTATCAAAAGCGGTGGATGCATTAAAGTCAGATAAGAAAGTTCGGACCATTATCATCAGAAGTGAAGTCCCTGGGATATTCTGTGCTGGCATTGTGGTGCTCGGGATTAACAGAGCTTATGGGAAA
CATTTATTCGCTTTCATTTCTTTAGTTTTATATACTGCAGACCAGGCTTCGGTCAGAAGCAAAACATCAATAAAATAATTATAAACCTATCTTTTGGGAAATTAAAAACTAATCTGCATCTCCCCAAAAAATGTATTTTGTAGAAAAAATTTGCCCCCATGCTTATAAAATGTAGCTTTTATAATGTTGAATAGATTTTAGAAACA
ACCTCATAGGATTGTTGTGAGACCCCAGTTAGCATGTGTGCAGAGTACTGTGGAGCCTAGGACGTGCTGAATCCCTTCCTCTCCTTCACTTCTCTTCTTCATTAAAGACCAATGTGGGGCTAGGACTATAACTTGGGCGCTGAGTTCAGTTCCCAGCATTTCAGATGTACAGATCACTCTTCATTTCAGCTTAAACAACAAACCCT
AAAGCAAGGCGATTTTAGCTGGCTCTTGGGTTTAGGCCAGGTCATAAAGATTAGATATTTTCTGCTGGCGTAAGTCACTGTGGTTGGCTTTCTAAAAAATATTAAACTGTGTTACTTTGAGTTTGGACCCTCTGATCGTGAATGTTGCTAACCCTGGAATCAAGTTTACAACCGTTCTGTTTGCCAAAGAGACAGATTGCCTTCTA
TTAATGAAGACTAGAGGATCAATGTATACTCAATTGTGAGCTTTATTAGCCTTGCATCCACTTTTATCACTAATTTGTAGTTCAGAGTTTGTATAGTAGAATTAAATTGCTTCTGTGCGTGCAAACAAAAATTTGGTCCTTAATATGGCACACCTTTAATCCCAGCACCTAGGAAGCAGAGGCAGATGGATTGCTGAGTTCCGGAC
TTCCTACAATTCTTGATCAGCTTCAGTTCAAAGAACAAAATCTGGATGAGACCTTAGTAAGAAATAAGTGTGAAAGGATGGTCAAAGCCATTGAAGTTTTATTAAATCTGTGTGGAGACGACTCTCTGAAAATGCATGTTGTAAAAATATTGACTACTCTAAAGTGCACCACGCTTATAGAGCAGCAGTTTACATATGGCAAGATT
GAAACGTGCTAAAAGCTTGCCAATGCATGGAAAAATTAATTGGCTTAAAGTCCCTTGTATAGTGCTACTTGGTTTAAAAGGAATATAATATCCTCATTGAATTAAAAGGATTATTAATTATAATGGGATTAAATTAGATTTAAGACTAGTCCCTGGACCCCAAGCTGATTTGTTTGGATCACCATTGGCTACAGTTGAATGGATAA
TCTTCATCCTGGAAATGCTCCTCAAATGGGTGGCCTATGGATTTCAAACCTATTTCACCAATGCCTGGTGCTGGTTGGACTTCTTGATTGTTGAGGATGCATTAAAAAATTTCCCTTCTGCCAAGTAAGTACGGAAGAAGGTAAAGGAAAAATCTGGTGGAATCTTAGGAAGACCTGCTATAGCATTGTGGAACACAACTGGTTTG
GGGATAGGGGATTTCCAGGAGGGGGGGGGGACGACAAGGAAGGGGGATAACATTTGAAATGTAAATAAAGAAAATATGATTATCTTGCTAATCATGGCCGATTAAATGAATCTGAAGCCAGGAGAAAATTCTGGCAAATTCTGTCTGCTGTTGATTATTGCCATGGCCGGAAGGTAGTGCACAGAGACCTGAAGGCTGAAAATCTC
CCAAGTTCTCTGGTCGACTTTGAAGACGTTTGTGGGCTTTGTTGTGGTCCGATTTGTAGCTCTGTCCACCTGACCTGGAAAGTTCATTGTTTTTATTTTTATTAAAGGGAGAAGTAATGTTAATCCCTCAGGAATGTATTGCGTGAAGCAATTCAGCCTTCACTTTTACTGCTGGGGAATGAGATATTTAAGTGTAACATAGCAGC
TTCTATTGCCCAGCTGCTGTGGAGACAGGCAGCCCACAACAAGGGACTCCGAGTGCAGCAGATGGTTTCCATGGGCATTGGGAATAAACCTTTCCTGGACATTAAAGCCCTTGGGGAACGGACACTGAGTGCCCTGCTCACTGGAAGAGGCTCAGAAACACTTGATTCTTCTGGAGATGTGTCCCCAGGACCACGAAACAGCCCCA
GCACTGGGCTGCTTGCCTAGGCCGTACCTGTGGCCATGTCTGTCTGGCCCACAGGACATGTTGGGGAATGGGAAAGAAAAGATGAATAAGTTCTGTCAACATTAAATGAAGACCACCGGAGGATGTGTCTGTGAACACGCAGAGGCTTGACAGCTGAGCTGCAGCCTGGAAGCCCTCGGGAGGACTCTCCAGGAAGTAGATGCAAA
GATGCTAACTACCTCGAAGCAAACTGGGAAAGGCAAAGGTATCAGTTAGAAGTATATCTCTTCTAAAGTTATATATGTATAGAAAAAGATTGATTAGCTTATTAAATAGCATGTTTTCATTCATTAAAAAAAATGGGTTATCAGTTCCCTTTCTGTAATTTAAACCACTCATCTGTGGGCCGTAAGAGCAACGGCACAATTGCATG
ATATGTTCATATTTAAGAAATTATAGCTTCATATCCCTTTTTTCAAAATATGTTGCTTTTTTTCTAAAGGAATTTTAGTATATTCCTTTAAAAGAAAGCAATTAAATCAATTGCAAAGCAATTATATGAAACCACAAAGAATGTATTGAACCTGCTAATCCTTTAACATAGTTTGGGGTCCTAGTGCAAAGTCCTTGTTTAAAGGT
GATCCTGGCATGGTGAAAATTTTCTCCATGTTTCGGGGCGATGTTACTAGTGTGAGCTGTGTATAAATTATAATGTACTGTAAGCTACACTTTCGAAACTATTAAACACAACGAGAAATGAAGCCCCTCTGTCACTCAGGCTCAAGACCCGGCTCGTTTCCCGGTAGAGCCGGGACCCGCAGTCAGTGCACAAAGAACTACAATTC
AAAACTCCTTCTCCCAAAGAAGAGGATGAGGAAGCAGAAAGCCCTCCAGAAAAGAAGTCCGGAGACGAAGGGTCCGAGGATGAAGCCTCATCTGGGGAAGATTAAAAGTGATGTTTAGGGAGAGGTTTTATTAAAAACAAAGGAAACCTCTGTAGGACACGGTTTGGGCTGTGGCTTGACTCATGGGCTTTCAGTGCTATTTCATT
AGTTTTTAGCCTATTGAAACTTATAACTTCCACAAAGTGGAAAAAAAAATAACATGCGTGTACTCATCACCTAGGTAAACTTGCCAACTTTATTGATCATATTAAATATCTTAAGCAAGTAGTTCAAGACCCATTACTCAGCAAGTCAGGGGGAGGGGAGGGGAGGATAATGATGTCCTCCCAAAAGGTCTCTGTCGCTGCACAGC
ATTTCAAGCACAGTAAATGAACAAAGTGTACAGATCTGAAGATATTCTTTTTAGCATCTCGAGCTCATGAGAGCAGAGCTGGGATTTCTATTTCAAACCTATTAAATGAACAAGGCTGAGGTATTAACGTGGTTCGGCTTGCCAGTTAATTTAAAATGTGTTCCTGACTTTCTGCCTACTCCACACTCAGACTTTTGGATCTCACA
TGTGGCAAGATGTTCTTCACAGCCTCATGCCCACCCACTGACATCACTACAAGAGTCAAGGTCTCACATTCCACCCCAGGAGCAACTGAAGATGTGGCATATTAAACACAGAAGTGTGATCCCCACCCTCAGCCTCCTGCAGCTATGGGTGTGTTCCTGCCTCCAGGTCTGGGTGGCCAGAATGGATCCACACCTGATGGCTCCAC
CGCAGCCCTCTCACGAGCAGCTTCCCAACCCAGCAAGAGTGAGCAGTCTAGCCGGATGCCAAAAGGCAAGAAAGCAAAGGCGGCGGCGTCCGCTCAGGCGATTAAATCCCCTCCAGTTTCTGTCAACCGTAACAGTAGTCCAGCTGTCCCAGCTCCTACCCCAGAAGGAGTCCAGGCTGTGAACACCACAAAGAAGGCCTCAGGCA
TCTGAATGTAAATAGCTTGCTGCATATCGTTGGACACGGTGATTTCCAAATGAATCAAATAGATGCTCCTGTGGATCCGTTCCCTTTAAATCCTAGAGTGATTAAATCCCAGAAGAAACCAAACATGGCAATGGAGGTTTGTGTTACAGATGCTGCTCCTGACATGGAAGAAGACCTTAAGGTTCTGATGAAGGCAGACCCTGATC
GAGAGCACACTGGAAATTTTTGAAGACAGTAGTAAACAAGCTATTCGAATTCATGCATGGGACCCATGATGGAGTCCAGGATATGGCTTGTGACACATTTATTAAAATAGCTCAAAAATGCCGTAGGCATTTTGTTCAGGTTCAAGTTGGAGAAGTAATGCCGTTCATTGATGAGATTTTAAACAACATAAATACTATAATTTGTG
GTCCTCTTCCTGGCTGGAGGTGCTGGATTCTGACTGCCATCTTGCTCCATGGTGGCTCTTCTGGCCTGGGACCCGGTCCACAGGAAGGGCTAGGAGCTGAATTAAAGATGAGAGCATCCCTCCTGCACACTGGGGCTTCCCTTCACCAGGAGCAAATCACTTCAACCTCCCGTGCCTCGTTTCCTCCCTCTGTAGCATGGGGCTCG
CTAACTTGTGATTCCAATTCTTGCCTAATAACGTTTGATTCTAGGATCAGCCAACAATATCTTGTCCCTGGGTCCCTACAGCCATAATGGTGCTAATAGCATTAAATGTTGTTTACTGATATGACTTTTTACATCACATCATACTTTTTTTTTAATAGAAAAAATTCTATAAAAGTATTCACCTTGATTCTTCTTACTGTTTTCTG
AATACTGAGTTTTCTAATGTGCCATTATCTATTTTTATTCTGCAGTTACGTTAAAAATACAGTACAATATTTTAAATAGACTAAATTGTTAAACATAAAAATTAAAAAAAAAGTAGTAGATGTGTGTAAGAAAACTTTGTAAAATAGTTATGAGTCCTACCCAGTAGCAACTTCTGGCGTTCAAGCAGGATTCCATTCTGTAAATA
AGTGGTTACAGCACAAGCTCTGGGACTGAACAGTTAGAACTATATGGAGTTTTTAAAAAGAAAGCTCAGTATACATTGCGTTTGGGGTTTAGACTGTCTTATTAAACTTAGACATGAAGAAGTCTAACCTAAGAAGTTATTTATAAAGTTAGTAGGATTGAATGCAACTATTTTAATTGTATATTTTATTAGTGATATCTAAAGGC
TGCCAATTCTTGCTCTCGAGATACAAGAAGTCAAAACTTGAGATTCTCTTACTGTCTTATACATTAGATCCTTGTCTTTAGTCAGAGTCAGCTAACTGTGATTAAAAGCTAAGTAGAACTGTTTCCTTGTCCCCTAACTGTTTTAGTCTAGTGCTACAATGTTTAACCCTTCATTAAATCACAGAGATATGGAACACTAAACCCTG
CTTAGCATCCATCATCTCACCCAGTCCCCTATCTGACAGATGAGGAAACTGAGGCCCAGAGAAGCAGAAAGGACTTCTCTGAACCTCACTGTAAATTAGCATTAAATGCAGCCGTCCTACTACTGGCATTTTACCTACAAAAATTTTGCTAGGGATGGATTGGCTTGACTTTGTAAGAATTAAGTCAGCAGTGCCACATCTGGTGA
CAAATGAGCCTGAAAGGAGAGAAGATGTCAAGATATAAAACCAGAAGAACGCAGCATGATTTTTGTGACAAAATGCCCCTGTGATGAATGTGTGCCTTTAATTAAAGGTGCAGGCATAAAGCAGATCTATGCTGGTGACGTAGATGTTGGAAAGAAGAAAGCAGACATCTCGTACATGAAGTTTGGGGAGCTTGAGGGTGTTCGCA
GTGATTTAGATCCATTTTTGGTTTTTAGAGCTTTATTTCAGCCTTCCACAAAGGTTCAATTCCCTTTCATATTCCTGCTCAAAAATTTGCAGGGGTACATATTAAAATATTACAATAAAATTTAGTGTGAGAATATTGTGAACAATTGTGTGTCAGCATAGACTGACGTCATTGGGAGGAGGGAGTCCCACATGAGAAATGCTCCC
AGCAGCAGCAGCCATCACCTGAGCACTCGAGCCGAGGCACCTCAGAGCCTTTGCAGATTAGTCAAGTATCTTTGATCTCCAAAGACACAGAGCCAGTAGAATTAAACTGTAATTTTTCTTTTTCAAGGAAAAGAAAAATCAGTTGTACCATCTGTGGTCATAAATTTCTTCGAAAGAGCCAGTTACTGGAACACATGTATACACAC
TAGTCACCAAGGTTGCATAATTAGCAACCTTGTAGTAGCCTGTAGCACAGTGGGATCTGCATATCTTCCGTCTAGTTACTGTGTTTGTAAATCTTTGGACATTAAAAATGAGTGGCTTTCATATCCTGACTATTAAAAGTCATTTTAAAAAAAATATTCTTTTGCATTGTACATGTTTGAGTGTTTGACCTGTGTGCATTAAATGT
AGGGAACCTGCCCTTGCACTTGGCTGCCAAAGAAGGCCACCTCCCTGTGGTGGAGTTCCTTATGAAGCACACTTATTTGTCCTGATGCATCTTTTGCCTAATTAAAACACATTTTTCCAGAAGAGGGGACCCTAAAGAATGGCCGAGCCTTGGGGGAACGAGTTGGCGTCCGCAGCTGCCAGGGGGGACCTAGAGCAACTTACTAG
CCTCATGTCAGTAATTTAAGGTTTTCAACTTTTCACCATCCTGATCCAGTATCTGATCAGATTTACTGGAAAACAACAACATTTTTCGACACTATTGAATATTAAACCCAAGGATACACATGAAAAGCAGGTGTTCTGCGCTGAGTGGGTCCCCTAGCCCCTCGTTACTTATCTTCTAGTTTCTTTAACTGGGAGACACACTGAAG
CCTGGATCATCTTCACTAAGATCTTGTCCAAAGTGCAATGTTAAGTTCCGACTTCTGGATCCTTTGAAGTGCCACATGAAGGTGTCGATCAAACTTTAGGATTAAAACATCCTTCCACTTCCAAAGTAAACAGTGTTAATCCAAAAAAGCCAAAGACGAGTGCGAGCATTTCTGAAACACGCCCTTGCTCTTCATCATCTTCACAG
GTTTCTACACTGGAGAACTTGTGAAAGCCATAGTAGTTAGAACAGAAATAGAAGAGATCTTTTCTACAGACCTTGTGCCGGGAGACGTCATGATCATTCCATTAAATGGGACAGTCATGCCTTGTGATGCAGTACTTATTAATGGTACTTGCATTGTAAATGAAAGCATGTTAACAGCAATATGTTATGTTACATGACATGGTGGC
AAAGCAAGGCGATTTTAGCTGGCTCTTGGGTTTAGGCCAGGTCATAAAGATTAGATATTTTCTGCTGGCGTAAGTCACTGTGGTTGGCTTTCTAAAAAATATTAAACTGTGTTACTTTGAGTAAGAAAAATAAAAATTTGATTTAGTTGAAAGTTTGGACCCTCTGATCGTGAATGTTGCTAACCCTGGAATCAAGTTTACAACCG
TTTGTTTGTTTTTCCCCCGAGCAGAGTTTCTCTGTGTATCCTAGGCTGTCCTGGAACTCAGAGAGATTTGCCTGCCTGCCTCTTCCTCTATAGTGCTGGGATTAAAGGCATGTGCCACCACTGCCCAGCAGGAGCTATGTTTGTAAATAGGTCCTTTTGTATATCTTGATATACTAGACTTGTTTGTCTGTAAATATGATATATGT
GCAAAAGGTAAGGTGAGATTCCATTCAGTAGGCATTCTGTTGATGTCCATGAAAACTAGACTTCCATATTAGCTTCCTTCAAAAGGCTCATTCCCATTTTATTAAAATGTTTGTACTTGCAATTTTGTGTTTAATGTTTACTTTGTCTTTTCTTTCTTTAGCATTTAGGTGACTGTTCAGCAGTTTTCTATATGGCCATTGTTGGC
TGCAGGCATTTCTATGTGCACACACACATACACACACACAAATGTAAAACCTAGTGACTTTGTTATTGAGTGAATGGTATATGTTAACATTTTAATCTGTATTAAATTTCCTTTGAGATAGATGTGTTGTTGTAGAGTATTGGGGTTTGAACTGATGGTAGCCTATCCCACAGAAGGATGGGAAGAAAGGAGAAGCCATGGGGCTC
TATGTGTCTGAGAAGGGAACTGTGCAGCAGGCTGACGAGTGAGGAGGCCTCAGGTGGGTGCCCATGTCTGCAGCTGACTGCTTCGGATGAGCACAGTGTGATTAAAAAGGATTAAAAGAACTTTCTGAGCAGGAATATTGGCAGAAGATTTTACATGTGTGTTTGTTTTACAGTTCCTGGCCCCAGAAACGAGATCCTGACCACAT
TGACCAGGTCACTTCTGGTAGCTGGTCATCATTTCCACCACGTGGGAGCTCTTGCTCGTGGGGCTCCTTTGTGACCGTGCTGCCCGCCTGTGATGTGCATATTAAAGTGGTTGTATTTGGGTGGGGAAATGGAATTGTGAGGCTGCAAGCTAGCAGTGACGAGGGGGGCTCTCAGCCTCGGGTGATGCATTGAAGGTGACAGCCAA
AAGAAGACTTTCTTCTTCGGAAAAGGATGACCTGGAAAGGCAGGCCCTAGAGAGTTGTGAGAGGAGGCAGGCAGAGCCAGCACCACCAGTCTTTAAGAACATTAAACGCTGTCTTAGAGCTGAAGCCACAAATAGTTCAGAAGAAGATTCGCCTGTAAAACCAGACAAGGAGCCAGGAGAACACAGGAGGATAGTAGTGGACCATG
ATCATAGGATAAATAACATAAATTTAGATGAGGAAAATTTTCAGAAAGATTCTTTAAAACTGGTTTGAGGTAATGGATCAGGCTTGAATAACTGGTTGTAATTAAACAAGTATGGAAATACCTGTAGGCTTCTTACATTTCAAAACTGGGTTTGTCCTCAGTGCAGTGGCCAGAAACATTTTTTTTTTGGTAGTGTTCTTTATGAT
TTACATTTTTAAGAAAGAATTGAAGCATCTTGAGAGGCTGCAGAGTTAGCTCTGGTACAGTGCTTCCTTGAAGACCTAGGTTTGGACCCCCAGCTCTGACATTAAACAGCTTTTAAGAAGCCTCCACACTATATACCCTGCATCTCAAAGATAAAGTAACAGAGACAGGATTTCTGTTTGATCCTGGCCAGATAGGCTGACCAAGT
CATTATTTATATAAGGATGAACGCTTTTTTTTAACAGTACCCTTTCAGAAATTTCTAACTACTTTGTAACTGCATGATTAACTTGGTGATAAAAGCAGTTATTAAAAGTCTACCTTTTCCAAAATGTATGTTTCTTTTCTGTGTTTTCATATTTAATAATCTGTTAGTAAATATAAAACGGTAATTGAGGTTCAGAAATTTTCATA
ACAAAAAAAAACAATCTAGCCTAGCTGGCCTTATTTGGGAAGCGTAACTGCTTTTAGCATATGGGAGTATTTTTTCACATTTTCTTTGTATAAAATTTGTATTAAACTTAAATATCTTTTTTGTTAGCAAGAGGTGTGACAAGCAGCCTGCCTATACCCCAACCACTACAGACCACCAGCCGCACCCCAACTACCCAGCCCAGAAG
GGGCTGCCGCTGTTTCCAGATGGAGGAGACTGTCCTTCGTGCAGAAGGCAACAAGAAGCTGGTCTTGGTCTTAAATAAGATAGGAGGAAGTTTTGCAGGAATTAAACATGTTTCCTCAGTTGGATGATGAGGCCACAAGGAAGGCCTATTACAAGGAATTCCGGAAGGTCGAGGAGATGAGGGAGAAGCAGCAAGTTGCCCGGGAG
TGTACGCAATGAAAATCCTGCGCAAAGCAGACATGCTCGAGAAGGAGCAGAAACGACTCAGAAGATCCGCGCACGCTCGGAAGGAAACAGAGTTTCTTCGATTAAAGAGAACAAGGCTTGGACTGGAAGATTTTGAGTCTTTAAAAGTCATAGGCCGAGGAGCATTTGGTGAGACAAAAGAAGTTAGAAAAGGTGATGGAAGAAGA
GATGACAACTTTCCAAAATTATCTCTTAATTGCTTCCTAATAAAGGGGATGACAGGTTGTAGTTTTGGCAAAGCATCAATGAGATAAAGGTACATTGTCAATTAAAATTACTTCAACAAAGGTTTTTGCTTTACAATTATGGTTAAACATTTCAGTAACTCATAGCTACCATACAAATTGGTATGGTACATGCAGAGTGACTAGAA
CAAGGTTGTTCGTGGCAGCACCTTCAAAGAAATCCCCATGACTGTCTATAGACCTGCAATGACGAAGATCCAAATTGAAGGTGATCCCGACTTCAGGCTGATTAAAGAAGGCGAAACGGTGACAGAAGTGATCCACGGAGGGCCAGTCATTAAAAAGTACACCAAAATCATAGATGGAGTTCCTGTTGAAATAACTGAAAAACAGA
TCTGTGCAGCCCTGGTTGGTTGGAACTTGTTATATATATATATATATCAGGTGGGTCTCTGAACTATAGATTGACCTGCCTCTCTCTTCCTGGAGCTGGGATTAAAGTTGTGTAGCACCACACAAGGCTAATCTGATTATTTTTAAAAAAATACTCATGGTAGTTACTATAGCAAATACAAATCAAATTAAATTCATATAGCCATG
AAGTGTAAACTAATGATACAAACTCAGTTGTTAGCAGCATGAGTTCTAGAATCATTTGAATTGCAAGCCTCTTGTTGGTTTGTTGAATTTCTCTTGATTAATTAAATTGATTTCAGGAGGTCTGTTGATTGCAGTTTTAATCATCTGTTTGACTGAGATGCTGCAGTATCAGATAATACCCTGAGACCAACTATTTATCCATCTCC
TTTACAGGCATATGTCAATCTGTGGTTACCTTAGAATGGAGTGCTTAAAAAGTTACATCTCGCTTAAGTCAGTAGTACACTTAAAGATACCAAGAGGTGAATTAAAAAATGTAAGAGGAAGATAGGTGGGTGGGTAAAGAGTTAAACAATATAGAGACTTTCTAGTTCACTTGAGCATTGGGAACAGCGACTTCTCCTTATGAATG
TTTGCTCTGAGTGGGGAAAGAGTGGGTGTTTTGTAGAAGCATTGCCTTTCATTGTTCTTTCTATATCTGTCCACAATGCCTACTGTCTCTGTGGTGAAATATTAAAATATGTAAGCTCACATGGAAGTTTAAGAATTTCTGTGTTAATACTTGGAATAACCCAGAGAAAAGAAGCCAGAAGCCTAATTCCAGAGAGGAAGGGAAAG
TCTTTTTAACCTTATGAATTTTGTCTGTCTTAATTTTAAATGACTTTTCATGATTTAAAAAAAAACAGTAAAGAATTGTAGCTTTTATTTCTATACATTAATTAAATCTTTGAATTGGAAGCTTGAATTTAATCAGTCCTTATAACTGCATACTCCTAGTGCCAAATTTATATTAAGTGATAGATATGAAATCACTTAAAATTAGT
AAACGTAATGAGTAAAGCAATTGCGTCAAGGGGGTTCTAGAGCTGCATTGTCCGGAGTTGGCACCTCCTGAGCTGAATTGTCTGTCTCTAGACTACGTGTATTAAAGTCTGTGTGTCAAGTTTGCAGCAAGATCATGTGCATATCATCCCATTGTAAAGCAACTTCACCTCATGCTTTTAGCTCAGCACTACAGTCAGAGACTGGA
CCTCTTCTGGTGTGTCTGAAGATAGCTACAGTGTACTTACATACAATAAATAAATCTTTTTAAAAAATTTTTATAAAGCTGCTATTGCTGTTGTATCAGTATTAAAATGCACCCTATTTTAAATGTTTACTATTTTCTTAATTTATTTTTTATTAGATATTTTCTTTACATTTCAAATGCTATCCCAATAGTTCCCCCATACCCTC
TAGAAAAAAACCAAAAACAAAAAACTAATTCACTTAAAAATTGTAACTGTAAACTCACTATTTTAAATGTAACTAATATAAAAATAATACATTTTTCAAAATTAAAAAGTATTTGCAGAGTGATTTTTTTTAGTAGTCTTCATGATTGCCTGGCTTAATAAAAGACCGATACATTCTCATATCTGCTTTTCATCGTAGCAGCTTGT
AAACATAAAACAGAGTTTGTGCAGCTACCCTTGTAATTTGTGATTCCATTTATTTTGAGAATAATGGCCTTAAAGAATACTTTCCTGCCTCTATTGTGTAATTAAAGAGTCTGGACTCTTAGAACAGACTTTGTCTCTTATTTGTGAAGATCTAGTTCATATGTTTTACAGAATTTAATGATAAATAAAATTTTATGAGATTTGCC
CTTTGGAATTTACTGGAAAAATCTTCAAAGGAGGAAATTATACAACAGCTTAGTAACTTGGAATGCCTGCGGCTACCAGCAGGTGAGTTCATCCTACAAGATTAAAATGGTAGAGGTCGGTGGCTTGGCGAAGGCAATGGTCCAGTCGGCACTCCTGCTTGAGAATCAGCTTGTCGAGAAACTCTGGGTTCTGAAAGTCCTGCAGC
GAATTTGATGATCTAATTTGACTATCTCTCAAATGCTCAGGTGTGTTACAGTTTTACTCTTCACTGTATCAGTTTGTCACACGGTTAAGATGTACACACAATTAAAAAACAAAGCATAGGATTTGGAGTAAAACAGACTTTGCTTTTAAAGCCCCATAATAATATTGCAATGCTGTAGACATGAACACTTTCTCAACAACCCCCAT
CATTTATCCACTAACACCAAAGAAGAGTCACAGAAGGAAGTCAAAACATAAATCTGCTAAGAAAAAACCTGGTAAGCAACACAGAACAAACAGTGAAAATATTAAAAGAACTTTATCTTTCCGAAAGAAGCGGACACATGCTGTCCTTTCTCCTCCCTCCCCATCATACATTGCTGAAACCGAAGACTGTGACTTGAGTTATAGTG
CCAACACACTGCCTATAGTTGGAGTTTATTTTGAAATGTTGATCTAAACAATGCTGCACCTGTTTTAGTTATTTTATATTTAAAAAATACTTTTCTTATTATTAAATCACTTTGTTTCTAGAAAAATCAGAAGTTATAAGTAAGCAAGGAAAAGATACTATTAGGTAATTTGATCCCTAGTACACACTGTACATATCTTGGTATAT
CACTTGACAGGGCCTGGAGCATGGGGAGTGCAGGGACCCAGGACCCCTATCCCCGACCCCATACACCAGGTCATTCCTCTGCCCACTTGCTACCTGCTGTATTAAAGGACTGGAGGTCTTTGCAGCGAGGAATGATAAAAGCCAAGCATCTATCGATTGCTTGCTGGACATCAGGCCCCAGCTGAGCTCATCCATCAGGTTTATTC
TTGATCGGCTTCCTTTTACTCCATCACTTTTACCCTTACTGTTTTATTTTATAAACATATTTATGATGTTCTTGATTTGTTAACTACACAAATCAATTTCATTAAAGTCCAAAGATAACAAGTCTTAAGGTACATTTTATATCAATAAAAATACAAAATAAATGTGATTTCATAAATGCTACAAAAATAAATAATGGAGAGATTTG
GATCTGAACCTACTGACGGGATGAAGTGGACTAGCTCTGACTGGACATTCGATCCTCGAGAACTGGAAAGTAAATTCAGTTCCAAAACGAAAGCCATAATATTAAATACTCCACACAACCCCCTCGGCAAGGTGTATACCAGACAGGAGCTGCAAGTCATTGCTGACCTTTGCGTCAAGCACGACACTCTGTGCATCAGCGATGAG
GTTCGAAAGTATAGCTTAGTGGTAGAGTATTTGCCTAGCATTCACAAGGCCCTGGGTTTAGTCCTCAGTAGCAGCAAAAACCAAACTTGATGAAAACAAGATTAAACGTCACTAGTTTACTGTAATTACAGTGTGATTGTGGGACAAGGCTGATGCAGCCACCATTGTATTTCAGGAATAAAAACATGTACGTGGAAATATATAGA
ACGTGAATGGCAAGAGGGTGGCTCATCCTGTTCAGCTGCGCTCAGGGTTGGCCAGGCAGATGCTGAGCGGCGCCAGGACATAGTGCTGAGTGGGGCCCACATTAAAGAGGAGCATTGTCTCTTTCGGAGTGAGAGGAGCAACACTGGTGAAGACCCCACATCTTGTTAACCTCAATGAAGACCCATTAATGTCGGAGTGTTTGCTC
TTGAGTGCTATCCATGGCTGAGAAAGAGCAGTAGAAAGCCATCTTGCTCCTCAAGATGATCATTAGTAAAGCATTGCTGCATTTTATTTTCTATTTTAAAATTAAAGATAACTCAAGCCCTAGAATGTAATGACATTCATGCACTGATCTCTAAGCCAGTCGAACAACATTGCTGCAGAAATGGCTGGTATTCCAGCCACACAGAG
TTTAAATTTCACTGCGTACAACCAAGAAATATAACTGTGTCCTTTAAACATACACGGCAGCTTTATTGAGGTGTGGTTTATGTATTGTTTAATTCAGCCTATTAAAAAGCTGCGGAAAAAGCTGGGATTTGATGCTTACATTCATAAGAGGTTGTGAAAACATCACTACACTCATTGTCAGAACATTCTGGTCTCCCATCTGCACC
CCATCTGCTGGATGCCTGGCTTTCTGGAAAGGACCAGGAGGCGTAGGTTTTTAATCTGAGTAACTCTGGATTTTGTTTTGTAACTTCAAATCGTCACCTAATTAAAAGTAAACGTGACTTTTTTTTTCTTTAAAGAACGTTTTGAAAATCAGTGTGGCGACGTGTGTTATGGTCTAGAGTCCTAATTCTCACCGGGAAGGAGATGG
TGCTATCACTTTAAAACAATAAAAACCAGTATTAATGTTTGACACTTTGATATTTATGGCTCAGCCATGCAAATTACTAGGTCTTTGGTAAAGTAAATTTATTAAAGGTTCTAGTAAAGCACCATATTCAGAGACTGACTTGTTCAATTGGCTAAAAATTTCATTTATACTCCTTAGCACATTTTATTTTTATGGTCAAATCTAGG
AAGGTGACATCAACCAGAAGCTTCAAAAGGTCATACAGTGGTTGCTACAAGAAAAACTGTGTGCCCTACAGTGTGCTGTGTTTGATAAGACGTTGGCAGAATTAAAAACTCGAGTGGAGAAGATAGAGTGCAACAAGAGGCATAAGGCAGTGCTCACCGAGCTGCAGGCCAAGATAGCCAGGTTAACCAAACGTTTTGGAGCAGCC
CTTAGCATGTCTCACAGTTTTGACTTGTCAGGTTTCAGCCAGAAAACTGAAACCAACCCCACCACGGCCACGGAGCCTCCATGAAAGAATATTAGAAGAAATTAAAGCAGAAAGAAAGCTTCGACCTGTGTCACCAGAAGAAATTAGACGGAGCAGACTAGGTAAATGGTGACGTCCCCCCTCGGTTGAAAAAGAGTGCTCATGAG
GAAAACTTCAGAACACAATTTTAGATCAAAGCCCTAACATAAGATGACCCTTGTCAGCCTCATGTAACTATCTTAAGGTTTTGACTGTGATGACACATCCATTAAACGTTGCTGTAAAATGGGTCATGCAACATCTTAAGTTGGCCGGATACACTTATGGAAGGACTAGAGACACTTAAATGTTGAGACAGATCATGGTTCTGGTA
CTGGAAACATCAAAGCTGGATTAGAACATCTGGCTCCAGCTGAGCAGGCCAAAGCCAGACTGCAATTGGTCCTTGAAGCTGCTGGAAAAGCTGATGAAGCATTAAAAGCCAAAGAAAGGAGTGAGGAAGAAGCAAAGAGAAGAAAAGAAGAAGGCCAAGCCACCCTGGTAGAACAAGTCAAAAGAGTAAAGGAAATCGAAGCAATT
TCTGTCAAGCCAAAAATGATGCAGGCATACAAAGGTGTTCTGCATTACTCTCAGTCAAAGAGTCACCTTACTTTACCAAGGAATTTAAGTCCATTGAAGTATTAAAGGAGTATGACGTCATGCTGCTGGCTGAGGTGGCAGGCACCCCTCCCTTTGAGATCACTTGGTTCAAGGACAACACAACCCTGAGAAGTGGTAGAAAGTAT
AAGAATTACCCAGTCCAAGATGTCATTAGTGCCAAGTTTGAAAAACTGTACACTTGGCCTAACTGTGCATCTTTATAGCTATGTTCTATAGTTTTAGAATATTAAAACTTTAGATATTTATGTGGTTAGATACTTAAACGGCCAAAACCATTTTAACTGTGAGACATTACTATGTAGTATGTTGAATATAGGGAGTGGTGGAGATT
CAGGTTAGCACGCCACTAGCTGCAAAGAAGTCACGGATCTAATTTTGTCCTTCTAAAGGCAATACGTGAAGAAAAAGATAAATCGTTCATGAAATGGAACATTAAATCATGCTCTAAAGCAGATACGTGTATAAAGCAATAACAGCTGGTTGACCACATGCAAGTGTGGCCTGCACTATATTCTCAATTTACTATTAAGCACTCAG
CTGGAAACATCAAAGCTGGATTAGAACATCTGGCTCCAGCTGAGCAGGCCAAAGCCAGACTGCAATTGGTCCTTGAAGCTGCTGGAAAAGCTGATGAAGCATTAAAAGCCAAAGAAAGGAGTGAGGAAGAAGCAAAGAGAAGAAAAGAAGAAGGCCAAGCCACCCTGGTAGAACAAGTCAAAAGAGTAAAGGAAATCGAAGCAATT
CCAGTGCTATATGGTGAGACCTGTCTCAAAACAAAAACAAAAAGAAAATACAACAAAGACCAACAAAAAACAAAAACAACTCTGGTTTTGATTCGAAAGCATTAAATAGATAATCTCAAAATTGTTGAAAACTATCAGAATATAAGTAAATCCCCTTCATTTTATTAACAAGGCAAAAGTTCTTTATGTTCATTTTGCATGTTATA
GTAAAACAACCTGAGATCAGAGCTGGGAAGCCTCAGGTCGAGGCGAATCTTGGCTCTGAAATGTATTGATTTTTAGGCCAGATAATTCTTCCAGGGTTGCATTAAATCACTTTTAGGTCTGTCTTCTTAGGCCGTGTCCTACTTTGATTCATTGTAGTGATAAAACACTGGGCAGGAGCAACTCAGAGGGGAAGGGTTTGTCTCCA
GATCTCACATTAGTGAACAGTCAAGACTAACATTGTCTAAATATTCTAGATATTGCTTTAAGACTTTTCCCAGGTAATTCAACATTGTGTCAAGTTGATAATTAAAAATTCAGCACAGTTGTTCTATATAAGATGTTGTAAAATTTGACTGGGAAATGATCTTTTTCTTTTAATAGTAAATATATTGAAAATGAACAAGATTTTTA
TGCTCCTTTTTATCCTTCAAAACTAACTTGGGATCCATCATCACCTGGTCTAAGACAGAACAAAACAGAGACAGACGATCTGCCTGTAAATGAAGCTGCAATTAAAAAGATAGCTGCCCTTGAAGATGAGCTGACTTTTCTCCGGTCTCAGATTGCTGCGATTGTGGCAATGCAGGACCTGAGAGAGAGCAGAGAGACTGGTTTCA
CCACAGATTTCCAGAATGAGAGTGCAGTGGCCCTGGCTACTGCAGCCACACGGCATTTACAAGAAGCAGAGCAGACAAAAGCCAGTGGCACTGAGCACTGATTAAAGTGTGGACAGCTAACCCACAGCAGTTTGTAGAAGACGAGGATGATGACACGTTCTCCTACACTGTTAGGATTGCCGCTCAAGACTTGTTGCTGGAGAAGT
GGTTTATATTCCAACTCCTTCTGTCATTGAACCTATAAAACCATTGGTGTTGCCTCAGCCGGATTTATCTTCTACTACGAAGGGCAAACTAACCCCTGGAATTAAACCAGCACGAACATATACTCCCAAGCCCAATCCTGTACGAGAAGAGGACAAAGATCCAGTCTATTTGTACTTTGAAAGTATGATGACTTGTGCCCGAGTTC
GGACCAAGCACTCAAATACATGAGTCTACGTGGGCCACTCCTATTCAAAGCACCACAGGTACTTTTCAAAGCTATAAATGGGTCATTTTATCTTTTAAAAATTAAATACGGAAGATCTGTCTGATCCTTACCTATCTGACTGCATCTATGGAGAACTCTGTTCAACTTTCAAAAGGGTAGCCAATCACGAAGAGCGTTTTATGTTT
GCACCAGCTGCGAATCCAGGACCAAGAATTCCAGGAAGGCTTTGATGGCGGCTGGTGCCTGTCTATGCATCAGCCCTGGGCTTCTCTGCTTGTCAGGGGGATTAAAAGACTAGATGAGACAATACAAGCCATTGCCAGTGGGACTTTGAACCAGTCACTGGTCACGTTGGATAGATCTTGTGAAGAGCCTTTGGGAGTTCTGGTAA
GGCATGCCTTTATGGGAGCAGCCACTCTCTGACTAAGTGGCCACTGCTCTCACTTAGACTTTGCTGTCCTCTATGCTAACTATGTAGAAGCTGGCTTTAGATTAAATGACTATGAAGCACAATGACATTCTGTGGACTAAAAGTTTTTTTGTATTTTGATTTTTTTCCCCCCTTTTTCATGTCCTCAGTAACTCATACCTGGCTTT
AATTCTCTGGAAACTGTAGGAAAAGGAAAACAATCTTTATATTTAGGAAACAGAAAAGGAGGAGTTCCACTCCTGAATTTGCTTAAACTTCCTTTTATGAATTAAAGTGCATTTTCATCTTTGCTTTGCAGTAGATTTTTGGTTGCTATGTGGCTGAATGATTGTATGCTTTAAAATAAATAATGCAGTTAATTTACACTTCAATA
GTTCGTCAAAGGACTGGCAATGGACCCTCGGTGCAAAGGAATGCCTCTGTCCAGCTTTATACTGAAGCCTATGCAGCGTGTCACAAGATACCCGCTGATCATTAAAAACGTCCTGGAAAACACTCCCGAGAACCATCCAGACCACAGCCACCTGAAGCATGCCCTGGAAAAGGCGGAGGAGCTATGCTCCCAGGTGAACGAGGGAG
AGTTTCCCCTTCATCTGCTAAAGCTGTGTGCTGGCAGCTTCATAAGGGAATTTCTCCATACTCTACATACCCCGACTTTTTCTTTCAGTGTTCTTCCAAGATTAAAGAAATAGTAAACTTTCCCCTACTCATGACTTGTTATTAAGACATTTAAAAGAACTCTCTAACTGGAGAGAGAAAAGTGTGGTGCTAAATAATTTTTACTG
CTTGTTGTGATCTAATGAGCTTCTGTGCTTATTTCAGAGTAACAATCTTTGAGGGTAGCAACTTGTAAATACAGAATGTTTAGCCTAGATTACTGTAAAAATTAAATGTTGGATGAATTTTGAATAGGTTTGAACGAACTATTTACTTATGAAGGAAACATTAGTTAATCTTTACCACTCCTGTTTAGCTTTCACTAATAAAGAAA
CAGCTCAGCCGTGGCTGCCCACTATAATGAGCTTCAGGAAGTTGGCCTGGCGAAGCGTAGTCAAAGTCGCATTTTTTACCTAAGAAACTTCAATAATTGGATTAAAAGTATTCTGATTGGGGAAATTTTAGAAAAGGTACGACAAAGAAAAACCCGTGACATCACTGTTTTGGACCTGGGATGTGGAAAAGGTGGAGATTTGCTCA
AGTTTGCGTCTTACTGTATGGCCTCGATTGGCATGGAATTCACTCTGTAGACCAGGCTGGCCTCTAACTCACAAAGATTTGCCATCCTTGGCCTCCCCAGATTAAAGGTGTGTGACACCACACCCAGCCTTAAATTAATTTTTTGATAAACAAAACAAAAAGGCCTCATCTTCAGAATAAATGGAAAATCTATTTCTCAGGCAAAA
TGCTGCTGGACAGATTTGATCTTTTCATTGATTAGCTTAGAGGGCTGTGAGTGTAGATTTCTTCATTCATTCCACCAAGGGCAAATGTTTGACCTTGTGGATTAAATGGCAGGTATGACAACTTCCCATCACAGCATCCTGTGACAGAGATACCACAGTGGGCTTTGAACGCTTGCTTGGAGACACCAGGTTTTGCAGTGCAACAC
GGCTGCTTATCTGTGCTTGTTTTGAGGCCATCAGGTATTCTGGAACAGCTGCTGGCTCAGTGAAATTCCAGTTTTGACCGGCCAGGGTTTTGGAGACAGTATTAAATCTTAAGAACAGAGACTATGGATAGTGCCAGGCTGTGCACTTACCCTTTTGCTTTCCACCTGCATGTTTTACGCTGAGGGTGATTATTCTCGCCCACCTC
ACTTCATATCCAGTAGTCTTAGCTCTTCATCCCCTTCCTTATTTGATGGTGCGGTGATTAGTACTGTAACTACAGCCACAAAGAAACATTTCTCAATTATATTAAATCTTTTGGGAATATTGCTAAAGAAAGATAATCTTAACCAGGACACAAGATGTGGGCACTGTCTCCAACTGTATTTGCACTGCTGAGTAAGAATCTGATGA
TGAAGGCAAACAGACAAGAAGGGTGGGAGACACATGCAGTTTTGTTGCGTGTCTAACTAACACTGACCTTCCTGGAGTCAACATTGAGAACTGAGAAGGTATTAAACTTAAAAATGACTGAATTTTGTGAGTTTTAAAGAAAAATGCAGGTCTTCTAGTGTGGACAGGCAACTGGACTTCAGATCTCAGACTATGTCTCTCTACTG
CTGACTGCCTACTCACACAGAAGCTCATCGAGACGCTGAAGCCCTTTGGGGTTTTTGAAGAAGAAGAGGAACTGCAGCGCAGGATTTTAATTTTGGGAAAATTAAATAACCTGGTGAAAGAATGGATTCGAGAAATCAGTGAAAGCAAGGATCTCCCACAATCTGTAATTGAAAATGTTGGAGGGAAGATTTTTACATTTGGATCT
TGGCCTCAAACTCACAGGGAGCTGCCATCCTTCCCAGTGCTGGGACTAAGGGCTGCACCATCGTTCACAGCTATGCCAGGCTTTTATGTAGATGTTGGGGATTAAACTCGGATCCCCATGCTTGCTCAGTGTCCCAGAGCCATCTCCTCAGCCACTTCCTTGCCTTATTTAGGACCAGTTATTTGTCTTAGCAATCACTCGATCTC
TGTAGCTCAAAATCCTAGTGGGGATGACACTAAGACATACAAACTGGATATTGTCTCTAGGCCTCCATTAATCAATGGTTTGTATGCAAACAAAACTGTTATTAAAGCCACAGCCATTCAGCACTCCAAAAAACACTTGGACTGCAGAGCAGATGGGGTCCCACCACCCCAGATCACATGGATTATGCCAGACAATATTTTCCTCA
TGGAACTCCCAAGCTCCTATCCTGTTCCTAAGTGTTGTTATGACAGATATGAGCCATCACACCACTGGCTCTGCTGCTATTTAATAATAAGACATATTTAATTAAACTAATATTTTAAAATTAGGGATTCTTTAATCGTTAATACTTGTAACAAAAATAAATCAAAATCATGATGCAGATGGAATTTCAGGAGACTCCCTACACCT
AGTTTAGACTGGTCGCTGGTGGAAACCATTTCCGAGTTACAAATGGGAAGAACAGGCAGCAAAACTGAAAGCTGAGAAGATCCGAGTTGCTCTGGAGAAAATTAAAGAGGCTCAAGTGAAAAAGCACTCCTATCTGGACAGGGAAACCTCCCTTCTTCTGAGAAACATTGCAGGAAAACCTTCCCATTTGCTGACCAAGCATGCTA
AGCAAAGGAATTTGCAGATTCCCTTGGAATTCCATTTTTGGAAACCAGTGCTAAGAACGCAACGAATGTAGAACAGTCTTTCATGACGATGGCAGCTGAGATTAAAAAGCGAATGGGTCCTGGAGCTACAGCTGGTGGTGCCGAGAAGTCCAATGTTAAAATCCAGAGCACTCCAGTCAAGCAGTCAGGTGGAGGCTGCTGCTAAA
ACCATAGCGAAGTCTCTTAATTTCTGAGCCACAGCTTCCTACTTGGGACCATGATACCCACCTTACCTACCTCATAAGCTTGTTAGGAGGATGAAGTAACATTAAACATTCTCAATGTGGGATCTCTCCCACTGGGATAAGGTCAAAGTTCTGCTCAATCGGCTCCGTTGGAGGAGCCCTCGACTTCCTGAGCCTCCTGTTCCCCC
GTGTTCCCTAAAGTCTTTACTATGTGTGATTCCTTCATAACTCAGAAGAGATCTCAAGTCATTGAGCACTGGATTTTATCTCTTACACCAAATTATAAAAATTAAAGTCCCATAGCTCTAGAGAATAAACCACTATATAAAATATTCACTTGATTCTGAAGCCAGCAAGGCTTAAGAAAATAATGCTAGATTTTCTTCTCATTGGT
TGGAGGGGACCTCCTACTAAATTTATTTTTAACTGCTCTATTGAAAATTCTCTACCACTAGTCAACATTATCTCTTAGTAGCTTAGCACAGTATTTCTTTATTAAAAGAAATAGGCACGAATATTTTTGACTGAAAAATTAATAGCTTTTGAATTCACACACAGCAGGTTTTCTTTTGCAAAGAAGTCCAATATCGCTGCACAGCA
AGATTGTTCCAGAGTACAGAGGAGGGCTACAGGAGACTCAGATCAGGGAGGGGGGTAGAAGTATCAGGGATGGTCTTCCTAGCCAGAGGGAGACAAATGGATTAAACTAATAGGCAACTTCATCTCCAGAGGTGGACCTGTGGGAAGCATGAACTTGATTGGAGACCTGGAGCCCCTAATATAAAATGTCTTGCTTTAAATTTTTT
AAGTGGGCGATTACTTCCCCGAGTTCCTTGACATGTTAGAGGCGTCACCATTTTTAAAGGTGGGAAGGAGAAACCAAAAACAAATATAGAAGACTTACAAATTAAAAAAGTAAAGAAGAAAAAGAAAAAGAAACACAAAGAGAATGAAAAACGGAAGCGTCCAAAAATGTATAGCAAATCTATTCAGACCATCTGTTCAGGATTGC
GCCGGGCCGCTGCTGCCGCACACACGCCCCTGAAGGCCTGGGCAGAGGCTGTCCCAGCCCCAGCTGGAGGAAGCTTTATTTGGACTTTGATTACATAAATATTAAACTCTGCCTTACCTTACAAAACGACTCTATTTTGCCAGTCACATTAGTTAGCATGATGGCATTCCCTTCATGTTGCACACTCTTTAACAGCATGCTGTTTT
ATGGATACCTGTAAATTTCTGCCCACGTAACATTATACTCATCCTTAGTAGTGCGTTGTGGGAGTTGGGGGGGAAGGGATATGGGAAAGACAGACCTGAAATTAAAATGTCTAACATGCACAGAGAATGAACCAGCAGCACGAGAGAGAACACTGCAAATTAGCTGACAGCTGGTGAAGAAGATGCTTTATTCTCGTGACCGGCGC
GTAGTTTGATAGAATTGAGAATAAAGATGTTACCATTGAATTTAATCACCAGACCACCTGAAAATCAGCACCTAATTTTTGTATTATCTAACATTCTTCTATTAAAGTATGTTTTATGATTTTTATATCTATACAGATATAACTAAAAAGCCATGCATACATAATTGTCTATTTTTTTTCCACTAAACTCTGACCTATGTTACAGT
CTGGGAGCATCTTAGCTCTGGGATGACAACGATTACTTTAAATGTCTTCTCTGCCTTAGAATTGATATTTTTATTTCCCCCAGTCCTTCCTTCCTCTTCCATTAAAACAGCCACCACCACATTACTCATCTCAAATTCTAGGTTGGTCTTCCTTCTAGTCTTAGCTCTAAAACTCTTGCCTGCATTGGTCTGGACTCATATTTCCT
GGCATGCTTTTCTTTAAATTTGTATTATCCAAGTTTCATTGTCAATTAATGAAGCATAATTTCTCCCTAAAAATTCAGAGAGCCTCTTTACAATCCAGACATTAAACCAAGACATTTGACCACAGTTGCTTGCCTTTAGCAAGTTGACAAACTAGTTCAGACATGTTTATTACTTGTAGTGAATATCTGAATATGCCAGTGTGAAT
AAAGGAAAACTAAGGGCTGGGGTTGCCAAAACTGCACTTTACTGAGGGGTTTGTGTCCAGCATTAGATCGTCTGCCTGAGTGATCACAGCAGTAAATGTGATTAAAATCCATTACAGAAAGAGACTTAATGGGGACGTTCATGGTTGAGGTTTCTCTTGAAGATAGGAGGACACAGATGACCCAGAGAATTGCATACAGGTGGGAA
GGGCAGCCGACCTTGCCCACGTCCAGCAGCAGCAACAGCAGGGTGAGACGTGACCTTTGGAGGTGACTATAACTGAAGATTGAATTACAGAAGCCAAAAAATTAAATAAATAAAAGGCTCCTTCTGTGTGCTGCAGTCTTGTGGCGTTCTGCAGGCCCCCTGCCAGTGACCCCAGGCTTTTTATGGCTGTGAGACTCATTAAAAGC
CTTACAGGAAAGAAATGCTGAAAATGCAATAGAAGCTCTTAAGGAATATGAGCCTGAAATGGGCAAAGTGTATCGACAGGACAGAAAGAGTGTGCAACGAATTAAAGCTAAAGACATAGTTCCTGGTGATATAGTGGAAATTGCTGGTTTTGGCTTGGTTCGAGGAAGGGGAAGAAACGATTACAGCCTTTGTAGAGCCGTTTGTA
GAAAGTCTATAAATCTAAATCAGAAACTCGGTGGGGTCCAAGACCAAGCTCCAACAGAAGAGAAGAAGGTAATGATAGGCCTGTGAGAAGGTCGGGTCCCATTAAAAAACCTGTACTTAGAGATATGAAAGAGGAGCGAGAGCAGAGGAAGGAGAAAGAAGGTGAGAAGCTTGAGAAGGTCACTGAAAAAGTTGTTAAAGCAGAAA
CTCATTTCTTCTTAAAAACAAAACAAAAACAGGACTCAGAATTTTTTTGTTTGTTTGTTTGTTCTCATACGACTCTCTTAGACGATTTTATTTTTGAAAAATTAAAACCTTTCTTTGGGGAAAAATTCTTGGTTATTCTGCCATGAGAGACTATGTATTCACTTGTAGATTTGGTAACTTTGTATCTGTGTAGTCTCTTGCTGATG
TTGTAACTTTGATGCAACACATGCACTTTGTGTGTCTCCTTGATTCAAGGGAGGGTGTGAGGGATACTTCTCTTGTATATAAGACTGTACTGCTTAGGATATTAAAGTAGATCACACAAGTGTGGGTTTCTATGTACTGAGGGTTGCAGATTTATGACAGCATAGTGATGAGAGCAGTGCAAAATATTTCTGAAAATTAAAGACCA
TTAAGAACTACTGGGTCTTCACTCGGCCCTGCATAAGAATATGATTGATAGTATGCAAAAATAAGACAGGACTTATTACCAGGAACTATAAAGACCAATCATTAAATTTTTTATTGTGTTTTATGAAGAAACACTTAAGTGTGTGCAGCTAATTTCTTCTGTTGGAAAGACTTGGAAAGTTTAAAACATCATAGTAAGTAATATTA
GCCTGTATTTAGTCAGTGCCTGTATGGACTTGTATGTAATCTCAAAATTTTGTGGATTTTTCTATAGAATTAACTGCAAAATAGAAAGCAGTAGTTTATTATTAAAAGGTACATTCATTTATCTTGTATATATATGTATGTACATGTGCTGCTAGGTATATGTGGCTGTCAGATAAGTACATCAATGAGAGTCATTGATCTCGCAC
TCAGCTTCTTGAATGCTGGAATTGTAGTTTACACCACCACACCTACTCTGCCATGCTAATACTTTCCATCATTCCTGCTACTAACATAGTTTTTTCCTTTATTAAAAAAGATTTATGTATGTGTGCCTTCATTATATATGTCCATCTTTAGTGTTAGAGGGGGGCAGAAAAGGGCATTTTCTAGAACCAGAGTTACAAGCTGTTAC
ACCAAGCACAGTGGTAGAAGAAAAACTACATGACTTCTTAGTCCTTGGCCAAACTTAACTTGTGAGAGAACACTGAGACTTTGTGGCCTTCTATGTAGTCATTAAAAAGACAACAATTCTTATATACAGAGAGAAGGAGAGAAAAAACGGGTTAACTTACCTACCCGGATGCTACTAGAGTGAGTAGACACAAGTTGGAAGACAAC
TCTTACTTCACTGATCGTCAACAAGAATTGGTTGCTAGAGCAACATACTTTGGAGGCATTTACTCAGTTTGCTGAGGTTGTAAATGTCCTGACTTCGGTGATTAAACTAGAGCCTCCTGACCACGTCTCTTTGGCAGTGCTGGATTTTATATCGTCTCTGGGCAAACTTTATATATCTCAAACTATCCGGATTATCAGTCAGCCCT
TTCTAATGCCTTGCAAGAGTCAGCAAACAGTATCTTGTATAATGGGTTGATAGAGGAGTTGGTAGATGTCCTTCAAATAACAGATAAGCAGCTCATGGAAATTAAAGCTGCTTCTTTACGAACGTTAACATCAATTGTTCATTTGGAGAGAACTCCCAAGCTCAGCAGTATTATTGACTGTACTGGAACTGCCTCCTACCATGGAT
ACAAAAAAAAACAATCTAGCCTAGCTGGCCTTATTTGGGAAGCGTAACTGCTTTTAGCATATGGGAGTATTTTTTCACATTTTCTTTGTATAAAATTTGTATTAAACTTAAATATCTTTTTTGATGTTAGCAAGAGGTGTGACAAGCAGCCTGCCTATACCCCAACCACTACAGACCACCAGCCGCACCCCAACTACCCAGCCCAG
GATTTGTTTTTTGTTTTGGCTGACTTTTTGATAAAACTACTCCCAGCTGTCTATGACCAACAAGTAGCAGTCCTGTCGTGTCGGTCTGCCGTGTGTTGAGATTAAAGGTGGGCTATTATGCCTGGCTCATAAATTACTCATCGGTCTCCATGACATCTTGAGATCCTTAATGTGTAAAATCCTTGATTTTTTTTTTTTTTCTTTTT
TGAGCATATTGAGCGTCGGAGAAAGCTGTACCTGGCAGCTCTGCCATTGGCTTTTGAAGCCCTCATACCTAATCTAGATGAAGTGGACCACCTGAGCTGTATTAAAGCAAAAAAGCTGTTAGAGACCAAGCCAGAGTTCTTAAAGTGGTTTGTTGTACTTGAAGAAACACCATGGGATGCCACCAGCCACATTGACAACATGGAAA
CAGAAATAACTACTGTATAATTCTTGGGGTTAACCATCTTTAGTTAATGGAATTTTAATTTAAATGAAGCTTTGCTAATTTTAAGTGGTAAGCATTTTGCATTAAAATATTCCTATAATATTTTGTCGCTGTTCTTTGTCCTTTATTCTTTGTTTACTCTCTCGAAAATAAAAGGGCTAAACTATTGGTTCATAACTTATACAGCT
GTTGCCTACACACTTTGTACATTCAGTTGGTATTTGTGCTGAGGTGATATTCCTATCTAAAACAACAACATTGTCTTTCTTTTGTAGCACAGAGTTATGCATTAAAATATGCATACGTAATTAGTTTCCTATATATTCATGCCATCTTGAAAAGACAGACTATGGTGTGACCATGATTCTATTATGTATTGGTACGTCTGTAGACC
TCATAAGAAACCACTTCAGGAAGTGGAGATCGCTGCTATCACCCATGGTGCCTTGCAGGGGCTGGCCTACCTCCACTTTCACTCCCTGATTCACAGGGACATTAAAGCAGGGAACATCCTCCTCACAGAGCCAGGTCAGGTGAAGCTGGCTGACTTCGGATCTGCCTCCATGGCTTCTCCCGCCAACTCCTTTGTGGGGACTCCTT
GCTAATGGCATTTCCAGAAGGGGATAGTGATCTTAGAAGAATGTCAGCTTCCAAAAGACATTTTGAAAAAACAAATACAGTTTTCAAACCAAGCAGTTTCATTAAACACTTCAGTGAATTCTCAGGTTCCCCAGAGGAGTGAAGAGCCTTTACCAGAACACGATTTTGAGATGTCACCAAGCAGCCCTACACTACTTCTTCGAAAC
TAGACCAGACTGGCCTGGAACTCAGATATCCACCTGCCTCTGCCTCCTGAGTGCTGGGACTAAAGGGGACAGCTGTTGTAACCCCATGAGCATGGGTGTCATTAAAAAGATGGTTGAAAAAGAAATACCTGGGATTTACGTCCTGTCTCTAGAGATTGGGAAGAACATGATGGAGGATGTGGAGAACAGCTTCTTCTTGAATGTTA
GCAGCTCATCAGCTACGGCAGTTGCCAGTTCCCAACACTGGGGTTTGTGGTGGAGAGGTTCAAGGCCATTCAGGCTTTTGTGCCAGAAGTCTTCCACAAAATTAAAGTAAAACCCAATCTACGGGTGCTGAGAGCCCGCTTCTCTGAGATCACGCCACACGCCGTCAGAACAGCCTGTGAAAACCTAACTGAGCCTGACCAGAGAG
AAATGTTCATGACCATTGAGAAGTCCTTGGTACAGGATAATTGCCTGTCACGACCTAACATTTTCCTCTGCCCAGAAATTGAGCCCAAACTGCTAGGGAAATTAAAAGACATTGTTAAGAGACACCAGGGAACCATCTCTGAGGATAAGAGCAATGCCTCCCATGTTGTGTATCCTGTCCCAGGGAACCTAGAAGAAGGGGAATGG
CACAGGCCAGCAGAGGAGCCCATGGAGCAGGAGCCTGCCCTGTGACACCCTGGCCCCCATCCCTCTGGGCTTCATCATTGTGATTTTGTTTATTTTTTCTATTAAAAACAAAAAGTCACACATTGGTTGGTGGAGGGCCAGGTGTGGGGTACAACGTAAATGTGGCGTGGACAGGAGGTGTGGATCCCCCCATTGGAGATGTGGAA
TAATTTTTTTACATTGATCTGCTTTTCGATTTGTAGTGTGTATTTCAGGTGCACACACTTGCCTTTGGGTCAGAGGACAGCTTGGGAAATAGGATTCAGGATTAAACTAGGGTTGGCGTGCAGCTTAGCAGCATTGTTACCACTGAGTCGTCTCTCTCAATACTTGCTTATATTCAGAATACAGTGCTAGGCAAACATTTATGCGT
AATTTTTGCCCTGCCCATTGCCTTCACATCCCTCTTAATCTAAGGATTGTATGAAAAGTCTAAAGTGGCTTCCAGCCCCTCACTGGGGAGTATCATTGACATTAAACAATAATAATGCCTGATATCTTTTAGGCATTGTTGCTGGAGCAGATTAGTGATCCAAGTACTACCATAGGAAAGAACTTAAAAAGATGTGGATTTTCAGC
GACCCGTGTAAGCTAGAGCTACAGGGCATCCAGGGTGCAGTTGATCATGCAGCGGCCTTTGGAAGAATTGCCTTTTCTTGTCCTCAGAAAGAGATCCTGTATTAAAGGTGACTCTAGCAGTGTCTGATCTCCAGAAGTCCTTGAACTACTGGTCTAATCTCCTGGGAATGAAAATTTATGAGCAAGATGAGGAAAAGCAACGAGCT
ATGTGTAAAATGTGTAAAAGCAACCGCTTATTTCCAAAGTTGAACTTTTTTAACAGAGTAATTGGTCTAGACTCATGAAATAAACGCTGCAGCTGTTTAGATTAAAGAAGGTGAATGAGATGACTGCCGCGTACAGTGAATGGTTTTTACTCGATCAAGGCAGAGCAGACAGGGAAGACCTGGTTTAGGATTGTTGGGATAGTTTT
TGCTGTCTAATAACTATGTAAACTCGATCATTGTCCATAAATTTGACTTTTCCGACGAGGAGATCATGGCGTATTACATATCGTTCCTGAAAACGCTTTCATTAAAGCTCAACAACCACACTGTCCATTTCTTTTACAATGAGGACACCAATGACTTTGCCCTGTACACAGAAGCCATCAAGTTCTTCAATCATCCCGAAAGCATG
GTCTGGCTTAGTGGAGTTTGACGGCTATTACCTAGAGAGCGACCCCTGCCTGGTGTGTAACAATCCTGAGGTGCCGTTTTGTGATATCAAGCTGTCTTCCATTAAAGTGGACACACGGTACACCACCACCCAGCAGGTTGTAAAGCTCATTGGCAGTCACACCATCAGCAAGGTGACAGTGAAAATTGGGGACCTGAAGCGAACCA
TTAACTCTCACATACATAATGTTTTCAGTCAACCAAAAATTAAGACAGCACAAAGAGAAGAAAACAGTCATTAGAGGCATCCTGAAGGATCAAGAGCAAAATTAAATTCATGTGTCTCATGAAAAGAACATTGTCTTAACAGAGTGTTGATAAAATGTCTTTCCCTCTTGGCTTGAATATTTGCATGATGTGTGAGGCATAGGACT
GCAGGGATTTTTATTTGCAAAACTCTTCAGCCATATTACTTCTGCCAGGAAGGCCAGGAAATATGAAATACCTCATTTCAGACTTAAAAAGGTGGAGAACATTAAAATATGGTTATCCCTGCGCTCCTATCTAAAGGGGCGGGGTCCACAGCGCTCAGTGGACGTGGTTGTGTCCTCCGTCTTCTTACTGACACTTTCAATTGCTT
GGTTTTGCTTTTGTTTAGTGTGGGTTTTCAAGACAGGGTTTCTCTATGTCCTAGAACTCAGACTGGCCTCGAACTCAGAGAGCTTCCTTTTTCTGCTAGGATTAAAGATAGGTGTCACCATCACCTAGCACCATGCCATTTTGTATTAATGTGACTGCAGTATATCTTGAAACCAGATGTGGTGGTTTGAATGAAAATAGCCCCTT
AAGAGAATCTGACAATGTTTACTTCATGCAACAGAACCAAAGGGGTCCTTTTCTTTTCCCTCCAGAGGCAGCCTGTAGTAGTCACACATTTCTATCCTTAATTAAACGCAATTCAGCAGCAAGCCCATCATTTTAGTCATTTTAATCTTTTCAGAGCACCTTATTTATTTCTTTGTTTATTTGTTTATTTATTATTTTTCATATCC
GAGCAGCAGCTTCAAGATGCCGACAAAAAAGGAAAGTGTGGGTTCAGTCCTTAGAGAAGAAAGCAGAAGACTTGAGTTCACTAAATGGCCAGCTGCAGAGATTAAAAGCTGCTTTGACCCAGCAACACCCTCCAGTTACCAATGGTGATACTGTAAAAGGCCATGGCAGTGGATTGGTTAGGACTCAGTCAGAAGAGTCTCGCCCA
ATCGGACTTTGACAAGGAAGGGAATGGACCCAAGAAACCGCCACCTCCATCAGCTCCTGTCGTCAAACAAGGGGCAGGTACCACAGAGAGAAAACATGAAATTAAAAAAATACCTCCTGAAAGACCAGAAACCCTTCCAAACAGAACAGAAGAGAAAGGAAGACCAGAGAGAGAGCCAAAACTGGATTTACAGAAGCCTTCAGTTC
CAAGGGAACACAGCCTTTTGTTTTGTGCTGCCATTGCTAACACACAGAACCTTGACAGAGAAGTTTTGGACATTTATTGTTTTCTGGAAAACAGGCCATTATTAAAATACATTGTTCCTTTTATTTTCCCTCAGTGAGAGTATAGCAGTGGTTCTCAGAGACCTGTGGATTGCAGACCCCTTGAAGGTCGAATGACTGTTTCATAG
TTCCTCTGTATCTTGTAATCTGTACTTATAACACTACTACTGTTTAACAAGAATGCTAAATATGTAATCCGTAACATGATTTCTTTACAGAGAAAGCACAATTAAAACAAAACCCTTACTAAGAAGGTGACAAGTTTGGCAGTTTTTGACATTTATATTAAGTAACACGTTTCTCAATAAAGTATAATAGGTTTAGCGGATTAAAG
AAAATATTCAAGAAAAATTTTCAGGAGTTAAGTACTTAATATTCAACTCAAAAGCACAATTTCATAAGAAAACAAAGTAGATTTATTGGACTTCATCAAAATTAAAGCTTTCTATTCTGCAAAACTATTAAGAGAAAATCATGTAATATCTGATCAGTGAAAAGATATGCTTAAAACTCGAAAATAAACAATACCAGTAGAAAATG
AGCCATCCAGGCCTATGAGGACATGGTGAAGCAGGTCCAGCGCTCACAATTCATCGTGGTGGTGGGAGGCGGCTCTGCAGGAGTAGAGATGGCAGCAGAGATTAAAACCGAGTACCCTGAGAAGGAGGTCACTCTTATCCACTCCAGAGTACCCCTGGCCGACAAGGAACTCCTGCCCTGTGTGCGGCAGGAAGTGAAGGAGATCC
AACTCGTACCCGGCTATAAGAAGGTTATCAAGAAACCTATGGATTTTTCTACAATTAGAGAAAAACTAAATAATGGACGGCAAGCGGCCAGAGTATAAAAATTAAAAAAATTCATGTCAAAGGAAAAAAGACAAATGATTCCAAGAAAACCAAGAAAGGAAACGTCGCCGGGGACACAGAGGATGAAGACTCGGCTTCCACAAGCA
ACGGCATCCAGCAAGTCACAGTTCAAGGCTGGGAAACTTGGGGCTTTGTGAATTCACTCATTGGTTCTTCCTGACTTGGTTTATTTTGTGCTATAAAAATATTAAACTATTTTCCCATGCCAATCCTGAGACAAAAGAAACATTTTAATTCACTGCACATTCCCAAAGCCTTGCAGAAGGCTCTGCCATTTAAGAACAAACCCAAG
GACACTGTTTGGAGGAATGCGTCACTTTCTCAACTGTCTGGCTCTGGGTTCACCGCCTTCTGCGCCTCCTTTGGGATAAGATTGTTGGTCACTTGCCCAGATTAAAAATCCTCCCTGTTCTTGCAGATGGCCAAAGATGCTTCTTCCTTTTCTTCACAATAGAAAACCGCGCAGTGTCATCGAGGCGCCCGTTTTATACACATCTA
GGTTAGAAGTTGCAAGACTGAGCACGGAAGGAAACCTAGAAGATCTAAAATTCCCAGAGAACATGGGCCACGGAAGTACCATCCAGCTCTCAGCAAACACATTAAAGCAAAATGGCCGGAATGGAGAGATTAGAGTGGCTTTTGTCCTGTATAATAACCTGGGTCCTTATTTGTCTACGGAGAATGCCAGTATGAAGTTGGGCACA
AATGAAGAGTGTCATGCCATACCTTGTAGCTACAAAACTGGCAAAAATACAGAAGCCGACTTTGGATAAGCCCTCTGCAGAGACATTTGTGAAGTCTGCAATTAAAACAGTAGGTTTGCAGACCCGAACCACTGGATATGTGATCCACTCTCTCATGGCCTTTGTAGATTTCTTCTCTCAGTGCCTCCATGAGGAGTATAAGAGCA
ATTTTTAGTCAAGGTCTCACTATGTAGCAGAGGAACTTGATATGTAGGTAAGGTGGGTCTCAAATTCAGAGTCGGATTGCCTCTGCCTCCTGATTGTGGAATTAAAAGTATGTGCCATGTGCAGCAAATTCTAATATCTTAAACTTTTAATACACATGCATTTTCTAATCATGAGATTAAAAAGAAAATAGGATTGTACATTATTC
CAACCACATGGTGGCTCATAACCATCCATAACGAGATCTGGTGCCCACTTCTGGTGTCTGAAGACAGCTACAGTGTACTTACATATAATAAATAAATAAAATTAAAAAAAAAAAAAAGATTTATAAAAAAGAACTTCTGGCTCTCCCCGAAGCTGCCCTTGCTCAGACTCTCTGCTTCCTCCCCTACTTCAGGAGGAATATCCTCC
CCATTATCCAGGGCAGTTGTGTGTCTAAGACCTCCAAGCTGGTTTTAAAAACAAAAAGCCTTTCTCTATTCTCAGAAATATAAATACTGTTATTTTTAATATTAAAAAGAAATTCAATATAACTTTTAACAAACACTGTGGACATTAAACCATATAAAAAAATGTAGTAACTATTTTTTAATTCCAGGGTGTTTTTGCTTTTTTTC
CAGAGGCTACCCAGTGTCGCTTTACTTTTAAACGGCAAAAGATTTGGTAAAAACCTACCCTCCGTTTGTAAACTTCTTTGAAATGAGCAAGGAAATGATCATTAAATGTGAGAAACAAAAGCCCAGATTTCATGCTTTCCTCAAGGATGATCTTGAAGACCTTATTGCTAACTGGGATGAGAGCAGAAGTATTGGTGACATCTTTC
TAGGATTTGATATACTCCAAAACCAGCTTTCCCAGACCCTCTACACCTCCACAAACTTCTGAGCTTTAAATTTTGAAATCATGATCATCGTTTTTCTTATATTAAAAACAGATTGGTTTTGAAGCTATCTTTTAAAAAATTGAGACTTTTTTTTTTTTTTTACAATTGTCTAGTTCCTTATCGGGGGAGGGTGTTACTGGTGATAT
TAAAAATGACCCTGAGGGAATCAAGGATCTAATTCAGCAGCATGTAAAGTTACAAAAACAAATAGAAGACCTACAAGGTCGGACATCAAATAAGAATCCAATTAAAGCTTTTTATGAAAGCAGGGCTTACATACCTAGAAACTCATCAGCACCTGCTTTTAGGACATCACTTAACTTTGTGGAAACAGAAAGAGGTTTCAGAAAAA
AAACCTGATTGTTTTTAGTGTAACCATTTTAAATAATACACTTGTGAGATTTTTAAGCTCAGCCTTTTTTTAAAGTTGCTTGATCCAACTGTTCAAAAGAATTAAATAAAATGATCTGCTGTCTACTACCTAGAATCAAAAAGCTACTGTTGGTTCCAACACATGACCTTTTTAGGAACGCTTTTATAAATGGGCATATAGAGTAT
GCTCTCCCTTTTTGGGGGAGTTGTGCAATGCTTATTAAGGGCAGTGCGGGGGATGTTACTGATAGGTTATTTCTCTACCAGCAAAATGAGATTAGAATATATTAAAGGCAGGTTTACTGGGAAACTGCTCTTGGGGCAGGCGAGTTCACTGGTCCCAAGAAAGGTCAGGGAAGTCGCTATGGGTCAGGAAAGGGGAAGAGAAAGAT
GCCAGGCCTTTGCTAGGGGGGGGCCCTGCCTGAGAATTCCCCTGGTCGTGGGAAGTAAGTTCCTCTTCGCTTAAGACCGTGAAGCAGTTTATAAGTTAATATTAAATGTCCACGGGATCCACTTTGTTTCAGGCTTTGGCATGGGCACAGGGACCACCATGACTCAACACAGCCTCTGAAAACCAAAAGGTCAATTCCACAGTGTG
CTCCCGAAACCTAATTGGGGGTGCCGACATCATTGTGATCAAATACAATGTAAATGACAAGTTTTCATTCCATGAAGTAAAGGATAACTATATTCCAGTGATTAAAAGAGCATCAAACTCAGTTCCGGTAATCATTGCGGCTGTTGGTACGAGACAAAATGGTCCATCCACATCGTGGCGTTGGGGAACGAGGGCGACACGTTCCA
TCAAACAGTCATAAAAAGCAAGGTGAAGAACGTGAAGCTGTTTCTATATTCATTTCATCCTGAAGGACCTACAACTTAGGTGAAAGTTATGACCAAACAGATTAAACTACATGCTGTGCTTTAAGGTCTAAGGTTAACGGATCAACATTTAAATGGACTGGAGCTGTTAGTACATAAAGTGTGGTGGGCTTTGTTCCCAACACTTC
AGTGTGCCAGAGTTACTAGTGCCAAGTTGCTCAGAAAGTCTGAAGCACTGAGTGTGTCACAAACACTTTTGTGAAAACCGCCCTACTGTCGGTTGACATCATTAAATATCAGGTGACAAAAACGGTGCCACATGTGACTAAATCCCCATTTTCCTTCTCTCTTTGATGAGCTGCTGTTGTGGCTGTCTTGTACAAAATGTGCATCT
CTAGACTGTCACATCCACCCTCTCCCCCGTCAGGCTGCCCATCACCCACCATTCCAGCAAGTAAAGTCATTTCTCCATCACAGAAGCACAGCAAAAAGGCATTAAAACAGGCCTTGAAGCAGCAACAACAGAAGAAGAAGCAGCAGCAATGCAGACCAAGCATGTCCATCTCCAATCAACACCTCTCTCTCAAGACTGTCAAAGCA
ATCGGACTTTGACAAGGAAGGGAATGGACCCAAGAAACCGCCACCTCCATCAGCTCCTGTCGTCAAACAAGGGGCAGGTACCACAGAGAGAAAACATGAAATTAAAAAAATACCTCCTGAAAGACCAGAAACCCTTCCAAACAGAACAGAAGAGAAAGGAAGACCAGAGAGAGAGCCAAAACTGGATTTACAGAAGCCTTCAGTTC
TTTGTTTGTTTTTGGTTGTTTGACACAGGGTCTCATTATGTAGAGCAGGTTACTCCTGAACTCACTGAGATCCTCCTGCTTCTGTTTTCTGAATGTTGGGATTAAAGATGTGTATAATCATTTTTAGATTGATTTCTTTACTGTTATTTGAATGGGTGTTTTGCCTGCGTATATGTATTTGGTACTTTTGGAGGTCAGAGAGGGCA
GATTTGATGTCTTTTATCTAATTTTTAAGTAATATTTTAAAGACAAATGTTTATATTTTGACTAAAATGTCAATAGTTACATTGTTTTGCATGACTGGTGATTAAAAAGGTTCGAAGCGAGTACGACCTTATCCTGAACTCTGATATAAACAGTAACCATTACCACCAGTGGTTCTACTTTGAAGTCAGTGGGATGCGGCCTGGTG
GATATTTTCATTACGATTCATAACGGCGGCAAAAATGACAGTTATGAAGTAGCAATGAAGTAATTGTGTGGCTGGGGGTCACCACGATGTGAGGAACTGTATTAAAAAGGGTGGCGCCGTTCGGAAGGTTGTGCCACACTGTGTGCTCAGAAGGGCTGCATGCTTCTCCCTGGCTAGGAACCACTCAAGTCACCTTTTCCCTCTGT
GATTAGCATGCTAAATGAAATATAAGGTTGTTATTTTAATCCAGATGATTGGACCTGTACTCAACTATGATAAGTAATAAATACAAACTTAGCTCTAGACATTAAATTATCTAATTGAGTATATCGTAATGAAAAACTGTCAGTTTCACCTACATATCATCAATGTACATTGGCATTTTGTATTTGGGCACTTCCTCCTCGTTCCC
TTTCTTCCAGCTGAGCTGTGCCCTGAGACTTTATTCTGTGCTCTAACCATAAACATGTTGTCCTTGTTTCTCATGGAAATGTTGTCTTCTCTTGGTAGAAATTAAAGCTGTTATTTATTGTTTGCCATTGGCTCTCTGATGGACGACTACTTGGGACATTGTGATTCAGCAGGACGATGAGATACGCTTGAAGATTGTAGGCACGC
AGTAACTGCATTTGCTTTTGTAATCCTTAATGAGCATTATCTGCTAAAAAAAAAAAATTAGCTGTAACAGTTCTTTTTGCAAAAGGATCATTCTTAAATAATTAAAAACACCCCCCCCCAAAAAAAAGTCCAGAACCTTGTTCTTCCAAAGCAGAGAGCATTATAATCAGGGCCAAAATCTGTCCCACACCTCTACCCCATCTCCT
ATAAAGTACTGACTTTTCTCTTAAGATAGCCAATTTATTTTTCCTGCCATGCCTATTTATTTTTGGGAAAAATATCTCTAAATCATAGAACCAAAGATAGATTAAAATTTGCCATATATATAACTAACCACAATTGCTTTTGCAAGAAAACAATCTAAAATTAAAAAGTAAATGGGTTATCCACATGTAATCTATCTGTTTGTATG
TTCTTCCACATCTGTTACTGTAGCACCACCACCACCACCTCCTCCTCCTCCCCCTCCCCTTCCGTTGGTACTCCACCAAAGTACGTCTGCTCTTGATCTGATTAAAGAAAGAAGAGAGCAGAGACTCAGTGCTGGAAAGACTTTGGCTACGGGCCACCCAAAGAAGCCTGACATGCCAAATATGCTTGAGATCCTTAAAGACATGA
ACATTGGAGAGGTGAGGATATACTGTAAATATAAATCGTTAACCAGTTAGCAAGGGGCAAGTGTCACACAAGTATTCAATAAAAATCAACATAACAACTAATTAAACTCCATTTATGGCCACATACTTGCAAATGTAATACTTTTCTTTGCTTCCAGTCTAGAATGAGTGAGCGTTCATTGAATGGGGGCTCTTTCCAGAGGGGTT
GGGTTTCTCTGTATAGCCCTGGCTGTCTTGGAACTCACTTTGTAGACCAGGCTGGCCTCGAATTCAGAAATCCGCCTGCCTCTGCCTTTCGAGTGCTGGGATTAAAGGCGTGCACTACCACGCCTGGCGAAATCTTTTTCTTTATATTAGAATTTTGTACAATGTGTTTAGAGCATTTGAACCCCTCTCCATTATATGACACCCCA
CATGCTGTTGGATTGTCCTAGTTTTCTAGAAGGTTCTCAGTCATATTTACTGTATTTTGTATCCTGTCTTTTTCAAGTTTTCTACAGCATATATTTTACTATTAAAGAAAAATAATGTTTTTGGGTCTGTCACCGCTGGAAGAGGCTAGTGGATGACCGGTGGCTATGGCGACACGTCGACCTGACGCTCTACACGGGTTCCGGGC
TTTCAGACCGTTACCTTGGTTTGCAGTGGAGTGTTTCAATACCACCCGCAGCCCACTCTTCCTCTAGGCCTGCCCATAGGACCTTTATTCCTCTTTCCCAATTAAAAGAAAATGAGGTTAAAAAGAAAACCTTAGATCTTGTCATTAAAATCTAATTTATAGCAAAATCTATGAGATAAAGTATTTTCCTAATTATGGTCTAATAA
ATCAAAACAAATACTGCTGGGGATTTGGCCTGGTAGTAGAATGGTTTGCCTAGCTAGTATGTGGAAGGCCTTGGGTTTAATTTTAAAGTATGACCAAAACATTAAAAAAAAAAAAAAGCATGAACATTTAACAATAACATTTCTAAGTAAATGTTTTTATGCCACTAAAATGTGAAGTTGTGAAGTGTTCATATAAACTAAATAAA
TTTTTCCTTTGCAGTGTCATCTTGATTGTATATTGAAAATACTGTGTAATGATGAAATCATATTATAAATATTTCAACTAATTTTACTCTGAATTTGTTTATTAAAAGCTTTTTGAACATTAAATTATTATTTCTTCAATGCATTTAGAAGTTAGAACAGAAAACAAAAATGCCAGTCAGGCCTCTTCTCCCCAGGTGTACCATTT
TGGCTGTCTCTGTGTAGCCCTGGCTGTCCTGGAACTCACTCTGTAGACCAGGCTGCCTCGAACTCAGAAATCTGACTGTCTCTGCCTCCCAAGTGCTGGGATTAAAGGCGTGTGCTACCACTGCCTGGTGAATCCTTTCTTTTTGACTCAAACAAAATATAAACTTTAGGAAAGCTTATATAGTTTATTTATACTTTCTCTAGAAT
CCAGATTCCTGTTCTCTTTGATTTCTACACAGAGAATAAGTCAGGTATCTCAGTCTGTTGGGCTTGTTCATTGGGGGACTGGTCCTACATGATTTGAGCCATTAAACGATTAATACCACCCAATTGACCATAGAAAAATAGTCGCTCACTGGATTAACAAAGCCTCAAGGGTCGGGCTACAAATAAAGCATGGGCTACCAGTCTCT
TATGACAGAGCTGTTGTCCAGGGGCCTGAAGAATGATTATAACAAAGAGACATTTACCTTGAAACATAAAATTGATGAACAGATGTTCCCTTGTCGATTCATTAAAATTGGTCCACTTTTGTCCTGGGGGCCCAGCTTTAACTTTAGCATCTGGTATGTTGAACTTAGTGGCATTGATGATCCTGATATCGTGCAGCCCTGTCTGA
GGCTGTCAATCAGGCTGCAGCCTCCTCCCCAACTGACTCCCAGCTGGGAGAGAAACCGCAGCATTACTTAAGCATCATTATTGACAGCCCCCCAGCTTACATTAAAGGATATGCAACCTGCCCTGCCATCTGCCATGTTCCCCTCCCACTCTCTTCCTCACATGCCTGAGTCAGGAAGCACAAGCCTATGCAGATGACAACAGCTT
CAAGGACCTCAGCAGGCATCGCCAGTGCCTGCACAGATTCCAATTCACAGAGCACAGGTGCCGCCGACATTTCAAAACAATTACCACGGTTCAGGGTGGCATTAAAATGGACTCCAATAACATTTTTTAAAATGTTCTGTAAGATAAACTGTATATTTCATATGTACCTGTTAAGGTACTTTTTAAAGCTTGTACATGAAACTTTG
ATGGCTCTGGTCCAATAATTATCCAAGGACCAAGACCATCACAGGGTCCTGGCTATGGGCTGCAGAAGAGGGAAATATAGATGATGAGACTGGAGAAAAGATTAAACTACCAACTTTAGAGGACAATGCATTCAATTCTTGGTTCTGGAAAGAAAATGAAGAAAGCATTGTAGAGGCTCCCAAGAGAGAAGAATTCAGGCCAGAAG
TTAAGTCCAAAAGGATCTAAAGCACTAGGGGGAAAAAAAAAACCTCATTTAGATGGAACTTAATTGAGGAACTCAAATGCCTGTACTCGAACCAACTTCTATTAAAAAATCACAACTGGGAACGGGACCTAAAGTATGGTGAGAAAGAACCACAGCCCCGAGAACGTGCGCGCAGGAGGCGACGGTCCTACTCACCCATGAGGAAG
GACAAAATGTCATTCTACTGAAGAATCATTAACTAAATTCAGAAGTAATCTACCTGCTCCTTCTACAAAAGAATATCATGTTGCAGTAAGTAGTGACACGATTAAATTACCAGACACTAATGCCACGTATGCCTCCTCTAGATTCTCAGATTCAGGTGTTGAAAGTGAACCAAGTTCTTTTGCAACACATCCAAATCCGGAGATAG
TCTCAGCCACCTGAGTTCAGTCTCCAGGAACCACACAGTGGGAGAAGAGGGCTGCAAGTTGTTTTTTGACATCCATACATGTGCTGTGACATGGGCATACATTAAAACTTAAAATATTACTGCATAGGACTTATTTCTTAAGAGTTTCTGTGGGCCAGGCGTGGTGGGTGGTACATGCCTTTAATCCCAGCACTCGGGAGGCAGAG
CTGGCGGAGGGGGAGCTGCCCACCTAGCTGGGTTTGGACCTGGAGTGCAGTGGCGTGAACCCTGGTCAGCACAGTCCCCAGCGGAGGCTCATGGTGTCTCATTAAACCAGAAAATGTAGTGCCTCGTGGCTCCCTGGTTTAGTAACTTGGAGAGACAGTCTGTAGGAAAAAGATAATCTAAAAAAAGGTGTTAGCCTTCCTTGAAG
TGTGCTTGGGAAGGTTTGGCTCAAGCACTCTTTCCCTGCCTGGAGACTTATTGGGGATGTAAAATGAGAGAATAGCAGGTGACCAGCAAATTAGGGGAGGATTAAATACTTCCAAGTTGTCACAGCAAGAAGAAAGAGGAATATCTCAGGAGTTTGACCTCAAGCCTACAAAGTGGTGGTATTCTACCAAGAGGTCTGTATGCTTC
AGCCTGTAGACCAGGCTAGCCTGTAGGCCAGGCTAGCCTGTAGACCAGGCTAGCCTTGAATTCATAGAGATCTGCTTACCTCTGCCTTCTGAGTGCTGGAATTAAAGACATACTCCACCATACATCGATATACTTTCTTAGGTTTCAAGTATCAATATAAATGCCCTGAGAAAAGCATAAGATTAAAAACAATCCATGGGCTATTT
ACAATATGTCCTTGCAGGATGCTGAATGGTACTGGGGAGACATCTCAACAGAGTAATAAAGAGAGACTTAGAGAGCACAGGGCTGGGAGAGAGCAGGCAAATTAAACACCTTAAATGGTGAGCACGGAGATGCCGGAGCGGAGCAGAGCAGAGCCGGCGTGACATGTAGGCTCTCAGAGAGAGGCTGGGGCCGTGTGAAGCTGGCA
TTCACTCTGACATTGACTTGAAGAAGCCTCTCAAAGTAATCTTTGATGGGGAAGAAGGAGTAGATGCTGGTGGTGTTACGAAGGAGTTCTTTCTTTTGCTATTAAAAGAACTTTTGAATCCCATTTATGGGATGTTTACCTACTATCAAGATTCAAATCTCTTGTGGTTTTCAGATACAGGTTTTGTAGAGCACAACTGGTTTCAC
AGTCGGGAAGAAGACATGAGTCCAAAGATAAGTCCTCTAAGAGACACAAGTCTGAGGAGCACAATGACAAAGAACATTCTTCTGACAAAGGAAGAGAGCGATTAAATTCATCTGAGAATGGTGAGGACAGACATAAACGCAAAGAAAGGAAGTCATCACGGGGCAGAAGTCACTCAAGGTCTAGATCGCGTGAAAGCGTGCTAATG
CAGCCCAGACGGCGGACCAAGGAAGTACATATAGTGGTGATCTTGAGTCAGAAGCAGTATCAACTCCACACAGCTGGGAAGAAGAGCTGAATCATTACGCATTAAAGTCGAATGCTGTGCAAGATGCTGATTCAGAACTGAAACCGTTTTCAAAAGGGGAAACAGAGCAGGATCTGGAGGCAGACTTCCCATCAGAATCTCAAACT
GCCATGTGATGTCTGGAGCATAGGATGTATTCTTATCGAGTATTATCTTGGATTTACAGTTTTTCCGAAACGTGATGAACGTACTATAGTAAATCCAGATATTAAAGTGGTGGACTTTGGAAGTGCAACATATGATGATGAACACCACAGCACATTGGTATCTACAAGACATTATAGAGCACCGGAAGTTATTTTAGCTACCATGT
GTGCATCAAGATTCATTTTTAAGCAGGAAAACTCATTTCCATGAGATTCATGTTTATAGTTGAATCACATTTCCCAAAGCTTGAGTACTTTGTAATGTCAATTAAATAGTGAGAAAAATAATGGGATGTTTTAAAATTTACCCAAGAAATCATTATGCCAATAACTGGAGGCTTAATGGAAATGCTCTTTTCTGAATTGAAAGAGA
CTCAGTGCGGATTGCAGTCTTCCGGGCCAGGGGAAGAGCAGAGACCCTGCAAACAGCTGTTAAGTGGAAACCCAGACAAACCTCTCGGTCTGATTGATAGATTAAACAGCCCTCTGCTCTCAAATAAAACCAATGCGGCTGAAGAGAGCAAAGCCTTCAGCAGTCAGCCTGCCGGGCCTGAGCCGGGACTTCCTGGTTGTGAGATA
CTCCGTGGGGCGTCCGCGGGCGGCGCGGTCCTCACCGGAGACCACTGGCACGCGGGCTTGACCCCGAGGTGCGCCGCGCCCCTTAGAACGGCAGGTTTATATTAAAGGAGCACAACCATGTTTCGGAATAGTCTCAAGATGCTTCTTACTGGTGGGAAGTCAAGTCGGAAAAACAGGTCAAGTGGTGGAGGAAGCGAGGAACCACC
CAATTACAGCAAACCCTGAAAACCTCTGGTGTTTCTCTTCTGAGTGGAAGAGGCTTTGCTAAGTGAAAGGGTTTTACAGATGGACCCACAGTCCCTGCTGATTAAAGTTAATTAGACGGGAGATTATCCTTGGCCCATTCTCTTGATCCTTTAAAAGAATTAGAAAACAAAGGCTTTGTTTTGCTGCCTGTGCACAAGCTAGTGGT
CTAAATATGCTATGTTTTATCCAAGAAATTAACCATTTTCTAAATGTTGTAGAAATAATTTTCCATAACAGATCTGAAAGACTGTATTTGCATACTTGCAATTAAATCAATTAAGATCTATATGGGCATAAACAATTACACAAAGAATCATGAGGATAAAGAATGGAAGTTTGCTCGAGCAAAGCTATGGCTTAGCTACTTTGATG
AGTTGTTAAAGTTACATTAATATCATATTTTAACTCTTCCAGAGTACATGTTAAATTTAAAAATCAGGAACTTGAAAATAATCCACTAAGAAACTTTTCTATTAAAGATTGCTAATAATGCTGTTTAAAAAGCATAGGTAAATTAAAGAAATTAAAGGAGAAAACAACAAAAGAGAATAGGGCAAAATATACATAAGAGATCTTAC
CCGACACGGGCTCGGCGGGGCTCATGCTAGTCGAGTTCTTCGCCCCCTGGTGTGGACATTGCAAGAGGCTTGCCCCTGAGTATGAAGCTGCAGCAACCAGATTAAAAGGAATAGTCCCATTAGCAAAGGTGGATTGCACTGCCAACACAAACACCTGTAATAAGTATGGGGTCAGTGGCTACCCAACTCTTAAGATCTTTAGAGAT
AAGTGCATGTAGGAATTGCAGAAAATATTTTAAAAGTTTATTACTGAATTTAAAAATATTTTAGAAGTTTTGTAATGGTGGTGTTTTAATATTTTGCATAATTAAATATGTACATATTGATTAGAAGAAATATAACAATTTTTCCTCTAACCCAAAATGTTATTTGTAATCAAATGTGTAGTGATTACACTTGAATTGTGTATTTA
ATTTCGAGTTGCTGGAATCAATGCTTGTGGCCGGGGACCCTTCAGTGAGATCTCAGCCTTTAAGACTTGTCTGCCTGGGTTCCCAGGGGCTCCTTGTGCTATTAAAATCAGCAAGGCCTGGCTCCATCTAACACATTTGTGGCTCCCCAGCCTGTTGTAGCTAGTCCAGCAAAGATGCAGGCTGCAGCTACCCTTACTGAAGTGGC
GCTGCGTTATTTAAGACTATCAGCAAATTATTTGATAGATTGTTCTTATGACTTGTATTCTGATTTCAGAAAACCATCATGAGTGTGGAATAAATACTGGATTAAATCCTTTGGACCTAGATGTCAAAGCTGGTGGAGGCTGTGTAATGACCATTGGAGAGATGCTTCGTTCTTTTCTCACAAAACTGGAATGGTTTTCTACTTTG
AGCTGTAATCCAGAAACAATGAAGAATGCGGCAGACTTGTATTTCTCTCTTTTACAAGAGCACATTTTGTGAAGATGACCCATTGGTTTCATAGGAACCCATTAAAAGCTACAGCTCCCGTGTCTTTTAACTACTATGGCATGATCACTGGTCCTCCCGCTTCAAAGATTTGCAGCCATCCAACCAGAGTCTCAGCTTTGCTTTGC
TGCCCAGAGTGAAAAGACTGCTGTCAGATAGCACCTGCCTTCCCCATGTCATCCAGGGTACTGTTTTTCAAGGAAATCTTATGGAAGGAAATGAAGTCATATTAAACAGCCAGTAGATTTAAACCAAATACCTAATCATGTTCCCAGCTGTATGAGAGCTTAGTCTTCATTTACAAAAGAGGAAGATGCAAGAATTATGGGCCAAA
GCACTGGGCTGCTTGCCTAGGCCGTACCTGTGGCCATGTCTGTCTGGCCCACAGGACATGTTGGGGAATGGGAAAGAAAAGATGAATAAGTTCTGTCAACATTAAATGAAGACCACCGGAGGATGTGTCTGTGAACACGCAGAGGCTTGACAGCTGAGCTGCAGCCTGGAAGCCCTCGGGAGGACTCTCCAGGAAGTAGATGCAAA
TTATATGTGTGCTTCTGTGACTTGTATCACACAAGAATCTTAAAGATTTCACAAATTCTCCTACTTAAAAACAGCATTTTAGTATCTATTTTCTGTCTCCATTAAATGGTCCTCATTTTCTATTGAGTTTGGAAGTGTGCACATTGTGTGTGTGTGTGTGTGTGTGTGTGTGCACACGTGTGCGCGCCCGTGCGTGTGTCTATTTG
TGCTCCTTTTAAGTTTTCAGGTGAGTCAAACTCTACAACACAGTGTTAGGATATAAGCTTTACTTTTACAGTTAAAACAATTACTTTTTGCACCGTCTTAATTAAATATTTTGATTTTTTTTTTTATTTTCCTAGTTGTGTTGCTGTTTATAAGTGTGAGTCGCTTCAAGGTCGTGCTGAAGAGTAGGTAGGAGGTAGTGGTCCTA
GGTTAGAAGTTGCAAGACTGAGCACGGAAGGAAACCTAGAAGATCTAAAATTCCCAGAGAACATGGGCCACGGAAGTACCATCCAGCTCTCAGCAAACACATTAAAGCAAAATGGCCGGAATGGAGAGATTAGAGTGGCTTTTGTCCTGTATAATAACCTGGGTCCTTATTTGTCTACGGAGAATGCCAGTATGAAGTTGGGCACA
AGGATGCTAGTGAACAAAAGACAGAACTTGAAAGATTGAAACAGCGAATAGCAGAAGAAGTTGTTAAAATTGAAGAGAGAAAAAGTAAAATTGATGATGAATTAAAAGAAGTACAGGCTGGCGTGTCTAAACTAAATGAAGCCAAAGCTCTTGTAGATGAGCTGAACAGAAAGGCTGGCGAGCAGAGTATCCTGCTTCGAATAAAG
TTAAATGAAACATTTATCTTTAACTTTCTAAAGAAAATTAGTACATATCTTAGAAAGCTGAATAAAAAAAATCACTATTTCTTCAAAGTTGTAATTTTAGATTAAAATAAATGTATTTGTGATATACTTACTTGGCTCAAAAATTTAACTTCTATATCAAAGACCTATTTACATTACAGTCTTCATTCACAGTTTCTGGTTGCAAC
TTAACATATATATATAAATATATTCACAAATATATTCATATAAACAGTATACGTTTTGAATCAGTTATTTGTTAAAGAAAGTATATTCAATGAAGATGAAATTAAAAAGAAAAAGAAAGAAAGAGAGAAAGAAAGAAAGAGAGAGAGAGAAAGAAGGAAAACAGCCTACCCTCCAGAGACTGACATTTTTCCAGTCCTATCTAGCC
CAACAATGTCTCCAGACAAAAAGCCTTATAGTTAATTTAATGTTTGCACTCAGAAGTGCAACCTAACAGGGAGGGCCTGAAAAAGAAACGAGAGGAGGCTATTAAATATTTTTAGTAATATGTTGCCTTTGTCATGTGCAGAACATGTAGAGTATGCTCTTTAATTTAGTAAATATTTTTAAGACATAGAGATACATTGTTGTAGC
CTCGGGATCTAGTGTGCTTTCTCCAGCTGGATCATGTAAATGTATACTATGGACAGGACTATCGGAACAAATACAAAGCACCCACAGACTGCTGCCTGGCATTAAAGGAATGTTTTTGTGGAAGTTCTGTAACTGTCCCAGAAATTGAAGGAGTCCTTTGGTTAAAAGATGATGGCAAGAAGTCCTGGAAAAAGCGTTATTTTCTC
CAAAGCTAAGTTTTTTTTCTTAAACAGCACCTTGCTTGAAGATGACTTTAAAGAAATTAATATATTGAAAACTTATTTGAGTCTTTATTTTAATCATCCCATTAAAACATGACAAATTATTTGACCATTCCAGTCAGTGTACTGCTTTAATTTCTCCCATTTGCCTGTCAAGAGCCCACATGCCTTGTTCATTGGTCTTTCTCTGC
GAGAGAACCGTTTGGAAATACTTCGTTCAGCTCTGCAGTGCACTGGACCACATGCATTCTCGAAGAGTCATGCACAGAGCAACTCAACCATCCAAATGTAATTAAATACTATGCATCATTCATTGAGGATAATGAGCTGAACATAGTTTTGGAGTTAGCAGATGCTGGTGACCTCTCCAGAATGATAAAGATATTTGATTTAATGG
TATCCTGCCCTGTACATAAATTAGCCCCAAGACCTTAATATAAGATCTGAAACATTGAAGTCAAAAGAAATAAAAGAATCAACAAAATGAATTTCATCAAATTAAAAAGCTGCATATGAAAGGAGATAATTAATGAAGTGAAGAGACAGACTATAGCAGGGGAGAATCAGAGTCCTAACATCCAGCATATCCGAAGTACTTAGAAA
CTACATTTCTTTTTGGAAAGGTCTTTAGTGTAAAGTTGTTCCATTCAGGTAATTCCTTAATGAGTCTGGATAACATACACGTTCCCATTTTTTGCTGATAATTAAAAATATAGGTGAACTATCTGGGTGTAATGGCACACTCCCTTTATCCCAGCACTGGAGACAGAGACAGGAGGATCTCTTGAGTTGCAGGACAGCAAAAGATT
AGCTACAAACACATCTCTGGTTGTGGTTTTTTTGAGACTATCTCACCATGCACTCCAGGCTGGCTTTAAACTCATGGATCTCCCTGTCTCAATCTTTGTAATTAAAAGGCCCAACGTAGCTGCTTCCATCAGTTGGTCTCTGACACCAGCTCCAAACTACACACACCTCCTGGAATCCTGGGCCATCTCGGCAGCTCCTCCCAAAG
TTAAATGTGTATTTTAGCCTTTTAATAAAAATCAATCAATTACTTCTTTGCTATTTTGGTTTTACAAAAACACCCACTATCAAGGAGTGCTGCGCGGACGATTAAAATGCTGTTCCGGGCGTCCGTAAACTGAGACTTGCTGTACCTTTGCCGTTTGTCCAGTGTTCCCAACCACATTGTGTAGTTTGGGGCTGTTCCCTGCCGTA
TGGTAGTCCCAAATGAAATTATGCAACTTTGAATAACACATTCCTTGATTTGAATTGGCTTTTGCAATTGAGTGAACTTCAACATATGGGCAAGTACTGAATTAAAAAATACAAAAGGCAAAACCTGAACCACCTTCTGCACTTAAAGAATTCTAATGTACAAATACACTGTCTGTCTTAGATGGATATAAATATTTTTTTTATTT
AGGTTGAGCGCCGCTCCCTGCGCCTCGAGGTGACAGAATACAAACGGACCGTGCACGAGATGAAAAAGGAGCTGGACAAGTCACAGAGTCTGCAAACACAATTAAATGAATTCAAGCACTCTGAATTGATCACCCACGAGAAGTTTGAAAGTGCATGTGAAGAACTAAATAACGCATTGCTTCGGGAACAGCAGGCACAAATGTTG
CCAACGTCAAGCATCTGAAAATCCTCAACACTCCAAACTGTGCCCTTCAGATTGTGGCACGGCTGAAGAACAACAACAGACAAGTGTGCATTGACCCGAAATTAAAGTGGATCCAAGAGTACCTGGAGAAAGCTTTAAACAAGGGGCGCAGAGAAGAAAAAGTGGGGAAAAAAGAAAAGATAGGAAAAAAGAAGCGACAGAAGAAG
CCACTCCACGCCTTACTACAGCATGTTGGGCCACAAAGAATTCAGGTTTATCTATCCAGTTTTACCATTCTGCATGGTGTTCTGTGTGGACGCTGGTCCAATTAAATTTCTTGAAATTTAACGTGCTGCAGAACCTAGGGACGTTTTATGGCTCCCATCCATGGCACTGGTACCTCAGTCAAGGGTTCCCAGTTGTCCTGGGGACC
TGTCCCTCCCACCTGCACAGTGATGCTGTCTGGTGGGGCCTCGTGGTGCCTAGGAGATGAAGATGAGGTTTTCCTTACCGTGTAAATGAATATTTGTATGATTAAATTAACACACACAAAAAAAAAAGATGTCATCTGGGTGATTCTCAGTGTGGAGGTGGGTGGACTTTTAGGAGTAACGCAGCAGCTGTCATCTTTTGAAACGG
GGATTCTGGAGATGGCGCCGTGGGATCTAGGACGCTGCATTGGGATACAGATCCATCAGTTCTTCAGCTTCACTCAGATTCCGATTTGGGGCGAGGACCTATTAAACTTGGAATGGCCAAAATTACTCAAGTTGACTTTCCCCCTCGAGAAATCGTCACATACACAAAGGAAACTCAGACCCCGGTTACAGCTCAACCCAAAGAAG
AAGCAGCTCAGCCTAAAAGTGGGCAGGGTAGCAGTCTTAAAGAGCATCTGTTACCCAAGAGAGGCAAACTGTTTCTATGCTGGGATGTACTGCAGCTAGTATTAAAAAAAAAACAAAAAGATTGAGGCAGCACTAAGCCGAATGCCTTCTCCTGGAGGAAGAATCACTTTACAAACAAGACTCAATCAGAAAAAAAGTATTCAGAA
GTTCTGAAAAAATTCTTGCAGTGAAAACAGTCTGTATCCAGTAAAGAAAAAGGAAACGTGTAATTCTTGAAGTGTTGGACAGACCCATCCCCTAGTAGTTATTAAACTCTTCATTATTAGCTGACGGTCACTGAGCGTTCCCTCAGTGCTGACTGCTACACTAAGCACTCCACAGAAAGCATCTTCCGAACCTTCACAAAGACACG
ACGTGTATCTGGAAAAGAGGCTTTACCATGTGACTTACAAGCATACATACCCATTAGAAAACTTCCCCTCTAAAGCATGCGTATTCATTATAAAATGGTTATTAAAGTCTACTTAAATTTAAAGTCTAAGTTTCCACACCAAATTATTTAAAACATATGCCTGTGTTGTTTTGGTAAACATTCTGTGGGTAAGCTTGTAACCAACC
GGTGATGTTACTGAAGGATGAGAAACCACCTGAAACACTGAGCCTTCTCACAATATTACATTTGAACTGATAGTTCGGCATTTATTTTTAAAATGTTTTGATTAAAGGTCACTGGCTTTACCAAGCTAAGACTGAAAACTTCTGGATAGACAGACAAATTTGGCAATAATTCAAATAAAGCCAATGAGAGTAGGCAAGTTCACTGA
GAATTGTCCTGTGCTATCATCGGATAGTGACTTTTGCATTTTTGACTTGAGAAGTGGGTTTTGCTCACTGAATAGCTTCCAGTGGAGAAATCTGAACACTATTAAAGATACACAAGATTACTACATTCCCGCCAGAAGCTTTTCCCTCAATGCATTCTGCCATTACTTCAACAACATGAACAAAGCTCTACTACCTCTCTTTGCGG
ACAATTGAAGGACGGTGAGAATGTGGGTAGAGACCCATCTACATCTACAGTTACAAGCTTAGCAGTTAATTCATCCCAGGGAATGGATGGAGGGCCTGCCATTAAACAGCAAGGAAATTATATGCCAGATGAGGATCTTTCTGGCATGAACAGCTCTTCCAGGACAGACCTAGGGATCTCCAACTCCTTTTCCCACTCAAGTGGAG
CCTGTGCATTTGAATCAAATTGGGATGTAACTCCACTGAATCACCGTTGACTCTCTGGTTGAATCATAACTGGCGTTTGTATTTATTTTCTTGTAGCCATATTAAAACCAGTACTTTCCAGGATATTTGGCAAGATGAAGAGACAGTTTTAATATTTTGATTTAGTGATACTATTGGCATCTACAGGACAGAGGTTGAGGTGCCCC
GAGTAATGCTAAATATCGCTGCAGTTTTAGGCATTGCTACCATGTATGTTCGTTACAAGCAAGTTCATGCACTGAACCCTGAAGAGAACCTTATCATCAAATTAAACAAGGCTGGCCTTGTACTTGGGATACTGAGTTGTTTAGGACTTTCCCTTGTGGCAAATTTCCAGGGCTATGTGCTTCACCTGGTTACTACGGCAGCAGAA
CAGAATAAGAAAGAAAGAAAACAAAACAAGTGTAGTATTGCCATTGACAAAACAGGATGCCCAAAATAAAGTTATCCCTTCCCCTGTCCCACTTCTTTTGATTAAAACCATAATAGGAGATCCAGTACTATTTTTGAGGTTGTTGCCCCATCCTTTAAAAGACCCCCAGTCTTTAAAACAAAAACTAGCAGGCAAGCAAACACCTA
TGGATGAGACTTTTAAAGATGCAGAGGATGCTTTGCAGAAACTTCATAAATATATGCAGGTGATTCTTTATTTCCTCTTTGAAATTTGATGGTATTTAAAATTAAATATCGTTTTCTTTTAGGGAAAAACTAGGTAACCTAGGTGAAGTATTATGAAAATGAATAGCTTGTCCTAATTAGGTTTGCATAGCATTATAGTACCACTG
GGGTAGACGAAAGCTTTAATTTAGGAAGAAAAAGTTCAAGTAAAGGAAATTATTTTGATGAAATATATTTTATTTGATCTGGGTATTTTTGGACCACATTATTAAATTGTTGAGCTGCAGCTGAGTTGCTGAGGGGAGAGCTTTGCTAAGCCTTGCACAGGTGCGTGTGACTCATCGCCAGGTGTACTTTATGGAGCTTATTTTAT
AAACTTCAGATAAAGTTTCCCCAATGCATCTGGGAAAAACAGATGTTGCAAAATAGTTCATTTAATTTCTACCTAATACTATATAGTTTAGCACATCAATATTAAACTGAGTATTTGGTTATACAGTACTAGGAGTGTGTGTATCAGACAGTGTAAGAATGTCAGGTATAATGGGGAACATTCTGAGAGTGAGATGACCATGCTTA
CGTTCCATGAACTCTATAACATGTACAAGAAGTACATGCCAGAAAAACTTGCAAGATTGGATCCGAGGTTATTTTGTAAGGCTCTTTTTAAAGCTTTGGGATTAAATGAAGTTGACTACAAGTTTGGGCTGACAAAAGTATTTTTCAGACCTGGCAAGGTTGCAGAATTTGATCAGATTATGAAGTCTGACCCTGATCACTTAGCA
CATTTGGCCAATGGTCAGCTAAAAAGCTGCAAGTGAACTAATAAACTAGAGAACATTGCAAATACATCCCTTGTAATGAAACACGCATGACAGTCATGTCATTAAAAGGCGCCATTAAATACTCTCCTCAAACGTAGAATAATTCATGTGCAGAACCAAATCCGTAAGAGTTGGCTAAGGGCCGCTAAACTAGAACCCTTTCAGGA
TATTCCCAATGATGATGCACAGTTTGATGCTTCCCACTGTGACAGTGACAAGGGAGGATTCGGTGGCTTTGGTTCTGTAACAGGGAAAATTGAATGTGAAATTAAAATTAACCATGAAGGAGAAGTGAATCGTGCTCGTTATATGCCACAGAATCCTCACATCATTGCCACAAAAACACCATCTTCTGATGTTTTGGTTTTTGACT
TTACTATGGTTAATTACTATTCTGCTGTGACACCTCATCTTCGTAACCAACCAATTTACATCCAGTACTCCAATCACAAAGAACTAAAGACAGATAATACATTAAACCAGCCAACGGTAACGATAGTAAGAAATTTAAAGGAGAAGATAAAATGGATGGGGCTCCCTCTCGTGTACTTCACATTCGAAAGTTACCTGGTGAAGTGA
ATGATGTGCTGTTTGTGTGTGAAGGAGAGCCGTTTATTGGTCCTCAGACAGATGCTAGACCACCTGGAGGATTGCTAGGATCCCACACAGACTGGCTCACATTAAATGTAGGAGGACGATACTTCACAACAACAAGGAGCACTTTAGTGAATAAAGAGCCTGACAGTATGCTGGCGCACATGTTCAAGGACAAAGGTGTCTGGGGA
GAGTAATGCTAAATATCGCTGCAGTTTTAGGCATTGCTACCATGTATGTTCGTTACAAGCAAGTTCATGCACTGAACCCTGAAGAGAACCTTATCATCAAATTAAACAAGGCTGGCCTTGTACTTGGGATACTGAGTTGTTTAGGACTTTCCCTTGTGGCAAATTTCCAGGTTTGTTTTTTAACCCAGTGAAGGTATCTGTCTGCA
GATGGAACTTTCATAAAGTTTCTTGGCAGTAGTTTATTTTGCTTCAAATAAACTTATTTGAAAAGTGGTTGCCCAGTCTCTTTGTGGAGAGGATTTGATCATTAAAGGAATCAGCGTGCATATATCCAATGCTGAACCTAAGCATAATAGCAATAGACAGTTAGAAAGAAGTGGAAGATTTGGTGCAAAGCCCAGACGAGCCTTTG
ATGACCCCAGGGGCTCCCCTAGGCTAGTGTCAGTAAAAGGGTCCCCTAAAGGGGATGAGAAAGGCCTCCCCTATCCTAACGCAGCAGTGAGAGACGATCCATTAAAATGCAATCCTTACGATTCTGGCAAGAGAGAACAGACAGCAGACACGGCCAAAATCAAACTGTCTGTCTTGAATTCTGAAGGGGAACCAAGCCGGTGGGAC
GCTGGGGTCAGGAGAAATATGGACTGTTAAATGTAACAAAAATTACTGAAAATGGGAAAAAAGTTCGTATAATGCTTCATCTCAGCAGCAAAGAGAAATAATTAAAAGTAGGAGCTTGGACAGGCGGCTGCAAGAACCAATAGTGTTAACTAAATGGAGACATAGCACCATTGTGTTGGACTCCAACGACAAGTGGCTCAAGCATG
AGTCAGCTGGCAGGTTTGTTGAAATACAGTTTTGAGATATTTTTTAATGTGGCATTTAAAAGTGTTAATGGGTAGTTAATGTTTTATTAATATATATCTTATTAAATGCTTTATCTTAAATTAATTTAATTGAACTATAATTTTAAACTTTAGTTAAATGTAACTGGGGGATGTTTCAGATTTTAATATTAGTGATCAAATGTAAA
TTTTGCAATTGATCCTAATGGCTATGTCTTATTGCATCCAAATCTTCAGCCAAAGGAGCCAGTCACACTGGATTTTCTCGATGCTGAGTTAGAGAATGAAATTAAAGTGGAGGTTCGAAATAAAATGATAGATGGAGAAAGTGGAGAAAAAACGTTCAGAACTCTGGTCAAGTCTCAAGATGAGGGATACATTGACAAAGGAAATC
AGGATGCTAGTGAACAAAAGACAGAACTTGAAAGATTGAAACAGCGAATAGCAGAAGAAGTTGTTAAAATTGAAGAGAGAAAAAGTAAAATTGATGATGAATTAAAAGAAGTACAGGCTGGCGTGTCTAAACTAAATGAAGCCAAAGCTCTTGTAGATGAGCTGAACAGAAAGGCTGGCGAGCAGAGTATCCTGCTTCGAATAAAG
CATTAATCTTGCTTTGTTAACTTTTGTGTCTACCAGTATACCTTTATTGCAAAGGTTCCTTTTTTCTTTGCTAAACATAAGTGGGAAACTTTATCAATGTATTAAATCTAGATGTGGTATATTTAGCTTTGAGTGTATATTTAATAATTTTTTCTAAGACTTTCAAGGTCATTGCTATGGTTGTATGCTTTTTTTTAAAAATGGGT
TCCATTAATAAATCAACTCAGTGATCCTGATTATATTAATCAATATGTCATATGGATGGTCCGTGATTCAAATTGCAACTATGAGGCCTTTATGAACATTATTAAATTAAGTGACAATATTGGAGAGTTAGAGGCAGTCAGAGATAAGGCAGCAGAAGAGCTACAGTATCTTAGATCCTTAGATACAGCCGGTGATGGTATCAACA
CTGTTTGCTTGTTCAAGTGACTCCACAGCAGTATACAATATTTTGGGGACTCTTTTGAAGTTGCTTTTTAAGAGATAGTTTATGAAAATCAGCTTTTCTTATTAAAAAAAAAACAGATTTTGTTCTAAATAATTTCTTTGCTTGTTCCTAAAATTAAAGGTCCTTAAAAGAGGAAAATGACTATCTTAAAGTATATGTCCTAACTC
GTGGAGCTACAGCCATTGCTGCCAAGATGAGTGGAGCATCAAAGATCTTGGCCAACGACATAGACCCCAGTGCAGGAATGGCGATTACACTAAATTGCAAATTAAATGGACTGAATCCTTTTCCTGTTTTAACTAAAAACATTTTGAATACCCAACAAGGTAAGTTTGATCTCATTGTTCTTGGAGATATGTTTTATGATGAAGAC
GGAAGTTGCTTATGATTGGAGTGAGAGAAACAGCAGTGTCGCCCGGAAGAAAAGCTACCACGCGGAGCTGATGCGGGAGCTGGAGCAGAAGGAGGAGAGCATTAAAGCTGTTCAGGAGATCGCAGAGCAGCTGCTTCTGGAAAACCACCCAGCCCGCTTGACCATCGAGGTAAGAAAGGTCGAGGCGTGGGCTGATGCATCAGCAA
CGTGTGAAAATAAGAGTTTCCTTAATTTGATCATCGGACTTCAAAATAAACTGGCTTTTAGTCATTTTAAACATGAAAACCATATATACTCTAGGAGCATATTAAAGCAATTCTGTTCAGGAGGAAGCAGAAATCCAGGCAGAGCTGGAAAGGCTGGAAAGGGTTAGGAATCTACACATCAGGGAATTAAAAAGGATACATAATGA
AAACCGGGAGAGAGAAGTTTCTTTTTTCAGTTGTCTAAGGCTTCATCAGTAGCAGTGTTCAGCTAGCAGAGAGGTGTAGTGTGCTATATGAGTATTTTATATTAAAATATGAAGTGTGAGAGCAGGCCATTGGCTGTTGATTGTATTTCCCTTGCTCAGTGCATTTTGTTTCCTTTTTACCATTTTATCTTCTATTGGAAGACCTT
AAGACATTACTTGCACACGCAATAGCAGGGCCAAAGCAAGGAGTACAGAGTTGCAGATTTCCAATGTGAAGTTTGAAGATGTTGGAGGCAATGATGCAACATTAAAGATTTTAAAAGACTCTTCTCTTTTGGAAAGTGATAAGAAAAGGAAAGGTAGGGCAAAGGGCAAAGGAAACAAAAGAAAAACAGAGAATCTTCAAGAAGTA
AGCTGGAAGTACAGCCACGGGGCTGGCCTGGGCTTTAACTCTGAGGCCCGAAAGGTCTTCTACATTGACCGGAATGCCTCCAAGTCTATCAAGTTGCAAGATTAAATATTATTGTCTTGTTCTTCAAACTGCATTTCTTGATCAGTTGCATCCGTCAAGTTGGCTGTATTGGCTGGATCTCAAGGCATTTTGGACAGTAGGTAATC
GTGTGTGTGCGTGCTAATTCTAAGCCTTGAGGGCAGGGCACTGTTGGGAAGGCCCTCAGAGCTGTCAGGTCTTGGTCTTGCCTGTGACTCTGGAGGTGGAATTAAAACCAAACAAAGTGCTTTCAGTAGAGAGCACTCTTACCCATGTAATTAAATGTTAGTCCTTTCAATGTTAAATAAAGTATAACTTCTAGTGTGCCCAGATG
CATTGAGAAGAGAGAAGAACATTCTTGAATATCTAGAATGGGGTAAACCATTTACTTCTAAAGTGAAGCAAATGCGATTACATAGAGAAGACTTTGAAATATTAAAGGTGATTGGTCGAGGAGCTTTTGGGGAGGTTGCTGTAGTTAAACTAAAAAATGCAGATAAAGTATTCGCCATGAAAATTCTGAACAAGTGGGAAATGCTG
CCTTAAGGAACGAGCCAAGATGCATTCCAGTGAAGTTGGTCCCTTTGTCTCCAAGATCCGATCGGTGATCAATGACATTGTTATCAAAAGCGGTGGATGCATTAAAGTCAGATAAGAAAGTTCGGACCATTATCATCAGAAGTGAAGTCCCTGGGATATTCTGTGCTGGCATTGTGGTGCTCGGGATTAACAGAGCTTATGGGAAA
CACCATGTTATATTTTCTTTTGAGACTTTAATTTAGTAATTTTATATTTGGGAAAAAAAATAAAGGTTTTTAATTTAACTGGAATCACTGCCCTGCTGTAATTAAATATCCTGTACCCCAACTGTATTAAAAATAACATTGCTGATTTTCTGGTAATAAACACTGAATGTTTGTTGTTTGGCCATCCTAAAAAAGGACAGGGTACC
GGACGTCTGGCCGGACGATTTTTACAGCCACTCCAAAGGTCAAAAGGTTTATTTGACATGGCCTGTGCCAAACTGTGCAGAGGGCTGCCCGGGCTCCTGGATTAAAGACGGCTATTGTGATAAGGCCTGTAATAACTCAGCCTGTGACTGGGATGGCGGAGACTGCTCTGGTAATACTGCAGGGAACCGGTTTGTTGCAGGAGGTG
TGCCAAGAATTGAAAACAAAAAGTTTAAAAAAAATAATAATAAATTGCATGCTGCTTTAATTGTGAATTGATAATAAACTGTCCCTCTTTCAGAAAACAGATTAAAAAAACAAAAAACAAAAAAAAAAAAACAAAAAACAAAAACAAAAATTGGAACCAAAACATTCCGTTTACATTTTAGACACTAAGTATCTTCGTTCTTGTTA
TTGTTCTAACTTGCATACTTGTCCTTTCTGCTCGAAGCTGTCACTTCCTTCTAAGGATTTACAGAGGCCTAGGGCCCTAACCTTCAGGGGTGGGGACACAATTAAAGGAAGGGAATGTATAAAGAAATTATTCTTCATTCCAATATATGAAGATACTTGCCTTTTCAGCAGCGATGGTCTCAGTGTGCTTGGGGCAGGAGTACATA
CTGGACCTGTTTCGAACAGTCTGCAAGTTTAGATATCAAATCCTTCTTTGGTTTTGAAAGTACAGTGGAAAAAATTGCCATGAAACATTATACAAGCAACATTAAAAAAGGGAAGGAGATCATTGAATACTACCTACGGCAGCTGGAGGAGGAAGGCATCACCTTCGTGCCCCGCTGGACCCCACCCCCCGTGGGACCCTCAGAAA
GTACAGGAAACAAAGATCTGGTTCACCGAAGATATATGTGATACTGACTGGCTGGCCTGGAGCTCAGAGATCTGCCTGCCTCTGCCTCCCAAGCGCTGGGATTAAAGTTGTGTGCCATTACACTCAGGTGTTTTTCCTGGAAAACGATGACCACCATAACTGCCTGAGTGACCCTGCAGATCACAGCAGACTGACTGAGCATGTCG
CACCCTGCTGGAGGCCCCCACCCAGGAGGCCAGGGCGTATTTATTTCCATAGCGAGCAGGTTGTTTCTCCTAGAGAAAGGAAGATGGTCTTGGAAATGATATTAAAATTCAGATCTCCATCTTGGACAGCTCCTGCCCCCACCCCACCCCATCCTCTTCAGGGTTAATTTCCATGAATTTTTTTTTTTCTCGTGTATAAAATCAAA
CTCGTAACATGCCTCTGCTTTTGTCGTTGTCCTGCATCTGTCACTTTGCATGTCAACAGTTCATGAAATTACAAACGAAGTCACTTTAGTTGACTAGCATATTAAAGTTGGGATTGCTTTGCAGCTGTCTCTGAAGGCATACCAAGTATTTTCTTTCTGCACTTGGCTCTGTATTTACATGGTTGTTGCAAAGCTCTTCTTTCCTT
GTTGGACAGGGCTGGCAAGGGAACTGAATTTTTCAGTGGATGAAATCAACCAAATACGTGTGGAAAATCCCAATTCTTTAATTTCTCAGAGCTTCATGTTATTAAAAAAGTGGGTGACCAGAGACGGAAAGAATGCCACAAGTGATGCCTTAACTTCGGTCTTAACGAAGATTAACCGGATAGACATTGTAACTCTGCTGGAAGGA
TAAGGAGTGCTTGGCGGTCAGGACTCTTGATCCTCTTGTCAACACATCCAGTCTGATAATGAGAAAATGCTTCCCCAAAAACCGCCTTCCGCTCCCCACCATTAAAAGTTCTTTCCACTTCCAATTGCCAATTATCCCTGTGACTGGACCTGTGGCCCAGCTCTACAGCTTGCCGCCTGAAGAGACAAACGCCAGGAGAGCGGTGG
TAAAAAGAATCGCCAGTTTCTACTTTTCTATTAGCTTTTTAAAAAAAAAAGATCAGCTGTAAAGTTGCATTTCTAAAGAAAGATATATAGATATATATATATTAAATGTACGAGTACACGTATAGATTAACCCGCATTGGTGACAACCCAAAATTTTTGTTGTCCAACTATTTGTTTTCTCGTATGCACCATTTGTTAAGCATTCA
TTGTTCTAACTTGCATACTTGTCCTTTCTGCTCGAAGCTGTCACTTCCTTCTAAGGATTTACAGAGGCCTAGGGCCCTAACCTTCAGGGGTGGGGACACAATTAAAGGAAGGGAATGTATAAAGAAATTATTCTTCATTCCAATATATGAAGATACTTGCCTTTTCAGCAGCGATGGTCTCAGTGTGCTTGGGGCAGGAGTACATA
TAATCAGGTGGACTTTTGGGTGTGATTTGTTAGAAAATCAGTGTAAAACAAAGAGAAAAAGTTAGAATTTAATGGAAAAAAAATGTTACTTTTGGCCTATATTAAACCTTGATAAAAGACAGAAAGTTGGGGTAGTGTTTTTGTAAATCAAATAAAGGAGTAAAATGTATTTTGATCCTTTAATACCGTTTCTGGACAACATAATC
CACTCTTCTGTTTGAGAGTCAAAAGTACCCAATGGTCCATTTGTTACAAAAAGGTGATGACTCCTTTAACCAGGAACTGCTGAAAAGCATGGTGAAGAGCATTAAAATGAACGATGTCTATGGGCCCATGAGTCAGATTTTAGAGACTCTGAATAAGTGTCCGCATTTTAAAAGACAGCGGAGTTTATATAGAGAAATATTATTTC
TCCCCGGGCCACCCACAAGGCGCTTTTCTGAATTCACACAAGAGCAGGAGAACTAGATTGACTGCTTTTGTGTTTGTTTGTTTTTTGTTTTGTTTTTTCAATTAAAAGAAGTACATGTTTTGGTGTACTTGTGAAAAGTAGCAGAAACGTAAACCAGACAGCTGGCAGACATCTGAGAAGTCAAATTCAAGTGTTATGTTTAGTTC
TTCATACTTAGTTACTGTATGACTTTAATAACACCAGCTAATTTCAGTACTTATGGTTTTTAGCTGGTTTCCTTATTTTGTATATTTTTTATTTGTAAATATTAAAAATAACTCTAGTTTCATTTGTTCATTCAGAAGAGAAAATAATTTTGATTGCTGAATGTATCTGAGGTAATCCCTGCATTAAAATCATTTTCTATCAAACG
AAGATGTAAGCTGCAGGGAAGCTAGAAACTCCTAACCTTCTACTGAAACCTTAACACTCCACGTGGCTGTATTGGAAACAGAGCTCTTGAAATGGTCAAGATTAAACCATCATAGGGCTAGCCCTAATACCAGAGGACTTGGTGTCTTATAAGGGAGAGACAATAAAGATGCAAAACCACCGGGGAAAGCCATGCAAAGAAGACAG
CAGGTTAGCATCAACTGGGAAATCTACCTGCTTCTGTCTCCCAAGCACCGAGACAGCTGTGTGCCAACATGCCCAGCCAAATATTTTCTAATGAAGGTAAATTAAATACTTAGAAAGAACCTGTATATTTATATACTTATTTATTTTAGACAGGGACAGGGTCTTGCTTGGTAGACCAGGCTGGCTTCTAACTCAGAGATTCCCTT
TGCCGTGTACAAAGTTCTTAAAGCTAAAGTCCTCCCTCACATTTGGAAAGGCCCCCTTTTAGGGGGGTTTGTAGACTCATTAGCACCCTCCACAAACAAAATTAAACCCTAAACTGAAGAATGGAGTATTTTATGGAGGGAGGATTTGTTTGTTTGTGTTTGTTCCAGGGTTAGGCATTACCTTAGCATCCCGAAGTGGACAGATG
CCCAGAAGGCGCCCTGAATATACACGAGAAAGCCTGGAATGCCTACCCTTACTGCAGAACCGGGATTACAAAAGATGAGTACATGAAAGAAGATTTTCTGATTAAAATTGAAACCTGGCACAAGCCAGACCTTGGCACCCAGGAGAATGTGCATAAACTGGAGCCTGAGGCATGGAAACATGTGGAAGCTATATATATAGACATCG
CTTAATAATGCCATTGAGAACCCAGCATTGAATGCAGTAAAGGTTCCTCCTGACTTCAAGAGTAATATTTTGAAAGCTCAAGTAGAAGCTGTGCATAAGCATTAAAGGATGACACAGAGAAGCTTAAACAGCTTGAAACAGAGCAGACTATCTTGCCATCTCTTCGACCTACCATTGACATTAATGTCAACAGCCAGCTTGCCCCT
GAATCTATAGGTTGTTTCACACTTGAATTTTTACTTGAAGAAAAACATACCTTCCAAAATGAATGGAAATTTCTTGCTCATTGTTTGTCTGAAATCTGATATTAAAAAAAAATCACTGTATTAACATATTAAACAACAATTTAGGTTTGGCCATCTGCTGGATGAGAATATGGGCTCCAAGTTTGATACTATTGGCATGAACGCCA
AAAGGTGTTTTGTCTATTCTAATTACTTTTCCTTATTTGTTCTAGAGTAAGCTTGTATTCATCTATGAGAAATCTTAGCAAGATTTTGATAGTAACTATTATTAAACTACATATACATATATAATTATGCAAAACTCATTTTGAGAAAAAAATAACACTAACTATGTTATATGTTCTCTTTTGAGACATATTCTAACTAAGAAGTA
ACAAAAAAAAACAATCTAGCCTAGCTGGCCTTATTTGGGAAGCGTAACTGCTTTTAGCATATGGGAGTATTTTTTCACATTTTCTTTGTATAAAATTTGTATTAAACTTAAATATCTTTTTTGATGTTAGCAAGAGGTGTGACAAGCAGCCTGCCTATACCCCAACCACTACAGACCACCAGCCGCACCCCAACTACCCAGCCCAG
TGAGTTCAATTCCCAGCAACCACATGGTGGCTCACAACCATCTGTAAAGAGATCTGGTGCCCTCTTCTGGAGTGTCTGAAGACAGCTACAGTGTACTTACATTAAATAAATAAATAAATAAATAAATAAATAAATAAATCTAAAAACAAAACCAAAACCAAAAACCAAGCACTCTACCTTGCTTAGGTAGCCATCTTTAAATTACA
TCCAAGGTTGGGTCAATGTGTAAATTGCTATTCAACACTTGGATATTACCAGTCTGTGGTTTAATTATTCCTCCTAGTGAGCTTGCAAAGCATAGACTAAATTAAACCCTAATGTTAGATGTCAGTATAAAGCCCTTAGAATTTTTCCTCAAGGACCCCTTCTTCCTTTAGGCCTTTCTGTCTTGATCTGTGCATTAAGAAATTTA
TTTAAGCTATGTTTAAAGTATCAGTCATTTCCACTTAAAATGTGATGGCCCAATCCCCGGTAGTGTCACCTCTCACCAGCACTGTAAGTTAAATACGTAGATTAAATTGGACAAGAGAAATATGTTCAGTGTGTGGAATGAAAAAAATATTTTTTGAAAAGCATGATCGTGTTTGTTTAAAACACAAGGCGTGGCTTAGACAGTTT
TGGTTGGTCCTGTTGATGTAAGAAATTCATGTTATTTTCCGTAGACTTGATAAAATCCAGGAAGACTAGTTTAGTAAGAGTACATTCAATAGAATAGTGAATTAAAAGGTGCAATTCCACGTGGGAAAGGTAGAAATGGTGTGTAGAAGTGTAACCTGCACAAACAGGTAGATTCTGTGTATCTTGGTTTCCTCTTCTATAAAACC
GCCATGCAGGAAATTGCTCAGAACATCTTGATGTCCTCCTCGTTCTTCCTGGACAGTGGGTGTTCGGACGTCTTTCTACGTAATACAATATCTACTTCAGATTAAAGAAAATTTAATATGTTTCATAAGTTGAACTTTTGTCAAGTTTTGGTATGAAACTGCTTGTTAAAATATTTTTACGCACATCAATGAGTTGTCCATGAAGA
CTAGACTGTCACATCCACCCTCTCCCCCGTCAGGCTGCCCATCACCCACCATTCCAGCAAGTAAAGTCATTTCTCCATCACAGAAGCACAGCAAAAAGGCATTAAAACAGGCCTTGAAGCAGCAACAACAGAAGAAGAAGCAGCAGCAATGCAGACCAAGCATGTCCATCTCCAATCAACACCTCTCTCTCAAGACTGTCAAAGCA
CGCGATGAAACTGAACATGATTTTTTTTCCCCCACATTTCCTTTTCTTTCATATTCTGGTTTCATGACCCATCTTCAGAGACTGACATTTCAGGATCCATATTAAAGCATTCATTTTCTTTGTTACATTTCTCTATCTGATGTGTCTTACTGCTGAAACACATGAAAAGTGACGTGTTTTTAATGCGTTCAGAGGTTTGGAGTTTG
TGGATGAGACTTTTAAAGATGCAGAGGATGCTTTGCAGAAACTTCATAAATATATGCAGGTGATTCTTTATTTCCTCTTTGAAATTTGATGGTATTTAAAATTAAATATCGTTTTCTTTTAGGGAAAAACTAGGTAACCTAGGTGAAGTATTATGAAAATGAATAGCTTGTCCTAATTAGGTTTGCATAGCATTATAGTACCACTG
CCAGCTCCCGTTAAATTCTCCTGTGACTGCTAACAAACCCATGTCTGCTTTCAGACAGGCCTTGGTAGGGAATTGTACCACCACTTGGTTTGGACTACAAATTAAACATTGGCCCTCGCGGAGCTTGAGTTCTTCATGGTAGAAAACAGTTGCATTTCCGTAAAGGGTGGAGGGCTTGAGGCTTAAATATATGAGTATGTTTATAC
GTTGGACAGGGCTGGCAAGGGAACTGAATTTTTCAGTGGATGAAATCAACCAAATACGTGTGGAAAATCCCAATTCTTTAATTTCTCAGAGCTTCATGTTATTAAAAAAGTGGGTGACCAGAGACGGAAAGAATGCCACAAGTGATGCCTTAACTTCGGTCTTAACGAAGATTAACCGGATAGACATTGTAACTCTGCTGGAAGGA
TGCCAGTCATGGAGATCGGGAGGAAATAATGAAGCAGTATCAAGAAGCAAGAGAAACCTACCTTGATCTGGATAATAAAGTAAGGACTTTAAGAAGGTTCATTAAATTGCTAGAAGAAATAATGACCCATAGGTACAAAACATACCAACAATTTAGAAGGTGTTTGACATTACGATGCAAATTATACTTTGACAACTTATTATCTC
GTTGAAACATGAGATTTCTGAAAGGCGTATTGTGAACAGTTTTGAAGATGATTCCCAGATTTCCTCACCATCAAACCCGAATGGAAACTTTAATGTCGTCATTAAAGAAGAGCCTCTAGATGATTATGATTATGAACTTGGTGAATGCCCAGAAGGGATAACAGTGAAACAAGAAGAGACAGATGAGGAAACGGATGTATACTCAA
TCAGGGCTCTGTGACAGATGATCTTCTTAAAGAGTCTCCCAGTAGCACAAATTGCGAGTCTAAGAAACGGAGGACTGCCAGTCCACCTGTACTCCCTAAAATTAAAGCAGAGACAGATTCTGATTCCACGGCACCCTCGTGTTCCTTAAGTCTGCCTCTGAGCATATCAACAACAGAGGTGGTGTCTTTCCATAAAGAGAAGGGTG
GCCTCTGAAACTGGAGCTATAAATGGTTGTTAGCCATGTGCGTTCCAGCCTCCAGCACACAGACATTGAACACCAATCTTAGTTCTTGCTCTGTTCTTGCATTAAAAAAGCCTTTTCTTTAGAAGATCTGCATCCTTGTTTTGATGTGTATCTCTTTCACCCAGATGTGAAGACCTTGTCTGTGGCCTTACTGGTGTGTGGTGGTT
AGAGTTGCTGACATCTCTGCAGAAGAAATGTGGAACGGAATGTGAAGAGGCCCACCGACAACTAGTTTGTGCCCTTAACGGCTTAGCAGGCATTCACATCATTAAAGGTGAATATGCCTTGGCAGCGGAGCTCTACAGAGAAGTATTACGTTCATCTGAGGAGCACAAAGGAAAACTCAAAACTGATTCCCTTCAAGGACTGCATG
CCAGCTCTGGCCTAACTGGATGCCATAATACAACACTGGTTCCTTTGTGGACCCTCCTGTTCAAAGCTTTTGCATGCTTAAGGATCCCAAACAACTAAGAATTAAAAAAAAAAAAATATTTTCATTTGGAAGTTGAAAATTTTCTTTTCACATCTTATGATAGCTAATATATACTAAATCTTTATACAGAAATGTCAGTACTTGAA
AGCCAAAAATGTTCAACAGCATGAGAAAATTCAGAAAGCCAGTTCAGAGGGTGTTGCGATCCAGGGGCAACAAGGAACCAGACTTCTTCCTGAGCAGCTCATTAAAGAAGCATTTATCATCAGTGACCTTTTTGATATTGGGGAATTGTCAGCTGTTGAGCTTCTCCTTGCTGGAGAGCATCAGCAGCCACATTTCCCTGGCCTCA
TTTTATCATAGCAGAACTATGCAGGTTGGTTTATGATGGTACAGGATGGTTTATGATGAAACCCTATCTTCCCATGATAAATCACTATTTGCTTAGTAGGATTAAAATGCAAGGGCAGATGAAGCACACTGGCTGCTAGTGGACGACTGCAGCCACTCACCTGCAGCCCCAGAAGACAAGGAAAAGGCAGGCATTTGCTTTGAAAT
ACCCAGGGGCGTAGTGTGAAAGGCTTAGTTGGTGTGGAGACTAGCCCTCGTGCCTTTGGGTCTGAAGATGTCGGTCTGCAGCAGCAGCGAGGTCAGGCACATTAAACCACAGGACAGAATTCTGCTGGGGTTTAGGAGTATTCAGCCAATCTGCTTAGATATATGCACTTGTGCATATGAAATAATACCATCAGCAGTCTTACTCA
TTAAATGTGTATTTTAGCCTTTTAATAAAAATCAATCAATTACTTCTTTGCTATTTTGGTTTTACAAAAACACCCACTATCAAGGAGTGCTGCGCGGACGATTAAAATGCTGTTCCGGGCGTCCGTAAACTGAGACTTGCTGTACCTTTGCCGTTTGTCCAGTGTTCCCAACCACATTGTGTAGTTTGGGGCTGTTCCCTGCCGTA
AATCTTACAGGGAGCAGCAATTGACTATTTTTACTCAGTAAGAATCTTTTGCTCTTGTAAAGATACATAAGGAAAATACTTAGTTTATATTCAATAGAATATTAAACTTAATATTTCTTTAGAAATTTTTATAGATTCATGTTCTATCTGTAAAGTTATCATCTCTGAAAGGAAATATTAACTTATTTTATTTGTACCTGTCTCTA
TGCTTTTTGTAAGGTGGCTTTGAGGTACAAAATATATAATGGCTACTTTCTTCAGGATTTAAAATTTTTCCATTTTCTTATATTTAGTGATGTATATATGATTAAAGTGTTGAATATTTGATACATGGAGTATTTTTCTTAGCTACTTGATAATAGATATTGATCAGTGGAATAAAGTTATTGAACAGCTCGGAACACCTTGTCCT
GGTAACTTTTCTAATGAAGCCAAACAAAGTATTTCTCTTAAAACCCAGAAAACGTGTGTAAATTTGTGTTCATTTAGAGTGAATTCAGTATTCTGGAGAAATTAAAACTGCAACGTTTGGTTGTTGGCTATAGCTTTATAGTGTCCTTTCCGTTCCCCTGGGTGTAGCGAGTTCAGCATCGCCCGTCCTCCAGCCTGCTCCCTCTT
CTTTGGCAGCCGTGCCAACAGCCACGCGGACGGCAGCGCGCCACGGGACGAGGTCTTCCAGGTGCTGCTCCACAAGCGAGACTCGACAGAGCAGCTCGGCATTAAACTAGTCCGAAGGACAGATGAGCCGGGCGTTTTCATTCTTGACCTCCTGGAAGGGGGGCTGGCAGCACAGGACGGCAGGCTCAACAGCAATGACCGGGTGC
CACGTTTGGCTATACGGCTGCTAATTTTTCTGGGAGAATGCCGTGCATTGAGGTTGGTGATAGCATTGTTCACAAAGCCAGAGAGACCTTGGAACGAGCAATTAAACTAGTGAATGATACCAAGAAATGGGGTGCTAGGGTTGTTTATGGTGATACTGACAGGATGTTTGTACTACTGAAAGGAGCCACCAAGGAGCAGTCTTTTA
CAGTGGTAGGTATTAGTACACTGGGCACTTCCCCAGGGATCTGGGGAAGACCAGAGCTTGCAGCTCTGCCTGCTTTGATCCATATTTCTCACAGTGCTGTATTAAAAAATAGAACCTAAGGCAGATAGCCACCTTTACATTGTGAGTGTGTTTACCTTGTCTAATGACGGATAATTCCTTAACATTTCTCTCCACCTTAGTACTTT
AGATAATGAGGACGATGACATGGTCGATGTTATCTGGCGGCAGTTAATATCAAGCTGCCCTTGGCTTTCTGAACTTGATGAAAATGCAACTGAAGGTGTTATTAAAGTGTGGCGGAAAGTTGTGGACAGAATCTTCAGCCTGTACAAATTGTCTTGCAGTGCATATTTTACTTTCCTTAAGCTAAATGCTGGTCAGTCAGGGAGAA
TGTTCTCATATATAGTCTTGTGGAACAACATATAGACCCACACGTATTACAGAGCAAGCCTACCCTCTATCGGGACATTAGTAAAAACGGTCTCTTGAGCATTAAAGCATTTCTTTACTGGACCGTCCTGGGTTTCAGCCATGCCTTCATTTTCTTCTTTGGATCCTACTTTCTAGTGGGGAAGGATACATCTTTGCTTGGAAATG
CTATGAGTTGGAGGCCAGCCTAAACTACGGAGTAAGACCCCTGTCTCCGCAGGACTGTGGGGAGGAGCGGGGAGGGTGTGTGGAGGATTGGCCATTTACCATTAAAAATGACTTTATGTGTGAGAGAATACTTGCCTATTTTGAGTAAGCTCTTTAATTTTAAGCACCGCCTTTGAAAGTCATGTAAATATTTTTTAGGTATTCCT
ATCCAGCAGACAGCACTATGCATTGACGCCAGGTGGAGACCTCAGCTTTCCCTTGAGAGATATAATCCAGATTCTGGACATGGAAGCAGGAAGACCACTCATTAAAGGTCTGCCTGGGAAATTTAATGAGGCCAGCAGCTCAAAATAAAAGAAGTAGAAAGAGGGCTAGTGACATAGTGCAATAGTAGCATGCTCACCCAGCATGT
CTCTGGGGGCCAGGAATTGGATTCAGTTTACACTATCATGAAAAATAAAAATAAAAAAAGAGGGAGAGAGATAATAAACTATATTTTGGTGAGGGTGGTGATTAAACACCTCTTTTGGGTATGCCTTTAAAAAATGCTTCTAGGGAAAAAAAGTTTTAAAAAGAAAGCTAATGCTAGTCTATACTGCAATGTTAGGGGAATGAACG
AAACAAACAAAACATATAATCATTCAACAACTAATGAAAAACTACACACTGAGAGCCCAACATCAATTGAGAATAGTACAACAGACTTGCAAGATGCCATATTAAAGGTCAATAGTGAGATTCAAGAAGTAACAGCTTTGATTCATGATGGAACACTTTTAGGCAAAAATTCTACATATTTGAGACTAAACCATATGCTAAATAGA
AACATCATATGTTCAGTCATATAACTGAATGAATGTGGATTCTTTAAAAATTTGGCGTTAGTAAAAGGTTTAAGATGCAATCACTAAAAATTATTTCATAATTAAATGCAAAATGACTCTGAAGTGTTCTGCCAGCATTTCCCAGTTTTGTCATATGACTTCTGAACACGCTGCAGCCACAGTTCACACTGCCCAGGCCATCATGC
TGTGATGTAGCGGACCCGAATCCTTTGCGGCACATCAGATATAGGAAACATACAGGTAACAACACTAAGACCCCCACCCCTCCATTCAGCTATCAAATTTATTAAATAACAACAGCAGCTACACTGAACAGTCATTCTAGCATACATAAAATAAGGTTTTCTTTAACAGTATTTCCTAGGATCTTATGAGCTTATGTCTTGTTATG
GCTGTGCATATGTGTGTACATGATTTTGTTTGTATTGGTGGTATAATAAAGTATAATTAGGGCATTATCCTTACGCTTCGAGGGAAAAAAAAAAAGACTGATTAAAAGGGCCCTTTGATTCCACAGGCACAAAATCCACAGCCAGGAATTTGCTGCCACCTCTGAGTCAGGCAGGGGGTGGGGATGGGGGTGCACAATCCCATTAG
AAACTTCAGATAAAGTTTCCCCAATGCATCTGGGAAAAACAGATGTTGCAAAATAGTTCATTTAATTTCTACCTAATACTATATAGTTTAGCACATCAATATTAAACTGAGTATTTGGTTATACAGTACTAGGAGTGTGTGTATCAGACAGTGTAAGAATGTCAGGTATAATGGGGAACATTCTGAGAGTGAGATGACCATGCTTA
TATTGGAAGTTTCTTTTTGTGAAGATAAAGATACTGGTGAGGCTGTTATTTACTACTTGGTAAAGTGGTGCTCACTGCCATATGAAGATAGCACCTGGGAATTAAAAGAAGATGTAGATCTTGCAAAAATTGAAGAGTTTGAACAACTGCAAGCTTCACGGCCTGACACAAGACACTTGGACCGTCCTCCCTCTAACATTTGGAAG
TTCTAATGCCTTGCAAGAGTCAGCAAACAGTATCTTGTATAATGGGTTGATAGAGGAGTTGGTAGATGTCCTTCAAATAACAGATAAGCAGCTCATGGAAATTAAAGCTGCTTCTTTACGAACGTTAACATCAATTGTTCATTTGGAGAGAACTCCCAAGCTCAGCAGTATTATTGACTGTACTGGAACTGCCTCCTACCATGGAT
CGTTCCATGAACTCTATAACATGTACAAGAAGTACATGCCAGAAAAACTTGCAAGATTGGATCCGAGGTTATTTTGTAAGGCTCTTTTTAAAGCTTTGGGATTAAATGAAGTTGACTACAAGTTTGGGCTGACAAAAGTATTTTTCAGACCTGGCAAGGTTGCAGAATTTGATCAGATTATGAAGTCTGACCCTGATCACTTAGCA
TCCACTCACACCAACAAAGAACATTAGGATGATCAATGTTTAGGAAAAAAAATTAGGACAAAATGAGAAAAATATCACATTTTCATATCTCCTGCTGGAAATTAAAAAACAAACAACAACAAAAACCACGAATAAAAATTGCTCACTCGACAAAATAAAAGGGAAACCCGGTGGAGATTGGTGTTGACGGAAGGGTGCCACGGTAC
TATATAGCTATAGATGATAGCTGTACTGTAAAATGGAGTGAGTAAATGTTCAATCATAAAACTGACATGAAAGTATCCTGTGGGTCGAGTGAAGTAGCGCATTAAAAAGTTCATCAGAGAAGGAAGACTGAATGGGAGTTTGAAAATACTTCACTCCAGGTTTGTATTGCTTTCCTGTTATAATCATCAGAACTATAGTTACTCTC
TTGGTACCTTTATTTCTGTTACTTTTATATAAAATTCTCTGCAAAGGAAGGCCTCTCTTAGGACTCTAGTTGGCAGCGGCCACACGTCGTGCCTGCTTCCATTAAACAGTGTGGATACAAGCCCCTCCCCAAATCACCTGTTTTAATACTGAACCTCCAGCTTTTCTCCTTCCTGTCTACTCCATGGAAATGCCTTTAGCATTTCA
GTGATGGCTGCCTTGTCCTAACCTGATTGATGACATTCCACATTGTAAAAACCAAACTATTCAATTTCTACTGTTTATTGCCATCTTGTATATTTAAGCCATTAAATGTTTGGATATTTCTCTTTATAGCCACTGGGTTTCTTTTCCTTGTGTCTCTCTTATCACAGAATTAAATATTGACCCATCTGAGTATAGGGCAAGGAGGA
GCAGCCTGGAAGACTGAACTGTGAAGAAAGCCATAAGAAAGGAAGATATCTCCAGTCAGTGTAGAACCAGATCCTGTTCTGGGAGCTGGGGTTATTTTAGATTAAAATCTACCCATCTGGAACTTTCTGACTGACCAGAAGATTCGTGTTAAGAGTAAGTTTGTAGGTAGTTCCTGGCAAATGGGTAGTACCACCAAAGGGTTGGT
TGTATGTGAAGTGCCCATCTATTGCTGCGGCTATTGCTGCTGTCAATGCATTGCATGGCAGATGGTTTGCTGAGAAGAAGAAGTTGGATGGGATACAGAGATTAAAGATGATGTCATTGAAGAATGTAATAAACATGGAGGAGTCATTCATATTTATGTTGATAAAAATTCAGCTCAGCCTCAGCTTTAGCTGCAGCTGCGTCTGT
AACGTATTATAACACTTTCGTAGCAAAAATTAACCTTTTTTTTCCAGTCACAGTATTTGTGAAAAGTAATGAGCCATAGTACCCATTAATGTTAAAGAATATTAAAGCATGGAGAGGAACATGAGGAACAATGAATTCCAACATTACAGAATAACATGATGGCAATATACATACGTGATATTGTTAGGTGGAATAACTTAGAATAA
GGCTTTTCAAAATCAGAAAGGTGCAATTGAAAATCTGTTGGCTAAGCTTCTTGAAAAGAAGAATTATGTTCATTTTGCAGCTACACAAGTGCAGAATAGGATTAAAGAAGTAAATGAGACTAACAAACGTGTAGAACAGGAAATTAAAGTGGCCATCTTCACCCTTATCAATGAAATTAATAAGAAAGGAAAATCTCTCTTGCAAC
AAGAGGATTTAGATTTTGCTGAATTTGAAGACACCTTGAAGACATTTTCAAAAGAATGCAAAGTAAAAGGAAAGCCACTGTGTAAAAATGTCGGTGGGCCATTAAAGAAGGACTCCAAGTCGCTCGTAATCCAGGGGGATTTGGTGGCAGCGTTTGACAGTGGAGACCAGAAGGCGTTCTTTGACTTGTGGGAGGGGCACATTCCC
CCCCACCGGAGTGGAATGTGCTTCACGTGGGGGAGGGGGCTGCCTTGCATGAGCCTTTATCCCCGTGTGGACTTTGTGATGGAAAAGCCTCCCGGAGCTGATTAAAGCCAGGCCCTGCTCGCTGGAAGGAAGCGCTGAGGTGTTTTCATCCCTTTCCCTCCTATCCCCGAAGACACCGCTCTTTTCTAAACCCTCCCTTTCTTGTC
CTCGGAATACTAAAATAAACAGGTAAGAGTGTTAGGCACCTAGTCTGACAGCTTGAGCTTGGAACTTGGAAGTGTGTGCGTGCACACATGCAATCAACAAATTAAAATAAAAAACATAGACACGAAAGGAGATTTAATTATTACTAGACTGCGTTCAGACTTACAGTCTTGACAGAGTGGCTCATGCCTAGAAGATGCTCAGAAGG
AGCCTCACATTAGCGCTGCCTGCAACTGGAACCGTACAACGAAGTGTGCCAGTACATGAAGGGGCTGAGCCATGTGGCCATGGGGCAGTTTTACGAAGGGATTAAAGCACAAACCAAAGTTATGCTGAATGACCCTCTTCCAGGCCAGAAGGCCAGCCCAGAGTACCTGAGGGTCAAGTACCTACGAGAGAACTGGGCAACTTTGA
TGGTGCTGTTACAGCACGGCAGTCTGACGCCATGGGAGATGTGGTTTGTTGGCAAGGAGAAAGAAGAGCGAGGCCGGCTACAACAGAAATTTCTGGAGGAATTAAATCAGCAAATAGAAAAAAGAAAAGAAATGGAAGAACGTGAAAAAAGGAAGATAATTGCTGAAGTAAAGCACAAGGAATGGGTTCAAAAGAAAAATAAGCAG
GACAGATATGACAAAGACTACCTCAGTGGTGAACTGGGCGATAACCTGAAGATGAAAATTCAGATCTTGCTGCATTAATTCACCATCCAGAGACCAAATAATTAAATGAAAAAGCAACCTTAGGCAGGTAGAATTATATTTTCCCCAAGCCAGAACCTTCACATCATGGTACAATTGTTCACCGAGTCGATCTGTATAAATGAGCA
TACTTTGTTCTCCCCCCCCCACCTTTAGAAAAAAAAAGCACCTCAGCCAATATTTTTAAGTTTAGTCAGTCTCATACCAGGAGCCATGCATCTCTAGAAAATTAAAGTCTTTGTTTCCTGTCGAAGGAATTGCAAGAATCTGACCGAAGAGTGGGGCAAACAGGAATTTGGTCACTCTAGGCCTCTATCCTCAGCCCAGTGGTAAA
GATGCTAACTACCTCGAAGCAAACTGGGAAAGGCAAAGGTATCAGTTAGAAGTATATCTCTTCTAAAGTTATATATGTATAGAAAAAGATTGATTAGCTTATTAAATAGCATGTTTTCATTCATTAAAAAAAATGGGTTATCAGTTCCCTTTCTGTAATTTAAACCACTCATCTGTGGGCCGTAAGAGCAACGGCACAATTGCATG
TGGTGTTGTTCGATCCTTCGGTACAGAAGACAGACCAACAGATCGTCCAATACCGCCTCGAGATGAAGTCTTTGAATATATTATATTCCGCGGGAGTGATATTAAAGACCTCACTGTTTGTGAGCCACCCAAACCACAATGTTCTTTGCCTCAGGACCCGGCTATTGTTCAGACCGAAATTCGGTCGTTCCTTCTTCGGAAGCGCC
TCCCCACACATAGAAAAATAAGAAATTATATTTTGTTGGTATGTATTTAGTGTTTTGTATAATACCAGGAACTGCTAACTAAATTTACTCAACTTAGGGCATTAAATATCATGTACTTCATAGTTTGAGACTGTTCCCTCAAATAGGGCAGAGTACTATTCTATCTAGATGTGTTAAGTGTTTTTTTAAAATCATAATGGAACGGT
TGAGGAGGAGGAGGCTAAGTCACTAGTCAAAACTGGATTCTAATGGGCAGAGAAGAAAGAAATCATCCAACTGTACTTATCTGGATCAATTCTTTTCTCCATTAAAAGAGGATAAGTTACCAACTCCTACTTAAAATCCTTCCATTTGTACCACCAGTATACAGAAATAATCATTGTTGCCCCAATTCATTACATGGGCACTTTTC
TCCCTTCCCCCGCCTCCTGCTCCTCCCCCTCGACCGCCTGCCCACTGTTGTAAAATAATCAGAAACTTGTTCTATTTTGTGGCAGTGACAATAGTTTTATATTAAAAGAAAAAAATACAGTTTTCATACAGCAAAATCTATACAATATCATTGTTTTATTTAATATAAAGATCGCTACCCACTCCTTTCCATGGTTCCCACCCTAC
AGGGACCAGGTTCCAGGTATCAAAGCTAATACATACCACAGTTGTAACAACAAAGAAAAATGTCCAAGCCTCAAGACAGGAATCATATACAGAAGATTTTATTAAAAAGCAGATTGAAGAATTCAATATAGGGAAGAGGCACTTAGCCAACATGATGGGAGAAGACCCGGAAACTTTTGCTGAAGAGGATATTGATGGAGCTATTG
GAAATCTTAAATATATACACTGTAATCGGTCATTGTTATAAAAAGGTTTTTTTGAAACCTTCCAAAATTAACTGAATGCTATCATTACAAAGGTTTGTGTATTAAAGAATCATTTAAAGGCACCTAACAATGGAGTCAGTGTTTGCATTTTAATACACATAATTCCTGTATATGATCTTTCAAACTGATAGCTTCTTATGACCTAA
TATCTTGAACACTCACTGTGGGTGAGTAATTCGCTGCCCTATGCCAGCCTTCCAGGAAGGCTTTTCCTTTATTAATTATGTAAACTAGTGGCTTGTACATATTAAATGTTTTGTTTTTGTTTCTAAATCATCTATAAATGGCTGACATCACAGCAGGCAGTGACCTCGGGGTGTGTGGTGAATCATGGTGGTCTACCTTTTCCAGA
AGCACACCTGTGCTTAAGGGGAAGTTCTACTGTAACACTCTGAAGGCAAGGCACTTTAAATTCAAGATCAGGTGAGCTGAAACACCACTCATCTATAAGTATTAAACAAACAAACAAACAAACAACTGCAATGTGCCTCTACAGACTAGATACTAAATAGAGGATTATAAGGGGGTTAAAAAAACAAAGCTCGTGCAAAAAATTTG
ATCCATCTGCTGGTGATGAAGAGTCCTGACTGTGAATTAATTTCATGCCATAAAAGACCGATCCAGTTCTGCTCAACTATGTAGCATCTTAAAGGAAGAGATTAAAATAAAGCCCCAAATTAAGAGTCCTTTTGTCATTTTGTCACATTTGCTGTGTGGGGTTCTTATTATCAATCATCGTTAGTGTGCTATGGAAGGTTGATTTT
ATGTCCTTAGCAGACCCACTCACTGAAAGCATAATGTCTCAGCATTCAGGAGGCCGTGAGGAGTGACTCTCCCTCTGAGAGTCCTTAAGTGAGAACTAGCATTAAATGTCTCTGTGTGAATCTGTTTGGTAACGGGATCTTACACGGATTGAACGGTTGCTTTTCTCCCAACAGAGTGGTGCAGATGTGAACGCAAAGGACATGCT
CTAACAATGCACAGTACTTTTTGAGAAAACCAGACAAAGCAGTCGAGGAAGACAGTAGAGTTTTTTCTGCTTATCAAGATTGCATTCAGCTACAGCTTCAATTAAATCTGGCTCATAATGCAGTGCAGAGGCTCAAAGTAGCCATAGGTGCAAGTCGGAAGTTGTTGAATGAAACATCAGGTCCAGAAGACCTGATTCAGACGTCA
AGAGGTTTCTACCTCCACTTGCAGTTTCAGTATCCACCAGCAGGGGTCGGGGTGGAGCCGGAGCAGTGTCAGAGGCCCAGGTGGATGCTGGTACCAGCAGATTAAACAGCAGCCATCCTGCTGGGAGATTTGGTGGTTGTTTTTTACTGTGTACATCTTTCTGTTGGGCCTCAGACTTGGCGTTGTGCAACACCTGACAGTAAGTG
CAGAGTGTGATCGGAGAACCGAACTTGCCAAAAAGCGGCTGGCTGAAACACAGGAGGAAATCAGTGCAGAAGTTTCGGCTAAGGCAGAAAAGGTACATGAATTAAATGAAGAAATAGGAAAACTTCTTGCTAAAGCTGAGCAGCTAGGAGCTGAAGGAAATGTGGACGAATCCCAGAAGATTCTTATGGAAGTGGAGAAAGTTCGT
GGATTTTGAGCAGGTGGTAGATCGGATTCGTAGCACTGTGGCTGAGGACCTCTGGAAGCTAATGGTGGAAGAGTCAGATTTACTGGGTCAGCTGAAGGTCATTAAAGACTTTTACCTGCTGGGACGAGGAGAACTGTTCCAGGCCTTCATTGACACAGCTCAGCACATGTTGAAAACACCACCCACTGCAGTAACAGAGCATGGTG
CATTTTATAAGCACTCTGATTTCTAAAAGTTAAAATTATATATATATATATATATATATATAAAAGAATCTCTGTAGCCTTTAGTTATCCGTACAGATTTATTAAATTTTGGCCCTTAACCCAGCCTTTTCCAGTGTGTAACCCAGTTTGAAATCTTAAAAAGGAAAAAAAAAAAAAAAGAGAAAAAAGAAAAATAGGGAAAAAAA
GGTTAGAAGTTGCAAGACTGAGCACGGAAGGAAACCTAGAAGATCTAAAATTCCCAGAGAACATGGGCCACGGAAGTACCATCCAGCTCTCAGCAAACACATTAAAGCAAAATGGCCGGAATGGAGAGATTAGAGTGGCTTTTGTCCTGTATAATAACCTGGGTCCTTATTTGTCTACGGAGAATGCCAGTATGAAGTTGGGCACA
AGAATCTTAAAAGCAACACGGGTATCCCGTCCCATCCCCCCGTCCCACCCCCTAACAACCCCTTGGCCAAGCTCACCTTGAATTATTCTCAGGTTTAAAGATTAAAAAAAGACAGACAAAACCAAAACCCAGTGTTTGACTGTCTAGATATTTGGTCTTATTTACTGTTAAGGTTAAAAGGAAACTTAGGAGGGCAAGAAGGAAAA
AGGAGTGGATTTGCTAGTGAGGATGAGAACAAGCAGGCGAAGAAAGAGCATCCTTCATCCATGTCCTTCATATAGGCTGCCAGCGGAAAGTGTGGTCCAGATTAAAGTTTTATTTCCTCACCTCCAAGATCCCAAATAGAAGTGGGTCTTCTGCCAGGTGGGGTAGCGCGCACCTTTCATCTCAGTACTCGGGAGGCAGAGAGAGG
GCCACAGTTTCTGAGTCCTGAAGCCCAGAGTCTTTTACGAATGCTTTTCAAACGGAATCCTGCAAACAGATTAGGTGCTGGACCAGATGGAGTTGAAGAAATTAAAAGACATTCATTTTTCTCAACAATAGACTGGAATGAACTATATAGAAGAGAGATTCACCCACCTTTTAAGCCTGCAACTGGCAGACCTGAAGATACATTTT
GCTCCCATGTCCTCAAGATTCAGGGATTTGGGATCCAGGAACCGAAGAATGAATAGTCAGTGGCCAGATTTCCCCCCAGGTATCTGGGCACAGTATGAGGATTAAAAGTACAAATTGTTCAGAGCCATTAAAGAGTGTGTAGAAGAGAAAAGGGGGGTGTTCAATCGATATCCCTTCGTTTTCTTGCAGCACGAAGTCAGTACAGA
CTGTGTATCTGTATGTTGACGTGCCTGTGAGATATGAGAACCAAATGCAGTCAGCTCTCCATAGCTGAGGGCTTATACCCAGGGATTCAGCCCACCACAGATTAAAAAACAACAACTACTACTAAGAAAAATGCATTTGTAAGGAACACACACTGGCTTTTCCCTTGTATTTCCAGAGTTCACACTGTGTTAGGGGCTAAAGTCAT
ATATTTATGTAGATAAAATTTGCTTCCTGGTAACCCTGTAACAGATAGGGCCCAGAGATGAAATATTTGAGGAAAACAAAAGGTCAAGACGCAAATGTGTATTAAAAAGAAAAGCCTCTAAATAGGGTTTCATGTGGTGCAGGGTTATAAACCTGCTTTATCTTTTAGGATTATTCCTAAATGCATCTTCTTTATAAACTTGACTT
AGAGAAAGGCTTGTCCTTTGCAACCTGATCACAGAGATGATGAAAACGAATAGAATTTACTCATCTGAAAAAAAAAAAAAATTGACTTAGTCTTTTTTACATTAAAATTTTCAATATTACCTAAGTAAAATCTCTTGTCATTTATCAGAATGGGTTGGGGAGGCAAAGATAAAATGCTGAAAAGCTAGTTGTGTATCTTTTTAAGG
ATTAATTTGCATTTGCAACCACCTTGTGTTGCTCACTGTTGTGAAGACAGCCAGCTGATTTTTCTTTTGGTTCCAACTTACACTCCTGCTTTATCTACAAATTAAAGTCACTTAAATTCGAAAATGAATTAAGTAGCAAGTCCTAAGCTTTTCCATTTGCTTAGCTAAAATTACTGTCTCTTAACTTTTGCCCATCTTTGCAGTGA
CTGTTGTTCCTAACATCACAAAACAGTTTGTGTCATTGAGTTACTTGCTGTACCCAGAAACATGGGACATCTCAGCTTTGTATAGTGTTTCCTAAAGTATATTAAAATAAAAAAAGAAACGATTGCTACTATAAAGCTACCTTGGCTTTTTTTTTTTTAACCCGTTTGCTTAAAAATTTTAGTCAACATGACCTTAACATGACACT
TTTATTTTCCGGTTTAAGAAACGAATGCTAATAGAACAACTGGAGAACTTCTTGGATGAAATTCATCGAAGAGCCAATCAAATCAACCATATTAATAGCAATTAAAAGAAAATAGAATGAGGCCACTTATTTCATTGTCTTCTCCAAATACAAGAATATGAAAGAATCTTCACCTTACTGAAGCATGTGCAAGGCAGTTTACAAAC
TTTGAAGGGCTTGGCTTTGATGTGAGGGTTTGCTGTTTCTGTCCTCAGTTTAGTTGTCTCTGACTTTGAAAAGGTGAGCTTACCTCTCTGTCCACCGGAAATTAAAAATGTTTCTGGGTTCACCTTGTAAGGTTTCAGTAAGAAGTGAGCTGAGTGATGTGGACAAAACCATAGCTCAGTTTTGTTTTGAAGTACAAATATCAAAC
CGGCCTTCATCTCGTCTTGATTTTTAAATCTGTAAATGAACATCTGTCTGCCCCCCTTTAAACACCCTCTTTTCTCCATGCAGACAACATTAATTATATAATTAAAGTCATCAAAAAGTTGAATATAGACAGTCTAGAGGGGGCAGGCATGTAATCCCAGCGTTCAGAGGCAGAGACAGGAGGATTGAGAGTTCAAGGTCATCTCT
GGTGGGTAAAGGGAGCTGTCTGAGATCTGCCCCAATCATCTCCTCAATGTCTCTAATCCTCTTACTTCATTGTAGGAGTCAGTGTTTCTGAATATCTGTCATTAAAAAGAAAATCCCTTTCATTCCCAAACATCCTGAGTTAGTAGATACACTTGCCGGGTCTCTCTGCACTTCTCTTCCATTCTCTTGGTTAGACTCTCCATAGA
GGTGGGTGGGCCTGAAGCTGCAGAATCCTCCTGGGCTACACAGCTAGTCCATAGCCTGCCTGGGATACAGTGAGACCTTATCTCAAAAAAATAAAAATAAATTAAATGAAACAGTCGGATCTTTTCTGAAGCACCTACATGGTTTTTCTTGTTATTTACTAAACAACAGTGCAACAATTACAATGTGTACATTGTTAGATATTGTG
TGGGAATTGAAACCAGGACCTGCGCACATGCTACCGTTGAGTTGTATCACTAACCCCTCTAAAATGTTTTACATTATAAAGCATAAGCCACTGGGGGATAATTAAAATGGACTCCCTTGTTTTACGCTCTGTTCCTGTTTGGTGTCTTTTGTGATCACAGTTTCAGGTTTCAGAATCATAAGCCATCCACTTCTTGTCCGCACAGT
GGACTTTCCCAGGGCTGTGGGCCTTCCAGAGAAGACTGAGGAGTGACCAGTACACGGTGTGCACAGGGGTTGCAACTTAGTTGCTCAGCTTTATGTTTTAATTAAAAATTATAGTATATTAACCTCAGAATGGTCACCTACTATGAATTCTAGATGGAAAATATTCATTGGAATAGCTTCAAAAGGGACAAATTTTTAAATAAAAG
CCCCTTACCCACAGGGTTGACTTCTAAGGAAGTGGTGGTTGGCTTGTTTTGGAAGGCTCTACTGTGTACTCTAGACTGTCTCAGCCACCTGAGTTCTGGGATTAAAGGAGTGAGCATGGCTAATCCTGTGTTGTTTGTAACACCCGTCTTAGGTTTGTTGCAATTGTAAAGCACTGAAGATCAGCTGTGTCTTTTCCCCTTGTGCT
ATAAAAATAACAATCTCATATACACGTGTACAATGACTGGAACATCTGGAGTACGTTGCGGTGTTGAGTCCTGTTCTGTGCCATGTTGTGTGTTTGACCAATTAAATTTATTGAAGAGATAATAAATCAATCCCTACTTTTATCTGAAACCCAAGCTTCGCTGTGTTGAAGATCTTCAGACCATTCAAGTGATCAAGATGCTAAGA
TACCCAGGACGGTGACCACTTTCAAATAACTGTGTCACGTGAAAGATAATGCCCATATCCAGGTCAGTATCGGCTATGCCTTTTTGTTCCTGGTCACACAATTAAATGACTAGAGAAGTTTGAGTAAACATGCAAACAAATAGTTCTGTGGTTAAGGGGTTTCTTCTCTTAATCTTATTCTTGAAGGATAAAATTTGAATTAAATC
AAATTATTTGCCTTTTAATAATAGAGCCCCTCCCCCCTTAGTTTCAGGTGTCAAGAAGGATTTATACAACACTTAATGTCATTGTTTTTGTTTTCTCATAATTAAAAAGTAATTTACATTTTGTAGCTTAAAATGTTTGGCGATTTAAATGCTGTATCTCCCGGAAATCTGGATAAAGCTCCATGGTTATCCGGGACTTAACCTTG
TTGAGCTTATGACATACATTAATGAAAACTGGGATAGATTGCACCCTGGAGAGGTGGCAGACACACCCAAATCTGAAAGATATGAGCATGTTCTGGAGGCATTAAATGATTACAAGACCATGTTTATGTCTGGGAAAGAAATAAAGAAGAAGAAGCATTTGTTTGGGTTGCGAATTCGTGTTCCTCCTGTGCCACCAAATGTGGCT
CTTGTGCTGATGGAATTCATTTGTTGGTAGGACTGCGGACATGCTCTGTGGAATCATTGAGTGCAATAAATCAAGTCGAGGCCTTGAATAATTTAAATAAATTAAACTCTGCACTATGTAATAGACGTAAAGGTGATCTGGAATCCAATCTTGCTGTAGTGAATGGTGCAAATATCAGTGTGATCCAACATGAGTCACCAGCAGAT
CTTTGATGATATGAATTTAAAGGAGTCCCTTCTTCGAGGCATCTATGCATATGGTTTTGAGAAGCCTTCAGCTATTCAGCAAAGAGCTATTATCCCTTGTATTAAAGGGTATGATGTGATTGCTCAAGCTCAGTCAGGTACTGGCAAGACAGCCACATTTGCTATTTCCATCCTGCAACAGTTGGAGATTGAGTTCAAGGAGACCC
CGCGCTGGTGGCTTACTTCAACATCGAGTTCACCCGATGCCACAAGAGGACCGGCTTCTCCACCGGGTGGGAGAACGTGTATGGCTTTGATATGTCCTGCATTAAAGACGTGGCCATCAAGGAGCCCCTGGTGGACGTGGTGGACCCAAAGCAGCTGGTCACCAATGCCTGCCTCATAAAGGCACCCGATGGCCTCATCTTCCCAG
TTCCTTGGCAGATGAGGATGATAAAAAGGAAGAAAAGAAAAAGATTGACATCTCGGCAATCATGTCTGTGAATTTATCACTCAAAGAAGAAAGCGAATATATTAAAGAAGAGAAATTCGTCCCCTCATCAGAAGATCTCACTGTCCCCAAAGAGGAGTCACAAGACATCCTCCCAGAAGCGCCTCTGGCTGTTTCCTCTGAATGTT
GCCAAATAACTTCAGCTGATAACTGTTAGAATAAAATGCTGTGTCCATGTGTATCATGGTGTCACTGTATCCTGTTGAGATGTGAAATGCCCTATCAGAAATTAAATAAGTTTAAATGTGCCAATTGGTGTCTAAACTTCATACAATATAAAGTCAGGTTCCTTTTAGGAATGCTGGGTGCTGTCACTAGGTCTGATAGTGAAGGC
CTCTGACCTTCCACTCTTCCCAAGGCAGCCATTGCTGCCCTCCACATTTCGCTCTCCTGACTTTTATCTTTTTCTTTGCACTCTATGAGGAACTACATATATTAAAGAATCTCCCCCAGCCATCTGGCCCTGGCTTCTTTCTGCTCCAGTTTTTCCCCCCTGAGTTTCTCTTCTTTCTCCCCTAAGTAGTAAAAAGAAAGCATACT
CTGTAGGTGGAGGGTTTGGTGGTCTGGAACAGACAGGGACAGGAAGAAGCACACCAGCCCTTGAGTTGTTAGTCAGCAATCACATACGATTGTTGGACTTATTAAATTAAAACAAAGATCATTTGTAAAATACTCCTTGTATATATTTATTCTATGACTCCAAGGTGCAATATTTTATTTTGTACAGTACATAATAAAGACATGGG
AAAGGCCCAAGAGGATGCTGAAAAGCTTCGTTCTGTCGTGATGCCCATGGAGAAGGAAATTGCAGCTCTGAAAGATAAACTGACAGAAGCTGAAGACAAGATTAAAGAGCTGGAGGCCTCAAAGGTTAAGGAGCTGAATCATTATCTGGAGGCCGAGAAGTCTTGCAGGACTGACCTGGAGATGTACGTAGCTGTTTTGAACACTC
GAGTTTTCCTTTGCTAATTAAGTGACAATGAGGCCCTGTATTTGAAATTTTAATTCATTGACTGGAACTCTATAGAGAAACTATTGTAAATGAATATGTAATTAAACATAACTGTGCAGTGGTTTTAAAAAGTTACAGAAAAAAGAAAAAGGGGAAAAAAGATGTTGAAAAATGCTTTTATGGGCCAAGAGACATTGCATCGAAGA
CCAGACAAGCCATGAGCAAGCTTCCTCCCTGTCCCATCCCCAGTGTCTGAGCTCTTGTGTCTTTTGTAGATTTTTAAATTATTTGAGTAATGATTATTTTATTAAAGAGGTCTGTGCCCGATCCCATATATAGAGACCAGTGCCAAGGACCCGCCTCTCAACGTGGATAAAACCTTCCATGACCTAGTTAGAGTAATTAGGGAGTC
TTGGTAGACAACGAGACCAGTTGATAGGCAGAGCTCCCAGTCGGCCATTTTTATTGGTATGTGAGTTCTCAAAGTTATTTGCCTCTTCATTTTGCCAAAGATTAAAAAAAAAAAACCATCCACTTTTGTCCCTGCCTATATGTGAAGTTTCCCCTTCTGAAAGCAAGGCATGAAACATGCTAGAATGTCGGCACGGAAAGACTCCA
ATTTCTCAGAAAGTAAGAATTGTCTCTTTTTTGTAAACATCAAGTGTGGTAATGAAATAGTCAAAAAACCTATAGGCTTCCATGTTCACATAATGTGCTTATTAAAGAAATGAACATACATTGTCAGCATTTAGAAGTAAGTTGTGAAGACAGGGACATTAAGTGATTTGTCCAGTTAAATTCTGGCATTGGTAAGCGGAAATGGT
TGAGTTCCCTCTGTATTTATATTATTTATTTATTTATTTATGACCAGTGACCCTGACCACACATAATTTGATAGGTACCCATTCTTCCCTGTGGGAAAGAATTAAAGAAGGCTCCATTTCTTGGACTCTTAAGATAGGAATGGGGCTTTCATTAGTTTCTCTAGCAGACTGCTGGCTGTGAAATGGCCAACCCCTTTGGGAAATCA
AAGTGCACTGGGGCCTCCTCTGTCTTAGCTGGTATTACTTTGTTTTTAAGGATATATATTTCATTTGAAATTATAAAAGTTCTTTTTATCTGCAAGTTTTATTAAAACATTACTTTAAAATTATTAAAATCTTACTTATGATTCTTAGCTTATTTGGGCTCTTTTAAGATGGAAAGGTAATTTATGAATGTATGGGTTAGGTATAA
AATAAGAAGAAGCTGTAGAGAAAGCAGAAGGGGCAGGCAAGCTTTTCCTTATCATGGGACAGAACAGGTCTTTTCTTAATAACAAGCCAGGCTTAGTCTTATTAAAAGGAACCAAGCTCTCTTCTTACAAACTTGAGTTTAATTCACTTAGCATCAAAAGGTAGAAACTGTTTTGTTCGCTATACAATAAAGATTGGAGTTCATTT
TCATGAGGACTGATGTGGTAGCATTGAATTGGTTGGTAGTTTTAATAGATGTTTAAAATGTTTTTGAATGGTCTTCATTTTAACTTATAATAGAGTTAATATTAAAGGAGAGAGTTCCCATAAACAAAAGGTCTTAGGAGCCCCGGATAGTGTTTTATTCCAAGTGTAAAGGGCTTCAGAACTTTACAAGTTTGAGGACACTTCCT
GGCTGCTTATCTGTGCTTGTTTTGAGGCCATCAGGTATTCTGGAACAGCTGCTGGCTCAGTGAAATTCCAGTTTTGACCGGCCAGGGTTTTGGAGACAGTATTAAATCTTAAGAACAGAGACTATGGATAGTGCCAGGCTGTGCACTTACCCTTTTGCTTTCCACCTGCATGTTTTACGCTGAGGGTGATTATTCTCGCCCACCTC
AAAAGGGCCCCTGGCAACTGCATTCCCTTCCAGCGAAGTCAAAGCTTTAATCCGTGCCTTGTTCCAGAACACAGAAAGAAGAGCAGCTGCCCTTGCTAAGATTAAATAGCTCCTCCTTGGAGAAAGGCTCTCCTGACTCTGGGTTCCTCCTTTGGTGTAATTATTTCCTTCAAAACCTCTCGGAATTACTTGTTGGTTTTGGTGAG
CAAACTACAGGAGACACTGACTTCTTCTCTGTCATATATACTCAGACCAGGCTGGCATGGAGCTCAGAGATGTACTTGTCTCTGCCTCCCCAGTGCTGGGATTAAAGGTGTGCACTACCACTGTCTGGCACCTGTTTTTCATGTAGGTAGTTGAGCATTTTCACACCACATCTACATTTCTTGATTTTGATATCTTTGATTCTTTT
CATTGAGTATTCAAAATGAAAAGCCAATTCAGAACTTCATTGAAACTGACACTACAGAAGCTGTAGGAAATGTATGTCAGCTAGCACAAGCAGAGCACATATTAAAATCCTGTCCATTTCGGAGCCCTATTCCAATCTGGAGCTCAGAATCTTCATCTGAAAAACATGTTAAGGCATTATCCACAGGCACAATCTGCTTCCCAGCA
CAAATTCCTATCTACTTGAAGCTTGAATTAATCCCACTGGGTAAAAGCTCTCACTTCTTGTGGCATCTGGGTTTTTGTTTCCTTTCTAGTACATAGAACCATTAAACTCTAGAATTATTTTCTAGTCACTACTATTCAGCAGTTTTCTATATGTTTTAGCCCATGTTGTGAGCAGAGAAATCTCTGTACCATATCTATGATGGATA
CTCCTATAAGGGACCGTCAGAAATTGTTCCCACAGTGGTTGCTTCCACAAATGTGGAGTTGGATTTTTGATCTATTGTTGTGATTCAAGCAGTCTGTTGAATTAAAATCCAGGGTTTGACCGCTCAACAAGTAGTAAATTACCTAGTAACTCAGGGACAACTATTTCTGAACTTATAAGTGGCACTGTAATATACTTATTTACCTT
TTTAACAAAAGGAAGGAACATTTCAGCATGTATCACTTATGTTTACAACTCCAGATTGATTCCAAATCATTTGGTGCCTGAAGTTCTTTTTGAAATATCTATTAAATGCTTTTGACAATTAGATTCTCATAACTTTACTAATAAATCATCTCTGTTTTAGAGGCTTAACAGAGCTACTTTGTGAGAAGAACCATTTTATTTTAAAA
TTCTGCCAGCTGTTCTCTTTCCTGGGGCATAGGCATCTTGGCATGGAGCTAGCGTATAACTTTGTTTCTCATGTTGTCCTTTAAAAATGTTGAAATGAAGATTAAATGATTTTTTTTTCCTTTCTCTCTTTAAGAATTGCCAGCCATGTGTGTGTAAGCCAGAGGACCGCTTGCAGGTGTCGGTTGTCTGTCTACCGTGTAGGTCT
TTATGCTGATCGTTTGGCAGAGGGGCCAGAGTTATTACTTGCTAGAGATCTCCAGTTTCAGTCTGCTGCTTTCCTACAATTTTTTCAGATTTTATAATGTATTAAATACAATAAACTCTGTTTTAAAAAAACTGAGATCTGTGTAGAACACACATGTTGGGATGAGAATGAATTAAAATGAAATTTTTCCTTTTGGACTATACTTT
AGGTAATTGACTCCCCTCAAGTACTACTATTGAAGGCTCAGCTAAGACATAAAAGTAAATACCCAAGTGGAGTCTAAAGGAATGGGATAGCTTTACTGAAATTAAAGTCCTAAAAAGGGAGAAATTGGATGCACAGGAAAGGAAAGAGAGTAAAAATATGAAAAGCCTCTTTGAAGATTGGCTTCATACTTCTGTTTGCCATTTAA
TTTTTTTAAGTTTTTACATTTCCTTATAGTGTGTGGAGGTGAGACGACAACTTGAGAAGACTCCCTCGAGTCAAGTCTCTCCACCTTGTGGGACCCAGGGATTAAACTCAGCCCTAGGACTTAGATGTACCCTTGAAGGGAGAGGTCTTGCCAGCCCCACCTTTGGAGATTTCTAAGCTTGTTACTACGTTTTGTATTCTGGTGCT
AGACATAAACAGCAGACTTATTAGACAAGTGGAACGTTTGAAACAAGAAGCTGTCACTGTGCCAGTTTGTGAAGATCAGTTGAAAGAAATTGAGCGTTGCATTAAAGTTTTTCTTCATGAGAATGGAGAAGAAGGCTCTCTGAGTCTAGCAAGTGTCATTATTTCTGCCCTTTGTACTCTTACAAGGTCCCCCAAGCTATGTACCA
TCATCCTAGGACTTCTCCACTGCCTACTCCCTTTGATTTTTTTTTTCCCCCTCCCATTAGGACAACTTCTTTAAGTTATTTGATTGCATAGGGGCTAAACATTAAAGAAAAGAGATATCCTTGAAAGAAATTCACCAGTCAGGTAGCTAACTCTCAAATGCTAAAAGCTGAGTGCAGCCACACGGAGACATCCTGCGGGAAGTAAC
AGGAAGCAGGAGTGGGTGGGTTGGGGAGCAGGGCAGGACAGGGGGAGTGTATAGGGGACTTTCAGAATAGCATTTGAAATGTAAATGAAGAAAATATGTAATTAAAAAAAACCCAAAAAACAAAAACAAACCTTTTATGCTATGGGATTACCTAAAGTTATGGGCTAGCCTATACTGGCAACAATTTTATATAATTTTTTAAGGAA
AGCTGGAAGTACAGCCACGGGGCTGGCCTGGGCTTTAACTCTGAGGCCCGAAAGGTCTTCTACATTGACCGGAATGCCTCCAAGTCTATCAAGTTGCAAGATTAAATATTATTGTCTTGTTCTTCAAACTGCATTTCTTGATCAGTTGCATCCGTCAAGTTGGCTGTATTGGCTGGATCTCAAGGCATTTTGGACAGTAGGTAATC
GGTTAGAAGTTGCAAGACTGAGCACGGAAGGAAACCTAGAAGATCTAAAATTCCCAGAGAACATGGGCCACGGAAGTACCATCCAGCTCTCAGCAAACACATTAAAGCAAAATGGCCGGAATGGAGAGATTAGAGTGGCTTTTGTCCTGTATAATAACCTGGGTCCTTATTTGTCTACGGAGAATGCCAGTATGAAGTTGGGCACA
TGAGCTGCCTAGCTAAGCCTGGTACATGCCTATAATTCATTTCTCCAGGCTAAAGCATAACTGGGTTATAGCGCTAAAGCCCCTCTCAAAAAGTGAAAACATTAAAAAAAAATGCTAAAGACATCTAAAGGTCTAGCCCCAGGCCTGGCTCGGGGAAGACTATGTGGGAAGTCTCCTGTGATGAGTACCCCCCACCCCCAAAAGCC
AGTGATGGAAAAAGCAAATGCAGCTTTCAGACTAATTCCTTCTCAGTTCTTTGTTGACTTCAGTATTATATGCTGTATTTATGTTATATATATATGATGTATTAAAATGATTTAGAGTGCCAGTATAAAATTTTAATTTAAAAAGTACTATAAATGTAAGCATTAAGACTCCTTGTTTGTAATTACACATTTTCTAGATGGTTTTA
AAATATAAATTTAAAAAGCACTCATAAATAACAGCAGGACTGTCAAGCAAATCTACAGATGTTCTTGAAACTTTGTTTATACAAAATTTAAAATCACTGAATTAAATTTAGAAGGAATTAAATGGTCATTTATTTCATGCAATATCATTTAAGAGACATTTGTTGATACATTTGGTGAAATGTGTTAACAAATGGTATTTTTAAAG
GACCCAATGCCCTCTCCTGGCCTTTGAGGGCACCAGGAACACATATGGTACACATACATACATACATACATGCAGACGAAACTACACATAACATGAGTTAATTAAAACAGTTAAGGTAAAGGCTGTCTAGTGTGGTGGGACTTGGCGGTGTCGAGTACTGGGTGTGAGGATGAAGGAACGTGCAATCTGAGGAAGGAGGTAGGACC
ACGAGGACGACGGCGTTGGCGGCGGCTGTAACGACGGCCTCAGCAGACGGGGAAGATGAAAGGGAGCCGGATCGAGCTGGGAGATGTGACGCCACACAATATTAAACAGTTGAAGAGACTGAACCAGGTCATCTTTCCAGTCAGCTATAATGATAAATTCTACAAGGATGTGCTAGAGGTTGGCGAGCTAGCAAAACTTGGATATT
AAAATGCCTAAAATAATATCTGCTTCCTGTGTTCTGAATTTGAATTTTCTAAAATGATTAATATCAAATTTATCTACCTTCTAGGTTAAGTAAATATTTGATTAAAAACCAGCTGTTCTTTGATAGCACGTGTGTTCCCTGTAAATTTTATCTTTTTATTTCTTTCTGTATAATGTTTATACTTGAAAATGTTTTTCGTGAAATAG
CCATCACCCTCACTCTTACCACTTCCACCCACCCATCTGCCTGTGTGTAGCCTCGCTGGTGGGAGCCTGAGCTTGACTTCCAGTCCAGGCTACAGTGAGCATTAAATTATTATTCCAAACAGCCCTGGGCCCGCTCTTCTTGAGGGAGTGGGGGCTTGTGGGTTACACCCAGCAGGGTCCTGTCCATGTCTGTCCCCACCAGAAGG
TGAGTTGATCTATGATACATAATGATTTTTTGATAGATTTATGTTATAATATAGAAAACAAATCATTTAAGCTTAATTTTTCCCTCTGGTACTTATTTAGATTAAATGATTGGATTATTAACTTGGTTTCGAATAGTCCTCTTAGTCTGTTTTGCTTCTAATAGTACTCACAGACTTACTTCTAAGAAGACATATCAATATAATTT
AGGCCTCCTTGGACATTATGGGAACTGAAAAATGCTGTGATAATTGCAGGCCCAGGAATCTCCTTATTGAGATTCACGATGAAAAGTTCCGGTTATATAAATTAAAGATGATGGTAAAGATGGAAAAATACCTTCACTCCAGTCAGTGTAGGCGACGTGTGTTGTAGCTACTGTAGCTTTTGGAATGGGCATTAATAAAGCTGACA
AATTATCTGATTTTTTTTTTAACGGTGTCTAAATTTTCCAAAAGGTTGATTTGCTTAATATAGTAGTGTATACAATGGATAAATTGCTGTTACTTCAAGAATTAAAATTCTCATTTTCTCCCTTTCTGTTTTTTTTCCTTATATTCAACACTTTATGATGCCCTTTTGTCACTATCCTACTCAAAGAGGAAAGGAGAACCCACCAG
GATAGAACTCGTGTATTCGTTTTCAACTAAATGTTACAAGGAAGGCCTATCCTAAGGAAGATATATAACGATAACCTATAAAGCAAGTTTACAGTATGAAATTAAAGTTGCACGTCACAGAATAACAAAGCTAGGTAGGTTTTATGAATACTTGGACTGGTGAGGAAACATAGATCTTTTAGTGGGCCATTGTTCTTGCCTTTTCA
GGACCTCATCAAACAAAGCATTTTCAACAGAAGACTTTAAAGTATTTATTGTGTAATAGGAGGAGTGAAGGACACTGTATATCAGAAAGCACTTAGGAAGATTAAAGGAACGACTGAGTCACAGGCTCCGCCGAGATGAAAGTATTAGGGGAACATAGCAACGTTTCCCTTCCCCCTCCGTCCTTTCCAGTGCAAGTTTCTAGGTC
GGAGGAGGAGGAGGAAGATGATGAGGAAGAGGAGGAGGAGGAAGAGGAGGAGAGCATTCAGACATCTCCCCCTCGGTTGACTAAGCCACAGTCAGTTTCCATTAAAAGAAAGGGGCCTTTTGTAGTAAAGAAGAAAAGGGGTCGTAAACGCAGGAGGATCAACAGCAGTGTCACCACCGAGACCATTTCCGAGACGACAGAAGTGC
TGGTTTTAGATGAAAATGAAGAGACCAAAGAACCGTTAGTGCAGGTTCATAGAAACATGGTTATAAAATTGAAACCCCATCAAGTAGATGGTAAGAAGTTATTAAATGATTCAATCACTTGAGCTAAATTTTACCTATGTTTTGTCTTCTTTTTTGCCTAGCATTTTGCCAATCACTGGAGATACATTGTTGAACAAAAATGATAT
GAATCTGATGCTGTGGAATGCTTAAAGCATACTGAGTATCAGTGCTGATATTGAGACGATTGGAGAAATTCTGAAGAAAATCATCCCTACCTTGGAAGAAATTAAAATTTATTGCTTTTCCCCCTTTTCCCTCTCCTTGTTTTTTTGGCCATATATCTCCGTTGCCCATGTACTGGATCGACTTACCCCTGCGTTGCCCACCATGA
TGGCAAGGGGCTGTGTGTTAACTCAGTGTTTCTGTTTTTAAATTTAGTGGGTTTCTTTTCTTTCTTTTTTCTGGTAAAGAGATTAATAGGATAGTTTTAAATTAAAAATCAAGATACCTCTAATACACATTTTTTTAAACTTTACCTTCCTACAAGTTTGATAACATGTTTCTTTGAGTGTTTCTCATGTCTTCTGTGTCTTCATT
GAATATCTCTGTAATCTGCACGAAAATGCCGACGGGTGAGATTGAAATCAAAGTTAAAACAGCTGAGCTCCTGAATGCCTGCAAAAAGCTGCCCTTTGAGATTAAAGACTTTGTGAAGTCAGCCGCATCTGTGAGGAGGATTTTGTGTGAAGCCCCTGTGGAGTCTGTGGTGAGAGTATCTGGGACAGTAATCTCCCGTCCTCCAG
CTAACCTAACATGGCCGACCAGAGGCAGCGCTCACTCTCTACTTCCGGGGAATCATTATACCATGTTCTTGGACTGGACAAGAATGCAACCTCAGATGACATTAAAAAGTCCTATCGGAAGCTGGCCCTGAAGTATCACCCTGACAAGAACCCTGATAACCCAGAGGCTGCAGACAAGTTTAAGGAGATTAACAACGCACACGCCA
AGAACTCCATCTCTAATGACTAGTTAGCATCTCTAAAGCTGCTAAAATGTAGACAGGAGAGGGTTGCAAAACAGTGGAGGCAAAAGTAAATAGCTGTTCCATTAAAATAAACTTCAAAGAAATGCTTCAGAAAGCATTGTGAAGAAGAATCTCATTGTGGGTGGCATTCTTGATAAAATGATCTTTTAGTGAAGTGTGGAGGTCTG
GAGCAGCAGCTTCAAGATGCCGACAAAAAAGGAAAGTGTGGGTTCAGTCCTTAGAGAAGAAAGCAGAAGACTTGAGTTCACTAAATGGCCAGCTGCAGAGATTAAAAGCTGCTTTGACCCAGCAACACCCTCCAGTTACCAATGGTGATACTGTAAAAGGCCATGGCAGTGGATTGGTTAGGACTCAGTCAGAAGAGTCTCGCCCA
TGGGGGTGGGGTGGTCCCGAGACAGGGTTTCTTTCTAGCCCTAGCAGACCAGGCTGGCCTCAAACTCAGATCCACTTGTCTTTGCCTCTTAAATGCTGGGATTAAAGGTGTGCACCACCACCATCCAACTACAACTTCTTCTTGTGTTCCCATGGTGTTGACCCACATCATCTTGGCCCAGGACTGAAATTTGGAACATCATTCAG
GCCTGGAACTTAACAATCCTTCTACCTCAGCCCTCTAATGCTGAGATTGAAGGTGTTTCCCACCACACCCAGCAACAATCTATTCTCTAAAGCAGGTTTTATTAAATGAGTTCAAACCATTCTAACTCTTTGTCACAGATGGTCTCTAGGAATGTTTTTTTAAAAAACAGTGATGCTTTTTAATCATTACACTATTGGAGGTGTCA
GCAGAGCCAGTCTTACTCTGAACAGCAAGGGCTGTGACACTGAAACTGACGCTGACAGCCTGAGTCACACTCTCCAACCATACAAGGAACTTGACAGGGAATTAAAAGATCTGTCCACTGTGGTGAGTCAGGAATTGGAGTGTGTGGATCGGATTGTTATCAGTCAGCCACAAGAAGTTCCTGCTCAGCTGTTGAAGGCATTAGAG
AATTACTTTAGGGACAAAGTTAAGGGGGAACTAAAATTTAACCTTCTTTGCTTTCTTTACACACAAGCCCAAAAATTTGCAAAATTTTTTTTAAATTTCAATTAAATTTTTAAATTTAATTTTAAACCATTGTAAGAAAAAGAAAGCCAACATGAGCCAGGTCTGATGGCTCAAGCCAGCAATCCCAACTGACCCAAGTGGACCCC
TATCAGGGAGTGTTCCTATCCAATCAATCTTGCATGAAACGAAAGTTTCAGTTGGAGCTCTAGCCTGACTTTGAAAAAAAAAAAAAAAAAGGCAGTTACGATTAAACCATCTCCCTGGTGCTTATGCTATTAATTGCCACCTCAAACAGCACCAAATCAAAATCTCTCCACTTTTCAGCTGTCTTTGGAGGACGTACGTAATAAGG
AGACAAAGGGAAGAAGTCTGTACACACTTCTGGAGGAGATAAGGGACCTAGCTCTTCTGGATGTCTCTGACAGTTGTGCAATGTGAAATACTTCCATGTCATTAAAGACCTTTGTCTGGTTTGGGATTAAAGGTGCTGCTTATCTGAAGAATAAAGATAGCTTAGTGATCTCCTGTGGCCCAGAGGGCAGCTCTGAATGGAAGCCA
GTAGAGCACTTGCTTCCCAGATCCGAGCTCTGGGTTCAATATCCAGCACTGTATGGTAGTAACATGCAAACATGAATACATAAATGAATCTCTTTAAAAAATTAAAGAAATAGATAGTACCTCAAAGATTCGTTAGTTTTAATTACATTACTGTCCATTGTCCTCCAGTTGTCCTCATGAGAGCCAGCTTTCTAGAGAGAAGGGAA
TTTTCTTAAGGTGACAATTGTGAGAAGATTGACAGACTTAGTGAAAGAGTACGATCTTATTGTTCATCAGCTAGCCACCTATCCTGATGTCAACAACTCTATTAAAATGGAAGTGGGCATTGAAGACTGTCTGCACATAGAGTTTGAATATAATAAGTCCAGAGCTTTTCAATGACAAGAGTAATACTCATGAATTTGTAAACCTA
TAAGAGATTTTGGTTGGTTTTGGTTTTGGTGGGGTTTTGGTTCGTTTGTTTTTTGACAGGTTAGGAAGTCAGTGATGACCCTTACTGTTTCAAGAAGCAGATTAAATTCTTAAATACATTTTCCTTCTCAGACCTCAACTTGATAAACCAAAAAACATACACTAGGATAGCACAGTGTGTGGGATTGGAAGGGGCAGTCTCAGAGA
AAGAGTATGTTTTCACCACTCCAAAATCTCTTCCAGCTGCCTTGAAAGAATACGAATTCAAGCCTTGAATAGCCTTGGAGCTGGGCCTTTCAGCCATACAATTAAATTAAAAACTAAGCCCCTTCCCCCTGATCCACCTCGGCTGGAATGTGTTGCCTTTAACCACCAGAACCTTAAGCTTAAGTGGGGAGAAGGAACTCCAAAGA
AATAAAGCAAACCCGACAGTGAAAGTAGTTCTCTAATGGACATAGAAAATGTAATTCTGGCTAAAGTTCAAGAGGATGAAGAAGACAACTCAGAGGCAATATTAAAGTCTGATAAGCTTCATCAAGACTTATTTTACATGGAAAGGGTTTTAATGGAAAATGTGTTTCAGCCGAAGCTTGCAGCCTACCGTCAACTCCCTGTTTAT
GACCTTTTCATAAATGCATATATACTATGTTTAAAATATAGATACCACTTTACCAAAGATACACATTACTAATTCTAAGCAAAAAAAGAAAAAAAAAGATATTAAAAAAAACCTCGAACTCATAATACTTTTAAAAAGTAATCAAAATGTAGTTCTGTTATCGCTTTGCAGTTATGCTGGTGAATGCCTTCTCAACCCCGGTGTTC
TGCATACCTGTGTGTAGAACTGCGATTTCTCCTGTGCTCATTGTAGGTGTTGCTCGCGGGTTCTTTACTGACTGAATAATGGTAACATCATTTGGACGCAATTAAACAAGTGTTGACAACAAGTGCATTTCCAAATTACGGCATCGTGAACAATGCCTTTAGAGCCCTCTGCACTTATGTCATGCTTAACTCATTAGACACATATA
TTTACTGTAGACGTCTTTCTCTTTAGATCCTATTGCTCTGTCTTTTCTAAACCGTGAATGAGACTTGATTTGCAACTACACCTTTCCTTCCCTTGTCCACATTAAAATTCAGTTGTTTTGAATGCTTTCCAGCAGTTATAAGTGTAATCAAAAATATGTGTGCATTTCCTAGCATACTAAAAGATAGAGCCATAGTCACATCTTTG
TTCAGTTCCTGGAGGCTGTTGGTGTGACTTACAGGACTCTGCAGACATTTTCTGATAAATCTGCCATGGTCACAAAGTCCTTAGAATACCTTGGTGAAGTATTAAAATATATAAAGCCTTATTTGGGGAAAAAAGTTTCCAGTGCAGGGTTGCAGCTGACTTACGGGATAATGGGAATTCTTGTTAAGTCATGGGCACACATCTTT
CTGCCTCTGACATGTTTACTTTGTCCTTAACCTTTTCACTCATATTTACTTGTTGGGCTCTTGAGCTCTTATCTGTGAACCCACAATAATAGAGGGATGCATTAAAAATTATTGTGAAGAGAACACTTCCATTCCTGCCCAAGGCTTCTGTGGGAGCCATGTGCCGCTGTACCTGCTGTGGGAGCCATGTGCCGCTGTACCTGCTG
TTGAGGATCCACCAAATAGGTATGAGCCCACAGAATGTCAGGAGCCATCACAGGACAAGCTAATAACTAGCAGGTGATCTTCCTGAGATGACTGCCTTAGATTAAAATTTATGACGGAACTTCAATAGGCAAGGCCCAGGAGAAAGTCGTTTTAGGAAAGATTCCTGCTATTAATATGCTTTTCCTATTATTATTATTATTATTAT
GCGGAACCCCACTCAGCGAATTGGGGGTGGCCTGGGAGATGCTGCTGATGTCCAGCCGCCCTTCACTGCAGAGAACCGGAAGAAAACTATGGATAAAATCATTAAAGGGAAGCTGGTGCTGCCCCCCTACCTCACCCCGGATGCCCGGGACCTTGCCAAAAAGGGCCCCAGAGATTCTAGTGCGCACTGGTCACAACCGGGCAGTG
CAGCCATGCTCCTCGGAGCACTTTGTGTGCTTTCCAACAGTGTGGAATTGTGAACTCCTAGAAAATTCAGTAAGGAATAAATAGCTGTTTGTTTTTTTCAATTAAAATCAATTTCAGGTAACAAATTATTGGTTCCCCAGAATTATGGGATTCTCGTTGAAATTGTAATTTTTTACAGCTTGACTTTATAGTGCTTCATGTGTCTC
TCACTTGTCCAGGTATAATTACCAATCAGTCTCTGTACAATAAGAAAATATACTGTTAAACATTTCAGTGAGATATCTAAGCCTATAATGGTGAATCTTCATTAAAAGTTGGAAATTAACGATATAAATATCTCATACTTAAAGTTCAGGCTTTTCATTTGATTAAGTCTTAAATCTTCAGTGCTTGAGAAAAATGATTGCATAAT
TCATTTCAAACATCATAAGAGACAAATAGTAATAATTTCTTTTGCTTACAAAATGTAACTGTAATTAGTGGGTTCAGTATCATTCTTTTAAAGAATATGTATTAAAACTCAGCTCACAAGTCTTATCTTAAACTAGTTGAGACTTTCAATATTTCTCTAGAAGAGGAAAATTAAGATTTACATGTCTCATGGGTAAGATTTTACTA
GCCAGAGTGACATGCATCCTTCGTCTGTCTCATCAGCACTGGCGTCATTCCTTACAGTTTACAGAACTCATGTAACTTGTAGCTATAAACATTTTGTGCCATTAAAGCTCTCACAAAACCGATGGTAAAACACCATTGTGGAGCATGATTCTGGAATACACTGAGAGTTCCATTTCAGACACCCTAAACGTGCTGCGTCTCTAAGC
TTTTATCATCCCTTAAATAATAGGCAATACCCCCCCCCTTTTGTAGACCTTCTCTGCTTTCAGTAATAAGTATGGCCTTTCTTAGCTATGATCTTAATAAATTAAAGTACATTCAGGTTAAATCTGGCCTTAATTTAATACACTTCTTATCAAGCTTGTGTGACAAAGCTACATTACTGAATAATTTGATAAACTTTGCCTACTTG
AGAGAACTATCCCAATCCTCTGGGTCCCCTGGGAAGGCAAAGAGAACTGTCCTAATCCTCTGGGTCCCCTGGGAAGGCAGTTAAGACTTTTTTCTGTTACATTAAATGCAGATACTGTTTCTCCACCTAAGTCCCCAGGTTTGCAGACTGATTGTCATGAACTCTATCAAGTTCCAGTCATCGGTGTGACGATGCCCGTCATGTGG
TTTTGACACAACCTGTGTAGCCTTGGCTGTCCTGGAACTCACTGTGTAAGCCAGCTGGCTTTGAACTCTCAGATACATCTGCCTCTGCCTCCTAAGTGGTATTAAAGTCATGCGCCACCAGGGGATAAATGCCCATACTGAAGACCTCCTTAGAAACCCATCCTATGTCCAAGAGGCAAAAGCTAAGGGATTGGTCATATTCTGCT
TGTCCTGGATAATGGAATGCTGAAGTATTCCAAGGCGCCACTTGATGTCCAAAAAGGAAAAGTGCACGGGAGCATAGATGTCGGACTGTCTGTCATGTCGATTAAAAAGAAAGCTCGGAGGATAGACCTTGACACGGAAGAGCACATCTATCATTTGAAGGTGAAATCCCAGGACTGGTTTGACGCTTGGGTCTCCAAACTGCGCC
GCAAAAAATAGTAGCACTCACTATAAACTCTGAGAGCTACATTTTCCAATTCTGGAAAGTTAGTGGGTAACTCAGCCTCGTATGGAAGCACTCGTGTTTGATTAAAGCCTGTGCCCCGTCATAAAGAGATTGCATATAGTATTATCTGTGGATAGGTTGAATCAAACCATAACTTTTTAAGTGTGGCGTGTTTCTAGGATGGAAAT
GGAGGAGGAGGAGGAAGATGATGAGGAAGAGGAGGAGGAGGAAGAGGAGGAGAGCATTCAGACATCTCCCCCTCGGTTGACTAAGCCACAGTCAGTTTCCATTAAAAGAAAGGGGCCTTTTGTAGTAAAGAAGAAAAGGGGTCGTAAACGCAGGAGGATCAACAGCAGTGTCACCACCGAGACCATTTCCGAGACGACAGAAGTGC
TTTGTGAATTTGTTTCTTTGAATTTTCATTTTTCATTTAGTTTTCCTTGCATACAAATAAGCATATAAAATGGCAACAAACTGCACATGATTTCACAAATATTAAAATGTCTTTTAAAAAGTATTGCCAAACAGTAATGTTGATTTCTAGTTATTTATTCTGGGAATGTATAGTATTTGAAAAAAGTCTCTTTTTTTTACAAAGGC
AGTAATTCAGGAGAGGCGGAGAAGAAAATGATCTCTTGAAAAAATTTGCATTTAGATTACTACAAATGAGCTTATATGAATGAATTCTGCTTTATTGCATATTAAAGTTAGTGGCCACATGTAGGACATGTAAGTGCATTCAGAGTTTTCTGGTTCCTAGCTCACTTTCTTTTGGGGGTTGGTTAGGGAGGAGACGGGAGTGGTTT
ATCACCCTTAGTCTCCAAGGTCATCACCCCGCCCACCTCCATCGGCCTTGGAGTCGCTGCCATTCCTGTCACGCATTCCTTGTCCCTCTCCCGCATGGAAATTAAAGAGATTGCAAGCAGGACCCGCAGGGAACTGCTAGTCAGATATATACTTCACAGCAGCCACGACTGTGCATGAAGGCTCATCTGGAGGCAGCTCAAAGGGA
ACTGAATATTCAAATGAGAAGAACATTACACAAAACATTTAAGGGAAGATTACTTTGCAAAAAAAAATGAAGAAAGAAAGCAGAGCAAAGTGGAAGCTAAATTAAAAGCTAAACAGGAGCATGAAGGAAGACACAAGCCAGGAAGTACTGAAACCGGAGCTCTAGAAGGAAAGATGGGATGCTTACTGAAGTTTTCAGGTGACTTG
CACAATGGAACTATATAGGCTTTCAAAGGCATTAGCAGATATTGTTATCCCTCAGCTTACTCCATCTGGAAGCATTTCTGTTATCAAATCAATGCATTTGATTAAAAATCCAGTGAAAACCTGTGACAAAGTGTATTCCTTGATTCAAAGTTTGACTTCCCAAATTAGATATCGGATGGAAGATCCCAAATCAGCTGGGTCTCTTG
TGCTTCCTGGGGACAAGTCGGGCCAGGTAACCCTGAAGCTAGCATAACTTCAGCTATGCAGAGAACCCAGAGCTTGAGTAGTTCCAAAGAGACTGACAGAATTAAAGACGAAGTGCTTTCTCTAACATCAGACTTCAAGTGCTTTCTGTGTGGGCATCTCTCGTGTACCATGGCGGAGTGCAGGCCTCCCCTACACCGCTCCTCAA
GAAAGCAAAGAAGAAAGCTAATGGGGACGCCAGACCAGAAACTGTCACTAATGATGATGAAGAAGCCTTAGATGAAGAAACAAAGCGAAGAGACCAGATGATTAAAGGGGCCATTGAAGTTTTAATCCGAGAATATTCCAGTGAACTAAATGCCCCCTCACAGGAGTCTGACTCTCACCCCAGAAAGAAGAAAAAGGAAAAGAAGG
TACAACCGTGTATTATATTGGCTGGTGCAAGGTAAGTCTATTTTGATAGTAGTTAAATATCAGGTTTTTTATTAATTGTTTCAGGTATTCATAGATGTGAATTAAAAAAAAAACTTTTATTCTTCTCTTATACATTTCATTCCAACTGCAATTTTCCTTCCTTCTACTTCTCCTAGTCCCTCCTCTTCCTGTATGCCCTCTCCCCC
ATCGGACTTTGACAAGGAAGGGAATGGACCCAAGAAACCGCCACCTCCATCAGCTCCTGTCGTCAAACAAGGGGCAGGTACCACAGAGAGAAAACATGAAATTAAAAAAATACCTCCTGAAAGACCAGAAACCCTTCCAAACAGAACAGAAGAGAAAGGAAGACCAGAGAGAGAGCCAAAACTGGATTTACAGAAGCCTTCAGTTC
AATGTCTACATAAAGGAAAGGAAATGAGTATAATTGAGTCAATATATTTTTAAAGCAATTTTTATAATTTAGCAGACATTGCATCTTAATATAATTCACTATTAAAATGTGTCCTTGTGGAAATATCGATGTCATTTTCTTTCTATTTCTTTTGATTGATCTTGTAAAATAGGTTCCTTTCCTTTGTTAAATGTTCTGTTTATTTT
ATAGTAAGACATCACAGTTACCAGCCATGTTCAATGGGCAGTTTTTATTTGATAGACCTATGCATGTGAAAATGCTTGACTTCAAAGTTGGTTGGAAGAAATTAAAGGAAGTGTTCAGCATAGCTGGAACTGTGAAGCGAGCTGATATTAAAGAAGACAAGGATGGCAAGAGCAGAGGCATGGGCACTGTCACTTTTGAGCAGGCA
CTGTCTATTTTCATGCCATGCTAAGCCTCATATTAATAAAGTTCTGTTTTTACTGCTCTTGCTCTTCAGGCAATTTTTTACATTAATATTTTATATGTAGATTAAATGTTATGGAAAAGTGCCTTTTTACCATGCCAGTGCCCCCTTCTTTAGTATATGTGCTGCCAAAGCAAGCACCGTGCCCCCTTCTTAAAAACTTCACCTTC
GGGAATTGAAGATTATAATGGTGACATGGATTTCAAAATAGCCGGTACAAATAAAGGAATAACTGCATTACAGGCTGATATTAAGTTACCTGGAGTACCAATTAAAATTATAATGGAAGCCATCCAACAAGCGTCAGGGGCAAAGAAGGAGATACTGCAGATAATGAACAAAACGATTTCAAAACCTCGAGCATCAAGAAAAGAAA
TGAGGAGGAGGAAGACGAGGAGGAGGAAGGAGAAGACGAGGAAGGAGATGTTTTCAAGATGGATCCTAATTTTATGGAGAATGAAGAGAAGTACAAGGCTATTAAAAAAGCAATCTTTGAACGCCTTCGAAACATTCTACACGAGTCTGAGATCGACAAAAGAGTTCAGTACATGATTGAAGTGATGTTTGCTGTACGGAAGGATG
GGAGGAGTAGGAGGTAGGTAGGTTTTGAAGATAGGAGCGGAGATAAATATAAAATATATTGCAGGCATGTATGAAGTTCTTAAAGAACAAAAAGACATTGATTAAAAATATATCAAATGCCAGGTGTGGTTGTGTGTGCCTTTAATCCCACCACTGGGGAGGCAGAGGTGGTAGGCAGATCTCTGAGTTCATAGCCTGCCTGGTCT
GGAGTTGCAGTTAACAAAGGTGACTGTTTTTGGAGAAGCAGAAATGTTTTTGAATAGTCACTAAGTAAAACTTTTGAAGGGCCAGAGGGATGGCTTAGCCATTAAAACTTGATATTCTTGCAAAGGATTAGAGTTCAGTTTCTCATATCCATGTCAGGCTGTTCACACAAAAGAAGTTTCTCTAATAGCATTTACCACTATGGCTT
GGATTCCTCCTCTTCTCCTATCATGTGCATCTGCCTCACATTCTTCAGAGAATGATAGATGTAAACCACCTTTTGTTGAGCTTCATCCTTTAAAGAAAATATTAAATTATCAACAAAAATACTGAGGGCTTCAGTATTAGGAGGGTTAAAAACTATAACGCCAAGGAAAATCTTGTGGGGGAGTGTGAGGGAGAAAGCAGGCTCTG
TTTTTTCCCTGTGTAGTCCTGGCTGACCTGGAACTCACTCTGTAGACCAGGCTGGCCTGGAACTCAGAAATCCTCTTGCCTCTGCCTCCCAAGTGCTGGGATTAAAGGCATGCCCGGCTGACAATTTTCTGATAGCAGCCCCCCTCTAGTATTACAAAACTGAACTGTTAAATATGTAGTATATCTGTAAATTTCTCTTTGTAGTC
ACAAAAATCCTGGCTTCCAACTACTGGAATGAAAGGCATTTGACACCACACCTAGAAAAGTTAGCCTTTAAATAGTGCTTTTAAATTATTATTTCTTAAAATTAAAATCCATTGGGGGATTTCCTCATAATAAAACGTAAAGAAAGGACAGCTGCTTCGATCTAGTGTGTTCACAGTGAAGTGACAATACCAGACAGGGCTAGAAA
TGTATGTGAAGTGCCCATCTATTGCTGCGGCTATTGCTGCTGTCAATGCATTGCATGGCAGATGGTTTGCTGAGAAGAAGAAGTTGGATGGGATACAGAGATTAAAGATGATGTCATTGAAGAATGTAATAAACATGGAGGAGTCATTCATATTTATGTTGATAAAAATTCAGCTCAGCCTCAGCTTTAGCTGCAGCTGCGTCTGT
ACTTACTGAGTCTCTTAGAAAGAAAGCACAGAAGCAAGCTTTGAGCTCAAACGTTGACTTTCTTACAAACTATACATGAAGAAATACACCAAAATTTTACATTAAAGATTTAGAAATTAGTAGAACCTGTCCCTAAATTAGATAGCTATATGTAAATGTGTATGCATACATACCATATATGGCCAAACATGGAACTACCTCACTAA
AGACAAATTCACCGAGGTCTTGTGTCTACGGAGCTTCCCGCAGCTGAAACTAAGATTTGATGAGTACAGAAATATTAGCCAGAAGGACATTGAGGACAGCATTAAAGGAGAATTATCTGGACATTTTGAAGACCTGCTGCTGGCCATAGGTCATTGTGCGAGGAACACTCCAGCGTTTTTGGCAGAAAGACTTCATCAGGCTTTGA
GGGAAACAGGTGGTGGTGTGTGGCTATGGTGATACAATGCTCCCTTTGCAGAAGAGCAGTAAATTGCTTCAACTGAAAAGTTTTTTATTTTTCGTTTAAAATTAAAGGATAAAATAGAAGGAAATGAGTTGAGGACAAGAGACTAGTCACGTTTCCAAAGAACTTCTGGGCATAAATAAGACTAAGGAGGGCAGCATGGAGCTTGA
AGCATGAGAGAGAAATTTAGCTAGATCGTTTAGAAGACAGATCCTCATGGGATTCTACTCACCTACTGTCTTTTAACTGCTCACTGTCTCAGACATAAGTATTAAACACCTTTATTACAAATATAAAAGATTGTGATGACCTTCTAAGAGTTGAAGTGTCGTTCCCTCACCTTAACCTACCTGTATCAGTGTTCCCCCAACAGTGG
CTAACCTAACATGGCCGACCAGAGGCAGCGCTCACTCTCTACTTCCGGGGAATCATTATACCATGTTCTTGGACTGGACAAGAATGCAACCTCAGATGACATTAAAAAGTCCTATCGGAAGCTGGCCCTGAAGTATCACCCTGACAAGAACCCTGATAACCCAGAGGCTGCAGACAAGTTTAAGGAGATTAACAACGCACACGCCA
TTCATTCTTGATCCAGATGATGGTTCTTTCACAGACGCTAGATTTTCGCACTCCCCCAGGCTTTGACCGAACACGTAATGCTGAGATTGGAAATAAAGACATTAAATTCAAGCATTTGGAGGAAGCTTTTACATCAGAGCACTGGCTTGTCAGGATATATAAAGTGAAAGCACCTGACAACAGGGAGACACTAGGTCACAAACCTC
CAAACTGAAAAAGGAACGAATTTTGGATGCACAGAGACTAGAAGAATTCTTCACCAAAAATCAACAGCTGAGAGACCAGCAGAAAGTCCTTCAGGAAACCATTAAAATTTTAGAAGATAGGTTAAGAGCAGGATTGTGTGATCGCTGTGCAGTAACTGAAGAGCATATGCACAAAAAGCAGCAGGAGTTTGAAAATATCCGACAGC
CATTTTTTATTTTTTTGTGTTATGCAGTGCTGTTAATGGCTTTCTTTTGTACTCAGCATCTCTGATGTGGCTAATGTGCAGCAAGGCCCCTATCAAGAGCATTAAAGGTGTGTAAAGCTGTTCCTCCTTGCAGTCACACTGGAGTGGCACTCCAGTACCATGCTCTCCTCATTTGTCCCCTGCTGCCCCAAGACCAGAGGAGGGAA
ATGATTTGGTATTGAGTTGTTAGTGTTACATATCAGTTTTCATTTCCTCTACTAGAAAATAGGTAATTGATAAATTCTTTGAACAGAAGCATCACTGCTTATTAAAAAGTTAGATATATAGAATGATTAAAAATCCAGGTTTTCTAGGATATTTTTATTCACATATATTGATTAAATAGGGAAGGAATTTTATTCAAAGCTTTAAA
AAATAATCTCACTATATGTAGCAGTACATTATATGTACATTATATGTAATGTTAGTATTTCTGCTTTGAATCCTTGATATTGCAATGGAATTCCTACTTTATTAAATGTATTTGATATGCTAGTTCCTGTGTGTGGTTAAACTTTTTTTCTTTCTCCCTTTTCTGGTTGTGTGCTTCCTTTACAACAAGCTTCTAGAAACAGGTAG
GAAGTAAGTTGAATTGGTTTCCTCTTTTCTTTAGGCTGTTCAGCTAGTAAATCACTCTACCAAGTGCTTAAAATGTAAAGTATTTTAATAAGTGTTAGCAATTAAAAATTTTGACATTATCACTCTGGTCATATTAGTAAGTGTCTGTGTCGTACAGATGCTAGAGAATAAGGTATCTACACATACTCAGCTGGTCTCAGGAAACA
AGGCTTGGTGGGCCAGGATAAACAAGCCTTACTACACAGCGCCACCTCTACACTTGAATCTGAGACCCAGCGTCAAGGTGCCCTCCCATTTCTATTTTAGATTAAAGTTATGATTGAAGATTAACTGGCATGTGAAATGCTTTTATCTTACCTGAAACAAAGAATTTTCTAAAGGTCACCATTAGCTCTGTCCTGATGGTGCAGGC
GAAGTTAGAGCGCAATTTAAGTTTTGAGATTAAGAAAGTCCCTCTCCAAGAAGGGCCCAAAAGTTTTGATGGGAACACACTCTTGAATAGGGGACATGCGATTAAAATTAAATCTGCTTCATCTTCTGTAGTTGACAGAACCTCTAAACCACAGGAGTTAAGTGCAGGTGCCCTAAAGGTTGATGATGTATCTCAGAATTCTTGCG
GTATAAGAATTACACCCTTGTGACTGTCTTCGGAAATCTGCATCAGGCACAGCTGGGCGGTGTGCCTGGGACTTACCAGCTGGTTCGGAGTTTCCTAAACATTAAACTGCCAGCTCCTTCACCAGGACTTCAGGATGGAGAGGTAGAAGGCCATCCTGTCTGGGCATTAATTTATTACTGCATGCGCTGTGGAGACCTGCTTGCCG
AGTAAAGAAGCTCTGATAGATTCAATCCAAACTTCTCAGTTGGAGGATGGTTTGGGATTTGTTCTATCCAGGACAGTGAATTTGGTATAGATTCACTTTAATTAAACTTGAGGCCAGCCATGCCTTCTCAAGGAGGAGATAGATGGCGGGCCTACAGCGCATGCTGACCTCTGACCTCTGCACTGCTGACCAGCATCAGCTTAACC
GCAAAGTCATTTCGGCCTTGGCAGAGGTGGTCAGTAAAATCAGCTTGGTGGATCTAGCAGGAAGTGAACGGGCTGATTCAACTGGTGCCAAAGGAACTCGATTAAAGGACTGTGGCAGCTACCAACATGAATGAGACAAGCAGCCGTTCTCACGCTGTGTTCACCATTGTCTTTACCCAGAAGAAACAGGATCCTGAGACGAACCT
TTCTGCATGACATCTGGTCATATAAACCTAAACCAAATATGTGCGATAAAATCAAGCTTTCAGCTAGCATCCATTGCAGTATTAGAGAAATGATTTCTGCATTAAAATGTTTTTGTTCATGCAGAAATCATCAATTGAAATGTGTTTAAAAGATGATTATTTTTAGGTATCAGTAATACATTCATGGTATCATTCCTTCTCTTTCA
CAGTGTTTATGGCCAGCAGCGGATCCACAGACATTGCAAACCGGAACAGCCCAGCCACACCACCAAATACCCTCAATCTCCGTTCCTCCCACAATGAACTATTAAATGCAGAGATCAAACACTCAGATGCCAAGAACAGCACGCCCCCCAAATGCAGGAAAAAATATGCACTGACTAATATTCAGGCGGCCATGGGCCTCTCGGAT
TAATAAGATATAAGTTTAGGAAAAGAACATTGGGCTGAGACTCAGGAGACCTGGTTTCTAATTAGAAGCTTGGGTAAGTCACATAACCTTTTTGCCTCAAATTAAATCTGTAATTTGTTATATGGGAAGCCAAATAATTTTCTATGTTATACTAAAAATATTAAATAAATATAATTAGTTTTTCTTAGGAAAAAAAGTTGCAAGTA
CCACTAACTCCACCCCAGCCCTCAGGTGGTTCTTAATGGAAGGGCAGTAAAGAGACTTCAAACAAGTACGTCCTTACATTTTTTTTTTTTAAGAAAAGAAATTAAATCATTGTTGGGATGTTTTTTTAAAGCCAATAAATATCATTTTATATTAGCTAACTCCTAACAGAAATGTAAAGATAAGCTTTATAAAATATTTTTGTCAT
AGAGGTCCTGGCTGACCCGCATCTCTCCATATCACATGTCAATTACTCCTTAGATCAGGTCCAGCTCCTTTTCCCCTCTGTGATGGTTGTAGTGGAGCAAATTAAAAGCCAAAAGGTTCATGGCTGTCAAATCCTGGAAACAGTTTACAAACATAGCTGTGGGGGCTTGCCTCCAGTCCGAAGCGCATTAGAAAAGATCCTGGCTG
TTATCTTTCCTTAATGTGCAGAATAATCACAATGTGAATGACCAGATTCTCTTTAATGCCCCTTCCAGTCCTTTGCTGCTATCCACTGTGATTCTTATGCATTAAAGCACATTTCATGTGTATTCAACCCTAAGTAAAGTTGAATGAAACTTAAATATAAATTGCTATGATGTTAAATGGCCCAGTTGAATAAACGTGTGGGATAA
TATGACAGAGCTGTTGTCCAGGGGCCTGAAGAATGATTATAACAAAGAGACATTTACCTTGAAACATAAAATTGATGAACAGATGTTCCCTTGTCGATTCATTAAAATTGGTAAGGTTTTAGTGTTTTTGAATTAAAACTGTTTTGTAATGTCTTTGGTTCATAGACTGTAGTGTATGGATGAGGTTTTATAGGTTCCTATGTTTT
GTCTTCAATCAAAAAAGTAATTTTTCTTCATAGTTTTTCCACAAGAGAAATACATAGCTTTAATGAATTTGTACTTTATTCTAGCTAATAGGATATGTTAATTAAAAAAATTTGTAAGTAATATTCATCAAAGTGTCACATATGTATACTAACATTAGACTCTAGTTTATTTGCATTAAATTTATTTATAACAAGTATACAGTAGC
CTATGGGGTTAGGTATGTGAGGAATGGGGGAGTGGAAGAAAATGGAGAGATGATACTCTTAAAAACAGTTTTGAACGTTGGAGCCAAAGTCCTTTGTTGCATTAAAAAGGAAACGGCACTGTTTCTGGGAACCATGGTCCATAAGGCACTCCCTACTTTGCAAACTTCCAGGTTTGCAAAAAGGACAGGAAATACAGGAAATGGGC
GCGGGGATTTTTAGCCCAAGAGGAATTGCTCCCGAAAAGGAAATGGCAGTGTTGATATCAGAGCTTTCCAAAGCAACATTCAGAGCCTTGAGCAAAAGTTATTAAAAATATTGCTTGCATTATCCCTGGTCCCACCTTGCAATTGGCTCCAGTTACCAGCTGCTTAGAGGCATTTGTAGGTGAAGAAGCAGATTTTGGATGAAAAG
ACTTTGTGCCATGTCTTTTTATGATGGTTTTGATATACTAACATTTTAATTTTAATATGTCCAAATGTATTGGTATTTTTGTTAGCTTGTTGAGCATCTCATTAAAAAAATTATTCTTTATTGTTCTGGGACTGTTGCTGAGAGACAGCATGCTTGCCTAGCGGCTACAAGACCCTGGGTTCACTCCCCAGAACCACCAGAGGGTA
GAGAGCACACTGGAAATTTTTGAAGACAGTAGTAAACAAGCTATTCGAATTCATGCATGGGACCCATGATGGAGTCCAGGATATGGCTTGTGACACATTTATTAAAATAGCTCAAAAATGCCGTAGGCATTTTGTTCAGGTTCAAGTTGGAGAAGTAATGCCGTTCATTGATGAGATTTTAAACAACATAAATACTATAATTTGTG
TAAAGACTGATGAATATAAAAGCAGAAGCTTCGAGTTTCCTGCTGCTTTCAAAACTGTGTCCTAGTTGAGTGATACAAATGATCGCAAGTTTTCTAAATCATTAAACTATTTGGTTGGTGGAGTGAGGCATGGTCTGGTATCCTCTGATTTGTAAAATAGCGATGGCAGTGAAGTTGTAACTGAAATTGAAGCTGATCTTCCTTTC
AAGACAGGGTTTCTCTGTGTAGCTCTGGCTATCCTGGAACAGAATCTATAGACTAGGCTGGCCTCTGACTCACAGATGCATCTGCCTCCTGAGTGCTGGGATTAAAGGTATGTGCCACCACCGTCCATCCTAATTTCTCTATTATTAAACTAAAATTACTATTTAATTTTTCCTATTTTTTATAAGCTGTCTGCTTTTATTTTCCA
TATTTCTCTGTTAATAATTTACTATTATTTACAAAAAAAAAAAAAAAAAGATACTTTTAGGGCTAATGTAAAAGAAAAGTAGGCTTACATTTTAGATGTTATTAAAATTATGTACTTAATCTATAATTATTTAATTGTTGTAAAAAGTCCAATCAGATTAATAAATTATATAATTACTGAGTTTACAAATGGAAAACTCTTGACCC
ACATGAAAGAATTCATGCTGGAGAGAAACCTTATAAATGTAGACAATATGGTAAAGCCTATTTACAATTGAGTCACCTCCGATTACATAAAAGAACATATATTAAACAATAACCCTATGAAGATAGCCAATGTGGTAAAGCCTTTACAGTGATCTTAAAAGGTGTGGTGATTTAAATATACATGGCCCATGGCAAGTGGCAGTATT
ACTCATGTAGATGCATTTTCGGGTCTTGCTTGGTGTGCTGTTGCATGACTTTGATCACAGCACTAGATCTCTGTCAGTTTGAAGTCAGCCAGATCTATGTATTAAATTCTAGTCCAGCCAGAGCTACTTTTTATTTTTTCCTTAGATGGGGTTTCCCTGTGTGGTCCTGGCTGTCCTCAAACTTAGAGATCTTTCTACCTCTCTGC
TAGCTCCTTCTCAGCCAGCTCAAATGCCTCTGACTGTGCCCTTTCCCTTAAGCCAGAGGAACCACCCTCTACAGACTGTGTCATGCCAGGCCCAGGGCCGATTAAAGTCACTGATGACCAAGCTAATGTATCTGAGAACTCAGGAAGTAGCCACAGTACCAGTGAGGACCATGTGACCTCCACTTCCCATGCATCATCCTACTCAG
GAAGGCTCCACCCTAGGTAATCTCCTTAGTGGCAGAAAGGTCAATGTCTGGCTCAGCCTGCTTCAGGCTGGGGGAGGTTACAATTTCCTCCGTTATTAATATTAAATAAGCTGGACTGAGGCATAAAATTTATGCTCTATAGTTCTGCCTGATTTCTTTGGGTCTAGTGAAGAAACCTGTCTCAGTGGGATTCCCTAACTTTTTCT
GTATGTGCGGAAGCTTAGCCCCGTCATGCCAAGTCCAGGGAGCTCTTTTGATCAGTTCCTTCCCAAATGTTGGACTCCAGAAGATATGAACTGGAAAAAAATTAAAAGAGAGACTTATAAGCCATGGTATAAGGAATTTCAGGGATTCAGGCAGTTTTTATTGCTTCAGGCCCTCCAAACCTACTCTGATGACATCTTGTCCTCGG
ATACCTATTATGGGTATACCCAATCATTTAACTTACATAAGCATTCATCATTGAATGTTACCCTTGTTCAGTGTCTAAGAACCTAAATATAATCTCTACTATTAAAAGTTGTAGGTTTTGTTTTTGGTTTTTTTTTAAGGCAGGAGGCCTTTTTAAAAAGAGATAAACTCTAAGTGTACTGATTGAAAGCATATAATTTAATGACT
AGCCTCACATTAGCGCTGCCTGCAACTGGAACCGTACAACGAAGTGTGCCAGTACATGAAGGGGCTGAGCCATGTGGCCATGGGGCAGTTTTACGAAGGGATTAAAGCACAAACCAAAGTTATGCTGAATGACCCTCTTCCAGGCCAGAAGGCCAGCCCAGAGTACCTGAGGGTCAAGTACCTACGAGAGAACTGGGCAACTTTGA
GGGTTTCTCTGTGTAGCCCTGGCTGTCCTGGAACTCACTCTGTAGACCAGGCTGGTCTCGAACTCAGAAATCCACCTGCTTCTGCCTCCCAAATGCTGGGATTAAAAGCGTGCACCACCACGCCCAGCTGAAAATTGAATCTTCATATTGGTGTGAGTTTTGGTTTTAAGACAGTTTTGCTCTGTGGCTCAGGCTGGCCTGGAAAT
TTGAACTTTTAAAAGTATTAGGGCAGGGATCATTTGGAAAGGTTTTCTTAGTTAAAAAAATCTCAGGCTCTGATGCTAGACAGCTTTATGCCATGAAAGTATTAAAGAAGGCCACGCTGAAAGGTCGAGACCGTGTTCGGACAAAAATGGAACGTGATATCTTGGTAGAAGTCAATCACCCTTTCATTGTCAAATTGCATTACGGT
TAGGGAGAACTTCAGCAACATCAACCTGAGGAGTGTCAATCTGATGGAGCAAAACTCCAACAACAGCGCGATGCCCTACAAGAAGCTCATGCTGTTGCAGATTAAAGGAAGAAGACATGTGCAGACAAGGCTGGTGGAGCCCCGAGCCTCATCACTCAACAGTGGGGACTGCTTCCTTCTGCTGTCTCCTCAGTACTGCTTCCTGT
TGTGTTTATAGTCATTCCTAGTTAGTCTTGACCATTGCAGTGCCAAATACCAGGGGCTTTGACAGTGTTCTTAAAGATAATAAAGCATACATATTACTCTATTAAAAACTTTGTTTTCATATTTACCCCCTTTATAAAATATGTCTAGGAGTAGTATTAAAACAAAGAGAGAAGATGAAAAAGATCAGGGTGTGGTGAGGTAAAAA
TGTGATAAGCTCAAAGGTCAGACAAGGGTGGTCAGGAAGGGGTATATTTTAGTAGCCTCTTGAATCTTTTTCCCAAAACAACAATCCATGTTTGGGGAATATTAAAAAAAAAACCCAAAAAAAACCAAAAAACAAAAAACCAACCCTTTTGTAGCCGTTGGAAGCTTCATGTCCTTTCTTCTAACTTGTCTTCTCCAGCGGAAGTG
AGGCATCAGCCTAGATCCAGAAGCAGCAATTGGCGTGACAAAGCGGTCGCCTCCCAAGTGGGTGGATGGCGTGGACGAAGTACAGTATGATGTTGGCCGCATTAAACAGAAGATGAAGGAGTTAGCCAGCCTTCATGATAAGCATTTGAACAGACCCACCCTGGATGACAGCAGTGAGGAGGAACATGCCATCGAGATCACCACCC
TAGATAATTCTTCAACTGTTTGAAATAATGCTCTCTGGGAGGCCAACATTCCAAGAATGTATGAAGAACTGAAACCCTACCATTTTTATTCTTCTTTTACATTAAATTGTTGAGAACAGGGGAGACAGCGGCTGCGGCGGCGGCGGCCGGGCCGGGCCGGAGGGCGCCTGCGTGCTGAGGCGGGACGCGGCCCGCCTGGCCGGCTC
ACATTCCACCAAGCAGCCAACAACAGCCCAAGGGACCCTTAGGAATTGAATATGGCTTAAGTTTACCGCTTGGAGAAGATTATGAACAGAAGAAACATAAATTAAAAGAAGAATTGAGGCAAGATTATAGACGATATCTTACTCAGGAAAATTTCCTATCTACTGGTGAAACAGACCCATCTACTCTGGGAGTTTCTCTTCCCATT
TTAATATAACATTCCAATCTGTCAGAAGCATGCAAACAGAATTTTAGAATCTGTGCACCTCCATACAAGTGTTAGCCTGCCAGGCTGTCAGCTTACCTTTATTAAACTTTCAGTGAAAGTGAAATTATGAAAATATAAGTTTATATTTGTGCTTTTAGTCAGTGTATAAGCTGTGCAGAACCCCACCTCAGCCCCCATGAACTAGT
GGCCAACAGCTCCAGTTACCACACCTTCCTTCTGGATGAAGAACGGAGTAGACTATATGTTGGAGCAAAAGATCATATATTTTCATTCAACTTGGTGAACATTAAAGATTTTCAAAAGGTTGTGTGGCCAGTATCTTACACAAGGAGAGATGAATGCAAATGGGCTGGAAAAGATATCCTGGAAGAATGTGCCAATTTCATCAAGG
CACTACAGACAGCGTCTGTGCAGTGGTTTGAACGTACTCTGGATGACAGTGCCAACCGGCGGATCTGTTTGGCTGAAGCGTTTCTCACTGCAGATACTATATTAAACACCCTACAGAACATTTCTGAAGGATTGGTGGTGTACCCCAAAGTAATTGAACGGCGCATTCGGCAAGAGCTGCCTTTCATGGCCACAGAGAACATCATC
TTTACAGGTAAGTCAGCTGAAGATTATAATTCTTCTAACACTTTGGGCTTCAGGCACAGTGTATACTGCAATGGATGTAGCCACAGGGCAGGAGGTGGCCATTAAACAGATGAATCTTCAGCAGCAGCCGAAGAAAGAGCTGATTATTAATGAGATCCTGGTCATGAGGGAAAACAAAAACCCAAATATTGTCAACTACCTGGACA
GTGACCAACAACTCCGAAAGGTAGAAGAGAGTGCCTCACAGAAGACAAGTGCAGGAATGGAAGCATATCCAGCACTTGTGGTGGAAAAAATGCTGAGAGCATTAAAGTTAAACTCTTCTGAAGCCAGGCTGAAATTTCCTAGATTACTTCAGATTATAGAGCAGTATTCAGAGGAGACCTTAAACATAATGACAAAAGAGGTTTCA
CCACTTAGAAAAGTGTCAGATGTAGTTGATGGTGAGATTAGAGTTTTCTTTTTGCTTCGGGGTTTTTTTTTGTTGTTTTTTTTTTTGGTTGGGGGGCAGCATTAAAAGATGATAAATTATCCACCTGCTCAGGAGTCACTTTTTTTTAACATCGGAGACAAGTTTCACTGTGTAATCAGATGGTCTTGAACTTTACTCTGTGGTCA
TATATAGCTCTTAATTGCTTATCGTGGGAGGCTTATGGAGTAGTAGACTCCAGGTTACCATGGTTGTGGTTCTTGTAAGCAAAGTGATTCTTCTTTAGGAATTAAAAGGATAACTGTTGCCAGGGACAGCCCAGGGGTGTTTAGAACCTGGATTGATGGGCATTTCTCAAAGTTGTCTTCTCAAACCTGGTAGATCTTCAGAGTTC
CCCCAAATCCTCTCTGAAAGGGTTCAGTTCAAGTATCAGCGCGGCCACCTGTAAGACTTAGGATAGGGTAGAGCGTAGGTAGAGCGTGTGGAAGGCTTATATTAAATGTCCTGACCGTGGCAGGACCAAATTGCCTCACACATAAATTAGCTGGGACGTAACTACCGTAGGTTGTTCCATTTGAGGTTAGATCAACCCCAGACATG
CCTACCCCCAAGATAGGGTTTCTCTGTGTAGCCCTGGCAGTCACTTTGTAGACCAGGCTGATCTCCAACTCAAATGAGCCTCTGCATTTCTTGTGCTGGGATTAAAGGTGTGCCCCACCACCACCCAGGTTTTTTTTTTCCTTCAATTTTTTTTTTTTTTTTTTACATTTGTTTGTTTGGAAGTGGAGGCACAGATACGTGTCACG
TGGCCTCTTTCCTGATGCTCGACCATCCACAACTGAAAAATATATATTCATCCATAAGACTGAGGAAAATGGAGAAAATCAATATACATTTTGCTATAATATTAAAACTGACTCCTGGAAAATATTGCCACAATCACATCTGATTGATTTGCCAGGATCTAGTCTGTCTAGCTATGGAGAGAAAATATTCTTGACAGGTGGTTGCA
AAAGCTTTTCTGATGCTTTGAACATAGTTTTGGAAGGAGGTCAACTTTATTCCTTTGCTCATCTCTTACTGTCACACTATTTCACAATAAGATTTTTGTCATTAAATCATATTCTTTATTATAATAACTTTAACAATTAAGTTGATCTGTTTAAAATATAAATCTATTCAAGTTAAAAATAAGCTTTTCAAAAATGTATTATATTT
CCCAGGAGCTAGCTAGAACAAGTAAACAAAAATGCTTTGAACTTCAAGACGCCCAGATGGATGAGCAAGACCTAAATGAACCCCTTGCTAAGGTGTCTCTATTAAAAGAAAATCAGGCAAAAGCAAAGGAATCCGACTTATCAGACACTCTGAGTCCAAGCAAGGAAAAAAGCAGCGACGACACTACAGAGAAGCTGATGGTCCAA
AGTTCGCTGTCAGAACCAGTGCTTCAGCAAGCGCCAGTATCCAGATGTTGAAATTTTCCGCACATTACAAAGGGGCTGGGGTCTCCGAACAAAAACGGATATTAAAAAGGGAGAATTTGTGAATGAATATGTGGGTGAGCTAATAGATGAAGAAGAGTGCAGAGCTCGGATCCGTTACGCACAAGAGCACGACATCACTAATTTCT
GAAAAAGTATAAGAAGATGAAGGAGGGTGAAAACAATAAGCCCAGGGAGAAATCAGAAGGAAACAAGAGGAAATCCAGTTTCTCCAACAGCGCTGATGATATTAAATCTAAAAAAAAGAGAGAGGAACCTGGTGGCCATACTCCTTCAGGTGGATCAACAGGCACACGACATGGGAAAGAAGACCAAGAGGACAGCCGACAGCTCT
CTCTGACCGCTACAGAAAGGCACCCTGTCCAAAGAAACATATAATCTACATTCAGTCCATTGGCTCTCTAGGCAACACCAGAGTCATCAGTGAAGAGTATATTAAATGGCTCAAGGGCTACTGTGAAGCATTTTTCTACGGTTTGAAGGTGAAGTTCTTAGAACCTGTTTCGGTCTCTGAAACCAAGTGTTCCTTTAGAGTGAATG
ATCATGAATGGCATCAAGATCAGCGGCAGGGAAATCGATGTGCGCTTGGACCGCAATGCGTAATTTCAAGCATGCTTCCTTTTGACTTGACTTGGCAGAAATTAAAAGAGAAATTCAGCCAATGTGGCGGCAGCATGAGCGGCATGAGCACTGTGACTGGAGGCATGGGCATGGGACTGGACCGCATGAGCTCCAGCTTCGACAGG
GCTGGGCGCCAGTAGCTAATACTTTACAGATGAACCATGTCCATTTAAAAGTACTTTATTTTTTTTCCAGTCAAATGACTGGTTAACAGGAAGTCAATTTATTAAACATGCTCTAATGGGTGTTCTGCATAGGCATGCCCTGTATCTAATCATCCGGATGGTGTGTTACGATGACGGCCTGGGAGCTGGGAAAAGCTTGCTGGCAC
CATCTCTCCAGCCCCAGGACATATCTTTTAATCCTTAATTATTGCTACTTTTTTTTTTTTGGTTGTTTGTTTTGTTTTTTTTTAAATGCTAAACTCTGGCATTAAATGATAGTATAAGAGTAAACAATAGTAGATATAAAGCTCAAGGAGTTATGGATGACGTGGTCAATAATGTAATAGACCATATCCGCCCAGGGCCCTGGCGC
ATAATTAATAATGCTCATTATTGGTTGGAAAGGAGGTAGAGAGAAGGATGTCAACTTCTGAGTATCTATAATGGAAAAATACAAAATATGATGAAAATTTATTAAATTAACACCCAAGTATTGGATATTATCATGTGAGCCTCAATTTATATATCAATGTTTTGACTTCTGTAAGTAAAAGTCAGTATACATAAATATCATTTGTT
TTATTTGGAGAACTGGCTGAACCAAAGAGCCCTTCCTCCCACCACTTGTCCCTGGTTTGGGCTTACATGGTTTTTGTTTTTCTATACTGGTTTTATTTATATTAAAACCCCAGTTGGTGGCTGGGTGGGCAGCCCGCCACCGTCAGGGTCCGAGGTGTATATCGGACGACTTCCGCAGGACGTGTACGAGCACCAGCTAATCCCAC
TTGCCCAGAGCAGATGAAACTGGATGTCTCCCTCCAAGTGGTATTGGAAGTTAGTACCGGTAAATCTTAAAATGAGAGAGATAACAGAGAAAGAAGTTAAATTAAAACAGCAGCCACTGGAAAGTCCCGCTCATCAAAAGAGTGGCCACATGGCGATGGTGGATGCCCTGATGATGGCCTACACTGTGGAGATGATCAGCATTGAG
TGTGCTTGGGACTCCAAAAGAACCGGTGGTTGAAGTCTACTCCTGTTCCTATTGTACAAATTCGCCAATATTCAACAGTGTTCTTAAACTGAATAAGCATATTAAAGAGAATCATAAAAACATTCCCTTGGCCCTGAATTATATTCACAATGGGAAGAAATCCCGGGCCTTGAGCCCTTTGTCCCCTGTGGCTATAGAACAAACAA
GGGAAAACAAGGGAGGGATATATAGATATATATATATATATATACATAAGGAGGGGGATTTTATTCTTCCCTTTCCTTAGACCAGCAGGAAAAGAGAGACATTAAAGTCTTCCTTTTCTCAATGGTTCCCTCTCTTTTGTCCCAGTTACCAACTAAGGAAGTAGCACTCTCTGCTGGTGCTAAGAGATTAGGAAAGAAACCTGGGT
TTCCTGCTTGCTATCCCACAGGAATCTGTCCTCCTAGCTTCCTTTGCCTCTTAACGAGTCCCAAATCCACAAGATGTACAAATGTAAACTTGTTGATTTTATTAAAATTCTTCTAATTCTTTGTCCTTTTCTTGGGTCATTTTTTTTTTTTAAATAAACACTACATTGCGAGAAAGTCCAGGGTGCCGGCCTGCCCATGGAAAGTG
AAATCAGGAAGAAGAGAAAGGAGTTAAAGGGCAAGCTCAAAGACAAAAGCCTCGGGATGACAAGCCTGCCTTCAGAAAGGAAGAGGTCAAAGATGAGAAGATTAAAAAGGACAAAGAGCCCAAAGAAGAAGTCAAGAGCTTCTTGGATAGAAAGAAAGGATTTACAGAAGTGAAGGCGCAGAATGGAGAATTCATGACCCACAAAC
CAATTCCGCCCCCCACATCTCTGCAGGCACCTTCCCAAGGCCAGCCACAGTCACAGCCCCAGGTACAGTCTTCAACTCAAACTCTTTCATCAGGACAGACATTAAATCAAGTTACTGTTCTATCTCCATCCTGTCCTCAGCCACAGCCCCAAGTCATTGCTGTGCCTCAGCTCCAGCAAGTCCAGGTTCTCTCTCAGATCCAGTCG
AACTGTCTCGTCCCTCCTCAGCAAAGGCAGGAGGGTCATGTCATCCACACAAGCATCATTCAGGAATTGCCAAAACACAAAAAGAGGGTGAAGATGTTTCATTAAACAGGAGGTACAACCAAAGTCTGGTTACGGCTGAACTCCAGCGGCTCGCGGAGAAGCAGGCAGCCAGGCAGTATTCTCCAGCCAGTCACATCAGTCTCCTC
TTTGTCCAACACCTAACAACCAGTTTATGATGGGAGGCCGCTATTATAACACAGACCTCAGAGCACAGTGATCTCCTTCCTCTGTCTCCCAGGTTCTGGGATTAAATACATGCACCACCATTCCTGATCCTTAAGTAATTTTTTAACATGTTATTTTATGAAAAGGAAAATATTAGATACCTTTCTAATTTCATTCTCCTACATAG
TTTCTTAAGGCTAGTCCAAGCAGTGTTACAAGACTGACTCAAGAGAAAAAAAAAGAAATAGGCTTTTTATTAAGTGTTTGAACTGTAAAGCAAAACATAAATTAAATTCCTTCTTCAAAAGGTGTATGCTGGAAGTAATAGGAATTTTACTAAGAAAAGCTTATGTAGCTTTCTGGGTGAAGAGGCAGCTCACAGCCTGGCAGGGA
AGCTGGAAGTACAGCCACGGGGCTGGCCTGGGCTTTAACTCTGAGGCCCGAAAGGTCTTCTACATTGACCGGAATGCCTCCAAGTCTATCAAGTTGCAAGATTAAATATTATTGTCTTGTTCTTCAAACTGCATTTCTTGATCAGTTGCATCCGTCAAGTTGGCTGTATTGGCTGGATCTCAAGGCATTTTGGACAGTAGGTAATC
CTCATGACAAGGTGGAAGCACAGAGTTGCCAACTATGTGGCACCAAAGTGTCAACCCGGGCCTCCATGAGCAGACATATGCGACGCAAGCACCCCGAGGAATTAAAGACTTCATGTGTGAATTGTGTGGGAAGACATTCAGTGAGAGGAACACAATGGAGACACACAAGCTCATCCACACAGGTATGAAGACCAAGCATGCACTGC
TTGGGGTAATCTTTTCATTATCCAAAGATGAAGATGAAAATAACAAATTCAATGAATTCTTTTTTTCACATTTTCCTCTCTTTGAAAGCCACATGAACAAATTAAAAAGTGCAATAGAACAGGCAATGAAAATGAGCCGGAGATCAGCTGATGCCAGCCAGAGAAGTTTGGCATACAATCGAATACTTGATGCCCTGACTGAGTTC
GAAAATCTTAACTTTTGTAAAATCATTAAGCAGACCTCAATCTCAGAAGTTGTACAGAACAATTTAGTAAAACTGACATAATTGTGGTTTATTAACATGAATTAAAATGCCCAACCAGTGCTTCAATGTGACAGCGTATTGAAATAAAAAGGAAAGGTCATGTGCTGTACTACTTTCACAGAGATCACACGTTTGCAGCAGACTTG
TTCTGCTCTTTCCTCCTCCACACAGTCAAGGTGAAAGGCTGTGGGCTTTAAGACCTTAGCCTGCAAGAGCTGATTTGAGTGGTTTCCTTCATGCTACCCCATTAAAGCATCAGAAACTCATGGCATTAAAGAGTGACAAGTGTTGCATGGTCAGTTTGACTCGCAGCTTTAGGAAGGGAGGGCGAGGCCTGGTCGGCACGGCATGC
GATATCTGAGGAAGAAAAAGCCGGGAAGAGTCAGTGCTGGAGATCCCTCTTCATAGAGACCTACTCAGACGTGGGGAGGTACATCGACCATTACGCCGCCATTAAAAAGGCCTGGCGTGACCTCAAGAAGTACTTGGAGCCCAGGTGTCCTCGGATGGTTTTATCTCTGAAAGGGGGCGCACGTGAGGAAGACCTGGATGCTGTCG
AGCTCTCCCTGACCAAGCTGAGGGCAGAGGAGGCCTCCCTGCGAGACTCCTTATCCAAGATGAGTGCCCTGAATGAGAGCCTCGCCCAGGACAAGCTGGAATTAAACCGCCTTATCGCCCAGCCATAGGCAGCTGGAACAGCTGGAGGTGAAGCGCTCAGGGCTGACTAAGGAGCTGGTGGAGGTGCGGGAGGCACTGAGCTGCGC
TATATATTCACCAATGCTGTTCAGAGGAGTGCTTGGGGGCTTTTGAAATCTTTAATATTTTAAACCTATTACTGACACATCAGCATGTTTTCTGCTTAAAATTAAAATTTTATGACAATACTGAGGCTTGCTGTGACGACTCCTGCTCCAACGCTTTCTTGTTTCTTATTAGGTCTCAGAAGGAAGTCAGTTAACGTCACCCAAAA
CATTGAGTATTCAAAATGAAAAGCCAATTCAGAACTTCATTGAAACTGACACTACAGAAGCTGTAGGAAATGTATGTCAGCTAGCACAAGCAGAGCACATATTAAAATCCTGTCCATTTCGGAGCCCTATTCCAATCTGGAGCTCAGAATCTTCATCTGAAAAACATGTTAAGGCATTATCCACAGGCACAATCTGCTTCCCAGCA
GGACAGAGTTGGAGCTACCCCTGGCACCGGGAACTCTCCAAAGTGCCTTCCCAGCTTCCCCTGAGTCTATCCACTCAGTGTGGGTTAATCTACTCCCAGAATTAAATTTTGGAGTATTCCAGGGCCTGTCACATGGGGCTGAGAATCGCCCACCCTAGCAGTCCAGCTTTCTGTCAGTTCACCTCAGAGCCAGGGAACTGAGGCCG
AAGGAGAAGGAGATGCCCAGTGTGGCCAAGGCTCTCGACACCAGGAGCTGTTGGGAGAAAGCAATACGTTTGTGCAGAATCTCTATGTATATTCTATTTTATTAAATTAATTGAATCTAGTATATGCTGGATGTACGACATTTTGTGACTGAAGAGACTTGGTTCCTTCTTCTTTTATGTGTCTCAGAATATTTTTGAGGCGAAAG
AGGTCCAAATACAAAGTATTTCAAAATTTGCTCTTTATTTACACGTTTGGGTCGATTACATGCATGTTTTATTTTTAAACAAGTGATTAGCAAAAAATGCATTAAAGTTTTAAAATAGCAATTAAATATACAAAAATATAGCTTACAAAAACCAATGTTTAAAAATATTCTGCTGCAGAATTCTTAGTGTACAAACACGTCTATGA
AGTTACTTTCACATATGAAGGTTTAGAGAAACTTCCCATGAGTATATTATACAATCATGGCATATTTACAGCTATTGTATATACATTGCTTCGTCACTGAATTAAAACAGTCTTTTAAATATCATCGTCAAAATTTTCCCTTATAGGGAATTTTGCAATGGAAATATGTATTTCTTAAGAAAAATTTGACTGATTTAAATTATGAG
TTTGACCCATGCTACCTCAGACTCTAGAGGAATGTCTACAGTATTTGTGCACAGTCTATGTCAGTGGCTCAGATCACAAGTGGAAAGCAATCGTTTCCTCATTAAAACTATGTAAAACGACAGCCTTACATAGTTTCCTGTCAACACAAATTTAGGATATAATACATTTTAGAAATTTATTATTTTTCAATTATTTTTGGTTTTTT
TCTTCAGGTCCACCTCCAGCTGGTGATTATTTCAGAATAACCAGACCTTGTACTTGTTTATATTCTGAATTTGCATGTTTGCCTGACTTAGTATTTCTCAATTAAAACCTCTTAAGTGGAGTAATTTCTTTGTCAGTTGCTACTGATGTGAAGTGATTCTGTTACTGTTGTGTAAATTAACCAGAAACTCATCCTTAAGGAAGCTG
TGTTTCAAATACAGAGATATAGAGAAGATATTTATTGAGATTTTAAGTTATTATTATTTATTACCATTCACTAATGAATATCTTTTTTCTTCCCTTATTTATTAAAGTCTCTTTTCAAAGGTGCCAAAGTATATGTGCTCACAAAATACAAAGGTGACAGAGGAAATATTAACATTGAGAACAAGGGTCCATTCTCTTCAGAGTAT
TTATGGCAGGGATGGTGTGGGAGGAATTACATGGATAAATTGCACAGCCGGCAGAAACAAGCATCTGGTGATGCCCCCGACACCTGGTGTCTGCAGGGAGATTAAACCAGTCACCAGACTGGATATACTGGGGACAATGCTAGAATGTAAGGCAGGCTATGCTCTGAAGACTTCCTTCTCCTTGGATTCCTCCCAAGCCCCACACA
ATTGGACAATGATGCTCAAGTGGATGCCACTGACGTCATGAAACATACTCCACTGTTCCGAGCCTGTGAGATGGGACACAGAGATGTGATTCAGACGCTTATTAAAGGTGGAGCACGAGTAGATCTGGTTGACCAGGACGGACATTCGCTTCTACACTGGGCAGCGCTGGGGGGAAATGCTGACGTCTGCCAGATACTGATAGAAA
AGAGTATGGAGATTATCAGCCAGAGGTTCATGGCGTGTCCTACTTTCGCCTGGAACATTACCTGCCCGCCAGGGTGATGGAGAAGCTGGACGTGTCCTACATTAAAGAAGAGTTACCCAAACTGCATAACACCTATGCAGGCGCTTCCGAGAAGGAGACAGAGCTAGAGTTCTTAAAGGTCTGCCAAAGGCTGACAGAGTATGGAG
ATAAAGTTGGGTATTTTTTTTTCCTTCAGGGTGTGGTATAAATAAAAAAAAATGTAAGAAATTATGTTCTATAAATGCAGTGTTAACATAGTTTTCAAACATTAAAATGTGAATTAAAGTGGAGTCACGTCTGCTAATATGCTCATTTTCATTCTTCCTTCGTCTCTTTATTTAAAAATCACGAACCAGGACGGAGATAAAGGCAC
TGTCAAGGAATACTTTAAATTATGTCCAGAAAACTTTCGCGATGAGGATGTTTTTGTCTGTGAATCGAGGTATTCTGCCAAAACCAAATCTTTTAAGAAAATTAAACTGTGGACCATGCCCATCAGTTCAGTTAGATTTGTCCCTCGGGATGTGCCTTTGCCTGTGGTCCGAGTGGCCTCTGTGTTTGCAAATGCAGATAAAGGGG
GGTTTTTATCGCCGGCCGGGGTGTGCCTGGCTGCGGCTCGCCTCTCCTCCGGGACCGTAAAGCTGCTGCCGTGATTTATCCTCCCCTTCTCCCAAATCCGATTAAATGGAGGAGCTTGGGGCCGGGGCGCCGCGGGGCCGGGGGCCGGGAGGGGGTGGCGGGAAGGACGGGGCCAAGGAGGGGAGGACAAACGGCCCCTCAGAGGG
GTCAAAGGCAAGAGAGAACTGGAAAGACCAGCACTTGGAGTGTTCGAGCTGCAAGAACACTTCTAGCCAAAAACCTCTCTTTCAACATCACTGAGGATGAATTAAAGGAAGTGTTTGAAGACGCCATGGAGATCAGATTAGTCAGCCAGGATGGGAAAAGTAAAGGGAAATTTGGTTATGTGGACTTTGAGTCTGCTGAAGACCTA
AAGGGTGGGAGAGAGCCAAGTTTAGAAAGTTGTTCTCTCACTTTCACACACATGCCATGATGAATGTGTCCCCAGGATCATGCAAACACAATCATCATAAATTAAACATAAGCAAATAAATAAAAATATATCTCCCTTTTACAGCCTAGCATTATCACCAGGCAATGGGTGAGGATCCAAAAGAAAGTGCTGTTTTGTTATATTCT
GAGAGAGGCCAAAAGTTTGTCTACAAAGTGGAGACAGTACTGACCAAGCCTTGGATTCTTATTGTCTCAAAGAGTAGGGGCAGCTTCCTAGCGCACTTCTATTAAATGCCTTTAGTGTCTCGTACCTGGTGACCAGTCGGCGAGGCTCTTGCTACGGAGTGTCTGACCCCGCCTACGGTCGGAAACGCAGGGAGGACCTTGCTGTG
GTTTTTAAGACAGGGTTTTCCTGTGTAGCCCAGGTCTAGAGGTAGTCCAGGTTGGCCTTGAACGCAGAGATTCACCTGTCTCTGCCTCCCAAGTGCTGAGATTAAAGATGTGTGCCACGTGGAAACCATCCTTGGCTTCACAGGAGCAACGATGGGGAGCCTCATCTGCTTTATCTGCCCGGCTCTGATCTATAAGAAAGCCCACA
CTAAAATCTGGCACCCCAACATCACAGAAACGGGGGAAATATGTCTAAGGTTACTAAGAGAACATTCAATTGATGGCACTGGCTGGGCTCCCACTAGAACATTAAAGGATGTTGTTTGGGGATTAAACTCTTTATTTACCGATCTCTTGAATTTTGATGATCCACTGAATATTGAAGCTGCAGAACATCATTTGCGGGACAAGGAG
CTCTCACTATGTAGCCCTGGCTGACATGGAACGAAATCTATAGACCAGGCTGGCCAGGCATTCACAGAGATCCACCTGCCTCAGCCTCCCCATTGCTGGGATTAAAGGTGTCTGACACCATAACCAGCTTTAGAATATTTATTTTTTATAGCCCACTCATCTAGTATTAAAATTTCAGAATTAGTTACAGCAAGTCTAATATTTTA
AAAGATAGGTCTAGGCAAATGCTTCATTTGAACATTTCTTGTTTAATTTGTGCCAATGACAAAAACTAGCCACACGCCCACTAGGAGGGACAAGGTAGACATTAAACAACTGTTCTCTATTGACACAAATGATGCATTAAAAAATGAAGCAGACAAAATATTATTTTGGAATAAAATAGTAGCAGAGATAACCATTTTACAACACT
ACGAGCTAAGCAGCAGATGCCATTTTGGATGGCCCCATAGAAAATAGTGGACAGAGCTTTGACCCTCAGTGACTCTTCTTAGCAATAATGCATGCACTTGATTAAACAAGACTCTGGGACCTGTTCTGGGGGCCATCTTGGATCTTCGAAGATGTTAGGGACACAGTGTCCCCTGTCATAAAGGGACGCCATTCTTTTTAAAACCC
GGAAGCAGCAGAAGAATTTAAGATTTCCAGCTTTGTGGACATGGTTCGAGACTGTAGTAGGATTGGTATTCCTTATAGCTCCCAAGACGTGATTTTATTGATTAAATCAGATAGTGTCCATCTGTACTGTAATCCCGTCAACTACCGCTATCTTTTGCCTTACGTGGCACACTGGAGAAACCTGCATTTCCATTGCATGACGGAAA
CAAACCCAGGCCTCATCCTCTTGCACCCCATTTTTTAAAAATAAGGTAATAGGTCAGTAGTTAAACCATGTTTACATAGACCTGTTAAAATGCTGTTTTAATTAAATGTTATGAAAAGTTGCTCTGTCTCATTAAGTTGAATATCTGAGTTTGGGTGAGCGTGGACTGTTTGGTTTTCTGTGTAGAAAACTAAGATTCTTAGGTTA
TCTCACCTGCTTCACAAGGTTGCCAGGAGGCTGATCCATCCAGCATTTATGTTAAAAAATATTATTTTTAATCATATCTCTCTGCACGTGAGTTCTGGGAATTAAACTTAGGTTCATGCTCTTACCATCTCTACAGCCCAGTGCTCGCTCCTAGGTCTTAAGTTTCGATACCCATCAGAGGCAGGAGCCATGGACACACTGCTGCC
TTAGCATTAGAGATCTCAAATATAATTCTTATAAGACATGCAGACATAAACTTTTTGAGAAAGATTTAAAATTTTTAGTTTATACATTCAAAATGCAACTATTAAATGTGAAAGCATAGAGGTCAAAATGTGAGTTGGACACTGAAGTCTATGTTTTAATGCCTTTGAAAGCCTTTTTTTGTGTGTGTTTAAATGGTATAAATGAA
CCACCCCATGCGGGCTCCACGGTGTGATACACCAGGAGGGTTGTCACCAGAGCTTCACCGATGGTAGTGCCTTGCCATTGGATCTCAGAATTATGAGCTAATTAAACCCCATACCTCTTCATAAAATTAACCTGCCTTCAAGATTTTGTTATAGTAATAAAAGCGGATTAATTCAACATGGGTGCTGTGGAGATCATCTTCAAAGG
AGCCTCACATTAGCGCTGCCTGCAACTGGAACCGTACAACGAAGTGTGCCAGTACATGAAGGGGCTGAGCCATGTGGCCATGGGGCAGTTTTACGAAGGGATTAAAGCACAAACCAAAGTTATGCTGAATGACCCTCTTCCAGGCCAGAAGGCCAGCCCAGAGTACCTGAGGGTCAAGTACCTACGAGAGAACTGGGCAACTTTGA
GTGTGCTAAGACTCTCATTCTCAGTCTGCAACAGGTGTTTAATGAACTTGTTCAAGAACAAGGTCCTAATCTGGATAGGACATCTGCCCACGTCAGTGGGATTAAAGAACTGGCACGTCGTTTTGCCCTTACATTTGGATTGGACCAGATCAAGACCCGAGAAGCTGTTGCCACACTTCACAAGGATGGAATAGAGTTTGCCTTTA
AAAACAGTATAAAAATAGTTATTGACCAAATGCTACCAGGCGCTGCAGCAGCTCGGGTGCTTATAACCGTGGTAGGGATGTTACAATATAATTTTGTGTTATTAAATATGCCATTATAATTATGTAATAACCAAAATTTTGCCCCGGTATTCCTGGGCTTTTTGGAAACTGTCTCTTAGTGCTTGTTTTCTACACCTAACTTCTGA
TGCTGATGGTCTCCTTGTATTTCTATTTTAATAAATGTGTAACACCAGCACTGTGTACCTTAAAGAAGTTCATATTACAGTGGGGTATTTGGTGGTAGGTATTAAATATTTGGGTTGAGATGTGTGTTGCTGTTAGGCATGTGCAATAGCCACTCTTAGCTACTGTGTGTGTCTACACTTGGGCCAGTGCTATCGGGTGTTTGTTG
TTTTTTGTGTGTGTGTGTCTGAGAAATTCCTAAGATCAATGAAAGAGTGATAAACTATTTGTCTCTGATACATAAAATTATTTTAAGCATTTTCTCAATCATTAAATGTTACTGCCAGTCATAAGTGGCTTTTTAATTACCAGTTTTCATTGCACTTCACTCTGTTTTCAGGGGGATTGGGGACATTCGGGGAGACTGTATCTGTC
GAACAATCAGGCTGGAGTTGCAAGGATCCAATTCGAGAAGTGTTCGAGCTGCAAGAACACTTCTAGCCAAAAACCTCTCTTTCAACATCACTGAGGATGAATTAAAGGAAGTGTTTGAAGACGCCATGGAGATCAGATTAGTCAGCCAGGATGGGAAAAGTAAAGGGAAATTTGGTTATGTGGACTTTGAGTCTGCTGAAGACCTA
TTTACTGTAGACGTCTTTCTCTTTAGATCCTATTGCTCTGTCTTTTCTAAACCGTGAATGAGACTTGATTTGCAACTACACCTTTCCTTCCCTTGTCCACATTAAAATTCAGTTGTTTTGAATGCTTTCCAGCAGTTATAAGTGTAATCAAAAATATGTGTGCATTTCCTAGCATACTAAAAGATAGAGCCATAGTCACATCTTTG
GTAAAACGTTAATTTTTAAACTATATGTTCTTTGTTTCGTTTTATATGAGATTGTGTAAGTTACATTTCAGTAGTGGAAAATGTACTAATAAAGGCGCTCATTAAAGCTGCATTTGAAATAGACTAAGCAAGGACCGAGCAGCAACTGCTGCTGGAGCTGCTGGCCTGGCAGGTGGGCACCACCGAGAGGCGTGGACCAACAAAGG
TAGAATGGGCATCTTTCCTGAAAATCTGGCACGATTCTACATAGCAGAACTTACCTGTGCAGTTGAAAGTGTTCATAAAATGGGTTTTATTCATAGAGATATTAAACCTGATAACATTTTGATTGACCGTGATGGCCATATTAAATTGACTGACTTTGGCTTGTGCACTGGCTTCAGATGGACACATGACTCCAAGTACTACCAGA
ACTGGAACAAAAGTATAAATGTTATTTATTTCTGGCAGCATTTTTCCCTGTGTTGTGTTTTAGTATATAGTTAAAAGAAATTTTCACCTATTTTTGGTCCATTAAAAATATTCATCAAGACCCTGGGAATTGATTCTGGTTTGTTGTCAGATCCTCTTACCCCCTCGTCATGGGTAGTAAATACCAATGTAGTCAGTGTTCGTGTT
AGGAGCTGGCTGCAGGTTAGGAGTTGAGTAGTTTCTTCAGAAAAGGACTTCAACAGGTAAGAAAAGTTCTCCCAAGTGCGGAATAGAGGACTCACATGAGATTAAAACATTTAGCCAAGTTATTAAAGTAACAGTTTCTGAAGTGTAAAATCATTTTTAGCCTGTTCTTACGTGCAAAACAATTTAAAATATTTATGGGAAGCACT
ACGAGCTAAGCAGCAGATGCCATTTTGGATGGCCCCATAGAAAATAGTGGACAGAGCTTTGACCCTCAGTGACTCTTCTTAGCAATAATGCATGCACTTGATTAAACAAGACTCTGGGACCTGTTCTGGGGGCCATCTTGGATCTTCGAAGATGTTAGGGACACAGTGTCCCCTGTCATAAAGGGACGCCATTCTTTTTAAAACCC
GAGGCAGACACAAGTGGATATCAGAGTTTGAGGCAAGCCTCATCTACATAGCAAGTTCCAGGCTAGCTAAGGCTTCAAAGTGAGGTCTCATCTCAAAAAAATTAAACAAAATAATTTTTAAAAGGACTGGAGGGATGGCTCAGCAATTTAGAGCACTGACTGCTCTTCCTCAGGATCCAGGTTTGACTCCCAGTAACCATATGAAA
TCTTTTTAAATTTGGTAAGTCGAGATCCTTATTATTTGGTGAGTAGAAATTCTAATGTTTTATAGGAATTTACCTTTAAATTCATTATGCACATTTGTACATTAAATGTACAACCTTATACTCGCTCTCCAAAAACAACTTCCAAGAAAGCCTCCCTCATCTCTGTGATCTCTCCTTGCAGACTGTCCCTTTGCCCCTATGTTTCC
CTACCTTTGCTGCCTGTTAATCTCTACTGCTTTCTCTTGCTTGAGACATAGTTGAAGAGGTAACATACAGGCAGTATAGGAGAGTGGAATAGCTCCCTTCATTAAAGGACCAAGATCTGTGACAAGTTTCTCCCTTGCAGAGGTAACCAGAATACGTGTAAGTAGGCAGTCTTCAGCCTGGCCATCCATATGTCCTTTGACAAGAT
ATAAGGACTGGAATTGTGTTTTTAAAGAAAAGCATTCAAGTATGACAATATACTATCTGTGTTTTCACCATTCAAAGTGCTGTTTAGTAGTTGAAACTTTATTAAATGACATAAGTGACCAAAGTGGAAAGAAAACATGAATCTCTCTGAGGCCCAAGTCCAAGCACTAGCATTAAGTAGACAAGCCAGCCAGGAGCTTGACGTGA
GGCAGGAGTGGTCACTCAGGGCACTGGTCTCTCTCCCATGCTTCTGAGTAGCTGGCTTTGTTCAGCTTTGCCAGGAAGGTCAGACTGTGTCATAATTGTTATTAAACACAGAAAATGAGCCAACTTTTTTCTGGCCCTTGCTGACTATTGTTCTTTGAGTTGTCCTGACATAGCCCTTGGGGAAATTGGGGAGGCAGCCAAAGACC
TATAGACAAGAAAGAAACATACTTTTAGTAATCAAAAATAATTTCTTTTTCATATGTTTTGTTCAGGTTCTAGGCCCAAAGTAAAATTCTGGATCCCTTTATTAAAAGATTGAGCCTGAATTTATCTTATTTTACATATATGTATAAGTGCCAGCATGTGCATTATAATTGCACTGTGTGCATGCCTTGTGCTTAAGGAAGCCAGA
CTGCGCGGCCGGGCGTCTGATTCCCTGGCGCGGCGGGAGCCCCCGGCTGGCTCCACGAGCACTTTCTACTTGTGCATGGGCTTGGTTTATACGAATTGCCATTAAACGTCTCTGCACCAGCGGGGCACCTTTCTCACCAAGAAGCAAGACCAGGCAGCCCGGAAAATAATGAGGTTCCTGCGGCGCTGCCGACACAGTTTGCACTC
TTTTTATCCATTACTAACCTTTAATTTAATCAATCATGTACTTTAGTTTAATGTATAAAGATTTTCTAGGAAATGATATTGTGTATTAAGACATTCCTTAATTAAATTAGGACAAAATGGCTGCTGTATATTTACAATATGGAATTCTGAGTTAAGTACCGCCCTTCATACTGGGAACAGAATGTATGTAACCCATGTCAATCAGA
CCTATGCCAGGTTGAGAGGGATTGAGCAGGCTGTTCAGAGTCATGCAGTTGCTGAAGAAGAAGCCAGAAAAGCCCACCAGCTCTGGCTTTCAGTGGAGGCATTAAAGTACAGCATGAAGACCTCATCTGCAGAAATGCCTACCATCCCATTGGGGAGTGCAGTTGAGGCCATCAGAGTCAACTGTTCTGATAATGAATTTACCCAG
TTTGTTGGTGTAGGGTTTGACTATGTAGCCCTGGCTGTCCTGAAAGTCACTTTGTAGACTAGGCTGGCCTCAAACTCAGATCTGCCTTTCAAGTGCTGGGATTAAAGGCATTTACCACCATACCAGGCACACATATGTGTGTGTGTGTATAGTTTACATATATTGTTTTTAATGTTTAAAGACATTTATTGACTTTATATATATGA
GCATTTCTACAAGGTTACAGGAGTTGACTGTCTGTTCAGAAGATAATGTTGATGTTCACGATATAGAATTGTTACAGTATATCAATGTGGATTGTGCAAAATTAAAACGACTTCTGAAGGGAACAGCATTTAAATTTAAAGCCCTGAAGAAGGTTGCACAGTTGGCAGTTATAAATAGCCTAGAAAAGGCTTTTTGGAACTGGGTA
TGTTTCTTCTTCTCCTACTAACTCAGCCATTACTCAGTTAAGGAACAAGTTGGAAAATGGAAAACCACTTAGCATGTCTGAGCAGACAGGCTTACTTAAGATTAAAACAGAACCACTAGACTTCAATGACTATAAAGTTCTTATGGCAACACATGGGTTTAGTGGCAGCAGTCCCTTTATGAACGGTGGGCTTGGAGCCACCAGCC
AGGTTTAATTTGTAAGCAGCAACCAGCATGGCTCATAGTCAAATTTACCAATTCCTGGGCTAAATGCATTCTTTATGTCTAACTCTTTAAAGATGCGAGCATTAAAGACAGTCTCCATGCCAAGGTGTCCACAGCCCATTCTGGCCCCAGTGCGGTAATTGACTACAGCAAAGCCGATACCTGGGCTGTGGGGGCCATCGCCTATG
GTTCAATTCCTGGCAACCACATGGGGACTCACAACCATCTGTAATGGAATGCAGTGCCCTCTTCTGGTGTGTCTAAAGAGGGCTATATGTACTTACATATATTAAATAAAAAAGCCTTTTTTTTTGAGAGAGAGAGAGGTGAACCCATGCCAACCCCAACTCTGACTTTTCCTACCTACTTTGATAAGCTACTAAATTGACTTTCA
CTTTCAAAAGTGAGCGTGAGCCAGGTGTGGTGGCACTAGGCTTCAATCCCAGCTCTCTGCAGGCAGATCTCTGTGAGTCCTAGGCCACCCAGGGCTGCATATTAAAACCTTGTTTCAGAAAGAATGACTGTATCTCGTATTATCTTTGTGCTAATATCTATACTTCATACATAATCTAACTTGCCTTGCCTTAGAAAACTGCATCC
TATTGTAATAATAGAACTATTCTTTAAATCATGTCCAAATTGTTACAGGCAGCTTCTGCTTACATTCAAAACACTTGTGCTTAAAAATTAGGGGTGTTGTATTAAAGCCATGGACACTGCACCTTTAACTATAGTCTAGACTTTCTGTTTTAGTGTTGATACTCTGTGAGATTTAAGTCAAACAACCACAGGTCTTAGGGTTGCTC
AGATGTTGAGCTGCAGAGAATCGCTAGCATAACCGACCACCTCATTGCCATGCTGGCTGACTATTTCAAGTATCCCAGCTCAGTGAGCGCCATCACTGACATTAAAAGGTTTAACTTACATGTGCAGAGCTGGAGCAATTCGCACAGATGACAGCTGTATTGTATTAAAGTTTTGGTTGATGGGGAGTTGTTACCACAGATATTTG
GGAAATCTGACTTCCCTAAAGATGACCAGGAAAATAATCGGCACCATGTCTTAGAAGAAGACGTCTTAGCAGCTCCTTATGTAGACAGAGGGCTGCCATTATTAAAAGCAGATTGCAGAAGCAGCCTTCTTCAGCCTCCTTCCTGCCCTGGTGGGATGTCAGCAGAAAATGACCTGGAGAAGAGTGGATTCTCAGAATATCAAAAC
TTGGCTTGCTGGAAATGCCTTGCTATGTATGTGCCTTGGACATTTTAGGCAATGACAGTACACTCAGGTCCCTATCTTTGAAAAGAGAAGACTAATTACCATTAAAGTAGTTCTGAGTATGCAAAGGTATATTTGAGTAAAAAGCATCCCCAGGGTTTTGTTGTTACAGTTTGGCAGCTAACAATGGTTAAGTCTTCTCTCGCTAG
TAGCTTTTGTCGGATGGAGTATATTCAGATGAAATGTACCTTTGACCTGAGTTTAAGAGGGTCGGATCACCTGCTAAAGAATCCATCAGAAGGCAGAAAAATTAAAGCAATTTCTGTACAAGCATGAGGACCTGAGTTCAGATGCCCAGAACTCCATGTGGATACCAGGTGGACATGATGACCATTGAGTTGGGGTTCCCAGAGAA
TTTGGAGCCCTTGACGGTGGCATTTAAATTAGGAAACTAGACTGTAAGTGAGGTTGAGGGGCATATCCACAGCTGGTCATGGTCTCCCCGTTACTGTTTTATTAAAGTTCACTGGGACAGAAGTAAATCCACATAGCAGTTGCCCATGGACTGCTGCCACTGCATTCCAAGGAGGCAGGGGGACATGCTCACCTTCACCACAGCCC
TTAAAAAGCTGCTGGAATTTAGGTTGTGAGACCTTCTGTTGTATATTCCGAAATTCTATCTCTAAACTGCAAAATGCCTTTTTGCTTGTCCTAATTCTGCATTAAAGTTTTATATTAAATTGGCTTTAATGTTGACCTAGTGGCAGGAAAAACAAGGGATATCGCTCTGCACTTGAACCCACGCCTCAATGTGAAAGCATTTGTAA
CTGTGCCAGTGGTCTGTTGATATATCGTGACCGGCTTCGAATAAACAGATTTGCTTGGCCGAAGGTCTTAAAAATTTCTTATAAACGGAACAACTTTTACATTAAAATCCGGCCAGGAGAGGTTGAGCAATTTGAAAGCACCATTGGGTTCAAGTTGCCAAACCATAGGGCTGCCAAGCGCCTCTGGAAAGTGTGTGTGGAGCATC
GTGAAAAGTGTTTTACTCCATTCTTTTGTCCTATAACACAGTCATATATATATTTCACTTCATTTACACGGTTCATTTTTTTTCTTTATGTAATTTGCATATTAAAGGATATTGCCAAGTAATTAACTTTAAATGTAGCAGTCTGTACCCTCTACAGTGATCTCTTTATGTTGGCTTTTTATATATACTTATATATATGTCTCAGC
ATCCCTTTAAAAAAAAACCGAAGGAAAATTTAAAAAAACAAAAAAAATACAAAAAAAAAATACAAATCTAATGGTGCTTTTACCACAATATGTTAACTACATTAAATGCTAATTAATTATTTTCTGTTATCAAAGCACATAACTCAAATGAAATCATGGTATCTGTTAATTTTATAAGCTAGAAATCACTATAATGAATTATGCCA
ACAAGTCATATAGGTAGTTTGTTTAATCTAGTCCTTAGCCTAGGACTCAAGGACTGAATGTTTTCAAATAACACTTTTCTTGTTCTCAGAGCCTCAGTTCATTAAAACTCTTTTAAAACCTGTGTGCTGAGAGTTAAGCAAGACCTCTTTTCTTGTCTTCATGAGTTGCGAAATTGAATTCATGGAGCTGATGTGGCTAACAAGTT
TAACGTCTAAGGAACAGGGTCAGTGCATTCTGTTATGTAAGACTCTTACTGCAGAAAATCTAAATTTGCCATATAATTAAGATTCTTGCTCAATCAATGTATTAAAGTTCCCCAGGGAAACAAGCCCAATAGGACACATAGAAACAAAAGAGAGTGGGCTGAAGAGATGGCTCAGGGGTTAAGAGCATTAGCTGCTCTTCCAGTGG
TGTCCTGGATAATGGAATGCTGAAGTATTCCAAGGCGCCACTTGATGTCCAAAAAGGAAAAGTGCACGGGAGCATAGATGTCGGACTGTCTGTCATGTCGATTAAAAAGAAAGCTCGGAGGATAGACCTTGACACGGAAGAGCACATCTATCATTTGAAGGTGAAATCCCAGGACTGGTTTGACGCTTGGGTCTCCAAACTGCGCC
AGTTTCTGCAAATACTTTAAAGTATCATATCGTACTCGTAAATGTCTTTGTATATCAACATTTTAGATTTGATCAAGAGGAGGATACAAAGCGAAAATTCATTAAAAAGAAAGACAAAAAGTTAACTGACACGGAACAGATAGTAAATATAGACCTCATGCTGGAGATATCGACCCCTCTGGGAGCCGTAACCCCCATCCTGGAGA
GAGAAATTTTAGTTTATTGTGAGTACTCCAGTTGCTTTAAAAACCACCAGGGTGATTTGCTGCTGGCTTTGTATCATCTTTATGTTTAAATGCAAAGGAAATTAAAAATGTCTGGAAATGTTTTTGACTAAGTAATGCAGCCTAGAAGCAATGGTTCTCTTCAACCCTTCAGATGTCTAGTGGAAGCATAAAAGTCAAGACTGCAT
GCAGGAGACATTTCACAGCACTGTGCTACTAAGGTCAAGTTAGAAAGCTTTTTTGTGGGACTCTTCCATTTGTGAAATGGCTGTCAGCTATGCAGTCCTGATTAAAGTCCAAAAAGGGTCAGCGAGATGCCAGATAAAGGATAAAGGCGCTTGCTGACCGGTGGCCTGAGTACCGTCTCTGGAGCCCATGTGGAAGAAGAGAACCT
TGTATATACTCCTCAGTCTCTGAAGTGAAGGTGTGAATAATAGAGTGTGGATGGTTAACCAAGGTGTTGTTTGGAAGTAAAAGAAAAAATGGCAGTGATGATTAAATTACTGCCATCCATCATTTGGGCCTGTTATTATTTTTCCAAGTATATTATACTCTGTTACTTCCTGCTAGCCATCAGCATGAGCCCTATTGCCTAAACAC
CAACAGTGTCTTGCGATGCGTCCAGATGCTAGAGTGGTTTGATCATCATGGTCATGTTTGTATTGTGTTTGAGCTGCTGGGACTTAGTACCTATGATTTTATTAAAGAAAATAGTTTTCTGCCATTTCAAATTGATCACATCAGGCAAATGGCTTATCAGATCTGCCAGTCTATAAATTGTTTACATCATAATAAATTAACACACA
GGGTGGATCCGCAGTTAAGTTGTGTGTATCTAGTGACGTAGGGTTGAATTGTTAGGGGACAATAAAACACACACAGTCTGTTATCAAAAGCGGTGGATGCATTAAAGTCAGATAAGAAAGTTCGGACCATTATCATCAGAAGTGAAGTCCCTGGGATATTCTGTGCTGGCATTGTGGTGCTCGGGATTAACAGAGCTTATGGGAAA
GGACGACAACCCTGATAGCCTAGTGAACCAAGAGGTCCTCAGCCCTGGGCAGCTCTTCCTGATGTTTCTGAAGGAAAAAATGGAAAACTGGCTAGTGTCTATTAAAATAGTTTTAGATAAGAGGGCTCAGAAGGCCAATGTTTCCATAAACAACGAAAATTTGATGAAGATTTTTAGTATGGGAACAGAGCTAACAAGACCATTTG
GTTTTTTTTGAAAGTAGTCTTATGAAAAATAACATTTGGTTAATAAGTTCAGCTTATTAGAGCAATTTTAAAAGAACAATATTAATTACTAAAAATTTAAATTAAAAGCAGGAGGGAACACTATATTTACTGAAGCAAAGTCATGATCAAAACCTGAAACCACAACTATGAAGAATGTCAACTTAGCTGAAATATACAAAGAAATG
GTACATACCCACACTGGACTGGTGGAATCAGATCATTTTAGAGCTGAAAGGATTTATTAGAGTATCTTTAGTTTAGACTTGGAGGAAGACAGGTGGACTCATTAAACACTGTTTAATTATTGAGGCAGAGCCAGTTGTAAGATGGAGATGTTATAAGCCTCCATATTCTATTGTGCTTAGATGAGATCTTGACAATGAAGGTCAGT
AGGCCCACTGCAGTGGTGGTTCAGTGAGCACTCTGATGAGTGCTGATGGGCTAACCCTACCCTGTACAAGGGCTCATAAGGCTACTAAGCATTAGGGCCAATTAAAGAATTTTAGTTTCCCTTTCTCAGACAAATAGCTTTTATACTTTTTTTTTTTTTTAAACTGACACATCTGTTCTGTTGGTAAATAAGGAGACACCCGGTAA
CACTTCTAGCAACTGGGTCATATGATGGATTTGCCAGAATATGGACTAAAGATGGTAATCTTGCCAGCACCTTGGGGCAGCATAAAGGTCCTATATTTGCATTAAAATGGAATAAGAAAGGAAATTTCATCCTAAGTGCTGGCGTAGATAAGGCCACCATCATTTGGGATGCGCATACTGGTGAAGCCAAGCAGCAGTTTCCTTTC
GGGAGCCAAGCAATTCCCAGCTTGGAAACGGAAGTAAATAAATGAGCGACGTCCAGCATCCAATACAAGATAAAGAAGCGGGCATTTTGCCATCTGTGTGATTAAAGTCTTTACTCTGTATGTAGCCTGACCCCTGGGCCTGCTCTTAAGCAGCAGCTCTACAGTATGCAGTGGACAATCTTCTAGAATCGCCTGCCTGGACTTAC
TTGTTACCCCTACGAGTAAATTATGTTTTCGTGTGTGGAGTCACCAGACCCTGAAGTCTGATGTTTTATTGGGAACTGCTGGATTAGATATTTATGAAACATTAAAGTCAAACAATATGAAACGTGAAGAAGTAGTTATGACTTTGCAGCTTGTAGGTGACAAAGAGCCAACAGAGACGATGGGAGATTTGTCAGTTTGTCTTGAT
AAGTCTACAAACAAGAATTTGAAAGTCTTATCACCTTGGAAGCCATTTGGAGATAAGTGTCTTCAAATGTTAAAAGCTTTCTAAGATGTATTTCTCACACATTAAATTTAGTTGTGATAATAACAGGGTCAGTATACAAGAGTTTTCAAGCTTAAGTGACTTAAGTTATAACTTAAAATAATTTTGATGTGTTACTCTTTAAACTT
GGGTTTCTCTGTAGCTCTGACTGTCCTAGAACTCACTCTATTGAGCAGGCTGTGCTCAAACTCACAGAGATCCATCTTCCTCTGCCTCCCAAGTGCTAGGATTAAAGGCCTGGACCACTACTGCATGGCAAGTCTATATATTTTAAAGATATATTTATTACCTTTGTATATGAGTTTTGCCTGCACATATGATGATCTGTGTGCCT
CGATGCTCCTAGCTACAGGGGATCCTGCACTTCTGGCTTCTATAGGCACCTGTGCTCATATGCATGTAGCCCCTCCCACCCCCACACACTTTTTTTAAAAATTAAACATATTTTTATAAAACAAATGGAATATATTCAAAAGGTATTTTTAGAAGAAATGTTGTAATCTATTTTCCACCCAGTAACTGTCTTCTGTTCAACTTGTA
CTATACTTGAACAGTTATAAACTGTACATACTCTATGAAGCTGTCCTCTGAATTTATTTCTATGTGGAATTTCGTACCCTGTCATGTCCTGTAAATAAAGATTAAAGTTCCATTCTTTACTCTGGGCTGCAGAGAAACTAGGTGAGACAGAAAAGCTCAGTATAATGATTGAAGAGTGTGGAGGCTTGGATAAAATTGAAGCACTA
GTGGACCGTGCGAGGCTCCGTGCAGGCTCTTTACAGAAGTCATTTTGTTATACTCTTAAATCCTAAGCGCAGGGGATAACCCCTCCCGCAAGCACACCCCATTAAACAGAGGAAAGTGAGGCTTAAAGAGAAAGGCACCAAGCGGAGAAACTTTGAAGCTGTTCCTTTTCCCTGTCCGAGCAAACCACAATACAGGCCACTGATGG
ATTTTCATATATAACTTTGTAAGCTGTTTTCTATATCCTAAGTAGTCTCCCATTATTTAAGAAATGATGGTTTGATATAAACAATGGTTTGATATAAACCATTAAAGTACCTTTATAAATATATACGATCTTTAATGTTATTGTTGTATCTAAAATATACATCTTTTTCTCTCTGTTTCCTATGAAAAGAACCACCGGTCTTTCCA
ATGAAATTTACCTTTGTATCAGTGTCAGCTTTCTTTAAAGTATATTTGTTGTCCTGGTTGACAAATATATTAATACCCTTATGCATAAATTATCTTTTAAATTAAAGCTATTGCTTTTAATTACATTTACTGACGGGTTATTGGTATCAGATGTTGGCAATTTACAGCACTTGTACCTAGATGAGAGAAGATATGGCAGTTGTTTT
GGGAGTAGCGGCAGCTTGTCTTGTGAGATCCTGCCAGGTCGGCAGCAAGTGGCTTCAAGGAGGCTTTAGTGAACTTTTTACAGCTTGTGAACGTGCTGTGATTAAACCAGAGCTTCCCGCTTTCCTGTTTGGTTTTCTTTCCTGTTTGGTCTTTAACACCGAAAACACTTTATGATGGAGCCTTAACAACTGAAATAAAGACCTGC
GTACACAGATGGTTCCTTCACAAACCGAAAACAAAGAGGCCCTGATGAGGAACATCTTGGAATCCTAGGTCCTGTCATTTGGGCAGAAGTAGGAGACACCATTAAAGTCACCTTTCATAACAAAGGACAGCATCCTCTCAGCATTCAGCCAATGGGAGTAAGTTTCACTGCAGAAAATGAGGGAACATACTATGGCCCACCAGGTC
CTTCTAGATAATTTATTTTGCAACACATTACTGCACAGTTGTAAATAACTTATGTACTGTAACATCACTTTCAGTTATGTGTAAAGAAATAAATAAATTAATTAAAGGGGGATGAGAACAAGTCTGTGCGAGACCGCTTCAATGCCCGCCAGTTCATCTCCTGGCTTCAGGACGTCGACGACAAGTACGACCGCATGAAGGAGAAG
GGTGAAGAAAACTATAAAGGATATGTCAGAGAATAAACAAGAAGTACATCCAGATACTATTACAGATGTGGAAGCTGTTATAGATACAGAGGAAGAACTTATTAAAGAATGTGAAGAAATGTGGAAAGACATGGAAGATGGTCAGAATAAATTATCACTTATTGGAACTGAGACACTCACGAATGCAGATGCTCAGGTCTCATTAC
TGATTCAGAGCAAATGCAGTGTCCCCTTCAATCCCATCGAGGTTCACTATGAAAATACACGGGCCCATTTTTTTGTGGAGGATGCCACTACTGCTTCTGCATTAAAGGGTGTCAACCATAAGATCCAGGATCGAGAAAACAGAAGGGTATCTATCATCATCAATGCTTCTGCTCCACCCTACACTGTACAGAATGAACTGAAGCCC
AAATGGATTTGCCAACACAGGAATCTTTGTATGAGGAGGAAAATTTCTTTTCTGAAAATCAGCCATTTCCTTCTCTTAAGATGCTTTCTCATGTGACTGCATTAAAAACCAAAGACCGGAAAGAAATATGAAGCTGATCCAGTTGAATTGTTTGAAATCCCAGTAAAAGAATTAACATTTGACCAACTCCAGTTATTGAAGGGCGC
GTAGTAAAAGGTGGGACCTCAAGAATTTTCTTCAAAGTGCTCATCTCAAAAATCTGATTTTTTTCCCAGTAGATGGTATGCTCCAATGTAAAGACAGGGTATTAAAATAACTTGTGGTACATTACAGAGGGACAGAATGTTGAGGCTGAGTTCAAAGACAGGGTTTGTGCCAACACATCCTGGATCAATACTAACTGTAGTCCCAC
GAAGCAGCATGATATTGAAGAGTTGACTCAGGAGTTGGAAGAGATGAGGGCCAGCTTTGGGACCGAAGGGCTGAAGCAGGTACAAGAATTTGAAGCCGCCATTAAACAGCGAGACGGCATCATAACTCAGCTCACAGCTAACTTGCAGCAAGCAAGGAGAGAGAAGGATGACACGATGGTAGAATTCTTAGAGCTGACAGAACAAA
GGAAAAAGCAGTATCTGAAGAGATAGAATCAATCCTCCAGAGTGGACATCTCGACGAGGAGAAAACTGTTAATCTCTTTCCTCAATATGTGAAAGATGAAATTAAAATTTATCAGTCAAATATTAGTTCTTAATGGTCATTTAAGTGGTCGAAAATCTTCCTCACTGCCCTGGTAATGATATAGAGCTATGCTAAGGAGATCTGAT
CGTAAAGGGTGCCATGGCAGCTACGTACTCTGCTTTAAACCGCAATCAGTCCCCAGTCTTGGAACCAGTGGGCCGCTCCACTCTTGCTCAGCGGAGAGGGATTAAAAAAATCACCTCAACAGCCCTGTGAAGTGACCTCAGTGAGATGTTTGGTACCATGATGTCAGCTGATAGCACAAGCTCTGGCGACAGGTAGCACGTACCTG
AAGTGTGTTCTTCCTTCTTCACTGTATTCAGTATGAATTGTGAGCGAATTGCTTGGTAGATCTAGCTACTTGGGAGACACGGTATCTTTAGTATATACCAATTAAACCAAACGATGTCTATTGTGTTCATTAGGTCTAAGAACTCACCTTGCAAAACAGCCACGGAGAAGGAGCTTGGATGCATAGGGTGACACTAATGACGAAAT
GTTCCGTCGGAAGTATGGGACTAGAAACTTTTTGTTGTTAATGGTACAGGGTTAGTCCTGGCCGTAGATCAGGTTGGCCTTGAACTCACAGAGCCCTGGGATTAAAGGCATGCGTTACCACCGCCCGTATGGGACTTGAAGCTCTTAACCTACCTTCAGTTGCACATAGCTTTGGCTGCTTGTCTTACTGTGCTAGAGGTTGAAAT
CCAGCTGGAGTACAATAAGAGGCGGGAGCGGGAGCTGCACCGGAAGCACGTCATGGAGCTTCGGCAACAGCCGAAAAACTTAAAGGCCATGGAAATGCAAATTAAAAAACAGTTTCAGGACACTTGCAAAGTACAGACCAAACAGTACAAAGCCCTCAAAAATCACCAGTTGGAAGTCACTCCAAAGAATGAGCACAAAGCAATCC
TAAATATTGTGCATCTCAACTTGAAGGAGATTCGGCATTAAGACCTGCATTACCCTGAAGCAAGAACAAATGCGCTGGGGGTAAGGGTTACAAATAATGAATTAAATCATATTGGTCATTAGGACAGATGCTAGCTGGCTTTTCTATTTTAACTGACAAGTCCAGAGCATATACAAGTGCATGAAGTGAGACCCTGCTTCTATAAA
GATCTGAACCTACTGACGGGATGAAGTGGACTAGCTCTGACTGGACATTCGATCCTCGAGAACTGGAAAGTAAATTCAGTTCCAAAACGAAAGCCATAATATTAAATACTCCACACAACCCCCTCGGCAAGGTGTATACCAGACAGGAGCTGCAAGTCATTGCTGACCTTTGCGTCAAGCACGACACTCTGTGCATCAGCGATGAG
TGACCCTTTAATACAGTTCCTCGTATTGTGGTGACCCCAACCATAAAATTATTTTTATTGCTACTTCATAATTATAATTTTGCTACCACTATAAATCATAATTAAATATTTTTGGAATTAGAGGTTTGTCAAAGGGGTCAAGACACCCAGGTTTAGAACCACTGCTTTAAAAACCTGTCTAGACAGGTACAGCCAGCACACGTTTT
CTATGCAGCCAGGTTAACATTTGAGGTAAACTTGATTGGCTTTAATATAAAAACTGTTACAGTACACACTGATTGTATATAAAAACCTTATATATGACAAATTAAATTTTAAGAAAAAGGATATGTGGGCTCCTGTAGTTTTCTGCTGCATTCTTGTTTCCACGAGCATTTAATCTTTGCTTTAAGTAACAGCTGCCAGAAAGAAA
TAGTCAATGAGTTTTTGTTAAAGAATAACTACAAGCTTACATCAATAACCTTTTCAGATGAAAATGATGATCAGGATTTTGAATTATGGGATGATGTAGGATTAAACATTCCCAAACCCCCAGACTTGTTACAACTTTACCGAGACTTTGGAAATCATCAAGTGACTGGGAAAGATCTTGTGGATGTGGCCAGTGGAGTAGATGAA
GATGCTAACTACCTCGAAGCAAACTGGGAAAGGCAAAGGTATCAGTTAGAAGTATATCTCTTCTAAAGTTATATATGTATAGAAAAAGATTGATTAGCTTATTAAATAGCATGTTTTCATTCATTAAAAAAAATGGGTTATCAGTTCCCTTTCTGTAATTTAAACCACTCATCTGTGGGCCGTAAGAGCAACGGCACAATTGCATG
AAATAAAGCAAGCTGAAATTTCTTCTGTCCCATTCCATTAGGGAAAAAAAAGCCAGCAATTCTTTTGTATGTAGTCAGTTTCTAATGTAAGTATTTAGTTATTAAAACAGTGTAGCATAGTAAGCAGCAGTGGTCTTTCCGATGTCTCACCTGAGTGCCACTGAGCTCATCTGACTCTGTGGTAGGTGCAGTATTAAGGATGAGCA
AGGGGACCGGGGAACTTGGGGAAGGACCTCAAGTCTGTTGTCCTTGCCAGACTTAGGAATCAGAGGTGTGAACAAAGCAGCAAGATCAGTTATTATGTAAATTAAAATTTACTCTATTTTGTCAAGTTCCAAAATTGTATCCACATCAGGTAATTGTAAAAATGTATTATCTTGTAAGACATGTTTAAAAAAAAAGAACAAAGCAA
TGCATGGTGGTTGAGGGGTGGGGATGGGAACTGAGAAAATACCAGTTACTGAAAGCACACTTTGCCTGAATTTTACTTTGTTATATTATTTACCATAAATATTAAATAATACTTCTCATAAGCCTGTCCTCAGAAAAAGAATATTTAATGTCCCAATATTTCTGCTTATGAAATAATTTTCTGCCTTCTTGAATCTAGTAAGATTG
TTATTTGTTGGGATATTTGAACAGGTTTGTTAAACCTAACTGCATTGTCAAAGAAAGACGAACACTTTTGTGAGTCCACAAATGTGTTCTTTAAGAAAACATTAAAGTTTGGAGCTCTTTGGGTTTCAAAGACTTGGCTTTTTTAATTTGGGGACGTGGGATGAAACCTTATGATTCAAAGGAAATTGTGAAGAATTGATGGTTAT
AGATGCCCTTCAGGGCCGGCTGCCTTGCCCTGTCAATATTGCTGCTCAGATGGGGGCATATGCCATCCAGGCTGGACCTCCATATACTTTGTATTTTGGTATTAAATTCTATGCTGAAGATCCATGTAAACTCAAAGAAGAAATAACCAGTATTGGCTGGATCCCGCAAAAACCCTTGCAGAACACAAGGAGCTGATCAACGAAGT
CTGTTTTTTAGGTCGAAGGAAACATAGAAGTAGTTGTTAGAAGGACACCAGAACTGAATCTAGTTCTTATCTAGTTCCTATGGTTTACTTGAAGATACAGATTAAACTTCTGTATTAAACTTCAGTTTGTTTTTTTCTGATCTTTGAAATTTGATTCCATTAAGTAAGATTTCTTCTTTTAAATGTTTTTCTTAACTGACTAGATA
GTGGATAGAGCAGCTGCACTGGGCAACCTCATCTTGCCTGCTCTCCCGCACCTGCTGGGACATGAGCATCTTGGGATATCTCTTTAACACTCAAGTAGCAATTAAAGTTGATTGTTCAGCTGGGTGGCAGCCAATCTGCAGAAGATTGTGGAAGAACCTCAGTCAAACCGATCTGTCACTTTCAAACTGATACAGCAGAGGGTGTT
CACACACACACACACGCACACAGGTGAGAGAGAGAGAGAAAGTGATCGAGCTTAAGAGTGTGTGATAGATATTATGTTCCACCCCTTTATAATTGGCAAGATTAAAATAAGGGAGAAAATTTTATATGTTGTAATGTTAGCTTTTTGGAAAATCTAGGAAATCAAAAATTCTCCAGGCTGTCCATCATGATTTATGCTTGAGTTAT
TTATGCAGGGAGTACAGTTCTTCCCATTCATGACTTCAGTAGTTGCTTCCCTAACTGCAGAGGCATCTCATTTACTTGTAACCCCAAGAGCAGCTTTGCTATTAAATATAATCTTCATGCATACCAATATATATGAATAAAAGTCATTTTGAGAGCATTGTTAACTTTAAATATTTTTGACACGGAGTGCTTGAATGTTCAGTTAC
GCTCTGGTGAGTCCCCACAATGGCTGCTCTCTATGAGTTTTGTCTCACAAATCATCTTAATTATCTTTGTGAGCACTTTTACACCCCCACTTGACCTTGAATTAAAAGATTTCTGCCAAGTTGTCTCATGCCTTATCAAGACGACCTACACATTTATCTTAATACTTTTTTGTTTTTGCAGAATTTACCATTTTAATTCACATTGT
CCTTACCCCTACCGAGGTACAAAACCTCCAAGGCCGTGAGGCCTGTGCCAACCGTTCTCTCCTTTGCCTTTTGAAATCTTACTTTTGTTATTTTCTGAAAATTAAACTCTGTATCCTAGCAGTGTGTATGGTGGGGGGGCCTTGAAAATTGTGATTTCCAATCCCCAGTTCTGGAACGATTTTTGTGGTTTCTTTCTGTGTCTGTT
GCCTGTTCAATGCACGACACTGTCACAGGTCAAGACAACTCTTCTGAGGCTTAGCCGAGGGAGGGAAGACTGCTTTGTAGGATTCGTTTTAAAACTGAACATTAAATGAGACAATGATGCTCACCAGCAAACAGGCGGGCAGGCACATCTCAGAGCTAAGTAGTCCAAAGCCAGCACCTGGCCCTGGGCAACTAGAAACATTGATG
GAAGCTGCGCCACCTTTCCTGTCAGCGAAAGGGACAGCTTAGTGAGAACCTTTTATCCTGATAACTGAATTCTGGCCATCCTAAATGTATCAAAGAAACCATTAAAAAGCAAAGAGGCAACCTCAGTCTGCCGTGCTGATGCTGGGGAAGGAAATCGAGGCCCCGGTGGCCTCTTTGGGAATACTGGTTCATAGTTCAGAGCAGAC
CACTTCTAGCAACTGGGTCATATGATGGATTTGCCAGAATATGGACTAAAGATGGTAATCTTGCCAGCACCTTGGGGCAGCATAAAGGTCCTATATTTGCATTAAAATGGAATAAGAAAGGAAATTTCATCCTAAGTGCTGGCGTAGATAAGGCCACCATCATTTGGGATGCGCATACTGGTGAAGCCAAGCAGCAGTTTCCTTTC
ACGGGGCTCCTCCCGTCATACAGCCTCTGCCTGCGTTTGCGCATCCTGGAGCCACATTGCCAAAGAGTTCTTCCTTCAGCAGATCTGGTCCAGGGTCACAATTAAACACTAAGTTACAGAAGGCACAATCATTCGATGTCGCCAGGGCCCCTCCAGCAGCAGAATGGGCTGTGCCTCAGTCATCAAGGCTGAAATACAGGCAGTTA
TAGACAACATGGCCGAATTCTTTCGACCCACTGAGCAGGACCTACAGCATGGTAACTCCATAAACAGGCCTATGGGCTTTCTCACAGAGATATCACCACTATTAAACTTCTCAATGAGACAAGAGACATGCTGGAAAGTGTCTCTCTTAAACATTCCTTGTCCCTTTTGGACTTGGAGCAAAAACTAAAAGAAATCAGAATTCTTG
GCCCATAATATACTCTGTCTTCAACTCTACCACATTTGGAACTGACTTGAATTAAGTGTGGCATACAAACCATGTAAATCTTCATGGGCTTTTTTATTGAATTAAAAATATATAAACTTAAAAGACTTGGAGTAATAAGAAATCCTCTACACCAAATAAAAATTATCACTAGTTTTTATTTTTGAGAACAGTCTCTGAGGTGTAAC
GCCCTCGGATGGAGAGCCTGAGACAAGGCAGGAGCTCATTGACATGTGCGTGCAGAACTGTGGCCCGAGTTTCCAATCTCTGATTGTGAAGAAGGAGTTCATTAAAGATACTCTAGTTAAGCTGCTGAATCCCAGATACACCTTACCGCTGGAGACCCAGAACAGAATCTTGAATTTCATTAAGGCCAAAAGATGCAGTAAAAGCT
TCCCTTCTGGCCTGCAGGCCTGCCCAGGCCCAGCACACTCAGACTCCTCTTTCCAGGACAGTCTTTGCCTTCACACTGAACCCCGAGCTCTTCATCTAGCATTAAAGTCTTCGGCCCTGCCCAGTCCCGTGTTTCACCCCAAGTTTTAGGTCTACACCGAGAATCATAGTTCTTCAGTTCTGATACTTCATATTCCTATTGTCATT
AAAGTGGATGGATCGGTATGAAATCGACTCCTTAATAGGCAAAGGTTCATTTGGACAGGTTGTGAAAGCTTATGACAGAGTGGAGCAAGAATGGGTCGCCATTAAAATCATCAAGAACAAGAAAGCGTTTCTGAATCAAGCCCAGATAGAAGTGCGGCTGCTTGAGCTCATGAACAAACACGACACTGAAATGAAGTACTACATAG
AGAGGTCCTGGCTGACCCGCATCTCTCCATATCACATGTCAATTACTCCTTAGATCAGGTCCAGCTCCTTTTCCCCTCTGTGATGGTTGTAGTGGAGCAAATTAAAAGCCAAAAGGTTCATGGCTGTCAAATCCTGGAAACAGTTTACAAACATAGCTGTGGGGGCTTGCCTCCAGTCCGAAGCGCATTAGAAAAGATCCTGGCTG
ATGCTGGTTTCGCCATCGGAGGAATCAGGACAAGCCTCCAACGCTCACGAAATTCTGTGAAAGCAGATTTATTGCCAAGCCCTGTGCACTCCGTGTTGGCATTAAAGACAGTCCTGTCAATAAGGTGGAACCCAATGACACCCTTGAGAAGGTGTTCGTATCTGTTACTAAATCAACTAGGATGAACAGCACAGCCGGCTGGCTGG
TCTGCAGAACGTCATTAAGAGGAAGAACATTGGCCTTACTGAGCAGCCATTTCCCAAAAAGTTTCCTTTCTCTGAATTTGTGCCAAAAGTTTACAACCAGATTAAAGAATTTATCTACGCCTGCCTGAAGTTTTCAGAAGATCTTCATCTAAGAAATATACTTGATTCTGACAACTACAGTCCCATACCAGTAACAAGTGAAGAGA
AATTCGTGAGTCACCGGCAGGCCAAGGCGGGCTTGGGGGACTGGACAGGGCAGGCCCTGACTCATAAGGCCAGAGTGACCTGGTGGGGGGCGGGGCTCCCATTAAATGGGAGATATGAGCTGGACACTGTGAATGACGTCACAGGGGTCCCAGAACCCCTCGTCTCCAGCCACCTTGGCATAGACAGGGCATGTCGCCATGGGGGG
TTCAGCCCAGGCTGGCCTTGAATCTTAATCAGTCTTTCCTGCCTTAGTACAGTGTAGATACCTTTGTAGGAAGATGTAGATGTTAGTAAGTACTGGGGAGATTAAAAAAGGTAAGAGCAGATATGAGGTAGCCTAATGGGAAGGTGGTGGTGAGGAGATCAGAGGTCAGAGCCATTGCAGATTTTTAAGCATCTTGCCTTTGTATG
TTGTCTTTGTAAAAATTTAGGCCTTAAGTATTTATTGAGTTAACTAAGTATATTATTTCTAAATAACAAATTTTTAAAATTTGCTGATAATTATGAGTAAATTAAATATGATAATTAAAGAGACTAGTTTTAAAAACATAAGTGTTTTACTCTATAAATAAGTAAAAGTCATTTGGAAAGTTAGCATTAACTGTCTACAAATACTT
TGCCTATTTAATCGACAGAGATCCCACCTACTTTGGACCTGTACTGAACTACTTGAGACATGGAAAGCTGGTTATTAACAAAGACCTCGCAGAGGAATGTATTAAAGAACGGACGCTTCCGGCGAAGGGCCGCTGTGGCGGGGCTTGTTAGGATCATGGCGGAGAATCACTGCGAGCTGCTGCCGCCGGCTCCGAGCGGCCTCGGG
ATGCATGCAAGGTATCAGAAATGTAAAAAGGAGAATCAATGTATTTAGACATGTCTTAATAATTAATAAAAAAGTTTGTGTGAGAAGATTATAAATAAAAATTAAATGTCTGATATTCAGCACTTCTGAGAACTTCTCCATATGTTAGTAACATACACACACACACACACACACACACACACACACACACACACACACACAAATTC
AGTCCACTGGCTTCTCCTTTCTGAGTGCTAGGATGAAAGACATTTGCCACCATGACTGGCCTAAGAGATTAGATTTGAACCCTTCCAGCTAGATTGTTTTATTAAATAAATTCATTATGAAATTCTATTTATTATTGTAAAGAGAATTAAAAAGGACCCAATCTTAGGCCTGGACAGAGAGACCAGACCACAGGAGTCTCAGGCTG
TTCCCCCCCAGACAGTTCCCTCTATCTAGCTCTGGCTGTCCTGGAACTCACGAAGACCAGGCTGTCCTCACACTCACAGATCTGTCAGCCTCCAGCTCTGATTAAAGGAGTGTGCAGTGACACCTGGCTTACGGTGGCGTACCTTTTAGTGTCCACATGCTGTGTCTGCCTAAAACCTGTAGGAAGCACTTGCTCTCACCTCTTCC
AATTTATAATTGCATTATAGTAGATTTATTGCCTATCAGAATTTTGACTAATGTACCCAGAAAAAATAGAAGGAAGAAATTGTGCATCTGTCCCTTCAGAATTAAAGGGACAATTCCTTTTGACCTTTTGAGTGTTTGTTTTTATTTTTTCAGCAAGGTTGCAGTATCCTGCCCAAGTCCTGGGCCTGCTGGTATGAAGCACCTTA
TGCCTGGGTGTCCTCACAGTTCTATAACAAGTGACTTGCTCCTTAGGGGATGTTTGCCTTTAAGGTTTTATACTTTGTTTGGTTTGGAAAGATGCTTTAAATTAAATTTGGGTAATATTAAACCACATGTTTACAATACCAAAATCCACAAAAGCTACTTTATTTTCAAATATGACAGATAGTTTCCAGAGTACGCCATGTATAGC
TAGGGTAAGATTCACACACAGGGGGATGGAGAGATAGTCCAGTGGGTTAGAGGACTTGCTGTGTAAGCATGAGGAGTTGAGTTTGGGTCCCTGTACCTAAATTAAAGGAAAGAAGGAAGGAAGGAAGAAAAGAAAGCCAGACCTGTTCACAGATGTGCTTGTAATCCCAGTACCATGTGGTGGGGAGGAGCTACGAAAGTGAGAGG
AAGCATGTGTCCATTAAGAACCACGTAGCTTCTCAAGCTGTGAGGACTGACGGGCCTCTGTTCCATGTGGACTACATACTTACAGATTTCTTTGGTTTTCATTAAAGAAAGATATTAAACTTGTGGGAACAGTATACCAAAAATATTACTGAGCAAGAAAACCTTGGTAAGAACCTAGAAGTTGAGCTTCGTCGAGCGACTGATGA
AATGGTGTGCTCAGTGTTATGCTAGCTACTTCCAAATAAATATTGCTCACCCTGGTTTAATGTTCCACACGACGACAGCTTTAAATGTAAAGAAGCCGGAATTAAACATCAGTATCACGTCATGGCCCCGACTCTAAATTACCACACGAGTCCTTGGACCTGGTCAGCATGCAGTCAGAAGCATATCACAGAATTTCTAGGGCTTA
ACACACATGCACACATACTGTGGCATGCATACAACTAACCTGTAAATAAATTTAAAGAAAAAAGAAGTTTATAAAAGTATGGGGAAAACAGTCATCTAACATTAAAAGCAAATAGTAAAAAACAACAACAACAAAACACCACACACTAAAAGGTAGTGTGTATAAGAAAATAAGACTGTTGAGTGTTCAGAGCATTAAAACAATGT
CTGCCATTTCGGCAAATCTAGGTCTGGAAAGTTTTCCCCACCACCTTGATACTTGAAGATGAAGAAAGTCATAAAGCTAACAGATGAGGACAAATTCTTGATTAAATATAATAGTACTAGAGAGAAGTAATAAATTTTAGATCACAAGGTTTACATCTGGCACAAACGTAGTGAACTGCCAATTGCGGAGCTCACAGGGCACACGC
TTGCAATTACAGATCATCATTATTTTCTGAGGTAGAGTCTCATTTTAGAACATCACATGAAAACACTAAGAATTTGCTATGTCCATTCTGCCTCAAAGTTATTAAAATCGCCACGCCCTATATGCATCATTACATGAAGCATCAGGAAAAGGGAATACATCGTTGCACCAAATGCAGACTGCAGTTTTTGACATGCAAGGAAAAAA
ATGGGGCCATTCTCAGCAAATAACCTGTTTTCGGTCTGGTGGCAATTCAAGAATTACAAGAATGAGATTTAACTATCAGGGAAATAAGGTACTATTGAGAATTAAATGATTTTTTTTAAAAAAAAGTTTGGGGTATAAATTCACTAGTTTGAGATTTTTAACAAAGTGTTTAAAGTACTAACTCATAAGAATTCTTCTAATTCTTC
TGGGAAGACGAGCCATCTGACGACATGTTTCCACTGTGCCAGGAGACTGAAGAAGTCTGGGGCTTCGTGTCCTGCTTGTAAGAAAGAGATTCAGTTGGTTATTAAAGTTTTTATAGCATAGTTGAGTCAGTCACAGAGAAATACTAGGAGGACCAGGTCATTTATCAAAAAAATCAGTATTCTTAGAGGCAGGGGCAGAAGATCAC
GCAACTATTCCCAATCCTTTCCAGAATGTCACTCACTCCCTTGGGCTGTTGTGGGAAAATATGGAGGCTGGCACCAAATTTCATAGTTTGGGAGATGGACATTAAAGGGGCTAGAGGCCTATATGTGGCTGGTGTTGGTGACCCTGATGTATGGCAGAGCCCTTGGGGAGAAGAGACCCTGAGGGAAGGGCAAGGCTTTTCCTTTT
GAGACAGGGTTTCTCTGTGTAGCCTTGGCTGTCCTGGAACTCACTATGTAGACCAGACTGGCCTTAAACTCAAAGATCTGCCTGCCTCCGTAGTGCTGGGATTAAAGGCCTGTGCTGCCATCACCTGGTTCTGGTATTTATTTATTTTTATCTGAAAATGTACGTATGGAATGAGTAGGTCATTCTCCATGCCTTGCTAACTGTAG
TTGTTGTTGTTGTTTGTTTTTGTTTTTTGTTTTTTGTTTGTTTTTTAGAACATGCCTAAATTTATTATTTAATACAAAAAAAACCAAACAAACGGAAGGGATTAAAGCGGTGACGTCATTCTCCTGGTCCGTTTCGGCTTTCACTGCACAGTGAAAAGTCCTGGTTTCCTTAGCTCTGCACAGAAGAGAACTGACCCAGAGGAAAC
AAGCAGTGGTAAACGTTTGAAGGTTCGTTTTTTGTTGGAACTCCGGATGTAGACTAGCCTAGCCTCAGATCCTCCGTGAGTATGCCTACCAAATGTTGTGATTAAAGAGGCAGGCGTCACCACACCTGATAAATATTTTCTTCAAGGGAACCAGAGTTTGGTTCTTTATGCAAATTTTTTCCCAATGAAATAAAACATAGTTAACT
TGTTTCTTCTTCTCCTACTAACTCAGCCATTACTCAGTTAAGGAACAAGTTGGAAAATGGAAAACCACTTAGCATGTCTGAGCAGACAGGCTTACTTAAGATTAAAACAGAACCACTAGACTTCAATGACTATAAAGTTCTTATGGCAACACATGGGTTTAGTGGCAGCAGTCCCTTTATGAACGGTGGGCTTGGAGCCACCAGCC
TGTAGGAATGACCAACGGAATACTGAGTGTTAAACACCGGAAGTCTGAAGCAAAGAAGACGTCTCTTCCGAGGAGGAGGAGGCCTGCATATCGAACCTTTATTAAAGGAAAAAATTACTTGAAGCAACGGGAAAGTGAAAGTCTACAGCACCACCTCCTACAAAGTCGTCCACAGCTTTGACTACGCAGCTTCAATCTTGAGTCTG
GATATAAACAAAAGTCAACTCGTTTATAGCAAGGTGAACAAACCCTAGGTTCTCTTGAAGTTGATAGTATTTAATGTATTTTGAAAATTAACCTCCATTAATTAAATCTTTTCTTTGTGGTAGGGCCTACCTTCTGCTTTCCTGGAAAAGATGAATATACATCATATGAACCTATTTTGAGTTTTTCTGTTGTTTGTTTGCCTAAT
AGGTCTCCTCAGAGTCTATCAATTTTGACCCCGTGGATAAAGGGAAACCCACCCCACCATATAATTTATCAGTGACCAACTCAGAAGAATTATCCAGTATATTAAAGCTATCATGGGTCAGTTCAGGGCTGGGCGGTCTTTTAGATCTAAAGTCTGACATCCAATATAGGACCAAAGATGCCTCAACTTGGATCCAGGTCCCTCTT
GGAAGGCTTAGAGAAAGCCCAGCGGTTACTGAAGCAGTCACAGAAACGAGATTATTATAAAATCTTGGGAGTAAAAAGGAATGCCAAAAAACAAGAAATCATTAAAGCATACCGAAAGTTAGCACTGCAGTGGCATCCAGATAATTTCCAGAATGAAGAAGAAAAGAAAAAAGCAGAGAAAAAGTTCATTGACATAGCAGCTGCTA
TAAGGAGTGCTTGGCGGTCAGGACTCTTGATCCTCTTGTCAACACATCCAGTCTGATAATGAGAAAATGCTTCCCCAAAAACCGCCTTCCGCTCCCCACCATTAAAAGTTCTTTCCACTTCCAATTGCCAATTATCCCTGTGACTGGACCTGTGGCCCAGCTCTACAGCTTGCCGCCTGAAGAGACAAACGCCAGGAGAGCGGTGG
AAAATAGGAAAGAAATGCTGAAAATGCAATAGAAGCTCTTAAGGAATATGAGCCTGAAATGGGCAAAGTGTATCGACAGGACAGAAAGAGTGTGCAACGAATTAAAGCTAAAGACATAGTTCCTGGTGATATAGTGGAAATTGCTGGTTTTGGCTTGGTTCGAGGAAGGGGAAGAAACGATTACAGCCTTTGTAGAGCCGTTTGTA
TCCAAATGAAGGGGAAAAGGTTAAACAGATTTCTCAAGCTTATGAAGTTCTTGCTGATTCCAAAAAAAGGGAACTATATGATAAAGGAGGGGAGCAGGCGATTAAAGAGGGCGGAGCAGGTGGTGGTTTTGGCTCACCCATGGATATCTTTGATATGTTCTTTGGAGGAGGAGGAAGAATGCAAAGAGAAAGGAGAGGTAAAAATG
AGCTACAAACACATCTCTGGTTGTGGTTTTTTTGAGACTATCTCACCATGCACTCCAGGCTGGCTTTAAACTCATGGATCTCCCTGTCTCAATCTTTGTAATTAAAAGGCCCAACGTAGCTGCTTCCATCAGTTGGTCTCTGACACCAGCTCCAAACTACACACACCTCCTGGAATCCTGGGCCATCTCGGCAGCTCCTCCCAAAG
GTGGTACACGCCAATCAAGGAGGAGGAGGAGGATCCTTTGCCCAACAAGAAGTGGCCGACTGTGGACGCTTCCTACTACGGAGGTCGAGGTGTTGGAGGAATTAAAAGGATGGAGGTTATCAAGGACCCTCCCCCACCACCTTCTGCACCAATGGAGACCAATGGGATTGCAGCCATCGTAGCTATTTTGGTGTTGTTGCTGCTCT
CCTGCATATCAGATATTTATATGATTCATAACAATAGCAGAGTTACAGTTATGAAGTAGTAATAATTCTATGGTTGGGGTCACCACACATGAGGGACTGTATTAAAGGGTTACAGCAGTAGGAAGGCTAGGAACTACTGTTTTAAAGGATAGACCAGAATAATGAACCTGTCATCCAATATCAACAAAACTCGTGGCTAATATTTA
GTGTGGGAAGGAAGGCTAAAATTTTGCCCTTTTCTTTGTTCTTGAATAGTTAAATTGTTTTTTTTTCTGTAGAAGAGTAAGTCAAAGGAAAATATTAGAGATTAAAAACTGTCTCTACCTTGTAAGACTGTTGAGAGAACTAAATGAACATGTGCATGGAAATTTGAGTGTAATTGTGTCTAGTTGCATTTGCTGCTCTTAGAGAG
ACCCAGGTTATGATGCATGATTATCACAGAAGAAATTCATGTCTATAGCTTTTAAGGACTTGATTACATCATTTTCAAGCCTGCTAGTTTTGGAACCACCATTAAAGCCTAAGACATCTCCCTTCAGTCAGCCACCTTTCTTCACACTGTAACGAAGTGCTTTGTTTCAACACTCCTTCTTTGTCTTTGGATCATTTGCGTTCTCA
TCCTCCTCAGCCACCTCCTCTTCCTCCTCCTCCTCCTCCTCCTCCTCCTCCTCCTTCGGTACCACAAACTGTGATTCCAAAGAAGACAGGCTCACCCGAGATTAAACTAAAAATAACCAAAACTATCCAGAATGGCAGGGAATTGTTTGAGTCTTCCCTTTGTGGAGACCTCTTAAATGAAGTACAGGCAAGCGAGCACACAAAGT
GTTTACTTCCGAAGCTATAGACTAGTAAGTGCCCCGAGGGAACAAAACCGATGTTGATATTTGCTGGTGATGATTTTGATGTAACAGAAGACTTCAGAAGATTAAAAAATCTTCTTATTGGTCGTATGTATGACTACCATGTGCTGGATATGATTGAATTAGGTATTGAGAAATTTGTGTCTCTAAAAGATATTAAGGAGTTCTTT
GCGCAAGGTCTGAAACCTTATTGCTAGTACCTAGAAACACACAAGGCTATCCAGCCAAATCTTAATGTAAAGTAGCTAGAGCCATGGAAGTCCAGTATGAATTAAAGGAAAAAAAGTATTGAATTACAAATAATAAGGTTACCCCAGTCTCAGACAGAATGGGCCCAGCTATTAGAATCCCAACAGAAGTACCACGACACCGAGCT
TAGCTATGCTTATGTAAATTATTCTGGATATGGTCCTTTAGGTTGTTAAAACAACAACAACCAAAACAAAATCCACAAACAAATAAACTGATAGTTATGCATTAAAGTTGTGTCAAAATATGGAAAGAACAATTTGTAGGAAAAAAAATTCAGTAGTGGACTAGATTAAAGAGAAGGAAGTATGGGATTGTAACCATTGAGTACCA
TTATGAGACCGCATTTATTCATTACCGCCTGGCTTCTGAGCAGCAGCACAGCGCCCAAGCTATGTTTAACCTGGGCTACATGCACGAGAAGGGCCTAGGCATTAAACAGGAGAAGCAACCATTGTAGGTGAGAATGAAACTTACCCCAGAGCTTTACTGCATTGGAACAGGGCCGCCTCCCAAGTTGTTTAAGAATGTGTGTGAGC
TTTTCCTAGGGGTGGAGTACATTCTTCAGCATTGCAGAGAAAGTGAGGATTACTGTGATGTCCTGACGGGCTGGGTGTTCTTCCCGAAATGAGTTTGGTGATTAAAAATCTGCAGCGGGTGGTCCCCATCAGAAGAGTGCCACTTCGCAGGAAGATGGATTTAGTCAGGAGTATCTTAGGAGTGAAGAAATTTGACCTGGGGATCA
GTTGAAGAACTCAGCTGCTGGAAACCATGCAAAATGTTTTGAATTGCCCTTAAAAATATGGAAAATGTTTTCTGAATGCTTTATATTCTTTCTGCTGTAAATTAAAAATGAAGAAAATTTCCCGCCCCCTGGTGGACCATAGGCTGTACAAAAGGGAGCAGTTTGCTGACCAAAAAGCAGGACCAAGCTGCTCGAAAGATAATGAG
TAAGGAGTGCTTGGCGGTCAGGACTCTTGATCCTCTTGTCAACACATCCAGTCTGATAATGAGAAAATGCTTCCCCAAAAACCGCCTTCCGCTCCCCACCATTAAAAGTTCTTTCCACTTCCAATTGCCAATTATCCCTGTGACTGGACCTGTGGCCCAGCTCTACAGCTTGCCGCCTGAAGAGACAAACGCCAGGAGAGCGGTGG
GGACCTCTCCAACGAGGCGCGCGAGCTTCGGGTCCTGATTGACGATTCGCAGAGCATTATCTTCATCAACCTAGACAGTCTCTCTGAGTTAGAAACAGACATTAAAATTTTCAAAGAGTCGATTTTGGAGCTCTTGGATGAGGAGGAGATGCTGGAAGAACTCTGTCTGACCAAGTGGAGCGACCCACATGTCTGATCAGCACCCT
AAGGGGCCGTGATGCTGAGCTGTTGGCGAGCCTCTGGGGTGTCCTAGTTGCTTCCTTCTCACTGTTGTTCGCCTCCTGTTTCCATGGGGACTTGCTGAAGATTAAAAGGATTTTCTCATTTGGAAAAGCTTGGCTGGTTTCCCACTTTCTCCTCAACTGTTAGAAGAATTTATGTTAGACTTTAAGGTACAAGTGTAAAAACAAGT
GATATTTTTACTGTTCAACTGCTTATAATATATAGAGTATATGCCAAAAAGTTGAACAAAGTGAACGAGAAGTAGAGAAACTATTGATGGATGTAAACCAATTAAAAGAAGTTAGAAGAACCCAGCAAGCACGGGCTACAGGAGCAGTTCTCAGTTCTTTAATGAAGATGGATCATTAAAGGAAGTCCATAAGATAAATGAAATGT
CGAGGTTCAGGAGATGCTGAAAGTGGCTCGAGCTGAGAAAGATCAGTTGCAGCTGTCTTGCACAGAGCTCAGACAAGAATTGCTAAAGGCAAATGGTGAAATTAAACATGTTTCCAGCCTGCTAGCTAAGGTGGAGAAAGATTATTCGTACCTGAAAGAAGTCTGTGATCATCAAGCAGAACAGCTGAGCAGAACCAGCCTAAAAT
CTTCTTTCAATGGCACAAATAAATACACTACATAGAAATTTTCCCGATTTTAAAGGCTCTAGGCGATATCTTTATTAATTCAACCTGAAAATATCAAGCCATTAAATTTTGTCTGGGTAGAATAAATCCCTGTGGCCTCCTTTAAAGCAATGTAGGTCTCTGCTGCCCATGGGGCATATCTGTGTCCCTACCCACAAGAGACAGGA
CCGGAAACAGAGTGTAGATCAGGCACTGCTGAACGGCTTAGAGCTGCTCAAACAGACCACAGGTGATGAAGTCTTAATCATTCAAGATAAGTTGGAAGCCATTAAAGCCAGGTACAAAGACATCACCAAGTTGAGTGCCGATGTAGCGAAGACCCTAGAACATGCTCTGCAGCTCGCCGGCCAGCTGCAGTCCATGCACAAGGAGC
GTGGAAGAAATAGAATCAGTTTCAGTCACATCACTGATAATTATATACAAGGAGACTTAAATTTATTATATGCATGTTATAGACACATAACTTCTAAGTGATTAAAGAATGATAAATACAAACTCTTACAGCTTTAGAAACAGCTTCCCACAAAAACAGTGTCTGAGCCTCTGCTGTCTGTAGAGATTCTAGAGATGATCTCAAAT
GGCTGACCTCTGGGGTTTCTGCTCTATGCAGTTAGCAGACTCCTCTCAACCTGTCACTTGACCTGAAAACTAGACCAAGGGAAATGTCCACGAGCTCAGCATTAAATAGAAATAAATATAAACACCTAAGATCTTAAGAAATCCCAAATCAAAAGAGGACAGGAGCGTGCCTAAACTTGGTTCCTGTGAAGAGGCCCCAGTGGGTG
CAGGCCCTGCCCAGTGCTCCCTGAGTGCTGCTCACTGTCACCAACCTCCTGTGGGGGCATCAGCACTGTGGGGGTCTCTTAAGAAATAGTCTTAATATGCATTAAACCCACTTAAGCAGTCAAGAAATACTAGGTTTGCTGAGATGCTCTTAAGGGACAGGCACCTAGGGCTGGAAAGATGGCTCAGCAGGTAAAGGCTCTTATTA
GGGTTTCTCTGTGTAGCCCTGGCTGTCCTGGAACTCACTCTGTAGACCAGGCTGGCCTCGAACTCAGAAATCCACCTGCCTCTGCCTCCCAAGTGCTGGGATTAAAGGCGTGCGCCACCATACCCGGCTCCCCCTCTTCCTTCTGTCTTGCACCATCCCAAGTAGTCCATGCTCTGCCCGCCATGCTGCAGCCACAGTTAGCTTTC
ATTTCAGGCATGGCTTGTCCTAGTGCTGTGCTTCAGGTCTCATCAGAAGAAACCCAGGAATTGAAAAGGTAGATGCCTTGACTTTTGTCCCTGTTGGGTGATTAAAGTGTTTATTGCCAGAATCATCAAAGGCTCTGGTTAAACTCAGTCGACTCTGCTTTTCCTTGTGAAGAATGTATACTTTCCACACTGGCTTCCTTTTTCCA
TGGGCAGAAGCCCTGGAAGCCCTCTTACGAGCGAATTCAGGAGATGAAAGCTAAAACAACCCACTTGCTGCCTGTCCAAAGCACATACAGCTTAACAAATATTAAAGCAACCGTGAGTTCATCATCTTATCACAAAAGAGAAAAACCTTCAGAAAGTGATGGGAGTGCTTATTCAAAGTACAGTGATAGAAGTTCTGGAAGCTCAG
TTTAGGTATCCTAGTACCTGACCAATTGCACAATCATTGAGTTCATAGGTAACAGTGAGGTGTTTAGTCCAAGGACCACATTTTCAGAACTGAAGCAGTTATTAAAATTCTACAGTGCTATGTACTTCGCCCATATATTATTAACATTCTTCACAAAAATAAGATTTTGAGGTATAAATTGTTTGGAACAGGTAGTTTTAATACCT
GCCTCTGAAACTGGAGCTATAAATGGTTGTTAGCCATGTGCGTTCCAGCCTCCAGCACACAGACATTGAACACCAATCTTAGTTCTTGCTCTGTTCTTGCATTAAAAAAGCCTTTTCTTTAGAAGATCTGCATCCTTGTTTTGATGTGTATCTCTTTCACCCAGATGTGAAGACCTTGTCTGTGGCCTTACTGGTGTGTGGTGGTT
GAAAGGAATAGAAACAGTCAGAAGAGACTCTTGCCCTGCTGTCTCTAAGGTACTTGAGCGTTCTCTAAAGCTGCTGTTCGAAACAAGAGATATTAGTCTAATTAAACAGTATGTACAGCGACAATGTATGAAACTTGTGGAAGGGAAGGCCAGCATCCAAGATTTTATCTTTGCTAAAGAGTACAGAGGAAGTTTTTCTTACAGGC
TCTCTCTCTCTCTCTCTCTCTCTCTGAGCTGCAGTCTCACTATAGCCCAACCTATATAGTTCTTGGATTACACATGGGCTCCACCATATCTGGTGAAAGAATTAAAATTTTGATTTGGTGCACAAATGTAGCCCACTGGTAATTTACTTCTGTAATGCCTCCAAGGTACTCAGTTTAAACACAAGCATTTTTTTAAATGCCTATTT
TAGGAATGACTTCACCCTGCAGCTACCCAAACTGCACCTGGAGACCTTTGCAATGGAGGGGCTCCAGGGTGGGCCAGAGGTGGTGGCATGCCAGGCCATGATTAAAAGTTTCATGGATGTCTACCAGCTTGCAAGTGCTAGAATCTCTACCTTAGAGAAGGAAATGACATCGCACCGAAGTCATATAGCAACTCTCAAGTCTGAGC
GAGATTCAACATTTATTTTATCATAAAAGTCCAGCAAATAAAACTATGTACAAGGTCCATGCAAAGAATACAATTACACACAAGACACACTTAAAACCTGATTAAAACACAATCTCCACAATAGCAGGGAATAAAACCAGTAAGACCAAGTATCTTTAGTGAGAAACATAATCATGTTTATATTTTGGATGCTGCTTGAATCCAAT
TTCGATTTTTCTTTAATGAAAAACTGGAGATTGATGTATAGGGAAATTGGAAATAATTTTATTATTATGCCAAATTTTAGCCTACCTATCATTAATAACTATTAAAAGTTATGTAAGTATTCAAAGCATATCATTAAATTCTGATTGTCTTTTGAAAATATATTGGATCAAAAGTTTATTTGTAATTTGGATTGTGATTGCATACT
CATTTCCTAAAATTATGGATATCACATATGTTCACTGGGCTATAACATTAGGTTGGAAAAGGCATCTAGTAAATGTTTGCAAGTTGGGCATATTGTCATCATTAAAGTGAAACATTTAGGAAGCTGAAGTAGGAGGATTACCACAAAGCCAACCTGTGGTAGTTTAGCAGGTTCAAGTACTATTGCACATCCTATTTCTCAGAACG
AGGACAACTCAAGAGGAGGACAAACAGCGCGGAAATGCTGAGTTACCTCAGCTTCTGCCTCCTGCCTCCACCTTGGCTTAAAATTTTGGGTTTGTTAAAAATTAAAGATTTTGGCTCGGCATGGTAGCACACGCCTTTTACCCCCCTCCCTCCCAGCTCTGGAGAGGCAGAGGCAAGTGGATCTCTGTGAGTTCGAGGCCATCCTA
GTAGTACCAGTCAGTAGTACTGAGGAAGGAGCGGTGAATGAATGAATACATCAATGAGTGAATGAAAGAATGAAGTGGGATATCTGAATCTATAACAATTATTAAATCATTTTCTCTTCTCCTTTTCATGACTTAAAGGGCTTTTTTTTTTTACCCTTGTTAAAATACAGTCCTGTCACAATTAAAATTGTTTGTTTGTTTGATAA
AGAGACTGAATCTGAGCTAACATTGCTGAAACACCAACCTTGAATTTTCTCATCATGGATTTGTCCAGTCTAATCAGATCAGTGGGATATACAGGTATATATTAAAGTCATAGAGTGTCCCTGGTGAACATTGTTGCTGTATCATCCGTTGAGTGCTTGTGTATAGAGCTCTGTACTGGCTGCTGTGAAGGCTGTGGGAGGAAGAC
TACTGCTTCTGATTTTTAAAGAATTAATACATAGCTGTGACCATTGACCATATTTACCAATAAGAATAATTTCTCTAATAATGGGATTATATGTTTATGCATTAAATAAAAACTGTTCTACTACCAGCCTTATTTGTTTAATAAAAATGTTTGTGAAGAGATGTTTTCATTTCCTGTCAGAAGGTTCTAGTAGGGTTTCCCCTGTC
CAGGTTAGCACGCCACTAGCTGCAAAGAAGTCACGGATCTAATTTTGTCCTTCTAAAGGCAATACGTGAAGAAAAAGATAAATCGTTCATGAAATGGAACATTAAATCATGCTCTAAAGCAGATACGTGTATAAAGCAATAACAGCTGGTTGACCACATGCAAGTGTGGCCTGAATGGAATAATAGTATTCAGAAGTTGATATTGT
TGGTTTTAGATGAAAATGAAGAGACCAAAGAACCGTTAGTGCAGGTTCATAGAAACATGGTTATAAAATTGAAACCCCATCAAGTAGATGGTAAGAAGTTATTAAATGATTCAATCACTTGAGCTAAATTTTACCTATGTTTTGTCTTCTTTTTTGCCTAGCATTTTGCCAATCACTGGAGATACATTGTTGAACAAAAATGATAT
GTCAATTGGACAAAATGGCAACCAACAGATTGGGAAAAGATCATTACCAATCCTACATCCAATAGAGGGCTAATATCCAATATAGACTCCAGAGAACCCTATTAAAAATGGGGTACAGAGCTAAACAAAATTCTCAACTGAGGAATGTCAAATGGGCAAGAATCCCCTAAAGCAAGGTTCAACATCCTTAGTCATCAGGGAAATGC
CACGTTTGGCTATACGGCTGCTAATTTTTCTGGGAGAATGCCGTGCATTGAGGTTGGTGATAGCATTGTTCACAAAGCCAGAGAGACCTTGGAACGAGCAATTAAACTAGTGAATGATACCAAGAAATGGGGTGCTAGGGTTGTTTATGGTGATACTGACAGGATGTTTGTACTACTGAAAGGAGCCACCAAGGAGCAGTCTTTTA
AGTGTCTTTGGGAAGGCTGTGAGCCTTTCCAACGGCAGAGGTTCTCTTTCATTACCCACTTACAGGATAAGCACTGTTCAAAGGATGCCCTGCTTGCAGGATTAAAGCAAGATGAACCAGGACAAGTGGCAAATCAAAAATCTTCTACCAAGCAGCCCACCGTGGGGGGCACAGGCTCTGCGCCCAGAGCCCAGAAGGCCATTGCA
TTGAGCTTATGACATACATTAATGAAAACTGGGATAGATTGCACCCTGGAGAGGTGGCAGACACACCCAAATCTGAAAGATATGAGCATGTTCTGGAGGCATTAAATGATTACAAGACCATGTTTATGTCTGGGAAAGAAATAAAGAAGAAGAAGCATTTGTTTGGGTTGCGAATTCGTGTTCCTCCTGTGCCACCAAATGTGGCT
ACAATCTATAAAACATCTGCCTACAATAACCACTGAAACGTTGCAGCTTGCCAACTATTCAACACATCCCATTGGAAGCCTTTCTAAGAATAAGCTGTTTATTAAACTTACTCGCCTTCCACAGTACTACATGACCCAGCCACTCTGGAGGACATGGAAAAATCTTTGAATGATGACATGAAGCGGATCATCCCTTGGATTCAGCA
ACAGGGAAACTCTGTAAACTGAAATTTGGTGCTTTCAAAAGTTCTTTATTGGCAAGCCTTTTAATACTGGTAAAGACTAACCAAATAAAACACTTATATTATTAAAATATTAGATGTCTGGATCAGAGTGAAGTATCACATAAAAGATCAGAAAACCATAATGGACAAGAAGAAGCTCATAGCATTCTGGTTGGAACGATATGCCA
TAAGGAGTGCTTGGCGGTCAGGACTCTTGATCCTCTTGTCAACACATCCAGTCTGATAATGAGAAAATGCTTCCCCAAAAACCGCCTTCCGCTCCCCACCATTAAAAGTTCTTTCCACTTCCAATTGCCAATTATCCCTGTGACTGGACCTGTGGCCCAGCTCTACAGCTTGCCGCCTGAAGAGACAAACGCCAGGAGAGCGGTGG
TATTTACGTTATGAGTTATAACTGTAGCAAAACCACAGCCATACACATGTACCACTGAGGTAACTGTATGGTTGGGGGTCAGCACAATGTGAGGAACTTTATTAAAGGGCTGCAGGGTAAAGATGGTTGGGGACCTCCTGCCAGTCTCCTGCCTCTCACCTCGCCATGTAGCCTGCATGTACTGTCTGCTGTCCCTCTGTCTCTGT
TTACTATGGTTAATTACTATTCTGCTGTGACACCTCATCTTCGTAACCAACCAATTTACATCCAGTACTCCAATCACAAAGAACTAAAGACAGATAATACATTAAACCAGCCAACGGTAACGATAGTAAGAAATTTAAAGGAGAAGATAAAATGGATGGGGCTCCCTCTCGTGTACTTCACATTCGAAAGTTACCTGGTGAAGTGA
TATTGTAATAATAGAACTATTCTTTAAATCATGTCCAAATTGTTACAGGCAGCTTCTGCTTACATTCAAAACACTTGTGCTTAAAAATTAGGGGTGTTGTATTAAAGCCATGGACACTGCACCTTTAACTATAGTCTAGACTTTCTGTTTTAGTGTTGATACTCTGTGAGATTTAAGTCAAACAACCACAGGTCTTAGGGTTGCTC
TATTCCCAATGATGATGCACAGTTTGATGCTTCCCACTGTGACAGTGACAAGGGAGGATTCGGTGGCTTTGGTTCTGTAACAGGGAAAATTGAATGTGAAATTAAAATTAACCATGAAGGAGAAGTGAATCGTGCTCGTTATATGCCACAGAATCCTCACATCATTGCCACAAAAACACCATCTTCTGATGTTTTGGTTTTTGACT
ACCCCCACTGATCAAGGTCTACCTAGCATGAAGTATTTAACATTCTCCCTTGAAAAATATACATTTTTATAAAATAAAAACCATAATAAATGTTTTGAATATTAAAAAAGAAAAGTGAACCTACAGAGGAACATTGGATGGAGAAAACTCTTTGCCTTGTACTTTCCCACAACTGCTGCTAGTTTACCTCTTTCCAGGTAATAAAG
AAATGGATTTGCCAACACAGGAATCTTTGTATGAGGAGGAAAATTTCTTTTCTGAAAATCAGCCATTTCCTTCTCTTAAGATGCTTTCTCATGTGACTGCATTAAAAACCAAAGACCGGAAAGAAATATGAAGCTGATCCAGTTGAATTGTTTGAAATCCCAGTAAAAGAATTAACATTTGACCAACTCCAGTTATTGAAGGGCGC
GTACAAACGCCTGTCCATCTTAGTGAAAGCCCATGACAGGGCTGTGTTAGACAGCTATGAGTACTTTGCTGTGCTCGCTGCTAAAGAACTTGGCATTTCTATTAAAGTGCACGAGCCGCCAAGGAAAATAGAGCGCTTCACTCTTCTCAAGTCGGTGCACATCTTCAAGAAACACAGAGTCCAGTATGAGATGAGGACACTCTACA
ATTGAAATGTTTAATTTTCTTTGCCTTTAAGATATCCTTGTTTTCAGGACTTACTTCAAATTTCTTTGTCTAATAAATCTTTAATACAGTTAGTTAATAAATTAAAAACTAAATCAATTGGTGTTTTATATACTGAAGATGTTAGACATTTTCTTGTAAGACATCTGTGCTTTTAAAGTAGTACATGTCTGTTTATATATTTATCT
TCCTGGCCCCTGATGGAGCCCAGGCGTTTTGCAGAATGAATTGGTCACTGCATCCTTTATGGTCATGGTTTTGAGAAAAGCAAATATCATTTTTGGCTGCATTAAAAGAAGCATCCTATATAAAGACTGTCCCCAGGTCCAGTGTGTGCACCCGTATGTGGCCCAGCAGCCTGATGAACTGACGCTGGAACTGGCAGATATCCTGA
GAATGTCTGTGAATGCAGACATGGGTCCTGCTTAGTGCCATAGGTAGACTGAGTCTTCTGTAAGTCATCATTACATAGTAATTTTGGTTCTGAATTTTACATTAAATTATTTGAATATATACAGACCTAAATTTTAAAATCTGTACATATATTATTTTGATGTATTAAGATTGATAATATTGCTGATTTAAATTTTATTTATGCAC
GATCTCACATTAGTGAACAGTCAAGACTAACATTGTCTAAATATTCTAGATATTGCTTTAAGACTTTTCCCAGGTAATTCAACATTGTGTCAAGTTGATAATTAAAAATTCAGCACAGTTGTTCTATATAAGATGTTGTAAAATTTGACTGGGAAATGATCTTTTTCTTTTAATAGTAAATATATTGAAAATGAACAAGATTTTTA
CCACCAGCCCCAAGTTTCTCTGTGTAGCCCTGGCTGTCCTGGAACTCACTCTGTAGACCAGGCTCAGAGATCTGCCTGTTTCTGCCTCCCAAGTGCTGGGATTAAAGGTGTGCGCCGCCACCGCCTGGTAAAGCAATTTTGATAATCTTTTGTCTCTATTCTATCATAACACTCCCAGTGTCTAATCATTTGGAAGGGTGCCATCT
ATGTTGATTTAGTTTCCTCCTCTTTTTCCTCTTCCTCCTCCTCCTTGTGTTTGGTTTAAAAATAATGAAAGAAACTGTCTGATTCCTTTAGCTGAGAAAAATTAAATTACTCATCATTTTTTCCTAGATTCCAAGGAACTATGGACAAGAACATCTCCCAGCTGATAGTGGGGTTTTCCATTTTATAATTTAAAATATGAGAGCTG
TAGTGAAGCTTAGTGTGCTTTCTTAAAGAATGCCAAGTTGAATAGATCATAACTGCTTTGATCATGAACACTAAAAATGTACACATTTTAGTTAATGTGCATTAAACAGTAACAAGGCTTCTGGCAACTGTAGATTTTAGTTTGATGTTATCCAAATTGCATGAAATACATGCTAAAGTAACGTTTAAAAATTGGGTCATAGTTTG
GCTCTGACCATGTTGCTGTGTGATTATCTCAATTGGTTTTAATTGAGGCAGAAACTGAAGCTCTACCAATGAACTGTTTAAAAACAAGACACACTTTTGTATTAAAATTGCTTGCAGTGGTTATTTCGTCATCAGGCAGCAAGCTGAAGCGACCGACACCAGCTTTTCACTCCAGCCGAACATCCCTTGCTGGTGACACCAGCAAC
AGTATGAAACAAGATGTCATGTAAAATTTAGATTTAATTGAATGAAGCCATAATAACTATTTTCCTAAAGTTAAAAATCTTTCCCAGATATCATATATGAATTAAATGAATTAACAATGTTCATAAACATGCCACCAGTTTGCTTTTACCTAGAATTTTCTCTGTATATGTGGCAGGTACAAGTTAAAGAAGTTTCCAATACCTTA
ACTTCCAATGCAGAAAGACTAATTTGTGGATGAAACAGCTACAGAAAATGCATTTGGTTATATGTGGTAGAACCCTAATGAACGTAATTTTTTGACATATATTAAATTATTAATGCCTAGAAGAATCTTTGCTAGTTTCTCAGCAACTAAACTTTAATGCTTACAGGCCATCCAACTCCAGATGGAAGGAAGATAAGACCCACTAT
GCTACTGTCTCTGGAGGTGCGAAAACGTAGACGACGGAGTGGCAGATTGAGGGCAATGAGGCCAAAATACCCAGGGATTGCCCAACCAGCTGAAATGAATATTAAAACCGAGACAGAGAGTGAAGAGGAGGAAGAAGTTGGATTAGACAATGACGATGAAGAGCAGGAAGCATCCCAGGAGGAGTCTGCAGGGTCTCTTGGAGAAA
TGGGAGATTGTTTGGTAAATGTGTGTATGTAAAACCTGTATCCCTGTATTGCATCCCTGGCTGACCTAAGGCTATCTGTCTCTGCTTTCTAAGTATTGTGATTAAAGGCTGTCTGTCTGTCTGTCTCTGCTTTCTAAGTATTGGGATTAAAGGCTGTCTGTCTGTCTGTCTCTGCTTTCTAAGTATTGGGATTAAAGGCATGTGGT
TACCTAAAACAGGGTTTTACTGTAAGCTGTGTTCACTCTTTTATACAAATGAAGAAGTTGCAAAGAATACTCATTGCAGCAGCCTTCCTCATTATCAGAAATTAAAGGAATTTCTGAATAAATTGGCAGAAGAACGGAGGCAGAAGAAGGAAACTTAAGATGTACAAGAAGCTTAATTCAAAGAAAACGATGGTTCTTTGATTTTA
TGTCAGTAGTAAGTACTTTGTATCTATTATTTATTATCTCTCCATAACATTATATAATTTTCCAACTACTTTTGAGTAGAGGTAAACGTGGGCCATAAAAATTAAATATTTAGGCCAGGTCAGGGTAGGATATGCCGGCAATTCTAACACTCAAGAGGCCAAAACTGGAGATTTGAATCCAACCTGTGCTATATAGCAAAATCCAG
GTAGTCAAGCAAACGCTGTGCACAGCCACAAGACAGAGCTGAACCAGACAGTGCAGGAACTGGAAGAGACCCTGAAAGTAAAGGAAGAGGAAATAGAAAGATTAAAACAAGAAATCGATAATGCCAGAGAACTCCAAGAACAGAGGGACTCTTTGACTCAGAAACTACAGGAAGTTGAAATTCGAAATAAAGACCTGGAGGGGCAG
CTTTCACAGATTTTATATTGCTTTTTTCCAGTTTTGCAGAAAATTTAAATTCTCGTTCTCTTCACTAAAGTAGAGCTGTAAATAATTTATGACAGTGCATATTAAAGGGTGTACATTGACAGCATACCAGCGTGCTGTTTTATTTGCTGAAGAAAATACTATCTTCTATTTTTAATGATATATTAGGTACGATGTGTAGTTCTGTA
CTCCCTTAGGATCGTCAGTGAGCAGCTACAGCGCTCACTTGATGACTGTCAGCACCGACTTTCCATAAAAAGAGGTGAACTTGAATCAGCCCAAGAGCAAATTAAAATGCTGGAGCAAAAACTAGGGAATCTCAGCCACAGGATGACGGTGCAGAGCGAAGAGACTCACGCCATGAAGAAGACCATTGGAGTGATGGACAAAGAAA
TGTTGATGTAATGTTTGTGCTAATGTAATAAGCTCAAAGTTGCTTATTTCTTGGCAAGTATGTTTATACACTGGTCTTAATTTTGATAATAATAAATCATATTAAACCCGAGTCTATGTGTCTGGCCTGATGAAAGGAGGGGCAGATATGTTTGTGGAGAACATGCCTGGATTTCCTGACAATATCCGGCCTAGCAGCTCTGGCGG
GTGTGGAGCATGCCTGCGAGTGTTGGAGGGCCATGAGGAGTTGGTACGCTGCATTCGATTTGATAACAAAAGGATAGTGAGCGGAGCCTATGATGGGAAAATTAAAGTGTGGGATCTTATGGCTGCTTTGGACCCGCGTGCTCCAGCAGGGACTCTCTGTCTGCGGACACTTGTGGAGCATTCTGGAAGAGTTTTCCGCCTCCAGT
GGGTCCACCAGGGTACTGGATTTCAGGACAGTAAGTTTTTTTGCTTTGATGTTTGAAAAAATTTTTAAATTTTTTTGTCCAACATATCACTCTTAAGTCCATTAAAAGGACATACTGAGTACACTTTTGTCATTTATTGTGAGGAGTGTTTATTATGCTTTTATTTATTTATTATTGTGAGTGAAAATTGGAGAATAGGGGTTTGG
GCAACCTGAAATTTGCAGAGGCACCATCATGCTTGATTATCCAGATGCCTCGGTTTGGAAAAGACTTTAAACTATTTAAAAAAATTTTTCCTTCCCTGGAATTAAATATAACAGATTTACTTGAAGACAGTCCCAGGCAGTGCCGCATCTGTGGAGGACTTGCGATGTACGAGTGCAGGGAGTGCTATGACGATCCGGACATCTCA
CAGAGTGTGATCGGAGAACCGAACTTGCCAAAAAGCGGCTGGCTGAAACACAGGAGGAAATCAGTGCAGAAGTTTCGGCTAAGGCAGAAAAGGTACATGAATTAAATGAAGAAATAGGAAAACTTCTTGCTAAAGCTGAGCAGCTAGGAGCTGAAGGAAATGTGGACGAATCCCAGAAGATTCTTATGGAAGTGGAGAAAGTTCGT
CCCGGACCCCCAACCCCCACCCTTACTTCCTTTCTACAGGCTTCCCTTGCAAATAAGCGCTTTGTTGTAGAAGCTTCCTCTCCCTTTACCATTAATAATAATTAAAAAAACAAATCCAAGGTATCATCAAGTTTCGCCTGGTCTTGACCCGCCTCCACCTCCCACACCCACACAGTGTAAGAGACTGAACCCACAGAACCACCTGA
ACTGCACAAGCCAGTCGTGGGCATCACTAGCCGGTGAAGGAATTCTCTAATCACCTGAGGAGATCATAAATCCCACTGTCTCTAGATCTAAATTTCACTGATTAAATGATTAATTGAATCCTAAATCTCTAGATCTGAGTCCTGGGATGGCTCAGGATCATAAAGACATTGGCTTCTTGGGAGGAAAAATCATGGAGAAAATAAAG
GACAGGGTTTCTCTGTGTAGCCCTGGCTGTCCTGGAACTCTGTAGACCAGGCTGGCCTCGAACTCAGAAATCCGCCTGCGTCTGCCTCCCAAGTGCTGGGATTAAAGGCTGTGTGCCACCACTGCCTGGTGAAATATTTCTGTTAGATGGTGACACTGTTAATTTTTCTGTCCTTTGAGAAGGCAGTGGTCTCCCTTTTCTGTCTC
TGCTTCGCCTAGAATTGGCAGAAATGAAAGAGAAATATGAAGCTACTGTAGAAGAAAATAAAAAACTGAAAGCAAAGGTAAATTTAAAAAAGAAATTGAAATTAAAAAATAATCTTGTCTCTAATGATTATCTGACCAAATCCTTACTGCAGGCCAGGGATGTGTGTAGCTCAGTTGTAGAGCATCTGTCTGGCATGTGCAAAGGC
GAAAATAATGCAGTTTATGCCTTTTTAGGCTTGACAGCACCACCTGGTTCAAAGGTTTGCAGTCCTGGGGTAATAACGGAAAGCAGAACCAATTTACGTGATTAAAGCTGTCATCCTTTGTAAGATGTAAGCAGACGCTGAGAAGCAAACCAGACAGAAAGGTCTTTCTGAGTTTGGACTGTTGGCATCTCAGAGGAGCAAATCTT
TTCCTTGGCACAGTTGCTCCTAGATAAAGACTATACCCTTTTGCTTGGTCGCCAGTTGCGCCCTATCCTTTTGGATTTGCTGGAAAGAAATGCTAAAGCCATTAAAACTGGAGGCCAAGTCAACCACGATCTGCATGAACGACTCAGTGTGTCAATGAGCAAACTCATTGGTAGCCATCCTGACGTTCTTCCGTGAGTAGCCATTT
AACAGGATGCTGGAAGAGAGTGAAGCAATACTCGGGTTAGATGGGGTAGACATGTGGGCTATATTTCCTATTTCACAGGTGCCATATTTTCTATATTGCTATTAAACCTTTTATATATATATCAGCTGAGTCCCATTTCAAACATGCACACATTATCGATGAGGGAGCACCCAGACAGTGGGGCCATTGGCCTGCTATCTATTAGT
ACCTAATTTGGGAAAATCAGCTACCAAAACAAATACCACTGTAGGCAGTAAAGTCAGGAAGACAGAAATTATAAGTTATCCTACACCAAACTTCAAAAACATTAAAGCCAAAGTTATATCCAGATCAGTGTTGCAACCCAAAGACACTTCCATAATGAAGGACACACCCAGCCCTCAGGTAACAGGGGGCTCTTCACCATCACCAG
GTGTGTGTGCGTGCTAATTCTAAGCCTTGAGGGCAGGGCACTGTTGGGAAGGCCCTCAGAGCTGTCAGGTCTTGGTCTTGCCTGTGACTCTGGAGGTGGAATTAAAACCAAACAAAGTGCTTTCAGTAGAGAGCACTCTTACCCATGTAATTAAATGTTAGTCCTTTCAATGTTAAATAAAGTATAACTTCTAGTGGTCAGAACGA
ACAACCACTATCAAGGGAGAAAGGGCAATTCCGTAGCGTCTCAGTTCTTCAGGATTAATCTTAAGGTTTTGTTTTACTGCAAGCATTTTGCATACCATCTATTAAAAGCCTATTGTGTGCCAAAGGTGGGGGAAAACTTGTTATTAAGTCTAACTAGAAAAGAAGTGCTTTTAACTTGTTTATATTTTTACTACACTAACATTGAT
AAAGACTTCAAAGTGGCTCCTTTAATTGAAGTCGTTGACAAAGCGATCTCATGGCTTCCTAATAGCACCCGCTTGCATTCCTATAGCAACATGTGACTTTATTAAAGGGAAATCTTGAGCCCCTATAGGAATATGTGATGCACACAGAAAAGGAAGATGCCCCCAGTTGTCAAGACCATGTCAACTCAATACAGTCAACCTTTTCA
TTGTTTGTTTGTTTTGATTTTTCGAGACAGGGTTTCTCTGTATAGCCCTGGCTGTCCTCAAACTCAGAAATCCGCCTGCCTCTGCCTCCCAAGTGCTGGGATTAAAGGCGTGCACCACCATGCCCGGCTCTACAGCAGTCATAAAACCATGCCTAATGCAGTCAGTACACACTTGGTAATTGCTTTATGAATGTAGAATTATGGAA
GCAGGAGACATTTCACAGCACTGTGCTACTAAGGTCAAGTTAGAAAGCTTTTTTGTGGGACTCTTCCATTTGTGAAATGGCTGTCAGCTATGCAGTCCTGATTAAAGTCCAAAAAGGGTCAGCGAGATGCCAGATAAAGGATAAAGGCGCTTGCTGACCGGTGGCCTGAGTACCGTCTCTGGAGCCCATGTGGAAGAAGAGAACCT
CCTGTCTTTAAAAAAATAAATAAATAAAAGTTACAGGTATTGGGTAATAAGCTCAAGAGGGTTGACATTTCAAACTGCCAAAAATGAAAATATTCTAGTTATTAAACTCTTGGTCTAGAAATACTTCTGTCTGTAAACTTTGACATCCAACCTGGAAATCTATTTGGTCATGGTTAAAACATTATTCTCCTATGATATTCAGATTC
CTCTATGGCTCAGGTGCAGTGTCTTGAGCTTTCTCTGCTGCTACTGGATCACATTTGCTTTGTGTTGTTACTGCTGTCCCTCCGCTGGGTTCCTGCTGTCATTAAAAGGTGTCGCTGTCCCCACCCGGTGTCCTTTCTAGCCATCTACTGTAAGTTGTGCATTCAAATTAAGATTAAGGAAAAACATATTTTTAAATGAGTACCTT
AGAGTACACCCACAGTGCAGGGGTGCCCTCCCTGAATGCAGCCCTGATGCACACGCTGCAGCGACACAGAGACATTCTGCAGTTCTGACACAACACCGCTATTAAATGGATCAAGCCAAGACAGAATGTTTGAGACAATGGCAATTGAAATTGAACAGCTTTTGGCAAGGATCTCAGGAAACAAGCTCGGCAGCTGGAAAACGAAC
GATCTGAACCTACTGACGGGATGAAGTGGACTAGCTCTGACTGGACATTCGATCCTCGAGAACTGGAAAGTAAATTCAGTTCCAAAACGAAAGCCATAATATTAAATACTCCACACAACCCCCTCGGCAAGGTGTATACCAGACAGGAGCTGCAAGTCATTGCTGACCTTTGCGTCAAGCACGACACTCTGTGCATCAGCGATGAG
AGGAGACTTGAGTGAAACCGGACACTTAGATTCTAGGACAGTCAACTGATTCATCCTAATTTGGACTAATAAAATTTGGAAGACTGAAATCTGGATCTGTATTAAATATTTTTCAATATCTTTTGGCATCTATAGTTATAATTTTAGCATTAACAATACTAACTGGGAAGTCATTAGTGAACTTATGAAAAACTCCTTTTATTTTT
ATAAAGTCTATACTGTATCATCTAGTCCTTCCTGCTACATGTACGTCTATGTCAACACTACAGAGGTCGCACTGGAGCAAGACCTGGCATATCTGCAAGAATTAAAGGAGAAGGTGGAGAACGGAAGTGGAACAGGGCCCCTGCCTCCAGAACTTCAGCCTCTTTTGGAAGGGGAAGTAAAAGGGGGCCCTGAGCCAACACCTCTG
AAACTTTGAAATAAGAAGATGCTTCCAGATTTTGGTATCTGTGTCCTTGCTTAAAGTTATTTAAATGTTCTCAACATTTTCTTCATTTCTTCTTACGTTGATTAAAATCTGCCTAAAGGGATTGCTTCTGAGGATGGAAGGAGAAGAGAAGAGAGTACCTTACTCAGTTTCCTATAGTATTCACAAATAATAGACAGCATTTATGC
AATCCTTTTGCGTAGTGTGATATATAGAAAATTTGAATTTAAACTTTAGTGTTGCATATCATTTGAGAATTCTGTATCAGCAGAACTTTATGCAGGCAATATTAAATTTTAAATTCCCTTTGCTGCTGCTTATAATTTGTTTCTCCATTTTATAATTATAAATTATTCTCCCAAGATGCAGAAATATTCTAATTCTCTACTGGTTT
CTACATCCACTCCTTAGCCCCGCTGGTGGTTGGGAAGCTGAAAGCTGTGGAGAGACACAGACCGGCCAGTAGCACGGAACTTTTGGCTGTCCAAGAAGGAATTAAAGTTCTTGAAACATTGGTTGCTCTTGGGGAAGAACAGAACGATGACTGTATGCCCGCACCTGACGAAGTGAGCACACTCACAGCCATTGCGCTCTTCCTGT
TGACCTCTCCCTTTTAGGTTGACTTATTTGTGAAACAGGTAAAATTTGAGAGGGTCATTGTTTTGTGGTTTGTACTATTTCTTAAGAAACATACCCTAAGATTAAATTTTTTCTGAAAAGAAAGTATCTTTTTTTCCTAAGTACTTCTCAAGTTAGTCTTTTAGTGGGAATTCTGCCGATTAACCTTGACTTAACATTTTTTTCCT
AAACTCTGACCTGGTGTGGTTAAGCACCGAATGAATTTTAAACGAAAACCAATACAGCTTCCTAGGAAGGTCTGTTGTACAGATGAAAGGATGTTCGTCGATTAAAGTTCTGGAGAAAGGCTGACAAGTTTAAGCAAAGTTTATTGGAAGGACGCGTCCTAGGACCTGAGTGTCTGACATGGCTGGGATCGCTAGCGTGGGCAGCT
TTTCCTGCCTTAGAAATGTTACTCAGACTTTAATGGACACTTTAAAAAACCAAGGGCTTGAGTCTGTTGATGAAGGACTGCTACAGTTTTGTGCCAGTAAATTAAAACTACTACATCTTTATGAATCTGTCAGTCAGTTAAATACGCTTGACTTTCACTCAGACACCCCGTTCTCTGATAATGATCTGGCTGTCTTGCTAAGGCTG
TGGTGTAGAGACAGGCAGGTTGCAGAAAAGCACAGATCTTTGCCAGTGGTTGGCCCTGATTGAAAACCTGTTTGAAACAGACTGTGTAGGAAAAATCAGGATTAAAGAGTGCTGCCTTTATGGCTCCTTCTTCAGAATAGGTGCAGACCCCTCCCCGTGCCCGTTCCCTGCCACCCGGGGTAAGGAGGTGGCACTACCAGTCTGTC
GCTCTCCCTTTTTGGGGGAGTTGTGCAATGCTTATTAAGGGCAGTGCGGGGGATGTTACTGATAGGTTATTTCTCTACCAGCAAAATGAGATTAGAATATATTAAAGGCAGGTTTACTGGGAAACTGCTCTTGGGGCAGGCGAGTTCACTGGTCCCAAGAAAGGTCAGGGAAGTCGCTATGGGTCAGGAAAGGGGAAGAGAAAGAT
AACTCTCTGGCTTCTGGTTTTCAGCAAAAGAGGAAACACAGCATTCTCTGATCCAGGCCGTCTTTTTGTGTCTGTTATTTAAAACCCAGTGGCTACTTCAATTAAACAAACCTCTAAAGATGACAAACAAAAATCTAAACATTGGCTATACATGATCCATGGTTCATTGATCTTTTCTAGGATATTTACTAACTATACAGGCTGTT
AATGAAAAAATGTACATTTAAAAACACAATCACAAATAGGACCCCTTGACTGATGCCTTTCAGTTTATATTTTTGATTGTTTCTTTTGATACACGTGACAATTAAAATTTTTTTTATGACTTATCAAAACCTTAATAAATAGTTCCTGAGATCATTAAATCTGTAACCACAAAAATTTTGGAATGCTATTAATACTTAAGCTTTGT
CTTGAGCAGGACTATTATAGAGTGGTCAGAGTCCCATGATCGAGGATATGGAAAATTTCAGACTGCTAGAATGGAAGATTTCACATTTAATGACTTGCATATTAAACTTGGCTTTCCTTACTTATACTGTCACCAGGGAGACTGTGAGCATGTTGTTGTCATCACAGACATAAGGCTTGTGCACCATGACGACTGCTTGGATAGAA
GAGTTTCTCTGTATAGCTCTGGCTGTCCTGGAACTCACTCTGTAGACCAGGCTGGCCTCGAACTCAGAAATTCGCCTGCCTCTGCCTCCCAAGTGCTGGGATTAAAGGCGTGCTCCAGGCCGGCTGAGGCTTCCCTAATAAAGGCTGAGGGTAGCATTTGAAATGTACATAAATATTTAGACAGCAGTTTGAGGTTATGCAATTTA
GCTGTAACATGATCCAGCCTGTTAGTGCAGCTGTGGCACCAAGTCCCCAGACCATTCCTATCACCACTCTCCTTGTCAACCCCACTACTTTCCCCTGTTCATTAAACCAGCCCCTTGTGGCCTCCTCCATCTCCCCCCTAATTGTTTCCAGCAATCCTCTGACTCTTCCTGTGACATCTATTCCTGAAGATAAGGCCCAAGTGAAG
CCCTACAACTAACAAGTTTGCAAGTTTTAACCCTGTAAATATATCTTATACACTGTGTACTTTAAAAAAATCAGAAATTAGGAATCCCACTGTGTTTAATATTAAATATTTTAATTGTTATTTTATGAGCATGGGGCTTAGGTAGAAGGTGATTAAAAACCATAAACGTAATTAAATCATTAAAAATAATTGACTCAAGAGTGTTA
TCGATGGTTTGTTCTGGATAATGGAATCCTGTCCTACTATGACTCACAGGATGATGTCTGCAAAGGGAGCAAAGGGAGTATAAAGATGGCGGTCTGTGAGATTAAAGGCCATCCCGCAGACAACACAAGAATGGAGTTAATCATTCCAGGAGAGCAGCATTTCTACATGAAGGCAGTAAATGCCGCCGAGAGACAGAGGTGGCTGG
CTTCTCACACGCATGAGGTGCTAGGGATGAAACCCAGGGCCTCTTGTATTTGAGGGAAGCACCCTGCAGACAGGCAGCAGCCCCAGCCCCCCAGTGTTTCATTAAACATTAACGATCTAGAACAGTTGAAGCCTCTCACTGGGACTGTGGGTAGCACTCTGGAGATGGCTTCAGAATCCAGGAGTGGTGGGTGCACCTGTGATCTG
GTCCAACCTATTCACAGCTAGGAAAGGGAGCGACCCAGACAAAGAGAAGAAAGGCCTGGAGAGCCGTGCGGACAGCATCGGGAGCGGGCGAGCCATCCCAATTAAACAGGGCATGCTGCTGAAGCGAAGTGGCAAGTCACTGAACAAAGAGTGGAAAAAGAAGTACGTCACCCTGTGCGACAACGGTGTGCTGACCTACCACCCCA
TGATCGACTTAGAGGCCAATTTCGAGAAGATTGAAAATGAACTGAAGGAAATCAACACTAACCAGGAAGCTCTGAAGAGAAACTTCCTGGAACTGACTGAATTAAAATTTATCCTGCGAAAAACCCAGCAGTTTTTCGATGAGGTCAGGTGATTGTTTCTTCTAGTACTAGAGCAGCTGGCACACCTGCGCACGGCCGGCCGTGTC
TTTAATTGAGTTCATAAAAAAATAAACTTATTTCTTACAAAATACTATTGTTTTTATTGTATCCAGTGATATGAAAGACACTCAAAGATAGATTCATAAAATTAAAACGTGACAAATTCCTAAAACAAGTTTTTTGTATTGTTAATTAGCCTGCTCAAATGTAACACATCACACTCACATTTGGAGATTGCTGGCAATTATTTATA
GAGAGCCAAGGTATACACAAACCCTGTCTTGAAAAACCAAAAAGAAGGAAAAAAAGAAGAAAGTGCATTCAAACAGCTTAAGAAGCAACAGCTGTTTGTTATTAAACCAAATTGAGTTTTATTTCTTTAAAACATTTTTTGTGCAAAACAGTTATTTGTTGTGGTAAATAGAAGTAATTTGTGTTTTATTGATTTTATATTTCTGT
TCACCCAGAGTTGTGGTCAGCCTTACCCCTTCTCCGAGAACAAGCAGAGCGCTCTATTTTTAACTATGTTACACTCGTAAATGACAAAACCAAATCTTCTATTAAAAGGCAAAGATGATGGGATGCAAACGACTCTCATCAAACAGACACCTCATCCCAAGTCAAAGACAATACGGACCTGCCCGACGTGCAAGAACTCATCACTC
ATGGTTTGTGGCACCTTATGTTGCACTTATGTTGGGGGAGGGTTGATAGAAGTTTTTAATCACAGTCACAGGACTTTTTCTTTTGTAACTGAGCTTAAAAATTAAAAAAAAAAAAAAAAGGGCTGCTTTTTGGTGGGGGCAGGTGAAGGCTCACAGGAGCCCTTTCTCTTAGAGGGGCAAATACCCTTCCTTACAACTTTTATTTG
TACCAAGTCCGAAGGTGCCAACGGGACCATGGCAACTGCAGCCATCCAGCCCAAGAAAGTTAAAGGAGTGGGGTTTGGAGACATTTTCAAAGACAAGCCAATTAAACTAAGACCAAGGTCGATTGAAGTGGAAAATGACTTCCTGCCCGTCGAAAAGGCAATTGGGAAGAAGTTACCTCCAGCTACATCAACTCCAGACCCATCGA
AAGTCCCCATAGAATCTGGCTGAAGCCTCTCACCAAGTGACATCAACATTAACTTTGAAGATTGCCAACATAACAATACTCCTTTTACATTTAGAAGAATATTAAAACAGCAGTGAACTCTAGGAAAGGCCTCGGCATGTATCTGTGGTCCTCAAGGATGAGCTTGCTCTTTTTGTAGGTAGTAACGAGACTAAACTTTTGTTTAC
TTGTAACTTTGATGCAACACATGCACTTTGTGTGTCTCCTTGATTCAAGGGAGGGTGTGAGGGATACTTCTCTTGTATATAAGACTGTACTGCTTAGGATATTAAAGTAGATCACACAAGTGTGGGTTTCTATGTACTGAGGGTTGCAGATTTATGACAGCATAGTGATGAGAGCAGTGCAAAATATTTCTGAAAATTAAAGACCA
ATATGCCAAGCCAGGAGCTTGCTCTTACACAGAGTGTTGGGGGTGACTCCAGTGCTGATCGACTCTTTCCACCTCAGGTCAGTCAGGAGATCCTAGAGCTATTAAATACCACAACAGCCAAGGAACAGTCCATTGTTGAAAAGTTTCGCTCTCGAGGTCGGGCCCAGGTGCAAGAATTTTGTGATTATGGGACCAAGGAAGAGTGC
TTCTTTACCACTTTTCCCCCCCTTTTGGTACTAAGTATTGAACAAGAACTTTGCTCATAGTGGGCAAATGCTTTAAGACACCTAGTAATATCCCCAGCAGATTAAATACTCTTTACTAATAATAGATTTACTAATAGAGTTTTGGGCTAGTTACATTTTAAGAATATTGTCTCCCCTTCCTTACCCCTCCCTATTTATCTTCCCTT
GAGACATGGGTAGACCTCTCTTGTAATGTAGCACACTTAAAAGTTAAAACTCTTTGGGCCCAGTTGTGTGTACAGCTGTACGTGCATTATCTACTAGGAAATTAAAGCTCGACCCGTTTAACTTTGTCCTCACGTTTGCTGAGACATCTCTGCCCTCCTGCTCTTGAAGTCTTAAAGTCATTTTCATCTGCAGGGCCTCTGAGCAC
TTTCAGAATCTGTAACGCACTTCATGGTGTTCCCTTCCATAAGATTTGCTGTCTTGTCCTTGTACTTGGAGGTTTCTCTTAGTCTGCATTTTTCTTTTTGATTAAAAAAACTTTATAATTTAATAAATACTAGAGTTTATGCACAGAGAATGAACCAGCAGCACGAGAGAGAACACTGCAAATTAGCTGACAGCTGGTGAAGAAGA
TTTGCCTTATAACAATGAATTGATCAGCTAGTGTTGCAAGAGCAGTTCTCTCCCTTTCTCAGCTCAGTGGCAGGTTTGTTAAACCAGAGCAGACTCATTCATTAAATCGTGCACTTGATTCTATTGGCAGCTGATGCGGGTTAAAGAATGGCTGATCTGCTTCCGTGTATTCACAGCTACACACCATTCCCCACTTCTGATCATTT
TCTCAGCATGTGTAGCTAGACAAGAGTAAAGATAACAGCATGGGGACTGTTAGTACGCACACCTCAGTTCAAACCTTTAGGGAATGAGTTTAAAAAAAAAATTAAAAATATACCTTTCACTCAGTCGTACTTAGTCGTATGTCTTGCATGCTTAGTCTAAAGACTGTAGCAAAGAAAATAAATAAAAGAGAAAAAATTAGATTTTA
CTGTGCCTGCTGATTTTGCTTTGCTGTCCAGTCTGTTGCGACTCAATCTTTCCAGTAACCAGCTGAAGAATTTGCCAGCAGAAATAAGCAGAATGAAAAGATTAAAGCACTTGGATTGTGATGCCAATCTCCTGGAGACTGTGCCTCCTGATGTGGGTAGCATGGAATCACTGGAATTGCTTTATTTGCGGAGGAATAAATTGCGT
AGAATTCTTATTTCTGCACAATTTAAGCAAAATCATTTTTCTCCACATCTGAAAAAGAAAACCATATGGCTTAAAATGCTTTTGGAGTTTTATTTCTCAAATTAAAATCTGGTCACTTGAGATCCATTTTGTTCTCTGGTTTAAAAGTTAAAAGGTTTCTCTTTAACAGTCTCTTCAGCAGCAAAAGCAAGGTAAGTATATAAGGG
TGGATATTCCATCAAAGACCTTTTGAACCATGCCTTTTTCCAGGAGGAAACAGGGGTACGGGTAGAATTAGCAGAAGAAGATGATGGAGAAAAGATAGCTATTAAATTATGGCTGCGTATTGAAGATATTAAGAAATTAAAGGGAAAATACAAAGACAATGAAGCTATTGAGTTTTCCTTTGACTTGGAGAGGGATGTACCAGAAG
TACCAAGTCCGAAGGTGCCAACGGGACCATGGCAACTGCAGCCATCCAGCCCAAGAAAGTTAAAGGAGTGGGGTTTGGAGACATTTTCAAAGACAAGCCAATTAAACTAAGACCAAGGTCGATTGAAGTGGAAAATGACTTCCTGCCCGTCGAAAAGGCAATTGGGAAGAAGTTACCTCCAGCTACATCAACTCCAGACCCATCGA
CCCTTTACTGTTGTCAAGGATTGGGACCTGGCCCTGCTGCATAGACGTGTCTTAAACACACAGATCTGGGAGGAAAGGATGGGGAAGAAGACTAAGCCAGATTAAATCCCATCCCAAACACTGTGTGTACAGCCACCACCTACTCCTGCCAGGGCCCCCTGGCCCCCCGTCCTTGGCCTCTTCCAGGGATACATGCTGCAGTTAAA
GGGTTTCTCTGTGTAGCCCTGGCTGTCCTGGAACTCACTTTGTAGATCAGGCTGACCTCGAACTCAGAAATACGCCTGCCTCTGCCTCAAAAGTGCTGGGATTAAAGGCGTGCACCACCATGCTGGGCTCTCTTGTATCTTTATTCTCTAAAATGCCATAATCTTTGTTAAAAATCATTAAGATAATATTAAAAATAGGCAAGTAT
AAGTGGATTTCTGAGTTTGAGGCCAGCCTGGTCTACAGAGTGAGTTCCAGCACAGCTAGGGCCACACAGAGAAACCCTGTCTTAAAAAAACAAACAAAAGATTAAAAAACATAGTTTGTGCTTTTACATGTTACATTTCTTTCAGGTTAAAAATAAAAATTGGCAGTCTTAAGCCAGCTCTTCACTCAGGAGTATGATCTAGAGAA
ATTTTCTAGAGTTGAGTGGATAAACACTGAGATGTATTTTTATCTTTTTGCATACAGCTCTGTAACTTTCTTGATTCTGTTGAAATAGTGGTTCTTGTTGATTAAATGTTGTGTAAATAAGGTAAAAATATGTATGTCCTGAGACTATTGCTGTAAATGATCATAATAATACAACGTAACATTATAGTGACATCCTCAGTGTCCTT
GTCTCTCTGTATAGTGCTGGCTGTCCCGGAACTCGCTATGTAGACCAGGTTGGCCTTGAACTCACAGAGGTCTGCCTGCTTCTGCCTTACCAGTGCTAGGATTAAAGGGGTGCACTGCTATGCCCAGCTGGTCTTAAACTATGAATCCTCCTGTCTCCACCTCCATGTTTCTGGGATTATTGGCATATGTCACCACATACCCATCT
TATTTTTGCACAATTTTTGTCTTGTTCGGTTTTAGATGTCGTTTTATATATAAATATATATATAAATACATAATTTATTTTGAGTTGTAAAACTTGCAGGATTAAAAACAAAACAAGTCTCAGCAACAGAATAACCCTCTGGTCCGTAAACTCTTCTGCTCAAAAGAGGGAAAATAAAGGGTGAGAGGTGACATAGCGGCTTGTGA
CAGGTAAGCTCCGCATTTAGGAAAGATGGTTTTCCTGGAATCACACTGCTTTTAGTGATCTTACACATCTAAGATTTTGTTGTCAGAGACTCCAGATACAATTAAAAATTAAAACCCATTTAAAAAAAAAAAAGTATCAAGCCAGACAGGCATGGTGGCTCACACCTAATTTTGCATTTAGAAGGATAAATTATTATTACATGAGT
TCCAAAAAGTAGTTTCTAAGGAATGATAGGTATATTTACTTAATACCAGAATTTGAGATACTGCAAAGACCAGCAAAATTATAACAAATAATAAAACAGAATTAAATTATTTCTGACATCATAGAGAAACTAAGAACAGTTTAGGTCCAGGCATGGTGATACACAACTTTAAATCCCAGCACTGGGGAGACGGAGGCATGTGGATA
CCTAGACTTTACAAATTTTTCAAAACTGTAACTTTATTTTAAACTTGTGTATCACAACTTGGTTGATATGCCTAAAATGATCTACTGGCTTTTGCTTATGATTAAAAAACCTCAAATCTATCTTCTACATTTTAAAAGGAAGAAAAAAAAGCAAATAACTGAATTATTATAGAAAACTTTAGACCTGTGACATTTTTTTGTTTTAA
GCTCCCATGTCCTCAAGATTCAGGGATTTGGGATCCAGGAACCGAAGAATGAATAGTCAGTGGCCAGATTTCCCCCCAGGTATCTGGGCACAGTATGAGGATTAAAAGTACAAATTGTTCAGAGCCATTAAAGAGTGTGTAGAAGAGAAAAGGGGGGTGTTCAATCGATATCCCTTCGTTTTCTTGCAGCACGAAGTCAGTACAGA
AACCTTTTGCACACTGTAATTTCCAAAACCAAAGAGGAGGTCACTTTGAGATGACTTCTCAGGATATTATGGAAAGGCTTGTGAAAATCCCAATTCTGTGATTAAAGGCTGGGTGGAGCATAAAAATAATTGTAGAACTAGCCATCTCCTTCTGTGGTTACTAAGAAGCTAAAAGAATAAAGAATTAAATAGGAAATGCTGCATCA
AACAGCAATGAACCTTGACTGCAAATGTCTATTTCATGAACACTGAAGACGTGTTTAGTGTAATTGAATTTTAAATAAAAGAATTACACTTTGTAATAATATTAAAATTTGAAAATATTGCAAAGGTAATTCTAATTTTCAATTTATACCCAGCATTCAAACTAGAGACTAACAAAACTAAACAGATTATAGAAGCAAGGGTATAT
TTCAAGACAGGGTTTCTCTGTGTAGCCCTGGCTGTCCTGGAACTGATCTCTGTAGACCAGGCTGGCCTCGAACTCAAATCCACCTGCCTCTTCCTCTGGGATTAAAGGCGTGTGCCACCACTGCCCGGCATCCTGTGGCTTTTCTCCAAAATAAATTAGGCTCTTGGGGAGCTCTGCTAACTCTTCGAGCTACTCGGAGGCTATTA
AGACACCTACACCTGCAGACACTGAGTCTGTGAAGTTGCAGGTGGAGCAGAACAAGGCATTTGAGGCAGAACTGAAGCAAAATGTAAACAAAGTGCAAGAATTAAAAGACAAACTATCAGAGCTTCTGGAAGAGAACCCAGAGGCTCCCGAGGCCCAGTCCTGGAAGCAGGCACTGGCAGAGATGGGCACTAAGTGGCAAGAGCTC
GGGTTTCTCTGTGTAGCCCTGGCTGTCCTGGAACTCACTTTGTAGACCAGGCTGGCCTCAAACTCAGAAATCCGCCTGCCTCTGCCTCCCGAGTGCTGGGATTAAAGGTGTGCGCCACCACGCCTGGCTCAAACCTTCGATCTCTTTTTCATTTTCATTTAAACAGTCTCTGGGCTCTGTTTTTATTTGTCCGGTGACTGGGAGAG
AGCTCCGGAGCCCACCCTTAGGAGCGGGGCGGGGACCCCGTTTCGGAGAAGAGATTTCCTCAGGATTCTCGTTTTTTTCCTCGGTTGTATCTCCGAAAGAATTAAAAATGGCCGAGAATGTGGTGGAACCCGGGCCGCCTTCAGCCAAGCGGCCTAAACTCTCATCTCCGGCCCTCTCGGCGTCCGCCAGCGATGGCACAGGTTAG
GAAGAAGGAAGGAAAGCCTACAAATGTGGAGGAAGATGATCCCGAACTGGTCAAACAGGCAGTCTACAAACAGACCATGAAGCTGTTTGCTGAGCTGGAGATTAAAAGGAAAGAGAGAGAAGCCAAAGAAATGCATGAGAGGAAAGTCGGGATGGTCGAGTGGACAGTTGGCGAAATTTCCAGGCAAATACAAAGGGGAAGAAGGA
TACCATACAGACCTGGCTGGCCTGGAACTCACTGTGTAGACCAGGCTGGCCTCAAACTAACTCACAAAGATCTGCCTGCCTCTGCTTCGCAAGTGCTGGAATTAAAGGTATGGGCTACCATGCCTGGTGTCAAAGATAATGCTTCTATCAGAAGTTACAAGTAATAATTTAATGACTAGTTTTATTTAACTGTAGAATTATTTTAA
CTTGTTTTTCTCTTTGACAACAGTAAAATCAACTATGAGACTCAGATCACCCCCCGACCCCAACCGGAAAGTGTCAGCTGTATCCGTAAGTGCATCATTTATTAAAACCCATCAGTTGCGATATTTAGGGTAAAGTTGGAGGAGCTCCTGGTTGTTTGGTTCTGAGTATATAAAGCCTCCTTTACTTGGAATGTGCAGAGAATAGT
AACTGTCTCGTCCCTCCTCAGCAAAGGCAGGAGGGTCATGTCATCCACACAAGCATCATTCAGGAATTGCCAAAACACAAAAAGAGGGTGAAGATGTTTCATTAAACAGGAGGTACAACCAAAGTCTGGTTACGGCTGAACTCCAGCGGCTCGCGGAGAAGCAGGCAGCCAGGCAGTATTCTCCAGCCAGTCACATCAGTCTCCTC
TCCTGAACAAATTAAGCAGTGGAGGAAGAACCTGTGGATTTTTGTATCTAAGTTTACTGAGTTTGATGCAAGGAAATTACATAAATTATATAAGCATGCTATTAAAAAACGACAAGAATCTCAGGAAAACAGTGACCAGAATAGCAATGTTGCTACCACTCATGTGATTAGGAATCCAGGTATGGAAAGGTTAAAAGAGAATACAA
AAAAGTCCTGCTGGCTCGGGAATCTGTGATGACTAAGGTGGTGGGCATGGCCACAGTTCTGGGCCCCAGGCCACCTCAGGAATCTATGGGACCTTCGCCCATTAAAGTAGAAGAGGATGAAGAGAAAGACAAGTGCTGCCCTACCCTAGAGCTATCCCATAAGCACTTCAGACAGTCTGGGAACCAAGATACCCTTGAGCCAATGG
TGACTGACCGGGAGAGGGATAAAGTGATACCGCTAATTATACAGGGTTTTAAAGATGCGGCAGAGGAAGCGGGAACCTCTGTAACAGGCGGCCAAACGGTATTAAACCCCTGGATTGTTCTGGGAGGAGTCGCCACAACGGTCTGCCAGCCCAATGAATTTATCATGCCAGATAATGCAGTACCTGGGGATGTGCTGGTATTGACA
GGCAGGAGTGGTCACTCAGGGCACTGGTCTCTCTCCCATGCTTCTGAGTAGCTGGCTTTGTTCAGCTTTGCCAGGAAGGTCAGACTGTGTCATAATTGTTATTAAACACAGAAAATGAGCCAACTTTTTTCTGGCCCTTGCTGACTATTGTTCTTTGAGTTGTCCTGACATAGCCCTTGGGGAAATTGGGGAGGCAGCCAAAGACC
CAAAGTACAAGATGATGTCACAAAATTGGACTTGAGATTGAAAATTTCAAAAGAGGAGAAAAACCTGGGTTTATTTATAGTTAAAAACAGGAAAGACTTGATTAAAGCAACAGATAGTTCAGAACCATTGAAACCATACCAAGACTTTGTGATAGACGCTAGGGAACCAGATGCAACTGCCCGTGTTTGTGAGCTGCTGAAGTACC
ATCGTTGTGCTTTAATAGTCTGCCTGCAGGACTGTTTCTGTTTCTGGGCTACTTAAAAGAAAGCTTTTTTTAAAAAAAAATGAGTAAATTAATTGTAGAAATTAAAAATGTAAAAGTAGAAATTTTGTTTTTGTTTTTTGTTTTCCAAGACGGGGTTTCTCAATGTAGCCCTGGCTGTCTTGGAACTCACTCTGTAGACCAGGTTG
TGGGGAGGCAGGGATCATCTGGGACAGCATCTGCTTTGCGTTTCTGCTGCTGCAGAGGAGAGTCTTCATGAGCTACTACTTCCTGCATGTCGTGGCTGACATTAAAGCATCCCAGATCCTGGCATCCAGATAGGAGCCTGTGGATACATTGGCGCACTAGTAAGAAACAGCTGCTGGTTGATCCAAGCGTTCAGCCTGGCCTGCAC
AACAGAATAGCCGGCCCGTGTCCTGCTCAGGAAGGGATGCGCTTTTAGACCAGATACGACAGGGCATTCAATTGAAATCGCTAAATAATTTGGATCCAGAATTAAAGAATCTTTTTGATATGTGTGGGATCTCTGAGGCCCAGCTTAAAGACAGAGAAACATCAAAAGTTATTTATGACTTTATTGAAAAAACAGGAGGTGTAGAA
TTGTTCCTTCAGTCCCTTCCTCCCGCCTTTTAAAATGTCAGCGTTGTGAAATCTGTGGGGAAGGTCACCACCCAGCCTCACTGTCCTACCCAGTCATGGAATTAAAAGTGACTGTATCTATGAAGGCAGCCTTAAGTGCCTTGAAACAGTTTTCTGAACAAGGACTGGAATCAATTGATGGGGCAGTGAATGTTGAAAAGGGTTCT
CAGATTTATACAGGTTTATGGGACGAATGATAATAACTCAACAAATGGAAGAAATTGTAAGGCCTCTGGGACCAGAGAGTCTCTTGCTTCGTGGAGCCAGATTAAAAAATACAAAAGAAATTTTTGGTGTGGCTGTATACACTGGAATGGAAACTAAGATGGCACTAAATTACAAGAGCAAGTCACAGAAAAGATCTGCAGTAGAA
AAGGAACAGCTAACCGACCACCCCCTGGGAGCTCTGGACCTGTCACTGGAGCTGAAATAATGAGGAAGCTTTCTAAAACTCACACCCATAGTGACTCTGCATTAAAAATAAAGGGCATTCACCCATATCATTCTCTGAGTTATACCAGTGGGGACACTGCTACTGATTCTCCAGTACATGTTGGACGTGCTGGGATGCCGGTAAAG
AATAAACAGTACATGTTAAAGCAGTAAGATATTGATAAAGCAATAAGTACTGATAACTGAAAAGTCTTTATTGCTGAATATGAATGATAAGTGGTTAAAAATTAAAGGCAGGGTTCCTATTTACATGTTTATATTCATCTCAGGTAACAATTTTAAAAGTTATTGTTTTTGTTGTCTTTATGCTATAAATGTCTGTATTTCATTGT
CACTACAAAGATTGGTTGGTGATTCCTGAATAGAAGTCATGATTCTTCTGTTCGTGATTGCTTGTTACCAAGTTTATTCCATACAGAAAATGTTTTGCATATTAAATCTCATGGTTGCTATGAAAACGACACATTATCCACCTTTCACAGGTGAAGGAACTGATTTTGGTGAGGTTGAGCGCCTGGCCAAGGTGCTACGTGCAGCT
GGGTTTCTCTGTATAGCCCTGACTGTCTTAGAACTCATAATGTAGACCAGGCTGGCCTCTAACTCAGAAATCTGCCTGCCTCTGCTTCCCAAGTGCTGTGATTAAAGGTATGGGCCTCCACTGCCCGGCTTGAGCCACTTTTTAATGGTAATTATTATGTAAATTCTACTTGATAGGGACAGGGCTGGATTTGTTTCTTTAATTAA
TTTGCTGGAAACTAAACTTCAAAGCAACAGTGAAATAGCACAAGGCATATTGGACTATGTAGTAGAAACTACCAAACCAATTTCTCCTGCAAACCAGGGGATTAAAGGGAAACGAGTGGTGCTGATGAGGAAGTTTCCTCTGGACGGAGAGAAGACAGGCAGAGAAGCAGCACTGTTTATCGTGCCATCAGTTGTCAAAGGTAATA
GAGAGGGGCTGTTCTTGGCTGCTCCAGAATGTTCTTCCAGACAGAGTGGTCAAAGGCAGAAATTCTTGCTCCAGAGCCTCCTTTCTTCAGATCTCAGCTAATTAAAGGTTGGGTCTGGCCCGTGGGGTTCAATGATGGACTCGAAGAGCTGTGCAAGATTCAGAAGGTCTGGGCTATTCCAGACACAGAGCAGAGAGACAAGATTC
TGAAAGCTTAAGACTGAAGGTCTAAAGTGACACTTCTGAACCTGGGTTATTTCTACATAGGCAAAACAAACCGTCGTTCTACAGGGAAATCTCAAATAAGATTAAAAAGCTACAATCAATTACTCAAAGCTAGCATGGCATAAGGCGGGTAGCTTCTAAGTCTAGTGGGGACATAGTGACTGCCTTTTAGGTAATTTCGTTAAAAG
CATCCGGGAGGAGCTGAACGGGGCCATGGAGCACACCAACAGCAACGAGAGTGACAGCAGTCCAGGCAGATCCCCTATGCAAGCTGGTAACCCTTCCCTTATTAAAAACATGCAGAGCAGCCACGCCTACTGCACACCTCTCAATGCAGCTTTACAGAATGCAGTGCGTCATAATCTTAGTCTCCACAAGTGTTTTGTGCGAGTAG
CATTTCTAAAACCTCATTGCTGCAGATTTAGGGGACACTGGGTGCATTTAATTTTATTGCACATTAACTTTTTTTATTTAAATATTTTTAAGGACTTTGAATTAAAAGTCTTCGTAGTTTGTGTACCAAAAGAAAAGAAAAAGAAATTGTTTTCAGTGGAACGTAACTGATAATGAGAGTATCTGAATAACTGAACATATTAAGGA
CCGCTGTCCCGGGAGTGGGGGGACAGGACCAGAGCCCCGCGGGGAGACACGAGACTATGGCTGCGACTCTGCCAGGGTCCCAAGTGGCTTTTGAAGTGGAATTAAAACCCCAACTGTCTGTCCGGCCCGTCCTTTTAATGCGATCTAGGAACCTCCCGCCCCTTCCCCACCTCTCAGGAGATCTGAATTCACTTGCCCCACTTTCC
GTTCAATTCCTGGCAACCACATGGGGACTCACAACCATCTGTAATGGAATGCAGTGCCCTCTTCTGGTGTGTCTAAAGAGGGCTATATGTACTTACATATATTAAATAAAAAAGCCTTTTTTTTTGAGAGAGAGAGAGGTGAACCCATGCCAACCCCAACTCTGACTTTTCCTACCTACTTTGATAAGCTACTAAATTGACTTTCA
CCCTCACCCTCCCACAGAGCAGGGAGCCCTGGTGCACGGTCTCCTGATACCCGCTCTGCTCTCTGAGGTTTGCCAGAACTCGTAGATAGGCAACATACAAATTAAACTTTGAAGAGCACTGTCACCAGTAAAAATTGCATTTTCCTTTAGAGATAAAAGCGACTGAGAGTTACCAAATCCTCGATTTGAAAACAAGTTGCTGATGA
TGGGGTTTTTCTGTGTAGTTTTGGCTTTCTTGGGACTTGCTCTGTAGACCCAGGATGGTCTTTACTCAGATCTGCTTGCCTCTGCCTCCCAACTGCTAGGATTAAAGCATGAGCCTGAGCCTTCATGCCTGGCTGACAGGTGAATTCTCAATACCTACCTAGCCATAGGGAAAGTGATTGTGTCCCCTTCCTCATAGAGGGGCATA
AACATTCAACTTTTAGTTCCTAGAGAGTGTTAGAAAGCCACTTATCTGCCCACAGTGCTTGGGAGGTAGAGGAAGGAGGGTCAGCGTTCACCCTTAGTTAATTAAAGAATTCAAGGCTAGCCTCGTACCTTAGTCACTGTTCTGTGGCCATGAAGAGATGCCATGATCAAAGCAACTCCTATAAATAAAGGAAAGCATATAACTAG
TTGCAATTACAGATCATCATTATTTTCTGAGGTAGAGTCTCATTTTAGAACATCACATGAAAACACTAAGAATTTGCTATGTCCATTCTGCCTCAAAGTTATTAAAATCGCCACGCCCTATATGCATCATTACATGAAGCATCAGGAAAAGGGAATACATCGTTGCACCAAATGCAGACTGCAGTTTTTGACATGCAAGGAAAAAA
CTGGTCTTCATGTGATCATGTACCCACACACCTATGCACACGTGCTAACATATATCAAAAATAGCAGAAAAGGCCACAGTAAAGGCTGGTTTGAAAATGGATTAAAAATTAATTTGGGGGAAAATCGTAGGAGGCTTTCACACACTGAAATAAAGAATGACTGGATGGGAAGTATCTGGTGTCTTTGATCCAGGACAACTTAGGAT
CACGCTCACAGGGACGCATACACACACACACACGGACGCACACGCTCACACACTAGCACTTTGCCCCTTTGGTTCGTCAGTGCTTGTCTTCCCCTCCTCTATTAAACTGAGGTATTTCAGATTAAGGTGCATACAGTACAGCCCCTCATCCTTAAGTCAAGTCACAGTGTCTGGAGGCTCTAACCTCATACCTGCCCAGAACCTTT
TGTTTTTCAGAACGGGTCGTGCTTTTTTAAATATTGCTATTGTTATTGTCTAATGTGTTTTTAAGGGTTGGCAGCGGTATGAGTGGTGGTGGGAATTAAGATTAAACCACTCAGCCTCTAAATCCTGTCAGAATAGTTAACAGACCAACATCGTATTTAGTTTAGATTGTTACCTCAACGATTGTCCAAACGTTTCGTGGTGATGA
ACTATGGATTGGATAAGCAAATTATTTCATGAGTCATTTTTTTTCTTTTTAAATGCTTTTTTGGAATATAAGTAATAGATAATTTTTTTAAAAAAATGAAATTAAAGATAAAAGGAACAAAAAAAATTCACCTATTGTTCCACGGTCTGATTGTAACCACTGTTAACCCACCCCAGTGGCTTTTCAGCATCCCATCCAATTGTAAC
TGTGGGAGAATGGTCCCCAAGAGCACAGGCTCCATTCTGCTCAGGCATTCAGTCTAATCCTTGTCCAAGTACCCACTCAGTGTGTGTGCACCCAGGGCTGATTAAAGCTCTCCCTGGTCACACTACCTTAAAATCTCTTGTCTGGACTTCTGTAGTCCTGATGATAGAATGGCCTAACTTCTCCCTGTTTGTCTTGTCTGCCTTCT
AGGGTTTTTCTGTGGAGCTCTAGCTGTCCTGGGCCTGGCTCTGTAGACCAGGCTAGCCTCAACTCAAGACATCTGCCTGCCTCTGCCTTGAGTTGCTGGGATTAAAAGTGTGCGCCACCACTGCCCAGCCTTGCTGTACATCTTAACATGGAATTCACAATTTACCTCTCAGTGTTTGTGGTTTTCTGCATTCTCCAGACTTTGAA
AGTTTCCTTTAAAAAAAAAAAAGTAAACCTGGCAGCTATAGAATACACTATGTGCATTTATAATAGCTATTTTATATATTGTAGTGTTCAACATTTTTAAATTAAATGTTTTACATTCACAAGTGGTGGGGAGTCTTGTCATTAAGGTGTGTGTAATTTAGTCCAGTTGGTATTTCCTGACTAGACTGCATTTGTTTTTAACAGTA
TGGAGGGGACCTCCTACTAAATTTATTTTTAACTGCTCTATTGAAAATTCTCTACCACTAGTCAACATTATCTCTTAGTAGCTTAGCACAGTATTTCTTTATTAAAAGAAATAGGCACGAATATTTTTGACTGAAAAATTAATAGCTTTTGAATTCACACACAGCAGGTTTTCTTTTGCAAAGAAGTCCAATATCGCTGCACAGCA
AAGGATGGGGTAAAATACTCCAGAACTCAGAAACGACAGGTAGGCAGCACCAATGATTTCAACACAGATAAAAGGAAACCACTTTTAGCTTCTTAAAAACATTAAACAAAACCCACTTAACTATTTGATTTTGTTTCTTAGTTTAGGCATGAACAATACCTAGGAATCACTATTTGTAAGTTCTGAGAAACCTGTAACATCTACAA
AGTGTCTTTGGGAAGGCTGTGAGCCTTTCCAACGGCAGAGGTTCTCTTTCATTACCCACTTACAGGATAAGCACTGTTCAAAGGATGCCCTGCTTGCAGGATTAAAGCAAGATGAACCAGGACAAGTGGCAAATCAAAAATCTTCTACCAAGTAAAGAAACTTAACTTACTAATGCACATAAAGAACAAATAGCACTTACAATGGT
CATTTGGCCAATGGTCAGCTAAAAAGCTGCAAGTGAACTAATAAACTAGAGAACATTGCAAATACATCCCTTGTAATGAAACACGCATGACAGTCATGTCATTAAAAGGCGCCATTAAATACTCTCCTCAAACGTAGAATAATTCATGTGCAGAACCAAATCCGTAAGAGTTGGCTAAGGGCCGCTAAACTAGAACCCTTTCAGGA
ACTGCAAAACGTCGGGTGTGACAATAGTGTGGTTATATGAATGGACACTGTCAATGTTCATAGCTTAAACCTGGGTACCTGGTCAAAATGCTTAGGAAACATTAAAATTGAGCTAAATTGTCTCAAGTCCTTTTATTCATATAATAAAGATTGAAGGGATGGGGGGGAGGCTGACATTTTCTGGTTTTGTTTGTGAAATTGCTGGA
GACCAGCCCACTTACCCCTACCAGGCTTTTGAACATTTCTGCTGGTAGTGACAATAGTGTCTTGGATTCTTCTTCTGATATGGAAAAATTCACTGAAATTATTAAAAAGATGGACAGTGCAGTATGTGTGCCCCAGAAAAAGAAGAAGGCCCGGGTCCCAAACTCTCCAGCCCCTCACTTCGCTATGCCTCCCATTCACGAGGACA
TTAAATAGTTTCTGAATTCCCTCCAGTCTCTTTGTAAAAGGCAGAAAAATGAAGGCAGGGATCTGATTTCTGTCCATATTTCCAGTGTTTTATGCCTTCCATTAAACCCTTGCTAATCTCTGAACGAGCAGGCGTTTGAAGAGGTTTTCCAGAATGCCAACTTCCGGTCATTTACGTTCAGAATCAGGGTCAAGCTGGAGACCTAC
ACAGGGTTTCTCTGTGTAGCTCTGGCTGTCCTGGAACTCTGTAGACCAGGCTGGTCTCGGATCTCGGAAATCCGCCTGCCTCTGCCTCCTGAGTGCTGGGATTAAAGGCGTGAGCCACCACGCCCGGCTTGCCTGGATTTTTGTCTGTCTTACTTTCGTTGTTGTTGAGACCAGGTCTCACTGTATAGTCCAATCTGACCCAGTAC
GGCTCTAAAATACTGTCACAGGAAAGCAAAACTTGTAGAAGGGCCCCCTGCCCTCTGGAAGGTGACCTACAAACAAGACCTGTGTGCAGCTGAAGCCATGATTAAAGGGAAAATTTCACAAGAGATTTGTGTGGTCATGAACACAAAAGATGAAGAATCTGTAGGACATCTTCTTGAGGAAGCGCTAAGAAAGGAACTAAATGGTA
CTAGCTCTTACTATCTCCAGTGAATATAACTGCCATGGGAATCACTGTTTTCATAAACATTGTTTCCGAGATGTATACTTTAAAGAAGCCCATAGATGAAATTAAAGTTTTTGCTATTTTATTACTTCTTGCAGGGGATAAGATTTTTTAAAATGAAGGGATTATTTTCTATATTTGTTAAATACTGATAGCATGTAATCAGCTAG
TTACACTATATAAAAATTTCCATGACTTCAGCTGGAAAAAATGAGCCCATATTTCAATGATTTTTGGAAAGAGCTCCTTTTTGGTCAAAAAGGTAAATAGATTAAAAACCAAAGCAGTAGGATGTGGATGAAGCTAGTGGTGAGTGCATTGCTGACCTGCCAAGAGGCCCTACGTTTGGCCCTTAGCAGTGCAAAGCAAAGCAAAA
CCCAGGAGCTAGCTAGAACAAGTAAACAAAAATGCTTTGAACTTCAAGACGCCCAGATGGATGAGCAAGACCTAAATGAACCCCTTGCTAAGGTGTCTCTATTAAAAGAAAATCAGGCAAAAGCAAAGGAATCCGACTTATCAGACACTCTGAGTCCAAGCAAGGAAAAAAGCAGCGACGACACTACAGAGAAGCTGATGGTCCAA
CAGATCAGATCAGACAGAGTGTCCGACATTCTCTCAAAGATATTCTTATGAAAAGGAGTCTGGTGAGGGAAAAACTTCCTCTGACAGTAGAGATAATGAAATTAAAAAATGGCAGCTAGCCCCTCTTCGCAAGTTGAGCCAACCACATTTACCTCGGAGATCATCAGAAGAAAAAAGTGAAAAAATAGCAAAGGAATCTACAGCTC
TCACACAGATTCTTTTGGAAGCTGGAGCTGATCCTAATGAAACCACTTTAGAAGAAACTACACCATTGTTTTTAGGTGTTGAAAGTGGACGGATAGATGTATTAAAGCTGTTGCTTCAACATGGAGCAAATGTCAATGGATCCCATTCTATGAGTGGATGGAATTCCTTGCACCAGGCTTCTTTCCAGGGAAATGCTGAGACTATA
AGTTTTCCATTTCAAAATATGCATGCCGAGTTTGCGCTCTGTGTGAGTGTTTCCAGGTTACACATATGGGATGACATCACAGAAACCACACAAGCAACAAATTAAATTCTACGGGAAGAAATCCTCCTGACTGGTCTCTGAGGAGACATTTTTATGCCTTCTTAACTTTATTAGGAACTCTCAGGCTGAAGCTATGGGTCATTGTT
TTGCAATTACAGATCATCATTATTTTCTGAGGTAGAGTCTCATTTTAGAACATCACATGAAAACACTAAGAATTTGCTATGTCCATTCTGCCTCAAAGTTATTAAAATCGCCACGCCCTATATGCATCATTACATGAAGCATCAGGAAAAGGGAATACATCGTTGCACCAAATGCAGACTGCAGTTTTTGACATGCAAGGAAAAAA
TGTTTATAGCTGCTGTTGACATCTAAATTTCAGTTTATAAAGCTGTAAGGATGATCATATTCGTTCTAATCTTACTCTCTTACTAGCAGAAATCAGGCAAATTAAAGACACCAGACTTTTTAAGTGGACTATTTGATGCTCTGTGGGTGTATAAAAATCTTATTGAGGTCAGGGAAATTGATCTGCCTGCTGTTGAAATCTGCCTT
CCCTCTTAAGCCTCCATTAGTGCTCCATATATGAGATGCAAACTAAAGTCCATTGGAAGCACTCGAAATAACTAGATATCGTAGATTTAAATTTTTGTGCATTAAAAATCATGTTTGAATTCATGTATTGAGTTACTCAGAACAAATTAATCTGAATAGTCTGGGTTTGTGCCACCAGGGAAGAATTCTAGAGAGTATCTCTGTCG
CAGGATTTCTCTGTAGTTTTTTTCTGTCCTGGAACTCTCTCTGTAGACCAGGGTAGCCTTAACTCAGAGATCTGCCTGCCTCTGCCTCGTGAGTAGTGGGATTAAAGGGATGCACCATCGCATCAGGCTAGTTAACGTTTATTTTATGAAATTAAGACCTGCTGGCTAAAATGTGGATGGCTTAGGGAAAGAAATTTCTCACTGCA
GAAGTCACACAGGTCTTGGATGGTATTCGTGGATAGTAAATACTACGAGCAGTTTTTCATATCAGAGAGTGAGTACCCTAAAACTCCACCATGGGAGTAAATTAAAATAATTTCATAATTGGCTATACCCTTCATTTTAGTAAAAATACTTCATTTTGAAAGTTATTTTTTTGCCACACTGTTTACTGCGTAACACTTCTCAGCAT
CTACTTTGAAAATGACTGCTGGGTCAGGTACTTCTTGCACACGGGCCACTTGACGATAGCAGGCTGCAAGATGTCCAAGTCACTGAAAAACTTTATCACCATTAAAGATGCCTTGAAGAAGCACTCAGGGTCGTCCCGGATGGCACATAGAGTGTTCTGCTATGGCAGGCACGCTCCTGGGAGCCTCAATGGACATTCATGGTGGA
GCTGTTTAGTCCCTCCTTTTTTTGAGTCATGTGACTTAAACTTGGCCTTGTTAAACATTTATTGCGGTACCATTCCTTACTAGTTATTAGGAATATAGAGATTAAAGAAGCTGTGATTCTTATGAGCTGTTCCCAGTCTTGTGGGGAGACATGACTTAAATACTGATGTGAGTATGAGGTGGCCCGCCAGCCACAGACATGTTGGT
AGCGTAGTCTGAGCATCACAATGAAGGCCACCAGTCTCTTTCTTAAACTTACAGTGACTAAATATTGGGTGATTTTCAAATTCAGTCTCTGAAATACTAAATTAAATGTTTAGAGACCTGGTTAATCCACGTTTGTACATTTTCTACCTGTGAATCTTGCTGCATATAGAAAGTGCCCTTTCCTCACGGAGCTGCAAACTTGTGTT
CTAACAATGCACAGTACTTTTTGAGAAAACCAGACAAAGCAGTCGAGGAAGACAGTAGAGTTTTTTCTGCTTATCAAGATTGCATTCAGCTACAGCTTCAATTAAATCTGGCTCATAATGCAGTGCAGAGGCTCAAAGTAGCCATAGGTGCAAGTCGGAAGTTGTTGAATGAAACATCAGGTCCAGAAGACCTGATTCAGACGTCA
ATCATAGGATAAATAACATAAATTTAGATGAGGAAAATTTTCAGAAAGATTCTTTAAAACTGGTTTGAGGTAATGGATCAGGCTTGAATAACTGGTTGTAATTAAACAAGTATGGAAATACCTGTAGGCTTCTTACATTTCAAAACTGGGTTTGTCCTCAGTGCAGTGGCCAGAAACATTTTTTTTTTGGTAGTGTTCTTTATGAT
GGAGGAAAATCCACTCTCAGCTGGAGCATCGTTCACTGCCTGTGAAGTTGAGAAGAGACCACTAAACGTGCAGCCTTTGGAACAAAACAAAATGCCTCATATTAAAAATGTGTGTCTTGCAAATGCCATGAAAATGGATATTTATTTCCTAGGAAGTATTATGACTATTACCAAAGGACTCGACCAGACTAGGGTTCTTCTTAATT
ACCCTTTACAATAGTCACAAATAATATAAAATACCTTGGTGTGACTCTAAGAAAGTGAAAGATATGTATGATAAGAACTTCAAGTTCTCTGAAGAAAGAAATTAAAGATCTCAGAAGATGGAAAGATCTCCCATGCTCATGGATTGGCAGGATCAATATAGTAAAAATGGCTATCTTGCCAAAAGCAATCTACAGATTCAATGCAA
TAAGAAAGAAATGAAGAAAGAAAATGATGAGAAGAGTAGCTCACGGAGCGCTGGTGATAAAAAGAACGCGAGTGATCGGAGTGCCAAGACACAAGCATCTATTAAAAAAGAAGAGAAAAGGTCATCTGAGAAATCAGAAAAAAAAGAAAGCAAAGATACTAAGAAAATAGAGAAAGATGAGAAGAACGACGATGGTCCAAGTGGGC
TCACTTGTCCAGGTATAATTACCAATCAGTCTCTGTACAATAAGAAAATATACTGTTAAACATTTCAGTGAGATATCTAAGCCTATAATGGTGAATCTTCATTAAAAGTTGGAAATTAACGATATAAATATCTCATACTTAAAGTTCAGGCTTTTCATTTGATTAAGTCTTAAATCTTCAGTGCTTGAGAAAAATGATTGCATAAT
CTCTTCCTCCTCATCAGAAATTTCTGAGCCACAGCTTCCTACTTGGGACCATGATACCCACCTTACCTACCTCATAAGCTTGTTAGGAGGATGAAGTAACATTAAACATTCTCAATAAGTGTGTCTTTCTTGGCTTGTCTGCTGTGTTCCATTTTGTTGGCTCAGTGCAGCCTGACTACCCAGAATGGGAGTTTTGGCTGACTCTG
TGGAGTGCCTGTGCCTGCCTGAGCCCAGACACGGGAGCCTGGCTGAGAGCTTACCCTTGGCTCCTCCTGTGTTGCCAGTTTATTAACAGCAAATAAACCGATTAAATGGGGAGAACGTCAGCTGCCTCAACACCAGCCTGGTAATCCTGATGCTGGCCCGACGGAAAGAGCGGCTGCCCCTGTACCTGCGACTGCTACAGCGAATG
CGCCTTTAACATTACCTTTTTTCAACATTATCTTTTATAAACAATAAGGGTTATTGCTTTTAGGAACTCTGGGGAAATTCTGTGTAGCTTAAAATCAGTCATTAAAACTCACAATAGAGTAAGTAAATAGAGCCACCTGTTCTGACATGTAAATAAGCATAGTTTGTTCCAAAGATGGAACATTGAAGCCCAGCTGTGTCTACTGT
AGTCGGGAAGAAGACATGAGTCCAAAGATAAGTCCTCTAAGAGACACAAGTCTGAGGAGCACAATGACAAAGAACATTCTTCTGACAAAGGAAGAGAGCGATTAAATTCATCTGAGAATGGTGAGGACAGACATAAACGCAAAGAAAGGAAGTCATCACGGGGCAGAAGTCACTCAAGGTCTAGATCGCGTGAAAGCGTGCTAATG
ATAATTAATAATGCTCATTATTGGTTGGAAAGGAGGTAGAGAGAAGGATGTCAACTTCTGAGTATCTATAATGGAAAAATACAAAATATGATGAAAATTTATTAAATTAACACCCAAGTATTGGATATTATCATGTGAGCCTCAATTTATATATCAATGTTTTGACTTCTGTAAGTAAAAGTCAGTATACATAAATATCATTTGTT
GTCCTGGAGTACATTTAAATCTAGAAAGGATATTACAAGTCATGAACTTGAGATCATAACTTCTTTTCCATTTATTTATATAGTAGAAATTGGGCTTATTATTAAATTCTATGGCATTAAAAATATTAAAGCTATGAGAGCATGGTATTGTGACAAATGCCTATCATCCTGGACTGTATAGTGAGAGTCTCTCTCAAAAAATTAAA
CGATGACGGGCCTATAATGTGGGTGAGGCCAGGAGAACAGATGATCCCTACAGCAGATATGCCAAAGTCACCCTTCAAAAGACGACGGTCAATGAATGAAATTAAAAATCTCCAGTACCTACCTCGGACAAGTGAACCCCGAGAAGTCCTCTTTGAAGACAGGACCAGAGCTCATGCTGATCATGTAGGTCAGGGGTTTGACTGGC
GCGACGAGGACGACGGCGTTGGCGGCGGCTGTAACGACGGCCTCAGCAGACGGGGAAGATGAAAGGGCGGATCGAGCTGGGAGATGTGACGCCACACAATATTAAACAGTTGAAGAGACTGAACCAGGTCATCTTTCCAGTCAGCTATAATGATAAATTCTACAAGGATGTGCTAGAGGTTGGCGAGCTAGCAAAACTTGGATATT
CCTGGCTCAGATCCAGCAAGCCAGAAAGGAAAAGGAGCCTGATTACATCCTACTCTCAGAACGAGGAATGCCTCGCCGTCGAGAGTTCGTAATGCAGGTTATTAAAGAAAGTGGACCACCACATATGAAGAGTTTTGTAACTCGGGTGTCAGTGGGAGAATTTTCTGCAGAAGGAGAGGGAAATAGCAAAAAACTCTCCAAGAAGC
TTTTAATCCACAAGGACAGAGTCAGATTACAGGCAAGAGTTTCACCTTGACCATAACAGTCTTCACAAATCCTCCCCAAGTGGCCACTTACCACAGAGCTATTAAAGTGACAGTGGACGGTCCCCGGGAACCAAGAGGTTGTAGCCCTCGGAGAGGTACCAGATGGGACTGTGGTTACCGTCATGGCCGGGAATGATGAGAACTAC
GGCCGCAGGCCAGGGATAAGCGCCCGATTGGAGTTTAAGGAATGTTTTTCCTCTTGGTGTTGTTTATACCATCATTTTGCTTTGGGCACTTAATGTTTCGATTAAATCCCCCTTTTAAAGGAAAAACTAACCCAGTGCTTTGTTAGAAAGGAAGTAAAATTGTTGCTGTTATATTCACTTGATGTAAATAAGGATTGCTCTTAAGT
CAGAGTGTGATCGGAGAACCGAACTTGCCAAAAAGCGGCTGGCTGAAACACAGGAGGAAATCAGTGCAGAAGTTTCGGCTAAGGCAGAAAAGGTACATGAATTAAATGAAGAAATAGGAAAACTTCTTGCTAAAGCTGAGCAGCTAGGAGCTGAAGGAAATGTGGACGAATCCCAGAAGATTCTTATGGAAGTGGAGAAAGTTCGT
ACGCATGTTTAGATGCTCCCCTGTGTCTAGGACTTGTAAAATTACAATGTAGCAATTGGTAGTAATGGCATTGAAGTACAAGAAAGTTACGTTATTTTAGATTAAATCCAGTAGAATCGATGTGGAGATGGATTCTTGTACATGTGACGATGAAAATATTTCACCAGTGACAAGAGCAGCATAAGAATAGAACCACAACATTTAAC
TTTCTGAAATCTCTTGAGGAATTGACACTTTCTCAGAGTCCATGGGAAACAGGCAGTTATATGAACCCTTCTCCTTTCTCTTTAATTTGAATGTGAATATATTAAAATTTGGAGATAAAGAGATAGTAACAATCTCTTTGTCTGGTTTGTCCCTTCTGATCATGGGACTCCTGGTGGCATTGCAGCCTTTGCTGAGGCCACTGTAC
CTCAGGTGTTTGTCAACTCTTCATTCTATTACACTCTTATCAGGGCACAGTAAGTGGTGCTTTGTAGTTTCTACAGTAAGACGGTTGCTGATACTTTCAAATTAAACAATATGACAGTAATGCTTGAGTGGTAAAGTTCTCTTTTGGAGGCTGAAATTTGCAGATGTGAGTACAGCTGTTTGGCATTTACTATGTGCTTATGTATT
TGAAGGAAGCAAAGATCATGTTTAATTCTCTTAGGCATATCTTGAGGTAATCTGTGGAGAGCATTTACTTAGAAAAAATAGAAAACTGTTGTTCTATATTATTAAATGTCATTTCTTTTGTCCTTTTTTTTTTTTTTTTTTTTTTTTTGACGTCACAGGGCTTGAATCCAGCCAGCTAGGAAAGAGCTCTGTAACTGAGCTAGAGC
CATTAATCTTGCTTTGTTAACTTTTGTGTCTACCAGTATACCTTTATTGCAAAGGTTCCTTTTTTCTTTGCTAAACATAAGTGGGAAACTTTATCAATGTATTAAATCTAGATGTGGTATATTTAGCTTTGAGTGTATATTTAATAATTTTTTCTAAGACTTTCAAGGTCATTGCTATGGTTGTATGCTTTTTTTTAAAAATGGGT
ACGAGCTGGCACTGCACGATTTGTGTGCCAAGCAGAAGGAATTCCCTCACCCAAAATGTCCTGGTTGAAAAATGGGAGAAGGATACATTCAAATGGCAGGATTAAAATGTACAACAGGAAATTGGTCATTAATCAGATTATCCCGGAAGACGATGCTATCTATCAGTGCATGGCTGAAAACAGCCAAGGATCTGTTCTGTCTCGAG
TTTTTAAATTTGAGTTTCTTGAATACTTGTCAGTATTTTAATGTTGCCAATTCAGTACATTTGAAATAGGAGAAGGAGAAAAGTCCTGTTGAAGGGCTAGATTAAAAGTGTAAATCCTCTCCTTTCTGTACCTATTAGCTGCCTTTTTAAAAAATTATTAGTGGCTTTTTTCACTCTCTATTAGATATATTTCGTTCATAATGTTT
CTTTGATTCTATGAGCAGGGTTGACCCAAAGATTATTCAACCATTTATGTTAGAATGCCATCAAACTATTGCCAAACTTGATAATCAGAATATGAAAGCCATTAAAGGGCTTGAAGATCGGCTGTATGCCTTGGACCAGATGATTGCTAGCTGTAGCCGGCTGGTAAATGAACAGAAAGAGCTTGCTCAGGGATTTTTAGCTAATC
TCATCTTTCCAGTGAAATCAAGTCAGAGGATGAAGAGACAAAACTCAGAGTGGTATGTGACGCATTCAGGTATGTACTTTTCAGTGGTACTGAATCTAGAATTAAACTTTACTTTCCCGTGGATCACACATCCTAGAATGGATGACTTAACGCTTATTCTTGAGGTTTGTGAAAATGGAGCCAATTTACCTCTCTTGGTACTGCGG
GCTTCATCTCAACTTCCTGTTCATCCACCTCCCCTTCCTTGCCAACAGCGTTGCTCTTTTCTACAATTTTGGAAAGTCTTGGAAATCAGATCCAGGGATTATTAAAGCTACAGAAGAACAAAAGAAAAAGGTCCTTCTTTGACCATTCAATGCACAGCGCATTGCCCCTTGGGATATATTTGGCAACCAAATTCTGGATGTATGTG
ATCACATGGTCTGTCGTAACCAGAACTGTAAAGCAGAATTTTGCTGGGTGTGTCTTGGCCCTTGGGAACCGCATGGATCTGCCTGTGGTTGAAGAAGTGGATTAAAAAGTGTGATGATGACAGTGAAACTTCTAATTGGATTGCAGCTAACACAAAGCTTTAACTGTGGTGAAAATTGGCATGATCCAGTTAAATGTAAGTGCAAC
CACAAGGGACTGTTCAGTCTTTCACTAAATGAACGTTTCAGTATAAATGGTGGTTATCTGGGTGGAATATAAATAATAACACTTGGGTTGTCACAGAAGAATTAAAGCCCTTAACAGTGAATTTGGACTTCCAAAGAAACAATAAGACTGTTTTCAAGGCTACAAGTTTTGTTGGATATGTGGGCATGTTGACAGGATTCAAACCG
GAGATAGGGTTTCTCTGTGTAGCCTTGGCTGTCCTGGAACTCACTTTGTAGACCAGGCTGGCCTCAGAAATCCACCTGCCTCTGCCTCCCAAGTGCTGGGATTAAAGGTGTGTGCCACCATGCCCAGCAATCAACCAAAAAAATAAATACTGGGGAAATGGAGACTTGTAGGGCTGGCTCTAATGGGGGTGTGCCTGTTGAAGCTG
ATCCCTAGTCTCCAAAGCCCTGCCTCTGGGCAACTCGCTCAACTCTTGTCCACTATTAGCTGTGGGCAGTGGAGGCAGATAGCACTTCTGAGGGAGACTCATTAAAGCATTGGCTTTGCTACCAGAGAAGGCCTACTCACCAAGGCCATGGAAGTGGAGGCTACAGAGGCCAGGTCCCCAGGCCCCTGCTACAAGCGCTCTGGCCG
TACTTTTGACAAACCCAAGTCAGATGGGGAACAGAAAACGAAAGAAGGTGAGGGCTCCCAGCAGAGCAGAGGTAGAAAGTATGGCTCCAATGTCAACAGAATTAAAAATCTATTTATGCAGATGGGTATGGAACCCAGCGAGAATGCTGCTATCATTGCCAAAACCAGGGGGAAAGGTAGGCCCTCGTCCCCTCAGAGAAGAATGA
TGAATTTTTTCACTTTTCCCTTCAATGAGCATGGTGAAAATTGTGCCATATCTTACATAACGAGGCTCTTGAACTGGGAGTTTGAATCTCTTCTCTTCCCATTAAAAGGAGAGGCCATGTGCTCGCTTCGCGTTCGACAAAGCCTGGATTCTGATCTTGAGTGGAAGCCACAGGCTTGTCTTTTCCAATGGTTCACTGCTCACCTG
AGAATTCCCAGCTCGTTCTCCAGCACCATGTCTGCCTGCATGCCCCGTGCTTCCCAGTATGATGATAATGGACTGAACCTCTGAAATTAAGTCAGCTCCAATTAAATGTTTGCTTTTAGCCCCATCAAAGGAGCAGCAGAACTTGGCAATTCAGCTACATGGCTCTGGATTTAGAGTCAAGGATACAAAAAAGGAGATGGTCCCCT
GACGTCCAGGTCCATAAAACTCGACCACTGCTGAGCATCAGGGTGACACTTCCCAAATCTCCTCAGTCCTGACCCCGGCATCATGCATCGGACCACACGGATTAAAATCACGGAGCTGAACCCTCACCTCATGTGTGCCCTCTGTGGGGGCTATTTTATTGATGCCACCACCATTGTGGAATGCTTACATTCCGATGGCCGAAGTG
TAGGTGACTTGTTTAAAGTGCACAAGCTTAAGCCAAATCTGAAGTGGCGACAGGCTTTTGACAGCTACTTAAAAACTCTGCCTCCATACTACTTAATAGCATTAAAGAAAGCACTAAGGATGATGGGAGCTCCAAATCTGATATCAGATAATTTAGATTGTGGACTTAGTTACAGTGTTATCTCTTACCTTAAAAAACTCAGCCAA
TGAAGCTGTAAAGAACTATACTGATAAGAGGGGTCGCCGCCTTAGTGCTATATTTCTAAGACTCCCCTCTAGATCAGAGCTGCCTGACTACTACCTGACCATTAAAAAGCCCATGGACATGGAAAAAATTCGAAGTCACATGATGGCAAACAAGTACCAAGACATAGATTCTATGGTAGAGGACTTTGTCATGATGTTTAATAATG
GAGGATGAATTCTGAAGAAGATGGAGACCATAAGAGAATGCTTGATATTGCCTAACTTCATTTAAGAAAAAAAAAAAAAGGATGATCTGTGAACATGTTTATTAAAACTGGCAATTAAGTATGGATAATTTCATGGGGTAATGCCTAGTAGATTAATTGACTATACATAAAATGAATATATATATATACATGTATAAATGTAAATA
AGTTAGTCAGCGTGTCCTGTGGTGGCTGCCCTGTCATCCTGTTGTGTGGCGCTTGTGACATTGGAAAGTCAACGTTCAATAGAATACTGATTAACCAGTTATTAAATAGGATTCCTGGGGTTGACTATCTGGAATGTGATCTGGGGCAGACGGAGTTCACTCCTCCTGGCTGTGTCGCTTTACTTACCATCACAGAACCACTTCTG
GAAAAAGCCAGACTTTGGTCTGATTCTGCTAATCTAGATTTAATGATGTCATTCACATTTAAAATTGCTCACACTAAACAATTGGTTTCATTCTGTTGATATTAAAAGTTGCAAAATTTGGGGAAACCAGCAGGGCAAGAAGATTAGTGGTCTATCTTTTTTATAGCTGCTTTAGAAAGTGCCAAACTTTGAGGAGCTTGAGAACT
GAGGTCATTTTATAGTCACTTGTTCATTTTTTGCTGTTATGATGTATATCCATAGGTGATCATATTGACAAACAGGAAACTCGATAAAGAAAGTAATGTTATTAAAACACAGTATCAAGTGGGTTCAGGCTTGCTTCTTCTGCCTTCTCTTCTGCAAACACAGTACCATCCTGGAATACGACCTAATCATCTCTTATGATGAAGGG
GAGTTCCACACACATGACCGTGACTCCTGAGAACTCTGTGTACTGACACTGTTCCTCTTAGCTTTCTCTGTACCGTCTCGTCATCCCCGAGTGCCATCTAATTAAACCCTGTTCCTCTCCACGTTCTCATCAGGTTTGGGGTTTGTTTTCTTCCTTTGGCTGTCCTATTTCCAGACTCTTATTTTTCTTGCTTGAGAGCTTAAAAA
CGCCAACTAGGGAAGTGGGGACCAAAGGTTCCTTAGGCACTGCTCCTGTGGGTAGAGGGGACATTAGAGAGCTGACAGCGCACCACCTGCATGAGTTTTTATTAAAGTGCAAACCATGGGATGAATCAGTTGAGCTTCAGTGTTGAAAATGAGTAGCAGGGCTGCCCCACCCACCTGACCAAGTACCCTATTCTGCAGCTATGAAA
TCCTCCCTTCCCTCCCATCCTTTATTTTATGCTCCTCCCTCCCTCCCTCCTCTGTGCTTAAACAGCGCCCATTTCCCTTCAGCTTTTGCATGAAGATGCAATTAAAGACTAAAAGAATACAAGCATTAACATTACAGTAAAATTTAAGATAGTATTTTAGTAACCCTTAGGGGGAAAGCAAAAAGCCTGTGGTTTATTAATTATAA
ATTGCCTGGACAAGCCCAAGTTTGGTGGCCGCAATATAAAGAAGCAATGCTGCAGGGTCAAGAAAGTGATTCATCAGAAACCTCTGTTCGAGGACCCCGGATTAAACATGTCTGCAGAAGAGCTGCTGTTGCCCTTGGCCGCAAACGAGCTGTGTTTCCTGATGACATGCCCACCTTGAGTGCCTTACCGTGGGAAGAACGAGAAA
TTTCAAGGCAGGGTTTCTCGGTGTAGCCTTGGCTGTCCTAGAATTTGCTCTGCAGACCAGGCTGGCAGAGATGCACCTGCCTGTGCCTCCCAAGTGTGGGATTAAAGGCATGAGCCACCACTGCCTGGTTTTTGTTTTTGCTTTTTAAAGCAGACTTCATTTGAAACTTTCTTCCTTCTAATATCCATCCTTGGGCTTTGAGGATT
ACTTTTTGTAATTTTAGGTCAGTTTAGTTCCTTGGCAACATCTGTAGTATTAGCCTTCTGACATCTTTCTTGTGTTTTTAAAGATAAGAGCATCTAACTCATTAAATGCCAAAAAAAAAAAAAATCCATTACCAGTGATTGAAAGGTTTACATGTACCCAGAAACCATATTCATCTCCTGGAAGAGTGCTAAGATCAATGCATTGT
TATGACAGAGCTGTTGTCCAGGGGCCTGAAGAATGATTATAACAAAGAGACATTTACCTTGAAACATAAAATTGATGAACAGATGTTCCCTTGTCGATTCATTAAAATTGGTAAGGTTTTAGTGTTTTTGAATTAAAACTGTTTTGTAATGTCTTTGGTTCATAGACTGTAGTGTATGGATGAGGTTTTATAGGTTCCTATGTTTT
CCAGCCACACAGTAGAGACTTGGTGTGTAGAAGTTGGCTTGTCAAGTTGTCTATTCTGAGTTTATAGAACATTCTGAGTGGTTTACAGTCCTGTTAGAAAATTAAAAAGAAAGATTTAAAATTAACAATGGGGTTAATGGTGGATTTTGTAATTTGGATATTTATGAGGTCATTGTTTTTCTGCATTTATCTGGTATAGATGTATT
CCATCTGCTGGATGCCTGGCTTTCTGGAAAGGACCAGGAGGCGTAGGTTTTTAATCTGAGTAACTCTGGATTTTGTTTTGTAACTTCAAATCGTCACCTAATTAAAAGTAAACGTGACTTTTTTTTTCTTTAAAGAACGTTTTGAAAATCAGTGTGGCGACGTGTGTTATGGTCTAGAGTCCTAATTCTCACCGGGAAGGAGATGG
GTACTGCACACCCTTCACTTTAGATGGCCGTGCTCATGGGGAGCTTCATGAACAATTCAAACGGAAGACCATTCTGACAACGTCTCATGCCTTTCCTTACATTAAAACAAGAGTCAATGTCACTCACAAAGAAGAGGGATTTTATGGAGAAAGATTTGGAGAGGATGTGCTTGAAGTAATCAAGGACTCTAATCCTGTAGACAAGT
CTCGTAACATGCCTCTGCTTTTGTCGTTGTCCTGCATCTGTCACTTTGCATGTCAACAGTTCATGAAATTACAAACGAAGTCACTTTAGTTGACTAGCATATTAAAGTTGGGATTGCTTTGCAGCTGTCTCTGAAGGCATACCAAGTATTTTCTTTCTGCACTTGGCTCTGTATTTACATGGTTGTTGCAAAGCTCTTCTTTCCTT
CCTTCACCACACAAAGGTCATATGTTCAAATCTCACCCCTCCCAAAGGTGATGATATTAGGGGGCTGGGACTTCCAGGAGTGAACAGAACATATTCCCTTATTAAAAAGGCTCAAGGGAGCTCACTTACCCTTCTGTCAAGTGACAACAGACAGCTGCTGTGAGTAATTAAGTGTGTTCTAGCCACAGACCCTGCCAGTGCCTTGA
CAACCAGCTGTACCTCCAGTTCCAGGGCATCTTATGACCTCTTCTGGCCTCTGCCAGGTCCTGCATACATATGATGCAGGCTCACACATATACACATAAAATTAAATCTTTCTTATGAAATGAATCTGCACCAGAAATAGTACAATGAATACAGTTCGCGAGCCTAAGGTCATCAAGTGTACATGTAGGGAGTTGAGGAGGTGTGC
TGCACAGAATTGTTTCTTGTTCCATAATATGTTAACAAGGGAGAATATAAAATTGAAAGCAGTCCACTGTGGTGAGTTTAGTCTCATTACAGCTGAAGGCATTAAATTCTGTATAATAAAAGTACCCAGTACTCTTCCATTTGCATGGAGTTTCTAACGTTTTAGAGTGGATTGTGCCTTTGCAGCAATGCTTTACTGTTTAGGAG
TAGCTAGCTTTTTCAGGTACAATGACATTATGTATGCTATAGTTGTGAATTTTATTACTAAAATGGGTTTAACCCAAAAATAAAGAAAACCACGTAAGACATTAAAAATAAGACTGACCAAATAAAAACTTGACTGGATCTCTGGGTCCTACTTAAATAGCCATTCCATTACATCTAGATCCATCGACTGTGATAGGATGTCACTG
TAGCATCTTGGTGCTTTCAGTACCCACCTCTCACCCTCACCCTCACCCTCATTTGAGTTGCCTGAGTCATTGCTGTGGAGGGGAGAGCTTTCTTCCCTGCATTAAAAACTTTGTTTGTGTTTCTGCATCGAATCCCTAAGGGGAAGACAATCGTGGATCTTGGAATGTTTCTGTCTTTGTATCTGGGAAGCAGACACTGCACACTA
GAATTTCTCCACGTTACCCATCTGCTTGGCACTCGGAACTGAGCGTGTGAAATCCATAGCACTGCCCACAACCTGTTCTCACTGCTTAGCTCCCAGCTGGATTAAAGACACCTGCTCAGGCGGGAGAGAGAGAGAGAGAGCGAGCTTTTACCTTGGAAAAGGTAAAGATGGAAATGTACACCAAAAAAGACAATTTTTACATTTAA
TGGACCATGGCCCTAATGGAGGAGTTTTTCCTGCAGGGATCTTCGGAACTTAGTGATTGAAATGGTCTTAGCGACAGACATGTCAGGGCATTTTCAGCAAATTAAAAACATAAGAAACAGCTTGCAGCAGCCGGAAGGGTCGGACGTTGCTATTCTGTACAACGACCGCTCAGTGCTTGAGAATCACCACGTCAGCGCAGCCTACA
TTTCATGTAATTTGATTTTGGAATTTTGTCACCTTATGTAGTGAGTTCTTCCAAAATATAATTTTTTTCCAATAATTGTCAAGTTGTTGGCTTTTATTGTATTAAATGAAGGTTATAGTACTGAATACCAGAGAAGTGCAGTTTAGAAAAATCTCAGGTTGATTCCTTATGCAAACAAACTTAATACTTGAAAATCTCATGGCCAT
AATCACTCAGGAACCAGCGGATCTGCAAAGACCTACAATCAAACGCAAATCTCCATTTTCCTTTTACAAAGCATTCTACCCTCACTTCCAGTATAAACATATTAAAAGAATATAAAAATGTTGAAAATCATGTACTAATGAAGTCATTGTATGATTTTATGGTAACCATTAAAAAGAATAAGTCTTCCCCTGTCCCAGAGGTCATT
TCCCTGCTGTAACCAGAAGGTTCTTCGATTTGATCCTACTCAGCTCACAAAGAGATAAAACCTGGGATGTACATGAATATTTGAATAGTCTTTTTGAAGAATTAAAATCTTGGAGAGATGTTTATTGGCGTTTGTGGGGCACAGTCAACTGGCTGACTTGTTCAAGGTGTTACCAGATGCTGTTTGTGTAAGAAACTTTTAACCAG
TTTGTACACCTTGGAGGGGGAGTATTGGGAACTCGCTCTTCTGGGTTGCATTAGAGCAAGAGTTTAAACTAGGCAGGACTATGTGAGGCTTTGTTTAAAAATTAAATTGAGAGATGTAGGGACACCTGAATATAAAAATAGTAGGTCATGGTAGTGATTGCTTTACTGTTTCTTTCCCTGCCTTCTTCTTTTCTTCCTTCTGTGTT
CATCCGGGAGGAGCTGAACGGGGCCATGGAGCACACCAACAGCAACGAGAGTGACAGCAGTCCAGGCAGATCCCCTATGCAAGCTGGTAACCCTTCCCTTATTAAAAACATGCAGAGCAGCCACGCCTACTGCACACCTCTCAATGCAGCTTTACAGAATGCAGTGCGTCATAATCTTAGTCTCCACAAGTGTTTTGTGCGAGTAG
ACCGTGAGAGATGCATTAGAGTAGGTGAGTTGTTTTTTATCTGTAATTCACCAAATGGTATCAGATTATAATTGAAGCAAAGAAAACATTGCCAAACTATATTAAATATTTGAGTATTTTACTTACTGGAGAATGAATCCTGTTATGCTTACCCTCAGGTGTAAATTAGTTCTCACCAGCTCATTTCCCACAGACAGTAAAGCTCA
GATTGGGAAGACGATTCTTTGGCTAGGCCATCCTTGACTATATAGTGACTTTCAGAATAGCCTGAGATATATGGACTTCTGTCTCAAAATAAAATGAAACATTAAAAACAAAGAAAATGATTTTATTCTATTTTTTTGCTATTAATCATCACTAAACTATAACTTTTTCTTCTTTATTAGTGAACACTTGTCCTGCTCTTTCACCT
TTTAGCAACTGAATGTAGGTCCTTTCCTAATGCCCATTTTTGAAGTTGCATGTGATAACTCCTCAATAGCTAATATTTATTGTGGGCCATTTTCATCACAATTAAATTTCTCTAGGTAGTGTTTTGAAAACTTATGAAACCTTATGAAAACCTTACTTTTATATGAGATTCAGAATAGTAATTGGCTATATATACATGCATAGATC
ACCTTGGCCAGCCATCAAGGAGAGGCTGGGAAGGCCCCAAGCTTCTCTTACAGAGCTGCAGCAAGGTGTGGCCACACTACTATGCTCCCAGTTAGCAAGGATTAAAAAGTGCCTTCATCTCTGTACTAAAACACCAAAGACTTCACAAACTCAAGACTCTCCCTTACCACACTACCCTCTTGAGGTTCAAAGCTAAACTGCCTGTG
AGACTTTAAAATCAGAAATTCAAAGAATGGCCCAAAACCTCCAAGACTTGCAGTTAGAACTTATTAGTACAAGGTCAGAAAATGAAAATCTCATGAAAGAATTAAAAAAAGAGCAAGAGCGAGTATCTGACTTAGAAACAATAAATTCTTCTATTGAAAACTTACTGAAAGATAAAGAGCAAGAAAAAGTACAGATGAAAGAGGAA
ACAGAAAGGTGCTCCTGTCAAACAAAACTCAGCTGTGAACTCCAGCCCCAGAAACCACTTGGCTATGGGAGAGGAGAGAACACTAGGCAAGTCTAACTCTATTAAAATAAGAGGAGAAAATGGAAAAAGTGCTAGGGATCCCCGCCTTTCAAAGAGAGAAGAATCTATTGCAAAGATTGGGAAAAAAAAATATCAGAAAATTAATT
ATGAAGGTAAGGGCCACCTGTCTTCCACTGGCCTGCCTAAAGCTTCCTTGTGAATACTTTTATATTCACAAAGCTGGGTATACCATGAACTCTGTGGGTGATTAAAAAGCCAAGAAATCGAGTCCAGGCATACTGGGTACCTGTTATGTGGTTCAAGCTCATGGAAACTATCTGAATTTAGACTAAGCAGAAATGAGCCAGGTCCT
GGTTTATATTCCAACTCCTTCTGTCATTGAACCTATAAAACCATTGGTGTTGCCTCAGCCGGATTTATCTTCTACTACGAAGGGCAAACTAACCCCTGGAATTAAACCAGCACGAACATATACTCCCAAGCCCAATCCTGTACGAGAAGAGGACAAAGATCCAGTCTATTTGTACTTTGAAAGTATGATGACTTGTGCCCGAGTTC
GAGTATTTCTAGGTGGGGCCAGAGAGGTAGCCCAGTGGTGCATTGCTTACTTAGCATAGACAAGGTTATACATTCAGTCTCCAGCACCAAAGAGAAAATGATTAAAATCACCCCCAGATTACTAAGTGCATACAGAACAAGAAGAGTGCTATGAAGCACATTGTAAGACCCTAACTTCCTCCTATATGGATGGTATAGCTTTTGTG
AAGACTTCTGGAACTCATACTTCTGGATCAGACTGTGAGGGTTGTCACTGCTGGCTCAGCTATTCTTCAAAAATGCCATTTCTATGAAATCTTGTCAGAGATTAAAAGACTTGGTGACCACATAGCAGAGAAGACTTCAGCTGTTCCTAACCACAGTGAGCCTGACCAGGACACAGATGCTGTGCTGGAGAGAGCAAATCCCGATT
ATTAGCAGGCAAGTTTTTTCTCCTTTTAGGAACAGAACATGTACACATTCACATGTATTCTGAAAATATAATGGTGCCGTTTCCATCTGGCCTTTCCTTAATTAAAGTGTTCCCTAGTTTCCAGGAGGTAAAAGGGTTACAGTGGGAAGGGGGAGACTCTAGTGCAGGGAATGACCAGGAAAGACCAGGTAGCAAGGCTCTGCTTC
TTGTTTTTCCAGACAGGGTTTTTCTGTGTAGTCCTGGCTGTCCTAGAACTCCCTCTGTAAACTAGGCTGGCCTCAAACTCAGAGCTTCCAGAGTGCTGGGATTAAAGCTAAAATGTAGTAAATACATATGTGTATTTATAAATTACGAATGTCCAGCCAGCTTCTACAGGCCTCCCATTTGTAATTGGTTGGTACTTCCAAAGCCA
AAACCTACACCTTCAGCACAACCAAAAGCGTGCCTCCCACCCTCAAAGGATCAGAATTCAGGCTATCAATGAAATTGGAGTTGGACCATTTAGTCAGTTCATTAAAGCAAAAACTCGGCCATTACCGCCTTCGCCTCCTAGGCTTGAGTGTGCTGCGTCTGGTCCTCAGAGCCTGAAGCTCAAGTGGGGAGACAGTAACTCCAAGA
GAAAGTCTATAAATCTAAATCAGAAACTCGGTGGGGTCCAAGACCAAGCTCCAACAGAAGAGAAGAAGGTAATGATAGGCCTGTGAGAAGGTCGGGTCCCATTAAAAAACCTGTACTTAGAGATATGAAAGAGGAGCGAGAGCAGAGGAAGGAGAAAGAAGGTGAGAAGCTTGAGAAGGTCACTGAAAAAGTTGTTAAAGCAGAAA
CAGATACCTACATTAAGATTTCTAACAGTAGCAAAATTGGTTGTGAAGTAGCAACAAAAGTAATTTTATAGTTAGGGGTCACCACAATATGTGGGACTGTATTAAAGGATCTTAGCATTAGGTAGGCTGAGAAACCCTGAGCTAGAGTCATCAGAGAAGAGGGAGCCTCACTTGTTGCTAACAAAATGTTAACATCAGGCTGTAGG
GTGGACAGTGTTAGTTTAATATTGTAGTTACAAAGGCAGACACTTTATGTAACCTTTAGACATATGTTTACCATCAGGGATTTATTTTTACAATAGAAATATTAAATGTACTGTGAAGCTTAAAGACAGGAAGACTAGACGTTGGAGGGTGATACTCAGACAAAAGTGTGTTTGGTGAGGTACCCGCGTTATGTGAACATGACTTC
AAGGAAGGATTTTCAGATATTCATGCACTGAAAAATGCTGGGGATTTTTGTTTGTTTGTTTGGGTTTTTTAAATTCTTTTTTTTTTTTTTTTTTTATGAAATTAAAGCTAGACGTAGCACTAAGCTACTTCTGATGCAAAGAATGAATCGTCAACACTGTGCTGGGCAAGGGCAGGCACACTTGAGAAGACACGTGTGCCAGTGTC
GGTCTTCGGATGCATCCTTTTGAGTGAGGGCTCTTTTGTAGCCTTTCTCGAAGCTCCTACCTGAAATCGGATGAGAGCACTGTGCTCAGTGCATAATTATATTAAAACGGGCAATCCAGACCTAAGGGGGGAAATGATAAGGGGTGGTGCTGCCCACCTCATCCGGGTGCAGTGAGCACTGAAGCTGGCCAGCCCTTCCTGCTGGC
CTGTTGATGCTGATTGTCTCAACCGTGGTTGTCGTGTTTTGGGAATATGTCAACAGGCTGACTTTGAACTCAAGAGATCTGCTTACCCCAGTCTCCTGGAATTAAAGGCCTGTACTACATTTGCCTGGACCTAAGATTTTCATGATCACTATGCTTCAAGATCTCCATGTCAACAAGATCTCCATGTCAAGATCCAAGTCAGAAAC
GCCTTTGGCTGTGAGAACTCGGGCCATTCACTCTATGAAGACACACTACCTGGATGAGCATCATTTTCGTCTGCATTTGAAGACCCAAGCTGGAACGTACATTAAAGAATTTGTACATGGAGACTTTGGGAGAACCAAACCAAACCTTGGCTCTTTGATGAACGTGACTGCAGACATTCTTGAGCTGGATGTGGAGGCTGTAGATG
GGCAGGGTTTCTCTGTGTAGCCCTGACTGTTTTAGAGCTTGCTATGTATACGGGGATGGCTCAAACTCAGAGGTCCTGCCTCTGCCTCCCAAAAGCTAGGATTAAAGATACATGCTGCCTGCACACCCCCGCCCCAGTTGTTTGGGTGGTTTTGTTTGTTTGTTTGTTTTAACTCAGCCTGAGGATGAGTTAGGCCACCAGAGGAT
CCTGGCTCAGATCCAGCAAGCCAGAAAGGAAAAGGAGCCTGATTACATCCTACTCTCAGAACGAGGAATGCCTCGCCGTCGAGAGTTCGTAATGCAGGTTATTAAAGAAAGTGGACCACCACATATGAAGAGTTTTGTAACTCGGGTGTCAGTGGGAGAATTTTCTGCAGAAGGAGAGGGAAATAGCAAAAAACTCTCCAAGAAGC
AGGCTTAGTGAATTCTCTCTCATCCTTGCTTTCTGTGAAGAGATTAATGGTAAAAATACATGTTGCCAGTAGTTGCATGTGTTATTGAACCTTGACTTGCATTAAAGGATCGAGACAGTGACTTTTGTTTTCTTTACAGGGAAGTCGAGTTGAAATCGAAGCAATCGCTGTCCAGGGGCCTTTCATCAAGGCATGACTATAAGTAG
ACATATAACTGGCTGTTTTCTGTTCTCGTTTATCCAGTGTAAGAAGAAGGAAAAGAAAAATCTTTGCTCCTCTGCCCCGTTTACTATTTACCAATTGGGAATTAAATCATTAATTTGAACAGTTATAAAATTAATATTTGCTGTCTGTGTGTATAAGTACATCCTCTGGCGGTTTTCTGTTTCTTTTTTTTTTAACCAAAGTTGCC
AAATGGATTTGCCAACACAGGAATCTTTGTATGAGGAGGAAAATTTCTTTTCTGAAAATCAGCCATTTCCTTCTCTTAAGATGCTTTCTCATGTGACTGCATTAAAAACCAAAGACCGGAAAGAAATATGAAGCTGATCCAGTTGAATTGTTTGAAATCCCAGTAAAAGAATTAACATTTGACCAACTCCAGTTATTGAAGGGCGC
GTTTTTGTACCCTATTAGGAGAACTGGACTTTTATAAATTGAATTTTGGCATTATTATCTATCAATGAACATGTGACTTTGTTGGTCTTCTGAAGGGGGAATTAAAAATCCCGAAACAGCCCCTGGTGCTCAGCGAAGTAAGAAACAAGGACATTGTCTGCTGTGCTGGTAGGTAAGCCAGCAGAAGAGAGACAGGGCAGAGCCTG
TGGCATATGCCTTTAATCCCGGTACCCGGAAGTTGGAGCCAACCTGGTCTACAAAGTCTACAGATCAAGTTCCAGGGCGACACAGAGAAACCCTGCCTCAATTAAAAACAAGGAGAAGGGCGTTCTCTTTTTACAGAACTAGCTAACTACCACTCAGCCATGGAATTAGCTTTTCCTCCTAAGAGGGGGAGAATGGGTAGCTATCA
AGTTTTTTGTTGGTTTATTGTAGTTCTGTCAAAGAAAGTGGCATTTGTTTTTATAATTGTTGCCAACTTTTAAGGTTAATTTTCATTATTTTTGAGCCGAATTAAAATGCGCACCTCCTGTGCCTTTCCCAATCTTGGAAAATATAATTTCTTGGCAGAGGGTCAGATTTCAGGGCCCAGTCACTTTCATCTGACCACCCTTTGCA
GCCAGTCTGGTCTACACAGCAAGTTCCAGGCCAGCCACGGTTATATAAGACTGTGGCCCTGTCACAAAGATAAGAGGAGACAGAGTGTGGTGGCTTAGGCATTAAATCCCAGCACTCATGAGGCAGAGACGGTAATTCTCCCGAGTTCAAGGCCAGTCTGATCTACATAGTGAGATCGACTCCAGAAAATAAAAAGTTGATTAGAA
GAGAATTTTGGCTCCAAAAATCAGGTTAGTAGGCTCAATTCCATGTGCTTAAAATGTTTCTGTTGTTAATGCATCGATTAAGGGCTAGAGTAAGAATGGAATTAAATGTCTTTTTCCTCTAAATTAACTGGTTATTAGTGGTAAAGTGTTGGATTTGGGGGGGGGGTCACTGAGGTTGGTTTGTGGGTGGTGATCAAAAGAATTAG
ATAAAGTTGGGTATTTTTTTTTCCTTCAGGGTGTGGTATAAATAAAAAAAAATGTAAGAAATTATGTTCTATAAATGCAGTGTTAACATAGTTTTCAAACATTAAAATGTGAATTAAAGTGGAGTCACGTCTGCTAATATGCTCATTTTCATTCTTCCTTCGTCTCTTTATTTAAAAATCACGAACCAGGACGGAGATAAAGGCAC
AAAATATGCTCAGCCATCGGAACTAGTCTAAGCTGTTTCCACAGCACACAAGAATACTTTCTGTACACGCCGGCTTTCACAGTACAGCTCATTTTAATTAATTAAAGAGTTTAGACAAGGCGCATGCTAAGAAATAACAACAAACCCAAGGAGGAAAAGAGTGTGCTCATCCTGCCCCCGCGTGCGGGCACCCCGAAGCTCTTCAA
AGGGTTTGTTGGTTAAGACTTCCATATCTTAAGATGGTGCTTGTAATTCTACCTAAAAACCCTTCTTAGTAGGTAATGTTCCTAACTAAGACTCATAAGAATTAAAACTTCACATTTATGGTTTGGTTGGGCAAGAGTCTATGTGGGATAAGAAATCGGCAAAGATTTTTCTTGTTTTGCCCCCTTCTCCCTTTTTTGGTTCCTTG
TCAGGAAAATACAGTCCATATCTTCCTCTCAGCTCTTCCAGTCACCAAATACTTACGTGGCTCCTTTGTCCAGGACATAAAACACCGTGGACAACACCTAATTAAAAGCCTACAAAACTGCTTACTGACAGTTTTGAATGTGAGACACTTGTGTAATTTAAATGTAAGGTACAGGTTTTAATTTCTGAGTTTCTTCTATTTTTATT
AGTGTTGAGTAGTGCCCAGGCCCAGCGCCTCATGCAACTTATCTGCTACCCACATCGACTGCTGGACAATGAGGATGGAGAAAACCCCCAGCGGCAGCGCATTAAACGTATTCTCAAGGATTTAGACCAATGGACCATGCGCCAGTCCTCTTTGGAGCTACAGTTGATGATCAAGCAGACCCCCAACACTGAGATGAACTCTCTCT
AGGGAGTGGGAAGGTAGGTAGATGAAGCCATCGAGTGTTTCCCATGGATGCAAAGCCTTCATTGTTAACTCCTCCTGGATCTATCCTAATCTCATCCCCTATTAAACCAAACCCATTGGATCTGCCACAGCTTCAGCATCGAGCTGCTGTTATTCCACCAATGGTGCTGAAAATAGTTCTGATACAGAAAGTGCTCCCTCTCCTTC
GGCTTTTCAAAATCAGAAAGGTGCAATTGAAAATCTGTTGGCTAAGCTTCTTGAAAAGAAGAATTATGTTCATTTTGCAGCTACACAAGTGCAGAATAGGATTAAAGAAGTAAATGAGACTAACAAACGTGTAGAACAGGAAATTAAAGTGGCCATCTTCACCCTTATCAATGAAATTAATAAGAAAGGAAAATCTCTCTTGCAAC
CCCAGACTTCAGGTTTAAGACCTACGCACCGCTGGCCTTCCGGTACTTCCGAGAACTCTTTGGTATCAAGCCCGATGATTACTTGACGGCATCGTCAGCTATTAAAGGTGCTATCCAGCTGGGAATAGGATACACAGTGGGCAACCTCACGTCCAAGCCAGAACGCGATGTCCTCATGCAAGACTTCTACGTGGTGGAAAGTGTGT
TCCAGCCTGCTGCAGGAGAGTGTGTCTGAGCTACAGGTTCTGAGCTCCGGCAATGACCATGGTAACTGGTGCATCATTGCAGAGAAAAAGAGGAGCTGGGATTAAACGACACGGCTCAAGGCAGAGGCTACGGTGGTGGCCTATCATCTGTTCAACGGGGCTGGTGTGGGTACCAGAAGCAGCATCCTGTTTCATTGTTTTCAAAT
GACATTTCGATACACCTCCACACTTATTTGCTAAGGTAAAAGAAGTAGACCAGAGTGGAGAATGGTTCAAAGAAGGAATGAAATTGGAAGCTATAGACCCATTAAATCTTTCTACAATATGTGTTGCCACCATTAGAAAGGTGCTGGCTGATGGATTCCTGATGATTGGGATTGATGGCTCAGAAGCAGCAGATGGATCTGACTGG
AGAAGAAAATGGATACACAGTCAGGAGGGAAGCCGTCAAGAAGTCTCTCGGGTTAGCCTTCATGCAATTTTGTAGTTTAAAACATAAAGTCCGTCCAGAAATTAAAGATTTAGATGCCTTCCTAAATTGTTACAATGCTTTACCAAATCTATGACTTCTACATAACCAACAGTGGTCAAATGGAAAACATTCTATTATAGATTTAC
AGATGTGACTTGGAGCCAGTCAGTCAACAAAGAAATCCATTTGACAAGGAAGTGGACAATCCCAAACTAAGCTCACATCATCAGCATCATAGGAAAGCCCATTAAATCGTCCTAGTGCCACAGAACTCAGCTAGCCATGTGAGTGAGTGAGACAGCACAGCCCCTCAAGTGCTATCCACTCAGCCATAGCATCCTAGCCCCGTGTA
CCACTTCAGTCCTCACCCAGATGGCGGACCAGAGCACGGAGCCTGCACTTTCACAGATTGTCATGGCTCCTCCCTCCCAGGCACAGCCCTCAGGAAGTTGATTAAAACCTGCAGTGCAACAGTTTTAGATACTGATTAGTGACTTCAAAGGGAAATCAAGGAAAGACCAGTTTGCATTTATGCGAAATCTGTGGTTGTAAATTTTT
GGGTTTCTCTGTGTAGCCCTGGCTGTCCTGGAACTCACTCTGTAGACCAGGCTGGCCTCGAACTTAGAAATCAGGCTGCCTCTGCCTCCCAAGTGCTGGGATTAAAGGTATGTGCCACCACTGCCCGGTCCTAGTATTTCATTTAGTAGCCATGTATAGGAAGTTTATCCAGTCATGCAACGTAGTACTTACTACTTTCAATAAAA
TTCTAATGCCTTGCAAGAGTCAGCAAACAGTATCTTGTATAATGGGTTGATAGAGGAGTTGGTAGATGTCCTTCAAATAACAGATAAGCAGCTCATGGAAATTAAAGCTGCTTCTTTACGAACGTTAACATCAATTGTTCATTTGGAGAGAACTCCCAAGCTCAGCAGTATTATTGACTGTACTGGAACTGCCTCCTACCATGGAT
GGAGGAGGTGGCTCGTCTTTGGGGGATTCGCAAGAACAAGCCTAATATGAATTATGATAAACTCAGCCGAGCCCTGCGATACTACTACGTAAAGGACATCATTAAAAAAGTGAATGGTCAGAAGTTTGTGTACAAGTTTGTCTCCTATCCAGAGATTTTGAAAATGGACCCACTGACGGTAGGCAGGATTGAGGGAGACTGTGAAG
GACAGGGTTTCTCTGTGTAGCCCTGGCTGTCCTGGAACTCTGTAGACCAGGCTGGCCTCGAACTCAGAAATCCGCCTGCGTCTGCCTCCCAAGTGCTGGGATTAAAGGCTGTGTGCCACCACTGCCTGGTGAAATATTTCTGTTAGATGGTGACACTGTTAATTTTTCTGTCCTTTGAGAAGGCAGTGGTCTCCCTTTTCTGTCTC
ACCAGCACAATATCGTATCTTTGTCGTTTTCAGGGCTTGGTTTATCGATCTTACAAACCAGTATATTGGTCTCCCTCATCAAGGTATGTGTTCTTTGTTAATTAAAAGCTTGAGCACCTTTGTGACGATTCCCCATGTTTATGGACTATGATATCTTAAACCCTAGGACTGCGTTGGCTGAAGCAGAGCTTGAATACAACCCTGAG
AGTTATTTCTTTAAAATATTATTTAAGTGTGGGAGTATACATCTGCATTTTTTATGTGCACTGTATTTATTTATGAAGCCCATTGAGCCCTGATATAGTTATTAAACCCATGGCACAGGAGACACACACAATCATAAGTTGCCTTGTGTGTAGAGAGAATTAGATTATTTCTATTCAGAAACAGTGAGTACCCTTTTGCCCTAGAG
GACAGCGACCAGGCAGGACTTCTCGGAAACGTGACATTTATGGTTATATATGGGAGAATATTCTGCTTATATGGGAGAAGTGTAATGGGGCATTAATGGCATTAAACTAAGGATAAGGTCAAGTAAGATTATTTCCCCCTGACTTTTTTCCTCTCCTTCCTTTAGCTAACCAGTTACCAGCTGGCTTAATAACTGCAGATGGTCAA
AGAACCTGAGAGTGTTTATTCGGGGGGCACACCTTCTCACCGGCGTAAGGCTGAAGAGGATCGACTACGGAAGGAGGAGGAGAAGGCAAGGCGAGAGCTCATTAAACAGGAATACTTACGGAGGAAGCAGCAGCAGGCCTTGGAGGAGCAAGGACTTGGCAAACCTAAATCAAAGCCTAAAAAGCCTCGGCCAAAGTCAGTTCACC
GAAAGTCTGGAGTATCGCTCCGTTCCCTGGCAGAAGGTTCCAGCCAGGAGGATGTGCTGAAGATGGTCTGGTCCTAACTGCCAGACACAATGTCCGTGACATTAAAGGCTCCACATGATTGACCACAGCATGGGAGAGCGGTGTTCTTCACTCGACTCCACCCTGCTGGACACAGGAAAATTTCAATTGCTAAAAAAAAATCAAAG
AATGCTGATTGTAATGACTAATACTTCTGCTCTTTTACTAATTTCAGCTCTTGAAGACAGTTCAGAATCATAAGGCTAGGAAGCTTGGGGCATTACAGATATTAAATAGAACCTGACATCCTTCTAGGAGAAAAAGGACTTACGGTTTTTCAGACTGTTACTCTCTGAAAAAGAAGCACCCTCATCAGTAAGAGGCTATAGCCCTG
TTTTCTGAATCTTTATTTTTGTAAAATATAGATATGTTGAACCCTACCAAATTCAGTACCCCATCCCATATTCTGTTTTAATACAAAAGAGTCTAATAAGATTAAATGAATATATGACTATTTACGGTTTGTTCTATTCCATGTCTATAAACTAACCTCACAAAATGCCACCTAGCATTGAGTTTTCTGAAGAACTTAATTGGAAT
TTTGTCCCTCTGATAGACATGACTGACTTTTAGCTGTCATAATGTATTAATCTAACAGATGAAATATGTTTGTGGTTGCTCTTTATCCCTTTGTACAAGCATTAAAAACTGCTGTTTGAACAAAGACAATTAGAAGGCAGCCTATCATCAATGGAGGAATAAATGTAGAAATCGGCAATCCATCATACAATATGTATGAAGTGGAC
TGTCGTAAAGATTGCCAGCTAGAAGTCACACTTTTTATTTATAGAAATTTTGTGTTAAAATAATAGTGAATGTGGCCTTACTCCTAAACAGTTTCTGGGAATTAAAAAAATAAGACTTTTTTTTAAAAAAAAATAAATAAAAATGTCCCCTGTAAGCCTGTGACCTATGACTTTCCTTACCTTAGCTGTGAACCTATCCAGTGCAG
ACCACGCCTGGCAGGAGAGGTTTTCAAATGGCCCTTCCACTTAGCAAATTACAGGTAAGGGGAGAGTTTTATCTTAACAAATAACATAAAATAAAAACAAATTAAAGTTAAAAAAAAAAAGGAAATCAGACATCTATGAGTACATTTTAACCTTAACTCTCTGACAGGCAGCTAAAGAGGAAATGATCTTGTTGTGAGCTAAGTAG
TGGGAACACCTGAATACTTAGTGCTGCGGGTGGAGAAATTTTCAACCTGTGTTTACCTGAGTTAGCCGAAATGGTATCTGAAAATGATGTTATCAGACTCATTAAACAAATCCTTGAAGGAGTTCATTATCTACATCAGAATAACATTGTTCACCTTGATTTAAAGAGGAAAATTTGCTGTGGTTAGACAATGTATATCAAAATCA
GCAGGATGTCTTGTTTAGGAGGCTGCAGCTGTTCACGCACCTGCGGCAGGACCTGGAGAGGGTTCGGAACCTCACTTACATGGTGACCCGCAGGGAAAAGATTAAACGGTCTGTGTGCAAAGTCCAGGAACAAATTTTCACTCAGTACACTAAGCTCTTGGAGCAAGAAAAAGTTTCAGGTGTGCCTTCTTCCTGCTCCTCCGCAC
GATACTTTATGGCTGGCCTCGCGCTGCGTTATGCACTGCCCTGGTGGACAATATGTGGATGGAAAGATCCTTCCCTTCGCTCTGGATACGGTGACAGCACATTAAATGTTGAACATTGGCTTGCTTTTTGAACTGCCGTGGTTAACCCGGGCTTCCTCCTGCAGTGTGTTTCGTAAGATGTTCCACACCGAAAACCAGACGGACCC
GCTGGACAAATGCTCTAATGCTGAGCTGTACCTCTGATCTTTTTATAACTTGGTACACTGATCTGGCTGATCTATCTCCTCCAGTCCAAAGGAGGTGTGCATTAAAACATTTGATGATCATAACACCAGTATAATCAGATTTGTGGGGAGTGGGATCAAGGCACTTAATCCCCCGATGATTTCAGTGTGCGCTCAACAGTGTCTAA
ACTAACTGTTCTCCTCTAAAATAAGACATATCATTTTTAAAAAAAGAAATAAAAAGTGTCTATAGTGACTCACCTTGTGTTGAAAAGAATTGTCAAACTTATTAAAGAGATGTATAACAAAAATTATATTTTGATTTGTATTTCAAGTACTACAGACCTGGATTTCAAGTATTACAAACAATAAACTGTTGAAAGATTGCTGTTAT
CCCTAGCAAGGGACACCAAAGAACAACTTTGAATCTGAATCTGAGTCTTTCAGCATTCTGACTATTTTGAAGTTTGGTTTTGTTTTTTGTTTTTTTAATAATTAAACATATATTTGTAAGTGTGCAGGCCATCGTTTCATAAGGCATTGCTCTCTGTTTATTTTACCCCCCACCCCACCCCACCCCCAGCTCCTCTTGCCTCCAGA
ACGGGGCTCCTCCCGTCATACAGCCTCTGCCTGCGTTTGCGCATCCTGGAGCCACATTGCCAAAGAGTTCTTCCTTCAGCAGATCTGGTCCAGGGTCACAATTAAACACTAAGTTACAGAAGGCACAATCATTCGATGTCGCCAGGGCCCCTCCAGCAGCAGAATGGGCTGTGCCTCAGTCATCAAGGCTGAAATACAGGCAGTTA
GGTATGCTCTTATTCTGCAGATGAGGGGCCATGTGAAATAATGAGTAATTGAAGACCCTTAAGTGCTTATCGAACAGGGTAAGTTGGAGTTGTGGGCCAGATTAAAAGGGCTAAGTGGTATGGGTGGGATGGGGAGTGACCCTCGCACTGGGCAAGCCTCGACCACAGGGCAACAACTACATCTGGGCTAGAAAGTCAATATTTGC
TTGTTTCTTATAAGACGAATATTGAGGGATCCTTGTATTTCTTTCTTTTGTATTTTTTTCTTGTTCGGTTTCATTTTTGTGGCGTGTGTGTGTGTCCTTAATTAAAAGGTGGTTTGTTTCTTATTTGTGGCCTATATGAACTTCTACTACAAAAGCACCAAGGGCTGGAGCATTGGCGGTGTGCTCCTCGATTTTACAGGGGGCAG
TTGGCTGGGAGCTGGAACAGATATCCAGAACTAGTGAACTTGCTGAAGGACCACAGAAGTCCTTGGGCCATGAGGTAAATGAATTAACATCAAGTAAGTTATTAAAGTTGGAAATGGAAAACCAGAGTCTGACGAAAACCGTAGAAGAGCTCCGGAGCACTGCGGACTCCGCAGCAGGCAGCACTTCCAAAATCCTAAAAGTTGAA
TGGTCATCTTTTCATGGTGATATACGCATTCTGTTGCATTTTAAGTGTCTGCTTAAGCTATCACTTCCCAGAATACCCTTCACCAGTTGTTCAGCAACTCATTAAAGAAATCTTAGGCTACTGTAAGGTCTTTCCCGTAACAGTGTCATGGCGAGCATTTGTGTATTTATTAAAACCTTTTCTTCAAGTACCCCCGCACTCAAACA
AGGAGGACTGCTCTCCCTCAGCCTGGATTACTGCTTCGTCCTAGAAGATGAAGATGGCATTTGTGGTTATGCCTTAGGCACAGTAGATGTGACCCCCTTCATTAAAAAGTGTAAAATTTCCTGGATTCCCTTCATGCAAGAGAAGTATACCAAGCCAAATGGTGACAAAGAGCTCTCAGAGGCTGAGGCTTCCGTGTACAAGATTT
TACCAATGAGTATTATGGCTCCTGCTCCAACTGTCCTAGTACCTACCGTGTCCATGGTTGGAAAGCATTTGGGAGCCAGAAAGGATCATCCAGGCTTAAAATTAAAAGAAAATGATGAAAATTGTGGCCCTACTACTACAGTTTTTGTTGGGAACATTTCTGAGAAGGCTTCAGACATGCTTATACGACAGCTCTTAGCTGAATGT
GCACCAGGCCCTCAGTGGAGCGCTGCTGTGACCACTGCCCTGGGCAGAAGGCCTGGATGTCTCACTACTGAGCACCGATGTGTATGATACTACAGACTATATTAAAGTGGAGTAACATTTCTTTCATCTTTGTTTACACTCTCACTAGGACTCTGAACCATGATTGGAAGCAGAAATATAGTACGATAGTGCAATAGCTCAGAACC
GTACACAGATGGTTCCTTCACAAACCGAAAACAAAGAGGCCCTGATGAGGAACATCTTGGAATCCTAGGTCCTGTCATTTGGGCAGAAGTAGGAGACACCATTAAAGTCACCTTTCATAACAAAGGACAGCATCCTCTCAGCATTCAGCCAATGGGAGTAAGTTTCACTGCAGAAAATGAGGGAACATACTATGGCCCACCAGGTC
ATGGACTGTATTAAGTGCGCTTGAATGGAATGCAACCATCTGAGTAATAAATGAGTTCATAAAAGTGATGTAGCTTCGTCTCTGATGACAAAGAGCTAACATTAAATGGTTCCACTCATTAACACTGGAGGAAGACCTACTACTTTGACACCGACTTGGTTCTTGTCATTGGAGCAAACGACACTGTGAATTCAGCGGCTCAAGAA
CAGGTTTAATCTTGTTCAGCGAACAGCACAAGCGTGCACAGCTCTGGCCTTTAATCTTCGTAGAAAGTCTGAGTTCCTTGTGGCGTTAGCTGATTATTCTATTAAATGTTTTGATACAGGCACCAAGGAGCTGGTTAGCTGGATGAGAGGACACGAGTCGTCGGTGTGTTCCATTTCTGTGCACGCATCTGGGAGATACGCCATCA
AAACTTTGAAATAAGAAGATGCTTCCAGATTTTGGTATCTGTGTCCTTGCTTAAAGTTATTTAAATGTTCTCAACATTTTCTTCATTTCTTCTTACGTTGATTAAAATCTGCCTAAAGGGATTGCTTCTGAGGATGGAAGGAGAAGAGAAGAGAGTACCTTACTCAGTTTCCTATAGTATTCACAAATAATAGACAGCATTTATGC
AATTTACAGTAAACTGAAATGACCATTTGTCAATGCATTGGTGCATAGGAGTTACTAGGGCTACTTCTGGAAGCCAAAATAGAATAGCATCTCCATGTGCATTAAAAACTTCGCCAGCACTGCCTTTTGCCAGCATTCTAAATTTGGAGTTTTACTGAGAAGGAAACTGTTTTTATAGTTTTAATCAGAGCTATGCATTTCATACA
TGCTGATCTGCACTCAGGAACAGAGCTGATTGTGGACAACAGCATGGCTCCAGCCTCCGATCTTGCACTGCCCTTGGAAACAAAAGTAGCAACAGTTCCAATTAAAGACAAAGGAACTGTACAGACTGAAGAAAAACCACGTGAAGACTCCCAGTTAGCATCTATGCAGCACAAGGGACAGTCAACAGTACCTCCTTGCACGGCTT
CACAGCCTCCTAAAACAAACGTTTACAGTTGTTAAAGCCACAGTATCCTTTCAAATGCTGATAGTCACCCTATCCCCTTTAGACAAAAATTCACATTAGTATTAAATTTTGTCTCAGACCCTGTTTCAAGGTATATCTTGTAATCATGAGTTTGGGTAGAGATGCTCTTCACAGGTGAGAATGCTCTACAGAAATGCCCAAAGAAG
TCCAGTGGATCTGATACCCTTACACAGACATAAATGCAGGCAAAACACTAATCAACGCTCATAAAATAAAAATTAATTAATTTTTAAAAAATGTGTACATATTAAAAAAATGCCTAGAATTGAGGAGAGGCTATATAAGGATATGTAATACCTTGCAATGCTGGGGTTTGTTTGGTTGGTTTTTATACAATTTCACTAGCTCTGGC
AGTGTTTTTGTTGAAATCATACATATGATTTTATTTTGCTTTTTATAAGGATGCTTATAATAATACCTTAATTTGATGTAAATTTTAGATTTTTTTAGGAATTAAAGTCTTTGCAATTTAAGTCCATTATCTTTAAGTTTGATTTGATCAAGTATTTAAGGTCCATTTCAAGATTGAAAGTTTGTAATATGTAATAGTACATTCAG
GATATCTGAGGAAGAAAAAGCCGGGAAGAGTCAGTGCTGGAGATCCCTCTTCATAGAGACCTACTCAGACGTGGGGAGGTACATCGACCATTACGCCGCCATTAAAAAGGCCTGGCGTGACCTCAAGAAGTACTTGGAGCCCAGGTGTCCTCGGATGGTTTTATCTCTGAAAGGGGGCGCACGTGAGGAAGACCTGGATGCTGTCG
TGGAGGGGACCTCCTACTAAATTTATTTTTAACTGCTCTATTGAAAATTCTCTACCACTAGTCAACATTATCTCTTAGTAGCTTAGCACAGTATTTCTTTATTAAAAGAAATAGGCACGAATATTTTTGACTGAAAAATTAATAGCTTTTGAATTCACACACAGCAGGTTTTCTTTTGCAAAGAAGTCCAATATCGCTGCACAGCA
ATGTTGAATACATAGAAAGAGAAGAATCTGATGGGGAATATGATGAGGTTGGACGTAAAAAGAAAAAATACAGGGGGAAAGCAGTTGGCCCTGCATCTATATTAAAGGAAGTTGAAGATAAAGAGTCAGAGGGAGAAGAAGAGGATGAGGATGAAGATCTATCTAAGTATAAGCTAGATGAGGACGAGGATGAAGATGATGCTGAT
TTATGAGACCGCATTTATTCATTACCGCCTGGCTTCTGAGCAGCAGCACAGCGCCCAAGCTATGTTTAACCTGGGCTACATGCACGAGAAGGGCCTAGGCATTAAACAGGAGAAGCAACCATTGTAGGTGAGAATGAAACTTACCCCAGAGCTTTACTGCATTGGAACAGGGCCGCCTCCCAAGTTGTTTAAGAATGTGTGTGAGC
ATGGACTGTATTAAGTGCGCTTGAATGGAATGCAACCATCTGAGTAATAAATGAGTTCATAAAAGTGATGTAGCTTCGTCTCTGATGACAAAGAGCTAACATTAAATGGTTCCACTCATTAACACTGGAGGAAGACCTACTACTTTGACACCGACTTGGTTCTTGTCATTGGAGCAAACGACACTGTGAATTCAGCGGCTCAAGAA
CTCTAACTAGGTGTCATGAGGTGGCATCATAAACAGAGTTTTCACGTCACAAAGTCAAGGCCTAAGTTGCCTAGGATAAGATCTTAAAAGAAAAAAGAAAATTAAACAAAAAGAACATTTCATTTTTGGCTTTTTCAAATTATTAAGGAAAAGTAGCATTTCTCAATGGCTTTTAGGATTATTCATTGTAGTTTCCATTTTTACTA
GAGAAGTACGAAAAGTGGATGGTTGAGTTTGGGTCTGCATGATTGGTCAGCTCTTCCATCTCTGGGAGTTTTCTTTATGAAATGTGAAGAAATTCCTGAAATTAAAAAAAAAAATCTGGAAGTTTTAATCAGAGGAATCTTCACTTGAAGGCCAAACCAAAACAGAAATGCCAGAGGTACAGAGAAATGTAGTTGAGAAACAAGGT
TAGACAACATGGCCGAATTCTTTCGACCCACTGAGCAGGACCTACAGCATGGTAACTCCATAAACAGGCCTATGGGCTTTCTCACAGAGATATCACCACTATTAAACTTCTCAATGAGACAAGAGACATGCTGGAAAGTGTCTCTCTTAAACATTCCTTGTCCCTTTTGGACTTGGAGCAAAAACTAAAAGAAATCAGAATTCTTG
CTGTTCTTAGGGAGTTTATTGATCATTTAAATTTATAATACACTTAAACATTTAAAAATATAGTAGTTATATTTTATTCCAGTGCTTGGACAAGAAAGAAATTAAATCCTGAAGGTTCACAACACGGATTAGGATGAAGCAAAAATTACTTGGTAAATTTACTATACAATATAGTCAAAGTATTTAAGTTTCTAGGGAGAACATTT
GATTGAGTAATTTCTAGCTGTAATTAATCTTTAATGGCAGGTTTGTCCCTTCTCTCAACACAGGTCTCATGAATTAGCCATGTTGTCAACTTGCCCAGAAATTAAAAAGCTCATGTTACAATTACTTGTTTGAGTAGCTGAGTAGCTATTTACTAGGTATCTGGGATATATATTTTTATTTTTTGCACCTTGCATTTATATAAATA
GTACACACATCCTCTCTGCGAGGGCGGCTTTGCCGTGCTTACCTGTGTGCCTTTGGGAAACTTAATCATTATAAATGGTACAATAAAAGTCAACGGTGGGATTAAAAACGTGAAGTCAGTGCAGCTGCAGCCAGGATCCTACGTTGCTGCTGGAGTAGAACCAGGGGAAAGCGCAGCCAAAGTGTACAAAGATCTTAAGAAGCTCT
AGAAAATGGGAAGGTAATACTGAAGAATTTCCTGTATGATATAGCTGGATGCAGTGGGAACTTTACTGTGCAGAACCGAGAACTTGAATGCATTCGAGAGATTAAAGAGAAAGTAGGAACATCAAAAGTGTTGGTTTTACTCAGTGGTGGTGTAGATTCAACTGTTTGTACAGCTTTGCTAAATCGTGCTTTGAACCAAGATCAAG
GGGTTTCTCTGTATAGCCCTGGCTGTCTTGGAACTCACTTTGTAGACCAGGCTGGCCTCGAATTCAGAAATCCGCCTGCCTCTGCCTTTCGAGTGCTGGGATTAAAGGCGTGCACTACCACGCCTGGCGAAATCTTTTTCTTTATATTAGAATTTTGTACAATGTGTTTAGAGCATTTGAACCCCTCTCCATTATATGACACCCCA
CGTTGTGTTTGTGTGCGAGCTAGTTTTGCTTTCAGGTGTAAGAGCGTTTAGAACGTTTCTTGTTTCCTCAGACAGGGTGGAAGATGGAGGAATAAGGTCCATTAAAGGCTGCAGTTTGTGTCATTGCGTATTCAGTCATTGTGGGAGCGCTGATGGCCAGTGGCAAAGAAGTGGCTGGGAAGATCCCCAAAGGGAAGGTATGCTGG
ATGTTGATTTAGTTTCCTCCTCTTTTTCCTCTTCCTCCTCCTCCTTGTGTTTGGTTTAAAAATAATGAAAGAAACTGTCTGATTCCTTTAGCTGAGAAAAATTAAATTACTCATCATTTTTTCCTAGATTCCAAGGAACTATGGACAAGAACATCTCCCAGCTGATAGTGGGGTTTTCCATTTTATAATTTAAAATATGAGAGCTG
CAAACACACACACACACACACACACACACACACACACACACGTTTGTTTAGGAATACAACCTGTTTAGTCTGTTCTGAAATGCCACAGTGTAGTTAAATCATTAAACTTAGCCTTGGTGGGAGGAATGGTGCTGAAGCTTTATCGGTCTTTAGCTCTAGTATTTATCTTTTTTATTACGTGTTTGCATAATGTTAGCATGTATTTT
AGATTAACCTGAACAACATAGCAAGACCTTGCCTCTTAAAAACACTTGTAATAAAATTTTAAGCCAAGCAAGCATTTTGCCAACATAAGAAGTTCTAGAAATTAAACTTAGGAAAGGGAGGAGTGGGCTGGACTTACAGTATGCTACTTTCCTCTTGCAGGAGTTTCATATGGATCCTCTTCTCTGGCTAATGGAAAGGGGTCAGG
CAAACTGATGGAAAAAACAAAATATATAAAGTATACAGGAAATCAGATCCAAAATAGGATAATTGAAATAAATCAAAACCAAAAGCAGGTGGAACAGGATATTAAAGTTGCCATCTTCACATTGATGGTGGAGATAAACAAAAAAGGGAAAGCTCTGCTGCACCAGCTTGAGGGTCTTGCAAAGGACCATCGAATGAAACTCATGC
AGCAGCAGCAGCCATCACCTGAGCACTCGAGCCGAGGCACCTCAGAGCCTTTGCAGATTAGTCAAGTATCTTTGATCTCCAAAGACACAGAGCCAGTAGAATTAAACTGTAATTTTTCTTTTTCAAGGAAAAGAAAAATCAGTTGTACCATCTGTGGTCATAAATTTCTTCGAAAGAGCCAGTTACTGGAACACATGTATACACAC
AGGGTTTTTCTGTGGAGCTCTAGCTGTCCTGGGCCTGGCTCTGTAGACCAGGCTAGCCTCAACTCAAGACATCTGCCTGCCTCTGCCTTGAGTTGCTGGGATTAAAAGTGTGCGCCACCACTGCCCAGCCTTGCTGTACATCTTAACATGGAATTCACAATTTACCTCTCAGTGTTTGTGGTTTTCTGCATTCTCCAGACTTTGAA
CAGTGTTTATGGCCAGCAGCGGATCCACAGACATTGCAAACCGGAACAGCCCAGCCACACCACCAAATACCCTCAATCTCCGTTCCTCCCACAATGAACTATTAAATGCAGAGATCAAACACTCAGATGCCAAGAACAGCACGCCCCCCAAATGCAGGAAAAAATATGCACTGACTAATATTCAGGCGGCCATGGGCCTCTCGGAT
GTTGGACAGGGCTGGCAAGGGAACTGAATTTTTCAGTGGATGAAATCAACCAAATACGTGTGGAAAATCCCAATTCTTTAATTTCTCAGAGCTTCATGTTATTAAAAAAGTGGGTGACCAGAGACGGAAAGAATGCCACAAGTGATGCCTTAACTTCGGTCTTAACGAAGATTAACCGGATAGACATTGTAACTCTGCTGGAAGGA
GGGAAGATGCCCAGTGGAAAAGTACACCCCGGGACAATCAGCTTTCCTTGGCCACGCAAGTTACCTGTGCGCCCAGAGAGGCAGCGGATTTCACCGGATGATTAAAACCCAGGGGAATTCAAAGTTCACCCAAACGCGTCTGTATAACGTACCTTGTTCAGCTCCTGCTCATAGACTCGTCCTCCGCCTGTCTGTGTGGTCCCGGA
GCCTCAGAGATTCTGCTATGACTTTGGGCTTCTCTGAGCCTGTGCAATTTTATATTCTTGGGAAGCATGGGGGAAAGTGGTAGACTACTGCAATTTTTTTATTAAAATGAGGCTAACTGCCCCCCTTACTTGGTGGCAAATGCCATGAAAAATTCATTACCATTTGATGCACCTGACTCTTCACAAGAAGGCCAGAAAGTACTTAA
CCCACACACATGATCTCCTTCCATTGTGATGATCATCCTGTAAAATGGGTAGGACAGGAGGCATTATCTCCTTCTAAGGTGAGAAGGCGGGTCCTGGAAGATTAAATGACTGGTTTGCAGTCAGCAGGCAGGCAGGTCCTGGAAGATTAAGTGACTGATTTGCTGCCAGCAGGGCAGAAATGACAGAAACGATACAGAAGGGATCC
ACTTAAAGATGTGAAAGAGTGCCTTTGGTTTGTTCTGGAGATATTGATGGCTAAAAATGAAAACAACAGCCATGCATTTATCAGAAAAATGGTAGAAAATATTAAACAGACAAAAGATGCTCAAGGACCAGATGATACAAAAATGAATGAAGAATTGTACACCGTGTGTGATGTTGCCATGAACATCATCATGTCCAAGAGCACCA
GAGACAGGGTTTCTCTGTGTAGCCTTGGCTGTCCTGGAACTCACTATGTAGACCAGACTGGCCTTAAACTCAAAGATCTGCCTGCCTCCGTAGTGCTGGGATTAAAGGCCTGTGCTGCCATCACCTGGTTCTGGTATTTATTTATTTTTATCTGAAAATGTACGTATGGAATGAGTAGGTCATTCTCCATGCCTTGCTAACTGTAG
CAATCTATCTTTTAAAAAAAAAACCCAAAACACAAATACAACAAGTCAGGGGTCCAGTGCTGCCTAAGCAAAGTGCTCTTGTTACAGGTGCAATGAAGACATTAAAAATGGGATCGGCAATCTGCTTATGTACGTGAAGAGCATGAAGGGTCTGGCAGGCATCAGAGACGCCATATGGGATTTGCTTAGCAACGAGTCTGCCAGCC
TATGGGATGGCAGGCTGCGGCAAGTCTGTGTTAGCTGCGGAAGCCGTTCGAGATCACTCCCTCTTAGAAGGCCACTCAATATCAACGAGCAGCCGCTTTAATTAAAATGATACTTAATAAAGACAACTGTGCCTACATTTCATTCTACAACGCTCTGCTACACGAGGGCTATAAGGACCTTGCTGCGCTTCTGCAGAGTGGCCTTC
AGGTCAAAGCCTCATTGCCTTGATGGTCTGTCAGTCCCCCCTCCCCATCCCCCTCCTCAACTCTCTCATCTCTCTTTCTCTCTGTGAATGTGTGTTTTTTATTAAATAATTTAAAAAAAAAATTTATATACATTGGTGTTCTGCCTGCTTGTATGTGTGTGAGGGTGTCAGATCCCCTGGAACTGGAATTACAGACAGTTATGAGC
GAGCGGCTGCCCAGGATGGAAGATTGCGGGTAAATGACTGTATACTGAGAGTAAATGAAGCAGACGTTCGTGATGTAACCCACAGCAAAGCAGTGGAGGCATTAAAAGAAGCTGGATCTATTGTGCGATTGTATGTGAAAAGGCGGAAGCCAGCATCAGAAAAAATCATGGAAATAAAGCTCATTAAAGGTCCTAAAGGTCTTGGG
TGAGCTGCTGTTTCTCGGGACTGCGAAGCTCTACCGGCTGGATCTCAGTGAAAATCAAATTCAAGCAATTCCAAGGAAGGCTTTCCGTGGGGCAGTTGACATTAAAAACCTGCAACTGGATTACAACCAGATCAGCTGCATTGAAGATGGGGCGTTCAGAGCTCTACGAGATCTGGAAGTGCTGACTCTGAACAATAACAATATTA
GGCTTTTCAAAATCAGAAAGGTGCAATTGAAAATCTGTTGGCTAAGCTTCTTGAAAAGAAGAATTATGTTCATTTTGCAGCTACACAAGTGCAGAATAGGATTAAAGAAGTAAATGAGACTAACAAACGTGTAGAACAGGAAATTAAAGTGGCCATCTTCACCCTTATCAATGAAATTAATAAGAAAGGAAAATCTCTCTTGCAAC
CCCAGGAGCTAGCTAGAACAAGTAAACAAAAATGCTTTGAACTTCAAGACGCCCAGATGGATGAGCAAGACCTAAATGAACCCCTTGCTAAGGTGTCTCTATTAAAAGAAAATCAGGCAAAAGCAAAGGAATCCGACTTATCAGACACTCTGAGTCCAAGCAAGGAAAAAAGCAGCGACGACACTACAGAGAAGCTGATGGTCCAA
CTCCTATAAGGGACCGTCAGAAATTGTTCCCACAGTGGTTGCTTCCACAAATGTGGAGTTGGATTTTTGATCTATTGTTGTGATTCAAGCAGTCTGTTGAATTAAAATCCAGGGTTTGACCGCTCAACAAGTAGTAAATTACCTAGTAACTCAGGGACAACTATTTCTGAACTTATAAGTGGCACTGTAATATACTTATTTACCTT
TGAACTGTGTCCAGAAAGAAATAGACGACCGCATAGCGCCTTATCTGTCTGCGAACAGCAAGTGCCTCTTCAGTCTCTAGATCTCGGAGAGAGGAGCTTTATTAAATCAATGATGGTGTGATTATATTTAAACCCTTTTATAAATTATCTTAAAAGATTTCATAGGCAAATAACACAGATGTGTAGGCATGTGCTTCTGTCCTGTT
CTTAGAAAAGCACTTTGCCTACCTAAGCTTTGGCAACTTGGGCAATGCTAAGGTACTAAAACATAAAAACAAAACAAAAAAAAGTTTACTTTCATTTAGGATTAAAAGTGGTTTTGTTTTGTTTCCTTTTAAGGAAACATTTGCTTTGCTCTTAGCCACTATCGGCTGATGAGCAGTATCAGGCCTGTTACAATCCAAACCGAAGC
CTGTTGCCAGTACTTATTTAGAAAATTGTTTTAATTTTTATCATGTAGAACACTGCCTTGTTCACTATAATGTAATCTGTATTTGTATAATTTTTTTTACATTAAAATCTTTAAATAAAATGTTTAATACCTATGAGGAGTGGACCATTTTCAACTTAAAAACAAATGTTCCGGGCTAGAGAGATGGCTCAGTGGTTAAGAGCACT
GCATTGTTTGTGCTTTAGGCAAATAGTAACCAGCTTTAACAAGGCAGAGGTCTAGATTTACGCTGTTTGACATTGCCACACAGTCTGCAGAAGCCCTTTCATTAAACTCAAAAGTGACCTCTGTCAAGATTTGGCTGAGCAGCAAGCAAACTTGTGGCTCTAATTGTTTGGCTTTTTCTCTCCCTCATCCCCTCAGAAGCTATTTT
CAGAGTGTGAGGAAAAAGTAAAACAATGAGTTATTTGAATCTTTCAGATAGCTATGCATTAACTGAAAGGTAAGGCAGAGTTTAGGAAAATTGTGTTTACATTAAATTGTTAGGCTTTATAATGCTAAAGGTCATCTTTAAAAAATACATTGCATGTTGAAAGCAGCCTTCAAATAGAGCAATTAGTGGCTTTTCTCTGCCCTGTC
GGAAATTTATACATGAATTTACTAATGTTTTAGCATGGTAAAACTTTGCACATTAACACAAATTAAGAATGCCACACAGGTAAATTCAAATGACTCATTTATTAAAAAGTTCAGTTAATATAGCATGATTTACTGTGTACTTACACACTTTAACTTCAGATGGAGTCAACTGTGGAATGGCTTTTAGCTTCGGCATATATTCTACA
GCTGTTCCTTGGAACCCAAGTGGGTTTCCCAGAAGTCCCAAATGAGAAGTGTGTGGGGACATTCTTTAACCAGCCTTGAGCTGTACAGCTGTAGAAAGCTATTAAATAAAGCTTTGACTTGGAACTGCAAACTCAGCAGCAGCAGCCTGTCCATGGCAGCTGTGGACATCCTCTACATAGACATCACAAGGAGGTGGAACTCGGTG
CACGTGCATGCTCCCGAGTGCACATATGTAGAGACCAGCGGTCAACCCCAGGTGCTTCTCAGGAATCATCTAACTTACTTTTGGAGACAAAGTCTCTCTCATTAAACCTGGAGCTCCAATTAGGACAGGCTGCCTGGCCTTTGAGCCCCGAGATCCTTCTGTCTCTACCCCAAGCACTGAGCTATAATCACCCTGCCTTGCCGTTG
GACTTTGCGGACGGGCTGTGCCCGCGCGCGACCAGAACGATGGACTTTTCGTTAACATTGACCAAGAACTGCATGGACCTAACATTCGATCTCATTCAGTATTAAAGGGGGGTGGAGTGCCCAATATACTAGGGTGAAAGCTGTGTCCCCTGTCTGATTGTAGGAATAGATACCCTGCATGCTATCATTGGCTCATACTCTCTCCC
TCCCTTGTTATCTATATTTTCTGAGTTTCTGTGGTTTTCTAGAAAACATGGGTTTTGAAGTGAATTTTTCCCCAAATATAAACTTCAGTACTTTTCTAAAATTAAAATAGAGGAGGAAAAATGGATTTTTACAATCAGTTTTTCTTCCACTTAATTAATAATTGAAGTGATTCTGTAATAAACTTCAAAGTCTAAGGTAGACTTGG
GTTACTGGGCTTTGCTGGACGGAATAAAAGTGGGCGCAAGCATGACCTCCTGATGAGGGCGTTGCATTTATTGAAGAGTGGCTGCAGCCCTGCGGTTCAGATTAAAATTCGAGAATTATATAGACGCCGATACCCACGGACACTTGAAGGACTTTGTGATCTTTCCACAATCAAATCATCGGTTTTCAGCTTGGATGGTAGCTCAT
TAAGGGCATTATTTGAGTCATCTACAAATAACAACAAAGATACGAAACAGAAGGCTGGAAAACTTAGCTTCATCAGCGTGGGAAACAAGTTCAAGGCACAATTAAATTTGCTTCTGGATAAACTTCGAAGTACCGGAGCCAGCTTCATCCGCTGCATCAAACCCAACTTAAAGATGACGAGTCACCACTTCGAAGGCGCCCAGATT
AACTTAATGATAAAGTATAATTCAACTATTTCAGCAACTCAATCAATTTATGTTGTCTTAGCCAGAATAGTGTTATCTAGTTTTTTATTACAAGTATACTATTAAATAATTTTTCATGCATTTACTCAAGATTATTTTTAAATCATAAAATATTTAATGTTTAAGTAAACTTATATTAAACTAACAAAAATTACTTACCATGAGCC
GTTCAGAAGCAGGGGCGTGGTCTCGGCCCTGCACTTGATGAATATGAAGGAATTCTTTACACGGGGCTCCGGCTCATTTTAATTCTCCAAGAAAGTAGATATTAAAATGAGCTGTGTCCATCACAAGGATTTTAGCAAAAAAAAAAAAAAAAAAAAAAAAAAAGTCAAAGATTAAGGTCAGCAATTTAAGCTGATTGTGTAACCAA
AACTGATTTGCTTAGGTTCTCCCTGTGTGGTCTCAGGTTCTGTTTGCACTGATGCAGGGCTCAGTGCAGATAGAACTGTGGAAGGAAAGAGCGGTGAGCCATTAAATCACAAACAAGTGTGTTCAGCAGCCCCTGTTGTGGAAAGTGACCCTCGTGCTCAGAGTCATCTACAGATGTGCACCGCTATCAAAAATACTTCCTTCTGC
CACTGTGTGCTTCCGGTTTCTCATGACGGAGGTGCAGCTTGTAGGAGATTATATGACTGTGATTTTAAGTTATGTATATTACATGTAACAGGAAACAAATATTAAAATAAACTGTGCTGGTAAGTATGCAGCTGACATTTCCAAGTTATAATTACCTGACTGTGATTGATGTATCCTAAGGTTCCTAGATCTTGCCAAACTGGCCC
TAATAAGATATAAGTTTAGGAAAAGAACATTGGGCTGAGACTCAGGAGACCTGGTTTCTAATTAGAAGCTTGGGTAAGTCACATAACCTTTTTGCCTCAAATTAAATCTGTAATTTGTTATATGGGAAGCCAAATAATTTTCTATGTTATACTAAAAATATTAAATAAATATAATTAGTTTTTCTTAGGAAAAAAAGTTGCAAGTA
CCCAGACTTCAGGTTTAAGACCTACGCACCGCTGGCCTTCCGGTACTTCCGAGAACTCTTTGGTATCAAGCCCGATGATTACTTGACGGCATCGTCAGCTATTAAAGGTGCTATCCAGCTGGGAATAGGATACACAGTGGGCAACCTCACGTCCAAGCCAGAACGCGATGTCCTCATGCAAGACTTCTACGTGGTGGAAAGTGTGT
CAGCCGCAGTCTCCCCTGAAAATTATTCAGATGTGTAGCACTTTGCAGTTTAGGTATTTGGATTTGTGAAGAATTAGTCCACGAATCTCATCATCCTCAAATTAAAGAAGCACTGAATGTAATTTGTGTTTCATTAAAGGAACTTATAATTAAAACTGTATTAAGCTCGGCAAGAGATGAGCCCTCTGGTCCTGCACGGCACCAAG
GGGTCCACCAGGGTACTGGATTTCAGGACAGTAAGTTTTTTTGCTTTGATGTTTGAAAAAATTTTTAAATTTTTTTGTCCAACATATCACTCTTAAGTCCATTAAAAGGACATACTGAGTACACTTTTGTCATTTATTGTGAGGAGTGTTTATTATGCTTTTATTTATTTATTATTGTGAGTGAAAATTGGAGAATAGGGGTTTGG
CAAACAAGAAAAGCTATGAGCTTACTATCTACTGTTTGGAATATAAACTACATGGCAGGGGTACATTAGTATAGGCTAGAATCAGTGGACACCACAAACAATTAAATCCCCAAGAGGACAGGCCATAGGTTTATTAATTTAGAACATAAAATTGCCTGGACATAGTGGTACTAATCTGTAATCCCAGAACTCTGGAGGGAGAGGCA
TAAGCTATTTTTGGTAAGAATTTTAAATCTCTTAGCTGAATGCCTGCAGGGCATCAGAACCTTTGCCTTCCTGAGAAACACAGTTTAAACTGTACACTTTATTAAAAAAAATAAAAAAGCGAATTATTGATATTAGGACATGACCCACACACGATACAGCCTGTTACCCACTGGAACCCGGAAACTGACAGCAGGAACATAACTTT
TTGAGTGCTATCCATGGCTGAGAAAGAGCAGTAGAAAGCCATCTTGCTCCTCAAGATGATCATTAGTAAAGCATTGCTGCATTTTATTTTCTATTTTAAAATTAAAGATAACTCAAGCCCTAGAATGTAATGACATTCATGCACTGATCTCTAAGCCAGTCGAACAACATTGCTGCAGAAATGGCTGGTATTCCAGCCACACAGAG
GCCAGAGTTAAGAACACACACTGCTCTTCAAGAGGACCCACATCCACCTCTGGTCTCCTTGGACATCAGTATTCATGTGCACATAAATTATTATTTTTTTATTAAAAGGTTGCTTTGAAACAATTTATAAAGCTTACTGTTGGGTTTGAGTACTTGAAGAAGATATGTATAATGGTTTTAGTAAAACAAAAACAATGTACTATCTA
CACATACATGTACCATCGTGTGATCATAGTACTATGATTTGCTTTTGACGTCTGTCCTAGTGATGTGTGTTGTCTGCTGGCATGCTTGCAGCACATGTCCATTAAAGGTCATTTTGTTTATTTGTTGGCATGCTTACAACACATGTCCATTAAAGTTCATTTGGTCCTTTTATTTTCATTGTTTTCTTGGTTAGTGATTTCATTTG
GGTGTTCATTGTGCAGTGCATTCTATTGTAATTTCAGATGATAAAGAATGCATGCGGACTATGACCTGTGATACTACCCTCCCCAAATGACACTGTTCCTATTAAAGAAAAAAAAAACTTTAAAAAATCTCCTGGTTTAAAATTTTCTTCCAGAAGGAATTTATATATTTTTTTCCTTAAATTAAGCAACACCATCAGGTCTCTAG
TAATTTCTTAGGTGCGGCCATTTTCTTTGAATTCAAACATTACAAGCCTAAAAAGAGGTTTACCAGCACTAAGTGTTTTGCCTTCATGGAGATGGATGAAATTAAACCTGGGCCAATCGTAATAGAACTGTACAAGAAACCCACTGACTTTAAAAGAAAGAAATTGCAATTGTTGACCAAGAAACCACTTTATCTTCATCTACATC
GCATTTCTACAAGGTTACAGGAGTTGACTGTCTGTTCAGAAGATAATGTTGATGTTCACGATATAGAATTGTTACAGTATATCAATGTGGATTGTGCAAAATTAAAACGACTTCTGAAGGGAACAGCATTTAAATTTAAAGCCCTGAAGAAGGTTGCACAGTTGGCAGTTATAAATAGCCTAGAAAAGGCTTTTTGGAACTGGGTA
GTAAAAGTCTCCTAAGTATACTAACATTTCACACAAAACCTGCCATAGTTTTTTGAAGGGGGTGAGGGAAAAGCTTCAATTTAGGTTTTATTTTTTCAATATTAAATTTTCCATCTTGAATATTGGTACCTCAGTGATTAGTGGATGAAAAGTGTAGGGTGGAATTTGTCTTATGATGAGTAAAGATGACAATTAAATTGCGTCTG
CTTCTAGCCAGCTCTCTAGTCCCTGATTTGGTCCCCCCCCACCCCCCCGCCCCAACCCCTGTAGCTTTTGTCCTGAGAAGTTAGCATGAGTTCTACTTCTATTAAATGCTGTTTTACTTTTTTCTCTGCTTCTGGGATTCTAGCTAACACTGGATATTAACGTCTTTAATGTGGCACCAAAACTACATAGCTAGATTTAAGATCTT
CCTAAGCAAGAAAGAATCCGCCATCTGAGTGGCAGTCTTTGGGAGCGTTCCAGTGGGGTCTGCCGACGGGGCTGCTCATGAAAGTGATCTTCTTAAGGCAATTAAAAACCCGTGGAATGGAAAGAAAATGCTCCAGGCGCCCTGGGTTAGGCCCACCAACGCTGTACACATTCCTGCTAGGCATTATATTCATTACTCTAAGTTCA
ATTGGTCCTTGAGAACTCAAACTGAGGCTGGAACTCACTTTGTAGACCAGACTGGCCTCGAACTCAGAAATCCTCCTTCCTCTGCCTCCCGAGTGCCAGAATTAAAGGTTAAAAACGACAACGAGCACCAACCATGAAAGATCCAAGTCGCAGCAGTACTAGCCCAAGCATCATCAATGACGATGTGATTATTAACGGTCATTCTC
TAAAGTTTCATTTGTTTAGTTCTGCGATGGCAGCCTCTTTACAATATGAAAATCTAACATTCTGAAAATATTTTAACTTATCACTATTTTGTTGAAAAAAATTAAAGTATATTCTTTTCAATGTCTTTCACTTTCATTTAGTTTTACTATGGCTTGTGAGGCTGGCCTTGAACTCACGGATCTGCCTCAGCCTCCTTATTCCTGGA
GCTGTGAACAAGAAACAGACACAAGCAAATTCCTGATGTGTCGCCGACCGGTCGTTACACAACACTGGTTCCTCTCTTATTTATTTTAGCTGTGGCTGCTATTAAAGAGATAATAGAAGATATGTACTGCAAAATACAACGTGATCACATTCCTTCCGAGGTTCCTCTATTCTCAGTTCCGAAGAGCGGCTAATTCGTTCTTTCTC
CATTGAGTATTCAAAATGAAAAGCCAATTCAGAACTTCATTGAAACTGACACTACAGAAGCTGTAGGAAATGTATGTCAGCTAGCACAAGCAGAGCACATATTAAAATCCTGTCCATTTCGGAGCCCTATTCCAATCTGGAGCTCAGAATCTTCATCTGAAAAACATGTTAAGGCATTATCCACAGGCACAATCTGCTTCCCAGCA
TATGGACTCCATCACATCGCCATCTATAGCAGAACTCCACAACAGTGTTACGAGTTGTGATCCTCCTCTCAGGCTAACAAAATCTTCCCATTTCACCAATATTAAAGCAGTTGATAAACTGGACCACTCGAGGAGTAATACTCCTTCTCCTTTAAATCTTTCCTCCACATCTTCTAAAAACTCCCACAGTAGCTCGTACACTCCAA
AGTGGCATGGTCATCGTCTGGAGACGAGAGCAAAAGTAGGGTTCTGTCACCCTGTGCTGCCCACTGATCCCTCCTCCTTCACTCCAGTCTTGCGTTATAAATTAAATTCCTGTGGTTGTGTTGAAGGGCTCTCAGCTCTCCCACCAGGAGGCAGTAGGGAGCTCTCAGGCCTCCAGTGGAGTGGGGACCAGTTCCTCGATTGTGCA
TGATCCTGACTTAAAATTAACCAAAGTGGCCCCGGAGGGGTGGAAGGAAGAACCGAAGAGAAAGGGCAAGGCCGCCGTTGACTTTACGTTGTTTTTCCGAATTAAATTTTTCATGGATGATGTTAGTCTGATACAGCATGACCTCACGTGCCATCAGTATTACCTTCAGCTGAGGAAAGACCTTCTGGATGAGAGGGTGCACTGTG
CAAAAACAAAAGCATTTTTACAATGGGGATTGCTGAGGTGGGCACAAGAAGTCAGGCATAAAGCACAAAGTGGACTGTTTGAGTGGATTGGTTGCTGCTCATTAAAGTTCTTCCCTTGATCTCTTAAGTATGGAGGTCTTTACCAAGAAATGGCTTAGCATGAGTGGGAGCTGAATCCCAGTGGCTCCACCGTATGAACCAGAGAA
TTGTAGCCTATATTGGGTGCAGAAACACAGCAAACTGAGAGTCAGAAATCTGAAGTGTCACAGAGGGAAAGAGAAATTGAGTGTGGGAGGAGAAACCGATATTAAATTCCAATTCATTCAGTTAGATTCTGTGCTGTGTTTGCCATCTTCCCGGTTGTGTATCTTGAATCGTTAAAGACCTTGGATTTAAGATGGTGAATAAAGGT
AGTCTTGGTAGACGAGCCCCTTATTCATGCAACTACTTACATTCCTTTGGATAATGCTAACTCAAATCTCATGATGGATAAGAGAGAAATTATTGATATGATTAAACCTGATCATGTTGAAGGAATCCAGAAATCTGGAACAAAAAAGCTGAAGATTGAAACTGACAAAGGAAATGCTGAAGTGAAATTTAAAGATTTCCTTCTGT
CACACGATGCAGCATTTTTTCTGTCTAGGCCAATGTATGCACACCATATTTCGGGTGGTTATTTCGGCCAGATCAGAAACACTAAAAAATCTTCTCAGAGATTAAAGGATGCACTACTGGACCATGATCTTGCTCTTCCTCTCTGTTTGCTTATGGCACAACAGAGAAATGGGGTAATTTTTCAGGAGGGTGGAGAGAAACACTTG
TATGACAGAGCTGTTGTCCAGGGGCCTGAAGAATGATTATAACAAAGAGACATTTACCTTGAAACATAAAATTGATGAACAGATGTTCCCTTGTCGATTCATTAAAATTGGTCCACTTTTGTCCTGGGGGCCCAGCTTTAACTTTAGCATCTGGTATGTTGAACTTAGTGGCATTGATGATCCTGATATCGTGCAGCCCTGTCTGA
CCAGAGTCACATAGTACTTACATTAGACCTCAGACCCTGCTGGTGGCCCTCAGTCGCTGGCTGGACTGAACTGACCCATGTTGTCTCTTTGGTTTTCTACATTAAAATGTGTGTCTAAGGTTGAAACCATTCTACCAAGAACCTTCCCTCGTGTCACAGTTTCCATTGCCAAGCATCTCCATCCCGCGGTATTGACTCCATCCTAC
GTTCCCTGAAAGATCTGTTACAAAAAGTTTTAGCCTCCTCTACAAACCTAGGAACTTTTCTCTACAAATCTGTATACTGACCAAATAAACTGTTTTCTTCATTAAATTGATATTAAGTGATTGAAAAGGATTCACTTTATCCTCTCTCCAAGACACAACCATAGTAACATAACGATAAAACCTAAAGCAAAGGTGAACAAGGGGAA
CATTACTCTTTCTTCTATTTCCTTTTTCCATTTGCTAAAGTTGAAAGTAGGAAAAAATAATTTTGAATAGCTTTTCTTGTTCTCCAAACAGTATCTGTTCATTAAATTCTGTGATAGAATATATTTGGCTTCCTTCCCCCAAAGACCTCTTGATCAAAGATGAAAAATACAACATATAAAGAAGCTATATATGTAATACTTTTGAG
GAGTGAGTTCCAGGACAGCCAGGGCTGTAAAAACCAAAAACAACCCTCTATAATCTTAGAGGTCTAATTTTGTTTTCTTGTTGACAACCACCCAAAGGAAATTAAAATTCCAAGACCCCAAAAATCTTATCTGTAAAATGTTAACAATCATGTGATATTTTAAGTTTCAAGGGGCTGAAGAGATGGCTTAGTGATGATCGGCACTA
TTTAAAAAAAGTGTTTGTTATTCTTCTGGGTCAGTAAAATCAGCTTGGTGGATCTAGCAGGAAGTGAACGGGCTGATTCAACTGGTGCCAAAGGAACTCGATTAAAGGACTGTGGCAGCTACCAACATGAATGAGACAAGCAGCCGTTCTCACGCTGTGTTCACCATTGTCTTTACCCAGAAGAAACAGGATCCTGAGACGAACCT
TATAAAGAACAAAGCTTTTCATTCAAAATGCTGCCTTTAGTGATGCAGACATGGCTCAGCAGTTAAGTATTGACTGCTCTTATAGAGTACCTAGACCCACATTAAACTTCTAACCAGCTTTAACTACAGCTCTAATAAATCACATACCCTTTTCTGGACTTCCAAGGCACATGCACATACACATAATTAAAACAAAATAGATGTTA
GGGTTTCTCTGTGTAGCCCTGGCAGTCCTGGGACTCACTCTGTCAACCAGGCTGGCCTCGAACTCAGAAATCCACCTGCCTCTGCCTCCCAAGTGCTGGGATTAAAGGCGTGCGCCACCACTGCCCGGCTTGCCCTGCACTTTGACCCAGCGTGCGTGCACGTCCTCGATCCTTGAACAACTTGTCCTTCATTGAGACCTCAGCCT
TGTGTGATTTTGAACTACCTGTGTGCACTGGTCTTTGGATATTGTTTGGCTTTTTAAGTGAGGATCGTCCTGATGGTATCTAATGTCAGCAGTATTCCTGATTAAATGGTGTTCTTCCTTAAGATGCCCTTTGGGATTTCCCCTGCATTGTACCGCTTCTCTCAAGCACAGGAGGAGATACACCGTGACTCTTCATTCTCTCTGGC
ACTTGGGTGTACTTTTTAGGAAAATTGCATCTGGCTATGTATAAAACAGACCTAAAATAAATTTCTTTGATGTCTTCCCTACTTTCTCCACATCAATCAGATTAAAGTGTGTAACCCCATCTGCAAACCAAGAGGAAGCTGGACGACGCCAGCAAGCGCCTGGAGTTCCTCTACGACAAGCTTAGGGAACAGACGCACGTGCAGGC
AAATGGCAGTGTGGTGAGAAACTCCTAAATGAAGAAAGGAACCTTGTCTTTCAGGGCTTAAAGCAAAGACTTGAAGTTGGCTAATGGCTGTGGAAGAAGAATTAAAGAAAGATCATGCTGAGATGCAAGCAGTTATTGATGCAAAGCAGAAAATAATTGATGCACAGTATGAACAAGAAATTACCAAGCTGAAGGAGCGCCTACGA
TGGCTTAAGCTTTACCAGAATCTACAACATTCATTAGAACCCAAAGGGCTGTTCTTAAAGCTCTAACTGCCCAAGGATCGTCAGCTATTCTGTGGGCTATATTAAATCTGCCCCCTAGTGGCTACTAAGTATTTATTCAATCTGTCAGTTTTAATGTTTGATGCCAATGGTGAGCATTTTAATTATCCAAGGACTATTCACTAGCA
ATGCTTTATTTCTGTTTCAAGAACCTAGATGCCTAATTATCAGACAAAAAGGTATAATGAATACAACACCACTGGAGAAGCCTGAGAACTTAGCAGATATATTAAAAATAACTCAGTTTTTACAGTTTTCTCTGATTCAATGTAGAAAAGAATTCAAAACTATAAACACTATAAATTTTCATTCTGTTGTTGAAAAGTATGTAAGT
GCGAACAATGGAAGAAAGCCACTTTTTGTTGTTAAAGTGAGGTAGCATTTCTGCTGTAGTTAGAAAGAGCATTGTCTCTCCAGTGTCCCAAATCACTTCCATTAAACAGTCAATGTGATAACTGTCTGTGACATGTTCTATTATCTTTCTAGTTGTTCTGATGTTCCTTTCAGCTGGTCCTATAGCCCCCTTTCTCAGTAATGTCT
TTTTAAATTTGTATGTGGAATCCTTAGAGTTAAAGATAGTTTTTATATTTTGGTTTTTATAAACCGTTAAGGTTGATCTAATGATTGTGTTTTAGTTTTTATTAAAACTCACTACAGTATCAATAAACCAACAGTCTTTCTTGTGTTCTTTTGTACTCTGTTATTTGCTTGTGTTTTATGCTTAGAAACATACCATTAATTTTTTC
GTGATTGCTACTCGTGAGTCCAAAGTACAACGGTGACTTGAAGCAAACCAGTCACCTAGGGCAACCCGGAGGGACTTTCTGTCTCTGGTTTGTTGTTGTTATTAAAGATGACCGTGTGTGCTGCTCTTGTCACTGGGGAAGGAAGCTGTAAAGGCCCCGCCTCTGCTGATGACTTTCTGTTGTATACGAGAAAATAACGTTGAGTT
TTTTGCAATTGATCCTAATGGCTATGTCTTATTGCATCCAAATCTTCAGCCAAAGGAGCCAGTCACACTGGATTTTCTCGATGCTGAGTTAGAGAATGAAATTAAAGTGGAGGTTCGAAATAAAATGATAGATGGAGAAAGTGGAGAAAAAACGTTCAGAACTCTGGTCAAGTCTCAAGATGAGGGATACATTGACAAAGGAAATC
TGCTGTCACTCCCACCTTCCCTTTTCCTGCTCTATGCATACCATCCTATGAGTCTACCTTGGTGTGCATCGTCCCAGGGTCCTGCTGCTGTGACCTGTTGATTAAACTGGGGGCAGTCCTCTGTCTTCCACAGGGGAGCTCATTCCTGGAGCCCTCAGTTTTGACCACACATTTGGCCCTCTGCTCACCACACCTGGACTGTGCCT
GTATGATGTTGCTTTTAAAACATGTCTGTCTGTCCCCTCCTCCCATAACAACAGTAATCTATTAGTCTAGGAAATTCTGGAAACTTTTTAAAAGAAAAAAATTAAAATAACCCTTTATCCGAGCCCCAGCCACGGAGACCGTGTACTGCATGAATGAAGCTGAAATGGTAGACGTGGCACTGGGGATCCTGATTGAGGCATTGAAG
GGTCTCACTATGTAGCCCTCACTGGCCTAGAACTTTCTATATAAACCCACTTCCCTCAAACTCACTGAGCTCTGCCTACCTCTGCCTTGAGAGTGCTGCGATTAAAGACAGAAACCACCTCCCCCAGTGGACAGGTATTTGGTTAGAGGTTTTTTAACATAGGAGCCCCAAAGGCTCTTTCAGGATGTTGGTAGGGGTGGCTTTTT
CAGTGAGATTCTAGATGGGAACCAGCTCCACATTGCAGATGAAGTAGAGTTTACTGTGGTTCCTGATATGCTCTCTGCCCAAAGAAATCATGCTATTAGGATTAAAAAACTTCCCAAGGGCACGGTTTCATTCCATTCCCATTCAGATCATCGTTTTCTGGGCACCGTAGAAAAAGAAGCCACTTTTTCCAATCCTAAAACTACAA
CTGGAAACATCAAAGCTGGATTAGAACATCTGGCTCCAGCTGAGCAGGCCAAAGCCAGACTGCAATTGGTCCTTGAAGCTGCTGGAAAAGCTGATGAAGCATTAAAAGCCAAAGAAAGGAGTGAGGAAGAAGCAAAGAGAAGAAAAGAAGAAGGCCAAGCCACCCTGGTAGAACAAGTCAAAAGAGTAAAGGAAATCGAAGCAATT
CTTCTTTATTGGTATAAATCACAATATTTTCCAGTTTCGTTTTTAGCTGTGGGGCTTAACGTCTCACCCTTTTTACTTACATAAAAGTGCTATACATTTTATTAAAATGGTGAAAAATAACCATGATGATTTATTTAGACCACTACTATTTATTCACCATTCCCCTCCTAGTTCTGTTATATAACTAGCGCAGCCTGCCTTCAAGT
GGACTGAAAGTTTATTGCATTCCAACTGCTCGTTTTATGTTGGGCATATTGATGCATTTACTTCAAAGCTTTTCATGCTAGAAGAAATCGCTTCAGAAGAATTAAAAGAAAAACTTGCAGCACTCAAGATTTCAAGCTTATTTAACATTCTCCAGCACATTCTAAAGAAATTATGTAGGTTGCAGGAAGGGTCCTACTTGCTGTCT
GGTCTTAAAGAAAGTTGCAGCTACTCTGCAAGTGCCAATGAACAGTTTAAATGCAGGCTTAATTCAGGTAGCTTTTTTCACCTGTTCATTTGACCTGGCAATTAAAGGTGTCCATTCTCCCTGGTGTGATGTGTTTGACGTAGATGATGCAAGGGTTCTGGAATACTTAAACGACCTGAAACAGTACTGGAAACGAAGCTATGGCT
CCTCCCGTGTCTTTGATTTATCCTGCCACAGTACATACCAGAGCTTCTCTGGTGAAGGAACAATTCACTGTAGATGTGCTTCCACCCGATATTTGGAAACATTAAAGAAATACTTGTTTCTTTATATCCCCTTTCCCCATGCTCCTGTTTCCTGATGGTCTTGGCATCCCAAGAGACTCATTGAGATGCTCTGGAAACCCATCTGA
TGCTCCTTTTAAGTTTTCAGGTGAGTCAAACTCTACAACACAGTGTTAGGATATAAGCTTTACTTTTACAGTTAAAACAATTACTTTTTGCACCGTCTTAATTAAATATTTTGATTTTTTTTTTTATTTTCCTAGTTGTGTTGCTGTTTATAAGTGTGAGTCGCTTCAAGGTCGTGCTGAAGAGTAGGTAGGAGGTAGTGGTCCTA
CACCGGTTTTAATCCTTTTACTTCAAAACTTACACATACTGACCTACTCTCTGATAGCTGCACAGAAACTCTTTGGCGCCACACTTGCTTTAGTGTGCTGATTAAAGTTAACAGAGAAAACATGGTTTTCATTTACTTGGTGAACAAAGTAATGTAATCTCAGTTGATTTTCCAAGTAACTAGATGTAGTTGGCCTCCTCTTCTAC
ATGTTTGGGTTCTTAAAATAACAAGTTGGACTGAAGAAATGTGTCTTGGGCAGTAAAAACTGGAAAGAGGTAAGATTTTTAAACATATGTTTATATATATATTAAACATTCTCATCAAAGTTATATATTCAGATACATGTATTTTCAGGTTCTTTAGACCAGACCATAGTCTTCTAAAAGTTAAGAGCACTTCACTTTCGTCTCAA
TTCAGATACTGTCCGTGTGTGAGTTACACGTGCCAACTGCCAGGTATTAGTTGTTTTTCCAGGCCCCATTAAGGACTCTTCATCCTGTCCAGCAAGAGGCATTAAAGCTTTCACGAGTTAAAGTTGTTCCCAGCTCGGTGTTATTCAAAGGCAATTTACACTAATTATTCGAGTCCACAGCGTTACCCATATTAGCAGAACGAACC
CACCTTTGCCTCTGTGGAGCAGTTCTGGAAGTTTTACAGCCACATGGTACGTCCTGGGGACCTGACAGGCCACAGTGACTTTCATCTCTTCAAAGAAGGGATTAAACCTATGTGGGAGGATGATGCAAATAAAAATGGGGGCAAGTGGATCATTCGACTCCGGAAGGGCTTAGCTTCCCGCTGCTGGGAGAATCTCATCCTGGCTA
TTTGACTATCAAATCCATAAAAACTGAATCTTGTATAATGATCTGTGTGGCCTCTTTTGTTGGGCCTCCTTTCCCTTATTTAAAGAATGCTGTTTAGAATATTAAACATTATTCTTACTGCCATTCATTCGATAGGACTGGTGCAAAGAGAATTTTGTCAACAGCAAGAATATGCTGCTAGTAGCTGAAGTCAGAGCACAGCTGAG
GAAAATTGTGTCTGGGTTTACAACAAACACTGTGTTGTTCAGAGGATATTTCCTTTGTGAAAACTTTAGCAGGTTCCCTTCTAATCATAGTGTAGTTGAAATTAAACAAACAAACAAAAAGAAGTTTGGGCTAACATTTAGGAGAAGTTGGTCTAAGTCTTACCTTGTGTAAAAGCAGGCTTGTATTTATAACCTATTTGATTTCT
TTAAGCTTGATCCTCAGCCCTTCATTGAAAATTGACTTCAAAAGTTATAAAAGTAGTACCATTTTTGAAAATACTATTTTATTTAGCAACTAAACAAATTATTAAAATTTTTACTTCCCTTTAGTAGTTGTTCACTGGTAACGTTCATTTTCATTACTATACCTTCTTTTAAAATAATATAAAAGATAAGGAGGGCTTTTGTTTGC
ATCTCCAGGTGGCCTGCATGCAGTTCATAAATGCACTTGTCACCTCTCCATATGATCTTGATTTTCGAATTCATTTGAGGAATGAATTCCTTCGTTGTGGATTAAAAGCAATGCTCCCTGCTCTTAAAGAGATAGAGAATGAAGGGCTTGATATTCAGTTGAGAGTGTTTGAAGAGAACAAAGAAGATGACCTAAGTGAATTATCC
AACTTCTGAAGAAACTGTCACTGACCCTGCATTAGAGAATACTGTATCTTCAGCACATAGTGCGCAGAAGGACTCTGGGCACAGAGCTAAGTTAGCATCAATTAAAGAGAAACATAAGACAGATAAAGACTCAACCTCCTCTAAACTTGAGAGGAAGGTCTCAGACGGGCACAGAAGCAGAAGCTTAAAGCATAGTAATAAAGACA
ACAACCTTCTTGATAGTGTGAATTGTCCCCTTCCAGTTACTTCCTTCTGGTCTCTCCCTACTTAACTGACAGTTACCTTTTAAATTTTGCACACATTGAGATTAAAATTGGGCTTCTACTGTGATGATTCCTATTTCCTCTCGCGTCTTAAGTGCAAACTAACCGTTAAGTAACGTTGGCATCAAGTAGTGCAGACTCCGTGCCTC
TGTTTGTTTGTTTGTTTGTTTGAAACTGTGTCTCAATTTGTAGCCCTGGTTGGCCTGGTACTCACAGAAATGTACCTGTCTCTGCCTTCTATGTGCTAAGATTAAAGATGTGCACCACCGTAACTAGTCTCCTCTCCATAATGCATACTTCAGCATTTCTACATTAGACATAATTATCATTCGGGTTGTGTATTTTTTTAAGTTTT
CTCCGTCTCAGTCGCCTGTTTCTTCCCTTCCCTTTGCAGTACTCGGCTTTCATTGGGTTATTTTCTAAACTAATACTACACGGTTTTTAAGTACTAACTCATTAAATATTACTTTAGGGCTAGATCAAAAATTCTTTTCTAACTTAATTTTATTTTTATGTGCATGGATGTTCTGCCTACATGTGGACCCATGCACTATGTTTGTG
GGGCTTCTCTGTGTAGCCCTGGCTATCCTGGAATTCCCCCTGTAGACCAGGCTGGCCTTGAACTCAGAGATTCACCTGCTTTTGCCTCCTCCGTGCTGGGATTAAAGGTGTGTGTCGCCACTGCCCAGCTTTTGTGTTTTTGCTTTTTTTTTTTTTTTTTTTCTTTTTTTAAATTTGAGGTGGTGTAACCCAAGATAGCCTTGAAC
GACACACACACGCACACACACACGCACATGCACACGCGCACACACGCACACGCACACGCACACGCACGCACACACACACACACACACACCATTGTATTTGATTAAAAGCCCAGTTCCTAGCTCGCCTCTGAGTGGAAACCGGAAATCAGGCTCCCATCCGGCAGTGACCACGTCATGCTCAAGTCCCTGGACTGGAACGCAGAGTA
AACAAGGAATTGTCTTTCTGGATGAAGTAGATAAGATTGGCAGTGTGCCAGGCATTCATCAATTACGGGATGTAGGTGGAGAAGGCGTTCAGCAAGGTTTATTAAAACTTCTAGAAGGCACAATAGTCAATGTTCCAGAAAAGAATTCTCGAAAACTACGTGGAGAGACAGTTCAAGTTGATACAACAAATGTCTTGTTTGTGGCA
GTAAATAAGAATACTCCTCTGTACAAGTATTTTTGTGAAAAATGTAACTTGTTAGTGTAACTATTTAAAATATGATGACGTTAAGAATACTTGTGAAAAAATTAAAATATTACCTCTCCGTTTTTGCTTTAAGGCAGCCGCAGAGACTGCATATGACATGGTGTCTCCGAGTACCCTTTCCATTGAGCCCAAGAAGGCAAAGAGAT
AGGGTTTCTCTGTGTGGCCGTAGCTGTCCTGGAGGTCTGTCTGTAGACTAGGCTGGCCTTGAACTCAGAGATCCTCCTGCTCTGCTTCCTGGGTTCTGAGATTAAAGGCATGCACCAGCACAGCCTGGACAAAAAAGAAATACGTGTTTTAAAGAAGCTGTTAGCACAGGTGGCATTGCTTATTACTAGTTCAGAGTTGTTAGATG
CAACACCTTGCCAGCTTACATAGTATAGTCACTCAGACAAGCTCAGTCATTTGTCTGCCTGGCCTCCAAAGGCTATAATGGCATACAGCAGTCCCAGGGCATTAAAAGAAGCTTAGACCTTATTAATTTCTGATGAAGTCTGGCTATACATTTTAATTTTAAAAACTGTATCTATTTACTCTTATTATTGTGTCTGTTGAGGGGGT
GGTCTTAAAGAAAGTTGCAGCTACTCTGCAAGTGCCAATGAACAGTTTAAATGCAGGCTTAATTCAGGTAGCTTTTTTCACCTGTTCATTTGACCTGGCAATTAAAGGTGTCCATTCTCCCTGGTGTGATGTGTTTGACGTAGATGATGCAAGGGTTCTGGAATACTTAAACGACCTGAAACAGTACTGGAAACGAAGCTATGGCT
TTTTCCTTATGCTAGACTTAGACAACAGGTTTGGTAATTGGCTGTTTTGTTAAAGTATATCTTTTAGTGTTGTTTAAAGTAGACGGTATACCTTAAGTTTATTAAAAAGAAAACATAGATTTCATTATCTATTTTGTGTGTGCCTATTGTTTCTTTAGAGTGATTTATAGTGTTGACAAGTTGAATTGTGATATAGATTCAATGTG
CCAGAGATGGGCAGACCAATTCAGGACACGGGAGGCACCCTAGAGAATAGAGGCAGGCTCCTTCAGGTCCTGCCTTTTTGCTCTTCACAGCTGTTGTGTCATTAAAGGTTGTGTGAGCAGCATGCTTCCAAAGTCAGATTTCCTTCTTGAGACAGAGCCTGTTTACTTAAAACAGATTACATGAGCTTTGCTGTTTTCCTGGTCTT
ATTATCCAAAGAATGTTCATCTCCCTCAGCATGATGTCAGAGACACCTTTAAGTGCCAGTAAACACAGTCTAATGACACTGCTCTTGTTCCTAATTCCATATTAAAGATGCTGGGTTTTACTTTGCCAATACAGTTGTGAATGTTATAGAAACCTATTCGGGTAAAATCCTAGTGTCCAGTATGTATGCATATATTATGTTTGTCA
ATGCCATGGAGCAGGGGAAGTTGTCCTTGTGGATTGTGTGTCTCCCATTTAGGTTTACCCTGAGTGGGTGAAATAAATGTGGCTTAATTGTGTCCCCTAGATTAAAGAGCAAGTGTATGGAACGGTTGCAACCGCCCATTCAATATCAAGATGTCCATACCAACCCTGACCAGGACTGCTGCCTACTGCAGGTCACCACCCTCAAC
TTATAAGTATGCCATAGGAAGTCTTAATGAAGGTAGAATCGGAATTGCTGCACAGGTGCTAGGACTGGCCCAAGGATGTTTTGACTACACTATTCCATACATTAAAGAAAGGATGCAGTTTGGCAAACGAATATTTGATTTTCAGGGGCTCCAACACCAAGTGGCTCAGGTGGCCACCCAGCTGGAAGCCACACGGTTGCTAACAT
AGCTCTTGGTCTCAGGCGAGACGACACATTTTCTGTTACAATGCTTGGTCACTGCATTGAAATGTACATCGGGGATTCGGAAGCTTATATCGGAGCAGACATTAAAGACAAATTAAAGTGCTATGACTTCGATGTGCATACAATGAAAACACTAAAAAACATCATTTCGCCTCCATGGGATTTCAGGGACTTTGAAGTAGAAAAGC
GAAGAGTTGCCTTAATAATTATTAAGTTTACTAGCACTAATTGTAAGCTTATTTGTATTCCCAGATCCCTACCCTCTGCATTAGGATTATGGGCAGGTGAATTAAAATCACTACTTAAGGCATAAAAAGCATAGTAGTACATTGCTTATATGCCAAGAAAAAGAAAGCAAAGATATTAAAATTGAAGGATTTTTCTCCATATATTT
TTTTTTATTTTTAACTTTGAGTTTTATCATCTTAGTTCTGCAGCCCATGAAAAGGAAAGCTAACTTCAAGTTCTCTCATTTCTGTTGCAGAAATGGGCAAATTAAAAGGGCATTTTATATGTCCTTAATTAATTTCATATTTATGTTGTCCTTCTCTTTGGATTCACAGATCTAGACCTAGTAATTAGGAAGTAGCTGCCCAGATG
GTTAGGTAGTTATTAGTAATTTTATATATACATTTATCAATAATGAAGCAATAGATACTTAAACCAATAGCTTGGTTTTATTGTTTATTTTTATTTTTTAATTAAAGTTTGTCTTACTTCCATTGAAATTGGAAGTACAAGATAAACAAGGGGCAACCACAAGACATTCAAACTGTTAGGAAAACAGCAAGCAGTGCTCACTCTGT
GTTCAAGTTCACTACTCTCTGTAACTCTAGCTCCAAGTAATCATATGTCTCTGGCCTCTTTGGGCACCCACATTCATATACCTACACACACAACTACATAATTAAAAATAAATGAAGTAAAATCAATAAAAACCATGGTAAAACCCCACAAATAATCAAATTGCTTGTCTCCTAATACTGTCTTAATTTTAAATTCACATTTTTTT
TTGTTCTAACTTGCATACTTGTCCTTTCTGCTCGAAGCTGTCACTTCCTTCTAAGGATTTACAGAGGCCTAGGGCCCTAACCTTCAGGGGTGGGGACACAATTAAAGGAAGGGAATGTATAAAGAAATTATTCTTCATTCCAATATATGAAGATACTTGCCTTTTCAGCAGCGATGGTCTCAGTGTGCTTGGGGCAGGAGTACATA
CGCTACAGGCATTCTCTGAAGCTAACCGGAAGCTCTGGCTGGAGGCCATGGATGGGAAAGAACCGAACGGCCTTGTTACTGGTTCGCCTGAAATGTTTAAATTAAAGTCGTGTATCCGACGGAAGACAGATTCCATTGACAAGCGCTTCTGCTTTGACATAGAAGTGGTCGAAAGGACCACTGGGTTTCACATGGACTAAACACTA
GAAAATAATGCAGTTTATGCCTTTTTAGGCTTGACAGCACCACCTGGTTCAAAGGTTTGCAGTCCTGGGGTAATAACGGAAAGCAGAACCAATTTACGTGATTAAAGCTGTCATCCTTTGTAAGATGTAAGCAGACGCTGAGAAGCAAACCAGACAGAAAGGTCTTTCTGAGTTTGGACTGTTGGCATCTCAGAGGAGCAAATCTT
AACAGCCCCCCCCCCCCCCCCCCGCTTTTTTTTCTTCTTTTTAAAAATTTTTTTAATTTAGTACTTTAGTGTAACTGCTTTTTATCTTTTCAGAAACTCAATTAAAATGAATAGAAAGAAAATTTCTTAAGTATGCTATTTATGCGTTAAATATACTGGTAAAAATAAGATTAAGACATGATCACAGCTTCAAAGTTTATTGAAAG
CATGTAGGAGGTAAAACCAATTCTGGAAGCATCTAAGCTTCCATAAATAACTTTAATTCTTAGCATAATGACGGCCTTGGATTGTCTGACCTCAGTAGCTATTAAATAACATCGAGTAACATCTGCATCAGGCCCTCAGAATATACAGTTGAGTTGGGAGTAAACTGAAAAGACAAATGTGTTGAAGGCTATGCCAGGGAATCTGG
AGGTTGAGCGCCGCTCCCTGCGCCTCGAGGTGACAGAATACAAACGGACCGTGCACGAGATGAAAAAGGAGCTGGACAAGTCACAGAGTCTGCAAACACAATTAAATGAATTCAAGCACTCTGAATTGATCACCCACGAGAAGTTTGAAAGTGCATGTGAAGAACTAAATAACGCATTGCTTCGGGAACAGCAGGCACAAATGTTG
CACCTTTGCCTCTGTGGAGCAGTTCTGGAAGTTTTACAGCCACATGGTACGTCCTGGGGACCTGACAGGCCACAGTGACTTTCATCTCTTCAAAGAAGGGATTAAACCTATGTGGGAGGATGATGCAAATAAAAATGGGGGCAAGTGGATCATTCGACTCCGGAAGGGCTTAGCTTCCCGCTGCTGGGAGAATCTCATCCTGGCTA
CTTCCTGCCCCAGTTGCTGGCCTATCCTAACCCCATAGATCCTCTCAATGGTGACGCTGCAGCCATGTACCTCCACCGACCAGAAGAGTACAAGCAGAAAATTAAAGGTCAGGAACTGTGTGTCTAGATGTAATTAATCAAACTTGGACAGCTCTCTATGGATTCATGAATAAAATTTTCCATCCCAACATTGATGAAGGCACCAT
TGCTACTCCCTAATCAAGTGTGGGACAGTATAATTCAGCAGGCTACCAAAGATGTGGATATCCTGAAAGATCCTGAAACAGTCAAGCAGCTGGGTAGCATATTAAAAACAAATGTGAGAGCCTGCAAAGCTGTTGGTCATCCCTTTGTAATTCAGCTTGGCAGAATTTATTTAGACATGCTTAATGTATATAAGTGCCTCAGTGAA
GCGGTTACGTCAGTCCGGGGCCCGGGGAGTTTGGGCTTGGGATATAAACGAGTTTTCTATGCAGGTGGAGTCTTGTCCTCCATAGCTGACTTCAGAGGACATTAAAAGAATTGGCGGAGGCTACGCCCTCTTGAAAGGGGGAATCATTGAGGCTCAGGGAGCCACACAGCGTCCTCTCCAGTTCTCGGCCCACAGCGCTCCTGCAA
TTTTGTAGCTTGGCTGATCTCTGTTCAAATCAGCCAAGCTACATAATGAGAGAAAACAAAACTTGAGAAAGAGAAAACTTGCCTCTGTCCAAGTGCTGGGATTAAAGGTGTGGGCCACCACCGTCCAGCAATCTTACTTGACAGAGTAGAACTTTTAAAGGGTTCGTTTTGCTTTCTTTCTTATTTCTGTCTTCTGGTTGAGCTTT
AGTCGGAGTCTGTGGCCATACGATTGCTGAAAATGCACTGCATTGCTTTTCTAAAGTAACAAATTTGGGGTTTTTTTTTTTTTTTTTTTTTTAAAAAACCATTAAACTGTGTGGGTGTGGATGTCTGTGAGCAGTTGTCTTACCAGAATCAATGTTAAACTACCTGAAACACACCTTTAGCATACTCAGCAAAACGCTCTCGCCAC
TAGTCACCAAGGTTGCATAATTAGCAACCTTGTAGTAGCCTGTAGCACAGTGGGATCTGCATATCTTCCGTCTAGTTACTGTGTTTGTAAATCTTTGGACATTAAAAATGAGTGGCTTTCATATCCTGACTATTAAAAGTCATTTTAAAAAAAGGAAGAACACTCCCGTGGGGAGGGGCATCTTGAAGGCATATTTTGGCCGTCTG
GTCTGAGAGGGAAACCACCAGATGTTTCTACAGAAGCATTCTTAACAAATTTATCAATTCCCTCAAAACAAGAGGAAAGTGTGGAAAACAAAGAGAGAACATTAAAAAGACTGCTGCTCCAAGATCAAGAGAATAGTTTGCAAGACAATAGGACTTCAAGTGACTCTCCCTGCTGGCCTGGCACTGGGAAGGGAGGCATGGATGGG
TGTCTGCTTAAGTGGCTCTGTCTACTGTGAAGAAGTTGACATTGATGCTGTACCACCATTGCCAAAGGAATCAGCTTATCTTTATGCACGATTCAACAAAATTAAAAAGCTGACTGCCAAGGATTTTGCAGACATGCGAAACCTAAGAAGACTTGATTTTACGGGAAATTTGATAGAAGACATAGAAGATGGGACTTTTTCAAAAC
ACAATGAACTATTCTCATGAAAAAAAAAATGGCTAAAGAAATTATATTTTGTTCTATTGCTAGGGTAAAATAAATACATTTGTGTCCAACTAAAAATATCATTAAAATAATTTTAAAAGAGTTTGGAGAAAATATTGTGTCGAGCTCTTGGTTGCACAAAATAGGCAAAGTTTCTTCTTCCACCCATCATGGTGACCTCTGCCCAT
ATTTTCCAGAGAAGATGACTTTTAACAGTTTTGAAGGAACTAGAACTTTTGTACTTGCAGACACCAATAAGGATGAAGAATTTGTAGAAGAGTTTAATAGATTAAAAACATTTGCTAACTTCCCAAGTAGTAGTCCTGTTTCAGCATCAACATTGGCGCGAGCTGGGTTTCTTTATACCGGTGAAGGAGACACCGTGCAATGTTTC
TTGATATTGGATGTTTGACACACTGAGATGCTTGCTATGACAAATTGGTATGCTTGCTGTTTAGTTATAGACCAGGCTGTACACATTGCCAGTATTTGGGATTAAAACTATTAAGACTAGACAGGTTTGGGTCAGTACTCTCTTGTCCAGTGAGGTTGTAAAACAAACTGTCAGATATTTGGTGGGAAGTTTAGATAGATTTTATT
TGATGCAAAAAGCACTGTTTGATTTTCTAAAACACAGATTTGAAGGGCGGATATCCATCACAAGAGTCACTGCTGACATCTCCCTTGCCAAACGCTCAGTATTAAACAATCCCAGTAAGCATGCAATCATAGAAAGATCCAACACAAGGTCCAGCTTAGGGGAAGTTCAGAGTGAAATTGAAAGGATTTTTGAACTTGCAAGAACA
TTTTACATGAAAAAAAAGGAGATAAGATGTGCCCAGGATAAACATCTTAGGTGAAAAGGACGATACACCAGTACATTTCTGTGACAAATGTGGACTGCCTATTAAAGTCTATGGGAGAATGGATTTGATTATAACGAAGAACAGCGATATGACTGTAAAGGAGGCGAACTCTTTGGGAATCAGCGAAGATTTCCAGGACACCTTTT
ACCAACTTTTTAGTTTTCTCCTACATGTGATGAGTGAATCCTACCCAACATACAGATTGTGTGATGGAGTTCTTGGTTTTGGCCCTCTACTCATTTCCTAATTAAAATAGTGAGCGTAAGAGTTGGCCTGTGGTGACACGTTCACCGATAGTATTCATCTAGTAATTACATTTAACTGTCTACTGCACAAAGGTCTATAAACCAGT
ATCTCATTACAGAGTCCCTGCCTGCTTACAACTCCTTATGTAGACCACACTGGCCTTAAACACACAGAGACCCATCTGCCTCTACATTTCAAGTCCTGGAATTAAAGGCCTGTGCCACCATGGCCAGCCAAAGGAAGGTGGCTGGGAAGATGGCATGGGAGGAGGCGTGGTAGCAGAACCAATCGGAGCCATCCGTGGAGGGCCCC
AATGCTGATTGTAATGACTAATACTTCTGCTCTTTTACTAATTTCAGCTCTTGAAGACAGTTCAGAATCATAAGGCTAGGAAGCTTGGGGCATTACAGATATTAAATAGAACCTGACATCCTTCTAGGAGAAAAAGGACTTACGGTTTTTCAGACTGTTACTCTCTGAAAAAGAAGCACCCTCATCAGTAAGAGGCTATAGCCCTG
GTGACCTGCAAACTGGAAACAGCCATAGGGGGCTTCTGAACTCCACTCCTCAACTATGGCTACAGCTGACATTCCATTCCTTCATCCACTGTGTTCCTCAATTAAAAAAAAAAATCAGCTGTGCATGGTAGCACAGACCTTTAATCCTAGCACTGGGGAGGCAGAGGTAGGTAGATCTCTGAGTTCCAGGCCAGCCTGGTCTACAC
CGGTTTCTCTGTGTAGCCCTGTCTGTCCTGGAACTCACTTTGTAGACCAGGCTGGCCTCGAACTCAGAAATCCACCTGCCTCTGCCTCCCAAGTGCTGGGATTAAAGGCGTACGCCACCACCGCCCTGCTAAGGCTGTGACTTAAAGATTAAAACAAGCTGGTTACTTTTGTGTGTAATGGCATTTTAAATATAATGAGGGAACAG
ATAGCTTACAGATACATCGCCTACAGATAGAGCAGACCTCACACCCCAGAGGAAGCAGACTTAATGGGCTTTGCTTAAGAGCTCCCCCTATTAGCTTCCCATTAAATGATAATGTCTTTGAAAGATGGATTTTGTGTAAATTTCAAAGTAAACATGGTGCTCCTTGTCACAGCACAGTGCTTCCTGCTAGCTGGCTTCTTCTGGGT
TTACAAGATGAAGAGAACCTTAAGGTTTTTAATATTTAAAATGCCTAGAAGCCAATAATTAGTCTTAGAGTTTCTCTCTGCTAAGACTCCTGCCAATTTTATTAAACCAAATTGAACATTTTACTGTTGGGTTTCTGCAAAGCGTTCAGTGCTAAATGTCCTCTGTGCTTCCAAAGCGTTCAGTACTAAATGTCCTCTGTGCTTCC
TACGACTCGACCACACTCGATGCTTGTCGACTGTTCCATTACATCTTTGAAAGCACTGCTGGATTGATCAGTGTGCATTCTGTTCCATTCTGGGCATGTCATTAAATTCAGAATGGTTTGCCAAGTATTTGCAGGCAACAGCAGCTGCATGCTGGACAGGTGGATTATGTTTCAGCAACACAGGGAATTTTCATCAACGTGTAATT
TACTTTTGACAAACCCAAGTCAGATGGGGAACAGAAAACGAAAGAAGGTGAGGGCTCCCAGCAGAGCAGAGGTAGAAAGTATGGCTCCAATGTCAACAGAATTAAAAATCTATTTATGCAGATGGGTATGGAACCCAGCGAGAATGCTGCTATCATTGCCAAAACCAGGGGGAAAGGTAGGCCCTCGTCCCCTCAGAGAAGAATGA
TCCAGAAGAAAAGCAGCTAATGTTTTCAAAGGCTTCAGTACTTTTGTAGTTTTAGTAGGTTCTGTCCACAGTTTCCCATTCTTGCATTCTTTTCTTGATGATTAAAGAAAACTCAACTTTGTTTACAGAGTTTCTCAGCATACAAATTATCCTTAAATTATGTATTGAATAAATTTCCTCCATAGTGAAGTAGTCAACAACTCAAA
GTTATTCTCGCTCTTCTGGGGCATACTTTGGACTTTCTTCGTGTTATGAAGCCCTTAGCATTTGCCGTGTTGCTGGGTCCCAGGGGATTGGCTGTAGTTAATTAAAAGCACCTGTCTCTGTCATCTCTGCACCCAACTGAATCTCCCACCCTCAAGTGTACCTCTCAGGATATCCCCAGGCACACGAAGATGGAATGGAAAGCCAG
GACTGCTACTCCCAAAACAGCTGCTGAGAAGACCAAAAAGGAGGAGGACATGAAGAAGCTGCACATGCAAGAACGGGCTGTGGAGGAGGTGAAGCTGGCCATTAAACCCTTCTACCAGAAGAGAGAAGTGACCAAGGAGGAGTACAAGGACATACTGCGCAAAGCCGTGCAGAAGGTCTGCCACAGCAAGAGTGGTGAAATCAACC
TACACTCAGGAAAAGATGACCATCTTTTGTAGAATGTTTATACATGTTTGCATATTTCAATTTCCACTTAAATTTTTTAAGGCTTTAACTGGCTCTATAAATTAAATGAGTTTGTGCTTTCCTTGAAATGCACTTATTCTTATTACAGGCATTTTATAATTTTGTATGAATGTCTATTTTCTCTAAATATTTTGCTTTCAGTAAGT
AATCACTGTCTCCGTAAAAGAAGATGTGCACTTGAGAAAGGCGGAGAATGCCTGGAAGCCGAGCCAGAAACGGGACAGCCACGCCGATGACCCCGAAAGCATTAAAACTCAGGAACTTTTCAGAAAAGTTCGAAGTATCTTGAATAAACTGACACCACAGATGTTCAACCAGCTGATGAAGCAAGTGTCGGCTCTTACGGTGGACA
TTTTAATTTCTTTCAAATATCAAGAGGGCATGGGAGGGAGAGAGACACTAACTCTAAGATCATAGCAATATGTGGGGCATTTATTTGGATGAATATATTGATTAAAAGGGTAGGGTGGAGGTACCTATTAGATTCAGTCATGCTGTGTCTCTGCCTGAAGTGGTATTTGGGATTTTTGTTGATTCTGTTTGTCTTCTTTTGTTTGT
ATGCCATATACGGGGCGTGCCTTCACTGCACTCAGGGAAGTAGAGTCAGGCTAACCAGTGAGAGGTGGCTTTGATAAACCACAAAGGTCAACTGTGATTTATTAAAGTGACCTTGTTTTTTTTCCTTGTGGGTCCTGACCCTCCTCCTTTCCTGGCCTTCCTGCCTCTCAGAGAGAGAGTCCAGCACGGTAAGTGAAGGTGCTTTT
GGCGACTGTGGAACCGGAAACCACCCCTACCACTAATCCCCCACCTGCAGAAGAGGAAAAAACAGAGTCTAATCAGGAGGTTGCTAACCCAGAGCACTATATTAAACACCCTCTACAGAACAGGTGGGCACTCTGGTTTTTTAAAAATGATAAAAGCAAAACTTGGCAAGCAAACCTTCGATTGATCTCTAAGTTTGATACTGTTG
GCGCACTGCCAGAGCAAAGAGGAAATACTCAGAGGTTGATGATAGCTTGCCTTCAGGAGGAGAAAAACCATCAAAGAATGAAACCGGCTTATTGTCTTCAATTAAAAAGTTCATTAAAGGAAGCACACCCAAGGAAGAGAGAGAAAATCCTTCGAAGCGGAGTAGAATTGAACGTGATATAGATAATAATTTAATCACATCAACAC
TCCAAATGCGCCTCTAAAGCGAGTGTTAGCCTATACAGGCTGTTTTAGTAGAATGCAAACCATCAAGGAAATTCATGAATATCTGTCTCAAAGGCTTCGCATTAAAGAGGAAGATATGCGGCTGTGGCTGTACAATAGTGAGATAACATGAGAGGCAAGATGCGTTGTTGCATTTTTGGTAATCAAGAATAGCAAAACGGACATCC
TGAAACAGGGTTTTTCTGAGTATCCCTTACTAGTAAGTAGTTCTGGAACTTTCTATGTAGCCCAAACCAGCCTCAAACTCAGAGATCCCTAAGTACTGAGATTAAAGATGTACCAGGCTTTAGACCTTGTTTATGTTTCCTGAGACAGGATCTCTGTGTATCCCGGGCTGGTCTTGTTCTGGTCATCTCCTGCCTCTTGTATGCTG
AAGCCTTGGGCAGCTCTGGCCAGGCCTCATAGGAAAAGGTCCCGCCCAAAGTTCCAGCGTCAACGGTCACCATGGGTGGCTGCTCTGAGTGAGGAAAAAAATTAAAAAGAGAAAACTGGTTCCATGTACTGTGAACTTGGAAACATGCAGACTCAGGGGGTTCCCTGACGGAGTGCTTCAGAGGAAGAATGTGGACTTGAAAATAC
AAGAAATAGGATGTAGGATTCAATATATTTTAAAAATATAATATGACCTCAGCTTAATGGTGGAATATTGTGTTATGCAGGATTGTGTCAATTGCATAACATTAAAATGGTCTGATTTTCTCAGTTTCCAAAACCCATGGCTAGTGAACGGTCTAGCGTGAGTCCCCGCTTGATGAGTAGTAGGCATTTCGCCAAGTGTTCAGCTG
TATTTTTTCCAGCCATGTCACAAAGTGTGAATTCCTACCAGCTATTGACAGAGTACAGAGTTGATTTTTTAATAAAAAGTTATATATAATTATCCCTTTAATTAAAGGGAACAGATGGGCGTTTCTAGTTTTAAGCAGGCAGGAGCTTGGGACTAGGTTTGGTCACAGCAGCGAGCATCCAAGGGTTGGCAGGGACAGTGTTACAG
CAAAACATTTCATCATTTTCTACTTTATTTATTGTTCCCTTTAAATGACTGACCAGGAAAAAAAAATCATCCTTAAATTTTGACGCAAGCAAGAGAATTTATTAAAAAGTATATATCTATATAACCATATATGACAGTGGCTCTAGTTTTATAGAGCGCCAGGTGTATTAAACATGACAGCCGTTCATTCACAAAACTCTGAATTT
TGCAAGCCTTAACTGTTCTGGGAGCATGTGTATCAAACTGTGGCAAAATTTTTCACTTAGAAGTATGTTCAAGAGACTTTGCTAGTGAAGTAAGCAATGTATTAAATAAGGGTCATCCTAAAGTATGTGAAAAATTAAAGGCTCTTATGGTTGAATGGACAGATGAATTTAAGAATGATCCACAGCTTAGTCTGATATCGGCAATG
GAAGAGGAAAAGAACAGAGCCATCATTCAGGAAGTTTGTTTCTTGGAGGGTTTGCTTTTGTTTATGAAGCTCAAGATCTGGGAAGTGGCAGAGAGTATGCATTAAAGCGGGCGGAAGATGGCCGGGTTGTTCGCCCGCAGCTGCTAACCCGGCAGTGCGGAGCTGGAGCCTGGCTCCCGCTGCCGCGGAGCGGCCGACGCCATGTC
AGGCAAATAGGTCTCTGAGAGTTCAAGGCCAGCTTGGTCTATAGAGCAACAGGCCGAGCTACACAGGGGAACCCTGTGTTGAAAAACAAACAAACAAAACATTAAAATAAACAATATCAAAGTGATGGCTCAGCGGCTCCTCCTGGGGAGGTTCCTGACCTCAGTCATCTCCAGGAAGCCTCCTCAGGGTGTGTGGGCTTCCCTCA
AATGCATTTAAAATTACAGAAATTTGTACTTTTTAAGAAAAAGAACTCATAGCTTTCTCTGAATTATTTAAAAGCAAGCCCATTTTATACTTTAACAATCATTAAATGGAAGTCATATTGCACTGTAATCATTTATCTTAAGTCATAGATTTTAATCTTGTGCTATATTTATGTTCTTCTGGATGTTTGGTAGGCATAAGCCATAC
TTAAAAAGCTGCTGGAATTTAGGTTGTGAGACCTTCTGTTGTATATTCCGAAATTCTATCTCTAAACTGCAAAATGCCTTTTTGCTTGTCCTAATTCTGCATTAAAGTTTTATATTAAATTGCTTTAATGTTGACCTAGTGGCAGGAAAAACAAGGGATATCGCTCTGCACTTGAACCCACGCCTCAATGTGAAAGCATTTGTAAG
CTGTCGGACTCCTGATTTCTGCATTGTATAGTAGCATCCTTGGGAATGTTCACTTTCTTCATAGACTATCCTTTGGAAGAGAGTCTGGGTCCACCAATTTATTAAAGGTACCTTTAGGAAGGTGGTTTTTTAACACCTAGTTTAGCATTCCTAATCCTGCACTACCATCTACATGACTTTGCCAGATACTGTTGAGTTTACGTGTT
GTAAACTTTTAAATTTATTATTTATTTTCTCTTGTTTGCTATGGAGTCAAGGGAGACTTTGAACTCCTGATCCATCTGCCTCTGTCTCCCAGGTGCTGGGATTAAAGGTGTGCACCACCGAACTCAGTTCAAACCCAACTGTAAGAAACTTCCTTCATCTTTAGTTATATGTATGTCTGTATCTGTAGGAGGGTACGTTCACGTGT
CATGCATGTATCTTTAGATTTTCTATTAGCTACATTCTAAAAAGAAAATATGGAATTAATACTATATTTTAATCCAGTATACACATATTATTACATCAAAATTAAAATTAATAAGATAATTTGAATCTATTTTATACTGTTTCTAAATTAACAGTTTAAGCATGTTTACATCGGGCGGTCATGAGCCACATTAAGCCAGTGGTTCC
TGTCGTAAAGATTGCCAGCTAGAAGTCACACTTTTTATTTATAGAAATTTTGTGTTAAAATAATAGTGAATGTGGCCTTACTCCTAAACAGTTTCTGGGAATTAAAAAAATAAGACTTTTTTTTAAAAAAAAATAAATAAAAATGTCCCCTGTAAGCCTGTGACCTATGACTTTCCTTACCTTAGCTGTGAACCTATCCAGTGCAG
TAGGAAAGTCCAGGAAAGTCAGCCATAAGCAAGAACAACTCACTGTGAAAGCCAACAGAAGAAAAGTGTTATTTCCGTCTTTTCCAAGTCGCCTGGAGGGATTAAAAAGTCCATGTTTCACCAATTTCTCTGTTGCATGAACTTTAATGTTTTACTATTTGACAGCATGATAGTGATCAGGCTAAACTCCAATACTGTAGTCCAGA
CAGTGTTTATGGCCAGCAGCGGATCCACAGACATTGCAAACCGGAACAGCCCAGCCACACCACCAAATACCCTCAATCTCCGTTCCTCCCACAATGAACTATTAAATGCAGAGATCAAACACTCAGATGCCAAGAACAGCACGCCCCCCAAATGCAGGAAAAAATATGCACTGACTAATATTCAGGCGGCCATGGGCCTCTCGGAT
TGTGCTGATGTGCGGGCTTCCTTACACACACACACACACACACACACACATGCACACATCCTAAGTCCTGCTTCACTCAATCTGAGCAAGAGATGACAGGATTAAAGATGCTTCCAAAGTTTGGATACTTTGAGTTGGTAATAATTAAAACTAATACATAAAAATGCATATTTAAAATTTTTACTTCCTTTCACATGCCATTATAT
CAGCAGGAGCAGCGCAGACACAGCGTCCATCTTTGGCATCATACCAGACATTATCTCATTGGACTGACGCTCTCACCCTGCTGCTCCCACCCCATCCCAGATTAAATGACTTGGCAGAAGAGAACTCTATGCTCTGTTTTACCTTATCCTGTTTAGAAAAGTATACAAGCGTGGTTTTTTTTTTCCTTTTTTTTAGGGAAAAAAAA
TTGTCCTTAGGGTCTGGGTACTTGAATGAAGAGACTACTTTGTCACTAGGTGGCACCTGAGCTTCCTATCATCAGTCAGTCAGAGCGGCTGTAGGACAGCATTAAAGGAAGAAGCAAATGTCTCTGCTGTCTGACTGGCAGGGATCGACTGGTTCAGTAGGATGCCCTTGCGTCTGACCACTTAGAATCTGGAGCTCCCTCTGGGC
CAATGGTGGATTCTCTGTGGACATGGAAGTTCTTCGGAATGGAGTCAAAGTTGTGAGGGCAAAATACTTCAAAGGGAAGAAGATCCATGGAGAAATTGACATTAAAGTAGAGCACAGTCTGCAGCGGGCAGCAGAGGAGTCGCGTCGTGCCAGAGAGCACCGCCGTGCTCCTGAGCCCCTCGCGCTCCGCCCCCGCGGCCCACAGA
GGAAGCTTCAATGCATTTGACAGTCAGGAAAGACCCGTAAATACCTGGGCACAGGACTTCAAAGCAAACACAGATTCCCCCTCCCCCTTAATATTTAAGAATTAAAAGATGATGAGAAATAAGGACAAAAGCCAAGAGGAGGACAGTTCGCTACACAGCAATGCATCGACAGAGCTGGGAAGGAGGCTCTAGATGGCGGCTGTGCC
GCTACTCAACCAGCACTGCTTATTGTTCGGTGGAAAAGGAAGTCCATCTCATCGAAAGCACATTGGAAGCATAAATCCAAACTGCGACGTGGTGGAGGTCATTAAAGGTAGGTGCAGCTGTCGTTTGTAGCAGGATGCGGAGTCTGAGCTGAGCATGGTTCCCTCCTGTAGATCTCCTGTTGTATCATGAGAGAAAAAAACGTTAG
TTGTTTCTTATAAGACGAATATTGAGGGATCCTTGTATTTCTTTCTTTTGTATTTTTTTCTTGTTCGGTTTCATTTTTGTGGCGTGTGTGTGTGTCCTTAATTAAAAGGTGGTTTGTTTCTTATTTGGGCCTATATGAACTTCTACTACAAAAGCACCAAGGGCTGGAGCATTGGCGGTGTGCTCCTCGATTTTACAGGGGGCAGC
CATGGGAGCCGACAAGAGATACATGAACAGGTCGCAGGTCAAGCATCTGCTGATGATACATTTAAGACAGTTCTTTGGTGTGCATACAGACTGACCACTTATTAAAGACTAAAGCAGACGTGCACACTAACCGGGTGAATGTGTTTGTTTTTATATAAAGAATGAAGTCTTGTGTTCAGACTGACTGTAGCTCAGTTGGTAGAACG
AAATTGACCTGGATTTTACTCTCGCGTCACTGCGAGTTGAATGTAATTGTGTCAGCTGACAAAAGACATCTGAGGTTTGTAATGGAGCAGAATGCAGAACATTAAAGATGCACGGGATGTTGGTTCTGTTTCTTTAGAAAATGGGTGTGGTAGAAAAGCCACTCGGAAGAGAGTCTATTTAAGTGATTCTGATAACAATTCAGTGG
CAAAGAAAAGACCTGGAAAGTGAAAGACAAAAGGACAGAAGAAGAATGTGACAGCCACGATATTCAGGGTGATGAGTGGATGACTATTGATTTTATGTCCATTAAAACTGTGTCCTCATCATCACTCAAAGCTGAAAAGGAAACTCTAAGACAAATAGAGCGGGAGAAAACCCAAGTGTTAGAGCAGGCCAAACTGCTCGAAAGAG
TCTGTCTCTCTCCTTTTTCTTTTACTGTATCACACATTTGATTGACAAAGTACGGGCCTTAATTAGGATCAAATTTCTATGTCTGTTGCTATGGCCTTTAATTAAAGTTACACAAAGTGGCCCATTCTTGTCACTCTATACATATGGGACATATGTATATCTAGGACATATGTAATATATAAATATATAAATATATATAAAGCATT
TTCCCTTTTCTCATTTAAAAACGAAAGAAAATGTTTATTTCTATGTAAAACACAGATGAAATCAGGACTTTCATTTCTTTAGCCATATTAGTCTGTAGGCATTAAAAGTATATAACCAAAAACAAAAACAAACAAAAAAAAAAGGTTAAAGGGTAGTTTTAATTAAGCCATCCAAAATATAAATTTAACTTCAGAGTTAAACACCC
CACTGGCAATTGAAAATGTGATTCAGGTTTTCAAACATGTTAAATAAGCCAAGGTTTAAAGATTGATCTAATTTTCACTGATTTTTTTTTTCACAGCAAGATTAAAATTTAAAAACACCATTTTATTTATTTATGAAAACAAAATTACTTTCAAATATTTTATGAAATTACCAGTATTTTTTTCATATTTCCCTAAAATGTAATGC
AAATGAGTTTGAGGCCAGCCTGGGCTTCATCCACAGCTACAGAAATGAGTTTAGGCCAGCCTGGGCTTCATGAGTCCCTATCTCAAAAAAAGATCCAAAAATTAAATACACAGTCTCTATTGTTACTGTTTGCTGTAGCTTTAGACTCAATATGTATTAGAAATCTGGCAAATTACAGGGAAAATCAAACAAGTTCTTACCTGAAT
AAGACAGTGTATGAAATATGTTTTCAAGATGAAAGCTGCTGAGAAGTGACAGCTGACGAAGCAGCAATATGCATAACCACCTTTCGATGACTTTTCACTCATTAAAGAGCGCGTTCTTGTTTTAGGTCTCGGCCTTGAAAAATAAGCTGAAGAAGCAGTCCACAGCTACGGGAGATGGAGTGGCTCGGGCCTTTCTGAGGGCTCAG
TTCACTTTGCTGCTGGAGGCGGCCATGCTGAAATAGTGCAGATCCTCCTGACTCACCCAGACATTGACAGGGACATAACAGATCAACAAGGAAGATCCCCATTAAATGTTTGTGAAGAAAACAAACAAAATAACTGGGAAGAAGCTGCAAAATTGTTGAAAGACGCCATTAACAAGCCAGATGAAAAAGTTCGAATCTATAGAATG
GAAACACACTTCTCAGGGACATACCCACTTCCCAGTCTGACTTTGTGTTTTGATTATCAAGAACATATTATTTCCCCCTGCTATATACTGTGATCCTGATATTAAAAGAAACCAAAATACCACTGGAAAGTGGCTGGTAGAACAGTTGGCTTTTCATTAAGAGGAAAGATAAAGTGACATTTATCAGGGTTTTTGTTTTTGAGGTT
AGCATCACCTGCATCACAATGATGTTCTCATTATCTGTTTCTGGACCCTTTTGATTAATAAAAGTAAGCAGCCTAATTTGGCTTCAAAAATGGACTGTAAATTAAACACAGAAAAACTGGGTTTTACTGTGGTCCTGCAGTTTGCAAGAAGCTTTTTTTTTTTAAATTTTTTAATTTCTCTGACATGGGCATAGAGGCCAGAACAG
GGCTGAAGTATTTTTTTTTAATCATAGAGGACTTCCTTGGTGCAATTAGGTTTCATCTGATTTAACTGATATTATCTAGGTATTGACGATAAGTTCAGATATTAAATATATTATGTAGATCAGCTCAATACAAGAAGTCCTAATGAAAGCCAACACTCATGACTGCATCTTCTCACAAAGAACATGGATAGAGAGCATATGGCAAC
ATGTTGAATACATAGAAAGAGAAGAATCTGATGGGGAATATGATGAGGTTGGACGTAAAAAGAAAAAATACAGGGGGAAAGCAGTTGGCCCTGCATCTATATTAAAGGAAGTTGAAGATAAAGAGTCAGAGGGAGAAGAAGAGGATGAGGATGAAGATCTATCTAAGTATAAGCTAGATGAGGACGAGGATGAAGATGATGCTGAT
CGCTGAAGAAGCCCCTTACGACGCTATTCATGTGGGAGCTGCAGCCCCAGTTGTGCCCCAGGCGGTTGGAAATAGTGGAAAAGTCATTGGAATTGATCACATTAAAGAACTAGTAGATGACTCAATAACTAATGTCAAAAAGGATGACCCAATGCTCCTGTCCTCGGGGCGAGTGCGGCTGGTGGCACGCATATGCACTAGAACTT
TCCAAGGTGCCCAGTCTGTCCAAGCTGCTGGTGGTCTGGAATAATCAGAATAAAAACCCTCCGGAAGGCACGGTGGTTCTGGGAGGCATACTTCCAGTCCATTAAAGCCATTGCCCTGGCCACCCTACAGATCATCAATGACAGGATCTATCCATATGCAGCCATCTCCTATGAAGAGTGGAATGACCCTCCTGCTGTGGGCATCT
GTTTGAAAGAGGATGTTAATCTGTGTCTTCTTAGATGCGCTATGGACAGTTAGGGTAGGCCTCTTCCTCATCACAAAAATAGACTCTAAGAAATTGTGTTATTAAAAGTCAGTGTAATGTTTATTTAAAATTAAAGAGAGTGTTTCTATGTATATCTTTTGTGAATATTTATTAGGATTTCTTGTATTAAAAAGTGCAATATTAGT
CTCGGGATCTAGTGTGCTTTCTCCAGCTGGATCATGTAAATGTATACTATGGACAGGACTATCGGAACAAATACAAAGCACCCACAGACTGCTGCCTGGCATTAAAGGAATGTTTTTGTGGAAGTTCTGTAACTGTCCCAGAAATTGAAGGAGTCCTTTGGTTAAAAGATGATGGCAAGAAGTCCTGGAAAAAGCGTTATTTTCTC
AGAGCAGTAAGTACTCTTAAGCATTAAGCCATCTCTCCAGCCTGTTATAATTGTTTCTTTGATTAGTTATCATTCATCTCTTATTATTCTTAGCTTATAAATTAAACTTTATCGTTGGTATGTATGTATGTATAGGAGGAAAACACAATATATATATATATAGAGAGAGAGAGAGAGAGGGTTTGATTCTGTCTCAACTTATAGGT
ACTTAAAGATGTGAAAGAGTGCCTTTGGTTTGTTCTGGAGATATTGATGGCTAAAAATGAAAACAACAGCCATGCATTTATCAGAAAAATGGTAGAAAATATTAAACAGACAAAAGATGCTCAAGGACCAGATGATACAAAAATGAATGAAGAATTGTACACCGTGTGTGATGTTGCCATGAACATCATCATGTCCAAGAGCACCA
GGAGAGGGACGTGCGCACAGGTGTGTTCGACACCACAATTTGAAGAACTTGAAAGTGTGTTGAAAGAAAAGGACAATGAAATTAAGAGAATAGAAGTTAAATTAAAGGACACGGAGAGTGATGTTTCTAAGATGTCAGAGCTATTAAAGGAGGTACAAGAGGAAAATAAATTCCTTAAGTGCCAGCTCAGTCACCAGAAGCACCAA
AGTCTTGGTAGACGAGCCCCTTATTCATGCAACTACTTACATTCCTTTGGATAATGCTAACTCAAATCTCATGATGGATAAGAGAGAAATTATTGATATGATTAAACCTGATCATGTTGAAGGAATCCAGAAATCTGGAACAAAAAAGCTGAAGATTGAAACTGACAAAGGAAATGCTGAAGTGAAATTTAAAGATTTCCTTCTGT
GGGGTTCTCTGTGTAGCCCTGGCTGTCCTGGAACTCACTTTGTAGACCAGGCTGCCCTTGAACTCAGAAATTCGCCTGCCTTTGCCTCCCGAGTGCTGGGATTAAAGGCGGGCACCACCACGCCCAGCTAGGGCTCTGCTTTGTAGGATCTGTCATACGTACTTTAGTCTACATTAAGAAAAATCATGGATATCCTCCTTTGAGAT
AGTATCCAAATTAACAAAATCAGGAAAGAAAAGGGAGACATAACAATGAAAGCTATCGTAAAATAATTATTCTGTTTGTTGAATATTAACAGTTGAAAATATTAAAATCATGTTCTACAAAAAATAATTTTATGATTTTTTTATTTGTTTTAAGTTTCAGTCTACTTCATCTTTAAACAGATAATTGCATATAATTCAGTAAAAAG
TTTTGAAACCTGTTGACTAAACAGTAATTAATTTATATTTGTGAAAAATGCCACTGTCCTGGTGATTTCTGATGTAAATAATGTTGTTTATATAGTATGTATTAAATTTTCCTACATTGTAAAGATCGAGGAGACTGGCAGAGGGAAAGAAAGTTCAACTATGGTGGTGGTAACAGCGCCCCCTGGGGGGGCGACCGGCACCATCA
CTTTCTCTTACCCAATGAAAGTGGTAGATACAGAGAGATACTTGGGCATGATGAGATCCTTGTGTGCTGAAACCCTAGACATTGATTACAAGTGGGAGTGATTAAACAGCCCCACATCTCATGGTTGTAATGATTAACACTTCAGGCATGTTTCTCTTAACACCTAATTGTGACCTTTGGAAATGCACTATCACTGATGTATTATT
TCTTCCAGCTGTTTTCAGGGAGGTTACTTCAAAGGCCACGTGCCGCTCTGAGACTGGCAGATGGCTCACTGTTGTGAGTCGCCAAAGGAGCTATGGAGAGATTAAAATTCAACATGACTGTTAACAATGCATTAAATAATCAAATAAACAGTGGCTTATAAATATCAGATTCTCATTCCGGGTCTTCGGATGGGCCTTACAGAAAC
TAGGAATTATAAAGCCCTCAGCAAAGGTTCCAAGGGCAGTACCTCAGGCTTTTTGAACATTATGATGGAGCTAAAGAAATGTTGTAACCATTGCTACCTCATTAAACCACCAGATAATAATGAATTCTATAATAAACAGGAGGCCTTACAAGACTTAATCCGTAGTAGCGGAAAACTCATCCTTCTCGACAAGCTGTTGATTCGCC
GGGTTTCTCTGTATAGCCCTGGCTGTTCTGGAACTCACTTTGTAGACCAGGATGGCCTCGAACTCAGAAATCCGCCTGCCTTTGCCTCCCAAGTGCTAGGATTAAAGGCGTGCGCTACCTCTGCCAAACAGCTTCTGGGACTCTTAAGCCAAGGTCTAGAGCCTATCCCAAGAAACTATAGGAAGAAGCTGAATCTAGTGGTTCAT
TAAGCCTCTGATCAGCAAGTACCTTGTAACTTGTAAGACTGCTCACCAGCTGACGGTGAGAATCAAGAACCTCAACCTGAACAGAGCTCCTAACAACGTGATTAAAGTTTATAAGAAGACCAAACAGCTGCCAGTTCTGGTGAGGTGCTGTGAAGAGATCCAGCCACATCAGTGGAAGCCACCTTTTGAGAAGGAAGAACACCGGC
GATACCTTTGTCCAAAATGGATCAAAATGTTCGTTTTGGACGAAGCAGATGAAATGTTGAGCCGAGGGTTTAAGGATCAGATCTATGAGATTTTCCAGAAATTAAATACAAGCATTCAGGTTGTGTTGCTTTCTGCCACAATGCCAACTGATGTGCTAGAAGTGACCAAGAAATTCATGAGAGATCCAATTCGAATTCTGGTGAAG
GGGTTTCTCTGTGTAGCTCTGGCTGTCTTGGAACTCACTGTGTAGACCAGGCTGGCCTTGAACTCAGAAATCCGCCTGCCTCTGCCTCCCAAGTGCTGGGATTAAAGGCATGCGCCACCACGCCCGGCTTTTTTGTTTTTTTTTTCTAATTTGTCCCTAAAATGGCATATGAATATCAATTTCACAGTGTAAAACAACCCAACTTT
GAAGTTGTGATTGGATACTGCCTGGCACTGAGTATTGTAAGCATTGATGTGGTTATAACTATTTGATCTTACAGAATGGCCATTGTACTCAGTTCCTCAGATTAAACATGCTTATATCAAAATAGTATAGGCAGAAAGCTATTACATTATCATATTCAAAAATAGGGTATCAAGAGCCTGAGGAAGAGTCAACTTCTGTTTCTTGT
GAAGGGGGAGGTGGCAACTGAGCTACCATGCCACCAACAAAATTACTTTTGTTGCATGTCATGGGTTAATGTTCCTGTATTTGCAGTGGTGTAAAAGCTTATTAAAGTTCTTCTTTTGCTTTGACACAGAACAATGGCATCATTTGGATTTTTGTCTGAAATCGTGATACCAGGTAACTCCAAATTGATCCCTTGCATTTGCAACA
TTCTCTGTATAACAGAGCCCTGACTCTCCTGGACTCAATTTGTAGACCAGGCTGGCCTTGAGCTCAAAGATCTACCTGCCTCTGCCTCCTGGGTGCTAGGATTAAAAACGTGTACCACCACACCCTCCTGAAATTTCATTTCTTTACTTTTTTGAGACAAGGTTCCACTGTGTAGACCAGGTTGGCCTTGAACTCAAAGTACCTGC
ACTCCTTAAAAAACTCTGTATGTATTATAGTTGCTGCCATACAGTTTGTGGTTTTTAATTATCTGGAACCAGCAATCCTTAAATAAATCACATGAAGTTTATTAAATGGCTGAATGTTCATTCAGAATTATATGTGTGTGCACATGATGGGTATAAATTGTAGGACTTGATTACAAAGTACAGTTCGTGCTGATACCAGTGCTGAT
ACACCAGTGTTCTATCCTGTTGAATCCAATTCTATAGGTCCTGAGGGAGGCAAACAAGTTAGCAGAAATGGAGGAACCAGCCCTGCTTCCAGGAGAGAACATTAAAGATATGGGTCTGTAATGTTTTTTGTCTGCACAGCTGTTCATTCTCCTGTAGTGTCCAGCCTGTGTTCTGCAAGCCGAGACCCAGAGCTGTTGGGAGTGTT
GGAGCAGAGTAATAATTCTTGAAGATGAACTTGAAAAGCTCGTTTGTACTAAAGAAACACAAGAGCTGCTATCGGAGGCTTATCCGATACTAGAGCAGAAATTAAAACTGATTGAACCACACGTTCAGGCCAGCAACAGTTGCTGGGAGGAAGCCATTTCTCAAGTGGATAAACTGCTCCGGAGGAACACAGATAAAAAAGGTTTT
GGATTTGGGTCAGTGCTGAAAACAGACTTTCTCCTCATTCGTTCATAAACACCAGTTTAGTTTGCCTTCCTCTTAGATCTGCCTCCTCTCAAGTCCTGGGATTAAAGATATATTCCACCATGCCCAGCTAGAATATTTTTAATGTGCATATATTTCTTAAGGTTTAGGTCTTTATAAGTTTATTAAAAATAATTTTCAGTTTAATA
ACTTTTCAGATGTGTTAATGAATGTGGAACAGAAGCAGTTGTGTTTAAAAGGAAGTAAAAGACCACCAAAGTATCCTATATTATAGTAGCAGGCTTGAACATTAAATGGATTATTCCAAATTGTGTCACAAATAACCTACTAGAGACTAGCCTCAGAAAACCTATTGTTGAACTGCTCTGAAGCTATGATTTTAGGAATATTATCT
GTCTTTAGATGCTTTAATCACCGAGGATGCAAGAAGATCAAGTCAGCTACGGGAGGGAGGCACAGGTGAAGATGAAAACCATTTGAACTGGGTTTTTTAAATTAAAGAAAATTTCATATATCAAAGCATTTAAAGCACCTTCTATCAACAAAAATTTTTCTTCTGTAAATATCAGTTAGGTAATATTTATTTTATATATTCCTATG
GCATTACCATGTTTGCTTGCAAAGTGGAAACCTTTTAGATGTGTAACTTGAATATGTATCAAGATCTCAAGTGCTTAATGATAAGGTTTTGACTTGTTAAATTAAACCATTTGGAATATGCACTGTTTGCACTGTTACTCAGCAGCAGTAACATGGTAACATTAAAATGGTTTTCGGGGACCTCCAAAGACGGCCAGGAGTCCTGG
TGTTGAAGTCAATGCATCCCGTCAAGAAGCCAAACTGACAGAAGAATGTGATCTTCTCATTGAAATCATTCAGCAACGAAGACAAATTATTGGAACAAAGATTAAAGAAGGCAAGGTGATCAGGCTCCGCAAGTTAGCTCAGCAGATTGCAAACTGTAAACAGTGCCTTGAGAGGTCTGCATCGCTCATCTCGCAAGCGGAGCACT
TGATTGCCCGGCCGTAGAATTCTACAGAAACAACAATCACTGAAATTCCTTAGAATACGCAGAGGGAGGAGGTGACTCAACACGGTGCTAAACACATTTTATTAAAAATATATATTGTTAAATTAAGTCTGCTGTCTGGACAATGATGTTCTGTTTTGTTTTCTTGTAGTGGAGTTTAAAAGAGACTATTATTTTACTCTGATATA
GGGTTTCTCTGTGTAGCCTTGGCTGTCCTGGAACTCACTCTGTAGACCAGGCTGGCCTCGAACACAGAAATCCGCCTGCCTCTGCCTCCTGAGTGCTGGGATTAAAGGCGTGCAACACCACGCCCGGCTTAGTTTTTTTAACCACAAAATCTTTTCCTCAAACACACCAAGGCTTGGCTTAAAAGTCAAACTGGAATACAGTTGAG
GGATCCACCCCAGAACAAACTAAACTGGAGCTGACTTTTCGAGAGCTATCTGGGTAATCAAGCAAGACTTAGTTCAGTTCCTCAAAAGGCAGAATTACAAATTAAATTAAACCCCGTGTGTTGCGAGCTGGATATCAGTATTGTGGATAGGTTAAATTCCTTGCTTCAACCTCAGAAACTCACTACCGTGGAGATGATGGCCTCGC
CCATGAAAGAAACATGGTAACATGATGCCTCCTAAGGTATAAAACAGCCTTTTAGCAACAGACATAGGAGAAAATGAAACTGATAAATTCCTGGAAATGAATTAAAGATAATGATTTTAAGGAAACTCAATGAGATAGGAGAGAATATAGAGTAAAGTTAAGAATTTAAATAAGTACATGATCTGAATAAGAAACTTAGCAGATAG
GATAATCCTTTAATTTTAAACAATAAATTTATAATCAGTAACACCCAGAGTCACTGTTTTACTAAATAAGTTTCTAAATAAATAATAAATAAATAAGTTCATTAAATAAGTATCAGTGTTAATTCAGAAGAGGTCTGTTTTTGAGTGGGGCAAAGTACACCAAGATGGTTGAGCAGCTAAGCATGCTCAGTATCCCATTCAGAAAT
TCCAAATGAAGGGGAAAAGGTTAAACAGATTTCTCAAGCTTATGAAGTTCTTGCTGATTCCAAAAAAAGGGAACTATATGATAAAGGAGGGGAGCAGGCGATTAAAGAGGGCGGAGCAGGTGGTGGTTTTGGCTCACCCATGGATATCTTTGATATGTTCTTTGGAGGAGGAGGAAGAATGCAAAGAGAAAGGAGAGGTAAAAATG
GTTACTGGGCTTTGCTGGACGGAATAAAAGTGGGCGCAAGCATGACCTCCTGATGAGGGCGTTGCATTTATTGAAGAGTGGCTGCAGCCCTGCGGTTCAGATTAAAATTCGAGAATTATATAGACGCCGATACCCACGGACACTTGAAGGACTTTGTGATCTTTCCACAATCAAATCATCGGTTTTCAGCTTGGATGGTAGCTCAT
TGCAAGCCTTAACTGTTCTGGGAGCATGTGTATCAAACTGTGGCAAAATTTTTCACTTAGAAGTATGTTCAAGAGACTTTGCTAGTGAAGTAAGCAATGTATTAAATAAGGGTCATCCTAAAGTATGTGAAAAATTAAAGGCTCTTATGGTTGAATGGACAGATGAATTTAAGAATGATCCACAGCTTAGTCTGATATCGGCAATG
TGGTAGTCCCAAATGAAATTATGCAACTTTGAATAACACATTCCTTGATTTGAATTGGCTTTTGCAATTGAGTGAACTTCAACATATGGGCAAGTACTGAATTAAAAAATACAAAAGGCAAAACCTGAACCACCTTCTGCACTTAAAGAATTCTAATGTACAAATACACTGTCTGTCTTAGATGGATATAAATATTTTTTTTATTT
GTGTGGGAAGGAAGGCTAAAATTTTGCCCTTTTCTTTGTTCTTGAATAGTTAAATTGTTTTTTTTTCTGTAGAAGAGTAAGTCAAAGGAAAATATTAGAGATTAAAAACTGTCTCTACCTTGTAAGACTGTTGAGAGAACTAAATGAACATGTGCATGGAAATTTGAGTGTAATTGTGTCTAGTTGCATTTGCTGCTCTTAGAGAG
TAAAACATACAAGAGCTGTGAGATATTCTGAAGCCAAGCCTGGTCTACAGAGTGAGTTCCAGGACAGCCAGGGCTACACAGAAAAACCCTGTCTCAAAAAATTAAAAAAAAAAAAGGCTGAGGACACAGTCCGGGTAAAATGAAAAAGTGGAGGCTTAATGTGCTGACACACTGCTTTGGTCCCAGCACTGAGAATGCAGAACCAG
ACTATCAGGAAGGTACTGTGTTTTTTCACTTGCCACCCAGAAATGGAAATGGAGCCACAGTATATGGTATCTCTTGTTATCGACAAATTGAAGCCAAGGCATTAAAAGTGAGGCAAGCCGACATCACCAGAGAGACTGTTCAGAAAAGTGTCTGTGTTTTAAGCAAGCTGGCTCTTTATGGCTTACTTCAAGCAAAACTCCAACTC
CAGAGCTGATGAAGCTGATTCTCTGTATACTTGTGTCACTCTGTGTTATAAAGAAAGGTCTGCCGACGGGGCTGCTCATGAAAGTGATCTTCTTAAGGCAATTAAAAACCCGTGGAATGGAAAGAAAATGCTCCAGGCGCCCTGGGTTAGGCCCACCAACGCTGTACACATTCCTGCTAGGCATTATATTCATTACTCTAAGTTCA
GCAGAGGAGGGACCACGATGCCAACTTTTACCAAGAGAGACGGTTATTTTTACAATAAGGCCTCCATTTCTTCCACTCACACCCCACCCAATCTGCCATAATTAAAACCTGGGCTACCTTGTTTTTATTGAGTAAACCCCTCCTCCGGTTGTGCCACTGTATTCTCTTTGTTTGCAATTTGAATATCCTTACTCTTTTAAAAAAAA
ATAGTGGCTGTTGTATACAGTTTACTGTGCAGTAGGCAATCGAGGATGCATTTTCTGATAACTTACATAGGCCTGAGTAAAAGTGTGCTTTTTCCTATTCATTAAAATAAACAGTACAAGGAGTTCCAACAAGCTCACTAGTGTGAGTGTTTAAGCCGTTTTGACATTTATAGTCTGTTGTATGAGGTAAACTGTTGTCTGCACAG
CTGACTGCCTACTCACACAGAAGCTCATCGAGACGCTGAAGCCCTTTGGGGTTTTTGAAGAAGAAGAGGAACTGCAGCGCAGGATTTTAATTTTGGGAAAATTAAATAACCTGGTGAAAGAATGGATTCGAGAAATCAGTGAAAGCAAGGATCTCCCACAATCTGTAATTGAAAATGTTGGAGGGAAGATTTTTACATTTGGATCT
AATCTACTGTAGCCTGTATTGGAAACTGATTCTTGTGAGCCTACTTCCCTAACCTTTCACTTCCCATAAGATGAGGGATGAGGGGTGAGTCTTCTGTATGATTAAATCAAACACTTTAAGACTCCCCAGCCCCCATGACACAACCTGAAAGGATGTTCAGGGGTTGGGGGAGTCAATAGCCTACTTGTATTTTTTAAGTTTCTTTT
AACATTTCCTAACAACCCTCTAGAACTAAAGGCACTTTATAATCAGTATTTACAGTTCAAAGAGAAAGAAATCCCACCAAAGGAGATGGAGAAATCAAAAATTAAACGACTGTATAAATTATTAGAGGTCTGGATCGAGTTTGGGCGCATCAAACTCCTTCAAGGTTATCATCCGAACGACATCGAGAAGGAGTGGGGCAAACTCA
CCTAAAGGTGTAACACTTCTCGACATCTGCTTCAGGAAGAAAGTGCCTGCCATTCCTGTCTCTGCAGATTCATGCCAGCCCAGCACACAGCGTCAGGAGGATTAAAGATGGCCACCAGCAGCTGCGGGAGACGGCCACCAGCCCTCACTTTCCGGGATGTTCCCCGCGGCCCGGCCCGGCCTTGATGGAGAGGAGCAGCCCGTGCA
CCCCCTTGACAGTACTCCTGTCCCAGCCCAGCTGTCTCAGAATTTAGAGGTGGCAGCAGCTACCCAGGGGGCAGTGTCTGTGCCAAAGAGGAGACGGAAAATTAAAGAGCTAAATAAGAAGGAGGCTGTAGGAGACCTTCTAGATGCCTTCAAGGAGGTGGACCCAGCAGTACCAGAGGTAGAGAATCAGCCTCCCACTGGCAGCA
TCAGGGCTCTGTGACAGATGATCTTCTTAAAGAGTCTCCCAGTAGCACAAATTGCGAGTCTAAGAAACGGAGGACTGCCAGTCCACCTGTACTCCCTAAAATTAAAGCAGAGACAGATTCTGATTCCACGGCACCCTCGTGTTCCTTAAGTCTGCCTCTGAGCATATCAACAACAGAGGTGGTGTCTTTCCATAAAGAGAAGGGTG
TAAAACCTTGTAAACAATGTTTATCATGGCCAGAAAGTGATTTCTGAATGTACCTATGAACAATCCGAGTCAAGATCATGATTGCTTAGAGATGTTTTTTATTAAAGATCACCATCCTGATTATATAGAAGAGCTTCTTTAAGAAGCCAGGGTGGCTATGACCGCTACTCAGGAGGAAATTACAGAGACAATTATGACAACTGAGA
GTTTTTGTTTTTGTTTGTTTTGTTTCGAAACACTCTGAATAAGAAAAAAAAGACACTTGTTTTTATACAATTATAACGCATACAATGTGAAAACAGATTTATTAAAAAAAAAAAGTTTCTCTGCGTCTTAACAAATTTCTCCTGACTGATGTGGGTTCTCCACTCTCATGTGCTGGGTCCCTGTCTCACAGCACATTCGAGACAAG
TGATCTGAACCAACCTATATTGTGACTGCTGGCAAGAATTAAGGTTCCTCAGCTTGTCTCTAACAGAGGAAGCACTGATTGGGAAGCACTCAGTCAGAAAATTAAAAGGAAGAAGCCAGAACATACCACCAGCCGTTTGAGAATACAACATAGCAAACTTCACTACTTTACAACTTCCTTGAATTGGCGACAGTACAGAGATCTGA
AGGCCTCCTTGGACATTATGGGAACTGAAAAATGCTGTGATAATTGCAGGCCCAGGAATCTCCTTATTGAGATTCACGATGAAAAGTTCCGGTTATATAAATTAAAGATGATGGTAAAGATGGAAAAATACCTTCACTCCAGTCAGTGTAGGCGACGTGTGTTGTAGCTACTGTAGCTTTTGGAATGGGCATTAATAAAGCTGACA
[truncated: 537,373 more chars]
