# Supplementary material for: Poly(A)-DG: A deep-learning-based domain generalization method to identify cross-species Poly(A) signal without prior knowledge from target species
Source: PLoS Comput Biol. 2020 Nov 5;16(11):e1008297. doi: 10.1371/journal.pcbi.1008297 (PMC7671507; doi:10.1371/journal.pcbi.1008297)
Supplement: S1 File — These three datasets are produced by previous researchers and we use them in our experiments. (ZIP) [file pcbi.1008297.s002.zip › mouse/bl_mouse/negative/negTATAAA.txt]

TGTCTTTTCCGTTCCCCTCAGCCAAGTGCTGCCTCAGTGGCCGCTGCAGCCCTACCCTTCTGGTCTGGCTCAGCACTGCCTTTTTTAAAGCAATTCTCTTTATAAAGTGTTATTTTGATAGTTTGTGAATTCTAAATATATATATATATATTTATATAAACACATATAAATCAAGTATGTATTTAACAAAGCAATATGTATTCATT
ACCATCTTTTTCAGAATTCAAGGCAAAATCCCATTGGAATTCAGAACATGTATCAACTGTATGATATATCAACACATACATATTTAAAAATTTTAACCTCTATAAAGTGAATCATTTAAGTTATTGAATGACATTGCTTTAAGGGAGCATCATTAAGCAGAATCTAGATTCTTAACCCAGTATATTACAGCTCTATGGGCTGCCAT
AAAAATCAAAGAGTATTACTGGTTTTTCTATTCTGAAATATATGTGAATTCATTTTAAACCTATATTTTATATTTTCAAATATTCAAAAAGGAAATTGAATATAAAATGAGATCCTAAATGTATCATAACTCGAGTGTAAGCAGACAACTCTATGGCTGAAGTAATGCAGTGATTGAGAGCATAGGCTTGTGGGCTCAAGTGCCGG
CACTTACTCTAACAATGCCACTCCTTATGGACCAAGCACTCAAATACATGAGTCTACGTGGGCCACTCCTATTCAAAGCACCACAGGTACTTTTCAAAGCTATAAATGGGTCATTTTATCTTTTAAAAATTAAATACGGAAGATCTGTCTGATCCTTACCTATCTGACTGCATCTATGGAGAACTCTGTTCAACTTTCAAAAGGGT
AGGGATTCTGGACACTTGCCCGGCAGGCAGAGCTGGAGTTATCAGCATTGTGTATCAGAGCTGGGACTTACACAGTGCTCATTGGCCTCCTATATGGCTTTATAAAAGTTAGAGTTGATGAGGTTTTTGTTATTTATTTTGATTCCACTAGACTATACTGGAAAGTATTGCTTAGAAACTCCAGTTTTAATAACTCATTTTCAGTA
ATATTTGTGAAGCCTGCAATTCAGGAGAGAAGGAAGACGCCGCCGGTGTCCCCAGACTCTGAGGACATAGCATCTTCACTGGTTCCTGGAGCATGGAGAATATAAAGAGAATCTCTACGGCACCAGCCTAGAGGCCATTCAGGCTGTTATGGCCAAAAACAAAGTGTGTTTGGTGGATGTAGAACCAGAGACACCACCAGGCCCCG
TTTTGGATAATTGAAACAACTTTAATTCATAATGGAAATAAAATACAGTCCTCTAAAATAATGTGTGTCTCTGTGATAAAGCTATGCAAATGCTGATATTTATAAAATAGAAATAGCAAAATCGCTCTTCTGGAACCACTTGCACCTTGAAAAGGCCTTGTGTCACTAAAAGTCTAATAAGAGCCCTCCCTTCAAAATAAGAGCCC
AAATGGAAAATACAGCAATGAAGGAAATCTTTCATTAAAAGTTTTTACTTGTTCACTTTTAAATATGTCATGATGGAGAAGCTTAAAGCATATGGAGTTTTATAAACTTTCCTGGAGACTGAATTGATCTACTTCAAAGAGAAGCTACGAAATACATGCCTCAAAATAGCTAATGAAACTGACAGCATTCTATATGTTTAACTCAA
CCTATGCCTAACATGTTGTAGTAAATAGTAGTTATGGTAGAGTCACAGCCAGTGCAATCTCTGTTCAGCTATGAGCTGAGAGTCTAGAAAGTGGGTGAGGTATAAAGCGAGAGAATTCAGATATGCTATGCCATAAGGATTCTTTATGTGTTTATACCATGCTCGGAGCTGTTACCTGGGTCTTTCTCAACTTGGCTTTCAAGAGT
AGCTGCAGGGCAGGCAGCGTGCCTTGTTCTGGATCCAGAGAGAAAGAGGGATGTTATTGGAAGGGTTTTTATGTTTTAGTGGGGTTTTTGTTTTAGATTCTATAAATGAGATCAAGGGTGTTTTCTTCTTCCCTAGTCTGCCAAGCATTTACCTCAGAATGGGTGTCCTTACATACTTCTCTTCTGTTCATTGTCTAACTGTCACT
AGCAAAGCTTACATTTGATCCCTGGCAATACAAAAAGAGAGAAAGTTATTATTGATGAAGCGAAGTCAAATCATAAAGTGGTAATAACCAACAAACAATATATAAAGGCCAGTAATGATGGTATAAAAATGCTGGAGACGTGCAAACATGCACCGTAATGGTGGGTAAACTGTATGCAAGGCTGTTTACTTGTGTTTGTTAGGATG
AGGCTCTCTGGAAGGGTAGCCAGTTATTTAACCACTGAGCCATCACTCCAGTCCCCCACCCCAAAGCTTCCTTGTAGTTGAGAAATGCATGTTGAAAGTATATAAAATATGAATATACAGTTTAAGGAATAATTTTAAGGTAATTTCTTATCTAACCAATATTGAAATCAATAGAACATTGGTATCAGAAACCTTTTTAATCCCTT
TAGTCCTTGTCTCTGCAGTGGCTTCTCTCCCTCTGTCATCCCATCAGCCTGCAGGGTACACAGCACACTCGTCTGTGTGTGGACATTTGGGAATGTTCTCTATAAAATGCTAATTTGTTATTTTACTCAAACTTGTGTTAGATTGTCTTTTGAGTGTCAATATGAAGGCCTCTTTGATATGTAGATATGAACTATAAAATCATTCA
AGCCTCTGACAGCTGGAAGAAAAAATACCTTGACACCAAGAAAGTCACAGCATCATTGGAGGAAGTTTTAACAAAACTTCGAGAAGATTTGGAACTTTACTATAAAAAACTGCTCATGCAGCTTGAAGCCAGGGAGATCAAGATGCGACCAAGGAATTTGGCAAATATCTCAGATTCTAAGGAGAGAAGATTATTGAACAAATGAA
TGGCCATAGAGACTCCATCACCACTGTCCGCTCCTTCTTGGGTGACTTTGAATCCAAGTACTCCTTCCATCCAGTGGAGGACTTCCCTGCTCCAGAAGAATATAAACATCTTCAAAGAGTATACCCCAGCAAAACAAACCGAGGTGCCCGTGGAGCCCCACCTCTCCCACCCATTCTCAGGTGAAGCTTGGCGTAGTCCTGCTCCT
AAAAAGCAGGTGATCTGTTTGTTTCCTGTTCTCTCAAATTTGCTAAATTTATAATTATTATCTAAAAAGCACCAATGTAGAAAAGCCTTAACTTCAGTGTTATAAAATATACATCAAGTTAAAATGTAAATTTAGAAAATGGGGAAGATGGGAAAATGTTTTCATTTTATATTTTTGATGTCTTATTGAACATACTGAAGTATATA
AAGAAGAAACCCTGAAGGGATGTATGTTGTGTGCTGTTAGCTGAGAAGTTATTAGGTAAGAGGTGAAGTGGAGACTGTATCCATTGACCTGGCTTAGCTGTATAAAGCCTTAATGTGACTAATTCAGGTTAGGAGGATGGTGCAGCCTGAACGTGCTGTTGGCAAGGTCTGTGGTATGTAGAGGAACAGGCTACTGCAGATAGGTT
TATGGCAGCTTCCTTTCTACCTTGGTTTCTTTGGGGCATGATGCTTTGATGTTGCTTTAGAGGCACAGGCTGTAAATCTGAAAGGCACTTAAAAAAAAGGTATAAAGAAAATCTGGATGTAATAAAATCATGGAAAGCTTTATGTGAAGAAAATTGAATGTTATAGTATAAAAAAGATATTTATGAATGTACAGTTTGCTAAAGCC
GTTGACAATCTATAGTTAGTAGCAGCAATTTTAATCAACATGCAATGATGCAGCATAATGGCAAAGTATTGGTTTATCTGTTTTGACTGATTTTTTTTTCTATAAATAAAGCAAACACACACCCCTATATGTATGATGCATGGTGATAGAAATAAAACGGAGTCAGACTATTAACCCAGTAAATATGGTAGCCTGCCAAGATGCAG
CTATACTCCAACCCTTAGGAGGGAGAGAAGCAAGACGATCAGGAGTTCGAGGTTATCCTTGGCTATGTAACATATATACATGATAGAATCCATGATCTTGTATAAATGGAGCAAAGGTTGCTGGGGAGATGAGTAGGCTGATAAAGAGTTTGACACACAGCCAGGCGCGGTGGTGCACACCTTTAGTCCCAGCACTTGGGAGGAAG
TCGTGATGTGCTTCCATGTTAACGGGATCGTACAGGAATATGAAATGATAAAGACAGAAGAAATCCCCAATTTGGAAAACTCTAATTTTTCTACCAAAGTTATAAAAGACATTGCACAAAATATTTTATCATTTCTTAAATCTAATTGTACCAAAGAAGGGCATACCTATTGGCTCTTTAAAGGAAGCGGCAGTGATATTGTGAAA
TTGATCATCTATCTTTCAAACATACCCACATCAAGATTTACAGGAAACCATGTCAAGGTGACTTTAACATGAGAGTAAAAATCAATCAAATGTGTTTTATTATAAAATATTTCCTACTGTTCAGAGCTAAAACATAGTAATAAAGTCATAAATCACTTCCAAAACTCAAACTGTTATGAAATCAATGAAATTTAACTTAATCCTAA
TAAAGTCAAACCTATGTATTTCAATTTGGTATGCTTAAGAATAATTAATGTAAAATCTTTTTATATGATATTGTAATCTCAGTTCAAATTTAATTGCAAATATAAAACCCAAATGATTTCTATATATAGTGAATTGAACTGTAAAGGTAACTTGTGTGTGACTCTGAATACACAGATAAAATGTTTTTATTGAAATACAAGGAAGA
ATTGTTTTGGTGGTTAATATGGTGATAATTGAAAGTCAAGTTGAAATTCAAATATTAATATTTCTGATTTGTTGAGCTTTGAATTATGCCACCATGCTTATATAAAAACGAAGGTGGCACCATGATGAAACTTAAAGAAACAGTTTCTCATCTGTAACAGTTTTGATTCTCTTTCCTGTGACCTCTTTCCCCACTGTCTGGAACCA
GGAGTGGGACCCTTTCCGGTTTCGCCACATGATCCCTACCGAAGCTTTGCAGGTCCGAGCTCTGCCCAGTGCAGTCTTCAAAACGGCCGTGGTCCTTGTATATAAAGACGGTTCCAAGCAGAAGAAGAAACTGGTTGCAGATCTGAGCATGGGTGACCTGCTCTTGCACACCAGCGTCATCTGGCTGAACCCACCCGCCTCACTGG
GGTAACCCGTGGTAACCGGCTCTCCAAGCCATTCTTGTCTCCATTTCTGGCAGTTAATTTGCAGAAATAACTGACAGCTGACACCATATGAGAACCTATGTATAAAATATTGGCATGTAAACACCACAGACACCGTGACACACTCTGTGCCCTGTTTTGTTGTTGACGATGGCACACCATGATGTGACTCTTCATATAACCCTTTT
CTGGTTGCTGTTGGGGAAGTTTTGTGAGGCTAGGGGTTGTCACAAGAAAATATGTGGAAATTTTCCACCCAGAGCAAAAATTAAGTCTCCTATGGGAAGTTATAAAGCACAACTAGATTAGCCTGATCATACTGAGTCTGCTCCACACGGCCCTGTGCAGAACAGATTGTCTTTAAGCATTCCAAGCGAGAATGCTGGGGTGATCA
TTTAACCTACCTCAAGACTTGAGGATCTGTGAAATACTAAGTGCCCCAAATATTACTATCTTTTCAAAAGTCAATTTCATCACTAAACCAACCTGCCTTCTATAAAGTAGCAGTGCTTAAAATCTCAGGATTTTCCACGAGGAAAGACCTGTAAGGATTTGTACGTATCACTACATGGCTTCCATTGGTGCTTGAGAGAGAGGTTT
ATTACCCTTGGCTACGCATTTAGTTCAAGGCTAGCCTGGAGGCTACAGTGCAGCTTGTCTCAAAACAATGAAGTAGAAATAAGTAGCATGCTCCTACTTTTATAAAACATGCCAAAATGAGGAAGGAAAAAAAAGAAAGGTACCAAAGTGTGAATTAGTAATGGTCACTACCAAGACACATCAGAGATAGATGGTTAACATGTACG
ACCCAGTGGGAAGGCTGAACCCCATATTTTGGGGAGAGTTTTCATTCATCCAGAATCTCCTTCTACAGGTCATTATTGGATGCATCAACCAGTGTCTTTCTATAAACTCAAACTTACTAACAATACACTGGACCAGGAAGGACATATTATCTTGCACTCTATGCATCGTTATCTGCCAAGGCTTCATTTGGTGCCAGCAGAAAAGG
AAGCGATGGGGAAGCCATTGAATCCAATTAGCTCTAGCAGCCCTGCCCACCAGGCCCTGTGCAGTGGGAACCCAGGTCAGGACATGACCCTCGGTAGCAATATAAATTTTCCCATGAATGGCCCAAAGGAACAAATGGGCATGCCTATGGGCAGGTTTGGTGGTTCTGGGGGCATGAACCATGTGTCAGGCATGCAAGCAACCACT
TTAAGCCAGCAGCACATAGTGAGACCAAGTCTCAGAAAACAAAAACAAGCCACCTTAAGTAGATTTAAAATTTTGCCTCATTTAGAAATAAAGTAAGATTTATAAATTGGACTATGTGTCCCATTTTTGAACTTATGACTTTAATTTTTTGACTTAAAATGTAATTTTATTATTGTGTGAGGGTATTGTGTGTGTGTGTGTATGTG
GAGTTCAAGCCTCAGAAACAGAATGATGAAGGGAGAGAACTGACTCCCCTCCTGCAAGTTGTCTATGACCTCTACATGCACTCCCTGGTACATGTGCATTTATAAATAAATAAATCAAGTTTAGAGAATCGATTAATGAAGTCTGTGACCAAAGAACTTCATCATTTAAGTATATGTATAAGTTCAATCTTACTTCAGTTCACACT
TCTTCAGGCCCCTTTTTTGTATGTCTCCTTTTTAAGACTTAGGATGATGATTTCTGTATATACTTTCTCAATTTTATACTTTAAAATATAGATATATATGTATAAATTCTACACCTGGCTCCCTATTTGCTAAGAGATCCCTTTTCTAACTTCCAGTTTGGGGATGTAGTTACCTTTGAAATATCACTATCCATTTTATAGCGTGG
CAGTGAAGAGCCAAGACCCCATTATCCCAGCACTAGCCAAGGACCAAGGTCCCATGCTCCCAGAGCCTCCAAAGAATCAAAGCCCTGTGGTTCTTGGGCCTATAAAGAATCAAGACCCTATAATCCCAGTACCTTTGAAGGGTCAGGATCCCCTGGTGCCAGCCCCAACAAAGGACCAAGGTCCTACAGCCCCTGACCCTCTGAAG
TACTGGAGAGAAACCCTATGAGTGTAATCAATGTGGTAAAACCTTTGCATATCACAGTCATCTTCAAGTGCATGGAAGAATTCATACAGGAGAGAAACCTTATAAATGTAATCAATGTGGTAAAGCCTTTGCATGTCACAGAAATCTCCGAGTACATAAAAGAAAACATACTGGAGAGAAACCCTATGAATTTAACCATTATAGTA
GACAAAAATTAGCATGAATATTTCTAAATCTTCCAACTTGTCAAATCTGCATGTGTGGGATGTCTGCTGTTTGTACAGACTTTCAGAACATTTTGTAAATTATAAAGTATTTATTGTGCGTTGAGATTCCATTCCCCCTCAAAGGCATGCAGTCACCAACATTACGGGAACAGCAGCACAGGGAATAGTGCTGTTTAAGAGGAGCT
GATTTTTCTTTATTCTATGGCTAGAAAATAGTTACCTCCTCTCTGAAAGTCTTCTTCCTCATTTCTGGGTAACAGAATATCAAACACCTTGCTTATAAGTTATAAAGTAGTGTTGTCCACCATGAACCCACCAAGTAAAAACAACCCAAATACCTATCATGGATGAATAATCATGCAAGTATCAGATCTGCACTCAATGCCACACA
CCATCGAGATTTGGCTGCCAGAAACGTGTTGGTAACAGAAAACAATGTGATGAAGATAGCAGACTTTGGCCTGGCCAGGGATATCAACAACATAGACTACTATAAAAAGACCACAAAGGACCTCTCTACGTCATAGTTGAATATGCATCGAAAGGCAACCTCCGGGAATACCTCCGAGCCCGGAGGCCACCTGGCATGGAGTACTC
TTGAAGACTAAGCAACAAAAGAGAAAAGACAGTTACAATAATTAATATTTATGAATTAATAATGATTTAGCAATATATAATAAAGCTTTTTAACATAATTTATAAAAGATATTATTTAGGGGCTACCCAGATGACTCAGCGGGTCAGAATGCTTGCAGCCAAGCCAGCAACCTAAACCCTCTCTCTCCAGAACAGGCCTTTAGTCC
CAGAGCACCTGCGGATGAATCTATGATGAAACAATGCTTTTATTAATGCAAAATCAAAAAGGAAACAAATCCGGGAAGGGGATGTGTGAGCATCCTGCAATATAAAAACAAGAATAAAATGGCAGTCTCAAAGAGTCAGTGTCATTACCTGGGGTTTTACATATGTGGCTCCATCTGTACTTGAAAGTGTGAAAGAAAAGTTTTCA
AAGATGCTTCTGATGACTTAGATGATTTGAACTTCTTTAATCAAAAGAAAAAGAAGAAAAAGACAAAAAAGATATTTGACATTGATGAAGCTGAAGAAGCTATAAAGATGATTTTTGATCCTACTATGAGCAAAAAGAAAAAGAAGAAGAAGAAGCCTTTTATGTTAGATGAAGAAGGTGATGCCCAGACAGAAGAAACCCAGCCC
CACAGGCCCAAGCACACCTTGCTCCGTGGCTCTCACTTTCTAGGGTGTTTCACGTTCTCAGTTTCTCAGAGTCACTTATTGCTGTTTGGACACATGCTAGTATAAAAAGCATTTCTCTGAATATAGAAGAATTTGAAGACAGGCCTTCCCCATGCCAGCTCACTCCCAGAGAGCAGAAGCGTCTGCACCATGGAGCATCCCATCTG
AAGTGGAAGAAATGCCCTCCATGAAGCGCCCACGACTCCTGAGCACTAAAGGGGACTCCCTAGATGTTGTGTTGTTAGAAGCACGAGAACCCCTCAGCTCTATAAACCCACAGAAGACCCCACCAGTGCTCTCTCCTGTGCGTGTCCAGGACAGGGCTGATCTGGCCCCTCCATCACCACAGCCTCCCATGCTGGCTCCATTTGCA
TTTTAAATGTAGACAAAAGTTAGCAAGAACGAGGCCTTCCGTGTCTTTTTTTTTTCCCTTAGCTTTTTTTTCCGTATGTTTTGTAAGCAACAAATTTTTGTATAAAAGTCTCATGTCTGTTTCTGTTTCTAGAATTTATCGTCATATTTCATGGTCTACAAGGTTATTAAAGTAGCATTGCCCAGACGAGGACGAGGACGACCTTC
TAACACCCAATGACATCAGGACCCAATGCAGCTCCTACCTACCCCAAGACTGGACAGGCTTATCTACACAGCAGACCAATTTATGAAATTTATTTTCTTATATAAATTATGTATTTCTCTGCAGGGATGGCAAGAGAAGGTCAGCTAAATGGTTCATCTGCAGCACATGGTGAAATAAGAGAGAGAGATTCAGAAACTCTATGAAA
TCTTTGATTTTTTTTTAAAGCAAAACTATTTATTGACTTTCTTCATCCATTTGTAAATTTTTAAGGTTCTTGTGTATATTTAGGGGGTGGGGGGGTGAATTATAAATTATATTCAACCCTGAGTGGAGACCTATCAGATTGGATTTCTGGTGAAGCACAGAATGCCTGTATATGATGTAACTGTGTCCCCCCCTCCCGCCCCCCAC
CGGAAGAGCAGTCAGGTGCTCTTACCCACTGAGCCATCTCACCAGCCTGATAAATTATTTTTAAAAAGTAGTTTCGGGTTTGCTAGATACTCCTTTTTATTATAAAGATGACTCTTAGGTTAGTTTTGTATATACTATTTATACTTTCATATATTACATAATCTACGCAGCAGTAGAATTTTAGTATTTTTTGGTATGTGTTGGGG
AGGCCTTCCCTGTCATCCAGCACTGTTACCTTCCACACTCCATTCCAGGGGATCTAGAGTAGGACTGGGGCACCCAGCCCCCATTCACCCCCACTCTTGTTATAAACCATCTACATGGCCCTAATTCATATTGGAGTCCCAAATCGGTCAGAACGAAGGCACCATTTCCGTAGTTGAAGGAGAGACGCTGAGCGTGATTGAAGAGG
TAAGAGGTCACCAAAAGGAAGGCTATGGTCTTTCCTGGAATTCTAATCTGAGTGGGCATCTCCTGAGTGCATCTGATGACCATGCTGTCTGCCTGTGGGATATAAATGCAGGACCAAAGGAAGGCAAAATTGTGGATGCTAAAGCAATCTTTACTGGCCACTCAGCTGTTGTAGAGGATGTGGCCTGGCATCTGCTGCATGAGTCC
TAAATATGCACTTACTTGTAAAGATAGAAATGTCTTATTCCATGTGTTTTATCATAGAATTGAAATATTTATTGATTTTTGTATTTAAAGACTACCTTCATATAAATATATAACTCTAAAAACATAATTTTTCTCATTCTCAAAGTAACCAAATGAGCAACACTAGGCCAAATGGGTTCATGGGATGAGTTACAAAGCATTGCTGA
ACTGTACCTTCGCAGAAGGAAAACAGGCTACTGAGGTATAAGAGGGGTAGCCACCAGTGCCTAATCTCTTTTGGGGGGATGGATGCTTATAATGCCAGTATATAAAAACCACACCACTGGGAGTTAGTTCCACATACAGGGGAGGGGCAGTGGGTGGGGAGAGGGGACATTTCAATCCTAGCCCTTGGGACCAGAGGCAGAATAAT
AGTGAGGAGTCTTCTGAGCTCCCTGGCTAAGTGCAGCGTGCTAGCAGACAGGCAGGGGATGCAAACGGCTGCCGGGCCACCTCTCCCCTCTCACAAACCATATAAACACAGGGAGGGGCTTTCTCACCACTTCTGAGGAGACTGTACAGCCCGTTTTGTGCCTGTGTGTGTGTTCATGGCCTGTAAGTGTACCCCAAGCACTGTGG
GCAGATGGCTCACTGTTGTGAGTCGCCAAAGGAGCTATGGAGAGATTAAAATTCAACATGACTGTTAACAATGCATTAAATAATCAAATAAACAGTGGCTTATAAATATCAGATTCTCATTCCGGGTCTTCGGATGGGCCTTACAGAAACCTCATTTTGGCCAGCTCATAAAAACTGAAGCAGCTTCTCGTGTTGGCCAGACTCGG
CCATCGAGATTTGGCTGCCAGAAACGTGTTGGTAACAGAAAACAATGTGATGAAGATAGCAGACTTTGGCCTGGCCAGGGATATCAACAACATAGACTACTATAAAAAGACCACAAAGGACCTCTCTACGTCATAGTTGAATATGCATCGAAAGGCAACCTCCGGGAATACCTCCGAGCCCGGAGGCCACCTGGCATGGAGTACTC
TGACCTCAAACTCACAGAGATCCACCTCTGCCTCCCAGGTGCTGGGATTGAAGATTTGTGCACCATGTCTGGTCCATAAAGGCCTTTAAAAGGGTTATTTTATAAATCCACATAGTAGTATTATTTTGCTTTCATTTCTACTCTGTAGGTAGATGTTTGCCCTGATTTATAGTTTATATTATAGTCTGAGTCTCCTGTTTTCCAGA
CGCCCTGCCAAGAAAATTACAGCATGAACAGTGCCTACTTTTGTGAGTCAGATGCCAAAAAATGCATCGCTGTGGCCCCTCGCATGGAAGCCACGTCTTGTATAAAACCAAGCTTTAACCAAGAGGACATTTACATCACCACAGAAAGCCTTACCACTACTGCCCAGATGTCTGAGACAGCAGATATTGCTCCAGATGCTGAGATG
TACCAGATATTGCAACTGGCACACAGTGTTCTGTGCCTATACAGTGTACTGATAAAACAGAGAAACAAGAAGCGCTGTTTAAGCCCCAGGCTAAAGATGATATAAATAGAGGTATGTCGTGCGTCACAGCTGTCACACCAAGAGGACTGGGCCGGGATGAGGAAGATACCTCTTTTGAATCACTTTCTAAATTCAATGTCAAGTTT
TGTCCATCATAAGCAGGAACTTAACCTACTAAAGGCAAAACAGAAGGCTTTGGTGGAACAGATGGAAAAAGAAAAAATACAGAGTAACAAAGGCTCATCATATAAACTGCTAGTAGAGCAAGCAAAACTGAAGCAGGCGACCTCCAAGGATTTTAAGGATTTGATTCGCTTGCGCCGGACAGCAGAATGGTCTCGTTCTAATTTAG
GGGATTATAGGTGTGATTCACAGTTTAAAGATACTTATTTGTAAAGAGATTGTTATGATTCTTTCTAAAAAGAAATTTAAGAACTCCATCCATATGACTCTATAAACCGAGGTGTAACTGTTCATCGAGATCTATACAGTGAGGGACTTCTTAAATGTGCAGGTGCCTTTCAGAGGCAGAAAGGACGGCTCCATGTTAATTGTCTT
AAAGTGGCAAGGTGGCTTTTAGCATTCTGTGTTTCCAAATAATGAATTTGAACACCAGGTTGGGTTAATTAAAGCTTTTGGTATAATTTACAATTAAATTTATAAATGCAGTTGTCTTGTTACAAGCCACCTTACGCAACCGCGCTGCAGGGGTGAGGAGTGGGGAGAAACCAGAATGCTTCTGAAACTCCCACCTGTTGCTCTGA
GCCTGTGACCCCAGTGCTGTGGGGTGTGGAGACAGGGGGGCCGCTTGGTTTGCTGGCCATCAGCCTAGCTCCAGGTTCAGTGTGAGATCCGGTCTCTGGGTATAAAGGTGGACGTGACAGAGCACGACGCCTGACACCCTCCTCTGGCCTCTGCGCATGCACCAGCCATACTTTAAGAAGAAGCTGAAGTGTTTATGCACTAGCTT
GTGGTGGCATGACAGGGCTTTTTTTTTGTATGTATCTTTTCTATATTTATCAATTTTTTTAAGGAGTACACAAAACATATATGTATATACATGTAGTTTTTATAAAAATAATACAATTTAAAAGATTCATTTTTGTAGGTGTAAGAAATGCATTTCTTATATTTGTTTGGTTTCCAATTTATAGTGGCCATTACTGAACATTGTAT
GGGCGACCAACAGAGGAGAGGAAACAAAAATAGCAAAAAAAGAAAAAAAAGCAGTTCTTTATAATTTAATATTCTATTTTAATAAAGGCATTTATTACCGTATAAATGTAGCAAAGAACCTGGGCTAATATGAAAAAAAGACTTTTTATTAGGTAATTTATTATATGAAAAGGATATTTTATTTTATGATAAAGTGATCCTTAAAA
TAGGCCAGTCTGGCCTCAAACTCAAGAGCTCTTCCTGCCTGTGCCTCCCAAGTGCTGGGAGTAAAGGCATGTACCACCACCAGCGGTAATAGAAGCATTTTATAAAAATGACTTTTATATGTTTTTGTTTGAAGTGGAGAGTACGTAAAGAAGCCATGATGGGACTGGCCCAGATTTATAAGAAATACTCTTTACAGTCAGCAGCT
GTATATATGTATGAACAACTGCCTTATTCTGAGATTCACAAAGTATATATTTAGGGAAAATACAGTGCTTTTGAATTTCTACATTTCACTTTGTGTGTGTTATAAAGCATTAGAGAATGCCTATGAACTCAGCTGCTCTTGTTCACATGTAAAACACGTCTGAGATGCAGGCTTTGATCAGAATTTTCATTACCAGAAGTAAATAT
CAGCTGATTTTTATTACTCATGTCATTAAATGATTCTATCATAATACCCTCAGGCTTAGATTATATTCACTAAATTAAAGGGGGAAAGTATTTTAGAGGCTATAAAACTGCGTCTTTAGAACACTGTGTTACCACAGTCCATAAGCATACAGCCCACAATATCATCCATTATCACTTTCTGCTTTTGCTGAAATACATTCTTAACT
GTTTGTTCACGGAGGTGCCATTGCAACCATCATTGATGTCACTACTGGCACGTGTGCAATTTCCGAAGGCGTTGCCATGACTGCCAACCTCAACATCACCTATAAAAAGCCTATCCCCCTTCTTTCTGTTGTTGTGGTAAATAGCCAACTTCAAAAAATTGAAGGAAGGAAACTTTTTGTTTCCTGTACTATTCAAAGTATTGATG
CATTGCATGAGATTTGTGTAGCTCATTCAGATGAACTGAGAACACTCAGCAATGAGCGTGGTGTACAGCAGGAGCCTTATATGGAAGGTGTCAATCCATTTATAAAAAGTAATAAACATCGCATGATCATGTTTTTAGATGAACTTGGGATTCCCCATCTCCTATTGCTGCAAGAACACTGACATTAGTGGCTAAATCTGTGCAGA
AAAGTCAAACGCAGTCAATCCAAAGACTAAAATACCCGTCAAGTCTAGAGACTGGCCCTTTGACTTTGTTCTGTGTTAAAGATAGGAAAGACTTTAACCTTATAAAGAAATATCGCAGGGAGACCAGTTTAATTGGAGAACCATGAGGTAAGCCATCTCTTCCTGCTCCCAGGAATCTTGCCATTTCTCCTGGCTTCCGGAGGTCA
AATCTTAGTTTAGTGAAAATGAGATGTCTGTTCTTAGGTAGGAAAGGTGTTTATTTAAAGCTCAATTTTAAAATAAGCAGCTACTGCGAGTAGTGTCTACTATAAATGGGACACAAAGTTTCCTATTAAAGTATGTCTTTGAACATTTTGCTACACAATACTTCAAAGAAGCACACAAATGGGCTCACTTATTACAAAGACAGAAG
GGGATTAACCCCATGGCCATTTTTTGTGGTACTCTGGCCTCAAAACTTTAACCAAGAATCACTGTGTTTACATGAAATGACAATTTGATACTGTATTTGATATAAAACTATTTTTTGTTACTGGGGTTTACATCAAAGCACGTTGTTTATACAACTAACTGATTTCTGGGGCACTCTCGCTGAGACCTGGCACTCCCTGGAATACA
TGTCGGGAAGAAAGTCTAAGGTAATTAGGTGACATGCGTACGAAGTTACAAAACGTGCTGACGAATGCAAAAGACCACTTGATAAAGCAAGTTAGAAAGTTATAAAAGTTCACGAACCCTTCCCAGTCTCTCCCTTGTCCATACTTCCACTCAAAATTTACACATCAGTTATAAAGGATTTCATGAACTGATTTCAGAGTAATACG
ATTTTCCCCACGTTGAGGCCAGAGGCCTATTAGTGTCTGTTTTTTAAAGCTTCCAGGAATAGAAACGCTTTGCAACAGCCAGTTGATGTTAGGATTTGTTTATAAAATAGGGAATTATGTATATTGAGACAGAAATATTTTATTTTGAAACATAGGATTTTGTGCAATATTTTTCTTGCATTGTTTAGTTTATATAAATATGCACA
AGTGTACAGCAGAGCACATCCCAGGCATTTGGGCCTGGACTTGGTGCCTCGGAAGGACTTTGAAGTAGTGGATTCAGACCAGATTAGCGTCTCAGATCTCTATAAAATGAAACACAAAGTAGATCTTTTCTACAAACTCCGCCATGTGATGAATGAACTTATTGACCTGCGAAGGCAGCTACTGTCTGGTCACCTGACACAGGATC
TTGGATGTATAATAGTTTAGCAAGATGTTACTTTTGTAAGACATCAGATGTTCAAAAAAAAAGTGCATCCGAACTTGTACTAAATACTGCAGTGTCCCTTTATAAAAAGTCAGACTAAAACTGACAATTGTACAGCAAAGCCTGACATTTGGATATTTTGAAGTTTTTTCATAAATCATAGAAATTAGTATATGGCTGTAGTTTAG
TTATCTTGATAATTTTGGCAAGAGGAGGTTTGTGGGGTGGAGAGGGATAATTCTGAAAGAATTAAATAATTATAGCAGTCAGGAAATCCATCCAGGGTTTTATAAATTCCTGCATAATAGTTCAAAATCTCTTGATTTTTCATCGTGTATAAGCTAAATTCATTAGCACATACCTTAGATCATCTGTTAGATGCCTAGCAGTGTAA
ATCACATCAAGAAGTTGGAGGGCGAGGCCTACCAGTTCCACTGTGCCGTTCCCGGGAACAAGAGGGCTGTCCTTATGATCACAAACAGGCGAGCACTGTTTATAAAGGAGGTTGAAATCCTAGGCCATATGTCTGTGGACTGGCAGTGTCTGTTTGAAGATTTTGTATGTCCTCCTGAAGTCAGTGAAAATCTGCTGAAGATTTCA
TCTTCTTAGTGTGGGTAATCTCTTCAGGATGTGTGTTAAAGCTGTGCTGGGAGGGCAGAGGTGGGAGTGTCCCTCAGTTGGCAGAGCATTTACCAGGATGTATAAATCACTGAGTCTGATCCTCAGGACAGCATAAGCCAATCACCATGGTGCATACCTATAGATTCAGAGCATTTGGGAAATGGAGGCAAGGGGCTCAAAAGTTC
TTTGAAGTCAGCTTTTAAATGACACTTCCCAGTATTATGATGGAAACAGTTGTAAAAATAAGAGACCATCAGGTGAGCTCTGAAATTTTAAAAAAGGGAATATAAATGGAGTATTTTTTTGTTTTGTTTTGCTTTGCCCAAACCAAATCAAATATAAGTTCCCTGCTATTGAAAATATGTGTTTCTGTTTGCACTGTCATTCTATA
GAAGTCCGAGGCGGCCAAGGGGGGCGAAACGACCCGACGCAAGATGGCGAGTAAAGAGAGGTTTGAAGATACTGTGGAGGAGCGTGTCATCAACGAAGAGTATAAAATCTGGAAGAAGAATACACCGTTTCTGTATGACCTGGTTATGACCCATGCTCTTCAGTGGCCCAGTCTTACCGTTCAGTGGCTTCCTGAAGTGACTAAGC
TTATTTGCTCACTAAAATGTCTCTTAATAATTTAATGCATATTTTCTACTACAGACAAGGTGAAGGTTAAACAATAATGTTGGTTAAAAGACCCTGAATGTATAAACTACTTAGTTCAGAAATGAATGAAAATAGAATTGCGAAAGAAGTAAAGAAAATTAGAAGTCCAAGCAGACCTGGCAGCACAAACTTCTAATCCATAGTAG
GTTTGTTTTCGAGACAGAATCTCGCTTGTCTCTGTAATCTCGCTTGGTTCATCTTAAACTTACAGCAATCCTCCTGCCCCCGCTTCCAGAGTACTGGGATTATAAACAATCAATCACCACACCCAGCTTAACATCTGCTTTTTCTTGGATGACAAAATATAAAAGTCCTCAGTTCTGCCTACCGACTGTACCCTGGAGTAAGCACC
AGCAACAATTAGAAGAAGCACAAACAGAGAATTTTAATATTAAGCAAATGAAAGATCTGTTTGAACAGAAAGCAGCCCAACTTGCTACTGAAATTGCAGGTATAAAGTCAAAATATGATGAAGAAAAGAGTCTCCGAGCAGCTGCTGAACAAAAAGTGACACATTTGACAGAAGACTTAAACAAACAGACAACTGTAATTCAAGAT
GTTCCTTCAGAATGGGGATGAGTAGACTAGAGACACTCAGCTATCACTTGAGATTTCTTTATCAGGTATAGTACATATGACTTTCGAGTTTTAAAATGATTATAAAGCCAAATGAGTAAATTTCAGACTTTTTATTAACAATAAATTCAATGAATAAATGCCAAGGTCAAAGTTTATATAGGGTTTGAAATTCCTGATATAGATGC
ACAATAAATTCATGACCATTAGAAGACAATGATTTCACATACATAGCATCAGGGCCTTCACAGCCGCTGTAGGCTTTCTCCACTCCATCCATTATGTTCTTATAAAATCCTGTTTGATCCCAGAGGAACTTTAGTAGTTTCCTGTCCAGGCCTAGACTCGGCCTGCTTGTACCTTGCCTCCGAGGAAGTGCTTTTCAGGATTTTTG
AGGTGACTTAAGTCACATTCTGCAGCTACAGAATCTGGTGGTAGACATTGTCGTTTATGATAATCATGTCCAAGTGGCAAAATCCCTAAAGATCCAAGCATATAAAAATGAGCTTCAGGCAATCAGCAAGTTTGGTTTTGCATCTTTGACATTTGATGGCACCTTAGGGGCTCCTATCATACTGCGTACTTTAAGCAAGAGATTTA
GATCAGACTGCGGAATCACTGCAAGCGGCTGGACCAGAAGAGCGCATCCCGCAAGCTCGAGATGGGGAGCTTAGTGCTTAAGGAGCCCAAAGTCGTGCTATATAAAAATTTGCCAATTAAGAAAGAAAGGGAGCCAGAGGGACCAGCCCATGCTGCAGTGGGGAGTGGGTGCTTGACTAGACATGCTGCGAGAGAACACAGGCAGA
TGTTAGAAAGCAGAGAAGAAGTGCTGGGATTTGAAGAGCTGTCAAGAAGGGCAGTTACAATGTCACAAAGACTCACTGAAGATGAAAATGTAGTTCTACCTATAAACCCACATGTAGGAAGAGTGGAGAAGGAGGCTTCAGTTCAGGGGTCTAATCCATTGAGTATTCAAAATGAAAAGCCAATTCAGAACTTCATTGAAACTGAC
AGTACCGGCAGTGCAGGCTCTGAACAAGAAGGAACACAGAGGGTGCGACAGCCCAGACCCTGATACTTCATATGTGCTAACTCCACATACAGAAGAAAAATATAAAAAAATTAATGAGGAATTTGATAATATGATGCGGAATCATAAAATCGCGGTTACTTTTACAAAGCGAAAGTTTGGATTGATGAAGAAAGCCTATGAACTCA
GTGCCCTGGACTGGGCGAAGTGGGAGTGCTGGGTTCTGATGATGGCAATACAGCAAGGAGCTCCTTGCCAAATGCCAGTGCCTCAATACTGAACATAGCCTATAAAAAGGACCAGCAAGTGCCTTTGTCTTCAAAGAAATGCTTTTCTTTCCATCGTTTAATCTATGTTCTCCTATGAGGAATCCCAAGAATAGGGTAAAAGGTCA
ATATCTGGCTTTGTAGCCCAAGCTATCCTCAAACTTGGGATTCTTCTGCTTCAGCCTTCCAAAACCTGCGACTACGGGACTGTAGCACCATACCTAGTTGTATAAAAACATTCTTAAAGATGTATTTTATGTGTGGTTTATCAGATCTATGCGAAGAGGTCGCCAGAGGAAGTGCACGCACTGCTGAGGTCCTTTGGCACTGACTT
TCCACCGACACCGGCCCGAGTTGATTGACTATGGAAAGCTTCGAAAGAGACTTCAGCTAAAGAAGGGTTACTCCTGTGGTGTCAGAGGAAGACAGCCCCATATAAAAATGTCAACATCCAAAACTTCCACATCAGAAATTGTGGATGGGAATGTGAAGATGACCCTGGGCATGATCTGGACCATCATTCTCCGCTTTGCCATCCAG
CACTACCCTGTGAGCCAAACACTTTAGGTGTAAGTAGGTACACTTGTGACGTCACTGACCTAGCGTACCTTTCCTTTTCATATCTACACTGACCTTAACTTATAAAAAAAACAGAAAAGAAAAGCAAGTGTTAGCAAGAGGTGTGACAAGCAGCCTGCCTATACCCCAACCACTACAGACCACCAGCCGCACCCCAACTACCCAGC
AAAAAAGAAAGCATCTTCAATAAATCCAGTTAACATATTGATACATGACTTAAGTGGCATTACAGGAGTATATCACCATGCCCAGCTAAAGGGCACTTATTATAAATACTGTTTATATTTAGGTTTTCAGTAAATACTTGCTGTACTATTTAAAATAGATACTTGTTTATCTTAATATAGATGATACCAATATTTTGATTCAGAAG
TCCCCAACCCCAAAGATAGGTTTCTTACTAAGTTTTTCATTGGGTAATTGCGTGTGTGTGTGTGTGTGTGTGTGTGTGTGTGTGTGTACACCTATGTACCTATAAACTGAAATCAGACCCTCAGCTGCAGTTTGAGAGAAGTTTCTGGGGAAGGTAATCCAAAACAGCTCTTTAACTACACTGAAGCTGGTTACATAAAGCTACCA
AAGTGGGTGCCTTGTGAGCTAATGGCAAAGAAAAACAATATGTCATTTTGGACTTCCTTATTCTAAGCATCAAGGAACTTAATTGTGACATGCAAAGAAATATAAATACCAACCACGGTGTAGAGGATCAATCCGTGATCTTGAGAAGACGCTCCAGAGAATGTTTTACTCTTCTTAGAGCCAAACATGCACTGAAAAAAAAGTCA
GGAAGATTGAACCCAAGGCCTTGTACATTCTAGGAAAGTGCTTTATAGCTAATCATATGACAAGCTAATTAAAATTTAGAATTTAATACTATCTTCTATGTATAAAACATAGAAATGTTGAAATTTTCTTAAAATTTGATTTATAGCTATTATTTCATCAAACATGTTCCGCCTCTGACAGAAGAACAGCTAAATAGGAAACCTGC
GAAATGTCACCGCACATCAAATTTTTATAGTACAAAATAACATCCTGCCTACTTTCATGAACTTTATACTCAGCTTATTTTTCTGCATGACATCTGGTCATATAAACCTAAACCAAATATGTGCGATAAAATCAAGCTTTCAGCTAGCATCCATTGCAGTATTAGAGAAATGATTTCTGCATTAAAATGTTTTTGTTCATGCAGAA
GCAGTATTAATGATCTAGAAAAAATGGCACACTTTGGTCTCTTATTATTGCTAAGTTGATCCTTTCCCGAAGTATTTCATCTGATGAAGTGAAACCATACTATAAAAGAAAAGAAAGTTGCAGAGCTGCTGTATTCACTGCAGTGGTGTGAAGAACTCGACAATGCGCCATCTTTCCTAAGTGGATTTTGTGGAATCCTTCAAAAA
TCGGAGTTTGGAGAGGTGCAAAGCGACCCAGAAGTGAAATGTTGTGTCTTAGCTAAAGGTGAACTATTTCCAACAGATGTTACTATTATTTATCCCATGATATAAAGACGCCTGCAGGAAGAAGGGAAGCCAAGATGGTCAGCTACGGGGAAGCTCATCCACGGAGGGAAAGCTCAATCGCTGACCATCTCGGCAATCGTCAGTTT
TGGCTGCCTTCATTAATTGCATACCTTAGAGCAGCAGTTCTCAGCCTTACTAACGCTGCGACACCTTAATGCATTTCCTTGTATTGTGGTGAACCCCAACTATAAAATTACTTTTGTTGCTACTTCATAATTGTAGTTTTGCTACCATTATGATTTGTAATGTAAACATCTGGTATGCACATGGTCCTGGTGACCCCTAGGGTCAT
GGCGAGTTCTGAAGAAAACAAAGTTCTGAAGCTATGTATTGAGGTCCTGTAGTATCCCAGGCTGCTTGCTAGGCAGTCTTGTTAATAATTCTCCAGTTTTTATAAATGAAGAAGGCAGTGGCTTACTGGATTATGTGTGGGTGTGTTGTTTGGTTTTTACTAACACTGCACTGTTTGTCAGTTTCTAACAAGCTGTGGGTCCTGGC
CTTACTGTGTAGATACTTTCTCATTCTAAGAACAGGCTAAAACTTTGAGAGTAAAATCTACCTTAAAAAAACAAACAAACAAAAAAACAAAAAAAAACCCTATAAAGACATTTTAAACATATTTGGTTCTAATAAGTAAGATAGTGGAGTTTAATTTTTAAGTCCCCTAAAGTTTTTAAATCGCTTCAATTTAAAAAAAAAAAAAG
AGACACACAAAATGAACACTAGGGCCTTTCCTTCGAGGAGCTCGAGGCATATTTCAAAAGCTGACAGTTTTTCTCACAACAATCCTGTGAGGTTTCGGCCTATAAAAGGAAGGCAAGAAGAGCTAAAGGAAGTAATTGAACGCTTTAAGAAAGATGAACACTTAGAGAAAGCTTTCAAATGTTTGACTTCTGGGGAATGGGCACGG
AAACTACAAGTCACAGGAACACTTCACGGCACTAGGAAGCTTTTATTTTCTTCACGAATCCTTAAAAAACATCTACCAGTTTGACTTTAAAGGTAAGAAGTATAAAAAAGTCACTGGCAAGGAGATCTATTCGGACACTTTGGAGAGCACACCCATGCTGGAGAAGGAGAAGTTCCCACAGGACTACTTTCCTGAGGGCAAATGGT
TGCTGCACCCCTTAAGTACAGTTCCTCATGTTGTGGTGACCCTCAAACATAAAATTATTTTTGGTACTGCTTCATATGTAATTTTGCTACTGTTAATGAATATAAATATCTGATATGCTGGATGCCTGATATGCAACCCTTGTAAAAGGGTCATTCAACCCTCAAAGGGATTGAGACCCACAGGTCTAGTATCATTAAAGAAAGTA
GAGTGACAAGACCTCACGTTGGTAAGGGAGGAGAGTTAGGACATTGCTGATGTGGTCAGAAGGCGTTTTTGCCACAGTGAAGAACCATCCCTTGGTTTCCTATAAACACACTTATCAAAGGACCCAGCGGCCAGAGCACCAAAGGCGGAACCTCTGTGTGGATAGTTACTTCTCTCACGAATGCCCACATCTGTAAATGGTGCCCT
AGGGGGTTAGATATTCCTTTTATAGACCATCAAAAGACACAAGACCATCAGAAAACACAAATATCTACATTATGATTCATAATAGTAACAAAATTACAGTTATAAAGTAGCAATGAAAATGATTTTCTGGTTGGGGATCACCACACTATAAGGAACTAGCTGTACTAAACAAAGGCTTACAGCATTTGGAAGGTTGAGAACCAGTT
GAATATTAATGCTATTTTTCGGAGGGAAAAAACAAGACTACTTGTGAAACATCCTTAGTTTTGTGTTTGTGTTACTGCTGCTGATTGGTTGAGGGCCAGCTATAAACTTGGATTATCATTTGTGGCCCTCCTAAGCCCAAGTGATTGCAGTGACTCCTCTGTGCCTCCACTATCTTCCTCATCGTTTCCCTGCCTATGTGGCCTTA
AAGATAATGCCTGTAAATCTTACCATTGAGTTTCTAGACTGCTGAGACCAAAGCCAGTGATTTGTGGGGCTAGATGAAGAACACTGTCTACTGCCAGACATATAAAGAACATTATTAGAGACAAGTTCGAAGCTGTCTTGCTTTCTGAATGTCAGCAACTGCAATGTATATCTTACAATATATTTGCTGTTCCTTCCAACCTGTGT
AGGGAGGGCTGGGACTTAGGGAAAGGACATGGGATTCAACATTTTTATGGAGTGTTACTATTTGCCTCTACTTTGTATTGTTGAAAAATGACAGATGCAATATAAAAGTAATAAATATCTGGTTTTAATGTATTAAAGTTCTAGCAATCATTTAGACCTATTTTTAAATGGTTCAACCTTGGAAAAGCTTGATGTTGCAGAGTCAG
CACCCAAAGTGTACTTTACCAAGATAACTTCAGGGATACACATGTTAAGTCATCAGATGTAAACAGACATGAAACTGGAAACACCAGAGAACCTTGCAAATATAAAAACTGTGTAAACTGTTTAAATTTGTGTTCTATCATTGGTCTAAATCAAGGAATCCACATAGGAAAGAAAGAACACAATGGGACAGTGCTTGATAAGGTTT
CATTGGTTTGGGTTTAAGCTAGTTATACTTCTGTCACTATTCTAAGTTAAATGCAAAACTTTCAAGTAGTTTTAATGAACTAATTTTTAATTTCAAAGACTATAAAAAATGTAAGTGAATTTTGCTTTAAAAGTTAATTTAAATGTTAGTTAATCCTGTTTGTGTAAAGCGAATGATTGTTTACTAGCTAGGAACCTTAAGTGTTA
ATGTCATCAATGTATTCCATCGCCTTCGGCATCTGAGAGAGAAAAAGAAGCCCGTGCCTCTGGTGCTTGATCAAGAGTATGTTAACCTAAAGAACCAGATTATAAAGGCAGAGAGACGGGTTCTCAAGGAGTTGGGCTTTTGTGTCCATGTGAAGCACCCTCACAAGGTAATCGTTATGTACCTTCAGGTGTTAGAATGTGAGCGT
TTTCTTTTAAAATCTTTGCTTTGTATGTGAGTTAAAGGAAAGAAAGGGCTCAGACAAATTAGGATGGATTTTGGTTTGGTTTAAATTACTTTTCTCTGCTTATAAAGAATAGTAATTAAGTGTTAGACTCTAAAGTTGAAGATGCTTTTTATTTGACCTAAATGAAGACATGAATTTTCTTCTTTTTGCCCCTCTACCATTCCATC
CACTGGCTACAAATGTGTACACCATCTTTTAAATGGATTGCTAAGAATCTAAACTCAGTCCTCATGCTTGCTGTGTTAGAACCCCTGTAATGGGTGTTTTTATAAATCCACAATCCTCTCTGAAATACTTTCCACAATACCACAGACCAGAGAGCAGGCGGGACTTCAGAGGTCTCCTGTTCAAACTCACTTTTATTTGGGAATTT
AACAAATGAAATGATGCTTAAGTTCTATAGCTTCTACAAACAGGCAACTGAAGGACCCTGTAAACTTTCACGGCCTGGATTCTGGGATCCTATTGGAAGATATAAATGGGATGCTTGGAGTTCACTGGGTGATATGACTAAAGAAGAAGCCATGATTGCATATGTTGAAGAAATGAAAAAGGTTATTGAAACCATGCCCATGACTG
AGAAGCCAAAAATGTGTACAAGTGTCCTGACTGTGACCAAAGCTTCAGTGATAATACATACCTTGTTTTGCATCAGAAAATTCATTTAAGAGAGAAAAAGTATAAATGTAGTACCTGTGAGAAGACCTTCAGTCACCGAACCAACCTGAGGACACATAAGCGAATCCACACTGGTGAGAAGCCTTACAAGTGTACCGAGTGTGCTG
TTTGTGAGTATTTATGCACATAATAGTGATGCACAGTGCTTGGTACAAAGAAGCATCTGTGAGGACTTTGACTGTGAAGTGTGCTGTAACTGTGCTTCTATATAAATAAAGAGCAGGTAAAGAAAGGCAAGTGAGGTTCCAGGGTGAGGCTTTACTTCACAAGTGGCTCCCTAAATACTTTGTCCTGAATAGACTTGTTTTTCAGT
TAGCAATTTGAGCGTATGTAGAAAACAGTTAAGATCAGCGTGTCAACAGTATAGCCACACTACAGTCCAGAGTTGTTGCTTCAAATCCATCTAAGTTTGATATAAACTTAAGAAAAGCAAGCACTGTGTTTAGAGTCCTTTCTCCAAATATAAAGTCATTTGTCTCCAACCAAGCAAGCTTTAGCATCTGGCTTATTTCTAGAATG
GTGACTTGTCAGGCTCTCCTTCTTTGCTCTTTTTAGGGTCAGTGGCCAAGGTTTTCAGAAGACCTCTCCTCAATTCACAGCTTTTCATTTCCTGTGGAAATATAAACAAATTTGTGTCTCCAATGCAAACCCTTCACTGACTTCCTTCCATTCTGATTTTACTACATCCTTAGAGTGTATAGGCTGACTTAATGCCACAGTTTTTT
TTCATAGTGCTCTGTGTAGATGTTGCTTAGTTTACAGAACATAGTGACTTTGATGTCTGATGAGCTGTCACTCAGTAAACATTTGTGCTAGGGTGATGGTTATAAAGTCAGATATTAAACTAGATTAGACTTGTAAAAAGTGTGAAACTTACTGGCCTACTGTTATATTCTAATAATGTGTGGATTCTATGTAGTCAGATGTGGCA
GTACTGTCAAGTCTTTTTATCATGTTACTGGAGAAACTTGTCTTCAACAGTTTGTTTTTCCAATTAAAAATAGCTGTGACTATTAGGCATAACTTGCATGTATAAATCAAAAAAACAATGGAACCTAGGGGTGTGTATTTTTCATTAACAGTAATGCACATTTTTTTCAGTTATATGTATGGCCAAAGTGTCCAGATTACTTGAGA
CTGCTTTCTGCATAACCACCACCAATCCCTTTAACAAATCAATCTTACAACCCCCCACCCCGTTACCCTGACCTGATAAATCCCATGACCACATTTCTCATATAAAGAAGACATCGGAACAGATGGAGTCGGGAAACTGCTCAGGAGGAGACGATGACTGGACACATTTGTCTTCAAAAGAAGTGGACCCATCTACAGGCATTGAG
CACCATTTCCAGTGTGTTTAAGTATTTCTTGGATTTTTACCAAAGTAATGAGCATCATGACAACATTAATATCTAGGCAATAAAAAAGGTCAGAGTTAGCTATAAACATATATTTTAATAGTAGTTTTCCTAATTATATAATCACTGTAGCGAATTTAAAACATTGAGTAATTTCTAAAGATGGAAGAGACTGGGAAGCAAAATAA
GAAAGTCATATTTTGATTATTGTATTTATTCCCTATTCACTTAAATGAAATTTAGTTTTTGTTCTTAATTGCACTCTTAAGAGGTTCAGGGAACCATTACTATAAATGTTATCAGTGGCCTATAATGAAGCTTTATATGTGTAGCTATGTCTATATATAATTCTGTACATAGCCTATATTTACAGTAAAATGTAAGCGGTTTATTT
GCCGGTGAAGGGTGAGAGAGTAAGGACAGGCAAACAGGAATCTTCTGTAGTATCTTCAGATGCTTTTGTTTTGCTTAGTGGGATTTTTTTTTCTTTTAATTATAAATTGAGCCCAAGTATATTTACATTAAAGATTTGAAATTAGCTGGGTGTGGTGGCGCACACGTTTAGTCCCAGCACTTGGGGGAGTCAGGCAGATTTCTGAG
GTTTTCATTTCCCACAAATTGCAGTGAAAGAGAATAAGATACTGTACTAATCAACTTTATATACATTTGTCAGTATTCCCTTACATATGTCTGTATCTTTTATAAATAGAACTGTTTGTGGAAATGTACTGTTTCAGCAGGGGCCACTACGCAAGCGTTCCTTCTGAAAAATGCAGTAAATAGAATTCCATAGCTGGGTAGCGGGC
TTTGTTTCTGCTTGTGTGGAAGATAGATTGTGCTCAGGAAGGGAAATGACAAGGCCTGTGGTAACATTAATTACATCATTTATAGGCTTAAAAGTTATCTTATAAAATGTCCAGTTTCTGGCTGGATTTTACTTACGTGCAAAAATCATAAAAATGGTTAAGATTCATGCCTTTAATCCCAGCACTTGGGAGGCAGAGGCAGGCGG
CCCAGCAGGTATTCTTCTTACCCACTAGGCTATCTCCCCAGTACCTGTTTAGATGTTTAGAATCTGTAGCAATCATAGCCAGATTTGTAAGTATCAGAGCTATAAAAGCCAGACTCAAGTTTCTAACCTTTGTACCTTTAGTGGACTGACTTAGTTTTGCATATGGTAAGGATCTCTGTGCTGTCCTGTTGCTGTACTTGAAGGCA
TCTTAACGATGTAATCATTGACTTTTACCTTAAGTATCTTCTATTGGAGAAGGCATCAGATGAACTTGTTGAACGAAGTCACATTTTTAGTAGCTTTTTCTATAAATGCTTGACAAGAAAGGAAAATAATTTAACAGAAGATAATCCAGATCTATCGGTGGCTCAGAGGAGACACCGAAGAGTGAGAACATGGACTCGTCATATAA
ACTAAAAACTCCCGTAAATCTTGTTTCTGGCACTTTAGAAAAACTGCAAAAAATACATAATAAAGAATACATATATATATATCTACACACAAATTATATATATAAATATATCTATATATACAGCGGAACCACAAGAGAGACTGAGGAAGGCCTGAAGGCAGGGGGCAGACAGGGGTCCCTCCTACCCTCCACTGCCCTCCTCTGAG
TTCCCAAGAAATAGATTTTCTTTCAGGGAGATACCACCCATTTGTCCATTTATTTCCATGAGAACAGATTTTTTAAAAATTATAAGTAATCTTTGATATCTATAAAGAAATATGTACTATAAATTATGAAATGCAATGAATACCTATGACCCATCATTCAATTTATACATTGAAAGTAGTTTTTTCCCCCTTGCCCGGCCTCTTCC
GGCAGAAAATGAGAGGCTCTCGGCCGTTGTACAGGAACTGAAAGAGGACAACGAGATGGTGGAGCTACAGAGAATACGAATGAAAGATGAAATCCGAGAATATAAATTCCGGGAGGCCCGACTCCTTCAGGACTACACAGAATTGGAAGAAGAAAATATCACATTGCAGAAACTAGTGTCCACATTGAAGCAGAACCAGGTTGAAT
TTATGTTCACTTAAAAAATCTGTCCTTAAATACTAACAAAAGAGATTTAAGGAATCTCTTTAGAGATACTGACCTGACTAATGACCAGATTAAGTTTGTGTATAAAGATGAAAGAAGAACACGCTATGCCTTTGTGATGTTCAAGAATCAAAAAGACTATAATACTGCCCTGGGTTTGCATAAGACTGTTTTACAATATCGTCCAG
GGAGCACTTGCTTGTCATAGTCACCTTGCCACCAGGCTGGAACCCGGAGTGCTCTACTGAAGGTTGTGAGGCAAAGCACTTATCTCTAGGCAGCCCTGATTATAAAGTCCCTAGCCAGGCCTGAGTGCATTGAATGGTTGTGGCCAGGGCTTTTGGCTGTTTGTATAAAATCAGCCCTATGCTTGACAATAACAGCCCTTTGTGAT
CTCAGGATCAAGCTGGGTCTCTGTCATGTTAGAGAGACACTGTATGACTAAGCCCATAACCCCAGCCCACTTTTAATGAATATGTAACAATTTGTCATTTTATAAAGGATATACTGTAATTTCTGAAGTTTTCTTTTTTGTTTTTGTTTTTGTTTTTTGTTTTTCGAGTCAGGGTTTCTCTGTATAGCCTTGGCTGTCCTAGAACT
ACACACACACACAGTGCTCTTTCTCTCTCTCTCACACACACACACACACACAGTGCTCTTTTGTTTGGTTTTGTTTAGCAAATACCTATTTGGTCATATTTATAAACTTTTATTCCATTTTAGTAAAGGGTATGTTTGATTCTGGGAATATTAAGAACCTACAACATGCAAATACTTGCATTTTACTATCTACCTGCCCAAGTCCT
ACCAGTGCTGACTTGGTTGTATGCATATGTTCTTGCTGGAATCAGCTAGAATGGGGGTAACTGAAGACCTTTTGTAAGCATCTCTAGCTTTCCTGGAAGCTATAAATCCATGATAGGGCTTGTGGTTAAGAAGGGAATTTTTTAGTCTTGGGTTTGGAGCAGCATGTGCTGGGCCACTATTTGGTGAGAGACAGTATTTTTATACT
ACAGCCATATCTAACTCCAGATCCAGGGGATCCTATACCCTCTTCTGATCTCTGCATGCACATGTTGCACAAATATATATGCAGGTCAAACACCCATAAATATAAAAGAAAATAATTAAGACCATGGGAAGAAGAGAGCATCTCTTCTAGCTAGTGTCAAGGCATTATGCTGCTGCCCTCTCAGCCCTGCCCAGTGCACAGCAAAC
CCGACTGCTCTTCCAATGGTCCTGAGTTCATTTCAGTGCCTTTTGTGAGTCATTTTGAGATCACATAGTGCTAAATGGGGGCGTTAGATTCTCTTTTGTTTATAAAAATGTTGACCAGGCAAGCCTTTAAGCCCAGCACTCATTAGGCAGAAGCAGGGGGTTCTCTGAATTTGAGGCCAGCCTGGTCTAGATAGTGAGTTCCAAGA
TCGAGGTCAGAGTTCTCTGGTTTGTCTTAGAACTTTGAAGACCTCAGGTTTTGTTTTCCAGTGTTATAGTGTGTCTGATATCCTTGGCCTCTCTCTTCGGTATAAATAAAAGTAAATGTTGTATATTTGGTGATTATTTTGTTTCTTTTGTTTTTACTGTAAATGTGTCAAGTGTTGCTGTTAGAGGCTCTCTTAGTTCTTTTACA
ATCTGTATATACTTTTCTAGAATTTTTGTAACAAACATTGGGTCTGTCACAGGCAGTCTTTTGGGTGTGAAAACAAAACCTGTAATTTTACATTGACCTTTATAAAAACTATTTTACTCAACATTTGGGTATGTGAATAAATAGGGACTTTAGTTTGATTTATCAGGACAAGTACTTCACCAAGACTGACTTCCATCATCGAAGTG
TCACGTCGGTATCATTGATGTCCTCATCGCCACCAGACTCAAAGATCAAAAGTCATATGTCAGGGATATAATGTGCCCCCAGACTAAGAGAAAATTGACATATAAAGAGGCCCTGGAGAAAGCTGATTTTGATTTCCACACAGGACTTAAGCTGTTAGAAGTGTCTGAACCCTTGGGGACAGGGATATCCAACCTCTACTATTCTT
AGGCTGAAGCTGGAAGATGATGCGTTTTGAGGTCAATGTAGGTTTCAACGGAAAAAAAAAAGATGTGTGAAGCAGTTCAGAACTGCTACTTTTGAGGAAATATAAACAGGCCTATCCACCCTAATCAGTCTTTGAAGAAATTGTAGACTAAGAAGACGAAAGAAGTTGGATCATCATATTGGAGAAAAAAATGAGGGAGTGAACCA
AATCATCCATCTCTTTTGCAGTGGATCAGGACAAACTATTAAAATGCAGACAGAAAACTTGGGTGTTGTTTATTACGTCAGTAAGGACTTTAAAAGCGAATATAAAGGAACACTATTACAAAAAGTAGAAAAGAGTGTGGAAGAGGATTACGTGACTAATATTCGAAATAACTGCTGGAAAGAAAGACAGCAGAGTAAGTCCGTCA
CTTGCTTACAGACTTGCCTCTTCCTCCTGAGCTACCAGGAGGAGATCCATCGCCTCCAGATTCTCCAGAGCCAAAGGCAATTACACCACCTCAACAACCATATAAAAAGAGACCAAAGATTTGTTGTCCACGTTATGGAGAAAGAAGACAAACAGAAAGTGATTGGGGGAAGCGCTGTGTGGACAAGTTTGACATTATTGGGATTA
GCATGCAGAAGGAATGGCCCAGGAAGAGAGCCATCGAAGTCAGGCGCCACCCACCTTCTACCATGGTGCCAGCCAGGAGCTCGACCTGTCCACCAAAGTGTATAAAAGGGAGTCTGGAAGCCCTTACTCTGTGCTAGCAGACACCAAGATGAGCAAACCACATCTCCACGAGACGGAGGAGCAGCCATATTTCAGGGAGCCAAGGG
CATCGCCTTCCTTCTCAAGTTTGCTGTTCCATTCCAGTGGAAGTGGCTCTACCAGGTGCTGGATGAAACAGCCACGCTGGTGTTCTTTGTCCTGACGGGGTATAAATTTCGCCCAGCTTCAGATAACCCCTACCTGCAGCTCTCTCAGGAAGATGATGACCTGGAGATGGAGTCCGTGGTGACGACATCGGGTGTGATGGAGAATA
ACTGTCTCTAGATCTGGAACCAAAAACTGAACTGACATAATCTAGAGTTAAAATTTCAGTGATCTGCAATTCATTGCATTGTGGAAGATTATTTTTATCTTATAAAGACATTTTTGTTTAATATATATTTTTAAACATTTCACTAGTGATTGAATTCTACTTTGCCATCTGAATTCACTTGAATGTTTCATGACAGGTAAATATTA
CTCAGCCTGCTATTACATAGATACTCCTCTTGTACAGGAGATGTAGGCTGTCATTTACTGTTCTATGTGCTGGGTATTAGTGACTTTGGAAATAATGGGGTATAAAGAGCTTTTTGCTAAACAGGAAGTTACTTTCTTTTTTTTTTTTTTTTTTTTTAAAGTTTTTTCGAGACAGGGTTTCTCTGTGTTGCCCTGGCTGTCCTGGA
TAGGGAAATGGAAGAGAAATCAGCATTGACTATTCAGAAACATTGGAGGGGGTACAGGGAAAGGAAGAATTTTCGCCAACAGAGGCCATCTCTCACAGAGTATAAAGCAGCTGTCACACTTCAAAGAGCAGTTCTTAAATTCCTAGCAAAGTGCCGTAAGAAAAAGAAACTCTTTGCCTCTTGGCATGGACTTCAAGAACTCACTG
TTTCTTGGACCAGCACTGTCATCGTGTATTAAAATCCACAGGGAATGCCAATAAACACCCTCTGTGCTCTTTAGTTTGTTTTAGAATACGTCTAACTTAATATAAAGGAACTATTTCATCAGTATACTCATCCACTAGTGAAATATTTAAAAGGAGTGTTTCCTGGAAAAGAGGGGGAGATGAACCTGGAAGGCCAAATCCTTGTA
ACCAGGTGGCTCGTCCAAGACCTCACTTTGGTTTCTGTGTCCCAGGAAACCATCATGTGTACTGCATTGCGTCCCTTCCACCTGCCCTCACTGCTAACTTTATAAAATGCAAATCTCTATTTTTCTTTTTACAGAAAGCCAATGGCAATAGTTTAGTATTACTAACACAGTATTTATAGGCTTGAGACAAACAAGTGTGCTTCTGG
GCAGCAGAGGACGGAATGATCAAATCAAGAAGACACACTAAAATTACTAAATTCACAACAGCTCGCCTTATTTTTCTCGGACCCAAACTAACTGTCAGGGTATAAACACTGTTCCTTTCTTTCTTTCTTTCTTTCTTTCTTTTTTTTTTTAAAGAAAAATAATAATAATAATAATGAAAAAAATCAATAGTTTTGCTGTAAATAAT
CCATCGAGATTTGGCTGCCAGAAACGTGTTGGTAACAGAAAACAATGTGATGAAGATAGCAGACTTTGGCCTGGCCAGGGATATCAACAACATAGACTACTATAAAAAGACCACAAAGGACCTCTCTACGTCATAGTTGAATATGCATCGAAAGGCAACCTCCGGGAATACCTCCGAGCCCGGAGGCCACCTGGCATGGAGTACTC
TTTTATGGATTTTTGAGGGAGTATGTAAGATATATGAATTAAGGAAAATTTACATTTATAGTTTTTTCTAATAAAATTTAAATCTTGCTCTCTCAAGGTCTATAAACCTTTTGCACACTGTAATTTCCAAAACCAAAGAGGAGGTCACTTTGAGATGACTTCTCAGGATATTATGGAAAGGCTTGTGAAAATCCCAATTCTGTGAT
AACATTTATGGAAGAAGAAACAGTGCCACTGTTAACAGAAAGTCCTGGGAAATGGAGGGAAGACCCCCCCCCTTTTGAGTGCACACTAAAACCAAAGACCTATAAATAAAAAATACAACTCGGTGTCCTTTATGAACGTGATGCAAGAGTTCTTACAGAACATGAGCTGAGTGATCATAGAAACACATAAAAGGACACTGTTAGGA
GTGATGCATTTGTGCCATTTACTGTCTGGTTCCTATTTCTTTGCTGTCAGCTGATATACTTTTCAGAAAATTTTATAAGCTGCTTTTATACTTTCTTTTTTATAAAGTATGGTTACCTGTTGGGCTCTCAATTTGTGACTTTCAGTGATTTTAAAATATTTCTATAATGTTAATGGGGAAATCCAGCAATAAACTTATTTCTACCG
CAATCTACAATGGGCATCTCCAAAGGTTATAGAACCTAGCTGAGGTCATCCAAATGATTAAGTCAAATATTTTTTTTTTTTTTTTTTTTTTGCTGAAAGCTATAAAGTGTCAGTAGGTATAAAGTAGCCAGCTACTCCCAGATTCTAAACTTCACATTTGTTTGTATAATGTGTAGGAAATAAGAGTGCATTATTCTGAACCACTA
TTCAGCCACCCAAAGGAGTTCTCTTGTATGGGCCACCTGGATGCTCAAAAACAATGATAGCAAAAGCTTTGGCCAATGAAAGTGGGTTGAACTTTCTAGCTATAAAGGGGCCCGAATTAATGAATAAATATGTTGGTGAATCTGAAAGAGCAGTTAGAGAGGTATTCCGTAAAGCAAGAGCAGTGGCACCGTCCATTATCTTTTTT
TCAAAGCATAGTTTATGATTCCTTGATAGAACTCGTGTATTCGTTTTCAACTAAATGTTACAAGGAAGGCCTATCCTAAGGAAGATATATAACGATAACCTATAAAGCAAGTTTACAGTATGAAATTAAAGTTGCACGTCACAGAATAACAAAGCTAGGTAGGTTTTATGAATACTTGGACTGGTGAGGAAACATAGATCTTTTAG
ATTGTAAAGTGGGGTTGAACAGTAAGTAGGTTTGCTTAAGTTCACATACGTTTACTTAGCAAATTTGTTCCTGTTGCTTCAAGGAAGGTTCTAGAATTACTATAAAGACTGCACTTGCCATACTTGTGGTGGTTTCACCCATGTCCTATCATTGAGAGCCTTGGGTTTGAGGGAGTTGGCCTGATAGGAAGGAAAGGAGGAAGCTG
TCCCGGCGGGACAAAATACAGACCTTTCCCACAGCAGTAAGTCTCAAACCCTGAAGAAGTTTGATACTTCCATTTCATTTCCACCGGTAAATTTGGAAATTATAAAGAAACAGTTAAATAATAGGTTAACATTACTACAGGAGTCTCATCGCTCACACCAGAGAGAATATGAAAAATATGAACAAGACATCAAGAGTTCAAAGACG
AAAAGCAGTTGGAAATCATTGAGAGTCTTGCATCTGCATAGGTTTCGTTTTCACAAGAAATGTAAAGTATAATTTAAAATATTAGCCTTCTTTTCTACAATATAAAGGAGACTCTCTGTTTTTTAAAAGAACATCATTAAATTAGGATATTTTTATTATTTTTAAAGAAAATGTATAACTCCATGCTGTCAGTCATCCTCAGCAAC
TTGATGATGACTCTATAGCTTTCAGTGTATTTACAATATTGAAACTGTATAATTTAAATGAGTTTATGCACTATATGAATTATCTCTTTATTAAATTGTATATAAAGGAAGAAAATATCAATATTGTGCACATATGTAGATGTTCAGATCATGTGGAAAAACAGTAAGGATTAAGGTTTTGTCTCCATTAGTAACAGGGCCATGTT
CAGTGAGTGCCTGATGTGCTGGTATGACAGAGACACAGAGTTCACCTACTCCTCTCCATGGCCAGAAAAGTTCCCTGCCATAGAACGATGTTGTACAAGGTATAAAATGATATCATTAGATGCTTGGCGCGTAGACATAAACAAGAACAAAATAACCAGGGTTGACCAGAAGGCATTATATTTCTGTGGATTCCCTACTTTGAAAC
GGGTTTTAACTCCAGCACCAAATTACACACATATGCACACACGTGCTGGCACTTATATTCCCACACGGGAATACCAACATCCAAAAATTCTTGTCTCTTTTATAAAACTCCATAATATCTGTATATACCCTACACCTTATGTAAAATGGCACATTATTTTTGTATATAATCTAAACATCTTCTCTACACTTCAAATCTTTTCTAGA
CTTCTTGGGCTGCTATTGCCAGAAAGCCTGCAAAACCTCAGCCGAAACTTAAACCCAAGGGCAATGTGGGAATTGGGGGTTCTGCTGTGCCACCACCTCCTATAAAACACAACATGAATATTGGAACTTGGGATGAAAAGGGGTCAGTGGTAAAGGCTCCACCAACCCAACCAGTTCTGCCTCCTCAAACTATAATCCAGCAGCCT
GGCCTTGTACAAATATGATATGTTGCTTAGGCATATCTTTTGTTCTATGCAGAACATTTCATTTTGACTTTTACAAAAAAATTACAATTCATATAATTTATATAAACTTTCTTAGTGTAGAAACTTTTTACTTCCACATTCAGCTTTGGGGATACTAAAGTATAACACTTGCATCCTCTGTCTTCTGTTATCTTCTCAGCCCCTGC
GCCAACAACCGGAGACCCTTCTCAGAAGACAGCTAACACTCAGAGAGGACCCAGGAGCCCAGGCTCTGGTGGCTTTCTGATTCTAGAGGGCAGTGGGTCTTATAAATGCTACGTTAGCATATAGACGTTAGCAAACGTCTGGTGGGATAAGAGGTGCAGGTGGATGGCAAAAAGCCTTTTAGCTGGAATGAACAGCCCAGGTTCAG
TGCCCTAAAAAGCCAGACACCTCAGCTACATTTCTTGGACACTGATGATGAAATTAGCCCTACATCTTGGGGTGATTCACGTCAGGCCCAAGCATCTTACTATAAATTTCAAAACTCTGATAACCCCTATTATTACCCTCGGACACCAGGCCCTGCCTCTCAGTATCCCTATGCAGGCTATAGCCCTCTGCAGTACCCAGTAGGCC
CTCAACTGTGGATGTTAGAGATGTGGCCACTGAAGAGTCTGACTGATCCACAGCAGTTATGCTGTGGCTCATCTTTATCTGTAAATACTTGTTCTGTAGATATAAATAAATTACTTAGACCGGGAGGAGACGGTGGTCTGGATCCTGCCCTTCACCTCGGGAGGCTTTCTCTATATCGCCCTGGTGAATGTGTTACCTGACCTCTT
TGCCGGGTGGCAGGAGAGACTACACAGTCCAAGTCCAGCTGCGGCTTTGCTTGGCAGAGACCAGTTGCCCTCAAGAAGATAACTATCCCAATAGTTTGTGTATAAAAGTCAATGGGAAACTCTTTCCTTTGCCTGGCTATGCGCCACCACCTAAAAATGGGATTGAACAGAAGCGCCCTGGACGCCCCCTGAACATTACGTCTTTA
CCACACAATATGCAGAGTTGACACATAACCTTTGAAAACAAAGGTGACTAGTATGTGTGCCCTACCTGTGTGGCACTTAGTAACAAAGTCTGTACATATGTATAAAATGCGTATTGACTGGCATTTAGTACTATGAAATTCTGAGCTTAAGCGTCTGCCCCTAGTAGTATCTATAGTTAACAATGCATATTGAAAATACATAGCTT
GCTCCACACGTTCCTCTTTGAGACGTGCAGCTACGCCACACTGCTGCACGTGCTGACCCTCAGCTTTGAGCGCTACATTGCCATTTGTCATCCCTTCAAGTATAAAGCAGTGTCTGGACCTCGCCAGGTGAAACTGCTGATTGGCTTTGTATGGGTCACCTCCGCCCTGGTGGCACTGCCTTTGCTCTTTGCCATGGGTATCGAGT
ATCAGTTTTTGAATGTCCTCTCAGAGCCGCAGGTTGCTGGGCACCTGAATGATGTTTCCTGATAGCTTTGGGTGAGCCTACTGCTATTTAAAATTTGCTGTATAAAGTGAGTGCTACTTAATTTGCAAGCTGATGTCTCACGGTATGAATTTGTTCATTCCTGGTAGTCTATTTTCTATAAAAATGTATTTTTGCACATTTTTAAA
TTTTTGTTGTTGTTCTTGTAATTGATTTGCTTTGGTTCTAGGGCACTGCATGTATTGACTGCCCCCATTTAAGCCCTACTGAGTGAAATGAATGTATTTTTATAAATAAAAAAGTTATCTCGGTCTGAAATACTCCGGCAGAAGATCAAACAGGGCATAGACAAGTGCTCTCTCAGACAGAACTCTTCAAGGGGAGCACTGGGTGT
TGGTTACCATGTAAGAGCAGTTAGCTGGTGACACTTGGGAAACTGGCAGAGTTCTTATTGTAGTTTTGACTATTAGAAAAGGACCTAATAGCAGTCCTGCTATAAAAGATCTTAATAACGACAGATATAATTTGAGGAATTTTTATAGGGTCATCATTAAGACTTAAGACATTACCTGTTTGTCTGGATAGCACCACCACAAGGCA
ACATAGGAAAAGTACTTGTTGAGAAATTCAGCTTACATTTCCTGGACAGTCTTTTTATCTGGGATAGACACAGATTTCCAGCATTTCAAGTTTGAGAAAATATAAAATCCTTATCTAACAGTAAGTTGGTAGAAAGGGAAAAATAAAATGTAAGAAAAAAAATGAAATACTCTTCACTCAGGGTTTTATTTCATTGACATATTTGT
TTTAGCAACTCCAGACAAACAAGAAGTAAATCTAGGGGCTGTAGTGAATTTACCACCACAAGATTAAATTTGAACAGAATGTATTTTGATACTGATAAGATATAAAAGAATAAGAATCAATATCACAATATTGGTAAACATTTTGAATGACTTTAGTAGACATGGGGGGAAAAACTAAAGGACTTGTTTGGAGGTCTTTCTGGAAA
TGTTTAAAGCGTATTTGTAAATACCTATTTGAATGCTGTGTATTTGTACAGGAATTTGAGCAAAAAAATGTATAGAGTATGTCTAATTGGTAATAAGCCCTATAAATGTGTTTTTAACCTCTGGCATTCTGTGCTTATTTAAAACAAGAAAACTTCTAACCATTTCTTTTGTGTATTCATGTCTAAAGAAAAACTGACTTAAAATT
GTCAGCGTTCACCCTTAGTTAATTAAAGAATTCAAGGCTAGCCTCGTACCTTAGTCACTGTTCTGTGGCCATGAAGAGATGCCATGATCAAAGCAACTCCTATAAATAAAGGAAAGCATATAACTAGGGACTTGTTTACAGTTTCAAGAGTTTTAGTCCATCATCATCTCAGGGAGCAGGAAGGCAGGCAGCAGGAAGGCAGGCGT
AGCTCTTGGTCTTAGAGGCACAGTCTATGAACATCCAACCATTCAATGTTCAGAACCTCAGGCAAGCCAGGTCTAAGAGAGGCATCCTGATGAGGGTGTCTATAAAGAGTGAAGGATCTCATCTTGAAAGGCTGCACTGTCCCTTCATAGACATACACACACATAGGTAACACACAGGTGGACACATGCACAACCTTATAGTTTTG
CTTCTAGAAGTCATGGAAGGATTTAGTCACCTATGATGACGTGCATGTGAACTTCACTCAGGAAGAGTGGGCTTTGCTGGATCCTTCTCAGAAGAGTCTCTATAAAGGTGTGATGCTAGAGACCTATAGGAATCTCACAGCTATAGACACTCTGACCCTAAGCATGGTCCTCATGTCACTCAAGACTCAATGGCCAATCAAAACCT
CCCCCACACGCAGCAGTTTGATTCAGATTCTACACAGTTCCCCTTAAGTGATTCTTCTAGTTCATTCTCATAAAGAGTGTCAGAGTAAACTTTCTTAAACTATAAAGTTCTTTGTTAAAAAATTGTAATTCCTCAGTTTGTTTGTTAAACAAAGTTAAACATTTTTAATGAACCTGTATACGTTTGGTATTCTAGGCAACCACTCT
TGACTATGGACTGACAAAAGAAGAGAATTTGTTTTTCTTAAATAGCAGGATGCTCCTGGAGCGTGTGTTTTTCATAATCACAGATGATGAATACTACGAGTATAAATGGATGAACTACCTCAGTCCTCACAGTAAGATTGGAGATGAGGGCAGGGACTCATGCCTCGGGGATGAATCCCAGCCAGGAGAGAGTTTTGGCTTATGCC
ATTTCCCATATGGAAAACTGAAGGACAGAAGAATTAAATTTTCCTGAGGTCACACAGTGAGCAGCCATCCTAGGGAGTCATTCGTCAGGACCCACGGCTTTATAAACATCAGTATACACAACCCCCGATCCATCTCCATGTACTACATTCTCGACGCCAGCCTTGATGGTTCCTTTCTGGTAGAGTCATTGGCAGTCTTTGGAGTA
TGATCCTCGTGGTTAAAAAAAGAGAGTAATTCTCACAAATTGTGGGAATTTTCTGATTTTCACATGTACACTGTTGCACTTGTATGCCCACACATACACATATAAAATAAATAAATATAACTTAAAATGAAGAAGAACGAATTACTGCTTTACAAAGATACAGAATTAGCACAGTAAGGACTTCAGAGGAGTAAACAAGGAGAGAG
TCGACAGAGTCCCAAAGCAATAACCACTATTCTTTCTCTTCTCCACTAATCCAGCAATCAAATAATCACTCTTGAGCATTTACTGTGTACCACAATATAATATAAAATGTGGTGAGTAGCTAGATATATAAGGTAATCTCTCAACTCTCAAAAAAAGTAATGCATTTACAAAGTAAGAGTTATGCATGTGACAAGACAACTAATCG
AAGACTTCTACTTTATTGTGTAAGGCATGCTTAGCTGGAATGGCAAACAATTCAAATCAGCAAACTATACCTGTCTCATCAATATGAATTACAAAGTCAGTATAAATTTTTATATATAGTCAGTATAAGTTATAGACATCCAACCCAGCTCTGTAATATGATACTAAAATTTGAAAATAAGTGTTCATGTGATCTATTGTAAATTG
GCCTGACTAAGAGGAAGGAAGAACAACCCAAGAAAATGGAGCAGATCTCAGAACGGGAGGGTGTGGTTGACCATCGGAGAGTGGAGGATTTGTTACAGTTTATAAACAGCTCTGAGGCCAAGCCAGTTAGTAGTAGTCGGGCAGCCAAACGAGCAAGGCACAAGCAGAGGAAGGTGGAAGAGAAGGCACGCCTAGAAGCTGAGGCC
ATGATATTCATTATTTAGGTGACTTATAATTTGTAGGGTGGAAGCAGTTTAAAGAAACCTTTTCTGAGCCTGCAAGATGGCTCAACAGGCTCACTTGTTTTATAAACCACCATATGATCTAAGATTACATGCCTGGAACTCATGTAAAAGGGAGAGGAAAGAACCAACTCCCCAACCATGCACAAAATTTTCTTAACATTTTAACA
AGGGATACATTGACAAAGGAAATCGAACATACACATGGACGCCTGTCAATGGCACAGATTACAGGTTGGCCTTGGTATTGCCAACCTACAGTTTTTACTATATAAAAGCCAAACTAGAAGAGACAATAACTCAGGCCAGATGAAAAAAGGGAAAAATGAAGGGTTCAGAAACCCTGAAGCCAGACAATTTTGAAGAATCTGGCTAT
CCTATGTATAGAGAACATTTTCATCTTACTGAGCCAGCCCATTTGCCTAATGACTATACAGACAGTCTAAATTGCAATATATCTGTAAATGTGTATATACTATAAATACACAATATACTTACATTTTTCTGGGCCAAACAGCATTTCCTTTCCCCTCCTTTTCCTCTCCCCTCTCTTGCCTTATGATGAATTTGTTTGAGGGCATT
ATGCCCCTTCCAGTCCTTTGCTGCTATCCACTGTGATTCTTATGCATTAAAGCACATTTCATGTGTATTCAACCCTAAGTAAAGTTGAATGAAACTTAAATATAAATTGCTATGATGTTAAATGGCCCAGTTGAATAAACGTGTGGGATAAAACATTTACATATACACTGAAAACTGATTTTTTTTAAGTCTCACACCATAAATGA
AGAGCTCCGCTGCCCCGAAGCCAAGCTGGCGCCACCAGAGGTAGTCATAGCTACCGAAGCCCCGCCACCCTCCCTTGTGGATCGATACTTCACTCGCTGGTATAAAGCGGGTGTTAAAGGAAAACCCTGTGAGGACCACTGTATACTCCAGCACTCCAACCGGATCTGTGTCATCACACTGGCAGGATCCCATCCAGTTCTTCAAA
CTCTGAAGGAGTCAGGCTCTAGAAGCCCAACATGGAGGAAGAAGCAGGCTCCAGTACTAGAGACCGAGAGGTCACAAGCCATGAGGCAGACATGGAATAATATAAATGTGTTAGTAGAAGTTGTACGAGCTAGTTGGGAACAAGCCTAGCTATAAGGCCTAGGCATTTATAAATAAACATGTCTCTGTATCTTTATTCAGAGTTGG
ATGAGCAGAGAAGATATCCCCAGAAAAGGCCTCCCTGGGAAGTGGAAGGGGCCAGACCACGGCCAGGCAGGAACCCACCAAAACAGGAGAGTCAGCGGCATATAAATGCAGGGCCCAAAACCAACATGTCCCCCATTCCAAAGGATAATCTTAGAGAAAGACCAACGAAGTCAGCCTGTGACACTGGGAATTTGGCAGTTGTCAGC
ACAGAGCCTGAGGTGCCTGTTCTGTGGAGAAACTTCTTTTTGAGGGCTGTGGTGAATGGAAGAACATACATAGCAAAACTGACAAGATATTTTAAAGATATATAAAACACAAAGGAAAAGGAGGTTGCTGGTCAGTCGTAGCATCTTACAGTATTGGGGAAAACAACTGTTACAGTTTCATTGCTCTGAGTGACTGACGTGAGAGG
CAAACTTGGAACAAAGATGACTGTTTCCTTCGTTTTCCTCCTTGAAAATACCAAGCACACTTCTTACCAGATTTCTTCTCTGGTGCCTCAGGGCACCAGTTATAAATGGAAGATATAATCAGATGTAAGCTGGCACCAGCTTGGATACACTCAACTACAGCAAGCAAGATTCCACGGGATGCCAAGAGAAGAGCACAAAAGGAAAC
CACCCAGAGTGCCTCCAGCTTTCCTTCCTTGCTCACTTGCTTTCCAGACCAGCTCTCTGAAGTTCATTTTTAATTTTACCCTACCTGTCCACAAAGCTCCTATAAAAGTCAAATCTGGCAAAGGACCATGGCCTTAAACCTCTCTAAAATGTCCACAGAGGAATTCTTAAGAAAGAATGGTTCCGTAGCTTCTGGGGATGGGGGAT
AAGATAATGCCTGTAAATCTTACCATTGAGTTTCTAGACTGCTGAGACCAAAGCCAGTGATTTGTGGGGCTAGATGAAGAACACTGTCTACTGCCAGACATATAAAGAACATTATTAGAGACAAGTTCGAAGCTGTCTTGCTTTCTGAATGTCAGCAACTGCAATGTATATCTTACAATATATTTGCTGTTCCTTCCAACCTGTGT
GACAGACATCACCGCAAACGCCTACACCTGGGGAGAGCATGGAAGATGTTCGCCACAGCGAATCCAAGCTGGATAGCAGCGCTGCCCTGCTTCAGAATATTATAAACATCAAGAATGAGTGCAACCCAGTTTCACTAAACACTGTTCAGGTTAGCTGGATGAGCCCCACGGTTCCCCAGAACTCGCCAAGAGACCAGTGCCAGGAT
ATATTTGAGAATGTGTCAGTATCATTTAAATTGTCTATCAGTTTCCTCTTCTGCTTCCCTTACACTTTCTTTGCCTTACAGTTTCATAAACAAAATAGTCTATAAATCCAAGTACAAGTGAAGGTAGACGTGGGACTAGTTTGCTTGCTCTGTGTAGATCAAGTCTCTGACACAGAGGCAAGCCCAAACTGTGGCAATCACTAGGC
CGGGGCTGCTCGGCAGCAGTGACTGCAGCCCCAGCTTGCTTAAGCAGTGTAACAGCAGGGAAGCGGGAGGAGCTGAGAACTATTAGAAGTTCCTATTATTTATAAATTCCACCCAAAGTGGACAGAGTCAGGTGCCAGACCTGATCTGAAGTGCACCAAGGAAGTATCTGGTGGTTCTCCTGAGATGGGGGCCTTGCAGCCCAGCA
ATGAGCTCATCAGAAAATAAAGGACTTTTGAGGGGAAAAAAAATCTCATTTCTGATCTCTTCAAATACCTGACAGATGCCATCAAGAATAAGCATTAAGGTATAAAAATACTATGTATACAGTAACAAGACAACAAGGAAATAAACCACATTTCTAAAGCAAGGAAACGATCAGCAGAGGAAGAACCATCGACCAGCACTGCCACC
TTGGCTGACAAATGAAAGTACAAATTCCTTCAACGCGACACAGTTGGCACCGCTCACATGTACACTGCCTTTGTATATGTTCATGCCACTTGCTACTGTTTATAAATTCGTGGGTCTGCTGGCTCTCATCCCATGAGCTGACTATAGGTACGTGGGCCATCCTTGTAACTGCAGAATTTTAGACATATCTGTGGCTGAGTATGCCC
TAAACTTAAATTTAGAAGAATCCTTAGAATAGCTGACCTTTTTATTGGTTAACTGAGGAAACAATCTGAAATTTAATTTGCAACCTATGACATATTAGGGTATAAATCCTATATCTTCTAACTTAATAATTACTGTTTTTCTTATTTTTCACTAAAATGTTTAACAGGAGATTTTTATAAGTCAAAAGTATGAAAGACATCTCATC
TATGCAAACATCTGAGTCTGGAATCAGTGCTAAAAGTCTCCGGGGGAGAGACTCTACCCGAAAACAAGATGCTTCAGAGAAGGCCTATGGATTTGTCAACTATAAAGAAAAACATTGAAAATGGACTGATCCGAAGCACAGCTGAGTTTCAGCGTGACATCATGCTGATGTTTCAGAATGCTGTTATGTACAATAGCTCAGACCAT
TTTTATTGTACGTGAAATAAGTATCCCTGTCACACAGAGAAAAAGGAAGATGCTGTTTTGGTTGTTGGCTCTCCTGTTCCTCTGTGCTTTTCTGTGGAATTATAAAGGGCAGTTGAAGATAGCAGACATTGCTGACAAGTATGTCTTCATCACCGGATGTGACACGGGCTTTGGAAACTTAGCAGCCAGAACTTTTGATAAAAAAG
GGAAGCCATGAATCAACCAGGCCACCTCAGACTCTTTGTGACAAGGATCATGCAGGAATTTGAAAGTGACACGTTTTTCCCAGAAATTGATTTGGGGAAATATAAACTTCTCCCAGAGTACCCAGGCGTCCTCTCTGAGGTCCAGGAGGAAAAAGGCATCAAGTATAAGTTTGAAGTCTACGAGAAGAAAGACTAACAGGAAGATG
AAAAACTGTACATGAAGTACCGAATCCGAATCCTCATTTGTGCCCAGTTGAACTCCAGTCTTTATGTCTCTGATTTCAGGAGGGAATGTCGAAAGGAAAATATAAACAGATCTTTTAGATGTAGGTATAAGTCTCCATGTTCAGTGAATTTTCCAGTTACTTATAAGAACTGACCTTACTATTAAAATATATAACACGATGTGTGC
TGTTTTGTTTCAGCTTATTGCTGTTGTTGTCAAAGATTTAAAACAGCTGTCGTGAGTAAGGGCTTCTTCAGATACTCTCCAATAATAGCTTTGGCATTAATATAAAAATAAGACAGTATACATGTGTATGTATGTCTCCATTCCTGTCTATCTGTCTGAGTGCCTCATTTTGTAATCATGACAATCCTATAGAACCTTAGATGGAA
TACAGGTGAGAAACCCTATGAATGTGATGAATGTGGGAAGGCATTCATTACTTGCAGAACACTTCTAAATCATAAAAGCATCCACTTTGGTGATAAACCTTATAAATGTGATGAGTGTGAAAAATCTTTTAATTACAGCTCTCTCCTCATTCAGCATAAAGTCATCCACACTGGTGAGAAACCTTATGAATGTGATGAATGTGGGA
AGATGTGGAAAAATCTCTTCCTGCCAAGGTGGAGCAGATTTTAAGAATGGAGATGAGTGCTTTACAGAAGCAATATTACAAGTGGATTTTAACTAGGAATTATAAAGCCCTCAGCAAAGGTTCCAAGGGCAGTACCTCAGGCTTTTTGAACATTATGATGGAGCTAAAGAAATGTTGTAACCATTGCTACCTCATTAAACCACCAG
ATGACACATTGTGTGTTTTGGATGGTGACAAAGACAGTATTAATTGTGCAAGACAGGAAGCTGTTCGAATGGTCCGAGTGTTAACTGTTCTAAGAGAATATATAAATGAATGTGACAGTGATTATCATGAAGAAAGAACAATTTTGCCTATGTCAAGGGCTTTCCGTGGTAAACACCTCTCTTTTATAGTTCGATTTCCAAACCAG
ATATATTTATATAACGTGTATATCCTGTGGGAGAGTAGAAAATCCTGTGGAGAATCTGTAGGCTTACTTAGCATAATTCTTGTATTGGAAAAGTTTCTGTTATAAAGTAAATGAAAAGTTACAGAAGAGGTGAGCCTAACATTACATACAGAGATGGTGCTGCTGGCTTCTTGTTTGAGTGTTTCGTAGGGTGGATGGCAGTTCTG
TTATGCATCTCCTTGAACATCACAGACACTTGGTGTTGGTAATCGTGTCTTAGGCATTTGCGCTCATTGTTAAGGACTATTGGTTAGTGCATCTTACAACTATAAATCTTAATTGGTTATAGTTTGCAATGGTCATGTGTTTGCCTTATATCATGAAAATAGTTATAACTTAATTTTTGTCCTGCCATTCACTGTAAACATTCAGG
CTAATGACAATAGCTTAGTGGCATTACTTCAATATTTTATTATTATTTATTTATGGCCTTTGGATGTAACAGCTGGAGGTTAATCTAGCACAGATGGTGTTATAAAAGATCTCTAGCTGGAGGGAATACCATCAACACCCTAGGAATCAGACCAATGATGTTTGATTCTATGGATTCTCTTGGAGCTTTTGAAAACCAGTTACACC
CATTTGTTGCCAATCCTAACAGCCTGAGTTCAATCCCAGAATCTATAAGGTAGAAGAAAAAAACCCCAGCTCCCACAAGTTATCTGGCCCTCTGCACACATATAAATAGTGCAATAAAAATTAACCATTTAAAAATATAAGTTTGTGCGGACTTGATCAGAGGCGCCAAGGAAAAGAATCTGAAAGTGAAAGGACCGGTGCGCATG
GCCAGATGCCTATAAGATTATGTCTCAAAGGTGCAATAACAGAACCCAGTGTGCAGTGGTGGCAGGTCCTGATGTATTTCCAGACCCATGTCCGGGAACATATAAATACCTTGAAGTGCAGTATGAATGTGTCCCTTATAGAGTGGAACAAAAAGGTTTTCTTTGTCCTGGACTGCTAAAAGGAGTGTACCAGAGTGAACACTTGT
ACCCTCATAGTTTTCACATATTGGGCAAGTGTTCATTCATCTGCCAGGATGTCCCATTGCTCCTGGATCTTCCTAGGTATCTTGTAGAATATATTAACTCTATAAAATAAGGCTGTCTCTAAAATGGAACTTCCTTTCTAAGGGTCCCACTTTTACTGTTGACTAAATTTATATGTTTAGTAGGTTTTTTTTTCCAATAAAAACAA
ACTGAGCAGTCTAGACAGGTATTTCTAGCCACTACCGTCCTGATCGTTTAAAGTACAGGCTCTTTAGGGGTGTAGGAAAGCTGCAAAGATAAAAGAATCATATAAAGAAAGGCAATTAGCATTTTTGGTGTACAAACACTGACTCCTGTTTTCTGAGCCACGGGGTCGTGTGGGAGGTGTGAAGCCCACAGAATATTTAGCTGTCT
AAATATTTATGTGTAGTTTACTTAGAAAATGTGAGAACATATATATCTTTGTGTTTAATTAGAATACTACATCAATATTTTAAAGCTACTATACAAATATTATAAACATTAAGTACCTTTGTGCATTTGTATAGTTAATGCTATTCAGTACATATTCACTTTTGAAACCAGTAAAAAGAGGACTGAAATAGCAGAAAATTAAAAAA
TTAGAGAAAACTTCAGTCTTCAAAGAACTCTTCTAATTAGTTCCTTCTTAGAAAAAGTTATGCGTTAATTTGTTTCAAAATATTTAGGCATTCTTTGAATTATAAACTTGTGATGCAGGGATTTATGAATGAGACGTTCACATGTGAAGATGACTTCACTAAGCATCTGTGTAAGCAGAATAAGATGTGTATATGTACATAAACTA
CCCCTGGCTTCCTAAAACTACCTCAACTAAGTACATCAGTTGGTCATGGACCTACTCCTAGTAAATCATTAAACAGACACTTTGTACTTGAAAAGAATCTTATAAAAGTAACTGTTGTCGCACCATTTAATCCAACAGTTTGTGATCCTGTGCTTGATAAAGACAAGATCGATTCCTCCAAAGAAACGGAAAATCCTGCCTCCCTT
CAGCCAGAGGGTAACCTTGAGTTCCTGATCCTCTTGCCTGGACCCAACTGTTGGGAATATGAGCATGTGCTACGATGCCTGGAAGAAATAACAATTTTAATATAAAATATGATTTTTAACTACTGACAACCTAATTGAGATTTTAGAAAATATCCCATAGTAAGCCTATGTGCTGTCATGCTACCCTTATGTATTTATTAGTTAGT
CACTGAAAGTACACCTTCTAAAACTAACCTCAGGGCTACATCTGTTGAATCATCAAACCTAAGCAGACATGAAACTGAAAACAACAGATTAACTTGCAAATATAAAAACCATGCAAACTGTTTAAATTTGTGCTCTACCATTAGTCTAAATCAAGGAATCAACATAGGAAAGAAAGAATACAATGGTACAAAGCTTGATAAGGTTT
GGCCTTCCTCCAATGCTATAGAATTCCCAGATGCCAACTGTGCTGGGGTGAAAAATCAAAGGCCCTTCAGCCCTAGAGAGGCCCTGCGGTCTAGAGCAATTATAAAACCCGTTATCATTGATAAGGATGTGAAAAAAATCATGGGTGGATCTGGAACTGAGGTTGTATTGGAGAAGCAGAAATCCACCTCTAAATCTGTGACAAGC
CTTGCCTCGGAGTCTGGTGGTCTCAGTGTTTTTAAATGTACAAATGCGTATGTCATGTAACAGGTCCCTACACACTGGGTTCCTGCACGGCAGCTTTTATTATAAATTCTCTCCCACTACCCTCCCCTGGACTTCAGTTCGAGAGACTGTCACCCTCCTGGTAACACTGGGCCAACCTGTGTAACTCGTGCAGCATCTCTTCCATG
TCATATCTAATCAGCAAATCACAGCTTCATCTACTCACCGAGCTCTTTTTGGACTCCAGAAGTGGTATCCCTACTATGCTCGACTTAATAAGAAGGGCCTTATAAATGCCTGGACAGCTGCTGAAAATGACAGATGGCCATGGATTCAGGTAACAGTGGGATGAGACAAATCCATTTCCCAAATTATCAGAATCATTATAGAAGTA
CAGCAGCCCTCGGATACCCCCGGCATCTACTCTCAGGAAAGGCACCCCAATCAACCGGATTCCCATCATGGCCAAGCAGATCCTGGACCTGTACATGCTGTATAAACTGGTCACAGAGAAAGGAGGCCTGGTGGAGATCATCAACAAGAAAATCTGGAGGGAGATCACCAAAGGCCTGAACCTGCCCACCTCCATCACCAGCGCTG
ACGCTACATTAGAACAAGCAACATGCAATACCAATGCAAAAAGTGCAATGTGGTTTTCCCCAGGATCTTTGACTTGATCACACATCAGAAAAAGCAGTGTTATAAAGATGAAGATGATGATGCCCAAGATGAAAGCCAAACGGAAGACTCCATGGATGCCACTGATCAAGTGTTGTACAAGCATTGCATGGTGTCTGGACAAACAG
ACATTTACAAAATCTTTTTGTACCAAGGTAAGTTGGACCTAACTATCTGGTCATTATCAAGATCATAAACAAGTCACATGTATAATGTTACTTTATTAAATATAAAAGCTGTTATTGTTAGTCCTTTGAATTACTCATTCACTTATGGATTCTATAAATACGAATAATACATATAGGCTTACAGGGTCATGTAACGTTTTCAAAGA
TCGGGCCCTGGAAGATGTACACGCCTGATTAGGATGCATTGGGTAATAACCAACCATCCCTAGAGGCACACTGAAACTGATCGGCATGTTTGAAAATAATTATAAAAGCAAAATCCAGTGTAAGAGGATTTGGTAAAGATTTCTCAGGTTGTCATGCCCTCATACTGGGATGGGGGTGGGGCTAGGGCTACTCACTGCTCTGAAGT
TTAAATGTTTACTATAGACCAAAAGGAGAGATTATTAAATCGTTTAATGTTTATACAGAGTAATTATAGGAAGTTCTTTTTTTGTACAGTATTTTTCAGATATAAATACTGACAATGTATTTTGGAAGACATATATTATATATAGAAAAGAGAAAAAAAGGAAAACTATTCCGTGTTTTAAAATTATATAGCAAAGATATATATTC
GTTTTCAGCCTCATCCAGCAGGCGGTGACCCGCTACCGGAAGGCCGTGGCCAAGGTTACTGTCATCTAGAATAACAATTTGGCCAGCTGAATGGATAACCTATAAAGATGAGGAAGGCACAGAAGAAGACAGCAGCCGAGTGGAGCCGGTTGGACATGCTGATACCGGATTGGAGAACATGCCCAACTTTTCCCTCGAGGATATGG
AACAGAGCGCAGCTGTTGCGAACCAGCACAGCTCCTTTGTTGCTCAGATGACTTCCGATGAAGAAAGCTGTAAAGCAGGAAGCCTGGAGCTTGATAAAACTATAAAGACTGGGTTAACAAAGCTGAATTGCTTTCTGAAACAGGATCTGAAACTAGATATCCCAACAGGTATGACACCAGAGAGGAAAAAATATTTATATCCAACA
CCATCGAGATTTGGCTGCCAGAAACGTGTTGGTAACAGAAAACAATGTGATGAAGATAGCAGACTTTGGCCTGGCCAGGGATATCAACAACATAGACTACTATAAAAAGACCACAAAGGACCTCTCTACGTCATAGTTGAATATGCATCGAAAGGCAACCTCCGGGAATACCTCCGAGCCCGGAGGCCACCTGGCATGGAGTACTC
CCTGTCTCGAGGATCTAGGGTCGGCAATATCCTATTTTCTGTGGAAACTCAAACCACAGAAGAGAGGACACAGCTGTATCACGCTGAAATAGATGCACTTTATAAAGACCTGACAGCGAAGGGCAAAGTACTGACCCTCTCGGCAGAATTCGGGCAGTTTAATACCAAAACAAAGGACGGGTTCACCGTGAACACCAAAGTCCCCA
GAACAGCAAGCCAAACATGGTGGAAGCCCCGGAGCAGTATCGTAGCTGTGCAAAGTCATGGTAAATTTCATTTTATATGTTCCAAGTGTACCAGATTCTATATAAATGTGTGTGTGTGTATATATATATATATATATATATATATATATATATATATATATACATACATACATATATACATATGTGTGTATATATACATACATACA
CTATAAGTGTAAGTGTGCTACTTCCTGTTAGCATCCAACTTTCATGGCCTCTCAATCTCTTTGTGGTGACCCAGGGTCCGGAGCAAGGAGTCTTGCTCTATATAAATGTATTTACACAATATAAGCGCCTCTTTGGCACAAACATCCCATTTCCTTCTGGTAATAAGGCTGCCTGGGGAAACAGTCCCAAGTCAGAGACAGGCCTC
TCTCCAAGGCCTTAGGATACTATCTAGAATGTGTTACCTAATGCCCATTTTCCTGAATGAAAAACTGAGGCTCAGTCAGGGGGAAATAATGGCTGGGAATTATAAAGTTATGCTGTTTGGGAAGATGAGTGAATGAGTCTTGAGTGTGAAACTAACGAGTTCCATATGACCTTGACCTTCTGTGTTCTTCATGGGTATCTGTCTCA
GGTGGCCATGTCCTTTCTCCTCCTGAGAAGCCCCTCCCTTTACTGCTGTTCATTAGGAAACTGTTTTTAAGCACAAAGGATATTAGGACAAGTGGTTAATTATAAATCTATATGATTATGTGTCCCTGGACACATAATTAACAAAATTTGTCAGTGCTGGTCTTCCTTGTGTAAACTGCATTTTGTTCAAACATTAGGGTATATTA
CAGAGCACCTGCGGATGAATCTATGATGAAACAATGCTTTTATTAATGCAAAATCAAAAAGGAAACAAATCCGGGAAGGGGATGTGTGAGCATCCTGCAATATAAAAACAAGAATAAAATGGCAGTCTCAAAGAGTCAGTGTCATTACCTGGGGTTTTACATATGTGGCTCCATCTGTACTTGAAAGTGTGAAAGAAAAGTTTTCA
CCTAGACTGGTCCCTAGCTCATGGCAGTCTAGACCCAGCCTTCTGAGTGCATAGATTACAGGTGCAAGCCACCATACCTGGCTCTTTCTACTGTTTTAAGTATAAACTTCACTAGCACTGAAAAAACCATCATGTTTTACAATTGTGTTCAGGTTCTTAACACAAGTAGGTTTGGATCTGACCAATACAATCCCTTACTCTGAGTT
TTGTTTCATTCTAGTTGAGAATGTATATGTTGAGTCAGAAAAGGTTTCTTTTCACTTGAACTTTGAAGCAGCACCATACCTTTATCAGTTACCTAACAAGTATAAAAATAATTTCCGTGAGCTTTTTGAAAGTGTGGGTGTGCGACAGTCATTTACTGTTGAAGACTTTGCCCTAGTTTTGGAGTCTATTGATCAAGAGAGAGGAA
CTTTAACCCAGAAGGGTTTGAAGACTGTGTTTGATGAGGCTATCATAGCCATTTTAACTCCAAAGAAACACACAGTAAAAAAAAGAATAGGATCAAGATGTATAAACTGTTGTTTGATTACGTGAGAAACATCTTTAGTGGCCAAGGAAACTGTCCATTTCTCCCAGAAAGCATTTGAAATGCTACAGCGCTATCCTGACCTCTTA
CCAGACTCCCTTTGGCCCAGTGGCACCTATTGCTACATCAGTGACAGAATCAGGAGTCACCCATCTCAGGATCATGAGGAAGAGATAGATGGGCACAGCCTATAAAGCAAAACTAGCCTGTAACTGGACCACAGTGAGCCGCTCCCCTAGGGCTGGATGGAGGACACCTTAAAGTGAAATGACAGACCAGGAGAATAACAACAACA
TGAAGGTCATAGTGGTGCTGTTCAAGTTGTAACGTGGAATGAACAGTATCAGAAGTTGACTACCAGTGATCAAAATGGGCTTATCATTGTCTGGATGCTGTATAAAGGCTCTTGGTATGAGGAGATGATCAACAATCGCAACAAGTCTGTGGTTCGAAGCATGAGCTGGAATGCGGACGGACAGAAGATCTGCATTGTGTACGAAG
TGAAAATTTCTTACAAGGGTACCCCTGCCATGCGACGCTCCCTCGTTCCCCAGCTACGGAGTGGCAAATTCAATGTCCTCCTGACTACTTACGAGTACATTATAAAAGACAAGCACATTCTTGCAAAGGTTCGGTGGAAGTACATGATCGTGGACGAAGGCCACCGGATGAAGAATCACCACTGCAAGCTAACCCAGGTCCTGAAC
TTCTCAACTCATAATAAAGCTTCAAGTATTCACAGATAATATTCATCAGAGTTGGTTTGGGCTATAACACATGAATATCTTTTTTAAATTATTAACTGGCTATAAAATTGTAAAAATATAATGACTGCTAATATAAAATCTATAATGTGCATTTTATGATCAGTTATATAAGCTTTGAAGAACACAGTAACTGTTAGGTTACATAG
TCCTCCGGCTAAAGGTCTTATCCGTACAACGGTTGGTCAAACAAGACTCCTTATCAAGGAGAGATTCAGACAGTTTGAAGGACTGGTGGACAACTGCGAGTATAAACGGGGTGAAAAGGAGACGACCTGCACAGATCTGGATGGATTCTGGGATATGGTTAGTTTTCAGAAAAATCCTCCAATCAGAAACTGACAGGCTGACCTCG
ACCATCACCATCACCATCATCACCATCAACAGCAGCAGCAGCAGCAGCAGCAGCAGCAGCAGCAGCAGCAACATCATCATCATCCCAGGGATTCTCAGCCTATAAATTACCAGGGAGATTTGAAAATTACTGATACCTGGTTCCTATTTTTACAAATTATGATTTAATTCATCTGGGGGTATGCCTGGGAATTCTAACTTCTGAAA
TTATTGTGACTTTTGGCAAAACCCTCTTATTGCCACGTGTTTTCCTTTTCCAAGGAAGCAGATGTTACTAACAGACTGATCAGTACCCAGTTTTATTTATTATAAAAAGAGTCTTTTCCAGTTGCAAGTGGCCTCATGTGCCTCTTATTCCAGCCCTGTGGTTGGCAGAGACAGGAGGGTCACTGGGGCACGCTGGCTGCCAGACT
GACATCTAATAAACGCCTTCGTCAGCTTACCGAGTTCTGAACACTTCCTTGTTAAACATTTTATTAAGCAATTTCAAGTTTATTTCATACTGGAGGAAGATATAAACAGACACTGTAGTCATTAAACTACAGAGCAAGCGGTATAGCAGAGATGGTGTTTCTGATTTAATAGATTAAAAAAAAACAAGACTGTAAAATACTTGAAA
TCTGTTCTAAATCATTGTAGTTATATCTTTCTGAAACCATTTTGCATTTAGTTGAAATTGTCAGTATTTATGCTTTTAACCTTCTGGATTCAAGCCTGTATATAAAATGTTGAAAGAAGCCCTTGCCCTTCGCTGCAGGGCTGGGAGTGGAAGGCTCTGTCTCAGGTGCACACTTAGTACTCTTCCAGCATTCTTTAGCCCTTTAT
TTCAGTGAGGATGTGTTCAGCAGTGGGGAGTCTGTTTCACTCAAATTTATGTTTGGAGGAAAAACCTTTTTTTTTTTTTGAGGGTAAGATATTTAAATTATATAAAAGTTTTAGAAAACAATATGGGGAGTGTATATTAAACTTTGCTACATGGGGCAGAGCAAGTCCAAGCCTGTACTCCAAAGACTAGGCTCCTCAGTCTTCAC
TTTTGCCTTATGACATTCCACATTCCTTAGCTTAGCATAGGTTTCTGTGGGACAATTAGAAAAGTCAAGAGTTCACTATTTTTCTTTTTGACTACATAGTTATAAAGTTCTCCAAAATAGATGGTTTAAAAATTCATTTTATATAAAAATATTCACTTTCAACATTTATTAGGATTTATTGTTTCACTGTGTTTCTGTTGTGCAAT
TAAAAAACACGTTTAATGTTTTTTCCCTAAAGGAACAAAACTCTGCCAAGCAGCAAATTATTGGCAGATAATAAATTCCTAAATCTCATACCTAGGTACATATAAAAGTGTTAGAAAACATACAAGCCTACACAATAATATCTTCAGAAGTACTTACAATTTCATATAGGAACACTTTGTGCTTAACGTAGAATGCTTTGGAATGG
TTTACATTTACAATTGAAATAATAGAAAAACGTTGTCACCACCAGTAATTTTATGAGGATTAAATGAGTTAAAATGCTACTTACCAGTATAATACATAATTATAAAAATATAATAGACATCAACAATGTTAGCTGATAGACTTGATAACAAGCTCCTGGTTTCTTTAACTGAAAATTAGCATTCCAAACAAAACTCTAAAATACGT
ATCAGAAGAAGGTTGGAGCATATGATCAGCAGATATGGGAAAAGTCAATCGAACAGACTCAGATTAAGGGTTTCAAAAACAAACCAAAAAAAATGGGCCATATAAAACCAGACTTGATTGATGTTGACTTAATCAGAGGCACAGCGGTTGTGTTGTATCTCCTGATGCCTATTGTGAGCGCCAGTGAAGTGCTTGGACCCTTGTGC
GGAAAAGAGCAAACGGGGATCTAATAGGTCATATGAGCAAAGTTTAAGTGACTCTTCCTCTCACTCTCAGGATAAGCATCATGAGAAAGAGAAAAAAGAATATAAAGAAAAGGACAAACACAAACAAAAACACAAGAAGCAACCAGAACCGTCACCTGCCTTGGTTCCTTCTTTGACTGTTACTACAGAAAAAGCTTATACAAGCA
AGCCCCATGCTCAGATCCACTGGGCAGGGGGGACTCCTTGCAGGAGACATGGGCACACATATGAATGTACCATTTCCATGCCTTTTGTGGAGTACAGACATATAAACATAAATACTTCCATTCACGCACACACGCTTACATTAGGAGTAGTAGTAAGTTTATTATCAAAACACTGCAAGCTTTTCTCCTATAAGAGAAACTAGGAA
TTTGACAATCCATTCGACCATGTTCTCTGCTGTGACAGTCATGGGTGAGCTGGTGACAGACACACCTGTACAGACTGAGCAGAGTGAATGCAATCCTGACTATAAAGCAGCAGATCACTATTTTTGTGATTGGTGAATGCTGACCAGTGAGATGCCAGCCTGCCTGTGAAGATCCTGCAGCAGGAGTGCAGATGAAGGGGAGCCCA
TTGCCCCCAGGAGCTAAAAGAGAGCAAGTCTCCAAAGGACCAGAGTACCTTCCAGAAATTGGTCCACATCAACACCACCGCCCTGCTGGAGCACCCTGAATATAAAGGCCCTTTCCTGCCAGCCTCAGCTGTAGCCCCCATCCCCTCACCCTCTAATAAAAAGATGACACCCCTACAGAAGGAGCTGCAGGAGACACTGAAGGCAC
TCTTAACGATGTAATCATTGACTTTTACCTTAAGTATCTTCTATTGGAGAAGGCATCAGATGAACTTGTTGAACGAAGTCACATTTTTAGTAGCTTTTTCTATAAATGCTTGACAAGAAAGGAAAATAATTTAACAGAAGATAATCCAGATCTATCGGTGGCTCAGAGGAGACACCGAAGAGTGAGAACATGGACTCGTCATATAA
GATTATAGTTTTCTCTTGATTATCAGGTTTTGTTTCAAGTTTTTAAAAGTAGGACATAGTTATCCATGCCCAAAAGGTTTGTAAGTGGCATATTGTAGATTATAAATTATTATTTATATTAGAATCCTTTACATTCTGTGTTGCTTAGATTTTTAAATGATATATGCCTATATCCTCAGGTAGAGATTAAAAAAAAAAAACAAGAA
CCCAGCAACCAGCACTGTCTAGTAAGAATTGTCTTCCCTGCAAACATAAGGGTGGGAAATGGCTCTCTTAGTTTTCATGTGATACTTATGACCAATACTCTATAAACTCTTTTGTAGATGTGATCACCCTTGGTAGCTATCTTAAGTATTGGGTAAAGTTCCTTAAATTTGTCATTGTATATTTTTTCCTAATACTGGTTCATGTG
GTTCTAAAAATTCATGTGCCTAAGAAAGTCAGGAGGGAAGATCCTGGCATGGTGAAAATTTTCTCCATGTTTCGGGGCGATGTTACTAGTGTGAGCTGTGTATAAATTATAATGTACTGTAAGCTACACTTTCGAAACTATTAAACACAACGAGAAATGAAGCCCCTCTGTCACTCAGGCTCAAGACCCGGCTCGTTTCCCGGTAG
TCAAGAGAAGGCCTGCCCCCCTTCCCATCCCCATATCCTAGGTCTCCACCCCTCAACCCAGGAGACCCTGTCTTTGCTGTTTATATATATATATATTATATATAAATATCTATTTATCTGTCTGAGCCCTACCTTCACCCACTCCTCCATGCACTAGGGGCCCAGTCCTGAATGGGCTCCTCCCTACCCCTGACCTTGCACTCCTC
CAATCCAGACCACCTGAAATACTTTCGTTTTATTGGCAGATTTATTGCCATGGCTCTGTTTCATGGGAAATTCATAGATACCGGATTTTCTTTACCATTCTATAAACGTATCCTGAATAAACCAGTTGGACTGAAGGATTTAGAATCTATTGATCCAGAATTTTATAATTCGCTCATCTGGGTTAAGGAAAACAACATTGAAGAAT
TCCTTTTTATATGAGCAAAGAGGACCCCAATTTTCTGAAGGAACTAGATAAGTATTTACATCATCAAGACTTCTTAAACACAAGAAGAAAAGAGATGCTGTATAAAAAGTGGGTTGAACGTGTGGCAGATCCTCTCCAGAAGAAAATTATAGAAAAAGTTCATTCACATAAGAACATTAAAAAGAGGAGACGTCAAGAATTAGACA
ATGAAGAATAAGTGGCTGTCCTAAAGTGTGGAGTATATTTGCTCAGGCAATTATTTTGCTAAGAATGTGAAATTCAAGTGCAGCTCAACATTAGCTTCAGTATAAAAACTGTACAGATTTTTGTATAGCTGATGAGATTCTTTGTAGAGAAAATACTTTTTAAGAAGAGTTTGTAGCTTTTTCAGGGGCTACAACTACAGTTAGAT
GATCATCGTGGGCCTTGAGCAGACTGGGCCTGCCCCCAACCTAGCAACCATGCAAGGCTGGGAACCCCATCCTGTGTGAACACTGGAAGGTATATATGGATATAAAAAGTGTCAAAGTTCCCTGGGCCCTTAGCCCTGGGTGCCATTTGGCACCAACTCTGGAATCGCGGCGGGAGGCATGTTGTCTTCTACCCAACTCTGAAGGT
CTAACCGAGCCCTGGTTGCACACAAAATAGAGCATGAATGTGTTTCACATCAACAAGTGTCCCTTAGTTCTCAAGACCATGTGACAACTGGCTCTCTAAGTATAAACAGAGAAATGCCTTCAGCAACATGCAGAGATGTTCAAGAGAGCCACCATTCTCTGGAGAATGGAGTAAATGTTACCCCTGATACTCAAACCATTCCTGCT
TACGTGCTTTTAGCTTTCTTTGTATGTTGAGTTGCTTTTGAATTGCTTCCCATATTTTTATTTCATACAAACTGAACAATTGTGGCCCCTCTATTTTATTTATAAAGGTTCAGTGTATCTTTGCCTGCCTACATCAATCTGCAAGGGAGTTGCAGAAAAGCCTCATGTTCATCGAGCCGTGAGTCACAACCAATTTCTAAGCTGTT
CTTATTCGGAGATTTCTATTTTTAAAGCTGTTGCCTTCTGGCTGATTTGTGCTGTGGAAGCAACAGCTAAGAAAGTTGAAGAGATTGGGTCAAATGAGACTATAAATGACGGCCACTGGTAGGAACCCAGTAGTGTGGCGTAAACAGTACACTCACTGAGAAGTAGAGGTCCTGGGTGGATTGGAGATAGGTAATTGGGTAGAATT
TTTTATTCTCTCTCTCTCTTCTTCTTTTTCTTTCTTTCTTTCTTTCCTTTTTTTTTTTTTTTTTTTTTTTGGTTTTCTGAGACAGGCTCTCTCTCTTTCTTATAAAGTATGATGACCTTGTTTGTAACTTTTAGGTTAGAAATTTACATAATTTTGCCTTAAGTAGCTCTCATTCAGGTTACTCAGGAATTTAAGGTCAGACCTTG
TGAGGAGAGCTCTGATAATAGGGGCAAGCAAATACCCATTGTTTCTGAGCTACAGACATACTTCCTTGCAATTCAGATTGAATTTTTTTCCAGAGTCATTTATAAATCATTGTGAGAAGTTTGTGTTATTTGCAACTTGTTGAGGAAACAGAAGAGTAGACTGTAACCATAAGACACTAAGATTAGAACCTGAACTAAACACTATA
TTCTTCTTCATTTTAAAAGAAGGATATTATTTTTTGACTGCTTTTAAAATCTTAACAGGGGGACATGCAAAAACAATCATCATCCACTTGGATGTCATTTTATAAATTAACACTGTGTGCTTTTGTATGGAAAAATATATAATTTAATAGTATAAGAAAAGATATATATTCACTTGCATTCATGCAGAACACAAGCTTTGCTGTAC
GCAACTGCCTGATGTTCCTGCAAATGAAAACATAAAGTAAGTTAATTCAAGGAAAGAAAGGCAAGTAAATATAGAGCCTGTATTTCAGTGTTATTGTTGTTATAAAAGGATGGATTGCTGACTATAACATGGAAGATTCTCCTGTGTAGGCTCATACTTTTACTATCCAGGCTTTATCACACCCTCTATTCATATTCATGCTAACA
TTTCAGCACTACCTCTGAGCCTTGGGGTTGGCTGCCCAGCCTGGCTTCCAGGCCCTGAGGATGTGTGGTCAGGTTCAGCAAGCTCCTGGGTTTAAAAATATATAAATAAATAAATGGTGGGAGGAAACTTCTCCTTTTGGAGGCAGAGAGCCACACAGGTAAAACTGTTATCTTCCAAGCAGCCAAGTACTGAGCCCTCCACTCCA
AAAATTGTGGCCCTACTACTACAGTTTTTGTTGGGAACATTTCTGAGAAGGCTTCAGACATGCTTATACGACAGCTCTTAGCTGTTTTGGATTTTGTGAGTATAAAGAGCCTGAATCTACCCTCCGTGCTCTCAGATTATTGCATGACCTTCAGATTGGAGAGAAGAAGCTACTTGTTAAAGTTGATGCCAAGACAAAGGCACAGT
TCATTACTCACCTGGCACAGACGGCCTAAATGCAATCCCCAGCACAAAAAGAGACTGCCTACAAATTGTTCCTCTAGATCATCGGGGCAGAGGTGCTGTCTATAAAGCCCCCCCGGGGGCTAACCTTTGCTCAGATTCTTAAAAAGCAGTGGTTAATTTGCTGGCTTTTCAAACCCTGCCCGCCCTGGTTTGCCTGCGGTTTAATA
TTTCTAGTTTCTGAGGCTTGTATGTATATGTGTGTATGTATGTATATGTATGTACATGTATGCATATACATACATATACACTGAGCATCTCTGTTTTGCATATAAAGAGAAGGGCCTAAGAAATGACTCCCAGTTTCTAATTCCTGTTTTATTTAAGTAACTAGCTTTGTGAACACATTTAGTAAGTAGAGTGCTTTGTCTGAATT
GCCAAAGATCCTAGAGATTTATACTCATTAACATTTACCCTCATGGGTCTTCCTAAGGTTTGGGGTATTTGAAAAATATTTTAAAGTATGCTTTTTAAGTTATAAAAATTAGATAGATGATAATCCCAGTACTGTGTCTCTCGTGTCTGTGAGAATAACATTAAACTATAATTGTTGCCCTATTTTTCAAAATGGCTGTAACAATT
TCACTCAATGTTGTAGGTTCTGTTGCTTTTTGTGTTTTGCCAAGCATGTCCCTTGCCCCAAAACTAAAGAGCAAATGTTTATTTAAAGTAAAAACAAAACTATAAATAAATTGTATACTTTATAATAGGCGATTTGTGTGGAACTTCTTCCGTCTGGAGAACGAGCATCTAAATAACTGTGGTGAATTCCGAGCCGTGCGGGACAT
TATCAAGGAACATTTATCCTATTTCCACTTTGTTGGACGGATAATGGGAATGGCTGTATTCCATGGACATTATATTGACGGTGGCTTCACATTACCTTTTTATAAACAGTTGCTTGGGAAGTCAATTACTTTGGATGACATGGAGCTAGTTGACCCAGACCTTCATAATAGTTTAGTGTGGATACGGGAATGGTTGTATCTCCTGT
CAGTCAAGTCCATTTCCAATAATGCTCTCATCTAAGAGAACCCATGAACCTTATTTGAATCCTGGTTCAAACAAAAACCTTAAATTATTTATGAGACAATTATAAACTTGATAGATTTTGATGTGTGAAGGTATTTATGAATATTTTTAGTCAGTGATGGTATACTGTTAAGGAAAAGGTTCATATTTTAGGGACAAAGGCTGAAA
GCCAGATGCCTATAAGATTATGTCTCAAAGGTGCAATAACAGAACCCAGTGTGCAGTGGTGGCAGGTCCTGATGTATTTCCAGACCCATGTCCGGGAACATATAAATACCTTGAAGTGCAGTATGAATGTGTCCCTTATAGAGTGGAACAAAAAGGTTTTCTTTGTCCTGGACTGCTAAAAGGAGTGTACCAGAGTGAACACTTGT
CCAGTAAAACATTTGGCGGATTTGACTCCACAAAGGACCTTCCTGATGATGTCATAACTTTTGCAAGAAGTCATCCAGCCATGTACAACCCAGTGTTTCCTATAAATAATCGCCCGATCATGATCAAAACAGATGTAAATTATCAGTTCACACAAATTGTTGTAGACCGAGTGGATGCAGAAGATGGCCAGTATGATGTTATGTTC
CCCAGCTAACAAGCCTCATCCATAAACATGAGAGGGCTGGCTACTTGGATGAAGATCAGATGGAAACGCTATTGGAGCGTGCACAGACAGAAACCTTTTCTATAAAACAGAAGCTGGACAATGACTTAAAGCAGGAAAAGAAAAGGCTCCACCAGAGATTAATAACCAGGAGGCGGCGAGAGCTTCTGCAGAAGGACAAGGAGCAG
TTTTAGAGTTTTTGAGTTTGTTCGTCGAGTGAAGAGACGAGCTGAACCTAACCCCTTGAAGAATACTTGTAAATTACTGGTGGTAGCAGATCATCGATTTTATAAATACATGGGCCGTGGAGAAGAGAGCACCACTACAAATTACTTGCCACTTTGGAGGTTTGTCAATGATACTAAAGATAAACGAATGCTGGTGTATAAGTCTG
CTACTTTTCCTTCTGCTCTTCACAAAGGATGTGACTATGCCTGGGCCCATGGTAGTCCCTGGGGAACCTTGTTTTTTAAGCCATTACATCGAGTCAATAATATAAAGAAAAAGGTATTCGACCAGTCATAGTCCACTAAATGCTATCACAGTTGTGAGAAACCAAGCTGTCTCCCCAAGAGTAAGCAAGCAATGCTCATTAAGATG
TACCAGTTTGTACTTTAATTTTAATTATTTTCTAACAGAACCTCTGCCCTCGCCAAGACTCCATGCACATATGTACCTGATGAGTTTTTATAGCAAAAGATATAAACTTGCTGTTGATTTTTGTATGAATTTTTCACAAAAAAGATCCTGAAGAAAACATTATTTTGTGTATTTTACATTTTTCCCTTACCATTCAGCAGTTTTCT
TTCCCAGTTTGGCCATATCCTGGGAAGGACACATTGTTGTCTATTCCAGCTTGGAAGAAAAGTCCGTCCTCAAGGATAAGAACCTATTACATTTGTTTTCTATAAATGGAAAGTATCTGGGGTCTCAAGTCCTGAGTGAACAAATATCAGACATGTGCATAATTGGAGAACACATTATCACTGGCAGCTTACAAGGGCTCCTGTCT
ATGATAAATTCCCAGGCACCAAAGAACACATTTGCTTACGTGTCTGAAAATGAAACAAGATAAAAACACTGGTATTTTTATGTGTGTGTGTTCAATGTGGTATAAAATATAAAACCTATATTTTAACGTAGTAAGATATTTTACTATTCCTCTACTTTACAGAGTGTTGCATCCACGCTACAATTAATGACCATATTCCTTGAGTC
ATGATGTCTGCCTTCACATCTTGTCCTGTATGGGTATTTGGCCACACCTAGCTGCAAACCACACTGGGAAGGTATGGATGTTGTGTGCAGTGCAACACAGTATAAACTTGGGGTCTAGTTACCATGGAAGGAGAGATTCGATAGTATGGTACAAAATTAGCAAGCAGTCTTCCCTCTACTGTGAGAGAAGCCTGCTTTCAAACTAT
TCAAAAGACAGTTGAGTTCATATTCCTAGCATCTCATCAGCCATAATAAGAGAAAGCCTTGGTTTAAAAAAATAAAACAAAATGATAGAGCCAAAAGCATTATAAATCACTAGCTCTTTTTATTTATTTATTTTTTTCAGTTACAATATTGAAGTCTCTCCTCTCTTTTCCACATTCTAGCTGAGCTCTCTGTCTCCAAGGGCATA
TTTAACCTACCTCAAGACTTGAGGATCTGTGAAATACTAAGTGCCCCAAATATTACTATCTTTTCAAAAGTCAATTTCATCACTAAACCAACCTGCCTTCTATAAAGTAGCAGTGCTTAAAATCTCAGGATTTTCCACGAGGAAAGACCTGTAAGGATTTGTACGTATCACTACATGGCTTCCATTGGTGCTTGAGAGAGAGGTTT
TAAGAGAGAAGCTAGTGAACCTGATGGTGAAAGAAGACCGTGTCCAGTCAGTGTTTGTGTGAAGGCCCTGTGCTGCTCTCTGTAGCCTTCCCGTGGTACTTATAAAACCAGGCCGAACCCTGTCCTCTGTCCGGCACTATTCAGGTCCCTTCCCAGCTCCAGGGGAGCCCGGAGACCCAGCCTTTTGGCTAAATGTTGCAGGTTCC
GGAGGAGACCTGTTTCCAGAGATGGCTGACTGTGGAGAGAAAGTGTGCTCTTCAAAAAATGGACTCAATGCTTTCGTCAGAGGCTGCCTGGGTATCCCAGTATAAAGACATCTCTGATGTGGATGAAATGAAGGTTCCAGACTGTGCGGAAGTCTTTATGACCCTGCTTTTGGTTATAACTGGCAGGTATAAAAATCTCCCCACAG
CCTAGGACACATATCAAGCCCCCAGAATTTCTCTCTATCCAGTTGCACCAGTGTGAGGAACTTGACGGTGTCAGGAAAGTGAAACTGCTTCTCTGCTCCATATAAATGTCTGTGCAGATGCAAAGCCATGCATTACATGGTAGCTCACCTTTAATCCTAGCACTCAGGAGACAGAGGCAGGAGGATCTCTCCGAGCTCAAGGCCAG
GAAACCAAGTTCATGCCTGCAGCAGAGGGGACCGCTTGTGGCTTGAGTATGTACACCGCAGGCTGGCTGTCTGGTGGATGAGCCCAAGCAAACGGGACAGTATAAATATCCGGACAAACTCCCGGGACAGATTTATGATGCCGACATGCAATGTAAGTGGCAATTTGGAGCCAAAGCCAAGCTGTGCAGCCTTGGGGTTATGAAGC
TTAACAGTTCTGAATGCTGTCCTCAAAGTATATAATGTTTCTCATATGTACCAAGACCATTTTCACAATAAACAGATCTGTTCATACATTTTTGTTATTTTATAAATAAATTACTTAATTTTAGGGCCCTTTCTGGATACTGTGGCTTTATGGCAGCCAATCTTTATGCACGTTCTATATTTGGAGAGGATGCACTTGCAAATGTC
GATTCTTCATCCTTCAACTTCACGACGAGCTTTTATATGAAGTGGCAGAAGAGGATGTTGTTCAGGTGGCTCAGATTGTCAAGAATGAAATGGAATGTGCTATAAAACTTTCTGTGAAGCTGAAAGTGAAAGTGAAAATAGGTGCCAGCTGGGGAGAGCTGAAGGACTTTGATGTGTGATGGTACAGTTAACCAGATCCCCAGAGC
TTTCTTGTTGGTGTCAACTGGAAAACTTGTGATTAGAGAGCATCTCACTCTGGCTATTGAAGAATGTACCTGTTGTGAACAGGGAAGCCTCGGGCATATCTATAAATGCCGGAAGGTTAAGGCAGACTCAGTGTGCCCCTGGGCATTTAGCTAGATGTTGACAGGATTTCTTTCCTTTAAATGAACTTCATTTCCTGTATGCAGCA
ATTACAACGGTTATCAAGGAGCTGGGGAGATGACTCACTGGGTAAAGTGTCCTCTAAACAAGTACGAGAATGAGAACCTTCACTCAGATCCCAGTGCCCATATAAAAGAGCTGGGCATATATATGGCATACATCTATAACCCCATGCCTGGGGTTAGAGTCAGAAAAATCCCCAGAAAGTCTCTGGCCAGCCACTCTGGCCTCATC
GACTTTGCAAAGAAGGAATCGCTATTTCTGATACCACCACAACTTTTTGTGGTACACCAGAGGTAAGAAATATGTCTGATCATTGATATAATTTATAAGATATAAATACAAGTCATACCCTACATCTACAGAAGAGGTAAAATAAAACCTGTTAGAGCTCCCAGCTTTCTAGGGACTTAGAGTGTACAGTGGGTATTTTTCACTGG
GTCCAATGACTATCTGTGGACTCATCAGGCTCGAGTCTTCCCTTACATGGAAGGGGATGTAAGCAGCAAGGATAAGATGGGAAAAGGAGTTGATGGAACATATAAAAAAGGTCTTCAGGAAGCTGCAGCAAGATTTGAAGAGTTAAAAGCTCAAAAAGAATTAAGACAGCTGCAGGAAGATCGGAAGAATGACAAGAAGCCGCCAC
AGCCCAGTATCATGTCTGTTTGTCTGTCTCTTAAAAGGAAAGTCTGATTTTTATACCAAAGAGGAAATGATTTTTTTTTGTATTTGGTTTGTCTATATTATATAAATACATATTATATATATATAGCTATATATATATATTATTTTTTTGTTCTCTCTCATTTTTTAGGGAGGGAGGAAAGTACCATATTGCATTGAGCTGTAATT
CTCTCCACTCAACGTGGAAGTTGCCTTGTGCCTAAACTGAATTGACAAATGCATTGTAACTACAAATTTTATTTATTGTTATGGAACTGTGAGGTCTACATATAAAGGGAAAAGTTCATGTGGGAAGCTGATGTACACTCAGCTGATGCCAGCATTGTTAAAGCTGTTCACAGAGCAGTGGCAACCATTGGCCCTTAGCATTCCCG
ACTGACTGTCCTTCCAGAGGTCCTGAGTTCAATTCCCAGCACCCACATGGTGGCTCACCATGGGATCCCATGCCCTCTGAAGATAGCTACAACATACTCATATAAATAATTTTTTTTTTTAAGAAAAAAAACCCAGCTTGGGTACTATGTAACAATATGCACACCTTTAATCCCAGCACTTGGGAAGCAGGTGGATCTTTTGGTTT
ATTTATCAAAACCCTTTTACTAGTTATATGTTATACTAAAATTTTAATTCTCAAAACATTTCTCTTAGTTTTAAAATTACTAAAGTTGGTACTGTTTGGATATAAACTTTGGATGTTGTATCATATAAATCTAAATAATTTTTAAATGAAGTTCTTTTAGTCCTAGTAAAAATCCCCTAAGGTAGATTGGGATCAAGTTATTACTT
CCAACCCGCACTCAGGGGAAGGAGCCACATACTTAATTGATATGTGTCTTCAACAGCTGTTTGAAATAAAAGTTTTCAAGGAAAAACACCATTCTTGGTTTATAAATCAATCAGTTCAATCAGGGGGCCTTCTCCACTTTGCCACACCCATGGATCCATTGTTCCTGCTCCTTCACTATCTCCTAAAGGCTGGCAAAGAGGGGAAG
TGAAAATTTCTTACAAGGGTACCCCTGCCATGCGACGCTCCCTCGTTCCCCAGCTACGGAGTGGCAAATTCAATGTCCTCCTGACTACTTACGAGTACATTATAAAAGACAAGCACATTCTTGCAAAGGTTCGGTGGAAGTACATGATCGTGGACGAAGGCCACCGGATGAAGAATCACCACTGCAAGCTAACCCAGGTCCTGAAC
ATTCAGGAGACTTGATTACAGAAGGGAGAATTCGTGTGGTTTTCAGCATTCCATGTGAGCCAAATCTTGATGCTTTAATACAGAATCAGCATGAATACTCTATAAAGTACAACCCAGGATATGTGTTGGCCGGTCGCCTTGGCGTGAGTGGATACCTTGTTTCAAGGTTTACAGGAAGTATTTTTATTGGAAGAGGATCTAGGAGA
AACTTGTTCTATTTTGTGGCAGTGACAATAGTTTTATATTAAAAGAAAAAAATACAGTTTTCATACAGCAAAATCTATACAATATCATTGTTTTATTTAATATAAAGATCGCTACCCACTCCTTTCCATGGTTCCCACCCTACAAGGACTTCCCCTCTCTGCAGCAGTTGCACTACAGGTAGCTACTGTGTATATGGACAAATGAG
CCTGATCAATTTAAATGTTTGAGATTGAATATCTAATTAATAATTCAATTTTGAAAATTCTCAAAAAAATTTGAGGATTTAAGCCTAGGGATTTTATTTTTATAAATACCAAATCATCATTAGACTAATCACTGGTGGAAATTAAATATGGCAGTTATGTTAGGTTTCCTAATATTTCAAAGGTTCCAAAGGATCTAGAGCTCTCT
GACTGTGACAGAAGAGAAGAAATGGTCTTACACCCGAGAAGAAGAAACTGTTTCAGAACATCGGGAGGAGGAGTATGAGGATTACGAAGACTATGAGGAGTATAAAGAGTTTGAGGAGTACGAACCCACCGAAGAATATGACCAGTATGACGAGTATGCAGAGCGTGAGGTGGAGCACTATGAAGAGCATGAGGAATACGTCACAG
TGTATTTTGGCAAGGTATTACAGGAGGCATTTAGTCGCTGTGTGGCTGTCCTGAATCGCTCCAGTAAGCCAAGTGACATGTCAGTGCAGAGTTACAGCCTTATAAATATGCAGGATATCCCATGCTAATTAGGACCATAACAATGGAGACTTCAGATGACCTCCTCTTCTCAAAAGAATCACCACTGTTGCCTGCGGCTGCAGAGC
TGGTAGCAGCTCATTTTCTGTTTATCATTCTCATCACTAATTGGAAGCTGCTTTGGGATTTAAGCACCAGGCATTGCACATCTGGATGGATGAAGGAAAATATAAAAATGGAGTGGGCTGCCCAGGGTCCTCCAGAGAGTGGAAAGTATTCATGCCCTCTCAGAAGCCTGGAGTCCAAGAAAACTTAGTGGTAGCGTCAGTCTAGA
CAGGGACCTCGTTCATACGACAGAAAGCCTGCGGCAGTGCAGGTTGTCCTCGGGAAAGGCGGAAAAGGAAAGTGCCAATCTCGATTTTGTTTTGGAACCTTATAAACTTGAAAATACAAGACTGAATAAGGAGAATAATGAATTGTATCTGGAGTTAATGAAGCTCAGAGAATGCTCAGACAAGCACATTAAAGGCTTGAAGACGA
CATTTACATTTCAAAAGCTATCCCAAAGTCCCCCTTACCCTCCCCACAACACTCCCCTACCCACCCATTCTTGGCCCTGGTGTTCCCTTGTACTGAGGCATATAAAGTTTGCAAGACCAAGGGGCCTATATCACTGCTTTTTAAAATTACTTATTGAATTAATTTTTATATTAAGGCGGGGGTGGCAGAGGCCTTGTCCATTTGAT
CAAAGTCTCAAGCGACAGCACACGAGTTGAGATATCAGGTGCCAGGGGCCGTCCCCGCCAAAGTGCAGGTGCTCCGATCTGCTGCTGATTGGTCTGCTGGTATAAAGCACCATGAGGAATCCATCCACGCTGCCTACATCCATGTAATAGAGAACAGCAAGCACTACATCTATATTGAAGACCAATTTTTCATAAGCTGTGCTGAT
GCTTCAGATGTCCAAAGACAAGGTGGCTGGCCTTGCTAGAACTCTGGCAGGACCTGAGTATTTCACAGAATGCTTAAATTTGATAAAAGATAAAAACTTGTATAAAGAAGCTCTCAAGTTATATCGTCCAGACTCACCACAGTACCAGGATCCTAAAGAATATCTTCCATTTCTGAATACACTTAAGAAAATGGAAACTAATTACC
CAACAAAAACCCCCATCTGCCTGGCAGTTGTTGAGTTTAAGGAAGCCATAGCTTAAATGTATTCAAATTAGTATTTGTCTACCAATGGCTCTGTTTGTTGTATAAAGTTTTTTTTTGGGGGGGGGGAGGGTGTTTTGTTGTTTGTTTTGTTTTGTTTTCCTTTGGGAAAGAATCTGGCCATTATTGAGCTCTTGTTCATTATTTTT
CAGGCCTCCTGCCTCCACAGTAGAATTCAAAGGCTACATGTATGGTGAGATTGTACTTCACTAGGGAATCCATTTTGTGCTAGGCAGCCATGGGGTGAGGTATAAAGGTGGAGGCCCTCAGATATAGGCCAATTTGGGGTGGTCAGTCACTTAAGTCCTGAGGTTCTTGGCAGTCCCATGGCACAGTGGCTCTGGAGCCCATTGCT
GAATATTAATGCTATTTTTCGGAGGGAAAAAACAAGACTACTTGTGAAACATCCTTAGTTTTGTGTTTGTGTTACTGCTGCTGATTGGTTGAGGGCCAGCTATAAACTTGGATTATCATTTGTGGCCCTCCTAAGCCCAAGTGATTGCAGTGACTCCTCTGTGCCTCCACTATCTTCCTCATCGTTTCCCTGCCTATGTGGCCTTA
TTCTTTAAAGAGGGACACAAACTTTGGGGATTAGTGTGAGATCTGGGCAGAGTTAGGGGAAGGAATGGGGATAAAATTATCAAAATACATTGGACACATCTATAAAATGCTCAAAGAATAAAAATATTTCAAAACGTATGAAGTGTTTAATATATTTAGCTGGTTTCAGTAAAGTTTTACATGGTGACAGCAGTACAGATTACAGC
TCCTCTAGGGAAAGTGTTCAGACAGGACCCTTGAGGTCTGGGTGGCAGTTTTGATTTCCTTACACAGCCCGTTGTTTCATAGTCATGTGTCATATATATATATAAATAGCTAGCCCATTTTATTCAGACTTGTAAATAACTCAAAGGAAGTTAATCTAAAGACAAATAACAGAACCCCGCCATCTCTCTGCATGTTCTCTGTACGC
TAAGAGTACAGCTGGCCATTTCTTCATCTGATTAGCCACCTCTTACATCCAGTCTGAGCACACGTCACAAAGAATATCGCGTTACAAACTATTGACAAGCTATAAACACCACAAGCAGAACCCTCCCACTCAGCTAGGCAGTTGCCACAGCGGGCTCGGCGGCCACACCCTTCCACATTCCTTTTACATCTGCAAAACGCGCTTTT
TAGAGCGGCCCCTGCCTGCTACCCTAGTGCTGGGATGGAAGGCATGTACCACCACTCCCTGGCTGTCTCTTTCATCTCTGGAGATTTACATTCAGGAGGATATAAAGAACTGTTGTTGGTTTAATGGAGGCCCTGCTCGTCCCAGACTAGGCGGAGCCCTCCCAGGTCTATGTGGCTGGGTGTGAGTTTCATGAGGCTCCTGATGG
GCATAGAATGATCCTGGTTAATTAGGAGCGTCTGCTGAAATATGTCAAAGGTAGTCTTCAATAAATCTGGCTTAGGTAAACCAAGTGATAGAACGGTTGCTATAAACAGGTTTTACAATAAGTTAATAAGTTGATCTTTTGTATGATGTTAAATGCAGGGCCTTGCACATCTTAGGTAAGTATTCTAATGTTGGGCTACAGTCCCG
TGGGTGCTGTAGCTGCCATCCAGCCCAGCACTGCTCAGTGGAACTGTGTGCTGTGAGGAAGATGCTTGCTTTCTGAGCTTCCAGCATGGTAACCCCAAAATATAAATGGCTGCAGAGCACATGGAATGTGGTTGGTTTTTACTTGCTTATGTGCTTTCTTTTTAAGATAGTGGTACACTTTAGGTTGTTCTTGAACTTTCAGCAGT
GAAATCTGCAGCAAAGGTTGTCCTCTTTGACATCTTCGTGAATATTCTTACGCACAACCTTGCCGAACCCGCCTATGAAGCTGATGTGGCACAGCTGGAGTATAAACTGGTAGCTGGAGAACATGGGTTAATTATTCGAGTGAAAGGATTCAACCACAAACTACCTGTGCTCTTTCAGCTCATTATTGACTACCTGACTGAGTTCA
CAAGGAAGAAATATTACTATGTCGCTGGGTACCTGTTCCCGGCCACAGTGGTCGGCGTCTCAGCAGCCATTGACTACAAGAGTTACGGGACAGTCCAGGGTATAAAGATGGAGTGCACCACCTGTTGCTGACAGTCATCACCTGGGTGGGCATCGTTGTCTCCCTCGTCTGCCTGGCTATCTGCATCTTCACCTTCTGTTTCTTCC
TTTTTTTCCTGGTAGCATTTAAAAACCTATCTAGAAATAATCCATTAACATGCATGACATGTTGATGTCATGATTACAAATGCCCTAGTACTGCCAATATTATAAAGTGTTATAGAAACATTTTAGAAGTCCACTTCTCCAGAATATAAAATTTATCTTCAGAAAGTTGGTTGTGGTCTTTCTCCAATGCCTCCAGCCAGCTGGAA
TCTGAGAGTAGTAAGTGCTCTGAACTGCAGAGCCATTTCACCACCGCTGCCACCACCCTTTTAAAAAATAGACCTGATTCCAGGGTTTATATTTTTTACATATAAAAAACTTCAAAACTTTATTGGGGGAATTTATTTCTATAAGAAATACTTCTTACTTACAGCTGTACTTATAGTTGCTATAGTTTTAAATCCAAGACCTGTTT
TAAAACATGACCAGAAATCCTGAACTGTGAGCAGATGCTTTCACCCCATAATATGCGAGTGTTTCTCTTGCCTTTTCTGTAACAAGGATATTTGGAAATTTATAAAGTTGTAAGATTTCCATTTTATTCAGACTTTATCTAATAGCATGTTAATATTCACAAAGGGCTGGATGGACGATGCTACAGAGGGCAGTCTGCACCCGAGT
TTGCACTGAAGGACTCTTGCCTTTCTACGGAACCCTGAAATCCCAGTGAGGAACTCACCTGAAGTGAACATTCCATATAGAAATCTTTCAAATGGATGACTATAAACTGAAGCATTTAAAGAGCTGTGAAGTTTGCTAAAACGTGTTTTGATACAGTAATATATAAATATAAATAAATATATATGAAGAATTTGTGTTTTTAAATG
ATGACAACAATGAAGAAGAGGAGTTTGAGTGCTATCCACCAGGCATGAAAGTCCAAGTGCGGTATGGACGAGGGAAAAATCAAAAAATGTATGAAGCTAGTATAAAAGATTCTGATGTCGAAGGTGGAGAGGCCCTTTACTTGGTGCATTACTGCGGATGGAATGTGAGGTATGATGAATGGATTAAAGCAGATAAAATAGTAAGA
CTAGATGTTAGCATGGCCGTACCTATAATCCCAGCTATGGAGAAGCCGAGGTGGGATAACATGTTCTAGGCTAGCCTGGACAACATAGCAAGGCCCTCAATATAAAATTTTAAAAAGGGGGCTCACCTAGCAAGAGTGAGGCCCTGGGCTCAATCTCCAGTACTGCCACACTCACTAGGTATCTACGAAATGACTAGTTTTTAGTC
ATAGATTTCCTAATTTGGTTTGTCTTCTTTATTAGATTGTGATGAAAGGTTTTTGCATGTCATCTTCTAAATTAAAGATTATTGTGATCCCTTCTTTGAATATAAAGTAGATGAATTGGTTTTACCCAGGGTAAAATTCTTTCCCAAGCACTATTCTTTATAAACACTGTTTTGCCGCTTGCTTCAGCATACACTATAATTTACAT
CACCTCTTGTCTCTCCAGCGCCAAGGCCTCCTAACAATTCAGCCGGGGCAGCCTGCCCTTCCCCTCCAACCCCTCGCTCAAGCAGCAGCTTCAAGAATTTTATAAAAAACAACAGGAACAGTTGCAGCTTCAACTTCTCCAACAGCAACATGCTGGAAAACAGCCGAAAGAGGTTCCCGTGTCAGTGGCTATGATGACACCTCAGG
GGGAGATCAGAGGGGGATGGGAGACTGCTTTGCACTGGCCCTGTTCCAAAGTTGGGTGGCAGCAAGAGAATGTCACAGATCAGCAGCCTGGAGCGCTAGCTATAAATAGCTGGAGGTTTCTCTCTCCACCAGGGGTCTCCATTTCCTGTGTGGCAGCAACTGGGACACCGTGGCTCTGGCCAGCTTGATATTAAACTAACACATTA
CCAGGCTGGCCTCAAACTCCACCTGCCTTGCCTCCCGGGTGCTGGGATTAAAGGCAAGTGCCAGCATCACTGGGTTTAAAGTTTCATTTTTAATTTGGTCTATAAATGTGACACTCAGACTGCTTAATAGCAAATCAGTCCTGGTTAACAGAGAGAGGCAAGAAACTTGAGTAGACATTCCCAAAAGGCAGGTGGCCAGCAGATAC
TAGAGAAAACTGTAAAAAGGGTGACCTTGTAGGAAGGAGCTGAGGCCTCCCTCTGAGGGTCTCTTTTTCTTGGTGCTTTATTAGCAACTCTGGATATTTTTATAAAACTAGATACATTAGAAACTAATTCAGTCTTGTTTAATTTACATTAGGTTTTATGTAAGAAATGTCATCAAAATACCCAATGAGCAGGCTGATTGCAGTAG
TTAAAAGTACACATGGAAAAAACATATATGCTTACAGTGCACCTAGAGCTTTTTATAACAGCCTTTTTTGTTTGTTTGTTTGTTTTGGATTCTTTAAATATATAAATATATTATTCTCATTTAGTGCCCCTGTAGCCAGAACCTCATTACTGCTTCATTTTTGTAATAACATTTAATTTAGATATTTTCCATATATTGGCCCTGCT
CACTGAGATCGAAAAGCAAGCTCAGGCTGTGGATAAGAGGAAGGAGCAGGAAGACCTTGCCAGGGGTGCCCCAAAGGAGGAGTCTAGAGGTTTCATCGATTATAAAAAAGAAGCCAAATCAAGCAAAAAAAGGGGTGGGCCAGGACAAGGGCCAAGCGTGGAAGGTCTGAACACCCCTGGAAAGGCTGCACCAGGTCAGTGGTGCT
TTTTTCTTTTTTCTTTCTTTTTTTTTTTTCCCTTTTGTGCTGCCAAATTGGTTTTGCTAGAACGACTGCTGAAGGGAAAATATTTAAACTTGCATTTGAATATAAAAAAAAATCTATTTTTCTAGAACTTCATAAGATAACCACTTGATTTTGTGATTCCAATTCTTTGTAACTGTCTCAGAGCAGCCCTACTAGCACATGCCGTG
ACCAGTGCTGACTTGGTTGTATGCATATGTTCTTGCTGGAATCAGCTAGAATGGGGGTAACTGAAGACCTTTTGTAAGCATCTCTAGCTTTCCTGGAAGCTATAAATCCATGATAGGGCTTGTGGTTAAGAAGGGAATTTTTTAGTCTTGGGTTTGGAGCAGCATGTGCTGGGCCACTATTTGGTGAGAGACAGTATTTTTATACT
AATTGATCTTTTTTTTATATTTCTGCTTCCAATGCAGGTGCAATTTAATATAATAGACTTTTTAAAGAAATTAATGCTAACATCATTCTTGAGCTTTTTATATAAATATATTTAATTTGGAAGCGTGTGTGTGCACATGTCATATATATATACCTGATAATTGTCAGATAAGGCACAGAAATGTTCATCACACCAATTATTCCTTA
CCTTCATCTCTCCTTCTTTTCTTCCTTATCATCCTCCTCCTTCTTGTCTGTCTGTCTGTCTCATTTTTGGGACAAATTGTTCTCAGTGCATATAGAAAAGTATAAATTGATAGGAAGAAAATTGTGAGAAAAAAATGTTCAATTTGTTTTTTAGCTGTAACTTCATTATAAAAGTCCCTTGTAATTTACATTTTTTTCCTGGAATG
GTGTATGTTTAATATGAAATTAAAACCAAAATTCAAAAGCGGAATTAATGTATTTGCATGCGGTTCTTGCTACGAAAAAAAATAATCGTCAGGATGAAGTTATAAATTTGTTGAATGATGTTGTGAATACTCACTTTTCACACTTGGAAGACCTCCCGCTCGGCATACAGTATTTTGAGAAGCTCAACCCTGACTTCTTACTAGAA
GAATATCAGTGGAACAGCCACTTAAGAAAGTGTAATAAGAGTTTAAATCTAGAGATACTTTGTAAACAAATAAGAGGTAAATTGTATACCTGTATGTATGTATAAACACAAACACATTTATGCACATTTTTAATAATCGAATAGACAAGGCAGTGTACAGTTTTATGTCTGATAGAGGAGGTAGCCAACAAACAATTCCTAGTTAT
CCCTTCAAAAGGACCCTCTATTCTGATGTGATTGAAAGTGGCTTGCAGAAAAGGCCCTTTTTTTTTTTCTCATCAGATCACCTTAATAGTTTATGCCCCGTATAAAATGTAACTGATCTAAAAATAATAATAGAGAATTTATACTTATTTTTACTTTAAAAGCCATGGAAGACGGTTATGTATCTTAAACTGTCTAGAGCATTTTT
GATTTTCCCAGCTGAGCAATTGTGTATGTATGCATAGGAAATGTTCCGCTCAAATTTAGTTTGGATTTCCAGTAACAATAAATCAAATCTCATCTTTATGTATAAAAGCCCCATATGTAATGTAAAATGTATTATATTGTACATAAATACTCAGAATACAATTATTTTGGTAAATTAGTTTGTATTTTTAATGTCCCTTTGCAGTA
ATTGTGACACCGGTTTTTTATAGATTTTCTAGCATATATTTTAGATCTATTTATCATCTATCTATCTATCTATCTATCTATCTTTCTATCATCTATCTTATATAAAATAAAGTCTGACCTAAATATGAGACCCTGTATGGTTGTCTAAAAACATACTGTTAGCTCCTTCAGTCACACCTGTTTGGGGCTGGCTGGTGAATCAGAAG
ATTATGAATGCTGACAAAGCTGGGTGCGCATTTTAAAGGAGTGGAAGGAACAGTTTCCAACATGACCCTGATAACAATTCGAACTGTTTCACTTACAAGCTATAAAAAAAAGTGACAGGGTGTAATGAAGCGTGCATAGAATATACTGGGTTTTTTTTTTCTCATGTTTTGTTTATATGTAAATGTTTATAAGTATATGGGCCTAT
CAGGGGTACAGAGAACATTAAAAGGACCCATTCTGTAAATCCTGATGATCGATTTTGTCTAAGTAGCCCCACTGAGGCGTTGAGAATGGGGCATGCAGATTATAAAAACACAACTGGAGAAATCAGCAGCAAAGAAGATGAAAGTGATGAAGATCGCGTAGGTGATGAACAGGAGCCTATTTCAGTGAAGGAGGAGCCATGGGCTT
TAATGATTCTACTAAAAGGTTGATTTCTTTCTTAATTACTTCAATGTTGGCTCATAGATAAAGTTTCTGGCTTTTTGTTTTTCCCCAAAGGAAAAATTACTATAAATTTGTGAAGCGACATATCCAGTCCAGTCGCATGGTGGAAACTACCTGGGCCACGGCATTCACCAAGTATCTGTTGCCCAGAACTATAACCTAGGACCTGA
CCATCGAGATTTGGCTGCCAGAAACGTGTTGGTAACAGAAAACAATGTGATGAAGATAGCAGACTTTGGCCTGGCCAGGGATATCAACAACATAGACTACTATAAAAAGACCACAAAGGACCTCTCTACGTCATAGTTGAATATGCATCGAAAGGCAACCTCCGGGAATACCTCCGAGCCCGGAGGCCACCTGGCATGGAGTACTC
GATGATCTGGCTCACCTCAGATCTACCAGATTCTAAAGTGGCTCTGAATATCTTTGGGGAATTTGAAGCTTTAAATCTAGTTTTAAAAGACTGAATCGTATATAAAATAGAAAATATTTTGAAGAAGTATTGTTTCACTTTAAATCCACATGTAGAAATTGACTAACTGATTCCTTTTGTGTTTTGAGATTGTTTCTGTAAGGACA
GCCCAGTTTGCCCACCAGACCTATATCAGCGCCTCGCCAGCCTCCACCGTCTACACTGGATACCCACTGAGTCCTGCCAAGGTCAACCAATACCCTTACATATAAACACTGGAGGAGGCCCGCCAGGGAGGAGGGTGGAGGAGCTCCCAGACCGACCTGGAGAGCTGGGATTTTCTACTGCAGGTGCCGCACACAAACAATGCAAT
AGCTGCTGGCCCTTACCCTCCAAGAGTTGCAGACTTGCAAAGGATGTTCCCCACCCCTCCGTCATTGGAACAGCACCCTGCATTTTCTCCTGTGATGAACTATAAAGATGGAGTAAGTTCAGAGACAGTGACTGCACTGGGCATGATGGAGAGTCCCGTGGTCAGCATGGTCCCCACACACCTCACGGAGTTTAGGATGGAAGTGG
ATTTCCCATATGGAAAACTGAAGGACAGAAGAATTAAATTTTCCTGAGGTCACACAGTGAGCAGCCATCCTAGGGAGTCATTCGTCAGGACCCACGGCTTTATAAACATCAGTATACACAACCCCCGATCCATCTCCATGTACTACATTCTCGACGCCAGCCTTGATGGTTCCTTTCTGGTAGAGTCATTGGCAGTCTTTGGAGTA
CATCCAGTGCTGATCCTATTTAACCCTTTCATTGTGCATTAATTAGAAAGAGGGGGATTGGATTGCAGCCAACCCTAAACCTTGCTAATCTCTTTTGTTTTATAAAAGAAGATGGGACCTGAAGAAAGGGAGAGCTGAGATTTTGTGCCATTCCTGTTAAAATATTCATCAGGTTCACTGGGCTGGAGGAGAAGCTCCTGTGGGCG
AAGCAAAACAGACCCCGCCGTACCAAGGTGTGGAGGGAGAATTGTCCTGTGACCTCCATACAAGGTGTGGCATGTACGTGCCTGCACTTCACAGTATGGATATAAAAGAGGGAGAGTGAGGTATAGTGGTTTGTGCCTATATCTCGACACAGGAGATGCAGAGGCTGGAGGGCTGCTGCCTGTACCTGACCAGATTGGAGTACATA
ACAGGAAGTAATGCTTTGGGGCTAACCCACAGAAAGGTTAGTTTACCATTAGAATAGATGGGAAGAAGGCTCTGTCAAGAGTTCTAGGTCTCATTTAGTTTATAAAGGGAAGCTTTGGGTCCAGATGGTGAAAGAAAAGGCAACACAACACTAAAGATTTTATTCATGTTTGAGAAAAGGTATCTGAACTCCAGCTCAAAGGGGAT
TTAAAGGTACACTAAAGCAAATTTAAATATATATAATGAAGTAGATACAATACTAAAATTATGCCCGTCAAAATTTGATGTTTTCTGAGAACTTATGATATATAAAGGTCACACTATGTACATAATTTATTACCATATAATACTATTGAAAACATTCTGGCTAGGTACACTAGATTTTTATTTCATTTATAGATAAATGAGACGAT
TGTCCGCCAAGTCTAGGACCCTTATGGTCAGTGACAAGAAAAGGAACTTGGTGGCCTGCTTCTTCCTTCGGAGCTGTCTCCATCTGCCCAGATAGAAGCCTATAAACCCAATCGAGCAAAGGTGTTTTCTGGAGAACACGTTCTCACACCGAGTGTGAGTGAGTGTGTGTGTACCTTCACAGGTGCTTCAGTAGGAGCTGTTTCCA
TCCACCCCAAAGACCAGGGCCCTACTTACCTGCTCATCGGATCTAAGCACGAGAAGGAAGCTTGGCTGTATCACCTCACTGTTGCAGCTGGAAGCAACAATATAAATGTTGGATCCGAATTTGAACAACTGGTTTGCAAGTTGCTGAATATAGAAGGGGAGCCCTGCTCCCAGATATGGAGACACCCCATGCTGTGTCACAGCAAA
CAAAGGAGTCAAGCCCTACGTCTGCCACTTGTGTGGAAAGGCATTTACCCAGTGCAACCAACTAAAGACGCATGTGAGGACTCACACAGGGGAAAGGCCATATAAATGTGAACTGTGTGATAAAGGATTTGCTCAGAAATGCCAGCTGGTCTTCCATAGTCGCATGCATCATGGTGAGGAAAAACCCTATAAATGTGATGTGTGCA
ATCCATCAAGGCTGGCTATTTTCTGAAGAGAAATGGAGAAGGAGTTGATGGCAGGAGGAGTGAGATTAAGGAGAGGAGGGAGGGGAAACTGGAGTCAGGATATAAAATAAATAAACAAAATGACAATAAGTCTTATATTTTAAAATACTAAAATTAAATTTTCAAGATCTCAAATAATTTTACTGTATACCTTTGGAAAAATAAGG
CATACCAGGAAGTGCTGGACCTGCTACTACCTTTGAACTTGGAAGTGATTGTCGAACGGAACTTATCCTGGGAATGGTACAAGGAAGTCCCTTGTTTTAATATAAAAGCTCAGCTAAAGCCCATGGAGGCATTTATAGATAATTTTCAAGCAGTTAAAGATGCCTTGGCTGAAGCAACTGTTCAAGCAGCAGAGATGGCTGCTGAT
GATCAGACTGCGGAATCACTGCAAGCGGCTGGACCAGAAGAGCGCATCCCGCAAGCTCGAGATGGGGAGCTTAGTGCTTAAGGAGCCCAAAGTCGTGCTATATAAAAATTTGCCAATTAAGAAAGAAAGGGAGCCAGAGGGACCAGCCCATGCTGCAGTGGGGAGTGGGTGCTTGACTAGACATGCTGCGAGAGAACACAGGCAGA
CCTCTAGATGTTCCCACACGTCCCCAGGCTTCATGTCCACACACACACACACACACACACACACACACACATATATAATTGTTATCATATTAAAACATAATATAAATATACTTATTGAAATAGTAAGTACTGATATAAAACACAATATAAATTTATAATTATAATATATAGCTATGATATAAAAAACTAAATATAAATGTATATTA
ATGAATTTGTTGAACTATTTTAAAATAAAATTTCTAACACTCCACCAAATCATGGCAGTATTCTAAACAGCATTCAAATTTCTCGTGTGTATGTGTGTTTTATAAATATCCAAGGGCAAAATTAATAAATTGTGTTGTTCTGAATTTGGAGCACTAAAGCGAAAGAAGCCAGCCTTTCTCGTTCCTATAGTCCCGCTAAGCTTCAT
CCTACACCCTGCTCCAGAGGACATAGACAGAAAGGAAACTGTGACCCTAAATTCCTTCTAAGCCTAAACCCATTTTCATGGCTTAGTTGTGTGAAATCTTTATAAATCACCTTGCTTGGAGATTAGGGAAGAAACTTGGACTAGATCCATGTTTTAAAAACTGTCACATCTTACCTGTGACTCACAGGCAGGAAGTAAAATCACTG
ACTAATAAAAAAGTAATTCTAGTTTTAGGCATAAAATTTTATGTTTAGATTATGTTCATTGTCAGCATATTGAATATTGTCAAACTTCCCTGTACTTTCATATAAAACAAAGATTTGAGTTTTTCTTGATTCTAATACATTGAAAGTCTTACCTAGTTGGTTAGTAAAGTTGTTTTTAAAGTTCACTAATTTCTGGCTTTTGGATT
AATTAAACCAATGTGGATTCTCCAGGATTTTTGAGAATAAGGACTTATTTTTACGGCTTTAAGCTCCAACTTCCTTTTAAAATATTTCTGCATTATCTTCTATAAAACAAATCAAGATATCACATTCCTTACTATGCTTCTGCCCCCAGATGGTTTACATGACAACACATTACATGAATGAATGTGAGCCCATGTCCTGTGCACAC
ACTTTGTGTGGTATTAGGATGTATAGTAATGAGGTTTTGTATGGTGACATACAAAGCAAAGATTGTTATAGATAATTTTGTCGCCTTCTTTCAAAGCGTATATAAAGATCATTGTTTCTCTTAAAACAATAATTAAAAAAACAGCTTGGGGGATGATTCAGTGGGTGGGAAGTACTTGATTTTTAGTTTTGATTTTTGTAACGCAT
TTAAGTCCTCCAAAACTAAGGTGCTCCTACCCACAGATGGCATATCTTGCAAAGGGCTAAGAACTGTTTTGGGTTCCTTCTCTCTGTGTTACTTTGATGTTATAAATAGTGCTGAATTTGTCTAAACAGAATTGAGAGGTCATAGAAATCCTTAACAGGGTAACAATTCCAAGGTTTCCGAACCTGGGTGTTAGTGTGGACTCGTT
AGTCGTAGTTCATAGCGTAGCCCTGCATTTTAGAAATAAAAAGGTGGGTAGGTAGTCGACAGTGTAGCACTTGTCCTGTGAATACACTTCTCTGAGATATTATAAAACATGGACAGCTACTAATCCTAGTTTACAGGTCTATTTACACACTTGTGAGTTGACAGGCAAATTATGTTTATCAGAACTCTATTGACTAGCTTACTTTC
ATGATAAGTGGTTAAAAATTAAAGGCAGGGTTCCTATTTACATGTTTATATTCATCTCAGGTAACAATTTTAAAAGTTATTGTTTTTGTTGTCTTTATGCTATAAATGTCTGTATTTCATTGTTGCTGGCATTTGTTGCCAACAACTTATTACACTTAATCATATAAAAGAAGTAAATATGTTTTCTAAGTTGTGTTTTAAATGTA
CACGATGGTGTGTTCTTTCTCTTGCTTTTAAATTGTATTTTTTCCAGTGGAGATGGGAAGATAGATTTAGTTTGTTTGCTGTTTTTAAGTACGTTTTGGTTATAAAGTGTAGCAAAAATCCCATATACACTAAAAACCATGCACTACATCTGGCTTTCCATGTCAGATAACAAGGGTGCCCAACCAGGAAGTGAAGGTTACATGCA
TTAGTATGTGAAGTTGTTAAAATTTGTGGTAAATCTATTTACTAACCAAAAGTACTTCAGAAATAGTGAGATAAGTTGTTGTGAGGCTTGGGTACATGTATATAAACAAGCTAGAGTCTTGATACAATGGGTTTAGTGTTTTCTAGTCTGAGTTTTTAACTTAGTAAAATTATAACTTAATATCAAAATAAAAGTTATTAATTACT
AGCCATCAGAGCAGGGGCTGTGAGCCAGAATGCCCAAGCCCCTCTTGTTCATCAAAATCTCCACTGCCTCGCCAGCCCCTTTGCAGCCCTGTTTATTTATTATAAATATATTTTTTACAAGTCTCAGCTCCTCTTCTTGCCCTACATTCAGCTCCTTTCACAGTCCCTGCCTTTCTCTCCCCTGTCCAGTATGGGCTGCAATACAG
TTTAGTATTATATAGTCTGTATTGTTTGGTTTCAAGTCTCCTAATTTGAAGTATGTGGTGTAATATTGCAACCCAGTATAGGTGTATTTCAAAAGCTATTTATAAAACTCAGAACAATTTAACTTGCTAATTATATCACCTTCCAGATTGGAGAAAGGAGACAGTAAGGTATTTTGCCTGCCTTGTGATGCCCTCCCCTGACCACC
ATCGTCTTCATATTCAAGGAACACGCACAATTATTGACAACACAGACCTTGGCTACGAAGTACTTCCAATTAATACGCAGTATGAGGGAATGAGAGACTGTATAAATACCATAAAGCAGGAGGAAGGAGTGTTTGGTTTCTATAAAGGGTTTGGTGCTGTTATAATACAGTATACACTGCATGCAACCATCTTACAGATTACCAAA
AAGTTACTCAGAAAGTAAGAGCACTTTCTGAGCTCATTAAGACCAAATCTACACACTAGACACAACAAGCCCTTTGTTGGCCAGAAATGGAAACAGCCAGTATAAAATAAGTAGATTGTAGGGAATCAAATACAACTTGTTTTTTCTGTGTTGGGGGTTGGCCAAGCACTGTTAAACACAAATCAAAGCTGATATTGGCAAGTGTT
ATGGACTCCAATAACATTTTTTAAAATGTTCTGTAAGATAAACTGTATATTTCATATGTACCTGTTAAGGTACTTTTTAAAGCTTGTACATGAAACTTTGTATAAAAAAACAAAAACAAAACAAAAAAAAAAAAACAAAAGCAAACACCAGTGCTCTTTCATTGTATCTTTCCCATTTTTGCTTTTTACACTTCCTTATGAAATGT
GATTTCAGCCATCATGGTGGAGAACACATTCCTAAGCATACCACACATGGCCAGCACTCTATTTTCATTCTTCCCAATGCGTTACCTTCCTTTATGGTGCTATAAAAATAAGTTTCTGTCCTACAGAAAGATCTCCCAGTGCAGGATGCCTTCTCTCTTCATCTCTGGCCTCTCTGACCAGTTGATTCCACCCGTGATGATGAAAC
CCACATACGGGCACACGGCTCCATCTCCCCCACCTGGCTTGACTCCTGTTGATGTTCACATCAACAGCATGCAGACAGAAGGCAAAAACATCTCTGCGTCTATAAATGGACATGTGCAGGTTTATTGGGGCCCACCACATTGTCGCTCAATACGTCAGCCACCCCAAACTCACTCCTGAATGCTCTCAACACTTCGGTCAGTCCTT
AGAGTGAATGCTTAGCTCCACAGGGGAGTCTGCAGGGCAGCCCTGTCTCTACTGACTCAAAAAGAGACCTTAACTGTTCAGAAGATGTCCTCATTCAAAATATAAAAGAACCCGCAAGCCACAGTGAGAATGTGGGAAGGAAATGTGCAGGGAATGGCAGCCCTGGCAGTGGGAGAGAGAGGAAATGGAGAAGACGCACAGTGTGT
TGGTGTTTCTGAAGAGAGCTTCAAGTGTACTCATATACAAAATAATAATAATTCTTTTAAAAAATGAGGAAGGGTGTCAGAGAGGTAGCTTAGTGATTATTATAAAGGTCTTCCTGCTCTTTGAGAGGATGCAAGTTGAGATCCAGTTACTCTCACACCTTCTGGTTCTCTTTAGTAACCCACATTTGTGTAGATACACACAGGTT
GCAAAGCTGTGACACTCGAAGCTTCATTTACTCCAGACTCACAGTTTATTATGATCGGTTCGGAAGACGGCAAAATCCATGTCTGGAACGGAGAGAGTGGTATAAAAGTGGCTGTATTGGATGGCAAACACACTGGTCCCATTACCTGTTTGCAATTCAACCCCAAGTTTATGACCTTTGCCAGCGCCTGTTCCAACATGGCCTTC
TGCCCCGCCCGCCCCCCCCCCCACTTCATTTTGTAGGGAAGGAAAAGGATCATGTTAACTGAAATTGGAGTACACTAGCTCTGGTCCTGCTTGGGAAGAATATAAAGTAAATTGTCAAGCTTTAACATCTGTCAGTATTTTCTCTACTTGAACAAAGTCACTTTAATTTGAGGTGAAAACTAATTAGGTGGTTTTCTGCTGTTTTA
TGACTGCTACTAAGGACTTGAGTGCCCACAGCTATCCTCTCCCAACACTGAGGTACTAGGGACAGAAATGGTTTCTGTAAGATCAGCCCTACCTGAGACTTATAAAACCTACTTATTCTACTTCCGGTTTCTACCCTCCTCCAGGGCCTCACCCACCTATGGGCTATTATCCACCAGGACCCTACCCACCAGGGCCCTACCCTGGC
CAAACTTTCATAGCCTGTATTCAAACTTTCTTGATACATTGAAGAATCCTGAATTTAACAAGATGGTTCTGAATGAAACCTACAGAAACATTAAGCCTTCTATAAATACAACAAATATCGATACATTGCTTGTGGCCACAGATCAAACTGAGAGGATTGTGGAGCCCCCAGAAAATATTCAAGAGAAAATTGCTTTTATTTTCAAC
TCAACATGGAGTGGACCACACACACACCATCTGCAGCCGTCGTTGATACATTTTGTTTAGTTGGTTTTGTTACATCTTACATTATGCAGAACTATTTTTGTATAAATTGTTTAAAAATTATTTATGGGAGATTTGAATGCATACCAGTGTTTTTATTATTTAGATTGCCAACTGTCCTTCAGGTAGGAGAGTTAACCTGTACTATG
TGCACAGCACTCTAGGTTCAATCCTGGGCATTGCCAAAAAAAAAAGGTGGATAAACTGGAGGCCTAATTTCTTTTTTTCTGGAATTAAATGATCAGAGGATATAAATATTTTAATATATGCAAAAAATCTGTTGCTTTCTATGACAAATGAAGTCCTGACTCTGGAAGTTGTAATCTAGCTTTTCCTGGTTCGCTACAAAGGCACA
CCATCGAGATTTGGCTGCCAGAAACGTGTTGGTAACAGAAAACAATGTGATGAAGATAGCAGACTTTGGCCTGGCCAGGGATATCAACAACATAGACTACTATAAAAAGACCACAAAGGACCTCTCTACGTCATAGTTGAATATGCATCGAAAGGCAACCTCCGGGAATACCTCCGAGCCCGGAGGCCACCTGGCATGGAGTACTC
CTAAGCGATATACATAATACAAGTTTTAATCTCTTTAAGCATCTCTTGATTAGATGCAGGGGTAGCTCTAATGTATCAATAGACCGGTATCAGTAAGTAATATAAAATAACCCATATTGGATAATCCTTCATGCCCTTTTAGGATGAAAGCATTTCTCCGAGTTACTTTCTTCCTCAGAGCCCAGTTGTCTACGTACTTTCCTTTA
CTTACTACGATAACTTTTGTGCCATTGCTAGGCTAATTGGGACCAAAACATGTAGACAGGAGGGAGCTAAGGAGTTTGCTGCTGCTCTTACTGCTGAGCGTATAAAGACACCACCTAAACGCCCAGGGGGCCGCAGAAGAGGAAGACTTCCGAATAACAGTAGCAGACCCAGCACCCCCACCATCAGTGTGCTGGAGTCAAAGGAT
TCTGCCAGAAAGCATGAGGAAAGGACTTGCCCCTAAAGTAGTCCTGTAGAAGATTAGAGTCCCTTAAAAAAATCAAAGCAACATAATCATAATCACACCATATAAAATTGCAAAACCCAGAGCCGTCTCCACTTCTTCCCGTGTGGGTCTGCAAAGTCTTTAGGCCTCAGCCCCAACAAGCCATTCCCAGTCCCAGGAGGAAGGCT
AATACTGTTGATACTGCATGCTCTTAGAATTATGTTTTTTTAAATACTGTATTGGCCTTATTTTATTTTAGCGCATTGTTTTAACTAGAAATAAGTTATATATAAACTCAGTCTGTATTTAAGAACTAAGAGAATCTGTTTGCATGGGAGGCACCTTTGCCCCATAACCCAGTTACATGTTAAGTCACCTGCAGAGGAGTGAAGCT
GCCCTGATCACCCAGGTGTTTTGGAGAATCATGTCGTGACAGATGATGATGAACCTGCCTTGAAGCGCCAGCGACTAGAGATCAATTGCCAGGACCCCTCTATAAAGGATTGAGGCCAAGCTGCAAGCTCTCGAGGCCACTTGCAAATCTCTGGAAGAGAAGCTAGACCTGGTCACCAATAAACAGCACAGTCCCATCCAGGTCCC
CCCACAGGTAATGGTTATCTTAATGTTTTATGCATGTGCATGAATATGCATGGCCTTTTATATCTCAATGTGAGTCAAAAACAATTTTCATTGAAAAAAGTATAAAAAGTAGTATGCTGCTTATATGCTTCGGGAGCACTGTGTTTTTGAAATTTATCCATGCCATGCCTGCATGGGTTCAGTTTCACTGTCCGTACAGTGCTGGA
TCTGACTTGGAGGACTCTTTTAGGAACTAGGAGTTCGTTTGAAGAAGCTTTTGTCTGAAGTCAGCAGTCGCTACAGTTTCACTTCAGTTTCTTTCTCTTCTATAAAATACAAACCAGTTAATGTTGTGAAAAGCAATTGTGATGTGATGTGATTGCAAAGTAAATAAAGCCTGCGGTGGCCTGCCGTAGCTGTTGATCTTAAAGAA
AACTGTGCATCAGTACAACAAAGAGCAGTTATGCTTAGAGAAGGACAAAGCAAGAACCAAAAGGGAGCTTGTAAAATGTAAAAAGCTATTTGCTTGCAAATATAAAGACTGTAACAAGCGCTTCCTGTGCTCCAAGGCCCTGGCTAAGCACTGTAGTGACTCTCATAACCTAGACCACATTGAAGAGTCTAAAGTGCTTTCTGAGA
AATAGAATCTCAGATAAGGTGAGATGAGTTTGGCTCATTCTGGCATGTTATACTTGTGGGTTCTTGCCCATATTGTTTGACCTCTCTGAAATTGAATTTCTATAAAAGTATACCTGCCTTATATAAATTCCAGGACAACAATGAAGATAAATGACAAAAGACCAGGCAAATACAAAGTCTTGTAGTTAAAATGGGTGTCTACAAAA
TCAGAGCAACATCACTTAGGAACTTGTTAGAAATGATAATTCTCTATCCCTGCCTAGAATGACTGTATAAGAAATACTAAGGAACTGGCCCAGAAACCCATATAAATCAGAGGCCCATTCAAGTTTGAGGGCTTGTAAAAGCACAGGTTTGTAGAGCCTAATCCTTAGAGTTTATTATTCAGTTGTTTTGTGGTAGGAACTCTTTT
TGTACATTGTGGCTTTTGTGTGTACATGCACACAGTACTCATAGATGTACAAAAGAAAAAGAAAAGAAAGAGAATTTTTTAAATATGCCATTTGTCCATATATAAAATACCAACATTGTGTTTGAATTGCAAAAATCTAGAACTTATGGGACATTTAATCATTATGTTATCATGGTTATGTAGCAAGTTACCTTGTAAGATTTAGT
TACGATAGTGTTTCTGGCTAATCCTTTAGCTATCAAATGTTTAAATATACTTATTATCATTTAAAAGTTTATATTTATGAGTAATACCTCATCTGACATATATAAAAGAACCCAGTTTGTTAATATTCTGAGGCATTTTAGTGTAGTGCCTGTAATTGAAGCATGTGGAACTGGACTTGAATGTCAGCTTTGCAATCGTGGGCATT
GAGTTGCTCCTGGTGCTCAAATTCTATCCATTAAGATTGGTGATACACGGCTAAGCACTATGGAAACAGGCACAGGCCTCATCAGAGCTGTGATAGAAGTTATAAATCATAAGTGTGATCTTGTCAACTACAGTTATGGAGAAGCAACTCATTGGCCAAATTCTGGGAGAATTTGTGAAGTAATTAATGAAGCAGTATGGAAACAT
CATGATCAAGAAGTGTGGCTGTGCCTACATCTTCTACCCTAAGCCCAAGGGTGTAGAGTTCTGTGACTACCTAAAGCAGAGCTCCTGGGGCTACTGCTACTATAAACTGCAGGCTGCCTTCTCCTTGGATAGCCTGGGCTGCTTCTCCAAGTGCAGGAAGCCGTGCAGGGTGACCAACTACAAGCTCTCTGCTGGCTACTCAAGAT
CAGGGACCTATGTGTTCACAGACTACCGAGGATTCCAGAAACTGAGGACACTTTCATACTGAAACCGTATTTGAATATTTTGCAATTAGAATATACTTTATATAAAGACAGTCATTTAAAATTTTAATTAATGGGATTAACTTTTTTATCAGACTTTTGGTGGGAGCAGAAGATCTGCAGATTGTTGTAAAATCTAAAATGTAGAT
CCCAAGTCTGTGTACCTGGGGCGAATTGTTTGACAAATGGCAACCCTAAGTCTTGAGAACATTACAAGTACCGATAATATTTACTATATACTATCTTTACTATAAAGTTTTTCAAAGGTCAAGGAAATATCAATGGTAAAGAATTTAAAATGTACAAATAACTCAATGAAGAAAGACAAACTTTAGCATATAATACCCATCAAGTA
TGGCTTCCTCTTCAACGACTTCCTCCTGCTGACCCAAATCACAAAGCCCTTAGGCTCTTCCGGCACCGACAAAGTCTTCAGCCCCAAATCTAACCTTCAGTATAAAATGTACAAAACGGCCATTTTCTTAAATGAGGTTCTAGTAAAATTGCCCACGGACCCTTCTGGAGATGAGCCTATCTTCCACATTTCCCACATCGACCGGG
TACTCTGACAAGCACAACTGTCCATATGATTACAAAGCAGAAGCTGCAGCAAAAATCAGAAAAGAAAATCCAGTTGTTGTGGCTGAAAAAATCCAGAGAATATAAAATTACTACATGTGAAGAGACTGAAACTTTGTTTTTATTTTAATATATCGTAGGAAAACATTAAAGAGCAGATGCATGGCCATTTTCCTTTGATGTTCTCC
CTCTGGCTACTGTACCTGCAGCCATTGCTTGGAGCAGCCAGGCTGTGGTTGGTGTACTGATCCTAGCAATACTGGGAAAGGAAAATGTATTGAGGGCAGCTATAAAGGACCTGTGAAGATGCCGTCACAGGCCTCTGCAGGAAATGTGTATCCACAGCCCCTTCTGAACTCCAGCATGTGTCTAGAGGACAGCAGATACAACTGGT
TTATACCCAAATGTAGATAAAGAAAAATGTGGGCAGTGTTTAGAAGTCCTCATCATTTAAAAGCCTTCTCATAGCTCTAAAAGGGTTAGAAACAAATGGTTATAAACCAGCCTTCTAAGTACCATTACCTTTCCACCTTAAATGTGTATACAATGAAAACATGGGTGGGTGAACATTGTAGAGACCTGCCAGTGGACTTCAACTCA
AGTATCTTCTTATATGTAGGGGAAATACATTTCTGGAGCTCTTCTCTATCATACTCAATGCATAGCTGGGTATAGCATTCCAGACTGGCGCTCTTTACATTATAAAGGCACTGGCCCACTGTTCTAATGTTGAGAAATGGCAGTTATTTTGATGAGTATTTGTCTATTCTTTGCCCCAGATCTTTTTTGCATCTTTTTTGTGGGTG
GGACAAGAGATGCATGTTTATTCTCTGTCTTCACATTAAAGGATTAAGTTAATTGCTGATTCCTTTTTAGCACGAACCCAGCCACAGAGACCGTAAGCTTTATAAACTGAGGAATTATTAGCCATGGCTTGGCATCACTGGAGCAATTTTTTCCCACTGTTGCTGAGCTAGGAAGGAGGACATTATATGGCTGGTATTGAATTTAA
TGGAGACATGAAACATGTTGAAAATGTTGCTATTAATAAGAAGTGATAGTGAGGTTAATATTATTTTAATGCACTAGAAAGCTTTTGACTTTAACAAGATTATAAATTTTGAAGCTATCTGTGAGCCAGGGCTCTACAGCACACCCTTACCTCGGATCATCTGAGCTAATACAGTATTAGTTTTCAGGACCAGCGAGCGTCGTGCT
CTCCTGGTATTAATGGAGCCAGAGTGACATGCATCCTTCGTCTGTCTCATCAGCACTGGCGTCATTCCTTACAGTTTACAGAACTCATGTAACTTGTAGCTATAAACATTTTGTGCCATTAAAGCTCTCACAAAACCGATGGTAAAACACCATTGTGGAGCATGATTCTGGAATACACTGAGAGTTCCATTTCAGACACCCTAAAC
CAATTAAGCAATCCCTCTGAATTCTGGTGCTCAATACCCAAAACAAAGTAAAACTAAGATTAAATGTCTTTGGCTCAAACTATCAACTATGTATGTATCTTATAAAGAGAGCAATTTACATGATATCCTAGGTAAAGAATAGAAAATCCAGAGTCATGATAAAAGAGATCAAAGTGTGTAAGCCACATATGTCAATTGATAGAGGA
TCCAGCGCATTCTTTATGTTCTGACCTACTTTCTCCGTTGCTCTGAACTGCAAGAGAATCAGCTGAGCTGGAGTGGAAATCCCAGTGAGGATGACCAGGTTATAAATGGGAGCAAGATAATAACCGCCCTGGAAAAGGGAGAGGTGGAAGAGTCTGAGTATGTGGTAGTTACCGTGAGCAGTGAGCCTGCCCTGGTACCACCAATC
TCTGTTCTTTGGGCTGTGCATCTGAGATGTTTGATGCTTTCAGGACGCATGTACATAATGCGTGCATACCACTTTTGTTCTTGGTTTGTAAATTAACTTTTATAAACTTTACCTTTTTATACATAAACAGAACCAAGTTTCTAAGGCTACCTTTGTATTCTCTCCTGTACCTCTTGAGCCTTGAACTTTGACCTCTGCAGCAATAA
TCTGAATTTACCACGCAAAAGAGTTGGAGCAGTTCTGTGGGAGTAATTTTTGTTTTCCTCTCTTCCCAGGAAAACAAAAAAGAACAAGCAGAAAAGTAAGTATAAACTTTCTTAAAACTGACCTATTTGTAATATTTAGATTGTGAGTTCACTACATTAAGCTGACAGCATGTGGTTTATTGACCTCAAGTAGAGATCTCACAGTA
GCAGGCCCTGGAGGATCTGGAGAAGACTTCCGGCCACGACCACCCCGATGTGGCTACCATGCTCAACATCTTGGCCCTGGTGTACAGGGATCAGAACAAGTATAAAGATGCAGCTAACCTCCTGAACGACGCCCTGGCTATCCGCGAGAAAACCCTGGGCAGAGATCACCCCGCGGTGGCAGCGACTCTGAACAACCTAGCAGTAC
AACTTCTTCGGGAGATGCAACAGATGGCCAGCCGCCCCTTTGCTTCTGTAAACGTTGCCTTGGAAACAGATGAAGAACCTCCTGATCTCATTGGGGGAAGTATAAAGGCCGTTCCTAAGCCCATTGCCCTGGAGCCCTGCTTTGGTAACAAAGCCGCAGTCCTCTCTGTATTCGTGAGGCTCCCTCGAGGACTGGGAGGAATCCCT
TGAGGAACTACGGGCCTGAGGAAGGATTGGCTTTGGGATGAAAGTGTGGCTGGAACACACTCTCCACCCTTGGGACCCTAGCCTTTGAAATTAACGGTTATATAAAAGATAGGCTTGGACTAAAACACTGACTTCTTGAGTAGTACTATGGTTGACCTGTGACTTAATCTCCAGCATCCACCATTGTTGGTGCATCAGAGGCCCTG
GGGTACTTCAAGGTCTAAAAGACCATGGATACCAACTTACAGTACTGTACCCAGCATAACTTCCTGCCATAGTTGAAGGAAAGAGGAAAATGCTCTGTGGTATAAACACGCCAAAAGAATTCATGCCCACCAAACTGGTCCTAGAGAGGATACCAAAAGCAATTCTTTAGACTGAAGAGAGGAAAAAGGACAAGGAAGACAAGTGA
AGAACGACCAAAGCCAAATACATTTATTATCAGATGTCTTCAGTGGACCACTGTTATAGAGAGAACATTTCATGTAGATACACCAGAGGAAAGGAGAATATATAAAAAACTGGAGGCCAAGATACTTCCTTTTGAAGACAGATGGCTCATTCATAGGCTATAAGGAGAAACCTCAAGATGTGGACTTACCTTATCCCCTCAACAAC
CAGATGCTTGACGTGCCAAGGTCTGGACTGCAAACAGATGCCGGGGCATAGAGATGAGCATCTGAATACACAGTGCACAAGGCCATCCCCAAGAACAGAATATAAACATATTGTTGGGGGCTGGGGATGATCACCTAATATGTAGGAAGCCTTGGGTTCTGTTCTTAGCACATCAGCACCAACTAGATGTAGTAAGCAGCCCACTG
CTTTAATACAGTCCCTCATGTGGTGGTACCCCCCCCAACCATAATATTATTTTCACTGCTGCTTCCTAACTGTAATTTTTGCTACGGTTATGAATCGTGTTATAAATATTTGTGTTTTCTGATGATCTAAGGTGACCCTCTAAAAGGGCCATTCAACCTTCAAAGGGGTCACCATCCACAGGTTGAGAAATGCTGTCTCCTGTGAT
TGGTACGGATTAGTTCTTTCGTTTATGGACAGTCACCCACCCAGGAAAGCGGCAAAAACAGCTATTTGAGTCCATTTTTCTTTAACCCAGCAGAATGGCGTATAAAGCTTACGGACTTACCACGAAGCATTGGTAAAATCGCGTGACCGAAGTTGATGACAGTGGCTGGACCTGGGGGTCAGCGATGTCAGGGGGTCCAGTCTCAA
AGCAATTTGTATTTAACTGGCATGCCAGTGTTAATTTTAAAACAACAGTCTAACAAAAATGTATCAGGTATTTCTAATTCTTACTCTGTCAAGATAATTATATAAATTTATGACCAGCATTTAAGTACTTTATTTAGAAAGGTCTGTTGCCAAGTGAAGTGAGGGAGAACATCTTGGAGATTCCTTTGTTTGTGTAGTAATAAAAA
TACTACCTTCATTGTGAAGTACTAAGCTACTCCAGTGAACTAATCTTTAGTTCATTATCTTCCATTCATCCACGGAGGCAATAATCTCTCTCACAATTTTTATAAAAAACACTTTTGTGGAGAACAGAAATCCTAGACTACTGTCCCAGCACACGTGTTTTGCTTATTGGCTGCAAGACAGATCTTCGAACAGACCTGAGCACTCT
TTTGAGTATAGATAAAAAAAAATCTTAAATTTCTACAGATAAGTCATAGTAAATGATATAGTCAATTTTATCATTAAATGATTACCTCTCAGTAAATCCTTATAAAGTTGGCATTATAGTGACTAGAAATCTGTAGAAAAATTATATGCAAAAATTTAAAGTTAAATAACTTAATATAAAAACCCAAAACATATGCCTCTACTTTT
CCACGCCTTAACTCTCTGCACATATGAGATTTATTATGCTTCATGATGTGAGGCAAGAAGATGGGATAAAGAACTTCTTTACTGATGTCTATGATCTGTATATAAAGGTACAGTATACCCTAAAATGAAAATACTTAATGTTTCCAAAGGATAGGGCAGGAAATAGAGGCCAAATTAAGATATAAAAAGTCAGTTTCGCTTATCAT
GTCAGCGTTCACCCTTAGTTAATTAAAGAATTCAAGGCTAGCCTCGTACCTTAGTCACTGTTCTGTGGCCATGAAGAGATGCCATGATCAAAGCAACTCCTATAAATAAAGGAAAGCATATAACTAGGGACTTGTTTACAGTTTCAAGAGTTTTAGTCCATCATCATCTCAGGGAGCAGGAAGGCAGGCAGCAGGAAGGCAGGCGT
ACGCCATCATGAACAAGAACTCGGCTGATGTGAAGGGCTGCAGCATGTACGTCGCCTTGTTCCCGTGTAACGAATGTGCTAAACTCATCATCCAGGCAGGTATAAAAGAGGTTATCTTCATGTCGGATAAATACCACGACAGCGAGGAGACGACAGCTGCCAGGCTCCTGTTTAAGTTGGCTGGGGTTACGTTCAGGAAATTCACA
TCTTATTTTGAAAATGAATTTACCAAATGAGTTCTCATTTTGTACAATGTTGAGATATTTGTGAACTGAGAAATTAATTCGTAAATGAATCAGCTGCACATATAAAATATCATGTCAGGCTTGATAGCTCAATAAGAAATAACACAAATTTTTTTTTCTTAACACACAAATATTGGTATGAACTGGAATGAAAGGGTAATTTAATT
AACTTTTTTGTTTTTTTGCTTTTTGGGATTTTTTTGTTGTTGGTTTTGTTTTGGGGGTGCTTTTTGTCAGTTGTATAGTGGGGTGGCTACTATTCTCCCTTATAAATGAAATCTATATTCTTAAATTGACAAACTTATTAGGCAAGTGAGGTGCACTGAATCTAACCTTTAAGGTTGACATGGGCTCAATCTTGGCCTGAGATTGA
GTATACATAATAAATAAATAAATCATTATTAAAAAAAAACCAAAAATACAGGACTCAACAAGTTTATTTAAGGTGTTATCCAAGATAAATTTTGTGGAATTATAAATATCTCAGTGGAGGCTCTTCATGATGTCATGACAGAAGACCCTGAAACAAGAACTTACAAAGGATGGACCAGCTTTTAGGAAATGTGATTGAAATGTGGG
AAATCTCCGTGAACTTGGACCCCTGGCATCTCATATGCGTTGGTTTATCTGGCTCATGGCAGCTGGAGGAACCATTTATGTATTTCTCTACCATGAAAAGTATAAAGTGGTTGAACTTTTCTTCTATCTCACGATGGGATTTTCTCCAGCCTTGGTGGTGACATCAATGGATAACACTGACGGACTTCAGGAGCTCGCCTGTGGGG
ACTGAGTTGCAAAGTTTGAATCTGTGGCCTTCTAGCCAAAGTTTATAGCCAAGGTACAGTTGGTTTTAACCACTAAGCTTAGATGTTAATGTCATTGTGTTATAAAATAGTTTAATAACCACCAGGCATGTAAAAGGAAGTGATTGAACAACTTGGTCATTTCTGAAGACAGCCTCTGCAAAGATGAACAGCAGAGCCAACTTAGA
CTCTACAGTTTCCTGGTTGAATCCGTTCCTGTCTCTAGGAAAAGCCAGGAAGGACATTGAGCTCACAGTATTTGGTTTTAAGAGAGCTGTCATACTGGTTTATAAAGAAAACTGCAAGCTGAAAAAGAAACTGGCCTCGAATTCCCGGCCTGCTCACAACTCTGCTGACTTGGATCCATTTAAATTCCGCTGGTTGATTCCCATAT
ATAGCAGTGGGAAGGCAAGGTAGCCAGGGCAGGAAGCTAAGAGATCCCATCCCTACCACACACCAAGACTGCTCTTGGTGAACTGGAAGGAGAATGAGGTTATAAACAGGCCCTGGTGATACAATTCCCCATCAAGACTTTCTGTCCTAAAAGTCCCATAAGCCCCCCCAAACAGTACCAATGACTGGGGACCAAGTGTTCAAATA
CACTTTTACACAAGAATTGCAAGATGTTGTTGCTAAGGAAAAGGACACCATGGCAACATTTGAATGTGAAACTTCAGAACCATTTATCAAAGTAAAATGGTATAAAGATGGTATCGAAGTTCATGCAGGGGATAAGTATAGGATGCACTCTGACCGAAAAGTTCACTTCCTGTCTGTGCTGACCATCGACACATCTGATGCTGAAG
ACCCCCAGTACTTCTGTTTGTTTCTGTAGCAGCAGTGTACACCAATTCTCCTGTATATTGCCTTTTTGCTGGAAAATGTTGTATGTTGAATAAAATTTTCTATAAAAATTATAGTTTAAATTTGCAATTGTCATGATGGGCCGGCACCAGTACATCAATGAAGATGAGTATGAAGTAAATTTGAAGGACTTTGAGCCACAACCTGG
TTTTCTCAATTTCAAAATTCGTCTCTAATAGCACAATATATTATAGATAGTTGGAATAAATAAATATTTGAGAACTTAACCACAAAATTATGCATTGAAGTATAAAAGGGTTCAAGAGCAGAGTTTATTAAACATTTGATTTCTTTCAACAGATTTTATGCAGCATGTGTAGTTCTTGGGTTGCAATACTTACATGAACACAAAAT
TGATGCGCTCTCTGGAGTGACCTCCGTTCTCCAACACAGGAGAAAACCCAGGTCTTTTGCTTGTGAAGTGGCTGGGGCTCTTGGGCGCGAGGCATTATTATATAAATTCAGGCTCGCTCCTGATCCTTAGTACCCTGAGTTGCCTGAAGGGGGGAATGGCACTGCCTGCGTTTGCAGCCCGGGCGCTCGGGCCGCCACTGCAACCG
AGAGCTCCGCTGCCCCGAAGCCAAGCTGGCGCCACCAGAGGTAGTCATAGCTACCGAAGCCCCGCCACCCTCCCTTGTGGATCGATACTTCACTCGCTGGTATAAAGCGGGTTCGCAATGAACAATCTTCATGAACCAAAGGAGGTAATCACGTGGTAAATGCCAGTTCAACAACCTGCGACTCATTTATTCCTCTAGATGTTAAA
AATGCTGCCTAAGCTACCCCTAGTGCATGGAACCGTACGTGGAGACCCGCAGCTTTGTGTTTTCCTTTAGTGAAAAGCATTGTCATGATACAACATCAGATATAAACTTTAAACAACCTGTAAGATTTCACAAATACTTTACCTGTGGATATTGCTTTTAAAACATAGGAGAATGGTTGTAGTTGGAGTAGTACAAAGTGACCAAG
ATGCGTGTCCCCAGCAGAACACCTTTCAGAGTGTGCCTTTCCCTGCCCTCCCCCTGCCCTGCTAGGTCCCTCTGTCTCTCCTCCTGCTGCTCACAGATGGTATAAAGGAGGCTCTTTGGCTATTTGCATCTGGCTTTTGCTGCTTTTCCAGATTGAAATATTAAGTTTATTTTATTTTGTACAAGCTTCAGATCCCAACATCAACC
AGAGAAGAGGGAGAAAAGCACAGACTTAATAGATTCTGCGTGTGGTAGTCTGTATTTTTGCAGCTTCTATTTTCCAGATGAGCAGTTTAGAGATACATGATATAAAGTATATACTGTACATTTGCTGAAATTATATTAAAAGCACTATTTTAATTCTGGTTTCATCCCCCCACCTCTCATCTTCGGGGCCGGCATTGACTCCACCT
AATTGCTTTCTCTTTTTTGGCCGATGTTATATGAGGAAATGGGTGATTTCTTGTTTTACCTAAATAAATACACTGAATACTAATAAAATCTCCATGTATCTATAAACCATTGTTTTCTATTTTTCTTACCATTTTGTTTTTGAAACAACGATTTACCTATTCCAAGCTGTCTGCAGTCATTGGTACCAAGGCTAACTGAACAACCA
ACTTAAAATGGAAGAGTATGATGATGTTAATCTACTGACTGCTGACTTCCAGCTGCTTTTTAACAATGCAAAGGCCTACTATAAGGCAGATTCCCCTGAGTATAAAGCTGCTTGTAAACTCTGGGATTTGTACCTTCGAACAAGAAATGAGTTTGTTCAGAAAGGAGAAGCAGACGATGAAGATGATGACGAAGATGGGCAAGACA
TGGGCTTGTGTCTGATTAGAATGTCAGTCGATTGGCTAGATTTATATCCACACAATCAGTTTCACACCCCCATTCCATCTGTTTGATACAGTATTATAGATATAAATATATATATATATTTCTCTGTGGCCATTTGTGATACTTCCTCATATACTTGAATATGATACTTCTTTATTCACAGTATCTGTGTCTCCTGCACCCTTTGG
AGTTTAAATTCATAGGGCTTTCGAACACAACTGACTTAAATTGAACTTTATATATATTCAGGCCTACAGCTACATCCAAGAAAACAAGTTACTATTGCACTATAAACCTAGAACATTGTTTTCCTTAGGACCCTATTCTATCACCTGTGTTCAAAACACAATTTTGAATGTATGTAGTCGTGTCAAATTTCTGCCAATTAATAGGT
GCTCTGGCTCCTAGAGTTAAGTACAAAGATGAAAACACACTTCTTCTGGGTAGACCTTTGAATGTGTTACTAGCCCTGCCTGTATCATAGCTGAAAAGGATATAAATGATCCAGCAGTGCATTTTATCTAAAAAGCAAGAAAACTAAAGCCCAGAGAGGTGGTCAAGAAGTACCAAGAGCTAAAGGCATACTTAAAACTGAATTTT
TGTGAGAAAAAAATCTCAAGGTGAGTTCATTACTTTGTTTTCTAAAAATTTGGTTCGAATTGAACAAGTAATACTTGCTGAACCTGGGGCAGTGTTGTTATATAAAATTTCTAACCTCCTCAAGTTTTACCACCACACCATCAGGTGTTAAAGAAAATATCCAAGAAGTCGTTGGGCATATCACCGAGGGTGTGTGTCGGCCTCTA
CTTCAGAAGCTCATGGGTGTTTCCAGCCACAGTCCTCAAATAGACTTTCGATTTTGTTATAATGGATATAATTTTATGTACATAGAACGCGAGAATCTTGTATAAAATCTTTATTTCTACTTGTGCTTGTTTGAAAGGGAAAATACTCGCAATTTTGGTTAATAACGCTGCTGCCTGTAAGCTCCACAGCTTCATTTCTTAACTGT
CCTTTTCATATCACTATAATAAAAACTTAATTGATATGTCCATGAAGCTAAATATGAAGATGCATCCTAGAACCCAAAAATGTAAGATTAGCTTTTATACTATAAATACTGTATTTAGCTATTATACAAAATCTATTAAGATGAAATTCTTGACTACATCTAGTGGCATCCTCCTGTAATCTTAGCTATGAGGAGACTGAGACAGG
GGCTCTCCTGCTGGGGGTTTACAACCTGACACTCCCAGAAACATCTTTGCCAAATTATGCCACAAATTTGAAAGACAAGAGTTCTTTAGTTACATCTCTCTATAAAGTTATCCAGGAGCCACAGAGTGAGGTTGAAGGTTTGAAACAAATGTGGAAAGATGTTCACCTCAGAGATAGGAGTTGTGGAAGAATGGCTGTCAGAATTT
TCTGCATCAACATCATCTATTTTTTTGGTTTTGCTAGCAAAATTTTCACAATTTTTCTCTATCTTCCAAAAACTGTTATTTTGATGCTGTGATTTGAAATTATAAAGTCACCTCCTCTGTCTGCTTCCTTCCTTGCCATGATTACTGAGTGGGTAGTCACATGATGTGCCCTGCTCGCACTGCTCTCAGACTGCTGAGACTCAAAC
AATTATAGAGCTAACTACAACTTCCGGGGCATGTACAATCAGAGATGTTTTCGGTGCAGCTGAGTCTTGGCGAGCAGACATGGGAATCCGAAGGGAGCAGTATAAAGAAGGCCCAACAAGCTGTTGCTAACAAAGCTTTGACTGAATCTACGCTTCCCAAACCAGTTCAGAAACCACCTAAAAGTAATGTCAATAATAACCCAGCT
TGCGTTATTTTCAAACTTCTACTTACTGACAAATAATTTGGGATGTCTAAATTTCAGCATGATACTCAGATTACAAGCTTGTTTGCATTTGCTATAATTTTATAAATTAATTTTGAAACAAAACAAAAACTTACCGTCAGCTTAAGTGCGTAGATGTATCATGCTGAATAGAATCCTGTTCAGTTGCTCTCATGTGCCCTATAAGA
TTTCTCCTCTTCTTTTAAGAGCTCTGTTTGCTTTCTGTATAACTCTCTCTCTCTCTCTCTCTCTCTGAGACTGTTCTTATTCAAATTTTCACAATATAGATATAAAGACAGAGATACAAGCTACTAGATTGGCTTACAGGATATGGTCCAAGAGGTCTATCAACAGCTGTCCCACAATGGCGAGACTAAGACTGCATTAGTTGTTC
TCTCTCTTGTGAACACTTAATAAAAAGGTGTTCTCAGGATGAAAGATCATTTATGCTGCATGCTAAAACCAGAAAGTAATTTTCACAGTAGGTGACTCCATATAAATGAATTGTGGTAACAATACTGGTAAATGTTACTGTTCCAGTAGTTAGTGTTTTTCTACAAATTGACTATTTCGTTTTCATTTTGATCAGTGAATGATAAC
CAGCACCTCTTGTCTCTCCAGCGCCAAGGCCTCCTAACAATTCAGCCGGGGCAGCCTGCCCTTCCCCTCCAACCCCTCGCTCAAGCAGCTTCAAGAATTTTATAAAAAACAACAGGAACAGTTGCAGCTTCAACTTCTCCAACAGCAACATGCTGGAAAACAGCCGAAAGAGGTTCCCGTGTCAGTGGCTATGATGACACCTCAGG
CACTGACTGCTCTCCGAAGGCCCTGAGTTCAAATCCCAGCAACCACATAGTGGCTCACAACCATCTGTACAGCTACAGTGTAGTCATATATATATATATATATAAAATAAATAAATCTTAAAAAAAAGAGAGAGAGGGGGGCTGGGGAGATGGCTCAGTGGTTAAGAGCACTAACTGCTCTTCCAGAGGTTCTGAGTTCAAGTCCC
ATGGGAATAGAGGCCCTGTGTGCTCAGTGCCTATCAGTTTGAATATATACACACACACATATATATATTTTTTTTACATATTTACGCCATTTTTACTTGTTATAAAACCACTGAGCTATTGGGAACAAGACTTAGACAATTATTTGTGTGGATTTTTTTTTTAAAGGAAAACTACATTTGAAAAATATTCTCTTATAATAATTATT
CTCATTTAGTCAGTCAGCTTCCAAAAGGAAGCTACCTGTGGCTGTGTGTGTTTGTTTGTATGTGTGTGTGTGTGTGTGTGTGTGTGTGGTATTGTTTAGTTATAAAAGCTTTCTATTCACTGGTTGTTTGGCATAATTATGTATTAAGAACTGATGATTAGACTAAAATATAGTTATATTTTGGCACTAGGACATAAAAGTGATGC
TTAATGGCTGCTTGAAGTCTCTGGCTTTTGATTCTGAGCATTCTGCAGATGAAAAGGAAAAGCCCTGTGCCAAGTCTCGAGTTAGAAAAAGCTCTGATAATATAAAAAGGACTAGTGTGAAAAAGGATCTGGTGCCATTTGAATCACGTAAAGAAGAACGGAGGGGGAAAATTCCAGACAACCTTGGCCTAGACTTTATCTCTGGG
AGTTTGCTTACAAAGAATGTGGGGGCTGGGAAAACACCTCCCTGTGCAGTGCTTGCCGCACAAACTTGAAGACCTAAGGTCCATCCCCAGTACCTATATATATAAAGCTGAGCATGCTGGCACATGCTTATAATCCCAGCACTATGGAGGCAGAGACAGACAGTTCCCTGGAGCACCTAGCCAGTCAGCTTAGCCCTGTGGGTAAG
ATCCCTATACTGGTTTGGCAAAATTTTGTCATAGTGAGTCCTGTCACATTAAGTTAGAACCCCTTTTTTTTTTTTAAGTTTCTACTCAGTAATTTTCCAGTATAAATCTCACCACTACCCCTCAATTATAAATATCCACTTGTCTAATTGGAGTCAATTAGGTCCAATCTCTGTGTCCCGCTGTAAAATCTAGTTGCTATAGTTCC
GGCTAAGCACTATGGAAACAGGCACAGGCCTCATCAGAGCTGTGAGTGTCTAGGAGTTCTTGCTATAGGTTAATAATGTAGGGGATTAGAAACTTGTGTTTATAAAATGGTGCTGGTTTATCAAGAGTATATGTGACAGTATCTTGATGTACAGTGTTTTCAGATGCAAACCAATGCTGATTAGTTGATCTTAAACTTTTTAAAGC
GGTGGGCCTTTTAGCCCCTCTCAAACACCTTCTCATGACAGTGATACCCAGGATGGGCCTGAAGAAAATATTGAAGAGGAGCCATCTCAGGATTTAGAGGTATAAACAGAAAAGGTACAGGAAGAAAGATTCAAGGGGAAATAGATGTAAAGTTTTGCTCTCAAATCCTGTGCATAGGTTGATCCATGGTTTTAAGAATCTGGGTT
GACATTAAGATTTAAACTTGAAAATTCATTGTTCATTTAAAGAAAGCCGCAGCGCTCTGTATGTTATCTGTGTGTGTGCATGCACTTAGGTGCCTTTGTTTATAAACATTTTATTGTACATGTTTTCTGTCTTAAGTCATTGTATAAAATAATTATAAGTCAGAATTATACAACAGAAGTGTTAGTAAGAGGCTGTATTCTATTGC
TGACTATGGACTGACAAAAGAAGAGAATTTGTTTTTCTTAAATAGCAGGATGCTCCTGGAGCGTGTGTTTTTCATAATCACAGATGATGAATACTACGAGTATAAATGGATGAACTACCTCAGTCCTCACAGTAAGATTGGAGATGAGGGCAGGGACTCATGCCTCGGGGATGAATCCCAGCCAGGAGAGAGTTTTGGCTTATGCC
ATGACCAAATGCTATGCTTTACTTTGTATTTAGTGTGCATTAGTTCAGAATTGTTGAACCATAAATTCAAAATATAAGATATAATTTTCATACTACAAGATATAAATTTCATACTATAATTTTCAAAACAAGTGGTGTTTAGTATTTTTGTTTAATCATTTGAATGACTACTCTGTGGTGACTAACTGCCAGTGTTGGCTTTTGTT
GAATCTAAGTGGCATTTAAAACAGTAAAGTTGTAGAGAATAGTTTGAAAATGAGGTGTAGTTTTAAAAGATTGAGAAAAGTAGGTTAAGTTGACGGCCGTTATAAAAATCCTTCGACTGGCGCATGTACGTTTGAAGGCATGAGTTGGAAACAGGGAAGATGGAAGTGTTAGGCTAGCCGGGCGATGGTGGCGCACGCCTTTAATC
TGCTGAAATAAAAGTAGAAAAATTCAAAGTAAATTTGATTTGAAGTTTTGTTATGAAGCCAGACAACATGTAAGGCCATGCTGTGTGTTCTTTTTATGCTTATAAACTGTTAAAATGTTTTGAATACAACTTGCTGTGTGTGTGTTTATGTGTGTCTACATGAGTGGAAGGTTAATAGGCAAAGAATATGGAAGTTAATTTTACTG
TTTCACCCCATGCTTTGCTGGCTGATGGGGGACAGAAGCGGCCATTTCCTCTTTTAAGAGTGATTGCTTCTTTCCAATTGCCCTCTGGTTAGGGTGCACTTATAAATCAGAGTTAATATATGGATGTGTCTGCATGCACGGGAAAGCAAGAGTGTGCCTGCCTGAGTGATGTGTGTGGCTGGGTGTATGTTTGCGTGCTTGAGCGT
GTTGGGCCGCCTTGATGCACTTCGGTGAGAACGGCTATGTTGAAGCTACCAAACAGATCATCAAAACTGCTCGCTTCCTGAAGTCAGGTTGGCTGTCAGATATAAAATCCCACTCCATGTGGATGCTTGTCTGGGGGGCTTCCTCATTGTCTTCATGGAGAAAGCAGGGTACCCACTGGAGAAACCATTTGATTTCCGGGTGAAAG
ACATAAAACATATCCATTATCTGATTGCCCTTTAGAAAGTATACAGAAGATGCACATTTTTTTTTTCATCTGGAATTCTGCCTGACCAAGAATTGAAGCCTATAAATCTATCTTGCCATTCAAGCAGAGAGCACTGGACAAACTGAAGCACAAAACAAAGGAGCAAACTTGACAAACAGCATAGGGGAGGGCACGTGAGAATAGAC
CACTTATATCTTGGTCAGTTGTAAGCCATCCATTTATTATACTTGGCTCATTTCATTTTAAGTAAAAGAGGTATAGCCTTAAATGCATGAGAATACATTTTATAAAAATACATTAAAATGGGATATTTCTTAGTCTAGAGCATGTACATATAAGGCCAAACAGTTTTCATGTATGTCTGTAACCATTTGATTTTTGTCAGTGTTCA
TGCTTTCTGTGCAGCTGTTGTGTATGTTACCTATCACAACAAAAGGAAGGTAAGTTGGGATTTTAGCCCTTTCTGTAATTCATTGTCTCGGCCACATTTGTATAAATTTTTTCAGTCAGTTTGAAAGTCCTGATAAATGTTAACATTTCTAATGAAGTTATGAGTCCGGTAATTAGAGAAATGAGGAATAATGAATGTCACATGTG
ACTAGGGTGTCCTAGATTCTAACTCCCTCCTGGTAATTTTACATTAACAGTTGTGAAATAAAACATAAAAGCTACAGTTCATTGTTAAAGAATGAATGTTTATAAATCAATATCCAAAATAGTTGCACACATCTGTTTTGACTTGAATAAAAAAAATCACATTGTGACAAAGCTTATAACCTTAACTTAAGATATATGAATATTAA
CTGGACTGATCTCTGTTCAGCTCAGCAGAACTTGCTTGGGGGTACAGTGCCCACCACCACCATTCTGCCCAGGATAAGTAAGGCCAGGTCTGAGCTGGTTTATAAATAGATGTTACCTGATGCAGAGTTCCCCAGGAGTACTAAAACATAGTTTATTGGGAACCACTAGATGGAGTCTTGCCTGTTCTGTTTGGGATTTCCTTGTC
GCAGCATCATAGAACCAGGAATCCTTTTCAATAGCAAATTTAATTGGATGTAAATTTAAAATTTGTGTCTTTTTTTTGTAAGCCACATGAAAGTATCCATTATAAATACTAAAGTAGGAAGAATGAGGGACCGTAAATTAGAGTGGCATCGGAGCAAACAATACTTCAGACAAGACAGTAAGTAGTCATATATTTTATATAGGGTG
GGGCCATAATGGGACAATAGAGTTTACAAGTTTGGATGCACACAAAGGAGTGGCTGGATGTACTGGAATATATACATGAAAATGAGTATGTTCATGGTGATATAAAAGCCGCAAATCTACTGTTGGATTTTACAAATCCAGACCGGTTACAGATTCATGGTAATGGAAAGACTTGGAATAGATTTACAGAAACTCCTGGACCAGAA
GCATGGTGGTTGTCAGACATCTTTATTGTCATTGCATCTTTAAGCTAAAAGGAAACTTAACACTGATGACACAATTTGTGTTTCATAAAGATTATGTATCTATAAAAAATTATTTGAATAGTCAAAACTGAGTGCATGCACGTACACACACATGCACACACACACACATTGACCTGCTGCATGTTTTTGTGCCTGCTGCCATATGT
TGTCTCTCTCACATACACACACTCTCTTTCTCTCTCTCTCTCTCTCTCTCTCTCTCTCTCTCACACACACACACACACACACACCAAGCATTGTATCAGTTATAAACTGGTATCCCCTGAAGTATAAAGACACTTCTCTAAAATACTCTGATAGTTTAATATGATTATAATTAAGACAGTACTCATGAGCGAGTAATTCATGTAGT
GATTGGAGGGGAAAGGAAACCTCACCAGGGAAGGCATCTTTCATTCCCCCTGCCGCAGGGCATGGGTGGCTGAGAGGAGCAGTTGAAATGGCAGCATTGATATAAATGGACATTTCATAGAAATCAAACTCTACTCTACAGGATCACCTGATCTGACTGGGAACAGTGGCTTCTAACTACCAGATTTTTTTTTTCCTTTTTAAAGT
CCTGCAGTCTTGAATCAGAAAGCAGGAGAGAGAGCAGCTGACCCCGCCCTGTAGACTGAAAGGGGTGTTCCTAGCAGGAAGAAGGGGTTAGTGGTTTTTATATAAATGCTGCATATGTTAAAGGTTCTTGTGGCTCTGGATAGGCCTTGCCCTTTGTAGAGAACCCAGCCTGCTTGCTGAATCCTGGTCCCCACCCCATCCCCACC
ATGAACCAACTTGGGAACCTGAGCAGGAAAGTCTCCCACACAATTCAGAACTCCATTCCGAACACGCAATGCCCTTGCCTCCAATCGACAGTCAGAATGATATAAATAACTCATCTAAGCCTGCCTCTTCAAGAAGTTCCCCAGAACCCTCTGATATGCGCGGAGACAACAACACAAGTGTAACATCGATGGAAGAAGACACCAAC
CCATTTTGAACTCTTTTTTTTTAGAGGGAGGGACCACCTCTCTGGTGCTGGGGCAGGGTGCATGGGGGGTTTGCTTCTAGCCTACTTTAAGAGAATTCTATATAAATATATATAAGTATTATAGATTATATACACATGGGCATGGGCTTGGAAGCCCCCTGCTAATCCTCCTACCTAGGCCTCAATGTCTTAGCCTTGGTTGGTGG
TTTCCTAATCATGCAGAAATTAGCCACTGTTTGAATCTATATCCTTTTCAACCAAAGTTACTGCTTAGCATAGTTAAGTAGGGGCAGAATTATTAAGCTGTATAAACAACACCACTAATGCATTGTGTAATTCTTAGTTTCATTAAACGAGGCTACTTCCTTTTCAATCTTTACAAAAAAAAATATTAAGCATTGTTAGAAACATT
CAAAGAGTGAAAAAGGCCTTATCCAGGGCTAGGGTGTTATTCAATTGGCCGAGGGTTTGCTTAGCATACACAAAGCCCTTGGTTCAAGCTTCCAGGGCTGTATAAACCTGGCATGGTGACACATGCCTATGATCCCAGCACTCAGGAGATGGAGGCAGGCAGACTGGGAGTTTGAGGTCATCCTCAGCTACATAGTGAATTTGAGG
GGTGACCTACTTTACTAATTAGTAAGCTGGGTGGCACAAATTGCTATTTTAAGACATTTACGTTTGTATTTTCGGCACCACCAGTTAACTCCTTGGCTAGTATAAATTTGATATTAAAAACATTACATTTATCCCTAAAGTAGTCTCAAAACTGTTCAGAAGTTGACTTTGTCCTGATGACTGTTTAAATATTAAGCAGGCAGTGA
CCAAGGCTGTGATGAAATAAGATACAACATATCCGATGACACAGGCCTGCATGGCTAGCATCTTGAACATTTTATTACATGAACATTCTCTGTACGATGGTATAAAAAGGCCCGAGGATTAAATTATGTATAAAATATGAAATAAAGAAGTAAGACTTTCAAGCATGCACTCTGTCCTCCCTTGTTGGATGTAGGGGTAGGATTGC
ATCCTCCTGCCTCTGCCTCCCGAGTGCTGGGATCAAAGGCGTGTGCCGCCACGCCCAGCTCTTCTTAACCTTTTTAATGCTGTAAACCTCTCACACTGTTTATAAATTAACAGATTTCTTAATTTTTATTCCTAGTATTATTACCATAATTTACAGTATAAAAAGACAAAGCTTCAACAGATAAAAAGACTTCAAGAATGATATCT
CAGTGAGTGCCTGATGTGCTGGTATGACAGAGACACAGAGTTCACCTACTCCTCTCCATGGCCAGAAAAGTTCCCTGCCATAGAACGATGTTGTACAAGGTATAAAATGATATCATTAGATGCTTGGCGCGTAGACATAAACAAGAACAAAATAACCAGGGTTGACCAGAAGGCATTATATTTCTGTGGATTCCCTACTTTGAAAC
AAAGGTTAAGTTTTTATTTCTCCTGCTTGGAACTTTCTTTGAATTATTGGCTTATCACATTTCTTTCTATTTAATCTAATAAGATACTTGATACTGAGAGTATAAAACAGCATTTTTAGTTTTTACTATCTTAGGCTTTATTGCTTTTGAAAACATTGGCCTTTTGTATCTCACAAATCTGGTCTAGATTCAGTTATGAATGTAGG
TGAAGCTGGATGACCTGTTTCTCAAGCGCTATGCGTGTTTGCTCAAGGATGTCGGGGAACCAGTACCCTTCCCCGAGCCCCCTGAAAGCTTTGCATTTTATATAAAACAACTAAAGGAAGCAAGGGAAAGCCCTTCATGAGATAAGCAGTGTGGCTGTGTGTGTGTGTCTGTGTATGTCTGTGTGTCTGCTCCTGTGAGCATGTAA
AGACTACTGAGACACAAAGGTGAGGAAGAAGACCGTCGCCCTGGGAGCTCCTCTCAAGCGAAAGGAGGAATTCTCCTTATTCAAGGTGTCTGATGATGAATATAAAGTAAAAATCTCGCCTCAGCTGCTCCTGGCCACCCAGCGCTTCCTTTCCCGAGGGGTGGATGTGTTCAGCCCATTGCGAGTCTCTGAGAAAGTCTTGCTGC
ACACTTTTTCACAACCACAGACTTCCCCAACTGGCATACTGCCTACTACTTCAGACAGTATTTCCACTTCAGAGATGACCTGGAAGTCCAGCCTGCCATCTATAAATGTTTCTGATTATTCGCCTAATAATAGCAGCTTTGAGATGACATCACCCACCGAGCCATATGCTTACACATCATCTTCTGCTCCGAGTGCCATTAAGGTG
AGAAGATGACTTTTGGTGGTGCATTGACAGATGCGTGAATGTGGAGGGCTGGCAGCCAAACATGGTACTGGATGATGGAGGAGATCTGACTCACTGGATTTATAAAAAGTATCCCAACATGTTTAAAAAAATCAAAGGCATAGTCGAGGAGAGTGTTACTGGAGTCCATAGGCTGTACCAACTGTCCAAAGCTGGGAAGCTGTGTG
TTTATTCAATGTTGTTCTTGAAGCTCGAGAGCCAGGTTCAGGCAGAAGACTTTGCGATCTATTTATGGTTAAGCCATCCAAGAAGGACTATCCTGATTATTATAAAATCATCTTAGAGCCAATGGACCTGAAAATAATTGAGCATAACATCCGAAATGACAAATATGCAGGTGAAGAAGGAATGATGGAAGACATGAAACTCATGT
GTCTGTGTTCATTGTAAAGTGTTCCTCAGCAAGGTTGGCTTTCCAAAGCTTCACGTATGGGATGGTTATTTTCTCTCCAATGCTTTCTTAATGGTGCCGATATAAAGTGAAGGGATTACTGTTTTCCTTCTGTTGCCTTCAGTCTGAGTTCACTTGCACATGGATTCACATAAACTGAATGGTGTAATGTCTGGGCAACCAAAACT
AAACAAACGTATGAATATTTCTTTGCAAAATCAGATAGTTTATTTTTTCTGTTTGTATTAGCAGTATTTCTAGTAAGATGGAGGAAATAAAGTACCTTGGTATAAATTTACCTCAGAAACCATAAATTAAACAATAACCCAAAAGGTTATACCATACAAAAAGGGATTAAAGAAAATAAATTATAAATACATTTAAACAAAAACAA
TACAGGACAATGCCGCAGAAGAGGTTGAAGAGGATGTGGTTGAAGCAGTGTAAATAGTTTGAGTAACAGCTTTACTTTTTTAATTTTTATAATACTCCTGTATAAATCCTAAAGGCAAACCAAATTTTAGACGGTGTGGACTTCGAGTAGAAAGCCTGACACAGTGATGTGTCTGACAAGACCTCAGGTTGCAGAGATACATAAAC
AACACTTCCAACCTTGTCATTAAATCTTTTATTAGGAAAATTAACAAACCATCCGTGCACACGACCCCAGGTGGATACAGCAAGCTTTCTCCTTCTGTCTTATAAAATCTTGGCTTGTTCACTCCATCAGTAGAGCCTTCTGATTAACTTGGTTCTGTTTCCTCCAGGCTCAAAATAAAATCAAACTCTTCTACAAAAAAGAGGGG
ATGTCTATTTCAGAAAAATCCATTGCACACTTAAAGGATTAAATAATTTCTTTTAATGTTTTCAACAGTCTGTCCACAATTCTGTCAATTGTTTTTAATTTATAAATAAAGGTAATTAAAACATGTATTTTCAGTCAGCTAACCCAGGATTTTTGTTTGGGATTGATTAGGCCATTAACTCTTATGACATCATTTAATTTTTCTAA
TATATTTGAACTGAGGAGGATTGCCTTCGACGCAGAGTCTGACCCCAGCAACGTCCCCGGGAGTGGGACTGAAAAGCGCAAGGCCATGTATACCAAGGACTATAAAATGCTGGGCTTCACGCATGTGATCAGAGGGAATCGTCCAATCAAAACAGAGATGGCCCATCAGCTGTATGTCCTTCAGGTCTTGACCTTTAACCTTCTGG
TAGGAGAGAGTCCAGAGAAATCTACAGAAGGCTCTCGGACTACTCCAGCCACCTACCCTCAGAGGACGGCAGCCAAAAACAAGAGAAGAAACATCCATCTTATAAAGCCTGTAGGCCTTCAGAGTAGATTGGAGTAAAAGCTGTGTCTACCGGCAGACTGTCTGGGAGAAGAGTCCCAGAATGTGCGGCCTCCTCTGTGCAGCCTT
TTGTTTTACTGATTGTTGTTATATAGTATTAAGTATTCTGTGTTTGAAAGTTTGGGAATAATATTCACATCTATAAGATGCCTGTAAACACAGCAGTATTTATAAATGAGTAAATAAAACTGTGTTTTACCTTTGTGCCATGGGAGAGGCGAGCACTGGAACGGAAAATGTCGGAAATGGAAGAAGAGATGAAGCAGAAACAAGAG
TTGGAGATGTCCCACAGATGCAGCATGGTGTGGGTCTAGAGTTGTCAGGCCAAACAAATAAGAATTTAGGGTTCTTAGCTCAATTTGGATAGCGTATGCATATAAATCAATCACTAGCATATGCATGTAAATGCTTATAAATAAATAAATATTTAAAGGTGGGAAAGGCAGGAGCAGCTGATGGGATATCGCAAGAGAGGGCCCAA
TTCTGACTGAGTTAGGATGAGAAGGCATTGGTATGGGTTTTCTTTTTGAAAAAAAAAAAAAAAAAAAGTATTTTTTGAAAAAGGTATTTTCCCCCAAAGCTATAAACACTAGTTTTGGTTTTAATAAGGTTAATGGACCATTTTTCAAAAAGGAGAAGGAATAAGTTTTGTTTGTTTGTAGAGGGTGCAAGGAAATTTGGTGAGCA
TGTGTTCAAGGAGTAAAAACTGACAGAAAACATTGGAAAGTTGGGTCAGTGTTTGTTGTAGTAAAGTGTGTCAGATTTAGCATCCAGTGCTTTGTTTGTTTATAAACAAATGAATGTTGAGTGAAATATGTATTCTGTGTATAAATGTTGGCAGCTTGCCATTCTACTGGCTCCCCACATCTGCCTTAAGAAGTGTTATATAGAAA
CTTGTCCTTTCTGCTCGAAGCTGTCACTTCCTTCTAAGGATTTACAGAGGCCTAGGGCCCTAACCTTCAGGGGTGGGGACACAATTAAAGGAAGGGAATGTATAAAGAAATTATTCTTCATTCCAATATATGAAGATACTTGCCTTTTCAGCAGCGATGGTCTCAGTGTGCTTGGGGCAGGAGTACATAGTTTCTATGAGCGATAT
TTTACATTATGAACTCTTCAGTTTTAAAGTAAATTCAAATTCACAATAGAATTGTTAAATGCTTCTGTAGTGTTATGTAACCAAACCAGTCCTTCCCAATTATAAAAACATTTGACATCATTCTGAACATCCAAACTTTGTAAAAGAAAACAAGAGAAGCCCTTTCCCTTGTTTACTATGTGTTAATGCTTGCGTTTCATTTCTGT
TGCCTCCAGACTGACAACGGCAACAAAGCCCCAGGAACTTAGATGTCGGCGGGATTCCTCTTCCCTTGTTCCATTGGCTAAAAACTACAAGCGCCTCAGATATAAAAAGCTCCTAGATGGATTTTCACATAATGCAATGCAGCTGGACCCATATTTGGCAGCTACTGGGTGGAATAGAGGGTCTAACAGTAGGCCCTTGGCACTTT
CTGGGCCCGGGCCATTCGCTTTAGACAGGACAGTAATGAGGCAGTTGGGGGATTCTTCTCTCAAATTGGGCAGCTCTATATGGTGCACCATCTTTGGGGTTATAAAGATCTTCAGACCCGGGAGGACATCCGGAACGCGGCCTGGCACAAGCATGGCTGGGAGGAGCTCGTGTACTATACAGGCCCACTCATTCAGGAAATGGAGT
TAAGTTGATAAAACTGTGCATACTTCATTCACGACAGATTTTCTATACATTCAACATTTAAACAGAAGTACACAGTTACTGTTAAAGATGCAGTATTATCTATAAAGTACCTGCTTTATTCTTTGTAAATTTCTTTGTCAGGGTAAACTTGATATGTTGGGAATTAAACATGTATATCTGAGTGCCATAACTGATAGCTTGTGTAC
ATGGCACCCTTTACCCTTACTACTTTATAGCAGTGCGGTTTTTTTGTAACGTGAAACTGCAGGAGTTTTCCTTTGTTATTCTGTATGTGAAGGATTACAATATAAAAGCTACCCTGCCATCTAAGTGCTCAGAAATAGCTGTTTCTGCAGATCTTGTGGCATTTGTCTATCTAGTGTGATATATAAAGGTGTAATTAAGACAAATT
TAGTAAAACGTAATTTATAGGCACAAATTGCATGTAAATGGTTCAGCTGTAAAAGCTAGAAATGGGACCCTTACAATTGATTTAAAGCAAGGTCTTCTATTATAAACAGTTCTCTGAAATATATTTTTAGATTTAAAGATAAGGAAAGTTAACTGTCTTATACAACTGTACAGAGTAATACTGTATACTCTGATGTGACGTTTTCT
TTATCTTGATAATTTTGGCAAGAGGAGGTTTGTGGGGTGGAGAGGGATAATTCTGAAAGAATTAAATAATTATAGCAGTCAGGAAATCCATCCAGGGTTTTATAAATTCCTGCATAATAGTTCAAAATCTCTTGATTTTTCATCGTGTATAAGCTAAATTCATTAGCACATACCTTAGATCATCTGTTAGATGCCTAGCAGTGTAA
AACAGAGCAGATTTGTGGACAAGCAGTGACTGATCAGCCTGAACCTGCTTCAGAACTCAAGCTGAGATCCAACGTCATCAGCCCGGATTTTCGGGGCTTCTATAAAGGAAACTGGAAAAAAAATTTAATAATAAATAAATAAATAATAAGAAATCGTAAACCAAAAAGAGAGAACCCTTATACTAGCTGCTTCCAAGAAAGAACTC
GCTAATTCTGCTATTTTCTGATGGCAGATAATGAGGCCTCCCAACTTGCTTGTACTAGGAATTGGAATTTAATGCCAAATAATTTAATTGAGCTTACATTTATAAAGTATAAAAATCTACATATGCTTAGATAGCAAATAGAGAAATATTTAAATGTTACATAATTTTTTAAATTTTGAATTACAATGTTTCTAATGTCAGCAGGG
CAACCAGCGATTAGAGCAAGAATATAACGCTTCTGTCATTTTGACAACCCCAACTGTTCCATACAAAGCTGTTCTTTCCTCTGCAAAATTAATAAAGGAATATAAAGAGAAGGAGATCACAATCATCAACCCTGCACAGTTCCCTGAGAAGTCCCAAGTAACAGAATATTTGGAACCTGTTGTTTTGGGCACTGTTATTACACCGA
ATTTTCCCCACGTTGAGGCCAGAGGCCTATTAGTGTCTGTTTTTTAAAGCTTCCAGGAATAGAAACGCTTTGCAACAGCCAGTTGATGTTAGGATTTGTTTATAAAATAGGGAATTATGTATATTGAGACAGAAATATTTTATTTTGAAACATAGGATTTTGTGCAATATTTTTCTTGCATTGTTTAGTTTATATAAATATGCACA
AGATGTGGAAAAATCTCTTCCTGCCAAGGTGGAGCAGATTTTAAGAATGGAGATGAGTGCTTTACAGAAGCAATATTACAAGTGGATTTTAACTAGGAATTATAAAGCCCTCAGCAAAGGTTCCAAGGGCAGTACCTCAGGCTTTTTGAACATTATGATGGAGCTAAAGAAATGTTGTAACCATTGCTACCTCATTAAACCACCAG
ATCCCAAAGAGCCTTTGTTTATATGGAATTAATTTAGTGATACTTATCACATTACAATTCAAAGTGAAAATTTGTTTATCAATACCAAAAACATACTATGTATAAAATAATAGTTTATGAAAAATGCCATATTTTCTAAAATAAGTCTTATTAACAATTTAATAAAAATACTGTTTTACAGTATTACAAGTCTCTATTCTCCCTAG
CAGCATTTGAGAGAGACTAACGCTAAACATCACAGCTAATTTCTAAATCTTTCCCCCCCCCCCTTTAAAATTCCCTAAATTTAGATTTGATGTCAAAAATTATAAATCTAAATACTGCAAATACTTCTGAATATCTGGATATATAGAAAAGCTCATTCCCAACGTAGGTTTTTTTCTTTCTTTTTTGAATATAAGATGTCACTGTC
ATCAGTTCAAGTCATTGTTAACCATTATATGTGAAATATATCTCCAGTGGAAATGAAAATTGGAAAAGGCTGTAAATAGATCAATGAAATGATTTCTTTGTATAAAAGAATTATATAATTAAAAAAAAAGCACACACATAATAACCGAAACTGTACATTTTCCTATTTCAAGACATCTTGGTTTTGACTCGGCCTGTCACCCGAAA
ATGCTTTTAAAAACAAAACAAAAAACTACTGTCAGTATGAATACTGAGCCAGACTGGCATATATAGATTTAACATCTTGTCCTACTAAGATTCTTAACTGTATAAAAATAATATGGCTTTTAGACATATAGGATACTAATTTCAATGAGACCCTTATCTCTTTATTGAACATTATGTTAGGGACAGTAAAAGCCATGCACTTACCT
AATGCATGTGTCTTGGGGCTGCTACATTTTTCAGATTTAACCCTCATAAAACAGAAACCCTCAAACACAGTGTAGATTTTTTTTTTTGTACAATTGTTTATATAAATCCAACAAAGGTCAAACTGCATCAGGGAAAGGTTAGGAAACACCACCAAACAACAAGGGATGCAGAACTTACCAACTAAAGTGAGAACTGAACACTTGAG
GCCCTGATCACCCAGGTGTTTTGGAGAATCATGTCGTGACAGATGATGATGAACCTGCCTTGAAGCGCCAGCGACTAGAGATCAATTGCCAGGACCCCTCTATAAAGGCTTTCCTGTACTCTATTAACCAGACGATATGTTTGCGGTTGGATAGCATTGAGGCCAAGCTGCAAGCTCTCGAGGCCACTTGCAAATCTCTGGAAGAG
TGCCTGCTGAACCTAGAACCTTTTGTTGGGGCTGAGTGAGGCTCCGAGGTGGGCGGGCCCCTCCAGGAGGAGTGTATGTGTGAGTGTCTGAGCGTGTGACTATAAATATATATATATATAAATACGTATATACGATGTATATTATATGTATATAAATATGATCTGTACATAATGGGTCTCTGGGAGATGCTGGAATAAAAGGCAAG
GTAGGAAGACCTTTTCAAAGAGGTCCACTCTCATTGTCCACCTGAGAATCCATACCGGAGAAAGACCCTACGCCTGCAATTACTGTAGGAAAACTTTCCGTATAAAGGCAAGCCTCACTCGACACCAGCGGATTCACACCGGAGAGAGGCCTTACAAGTGCAAGGAGTGTGGCAAAGCCTTCATCGACAAGTCTGCCCTCATCGTG
TTGCCACCTCCACTGGGCTGATCTGCAGAGTCATATCAGCTGAGACAGACACACTGCTGAAGCAAGGCAAGACCCTGGAGGACACGTGATGTTTGGAGGATATAAATAGTACTCAGTGGACAGTGACAGAGGCTGAGCTAGGTTTGCTTATAGAGCTAGCTGTGTACCACTTGTGGGTCTCTCGTCTTCACTTCCCTAAGAGAGGC
CTCTCTTCTACCCTCATCCTCGTTTTTTTTTTTGCCTTGTTGCCGTGACCTCCGTGAGACACTGAAAATACTTCATGGGAAAGGATCCTCACTGTTGAAATATAAAGGGTTTAAATGGAAATTTTAAACGTAAGATTCCACTTGGTGCCCTGAAACCCAACAGCATCCCTCCACATACTACCCCCCAGACAGAAAAGACTAAACTC
AATTAGCATACAATATACAACCATACAGGTTTGTCATGTATATGAATTATCAGATCCATATTACATGAATTTTCCATATGATATGAATTACCATATTGAATATAAATAATATACTAAATTTTTAAAAGAGAAAAAAACTTCCCTACATGTGATAGGAAAGTTCAAATGTTAACCTCAAACCATTCCTCTTAAATAATTTGAGAATC
ATGGAAAAGTTACTATACTTTGCAAGAAACCACTGAACGTTGTCATTGGATATTTTTTCAGCAAAGTATCATTTAGAAAAAATTTTCTTGAAACAAAGTCTATAAAGTTCTAAGTCCTACCATTGAGTGAATTTGATATTATGGCAGCAACTTACAGACTTGTGGTTAGCACTGTGAACCATTATAGCAGTGTAGTGATAGACCGG
TTGTCAAAACGTTCTCTCGTTTGCCTCATGGCGGTCCTTTAAAAAACCAACCTCGTGCAGGGGATCCAGGCACACCAGCCTCCTTCACAGATTCTAGACCTATAAAGGACCCTGTAAGGGAAGAGGACAGAGATTTATCTGACACTGAAAGCAGTTACTCAGTGGATTCTCTTTCTTATATCTATGCCAAAGTTCCAAAGAAACTA
ATCTGATCTAATGCTTTCTAAGGTGAGGACAAAAGGTTTGTCTACACCAATGGTCACTATGATAAAGGCCTGGGTAGGCACTCATGTGTTCTTATGAATATATAAACTTTCATGCCTATGCAGATATAGAGCACAGGGAGTGAAGATTACAGTTTTTTTTTTAATGAGTATATGTTTTCCCCCATGGAATATAAAGAAGCAATCTC
AGATGGCTTACTGCTAAATCACTGTGGTTGCCAAGTCTACTCCAGAAGCAGAGATTGTCAGACAGGCGAGCACTGGTGCAGATACCAATGGCTTCTGTTCTATAAATTATTTGACTTTTGACTGTTTTTGTCTCACTTGCATTTGCTATTTCCACATCACAGCAGAATGCAGTCTTGATTGGTTTTGTTTTTTGTTTTTCCATGAC
AGTGAGGAGTCTTCTGAGCTCCCTGGCTAAGTGCAGCGTGCTAGCAGACAGGCAGGGGATGCAAACGGCTGCCGGGCCACCTCTCCCCTCTCACAAACCATATAAACACAGGGAGGGGCTTTCTCACCACTTCTGAGGAGACTGTACAGCCCGTTTTGTGCCTGTGTGTGTGTTCATGGCCTGTAAGTGTACCCCAAGCACTGTGG
AAGACAAACGGAACCCTACCAGCTTCATCAAATAGAATTATTGAAAGAATATTTTCTGGAGCAGTAACAAGACTCTGGCCCTTTTGGAGGAAGAGGAAGATATAAACCAAATCACAGATTACTTCTCTTATGAACATTTCTATGTCATTTATTGTAAATTCTGGGAACTAGATGGTGATCATGACTTGTACATCAGTCAAGCTGAT
AGTGAGAACCAGCCAGTCTCCTCTGAGGATGACAGGTACACAAAGCCCTGGCGCACACCCACCAATGCCCCTCCCGTATCTGCTGGTTGCTACACACATATATAAACACATACACAACATGTTTCAAGTTGGGTTGGATATAATCAAGATAAACTGTATAGGTATATGAAATTGTCAATGAATAAAAAATATTCTAAAAGGGACAT
TATTTCTCAGAGGGATTACACACAATACTATGATCATATTTCTAAGCAAAAAGAAGAAATTTGCAGATGCATTCAAGACTTTTTCAAGGAACACCTACAGTATAAATTCTTAGATGAAGACGCTTGTTCTCCGAAAATGGTGTGAATTAATTCCTGGGGCTGAATTCCGATGTTTTGTCAAAGAAAATAAGCTTATTGGTTTATTC
ACTTTCTATCGATCTCTTTTTCCATTCTAATTGCCATAAAACACTTTGGCAATAAAATCTCCAAAATATTCACTTCATAACCCTTTGGAAATAGGTAAACTATAAAAACAAACACTTATTTCTCCTTATCATTAGCTACATATCAGTGACTTAAAATACCTGAGTCAGTTATCTAATAGGTTAAAAAGGCCATCTGTTACCTTAAC
CCCCCAACAGAACGGCGACGGGGATCCTGTCACCTTATTTGAGGTGGTGAAGCTGGGGAAGAGTGCAATGCAGGCCGTGGTGGATGACTGGATTGAATTATATAAACAAGACAGGGACATCGCACTTCTGGATTTAATCAACTTTTTTATCCAGTGTTCAGGATGTCGAGGTACGGTCAGAATAGAGATGTTTCGAAATATGCAGA
ACCTTGCCAAGGGCCCTCAGAGTGTGCTACACACGCTGACTCAGCATACCAGGTCAGTGGATAAATCTGTCATCATACATGGTATGGCTTTGAATTAAAATATAAAAGCACACTAAGTGGGCACTGCGCCCCTGTTCTGGCCTGTGCTTTTTCACATGATGGAAAGATGCTTGCATCGGGGCGGAGAAGGCCTCCAGTCTTACCAG
GCCTTACTCTCTGTTGGTTGCATCATTCCTGTCAGGTTTAAGCTTTGTTTATGTTTAGATTCTTCTAATATTAAATCTTATGTAAAAATGTATGATGTACTATAAACTTTATGCATAACAAAACTAAGTTATAGCCTATTGTAACCTATAAAACACTTCTTGTAAATGATCTAATTTATTTTTCCATTTATGTACAGTTTCTTAAT
TTTTCTATAAGGCCAGATTAGTACTATAATTGGCATGACCTATCAGCAGTATTAAATACAGTAGAAAACTATAGTGACTTTTCATAGGAGGCCTGATTCCTATAAATCTCCTTCTATGAATTTGGATGTCAGTTTACTTTTGAAACTCAAATTTATCCATGAAGAGAAAATTGACCAGAAAAAAATTCTTCTGACAAAAATAATTG
GGAACGTTTTCACTTCATAGGGATACTGCTGTGTCAAAAGCTAAAGAGTTGATCTGGTGGAAGCAGGTCTTTTGTTTGTTTTTGCTTTTTTGTCTGGTGTTATAAATTTATTTCCTCCGTGACTGCATACTGCATTTGTCCTCTACATAGGAACAGTTCCCTGGCTTCACCTGCAATCTGAATTACTATGGATACATTTTTGATTT
CATGTGCGTAGAATATTTTTACCCAACAGAAAGATGGTATTGGAGTATTGCTTTTTTTTTTCAGGAGTCTTACTCACATAAGCTACAATTTTGAGTACTTTATAAACACACAAAACATAGGCAAGTGAAAATATAAATTTTACAGAGCAAAAGTATAAATTAATGCTTTTTCGGGCTTTCCCTAAACTTGAGAGGAAATGAGGGGA
GGTTGTCCAGGCAGGGTTGAAGACATTCAGGAGCCAGGAGGTTGGAGTTGTTCACATCCACCACCCTGTCGTCTGTGACCCTAATCTGGACCCCAAACAGTATAAAATGTGCTTGGGGTCGAAAGCATCGACATTTGGGTCCACGCAGCAGCTGGCCGAAATGTGGCTAGAAAAGAATGACCCCAGTTACAGCAAAGGTGGCAGCC
ATTTGCACCAAGCTTTGGCTGTTTGTTAAATGGGTCATTTTATGAGAGAATAAATTCTTTACTGCTGGTTTTCCATTTACACTGAATAATACACAGATCTTATAAAGTTATTTATTTTTATTCAGACATGAATAGATGAAGGGGGGAAAGTTGCATCTTATACAACTGAAAATATTTCAGCTTAACCTGAAATACAATTGATTGTG
AGTGGGTATGGAGTATGTGCTCTTACCGAGCGTTTCGCTGGTCTTCTTAGAACTAAACCATGCTCACCAATATGCAGAACCCTCTGGATGAAAAGCAAATTATAAAAGTTGTGTGTAGTAGAACCTAATTTAAAATTTCAAGTACTTATCATTTAGCATTTTTAAAATACTGGCTATTATAGTTACAGAAACTTATTCTCCTCAAC
CTTGTCCTTTCTGCTCGAAGCTGTCACTTCCTTCTAAGGATTTACAGAGGCCTAGGGCCCTAACCTTCAGGGGTGGGGACACAATTAAAGGAAGGGAATGTATAAAGAAATTATTCTTCATTCCAATATATGAAGATACTTGCCTTTTCAGCAGCGATGGTCTCAGTGTGCTTGGGGCAGGAGTACATAGTTTCTATGAGCGATAT
GGATTCATAATGCCCTTAAAGGAATTCCAGATGACCGAGATGGGCTGTTTGACACAATTCAGCGTTCTAAGAATCACTATCAAAAAAGAGCATACCAGTGTATAAAATGTATGGTAGCCCTCTTTAGCAGTTGTCCTGTTGCTTACCAAATCCTGCAGGGCAATGGAGATCTTAAAAGGAAATGGACCTGGGCAGTGGAGTGGCTT
TGTTCTTCTTAAGACTTGGTAGGCCCTTGCAGCGCTGCACGCACTATCTTTTTAATATAATTGGCAGCTTTGAATTCTTGAAAAGCCAACCTGCTCTCTTTATAAAAAATGCTAACCACCTGTGCTCATGTGAGTAAGATCATGCTGCAGTTGATCTCCTAACACACACACACACAGACGCACACTCATATACACACTCACATACA
CATGTGCGTAGAATATTTTTACCCAACAGAAAGATGGTATTGGAGTATTGCTTTTTTTTTTCAGGAGTCTTACTCACATAAGCTACAATTTTGAGTACTTTATAAACACACAAAACATAGGCAAGTGAAAATATAAATTTTACAGAGCAAAAGTATAAATTAATGCTTTTTCGGGCTTTCCCTAAACTTGAGAGGAAATGAGGGGA
GCCCCCAGACACTCAGCTCCGCTTCCAGACTGCTTTATGGTATGAGATGTAATCATTTTACTGAATGTATGAAATGCTCTGCTCTGAAAAGTAATGGCTTTATAAATGAAAGGCAGAGATGTGACATTTTCTTATGTATCCGTATCACGTAAGTATTAAATTGGAATGCCTTTGGATTGTATTGTGTTAGCATTTTTTTATTTAAA
TCTGCAGCAACAACGGGATTCAATCAACTCAAAGTCGTGATTCAGCCGTAGAAATGCTTTTCTTGACCTTGTTTGAGCTTTCCTTTTTTCCTGTTTGATTTATAAAAGATGTCTTTTGTGTGTGAACTTGTGTTGTACTCTGTAGAAAATTATGGATTTTGCTTTAATGGTTTTTAAAAAAAAAAAAGGGCAAGAAGAGCCCGTGT
ATATTTGTGAAGCCTGCAATTCAGGAGAGAAGGAAGACGCCGCCGGTGTCCCCAGACTCTGAGGACATAGCATCTTCACTGGTTCCTGGAGCATGGAGAATATAAAGAGAATCTCTACGGCACCAGCCTAGAGGCCATTCAGGCTGTTATGGCCAAAAACAAAGTGTGTTTGGTGGATGTAGAACCAGAGACACCACCAGGCCCCG
ACAAGTCCTTCCCTTCCTTTCCAGCTCCGCCTTTGGTCCTCAACAGGGTCCAAGAAATGTCAATTTGTTTTTCTTAGTTTGCTGGACACAGTTCAGTGAATATAAAGAAACTGCTTGTCAGCTGGGCATGGTAGTATATACTTAATCCTGGCACTCGGGAGACATAGGCAGATTGGTCTATATAGTGTGTTCTAAGACAGCCAGAG
TGCAGTAATATTGATAACTGATAATACTGAGTTTCAAAGGATCTTCCATTATTTTAGAAACAAAAGTATTTTATAGGTTTTGTTCTGTATGATCTCCAAGTATAAAACTAGGTTCTATTGGATTTTGAGATTGCCACAGGCATGTCCAATCTCAGTTGTGTAGACACTAAAGAGCCCGTTGCCATCCAGGTAAGTGATGGCCATAC
GCGAGGAGAAGGGGGCCAAGGAGAGCAGCAGTCTCCGAGTTCAAGTTGGGCCAGCCCTCAGATCCCTTCAAGAACACAGTCTGTGAGGTCGCCTGTACCTTATAAAAAACAGCTTAATGAGGAGCTCCACCGGCGCTCTTCAGTGTTAGGCTCCAGAAGGAAAGCAGAACCAGCCTGTGGAGGTCATGACCCACGTACAGCTGTTC
CAGCTATTGGGGAGCCTGTGCTCAGGTTCTGGGACTTAGAACGGGGAGAGAATTACATACTGAGTCTACAGGAGAAGTTTGGCTTTGAAAAGGGAGAGAGTATAAACTGTGTGTGTTTCTGTAAAGCCAAAGGTCTCCTAGCAGCAGGTACCAATAAAGGACGAGTAGCTATGTGGAAAAAAGTGCCAAGCTTCCCAAATGGCCGT
AACAGATCCATCTCAGCTAAAGGAACACAAGACAAGTCTACCACAATCCTTAAATGGAATATAAGCAAGTATGGAAATAGAGCTTTTGAACAGGAGGTGGTATAAAATAACTAACATGGAATCAAAAAGGATTTGAGGTGTGGCCAGCAACATGGTTCAGTGAGTGAAAACCTTTGCTGCCAAGCCCAATGACCTCAGTTCAATTT
GGTATTGTCTATGATCTAATTATTCTAAGTATTTTTCTGTGATTGATTTTATTACACCTTCCCAAATGCTCTTAATAATTTAACATAGAAATTTGTATTTTATAAATTATGAAACTAAGGCAGTGGACTCTTACAAAAATGACAGAATAATAAACTGCTCTGAAGCTAATTTGAGACCGCCCTGATGGCCAGCCAACACTGCTTCC
GTCCTGCTTCTAAAAGCACAGACAGAGGGATGGAAAGCACGCAGGATGGACAGAAGGCAGACAGGCTGGCTTACATGTCTGAAAGAGCTTATGGTTCCAATATAAACAGAGCATGCTGCTCTGGCTGCCTGGGCCTAGTGACTGTGTGCTGTGTCCTGCACTCCTCAGCCCTGGCCCTTCATTGTCCTGCCCAGGCCTCCTCCTGC
TTTTAGGAATTATGTTAAAGATAAATCCATTGTTTTTCTCTTCCTGACCATTGTTCACATCACTTGAATTATCATCCTGTTTTATCCTTCCCTAACCTTATATAAAGGGCCTAGTCAAATTCCTCCTTTACACATCAGAACGACAGTCAAAAAGACCCCGATCAGCAAGATGATTCCATGGGTAAAGGAGATCTGAGTATGATGTT
GCCAGATGCCTATAAGATTATGTCTCAAAGGTGCAATAACAGAACCCAGTGTGCAGTGGTGGCAGGTCCTGATGTATTTCCAGACCCATGTCCGGGAACATATAAATACCTTGAAGTGCAGTATGAATGTGTCCCTTATAGAGTGGAACAAAAAGGTTTTCTTTGTCCTGGACTGCTAAAAGGAGTGTACCAGAGTGAACACTTGT
AAGATGTCCACGAAGACTCCCTCACAGTTGTTTTTGAAAATAAGTGGCAACCAGAACGCCAGGTTCCGTTTAATGAAGTGCGATTACCACCACCACCTGATATAAAAAAAGAAATTAGTGAAGGAGATGAAGTAGAGGTATATTCAAGAGCAAATGACCAAGAGCCATGTGGATGGTGGCTGGCTAAAGTTCGGATGATGAAAGGC
TATTGCCCGTTAAAAGTCATATTCATTCAGTAATCACATTGGCGTCATTTCCATAGAAGGTAATTTCCATGGCAACTAATCACAGTGACCCAAACAGGATTATAAATTGAATAGGGGGGATAACTAGCAAGAGAATGAATATCTTAAGTGGACAAAAAGAAAAACCCACTTTTTATAATAACCCCTTTTGTAAACAAGAACAGCGG
TTTTATATATTTTTTATTCTTCTTAGAAATACTTCCTCACTTTAAAAGTAATGTAAAGATGTGTTAGAAAACATAAGGTGTAAGAGAAAGTATGATAAAATATAAAAAATAATAGAAAGGAAAGGAAATATAATGAAAATCATAACTCTTAAGATTAATTTTGGTAGGTCTGTATTTTAAAATATAATTAAATTTTATACCGATAA
AAGAGAATATATAAGCAGTATAGACATTTAAAAAGCTTTGCCATCTTTACTAACTTTTCTTCAAATAGAATTTTTTGTTTTCACTATGAATCACATGGAATATAAATTTCTGATCACATAGCTTACTTGTGTGCCTTCCAGATTATTCATAAATATTAATCAAGAAAGCATTTTAATTAATATAATATTGATTTTCCCCAATACAC
CATTTTATCCCCACTGAGGTGACAGGAGCATCTGCACAAACCAGGCCAGCGACAAGGGCCTCTCCCATCCGGTGGCTCAGCCTCTCCAGTACAATACCTGTATAAAGTGCTGTGTGATTAAACTTTTTTTTTAACTTGCGGGGACAGAGAGGTGGACAAGCAAGTCTAGCCTTCTCCAGGTGCTCATCTCCATCCAAGGACCTCTT
GAGGCGGCGTCAGAGGTGCTGGGGACAGAGCCATGAGCCAGCCATTTTATAAGCACTCTGATTTCTAAAAGTTAAAATTATATATATATATATATATATATATAAAAGAATCTCTGTAGCCTTTAGTTATCCGTACAGATTTATTAAATTTTGGCCCTTAACCCAGCCTTTTCCAGTGTGTAACCCAGTTTGAAATCTTAAAAAGG
ACACTTCCTGATTCAGTGTTTTCCCAATCATGATTGGACTTAGATGGTAAAGTGCATCATGGGCTGGAATCAAGGGCTCCATATTGCTCTTTATCTTACTTATAAATAATGATAGAGTAAGCAGTATGAAGTGTACACATACGTAAAGACAGGTGATAACATCACTAATCTAATTACTGTGCCTTCTAAATGGAGACACTCAGACA
ATCTCTGGAGAAATGATGTGTCTGTCTACTTCAGCAGCTTGTCATTGTGGACTCATGCAGAAGATTATTACCAGAGTATTGCACCACTTCCCATCTGCAATATAAAGTTAAAGAGAAAAACAAACTCTTGTTGAACTGTGGCCATAGATACTTGTAGAGACTGGTGCCGCGCACGAGGCGCGGGCGGGCGGGCGGCCGGCCGAGCA
GCTCATCTCTCTTGCAGCCTGCCAAGAACTGCAAACTCCCAGTTCCCTCCCTGCACAGTGCTCTTTCACTAGCGGTACTTTAGGTGACTAGAGCTGTTGATATAAACAGGAGTGTGCACAGCATCTGTCTCTTCATGGGTCAAACAAATAGCGTATGTATAATAGTGGACTGTTTTTCATTCTGAAGTGGTATTTTTAAAGGGATG
TAGAACATTGTGTGATGAGGATGACTTTGTTTTGATGGAACCTCTAGAAGATTTAAGAAATATACAGTTTTCTACATATCAAGATTTTTTTCCTTTGAAATATAAAATCAAATGGCATTATGTGTTGGTCACTGGTGGAGCATTTTCTTAGCATGTGCAAGGCTCAGGATTCTTTCCCCAGCACCACAAAGCCAGAAAGCCAAAGA
TGTGTAGAGAATGTCACCTCTTTGTTTCAGTGCTGTGGATGTGATGGGGGTGTCCCGGGGGTGGGGAGGGTGAGGTCACAATGTCAATCATTTTCTGTTTTATAAAGAATGAGATCATTCTTACTCTGACCTCTTTCTACTTCAGGGTGGTTGGTTGTGGGTTATATAGGTTGTGGGCTACACAAGAGCTCCAGGTTGTGAGGTGT
CACAGGCCCAAGCACACCTTGCTCCGTGGCTCTCACTTTCTAGGGTGTTTCACGTTCTCAGTTTCTCAGAGTCACTTATTGCTGTTTGGACACATGCTAGTATAAAAAGCATTTCTCTGAATATAGAAGAATTTGAAGACAGGCCTTCCCCATGCCAGCTCACTCCCAGAGAGCAGAAGCGTCTGCACCATGGAGCATCCCATCTG
AGGCACACAGCACCAAACCCAGCTAAGTACAGCGTCTAAACATTTCTTAAAGCATATGATATTGGTTTTAATATATTTACCAAAAGTACTATTGCTTGGATATAAAATCACTGAGCTGTTTCCGGTTCTCTCTAAGTTTGGGAATCCTATGTGTATTTAGTTCTGACTAGTCGTTTGAGGTCTCGGTGGCAGAGCCTGGCTAGTGA
AAAGCCTTCTACAGGTAAGATTCTAGGCTGGGCATGTCAGTTGTTTTCTTTTGCTTTGCTTTGATGCCTAAAGTAGGGATTAAAACATTTTAGAGACACTTATAAAACCATACAAAAACGTCCGTGTACCTAAAAGAGATTGTATTAAGCTCTGCCAGAGAATTCTGTACGACCTTCTTAATCCTGCCTGAGGCTACAATTCCTTC
GATCAGACTGCGGAATCACTGCAAGCGGCTGGACCAGAAGAGCGCATCCCGCAAGCTCGAGATGGGGAGCTTAGTGCTTAAGGAGCCCAAAGTCGTGCTATATAAAAATTTGCCAATTAAGAAAGAAAGGGAGCCAGAGGGACCAGCCCATGCTGCAGTGGGGAGTGGGTGCTTGACTAGACATGCTGCGAGAGAACACAGGCAGA
TCCTGCAGTCTCCCTCTTTGTAAGGTCCAAACTTATCTCAGAGTACTACTGTTGGGAGCAGACATCCTTGTGTCCTGAGTGGCCGGAAGGAGTATGGCCTTATAAAGGAAAGCCAAAACAAGGAAGGAGAGGTGTATGCCATTGAGACCTTTGGGAGCACGGGGAAGGGCGTGGTTCATGACGACATGGAATGTTCACACTACATG
TTTTAGGAATTATGTTAAAGATAAATCCATTGTTTTTCTCTTCCTGACCATTGTTCACATCACTTGAATTATCATCCTGTTTTATCCTTCCCTAACCTTATATAAAGGGCCTAGTCAAATTCCTCCTTTACACATCAGAACGACAGTCAAAAAGACCCCGATCAGCAAGATGATTCCATGGGTAAAGGAGATCTGAGTATGATGTT
TGATGCAAGAATGCTTGTTCTCAGAGCCACCAGGACATGAGCGGGAGCCTTCTTGGAAGCCTCATCAAGAGGTACAATCCTTGGATTTGCCCTCCGACCGTATAAAATGAGCTACCGGGAGGTGAAGTACTTTTCGTTCCCTGGGGAGCTTCTCATGAGGATGCTGCAGATGCTGGTCTTGCCCCTGATCATCTCCAGTCTCGTCA
TGTGGACCAAAGGGAATGTGAACGTCTTCTGCTTTACCTCTATTGTCACGAATTAAGTATTGAATTCCAGGAGCCTGTTCCTGTTTCGGTACCAAACTACTATAAAATTATAAAGAAACCGATGGATTTATCAACGGTGAAGAAGAAGCTTCAGAAAAAACATTCCCAGCATTACCAAATCCCAGATGACTTTGTGGCTGATGTCC
CTCATTCTTCACTGGAGCAGACAAAACAGGGTTATGTCATGTTACTCTCTTATGCAAGTGACAAAAATGGACCTTGCCTTGGTTAGAGGCAATGCATATTTATAAATATTTTTTCTTTATTTCCCGATCGCTGAAACTATTGTACTGACATTCATTTGGTTGTATGGTGCTGGAGAAGAAGACCGGAGAAGACCAAACACGGCTCT
GTCAAGCGTCAGCCTTGTTTCAGTTTGCAGAGATCCTACTCAGATGGGGGGCCTGAGCATGTTGCTGCTAGCTGGAGAGCACGCTCTTGGGACACCAGAGTATAAAGATGCATTTATGAAAGCAAATCCTGGCTACAGATGGTGCCCTACCACAAACAAGCCTGTGAAATCGCCAACACCCACTGTCAATCCACGGAAGAAACTTT
AGCAGTTTAGAGTGGGAAGAAGAGCCATCCTTTTGCGTTAGTGAGTGAACTTTTTAATGTTAGAGAAGCTGGTAACATCTATACTTGTACAGTCCCTAAGTATAAAGATAAATAGTAAAGTTATTAATATTTTCAAATAAACTTTTATTTTAATAACGAAATCTTAATTTATCTAATCATCAAAATGTATAAACTCATGGAAAATA
TCTACCGCAATGCTAGCGTTTCTCACTCACCAGTTTCCTGAAGTCATGGGTGTTTTTGCTAAAGCTGTGAGTATGATCTCCAGGACTTGTGTGGAGTATTTATAAACCAGCGCAGGAAAGCATCTCTCATCTGCCAGTGCTAACCCGCACGAGCAGCGGAAGACACTTGTAGACGGCAAGAGCTGATGTAAAGCTTCTACCATGAC
TGATATTCGAGTCCAGTGGCACTAAACGTGTGGAGTAGTTTTAATCAAAATGTGTTCTTTGTGCTTATTATCTTACAGTTTTTCTATAATATTCTAATAGTATAAAAAAGATCTCAAGATTTGCCACATCTTAGGCTATCTTTGTTCTATTAAATTGTAACAATGAAAAAAAATGTCCGTTTTGAGACACAGATATGCTTCTGTGA
CAAGAAGAGTGTTGAATCCAGGGATAAAGTTAACAATGTTCACAAGGGACTCTTTTTCTCAGACGCTCATTCACAGCTGGGTGTATGCCTATGAATAGTTTATAAATATAATTATTTTGGATGTTCTTATGAATCTTTTAAATAATTTAGAAAAATTCTAAGTATGGCTGCATGAGTAAGCTAGAAAATCTTTTGCTTGCTTTAGT
CAATAAGCAATAATTTTTAAAGCTGTGATATGTATGCTATAGGGCCTAAACTGAATTATATTAAAGCTCTTCATATTGCAAGTTGTAGAACACTACTTTTTATAAAGCCATATTTTTTTAGTGTGACTTAGAAGTGACATATTACTGGTAAATGGCTGAAATCAGTTTCTCTGAACTTCTGTATGTAATCTGTTTCAAAACTCTGG
CTCACTCTGCAATCTTTCCTCATCAGCAGTGACTGTGCGCATCCTTTCCGAGCTGTGGCCTTTATTCTTTATTGAGCAGAATCAGGCAGAGTAAAGACATTATAAAATGCGGGTGCCGGGTGGAGTCCATTTACTTGAATGTAGAATCGGTGAGCACACACCGGGAGAGGTCAGAGAGGAGATGCCATACCTGAAATGTCCGCTCC
AACCTTTGGGCCTCAAGGTTTCCTCAGCTCTAGAAAGAACACGTGTCTAACCAGCAGATCCAGGTTAGCAGGCAGTGCCTGAGCCCATGAGGACATAGGTTATAAAGCCATCAGGTAAGGAGCAAGTAGAAAATTCCAGCTGATTGGCAGGTCTCCCCTCTGACAGACAGCCAAAATGGGGCAGGTTCCAGGATCCTGATTGGTCG
TGACAAATTCTTTACCCAAAAAGGCAGTCTTAATGTCCACCAGAGAGTTCATACAGGAGAGAAACCTTACAAATGTAGTGAATGTGACAAATGCTTTTCCTATAAAGGAGATCTTAGAAAACATCAGAGAATTCATACAGGAGAAAGAACCTTACAAATGTGAATGTGACATGTGCTTTACCCAAAAATTCAATCGTCATCTTCAT
CTGGTCTAGCCGGATTGTGACACCCCAAATCTAAGAAGCCAGTTTCTCCCAGAGCTTCTGCAGCAGGGAGCAAGGGGTTCCCCCAGCCCACTTCCTTGCCTATAAAAGGAGAACAAGGCCCTCCCACAGACTCCTTCAAAAGACTTCTCTGAGGCTGCCATGAGGGTGGCTAACTATGGCCCAGGGACTTCACCCGCCACTCAGGG
TGTTGACCATCTCTGCAGGTTGGGTTCAACGAAGGGGAAGGAGTTAAGAGCCTCAAAAGACAAGGTGTTTTCTGATCCAGAGACCAAGGTAATGAGTGAGTATAAAGACAGGAGCCAGCCAAGGCCTGAGCCCAAGCCTTTCTTTCACCCTCTGCCCATTTTTTGCAGACCATGGGGAAGGTTTCTAGATTCAGAATACGGAGGAC
GGCTTTCGCATGCAAACTGGAGTTTTGGAAAATTCAGGTCTATAATTGTGAGCTTAATTCCTTCCTAACACGCAAACATTTTCCAACGGGATCAGCAGGGTATAAAGTAATATGTAATTTTCTTTAGGTTTTTGTTTTGTTTTTAGGGTGAAATGTTCAAAAGTTTATTGTCATAAACACCACTTACGTCTCTGGGTTGTCAGGCT
CTGAAAAAAGGGGAGAAGGAAAAGAAAAAAAGCAATTTGGAACTTTTCAAAGAAGAACTAAAACGATGAACATGAAACAGATGAAAAAAGAGGTAAAATCTATAAACCATCTTCAAGGTTTGCAGATCAAAAAAATCCTCCAAATCAGTCATCCAATGAAAGGCCGCCATCTCTTCTTGTGATAGAGACGAAAAAACCGGAGGATG
GTAGTAAGATTATTTTTTTTTTTCTTTTTGATTTAGGAATTTTCTTCCTGTGTTTATAGAAGTGATGTTTCTACTGCTAATGTAATTGTATGATAGAACATATAAAGTCTTTGTTTATTTCGCCAAGTAAGCATCTGTAAGCTGCAGATTGCAAGGTTGGGAAAAGCAAAGATGACTTGTAAATGCTTTGTAATTAGATCATTTAG
TCCAAACCCTTACCCACACAGTCTGGAGCCCTTGCTACAGTTATAGGACAGAGAAAATCAAAGTCGGTGAAGTCAGGGACAATTTAAGGCACAAGATCCGTATAAATGTTCACACATCTAAGCCATTGCCTCCGTGTTTGAGAATTCTGCACCCTGCAGGAGGGAAGTGTGCCCGGGAAGTGGTGCAGTTTTCTCAGTGAGCCAGC
GGCAAACAGGCATGATGCTTCCGTTGATTGTGACTTTGTTCTTGAGTTTAATCAATGCTATATCATTGTCAAAACCAGCACCGTGAGTGTAGCCTTCATGTATAAAGATTTCCTCGGGCCAGGCTTGAGTGTAATGAGGTGAGAGCCTTTTGAGGATGCCCATTCGGATGTTCAGGGAGGACGCTGCCATTCTTTTCTCATATACA
AAAGTCATTTGTCTACCAACCAATAAACTTGTTCTTAGAAAGCATCAGAAGACTGAACTTGCCACATACTAGTTTTTAAATTATCTTTCTGTAGAAGAAATATAAAGTTACACATCGAATCATTACAGTCATTTAGTGATAATAGCAGAGAAAGATAAGAGCTAATATTTCATTTGCAAGAAAGAATTTATATTACACACTGCTGT
TCTCCTGAGTACTCAACTACAAACTAAAAGTCACCAGCACCAAAGAGTTGGGTCAACTAACCTGCCTTGACTTTACCAGCAATCCATATGGCTTTATCTGTATAAATCTTCTGCCTCTGATCATTTCTGGATGGTGTAGGAGAAAGGAATAGGGATCATTACAATCTCGGGCCACACAACACTATCTTTACCTAAGTTTCTTAAAG
CAAACTGACTGTTATGACTTATCTCTATCAAATAAGGGCACATTTTAGCGGACAAGAACTAAATGTGGTTCAGATAGAGGAAAACAGCAGTAAGAGCACATATAAAGTTGGAAATTATGAGACAGACACAAACAGTTCTGTGGATCAAGAAAAGTTCTACGCTGAACTCAGCGATCTGAAGCGAGAGCCTGAACCTCACCAGCCTG
AAGGTGACCACAGAAGCTCCGGTTTCAGAGCCATCAGCTTTTGCATTTTTAAACATGTGACTTTCTGGGCCCAGCTGTACAGCGTCCCCTCTGGTCCTCATATAAAAGGCCCCAGGACCTTATGGTCTCCTGTCCTCGTGTTCACCAAGGAGCCATCCTTTGGTGTCCTCTGGCTGTCCCTTCGCCCTCTGGCCCCTTCCTTTCAA
GTGTGCGGGTGGAGGTTTGCAAGTGCATCATGGAAGCCTTTATCAAGGCTCTCACTCTTGAGGATGAGAAAAGGACGCTGGCCCACTTGATCAATGGATTTATAAAAATGGTGTCCTTTGGCCGTGATTTTGAACAGCAGCTCAGCTTTTACGTCGAGTCCAGGTCTATGTTTTGCAACCTGGAACCTGTTCTTGTGCAGTTGATC
TACCTTCAGTGTTTCCTTGGAGGTCAAAGAAGATGATGGAAAAGGAAACTTTAGAATCATAGACCAGTCAAGCAATGTGGAGATAGCATCTTTTCCAATTTATAAAGTGCTTTTCTGTGCACGTGGGCATGATGGGACAGCCGAGAGCAATTGCTTTGCATTTACAGAGAGTTCTCATGGCTCAGAAGAATTTCAGATACATGTTT
TGAGTTAGAAAACGCATACTTTGTGTTAAAAAATACCATTGCTTTTACATTCTTGGTTTCTCATTTTTTTTCTTAGAAATCCACATTCGTTTTGCACGTATATAAACTTAACACAGTTTGGGAGTTGCAGGTTCCTCTTGATCATGACTCAGTATCAACTTGACCTTTGGCACCATGGGCCCTTTAACTTGGTAGTCACGTTGACC
CCATCCATAACGAGATCTGGTGCCCACTTCTGGTGTCTGAAGACAGCTACAGTGTACTTACATATAATAAATAAATAAAATTAAAAAAAAAAAAAAGATTTATAAAAAAGAACTTCTGGCTCTCCCCGAAGCTGCCCTTGCTCAGACTCTCTGCTTCCTCCCCTACTTCAGGAGGAATATCCTCCCCAACATTACCACCTCCTACC
GAGCACAGCTACAAGCATCACACTAACATGGGACTCTGGGAATCCTGAGCCTGTCTCTTACTACATCATTCAGCATAAGCCTAAAAATTCTGAAGAACCATATAAAGAAATTGATGGGATAGCCACCACACGCTACAGTGTTGCCGGATTAAGTCCCTACTCGGATTATGAATTTAGAGTTGTTGCTGTCAATAACATTGGACGAG
CCAAGCACGTACAGAAGAGAGAGACGTTACCTGAAATACCTCACTGGTACCACACCACTGCTGGTAAACTGAAGAAGGCATTTGATTTGTTAGCAGTTGTTATAAAAACCTAAGCACTTTACTCTGGTTAGCAGGGACAGTGAATAAGGGAAAGCAGTCTCAATCCAGAAACGAGGGGAAGCCAGAGAGAAGCTACGCAGTGCCTC
GCCGCAGGCACCGAGACACATTTGTTGTATGAATAAATAACAGCCATGAAGGTGACATAAAAATTTTTCAACTGCTTTGTAAATTTAATAGCATCACACTTATAAAAGAGGATAATCATTATACACTTGCTAGTAGTTATTGTGGTATCTTAGAAGTGAAATAGAGGTCTGACTCTTTATAATATGATCGTAATGGTGCATCTTCT
GCATCAGACAGACCGGACGGAACTGGAGAACCGGCTGAAGGACTTATACACCGCAGAGTGTGAGAAGCTTCAGAGCATTTACATTGAGGAGGCAGAAAAATATAAAACTCAACTGCAAGAGCAGGTCACTTGTCCAGAACACAGATTCACAAACGTCACGGTGAGATGAGACAGATTTCCTGTTCTCACACCCACCAATTCCAACT
GTCACAATAATGCTGCTATTTTTACTGTGCATATGATGCCAGATAGCCATTTTTTCTCCATTAGGATGTTATAATGATAAATCAGTATAAGTGCATGTTGTATAAATGGTATACTAACTGAAGTGCTAGCAAAGATTCGTCAAAAGTTAATTGATTAAAGCTGAAAGAACAAGTAATTCTCTGGACTCTCTTTCATGGTTCCAACC
TGCCTTTATTGCTAGTCACCTTCTGCAAACCAGCATGGATAGCCATTGTCCCGAGGCAGTGGAAGCAACCTGGGTCCTGTCCCTGGCTCTCAAAGGTTTATATAAAACACTAAAGGCTCATGGTTTTGAAGAGACCCATGCCACCTTCCTCCAGACCGATCTGCTAAAGCTGCTGGTGAAGAAGTGCAGCAAAGGGACCGGCTTCA
CCCGTGTGGCTGACAAGGAAGAGTGAAGTGGCTGTCAAGCTCCCACCCACATTTGGTCAGTTGTAAAGAGTAGAGTGTGCTGAAATAAAACGGGACATGGTATAAATAAGATGTACGCAGTATAACTATCTCTAGTATAATGACTATGGGGGAAATTGGGGTAATCTGCTAGAAAAGACACCTGCTATGGTAAACGGCATACACCA
TTGAGGAGAACATGCTACTTAGACACGGAGAAAACGACTTCAGTGTCATGTATTCCACAAGGAAAAATTGTGCTCAACTCTGGCTCGGTCCTGCTGCATTTATAAATCATGGTTGCAGACCTAACTGTAAGGTTGTGTCAACTGGTCGAGATACAGCATGCGTTAAGGCTCTGAGAGATATTGAACCTGGAGAAGAAATTTCTTGT
CATCGGGGAGAAACCCTATGACTGCAAGGAGTGCGGAAAGGCTTTTAGGCTGTTCTCCCAGCTGACTCAGCACCAGAGCATTCATTTTGGTGAGAAGCCCTATAAATGTATGGAATGTGAGAAGACTTTCAGACTCCTCTCACAACTGACGCAGCATCAGAGCATTCACACGGGCGAGAAGCCTTACGATTGTAAGGAGTGCGGGA
ATTTGATTGTGTTTCCTGTCATTGGAGGTGGCCAAAGTGTGCTAGGAGTTTAAAGGAAACTGGATTTTTTTAACCCCAGTATAATAGGAAAGATGTATTTTATAAATATTAGTATGACAAAATCAAATATATTCAAGTGATTTAGCTTATAGGTACTTTTAGCAAGATTTCAAAAAAAGTTATATGACTTTCAAAATTAGTATAAC
ACTTAAAATGGAAGAGTATGATGATGTTAATCTACTGACTGCTGACTTCCAGCTGCTTTTTAACAATGCAAAGGCCTACTATAAGGCAGATTCCCCTGAGTATAAAGCTGCTTGTAAACTCTGGGATTTGTACCTTCGAACAAGAAATGAGTTTGTTCAGAAAGGAGAAGCAGACGATGAAGATGATGACGAAGATGGGCAAGACA
CTGCTCCACCAGCAAGATCATCTATTCCTATGACTAGGCCTCCTGTGCCAATACCACCACCGCCTCCTCCACCTCCACCACCACCACCTCCTCCTCCAGTTATAAAGTCAAAAACCTCATCTGTGAAACAGGAACGCTGGGATGAAGATTCTTTCTTTGGGCTCTGGGATACAAATGATGATCAAGGACTGAATTCAGAATTTAAG
TCTGGTCCTCCTGCCTCACTTTGTATTACACAGGTAGGTGTGTGCCTGGTTTATGCGGTGTCAGGCAAGCACTGTACTGAGGCATAGCTTATGTAGAATATATAAAAGAGAATATAGAAATGTCTTTAAAAGGTTTTCGAAGCTGGATTTGTGGCACACGCCTGTCACTCCAGCATTATGAGGCAGAGGCAGGGTACGTGGATCTC
TGTGGGGAAATCAACTCTGCTAAGTAACTTAGCAGGAGTGTATTCTGAAGTGGCAGCCTATGAATTCACTACATTGACCACAGTGCCTGGTGTCATCAGATATAAAGGTGCCAAGATCCAGATGGCTCGGACTCAGAAGAACAAAGCCACAGCTCATCACCTTGGCCTGCTTAAGGCTCGCCTTGCTAAACTTCGAAGAGAACTCA
TAAGGAAGCAATGGTGAGAGTCCCCATGAGAGGAGATCTCTGATAATAGGTTTCATTTAGAAATATTATTGGGGAAAATTGGAAGATATATAGTACAAAATATAAAAGGATGGGTATAAGTGTTTAGACCCCACAAGTATTGAACAATACTAGGTTACTATTGAACAAGACTAACTCAGTTACTGGTCCTGCCAGAACTGCTTCTA
TGTGCATCTTATTGAAATGTAAAGTAAAACTTTAATATTCTATTTGAACTTATTTATTGTATTTCTAATTTAGGATTTTCAGGGTTATGTTAATGATAAATATAAACTATTAATATTTGGATTAATTATGTCATCAAATAAGACTGAACATTAAAGCCTTTTATGCCTGTGGATTGTATACCATCTCTTGATTCTTCACAGTCAAC
GACATCTAATAAACGCCTTCGTCAGCTTACCGAGTTCTGAACACTTCCTTGTTAAACATTTTATTAAGCAATTTCAAGTTTATTTCATACTGGAGGAAGATATAAACAGACACTGTAGTCATTAAACTACAGAGCAAGCGGTATAGCAGAGATGGTGTTTCTGATTTAATAGATTAAAAAAAAACAAGACTGTAAAATACTTGAAA
TCAAAGCATAGTTTATGATTCCTTGATAGAACTCGTGTATTCGTTTTCAACTAAATGTTACAAGGAAGGCCTATCCTAAGGAAGATATATAACGATAACCTATAAAGCAAGTTTACAGTATGAAATTAAAGTTGCACGTCACAGAATAACAAAGCTAGGTAGGTTTTATGAATACTTGGACTGGTGAGGAAACATAGATCTTTTAG
AGTCAGTCAGCGTAGGGAGAGGGCAAGGAGCCTGGAGATGGACACACTGGTACCAGGGGGTTACAAACAGTAAGAAACACTTTATTATAACTTTACAACATATAAATAGCTTGGGTCCAATCTGTGCTTTCTGGCAGCCGGGCACCACATTCCCCCTTCCCTTGCAGGCTCCTGCCTTCCTTCACATTGCACTGTTCATCGGTGGC
TAAATTTCAGTTCAGGGCATGACCTTCATGACCTTGCAGAACTTCTTCACTTTCCAGGTTAAGTAAAGGCGATCTTTAGGGGCTGTCCAGATGGATCAGCTATAAAGATTCAATTGTAGAAGGTTCACGTCTCAATGCCCACGTGGTAGCTGTAACTTCAATTAAAAAACAAAAACAGCCGGGCGTGGTGGTGCACGCCTTTAATC
TCCTTCTGGGACGGACATCTTCACTGGAGAGAATTTAACAGCTCTGGAAAGGGATTCAAGGGTATTTTTTGAGCAAGGTGCCACAAGAATTGGTGGCTCTTATAAAAAAATGGCATATCGTGAGTACACAGATGGTTCCTTCACAAACCGAAAACAAAGAGGCCCTGATGAGGAACATCTTGGAATCCTAGGTCCTGTCATTTGGG
AATCAAGTTGCAGAGATGGAGCAGTGCTCTTGAAGACTGTGAGAAGGCCTTGGAGCTAGATCCCGGAAACGTAAAAGGTCTCCTGAGACGAGCCACTACATATAAACATCAAAACAAGCTCCAGGAAGCTGTGGACGACCTGAGAAAGGTGCTGCAGGTGGAGCCGGACAACGACTTGGCCAAGGAGACCTTATCAGAGGTTGAAA
GTGCTATATAGTATTTCTTTTGGCACATTGTGTTCTGGCTGTTATTTTCTAGTTCCAATTAACAATAGATGCTGAGGAGTAAAATTGCTGAACCAGAATCTATAAAAATGTCTGTAGATTTTCCCAAGTTGTTTCTAAAGAAGTGCCAGCTGTTGGCATTCCCACCAATAGGTAGCAAATATTTTATTTTTACTTATTGTGAGTAC
AGCCACTGTTCCCTCTGGTGGCTTTTACATGTCGGTGGCTGGCATACCATATAGTAACAGCAGTAATTCTGTCTCAGTGTGCTTGCAAGGAAACTTTTCTTATAAAGAGAAAAAAAAGTTACAATTTACTACTGCCCTAGTTAGGACAGACATGCTTGTCTCTCCTAGGTAAAAGGTCAGGTCCCCGAGTCATTTCTGTAGTGAAG
TCTGTGTAGAAATGAAAATTGGTTTGTTTTTAGTCTTTAGTGTAGATGTACACATTCCAGCAAATGTATTTGCAACTATTATGTGGTCGATGCTTTGTGATATAAATGTACTTTTTCAATGTATACTTTCACTTTTAAAATGCCTGTTTTGTGCTTTACAATAAATGATATGAAACCTCCTGTGTCGGTAAGTTGGATATGTGGGT
CTGCCTCTCTAAGATGAAGAACGCCATGGCCTCCACGGCCCAGCAGCTCAAGGCCAAGCTGGACTTCTTCAAAACCAGCATCCAGATCGACCTGGAGAAGTATAAAGAGCAGACCGAGTTTGGGATCGCTGGTTCATGTCTTGAACATGGTCACAGGCACCGTTCACACATACCCCGTGACGGAGGATGAGAGTCTGCAGAGCTTA
AGAGATTGTAAATGGTCAATACTGACTTTTTTTTTTATTCCCTTGACTCAAGACCGCTAACTTCATTTTCAGAACTGTTTTAAACCTTTGTGTGCTGGTTTATAAAATAATGTGTGTAATCCTTGTTGCTTTCCTGATACCAGATCGTTTCCCGTGGTTGGTTAGAATATATTTTGTTTTGATGTTTATATTGGCATGTTTAGATG
AGACACACAAAATGAACACTAGGGCCTTTCCTTCGAGGAGCTCGAGGCATATTTCAAAAGCTGACAGTTTTTCTCACAACAATCCTGTGAGGTTTCGGCCTATAAAAGGAAGGCAAGAAGAGCTAAAGGAAGTAATTGAACGCTTTAAGAAAGATGAACACTTAGAGAAAGCTTTCAAATGTTTGACTTCTGGGGAATGGGCACGG
GGTAGTAATACCAGTAAACTTCAATTATATAACTTTGCAACCACAAAACCTGTGATACCTGTACAGTAACAAGTGTTGGCATTATCAGTTGAACTGTAAATATAAAGTGCTTCTTCCAGTTAGTCTCTATAGTTATTAAGTTTCTAAAATTTATCTGAACACCATACAGAAACTTGTTTTGGGGAATTTGATAGTTATTGATGTGC
GAAAGTCATATTTTGATTATTGTATTTATTCCCTATTCACTTAAATGAAATTTAGTTTTTGTTCTTAATTGCACTCTTAAGAGGTTCAGGGAACCATTACTATAAATGTTATCAGTGGCCTATAATGAAGCTTTATATGTGTAGCTATGTCTATATATAATTCTGTACATAGCCTATATTTACAGTAAAAGATTCTGATTTTAGAT
GCCTGCACCTGGCCATCCAGCTCAAGAGCCAGCCTCAAAACAAGCTGGGCTTCGTAGTGGATGTCGAGATGGGTGCCCGCTGCTTCAAAGTGCTTTTCCCTATAAACCGGGAAACGCTGCCCGATCCCTGCCCAATTCACTACCATTCCCTGCAGTTGGCTGAGCACCCCCAGGAGCTAGTGAGCCAGACAGGCGTGCGGCTTGTA
GGGAACAATTATCTTGCCAAAACGTCTTTCCCTTTCATCTCCCATTTCTCTGTACCCAGTCCCTTCCTGCTCCTTGCCAATGTGATCATGCTTTCTTCTCTATAAATGCTAACATTTGAAGACCCCTTTCCTAGGGCACTTAACCATCCAGTCAGACCATCACATTCAGTAGGGACTTGTCTTGGCTAACAGCAGTGTATCCATCT
AGCTGCTTTAAGGGTGCTTACCTTACCCTGTAATTGTAGCTGTTAGCTTAATCAATAACCTGATCCCATTTACTTGTCTAGAATGTAAAAATCTTCAAAATATAAAGTCACTTCACATGTATTTCCTTTTGGTTTTTATTTTTTTCACTCTATTCTGTGTGAGTCCATGAACCTTGTGCTGACCTCAATCTGTGCGAGCCTTATAG
GTTTAGGCTGGCCTTAAACTCACAGTTCTCTTGCCTCAGCCTTCTGAGTGCTTGGATTACGGATGTGGGCCAGAATATCCAGTTTGATCAAGTATTCTTTTATAAAATATTACTTTCTTTTTAATTGCCTGTGTGTATGTCTATGTGTATGTGAATGTGGGTTCCCAAGAAGGCCAAAAGCTCCCCTGGAGCTAGAGTTATAGATA
GGAGTGGGTACACCTTACTACATGTCTCCAGAGAGAATACATGAAAATGGATACAACTTCAAGTCTGACATCTGGTCTCTTGGCTGTCTGCTATATGAGATATAAAACCAGCTAATGTGTTCATTACAGCCACTGGGGTAGTAAAACTCGGAGACCTTGGGCTTGGTCGGTTTTTCAGCTCCAAAACCACAGCTGCACATTCTTTA
TTACCTGTAAGACCAGCTCCAGAGGATCCAACATCCTATTTTTGACCTGCACAGGCAAAACACCCAAAAACATAAAATAAAAATAAATTCAAAAAGGAAATATAAAATTATCACTAGGAATTGCTCTATTCACTGAAGGAAAGGTTTTAATATATAATTTCTTAATTCTTATTATCCACTGGAGAACCCAGAGATACAACATAACT
GGCACAGCAGCAAGTAACTTGATTGAAGTATTTGTTGATGGTCAGTCTGTCATGGTGGAACCAGGAACCACTGTTCTGCAGCCATCATGTTAAGGATACCTATAAAAAGGGCCTTGATAGGCCTTTCTAATTCTCCTAAAGGATATTGTTTCTAGTCCCTCCTGGCTTTCCGTCCTCCAGGTCGGGCTGACAGAGGTTGCCGTGGC
CACCCCCTTTCTTGCCTCCAGCCCCTCCTTGGCTTCCTTCACTCAAATTCCTCTCATGTCCTCCCATCCCTAGACACTCAAAGGAATGCAGCCACTTCATTATAAAAGTGACTGAAAGGCTTTAAGTTCACAGTGGGGACCACTGTTGCGTAGTTTCAGGCTGTGGTAGTCTTAGCCAGTGATGGTTAGTTTGCACCAGGATTCCA
AATGCTGATTGTAAAGGGTAACATCAAATTAGCAAAGGATAATGTATTGTTTTAGGATTTGTGAGTAGACAGATAAGAGCTCTATTTTAAATACAAGTTTTATAAAATAAATACTTTTGTATCGCATTGATATGAACCATGGACAAGTATATTCTGCTGCCACAAAGACTGTAAAGTGCTTCATTTCAACAGCTGAGGCAAGCCAA
CCCGTGTGGCTGACAAGGAAGAGTGAAGTGGCTGTCAAGCTCCCACCCACATTTGGTCAGTTGTAAAGAGTAGAGTGTGCTGAAATAAAACGGGACATGGTATAAATAAGATGTACGCAGTATAACTATCTCTAGTATAATGACTATGGGGGAAATTGGGGTAATCTGCTAGAAAAGACACCTGCTATGGTAAACGGCATACACCA
CTTGTTCAGCTCTTCTTGCTGCTTCCACCAGTGGGTTCCGGCTCTGGTCCAGGGCATGTGGGAACTTGACTGTCTGGCTCCTCATGACTGTGATGTGGTCTATAAACAAATCTACTTAAGCTCGCTGTCTCTGAAAACTGCCCTGCTCTAGGACTTCCAGTGGTCCTCTGGAACTCACCCTTAAAAATCCAAAGCGGATTCAGAGC
CCAAGCACGTACAGAAGAGAGAGACGTTACCTGAAATACCTCACTGGTACCACACCACTGCTGGTAAACTGAAGAAGGCATTTGATTTGTTAGCAGTTGTTATAAAAACCTAAGCACTTTACTCTGGTTAGCAGGGACAGTGAATAAGGGAAAGCAGTCTCAATCCAGAAACGAGGGGAAGCCAGAGAGAAGCTACGCAGTGCCTC
AGTGAAAGTTTTATTACAAGCTCACAACCGTCATTACAAACATTTAGGGGTACTTTCCACACTGCGTGCTGTTCCCCAAAAGGAAGGCTATCTTGGACTGTATAAAGGAAACGGTGCAATGATGATTCGGATCTTTCCCTACGGTGCAATCCAGTTCATGGCCTTCGAGCATTATAAAACGGTCATTACTACAAAGCTGGGAGTTT
TTTTAAGTCTTGAACACCTTTCCAGAGTTTCTTGAGAGCTACAGTGGTACAGAATATACCCAGTACCACCAAGGCTCGAGCTCTCTTTCCAGCATTTCCATATAAAAGTTTATTTGAAAGAGTTTAGGAAGTACCAAATTGTACATGAATTTAAACTCATATTATTACTTATAATAGAAAAATACTTTTCTCTTGATTTGAAGTTT
GAAGAGGGAAACCTGAGCTCTGTACCACACTGTCTACTAGTCTGTGGTCTGAGAAACTGCTCATCATTTATAGTGCACATGCAGATTCTAGTAGGGACTATATAAAGAAAGACATCAGGTGGAATAATAAAGAAAATTTTCATCCCACAGTCGATGTCTCAGAGGATTGAAGGTGTACCAACCTTGTGTGAAGTTGCTGTTGTATT
TTATAATTTAAAGTACTATAGGATCATTTTTAGTGTGGTCATCTTGTAAAGCTGAGGACATTTTGGTATTTAAATTACATGTTGTTAATCCTAATCTTTGTATAAAATAGATTATATGGCAAGTGTCTTTTACAACCCTAACTCCCAGAGAAATAGGTAGGGTAGGTGGCTACTGGCTGTGATTCTGATGGGCACAGGGCTTCAGG
ACTGACTTGAACGAGAAGAGTTGGGATGTGTAACTCCTGGTCTAATTAATTACACTTGGAAGAAGAATGTCCGCAGCTAGGAGAAAGCACTTGAGAGGAATATAAAGGCTCTGGTGTTGATTGCTTTCATATGGGGACTAAGGGAAGGCAAGGATTCAGTTGTCTACTGAGAGATGGATAGATTGGAGCTCGTGAGGCAGAGCAGC
GGTCTCTAGTACTGCCTTCGTACTTAAGAAATAGCCAAGAAGGATCTCGAACTGATCCTACGGCCTCCAGGTTTCAAATGCTGGGTTGACAGGCCTACGTTATAAATAACGCCTGGCTCACAGCAGTTGTTTTACTTCAGTGGCAAACAGATCTTGTGGCTTTCCTTCTCATGCTCCTGTCCATATTACAACATCTCCGATCAAAA
TAATGGTAGTTAATTGCACTTAACGTCCTACCCAGGAAGGCTGTGGAATACAATCACCCATCAATGGGGCAGGCACTGTGCGCTGGAAATTAGGATGACTTATAAAGAGAGAGAGCTAATTATGCCAGATCAATGAAAGAGCCTCAGGTGATAGTGGGAGAGGTTGGAACAGGGACTTGGCTGCAAACAGCTCTGCTTCACACACT
TTCCCCCATCTTGGTTGCAGTCTTGATCTCCCCCAATCCCCGCTTCAATTTTACCACCCTAATCTTTATAGGAAAAATACTCAGTATATGTATATTTTGCTATAAACTATCAGTATTTTAACCTACTGGGGAAAACATCTCAATGTTTTCATCTCATGAGAGACATGGGGCCTGACTAAGTTTAATAGCTTGATTAGAAGCATGTT
AGTGGCAGACCTGTAAACACTACTTTTCAAAGTGAAGAGGACAGCTGTTGATATTTTCTATGTCTAATCAAACCAAACGGATTTAACAATCTCATCTGTTTATAAACCTTTTTAACTTTAGGAACTTAAAACCACAGTCTGAAAGTCTGTTACCAGCTGGTGTCAATATCTTTCTGTCTGGCTGAATTTTATAGATTAGTTTTGTT
ATTTATTTGTTCTGAACAGAAATTTTCTGCATTAATGTCATATGCACGTGTCAATGATAGATTAAAGAAATGGAGAACTGAAACTAGAATATAATCTTTTTATAAAAAGATGTGTTTATTTTTATTTTATGAGTATAAATGTTTGACTTGGGAGGAACAATACCTCAGATGTCTCATTTTCTATCTGAAATCTCCGGAGTGAAGTC
ACTGTACTGCGATACTGCAGTACCTTTTTTTTCTTTTTTTAAAGAAATGGAAAATGTTTACTATGCCAGGGACCTCAGCACTGCCCTCCCGTGTAGGCTGTATAAAACTGTTTTTATGTCAGTGATTTTAGACTGACTCCATTTAAATTATGTTTGTATATGAACTTTACTCTGACCTGTGATCATGTTTCAGGAAGGAATAAAAG
TCCTATGATGTTTCCTGCATACTGAAGGAGGAATGCCGATATAGACATTGAATCCATGATTGAGCATTCTTCACCACTTAGTCTGCAACTCTTGGCCAATTATAAATCTGTGTATTGATCACCACACACCTCAAAGAGAATCTTCTCTTGCCGAGGCCAAGAGAAGATTACCCTTTAAAACAGTTTAATAAAAACTTTCAGTGACA
AATGTAATTAAAGATGACTCGTAATCTTCCTGCCTCACATATGCTGGAATTACAGATAGGTACTACCATGCCTGGCCTATGTTTTGAGATAGAGTCTTACTATAAAGCCAAAGCTAAAGCTAGCCTCTCAAGTAGTCTTTGCAAAGCTAAAGACTACAGATCTTTTCTGGTTCTGAGAGCTGCCCAGCTTTCAGGCAGCTCCACAA
GCACACTCATGCTGGGGACAAGCAGAACCATTCTCTTCCTTTTTACCTCTTAAAACAGCAAAGTGCAAGAATACAGCTGGAGGGTCATTGCTTTAATTTATATAAAATATATCTGTCTATAGAGAGGATAGAAAGTTGTGAATTTATTCGGTTTTACATGTAATTTTTAAATTAGTATGTTGAGATTCTGAATATTATGGTGGCCT
TGGAGACATGAAACATGTTGAAAATGTTGCTATTAATAAGAAGTGATAGTGAGGTTAATATTATTTTAATGCACTAGAAAGCTTTTGACTTTAACAAGATTATAAATTTTGGTCTCTCCAAAATAATCATAAACCTATAAGGAGGTGTTAGAGTTGAGTAATCACTGAGGTAGTTTTGAGGCTATTTTAATTATGTAATGATTTAA
GTGCTTTGTAAACAGCGTGTGTAAATACCCATACTTACACAGCCTGCAGTGCCCACGTGCATGCATGTGGACCTCACATGTACCTGGGCCTTGTTATGATTATAAAATGTTATAAGTATGAGTATCTTGCCTGTGTGTATTTATGTGTGCACTCCTGATGCCCTTGGAGGTCAGAAGAGGACATTGACTATCCTGGAACTGGAGTC
GTTTCTAGTTATATTCAGGACCTGACTGGGCAGTACAGTAAGAATTAAAGTTGGTTTTGAGTGTGAGCATAATGGTCTGAGGTAGGGATCAGGACTGAAGTATAAAGAGTCTGGTTTTTAACAAGTGGGAATCACATTTTGAGACATGGGGTCCCATGTGGGTCAGAGTTGATTTAAAGGACCAAGGCCAGGGCCCAAACCTTAGT
TATATTTGAACTGAGGAGGATTGCCTTCGACGCAGAGTCTGACCCCAGCAACGTCCCCGGGAGTGGGACTGAAAAGCGCAAGGCCATGTATACCAAGGACTATAAAATGCTGGGCTTCACGCATGTGATCAGAGGGAATCGTCCAATCAAAACAGAGATGGCCCATCAGCTGTATGTCCTTCAGGTCTTGACCTTTAACCTTCTGG
GAACAGGACAAGTGGGAAAGTCAAGAGAAAGAACCGAAGCAAGAGCAACAAGGCTCCAGCCACAGCATGGCCTGTACGCAAGGGCAAGTTCAGCTTTCCCTATAAAATTGATGATATTCTGAGCGCCCCTGATCTTCAAAAGGTCCTGAACATCCTGGAGAGAACAAATGACCCTTTTACTCAGGAAGTAGCACTGGTCACACTGG
TTCATTGGGTTACTCCTATTATCAAGTAGCTGGAATTGTGAAGGTTGAGTAGTTAGATCTTTAGCTTTTATTCATTATTTTTTGTATTACTCTCCATGTGTATAAATTATTGATCATGTTGCTGGCTTTTATAAACTCTTAGCAAAGGAGGGGCCCTGCCTCAGCCTTTGCAAATGGTAATGAAGCACTGTTTTTAAATAAAAGAG
CTAATTCCCCCATGAAAGATTATTAATTACATCTCACTGTAGGGTCTTTCTGGTATTGAGGGGAGTCAGCATGTATTTGCAGCTTATGTTCATGGGCATATATAAACATGTGTATGTGCAATATATCGATATAGAATTCTGCCAAAAATCAAGGTTTAAAAAGCTGAGGCTTGTATTTGATCATGCTTTTCACCTAAATAGCAATT
TATTTGTGAAAAGTAGCCAAATTGCAGAACTGCCTCAGACTTTACTCTTGTATTGCTTATGCACACACACACACACACACTGTTGGCATATTGTATACATTATAAAGCAAGTATAGAAATATTTTAAAAGAAAAGGAAAGTGGGGCTGGTGAGATGGCTCAGTGGGTAAGAGCACCCGACTGCTCTTCCGAAGGTCCAGAGTTCAA
CACGGCCGTGGCTCAGCTCTACAAAGGCCGAGTGTGTCAGCAGCCAGGACTTTCTCTCTGGGTCCCCTTCCAAAACGCAGCCACCGCCGTCACCAACCTCTATAAAGGAAGTGTGGATACCCATCAGCGAAGTTTTGATATTGGAATTCAGATTGGCTATCAGCGACGCAATAAGGATGTGCTGGCCTGGGTAAAAAAGCGCAGAA
GAGAAGGAACGGCCTTATAAGTAGGCTGCAGTGATGGCAGCTTTGTAATGTAGTCCTTTTTGTTTTCCCTTTTTATTAATCTGCCAAAGATGGAAATGGATATAAAAACTTTAAAATCAGCTTTTGCAAGCCAGTTTTTTGATTGTAATAGTGTTTAATCTTCCGGAAAGCTTTACATATTCCTCTGCAATAAGTCAAGCCACTAT
ACCATTTATACATGTCCTGGTGTTCATTCTTTATAGTGAAGTGTTAAATACATCACATCTTATTTATTTTTAGCAAATCAGTATATTTTCTGTATTTAATTATAAAAGTTAACTTAGTTTTAAGTTTATTTGCAACTGCCCTTCTTTCCATTTGGCACTATGGTTTGTTGCCTGCCGAGCTGATCCGAGACGTCAGCTCGTCCTGA
ATATGATTTTTATATCAGTACTTGGGAGGCAGAGGCACATATATCTTTGTGAGTTCAAGGTCAGCCTAGTCTACAGAAGGAGTACCAAAACAGGCAAAGCTATAAACAGACCTATATCAGAACAAACAAAATAACCAAAAATTAATAATTTTAGTCATCATAAGAATTTCTTAGCCTTTTAAAAACTAAATTTAAAATTTGTAAAT
AAGCTCGAAGACATATGGTCACGTTGAGCCCAGGACAGGTTCTGTTTGTTCCCAGACACTGGTGGCATTACGTGGAGTCTCTTGATCCTGTCACCGTCAGTATAAACTCCTGGATTGAGCTGGAAGAGGACCACCTAGCGCGGGTGGAGGAGGCCATCACCCGCATGCTCGTGTGTACACTGAAGACTGCAGAGGACCCGCACCAC
CTGCATTGTGCGTGATGTAAAGCAAATTGGGATGTGAAACCAGGAGATTTGGAATAAGGGGTATCTTTATTTTGAGCTGTTCCCCACCCCCCCATCAAATTATAAAGATGTAATTGCTCTGGAGGGGTTAAGCAAAAGAGAAAGGTTAACGCCCACAACTTTATAAATTAAAAACATTTCAGTCTACTGTAATACTGTGTGACTTT
GATTTTAAAATTCTAGCTTTACCTTTTAAAAAGATTCATTTATAATATGTTTATGAGTGTTACATATGCAATCATGTACTTATGTGGTGTCTGTACAGGGTATAAAAAGGTATCAGATCATCAGATCCCCTGGAATTGGAGTTACAAACATTTGTGACCTGTTCTGCATGTGTTAAGAACTGAACTTGGATACAGCAGATGTTTTA
TGCAGTAATATTGATAACTGATAATACTGAGTTTCAAAGGATCTTCCATTATTTTAGAAACAAAAGTATTTTATAGGTTTTGTTCTGTATGATCTCCAAGTATAAAACTAGGTTCTATTGGATTTTGAGATTGCCACAGGCATGTCCAATCTCAGTTGTGTAGACACTAAAGAGCCCGTTGATGGAGCCAATTTGGATATTCATGA
GTCTTTGCAGCGAGGAATGATAAAAGCCAAGCATCTATCGATTGCTTGCTGGACATCAGGCCCCAGCTGAGCTCATCCATCAGGTTTATTCACACACTTCTATAAAACGGGTCTTTTTTTTTTTTAAACAAAACAAAACAAAACAAAATCCGAGTCCCCAAGCGGCGGCGGCGGGGTAGGAGCCCACGCCGTGGGCGACTGAGGCG
TAAGCTAAAGATTTGTGCTGGGATTGTCTTAATTTTCTAAAGATATTTCTGTTCCACTTCTTGGTCATATTTAAAATACTTATTAGCAAGTATGTATACCTATAAAATATCCCAATAGCTTAGAAAATGGCTTCTTAAAAAATTCAGACACTTTGAGGATTACTTAAGACACAGTCATTAGAAAACACAATTCCAACAGTGTCAAA
CGTAAATAAAGACTTTTCTTTAACTACGGGCTCCAGTGGTCCAGAATCTTTTACTGTCTACCACTACAATGGATTGAAGCAGTCAAATTATAATGAAAAGTATAAATCTCATGAAGAATAAATTAGATCCAGAAGGACTAGGAATCATATTGTTGGGTCCATTTCTTCAAGAATTTTTTCCTGATCAGATAATGGATTCATAGCTG
GCATGTTGGCTGATCCTACCATTACACAGGAAAAAAGAAGACGTAGCTTCCCTGATATTGAGGATGAGGAGAAATTTCTCTATGGGGATGAAGAAGAGGATATAAAATCAGAATCTCCACTTAAGTCCCTGGAGGACCCCGAGAGTGCAGGTACGAGACAGAAGGCAAACTCTCTGCCCTCAACTCCAGCTGTAAAGCTAGAATCA
GAGGGAACTGATGAGCAAGGGTTTACCCGAATAAACCTGTTTCTACGAAACAGAATCTCAGCCATCCCATTCCTTACCCCTCACAATCAGTTCTTAACTATATAAACTTTTGGTTTGATAGCATTATCGATTTGAGATCAGTTGAAATTGCTTTACTTTTTTATTTCTGTGACTAAATTGCCTGAACACCTCATTGTATTTGAAAA
TACAGGAGAGAAACCCTATGAATGTAACCAATGTGGAAAAGCCTTTACAAGAAGTGGTGACCTCCAAAAACATAAACGAACACATACAGGAGAGAAACCCTATAAATGTAAACAATGTGGTAAAGCCTTTGCACAAAGCAGTAATCTCCGATTACATAAGCAAACACATACAGGAGAGAGACCCTATCAATGTAACTAGCTTTGCA
CCAACTGGTTAAACTGTGGACTCTTACATTGTGCAGGCATTGCTATCAGTACAAATCATGACAGATCTATGATGGGGTACTTTAAGATCAATCATCCTACTATAAAATATTGTAAACAGATGGGGAAAGGAAGAAAATGAGTGCCTTTATTTAACTGAATCTGAATGTACAATTCAGTTTGTACTTGTTTGCACTCAGAAGGCAAA
GCCTACCACACAGGAAACCTTGAAGAAAACCAGTTTCTAGAAGCCGCTGTTACCTCTTGTTTACAGTTTATATATATATGATAGATATGAGATATATATATATAAAAGGTACTGTTAACTACTGTACATCCCGACTTCATAATGGTGCTTTCAAAACAGCGAGATGAGCAAAGACATCAGCTTCCGCCTGGCCCTCTGTGCAAAGG
GATCCTGTCGGTCAATGGTGTTGACCTCCGCAATGCCAGTCATGAACAGGCTGCCATTGCCCTGAAGAACGCGGGTCAGACGGTCACGATCATCGCTCAGTATAAACCAGAAGGGTATAGCCGATTCGAGGCCAAGATCCATGATCTTCGGGAACAGCTTATGAATAGTAGCCTGGGCTCAGGGACTGCATCTCTGCGAAGCAACC
TTACACCGGGTTCACAGCCTTTGTTAACCTTTCGCGTGTTGGATGTTCAAATGCTGTTCATTACACTTTAGAACGCCGGCCTGAATTTTATTAGCTTCATTATAAATCACTGGGCTGATATCTACTCTTCCTTTTAGGTTTTCTAAGCGTGTCTAGCATGATGGTATAGATTTTCTTCCTTCAGTCCTTTTGGGACAGATCTTATA
CTTTATATTTAATCTGGCCTAACTAGCTCAAGGGCTGGGAACTTCCAAACCTCCCCACAGCTAGCACACCCTCCCTTCCAGTATTCCTGAGTTAATATTTTATAAATCTATATTTTATCTTTGCTGCCTTATTTCCTTCTGGGCAGCCCTCCCATGGGGCCGCTTTCCCTTTGCACCTACATTTCGGTTGTCTCACCCTCCTGCTC
GATCTTCGGCTGTCTGAGGAAGGCTCCAGGACAGAGCTGTCTTAAAAGAAACATAATGTGAGCCCCATACCCTGTCTGAAAATGACTAGCAGCTATGTTTTATAAAGGTAGAAGGAAACAGATGAAAAGAATTGCATTTTACTCAGCACTGTGCATCTGAAATATCACTTCGACTTGTATTATTAATGAGCTATTTACATTTTTGG
CGAGTGTGAGGCCAGCCTGGTCTACAGAGCGAGTTCTAAGCTAGCCAGGGCTACACAGCGAAACCCTGTCCTGAAAACAAAATCTATTTTATATATGTTTTATAAAATTTTCATAGTATAGTTTGGGAATATGTTGGAAGTACTTAGATATAACCTAATCTTTTAATCAGAATAGAGTCTTTGATGTGGTGCCTTCCTTTTTCTTT
CTAGCTAGTCCTAGACCAAGAGCAGGCAAAGGAATTCTCAAACAGGAATCTGGAACTGAAAATTTCCATATGGTTTTGGAGGTAGAAATGAAGAGCCATATATAAACAAAGATGTTATTTCTGAACAATTTCAATTGCCCCCCCCCCCAGGTAATCAAACCACTCCTGGCCCAAAAAGAAGGAAATCGTGTAGATATGGTTTGATG
ATGAGCAGAGAAGATATCCCCAGAAAAGGCCTCCCTGGGAAGTGGAAGGGGCCAGACCACGGCCAGGCAGGAACCCACCAAAACAGGAGAGTCAGCGGCATATAAATGCAGGGCCCAAAACCAACATGTCCCCCATTCCAAAGGATAATCTTAGAGAAAGACCAACGAAGTCAGCCTGTGACACTGGGAATTTGGCAGTTGTCAGC
TGTCTCTGAATCCCAAGTGCAAGGATTAAAGGCGTGTGCTACCACTACCTGGCACAGATTTCTTAAATAAAAAGTTCAAAATTTGTCATGAAAATGTATATATAAAATGCTTCAAAATTAATAAAGTTTATCTTCATAAACACCAAAAATAATTTTATTGAAGGTATACACAGTATTGAAGGTATACACAGAAACACAAGAGAAAT
CTAATCTGGAGAAATGGTTCAGTATTCAGCTGGCTGATACATAGTTATACAAGGAATGCTGTCATGCCCACATTTTTAGCCTCTAACATAGTACCTTATATATAAAAGGCACTCAGTTAATTCACTGTCCATCATAAGGGTGCCCCAAGAACAGCTAGAAGGAACAAACTGAACAAAATGTAGCACTGGATTCCACCAAGTGTCTC
CTGCAACAAATACAGATTTGATAACCACAAGGATGCATATATTGAATCAACAAACCTCAGTAGACATAAAAGTATGCACACTGAAGAAGAACCTTGCAAATATAAAGACTATGGCAAATCTTTAAGTTTGTTTTCAAATGTAAGTCAGAGTCATGGAATCTACATAGGAGAGAAAGAATATAAAGAATGCGATAAAACTTTTGGCT
GCTTATCTTCATGTCTAGAGATAAGGTTCGATGACAATGTTAGCAGGATGACGTCAAGGGTGGATGTGTGCACTGTATCATTTGTGCAATTGAATGTAAATATAAAAATAAAACTACACTCATCATTATGAAGAATTACCTTGTACATGCCCCCTGTGTACTTCAGACCGAGGGAGCTGTGTTACCACCACAGAAGGGATCCAACT
TAAGCTGACAAACATTTTGAGAGCTCGGCCCATTTCATTCCCAGCAGGATGGCAGCATTCCATCTGCGCAGGCAGGCAGAGGTTTTCCTGGTTTGGGAAGTATAAATCCCGTGGGAAGTCAACTGGAGGACATTTTACGCGTCACTCATCCTATTATGAGCCTGCTGCTCCTCCGTCTCTTGACAAGGAAGGAAGGAGAGGCTGTT
TGCTGGGATTATAGGTATATGACACCCTGCCTGGCTTTATGAATTAGATACTTTCCTCTGTGCTAGGCTTGTTAAAAAATAGCCAAGTAATAGTAGTGTATATAAACAACCATTTTTATGTTGCTCTATGGAGTTTTCTGTGTGGGAGAATACTTAGCCACAGATTATAAAGTGATAAACTGAATATCATAGGATAAATAACATAA
CTTTAAGGCTGTTCTTTTTAATAGCAAATTATACTTTACCAATTATCATCTCTTGGGAAGGAAGTCAACGTTTGGAGACATGTGTTTTTCATTATGTAGTTATAAAATTGAGGGTGTCTGCTTTCCCCTGGGGCAATCAGAAAGAAATGTGCATGAGTTGCTTTTGTACCCTTAAAATCCTTTAAAAATTTTGCAGCAAACAATTG
CCTAGACTTAGGGAAACTAAACTGTCTTTCAGTTACTTTGTGTATTGCACGTGGGCTTTATCTTCCCTGTTAATTAACACTGCAAGTGTGTCTTTGTAAATATAAATAAATAAGTATATATATTCTTCAATTCAGCACTGCCCCGCTGATGTGATTTGTTTTGCAGGACAGCCAAAGCTATGTAGAGAGATATTCTGTATCAGAAT
AGGCTGAAGCTGGAAGATGATGCGTTTTGAGGTCAATGTAGGTTTCAACGGAAAAAAAAAAGATGTGTGAAGCAGTTCAGAACTGCTACTTTTGAGGAAATATAAACAGGCCTATCCACCCTAATCAGTCTTTGAAGAAATTGTAGACTAAGAAGACGAAAGAAGTTGGATCATCATATTGGAGAAAAAAATGAGGGAGTGAACCA
ATGATAACAGTAGCAAGGCCTTCAGGTATAATCATTTAAGAAAAGTTGCCTATAGGAGACAATACTGATGTTAGATGATTAGTTTCCTAAAAATAAATAATATAAAGCCTATACTGATTGGAATATTAATTAAACCATGGTGTGTTTTGTTGCAGCTTGAGGATAATTTTGGTTGAGCTTATATAATCCAAAGATAGGTTTTACAT
ACGAAGAAGCTCTGCCTCCCACACACACTCAAACACATACAACTTCACTAAGTCGGAAAATTCAAATAGGACATGCTCTATGCCTTATGCCAAAGTGGAATATAAACGATCTTCAAATGACAGTTTAAATAGTGTCACTAGTAGTGATGGATATGGTAAAAGAGGCCAAATGAAACCCTCAGTTGAATCCTATTCTGAAGATGATG
GGATTTCCCAATTTACTCTAGTTAAGCAGCGGTTTCGGGGTGGTAATTTTCTGTGTTTGTCACCAAACTGCTCTTCGAAATCCTTAGCACACTGCAAGAGTATAAACCAGAAATGCAGAGTTGCTGTGCGTGGAGGGCTGGCCTAGGGGCTCATTCCTCTAACTGGGTTCGGTAAGGGTTCCCCTGAGAAATTAGAGCACAGTTTG
ATTTATAGATTCTATGTCTTATGTCTTAACCAGTCAGTGATAAAATCCAGGAAATGTTTTTTAACAAAATAAAATTTTGTTTGTAAAATGTTTATAATAATATAAACGTGGATCTTATACATGTTCAATAAAAAGCAGTATCTCAAAACTTTGAAGAAGGGCTGAGGTTGTTCGTGGGACCTGGGGGAAGTACAACCTTTGGCAGC
TACTCCAAATTGATACATATATATCAAAGGGTTTAAGATATATACCATAGCTCATTCTTGAGGGATGATCCTCTTATAATGTGTTGCATTTCATTGATTTTATAAAGTATTCCTTATTTGTCATGTAAAGAAAGGATAGTTAGAACATAAGACTGGTTTGGTGCAGATGAGGGGAGAATAACAGGTAAATTCCTGAGGCCATGTGT
CTCTAGTCCCCTGCCTGCTCACACCTGGTCCCCTAGCCTTTTCTCTTGGGCAGTGTAGTAGTATGGGCGAGCCACCCTCAGCTCTTTTATTGGCCGGGGCTATAAACCATGGCTGGGCATAACTATTCCGAACTGTCCCCCCATCAGGATACAAGATGCTGAGAGGGCTGCAGGGCCATTCCATCAAGCCCCAGGGTGAAAGGGCT
AAAGAGTCTAGCAAGAAGCAGTAGCTTGTCTGCTAAGAGTACAAAAATTATATGACAAATTTATTATGCTACAAATTTAACATGGAATTCCTTCATTTTCTATAAAAATGTCAAAAAAAAGCAATGCTACCTCCAGCCTTAGGTCTTTTGAACTGCCCACTGTTGAGATGAGTTTTTCTTTTGCCATACAAAGTTATTATCATATG
ATGTTTGCTTCGTGATGGAGTATGCTGCAGGTGGTGACCTGATGATGCACATCCATACTGATGTCTTCTCTGAACCCAGAGCTGGGTGCTGTTGGCGGAATATAAACACACAAATGAAATGTTTGCAATAAAAGCCTTAAAGAAAGGAGACATTGTGGCACGAGATGAAGTAGACAGAGCTCAGCAGAGGTTTCAGTTCAGTCTAC
CCTCACAGAAGACAAGACGCGCTGCCAGTGAAAGGGAGCTGTACATTCCATCTGTGGACCTCCTGACTGCCCAGGACCTGCTGTCCTTTGAGCTGCTGGATATAAACATTGTCCAAGAATTGGAGAGAGTGCCACACAACACCCCTGTGGGTATGACTCCCTGCATGTCTCCTCTGCCACATGACAGTCCTTTAATAGAGAAGCCA
CCAGACAAGTGTGTTTTAAGAGAACTACCAGTTTACTTAGTAGGAGATTCTTTCATGTGTGTGATTCATATAGGTTTGGCCCCAGGACTGTTTGCAGAAGTATAAATACTTGGAGCAGGAAGAGACCTGCTCATAATGACTGCAAAATGCCCTTTTACCACCACACCCAGATGTCTTGGCTATGACCTTTACAGTACAGCAGAAAA
CACTTCTCGGTAACCTGCTTGACTTCAGTGCCTTACTCTGTCTCCTTCCAAGTCTCTCTAGGAGATTTTTGAAAATCCAAAGTTGCAGTTTCTCAAAAACTATAAAAGCAAACTCTCTGCCATCACCACTGCCCTTATTTACACAATAATTATATGTTAATGCGGCATCTTGTTTTCATAGTCTATATAAAATCCTCATTAAGGTC
GAGCCTATTTTAAGCTATATACTATATACACCTTAGAGGCACTTTTAAAAACTCCTAGTATGTTGCTTAAGATATTTGACCCCTTTTTCTTACTAAAACCTATAAATGCATCACGCTCTTTTCAGGAGACATAAGCCCGACTCTCTAAACTCTTGGATTCATCTGATTACTGTAAATTTCCCCCTTTCTTCTGAGAGGGAGTGAAG
GGAGGGACTAGTGAACCATTTTGGATTTGTGCCAATCTGAGAAAGTGATTTAAGGTTGACGTCATCTTTATATCCTTATACTCTTAAGTCTCTACACTGTTATAAAGGAATGTTCTTTTAATGGACTGTCTATAAGGGAGATGGAAGTCTTTCTAAGAAAGATGCAGAGAGGCCAGGAGCCAGGACACCTGGGCAATGTGCCCTTC
ATTTCCCATATGGAAAACTGAAGGACAGAAGAATTAAATTTTCCTGAGGTCACACAGTGAGCAGCCATCCTAGGGAGTCATTCGTCAGGACCCACGGCTTTATAAACATCAGTATACACAACCCCCGATCCATCTCCATGTACTACATTCTCGACGCCAGCCTTGATGGTTCCTTTCTGGTAGAGTCATTGGCAGTCTTTGGAGTA
AAAGAAATTAAAAATCTGTAAGTATATATTATCTCCGTAATACATTTCTTAAGTGTATGACATTGAGGTAAGTTTTATGTAGTGTAGATTCATTTTAAAATATAAACTTTGAATTCCATTAGCAATGTCTCAGAAATTAGATTTTCCCCCCTGTAATAGCTTTCAGTTTCTGGCTCTCCATGTCTCCTATCTTTCCTTTCTAATTT
AGATCGACCTACTATCTCTATGGCGTCGGAGACCTCAGTCTATGTCACCTGGATTCCCCGAGCAAATGGTGGCTCTCCCATCACCGCCTTCAAGGTGGAATATAAACGGATGAGAACTAGTGATTGGCTGGTAGCGGCTGAAGACATTCCTCCTTCCAAACTCTCTGTGGAAGTTCGTAGTTTAGAGCCAGGTTCAATATACAAAT
CGAGAAGGGGGAGCTGTATGGATCAGAAAAACTAACACAGGAATGTGTGTTCAGAGAACAGTTTGAAGAGAACTGGTACAACACCTACTCTTCCAACCTCTATAAACATGTGGACACCGGAAGGAGATACTATGTTGCATTAAATAAGGACGGGACTCCAAGAGAAGGGACCAGGACTAAACGGCACCAGAAATTTACACATTTTT
CCTAGGACACATATCAAGCCCCCAGAATTTCTCTCTATCCAGTTGCACCAGTGTGAGGAACTTGACGGTGTCAGGAAAGTGAAACTGCTTCTCTGCTCCATATAAATGTCTGTGCAGATGCAAAGCCATGCATTACATGGTAGCTCACCTTTAATCCTAGCACTCAGGAGACAGAGGCAGGAGGATCTCTCCGAGCTCAAGGCCAG
TCTCCTGAGTACTCAACTACAAACTAAAAGTCACCAGCACCAAAGAGTTGGGTCAACTAACCTGCCTTGACTTTACCAGCAATCCATATGGCTTTATCTGTATAAATCTTCTGCCTCTGATCATTTCTGGATGGTGTAGGAGAAAGGAATAGGGATCATTACAATCTCGGGCCACACAACACTATCTTTACCTAAGTTTCTTAAAG
AAGATTAGCCAGGTCTACGGAGTGAGTTCCATGCCAGTCAGGGCTACAGAGAGAGACCTTGCTTTAAAACAACAAAAGTTGAATACATTATATTTGCATCTATAAAAATAAGTCTACTTGCCAACAGAAAATTTCAAAGTATCTTGACTTTTTTCTTCTATAAAAAAACTGTATTGTAATTATAACATACTTTAGATCTTTCTTTA
CTCCCCCTCCATTCCCTCTTGTCTCCAAGAACCGCCCTCCCGCCCCTAGTTCTCCCTTCTGTCTCTCCCCCATTCTCCTGTCTCTGAATGCCTTTGCCCGTATAAAGAGCTGGATTCTCCCCTGGTGTCTGTACTGTACTGTGTACACACATCCCTCTGAGAAGCACAAGGAGATGACACGCGCATTGTAACCTTCGCACTGTCTC
CCACACTAAATTTCGGAAAGCGCTTTGTGACAGAGATGTTGGGGTCATGGCTGCCTCTTTGCACATATACCTTAGGATGATTAAGGAAAATGCTTCTGGCTATAAAGACTTGACGGAGAGTTTTGTAACAATTTTAAAGCAGGTGGTGGGCGGGAAGCTCCCGGTAGAGTTCAGTTACCACAGCGTGCCAGCACCATGGTTACAGA
ATGTTTCCCACAAAAATCAGAATCCTCATGAGTACAAGAGTGCTTATTCTTTGTCATTTAGCCCTTTCTATGGCTAGAGATTGGAGCAAGAACAATAGAATATAAAGAAGTGTGAAAACCCACCCTATCCAGGAATCTGGAGATTGTGTCTGTCCTGGACCTCACAAGAAAATACTTCATTATAAAAAAAAAAGATCTAAGCTTAC
TGTCACCCTGTCACTGCTCCCTATTGTCACGTGTTCTAATTTGCTTTAGTCACATGCAGTCGAGGTGCTTCCTGAAGGTATTTGATTTTGCAGCCTCAGGTATAAATGAACCATAATTGATTTAATTAACCAATTCTCTACAGTAGATACTTCAAGTGTTTCCCTTACACCTGAAGATAAATTCGTAGAGAGGAATTCTCTAACTA
GAGAGCAGGGCAGGGAAGTGAGAGCGGCAGGAAATTTGTTACAAGATGGAGAGACAGAGATAGGGGATTGGTTGACTTCCACAGAAAAGATTGCAGAGAATATAAAAGCAGCTCAGCCTTTGCTTCTCGCTGGGGAGTTGAAATGACTTTCAGTGCCGTTGGCCCTTTTCTGACTTTTCTGTGAATAGTTTTATCTAAAGTTCCCC
TTTGTACTTAAGACAAACATCTAACCACTGAGCTAAGCAACATTTCCAGTTTTACTTTCAATTTTTAGGACTATGCCATAGTCAGGCTAATGAAACAGATTATAAAGCTTAGAAATAAGAAGACACATGTGAATATTTTGTATTTGATATATGGCGATAGTTGAATTTGGAAGACAACCGAGTCTTTAATAAATGATGATAAAACA
AACAGAGCAGATTTGTGGACAAGCAGTGACTGATCAGCCTGAACCTGCTTCAGAACTCAAGCTGAGATCCAACGTCATCAGCCCGGATTTTCGGGGCTTCTATAAAGGAAACTGGAAAAAAAATTTAATAATAAATAAATAAATAATAAGAAATCGTAAACCAAAAAGAGAGAACCCTTATACTAGCTGCTTCCAAGAAAGAACTC
TGACCTCTGGCATTAAAGCTTCCACACTTTGAAGATTCCTGGTTTTAGAGCTCTTAAAACTTTCCTAAGAGAGAGAGAGAGAGAAAAAGGGGGGGCTGATTATAAAATAAATAAAAAGCAACAAAAGAGCCTCACATTTCATAGGACCGCTGGTGAATTTTAGATATTTCCAAACATGCATCTGAGAACTTATTAAACTAGCCCCA
TTTTAAAGCTAACCATGTGACAATAATTGACAGATAAATGAAAGTGTGAGATGCATATAACTGTATATGGGACTGCTTTCTCAAGGTCCCTTTACTGCTTTATAAAATAATTTTGATAGGTGGACTGCTTTCTAGAATTTGATAGTGGGACCACATAGGGTAAATCTTGATTTGTATGGGTTCATTTCTGATTTTTTTAGGGAGAT
AATTGGGAGAGTTTGTTGTGCCTGAGTGCTGTTGTTACCTAGTTCAGCTCTTTGTATGACTGGAGAAATTGACACTTAACTATACTTTACTTGAATCAAATATAAAACTTAGAATTTTTGCTGTTGTATTTGTAGTGCCAGCTAGGGACTAGATCCATGGCCTGTGCCTGTTTGTATTTTATTTTCTTGTTTGCTTCTCTTTTTCT
GATTGATGACCTGCAGTGGGATATTGACAAAATTCGAAAAAGAGAACAGCGTCTCAACCGGCATTTGGCTGAAGTCCTAGAGCGGGTGAATTCAAAAGGCTATAAAGTATATGGAGCGGGGAGCAGTCTCTATGGAGGCACAATCACCATCAATGCCCGGAAGGTTGAGGAAATGAATGCAGAGCTTGAGGAGAACAAAGAGTTGG
CTGATATTTGAAGGAATCAAATTTAGAACCAAAGCCTAATTTACCACCAGCATCAAAAAACAAGCCATTTTCATTTCCTTTTTGATGCTTTGAACATATTTATAAAAGTTATCTTGCTCACTTTGAACATTAGAGTGTAAAATATTTCCTGGTTGTTTGCAGAGAAGTAGAACCCTGAATGCTGTTAAATGACTATCGTTTATTTA
CGCAAGATCTCATAAAGGAAGTGGAAGAGCTGCAGGGACGGCCGGGAGCTTTCCCAGCAGAAACCAACTTAAGTAAAGAAATGGAATCTGTAATGAAAGATATAAAAAATACCACTCAGAAGAAATACAGAGACTATAGCAAGACCCCAGGCTCACCAGACAACGAGTTTCTCTTTATGTACTCTGTTGCTAGGACCAATCTGGAG
AGGGCCAGGGCTAGGCAGGCTTTCTTGGGGCGGGTGAGGGAGGGCGAGAGGTTTTTTGTTTTTTGACTACAGAATCTATCCGATACCCAGCCTACTTGTGTATAAAGATATAAATAGAACGACAGAACTAAGTTTGCTAAGGACATAGTTTTAACCAGATGCTATTTAGCTCTTGAACTGCCATTGCGGTCCTCGCGCTGAGCAAG
GATATATCTCAGAATACATAAAAGAAAACACTGGAGAGAGAAACTGTGTGAATAATGTGGTAAGGCCTTTGCAGTTGACATTGACAGTGATCTCATAATGTATAAATTAACATAGACTTGTAAGAAACCTCATAAAAACAAGAAATGTGGTAAGGCTTTAATTGGGAAGCCCAAAATATTGAAGAATATTGTCAAAGTTCTAGAAG
TTAGCAGTACTTTCATACCAAGCAGAAAGATCGGAAATTCAAAGTCCTTTTCAGCAAGTGTCAAGTTTGAGGCCAGCATGGCCTACATAAGACTCTGTCTTATAAATGATGATGATGGCAGCTACATGAGACCCTGTCTTAGAGGAGGTGATGGTGATGGTGGTGGCGATGTTTTTAAGATAAATAGAACAAATTTAAAGTGGATT
TGTCCTATTCATCTCAAGGTGAGAGTCTCAGAACCTTCATTTTGTCTCTCTCCTCAATCCTCTGTTTAAAATTACAGAGAAATTGTATGTATTTATCAGGTATAAAACAGTATTTTCCTCTGCATATATGATTCACATTTTATATATAAATTATCATATATTGTTATTTTATTATATTAATATCCACTTAGCACCTATTATTCTAG
AGCCTTAGCCCTCTGGTGCCATCTTGGAGTGCAGCACAGGTGGAATGCACACAGGCTGTGGATGGAGACAGCTGGCAGCATGGAGCTGTAATTCCTAAGTTATAAACCCCAAATAAACAGGCTATTTAAACTGGGACCTTCTATGCCCGGGAGAAGCTATCCGCGCTCTTCCGATTTGTGCGCGAGGCGCTACAGAACGACTGGCT
TGAGGGGTTACATATTTCAGAGTATATGGAAGAAGACTCATATGATTGAGCTTAAAAGAATATCTGGAATATGTCTAATTTTCTACTAAAACACCTATAATATAAAATTGGCTTCAAAGTTTGTAGTAACTTGCTAGTCTTTCACATGGCCAGCCAATGAGAGCAATGACTTTGATTACTGTGTGCTGCAGAAAGTCCCTCTTTTC
TGGATTTTGGCAGCGATGGCACAGAAACTGAAGATCAACAACTTGAAGATGTTCCATTATATAATGATGTAATGTTTCCCTCTTCTAATGAAAAATTAAATATAAACCTGGCAATGTCTCCTTTACCTTCATCGGAAACTCCAAAGCCACTTCGAAGTAGTGCTGATCCTGCACTGAATCAAGAGGTTGCATTAAAATTAGAATCA
TAAACTGCTTAGGCCGAGGTTAAGGATAACAGAAAGATGATGGGCAGGATCATCATGAACTTTTGTGCAGTGTTGTCCATTTTTTAAGGCATAGGCAATATATAAAACTGTAAGTTGGGAGAGTTACCAGTCATGATTCTCCTTTTCTAGGTGTTTCAGCCTAAACCTGAAGATCATGAAAAGTATGGTGGGGACCCCCAGAACCC
TTGCTTTAAAGGAGGGCTGTTTTCAGTTCCATCTCAGTGCTGGTGGGGCACTGCTGGGCCAGCTGGCTCCAGAGGAGGACTCGGGGTGGGGCCCAGGACCTATAAAGCTCAGGGTGCTTGCTCATGGGGCGCACTGGAACTCACAGCTGGACTCACTGCAACTGCCCTGAGCAGGCAGAAAGCCCCTGTCCTCTGTCTGACCTTCC
ATAAGAGACTTGCACATACTAAAATTTGGCCATACTCCATACAACTATACTTGATTTTCTTTTCTTCTCTTCTCTTCCTTTTCTCTTAGTTATGTTAATATATAAAGCCCTGGATCTGGTCCTGAGAGATATCTGAGCTGCTCATTTCCACATGGTCATGTTCTCATGCCCTCAGGGACAGCTCACCAGGAACCCCCTCAACCAGG
AAAGATGTGCTCTTTTGCCCTTGGGCCTTTCTGCTGCTTCCTGGGCTGCAATGCAGACATAAAGCAGAGGCTTCAGTAGCTTTCTTGGGTCATAGGTTGATATAAAAAGATTAAAAGTTGCTATGTCCTTGATGAGCATGTAGCTACTTCAATGTTTCAGACTGTATACTTTTGGGTTTCTTTTATGTGAATAAAAAGTAACAATG
AACCAGAGAATGCGTGTGAACCCATAGTGCCTCCACCACTGAAAGACAATTCTTCCGGCACGTTCATCGTGCTGATTAGAAGACTTGATTGCAATTTTGATATAAAGGTTTTAAATGCACAGAGAGCAGGATACAAAGCAGCCATAGTTCACAATGTAGACTCTGATGACCTGATTAGCATGGGATCCAACGACAGTCAGCGCCTT
GTCTCCTGCTTTAACTATTTCTAAAGGTCTTTTATCCATTTGTTCACTGCTATGTGATCCAAACCCAGACGACCCCCTAGTGCCAGAGATTGCACGGATCTATAAAACAGACAGAGATAAGTACAACAGAATATCTCGGGAATGGACTCAGAAGTATGCCATGTGATGCTACCTTACAGTCAGAATAACCTGCATTATAGCTGGAA
TTGGGTCTACATTTCACAGATGGAGACTATTGGCATGACATTAGCCTTTCCAGCTTCCGTTCATGATGCTCTGGTTTGCAGCAAAACATTTCAGATCCTATATAAAAATGAAGAAGTTGTTTTAAATGATGTCATGATCTTCAAAGTTAAAATGCTGTTGGATGAAAGAAAGTTTTTACCAAATACGCGCATCGATGAAAATACCA
ATTTTTCGGTGTTTTTTTTTTTTTTTTTTTGTTTGTTTTGGTTTTTTGTTTTGTTTTGTTTTTTAAATAAACTGCATTGAGATCCAACAAACTGGATTGTTATAAAAAAAATCAATAAAAGAATCTTAAAAGAAGCATGTTGTGTTTAACTTTGGTATTTTGAAAGGAGGATTAAGGGCAATGGTATTGAATAGTCTGGATTCAAA
TGTCCGCCAAGTCTAGGACCCTTATGGTCAGTGACAAGAAAAGGAACTTGGTGGCCTGCTTCTTCCTTCGGAGCTGTCTCCATCTGCCCAGATAGAAGCCTATAAACCCAATCGAGCAAAGGTGTTTTCTGGAGAACACGTTCTCACACCGAGTGTGAGTGAGTGTGTGTGTACCTTCACAGGTGCTTCAGTAGGAGCTGTTTCCA
TTCCCCCATCTTGGTTGCAGTCTTGATCTCCCCCAATCCCCGCTTCAATTTTACCACCCTAATCTTTATAGGAAAAATACTCAGTATATGTATATTTTGCTATAAACTATCAGTATTTTAACCTACTGGGGAAAACATCTCAATGTTTTCATCTCATGAGAGACATGGGGCCTGACTAAGTTTAATAGCTTGATTAGAAGCATGTT
CAAGAAGCGGCCAGCCATTTGGTTGAATGCAGGCATCCATGCCCGTGAGTGGATCTCACAGGCCACAGCCATCTGGACAGCGAGGAAGGTTGTAACTGATTATAAAAAGGACCCGGCTATCACCTCCATCTTGAAGAAAGTGGATATTTTCTTGTTGCCCGTGGCCAATCCTGATGGATATGTGTACACGCAAAGCCAGGACCGAT
AACTTTACTGTAAGGCAATTAAATGTGGAAATACAATGAAATATTTCTAAAAGTTAGATGATTAAAGTACATTGTTATGCATATGATAGGAAGCCTGTAATATAAAATTATTGCTAATATACATACATGGGACCTTTGAAAATATGAAATTATGTAAAAGCTATGAATTTAATTTCAAATGACACTTTTTCTTTGGAATGCTACCA
AGAGTTCGTGATTGAAAGATTTTGTTTTAAGCATGATTCAGGTTGTAGTGTTTTGATAAATACTATTTGCCAAGTCAAGAACTTCTTTCCTGATACTGCTTATAAAAAAGTATGATCAGAAATTTGTACTATTGAGCAAAAAACAAAAACAAACAAACAAACCCCACAAAATTAACAATTTTGCTTTTTTATTTGAACATTTAACA
TGTGTTGAGTTTTGAGGGCCTCCCGTGCCTCTGCAGCAGCGCGCTCACAGGAACCACTGTATTCTAATCATTAAGCTGTTGTTTTCTAACGGAAATCGTCTATAAAGAAAAATACTTGCAATATATTTCCTTTATTTTTATGAGCAATAGAAATCAAGAAAATTGTTGGACTCACCACATGCTTAGCACTATGGGCTCTGGAGAGA
CAGAGCACCTGCGGATGAATCTATGATGAAACAATGCTTTTATTAATGCAAAATCAAAAAGGAAACAAATCCGGGAAGGGGATGTGTGAGCATCCTGCAATATAAAAACAAGAATAAAATGGCAGTCTCAAAGAGTCAGTGTCATTACCTGGGGTTTTACATATGTGGCTCCATCTGTACTTGAAAGTGTGAAAGAAAAGTTTTCA
GAGCACAGCTACAAGCATCACACTAACATGGGACTCTGGGAATCCTGAGCCTGTCTCTTACTACATCATTCAGCATAAGCCTAAAAATTCTGAAGAACCATATAAAGAAATTGATGGGATAGCCACCACACGCTACAGTGTTGCCGGATTAAGTCCCTACTCGGATTATGAATTTAGAGTTGTTGCTGTCAATAACATTGGACGAG
AGTGGAAGGACTTGAAGCACTGGTTAATCTGACTAAACTGAACTTGTCTTATAATCACATAAATGATCTTAGTGGGTTGATGCCCCTTCATGGACTAAAGTATAAACTTAGATATATTGACCTCCATAGTAATTATATAGATAGCATCCATCACTTACTTCAGTGTACAGTAGGATTGCACTTCCTAACCAATCTTATTTTAGAGA
ATGCCAGTGGCATGGTCATCGTCTGGAGACGAGAGCAAAAGTAGGGTTCTGTCACCCTGTGCTGCCCACTGATCCCTCCTCCTTCACTCCAGTCTTGCGTTATAAATTAAATTCCTGTGGTTGTGTTGAAGGGCTCTCAGCTCTCCCACCAGGAGGCAGTAGGGAGCTCTCAGGCCTCCAGAGTGGTGGACAACGAAGGGGCGCTA
GTAGAAATAATGAGGAGGTAACACTGATACGCAAAGCTGATTTGGAGAACCATAATAAAGATGGTGGCTTCTGGACTGTAATTGATGGAAAAGTATATGGTATAAAAGACTTTCAGACACAATCCTTAACAGGAAATAGTATACTGGGTCAGTTTGCAGGGGAAGATCCAGTGGTCGCTCTGGAGGCAGCTTTGCAGTTTGAAGAC
CACCCAGAACTGCCTACACAGCACGACCTATCACTAGCTCATCTGGAAGATTCGTCAGACTGGGGACTGCTTCCATGCTTACAAGTCCCGATGGACCATTTATAAATTTATCTAGACTGAATTTAACAAAATATTCCCAGAAGCCTAAGTTGGCAAAGGCTCTATTTGAATATATTCTCCACCATGAAAACGATGTTAAGATGGCT
AAACTTAAATACTCAAATACAAACAAATCTTGAGAATTTTATTTTTCTTGCTTCCCCTCCCACCACCCTTGATCTCAAAGCAAGATTTTTATAAGATTCTTATAAAATCAGAGCCCTTGCAAAATTGGTTTAAATTCCTCTCATTTTAAACTTAGATTCAAAGTTACTTTTTTATAACATAAATAGATGCATATTCTAGGTTGGCT
CATTGTAGCAGGCAATGATTTTGAGAAGATGTAAGGCTGACTTTACATGGACTTTGGGTACAGGGAGAAGGACCTGCTGTCTAAGAAGGTGGTCTTAGTGTATAAATCAGAAAGCTTGGTGAAATTCTTCTCTGTTTCAAAACAAACTTTACCAGTATGTGAATACTGTAAAAGCCATAGTCTTATAGGTCATTATGATACATATT
ATGTTCTGATGGTGGCATCTACTGCAAAGAATGGGCCCCAGGAGCAGAAGGAGTTTTTCTTACTGGAGAATTCAGTGGTTGGAATCCATTTTCTCACCCATATAAAAAGCTGGAATACGGAAAATGGGAGCTGTATATCCCACCCAAGCAGAACAAATCCCCCCTGATACCTCATGGGTCCAAGCTGAAGGTAGTTATTACTAGTA
AATGGATAAGCTTCAGCGTGCTCTTGCCAAGAGAAGAGGGCATAAATAATAGTAAAATTAGTTTGAAAAACTGTTTGGGCTTTCTCTTTGTTTTTAACATTATAAAAATAATCTTTGAGGTAAAACTAATTCTATTAACTGGAAGATACCCAGCTATCTTCATCATTTTTTCAGGAAAGATCATTTTTATTGTGGGGTAAATAGGT
CCTAATCTAGAATCTGCCTCGAATCCATCCCATTCTACATTTATCAAGTTAAATAAAAACTATATCAGAGAAGCGAGTACGACCTTATCCTGAACTCTGATATAAACAGTAACCATTACCACCAGTGGTTCTACTTTGAAGTCAGTGGGATGCGGCCTGGTGTGGCATATAGGTTCAACATCATCAACTGTGAGAAGTCCAACAGT
GGAGTTTGAACTACGGAAAGCCAAGGAGACCATTCAGGCCCTCCGAGCCAACCTAACAAAGGCTGCAGGACATGAAGTTCCTTTACAGGAACGAAAAAATTATAAATCAAGTCCTGAAATTCAGGAGCCAATCAAACCTCTTGAAAAGAGAGCTCTCAACTTCCTAGTCAATGAGTTTTTGTTAAAGAATAACTACAAGCTTACAT
TAAATAATATACATTTAATGTTGCTTAGCATAAAAAATACTTTCTTACAGTAATCTTCTTTAAATTGGGTATATGAAAACATTACCAACTCTTGTTTTTCTATAAAGAAATACAGTTAATAACAAGGTTTCAAATTATTCCTTTAACATTAATAGAACAATCCAAATGTTGAGCATATTTTGATATTAAACTAAAGATCACGTCTC
GGGCACCTGACATAAGCACGGGTGGAAACTATTTCCTTAGGGACTAAACTCCCGTGGCCTCCCTTTGCTCCAGAGGGACCTGATATATGAATGCATAATATATAAACCTCCTTGGGCCATACATCGTTGTGTAGGACCACGATCCCAACACTCAAGAGGCAGAGGCAAGAGGACGGAGAGTTCAAGGCCAGCCTGGGGGGCTGGGG
TCCTGAAGAAAGGCTATTTTTAATGTGCAGTCTACACCAAATGTTACCCAAACACTAAAACTTAAGAGTGGTAATATTGAGCATTTTCCTACATTCCATGTATAAATATCAATATTGAAAATTAACTAAAAGTGCATATTGCTGAGCATTAGAAATGTCTGATGGTTTCCCCTTCCTAAGCCACTTTTAAGTTTACTGTTAGGTTG
TGACCAGCTGTTTACACAGTCCGTCTTAGACAAATCATTGACCAAGACTAACTATCAGGCACGGCTGCACGACCTGCTTTATATTGAGGAGATAGCCCAGTATAAAGAAGTCAGCAGGTTCAACCTTAAAGTGCAATTGCAGATTTTAGCAAGCTTCATGCTCACTGGAGTTTCTGGGGGTGCAAAGTATGCTCAGAATGGACAAC
TAATTTTAAAGACCATAAGATGGCTTTTATTAGATGATAACTAAATAAACTGAACTAAGTAGCCAGAAGACAGTACCTTAGAGACTGATAGTTGTAAGTTTATAAAAATACAAATGTAACTTATATTTCCATTTTCCTCTTTGCCCCTTTGTTTATTTTCCCCAGTAGAAATGTTCTGTCCAGATTTTTTTCCCCCTTTTTAGTTA
CTTTCAATTGAAGTCAGGGTATTGTGCATAATGAACAGAAAGTATTGGACTGAGATTGATTACCACAGAGGCCAATGCTTTTTCCATCTTTAAAATTGAGTATAAAGATTCTATCCTTGTGTTACTCATATCATGAACCTTAAAATTTGGCATGAAGTTTGGGGTGCCAGGAGTCTTTAACATTGATGCTGAGTTACTCTAGCTTT
AAATTCAAATTTAGCTTAAGAAAAGATCTTATACAAAGAATGTACAGTGAAGTGTACTTTAGACAGTCTAGATACACTCTTCTCCCCTGTCAAAGTACAATATAAAGCCAATGGCAACATATTTAAAAGTTCATTATTCACTGTACTTAGAGGTTATTTGTTGAGACTCATTGGTACTGATAAGGGAAGTATTCTGCTTTCAAGTG
CATGATCAAGAAGTGTGGCTGTGCCTACATCTTCTACCCTAAGCCCAAGGGTGTAGAGTTCTGTGACTACCTAAAGCAGAGCTCCTGGGGCTACTGCTACTATAAACTGCAGGCTGCCTTCTCCTTGGATAGCCTGGGCTGCTTCTCCAAGTGCAGGAAGCCGTGCAGGGTGACCAACTACAAGCTCTCTGCTGGCTACTCAAGAT
GAAAAGAAAGAACAAGACAGCCCAGGTCTCCTGAGTCTCATTCCAAATTTTAACTCAATAGGTTTAGCAAGATGCAATCTACTTCTGAGGCCCCAGTACTTATAAACGTGAGGAAGGTGGATCTTGAATTTGAGGCCTGTGTAGGCCTAGTAAAGTAAAACCCTATCTCAGAATAAAACAAAACAAAACCAAAAAACAGGTTTTCA
TGGATAATTTATGGTTGGTTTTCCTTACAGTATTTAGAACCTTTTCAGTTAAATTTCAGCAATTTTACCTGATCACTCTGGAGCATTTTTGCATAAACTATATAAAGATGTAACATTAGATTGTGCGTGCATATATAATCTATGTACAACTTACAGCTCCTGTGAGTGAGCAGGTTATATACATGCATAGATGTAACTTTATTTAA
GGCCTTCTTATCCTCCTAATAATATTGCCAAGTAGGGTAGATTCCACACGATTGCTCTTAACCCTTGGTATTAGCAAATCATATAGGAAGCCTAAAGTTCTATAAAATTAAGTAGCACTGTTCTGGTGACTATAAGATGTCAAACAATCTAAAAATACAGATTTTGCTTTAAATCTGTAATTTACTGTATACAAAGGGAGGGGTAG
CCGCCATCGTCCTGCCTTTCCTCTTTTCCTCTGATTCGCCCTCTTTGGGCTGGAGCAGCAGTGGAACTGGGAAGAGACTCTAAACTGCCAGTCATTGTAATATAAACCATTTACTGTATAGACCTTCCTTGTCTGTCCCATCTCCCAGCAACCCCAGGCCCCACCCACGGTGGATCTGGGTTGGATGGGGCTTCTTCTCTTTAGGT
GATATATCTGGGACTCCCACATCACCAGATGATGAAGTTCGGTCAATCATTGGCAGTAAGTTAATCTAGGGCAAGCATCTTTTGAAGCTATGGCGTCAATTATAAATCGACTTCACAAAAACTTAGAAGGAAATCATGACCAGCATGGCAGAAACAACCTTCTCGCATCGTATATCTATTATGTGTTCCGCCTGCCAAATACTTAC
TCCTGCAGTCTCCCTCTTTGTAAGGTCCAAACTTATCTCAGAGTACTACTGTTGGGAGCAGACATCCTTGTGTCCTGAGTGGCCGGAAGGAGTATGGCCTTATAAAGGAAAGCCAAAACAAGGAAGGAGAGGTGTATGCCATTGAGACCTTTGGGAGCACGGGGAAGGGCGTGGTTCATGACGACATGGAATGTTCACACTACATG
ATGGGAAAGACATTTATTTATATTCTTGTTTCTTCTGATTGTCAAGTTTAGACCTATTTTATATAGCCTTGGTCATTTATTTTCTTGTTTCATTTATCCATATAAACATATAACCTAGATTGATAATGGGGTATCAAGGCACATGGGCTGAAAGTTTATTAAAATAAGGAAAGCTTTAGCATATGAATACCCAAAAGAATAATAAC
GGAGAGGAAGATGAGCGTCCTGAAGCAGGATGGCCAGTTTGTTGTGACCAGAAGTGTCAAGGAGGGTGAGGAAACGAAGACCGGAGTCTCTGTTTTCCCCTATAAAACATTCAAGGGCTTTGTCTCCAGTGCAGCCAATGTGGTGCTGCTGAGAGTGATGGCCTGGCAGCAGTCGGTGCCCAGTGGGGCTCGCTTCCTAGCCTTAG
TGGTCCCTGTCAGCGGGCTGTTGATTGGCAGTCCTGCAGTCTGAAACCTGCAGTAAGTTTTCAGCAGAAGGAGAGATTGGATTCTCTTCAAGTTAATTTTTATAAATGTCATATTTTTCCAACATGCAATTTTGTAGTCCACATCTATTGTTACAATCTAGAAATTTCCTTTGTGCAACTGTAACACTGTTGTTCTTTTAACCATA
TTGTATTTAGGATTTCTGCTTGCTCCCTTCAACTCCGCTCACTCAGTCAACTCCACTCTCTCAGTCCCTGCTCGCTCTGGCCCAAACATTTATTTATTATTATAAATAAGCACAGTGTAGCTGTCTTCAGATGCACTAAGAGGAGGGTGTCAGATCTCATTACGGGTGGTTGTGAGCCACCATGTGGCTTGAACTCAGAAGAGTAG
ACCTGCACGGGGGCAGCGGTTCTTACCAAGGACATGATGTCAGAAACCTGGCTTCCCCTTGTCCTAGGATCTAGCAGGCGCTGAAGATTCCTTAATTTATTATAAAGGGCTGGTACCACGGGGCCATCAGCCGAACAGATGCCGAGAACCTGCTCAGGCTGTGCAAAGAGGCCAGCTACCTGGTGCGCAACAGTGAGACCAGCAAA
AGTAGCAGCGAAGGGGCAGATAAATCTCTTTGAGTTTGATGCCAACCATGTTTTGAAAAAACTAAAAACAAACAAAAAAAACCCCCTAAAAACCCAAAAATATAAATAAAGAGCAAGGGGGTAGAACGAGTCAAAGCTGTGGCCAAGCGGATTGGCGAGGTTCAGGTGGCCTGTGGCCTGAACCAGACAGTGGAGGAGTTTGTGGG
AAGGAAGTCGAGAAAACTGGCCGTCAACTTCAGCGTTTCTAAACCTTCGGAATAAATTTGGTACCTGGGAATTCATTTCTTTTATCTCCATCTACTTTTTTATAAACTGATATCTATGTGTCAGAAATGTACAATTTTAGGGTATGTTTAGATTAAATATTTTTTATTTTTAAGTTACCAGGCACTTTTCATGCTATTTAAGACTA
TGCCTGCTGGTCTCACAAGGCTGCTGGGAGAGACACCGGGTGGCTCTGGTTTCCCTCCCCTCCCTGATTGTTGGAGCAGATTCTGTTAGCAGCCTGTGAGTATAAATAAGAGCCTGAAACTGTTAAAAATAATTTTTTTTAACCAAGTCTCAAATAGGAAAGCTGAGGCACAGAAGGTTAAGGACACAGTGTGATTCGGAGTCTCT
CACACACACACACACACACACATAAAAGTAATTCCTCTTGCCCCACTACAGTTAATTCTTGAAGATTATGTTAATAACTTCACAGGATTATCATTGCAGCTATAAAATGAATGATACTCTCTTTGAGTCAATAACTATTAAGTGCTAGTATACCAAGCATGTATTTTCTTTTCCTAATTATTTTGGTTTGTGAATAATAATCATTA
AAACCCACACTGGGGAGAAACATTATGAATGTAAAATATGTAAAAAATTCTTCACTACTTCTTCAAGTCTAACTGAACACTTCAAACTAGAGAGAAACCCTATAAATGTAAGGAATATGGAAACACTTTTACTAAGCACTCAGGACTTTCTTCACGTGTATAAACACATTCGGGAAAGAAGTCTTGTGTATGCAAGTTATGTGGGA
ATTATAGCTGGGCAGCTCCACATGACCCGGGCTTCACACTAAAGTCTTTGTTTCTAGCTTCCTAAGTTAAAGATTAAAGGGAAATAATTTCACTTAATTATATAAACTATACTGAAAAAAGCTAGATTGGCTCAATTAAATTGTGATTGTATGTATGTATGTGTGTATGTGTATGTGTATACATACACACATACATACATACATAC
CTAGTTATTATTAGATATTCTTAGCCTTTTGTACATGAAGATTTAAGTTCTAAGATGGTTTATATAATAGGTTATACCTACATTTATATTGTAGAATAAATATAAAAAGCCTGTACCAGAGCCTCCCAAGCAGCACGGGCAGGCAGACGTACCATTGTTAGCGGTGTATGCTCGGCCTCGTGGTCCATATATTCTGCACTTTTATA
TAAGGCACTTCTATATAGTTCCAATTAAAGTTTGTTAAAATGTAAAAATGTTACTCTTATATAATCAGATAAAATAGCTCTTCCTTTGTTCAGAGCCTCTTATAAATTAATTATACGGTAAGACATACAACATACCCATTCGCTTCTGGATTTTGGATTCCCACCCTTTTGCTCCACCCATTTGCTTCTTGAAGCCAACTGCAAAC
AGAGACGCCCCCTCAGGACTCCACTTGTGTAGATGACATTCACCCACGATTTCTAGTGGCTCTTATATCTCGAAGAAGTAGGCACAGAGCAGGAATGCGGTATAAACGAAGAGGAGTGGATAAAAATGGAAATGTTGCGAATTATGTGGAGACTGAGCAGTTAATCCATGTTCATCATCATACCCTGTCATTTATCCAAACTCGAG
AAACTACAAGTCACAGGAACACTTCACGGCACTAGGAAGCTTTTATTTTCTTCACGAATCCTTAAAAAACATCTACCAGTTTGACTTTAAAGGTAAGAAGTATAAAAAAGTCACTGGCAAGGAGATCTATTCGGACACTTTGGAGAGCACACCCATGCTGGAGAAGGAGAAGTTCCCACAGGACTACTTTCCTGAGGGCAAATGGT
GACCGGCTGAAGTAAATGTGACTCCCTTTCTGGAAAACAAATCCTTTTAAAAAGAAAAAAAACCTTCCTATTTAAGCATGTAATTACTTTAAAGGAGAAATATAAAACAAAACTATAAAATCTCTAGAAAATAATGAAAATAAATTTTGAGTGCTAAATATCTGGAATAATCATCCTGAAATTTGTTTTTAGGTTCTTAAATATGC
GATTTATCTGTTTCATTCACTAGTGTGAGAGTGTGTGTGTGTGTGTGTGGTATATACATACATACATGTCTTGATTAGGACTCTGACTGCACTTAACAGATATAAAATGTCAATTGACATATGTAGTCATATATATCCCATCATCCATACAAGAGAGCTTAAAAGAGGCATCATGGCAATTAAAGCATCCCACTGAGAACTGATGC
ATCAGTCAAGGGGTCTGGCCGCAGGCTCCCCTGTGAGCAAATGCAGGGAATCCGAGCAGAACAATCGGTTAGTGAATTGAATGGAAATAAATGCTTTAGTTATAAAATGACCCCTGTACTCTGTAAGTTCCAAGAAAAAGATCCTGGCACCTTTGGGACCTGCCAAATGACTTTAATGCTCTTGCAAGGGACTCTTCCCCCTGCCC
TGAAGATTTTCTTACTTTTTCTACCATATCTGTATTTTCTTAGAACTACTGGACTTATGTGGTACAGGAGGCTGCTTAGCAGTTTGGAATAGTTTTACTCTATAAATTTCCCTCAACTATGTTGCACATCTGCCTCATTTTCCCCCTTTGGAGTGCATGCCTTCAGCACATAATTTTCATAACTAAAAAACAAGGCCATTAGAGGA
TAAGTACCTGCTCAAGTATGTTTTTAATTTTTTGTGTATAGACCCTGAGGTAGAATTGCTATGTCATATGATAATTGTGTGTTGTTTATTTTTTTCCGCTTATAAAATACAACAATTTATTTAAAATTTGTAACAACTGTTTTTTGAAACAGGACCTCACTGTGTAGATCAGACTGGCCTTTGGCCTGTGAACTCATTGTCCAGCC
AACCTGAGCAGCCGGTTCGACATTACCCACTGTGGGTGAAGGTAGAAGGTGAAGTAGATCCAGAGCCGGTTTATATTCCAACTCCTTCTGTCATTGAACCTATAAAACCATTGGTGTTGCCTCAGCCGGATTTATCTTCTACTACGAAGGGCAAACTAACCCCTGGAATTAAACCAGCACGAACATATACTCCCAAGCCCAATCCT
CCATCCATCTGCCTGCCCTGAGCCCCAGGAGACAGTTACTCGCCAATGGGAAGCCTCAGTTCCAGGTCACCCCGGCTGGTGTCATGGCAGCACCACATACTATAAAGCCCAAACAGCAAGAATTTGGAGACCCCTTCTCTCCAAATCCTGAGAAACACCTCGGGGCCGCGGCGGGCCCGGGTCCAGGCTCGCACCGGCGCTCTCTA
GGAGAGAGGGCCAGGTGCCCAGCACTGCCAGGACCGTGTGCCAGTTTGGAAGAGATCCCAGGCCAAGCGGAAGAGCCCCGAGGAGCCACTGAGGCAGCTGTATAAAAAACGACTTATGGTCTTAAGCCACTAAACTTGGGGGCAAATGTTTGCTTCCTTGGTGATGAATCCTATAGTCTCACCTCTCAGACGGTTATGGGCACACA
GCTCTTTCTTCTCGGTGGGGTGTGGGTAATAGAATAGCCATGGGCTTTGGGGACCTTTAACTGTTTTTTTGTTTGTTTGTTTTGTTTTTCCTTTTTCATTTATAAAAACACTAAACATTCAATTTCAGCAAACCAAAAATCCTACCCTCCCACCGAATACTACTAAGGGGCATATCTTCTGCTCTGTATCTTTTCTCTCTTTCTTT
AAAAATGACTTCTTATTTTTTAAATGTTTCCACATTTTTTGCTTGTGGAAAGACTGTTTTCATATGTTCTACTTGGATAAAGAATTTAAATGGAATTACGTATAAATTAATATAAAATGATTACCTCTGGTGTTGACAGGTTGAACTTGCACTCTTAAGGAACAGCCATAACCCTCCGAATGATTGCATTAATTTCTGACCGCCCT
TAAAATTCGAAACTCATTTGTAAATAACACTCAAGGAGATGAAGAAAATGGGTTTTCTGATAGAACCTCAAAAGGTCATGGAGAGCGTAGGCCTTCAAAATATAAATATAAATCTAAAACTTTGTTTAGTAAAGCCAAGTCATACTACAGAAGAACACACTCAGATGCAAGCGATGATGAGGCTTTCACTACTTCCAAAACAAAAA
ACATGTTAGTTATTTTATTAGATAAACTTTTGTTAAAATATGATAGGTGCTCATTTACATAATTTCATATTGTTTCCAATAATGTATGAGAATAATTGTCTATAAATGGCTTTGAATACTACATATGCTGTTATCAAATCCAAGGTTGCATGATAGTATCTATTATCATTCATTATCTTAGCATGTTAATGGATTTTTTTCTTACA
TGGAACAGTTCTATGGAATCATCAGAAATACAGACTCGAACAACAAGGAATTAGCCATTGCTATTCGCGGATATGGACTATTTGCAGGAGCTTGCAAGGTTATAAATGCAAAAGATGTTGACTTCATGTACGTGGAGCTCATTCAGCGCTGTAAGCAGATGTTCCTCACCCACGCAGATGCTTCTGAGGATCATGTTTACCAGATG
AAACAAGCATAGCGTGAATTCACGACAATCCATACACATGTTCAACTCATACCAAAGCAACTCAGGAAAGTATTTCTCTCTGCTGAGAAAAAAGGCACACTATAAACAGATGATGCTGTTTGTTCCTTTGGAACACAATGATGATTTCCTTTTGTAATTATTCTCTAGGAAGGGGAACTAGCGGGTCAAACCTTGCCAGATGTGGG
TTTGCACTTTTCGTAACATGGATAATCTAGATGTATGTTAGCATTTTAAAACAAAAGTTTTGTCTTTTTATATATATATATATATATATATTCAGCTCTCTATAAAAGTCTGTTTCGCATTCAGTGAATTTTAATGTTTGTGGTTTTTTTTTTAATCTTGTTAGCTCTGGAGTGTTGAACACTGCCAGGGAGGAGCCTTTCTTAAT
ATGAGCAGAGAAGATATCCCCAGAAAAGGCCTCCCTGGGAAGTGGAAGGGGCCAGACCACGGCCAGGCAGGAACCCACCAAAACAGGAGAGTCAGCGGCATATAAATGCAGGGCCCAAAACCAACATGTCCCCCATTCCAAAGGATAATCTTAGAGAAAGACCAACGAAGTCAGCCTGTGACACTGGGAATTTGGCAGTTGTCAGC
GGCTACATCTCATTTGAAAGAGTTCAGTGGAGGCACTACCAAGATCTTTGATAAACCAAGGAAACGGAAACGGCAGAGGCTTGTCACAGCCAGAGTGCACTATAAAAAAGTGAAGAAGGAGGACTTAACAAAAGACACACCCAGCTCGGAGGGAGAACTGCTGATTCACAGGACTGCTGCCAGCCCCAAGGAGATTCTTGAAGAGG
AAAAGAAAATAAAATTCTCCATGAATCTATCAAAGAAACATGTGGAAAACTAAGCAAGATTGAATTTGAAAAAAGACAAATGAAAAAGGAATTAGAGCTTTATAAAGAGAAAGGAGAGCGAGCAGAAGAACTTGAAAACGAGTTGAATCATCTTGGAAAGGAGAATGAATTGTTGCAGAAAAAGATAACGAATTTAAAGATTACGT
CCCAGCAGGTATTCTTCTTACCCACTAGGCTATCTCCCCAGTACCTGTTTAGATGTTTAGAATCTGTAGCAATCATAGCCAGATTTGTAAGTATCAGAGCTATAAAAGCCAGACTCAAGTTTCTAACCTTTGTACCTTTAGTGGACTGACTTAGTTTTGCATATGGTAAGGATCTCTGTGCTGTCCTGTTGCTGTACTTGAAGGCA
CAAGGAAGAAATATTACTATGTCGCTGGGTACCTGTTCCCGGCCACAGTGGTCGGCGTCTCAGCAGCCATTGACTACAAGAGTTACGGGACAGTCCAGGGTATAAAGATGGAGTGCACCACCTGTTGCTGACAGTCATCACCTGGGTGGGCATCGTTGTCTCCCTCGTCTGCCTGGCTATCTGCATCTTCACCTTCTGTTTCTTCC
AGAAAGCACTGTAGCTGACGAATCCACACCAAGGAAACATGCAGACACTTGAAGTAACATAAAAGTAACAAGAACAAAAAATTCCAAATCTTCTGTTCTCTATAAATATCAAAATTTCTTGGTCCTGTGCCCTTATTTTTAAAAACTGTAGCAAGTACATGACTTGACTTCCCTCCCCTGCCATTTCTTTACCTCGGCACTGTTTC
TACTGGAGAGAAACCCTATGAATGTAACCATTGTGGTAAAGCCTTTTCACAACTCAGTGGTCTCCATGTACATAAAAGAACCCATACAGGAGAGAAACCCTATAAATGTAATGAATGTGGTAAAGCCTTTGCACGTAACAGTCATCTTCAAAGGCATAAAAGAATTCATACAGGAGAGAAACCTCATGAATGTAATCAATGTGGTA
AAACAAAGACAAAAAACATATTGTAATATGGTGCATTCTGTTTACCACATAAGTGGTTAACATTTTACAGCCTTGACTTATAATATGAGTAATGCCTTTGTATAAATCTCACTTTGGGAAACATGAAAATGTTACTCTCCTTTAAAAGGTAACTTCTAATTGGCTGAGAGCATCAGCCTATTGAAGAGATGAGGCCCATGTAGAAA
CCCACATTTCCTGCTCTTCCACATTTAAATATAACATTTATTTAGTTTTTCTTTTCCTTTTTGGGAGTCCAGAAATGATACACATAAAATCACAAAATGGTATAAATCTGTACATTATTTGAATTGGGTGTTGGGACTAAGGACAGGGCACAGACCACCAGAAACGGTGTCAGAGTTCATATCGGTAAAAGACTAGAACTGGTCCG
ATGTTGTTTCTTTAGCCTCCAAAGCGAGAGAGGGTAAACTTCAGCCTCATGAGTTCCAGATGCTTGAAGGGAAAGGGAAAATCTCCGTCAACGACTTCATTATAAAGGCTTCAGCTTTGGCCTGTCTGAAAGTTCCCGAAGCAAACTCGTCTTGGATGGACACAGTTATAAGGCAAAACACCAAAAAGGACCTTGTCAGTTATTAA
TGCCTGCTGAACCTAGAACCTTTTGTTGGGGCTGAGTGAGGCTCCGAGGTGGGCGGGCCCCTCCAGGAGGAGTGTATGTGTGAGTGTCTGAGCGTGTGACTATAAATATATATATATATAAATACGTATATACGATGTATATTATATGTATATAAATATGATCTGTACATAATGGGTCTCTGGGAGATGCTGGAATAAAAGGCAAG
CTGACTTCTTCAGACTTGTTTTCTCGTTCGTAAAAGGGAGATATTGTTAGACCATCACAGGGTTAAGTGGAAATACATTTGAAGCAGTGATTTGCAGACCTATAAAAGAAGCTTGAAGAGACAAAAAGTGACATATTTTAAAGCTGGCATTTCTTATGTGTTGCTTAGTTAAATAAGGGATAAAGAATGTAATCTTTGGTGTATTA
TTTTCATCTTTAATCTGTCTGGGATAAGAACTCTGTATTTATGTGAAATTTTGGACCAGAAGAAATCTTTAAGAGGTAGCTAAGAAGTTTATTACATGAGTATAAAGCTTCATTAAGATAGCTACTGCTTTTCTCGGACTACTGCAGTTAAAATGCTTGTTTATGTTTCTTTTTTTAAGACAGGGTCTCTCTACATACCCCTAGCT
ATCCTTTGCCTATGAAAATATTTTGGAAAAAATTGCTTTGTATATTCAGTTTCTGAAAGATAAAGAAAGTGCTTTGTATTTTGTTGAAGTCAGTATTTTATATAAACTTTATGTTGACCCACTTATGTTCAGTGCTAAAAACTGAAAGGAACATGCTATTTCTGGCAGATGAATAGTAGAAGGGATTTTTTTATTCGAGGTCTGCA
GGTAGGGTCTGTAAATCATGTGAGTACCTGAACTATGGTACCTTCAGACCTACAGGACATGCTATAATGTATTCTGGACTCAATGTTATTTTGTCCTAAGTATAAACAAAGGTTGGTCAGCTACCTGCAGAGACTGCAAATATGGGTCAGTAAGTAAATACCACAGAGTATCAGAAAGGATTCTTGTCATCCACGTACAGAAGAAA
AATGGTGTTGGCCATTCTCCACTGTTTGTGAAAACAAGAAATAGATGAAATGTCTCTGTAAGATGGTGAAAAGAAGTATGTGTGTAATGAAAACTGTTGATATAAAGTCATCTGTGTCCAAGGTTGAAGTGTGATAGAGAAAGATAGAGTCTGCAGAGGAGTAACAGATTGACACTTAGGCAACATGTTTGCCATAGAGAATATAG
GAATTCTTCTATATTTCTAGGCACAAGGTTAGTTATTTAAAAAAAAAAAAAAAAGCCTAGGGGAGGGATTTTTCCCTTAATTCCTAGGGAGAAGGTTTTGTATAAAACACTAAAAGCAGTGTCACTCTGCCTGCTGCTTCACTGTTCTGCAAGGTGGCAGTACTTCAACTGAAATAATGAATATTTTGGAAACTGCTAAATTCTAT
ACAGTACCAAGATAGTACTTCGCAAAGAAAAGTAGGTTCCCTCCCTGGTTTTGTAGCTGTCGCCAATATTAGCGTAATTCCAAGGAGCTGAACGCCTTTATATAAATCTGATGGCACCTGATGCTTTTAGTTCTGAAAATATTTACACTCGGATCATGTTGTTGATGACTTAAACAAAGTTTTGATGAAGAGAGCAAAAAAAAAGC
TTTATAGAACACAGGCACCCTCATATTTACAGCAAAATGGTGTGCAGAATTACATGAAATAGCTCATGCTTGATACGTGGAATGAGTCGATTTTTTCAAATATAAAGAACAGACTCCAGGACAGTGCAATGAAGCTGGTGCATGCTGAGAGATTAGGGGAAGCTTTTGATTCCCAGCTGGTCATCGGGGTGCGAGAGTCCTATTTG
CCCTGAAATGGGTGAAGGAGTCTTGTTCAGTTGTTTTATAAGAGGTGCTCACAGAAAGAATAAGGGAAACTTCCCTGATACCTTAATGCAAAATCAAAATTATAAAATAAAATCATTGACATTGATGGGTTTTTTTGCATATAAGCGACCCTGGCACTACTGAGCCAGTTTAAATCTAAGCTCACTCAAGCAATTACTGAAACACC
AACTAGGTAAAGGTCGTGCCCCTAAATTTACTCAAGTGCTCCAACCTCGAAGTAGGAATGAACTTCCTGTGCAGCCGGCGGAGACAACTACCACTCCTGATATAAAAAACACGACTGTAACTCCCAGTGTAACCAAAGGTGTCGCACTGGCTGCCGTTCTGGTCCCTGTGCTGGTCATGGCCCTCACCACACTCATCCTCATTCTA
TTTAATAGTATTTAATCAATGATTTAAGAATAAGCTAAATAGGAAATTACTATAGTCTACATTACTGTAACTTGCTAACAATCTGAGCTCATGCCAACATTATAAATTCTATTGAATGGTCTAGTTTGAAAAGCTCTGTTCTGGAACTAGTCTAGTCCCAAGAAGAGCACTGGGGATAATGGGCTTTTGAGGACATAGATTAGAAA
TATTGCTGACAGTGCCTTTCTGTCTTCAAAGACACTGGTACCAGCCAGGCAGTCAGGTGAACTCCTTCCCAGCAGGGAGTGGAAATTTAGTTTTGGAAATTATAAAATGAACAACTCTTTTTTTGTTTTGGTTTGGTTGTTTTTGTTTTGGTTTGGTTTTGGTTTTTCGAGACAGGGTTTCTCTGTATATCCCTGGCTGGCCTGGA
GTTTTGTCTCTCAACAGCCTTTTCTGAAAGAAAATAACTAATGCCTTTCTCTCTGCTCCATGCTTTTTTTCCTCTTGCTCTCGTGGCTGTCTAAAATGTCTATAAAGCAGCACTTGCCTTACATGGATCTTAAACCAAATTAAAGTCAAGGAAGAATTTTATAGAATCTGAAGGATTGACTCTGTATTTCCCTTAAGTGGCTTATC
TATTCTTCCTGTTGTGGTGGGCTCTTGGTGGTATCGGTCAATACGATATAGTGGAGACCAGATTCTAATACGTACAACACAGATTTATACATACTTTGTTTATAAAACTCGAAATATGGATATGAAACGTCTCATCATGGTTTTAGCTGGAGCTTCTGAATTTGACCCTCAGTATAATAAAGATTCCACAAGCAGGCCAACAGATA
TAGCCCTCAAGGAGAGAGACGAAGCCATTGCACATGTGAAACATATGGAAATGTCACTAAAAATGTGCGTATACATTTAAAATTGTAATATCAGGAGCATTATAAAGTCTGTGTAGGTTTGGATAATTTGGCCCAGGGCTGCCTTTGAACTCAGAGATCTGCTTGAATTTGTCTCCTAGATAAAGGTACCACCTTGCCTGGGCCTA
TCATATCCGAACATATGCAGTTATTCCACTGAATGATGAATGTGGGATTATTGAATGGGTGAACAATACTGCTGGCTTGAGACCTATTCTGACCAAAATATATAAAGAAAAGGGAGTGTATATGACAGGAAAGGAGCTTCGCCAGTGTATGCTACCAAAGTCAGCAGCTTTATCTGAAAAACTCAAAGTATTCCAAGAATTACTCC
ATTAGAATTCAGCCACCTCTCCCTGTCTGGAGGTATTGTTATGAAATGTGACCAAAGGGAGCATTAAGTCTTTTTAAGGATTGGAAAAAGTGCCTTCAATTATAAAAGAGTTACATTCTGATAATAATAAAATATATTCTATCTCCTAATGAGTTTTTCTAAATAGTATATCAGAATTACAATCTAGAATTAAAAGCAGAGGTTTG
GAGTATGCCAGTGAGAAGCCATGGGAAATGCAGGGATGCTGTGTTTAAGTTACACCTCATCATACATTCGTAAATGTATACAAGTGAGAAACCCTGTGACTATAAAGGATGTAGTAGAGCTGCCTGAGAACTTATAACTGCCATTTAAGTTTCAATAACAAGGGAAATTTTTCAACAAGGGAGACCCCACCGCCTGACAGAAAACT
GATTGTTGGTGTCTGCAGTGTGAACACTAACAGGACAGCAAGGGATGGTGTTCACTCAGTGGTGCCGGTGGAAGGCGTGGTGCAGAGAAGACATCGGGTTTATAAAATACAGTGGTTTTCCTCTTTGGGTACTCCAACCTGGACCTGAAATCCCAGGAGGCCTATGAGATGGCTGTGCAAGGTGTGATCAGGCCCATGAACAAGTC
GTGCTGACCATTGCCAACACCATGGACCTTCCCGAGAGGATCATGATGAACCGTGTGTCTAGCCGACTGGTGAGTCCAGGGTGCTCTGCAAAAATGAAAATATAAAGCACTAGTAAATACGATTTTTGCTATAACTATCATTTTTGTGCTGGAATGAGAAATGTTGCTTGCCCTTTTCTATAAATACCATACCTTGGCTTTCTGGT
TTGTAGATATTCTTTCTCGTGTTGTAGAAAAGCATGGGTTATACATTTGAGTGGAAACGGCACTGTATTATTTACCAAAGGTGTATTGTTTGCATTTGTTTATAAATGCATTATTTTAGTACTGTAAATTTGGGCATAATTTCCGAGTTTACTACTATTGCTACTGCTGGCATCTGTCTTTCTCCTTCTCTGTCATCTTTTTTATC
GTATGTGTGTGTGTGTGTAGTTTTTTGTTGTTTTGTGGTTTTGTTTTTAGCAGGGGCAGGAGGAATCAGATAATCCATACATTCTCTGAAATACCAGTTTTATAAATTATTCAGTTTTCTGAATCTAGGGGATTCTTCAAGAATCCAGCAACTTACCTTCAGATATAAATTCTTGACTTAAAAGTACCTCAGCTTAATGACCTTAG
TATCTTCAGCCGAGAACAAGTATGACTATCTCCCTACCACTGTGAACGTGTGCTCAGAGCTGATGAAGCTGATTCTCTGTATACTTGTGTCACTCTGTGTTATAAAGAAAGGTCTGCCGACGGGGCTGCTCATGAAAGTGATCTTCTTAAGGCAATTAAAAACCCGTGGAATGGAAAGAAAATGCTCCAGGCGCCCTGGGTTAGGC
TTCCCCTAGGATGTTCTGCTATTGCTGCTTTACATACAGAGCCAGTTTCTGTTACCCACGTAACCAGGAAAAATAACCTGGCTTCTGTAGTGTGGTGTGTTATAAAGAAGTGATGCAGTTGCCATCATTCTGTTTACCCAGGAGAGTCTCGAGGACTCCTCACTAGGGGTCACTGAAGTCCCATGAGTACTGAAGGTTGCAGTGCT
ACAGAAGAAGTAGTGACATAACATTGTGTGTACAAGTTTCATAGAAAAGAGACATTTAATGAATATTTTTATAACTTCAGTTTGTTATACCAAAATGAAATATAAAGTTTTCTAGCGACAGTGACATTGTTCTCTTAGAGAATTGCAAGCATCTTTATGTTTGGGATAAGTTTATCTTAAAAACTAGCACACTGCCCTTTCCCTGT
ACCCATACATAATTTCATACTGCTAATAGGTGAAATAATTATTTACTATTATATTAAAATTCTCAATTCCCTGAACATTGCAGAGCATTCTGTATTCATTTATAAATCCTTTTAGGTTTAGATTCATGGATTATTCCTCCATGCTATAAAAAACATTCCCTGTTTTCATTTCTTCATGTATTAAGTTTCCCATAGCCTAAGTTTTA
CTGATCAAAACCCAGCATTTCTCACTAGGTTTGGTTCCGTGGTTAAGAAGGTCTGTACTGAGTGTAATCGCTCTAGTAGCTCATTGCTTTAGATGCGCGATATAAATTTCATATGGAATTGTAAACTTTACAGAGCCACATAAAATTAATTCTAATGGTATGTTTACCCAACCTGATACTCGCAATATTATTTCCACGTTATAAGT
GCTCGGACTGCACTGGGACTTCCCCCAAATCGGAGAAAATGGCTGTTTATAGTGATTTAAAGAGAGGTCCAGAGAAAGGGCAACTGCACTCTAATGTAAATATAAATATGTATACCCACAGGGTTTCTAAGCTGTTCTTGTCTCTACACATTTGTGTGCACCTTAGTGGTTTGTTTCCAGGGGCCACTGTCTTGAACTTATTAAAA
CACAGTGGGTCTGCTTCCTCCTCAGAACATACACATCTTCGATGAATGGTACACAAGGTTCCGAGTGTCCTGGGACCCTTCACCCTCACCAGTTCTTGGATATAAAATTGTGTACAAGCCAGTGGACCACAGTTCCAGGCAGAAGAAACAATGTAATACTGCAGCCCTTGCAACCTGACACTCCATATAAAATTACTGTCATTGCT
CTGAGTGTGCACTCTACTACTTATTCATTCCTCCAACCTCTGTACAGCTAATTTTTGGCTGAGCCAAAATGGTGTTCTTTTGGGGTGTTTTAGTTTAGCTTATAAAGAACATTTTGTTTATTAGCAAGGTATTCTTTCCGTTACACTAAAGAAAATGAATAGTAGGCGATGCTCAAGAGAATTTGTATTGTCTTGATAGAGTTTTG
CGTGTGCTTGTGCACGTACATGGGTGCACACACACAAACTAATGAGTGTATTCTCTCAAGAAAGCTATTTAAAACATGAAAAGGTCTAGATGTTTTCAGATATAAAATAAGTTGTCTCAATGCTGATGTCTAACGACTTTTAGCAAATGTGGTAGTAAACAATCACATAAATATGTTTTTGGCTTTAGGAAAAGGACTTTGTTTTT
GTTGTAAGGCGATGTGGATAATCACAGGTTGTTTGTGTCTGAGTCTAGGGTAGAATGAATAACTTGTTTTAAAGTTATAATATTTGTTCTGATGTCAGATTATAAACAGATTAAGAATTCTTAAAGAACAGGGGGAACCCTTGACAAGGTCTTTGAGTTAAACCATCAAGTAGACTCAGATGCTTAGTGTCCTGGTTTTCTCTGCC
ATTGAAACTGGGTTAAATTGACATGTTCAAGTCTTCCAGTTAGGACGGGGTTTTCAAAGGTTTCTGAGGGGAGACTTGGTATTTCAAATCTACTTGTTTATATAAATGTTCTGTTACAAGGCGATTTACAACTTTGGAGTTTTGCTGGTTTCCTTTGTGGGGGTGGGGAGCCGGTCTCTAGGCTGCTTCAGCCTGCTTAGTGGTAG
CAGAGAAGCTGTAGTTCATGGATTAAATGAATCTGAGGCTTCCTATCTGATTACTAGTGTTGAGCTTCTGGAAAGCAAACTGAAGTTAATTCTTGGGAATTATAAATGGATAAACTATCTTGAAGTGAACTGCAGAGTGAATAACTTTGGAAGTGGCCTCACTGCATTGGGACTGAAACCAAAGAACACCATTGCCATTTTCTGTG
TTAATGTGTTATGTATATCAGAACCTGTATAGCCTGATGCCTACTTCATAGCACTGTGTGGCAAACACTTGAGAGAGTGCACGTGTGTGTATTTTTTTAATATAAATACATATATATGTCTCTTTCCTTCTATCTTACTAAGTGATGTTTCATACATGTGGTTATAATAATGAGCCTTGTAAGTCTTTTGACCACTTCTAAATAAT
AACAAATGAAATGATGCTTAAGTTCTATAGCTTCTACAAACAGGCAACTGAAGGACCCTGTAAACTTTCACGGCCTGGATTCTGGGATCCTATTGGAAGATATAAATGGGATGCTTGGAGTTCACTGGGTGATATGACTAAAGAAGAAGCCATGATTGCATATGTTGAAGAAATGAAAAAGGTTATTGAAACCATGCCCATGACTG
CCAGACAGTTTGTGGACATACTACTTTCATAGGATGATCTTGGAGCTCTATTAGGAGGAAAGTAAGCATTTAAGTCTTAAAGACTTCAAAAAATGCAGGCTATAAACTTCAAATCTCATCCTTCCAATGAGCAATAGCATACATGTTCGAACTGTTTGCCATAGTAAAATTCAATCAAGGCAGCTAAGTCAGAAGGACTCGTTCCA
GTATAATATGCTGAAGGACACTGCTGCGGAACCTTACTTATTATCCATTCTCCAACACTTTCTGCTCATCAGAAATGATTACTACATCAGGCCACAGTATTATAAAATCATTGAGGAGTGTGTTTCACAGATAGTGCTACACTGCAGTGGCATGGACCCAGACTTCAAGTACCGGCAGCGCATAGACTTTGATTTCACTCATCTCC
ATGAGCAGAGAAGATATCCCCAGAAAAGGCCTCCCTGGGAAGTGGAAGGGGCCAGACCACGGCCAGGCAGGAACCCACCAAAACAGGAGAGTCAGCGGCATATAAATGCAGGGCCCAAAACCAACATGTCCCCCATTCCAAAGGATAATCTTAGAGAAAGACCAACGAAGTCAGCCTGTGACACTGGGAATTTGGCAGTTGTCAGC
GGATTGACATTCCCTGGGTGGTACCCTAGGTTCTGGTCTCCCTCAATTGAGAGTGATGATTTCACAGACTAGAGTCTCTGACGCTGTCCTTGATGTCAGCTATAAATCTGACTCATTTGGGGAACCTCTTGAGATTGAGCCCAGTGTGCCAACACTGGCTCTGGTGAGGAACATACCCTGCTCTCCTGTTTCTCATTGTGCCCATC
TTTAACAGCTATTAATATATTAAAAACTTACATAATTCAACAATAAAAAAGTTTGATGAAAAAAATGAATAAGGAAATTGAGATTTTTCTCCAGAGAGAATATAAAATAGCTAATAAGTAAAGGAAAACACAGATGTTTGATATGATTAAAAGTAAGGGAGACAAATCCAAACCACACAAGGAAGTTGGTGAGATGACTTGGGAGG
GAGATCTGTCTAAGTCCAGACTTTTACCAAGTAAATCTCCTGGAAAAATGGAACCAAAGCATTTGAAACACAATCATCTTTCTTCTAGGGATGAGTCACGTATAAACTTATCATCCAAGTCCCCAAAGCTACCTAAAGGAGCCATGCACGGAAGGCCTAACCCTTCTCCTTTCCAGCCACCTGCCAAAGTGACCAAGCCCAGTTCT
TTATCAACTCAGTACTATTTTCATAGCTTTATTGTTCTTTAGTCATGTGACCCTTGGCCTAATTATTGGCCTAAGCTTCCTTCTCCATCAAAGCAGGAATTATAAAGCCTAGTTTACAGTGTGCTTGAAATTGAAGTTAATACTTTTGAAAACAAAAGTCTGGCGTACCTATAATTATTTGGCAAATGTTACTTATTCCTTCCCCG
CACTTATATCTTGGTCAGTTGTAAGCCATCCATTTATTATACTTGGCTCATTTCATTTTAAGTAAAAGAGGTATAGCCTTAAATGCATGAGAATACATTTTATAAAAATACATTAAAATGGGATATTTCTTAGTCTAGAGCATGTACATATAAGGCCAAACAGTTTTCATGTATGTCTGTAACCATTTGATTTTTGTCAGTGTTCA
GAGATAAAGGGGACCCAGGAGAAGATGGACAACCTGTAAGTGGGCATCTGTTTCACTCCAACTGAAATATTTATAAGAAGAAACTTGTAATAATACCTGCTATAAAACTTACCAAAATATTATTCTCGAAATATTCCTAAATGATTTCATCTAAGTTTAAATTTTTAATTCTCTGGTATAAAAGTATATGTGCAAAAGTACAAAAT
CATTCAGGCCTACCCAATTTTTTTTAAAGGGAACTTTGGTTAATCAAATGATAAATTAAGGGACATAAATATGAATTAGGAAGATACAGACATTTTAAAGTATAAAGGCCAGTCTCATAATTATGTGCTTATATAAAATATGTCTATATCCATGTATTATCCAACAGTTTGGCAAAATACATTTACTATTGTACTTAAAAAAGGAA
TAAGGAAGCAATGGTGAGAGTCCCCATGAGAGGAGATCTCTGATAATAGGTTTCATTTAGAAATATTATTGGGGAAAATTGGAAGATATATAGTACAAAATATAAAAGGATGGGTATAAGTGTTTAGACCCCACAAGTATTGAACAATACTAGGTTACTATTGAACAAGACTAACTCAGTTACTGGTCCTGCCAGAACTGCTTCTA
CTCTGCTGTTACCTCCATCTGCACATACACTCTGCTGATGTTTAAATGAACCAATCGTGTGAAACCGCGCCAATTCCTCCCCCAGCCCCAGACCCTTTTCTATAAAAACCCCTAGCTTTCAAGCCTAGTGGTCGACAACCGCAATCTCCTGTGTGAGATACATGTCGGCCCGGAGCTCCGTCATTAAACTACCTCATGTGTTTGCA
TTAACACCAGATGTTTATGTAGCAGTCTCTGTGCCTATTGAAAGGATGTTTCCCAAGGAAACAGGGCCATGTCATAGGCTTAAGAGCTGGCTTCGTTATATATAAACAGCATGGAAAGACTCACAGTGGGTGCTAGTGGCGTTACCTGGTAGAACCCAGCAGTTCTGCTCAGCACCTCACCTACTGCCCAACACATAGTCCTCAGA
TGTTACAGTATATCAATGTGGATTGTGCAAAATTAAAACGACTTCTGAAGGGAACAGCATTTAAATTTAAAGCCCTGAAGAAGGTTGCACAGTTGGCAGTTATAAATAGCCTAGAAAAGGCTTTTTGGAACTGGGTAGAAAATTATCCGGATGAATTTACAAAGCTATACCAAATTCCACAGACAGATATGGCTGGATGTGCAGAG
AGTCTTTAAATCATGCTTATTTTTGGAAACAAACCAGTAGTATTTCATAAGAGAAATTAGAATCTGTAAAATATGTTTCCTGGAAATGTAATATCCTTGCTATAAAACATGTAAATCCAGTCTACTCTATTGTCTTGTTTTGATTATACCATCAGACACATTGTAGTTGCTAGACGTAGTATGAAGGCACAGGTGATGGGGCAGTC
GCCAAGGCCGTGGTGCGGGGGCTCCAGCACCTTCCGCGGCAGCACCGCCCAAAGGACCCCACCCCCACCCCTGAGCAAAAGGGTGTTTTCCCCTTGCTTGTATAAACAGTCATTTGCACATGTTCTGTCTGAGCCTGGCCGTCTCTATGGAGCAGGGCCCCAGGGATCTATGGCAGGAATGGGCCAGCGCCCCCAGTAGGAGCCGG
TGAGTTCCAATTCCCAGCAACCACATGGTGGCTCACAACCATCTGTAATGGGATCCGATGCTCTCTTCAGGTGTGTCTGAAGACAGCTACAGTGTACTCATATAAATAAAATATATTAAAATTCTTTAAAAAAAAAAGAAAAGAAAAACCCTATTTTGAAAGAAACAAAAACAAAACAAAAAAAGGCCCTGTGCTATGCTACTCAA
AACAGATTTAGGCATCTCAGGTCCTTTCTAATGTTGTCTAGGAAAGCCCCTTTCTTATTGTATGCATTTCCTTTTTTTGTCTTTACTATGCACTTTAACCTATAAAGCCAATTAATAAAAACAATGATTGAAAAAGCACCGCATGCGCCCTGAAATCGCCCGCCTTTTGACCCCCCACATTTACCAGGATCTGGAGAACCATCCTT
AAACTCCTGGCTGGCTGACAAGTTCTGTGACCAAGCCTGTAACGTCTTATCCTGCGGGTTTGATGCTGGTGACTGTGGACAAGGTCATTTTCATGAATTGTATAAAGTAACACTTCTCCCAAACCAGACTCACTATGTTGTCCCCAAAGGTGAATACCTGTCTTATTTCAGCTTTGCAAACATAGCCAGAAGAGGAGTTGAAGGGA
GCACATGTATGCGTCCTATAACAAGCATATTAGTTTGCTTCTAACGTTCCATTCCAAAGAAGGGACGGATGCCCACCTTCCCGTTTGTCTTCAGCTTCACTATAAACACTCAGAGACTAGAGGACCCCAGGTTTATAGGTACTGGCATCAAAGTGTCCTATGAGCAGAGACAAAGGTCAGCTTCCCGGCACTTTAGCACCGACATG
TAACAATGACAGCAGTAACAGCAGATGGGAATACCTACTCTATGCCAGGCTCTATAGTTAGTAACAATGTTTTCATCTTGTGGAGTCTTCCCAACAGCCCTATAAAGCAGATGTACAAACTTCCCACTTTACAGATCAGGAGATGGAAGCAGCATTCACCAAATGCCACATGGCCACGTAGCTAGCGCGTGCTCGATCCCATTGAG
ATCATGTGTGTTAGCCCCATACTTTCATGAAGACACATCTGCTTTTTGTAATGTGCACAGTGTGGATAAGTGTGTGTCCGACTTTCCTTTGATATAGAATTATAAAGAATGTGGTTTATATATTTAAAATATCAGGCTAAATAGTAAAATGTTTGCATGTTGTCTAAGAAATTGGATACTTTGAATGTTTTACAGTTTGAAATAAG
ACATTTGTCATCTGGCACTGTCCTTTACTACTTATTTGCTGAACGTGACTAAAGCGCTTCCTGAGCTGGGGTACAAAGCTGCTGGCCTGGGCTCTCTCCTTATAAACATATGGTAGATTTTGAATCGCTCCTCTGTATTAGTTGTATATTCTCACTCTAAAGTATTGTGGTTAATGAAAAATAAATCTTGTACAGATGTCATTAAA
ATCACACTGAAATCGCTCCTGGAAAAGGAGATCTTCCGGCACTTACAGACAATGTGAAGGGCAAATATGTTCTCATTATATATGAGAATATTCTAAAGTATATAAACATGGACTCTTGGAATAGAAGCCTTTTAGATAAATACTGTATAGAGTATGGTGTGGGTATCATTGGATTCCATAAAACCAGTGAGAAAAATCTACAGAGC
TGTTGAAATCTACCCTAGCCTGGAATTTATCAGTAAGGACTGACTTCATTAAGGAGACGATGCTGGTGATGTGATCTGAAGGAAGAGTAAGTCAAGTGAATATAAAAGGCAAACTATACGGATGAAAGAATGCTGGTGGCTGTAAGATAGAAAAAAACATGGATGATCCTGAGATTTCAAAAACATGGCAGGCAGGGCGTGGTGCT
GATATATCTGGGACTCCCACATCACCAGATGATGAAGTTCGGTCAATCATTGGCAGTAAGTTAATCTAGGGCAAGCATCTTTTGAAGCTATGGCGTCAATTATAAATCGACTTCACAAAAACTTAGAAGGAAATCATGACCAGCATGGCAGAAACAACCTTCTCGCATCGTATATCTATTATGTGTTCCGCCTGCCAAATACTTAC
TGTATTGTGTGCGAGGAGAGGTGCCCATGGAAGGGAACTTGCTAGAAGTGGCCTGTCATTGCAGCAGTCTGAGGTCCAGGACTTCCATGGTCGTTCTGAATATAAACAAGGCCCTCATCTACTTGTGGCATGGATGCAAAGCTCAAGGTCATACGAAGGAGGTTGGAAGGACTGCAGCAAATAAGATCAAGGAAGAGTGTCCCCTG
ATGAGAACTTTGCTGCAGATGGAAAGAAAGAATATGTAGCTGACAAACTGACTATTACATATGTGGATAAGTTTTTTTCATTGTGGTCTTAACACTTTTATATAAAAATGAAAATGAAAAATGAATCCCACTGAACTCTTTCCTTCTGCTCCTTCCCTCCCTCCCCAGAGGTGCTGGCTTCTTCAGCAGCTCTAGATATAAAGTTG
TTTGATTTGGTCAAAGTTGATGTTGCCTACATTGAAACCACATAGATGGTAGCTGACAAGCTAAGTTGGAATTTCCACCCTAAGAAAAGATTTTTAAGCTTATAAATCTCTCCTTTTGGCTTTCTGTCTCATGCCCAAGAGGCTTCTGCACCTCTCACAGAGAAGAAGCAGCTGTTGGTGTAGCACAAGTGGCAGAAGAGACAAGA
GCAGCATCATAGAACCAGGAATCCTTTTCAATAGCAAATTTAATTGGATGTAAATTTAAAATTTGTGTCTTTTTTTTGTAAGCCACATGAAAGTATCCATTATAAATACTAAAGTAGGAAGAATGAGGGACCGTAAATTAGAGTGGCATCGGAGCAAACAATACTTCAGACAAGACAGTAAGTAGTCATATATTTTATATAGGGTG
GTTTCTGAGCAAAAGCAGGTTTTTTTTTGTTTTTTATATGTAAACAAAAGAAAGGCCTAAGCTCTGTGAGTGCAAGTGGAGACTCAGAGAGCCCCGTTTCTATAAACACAGACACTTCAGGTGTTAATCAGGAAACCCATATTGATTTTGTAATTAAATGTCAAGCCTGTGGATTGTTTTGAGCTTGGTAGTTGATGAGCATTTCC
AATTCTATAAGAAATATGATTGATACACGCTCACAGATAGCCTGGCCAATCCTAAGAATGCTATATTTATTAAATACAATTCCTAGTATACTTTTACTTTTATAAATTCAGTTATCGTTTTTCATGCCTTGACTATAAACTAATATCATAAATAAGATTGTTACAGGTATGCTAAGAAGGCCCATATTTGACTATAATTTTTTAAG
TGACCTCAAACTCACAGAGATCCACCTCTGCCTCCCAGGTGCTGGGATTGAAGATTTGTGCACCATGTCTGGTCCATAAAGGCCTTTAAAAGGGTTATTTTATAAATCCACATAGTAGTATTATTTTGCTTTCATTTCTACTCTGTAGGTAGATGTTTGCCCTGATTTATAGTTTATATTATAGTCTGAGTCTCCTGTTTTCCAGA
AATCATAAGCACAGTTTCCTTAAAACACACTGTGGAGGTGCACTGATGCTTATATTTTGGAGTTGAGAAGGGCAAAATTTACTGACAAACCAGTGCCTACTATAAAAACAACCTAGCTGCTAGTGTGCAGGCTGCTCTTGCTTTAGTTTATAAAGGGTTCATTGATGTTTAACCTGACTGCACCTTTCAGGTGGGACATGATGCTT
AGAGCTCCGCTGCCCCGAAGCCAAGCTGGCGCCACCAGAGGTAGTCATAGCTACCGAAGCCCCGCCACCCTCCCTTGTGGATCGATACTTCACTCGCTGGTATAAAGCGGGTGTTAAAGGAAAACCCTGTGAGGACCACTGTATACTCCAGCACTCCAACCGGATCTGTGTCATCACACTGGCAGGATCCCATCCAGTTCTTCAAA
GTTGATATGCCAAAAAAATGTATTAAATTTCTTCTTTCTTTACAGTAATTCCCAATTTTTAAAAGTTTACCTGACACATACTTTCTACATGTAACATAAGTATAAAGGAAATGAGCTTCTATTTTTATTATTGTTTATCCATATAGTTAGTGTGAAATTTCTAGTATGTCAGTAAGCATAATCATTTAGTGTTGTCAGTGTATCTA
CACCTGTTTGGGGATTTTAGCCAATGATGGAGTTTTGCTTGCAGCGGAGAGGCGCAACATCCACAAGCTTCTTGATGAAGTCTTCTTTTCTGAGAAAATTTATAAACTTAATGAGGACATGGCTTGCAGCGTGGCAGGCATAACATCTGATGCTAACGTTCTGACTAACGAGCTAAGGCTCATTGCTCAACGGTACTTATTACAGT
TCTGGTCAGCTTGGACAATTCCTGCCTCATTTCCTATTAATGTTAGTTTGGATAAAAATAATTAGCATTTAGTAATTGCCTTGTTTCTGAGTTTAGCCTATATAAACATACTATATGTGCCCAGAGGTCTACAGTCACCCTTTTTTATAAACATAAAAAGACATCTAGACTTATTTTTACAAATTATTGGAAAGATATCATCAATC
CTGGGATTAGAGGAGTGAGCTACCACTTACAAAGTATTTCTATTTATCATTATTTATCTCTGAAGTATCCTTACTTATCTTTATTCTACTACTGTAGCAGTATAAACAGTGTTAAGGAGCAATCTTGTAACTAAAAGTCAAATTCAACGTACATTGTTAAAATGCAACTTTGTATTAGAAAGAGAAACAAGTGACAGAACCTCCCA
TGCCTAGGGAGAAAAAAAATCTGTCCCTACATATTTTTTCCATTTTGCAGCTATTTGGTTGAAAATTAATTTTATGTGAACACTATGCTTATTGTATATTTATAAAATAAATATATGATTGCAGCTGTTCTCCGGAAGCGCAAGCTGGAGTATTACCTGTACAAACTGCTTCCTGAGATCCTCCAGTCCGCCTCCTTCCTGACTGC
TAGCATTCTCCTGCTAATAATTCCATCTTTACAATGAGTTCACTCTATTTCCAGATAGATATTCCATTCTGTCAGGAGACTCAGCTTAGGTTGGACTTTGTATAAAGAGTGTTTGATTGTTTGTTTTTAAAGGGATAAGTTATTGCTGTATAGCTTAAGCTGTCTTTAAACCTGGAAAACTTCTGCCTTAACTTTTGCCTGAGTGC
AAATGAATCAGAATTTTGTCTGACTCATGAGGCGGAAGCGATGGTAGGGAGAGGTTCCTCTCTGTGCATAAGCATTTGGCTTGTTGAGATCTCTGCATTTTATAAATGCTTCCTACTGAGAAAGCATTTCTTAAGTCTTTGCTTGTACCAGGTCATTTTTGCTGGGGTGGGAAAGGGTGGTTTTTGCTTTGGGAGCGGGTAGTGGG
TCACCCACCACTTTCTTGAAAAGAAACCACTCTAGTAATGTCATCAATTATTTAAGCACCTTTCTAACCCCCCCCCCAAAATGTGAGAGGTAATTTGCTTTATAAATTCACAGTTTTGATCGGTATATGTTAAATGCTTTGTTGACTCAGAAGAACAACCCTTCACTGGACATGATTTAAATAATGTACATTTTTCTTCATTGGTC
CTTCCCAAAAAATTGGTGTGTTTTTTGCCCAGGACAAAAGTCTTAAAGGAAGTTATTTAACTTTTTGTTTTTAAAATGGGCTTATTGTTAATGCCTTATTTATAAAATGTTAAAACAAAATAGAATGTGCTGGGGGTGGGAGCTGGGCGTGTTTTCCAGGGCTGATAACATTGAAAACTGGTTCATCCTCTAGTACTGAGTGGTTT
GGTGGCCATGTCCTTTCTCCTCCTGAGAAGCCCCTCCCTTTACTGCTGTTCATTAGGAAACTGTTTTTAAGCACAAAGGATATTAGGACAAGTGGTTAATTATAAATCTATATGATTATGTGTCCCTGGACACATAATTAACAAAATTTGTCAGTGCTGGTCTTCCTTGTGTAAACTGCATTTTGTTCAAACATTAGGGTATATTA
TAATAACTGGATGAATTATCACTCTGAAAATGTATTTATTGCACTAAAGTTAGTTTAGGCTTGATAAAACACTCCAGACATTTTTACTACAGACTGTTTCTATAAAACTGCCATTGCTTCTAATGGAGAATTTTATTTTAAAAGAAATAAAATTGCTGAGTTTATCTGCAAAACCTTTCTCTAAGTCTTATGGGACGTAAGGAGAC
GATGGTATTTTACAAAAGGACTATTAATAGTGCCTTTTGAGATGAATCAATGTAACGATATTTTTAAAACAGGCTTAGTGTCAAATTGCAATTTTTTAAATATAAAACTGGAAAAAGTGCTAAGTCATTGGCACATGCTTACAATACTTTCCGTGGTCGTATTCATTAAATGTTACTACATTTCTGAATTTTTGCAAAAATGTATT
GGTTAAAAAAAAATGTATATGCTAATTGCTTTGTCTTACAGAGCGAATGTCTGCCAACTATCCATTCACTACATAGGCCTGAACTTTGGTAATAAATGGCTATAAATATTAAGCCTTCTACAAAGACTTCCTATTGAATCCAATTCTTGTACTAAAACATAGTTATCTACCATATTCACTAGAGATTTATGAGATTAAATTAAGAG
CAGTCTAAAAATAGATCCTGTCTCCTTTTTAGTCAATGATAATAACCTAAGGGATTAGTTGTCAATATTCTCATCACTGTACAAATTAGCATAAAATTGTTATAAAACTAACTAGCAACAAGGTGGTTTATGTTAAAATGATGTATGTTTAAAAGTTGGCCCACAATTGCTTGAGGAGATTGTGCAGTTATTTGTTAAAGTAGTTT
GCAACCAGATGTTTAAGAAAATTATTTTCCTCAGTAATTAAGCTATTTTTTTCCTCTTCTTTTCTTTTCTTGTTTGAACCTCCTGGGTTTTTTATATATATATAAATATTTTATGTTTTCTTAGAAATATTTAGGTAAGGTTTATCTTGAATCTTAATTGCCTTAATTTTTAAGGACGTCAAAGGCTCCAGAGGCATGCTTTCAGC
ATGAAAAGGAACCAAATACATTTGCCTTTAAGCATGAAAAAATTTTGGTATCAATAAATTATTTTCATCAAATGCAATCTCCATCAGAAATATTGCTTAATATAAAAATCCATGTATACTTTACATTATTCCATAATAGCTATTACCATGAGCTCAACTCCAACTACAAAAGCATCTTCCAGAAGTTAAGTCTTCTATCATCTTCA
GCGGCAGAATGGATGAGTCTGTTTGGCGGCCATATTGAAATTCGTCAACCATGGCCCAGTGGCATGGGGGCCACATCCCGCATGTGTTAATATATACATATATAAAGAGAGTGCCTATATATGTATATTGATTAGCTAACTAGAAGATTTCTCATTCAATCCCTAGTCATGATCTTGCAACCCTAAGAGGGTGGGGGCAGTCATAA
TGAGATGCTCTGAAAGACAATCTTTTAAACATGGGAGACACTTGGGTATCATGGATCCTAGACCAGGCTCTTTGTAAATAAATGTAACAGTACAGGTAGGTATAAAAATGAACTAGCACCATTTATAGTTCAAAACTCAGACTGTTTTTCTAAAAAATTTCTTCCCTGTTTATTCTTCCTTTCTATTTTATAGCTACTTAGATTTG
TCACAGTATGGACTGACTTTGATGATTTGCTATAGGGAGAGTGGGGTGTGTGGGTATATGTATGAATGAAACAGTTGGCAGAATATAAGAAAACCATTTTTATAAAATTGTGACTTTTTAAACCAAAATTGTCTTAATTGTATTACTTTTTTTTTCTTTGGCATGTACAGAATTAATAAGATGCTCAGGGCATATTCTATAGCTGT
CACAAGGACCAATGTAGGTATCCTCGCCCCATCTTCAAGGCTCTATGGATGAGGCCGGAGGATGACAGGGACTGGAAAATAAGAACCTTTTATATATATATATAAATCTTTTTAAGAACTGCTGTGGTTTGCTGCTACGATAAGAATTGTGATTTGCTTTTATGGGTTAGGAACGGAACTGTTCACGTTTTGGTGGGGAGAGACGG
ATATTCTGCAGCTCTCTGAAGTTTTTGAGGGCTGTGTATCTACTTAAAGTACGTCTGAATAGAAAAACGTTGGCCTTGGGTCAAAAAGCACTGTGGTGGGTATAAATACACTCAGAAAAAACTCATACACATAAGGACATTTTTAAAAAAATCTTAAATAAAATTTGTTCTAAATCATTAGGAAAATAGAAATAAAGATGAAGCAA
TTCCTGGGACTCGTACATACTAGAACTAGAATATCTTGTTTCTTTTTATTTTTATAGAATATCTTATTTCTTTTTATTTTTAGTAGTCCTGGGATGGACTTATAAATGTTAGGCAAGCACTCTACCACTGAGCTATAGCCTTAGCTGTGGATATATTTTTAAAATTTAAAGTATTTTTAAAATTATTATTTTTGAATTTTATTTGT
TTCTGTTACCAGGTATTGAAAAGGTGAAGTTTCCCATTGCACTACACCCCTGACGTCTCTTGCTAAAATAATGGTAGGGGGATATTTTTCTATGTTAAGCTATAAAGAGTTTATTTGAAAAAGTTAACAGGAGCCCACTTTAGTCTGCAACTATCCAAATTCAGCAGTCAAGGCTCATTGGAAAACATTGATTAGCCAATATCTAA
TGTAGTAGCTGTGTAATGAGATTGTGTGTTTGCCTGCTTGTGAGAGAGAGGAGAGAGATAAATTCCAAAACATGTAACATGGTATAATTTTATTAGCTGCTATAAAACATGGTTATTTTACTTTGTATACTCTTGAGTAACCTAATAGTATAATCTATCTGTATTTGAGGATAGTAGTCAAACCCCTCCCCTCAGGGTTTAGGGAC
GTGTCCAAATGCACAGGTAAAAGAGAAAGAGAGGGGCCTTCTCACATCTTCAGGTGAAGTACCAGATGATTTGGGAGGTAGGTCAGATTTTTACAATAGCTATAAAACCCAGGCAGGTAGTAGCAAAACCGAAAAGCCATATAAATCAGAAAGACATTTCTCCAGGAGAAATTCCTCAGATTCCTTCTCTAGAAATTCAGAGGACA
TACATCCTGATAAATGGGGGGGGTGGGGGGGGAATGAATGAGATGTATATTTAAAACAAACTGGTGAACACTTAACTTTTTGGCCTACAGTGTTACTTAGTATAAAGTTCGTTAAAAACATCAAACCATGTGTATTTTGTACTAGACCATTCATTCATTTGGACTATGTAGTGCATGCTACTTTTGTGTATATGTATACATATTGT
TAGACTAGGATGGAAAAATAAAGCCATACAGTTTTGTTACCTCAGTTTACTCCCCAAGCAGGAAAAGCAGCAAGCACAATATTTTAGAGATTAAAATTCCTATAAAAAGGAGTCTGCTCAATAAAATGTTTAAATGCATTTTGGTTAGTCAGGTGAGTAAGAAGATTACAGTAACAGGCTGTATAAATCAGATTAAACTTTACTGC
TCATGGAAAATTTTGTTATTTTTCAGTGAGTCCTTTTGAATTAATGTTTTTACATTTTTTTCTAAGTCTGTGTAAGTGCTTATGTATAAGTATATAATTGTATAAATATTTATAAATATATTTATATAATTACAATTTCATTTATACCTTGAGTCAAAGTTCTCTCTTTTGATTGGTGACTGAACAATACCACTTTGGTGTTTTTC
CATTGTTCTGGTATCTGAATGTTGATTCCTCATTTAGGAGTTCAGCATTAATTTCCAAAATTTTCATGGGGCTTGTGGCAACACGGGCCGTGAATCTGTGTATAAAATTTACTGGCCTTCTTCACTTACCTGCTCTAGTATCGTATCGTGTGTGCGTGCGTGTGTGACGTCAGGCTGCCACGTAAACTTCAGAGAAGAACCTTAAA
GTGACTTGTCAGGCTCTCCTTCTTTGCTCTTTTTAGGGTCAGTGGCCAAGGTTTTCAGAAGACCTCTCCTCAATTCACAGCTTTTCATTTCCTGTGGAAATATAAACAAATTTGTGTCTCCAATGCAAACCCTTCACTGACTTCCTTCCATTCTGATTTTACTACATCCTTAGAGTGTATAGGCTGACTTAATGCCACAGTTTTTT
ATGAGAAAAGCAATCCTGAAACTTTGCAGGATCTCTGATCTGCCTAGAATGTTAAAATAACTTGCTGATTCAGTTAGAAATAACAAAACTTTTTTTTCCATATAAAAAATTTCATTTTTGCCAGCTGGACATGTTGGTGCACACCTTTAATTCCAGCACTAAGGAGGCAGAGACAGGTGTCTCTGGATGTTCAAAGCCAAGCAGGT
AATATTAAATTGACCATTAATGTGGAAGATGGGTTTTTTGCAAAGAGAAATAGTACTTTCACCTACTATATCAATTCTCCTATATTTTGGATAAAATTTATATAAACAAATAAAGTCTTTAAAATTTAGACATTTTAAGAGGACTGGTAACATTTTCTGTGTATCAAATTTAAGGTTCTAAGTTTAAAACTAGTGTTTTTATATAT
TCCTTCATTGCCGTCATAAAGGAGATGCTGAGCAGACTGGAGTCTGAGCATAGGACGAAGCTAGAGCAGCTTCACGTGATGCAGGAGCAGCAGAGGTATTTATAAATGTACTTTTACTCATAAAAAATTGGGAATCACCAAAGAGCAGCTGGCTGGGAAAGTCCTGCCTCATCTCATCCCCCTGAGCATTGAAAACAACCTCAACC
CGTGGGAGCTGATGGAACCAAATCGAAAAACTCCATGTTCTGCATGTAAGAAACACGATGCCTTGCCCTGCTCAGTTCCAGTAGGATTGCCTGCTTAGACTATAAAATGAGGCAGACTATGTCTGAAGAAAAAGTACAAACCACACTGTTAGAAATTTTGTTCAAGATCATTTCAGGTGAGCAATTAGAATAGCTGAGTTTCTTTT
TGCCTGCTGAACCTAGAACCTTTTGTTGGGGCTGAGTGAGGCTCCGAGGTGGGCGGGCCCCTCCAGGAGGAGTGTATGTGTGAGTGTCTGAGCGTGTGACTATAAATATATATATATATAAATACGTATATACGATGTATATTATATGTATATAAATATGATCTGTACATAATGGGTCTCTGGGAGATGCTGGAATAAAAGGCAAG
CTGGGCCCGGGCCATTCGCTTTAGACAGGACAGTAATGAGGCAGTTGGGGGATTCTTCTCTCAAATTGGGCAGCTCTATATGGTGCACCATCTTTGGGGTTATAAAGATCTTCAGACCCGGGAGGACATCCGGAACGCGGCCTGGCACAAGCATGGCTGGGAGGAGCTCGTGTACTATACAGGCCCACTCATTCAGGAAATGGAGT
TAACAGGGCTCTGGAACTTCATCCGTTCTCAGTGAAGCCTCTTCTGCGGCGAGCAATGGCCTATGAGACCTTAGAGCAATACAGGAACGCATATGTGGACTATAAAACAGTGCTGCAGATAGATTGTGGGATCCAGCTGGCGAGCGACAGTGCTAACAGGATAGCACGAATCTTAACAGAGCTAGATGGATCAAAATGGCGGGAGA
GGCCGGCCTCACCGTGGACCCTGTGATCGTGGAGGCCTTCCTGGCCAGCCTCTCCAACCGGCTCTACATTTCCCAGGAGAGTGACAGTTGCTGGCAGTGATATAAAAATCAGTGTCACCAATGAGCATTCCGAGTCAACTCTGAATGTCTTGCCGGGCAAGAAGAACCAGCCATCCATGTATGAGCAGCTCCGAGACATCGCCATT
GGGATTAACCCCATGGCCATTTTTTGTGGTACTCTGGCCTCAAAACTTTAACCAAGAATCACTGTGTTTACATGAAATGACAATTTGATACTGTATTTGATATAAAACTATTTTTTGTTACTGGGGTTTACATCAAAGCACGTTGTTTATACAACTAACTGATTTCTGGGGCACTCTCGCTGAGACCTGGCACTCCCTGGAATACA
AACTTGCTGTGAGGACACACAGACTTGCTTTTAAAGGGTTATATTTCTCTTTGGTGTAAACTAAAAGAAATGTTTTTAGCTGTAGCCTGGAATCCATATATATAAAGTAGAGGAGGGCAGAACATTTGTCCTCTCAGCCAGGCTCCTTAGCTCTGTGGCTGTGACTGCTGTGTCCAGGCTGTCTCAGGAAGGAAGAGGTGGCCCCA
TGTCTTCCTTCCTCTCCACACCTGCAAGCCACCTCGCCAGCCCTGCCTATATTTGCTTCACCTGTGCCCTCCTCTCATTTCCCTTTGAAGGGGAATTTTTTATAAAGACGTAACTTCTCCTAGTTTCTCCATCACTGAGAGGTCACTCATTATTTCTTATACTACAGAGGTGGAAGAGGAAACATGGTCAGTCTCATGGCAACCAG
CATTGCAGTGCCAAATACCAGGGGCTTTGACAGTGTTCTTAAAGATAATAAAGCATACATATTACTCTATTAAAAACTTTGTTTTCATATTTACCCCCTTTATAAAATATGTCTAGGAGTAGTATTAAAACAAAGAGAGAAGATGAAAAAGATCAGGGTGTGGTGAGGTAAAAATGTTTGAAATGTGCCCTTAAAACCACTCTATT
GGCTAGAACACCCTGGCACCCTAGCTCTGCGGTGACCCTCAGTGTATATTTCTTGCCCCTGAAAACCACACTTGTTGCCCATGGCCTCAGGAGACCACGATATAAACCAGGTCTTTATGGGACAGACAGACACACACACACACCACCACCACCACCACCACCACCACCTCCTCCACCACCAATCATGGCAGCTGTTATAGCCCGAG
GACTCCCGATGAAGTGTTCAGATGTTCTGTTATTCGATGTATGTGGTATATACATAACCATAAATTGTTGTTGGTAGCTTCCATTTGCCTTCAGACAAAATATAAAGGAACTTCTAACAAATTATGTCTCATTTCTCCCATTTAAAAAATCAGTACCCCTTACCTGAGAACAGTAGGTATCTAAATGGGTTGATTCTGTTCAATAG
CTTCACACAGCTGATGAGCATCCTGTCTGACCTCCTGTGTGGGTACCCAGAGGGAGGAGGCTCCCGAGTGTTCTCCTTTAACTGGTATGAAGACAATAACTATAAAGCCTTCCTGGGGATTGATTCCACAAGGAAAGACCCCGCCTATTCTTACGACAAAAGAACAAGATCCTTTTGTAATTCATTGATCCAGAGCCTGGAGTCAA
ATGGAAAAGTTACTATACTTTGCAAGAAACCACTGAACGTTGTCATTGGATATTTTTTCAGCAAAGTATCATTTAGAAAAAATTTTCTTGAAACAAAGTCTATAAAGTTCTAAGTCCTACCATTGAGTGAATTTGATATTATGGCAGCAACTTACAGACTTGTGGTTAGCACTGTGAACCATTATAGCAGTGTAGTGATAGACCGG
TCTTCTTTTCTTGCTGGAGGGTGCCAGAGCTGGGCCCTAGTGTATGTATACTTGAGAGACCTGACTTGTCCTGGATTTGAGCTTTCACTGTCATTCTGGTTATAAAGTCCAGTGCTTTCTTGCCTTGGTAATATCATGAGCTTAAGACATGTATGTCAGTATCACAGTGCAGGTGTTGTTAGCATAATTCACCATAATTCATGGTT
CACTTTTACACAAGAATTGCAAGATGTTGTTGCTAAGGAAAAGGACACCATGGCAACATTTGAATGTGAAACTTCAGAACCATTTATCAAAGTAAAATGGTATAAAGATGGTATCGAAGTTCATGCAGGGGATAAGTATAGGATGCACTCTGACCGAAAAGTTCACTTCCTGTCTGTGCTGACCATCGACACATCTGATGCTGAAG
GTGAGGCAGGATCCAACAGTCATCCTGCTGTGCTGAAATAACAATGTTAATATTTTGATAAATTCATTTGTCCTTTTACTTTGCTAAATATGTATATTTTTATAAAAGTGGGCTCGTGTTGTACACACTGTTTTGTAACTGGTTTTTCACTTATTATATTGTGAACATCTCCCCAGTCACGCATGGTCTTCTGCATCGTTTTTACT
ATTTCTGTGAAGTAAGCTAGATTGCATGTGGTTTTGTGGTACCTACCTGATTGGCTTATACCAATTTCATTATCGGTTTAAATAGCTGTCTTTGTTAAAATATAAATTCATTTAATAACAAAGTCAGTAATTCACTATTTCAGAGGTGATGTCATGGTGCAGTAAGATGGGGTATAGCTGACTAACAACATGTATGACCCACCCAG
AGTGGAAGTCAAGTGGTGTATACAAACTGCAGTACACACATCCTCTCTGCGAGGGCGGCTTTGCCGTGCTTACCTGTGTGCCTTTGGGAAACTTAATCATTATAAATGGTACAATAAAAGTCAACGGTGGGATTAAAAACGTGAAGTCAGTGCAGCTGCAGCCAGGATCCTACGTTGCTGCTGGAGTAGAACCAGGGGAAAGCGCA
CGCCCTGCCAAGAAAATTACAGCATGAACAGTGCCTACTTTTGTGAGTCAGATGCCAAAAAATGCATCGCTGTGGCCCCTCGCATGGAAGCCACGTCTTGTATAAAACCAAGCTTTAACCAAGAGGACATTTACATCACCACAGAAAGCCTTACCACTACTGCCCAGATGTCTGAGACAGCAGATATTGCTCCAGATGCTGAGATG
TTCTGGCTTCCAGTGGATGGTTAGTGATCCACATGATACAGGCCTTCTGGTCAGTGTCCAGCCCTGAGAAATGGAGAGAGCCACCTGCCCTGCCCGCTGCTATAAAGGTCTCTGACTTGTGGATCATGGGACTCCCTTGCAGAGATAGGGAGAAGATAGGGCACAAAGAGGGACCTCTTGGGAGGGCAGAAAGCAGAGAACTGGAC
CCAGTAAAACATTTGGCGGATTTGACTCCACAAAGGACCTTCCTGATGATGTCATAACTTTTGCAAGAAGTCATCCAGCCATGTACAACCCAGTGTTTCCTATAAATAATCGCCCGATCATGATCAAAACAGATGTAAATTATCAGTTCACACAAATTGTTGTAGACCGAGTGGATGCAGAAGATGGCCAGTATGATGTTATGTTC
AGATGGTAAGGATGAGAGCTCCAATTCAGCACCCCCACCATGGTCTCATCATGGCCAGGCCTTAGGGGGAAGCTATGGACTCAAGTATGGCCTCACGACATATAAAATTGTTCCTCCCAAATCAGAGATGAGGTGTTATGACAGGGATGTGTCCCTCTCCACTGGTGCCATTAAGATTGATGAACTAGGGAATCTGGTGAGTCCTC
ATGGAGACAGATCATATGGTGAACATTTTCTTTGTAAAATATCTTAATTTAAAACTACATAATTTCTTAGAAATTTGTACTATGCAGACTGCGGGCATATTATAAAAAGGAAATAGTGATGTAAATAAAATATGTTCTCTTTCGATCCGATTGCGTATTCTCCCTGGCACCAAACAGGAAATGCTGTATAATTTCTATCCTCTGAT
GAAGTACTGGGAAATACAACCTGCAACATTTCGTTGTGTTCTTGGCAGAATGAGTGTTCAGCTTGGGAATGTTGGAAAATAATTCATGACATCCATTAAATATAAAATTCAAAAATGTATACATTTGGAATACTTGAACTGTCCTAGTAATGGTAGTATTATACACATAAGCAAAATTCTATTCTATATGGTCAATGACAAAAAAT
CAGATACCCATTACCCACTCAACTGAAAATTATATTTTAGGTCCTAGGTGCCTCACTATCATCTTTCATAAAAATGCATTGTTGGCCTTTTGACATTCTCTATAAATATTTAAACTACTTGTAGCTATTGTATTACTTATGGTAGTCATTGCTATGATAAATACTATGACCAAAAACAACATGATGAGGAAAGAGTTTATTTCATT
CTTTGTGTAAAAACCATCCGTAACGATTTATTACATCCTAATTTGTTCTCAAGAGGAAGTAATGACCTTGCAAATTAACTGCAGTATTACACTATTGCCCTATAAAAGGTTCAAGTGTGTTAAACTCTTAATTGTTAATATATGCTTATAGTGTTGCAAAGGGATGTCATCCCTGAAGATAGAGCTCAGATACAGCGTCACTGAGA
AGCAGGGGCTAGAGCTGGCAGCTGACTGTCACTTGAGCAGAATTGTACAGGCTACAACATTGCTTACGATGGATAAGTATGTACCTGATGACATTCCAAATATAAACAGCACATGCTTTAAGTTAAATTCTCTGCAGCTTCAAGCCTTGTTACAAAATTACCACTGTGCACCCGATGAGCCTTTTATTCCTACGGATCTCATAGAA
CCCTCACTCTACTGACAGAGTTGTTCTTATTGGAGGAAAACCTGATAGGGTTGTAGAATGCATCAAGATCATCCTTGACCTTATATCTGAGTACCAACATTATAAAGGAAGTGACTTTGATTGCGAGTTGAGACTGTTGATTCATCAGAGTCTGGCAGGAGGAATAATTGGTGTTAAAGGTGCTAAAATCAAAGAACTTCGAGAGC
ACAGTTCTAAAGAGTAGTCTTGTGAGATAAAGTTTATTTACAACCTGGTGAAAAAAAAATAAAACTAAGAGTCCGGATTCATTTGGAGGGAAACCCAAGTTATAAAGTACCAGAACTCAAGGTTTTCATGGAGTTGTTTGCATCTGAGTTTTACTTCAGATAGATGCCAGAAGTTCTTCAGATGACCAGGTTGCCTTTGTTTGCCA
ATAGTCAATCCCTCATGAATTCTTTTAGTTGTTCACTGGATAATGAGACTAGACAAACTGATCAATTTAGTTTTAGTATGAATGGGTCCACGGAAAAAGGTATAAACTCGGAGAAACAAATGGATGCTTTGAATAAACCAAAACCAGAGAGGGATTCTGTGAATCATCTCTGTGCGGCTTCATCTAACAGTGCAACCAGTATCTCT
GGTCTCGCTCTGGAATCTATAATCTTAACCACTGAACGAATGAAAACTCCAGCTGGCACGTGGGGTATATAACTCAGTGACAGCACTTTTGTCCATTGTTTATAAAGCCTGCAGGTTGATCAGTAAACAGGGGAATAAGGATTAAAACAAGAGCTAGCTGTTCTCATCTAAGTAATAGGTGTGAGTCCTTACTGTGTGGTCCCAGG
GGTTGGTCAGTGTCATGTGCTAAGGACAGGACGTCTCTCATAGCTTTTTATTTCATGTCGTCTTAGGTTTGTACAGTGCGCTGCCATTTTGAGTTTTAAGTATAAAAGCTGCTTAGAATAGTTCTATCATGAAGGGCACTTTTCAGATTGTGGGCTGGAAAGGGTTATTTTATGGTGGGGTGGGGGGAGACTTGAAGCCTATTTAA
AGAAAGGAAAAAAAAACACTCCGCACTTCTTAAGAGAGAAGAGAGAGGAAGTCAGGGGACACACAGGCTGAGTGGCCGTGTGGTAGTTCTCCTGTCTGTGTATAAATATTTACATGTTCTGTGTGGTCTGAATGCAGAAGCTCAAAAAGCTTGCAAAAAAGAAAAAAGAAAATGTTTCTTTGTTGAGCCGTGTCTTGAAGGCAAAA
CAGAAGGCTGGAGAGATGGCTCAGTGGTTAAGAGCACTGACTGCTCTTCCAAAGGTCCTGAGTTTAATTGCCAGCAACCACATGGTGGCTCACAACTGTCTATAAAAGAATCTGATGCCCTCTTCTGGTGTATCTGAAGACAGCTACAATGTACTCATATAAATAAATAAATCCTTAAAAGATAACAACTAAGCATGACAAAATAA
GGACAGTCAGAACTTCATAGAAGAGACCCCGTTTTGAAAAACAAAAACAGCCCCCAAATTCCGCAGAATGAAGAACAAAAACATTAATAAAAGTTATTTTTATAAACAGTATTGAAGTAAAATCAGTAGTAATAACTGTTATCATATCTAACATCACCCTCAGGAAATCCTTTTGGCTATCCAGAATCTAGCCAGCAACTTGCTAA
GTCCTAGCCTCCTTGCTCACTTAGAGAACAGCAATCCTTCCAGCATCCATCATTTTGAAAACATACCAAACAGCCTTGCATTTCTGCTTCCATTCCAGTATATAAACCCCGTGTCTGCCCCACTGTTAGGGTTGCCGCCCAACGGGCTGCTTTTGGAGCAGCCGGGGCTGAGGCTGAGGGAACCGAGCATTTCAACTCAGAATGAG
ATTTTATTTAATGAGATATAAGTTATTGATAACAAATTATTTTTATATTTTAATAAATTAAATTTTTGAGAATTTCGATGCATCAAGAGTTGGAAAAAAGTATAAATAGAGAACTTAAAGAAGGACCAGTGAGAAGCTGGAGGAGGCCAGCAGCAAGCTGCTCCTGGAGGAGCAGCAGAACAGGTCCTTGCTGAGCACTCTGAGTA
AGATCATTTCATTTAAAAACAAAAACAAAAAACCTTGTCTCTTCTGTAAAAATCCAACATTAGGTAGAACTTGCTGTAATTTAAAAGTCACAAAGTCATTTATAAAAAATGAAGTGATTAAATATTGACCGAGTATTGTTGAGTATTGCTAGAGTAGCTAGTTATCTGGTGAGACTGCTAATTGATTCAGTGTATGATAGTTCACA
TGCAAGCTTTGTCAAACTTTTTCCAGCAACACAGAATCAAAGACAAAAGAAACTTTATCGATTGATGTTTTACGTGCAAACAACCTGAATCTTTTTTTTATATAAATATATATTTTTCAAATAGATTTTTGATTCAGCTCATTATGAAAAACATCCCAAACTTTAAAATGCGAAGTTATTGGTTGGTGTGAAGAAAGCCAGCTTCT
AAAGGACTCCTTCCCGCTTTGAAGTCTTTTTTTCATCTCCCCTTATTAATATGATTATAGGAGAGTCAAAATTAAGTAGAAGTCAAGATATAGGTAAATATATAAACACCCTACACAAACATTCGTATGATCTCCAGAGGGTCCTTAAAGAATAAGTTTGTTTGAAAAATATTTAGTTAACATATACCTCTAAAAATAAACCAGCC
TGTGCCTACTGTGAAAGATTTGCATAGAAGGATTTTGAGAAATCCTCTCTGGAATTCCACTAAATGTATGAGAGTTTATTTTTATTATAGGATATTTTAATATAAATAACTATGTAATTGATGACTCCATATCACATTGATTTCAGTGGGACAGAAAAAGAATGCAATCCTACTTAGGTTTGTTTGTTTGTTTGTTTGTTTTAAGA
TTTTCTTGGCGTTACCATTTTTGAAGCAAAGTTAACCTAGCTTTCTAGCTTGAGCTTTCTTTTTGGCCATCTTTTAAAACTTTTTTTTTTTTTTTTGATCTATAAAATAGACAAGAGATAGTTCTACAATGTCCAAGTCATTCCAGCAGTCATCTCTCGGTAGGGATTCACAGGGTCATGGGCGTGACCTGTCTGCAGCAGGAATA
TGTCAAGGGATACAAAGACAGATGAGTGTGGCCCCAAGCGCTGGCACTTCTTGTGTTTTAGGGAAATCATGTTGGTGGCACGTTGGATATTTCTAATATGTATAAAGCCGTGTATCTTGACTCACCTTGATCCTTTGCTACGTCTGTGTATCTCTCTTACAATGTCGAGAGCCTCTCTTTGCTGTCATTGATCCTTTTGAAACAAC
ACTTTGCTATATTTTGTGTTTTAGGTCACGATCACAATGTCTCTTCAGTAGCCATCATGCCTAATGGAGATCATATAGTGTCTGCCTCAAGGGATAAAACTATAAAGATGTGGGAAGTGCAAACTGGGTAATGGAATTAGAATCAAAACTAAATGAAGCAAAAGAAGAATTTACGTCGGGTGGTCCTCTTGGTCAGAAACGGGACC
CTCTTCTAAGGAAGTTTATGAGTTACTAAAGTTGTCAGTAATGTCTGTAGGAAAGCATCACCAATTACTGTCAACTAGAAGACTCTGGAGCTAACTGGAATATAAAGTTACAGGGTCACGTAAGGGCACCACTAATGGAATTATCCTATAGGGGAGGCGTCCTTTAAAACTCTAGGTCCTAGCACTTTTGTTCCCGGATCATGAGC
AAAATGTTCTTGCTAATTAACTCGGTGTTAAGTATTATAAGTTAGTTTATTATATGATTCTTAGAGGATTACTTATAGTTATTAGAAGTCATTCTTGTTTTATAAACTTAACTTCTACTTCCCTTTTCTTTCTCTTCTCCCACATGAGTAGACCATGTTTGGACAGAAGTCTATTCTCCATCTCAGCAGCGGTGGCTACACTGTGA
AGAAGAAGAGCGAGCAAAAAGGCGAGCAATTGACCTTGAAATCAAAGAGCGAGAAGCAGAAAACTTCCATGAGGTATTAGATGATGATTCCCCAGAGATTTATAAAACAGTGTCTCAAGAATCTCTTACTCCTGGAAAACTAGAAATTAATTTTGAACAATTATTAAGACAAAAAATGGAAGAAGAAAGACGACGAACAGAGGAAG
AGTACAGGTTTTCTTTTCCTTTTGTTTTTGTTATTGTTTTTTTTTTTTTTTTTTTTTTTTTTAAAGAATTTGTTTTGGGTACAAGGCATTTCTAAAATTTTATAAACTTAAGTTTAATGGGATTTTTTGAAGGATTTTCTTTCTTTTTCTTTTTCTTTCTTTTTTTTTTTTTTGAGGGGAAATTAATGGAGGGACAGAAGAGGAAC
ATCTTTTGCGTCACGATTACTTTACTAGAGATGGATTTATTGAGAAGTTCATACCAGAGCTGAGAGCTAAATTATTACAGGAAGCAAAGGTTAATTCATTTATAAAGCCAAAAGAGAATTTTAAAGAAAATGAACCTGTGAGAGATGAGAAGAAATCAGTTTTTACCAACACCCTGCTCTATGGAAATCCATCACTTTATGGCAAG
GAAGCACTTTATGAAATTCTAATTTAAAAGCTGGAGAACTTAACATTTATTTTTTTTTTTACTCAGTACAATGTGCCTTTATATCACATACATGACACAGTATAAAAATCACTGAAGTGTATCATGATTTGTATCTGTACCAAAACCCCTTACCTTGAATGCACCAGGATTTATAATAGTGACATGGTCTCACTGTAAAATAAACT
CATGATGTTAGTAACGTGATATTTTTCTTAAATTAATTTACCCTTAAGAGTATGTTAGATTTGACTATCTGATAATGAATATTTAATATCACTATCTGCTTATAAAATGGCTGCTATAATAATATTAATAATGCAGATGATGTTATATAAGGTATGTCAGACCTAAAGGCTGCTGGGATGCTTTGTCAGATGATCAAGCCCCACAC
CAAGGAGAAGATAAGAAAAGCCCCTGGCAGAAACGAGAGGAAAGGCCCTTGATGGCCTTCAACATCAAATGAGCCATCGATAAGCCCCTAAAATGCGGATTATAAAATTGCCAAATATCCTTTCTCATGGAAGTGCATACCTGCGTGTGGAGAAGCTGAGGAGTGAAAACCATGCAAGTAGATGCTTACTGCCTTGACATGGGAAT
CAATCTACAATGGGCATCTCCAAAGGTTATAGAACCTAGCTGAGGTCATCCAAATGATTAAGTCAAATATTTTTTTTTTTTTTTTTTTTTTGCTGAAAGCTATAAAGTGTCAGTAGGTATAAAGTAGCCAGCTACTCCCAGATTCTAAACTTCACATTTGTTTGTATAATGTGTAGGAAATAAGAGTGCATTATTCTGAACCACTA
AGATAGTGAAGGCCTGGTAGAACATGGTCGTAACTGGGCAGCCATTGCTAAAATGGTGGGAACTAAAAGTGAAGCCCAGTGCAAAAACTTCTATTTTAACTATAAAAGACGGCATAATCTTGACAACCTTTTGCAGCAACATAAACAGAAGTTTCTACAGAACCTGTTGAGACTTCAAGATGGACAGAAGAAGAAATGGAAGTTGC
ACAGTATCCGATAATCTTGGTACCTTGATACAGCATGGGTTTTCTGACCCACTGGTTACATACAGAAAGACACTTGCTATCTGTCAAATCATTAATTACATATAAATAATTCTTCATAGCACTTTTAGATTAGCAGGCTTGGGTTTTGTTGTTTGTTTGTTTGTTTGTTTTAAATGTTGCTGAAGACAGACTCTGGTGCCTTGCAC
AACTTTCTTGGTTTCTTGAATCTTACTGGAGAAAAAACAATTCAAAGAATTACATTCATATCACAATTGAAAGAAAAAAGAAAATCTATATTTTTTTAAATATAAACTCATTTTCACATCAGTAGACATCTTTTATTTTAAATAGTAGGATATAAAATCATTAATGTTAATGATTGCCTCCCTCTTATGAAAGCCAAAGACTACTA
TAGGGCCCAGAGATGAAATATTTGAGGAAAACAAAAGGTCAAGACGCAAATGTGTATTAAAAAGAAAAGCCTCTAAATAGGGTTTCATGTGGTGCAGGGTTATAAACCTGCTTTATCTTTTAGGATTATTCCTAAATGCATCTTCTTTATAAACTTGACTTGCTATATCAGCAAGATAAATTATATTAAAAAAATAAGAATTCCGA
GTGTTAATAGTGTACATGCAGTTATTTTTGAATAGAGGGGTTTAAATCAGTACTCTGAGTGTGGCGATTTCAATGTAAAAAGATGTGATTTTGATACCTTTATAAATGAACTTGTGCTAGCTTTGATAAAGTGACATATCTAAGCGGTGGACAATAACACAGCATTGGTTGACAAGCTGAAGCGATTCCAGCAGGAAAACGAGGAG
CTTGGCACTTAAGTGCACTTTTTTTATGAAGAAAAAGTACAACGAACTGCTTTTCCTCAAGTTCAAATTGAAATGGGACTACTGTACTTTGCCATTTTTCTATAAATCAGTATTTTTTTTTAATTTTGATATAATACATTGTGTGAAAAAAGAAAATGGCTAATAAACTGTATTAAATCTTAAACAATGTATAAAGATTGTACTTA
CACTGATCCGGAGAAGGGCAACTGGCTCCGCTATGTGAACTGGGCTTGCTCAGGAGAAGAACAGAATTTATTTCCACTGGAAATCAACAGAGCCATTTACTATAAAACCTTAAAGGTGTCTGGGCCACTAAACCAATTTTAAAAGGGAAAAAGTTTGGGCCATTTGTTGGTGATAAGAAGAAGAGATCCCAGAACACTGAGTCTGT
ATGGTTGTGAGCCGCCATGTGGTTGCTGGGAATCGAACTCAAAACCTCTGGAAGAGCAATCAGTGCTCTTAACAGCTGAGCCATCTCTCCAGCCCCATTTTATAAATTCTTAAAGGCTGTGTGAGGACTAGTGTGTCATTTTTGGAATAGCTACAAGTCTCATTTAAGGGGACTTACTAACTTTCTCAGTTAAGGATTTGCCTCTT
TACTCATCGCTTTAATACTGAAGATCAAGTCGAGTGGAACCTGGTGCTTCAAGAGGTAGCAGCATTCATTGAAGGCATAGCCCATAAGAAAATGATGGTTTATAAAGCTAAGAATGGGAAACCCCATGTTAGGATGAGGTGTTTGATTTTAGTTGTAGATGAGCCAAGGGGGGCTTTTGATTGCTGGACTTTGATACTTTGATAGC
TTTCCAATGCTATACCAAAAGTCCCCCATATCCACCCACCCCCACTCCCCTGCCCACCCACTCCCCCTTTTTGGCCCTGGTATTCCCCTGTACTGGGGCATATAAAGTTTGCAAGTATGTTAGTTTTTTAATTTCACTTTTATAATTAACTCCAGGAACAGTCTTACACTTGATTATTTAGAATCACTCTGTTACTTAAAAACTCC
CCATATCCAATTGGTGCTGAAAATCAAAATGAGGTACCATTCGTTCAAACCGAGGCAAAGTTGTAACTTATTCATGTGCTCTTTGAAACTTTTTTTTTTTTATAAAACTATGTAAATCCATGGCGGGGACTTAGGGAAGAAGTTTCATTTTGTTATTGTTTTCTATTGTCTCATTGTTTCCTCAGCAGCAACGTCAGTTTGAGAGC
CAAACTTGGAACAAAGATGACTGTTTCCTTCGTTTTCCTCCTTGAAAATACCAAGCACACTTCTTACCAGATTTCTTCTCTGGTGCCTCAGGGCACCAGTTATAAATGGAAGATATAATCAGATGTAAGCTGGCACCAGCTTGGATACACTCAACTACAGCAAGCAAGATTCCACGGGATGCCAAGAGAAGAGCACAAAAGGAAAC
CATACATTGCAACAAAATGATACCCAATTCCATCTTACCCTTTTTGTATTGTGAAACTGGAACTTTATGACATTGTAAATTATCAGCTGGTTTTTCTGAATATAAAGTGTGAAAACACAGAACAGTATTTTGATCTATTTGATAATTTTGTGGGTTTTTTGAAGAATTAATGAGCATGTACATAGAAATAGTGACTGCTTGAATCC
CCTTGGGAATCAAAGGTCGTGTTGATTTCTCCTTAAGATCATTGCCCTTTTTTTTTTTTAATTGTTGGTAGATTCAGTTGGTCAGTTATATTTAAGTCCCTATAAATCAGCTAATTAGAGATTCTCTTTTAAATTTTTTCTTGAATAGACTTGTCATGGAGCTACGTGTACATAACTGTACAAAATCATTTTTGTGTCATTGAATG
TCTTCTTAGCCACCATCTCAGTTGTCCTTGAAATAACCATGATTTTGTTTTCTAATGATATAGAATGGTTTTCCTCTTTAAAGTTTGTAAAATGAAACCATATAAAACTTTTATGCAGTTTCTTTTGCCAAGAATGTTAGAATATCTTCTGTGGCTTGGGTTTTAAAGTTTATTTTACTTCTATTTTTATAACTATAATACAGCTT
ATTTCCCATATGGAAAACTGAAGGACAGAAGAATTAAATTTTCCTGAGGTCACACAGTGAGCAGCCATCCTAGGGAGTCATTCGTCAGGACCCACGGCTTTATAAACATCAGTATACACAACCCCCGATCCATCTCCATGTACTACATTCTCGACGCCAGCCTTGATGGTTCCTTTCTGGTAGAGTCATTGGCAGTCTTTGGAGTA
CCAGTAAAACATTTGGCGGATTTGACTCCACAAAGGACCTTCCTGATGATGTCATAACTTTTGCAAGAAGTCATCCAGCCATGTACAACCCAGTGTTTCCTATAAATAATCGCCCGATCATGATCAAAACAGATGTAAATTATCAGTTCACACAAATTGTTGTAGACCGAGTGGATGCAGAAGATGGCCAGTATGATGTTATGTTC
GGGAAGATGAAGTGAGGGGGAGAAGAGGAAAAATAGGTCCTCCGACTTCTACACCATAGCTTCTTGGACACGGGCCCTCGCTGAATAAATCTGCAGTTTTTATAAATGCAAGGAGCTTCTGGAAGAGGTGCGGAAGGAGCTACAGAAAATGAAAGAGGAAATCATCGAAGGATGAAGTCGTCCTCTTCTGTGACTACCTCCGAGGC
AAGTAACTTTGAGTGCTCCCATTAAGACAGTAATTTCTTTACCGAAGCATTGCATTATTTTGACTAAGCACAATTAGATGACAAGTTTTTTAGAGCATTTTATAAATCTTGTATAGAAATCTTTTATCAGAACCTGTGTATTAAGAGAAAGCAATGTGACCCTTTTGCGATCTGTGACTGGGATATTTTTCCCTCCATCATGGGTT
GGCACACGTTGTTCAAAGAATCTTAAATATTTGTGTTTTAAAATGGTTCTGAAATTTTGCTTCTTCTATGATAACTTAGAATGTTAGAACTCTGTAAAAATATAAAGACAAAAGAAAATATGAAAACTTCAAACAACAATAGCAGCAGACAAATGCTTCTGCACACTCTTGGAAATTCAGAACCTCTTTTTGACATCCTTATTTTC
CAGATGGTCAAACATTTATGGTGAAGTATTTGTTTTAAATGATGGTGGAGAAGTTGATTTGGACCTTGGAAACTATGAAAGATTCTTGGACATTAATCTCTATAAAGACAACAACATCACCACTGGGAAGATATATCAGCATGTGATCAACAAAGAGAGGCGCGGTGATTACCTGGGGAAAACTGTTCAAGGTGGGAGGCACCATT
CTACAGCCTCTGGGGAGCTTCAGTACACCACAGAGTACAGGGCTTAGGACAGTTAGCTTCTGGCCTGAGTTTTGTGTCAGTTCTTGAATTCCTGAGGTGATATAAAGCCTTAATCAGAGCCCGTGTATGTACTGTTCTGTGTGATGTTTTCTATCTGTAGAAGTATTTTATTTTAGGTGGTACTTGCATAAGCTCTCTACCAGAAA
GCAGTTATCACGCAAAGATGAGACATCGGCAAATGGAAGCTTGGCTGTGGATGAAAAGGATCAACGGATTTTAGAAGAGATTGAAGCTCGGAGGTATCTGTATAAAGTGCAGACTTAACACACTGAGCACGGACTTACTACTCTTTCAGTAGAATTAGCTATGTGATAATCACCCAGCCTGGCATCCCAGTTTTCAAGAATGATGT
CCATCGAGATTTGGCTGCCAGAAACGTGTTGGTAACAGAAAACAATGTGATGAAGATAGCAGACTTTGGCCTGGCCAGGGATATCAACAACATAGACTACTATAAAAAGACCACAAAGGACCTCTCTACGTCATAGTTGAATATGCATCGAAAGGCAACCTCCGGGAATACCTCCGAGCCCGGAGGCCACCTGGCATGGAGTACTC
TGCCTCCTGCATACCTGCATATCTCTCTCTCCCTCCCTCTCTCTCTCTCTCCTTCTCTCTCTCTCTCTCTCTCTCTCTCTCTCTCTCTCTCTCTCTCTTATATAAATACTTGTTGTGTGTGGGCTGCCATCCTTCCTGCACCCAAGCACTGTGGTGCACGGGTTGCTGTGCTTGCTGACATTGAGAATCGGCTGTGGGAGTCCAGT
TGCTGTTGCAGAAAAATTTTTGTTTCTGAAATGCATTGGAAATAATTTAGCTGTGTTGGTGGAACTTCATGTTTTTTATGTCCCTGAAGGATCGTGGAACTATAAATTAAATACTATTTCAATAGAAGTTATTAACAACTTTATTTCTGCTGGATTTATAACAGAGACCAGAAATAGCTGGAATGCTATCTTAAACCAAAAATCTA
TTATTTTTGCTGTACTTCCTAATGGGCTGATGCATATATCTTTCTCAATATTCAGGTCATCATTAAAATCTAGGGGTAACTTAGACAAGTGTTCCTTTTATATAAAATTGTGAGGCCCTGGTGTTATTCTATAGTTCCACTCAAGTCTTCCAGTTATACTGAAGTTCTTACATACCAGACAGGGCATCTTCAGAATCGCAAGATCT
CAGCTCACAACTGTCTTGTTATTCCTGTCCCAGGATCCAAATCCCTCTTCAGGTACCAGGCACTGTGCAAAGACACATTCAGGCAAAATACCCATAGATATATAAATAAGTAAAATTTTGTTTATTATTAGCAGATTCTTTCAAAGGATGATGTAGTTGGTCTCTGCAGATTTGAATAGGAATATTGCCCACTTATTCAGAATTAC
AGGCCAGGGCTGAAAGAGAGGGGAACTAGGTGGTCGAGAGAAAAATGGAGCTAAGTCAAGATTCCTGATCAAAGCTCAAATGTTTAATGGCACATGCTCTTATAAAGGGGGGAGGGGGAGGCCCATTCCCGCCAATTCATTCTAGGAGCCCAGCTGCAGTTGACGACGTGCAGGATAGGGTGAAGTTCCAGAATAGCTCAGCAGCC
CCTACTTTGGGATGGACCACAATGTTGATCAAACAGGGAAAGCTGTCATCATCAACAAAACCAGCAGCACGAGGATGCCTGAACAGAGGTTCTCAGAACATATAAAAGATGAAAAGAACACGGAATTTCAACAGAGGTTCATTCTCAAGAGAGATGATGCCAGTATGGACCGAGATGATAACCAGGCCGGCCAGAATGGATATCTG
TGCGGTCTGTGAACAACATGAGTGCTAGTCCTATGGGTGTAAATGGAGGTGTTGGGGTTCAGACGCCAAATCTTCTTTCTGACTCCATGTTGCATTCAACTATAAATTCTCAAAAGCCAATGATGAGTGAAAATGCTGGTGTGGCCTCCCTGGGTCCTTTGCCAACAGCAGCTCAGCCATCTAGTACTGGAATTCGAAAACAGTGG
ATTCAGGATGCCCCTGAGGAGTTTATTTCAGAGCTTGCAGAATACTTAATAAGAGGGCTCTGGAAGTGTAAGAGGAGGAGGAGGGGGCAATGCCAGAGAATATAAAATTAAGAAAACCAAGAAGAAGGGAAGAAAAGATGAGGACAGTGATGATGAGTCCCAGTCGTCGCATGGTGGAAATGAAAAATAATCCTGTGCATTTAATC
CTAGCGTACAGCACAACAGTGCCTCTTTTAATAGCATGGGCAAGGTCTGTTCTGTACTGAAGACTCTGTCTCCACAGTGCTCATCGGATGTGGGTGTGTGTATAAATGTATAATATAGATTTATATATGTTGCTATGGCTATATGTTGAAGGCCAACATGATGTGCAGACTGATGGGTGAGAAGACGCTGAGCAGTCTTTCTGATG
CTCGTTCTCACACAGTTTGGGAGAAGGAGAATGTGAAGTTGCACTGCTCTGTAGCAGGGTGGCCAGAGCCTCGGCTCACGTGGTATAAGAACCAGGTGCCTATAAATGTCCATGCAAACCCGGGAAAGTACATCATTGAAAGCCGATACGGAATGCATACTCTTGAGATCAGCAAGTGTGACTTTGAAGACACAGCTCAGTACCGG
ATGGTCTGTCTGAAACTTCATTTTAACTGTAATGTCTAGCTTTGTACTTTGCAGTCTGGCTGTCTGATGTGCAGTCGACTCTTGAGGAGGTGGCACCGGATATAAAATGTCTCTGTTATTTTTAGAATTAATGGATTAAAATGTTTTGCTATTTAGGAAGGCGAAGTGCACCACCATTGAACCTCACGGGTCTCCCTGGTACAGAG
CAGAATAAGGTAATATCACAGATTCTGAGGATTAGCACACAAATGAACATGTCTTTTTGGGAGGGAGGAGCATAATTCAGCCACTACAGTAGTCATTGCATATAAATGTACTTTATACTTTTTAAAATGCATCCTTGGTGCTCAAGCCAGATTTAAGGTTGTTATTAAAAGCTATTGTCTGCACAGGCTACTGCATGCTTTGTTAC
GTCTCCTGCTTTAACTATTTCTAAAGGTCTTTTATCCATTTGTTCACTGCTATGTGATCCAAACCCAGACGACCCCCTAGTGCCAGAGATTGCACGGATCTATAAAACAGACAGAGATAAGTACAACAGAATATCTCGGGAATGGACTCAGAAGTATGCCATGTGATGCTACCTTACAGTCAGAATAACCTGCATTATAGCTGGAA
CAGTTTGCCCTGCACCTACACAACCCGGCGCTCTTTGAGGACAAGGACAGGTCTGAAGGAGACCACTGACATCAAGCTTGAACCAAGTCCCTTGGATGGCTATAAAAATGGTATACTGGAACCTTGCCCAGACAGTGGCCAGCAGCCAACCCCAGAGGTGCTGGAAGAACTGGCTCCTGAGACTGCACACAGGGAGGAAGCATCCC
ATGCTGACTGCCTGTTTAAATAGAAGAACGGACGCCGTGCATCAGTGTGTTTGTATGTTCGTAGCTACATCCGTACCACAGTATTTTGGATGCTTTAGTCTATAAAACTTTAAATTAATTCTGTCTTGAAACACAGGAGAAACAAGACTCGAGTGTATATCGTTACCATGCACAAAAGTCTCAGATCATTATAATAAAGCTTGTTC
TCTTGACTCATTAGACTTTGCAAGATATTCAGATGATGGTAACAGGGAAACAGATGAAAGAGTGGCGGGACATGAAGTTCCTTTACAGGAACGAAAAAATTATAAATCAAGTCCTGAAATTCAGGAGCCAATCAAACCTCTTGAAAAGAGAGCTCTCAACTTCCTAGTCAATGAGTTTTTGTTAAAGAATAACTACAAGCTTACAT
GGAAAAGACTCAAAGAGAGGAACAAAGACAACTAGCATTCCCAGAGAAGAATATAGGTAAAGTCCTGACCTATCAGAGGCCAGGCTTGGAAGACAGACCTTATAAATATGTCAAGTATGGCAAAAGCTCTGGTTCAAACTCCCATCTCAGGTATCCGGTCTCCCATGAGGTAGAGAACCCATATAAATGTGCTGACTGTGGGAAAA
TTCCTGTGTTGATGGCCACGTGTTATTTCCCTGATAGTGCTACCATGTACTCTCTGCTAGTAACTTGCTTCCCCCATAAAGGATAGAACAGGGTCGTAACTATAAATGGAAATGGAACATGGGCCTCTATTTCCAATTTCATAAAATGGAAACATTTGCACCCTACTCTGGTTTTCCAGCCCTCCCTTCTTGATTGACCATCCAGT
CTTTGCAGTAGAAGATGTGAACCTTGTGAATGTGACCAAAAATGAAATTATTTCCAAGCTTCAGGGGCGGTATGGATGCTGTCGCTTCCTTCGAGATGGCTATAAAACCCCAAGAGAGGATCCACACCGATTGCATTATGACCCTGCCGAACTTAAGCTCTTTGAAAACATTGAATGTGAATGGCCTGTGTTCTGGACTTATTTAA
AAGAGCTGGACAAGTTCAAGGCTCGCTGGGACCAGCTGAAACCTGGGGATGATATTATTGAAACTGGTCAACAAAATACCATGGATCAAAGTGCAAAGTCTATAAAGGAAAAAAAAATTGAGTTTGATGATCTGGAAGTCATAAGAAAAAAGCTAGGATTTTGCCCTTGTTTCAAGAAGCCGAAGACAAAAACAGGCTTTTGCGTA
AAGTTACAAGGCTCTCAAGGTCATATAAGCAATAAACAATTGTCAGAAGAGAGGATCCTCCATAGAACCAGCCTGCAAGTTGGACAAAGAATTCTAGGGATATAAATTTTAGTGAATTATCACCGGCAAATGACCATGGAAACAGTTGAATCACAGCAGGATCGAAGTGTAACACGTTCTGTGGCAGAGCATAGCTCTGCTCATAT
ACATTGAGAAAGAGCACAGAGAAGCTCTACCTACATAGTAGGCTAGTCAGAGTTGAGAAAACAGTTTCAGCCGTCTGATTGGGGATCTTTTTTAAACACTTATAAATTATTGAGGAAAGACAAGTAAAATTTAGATAAAATTGTTTTCGTTTGTAAATTGGCCACATTTTTTGATTGATACATGCATATTTCTCTGGTTTTTTCCA
CATACAGTAAATAAAACATACAAATGTATAGAATCTGATAAATCTTTTACCCAGAAAGGCTGTCTTAGAATTCATGAGACTTCATTCAAGAAAGAAGCTTTATAAATGTGACAAATCTTTTACCAGGACAAACTATCTTAGAACTTGACAGAGATAACAGGAGAGAAACTTTACAAATTTGGTGAATATACAAATCCTTAACTATT
GGCAGCTTGTTAGCACTCAGTATGTGCCCAGCTCTGAATGGAATTACTGATATGGACAATGGTACCTCAGGGTGATGAGGCCCTCAAGAAGAATGAAAGATATAAACCAAACACTGAAGAAAGGAAGCCACAGTGTGGCCCAAAACTAACAAGTTGTTGTACAGCTTACAACCATCTACCACTCACCTGCTCATCGGGACCTCAAG
TTGTCATTTCACTGGTGGCGGCCTTGAGGCAAGCAAGGATCATAAAATAAATAAAATAGCATCATATTCATGGTTTTATCTTCAAAATCAAGTGAATTTATATAAAAATTAAAGTCAATTTAATGAATGGAACTGACTTTGGGAAAAAATATGGATTCAGACCACTCATATTTCCCCATGTGATAAAAGTCCAATTGTGGAGAGTA
AACCTCTTTGTGGGAACATGAAGAAAGAGCCTTTGGGAGATTCCTGGCTTTCCATTAGGGCTGAAAGTACAACGGTTCTTGGTTGGCTTTGCCTCGTGTTTATAAAACTAGCTACTATTCTTCAGGTAAAATACCGATGTTGTGGAAAAGCCAACCCCGTGGCTGCCCGTGAGTAGGGGGTGGGGTTGGGAATCCTGGATAGTGTT
ATATTTTATATTTAGGAAATGGTATACTATTTTGCTATTTGTACTAAGTGAGTACATTGGCATAAATATAGAAATTTATATATATATATATATATACATATATAAACTATTCTTTTTTGCCACACATTTTTGTGGTAAATTTGTGAGTTTGTCTGATGTTCTACCACAACGTGGCGTCTGATAACAGTGAGGGGGGTTTGTTATGT
AACACAACAAGCAGCTACACAGAATTCTCACAACTCATTTCCAAACATTTCACTTGGCTGTATCTTAGACATTCGTTTCTCTTCCTGCTGTGTTTTGAATTATAAACCCACTTCATCTCTTGTAGTCACAGACTCCCATCATTTTTTTCATCTTGATTTTTCTTTAACACAGTCTTCACATTTTTATCAATATAATCTAGACTTAA
AATTGATCTTTTTTTTATATTTCTGCTTCCAATGCAGGTGCAATTTAATATAATAGACTTTTTAAAGAAATTAATGCTAACATCATTCTTGAGCTTTTTATATAAATATATTTAATTTGGAAGCGTGTGTGTGCACATGTCATATATATATACCTGATAATTGTCAGATAAGGCACAGAAATGTTCATCACACCAATTATTCCTTA
ATTTTTATAAGTTGAGGGCATTTTGTTGTTTTACGACAACAAAATTTATTGCATTTGAAATGGTTTTTATGTAATAGAAATCATGCAAACAGTGAAGGATTATAAAATGGTATATGTAAATGTATAAACTTTAGAAAGAAATAAATACAACAAATTTCAATCATGGAGGAGCAGCTGAAGTCCCATGAAAGCAAGCTGAAGCAGAT
TAAGGATGAGACATCTCTATATTTCAAAAGCAGAATAGTTCTTTCTACATACTTTACATCAAAGGAACACTGATAAATTATTATGGCTCACATACGTAACTATAAATTTAAAATGTTATACATATAGAAAAACATTCCTACATTTTAAAACATTAAAAAGTCACAGATGACTCGTGTGATCATTTTATATATTAATAAATACTACA
AGAACTAAAGGTCCTCTGGCTCCCCTACCAGAGTGACTTCTGCGATGTCCTCACGGGACCTTTGCAGAGAAACGCCCTGTGCAACTTGCTGTCGTTCACCTATAAAGTGGAACAGAGATGCCAGACCTTCTCCTTCAGTGCCAGGTTGCTGTATGAGGACCCCACAGCAGCTCTTCCCACGAATGTCACTGTGACAAGGCCAGGGC
GAGCACTTTCTTTGTCGTTCAGTTTAATCTTTTCCTTCACCTTTATTACAGTATGACATAATGATCTACTATGTTGTCAAAGCTTCATAAAATATTTCTATATAAAATGTTTGTAGAATCTTCATTTGCCTTTACTGAGTTGTGTTCTCCCAATTATTGTTACTTATTTCAAAATTAGCATATAAAAAGTGTTTGATATCATCATC
GACTTTAAGCAAGACTAGATTTGGGACTTTGGCATGCAATTTATTCTCTGCCTCAGTTTCACCATCTGCCAAATGGAGGGTAAAATAAAAATTTGGTTATTATAAAATACAAATTCTCTTAGGGATTTTACTGCTATAACCAGCACCATGACCAAAAGCCAGTTGGGAAGGAAGATTATTTTGCTTACACGTCCGTAACACTGTTC
TGCTTGAAGCCACTCTGTGCCAGGGAGATCAGAGGACTATTACTCTATGAATTTTGGGATTTCCTGGTTGTTTTATATTTAATATTAGATGAGGATTTGATATAAATGTATTTCTGATATATTTCTGAGGCGTTTTGGTTCCTGAATTGATGTTAGCATACAAGGTACATCCTATTTCACCCCGGTTTGCCTCTTTTAGGTTATTA
TTGTTTAAAAGGTTCTTCATGTATATGTATGTATTTTATTGTAAGACAAAGCAATTTTAAGAAGAATAAAGGCAAAGTTTGCAGTTCTAGGAATTGAAAATATAAAGGAAATTCATACAAGTTTCAAGCTGGCAGCAGGATGAATGCAATGCTGTGGTTTAAACACTTGAGCGCGGCCTGCCAGAGTAACAAGCAACAGTTCAAAT
TAGTCCATGTTGCCTCGCAGTGGCTCCCGTACTTTTTGGTGCACGGCACTGGCTTGATCATGAGAATACTTTTTTTTTTTCCAGTCGCAAAATATCTACTTATAAACGAAACTAAACGGTGAATCTGATTTGATCCTTGCCCTATGAAATAAAATCCAATGATGTGGAATCTGTAATCTAAATGAATAACATTAAGTCCCCTACCA
ATCCTTATTTGGAAAAATTAACAAAAACTTAAAAAAAGGCTTCTAGAAAATGGTTGTAAATCTGACTTCTTTACAAGGAGCTGTGTATATTGTAAATAGGTATAAAGGCCTTTTTTTTTCTAAATAAGGACCTAATTGCCTGTAACATGAGACTTCAAACTAAGCCACTAACTCAATGAACCATCTAAGGTCTGTCTAACGTCTCG
GGTTGGTCAGTGTCATGTGCTAAGGACAGGACGTCTCTCATAGCTTTTTATTTCATGTCGTCTTAGGTTTGTACAGTGCGCTGCCATTTTGAGTTTTAAGTATAAAAGCTGCTTAGAATAGTTCTATCATGAAGGGCACTTTTCAGATTGTGGGCTGGAAAGGGTTATTTTATGGTGGGGTGGGGGGAGACTTGAAGCCTATTTAA
GAAGAAATTACAACATCTTGAGTTGATGGAAGACATTGTGGATTTGGCAAAGAAAGTTGCAGATGATTCATTCCTTATTGAAGGCTTATTGAAAATTGGTTATAAAATAGAAAATGAAATCTTGGCAATGGAAGATGCTTTAAATTGGATAAAATACACGGGTGATGTAACAATTCTACCTAAATTAGGATCAGTTGACAATTGCT
TTCCGCTATTTTCCATCCATTTGCCAACCCTGGGTGTCCGTCCACCTTCTCTCCAGCAAGATGGGCCTTTACATTCAAGCTACGAACGCTGGCGTCATGGTATAAAGGCTTACAAAGAAATGTCTTTTGCTGCTGCAAGGAAGAGATTTTCTATTTCTTCCCCTGATCTTGGCAAATGACCTCGTGAAGAGACTCAATGCTCCTCC
TATTTTGCTTTTGTATCTAAGGAACTTCATGTCTCCCGCCTGATTGATAGTACAATATCCCTGGTGCCAGTAATTAAATTCCGTTCCTGTAATTTAGGACTATAAAGTATATGTGTGTCATGTAACGTTTTTTTGAGTTAAGAAGCATAATGTTAGGGCTGGGATTGTACCACAGTTGTTAGAGAGTGCTTCCTAACATGAAGGAG
CATCACCATCTACAGCCTCCCATCCAGGGGACCCAGAGCCTTTATCAAACTCATACACCCAGATGCAGACACACACATCTACACACACATGACTACAATTTATAAAAATAACTTTTCCTAAAAAATTTCTTTTCAGGGGATATAATACATGAGAGAAGAATTTTATTAAAAAAAGATTTAAGAAAAAAAAATTACACAGAGAAACC
ATTACTCATTGAAGATGGACTTGAGAACAATAGTAGTGTTACTGTCCCTGGTAGACCTGTAGAAGTGAGCTGTGCACATACAAGTCGCTTAGCAGTAGCTTATAAACAGCCCACTGGTAATAGTAGATCTCAGGAATTTGTGATGCATGTAAGTATCTTTGAATGTGAGTCTACAGGAGGCTCATGTTGGATCCTTGAGCAGACAA
TTTCTGTTAAAATGCACGATTGTAGGATTGTTCCTTAGATTTTTGTGTTGACTCTTGAAAAGCTTTCTTTGTTCTTATTTTTAAGTTTGCACTTGAATCTTATAAAAATAAATCCACCCATGTTATCAGTGACCAGTCCTATGTGATCAGTTTTGTGGTTCCTAACCAGAAAAAGTTGACTCTTTTGGCACAACAGAAGGGGGTAG
TGAAGCTCTGCTGTGACTCAGTCTCCTTTGTCAGAGCTTCTAGTAGCCCAGCTACTGAGCTGCTTTGTTAGTACCTCCAGCACCTGAGCCGTTAAGTACTTATAAATGCAAGGGACCCGTTATCTTCATATCGGAATAGACATGAACAGAGCTCTAAGGCGATGAAAGTCTGCCAGCATCCTCTCTGTCCTCGCACGTGCCTTCTG
AGGGACAGTGATTTCAGTACAGAAAAGTTAGTACTTGGGAAATTAAGAGATAAGACAAGTGCAACTAAATCATTGGTTGTTTTTTGAAAGCAGTTTTATGTATAAATAACAAATGTTTATATTTAACTAAATGTAAGGTACGAACTATGACATATTAAACTTTTCTTGCCCTTCCTAGTTCTGAGGTAGATGTGCACATATCTGCC
CTGTGAACATTTCAGTGTGAACTCAGAATAACCCCTTTTCCCCTCGAAGTCCACTGGCTTTAGTCTATCTGCAGTGACACACATCAGTATCTACTGTATATATAAATACTAAACTCTTACACCAGTCATTCCTATACTGTGGGCCCCGGAACTGCCTTCTGATGTTCTGCCTTCTCTGTTCCTCGTGTCACCAGCACTTTGATGGC
CTTCTGACCTCTGCAGGCACCGGGCATGTAGGGTGCACAGACATACATGCAGACAAAACACACATACACTTAAATTGAAAATATATCTCAGGAGGAATTGTATAAAAGAAAACCAAAGCACATATGTGACTGTTGCGCTGTCTCAGAACTTACAAAGTATAGCATCTGAGACCCCACATTAACACACTGTAAGCAGTAACCCAGAT
TGAGTTCAAATCCCAGCAACCACATGGTGACTCACAACTATCTGTAATGAGATCCATATGTCCTTCTCTGGTGTGTCTGAAGACAGCTACCATGTACTCATATAAATTAAAATAAATAAATTGAAAAAAAAGAAAGAAAGAAAGAAACTGAGGGTAGGTGAAACATCTTAGCAGTAAAGTAGCTGGCCCTGAGTTTGACTCCCTGG
GCCAGCATGGCCTACAGAGCAAGTTCTAGGACAGCTAGGACCATTACACAGAGAAACCAGTTTACTCCAAAACTTTATTTATCATGGATACTGTAGAGGATATAAAGACGATACCTTCAACAGTACTAAGGTCAGCCTAGCTTTTTGTTGATTCTTTGAATGTCACATCAGGCACCCCAATCCCACTCGTCTCCCTGTCCCTTCGT
ATGAGTAAGACTGAAATAAAACTCTGCTGCAGGATCCACAGAAGAAGAGACAGTCAAATGGAGTGGGGGCTCTTTAACTTTTAAGTGAATAGAAACTTCTTATAAACCTTTTTCCTACTCCCTCAGATTATGTAATTTATTTGTAAGCCTGAACTGCAGCCCACACAGGGCAGCAATGTCGAAGTAGCCATTAAGTGGCCACTTCC
CGGGCCTTGAGAGCAAAACCCAAAGAAGCCGCACAGGGACATGAGAGCCCATGGGGGAGCCTCTAAGTCACGAGTAAATTCTCAGTTCTCTACAGTAAACTATAAAGATGAGCTTCAGTCATTAGGAGAGACGCACGGGGCGCTGGGGATGTCGCTCAGTGGAGAGTGCTTGCCTGACATGCCGAAGGTTCTAGGTACAACATCCC
TGTGAACAAAACAGAATGTTTCAAAAAGTCACTGGATTGTATCAGATTCTTACCAGTTGGTCTGCTTAGGGACACTTTATCAAGATACACCTGCAGGGAATATAAACTGAAGACTTGTGATTCATTCGATCATTTTTATTGTAAAAAAAAAAAAATCTTAATCTGCCACCTGAGAGCTGGGAGAGCTTCCACCTGTGACCATTGAG
ACCAGAGCACATTCAGCACCACTTTGCCCGTGACGGAAGCCACTTAATCATTGACGGCCTGCATGCAGAAGCCTCCGATGACTTGGTTCGGGAGGCTGCTTATAAAATTTTCCTTTATCCCAATGCCGATCAGTTGAAATGTTTAGAGGAATTGCTAAGCAGCAGAGACCTTCTGGCAAAATTAGTAGGTTATTCTACATTTTCCC
CTTCCCCTGACTTTGACAGCCCTGTCTAGTTTGGAACTTATTATGTAATCCACGATGGCCTTGAATTTACAGCCATCCTCAGCCTCTCCAGTGCTAGGATTATAAATATATCTGACTAGCTTATTTTTTTCATTTTGTTCAGGTTTTTAATGAGTGTCTTGGTTTCAGATATGAAAAACAGAATTTGGAAGAAAGCCAGTTGGGCC
ACATAAAACATATCCATTATCTGATTGCCCTTTAGAAAGTATACAGAAGATGCACATTTTTTTTTTCATCTGGAATTCTGCCTGACCAAGAATTGAAGCCTATAAATCTATCTTGCCATTCAAGCAGAGAGCACTGGACAAACTGAAGCACAAAACAAAGGAGCAAACTTGACAAACAGCATAGGGGAGGGCACGTGAGAATAGAC
CGGCCGCTGCTGCAGCAGCTGCAGTAGCAGCCGCCGCTGCCACAGCCACAGCCACAGCCACAGCTACAGTGGCAGCCTTGCAAGAGACACAGAACAAGGATATAAACCAGTATGGACCGGTGTGTTCCTCTTTCCAGATGGGTCCCACCCAGGCGTATAACAGCCAATTCATGAACCAACCCGGGCCTCGGGGGCCTGCCTCCATG
AAAAGCAAACAGACAAACAAAAAACCCAAAATTGCATGTAAGTGGCTTTGTAAGACAGTGAGTGGGAAATTCTGTAGTCGTCTTGGCTTACCTTGTTGGGTATAAACCTAGCTTCAGAGGAGGCTGACGGGGCACCATTCCCATGAGCACCTGTGCTTAACAATCTGGGCGCCCTTGGCAGGTGGGTAGGCAAATGAGCGTGCAGT
CAACACCAAGAACCGGAGAAAAGCCTGACAAACAGTTGTCTCGAGTAAGACGGAAAAGTCCAGTCAATGGAGGTGGTAGTTATGAAATGACAAATCAACATATAAAGCAAAATGGAAAATTAGAAGATAACCCTTGCTCTGGTAGTCCTCCGAGGACTACATTGTTGGGGACCATATTTTCGCCTGTCTTCAACTTTTTTTCACCA
TTAATTATTGCTACTTTTTTTTTTTTGGTTGTTTGTTTTGTTTTTTTTTAAATGCTAAACTCTGGCATTAAATGATAGTATAAGAGTAAACAATAGTAGATATAAAGCTCAAGGAGTTATGGATGACGTGGTCAATAATGTAATAGACCATATCCGCCCAGGGCCCTGGCGCTTGGACTGGGACCGGTTAATGACCTCCCTGGATG
AAGTAGCTTTTAAAGCTATTACATGGATAAAATTGGTAGGTTTTTAAGGTTAGATAGCTGCACCTATCTAACCTTAGGCAGAGATCCTCGGGTTCTGCTTTATAAATTGGGAATTTGTGACCTGATGGCAAAGCTCCGTGGACTCTGTCAGTCATCCATTACCCTTCTTCTTTCTGTTCTTCATCCCTAAGCCTGTTTTCTCAAGG
ACAGAAAGAAGACATCAGAAGGGCAACCTGTGGTGCCTGTGGCTGCTGAGTACAGGCGTGGGTGACTGATTTTTAAGAAATCGGCAACACGGAAGCTGATTATAAAATATTCATAAGAAGCTGGCTTTTACAGGTGTTCTGATGTTCCTTTCAGCTGGTCCTATAGCCCCCTTTCTCAGTAATGTCTCCCCAGTGAAAGGAAAAAG
GTTGCGTAGTGGGCCTGGAGCCATGGTGAGGGTCTCTGGCACTTGAGAGCCTATATCCTGGGAAGCACAAATTTTATAACATGATTACACAAGATTTCCCTATAAACCGTGTGCTTGAACTGGGGACCAGCCAACAGTAGGAGCAACCTGGCAGTTGGGGGAGGTTGGGTGAACATAAACACCACACCAAAGATGGGGAGGGGGTG
TCTTGACTCATTAGACTTTGCAAGATATTCAGATGATGGTAACAGGGAAACAGATGAAAGAGTGGCGGGACATGAAGTTCCTTTACAGGAACGAAAAAATTATAAATCAAGTCCTGAAATTCAGGAGCCAATCAAACCTCTTGAAAAGAGAGCTCTCAACTTCCTAGTCAATGAGTTTTTGTTAAAGAATAACTACAAGCTTACAT
GATCCTTTCTGTTTTGCTGCAACCATATTCCTTAAATAAATAAATAAATAAATAAATAAAACCCATGCCCTCCTCGGAAAGCAGCCTAAAAGAAGGAGAATATAAAATCCAAAGTCGGGAGAGTCAGAAAAGAAGATGAAACTGTAACAGGCGCTTCAAGCTGATCAGGAGAGTTTTAAATGATGTACAAACTACACGTTCCGTCT
TTTCTCTCCAAGCCCACCACCGTTAACCTTTTGCCTGTTGCTGCTGGCAGAAGACAAACTTACCATGTCCCTGTGACACGTAACCCATCAGCACTAACATTATAAACACGAGAATTTTCACACGGAGTCTCTCTCTCTTCCAAAGACCACAATCCCCACGCTCCGACCTGTGTTGGGAAAGCGGTGGATGGATTGAAATAGGTAGC
GCCGGGCAGCGACCCGCGGCCGCAGCCAGGGATGGAAGAATGTAATGACATTTGAAAGCTTTACATATGTGGTTCCCGACATTCACCCACATTTATCTATTATAAATCAAGTCAAGTTGTACTCTACGAATGTCCAGAAAGGAGGGCAGGGCTCACAGACTCCAAAAGCTGACAAAGTCCCATCACTTACACAAACAGGAGAAAAT
TATTCTCTGTTATTCAAATAATGGCCATTATGATTCTGTATATTCAAAAGAATTTCAATCAACTGCAGGAATTTGTCAAGGTATATTATATGAACTTCTTTATAAAGATGTATTTGTTGTGGATGAAGAAACGTTGAAAACTGCAGTCGATTTATTTCGAAGTGGTTCCAGGAGAAACAAACACCATGCTTTGACTGCAAGTGTAG
TATTGCATTTTCAGACCTAAGATGCACTCAAATAACTGCTGACCATAAAAAAAAAAGGAAATCCTTAGTGCTTTCTTTAACTGTATACTTAATGCATATGTATAAAATAATACAGAAAATATTCATTAAATGAATTTAACTGCAACAATGAAATTTAAAGGTCATGTATCATCAGATCTATGGTCAGAAAAACAGTTGGAATGTTC
AAAAGAGATATATAGATTTTGGGGTTTGGGACATGTCTCAGTGGGCAATAACACTTAACTGTTTAAGCATGAGGACCTGAGTTCAAATACCCAGAACCTATATAAAAAATGTTAGTCATGACTGTACATGCTTATGTTTAGGAGTGCAAGGATGGACACAGGTTGATCTCAATAGAGTTTTCTGGCCTATAAGCAAGGAGGCAAAC
AGTACAGGTTTTCTTTTCCTTTTGTTTTTGTTATTGTTTTTTTTTTTTTTTTTTTTTTTTTTAAAGAATTTGTTTTGGGTACAAGGCATTTCTAAAATTTTATAAACTTAAGTTTAATGGGATTTTTTGAAGGATTTTCTTTCTTTTTCTTTTTCTTTCTTTTTTTTTTTTTTGAGGGGAAATTAATGGAGGGACAGAAGAGGAAC
CGGCTGAAGGTTCTCTTGGATAAAGCAGGTGAGCCATCTGCGAAGCAGCAGCTACTTGGAGGGTATGATATGTTAATGAAAACAAAAAATAGCCTGTTTATATAAATACAATCAAAATGGTAGAATGTCAAAGGTTATAACTAACTCTTGGTATAATTGTTTTCAACCCAGTAAAGTGATTTATTGTGAAATTGTCTCCTTATCAA
TCAGTAATGAAATAATAGTAATTCATTTATTAGTGAGGCATACTCTTTAATAAATTTTGTGCCAAAATGCATGGTTTCCCACTTAGCATTCAAAATGTTGTATAAAGAGTAGTTTTCAATTTCTTACATGTTCTTCCAAGTAAACTGAAAATGAGTTTTCACATCTTACTTTGTTTCTTGTTCAATCTGCTGCACCCCCCCCCTTA
TTGAGGAGAACATGCTACTTAGACACGGAGAAAACGACTTCAGTGTCATGTATTCCACAAGGAAAAATTGTGCTCAACTCTGGCTCGGTCCTGCTGCATTTATAAATCATGGTTGCAGACCTAACTGTAAGGTTGTGTCAACTGGTCGAGATACAGCATGCGTTAAGGCTCTGAGAGATATTGAACCTGGAGAAGAAATTTCTTGT
AGGTGTTCTATTAGTTATCCCTGCAAACCACAAAAATCATGCTTACACAAATATATAGTTAGGTTTTGTTAAAATCTTAACTATATATATGAATTTTTTATATAAATTTCTCTTTGTATAATTCTAGGCTGTGTAGGAGATAATTGCAAACTTCACATAGTTAGGATTTCTAATATTTGTTGCCTTTTATTTATTTGACAAAGAAG
CCTGATCAATTTAAATGTTTGAGATTGAATATCTAATTAATAATTCAATTTTGAAAATTCTCAAAAAAATTTGAGGATTTAAGCCTAGGGATTTTATTTTTATAAATACCAAATCATCATTAGACTAATCACTGGTGGAAATTAAATATGGCAGTTATGTTAGGTTTCCTAATATTTCAAAGGTTCCAAAGGATCTAGAGCTCTCT
TTGTGACCTTATTAATGGCTGACAGCTCCCTAATTGTAGCTGTGGATTCCCCATATTTTTTCTCTCATACCATTTAAATGTGTGATCCTTAGCTGCTGCCTATAAAAACAGAACTGGATGTGCGGTTTAGCCAGCCCCTCCCTCACTGGTTTTTAGAGAGGGGAGGAGGGATTTGGAGGTAGAAAGAGAAGAGAAATTGTTCAATA
TGTGCAGACAGATGCCCTGGATTCAGTGAGGGAGAGATTACATGGAGGCAAAGGTCTACCTTTTTATGCAGGGCTTTCTCCTTCGGGGAAGCTTGTGGCCTATAAACGTAAACCCAGTTCAACTACATCTGGGCTTATCCAGGTAGCATCCAATGCCAAGGTGGCTGCATCCAGGAAACCACGCACCCTGTTGCCTTCAACATCCA
CACTGGCTGCCAGCTATTTTTACTAGAACACAGAAAGCCTATCAAAGCCCTTTTGTGTGTATGTGTATGTGAGTGTGTATGAGTGGGTTGTGTGAGTGAATATAAATATATATAAATATATATAAATAAATATATATATATATCCTCTGTATAAAATGAGGTTTCAGTACAAAAGGAACCATGGGTGACCCTGTGACATCATCCAC
GAAAATTCCCCAGTGTTCACAGTTGCAGGAAGATATCGATCCTCAGAAGGTTGCATTTCTCCTCCACAAACAGTGGACTATATATAGTTTAACTCCCTTGTATAAATTCTCCTATTCTAATCTCAAAGACTATTCTAGACTTCTAAGTGCATTTATTGTTGCCGAAAAGCAAAAAGGAGTAGCTGTGGAAGTGGGAGAAGACTTCA
AAATTGTTGATGCTGCCAATGCTGTTATTTCTCACATCGATCAAACCGCTCTTGCAGTTTACATTGCAATGAAGACTGACCCCAGGCCTGATGCAGCTACTATAAAAAAGGATATGGACAAGCAGAAATCCACCCTGATAGATGCCCTCTGCAGGAAAGGATGTGCCCTGGCAGATCACCTTCTTCATACACAGCCTCACGACGGG
CAGGTAAGGCTCATCTCTTCATGTGGTAGGAGACAGATAGCTAAATACCTCCCCTCCTAAAACACTCTGCTAATACGGTTTTAATAGGATTTTGCCTAATTATAAACACACACACACAATTGTGTTAGTTGTATGTTGTTATGTCACAAGTTACCTGAGAGTAAAGTGACACAAGCACGGGACACGCTGTCCCCGTTTGGAAGGCG
GGAATGAGACTAAAATTAGAAGCTTTGGTGGGGTGGCATGTCATGGTCTGGCATTGGAATTATTTTTACTTTTTAATCTTACACTTGGTTTATTAAAAACTATAAAAAACAATGTATGAAGCCTAGGGTTTCTGAATTTTAAGACTAAAAACCGTAAAGCTCTCCAGTAGCCTGGCACATAGAAAGGGTCCAGTCAGAAGCAGTTT
CCTCCTAAGTCCATATGAGAATGTTAGACATTCCTGACCTACCCACAGTCAGAACAGCTGTGGCTGCATGCCTGGGAAAGTGAGGTCATTGTTTCAACCCTATAAATAACTTGGGTCATTTTTGATAACTGGAAAAAACCCAACTGACGAATACCTGGACGCCATGATGAACGAGGCCCCGGGCCCCATCAATTTCACCATGTTCC
TCGTGATGTGCTTCCATGTTAACGGGATCGTACAGGAATATGAAATGATAAAGACAGAAGAAATCCCCAATTTGGAAAACTCTAATTTTTCTACCAAAGTTATAAAAGACATTGCACAAAATATTTTATCATTTCTTAAATCTAATTGTACCAAAGAAGGGCATACCTATTGGCTCTTTAAAGGAAGCGGCAGTGATATTGTGAAA
TCAACTCTAGTGTAACAAACACAAAACATGAAGTACTTGTACATTTTCAATGTGAAACATTACAGAACGCAATCAAGATCTCTACTCTCATGACAGAAAGTATAAAGAAATACAAAGGCTTCTCTCTCTCTCTCTCTCTCTCTCTCTCTCTCTCTCTCTCTCTTCCCCCCCCCCCTCTGTGTGTGTGTGTGTGTGCGCGCGTGCAA
CTTTCTTTTTCTGCTTTTTTTTCATTTCTCCTTTTTATATTTTTATTCTGTATGTATAACATACATGCCTATATATTTTATATGCTGAGAGTAACCCATTTATAAATTAAGAGCACATTATATTCAATAAGTTATAAGAGGGCTGGTCTTAAGTGGACTACTATGTATATAAATTGGGGGAGGGCAAGCTGTATACATTTTTGGGC
TGTGTAGAAGCTTTATAGTTTAGTGTAATCTTGTCTGCTTTTACTTTTGTTTCCTTTGCTTTGGGGGTCTCAGTCAAGAAGATTTTATCCATTCCAGTGTTATAAAGTATTTTCACTATTTTTTGTATTTTCATAATTTTAGTGGTTATATTTAAGACTTTAATTTGAGTTCATTTTTGTCTGTGATCAGTGATAGTAGGTACCTG
GTCACCTGCCTGTCAGCTCAAGGCTGTACATGTAGTGAGTGCTTAATTGCTCGTTGTCGTTTCATTATTTGAGGGTGTCTTCTAATTGTGACAAGATGGGTATAAAATAGTATTTATCATTGTGACATTTGTACATGTGTTTTGGAGGCTCAGAAATGCAAGAAGAGTCTTTAACCCTTGGCATTCTGTGTGCTCATAGTGTTACC
GGCCTTCACAAATTAGGGGGGGGGCGGGCGGAGGGCGCAGGTGGGTGGCCCTAAACCTCAGGGCCAATATGGTGCTTCTATCTATCTCGAGTTGATTTTATATAAAGATTTGTGGGGAAATATCTTTATATTAAAAGCAGGTTATTGGAATAGAATCCAAAATCATTTTCCAGCCAAAACATCCATTCGAAATCTGTATCCCATTT
GAACTGTACACAGTAAGGACACAGCCATGGGAATACCGAATAATAGAAAATACTACAGCTTGATAACGGGACTTAAGCCATGAGCTCTCAATTCTTGTAATATAAAACTTTAGAACTTGTGAAATGTATTTAAAACTGAATTCTGTAAATAGTTTTTTGGTTGTTTCTTTTTTTACTGTTATAAATGAGTTGATGAAGCTTGTTGC
TGCGTTATTTTCAAACTTCTACTTACTGACAAATAATTTGGGATGTCTAAATTTCAGCATGATACTCAGATTACAAGCTTGTTTGCATTTGCTATAATTTTATAAATTAATTTTGAAACAAAACAAAAACTTACCGTCAGCTTAAGTGCGTAGATGTATCATGCTGAATAGAATCCTGTTCAGTTGCTCTCATGTGCCCTATAAGA
CTGGAACTCACACTGTAGATGAGGCTGGCCTTGAACTCACAGAGATCGGCTTGCCTCTGCCTCCCAAGTGCTGGGATTACAGGCATGCAAAATGCTGTTTTATAAAGTAAGGATCAAAACTTGATTTTATAGGAGAGCTTGCTTATAAATGTCTCTTAGGTTCTTTTCAGAACTGTTAATTTATAAATAAGAAAATTATCCCCTTT
TTGATTTTTGCCAGACAGCTATTAGAAAAATATTTAATGATTCTGATTTTACTGGCTTTCTGGCTGTGGAATATGGAACAATCTTAAGTTCAGCTAATTCTATAAATTGGGCTCGACTACTTCCGCAGATAGTTTATCATGCCTCTGCATACCTTGAGCTTGTTAACCAACGGTTTATTTCTTTTGGAAGCCCAGTAGATGTCTGT
AACTGCAATGACATCCTTGCTTTTGGATGGTGTGTATTGTTTTCCTTTGCAGCATTTTAATGAAGATTGCTTTGAAGTGTTTACGCAGTAGCACATTAAGTATAAAATTTAGTTTAGCACAGAGGACAAAGGGTAGTTAAATTAATAACTTAAAATCAGTCTTTAACTTATACATCTAAAATTGAGTATTCCTGTATGCACACAGT
GGCAAACAGGCATGATGCTTCCGTTGATTGTGACTTTGTTCTTGAGTTTAATCAATGCTATATCATTGTCAAAACCAGCACCGTGAGTGTAGCCTTCATGTATAAAGATTTCCTCGGGCCAGGCTTGAGTGTAATGAGGTGAGAGCCTTTTGAGGATGCCCATTCGGATGTTCAGGGAGGACGCTGCCATTCTTTTCTCATATACA
AGGAGTTTCAAGCATTGGAACCAAAGGCCAAATAATAAACAGCCTTTACTTTTTAGAGTAAAATTAATTCTATTTGCAAGAATACACTTGCATGGTAGACTATAAAAGACAATTTTATGACTATTTATACACATTATAATGATTACCTCTGTTTGTCTTTAAATGGATAATTTTAAGTAAGCCCAGCCTAAAAATTATAGCCCACA
TACCTTATTTTGCTTTCACCTTTTCTGATATGATTTAATAAGAATTGCTGGTGAGGAGATATGCATTCTGAGGATTTAAAGTAGGTCTGGATGATTTTTCTATAAAAACTGAGATTTCTGTTTCTTTTAAGATTCTTATAAGAAAATATTTGATCTTTTCTTTGTAACCGCAAATCACTGCCTGCCAGTAAGAGAAACTGGCTGAG
ATGAATGTACTGCCAAGTTTGGAGTCACAACTCGAAAACATCACTGGCGTCACTGCGGCCGTCTTCTTTGCCATAAATGCTCAACCAAGGAGATCCCTATTATAAAGTTTGACCTGAACAAGCCTGTGCGGGTTTGCAACATTTGCTTTGATGTACTGACTCTGGGTGGAGTCTCTTAGTGAGGCCCCCAGGAGGACCCAGGCCTG
AACCTGAGCAGCCGGTTCGACATTACCCACTGTGGGTGAAGGTAGAAGGTGAAGTAGATCCAGAGCCGGTTTATATTCCAACTCCTTCTGTCATTGAACCTATAAAACCATTGGTGTTGCCTCAGCCGGATTTATCTTCTACTACGAAGGGCAAACTAACCCCTGGAATTAAACCAGCACGAACATATACTCCCAAGCCCAATCCT
CTGAGCTAAACCGACTCCACCCAATTATACTCCAAAGACCCTCTTAGCCCCCCACTGGTCTGTTTAGGATTAGAAAAATGAGTGTTAAAGAGGATAAGTGTATAAAGAGGGGGAAAGAAAAAGGAGGGAACTGGAATTTACCTGTATTTCATTCCTAGATGGGTTTCAAGGGCCACCTTGGGATGAGATGGGAGAGGGAGGAATGT
GAAAAAGGAACTGGAAACCCTCCATCAACGGAATATCCACCAGCTACAAAGCAGATTGTCCGAGTTAGAGGCAGCTAATAAAGAGCTCACCGAGAGGAAGTATAAAGGAGACTCGACTGTCCGAGAGCTAAAGGCGAAGCTGGCTGGCGTGGAAGAGGAGCTGCAGCGGGCCAAGCAAGAGGTCCTTTCTCTGAGAAGAGAGAATT
ATATTACAAGCAAGAGATGGTAACACATGACACAATGTCCGTTTTCTGCCCAGGCACGCGCCTACCTCAGCATCCACGGGGTTACTCTACAGAGAAGCCCTATAAATGTGAGGAGTGTGGCAAAGCCTTCAGGCGAGCCTCACACCTGTCCCAGCATCAGAGTATTCACACTGGTGAGAAACCCTATGAATGTAAGCAGTGTGGGA
TTTTGTAAATTACAGACTTTAACACGACTTGCTCTTTTAAGCCCAAAAGGAAAAACATTTATCCTTTCAGAGTGTCTGGAATGTTTATAGTAATAATTTCTATAAAAACACTCATGGATACATTTTTGGTGTTTTTTTTTTTTTAAATTGCAGTGAGAACCACATATCATAAGGTTTGTCGTCCTGACTGCTTCTAAACATGCAGT
GAAATTCATAAATGTACATATTTTTAAATCCTCTTTTCAATAAAGGAAATATGTGAACAAGATTGTAGCTCTAATCCTCACTGGGTCACAACCAAAGCTATATAAAATGGGGAAGTCTAAATATTTTCCAAAAGTTGAAAAACATGTGGAAGTTTCCAGGAGGCCTGTCGGAGCCAGGAGAAGATATTGGTGCTGTATTTGATGTT
GTCTAGGGAAATGCTAGTGATTTTCCTGACAACACAAGTTGACAGTGTACCCACAGCATAAATAGATGAATTCACCCTACTTTCCTAGTGCTGCTAGATATATAAATTTATATATAAATAACACACATACATTTAATGTTCAATTTATCAATATAGCCTAGGCTTCTGAAAATAGAATGCTATTAGTAACTTTTGTGTGTAAGTGG
AATTGGAGGAAACCAGTATGAGAAATATAAGGAATATGAGAATATCTTTTATTTCTCATCTTTTATGGAACATCAAAAAATTGGCAGTGTAGAAAAAACATATAAATACAATGAATGGGAGAAAGTCTTTGGTTACGACTCATTACTTACTCAACATACAAGCACATACACTGCAGAGAAACCCTATGAATTCAACAAATGTGGAA
GGTTTGATGAGGTTAGGGGTGGTGTTGAAAATGAGCGGGAGTGAGAGCAATTAGAATGTATATATGCATAAATGAAATTGTGAAAGAGACATTAAATTAATATAAAAAGTTAAGAAAGACACACAGAAAGAAAGAAATCTGGCCAGAATGTAGCTCGGGTGGTGGAATCCTTACCCAGTTTTGCTTAGTGGTGTCTTAAGTACTGG
ATCTTATATTTTTAGATGAAGTCTGTGCAGTGTGACAGGGAAACATTTAATAGCTTTTAGCATACTAAGATATTTTAAATAGACATTTCCTATATGTACATATAAATTTTTTCATTAAAATAATGTGTTTTGATACCAGAATTAGGTTTTAATGATCTTAAAATTAAAAGGGATGGGGGGTGGCTCAATGGATAAGTCATGTCTAG
CTATGTGGATCATATCCATCCGAGTTTAACATCTGTATATATTTTTTTAAAAATTCAGTATTATTAGTGTAAAATGATTAATACTAAATAATAATATTAATATAAATAGCACATTGTATGAGAAATTTTTGTGGCAAGATAAAAACAGTTTAGTGAGAGAGTGGCATTATTTTACATTTCTTAGAAATTTCTAGAATGTCAATCTT
TCAACATGAAAAGAAATGAGTTGGGAAAACTGGTTTGGGATAAATTTCAATATGTGGGCCTCAGGTCTGTCAGTATTTGTAGCATGTGGAAGGAAGCCTTTATAAAACTTTGCAGGCATCCAAAAGTCACTGAAAAGTAGCATGTTCCATGGCTAATTGGATGCATCTTTTTGGGGGAGGTGGGAGAATCACAAGGACTACGTTGA
TCCACAGACAAGAAGTGCATTGCCAGAAGAGCATCACTGAACGGAGCGGAGGGAGGACCAGTTGCATGTGTTTCTGCCCACTCATTTTGAGCAGCCATATTATAAAATGGATCATCAGAGCTGAGTGACAACACGAGAGTGGTACTGGTTTCATGTGCGAGGACTTCCATGGACTGAACATGGATGCCGGAGCAGAGCATCAATTC
CTCTTGCCATAGCACACTGCATATCTGCAGCCATTGAAGGGTTTTCCACTCAAGTTCTCCAGCAGGAACAAACTGAAAGGACCTCATCTGTGAGCTACACTATAAACCTTGTAAATGTCCCACAACTTTGTCCAGAAGGTCACATATTTCCAGAGGAGGAGCAACCAAAGAGAGTTGCCAAGGTTTGTTCTGACATCATAGAAAAG
AGGCTTTGACCGAACACGTAATGCTGAGATTGGAAATAAAGACATTAAATTCAAGCATTTGGAGGAAGCTTTTACATCAGAGCACTGGCTTGTCAGGATATATAAAGTGAAAGCACCTGACAACAGGGAGACACTAGGTCACAAACCTCGAGTCACCAACATCGTCCCCAAACAGAAGTATTTGTCAAAGAAGGAAGGTGACTATT
TGCTTGTAAATGATGTCGATGGAGAAGTCTTAGACCTTGCTTCCTATTTTACTCTAATTCTGTAGATAAAATGTTTGCATATAATGCTTATTCTCCTTCCTATAAAATACATTAGGAGCTTGGTGTGTGTATCTCACACCACATAGTTGCTGCACTTCTTCCCACTGTTCGTCCCTCAGCCCAGTTTTCCCTATGACCTTTATCCT
TAGAAAAACACCACCCCAGCAAGGGAGGGCAAAGTGCAATCAATAAGCAGGCAGATCATCTACACAGTTCTCAAAAGAACTTGTATAGGTAGCTAATGATTATAAAAAACTTAGTGTCTTTAGGTATTAGGAACATGCATGTTAAAAAACTGCATTGAGATTTCATTTCATCCCAGTAAAAATGACTATCCTGAAGAAAGCAACAA
GGACTTAGAATGAACTAGAAATTACTAGCGTTTGTCTTCCCTTCAGCTTTCTTTGTGTCCTTCTTTCGGATTTTTCAGCATTTTCTTCTTGGGCCTAGCCTATAAACTGGTTTTGCCCACTCCTCTTGAAGAAGTCAGGTTGATAGTTTGGGCACTGAGAAGGGAATGTGGGTAGAGTGAACATATACTATTATGGAGGAGTGAAT
GAAAGAAAGAAAGAAAGAAAGAAAGAAAGAAAGAAAGAGAAAGAGAGAAAGAAAGAAAGAAGTCTTTATAACATTGAGTTTGAGTTACCTTTCATTTAGGTATAAATGCATTTGAGAAACATTACCTGTCATGGATACTGTAAACTAAGATGTGTTCTCTTTCCACTGATTTTCTACTCAGTTCTACCAAATAGGAATGTTGTGCT
ACAAAAGGATTCAGAAGTTTAATAATAAAAAAAAAAGTCTCAGGCCTTCCATCGGTGCCTTTTTATTATGTTGAACATTTTAGATAGCAAGATTGGAATATATAAATAGTAGATGGTGAGATTAAAATTATAATGTCTAACAAACTTAAGAAAAAATGTTTTAATTTGCTGTGAGTTCATTTTATGGTGCCCAGTGCCTCATCAAA
GCTAAATGATATTTTATGAAATACACTCTAGATCATTTTGTCCGTTCCTCTGTTACTGGACACTGAGGTTGCTTTTATTTTAGCCCCTGATGAATACTGTTATAAACTTGAGTGTATAAATAGCACTTCAAGATTTGCCTTTTGAATCTTTTGGATATATACTTTGAAGTGACATAACTTAATCAAATGATAATTCTATTTGTGTG
CAAGATAACAGACTACAGCATCTCTAAGCGTCTGGCAGACATTTGCAAGGAGGATGTATTTGAGCAAGCTCGAGTTCGTTTTAGTGACAGTGCCCTGCCTTATAAAACAGGAAAGAAAGGGGATGTGTGGCGGCTCGGCCTCCTGCTGTTGTCTCTCAGCCAAGGACAGGAGTGTGGGGAGTATCCGGTGACCATCCCCAGTGACC
TGTCTTCTCTGTGGACAGTTAATTGTTTAATTGATATGTGCTGATTGTGTGATTCACTCCTCTTTGTGGAAACTAAAATATTCTTTTTAGCTTTATATTTTATAAACTGCCAGATTGTACAACTTTTATGTGTATTTTTAAAGCTCATGATATGAGGATCATTATCTAAACGGCCTATTTTTTTACCTCTTTTACAGTTTTATAAT
GGAGTGGGTACACCTTACTACATGTCTCCAGAGAGAATACATGAAAATGGATACAACTTCAAGTCTGACATCTGGTCTCTTGGCTGTCTGCTATATGAGATATAAAACCAGCTAATGTGTTCATTACAGCCACTGGGGTAGTAAAACTCGGAGACCTTGGGCTTGGTCGGTTTTTCAGCTCCAAAACCACAGCTGCACATTCTTTA
GTGTTAATAGTGTACATGCAGTTATTTTTGAATAGAGGGGTTTAAATCAGTACTCTGAGTGTGGCGATTTCAATGTAAAAAGATGTGATTTTGATACCTTTATAAATGAACTTGTGCTAGCTTTGATAAAGTGACATATCTAAGCGGTGGACAATAACACAGCATTGGTTGACAAGCTGAAGCGATTCCAGCAGGAAAACGAGGAG
CATTTCTCTTTCGAGTGGTCCATGCAAAGAGGGGAAAAAATTAGATTCTGCCAACTCATGAAATGAAGAAATCTTTTCAACAGTTTCATGTTTGGGGCTGTATAAATGTTTATAGGAAACATAGCTTTGGAAACCTATGTGAACATTCTGGAAATGTCTTTTATAATCGTGCCATATGTTATTTAATAAACTCTTCTTTCTGTTTA
TGAAACAGTACATAGAAAAGCTGGCTGCTGACTTATATAAGTATCTCATTAAAGTAAATGAAATCAAGACCAAAAAGGGTGTGGACCTGCTGCAGAACCTTATAAAGTATTACCATGCACAGTGCAGTACAAAAATTGAGAAGGAGAAAAGAGAGCACGCAAAACAGCACGGGATGATCCGAACAGAGATAACAGGCGCTGAGATT
TGGACACACTTTTAACCCACTGTTCCCCAGTTCTCCTTGGAATGCTTCAGAGCCTTGCTGTTTGATTTCTCCATGCACCTTGAGTCTGGCTGCTTCCTTCTATAAAAGCATTTCTTCAAGTGCTGCATCTCTTCTGTCACTGGCTGAGTTCCTTTCTTACTCAGAGTCAGCTTTAATATTTCCCTAATTCACATTATAAAGCCCAC
ACCAAGACTTTTTTTTCCAGGTGATTGAATAATTTGATGATTATTTCATATATAGTACTATCAAGCAATTCCTGGTACTTTGGATTTCCATGGCTTGCTATATAAAATTACATTTTTTTACTTGTAAAACTAAACAACAAAACATTGAATGAGAAAATATCAAAGTAACATCAAACCCATGTTCCAAAATTTTTTGAATTGATGAT
ACTTCTCTGGTATTATATCCGTCCTGTTACAGCATTAAAGAATAATTTCAAACAGGAGAAGAAGATGGGAAGCTTGGGAATCCACAGAGGTCGTGGACTTTATAAACTTTATGAACCCTGGACCAAGGGAATTGTGGCTCATTCCTGTAGTCTCATAACTTGGAAAGTAGAGATGAGAGATCAGCAGTTTAAGGTGATCTTAACTA
TGCATCAACAGACTCAGTATTCACAGTTACTTACCATACAAAAGTTCATATACCTTAAAGCTTTTGCTCTGTGTATAGTTTAAGTATAAGCCTATTTTTATATAAAATATACAATTCTGATAGGAAAGTTATAAATGATTATTTTTGTTAACAAAGACATTAAAGCAAGTTTTCTCTCATTTGACCCTCTTGAAGACAGAAACATT
ACCTTGCCAAGGGCCCTCAGAGTGTGCTACACACGCTGACTCAGCATACCAGGTCAGTGGATAAATCTGTCATCATACATGGTATGGCTTTGAATTAAAATATAAAAGCACACTAAGTGGGCACTGCGCCCCTGTTCTGGCCTGTGCTTTTTCACATGATGGAAAGATGCTTGCATCGGGGCGGAGAAGGCCTCCAGTCTTACCAG
AAGAAGAGAACTAACTCCTGAAAGTTATCCTCTGACTTCCATACATGTGCTGTGACATGCACATACAAACATGCATAAAGACACAAAGTAAGTAATTTTCTATAAAAAGAAAAGGAGTCAATATTTGAGCTTTTTATGTCTTAGGTTCCATGAGGACTATATAAAACATATTTTCAAACTGGAGGTCAAAATGAAATAATAGGCTG
AGTATAAGCCAGATAAACCCTTTCCTCCCCAACTTGCTTCTTGGTCATGGTGTTTTGTCACAGCAGTAGAAACCCTAAGACATATATGTATTTTAAAACCTATAAATTTCATCCCTCTTTTGACTAAAATGCACATTTGATTAAGTAATAAGTGAAATTGTTAAGTCTAAATACATTTCTTAAGGACCAGATAACACATTTCACTA
AAAAACTCCAAGGGAGCACCACCCACAGAACCTCCACCAACTGACAGTTTCTCTTCTTGACTTGCCACCCATCGCTGGATGTTGTCCACTTTATCCACCATATAAAACAGTAAGCAGCTGCTAAAACAAAAAACAAAAAAATATACAAAAAGTAATAACATTATATGAACTGTGTTTCCTACTTGATTAAAAAATATAAAGAACTG
TAGAACATTGTGTGATGAGGATGACTTTGTTTTGATGGAACCTCTAGAAGATTTAAGAAATATACAGTTTTCTACATATCAAGATTTTTTTCCTTTGAAATATAAAATCAAATGGCATTATGTGTTGGTCACTGGTGGAGCATTTTCTTAGCATGTGCAAGGCTCAGGATTCTTTCCCCAGCACCACAAAGCCAGAAAGCCAAAGA
AGAACTATGGCAGTCGGCCCAGTGCACCGTGGTTGGGATCATTCTTCATTATTCTACCCTTGCCACGGTATTGTGGGTTGGAGTCACTGCTAGAAATATCTATAAACAAGTCACCAAGAAAGCCAAGAGATGCCAGGATCCAGATGAGCCACCCGCTCCTCCACGACCGATGCTGAGCTTGATCCGAATCAGTCTCAAGAGCTGGC
CAGTACACCAGGGCTTTCAAGCTCTCTCATGTTTTCACCTGTAGCAATATCATTTCATGTGTTACAATCTCTTCTATAGAAACCATGGTTACTCTCCATGTATAAACTTACCAGCAAATGACTTACAAATATTTTACCCAACATCAATTCATCTGCTCAGTTCTTAAACTAGATTTACAGCTTAATTTTTTTCCCCTGGATTTATA
AGTGTTTAATGACCCCAAAGTTCTCCAAACATTATTATTATACAATCTCAGACTTTGCTGTGGGTGGCAGGTGTAAATATAACGGACATGCCAGTGAGTGTATAAAGAAAGAGTTTAACAAACTCGTATACAACTACAAACAACACATACGGAGTTGACTTGGCAGGTGTAATATATAACAGACTTGACAGTGAGTGTAAAAAGAC
CCTCCTGTTCGCTCAGCATCCTTTGCTCTGGGGTCTTTCAGTCTAAATTCTGAGAGTCGTGCTTGTTTGTTTGATTTCTTTCCATGCCAGCTGTGGGGTTTATAAAAAGATTATTTTAATTTTTTTTGGGGGGGGGGTGCTCCAGACTGAATGAATAAGGCAACCTTCTCAGGTTCCCCTAGAGAACCCAGGGTGGTTCAGGGTGG
AGTATTCTATCAGTATAAGGAATAGTCATTACAGTCATTAGACATCACGGCTCTTGTGCACATTTGTTTTCCTAGTTTATCACTGTCCCTTTTTCCCATTTATAAAGTCATCCTCTTAGTAAACTTCTGTGGGCTTTCTACTGATAGTGAGGAGATAATTTGAAAACATGTTGTAGGTCACTTATACAGTGGCCAATAGTAAAAGG
CAGAGCCAACTCAAAAACCCCAAGCATTTTACTCATTTACAATCTTTCCCAAATAGCGCCAGTTTCCATAGGACTGTAGTGGGGTTGAAGCAGAGTAATCTATAAAAACATCTGGCAGGAAGAGACATTCGGGAAAGATGGCCTAGTGATGCAGGTCTTTACTTTCAGCACTGCTCAAGCAGGTGGATCTACTTGAGGCTAGCCCA
TAAATAATATACATTTAATGTTGCTTAGCATAAAAAATACTTTCTTACAGTAATCTTCTTTAAATTGGGTATATGAAAACATTACCAACTCTTGTTTTTCTATAAAGAAATACAGTTAATAACAAGGTTTCAAATTATTCCTTTAACATTAATAGAACAATCCAAATGTTGAGCATATTTTGATATTAAACTAAAGATCACGTCTC
TTTTGGATCAATAGCCAAAAAAATAGAACATACACAATAAATGGAAATAACCAGCACAAGTCTTTGAAATAGAGAATAGCAGTGAAACCAAAAGTTGGTTTATAAAAGACCAATAACCTGGGCTGGAGAAATGGCTCAGCAGTTAAGAGCACTGACTGCTTTTCCAGAGGTCCTGAGTTCCATTCCCAGCAACCACATGGTGGCTC
AATCGTTTTCCTGGAAAATGGGAGTGAGAATCTATACGCCGTTTCTATATGTTTTCTCAGCATCCACTGCCTCTTACAATGCTGGGAGCTTTTGAGTTCCTATAAACTCCAGAGTAGCCCTGGAGTAACAGCAGCATGAGCTGTCAGGCAGGCAGTCTTCAGGTGTCCCCAGCCGGCCGCACAGCGGCCTCTCACCTGGGCTCTGC
CAACAAGTGCTTCACATACAACATCAACGCTTTGAGGCAGGACCAGTGGGTCCCAACCACTGACAAAATCAACAGCTCCTGAACTCAGCCATGAACACAGTATAAACAGTCAGAAGAGCTTCAGAGCTGGGTGTGCCTGATCCTAAAGGCAGCCTTTCAAGACCCCCTTTTAATCCTCTACCAACGGGAACCTTAGGTTCTCTGGG
CAAAAAGCACACACTAGCAGGGCGTGGTGACGCACGCCTTTAATCCCAGCACCCAGGAGGCAGAGACAGGCAGATTTCTGAGTTCGAGGCCAGCCTGGTCTATAAAGTGAGTTCCAGGACAGTCAGGGCTACACAGAGAAACCCTGTCTCGAACCCCCCCCCCAAAAAAAACACACTAGGCAGCCCTTATAAAACCACAAACCGTT
AATGGATTGCCTGTACACCTATTTTGAATTAGATCTTTGGGGCCATGTAATCATTTACTGTAGAAGACAGTAGTGACACAGAGACCTACTGACTAACTTTTATAAATGTCAACCAGTAGATTATCAGTGTTCCTATAGTTTGTAGGATTACATAGTTCCAGAATCTTGACTTTAGTTTTCTTGGTTTCTTAGGCTTGAAATTTCCT
CTCCTATCCAGCAGCAGTCACGGGAAGCCAGCCCTTCCCATCTTTAAGTATACTTCTCCACAGGGAACTGGGAGAGAAGCAACTTACGATGTAGAAAAGCTATAAAGGGAGTCCTCTGCGTCACTAAAGTAATCTGTAAATTACTTTAGGGACAAAGTTAAGGGGGAACTAAAATTTAACCTTCTTTGCTTTCTTTACACACAAGC
AGCTGAGCGCCAAGCCAAGCAGGGTTTGAAAGGAACAGGATGCTGATCTAATCGTGGCAAAAGGTCAGTCCGACCGCTGGTTTCGAAGACATGTGGTGTATATAAAGTTTGTGATAGTTGGTGGAAATTTGGGAGCTTGGATAATGGGCTGTGTGCAATGTAAGGATAAAGAAGCAGCGAAACTGACAGAGGAGAGGGACGGCAGC
CTTTTCAGAATGGCTTTTTTTTCCTTTTAAGAACATTAGTAAAAAGTTGAACTATGTAAAAACCCAACAAAGAAAAATTATTTTGGTCCTTAGGCCAGAATATAAACCACTGAATTTGGAACGGGGCATGATGGTGCACGCCTTTAATCCTAGCATGCAGGAGGGAAACCAGGCAGATAGATCTCTGAGTTCCAGTCCAGCCTGGT
CAGTTTGCCCTGCACCTACACAACCCGGCGCTCTTTGAGGACAAGGACAGGTCTGAAGGAGACCACTGACATCAAGCTTGAACCAAGTCCCTTGGATGGCTATAAAAATGGTATACTGGAACCTTGCCCAGACAGTGGCCAGCAGCCAACCCCAGAGGTGCTGGAAGAACTGGCTCCTGAGACTGCACACAGGGAGGAAGCATCCC
ATACCCTTTGATGTAGATTTACCAAGTTTTAGCATTTTATATTTGTTTTATCATTCTCTACCTTTTTTTCAGGACCTTTTGGAAGAGCATGAAGAGTTTTTATAAAAATATAGTGGCCACTATTCAGTGTGAAATTATTACAGTGAAAGTGTTATCTAAGTTAACATCATTTGCTCCTTACGGGCCGATGAGGGACTGATGGTATT
AGAGCTCCGCTGCCCCGAAGCCAAGCTGGCGCCACCAGAGGTAGTCATAGCTACCGAAGCCCCGCCACCCTCCCTTGTGGATCGATACTTCACTCGCTGGTATAAAGCGGGTTCGCAATGAACAATCTTCATGAACCAAAGGAGGTAATCACGTGGTAAATGCCAGTTCAACAACCTGCGACTCATTTATTCCTCTAGATGTTAAA
CCGGTTGTGTGAGGATAACTGTTCCGTCCACCTTGTGCTCTGTGTGAGTTTGTTAGAAGGTCCTTGTTTTCTTGACCTTGTACACAGTAATATTCATTTGTATAAAGGAAAATAACTGATAAATATTTATAAAATAATGAATTTGGACCACAGGCTTTCTTCACCTTGTACAGTAGACTGAAAAATCATGTCCTATAATTTTAGGG
CTCCCTCAACACCTCGCTGCCTTCACCTGGTGCCTGGCCCTACAGTGCCTCTGACAACTCCTTTACCAACGTTCATAGCACTTCAGGAAAGTTCCCTGATTATAAATCCACGTGGTCCCCAGATCCCATAGGACACAACCCCACTCATCTCTCCAATAAGATGTGGAAAAATCACATCTCCTCCAGGAACACTACACCGCTGACCC
GGGTTCGTGGTTTTCTCCAAATGAAAAGATCCTCATTGTTATTTTCCCAATTTTGGCTATACTCCTGTTCTGGGGAAAGTTTGGTATTTTAAGACTCAAATATAAATCCAGCCATACGAATAAGAGAATCATTCTGCTGCTCGTTGCCGGGCTGGTGCTCACAGTCATCGTGGTTGTTGGAGCCATCCTTCTCATCCCAGGAGAAA
TTCTGAAAGTGCTGATAGGGCGATTTTATCATATTTGGCAGGGAGCAAGAACAGCTTTCATAGGCTCATTTATAGGACTCAAAATGGAAACTTTTATTTTTATAAAACTGAGATTGAAAATGGCCACTTGTAAAAATTCCTTCCATGGTTGTTACCAAAAGTGTATTTTCCTGTTTAAAGTGGTTTTGGAAACTTTCAGGCCAACT
AAAAGAAAATAAAATTCTCCATGAATCTATCAAAGAAACATGTGGAAAACTAAGCAAGATTGAATTTGAAAAAAGACAAATGAAAAAGGAATTAGAGCTTTATAAAGAGAAAGGAGAGCGAGCAGAAGAACTTGAAAACGAGTTGAATCATCTTGGAAAGGAGAATGAATTGTTGCAGAAAAAGATAACGAATTTAAAGATTACGT
CATCCCCTCACGCTTAAAGCAGCCTGCCTATTGTGCGCCCTTGATTGACAAGACCACGAGGCTGAGCGCGCTCGGGAGATTTTTTTTTTCCCCACCCCTTTATAAATGGCTTAAACCCTCGTTCTAGACGACTTACTGGACATTTGGGAGACAATTGCCTTCTTGTTCTTTGCTGGAGAACCCCGGCTCCTGGGCTGACCCGGAAT
TTTATTTTTGGTTTTTTTTTTCAAGCAACACTATGAACTTTTATCTAGTCCATAAGTCTCTATAATAGAAACAAAAAAACCATATGCGGTACTTCTAGAATATAAAACACATGGACCTTCAAAAGCCAAGAAGTTGGCCTTACCGGGATAGGATTTCCTGTGAAGAGCTTTTGTCCAAGATGGTGACATTATTGTTTACATCTCGA
AGGCTGTGGATGAAGATGTGCCTCTGGTTTCCTTTTGGCGGATCCTAAATCTAAATCTAAGTGAATGGCCTTATTTACTTGTTGGCGTACTTTGCGCTGTTATAAATGGGTGCATACAACCAGTGTTTGCCATAGTATTTTCAAGGATTGTAGGGGTTTTTTCAAGAGATGATGACCATGAAACTAAACGACAGAATTGTAATTTG
TCCACCCTTACTCGACTCTGCTTTTTACCTTGATCAAAACCCATCAACACCATCCAGTTGGAGGACTATTTAATTTGGGTTACCTGAATTATACTTTCTTTATAAACAAGTGTTTCACCCTATTCCTTTCTTAGAAATGAATGCAAGGAGTGCAACTTCTAAGGAACTAGGTTAGTATGTATTTGATGTTCTGGTAAAGATGAAGC
ACCTCTGTCATTTAAGGGTCTTTGAGTGCTTCTAGAAGAATCCCTTATTTTCAAGGGTTCATAATGAACAACAATTTTCCCCCCTGGCTAAAGCTGCTACTATAAAATCCTCAGCTTAGGAAGATAGAAATCTTTTGGCCCTTTGATTTAGTATAGCACAAGAATGAAGTAGAAAAGTTTTATTCAGTACTTTGAGTGCTCAAAAA
GGATCAACTAGAACAAAGAGTCAGTGAGTTCTTTATGAATGCAAAGAAGAATAAACCCGAGTGGCGAGAAGAACAGATGGCATCCATCAAAAAAGACTACTATAAAGCTTTGGAAGATGCAGATGAGAAAGTACAGTTGGCAAACCAGATTTATGATTTGGTAGATCGCCACTTGAGAAAGCTGGATCAGGAACTGGCCAAGTTTA
GAAGGAATTAGAAAGTAAAAGAAGATTACAAAAACAGGCTGCCTCAAGTCAGAGTGCCACAGAGGTCCGTCTGAATCGAGCTCTTGAAGAAGCAGAAAAGTATAAAGTGGAGCTGAGTAAACTCAGGCAAACTAACAAGGAGGATAAAATTCAGGACTTAAAGTCCAAGGTGAAAAATTTGGAAGAAGACTGTGTGCGACAACAGC
GGCTCAACCATCTACTGAGTGTAGCACCACAGCAGAGCTTGGTGCTCCTGGAAGATGTGGATGCTGCTTTTCTCAGTAGAGACTTGGCTGTGGAGAGCCCTATAAAGTACCAAGGACTAGGCCGCCTCACCTTCAGTGGACTGCTTAATGCTTTGGATGGTGTAGCCTCCACTGAAGCACGAATTGTGTTCATGACCACCAACTAC
TAAGTTGATAAAACTGTGCATACTTCATTCACGACAGATTTTCTATACATTCAACATTTAAACAGAAGTACACAGTTACTGTTAAAGATGCAGTATTATCTATAAAGTACCTGCTTTATTCTTTGTAAATTTCTTTGTCAGGGTAAACTTGATATGTTGGGAATTAAACATGTATATCTGAGTGCCATAACTGATAGCTTGTGTAC
ACAGACAAAGGACAAGGTCTCCCTATTTAGAAATTAGGATCTTTCTGTGTTTGTTTCTGTATACTAGGATGAAAGTGTGTGCCACCACACCCGGGCAGTATATAAAGATGCTGATTTGTACCTATTAGATTCCCCTTTTGGATATCTAGATGTTTTTACTGAAGAACAAGTATTTGAAAGGTGTGTTTGTAAATTGATGGCCAACA
CACATCTCAAGGCAATATTTTGGAAAACAAGGATTTGATTGAATCTTTGAATCAGACAAAAGCAAGCAGTGCTCTTATTCAAGACTCACTTAAGGAATCGTATAAACTCCAGATTTCCCTGGATCAGCTTTTAGCTTTAACCATTCAGCATGAAAAACCTGATCTAGAAGAACAGAAAACAAAGCTATTACAGCAGGAAGAAGATA
GGCCAGTATTCATTGTTCTTGAAGCTAGTCACAGATAGACACCAATCAAGAGTCAAATGCTGTATCCTCTAACCATTTAGAGCTTGGATGCAGCCCTGAGTATAAAGGAAGTACTGTGGACCCCTTCACCACACAAAGGTCATATGTTCAAATCTCACCCCTCCCAAAGGTGATGATATTAGGGGGCTGGGACTTCCAGGAGTGAA
TGCTATTCAACACTTGGATATTACCAGTCTGTGGTTTAATTATTCCTCCTAGTGAGCTTGCAAAGCATAGACTAAATTAAACCCTAATGTTAGATGTCAGTATAAAGCCCTTAGAATTTTTCCTCAAGGACCCCTTCTTCCTTTAGGCCTTTCTGTCTTGATCTGTGCATTAAGAAATTTAAGTTTGGGGCTGGAGAAATGGCCCA
GGACAACTATCTTGCTCAGGTCACATCCAATATCTGGGGAACCAAGTTTAAGATTGTGGGCTTGGCTGCATTCCTACCAACCAACCTCGGTGCAGGAATCTATAAAACCAGCCTGCTGCATCTCCAGCCTCGGCAGATGACCATTTATCTCCCGGAAGTTAGGAAGATTTCCATGGACTATATTAACCTGCCTGTCTTCAACCCAA
CAGCATTTGAGAGAGACTAACGCTAAACATCACAGCTAATTTCTAAATCTTTCCCCCCCCCCCTTTAAAATTCCCTAAATTTAGATTTGATGTCAAAAATTATAAATCTAAATACTGCAAATACTTCTGAATATCTGGATATATAGAAAAGCTCATTCCCAACGTAGGTTTTTTTCTTTCTTTTTTGAATATAAGATGTCACTGTC
CATGTCACACATGGTCACATCTGCCTGTCCAGTGGTGACTGCATGGCTGGGGAGCTCCTAGGTGTAATATGGCTGAGAAACTGGATTTTTTTTTTTTAATTATAAATTTGAAGTTGGCAGGTGTGGCTAGGCATTGGGTAAACAAATCTAGAATATCCCAGGGGCCTTGTCAGAATGGTCATTAGCCTTTCTCTTGTCAGTGGGAA
CCTATTGAGAGATTCTCTTAAACATGCATTCTCTTCTTCCATAGTCTGATTTTTCTACCCCTCGCCCCCCTGCAGTAGCTTCTGTAGCTTTTAGGTGAAGTATAAACTTGGTAGCACTTCAAGGTTGCTTGAGCCACCATGTGACACAGAGGGGGGCAAAGTGCAGTGGCTTATTGGAGATGCCACAGTAATAGAGAGCTGGCCAT
GCTCCTAAGGAAGAGGCAGAGGCCACAGATCACCTGAAGCCTCCAGAGGTGAAGAGGAAGATACAGCATGTTACATGGCCGTGAAAGCAAGCCTCCAAAGTATAAACAGAGCTGCAGCCGCAGTTTTCAGATGAGTCCTGTACAGTATCTATGGAGGTCCTGAATACTGTGGGACTTTCTTGAGGTTTAAAATAGGTTTGGAAAAA
TGAAGACGCAAGCAAAAAACAGCTGTAGCCAAGAAAACATGCTCAAGGACCAAAGATTTAACAGATAAAAATTCCCAAGCAGAAGAGATAGAATAGGATATATAAAGAGTTACTATATTTGTTACACACCAATACACATCAAAGTGCCTGTTGCTTTCAGAAGATTTGAAGTGGAAAAGGTTATTTTATGGTTTAATAATTATTTT
AAATGTTAAAGATGTAGCAAACCCTGTCAAACATTAGTACTTTTTAGAAGAATGCATGCTTTCCATATTTTTTTCCTTACATAAACATCAGCTTAGGCAGTATAAAAAATAGGACTTGTTTTTTGTTTTTGTTTTGTTGCACTGAAGTATGACAAATAGTGTTATTGGAAGGGATGTGTAATTTTTCTGTATAGACAGGAGAAGAA
CCATCACTCTAGCACCAAACAAAACAACTCTTTGGAGACAGTGGTATTGAAATATTGAAATTAATGATAGCTGCTAATTTTAATATCTGGTCACTAATGTTATAAATATCTAAAAAGAGCCTATGTTTTATAGATATAATTGGCTCCTAGGGAAAGGACATTGAGGGGACTAAGGAATTTCTGGAATCATATTTTAGTGTGTATGT
TTCATTTGGCACAATGTTAATGTTAAAAAATTTTCACTTTTCTATCTTCTGTAAGTGCAAAGGGACATTGACCCTTCATGGTTATTTCTTTTCTTTTCCTTATAAAGCAGGAAGTTAGCTGTCAGACTCGCAAGATGTGTTTGCGTTATAGAAAAGTTCCATTGTTTAGATTTCCATTTCAGGTTCCAGGTGACAAGACAAAGGGG
CACCAAGAACCGGAGAAAAGCCTGACAAACAGTTGTCTCGAGTAAGACGGAAAAGTCCAGTCAATGGAGGAGCTGGTAGTTATGAAATGACAAATCAACATATAAAGCAAAATGGAAAATTAGAAGATAACCCTTGCTCTGGTAGTCCTCCGAGGACTACATTGTTGGGGACCATATTTTCGCCTGTCTTCAACTTTTTTTCACCA
TCTGTAGGACTGTAGACCTGAAGCTCTGTGAATCCCTGATAAAGACTTCAGATTGCAAGTTGCAAAAACACCTCCTGCTTCTAGCAAGCTCAATAACTGTTATAAATGCAAATGGATCTGTAGCACTCATCCAATCCATGACTCACGCTAGCTCTGTGCCTGGAAGGGACAGGATAATGGCCTGGCTGGAAGCACTGGCTGTGAAT
CCATCGAGATTTGGCTGCCAGAAACGTGTTGGTAACAGAAAACAATGTGATGAAGATAGCAGACTTTGGCCTGGCCAGGGATATCAACAACATAGACTACTATAAAAAGACCACAAAGGACCTCTCTACGTCATAGTTGAATATGCATCGAAAGGCAACCTCCGGGAATACCTCCGAGCCCGGAGGCCACCTGGCATGGAGTACTC
GGGTACTTTTGAACTTCACTTATTTTACTATTATAGACCCTCTTTTATAGACGATCAGGGATATTACATATATATATATACATATATATATATATATATATATAAATATATAAATACACATGAAGATGTTATGAAGTTAATTTATTAGAAGCACTTAAGAAGTACATATTTTTGTGCAGTAAAGTTTTGAATCAACACCTTTTTTT
TCACAGTATGGACTGACTTTGATGATTTGCTATAGGGAGAGTGGGGTGTGTGGGTATATGTATGAATGAAACAGTTGGCAGAATATAAGAAAACCATTTTTATAAAATTGTGACTTTTTAAACCAAAATTGTCTTAATTGTATTACTTTTTTTTTCTTTGGCATGTACAGAATTAATAAGATGCTCAGGGCATATTCTATAGCTGT
TTCCACATCTGTATAAGTTATTCTTTGTTGGTAGAGGAAATGGTAATTTTCAGTTTTGCCCTTTATAGGCTCCTTGAAGTGATATTAATATTTAGGACAATATAAATATTACAAAAAGACACGCTCAGCTATCAGATACAATAAATCTTAGTTGGCAGAGAGCCTGTAAGCGAGTGTGCTACATTGCACAAATGTTATTCCTAGTT
AATGGATAAGCTTCAGCGTGCTCTTGCCAAGAGAAGAGGGCATAAATAATAGTAAAATTAGTTTGAAAAACTGTTTGGGCTTTCTCTTTGTTTTTAACATTATAAAAATAATCTTTGAGGTAAAACTAATTCTATTAACTGGAAGATACCCAGCTATCTTCATCATTTTTTCAGGAAAGATCATTTTTATTGTGGGGTAAATAGGT
ACCCTGTGGAATTGAACACACTGGTGAAAATATTTCCCGTAGGAATGGAAATCTGCCATCTTTTTAAGGACATGTTTGAAAAGTTAACCTATAATTCTGTTATAAAGTGAGTTTTGAGCATCAGAATGTATCTGAAAAAATTATCCTCAAATAATGTCCTCTAAAGACAATCTTTTTTTAAGTTTTCACTAATGTGGTTCAGAATG
CACGATGGTGTGTTCTTTCTCTTGCTTTTAAATTGTATTTTTTCCAGTGGAGATGGGAAGATAGATTTAGTTTGTTTGCTGTTTTTAAGTACGTTTTGGTTATAAAGTGTAGCAAAAATCCCATATACACTAAAAACCATGCACTACATCTGGCTTTCCATGTCAGATAACAAGGGTGCCCAACCAGGAAGTGAAGGTTACATGCA
AAAGGTAACTAAATTTTTATACTTTTGTATATATCACTGTTTTTCCCCCTTGTTTAAAACTGTCATGAATGTCCATTTTTCCCTGGTTCAAAAGTTGATTTATAAACATTAGTTTGAACTATGAATTTTTCATAGCATGAAAATTCCAAGCATGAAACTAGCATTAGTAACCATTATAAAATGTCAAATGATGTTATCCCTTTCCC
AATTAAACTGTAAAGAAATAATTGAAAATTTGGCGAAAATTCTTAAGAGGCATCCAGGTAAAATTTCATATCTTTATTTCAAAAAAAGACTTTCTGGCATTATAAAAATTATTTAGCTTTCTTAAGTTTTTGTTCCCCAACCCTCAGGTTTAAGAAACATTCTGCCTATAACTACTGCCAAAGTGCCTATTGTAAAATTTGAACAC
ACATTCCCAATTACAATATGAATAAGCTGTCAGCTCAAGTTAAGTCAATAATGTCCTTATGGTCACAAACAACATTTAAAGGTCTTATATTCAAAATTGGTATAAATAACCTTGACTTTAAAAAGCCATTTTGTTTCCATCTTAGACGTGACTGTTTTATGTAATTCTTTAAGCTTTTGTTAATTTCTTCCCACCTATTTTGCATA
AACCTTTGGGCCTCAAGGTTTCCTCAGCTCTAGAAAGAACACGTGTCTAACCAGCAGATCCAGGTTAGCAGGCAGTGCCTGAGCCCATGAGGACATAGGTTATAAAGCCATCAGGTAAGGAGCAAGTAGAAAATTCCAGCTGATTGGCAGGTCTCCCCTCTGACAGACAGCCAAAATGGGGCAGGTTCCAGGATCCTGATTGGTCG
AAGATTCTATAACAGTTGCTTTTGAAAACAAGTGGCAACCAGAGAGACAGATTCCATTCCATGATGTGAGATTCCCACCACCTGTAGGTTATAATAAAGATATAAACGAAAGTGATGAAGTTGAGGTTTATTCCAGAGCAAATGAAAAAGAGCCTTGCTGTTGGTGGTTAGCTAAAGTGAGGATGATAAAGGGTGAGGTTTATGTG
CACTTCTCGGTAACCTGCTTGACTTCAGTGCCTTACTCTGTCTCCTTCCAAGTCTCTCTAGGAGATTTTTGAAAATCCAAAGTTGCAGTTTCTCAAAAACTATAAAAGCAAACTCTCTGCCATCACCACTGCCCTTATTTACACAATAATTATATGTTAATGCGGCATCTTGTTTTCATAGTCTATATAAAATCCTCATTAAGGTC
CCATCGAGATTTGGCTGCCAGAAACGTGTTGGTAACAGAAAACAATGTGATGAAGATAGCAGACTTTGGCCTGGCCAGGGATATCAACAACATAGACTACTATAAAAAGACCACAAAGGACCTCTCTACGTCATAGTTGAATATGCATCGAAAGGCAACCTCCGGGAATACCTCCGAGCCCGGAGGCCACCTGGCATGGAGTACTC
TTTTATGTGTTCACAGTATGTTTCATTATGTAGATCTTCTAGGTGACTTGAAGCAAATTTGAAGTCTCTTTTTGAGACTTGTATTTCCAAATGTGAGTTGTATAAAATCAAAACAGTCCAAGGTTGAACATTCTGTTTGCTTTGCTGAAAGCAGATTTTAAATGAATGAGTGAAAGTTGGGGTAAGACTTTAGTTGTTTTCCCCTT
GCTGTGATGTATTTTATTGTCTTTGGCAATGACAGCGCATAGGCAGAAACAGCACACGAAGGTGTTTAGCTACCAGTTTCCAGTATTAAATTTTTTGTAATATAAATGACAAAGGAGATGATAAAGAACCAATAGATTATTGATAAATAAAAATTAGTAATAATATGAATTTTTGTTTCTATGAGTTCTAAATATCCCTATACAGT
AAGATGATGGTGATGGGGGATGGGTAGATACATATCACAACACAGGTATTACAGGAATTACTGAAGCAGTTAAGGAGATTACACTGGAAAGCAAGGACAGTATAAAACTCCAAGATTGCTCAGCACTGTGTGATGAAGAAGACGAGGAAGATGAAGGGGAAGCTGCAGACATGGAAGGATATGAAGAGAGTGGATTGTTGGAAACA
ATCCATCAAGGCTGGCTATTTTCTGAAGAGAAATGGAGAAGGAGTTGATGGCAGGAGGAGTGAGATTAAGGAGAGGAGGGAGGGGAAACTGGAGTCAGGATATAAAATAAATAAACAAAATGACAATAAGTCTTATATTTTAAAATACTAAAATTAAATTTTCAAGATCTCAAATAATTTTACTGTATACCTTTGGAAAAATAAGG
CATGGTGGAAAAGCCTTACAAATGTAGTTTCTGTGGGAAGTCCTTTTGCTCTCCATCTGAACTGAAGGTGCATCTTCTAATTCACACAGGGGAGAGACCTTATAAATGCAGCAGCTGTTGGAAAGCCTTTTGTACTAAGGTCCAACTCCAAGAACATGAGCGAATTCACACAGGAGAGAGACCTTATGTGTGCACTCATTGTGGGA
TTTGTTTTTTAATTTAAACTGAAGCAGAGTTCGGTAGGTCACTCCAACACTCTGGAAGGGTCTTGGGTTTGAGAGCAATTTGGATTACATAAACAGGATTTATAAAGCGGTGCTACAGGCCATTTTACCTTCAGCTCCCCAGTCTGCCGTGTATAAACTACTTTCTTCAGAAGCCCTGCAGTCCGTTTGATATAGAGAAGTCATCC
AAGGAACAGAGCGAGGTGGGCAGCATGGGAGCCCTTCTCTTCTGAGCCTTGCGTGCCCGTGGACCAGGGTGAGGGCACAGGCTCCAGAACTCTGGACGTATATAAAGGGTCCTCGTGCTTGTTCTTTGCCAGTTCCCACTAGAAAAGGCGCTCCTGTGGTGGCCACCTCTGTCTTCCTACTGAGAACTTCCTGTTCCAGGTTTTAG
TATTTAAGTTCCTAAAAATTTAAGGAATCATCATTTTTATAGCTTTATGCTTATTATAAGAACTAAGAGGAAATATTTCTAACTTACAATTTTGCTAATATATAAATAGATAATATTTTTGTATCACAGTGCATTCTTTTTCTCCTTCCTTACAAAGTACACCACTGTATTTAACACTCTTGAGATGACGACAGGCCAGATGGCCT
AATGGATAAGCTTCAGCGTGCTCTTGCCAAGAGAAGAGGGCATAAATAATAGTAAAATTAGTTTGAAAAACTGTTTGGGCTTTCTCTTTGTTTTTAACATTATAAAAATAATCTTTGAGGTAAAACTAATTCTATTAACTGGAAGATACCCAGCTATCTTCATCATTTTTTCAGGAAAGATCATTTTTATTGTGGGGTAAATAGGT
AGTGAGCTCCTTCATGACACTTGCAATCTCAACCAGATGTAACCAACCACTTCCATATGAAGACTCCTCCATGCCCTCCATATCTTTTGTGGTATTAGTATATAAAGTTGGCAGATCAACGCTTCCCTTTAGAGCATACTACTGTCAGAACTGCAAGATGTGAATGAAGATCTTATGGCTTAGATTGTCTCTCTGTAAGAAATGTC
AACTTTACTGTAAGGCAATTAAATGTGGAAATACAATGAAATATTTCTAAAAGTTAGATGATTAAAGTACATTGTTATGCATATGATAGGAAGCCTGTAATATAAAATTATTGCTAATATACATACATGGGACCTTTGAAAATATGAAATTATGTAAAAGCTATGAATTTAATTTCAAATGACACTTTTTCTTTGGAATGCTACCA
AGGAGCTGTCCAGGGGCCTATAGCAATGTGACTTGAGGTAGACCTGTCTCCTCTAGAACCCCAAATCTGGGGTGGGAGTTGGGGTTCAAACAGAAATGGCTATAAAGCTGCCTGGCTTGCAAGTCAAGCTCTTTTTAAGGGGCAGACTCTTGTGCCTTTTTAAAGTCAGGCTTGTCAGTTCAAAGGATGAGGGATTACAGCAGCTG
TTAAGGCTTAGATGATTCTCGGAACACTGCTCTTCTTGCTTGGAAAATGATCAGGGATGGTTGCTTAATGAAAATTACCAGGTCCTTGAACAAGCTTTTTTATAAAAGAAAACCCAAAGGACTGAGTGGTGCCTTGCAGGAAGTGGGAATAGAATTTTCAGGACGAGAACATTCTGACTGGGACTTGGGCGTTTGCCTAGAGTATG
ATTCAAGACCACCTTTAACATGTCTTTTCCTGAGAAAAACATAAATTTAAACATTAATAGTATAACTGATAAAGGTTTATTTTTTAATAATTACAATAATTATAAATATAAAAATTATTTTAGGGTATTAAGACATTAAGATAATTTTGAGAACAATCTTAATTTATAGACATGTTTCTAATATACATGTTTCTACTGTTTTGTTT
GGCCACTTAGTTTTCTTCTTAAAGATGGACTTTTTGCGTTTAGAATTCAAATGCCATTGCAAATAAAATAGTCTGTTTTGTTTACATAATTGTATGACTTTATAAAGAATCCACACATTTCATTTATGGTAGGGGAGAGTGTCTGGTCTTCCTATGTTGCCCAGACTGGCCTCCAACTTCGTATATCCACACCTTTCTTCCCAAGT
ATGGTACAACCCACGCAGCTCTGGAAGACTCCACTGAACACCAAATGGAGAATGAGAGCAGAAAAGTCTTGAGTAATGTCATGGAATTGGGGAATTCCTCTATAAATGGTTCTAAGAGCAGGACAACCAGAGCTGGTGGCCTCGCGCTGGCCAGTATGAAGTGGGTGCCACTGTCAAACCTGCATGTGGACGTCCCAAAGGATGTG
TCCACCGACACCGGCCCGAGTTGATTGACTATGGAAAGCTTCGAAAGAGACTTCAGCTAAAGAAGGGTTACTCCTGTGGTGTCAGAGGAAGACAGCCCCATATAAAAATGTCAACATCCAAAACTTCCACATCAGAAATTGTGGATGGGAATGTGAAGATGACCCTGGGCATGATCTGGACCATCATTCTCCGCTTTGCCATCCAG
TATATACCCTCTTTCTGGAATCTATACAGTTACGTCTTCAACATGGAGAAGATTCTGCTCCACACATTGTTAATGAAGATCAAACAACCAAAGAGAACCTTATAAAGATGCAGTCCATTGCTGAAAGGCACCTTGAGCTAGATGATATTCATGACCCACTGTTGGCCATCAACTTTGCAAGGTTGTATTTGGAGCAGAGCGACTTT
TGACAGTCACTACCTCGTCTTTGGGGCTCCAGGAACCTATAACTGGAAGGGGTTGCTTTTTGTGACCAACATTGATAGCTCAGACCCTGACCAGCTGGTGTATAAAACTTTGGACCCTGCTGACCGGCTCACAGGACCAGCCGGAGACTTGACCTTGAATAGCTATTTAGGTTTCTCCATCGATTCTGGGAAGGGTCTTATGCGCT
TAGAAACCAAACTCCAGTCAGTCCTCTGGAAGAACAGTTCACGCTCTTAACTGCTGAGCCATCTCTCCTATGGCTGGAGATACATATATTTAATATATTGTATAAATATATTAATAAAACATGTATTGAAATATATATACATATTAATCCTGTTGAGTTAACTGAGTATAGAGTTTAGTATCACAGAAATGAAAATCACCCAAAAT
TAAGAGGTCACCAAAAGGAAGGCTATGGTCTTTCCTGGAATTCTAATCTGAGTGGGCATCTCCTGAGTGCATCTGATGACCATGCTGTCTGCCTGTGGGATATAAATGCAGGACCAAAGGAAGGCAAAATTGTGGATGCTAAAGCAATCTTTACTGGCCACTCAGCTGTTGTAGAGGATGTGGCCTGGCATCTGCTGCATGAGTCC
CACATGTTGTAATAAGCCAAATAATAGTCTGTCTTGAGTCCTTGTACATATTTCTGTGTAGCTATAACTACTGTATCACTTTCATTATTAATGTACAAAATATAAATGTAGATTTATCCAGTGGCTATGTTAAAAAACTTAAGTAATGAATTTGCCAATTTTCAGGACTTTGTATTAATGTATATAAAATAGTTAATAAAAATTAG
TGCCTCCAGACTGACAACGGCAACAAAGCCCCAGGAACTTAGATGTCGGCGGGATTCCTCTTCCCTTGTTCCATTGGCTAAAAACTACAAGCGCCTCAGATATAAAAAGCTCCTAGATGGATTTTCACATAATGCAATGCAGCTGGACCCATATTTGGCAGCTACTGGGTGGAATAGAGGGTCTAACAGTAGGCCCTTGGCACTTT
ATTGACAACTCTGGGTTTAACCTTGGTTATTTTCTTTGATTGTCCAAAGATTGTATCATATTGAAGAACACATATATTTACAAACAGATTAAGTCTAAGCTATAAACTTATAAAACTTAAAAAGGTATTGAGTATAATAAAAATCATACAAAATAAGTAATGAACTATTCCGGTATCCACACTCAACAGCCCCTATGCTTAAGCAG
ACCCTAAAACTGTTCCTAGTGTACTTGAACAGTTGCATTTATAAGGGGGGATGTGGTTTAATGGTGCCTGATATCTCAGTTTTTTTGTATATAACATATATATAAATATACATATATAAATATAGATATAATTATATCTCAGTGCAGTCTGGGATTTAGACCTACAGTTTTCTCTGGGCTTGCTCTCTGCCTGGAGTATCGTCCTT
TATATGAATGTAACCAAGGTGGTAAACCCTTTGCAGGAAGGAATGACCTTTAAAGAGAAAAGACCATACAGGAGAGAAACTCTATGAAGGTATCTAATGTTATAAAGCCTTTGCAGCAAGCATTGATCTCCAAGTACATAAATGAACACATACCAGAGAGGAACCTTTTAAATGAAACCAATGTGGTAAAACTTTTTCGAAATCCA
CGCGCGCGCGTGCGCGTGCCCGTGTGTTCCAATCCTAATACTTTAAGTCTGACACCTTTACTTGAAATGTTTTTATACTATGTATTTGTATATCTTGGCCTATAAAGATGAGTAATAGGTGAATAAATTACTGTCAGGTGTTCAAACACTTAACTGTCTACCTCCTGAGATAGCCTGTTCAATCTACCTTGTGCAATATAAATAAA
TCTTTAGAGGTTGAAAAGAAAGAGGGATGCTCAGTCCATCACTTTGTGTAGTCTCACCCAGGCTCTTTCACTTCTAAGTTCTTTTGAAAGACTTCTATGTTATAAAGCACATCAGTAATCTGAAAGGGAATTCTTTACTGTCATCCCCAAACTAGATAGACAGCATTTATATATTCCTTTCACTTTGCAGCAGTTTTTCAAGGAAG
AGTACTGAGATTACAGGAATATACCACCACACTCGGCCCCATTCCATTTCATTGTACTAAGGAACTAAATCTAATCTTGATGACATAAAACTGATTAGTCTATAAAGTTCAAAGAAGAAAGAAAGCAATTAAGAAAAGTTTTCTTGTATTTTTGCATTTTCATTTGTTTCCAGTTCTCTTCCCATCAGTGAAACGGTTTTCCAAAG
TAGCAGCATCTCTCTATCCTGAGAAAATGTAATTTATTTTTGATAACGGCTCTTAAATCTTTAAAATAACATGCTTTATTTCATTGGGATTCTGTGCTGTTATAAAGGAAACCAATAGGAAGTATCTGGAGGCAGAGTGCAGTAATCTCAGCAGAAGTGCCATTTAGTCTGTGTGGAAAATAAAGAAAAACTAACTCTGGTTATCT
CCATTACATCTTTAATGTACAGATGGCCTGTGAGATCCAGGTGCAGGCAGTAGCAGGGGCAGGCGGAGTAGACAATCTGCTCGTACTGGATCTTCAGAAATATAAAGCTTTCACCCACGGTGTCGCCATGTCTGGAGGAGGCGGTGTAAACATGGCTTCCCATCAGAAGTGGAAGGTTGGCGAGATTGAGTTTGAAGGGCTGATGA
GGCAAACAGGCATGATGCTTCCGTTGATTGTGACTTTGTTCTTGAGTTTAATCAATGCTATATCATTGTCAAAACCAGCACCGTGAGTGTAGCCTTCATGTATAAAGATTTCCTCGGGCCAGGCTTGAGTGTAATGAGGTGAGAGCCTTTTGAGGATGCCCATTCGGATGTTCAGGGAGGACGCTGCCATTCTTTTCTCATATACA
