# Supplementary material for: Poly(A)-DG: A deep-learning-based domain generalization method to identify cross-species Poly(A) signal without prior knowledge from target species
Source: PLoS Comput Biol. 2020 Nov 5;16(11):e1008297. doi: 10.1371/journal.pcbi.1008297 (PMC7671507; doi:10.1371/journal.pcbi.1008297)
Supplement: S1 File — These three datasets are produced by previous researchers and we use them in our experiments. (ZIP) [file pcbi.1008297.s002.zip › mouse/bl_mouse/negative/negACTAAA.txt]

GAGTCGCGCTGAGCATGACTGTCACCGAGCTGTGTTCCCTGAGTGCAGCTCAGAGGTAGAGAACTTGACTAGCACGCAAGAGGCCCTGGGTGTAATGCACACTAAAAGTGGTTTAAAAAGCCGGGCGTGGTGGCACATGCCTTTAATCCCAGCACTTAGGAGGCAGAGGCACGTGGATTTCTGAGTTCGAGGCCAGCCTGGTCTAC
TCGAGCAGAGAAAGATGCGGAACAAAAGCTTGAGGAGCAGAAGACTCTAGACAAAGCAAGGGAAAAATTGGAAGAAAAGGCCAAATTATATGAAAAGATGACTAAAGGAGATTTTCTAGGTGAGGAAGTGGAGGACATGTACCTTGTGGATTTCACACAGAAGATCATAGACAAGCGAAAAGAAATGGAGGTGCTTGGTGCCACGA
TGCTAGCCAACACAGAAACCTTCTCCCCAGACACCTGGGCCAAGTCCCTGTCCTGGCTCCACCGCAAATTAGACCAGCTAGATTGGACTGTGGGCCTGAGACTAAAGAACTTCTTTGAAGGCCACTTCAAGTGTGAGGTGCCAGCTACCCTTTTTGATATCTGTAAGCTCTCTGAGGCCCAGTGGACCTCACAGGTCCACGAAGGG
TCATGTATCCCATAGCTGTGAGCGGTGACCACGAGAATAATAAGCTTATTACAACCCAACTGTGAAGAAAAACATCTATTTAAATAGTGGTCTGACTAGTACTAAAAATTATGGCAAAACTATTCTCACAAAGCAATTTAGCTTTGATATAGCTGAAGAAGCATCTAAAGTCTGCCTGGCTCATCTTTTCACGTACCAGGATTTTG
CAGCTTCCTAGGTTAAATAGTTTGCACTATTTTTGCAATAAATTCATGGGAAACCTAATGGCTACTTATGTTGTTGTTCTTACTGTGTGTATAAACTAACACTAAAGGTTTGCTATAGTGTTTTCTTTTCACCTCCTTATGTAGCCCCATAACATGCACAGAATGCTGTAAACCTGATTAAGATATGATGTGGATATTTTATAAAG
TATCTCTGTATAGCTCATCTCTTCCTCCACACATGGCTGGCATTAAACTAGGTGTGATCACTTCTGAAGAGCTTCCTTTGTACTACAGGAGGAGTGTTGAACTAAATAGTAATTCTTTGGAGTCCTATGAAAATATCATGCAGAGTTCTCTGGGATTTGTTAATCCAGGAGTAGTTGAATTCCTTCTAGAGAAACTAGGAATAGAT
GCTGAAAAACAAGTAGACACTGAAGAGGCGGGAATGGTGACTGCAGCAACCGCTTCTAATGTGAAAGCAAGTCCTAAGAGAGGACGACCTGCAGGATGTGACTAAAGCAGTTGACATAACCACTCCAAAAGCTGCCAGGCGAGGAAGAAAGAGAAAGGCATCAACTAAACAATCCAATGCATCGTCTGATGTTGAAGTGGAAGAAA
AGAAGATTTATGAGGAAAAGGCCTCAGCAACTGTTCCCATTCCTAAAGAGCACCATCGCTTTGTTATTGGCAAAAACGGAGAGAAACTGCAAGACTTAGAACTAAAAACTGCAACCAAAATCCAGATCCCACGCCCAGATGACCCCAGTAATCAGATCAAGATCACTGGCACCAAAGAAGGCATCGAGAAAGCTCGCCATGAAGTC
TGTAAATTTTATGAAGTACAGTTTACAGTATTGGTGGTAATTATTTATGCTTTGAGAATTTAAATAATGTTCATTGAAATTAATTTATGGTATAGTATAAACTAAAATTCTAGAAGTAAATTGTTGATTGCAGCTTTAATAATCCCAGAACATAGGCATCTCCAAAAATTGTTTTTGTTTGTACTTTTATTTGATTTGGTGTCAAC
GCTTGACTTCTTGACTCTCCCTACCAGCCCCCTCCCTCCAGCTCACAACCTTTAAATGGTCTCTTCCCTTTAGGCCCTCCTTTGGTATGGACCTTACCTAACTAAAGGGCTGAACTCTTGAGGACATTCCTCCCAGGGGCAGGAGTAGGACGGACCAGTTGGTCCTTCTCTGGACACTGGGTTCTCCAGACCCCATGGCTTCTGTT
GAAGAGCTCAGTCCTGAATGCTCTGCAGGCTGCCCCAGAAACCAAGCAGAGCCTCTGGCAGCTGGCCACCGAGCCCACGGGGCCCCTGGTACAGAGAGTCACTAAAAACATTATGGTGGTGAAATGCAAAGCCAGCCAGAAGCACAACTTGGGCTACTTGCACGCGTCCTTCATGCAGAAGATCAGCTCCAGAAGCTTGCCGGAGC
CCCTTCATGCATGTCGTTTCTGACAACTCAGTCTTCAGGGAGTTATGGCAGCACTCCTAATCCCGGGGATATGCATGCTTTTCAAATCACCAAAGAGACTACTAAATAAACTCTTCATTGCTTATTATACATGACTGCATCTGCCTCTGCTACGCCCTACACGAACAATTCTGATACTTAACTCACTGTGAATCTGGCCTTCTGCA
TCTCCCGGGAGTACAATGAACTGCTGACGGCCATCTCAGACAGCGACTACTACACAGACGACATCAACCGGGCCTGTCTGTTCGTCCCCTCCATTGACGTACTAAACCAGAACCCCCTTCGAATAAAGGAGACGGCGCAGGCCCTGGCCCAGCTTTCCAGGGAGGTTCAGAAGTTTGTCACACAGTGCTGTCAGGAGGATGAAGTA
ACTAGATGATGGGGAAACAGTATCATGTCTCTGATATTAAAGGGATTTTTTTTTTAATGAGACAAAATTACCCTGGAAACACTAGATGTCATAACAAGACACTAAAATGTATCATAAACCTTCCCCCCGCCCAAATACCGAGTTTCAGTACAATCATGGCTAGATGGTGGCTGGTGGGGGCTCTGTACTCTGCATCGTTCATGCTT
TCCTCCTTCCCACCTGAGAAGCAGAGCTGTTTTCTAAGCTCCAGGCTGCGAGTGCAAAGGAGACTTTAGACAGAGTCGGGCAAAGGAGAGTTCCACTGCGACTAAAAACAGTAAGACATATATTTAAAAACAAAAAATAGAGATTTCCTCATTTCTGTTTTCTTTAGATTTCTTTCTCTTAGAGATGAGTGTAAGAGGCAACATTG
CCGGATACAGTGCGGCCCGAGTGGAGGCCGCGGCGCCGCCCTCCAGTCCTGAGGAACCCGCGCTGCGCAAAGCCCGCGCCGCCGTCACCTCGGCACCGACACTAAACAACCCGTCTACCCTGGCTTGATCTAGCCCAATTCTGGCAGGACATGAAGCTATTGGAGAACTCCAGCTTTGAGGCCATCAACTCACAGTTGACAGTGGA
GGTATTTGACTCCACCTTTGACCAGTACAGAGGGGTGATAGCCAATATAGCACTGTTTGATGGAGTGGTTTCCAAGGGAGATAAAATTGTATCTGCACATACTAAAAAAGCATATGAAGTCAATGAAGTAGGCATTTTGAATCCTAATGAACAGCCAACTCATAAATTGAGTGTACCCTATAGACCAATCTGAGTACAATAACCTG
TTAAGAGCGGTTAGTGACCAAAATCTCTCTAGAATGACGTTAATCTTTACATAAGAGCTTAGATAAGGTAAGGAGCAGCGCACTCCTGAATTGCTGGATGACTAAACTTTGGATTTTCTCTCCCCTTTCACATCAATTTCATGTCTCTTTAGATAAAACTGACTAGTTTTATTTATAAAATGTTAAATTCTAGGAGCCTAAAGGAG
CATGTAGTTCTTGACTATATCTCTGTTACATTCCAAAATAGGGATCTGCCTTGCATTTCTATACCTTATTTTATATTTGGGATAACTATATTTGCTTATAACTAAAGAGTAAAAATTCGAGCCAGGTGTGGTGGTACTATATTATTTATATGCTTTTATTCCGAACACTCTAGAAGTCAGAGACATTTCAATCTCTTTGGGTTCAA
GAGGGCTGGGCTGACCAGGTAACCCTGAGATAACAGACGCTGGAATTGGATACCTGTTTTCATTTAGAAAATTAAATTGCTTGGATATCTCTGGAACAGGACTAAAGTGTCACTCAGCTCCACTTGAAGGATAATTGCTTATCTGATGCAGGCATTCGGAAAATGACAGCACCAGTGCGGGTGATGAAAAGAGGCCTTGAGAATCT
CTGTTGAAGCTCGATCCTCACCTACTCTCTAAATAAAAGAATATTCCAGAGAAGGAAAGAGAGAAGCACAAATATTAAGACTTCTAGACCCCTGGAGAGGACTAAAGTCTACCCCTCCACATGGCTTCTTCTCCAATGTGATGCTGGAGTTGAATGAACTTAGGACTCCACTCCAAGGTTGACTTGAAAGGTGTGTAGAAGATTGG
GATGAGCACTACATCCTCACGTTCCCCAATGGCTATGGAAGTTTCAGCCTTTTATGCTGAGTGTTTTAACAAGAAGATACAATTCAATGCTCATATCTGGACTAAATCAAAATTCCTTGGGATGTCAATTGGGGTACACAACATAGGTCAGGGAGCTCGTTTCAGAAGGGCCGGTTCCCTGGGTTTCTAAGAACAGTGTAACATTT
GTGACCAGAGGAGAGACTGGCTATGGGAATGTTGCAGTGCCACCCTAAGTCACAAAAAGTCTTTGCTACTCACAGCCCCAAGCCTTCCCTGCCTGTGGGTACTAAACACCCAAGGACTGCCCATCTGTTTCTCCCTGGACAGCAACGGACGGCAGGGGATGTCAGGCAGAGGGCAGGGTGCTGGTTAAACTCTGCCCAGCTTTGGG
ATTTAAAGAGGGTTTAAAAATCCCCCCTCCAGCTATGAATGAAATAATTTTGGGAGCTAATCAAGATGTCAGACAGGAGCTAATAGGCCTGATAAAGCATACTAAAATTCCCATCATTTGTATGTGCAATGATAGAAACCACCCCAAAATTCGCTCATTGGTTCATTATTGTTTTGATCTTCGTTTCCAAAGACCTCGAGTTGAAC
GTTCATAACCAAAATCTCAAAAGTGAAGAAAATTAGTCTGCAGCCCTTGCACTATCTTTATTTTCTATGTCAATATTCTTTCTCATGAAAACCAATTGATACTAAACTGTTTCTAGTCCAGTGATCTGTCTTTATATTAGGTCATTAGCATTAATCATTTTAGTATAATTCTGTTTTTACATACATTATACAAGACCATTGTGGGA
CCTAAAGGATGTCACCAATATCCTGCAGTGTCCTAGAGTGAAGATCAGGAAGCCTTCTCTGCCTCCAAAGCGGCGTGAAGACAGCCCAGCAGTGGCTCTGACTAAACGCAGGTGTAGCACCATCAAAAGCTATAAAGAGCCAACACTCGCTTGAACCAAGTCCTGCTGTTACTCCAGAGACACAGGGTTGCGATTTTGATTCAGGT
CAACTTGGATTTGCAACTAGAACGTGGAGACATCACTCTGAAAGGATATAACTTGTCCAAGTCAGCCCTGCTAAGGTCTTTCCTGGGGAATTCACTAGATACTAAAATAAAACCTCAAGCTAGGACCGATGAAACAAAAGGCAACCTGGAGGTCCCACAGGAAAACCCTTCTCACAGACGTCCACATGGCTTTGCTGGTGAACACA
AGCCCTTCCCTAACATCTAAGACTGCATCCCATAAAAACATTATTTCATTCACAAAAGGAAAATTTAAGATTTTAAAAAGTGAGCTAGTGCATATATTTCACTAAACTTTTAATCTTTGCTTGCACTTTAATGACGTGGAAACTTAAAGAGTTCTTTGGTTGAATGGGGTTTGCAAACGTGAAGGAACGTTTAGCTGAAGTGGACA
CACTGTTTTCTGATGATGATGATGATGATGAAGAAGAAGATGCAGTGAATCTTGAACCATTTATTTCTGCATTCCGTGAGGCTGAAAAAATTGCCAAGGAACTAAAACGCAAACCTGGCAATCAAAAAGCACCCTGAAGCAGTACAACAAAAACAAAAAGTAATTTGACTAACCCTTTGCCTCCGGTTGTCCTTTTGTTCCTGAGT
TGTGAAGCAGATGAGGATCCTGCATGTTAATGGGTTTAACGGAGAGGGCGGCGAAGAGGACCCGCAGGCTGCAAGGAGCAACAGCGATGGGGAGAAGGCCACTAAAGTGCAGGACATCAAAAACAACCTGAAGGAGGCCATTGAAGCCATTGTGGCCGCCATGAGCAACCTGGTGCCCCCTGTGGAGCTGGCCAACCCTGAGAACC
TACGGCTTCAGGACCGTTAACTTTCACACCTCAACCATATCTGACCTCACAAGCTCCTCATCCAGATGCCTTGTTGAAACCTAGTACCAGCCAATATAAGACTAAACTGGATCGTATTGAAGCCCTGAAAGCAACAGCGGCCTCTCTGTCCAGTAGGATTGAGAGTGAGGCTAAGAAACTAGCTGGGGCCAGCATTAACTATGGGT
TGCTGGACTTCTGTTGTAATAAGTTGGCAAGCTCTGGCTGGAACTGGGCTGCAATAAAACATGCCAGTCATTAATGCTGACAAGAGCCTAACAAGTGCCAACTAAAGATGATTACGCATTTTGAATTCTAATGAACTGTTTTAACTTTCAGGAAGAATTGTAAAGACATGTACATAGCACAACATGATCCGGATAATATATATACT
TGAAGATATTGAAGCCTCAAATGAGGAGGAAAATCCAGAAGATAGTGAAGGCCTGGTAGAACATGGTCGTAACTGGGCAGCCATTGCTAAAATGGTGGGAACTAAAAGTGAAGCCCAGTGCAAAAACTTCTATTTTAACTATAAAAGACGGCATAATCTTGACAACCTTTTGCAGCAACATAAACAGAAGTTTCTACAGAACCTGT
TAACCCCTTTCTATTGGCTTAGCATCTTTTCCATTGCTGTAAGAACTAGAAACACAAAAAGAATAAAACTATGCCTGCTTATAAGTCTGTATTGAGTAGAACTAAACGCAGTGGTCTAAGCCTGCAGTTCTTTGTCGCTAAGTGTACTAGAGCTGCCTGCTGCTCATCTTTTATGTGATTTTGGCCTAGGCACCTTTGCTTTGGAA
GGCGCTCTTGGGTGCACCTGTTTGTTCTGCTAGGTTTAGGTTGAGCTCTGGAGTTGTTTGAAGTCTGCGATGAAAAATAATTTTTAAAAGTATTAAGAACACTAAAATGGATTAGAATTATCTTAAAAGATCCTTTATAAAATGACTTGTATTGATTGGTTTATAACTTCACACAGGGGTGACATAAATGTATATCTTGAAAAAGA
TTTCTTTAAGGAGAGGGTGGATCCCTGAGACCTTGGAGGAATGGAAGCTTCTCCTACATCTACTACAGACCAAGAGCACAAGGCCAGCTCCCCAGGAGTCACTAAACGGGAGCCTCAGTGATGGGCCAGCCCCTATCAATGTGGAGAATGTGGCCCTCCTGTTAGCTAAGGCCATGGGCCCAGATCGGGCCTGGTCACTGCTACAG
CAAGGTGACATGACCTGTGTATGGGAGTGCCCAATAGTGTTTGGCTTTTCTTAACATTCCTTCCTTTTTGTTGTTGTTGTTTTGTTTTCCTTTTTAATGAACTAAATACCAATAGATGCAACTTAGTTTTTGTAATACTGAAATCGATTCAATTGTATAAATGATTATAATTTCTTTCATGGAAGCATGATCCTTCTGATTAAGAA
CACAGTAACACCTCAGTACTGCATTCAATGAAAATGATGTGCCCGTCTGTAAAGATTCCCTCACTCCGGTGCATGGCACAGCTGCAGACAGTGCCTCTGTACTAAAGGTTACAAGAGAAGATAGTTTATTAACTCATAAAAATGCCAGCGTTCAGGATGCTGCCACAAACAGGAAGAAGTGGTAAAGTTGACTGAGAAATGTCTTA
TGTATACTCTAGAGGCTACTCTGAGGGGACTGCAGTGTGGTGCCTGTTTATAATCATGATGTTCCTAGTTCTTTACCCTGAGTGGCAAACGTTACAAAACACTAAAAACCACTGTAGTCTCATTAGTTTAGACTCAATATAAAGTAGGTGGTTCCTTTAACAAGGGGTTTGATTTTGGTGAGGGAATATAACCTATTGAAATGTAT
GGTGTGTGAAGACCATGAATCGCCGCGGAAAGAGCACACAACCCTGCGAGTACTATTTCCGTGTATTCCATTCACTGTGTCCCATCAGCTGCATTCTCAAACTAAAGGCACGGGTGGATTCCGCAGCCCTGGTGTTCCAGCTACTTTGGCTCACTTCAGTCTGGTAAGGACAGGGTGGGTGGTGTTTAGAGTGGGACAGGAGCTGG
TTGAAAGAAGTTACAAAAGAATCAGCACCTTACCTTGGTTCTGTTTTCCACACACTGAAAATATTTCAGTCTATTTTCATCTATTTGGACCATTTTCAAAACTAAACCCTAGGCCCGGCTTGGCTTTCACCAGTTTTCCTACATTGTATTCAGTTGCTCACTGGATACTTTTAGCCTTTGTTGGTTTGTAATCTGGCTTTGGTGGC
ATCTTCCTTCTGCTACAAAAGTAGACAGCTGTTCTACAAAACAACCACTAACATCAACTACAATTCCGAAGCCTCAAAGTGTAATTCCTCCTGTGCAAACACTAAACTATTCTAAACCTTTACATAACCAGAGTTCTGTAATATCAGGTCAAGCACAAATTTATTCTACAGCACAGCTACCAAGCCTTTTATCAGTCAGTCAGTCC
CTGTATGTATCCCTGGCTGTCCTGAAACTTGCTCTTAGGACCAGTCTGGTTATGGCCAGTTTGAAACCAGCCTGGTCTATATAAAGCCTTGTATCAAGACACTAAAAGAGAAGAGAGAAAACCAAAAGAAATTAGGTGTCAGATCAACTTGTAGAGTCCATTGCTATCTGACTCTTAATTCAAATCCAGCCCCAATGGCTTAGGTT
TGTAGCCACCTCCAGAAGGGGTGGGGTAGAATGCCTCCTGCTGCCAGATGTGTGCTAACTGGAGGCCAGCAGGGATAAGCTCTTGGCAGTCTGCTATGTTACTAAATTGGTTTTACACAAGTTAATAGTATTATTTAGTAGGCCTCTTGGTGGGTGTTGCCACATCTAGCACTTAGTGACCACACCATCCTGGGCAACTGGGGGAT
TTATGTGTTCCTTTTAATTTGTAATAGTCTCAGTAACTATGAACAGTAACTATTAAAGGCTCTCAGTGTCTGACTCTGGTTTGGGGTTAAAGTCTTCTACACTAAACTCTAGTTCATTCTCTTGCATCTCTTAGGTTCAGCTCTGCAGGTTGGACCTCTGCTGCCAGCTTTTCTGTACCTCTCGTCAGCTGCTAGCTAATCCACTG
AAGAAAATAAGAATTTTCCTCTTAAAACAAAAGATGAATTGCTTCTTAATGAACTACCTTCTGTTGAAGAACTCACTGTAATTCTGCCTGAAGACATTGCACTAAAGCCTCTTGGGAAGGTTTCAAGCATTATTGAACAATTAGGAATAATTGAGTCTGTGACTAACATACCTCCAGTTAATGAGGATACTGTCATTTTCAAAAGT
GATGAGCACTACATCCTCACGTTCCCCAATGGCTATGGAAGTTTCAGCCTTTTATGCTGAGTGTTTTAACAAGAAGATACAATTCAATGCTCATATCTGGACTAAATCAAAATTCCTTGGGATGTCAATTGGGGTACACAACATAGGTCAGGGAGCTCGTTTCAGAAGGGCCGGTTCCCTGGGTTTCTAAGAACAGTGTAACATTT
AACATTTTTGGTAAAAACTCATGTATTTGCTACAGTAGTGCAGCTTAATTACAACCCAGATATACTGAAATAATAAATTGTGAACTGCTAGCATTTAATTACTAAAGAAATTTAGATAAAGTCCTAAAGCTAATTTGTGTTAAATGTTTTAAAGATCTTATTACCTGTGAGAGATCTGTGCATTGACTTTTTGAAGTTTACGTAAA
GCATGAAGAACTCACGGGGCACTTCCCCACAATGCTGCATTACCGATAGGACCTAGTGTTTACTACAGTGTAAATGTTTATATGGACACAGAACAGCATCACTAAATAAAGCCTTTCTACTTGTGGGTGCAATAGATTCCTTCTTTTTCCTTTGCAGTGTCATCTTGATTGTATATTGAAAATACTGTGTAATGATGAAATCATAT
CAGTTAAAGAAATAGATGAATTGAGCAGTTACACAGACTCTTTAAGCACACTAGATGAAAATGACATTTTAAATCCATCAGAAGATATAATTGCTGTTCAACTAAAATTTAGAGCATGTTTGAAGATTCTCACCGTAGAACTTCGTACTTTATCTACTGGCTATGAAATAGATGGTGGGAAATTGCGTTACCAACTCTACCACTGG
CTCTTAGCTGGTTAGGTATGGATGAAATGTGAACACAGCCTTTGTAGCTAACGGGTTGGTTTTATAACTGTAGAGTACAAATTTTCAGAAGAGAAAAGCCACTAAAAGGCCAATGAAGGAGACAGATGAACTGAGATGTCCCGAGGCTTGGGCTCTGCCCTGCCATCTGCAAGTGATGGATTCCTGAGGAATGGCCACTGGTCATG
TAAATACTAGATTATTTCTTTTGATATTTAGATTCTGAAAGTCCTTTGTCATAATAAGGAGTGATTTTTTAAAAATACAGTAGCAGCTTGAAAAACATGCACTAAAAATGTAAACTTGCATGATTTCTTTTATTTTTTTTACTTTTATTTTTTATTTTTTGCTAAGTTATGTGCTAGTGAAATGTTTGGAACTGCTATACTTTTTC
TGAAGTCTGATTTTCGTTTACCAACGGAAGAGGAGATCCGAGCTATGGTATCCCCAGAACAGTGCTGTGCTTATTATAGCATGATAGCTGCTGAACAGAGACTAAAGGATGCTGGCTATGGAGAGAAGTCCTTTTTTGCTCCTGAGGAAGAAAATGAAGAAGATTTCCAGATGAAGATTGATGATGAAGTTCGTACTGCTCCTTGG
GCTCCATGAGATGATTGTGCTCAAGCTCAAGGGCCCCCGGGCTGCGAACAGCTTCAACCCCAATTGGAGGCTCAAGGATACTCTAGTAAGTTACATGGAGACTAAAGACAGTGACATCCTTTCAGAAGTGGAGTCCCAGTTCCCTGAAGAAATACTCATGTCCAGCTGCATCTCAGTGTGGAAAATAGCTGCTACACGAAAATGGG
TATGCAAAATATAAAGATGCAATATAAATTGTATGAGGGGCTTCACAAACCTGAAAGAACAGAGATAGCCGCACTAATGAATGAGCTCTGTCAGAAAGATACTAAAGAAGAAGACAATGATTTGGTCAATAGACAAACAAAAACAAAAACAAAAACAAAGCAAAACAAAGCAAAAAACCCTGGATCACAAAAGAGAAAGGAATAGT
TGGGCTTTTCAGTGATGCATTTTTATGCAAGCTAAACACATTTTTTTCTTGTTCCATGTAAATATGTCATATACCCAGAAGTGTTCCATACTACAAAATAACTAAAAACTCAAGAATTAAAAGCCAGTGACCCAGATAACTCACAAATGGACAACAAATGTTTCTCCAAAGAAGATGCCTAAGAGAAAAACTGTTTCTCGGGCTAG
AAGATGGTGAGTCCAGGGTTCACCTGGGAGGGGTTGGTCCACTGACATGCCACTCTTTCCTAAGATACCTGCAAAGAGATCCTAAGTACTATAGACATGTACTAAAGATACTTAACTGCTTTTATTTTAATTGGGCTGCACACTTGGCTTATTGTATACAGTCTAATATTAATTAGTAAACTAGGACCTAGAGAAATCAAGGTTGA
TACTGTACTGTTACCAGGGCCATATATATAATTCTACATCTCGTATCAGAAACAGAAAAGAAAAGAAGTCTTGGTTAGGGTATGCCCAGGTGCCAACAATACTAAACTCACTACAGAGAAGTGTACAGGCAGTGTTGGTTGGAAAGATTCAAGTCCAGGACTGGTTTAGCAATGGCATTAAGAAAGCAGCTTTAATGCACAAGTGG
CTGGTTTCTAATTAGAAGCTTGGGTAAGTCACATAACCTTTTTGCCTCAAATTAAATCTGTAATTTGTTATATGGGAAGCCAAATAATTTTCTATGTTATACTAAAAATATTAAATAAATATAATTAGTTTTTCTTAGGAAAAAAAGTTGCAAGTAGATATCATTACTAGTATTTTAAAATTAATTACATTTAAGAAATTTTTTGC
GGGTGACAACCGGACCTATAAAGGCTTTTGGAACCCTCCCCTGGCCCCCCGCAAAGGATACAACATCTATTTCCAAGCGATGAGCAGTGTGGAGAAGGAAACTAAAACCCAATGTGTACGAATTGCTACAAAAGGAGCAGCAACAGAAGAACCAGAAGTGATCCCAGACCCGGCAAAGCAGACAGACAGAGTGGTGAAAATCGCGG
TTCTTTGAAAGAAAAAAAATTTTTTTTAAAGTATCTCCTCCATTTGATGTAACCGAGGAGAGTTTGAATACAATATTTGTTAGTCGCTGAGGATTTTATGACTAAAGTCTTGTTCCAGATAAATTTCATATATGACTCCAATATTAACTACAAGAACCACCCTAATGATCCAGCATTACAGAGTCACCATTTCTGTAAATGAGTCT
AGCAAATGAGCACAGCAGGGACAGCCGCAGTCAGTGGCGGGCCAGGGAAGGTGTCAGTGCTGGTACAGCTCATTATCAGAAAGGTTAAAGGTTTTTTCCTACTAAAACCATCCTCACTTTTTATACATGCAACGGACTGTACGCGTATATACATACATATCTACTGTAGTTTAAAGAGTAATAATAATAGCCCCCATATGCCTCCA
TAAATTGTATTTTTTCCAGTGGAGATGGGAAGATAGATTTAGTTTGTTTGCTGTTTTTAAGTACGTTTTGGTTATAAAGTGTAGCAAAAATCCCATATACACTAAAAACCATGCACTACATCTGGCTTTCCATGTCAGATAACAAGGGTGCCCAACCAGGAAGTGAAGGTTACATGCAGAGAGCATCTGAAACCACAGGAGCTGGT
GATACTCAGTGGGCACCCCCAAACATGTAAGTCAGGACTTAAAGAGAACTTCCACTCTTTTCTAACTGGTAGTGATATGTTCTGCTTTGCCTCTGTTAATACTAAAGGAATAGAATCGTTTAGAGGTAGTAAACTAGTTACTGAGAACAATCCATTCTCTTAATCGTCTTTACCGCGTTTATGCTAAGTGTTTATTCAAAAGAAGT
ACTTAAATTCTGTAATAACTGCTCGTCCAGAAACCACAGAAAGAAAGAGACATAAAGGCACATAAGAATAGCTAATTCATTTTATTTTTATTGTGTATTCACTAAAAATAGCAGTGTTACAGTGAATATGATGGATATTTATATTCTATCATAGAAGGATATGAGGCTTGGTCCATATCTGATTTAGAGAGTGCGCTACTTAATTC
ACTGTGTCAGGTAGGGAGGACCTGTCACCAGCATCTGAGTTCTTATAATAAGCTTATTTTCTGTGCCTTCTAACCAGGGTTTACCAAGAAAAAAGAAAAAACTAAAGCAGACTACTAAAAAAATGACCATTTTTGTTCTACAGTATTATTAATCTTATTAGGATTAATAAGAAAACAATCCAGTAAATGTAATCATTTCTTGCATC
TTGGTCAGGCTGACATTTATACCAGCCCCACACAGGAGCCATTCTGACTTTTTCCCTATGACACCTACATTAGAGCTTTTATAACAGCAAAATACAAGAGACTAAAACTGTTTATGTGAGGAGAAGACAGGAGAAACTAAAGGGGGCTTGAAATATTTAACATTGTTCTTTGTAGCACTTCTCTTTTAGCTTTTAAAAGAGTCTTA
ATGTTCTGAACAGGCAAATCCTCCTGGCAGCATTACAGAGCCCCTAGTACCAGAACAGAAGGAAGGACTGTGGCTGATAGACTGACTGTCCTAAGAGTCCACTAAAGGACTAGAAGCAAGCTCTGTAACTCCAGCTCCAGAGGATCTCAAGCCTCTGGCCTCCAAGGGCACCTGTACGCGTATGCACATACCCACATGCAGACTTA
TAGATCCTAGACCATGGATTTAAAGGAGGCGGAAACAAATTGGCTAATACCTTAAACTGATAACCTGCCATTCTTTCAGGATACCTTTCAAAATTATTCCACTAAAGTTTATTTTTCAAAAAAAAAAAATGTACTTTACATCATTGTATGTGATCACTTGTCAGTGTTCAGGTGTATTTTAGCAAAAACTAGTGGATGCCCTAACT
CAAACTGCGACGTGGTGGAGGTCATTAAAGGTGGCTATGAGAACGCTAGGCGGCTTTGTGATTTGTATTATGTTAACTCTCCTGAACTTGAACTTGAAGAACTAAATGGGAAATCACCAGGACAGACAATACAAGTGGTTTATGTACCATCCCATCTCTATCACATGGTGTTTGAACTGTTCAAGGATGCCATGAGAGCGACCATG
ATTAGCCCTCTGAGGACCTTCACTGCATTAAAACAGTATTTTTAAAAAATTAGTACAGTATGGAAAGAGCACTTATTTTGTGGATACCCATCTTTTTCTTACTAAATTATAAGGACTGACTGTGAGAAACCATGCTGCTGTTATTTCCATGTGTGTTGTATCTGATAGCACTTGTCCACAGCTAGAAAAGGAAGAGCTGGAGAGCG
GAATGAGACATCAGCCTGGCCTCCAGCAGAGCAGAGGCTCTGGAGCTCCACATCCTGCCTGCAGGGAGCCCTCAGGGTGCCCTCCAGAGTACAGGGAGAAACTAAAGGCAATAACAGAAGCTGCTCTCAGAGCCTGACTGTGCACAAAACACTAGTGAAGCCTGCTGAACTAATTCTGCCTCTGGAAATCTTTTCTGGTTCTTTAC
AAGCCATCGTTGGCGTTTTAGGTGAAAGTTTGAAACTGCCCTGCACTGCAAAGGGAACTCCCCAGCCCAGTGTTCATTGGGTCCTCTATGATGGGACTGAACTAAAACCACTGCAGTTGACTCATTCCAGGTTTTTCTTGTATCCAAATGGGACCCTGTATATAAGAAACATCGTTTCTTCAGTCAGGGGCACTTATGAATGCATT
CTAAAAAACAGAAATGCATGGAATCTGCCTCTTAACTCTTAGGAGATTAATGTTTGTTCCAAGGCATTCTGCAGCTGGTAATTACACTTTAAGTGTCATCACTAAAATTTTCTCCTTGTCCTAAGAGTGTGTGTACACCTGTTCCTGGGAAGAAGTAAGCCTTTCGTTTGCCTCTGTTGCAGAAGGATTAGTCAGGGCTGCAACTC
CCTTGATTTATGTCCAAAACTGTAGCTGAATGTCTTTGTCCGCGGGTGATATATGGTGCAGAACAATTCATCTGTTCTTACGAGTAAACACCGCTGTCCCACTAAAAATATGTTTTGTTCGGAGTTAATGGTATGGAACAGGGCATTCTCCACAAACAGCTATCTTTTATTGTGTTGGGGCCGCGGAAACGCTGAGCAAAGTGCAG
CTCTGTGTAGTTATTGGGTTATTCTAGAGCCTTGAGGCAGGCAGGTATTGAGGCTTCCTACACACTTGGTTAGGGAAGGATGGTGGTTCCCCCCAGGGCTACTAAACTCTGTCCCCACGGCTGGCTTGTGGCTGGCAGACTTTCTATCTTATTCTTTCTTTTCTTTCCCTTTTTCTCTCTCCCACCCTTCCCTCTCTAAAGAGGGT
ACTTCAGCCTCAAGCTGCGCATCTACTTCCTGGAGGAGCGCATGCAACAGAAGTATGAAGTCAGCCGGGAGGATGTCTACAAGCGGCTTTTCTCAGTGACACTAAAGATCGAGGTCCTCCGGTTCAGTCGCAGACCTGGAGAAGTGCTGAGAGGGTTCCCTTCGGGCAGGCACACTCCTTGAGAGCGTTTGAGAAGCCCCCTCTGG
TTTGCCTGTCTCTGCCTGCCAAGTGCTAGGATGAAAGACATGGACTACTACAGCCAGCTCAAAATGGTCATTATTAACACGGGTTGTTATCCTCTGGTACACTAAACGCCAAGAACTGTCCCTTTATTAAGTTCCATTTGACTTGACTGGGCTTCAGTCATCATGCGTTCAGTTTTGGTAGGGATTCCTCCGTTCCTGTTACTGCA
ACGCTTTTTTGTCTTAACTGCTTAAACACAGATATTATTTTTTCTGGCTTAAGTAGACATTAAAGTAAAATGCCTCATAATTTTTCAGATTACACACTTAACTAAAAACCATTAATAAAAGATTAGCAGAGAGCCGGGCGTGGTGGCGCACGCCTTTAATCCCAGCACTCGGGAGGCAGAGGCAGGCGGATTTCTGAGTTTGAGGC
TAGCAGGGAAAGGAACAGTGGTTCCATCAGGTTCATCTACCATGGACTCTTGGCTGAGGAACGATTTACTGTGTCATACCCTAAAATATGGGATAAACAGACTAAAGCTATGCTGTCTACCGACTTGCCCATGGGTGACGTCCCCATGGATGGAATGTCTGTGAGTGACCTGGGCCCCGTGGTGCTCAGCTTGCTGAAGAAGCCAG
AGCTCCAGAGCTCCCCTGCCAGCCCAGCAGAGGAAGCAGCTCAGCAAAGGCCTCTGAGCTATGCTCACTATACAGAACTGATATAGTGAAAAACCAGCTAACTAAATATAAAATTCCCAGATGTCATAGATGCCTTAAAGACTTTTCTCGGGAGGATCATTGCCTCTTGTGTGGAATAAATAATGTATTAACTCTTACAACCGACA
GTTCCTCTAGAAGGGCAAGAGATGCAAGTGAAGGCAAAAAGGTTGTAGGAAGTGTCCTGTATTTTACTAATTTTTGCCTTGATAAATTGGGGCAACCGCTACTAAATGAAAACCCTCAGCTTACGGAAGGATGGGAAATACCCAGCCGTCCAGTGTTATGTTGGAAGAGGACCATAAAGTGGAAGAATCATGTGCCGTTAAAAACA
GCTAACCAGTTAGTGGTGCTCAACGTCTACGACATGGGGAGTTACAATTAAGAGATTGTGGAGTCTGAGAAGAGACTCTGGACTTTTAAGCAGCATTGCAACTAAAAGAGACTGGATGAATGAATACACCTCATCTATTGGAATTGGAGTTTTTCATTCTGGAATTGAAGTATATGGCAGAGGGTTTGCTTATGGTGGCCATCCAT
TAAACTGAGGCGTATTGTTGGATTTGTCTTTTCCTTTCCAGTTTTATAATTGATAGGCTATATTGGTAGTGACAGAAAGTACTTCCATGCTAAATATAAAACTAAAAAGGCAAAGTAATCAAAATTATTTAAAAGAGTACTAGATTATAAAATTAGCTTTAGTTTACACATATGCCAGTTATAGCGGTAGATTGGCTTTGAATATT
CTTAATTGGAAATGTCCCAACAAAGACCAGAAACTAAGTCCTCTTTCAATGGCTTTTAAATTATTCCACCCTGTCCTAAAGAAACATGAACTTGTATTTGACTAAAGGCACCAATGTTGCATAGATTGGATCTCATAAAATCTAGTTTCTTCCTTCCTTGGTACTCATGTCAATGTTAAATACAGCTATGAACTAGTGTATCTATG
TACCAGGATTTCAGGTGTGGCAATCCAGCTAAACTGCTGACAAGGTTCTCACTATGCTAAACTACCTTCCCATTCCTATCCTGGGAAAATGTTTTAAGACACTAAATATTGGGTAATTCGTTATACAACACTAGTCAGTAGAAGATCTGGTTGTGACTTTTGTGTTGTTTACTTTCTAGTTCCTCTTTCTCATGTCTTCTTCCTTC
GTGAGGGAATCTAAACATCCCTATAACAACAACACCAGCTTTGAGGTACAGCTGACCGTCAGAAACTGTAGCTCCCTCTTCTCACCAGCCCTGACTAAGAACTAAAGCCAGGAGTCCTGGGTAGCCAGGTTTCCCCTTCTCCAGACTGAGGTTCATCAGCAGGAAAATGTGGGCTTCTGGCCTCAGAGGAGTCTCCTTTTCCCCAA
AATAGATGTGATTGGTTGCCATTTGTGTTCTTTTGCAGAACTCTGATAAGAAAAATGTTCAATTTGTATTTAAGCAAACAGTGAACGACATTTGCAATCAACTAAAAATTCGTCTATCGAATTAGGTCTGAGAATCACTGTTAAAGAGTATTGCCGTGTGTCTGGTGGCTCCCTTTTCAGGACTAGGGTCTCTCTCTCTCTCTCAT
GGAGTTTGCCCTCTGCATTAGTTTATATCATGGTTATGAGTTACTGCAGCAAATGGGAATGCGGTCATTGTATTTCTTTCTTTCTGGAATCATGGATGGAACTAAAGGAATGACACGGGCAAGAAATGAGCTCAGCCGAAATGAGGACTTCATGAAGCTGTACACTCACCTGCAGAGCGCGTTTGCACCAGCCAGCACCAGCGATG
TTGAGATACAGAGAAAGATAAGGAAGTGACGACATCTGGTTGGAGAATTGGGGAAAAGGTTTCAGAACACAATGGCCTGTGAGATTAGTCTGGAAAGATCACTAAAATTAGAAACTATAGATTTTCTGGATATGAAAGTAGTAGTAATACTCATTGTTGAAAATTTGCAAAACAAGAATATTATTTTAAAATCAAAAATAAGCCTT
CTCTGATTATTAGTTAATTGAATCTACCTGTGGAATTAACTTGATTTCTGTAGTCACTAGTCAGATTTCCTGTTAATTTACAGTTGGGGAATTTAAACCTACTAAAACAATTATTTTTAGTTGAAAATAAAAATTTGAACATAATCATTCCCATGTTTTACTGTTTCTTTCCTATTAGGGCATTGATGTATAGTGAAGCTAACAGA
ACTTTCTCGTGTGAACATTTCTGTAGTTGTCATCGTGACAGAAAGTGTAGACTTCAGTGTAGAAGTCTGGTTGCCAGCTATGCCCAGAGGGATTTTGCTGACTAAATATACTGTTCACTTTAATATTCATCTTAGACCTCTGCTGTGTTCTCCTAGGACCCTGACCACCCACCAGGGTTCTTTGAGGACTGGATGTGTTACATTCT
TGTAGAAGTCTTAATGGTAAGGAAAGGTGTGAATTTAATTATTTAAGTCTTTAGGTATTTGCCAGTAGGATGGATGAGATAAATTATTTAACTTCAATAAACTAAAGTACAGTGTGTAACACACTATAAGGGTAAATTGTGCAGGCTTTACTGAAACTCACAGTGTAGTAGATTATGCCATGATGGGATGTTGTCTTTGCATCTTT
GCCTACGGAGGCCTCAACGAGAAGTCTTTTGTAGACGGCTTGAATTTTAGCTTAAATAACATGCAGTATTCTAACCAGCAATTCCAGCCTGTTATGGCTAACTAAAAAAACAAAACAAAGGAGAACATGTATCGTACAAGTTAAAATGCATCGGCCCAAGGGGGAACTTTTTTTCTTTTTTTTTTTTGCCTCCTTGAGATTTTTTT
TAAATTGTATTTTTTCCAGTGGAGATGGGAAGATAGATTTAGTTTGTTTGCTGTTTTTAAGTACGTTTTGGTTATAAAGTGTAGCAAAAATCCCATATACACTAAAAACCATGCACTACATCTGGCTTTCCATGTCAGATAACAAGGGTGCCCAACCAGGAAGTGAAGGTTACATGCAGAGAGCATCTGAAACCACAGGAGCTGGT
CCATCATGAATGAGCAGGTCAATGCTGGGCCAATGGCTTATGCTCGAGCCTTTCTTGAAGAAACTAATGCAAAGAAGTATCCTGACAACCAAGTTAAGCTACTAAAGGAAATATTCAGCAAGCCACTTGTTCCCCTACGTAAAGAAGAGGATCCAGGTCATCAGCCAATCAAGCACAGAGCTGAATCCTATCGAGGTGGCAATTGA
ACCTGTAGGCTTCTTACATTTCAAAACTGGGTTTGTCCTCAGTGCAGTGGCCAGAAACATTTTTTTTTTGGTAGTGTTCTTTATGATTCTAAATCTGCACACTAAATCTGAGAATCGGGTGGTTTAGGCAATAAAGGATCTAGCTGATTTATATGAACCTTGTCTTGGCAACAGTTCCCATAGGTCAGTGAGGACCTTCAGCAATT
TCCCTGGATGGCCTTGTCCAGGTCCGACTGCTCAGCCTCAAACAGTATTCACATCACTGGTGAGCAGACGGTTGGTTTTAGTAGTAGGGGAAGATGAGGGACTAAAACAAGAGAGGACCTGGCCAACCCAGGATAAGACTTTCAGATTGGCCTCCACAGGGAAAACTGAGCTCTGCTTGTGGGGTGGGGGACATAGTCTACATGAG
TAGAAAGTGCCCTCCAGGAACAGCATGAGGTGAATGCATCCCTACAGCAAGCCCAGGGAGATCTCAGCGCCTATGAAACTGAGCTAGAGACTCAGTTAAAACTAAAAGACGCTGAAACCAGCCAGCTCAAGCAAGAGTTGGAAAAACTCCTAAGGCGTACTCAGGTAGAGCAATCGGTGCTTCAAACAGAACTGGAGAAGGAGAGA
CTGCAGACTATGCACAGTTCCTGGAGCAGAGGGAGAGGTGGTGTGGCTTGCCCTGCTGAGCCTTCTCGGCAGGAATAATAGTAATAAATGCACTTTTCACACTAAAAGTTTCTTTGTTCTCCTGTTAAGCCTAGATCTTTCCCTAGTAGATTGCAAACTCAACAGTCTGTGTGATCCCAAAGCCATTCCACTGTAAATGCCTGGCA
GTATTGTTGTCTCGGCTTCATTACAGAGTAAGAGGAATTAAGTCACACTGGATGTTTTCCCATACTGTGAAGTTTCTTTTAAAATCACATTTGTTTCTTCACTAAATGTTCATGGGTGTAGTATGATGGTGATGGTGATGATAAAAATATATGTGTGAGTGCCTGAGTCTGTATATGTGCTTGACACACATGGAGGCCAGAAGAGT
ATAACTACTGTATGGTTCTCAAATTCAAGTATGGACAGCTTGTTTTATTATTTCCTATTTCCTCTAGTTTGGAAATTTAAATTGTACAAAATATAAGCATACTAAAATTTTCATGCCTGAAATTACACAACAGTCATATATTTTAAGGAAATTTTAGACATTTCATTTTTACCAAAAGTTTGTCAAAGCTGCTATAAAGTGAGACA
ACACACACGAAAAGAATAACAAATAAGACAAGTTTATCTAGTTATATAGTTAGTAAATTATCTTCTAGAAATAAGAACAATTATTCCATCCTGTATGATTACTAAAATTTCCCAGAACAGCCAGCTTCAAATTCTACACATTTAAATTCTGAGAATTTTAAAATACATACTAATGTATTACCCGTTGATATTTGTTTTCTGTCTTA
AAGATACTTTACCTGCTGACAGGAGTATCGCCTGTTTCTCAGTAGGACACTCCTTTAATTTTCTCTTCTCTTCCGTCATCCATTAAGCATGTAATCAGGGACTAAATCTGTGTGAGCTGAGGCTATTTCACTCCTTTGCTTCTGTGTCTGTTGAATCTACCACCTAAGCAAGACTAACAGTCAAACTGCAGCTGTTCCTCGTGACT
TGCAGCTGAGGATTAAAGTACCATCAGAGATGCTTCAGGCTACTGGATGGAAAGAGAAAGGGTTTTGTTTGTTTGTTCTCCTTATGAATAGCTTTAAATGACTAAAATTACTGTAAAAGTAGGTGTTGGTTTGCCTGTAGATTCAGTGGCACTGATTTTACATAACTAATATGATGAATTACTGTATCAAGTTCAGTACAAAGGTC
GCTTCATTCAAAATAGAAATGTTTAGTACTTCCAGCATTAGGTGGAGTTGATTTGAATTAAGTGTGGCACAGAACTTTTGCAGTAAGTTTGATGTGAAATACTAAATATTAGGACATTGTGGGTGTCGGATTACACAGTCAAGGGACACCTACAGTAAGTGATATAGCAGGTGTTGGCCATCTTGGGTTCCCCTCTGTAGCTGAGC
TTCTTCCACTGTATTTGTTTTGTTTTTTAACGCTGTATTACTTTTAAAAACAACTTCCATTTTTAGCTGAAGAGTACAAGTGCTTCAAATTTAAGCACCCACTAAAAAAAGTCAAGAAGATTTCCAACAGTCAGATATTAGAATTTGTGTAAGTTTTGTTGGTGTATTTCTATCCAGAAAACAAAATGTTCTGACAGTTATCATAT
GATGGGTTATGAGCCGGAAGAACTTTTGGGCCGCTCAATTTATGAATATTATCATGCTTTGGATTCTGATCATCTGACCAAAACTCACCATGATAGGTTTACTAAAGGACAAGTCACCACAGGACAGTACAGGATGCTTGCCAAAAGAGGTGGATATGTCTGGGTTGAAACTCAAGCAACTGTCATATATAATACGAAGAACTCCC
ACAAACTGCTGGGGTTTGGATGCTGCATAACCTTTGCCTGAAACATTCATGTAGCCATTCAACAAAGACATATGGAGTAGTCACCATGGCCCAGGGAATGACTAAACTGGAGGTGGCTGAAGCATATGTAACTGCACAAGATAGCAAGTCCTCTGCCTTGATAGAAGGTTCTCTAGGAGGCTCTGAAAGTTTTAACTTTTGCCTAG
GTATAAGAAGATAATAGGCAACCTAAACAGAAAGCACCATGCTTGGATGGATTTACTGATAAATTCTGACAAATCTCAACTATTTAATGGAAGAATGTATACTAAAGGTTCTACAGTGTCTTTTAGAAGGTAGGAAATATTGCTTAACTCATTTGTTGAGACCAATGTTGCCCTTATTTCTGTAGCAAACAACACATTCCAAACAA
GGGGGTGGTTAGTAGGTTGGTTATTAGGTTAGGTAGATTTAGAATGGTGGGATTCAAATTTTTCTAAACTCATGGTAAGTATATTGTAAAATACATATGTACTAAAATTTTCAGATTGGTTTGTTCAGTGTGGAGTATATTCAGCAGTATTTTTGACATTTTTCTTTAGAAAAAAAGAGGGGAAAGCTAAATGAATTTTATAAGTT
AAAATTAAAAAAAAAGCTTTATATGTATTTCTGTACAGACAAGTAGCATTCTAATTAATTAAAAAAAAAAAACAAACTCTTTCAAGTTAGGATAAATAGAACTAAATTTATGTAACAGAACACTAAGATTTTTAATGCCTATGGACAAAACATGCCTTTTGAGATGATAATTTAAAACCAAAGCCTAATAGTTGTTTTTGTGTGTT
ACAAGCCAGCACCGTGCCCATCTTTTTGATTTAAACTGTAAAATCTGTACAGGTGATAGAATCCAGGACTAAGTTGCTTAATGAAAGCAAGAAGAACACTACTAAACCAGAAACCATTCCTGACATGGAAGATTCTCCACCGGTATCAGATTCAGAGGGGCTCTTCCATCGTGTTCTTCGAGAAGAAATCTCCTTGGCAAAACTTG
TTCATTGAAAAACCACACGGCAGATGAACAACCTATGGCCAAAACGTCCAATAAATGTCTCTACCGCGGCTGAGCTGCTGTACAAGAAGAACCCGAAGTTACTAAACCAGTTGCAGTACTGTGAGGAGGCAGGCATCCCACTGGTGGCCATCATTGGTGAGCAGGAACTCAAGGATGGCGTCATCAAGCTCCGCTCGGTGGCCAGC
CTGACTTGCTATGTATAGTATGGCTCATGCTGGTTTCCTGGTTGTATCATGAATCCTTCAACATTATGACCTGTTAATCCATCATCTGTTAGATCTGACCACTAAACCACTTACTCTGTTCTTTAATAAGTTGGTCATTTGCTCATTAATACTTTTCTTGAGCATTAGTAAATTCTAGGCACCATGCCAAGGACCACAGGTGGCTG
GCCCTCTGATGAGGACACGGTTAGCCTCAATGCGCCCATGTCAAACATCGTGGAAGAAGACCAGACCATCAAGGAGGATGCGTGCCATCGGCTCACCCCAACTAAAGTAAGAAGGACTCCGACTCAGGGGTTGGAAGTGACAATGGAGATAAGCGGTTATCTGCCACCGAGATTTGCACGAAAGGAAAAGTACACATATTTAAGTA
TAAAGTGGTTCATGTAGTGGATAAACATATACTCAGTTTTGATCCGAAACAAGAAGAAATCAGTTTTTTTCACAGAAAGAAAACTACAAATTTTGATATTACTAAAAGGCAAAATAAAGATCTGAAGTTTGTATTTGATGCTGTCTTTGATGAAACTTCAACTCAAATGGAAGTTTTTGAACACACAACCAAGCCAATCCTTCATA
CAAGCATACCTAGTTACATGCCTTACTACAGATTTGTTAATTAACTTTTAGCCAACGTATGTGTCCCAGTTTGCTTCTCTGTCGCTGTGATAAAACACAGACTAAAACCAACTTGGGGAGGAAACTGTTTATTTCAGCTTCCACATTACAGTCCGTCATTGAGGGCAGTCAGGGCATGAACTCAGGCTGGAGCCATGGAGGAACAT
TTGGGTGTGGGAAAATGTGCTTCTTGCTATCCACAGTATTTATGTTGGCCTGAGTTTTGTGAAAGCAGCTGTTATAGATGAGGCTTGACACATGGAAATGACTAAATGGCAGTTAGTGCCTGTAATTGAGCGAGTCTGACCTGCGGAGCTGTGTTAGGATGCTTTCATATAGTGACTCAGGTGGAGCCCCACTGAGAATCAGTTCT
ACGATCTTCTTATCTTCGTATTCATATGCGAACTCACACCGGAGAGAAACCATATGAATGTAAAGAGTGTGGGAAAACTTTCCCTGAGCGCTCATGCCTTACTAAACACATAAGGACACACACTGGTGAAAGGCCCTATGAATGTAAGGAGTGTGGCAAAGGCTTTATTAGCTTTGCTCAGCTTACTGTACACATAAAAACTCATA
GTTAAAGGGGCAGTATGGACAGTGGATGAAGTAGAGTTCCAAAAACGGAGGCCACAAAAGATCAGTGGGCCATTCTCGAATCTCCAGAAAAGCAGCTAACACTAAACGAAATCTATAACTGGTTCACACGAATGTTTGCTTACTTCCGACGCAATGCAGCCACGTGGAAGCAGATATTGCGCAGAACCAAGAATTTTATAAGAACG
GAGCTCTGAGTCGGACTCAGACTCGGATTCGGACTCCAGCTCAGAGGAAGAAACACCACAGACCCAGAAGCCAAAGGCAGCTGTGGCAGCAAAAGCTCAGACTAAAGCCGAAGCCAAACCAGGTACACCAGCGAAAGCACAGCCTAAGGTAGCCAATGGCAAAGCAGCCGCCAGCAGCAGCAGCAGCAGCAGCAGCGATGACTCAG
CAAAACATACAATGAGCCTGGGTCTCAAGTATTCAAGGATGCCAATTCGATTAAAAAAATATTTTATATGAAAAAGGCAGAAATTGAACATCATGAAATGACTAAATCAAGTCTTCGAATAAGGACTGCATCAAATTTGGCTGCAGCCAGGCTGACAGGTCCTTCGCACAATAAAAGCAGCCTTGGTGAAGAAAGAAACCCCACTA
GTCCAAACGCTGACTCCCTTAGTGATAGAGAGAAGTGGACTCACCCGCAAAGTCTGTGCCCTGAGAATTCTGGAGCTACCACCGATGTTCCTTGGATAACACTAAATAGCAGCGTTCAGAAAGTTAATGAGTGGTTTTCCAGAACTGGTGAAATGTTAACTTCTGACAGCGCATCTGCCAGGAGGCACGAGTCAAATGCTGAAGCA
TTAAATTTCTGATGATCATAAAATGCTGTCCCTAGAAAGGAGCATACCATGTGTAATAATCTTAGCAATTCTCCACTTGCCACAATTGCAAATATTTACCACTAAAACCTACCAAACCTTCCTTCAGAACATGTCTGCAAGATTATAATATCGTCTTAACATCTTTGCAGTGCACACAGTGCATGGAGGAGCACTGGCTTTGATTT
GTAGCCATCATGCCTAATGGAGATCATATAGTGTCTGCCTCAAGGGATAAAACTATAAAGATGTGGGAAGTGCAAACTGGGTAATGGAATTAGAATCAAAACTAAATGAAGCAAAAGAAGAATTTACGTCGGGTGGTCCTCTTGGTCAGAAACGGGACCCAAAAGAATGGATTCCCCGTCCACCTGAGAAATACGCATTGAGTGGT
CACAGTGACTGGAAGTAGAAATTGTAATCCTTTGTTGCAAAATAAGTATGTACCGCATTGTCTCCTCCCTGTGTGCTGTTATTATATCTGACATAAACAAACTAAATTCCAAAGCAGAAGTACAGAACCATTTGTTATTTTAAACACCTAATAAATACAGTGCACAAAGCCAGTAGTTGTCCTTCTCTGTAAGACCCCTATCTTTA
GACGACATAGGTCATCTCATTCACGAAGGCCTACAGAAGGCCTGAGGATTTCATAGACACAGAATCTCCTGTCCCTCCAGACCCAGAGCAACCTGACTGTACTAAAATCCTAGAGCTTCCATATAGTATACATGCTTTTCAGCACTTGCGGAAACAGCTAGTTGCTCAGAAAATTCACATAGAGGAGAATGAGGACAGAGACACGG
ATGAGTCAGACGTAGACAGTGATTGCATAGCTTATATTGTGGAGTCTAAACTTTAATTCTTGTGCGTCAGGGAAGGCCATGAGAGTAGAACGGAACGGGTACTAAACGAGGAGCGGAGGAGATGTTGGGGGGAGGAGGATAATAGAGTACTTACTACCTTTTTAGAAAAATGAATGTGACAGAAGGCTTTTAGAAACTATAAACAG
AAATCAAGAGACTCAACGAGCAGCTAGCCCAGGAATCCTCCATAGATACTGAACACGTGGTTTCAGAGAGAGAAAGGGTTCTATTAGAGGAGCTGGAAGCACTAAAGCAGCTGCCCCTAGCTGGAAGAAAGGAGCTGTGTTGTGAGCTGCGCCACAGCAGTACGCAAACACAGGATGGACATGACGATCAGGAAGTTGAGGAACAG
TTGCTGCAAGTAGTGGATCCTTTCCTACGGTGTGTGATCATCAGACATCTAAAGATAGTCGTCAAGGCCAGTGGCAACGCAGGAGAAGGCTAGATGGAGCACTAAATAGAGTACCAATTGGATTTTATCAAAAAGTATGGAAAATTTTGCAGAAGGTGGAATTTCGTAGGCTGTCTGTCTCGATGGAGAGTCAGTTCGTCCCACTG
CTAGTATTTTGATAGCAGAATGACTGGTTAGGTCTTGTGTGAAAATAGTGGGGGAAGGCAGGCTCATTTCTAGCTGATAGATGAAAGACTCCTCCACAGTACTAAATAGATTTTATCTGGCCCATTGGACATTGCTCAGTATTTCCAACATTCTGCCTTGATCTGTGCAAAGATAAATATTACTGGTTATACTACTGTTTGTGAAA
ATTCAGAGCAGCTTCTCATCTTCCCACAAGATAGGGTCTTTATGTTACTCTCCTGCATTGGACAGCGATCACTTAGTAACAGTGGAGTATTGGAAAGTTTACTAAACCTCTTGGACAATTTATTGTCACCTCTTCAGCCAGAGTTAAGCATGCACAGAAGGACAGAAGGAGTCCTGGACATTCCCATGATCAGTTGGGTTGTTATG
CAGGGTTTCTCTGTAGCCCTCGCTGTCCTGGAACTCACTCTGTAGACCAGGCTGGCCTTGAACTCAGAAATCTGCCTGCCTCTGCCTCCCAAGTGCTGGGACTAAAGGTGTGCGCCACCACCGCACGGCTTAAGATCCTTTGACAGTGCCCTTAACCTTCACATTATCTTTAATTTTATATTTATTCTTATATTTATCTTCTTTTG
AGCAGTTTCAGGGTTGAGTTAAGGTTTTGTTCCTTTGTCCACATTTTATTGTGCGTGCATCAGTGCCAGAAAAAGTGAGGTGTAGAACTTGGTTGCTTGCACTAAACAGCTTCTTGGGAATAAAGTTAATGGTGTTAGGGACATTCAATTTGGATGAGTTTGTGTAAATTAAGAGAAATAACAGTACAATTTATTAACCATATGCA
GGATATGTGGTACATTTATTATTTTTGGAAAGCAAAGATAAAGGGGTATCAGCATCTGCAATCCATGGAGTCTTGTTATGATGCTTTTATTGTGTATGACACTAAAAACTCAGCTGTGACAGAATGGGTTTTGCAGGAGCTGGTGGCAAAATTGGAAGATCCAAGAGAAAAACACTTCAATTTGTGTCTAGAAGAAAGAGACTGGC
TTTAGATTGTGATTAAGCCAAGCTCCTTAAGCAGGATGAAGACCATCTTCACACAGGAGATCTTTACAGAGCAGGTACTTCCTTCTGTCCTTAGCTCCTCACTAAACTACTTAGAAGAATAAAGTAAGTCTTTTTTTATCACTTTCAATTTGTAGTGGTAATTTATTTCATCTTTAAACTATCTGTGAATAATTCATCTACCTCAT
GTAATTTTATCCTTGTCAGGTCTCTGATGAGGATGAAGAGAGATCATGAAATTTTTCATCTAAAATGTATTGATTTTAGAGAAAAAAAGACATTCATTAGACTAAAAAGGAAGTGATACTGGGATAGAATTTTGTACAGTGTATAAAGGTTTTCTTTGTATTATTCAGACATTGATTTGTCTACCAGGAGAATGTCGACTGATGCC
TCCTGGGCCACCTCCACCCTTTGAGAATGAGGATAAAAAGGAGGAGCCCTCCCCTTCTCGCTCAGCTTTATTTGCCCAGCTCAATCAAGGAGAAGCCATCACTAAAGGGCTCCGGCATGTCACAGATGACAAGAAGACATACAAGAATCCCAGCCTGAGGGCTCAAGGACAGATTCGCTCTCCAACCAAAACTCACACGCCGAGCC
CCTTCTGTGCTGGACCCAGGAATCATTGCCATGGAACTGCAGATAACTTCAGTATACTTATCTCGTCCATGGATGTAAATGATAATGAATCAATGTAGTGACTAAAATGAAATCTTGATTTTAAATAATACACGAATGGTGCTATTAACATTGCTAAAATCAACGTGTGAAGTGTGTTGTGGAAGAGACCTGTAAGTATGAGGGGT
ACTGTACATTTGTGTTTATTAGTTTCCAAGTCAGCTGCCTGTAGACGTGTGACCAGCACAGAGATGTGATTTATCCTGTGCTTGGCATGTCTGTTTCTTCACTAAAATTCAGTTCTGTTAGTGGCCATTGGAGACTGTCACACAAACACCTTTTCTTTGTATAATTTCTAAACACAAAGTAATTGTCTGTTCTGAAAGTTTTTTGT
CAGCTTTGGAACATCTTCAATCCCCTCTCTTGATTACTTGGAGCAAGGAGCCTAAAGTTCCCAAAGTATTAATCATCTTTTTTAGTGACTAAGTTTGGCCACTAAAACTGAAACAGTGTGGTTCCTTGGAATGTCCTTGTGCATACTGAAGGGTCCCATCTTGTTAATCTTTGTGTTCGGGGTCTTTGTCTTGGGGCAGCTTGTGT
ACATCCTACCCAACACCTCAGGCCACACGCAAGAGAGTGCTCCTTCTTCTGATAATTCACCATCCTCTGGATCTGCATCTGGCTTGTACCAATCCTCACTACTAAAATCTCCTGTCAGAAGTAGCCCACAATCCCCGTCACCCTCATCACCAAATGGAACCCAGGGCACACATGAGTCCCCGTTCACAGAACCTATTGCACCTCAG
GCCTCTCGAGTTCTATCAAAAGGCCCAGAAGGGCACTGCAGTGGAACGGCAAGTCTTTGGAGCTGTGCTGTCCTTGGCCTGGAGAAGTCCTCGTGCTCATACTAAAGCAGGGTGGGTAAGATCACATGCTTGATAAATGAGCTGATGTTTTTGCCACATCTCACTCTCCTCCTTTAGGTGCCCTTCCTGTCTGTGGGTGGGGACAT
AAAAAGTACTTGGGAAAATTGAGAAAGTTGACAGTATGATTGCAGGTCTTCTCGTTGACATGTTGGGAGTGCTGGCCAGCTATAATTTGACAGTTAGAGAACTAAAGCTTTTCTTCAGTAAACTTCAAGGAGATAAAGGACAATGGGCTCCTCACGCTGGGAAGCTGCTGTCAGTGTTAAAGCACATGCCTCAGAAGTACGGTCCT
GTTAGCCCAGTTAAAATGTATGCTACAGATAAAGGAATGTTATAGATACATTTGAAAGAGTTAGGTCTGTGTAGCTGTAGATTTTTTTAAAGACCGATGCACTAAATTGTTTACTGTTGTGATGTTAAGGGGGGTAGAGTTTGCAAGGGGACTGTTTAAAAAGTAGCTTTCTGAAGCATGTGCTTGCAACTTAAATATAAGTTGGG
CAAGAAGCGGATGCAAAAGAGACCCAACTACAAAAACGTTGGGGAGGAGGAGGACGAGGAGAGAGGGTCTGCTGAAGATGCCCAGGAAGACGCTGAGAAGACTAAAGGTACAGAGGGTGGTTCAAAAAGCATGAAGACAAGTGGGGAGCGTGAAGGGATTGAGATGGTGATCATGAAGCTTGGCAAGCTCTCAGAGGTGGCCGCTG
AAACAATCACTCGTCTTCACAAAGCCATGGTATTCCTTGAGTATTTTACAAGTAACTCTTGGGTTTGGAATACTGATAATGTCAATATGTTAATGAACCAACTAAACCCTGAAGATAAAAAGGCCTTTAATATTGATGTACGGCAGTTACATTGGGCAGAATATATAGAAAACTACTGCATGGGGACTAAGAAGTACGTGTTGAAT
AAGGGCCCGTTGGTTTGTGAAGAGCTGGCTGGCTTGTCTTGTGAACTCTCTTGCACACCTGAATGCTATGGAAGAAACAATAAACTGCACCGTGAGGAAAACTAAAGGTCTCTCTCAAGTCTGGCGCCGTATTTGTGTTCTCTGAGAATGCCTCAGGACAGTGTATGGGACAGCTGTCCCCAGTGGCTTCCTCTCATTTCACGGTC
GTTTTCTTTAGATACAGATAAAGTTTGAAATGCTACAGATTATAACATAATCTTGAGTATAATGTGCCTAAATATTTCATTTTAAATGAAGGAGAATAACACTAAAATGTGTACGTTGAATTTTTAAACTTAAATTTAGAAGAATCCTTAGAATAGCTGACCTTTTTATTGGTTAACTGAGGAAACAATCTGAAATTTAATTTGCA
GGAAAAGTCCTCAGAAACATTTGGACCAGCAGGTGTTCGGAGTCCTACAGAGCCAACATGTAGAGTTGTGTTTGAGAATGAACAAGACAACAACAGCTTGACTAAAACACAGAGGAAACGTAGTCTGGTAACCTCTGAACCTCAGCATGTAACATTAATTGTGTTTGGGATTGGCATGGTGAACCGCACACACCTAGAGGCAGATA
TGCCAGAGCTGCTTCATCTTGAAGGAATGTGTCACCAGATGGGACCTCTCATTGATGAAAAGCTGGAAGATATTGATAGGAAACATTCAGAACTGTCAGAACTAAACGTGAAGGTGATGGAAGCTCTCTCACTGTATACGAAGTTAATGAATGAAGACCCAATGTACTCTATGTATGCAAAATTACAGAGTCAGCAGTACTATCTG
AAGAACACTAGATGATTTTATGATTTACATTTCTACTTTTATTGCCTAATTTCTTTTCACACTTGGAAGGAGAAGGGAATTTATCCATGTTTTTCTACAAACTAAAAAAAAAAAAAAAAAAAACCTGGCAAAAAATGCCATATTGCATGTTAAAAAAAGCATTAAAATATGGATTCATTAAGAAAATCAAGTAGGCATACAGTAAT
GGCCCTTTGAGATGTCCCCTGGTGCATTAGCTTTTGCTATTATATGGCCTTTTATTGCTCAGTGGTTGGCACATTTGTATTATCAAAGAAGGAGAAGGAAACTAAATTGAAGAAATGGCTTTTTACTCAAGAAGACTGCTGGGCCTGGACGACCTAAGAGACGGACTGGAAATGAAGTGGAATTCAGAAGAAAATCTCAGTTTTGA
TCTTTGGGGAGTTAAATGAATGCTACCAATTCATTAGGTTTCTTTTTTTTTTTTCTTTCCTTTCTTTTTATTTATTATTTTTACCTAAAGGAACAGAGAGACTAAAAAAATGAAATAGTGTTATAGAATGCTGAAAATATATATGAAAATTATTTCTGCAATCCAATCTACATATAATAGCAAACAAAATGCAGACAAGTGAAAGA
TTCTTTGCTGTCTGAAGCAAGATACTTTCTCAGGGCTTTCATGTAAGTTTTTTCTCTTAATTGTCCTTGTATGTTTTCCTGTTTGATATGGATTAAAGGAACTAAAGAGTAAAACCTCATAACTAGGTGTGTTCACTCATGAAGGTTTTGTGGAAGTAGCATTTGTAAATACCGGTAAGGCATATTTTTATACAGGAGTTTAAATT
GATAAAGCCTGTATACTTCAATACCGAATCAGTCAGTCTCAAAGCTTGTACATAGGAGTGAAGCCATAGCTGTAGACAGAAGTTATAATTGTAGTCAGTTACTAAATTTTTTAAGTAGGAAGATGATTTTTAAATTTCAGCAGTTCATGATACTTTTTTTTAGGATACCAGTCAATGCTGGAGTCTTCTGACAGGTTTCCGATTCC
ATTAAAGTGAAAACAAAGGAAGCCTGTGAATTTAACTTGAAAATTTTCATGGTATTTCATATTTTCTAGGTATCCAATGTTTGAAAAGAAAATATACCTCACTAAAAGTTTGAGTTTGGAATATTGTTCGAATAAACTTCAAATATTCAGAATACAAAGGGTTTGACTTTTTGAGGGGCCTTAAAAATGTTCTGCTTTTGATATTT
TGGGTGGCAGCCCTGGGGAAAGAATTCTCTTTCTTGGGCAGCAAGCAGCAAGCTGTGAACAGATTAGACCGTTGGGTATGGGGTGAGGCAGGCCAACTGTACTAAAGTAACGCAATAAACACATTATCAGCTGACTCTTCTCACTCTGTGCTGCTGGAGAAGAAGGTGTTGGGTGTGGAGAGCGGCAGCGCGTTTCTGGAGTGTGA
GCAAATGAGGCATCCCCAGCACCTGGCCAATGATGTACATTCTCCCTAAAGCCCCTACTCATCCCCCACAAAGGTTTAAATAGCCATTTCCCTGCAATAAACTAAACCAGTTCTGGGGATCCCAACAAGCCATCAGGATTTAGAAGTGTTAAAGCTCCAGTCACCAAAGTGGCTGCATCTGTTGGAAATGCTCAGAAGCTGCCCAT
ACATCCTACCCAACACCTCAGGCCACACGCAAGAGAGTGCTCCTTCTTCTGATAATTCACCATCCTCTGGATCTGCATCTGGCTTGTACCAATCCTCACTACTAAAATCTCCTGTCAGAAGTAGCCCACAATCCCCGTCACCCTCATCACCAAATGGAACCCAGGGCACACATGAGTCCCCGTTCACAGAACCTATTGCACCTCAG
TTGCTTCCACCAACATGGAGTTTGTGGAGTGGGTCCAGTTATGCATAAAGGGGTTTACAGATGTTGGTTCAAGGATTATGGATTTATCTCATGTATAATCACTAAATAGGTCGGGTTTTATCCCTCTAATTATCCATGACACCAATCTCTTACTATTCATTACTCTTTCTTCTATTTCCTTTTTCCATTTGCTAAAGTTGAAAGTA
CCTATTTTAGAAAGGCCTTATGGTGTACAAAGAATGATGATATTGAAACAGATATTAATAAATTAAGACCTCAGCAAGTACCAGGACGAACAATAGAAGAACTAAAAATGTACGAGCACCTTTTCCCCGAGCTTGTTGATGATTTTCAGTGGACGATGTGGTGGACGAGAGTGACGACAACGACGACATTGATTTAGAAGTGGAAA
CGCACACACAAACACACACACACACAAAGTCTTAGGGTGGATCTTAACCACCAGCTCCTTTGAGAATCTGATAAATACTTTTGATTATTATTTTTCCCTAACTAAATATCCACACATGCTCACATCTTCAGATTAGTTCACAAAACTTGCAGAGCTAAAACCCATCTAGGAATCGACAGTTAAGAATCTCTGGTTTGCTTGTTCAT
CGAGCGATTAAGAACTGTTGGTCAACTGTTACGAGACTATAAAAGGCTTAGCCACACTACGGGACAAATTGTGTTGTGAATTCGCATTGCTGTTTTGTGTACTAAAACGTAACCATTGGCATTGTGAACAACAAGCTCTTAGTGGTGTATTTACCTGTTAAAACTTAAAAGCAGTGTTAGTGAGTTAGGCAGAGAGATGAAAGTAA
TCCACGATCAAACAGATGATGGAAGCAGCAACACGACAAATCGAGGAACGGAAAAAACAGCTGAGCTTCATCAGCCCCCCTGCACCTCATATTGGGGAATACTAAACAAGAACAAGCCTCTTTTCTGGAAGAACTTAGATTTTAATTGGGAGAAAGTCTACCTAACACGTGGCAAACAGTGTCAGCAGTATAATGTGGTCTAATAT
CAAGATGGATCACCACTGTCCTTGGGTCAACAACTGTGTCGGCGAGAACAACCAGAAGTACTTTGTCCTATTCACGGGGGCAGTGCCCAAAGGAAATGCCACTAAAGAGTTCATCGAGAGCCTTCAGCTGAAGCCTGGGCAGGTGGTGTACAAGTGTCCCAAGTGCTGCAGCATCAAGCCCGACCGGGCACACCACTGCAGGGCAG
CTCAGTGAATCTGACATATCACACATTCATGCCTTTCTGCTCACCTCGTCAAGTTCTGCATCTTAAGTCTGTATTGGTTTTACTCTGATTGCTTTATAGAACTAAATCTGAAAGTATTTTTTGTTACTTCTCAGCATATGTGCAGGCAGCATGAGGAGGGATGGGCGGGTTCCCCGGGAAGGCAGACCATTCCCAGCAGCGTCTCC
ATGCGGCCCATCACTATTGAGGTGGAATGTGGTTACTGTGGGAGGAAAATCCACTCTCAGCTGGAGCATCGTTCACTGCCTGTGAAGTTGAGAAGAGACCACTAAACGTGCAGCCTTTGGAACAAAACAAAATGCCTCATATTAAAAATGTGTGTCTTGCAAATGCCATGAAAATGGATATTTATTTCCTAGGAAGTATTATGACT
GGCTCTCTGAAATATTGACATTCATTCATTCATTCATTCATTCATTCATTCATTCATTCATTCTCTCCACCTCACCTACTAAGAGAATCTAACTACAAATACTAAAAAAAAAAAAAAAAAAAAAAAAACAAACAGGTACTTAGATGGTTCAGACCAGGGTTCTTTTCCAGTTTGATGGTCTTACTTACAAAAGACTCCATTAGAAA
AATAAGGTTCTGACAACAGCGGTGATGACGGACTTGCCAGTGATCTCCAACATCCTTTCTAGACTGTTTGAAAGCTCACGCATCTTGTGTGGATTCTGGGACTAAAGCCTAGTAGTGGTGGTGCCTTGAAGCCTGGCAGAGCAGTAGAAGGGCCCAGCACGCTGACTTCCAAAAATATTCAGTGCATGAGGACTCTGCTGAACTTG
TTACTCAGATTTCAAGTTAATTAATCATGTTTTAATGAGGAAAACAAACTCTCTCATCTCTGCTGCCATAATTGTTTCTTTTCTCTAAATCTTCTTTGGAACTAAATTGGTAATTACTGATCTGGGAAATGGAGACATGGCCAGATGCCTGTGCTTCTGACCAGCTGTCAGGGAAGGAAAACTCGTGACTTGGAGTCATTTCCACT
CACATGACAATTAGGAGTGCTTTCTCTACCTTTCTGCATCATACAACATCTAGTATGGTGTTAATATATTTACAGGGTATGATCCCTTCGTGGGACATACACTAAAACTTACTAAGATGGCATAAATTCTTTGATTTTTCTGCAGGGATTCCAACTACAATCTCCTAAAAGCAGAAACAGCATTTGGGGTTTTACCTGTGTTTGAA
TATCTCTGTATAGCTCATCTCTTCCTCCACACATGGCTGGCATTAAACTAGGTGTGATCACTTCTGAAGAGCTTCCTTTGTACTACAGGAGGAGTGTTGAACTAAATAGTAATTCTTTGGAGTCCTATGAAAATATCATGCAGAGTTCTCTGGGATTTGTTAATCCAGGAGTAGTTGAATTCCTTCTAGAGAAACTAGGAATAGAT
GGAATATATACACATACTAATGTGGCTCCCTTTTTTGTGGGGGAAAAAAGAGGACTCTTCCTCATTCCGTAAAGTGGGGAAAATGACATTGAAAGATAAAACTAAAACCTTTATCTTGAATTTTACACAACTACAAGGGAGATATTTAGACTTGTGTATACATCAGAGTACTCTTCTCGAGTTCTTCCACAGTGAATCAACCCTTG
CAGAAGACCATGACCCCACCATTGGAGATGCTTATAAGATCCGGATCCGCATTGATGATGAACCTGCCAATCTGGACATCCTGGACACAGCAGGACAGGTACTAAACCCAGAACCGTCTGAGCAGTGTCTCTAGGACAGGGAGCAGGCTTCTGTGGACAGTGTCACTAGCTTGTCTCTTAATTTTCCATGCTATGCCTCAGGACAG
CAAGTGAGCCCAAGAAAAAGCAACCTCCACCCCCAGAACCAGGATGAGGAAATGTCAGAATCTGCAGTGGATGCCTTCCAAAGCCTCCCTTCAGAAGCAGACTAAAGACAAGTCATCAGTTGCTGGCTCAGAAGATGCCGAGCCTCTTGCTCCTCCCATCAAACCAATTAAGCCTGTCACCAGAAACAAGGCACCTCAGGAGCCTC
TTTAGAATAAATTTCAGACATGATTATTTTAATCGGTTGTTTTAAGAAGATATATTCCTATAGTACACTGTTAAAGGCATTCCTTTTGTAGAAATCTTTGACTAAATGGAGGAGACTTCCGTTTTCTTCTGTTTTCTTCTCTTGGAGAAGGGTGAGGGATAGGGAGGGGACCTTAGGGAAGCGCCCTGATGTTTACAGGCTCACCT
AAAACATGACCTCTCTAAAGCGGAGACGGAAAGGTTAGTGAAGGGGATAAAGGAGAGGGAGCTGGAGATCAAGCTTCTGAATGAGAAGAACACCTCGCTAACTAAACAGATCGATCAGCTGTCCAAAGACGAGGTCGGCAAGCTCACGCAGATCATCCAGCAGAAGGACTTGGAGATACAGGCTCTTCATGCCAGGATCTCCTCCG
AGGAGAAAATGTCCTTCTTCGTGTTGACAATCTGCCAGAGAATCTTATAACCTTAGCCTGGTACAGAGGGCTGAGGAAAATTGTTGTATACACACTGAACACTAAAGTAAGTGTGATGGGGCAAATGTACAGTGGTAGAGAGATAGTGTCCAGCAACGGGTCCCTGTGGATCCACAATGTCACCCGGAAGGACACAGGACTCTACA
AGCTGACTGGGGACAGAAACTTTCCTTCTACCAGCTGAGTGGAAAACAGGTTGGGAAGGATCGGCCACTGAACTTTGACCCCTGTTGCATCAGCTACTTCACTAAAGGAGAGTACATTTTGGTGGGAGGTTCAGACAAGCAGGTATCTCTTTTCACCAAGGATGGAGTGCGACTGGGGACCGTTGGGGAGCAGAACTCCTGGGTGT
CAGATGTAGTGAGAGTTTTAATGGGGTTTATGAGAAGGCCCTCTTTAAAGTGTATATTACTCTGTAAACATTTCACTCAAGGGCCAGAAGTTAAAGTATAACTAAATCGCTGTGTTGTCAGAATAATATTTAACATTAACAAGAACAAACCCATGGTCAAACCAAAAAATAGTGGGTTGAAGTATACATTTCATTTTCTAATGCAT
ATTCAGAGCAGCTTCTCATCTTCCCACAAGATAGGGTCTTTATGTTACTCTCCTGCATTGGACAGCGATCACTTAGTAACAGTGGAGTATTGGAAAGTTTACTAAACCTCTTGGACAATTTATTGTCACCTCTTCAGCCAGAGTTAAGCATGCACAGAAGGACAGAAGGAGTCCTGGACATTCCCATGATCAGTTGGGTTGTTATG
CTAGTATTTTGATAGCAGAATGACTGGTTAGGTCTTGTGTGAAAATAGTGGGGGAAGGCAGGCTCATTTCTAGCTGATAGATGAAAGACTCCTCCACAGTACTAAATAGATTTTATCTGGCCCATTGGACATTGCTCAGTATTTCCAACATTCTGCCTTGATCTGTGCAAAGATAAATATTACTGGTTATACTACTGTTTGTGAAA
CGAGCGATTAAGAACTGTTGGTCAACTGTTACGAGACTATAAAAGGCTTAGCCACACTACGGGACAAATTGTGTTGTGAATTCGCATTGCTGTTTTGTGTACTAAAACGTAACCATTGGCATTGTGAACAACAAGCTCTTAGTGGTGTATTTACCTGTTAAAACTTAAAAGCAGTGTTAGTGAGTTAGGCAGAGAGATGAAAGTAA
ACTCTAACCATTGGCTTCCTCATTAGAAGGATCCTTGAACTATAAATTAGTCATTATCTTATCATCATAACAAGCTTTTTTACACTATTATTGAGGGATAACTAAATGCGGCATGAATTAGGCCTTGTAATTTCCTAAGTGTGGGTTTTATTTGTTTGTAATGATGGAACAACATGACTGGAGAGTGGCCTGCACTCTGTTCACAG
CAACTTGGATTTGCAACTAGAACGTGGAGACATCACTCTGAAAGGATATAACTTGTCCAAGTCAGCCCTGCTAAGGTCTTTCCTGGGGAATTCACTAGATACTAAAATAAAACCTCAAGCTAGGACCGATGAAACAAAAGGCAACCTGGAGGTCCCACAGGAAAACCCTTCTCACAGACGTCCACATGGCTTTGCTGGTGAACACA
AGTGGCCACTGCTCTCACTTAGACTTTGCTGTCCTCTATGCTAACTATGTAGAAGCTGGCTTTAGATTAAATGACTATGAAGCACAATGACATTCTGTGGACTAAAAGTTTTTTTGTATTTTGATTTTTTTCCCCCCTTTTTCATGTCCTCAGTAACTCATACCTGGCTTTGAATTAGGAGTGGCTAGGAGGGTTCTAGTCTGTGC
TTTTTCCTTAGGACAATTTTAATGCCAACCACATGCATTTGCTATGAAAGAAAAAAAAAAACCTCTCAGAATGCAGAATTAAGTGGCAGTAAATATAATAACTAAATTTAAAATTCCAGTTGCTTTCCTTGTAACGCGCAGGGCAAAGAGCTCTAGGTTTTTCCTCATCCCCCACGGCATCTCAGAACTAGAGGGCTTTAGCATGA
ATGCCTCAACTATTCAGGAAAAAGAGCAACAGCTGCAGGAGTTGAAACTCAAAGTTTCTGACTTGTCAGACATGAGATGTAAGTTAGAGGTTGAACTTGCACTAAAGGAAGCAGAAACAGATGAGATAAAGATCTTGTTGGAAGAGAGCAGAACACAGCAGAAGGAAATGCTGAAGTCTTTACTTGAACAAGAGACCGAAAACTTA
TACCCTCAGCGCAAAGTCATCACCTTTAACCGCTACAGCCATGATTTCAACTTCCACATCAACTACGGGTATTTGGCTCCCAGAATCTGACCACAGTAAAACTAAAAGGCGTGGGAGAGAGCTTCAAGAAATATCCCGACTATGAGTCCAAAGGCATCAAGGCCCACTTTAACCTGGATGAGAGTGGCGTGCTCAGTTTAGACAGG
GTCAGATCCCCTGAAACTGGAGTCAACACATGCTTGCAAGCCACCGTGTGTGCTGGAATTCAACCCAGATTCTCTGGAAGAACAGCCAGTGATCTTAACCACTAAACCATCTTTCAAGCCCCATTTGTAGATACTGAGTGTATAAATCAAAGTTCTTTTGGACCATATCATTTGACCATAAATTTAATCACTGCTAGAATGTATTT
CTTCCCAGATAACTGTGAAAGGACTCAGTAATTTGGGGAATACTTGTTTCTTCAATGCAGTTATGCAGGACTTGTCACAAACGCCAGTGCTTAGAGAACTACTAAAAGAAGTGAAGATGTCTGGAACGATTGTAAAAATAGAGCCACCTGATCTGGCACTAACAGAACCTTTAGAAGTAAACCTCGAGCCTCCAGGTCCTCTTACT
ATGAACTCTTCATCCTAAAGGTATAAGCATTGCAAAATGGAACCTCTTTTCAAAGCAGGAGATAGAATTACAATAGTAATTTTAAGTGCCAATAGAACAGACTAAAATGGTTCAGACATTTCATTCTTGTTTGAAAAATATTTATAACTATTAGATTGTCTTCCTGGTAAATATTTTATAATTGGTCACTCAAATAGGGAAGATTA
CTTAGGCTGATGAACACTAATTTTGGGTTGCCACATATGTAGTGTTTTAAATGACAGTTTTGTGGATTCATTTTAAAAAATCATTTTAGCCTATTAATGGACTAAATGACAAAACTTTTAGCCAGTTAATATAGCCACTATGAAAGAATCCAGGTATATTTCTTCACTGATAAAAATTCAGCTACACAGCCAATGATTTTTCTAGT
CTTGACAGCCACGTCAGAGGCTGCTAACGTTCCTGACCGCACTAGCTCTAACCCTGGGGCTCTATCTCATGAAACTGGCTTAAGTGGTCTGGAAACAGCCACTAAAGGAGGAGATAAAGCTACAGAAAGCCTTCAAGAAGTCTCAGGCCCAAAGGAACAAAGCACAGAAGTAAAAGGTCAGGATAACCAGGATTCTTCCCACCAGG
AAATAGTTAGGTATTAACAAATACCACTAGTCATTTTGTGGTGTAATCTTCATTTATCTGTATCACTAATTCAAGAAGACTTTGGCCATAAAAACCTAGAACTAAAAATCGCATTCTTGGCTTTCAGCCACTCTACATTTGATTGACATTTCACAGTGATTAATAAATTGTCCATCTAAATAACATAGATGTCCAGATTGTGATTT
AGCTAGTGATTACTGGTTTAATTTCACCAGAGTTAAGAAAGTGTTTTGACCTCAGAGATGCTGAAAGCCACGGCCTCATTGATGAACAAGTTCTGCGCCAACTAAAAGAACTAAATCGAGCAAAGCAGCTCATTTCTACTGCATCGCCGACCTCGATCCCCGTGCTTGATTCTCTGGCTCAGGGCATGGTCTCAGAATCCATGGCC
GTTAAAGGGGCAGTATGGACAGTGGATGAAGTAGAGTTCCAAAAACGGAGGCCACAAAAGATCAGTGGGCCATTCTCGAATCTCCAGAAAAGCAGCTAACACTAAACGAAATCTATAACTGGTTCACACGAATGTTTGCTTACTTCCGACGCAATGCAGCCACGTGGAAGCAGATATTGCGCAGAACCAAGAATTTTATAAGAACG
GCTCCTAGTGCAGCCCTGCTTCCACTCTTGGTTTAGCTGGAACCTTCCCACTCATGGAATATAAGTAAACTCACTTTCTTTGTCACCAATAAATGGTAATACTAAATTTTTTTTGTTAATTTATTTTCAAATGCCACTTCTAGATCAATCTTCTGGTTCATCCCCCTCTCTACCTTTTTTTAAAAGAAGAGAATATTTCTTAGAAC
TTACTAGAGTATCTCCTGGTTACTGAAATCTTTGGTTTTTGGTCCTGACTACTAACATATTTGGGTAGGTGTTAGTGTAGTCATCTTGCCTTCCTCTACAACTAAACAGGATTTGTTCAGAAAGGTAATTGGCAAAAGGTTTATCTTTTCTATGCAATCACCAGATTTTTATTTGTTTTTATATTTGTGTGATGTATGGAACCTCA
TTACTCTGAAAACATGAAAAGAACTCATACTCAAAATGACCCATGAACTTAAGGAAAGAAACATAATCAGGAAGTGGCCCTCACTACTTCCTAAGACCTTACTAAATATGCGAGACTTCACAATGAGGGGAAATCACTGATGTAAGATGCATTGAAGGTTGTAGTTCTGTTAAGTATTTTAAAATCACTTGTCTCAACAGTTGAGA
CGAGACGAGAGAATGGGCAGGTGAAAGCGGCAGAGACTGCCAGCAGGAGGAACCTCAGAAACAGGTACAAACCGTTTAATAAGCAAAAACCGGAGGAGGAACTAAAGGATAAAAATGAGCTGCTGGAGGCTGTCAACAAGCAGTTACACCAGAAGCTGACAGAGACTCAGGGAGAGCTGAAGGACCTGACACAGAAAGTGGAGCTA
CTCCATGAAACCCCAGCTCTCTAGGCCTGACTGCCACCAGAGTCCTCTTACCACCTGCAGTCTGCCACAAAGATGCCATATCAACTCCTCTCTTCCCAAAACTAAACAGGATCTATCATGGTGGCACGGAGTCAGCTAGATGTTGTCTCTTGCTATCCCTGTGCTAGTTCCATGTTTTAGAAGCAAAGTGATACTGGGGAGGAGAG
TCCCTTAAAAGTATGTTAATATCAATGTGCTATCTATTCCTGAGACTATATGCCAGCTTCCAAACAGAAGGCCTAGACCAACTTCTTAAAGATGCTAGGGACTAAACTTAATTCATTTGATCTACTAAACTGGTTGCAGATCTTTCTTCCCCCAGTTAACAAAAATACACTGTATTCACTTCTAAAAAGTCTGGTAAGGCTTAATT
CACAAACTGATGTTCTTTCCAGTTCACTAGAGGCAGAACACAGTGTAATCGTTCAAATTCTTCTTCGCCTGTTGACAAACTTAATCAGCAGCCTCGTTTAACTAAACTGACACGAATGCGCAGCGATAAAAAGAGTGAATTTTTGAAAGCATTGAAAAGGGACAGAGTGGAGGAGGAACATGAAGATGAAAGTCATGCTGGCTCAG
TGACTCTTACGCGCAGAATGCCAAAGTGATTGAAAAGCAGCTGGAGCGCAAAGGCATGAGCAAGAGGAGGCTGCAGGAGTTGGTTATGATGACCAAAAGGACTAAAGACATGGGCAAGTTCAGCTCTGTTACTGTGTCTACCATTGATGAAGAAGAAGAGGAGATAGAGGCGGTGTGGACTGCCGCTCTTCTACCAATCCCAGCCG
AAATTTGGGCATGCAAGAATATCGGGTGCCCCAGGGAGTACAGACACCTTTTACAACGCACCAAGAACATTCTATTCGCAGAAATTTCTTAAAAACAGGTACTAAATTTAGCAACTTTATTCACGAAGAACACCAGTCCAATGGGGGTGCTCTTGTCCTTCATGCATACATGGACGAACTCTCATTTTTGTCTCCAATGGAGATGG
TGATTCGATGTATACATTTTTATCCATCTCTATAACAGGAAAGAACAGATTTATCCCAATTCAGATGAGCGTTCATTATTCCCAGCTCAGTCACAGAGAGACTAAAAGCTTCACCTAGTCGTGTGAAATTTTATATGTTCATTTCTAGGAGAGATAGATTCATTTCCCCACAGTTCCATTGAGCTTTTCCTTGCTTGGGAAAACAT
CATCGATGGTTAGTTAGCACAGCAGAGGAGCTAGCTTTCGGTTTTTCTCAAAGAGGAATTAGTATAGTACTCTTCTCTATATTTGGCCTACTCTTTGGGTACTAAAGATAAAAGAGGTGGTAAATTTAAAATGATTTAGCAGCTACCCATGGAGTTAGGGGAAAAATAAGGTGATGAGGAAAAACCTTTTCAAAGGCAGTTGTGGG
ACCCCCCTCCTCTCCACCCACAGGCAGGGACCATTGCTCTGAACTTGCTGTGAGGACACACAGACTTGCTTTTAAAGGGTTATATTTCTCTTTGGTGTAAACTAAAAGAAATGTTTTTAGCTGTAGCCTGGAATCCATATATATAAAGTAGAGGAGGGCAGAACATTTGTCCTCTCAGCCAGGCTCCTTAGCTCTGTGGCTGTGAC
GCAGAAATTTAATGGCCATGATGCGCTCCCCTTTCTTCCAGCAGAGAAGTTGAAAGATCTTACTTCTTGTGTTTTTAATGGAGAACCTGGTGCTCATGATACTAAATTGTGTTTTGAGGCCCAGGAAGTAAAAGGAATTGGGACACCACCCAATACTACACCTATCAAAAATGGCTCTCCAGAAATTAAACTGAAAATCACCAAAA
ACCGTGTGATCATCGAGCTGGAGAATACCAAGGAAAGCCTACGGAATGTTTTAGCCCGAGAAAAACACTTTCAAAAGTCACTGAGGAAGACAATCATGGAACTAAAGGATGAAAGTCTGATCAGCCAGGAAACAGCCAATAGTCTGGGTGCTTTCTGTTGGGAGTGCTATCATGAAAGCACAGCAGGAGGCTGTAGTTTGTGAAGT
TGCTTACTGCACATGACATCTGCTTACTACATGTGAAAGTCTGCTTTTTTTTCTCTTGAGACAGTTATATCAATTACTTTCCTTGTTACCATGGTAAAATACTAAAATACGGTCGCTCAGTGTGTCTCACCAAAGGGACCTCTGGCCTGTTCAAGAACATACTTTTTTGGAGCTACTCATGTTCCTTATTTGGCCCTCATCGGCAG
GTCTAGCTCCCACAATGCGACTTTGACTGGTACCTTTTGTGTCTGGCTGGCCCGTGACTTTGAAGCGACTCAGTGTCCTCTATGTCTTGGTTTTATCATGACTAAAGTGAGTGTAGGTGGAGTGACCACCTCCCAGATTGCTCTAATGAGGAGATGCGGGCTGTACTCTGGGTGGCTGCCACAGTCTCATGAGAAACCAAGGGCAA
TGTTGCTCTCAGACTGTGTAAAACAAAATTTATCCATGTTTTCTGCATATTAAAAATCTTATTGTACCAATTGGTAAACTATTAAATGCCTATAAAACTGACTAAAAAAAGTGGCAAGCCTGGACCTTTCTTGCTATCTGGTTCCAGAGACAAAACTATTAAGATGTGGGACGTCAGTACTGGCATGTGCCTTATGACTCTGCTAC
TACATTCCCCAAAGAGAAGAGATAGACGGTCACCCAAACGAAGGCAAAGAAGTATGTCTCCCAATTTGGCACCCAAAGCTGGAAAGATGCGTCAGTCGGGACTAAAACAGTCACATATGGAAGAATTCCCACCACCTTCCAGGGAAGAAAGAAATATTAAGAGAAGTGCTAAGCAGGATGTTAGAGATCCCAGACGACTGAAAAAG
TTAATTACCCATCCCAACTGAAGGTGCATTGCCATAGTCACACAGGGGAGAAGCCTTACAAGTGCCATGAGTGTGGGAAATCATTTAACTTTCCATGTGAACTAAAGGTGCATTATCAGAATCACACGGGAGAGAAGCCGTACAAATGCCGTGAATGTTGGAAACTGTTCAGTAAAATGTCCCAACTGAAGGCACATTATCGAGTT
GTCAGAATGGTTATCGTCAAGAATGCCAGTGACATGGATGTAGAGGACGGATTCCTTCATTGTCTAAGTCTCTGGAAATAGTGCAGAAGAGTAGTCAGGGACTAAAAGATGGAAGACAGAAAGGGCTGCAAAGTTCCATCCTAGAGACTCAATACAGCCATTGCAATGATGAGTTTTTAGTACACATACAAGGTTGTGTATCGATT
CAGAGAAGTAAGTCCTCCAAGCCGGAGGGCCGAGGGGACAGCCTATCCATGAGGAGACTGTCTAGAACATCGGCCTTTCATAGCTTTGAAAGCAAGCACAACTAAACCGGCTTACCGTGTGTTGCAGGAGGCTCGAGAATCCAGCGCTAAAATTCTCCCCAATGCCCACCACCACGTTCCCCCTTCCTTGAGTTAGACCTGCTTTA
GAAAAGGATCGAGGCTCAGAAGCGGAAGGAGCGGCAGGAAGCCCATCTCTACATGCAAGTGCAGTGGTGTAAGTTCGATGATGACGTGGTATCCAGGTGTACTAAAGAAGAAGCCATTGAGCACAATTATGGGGGTCATGATGATGATCTGTCTGTTCGACACTGCACAAATGCCTATATGTTAGTGTACATCAGGGAATCAAAGC
GGAGCAGCTCTCTTGGTTGGGACCACTGGAGAGCTATGGGAGATTACTAGCGAGGAGGGTGGCACTTGGTGTTAGATGGAGAGTCAGTGGGAAGAGATTTACTAAAACCTTCAAGCCCTTTGCCAGCTAAATAATGGCAGCACCTCCTATTTCAGAGCCTATGCCAGCATTATCTTAGGGAGTCCTCAAACATGGCCAGGTAGATA
GGTCAGTGTGCTCAGTCAGATGGTTGGCTGGGATTTTTAAGAGTAGATAACAGTTTGGAATCTAGACTCAATACTAGTTTGTTCCTTCTGGAACTTGAATACTAAAATATTAAGTTTTTTATATTTTAATTCTTAAAAGTAATACTTTATCTTCATGTTTTAAAAACAAATTTGTTAGATTTTTAATTTAGATGTATAGTTAAAAA
ACATTTCTTCCAGTGAATTAATACAGGACTTAATATTGGGATTCTCATTTTATTTTATGTGTTTTGCTTTAGCCGTGTAGGACGCTCCAAACAGGTAGCCACTAAAGAAAACGATTCAAGTGAAGAAATGGATGTGCTTCAGGCCAGCTCTCCTGTCAGTGACGACACTACACAGGAAGGAGCAGAAGAGGAGGACATTTCTGTGG
GCAACCAGGCACCAGGACATCTTACAGGAAAGCACGAGAGACATTTCTCCATCTCAGGATGCCCGCTGTATCATAACCTCTCAGCTGACGAATGCAAGAAACTAAAAATACAGCTGATCATGATGAGTCACCACCTCGAACTCCAACCGGAAATGCACCTTCTTCTGAGTCTGACATAGACATCTCCAGCCCCAACGTGTCTCATG
TTTGGGTTTTTTTGTTTATTTTTTGGGTTTTTTTTTTTTTAACTCAACTTTTGTAGTATTTGCATATGCGGACTAGGCTTATTTTTTTAAATCCTGCTGCACTAAAGGTATCATGGATCTAACACGGGCTCTGTCCTTTCTAACCAGGAACCAAGTGGGAAAGTTGTGCAATTGCCTAACATGATACAACTCTTTTCTCCTTTCTC
ACACTTAAATACCATATTTTAGTTAATCGTTAATATACTGTGGTAGATCAGATTGGGAGTATGTAGCAAACTGGACTTTAAAAAACTGGAAAGAGGTTTTACTAAAAGAAAAATATTATTGAAAACTTTCAAATTCATCTCTTTTTATATGTCCGAAAACGGCCGAGCTTTTCAGCAGTGGCTGGCTTGGCCGACTCTGCCGTCCC
CTCAGCCTGGTCCTAGTTGGCTAGGCCTGCTTGCTGTTGGGACCTGAGTGCTCAAACTGGCCATGGGTCTAAGTGACTTCCCTTCATGGCCCTCGGAAGGACTAAATGAAGTCATAGTATAAAGAATTCCTTACGTGATGGGCACTCAGTAAGTGATCCATTCTCTAAACCATGTGTCCTGTGTTGAGGATTCTGTCCTGTGATGT
GTGGACCAACTGTGAACTCTCCCCGTTCCTAAGGTCAGAGAGACTGTATATGAACATTTACCTTATAAAATATTTTTTATTTTATAATGAAGACCTTTAGACTAAAGAACAATGCCTCGATTCTTCAGGCCTCCAAGAGCCAGCCCTCTTCCTAGATCTGCTGTGTCAGGCAGTAGAGGCTTTATCGGAACAGCAAAATATCTAAG
GTAGGGTTTGTGGTTTAACAGTGGGAAGGCGCAAGTTAGCCACAAATTCTGCCGACTTGGTAGATGCCGTATCTAATTTGGGCTTTGGGACGTCTTCTGGACTAAAAGGATAGCAGTGCCCTCTCTGGACTTTGCCTAGGTTCCGTGCTTCCTCTTCTGTGGTCTCACTCTTCCCTACTCTTGCCCCTCACTCTGAGGTTAAGGGG
CGAAAGCACGAAGCAATGAGAACCTGGACAAAATCGATATGTCCCTGGGTGATATTATCAAACTGAATAGAAAGGAGGGAAAGAAGCAAAACTTTCCAAGACTAAATAGAAGACTCCAGCAAAGTGGTACCCGGCAATTCAGGATGAGAGTACGGTGGGGAATCCAGCAGAATTCTGGTTTTGGTAAAACTAGTTTGAGCCGTAGA
TCATGAGCCTCTGTTGTAATTACCCTCGAGCAAAACGCTTGAGAGTTTGCAGTCAAGGTCACCTGGGGTTGGGACTGTGGAAGCAAGGACTTGCATTGTTACTAAATTCAGGGAAGGCATAAGATAGGTAGGATCAGTTTCTGCTTCTTAGAGATAAAGCTTGTGCTTTGTGTCACTTAGGTAAGGACAGGTAGTGCATTTACATG
TTTTTCACAGTATAGGAGTTTATTCAAATATAGGAAATGAAAACAAAGTCTACACCATTGTGCTGTGTGCAGCTTCACCTGTATATGTTCACCCAAACAAACTAAATATGCTCATTCCAGCCCAAGAGCACCATTTCTCAATGACCATGGTTTCCAGATACATGTAATAGTGAAAACCCAATCTCACAATGCAGATTAAAGTTCCA
CCGTGTCTAAAAGCATGGTGAAGGGCTGTGCTCATACAGGGTGGTAGGGAAACTTCACTGAGAAAAAGATGAGTCATGGTGGGCTGATTGTCCTTGGGAAACTAAACTGTTATTGGTACGCAGTAGGTCTGTTGCTGCCTGTTGGATTTGATTCTGTTGCCTTCTATGGCAGTACTTAAAGAATTGGTTCTCTCACATTTCAGTTT
TGAGCTGCTGTATTTCTCCTTGAGCAGTGCAAGAATATTCTTCAGAGCAGACAAGACCGCAGCTGAAGAGAACCAAGAAAAGAAAGAGAAGGAAGGAGAAACTAAAACAAGCAATGGAGATGGACCCGAGAGCACTGTGTCTGCAGATCCCGTGGTGAAATGATGGTGTGCAGTCGTCAGACGTATCATGATGCTTTTCCAGAGAC
ATAAAAAAAATTCAAGGCCAAGACCAAGAGCAGGACACTGCGCTGTTGCAATTGGCACTCGACTATACTTTTGGAGTGGAAGAGATGGCTACAAAAAAGCACTAAATAGTCAGGTCTGCTGCAAGGACCTTTGGTATCTTGATACTGGGAAACCTCCAGCACCATCACAAGTGCAGTTAATCAAAGCTACTACCAACTCTTTCCAT
GGCAAGGTACATGGCACTGTGATGGATGCTGAACTTTATTTTTTGCCATGTTAAAGTCCCCCCACACCAACCTCCATGACTGGCACAGAGTAACACACTCACTAAATATCGAAGAAGCACATGCATGATCGCTATGACCTTGTATTTTTACCTTGTTTTGAAGTTGCATGTGAGTTTACCCAGTGTCACGCTCTGTGTATTCTTCT
GTCTGTGTGGTCCTACATCCATGGGCCATCTGTTGGCCAGCCTTTTTCTCCTGGACCTATATTTCCCCTGCTCTGACAACCCATGATTTTCTTCCTTGAGACTAAAAGTGCCTCTTTCTCCTAACTCCTTGATTAAACTCAGTTTGTTAGTGGTTCTGGTATCTTGTCCCCCAGGTACTGGAATGGTTATCCTTAACATAGCAGAG
GCAATCTGACTCTTCCAACAAGAACTAGTCCCACTAGCACTGTGGCTCAGAAGACATTGTCACCAAACCTCACGATGGCCGTACCTACCACCACTGGCCTACTAAACTCCCAGAGCAGTCATGGATGTACCTCAGAGGGATTCAGCCATTCCCACTCCTACCCCTCCCTCAGAACCTCATGAAGTTCCTGGCTTTCCTGAGTCTGT
TCGTACTTCCAGCATCTGAGGATGTGGGGGTGAGGATTGTTTTCAATAAATAAAATCCAAGGAGGCAGTAGACGATTCTTTTTGCTTTAAAAATCTTTGGACTAAAGATATGTTTTTATATATATAAATATATAAAGTAAATTGTTATGTAACTATTATTGTTCCTGTATGTTCTAATTTTGTTTTATGATGTAATTAAAGGAAAT
ATGTTTTGGTTTTGATTTTAGGTTTTTGGTTTTCTGAATTTACCAGGTTCTGTGTTAAAAAATATTTTCATATCTATTCAGTTTTATTATTTCTTTTGTTACTAAATATTTGACTCATTTCTTGATCTCAGAATAAATATTTCAAAGGGGATCCAAAAATGCTGGACTTTTAAATATACTTTTAGTTATATTTAACTTGTTTAATA
ACTGGCAGACTGACGGATAAATCTTTCTCTATTAGGTGATGTACTTCCGTCAGGGTCATGAAGCTTATATTGAAGCTGTCAGAAGAAATAACATTTATGAACTAAATCCTCACAAGGAGCCATGGAGGAAAATGGATCTTAGGAGTTTACGAAGGATGACTCCAGCAGAACTTGCAAATATGGAACACCTATATGAGTTTCACCCT
GTAGCTGGGCTTTAATTATTTGTTTGATATGTTTTCATTTCTGGTAAGAGCTAGAGGTTTTAACGTCTTAGATTAAATGATCTCTAGAGTTCCTTTGTACACTAAAGCAGCTAGAGTTGAAACAGAAAAGAACCCCAGACACTCAGGCTAATTGTTCCCTTCAGGACCTGACCTAGTTTGGACCAGAAATCCAAGGATGGCAGTTG
AATTCTCAACCATTCTAACTCAGGTTCCTTAGACAGTGTTTTTGCCAGTTTACTTTTGTTCTTTTCTCCTTTCAGTAGTTTTCTTTTGACATGTTTTGCTACTAAATTTCAGATGTGTTGCCACTATACCCACAAATACTGTGGTGTATTTCCTGAAAGCTCTGGGAAATTCCTTTTTTATCATTTAAAAATAGTACAGTGATCAC
TAGTGAACCACGGCTCCACTTTCAGAACCCACCGCCCGCCACAGTCAGGCTTTCCAGAGGAGCAGCTTCTGCTTTCTGACCAGCAGGATTCTGTGTCTTTACTAAAGCCAGTGATGTGAAGAGACCTGAAATGCAGTACTCCAAGTGCGACGAAGAGAAAAAGCCCCAGTCTGACAGGGTGACAGGGAGATGGAGACGCGAGTCAA
CACCAAACTTTTGAATATTTTCAGCTTTATAGCAAAATGATGAGGCAGTAAATGCCCTCATGTGTTCTATGTGTCTGGGAAGCAATTTTCCCAAATAATAACTAAAATTGACCCATCGAGTCTGTGTTCCACTCCATCATCATCCTTCACCTCTTGCCTTCTCTGCCCTTCCCATCCTGTAACCACACGACCTCCTGTTGTTTCCT
AAGAAAGGAGGAGACGGGAAATAGAGAGGAAAAGGCAAAGAGAAGAAGAGAGAAGAAAATGGAAAGAAGAGGAGAAACGAAAAAGAAAAGATATAGAAAAACTAAAGAAGATAGAAAGAATTCCAGAAAGGGAGAAAATAAGGGATGAACCAAAGATTAAGCTAAAAGGACAACGCCCCTTTTGAGCTTCCTGAAGAACAAGCAGA
GATGGCAGGAGGAGTGAGATTAAGGAGAGGAGGGAGGGGAAACTGGAGTCAGGATATAAAATAAATAAACAAAATGACAATAAGTCTTATATTTTAAAATACTAAAATTAAATTTTCAAGATCTCAAATAATTTTACTGTATACCTTTGGAAAAATAAGGCTAATCCAAACCCCAAGACACTAGATGGGGAGAAATAATTAAGAGC
TCTGGTCACATGCATTGGCTACTTGGCACAGGCTTGGAGATATGCTGCCTGCAGGATCTGTTGGCTAAGTCTTTTATGGGCTAAGTCTACTGCCAGTCCCACTAAAACTCTGTCTGGGGTACTCGTATAGAATCCCTATGTCTAGAGTGGCTGTAGTGTGGGCCCTTGAGAGGAATGAGGTAGGCGCGTACTTGTCTTCTGAAAGC
CTCTGGCACAGAAGTTGGGTCTGGGGATACTGAACAATGCCTTCCGGCTGAGTCCTGCTCCTTCTAAAACTCTCATGGACAACTATGAGGTATTTGACATACTAAATGGGAAACCGTATGAGCCTGTGTTCACATCTGATGATATACTACCACAAGGAGCAGACCCCCTGGTGGAGAACTTTGAGCCTCTCTATGACCTGGACGAC
GCTGGAGATGAAAGGCAACTTCTCTCTGCCTGAGAAATGCGACTATATGGATGAGGTGACATATGGGGAGCTGGAAAAAGAGGAAGCTCAACCCATTGTTACTAAATACAAGGAGGAAGCAAGGAAGCTACTGCCCCCCTCTGAGAAGCGTACAAACCGCCGGAACAACCGCAACAAGAGAAACCGGCAGAACCGAAGCCGAGGCC
GGCACCCTGGTTTTAATCCCTTGAGGATCTGGCAATTGGCTTACGTAAAGAAAGGGTCACCATTTGAGGTCCTGCCTTACCAATTATGTGCTGCCCAACAACTAAATTTGTAATTTGTTTTCTCTACTTTGAGCAGGGTCTGAATTTTTTCATTTATTTTCTTTTTGCCAGCAGACAGACTTGGGTCTATAAAGACAAGCAAGTAC
TGACCTGCCTTCGGTCCCCCAATACTGACCGAGAGGTGCTCCAGGAACTAATCTTTTTCCTGCACCGCCTGACCACCACAAGCCGGGACTATGCGGTGATACTAAACCAGCTAGGAGCCCGGGACGCCATCTCCAAAGTCCTGGAAAAGCACCGAGGGAAACTGGAGTTGGCTCAGGAGCTGCGGGATATGGTGTCCAAGTGTGAG
CCTGATGCACATCTGTACCACACAGCTGCAACTGCTTTCGGAGGACTCCGACACCCAGCGGTGTGAAATCTCCGGGGGAGAAGTCACGCTATGAAACCTCACTAAATCTGACCACCAAACGCTTCTTGGAGCTGCTGAGCCGCTCAGCTGACGGTGTCGTTGACCTGAACTGGGCAGCTGAGGTGCTGAAGGTGCAGAAACGGCGC
TGGAAACAAACATAGGTTTCTCTTCAAATGCTCCCACATCTCCAGTAGTGTACCAGCTACCCACCAAGAGTACCAGCTATGTTCGAACTCTTGATAGTGTACTAAAGAAGCAATCTACCATTTCCCCTTCTACCTCTCACTCTGTGAAGCCTCAGTCTGTAACCACTGCCTCTCGAAAAACAAAGGCTCAGAACAAACAGACAACA
CCTATTAGAGAGATGAAAAGCCTTTGAAAACAGCTAGCTCTGCATTTTCATACTAGTGTAGAGTTTGTTATGAAATATTTTTACTATGACTCCTTCAACAACTAAATACGAACTGCCTGTTCTCTAAACCTCAAGGAGAAAAACTGGAGTTAATGGGTAATAAGGTGCAAAATAAAGGGGTAAGGGGGGAGTTTTCTATCTGTCCT
GCTGCACAACCCTCGGTCCAAGTGCTCTGGGCGCCGCCGCCGAAGGCACCCAGTGGTCAGTGCTTCCTGCTCCAATGCATCAGCTTCTGCTATGGCTGAAACTAAAGAAGGAGACAGTGATAGAGACACTGGCAATGACTGGGCCTCCAGTTCTTCAGCTTTCCACGCCACCCCAAATGTATATAAGCGCAAGAACAAGGAAATCA
AATTAACTTTTGGAAAACAGTCATTTACAAAGCTTTCACATTTTGATTGGATACACCAAACCAGGTCATAAGATTTGATCGATTTACCGGTGAGAGAAAAACTAAAGATCAGACAGCTTGGCCTGCTAACTTATTCAGTGAACTGTCCAAGAATGTTCCTTCAGCAAGGGAAGGAATGATAGGGGGAGGATCTGAAGCCAGAGCTC
CATTAAGGAACTCTGCAAGGTTAAGTTTACTTTTCTGTAGCGCAGCTGTTTTGGCTCGTCTGGGTAATCTCATCTTCATTTCTGATGGTGGTTCATGATCACTAAACAGATGTAAAAAAACACATGCATTTAGATATAAGCTTTAAAAATCAGAATATTTATAAATAAAACATTTTGGTTTCTCACATTCCAATATTGTGTAATAG
TGTTAAGTAAGGTTGTGTCTTCTTTTCTCCTTCTCTACTTAGCATGCATTTTACTTTTATAACTTAAGGAATAAAAAGAATAAACATTACTGCATTATTAACTAAAAAAAGAATGAACTAAAGCAAGCTTCAAGAAGTAAGCTTTTAGAAATACAAATCGAGAAGAACAAACAGAAAGAGGATGTTGACAAGATGGAGAATTCTGA
GTCAAGAGTTGGATTGAAGTTCTCTGATAAAGTTCTGAATTAATGAACCTGGACAAAAGAAAACTTGGCAGAATAGTTTCTTGTCTTGAGTTATGATAACACTAAATCGGTGACCATCCTCCATCCTCCCGTTCCTAAGAAAGCAAAGAATGAAAACTCAGCTGTGAGAAGCAGAGTAAGTGTATTGCAAATAGGAATGGAGACAT
TACACAAAGTAAATTTGTTGGCAAATAAATTAGTTGACCCTTTTAATGGCATTGGCAGAAAATTCATTCCTTATAGAACATTGTAGCTTTATTTGTAGCCACTAAATGCATGGTAAAAAGGTGTGTGGTCTGTCTCTTTAAAACAGTGTCTGGTGATGGCTGCCGTTTCCTTAATATTTGTTAGCTTGTCTCCCCGTCCCCCTCCC
AGCTCCAGAGCTCCCCTGCCAGCCCAGCAGAGGAAGCAGCTCAGCAAAGGCCTCTGAGCTATGCTCACTATACAGAACTGATATAGTGAAAAACCAGCTAACTAAATATAAAATTCCCAGATGTCATAGATGCCTTAAAGACTTTTCTCGGGAGGATCATTGCCTCTTGTGTGGAATAAATAATGTATTAACTCTTACAACCGACA
GATTTGTAATTAAAAACATGTTTAAGGACCTAATTATTTGCATATTCCCCTCAGAGTTAACCCGTTAAAGGAGTCTTTAATACCTTGCTCTACTGTTCTAACTAAATGTTTCCACATTTTTTTCCACTTATACTCACTGTTTCACTTCTGGAAAATATTGTGTAATTACTTCCTGATGGAGTGAAAACCCCACAAAGTCCCCAGTG
GAAGGCCAGGGCCTGGGGCTGCCTGCTAAAGCTAAGGGTGACATGGCCTTGTCCTTGACAAGCACAAGCAGTTTCTTGTGGCTACTTTGCCCTGTGACACACTAAAGTAGTGATCCCTGGAGATATCCAGGGCTGGGTACCCCTCAGGGAACCATGCCTAGAGCTTGGTGAGTATGGCTTAAACAGACACAGTCAAAACAGAGAAT
AAGACTGTTTAAAAAAAAATCCTGTTACCTTGAGAAGAATTTTGGATGCCCAGGCTGGTGAAGAAGGGACTGACAATGGACCATCTTCCTAGAACTCCCAACTAAATACTTCAGGACACATCTTCTGGAATGTATTTTACTTTTGAGGTGGAGGGAGAAATTGTCTTATTGATTCCTAAATTCTTTGCAGGATCAGAATGTCTGCC
CACAGCACGCCCTCCCCGAAGACAGGTGGACCATCGATGACATCGAACAGTCCCTCGAGCGCTGCACGTCTCTTCTGCCGGAGGAGCTGACATTTAAAAAACTAAAATCTGAGTGCTGGTGGGCTGTACTCAGCTGTGACTGTGTTTCTTAAATCCCGGGAATCAATACGTTGTCCTAATACATATCTGTAAATGCACAAACTCCT
TATATATATATTATTTTTTTTGGATGAAGGTTGCTGGGATTAAGGGATTAGAGTGATTATGGGAGCAGCTAAAGATGAGAGGGGCTCAGTTTTCTGCAACACTAAATTCTAAAAAGTGCTTTGGCCTCTAACTGTAGGAAGCAGACCTCTGCAGGCTCTGTGTTGGAAAGGGGCCAGAAGCCCGGCCACACTGCTCTTGTAATGAA
CCTGATGTGCTTTTGGTATCTGACTAGTGCCAACATCCCCAGTGAGTCTTTAAGTGGAGCCAATGTGTTCCAGGTGAAGCTGGGGGATCAGAGTGTGGAAACTAAACAGCTGCTCAGTGCAAGCTATGAGTTTCAGAGGGAATTCACACAAGGAGTAAAGCCTGATTGGACGATTGCGCGGATTGAACACTCCAAGTTACTAGAAT
TGGCACCAGGCACCGTTCCCACCCCAGCAGTCTTTACTGGCCACCACTGGCTCGACAGTCCCCGTACCCTTGCTTCCTTCTCCTGAGTACTCAACTACAAACTAAAAGTCACCAGCACCAAAGAGTTGGGTCAACTAACCTGCCTTGACTTTACCAGCAATCCATATGGCTTTATCTGTATAAATCTTCTGCCTCTGATCATTTCT
CTTCCCAGTTTCTGTGCAGCAGGATATTTGCCATCTTTGGGAAGAGACCTGGAAATCCTTCAACAGATTTTCATGTATTAATTACCTCTAGATCTGTTTTACTAAATGTTCTACAATAAGTTGACTCAAAAACAATGATTGAATTAGGGGTACTGTTTCATGCCTGTAACCCCAGGTTCTCACAGGCAGATGTGGGCGAATCTGTA
CTGTTGTAACAGACACTTCACATACTGCAGGTCTAACAATGCATGCATCAATTCTTGCATATATGTTTAATTTGGTTGAAGAAGGAAAAATAAGTACACCACTAAATCCTGGAAATCCAGTTAACAACCAAATGTTTATTCAAGACTATGTGGCTAATCTCCTTAAATCTGCATTCCCTCATCTACAAGAGGCTCAAGTAAAGCTC
CCTCGACGTTAAAACCATCAAAACGGCGATCGAAGCATTCACTGGAAGGAAGGAAAGAGGATAATATTTCAGCTAAGATTTTAGACTCCATAGTGTCGGGACTAAATGACGAACCAGATCAGGAAACGACCACTTCAGAAATAGGTGATAACTCAGCTAGTCTGTGGCGGGAGAGCGCTGAGCCAGAGCCAGCAGTAAAGCAGAAA
GTATTTAGCACCAAATCCAGATTCCCAACATGGCTACAGTCCAGAGAGGCCCTCGCAACTCTTTTGATTAAGTACCTTGTACTTTAGAAACTGAAATCTTACTAAATTTATTTTCTTTACTCTTTAATCAGAGAGAAAAGATAAATTGAAAATTATTTGAAACAGTCACTTAGAAAAGCCATTTGATAAGAAGTGACAACTTGTAA
GTGTGTTGAGATGGTGTTTGTTAATCATGTCAGTGTCGTGTCACTAAGTTTAATGCTGCTGGCTTTTTAAAGTTTTGTTTTGTTTTAAGCCAATCTATATACTAAATCGCTTCCAGGTAATTTTTTGATTTCCTGAAGTGCACTGAGGTTATCTGGGAGGTTGGATGTATCTTCAGTGACTGCTGCATTCAACAGCAAGGAACAAG
GTCACCACAGCAGGTGTGATTGTGTCTCTGTGCAGCAATCTGCACAGCTAAAATTATAGTGTTCCAGCTTAGTTATATTTAGTTTGTTCTTTTGTTAGAAACTAAACAAAAATATCACTTTCTCTTATATCATCTAGCCTTTATCTCAGGGCAGAGCCCTGGGTGCACTCAGATGACCGATCATTGTCATGCTTATCCTAAAGTAC
CCAGGAAAGAACCTATCCTCAGATCCATGTGAATGGTAGAAACTTTGGCAATTCTCATCCTTCCACGAAAGGTAGTGCTTTCCAGACAAAGATACCATTTACTAAACCTCGAGGACACAGCTTTTCATTGCAGGCAGGTGCCATTGTTGTCAAAGACACTGCCGGTGCTACAAAGGTCCTAGCAGCTCAGGCGCAGCAGGCTGGAG
ATACCATCATCCCATTTCACCTTGCAAGGCCTTTCCCAACTGTAAATTTGCTGAGAAATGTTTGTTTGTGCATCCAAATTGTAAATATGACACAAAGTGTACTAAAGCAGATTGTCCCTTCACTCACATGAGTAGAAGAGCCTCGATACTGACTCCAAAACCAGGGTCGTCACCAGCACCGTCTTCTAATGGCCAGCTCTGCCGTT
GATTTCTATATTGTACTACAGTTTTGAAAGTAGATGTGGAAGCATTCTAAAGTGAACTGTGAAGCACTCACAGTCAGGAGTGGGTACTAGAGCCTGCTTTACTAAAGGTTTGAACTCACCCAGGTTTGAGATCCTGTTTATTTTTAAGGGCAAACAGGGCATATTTCTATAATTTGTCTAAAAATTCACCTTGTTAATGTGGCATT
CCACCATGTTGCTCTCCTGGGAGTGGTTGTACTCCACAGACCCTGACCCAAAGCTCCGTGGGTAAACAGTTCCGGATGGGAAGTGTGGAGAGTGCCCCTAACTAAATCCAGGAGGAGCACCCCCTCCCCCACACAATAATGCTTTGCAGCAGGAAGAGCGAACCAGTGGGCCTGAGAGTGAGATCACATTACATTTCAACTTGGCT
TTATCAGCCAAGACAAAAAGTAGAGAGGCCATGTTCTCTGTATATCCAGAATACTCCGAGTAAAGGAGAAGCTGGTGTACTAGGTTCCCCATCAGCAGTCACTAAAAGAGACGCAGCTCTTGCCACAAAAGATAGTCCCTCCATTCATTTACCCCCAAAAGACCGACCTGTCACCCTGTTCTTTGAAAAAAAAGGAAGCCCATGCC
ATTCCTTTAAGGTTCCCAAGATGGCAGGTACCTCTGTTAATACTTGGATGAGAGGCACAGCATCTTTTCACCACACTGCTTGGATTTTCACAGGGATTGTACTAAAAGCTGTAACTCAGCCAGAAGCAGTTATTTGCTTATCTGGTAACAATGTAGTGTTCCTTCCTCTTCTCCATGGTAAGTGACATGATGAGAAAAACTGACAT
AGCAGAGCACTGCTCACAGCCAGTCAGAAGACAGCGAGAATGAATTGCCTAACTCCCTCAGCCAGCATTCTAACAGGAGTACAGAGAGGTTTCTTCACCAACTAAAGGAAGAGAATTCCGAGTTAATCAATCAACTGTGGACTGATATTCAGCAGAAAATCGCTACCCAGTCACAAAGAACTCCTCCAGGATCTCCGTCCTCGGAG
TCGAGCAGAGAAAGATGCGGAACAAAAGCTTGAGGAGCAGAAGACTCTAGACAAAGCAAGGGAAAAATTGGAAGAAAAGGCCAAATTATATGAAAAGATGACTAAAGGAGATTTTCTAGGTGAGGAAGTGGAGGACATGTACCTTGTGGATTTCACACAGAAGATCATAGACAAGCGAAAAGAAATGGAGGTGCTTGGTGCCACGA
TTTACTAGGTTTGGGGAGAGGAGATTCTTAGTCATATAAGTAGGTTTCATAGTTGAAAAAAAGAATCCACCATAGAGCCAGGCTTCTTGCCTTTAAAGACACTAAAAATAGGTCATTGGTTTTTCTATTGAGGCTTTCTTTAATCTTATGTCACCGTCAAAGAGTGCTTCTGCTGTTCTGTTAACTATCATTCATCAATTTATAAT
CTATAACCCTAGGCCTTTCTGTAAAACTTACACTATGGACAAGCAGCCTCTCAACACTGGGGAGCAGAAAGACATGACAGAGTTCTTTACAGATCTCATTACTAAAGTGGAAGAAATGTCGCCAGAACTGGAAAATACTGTCAAAAGCCTGTTTGGAGGTGTCATTACAAACAATGTTGTTTCGTTGGATTGTGAACATGTTAGTC
GAATGGGGGTGGGTTACTAATGTCTTATGTTATATGAAAGTAGTTAAATTTATCCTATATTAAGAAGGAAGCATTATTGAGACTATATACTGTTGATTTTACTAAAAACTCTAAGATGTCCATTTTAACAGGCAAACCTAGCACAGAAAACCAGCTGGATTTTCCCTGTGCATGGTTTGAAGAGTCAGTCCTACATAATTGCTGAC
AATGTGTGAATGAATACTTTGTAAGTTTTACTTAAAGAGTTTATTGTAGGGACAAAGTTGAAGGCATTGGCCGCAAGCGCTGGGGCGACAATGGTAAAAAACTAAAGGGGTTTTGTCGTTCAAGCCGCTCCGGAGGTTAGGGCAGAGGTTCCCTGATTCCAGGAGTTCCATTCCAGTCTGGGCAGCGTTGCCTCAAGAATGTGGTG
GAATCCACATGGAGGCTGACAACCAACTGTAACTCCAGTTAGTTCCGTGATTCTGATCTTCTGGTAGCAGACATATATGTGTTACACATGAAAACATGAGACTAAACTTAAACACATAAAATAAATTACTTTTAAAAAATCAGTTATTTTAAGTTGTAAAGAGTAATATGCTCTGCAGATGGTTTCAGTGTGCCTACAAGGTAATA
GTAAAATAGGACTCTGATGTTTAACCTACCTCAAGACTTGAGGATCTGTGAAATACTAAGTGCCCCAAATATTACTATCTTTTCAAAAGTCAATTTCATCACTAAACCAACCTGCCTTCTATAAAGTAGCAGTGCTTAAAATCTCAGGATTTTCCACGAGGAAAGACCTGTAAGGATTTGTACGTATCACTACATGGCTTCCATTG
TATATGACATCGTTATATGAACATTGTGCTGTTATTGTTGCTTGGAACCCTTCAATAAAATACCAAGGGAGGAGCAAAACTGTACAGTTCAAGTGGAATGACTAAATGACCCAGCTGTTTGGATCCAGGCAGCTTGGGTATCCATGGGGTTAGCCTGAGGCAGAAGATTTAGAATATTATAGCTAAGTTTATGTACTTTCTTTCTC
GTCTGGATGGCACGCAGAGCACTGCAGAGCCCTCTCACTTTCTGTGGTCCATTTCTAGCTCTAAAGAAATAGTGATGCAAGGAATATTGTTTTTCATGGAACTAAAACCCCAGAGGTCTTTGCAAACCACCCTGCTTGTTTGTGGCAAAACACTGTGGCTTCTAATTAGTGAGTATTGAACCACACAGAGGAAATTACATCTCTGT
TTTGTTTTCTGATATCTCTTCTACCTTACTCCCTTATTGCCCCGACCAAATCAGGAGGAAATAAAAGCATCCAAGAGGAACTTAAAAGGTTCTAAATGAAACTAAACTTTAAAGCCGAAATTAATTCGCAGCATCTGTGTAGCTTTTATTTTTGTCCTTTGCTGTTTCTGTCATATATTCATGTGAGTTCCAGGGAAAATAACCTG
AAGTAACCCATAGACAGCTGTGTGAGTTGCTGAAGTATGCAGTTCTGGGTAAATCTGCTGTTCCTAAACCCAGGTGGTGCCAGCTTTCACACCAAAAACAACTAAACAACGTGGTGGTTTTTATTCTGAAGGGAATGAGTCAGCTACATTTCTACAGGTTCTATTTGGAATTCAGATTTCTCCGAAAGACATTCAGACATGAATTC
GGCAGGGAACAGACTTTACCTAAGAGCATTGGAAAACTTAAGAAGTTGAGCAACTTGAATGCAGACAGGAATAAATTAGTGTCATTGCCAAAAGAGGAAAACTAAAGAAGCTGTCAATCTTGAAGTTGGATCAGAACAGACTCACACAGTTGCCCGAAGCAATTGGGGATTGTGAAAATCTCACGGAGTTAGTTCTTACAGAAAAC
TTGGAGGCCTTGTATAATTTTTGCCTTATATAATTTTCTCTATCCTTCCCAAGCCATTCAAAGAAAAATGGAGCTATGTTATAAGCATGTGACAATTACTACTAAAACTAAAACCATTGCTCTTAAAAATATTGTAATTAATACGGTAATTGTAGCCTATACTTGACAGTTCCTAGTGTGTCCATACTTTGTTGAGATAAAGCACA
GGGTGGTGGTATTTGGTCAGACATTGGCCTGTTAGTGTATACCTGTAATCCCAGTACTCAAGAAACAGGCAGGAGGATTATTTTGAGTTCAAAGCTAAATACTAAAACAAACAAACAAACAGTTGAGTTGAGAAGATAGCTCAGTCATTGAAATCCTTGCTATGCTCATTTGAAGACCTGAGTTTAAGCCAGGTGTGGGTTTATGC
TTGAGTGATCTGAGCTGAATTTGAAGACTATTAAGTTATATTTGGAAGTTTTAACTTCAATGAAGTAATTATTTGCTGTGAAAGAAACAAACATTGAATTACTAAACAAAGATGGTGCAATATCTTTGTTGTCGTTGTTGTTGTTGTTGTTTTTATGAGGCTCCTGAGAAGCTACCCAACCGAAGCATTTCAGTCCCCTTGACTGA
CCTATTAGAGAGATGAAAAGCCTTTGAAAACAGCTAGCTCTGCATTTTCATACTAGTGTAGAGTTTGTTATGAAATATTTTTACTATGACTCCTTCAACAACTAAATACGAACTGCCTGTTCTCTAAACCTCAAGGAGAAAAACTGGAGTTAATGGGTAATAAGGTGCAAAATAAAGGGGTAAGGGGGGAGTTTTCTATCTGTCCT
ATGAGGCTCTGGAAAGCACAAGGAGAATCCTGGGTTTAGCCATTGAGGCTCAGGATGCAGGAATCAAGACCATCACTATGCTGGATGAGCAAGGGGGACAACTAAATCGCATAGAAGAAGGCATGGACCAAATAAATAAAGACATGAGAGAGGCAGAGAAGACTTTAACAGAACTCAACAAGTGTTGTGGCCTCTGCATCTGCCCT
TTAAATTTCTGATGATCATAAAATGCTGTCCCTAGAAAGGAGCATACCATGTGTAATAATCTTAGCAATTCTCCACTTGCCACAATTGCAAATATTTACCACTAAAACCTACCAAACCTTCCTTCAGAACATGTCTGCAAGATTATAATATCGTCTTAACATCTTTGCAGTGCACACAGTGCATGGAGGAGCACTGGCTTTGATTT
CCGTTAAGAAGTGGCACACTATTGTAAGTATATTGCTCTAGGAGCCCTTCATTATGAGAGTCAAAAGATGAAGTATCTGGCTATTTTGGGTTTATAAGTCACTAAAATTTACCTATAGTCGGCTGAGCATTTCTGAAATGATCATTTCCTGTTTCAGTACCATGAACAAATCTCAACTCTCACTTCTCCAAAACTGATTATAACTT
ACATCCTTAAAGCACAGTCAGGTGTCACTTAATGAGACGAGTGCATTCTTAGAAACGCGCCATTCACTGACTCTGTCCTTGTAGTAAGTAAACAGAATACACTAAAACAGTAGGGGAAATAGCGATACGTCGGTGAGTCTCAATCACCAGTTGCGGTTGATTGAGTGCGGTGTGTCCCATATGACTGGCAGGATAGGTTTGTGTCC
TTGTATACATGCTACCACGGCTCTCCCTTTCTCAAGATAAGATTGGACTTAATTAGCAATGTTTTACTTTCCATAAATAGGGGCATGTCACCTCAAACCTACTAAATGGTTTTATACTTAGATTTATATAACTGGGCATATGAATATGCTTAAACACTGGGAAAATTCTATCACTGTCTCAGAAACAAGAAGACTCAAATGTGTTT
GGGGGTGAGGGAATGAACAGGGAAGGAAGGTTTGTCTTGATTAGTATTGAAAAAAAATGTTTTACATTCTAGAAAATTATAACTTTGGAGGGGACCTCCTACTAAATTTATTTTTAACTGCTCTATTGAAAATTCTCTACCACTAGTCAACATTATCTCTTAGTAGCTTAGCACAGTATTTCTTTATTAAAAGAAATAGGCACGAA
GTGCCATTTCAGTACCAAGCCTTTCTGCTCCAGGTCAAGACATCTTAAAGAGATTCAGGACCTGCAGAGTCGCCAGAAGCATGAAATTGAATCTTTGTATACTAAACTGGGCAAGGTTCCCCCTGCTGTCATTATTCCCCCAGCTGCTCCTCTGTCGGGGAGAAGAAGGAGACCCACTAAAAGCAAAGGCAGCAAGTCTAGTCGCA
TGGTTGGATGTTCAGCATGACTTCACTTGAAGCTGGAAGCATTTGTTTTTGAAGTTGTACATATTGATAAGTCAGCGTATGTGTCAGAGGTTTCTATGGTACTAAAATTTTGTTTTATTTTATCAAGCATTAAAGTTTTTTAAGAAAATAATTGTGTGAGAGGGTAGTATATAAAGAGCTGGAGGAGTAATAGGGACTTGTTCGAG
GAAGGGGAGCGTGTTCTCAGCCCCCTCTGCCTCAGGAACACCCAATAAGGAAACTGCTGGCCTGAAGGTGGGAGTTTCCAGCCGCATTAACGAATGGCTAACTAAATCACCAGATGGCAACAAGTCACCTGCTCCCAAGCCTTCTGACTTGAGGCCAGGAGATGTATCTGGCAAGCGGAACCTCTGGGAAAAGCAATCTGTGGATA
TCCTCCTTCCCACCTGAGAAGCAGAGCTGTTTTCTAAGCTCCAGGCTGCGAGTGCAAAGGAGACTTTAGACAGAGTCGGGCAAAGGAGAGTTCCACTGCGACTAAAAACAGTAAGACATATATTTAAAAACAAAAAATAGAGATTTCCTCATTTCTGTTTTCTTTAGATTTCTTTCTCTTAGAGATGAGTGTAAGAGGCAACATTG
AGCACAGCTGCCAGCAGGTCCTGAGTGAGCCACTGAATCAGTGAAGAGACACTTAGGATCTCTTGCTCACTTCCTGGTCCCTGGTTCACTGAGGCAAAATACTAAATTTGTGACATTAGGCACCTTAAAAAAAATCACTGCCCAATCAAATTATCTACCTTTTTTTGGGGGGGGGCGAGGGGGGTCAGGGTCTTACAGTATAGTCC
ACCAACAATTACCTCTATTCTATGTAGGAAACCACAACATGAAATATGCTGGGCATGGAAACTTTGATACCTTGGTTTTTCATTCTTTTTAAAAATTAATACTAAAGAGCTATGCGACTGTAGGCAAGCCATTTCCCATCCCCTGTGAATATCTCCCAGATGACTTTAAATCCCTTCTAGTTCTGAAAGGCTTTTAACATCAGGGC
TTTCTTTGCCGGGATAGCTGTACTTTCTGGACCACCAATAGCAGGTGTAACTCATGGGTGGACCACTTACCTAATGCACATGAAGCCCTTGAAAACCTAAACTAAAAACAGGTCCAGTGAGGAGACTAGAAGGAATGGAAGACAAGCGAGATGGCAGAGCAAAGTTCTCTGTCTGGACAAATAAAAGGGAATACACTAACGCTGGA
AACTGCTTTAACATCCACCCAGAAAATAACTTTATGTACAATTATTTCTCTACGTAATCTTCTTCATTGTCCTCAGAGTGCTTCAGTAATGCCAACTAATACTAAAGATGGAAAATAAGCAATTATTTATAAATTTGTGCAATGTTAGGTTAAAGCAATGAACTGTTAAAGTGGCATAGTAATAATAGTCGCAAATATTATTTTAC
CTGCAGACACAACCTGTGCAGTTCCCAGCAACACTGAGGGGCCCACACTTTTGATCGTGATGCTGTAAGGGTATATATCCTAGGATTGAGACACTAGAAAACTAAATGTGGGATGGAAAAGAGCCAACGGTACTGGAAGATGAGAGACGTCCACTGGTAGCAGAGAACAGGTGTGGCAAGCCAGATGAGCTCTCCCTAATCAAGGG
CATCTGCCAACTCAGACAGCCTGAGTTAGATCGCTAGAACCCAAGAGTTGGAAGGAGCGGACTGACGGCTGTGAGTCAGCACACATGCACATACACACTGACTAAAAACAAAGAACAAGGGCAGTGGGACACACCTGTCATCCCATCACTTAGGGAGACTAAGGCAGGAAGAGTGTCACACTAGGCAACTGTGTGATAACGTCTCC
CGAAAGCACGAAGCAATGAGAACCTGGACAAAATCGATATGTCCCTGGGTGATATTATCAAACTGAATAGAAAGGAGGGAAAGAAGCAAAACTTTCCAAGACTAAATAGAAGACTCCAGCAAAGTGGTACCCGGCAATTCAGGATGAGAGTACGGTGGGGAATCCAGCAGAATTCTGGTTTTGGTAAAACTAGTTTGAGCCGTAGA
AAAACTGGGCCCTCAAAGAACAGCTCAAGTCCTGGCAGAGACTGCGGCATGACCTGGAGCGAGCTCGGCTGCTGGTGGAGCTGATCCGCAAGCGAGAGAAACTAAAAAGGGAGACGGTCAAGATCCAGCAGATTGCCATGGAGATGCAGCTGACCCCTTTCCTCATCCTCCTCCGAAAAACCTTGGAGCAGCTCCAAGAGAAGGAC
TTGGGTCCTAGGGTTTTGTTGTTGTTTCATGTTTTAACATTAGATATTCATCATTTGTCAAAGACTATAAGCATTTCTAGTCATAATCTCATAAAAAGTCACTAAACAATTACTTCATAATAATCATTTCTAGGCTTTCATAATATGGGAACTCTTTGTTTAGTGCATTTTCTGAAGGTACATTTGATTTTATAGGTATGTGTGAG
TAGTGAACCACGGCTCCACTTTCAGAACCCACCGCCCGCCACAGTCAGGCTTTCCAGAGGAGCAGCTTCTGCTTTCTGACCAGCAGGATTCTGTGTCTTTACTAAAGCCAGTGATGTGAAGAGACCTGAAATGTGAGGATGGAGGGAGACCGGGCCGGGAGGCTGTGTCAGGCTGGGCCCGCGGGCCTCGGCGGGGCCGAGCGGAA
CAGGCATAGTAGCATACACGTGTACTCCTCTGGGGCTGGTGGGCCTGGAGCCAGCTTGGCCCAATTGTCGAGACCAAGACAATAAAAGGCCGTTTTACAAACTAAAATAGCTAGATATAGTAGGAGATGCCTTTAATCCCAGCACCTGGGAGGCAGACACACAAAAATTTCTATGAGTTTGAGGCAAGACTGATCTACACAGTGGG
CTGGGAAGTCTGAACAGGAATTGAGAATAACTCAAAGTGAATTTGATCGTCAGGCAGAGATTACCCGACTCCTGCTTGAGGGAATCAGCAGTACACAGCAACTAAACTCCGCCCGCCCTGAAGGAGATAACATTATGGTAAATTTCTCTTACATGCTCAACTTCCTGCATGTAAAATGGCTGAAGAAAGAAAGGAAACTATTACAG
ATTGGAAAGGAAACTTAAAGTTGACATTACTTTTACCTCAGATTTTATGTTCTGAAAGATGTAAAATTAAGTAGGAATGTATGACAATGTCTCTGGAGATACTAAAGGTGACTTGGTGCAAGTTGAGCCCCTGACTTTTCCATGTTTAAAGGTGCAGAGATGTTCTTAGTAATTGTAGTAGGGATTTTAATACTGTGTCTCAGAGC
CAGGCTGAGTCGCCGGGCTCTGGGCTTCTATGCACGCGACGCAGGCGTGGTGCAGAGGACGAACCTGGGCATCCTGCGGGCGCTGGTGTGCCAGGAGAGTACTAAATTTAAGAATGTTTGGACAACTCATTCCAAGTCACCTATAGCCTATGAGAGAGGAAGAATATATTTTGACAATTACCGGTGCTGTGTCAGCAGGGTTGCAT
TATCTCTGTATAGCTCATCTCTTCCTCCACACATGGCTGGCATTAAACTAGGTGTGATCACTTCTGAAGAGCTTCCTTTGTACTACAGGAGGAGTGTTGAACTAAATAGTAATTCTTTGGAGTCCTATGAAAATATCATGCAGAGTTCTCTGGGATTTGTTAATCCAGGAGTAGTTGAATTCCTTCTAGAGAAACTAGGAATAGAT
CAACTTGGATTTGCAACTAGAACGTGGAGACATCACTCTGAAAGGATATAACTTGTCCAAGTCAGCCCTGCTAAGGTCTTTCCTGGGGAATTCACTAGATACTAAAATAAAACCTCAAGCTAGGACCGATGAAACAAAAGGCAACCTGGAGGTCCCACAGGAAAACCCTTCTCACAGACGTCCACATGGCTTTGCTGGTGAACACA
AAGCTAATTTGAAAGATTTTTCTCTTGTTTCTCTACCTTTGAGTGGTAGTAGTATTTGGGACTTGAAAATTTTTATTTAAAGCTGCAAAACCCATTGTGCACTAAACTGCCCTGTTGACCAGGGCAGTGCTGAAGACCAATGATGTTTTATTGGAGCAGTCATTGCAAGGTTATCTGCTAAGGTCTTGTCTTAGTATTAAAAGATT
GATGCGGAGTGAGTGCCCAGGCGTAGCTCTGCTGGAGGAGTCCTATTTTCATTTGATGCTGTATTTTGGCCACAGATTCTTGGGAGGTTTAGGCAACACTACTAAACAGCACTGTTACTGTCATCCTGACTGTACGCTAACACTTACTTAGGACTAAGTCTATTTCCAGCTTTAACAAAAAGCCATCAATACAATCTTACAAGATT
TTTATCATATCGAGTATGATGAGTATCCAGAAAGTGGTATACTAGAGATGAATGTTAAGGATCTTCGACCACGAGCAAGGACCATTTTAAAATGGAATGAACTAAATGTTGGTGATGTGGTAATGGTTAATTACAATGTAGAAAATCCAGGCAAAAGAGGATTTTGGTATGATGCTGAAATTACCACACTGAAGACAATATCAAGG
TGCCTCCAAAGTGCTGGACTTAAAGACATGTGCAACCATGCTGTGTAGCTTCCCAATTTTTTAATTTGTTGTCATCCGTAATGCATGAGCGGTAAGACCCACTAAACTAGCAGCTTAAAAACATTGTAAAGATTCAATTAGAAAAATGATCATCTTAATAAATTATTCTGTATATAGAAAAAAATTGATAAAACCTTGGTTTCATC
AGGAAAGCCAGGATTAATCTACCACCGTTTGGAGGATGGGAAAGTCACTTGTGACTCTGTCCAGCAGTTCCTGGATCAAGTTTCCAACCTAGGCAAGACCACTAAAGCCAAGGTCATTGAACACTCCGGAGATCCTGCAGAGGGAGTGTGTAAGATTTACGTGGGTGTGGAAAAGATTATTAAACAGGTAAATATGCGTTTCTCTG
TGGCCAGTGGCCACTAGACTTGGGGTGGATGGAGCCCTTGGGGACTATGGTAGGGTGCCCCATAACCCGCCAGCGAAACCGCAACCCCCTTGGGAATTGCACTAAACCCTTGACCCCCGCTCCGCGCTCAGCTTCTGCCCACCCACACCCACCTTGCCTTAACCGCCAGCCCGTCCTAGGGGGCCGCAGCCACCGCATGGGCCCAG
TCCTCGTTAATTGTTTTCTGAGTTTGGGGGGTTTTATTTTTTGCTAATGAATATTGATTCACCATTTTTAAGGTATTTTTATGAAAAATAACTGCACTACACTAAAACTTACAATGATGCTGCTGATATGACACACCTTTAAATTTGTTAAAACCTAAAAACAACAAAACCATATTCCTTTGTAGAGTTAATATGAGCAATCTATT
AGCGAGCCAAGAACTCAGCCCCCTGCGTGATATTTTTTGATGAAGTGGATGCTTTATGTCCTCGGAGATCAGACCGAGAGGCTGTGGCAAATGAGTCTGGACTAAATTTTATATCTGTCAAAGGCCCTGAATTATTGAATATGGCACCTGTTCGCAACCCAGACCAGTTCAGAACTCTTGGTTTGGGGACTCCAGCTGGCATCCTC
AACAGAAATCGAATAGTCTTGATGAAGAAATTGGTAGAGTAGAGGACTTGTACAAGGTAGATGCGTCTAAGCTGGAGTCACTCGAAGCAGAAAACAAAGCACTAAATGAACAGATTGCAAGACTGGAGGAGGAAAGAGAAAGAGAACCGTTGTTTTTGGAGTACACCAAAAAGTGCTATGAGAAGTTCATGACCGGGGCCGACAGC
CCGAGCATGCCAAGCTGAGGAAAACACTTCCAGGGTATTCCCCACAGTCCTCAGCTGCGGACTTTGAAAAGCAGCAGTGGCTATTTGGGTGTATCTGGCCACTAAAGTGACAATGGGCTGAGGGTGTTACTCGGTGGTAGAGCTGGCATGTACAAAGCTGTGGGCTCGGACTCCAGGACCCCACAATAAATGGAAGGAGTTGGAAA
TGCCTCCCGAGTGCTGGGATTAAAGGTGTGCGCCACCATGCCTGGCTCACTTTTCTTTTCATTGTGGAAAACTAGGGAAGGGCATTATGATTTCACTTGCACTAAATTATCTGTATCAAAGATTTGAGTCTGTCTGTGACAAGTGTCCCAGGAGGCTGCACTCTCAGTTCATAGTCTACAACTTTAGAGATGGTTTCTAGAAGAAC
CATGTCTTTGTAGAACAGTTCCTCTAGCTACGTGCTTCACATTTACATTATTTCTGTTTTATCAGCCCTGGGAAGAAGGTACTGTTTCCCCTTTGAGGAAACTAAAGTTCAAAGATTATACTGATTTCTGTTTCTGATAGGTTTTAGAGTCATGATACAGATTTCCTTTAGTCCAGATCTTCTTTCAGCTCTGCATACTGCTTAAT
AGCTCTTCAGGCCTTACAACAAAATCTGCAGAACCTGCAGTCGCTGCAAGTGACTGCAGGGCTGATGGGCATGCCTGCCGGCCTCTCTTCTGGAGGAGAAACTAAAAACATGGCTGCTATGTTCCCCATGCTGTTCTCAGGAATGGCCGGGTTACCAAATCTGCTAGGCATGGGAGGACTCCTGTCAAAGACTGCAGAGTCTGGGG
TCAGCATTCTGTGTGGCTATGTCCACCTGCAGAAGTTGAATCTTTCGGGAAACAGAATCGAAGGTTTGTCTTGTGTGAGCTGCATGCCGTATCTTCTAGAACTAAATGCTTCTCAGAACAAGCTGACTACCTTCTTCAATTTCAAACCACCCCAAAATCTCAAGGTATACTTATCAGTACACTAATCACATCCGGTGCGAGCCTGC
TACTAGTTCCAACCTTCAAAGGAGATAGACCTTGAGTTTCATCCTATAAATGACTGGTGGTGGTGACACGCATAAATGTATGTTTGTATGGTATTTATCAACTAAATAGCAGTAGAAGTAGAGATCTAACTCCTTTAGTATCGTGCCCTCAAATCTATCAATGCATCTCCACCATTTGATATGCAATAGGACACTGCCTGTACGCA
GGGTGTACCCTTTCCTGGAACATATTGGCTCAGGAGCCAGGATCATCTTCTTTGGGTCAACAACCATCCTAATGAATTTCCTGTACCTGCTTGGAGAAGTACTAAACAGCTATATCTGGGATACACAGAGAGCACACAACGGTTTTGCCCTTTATATTGATCGAGATGAGAACATCCCACCATCAGTATCCCAGCAGGAGCAGTGG
AACAAAACTAAGTTGGGCCATGTGAGCCACTGATGCACCTGCAAGTCGAGGCTGGATAAAGAACTCACTGGTAAATGTATTCTACCTTTGGGGACCAGACACTAAAATGGCTCTTAGGTAGCTGTAGTAACTCGTTACATGGGAGTAAACCTGGATTGAAAGGCTCTGTGCTGTTTTCTGTGTGGATTGGGGACTGCACCATAAAT
AGGAAAGCCAGGATTAATCTACCACCGTTTGGAGGATGGGAAAGTCACTTGTGACTCTGTCCAGCAGTTCCTGGATCAAGTTTCCAACCTAGGCAAGACCACTAAAGCCAAGGTCATTGAACACTCCGGAGATCCTGCAGAGGGAGTGTGTAAGATTTACGTGGGTGTGGAAAAGATTATTAAACAGGACATCCTTGGCCTCGAGA
TTTGCCTTCAGGTATTTGATTGAAATATTTAAGAGTATTTAAGCTTTCCAGTATCCTGTATCATGTGTAAATGGAAAATATGTCTTACAAATAGAGATGCACTAAAACAACAAAAACAACAACAAAACAAACGTTTACATCCTAGGAGGGAAAAAAAACAAAAGTCTTTGTAATTTTGCTTAAATTTGCCAGACACAGATTTAGAA
TAAATTGTATTTTTTCCAGTGGAGATGGGAAGATAGATTTAGTTTGTTTGCTGTTTTTAAGTACGTTTTGGTTATAAAGTGTAGCAAAAATCCCATATACACTAAAAACCATGCACTACATCTGGCTTTCCATGTCAGATAACAAGGGTGCCCAACCAGGAAGTGAAGGTTACATGCAGAGAGCATCTGAAACCACAGGAGCTGGT
GTACGGTATGGGTGTATTAGGGATCATCTTCGGCAAACTTTATTGGATATGATTGCCAGAGAGCGGAAAGGAGAAGTTGTAGACAGGTGCGAGAAGATGTACTAAATTCATTGAATAACAACTTTCTTCAAACACTAAATCAAGCTTGGAATGATCATCAAACAGCCATGGTGATGATTAGAGACATATTAATGTATATGATGACC
AAAAATCTTAGAGAATCATTTTGTGTTTAATTTCCTGTTGTTTTAATGTTATTTGTTCATTGATTTAACCTACTTTTTCAGAATGAAATATTATAGTATAACTAAATGGTTTTTGTTTTTGAACTTTGCTAAGACTGTTTGGATCCAGATAGGCTCTTTAGCACCTGAGTTTGGTCTTCTCCATAGCCATAGGGATCTTTGGAAAT
GCTTTATAACTATAATATTAAAGATCATATCTAACCTACAGAAATCTACCTAATTATGTGAAACATGCAAATGTTTGGAAGAAGCACCCCTCTTTCATGTACTAAAATAACCCTGAGCTCTAGAGGAGCCAGAAGACTGCGCAGTGTAAGCTAGCGCGAAGGCCACAGTGTCGCAGAGACCAGGTTGTCAGAGACTCCACTTGGTG
TCAAATTGAAGGCCTGAACACACTGACAAAGCTATGCACTTTAAATTTGTCCTGCAATTTGATCACAAGAGTGGAAGGACTTGAAGCACTGGTTAATCTGACTAAACTGAACTTGTCTTATAATCACATAAATGATCTTAGTGGGTTGATGCCCCTTCATGGACTAAAGTATAAACTTAGATATATTGACCTCCATAGTAATTATA
TGACTGTCAGGACAGCATACACTTTTCAGTACTGGAAAAGCTATATATTCTAAAGAGCAAGTTATTACAAAATTATGCTGAGTTATATCTTTTTTTTGGTACTAAATGTAGGAAAATAATGCACTGGTGGGTCCTTTGACAGAGATATCTTAGAGAAAATGTTTAAGTGGTTAAAGGATTCAAGGACAATACAGGAAACATGTATG
GTGGAACTCAAGAGTTCTAGCACAATTCCCTCCCTCTCTTTCATAACCTACACATTTCACTAGCTAAACATCATGAGTAGGTTTCATTTGTAACTGGTACACTAAAGATTAAGTCCTACTAATACTTACAACCTTTCGCTCAAATCATTCAGAGATTCCATCTAAGAATAATTATTTTACCCACTTAAAAGAACAATCAACATTTA
ATGGGTGCTAATGCATCTAACTATCCTCATTCATGTTCCCCAAGGGTAGGGGGAAATTCACAGGCCCAGCAGACTTTCATAGGGTTTATGGGAAAGATAAACTAAAGCGTTGTTTTTGACTGGGCCTGATGATGCAAGCCTGTTATCCCAGCTCCTTAGGAGGCAGAGGCAGGAAGATGGCAAGTTCAAGGGCAGCCTGAATAACA
TACTAGTTGTGAAGATAATGCAAGTGCAGTTGGTTTTTGTGTAGAATGTGGAGAGTGGCTGTGTAAGACATGCATTGAAGCACATCAAAGAGTAAAATTCACTAAAGACCACCTGATCAGGAAAAAAGAAGATGTCTCAGGGTCTGTTGGAACATCTGGTCAGCGCCCAGTGTTTTGTCCTGTACATAAACAAGAGCAGTTGAAAC
AGCCACAGGGTGTGGCTGTGCACTAGATGCCGTCACCAGAGGACTGAAAACAGCCCTTGTAGAGAGAGATGACTTCTCATCGGGGACTAGCAGTAGAAGCACTAAATTGATCCACGGTGGTGTGCGATACCTCCAGAAGGCTATCATGAACTTGGATGTTGAGCAGGATAGGATGGTGAAAGAAGCCCTTCACGAACGTGCCAACT
CCCATTAGCTACCCAGACCTCTGACTCCTGTTCCCGATACTCTTTGGGTCCTGGCTCCTTCTTGGACCCCAAGCCTCCTGAGAGAGGAGGGAAGGGGGAGACTAAAGAAGCAATATTGCCCCATACCCCACCCGGGATGTGCCCCAAGGAAATCTTTCTGACAGTCCTTGCTCCCAGCCCCTGCCCCAGCAGGTGCGCCTCACCAG
CATGATTTGGGAAAGTTAAGCTGTGCACTTTTAGGTTTCAATTACACTTAGAAGCAGACCACTGCAATGAGAATGGTACTGGGAAATACTGAGTAGACCTACTAAATAGTGAACACACTACAGGAGCAGCTCCTTAGGTTATTTAATGTGTACAGCAGACATTAGAATCATCATTACAGAATCCTAACCCAGCTCAAATAGTGGAA
ACCCAGAGGACACGCTTCAAATGGGTAGTCACATGCTGGATTCAAAAAGATATGCCATCATTGGAGCAGATCTCCGAGACCTTTCTGAGCTGGAAGAGAAACTAAAGAAATGTAACATGAATACACAGTTGCCAACACTCCTGATAACTGAATGTGTGCTGGTTTACATGACTCCAGAGCAGTCAGCCAACCTCCTGAAATGGGCA
TAAGGAGATGGAGGATGTCTGGTTTTGTGTGTGCGTTTTCACCATATCCCCAGTACCTAGAGTCTTGCACAAACTCAGTCCAGACTGTGTGTTGAGTTGAACTAAAGGGTCACTACTAGTGTTAGCATGCTTCATACCTCAGTAGTATAAGCTAGTTGTTTCCTTTGCTGATATTTGTAATTATTACCCATACACACTACATTGTT
CTTCAGTAACAATGCTCAAAACACTGCCAGAAGTTGGGATGGGGGGTTAAAGCCATCGAGAATCATGCGAGTAATCATCATAGAAAACTCACCAGCAATAACTAAAACCAAAACTATTTCTCAGTACTTGTCAGTGTAGTAAGTTGTCTAGAAGTTGTACCCAGGCTGGAGAAATGGCTCAGCGGTTAAGAGCACCGACTGCTCTT
GTTAAAGGGGCAGTATGGACAGTGGATGAAGTAGAGTTCCAAAAACGGAGGCCACAAAAGATCAGTGGGCCATTCTCGAATCTCCAGAAAAGCAGCTAACACTAAACGAAATCTATAACTGGTTCACACGAATGTTTGCTTACTTCCGACGCAATGCAGCCACGTGGAAGCAGATATTGCGCAGAACCAAGAATTTTATAAGAACG
CTATAACCCTAGGCCTTTCTGTAAAACTTACACTATGGACAAGCAGCCTCTCAACACTGGGGAGCAGAAAGACATGACAGAGTTCTTTACAGATCTCATTACTAAAGTGGAAGAAATGTCGCCAGAACTGGAAAATACTGTCAAAAGCCTGTTTGGAGGTGTCATTACAAACAATGTTGTTTCGTTGGATTGTGAACATGTTAGTC
CCACATTTGCTGAGATTATTTGGTAATAAGACTTTTAAGAAAAGTGATTTTTCTCTTTTTTCCCTGTTTTGAGCCTTTAATAATTGAGTTTTTGGTCCTTACTAAATGACAGAGTTAAAATAACTGACAGATGACTATTTCAGTTTGAATCTTTATTTAATATTTTACTTACATTTTTAAATGCCAAACCCTTCTTTGGTGACCCT
AACCAGTTAATGAAAGATGATCCTTCAACTGTAAATGGTGCAGAGATTTTAATGTTGGGAGAAATGTTGACTTTACCCCAAAATTTCGGTGATGCGATTGACTAAACCTACTTTGTTCACCAATATTCCTGTAACGTGTGAAGAGAAGGACTTACCTAGTGGATCGTTGTAGTCAGCCTTAGTGGTTGAGGCAAGTGTGTGCTTCT
TTATATGGTAACAAATGCTATTTGTTTGGTGGTTTGGCAAATGAAAGTGAAGATTCAAATAATAATGTCCCCAGGAACTATGTCATGGTCCAAACCAGAAACTAAAGGGACAGTGCCACTTCCACGAAGCCTTCATACAGCCAGTGTTATAGGAAACAAGATGTACATTTTTGGTGGATGGGTTCCACATAAAGGTGAAAATCCTG
GGAAAAAGAGTTGCATGCAAGCTTACAGTCTTCTTAATCCTTTGACTCCATCTTTAAAATTTCAGCTTTACCAATGTCAAAAAAATTGTTAATCCAGAGAACTAAATAATCTGTAGAAAGAATACAAGGCTAATACTCTTTTTATAAAGCAGGCTGGTATTGCTTCCATATGTGTGTATGCTTGTTCCAGAACCTGTTTGTTGGTT
GATCTCATTTGGAAATAATTGGCAAGTTGAGGTACTTTCTTCCCATGCTTTGTACAATATAAACTGTTATGCCTTTCAGTGCGTTACTGTGGGAGGAGCAACTAAAAAAAAAAATAAAGACTTCCAAAAATCGGTATAAAGAGGAAGACTATAAATCTGGCCTTTCTGCTCTAGATCACATAAGGCACTTCACAGATAGCCTCAAA
AGACGGAGCAGCACCTGAACCACCTGATGACACAGCTGGATCCCCTTTTTGAACAGGTGACGACTTTGGTTGGAACCCAGAGGGAACTTCTAGACACAAAACTAAAGACCATCCACCACCTTCTACAAGACTGCCAGCCTGGCACAGGAGTGGAAGTTCCAGAACCAGGGGCCAGCATACCCTTTACTGAGGACCTGGGGAAAGAA
CACCCAACATCACATACCCAAGGTGGATAAGAAAGCAAATGCCAGAAGAACTGGACAGACTTCAGCGGGCCATCGTCCTGGAGGAGATTCTGTTCACAGAACTAAAAGATGGAAATGCGGTCAGTTTCCGAATGGCTCGTTTCTTAGCCAAGCAAGGAAATGATTGACCAGCGGGAAGCTGGATTGCAGCAGGCGCAGAATTGTGT
TGTGTTGGACACTGGCTTTCTCTAAATGGGATTTGCCTCTTCTATATTCCCTAAGGACTTGAGATGCAGACAAGCATTCAGATTTCACTCAAGACCTGGGACTAAAAAACAAAACAACAAAACCCCCATGAAAACCTGAAGAAGCTGGTACTTGATCTGCCTTGCTCTTCCACCGAGCCTTGCTCTTTATCTTCTAGCCCATATCT
TGTACAGAGTGAGTTCCAGGATGCCCAGGGCTAAAACAGAAATCCTGCTTTAAAACACCAAAAATAATGACGATAATAGTAATAAACTTGTGTTCCTACCACTAAAATGGGGAACCAAGTCTAGGACCTTGTATATACTAGGCAAGTACTGTAACAGATTATCTTCCAGGCTCCTACCAGTTCATATTTTGATCATCTTTTGATCT
TTTTGAACTTTTTCATTTTCAAATAAGGATAGTTACAAACTTAATACTCATTACTTGGTCTCCATACAGCAAGGACTATAAAATAACCTAATTTGCTTTGACTAAAGTCATAAATGAGTAATGTGTGTTTGTAAGAGGCATCTGCCCACTATAGCTTCATAAACACCCTATAAGTTATAGCAGAAAATAGAGAACCTAGATTAAAT
TAATCTTGAGTTTTTCTGCTATTAGCCTCCAGCATTTTCTAGGGCATCGCTTGAGGCTGGCTTAGTTGTGGGCATTGTATTGGTTTTGTGAGGGTCAAAGACTAAAGAATGAGGTTCAAGACTTTTCTGAATGGGGTAGAGAGATCATTCCCCTGCTCTCAGGCCGACTGCTGGACAATCCTCACGTTTGGTGTCACTGAGAGTGT
TATAGTGATGTCAAAATAGTCTGTCTCACAGTATAGTGATGATGAAATAGCCTGATATCACAATATAGTGACGATGCAATTCAGCTTTGGTTTTTATATAACTAAATTTCTGAATATGAAATTTTATGAAATGTCAATAGAACTAAACTGTCACTTTTTGAATTATGTGATTAATTATTATAATGTGATTATAGTTTTGGACCAAG
TATCTCTGTATAGCTCATCTCTTCCTCCACACATGGCTGGCATTAAACTAGGTGTGATCACTTCTGAAGAGCTTCCTTTGTACTACAGGAGGAGTGTTGAACTAAATAGTAATTCTTTGGAGTCCTATGAAAATATCATGCAGAGTTCTCTGGGATTTGTTAATCCAGGAGTAGTTGAATTCCTTCTAGAGAAACTAGGAATAGAT
CCTCCACCACCGGGAGCATCCTGAACCTGAACTTGGAGCCTGGGTTCCAGTCAATAATTGCTACCTCATGTCTAAAGAAATCCCCTTTTCTGTGAAAAAGACTAAAAGTATCTTCAACAGCGCCATGCAAGAGATGGAAGTTTACGTGGAGAACATACGGAGGAAGTTTGGGGTTTTTAATTACTCCCCGTTCAGGACGCCCTACA
TGCCAAGGAGAAGATTCGGCCAGTTCCATGGACTGTGGTGTGGAGTGTGAATCAATTCATAATGCCAAGCTTGCAGTTATCAAAAGGATCAAGCACTTCCACTAAAAGCTAGTGTGTGACTGACCCACTGATTCAGTTGTCACTGCCCTCTTTCTTATCCTAAAAAGGCAATTAGAAAGATAATTACTTTCTTTTCTATCCTGCAG
ACCTGTCCTCGGAGCTCAGTGCCATTTTGAGAGAAACATTTTGTTATTTTGGCAGAACTAGGTATAATGGTTAAATTAAACTTAGTAATACAAGTATGTCACTAAAAGATAAAAAGAGGCCCCAGCCTTAGGTAGAGGAACTCCTTTTACGCCCGAGGATTTGTCCTCTAGAGTATGTTTGAGGTTCTTCCATTGGTTTCTCTATT
TCTCCTGAACCTTGATTTCTTTGGGCCCGTGGATGACAGTAGCTCTAGCAGCAGCACAATCCCAGGTCAGCAGAGCGTTTAACCATAGTTGTGATTACTTACTAAAAGCATGACGACGTTTGACTTTCCTATAAACAAGCAAACAGGTAGACGGTGTTCTCCCCACTGCCTTTCCTTCATCCAGCGTCCTTTCTGACAGCTGATGG
AGAGGAATCCAAAGTCATGAAATGTACAATACAGTTAATTCATTACTGTCTTTATACTTATCATTTATGAGGTAGCAGTTATAGAATTGAAAATGTCAACACTAAAACAGACTCTAAATATTATCTAGTAACACCCTCCCATTCAGGTAAGGAGACCAAGCTCATGAGGTGATGTGGTTGGTTAAGGTAATGCGTTCGTCTGATGT
AAGCTGTGTATGGTGCAGTATTTAACAGGACTTAGCCACCTAACTGAGGGGCTACTTTGGTGAATCATTCGGACTTCATGTGTAGTCTTCATGATCAAATACTAAAATAACTGGGAAACGGGGGGGGGGGGGGGGCGGACATGACACTTGACCACCATCTTCCTGTGATAGTTTATTTTTATTTTACTTCCTTTCTGTTTGAGACA
AGAACTTAAATAGATCCTCCAAGGGAGGCAGTAGCCTCGATAGATTATATTCCAGAAAAATCAGAAAGCAGCTTGTCCATCATAAGCAGGAACTTAACCTACTAAAGGCAAAACAGAAGGCTTTGGTGGAACAGATGGAAAAAGAAAAAATACAGAGTAACAAAGGCTCATCATATAAACTGCTAGTAGAGCAAGCAAAACTGAAG
CGCTGCAACCCATGGAAATCCTCAGTACCTGATCAGCCCCTCTCGGCCTCTCTCAGCAGAGAGGAGTCCTCCGCTAATGCTCCCGTGGGGCAAGTCCTGTACTAAAACTGCCCAGACTTCTCACAGCCTGGTGCATCCCAGCCTGGGCCTCAGGGCGTCACAGACAGCCTAGGACCAAGTGAGCACTTTGTTCCGGCCATCGTGGG
AGCAAGGTGTTGGCTATCAGATGCTGGGGAATGCAGTCACCGTTGGCTTAGCACTTTTCCCATTTTTATATCGACTTTTCCGAGAGAAGAGCTTTGACCAACTAAAGTCCATCTCAGCAGAGGAGGTTCTGACCCTCTTCTGTGGTGCGCCACCCGTCACACCTGTTGTTATTTTGTCTATAATTAATTTTATTGAAAGATTGTGT
ATGCCTGTCTTCCTGGCCTGGAAGGGGAGGGGCTCTGCTCCCTGCTGCTTAGGGATGTGCTTCAGGGCCGCCCTGCAGATCTCCCTTGGAATGTGTAGTCACTAAAACGAACAAGAGTAGCTGAGGGAATGGGCTGGCAGAAAGTAAAAGAAGGAAAGAAAAAGAAAAACTTGGAGCCGGGTTTAATCCCAGCACTCAGGAGGCAG
CACTTCCATGGGCATGTAGTACCGAAGGAAGCCAGAAGAGGGCGTGAGATCACCTAGAATTATGGACAGTTGTGAGCCTTGATGTGGGTGTTGAGAACCAACTAAACTCAGATCCTCCGCAATGGCCACTAGTTCTTTTAACCATTGAGCTGTCTCTCCAGCCCCTTCACCATATCTTTTGGTACAGGGTCACTCACTAAACCCAG
CAGGACCTCTGAAGAGCAGTCAGTGCTCTTAACTGCTGAACCATCTCTCCAGCCTGAAGGGGGAGTTCTTAAGCTGGGTGTCAGTGGCTAGAGGCACAGTACTAAATGGCTGAAAAACCCAGGTTCTGGTCCATCCAAGTCCCCAGGATAGAGATGATTGTACAGAACTAGGGAGCAGTCGCATTCTTCTCCATGGCAGTCCTTCA
TCATTGAGTGTGGGAATGCATTAGAGAAGAACGCTCAGGAATCCAAGTCCCCATTCCCTATGTACTCAGACACGGTGGAGCTCATTAAGTACACTATGAAACTAAAGAATTATTTGGCACCAGATGCTACAGCTGCAGACAAGAGACTCACAGTACTTTGGCTGAGATGCCAGTCATTATTGTACCTGAGGCTGTTCAAACTGAAG
CAGTAGCCGATCTCACACCCAGAGCAGCCTTAGACCAAATGCTGCCTCTGTTTCCAGAACAAACTTGCCTTTTTCTACGATGCTGCTTCTGTCTATTTATACTAAAATGTGTACTGTGTGTGGTTAGGGAATATGTACAGAATTTTTATATGCCATGTCTGTACATGCTCAGTGTAGATAACTTCAGATACAATGTCTCTTTGTGC
