# Supplementary material for: Poly(A)-DG: A deep-learning-based domain generalization method to identify cross-species Poly(A) signal without prior knowledge from target species
Source: PLoS Comput Biol. 2020 Nov 5;16(11):e1008297. doi: 10.1371/journal.pcbi.1008297 (PMC7671507; doi:10.1371/journal.pcbi.1008297)
Supplement: S1 File — These three datasets are produced by previous researchers and we use them in our experiments. (ZIP) [file pcbi.1008297.s002.zip › mouse/bl_mouse/positive/posATTAAA.txt]

CAAAATGATACAGGGGACTCTGCCTCAAACAACAGCAACAACCAAAGTCAAGAAAGGTGAATGTGATTGATTTATATACCATTCTTTGCTGAATGACATAATTAAAATTCCATGCTACCAAATTTGCCAAGGTGATTTCAATGTAAAAGTAAAGAGAGTATGCTTAGTAGTTGGTGACTATTGTTGCTGACTGTCCCAATGCGGTG
CTGACATAGGACTCTGGTTAGACAGTTTTTCTCTATGTTGTCCTGACTATCCTGGAACTCACTTACTCTATCCACCTACCACTGCCTCCCAACTGCTGAGATTAAAGAAGCTGGCTTGAAGTGGGACTTTTTTTAAATTTATTTATTTATTTATTATATGTAAGTACACTGTAGTTGTCTTCAGACACTCCAGAAGAAGGAGTCAG
AATATTCTCTCTTCAATTAAGGAATTTTCATAATGGAATGGTTTAAATTGAAGTGATAAAGAATATTATTAGAATAAAATGTTTGTATATGTATTTGTGTATTAAAGATGTATTGAGTAATTTTGTATTTTTTACATATAAATGTGCTAAATTACTCTAAAACTGGGTGCTGCTTCCTTAAGTAATCTTACTTTTCCTAAGTAAAT
GCACTCTGTGAAACAAGGCTGAATTTATTACCTGAAATTGAACCACCAATATGTTCTGGAACATTCCAGGGGTTTCTTTGAGGGACCTTTTGAGCTCAAAATTAAAAGTTCTCTCACAAGTTTCACTCCGTGAATTAGAGTTTAATTTTTACTCCGCTATAATGCAATAATAGAATTTTCAATTTGTTCAACGGAAAGAGGGAGCA
TACGCTGTGGATAAGTACACTTAGTGCTTCCAGAACTGACTTTGAAATGCTGTGTATTCACTTCTCACTCTGTAAATGTAATTCTTTACAATGACTATTTATTAAAAGGCAGTCAGTGTGATTTTTACAGGATTGTGTGAACTATTCAAACTCTTCAACCTCAGAACAAGATGCTAAAACCACAATGGGGGAAAATTCATGACTCC
AATTTTTTTCTAGGATGGTTCTTTGGTGTGTGTGTATGCATGTTTTTATTATAGCTGAGACGAATTTGTATACTAATGAGATAGATATGCTTAATCTTATATTAAAAATAAATCTTACCATTTTCAACATTTTCCAGAGTTGATGTCTTAGTTCTGTAATTGTCATTTCTGAATATGCTGCTTTGCACAAATACACTATATCAAAT
GCAGACCACTACATTATGCTGAGCACTTAGCTAAGGTGTACCCCTCTTGGCTGGATTATGTGCCTTCTCAATTCACCACATTTTTTTTCTCTCTCTTTTAATTAAAGTAATTTTATCTGCACATGGGTGTTTTGCTTGCATGTATGTCTGTGCACCATGTGTGTGCCTGGTGCCCTCAGAGGGCAGAAGAGGGCGTCAGATCCCCT
GTCGTCTGTGACTTACTGATGTCCCGTGTACTATAGCTAGTATTTTCTGTGTGACAGTGATCACCTCATTCCTCGACTGTGAGATGAGTTTATGAAAAGAATTAAAAGTGAGCACTTGTGAATTGTGGGTTGTGATGCTGGGTACTAAGACTCAGGGTCTTGTACCTGCAGGGCAGGCACATTGCTCCTGATGTATATCCTAGCCC
GGAAGCAGAAAGCCCTCCAGAAAAGAAGTCCGGAGACGAAGGGTCCGAGGATGAAGCCTCATCTGGGGAAGATTAAAAGTGATGTTTAGGGAGAGGTTTTATTAAAAACAAAGGAAACCTCTGTAGGACACGGTTTGGGCTGTGGCTTGACTCATGGGCTTTCAGTGCTATTTCATTTGTCTAGAATAATGTTTTTCTCTCTATCA
ACTTTGGGGTTTTTGTTCCTTTCTTTCTCCCCTTTTCCTTTCTGGTAGGCTAGGTTTATTTATCTCAGCAATAACTTCTATGTTGGTTTCAGTGGCTGGAATTAAAACAAAACAAACTTCTAAACAGTGTGTTGGTGCTTTAGCATTTGGCTCATGTACAGAAAGCAAATGTCTAGTTTCTGGTGTCACTGCACTAGTGATTTAGG
CTGATGGTGGGCAGAGTTAGCAGACCTTTAATAAAACATCAAAAAGCAGTTTGTGAAATAGCGAAAATTTAAATGTACTGTCCCCTATGCAATCCAGGTAATTAAATCTGTTTAAGAATAACCCAGTGGTCTGCAGTGTCCTGCAGTGCTGTGATGTCTCTTCTTGTCTGGGGATGAAAGTAAGCTTTGAAGAGGGCATTACTGAG
CATGGCTCCTGTCCTTGGATGGTCTCTTGTCCCTGAATTTCATTGTATCATGCATGGAGAGAAATGTTTGTCTTTCTGTTGTCTATACATCAAAGAAGCCATTAAATTGTTTTATTTCTCAAGAGTTGCAGATCTCAAGGGAGATGGAGAGCCATGAGAAAGTGTTCTGCAAATGATCTGGTTAGGTGCGCTGTCCCATATGGGGA
GTGAAATGTAACCAGAACCACTTGGGAGGTCAGAGGCTGCCCCCTTTTGATAGTGCTTGTTTTGCTAAAGGGTACTTAGTTTACATGTTGTTTGATGGAGATTAAAGATCCTTTTTATATTTCATAGCCTTAAGAACCCTTCATCTACAATCAAGTCTAAAGATAATATCCTACTTTAGGGTTTGACTTAAGGAAATTGTTTATTT
ACCGCCTCCTAATCCAGGACCTTTCTTATTGAATTATTTTCATTCACTTCATCGTGATTTAAAAAATGTCACTGTGGCTCTGCCTGTCTACTACATATCAATTAAATAGGAAACACTAGATTCATGCTAAAATCATTGTGGCCACTGTGTCGCTTTTCTTGCTTGTTCCCTTCTAGAGGTGGGGACCGAATCCAGGTGCTGTCACT
CTTATCCGTGATGATGGACTGTACCCTTAGCCAAATAAGCTGTCACCCTGAAGTTGCTTCTGTTCGGGTATTTTATCATAAGAAAAAAAAAAACTAGGACATTAAAATTTTTCCAAAATGGCATCCTTGTGTGATTCCCTTTTAGTAATCTTACTATAAAATGCATCACACGTCCACAAAGTGCAAGCATCCCCGTGCCTGCTTTG
TGTTTTGTCCGTTTCCCATATTGCTATGAAGTTTTAAGAACCATGTAGCCTATAGGAAGGAATGTAAACATATGTCAATATTGGCAAAATTTTAATACTAATTAAATATTTTGTTCAGATTTTCAAAGTTGAGTTTAGAAACTTATTGAAATTTCTTACATATTTTTGTAAGAAAATCTTGATACTTTGAGGTTGTCATCTATCCA
TGTCTTAAGTTTAGTAGATATTTTGTTTGTCTCGTGTTCCTTAAATATAAATGTATAGCAAAAATTCAGTTCCTTGTGAGGAGTAGATGAGGTCTTGCATATTAAATTAGTTCCTTATGTTATTTTGATATTTAAAATAAACAGTTCTTTGGTCCTAGTAAAGCACACCCAGGTTCTTTTCACATTACACTTTCAGCGTGGGGTCA
TAGGCAAAAGAAAAACAGAATGCAAAGAAAGCTCAGGAAACTAAGTGAAGAGGATATTTGGACGTGTGTACAGTGTGCTGCACTTAATTTCATGGACACCATTAAATAAAAGGAACTTTGGACAACATCTTAATTGACTCAGTGCACGTTTGGCATAGTACCAGTCTGTCTTGTCCTTTATGCATGGAGTTAAAATTCTTTCCCTA
AATTGACTCAGTGCACGTTTGGCATAGTACCAGTCTGTCTTGTCCTTTATGCATGGAGTTAAAATTCTTTCCCTACCTGCATCATGGGCATGTAGTGCATATTAAATAAAAGTGACGAAAAAGTGCTGGCTAAACTCCATTCTTCAATTCTGGATCTGGGAGTTCTTGGTACTCTAGAAATACAACTATAGTAATGAACATAGAAA
GAAACTATATCGTGATTTATAATAACTTTATACAGTGTTGAACTCAGAAATGGTTGATCATGTGTTACAGTGTGGTCTGGATGTTTCTCCAGCAGAATGTATTAAAGCAGTATAGTTTCCTTGTGTTGATCGAGTTACGTCTGTAGCCTTTTATTAAACACGCACTTAAATTTATACACATTTTTAACAGTAGAGAACAAACATCT
AACCCAGGTTTGATGAGTTACTTGACTTACTGAAGCATTTAAACTGTCTTTATTTATCATTAACCAAACAAATGTAAGTGGAAGCCTTTGATTGAAAACAATTAAACTGTATTGGGTTTGTGAATGCACCCCTTTTCAGAAGTGTTTTGTTCAGCTTTCTTACCTGGATTAATACTGGTTGGGGTGGCTCGGTGTCTGTGTAGTGC
GGATTAATACTGGTTGGGGTGGCTCGGTGTCTGTGTAGTGCTACACCTAATTTATGGTGCCCAAATGAGCAAATCTAATGCTTGCTGCAGATACAAACACATTAAAGGTACTTTGCAGTAAATCCTTGCACTGTGGGATTTAATGTCCAAATGTTTGTCACTCAGTTCATTACTTATAACGGAGGGGGGGGGTTTGTTTTTCTCTG
GGGCTTCAATATAGGGTTCTGTGTTATTTTTGTTTCACGAAATTTTAAAGTTTTGAATAGTCTTCTGTGAACATAGACCATGGGCAGGCCTCAGATTTGCATTAAAATATAGAAGCCTTTTGTTAAAAATCAATGTGGGCCTTGTCTGAGTACTGAAACCCACACTCCACATTACAAAGCCGTGAACAGTCTAAGAATTGAAATCG
GATTTGCTTAAAATTGCTCCTCACAAAGACCATTTTTGTATGTGTAATTGTACATAAAAGTTTTGTACTTTAATGTACTATGGTTCTGATGTTGATAGCGATTAAATCCAGATAATTTTATAGCAAATGCTTGTCTCTGGCTGGTTTCTGCAGAGAGAGAAAATACATTGATGGTCTTTTCCCTGAAGTCTTTCTAATAACGGTTC
TTTTCTGAATCTTTATTTTTGTAAAATATAGATATGTTGAACCCTACCAAATTCAGTACCCCATCCCATATTCTGTTTTAATACAAAAGAGTCTAATAAGATTAAATGAATATATGACTATTTACGGTTTGTTCTATTCCATGTCTATAAACTAACCTCACAAAATGCCACCTAGCATTGAGTTTTCTGAAGAACTTAATTGGAAT
TAGAAACTGTGCAGCAAACTAATTTTATTAGAGCTATTCTTTAACCCCAGCCCTGTTTCTGGATCACTAGCTCTGTGGATAGATACTTGTTTTTTACAACATTAAAAGTTTATTTGAGTGGATATGGTTTTAGTTTCAACTTTTCAGAGATGTCAACATGCAGTTGATTGTTTGAGCCACATTTTGGTGTCAAGCATTCCTTGCAT
AAAGGATTCATTTTAACAATAGAAGGAGGTGGTTCACCTTTTGGATTGTAAATATATGAAAGTGTCTAAAGGTCTTTATCTGCTTTCTGTCAGCATTTATATTAAATGATAAATTAATGAGGAGGAACAGTGTGTAGTCTTTTTCTTGTCAATGAGTCTGCCACCTCGTTCTCGTCTTGGGATTGTTGATAAAAAAAAAAAAACAA
TGTTTGTTCGTTCTAGGATGTCTTTTTTAAATAGTGACCAATGTTTAAGGCTGTTAAAATAAGCCAACTTTTACAAATCGGGATGTTTTCTAAAGAACTGATTAAATACGTACATAACTGAGTTTGTGGTTATTAGCTATCAACCTCATTATAAGGCAAAGCATTCTGAGGTCTTCCCCTGCCTATCTTATCCTGCTTACTCAAAG
TATTCCAAGGATCTAATTTGAAACTAGATACTTGCCAGTCTGTTATTTGTATATATAGTTGAACCCTGATAACAATGCCCCATACTTGTGTTTCAGTTGCATTAAAGACATTATTGCATCTAAGTGAGAGTCAGTCTGGTGACCAGGAAGCCTATGTAGAGTCCTGACTCTTTGCTGCAAGAGATGCATAACCATCCTATCAGTAT
GAAACCTTGCCTGTGACTTTGGCCACTAACTTCTGATTTCCTCTCCTCGGTCATGTTTTCACAACATAGTTTTTCCAGCGACCTAATATAATTTTATAACATTAAAAATATTTTGGTACTGATTCAGGGATTGGTTCCTAATTAGAATATTGAAGCAATATCTGTAGTCTTAGGAGGTGACTGTTTGGATGGGTGGGTGGCAGAGA
ATTTCTGACCTTCTTTGAGGGTTCATGAATATTTTAATGATTAATTGAATATTTCATAACAATCATATGTATGATATTTGGGTTATTTCTGTTTTTTTTAATTAAAAATAAGTTTCTCCTTCTTTTGTGCTCTTCTTCTGTTGGTTTGCCTTGTCCAACTTTGATGAGATGGGTTTTGTTTTATCCTATTACTTTGTTATGTTTTG
TTTGGATGGTGTTTTTGAGGATAAAACTGTCTGGGGTATTATATGTAAATCAGTATTTATGAATAAGTAAAAGTGTGTTTAGACTAGATTTGTTTACCTGATTAAATGTTTTTGGAATGTGTGTATCTGTGTAAATGGTCAGTTTGTGCTTGGGCTTGTGGTCTATGAACATTTCTGGGTGCCTGTCCCTTCTCCCAATTTCCTAT
TAGCCTGGACCTTGTCTTAAAAACAGAAGTTGAAACTATCAAGCAGAATTTCTGAAAAATTTTTACATGACAATGTTCCTATGTAATAAAATATGTTTAAATTAAATATGTAAAATGTGGATGGTCATGAATATTCTGGTATATGTATGGCTACATTTATTTACTTATATTTTGTTTTTAGACAGAATCTTACTATGTAGACCAGT
ACAGCACTTTATCTCTGATTCTTGCAGTACAGCCTATGGCCATAGAACCGAAGAGAACCTTTAGAATGTGTGAGTTATTTGTACGCTACCATTACAGTGAATTAAAAACCTATTACACTGCTGATCTTTTTGCCGTCTTAATTTGAGTCTCATCTTAAGGCTGGGTAGGAGACAGGAGAAAGCACCAGGCAGGGGAAGGTGAGCCC
TTTTGGAGTCAGACAAATGTGGGTTATATTCTGGCCCCGCATCTTTGAGCATTAGTTTTCTCATGTGCCAATAATAATCCCTTAGAAATTGGTTGTAAGGATTAAATGATGTTAATAAAGAACTAGCATAGAGCCTCTCACTCAGTAGGTGCTCAAGGAATGGCAGCTGCTGCTCCTGTGGTCCTTGTTCTCCCAGTCACCCTCCA
TTTTTTTTTTTTTACCCTGATTCCCACTTGTAATTTCTTTTTATTGTCGTTATTATTATTTCTCTGCTATTGTAATATTTTGTTTTTGTTGTTGTTGTTGATTAAATGTTTTGGTCAAATACTTAGCTATAGCCTGAACCTTTATCTCATTTAGGGCTACACCGACCTCATAGAGCTGGGTGTGGTGCCACACATGCCTTTAATAA
TATTTTGGCAGGATCTGTGAAGTAAGGACCGATTGGTTGGAAAAGGGGTTCGGTTGGGAATGAAGTGACAGTTTTCCTCAGGGTGCATGGGGACAGTTTAATTAAACTATTCCATTCCATACTTGGAATTTTTTTTATGTTTTTTTTTTTGTTGTTGTTGTTTTTACTTTCGAGACAGGGTTGATTTTCTTGGTTTTAAGACAGCT
CAGGCAAGCAGTCATGATTAGATTAAGAAGAATGTTTCTCCACACAGGTTGTGATTTTTTTTTTTTTCTGTAACTGCTTTTCTGATGTCCCCAAAATGTCATTAAAGGTCTCAAGTTCCCTGGATTGGGATCATTATCGTCTGTTTTGTTTTTTAGTTGTAGGAGATAGGGTCTTATATAGCTCAGGCTGGTCTCAAACTTGTTAT
ATTTGAAATGTTTGTAATTTTGTCTTATTCTATGAAGTAGAGTCAGAAAAAGATAACATAAAATGCTTGTTTTCTTCTTGTCCTGTTTTGATATTTCACCATTAAAGTGAATGACTTTGGCATGTCAGGGTCCTCTCATGTTCCCTAAATCTCTGAATACTCTCTTACATTTTAATATGATACAACTGATGTTTTATTCATTTCTA
TCCTGCCTATTTAGGGGAGAATCTACCTTTTTAAATGCATGACCAAAGGAGAGAAAGGCGGCCTGGGGGTCTGGGGAGATATCTTTGCTGGGGTTCTCTAATTAAATAAGGTTCTCTCATCAACTCTACACATTGGGTTTCCCAGGTGTCATTTGAACAAAGCCCCTAGGCTTTACCATTACAAATCCTCATGAACTCACCAGTTC
ACTGTCATTCACAGTGTTTATAAAACACCAGGAACCTTCACTTTTGCTACCTTGATATAGAATTGGACTATCATGTTACAACATTGAAATACATCAATTTATTAAAAACTACTTTTATAAGAAATGTTTTATAGTTCTTTCTGACCTCTAAGAGACAACACTGTTCTGTATTTTGTGCTGGGAAGGGGTTATTTGTACAATCCAAG
TATTGTTCACTGGCTACAGTCTCTGACTTTGTGGCATATGAGGTATAAAATGTTGTAAAAAAAAAAAATCTGGTGTTTAAAAGAATCAAAGTATGGTGGCATTAAATGTTCACTTTTATCCTACCCAGAGTTGTGCTTCCTTCTCTGCCCAGGAGGTCTTTTTATACACCAGGGGAATGCCGTGCTAGGACTAAGACCGGTCACTG
GCCTGTAGTGTGGTCAGTTCAAAGTTGCATTTGGGATTCTATGTCTTCCAAATTGAACCGTCTGTAATCAGTACAGCCACCCAAAGGGCTATAGTTCTCAATTAAAATGCAAATGGATATCTACTCTCGTGTTGTGTGCCTCATCTCCTCTGACAGGGCTATGGTTATCTTCACAGTGAGGAGTCTCCATAGGCCCTGTAGGTATG
CATATCTGAACATTTTTGGTTATAACTTTTTTATTGCCTTTGGCTGTTGATTAGTACAAGTGCAATTTCAAAAAGATCTTGAAAGTAATATATTTAATCAATTAAAATGTTTCTCTGTAAGTCGTCGATGTTTCTGTTAATACAGTTTCCTGAAGCACTTAATTGTCTTTCTTCATTGAGCTAGAGTAAGGAACGCCTTAGATGAT
GTCGGATCGGTCAGATGACCGCCTTCGCTGGTTCATTTTCATAAGGAACTAAGAGCAAAATCAAATCTCAATTAGGATTGTGGCAATTGCCTTTTTTGAGATTAAAAATAACTTCATCAGCGTTTGCTAAGTTGTCAGTTGTATATTAATTCAGTGACTTTATATGTCTGGCTCTGGGCTGGAGAGACCGCACTGACTGCTCTTCC
CACAGAAATGCTACAACTGAGGGTTCTACACATATTTCTGATGATTTTTATGATGATAGAATAACTAAAGGCCTTTAGAGGGAATATCCTAATTTTGAATATTAAAAAAAAAGGTTTACCTTTACTATTTGTCTTCTTAGCTTGTATAATTTTTATTTTATATGCCTTCTAAATTTAGGTTAGTCAAGATAGCTGAGGCAGGAGGA
AGGAACACATCTTAATACTGATTACTAATTGAACAATTGGAGCTCTGCCTGCATTTATCATTGATCAGCGATTTATTAGTAGTTAGGGATAGAAGATGGAATTAAAGAATTTTCTTCACATCATCTAATACGCTTAAGACTTAAGTATATGATACGATTGTCATTTCTCCTGCCTAAAAACAAATTAGCCAGGTGTGGTGGCACTT
TCTAAAATACATAGTCCTATCTTTTCATATTATATATCAGATTTTTTTCAAAAGTATTTGAAAATTATAAATAATGTGAGGATTAATTTATTCTCTTGTTATTAAAATCTATAATTGGAAAGCTGGGTAATTGCCTTTATTCCTTCCCCTGAGAGAATGTACAATCAGTTTGATTGTCACCTTCAGTAGACTGAGAAGCCCTACCT
CAAACTACTGTATATTTTTATACATTTTTCTTTTATGGTTTTTAACATTGGATCTATTTATGAATTGCTTGCTTTGCCAAATGCTAACTAAAGATAGAAAATTAAACTATATTTAACTCAAGTATTCCTTATTATTTCTATGATTGGTGGAGATTCAATTTTAATATCTGTTTGTAAATAAGAAATGATGCATTGCCATTTATGGT
AAACACTATGTTCCTTCCATTCCATTCTGTCGTTCTCTCCATAAGGTCAGAAATTCTAAGTTGTTCTTTGTTCAGAAAATACTGATTTATTCTAATGTTCATTAAAAAACCCTAATTATTATTACTTAGAATGGCTCCTTTGCTTCAGAAAAGGTTATGAGAACCCATACTAGTGTATGCTTGAACAAAGCAGTATGAACTTCAAT
CTCGGTTGTTTACCACTCGGCACAAATTTTACAAACAGAACAAGATCTGCACTGAGTAAGTCGATGTCTCGCTCACCGTCTCTCCGAGTGGCGCAGTCCTATTAAATTGAGTGTTTCTGCGAGGTTGCTGTCCCCGGTTTCCATTCATTCTTTCCCCCTTGATCCTTCTAGAAACTGTAGGAAGAGACTAAAGGCAGTCAGGAGGG
AAGGGCAGGGGAAGGACAGAGGAGACAGAGGACATTCCTTCCTAAGTTACCGATGATCATGTTGACTGCTTTGGCAGAGACTCTCTGTCACGTGAATAACATTAAATGCCCTAAATAAAGCTATGCACACTGCTCCATGGGCTGTTGTCTCTCGGTAACAAGCTTCGCTCGCCAGCCTCTCACACAGCTCTGAGGTGTAGGGTGCC
GGGTTTCTCTGGGTAGCCCTGGCTGTCCTGGAACTCACTCTGTAGACCAGGCTAGCCTCAAACTCAGAAATTCACCTGCCTCTGCCTCCCAAGTGCTGGGATTAAAGGCGTGCGCCCAAATTTCTTAAACCCAGTCTTCTGTCTCACACTTAGCATTTTTGTTGTATTATTCTTTGTGGTTGGTGAGCTTTTCTTCTTCCAAGAAT
TTATTTCCAAAGCTGTTCCTACCTCACCATGAGGCTTTATGGATTGTTATGTACTATAAATGTTCTATATGAGACAAGACTACTGTGTTTCTTCTCATTTATTAAAAGTTAAGTAGAAAAATAAACTAATTCTAATTTCTATTTTGTTTGTGCATGTGGCCCTCCCCTCTTATACTGCAGTGGGTAAAAGAAATGGACTTTTCTAG
GGGGTCCTGATTTTAATGATGGCTAGGAACAAAACTTTCCAGAGATGAGAGGATTGGGTGTATTCTCTTCTGAATAAACGTGATGAGTGAAAATGATGTAATTAAATTGATGATGAAATATTTGATGTGGCCCTATAATGCTGACTGTGCTAACTGACCGACTGGTTTCCATATCAGGCTTGGGAAGATTGTATGGCAGTATGGGG
AGGGAGATAGTTTATCTTGCTCTCCAAAACTAGAAATTTTGGTTGTTGCCTCTCTTAGTTAAGACTTTCAACCCATTAATATGTAAACGCCTCTGATAAGATTAAACCATCAGTCATCTATACTTTCTCATGAATAAGATTCTTGTGGGTTGATATAAGGCCCCACTTAGTTCAAGAAGAGGATACACTGGACATGGGGGGCTTGT
GTCTACTGCAGAATAAACTACCCTTCGAAGAAATGTGGAGTTGATTTCTCTGCAGATTTCAGTATAATTGCGTAGATATTCCTAGCTACATCACAATCTTATTAAAGATCTTGGATTTTGAATTGATTTTGGCCTACATTATTTTGAGATATAAAAATTATGAATTACATTGTTGTGTTCTTCAGAATCAGCCTGAGTGGATCACA
AACATTTAAAATTGCTATAATACTGTGTAAATACAGAGTTTCCAGGTTTGTGAGGGAATGTTTGTGGAAATTTTCTTTATTGTAAAATAGTGTTAAATTTATTAAAATCTTACACAATATACATTCCCTTTGTTGCTTTTAAGAAACATAAGAAGTCACTTTGTCTTGTGCCTTAGGGTCTCTGGAATAATGTGAAACTTTTAAGT
ATTTAAAGTAATGTACTGATTTAGAAACAATCTACAGACACAGCACACTTGATGTTGGCCACTTTGTCATCTTTCTGTCACTATGACAAAACAAAATCATATTAAAAGGAACTTTGGTTCCCAAATGCAAGTGTTTGAGTTGATGTTTTCCTTGCCCCCAACCTTTTTGTGAGGCCAAATGACATGGTAGGGATCAGACAGTGGGT
AGCAACTGAAAGTTTGGGACCCTTTCCCCCGAAGCAAGAGTGGTCCAGAGACTACTTCTGGTTCCCTAGATCAGCACACTGACTAGTTCTGTTTAATGCAATTAAAAGTAATTACAGATGCCAAGTTTCCTCAGTCTGCATCTCCTAAGGACTGGGCTACCTTTCCTACAACCACCAGATCATCGCCACACCTTAGAAACTTAATA
CTCCAGTCTCCTCTCTCTGGAGGTTAAGTCACATGACTATAACCCAGGGCAGCCAATGTTCTTTGGAAGAGAGAGGATAAAGATGGGGGAAAGAAAAAAAATTAAAAAAAAAATAAAAAAAAAAAAGATGGGGGAAAGAGGAAAGTAAAAGGTGGAAACTGTCATGAGACTATGGTGGTCTGCTGCATTGACCTTGGGTATCATAA
TTTTAGACAGGGTCTCATGTAGTTCTGACTGTCCTGGAATTTGCTGTGGAGACCAGACTGGCCTTGAACTACCTCCTGCCTTTACCTCCTAAGTGCTGAGATTAAAAGCCTGTGCTACCATGCCTGATCTGATTGTTCACTGCTAAATAAAGTCCCAGAAAAAAAGTGTGCTGAGGTTGGGTTAATGTCAGAGGGAAGCTACGGGC
AGTCTTCTTTGTGATTGCTTCTGTTATTCTGTTGCATCTACCGAGCCCGTTTTCTCCCTGTCTGTGCATACAGTATGTTTATAAGTGAACTTGTTAAAATATTAAATGATCACTAACCTTAAACCGTGTCTCATTGTGACTTCTGTCGTATGTTTAAATTATTTTGAGGTGGCTGGAGCAGTAGTTAAGTTGCCTGTCACAAAAGC
ACTCACTCTGTAGACCAGGCTGGCATTGAACTCAGAAATCCACCTGCCTCTGCCTCCCAAGTGCTGGAATTAAAGGCGTGTGCCACCACTGCCCGGCCTGATTAAATTCATTTTTATCAAATTTTCCATTGTACTTTTACCATATCTGTCTCAATTGCCTTTCTTCCTAATAGTTTGTTTTACATGTAAGCTTGTGGTCCATTTTG
TTTTCGAGACAGGGTTTCTCTTTTCTCTGTGTAGCCTTGGCTGGCCTGGAACTCACTCTGTAGACCAGGCTTGCCTTGACTTCAGATTCTGAGTGCTGGGATTAAAAGTATCTGCCACCACAGCCTGGCTAAAAATTCTTTTAAATTTTAACTTTTATATAATGTAGAGGGGGCAAAAACCAAGGGGGATTGTTAGGGGCAAGAGC
TTGGTCGTGCAGTGGCATCTGAAGCCTGTGGAGCAGGAAGCGAAGTCCTGACGCCACACAGCTTCAGCTCACAGATGCACTTACTAAGGAAACCGTTCTCATTAAAGTGTATGTTCATCCAGTCATCTCCGCTGATGGAGTCCTGATGCTATCACTTCGTTCAGTTCTCTCCCTTTGTCCCTTGAGAATTTTACTCCACAGTGGGC
TCACCCACCCTTCCTTTAAGACTTGGCTGCTGTTTTAAAGTTTGCCCTTCCTTCAAATTTGGATTTTTATTACAAATCTAAATCTTTCAATTTTATACTGATTAAATCAGTCCTGCAGTATTTGATTAACCAAGCTTCTACAGATTTTGTGATTCTTGGGACTTTTTCGATGTAAGAAATAAGTTTATGGGTATTCTTTCCACAGT
TTGGTTTTGAAACAGGGTTTCTTGTGGCACTGCTTGTTCTATAGAATAGGGTGGCCTTGAACTCAGAAATCCACCTGCCTTTTCCTCCCTAGTATTGGCAATTAAATGCCCAGCTTGTTTGTAAGCTCTCATTTTCAGTTCCAGGTTTATGTGTGAGCCTAAGATTAGGTAAAGATTGAGGTTATAACTTAAACGTACTGAATTAA
CTGCCTTTCCAGCCATCTTTGCCAACCAGTAGCTCATCTCTGGGATGTGTCTGCCCTCAAAATGACATTTTAAAAAAGTCAGTACAAAAGAACGATTTTTATTAAAAACCTTGAGGACAAACATTAAAGGCATGGTTTGAACATGTTTTTGTAAGGGCATATAAAGTGAATACGAGATATATTAAATGGTTTCAATTACCAGCATT
TTGTTTTGTTTGTGTGTGATTTCTTTGTTTTCCAGTTTATTTTTAATTCACTTGTTGCTATTCAAATCAATGTGTTCATACTGTTTGAACAACACAGCGTATTAAATAAAATTCGTGTCTATTGTTCTTGAATGATCATAATGAATTCTTCTGATATTTCTTAAATTATAAAATCAAAAACCTTATAAAGCCTCCCTCTGTATTTC
ATTTATTATTGTATGACAAATTATTTTTCACTGGGCAAAAATAATTGTGCCATTGACTCCTTGTGTGTTTTCTTCATGTGTGTTTGAAGAGTTCTAGCTTATTAAAAAAAAAAATCTAGAAATACTGTTTGGCCTTCGTTTCTTTTGAACAGTTTAAAATCTCACTATAACTTCCCAATTGTGGCTTTCCACCCATCCAGGAGGCT
TTTCAAAACAGAAAATTTTATAGTGAATGGATATATGAAGAATTGTGTGGCATTTTTAGTCTGACTAATGCATGTTTTCATCTACCATTCAATACTGATCATTAAAACTATATGTATTTATCAGAGAACTCAGTGGCGTGTGGCTTAATACATGTAATACAGACCTCTGACATCATGCTGCTTTCCTACTGCCTCCGACACTCGGC
CTTAAATGCCTTCTGTGGTCTCAGATCAGCTGGGAGACCATAAAATAATGATATAATGTGTTGCTTTGTTTTTCTCTTTCATAAGTTGATGTTGCATTTTATTAAATATTAACTTTTTATAGCCTAGAACACAAAAATTTTGTTGATCTGTTAATGCATAAAGATAAATTGCTTTTCTCATTGGTATGTACCTAAACATGTTAAAA
GGGTGTTGATGGTGTAACCTCTTCAGCTGTGTTCCTGTACTGCAATTAATGTAACCCCAAATACTGAATTGCTGAACTAACCATGCCTGTGTGAAAGAAGATTAAATAAACCAAAAATAAAAAGTATATAACAATGTCAGTTTGTTTAGCAAAACACTCTTACAGGCAGAGGAAATTGATTTTAAGATGGTCCTCTGAGTTTATCA
GACACTTCTTCATGTGCAGGTTCAGGGCTGTCTCGCTCTAGCCTTGGTCTCATGGTGTTGGTGCCCCAAGTTTTGTTGTTGTTTTGTTTTAATAACTGTGATTAAAAAGAAACATTTCTTAGGCTTATATTTAATGTTTTGATAAGATTTTATATGCAGACAGATTAAAATATTATAATTTTTGTACTTTTTATATATTGAAATTG
AACAGTGGTCGTCTTTTGAGAGAGCTGTTTTTCATGTTCATTTCTGGAAAGAATCATGGATCTGTCAGATTGCTATGTGAGAGCTGTGAGAAGCTAAACAATTAAAACATTTCTGGTGAAATGTTCCCTGGGCTCCGAGTCAGTGTGTATGACAAAGACCAATGACATTTCTAATGCCCACCAAGCAGTGTACAGTCCTTCCCTTC
AACCATATCATGTTTAAGTTATTAGGTTCAGAGTATTTGTAACTTATTGTTATTCGGCATGCCATATGGCTTAGGGTATTTGAATAATCATATATTTACCATTAAAACTGTGATTTAAAGTATTGCTAATGAAGTCTTAGCACTTTGGGTATTTTAATTGTTCTTATGGGTAGCAGTAGATGATTCAGTGTTGTTGGGAAGTTGTT
AGACAAGCTTTCACTATGTAATTTGTTATCATCAGTCTCTTGCTTCCACTTTTCAGGTGTTGGGATTACAGGGTATGCCACCATGCCTGCCTTTTAACTTATTAAAGTGTGGTTCTAAGTACCTTCTTTACAGCTGTTTGGTTACACTCATTGACAGTAATGTTGCAGGGAGAAAATGATCAGTGTTCAGAACTGTCTGGGATTCA
ACATGCATTCTACTTGATCGTGCCTTTGTAAAGAGTCACTGAGAGAAGTGGTCCTACAAATGTGAGCATTGTTACCACTACAGCATGAATGTATAATTATATTAAAGATAATAATCCACAGAAATGTTATTTGGATGTGTTTATCTGTTCACTCAGATCATCTATTTGAAAGGAAATGCTTCACCTTGCCATTTTGGGTGTCTCTT
TCACAGCCCAGAATCATCTACAGCACTGCTTTACATGAAGCCGACTCGGAAGATTCTCTTGAGGATACTCCAGATACACCTGAGCAATTATAAATCATATATTAAATTGCACAAATATTTAAATCGTTTGCTCTAAGGTGGTTTCAATCATTATTCTGTCCCTTGGATCCGTCAAGCTAACTGGACTATATGACACCTGAGCAATT
TTTAAATCGTTTGCTCTAAGGTGGTTTCAATCATTATTCTGTCCCTTGGATCCGTCAAGCTAACTGGACTATATGACACCTGAGCAATTATAAATCATATATTAAATTGCACAAATATTTAAATCGTTTGCTCTAAGGTGGTTTCATTCATTATTCTGTCCCTTCGATCTGTCAAGCTAACTGACAACTTGTCTGTGGTTCACTTT
TCCACCCTCTGCAGAGCTGTATTGGACTTCTCATTTCAGTTCACGACTCTGGCTCAACAAAAGCCATAGCTCATTCGGTAAAACTGTCTGTAAAGAGTACATTAAAGGCAAACCTTCTCTAATTTTTGTTTTGTTTCTTGGTGGTGCAGGGATCAAACTGGACACTGTTTACCACTCTAGTTGGCAGCATGGACTTGAGAGTAGGG
TCTTCCATAGGTCCTGAGTTCAATTCCCAGCAACCACATGTAATGGGATCCAATGCCCTCTTCTAGTGTGTGTAAAGACAGTTACAATGTATTCACATACATTAAATAAACCTTAAAAAAAGGACACACTGTATTTCTCTATGAAGAACCTAGAATGTATGTGTGTGTGGTGTGTGTACGTAGGTGCACACAGGTGATAGAACCAA
ACTCTTGGTTCCTTCTGTGCTTTTTGGGGATCCACTCACAGCACCTCCAGACTTGTGGCACATTCAAATCCAAGTCTTTCTTGAAGAGAGCCAAAGACTTATTAAATTAAACTTGTTACTGGACTCAAATGCCTCCTTGTTAATTTAGTGTGTGACTCTGGATGGCGTGAAATTTCGAACAAGGTACTTGGGTGTTTTTTGTTTGT
ACTTACAGCAACAACGATAACAAAAGACAAGGCCCGGCTACCTCTTCATTGTACAACTTAGAAATGACATTTGGTCTCTGGACTCAGCTTTTGCCAAAGCATTAAAATTTAAAATCTTGCTTACACCAAGCAGTTTGGCCTGTTTTTTCTTTCTTTTTCTGCCAAGGAAATGGAAGCTTTGTAATTTATGAACGCAGCAAATCCTG
GTCTCACTATGTAACTCACGTGTGGGATTTATCTTCTGCCTCTGTCTGCTTGCTGAGATTCTAGGCATAATTGCTCTGTTTCATTTTAAGGAGTCATTACATTAAAGATTATTTCTTTTAAAATGGTCTGATGTCTTTGATATTTACCACAGCACATGTATGACATAGAATCTGTTTTGTCTTCTTTTCTTTTGTGGGGTATGCCT
AGCAGGGACCTGGGGCAAGTTAACTGCTGAAGGTGAGTCAGCAGAATGGGGTGAATATCATCAGCATTCTCTGCATGAAATTCTCAGAGGTAATAATAATATTAAACTTTTTTCTGTGCAGTATATAATTCTTCCAGGTTAGTTTTTCATTAGTCTCTGGGTTTTTTCATGATCAACTGGAAGTCCTTCAGAGTGAGAGCTATTAG
TTTATTAGAAAATGTATAGAGCTGAACCTACATGGAATTTTTAAGTAAGTAGCTGGGCAAGGTGACTAGTATAGTAACTTTCATTCTCTGACCATCACAAATTAAATTACATTTTCTATTTATAATAACTTCAGAAGTAAGTGATAGTTGATTTGAATCTTTAATACGTATGGTTCGTTATTTCCCAGCACAGCCTGACAGTTCTG
AATAAAAGATTGTATTGAGACAGAGACATTGGCAAAGGAAGTTTTAAGGCAGTTCTTTAGGTGTAAAAGGCTTGCTGTAAAATGGTGCGTTATTCCACTTATTAAAGATCATATTAATGACAACAGTAAGTGTATTTTTGATTTCATGAAATCTTCAGAAATTGTTACTGCTAATATGATATTGTACAGACTTTGCAATAGAGTCA
CATTTATTCCTATCTGGTCTGTCTCCCAAGTTTATATTCCTCTCTGCAAAGAGCTACCTTCAGCCAGTGATTAATCTTTGTTCTATAATGGTTTTTTTAGATTAAAGACCAAATCTTACATGCATTTTATTGGTATAATTTATTTTTCAAAATTGAAAAGATGAACTGAGAGATAACAAAAAGTATGACATAACTCCTTCTCCAGG
AGATAGTGTTTGCTTTATACTAGATTTGTAAAAAGATTTTAAAATATGTATGTATATATTGTAACTTGATGTACAGTGTTCTTATTATAATGTAATTTTTATTAAAAAATTCTGTTTTTTTCTTATGTGTTAGTTTTTGAAAATTTGCTTTTCTTGAAGATAATGAAAATTCTTTTTTTTTTTTTTTTTTTTTTTTTTTTTTTTTT
AAATAGGTACCCCAGCCAGCCAGTAGTCCTTGGTTTGAGACAAAGTTCACCACAAGAGAGCATGTGTCCAACATAGATTGTGCCTATGGTTTGATTTTTCATTAAAAAGAATTTTTAAAAAATCATTTATTTGTCTGTTTGTGTTGAGTGTGCCACAGTTTGCTTGTGTGGAGCTCAGAGGACAGTTTGCAGGAGTTGGTCTCTCT
ATTCTTTACAAACTTTTTAAAGATAATCCCGTTTATATCACCGAAGACATTTTGGATGTTATTGTATATGAGTATATAAATTTTTCATGTTTTATTTTGCATTAAAATAAAGCTTTATTCAGTCAGTGAGATATCAGTGTCTTGATTTGTTTGGGGAACCTGATGAATGATGAGCTAGATCTGCCCCCCACCCCACCCCCACAGCA
AGTGTAAATGTGTGTGCCTTTTAAAGGTTACATTTTAAATATATTGCGTGATTTCTGGGAAAGGTGAAAAAAATGTTCTGTATCAAAGAGAAACCTGTTTATTAAAAAATGTTGTTTGTATCCTATGTAACAGGGTGAAGTGGTGTTCTGTGGAACAGAACCATGTAAACTCAAGGTTTAAAAGCTGGCACTGAACAAAGATATTG
GTCAGATATTGTGTTCAGTTTTTTAATTCTTATTTAATATTTAAAAGCTTTTATTAATAATTTTCTGTCCTTATTTGCATTAATTTGAACTGTGAATTTTATTAAAACAGGAAAACGAAAAAAATTGTCATTTCTTTTAATGAAAGCTATTTGAGTAAAATAATACTATGGAAACCTGACAAATGTATATATGAAACCTGACATAT
GTAATGTGTGGGCCACACAGGAAAGTAAGGAAGGTGCAATGAAGAAGTGTTGACTGCCAAATTAATGTTTTTACACTTTCATTGTGAATTATGTCGAACTATTAAAAACATCCTTTAAATAAGGATATTAGTGTGGTGTTGGGAGTAAACTTTATATGTATGTTCCTTTCTTCAGCACTGACAAGTTGTCCTTGGTGCTGAGAAGC
TTTTATTTTCTTATGTTTTTTAAAATTGAATTGGTAAGTGCTTTATAGACGTATTTTTACCCAGGTGCCACTTCAATGTGTATGTAATAAAATTATTTATATTAAAAGTGGGAAATTTTGTGAACATTTTTCTGTGTGTGTAGATTTATTAGGATGGTGAAGAAGTGTGCTAGTTAGCAGTTTTCTGTGTAAAGCTGTCTTGAGCT
TTATGTGTAAAGAATAAAAGTACCAAGACACCATGCATTTTATTAACACTATGTACATACTGGCTGCTTTGTGTTCAGAATGGTAGCAGTTACTTTGTATATTAAAGTGATCCTTGTGAATTTGTGAAATATTGTCTTAAAGTGCTTTTCTTACTGTAATCTTTGTGGTATCAACTGTCATAATGCCCTTTTTACACAGACATTTA
TAGACTTTAAAGACACTAACCATATAACTTTGGTTTTTCTTGCCCCTGCCCCACCCAACTGCTGCATATGCTTTTAGAATTGATGCATTTCAGTATTACCATTAAAACATGAGAATCCTTCTCCATTTTTGTGGTGCTGGGAATCAAATTGAAGACCTAGCAAGTGCTTGGTAAGCATTTGACCACTGAGCAACACTCCTCAGCCC
TTGTTTATGGAGTTCAGAGCTTAGAGATTCAAGTATTGATTGCAGTTTTATTTTGAAAAGAATGCTACAACTTAACGTGGTTTTTCTTTCTCATGTTTATATTAAAAGCTAATAAATTCTATTTTAATTAAAATATGGCGAGTGTGTTTGTACTACTTGTCTGTCCACAGGGCATTATCTCTAGAACTTGTGTTTACCTTGGTCGT
ACTAAATACCATGGCTGACAAGTTTCTGAGCATCCAGTCAGAAACAGCTTCCCTGGAACTATCAATAGCTTGTTGGCTGATTAATAACTAACATTAAGGGATTAAAAGCATTCTGTCTCGTATTATTTTAATATCCTCATACTTTCAAAGCTATTTCCAGTTGCCAATACTTGGCCGTCGAACAAAGTTACAGTCCTTAAAATACA
AAAGTGGTTGATACAAATTGTCCTTAACTTTCATCTAGGAAAAAAAAATGGTATGGCTTCAAAAAGAATTTTCCTTAATGTACACTCCTCAGTATTCTATATTAAAGTTTTGGTCTTGGAAAACTTGAATTCTTGATCTAGGATGCCTGTAAGCATAGGTATTTATGAAAGCTATGGTAAGGAAAAACCAAATTAGAAGCTTCTAG
AACTGAAAGACCAGTAGAAGCCCTGCTGTCTGAGACTTGCCTAGCCTGCAATAAACGGGTTATTTACGTAACTTTTTTTTTTTTGCCTTGTTTGTGGTTAATTAAAACATTTGGTGTGTGTTCTATTTTTTATTTTCGAAAGATGCTTGTTTTGAGACATACTGTGTGACCCTGGCTGGCCTTGAGTGCCTGGTTCTCCTTACAAG
CGCTGCCCAGTTGGTGTCAGCTCTGTACTACCTGCATTCCCACCGCATCCTACACCGCGACATGAAACCGCAGAACATTCTTCTCGCCAAGGGTGGTGGCATTAAACTTTGTGACTTTGGGTAGGATTTCTGAGCTTCCATCTGTGCTGCTTCTTCAGGGAGTCCTAGACTCTCCACTGGCCTTACGTAAGAACCGTGCTCCAGCT
TCCTACCCAAGCTACTAACTCAGCCAAGAGCTGATGAGACTGAGAAAGAGTGCTGAGCTGCCAACTCCCCTCCAAGTGAGAAACTAGAAGAGATTTTCTTATTAAAGCTTCCTTTCCCTAGACTTATGATGACTTGAATCAGTAAACTTCATCACTGTTGGTGCCAGAGAAAATCCCTTCCTCTCTACACGTAGGGATCTTTCCTC
GTACCGCTCAGCGATCAGTGCTTGCTCCTAGGTATGGGGTGCTCGGGTTCAGTCCCCAGCTGATGGGAGGGGGAGAAAGGTGCCTTTCTGTCCTTCCTTAATTAAAGGTTTTAAGAAATGAAAGATGAGTGTGATTATCTGTATTTTATAAGGAGTTTTCTCATCTACTGTATTTAGTTATATCTTAGCAAGAGAAAGATTTCTTT
TTTTTTTAATTAAGTAATGCAACTGTTTGTATTTAGGGTGGGGTCTGTTCATTCTTATTGCCCATTTATTAGTTCGCTCATTTGGGGATGTTGGTGTTTAATTAAAAAACAAAATCTTAAGTTTTTTATGTATTCCAAACAATCTCATCACAAGTGAAGCTGGCAGAGACTCCATGCTCCATGTTACTTTGATGTTAAAAATTTTT
GGGTTTCTCTGTATAGCCCTAGCTGTCCTGGAACTCACTCTGTAGACCAGGCTGGCCTCGAACTCAGAAATCCGCCTGCTTCTGCCTCCCAAGTGCTGGGATTAAAGGCATGCGCCACCACTGCCTGGCTAGTTTTGGCCATTCTTAAGTTGGGGCTCAGAGGACTATAGGGTCCCCTGTGAACTTGACATCACACAAAGCCCCCA
TCAAATGAACTGTTTAAATATTTATATGTAGTAATGCCTCGTTCATCCCAGGATAATCTGGCCCTTTCATCAAAACCAAATACAACTAAGAATTGAAATGATTAAAAAGAAATCTTTGAACAATACCCCTAAGTTATGAATTTTGTATGTAGAGTATATGCATTTCTTTGAATGTGTTTAATAGTTTGGTAACTTGATTTATTGGT
ATGCCCAGATAGCACTATACCTAACTGTAGGTTAAGTTTGATTCCCAAAATGTGTTTGATCACTCCCTAATCACATGCTCTGTGGAAGAGGGGCTCTGTTATTAAATAAATGTGGCACTCCCTCCCTGCATTCCATATCCTCACTGAAGTTCATTAATGAGGTCTTGGGAGGCATCTCTGGGATGAAGCCCATGCCCACATTGATC
ATTGAGGCCCATGGCTCTTTCTTTTGATGGACCTGTCAAGGCTGTGGTCCTGTCCTTTGTGAACCTCTCTGGGGTATTTTATGTAATTCTAAGTTGCTACATTAAAGAATTCCAAAGAGAAATATTATCTTTTCCCTCTTTGTGTCATTCTTCCAGCCTACCCAATATAGCATGGACCATTTCTCAGGGATGCACAACTGGTATGC
TTTCCCCAAAGAAGAAACAAAACCAGTCGCACCTTAAACCATGGATATTTTTCCTCAGGGGCTTTGAATAGTTTCCTATGCAACAAGACTTGTAGCACAAATTAAATTCTACAAAAGTTGCAGTAAATTTTATTTGGACATTTCAACTGGTTAGCGTGTGTGTGTGTGTGTGTGTGTGTGTGTGTGTGTGTGTGTCTGTCTGTCTG
ACTTTTCTCCTTTTTATTTTTTGGGAATTTTATACACGCTTATAACCTGTTTAGATCAAATTCACTCTCCTTTTCCTCTGACCCCCTCCCCTAGAATTTAATTAAAAAGAAACTGTCTTACCTCTGACTTTGTAGTGGGTTACCTAATTCCTGTTTTCATTGACTTTTATTGGCACTTTAAAAATCATTTGGAAATATTTTTAAAT
AGGGGCAGGAACCGCCCCTCTGAGCCCCAGTCTGCTGAGAAATGGCCTGCTGTGCCCTGAGCCAGCTAAGGTCAGATCTTTCGGTTTAGGCACTACAATTATTAAAAGGCTGTGTTTTCTTCCTTCCAGCTACAGTGCTTACTACTTAGAGCCTCCAGCTCGCCTTTGTGGGAGGGCTTATTTCTTTGTTTGTTTTTTTTTTTTTG
TATGTTGAGAAAATTACATACATTGTATGTGAGTAAATTTTTATATGCTGTAGTCATCAGATTGTATCATAAAGTTTTATTTTTCTTTTATATGTAAATCATTAAAATAATCACCTATTTTTCCTATAAGTGTATGGACTGTCAAATTTAGTTGATACAGAAAATAATGTAAGCTTTTGGATTTTTGACTTTTCAGATGCATACAG
CATGCTGTACAGGGCAGCCGGGACAGTGGCCAGGGTACTGGGTCCTTTCTCTGTCACTCGGTGTCAGTGGATAATGTGTGTTCTTTGAGTCCTTGTATGAATTAAAGGCTGGGGACCTACAGTGGACATGACCTCATTTAAACTGGTAAGACTCGGTGTGTACATGTGAGCCTGACATGCCTAGCCCATGGCAGAGCACAGACTGG
GAATCTCTTCTGTGGAAAACTATTCCTCCCGCCTTTAAGTGTATCCAGATCTGTTGGCCTCTTTTTCCCCCCTTCTGGCTTTCATGTCAGGCTTAAGGAGATTAAAATATCCTCTGTATTTGTTCTATTTTTATAGTTCTGAGTTATTCTGCTGTGACTTGTTTATTTTGTTTCATTTCTGGCTTTGGTTTTTCATTTGGCCTGAA
GATGTCGTCACTATACCAACAGTCACAACCCAATGGCAATAATAAGGCACTGGTGGCACCTGGCCTGTGATGCTACACACCATTTGGAGATGCCAACACTATTAAATCTTGCCACGCGGTCTTCCTGGTGAATTGATGAAAGTTATTGTAGCCATGGAGAGAATGCAGGCCTTGTTGCAGTCATTTGCTCTTCCAATCCGTCTATG
ACTTTTGTAGCCTGGCTAACCTGGAACTCTTTATGTAAATCAGGTTGGTCTCCAACTCAAAGAAATCTACTATCTCTCTCTTTGCCTCTGGAGTGCTGAGATTAAAGATGTATACCACCATGCTCAGATTTTTACGTTTTTCTACCTTTTTATTGTATGTGTATGAGTATTTTGCCTGCCTGCATGTCTTTGTACCATGTGTATGC
TCCAGAATTCTCCACTGGATTCTGACACTGCCAGCCCTGGTCAGCACATCAGCTTTGGTTCTGCTTTCTCCTGGGCACCTGGGTCTGTGGTTTATTTGGAATTAAAGCCCTGTTTGAAGTTGTTTAACAAAGACATGAATTTCTGGGGCACTTCCCAGGTCAGTCTTAGACGATCTGCAGGTTATGTACAGAGTGACAGCCACATC
ATTCTGACTGTTCTGGAACTTATGATGTAGACCAGATAGACCTTTAACTCACAGAGCTCCTCCATGCCTCTGCCTTTACTTCTGCCCCCTGAGCAATGGGATTAAAGGCAAGTGCCACTACACCCAGCTTACCTTGTTCTTAAAGACCTGTCTGGTTCTAAGAAGATGTGGAGGGCTATGATTGCCTGCAGAGCCTGACCTTTCTG
TAGAATGAATTACCAAGTTATTTTATACTGACAAATATATGGGTTGGGAAAAAATTCTAATTTTCAAGTTTAATTTTTCTCCTAAACTGTTAAGTCTTTTATTAAATATATGCCTTTTGAACAGTTGGACTATTTCATGCTAACTACCAAAATAATCTCCAAGGTTGTTTAGGAAGTCAGCTCTCTGCCTGTTGGTTTTGGTTTTA
CTCACAACAATTATCATTCAGTGGCAACATCTTGCTGTGCATTGAATTTCAGGATGGGGCAAAGTTTTCTGTAATTGAACCTACTTTGACAATTTGGAAAATTAAAAATGTATTGCAGACTACTGTGCTGAATATCTTCAATAGTTTATTACACTCTTAATTTCTCAATAAATATTACTGAAATGATAATACTGTCAGTATAATGT
ATAACCAAAATAGTATCAAACTTAGGTGTGAAATTTCACATGTGCATAGTACTGTTAAGGTGATAACATTTTTTGATGAGTTTTTTAATACTTGAAAATGATTAAAAAGCATTCTCTTTACATCATCCTATAAAAGAGTGACTCATTCTTAAGGTGTTTCCCTAGGTTTGCCACCTTGTTGCAAAAGCACATTGTAATCAGAGGCT
CTTCTAAAGATCAGGGATGCTAAGTTATAATTTGTTGTATATCTGTCATACAGTGTATAGAGGCATAATGTTGTGAAGTTTTGTTATCTTGATCTCATTTATTAAATATCTCAGAGAACCATTTACACCAATGTGCTTTAAAGCACTTAACATCTTTCCATGATTCTTCTTAGCAAATGTTTTAAAATCAAAGTCAACCCTTAGCC
CCACCAGAATCAGTCTTAATTTCATATTTTATTCATGTTTTCATTGATTCAAGTTTTTAAAATACTTCCTGTTTTTGGGTAGTTTCACCAATGATCCAAAATTAAAAAGAGATTTCTTTGAATTTCGATGATGAATTTACCCCTCACAGTGCATTTCTTCACAGGCTGACAATGTTAAAAGTTTTAAGCAAATAAAGTTTGAGTTA
GGGTTTCTCTGTGTAGCCCTGGCTGTCCTGGAACTCACTCTGTAGACCAGGCTGGCCTCGAACTCAGAAATCCGCCTGCCTCTGCCTCCCAAGTGCTGGGATTAAAGGCATGCGCCACCACTGCCCGGCTTTCTTTCATATTTAAACAGTTAGGATATAAGTATAATTTTTTTCCACTGTGTTTTTTTTGTTTTGTTTTTGAGATA
CTCAGTCATTTTACGTGTAACGTGGAGATTTGATAGCTCAGATTATATTTGTATATAATTATTAACTAATCTGTAAATTGTAATAAATATATTTGCAATTATTAAATGCTATGTGACTTTATGTATTTTATGTTGGTTTTAGTATTATGGGACAGGATTTTCAGACTTAGCTCAGTTTTGTAGAATCTGATTTTGTAGAAGTGCTG
TTCGTTTTTTGTTTTGTTTTGTTTTTGTTATGTAGCTCTGGTTGGCCCAGAACTCTGTCCTCACAGAAATATGATAGCCTTTGCTACCCAAGTGCTGGGAATTAAAGGCATGCACCATTCGGCCTAATCTATAATGTCCTACCTCCAAGGGATCCTCCGAACAAGTGTTTTAGATGAACTCCTTAGAAGGAATTCTACTCTGGCTT
TTTTTGAAGGTTGATACTGTAAAAGAATAAACCACAAATTGATTGGGAACATCATTTCAAGAAGTCCCTGCTCCTCCACATTTGTTTTGCCGATTTGCACATTAAATGACTCTTCCCTCAATTCTGTCTTAAGAGGCAAGAGGGGTAGGGTTTACACGTAGGCAGTTGGGTTTTTTAAGGGCCCCTTTTCAATAACTGGAACACTC
ACGTAGGCAGTTGGGTTTTTTAAGGGCCCCTTTTCAATAACTGGAACACTCTATAACAAGATACTTATTTAAATAGATAACAATGACTATTTTTGTTTTTATTAAAAGAAAGTTGACATGCCTACCAATATTTAGTCTTTTATGATTACATTTTTATAACTTTTTATATTCTCAGCAGAGTGCTTTATCTGTTGAAGTAAAATGTG
TTTGGAGACTACAAGGCCAGATTCCAGTGTCTTTTTCCAGAGAGTTCCAATGTGAAGAATTAGTCTATGGACCCTCATGTTTGCCCTTGTAATTCTTTAGATTAAAGCCTGTGACTTCTGAGGATTTTTATCATTTTCATTTTTATCATTATCAAGTGATTTTAATTTGTTATTTTTGTGAAGTGTTACATGAGTTGAGGGCATGG
TGTACTGTGCATAATATAATCCAATTCTGCCTAGCATGCTTTGAAATTTATCACTGCTGTGGAAGGTGGGGAGAGGAGCAGACAGATCATATTTCACAATATTAAACATGGCTCCCCTCTCCTCTGTGCCCCTCTCTCTCTCTCTCTCTCTCTCTCTCTCTCTCTCTCTCTCTCTCTCTCTCTCTCTCTCTCTTTCTCAAAATACA
CTCTGGATCTGAACGAGTACATGGACCATGTGTTGCATATTCTTGAGAAGATTAAGGCCTTCTCTCTTAATTTTGTATTCTTTGTGTGCATGTTGTTTATATTAAAGATGGCACATTTTGTTAAAATGCTATTTCCTTTATTACCTTGGAAACTGACTCAGCCTCTTGTTGCTCCTAATTAGGGTTTAAGGCTCTTGTAAGTTGCA
TTCTCTCTTTCTCTCTCTTTTTTTTGTTTTGTTTTACTTTTTTCTCTTACAGTTCTTATAGTTGTGAAATTCCGTACTTGATTTGATGACAGAGACCCTCATTAAACAAGATCTGGGACAATAATATTTAAAGATTGCTGCATAATGTAAATGAAACCTATGTATAGAACTTTCAAATTTCCTTTTTCAAGAAACTAAAAGGCAAG
AGGATTAAGGCCTTAAATAAATTAAGGCATGCCACCATTACCCAGTATGTGTTTGTTTGGTTTTGGGTTTTTGTTTGTTTTGTTTTTAGTTTTTTTAATTATTAAAATCTTATGTGTAAGAGTGTTTTGTTTGCCTCCACAAGCCAGAAAGAGGAGCTCAGTCGCCTTGACCCAGAGTTGCAGAGCATTGGAAGCTGATCTGTGGG
CGCATGCGCAGAGGCATTGCTGCCGTGTCTTCGGGAGAAGTTTCTGTGTTCAGCACGCAGAGCAGATGAGATGCGCACCTTCAGTGGCGCACACGTGGTTATTAAAAGAAGTCCTCTACACTAGCGCATGCTATAGCACACATACGTCATACATGGTTTCTTCACGGTTTTGTTTTGAGACAGAATCTTTCTCTGTAGTCGGTTCA
AGGTGTGTCTGTGCTTTGAGAATCTCTCTAGGAACTTCTAGGAATGTGTGTGTTCAAACTTATTGATGTAGAAGAACAATATAGTCTTTATTACACCTTTATTAAATAAAATCCTGTTCAGCCCTCTCCCCATCTGCTAATCATAAAACTGTGATCCATTTTTTCTTATAATATCACAATGACAAACATAGTTTTTTTAAAAGTTT
CATTTGGATTCTTTTTTGGAAAACAGTTGCATGGATGTAATATTTTTTAGTTTTCCTTACAATATTCATTTCTGCTAAGTTTAATATGCTAATCAGAATAATTAAACTTTCTGTGATACAAGACTGACATCCATTCTGTTGATAATATTTCTGAATTTAATGAATGAATTTCTGATATTTCACTATTATTATTTTGTCTGATGGCT
TGTTTTGTGAGGTATTACTGTACTGGAGAATTTTGAATTAACATTGTAACACTTTTGGAAATTATGTGAATTTATTGTAGCTGTGTTCATTTTTTATGTCATTAAATTAGTGTTCGATCTAACTGTCTTAGTTAGGGTTTTACTGCTGTGAACAGACACCCTGACCAATGCAAGTCTTAGAAAAGACAACATTTAATTGGGGCTGG
TGTTTTTAAGAATTTAAAGGTATATTCTCTCTATCAGGCCTCCTTTCTGTCCCTTGCTGCTTAATTTATATTACTGTATGTTTTGTAAGAATACAAAAATATTAAATCTCATTGTCGATTCATCGTTCCCGTTTTAGACGCCTTTGGATTTTCTTGACATGTTTAAAGGCGATGTCATTCACTGTCCTATTGCTGTGGTTAGACAC
ACAGGCTGGTTTATTCTGGTATAAAGCCCTTTTTTGGAGAAGGGAAAATGTTTGTACTATTCCTTTTACATATGGCAACATCAAACTGAGCCTTGCTCACATTAAATAATTCACTTGAACTATAAAGAGAAGATGCAATTTGCATTTTAAAGGGGAAGGGGCTAACAACACTTTTCTACCTGTGTAAATTATAGATCATTAATTCA
ATTGGGATGGGGTACAAGACAAAGGTCCCTTTTGGAAATAACTTCAAGTAACCCCCCCCCCATCACCTGTCAATAACGGGGAGGGGTTAAAGACCATGTCATTAAAAAAAACAACAACAACTTCAGAATCCTTTTTTTTCTTTTTAACTAAAGGAGAAGGGAGTAGCAACAAGTGCAATAAAAGAACAAATAGCAAATGACCCTGC
GCACAACCTGAACTTTTGTTTGAAGTTAACTTCCAATCCTATTGGCTGCCTGTGAACGGAGATTCTGTCATCCTTACACGCATCTTTTAGTTGACTGTGCATTAAAAGTTTTATTAATGTAGGATGTTGTAGTTTTGTGCTCTGATTGGTTTTTCTTAACTCTTGTTTCTGTGTTTTCTTGCATTATTGGTTAAGTGGCTATGTGC
TGACCACTTCTGTTGCGTCCACGCTGCGTTCATTTCCTGTTCACTACTAATGGTGCTTCTCATCCTCTGATCTCTTCTCTCTCGTGTGTTAAACAAGTGTATTAAAGATGCTTCATAATGCCAACAACATAGCAGGTCAGTGAACATGATCCCATAGTAAAATACAAGGGGTCCCCAAAATTAGTGATTGCTTCACACTTACTGCC
GTTAATGTTTCTGTTACTTGGAACAGTCCAGTACCCTTCAGAATAAATAAAACTTACTTATGTGATAAAACTTTTCAGTTGTTGAAAAGTTCATTATGTCATTAAATTTTGATTATGCAAGCACTGATGTCTTGATTGTATTTTGATTAATTACTTGCTTGGGTTTCAGCAGAGAACACTTTGCCACATCCTCAGGAGAGCACAGG
ATTATTGCTTTGGAAAGGAGTTTTCAAAGTAAGAGTCTTCTTGAATATGCTAGTAATGTGTGCCAGGACTTTAAAATTACATGTTACACTATGAGAAATGATTAAATAAATCACTCTGTTCCCACATCTCAATGCTGTCTTTCTCATGTGTTTATTGGTCTTTCCTCTTATATTCTGATTCATATTCTCACTTCTCATTAATTTTT
AATATGAATGGAATGAGACTAAAATTAGAAGCTTTGGTGGGGTGGCATGTCATGGTCTGGCATTGGAATTATTTTTACTTTTTAATCTTACACTTGGTTTATTAAAAACTATAAAAAACAATGTATGAAGCCTAGGGTTTCTGAAATGCAAGCACAGACTTATCAAGGTATTTACTTTGTCACAGCAGACTACTCTGTCATTCCTT
GTCTCAAGCAGCTGTTAAACTTAGCTAGTACACGGCCAGAGAGAGAACGTTCCCTTGTTTACTGAGGCGCCAGTGCCCCTGCCAGGTGCTGTGTGTGTGTATTAAAGACAGTAGTTTGAACTCCAAAGACTTTTTTTTCTCCTTTCAGTTTTAAAGTGCAAAGCCGGCTCAGCGCTTTAAAAAGATGAGTAATGTGTTGGTTGATC
GTCTCGGGCCTCAAACTCAGATCATTAGGCGTGGTGGAAAGTACCTTTACCTGTTGAGACATCTTGCTACTTCCTCCCTTTTTGATTTTCTTTACTGTTTATTAAATGCTCGACATGGTACATATCTTGTATATATGATTCTTCCATATCTTGTAAGATAGATATAGCATATAGGTGGGCATTGCACACTACTCTGTAACACAGCT
AAGTCAGGAGGCTTTAAAAAACAAAACAAACAAACTTCAGTACATGAGAAAAGTTTATTTTGGAGTTCATGACTGTAAAGTAGGCATTGTATCACCTTATATTAAAGTCTTGGCCACATAGGTTTCTCTTGGATTCAAGTGGACTCAGCTTCGAATCCTACTGAGTCAGTTCCTCCAGGGAAAAAGCCTATGGTTTTGTAGTCTTA
CCTGCTGCTTGATGACAGGTTTCTACTGAATTGGTAACATTGATGTCACTATTGATGTAAATTGGGTGGGAAAATGGATGTAAAAGGTATTACCAGTGGAATTAAAGTCTCGCCAGTGCCATTGATTCGAGACCAGTATTGAAATTTCTGTTCTTGAAGACAATATGCAAGCATACATTTTTATCAAAATTGGCACTCCTCTGTCT
ATACTCAAATACCTCTCCAGCACCCTATCTGCTTGCATGCTGCCATGTTTTCTGCCATGATGGTAATAGACTAAACCTCTGAAACTGTAAGCCAGCCCTAATTAAATATTTTTCATTATAAAAGGTTCTGTGGTCATGGTGTCTCTTCACAGCAATAGAACATTGGCTAAGATACCTCCTAACACAGAGATCCTGTATTCATAGGG
GTTTTGCAACAAACAAAAAACAAAAAAAAGAATGCTCATATGTAATTGAAATACTTGAGATTACATGAAAATGCTGATTTTAACATTTAAGGATCACAGCATTAAAAGAAAAAGAACCAATCCCTTGTATTCAGTTACCCAATGGGGCGCCGTTGGCAGGCAGAACTACATACCTGGAACTCTGTCTGCTACATATTCTTGCAGAA
CTGTGAGCTCCATTGTGAGCAGGCATTTGATCTGGATTGTTGTATAGCTTGTTACTGCTGTAGTTCCAGTGCCTGTCTCATAGGCACTCAATAAATGTTTATTAAATGAATGAGTGAATTGCTGGAAAGTAAAGATGTTTTCAGTGTTTGTTATTGTAAACGATACATGTACACTTATGAATGATTTTGTTTATATTCTGATCATT
TGCTCTACTTTAATACAGAGTTACTTGTTGATTATAAATCAAGACAAAAATTGTACATACATGATTTTTATTCTAATATCCCTTAATTAAATTGCCAAAAATTAAAGTGCAATATTGTATTTTTAAGAACACATTTTAGATTTTTGTTGTTTCTTGGATCACATAAAATTAGGAAAAGATTAATGATCGACATCTAATTTCTATTG
AAGGTGTATCTTTGATCCTAAGGCATATTTCTTGTGTGCAGAAGAGTGACGGTTCTCGGTTTTGCATCTACTCTGTTAGTCTGTGACTTTTTATTGAGGAATTAAATCCACTGATGTTGAGAGATACCAAAGACCAATGATTGTTATTTCCTGTTATTTTGTTGTTCGTGTGTGTGTGTGTGTGTGTGTGTGTGTGTGTGTTATTC
CTTATGCTACTGTAATATTTTTGTAGAAGAAAGGAAGGAAGAAAAAAAAGATGGAGATCAGTGCAAATGTTTTTGACTTTTTTAATTAATCCATGAATTAATTAAAATAAAAAAATGAAAAGCATGACCTTCTTACTCTCAGAGCATACAATGGAGCTTCAGGGAAGGCAGCTGGTTGTGTACTTCTACTATTAAAAGAGGGTCAG
CAGGGATGGGCAGCAAAACGCAGAGCACTGATGAATTTGGGGTTTGTGGCACAGCCAGTGCTCCTGTTGAGTTTCTAGTGGGCTGGTTTCTCCTGTATAGATTAAAGTGATTCCTTTAAAGCAGTGGGCTTTTATAACTCCATGACTCCTTCCACTGTGCACTCGAGACTTTCTAAATCAGTAGTCATCTTTGCCTTGTCTACGCA
TTTGGTCCAGCCAAATTTATATTGCCAAACATTTTTAGCTTTTTCTACATGCTATAAATTGAGATGACATGCTCAACTTGTAAATAAGTCTTTTTTGTACATTAAAAGTAATTTTTTCATAATTTATCTTGTTGATCTGCTTTTCCCTTGACAGTAGTTAATGAGAATCCAGGCAGTAAATTTGGTGCATTTGAACAAAAATTAGG
TAGGGTCGTAATGTTGGAGATCAGGAATATTGGTTGTGATGACAAGAAAGAGCCCACTTACTCCTCCTCGTTCTAGGACACGGTCATCTTTCCTTAGGAAATTAAAATGCTTCATATTATCTGGGCATGGTGGTGCACCCCTGTAGTCTCAGAACTCTAGAAGGTAAGGCAGGGAGGGTAGCCTGAGCCCAAGGCCAGCCTGGGCT
GCTTACAACTTTATTCAGCTGAGTGAAGACTCTTTAAACCAGTGCCCATAGGTGTGAGTGATTTGTTCAATAGCTTCCTTAAATCTAGTATTTACCAGTTATTAAACTTGATGAAAATTGGGAATTCATTGTTTTGACACTTTTCTAGCCATTCATACTTATTTCAACTCATGATGTACCCTGAACAACCAAAAAGTGATCCATGG
GCTATGAGCCATGGCGTGGGTGCTGGAAACTGCACTCGGGTCCTCAGGAAGAATAGCAGGTGCTCTCAACAAAACCATCTCACCACCACCTTAAAATTTTATTAAATTATGTCTACTTTACGTATATGAGTGTTTTTGCCTGCATATGTTTGTGTGCTGCGTGTGTGACTGGAGCCTGCAGAGGCCCGAAAAGGGTGTCAGATCAC
CTTCTTTCTCCCACTATTTTTGGCATCTGATACTTTTAAAATTTGCCATTCCATTAAAAAAAATTAAGTTGCTCTCTGCTAATCCAAAAATTGGGCCCAGATTAAAACTATTTCAAGTTCACCTCTTGGCTTAGTTTTGTTATAAAGCTCTCGGGATGAACAGGGGCTTGAAAATCCCTCGATAAATTCTAGAAGTGCTGCCTCTT
AAAGCAGTGAGCAGTCTCATTCAGAAAAGGAGACTGATAGGACAATGCCAGAGACAGAGGACTCTGGGTGTCTGGGTTTGCTGACACATACATACGACCCATTAAAGAGAGTCTGGTCTCTGCACATCTCTGCACCGGCCCTGGGCTGGGGCTAAGGGGATCCTGGTACCCTCCATGCTATACCTGAGGTCATATCAACTCTGGTA
GTTTTCATTTCATTGTGTTTTGTCATTATTGGAAATAGGTAATTTTGCTTATGTACAGCTAACCCATTTTCTGTTATCTTTGGCATGATTTGGGGAAGTGATTAAAAGTCATTGGCAGCTTTTCCCTAAGTTGCATATTAGAGTAATTGTATTCATTTCTGCTTCCCATTTCCCAAAGAAACGAAACATCTGCAGAGTAATATTAA
TGGGAAGACGAGCCATCTGACGACATGTTTCCACTGTGCCAGGAGACTGAAGAAGTCTGGGGCTTCGTGTCCTGCTTGTAAGAAAGAGATTCAGTTGGTTATTAAAGTTTTTATAGCATAGTTGAGTCAGTCACAGAGAAATACTAGGAGGACCAGGTCATTTATCAAAAAAATCAGTATTCTTAGAGGCAGGGGCAGAAGATCAC
GTGCTGAAGCCTGGTCTTTCTGACTGGTAGGCTGACAGGACTGATAATTACATTTTCCAGAATTTTGCAGTTCAGTTGTTAAACACAGCCATTATGAAAAATTAAATTATATAACCTTGCAGTTAAATGTATTATACTGAAAACAACTGGAACGAACTCTCAAAACTTGCCACTTCCCCACAAGTTTCCCCTACCCTGAAGTTATC
ACCCTTCTCATGTACCCTGACCTCACAGCTGTTCATGCTCCACTCTTGTCTAGAGCCAAAAATCAATTCCCATTTTTTTTCCTTTTTCCATGTATGGTTTATTAAACATTCTCTAGAAAAGGGTGTTTTACATCATGCCATCTTGGTAGTGTCTACACCCTCTGCAAATAGGAAACCTGGTGCTATCAGGCCCCAGGATCCTGTTC
CAGTTTGGGCTGAGGTGGAGACAAGTGAGGGGGCTCTATCAACAGCTGGCCACAGCCCTTCCCTCTGGCTGCCCAATTGGCTGGAGCTCAGGCCTCCTGGATTAAAGCTGTAATGCTGTAACTCATCAGTGGAATCACTGGCCCCTTCTCTTAACCCTGCCTCCTGTTGAACCCGGACTGCTGCCTGCTCCACATTCCACAGCAGG
ATTGAGAAATCAATCGAAATAAAAAATTTTTACTTTCACAAGCTGTTTCCTGAACAATTCCTTCACTGTAATGTTTAAGCTATTTTGAACGTATATTCTCATTAAAGTGTACTATTAAAAGATGAGTCTATTTTTTGTAAGCAAATATACTTCCTGGTACCCAAGCAGTGGGAGCAGTCAGGGTTTAGTAAGCGTTGGTCCCTCCT
GATAACGTTATTTGGACTCAGGAAAATACATCATGAAGTTTTCTTGTCTCAGCCTAGGTTTAAATTTAGTAATTGAATATTTACCTAAGTAATTTTTAATATTAAATTATGCTTGAATGCCTTTTGAGGTGGCATTGCGGTGTTGTTAAGTTTCTGTGCTTTGCTCTGAAGTATCTGTCTCTATGACTCTCACATGTTTATGTTCC
TTTAAGTCCCTCAGTTCATATCCACCCTCCCCCACCAAAATAAAGAATCCATTGTGTAGAAACAAATTCAGTGTGATGTTTGCAAGTGGTTATGGAATTGATTAAAAGTTCTAATCTTAACAATCACCTATAAAATATTCTCTTTATATTTCTGTTTATGAGTAAATTTTATATGACGTTAAATATTGGAACTGATTTCCGTAACA
CATATATTGTTATTCATATATTGAAGTTTTGATCAGTTCCTCTTCAGAATCTTTTTTATCCAAGTTACTTTCTTATTTATATTGTGTGTGCATTTCATCCATTAAATGTTTCAGATTTTCTGAGAATGAGTTCCCTTTTTAAAATATATTTGGTATGCCAACACTTTTTTAGGATTGAAAAAAAATTTTTTTAAATGTTTGGGTCA
AGGGTCAGGGTTCCTAGGACCTTTTAGATCTCGAGATCTAAAACATGAAACACATAGTGTCAATCATCTTTGCCATAAGAGCTGTAACAAATCTTGAATGATTAAAGTCATTTCTTGGTGGATCACTTTGGAACCTGGGTATATTGTGTGTGTGTCTGTGTGTGGGGTGGTGGTGGTGGTGTTTTATTGTTTTGTTTTGTTTTCCA
GACAACAACTTCATCTCTAGTCTGTCAAATTAAGTGTGTGTTTTTGAAAATAAAGCCCTAATCTAGAATGACCTGTTACGAATATTTGAACAGAGTTAATATTAAATACATATATCCAAAAGAAGGTCCACAAGATGCACGTTATTCTCGAGACAGGGTTTCTCCATATAGCCCTGGCTGTCCTGGAACTCACTTTGTAGCCCAGG
GCCTTGTGTTGGCTGAACAACAACAGTGTATCATGTACTTCCGCTTTCCTGGGTGTTTCATGTATGTAACTCCCCTGTCCATAATCCTGACAGTGTAACAATTAAAACTCTACTGTAAAGACATAGATTTTCTGTACCCCTAAAATACCTTTAACTAATTTTCATATTTTTCTAATATTTAGTCTGAAGTCTTTCATATTTTTGCC
ACTGAAGAAAGAGAAGTTTAAGATGGTGAAAATATGTGTATTCCTCTGTACATTTGAGAGTTTACTGTCCCTTTATTATGTATGTTTGATGCTTTTCTCTATTAAAATACCAGAGATTATGGAGATATTTTGCACTTTAGCCTTGATGAAAAGTACAAGATATGTTCAAAGCTTCCCCTCATTTCTTTTCTTATTAATTCAAGAAT
GTGTAAATAGGTTGCACCCCAGTTGAAACCTTTGCAAAGGTCGGTTCTCTTCACTGAACAGCACTATAGCGAACGAAGACTGTTCCATGTCCTATGCCCCATTAAATTACAGTGTTTCTTAATGAACCTGCAGAGGAATATTGCTAAACACAAACACACACACACAAGAACAAAAACAACAACAACAAAAAAAAAAACTGTTCTGG
CACCACCCAGTGTTGAGCATCATTGGTGAAAGCGACAGATATTTATAGAATTCAGCTGTGCAGAGAGCACTGTGCAGGGGAGAGTGGAAGTGAATTTGACATTAAAAGGATAAAAGGTTCACTGATGCTCTTAGATCTGAGAGTGAATACAAAATAGTCCATATTTTAAAATATATATACACACGCATATCGTGTGTGTATGCGTG
TTCGTGTTTTGTTTTGATTTGATTTGATTTGGGGTTGTTTTTCCCCCCTGTCTGTCTGTCTGTGCAAGATCTGCAGCTGCTGAAATCAGCTTTGCCTTTAATTAAACCGTGTTCTCTCCAAGCAGATCGGTGTGTAGAGGATTTATTCTACCTTAAAGGATATAGCAGTAAAAATACAGCTTAGAACTTCAACTGCTCACTTGTCA
GAGGTGGCCATCCCACCTAGGCATAGCGCAGCCTGCTCAGCTTAGATCCTGCTCAAGGGCTGGGGACGCTAGATGCCTGGACAGGCGTCAGTCTTAAATTATTAAAAAGCCAAAGCTGCTTTCACTGGAATTGCTGGATTCTGTCTTCACTTTGTCTCTACCAGCCCTAAGAGGCTTGGGGCAAGGCAGGGGCAGAAGGGTACAGG
AGCAGCCTGCCAGGCTTGACCAAAACTCATGTGTATGGATAGCTAAGGCATGTTCTGTTGTGCAGACTGAAAACTTTTTAAAGAGGCCTCGTCATGTGTAATTAAATCTTGTATTTTTCTAACATCCTTTCTTACTGAGACCTGGTCCTTGCACTGCCCTGGCAGGCTGGCACAGCACGTGCTGGTCTCAGGCTACTTTAGAGCTT
ATGAAACCTTGTGAATAAACAAATGTGACCAAGAAGGTAACAAGGTGGCTGTTTTGTGAGCCAGTGACGTTTTCAATGCTTTGTGTTGCCCTTTGGTTCCATTAAAAAGTAATAAACATTTCTTTTAAAGTGCATGTGTCTAATTTTTTTCAAGTTGGCTTTATTTTGAATCTACTTACTGATGTTAGTGAACTTAGAAAGAAATC
GGATGTCAGCTGGCAGCCGTGGGTCCTTGCAGCAGGTCCGTAGAAAGATCGTGGCATGATCACAGCCGGTCCTGTAGATCGCTCGCTATACTACTGGGTCATTAAATGGAAATGGCACCAAAACCTTCTCGGGATTCTTTACTCTGTGCCTTCGCCAGCATTCTGCCCCTCTGCCTGTCACAGTGCCCTACTGACTGGCTCTCTTT
AAAATATATTTCAAGTGATTTTGTACTTTGTTCAGTAATAAGAAGGAAGATCATCTTGTGTACTTTGATCTCATGAAGTGATTCCTTCTCAACAACTACTATTAAAGCATTTCTTTCAGAATAGTTTATGTGGTCTGGCTTAATATACATTACTTGTTTTTATCTCCACTCATGTATTTGTCCCATCGATTGCTGCGTGTTATCAC
ATATATAAAAGCAAGAAATAATGAAAAGCAAAGGCGATGACAAACCTTGTTGTTTCTGTCAGTACCATCATGTCAAGCTAGTACCTCACATGAGATATTCATTAAAAGATCTTTCTCTTGGTCAACCTTTAGAGCACTCCTGTGTGATAGCTCTATTCTTGCTCTGGTTCAAAACAAGAGGAGACCAGACACTTCCCCCAAGTTTA
TGTGGGAGCTTGGATCAATGCTGAAGTCATTTTCATTGTAGTGAAAATGTTGGTTCAAATAAATTTCTACACTTGCCATTTGCATGTTTGTTGCTTTCTAATTAAAGATGTTGGTTGCTTTAAGATATCCTAAATTTGACTTTTTATTTAATTCTTTGCTACTTTACCCACATTTTCTAGTCATTTCTCTAACAAAAGAGGGCTTG
AGTGAAATGCTGGGTTTTATGTAGATGCATTTGTCTGCTGTAATTTTTTATATATATTAAACTTACTGTAACTGTACAGTTCCCATTTCTGTTGTAAAACATTAAACCATTTTCCAAGTGTTTTCACATTGTCTGTGTCTCTGTGAGGTCACTGCCTGGGCGTTCTGGTGCTCTCCACAAGCATTTGCACGGATATTTACACAGGC
GAGTTCCACACACATGACCGTGACTCCTGAGAACTCTGTGTACTGACACTGTTCCTCTTAGCTTTCTCTGTACCGTCTCGTCATCCCCGAGTGCCATCTAATTAAACCCTGTTCCTCTCCACGTTCTCATCAGGTTTGGGGTTTGTTTTCTTCCTTTGGCTGTCCTATTTCCAGACTCTTATTTTTCTTGCTTGAGAGCTTAAAAA
TCTCTGTACTAGAAAAAGGAATGGAACGTGGTGCCAATTGTCTATTTTCCTTTATTTATTCCCTGTAAGTCTGTCAGATGATAAATTGTACATAACAGTGATTAAAGAGTCATGCTACTGATACAGTCTTCTTTCTGTCTCAGCAGTAACAGTTCTGGCCTTTGTTGTCTTTCCTCCTGACACCACTGGTGGAGTGGTGATGTGAC
GAAGCTGGAAGCATTTGTTTTTGAAGTTGTACATATTGATAAGTCAGCGTATGTGTCAGAGGTTTCTATGGTACTAAAATTTTGTTTTATTTTATCAAGCATTAAAGTTTTTTAAGAAAATAACTGGACAGCAAAATAAAATTATCTTCTTGTCACTGCCTTGTTTCTACCTTAAGAAAATTCTATTGGCAAAATACAAAACTTGG
ACTGACTGTAACAGCTGTGGGTTGGTAGCTTATTATGTGGCATATATACAGTTACGTTGCTTGGCAATTCAGATATTTAGTTATGTAAGTTGGATTTGTTATTAAAATCTTTTATAACCCAGGTCCTGTGTTAGATGGTTTAAAGCTTTTATGCTGTTTGATCTAGCTCAAGCTTTAAGCATGTTAGGCAAGCATTCTACCTCTGA
AATTGTATTAAGTTTCTGTTCTGTTTTTCATTTCTAGGAAAATACACCTTTAATGTCATATTTTCTAATCTAAATTCTTGTACCATCTTCTTTGGAAACGATTAAAGTACTACTCATTTTATGCTTGACTCTTTGGAATCTAGTGACAGGTGGGTAGAAAGGGTCTAATCTCTGCCCCTCCCTTTGGATCTTGGACATTTACACCC
CACTGTGTCACTGGTTTCAATTCTGGAGCTGCCCTACAATGCCCTACAATGACTCTGCTCAGGCCACTCACAAACAGCACCTTGTTAGAAGACCTGTCTTATTAAAAAGTTGCACAAATTTACTTTAATTCTGTCTTGACTTGGTTCATCCTATATAAGAATGACGTTGGCATTTCTTTAATAGTAACTAAAAAGATTTGTAATAT
GTGCTCAGTTGTACTTTTTATTATTAAACTATAATTATCTATTTTTGTTGGGGTTTTTTCCTTTTTTTTTTTTTTTGTAAGTATATAAATAGCAAGTTTCATTAAAATTATGCAATACAATTTGTACTTGTTGTTTGGTATTCTTCCCAGGCCACCGTGTCCAGTGACCCTGGACCAGAATGCAGTGTGTGCTGCTTTGCTGTTCA
GAGTGCAGTGAGTGAACCCAGCCTCCTCCCTGTCCCAAGATGCCCTTCCCCATCTTGACCGTGCTAACTGTGTGTACATATATATTCTACATATATGTATATTAAACCCGCACTGCCATGTCTGCCCTTTTTTGTGGTTTTTAGCATTAACTTATTGTCTAGGCCAGAGCGGGAGTGGGAGGGGATGCCACAGAAAGGAAGTGGCA
GCCCTTGGCTTTACATTGTGCTGAGATTAGCCTTCCCTGGACCATTAAATGTTTAAATTAGGCATCACCTGAAATTATTTTATAATACCACCAACAGCTGATTAAAAGCAACCAAATATTTCCAGTATGCTTTGTGTGTTGTTTTTCTTCTGTTCTTGATAATGCTAGTGCGGATGAATGGTTTCCCATGCACTCTGGGGCTAGCT
GTTCTCTCTGCAATTTATTTAATACAGTCAACATTAAATTGAGTGTTCAAAAAGAAGAGATGTTTCCCTACAATAACAACCTTAATGTGAGAAAATAATTATTAAAAAAAAATCTGTTGTGATATTTGATGGATATTTTTCTTTGTTTTCAGATATGATCTCAAATGTTTGTCTTTTCTTTTTCTTTTTTAAGCATACTGTTGTTT
GTGCTGCTGTGAAAATGAGTAGTGAAGATGTTTCCAGCCAAGAGAGGTCTCCCTTTCATGGTAAGATATAACTGCAGAATGGATGATAAAGCTGGAAGGAATTAAAATACCTGCTTTTTCATAGCGATATGGCTAAGACCATAAAAATAAGTACACTGTCCACACAAACTCAACAAAATTGTGGTTTCTACCAGATGAGTAACTTT
TATATGTGGAGGCTCAAACTTGTGAAGGTTAAATACCATAAAATTTTCCATTTGTTCTGCATTTTGATTCTGAAAAGAAAGCTGGCTTTGCCCATTTCTTATTAAAAAAACTTGTTGTAAATCCAGTTGTCTAATGGGATCTATATGAAGTTAGCTATGTCTGTATGCCCTTCTCCCACAAATACTGTATTACTAGTGTGCTTGTA
GTCCATGCTCATTGCCTTGCTGACAATTACTGCCTGATTTTATTAATTTTTTAATAATAGTTTCTGAATTTGTATTTAAGCTGCTTGTCATTTATGAAATATTAAACTTATTTAAATGGATTTGTCAAATGATTCACAAAAGCTCTAAGCATAATTTAGTAAACATTTAATTTCATTCCTTGGTACAAGTAGCACAATAAAAAAAA
GATTCCATCCATTCACTATACTTTTCTAACTGAGTTGTCCTACATACAAGTACATGTTTTTAATGTTGTCAGTCTTCTGTGCTGTTCCTGTAAGTTTGCTATTAAAATACATTAAACTATACCTGCTTCTGGTCTTTATTATTAACCTTACAGATACAAGTTTAATATCTGGTGATTTGACAGAAACTCTTGAGGTATAGGAGAAA
GACTGATGTTTCCAGACGATTGTGTTCTTAATGGGGTTTGCTTTTTTATTTGCCTCTCAGATTATGTTTAGTAGTTTAAATTTCTTTGTTTTATTATTTCATTAAAGTATAAAAACTTCAGGTCTCATATTTATTTTCACTTGTTCTACTAATTATTTACAAGACACTTTTTGGTTGACATTTATTTTATAAATGTGTGGTATATT
GAGAATTTTGGCTCCAAAAATCAGGTTAGTAGGCTCAATTCCATGTGCTTAAAATGTTTCTGTTGTTAATGCATCGATTAAGGGCTAGAGTAAGAATGGAATTAAATGTCTTTTTCCTCTAAATTAACTGGTTATTAGTGGTAAAGTGTTGGATTTGGGGGGGGGGTCACTGAGGTTGGTTTGTGGGTGGTGATCAAAAGAATTAG
TTTTAATCCCTAAAAATCTTAACTTTTATTTTTGTTGGTTTTTTTTTTTTCAATTTTTTTTTTCTTTTTGCCATTTGATTTTTCTTAATTGAAAACTCTTATTAAAGTACATCTACGTTTCATTGTGCTTAGAACAGAATTCTCTTTAAGTCAGTTTATTAGTCTATAAATCAAGCAAAACCCAGCCCAATATTGGTGTTATAGCT
GTGAAAAGTGTTTTACTCCATTCTTTTGTCCTATAACACAGTCATATATATATTTCACTTCATTTACACGGTTCATTTTTTTTCTTTATGTAATTTGCATATTAAAGGATATTGCCAAGTAATTAACTTTAAATGTAGCAGTCTGTACCCTCTACAGTGATCTCTTTATGTTGGCTTTTTATATATACTTATATATATGTCTCAGC
GTTTTCTAAACCCTGCAGTTTGCAGCTAACCCCACTGCAGAGCCGTGTGAATGAGGGGTTTTGTTAAGAGTGTTTGTTTCTGTAGAAACTTCATCTTTAGATTAAAGTGTGAGGGATGAGCGGTCATAAGTCAATTCTGTGGCTTTCTCTACCCATCAGTCGTCGTCTCGCAGGAATAGTAAAGGCATTAAGGATGCGGCAAGCAT
ATACATATATACAGGGCACACACACACACACACTCATGACTTCTTCAGAGACAGACACTGAATATGGTTACTTTCAATGTGGCAGAATGTTTTATATTTTATTAAAACTTTTTTGACTCAGTATTTAAGCTCTATGATATCTGAAAATAAAGGCATTCTGGGAAACTCCCAGCATATGATGGTGAAGAAGCTGTGGATGACGAAGC
CCTGATGGAAACCGAAGCAGGAACACGGAATGCGTGACAGATAAGGCCTCTGAGTACAAAGTTCTAGTATGGTCTGACTTATTGCTCTGTGAAATACAGCATTAAAATGGAAACAGACTACAGAGTGATAAGTGGTTTCACCCACTTTTATCAACAGTAATTTATACTGGTCTTTAGGTCATAAGTCAACTGTGTGCTGAAGTATA
ATTTTTTTTCTTGAGCAGTAAACTGCAATTTTCTAGGATCCTTTGCTGTGGACACATGCCCATCATCCATCAGGGTTTCTAAAGTGCGGTCCCATTTATAATTAAAGTGAATTTGATATGAAATCTCTGCTTCCCTGCTCAGATCCATAGATCTGTCTGTCACGGAGGGTGGGTGATTGGTGCCGTTGGTTTGTGTGGCTAAGCCT
CTGCAAATGACCCGACGGTTGGGAGCCTGCGCATGGCCATCTGCCAAATGCTAGGACTTCCTGAGAACCTGTGCTCTAGGGTTCCTCAGGTGCAGACTGTATTAAAGCTGTATTTTTAATTCTTACAGAAATTTAACCTGTTTTTCTAAAATATTTGTACAGAGAAATATTTTTTTTCTTGAGCAGTAAACTGCAATTTTCTAGGA
TATTTCCCATTATCAGAAGTATAATGAAGTTGGAATAAATTCTTTAAAGTTTACTATGTTGCCAGTGGTTTCACACAAATTCCCTTGTATTTATTTGTTGATTAAATCAAGTGAGAAAGGTTAAAGCAGTGTGTCTTCAGTTATTTAAGGAACCTTATGCTGTGTAAGTTCCACCCACATGAGTGTGTAAAAAAGAAACACTGTAC
TGTGATACTAGTATACTTACTGAACGTGAGACATACTGTAGAATGTTGGTCATACAGATGGTTTGAGAATATGGATATATTAAACTAGTATCTTGTGCTCATTAAATACTATTAGCAAAGGTACAAGAATGTTCCCATCTGTCTGTTGATAATAGGGCTTGAAAAGATGAAGGCATTTTGACTCAATAACAAATGAAAACACTTGA
ATTGTTTCATACACTTTTGTGGTGGTGTAGATCATGTTTACTGTCACTGTTTTCCTGTCATCATAGTTCTTTTGGTATATATTTCTGTGTCTGGTGATATATTAAAGTATGTCCTTGTAAACTTTTTTGTAAAAGTTATTTCCTAAATATAAAAACATTATGACTAGCACCACTATGTCTTCTTAACTAAAACCACCTCCCATAAA
GATCTTGAGAATACGAATTTACAGAGCAGACTTAGCCCTCTTCTCAAAGTTGGACTTTTCGGGTTCGTTTCGTATCTTTGGATTATCTAGCAAGGTTTTTATTAAATAAACCTCACTCATGGCAAACGGCTTCCTTTCATACTGCATACAAACAGAATGGCGGGGAGAAAGAGGAAAGCAGGGCCGCAGTGGGCCAGGTAGGCAGA
AGAATCTCTACCATCCATTAAATAGTAGTATTAGGTTATATCCTCTAGTCACAGATAAGGCAGATTTGCCACAATATTAGTCTTTAATCTGCTAAAGATAATTAAACTCACTTTTACATGGTAAAATTGTAGAGTTTCTGGTTTTGTTGTCCAGTTTTTCCCAGAAATGTTTTTCCCATGTTATAATAAAGAATAAATAGTAGTGT
TTTCAATATTTGATGAACATTTTGGTGTTGAAAACTTAGCTGATAGATGCTTGTACATGACTTGTGTTGTAATATAGTGAGGTTTTCTTGATATATATTTATTAAAATGATCAAAATTCATTTTGGTTTTTTAAAATTTCATTTTAGTGGCTATTTCTCATTTTCATGTTTTTCTGTATCAAAAAAAAAAAAACCCCAAAACCTTC
ATAGGACATGATGATTTTTATGTGAAAATAAAAATGTGACAGTCAACTCTCCATATAAAGAGGATAACAGCTTAAAGAAAATCAGAGTTTAATTCTACCTATTAAAAACCAAATTTTCAAAGACTTGAACTTAAAGTTGTTCATGGGTTGGGGATGAAGCTCAGCAGAAAGCTTGCTCAGCATGTACAAGACCCTGAATTCATTCC
TTAAACTCTCATCTCCTCCTCCGCCATGTCTGCCTGGACACTGCCATGCTTCTGCCTTGATCATAATGGACTGAACCTCTGAACCTGTAAGCCAACCCCAATTAAATGCTTCTCTTATAAGAGTTGTCTTGGTCATGGTGTCTGTTCACAGCAATAAAACCCTAACTAAGACAGAAGTTGGTATCAGGAGTGAGTATTGTCATGAT
TGCTAGACATATTTAAACAATATAATTGTTCTACAGCAAAGCAATGCCATCGCAATGTTACCTATCCTTAAAAGGCTTGAACATAATTGTTTGATTCTTGATTAAAATGAATAGAGATATAACATGACTTTGTGGGAAAGATTTGTTATCCCTGTTGAATAAGCAAAATAACACATGCGTTAGCTTTCCAATACTATGATAAAATA
AACTCTCAGCTACCTCTTCAGCACCATATCTGCTTACATGCCACCAAGCTACCCTCCACGACAATAATGGACTAAACCTCTGATTTGTAAGCCAGCCCCAATTAAATGTTTTTCTCTATAAGAGTTGTCAAAGTTATGGTGTCTCTTCACAGCAATAGAAACCCAAAATAAGACAGAAGTTGAAACTAGGGACTGGGGTATTGTTG
ACAAAGCCACTTTTAATCCTTGAAGGTATATCCAGGTTTATGACAGTAATTGTGTTTACATTTTATGGTGCCTAGTATTGACAAAATGTTATTTCCCTATATTAAACAGATGAATCCACACACCTTTTTATTTGTGGGTTTTATTTCCTACAGTGTACACTGCCATCAGCTTTCCAAATAGTTCATGTTGTGAAGCCAAGAATTTA
ATATTAAATTTACATTTGATCAAACCAGGTGGTTCATACATGCCAATGTTTTAAAGGTTTTCTATAAAATCATATTGTTGCTGTTAAATGTGTCATGCTTATTAAAATATATTTTTACTGGTAATTTCAACATTATTTCTCATGTTGACTTTTATTACTGGAACTTTTCTTGTTCATGACGAGCGTATAAAGATTTTGACTGCCCT
TTAAAATACACAAATTAGTATCTGCTGTACACATTTATACCCCACATTCTTGAGTCCTTGAATTAATGGTGTGTCTGCATTTTTAACTCATGAATTGGAAATTAAAGACTTGCTTTAAAAGTGTCTGAGTGTTTCTGCATTTGATCAACTACACTAAGCAATACGGAAAGAAAAGTGAAATCGAAATGAACAGGCAGTGATTAATA
CACTTTTGCCTAAAATTAACTTAATTTGTAGAAAACAATGGATTCAGTTAATATCATTTCAATTTATGGAAAAAATTGTTAGGGTTGCCAAGTGCTTTTTATTAAAAGTTTCTCTTTAAAGGTCTAGATAATTGTGAATCAGTTGAATGTTGGGCACCGAGGGGAAACAGTTTGTAATAGATGATCTAGATTTTTCAGTTCAGTTC
ACTGAGCAGAAATGTTTTATACGCCTTTTGAGCTATGTAACTTAATAATTGGATACTTGATCATTTGTTTTATTATGTAATCGATAAAATGGTGATGTGTATTAAAGTTAGTTCAACCATATATTTATACTGTCTGGGAATGTGTGGTTATAGTTCTGTGGGAGAAATAGTTTGTCAGTGTTCACCAGCTTGTAAAAACTTAGTAT
ATTAATGGGTTCATCAGGCCAAAGGATATATACATTTTCATGGTCTAGAAACATATTTCTAAATTTTTATAAGTTATATCAGTTTGTACTGTCTTCAGTAATTAAAAGAATCCATTTCGCTGAACTTCTAGCATTGGCCATTATTTTTCTACCGTCAGACACAAAGCCTTCTATTTAATGGGTACCTTGTTTCCTAAGAAGGCTGG
TCAGAATGAGGATTAATCACACTAATTTTTCACAGCCTTTTTTTATTCTAATAAAATCAGTGTCCACTTGTATAAAATATGTATTTATGTCATAAAACATATTAAAGCTCAAATTCAGATCTTCACTGTTTCTAAGATTGCAAATTTATCTTCAGATCTTTAGAAAGTGAAATATGGTCTGTCACCTAAATACATTCAGTTTTGCC
GTATTGAATGCAAACCTTTCTTTTCATATCTAACAAGTTTTATAAACCATTAAAGTGTATGGAGTTTCCCTTCCTGAATGATTTTTGAGAATGCTGTTTTATTAAATCCTTTTTCTCTTATTACTGGAGTCCCATTTTTGTACTCCTGTGTCATTATTTATTTTACTTTACTATAATGCACTTTTGTAATGTGTGGAGCTTTGAGA
GGACCCAGGGACTACACTGTACAGGCTGCTTGGTTAATAGTTCAGTTGTACAAAACAAATACTCACAATGAAGTGAATTGTGTGACATTTGCTACTTTTAATTAAATAAAATTTAACTCCATTGAAAACTAATGCACTTTCTTATGGTTCACTTTGTTTTATAATGTATTCTATTCCAGGCATAAAAAAATTTTTTTTTCCTAGGG
CTAAGTAGGGGAGCAGTTTTCTGTTGAAATTTCATGAACTCCCATTTTCTCTGCCTTAAGGTAATGAGGACTTCTCAAATGCTGGATCAAGCTCAAGCACATTAAACATTGTCACTCAGGAAGTCACTAAAATTTCCAAGTGTCTGGAAGGGTCTCACCCCTCCCTCATTGCTGGTGTTTTGTGTCTCCGTGTAATAACAGAAAGC
CAGTTCGCAGGAACTTTATATTAATGGATATTGAGCCTTTGCTCTGGGTGTGTTTGTATATAGAGAGAAACATATATAGTGTACATACTATCTAATGTATATTAAAATGTTCTTTCATGCAATGACTTGCCTTAAGTAGCCTGGCTTGTGGTCATGGAAACTGGTACATACAGTATAGATGGCAATCTAGCAATACCTATTTAAAT
TCCCTATGTAAGTCTTTGTGTGGACATATGTTTTATTTCTTGGATTAATATCTAGGAATAAATGTCTAAGTTATAGGATACATTTTCCTTTCTAGAAACCATTAAAGTCTTTCTCAGTGTGGCTGTAGTACTGTGCATTTCTCCAGCAGTGTTGAGTTTTTCAGTAGTTGCACATTCCAGCTGACATTTGGTATGCAGTTCATTTT
TTTTGACTCAAACAAAATATAAACTTTAGGAAAGCTTATATAGTTTATTTATACTTTCTCTAGAATTAGCTGTGTTTCTAAGAAGTTGTGCTTCCTTTCAATTAAAAATGATGCTTTTTTCTTTTTTCTGTTTATTGATTAATGTATTTACTGTTTGTTTAGGATAGGCTCTCCCTCTGTAAGCCATATGGTCCTCAAACTCACAG
GTATAAATATAACATTTTATATTCCATGCCTAATCTCCTGTGAGAATGAAGTTGATTGGTAAGGGTAATTGTGAATTTCTAGAAGCCTGCTTCATTAAAAATTAAACAATGACATATAACTGTTGAACTTACAGTGGTAATCTTAGATTATTGTTTTTATATCTACATAGATTGTTTATGTGTGTGCTTAATATTTGTCATCTAAA
TTCCTGCTTGCTATCCCACAGGAATCTGTCCTCCTAGCTTCCTTTGCCTCTTAACGAGTCCCAAATCCACAAGATGTACAAATGTAAACTTGTTGATTTTATTAAAATTCTTCTAATTCTTTGTCCTTTTCTTGGGTCATTTTTTTTTTTTAAATAAACACTACATTGCTGAAGTACTGGTTTCCACAGATACTGCCTCACTCTAA
ACATACACAACTCAGTGTTTTTATTTGAATTCATATCATCTTCGTAATTTTCTCATTTGGAATTTCTTCAGTTGTACTCATTACAGATATCTCTTTCCTCATTAAAATGTACCTCCTACTGAATACTTGGGAAATTCAAAGGGAAATGTGATCAGTAAACCAGTGAGCCTTCCAGGAGAGGCTCACACTGGCCTCTGCCCTGTAGC
GTGGAACTTGGCTCTTCCAGCACCATGTCTGCCTGTAAGCTACCATGCTTCCCTCCATGATGATAATAGACTGAACCTCTGCAACTGTAAGCCAGCCCCTATTAAATGTTTTCTAAGAGTTACCTTGGTAATGGTGTCACTTCGCATCAATTAAACTAAAGCTGAGACACCTACCCAAAGGCTTTCCTTCTACAGAGAGAAGACGA
GATGTCTTTTGAAAGCACTGTTATAGTTATATGAAGATAATGTACAAATATTGAAGGTTGTCTATAATTTATTTTCATTAGTATAGTTAAGTTTTGAAAAATTAAACATTTGCATTTTGTTACAATGGTGCCTTTGTTTTACTCTGAAATGCAGATAAGAAATCTCTTAATTTTAAGAAGTAGTATTTTTAGTATTTTAAAAAGAG
GTTGTTTGCTCCATTGTTGTTTCTTACTTAAATAATCTGGGCCATCCCAAAGGACAAGGCCCACATAGAACTTTGATCATGTATCTCTGCAAAGCATCGAATTAAATGCATGCTTCTGTCATGTCAGTCATCTTCAGTTTGTTGAATCCTTTGAACATATTAGGTCCTTTTAGTTTCCAGGAGTGAAAACTAAGATCTCCTGGTAG
CTCATTCAAATTTAAGGGTAACATTTTCTTTTTGTTGTAATCTTTCAATACAGATAGAAGTTATATTTGTGGTTTCCTATGTAAGAAGATATTGGATGAAATTAAAAAAAATTACCCACACAATTTTCTAACACACGTGCCCAGTAATGAATGTTAAGACTCTCCCACAGTCACAGTCTCATTTTCCTGAAGCATATCATAAGAAA
ACCTACAGATGAGAATCTTCTCAAGTATTACAGCTCCTGAACTGCCTTCTACTAAATCAGACTTGTGAGCCAGACGGGCTGCACATGGATTCTTGTGGGTATTAAAGCTTTGGGTCTGTTACCAGCCTTCACTGCTCAGGTCTTTTGTTCTTTTTCCATCTTAAATAGCAGACAGCAAAAGCTGCACGAGCGACTGAGCCTTTGAG
TACTAGCTTCATGGCTGTGAGTCTATCAGAGGATAAAGCACTATTTGAGGAATCTGAGCCAGTGTATACAAAGCACGTCCATGTTCAAGGCTCAACAAATATTAAACCCTTTATAACGATCAGAAATAAGATGAATACTGTCATTTCTCCATACCACTTGGAGATAATTCAGAAAAAGGTAATTGAATAACAAGAAATTTATGAGT
CTTGTTTCCTCGTAACAGTGCAATTTTACTTTGTTTTATTTGGGGTTCACTGTATGTTTGGGAATTGCCAAAGGCTAACTGTTAGCGTCCTCTTGGCACAATTAAAAGTATTTGACTAATGAGTTTTAATTATCAGAATAGTTCATTCCTAAGTCCACATTCTGTCCTGGGCAGAATTCTAGAAATTAACAGTGTCTGTCTCCATG
TGCAGTAATTTCTAGCCTTTTGAGCTGACACCTTCACGAGTTTGTGGACTTTGTGACTTTTTCTTCCTGTTCTTACAGTGCCATATGTCACTTGAAAAATATTAAAGTGAATTCCAATTAAACTTGATTTGAGAATTTTATAACCTCTCTTGAGATCCTTAGAAATACTCAGGGATGTCAAAGCTGAGGCTAGGAATCACTACCAT
ATTTCAAATAACCCTTGGTAATTACAATCTTGAATTGAGTATATTTCTCAAAGTTAAAATTTGACTTTAAACCACTTGGGAACATTTTATTGTATTATTAATTAAAATACTTAAGTTTGTTTAACTTCTTGCTTTTTATTTAAAAATTAAATTTTGCAGTAGAACTACAGCTCACAGGAGACTGCTTACCCCTTAAGTGACATTTT
GGGAACTCGATGACGGACAGTTTGACCAGGAAGAGGGCGTGACACAGGTCACTTGCATGTGAGTTGCCAGGTGACCCCATCAGAGGCCTTGTAAATAGTAATTAAATGACTGCCATCTGACTTTATTTTGCTACTACTATCTTCATTTATGTAATGTTTTTAATTTCCAGGCTCAGCCTTCCCCTAATCTATGTAAACTTTGGCTT
TGCTCTGAAAGGAATCTTACAGACTGTATCAGTCTAGCTTTTAATTAAGTTATTTTGTATAGCTTAATTTGTAAAACATTTTATGTTTTTTAGATGCTTTATTAAATACATGGCCAAACCAAATAACATCTTTCAGTAATTATAGAATGATTTATTTGGAATAAAATTTGTGCTTATGAATGTATAAAGGTCTATAGCTTGGTGTA
ATTTTTAAAGAAAAGTTAGTTGTAACTAACTTTTTCCAAAGTGTGCTATGCATATTTTTAATGAAAGATGACATGTATTTGCACAAAAATTCTCAGGCACATTAAATTATAAACTGAAGTAAAACCCAGGTGCTTGCTTTGAAAGTGTGTTTTTGTTAGATTTTATTGTTTTCCTTGTGTACATTAAAGCACCTGCCTGTCTCTTG
ACTCATACAGAAGTGTACGCAACAGACACTGCTTTTGATTCTGTTTGTACTTTTTGGCCTGGGACATGGGTTTTCAAGGGACATCGTCTGTACCAGCTTCATTAAAATAAACAATATTTGTAAAAACATTACTGAAGCTCCTTTTATTTTAGCCATGTAGGGAGAAAAGTGGAAATGCCCCAGATAGGATTTTCTTGCATGAGTAT
ATCTAACATTAAAAGCAAATAGTAAAAAACAACAACAACAAAACACCACACACTAAAAGGTAGTGTGTATAAGAAAATAAGACTGTTGAGTGTTCAGAGCATTAAAACAATGTAGATGTTAATTTGTCCATTCATTGAGCAGCAGGGCAGTGATGGTTCACATCTTTAATGCCAGCACCTGGGAAGCAGGTGGATGTCTGTGGGTT
CAGTAGCAGCCGAGCTCCCTAAGTCCACTGCCAGCGCCTCTCTGATCTGTCAGCCTAGGCGAGGGAGGGGGGGTTGAGGGGGAGGAAGGAGGAAAAAAAAATTAAAAAAAAAAAAAAAAAAAAAAGCAGCTGAAAGGTAAGCAGAGGCGGCCCCAGGCCCGGCCCACATCCCCGGGCTCCCGTAGGGCGGCGGGCTGGGCCGCGTA
GATTTTTATCAAATATGGAGATTAGTTATTTATGAAAAACAAAGAAATGTCTATTTTTGTTTCTTTGTTCCCAATTAATGTAGATAACTTTTTAAAATGCATTAAAGCAATGGTGAAGAAAATGTAATGGAGGCGTTGAGTCTTTCTTGTTACGGAGAAATGCATTGGTTTCCAAGAGTAACTGCGATGCAGACTCCAGCATGGTC
GCTGACCTGCTGCATTTCTTTTATATAAATGTGACTTTTTTTTCCCAGAAGTTGATATTAAACACTATTCCAGTCTAGTCCTTCTAAACTGTTAATTTTAATTAAAATGAAGTACTAATGACTCTTCTTTGAAGTGTTTATTATGTGTTTTTATTTAAAAAGTGTTTTTCATTTCTTTTCCTATTACTGTAATAAGATACCTAGAT
TTACCCCCAACCCCATGTTTTTTAAAGTAATGAACAGAACCCTTCAGAAAAAAGTGGACCGTACTGTATATAATGCACATAGAGGCAATTGTGTATCAATATTAAAAATAAAGTAAAACTTAAAGCATGTGTAGACCGTGTGAGGCCCTGGGGAATGAGAACGTGTTCTGGTGGGAGACTGCTATGTTCTTAAGCAGGCATGTGGG
GTATCTTTTGTATTATTCATATTTATATGTAGTGTGTTCTTTTCTTTTTTTAATACCTGTGTTTCTGTAGTAAGACTGCTGTAATGTAAATACACGTTTTATTAAAAAGTAACATTTCTTTGGCATTTCTTTTGATGGCACATACTGTATTTTTACAGTATATGTCTTGGCTACTTAACTTTTTTTTCTTTAATAATACCAAAGGT
TGTTCCTCTTTTCCTTTAAGGGTTTTCCCTGGTTTTGTTTTCTTTTTAAATTATACAGATTTGGTTTTTTTGTTTTGTTTTGTTTTAATGTGTGAGAGACATTAAAGCCTTTATTAACCTCATATTAGTTTGATTTATTTGTTTAAAGGGACATGTTCCTGGGGACACTGGATAACCAGTTTTAAGAGAAAATCACCTATTGGCTT
TGGGCAGGAACAAGGGCAATCTAGTTGTTTGTGCCACAGCACCTCTGGCAGCTTTGCATAGCTTGCTGTCTATCTTGCTTTCTGGGGCTGGAGCCATGCTATTAAAAGTCAGGTCGTCTCCCCTCTGTTTGTGCTTTCTTTTGGCTTCAGCCTCTGCTCGGGGTGGAAGCCTCCTGCCTGGACCCTAGGGATAAATTATACTTCAC
CATTGAATATCAATACTGTTGATATACTTATTAGAATGTATGTCTCAGAAGATGGTTTCTGTTAAATATATGAAGTTACAATTACTGAATTCTAATATGGATTAAAAGCTCCACATAAATATTTTCCCCATGCGTCTTGGATTATAATTTTCCTTTTAGACTTGCTTTTATTGCATTTAAATTTGCTTTTATATGTACTGTTAATT
ATCTTTACAGTTCCTCGGGAAAATGTGAATGTGCCGCGTTTTGTTTTCAATATTGTATGAAAACAGGAAAAAAATAAAACAAATTTAGAAAACACAGCTCATTAAAATAAAATTGTTGGATTTCATTTCCCCAGGTCTTCAGTGTTGATGTAAATGTGTTTCTGTAGTGTTGCTTATTAGCACTTTGCGCATTGTGTAAGTTGGGT
TGAGCACAAAGATTTTTGTGTGAAAATAGCATTGTTTCACCTCACTTTTTAAAGATCTGTTAAAATGTAGACATCTGTATAAAACAAAGTGATGTTTCATATTAAAATAATATGTATTTGCATTTTACACCTGTGGTGCTGACAGATTTGACTTCATTGATTCCTTGTATCCAATGGTTGTTATGGTTCTGACTGGAATATTTCAG
TAAATGTCGCTGTGCAGTTTAATTCTGGGCTGTGTGTATCCATCTAGCTAAGTCTGCAGTTTGTTTCTTCCAAAGACAACTCTTGTACATAAGTACAGACATTAAATTCATGTGTATTTGACAACTCTAGTATAGTAAATGGGTTCTGCGTGCCTTCCACCTAATTTTCTTTTCCGAGTTCATTGCTGCCTCTGCAGTTCATACAG
TCCTGGCCCCTGATGGAGCCCAGGCGTTTTGCAGAATGAATTGGTCACTGCATCCTTTATGGTCATGGTTTTGAGAAAAGCAAATATCATTTTTGGCTGCATTAAAAGAAGCATCCTATATAAAACAAGAGGTAGAGACCTATTTTTTAGGTCTGATGCACACAGCAACCAGGCATTTGGTTCTGGGCTGGGAGGGAGGAGTAGTC
CTTCCCTGGTACCCAGGAGTTCCTCACCACTCCCCTGGAAGTTACTAGCCTATCCTTAGGGCCTTTACCAGATGCCTTCTCTAGTTCCATCTTGAGCCACATTAAACACTAAATGGCTTCATTTTCTGTTTCTTTCTATGTCAGCTATAAATTACTTGGAGAGGGGACCAGGTCTCTACATTCAGTGACAACATGAAGGATATTAG
CATGTGGTAGTGGTTTCCAAATTGTTGTGTTTGGGGGGGAAAAAAGCATCATTTCCATTGTTCTTTGCTCTGTGCCTTGAATCTTTTAATCAATTTATATATTAAAAAAGAATCACACCTACCGTTGCTTGCACCTAAGATGCAAGGGATAGACAAAGCTTCTGCCTACCGGTTGTTTATGCATCATAGGGGAAACTGCCCCTCCC
AAGTCTTCTTTCCTCATCCGTCACTTAGCAGTTGAGCATCTCCATTCGGTTGTGAAGCATGTCGTAGGCACACTGCAGTGTTACGATCGGAATGCTTTTCATTAAAAGCAGGTAGCATGAAGTATTGCTTAAATTTTAGGTATAAATAAATATATATATGTATAATATATATTCCACTGTATTCCAAGCTAAGAAACTTGATTCTT
TAGGAGCGGGTGTCAATCTGAATTGCTGTCCTAAGCTGTGAGTTTGTACTGAGACCCCTGCTGTGGCTGCTCCAAGCACATGTAACTTGCATTTAACTTAATTAAAACTTAATGAAATTTAGCACTCAGTTCCCTGGTAGCACTGGGCTCCATTCAGGCACACACAGAACACTGTTGGAGAGCAGGTCAATATTAGGCAGTACAGA
ACCCTCCGACAGCATCTCTGAGACTGTGATACTTAGAGGCGAACCTGAAAAGTTGGGACAGGCGTTGACTGAAGTCTATGCCAAGGTAGCTTCCTCCAAGATTAAAGTGTGCTCTGATGATTCCTACAGGCCCACTGTGGATTAGTTCTTTGTTGGAATATCCTGGAGACCCAGGCACAGTGAAATGTGCTCGATTGTGTGTGTTT
TTTCGAGACAGGGTTTCTCTGTATAGCCCTGGCTGTCCTAGAACTCACTTTGTAGACCAGGCTGACTTTGAACTCAGAAATCTGCCTGCCTCTGCCTGGGATTAAAGGCGTGCACCACCACACCCGGCTTGTTTTGTTTTATTAAAAGTTTTTTTTTTTTTTTTTTGGTTTGGTTTGGTTTTTGGTTTTGTTTTTTTTTTGATACT
TAAAAAATCGTCGTATTTGAGATAAAAAATCGCCGTATTTGAGATAAAACATCGTCGTATTTGACCATCGTATTTAACCACATCCGGCTTGTTTTGTTTTATTAAAAGGTTTTTTTTTTGATTTGGTTTTTGGTTTTGTTTTTTTGATACTAGGTTTCCCTACATAACAGTCCTGACTATCCTGGAACTTGCCTTATAGACCAGGC
CCGATGGATCACTCGTGATTTAATTTAGAGGCTAATAAAGGCAGAATGTTTATTGTGAATATGTAATATTTGTTGGCTGGGCCACATAACTTGAGTAGTCATTAAAAATCTTGTACGTATATAATTCAAAGATTATATCTTGTTATTCAGTGCATGATAGCAAGTGTGTGATTGGCAATAGCTTTTAATATACTGCTGCCCAGGCT
ATGAATGATCACTAAGATTAACTATATCTATACAGTCATTAGTTTGACAAGTAATAGAATCCTGTCAGATGCCAAAGAGTTGGGATTTTTACATTTAATGATTAAACACCGTTATTTATTGATGATTTTCCCTCTGGAACTGTATTATTTCTAACTGAAATAAAAGGGTGATGTCAACATCCATTGTTTCGTGGTGTTTTAAATCA
ACTTGCCTCAATAATGATATTGAGCAATGGATTTTTTTTTTTAATTTCCGCATGGAAAGTTACTGATCTTTATGGCTGTAAAATATTCCTTTCTAGCATTATTAAAGTGTGTCTTAATAAAATTAAATTTGGGATACAAAGTATTTATTTTACGATGGGTAGCGGGTGGGGCGCTTTTCAGAATGTTTCCAATATGAAGTTTTCGT
ATAATGTCACGGGCTGGGGAAGTGTTTCATTGGAGAATGCTTGCCTAGCATGCTTGGGACCCTGGGTTTGATTCCTTACCCCAATCCAAAAACATTCTTTATTAAAATTGTCCTATCATTTCAGACTTTAGTAATTTATACAGTTTAGACTGTTGTTGTGGTCTCTCTCTGTATAATGTAGTGGTGTGTATTTATCTAGATCTGTT
CCATGAATTAATTAAAATAAAAAAATGAAAAGCATGACCTTCTTACTCTCAGAGCATACAATGGAGCTTCAGGGAAGGCAGCTGGTTGTGTACTTCTACTATTAAAAGAGGGTCAGGTTTGGAGGTTGGGTGTTGAGCGGCTCTGTCTCGCGCACTGGCACCCAGCAGTATCTTCAGCATGGTAAGGAGCCCTCTGATGGCAGCCT
TTCTTTTCCTAAAAATGAAATTGAAACGGGGCTAAAGCTAATGGTATATAAATGTCTTGAAAAATCTTTAAGCATTTTATCAATGTAAACTTACTGCTTTATTAAAAATTAATGGTAGAATCTTTACTCTCAGGGATGGGCAGCAAAACGCAGAGCACTGATGAATTTGGGGTTTGTGGCACAGCCAGTGCTCCTGTTGAGTTTCT
GTTTAGGGTAGTCATGTAAACTTTGGGCTCCTCTATGCCCTCTCCTTTTCAGATCGCATAAGAATTCATATGTGGCCATTCTTGGGGTAGAACTGAAATTATTAAAGTCAAGGCTGGTGATGTAGCTTTTAGTGATAGACTTGCTTGGCAATGTGAGGCAATGGTCCATCCTAGGACTTCAAAAAACTGAAAGAAAAAAAGAAAAA
CAGTCCGGGGTGGGGGGGAGCATTAGAGATTGCAGAGAATAACCATCGAATCCTCTTCTTGGGGCAACCCTCCCCTTGGATGTGCCCCAGGCCTGCCTTCATTAAATTGGTCCCTGAGGAGAATAATAGGGACCCTTTTCATTTACCCTGTCGCCTGTAGGCAGAAAACCTACCTTCTGAGCACCCAGAAAACACAGTGGCCCCAT
TAAACAAGCAATAATTTAAGTTCTGAACTTAAGTGTTTTAACTGTATAATTTTGTGAGGTATACATATTGTGGGATTGACTCAAAATGAGGTACTTCAGTATTAAATTAGATATCTTCATAGCAATGTCTCCTAAAGGTGTTTTGTAACGGCTGCCAATGCCTTGGTTAGACCTGACTTGTAGACGTAAGACCTTTTGTTTTCTAA
CCTTATGTAACTTTTTACAGTGCCACTAAGTTAATAGCCCTGTACATGGGTGTTTGCACTATGTAATGCTTTTAATGCGGTTTTATTGTGTTTTTGTGTGATTAAACAGTTTTCATTTCATTGTGTTTTGTCATTATTGGAAATAGGTAATTTTGCTTATGTACAGCTAACCCATTTTCTGTTATCTTTGGCATGATTTGGGGAAG
TTATTCACTTCCAAATTATTGCAAGAATAATACATTAGTTGATTTATTCTCTACCCTGGTGTTATGTAATGTTCTTGAGGCATCAAAATCTAAAGCATTTATTAAATACTGGGGCTAACACTGAAGAGGACATATCCAGTCAGTCGCTCATTGTGTAGTCAAGGATGACCTTAAATTCCTGATAGCTGTCTCTACCACCTATGTGC
TAGAACTCTCAGCTCTGCCTGCGCCATGCTTGCCTGGATACTGCCATTCTCCCACCGTGAAGATAATAGACTGAACCTCTGAACCTGTAAACCAGCCCCAATTAAATGTTGTTTTTATAAGACTTGCCTTGGTCATGGTATCTGTTCACAGCAGTAAAACTCTTAACTAAGACATTCTATTTTAAATTTTTTGAGGGGTTATCATA
AATCTTAACAATCACCTATAAAATATTCTCTTTATATTTCTGTTTATGAGTAAATTTTATATGACGTTAAATATTGGAACTGATTTCCGTAACAGGTCAAATTAAAGGTACGGCTGATTTGAAACGTTATTTAAACACTGGTACTAGTTATCCAGGAGAGAATGTGCAGTAACGTTGGTTGGTATGCTGAGGTGTGGGGGTGGTGA
GACCAAATGAATCAATGACCTGAAAGCAAGAAAAGCAAGCTACCAGCTACACTAGCCTGGGCAAGCATAGAGATTGGCTATGGGTATTATTGTAACTCTTATTAAAAAAAATATGTTTTCCAATTGACTTTCTTGATTTTTAAGATGAAACACATTTTTGGGTTGTTTTATCTCTCTCTCTTTTTTAAAACGTCAAGTTTCTTATT
AAGAGATCAAACTCACTGTTGGATTTTATTTCTGTGCTTTGTAAAATTCAAAGACTTTTGAATTTGTGGTGTACATTTTGGGAAAAAAATCAGAAAACTTATTAAATATGGATAAAGTGCTAAAAGATTAGGACTGTGTTTTAATTTATGATACTGGATTTAGACATTGTATTATTGACCCTTGGACATTTTGAAGATTTCAGTGT
AGGGTCTCTGTGTAGCCCTGGATGTCCTAGAACTCATTATGTAGACCAGGCTGGCTCAAACTCTCAGAGATTCACCTGCCTCTGCCTTCCTAGTGCTGAGATTAAAGGCATATTTCACTATACCTGGCTTCTAGTTTGGGTTTTTATACAGCTCAGGACCATCTCTTAAGGGTTGACATCACCTATAGTGGCTGGACTCTCCATAA
ATTTTGAAAAGGGTCTGAGAAAGTATACGAGTCTAATTATATATACATATTTATACATGTGTATTTTTGTTTATTGTTACATTTTGACATTGGACTTTCTATTAAATAATTTTTAACAGTTGTCCTGGCTCTGTTCTTTCTTTTACTACTTGGGTCTGGGTTGAAGTGGGTAGAGAGATGTCTGTGTGAGACTTTGTTGATATTCC
TAAAAGTCTTTTGTGGGGACTGTATTTCTGAGCATCTAGAACAAATCCTTTATATTCATCGACACAAAAGATCTTGGTGGCTATTTTTAAACCCAGCTGTATTAAAAGGTGATGTTGAATTTTACGACACCCCTACCATGGCCTGCTTTTAAATTCGGGGCTTCTAAACCTGGTTGTACTTTTTAAATTATATTTCTTAGAAAATT
GCAACAGGCATTAGGAAAGCCATGCCATCAAGCCAAGAAAATTTCTCTCTAGAAGCATGGCAGAAGCCATAGGAAGTCAGTATATGAGTTTACTTGCTAGATTAAAAACAGCTTATGAGAAAGGATGCTGGCTGGCCTCTTCAGTTGCTTTCCCAAGATCTCTGTTAAAAGTGTTCATTTCTATGAAGAAAATAATGCTGTAGGCT
CGGCCTTGTGCGACTTATGTGTTGGACATTTTTATTCTCAGTCTCAGATAAGAGGGAGAGGGAGCAAGTTTAGGGTTTTTTTTTGTTGATGGATGAATGTATTAAAATTACCTGGGTAACATTGCTTGCCTCGGGTTAGACTTTATTAGAACACTAAGACTGGAATTTCTGGTGCTGTTTGTTTCTGTTGTTCTTTGTTTGTTTTT
TTGGGAGATTGCAGCCCAGTGGGTGGTGCCCCGGGAAGTGTATCCTGAAGAGACACCAGAGCTGGGAGCAATCATGCATGCCATGGCCACTAAGAAAATCATTAAAGCTGACGTGGGCTATAAAGGGACACAGCTAAAAGCTTTACTGATTCTTGAAGGAGGACAGAAAGTTGTCTTTAAGCCTAAGCGGTGAGTCTTCATCTTAG
TTACCCTCAGGTGTAAATTAGTTCTCACCAGCTCATTTCCCACAGACAGTAAAGCTCATTTGTTTCTCTCATAGCCAAGGAGAACTCTTTCAGAAACTCGATTAAAATTTAAACTTTACAAGCAGACCGACTGGGATATTGTATGTTCTGGTATGATAGTGTGTAGTAGTAGCCATCTCTCATCTAACAACTGATTCAAACAGAGA
TTTGATATGGTGGGGAGAGAGAATGTTCACCAAGTGGGCACAGAGGGGAGACTGACAGGGTTTCTTCTCTTGTAGGTTCTTGGGTCTTACATTTCCTTTTATTAAATGCTGGAAGATTCATACATTTCTTTCTACCGTGGAGAATGACAGTTACAGTGGCAGATTTGGCGCCCCATTAAAGCATTTCAACAAAGGAAGAAGCATTT
GGGTACATGCCACGTCTGCTCTTCCAGTTGTTAGGATCTTTGTACAGCTTCTGGGGGAAGTGATGGAGACAGACATGAACAAGATTCGGAAGACACAGGCATTAAACCACCTCCTGTTACAGAATAGTATACTGCTTTGTTAAAGACATCCAGACTGATTCCTACTCAGGTTCTCTCTGTTTTCCAGAAAATGGAACTGTGATGGA
TTTATTTATTTTTCCTTAGGAAAGAGTGTTTGTTTCTCTTCCTGCTGGCAGCCTGCTTATATAGTCTCTTGTCCATGCTGTTCAAGTTCCCAAAAACTCCATTAAAACTTGCATTTTAGAGGTTGAATTATTTTACCCTGTTTAGACATTTACTGCCCAACATTTGTCAGTATAATCAAATTGTCCCGAGCTCCCACTTAGGAAGT
GTGTTTATAGTCCGGAACTGTAGGAGCTATGTATGTACATAATATATATATTTTTTAATTTATTAAGTTTTAAAATGTGATTTTTCAAGATTATGAAAAAATTAAATAAATTTGAGCTAGAGAAATGGCTCAGTGGTTAACTTCGCTTACTGCTCTTCCAGAGGACCCAGGTTCAGTTCCCAGCTTTAAGCCATCTCTAACTCCAT
TCTGCATGGAAAGAGGGAGCAGAAAAAAAAAAGCCTCCTATCCCATTTCTCCTGGTTTCTCCATTCCTCAGTCTTCCACTCCTTCCCTCGGGAAGGGAGGATTAAAGAGTTAAATCTCTGGCCACAGAAAGACCAAAGAATGGGCCCACCCATTCCCAGAAGGAACTCTAGTCACCTCCTAGCCCCGAGGCTTCCATCTTTCCCAT
TTACCTATTGCCGAGATGCCAAACCAATGAAGCATTCTCACAGTCTGTATGTTTCACAACAGAATATGAATAGAGATTACCCAATAGGCTATAGTCTCACATTAAAGTATGCTATCCCATGGTCCCACAGAGCCTATTTTGATGTGTCAGACCATGTGTTCCTCTTGGTGTGAGAGATGCATTCATTGAGTCCATAGGTGGTAAGG
ATTGAGCTTTGGTAGGGTAGGGGGAGTATGTTCATGAGACTTTTAATTTGTATAAAACACAGAACTTAGTTCTCTCTGCAATTTATTTAATACAGTCAACATTAAATTGAGTGTTCAAAAAGAAGAGATGTTTCCCTACAATAACAACCTTAATGTGAGAAAATAATTATTAAAAAAAAATCTGTTGTGATATTTGATGGATATTT
CATTCTTAAGCTGTTTTCCATAGACAGATTAGCAACAGTACTTTAACCTAAAGCTACTTTTGGGTAAACTTCATTAAGAGTCTTTCTTTTCCTTCTCTATATTAAATATTCTGGTGCCTGGGTCAGTACTTGGCAATGCTTGATAGTTTTGTGGTTTGTCCAAAACACTCCGTTGCTCTCATGGAGAGCCTTTTCCTTGTATGATT
GACTAGTTCTGTGTACATCAATGTGAATATAATTGATTTTTTTAAAATGTAGAATAAGCTTAAACTAATTTCTTTTTTACATAAATGTAATATATTTTTTATTAAAGTGAACAAAATTTGTAGCAGATAACTACACTCCAGCTTTCATTCTTAAGCTGTTTTCCATAGACAGATTAGCAACAGTACTTTAACCTAAAGCTACTTTT
TCTTTTCCAAAGCAAATTTTACGCAGGAAAATGCTGTAATTTTTAGCCCAAGATTTTAACACGCACCTGTTTGTAAAAGTCAACAGTATTTGTGTGGATTATTAAAGTCACCAATTTGGATGGAAATACTTTATATAAATTGTACAATTTTGTAAGCAGTAAATGAGTAACTCCACATGGAGTGCAGTTCTTGTAGTGCAGGCGTT
AAAATGTTTAGTCCCACTTGAGGAATTTTAGAATGATAGGAAGTCTCTCGGGTTAGCCTTCATGCAATTTTGTAGTTTAAAACATAAAGTCCGTCCAGAAATTAAAGATTTAGATGCCTTCCTAAATTGTTACAATGCTTTACCAAATCTATGACTTCTACATAACCAACAGTGGTCAAATGGAAAACATTCTATTATAGATTTAC
CTTACGGGAACATTGACTTCATCGGATGATTATAACTGAAGAATATAACCGTCTGGGATAGATGAACTTTTCACATATCAGAGTAACATATTTGCATATTATTAAACCAAATGCAAATGAATTGCATAACCCTTGGTAAGGTCAGAGGAAGCGTTACACCTGTAAATAGTATATCCTTTTTACTTCTACACATTGTCCTGGCCATA
AGGAGATGAGCTGTTAGACAGTTCCCTAGAAAGAAATCCAAGGCTTACACAGAAAGTAGAGGGGCAGATAGATGGTAGCAGATGGGGTAAGAATCAGAAGATTAAAAGAATATTTCTTGTAACTATAGAAAGAATAATGTATGTATATATATATATATGGAGATATATATGCAGATATACATATATACAGGGCACACACACACACA
GAGTCTTTCCCCCCTCGTGTTCTGATACAGTGCCTAATGTGGCCCAGCCCCGCTGACCCATCCTGTGTAAATTCTAAAATTTCCTTTTATGCATATCCTAATTAAAATACCATTAGCCATTCTTATAAAGGGCTGGGCAGACTTTTTATCACAGGATTTCTGTGCACTGTTCAAAGGGCTGTCACCTTGATTCATCTTCATTAACA
GAGAAAGGCGTTCCCTTATAGTTAGAAAAGAGTTTGTCTCATTCAAATCTCTGGGGGCTAGCTAAACTTTATTTCAATTCTCGTGATTTTTAAATATTTTATTAAAAACGTTTAAGTCCTTTGAGATTGTAAGTTAAGCTTATAAAACAAACCAAACTGAGAAAGTTAAATAAGTGTTGGGTTTCTGTAGTCATTACAGTCAAACC
CAGCAGCAGCTTCAAAAGGCCAGATGGCGAGATGAACATTGCCTCTGGCTGTCCCCGCTTTGTGTCGCACTCTACTCTGGAGAACTCCAAGAACACCTACATTAAAGACGACACACTGTTCTTGAAAGTGGCCGTGGATTTAACTGACTTGGAGGATCTGTAGTGTTACCTGATAAGGAAACTTCTCAGCACAGGAAAAGGTGTGG
AACTCTCAGCTACCTCTCTAGCACTATGTCTGACTGCATGCTGCCAACTTTCTTCCCATGACAATAATGGACTAGAACTCTGAACTGTAAGCCTGCCACAATTAAAAGTTTTTCTTTATAAGAGTTGCCATGGTCAGAGTGTCTCTTCATAGCAATAGAAAACCAAATTAAGGCACATCCAGACACAGAAAATAATTAAAAAGAAA
GAGCTCTCTTCTGCTACATTCACGTTTGTTTATAAATCAGATGCCTAACCAGTGTTTTAAATGTGCCTCATGAGTAAAATCGATCAACAAATGCCTGATGATTAAAAGTGACCTTTCACAAGATTGCCTGCACCATTTACTGGTTTTATCGATTCTTTTTTTTTTTTCCTCCTCTGGAATAGAATTTTTTTTTCCTAACCCACTCA
AGGCATCTAGTTCCCATTTATTCATGTACATAACGTATTTTTTCTTTCCCCCATTTGCTCACATTAAGAATGACCTGATTGACCGTGTTGGTCTGTGCTGATTAAATTGGATGTGAAAGCAGGTTGAGAAACCATCTGTGTGGAGGGCAGCTTTGCTCATACTCCCCATGATGTCCTAAGCCACATTGGGAAGCTGCTCAGTTAAC
TTAAAATTGAGAGACAATTAACTTTACATGTTTGGTGGTACAAATGCAGGTGTTTTTGATACATGAAAATATTGAGTCTTTACAAAAGGTGCTGATTAGCATTAAATTCACTATTTTTCCTCCTGTTTTACTTGTGAAAACAGTAATGCACTGAGGGTGAGTAGAAAGGACTGTTTCCGTTCACCGATTGCTGTGGACAAAGGGTT
TTTCACTTAAATTTTAAAGGAGGAAGTTACCAATAAGTAAATGTTGATTACTGTATTGAATGCAAACCTTTCTTTTCATATCTAACAAGTTTTATAAACCATTAAAGTGTATGGAGTTTCCCTTCCTGAATGATTTTTGAGAATGCTGTTTTATTAAATCCTTTTTCTCTTATTACTGGAGTCCCATTTTTGTACTCCTGTGTCAT
TGAGTTCAAGGCCAGCCTGGTCTATGGAGCAAGTTCCAGGACAGACAGAACTATACAGAGAAACCCTATCTTGAAAAATTGAAAACAAAAAACCAAGCCAATTAAAAACAAACCCTACCCATCCAGCATCCTGCATCCTGCCCCAGCTCTGGTTTTATTATTGTTGCAGAAGCAAATGTTTTCCATGCTGAGTAAGGCTGGAGGTG
TGTTGAAACCCTTTAGTTCTTTTCTTCTCAGTGGGGACAAGATCCATCCGTAAGCCCCGGATGGGAAGATGGTTTGGAATTTTATAGAAATGCAAGGCAGATTAAATGAAAAAGTCTTGAGTGTCTTTATAATGCATCCTTCCTTCACATCCTATTTAATTTTTTAAGTGCAATTAACATGTGTTATGAACTTGAATGTATTTTCA
TCTGTCATATATAGGAGTGTTTCTTGAAGTGGTCTTTCCAATCCCATTCATTCAGTCTACCTGTTTTTGTTTGTTCTTCGTTGCTCTGATAAACACCATGATTAAAAGCAACATGTGAAGGAAAGGATTTCTTTTGTCTTACTGTTTATACTCCATCATGAAGACAAAAGGGGCAGGAACCTGGAGGCAGGAATCCAAGCAGAGCC
AATACAGATTTAGTTTTGAGTGTTTGAGAGACCACTACACTTGTATGGTTGAGTGTTTAAAATGTCTATCACCCTCACTTCAGAGTGTGACTCTTTAAATATTAAAATAGATACTAACTGTTCATAGAACAGGCCGATTCTGATTAGATTTTATCAGGGAATCTGTTAAGATATGTTTGGTGACCAAAACGTATGTGTGAATATAG
ATTTTTTTTTGCTATCATTAACATTTCATTTGAAATGCATACTCTTCTTGAAATATTTTGTTTTTAGCATAAATGTTGTGCATTTTATCTTAGTGTTTGGATTAAAACATTTGTGTTGTTGAGCTTTCTTCATTTGCTTTGTATATTTAATAATGTATCTTTATTTTCCAGTATGCCTATTTTTTGTATTGTACAATAAATTTATT
GTTAGTCTAACAACCTGTAAATTCTTGAAATTGTTACTAAAATTCCAAATTCTTTAGATAACTTTAAACTATTTAAATTGAGCATTGCTGTCTTTGTTTGATTAAAGGTTGAGTTCCTTTATATCTGTTATTTTTAAAGGAAAAGTTGTTTGCCTTTTGTATATGTGTGTGCATATGTGTATGTGTACAGGTATATGTATATATGT
CTTTAAGGATTCTATGCTGGCATCTATGTTTAGTGGTCGTTTCCCTCTAAAAACAGATGAATCTGGTAAATGTCTAAAGTCTGAGCCTGAGCGAATGCTCATTAAAGTGGGAGTCTATTTTAAATTCCTTTTGATTTTATTAATTGTGTTGGAATGTATTATATTAGCCTACTAATTACTTAGCTCATTATGGCTGTATGGAGATT
TTTCACCCATGGGCAATAATGGGAGCTGTACCGTTTGGATTTCTGCTGACCTGCTGCATTTCTTTTATATAAATGTGACTTTTTTTTCCCAGAAGTTGATATTAAACACTATTCCAGTCTAGTCCTTCTAAACTGTTAATTTTAATTAAAATGAAGTACTAATGACTCTTCTTTGAAGTGTTTATTATGTGTTTTTATTTAAAAAG
GACAGGGCTGTCCTCAAACTCAGAGATCTGCCTGCCTCTGCCTCCCTAATGCTGGGAGCAAATTCGTGCACGACGACGCCTGCCCTCTCTTTAATGTTTAATTAAACTATTTTGTATCTAGGATCTCTGCGAACCTAAAATATATATTTTTTAATTCTCCAATCCCATTTTAATTTTCCATATTTGTAAAATTTAAAAGGAGCTGA
AGGGCAGCATCCTTTGGTGATGGCCACAGTGACCATAAAGAAGGCTACAATCCCTCTGACTGTAAGTACACACACAGTTTTCTTGCCAAACTTTATTATGATTAAAATTCCAAAGACAGTACTGGCTCCACACACCTTCGTGGCCCTGTCTTTGCCTCGATTCCTGGGTGTCCTTCACCACCCATCTTCCAAATGTCAAGCTTCAT
AACTTCTCCCAGTGGGGCCAAACCTTGTTTTCCTCAGCAAGTTAACTCTCTGGTGGTTTCCAAGTTCCGAAATATGGTTTTGAAATGCTTAGAATGCTATATTAAAATGAAATTCAATGCAGATCCTTGAAGAATTGGGAGATGCTGTGTAGTGTTAGGGACGGTTTGAAAACCACTGATCTGGTTGAATGTTTGCCGCCTCCCCT
TAATGTCTTGAATTCAATATTTTTTTTTTAAGAATTGGGATAAAACTTCATAAGAGATTTTGATGTCTTAGAAGGTGCTAGATCAAGTTTTTTACTTTCAATTAAATATAAGGGACATTTCAGTAAGGTTGTGGTTTCTACAAACTATATATTTATTAAGGTTTCCAGAGATCTGGAGATGAAATGTTACAGCATCTCCTGCTTTT
TGTCCTTGTTCACAGCTGACTTACAATGGCAAAGTGCATGAATACTAGACAGTAAAAATAAAGCTGTTGGTGTCTCTGTGCGTTTGAAAACTATCTTGATATTAAAATGGATATAAACTAAAGGTGTCCAAAGGAGACGGCTTTCGTGCAAGAAGTAAGCATGAGACCAAGTGTTGTTCAATGCCACACACTTAGTGCTTGTGGCA
TGTATGTTTTAGTCAAAATATTAGTAGGAAAATGCTTACTAGTATAACACTGAAGTTCATTATGCAATGTTTTAATAAATAAAATGTTGTGCTTTGAGTAATTAAAATTTGATATATACTCTTAAACTCATTAAACTAATTCATCAATTTAAAAAAAAAAATGAGGTACAGAACTAAACAAAGAATTCTCAACTGAGGAATACTGC
AAGCATACAACCTACTGTGTAACCTCTGTATCACTCCCAAGAAGGATGATAATGGCATTTATCAATAGAGCTGGGAGGATTGATGAGTTATTACCTGAACATTAAAACCATGTCTGGTACAGTGTACCTTCAAATACTTTCTGTGGTTAGTATGCTTTTAAGTTGTGGTAAGAGTTCACCTGCCACTGACATGCAGTACAGCCTTA
TTCACAGATATATTGCTAGTTCAGTCATAGATTGGAGTTTGCATATTGTAATGTAAGTGTATGTCCAACACTATTCTAAATAGTTTATGACTGAAGTTTAATTAAATAAAAGGTTGTAAAATGTGATGTGTATGTGTATATACTGTATGTGTACTTTTTAAAATAGGTATATGTCCCGACCCTTTTGATACAGGTTTGAATTTGAA
TTAGAAAATCACAATAATCTCAACAATTAGTTCCATTTTATACATCAAGTATTATGTCTTTGAGTCTCTCAAATTTCTGTTTATCTATTTTTGAAAACTGATTAAACAAAGACTGGTTATCAAAAGCACAGTCATAATTGTTCAGGTTCAGGTTCATGTTAATAATAACTGGTTTGGAATTCATGTAAGTATCTGGAAGTGGCCAG
CTTCAGTGGAATTTATATGAAATATACTGCTTTGAAATAGGTCTGAGCTCACAGTGAGATATTTTCAGTGAAGTGAACATGTTTCACTTGGTTACTAGAAATTAAACTTAGGTCTGTGCACTGGCCTGGCAGCTGTACTAACATTAAATACATCGTCGCCCCCGGGAGTTTTGAGATAGAGTTTCAGCTTATATATTTGCTCTGAA
GGATTGTGGCTAAGTGCCGTCTTTAAGCCAATCTGCTATAAACGAATGAGACTTGCTTGAGCTATTCTATTGGGGTTTAAAGCTTTGTAAAATGGAAACTATTAAAATGTGTGGTCATCTTGGGTTTTCGTTTTCTTTTCATGTTTTTGGGTTTTTTTTTTTTTCTGTTTGTTTTGTTTTATTTTCAGGACAGTGTCTTACCATGT
ACCAGGATGATTGAAAAAAAACATGCCACAACTACCAGATGAATCTGGTTTTGAGCTATGGTTGAAACTAAAGATTAAAATATGATTTGTAAATAATGCAATTAAAGTATTTCTTTTAATTAAAGTAGTTTGTTTATGATGAAGGAGGTAGCAGTTTCTCATCCAACCCAGCAGGACACCAAAGTCTCAGCCGGGTATCTGGCTTA
AGTTTTAAAGCCTGTGCTTTAAGGCTGTAACTTCTTCACTTGCACACACATGCAAGCACCTGGTATCAGTTCTTTGTATGATGTGATACTTTATTAATGCATTAAAGACTACAACTAGCCAAATTGATTGTCACTATGTATATACTGTTTTGCAGTGACATATATTTTTATAATGTACTATTAGTTAGAAAAATGTTGCCTTAATA
ACCTGTTGAAGTTTCTGGAAGCAGTTAATAAAAAGTAACCGAGCAGTGTTCAGAGACAGTTCTATTATGAAAGACGCTTGAATTAAACTTAAATGTTAATATTAAAAGCATATGTGATCTTTAATGGCATTCTGTGTTCTTCTATAATTTAGAATCTTACTATTTTGGTTTTCTTCTCATTTCCAAATCCTTGACTTTAAGTCTCA
CCAGGCCACACCACAGGAGGTTTGAGTGTCACAGCTCAGCTAAGCAGTGACTACTCTCTTCCTGTCACCTTTGTGCAAGGGTATCTGGGATGACACTTGAATTAAAGTGAATTTGAATTGCAGTTGGTCATTGTGATGTTCCCCCATTCCTCAAGGGAATCGCAGTGTAGAAACTTAAGAGCTGAGACCCCCTTCCTACTATGCAT
GTTCCGTCGGAAGTATGGGACTAGAAACTTTTTGTTGTTAATGGTACAGGGTTAGTCCTGGCCGTAGATCAGGTTGGCCTTGAACTCACAGAGCCCTGGGATTAAAGGCATGCGTTACCACCGCCCGTATGGGACTTGAAGCTCTTAACCTACCTTCAGTTGCACATAGCTTTGGCTGCTTGTCTTACTGTGCTAGAGGTTGAAAT
ACTCAGCCTAAGCTTTGACGTTGTAAAATATGGACAATTTACTTTTCTGTGCCTAAGCTTAGTTTCCTGCAATAGTTTATCTAGTAAGATTACCATGAAGATTAAATGGCTTCATCTATTTAGAACACATTTTCAATTTTTTTGTTTTGTTTTGTTTTGTTTTGAAAACCATCTCATTTATTTAGCTCTGTCTGGCTTCAGACTCA
GGGTTTCTCTGTGTAGCCCTGGCTGTCCTGGAACTTGCTCTGTAGACCAAGCTGGCCTTAAACTCAGAGAATCATCTGCCTCTGCCTTCCAAGTGCTGGGATTAAAGTCTTGTACCACCATACCTGGCTTTGGTTTTTGTTTTGTTTCTTTAAGATTTATTTATTTTTATATTGTGCAAATGAGTATTTACCTGCATGAATGTACC
CCGTCCAGTAAGTGCTTTGCCTGCTGTGGGAGAGGGACTGGATCCCGTCCTCTAACGTCTGTCTCTGGCCGAGTCTAACACTGTACAACTGTCTCTGACCATTAAATGCTGTTGTACCGTGGAGTCTCTGCTGTGTTCCTGGATTTCGGAGAGGCAGCACTGAGAGACGTGCATAACGTTAACAGTCTAAGCCACACTATTATGAG
GTGTGATCTATATCTCTCCTTTTTATTTTTAATTTTGTTTTGCTGTAATCTTTTCAGTGGAGTGAGTGAGTTTGCTCCATGCATGGCTGCTTGTGGAATAATTAAATTTGTAAGTTTTGCAATACTGGATTCTTTTTTTCCTTTTGGGAGAAAAAGGCTCCACCTCAGTGACTTTATTGTTGCCAGTGTCACTGGGTCTGGAGTAG
TACCCCTCATTTATGTCTGTTTATGTTGCTTCTGAAACAGCTTATAATTGAGCTCACAGTGGTGGGCCACATTTAGGAAATTGTTAGAAACAGGATTATTATTAAAAAGATCAATTTATTAATGAGATTCTATGGGCCTTGTGTTTCATAATAGGCTCAGCTTTGGTTTTTGCTCCAACTATCACTAAAGTGTTTTTCCCCTGGAG
GCAGCGGTGGCCTCTTGGACCGAGAGCTCTTCCAAAAGTGAGAGCCCCAGAGATGAGCATTGACCCCCAAAACAGTTCTGTAGGAGGAAAGATCTTGGGAATTAAACAGTTCAACCCTTCATTTTGTTAGTAGCTTCTAGAAGATGTTCTCATACATATATGGTGTATATATTAGGACTTCTCAATGCTAAAGCCCATAGCTGTGG
GTTGTTTTGTTTTGTTTTGTTTTTGAGACAGGGTCTGCCTGGGTAACTCTGTCTATCTTGGAACTCAGAGATCCACCTGCCTTTGCCTCCACCTGCTGAGATTAAAGGTGTGCACCACCATGTCTGTATTTGTTCTGGTATTTTGAGATTGTCTTGCTTTGTGGCCATTGCCCTTACTATATAGCCCAGGCCAGCCTCAAATTTAT
GGTAAAATGGGAGACTGGGGGGAAACTGACTATAAGAAAACGAGGAAGCTTAAAAATAAAGTGTAATTTTGTTTTGTTTCAGGGGCCTTTAAGACTTAAGATTAAACTGTATCTGAGGCACTGAAAATATATTTGAAGTTAAAATATAAATTAAGACTTGAAAGACAAAAGTGACCCCTTCTCCCCTCACCAGTTCACCTCCCCCT
AACCCAACTCCAGCACCACCACACTGTTGAGATGGACACACTGTAAACCCCTGGGTAACTGTTAAAGTCATGATGCAGACTTCAGGATGTTCTGTATAAAATTAAAAATAATAAATGTTTTTATTAACAATGTTTGAGCTTGCTCTTACGTAAGGCCTGAAAGACTCATTGTGAGGAAGGGGTCTGGTTAGCAAGGTCTGAAGCAG
CCCAAACCTGCTTTGAGCCCTCCCACCACACCCCGGTTTTCTATGCTGTTTTGGTGCAAGTACAACTGTCGTAGTCATGGCTTTGGGATGGGTTCTGTTTATTAAAATCCTATTGCTCCTACTGGCCCTGTGTCCCGCCTCCATTCCTGTGGTGGGGGGAAGGAAGGGCAACCTGGATCCTCTGCCACTGGCCCACATCAGCCGTC
ATCTTGCCATGTAATCCAGGCTGGTAAAGAACTTGCTATCTAGATTGTGCTGGCCTCAGACGTGAAGCAGTCCTTGTACCTGAACCTCCTGAGAGCTGGGATTAAAGGCGTGAGCCACCCACTGGCTTTGTGTGTGTGTGTTTGTTCGCTTTTGTCTTTTTAGCTTTAATTTTTAGTTTATGTGTACGGTTGTTTTGCGTGCTTGT
TATTCATAATCCTATAGCCATTGTAATTTTATTTCTGAGGGATCTGATCTCATCATCTGACGTGGGCTGCTGCAGGCAGTTGGTACAGTACACATAAAATATTAAAAAATGTTACAGGAGCTTGGACAATTATACCAGTTGGCTGTTCCAGTGAAGACAATCTTTCCTCTCCCCAGCAGCTCTTCAGTTGTCTTTGTGTGAATCCT
TTCAGTAGTCTAGTTACAACTCCAGAGTAAATATCCTCTTACTGAAATTGTAACTAACTGTCAAAATGATACTAACTGTTGAACGCTAAAGTGTAAAAACATTAAACTATTGTTTTCCTGTTGTGGCATATGTCTATGCGTACACATAACATTCTAAGCCTGGCAACACTCTCTTTTGGGCACTGAGTCATGAAATCTGGTGTAAA
GAATCCAGGACCTCTCCAAGAACAGCAAGTGCTCTTTGCTACTGAGCCTTATCTCCCTCCTCTAATACATTTCTTAATAAGAGAATATACTCTGAATATTATTAAACCCAGGGCAAGTCCCACAGTAAGGTTCACAATAAAGTTTATTGTTTCAGAATCAAAAAGGAAAACACATTTTAAAATGACTGTCATGGCCAGTTATCACA
CCTGTGGATGGGTGCTTTGGTAGCACTAGGAATGGGTGCTGTGGTTATGCCATGGGGATTCATTCGTGCCATTGCTTTTTGTATTTAAAGAAATGTTATAATTAAATGGATTTTTCTAAACAATCTTCTCTTGGAATTATTACATTACAGGGGTATGTTCACGAGTCTATGTTTGTCCTTTTAAATTATTTTAATAAACAGTCTAT
CAATAATGGTAAAGCCATGTTAAATGACTTGATTGTACTTGAAGTAATTGCACATATTTTTCCTATGCATAAGAAAATGAAGCAGCTGTTGAGAAAAGGAATTAAAATCTTTCTCATTTTGTAGAAGGAAATGATGGAGTTTGCTCTATACCTCAGTATGTGTCATTGGAGAATCATCTGCATTAGTTTTAATCTCTTAATGTCAG
TTATTGTGAGTTTTTCTAATTATGAAGCAAATTTTTTTTTCCACCATGCTTTATGTGATTGTATTTAAATTGATGTGTTATTATGTCAAAAGCCGGATCTATTAAAGAAACAATTGGCCTTTCTGAGCTGATTTTTCCATCTTTTGTAATTATCTTTATTAAAAAATTGTACTTGGATCGTTTTCTGTCTGTTTATTATGAAAGCT
ATTGTATTTAAATTGATGTGTTATTATGTCAAAAGCCGGATCTATTAAAGAAACAATTGGCCTTTCTGAGCTGATTTTTCCATCTTTTGTAATTATCTTTATTAAAAAATTGTACTTGGATCGTTTTCTGTCTGTTTATTATGAAAGCTTGTTTCCAAGTCAATGACTTGATGGTCTTAAGACTGGAACATACCAAAAGGAATGTC
ATTTGTATAACTGTATAAAATGAAAAAGGAATTATGTGGTCAGTGCATTGTTTTTTAAACTGGAAATCCTTTTGTTTTGAGAGTTAATAATGGAAACCAAATTAAAAATTGAATAAAATATGAAATACAGTGCTATGACTTTTATCTTAACATAAGCAGAATTCTCTTCATCGGTTCTATAAGCAACACGGGTTCCATCTAACCCT
GGTGTGCCCCTTTACTGTCCCTAGGATGTACAAATACCCTGCGCAGGCCAGCTTGTGGCTTTCTTAAAATCCATTATGTATCTACAGCTAATGAATCTACATTAAAATGAAATTTTATTATTTCATACTTTTTACTAGGTCAATCAGATTTTAAAATTAACTGTTCGTTTCTTTTTCTTTCTTTCTTTTTTTTTTTTTTTTTTTTG
ATGTCTTCAAGTGAGTCCAGCTTTCTGTGAAAGACACAGAATTCAGTTTGTTTGATTTGGTTTCATTTTCCCCAATGTGTTCTCTAGTGTTACTGTGGAAATTAAACACACAGAGTCAATGAGCACCTGTCTGGTTTTGGGGGAGGGGGTATTTTGGTTTTTCCTGTTCTACCCAGTGATTCTGTCTGATAGACTGAATGAATGAT
AGAAACCGTACTCATGACGTAAAAGCCAAAGTACCTTTAAATTGTTTGAGTTCAACTTTGCTTCAAAACATGTATCTATACATTTTTTAAAGAAGCAGCTATTAAATTTTATTTTAAAAAATCTCCAAAGTATGAAACTGGATCTAGACACTCATTCCAAATAAACCAAATTTTGTCAGACACTGATACTTGATCTTTATCAAAAA
ATTCTCATCCTAGTTCCAGGTGTAACTTGGTGGCCAGAATTGAGAAGAGTGCCAAATGACCACCCGTCAGGCAGATTGAGGGCCATCACTTCAAACATAGATTAAATTTGTTTAGCACTAAACTATCCCTAGAGTAAATTTTTATGCTTGACAAGTTGTATTTTATATATTAGAAATAAGATGCCACACAGGGCAATCCAGATTTA
TGGTTTTTAAAGAAATAAATTATTAAATATTAGTATATATAAAGTATACTAAAAAACTAGAAAGCAAACTAATATCATGTGTTTTAAAATGTATTATCTCATTAAAGCCTTGAGTGAAAACAATGTGATATGGTATTTCTTTGGCATAGTAAGCTCACAGGCCATCATGTAAAGTGAATGTTTCTTTCTGGGTCTGACCAGCTGGA
AATCATGTGCATATAGTGTGAGAGGCTTGGGCATCCTAGTTCTTATCAGATTTGGGAGAAGTGAAGGAGATGTTAAGCTGCCAAATACTTGAAATTGAATATTAAAATGTTACCAAGTGTTGACTCAATTGTATAAGAAAGTGTCTGCCTTTCTTTCTTAAAGATCAAATTTAGGACACATTTCAAGCTTGGCATGGTGGCACACA
TTATTTTTTTGTTGTTGTTTAGCTTTTTAGTATTTTGATACATGGTATAAAGTTTAGACTGGTATGCCGAACAACGGATAAAGTGATATATAATTTATATATTAAAGCTTACACTATATGAATTATTTGCATCTTTCTGTGCTCAGTTTCATGTGTGTGTATATATTCTGTGTGGTCTCAGTTTTTCTTATGCCTTAATTTATACT
AACTATTTTTAAGTACTTTTTTCTCTAATGTGTTATTTTATTTGTTCATGAAACTAATCTGATTAAAGCATATATATTATTTTCTTCTCTTTTATATGTAATTAAAGCACTTATATCAAATTATTAGACCAGGTTGTAAAGGTGTTGTTTTAGCCTCTTGGACAATAAGATTTACTAGCTTTTAAAAAAACAAAGTTTACTTCAAC
ATGTTAAACTAAATTTTGGTACCATACCAACTGGGGAATTAATCTTTTAAAATAATGTTTCAAGATTGAGGAAATGCTTTTTGGTAAGGTTGCCGTGTTTATTAAAGGATTATGAAGCAAATATGCTATGGTTAATTATGAGGCTAAGTTAAATTGTAATTCAGTCAGTTGCTTTAAAATAAGGCCCCTCTCCCATTTGTTATTTT
TAATAAAAATACCTTTTGCATGATAAAAATTACTTTGATTACAAAAGACATATATGCTTTTTGTGACCAGCAATAAGGAACTGTAATGACTGATATTTCTATTAAATGCACTTAACTATATATTGCATTTTCATGACTACTGTTCTTCTGTTAAACACTGTCTCTTTGGAGTTTTAAATTATGTTGTAAAGTGAAGTTGCAAACTC
CTTTCAAAAGTGAGCGTGAGCCAGGTGTGGTGGCACTAGGCTTCAATCCCAGCTCTCTGCAGGCAGATCTCTGTGAGTCCTAGGCCACCCAGGGCTGCATATTAAAACCTTGTTTCAGAAAGAATGACTGTATCTCGTATTATCTTTGTGCTAATATCTATACTTCATACATAATCTAACTTGCCTTGCCTTAGAAAACTGCATCC
CAGGACTTACAGGGTTTTTTTGTTTGTTTGTTTTTTGCTTTTTCAGTTCATATGCTTTATTAAATGCCTACCACATGCTGGGTAGACATAACACATAGTAATTAAATCTGTATTTTATCTTATAGTGAGCTCTTTCCTTAAAGATTCCACATCCTTTTTCAGGGGGCAAAAGGGGCAGACTTCTCCCAGAACTAGTATTGCCAGGG
TATAAAATAAATATCGCAATTATATTATCAATAAAGAGAACTGAAGATATTTTCTAAAATAAGAAATTGCCTTCTATGTCTGTTATAGAATCCATATGATATTAAAAGTAATTTTTTATCCTTGTTTTGATGGCTTGGTTTTTTTTGTTTGTTTGTTTGTTTTTTTGAGACAGGGTTTCTCTGTGTAGCCCTGGCTGTCCTGGAAC
ATTACTGCCAAATAATTGTAAAATGTGTAAAATACAAAGTACATAAAGTAGATACTAAACTCAGACACTTCAATATTTTGTTGAAGCTATTGACTGTACAATTAAACGTTTTCAAAAGGTGTAATTTATTTAAAATTGTCTCATTTTGGTAAAATTTATGTGAAGTTTTAAAGCTAAATATTAAACTTAATATGCTATGTAAATAT
TTAAGGATGTATTTTTTTAAAACATTGGCTTGCTTTTGTTAAAGTGCAAGTGTTACATATGGCTTTGTACATTACAGTTGAAAGGGGTTTTACATTTTCCATTAAAAGACTTTATCAAGAAGCTGGATGTTACAGTTCTCCCTCTCTGGTTTGACACTGCTGGGATAAAGTGGAGCTTGCAGCCACAGGCTGTGACTGGGAGCCCT
CTGGAATTGGCATCTAAGGGTCCTCTGGCTTCTCCTCTGTTGTTTAACTCAATGGTCTCTAGGGTTGATCTTTTCAATTCCTGGTATAAAGTCTTCGAATATTAAAAACTCTTTGTCTTTAAAGGGAATTTGTAATCTGCTATTCAAATTCATTTCCTTGATGAGCCCTGAAATCCTGTGGACTTGGCTGCTCATCAGCAAGGAGC
TAAATAATTCCCCAAACGAGGAATTCTGTAGTTCTGTGAAAAAAAATTTTTTTTTCTTCAGAATATTAATATTTTGATGCATGCATATCACCTTATTTTGATTAAATCTTTTCCAATTTTGCAAACACTACAGTCTCCTGCAACATGGGAGATTTTATCTGTAAACACAAAGCCCTTCATCTAATATTTATTGCTATTGCCAATTT
GACCGTGAGGAGCCCAGAAAGAAGCCACAGGAACAGCAACTATAGAACTTCGTGCCTCATCCAGGGGCATCTGGGTATTTGTTGGCCAGGCAACTGGCATATTAAAAGGTGTATCATTTCCTAACCAGGTGGCATTGCTTTTTGGGCTTGAAGAGATGGTTGAATCACTGAAGGGTCAACATTTCCAAGGTTGGTATCTAAGGCAC
CGCCATCTTGCCCTGTTGGGATATGTGCAACAAAAAACTACCTAAGCCAGCAGTGCCAACCACCTTTTTCTACAAAGTTGCCTCTAATGTTTAGAGGGATATTAAAAGGCCTTATTTTCTCTATTTTTCTACTTTATACCATACAGCAATATGTGTATGTATGTATGTATGTATGTATGAATGAATGAATATTCGTATATAACAAA
CTCCTTAGCTAAAGAGGAGCCTCTTTGTGTGATCAGCTATGCATGTATGTTTGTTGTGTTGTATTTGTATGTAGCATTTGGTTTTCTGAAGTCAACTATTATTAAAATGGATGATGAAGAAAGCATCTTACCTAGTACTTTGCTAATAAGTTTATATATATACATATATATATATACACATATATATGCTTATTTATTTATTTGTT
GAAGTCATCTACTTGTAACAGGACAGATACACAACTATTTGAGGTTTACAAATTACATCTTTGATAAGGGAAATGGTTTCGTGAGATGTATACAATTGCTATTAAAATGTAACTATATTCTATATGATTGTAAATATTTTATACAACGTACAAATAAAATATTTTTCTATTATATTTATTATGTTGAAAGCACAGTAACTGTTTCC
TGCAAGGCTCATCACTGTGTTTGTAGAATCATCTAATGTGATATACCAATTTTTATAAGCGATATTTAGATAACTCTAATAACTGTACATTCAACAACTTATTAAAATGTTTTGCATTGGAACGTCTTCCGTTGATTAGCACATCTGAACAAGTTAAGAATGATGTAAAAGACACTCACGGGGCTGGAGAGATAGATACTTCAGAA
CACAGAATGAACCCTGGAACGCATTACCATCGATACAGCACCCTACCTTTAGCTAATACAGTTGTTCATTCTACTACTTCTATCCTTTATATTCTCACGTATTAAAATTGTAGCCATTCAATGCTATATTCATATCTGCATGTGGATTTTGAATTTCCCCTCTCTTGATTTTACATTGCATTGCTTTCCTATACAGTAACTTCATC
ACTATCTTTGAAAATGGGAATTCTTGTTTCACTGTTAGTCCTCTACCATTTCTGAGATGAATGCATTTCATCCCTAAATTACAGAATTAATGTAACTTGCATTAAAAATGTCTCCTTGTTGAGCCTTTTTGCGTCTTTTTTTTAATGCGTAAGCTTTGAAATATTAGAGTGTGAAATGGAATACAGGAGATTCAGATGAGAACAGG
GAAAGGTTTTCTCATTTGTGACCCTGACCTCAATCACCTGGAAGATTTTATTTACCCATGAACATCCCAAGTGTAATATCTGCTAAAGGTGTGATTAATAATTAAACTGGAAATGTTGATTTTTTTTTAAACTGTAGTTTCTGCATATCTCCAGGAAATTGATTTGCCATAGAAATACTTTATAAGTGAAATGCAGGAAAAACTTA
TTCAATTCCCAGCAACCACATGGTGGCTCACAACCATCTGTAATGGGATCCGATGCCATCTTCTGGTGTGTCTGAAGTCAGCTACAGTGTACTCATATATATTAAATAAATCTTTTTTTTAAAAACTTACACCTTCTCCCCTACTGGCACTGTGATCTGAGGAAAGAATCTAGCAGGGATTGGTGGGAGCTGGAGGCAGGGAGAAC
ATGGTGATGGGAAAGGGATGATAATGTGTCCTCCTGTCATGAGCTCCAGAGCCAGAAGTAACTGTTTTTCACACCCCCACATCCCTGGAGATCACCCATTATTAAACTCTCCTCATGTTTTCCACCATGGTGTGATGAGCATGTGTCCCGACTCACAATAACCGTCTCTCCAATTTCAGGATTTGGCCCAGGAGGATAGATGCTAA
TGGCCTCTGCAGTGGGTGGATGGTCTCTTAGCTGCGATCCTGCTTTTGAACTCGGCTGTCTGTACTACCACTCTGTACCAGAAGGACCACGGACACTCTCATTAAAGTCTCCTGAGACTACTTCGGTTTGTGGTGGTTTCTAGTCGGTCAGTCGCCTCTCGAGTTTGAAAGCCCTGCATTGCTGGGGCAAAACTAGAACCCACAAG
TCACTGTATAGCTCTGGCCATCCTGGGACTCAATATGTATATAGAGCAGGCTAGCTTCCAGTTCACAGAAGTCCACCTGCCTCTTCCTCCAAGTGCTGGGATTAAAGGCATGCACTACAATATATGACTTTCAACTTGACTTATTTCCATCTTAACTTTATTTTATCTCTGTATTTTATGCAGATACTACTACTATCTGTTTTTCT
TCTACCTATGTATGAGCCTGGGTCTCACCTGGAACTTACTGTTTAGACTAGGCTGGCCTCAAACTTTGAGATTCACATATCTGAGCCTTTGGGTGCTGGGATTAAAGACAAACACCATCATGCCCTGCTCTCTCTCATTTTATGTTCACAGTGCTTTGAGCACTGCTGAGCATTTGTTCAATGGCTTTGTCTGTGTGTGTGTGTGT
GTAGAGAGAGCTTGTGGTCATATTCCCCAATGGGCATGCCTGTGGGATGTGGGGAGGGGCAGAGAGGCAGAATTCCACCTGTTCGTTGTAGGCATAGAATATTAAAAAATGTGAGATACTGTAAATTTGAGCTTTGTCAAACATATGGTAAGTTAAAGGGGAAGACCAGTGCTTCTTAAGACAGTGAGGGGTCTTCCTCCTGTGGC
ATATTGAAAGATACGAGAAATGGATAGTTGAGTTTGGATCATGCTAGCTATGTTCTCACATGTAAGCTGTGAGGAATCTGCCTTAAGTCTTTGAAAAATAATTAAATGTAGAATTTCAGTGTACGGAGTGCTATATTTTTTTAAACTTTCATAATGGTGTGATTTGGAAATTCTTTCTGGTTCTGAATAAAGACTATTTTTAAGCT
TTTTGGTAACGACTACAGGCTCAGTATTGTCCTGGGGCCAGCCCTGGCCACATCTACCCCATCCCAGATGGTGTATTGGGGAAGGGGGGGGGGGCTTTCCATTAAAGCAGTTTTATAACCTCTGTCTTCCCTGAGCCCTTCATTCTGAGCTGTAGGCCAGGCTGGGCCTGGATTCAATAAACACCTGTGTCTTACACTCCTGCCTG
ACTAGCCCCAGACTGGAACCCTAAAGGACCCCAAGCCTGATGTCCTTTGGATCCCTGGCCAGGTGCCTAGACAGCCTGCCATCTTGAGCCAAGCCATCTCATTAAAAACCAGCTCAAAGTGCAGTCATCTTGCTGGCTTTTTTATTTGCTTGATGGATGTTTTTTTGGTTTGGTTTTTTGCTTTGCAGGGAGAGTGAGGTTTTGGG
GGGAAGTTTCCATCCTTGTCCCACCCCGGCTCCAGGTCCCCTGGCCTCAGGCTGCCCAGTGGTCTCCTTGCACTAGCCCCTCCCCAACCTGATGTTGGACATTAAACTCCACACAGGGGCACCCTGCCTGGTCCTCTCTCTGTACTGCTCTGCCCCAGGCTTGGCCAGCTACTTCCTCACTGGCATCATGGTGTGACATGTGATAG
CAGTTACTAACTTAAAGTGTATAGAATATTTTAATATATAATTTTTTGTAAAGAACTGGGATTTTTATACTACAGTATTTGTAATTAATGTGTCTCACTAATTAAATTTCTCTTGAAGAAAATATGCAAACTATTAGACACATGAGTGGCTTTTGAACTCTAAAGATAAAATAAATGCACTACTCTGGTGTTGTTAGGATACCTTT
AGAAGTCTGTCCATCTCTCCTCCCTCCCCCGTCCAGTGACATACCTTTTCCAACAAGGCTCCTAATTCTTCCTAAACTGTCCGCCAACTAGGAACCAAACATTAAAATCTGTAAGGACCATTCTCATTTAAACAATCACAGTGATTGATTGGGTACGTACGTGTTTGGACATAGGATTGTCTTTAGCTCGAGGTTGGAGGGGGCTA
TTTAAATATTAACATGAGTGTTTTGTTGTAAATTCACAGAAAACTTAATGATGTTCAAATTCTCAGGAATTAAGAACTAACCATAACATTGTCAGTTCTGATTAAATTTTGTAAAAGACAGCAAGTTTGTTATCTCACTTGAGTGGGGTTCTCCTTTCCCTTGGCTCAAATAGAATACAATACGTATAATAAAGCATTAATAAATA
TGTTTAGTGGGGTTTCTGGGAAATGCTTAATTTGCTAACAATATGTGTATGCACTCATGACAGCAGTATAAGGATCTCAGTTTGCCAATGTATTTCAACAATTAAACATTTTTATCCCTCTTTACCTGGATTTCTTAATTATTTTCAAAAGAACACTTTCAAAGAAGCCACACGTGGTATTATCATATGTAAATAGAGTATGTCAA
GGGTTGGTTTCTTTCATATATGTATGTGTGTGTACATGCGCATACATAGATATATGCACACATAGATTATGTGCTTGACCACTGCCTTTTAAAACTTTAAATTAAATAAAACATTGGGGATGATTCAATTTAGCCATCTGTGTGTGTGTTTCTTTATGGATACGTGGTCTAAGGAGACTATTGCACAGCTTATGTTTTAAAGTCTT
TCTCTGTGGATGTCGAACACTCTCTGGACCTCCAGGTGTTGATCTGTACATTGGTAACTCCCACCTAGACCTCTGTTCAGTTTGGTGTGCTTTCTCTGCCATTAAAAGAAATTATTTCCCACAGTTTGCATCCTCTTTATGGTACACAGGAGTGCTTCCTCCCTTGGCTCATGCCCGGGCTCCCTCAGCTAAGAGATTAGATTGCA
TATTCAATGCTGTTAAATATGCAAATAGTTTAATCTTTTTTTCTTTTGTTGTTTGATGGGAAATTGTGACATTCCAAGTTGACTTTTTTTTATTATCTGAATTAAAATTTGAAACTCTGACCACACTCAGTACCCTACTGTCCCTATAACTGGGGTTATCTGACCATCCATCTCCCTTCTTTGTTCTGCTTTCTGTTCGGGGTGCC
AACTGAATCATTATCTTACATTTACTGTTTAGTAAGCATATTTTGAAATTGTATGGCTAGAGTGTCATAATAAAATGGTATATCTTTCTTTAGTAATTACATTAAAATTAATCATGTTTGATTAACTGGTTCCTTTGATGTAGTGTGTCATTTCTTAACACGTCTACTATCATACAGCATTTTTATTAAGGACAATGATTGCAACT
AGGATTCACCAAAAAAAAAAAAGTGTCCTAATGGTTATTTCTTTGAGATATTTTTCCTGATGAAATTTGTAGTTACATTGGGAAGTCTTTTTAAAACTGTATTAAAATGTGACTTGCATTACAAATTTCTGTATCCTGTCAATGTATTTTATTTCAATGACCTATTTATTTGGTGATTGGATGCCCTCTGCGTCATAGGGCATCCC
GATTTCTTTATGTGGCTCTGGATGTTTTGGAACTCACTTTGTAGACTAGGCTAGCCTTGAACTCAAAAGATCTACCTGCCTGTGCCTCCCAAGTGCTGGTATTAAAAGGTGTCCACTAAAACCACCTTGCAAGATGTTCTATTTCCTGGGTAATTGTTTGTTTAATCTGTGTTTTCTTCACATTTCAGTCTAATCCTATAGTGTAA
AAATGCAGCTAACCAGTTTTTTTAGAATATGCTCTCTAGCCAAGTCTAACTTTAGACGCTGTAGATGGACAAGCTTGATTGTCTGAACCAAAATGGGAACATTAAATAAACATCACAGCCCTCACTAATAACATTGTGACTTTGCTGTCAAGTGTAGATTCTCCACCCCCACCCCCACCCCGAAAAGACGAAGAAAAAGCTTGTGA
TTCCGGTAGTCCTAATTCTACCTTTTTGGTTTTTGCATATAAACACTTTGACTATGTTAAAAATGCAGATATTCACAGCACTACTTTGTGAAAATTCTGGATTAAAATATTTGTTCATTTCATCCTTTAATTGAAGACACTGGAGACTTTCTTTTTGTGCATCCTCACTTCACAAAAAAATAGAAGTGGCTACAAAGAAAACCCGT
GGGTCTCACTGTGTATCCTTGACTGGCTCGGAGCTCAGTATGTACACCATGATACCCTGGAACGCAGAGATTTACCTGTCTCTGCCTCCCAAATACTGGAATTAAAGGCGTGCACCACCACACCTGACTAGTAATTTTGCTGTAAATATTAACGGGGTTTGAGCTTCACATTCCAAGGAAGGGAGGGAGGGGTCCTGGTGTCCATG
TAATAACCTTTTGTTCAGAATTTAGTAGATTGTTTATTGCGGGACATCAAATACACAATGAAAGATGCTTGAAATGCCTTTGTTATTTCAGGCCAATCAAATTAAACTATCAAAGTACAAGAGAAACCTTTAGTCTTTTTTTTTTTTTGTTTTTGTCTAAATATGTTAGTTCAGTGATGTCTTAGTGAACTGTGAGTGACTGCATT
GGGGCTGTTGGCATTTTGAGAAAGGTTAATAGAGAGAGGCATACATCGTTTCCTTTTGTTTTTGAAACTTGTTTGTAAACATAAATAAATATGCCCTTTTATTAAATAAATACACAGCAATGGTTCTTCAGACAGCTCAGCTCCTTGGTTCTCTACGTGTGCCGCATTGGCCTGTCTCCTCTAACCACAACTAGAATAAATTTCAA
AATTCAAATGACAAATTGTTTGACTACTTTGTCTAGGCATCTACAGATTGGCCAAAAGTGGTGCTTAAAAAAAATGTCTCTAAAGAAGGCATAAGTTACAATTAAAGTGTTTTACAGTCACATTTAGTATCATTTATAGTAATTTTTTATTCCAGTGTTTAAAGGTCTGTTTATTTTGCTACTTATTCATTATCTGCTGCTTTAGT
CTGAGCTCACAGTGAGATATTTTCAGTGAAGTGAACATGTTTCACTTGGTTACTAGAAATTAAACTTAGGTCTGTGCACTGGCCTGGCAGCTGTACTAACATTAAATACATCGTCGCCCCCGGGAGTTTTGAGATAGAGTTTCAGCTTATATATTTGCTCTGAAACTTGTGCTGTTGCCTCCGCCAGGAGGACTGGAATTTCAGAC
ATAAAGAGATTCTTTAAAATGTATAACCTGCCACCACTGCATAATTTGGTTTCATTTTGTTATGTATTGTGTGGGTTTAGTATATCCAATTTTTGTTACAATTAAAGGACTATTTTGTTACAGTTTTTAATTGAAGATGGACTGTTAACATTGTACAGGACCAGTGTCTTATTAATAAGATTAACATATTTAGTGAGAGCCACAGG
GATATAAACAAAAGTCAACTCGTTTATAGCAAGGTGAACAAACCCTAGGTTCTCTTGAAGTTGATAGTATTTAATGTATTTTGAAAATTAACCTCCATTAATTAAATCTTTTCTTTGTGGTAGGGCCTACCTTCTGCTTTCCTGGAAAAGATGAATATACATCATATGAACCTATTTTGAGTTTTTCTGTTGTTTGTTTGCCTAAT
CGCGGCCACAAGTCTGCTAGTTGCACTTGAATGTTCTAGCAGGGTTGTTGACTGCCCTTTCTACGTTCTGGACTCCTTGCTGAGACTGTTTAACTTGAAGATTAAAGAAACTATTGCAAATGCCAGTGCATCAGAACCTAAGAGTGGTCAAATATTATGTGCAATTTTTTTTGTAAAGAAATTTTAATTTATAATAAAGTTTAACA
GAAGTTGTGATTGGATACTGCCTGGCACTGAGTATTGTAAGCATTGATGTGGTTATAACTATTTGATCTTACAGAATGGCCATTGTACTCAGTTCCTCAGATTAAACATGCTTATATCAAAATAGTATAGGCAGAAAGCTATTACATTATCATATTCAAAAATAGGGTATCAAGAGCCTGAGGAAGAGTCAACTTCTGTTTCTTGT
CTTGCCTTAATTTACACCGAGTCTCCCACTCAGGATGGTTTGACCTACAGTGCAGATGAGAAGACCATGTGAGTTTGTGGTGGATCACAAGCCCTTCTGGATTAAAGGAACCCAAGTAACTTGGTGGTACATAGCAGGGTGTGCATTCTGACTGTCCTAGTTGGGTGACTTGTTTACTTGGTAACAGTGTGGGAGTTTGGCAGTTC
CTTTGGCAACTTTTTATGCTATCAGATGATCTTAAATGGCGTAGTATTTATTGTGACTGGCACCCAACATTTGAGTTATTTCTCCTTTTAAATTTATACCATTAAAGTTAAGGTCTGGGGAGTTATGTTTCCTTCCAGGCCTCTATACCTGCTGTGCCTCAAGCTGAGGATGCTGGGGGTCTCCCTGTCCTGAACTCCACTAGGGT
TAATACTGACTAGCAATTCTGAAGTCTTAATTCCTTTTTTTTGTTAATGATTTACTTGTGAGTTTACATTTTTAAATTGTTTAACTTTCCTAATTTAGTAATTAAAAAGAGAGCATTTTACATTTGAAAAAAAAATTTTTGTTTATTTGTGTACACCACAGAAGGTACCCTAGGCGTTCTGTGACATACCTGGCCCGTCCCAGATG
AGTATTGTTGTATGTATATACATACATGCACACACACACACATATATATATACACGTATACATAGATGTATATATGTAATGTATACTTAATATATCATACATTAAAATAATGTTCTCTAGTTCCCTGAAGTCCCTTTTGAAACCACTAGTTGATTATAAACCTCCTTAACAGTTTTCAGAGAGTGATTCCACATTATGCATTTATC
GAACAATGAGACCCTGTCTGAAAAACAAGAAAATGCAAACGTAGCAACTTGTTTCTCTCTCCTCATGTTTTACATCTTCTATTTTTATCTTTTTTTTATTATTAAAATGAATTTTTGAAGAATCATTAGGCTCTTTGGGAGCCATTTTATTTAGAAAAAAATCATAAAATATTTGAGATGAGATGCTGTAAGATTACTTCAGTTGC
CAGAAGAAATGCATGAGTAAATTACTGGAGTACAGTGCGGATGTCAACATTTGTAATAATGAAGGCCTTACAGCAGTATGTGTGATCACTTTTCTTTGAGATTAAAAAGATACTCTAGAAAAAATGGTGACTGTGCTGCAGATGCAAGTTGTAATCCCAGTGGTTTTTTGAGTTACATCTGTAAAGTGCTTGTGAGGTATACAGCG
TTAGGACAAAATAAGATTACTTAATGAGGAAATTTTATTGTAGTAGTTTATTTTATAAAGAAATGTATGCTCTTGTATGTTGGATGTAGCTATGAATTCCATTAAAAATTTTAAACATTTGTTTTATGTGTATGAGTGCTGTGTGTATCTGTATGTCTGTACACCATGTGGATGTAGTAACCATGGTGACTGGAAGAAGGTGTGAT
AGATTCTCTGGCATACAATGAAGAAGTATTATCGGATCCTAATGAGAAGAGACCAGGTTTTTAAAGTGTGTGCAAACCATGTTATTACCAAAGCCATGGAATTAAAACCTTTAAATGTTTCAAACAATGCTTTAGTCTGGACTGCCTCCGATTATGCTGGTGAGTCTCTACCTTCACATGCCTTTTAACTTGATTGACTTCTGAAG
TGTGAATAGCTCCTTAGCTCCTCTGTGCTGGCATGCTCCCTGCCTTCATCTTGTGCAGGTCTTGTGCAAGCGACCACAGCTGCTGTGAGCTAACGAGTGCATTAAAGATGCTGTTTGCCTCTGGTCCCGTCTCTTTTTAAAGATTTAGCATCTATTTAAAATTTATGTGTACAAAAATATTTTGCCTGTATGTAAGTGCACTGTGT
ACCGAATGAAGTAGACTCTGCTGTGACTGGTCCACTAGTTCAGAACTGGTTCAGAAGGTTAGCCATCTAGACACCTCACATCTCAACCAAGACAGCTTTTATTAAACCTTAGCTCTCAAAGCCGTGGGGACATGGAAGTCATTTGTGCATGGATGTGCAGTGTGGACACCTATTGGATGTACATGTTTACTGTGTTAGGAAATAAA
AGCTCTTTGTCTGGATCGTGGTGTCAGTCATGTGCTGGCTGGAAATACATTTTGAGTAAAGCCAGAAATGAGAGACAGAGAGTAAAGGGTGGGGGGAGGCATTAAAAAAAGAACAATTAGCCTAGAAGATTCGTTCCGGGTTTGGAAGGTCTGCCTGCAGCTGTGCTAGCTAAAGGGTGTTGGGGAGGCAGAGGGAGCTCCCCTAC
TGTTTGTGTAAGCTAATGATTCTTAGTTTTCTTGATTTTTAGAAAGGGGTTATGTTACATCTTGTTATCTTTTGTGTGTATGTGTTTCTGTAATGATTTTATTAAACCATATACAAAGTAATACAAAGAGTGAGAAATTGGTGTAATAAACTTGAGTGAGTGTACTGGGGCACCGACTTGAGGAATTCTCGACTTGCTGGGCTGGT
AGGCATAAATCTTTTCAGATGTTTGTAGCAGACTCTAAATACTTTACTGATTTGGGTCTGTTAATAGCTTTATTTAGCCATTGTGATAGTTTAAATGATTATTAAATAAAGTTGTTTGAAATTTCTTCGCAATGCTTAGGCAACTGTTTTTATTGCGTTCCAACATACATCACTGAAAGATGTCCATTTTATGTTTCACTCATTTC
AAAAACCACTCGTGTTTCTCTTGTGAATTCAGCACAGTGAGAGTTACTTCTGTAATTCTTACTTATAAATTGTTCACTACTGTACTGATGAAAGCCCAAAATTAAAAACTGTGCATTAATACTAAACTGTACAGAACCATGAATTGTCCATCCTCATACAAGTATTGTGAATACATTAAAGTTTTACTCACAGGAATTTTAAGAGT
TCTGAAGATGCATGAAGATGAAGTAGAGGATATGGAAGACACCTAATTGCGGTTGGAACTGGGATGCCCCTTGAGTGACGCTAGGTCTGACTTAAGCTCCATTAAACCATCAGTGCCAAGAAATTCTCTTTGTAGTAATTACTTGCTACTGACACCATACCAGTATAGCATTATGCCACAGCCCCTGTGATTCAATGCTAGCTATA
GTTGAAGCTATTGACTGTACAATTAAACGTTTTCAAAAGGTGTAATTTATTTAAAATTGTCTCATTTTGGTAAAATTTATGTGAAGTTTTAAAGCTAAATATTAAACTTAATATGCTATGTAAATATATACATATATACATTTAAGGATGTATTTTTTTAAAACATTGGCTTGCTTTTGTTAAAGTGCAAGTGTTACATATGGCTT
GTAGAACTCTCAGCTCCTCCAGCCCCATGCCTGCCTGGACATTGCCATGCTCTCATCTTAATGATAATGGACTGAATCTCTGAACCTGTAAGCCAGCCCAATTAAATGCTGCCCTTTATAAGAACTAGCTTGGTCATGATGTCTGTTCACAGCAAGTAAAACCCTAACGAAGACAAAGGTCCCTTGTCTGGAGATGGCCCCACTCA
AGTGTTTTGAGTACTCAGTTTGATGATGCTTTGTTTTTTAATCTATCGGCTGGCAATTATTCTTTGACTTTGGCTTGCTGTGTACTTCGTAAATCCACTCATTAAATAAAGGTATAGTAGCTGATTCTTTGCACTGCCGGGACCTAACATCAACTGCCAGCGACACACAGTTGCTTCCTGGAGTGACTGCCAAGTAACGATGCGAA
TTTTTCCTTGTTTTTTTTGGGGGGGGGTGTGTGTGTTTCATTGTGTAGCTCTAGTTTGGGTCAGAACTCAGAGATCTGCCTGCCCTGCTAAAGTGCTGGGATTAAAGGTGTGCACCACCTGGCTGAGCCTCAAAGATGACTTTAGTTGTATTTTATGTGTATGGGTGTTTTGTCTGAGTGTATTTATGTGTACCACGTAGGTACAG
GTAGCCCTGGTTGTTCTTGAACTCTTTCTGTAGACCAGACTGGCCTTGAACTCAGAGATCTGCCTGCCTCCTGCTCGCCTCTTGCCTCCCAAGTGTTGGGATTAAAGGCATGCACGACCTCGCTGAGCTGCTTTTGTGTTTTAAGGATGGTCTCCTATAGCCCAGGCTGGTCTTGAGCTCGCTATGTAGCTGAGGATGATCTTACA
CAGCCATGAGGACCCTCTGTACTTCCTGGTGCTTTTCCTTAACATGGTGGGTGAGTAGCGAGTGCGGGGCACCCTGTACATGGCAGGGTGGGGCGTTCTCATTAAATAATACTGAGATTTTAAACATGCGCAGTCTGAGCGTTTTTACAATAAACATTAAGAATGGCTATGCTTAGTATACAGGTTTTCCTCCAGCAGGATTTAAT
CCTGTTTGTTTGTTTGTTTGTTTTTGAGGCAGCGTTTCTCTCCGTAGCCTTGGCTGTCCTGAAACTCACTGTATAGACCAGGCTGGCCTCGAACTCACAGATTAAACTCTTTCTGCCTCCTGAGTGCTGAGATTAAAGGTATGTGCCGCCACCACCCGGCTAACTTGTTTCTATTATTTTGAAAACATGTATGGATATTTTGCCTT
GCGTTTCTCTCCGTAGCCTTGGCTGTCCTGAAACTCACTGTATAGACCAGGCTGGCCTCGAACTCACAGATTAAACTCTTTCTGCCTCCTGAGTGCTGAGATTAAAGGTATGTGCCGCCACCACCCGGCTAACTTGTTTCTATTATTTTGAAAACATGTATGGATATTTTGCCTTCCATATGTGCATCACATGTGTACCCAGTGCC
GAGACCTGACCTGATGTTTCTTCCCATTGATGTCCTCATTCTTGTGCCAGAATCAGTCTCTGGCCCATGCTAGGCTATCTTTCTATTTTCAATTCCACTGATTAAAAGTAAAGACCATTACCCAAATTCTGTGGTCAAAGTGTGCGAGCTTTTCTTTCTAAAGCGGGGTTTGAGAAAATAGCACCAGACATAGGAGACAGTGGGGT
GCTATTTGTTAAATGAAGTATGAATGAATGTTATGTAGAGAGTGGTCATTTTCTTTTATAAAATTCCATTGGCAAAGTCAGATATATAAAAATCCATTTTATTAAAAATGGAATAATTGAAGTTTCTTTTAGCTATAAAGAATTTTTCTTGACTATTATAGGCTATTTTGGCTTCTTAAAGTTAAAATGATTGTACATTTGTTTCT
CACCTTAAGTGATGGGGAGGCTTCAGTGAGGCACTCGTGTAAAATCAAAGCACAAATACAGGGCACTGGGCAAGTGACTTAAAGCATTCCTGTACATTCCATTAAATGTGTGTCATTAGAAGTAAAAAGGCAAGTTATCTTGCGATATTTGGCGGTATTTGTAACTATAAAAATTTTAATTAATACTATTTTAATAATTCTTTATC
TAACTGATAAATTATAAGACAGCATTTAAATCTGTATAAAGAACAATGGAAGGATCCTTACTGAATTGCCACTTCTGTTTTTTAATATGTTAAAGATGATATTAAAGACCATTTCTTTCTAGTAGATGTTATCCAATGACTATGATTGGTTTGCTTGCTTTAAAGGAGAACATGCTATTAGCTGTTTTTTTTAAAAATTCACCAAG
GAGACTATTAGTGTGTCTGCTTGCTTAGAGTTGTGTTTTTGCCAGATTTTGTTATGTGTCTCCCTGGGCATGTACAGATTATTATTTGTCTAGTAGATTAATTAAAACTCATCAAAAGGTTTGTGATGTTTCTTACATACAGCTTATTTCCACCAGTATGACTATCCAAATTTACCCAACTCAACAACCCTGAACTTCCATCTCTA
AATACTCAAAAATGCAGTCTTAAAATCAGGAGAGCTAAATAAACAAATTTAACAGATTATAACCTCTGACATGGTAGAAGGTGGAAGATGTGTCCTGCTTATTAAACATGTTGGTTCATTGAGAGTAACATAGACTGCCAATTTTTTTTAGATACTAAGGTTCAATAAAATGCATGAACAATAGGAAAATGCTGAACATGATTTTG
GATACTAAGGTTCAATAAAATGCATGAACAATAGGAAAATGCTGAACATGATTTTGAATGCTAGCTGCTTGGATGCTAACTACGGCATATCTGCTTTCAGATTAAAAATATGTATCTTTGCATAGCTTATTCCATGTATGTTCTGAAAATTTGTCTTAAATTATGAAGACTCCAAGCCAAGAAGATAAAGTATAAAGTCACCCTTT
TCACTTATCCATATTAAGGGTTCGTTAAAAAGTAGTTAAAATTGTATGCATTTTTATATTACTATGATCTTTGTGTGTATCACATTTCTAAATATTCATTATTAAATTGTTACTTTTTAAAACTTTCAGCCTGATTGTCTTGTGATGTTGAAATGCAAAGTTTTGTGTATACAGAAAGAAATCAGTGAGATGACATGTAGTTTATT
GAAGCTGTTTTTACCATGCAGTGTTGCATGTTTTTAAGTTCTGTGGAATTGCCATAACAAATTCCGTTTTAATTGTAATTTGTTAACTCTTGTACATATCATTAAATGAAATCAAAGCTATTTTAGTGTTTTCAGTTACATTGCACTTAGAAACGGCTGCTTCTTCATCAGAGCGTGCACCTCAGCATGTCACAGCCACCAAGCCA
GTTGCAATTCCTTTTTAAGTACATGAAAGATAGACATTCACGGTCTTGGTATTGATCATGCTTTAAGTTTTATGGAGAGACAGTGTACTGATGTTCTTGCATTAAAGCTTTACAAAGTTTTAAACTAATTATTTTTGTAGTTACTTCTACCAAATAGCCTTTCCTTTTCAATAACATTCCTTAGTATTTTTATAGCCAAGCACATT
TTTCTGTTTCTTTTTTCCTTTCTTTTTCTTTTTTCTTTTCTTTTTTTTTGGCCTCTGTATGTCCCAGTGATCCAAAAGCAGCGTTTGCCTTTTTATTGTTATTAAACAAGTTTCCTTCTGCCAGTGTTGTTTTAGAATGGTTACCTTATAAGAATTTGAGTGCCGCTTGCCAAGTTTTATTTCTGCAACGACTCAAGTTTTCTGTA
AAATAGGAATGACAAGTGATATGTTCATAAAAGTAAAAGCATTCCGCACCAAAGCTGGGATATTACATTCTAAAGAACATGTGAAGTAGGAGCTAACTGCATTAAATATGATCTTAAAACTACTAATGTATTTTGTATGAATTAAATTATTGGGATTGTGGTTGAAAATTTTATAGAATAAAACCTCTGGGGTACGGGGCAAGGTT
GAAACATTTGCTCCTTTTCCGAGGAAAGTTTACCAAATTTGAAAAAAAAAAAAGAAAGAAAGGAAGAAAAGAAAAAGAAACCCGAGTTACTATGCCTTGCATTAAAAAGTGATGAGTATACCTTTATTTTCTACTCTTTTATTTTTTATATCTTAGACCATGCCTTAAGAAGAATGACGCCATAAGGGTTCAAACCAACAAATCAC
ACAGACTCAGGACTTCGGGGTTGGTAGCAATATCCTTATATGCGCTGAGCCATCTCTCTGGTGCGGATCTCCACATCCTAACCCTTGTGTGTTAATTGCAATTAAATATAATTTAATTGTCTCTAGAGGTTGGGTTATTTTCTGTTCTTTACCTGTCGTGATGTGGCGTATACTTCTGTGGACATTATGGCTTTTCCTGCATGTAT
GCAAAAGGTAAGGTGAGATTCCATTCAGTAGGCATTCTGTTGATGTCCATGAAAACTAGACTTCCATATTAGCTTCCTTCAAAAGGCTCATTCCCATTTTATTAAAATGTTTGTACTTGCAATTTTGTGTTTAATGTTTACTTTGTCTTTTCTTTCTTTAGCATTTAGGTGACTGTTCAGCAGTTTTCTATATGGCCATTGTTGGC
ATCTAAAGATAATGTTACTATGACAACATTTTTACTGTCCTTTAAAAAGCATTGCAATAGCGTGTTTGGATATGCATCAATCTAATCTTGCGTTCAGTGAATTAAACATGACTAATTAAGTGTCTATTGCCCTTGATTTTGATATTAGAATAGGTGACTACATGGGTATTTAATATTTCTATATTCTGCTTTTCTAGCTGTTTTTA
AAAGATTGTGTGTCCATCCAACAGGGAGCCACAGTATTTAAATTGACCAACCTGATGTTACAACGACTTTGAGGTGGCCAAATGTAAACTAAAAGCCTTAATTAAAGTGGTGCAATTTTGTATAACTTAGCATCCGTAGTTCAATAAATTTGGATTGCCGTGCAAGGGCTTGCATTATAGTTACTTGCCACTGAATGTGTTTTGTG
GATATCTAAAGGCTGCTTAACTGCTAGCAGTTAGAATTCTTAAAAGATTGGAATATGATGGTTTTGTTAAATGTTTGTATATTTACATAATTTAATCATAATTAAACAACCAAATGAGTCCTCCTTAGTCTTTACATTCCTTGGGTAAACAATAACACAGGGAAATAATTCTATGGGATGTTTTGATATTTTTGTATCTAGCTCAG
ATACGGCCTAACAATATCCCTGTGCACACTGACTTTTGCATGAACAGGTTTACAACTATGTCTTGTCTGTAACAGCATGTACAGATTCTTCACAATACACATTAAAATAAGCAGTAGTGCAATTTTTCAGATACTTTTGCACACCAAATATTATCTGGTGAAAGAGGAGTTAATGTTGAATCTGGTTTTCTAACTGCCAGTGTGAA
TTTTTAGTGGTTAGGGCAACATTTGAAATGGGAACTTAAAGCTTGGATTTATGAAATGTGGAAATAGGGTCCAGTATCTGTTTGCCCTGTAATGTGTAGGATTAAAATGTTAAAACTTTATGACCATGGATTTCTTGGTTTTGTAAATTCTCTCATTTAAAATCAATTCTGCAACACGAAGACCATGTTTCTTTCCTTGTACAACC
CTCTTTCATTTAATTTATTCATCTTGTATTTTTTCCCCCTCTGCTCCCACATGTGTTAGGATTAGATTTCTTAGCACAAGGAAGCAGGGATGATGTTTAGATTAAAAACATCTCAGTGCTGCAATGTAACCTTAAAGTGAATGCGTTTTATTTAGACTGTTTCCCAAGAAGTGAATTCTCGCCAAATTGTATCTACGGGGCCATCC
AGACAGATGGGAATGTGTATAATAATTAGGTATTTGAAAAGTTCTGCTTTGATGTAATTTGTTTCTTGTTCTGTTTTAAAAAAAGAAGGAAAACATTCTAATTAAAAATTTATTAGGTTTTTTTAAAAACATGCGTCTTTGTTTTAAAGAAACATGTTAGGTGTTGTGTGTCTCTTTTTCTTTTTGCCGTGAAAGTGGGTATCTTT
ATTCATAAGTGTAAATAGTTATAGTGCTGTCTAAGCTGACTCCATCAGCTCCATCATGTAACAGACCAAATACTCTCCTTTGGCTACTACTATGCACAAGATTAAAGAGATGGCAATATTTTTCTAAGCTTGAACTGGCAGGATGGTTGAGTGGTTAAAGGTGCTTGCTCCCAAGCCTGATGACCTAAGTTCAATCCCCCGAAGCC
TTTTAAGTTATTCATAAGAAGAACAGGAATTATATGACACATTGTATTACTGACTTACGTATGGTGAAGGAATAGTTTTCAATCCTTTATGGTCATTTGAATTAAACAATTTGTATCTCTGGAGAGTAGAGTGGTGCTTTTATTCTAATGCTCAGTCTTTGTAAGTGGGAAAGAAAGTTGTGAGTGGCTCCTAATTTACATGTAAC
AACATGGTATTTCATAGACTCTGCTGTCAGTGTTTTCTTAAAGGTGTAAAAAAATGACTCAAGCCGTGTATTTTTTATATTTTGATATACTCACTTGTGAATTAAAGAATAGGACTATCACTGATAAAGTATCAAAATAGTAAGAGTGGCAACATTTTGAAAATATTGCCATGGGTTTCTATAAAGTCAGTGTCCGCTCGTGAGAA
CCTTATAAAAAGTTATTTTCTAAACCTCTTCAACCCTCAAATTTGTTTTTTTTTTTTCCTTTTTAGTTTAAAATGAAGATATATAATCATGGGTAAAGTTATTAAATGGTGATGTAATAAAGAATTTTTCTCATTTGTATAGTGCTTAATGTGTGAGTGTGTGTGTGTTTGTGTGTGAGTGCACACATGCCAGGCTTTGTATAGTA
GGGTTTCTCTGTGTAGCCCTGGCTGTCCTGGAACTCACTCTGTAGACCAGGCTGGCCTCGAACTCAGAAATCCGCCTGCCTCTGCCTCCCAAGTGCTGGAATTAAAGGCGTGCACCACCACTTCGTGCATCTTTGCCATTTTTTTTAAAGATTTATTTTATTAATATATGTAAGTACACTGTAGCTGCCTTCAGACACTCCAGAAG
TCAGCTTGAAGCTTGATTCCCTTCCTCCTGAAGCCAGGAGGGAGGCTGGGTGTTAATATGAATGACGGTGTCTTTTTTTTAAGTGAACCATTCATGAGCAATTAAAAAATTCCTTCATACATTGCTAAAGTCAGACCCAGAGGGCTTTCTTACTATTGGTCCTCTGATGGACCAACAGTTTCTGCTTTGCCTCCTCTTGGGAGGCT
GGGTTTCTCTGTGTAGCCCTGGCTGTCCTGGCGCTCACTTTGTAGACCAAGCTAGCCTCGAACTTAGAAATCCACCTGCCTCTGCCTCCCAAGTGCTGGGATTAAAGGCGTGCGCCACCACCGCCCGGCTAGTTGTTTTTTAAAACTTCTCCACAATGGTCTTTTTTTCTTTTCCATTTAGCTTAGCCTGCCTACTTTGCCTTTTT
GCAGATACAAGTCTTCTAAAATGGGTAAATGCTGTTTTACGTATGTATTTTAGAAACATCTTGTTAAACTTAATGTTTGTTTTTGACACAATTTTGGATTATTAAAAGAGATGGCTTATGAATTGTTAGGAATATTATTACCTATACCAGCATGTATTCTCAAATCCTACTGTTGGGGTAAATATTATTTGGGGATTTCTACCCCA
GGACTTGGATGCTTGCTGGGGGGTTGTAGAGAAGTTACAATTTGTACCTCTGGCATGCTGTCCCAGGGAACTAAGGCTGAGGTTTTTGAAATGACATGGCATTAAAATAAATTTGGATTTGCTCACTGTTGTGTGTTCTCTTTGTGGTGGGGATGGTATAGTTTATCTAAGACAGGATTTCTCTTTGTAGCCTAGCTGTAGGCCAG
GCACAACGGTGGTGAAGAGATGTGAGGCTTAAAGGAGTCACAGGCTTCAGAGTACAAGTACCCCTCTGCTTCTCAGCTGGACAATGCCTGAAGCCAAGGAATTAAAAATCTCCACACCCTAACCATACCTCAGCAGTGGCCTCTTGGCTCTAGACAAGAGTCTTAAGAGGATGGGGGGGAGAAGGGGAGATCACAGCAAATGATTA
GTATAATATGCTTTCTTAATTTATACACACTAAAGGAAGTTTTTGAAAGATCTGTAATATTTGGACAAACAAACCATATTATGTTGCTTTAATATTCTAAATTAAACTTTTAATAAAGATTACCAGAATAGTCCGGGTTGGAGATCCTGACTTTTTCTTCCCTTAGGATTTGCAAGGCAAATGTGAACATCCAAAAGTGGTAAATG
CACACAGCTATGTGGATCACATGGTATCAGTCTTTTTGTGCCTGGTTTATTTATTACTTAATAAAATGTCCTTCAGGTATATCCATTTAATGGAAGTATGATTAAATTTCTTTGGTTGCTAAATATGTGTGTATATGTATGTAAACAAAATATTTTCTTTGTCATTTAATCTTGTAATGGACACTTAGTTTGATTCTGTAGCTTTT
AGAAATGACCATAGAGTCGACTGAAGGTCCAGTAAATTGGATAAAGCTAAATGAGACATGAAATCCCTCCAACTTGAATGTTATAAGGTATCTTTGTAAAATTAAACTCTCTAGATCAGCGGTTCTCAGTCTCCCTAATGCTTTAATACAGTTCCTCATGATGTGGACCCCCCCACACCATAAAATTGTTTTTTTTCTTTTGCTAC
GAAAGTTTGTGAAATTTGCACAGTTGTCTTTCAAAGGATAGGATCTATCTTTTTTGGACTTCAGATTGTTTTAAAGAACTGTAACTTCACAAAAGTCAATATTAAAAAATAAATTATTTAAGAACAAATTCTGATGCTTTCTGTTAATGAGTGCTGGAAGAAGATAGGCTCAGATGTGAAGAATTTGATGTATATCGAGCCATGGG
CAATGCCGCTGGCTTCTTCTACACATATTAATGGTCTTAACGGATGAAATCATACTCGGAATGAAAACTCCAGAGTGAAGAATTCAGGTTGCTGAATGGAATTAAACTTTAGTGCTACAGAAAGGAAGCTCTATGGTCTTATTATCTTTACAATACTTTCATGGTTTAAAACATAATAATAACAAAAATCTGTGGCAGTTGCTGAC
TTTCTAGGCCGACTTGCCTTCCCCATTGTTGACCTCGGTAACACTGATTTACAGAGTAGAGATTCAACTAGCAAGGAAACTCAATATTGGATGTTGTACCATTAAAATCCAGTTCAGATCTATTTCTCTATTCCTTGGAATATTCCACATTGGTACTACCAGACTTCCACCTGTAGATGGCCTCTATTAAACTCCCTCCCTTGAAC
GAAACTATACTTTCAGGGTCTATTTCGTTTATAAATTAACAAATGAGTTGTCTCTTAAGCTTTGACATGTCTGCTGGGATGAGGATAGAATTTATGGAATATTAAAACAAACTCACACACCCAAATTTGTATCTCATATTTATTTTTATTTCCTGTTTCTTGCTGGGTATTTTTATAGTAATGTGCCAGTGATTGTAGGCCGCTGT
TAATAATGGTAGTCCAACAAGCAATGCTGATTTCAACCTGATTTTGCCATAGCTCTCCACTGTTGTTATGCCTGGTAAAGTGTTTATGAACTCTCAGCCCATTAAATAGCTCTTTGGTGAGTAAACAGAGTGTTCTTACAGTTTCTACAAAGCCCACAAACCAACACTTGGTAAGGAATTAACAACTTCTTGCCAAAGAAAACATA
AATGTGCATATACATAAAATTCTTTCTGCACGGTGTCAGATGGTGATATTTCATACCACAGACTGAATTTTAATTCAAGTCCCTTTTCAAGACTATGATTATTAAACCAATTATTTCATTCTAAATAAGTGCATGTTTTGTATGATTTTAAAGATGAAAGGTAACTGAGCATGAAATGAATTTGAAACATGACTTGAAGTCATCGT
AGATCGACAGGTGACACTATTTATGACGGTCTCCAGCAGGGCGCAAATCCTACAAACTTCACCAAATTGCTTGTGATTTTTATGTGCATTTATTTAAGTCATTAAAATAATTCATTTTAACGATGGCTGGATCTTTTATTTCTTTGTTGGAAGCAATAATTCTATAGAGATACTTTTAAATCAATTTTTAACCCAATGACCAGGAA
TGTATGCATCATCACTCTTTGAATCTGCAGCTTTAGTTGATGTTATCCAGACCCAACAAAGGCCCAGTAGTGTGAGACTATTGTTATTATCTATCTGCTGATTAAAGCATACCTTTGTATATACCTTACGCATCCTTGTTCATGTTGTCAGTTGTACAAGCATGTAATCATGCATATTAGAAATTATATTTTTTCTTTTGACTGAA
AGGCTCCATAACCATGTGCTTGCCTATTTCCATGTCTATTTTCATAGAACCTTTCAGCCTTGATGGTTATTTTTGTGGGCCTAACTTGGTAATGTACTGAATTAAAGCCAATGTCAACAACAGATTGTTTCCATGGTAACTGTCTGTTTCTTGCTCTTCCTATGGTCACACGCACACACAGCATCGTATGTGATGTCACTCTGACA
AACGTAGGGCTGGCAAGATGGCTTTGTGGATAAAAGTGCTTGCTGCACGAGACCGGTGACCCGAGGTTAACCTCCGAAACCCATGAATAAAGCATTTCTGATTAAAAACAACATTAATGAAAAGCTGTTTATTCTTTGTACTATATCATTTTTATTTATGTGTGTGCCTGCTTGTCTGTTTGTACGCGTGCATGTCACTGCCCATG
TCACTGTTTTTAATTTTTAAAATTGATTTGTGTGTGCACATGTATGTCACAGTGTGGGTGTGGCCAAAAGACATTATGGAGTCGGTTATACCCTGTGGGGATTAAATGATACCTCAGTGTGTCAGACTCCTACTATGGGAAGTGCCTTTATCCACTGAACCATCCTGTTAGCCTAGTTTATTACCTATTTTTATGAACAAATAACA
TTTAAAAAGGTAGGCTATTTTTTTTCTACACAGGACTTTTCTGTGTAGCCATGGCTGACCTGATCCACTTGCCTCTGCTTTGCCACCGACCTGTGCTTTTATTAAATGTTTAAAAACCTTTACTTTGTGTAACCAGAAACTGATTTGTGTGTGTGTGTGTGACTGTTATATATCAAGTAGAGCTGAAATCTGTTCGAAAGAACTGA
TGTGGTTGGGACGGCCTCATTAAGTTGTGGGATTAATGGGATTAGTCCTTTCACTGTCTGGGATCATTTTTGATCCAGTGTCTTATTTAACTATTTAATTATTAAAATGTGTTGGATGACAGTTTGATTTATAGGTAATCTTTTCTTATATGGCCTTATGATGTTGGCCTATTGTTTTTAAGAGCTTGGTAAATTTGCCTCAGAGA
ACCTAGCATACTTTAGTTTCAGTTTGAGATACATACATGACCAAGTGAAAAACTGGGGTATTCTTCTTCAAATGATTTCTGAGTTTTGAGCTTTATTGTTATTAAAGGGTTTTTTGTTTAGTTTTGTTTTCTTTCCCTTCTCTTTCTTCTTTTTTCTTTTTCTTTTTTTTTTTTTTTTTTTTTTTTTTTTTTTTTTTTTTTGAGAC
TTCCTGCTTTTCTGGTTTTAATTCAAATGCCATTTTTAGTGGATTCAGCTTTTTTTTTTTAATGTGTCAAAACTCCTAAACATGATTGGTTGTCTCTACTATTAAAAAGATAATCTCCCAGTACTCCAAAGGTAAAATGGTCTCATTTGAACCAAGTTGAGTTAAGTTTGCTTCTTCTCCTGAGAGTGATCAAGAGGCTTCCATTA
TGTGTGTTTTGCCTGGCGAGGATTTTATCTTGTGTGTGCATTATGAGTTTCTTGATTTGAAAAAGAAATCACTTTACGTACATAGATTTGTTTCTATGATATTAAAATATGTAAGGCTTGTTTTTCGCGTTTCTTGGCGTTCTCCACTTCTGTCTGCATGGAATCTTCAATACAGTCAGGTGACTTGGTCAGCTTTGGTTAAGTTT
CTGTCAACCCTGTCTGTCCTGGGAATCATTTGTTCAAATCCCTATGATGCTGTAAATTGTAATGTTGTATACATTGTATATTGTAACTATGGTATTCTATATTAAAATGTTCTATAAACCTAAGTACTGGATTTTACTATAATACAAAAATACAAGCTCCTAAAAACAATGCATTCTGCATAATTTTCATTTGAAATAACAAATTA
CTGGTGTTGATGTGTCCACTGAAGCCATGTACGCCGCAACCAGACAGGAAGGCTTCAATGATGTGGTGAGAGGAAGAATTCTCTCAGGAAACTTTTTCTTATTAAAAGAGTAAGACAATTGCTTTTAGAATCTTTGCTTTTCTTTAAACCTTAATATTGTCCTATCTAGTATTTACTGGCTCAATTAGTAGACAGCTTGCCTAGAT
GTTCTTCTGTGTACATCTCTAACTGTAGTCCTTTTGTGTATGTCGCTAGAGCACAGTGGGGTAAGATATCCTATAAACGCCTGTTGAGTTTGTCTCTTGAATTAAACTTATTCCTGGTTAACTACATGATGAAATCGTGGGCTTAATTCAGCAGCTCTCCAACTCCAGCAAGCGTCCAAGGCAGACTGGGACAGCTGGCACATTTT
TTCATATTCTTAATTAGCCTGTAAATAAAAATGACATATTCTACATTAAAGCAGTATTGATCAGATTTGAAGGAAAATAAATGTTTTCTCTTTCATTCACATTAAATATTTTGGTTTATTATGGGTTCTGAGTAGCTCCTGTGACTTGTATCATTGTGTCATGAAATACCCAAAGACTGAATCCAGCTGCTGGGGTAGAGTATCAT
CTGCATCCCATGGCTCTCCTGTGCATCATCACCATAATCAAATGAAAATACTGTACTGTAAATGTAATGGATCAGAACTTTGAGGAAGTATTTACTTCTCATTAAAGAAAATACACTTTTGGCCCATTTATCCTTTCTAAAACTGCTCTTCAGAAAGAAAAAAAGAAGTCTGGAAAAGTTATGTAGATTATGTCAACTACAGAAAA
TTACGAAAAAGTAGTTGTTGTAGGATACATTTTAAGTTAGTTTTTAGATTTTTCAAAGTCACTGCCAAAAATGGAAGGAATGTAGCATCCTTTATGTACAATTAAAAAGATAGTTCAAAAAGGTCTATGTCCTCCGTATGGAATTTAGTTTTATATAGGAAAATGTAAAGATGTCATTTTATAAAGATCTACCAAACAAAATATCA
TATTGATGATATGAATTGGAAAGGGAGAATTTTGAATATGGTGAGAAATTGGGAAAAATGGACATTGATAGGCATATCATCTGCTTTGTGTACATATGGTATTAAAACTGAAAACAAATATTCTTGACATTTGGGTTTCAAAATTGTGTTAGCACTTATTTTAGAAACATTAATTAAGTGTATGGCTGCCTTTGAAATACTTGATG
TGGAGAATAATACTTGCCTACCTACCTCACAGGGGTGTTGTGAGGAATCCTTTATGGTTTTCTGTTTTTTTGTTTTTGTTTTTGTACAGAGCTTTTGAGCATTAAAACCATCTAAACATGTAACATACTGCTTTGCTGATTGGTCTTCAGTGTGAGGCAGACATGGAAGCCGTGCGGATAAATGTGTCCCCCAGAGTAAGGGTGGA
AGACTGGTATTTGTAATTTTGCTTTCTTTATGCATAATGTTGAAAATCCTTTTCTCTGTTTTCATGCTAATGATTACCTCTTATTCTCTATGTGCAAAAAATTAAATATTTTTGTTCAAGTAAAATGAGAAAAACCTGAGCAGCCCTTATGTCCTACAAAGTTTTAAGGCATGGCTCCTCAGTATTTTTGAGAATTGTGTTTATTT
GCAGCTCAGCTGGCTGACGACAGTCGCAGCGTGCGGACATCCCAACTCCACGTCTGCTAGTCTTCCTTATCCTAGAGTGCTGCGTTTATTTTACAGTATGATTAAAGGTTTTGTGTATATACATTTTAAAAAGTGCTTCTTGGAAACACTGGAGAATTCCTAAGCTGCCTTTTTTGTTTTCTTTTTTACTGCACACTGATAAGCAC
GTATTTGTCTGTAATTTGCAAAGAAGTTGGTCGTATTTTTTTAAAAAGTATTTCACAAGAATGGTTCTAAACAAATCTACTTATCTGGCTATACCTTTGAATTAAAAAAAAGCCCTTTTATTGTCTGTTTTTATTCTGTGTTAAGAGTTTTCTCAATGTAATTTTTTAAAATTTCTAAGATGTGACAGTCAAGTTAACCTTAAGGT
CTTAATTTTGAGAAGTTAAAAAAAGAAGCAGTGGACATCAAATGTACAGTTTAGTGACAAGCCAGTAGATTGTCAGTATGATTGATGCCTTAAGTCATTAATTAAAAATATTTTTTTAATTAATCTGTGTAGTTCCTTCAGAATCTTGGTGGATTCTTTTTATAATGGTAATTTTGCCACTGTTAGGAATTATTATTTTTTAACAT
TTTAGTAGTATAAACATATATGTTAGTTCAAATGATGTATAAAGTTTTATGAATGTGAGTCTGCTTTTGAAAATTGCCTGTAATTTCTAGCATTCAAATTATTAAATACTCACTGAGTGAAGAATTTTGCATTGCAAAACCTTTTAGGATGAACTTTGTTATAGTTTCCCCAATAAAGTTCATCAGTGTCATTGACAATGACAAGT
GCATATGTTTTGTAGACCGTTTAATGACTGGATTATCTTCCTCCAACTTTTGAAATACAAAAACAGTGTTTTATACTTGTATCTTGTTTTAAAGTCTTATATTAAAATTGTCATTTGACTTTTTTCCCGTTAACTTCCATTGTTCATAGCATACTAGCCCAGTAAGGGTTGCTATCACTAAATGCCTCAAGAAAGTCTATCTTAAC
AGTTTTGTTCTTGATTTTTTTTTTTCTTTTAAGTTTGGATTCTGCCACTTAACAGCCATGAGTGTATGCAATTGTATACAAATCATCTATACTGATAAGGATTAAATATTCTTCTTATCTATAAAAGGGTTGACATCTTTTATTTATTTTATTTTATTTATTTATTTATTTTTGGCTTTTTGGTTTTTCAAGACAGGGTTTTTCTG
TTGTCTGTAGATGATCAGTTTGCCTCAAGAGGAGAAGAAGCAGTATTCTTTCTGGAGGAAGAATCCGTGGTGGGAATTTTCCTGTCCTTAAGCCCCTATAATTAAACTCTATCTTTTGCCACTGTCTGTACTTTTTTTTTTCCTTTATGATAACAAAGGTAGCTTAAATGTTCTGAAACTCCTTCTCTGAGGAGATATAAGTAGCA
GCTAAACCAACCTCGTGCTATATGGGTTATTTTGGTCTTGTAAGGATCCGTTCCTTTAAAATAATGGTCTTAGAATATAGTTGTATCTTGAGGTTAAAGTATTAAATTATTCCAAAATCATGTACATGTACATTGTACTTGTCAGTTTAAGGGAGAATCTTTTCTTATCGGTTCGTTAACTTGGAAAGTAACGGGGTGTGATGAAA
CAACGTTGTCATTTTATATCAGACAGCACCTGTAAACTTTTGTACTGAAAACTCAGTGGCAGTAAGAACGTATCTGGTAAGTTAAGATTTTAAGAATCATATTAAAATGTTTTAAGGTTACTCTCTGGGAATTCTGTATATCACACTAATTTTTTTATATCATGTTAATAAAAGCTATTGACTTTGTAATTCTGCATTTTGAAATG
CCTAATTCCAAACGGCGCGGAGCCAAACTGATAGAGGAAGGCTGCAGAGCGTTAACTGCGTGTGTTGTTTTAACATGCCCACATTTCACTTTAAAAAAATATTAAAAGAAAGAGTTCTCCAACTGGAAAAATTAGTTTTGAAGAGTGGCTTTGCTTTTCTTGGGCACTTAATTCTGTTCCAATATTAATTCATCAGATTTATTTTG
CAGCCCCAGACCCTTTTCTATAAAAACCCCTAGCTTTCAAGCCTAGTGGTCGACAACCGCAATCTCCTGTGTGAGATACATGTCGGCCCGGAGCTCCGTCATTAAACTACCTCATGTGTTTGCATCAAGACAGTCTCTCGTGATTCCTTGGGTGCACACCAACTCGGAATTGAGTGGGGGGTTTCTCCACTAGGTTCTTTCACTAT
TCTCTAGCCCCTGGCTATATGGTTGGTTTTAATTCACAAAATTCTACTTGGATTCTACACTGTTTATTTTGTAGAAGTGTTAAGTTAAATGAAGGCATGTATTAAACAGCACTGGGACCCTCTGATGCTCTCAAGATTTTTTGTCATCAGTCATTGATCAGATTCTAATAAGTGTTGGGGGAGGAAGCAAGCAGCAAGCCAACATT
TGGGATCGTCCTACAAATCAAGGTCCCTACCTTGTGCTTTGGTAGGTAGGTACAATTTTAAGACGTGTAATTCAATGGACTATGTCTGCTAATTTGAACCATTAAAAATATTTTAAGCACAGAGAGCTGGAGCTGCTTCTTGAGAGGGCTAAGTCACCGCACAAGCCAGGGTGCAGTGAAAAGACCCTTGGGAAAGAAGCAGAGGA
GTCAAGAAGCCCTCAAAAGTGTTTTACCATGGATATAGAAGATGAAGAGAATATGAGTAAGATCTAGGCCTATCACATAGTGTCAAATAGTTCACATCCAATTAAAATTTTAGTGCTTTTGTAAATTTGTTGATAAGAGCGGTTTGATATTTCCTAAGATGTGGGCTGTTTGCAGTGGTGGGTTTCTATATACCAGGCTTCAATAT
AATGTTTGTGTATAAGTTGCACCAAAAATCAAGGACAAAATAAATGTGTGTTTGTTTTTACTGGTGTGGAAGTCATAGATTGTAAATAGATGCTGTATGTATTAAACGTTCTCAGTCCTCCAAAGTGATGTATTTTTGTATATAGGAGATAGAGTGCTCTGGGCTTATTGGCGTGGTGTCTGTGAGTGGGACCTGAGGTAGAAAGC
CTTTTTCTCCGTAGCTTTTTTGGGTTTCTTTCTGTTGCAAAAGTGTTCGGACAGAAGCGGAACTGTGAATGAGACTCTGAAATGCACTAAATTGTATTCTATTAAACTGGAGTTACTTGATTCAATGAAGAGCTGTAGTGCTCTACTTGTATTTATTGTCTCAGAGTAGAAACATTGTGACAATCAAACATGACTTGCCTCAAGGC
TAATGTGGGTGTGGGCTTATTTGAGGGTGGGGTGGGGTCAGATTTTGCTTTTCATCTGCTTCAGAAAGAAAAGGGGGAGGAGAGCCCCTTCAATTTTTCTATTAAATTAATAAATCTCAGAATAATGCTTTTTCTCTTTTTCCTTCACACCCTACTACTGATAGGCATGGCAGATGTCATGCCCAGATTCGGGCAGAAGTTGTGAA
AATGGGAATGTTTATGCTTTCATGTATTAGAACCATGCAACTTGCTTTTTGGTATTAAAGGGCCTCACAGAGTATTTCAGATGAAACTTGGACTTTGGATATTAAAACATTGTTGGAATTCTTGAAGACTAGGGATTTTTTTGTATTGTATATGACCCACTTTATGAAATGGCCATCAGCTTATGGGGACAAGAGAGGAAAAGTTA
TATGTTGTTTTCCCTGCTGGGTTTCTGCCCTAGTTTTTTCCTTTGGGAATGGGAATGTTTATGCTTTCATGTATTAGAACCATGCAACTTGCTTTTTGGTATTAAAGGGCCTCACAGAGTATTTCAGATGAAACTTGGACTTTGGATATTAAAACATTGTTGGAATTCTTGAAGACTAGGGATTTTTTTGTATTGTATATGACCCA
GTTCAATTTCCAGCAGCCACATGGTTGCTCATAACCATCTGTAATGGGGTCCAATGGCCTTTCTGGTGTGTCTGAAGATAGCTACAGTGTACTCATATACATTAAATAAATAAATAAATAAATCTTAAAAAAGTTTTTTAAAAAATTAAAGCCTACCTTACTCATCCACCTCTTAACTTATCTTACTCTTCACACTTGTCTTTCTA
ATGTAGGGTATCCAGGTGAGTCAGAGGCAGGGGAACCTCAGTGAGGTGTGGTATCCACTCAGCACTTCCCAGCTGTCACCTGCCTGGACCTTCAACTGTAATTAAACACAGGGTTGAGCGTGAGCCTGCTGTGTCTGCTAGGGATTCCCAGGTGGGCAACCGAGGCAAGGGGGAAGCTTTGTGAAGCCCCAGGGCTAGAGCAGACG
GCAGGATGAGTGACTCCAGAGCTGCAGCCACACCCCCACTCCTTACTCCAGGGTCACTGTTCTGTTCAGAGTTCTCCATTCTCGAAGGACTCTCCTGAGAATTAAAGGATACTTTGATAAGTTACTGTGGTGCAATCCTAGAGAGCCTTGGCTCAGGGTGCGTTCTGTCCCTCCTGGAGCTCCCAGTTGCTCCTGCCTGAGCGGCC
CTGTGTGTGGTGAATGTTGCCCCTTCTGGATCTGGGGTTTAGTTTGCCTTCTTGCAGAAGACCCACCACTCTTGGGGTGGCTGGACTTTAGTTCTGGAAGATTAAAGATGTTTGATGCCTGAACACAGTTCTCCCTTAAGCCAGGCTAGATCACTGGGTACCCAAGCCCCCTGCCACCCCTTGGCAGCTCAGGCGCTAGCTACCAC
TAACCAGGGTCTCCCTGACTGGCCTGGAACTCTGTGTAGACCAGGCTAACCTTGAAGTTATGGTAATCCACCTGCCTCTGTCTCTGCAGTGAGTGCTGGGATTAAAGGTGCACTCCATATCTGAGAACTTTAAGGAGCTTCAAGATCCTGGGCTACTTTTCCGCGAAACAACTTTCTGTTCATCTCTTTTCAAGTTACTATTTAAT
TTTTTTCCGTATGTTTTGTAAGCAACAAATTTTTGTATAAAAGTCTCATGTCTGTTTCTGTTTCTAGAATTTATCGTCATATTTCATGGTCTACAAGGTTATTAAAGTAGCATTCAAAAGACCCAGTGTTGATCTAAGGGTCACCCCTACCCTGAGGCCTGGCACAAGATCTAGATGCTTGCCCCTTCCTCTTCCCATGAACATGA
GCCCACAGGCAGAGATGGAGCAGCCAGCATGCATAGGCCTTGCTGTGCCCGCCTTCCCCAGAAGCATCTGGCGGGCGGGAGCCGGAGACCCCAGAGTCTCATTAAATGCCTCATTGTGAGCTGTGGAGCCAGTGTCTGGGACGGGGACATGGGGACCCTCAGCCAGATGGACACTTGCCACCTGTTACCACTGCCCAAGCCATATT
GTGTCTGAGGTGAAGTGTTCCTTAATTTATTCATTACCCATAGAAATAAATGAATATAAATAAGTGGACCTTATTTTTTCTGTTATTTTGGTAGCTGGAAATTAAAGACTTCCTTTCTCAAGATGTCTTCTTTTTTAACGTGTATCTTTGAAAATTCTATCAACTTTCATCCTTGCAACTATGACCCACCCCTCCAAATAAGAAAC
CCCTGAAGGATAGTAAATGAGATATAGTATTTCAAACCATATTCATTCTCTCCACTAAGTTCTCTCATTGGTTTTTGAGTAACAGTACAACTATTACATCATTAAAATGTTGTCTCCTTTTCAAACTGCAAACATGTTGTCATCTAAGAATAACGGAACCCATTGTCTCATGACAATTTAAATAGTAAAATCTATATGTAAATGAA
CTGAGCTCTGGCCTCCTCCCGTGTTAAACAGGAGTAGCAGTGCCTTCCGCGGAAGCCTCATTACAAGGACTCTGTGCTTCATAATTCATGTGAATATTCCATTAAATGTGAATGTTCCTTCCCACCACTACTCTAGAAGCACGGCCCTAAATTGATGAGATTCGTGAGCAGCTCCTTAGTCAAGGAAGCTAACTGATGGATGAAAT
GCTGACTTGGCTGAGATGTAGATGGCCTCTGTCTGGGGCACCCACTTCGTATTGAATGACATTCTAGTGTGTTGGGACCCCTCCAAGGTTAACAATTGCCATTAAAAAAATTATTGGAAAAAGACACATAGTGCCTTGCATATACATTCTATTTAGAAAACATTAAGCCAAATGTTCCTACCATTTGGCTTATCTGATGTAATGGC
AGAAATGCCCTGTTTGGTCATACAAGTCTGTAATCACCAGAGTGGGCTTCTTTATCCCAGGCCCTGTTTGTAGCCCAGAAGGTATCATGGAGAACATGCTATTAAATAGGTTTTTGAATGTTTCCTTTCTTCTCTTCCTGTGTCAGTTTTGTCTGCTCATCTGTGGAGCTCCTCTACAACAAGCAAACCTAGATTCCCTTCTCACG
AATGCTCTTAATCATTACTAGGGGCATGTGTCATTTAAGTATAGACTAGGCAATTAAATGGTATTTTGATGAACTTGCAGAATGAAATATAAATCTACACATTAAAACCAATACTTGGAAATCTTTTCAGGTGTTTTTAAAATTATTTTAGCATCTATAATTTATTCTAAGACACAAGCTTAAGTTTTTTTTAATAAACTATAGAT
AAAACTAGAAAGCTCAAATGACTTTAAAGAAATGCTGAGACAACTCAGTATGTATGAAATTGTTTTTATAAGTTTCTCTGTATAAGTGCCTATTTTTAAAATTAAAAACAGTTCAAGTTTAGAAATGAATGTGAAATCAAGCTTCAGTATATTTACTGAAAATTACAATGGAAAAGATACCTAGGAAATACATATTTGAAGACAGA
AACTTCCTTTTCCCATAGTCCTGTTTCAGGGTCACACTTTGATACACCGTAAATGTATTTGAAATCCTTTTTTTAATGTTCTTTTATGACCAGAGCAATTATTAAAATGGAGTTAACCTACTATGTATTTCCTGGGCTGTTTCTAAGAATAAAATCCCAAATGAAGTTTTATGTTTGCCTAACTTTATAAGTGTAAAAAATTTAAG
TGTTATTTTAAACATTTTTTTATTGTATTGTTTCTCGATATTGTTTCAGAAAGACCAGACTCGTGGCTAATTATCTTTGAGATAATGGAAATGATCAGTTATTAAAGTCAAATTTTATAGGACACACCAACACTGTGCTTACAGAAAGTCACTGATAATAGAATTTCAAACTTCCTTTTCCCATAGTCCTGTTTCAGGGTCACACT
GATCCAGTCCTTACTAGTCTCAAAGTGCGAAAGGACAACTGAATTATCCTGAATAGCAGTTTTTAAATCAGATGTTTTATTTTGGCTTGTAAATCTTCTTATTAAAAATCTTGAGTTGATGATAACTGGAAGTCCACCTGGTACCTGCCTTCCTGTTCATTTGTCTTCATTGAAAGGGAAGAGCCTCAATGCTGTGCTAGTTTGGG
TGTAAACTAAGTAAACCATTGGTGCTATTCCTAAATTGTCCCCTCACTTAAGAAACTCCTGTGTTTAGGAAATAGTCTTGGGTTTTCAAAAACATGGTTTATTAAATATGGATAAACACTGAATTGTAGTTTTATTTTTTTGACAAGCTAATTTTAGTATAGCAAATTTTTGTCTCATGTTCACTTTTTAATGCTAGTGGGCCTAT
TTTTTTAATGTGGACATCTTATTTCACTTTTGGGGAAAATGCATTGTTTTGTGTATTTGAAAAATAAGGCAAAACATGGTGATGTAATGTGAAGCTACACATTAAATACTTGGAATTCTTACGGAAAAGATTTATGACTTATTCTCTGCTGAGTAAAAATGTTACAAATGTGAATGAGGTTCAGTATGAGAAACGGCCACGCAGTT
TGGCAACTATAATACACGGAATCAGTATTGTTTGCATGGCCTTGAAAGTGGATTTTGCAGCACGCACTATTCCATCTCTGTCAGACATTTATATTTTTATATTAAAACTGCACAGAATACCAATCTTCCTAGTGGGGAAGTCAACAGGATCTTTATTTTCTGAATGCCTTAGCTATACACTAAGTGCCCTTTTCCTAAAAGAAGAA
CCACCACTGTGTGACATTAAAGGGTCATATACAGCACAGTTTGAACACACTATACTGTTGCGTCCAACCTGTAAAGAAGTTGTCAGCAGAGGAGATGACTATTAAAACTTAGTCCAAAGCCAACTCAACGTCTTTATTTTCTAAGCTTTGTTGGAACACATTATACCACAAGTAATTTGCAACATGTTGTCTGTTTTAGCAGTGGA
TGTGGATGTGTAAGTCACTCCTGTAATCTTACATTTCTATGCTAGTGTCTCCTTGCTTTAGATTTCTGGTGAACCCTGTGGTTATAAATACTTGTGTGTGATTAAAATAAAAGATACATTTTACATTTCATCAAATTGTTGTTCACATTGGAGTATTATATATAAATATATATATTTGAGGCCCAAGGCCTGGAAAATATTAGTAC
CAGACAGGTGTACGTGTTTGTCATCCCATCTAAGAGACTGAAGCAGGAGGATCACCTGTACATGACTGCTTCTTTCAACATTTTAAAATGTGTAACTTCTATTAAATTCTCTCAGTGCAAATAAAGTGCGTGTCCATTGTGTCCTTTCAAAAACCTAACAATAGATAAGATGAGGAGAAGCAAGAGTCTCCTTGTACTCCCCGCAG
GTTACTGGTTAAATTTGTAGAAAAGTCGAAATTGGCTAAGTTTTTAATTTTGCTTGAAATTTTATAAAATGTTTAACCAAATGTACCCTTGCATTATTTAATTAAAATTGCTAAAACAGCAGTGTTTTATCATTTCAGTAAAGTGCTCAGCTCCCTTTTAAAACTGCCCTCCATTCGCTCACAGTTCCAGTACACTCAGGTGATGA
GTGCATTGACGAACGGAGAACTGAGTGGGGTCACGCTGACAGATGAACATCCAGAAGATGTTGACAAGTCCTGGAGGACTATTCTGTGGATCATTCCTGTATTAAACTTTCATATGCCAAAAGACTTTGTGCCGTTGTATCTGCCATCAGTGTTTGATCCGACGTGGGGAGAGGCAATAAACCAGAAGTTGTAAGTCCACAAAGGT
GCCATGCAGGAAATTGCTCAGAACATCTTGATGTCCTCCTCGTTCTTCCTGGACAGTGGGTGTTCGGACGTCTTTCTACGTAATACAATATCTACTTCAGATTAAAGAAAATTTAATATGTTTCATAAGTTGAACTTTTGTCAAGTTTTGGTATGAAACTGCTTGTTAAAATATTTTTACTAAAAATACGCATTTCTTTGGAGCGC
GAACTGGGATTGGATAAATACTTCAAGTGGAAGCTTTGGAAATTATGCACTTGGAAAAGCACTCACTGTTTATTCTTTAGAGGGCTTTGGACTTGATTACATTAAATGTTGAGCCTTTATAAAGCATTCTAAGCTGAGAAGTACATTGTTACTCAGAGATGAAATTTAAAATACAAATTTGGCTTTTCTATTGTTTACAACAATAT
ACAACCACTATCAAGGGAGAAAGGGCAATTCCGTAGCGTCTCAGTTCTTCAGGATTAATCTTAAGGTTTTGTTTTACTGCAAGCATTTTGCATACCATCTATTAAAAGCCTATTGTGTGCCAAAGGTGGGGGAAAACTTGTTATTAAGTCTAACTAGAAAAGAAGTGCTTTTAACTTGTTTATATTTTTACTACACTAACATTGAT
GCGGTTCACCCTGTAGCCCCGGCTGTCCTGAAACTCACTGTGTAGACCATGCTGGCCTTGAACTCAGAGATCCGCCAGCCTCTGCCTCCCCAGTGTTGGGATTAAAGGCGTGTGCTACCATGCCCGGCTTCACCCTGGTTTTCTTTTTTTTTTTTTTTTTTGGAGACAGGGTTTCTCTGTATAGCTCTGGCTGTCCTGGAACTCAC
GAGAAGCGAGGAAGATTGGAAACTTGTGAAGCAGCTAGAGATGCTAAAGTGAGGTTCTTGGGGATAGTAATCTACCTTACTCCGAGCCATTCCTTTCTCCATTAAAGCAGAGAGACTTCAAGTAAAATCTTGTTTTTCAAATAAGTTTAATAAATATGAAGTTATAACTGTCTCTCTTTTTATATTTCTCTCTTGACCCACTGAAC
AGTTGGGGAACTGTAGTGGTCAGCTTATATGTATGACAAAGACTTGGGTACTTTTTAGCCATAACTTAAATAGCAAGTAGTTGGGCAGTAGAGGTGTGAAATTAAAACTGTTGAACTTCCAAAGAAGAGATACATGTATATAATAGTTCATAACTTTAACAATATGCTACAGTGTCAGATAAAAATGATTCCTGTCTTCTTCCCAC
GGGAGTATTTTACCCACAACTGAAGTGCATGATTTGACAAACATTCATTGATTTTTGTTTCTGGTTCCTTGGCCTTTTTCCTACTTAAGTGAATACAATCATTAAATGGAAACACGGTGTCTTGTGATTTTGGATTTGCCTTTTTTTTTGTTGGTTTTTTTGTTTGTTTGTTTGGTTGGTTTTTTATACCTCTTCACCTGTAAATT
TCTTACTAGTTTACTTTCTGCTTATTTTCCATCTCATAACTGGATATTTTTACTTTACTGGACCCTAAACTGAATTCTTTTTATTTTTTACCATTGCTTTATTAAATGCAAAATAGTCTACCTGTTGTGCTCTTTTCTTGAGTAGAGTGCAGGGTGGAGTTCAGGGTAAAGTTGAACCACTCTGGTGGCACCTCAATATTACATCG
TGGTCTCTGTATTTCTTTTTGGTGAGCTGTTTGTGTTCAAAAATATATGGAATTGACCTCAAAGGGTACTCAACTTTAGCCCACGATGTGAACTTTGTACATTAAAAACTTAACTTAAAATGACATTTAAAATTTTCTCCTGTAATCTCTGGTTATTTTAAAGCATGGCTTTATGGATCTTACCAAATAAAACATTGAGCATGAGC
TTTTAAGTTAAATTCATGCCAAGCTTAGAGCTCATGATTGATGACATTGTGTGTTGTGTATCTGACTTACAGATTCAAAGTCAATATTGTGTGCAATATCATTAAACTATTTTTATGGTTGCATTATTCTTTTCCTTGATTTTGGTTTGATGCCCATGTAGTGCCCTGGTTAAATGTTTATACATCATGAAATGTATACAAAATCT
TGCCCAATATGTACTGAATGCGGTGTTTATTAACATTTGGAATGACTTGCCGAAATCATGTGGTTTTTCTCATGCCTCTATGTTAATTCTCACGCATCAGATTAAAAGGGGCTGGTGGTTTTCTGTCTTCAAGATGCATGCTTTCATTGGACAGCGTCCCCGGGGAAGCCACACCGTAGCTTACAGAAACACTGGCCCTTGGATTT
GGTTCATTTGCTCTGTGGCATTTCTTTGTTTGTTTGTTTTTTTCTTTGTTCTTTCCTCTCTTTTTTTAAAGGATGACCTGACTGTTTATGAAAGTTGAATATTAAAGTCACCTACTGTTACTGAGTTGGGCTTGATCTGTTTTTTAATGCCTAGTAGTATTTGTATGTATAAGTCTTTGATACATTTTATGTTCATAATTGTAATG
AAGATTTATATCCACTGAGAATACAGGCCTTATATTAAGGATGATATTAAAATTATAGGTTTTATTTGTCATTTTTAACTACCTCTCATATTTTTAATTTATTAAACATATTTTTTTAAAGCACAAGTTTGGAGTTTTCTTTTTAACTTTATTTTACTTGAAAGGTTGGCATCATGTTTCTTTTTCCATAAATTTAAAACATTTCA
CAAGCAAATTGTGTTCCTAGTCCTCTGAACAATCCCCTAGTGCATCTCTAGAGGCCGCATGTGCAAAGTAAAACTGCTTCGTCTGCCCTTTACTTGTGCTATTAAATCAGTAGCATACCTTGTATCTGTATTTAAGGACTTTTGTGCAATATGGTCTCTTAGAAACAATTGCCAACAAATTGGCCGTGGTTTGCATTTTTTAAAAG
CCACTTTATCAAATAAATCTGGACTTTGAAATTACAGCCTGTTTTTATGTTCCAGCTGTCTATGTATGTTTTCCTGAAACTGTACATAAAATGTTTTTACATTAAAATGAATTGCTGTATAAAGTACTGCATTATGCCATAATAAAGATACCGATGCTTTATATTTAGTTCTTGGTGGCTTTTATTTTATAGCAGTGACTGCTAGG
TGACAAATGTTTGTTGACCTGGCAGGGAAACAAACTGCTTTTGGCTCCATGTATCCAGGATACACATCCAGGCTGAAGGGGTGTCCTTCCCGGTGCAGTCATTAAAGTGGTACGAGACAGCAAATTATTGCTGGCTTGGCTTGTGGCTTTTTGTTTGTTTGTTTGTTTGTTTCATTTTAATAAAAATGAGAACAACAGGCCAGTGG
TAGAACTCTCAGCTCCTTCTGCACCATGCCTGCCTGTACTCTGCCATGCTCCTGCCTTGATGATAATGGACTGAACATCTGAACCTGTAAGCCAGCCCCAATTAAATATTGTCCTTTATAAGACTTGCCTTGGGCATTGTGTCTGTTCACAGCAGTAAGACCCTAACTAAGACAGTAGGCACTCAGTGAGACAGGTCTATGTAATG
GTAGGCACCAGAGTCCTATAAGAATGTGACAGACGTCGTGAACACCTGCCATGATGCTGGGATCAGCAAGAAGGCCATTAAACTGAGACCAATTGCTGTTATTAAAGGGTAGATCCAAGACTATCAGAGCGTCTGAGGTGCCCATGGACTGAAATTCCTAAGACATGAGACTCAAGGCCTGACAAGATCCGAATTGCAGAGCTGTT
TTCTAACAGCTTAAATATCAGGTGTTTTCTTCAAGGATATTTCCACTAACAACAAAATTGTATAGCAAAATATATCTCTGGATTGATTTTTCAAAAGCACATTAAATGTGACCCTAATTAATTTGTGCTGTGTCTTTAAAGTTACTATCAGAGTACTCCAACTTGTTCCGATCTTTATGCTCTTGAATTCATGGCCTTCATAAAAG
CAAGGTCTCATTATGTAGCCCTGGCTGGCCTGTATCATGCTATGTAGTCCAGGCTGGCCTAACTCAGAGATCTGCCTGCCTCTGCCTCCTGGGTGGTAGGATTAAAGGCATGTGCCACTTTGTCTGTTTTTAATTTTTTTGTGTGTTTAATTGTAGTTTCTGCCCAGATTTTAAAGGTTACTTAGGTGGATATATTAACTAGAAAT
TCTGCTGTGTGCTAGTTTAATGTTTTGTTTCTTTTAAATGCCAGTAAAAAAAAAAAAGGTGCTACAATGTGTTGGTCTAGAAAAAAAAAAGGTTCTTGAAATTAAAGGCTAGATTTGGTAACTTTTATCACATGAATCTTTAATGAGGTATATTTAACAGCTGATGCAACAATTTGTATACGCTTTGGGTAAGTGACCTAATATCA
CCGAAGGTGGCTGGATCGCTTGGGAGAAAGTAAATACTTGATGGCTCTGAAGAATCTGTGTGACTTGGGCATTGTAGATCCATACCCACCACTGTGTGACATTAAAGGGTCATATACAGCACAGTTTGAACACACTATACTGTTGCGTCCAACCTGTAAAGAAGTTGTCAGCAGAGGAGATGACTATTAAAACTTAGTCCAAAGCC
CTGGAGGATCCTGTGACTGTAAGACAAGGAAATTGTGTCTTGTGGAGTAGGTCTAGCCCAGAGCAGTCGCACAGCGTGGTGTTTCCTAGATCTGCCCTTCATTAAAGGAGACCTTACTTGACCAACACTTGAAAGCTTACTCCCCTCTTTCTAACTTAGCTTCTTCCATGTCCGCACATATGTAGACACAGCATACACATATATTT
TGGGGAGCGATCCGCTCTGAGGTTCTGTCCGCTTTTTGGTGGTGGATGTGATGTCTACCTAGTGTTGATGGGTTTGGTGAAGTCTGGACCCAGTAACTGAATTAAAGATGTTTCCAAGTGCTGCTTGTGTGGTTTTCTGTTTCCTCTCCAGTGACTCTAGATACCTTTGGAACGTTAGACTCCAAATTCAGGGGCAAGGTCTGAGC
CTCTGCTGGCCTTTGGTGCCCTTACAATTAGGAAAGGGCAGGCATTAGCTCTGAACTTAGGCAGTCTCCTGGCTAGGGGGTACCGACCACACTTGTATTTATTAAAGCAGATCCTCCTGATTTGTACAAATATGTTTGGACAGGGTTCTTGTGCAGTGCATGGACACTGGCTTAGTTCTGATTATCAGGGTTACTTTGTGGTACTA
CCCCCACCATGTGTTTCTTGGTTTTCCTTTTGTTTGATTGTCCCTCTGCCCCTCCTTCCTTGGATTGTAATGTAAAATTCTTTTACCATGTCAAGAAATTATTAAAAATACAGGTACTTTGACCTCTTTCTAAAGCTGCAGACCCTGGTGCTGTACTCTGGTGACTGAGGGACATAAGGGTCACACATGAGCATTCAGACACCCAT
AAGGCTGTAACATTTCGTATCTAGCCTTATGTGGCTTCCAAGCGGTTTGTTTGTTTGCTTATTTGTTTGTTTATTTATTTGAGGCTGGGTTTCACTCTATATTAAACAGACTTTGGACTCCCTCTTATTTATTTACCTGTCTATTTATTTACTTTAAGACAGAGTCTCCTTGTTTAGCCCTGATCACCTTGGAGCTCTCTATGTAG
TCATTTGAGACTAGATTTCTCTGTATATTCCAGACGTTCCCTCTGTAGACCAGGCTGGCCTGTAACTCCAAGCTGCCTGTCTCTGCCTCCAACTGCTGAGATTAAAGGTGCGCATCACTACCACCCATTCTCCAGCAACTCTCAGATACAACATCTGGTCAGGACTCAGGGTTTGGCTTTTTATTGACACAGACACAAAGGCAGCT
CTGAGAAAACACAATTACAATATCCTGCAGGTTGTGACAGAGCTCCTTCAAGTGAATAACAACGACTGGTACAGCCACCGCTATTGAGGACTGACCTTGTATTAAATAACTGCCTGCCGCTCAGAGGTGGTCTCTCTGCTGTCATTGAGTGTGGGTGGAAGCCCTTGCTTGCTTTTTAATCTGATGAATCTATGTCTCTGAATTGT
GACTGGCTCCAATGCTATCTTCACAGCAGAAACCAAGGAGCTGAGGAGAAACCATCGGGTGTACCCTAGAGCAAAGGCAGAGCCAGTTGCAAAGATATTTATTAAAGGAAAGTTTCTAAGCCCACCATCCAGAGCCCATGTGAGTGCACACAGGTAAGACAGGCAGTAGAGCAGGCCCAGGGGCAGTGTTCAGAAAGCATGAAGGA
TTTTATTTTTTTAAATAAAGAACGGTAAAAAAAAAACCATTTTATTTTTAGGTCGCTTTTTAAAAAGAACTCTGCCCAACACCCCCCTACCAGGTTTGTAATTAAAACTGTAAATAGTCTTTGTAAATTTAATTATATATTTTCTATTTAAAAGAAAAAAGAAAAAAAAATCGAAGACACCAGGGCTGAAGAGTGGTGTGGGGGTG
AGGAGTGTGTACGCTTGGGGGCTGGGATGCCGTGTACACACGCACAAGTACACATCGCGCTCAGGACTTCACTGAAGATTCACGTGCAATTGAACGCTTCATTAAACAAAAGAAAACCTCAGTCTGCTGTCTGGGAACCCGTGGAAAGAGCTGGAAGCGGGCGGGTTGCGCCTGTCACAAGTCCGGTCCCACTCCCTCCCCAAATC
GACGGCTTGGGACCTTCAAAACCAAGCTTGCTGGTTCTATTCTGGCAGGTGGTCTCCTGCAGAAACTGTAAAATCAACTTTTCTTTGATCTAAAGATTGCATTAAATGTCTATTTTGAAACTGTTTTCCTCGTGATTTTCATTCTCTGACATCATACAGCAGCCCTGGAAAGTTGGCTGTCTGCTGGAGAGCAGCAGCAGTGCCCT
ACTATGTAGCCCTGGCTGGTTTGGAGTTGTCTATGTTTAGATCAGGCCGGCCTTAAACTTACAGAGATTGTCCTACCTCTGCCTCATGAGCACTGGGATTATTAAAGGAGTGAATCACCATACCTGGCAAAGATTTATTATTTATTTATATGTATGTATCTCTGAGTACATGAGTGTGTGTGCCCATGGAAGCTGGAAGAGGGTCT
TGAGGGCTGTCGTTTCTACCATACAAGTTAGTTGCTACATATTAAATTATGGCTTGGAACAGTACAGCCCATGATGTGAAATGTGGGGAAGTGCTTGCTTATTAAACTATCAGAAAAGTTATCTCTTTTATCTTTTTATTCAAATACTGGAAAAGGGTGGGAGAGGACTCCGAAGGAACCACAGGCTACAACAAAGGCCAGCAATA
CTCTGGTTAACAAAACGACACACCTCATAGCCAAAGAGGAGATGATACATAATCTACAATGAGGCTCTGGATGCTTTTAGAAGACACAAAATTGGAGGTCATTAAAAAAGAAAGACTGTTTTCATGGTGTATATGTTGTTTTTTTCTTACTCTCGACCTTTTTTGCTAAAATTTTAAGATAGTAAATGTGTTTAAGCCCCCTCTGC
CTGTGCTTACATGACAAGCCCCTTACAGGCTGAGCTATTTCCAGCTCTCTTTTTCCATTTGAAATCTAAATGAAGTCATTGTTGTGATTCACATGGTGTAATTAAAAGCATGGTGACAACTGAAGCTGTGTCATTTCGCGTTCTTGGTTAAATGTCTAAGTCTGTTTTGAAAATGGCAGCTTGTCATTGACCAGTTGGAGATGGTT
AGCTTCTAGATTGTTACTAATTTGGGAAAAAGTTTCATTTAGGTTTTAGCATGGGATAGAAAGCTACCTTGTTGCCATATCTAAAACTTCCATAATCTATATTAAATGAGGGTTTTCTGTACTTACTTTGTGGTTGGCTATCTTTTTTTATATTTAAAAAAATAAAAATTATGTTACTAGCTTAAAGCTTAATTTGATATTTGTTT
CCCTGGTAGCTCCGGAAGGAGTCATGTCAACCATCAATCTTTTCTTTCCCCAGGTTTGGCAGTGAAGGATCTGAAATGAACCAGCCCTCTGCGTGTGACTATTAAAAACCCTGAAAAGTGTTTTGTGTGTCCTCAGTCTCTGGTGGGGAAGTGGTAGTGCTGTTGAGATAGTGCCACCTTCTGCAGCCCACATCTTCAACTGGGAT
GGTGGGGGGCGGGGCGCCCCCAAGTGTGGAGAGTAGGTAGGTAGGATGAACTGGACTCTCCCTGTACACACGTGGTTTTTATTGCTTTGCTTCTTATAACATTAAATCAGTGATAACACCCATCAGTACTTGTCATGTGTGCCATGCTCAGGGCCTCTCACTGATCTTGTATCATCTTTGCCAAGTTCCTGGACTGTTTGTGCTTG
GTAAGGAAAGCAATACAGTAGCAGGCGCAGGAGTAAGGGACAGCTGCCCATCATCCCTGCCCCGCCCCGCCCCCGTCTCAGGCTGTTTGCTGAGAACTCAATTAAAACATCTGTACTTAACCTTCTCCCTCTTGCTTAAGGACAAAGCAAATTAAATCTTCCCACTGCAACACACACACCTCACCCCACCCCCAGGCTCCAAACTG
CGTACAGCCACTGGATGAAGGAAGGCTCCCGCTCCCATCCTGAGCTGAAAAGGAAAAGGAGCATCAAAGATCCAAAGCCTCGCGTTTGGTTTTTATTTTTATTAAAAACCTCCTGATTTTCTCCACTGTATTTGTGTGCTAGTCTCCTTCTTTCCCGTGTAGGCCTCCTGGGAGGAGCCGGAAAGCAGTCTGTTCAAGTGGCTCCC
TGGCCCTTGCCCTTGTTCTGGGAGACATTTTTTACTTTTTTTTTTTTTTTTTTCTTACTGGAAAATGAGCCTTTGGGGGAGTGAATGTCAACTGGTTTATATTAAAATTGTAAATTGCTTAAAAAACATCCTGTGGTGGATCCATGAAACAGCCAGGAAAGGCTCCCTCCCAGGGCTGCAGCTCTCGGCACTCTACACTGATGAGT
AAGAGGAGCCTCTGTGACATTCCAGCCGGAAGGACATTACAGCAGAGGCAATGGTGTGCACTGGACAGGGTTTGTCCAGACACCTCTTGGGTTTCACCCAATTAAAAGTACTGCTTCTTGGATCCTGGCATGTCAGGTGGACTGGCCTCTCCCATGCTGTGTTCGGGCAAACCTGAAGTTCAGGTGCCTCTCGCGACAGTCAAGAT
CTCTATGTAATGGCCCTGGTTGTCCTGGAACTCACTGTGTAGACCAGGCTGGCATTGAACTAACAGGAGTTCCTCCTGAGTCTGCCTCCCAAGTGCTGGGATTAAAGCTGTGCACCACCATGCCTGCCTTTGGTTTTGTGGAGTTGTTTGGTTTTGGTTTTGTTTTGAGTTGGAGTTTGGGACCATGAGGTGGCCTTGTGAATAAA
GGTCTCATCATGGCTTATATACAGAACAGCTCTCATGGGGGAGAAGTAGATGGAATCCAGGGAAAAAGCTGATTAAATCCTTCTAGATGGTGTGCTAGTGATTAAAGTTTTAACGAGTTTTTATGTCCTAGTTTTTTATTAATTTGTTATTTACTGTGTCTTTTAATGGTAATTTATTTACAGGGTGTTTAGTACTTGGTGACCTA
AGCACCCAGTGCTGGGTCAGAGCCAGCCTGATCCCGAGCAGACACTGCAGCCCAGGAGGGGCTGCCAGGGCTCCTCGTGAATCCTGACAACACCGCCATCATTAAACATTGCTTTCTCTTTCCTCCTCTTCAAATCTTTTGATATTTTTCAGAGCAAAATTTTTCTGTCCGTGAACTTGGTGGAGGGGATGGGGAGGATTCTTTCC
CACACAAAGAAGAAAAATACCTAATCTCTAATGTGTAGCAGTTACATATTTACCAAATAATGGACTCAAAAGAAATAGATGTTTGAAGAGTGCTTTATATATTAAAAATTGCTTTATGTTTTAAAGATGATCAATGTTTTGATTGTTTTACAAGGAAGAAAGACAATGAAATCACACACCCTCAAGTATGTTTTAGAAAAGTATAT
AAAACTGGGGATGGAAGGAAAAGATGTTCCCAGTTTTTGTGGGCTTTCCCCTCTTTTTCCTTTTTGATCCTTTTGAATTTTAAATGTCTCTGACTCTAAGATTAAAAGAAAAAGTTTGTGGCGCTTAATGCCCTCCTCTTGGAATGTGATGGTTGGACGCACACCGGAGGTTGCTTTCGAAAAATAACAGCGCTTTGTTGAGTCTT
TATCTTCCTCTGGCAGCCTCACGCCCCTGCCTGCCAGGGCAGGAGACAAATCGTAGTTGCATGTGGACAATCTTAAGCAGCCCCATTTCCCACACCTGGCATTAAAGCAAAAGCTTAGTCACATAACTGGGGTTTTCTGTTTGTTTATTTAATGTATGTGAATATACTGTCACTCTTCAGACACACCAGAATAGGGAATTGGATCC
AAGGGGCTTCTGCTGGTCAGACTCTCCAAGCCACTTCCATGGGTGTGCCTACAGCAGAGGCTGCTGCCTCCTGTGCTCTACCCTGCTCTTTCCAGAAAACATTAAACTTGCCATGGCGATTCACAGCAAGCTGGCGTTTTTTGGTCTGCTCATTGGATAGAGTGCTCCTTCTTCCCTCCTCCCCATCTAGAGTGCTCCTTCTTCCC
CTCTCTCTGTATAGCCATGAATGTCCTGGAACTGGCTTTGTAGACCAGTCTGGCCTCAAATTCATAGAAGTCTGCCTGCCTCTGCCTCCCAAGTGCTGGGATTAAAGACGTTTATAACCACAGCCCAGCTGCCTGATCTACTTGCAAAAAGGAGTTTGGTTTTTATTCCAAGAACTTGAATGCCATTGGCCCATGTTAGGTCAGAA
GCCGTCTGATGTGAAGACCCGAATCACTGTATTAAGGTGCTTTGTAAACTGTCTTCATGCAGTCATTAATTGTGAATTATTTATTGTGATGATCAATGACATTAAATGCAAGATTTATTTACCTTATTAAAATACAAGATTTATTTATTGTATTAAAATACAATATTCTGTGGGTCCATGTGTGGATGTGTGTGTGGTGTGTGTAT
TCTTCATGCAGTCATTAATTGTGAATTATTTATTGTGATGATCAATGACATTAAATGCAAGATTTATTTACCTTATTAAAATACAAGATTTATTTATTGTATTAAAATACAATATTCTGTGGGTCCATGTGTGGATGTGTGTGTGGTGTGTGTATAAGTGTGGAAGCAAGAAGAGAACATTTAGGTATTCCACTGAACCACTTTCG
AGGGGCCCACTCCCCACATACTGAGGAGCAGGGCAGAACCTGAACGTGGCCTTCTAGACAACTTTTATGTGATTTGTTCTGAAAGAAAATCCTTTCAGTCATTAAAATACAATTTGTTTTGCACAGTGGAGTGTCTGGGGAGCCTGAGACCAGAGTCTCTGGGCATGGGCTCAAGGCAACCCTGAGTAACATAGGCCTGAGGCTTT
GGTTGGTTTGTTGTTTTTTTTTTTCAATGTAAACACTAAATACAAAAACAAAAAAACAAAGGTTTTATGAACAGCAGACTCTATGTAAAGGCATTTTACTATTAAATTTTTTATTGATAACTTGCTTAAGAATAAATATATGACTATTGTACAGGTGTTCAGTGGTCCGGATTGTGACTGTACCTGCCTCCTTTATGTGTGTCACA
AGCCCACAGTCCTCTAGCAGACCTAGGAGCCTCCGTCCAGCAAAGCTGGTCCTGGAGCCTAGTGGAGTGCTCCAAATGTGCATTTTCCAGAGTGAAGTTTATTAAAGTTTTGCTCTTTGAAGTCTGGGCCGTTGCTCTCCAACATGCTTATCCACGGCCCTAGTCAATGCGTGTCAATGTGACAAGATGAGTGAGTGTGCAGACAC
GCGCTACATCAAATGACTCTGGGTAATTATCCCTCAGAGCCCATGCCTATATGTGCCTGTGCCTATATGTGCTTGACTCCTCCCACTTTCTGTAATGTTTATTAAAGATGCCCACACCCATGCATTCAGGGATTGTTTTCTGAGTGCTGCTTTTTCACAAAATATCCCAGCTAAATGGATGTTTTCCTGCTGTGCTTAAGCCATCT
GTGTCAGACTCAGATCATCAGATGTGGCAGCATGGGCCCTTACCAGTAATTTGTCTTGCTGGCCTACAAGCTATTTTTTATTGTTATTTTTAAATTTCAAATTAAATTAAAAACTTAGATTAAAACTTGTGAGTATGTGTCTGTGTTGGCGTGTACACGTGAGGTAGGAGCCGTCAGAGGATCCCTCGGTAGCTAAGTTAAAGGTT
TTCATTGGGAGGCCATCCCTGGAGAGCAGTAATTCCTCATGCGTGCTTTGCTCTGGTGGCCGGGACTGCCCATACGTTTGCTGTCACAGACGTGCTTCTCATTAAATCATGTATCACACAGCCCAGCCTCTGCCTATCTCTGGGACGTCCGTGCACAAGGAGCTGGAGGATCTGCTGTGGCTCTCTCCCCTTCAGTGCTTTGCTGT
GCACACTATGTAACAAAACTGAAGATATGTTTAATAAATATTGTACTTATTGGAAGTAATATCAAACTGTATGGTGATAAGTATTGTTTTAATTCCTATGATTAAAGGGAAATAGAGCTTTGCATTCTACTCAGCAGCCACGTGTGTGCAGCAAGGGCACTGTAGACCTATCTTAATAGCACAGCATCCAGGGTTTGCTTTCTAGT
ATCCGTTAAGTTCAGAGTGTTTTCCAGGAGATACAAGTAATTACTTTCCATATTTCTTTGTTGACCATCAGTTGAAGTGACAAAATTGTTTCCTTTAACTATTAAAACTACTTTCTTGCCTTTCTTTGTGTATGTGTGCACACACACAGTTTCAGGGGTTTTCTCCTGTGGCCCTCCACATTTTTGTTTGAGACAAGATCTCTTCA
TGGTAGAAGGAAAACATTGACTCCTATAATTCCAACATCCACGTGTGCACCATGGTGTACTAGTGTGAATGAATGGGTTGCTTCATATAGCCATAAGCAGATTAAATGTTTGCGCTTTTGTGATTAACAGGTAATAGAGTACTAATGTCCCAAACAAGGAAAGTGGAGGACTCCGTTGTACATAGAAAAGAGCATTCAGTACAAAT
AAACGTAATGAGTAAAGCAATTGCGTCAAGGGGGTTCTAGAGCTGCATTGTCCGGAGTTGGCACCTCCTGAGCTGAATTGTCTGTCTCTAGACTACGTGTATTAAAGTCTGTGTGTCAAGTTTGCAGCAAGATCATGTGCATATCATCCCATTGTAAAGCAACTTCAAAAATATGGGAACAGTTAGTTATTTTTACACAGTTCTTT
CAATGAGGAGTGTTGCTCATTTGTGAGCCTTCATTAACTCAAAGTGAAATGGTTAAAAATATTTATCCTGTTAGAATAGGCTGCATCTTTTTAACAACTCATTAAAACAACAACAACAACAACGAAAACAAAACTCTGGCTTTTGAGATGACTTATACTAATTTACATTGTTTACCAAGCTGTAGTGCTTTAAGAACACTACTTAA
CTTGTGTATGTTATATGGCCCTATCTTTTAATTACTACAAAATAATAAACTGTTTTAAAATGATGTTTTAAAGTAATACCTAACTGAAAAGACCTAAACAATTAAAGGACTCAGTGCTATCAAGTGCTTGTTGGTAGGCCTTTTTATTCTAAATGTTATTTTTCTCTTTATTGACTCATACTGTTTCTTCAGAAAAATTAAATTCT
GAAAATTGAAAAGGAGATAACAGAAACTAACTGATGAAAAGTGAAAAGTTAAAGACTTCTATGTAATGTTTCTCAGCTTCTGATGAAATTTTGCTAAAAGATTAAATAATTTGGGAAAAGTCTTTGAGCATTGTTTTTTTTTTAGCTCAGTTTTGAATGTACTGGACCCAAAACATGAAGGTCAGGAACTTCCAACAAAGCATTCC
TCCTTTTGAAATAATATTCAATGGCGATATTCTGTGGAGCAAATTTTAACAGTCCTGCTTACTGTGTAGATTTATATATAATTTGAGTATAATTATTTGTATTAAAATGATCATGTGCCTTTTTTATTTCAGGAGCAACCTATATTTGCTTATTCTTATTTGGATTAAATCAATAAATATTTATTATTAAAAATAAGCTATTTTTA
GTGTAGATTTATATATAATTTGAGTATAATTATTTGTATTAAAATGATCATGTGCCTTTTTTATTTCAGGAGCAACCTATATTTGCTTATTCTTATTTGGATTAAATCAATAAATATTTATTATTAAAAATAAGCTATTTTTATATCTTAGGAAAGAGAACCTTTCTGTTCCTATAATTGTAAACTATTGAAAAATAATAGATCAT
ATAAAACAGATGTTTATTTTGTATTAAAAATACCACTGTACTTGTTTTACACCATTTGTATACATGTGGTGATATTACTGCTAAACTGTAAAATTCAGGAATTAAAATGTGACCCTATAATTCCATGATTGAGGCTTCTGTTTGTTTTATTGTAAAATAAGTGAATAAGTGAACTATTTTTGAGATATGTCCAGTTTACATTGTCT
AAATAATTTCTATGACCTACATTTTTTCAGAAACTCATTTACTATTACGGTTGTCATTTATTACTAAGAATTTTTCTGTTTTTGTCCTTTATAATATTATATTAAACTTAATAACTATTATAGGTAATCTTGAAATATTTGTATGTGTTTGTTACCTTAAACATTTGAAAGAAGCACAAAAAAGTAGATTTAGTTATCCCAGAGAA
GTTGCACTTATAACATCCTCTGACAAAATCTGATTTTAAATTGTCTTTTTTATTTCTACTAGTTTTGTTTTCAATGTTTGCCATTGTACTCACAGCTGTTATTAAATACCAAATCAAATAATATAAAAAGCTGTAACATTTCCTTTAAAATTAATGCTAATAAGGGAGGTAGAGTTGAATAACAAAACAACTTTCCTCGGTGGCAC
AATGTGATGAATTGTGGCAAGCTCACTCCAGTTATGTGCAATACTTATCTCACACTTTGGAAGATCTTTGCAGTGTAATTCTTTGTTTTTAATTGCAGACATTAAAAAATGTCATTTTCTACTGTTAAGAGTAATCCTCTTTCTTGCTGGTGTTTCTAAAGAAAAGAATCAGAAATCAATCTTTCTACTAATGTAAATTTGAGATT
ACTTATACATACAGCTGTACATAAAGTAACTATCAGTTAGGCTTGTGTCAACTGTTTGGATTTTTTTCACTTGAATATTTGGGACTTTTTCTTTTGGTTTATTAAAAGTTACATATGCCACGTGTGTGAACGATATGGCTGGTACTGTGTTTATTTCTTCCATGAACTAAGACAGTCTAAATGAGTTCCTTTCACGTTTTAATTTT
TATTATTGTTATTTTTAGGACCAGTTGTAGTGAATTGCTACTGAAAGCTACCCCAGGTGACACAGCTCTTTGTAAACCGCAGTCACACATTAGGGTTAGTATTAAACTTTGTTTAGGTGTACCATAATTAACTTGGCTAGTTGTTTGAAGTCTATGGAAGAAATAGTTTTATGCAAAATTTTAAAAAAAAAATTCCAGTTTGATCA
AGGTGGGAGAACCTCAGGTAGAGACATCGAGTACCTTGATTGTCTTACACTTGAGCAGCCCAGGTTGACCTTGTGATGTGAATTGACCTGATCAGACTTTATTAAAAACGTTAGTATGATATCTCTGCCTGCTCCCCCGAGTCCACTTTTTCAGCAGTGTCTTCGGAACCTGGAATCAGCCGTCTATACCCACTGCCCAGGAGGGG
TGACATCCTCATTTTCCTTGGCTTTCTACAGCCTCCTACATAGCTGTGCCCATCCTGTGCTCAGGATGCTGTTGCGGAGTGAGGGTGGTGAGCTTTTATTATTAAATGGTTGGATCTTTACAGCCAATTGGATTCTGTGTTCAGAAGCCTCCCTGGGATTGGAGAGGTGTCATCCTCTCCAATCCAGATGGGTTCAGGCACACTAG
CTCGGCTGTATAGCTTGAGGCCAGACTGGGCTGTGTGAGATACTGTGTTTTGGTTTTTTGTTGTTGTTGTTGTTTTTGGTGGGTTTTTTTTTTGTTTTTAATTAAAAACCGAACACTTCTTGGACCTTCATGGAAGCAGTTTGTCCCTGCCATCCACAGACTGGCTTAGAAAGCTCTGCCATTCTTACCTATGCAGGGATAGCTAG
CAAGATTGTTTTCTAGCACTGCATGTCCTACAGTCTTGTAAGTTTAAAAAGTGCTTATCCAAATGTAAGTTTTAACATTTTTATAAAAATAAGTTGTTCTATTAAAAAATAAGTATCATTTTTATATGTATTATGTATAAATTACTTTGGTCATACGCCCTCCATTATCCTCATCTTTTCCTAGCAAACACTTCTTTCCAACAAGT
TTAAAAATAATGTACCCTTTGCTTTGGAAGCATACAAAAACGCTGTTTTACTCTAGTAATATGCATGGAATCTCTCCCTTTGGAGTGACGCATTTTGTGCATTAAATTTGGGGGAGAAACTTCATAGAGATCAATGAACATACTTTCTTTCTTAAGTCTGCTTGTATATTCTCTGTCTTTCACATAAATATAAACCAGCAGATTGG
ATTTCATTCTTTTTTATTTCTTTCTTTCTTTTCTTTTCTTCTCCTTTTTTTTTTTCAAAAATTCAAACTGTAAAAAACTTTTCAACGTTCACGATATTTAATTAAAGTTACTTCCTGTCTGTGATAGCAGCTCCTAGTGGCGTGTTCATTTCTCTATGGCAGAAGAGAAGAGCAACACTCAATGGACTGCAAAAGGCCCGGGTTTG
TAAAAGGTTGTAACGGAGCGAGTGGAAGAAGACTCTGTAACTGCAATAGGTGATGTTGGGATGGAAGATGCTAAGCAGTTCCCTTTTCTTTTATCAGTTAATTAAATAACCCACATAAAGAACCAAAAAGGCTGGTGTTTCAGAAGCGATGCAAGAGCACTTCAGATGAGGCAGTCAGGATCGGTTTCCCCAGTGAAGATACGCTC
GTATCAAATTATTACCTCCCCTACTTTATGTTGAAATTTTTTTTATTGAATTGATACAACTTTGTTTCCATTGTATTCATGATGTTCTGTTCTATATAACATTAAAACATTCATTAAAACCAACGTGGGCCCGCCTCTTTTCTCATCCACTAGACACGAGGCCATTGGGGGAAAAATAATTATAATTTGGGCAAAGTAATTTTTAT
AACACGGTGCTCAACTTAAATCACAGAATTTTATCTGACAACAGCCATCGATGCATTTTCGTTCTGTATAGCAAAAACTGACTCCTTATTTTCGTAACTTATTAAAGTGTCTGTGGTTTTGCAAATCATGACCTTGTTTGTTACCTTGACTGCACTCATCCCCAGCATAAAGTTGGGCAGGAGAGATGTGTTACACTGGCAAGCGA
AGGCTGGCCTCAGAGATCTGCCTGCCTCTGCCTTCTGAGTGCTGGAATTAAAGGCATGGGCTACCACTGCCTGGCCTATATTTGTAATTTTCAGTTAAAAATTAAATTCTTCATTTGCAGTAGCCACAGATCCTCCGTTGAAAAAAGTTGTGTTGCCTTTTGCTGATCCAGACCCAGAAATTATTTGGTGTGACAATTTTCTGCAA
AAGGAAATGAGTGGGAGTCAGGGGTCTTCTGTGTACTTCTCTAGGAGCAGTTACTTCCAGACTGTGTCAGTCAACTAAACCTTCTAATATTTTTGTAAACATTAAATTATTTTGTACAGTTAAGTGTAAATACTGTATGTTTTGTATCAATAGCATAACTACCTTGTTAAGTATGGTGTTGATAATGAATGCAATACAAGAGTTAC
CAAGTTTTTTTGTATATGAGAAGGAAACGGACAGACACTCACTGTGTAGCCCTGACTGGACTGGCCTCAAGATCCACCTATCTGCCTCTCAAGTGCTACAATTAAAGGTGTATGTTATCTCACCTGGCCCAAGTTAGATGCTACTTTGACTCCTAAGGTTTCCTTCTCAGAGACGTGGAAACTTTTCTGGTGGTCAGCATAGAGGA
GTATAGGGCAGCCAGGGCAGCAGTACGGTGATCTCTCAAAAGGGGGTGGAAAGATAAACTTTATCTCTCCCTATCAAGCTATGACTTTTATTTCATCTGAATTAAAGACACTGAATAATTTGAGTATTTACTTCTAAGACCCATCAGCAGTTTTCACTACCATAGAGGCTCAAAGCTCTCCTACTACTTCACATTAGGGTACACAC
AATCTTCTCAGCTTTGAATATGTTGCCTAGAGATTTAGTTTACTACCCAGTTTGTGGTTTTGGAGTGGGAACTGTAACTCAACAATTTGTTAGCTTTTCAATTAAAAAAGACACTTACTTCATGTGGTATGTCATCTTTTTATCATCATTGTTCCCAGGTGGAGAAACACTACTTGCATGTAAAAATTAATTTAACCTTTTAACAT
AAAAAGACACTTACTTCATGTGGTATGTCATCTTTTTATCATCATTGTTCCCAGGTGGAGAAACACTACTTGCATGTAAAAATTAATTTAACCTTTTAACATTAAAGTGTATGGTAAAACTCAGAAAACAGCCATCCTAAGTGCAAGATGCTTTTCAATAAAAAGTAGTACAATAGGTAGTAAACAGTTGCTTTTGTGGATGTAAA
TCTGTATAGTATATTATATGTATTTTGTGGTATTGAGATTATAGAAAGTTTAGAGTGTCAAACATGCGTTTAATGTGTATTTTTAAACAAATTTATGGCAATTAAAATATTTGGAGACAAGGGTATCACATTTCAATTTGTAAAACTCTTTTTAACTCTACTGTGTCATTACAATGCTTTGTATAATGCCAAACCATAGCTGGAGA
CCATGCATTTCTAAAACCACTCCAGCTGTTAATCTGTTTGCGCCTCCATCCATGGACTTGTTTCTGTTCTTTTCCATCCACTTTGTACTCATTTGTTTTCATTAAATTTTGCATTTATTTTGAGTTTTTCATGGTGTCATTTTTGGGCAGTAGCTTCGCTGCTTCAGGTTTCTTGAGCCTATTGATGTCCTGTAGCCGTGGCGGCA
AAATGTAATACTAAAATCCCTGGAATCATTAAACTATGGCTTAAAGGAGTCAGCTGCATGTTAAATACACAAGATCTTTGTACTTTAGCACATGTGGATGATTAAAAATGTTCATATGCCAACTGAATCTACACATGGAATCCTTAAAAATATATAAATATTATTTTATCTATATACACATGCTTTTCCTGCATGTTTATATGTGT
TTCTTTAAATCATAGCCATATGGTAAATTTTCTATTTTGTTACGGTTCTCTTTTACTGATGGACACGCAGTGGGTGTTTCTTGGAAAAAGGCCAATTTTTATTAAAATATTTCTGGAAGAAAACTTCATCTGGCAATGTAGACTGCTAAAACTCACTTCCCAGTGTTGTGTGTTGAGTGCTGTGTGTGACATGGGTGAAGGTTTTG
ATTTTTACTACACTTTTCTTAAAAATGGAGCAGTGGGAAAACTCTGAAAGAGATTGACATTTTTCTCAACAGGAATCCATACTTAACAGTTCTGGCTTTCATTAAATTTTGCTCTTTGGTACCTGGGCCTTTTATTTAACATATATATTTATTTTAACTCTCTTGGAAGATGTGTGAGGGAAAAAAATAACTCTCATTTGATCAGA
GACCCTTCTTGTAACCTGTGTATTTTCAAGCCATTTTGTGAATAAAAAGAACCATGACATTTCAATAAATTCTAAATGCCTTACCTGGCACAAGCATTACATTAAAAAGATAGTTAAGCTCTTTTCATGTGTGTTCCATATGTATATCCATAAAACATTAAAATTCATATGTATCGGAAATTATTCATTAAAATGGCATTGTCACT
ACCTAGCACTAGAGTGCTGAGAGTGTTTGTGTGTTTAACTCACAGCTTATTTCTGGGGTACAGTGTGATGTTTCTCCGTGTGTGTACAGCCTCTGCACTGATTAAATCAGGGTCACTGACGAGCCTCTCGCCTGGTCTTTTTGTCCTTTTTTTGAGTGCTGAGCCCATTCAAATCTCAGTTGTGAGAGGTCTCACGAGGCCCTGCC
CGTTCTTGAAACCATAACCACCTGTCATTGTCTTCTTTTGCGTGGAAGCCCAGTCCTGGAACTCATCATTTCTGAGAAGTATGTGCCAAGTCAAAGCCAGATTAAAAGCTTTGCTTTAGGGCCCATTTAGGTCAGACTTTTGGGGTTGACTCTTTGTTTGGGTTTTGATTTTTTGAGACATGGTCTCACCCTGGTCAGTCTAGAAC
GTTGACTCTTTGTTTGGGTTTTGATTTTTTGAGACATGGTCTCACCCTGGTCAGTCTAGAACTCAATATGTAAACCAGGCCTGACCTCCTGAGAGCTGGGATTAAAGGTATCTGCCATCATACACAGCTTCAGACCTCTGGGTTTTAAACACTGCTATAAAGCTGGTTGAGAAGTATTTGGACAGTGGACAGGAAGTACCAGCAAC
TCCATTCCCAGCAACCACATGGTGGCTCACAACCATCTGTAATGGGATCCTTTGACCTAATGTCTCTGAAGACAGCTACAGTGTGCTCACATAAGTCTTTATTAAAAATAAATAGCCTGTGCATACACCTGTAACCCCAGCACTTGGGAGGGTGCAGAGCGCCAGCGCAACCCTAAACTCTGGGAAGCCTTTCAAGGAAAATGCAT
TTTATTTGAGTTCAGATATTTTTAAAATATAAAAACTGGTTGTATTTTTTAAAAATATAATTCTTGTAGACATTCTGTGGGTAAAAATTTGATTGTCCATATTAAAAAGTTACTGATGGTTTGCAATTCAGCAATGTACAAATAAAGACTCTTTCAGAAGGTGGCATCTGGGTTCCTAATTGTAGGAAGGAGCTGCTTATCTCAGG
CGGCCCACACCCAGGTGGGGGAGGCCATTGCATCTGCTGGCAAAGCGCCTGGGCCTGCAAGCAGGGTGCTGGCCTGTTGTGTCTCCTGTCTGTGCAATCTATTAAAGGACTCCCTCTTGGTGGGCTTGGCTGAGTCCTTCCTTTGTGCTGAGGGTCTGTGGCCTTTCTGTTCTTAGAACCCCAAATAATAAAAAATCTAGATGTTT
CAACTGTGTCTTAAGGCTTTGCGGCCTGCGCAGACTATATCCTGCTTCAGACTAGATACAATTGCCCCTTTTTATATATACACCTCCACAAGACATGCGTATTAAACAGATTGTCTCATCGTTGCATCTATTTTCCATGTATTCATCAAGAGACCATTTTATGACACATTAAGAAGAAAGAACCTTTTTGAAACAAACTCCAGGCC
TCAGTAGTTTGAGGCCAGCCTGGTCTACAGAGTGAGTTCCAGGACAACCAGGGCAACACAGAAAAACCCTGTGTCAATAATTCAATTAGTCGATTAGTTTATTAAATAAAAGCCTTTTATCCTCCACATCTGTCTTCCTCCATGTCCCAGAACTAACTAAAATCTCTTCTGATCATCCTTCATGCCGGGCCCCTTCTGGGACACTA
GCCTTGATACCTAACCCGAGGATTACGGTTCTAATCCCCTCAAATCTTCCCCTAGGGAGGGCAAGGGGAAGCTCTCTCCCACACCTGAGCCAAAGCACAGATTAAACTATTGTTTTTCCTTTACGGATTTTTAGAGTGTTCTTTTTAAGTATTTGTTCAACTTTTATCCTCCCAGTTAATTTCTCCATTCATCCTTGATCTCTTGC
TGTTCAAGACAGGGTTTCTCTGTGTAGTCCTGATTGTCCTAGAACTTGCTCTGTAGACCAGGCTGGCCTCCAACTCAGAGGTCTGCCTGCCTCTGCAGGAATTAAAGGTGCTGGGATTAAAGGTGTGTGCCAGCCATTAGTTTTTGAGCCCTGTGCAGTAAGCGTATGTCTTCTACAGGTTGCCCTGAATAAGGGTTGCTCCCAGT
ACTTTTTAAACAGTAGAAGCCGGATGTGATGGGAGAGGGTAGATACCGGATAACACAAAGGGAGCGGCGTCAGCCAGCCTGTATAATCTACACTATTTGGATTAAAGGAAAAAAGTCCTTGAGTCCAAAAAGTTAGTTTTCATCACCCATAGTGATTCTGGACCAAACCAGAGCAGCTCCCAAGTCAATATCTAAGTTGGGTGCCC
CACACACTCGCTGTCCTCCTGCCGAGAAAACCTGTTTGCTCACCCTGTCTCTCGTTCTTCCCCTTCGCCCAGTCCTGGAGTGTGTGGAGGTCCACTCTCCATTAAACCCTTTGGTGTTCAGTGACATGGACACATCTGGAGAAGGCACTTATATCTTTTGAAATTCTGGAGCTGGGGCAGACTTAGTTCTCAGGGAGACTCAAGAC
TTTTTGAGACAGAGCCTCTCTGTATAGCCCTAGCTGACCTGGAATCTGCTATGTAGACCAAGCTAGTCTCCAATTTTCTTGTCTTCTGAAGGAAGCTGAGATTAAAGGCATGTGTCATTACTCCTGGATGCTTTGCCCTTTATTATTATTATTATTATTATTATTATTATTATTATTATTATTATTATTATTATTGGGATAGAGTC
AGTTGGTCTGTGTAGCCCTGTCTGTCCTGGAACTCGCTTTGTACACCAGGCTGGTCTTGAACTCAAGAGATGTGCCCACCTCTGCCTCCTGAGTGTTGGGATTAAAGGTGTGCACTACCACTGCCTGGCCCTCCTTTTTCTTTTAACAAGTTATCTTTTTTGGTTTATTCTTGTAAGACAGGGTTTCATGTAGCCCAGGCTGACCT
AAACCGGGAGAGAGAAGTTTCTTTTTTCAGTTGTCTAAGGCTTCATCAGTAGCAGTGTTCAGCTAGCAGAGAGGTGTAGTGTGCTATATGAGTATTTTATATTAAAATATGAAGTGTGAGAGCAGGCCATTGGCTGTTGATTGTATTTCCCTTGCTCAGTGCATTTTGTTTCCTTTTTACCATTTTATCTTCTATTGGAAGACCTT
GTGCATTTTGTTTCCTTTTTACCATTTTATCTTCTATTGGAAGACCTTAAATGCTACTGAAACTTGCCTGAGAACTATAGGACCATGGCAAGCAAAAACAATTAAACAAAATTAGAATCTGAATATTTGGCTGAGGCCATATATTGGAAGTTGAATTTATGGAAAAAAGCACAAACAACCTTGGAAGCACTTTGCACACCGTGATG
CCAGCAGAGGACGCTGCAGCTGTAGACCTTCAGCTCTGCTCTGAGCAGACTGAGTATCTGTGTTGACTGTACTGAGGCATGCCCTTAAGAAAGTGTTCAAATTAAAAGAGCTGCTGCTGAGTAGAGTGTGTGGCCTTTTCCTTTGCATCCCAGGGTTCTGGTTCCCTTCAGAGGCACAGTTTTGGTACTGCTACTTAAGATGAAGA
TCTAGCCATCCCGACCTCACACTTCACTACTGAGCTGAGAACAACTCATTTCCTGAGAGGGCCCTGTATGCACAAGCCTTTTGTATATAACGGATTTTATATTAAAACTTCAGACATCTCTGCTCTTGGTGTTCTGATGTGGGCGAAAGAACCTCAACTTTCCTGGAGATTTATTGGAGTCAGATTTATTGTCCATCATCATGTTA
TCTTCTCCATGTAGGGGCACTAGCGTGCCTGGAGGGGAATGCTGTTCGAAAGCAGTTTCTTCTCTTTGTAAATTATTTAAGACATCTGCTATGTCATTCTATTAAAAAGATACCAGTGTGTCATTTGTAGGTCACATTGTTTTTCGTAATAAAAGCTCGCTTTCCATGCTTGGCATGTTTTTAGATATCTATCTGCACATACCCTG
TACAAAAATCCAGATTTGGTTTTTGCCCTTAAGTTGTCTAATATTAAGGTTGGATGAATATAGCATGCGCAGCTACAGGCTTTCTACATCTGGGATTGCTATTAAAAATGCTATTTGTCCTATTACCCTTCTCCTTAGTCCATATTTGTTTCTTCTTACAGCAGATTTTCCTCACCTATTGTACAAAGAAATTGCGATGTATATTT
TAGGAGTGACAGTAGTCAGGATAGCCCAGCAGGCAGCTGGGTATACTTTATTCAGGGCACTTTCTGTACATGTGGGGTTAGTCTTTATATGTAGGAGATTATTAAATGCCCTTTTGCTGCTTCATAATAATTGCAGATACCTCATCTTTGTTTCCTACTACTCTTCTTTGTAGAGGGGCCTGATGGCCTCTGGCCCTCCTCTATCA
CCCAAGGTTTCCGTTCCCAGCCCTGGGGTTCAGAGTATTGTGCACACCCTGTATCTTTAAAAGTCAATAGTCAACCCTTGGAATTAACTTTCCGAAAAATATTAAAGCTACATCATCCACTCTACAAACTTGTAAAAGCCCTTCTTTGTAATGGTGTAAGAAAGTATTTGGCTTCAGTTTTATGGCCTTTGCATCCTAAATGTTAC
GAAGGGAGGATTGCTTGTAATCTGGTGTTGAACAACTAAGTCAGTAATTGTCCTGTCTTTCAAACCAGTTAGCAACACAATATTTATGTTTAAATTTATCATTAAAGTACAACAGTCATTTAACACAGGTGTAACTATGGATCATTTTCTAATGTGTAATTTTGACTTCTGCAATTAGATAAGGCTCAGTGTGTCGAAATAATCCT
TGAGTTTCAGTCTTTAATAGGTGCCATTTAAAAAACATAAAAAATGCTGTTTTGTGTTTTTTTGTTCTGTTTACTGTATCCACAAGTCATCCATATAGTAATTAAATTGCACTAAATTCTCTATTTGTTATGTGCCCTGGCGCCGAATTCCCCAAACATCCGAGACCCAGCCTGACTACCGTTTTCGGTAATTCCTAGTCTGGTCA
AGGACAACTGGACTGCTGAGGTTACAGTGAGTAGAGGATAGGGGACAGTGCTACCACATATGCATTAAAGACATGACAGAGGCCAGCAGCATGGCTCATGATTAAAGATATCTGCCACCAAGCTTGATGACCTGAGTTTGAGCCCTAGAACTGATATGGTAACCTCTACAAGCTGTCTTCTGACTGACACTTGTGCACCGTGGTAT
TCAGTACGAGCAGGACTTTGGGACAGATATCTTTTGTGCTGTTTGATACTTGTCTCAATCTTTCTCCTTAGGTCCTCACACAATTCCTTACAGAGCACTTATTAAAAAAGTCTTACGAGTTCATCTGTTTTCTGATTTTTTGTGTGTGTGTGTAAGCTTCTAAAAGAAATATCAGTTGTGATTTAATTTAGCACATTTAAATAACA
GCCTGGTGAGGGGCAGTGTTCTTGCTGCTTTTGCTCAGCCTGCTGGGCCTTTCATGTATAAAAATGCTTAATGATTTTAGCCTTACACTGTGCCTTATGCATTAAAGTCCATTATTAGCATTTTCTTTCTTTCTTTAAAGATTTATTTATTTTATGTATATGAGTACACTGTAGCTATCTTTAGACACACCAGAAGAGGGCATCAG
GGTTTCACTGTATAACCCTGGTTGGCCTAGAACTTGCTATGTAGACCAGGCTGGCCTTGAACTCAAAGAGATCTGCCTGACTCTGCCTCACAAGTGCTAGATTAAAGGCGTATACCCTCTTACCTGGTCTTGTTTTTTTCATTTTTAAATTTTTTATTTTATTTTTTACTTTATGTGTATGGATGGTTTGCCTGCATGTATGCCTG
ACTAGAGAGCATCAGCTAAGCCGCTCCTCGCTCCTCACCTGAGCCTCAGGTTTCCATTGGTGGGAAAGCACTGATGATGTCACCCTCAGAAAGGGGCTGGATTAAATGTGATAAGCCTGTAAAAGTGTTCTGTATATTGGGCTCTTTAAAAACATACATTAGACTGTTATTAAACGTTGGTTGAATATGAGTTGATATGGATGACC
CACTGATGATGTCACCCTCAGAAAGGGGCTGGATTAAATGTGATAAGCCTGTAAAAGTGTTCTGTATATTGGGCTCTTTAAAAACATACATTAGACTGTTATTAAACGTTGGTTGAATATGAGTTGATATGGATGACCATAACTCGTTCTTGTGTGAGAAGCAGACTGACCTGTTCTAGCTCACCATGTGTTCTTCCTGCCTCCCG
CAGGCCAACAGGAGCCAGAGAATTGGACTGCATTTTGCCCCAGGTCTTAGGATTCCTTCACCACTATAGTTACTGTTAGAGGTCCTTTCATTCTTGCATTATTAAATCTCAGTTCTAGTCCTTCTGAGTATTGTTCTTAATCTTCCACCAGGGGGAGTGTGGGTCTGTAGGATTATAGAGGAATGAGTCTCTTGACTACCTAGAAC
CTTGAAAACAGATTTTGAAGAAATCATGTAAGATGATAAAGCATTTGAATGGTACAATAGATGTAAAAAAATTCAGTTTAAAAGAAACGTTTGTTTTTACATTAAATGTTTATTTGAAATCAAATGATTTTGTACATAAAGTTCAATAATATAAAGCTGTCTTCTGCTTTTCTTCATTCATGGTCTGCATTGTTATTACTGTGTGC
GTAAAGGTGAGCTCCCAAATTTTGTTCCAAGATCAGAAGTGAGGCTTTCTAGGATTTTATATGTATATCTAACGTTTTCTCCAAATCTAAGTACTCATTGATTAAACTGAAATGCACCTTACTTGTCTGATTTGGTTTTTGTTTGTTTTGTTTTTAGGAGATTTTTTTGTATGGTAGTTTAAAATCTAATTTTATATTTTAAACTT
TTCAATGTATGAGAGATGAATTTTGTAAAGATGAATGGGTAAACTTTGTGTTTGAGATTCCAAGGTATTGTTTAAAATATTATTATGGATATTCCTTATTATTAAAAGAAATATATTATTTTTGTACACCAGTCTGACTTTGAGTGTTTTCTTGAGGGAAACTGCAAAGCTGAGAGTATATAAGCTTGGAGAGCAACACAGGTTGG
GCTGTGCCAATGGCTAGCCTTTTCTACACCCTCTTTTGAGTGTAGTTTGATATTTTGTAATCAAAAGCTCATTTCACAAGCAGAAAAAGGCGACAAGTTAATTAAAGCAAGGAAAAGTGTCACTGAAACATAAACTGCACCTTATTGTTTTATATTTTTGTACAGATGAGAAGTTGAGGTAGAACACTGAGTAGAAAGGGCGACTG
GAAGAAGTAGAACTCATGGCTCCTCCAGTACCACCTCTACCTGCCCGATGCCATGCGATGCCATGACGATAATGAATTGAACCTCTGAAAACCAGTCCCAATTAAATGTTTGCTTTATAAGAGTTGTCTTGGTCATGGTGTCTCTTCACAGCAATGCAACCCCAACTAAGACGGATATGGAAATACATAAAAATACATACAAAATA
CAGGGCTCCTCCCCTCCCCACAGTCCAGGATCCTGCGCCACAGCAGCACCAACTTTTGTCTAAATTTACAAATGACATTTAGGATGACATGGTCCCGTACATTAAATATGCTGTTTGGCCAGCCACCTTTTAATTTGTGTATTTTGGGTTATTCATGTAACTTAAATGGTTATTAATGTCAAACACTTGTTAAAGTAATTTCTGGC
TGCACGTTGTGCATGGTGAGCAAAGCGCTCTACTCTGAAGCTATTGTTAATCTCATGGATTCGAAGTGGAAGACCACTGACCCAAATCATGGCCAGATTAATTAAAGCAAACTTTTTATTATTATTATTCGTTTACACGGACTATTTCTCCCAAAAGGCAGTGTTCAAGAGATCAGCACTGGACATGGGGAAAATAAGGATTTTTA
GTTCATATCTTTGTCTAAAGGGCTGTTGTCTAGTTTGTGAGCTCAGCTAACTTCATAGAACATTTTTACTGAAACAAGAGGCTGGAGAGATGGCTCTGCAATTAAAATCTTACACAAAATCCACGTTTGGTGTCTGATTCATGACTACCTGTTTCATCAGAGGACCCAACACAGACATCAACACTCATGTTAACATACCTACATGT
TGTTTGTTTCTTTGGATTTTTCCAAGACAGGGTTTCTTTGTGTAACCCTGGTTGGCCTTGAACTCAGCAGTCCTTCAGACTCTGCCCCCCAAATGTTGAGATTAAAGGCATGGGCCACAACTGCCGGAACTCACTGAGGATCACATCCCTGGAAGGTCTGGCTTGGGTGTTTTATATGTGCACATAACTATTGAAAAGTAAATTAC
TCTCCCATCCCCACTCATGCACGCTTGTGTTCCTGTTGCATTTCACTCGGTTCTGTTTGCTCTGCACAATAAGACTTGTTCAGCTCATCTTCTGACCTGCATTAAACAGAATGCTATTGTGTTCCTGTTTGTAGCCGGGGTTGCTCTTTGTTAGTAATACCACATTTTGGGAGAGAGGAGACTGCTATATTGAAAAGCTAATGAAA
GCTCCTAAATGAAGGTTTCTATGTACGCGGATGATGATTTACCTGTCAATACCAGCACTGTATTACTAACATGCAAAATACTGCAGATTTATTTTGACAAATTAAAGTTAACCAGTCACAACTGTTATGATGGACTGTTAATGCCGCAGAAGCTTCCTCCGTTCACTGTGATGGGAGAAAATGATTGAAGTATTCCTTCCCAGGTG
TGTACAGAAACTTTTTCATTCTGCTAAAATTTATTTGGAGTTGTATATGAAACTAGGAGAACTCTGGATACTTTTATATGCTCTCCTTCACGTAAAGATGATTAAAATTGTCTAACACTAAAGTGTTAAACTGGAATGGTTGACAAAGTACACAAGATCTCAGTCTACATAAAGGGTTGGGGGAAATTAGTATTTTCCTAAGTTTA
CTCATGGAATGTATATAATGGCGTGAAAAATTCCTTCAGAGAAATTTATGTTCCTTTCATTTTTACCAAAATGCAAATTTTCAGCATGGATGTGAAAAGCATTAAAATTATAACTTTGTGTACAAGATGAAAATAATTCACTAAATTTGCCCTTTTTTTACACAAAATAAAATGTTAAAGTTAAGCTTTATTTTATCAATTTTTCA
TGTACCTATATTGTGCAATACTTGAAAAAACGGTATAAAAGTATTTTGAGTCAGTGTCTTACATGTTAAGAGGGACTGAAATAGTTTATATTAAGTTTGTATTAAAATTCTTTAAAATTAAAAATGCCTATCCTGTGGTCTTTGTTTTAAGTCTTTGCTAAAAGTCTATGCTCATGAAGAAGAAAGATACAACTTACTGAGTCACA
GTTGAGGCAGCTCAGTGGCTGGGCGTAGTCAAGCCAACCCGCAGGCAAGAGTTCACTCTGACTTCGAGATTTGATGCTTATTTCTTGGATTTCTACAATTATTAAATCCATGTCTGAGTGGTCTGCCTTTCTCCTTTGTGCTGTGAGGGTCAACTGGGATGGGGTGGGATGGCTGTCCATGGCATCTCGCTTGCCGGGAGAGGAAC
GGCTTCTTCTGCACCCTGTGTGTGTTAATACCCAATCCCAAATCTCCTTTCTCCTAACAAAATCAAAATATATATATATTTAGGGGACATGAATATGGAGATTAAATAAAGGGAAATTGTTGTGTCTTCTGGGTCCTGTCATTGATGTATTTCTGGAAAAGCTGAGGTCTTAACTTCCAGTGAGCTCAAGAGTGCTGTGGGGTTCC
AGTTCCAAGAATGGCCTCTGCCTCCCACCTCTCTCCTCCTCGTCTCTCTATCCTCAGGCTCTTAAATCAGACCCTTAGCTGTTATTTATTTATCTTTGATATTAAATGTGCAGTTATGCGTTGTGCACTTTTTCCTGGCTACTTAACTCTGCAGTGGGGACACACGGACTCTGGACTGAGGTTAGGTTCCTGCTTTTAAAGTATCA
TCAGGTTTCTCTGTGTAACATCCCTGTAACTTGCTTTGTATACCAGGCTAGCCTCCCTTATAGAGATCTGCCTCCCATCCTCCCTCCCCCTTTGCCTGAGATTAAAGGAGTGCTACACCATACCCAGCTTAAAATTACTTTATCTTATTTTATATATAAATCAAAGTGGGGGGGATTGGTCTTTAGCTTCCCCACTCCCACCCCTG
GCGCTACCACGCCCGGCACAAGGTCTACTCTTAATGTAGCTTTGGTCGTCCTGGAACTTGCTATGTAGACCAGGCTGGCCTCAGCCTCCTGAGTGCTGGGATTAAAGGTGTGTGCCACTATGTCTGGCTTTGGTCCATTTTTTTTGATAAAGAGCTTGGTAGAAGGAGAGAAAGGATGCAGATTTGGGGCCATCTCTATCTGGGAG
TTTTGACCCCCATTGGGTGTACCTTGTCTATGTACAGATATTTTGTAATATATTAAATTTTTTCTTTCAGTTTATAAAGATGGAAAGTGGAGATTGGAAAATTAAATATTTCCTGTTAATATACCACTTTTGCTGCATTGCATTTACTTCTAATTTCTGTACCCCTTAAGCATATCTAATCATGTATGAAGGACATTTTTCCTTTA
AACTGAAGGAAGGGTCTGGTTCCGCTCCATCCCGTGTTCATTGTGCCTTTACTTGTGTTAGATCTCTGTGCTTTCTTCCTCCCCCTCTATGACGTCATTAATTAAAGCCTTCCTTGATAACCGCTGTTTCCTTTCTGCTCCTGTTTCTTACAGCTTGGTGGGTTTCTTCTCTGATTGTCTTCCATCTTACTCGCCTGGTGGCAGAG
GCTCCACAATAGCACGGATCCCTGTCCCCCTACCCCCGGCATAAAATGTATTATCTGGTCTCAGGTTGGATTCCTTGGTACGTTTCTTTCTGTGCAGTTTATTAAACCTTAAAAGGAAAAAAACAAAAAGGAAAACCTCTGTGTATTCTTGTCGTGAGCAATACTGTTTCAAGTGACTGCAGGGAGAGAGGAGGAAACCCCATGGT
GCTTGGAGGGAAACAAGGTGCTTTCTTCCACTCCAGACTTGGGGCTTAAAGTACCATTTTCTGTTATCAATAAAGTGCTGAATCCACCTGGGCCTATTACATTAAAGTATTGGACGTTGCTGGCATGTCTGGAAGGGTTCAGGTGCACATGCGGACCCTAATGTGGAAGCCGCCCTTCCCAGGCCTCACTTCAGCTCCGTTTTAAG
CGGAGCTATAAGGTGGCCAAATCTGAGACCCATTACATTCATTCTAGTTATAATAAATTTAATGTTTGTAAATGTAACAGTTTCAGTGTGATTTCTAGAGATTAAAAATCGTGCTGGTTTGTGTGACTGCACTTTTGAGGTGGGGTACCAAGATTGTTAAATTTATCTATTTGCAAAAATACTTGAATAGAAGAAATTCAGTTTGT
TTTCTTTTAATAAAATTTAGGTAACATCTCCTGAAAAGCTGGTAGCACAAGGCTCGGCTGGGGATGGTGTTTGACTTGGGAGGAAAAAGTTGCTACTGCCATTAAAGGCACTAGAGTTAGTGTGCTAGCCCTGAATAATCTCAGTTTCTAAAAACATGCAGCTTCCTTCACCCCTTTTTTATTTTTGAAAGAATACATTTGGTCAT
CTTTCCTCTCGAATCTAGTCGTTAACAAGACCATCTTTGCTAAAGTAGACAGGTTGGCTGGAGTCATCAACTTCCAGAGACCCAAGGATCCAAATAATTTATTAAATGACTGGTCTCAGAAACTGAACTCGCTGATGTCTCTGGTTAACAAAACGACACACCTCATAGCCAAAGAGGAGATGATACATAATCTACAATGAGGCTCT
TGAAGAGATACCAAGGCAACTTGTTTCGAGACAGGGTTTCTCTGTGTAGCACTGGCTGTCCTTGAACTCACGAGGCTGGAGAATCTGGTTGAGTGCTGGGATTAAAGTGTCCACTATTTCTTTGTTTTGTGTCGATGTACCTTGACGGATGTATTCGCCTAGCTTTCTTGTTTTTCTTCTGTATTAAAAGTCTGGTGCCTGCTTGG
GCAAAAATACCAGTCCCCAGTGCGGGTGTATAAACATCCCTTTGAGTTAATTATGGCTGTAAGTACTTCACATTTCAGTTTCCTCTGGCTTCTTTTTAAGATTAAACTTGGATGATCTGCAAACTCCGCTCCTTGTTATCATTGCCTTTACGAGCTCAGCTCCGCTACGTGACTGTGACCTGCGGCCAGAGTCTGGCTGGCAGTTT
TTATCTGGGCCTAGAAATGTGTGAGAAATGTGTCATTTGTTTTGCTGACCTGCTGTTGGACCTTCTATCCCAGCTCTCTGTGCTGTGAGTGGCTGTTGTTATTAAAAGGACCCGATTACCTGAAGTTTGATACCTCTTTCCACAAAGAAAGCCACAAAGAAAGAGACCCTGTCTCAAAAAAACAAAACAAACAAAAAATGAACCAC
GCTGTGCCTTTTCTATGCAATATTACAGACGTCACATCAGAACCCAGAGGGCTGTGTTCAATATAGATTCATTCAGGCTGTATTCTAAACAATTGGACAGATTAAATGTACATGGAAATGAGCAGTCTTTTGTAGTTTTATATTATACAATAAACAGTTAAAAGATGAAACATGCTCACAGTTTTCTTGTGACTAGAGTACCGCCA
ATGCTCTGTATACTTTATATTAAAAATGCTCTGCATTTCTTCCAGTGCAATGAAATTCATATGGTGTCCCACCTTATTTAATGATGGTACAATTGAAAATATTAAAATCTTAGTCAACCTCTGTAGAAAGTTTTCTCTATGAAAGTAAAGCTGTTTGAGAAATTATTTTTTTACAGATCTTTATAAAAAATAAACATCTTTTGATT
TGGATGCCATTAATTTGGTAAGTTGAATCTGTATGGGAAATGGACCTATATTAATTTCTGATATTTCTGGAAATAACCTTAAAGAGGTTAGATTGTTTACATTAAAGAGTATTTCAGTGTAGTTTCTGAGACCCCAGTGTTCAAAGTTTCCAGCAGACTGTCAAGAGGTTCTTGATAAAGACAGGTCTCTGGAGCCAGGTGTGGTG
ATCTCTTTTTTTCCCCTTTAAAGTATTAAGATAGCCAGTTCAATACAGCAACATGAAAAAGTGTCCCCAAGTTTTTGCTGCCTTTTATTCTACTTGCAAAATTAAAATATTCTCCCATTGGACACACTGTGCTGTCGTACATATTCAGTACATGTGACGTTCTGCTTTGAACAGTGTTTTACAGTGTTCTGGTCATTGGCCTAGCT
CTTCTTTCTCCCTGAGGAACTTGATTTTTCTGTCCCTCAATCGCCTTGTCATGATTGGGTCTGTTCCTTTACTACCACTCTCAAGTCCATAGATGAAATCATTAAAGTTGGATGATCAGTTTTTTATAAAAATATATATTTTTGTCCAAAAAAAAGGCATACATATGTGATTATGGCTAAATCAGAGGTAACTGGATGTGTGTGCT
CATCATCCTGTGTACTTGAAATTATTTTCAAATTACTTGCAGTGCCTAAAAGCAGTGTGAATCTTTATTTCGTTGTATTATTTAGAGAATAATGATAAACATTAAAAGCTGTATATGTTCAGCACAAATGTAACTTTGTTTTTCTGGTATTTTGGGTCCATGGTTGGCTGAATCTGTAAATGCAGAACCTGCCGCTGTGAAGGGCC
TTGACATTTTCCTGACTAACTAGACAACCCAATTCACAGCATATGGTTATAGCAAAAATTAGTAAATCATGACAATGCATTCTTTAAACTTCAGACTTCAATTAAATCAGTATTTTAAAGAGACAATTGTGTTGTTTTTTTCTATTGCCACTTTAAGTATCTTATCTGAAAATCTGTTCCTTGCCATGTTTTTCTTCTGTAACATA
CTGCTGGAGGCGGATGCTCATTCATGTCTTACACCGGATCCATGCTTGCCTTACTCCCTGCTGTCACTCGGTGGTTGTTCTGCTCCTGTGTTCTACCAAGATTAAATGATCTTATATTTTGTTTATTTATGTGTGTGTGTGTGTGGGGGGGCTGCTCGAGGCGTGAGTGTGGAGGTTAAGAACAACTTGCAGAAATCAGTTCTTTC
AGATACTTTTTACAAAGTCTCACTATATGGCCCTGGGTGGTCTGGAACTTACTCTGTAGACCTCACAGAGATCCACCTAGTCTGCCTCAGCAGCGCTGGGATTAAAGGTGTGCGCCACGATATTGACCTCCATGGCTTTTTGTTTTTGTTTTTTGTTTTTTGTTTGGTTTTTTTTTTTTTTTTTGAGACAGGGTTTCTCTGTGTAG
GCCCCATCCCAAGCCCTTCAGTGCCAAAAACAAAGAAATGAAACACCGCCTCCAACCACCACAACCATATGGAGGGCAATTCAGCCAATGTCCCTGAAGAATTAAAAAAAAAAAAATTCCACTAGACCACCATCCCTTTTGTTTTGGGATTTTTTTTCAACCTTTTCCATTTGCTGAGTGAAGATGGTCACTAACTCTATGCTGCA
GATCCTCCTGTTTTATAGTCTCTCAAGAAGCTGAGACTGCAAGCCATGCTGGGCTTGAATTTTAAATTCTTGGTGTGTTTGGCCTCAGATAATTGGTTACATTAAAAACAAACAAAAACAAAAAACAAAACCGAGCATTCTCAGTCTCTTACCCAGACATGGCTATCCCTCCCAATGAAATTGACAGGAGTGTCTTTGCCATCCTC
TAATATAAGTTGTAAGTAACGTTGTCAAAACTCTGATCCCGATGGAGGCTGCACGCCTCCCCCACCCCATGATAGCATCTGTGTGTATTAATTCTGAAGAATTAAATGTTTAAATTAGAGTTTAAATGTTGACGGCGTTTGCTATGTATAATTGCCCCTACACCGTTATAAAGTGTTTTCAGGAATTTCAGTGCCATCCTTCCTTT
AGTGGTATCTGGGAATGTGGGAAAAATAAGACATGGTGCTTGTGTTTGGAGAAGCTTCATCAATTATAGTCTGTCACTAGATCTCTTTATAGGTTTTGGTATTAAAATCTTGTTATTATTTTCCACAGTAGTAGGTAGTTTTGGTTGCTATTGATTTTTGTCTTTGAATCTCCAATCCATACATGGGCAAATGTACGATTGGTAGC
AAAACGGGAGTAGGAGACAGGAAAGGGTGAGGTCTCGAACACCAACCACCAGGATACCACTTACTCCACTGTTTGAAAGCTACCGTCACATACCCAGTGCATTAAAGGTTTTATGCCCCTTTGTCCAGCCGTGGAGTTTAAGGGACCTCAATACCCACTTGCCAAGTCCCTTTGAAGAAACTGAGGCTGAGAGGGAAGGGATGTCA
TACACTGTGGCATGTACACTCTCATCCCCCACATTGTGTGTACACACACAGTCTCTCTTAAGAGACAAGCAAAACCTCTGTGTATGTGTGAGTATGTGCTATTAAAAACTAACTCCTAGCTGGATTTCATGCCGTTGATCCCAGTACTCAGGAGGCAGAGGCAGGTGGACCTCTTGTGAATTTAGCCTGGTTTACATAAAGAGTTC
GTAATGGAATGTATTTTTCAAATATTGATATTTTGATTTTCTGTAATAATTCCTTACAATAAAAATGAGGTAAAATTGTAAATTTAAAGTGTAAACTTTAATTAAAGACATTTATAGCTACTTCTAAGTCAGAAGTACCAGTAAACATTAAAAAACAGTTTCTAAAAATTGATAATGTGAGGGCTGGAGAGTTGGCTCAGCGGTTA
GGGTTTCTCTGTATAGCCCTGGCTGTCCTGGAACTCACTTTGTAGACCAGGCTGGCCTCGAACTCAGAAATCCGCCTGCCTCTGCCTCCCGAGTGCTGGGATTAAAGGCGTGCATCACCACAACGGGTTAAAGATTTATTTATTTATTTATTTATTTATTTATTTATTTATTTATTTACTTATTTATTTAATGTATGTAAGTACAC
AACTAATATTTTGTAACGAATTCTTAAGAAATACTAACATTTGAGTCTTAGCAATAAGTACAGGAAAATAAGCGTGACACACACATCTTAACATTGCTGAATTAAAGCTATTGGTTCTGAGGCCTTATACATACTTGGTCATCCAACCTGGGTAATTTTTTTCCAGTTGATTATCTTTTAATTTTTACATATGAAGGTGTTCTGTT
CAAGGTGGGCCTCCTCGACCTCCAATGGGAATGAGACCTCCTGTAATGTCGCAAGGTGGCCGTTACTGATCTTACTTCATCAAGTCTAATAGGTTTGGAGATTAAACCTTTTCTCAACTTGTGCTGTTTATATAGACAAGCTTCCGTCATTAAGGCTTCATTGTGACTTTTAACAAACATAATCTTCCCACATACCAGGAACTATT
CTTCTCTTCTCTTCTCTTCTCTTCTCTTCTCTTTTCTTTTCTTTTCTTTTCTTTTCTTCGAACTCAGAAATCCTCCTGCCTTTGCCTTCCAAGTGCTGGGATTAAAGGCATGCGCCACCACGCCCGGCTGATTTTTTTCTTTCTGTTTTCTCTTCTTCTATCAATACTCAGGAAAATATGTGTCAGAAAAAAGAAAACTGGGCACA
AGTTGTGAACCACCCTGTGGATTCTGGGAATTGAACTTAGGAAGAGCAGCCAGTATTCTTAACTGCTCAGCCATCTCACCAGCCTGGATTCATGATTCATATTAAACTCAGTGTGTTGTAATTTGATGCAGTCATCCTTTTGATATTCAGATTATTCCTGATTTAGCCCTTGGGAACCCCTTTCAGCTAGTTCTGTCCTATGGGCA
TGAGACAAGGATCTTACTATGTAGCCTAGAACCCACTCTGTAGGCCAGGCTGGTCTCGAACTCACAGAACTCCACCTGCCTCTGCCTTAGCAGTATTGAGATTAAAGGTGTGTGCCACCACATCTGGTGTATGTTAATTTTTTTTTAATGTGCTGAGATTATTTATTTGTTGTCAAGGATGCTAGAGCAGGCACCTAAAGGTTGGG
AAATGAGGAGAAGGCGCAGGATAATTATGTCCCCCGCCTGTGTCGCAGTTTATTTCATGACTCACGCCTTACTGGATGTATTGGATGCACTTGATTATTGATTAAAGTTCAACATTTATACCAGGATTCATTTTTCCTGTTATATCATGTTACATGTATTTTTTTTACCCCTAATTTTTTTTTAAGATTTATTTATTATTATATGT
TCTGCTTAATACCACGTAATCCCTGCATTTAATTCTCTTTTTGGACAGATGGACAGCCACTCCCTATGAGCTCCTAATAGTCCCAAGACTACATAAGTCCATTAAAATTCTTTACTCTGTCAGTTCTTTTTTTTTTTTTTCCCCCAAGGAGCCTTACCAATTGTTTCTGCATGACTTATGATCCATGAAGTAGCTGTCCCAGAAGG
GTTTCTCAGTGTGTCCCTGGCTGTTCTGGAATTTGTACTGTACACCAGGCTGACCTCGAACTCACAAAGACCTGCCTGCCCCTGCCTCCTGACTGCTGGGATTAAAGGCTTGCACCACAACTGTGGCTCCTTTTGTTTTGTTTTTTAAATTTATGTGTATATGTACTCTTGTGCTTTCGTTTGTATGAGGGCAGACTTGTACTGGC
ACCTCACGCTTGTCTTCCTCGTCCTTCTCTGGCAGCTGATCAGGCCATACGTAGCCTCTCTGTTTTTCCTGAAGTTAATTTAAATGAATCATCCAATCTCATTAAATGGCTCTACTCCCTGTGTGTGAGAGGATGCTGGTGGTCATGGTAACCAAAAGAAAGAAGCCCTGCTGTTGGTAGTTCTGATGGTGGAAGAGGATAGGACT
TACCTCTGGCCTGGCCTGGTGCCTTCCTGCCTTAGGGAACTCGCTATGTGTGCTTGGCAGGGGCCGGGGAAGCCGTGCATGCTTTTGTTCAGACCTGGTCATTAAAGGTAACTCTGGAAACCAAGCCTGTTGGGAGTGGTGGTTTTGTTTAATAAAAACGGGAAATTGGAACAAGCAGAACCCTCCCTTCTTGCTCTCCACAAGGC
CAGTTCTATAACAAGTGACTTGCTCCTTAGGGGATGTTTGCCTTTAAGGTTTTATACTTTGTTTGGTTTGGAAAGATGCTTTAAATTAAATTTGGGTAATATTAAACCACATGTTTACAATACCAAAATCCACAAAAGCTACTTTATTTTCAAATATGACAGATAGTTTCCAGAGTACGCCATGTATAGCAAAGAACCCTGCCATA
AGATGGGTTCTTGAGAAGTTTTCAGTAACACTTGTTAGATATTTAGGTCCTTGGTTCTCATTGATGTAGCAGGTAAAAGGTGCTGTCAAAGGAGTGTAATATTAAAAATGATCTTTCTTGATTCTCCTTCCTTTTTGCTGTAGACCTACATATCCATTTTTGATGCCCCCTCTCCCTCTTAGTCTATCCAGGCTAACCTGGTGCTG
GTCTTACTAGATAGTCATGGCTAAACTGGAACTATCTATATAGACCAGGCTGGCCTGGAACCTACAGAGATATGCCTGCCTCTGTCTCTTGAGTGCTACGATTAAAGGAATGCACCACCACACCTGGCTTCTTGTTGGGTTTTTGTTGATGTTTGGTTTCTTTGTTTGTTTGGTTTGGTTTGGTTTTTTGAGACAGGAGTTTCTTT
TTGGACAGTTTTTGTATGTACAGTATTATGGTACAGTTTTTTTAGTATAAATTTTTTTTTTGTATTTGTACATTGGACTGCTGTAGTTACACTTTTTTATATTAAAGGAAAAAATCCTTGTAAATAATGTCTGTTAAAGGGTAATGTTATTACTTTGTTTAGCAAATATTATCTTGTGATTAGAATTTTGGTAGATGGTACACTTA
CTCCCCAACCACTTGTCTATTTGCCTTCTTTATTAGTCTCTTTCACACTCAGCTTCTTGGTATATACATATTCCTTTGTGAGTGTTAAACGTGTGGCTGTATTAAAGGATCCTGTCAGGGTTTCTCATTCCCAAAGCCTTCCACAGAAGCAGGGGACTCTTGGGCTCTGTCCTTTACCCCTCAGCTTCATGTCTGACAACAGGGCT
GTTACTTAACAATTTTTTATTTTACCCAAGAACTGCAAGTAACATTTGAACCATGCTGCTGTTGTACCTTAATAACTCAGTGATCACCAGTGTTTAGTCCATTAAAAACACTCTTTTCGAAGAAAACAGTTTCGAAGTCTCTGATTAGCCAGAGTACACTATGGGTCTTCACTGAGAAAAACGAAGGCCCATTTTCTTTGGGAAAA
AACCACACAAATGTTTTGGGTTTTTGAGACAGGGTCTCACTGTAGCTCTGATTGGCCTAGAACACAGAGATCTGCCTGCCTCTGCTTCCAAAGTGCTGGGATTAAAAAGGCCTGTGTCATCCATGCCTGGCTTCGGTTCTTCAGAGGTTAATTCACTACACTTGAGTACAGAAGAGAACCTTTCTGACTTGGCCAAGACCTTAGTG
AGGGTTTTTTGGTTGTTTTGTTTGAGACAGAGTTTTGAGCTGTAGACCAGGCTGGCCTTGAACTCAGAGATACACCTGCTTCTGCTTCCCAAGTGCTGGAATTAAAGGTGTGCGCCACCATTACCTGTCTTAATTTTATTTTTTTGGTTTTGTGTTGAAATAGGGTCTCTCTGTGTAGGGCTGACTGGCCTAGAACTCACTTTCTA
ATATGAACTACCTATGACATATATTAAACTGATTGACAAAATCTGTGTGCTGCTTTGACTTTTTGTAGTTGTCCTACAAGAATATGTATACTGTTCTCTTATTAAAAGCAGGAAAATCGTTTTCCTTCAAAAGCATTAATCTTGAATATTCCTTTATGGTTACCACTCTAAAGCCCTGTATGTATTGTTTCAGAAAGGGTCTCACT
GGGTGCAATGTCTCTGTTCATCATCAATGGTATTAGCTGAGTTGGAGGAATAGGCTGGTTTCTAAAACAGAGATCTTGAACTGTATTGCTTGAAGATCTTATTAAAGTCCTGAATATTTATTATTGCATACTAGAGAATACAATTAATCTTATGCCCAGAGATAGTCATGGTCAAAGTTTATATTTAACCAGCTGAGCTTGAGCAA
CAAAGCTAAGTTTTTTTTCTTAAACAGCACCTTGCTTGAAGATGACTTTAAAGAAATTAATATATTGAAAACTTATTTGAGTCTTTATTTTAATCATCCCATTAAAACATGACAAATTATTTGACCATTCCAGTCAGTGTACTGCTTTAATTTCTCCCATTTGCCTGTCAAGAGCCCACATGCCTTGTTCATTGGTCTTTCTCTGC
GCCCTCCATCCTTGGAGAATGTCACTGTGGTAACCTGTGTGGAGTGTGGTTTTGTGAGCCATTTCATTGGTGGTAAAATAGGCATAGCAACTTTTTTCATATTAAATTGTGCATTTTGGAAGCAAGTAGCCATAGAACATACACACCCACACTTTCACTGGGGTGGGCTTCATGTGAACATCAGGCAAAGCCGTGAGATCAAACCA
GACATATGCTAAGCAGAAACTAAGGCGTGGTTAAATTGTTTTTCCTGTGTGTTTTTCAGTATTTACAAGAAATGCATTATAGTCAATGCTGCCTTCAATTATTAAATCTGTTCACTTGTGTGAGCTCGCTCTCTCTCTCTCTCTCTTTCTCTCTCTCTCTCTCTCTTGTGTGTGTATGTGTGTGTGTGTGTGTGTGTGTGTATGTG
ATATTACAAATATAGAGAGAAACTATTTTAGCCAGGCAAAGTATTTTTGCAGTGATTGGAATAAATCATTTATTACCTTGAAGTCGCATTCAGGACACTAATTAAATAAAATCATGGCAATGCATTTGTGAGTTGTTTACATTTTTATTTTGTTTCTTAGAAGTTTTAGGGGCTGGGAAGAAATCCCAATTTTTTTGAAAAGAGTA
GGGCAAGGGGAATGCTGGAGTCACACCATGCAGTCTAAAAGACCTTCAAACCACAGTGTAAATGCTAACTAACCATATTGGTATGTAACCAGAATTTTATATTAAAAAGGGCATCCTTGTCAAATGTATGCTGTGTAAAAAAACAAAAAAAAAAACAAAAACAAAAAAAATGTACTTAGTGGGAAATCTCTTAGAATTGTGTTTCG
TACTCACAGTTTGCCCACTCTGAGTTACGGAGAAATGTTTTGTCCACTGTGACTGACTGCGGAAGCAACTTTAAACTGGTGGACGTAAATACTTGCAACCATTAAATAACTGTGTGCATGTTTACATACGAATCTGAAACATTTCTGAAATTTTGATTTGGGAAAAAGTAATGCAGAGGAGGGGTACTCTTAGGTCCAAGGACTGG
GTCTGGCTCTGGGTATATTTCTATTTTGAGGCTATTTGCTCAACTGGCATCTTTCTATGAGCTCCAGCTAGTGAAACCCTGTACACTCTATTGCGCCGCCATTAAAAGCAGCCTTAGTGCATTGCCGTATGATGCCTAATTGGTTGGTTATTTCTAAAAGCTGGTGGGGGGTGGGGAGCTGAGTCAGGGAGGGGTTGGAAGAACCA
CTTCTTGTGTTGGAACTCTGTCCTTCTGTCTGTCTGTTTGTTGTCCCATGCTTGGGAACTGCACAGCGTGAGCTGACTGTACATCTCTCGGATTGGTTTCATTAAAGGAGAAGCACTTTATGTACCGCTGTCTTTCCCTGCTTCCTCTCTTCCTTTCCTTCTGTCTGTCTGACTCCTGGGTCTGTGCGCCATGGCATGAGTGTTTT
GAGATAATCATTTTCACTGATGATGGAATAAATCCAAGAGCTTTCCAGAGACTGGTTACTTCGGTGCTGGAACATCTATGGGATCACTGTCAATACGGTCATTAAAGATTTAAATTATGAGTGTTGCTCACTACTACTGAGGTCACTGCTTCAGTCAGTACAGCTGTACTGGTTGTACCACCTCCTGCCCTTGTTTTGCTGCATGT
GATGCTAGGTCTCACTATGTAGCCTTGGGTGTTAAGGAACCCCCTAGTTTAGATCAGTTTGGCTTTGAAAGCAGAGATCTGCCCTGTCCCTATTGCTGGGATTAAAGGCATACACCAGACTATGCCAGGATTGGTCTTGCTTTTTTTTTTTTTTTTTTTTAAGTGATGAGCCCTGTTGGCTGTCCCGCCTCAGAGAAGACGGAGAC
ACAGGGTTTCTCTGTGTAGCCCTGCCTGTCCTGGAACTCATACAGACCACGCTGCCCTTGAACTCAGAGATCTGCCCACCTCTGCATCCTGGGTGCTGGGATTAAAAGTGTGTGCCATCACTGCCCAGTGTTATAATTATTTAATCTCAGTCAGGGGTTTCTACTCACCTTTGATCATTCAACTCCTAGATACAAGTCACAAAGCC
AACCACCAAGGCCTGGCTAGAGATTAGGGCCTCACTATATAGACCAGGCTGGCCTCAACCCACAAATCCACCTGCCTCTCTCTGCCTCCCAAGTTTTGGAATTAAAAGCATTTGCCACCAGCTGGTGCCCCATCTCCTTAAATCTGCCTAAAACTATTACTAACTCTACCCAAGACTTAAGTGTGCAGCCTGGTCTACAAAGTGAA
TCACCCAGAGTTGTGGTCAGCCTTACCCCTTCTCCGAGAACAAGCAGAGCGCTCTATTTTTAACTATGTTACACTCGTAAATGACAAAACCAAATCTTCTATTAAAAGGCAAAGATGATGGAGACTGTGTCTGGTTTTTGCATGTCCTCCCTCACCCCCCCACCCAGCTCCATGGGGCCTGGTTGAGTGACCATGAGGGCAAGCAC
GAGAGGGGCTGTTCTTGGCTGCTCCAGAATGTTCTTCCAGACAGAGTGGTCAAAGGCAGAAATTCTTGCTCCAGAGCCTCCTTTCTTCAGATCTCAGCTAATTAAAGGTTGGGTCTGGCCCGTCCCAAGCTTCCTCTGGTGGTGGAAACCCCCTCTTAGAGGGCTTTGCCTGGCAGGGACTTCTCCCAGGTGCCATGGAGGCCTTT
GTTAAGGAAGCAAATGGTTTGTAACTTTGTAAGTACTTAAAACATGGTGTATCTTTTGCTTATGGATATTCTGTACTATAACCATTGTTTCTGTAGTTTGATTAAAGTGTTTTCTTGGTGTTAGCTTTTTTGAGAATGTGTCCTGGTCTTTTGTTTCCCTCATTTTAATCCAAGACCTATACAATTATTTACTTTGAATGTTAACA
TTGTAATTTAGTGAGGTGAGCGACTTCAGATTTCATTATTGGATTGGATATTTGAGGTAAAATTTCATTTTTGTTTATAGTGCTGACTTTTTTGTTTGAAATTAAACAGATTGGTAACCTAATTTGTGGCCTCCTGACTTAATAAGGAAACATGTACAGCCATTACATACAGCCTAAAGCTGTCAGCAGAATGACTCAACATTGCC
CAAAAGATAAGTGTGGCTTTTTTCAAGGGATCTGGAAAGTTTTCTATTATTGTTTTGTCTGATAATTCTTAAGAGCCTATTTCAAACTAAATATTTTTAAATTAAAGAGAATAAAAGTTGTTAGTTTGTTACCATTTTGACGGAGTTGCTTCATTTTGCTATAACTTCAAATTATTTGTTTTAAACAGTCCTGTATACAACATATA
GTGTCTCACTATGTAGCCCTAACTAGTCTGGGACTTACTGGATAGACCAGGCTGGCCAATGACTCACAGAGGTCCGCCCGCCTGCCTCCCAAGTACTGGGATTAAAGGCATGGCCACACACCTGACCAGGGTCTCCTGTTTTCTCTGTTGCTACTAAATTTGCCACAGCCTCTTAGTCCAGGTTGGCCAATATACTATTAGCACCT
GTTTTTAAGACAGGGTTTTCCTGTGTAGCCCAGGTCTAGAGGTAGTCCAGGTTGGCCTTGAACGCAGAGATTCACCTGTCTCTGCCTCCCAAGTGCTGAGATTAAAGATGTGTGCCACCACTGCTTGGCTTTGTTTTTTTGTTGTTTTTTTTGTTTTTTTGTTTTTTTGGTTTTTTTTTATGAAACAGAATTTCACCATGTAACCT
TCCTTATCACGTACAAGTGTTCACTTTATAGAAGCCTTTTTCTGTATTGGGTATGCGGCACAGGGAGAATCTAACTAAGCCTCCAGTCTGAGCAAGTCTTATTAAACATCTCTCAATTGCTTTGGTGTCCCGATGACTGTCACACGCACCACCGAGGTGCCTGCATCTGAGGGCCTGCATCGAGGCGCTTTTGAAGAACCCAGCCC
TGTTTGGTTGGTTTTTCGAGACAGGGTTTCTCTGTATAGCCCTGGCTGTCCTGGAACTTACTCTGTAGACCAGGCTGGCCTTGAACTTCCAAGTGCTGGGATTAAAGGTGTGCGCCATCACCACCTGGCTAGAACTGTTTTTGTTTTTTTGTTTATTTTAAGATCTATTTACTATTATAAGTACACTGTAGCTGTCTTCAGACACA
TTTGAGACAATGTTTCTGTGTCCTGGTGTTCTGGAACTTGCACTGTAGGCTGGCTTTGGACTCATAGAGATCCATCTACCTCTGCCTCCTGAGTGCTGGGATTAAAAGAGGTGTGTGTGCCACCATACCCGGTATATTTGGCTTTTTTTTTTTTTTTTTTTTTTTTTTTTTGGTTTTTCGAGACAGGGTTTCTCTGTATAGACCTG
TGACTTTTCTGCAGCTGTCAGTGTGAAGAAGTGTCTGGACTGTGTCATTTTTACACCAACCTGGTAAAAATGCTGCTCTTGATGCTCTCCTGATCCCACAATTAAACTGCACGTGAGCGAGCACTGCCTTCGGTTCAGTCTCTTTCCAGTCCAGGCCCGGCTTCAGGCTCTGATACTTATGGGTATTCCCCACAAGTGGCCTCCAC
ACTGACTTGGAGACACCCTGGTCTGTGAAGAGTCAGTGGAGGCAGGAGCCAAACTGAGCCTTTTCTACCGTGTGGCATTTGCCACGCTGGTCGTTTCTCCATTAAATTCTCATATTTATTGCATTGCTGGGAAAGACCCCCAGGGGTGACTCATTCCAGAACCCCCTAAAATGGGAGAAGCCATGTGGGGAAGATTTCTGGGAAAG
GTGGTTATACAAGTTGGGAGTGAGAATACACATGGTATACAGGTGGGTTGTGAGCACAGGACAGCATCCCAAATGATGGCCTTTCTGATGCTAAAGAGCAATTAAAGCCTCCTCCATCTGTTTGGCCTGTGAAGTTGTCTGTCTTGTCCTACTTGGGGAATGCAGGCTGGATCCTGGGCTGGCCTCTGCCCCCTGCCTGTCACCAC
ATATACAGAGGAAAGTACTTGTCTTTATTAAATGGTAGCAGATGAGCATCGAAAATAGCTATAAAGCTTCTGTCGAACGAAGGCTTTCTCTAGCACAAAGATTAAAATTGCTAAGTAAACAACAACTTGGTTTTTTGTGTCATTATCAGTTAAGGTTTTTTATACATTGTCAATTTTTAACTAATATTCCCATAGTCTAACTGGTC
GAATTTTAGTCTGTAAATATGTTTATATTAAAAATAAATTCATGTAATGTTTTCTGCTAACAGAATAAGCTGACAGTTTGAACAACTTTTGCTGTGTAAAATTAAAGTGCTTGGCACCATTTCATCCTATATTGGTGTTGTATCATTTAGTTATGATAGAAAACAGTTTATGAACTCTTTCTCCCTTTATATTGACAAAAAACCAA
CTAACCTCTGGGGATCTCAGGCCACAGTTCTCTTCCCCTTGGAAGACTAGTCAGAGGACTGGGCCGGGTAGAGACAGCCACATGGTCTGTGCGTACGTAAATTAAAGCAGCCATTGGTGATGAAAAGCGGGGAGTCTTTGTAGTTTGGGAGTGAACAGGAAGTTGTGCCTTGTCAGGAAGAAAAGAATTCTATGGACCTATCATAG
CCAGAGTCTGAGCTTGGACAGAGAGTGGGCGCTCAGGCCTGGTGCTCCATCATACGACCTGTACCTCTCAACTTTTGCCCTGTTAAATATATGCTATGTCATTAAATGCTTTTAAATCTAGCCTATGACTAGCCGGTGTTTTTCCTTCCCTGTCCAAGCATGCCTAATAGGGAATTTGCAAAGTGTGTGAGTGTGAGTGTGTGTGT
CGTCTGTCCTAGTGATGTGTGTTGTCTGCTGGCATGCTTGCAGCACATGTCCATTAAAGGTCATTTTGTTTATTTGTTGGCATGCTTACAACACATGTCCATTAAAGTTCATTTGGTCCTTTTATTTTCATTGTTTTCTTGGTTAGTGATTTCATTTGCATAAACATTAATTATCTCTGCATACTGGTGTGGGGTTTTCTCTTTCC
CACATACATGTACCATCGTGTGATCATAGTACTATGATTTGCTTTTGACGTCTGTCCTAGTGATGTGTGTTGTCTGCTGGCATGCTTGCAGCACATGTCCATTAAAGGTCATTTTGTTTATTTGTTGGCATGCTTACAACACATGTCCATTAAAGTTCATTTGGTCCTTTTATTTTCATTGTTTTCTTGGTTAGTGATTTCATTTG
AATAACCATGGTTTGTTGTACGTAAGTTTAAAATAATGTTATTAGAAATATAGAAGAGGTAAGGTTACAGCACTGATTGTTAATATCCTTGTTATTTGGAATTAAATGAACCTAAAATTTAGACCAAAAGAAATTGTACTTTTCTTTTAATGTAAATTATCCCTTTGGGATTATAATATGCTTTCTATTCCTTTGGGTTAAGAAGG
CTGAGTATTCCGACATCCGGAGGTGAAATGAAAACCGGGCCATGAAAGCTTTCCTCCAGGCTGTCCATTTTCTTATCTATGGACATTCCAAAACATTTACATTAAAGAGGGGGGATGTCACACGCTGGATGTGTGCAAATTGTGGACTTCGTGCAGGTGTGTGAACAGGTGAGATGAAGATTCCCGGGCAGCAAGGTCTCGAGTGC
TCCCCCACTTCACTCACTCTCTTCTACCATTCCAGGAGTGATGTGGGTCTGAAGGGTTTCAAAGCAGATACAATCCTACTTTCCCCATTCACACTGCCTTATTAAAACCTTTCAGGGCTTGTCAGAGCTGTTTGATTTCTGAGACCCTGGCATCTAGGACTAGACAGAGCCAGAGGCCATATGCTTGTCACTGCTATATGCTCAGT
TTTCCTGACCCGGATAAAGAATTAACTGCATGAACACAAATTCTGGCTGAGACTTGGGGACAGTTCTCTAAAAACGGGATATTTATTTTACTTTTGAACAATTAAAAGCCCCTCAGAGCAGGCTGTTTGCTGAGGCTGATCCATCTGTTCAGCCACTCTGTCTACCACACTGACCCATGGGCTGCCCTGGACATAGAAGCGCAAGG
AGAAAGGGAAAGATAAAGAGAAGTATCTTCATCTCAAGAAGATATATTCATCTATGTTAAGCCACAGGAGTATCCTGTGACACACGAGTGAGCATGGATAATTAAAATGAACATGGCCACAATGAAGTAGAGCATCGAAGTGCATGTCTGTCTGTCTGTCTGTCTGTCTGTTTCATTTATTCATTGACTCGGGATCAGGCTGGTCT
GGTGGTTGTAGCTGCCCTCTTCCCACAGCACTGCACATGCTTCCCCGCTCCAGCACCGTCTCTCACAGATGCCTCTAGTCAACAGCACTGCATCGTTTGCATTAAAGTGTTCACAAGAAAAGAACGCTGTGGGCTCCCTTCTCTTTGCCCTGTGACCAGAGATCACTGGGAGCTTAACAGGAGGTGGAGAGTCCCTTTCAGACTTG
GATCAAAATAACTTTAAAAGTCCCACAGTCTTTGAAAATTCTTAAAATTTCAATCCCTTTAAAATATCCAATCTCTTTTAAAATTCAAAGTCTTTTTACAATTAAAAAGTCTCTTAACTGTGGTCTCCACTAAAATACTTTCTTCCTTCAAGAGGGAAAAATATCAGGGCACAGTCACAAACAATTAAAAGCAAAATCAAACTACA
ATGTCACCACATACCCATCTTTTCCTTAATATCTTAAAGCATCACACAGATTTATGTCTTAACAGATTTATGTTAAAATAGATTCCATGTTTATTTTACTATTAAAACTTCCCTACCCAAACATTTGTTTTGTGTTTTTGTTTTTTCCTTTTAATGATGCCCTTGCAGATGCACCACATAGATTCTGTGGCCTCAAGTATCCTGGT
GTGGAACTCTAAGCTCCTCCAACCCACATCTGCCTAGACTCTGCCATGCTCCTCCCTTGATGATACTGGACTGAACCTCTGAACCTGTAAGCCAGCTCCAATTAAATATCATCCTTATAAGAGTTGCCTTGGTCACGTTTTCTCTTTACAGCAGTAAAGCATTAAGTAAGACAGTCAGAGACTGGAAATCGCCATGTAGGTGGTTT
CTACCGCATGGAAGGAGCTGTGCATGGACAAGCTCATCTGCAACTGTCCCATTGCAGACACCCAGGAGATGAGTTAGCAGCATTTGTGTTGAGTCAACTAATTAAAGCATTACAGATTATTCTTTCAATATGCCCAGGCAATACAGGATTATCATGCCTAATATTTAAATGTTACCGTCCTTCCATTACTGCTTGATCCCCAGTCA
GGATCATTTTTAAAGTGACTAAGGAATTTTAGTATGTCAACCAAGATAAAAGTTATACTGTACCCTATATTTTGCCCATAGTGCCATTAGTAGATTAGAGATTAAAGTCACCTTTAACTTTACAAAGTTAACTTGTATATGTTCTGTTCTCAGTCGTTAGTTCTCTCAAAATCAAATGAATTCAGAGGGAACTTGTCTGGCTGCTT
TCTGCAGGGAACTGCAGCACACACTGCACTCCCACCTGCTCTTGCCGCCAGCATTGCACCAGCAGTCCAGAATTCCTGCCTGACAACCCGTGTTTCCTTTATTAAAAGTGATTAGTACAACTGCTAGTTATTTTCAACAAATAAAGCCATTATGTTAAGAGGGGACTGTCCATAGTGAGTGAAAGGTGGCAGGCAGGGGCCTACAG
TCTGATTTTCTATGCTGGACTCCTTGTTGTAAAATGTCCATGCCAGTAGTACTCTTCTATTGTCCACTTTTCAGATTGTCACACTGCTAAATGACATTATATTAAAGCCCGTGTTAAATATCTGTATCATAACACTGAATGTTTTTACTGTTTGAATAATGGTTAATTTAGTCTTTTCTCATAGGAGACCTTAATTTAGTTTTGTA
TAATTTAATATATTCATTTGTTCATGCAGAAATAACACCAACATTAGGAATGCTAGGGAGAATGAATTGCCGTTTTTATAATAACTTTTTTAAGTTTGGTATTAAAGCATTCATGTGTCTGTCCTAAAATTGTAATCACGTTCAAGTGCAGTTATTTGTGGTTATAAATCTTGTTTTGTGTGCTTCCATTAGTTAATTCCTCTTAA
TAGTCCCCATTTTACACATTTGGGGCCTGCTTGATTTTTTAAATAACTGTGAGAGTGTACCATACAACATGTCCCACTGTTGGTATAAAAATTTCTCGTCATTAAAAGCTATTCTAAATGTTTAAGTAATGGCAGATTTCTGTTTGGTGCTTCTATTGTAGTGGATGATTTGTACGTGTATGTACATAAATTTTCACTCACATGAA
TATTCATTGTATAAATGGAATCCTTCTGTAACTTTGGTAACTGCATACTTGTTGTTTGGTAATGAACCAGAGGAGGTATAATACTCTAGAATTGTGTAACATTAAAGTGTAAACTTTGTGTTTAAAGAGAGAGAGAGCATTTTATGGTGTGTACTTTTAACAAGGAGTAAAGCTGCATGCAACAGCTTGGACTGTGTATCTAGGTA
CTTTTCATGTTATCACTACTAGTAGTTACCTGTGAACAATTATCACTAATTTAATATTTTATTTCAAAATCAATAAGCCTATAACTTTTTGATTAAGAGAATTAAAAAATCTTAGATTCCTTTTATGTGTATGAATGCTTTTCCTGCATACATGTTCTTACCATCTTCATGACTAAGGGATCAGAGAGGGCATGGGATCCCCAGGA
TTTTTCTAAAATATTATATGTAAATGTAAAAAGTTATTTAAATATATATTTTAAAGAACCCTAACTACCAACTTCTGTTGAAAAAAAAAATCACTGCTGCATTAAATGAACCACATCATGTGTCAATACTGTTGTCTCCCTGGAGGGACCTCAGGCCTTTGAAAAGCTCAGGGTTACACCTGCCTTATTGAAAATGAACCAGAAAC
GCTCCCAGGCTGCTGAGCACGGTGCAGACACAGCTGTGCCTTCTGATGGCGACAAGAAGCTTCCTGAGATGGACATTGATTGATTCCAACACTTGTTTATATTAAAACAGACTATTATAAAGCTTTAAGTTGTCAACTTTGTTCTGAATATCAACTAGAGCAAGCAAATACTGGAGATTTCTTAGTCAGTTTTTAGGGGACCTCGG
GGGTTTCTCCGTATAGCCCTGGCTGTCCTGGAACTCACTATGTAGTCCAGGCTGGCCTAGAACTCAGAAATCCTCTTGCCTCTGCCTCCCAAGTGTTGGGATTAAAGGCGTGCACCACCACTGCCCAGCTCTGACTGTTCCTTTTTAAAATGTTTTCTGTTGATGACACACACTCTCTGGCTGGGACAGTTGGGGGTTTAAAGAAG
AGGTCTTTTGGTCTTCCAAAGCTGTTTGCCAATGAAGCACCTTACCAAATTGGTGACTTTTCATCTCATGGGACATACATAGCTAAATATAAAATGCTACATTAAATTGATGTTTAATCCCCAAAATATTAAGTTGGTAAAAAATTAACATTTTTCTTCCAGCTCTCGTCTAAAAGCAGCCATTGTTTCCCAAAGTCCCGTGGTTA
TGAGACAGGGTTTCTCTCTATAGCCCTGGCTGTCATGGAACTCACTTTGTAGACCAGGCTGGACTGGAACTCAGAGACCCGCCTGCCTCTGGGTGCTGGGATTAAAGGCGTGTGCCACCACCGCCTGGCCTCTCTTGGTCTCTTTTAAAGATTTTATTTTTAATTATGCGTGGGTGGGTCTGTCTGTGGATGGGTCTGTGTGTGTG
TAGAGAGAGGGCTTGGGTTAAGAGCACTGGTTGCATTTCCACAGGATCTGGGTGGTTTTAACCCCACAAGAAACCTAAAGTAAAACTATCCAATAGGAGAATTAAAATGGCAACTGTTTTCTTCTTATGTGCTCTTTTCTTTATCAACTTGCTAGTACTTGAATATTATCATTTCTGTATCCCTAATTATAAGAACCACAAGACCC
CAAAGGGTACTGGGAGGAGGGGGCTGATATTGTGATGTAAATTTTTAAAAGGTAACTTGAAGATACTATCAGTTCCCAGTATGTATTATAAAGTCAAATGATTAAATATATTTATATATCTTACAAAATTAAGTCATACACAAACTTTTTTTTAATGTTACTCTTTTATTTCAATAATGGTCTTGACAGGTAGTTTCATGTCTGTT
TGAAGATGGAGAACTCTTAGCTCCTCCTGCTCCATGCCTGCCTGGAAGCTGCCATGTTCCCACCTTGATGATAATGGACTGAAACTATAAGACAGCCCCAATTAAATGTTGTCCTTATGAGAATTGCCTTGGTCATGGTGTCTGTTCATATCAATAAAACTGCTAACCAAAACAGAGGTTGGTACCAGGGACTGGGTTACTGCTGT
GACTTGAGGTCAGATAGCTTCCGATGCAGGCGCCCTTGGTCTGACCAGAAGTGAGGGAGGAAGACAAGTGGTATAGGGACTTTCTCTTGACCCTGATTTTATTAAATATTTTTTCATTCTGGAAATATATCAAGCCTCATTTTTATTTGAGCCTTGGCATTTCTCCATTCTTTTTGTTTTATCTGAGCTCTGTCACCATTATTACA
ACCTGTTTTCAAATATTTTGGGAACAGGTTATTAAGGACTTGAAATTTGAAACGTTATGTAGCCATTAGATCTCCTCGCTCATGCATGTGAGGCAAAGCTATTAAAGATTCCAGAATTGTCCTTTCTGCTTACTCGGTGGGTCCTGTAGCAGGTAAGCAAATGTTCACTTCACCCTTGTGTTTCCCACTCTTCCTTTTCTGTTGCC
AAACCTGATTGTTTTTAGTGTAACCATTTTAAATAATACACTTGTGAGATTTTTAAGCTCAGCCTTTTTTTAAAGTTGCTTGATCCAACTGTTCAAAAGAATTAAATAAAATGATCTGCTGTCTACTACCTAGAATCAAAAAGCTACTGTTGGTTCCAACACATGACCTTTTTAGGAACGCTTTTATAAATGGGCATATAGAGTAT
TTGACTACTTTGCAGAACTGGTGGCAAATATATGTGCATGGTAGTATGCATGACTATTACAATTTAGTCATTTTAATTTCTGTTAAGTATGTAGTTCATAATTAAAGTCATCTATTTAAGAATTTTTTCTGTGAGATATTGCCATGGTCTTGAGACCCTTTAAGAGGACATTAGGCTGAACTCATAAAATACATTTTGATTTAGAA
TGAGCTTCAGTCACCCTCTTCTGTACGAGCCTCATGCAATTAGTTGCCTCTTCTTGATATTTTATTTCATAATTTTATTATATATTTATTTGGAATATTTATTAAATTTCTTTTTCTGACTTAATAGAACTAAATTCTCCCTTTGTTTTTTTTAAAAATTTTTTTGTGTGTAGGTACTCTACCATATATGCAAACATATTTTACAC
TATGTAAACCTGGCTGGCTGCAGCTCAGAGATCTACCTGCCCGTCCCTCTGCCTCCCAAACGCTGGGATTGAAAGTGTGCATCACGGCAGCTGGTCTCCCATTAAACACCTTTGCTCTCAGTCAGTGTTACTTTCCATGTCTTTCTTCAGCCACTCCATCTTAACCGCTGCTGTCTTTGGTGACGATCAGTTTGGAGAATGCAGTG
CTTCCTGGCAAGGGCAGTCCAGTCCCCAAATTTGTAACGGAGCCTGGGGGTTGAAGGTTATCTTTACATATATGTACAAACTGTTGTCAAGAGTAATGTTATTAAAATAGATTTATTAACCCTGAGCTTGGCACATGGTCTTGTTTCGGTGAAGGCTGCGGGGCAGTCACAACATCCTGTGCTGCCTCATGAGGAAGTGAGCAGAG
TGCCTGCAGGTCAGTTGTAATAAATCTAGGTTGTGATGATGGTCTTGTAATCTGATTTTCTGCAGTCATACCCCGAGAAAGAAATTCAAGAAAAAATGACATTAAATCATCTGTGCATTTCATATACAGGAGAGTTATCTCCTTCCAGAAGTTTCTGGTTCTTTTCTTTATTCGTCCCCTCCCTCTGCTTCTTCCCTGATGTAACA
CGTCACACGCGATGTGCTCAGCCAAATTCCCTACTCAAAATATCATGTTAAATTAGAATTTATCTTTACCAAAAACCATGTTGCTTTCAGAGAGGTCAACATTAAAATACTGAGACAGGACAGAATGTGTTCTTTGTCCTTTTCCAGCCCTGCTCTTCTCTGGGAAGATACAGGAGTCTGCCACCTGTCATAGAAGGGTGCTGCCA
TTGTCTGTGCACACATTTGGGGGTGAGGTGGGGGTTGTACACACTAATAAATAGCATCCTTATATGTATTGAGTGTGTGACTTTGCCAAGAAATGACATTATTAAATGTCTCTTCTGATTGTTTTTATTTTATGTGTATGAATATTTTGCATGTATGTGTGTATGTATGTGTATTATAGGCATGCCTGGTGCCTGAAAGGCTAGAA
CAAAATGTATTTGCACCTTGAGTATGTGTGAGTGAAGATAAAACTCAGAAGTGTTATTTCTGGATAATATATCCAGGTACTGAAAGCTAGTACTGAAAATATTAAAATAAACCAGGAAGGAGACTCATGTGGGCATATACTCCTGAGAAGGGGCTGTGTTTGGCCTAATTTGAATTTCTTTACTTTCCCTCCCTCCCTCCCTTCCC
AACCTTCCTAATGCTGTAACCCTGTAATACAGTTCCTCATGTTATTGTGGGCACAACCATAAAGTTTTGGTTGCTATTTTATAACTGTAGTTTTGCTGCTATTAAAAATCATAATGTAAATGTCTGTTTTCCGATGGCCTTAGACCCCAAGAGGATCGTGACCCACAGGTTGAGAACCGCTGGCTTAGTGGGTGGGGGTATTTGCT
TGGTAGTAGCTGTTGTACCGACAGCCACCTTCATCATCCGTTGCTTCCTACTTACTTGTACGGTAGACTCGGGTAGCCCCCTAAGAAGCTCGATGTCATGATTAAAGGAGTTTCCTTATAAAAACAGACTAGCATGTTGGATTTCTAAATATTTCAGGGTTTGGGGGAATGCAGAACACTTGTGCTTCTGCAGAAGTAGCACCCCA
AGCAATGTGTACAGGTCCTAGCCCATAAGTGCTTAACATTTGTTGAAGAGAGGGAAAATAAATCTGGAAGGAAATATAAATATCGCCTACAATTGCACGTATTAAAATTAAAATGTAGAAAATGATTAATCATTTTTGTCTATTTTTAACTTTCTAAAATTTATTTTTTGCAATGATTACCACCTTTAGAGTGAAAAAAGGTTATT
AGCTCACTGTTTCTCATGCTGTCTTGAGACAAAGTATCCATATGGAACCTAGGTTAGCTTTGACCTGCTGACCCTTTGCCTCTACCTCCTAGATTCTGCGATTAAAGACATATGCTACCACATCTGCCCCCATTGACATTCATAAAAAAGGTATGGATTTCCAGGGTTTTGTTGTTTAGCTAAGATGTTATTTAGTCCAAGCCAGC
TACCAACCCCAAATCTGGATAGTCTTAAGGATCATAGGGGGAGGTAGCTGCACAAAGAAGCTTATATCTCTGGAAAACAAACTGGAGTTTTAACAAAATAATTAAAGAAAGTCACCTACTGGTTTTATGAAAATGCTGTGTAAAGTCGTAACTCAACAGCTGACAGAAAAGAAGAAGAAGCAGCAGCGCTGGGCAGTGGTGGCTCA
AGAGCCAGATGGAGGTGAAAGCACATCCTTAAGAGTTCCTGTCAGCTTCTTAAAAGAGAACTGTGTTTTTCAAAAGGTAACCAAAACATTTGTTGACATGATTAAACTTGCTTTTAACAAATGTTCCTCTTTTTTAAAAAAAAAAATAAACTAGACAGAGGACAAGTGGACACATCTTTAAGTCCTCGTCCTGTCAGCAGAGTCTA
TTGTTTCTTATAAGACGAATATTGAGGGATCCTTGTATTTCTTTCTTTTGTATTTTTTTCTTGTTCGGTTTCATTTTTGTGGCGTGTGTGTGTGTCCTTAATTAAAAGGTGGTTTGTTTCTTATTTGTACACTCGGAACGTTTACTAGATGACACTGAAGGCGGTTATGTTGGCCTTCAGAACCAAGTCCTGGGGGCTTAGAGGAC
TTGTGTTTTACAGTAAGATTTGTTGCTCTCAGACTGTGTAAAACAAAATTTATCCATGTTTTCTGCATATTAAAAATCTTATTGTACCAATTGGTAAACTATTAAATGCCTATAAAACTAGATCTGGTGGGGTTTTTTTCAATGGTCATTGGGGGTGAGGTTGTGTTGATCTTGGCAGGAAGTGAGACTTGGGCACCAGCAACAGA
CTCTGGATGCACTCTGATGATACCATGGTTACCCCATTTGAGCTCTGTTTAAATAAATATTGTCCTTTCATGTAAATTATTCTGGATGTAGATTGAACTTATTAAATGTTACACACAAAGTATTCATGCATGGTGAATCCAAATTGTATACTGTAAATTTACATATGTTGTCTAGAAGTACCATAGGGTTTAAAAACCTGGGCTGG
CTGCAGACAGAGGTGGCACTGGGACATCCAGGCTGCTACAGAGCATGGCTTCAGTTTGCATCAGTTACCGTTCGGTTGCCAGGCGGACCTGTGTACCTTTATTAAAGCTATGTTAAATAGAATTTAAGAAAGAAGCTTTGTTTCCTTTGCTTTGTTTGAATAAACAGTATATCTTTGTGGATCCTACTTTCTTTGACTGTAAAGGA
CGTGTTACTGTGGTTTAATTTGGCCAAGATAATCTGTCCTGTTTGCATTAACCACATTAATATGCCGTAGACATGGATTTCTTTGATATTACTTTTTCCCATTAAAAATTAATTAAAACATTGAACATTAGTGGACTTTTTTTTTTTTCTCTAGAATTCTTTAAGCTATGTTCTTATTTATCCTGCAATGCTTGGTAAAATAGGGG
AGTCTTGAAGCCTCTGAGAACATTACGGTTATTAAAGTATCTCTCTCATAACATGTCTTATTTTCTATCTCAGTCATGGAAGCTCAGTGAAATCTGTGTTATTAAAAGGCATTTTTAGATTATCTCCATCCCTGAAGCTGGGGCAGCAGTGGTTGAAAGGTCCCTGTGGTTTACCTGCTGTCCCCAGGCTGCCTGTGATGGTTGAG
TGTAAGGAGTGGGAAGGCATGGCCAGAGTCCTGAACAGCCGACTTCTGCAAACCCTCACACTGAGTCCTGAGTCTTGAAGCCTCTGAGAACATTACGGTTATTAAAGTATCTCTCTCATAACATGTCTTATTTTCTATCTCAGTCATGGAAGCTCAGTGAAATCTGTGTTATTAAAAGGCATTTTTAGATTATCTCCATCCCTGAA
CAAACTTTTGGCTCCTTCAGTACCAAGTCCACTTGCATAATGCCATGTTTCCAACCATAATGATAATGGACTGACCTTCTGAAACTGTAAGCTAGGCCCAATTAAATGCCATTTTAAGAGTTGCTGTGGGGCTGGCGAGATGGCTCAGCAGGTAAGAGCACCCGACTGCTCTTCCAAAGGTCCTTAGTTCAAATCCCAGCAACCAC
GTTCCCCTCTAACCAAAGCCATTAAAAGCCAGAGGAGGGGTGACTCATCTGGGACCCCACACTGGGGCTGAAGCGTCTGTTCTCATAGAAAGGTCCTGGTATTAAAATGGAGCTTTTGAAATGGTGTGAAACCTGTTTGCTGGAGGAGCAGAGGCGGAGGTGCAGGGACTTTCCTAGGGGCAGGGCTGGAATAGGTTACTTTTGTC
TGAAAACTCTTTATATATATGTATATATATGTATATATGTGTATAATTTTATGTAAAATTACTAAAGATAAAAAAGAAAGTTTGGAAACCAATGATATGGATTAAAAACTTGGCTGAACATTTGATGCTATGCCACAAAGTATATCTCTAACAGTTTTCATGGTTGATTGATGTGCTGTTTTTATAATCACCAATCTAAGAACACA
AAGTCTGTTTTGCTGTGTCTGGTTATGTTGTCTGCACTTTTATGAAATCACTACAATAGATCTACGTTGGAAATAACTATCAATTTGTAAAGAAATTTTTATTAAACACTGTAGAAAAAGTGAAGCTGAGAACTCTTTTGTGCATTTATATTTCCTACTGAATTCTGGTAGCCCACTTTTAACATTGTATTGACTTTTTTTTTTTT
TGAAGCACATACACCTCCGCTCCTCACCAGTGGGTTTTCTTTATTTATGAATTGATCTGATTTCTCAACCTCATTTGAACTAAAAAACAAGACCATGAACATTAAAAGATTGCATTTACCTTTTCAGTGGTAGAAAATCATTTAGTTCTTTGCTATAAATGATTCAGAATTTTGTCAGATTTTGTAGGTTGTATCATCGTAAGACG
GGGTTTCTTTGTATAGCCCTGGCTTTCCTGGAACTCACTTTGTAGACCAGGCTGGTTTTGAACTCAGAAATCCACCTGCCACTGCCTCCAGAGTGCTGGGATTAAAGGCGTGTGCCACCACTTTTTTTTTTTTTTTTAATTTTATGTATATTAGTGTTCTATCTGCATGTACTCCTACAGGCCAGAAGAGGGCATCAGATCACCTT
AGGTTGGTGTGAAAGGTACAATCTCAGAGGTCGGTCAGTTACCGTGGCACACTTCCTGGTCACTTTGTACAATGTAGATTTGAAGTACAGTGGTGAGAACATTAAACGTGACATTTGAAAACAATACGTCGCTGTCTTATTTCCACTCCTCCCATGGCTTGCTCTTCAGTACAGCCTCTGTCCTGTCCTGACTTTGCAAAGTCTGG
TATGACTCATTATTACAAGCTGTTGCTTTTTATGAGTTAGTTTTTGGCAAAGACTCAGAGCTCAAATGTTAATGCACTCACTCTAGTGTTACACTTATTTATTAAAGCAATGGTTCCCATCTTCCATGTTAGTGGAAAACATTTTGAATATATTTTCCATGTTTATAAAATCTGATTTTTGGCTTAAAAAAAAATGAGCCAAGACC
GGAGGCAGAGGCAGGCGGATTTCTGAGTTTGAGGCCAGCCTGGTCTACAGAGTGAGTTCCAGGACAGCCAGGAGAACACAGAGAAACCCTGTCTCGAAAAATTAAAAAAAAAAAAAAAAAAAAAAAAAAAAGAATATAATTTCTGAAGAAAGCCTCCCCTTTCCTGGGCCAGCTCACCAGCCACATGTTACCATCCCCTCCCAGTA
CACCTCTGGCTATGTATTCTGTTACCGCTGTGTGTTTAATTATGTGAGGAGTCACCAAGCCTGTCCCATTACAGGGTATCCAACAGAAGTCCAGCATCTAATTAAACTCTACTCTCCAGAGAACTGAAAGAGCTTAGTGCATTATCTCACCACTCAAGTTCTATACTCTAAGGCCATGAGACGGTTTTAGTATGGCAGACAACAGT
TCTAGCTTTGTACTTTGCAGTCTGGCTGTCTGATGTGCAGTCGACTCTTGAGGAGGTGGCACCGGATATAAAATGTCTCTGTTATTTTTAGAATTAATGGATTAAAATGTTTTGCTATTTAATTTGTGGGTGTGTCAGATATTCTGGTAACTTAAGCACAACTTGGGTTGTTGGATGTCTGCCTCAACACGCTGCACTGTCTCTGC
GTGACATCTGACTGTCCGTGCCCTTTCCTCTTGACCATGAGCTGCTTATTCTGAAGCCAATTCCAAATACTGTATTTGTTTTGCCTATAAATATTTTAGTATTAAAACTAGTTTAAGTCATGGGAAGAGGGTTGTTGACTTGTGGAAATGGTACTTCCATCTTCCTCTGGCCTTTCTATGATGTTCCTGAGAGCATTCATCTCAGC
AATTCATTTCTTTATGATTAATTTCTAGCTGTGGAAGGAAACATACATGTGTATAATTCTGATGCATTTTACCTGACTGCTTTCTGGATTTGCAGAGCTAATTAAACTCTTATCTGTTGTGAACGGACTTCCCGTACATTCTTGACAGCATCGAGAATTATCAGAAAAAATATTTTATTTTATTAATATGTATGTGTATTTTTTTA
GCATCATAAATACCAAGTATATCCATTTGAATTAAAAACATAGTGTAACAATTTAAGGTGTGGTTCTCTTGATGCTGCATTGTTCATTGTTCTTGGTAACATTAAATAAATCAGTTTATTAAATATTATTGTTCCCTTAGTAAACTATATGCAAGTTCTCCCCCAGCCAAAATTCTAGAGGCAATTTTAGGGTGACTTGGCCCTTT
AACAAAAACAAAAGGTTGGCTATTTATATTTAGATGGTTCTAAATTTTATTTCTTGTACAGTTCAGAGTTGCATCATAAATACCAAGTATATCCATTTGAATTAAAAACATAGTGTAACAATTTAAGGTGTGGTTCTCTTGATGCTGCATTGTTCATTGTTCTTGGTAACATTAAATAAATCAGTTTATTAAATATTATTGTTCCC
ATCTTTTTCTTCTTGGTTCTCATCTCACAGAAGTGAACCAAAGGCCTTTATTAAGAGGGTTCAGGTCTTAATTTTACTAGCTTATATCAAGATTGAAGGTATTAAAGCCAGCTGTCATTAAGGAATATTTTGATCTAATGTGGTCTGGTTACAAATAGAATTATGCAAATATCAGAGGGACAAGAGTAGTTTCTAAGTTTTTAATC
TCTAAACTTTTCTTAAACCACTAAAATTAAGCTCTTACTACTTAGTCAACTATCCTCAGCTGTATTCGTCTTCAATTGTCAGTATGGCACAGATCACTGTATTAAAATGCTCTTTCGTCTTCATATTTACCTTCTGAGGTCATTTTTTAACTTAATGTGTTACTACAAAGATTTGCAGATCTTTAATCAAGCACTATGTTAATACT
GTCTTATATTTCTTAACCTCTTTTATAAAAATTTTCCTAGAAGGTTTATACTGCCTTCTTGCTTTAAAGCAATTGGTCTAAAATATATGTAATCGTCTTAATTAAAACGTTGCAGTAGGGTTGCTTTTAGAGTATTATTTTTTTGTAAGGGGGTGGGGTGGACAGTAAATTTGTATTGTCTCAATGTACAGTTTAACAGGGATAGA
AACTTGGAAGGTTTTCCTATCTGTAAAATTTTATTTAAAATCTCCTTGTAATCAAGTATTAACACAGTAATAAGCTGGGTTATCTATTGTAATCCACCCCATTAAATATTCTAAATCGAAATGTGGAAGCTTACTGAGAGTGTTGCAAGATTGTTTTTGAATTACATCTTTCAGTCACATTTTCAAGGACCTGCTCCCTGCTGGGA
AGATATTGCTGTTCTTCAGTTTTGTTTGTGGAATTTGAAATTACTCCAATTTAAAATAAATTACTGGACTGTGGAAATAACATGTAGAATTGCAGTTTTAATTAAATACATCTCAAACCAGAATCATGGTTTTCATAGTTTCATACTGGATACTGCTGGAGCATTACCGGGAGCCATAGAGGGAAATTATGAAAAAGAGATGCATT
TGTTTTGCTGGCCTTAACTGGTATCAAACAGTGTCACTGAGATATTTTCAAAGAACACTGAATTGTATTTAATCAGCGTGTATTCCATTTGCATTGAAGCATTAAAGATTATTTTCCTTAAATCTCTTCAAGGCCTTCTTATTGCTGTTAGAATAGTGTTGTATCAGGTATGTGACCATTTCAGAAGGCTGAACTTACATAGAGGT
CCTCTTCTGGTGTGTCTGAAGATAGCTACAGTGTACTTACATACAATAAATAAATCTTTTTAAAAAATTTTTATAAAGCTGCTATTGCTGTTGTATCAGTATTAAAATGCACCCTATTTTAAATGTTTACTATTTTCTTAATTTATTTTTTATTAGATATTTTCTTTACATTTCAAATGCTATCCCAATAGTTCCCCCATACCCTC
ATCCCATGGTTTACTACATGTCTTCATGGCACTGAACACTATGTAGCTTCAGCCAGGAAGCCATCACATATGTTCTAAGGGGAGTAGATGGATCATTTCGATTAAAGTGAGTATCGCTCAAGATGCAGAAGTAGCTGTCTTTCTTTTCCAGTGCAGAGGAGCCTCGGGGCTTTGAGCACGCTGGGCAAGTGCTTCTTGCAAGTGAT
TGGCCAGTTGGAAGTGTCTCGTTTTTGTTCATCTCTCATTTCTGGTGCAGTGACTGAGACCCTGCCACATCTATGCTCTGCATCCACGCCTCTTTTGGACATTAAAGGTCGATTGATGCACTTCTGAGCTGTTGGGGTTTCTTTGGGGGCGATGGGTGGGTGGGCCTGATGCTGTTAGTGCCACCGGTGGGTGGGCTAGGTCTGTG
GCAGGGGACCAGCAACCCTAGATATTTCTGGAACTTCTTTGACCTGGAAGGAACCTTTGGGAGCTGTGACTCCCTGTGCAGTGTTACGTGCCACTGTTAGATTAAAGTGTTTAATCTGTACTTTGTATTGCTGTACAGCTCTGCATTCCTTACCTCCTTCAGGCTTCTGGATAATCTGAGTGGACAGAATGTAAATGTTTTACAAA
AAGGAGAAGGAGATGCCCAGTGTGGCCAAGGCTCTCGACACCAGGAGCTGTTGGGAGAAAGCAATACGTTTGTGCAGAATCTCTATGTATATTCTATTTTATTAAATTAATTGAATCTAGTATATGCTGGATGTACGACATTTTGTGACTGAAGAGACTTGGTTCCTTCTTCTTTTATGTGTCTCAGAATATTTTTGAGGCGAAAG
GGTGCTGGCCATCCCAGCTGAAGCAGAAAGATTGAAGGTTCAAAACCAGCCTGGACTATATTTACTGAGATTCTGTAACAACAACAACAGCAACAACAACATTAAACATTTAGCTATTTTATTTTCTGTATATGTGTGTGATTGGGTGGATATTTGTGTATGTATGTTGAAGAGCTCATGGGGGTCAGAAGATCCCTTGAAACTGG
GTCAGCGTGAGTTTAAAGGTGTCACACAGCCATTGCTCCCACTCGCCCTCAGTCCTGTTTTTATTCATGCCCCACAATTTAAAGTACTATGGAGAAGCAGATTAAAGATAGAGGTGTCAAGCAGTCAAGATGGCTCTGTGGTGTAAAGGCTTTTTGGTTTTGTTTGTTTGAGACAGGGTTTCTCTGTATAGCCCTGGCTGTCCTGG
CAGCAGCAGCGCTGTTAGACATGAGCTAAGTAAGCACTGAGTTTGTAGAAAACATAACATCAGCCATCTTGGAACAGAGAAACAATGGATTTACTTACTTATTAAAAACAAAAAAGCTGTCTCTTCCCAGGGAAGGCTAGAACTAGCTTTCCTGTCTTGGCCGGTGCCGAATGGGTGACTGATTTGGGAGAGGAGGACCTGGGTTC
CTTTGGACTAAAGATATGTTTTTATATATATAAATATATAAAGTAAATTGTTATGTAACTATTATTGTTCCTGTATGTTCTAATTTTGTTTTATGATGTAATTAAAGGAAATCAGCTGTGAAGACTTTTCATTTCCCTGTGGAAACAGCCTGATGAGCTATGATTCCTAAATATGGGTCTTAGAACTGCAAAGGCTCTTGGGACTG
TCAGAATATATAGGAAGAAAGTCTGATGGATTTCTCATTACTGTAGAAAACAATCAGATGGAAGGCCCTCGAACGCTATACTCCCACATTTATTTATTGTATTAAACTTATTGAAAATCTTATTTTATTATGCTCTTTTGAAAGCTAAATTACTTGTGTTTTTATTCCTTTTCCCCTTTATGTTCAAATTACCTTGAGAGAAATCT
TTTATGTGTGTTTACTTTGGTCTCTAAAATCTGCCTCAATTTTTTTGGATTTCACAGAATTGTATGCTCACTTTAGCACAATAGTATTTATCTATCATCTATTAAACTACAGTGAAAATGTTTTCAAAAGCACTTCTGCTGCCTCCTTTCCTCTTCCCACAAAATAGGAAGTAACATGGTCCTTGTTTTCAGTTTTATAGGTAGAA
CAAAATAATTGGTGCAGTCTGGGCTTGTTTTGAAAAAAATGTATTTATTTGTATAGAAAAATCTGGCCATGTTTATCTCCATGTGGCAAAAGTATGGCTAATTAAATATTTATATTGCTTATATGTGTTTTCTGGTTTCTCTACAGTGAATGGGTAATAAAAATACTAATAATGAAAGTTTGTACATCAACTGCAACCAGAAATGT
CTGTGGTAAGAGATATGCTAATCATTGCCACTTGGTAGATGCCGTTAAAACCTTATGAAAGATACATATGGAAATCTGTACATCCCTAAACAGAAAAAAAATTAAAATAATTTACAAGCCTCTCAATTCTAATTAGCGTCCGGCTCTAAGTGGGTCAGTTCCTTAGGATGACGTTAGAGGCCTATTAGTGCCATCGTCTTCCTTTT
AACTGGACAGTTGAAATAACTATGGAGACTGACTCTAAACCAAGACCCTAATATCTATTGGAATTGCACAATAAACATTGCTTGTTTTTTCTGTGTCCACATTAAACTTGTGAAAAAAGTGGAACGTAGAACACTATGTGGTGATAAATTCAGAGACTTAGAGCATAGTACAGCGTATGGTTTGTGTGTGGGTGGTGCTATGGCAG
GAATTTAAAAAAAAAAAAAAAAAAAAAAGCTCCAGGATATCAATATAGAAAAGCATGTAAGTGTTTATGAAATGTTACAATTGGAACAAACTTCTGTGGCATTAAATGACTTACAACTCCCATTCTTAACTATTTTTTCATAATTCCTGGGATTGGCAATTGGGCAGAGAATAATAGGTCTGGTGGACTGCTAGTCCACAAGCTGT
TTAAGCTTAAAGTGGTGTCTGGCACCTGGTAAGTGTGCAAAGTGTGTTCACATAGTGACCTCAGATGGTGTCAATAATATTAATAACAAAGTCAAGAGCCATTAAATAAATGTTTATTTTGTGGCAAGAAGCATGTCAAGTTGGTTTCTTTTCTTTTGCATAAGTTCACTTGATACTTAAGATGTCCTGTTGAGTGAGACACCCAT
GTGGTGGGGAGTCTTGTCATTAAGGTGTGTGTAATTTAGTCCAGTTGGTATTTCCTGACTAGACTGCATTTGTTTTTAACAGTAGAAAAATGCTATGCGTATTAAACCTTGCATAAGTCCTCATTCTACCACATGTTCACTAACCCCTGACCCTCTGGCTGGTAACACAACACTAACGGGGATTTTATTTATAAGGGCTCTAGAGT
CGCCCTGGCACTGGTGTGTGCAGTTGTCCTCTCCCTGCACAAGGTCAACTGAATCTGTCAGGGAGTCACTTTTCTTTCAGAAACTGCTGTGCCTGCTGCCATTAAACAAGGAAGTGTCCCTGCCTGCTTTCACTGAGCTAGTCAGATGAGAGAGTAGCACCCTGTCCCTCAGAACCGTGTCACTCGGAAGCTGCAAATAAAAGTTC
GGGTTTTTTGTTTCTGTTTTTTTTCCAAAACAGGGTTTCTCTGTGTCGCCCCGGCTTTCCTGGACCCCAGTCTGTAGACCAGGCTGGCCTCGAATGCTGGATTAAAGGCATGGAACACCACGTCTGGCCTTTTTTTTTTCTTTTTTCCTTTTTTTTTTTGTTTTTGAGTCAGGGTCTCTGTACATACCCTGGCTGTCGTGGAACTC
TAGATGAATCGGCAAGCGGCTTAACAGAGGACATTGGGGGAAAGGACCACAAACTCAGTCCATCGGTCCATGGAAGAGTCCTTGGAACAAGCAACTGGCTATTAAAAAGGTTATTTTGTAACATTTGTCTAACTTTTTACTTGTTTTAATCTGCCTCAGGTGGCAAACTTCATTTTATGTGCCATTTTGTTGCTGTTATTCAAATT
CTGAGTTTAACTCCCAGCAACCACATGGTAGTTCACACCATCTCTAATGGGATCCAATGCCCTCTTCTGGTGTGCCTGAAGACAGCTACAGTGTACTCATATTAAATAAATAAATAACATTATTTTATTATATGAGTGTTCAATCTATATGTACTCCTGCATGCCAGAAGAGGACATCAGATCATATTGTAGATGGTTATGAGCCA
AAAAAAAAGTTTGTTAAAAGGCTAAAGAGCTCTCTAGAACCTGCTGCTATAGAAATGTCTGAACTATAAGCTTCCAATTATTACCTGCTTGAATGTAAATATTAAATGGAGATGTTGAAGGTGCAATTCAGTGTCCGAGATTAGCTCCAGGGGGATGTCGGAAGGTCCGAAGTTGAGGGAAAGAGGACGGACCCTCTCTCACCCCA
TGTGTCTGTGTGTCCGATGGGTCCGGTGTCACTGTTTACATGACCTATTTGTGTGGTTATATAGCCCTTTATTTAAAAGAGAAGTTCCTTTTACGGAGTTATTAAATTATATGTTTAAGAGCTAAAACGAAAAAAAAAAGCTGCAGAGTATTTATAAAATTGTCTTAAAAAACAAAAACAAAAACAAAAAAAACATTTGACCGTAT
AAACAGTCACCTAGCAGTCTGTTCTATACACATTGGCCATTTCTGTTGTCTTCCATTTTATGTTATTGTGTCTAGTTGGGGCTCAATTTAGTTTGTCCTGATTAAAAGTCCATGTGACACACTGTCTTGTTTTTCATATTCTTGAAAACCTAGCCAGAGGTTAGGACTGGGAAGGTGGCTCTGTGATGCAGCGTCAATGAGTAAGC
AAGTTATGGAGTCCTCTCCTTTCACCTTTATGTGGCTTCCAGAGTCTGGCTCAGTTTCACCCACTGAGTGACCCTGTTGGCCCCTCAGGAAATGTTTTATATTAAAGGATGTGCACCCCAAGTTCAGCTTCCAAGCGTGAAGGCTGCAGCTGGGTGGATCCCTTTGAGTCTTTTGGGTGTTTTTGTTTTTGTTTTTCATGCTGTGG
CCTTACCAACTTTCTAATATTATTATTCTTCAGGTTGAATCTCCAGTAATCTGTAAAATTCTAGATACAGCTGATGAAAATGGACTTCTTTCTCTCCCCAATTAAAAGATATTAAAGTTGAAAGAAAGAAAGATGATTGAAAATCATCACTTTCTCCTGACCACATCTCTTTATAGAGTCTCACCATTGGACCTTGTCTGTAGTAT
AAATGTTTATATCAAGGCAAGGTTTCTGTTGTCCTTGCTGGTCTGGAACTAGATTGGCCTTGACCTAAGAGATGATGCGACTTCTGCCTCCCAAGTGCTAATTAAAGGTGTGAGTCACCACGCTTGCCTTGGTGTTTTCTATTTATAGGTTATATATTCATTTTTCCTATTGCATGTCACTTCCCAAATTACATCTCATCTAGTCA
GGTTTCTCTGTATAGCTCTGGCTGTCCTGGAACTCACTTTGTAGACCAGGCTGGCCTCAAACTCAGAGATCCGGCCTGCCTCTGCCTCCCAAGTGCTGGGATTAAAGGTGTGTGCCACCACCGCCTGGCTGGAAGATTATTTTAATGTGGTCTGCAGTGATGATAGAGGAGGCCTTGAGAAAGACAGGAACGTCTTTGTAGGAGAA
TATGTACCGCCATTCCCGGCCAGTCTTTGAGCTGCTTGATCTGGACGGGGAGATGAATATAGGTGCGGCCAATTTCCAAAACTACAGATTTCTCTTCAATATTAAAAAGCAGGAACTCCGAGACCTTTTCCATGACTTTGACATCACAGGTGACCGAGTAAGTGGAGAAATTTGGGAATTGTGGGCCGAGGGCCATGGCCTGTGTC
TGTTAAATTCTTAAATCCTATTTGCTATGCAGCTGAAGATGATATTTTGATTTGTATTTTGGGGGTACCTGTGTTGAGTCGATAAAACATTTTCATCTCCATTAAAACTGCTTCCAAACCAGTTAAACCAGCATCTTCGTCCTGACTTCTTGGCCACTTTCCAGTCTTCATTGTTCTATGGAAGCCACATTAAAACCAATGTCTAG
GCTTACTCTGTCTGGTTCTTGAGAAGCGGCCCTGAGAAGCGATAGCTCATTAAGGACTACCTTGCCAAGTTCAGAGTAAAAGGGGGAAATGCTGTCATAGATTAAAGATGTCTTGGGAATGAGGAAGAGGAATGTGCTGTGATTTTTTTTTCCATGCCTAAATTAGATTACATACATTAATCTCCACAGTTCCCTGCCTACATTAC
AAGAAAAAAAGAGTCATCCCCAGTATAAGCACAGTCTTCCATTAAAATATCACCATGAGAATTTATGGTTGTATACATATGACTTGCAATATTTTGTCTAATTAAACTGGGTTCTTTTGTCCCAAGGAGATTCCCCAAGCAGTGCCACACTCTCCTAAGTTAAAGAAGTTAGCAGACCGTATAACCATTTGTGTTTTTCTGTATCT
ATAGGCATCTCCAAAAATTGTTTTTGTTTGTACTTTTATTTGATTTGGTGTCAACCAGGAAAATTTATTTCATATTAGCACTTTGAAACCTAAAGATATAATTAAATTCGGTAGAATGCACTTCTAAATCTTTAAATTATAATTGAAACCTCTTAAGATTCCATTTTCCAATAATTAACATTCATGGTTTAAGAGTTCCACTTTTT
TCCTATAAGATGTTAATTTTTTATTGTTACCATAAAGACCCATTCAAAATATTGAACCACCCTGCTGGAGACCCCTTTTCTTGGGGTTACTATTGCCTTGATTAAACACCATGACCAAAAGTATCTTGGGGAGGAAAGGGTTTGTTTATCTGGCTTATACTTCTATGTTTTAATCCGTCATTGAAGGAAGTTGGGGCATGAACTCA
GAAGAGATATTTGGATGACAAAAATATGCCTTATGGAAAACTAAGCAAATTCTTTATAGGAAAAAAAAAAACGGAATTTGATTACACAAAAAAGAATTTTATTAAAACAAAACAAAAACTTCCAACAATAACAAACCCCGCAGCCTCTAGTTGCCTTTTTCCTTTCTTCAACTCTTTTGATGAATTATCAGTCAGTTGACTCTGCA
CACCGGTTTTAATCCTTTTACTTCAAAACTTACACATACTGACCTACTCTCTGATAGCTGCACAGAAACTCTTTGGCGCCACACTTGCTTTAGTGTGCTGATTAAAGTTAACAGAGAAAACATGGTTTTCATTTACTTGGTGAACAAAGTAATGTAATTTTTACATTATTTATCTGTATGAAATTCCAGCAGTTAATTTGAACGTT
CAGAACAAAAAGTTTTCCACATGGCTCAAGTTATTTGAACCTGGCAAATAATAAATGTACCTTAGAACTAGCATCATAAGTACAGTTATTCTTGTGGATAATTAAACAGGAAACAAAGTGAGTGGCTTCATTCAGCTCTCTGAGCAATACATGAAATTCCGTGTTTTGCTAAAGCATACACAAGCAAAAGCGTATACAGCTCGTCC
AAATCAGTAAAGGAATGTATATAATATTGCTCTTGTGTTTTACAGTAAGATTTGTTGCTCTCAGACTGTGTAAAACAAAATTTATCCATGTTTTCTGCATATTAAAAATCTTATTGTACCAATTGGTAAACTATTAAATGCCTATAAAACTAGATCTGGTGGGGTTTTTTTCAATGGTCATTGGGGGTGAGGTTGTGTTGATCTTG
TTAAATAGTTTCTGAATTCCCTCCAGTCTCTTTGTAAAAGGCAGAAAAATGAAGGCAGGGATCTGATTTCTGTCCATATTTCCAGTGTTTTATGCCTTCCATTAAACCCTTGCTAATCTCTAGTGTGCTGTTCTGACTTTTTTTGAACTACAGGGTCAAATTGTTCCTCCTCCTCCCCCCACCATTTTTTCCCTGAGTGGCTTGTC
TGTATTTGGTTTATAAATGTGGAGACTTTGTAAAGAGCTTTTCTGTTACCAATAATTTAATTCCCCTAGGATCAAACGTGTGTTTGATGTCTCAACTTCTATTAAATTCTCAACGTGTCTAAACTTCTGGTAACTTACAGTGTTATGTTTGTGCTTCAGATTACGATACCCTTTGGTAAACTCTGTCTACACTAGGAAGGAGTATT
TGAAACTCTCAGCTCTGCCTGCATCATGCCTGCCTGGATGCTGCCATGCTCCCACCTTGATGATAATGGACTGAACCTCTGAAGCTGTAAGCCAGCCCCGATTAAATGTTGTCTTTATAAGGGTTGTCTTGGTCATGGTGTCTGTTCATAGCAGTAAAACCCTAACTAAGACACCCACCAGGATGATCCCTCATCATAGGCATAGG
AAGTAGCATTTTTATAGCTATCTGACGGCTGGATAGTCAGCAGCTCTGTGGTACTTTTCTTGAATCTTTTCCCAATGCACTTGGTGCCCACTTGGAAATCATTAAAAATGAGCGACATTAGGACATCGAGATTTTGAGTCTCTAAAATAGTAATCTTTATTTTTAAATTCACAATCAGGAGCAAATAGAATTCTAAAAGTAAGTGT
GGGAGTCTAAGGATGATGACCGCTTTCTTCTCTGCCCTCTGTAAAGCGCTGCTTGCTGTTGTCAGGATAGTGCGTCAGAGTGTGTGTTCGCCAAGTTATTATTAAACACCAGTGGGCATTTGTTCCTAGCAGCTCTTGTAAGTCAAACAAGAACCACGGGCCCTCGCATCATGGCTTTGGTGGAAGGAGAAGGGACCCAGGCCACA
GGAGACGGTGGAGGTAACCTCATTCGTTTGTTCTTTCTTCAGGCTTGTGTCTTTAGTTTCGTGGCTGCGCAGGCCTGCCTATGATTTAAGCCATCTCTTCATTAAACGTTTCTCTTCCTGTGAGACTTACTAAAGCAACTTAGTGGCAAAAGTAATGTTGTACTTACACCTCTGTACAGAAATGACAGTGAGCTGGATATATGGTT
GGCCAATTTAGCCTTTTGTCTGTGGGTAGTTGCTTCCAGTCTGATGCTTCTTAGTTGTCTGTTACTGAGTGGTATAATTTTGAGTTTTGCCCAATTTCTAATTAAAGGGTCTCTAGTTCCATGTTCTTGGAAACTTATACAGTCTCCTACTACACATAAAAACCATTCTGAATCTCTAATCTTAGAAGCTGAAAAAAACCAACCCA
AAACCAAAAAAGGAAAAGGAACATTTGGTATGTACATTTAAAAAATAAGTAAATGTTGCATACACACACACATATAAAACGGACCCTGAAATAATGGTCCATTAAAAAACAAGAATCTACTGTGAATTTTGAGTGCATGTTTTAGAGAGTGAAACAATGTCTGATCAAAAATGTTTATAAATGATGGTCATCTCTGACATTCCAAA
TCTGGGACTCCATTTTTAAGGGATTTAACACCCTCTGCTGGCCTGTGAGGTCAAAAGTGATGCACACATATATGTGAAGGCAAACACTCATATACGGAACATTAAAATGAAAATAAATCTTAAAAACAAAGGCTTCAATTCCAGCCTTTATAGAAATATTCTCTAAGTTGATGCTGTTACCAGGATTCACTCAGGTCAAATTTTCA
AGTACTCCCTACTGCTAACGGCCCTGCAAGAGACCAGCGGTCCACTGGAGCCATGAGGAGGATCTTCCTCTGCTCCTCGTTAGTTTATACTTTTTTAATAATTAAAATGAGTGGCAGAGGGAGGACGATGTGCAATAGGGCTCAGAGCAGCCCCAGGATATGGGCCATGGCCATGGGGAGCACCACAGAGCATATCGGTTTCTGCT
TGTAGTTTGACTTTAGAAGAAGTTCAAATTCCATCCACTTTGATAGCATCAATCTGTAATTGGCATTCAGAATGCCCTTGGCATGCCAGTCTGTGAAGGCATTAAAGACCTGTTAAAACACTTGAGCCCAACTTTATTAACCAAAACTGATACCACCACCTTTATCTTCTGAATAAAGTCCGCTTTATTTTTATTTTCAACATTTT
TGTGATTTTTTTTTTTTGATTTGCATTTCTCTGGTAACTCATGTTGTTAAGCATCCTTCCATTTGTGCTGGCCATTGTACATTTTCTTTGGAGAATGTCTATTAAACCCTTTGTGCATTTAAAAACAAATTGTGATTATTTGTTAGTTCATTTATGTATTTGTTGGCTTGTTTGTTTTTTGTGGTCCTGCGATATGAACCCAGAGC
ACTATTGGTCCGGTAACTGTCTCTGAAACCATCCAATGCTCGGTCTTTTTAAAAAGCAAATGTGGAAGCTCGCATTTTTATAAGGTAACAGTGTGATTTAATTAAAGGTTGTAAATGGTTTCCTTTCTGAACTTGTTTTTTAAGTTTATGTAAACAGTGGTTGGATTTTATGCTTATTTTTACAAAAATAGTACTGAACCTGGGGA
TCCAGGCTGGCCTCGAACTCATGGTCCTCCTACCTCAGCCTTTCCACTGCCACTGACAGGTATATACCACCATGCCTGGATTCCACAGTGGCTTTGTACTATTAAAGACGTCATGGAGTTTGGACCTCTTCTGACCTAGGCTCCCTTGTTTTGAACCAGCTTCTGACTCCTTTCAAAGGCCATGTGTTCACGGGTTAGATTTGGAA
GTACAACGGGGCTCCTGAGCTCCACTGGAAGCAACCAAGCCAGCTCCAGGGACACATGGACAAGTTCAACCAATGCCATAAAATTGGGAGTGGGAGGGTCATTAAAGGCCTGTTCTGTGATGGAAACACCACAGGTCATCAGTGTTGATGAGATGCACTATGGGGGGGGGGGGTTAATAAAAACCCTTTTGCAAAAGCTAACTTCC
CTTTGCTGCTGCCTAAAAATGACCAGATCCTACCCCCTAACGTGGGTGCTTTACAGAGTCCTCTGGTTCCTTACATTATCAGGGATATGCAGAAACATATATTAAAAATGGACCTATTTTAATACTGTTCTGTCAGGAAAATGTTATTGGAACCTGAATATTTTTCCCCTTGAATCTGCTGAAGGCAAGGATACTGACTGACCATA
AGCCAAGTAAACAGCCAGCCTGGGAAAGTGGGGCTTGGGGTTCTGTGAGTACCCAAGGCCAAGCCCTACAGCTTCCCTCAAGTGAAAACATTTCCCTAACATTAAACGTTTCTATAAACAACTGTCAGTCTGGCTTCTTAATGTTGAGTAACTGGTTATATAAGGAAGACCACCACCAGCTTCCCACAGGGCACTCATGAGGGGAC
GCCTCTCAGGTACTAAGTGTAAAACAAGCATGGAGAGTTTGCTCAGTGGTTTTGATATTAGAGTGGTATATTGATTTCAAATGAAGGCTCATGCTAGACTATTAAATTTTTGTTTGTGGAAGTAGTTAAAGTCTGTAAGTTTTCTGTAGTTTAAAGTTAAAGGCAGGCAGACTATTGATTTGGAGCCATTGCTCTGAGCTGGTAGG
TGGCTGAGACTAATGTGAGACTAATAAATGCTCTCAACTTCTATGCCTGTGTGGAAACGTCTCATGAAACATTTTATGATTCATCTCTGTATTTTGGAATATTAAAGATGCCTTGTAATAAAATTTGTGATACAATTTTTTTTAATTCCCTAAAAGTTGAGTTAAATTATTGTTCAGTTATATAGTTAATTTTATAATTTAGAGTG
TTTGATTTTTTTTCTCCTTTTCTGATTTCTGTTTTATTTTCATGTGAGTCTTCTGGGGTGTTAGTAATAATTGAGTGGCTATTTTTTAAAAAAACACTTTATTAAAATGAATTTTTTGTGTACTTTACTGAAGGGTAATTTATAAAATTCTGAATCTTTAGTCGTCATAACCCATGTGGTCTGGGGCTCAGGCTGCTGTGCGATTC
CTTAGCTACTGCTCCAGCGCCATGCCCGCACTCTGCCATGCTTCCTCCCACCATGATGATAATCTGAATGATGAACCTCTGAAACTGTAAACCCGCTTCAATTAAATGCTTTTTAAAATAAGACTTGCCGTGGTCATGGTGTTTCTTCACAGCAGTAGAACAGGGACGAAGACAGGAAGCCTAGCTCCCTAGGGGCCTGGAGCAGG
GTCAATCATCCCTCTGGGTATATAGAGTCCCAAAGTTAGCGCTCCTGTATGAGGCTATTTCAGTTTTAGGGAAATCATGACAGTGTGGAGAAATAATGACATTAAAATGCTAAAGTCAAAATTTATGCTTTAACTGGGATATTTTTTGCGTAACCACTCAACTAGATTATTGTATACCTGGTCAGTGTATGTCAGTACACATGGGT
ATGTGTAAATAATGTAATTCTGAAATGGGGGTAAATAGTCACTCCCACTAGTAATTTTCATCATTTAAGAGTGATATTTCTAATTCACAAAAACATTAATATTAAAATTATCTTGAATATACTATTTGTTTATCCTTTTTTAAACTTAAATTGTATAGATCTTTTTGTTTTGGCCTCATTTCTTGGTTGGTATTGAAGTACTTCAT
CCCCAACAGCAGCAGCTTCAAGAAACCCACCGGAGAGATGAATATCGCCTCTGGCTGCCCAGTCTTTGTCGCCCAAACTGTTCTAGAGAACGGGACGTATATTAAAGATGATACAATCTTTATTAAGGTCATAGTGGATACCTCGGATCTGCCTGACCCCTGACAAGAAAGCAGGGCGGTGGATTCAGCAGAAGGTAACTCCTCTG
ATCTGGGTTTTACTCATGGAGGTTAACCTGATAGGAATAATCCTTCGTTGCTCTATTGAGGTGTCATAAAGTTTCCTGTTTCAAACAGCTACATTACTTGATTAAAACAATGTTAAAATTAAATTTCTGTCTGCTTTAATATTAAAAAGTATGTTTTCATTTTACTGTAAGTAAAAAGCACTGAATGCTGTCCAGGATTATAGCTC
GGAGGTTAACCTGATAGGAATAATCCTTCGTTGCTCTATTGAGGTGTCATAAAGTTTCCTGTTTCAAACAGCTACATTACTTGATTAAAACAATGTTAAAATTAAATTTCTGTCTGCTTTAATATTAAAAAGTATGTTTTCATTTTACTGTAAGTAAAAAGCACTGAATGCTGTCCAGGATTATAGCTCATGCTTTGAATTTAAAT
GGTGTAAATTAAGTAGCAATTTAAGGTGTTTTCCAGAGCACTGATGGAAATGTATAGAGTAATATTTAGGCAATAACGTCTGCATCTTCTAAATCATGACATTAAAGTCTGAGGATGAAAGCGAGCGCGCCTGGGAGCGAAGGCTGGCCTTCTCTACGAATGCACTACATTAAAGTCTGTGACCCCGTGCCTCTGTCTTGTTTCCA
GGCAATAACGTCTGCATCTTCTAAATCATGACATTAAAGTCTGAGGATGAAAGCGAGCGCGCCTGGGAGCGAAGGCTGGCCTTCTCTACGAATGCACTACATTAAAGTCTGTGACCCCGTGCCTCTGTCTTGTTTCCATTGCCCTGGGAGTCAGAGTGTAACACCATCTGCACGCGGCTCCTTGTGTGGTGTGAGTGGATGATGTG
TCGTGATTTTTTTTTTTGCTTTTTTTTTAAGTGCAAAAGGTTTAAATTTATAGTTGTGAACATTGCTTGTGTGTGTTTTTCTAAGTAGATTCACAAGATAATTAAAAATTCACTTTTTCTCAGTAAAACCTTGCACTGTCTCCTACTGCTCTATTGAGGCCTCAGCCTAAGACAGACCCGAAGCATGCTGCTGCCTCCCGTTGGGC
CTCTTGCTGCTTCTGCCTGGCCTCTTTGTGGCACTTCTCATGTGTTTAGTTCTGTGTCGTGTGTGATAATGTATTTTTATTGTACATTTTTTAAAAAAAAATTAAAAGTTTATATGCCATACCATCTACCAGAATGAAAGCCTGTTCATAACTATTTTTTAAAAATTAAATTTTTTTATTATCATGCAAGTGAGTGAGTGCGTGCC
GTCACTCTGTCACTAACCGGGGCGATGAACAGTCCTGTTGCTGCCTCTAAGAGGAAGGCGTCAGCTTTCTGTTTTCTACTTTCACTTACTATTTCACTTTATTAAAATGACTGTACAGTAATTTGTATATAAAGTGTATAATTAAAACTTATTTTGAAAGTACACAGCAGGCTCTGGCCTCACTTTGTGCAGCTGTCCTGCGTCCA
CTGCCTCTAAGAGGAAGGCGTCAGCTTTCTGTTTTCTACTTTCACTTACTATTTCACTTTATTAAAATGACTGTACAGTAATTTGTATATAAAGTGTATAATTAAAACTTATTTTGAAAGTACACAGCAGGCTCTGGCCTCACTTTGTGCAGCTGTCCTGCGTCCAGAACACAAGACTCAAAGGACTCAAAGCCAGGTGTGAGACA
GAACAATAAAATGATCCAGAATTTCGTGTCAGATATTTCCTGTTCATAGAGTTTGTATTAGATGACTTGTCAGATTTGTTCAGGTGGATTTTAACCTGAGATTAAAATCTCATTAGAAAATTTTGTATCTGCAAGTTTTTAAAGTCATGAAATCCTTCACATGGATGTAAAAGTTTGATAAAGTAGCGAATGCTGACTCTGGGGGA
CCATCTACTTTTATAAATTTTTTCAGGAGTAAAATTTTGTACATAATGCACATGTACATATCTGTTCAGTTTGGGTTTGTTTCTATAGTATTTTGTAAGAATTAAAATAAAAGTTTGAGCACCTGATGTTTTGTGTTTCCAGGTTGTTACAGTCTACTTTTAAAAAGTGTCTGTGGCAAAAAAACAAAAAACAAACAAACAAACAA
ACTGGGAAAATCCTGCGAATGGTTTGAGCCCTCTCCCCAGGTCACTGCCACCCATGATGGGGGGTTCTTAAGTTTGGAGGTGAGAGGAAACGTGCATCGCATTAAAAATCTGTCTGTTTGACTTTTTATTGTGTATGTGCTGTAGTTCTTTGTTTAAACATAAGTCCGTTTTTGAAATAAAGTATTAAGTATAACATGAAAATCCC
TTTCCCTCCTGACTGCTGCTTGAATGTTCCTGGAGGCTGTTTCTTATGTATAGGGTTTTTAAAATGTGATTCCTTTGTTTGAATATTAATGGCTTTTTCCATTAAAGAATAAAATGATATTTTGGACAATGCTGATAAATGTATGAAATTAGTAGCACATTATAAAACCAGAGTCTGAGGTTTAGCCTAAAATCTACCAGCACTGT
TCCCAAAAATTAATGGCTCGTATCATTCATGTTGGTAGCCACAAACATTCTGTGAACATGTGCGTAGCTTTATTAGTAATTCACAGACATCAAGAGATTGATTAAATGTCTTTTCCAAGCTTAACTTCTGTTCATGATTATTGATCAAAAAACCTACTAACTTATTTTTCAGGGAAATGTTATATACGCAATCCACTGCTTTGATA
GATGGGAGTCATGTCGAATTCGACAGAGAACTCTTTTACCTTGGATGCTGACTTCTAAGTAACTGATCGTGTGTTCTTCGCTGATTTTTGTCCCCTTGCCATTAAAAGAAACCAGCAAAAACAACCAACTGGCTACACCATGAATTGTCATTAAATTTGCTAAACAGGTGTCTAAAAAGCTGTGTAGCTACCTCAGTCCTGTTTGC
GTTTTTGTAATATGAAAAGCCTTTGTACCTTTTAAATTATTGTTACTTAAAATTAATAAACTCTTGAATTAACAGTCTTGAACTTTCATGGCATACAAGTATTAAATGATTTAACTAAAACCTTAATGTCAGTCCTTTGGGTAAAATGTACATCTCTTTATTTACATCCCAAATGCTCCCCTGCTTGGTCTGCCCCACCCCCACGG
GCTATTTGGGAAAGATGTAGGGAAAAGAAAACTTAGTTGATGAGTCTAAGTGACTTTTTTTTTTTAATTAAATTAGTTTCTATACTCTTTAACTTCATGCATTAAAATTCTTCCATTAAACTCTTGTTAAAATGGGTGTTAGATTCTATCTAAACAAATACGTGCTTTCCTCTTAGGGGGCCACTCTTGCCTTGAGTGACTGGGTT
TGGGGTTGTTGTTCTTTCTTAAAACTAAGTTTCCTTAATTGTATGCTCACAGCTAAGCTGTATGTACATTCATGTGTACCTACAGTATTTTACTTGGTTCATTAAAACCTCCCATTTAGATTCCTTATGTGATTTTTATATGTACATAGTTAATTTCTATATCAGGGTGAAAGATCCTGACAGAATGTAAAAGGTCACAGAAGCCC
AATTGAGCAGGCGGGAGTGGGTGCAGGCTCTGGCCCTCACTTCATGTTAGACTTCTCAGGTTTATATTTAAGTGTTTTTAAATGGAAAATTGGTGCTACTATTAAATCACACAGTTGAGACATGGGTTTCGAAATTGCTTCGGCCTGATGATGCCACTTCTGTTTAAGCGAGGCAGAAGGTCTTTGACAGGCTTCATTTAAACAGA
ATCACTTAACAGCTGGGTAAACCAAGGCACATAGACTCTCTGAGTTCCCCCATTCCTTTCGTCTGTTTCCTATCTTGAGGTTTAATATGAGGCCTACTTCATTAAAGAGTTGTGTTGCTAAGCAGTTTGATCTGATCTGTTGGAATCCCCTCAGGGTGAGCCTGAACCCCAGGCTGGTGAAGTGATGCCAGGTACCACTTGGAGTG
TCTACTGCATTTCAAATTCAGAGTTTTGCTATAGTCTTTCAAGTTTAAATGTGTATTTCTTTACTTCCTTCCTGATTTGTACTAAATACCAACACTGATAATTAAAGTACATTTGGAAACAGGAGAAAGAAAACTTGGAGTGTTACTTTTGGACTTTTGAAGTTGTGAGACACAGCAGTATGTGGTAGTATATACCTGTAATCCCA
AGGAGCTGAACACACCAGATGCCTCCTTCTGGAGGGAGATGTTCCAGTGATGCTGAACACAAGACCTCTGTATATCTTTAAGGTTGTCTGGAATTTCCATATTAAACAGTATTAAATGGCACTTGATTGTGTGTTGTATTTAATTCCATATTGCTTATCACCAAAAAAATCCAGTTCTTGGAGAACATGAAAGCATGCTATCTGTA
CTTTCCAATATTGCCTTGTCTTCTGAGCTCTTGCTACAGTCGCCTTTGCTACTGCTTTAACAAAGAATCTGCAGGTGTTGATAAAGAACAGGACTGTTTTATTAAAAGCTTTACTCAACTTGATGAGACTGTTGTGGCAATTCTGTTACTGTGACACAGACCATGAACCTTTTATTCCAAACCTGTTAGGGGACCCATGGCTTACG
ATTTACACTACTTAGCATTTCACTAGGTGCGCCCACAATCCATGTGTTACTTTTCACTGTAATAATCACTGAAAGAGATATAGGAAATGGGATTTTCTTTATTAAAGTACATTTATGTTTGAAATATGAAAAAACTGGACAGTTTTCTATTCAAAAAGATTGAAGAATTTCCAGTGAACTAACTTTTTCTTGAAATTTCAAGATAA
TATTAAAGGTATTGAGATTGTGCAAATGCTGGGCACGCTTGGCATGAAATAATCTGTTTTTATTTTTACACAATTGTAATATAACTATGCAAGTGTGTTTATTAAAAGAACACAAACTCCATTACTTGTATTGTGTATTTCTTTTGAAGCATCCTTTTAAGTCTTACTTTAATTATTTGTATAATAAGTGTGATTAAGTGACTTTG
AGAAAAGTTGGCTAAGTCATCTCATAAATCAGAGATATTTTTTAATGTTTTGCAATTAAGTGACCAATATATCAATTAAATGACTGATTGTAAATAGTCTATTAAAAGCAAGGCTTTACAAATATCTCTAGAACCTATGTGTCCTCCTTAAGCTTAAAATCATGGCTGTGGGGTTTTCAGGTGTGCTTGAAAATCCCTTAGAAAGC
TTAGTGTTTAGTCATAAGAAAGTGGTAAGAACTAGACTCTGTTGATAAAACATGGTTACTATTGCATATTTGTTATGCTTCAGGTAATGCAGTGTAAATCATTAAACACATTTAATGATGAATTATTTGAATTTATATTATCTGTAACTTGGGAAATTTTGTAGTCCTTAAAAGAGACCCAGTTTTCAAGTTCTATTTTTGACCAC
AAGATAAGACTGTAAATCCAGTACAGAAAGTAAAAAGTTAACTTCCCTAAACTAATAAAATATAGATTCTGGCATATATGTACTATAGTATAATTATGTAATTAAAACTGTGATCTGCTTAACAAACATTTTTTAAGATTTATTTATTTATATGTAAGTACACTGTAGCTATCTTCAGACACACCAGTAGAGGGCATCAGATGTCA
AAAGAGCCAGATATGTCCTTCTCCATGGCCATGCCCTAACTGCAATCTGTCAGAATCAGTCATTTTTAAAGAAATTCTATACTTCATATACTGTATAATGATTAAAATAATAAACCATTTCAGAAATAACAGCTTATTCTTGTTTGAAAAATGAAAACATACATTGGGAACAAGGAAGCCCAATGTAGAGATACTACATTGCTTGA
AGAAGGATGGAATTGCTGCGTCATTTAGTAACTAATTTTTTTATGGTACTGTCAGACTATTTTCCATAGTGGATACTGTTCTACATCTTACCAACAACGTATTAAAGGTCAGCGCTGTTTACATCACTTGTGTTCTGTATGCTTTTGTGTCTTAATTATCACTATTATTTTTCTTTCTTTTTTTTTTTTTTTTTTTTTTGGTTTTT
AATGCAAAGCTGCTGCTGCATGCAACCTTATTGCAATCAGTATATCATTCCCGTGGCAATTTCTGTCACAGTATATTGTGAATACAGTTTTTCTATAGAAATTAAATGATTTAAAAACTCATATATGAAATGTTTAATGCTTTCAGCCTGCTTTATGGCTGGTTTTGTTATTTGATTGCTAATTTGGGGACCTAATTCCAGCAGTC
CAGTTTTTACAATTCTGTAATGATAAAAACTGGGTTTAGAATTTCAGCATCTTAATTTCTATTGTCCTTATCCCATTCTGATTATTTGATCTTCTTTTCAATTAAAGTCCATATATTATCTTTAACGGTCTATGTTTTGTTTGCTAATTATTTAGAATTACAATCTTATTTAAAACTATGCTATCATGCTGATTACTAATTACTTG
TGTAGCCTACCTTCAGTGTATGTATACAGCTTTTGTTCATACTATTGAAGAATATAGTATAGATGGCATGAATTAAATGTATAATTTGCTTTAATAGGACATTAAAATGGCAATCACCAAGACATGATTTTTGTTTCACTATAAATAATATACACTGTTTTCAATAAAAAGGGCTATTAAAGTACACTTATACATAAATATTGTTG
AATGTATAATTTGCTTTAATAGGACATTAAAATGGCAATCACCAAGACATGATTTTTGTTTCACTATAAATAATATACACTGTTTTCAATAAAAAGGGCTATTAAAGTACACTTATACATAAATATTGTTGGTATTTTTTAATGTTGAGTCCAGGTAATTATCTAAGCATCATTTAAGCTGTAGAAAGAGCCAAGTTTCTGCTCAT
GGGTTTCTCTGTGTAGCCCTGGCTGTCCTGGAACTCACTCTGTAGACCAGGCTGGCCTCAAACTCAGAAATCTGCCTGCCTCTGCCTCCCGAGTGCTGGGATTAAAGGAGTGCGACACCACCGCCGGGCTGGAAGTTTTCTTAAGTTGCATGCATTGAAAAGAGGTCAAGTGTGACTTACTACTTAAGCAGCTTGTATAAAAACTG
GTTTATAAATTTGTATGGACCTGGAGTATCTGTTGCCCATTACTATATATGTGCAAATAAATGTGACTTAGACTTGTGACTGTTTAAAATTAGTACTTGTATTAAAGTTTTGATGCATATGAGAGCATTTAAATGACAGTGGCTATTTTAACATTGTAGTTTTAGCCTGATATTAAATATTCAGTATATTGTCTATAAGTAAATGG
ATGAACTAAATTTTAAATATTTTTTGGGAAAAATCCTGTTCATTTGCACTATTCTATAGAAACTGCAATTTGTTGCCCCATATGTACAATTAGATTTGTAATTAAAAATATACTTTTTATTATGTAATCATGTTCTGCTATGTCTCATTACTCTGTCTTGTTTTATGAAGTGGAAGAAACGTCATTTAACTGTTATCACGAAGTCT
CAGTAACAAATTAGAGAAAGGAAAGCATTTTGTATATTTGTATGGTAAGAAAATGTATATTATGTTAGCATTTTCAACATTTGACTCGAATTTTAATTTAATTAAAGCTGAATTTAGTTTTGGAAGTATATCAATGTCTCAGCAGTTAAGAGCACATACCCTCCTGAAGAGGAACAATGCAATGTCTCACAACTGTATGTACCAGG
TTACCCCCTCACTGTTACCATGGAAGTTATTTCTGACCTTTACAATTCTGGGAGAGTATATTTCTATAATGTATATAATTTATAGTGAAAACTGTACTTGATTAAACTGTAGATATGTTTTATACATGCTGTATTTTGGATGTGTAAAGCTTCTATTTATGTGTTGGACTAGTTTGTGTTTACAATCTATTTATTGAACACAGTAT
CATTTCTGTCTTTAAATATGCTATTATCATTTCAGGTATTTGTAAATTTGAGGATAGATTTGTTCTGCTTGACTTTTCTAAGTTCTACTACTGGGTTATAATTAAATATTGTGTAGTATTACTCTGGGTTTGGATATGCTCATTTGATTTCTATAGAAAATTTAAGTTATTTTACATAGCTATTTGTTAAAGCACAGTATAACTTG
TGTTTTGTACATGTGTTTGAGTTTCACTGCACTGTATATTTTTTCATTTGGTACACCACAAATGTATTCTTCATAGGTTTATTCTTTTAATATGTGAACTATTAAACTTTACTGTTTCCTAACATTAAACCAAATGCTCACTGGCTCTAGAACTACTTGGGAGGTCTGGTGTGGCATGAAAGGTCTATTCTGCCTCAGTTCAAGGT
GTCAGGAGAATAATGCTCTGTAGGCAACATTTTTTTTAGTGTTTCCGTTGTATCTCTAACATTGTCGGGTCTTTCATTAGAAAATGCTTTATTACAGAAAATTAAAAGTATCCTGAATTAAGGTGTTGGTGTTCTCATAAGCACATTGTATAATCCTTGAAGACTGGCAAGACTGGCACAGTAGACATCTGATACCACCAGTGTAC
ACAATATGTAATATTTTCTTCCCCATCCGCTGGTTTACATTTCTGTAACAGTTGCATATGGCTAGCACCATGGACTATATATACCCACTGACCGATTTTCATTAAATTTTGTCTTATAAACATTGTTGGGTAATTGAAGCTATCTGTGTAATATTAAAATATAGATTGATGTTTGATTAAAAATTCTTAGAACTGGGCCTGGAGAG
ATTCGTCTGTTGAAATGTAATCTAGAGCTGACCTACATTTTACATTCTGGCACATCTCCACTGTATCCATATAATCAAAGGGTGAATCTGGGAAGTATGCATTAAAAACATTCCTGTATTTTGCCATACTACAATAAGCTAAACTTAGAACCTTTGACACACAGAAACTAAGGAAATGAAAGTCAGTGTTCTCTTAGATCAACTAC
AAAAGATGTGTGTGTGTGCTATGAGACTGTACATTTTTTTAAATGGCAATATGCAATAAAGATGACTTCACTGGGTGTACAGATCTGTTTTCTATGCATTATTAAAATAGCAAGGTTAAACTTCCTAGTGTACTCTACCATTGAATTTAAATGCAGCAAATCAGTGAATCAGAATACTATATGTATTTTCAAATGTGCTTACCCTG
GTGTTCTCTTCAGTCTCTGTGTGTTGAAGGCCAGAAAATCACTTTCACCTGAGAGCCGGGTTGGCTGTTGTGTACCGCTTTTGTTTCATTTTGTCCTGCAATTAAAATACATACATTCAAACGTAGAGTTATAAGTAAGCGTCTAATCCTTCTGGCCTAACTTTTTGGAGCTCTTGGAGCTAGAAGAAAGGGGAGAGCTATGGAAT
AAGATCATAGTCTTGCTCTTCAGGTATTTTAGGATACCAGGGGCATGCGGTAGTAGGAGAGCTGGGTTCTGATTGTGCCATATTGTGTTGGCTTCTGTTGATTAAATCTTGCTCTTGCCTTTCGCCATCTGGTTTTCTCTGGTGTTGGTTGGCCTGGGTATCTGGGTTGGAGCAGACTTCCCAGGAGGCAGTTGGAGCCATGTGTC
GAAACACTTCCATGTAAAAAGTGTGTTTGACTCTTCTGATACCATAATTGGCATGCAAGCTTCAATCTGCCATGTCCTTGCATCTCATTGTGTCTTCATTATTAAAATTAGTGTGCATCTTAATTTTATTTTCTCCATTTCAGTTGCTTGATTTCATTTGTAATCTGCCTATTAGCATCATGTTTGGTTTTGGTTGTCAGTGTTTC
AGATTGACGTCTGCTGTCTCCTAATCTGTTTTAATTGCGTTTCTTCCAGGCTGCTTACTTCTCATTAAGATGTGTGTCAGCTTGACTTTACCTACTGTTAATTAAAGTAATTGTCAAAGTTTGACAACCCTAACCCTGTGATAGATGTGTGTGTGTTGAATGTGTGTTTGCCTGTAACTTTTAATTGACCCACGTCTTTAGAATCT
TGACTTCTTACTCCAACTCTGTAGCTTTCCTGCTATGAATGAATGCCTTGTGTCAGTGTAGCACGTGTTACACCCAGGGATGCTAAAGTCCAAGGTTGACATTAAAGTTTCTCTTGGCCACCACTGATTTTCCTACCAGAATGTCATGATTGGGATCATGTAGGACTGAGTGTCATGTCCAGTCCTGAGTGATGCCCCATTATATG
AATCACTTTGTTGTAACAAAACTGATTCACGGTGACTCTCCCAGTACTTACGGGAAATCTGCTAAAGAAAAGTGACTGTAAAAGTCCTGTGACATCAATGATTAAAGCTACACTAAAGTGAAACTTTGTCATGTATCTTCATAGTACAATAGGGCTTGCTAGACTGCTTACATACATTATAAAGGGAGATAATTATGTATTTCCAA
GGCAAGTAACTAAATGACTTATGCAGGAACAGACTCTCCAAAGGAATGTTAGAGAAGAAATTAGGAATTTGACCCCTGGTAGAGAAAAACCTTGAAATCAATTAAAGATTTATGTGCCTGTTAACTTACTTGAAAGCAGTGATAACTTGTGTGAGAAGTCATCACACTCAGTCCCTTTGGTTTATTCTAAGCTACTTACCTTGAAT
CACATAAACTCATTCCATGGATGGCTGCCTTATAATTTTGTGTCTTTCCACTTTAATTGTGAATGGTTTAAAATCGCTGTTTTCTGATTTGTTTTATGATATTAAATTTTTATTAGCGCATACCTTATGTGAGTGGCTCTTTACTTACACATCGGCAGCGTTTGTGTTTGGCAACCACACTTGATGCACAAAAATGGTGGCCATCA
ATAGAGCTCTTTTATAACTAAAGCATTTAATTTTTTGTACTAGAAAAACTTTTGAATATTTTAGTTCATTGTTCAGATATGTTAACTCAAGATTAGTTTAATTAAACTAACGAATAGTTTTGGACACTTTAAAAGAGCTCTAAATTTGCTTGTATATAAAGGCTTAATATGAGTTTTACTTGTTAGGGTCAAGGGTGTCTTGCCCA
TGTAAGGCGGGTTCTGGATGGAACATGTATATCAAGTCTTAATTTGGGAGAGTTGGACACTTTCCTTAAAACAAGTTATTGTTTGTTACCATATAATTTTATTAAATTTGTAAGTTAGGAAGCCTAAGAGAAGTCTTGTTTTTAGTTTTTTAATCTAAAACCAATGACCTTAAGAAAAAAAAGTACTACTTTTCTAACTACAGCAG
GAAGAGGAGATGGAAGGCCATTGATGAGCTGGAAGCTCAACAGCCATGCCAGACACTTGATTTTAGATAGAATACCTTACAACTAACTACTGGAAATACAATTAAACTGGTCTTGATGGCTTAAGGATACAATTATGAATACTCTTTATTATTTAATGTCATAAGTCACCTTTGCTTTTCTTACTTTACCTGTGTAGTAAAGTAAG
ACGGTTTCTTATATAGCCCTGGCTATTTTGGAACTCACTACACAGACCATGCTGGCCTCGAACTCACAGAGATCTGCCTGTCTCTACCTCCCATGCAGGGATTAAAGGTGTGTGCCACCACACCTAGCTGAGTGATTTTTATTTTTTAAAGGATAACTAGCTAGTCCTTCCCAGCCTTTCACAGACAGATGCACTCACAATATTGT
GCTACTGTACACAGCCTATCTGATAGCATCTTGTTCTGCTGATTTGTTCCTTGTAAATATTAAAATGGCTCCCCAATTCTTTTGCAGAATTCTACTTACTATTAAAACTGTATTGTATAGGCGCCAACATGAATAAGTTGAATACTAGTCATACCCTTACAGCCTCGTTCCCACTTTCCTGATCAGAAATGGCAAGCCCTTGTAAA
GTTTTGTCTTTTTTTTTTTTTTAAACATTTGAGAGGACGTCCAAAACACTGTTTTTAATGTTCAACCTTGACATGGTTTCATTATGTAAATATTTCAGTTATTAAAAATGTATATATTTGATCTTGGAGATGCTTTCTTTGAGTCTTGTAAATAAATGACATTATGTTATAATTGTGTAGTGCATATACTAGAAAACAACCTGAAA
GGTTTCCTCATGTGATGCAAATACTACGTGTCCAACCAATCAGTGCTGTCAACGGGCTGCCATAGCTCCTTCGATGGCAAATAGGATGTGTGCCCAAAGAATTAAAGCGATGAGTGGCTGGTGAAGCGCTCTCTGTCCTGGCTGGTTTTTTGTCACCGCAATCCACTGCCAAAGGCAGAATTTAAACTAGGGGCTGAGGGATAGCT
GTGTAATTTTAAAATGTGCCTATCCAAAAAAAAAAAAAAAAAAAAAACAGAATTCTTTTATGTCATGAATTAAGGGGGAACCTTAAGTGTAAATATTCTTATTAAAATAAAAACTAGCTCATTATAGACAAAACTATGTTGTCCTTCCTTCAATTCTTGGGCCAGTGTTCCCACTCTTGTCATCCTTCCAGAAGTGGCTTTTGGGT
GTTCATTCTGAAGAACGTTTTAACATCTGTTAATGCTTTGGTAATAATCTTTTCTACACAGGACTTTTGTAGCATGACTTTATGACTAAACTTATTGTGCATTAAATTATTTAGTAATATTGAGTTTCTGAATGTTATTTTGTGAAACTTGTTTTAAAATAGTAATAAATCATGTTATTTTATAAAAAAAAAGAAGTCCTTTGGTT
TGCCCTTCACCTCTGTCCTCACTGCTACCTTCACGGGGGCTGGGCTGGGGAGATAATAAGTACATGGATGTGAAATGTACTCAGTTACAGGTTCTTTCTTATTAAATAAAACTGAAAAGTATATATTTAAGGAAGCTCAATATTTAAATCTTGGTTCACTTATCCTCAGACAACTAATACTTCTGGTTTGGACTGTATGAAATCCT
TTTTTTTGGGGGGGAGATATCAATTTTAAGTAGTCATCTTGCACCTGTGCTCTACCCTAAGAACTTTTATTCCTGAGGAAGAGATGGGGAATTGTGGGTAATTAAAGGGGCAGTGTTCAAACAAGCTGATCATTGTTTATCGTCTCCTCTTCAGAAACAGCTGTAAGAATCTCTAAAAGTCCTAGTGACAGACCTGTCCCACATCC
TCTCTTTAAAGCCATGTATGACATTGAAGATTCGTGGTAGAAATTGTGTTTATATAGCATTGGTGTCGACCTCTACATTCCTAGATGTCTTAAAATGTGGATTAAAAGCTAAGCTTTAAAGGTAATGATAATTGAGTCTCAGTATGTTTTTTAATAGTCTCATTTTTCTTAATCAGGTTTCATTTTGACATACATGATTTAAAATG
CCCAGAAATGAATGCATTATAGCAGAGGATTTGAACTTGAGCTCTTTCCTCAGGAAGCAGCAGATTCATGGAGTCCAGGCTATTTCTTCCAGGTCCCCGTATTAAAGTTTTCTCTAGCAACATGAAGCCAGTTCGATATATCTTCCTTCTGCTTGCACTATAGTCACTACAGTCTGCATTAATTCTCTTATCTGTCACGTGTTAGG
CATAAGTCATTATAACAGTAACATGATGTACATTTACAAGCGGCCTTATGTACATTTCCCAACAATCTTTTTAAGGCAAAATTGTGACCATATGTGTATAATTAAAATCGTTTTTAATCCTTTGCCTATGAAAATATTTTGGAAAAAATTGCTTTGTATATTCAGTTTCTGAAAGATAAAGAAAGTGCTTTGTATTTTGTTGAAGT
CCAGCAGCCGGCCAGGAGCCGGGCGTTGTATTGCGACTGGCACTTTATGCTGACCATCGGTAACGGACATTTATCACTGGAGTTCTTTTTTTAAAAAACTATTAAATAAACGGTTATTTTACAGGCACGTTAGAATAGATATACCCTCTCGGGTCGCGAGAGAAAAGCTCTTTTATTGATAGAGGAACAGATTTCTCTGTTCAATT
GTCTAATTTTTCAAGTTTGTAAGTTTATTAAGTGGTTTCAACATTTTTTGTTTGTTCGTTTTGACTATGAAAAAGACAGTTTAAAGAAAAGCCAAATTCTATTAAAACATTTGCGGCATGTTTGTACATTGCTGTTTAATATCATTTTTGGTAATGGTACTTGCAGCTTAGGGCTGTAGTGCTGTGGGAAGGCCAGTGTCCTCAGA
CGACTGAACATTCACCTCCCCTTAAAGTCCTGCACCCGTACAGGACTCCTCGCAAAAGTCCTTCTTGGCTATGTGTCTGGTGGTCATTGTCAACGTTCTTATTAAAGAAGAGGTGTTATTTTCTTAATTCACTTTTATATGTCCTTAAAATCAAGCTATTAAATTTCATAGTATTTAAAAATGTGTACAGGCCTGGAATGAAATTA
GTCCTTCTTGGCTATGTGTCTGGTGGTCATTGTCAACGTTCTTATTAAAGAAGAGGTGTTATTTTCTTAATTCACTTTTATATGTCCTTAAAATCAAGCTATTAAATTTCATAGTATTTAAAAATGTGTACAGGCCTGGAATGAAATTACCAATCCCCAGCAAGCATGCAAAAAAAAAAAAAAAAGGCATGGTAGTGGTGTCTCTG
GGGAGATGTAGGTATATCTAGACAAGTGCTCAAGGAAATGCGGTTATTGTCTCCTTCACTGAAGGGAAACTCAGAAGCGACTGTTTGATTTTGTTTTTTAATTAAAACTCAACAGCAATTTAAGACCACCAAGTACTGAGTGTTCTCATTGTAGGGCAACAAGTCCCTTATAAGACATAAGCACTTTAACTTTTTCTATATCAACA
TCAAGACAGTTACTCAGTGTGCCCTGGCTGTCCTGGAACTTGCCCTGTAGATCAGGCTGGCTTCAAATTCTTGCCTGCCCCTGCCTCCCCAACAGCTGGGATTAAAGGTTTGTGCCACCACCAACCCATTGCTTTTTGTACTTTTACCACTGAATTACATTTCCAGCCATGATGATGGCTATTTAGATACACAGAATTTGTTCTTT
TTCAGAGCCTTGGACTTCAGACACAAAAGTGAGTTCTTACACACTTGCTGGTGTAAGCTCTATCTGGGGTCCTGACTATATTTGAAAACTTGTCTTCAATATTAAAAACAGCACATATTTCTTTCTACAAAAGTGCATTCTGGGAGTTAAAAATCCATGTGGTTAATTTGTGTGTGGCGTGCTAGCTCATACATTATTTGAATTTC
CATCTTTGTCCTTTTCCTCTTTCTGGACTCACTATACATCCTGCCTTTAGCTTAGTGGTAATTGCAACAAATCTATGCCACATAACATTCTGATCTACATATTAAAGTCTACTTTCTCCCCCTCAGCTTTGATTTGACTGTAGTTAGAAGTGGAGGTCAGCATTTGGGAATTGAAAATCTTGTCTTATATGTCTTTTGAGAAATCA
TAATGGCGCATGTACTTATTTGCATTTGCTGGCAGTTCAGGTATAGTTAAAGTGAGAGTTCTCCTATACTTCATAATAACGGGGTCTGCCAAACCCATGTATTAAATAAATTGTCCAAGTGATACTCGACTAACTTTGGCCTTTGTGTATTTCCTGAAGGTGATATTGTTAACTGTTGACAAATACTCCTGACACTACATTTAAGT
CCGCCAGAGTGCAGCTTCCACAAAGCAAGGCCTTTGTGCACATTCGGCTCTGGGGTTCGGATGCCTCTCTGACTATGGACAAAACACTGAGAAACATATCATTAAATGGCAGTGGCTGTCACCCAACTGCTTTTTCAATCATTGTGTGTGAAGGAAATTAGTTTGCTCAAACAAGAAGACTTGGAATGGGTATATTGTAGCTTTCC
GACTTCTAAGTAACTGATCGTGTGTTCTTCGCTGATTTTTGTCCCCTTGCCATTAAAAGAAACCAGCAAAAACAACCAACTGGCTACACCATGAATTGTCATTAAATTTGCTAAACAGGTGTCTAAAAAGCTGTGTAGCTACCTCAGTCCTGTTTGCCAGGCTGGTCACTAGAAGAAAGTATACTTCAAACAATGGGTACTTGGAT
AAGAACATGACTCAGTCAAATGATACATTAATATGAACTGGGGTGCAAAGTGCATACGTTTTTGTTCAGAGTGGGGTTTTTCTCAATTTCCTTGGAACTGATTAAAAAGAAATACAACATCATCAATAGATTACATTATTCCCTGTGCGGGATCCAGTTCAATACGATGCATGAGACATGCTGCACAGAGGACACACCTGTGTATG
CATCAAAATCAGGGGTCTTCTTCCAACCCTTTAATACATTAACATCCGGGGGACCAGACTGTAAGTGAACGTTTTACACACATTTGCATTGTAAATGATAATTAAAAAAATAAGTCCAGGTATTTTTTATTAAGCCCCCCCTCCCCATTTCTGTACGTTTGTTCAGTCTTTAGGGTTGTTTACTATTCTAACACGGTGTGGAGTGT
ATTCTTGGAAATTCCTTCACTGTTCCTACTTAGATAGAATATTGGGATATATTTACATAGTGGATCTAGAATATTAACAAAGTAACAATTTACAATGAGCATTAAACATGTAGTAATTTTTAGATCTTTTTGACTTAATGTCCTTCATTGATCCTGTAAAAAGATGAAATTTTGTGTTGTATCTCCTACAGTTGCAACATAATGTT
GGTTGCCTTTTAAAGCCTCTACAAGGTGTGACTCCTGACTGTTTTCAGGGAAACCAGAGATGGACCTTGCCAGAGCGTCCATCAACCTGGCCAGTATTTAATTAAAGCTTGCTTCAGATTTGGCTTTAAACTGTGGCTCTGGTCTTATTCTTGGCCGGTGGGATTAGCAGTTAACTTCCTTGTCTCTACAATAAACCTTCTTCACC
ACTTTAAAAGAGCTCTAAATTTGCTTGTATATAAAGGCTTAATATGAGTTTTACTTGTTAGGGTCAAGGGTGTCTTGCCCATTAACAGCTGTAGATAGACATTAAAGTAAAGCAGCTGTTTGTTATTGATAATAAAATACTAAGTATTATAAAACTGCTTTTGGTCTGTTTCTCTCAAGTTCTGTATTATTTATTCTATCACATTT
ATGTAAGTACACTTGCATTTCTGGTGCTGGAGGAAGCCAGACAAGGATGCTGGATCCCCTGGAACTACATTTACTGAAGGTTAAACCACCGAATGCTGGGATTAAAGGCCTGGGACACCATGTCCGGCCCTCGTTTTCTGTTTTCTGTTTATCCACATATCTATTTTCTAAATGTGTTTGTGGGGTACATCCATGTGTAGGTCAGA
ACAGAAAGCTGCAGTGCGGGCCTCTCAGACTTGTTTGATAGAAAGTACACTGTCTTGTCTGAGCATTTATTTTCAAACACTAAGGAGCTTTTGGACATTTATTAAAAACTTTTTGTTAAGTATCACATTTTAGAGACTTTTTGAAGACAATCTAGATTAAGCAAGAGCCAAGTGCCATTGTTAGCCTTTAGCTGAGGGTATGGGGG
ATTTGTGTCATAATTTTTCTTTTTGTTTCAATTTGTTTCTGTTTTTTTTTTCTCTCCCCCTGGGTGTATGATTAGTTGTTGAATATATATATTTGGGACCATTAAAACTTTTTTGATGTAATATAGCCTAACGTGCTGGCACCTGCTTTACATGTGTAATTTGTGTTCTACATCACAGTTCTTAATTTGTTTAGAGTTTTATGAAA
GGCAGAATAAAGTATCTTTTTTTTTTTTTTTTTAAATCTGTTCCCTTTGCCCTTCAAACTGCAGATTTTTTTTTTCAAAGTGGGGATTTGTCCCTGCTTGATTAAAGATTGAGTGGAATTCTAGATGTGGTCATTTGTGTCATAATTTTTCTTTTTGTTTCAATTTGTTTCTGTTTTTTTTTTCTCTCCCCCTGGGTGTATGATTA
GTCTGTCGGCTCCTTTGAAAGCCGGGCTTCCAAAGCCCTGTTGAACACTGAGGGTTCTGGTGATGTGTGTTAATGAGTTGTATTTTAAATATCAGAGATTATTAAATAAAGAGAATGATTTTCTATTAACCTTTCTCTATTTCTAATTTCTAATTCAAAGTCTGGTGGGAGGCAAGCTATTTATCTGTCTCTTGGAAGCATTTCCT
TGTGTGAAAATAGTCCACAGACATCAAGTCCAGATCTCTCTTCAGAAGAGCTGCGGAGGAGACGAGAAGCCTACTTTGAAAAGTAAAGTAGTTGGTACAGATTAAAGTTGCATATTTAATACCTGCTGATTTTGTCTGTTTATAAATTACTGCTTACCGCCTGAACCTATGAACGTAAGAATATATTTTCTAAAATTTTTTCAGAG
GTAAATAAGAATACTCCTCTGTACAAGTATTTTTGTGAAAAATGTAACTTGTTAGTGTAACTATTTAAAATATGATGACGTTAAGAATACTTGTGAAAAAATTAAAATATTACCTCTCCGTTTTTGCTTTAAACTTAAGTATTGTCTGTTGCTAGAGCCATTTCCTGAGCCTGCCTGAGCCACTTTTTTGGGTGGGGAGACTTCAC
ACAGCCAAAAACTTGTGACATTTTAGGGCCTGGCACTTGCCTTTCAGAGTGGCTGGTGTCAGTCACTAGAGATTTGCTGCCCTGTGGAATGCTTGCTTTCATTAAAGTGACTCTAACTGTACTTGTTACTGACAAGAGCTCATTGGGAATGAGTTTGTAAACAGTGTTGAGTGCTTAAAGAAAGGGGAGCACTCCTGAGGCACTGG
TATGCAGAGGAATTGGTTGGAATTGGCTGCTAATGTAATTGGTTATTTTGCTAACTAATCTGAAGGTGGTGTGCTTTTTGTGTGCAGTCGTGAAACTACAATTAAACTCAATTCTTTCAAATTCTTTGTCTGGAATACTTTTAGGCAGGTTCAGAGAGCCTAATATTTCACATATTTGTTTATAAACCTTCCTAGTTAATGACTTT
AATGGCTTAAAATGTTGATGATGATCCTAATTACATAAACACACACATATATCTAGTGATTTCTAAGGATTTGTTTACTTTTTGTGTTCTGTTTTGCTGTATTAAAAACTTGTCCTTTTCCTTAAATCAAAGTAGGACTCGAGTCCTCGTTTTTCACGCTGGCTTTGTTTCAGAGGTATACTGACTCCAGTGGTGTCAGGATGAGG
ACATTTTTACAGTGCTGATTTGTATAAAATTTGTTTTTTGTGGATTTGGAAATAAAATCATGTACAAGTTGTTGCCTGCAGTAACAATTGCAAGTAACCTATTAAAGTCCCCTTGGGTTGAACATGCCTCATTTAATTATGTATACTATAGAGCAGCAATAAAGTGTTTAAACTACCAACCTTCTCATCACGGTGAACACTGAAAA
AATTATTTTCTTTGCAGATATTATTTATTTCTTTACTGTCACTGGGCTGCTGTTGTGAGCATCCTAGCCAGATCCTTAGGCTTATAGCCGTCATGAATGCATTAAAAGTTAAGTGTGATAGACAGTCCAAAGAGCCTCATTCTGTGGATGTCACACTCTGATCTTCTAGAATCTCCGAATCACTCATTTTTCTTAGTTTTTTTTCC
TGCTATAAGATGTTTTTATGAAAGCCTGTAAGTGGTCCTTGGAATTATTATCAGATTTTTTTAAAGATGTGTTTACATGGTGAGTGTTTGTTGCATATTAATTAAATTTGGTTTTGTAGAAACATCTGTGTCGTATCATGACGGATCTCTATGGGCACGGCTTACACACTCACATGCGTGGCTCACACACCCACTTCTGGGCCCCT
TGTACTTTTACATTTACAGAGGACAAGTGGGACTGGCCTTGGCATAGCCACAGATACATATGCCACTGTTTTCAACACAACTGAGGTTTTTTTGGTTTTCATTAAAATTTTTCATGCAGTTCCAAACTATACTTTGGGATTTTAATTGTAGAATACAAAATGTCAAATCATACTATATGCTCTATGAAAATACAGTTTAATGTTCT
AATTGAAAAAAAATTCACTGTTCCACTTTGAGAAATACTGACTTTATTAAACCCAATGTTTAGTTTTCTTGTGATGCATTTTGTTAACCTGTGTAAAAGAATTAAATTTCAAAATGGTTGTAAAAATGCTATTTTTATGTGAATTTAAGTGCAGCCATATCATTTTTTAACCCATATTTTACCACTAATTTTCCAAGGTTAAAATC
TATCTTAACTGTTACTTTGATGTGATAAATTTTCCCAAAACGACCATTTGTAAAAAATTGAAAAAAAATTCACTGTTCCACTTTGAGAAATACTGACTTTATTAAACCCAATGTTTAGTTTTCTTGTGATGCATTTTGTTAACCTGTGTAAAAGAATTAAATTTCAAAATGGTTGTAAAAATGCTATTTTTATGTGAATTTAAGTG
GACAGATGGGGCATGTGTTTCTCTTTTCATACCTGTCTGGTACTTGCTTATTAAATGTGTCCTCTGACATCTAGAAATGGTACTTGTGTTCTTGTATTATATTAAAAAGACTTTGTAAACACTGGAATGCCAATAGCTCTCTGGGTTTACTTTAATTCTGGAGGAAAGGTCTTTCTTAAGAGTAGCTGTCTCATTTCCACTTTTTT
CATTTTAAGAATGACTTACCCCCCCCCCCCAGGTCATCTTAGAGACTTCCTGACAGATGGGGCATGTGTTTCTCTTTTCATACCTGTCTGGTACTTGCTTATTAAATGTGTCCTCTGACATCTAGAAATGGTACTTGTGTTCTTGTATTATATTAAAAAGACTTTGTAAACACTGGAATGCCAATAGCTCTCTGGGTTTACTTTAA
ATTAACATAATCATAAAAATGACTTTCTATTTCATAAAACTGACTGAAGGTTTATTCAAATGGTTATAATATATTGAAAGCATACATGTTTAAGAAGATAATTAAAAGATGTACTCATAGGCCAATCTGTATGTTTGGATTATTCAAGTATCGTATTAGTGACTATGCTCCTTTAGGGGGGAAGCTGGCAGTGGCTCATGCGCTCT
TTTTGTATAATCTGTTTGAAACCTGAGTTTTATTTGCTTACTATTAGGGCTTTGTCCCCTTTCTGTAAGTCTCTTGGGATCCTGTGTAGGAGCTGTTCTCATTAAACATCAACAGTTCAGTCCATTCTCTGGTACTAGCTACAAATTCGGTTTCATACTCTACTTAACAATTTAAATAAACTGAAATATTTCTAGATGGTCTACTT
CAAAAATGTATAGAGAAATCATGTCTGTGAGTTCATTTTGAGATTTACTTGCTCACTCAGCCCTGCACTTCAGTTGTATTATAGTCCAGTTCTTATCAACATTAAACTAGAGCAATCATTTCAACTATTCTGCAAATTGTATAAGAATAAAAGTTAGAATTAACAATTTTATTTTGTACAACAGTGGGATTTTCTGTCATGAATAA
AACCAGAGTTTCTTAGGAATGAATACAAAAAGCGTCAATCGTTTAAGGTCTTAACTGGAAGTTTGATTTATGTATTTCTGTGTAGAACATCAAGTTCAGAATTAAACATTGGGCGATTCAATTTTGGGAGGTTTGCTTTTCTGATTCATGAAATGTTGAGATGTAAATAATTTTGTTTTTGTCTTTTGTGCTTAAAATTGGGTAGA
TTTTGAGACATAGCACTAACTATCCTGGAACGCACTATGTAGACCAGACTTGGCCTCAAACTCACAGAAAGGCACCTGCTTCTGTCCCCTGAGTGCTGGAATTAAAGGTCTGCCCCACCATGGATGGCTTGTTTCTTTTTGGTATGTGTATTAGTTAGTTTCTGTTATGACACACTATGACCAAAACATGTGTATTAGTTAGTTTC
GTCTTTGGTGTTTGATAGATTTATGTCATAATGAGGTCAGGTGTAGTGTTCTGTATTTGGCTTGGTGATGGCTTAAATTAGTACCTGAAGTTTTTCTTTTATTAAAAATGTAATCATTATCATTTCAAGTAATGTATCAGTGGTATTCTTTATTATATTTCTGGGATTCCCATGAATACTGGGTGTTTTTAGTTTGTATGTTTGTG
TCAGAAATTCTCTATGATATTGAGTACCATTTTTGTTTCATTCAGAGACAAGTTAACAGCTGTTCTTTTGGTTCACTATTAGAGCAACTCAGATTTTGTCATTAAATATTTTAACTCTCTGGTGAATGTTTGTTTCTCTCCTTTATTTATGAAACCCACCAAACACTAACAAGCAGATGAACACCATGACACTTCTTACATTAGTG
ATAGTTCAATATGGTGGCATCAGGTGATGGTCCTGGGTACAAATAAAAGCCACATAATGCTTTCGCCTACTCTCCTAGTCCTCTTCATTTGAAGAGAAAAATTAAAATTTATTATCTTGAGACTCAAGTCTGTACTGTGGTAAACACATGGGCATATCAGGGGAATTGGATTTTGTCTTTTCATGTTAATCTTTTTGCATGAACCA
GAGCAAACATGTGGGACAGTGACTAGGAGCAAAGTTCAGTGCTGTGCGTATGAAAATGCCATAATGAATGAGACCTGTTTTGTATACTTACAAAACCAACATTAAATAAAACACTATTAGCAGCTATTGTTCATGTCCTTTCATTAGAAAAAGATCTTGAGATGTCAGACACTGCCTAAGGCCGTTTGGGCTAGACACCAAGAGCC
TTCTTGATCAATGTGACAGGTAACTGCCCAGCTCTGTGTATAAGGCAAACATAGACTCTTGTTTTCCTCTTTCCTATTCATATCATTCAGTGATGTTGTTATTAAAACAGTATTTCATCTTTATGAAAAGGAGTGGTTATCAACCTCTATCTCTTCTCCCTTTTTGCCTTTTAATTTTCCCATGAGGACAGATTATTCATTCCACT
TTCCAAATATTAAGTGATTTCTAAAAGGTAAAGGGTGACCTTTTGTTTTTATATCTAATTTCTCAATTTCTTTATATGCATTTTTAGAATAATTTGAGAGATTAAATGCTGCTTGAAACTATTATACTTTGAGTTTTAGATTGGCCAAATACATTAATGTAGTTAAATTCATCTTTAAAGTACACATATGTGCCTAGAGCCAAAAA
TAAAAGTCGCCCCCAACTAAGGTCTGTGTCGCCTTCTTGTAAATGTTGTATATGTTGTATTTTGTTGGTAATTATTTTGGTACTTCTAAGATGTATATTTATTAAACAGATTTTTACAGACAGCATTGTCCCGCTCGTTTGCTATTCTGAGTGGCTTGTTCCTGAAGATCGGGGGCTGGAGGGGGTGGCGTGAATGTTTTCAGCCA
CTTAAATAATTAAAATGTTTACTGTTATTATGTATACTTATCTTAAGTCTTTGACTTTTCTAAGTCTTCTGTTGTTTTTCTTGCCCTTGAAATGGCTATTATTAAAATAACTGCTTTTTAAATATTTTTTCTTATTTTTAATAGCTGTATCACTAATGATTATACTATTTTGTATTTTAATTTATTGATAGGATATTTATTCTCTT
TTTCTGAGGCTGGGACTAAGGCATGCATCAGCATGCTGGGTTAAAGATACTTAGTTGGACTACAAGTAGATCCTGGGTTTGTGTTCAATTTGATTTTTATATTAAAGTTTCAAAATAAAAATTCATTGAGTTAACGTTTGTTACCTACATTCTCAAGAATGCAGTTAACTGGAATATGATGGAGGAATACAATCCTAAAATTTGTT
TAGCTCAAGTGCATAAACTACTGACGTAGTGGTCTACTGTATATAACATCTAATACATAGTACAGCCAGTCACGAGAGGTTTCGTTTGGTTAATGGAACAATTAAACATTTAAGATTTGTGTCTTGAACACTTTGCCAAATTTTACATCAAATGCAAAAAAAAATAACACAAGAAAATGACAGTTGTTTCCGTGTATTCATATCTA
ATGTATATATATTAGTTCTTTTCCTAAGTATAAGCACTCCATGTTAGAAGTGACTTTGAATTATTGATAAAATTTCGCATTTGATTTTATATAACAAGTTATTAAATATATTTTTGTGGAAACTGTCTGGTCCTTGAATGCATGTTTTGGTATATTTAGTCTAATGTTTGATGCTTTATACTTGTTATGCTTTATCATTCTGTTCA
GCCTTCTTAAGACAAATAGGAAAACTATAATCACAGCTGTTTTTTGATGGGAAGATTAAGTTTACATTTTTCATATTTAGTGTTAAATAATTTTATGTAGATTAAAATAAAAGAGCAGTATTAGCAAGGGAAACAAGTGCCTAAATGTCTTAATGCTCTCTATGGGAGGCGGTTAGGGTAGCAGCGATGTTAGTAATACAACTATT
TATTATCTGTTGTGTGTTTTGAGGTTGAACAAACCAGTTCTCATTATAAGACATGGCTATTAAACATAACTTTCAAATTATCCTATGAGCTTTTCTATACATTAAATCATAATTTGAAAATCAGAAGTTAATGTAGAAACTTTAAGAGTGAGTGATTATTTATAAAATCTCTTGTTTTTCCAGGTTGCAGAATCAGTAAAATGAAC
ATAAATTAGTTAGTTAGCTCCTCATGGTCTTTTGACTTAAAATATTATCTGTTGTGTGTTTTGAGGTTGAACAAACCAGTTCTCATTATAAGACATGGCTATTAAACATAACTTTCAAATTATCCTATGAGCTTTTCTATACATTAAATCATAATTTGAAAATCAGAAGTTAATGTAGAAACTTTAAGAGTGAGTGATTATTTATA
TGTTTTATGACTGCAGAGTTGTTATGTTTTTTAATTTTGAATATTGCCTATTAAAGATAGGACAAACTTGGAGATTATGATGTTGCTTGGCACAGACTGTATTAAAACAACACTCCCGTGACATTACTTTGCTTGTTCCTTTGGCTGACTTCCAGAAGTGGGGGTGGGTTGTGTCAAGAATGGTGTGGGGTACCTGTCCTCACCCA
AGATAATTCATGGCTTCTCATTTTTCAGTCTCTTCAAAAGTGTGGCTGGCCTGTTTTATGACTGCAGAGTTGTTATGTTTTTTAATTTTGAATATTGCCTATTAAAGATAGGACAAACTTGGAGATTATGATGTTGCTTGGCACAGACTGTATTAAAACAACACTCCCGTGACATTACTTTGCTTGTTCCTTTGGCTGACTTCCAG
TCATGCCCACTTGGGGGTGGGGTAGGTGGGTACTCTCATCAGAGGCACATTGGTGCATGTGTGTTTGCTAGCTCACTTGTCCATGAGAATATTTTATGATATTAAAGAAAACCTTTTGAAATGGCTGCTTTTCAAAGAAGATAATTCATGGCTTCTCATTTTTCAGTCTCTTCAAAAGTGTGGCTGGCCTGTTTTATGACTGCAGA
ATTAAAAACATGATAAATACAAAGGGAAAACAAAAGCTACAAAAAGTAGCCTTACAGAATAATTTTTCTTGTTTAGTGAACACAGAGGAAAGGAAAAAGTATTAAAGGCACATAAAACCAGGGCCTGAAACGTGTCTGCTGCTGCTCCTTCTGTTAGCCGCTCTCCAGTGGGTCAGCATGTCTAGCTGGCACTGCCTCGCTCTCTG
TATGTATATAGAGAGTTCAAAGCATGTGACTATTTACCCGATGCACTTAATAATACAAAATTTGACAGAAGAAAGCACTGTTGATGAAAAATCCAGCTCTATTAAACACTAATGCCTCTAACTGCGAATTCCCCTCATGTTCCATTACTATAGGGGAGACAGGGAAGAAAGGAGGACTAATAAAGGTTTTCAATGCAATTTTGTTA
ACAATCTGAGAAAACTAATCAGGTGTTGTTTTAATCACATTAGTTTTAAGTTAGATACATGCTCTTTGTAGTATTTTGGGTTTTATTGTGCAAATAAGCAATTAAAATATATTTAGAAGCCAAGTATAATGGTACATGTCTTTGCTCTCAGCATTAGGATGCAGAGGCAAGCAGATCTCTGTGAGTAGGAAGCTAGTGTTAGATCT
GAGGACAAGGTCCCATCTTAGGAGCAAGAGGCTGAGTTAGAATCTTTCCAAGTAATGACATTGTAAGTGTGTTGACAGAGTTTGGATCTGCTCTTATTGTATTAAAATGACTGATGTTCCTTGTAAGTAAATGTTTTTAGAAAGGTTTCCTTTCTCACCCCTCTTCTGCTCTGCAATATCCAGACTTCCTGAAGGATCATTAATTT
TATAAAAAAAAAATTAATACACTAAAGAGAATCTTGCTGTGATTGTAATGTACCTATGTAACTTATTTACTTTTGAATGTTCTGTATCTTAAGACCTTTTATTAAATAAGGTTTTAAAAAAAATTCATTGTTGAATACCACATTCTTATAGGGGTGTTTTTGCCGTCTGGGACTGATAGGCCTTGTTTTGCTTGAAGAGAACTTAC
TCTCCTCGGTATCCAGACTGGCTGAGGGGCAGTCTGCCGCAGAAATTTGTCTCTGAGTGGCTGTGTCTTTGTGGTTAGCTCTCGTTCTTTGGTAGTTTTCATTAAAGCCAATACTTGGTTGCAGGTGCTTGGTTTTGTTTTTTAACGGTATTTGTCTGTATCCTCTCTCTGCATGTAAGATTGAGCCTCCCCATAAATTCTAACTT
TATTAGACACCTCGCAGGGTGCCTGCCACATGCTAGGTACTAAATGGCCATGGCTTCCTCCCCGTGACCTCTCTGTTCTTCGATTTTCAGAACCATACTCATTAAATATGGCTGTGCATCCCACCTCCATGTGTCTCTTCCATAATTTTTCTAATCAGGAACCCAAGGCAGGAACCTGGGGCCGGGGACTGAAGCAGAGGCTAAGG
CTTCATAATTTTATGTCTCCTAAAAGGGTCATGGGTGGGACACATTAAAAGGTGAGCTTTGAACTGTAGATAATCTCTTAAAAAAATCTCATTTTAGACCATTAAAATGTTTGTGCTCAACTGCTTGAAGTCCTTGTGTATGTGTGTTTAGTTCTGTCCAGTTTATCACTTGTAGATCCTGTCGATCATTTCCAGGTAGAGTAGTT
GAAATCCCTTATATAAGCTGCATTCTAAAATTAGTGCATGATAGGAAATTTTTATGTAATTTGCCTTTGGGAAAGTTCTTTAACTTTTCTTTGATAGTTCATTAAATTTGACCCACATGAAACCAACAAGCTATTTTTCTGTTCTTGTTTTGGTAAACCCAACAGAAAGTTTATCAAGGCCATTAAAACAGACTCTTTAGCTGTGC
TTAAGTTTTAAAGACCATCTTGGAATACAATTAAAGAGCTTAGTATTTTGATGTACTAAGACTATTTTAAGTTTTAATATTTTACCTTGCAAAAACTTTAATTAAAGATGTTATTTAAAAAAAAAGTAATGTTGCTTGCTTTGCTTACTAGTCAGCGACATTGGTATATGGACAACTGAGTAAAACCATACAGTTTAGACAGGAAG
GCTGCGTGTGTGCTTACTGTGCCCGAGTCTGTGTGAGCCCTGGGATGACAGTCTGTGCGTTGGTCTAAGCATAAGGGCAACGGATGAGGACTGGATTTTTATTAAACAATTTAGTAATTATAAAGTTTCTTGTGTTTACTAGTAAAGGATTTTTAAAATTATTTTAATTAAACAAAATTTTTAAAAAAAACTTTGTAATTTGAGGG
GTCAAGTTTGCCCCAATGGTACGCTGTTTGAAGAGGCTTTCCTGTCACCTGAGCATTTGGAAATTTCCCACTGACAAGAACATTGTAAAACAAAACTTTAATTAAAGAGTAATATATGGCATGTTCGTGTTCCTGTTGCAATACTTTGATAAGTAAATTCCTACGGGGCAGCATTATACCGTTTCAATCTGTCACCCTTCAAATGT
AAGTGTGTATGACTTTGTGCACAGTAGTCCAGTTTCTGACTTTGTTCAGCAAGTGTTTTCATTATAAGACAAACCAAATCATTGATCCTGATCTCAAAATATTAAAGAGATATTTTTGATTTCTTAAATATCATATTTATGGTATGTATGTGTGTGTGTGTGTATACATATATACATATATAGTGTATGTTGGTATATATATATGA
TAAAGATAACTCTGAAATACCAACATTGTCCTTGTAAGTGTTTCACAACATTAACATTTGTGGTATAATTAATGCAATTTATGTTTTTAAAGTGTTAAACATTAAACGATCAAGTAGAAATATAAATTTGTATAGCCAACATTCAACAAGCTTCATGCTCATATAAATTATTAGTAGATAGCCTTAAGAAAAATAAAGTTTTTAGC
CTGGTGGTGGGTTTGTCCTAGTTTTTCATCTGTGACAGGAGCTTTGTGTTCTAATCACGATTAAGTCCTGGAAAATAGATGCCTGCTTCACTTTCTAAAAATTAAAAATATTTTTTTTTCTTTTTCTAGTAGAAAATAGGCTGCTAGGATGATGGTCTAGAATCTGAAAGTAATTTACTAATAAAATATATTTAAATAATACTGTG
GTTGAAAGCATGGCAGAGATTTGTTGACTGAACACTTAATTATGCTTTTTAAATGTTTTGGTTACGTTTCTTCTTTTTTTCGTTCATATTATGTGAAATGATTAAATTTAGAATAACCTCTAACACTCCTATAATTATCGTTTAAAATACCGATGTTTTTATTTTCTCGACAGTAGTCCGTCCTCAGAAAGATGCAGACACCCTGT
TGCCTTTATAAATACCTAAAGCCAAGCAGCAACTCTGTATCTACTGGAGGCAACAAATGCACTGACCAGCAAACTGATCTTTATTCCAGCTAGGAAAATCATTAAAAAATGTTTAAACGTTTTTGTTATTTTATTATTCTGGTAGCACATGTTAAGTTAATGATAGCACTAGGAAGGGAAAGACAGAAGGATCTCTCTCGGGTTGA
TGTCGTCAGATACTTTCCTTTTGGATTTCAGGTTCGGATCACTACTTCAGAATATTTTACTTACAACGTTGGCTGTGTGTTTGCAAATGCCGGTGCGATGATTAAAAAAAAAATCAATATAATATTTCACTGTGTTGTGCTTGATGCAGAGCTAGAAATTTCTGTAATAAACAAGATGGATGAAAGACTTCTGAAAATCAGGCATA
TACCTTTTATATTGGTGTGGAATAGGTTTTCCTGGGTCTGATTTCTGACAAGCTGAAGAGTGTCTACAGCCTGGTTTGCCTGTCTGCCCTCATGGATGCTATTAAAGCTTTGTTTTGTTGAACAGTCAGATACCCAACTCTGTTGCCTTGTGGAAGATGAGTCAATGCAATGCTTCTTAAAGTGGTCTCTTCTCCCTGACCCACAA
AGGAGAGTGACATGGCTCTAAGCCAGGGTCAGTGCATTTTTCTCAACAGGCTATTCAGAAAAAAATACCTATTTTTCAAATATTAGTTAGCCAATATGACATTAAATAGCTGTGTCATTAATCTTAATGTGGTCTAAATTAGCAGAGTATTCAATTAGCTAAATCAGCATCAGCATTCAAATATTATCTCCAAACAGCAGATATTT
TGTAAACTTGCTTAAAAATCCTTTCACTCTTTGTATTTTTTTTAAAACGGTTTTTATTCCTTAGATGTAAAATGACTACTTTTTTTTTTGATGTAAACTCATTAAATTCAAAGAAAAATGTAGCAGTCTCTTTTATGGTTAAATATTGATCAAGTAGTTATTTTGTGGTTGGTTCCTGGGGCTTGGGTATACAGTAATCATTTTAG
GGATACTTTGAGAACTACTTACAAAAGATTTATCTGCTTGCTTGAACTCAGGAGTACGGTTTTAGCTCCCTAGACTCTTAACAGCTTTTGCTCTAAAACTATTAAAGTGTTTCTTAGTAATGAAAAAGTAAAGATCTTGCTAACATTAATACAAGGAACATTTCACCTTTTAGATATTAAATTCTTATGTGGACTTATTTCCAACC
CAAGATGCAAGGCTCTTCATTTTAAACATCTTTATTTCCATAGGTGATTAGCATTTAACCATCAATAGGAAGTGAAACTCAGGGTGTGTTGAATTGCTGTATTAAAAAAAATGCACCAATCAGAATAGTTTGTGTTCAAATGACCAAAATTTGTTGAACTATAAATCTGTTTTAGTTATTTAAAAAAGCAAACCACTATGTTAAAT
CCCAGCCCCACTCCTTTTCTATAAAAACCCCTAGCTTCCAAGCCTCGTGGTTGAATCCACTGTCTCCTGTGTGAGATACGTTTCAACCCGGAGCTCCGCCATTAAAATACCTCGTGTTGTTACATCAAGGTGTTGTGTTCTGTTCTTGATTCTTGGGTGCACGCCGAATCGGGAGTAGAGTGGGGGTTTCCCCTCTAGGTTCTTTC
TACTTCCTATTTGTCAACCTTTTGAGCATAAATGTCGCTAATGGGGCAAACAGAGTGCCAAGAATCCGGAAACTTTTAAAGCATTAGTATACAAGGCAAAATTAAAGCACAGTTACTTAATCTATGCTATGGAAATGATAATACTTGTAAGTTTTTTTTGATTGCTAGCTTCAGCTATAAACCACACAATAGTAAATGTTGTGAGT
CCTCATTGTAAACTATCAGTCTTCTATGCTAGATGAGTAGAACCTAGAGACCAGTTATGTATTTGTAATAATTTTGTGTTATTTTGAATAGGAAACATTTATTAAAACTGGATGTTCTTTATACAGTTTTCCTATCCTGTGGCTTGTCTTAATTTTAATTGTATTACATTTTATAGTACAAAATCTTCTCAGAATGTTTATATTAA
CACCTTGAACTTCTCTTGGTCCTTAGATGAAATGTTTACATAGCTTCTGGTGATATCCTTCATAATTTTATGTCTCCTAAAAGGGTCATGGGTGGGACACATTAAAAGGTGAGCTTTGAACTGTAGATAATCTCTTAAAAAAATCTCATTTTAGACCATTAAAATGTTTGTGCTCAACTGCTTGAAGTCCTTGTGTATGTGTGTTT
TGGAGACGAAGTTGACCCAGGAATGGATGCTTGGTTTAATTAGGTTTTCCTGCTTGTTAAATGCAACTTAAAGACTTGGGTCTTACCTAGGTTGACTAGAATTAAAGTGACAGCTTAATTTCTGTACAGAAAAACTGCTCAGTCCCACTCTATAAGAGGAAACCCCAAATGGGCTCTCAGGAATCTGTTTTCATCTCACAAAGGTC
GTTTGGAATTGTGTTCCCTGTTCTTGGCATCTAAAATAAGCATTATAGTTTACTAAACTGTGCCTTGGTTTATATGTTATGCTGTATAGTGTTTTTTATTATTAAATAAATAAATATCCCTCTCTTGGTATTCCTTTCATCAATATAATTTTATAATTAATTATAAGCATAAATATAACCTTACTATATACCATTAAGAGTTAATA
TAGCCAATGAGAAGAAATCTATGCAGACAACAGAAAAATGATGACTGGCTTTTTGGAAAACCTGGGTGCTATTGCCAGTGGGTGCATCATACGCTCTAAGATTAAAATTTCACAGTGACTAATCATTATATGTGTTATAACTTGTCCTTATAAAACTATTTTAAACTTTACTCTTCAGCCTATCTTAATGTGATGTTTTAAGACCA
CTTGGACTTGGATCCATTGTACTACAAGTTAAAAAGCATGTTAGATGTTTTAAAGCTGTACTTTAGAAAGTGGTGTTTCATACGTATGCTTTGCTTTTTGATTAAAATGTTCAGTTTTACTAGAACTAGTGATGGTTTTTCATCAACCTTTATGCACAAAAAATAAAATTGTCATTTATCAGTTTGATTCTTGGTACTTTGGCAGT
AGGATGAGCAGAAGAAAGCTTGTGTCGCAGCTCTAGCTGCTGCCTGGATTTCTTTTTCTCCGTGAGAAACCTTACACAATCTCAGATATGAATATAACTTATTAAAGATTAAAAGTTGTCTTCAAATTGAATTGATAATAAATCTGGTCAATGGATACACATCTCTTTAATAGTAGGTGATCTCTTAGATAAAAATGGAAAATTAA
TTCCTTGGAAGTGCTATGTGATTACACTTTGCAGGAAGTCCCAGCCTCTTCCATAAAGACATTCTCACCTATTGGGGCCCTTCTCTCTCTGACCATCTGTATTAAACCCATCTCTTTACTTAGCAGATGTGCCTCAAGTATAGACATGCGTACTTACAAAGCACATCATTCTTTTGGTGGCTTAGGCCGGTGCTGTCCCTCGGTAA
TTAGGGTAGATCCTGGGTTGATTTACAAATGTGCCATATTGGCATGTCTTAGGTGATACCTCAAACACAGAGCTTTTTGTGTGGTAGCAGCAAAATCCTCATTAAAACTGATTTTAATTGTATCCAGTGTATATGATGCCTACATATATTCGTGTTATGATAGTTTTTATGAATGTGTGCATATATATATTTTTTTTCTGAAATGG
TATTTATTGATGTACTCTGACTACAGATCAGGACGAAGCCAATAAGGAAACATGTATCTATAAAGACCTTCAAAGATAATACCTGTCCAATGCCAGTAACATTAAAGCTCAACTGTTAGGTAAGTTATGAGCAAGTTTGTGTCTTTATTGCCCACTATATATGAGACATTCTCAGAACTGGAGGCAAGGTCTTTGTACATAGCTCT
TAGGCAATCCCTGACCACTTTGTATTGCTCTCAGAGGGCAGCTTACACTCAGTCTTAATTCCTTCCTGTGAAACTCAGCAAAATCCATGCAGGGATGTAGATTAAACATGAAATGCCATACAATTGTTCTTTCCTTTCCTTGTGTCAACTCAGGAGTGATTGTTATGAAGTCTCCTCCATTCTTTGTGTGTGTGTGTGTGTGTGTT
TTTCAGTCTATCAGTCCTAAACATTAACCTATACTTTCAACAGTGTATGGGTTATGGTTATTGGAGATATTTTTGTTTATGTCTTTGTACATAGAAATTGATTAAATCAATTGCTCTCAACTCTTCCAAAGGCTCTTGGCACTTGTGAACGATAATCAGAGGGATTATGGTGGCTGATATGTAAGGTCTAAGAGATTATTGCTGAT
TTTATCCATGTAAAATAGCTATTTATTGAATTTCTTCCAACAGCTGGACTTATTTTTTTGTCTCCATTTGAACATCTTAACAGAGAATTTGTTACTGTTTATTAAAAGAATTGAGTTTGAAAGCATAAAAAATCTGCTTTGCAATCGTATGAAGAAAAACAATGCCTTTATTATCACGTGTTAATAAGCACAATTCTTATAGCAAA
GCTGTACAGACCATTCTATAAAGGACTGCTGCTATCTATACCTCCTGGATGCCCATTTTATGTGTGTACAGTTACTTCTAACACAATGAGTAACAGTTCAATTAAAGAAAATGAAGCCTGTCACTAAAACACTGTCCCACCTGTACATTTTTATTGAAAGACGCTATGTACAAATGTGTATGTTACATGCCTTCTCAGAATGATGT
ACCGAATGAATACTTGTGCTGTTGGCTTCACATACTGTGTCTCAAATGGAACACACTTGACATGGAAGTGGTACCACATACAGATGTGAACCAGCATCTGATTAAATTTAATTGGGCAAGCAATTCTAGACTACTGTGTGTTGTAATTAGTTGGATCATCCAACAGAGGGCAGTAGATGCAGGGCTATAATTGTGACTGACTTAAA
TAAAAGACAAAGATGCCCTCAACGTGCACAGAAGTAGCTTTATGAACAATATAGTCCATCTCCTACCTAAAGATGTACTTTCATTTTGTAATTGCTTTCCATTAAAGCAAGGTCAATTGTTTCAGCTGTGTTCTGTGAGCTGTAACCTAGATAATAAACTCCCCTCTGTGGGTACAGGGTGGACACCAGCAAAATCACTTAATAAT
TAATAAACTCCCCTCTGTGGGTACAGGGTGGACACCAGCAAAATCACTTAATAATCCACAAATAAATATCGCCGAAGATCTGTTTATTACCAAAGAATTTATTAAAGAGAAAGCGTTTGCCAGTTGTCTTAAGTGTTTGCCTCCACCAGACATCTTACCTATAGAAGTATTTATCACAGTTTTCATGTGAAGTGTATCCAGTGTTG
TAAATAGTTGTGTTAAAACTCATTGTTTTACATTTGGTACATCTGTGTCTGCTTATACACTTAGTTTTCCCACTTCTGCTTGTTTGTTTGTTCAGTCTGTATTAAAATTAGAATTTGAAAATAAAACTTAGTTTGTTTCTTCTAACTTTTTAAAATGGTATCTTAAAGAATTTTTTTTGTTAAGCTTGCCTACATGAAATAAATTA
GAAATGAATCAGAGTGGGAGGAGGAACTCCTTAAAGTAAATTTTTCTCTGTCACATGGTGGGATGGAGAGCCCATTGGGCTGTTCTGATCCAAGTATGTTATTAAAACAACATTGTGGCAAGCTGCTTTAAGTTTCTTCTGTAAATGAGGTGAAATGAAAGATTCAGAGATGATCTGAAAGGTAGCTTGGAGTTTTATACTCAGTT
CCCGGAGTTTGCTGGCCCCCCACCCTAACTGAGTTGATGAACCCCAGGTTCAGTGAGAGTATTTCTAGTCAATGGCATGTCTACTTTAATTATATGTCTCATTAAAGTCAGTTTGGGTTACATCCAACCTCTGTCTGGTTAGTTCATTTTCTTTTGTTCCCAATTTTCAAATTCTAATTAAGCTTTTGTATACCTCCAATTTAAAG
CTATTTTCCTAAAAGATTAATGCAGAACCTCCTCCATTTTTGCCTTATCTAAGTAAGCAAAACCGTAAACTATTTTGTACAGACAACAAAATCATGGTTTATTAAAGGACAGTTTACTCCAGATACCACGTAAGTTTCTTGCGTTCAGAGACTCGCTTTCCTGCTCATTCGTCTTGCCCCTCTGCCTCTGCCTTGCCTCTCACCTG
CTCACTACTAAAGTCAAGTATAGAAATAACTGTTCTTATGTTTTCCTCCAAGGCCTTCATGGATTATACCTTATATATCTAGGTCACTGTTCCAGTTTGAATTAAATTCCATATGTGGTGTGGTGTTGGAGCCTGATGTGATTCCTTTATTTGTGAACATCCAGTTGTCGCTGTACTTGTAATTGCTTTGAATCATGAGGTAATGA
GAACAGGAATTACAGACAGTTGTGAGCTGACGGGTGGGTACTGGGAATTGAACCCAAGTCCTCTGGAATTGCAGCCAGTGCTCTCTTCTTTATTATTGTTATTAAAATTTTATTTTTATTAAATCATTCCTCTCATTTATATCTCAAATGATATCCCCTTCCTGGTTACCCCTCCACAACACCCCCATCAGCCCTCTCTCCCCTCC
TTATATTTGGGAAAGGATTTTTTGGGGTACATAACAGGGTTAGGGGGTTGGTCAAAGGAAACTTTGGTTCTGTAAGTAATATATCATGTTTTGTTTGATAATTAAAATTGCTAGTATTTTGTATGTTGTAAGTTGTTTGAAGTGCTGTGTGCATACACTAAAGTGTACTCATTTTAAGTACATTTCACCAGATATGTCTGGTTTAT
TTGGTTAGTTACTGGAAGGGAAAATTTTGTAATTAAATTGCTTTAGAAGGCAATTATCCTGATTGTATGTTTGCATCTTGGGCAAAAACAGAAAAAGAGAATTAAAACCCTGAAAGTTAAACCCTCATACTTATTTTTTTGTACTTTTTTTTTGTAGAAATGCAACTACTTTTATAACTGGTAACTTACTGTATAAGGATGTTCCT
TGTCACTTTACTGAGATTTCTGAGTCTACGTTTCATATTGCCTTAATGTAGCAGTAATGTGTTTATGCATTTGTTTCTTTGCACAGACATTTTGTCAGATATTAAAACTCTACTTTTTTATGGCACATATTAGCATATAAGCCTTTATTCCAAGAGGTATTTATTTTTTCACTTGTAAAAAAAATAATGTTTCCACATTTAAAAAA
CCCAATGAAGTACTGGGAAATACAACCTGCAACATTTCGTTGTGTTCTTGGCAGAATGAGTGTTCAGCTTGGGAATGTTGGAAAATAATTCATGACATCCATTAAATATAAAATTCAAAAATGTATACATTTGGAATACTTGAACTGTCCTAGTAATGGTAGTATTATACACATAAGCAAAATTCTATTCTATATGGTCAATGACA
ACAAAAACTGAAAACTGAACAAAACTTAATAGTACTTTCATGTGTTTTTTTTAAACTGATATTCATTATGAATTAAGTAAAAAGTGACAATAAGGAAAACATTAAATACTGGTTTTCAATAAAAATGTGTGCTCTGGTTTAATTTGTCTCCCCCAATCAGGAACATACTCTTTCTCTTTCTTTAGAAAATGTTTTAGTTAGTTTTA
TCAGCAACTCAACCTTCAGTTCAATGACATTGAGGCTGTGACTGCAAATTCATTCATCAATGCAACTCATCTTAAAGAAATTAACCTTAGCCACAACAAAATTAAATCTCAAAAGATTGATTATGGTGTATTCGCTAAACTTTCAAATCTACAACAACTTCATCTAGAGCACAATAACCTAGAAGAATTTCCATTTCCACTTCCAA
ACTCTCCATGTTCTTCCCAGAATATTCATTTTAAGTTTGGTGGTTTTGTTCCAACCCAGATTGACCCCTGTCTCCTCTGTTAAGGGTGATGAAACTTTTCATTAAAGCATCTGTGAACTGTAAGGCCACAACTATTGCTCTAATAATGTCAACTAGCTCATTCATTTTTATAAGTTAATTACAGTAACTTTATCCCACTGTATTAT
CTTTGAGTTCTGTATATACAGATGTAAGTTTCTGATGTAATTTCTGAAGACAAAATAGAACTTTCTAATAAATGGTTCATAATATTTGTGTTTATTCCTAATTAAATACTCTTTACCTTCATTTTGTCTTTTATTTAAAAAAGAAAAAGATAAGTTACAACTTAATTTTGAGCTATATACTTATATTTTGAAGACAAATTGCCCGA
CTCCTTACTTTGGTGCTGTGAGTAGCAAACTCTTGCAGAAATATTTATGGGAAGTAAATATCAGTGACCACTGTTCCTGGGTTGTTGAGTCACGACTCTCATTAAACTTCTTTGCCTTGCCAAGACCAATGGAATCTTTTTGTCTGGCTCCTTACCCCCAAATCTGTACCCACAGTCCACATTCTTGCTGATTTCTGGAAGCAGGT
CCTTGTAAAACAGATTTGAGACCTTGTGAAGAAATGGATATGTTATATATTTCTGCTACCTGGATTTTCCTGGGTAATTTGATGGAATATTTTACGTTTGATTAAATCAAAACAGTAAACACTCTCTTAGATACTGTGTTGGAAGTAGTTATTCTCCCATAGTTTAATGAAACTTGAAATCTGTAATCTTTGAAAGACTAAATTTA
GTCTATTTCATCAAGTTTGATGACGATTTCCATATTTACGTCTACGATTTGGTGAAAACATCCTAGATGTCATCACAAACTTTGCCAAATTTGTGGAACTATTAAATGTATAATTTGTAGACATAAAGACTTGATTGCTTTCCAGTTTAATGAAAGCTTAGATGTCCCTGCGAACCCACAATCTCCACCAGCAGAGCTGGTGTTGT
CGGTTCCCTGTTCTCTGCATTTAGAAGTATACACAGTACAACTGTTAATTCTGTAAGTAATTTTTATAATTATGATGTAACTCTTATCCTTCCTTAAAACATTAAAATAAACCCTTTATGTGCAACTTGTGGCTGTGAACTTTGTGCTGCTGTGTTGAATCTGCTGAAAGGGGTCTGGAAGTCAGGCAGTGTTTCCACCACATGGA
CCGTTCCAGACTGTGTAGAGTTGACAATTAAAACGAGCCACAGCTGCTGTTATGGAGTTTGTGATCCCTGGGAAGAGACCACAGGCTCGATCCAATTATAATTAAAAGCTGTATCGATTAGCTGCCAGCAGGATGAACAATCTCTGAGCCAATTTTTGAAATTGCTGTGAAGGAGGGATATGAGGAAGGGTTTGTTGTTGAGGGTT
GTTGTAATAACTTTGTAACTCTTCAGTATATATTTTTTTTATAATCTTTATCCTAGCCTATTCAAATTTGGCTTAAATATACAAGGTGTATATATTTTTTATTAAATTATTTATCTATGCTTTTGAAACAGGCAGTGATATGCACTATATGTCCAACATTTCCATGCAAGATGTGAAAGAACCCTTCTGCACAATCCATCAGTGTT
TGCCCCTCCTGTACTGCACCTGAGTAGTTAATAATTTCCTGAAGAAATCTAGTGTACTTTAAATTTTTTCATAAAGGTTTACATTGTATTGTAGGTTAACATTAAACGTTTTATAACAAAAAAATTATAAAACCAGCTGTGGGTCTTTCTGTCTGGAAGCTTTCCCATGTGGAGGGAAGGGTGAAAGCCAGTGTGGAAAAGCATCG
AAAAGCTCTTTGTTTTAAAGGAAGAGAAAAAGCGTCTTATTTTCTTTTTAAAAAATTTTAAACCATGAAGAAAATATTTTTAAAGAAATTCACCCAGGACATTAAAGTTCACTATATTACCTATTTATCATGTGTGAGAATGTAAGTATATACCTGCAGCTAGTAGACGCCTCCCTCCTTTCTTTCCTCCCTCCCTCCTTTCCTTC
AGGGTTTCTCTGATAGCTCTGGCTGTCTTGGAACTCACTTTGTAGATCAGGCTGGCCTCGAACTCAGAAATTCGCCTGCCTCTGCCTCCCAAGTGCTGGGATTAAAGGCGTGTGCCACCACCTCCTAGCTCAAACAAAATGTTTTATGGTTCACTGGTTTGTCACCTTTGGTTGACCAAAGGGGGATGAAATAAAAGACGATGCTC
CCCCTGCCCCACCCCCACTGTATAATTGTTCCTTAAAAGGTAAATTGCTAATTTTATACTGTGTGATTCTATTCTTCATAAATAGGTTTCACTATTCTATATTAAAACTTTGTCAGAAAATGATGTGCTATTCAAGTAAGTTTGTTTTACTTTTTTCTTAAAAGGATATTTTAACATGCCTTATTTATTATTGTTATCAAAACAAA
AACTAGATGTAGAACTCTAGGCTCCTCCATGGTGCCTGCCTGGGCACTGCTGTGCTCACTCGCCTTAATGATACTGAACTGAACCTGTAAGCCAGCCCCAATTAAATGTTGTCCTTAGAAGAGTTGCTTTGGTCATGGTGTCTGTTCTCAGCGAGGAAAACCCTAGCCAAGATAGATGCAAAAGAAAGGAGAGGGGTGCGGGGTTG
TGTCTTCTGAATTCTTTATTTTTAGAGGCAGTGTTTCTCTGTTGACCAGGGTGGTCTGGAATGCAGAGATCTGCCTGCCTCTGCCACCCCGAGGGCAGGGATTAAAGGCGTACACCACCACCATCGGGCTGTACTGTAAATTCTTAATTGGGGAAAAACCGCAGTGCTTGGAGGCAGAAGCCGTTGTTTGACTGTGTTAGGAGTTT
GTTGGTATTGTATTCCCTCTGAACTCTTGGGGTTTGGTTGAGTCATCAAAGTTGATGAGGATGTTGCTTTGGGTGACCACCTGCTTCTGACCCCATGTTTATTAAATGAATGAGTATAAAGGTATGACTGCCTTATTCATTTTCTCTGGGGCTGGCACACTGCTCGTGAGTACTATGATCTGACCGAAGAAGCCTGCATCGACTTT
GGAAAATCAGTTAGCCATATAAAAACCAACCAAAGGTGTTTATTGACTGGCAAAAACTCTGAAGGAAATTCTGAGACCATGAAGAAATCATTAATCATGCATTAAATGACAGCAGTGAGCAAATTAAGCCTCTGAAACATTACTAAGCCTAGAATATGTATTTTAAATATAAAAGCCAACTCCAACCTGTCTGAGTTTTACTCATT
GAGGTGCTAGTGGGTATTAATTAACTTTCATCTGTGCCATGTTCTACTAAAACATTCTCCCTGTCTACCCTGGATCCTTGTTTTAAATATATCAGTTCACATTAAACAGCTCATCAATGATCTGTCTTTGTTAGAATGATGTTTCTTTGTATCTTATTAGTCTTTTAACTACTTGGAGGCAAGTTCATATTTTGCAGTTGACCTTA
ACTTACTGTTAAAAGGCTGTGTTGACAACTTGGCATCACAACATCAAGAAACTCTGCGTGGCAGGGCATGGGTTTCCCCCCTTTATAAGTGCAGATTTTTATTAAACATTTGAGCCTTGATCAGGAACCTTGTCTTGGCTTCCATTTTTCTCTCGACCGCCTAGTTTCTGTCTTTTCAGCCCCAGTTTGCCTCCCAGGAGTAGCCC
ACAATCCCAATTTAAGAACAAACGATGTTCTTGTGTAGCAACTATCCCAGTCTTTACTCAAGGAAAACCTTGTTTACATAGAAATGTCTTTTGGATACCAATTAAAAATATTTGTCATGACTGTTCTTACACTCTGGAGTAGTAGTGTTCTTTATTACCACCAAACTAATGCTTTCAGAAGGAGGTTAGTACATTTTCAGTTCAAA
GGGTTTCTCTGTATAGCCCTGGCTGTCCTGGAACTCACTTTGTAGACCAGGCTGGCCTCGAACTCAGAAATCCACCTGCCTCTGCCTCCCAAGTGTTGGGATTAAAGGCATACAACCACCACGCCGGGCATGGTATTACTTTTTGTGTGACTTTTACTATTTTTTTTTTGAGACAATCTTACTACATAGCCCAGGTGGACAGTCTT
GGGTTTCTCTGTGTAGCCCTGGCTGTCCTAGAACTCACTTTGTAGACCAGGCTGGCCTCAAACTCAGAAATCCACCTGCCCCTGCCTCCCGAGTGCTGGGATTAAAGGCGTGCGCGACCACGTCCGGCTCAGTGTCTATTTTTTATGAGCTGCTGTTTCTATACATTTTGATATACATGTGGTGAATTTTCTCATTTCTTCCCCTC
TGATAGGAAAAATATCAACATATGGTGCTGTAATATACTATGAAATAAAGCGATTTTAGGGGTTCAATTATATTTTCACTGGCCTACCAAAATACTTGAGATTAAATGAGGAAAGATTTTAGTTGATGGCTTGTTGGCTCTGTTATTAAAGGCCTGTGGTGAGACACTATGGCTACCATAACAGGTATCAGGGAAGAATGTTTATC
TGCTGCCTGACTGTCCCAGAGTGTCTGCAGGTATATGTTTGATGAAAAGGGGAGTATACATAAAAGTCATACTGGTGAAGTGTAGAATTCTGTTTTGTGAATTAAATACATTATTGCTCTATCTCAAACTGTTTATAATATATTCCATAAGTCTAAAACAATAGCAAAACTTAGTTAAATAGCTTAAAATGCTTATCAACAAACAT
CAAATATAACATTTGAGTGTAAGTATCAACATTTGTGGCAATTTTCCTAAGAACGTATCCCATGCATCTGTGTTGAGATAAGAGTGCTATAATTATGACAATTAAAGACATTTAAAAGGAGTGAGCAGATTTGTTTCTCTTTGTAGTCATTTATTTACCCTGGTAGCTGAACTCAATACAGTCACTCCTTTTTAGTTTACTTTTAT
ACACCTGAGGGCCACAGTCATGCTCTAGTATTCAAGATAGCTTCCTAATTTTTCATTTAGGAAAAGTCAAATCCAAAATGTTTGAGAAACAAAGTGCAATATTAAATGTTTGCTTTATAGATTATATTCTATGGCTGTTGTAATCTTTTATTTGGTGCTGAATATGTCCTTGTAGGCTCTGTTTTAAGAAAACCATGTGGGAAATG
AGAATGTGAATAGACGAATATCAAAGGATACTTACAAGTTTGTATCCAACATTTCTTCAGGTTCAGCTGAAAATCAGTTACTGTTTCAAAACAAAGAGGAATTAAATCCTAGCTGAAAACTATACATAGCATTTATTAATTAATTACTGGGTTTAACTGCTCTTTTTAAAAGTTTGAAAAAGAAAAAAAAAATTTTTTTCTTAGAA
GAACTCTGGAAGAGTAGTCAATGCTCTTAACCACTGAGCCATCTCTCCAGCCCTGAAGTTAATAATTTTTTAATCTATGAGATGCAGTATTGACATAATCATTAAATATGGAATAAAGTTTTGACAGAAAAGAACATTGGTTGGTAAGATTGATTGGTTGGTTGGTTGGTTGGTTGATTATAGACCCTCAGAGTACAACTTTGTGT
ATTGACCCACAGGACATTGTAAGATAGTATCACATGACATCTTAAGTAGAAGTAAGTAGGACTTTTATGCCATCCTTTTTTTCACGTTTACACTTTAATTATTAAAGGTTGCTCCTGCCCTTCCCCAACTATTTTGTGCTGTGTACATCACTGCTTTATATAAGTTATTTTTTAAGGTGAACTCAGATGTTATGGTTTTGTAAATG
TACATTCTCAGGTGCTGCTGGACTTTGTGCACTTTGGAGGTACTGCATGTATCTTCCACTGTTTGAGATGTTTCTGTGGCTTGTGTGTTTGCAACAACTCATTAAAGGTGTATGCAGAAATATTTTCTAGTATATTGATTTTTGCTGTATAACAGTATAATAATAAACACGGGTTGATTCACCCCATTTATATTTCTTTTTCTAAG
ACATACACTTACTCAGAGACTCGTGTCCTCCGCTGAGGCCCCACCCTCCAGACATGCATCACTTCCCAGTGGTCGCATCAGATTTTGGATCTGTCAGTGGATTAAACCGTGTGTTTAGGTCAGAGCCCTCATGATTTAATCTTTCCTGAAAACACTGAAAAGTGTATGTTACTAATCTTCTAGACATCTTTTTTAATCCAATCAAG
CTATCATATGTAAACTAATCCATTGTTTGTCTAGCATTGATTAGCATTGATTCTGTACTTAAGGATTCATAACGTCCTCCCTTCCCCTCTTGAGATCTGAATTAAATCCAATTTTGCAAACGCATTCTTTCAAGTTTGTTGGCTTCAATACAGTGTACATAATTTGATCAAAAATGCAAAACTTAAAAGTTAACTTACTCTATAGC
AAAGACTTGGAAGAAGCCGAGGAGTATAAAGAAGCCCGTGTAGTGCTGGATTCCGTAAAGCTAGAAGCCTGACATTTTTCTGTATGGGATGTTTTTTTGCATTAAATCCTGGGGTCCATTCTACAATTCATTGTTTTCAGCCACTGCTGTGTTTAATAATATGAAAACGTGGTTCTTTTTATGCAGTTGCATTTATTTTTCTTTGC
CATCTTCTCAGAATTACAAGAGACTTCCCCATCCTTTGTAACTGTATGTATAGATTATTTTAATGTTATTTTTATTTAAACAATTAAGTAGAACTTTTTAATTAAAACAAACAAAAAAACCTTGGTTCTAAGCATGTACAGCCTGCCAGTGATTGCCATTGTGGAAGAATATAAATCTTTTCTGGACATTATTTCCAAAAGGAAAT
ATAGCTTTATGATTCTGATGATGTTTTTTTAAAAATATAAAAGATGGATCTTCCATGTTACAATCACAAAATTAAAACCAGTATTTAAAAGTGGAGAAGTATTAAAATATTACAAATATGCTCACTTGCTTGATTTGTTTTCCTTAACCTCGAGGTACTGTTTTAGGTGATCTTCTGGGTAATTTTAAAAGTTTCCTTGAATTATT
AGGAAACTCCAACTTGTTTGTCTTTACTCTTGTATTCACTCTTTTGACTTTGCACAGGGCTTACTGTAAGTGTGTGGGAGGGAAATAATGTTCTTGTGGAATTAAAAAGTACAGTGTGATGGTTTACAAAATCATGTCTAAATAAAATACTTTGTCTGTTTGCATTCTAGCTCTGATTATATGCTTGTCACAGATGTCTTCAGGAT
CACACTCGCCTGAGGATGCTGAATGCGTACCTATATAGTGTATGTAAAAATATGGAGTCATACACCTGTGGATGAGTCCCTGGATTTGATGTCTAGTGTCATTAAATACTATGTTTTCTGTTTTGAGGGTTTGTTTTTTTTTTTTTTTAAAGAAGAGGATGTATGTATAAGCATTCATCTGTCCCAGGTTAGCCTGGAACTTCCTG
TAACTCAAATAATCTAAGCATTATGTAAAAAAAAATCAGCCTCTTATTAGAAATCAAAGTCTTACCCAAACTGTCAGGTTTTCTCAGCTGTCATTTATAGATTAAAGGTGACTATAATTACTGAACTTGGAAAAAAGTCATGGTCTCTTCATTAAGGATATATTGCTCATTTATTCTGGATCTTATATTGATAGGTAATACCAGAA
GAAAAGTATTTTTAAATGTCATTTAAAAAAACATTCGCTTAGCTTTGTTCAAGGAAGGTGGTCCCAAGATGCCCCTTACTAGAGAATTGTATCCTAACTCATTAAAATCCCACTGTCAGAGCCGGCTGTGGTGGTGCACGCCTTTAATCCCAGCATTGAGAAGGCAGAGGCAGGATGATCTCTGTGAGTTTTAGTTCCAGCCTAGC
CTAAAATTTAACCTCTAGAGAGGCTAGTGATTTGTGATCCTCTTCTAACTTATTTGTGCTGATGCTTGACCAGTACAAATCAGCTTTTTAAAATATTATTATTAAAGGTTGATCAGTCATTTTAAAATTGGCCTTTTTTTTCAGAATGTTCCTACAGGTCATAATTTATGATTTCTTTGAAAAGCTTGCATTTCAAGAGAAAAGCA
GGACAAGGAGTTGTTTGCCTGTGAATCTGCTGTCAAGGACTTTCAGTCTATTCTAGATACCTTAGGGGGACCGGGAGAGAGAGAGAGGGCCGATGTGCTAATTAAACGAATCAGTGTGGTGCCGGACCAGCCTTCTGAGCGTGCCTTGAGACTAGTGGCAAGTTCAAAAATTAATAGCCGTTCCTTAACAATTTTTGGGACAGGAG
CAATTGGTTTTAGTAATTTTTAAAAGCACTAGATTAAAGAAATTTGCAACTGAATATATTGGGTTTCAATTGACAACTTTTAATGTGATTCCCCACTAATATTAAACTAGAGGAGAAAGTACCAGTTATCTCTTACTAGATGTTTTTATTTTTAACTGATGATTTTTTTCCTAAAGGGTTCTCCAAGGACATCTACACCATTTGGA
TTGGACCCAGCTAAGCGAATTAGCATCAACCAGGCCCTGCAGCATGCATTCATCCAGGAAAAAATTTAAATGAGATGAAGAAACTCCAAGGGTTTGAGTAATTAAATACAAAGACTGAAGAAATTTCACAGCAGTTTATTATTAATGTATATAAACTTATAAATATTTCTGCAGCAAATTTGAGGAAGCATGATATATTTGAATTA
TTAGGCCGGGTCGAACTCCCCTGCCCCCTGTGCGGTGCATGAGTTTCGACCCCAGCATGCTGGCTTGAGCGCTCTTTTGTTGTTTGTGTGTGTGTGTGCCATTAAAAGCCTCGTGTTGTTACAACGAGTAAGGTCTGAGTGTCCTACTGGGTGCGCGCCTCCCCGAAGAGGGACTCCCCTCGGAGATCTTTCATTCTCTTTCATAA
TTGCTCTATGGGCTGTCCTAAATGTCCCTCCATTGTCACATGCCCTTGTGTGAACCTGTCCACGTTGGTTCCCAGTTTCTTAGTTACTTGAGTGTCCTTTATTAAAAGTTTTTCTAAAAAGGGAATTGAACTCAGGACTTCTGGAAGATTTGCCAGTATTCTTAACTGCTGAGCCATCTCTTCAGCCCTAAACCAAACTCTTAAAT
TGGCTGGTTAATTATATCGCTACATTTTTTTTAATATCGCTACATTTTTTATTGCAATATAGTACTCATTTAAGCACTTAAAAATGGAAGGTGTACAAAGATTAAATTAAGACACGGTAAATTGACTAAATATTTGGTTTTTATATAAATAAAGGTCATAACCACACTGTTGACATGTAATACTGTTATAATACAACAGTTAAACT
GATTTAAAAATTAAAGCAGTCATTCCGGTGTGATCAGGGGTCTGTTCTCAAAGTGTTGACTGTACTTGAATGTCAAGGAACTTCTTCAGAAGGAAAAACTATTAAATTTAAGTGTTAAAATATTTATAGGACAACAAAGCAAATTTCATAATCGATATAAGCAAATACATACTTTAACATTTAAGATAACCAAAATTTGCTGGAAG
TCAACCACATATTTTAATTGTATCTTCTAGTGGCTCAAGGAAGGGTTGTAATTAGAAGCATCATCCAAGACTGGTCTGTTCCCAGCTCTGAGGTTTAACTATTAAATGCCTTTTCTAAAAAGCCCTTCTGAGACTGGAATGGGAGTCCGGGGATGTGCCTTGAAGAGGTAGAGCTACTATCTCAAATCAAAGTTCTGGTATTTGAG
TTTCTCCTTTCCCAATGTGGGTCCTTGAAGATGTTACATTGGCTGACTTGGAACACTCTGGGTAGACCAGGCTGTGGCCTCAAACTCACAGAATGCTGGGATTAAAGTCATGCACCACCATGTCTGGCTATCTTCTTTATTTCTTCTTACATTTATGTATAAGTGTGTGGGCATATGGGTGTCCTAGCACTCCTGTGGAGATTAGA
GTTTTTCAGGATGGGGCCTCATTGTGTAGCTCTGACTGTCCTGGAACTCACTCTGTAGGCCTTGAACTCAGCTCCACCTGCCTCCCTCCCAAGTGCTGCCATTAAAGGCGTGTGCCACCATGCCTGAATGAGAGGTTTTTTAATACTATCTAGTAGTCCTTTATTTGGATCAGTCACAACCTAGCTTTGTACTGTTGAAATCGTAT
TCATTCGGTTGAATTAAATCATGTTTTTGTACCGGCTGGATACAATTCATTGAACCATCCAAAAAGTCTTAAGGCATGGCATTTACCTCAAGTTGCAAATATTAAAGAATGTGATTAAATAAAGATACAACTAGTCTTCTCTTTTTTATCCTGCTTAAGTTTTGTTTCTAGTACTAAAGATCTGGAATCCTATTGTTCATTTGTTC
TCATCCAGCTGCTTGGCTTTTTGGGTGTGGATCTTTACATATATGAGAATGAGTCTGGCTGGGCTGGTATTTCGTTTGATCTTCCTGGAAACGAGCAATGATTAAAGCTCCCTTAACTGCTTTTTGTTTTGTTTTGTTTTATTGTATCTGGCCTGATGAATACATTTCTCTACAGAACTGATTTCATTTTGCTCAAGGGGAAAATG
ATTTGAGTTCTTTGAATTTGTTCTACTGTAGAGCAAATCTTCTGTTCTGAACACTTGCCTGCAGCTCTGTACATCTGCTCTTGATAGATTCTTTCACACCATTAAATTGTTTATTGATGGCTCTTCTTGCAGACGTTGTCACCCTGTTACTCCATCTTGCCGTGTTGGACACTGAATTCTTTTTAATGATTTAACTATGAAATCTG
AGCAAGGCAAAGTAAATGCCTGGACTTCCGGCCATAACGACCAGTCACAATGGTTACAGGTAATAGTCTGAGACTGTTTCATTATCCACCATTCTTGTGCATTAAACGATTTCTGAGTTGCTAGCTGCATGTCAGAATCATTATTTTAGACTGTTTTAAGTATGCTTTCGTATTTTAATTTGCCAAACTAGGAAAACAGAAATTTC
TTTAAAGAAAAAGGGGCTCAGGTTTCTAACATGCTTCCCGGAAGATCGCCCTTGCCTTGTGAGAATGTTTCTAACAACCTCACACCAAAACGGATTTTCCATTAAAATATCAAGATGCTTATGATTTTACGTTTCTAATGTGTGTTAACTGAAGCATCACTGGGCTTGAGAGTGCTGCCCGTCATGATGAGAAGGCCAGGGGGCCT
GATACATTAATTCTATTAATAAGTTGAAACTTTTTCATGTGTTGTTCTGTGTTTGAAAGTTTGTTATATCTCTATGAGAGCATATACAGTTTAAAATATTATTAAAACCTTTATAGTTTTGCCAAAAAGAAGTGAGTTACTGTGGTTTTTTTTTTTAACAAATTAAGGTATCTGTGCTTTTGTGTTCTTCTAGTTTAATGTTTTAC
TTAGTTGCAGACTTAACAGCGATTTAGTTCTGTATATTTAAATTTGTTTTTCTGAGAGTCAGAATGAGGTAATCACACTGTCATTTACTTAATAATGGGTATTAAAAATTTAGTTTGCTTCTACTTTTTTTTCTCGTGTGTCTATGTTTTCACCCGTGTGTGGGCACATGTGTGTAGAGGCCTGAGGTAGACCTCGGGGCATCATG
TCTAATTAAAACATGAAAGCACTTTGAAAGAAGATCTGATTTAAGAAACTTTTAACTATGAAAATAGAGTATTTTTATTTGGATTCTATCACCAATATGCATTAAAATTTAATTAACTTTGTTTTCTGTTATTTTGAGCCATTTTTATTCTAACTCATTAGTGTGTGTGTGTATACACACACACACACACACACATATATAGATAT
CTTACAGTTTGCATCTAGCTTTTCGGATACCATTTTTGGTATGTTGTACAGTGGAATATTTTAGATACTTCTGGAAAGTATTTACATAATTTATATCAAAATTAAAAACGTTGGATTTCATCTTGTTCTTCTTATCCTTTAACATTACCTACCGCGCACTGTCTGCCTTGGGTCCAGGCAAGGCAAGTAGAGCAAATGTTCTAAAA
AAAGGCAAATAATGGAAAAAATAGTGAATATTAAATGCTATAAGAGAGAACTTGTAAATATTCTACAGATGTAAAATATGTAAAACTACGGGTTATTTTTATTAAATGTATTTTACAATAAATATTTGTGATTTATGATTAGAGTACAAGGATAACTGCAGTCTCTAAAATGTAATTGACAGTGCATTGGGAGAGGCTTGGCATGC
GCTGCCCCACAAGCTGCCCTGTACACTTATTAAAGTCTACATTTTTAAATGCTAGCCTATTAACTTGCTCTTGATTATGAAATGTTCCCAGCGATGAGCTATTAAAAGCACATAGTATCTAATAAATGTCCCTTTTCTGTTTATTTAGATGTAAAGATAATTTATGAATGATAACTACTGCTATGTGGAAGTTATTTTCCCCTGAA
ATTCTGTGAGCAGAATGAAGTACAGAAACTCCAGGTGGTCACTTGTATCTCCTACACTGTGTATCTCGGTCAGCTGCCCCACAAGCTGCCCTGTACACTTATTAAAGTCTACATTTTTAAATGCTAGCCTATTAACTTGCTCTTGATTATGAAATGTTCCCAGCGATGAGCTATTAAAAGCACATAGTATCTAATAAATGTCCCTT
GTGGGGGTCCAGAGTGACCGTCGTGGCTGCTGCTTGTCACCAGACAGAAGGGTTAGCTTTACAATAAAGGACTTCCACAATGTCAAATGAAAAGTCATATATTAAACAACCTTAATAAATATTCTGTGAGCAGAATGAAGTACAGAAACTCCAGGTGGTCACTTGTATCTCCTACACTGTGTATCTCGGTCAGCTGCCCCACAAGC
AACCACTGTCTCTTGGTTTGTCAACTTTCAGATCTGAAACCAAGTATCTTTTTTTATGTAATTATTTATTTGTTCTTAATTGGAAAATAGGATGTTCAAAATTAAAGGTGTGTTTTAAAAAGAATTTGCCCCCAAGTCTCACTATCAACAGATAAGGGTGTATTCTTGTATATCCTGTATAGATATAATCATGCATATACTCCCAA
AATGTAAACTATTCAGGAGAAATTACAACCACTGATTTGAGATAAAGAGAATAGAGAACTATGATATAGTTCTTGGTGTATTTCAAGATTTAACCACTCCATTAAATAAATTTTTTTTATTTTTGGTAGTATTTGCAAATGAATAATTGGTTACAGTAAAGAACTAATACTAAGTTGTATCATGTTACCCCCTGTCACCTTTCACC
CAGGAGACATGCTCTTACATGGTCAGAGGATGCCTATGAGTTGACTTCATTGGATGGCCTTAATATTGCCTTGCAGTCATTTTCTCCCAATGATGCAGAAATTAAACTTATGGAAGGACTAGGAGCATATGGTAAATTTGTGTTTAATGATAGGCTTACTGGAATCCATCTTAGGTCCACCTTCCTGCAGAAGGAGGGCAGGAGTA
CACTTCTCCATTCAGATGAGAAAAGGAAGTCCTGTTTACAAGCTCTGTGGAGGTTCAAACAACAGTGTCGTTTGGGGACCACCAGTTTTATACTGTGATGATTAAACAGGAGACATGCTCTTACATGGTCAGAGGATGCCTATGAGTTGACTTCATTGGATGGCCTTAATATTGCCTTGCAGTCATTTTCTCCCAATGATGCAGAA
TTGTGGTAAATCCTCACTACTGGGTTTTCTTTTGCTCACTGTTTTGGACATGAGTTTTTCTTTAAAACAGTTTTACAGATTAACATTGCTTAAATAAGTGATTAAAAACCAACTGACAATGCATGCTACTGTTCTTCCGAAGAAGAGCAGCTGTGTGGAATACTAATAACGTATTCAGTGTTCAGAATCATTGGGTCTGCCAGAAA
TCCTGCTCTCGCTCTTTTTAGACGGTCTATGTAGCTCTCAATATATAGAACTAGCTGGCCTCAAACTCAGAAAGATCATGTGACTCTCCAAAATGCTTGGATTAAAGGTGTGTACCACAATGCCTGGCTCCTTTTATGTTGAAGGGACTTAAAGGGTTCAGAGTCAGTCCTGAAGATACTCTTAAAGCTCTGGGACCAGGAGACGA
AACCTTTATCCCAATGATTTGAGTTTAAATGAATGATTTTATTTTAGTGAATCCTTAAAAATCCTTATTCATTTAAATATAATATGAGCTGTGTTGTAAAATTAAAAGTCTTATCAAAGTATGTCTGATTTTGTATTTTTCATGATTGGTTGCCAATCAAGAGTTAAAAGTTTGGAAGTCATATCACTTTTGTGATAGTTTTGTTA
GAAAATAGCAACCATTGGATCAGACAGAAAAGTTAGAATTTTCAGGTTTTTAACTGGAAAACTCATGAGGGTCTTTGATGAATCATTAAGTGTAAGTGCAATTAAATCAGATTTTACTTTTCTAATAGTCTTTATGTTTTGCTGTTTCATAAAGGATATTTTTCTACATAGATACATATTGATGATTATTTTCTCTTATCACATTA
TACAGTGTATAACTGTAGGAAAACCACTACCCCTTTGTAAGCTATGGAACCCATAGTGTCTACGGATATATGATGTTTTCAGCAAAGAAAATATGGTCCAATTAAATTTTCCAAAGATACCTCACCTTTGACTTGTTGTCTGTTTTCCTTGCCACCCACCCTCTGCAACAGAAACATAAAACAGTTCATTAGAAACTGCCCAGTGG
AAGTTGAAAGTAATTAAGATTTGATACACTGATATCAATTTATTTATGTAACTAAATCACTGTTTTATAAACTTGTTAATGATCAACAATTTTTGTTTTGATTAAAATTAGTTTTTTGAAAGTTGATTCTGCCTCGTTTATATCTACCTTGTGATACTTGAATTGTGTGTTCAGTAACTATTACTGAATCTAAATGTTTAATAGCA
GAGGGGACCTCAGGTACAGCTGTCAGTTCAAAGGACTGAAGGTAGCGCCCGCGTGAGGGAGGAGGTGCTGAGAACTTTCCAAGTACATCTGGCATTTCTAATTAAAGTTGTTTTTAAGTTGTGCGTTGTGTTTTAGGCATTTGAATTATTGCAAGGGAGAGAGTAACCGGAGGCGTCTGATTAGTGTGCAAAGTTCCTGCCCTAGG
GAACTGAAGAAGATGACAAAATAATTTATTGTTATTATAAACAAAATTAACCCTTTGAATACTGATTTTTTTTTCTTTTCTTAGTATTTCTAAATATTTCATTAAATGCCTAAAATGGTATAAGATTTACCGATTGTAGGGTTATGGAATCTAGTAAATAAACATTAAACAGCACTTAAACTGAAGTTTGGGTTGCGTACACAATA
GTTTCACCAGAGGAACAATAAAATCATTTAAAGATTGTGTAACTGTCTGCTATTAAACACATTGGTTTTTGAAAAACCAGATTTCTTATGTTGACCTGTCATTAAACCTTGCATTCTGGTCAATTTCTTGACTGAAAGATTTAGTTTTAGATGTAAAGATGGTGACCTCCACACATTTGCTTCCCCACCCCCACCCCATATGTGTC
TTGGCAAGCCAGGAGAAGGAACTTGATCTGGGACCTTGACGAGATTTAAGTTTCACCAGAGGAACAATAAAATCATTTAAAGATTGTGTAACTGTCTGCTATTAAACACATTGGTTTTTGAAAAACCAGATTTCTTATGTTGACCTGTCATTAAACCTTGCATTCTGGTCAATTTCTTGACTGAAAGATTTAGTTTTAGATGTAAA
ATGGACTGTATTAAGTGCGCTTGAATGGAATGCAACCATCTGAGTAATAAATGAGTTCATAAAAGTGATGTAGCTTCGTCTCTGATGACAAAGAGCTAACATTAAATGGTTCCACTCATTAACACTGGAGGAAGACCTACTACTTTGTAATAGGTCGAGTTAATCTCTCTTCATTGTTTAGAAGATGGAATTACTTTTCAAAGCCA
GTCTGATCAGGGAGCTTCAGGGATATGCCTCCACTCCACCCGTAGCCAATGCCGAAGCTACACACCACAGTGCCATCCTGGGTTTTCATGGTGTTTGGGGATTAAATCTCATATCCTGTTTGTGCAGCAGACATTTCCAGTAGTAGTGATATATTTTTGACTCAGAAAAATACAGTCATCTATGTCTGTCTCTCTCCACATCTCTT
TTAAAAAGCTGCTGGAATTTAGGTTGTGAGACCTTCTGTTGTATATTCCGAAATTCTATCTCTAAACTGCAAAATGCCTTTTTGCTTGTCCTAATTCTGCATTAAAGTTTTATATTAAATTGGAATGAATACTCTCTGGAATAGTTTTTAGAGGTTATAGATGCAAACTGGTTTGATTCTGTTGGAACTCTCATTTTCAGTCTTAC
TCGTAAACTCTGTCCTAAGCCTGGTCCTTCTTCATCTGAAAGCACTACTACAAGCACTCCAGTAACAAGTGGATACTGTTAAGATGTAGTTGCTGACACTATTAAACCTCCTCTGCTGTGTGTGTAGCCATTTTGTAGAGTTTTCTTCAGCCCGGTGTAACTGAATACTCACTACCTCAGTACCTCAGTAGGATGCAAGGACTGTG
ATGCCCTTTATATGATTTGTGACCCTGCATTTACAAACATTCAGGAAACATTATTGTTTGGTGACAGAATATTTTAAAGATAATTTTCCAGTTTATGCCTATTAAAAATGAGTTTTCAGTTGACCATTTTATTTTTTGATCGTATTTTGTTGGTGAAAGAAAAAAATTAATGGAAGAAAAAATATTTTGCTTTTATTTGAATACAG
TTTCGTGTAATACTATATAACTGCTGTTGGGTGGTGTGGTTTGTGAATGGGCTTCACTACTCTCCTAGCTTTTTTATTTATGTTGAATTTTGTTTTTATGATTAAAGTCCTTCTGTTTGCATACTTTCTCAGTGTTTGCTTTTTTTCTCATTAAATAGTAAAATGGAAAATGTGGCATAGTATCCTTTTGGGAGGAGCAGAACTAG
CGCTGCAAGAATTCAAGCATGCTGTTAGGAATGTAATTTCAATGGGAAGTAAACCACTATTAGGTTTTTTTTCTTTTCCTCTGTGGGGCTAAGACACTTGATTAAACAGTTTTTCTTGTTGCACAGTCCTAATTTCATAAGGTCAAGGAGACACTCAGGCATTCCAGGAAACAAATGTGTACATGATGTTACCAGAAACAGGCATT
ATTTGATGGCTGGGTTTTTATTTTAAAACCTCGTGGTACTAGGGATTGAACCTAGGACCTTTTGAACAATTCCCATATTGAAATGTCAAACCCACAGAATATTAAAGTCTTTCAAGTGTCAGTGTTGCTCTACATTGTATTTTCTATAGACATAACCATCTCTAACAGTGATAGCCACTCTTAAGATTTGAATGTAATCTTGAGAT
TCGCTGTGTTTTATTTGCCATGTATCATCTTTTGTTATCAAGAGAAGTGTATGATGCTTGCTTTATGCCATAGCCATCTATATTGTAATTTATCTATACAATTAAACAAATTTAATGAACCCTATGAATTATTCTTTGATGTGTTTGTTTTTGTAAGAAATATGGAGGAACTGAATTATAAAGAAAATAAAATCCTTCTGTAATAA
TGGGACAGAAGGTTAATTTTCTCGGGGGATGAAAATAGTGTATGAACTCAAACTAGATGTTTGGTTTGGCTGGATTGGGCTGTATGGAGGTTCTGTTTACATTAAAAGTATTCTATGCTAACCAATGGAAAACAGCTGGTTTTTTACCCTTATCTTGAAAATTGCATCCTCGTTCAGTCCATAATTGGGATTACAAAGGCAAAACC
GTTTTTCTGTATAGCCCTGGCTGTTCTGGAACTAGCTATGTTGACCAGGCTGGCCTCAAACTTACAGAGCTCCTCCTGCCTCTGCCTCCCTAGTGCTAGGATTAAAGGCATGCACTACAACCACCTGTCTCTGTGTCAAATTTTTTGATCTAATATGTTCCAGTAATTTTATAAATAACTTTAGTACTATGAACAATTTATCCATT
TATGAAACTCACTAAACCAAGCTGGCCTCATAGACTTCAGCCTGACTGTCTGCTGTGCACTGGCATGTGTACCTCCAAGCCTGCTGCTGTACTGTTCATTATTAAAGCATTCCTGATTGAACCTGCTGTGCACTGAAATGTGTACTCCCATGCCTGCTGTTGTGTTCCTTATTAAAGCATTCCTGATTGAGTGTGCTCAGAGCCTT
TCTTTTCGTATCTTGAACTTGAGAAAAGGTGGGGACATTATTTTTCATCTCAAAGTGGATGGGAAAATCATTTTGATATCTAATATTTTTCTGTTTTGATATTAAACCTTTCACAGTTATGGAAGTATGTATTATTTTGTTGAAATATTTTCACTTTAAAGACTGAATTTTACTCTCTAGCCAAACTGGCCTCAAACTTGTAATCT
CAGGAAATCAAGAAGTTTGAATCACATACTCATTTTACTTGAAATTATGTCACTAGACAACTTATATTTTGGAGTCTTGAGATTGTTTTTCTCTTTTCTTATTAAATAATCTTTCTATAAACCAGCACTAACAGAGTTTGCTGTGTATGTTTTCTCCAGGTTATAATGTAGGCAGTTTATGGCCCCAGACCACACCCACACCCACA
CCTCACTGTGTCTACTAACGACCAGCACTTGCTAATGTAAATAATAGTAAATTATTGAGAATTCTAATTCTTTTACACAGTCTGTTTTTAATCTATTTTAATTAAATAAAAATCTATTGTTCTACTTTGATCTAGAGAGGATGTTTGTGTAAAAAAATATGTGGTTCATTTTATCCCCTGCCTAGGGATGAGAAAGGTAGATGATG
CCAGCCCCAGACCCATTTCTATAAAAACCCCTATCTTCCAAGCCTCGTGGTTGAATCCACTGTCTCCTGCATGAGATAAGTTTCGACCAGGAGCTCCGCCATTAAACTACCTCGTGTATTTACATCAGGATGGTCTGTTCGTGATTCTTGGGTGCACACCGAATCGGGAGTTGAGTGGGGGTTTCCCCACTAGGTTCTTTCAAAGA
TTCTCATCAAAGCATTAGCTTTGGGTTATAATGCTGAATATTGTTGTAAATTATTTTCAACCTAAACATAATGCGTTCAGAACTATTAATTGATCTAAATATTAAAACTTGAGACCCTCACGTTTATGTGGCTAAAGCTAAGTCTATTTTGAGAAATAGCTGTTTTTGCATATGGTCAGAGGATTAAGAACTGCATGTTTGAGAGG
TGTATGTGTAGAATTACTTGAATAGGAGATTTAATTTTTATTCGTTAACCACAACACCCCATTAAATCTTCATTAAATAATATATGTTATATGTCTCCCTATTAAAACAGCCATGTTCTTTACAAACATGTGGCAGTGTGTGGTGGTTCATGCCTGTAATCCCAGCCCTGGGAAGGTTGAGGTAGAGGGAACACGGAGACAGATGC
GAATTCTCAATGCAGACAATTGACAATGCGTGCCTGTGTAAATGTACGTAAATGTACGGCTGACTGTGAGAGCTTCGTTCTTGGCTCATGCTGAAGTGGGATTAAAGCTAATAGAAGAGATGAAATAAGTATTTGAGATTTCTTTCAGTAACACTGAACTCCTGCCAGCGTTTTCTGTCTGCTACTGTAAGCCTGACAGCTTCATC
TTAACCATTATATGTGAAATATATCTCCAGTGGAAATGAAAATTGGAAAAGGCTGTAAATAGATCAATGAAATGATTTCTTTGTATAAAAGAATTATATAATTAAAAAAAAAGCACACACATAATAACCCAAAACATTTCTCTCCTGGTGGTTATTTGGGGGGCCATCCACTGGGCCATGAGGGCTTAGCTAAACCTTTAATGGTT
AAAACATTAAGAAGAATCTGCTGAATATTTTTTCAGAGCTTTTAAAGATTAATGGTAAAAATCAATTTTATTAATTAAAATTTAAAATGTAAATCAGTTCATTAAAACTACAGTTTTCCCCTATTAGTCACTTGTCGGCACTTTTTATAAAGCTGCTGCCTTGCCCTGCATTATCTCAATCCAGCCTAACCATGCTCTCCACTGTT
GTGTTGTATCTTCATTTCTATGTGTCTGGGAAAGGCAAACACTAGGTTGATTTCAGAAATCTGTGTCTGGAAGAGAGGCTGTGGGAGTCATAATATTTTTATTAAATAGGAAATTGAAATGGCATTTGTCTGGACTACTCTGTCATTCTTTTGCCCTTCGAAATATGAGAAATGGTCTCAAAGTACTGAATGCAATGGTTTCCCAT
GTGATGGCTGCCTTGTCCTAACCTGATTGATGACATTCCACATTGTAAAAACCAAACTATTCAATTTCTACTGTTTATTGCCATCTTGTATATTTAAGCCATTAAATGTTTGGATATTTCTCTTTATAGCCACTGGGTTTCTTTTCCTTGTGTCTCTCTTATCACAGAATTAAATATTGACCCATCTGAGTATAAAAAGTGAAATT
AAACATATAAGTATCTAAGACATAAGTTGTACAGAACTGTGTCCACGTTTGTGTATGCCTACATATCCATATTTGTTTATCTGTGTGTCTGATACAGCCCATTAAAAACATGAATTGAGAAGCACCTTAGTGAGCACCTTCTAATGCTGCATTGTTTGGGTTTTGTAGAAAATTATACCACTTAGTTGTAATATTGCTCTTCATGT
TCTTTGTACACCTTCCATTTTTAAGTGCTTAAATGAGTACTATATTGCAATAAAAAATGTAGCGATATTAAAAAAAATGTAGCGATATAATTAACCAGCCATTAAAAATTTACTTCTACAGATATTAGTGTCAGTTGAATTTTATGTATTAGGTTCTCATATACTGCTTAGAGTCAGTTCAAGTTCTACAGACTAAAACTACCTTT
TGTTAGGAATAGCTGAGTGCAAAGAATATTGTAATTGTTGTCAGTTAGTCGTAGCCTTTCTGGCTTCTATTTTCAGAAGTGAAATGCTAATTGCTCACGAATTAAAATTACCTTCACATTTTAAGAAAACCTGCTTGACAGAAGTGTTTGAATAATATGTAAGATTTGAGAAATTAGTATAATTAATATCCATGAGATGGTTTCAG
TGGATGCTGGCTCTCCACCCACTTTCTCCGTTTTATTCATTCCAGGACCCTAAGCCTTGGGCTGCTGCTATTCACATTCAGGGTGGGTTTTCTCTTCTCAATTAAACTTTTCTGGAAACACCCTAATGACATGGCCAGAACTTTGTCTTCTTGTGATTGTGAATCCTACCAGGTTGACAATACCAACCACCTCAGCCCACCCCTTG
CAAAACCCTCATCAGCATGAGTTGAATTTGCAAACTTGTTACAACAGTTATGTGTATATCCTTTCTGCCGGTTAACGTGCTAGGTTACAGATTGTCAGATATTAAAGAACTATTCCCGGACCAAATCTCTTGGTCACAGTGCATTCTTTCTGCATATGAGCAGCCTGTCAGTCTCTGATTTGCTAAAATGAGGCAATCTCCAGTTA
TGTCCATCTCTTCCCCCAGTATATTTTTATCCCGTTGAATGGGTATCTTGTATAATTTTATATATTTTATTGAAGAGTTATTTCTTATCTCTTACTCTGAATTAAATTAAAATATTTTATTGCAGTAAAGTCTGTCCCAACTCACAATTATTTTTAAAAGCACTCTAATCTTAGCTGGATTCAGGGGGGAACCCCATCCAGATAAG
CCAAGGAAAGAACACTCTTTGTTTGGCTAAAGCCAAAGAACAGCTTTTCATAGCCACATTTTGTAATTCTTGATAAGTGATAGCTTACCAAGCTGTCTTCATTAAAAACAAATTTGTCCTTAGCCCTACTTTTTCTCAAATACCTACAGGCGTATGGCAGCTGGTACCTCCATCACTGTGTAAAGGCTCACATGTCAGTCAGGGAA
GCCCTGCTTTGCTGCTCCCCACAGGGACAGGAAGCCTCAAAACTTCTTGTTCCTGGGCAAAGCCCCAGGCCTCTGCCCGTATATACTGCACAGTATTTTCATTAAAATCCTCTTTTGTAAGTTCCTGTCCATGGTTTTGCCCCGATGAGATGAAGTCCCTGCCACAACTGGAAGAGAGGAAATAAGGTCAGTAGCTGGCAAAAAGG
GTGTCTCTCTGTAGTCCTGGCTGTCCTAGGGCTCAGTCTGTAGACTAAGATGGCCTCCAGCTCCCTGAGACCCCCCTGCCTCTCCCTTTGGAGTACTGAGATTAAAGGCCTGCAGCACACCGAGCCTAGTCTTGTTTGTGTTTTTGAAACAGGTTGTTATTTTGTATCCCAGGCTGGCCTGGAACTCAGTCAGTCACCTGTCTAGC
GTACACTTGACTGGTTCTAACTCGTTCCTCCACTATGCCGGGTGGGTACCACAGCTTCTCACACAGCGCATTGGAATTACCTGTTGCCTAATTTACAGGGATTAAAATAGAACTTTAAAATGAATTCTAAGTGTGTGTGCTGATGAAATCCTTGAAATAACCATTAAGAGAATCCATTTCCCTTCTGCTAATGGTGCACACTTGCA
GATTTGATGTCTTTTATCTAATTTTTAAGTAATATTTTAAAGACAAATGTTTATATTTTGACTAAAATGTCAATAGTTACATTGTTTTGCATGACTGGTGATTAAAAAGGTTCTTTTTAAAAAAGGCTTATTTGACTTTATGCATATGTCTGCTTGTCTGTGTATGCATTGTGTATATGTGGGGCCCAAGAAGGCCAAATGCACTG
CTGGTGTCATCGGGTGAGTTTTGATTCCCTTTGATTTGGTGTGTATTTGTAAATAGTGACCAGAAGTGTGTCCTGTGTACATCATTTAAACTTTCTTGATATTAAAATTTGGGAAATGAAATGTTATGTTCCTGTTGTTGCTTCTTGTATGAGGGATGAGGGAAGGGGGAAGAGGGAGGGAGAGATGAGGTGGGAGTGGTTGGGTG
ACTCGTAGTTTTATATGAATGTTGATGAGTCTGTATCATAAATAGAATTGTTGATACATCCTTAATTTGTGCAATATTGTATGAAGAGATTGAGTTGTCGATTAAAAACATGCATCTTTATGATCCTAGTGGTTCCTTTTCTTGTTGGGGAAGAGGGTTTGAGTAGTTACCTGCTAAAGCCACAGAAAATGCCATTTTTTTTGCTG
TTCCTCTGCTTCTGCCTCTCTTGTTCTGGGAGTAAAGGGTGCATTACCCTGGCCTGCGATAATAAGTATCACTCAAACTGAGAAGATGTGATAAAATTATATTAAAGTTGATTTTTAAAGCTTTTAAAAGACGGTTTTGTTTTTCTTTTTTTCATTTTGGCATTATTGTCCCTCCCTCAACCCTCAAATGTCCAAGGTTGTAGGTG
TTTTTGATACTTTTTGTTGCATTTGAAAAATCTTGTGTATTGTAAAATGGTTTTATACAAAATACTAAATAGTAGAAATTGTATAATTTACAATCGTATAATTAAAAATATTAAACAGTCTTTTGGTTTGTTGTATTCACTTACTGAGCATGCCTAATAGATAGCAATTTAATTATGAAATGGATCTAATTCTTAGTTTACAGAAG
GGATACTTATATGGCTTAAAAACAATTTCTGTCATTGCTCTTTTGGGTTCTTTTGGGGGGGGTGGCTATCCACACAACTGAGTTAGTAATCTTTCAACTAATTAAAAAATGGTTTTAAAAAATGATTTTAAGTTTCTTGAAAATCACCTTTTAAACATAAGTCATATTTATAGAAACTTAAACAATGCTGCTATGGATGTAGAAAT
AAAGAACATGGAAGGGTGTGCTTCTCATCTCTCACGTGTGGAAAAGTCTAGGTTTTTTGTTTTTGTTTTTTGTTTTCCTTAAGACAATTCTGAGTTTTCTATTAAACAACTTCCTTGATACTTCTTGTGACTTGGGATTCATTAGCCTTCTCCATTGATGTTTCCCTCTGTGCTCTCTCTCCCTCTCTCTCTCTCTCTCTCTCTCT
CTACTCTTCAAGTACCATGTCTATCTGCATTCCACCATGCTCCCAAGCTAGTTTCCCACAATAATAACTTACAAGCCTCTGAAACTGTAAACACGCTCCAATTAAATGCTTTTTAAAATAGGGATTGTCATGGTTTGATGTCTCTTCATAGCAACCGGACACTGAGTAAGTCTCCATGGTAGACAATGGAATTGAACTATGATCCA
AAATTAGTGTCTTGTTCTTATGTTGTAAGAGCTCACACATAAGAGATTGCCTTGAGTCTCACGTGACACATGGACTGTGGGCTTTCATAGTGTTGTAATTATTAAATCTTTTATGGACCTTTCAAGTTCTAGCCTATTTTATTTATGAGTTGAAAGTAAGGTTGGGGAGAAGGGAAGAAATGTTAAGATTAGACATTTGTGGCTAA
AAAAGTAGTCTCTTGTTCTTATGTTGTAAGAGCTCACACAAAGAGATTGCCTTGAGTGTCATGTGACACATGGACTGTGAGCTTTCATAGTGTTGTAATTATTAAATCTTGTATGGACCTTTCAAGTTGTTATTTTATTTATGAGATGAAAGTAAGGTTGGAGAAAAGGGAAGAAATGTTAAGATTAAAGCTTTGTGGCTAAAGCT
AAAATAGTGTCTTGTTCTTATGTTGTAAGAGCTCACACATAAGAGATTGCCTTGAGTGTCATGTGACACATGGACCGTGAGTTTTCATAGTGTTGTAATTATTAAATCTTTTATGGACCTTTCAAGTTGTTATTTTATTTATGAGATGAAAGTAAGGTTGGGGAAAAGGGAAGAAATGTTAAGATTAAAGCTTTGTGGCTAAAGCT
AGAATGTTCCAAGGTCTTTTGTACTTACTAAGAACTTGTGAAACACCTCATAATTCATACAAAACTGAAATACCACATGTGGAAAATGTTGCAAACCTTTATTAAACTTTCTTATATTTCTCAAAGTAATTCAAACTGGAGTGAAATAATAGAAATGTTAAATATTCATAATATGTTAACACTTCTTCAGACACTAAAAGCTCCTT
TCTGCTTTAAGATGACTCTAAACTTAACAGTTGAGATTCCTCTTGTAAACAGCCAATGTCTGGGAATTCTGCTTTGATATGCAATTTTAAATGATCTAAAATTAAAATAAAAAATGTGTTGCGGGACCTCTAGAGCTCTGCCTTGTACTGTCCCTCCCCTGACCTACGGAGAACCTCCTTGGCGCCCTTCCTTCTGACTGAGGAGG
TTCTCTACTATGAGAAAAAAAGATGTGTGATGGGCATCCCCTTTTCTTTCCTGCTGAAGTTTTGCTCTGCTTCATTAGCACTTGGAACCTCTGCCACTTAATTAAAGGAAAAGAAAGCCAGGAAGCTTTTCATTCCTAGTTGTAGGTTCTTCTGACTGGTTGTGATACAGCCATGTCCAGAGGCTTCAGGAGATCATCAGATCTCA
ATTGTTGTGCCCAGTCTGAACGTGGCAAAGCTCCTTAAGTAGCCCTGTCCTCCCTGCTGCCCTATGTGTCTTTACTGTGTGGCTTCCCTGTTGTCACCATATTAAACCAAAAGTCCGTCTCTAGGTGCTTGGTGTGATGTCAGTTACATGTTCCTGTCTTCTGTGGCATCACACTGTTCTCTACTATGAGAAAAAAAGATGTGTGA
CTTTTAGAATCTGTGTCCTATTAGAAAGTTCTTCTCTCTGATCTTCATAAAGTTTTGGTTTTAGCCCTTAGATCTTTGATCCATGTAGAATATTTTTCATATTAAACATCTAACTTTAGTTTTCAATGTTGCTGTTTTCTTCAGTTTTGTTTAAGTGCTAAGAGATTAACCTTTTGGGGTGGGGGGTAACTGTACCTTCTCCTACT
GGAAAAGTGCATTTATAAGTGTTCTGTGGAATCAGTTATCTTTACTGTGTTGATGTAACTGTTTGTAAATGTTCAGTGTCTTCATTGAAATACGAAGTTCATTAAAACATTTGTGTTCCATAATTACTATTATAAAGGTTTGTGTTATTGGGAGTCTTGTGTTCTTACTCCTCCCCTCAGATGTTACTTTGTGAAGCATTGTTGAG
GATGTAACAGATTGTATCTGCATATATTTATGTAAGAGTAAATTTATATACATGTCCTGGGCTCTGCAAAATTATTGTTAAAAGCAAGCTGTATGAATTCATTAAATTCTGATTTTGCTTTTTTGCTTGATTTCATAGACTCATCATTCTTTATATTTTTTTGAGTTACTTAACAGTTGAAACTTTCTCATTTATCTGAGAGCAGC
AATGTCTAGTTCATCTTACTTTTGAAATTTGTAATTAACTAGTTTTTCTTCAAAATGAAGTACAAAATTATGTTCTTCATCTTTTATTACATTATCTTGAATTAAATAGATTATTCTGATGTTTACAATTCTGTGTATACAGTGTGTGGTCTTATGATTTAAAACTCTGGTTATTTCTGAAGTAGAGGAAGATATACTTATATATA
TTCTGTGTAATATGAGAATAACAAACTGTCTCATAACGTTGCTGTGAGAACTATATGAAATCATTAACACACAATTATTGAAAAGTGTATACAAATACTAATTAAATACTCACCTGCTGCATAATTGACTACTGTTACTTTGTCCCATATGTTTCATAGCCAGCAAGGCATCAAGTCAAAGCTTATCTGGAGGAATAAGAGGTTGC
CAAACTGTTTGATTAAATTTAGAATTTTGCCTTTATTTCTTCTCAAATTTCATGTATCTATATATATATATACACACATATAAATATATCATTTTTTCTGATTAAAATAATTGCGGGTGCTTTAGGACTTTATGCTTCTCTATTTAAGTCTGTTGTTTCCATAGCAACATATGATTTGGAATGTGTTTTATAAATCTTTGCTAATA
GTTTCAAGATTCTAGACTTATAATTCTTTGAATAAAGCTGATAACTTATTTGTATAAATGGAATGAAGACCTACCTCCATGATTACATACAAACTGTTTGATTAAATTTAGAATTTTGCCTTTATTTCTTCTCAAATTTCATGTATCTATATATATATATACACACATATAAATATATCATTTTTTCTGATTAAAATAATTGCGGG
TAAAACATTCATGTTTATTGATGAGACTGGGAGCTCATGTAGCAATTACTTTATATATTGGTTTTAGTCCAAGCATAATTCACACATCTTGTCCGCAACAATTAAAAGAGCTCTGATATATAAGCCTCATTCTAAGATGATCTGTGTGTCCTTTATACCCCCAGTAAAGCACCAAAATGTGTTTAACCCAAAGAGTCATTGGCTAG
CTGTGTCTCCTACTCAGAGGGAGAGAGCACTTGCGTGTCACACACTGCTACTAACAAATCCCTGACTGTACACAGTGAGAATGCATGCTCCGTTCCTTGTATTAAAGATGCCGTGATTTGTACAAAGTCCGTATTCTGCGGGGTGTCTGCTTAAGCAGCGTTACTGGTAGGAATGGATCGATAGTTGAATAACATTTTTTATACAT
GTTGTTTATCTTCAATTACAGCAGACAGTGAGCAGGCGGACATTGCACGGATGTTATATAAAGACACGTGTCACGAGGTACTTTATATTCACACTTAATTATTAAACTTCTGTTATAATCCTACTCGTCAGGCCTCTGTCCTTCATTGCTACATCTTAATTGTGGCAGTTCCTTTGAATGTAATTCGATTTTCATGTTCCGCATAT
GTTACGAGGAGTTCAAGGCTGACGCACAGCTGCTTCTCCACAACACAGTGATCTTCTATGGAGGTTCCATCCTTTTTGTCTTTCTGTACAGTTTGAAAATATTAAATTCCACGTTGAATATCTGCAACAGTTCTTTGTAATTCATACATGAGTAATGATGTTGGAATTTAAACTGATGCTTGCTTCCTGGTGTGGCTTACAGAGGT
GCTGCCATCTCCTGTGCACCTCTGCAGCGTTTCTTGGATCATTTCATTCTTGTCATAGCTATCCAAGGGTTGAATCATTCTCTTATAGAACCCTGAATTAATTAAAGTCACTCACCTCTCCACGCTGCTGTCCTTATCATTCCTGCACTGGGCTGGTCTGTGAGGGCCTTAACTACTCGTTCCCTTTGACAGACGAGAGTGCTGCA
ACAGGGTTTTTCTGTGTAGCTTTTGCTGTCTTGGAAATCACTGTGACCAGACTGGCTTCGAACTCAGAGACCCACCTGCCTTTGCGTTTCAAGCGCAGGAATTAAAGGTGTGTTCCACCATCCAACTAACTGTAGGTTTTCTGAAAGCACAAGGGGGTACAGTAAGACTGTTCTGATGTGTACCCATGTTCAACAGTAGGTACAGC
ACCTAATTCTTAACATGAGGACTCCCTACCCTTTATTTTGTGTAATAAAATGCATTTAATCAGATGTTTTGTTATGCTCCCTGTAAATCACAAATTAATTATTAAAAGTACTGGTATTCGGTGTCGTAATGTACTTTTTCTAAATATTGATTTCACTTACAGAAAATGTTTCTAGTTAATGTATTTTCTGTCCCTTTAGATATATA
GTGACATGCCGACGCGCCACTCCTTTATCTTTGCGGGCTGGGCAGGGAGGGAGGAATAACTGGGGTCGGGGATCAAACGAAAGGTGACATCTAATTTCACATTAAAATGTTAGTGGATATAATTTCATGGTTGTACTTCTTAGATTTAATTTCTAGGCCAACACGTTATCTTAAGGTGCAGTTTTAAGGTTCAGGCATGCGCTCTG
TTCATGGGAAATGTAAATGGTGTTTTTGGAACCACTCTGCTGCTTCAGTTTTGGGGTTTTGAGTTGATGTGACACAGAACCTTTCGTTTTAATTGTGCTCATTAAAGTGGCATCCTCTGCAGGAGTCTGGCCGTGGAGGCCTTGGAAAGAAGCGGGCGGTCCTGCTGCCACCGGATGTGCATCTCCTTGCCAACGTTTCCCCGTGA
AAAATATTGTCCCTGATTTTTGTTAATATTTGTTTTTGTCATTTTTACTTTTTTTTTTTAAAGAAGTGTACAGGATGCCAGAAAGGAGAATGGCTTAAGAATTAAAACTATGAAATATTTTACAGTTTTTCTTGTACAGAATACTTGGCTGTTAGCCCAAGGTTAAAAAGTTCATAACAGATTTTTTTTTTTTTGGACTAAATGTT
AGTTTCAGTGTACAAGTGATTAACTCTTAATTCTACAGATTTTTTTTAAAAAAAAACCTACTGTACTTTCTTGCTTATTAACATTCCCATATATTGCGTAATTAAAAATTCAAAGCCTTGTTTATGCACTCGAGAGTTTATGGCTACTAGTTTTGACATGTGCCATACAGTGTTTCTGTTTTATAAGAGGTTGAGAAAGAAAGGTA
ACTATTTGTGATTCTCAGGGGTAACAAATTGAAATGCACTAAATTGAGGCAAATAACATTCTTTTATAGGTCAATTCTGTTACTATGACTCGAATTTGGTATTAAATAATGGATTCTTTTTAAAAAACATACCCTCTTATGTTTAGTGGTCCTTAAAAAGATCAAAAGGTATATATTCCTTAATATTATAAAATTCTTTTTCAAAT
GGAACTTTTCTTTTTTTTATATTACACAGTCTTTAACACATTTAAGGATGTTAACCTATGCTAGGACTCATACAAACGTTTGTGTGTTGGTTTGAATTTTATTAAATCCCTATTGGATTTCGTTGTTGTTACTTTGATGTTATGTGTGTATTTGTGCATATCTGCATGTGCACTGAGGTGCATACAAGGAGGGAGCTTTGTAGAGG
CTAGAATTACTCAAACAGAAGCAGCCTTCTATCTTGCCTTTGTCTTAATGCTTTAAAATAACCAAACTGGAGATCTAACTACCAAACTGTTCATTATATTATTAAAATACCAACCTTGGTTACAGTGTAGTGTCTTTACTTTAGCTGATGGTTCTGTAACCTTGTGCTTTTTAAAGCAACCTTATGTTTTGGTGCAAAAGTCGTCC
GAGTAAGTAGCCAGCTGAATTAATCTACAAGCATCTTTATTTGCAGCCATGCACCACTTGCTGGGGATAGATTTTGAGAAATGTAACCCCGGGGAGTTCCATTAAACAAATATAAAAATATATAAAGTGTTTATGATGTCACAAAGAGATGGGGCCTTATGGGACCATATTATATCTCATTTTTGGCCAAAACATAACTAGGTGGC
TGGCAGGGCAGAGGTGAAGGTGAGGTTACTGTGCTAAAATCCTTTAATCCTTTACCTAATTTAGGAATTCTGTGAGAGTGCCTTAAACAGCTTTCTTAGCATTAAATCATTGTGAATGTGCCACCCATGGAATTCCACTAATATTTTTTTTCTTGTTAATTTTGTTACTCTTGAGAGAACAAAAAAAAAAAAAAAAGAAAGAAAAA
CTGTACTTAGCTCTGTGTGTGTGTGTGTGTGTATGTGTAGAATTACTTGAATAGGAGATTTAATTTTTATTCGTTAACCACAACACCCCATTAAATCTTCATTAAATAATATATGTTATATGTCTCCCTATTAAAACAGCCATGTTCTTTACAAACATGTGGCAGTGTGTGGTGGTTCATGCCTGTAATCCCAGCCCTGGGAAGGT
CAAGTGGTTGGTTTTTGTTGTTTTTTTTTTTTTAAGTTGGGAAGTTCAAGGTTTTTTTTTGCGTTTGGCAGGAACTCTTGTGACACCTCTTTCTGCCTTTATTAAATGTTAAAATGTTAAGTATTATCTAGCGCGCGCTTGTGTATGCGTGCTCCGTGAGTGAAGTTCAGAGAATAACTTGAGGGCTTACTCCTTCCACCTTGGGC
TCTTATTGATGGTTTCTGGCTACATGTCAAAGCCTTTTCCAACTCAAGATTTTAAAATTTTCATCTATGTTACTTACTAGTTTTATAATTTCCAATTTTTATTAAATAGTTCCTGCTAAAACCCAATTCTGTATATTACACATCCCACCCTTCCCACTTGTTTTAGATGCCTTTAAAAAAAAAGATCTCACATCCTCACAGAAGCG
ACTTCCAAGCTGCCTGCAGAGTTGGGTGTGGGTTAGAGTCCTTGTGCTTAGACCCTAAGATGAACGTGACTGTTGTGATCATGCCTGAGGTGACATTACAATTAAAGATGAAATTATACAGGAGTTTGAAAAGTATTTTGTTATTTTATGGTGTTCAGGATCCACCAAGGGTCTTAGACATGCTAGGCAACTAATTGTCTGAGACA
TTGAAATGAATGATTTCTATGCGGAGTTTGTGGTGGTGTATGTGTGAAGTGAGTAAGTGGGACGTATTGTGCACAGAAAAATTCTGATAGAGAAAACCTGATTAAAGAACGGTCCATCCTAAGGACTTGTTAGATCTAGTTCATTCTCCACTTAATAAGTATATGCTATTTCTATATTTTCATTCTATCAACTGTCTTGCCTTTTT
GTGTCATTGGGAGTGAATTGGTCTCACCCATCCATCCAGACAGAAGTAATGGTAACTGAATGGCAAAAGCAGTTACTAAGGCAGTTTTAAAAGACTAATAATTAAATTTGTCATTCGGTGAATGCCTGTTCCCGTGTTAAGAAATTTGCAGATCTTAGCCTGTTTGCTTCTTAACACACAGCGATGTTAATTCCTATTATCCGTCC
CCATCATTTGTACTGTATAGGCTTATTGTAAATATGAAATTTGTGTTTGTTTTTATTTCATATCTAAATGGTAAAAGTGGGATAGAAACCCTGTGCCGGCATTAAAATAGTTCTACAACATATGGTGCCTCAACGTCTGCCCCGTTTTGGGTGCCAATTTGTTGCAGTAAATGTCAAACCCCAATAAACCTGTGTAAAAAACACAA
GAATGTTCCAAGGTCTTTTGTACTTACTAAGAATTTGTGAAACACCTCATAATTCATACGAAACTGAAATGCCACATGTGGAAAATGTTGCAAACCCTTTATTAAACTTTCTTATATTTCTCAACACAAAGTAGTTCAAATGGGAGTGAAATAATACAAATGTTAAATATTCATAATATGTTAACACTTCTTCAGACACTAAAAGC
TCCCTGTTGTGTATAGTAACGGTCTCATTTTATAGTCCACCTTTAAAACACATCTCTACCTGGTGAAAAGTCATCACAAGACTCCTAGGTCATTATAAGAATTAAAGATTTGAAAGAGTAATATAATATCAAGCTTGGTGAGGCTTTGTGGCTTTTTGTTCTACTCTTCCCATCTTGCATATTCTCTCCTCACTATTACATGTATT
TGAGACAAGGTCCTTACTGGCTAGCCTGGAGCTCACAATGTAGATCAGGCTGGCCTCAAACTCCCAGAGATCCTCTTGCCTCTGCCTCCTGAGTGCTGGGATTAAAGATCTGTATGATCACTCGTGGCTGTTTTTAGATTGAATCTTTTCACCATCCCTACCCCTGTTAATCAGGAAACTGGTCTGCTCTTGATAACTCTAGAATA
GGTTGGTTGATTTGTCTTCACTGTTTTTAAATTTTACCTTTTTCTCTGTGCTTGCTTTGCATTTATTTTCCTCTTTAGATTCTAGAAGTGAAACGTGTGGATTAAAGCTTGTTTTATAATTTAAATCTCTTAATCTGTACATTTCTCTTTACGTATCACATAGCTGCACACACTAACACATTTGTTAGTGTTTATATTTCTACTGT
TATATAATGGTTTGATGATTTACTTCAACAATAGAGAGGTTTTATTTTTATTTTTACTTTTCTGATTTTGTTGCATGCATGCCTTTGTCGGGACTTAAAAATTAAAATAAATTTTATATATTTTTAAAATGAACTAATACTCATTTTTATTTTAGAAATTAAAAAGGCATGGCATACTTTGATACTATTAAAGTTAGACTTTCCTT
TATTCTGCGGGGTGTCTGCTTAAGCAGCGTTACTGGTAGGAATGGATCGATAGTTGAATAACATTTTTTATACATAGATATATAAAAGACAACCAGGAAAATTAAATTTCTTTAAAACTATCTCACCAATTGTTTTTTTTTCTCCTCCAAGACTCATCACAGACCGAACCAAATTCCTACTTTATCCTTTAGTTATTTTTTGAGGT
TCAGAGTTACACTATTACTCTTGTCCAGTGCTTTACTTTCTGCCTCTTAGATGCATCTAGTAATCCACACACGAAATATTCTTTGTTATATATGATGTTTATTAAAACTTGTGGTGTGCTTATTAGAAAGAATTTGTCAGATTTTTGAATATGATATTATTTAGGAAATCTGTAAATAACCATGCATATATTGCTTTTTACATTGT
CATGAGAGAGAGAGAGAGAGTGACTGAGAGACGAGAGAGAGAGAGAGAGAGAACAGAGAGAGTTAGTTCATATCCATTTAGCTTCATGTATAGACAATATATTAAATGTCATTCATTCCCAGGTGTTATCAACCGTATTTTTCCATTTATTTATTTATTTATTTATTTATCTATTTAACATCCCAATCACAACTCCCCTCTCCTCC
GCTATCTGTGGGGACCTCGTTTATTCCAGAGAGAATTCTTACTCAAACCTTTCGTACCAAGAGATTGTTTTCTTACCGTCGTTTGCTTTTATGCTGCAAAATTAAAAGAATTTCATGTTGTGAGGGGGGTTTTGGTTTTGTTTTTTTTTACAACCCATTTAAAATAGGAAAAAATAATTTTCCGTTTCAAATCAGGCCAAACCCCA
AAGCAAACCTGAAACTTTATGTGACTGTCAAATGACTATTATTTGGGTTAAGATTTTTTTTTCATTTCTGATTTGGATAGAAAATTGCTATTAATCTTGTATTAAAATAGTTTTTAAAAATCTACTGTTGCGCTTCTCTGTGTTTTCTTAATGATTGCCATAACCTAATCTTTGTGTTTGTTAAGCATTTTTGATGACATCATTTT
AGCTGTAGACACAGATTAAATTAACAGGAGCATTTCACAGGACTGTTAGTTTCCGTCATCAACCTACCCACGAATTCCTGCCCAAGGATACTTAATCAGGATTAAATTTTCTATGAATAATTGAAAAACAAAATACTCACTGGATTTGTTCTAATCCATGTTGGCACTGGATGGTAAGGAGTTGCCATCTTGAATCCTTTGTAATA
CAAGGAGGTGGTGGCAACCCCTTCCACAGAAGTTGGAACTCATGGCAAGGGTTTAACCCCTTCAGCTCAGGCGGACCGTTCAGATTTAAGTTCCACTTCAATTAAACCAGCTATTTTACTGCTCCTCTTCTTTATTATTATTTTTAACATTAAAAACAAATTTTGTTTGGGATTCTAATGGAAACAAAATGGAACAAATCTTTTAG
TAGTTTGTACTAAATTTAACTGTGATACAAAAATGAGTTTTATGCATAAATCAGAATTTAAAATTAAAAAATTTTTTCTTTAAATGATTTGCATTACTTCATTAAAACAAAATTTGGAATGAAATTGAAAATGAAATGGATTTTATTCAGATGGCTCTGATTGGCATGTGCCCTTGGACTGCGCACTCAGCCTCCAGCTCTGCATG
CCCCTGGCCTGCTGAGTCTTGGGGGGGGGGGGGGAGTTGGGGGGAGTTGACCTCAGAAGTCTCCCTGGTTGTACGTTGCCAAGCTTTTTGTAAAAGGAGGATTAAAATTCAGATAGGAAACATTTTTAACATTGGTGAATTGATGGTAAATGTGCTTAGAGGTTCGTTTTGTCCCCTTTTTCCCTTTTTATCTAGAGTCCCTGACC
CAGACCCCAGCACAGGTGTTCTCAAGAGGAGACGGTGGTTCCCACCATACACTGTCCTTAAATCCAAGATGGTTGCCGTGTAGTATCAAATAAGTTTGCCATTAAATTAGCATGTATTTTCTATCTTTATTTTTTTACTGGGCATTTCTCAGTGTGGAGAGCCGTCATTCTTACGTGTTCAAATGCATGACGGTTACAGGTTTCGG
GGCAAAACCGACATTCTGCCAACAAATCACCAATGGAAATTCTTGATATAAATACTTGTACATATGATTTGTACTTCTGCTGAGATTTCCTAGTGTCAAAATTAAATCAATAAAACCAAGCATTTGTCTAAATATTAGTTTGCCCTTTTTTCCGAATGAAGACAATATACACAGAGGCGACAGGCTGTGCCAATTGACTGTAAATA
CCTGTGGGGACAAAGCTGAGGAAGATGCTAATGCTAGCAGGTCTCAGTTTATTTTGAATGTGACTATGTCATGATTACTGTTCTAGAAAACATTAACATTATTAAAGAAAGCTTAAGATTCTCTCACAGTCAATCAATCCTTGGTCCCACCGTATTGTGCAATTCTTCAAAATTCATTCTTCCAAGTAATTCTATGAAGAAAGTAG
ACTCAAGTATATTTTGTGAAATGTATACCTCAATCTTTACTACTGTATTTTTAAAAACAAAGGTTATCACAAGTTTAAAATAGAATTTTAATCATTGCTTATTAAATCAACTTTTGTAAACAGTTATTTAAAAGGCCAAATTCATTCAACATAGAACCAATGAGAGCAAAGACACTAAATCTGATTTTTGTTTGCCATGGATTCTA
ATGCAGACCTCATGCATCTAGGCCAGCCTGTCACTGACCTGTATCCTAGACCCGTGTCATCTGTACCTTGCCACTGTAAGGGAGAAGTTTCTCTGGAGGAATTAAATTTCAATGCCTTTATTCAGACTCTTTTCTTCTCCTCCTCCCTCCTTCTCCTTTTTTTTTTTTTTTTTTTGATTCGATGACCCAAAGTTTGGAAAACGAGA
AGACTGTTTCTCTATGTAGCTTTGGCTGTCCTGGAACTCACTCTATAGACTAGGATGGCCTCTACTCAGATCCACCTGTTTCTGCCTCCTGAGTTGTAGAATTAAAGGCATACACCAACACATCTGGCTCACAAAAAAGTAATTTTTTTAGAACTTCAATGCTTCCAATCAAAGATCATCGACAATATTGTTAGATTATTATTTAT
AGGAATCAGTGCTTAGGGTGTTCTGTAATGCCTAGTGCCTTCTCTTTACAGTGGAAAAGAGGGTTTGTGGAGGCATTTATGGTCATTACCCAAAGCTTGAATTAAAGGCCTTGGATTTTAAAAAACTTAGGTAGCTTGTGTTATGTGTCTTCTTTTTTGGTTGGTTTTGTTTTGGAGACAAGCTTTCGTGTATCCTGGACTGGCTT
GAACTTTCAAAACGTTAAATGAAGCTGGATATCTAACCAAGGACATGTTTGATAGAATTGGTCTAGGCTTGTTACAACAAAATTAGTTTGCATCTTGGTTATTAAAGGATATCTGAGACAGGTTTGGGCAGAAATTACAGCGTTTAAAACTTGTTTTGTTGCCAATTATTGTTTACCAAGAACAATGTTGCTATTTAGCAATATGC
TTGCTTTTTAAAGTTTAGCATATCATGTATATATAGTATATAAGAACTACACTGACACAAAATAAATTAGTCAAAAATAATGGAGGAAAATGTTCTTTTGATTAAAGAAATATGCTATTTTTTGACCTATATCCAACTGCTTAAATGTCAATTCTTTTTGTGTGTATGTTATGTGGGTATGGCTGAAGGGATGGAACTCAGGGCAA
AGTACAAGGCCTCGGGTGTGGCCCTGGTTGTCTCACCAATTCTTTCTGTGGTCCTGGATGCTTGTTGTGTTTCCCTCTCTCAGCCTCTGCTTCTTCATCCATTAAACACAGAAACAAAAACAGTGATTTTGTTTTCATTTATGAACTTCGTCTGTAAAAAAAAAAATCCCCTGTAAAGATTGGGAGTGAACCGATCTTTGATTTCT
AGAACGGAGAGACTTACATTTTAGACCAATCTTTATACATTTTGCTGAGCTAGAAAGGAGATAAAGATTATTTATTTTTGTTCATATCTTGTACTTTTCTATTAAAATCATTTTATGAAATCCAGCATGCTCCTGTGTGTGTATTTAGCAGAGAGGGACGGAGTTCATCTGAGTCTGAGGTGTGCTTGGAAAATGGCATAGGACTT
GCCTTTGTGTGGTGAAAACCACAACCGAGTCTCAGGACATAAAAGACTTAAAGAGTGTATGTATTGTAAGTTATTGACCACGAAGCTTAATTTTCCTAGAATTAAATTAATGCAATTTTATGTTAAAGTATGACACTGATTTGAGATAATCTACTTTCAGTCGGGCTTACCCTGTCCCTGATGGGAAACCTTGCTGTCCAGCCTTC
CAATTTTATGCATTAAAGACAAAGTATTCTTAAGGAGAAATATGCACAAGAATACCTATTAAAATAACTCCCATCAAGTTTGATGGTATAATTTTTAAGGATTAAAAACAGAACAAAAATATTTTGAGTGAATATATGCGTGCTTTTCTTTCTTTTTAGCAAATAAGTTTATAGTAAACTTGTTATATGACAGTTTTAAGTGGCTA
CCAATGATTGAGAACTCTCAGCTATTACTGGATTCCATATTTCCCAGTCTCAGCTCTTCAGACAAGGAGACAAATCACGATGGTGAACCATCAGAATGGAATTAAATCAAAAGCATGTTACGGAGTCTGGTGCTCGTTGTGGTGTTTGGTAAGGATTTTAGATAGTGGAATTACCTTAATCACCTGAAATACTGTTTACATGGTTT
TAGAAAACCATGGAGTTTCTCTGGTTGGCCTCTACACCATGAACTGATTAATACAGAGTTTTCTTTCGCCTTTAGGGGACAAATTGGTCTACTTACATTAATTAAAGAAAATGTGGGTTTTGTGTGAACTGAATACTTCTTTAAATTATTGAACATAAATTCATAAAATTTGTGTCTAGGGAATTTATAATTTTAAATACAGTCTT
ACTTTTTAACAATACACACCTTTATACATTGAGCTGCAATCTGATTTCTTTGAACTTTAAATACTTTGTGCGGTATAAATAGATTTAATGTATTAAACATATTAAATAATTACAAATAAAAGATTTAAAAATACTGGTTTTTCCTGTATTGTCACTGTTAGAAATCCTTCAAGCACTCCTGCCTCCCTATCCTGTGCATTCCAGAG
CGAGGAGAAGCTCTAACACCTACAGTTGCTGTTTCCTAATAGATGGCTTAGTTGGGTTAAGGGAATATTCTTTCCAGTTTTAAATCCACTGCTGGATTTCATTAAATGTTTCTCCTGCTTTTATCGACAGTTTTCCTCTTTAATACCCTTCCCTAGTTTGGTGAAGTACACAGTCAAATCTTTCAACATCAAAACTTCTCTTAAGC
GAGTGGACCGTGCTAATCTGACTACTGCCTGCCCTCTGGCTTCTTTTCTGTGGTTGTTTTCATGTGCTCTTATTTCACCAGTTTTGTGGTTGTCAGTATCATTAAAACTAACTTGCTTTTGAAGACTGTGTTTTGTCTAGCTTGTTAGTGTACATTGATACAGTACAGACATTCCATGTCTTTTCTGATTAGCTGCATATCAGCCT
CATTATTTATATAAGGATGAACGCTTTTTTTTAACAGTACCCTTTCAGAAATTTCTAACTACTTTGTAACTGCATGATTAACTTGGTGATAAAAGCAGTTATTAAAAGTCTACCTTTTCCAAAATGTATGTTTCTTTTCTGTGTTTTCATATTTAATAATCTGTTAGTAAATATAAAACGGTAATTGAGGTTCAGAAATTTTCATA
CTGTGTGATTCACTAGAAGGGTTTGGTGGCTGCATGACAGACATTGGTTTAATGTAAAAATAAAGTTAAGGAAAATAATGTATGTATTGGCAATGATCTTATTAAAAGTGAATAAACATGTATAAGCAACATAATAGTATGTAATTCAGTAATTTTTTAAAAATTGGTACAGAAGAAAGTCATGTTTGGTGATGTTGCATTTACTT
TCCCTAGCAAGTCGGTGGCTATTCCCCAGCTTCGCTCCCATCTCATGTCCTCTTGTTGCTAGCCCTTCTGTTTTCTTTCTCTGTTGCACACTCTGCCCTCATTAAATTTAACCATTCATTGACCTGAACACTGTAGACGTGAAGATGAATGCTTTCTACATCTAACTCTGGAAGGGTTTATCCAGTAGTTAACAGAGACAGCGCTT
TGCATGCCTGAGGCTGTGAAGTCAGGCCTTGAGCAGTGAGCTGCAGTGCCTTTTTTTGTATTTACCCATTGACCACCCCGCCCCAACACAGCTGTTTTATATTAAATAGTAAAGGTTTGAAACTTTCCGAGTAAAGTCTATTTCACTGCATAGGTTCTCCCCATCTCCACCCCACCCCACCCCCGCCCCCACCCGCACCCCAGGCG
ATTTTTTAATTTAGCTTCTAAATGTTTTTGCCATGATGTACGTGTTTGTGAAGTGTGTTTATGAAAGCAACACTTGTAAATAGCCGATCCAACAGTGCTAATTAAAACAGTGCTAATAAGTAAAGCAACCCTGTCCCTCCGGCCTCGTGAGTCACGCTCTGTATTAGAGTTTTAGGATCTGTGCCAGTTTATCGGCTAATATTTGA
GGGGTCTCGCCACATAACTCTGGCTAACCTGAAGCTCTTTATATAGTTGAAGAACTCACAAAAAACTTTCTGTTTCTGTCTCTGTCTCCCAAATTCTGAGATTAAAGGCATGTGGCTGGCTTAATAAACTGGTTGTGTGTGTGTATATATGTAAATGAATATCTTTCATGAGCCACATGTGGTGTTGCATGCCGTTGATATCCCAG
TATGCTCGTTCCCGTGAGAGTGGTGACTGCAGACCGACATGCCCTGTGCTGTTTACAGTGTGTATAATGGTTGTGCTTGCACAGGGCTGTGAACGTGCACATTAAACCCGAGCGCCTTTACCTGTAGATGAGTGCTTTGGCCCCTCTGTAAATAACGTGATTAAAATTCAGTATTGTATATTATGAACAGCTGACTAAACATAATC
CTTGTTCTAAATAGATCACTTTCTTCTCTTTTGCAGAGTGAAGTAATTGGGAAATTACTCGTTAGAAGTTAACAGAAGGCGTTGTATTGTATTTTGCCAAATTAAAGCCTTATTTATGTTTTACCCTTTCTACTTTGTCAGACACTGGACAGTTTTGTCTTTTCTAATCCTTGTTAGACTACTGACTTAAAGAGAAACACTTTAAA
ACACCTTCAGAGTTTAGTTTTATAATAAAACTGTTTGAATAATTAGACCTTTACATTCCTAAAGATGAAGTAAATGTAAACTTTTACCTTATTTTGCTCAATTAAATTGTTCAGAAGATCAAAGTGGTATAGACAATGTGAAATTTAACATTTTAATACTGATGTTGTACACTGCTTTACTTAACATTTGGGAAGAAGCCGCCTCT
AAATGGGGGCTGGTGACGAAATGTGGCAGGCGCTGACAGATACCACTGTGTTTTGCATGCTCAGAACAGCAGCATCAGCATCGTCACTGAGGTCTGCCTGATTAAACTTTAATACCTGTGTAATAATTGGATCTCAACTGCCATGCTTTTCTTTTTAACTTTAGGTTTTTAACCAGATTTTTTCCCCCTTTGTAAACTTGGGTAAG
GTTCTTTTATATTTCGTGTCAAATTGAAAACTTTATTTCTTCACTGTTGTACCTGTGGAAATACAAGCCATTTTACAGGGAAAAAAAATCTTCAAAAGCTATTAAACAAATCTCACCATGTTTGTAAGTTGTCTTTAGACTCTTCTTATCTGTCACTGGCTTTACGGGGACGCTCGGTAGGACATGGATGCAAACCTAGACTTTAT
CTGCAGCTTCCACATGAATCCCTAACAGACAGGATTATTGTTTCGTTATCCTCTGCACACTGCATCTTTGATCTGAGTTCTGAAATCGCCCAAATTTTTTATTAAAGAAACTTCATTTTATTAAGGAAACTCTATTGGTGCTTTTTTTTTCTATCTCTTGTGACATTTTATCACTGTCACATAAACCTAATTCATATAGGAGAATT
GAGCATGATGTCTGGGCTGGGAACCGCGTGGAAACCATGCACTTGCCTCTGAGAACTCAGGAGACATATTGAAGAATCTGGGCATATGTAAAATGTCATAATTAAAATACCCTTAAGTGAAGAATTGAAAGATTTGGGGTTCTTGTATGTTCTAAAATAATTCCCTTTATGTTTCAATATTTTCAACTTTTGAGTACTACCTGGCC
ACCAGGAATAGTCACAGTTCCGTGGCATTGTACTAGCAAAAGGGTCTGATCAAAGGTCTCCCGTGGAGCTTGCATGGCTCCCTTTCATACCACGACCATAATTAAAACCACTAATTCTCTTTTAAAATGCTGCAGGATGCCATGTAGGCATCTGTCCGGAGTGTCCTTTGTGATGTCATAAGCGGTTAAGGACCAGTGCCGAGGGC
CTATTTAAAAAAAAAAAAAGATCTAAAGATCCTGGGAACTTAACTGATGCCAAATTTAGAAGCCAGACAATAAATATGAATTGTAGAATAATATTTTTTAATTAAACTTATTCTGGGTTCTGCTTCTTTTTGTCTTTTTTTTCCCCTTGAGTCTTCTAAAAAAAAAAAGCTTGGAAGAAGCTGCTGATTCTTAGAAGTAGAGTTGC
TGCAGGTGGATTTAGTGATTCCCATGCAGCTGTTATCTGTCAGTGTCCATTGAGTGTTGCACAATATTTGTTGCACTTTGGCATGGCGCATTTGTTCTGAATTAAATGAGATTGTTTTAAACTTCAAGAGTTCTGTTGGTACCAGCAGGATGTGCCAGTTAATAGCCAAGACTTGTTCATTTGCAAAGTCTGCTGACAGTGCTATT
CATTCTGGGAGATCATGAGAAATATGTTGTAAGCCACTGAAGGAGACGGGGTGGGCACTGCAGACTTTATATGTAATTACTGTTATTATACTATTGTTACATTAAATATATTTACTCTCACTGTGACTCTGAGGAGCTCGCGCAGGCCTCTGGATTAAGGTGGTTGAACTGACTTCATTACTTCCCTATAACCACTAAGTAGGACT
CCACACACTGGTTCACATCTGTCTTACTCCAGTTCCAAGGGATGCCTTTTTTGGCAGTTATGGGCATACAGAAAGACAGACAGGCAAAACACCTATACACATTAAATGAAAATAAAAAATGTTCCTTTATTTTATATGTATGAGTGTGTGTATATACCTGGGTGCCACATGCATTCAATGCCTGAATCCAGTGACCTTCAACAGCT
GCAGACTCCTCCACACAGACTTGCCCCAGCCCTGGGGACTACAGCATTTGGAGGTGTTCATTTTAAAAGTTGTTTCCACTACAGACTCTTATTTGTGTGTATTAAAAGAGCCCTGGAGAGCCAAGCAGCCTTCCATCCACAGAACTAGTAAACCCCTGTCTTGTCTGGGCTTCTTGATGTTTGTTAAGTATGGAAGGGGGTTGTGC
TGTACAAAAAATGTGACCTGAGGCTCTAGGCTAGCAAGAGCACAGCTCCCCCATTTGGGTAGAGAACCCCCAGGCTCACAGAAAACATGAACAATCTGACATTAAAATGTGTGAGTGTTGGAAGGCCAAGCCACAGGACTCCCCATGCTGTCTGATAAGAGATGCACACTTTTATACACGCGTTTGTTTCCACTTCCCTGTGTCTG
ACTGGGCTGCTCACAGCCACCTGTACCTGCAGCTCCAGGAGATCTCACACCCTGATACTCACAGGGACCTCACGTGCACACATTCACACACATACACATAATTAAAGTGAATTTTCCTATATTTTTTAAAGTTTATTTTATTTATATTAGTACACTGTAGCTGTCTTCGGACACACCAGAAGAGGGCATCAGATCCTATTACAGAT
GATGTAAACTCTCAACCTCAGCTCCATGCTTGCCTGCCTCCTGCTTTGTTCTCTGTTGTGATGGTCATGGACCCTAAACCTTTAGAAATGTGAGCTCCAAATTAAATTTTGCCTTTTCTAAGTTACCTTGGTCATGTGGTGTCTACTATAGCATTAAAAAGGTAGCAAAGAGAGCTGACGACTTCATGCAGGAGAATCTTGGCTCC
GATACCATCTTCTGTACCAAAAATAGACAAGAGAATGCTGTTGATACTGGTGTTCTGTAATGTGAACTTATGCTGGTGAAAACAACTTTATGTTCCCCTTATTAAAACTTAGTGTCCTTTTCTCACTTGTGACTTTCTGCATCACCCCATCAATTTAAGGAAAAAAAGTATGTATATATGTGTAAGTAGAGAGAGAGAGTGAGAGA
GAAAAAGATGACTAGCTATTCTGAGGCAGGTGGATTTCCCATGCAAACTGAATCCTTAACGCATTTCAAAAGGCTTTTACTGTATTAGGTAACATGAGATATTAAAGGATTTTTCTAGGCAAGACGCTCAGTCTTTTTTTTTCCCCATAAAAGTACTTTTTACTCAAATTGTAACTCATGTTTTTCTTTCATGAAATGGAGTGGTT
CCTTCAAGATTATGGATACCGGACTGCTCTATCCTTACTTGGTCCTGGAGCTGAGAAAATGTAATTTATGTACCAGTGTGACCCCTTCGACCAGTATCTTATTAAAGCAAACATGATTGATTAATAGTTGTCTCATACGGAATACTTGGGACCCTACCTAGGCGTTTGTTTCACACCTGTAATCCCAACATTAAGAGGTGGAGGCA
CAATCTATTTTGTGCCCATATTATTGTAAACTTCTGCACATCGCTCATGACACTGAGGAGTCACTCTTCAGACTGCTTGTTTCATAGCTTATCCCAGAGGATTAAAGATAAACTGGGTTTCAACCCTTCATTTCGTGTCTGTAATTTTCCTCTCTCGTAATTCAGTCTCTCAGTGTAACTGGGCGGTTGGAACATATGAGGGTTGG
GTAGTTGAAATATAAACATTTGAGTGGAAGAAAAAAATCAACCTAGAATAATATATTCATTTTAATCAAGCCTGTGATTGCTTATGGAATCAACCATTATATTAAACATTGATCAAAAGCAGTGTAAGTTCAGAGCTGGACCCTGGGTCACCCAGGACATCAAGTCAAGGAACACAAGTGTCTCTTAAAACAGACGATGGGAGGAG
GAGTGGTTGCCTAGAGCCTCTCCACCGCTCAAACACTGGTTTTCAGATACACAGGGTGTCAGAGGCCACCATGACAATGTAGCCAACTAACCACGCTGCAATTAAAAACCTACCAATATAGAACTGGTTTTCCTGTCATCATTTGTCTTTTGAGACTTCAAGAAAAACCAAAGCAAATGACTGTAGAGGAGACTGGAGGGAGGGGC
TAAGTTTTTTACATATAAATTTCAGAAGCAATACAGATGTGTTTTGTGGAAAGGCTATATATACTGCTTGTAATAAATTTCTGACTCTTGCTTAATAAAAATTAAATGGCCCAATTATGGAAAACCCAACACTTGAAATTTTTTTTGGTGGGGTGATGGTAAGTGCATGGCTGTTTTTACTTTTCCTGTAATATATGCATATTCTC
ACAGCACTTTCTGCATTTCCCACAGTTCTTCATGATGGTGCCATGTAGGAGCGGACCACACAGGCCGCGCTCTTAATGGATTAGGTTTCTTGAAAAAGCCATTAAAGCACATTTACTTGTTGGGTGTGGTTTCCTGACTGTCTTTTCACAGACCACCATGCTCCAGCATTTCCATTTCTGCACTAGGGAAGACACCCAGTGATTTG
GTCTACGAAAGAGACGTGAGACTCACACGCTGTTCTCGCTTTCTCCCCAGTATTAAGCACTCATAAGCTTTTGGCTTGAAGAAATGTACTAGTTGAGTGAATTAAAGGTTAATCAGAGAGTGAGCAGGGATGTGCCCTGTGCAACGTGGCAGATGTCTGAGGAATGGTTTAATTGACCCCGAGGAGCTCTGTGCCTTTTCAACCCT
ATGATATGATATGATATATGATATGTAGGGGATGAAAACGAAAGAGTATTCCAGGACAAGTAGCAATCTGGTAGTCTAAGCTGTCGCCCTGTACGTTGTGATTAAACATTCAATTTAAATAATTCCCTTTGTCACTGCAAGGTGAGCTGATAGAATCAGTTCAAGATAAAAATAGGGTTCCACTTGATGCCCCAATCTCACATGCT
TGTTAGGACCTGGAGCAGCTGAAGCCGGATGTGAAAGGCGGAATAGACACGGAGACCGAACTGGAATCAAATGCCGACTATAAAGTGTATCTTATAACTTATTAAATAAAATGTTTGCTCCATAAACGCTCCCTGTCATTCTTGGAGTGGAATCAGTGGTGTGGGCCTCTGATCACTCCCCACCCACCATCTCTTTGAGTGCAGAT
ACTAAATAAATCAATTTGCTATCACTGTATTGCGTGTGTTCGAGAGAGCCCATTGTGTGCTTTATCATATTCTTGAGTTTTAAACAGTATCTTTTGAAAGATTAAACCTTCTTGCCTCTCTGTGCTTTAGAAATGATTTTTCCTGCAAGTATTCTAAAGAGTGACAATCACATCTTATCATTTCTGTCCTTAAGGATTTTGCACAT
TACCAGAAGTCTTCAAGTTCATGTCACTGAGAAGCCAGTGCTAGGCAGCCACCCTGGACCACGAGCACCACGGACACTTTCTTTAAGACATTCCTCATACATTAAACATCATCTATTTCCGTTGTTGTTGTTGCTTCCGATGTATCCTCTGCATGGTCAGTGGCTTCTTCTACAGGAGCTTTAGTCATTTACTGAAAACTCTTGTT
TAAAATTCAAATACACACATCAGTGTTGGTTACTATGCAGAAAGAATGTTATTGTGTATAGATTCATGTAATCTGTGATATATGTTCAGCTGTATTTTTTATTAAAATAAATCATGTCACGAAAGTATGTTGTAGCTTTGCTAGGTATTTCAGAAGAGAACAAAGTGTAGTGTTAACAAAGTATACTCCTGTAGAGACCCTGACAT
CTTGTACTGCTTCTCAGTTATGTAAGGATGAATCAGCAAGCAAACAGCATGAAATATTAAGAGACAGAAAGACTGAGTTAATAGTTTGGTTGTATGGAAAATTAAAATAAAAACTAATGCTTTAAATCTAAGTGTTAATGTTTTTCTCATGAGGTTTAGGGGTTAAGTTGGTGGCCAAATATTTATTTATTTCCCTTTCCAATCTG
CACCATTTTATTTCTAGAACATATTCAGGGATGATATTTTAGACACTCAAAATACATGTTCTGATTTTGAATGGATACTTCTTTTCTTTGAAAATGATTTATTAAACATCTTGTTGCTTTAACCTTGAACTTTTGTTTTTATTACAACTAGATTTTATATGGATCTTTTTACTCTGTAAGATGTTGTTGGGTATTTTTTTTATTTT
TTATGTAAGACATTGTACGTTCTTCAGATCACTTAGGTGAGCACTACATACTGTCAGTGAATGCAGGGCCTTGAAAGGAACTTTTTTTTTGAGCTTGTTCATTAAAGCAATCTCCTGTGTTAAAATGTGTGGCTAGTTTGATCCATGTGTACCCATAATCCAGAGCGTCTCAGCTGGACTGTGTGTGGCTGCTGTGTAGAAATGAA
TGGATGAAACTGAAGCCCCATATGTCTCTCTTTGGTCTCTCTTTGTGCCTTGATTCTCACTGTATCAAGTGTTGAATTAAGGATGGTTGCTAAAAGTTCAATTAAATATGCAAAATAAAGGACTTTCCTTGATGTGCTTGATACATTTGTAATTCCCCATATATATGTCTTAGTTTGAAAGCACAACACTGTCTTTGCTTTGATTT
CCGAGCCTAAACTCCCCAAGCCCCGTGCTGATACGGGACATTACGCAGATACGGATCTTTTCATTGGTGAATTTCACAAGACCCACACTAATCGAAACATATTAAACAAGTCAAGTTGTAAAAAATACTCTAAAAGTTCCTCACCACCACTGCCTGGTCTCTTCCCACTCCCGAGGCGATGCTGTGCCGTGCCTTGTTTCTTTTTT
ATGGACACATCAGTTGTGTTTGTGTTATCTGTAAAGCTCAGAATGTAACGATTAAGGGGTACAATAAATAATCTTATCTCTAGCCCTAAACTACACATATATTAAAAATACACATATCCCAGTGTGATTTGGCCATGTGTTTAGTACTTTTCTGTTAGACTATCTTTCCCAGAGGTTGCTTAGTATTTACCATGTTATGCACCCTG
TGTCGAGCCAGAGGCATTGTATTGCAAATGCTAAACTGTCCTTGTCTTTACAGAGGGTGTGCATCCTGTGATTTGGTGGGTTTTTTCTGTCTTGTTAGTCATTAAAGCAATTTGAGTTTGCCGTAGTTTTATTATTTTAAGTGCTCTTGTCACAGAAGTTTTAATAGCAAAATATTGAGCCTAGCAACAAATATCATCAGCCTTAC
TGGATTATACCCCTGTTTAATTTTTATAGCTGTAACATGCCTTCAGAATATGATGCTTCCCCCCCCCCCCTGGATGGCAACAGCATAGCTTTATTAGAAAATTAAAGGTGGATTATTGTTGAGTGAATTTTATCCTTCTGTGGTAGATATTATTTGCTTTAGAGAAAATGTCCTTTGGGATGTGTGCCTATTCTCTACATTTTTAT
TAGAACTCTCAGGTCCTCCTGTACCATACCTGCCTAGACACTGCCATGCTCCTGCCTTGATGATAATGAACTGATCCTGTTGATCTGTAAGCCAGCCCCAATTAAATGTTGTCCTTATAAGAGTTGCCTTGGTCATGGTGTCTGTTCACAGCAGTACAACCTGAACTAAACTAAGACAGTAACTTTAAGCATTTTTTTTTTAATAC
TGGCCTAGAATTCAGATTTCTGACCTGCCTTTGCTTTCTATACTGGGATTAAAGGTATGTGTAAGATAAGACCACGTCCAGGCCAAAGAACAGTTTTAATATTAAACACTTAAAAAGTCACATTAATAAGAAGTCTTTACCCAGAAAAGGTGCTGTGGTGATAATGCAGAGCCTTTTATTTTTTTAAGACAGGGTTTCTTTGTGTA
ACCCCTTTCTTTCCCATTCTCTCTCTTGGTTCCCTGTCAACTTTCTAGCTCATTGCCTATGAGAGCTCAACTTGTTTACTGATGGAACATGAAATTACCTATTAAATAGTTTTTCTGTCAGTCACCCATTTACCCTTCTCTCTGTGATCTTTGAAAAATGAAAGTTTAATCTCTGTTTTTAAATATTGTAGTAAAAATTTCTTTTT
CAGGCCCTGCCCAGTGCTCCCTGAGTGCTGCTCACTGTCACCAACCTCCTGTGGGGGCATCAGCACTGTGGGGGTCTCTTAAGAAATAGTCTTAATATGCATTAAACCCACTTAAGCAGTCAAGAAATACTAGGTTTGCTGAGATGCTCTTAAGGGACAGGCACCTAGGGCTGGAAAGATGGCTCAGCAGGTAAAGGCTCTTATTA
TGGTTTTAATTCTGTGTACCACATCACTGACATTCCCATCATTATGAGCAGAGAATTTATGATAATGTTTGATCCAAACATAAATCATATCAGCAAACACATTAAAGATAGATCGAATCCTGGAATCAAAATTAATTGGAGTAAGCAGCAGAAAAGACTTAGGAAGTTCCCCAACCAGTTCAAACCATTTATAGATGTATTTGGCT
TGTAAAGAATGAGAATTGGATATGATGTATGATATTGAAAATGCTAAGGTCAAAGTCCAATACACTGATGTCAAACCAGTGGAGTTATTGACTGGTTCTTATTAAATAAAAATGTATGCTTAGTCAAATTTAGTTGGCAATGTTTTGTTTCTCCCAAGCTTTATTGCACAGAAGTTACAGTACCAGATTGGAGTAAATAATCTTTG
TATTGTTAAATTACATTTTTAAGCTCCATGTGCATATAAAAGTTATGAAACATATCATGGTAATGACAGATGCAAGTTATTTTATTTGCTTATTTTTATAATTAAAGATGCCATAGCATAATTTGAAGCCTTTGGTGAATTCCTTCTACGATAATAATAATAATAATAAAGTGTTAACGTTTTATTTGTTCCCCCTCCCCCACGTC
GGAGAGTGAGCCTTCTCCCCAGCCTGGAAATCAGGGGTTTCTTACAGAAAAAGGAACCACACTTGTTTTGCTTATCTACTGGGAGTGGTAGGACGGATCAATTAAAATAATGTAAAACACCAAATACCTTTTAATGGTTTTTGTATTGACCAGTAGCCCTGGCTGGCCTTGAACTCACAGAGATCAGCCTGCTTCTGCCTCCCCAG
AAGCAGTGTTTACAGGAAACTAGCAGAACACTGTATGTGCATCTTTCAAATGTGCTTTCCTGAATGCTTGTTTATAACTGTTGAATTCACTATCTTACAAATTAAAAATTTGGAAGAAACAATTGGATTTTCAATGATGTAAGTTGCTGAGATAAATAGTTGTCTGTTTAAGAATTTTTTTACAACTGTCTTCAAAGTAGCCCTTA
CAATGTGTTTACATCAAATGACATATTTTTATTGATTTATTGCAGATTCTGTGCATATGAGCCAAATTGTTGAGTGTATAAGAGCTATATTGTGTATTTTATTAAATTAATATATAGTTGTGTTGCAAAACTCTTTGGGCTTATATTGTAAATGGCGAGTGTTGCCTCGGTAGCTGTCGAACTCTATGAGTTTTGTTTTTCCTGCT
GGCTAGCCTCAAACTTGCTTGTAGCCAGTGCTTGAACTCCTGATCTCTCTGCTTGAGCCACCCAGGTTGTAGGATTACAGTTTTATACCGCTGCCTCTAGATTAAAGAAGTATTCTCTCTGTTTCTAGTTCAATTCTACTGCCTGCCGTGAATTACATTAAGCTTATGAAACAGAGTGTGAAGCATAACTATGTATGATGTCATAC
TTTGTGTATTAGAACATTTTCAAATCTTATTGATAACAGATCTAACTTAATAAAATCTTGTCTGGAATTTATATGAAGTTAAGAAGGTAATTAATAATCGATTAAAACTGCTTCACAAATTCAGTTTTATGACGTGTCTTGTGAACTAAGTAGAGGAATTATTAGAAGAATTAGTGAGAAGAATGAGGCTCCTTCCCTCAGACATT
CTTTTAACCACTGAGCCATCTCTCCAGTCAGAGTTACCTGAGTTGGTTTATTATTACTATTCAACCCCACGTTATTTTGACCTCTCGTTTTGTATGTTCCATTAAAGATGCTTTGAAACTGACCTGTACTGGGCTGTACGTATCTATGTATGTACGTATGAAGTTTATATGTATGTATTTTAGGAAACTTTTCCACCCTAAAGCAA
GCTATAAAAATGTCTGTATGCTAATAACTTGCTTATCTAATGTGCGCTGAACATTTTACATGTATTGTTTTACCTTGACACTGCATGCTTTTTTATGTGAATTAAATAAAGGATGTCATATACACTACATGCTTTTGATGTCATCATGGATAATGAATTAGCCTCTAAAGACCCCGAATCCTATTTTCATTTCATGTTATAACGCA
TTTCAAGAGAGTGAGATGCCATGCTGACAATATTAAGATCTATTTGAATATTTAGAAATGTCTTACTGTATATATGTTTATGTTTATTTGGTCCTTAGAGATTAAAAGCGGTCATACAAGTATGTTCCTATTTCATTTCTATTTTTCACACCATCACAGGACAAACCAAAGTCAACTGAAATAAATGACAGTTTCCATCCCCATTC
TTTTTTTCCCCCTCAAAGAAAACAGATTAAGGCCAAAACGGTGACTTTAATCAACAGCAAAAATATTTCATTGCCTTCTGCAGCCACCAAGGAATTAATAATTAAATATCTAATATTGTCTGCAGGACTTATGGAGTTATCCAAATGTTGGCTGTTGAGCCTGTTTCCTCTTTACAATAGATGCTGTGAACAGTCCAGTTGTGTGC
AATGCATTTAAAATTACAGAAATTTGTACTTTTTAAGAAAAAGAACTCATAGCTTTCTCTGAATTATTTAAAAGCAAGCCCATTTTATACTTTAACAATCATTAAATGGAAGTCATATTGCACTGTAATCATTTATCTTAAGTCATAGATTTTAATCTTGTGCTATATTTATGTTCTTCTGGATGTTTGGTAGGCATAAGCCATAC
CTTTAATTTAGTAATTTTATATTTGGGAAAAAAAATAAAGGTTTTTAATTTAACTGGAATCACTGCCCTGCTGTAATTAAATATCCTGTACCCCAACTGTATTAAAAATAACATTGCTGATTTTCTGGTAATAAACACTGAATGTTTGTTGTTTGGCCATCCTAAAAAAGGACAGGGTACCTAGTGGTGAAATAACATTACATAAT
TAGGGTCTTACTACATACTTCTGTTGATCTTAAACTAAATGTGAGTACCAGTTGGTTTTGAACTCAGAGATCCTCATGCCTTTTCCTCCCTTGTGCTGAGATTAAACTCATGTGCCACCACATCTGGCTATTTTAATTTTAATTATGTGCATGTGTGAGTGTGGGTGTGTACACATGTGTGAAGGTGCTGAAGGAGGCCCCTGAAA
TTTTTAATGAAATAGAAAGTGCTAAAACTTAGTGTTCAGTCTGTGACATTCTGCACGCGCTCCTAATTGAGGGTAAGAACTTATTATTCCTTAATTAACAATTAAAGACATTAGCAGACAGACTGGGTCTGACTGAGGCATCTCACACCTGGGTACTTGCTTGGCTTCTGTCCCCTCCTCTACCCAGGCTGCCCTGCTTCGTGTCT
AGGCTGGCTTTGGCACACATCCTGTCTTTGCAGGTCACAGGCTTAGGCATTTCACTGGCCTCTTTTGAACTTTTTATCTACAAGAGTGAGAGCCAAATTCATTAAATTGCATTTATTAAGTACAGCAGGATTTTTATGTGTTTTGAACTGTTTTGTGTGGCTTCAGATGAGTCTCTCTATGTAGCTCTAGCTAGCCTGCGATTTGC
CTATGAGACACATAAGGCATCGTTTTATATCAAAATGTATATTCTAGGCAAATTCCAGTTAAAAACAATCTAAATTGTTTATTATAGTGTCTAATGCAATATTAAATTGTAAACCAATCCATTAGCTGTCTCTAAAATTACTGTGTAATATAAACTTTGAAAATTTTTCCTAATTTTGTTTTATGAAAATTACATTGTTAAAGTAG
TTTAAAGTTATTTTAATTTTCAAATTCAGTGTCTCAAGTATAGACTGGCACAGTGTTTAAATACTGCTAGCTTTGCTTTGAATTGTGACCATGGTTTGCCATTAAAATATTTTAAAACAAACCCTTTTCTCGTGTGTGTGTGTGTGTGTGTATGTATGTATGTATGTATGTGTGCTGGTTTTTCGAGATAGGGCTTTTTTGCGTAG
CACACAGCAGTGCATCAGTAAGGAGCATGTGATATGATTGTCAATGTCATGTTTTTAAGTCTACCTTTGTCCTGATGTCCTTTTGATTCCATAATATCTCATTAAACACCTTTTGCCTTGTCTTCCACCTGGTCGTTTCACTCCGTGGTTTTGAATGAAGGGCTTCAAGAGAAGGTATATTTATGGGTGGTGAATACCTACTTACC
GCCTATTTAGCCACTCAGCACCACCCCTGCATCTCCCTTCATCATCCATGGGTTAACAGTGATTCACTCTAACTTTGCACAAACTTAGAAACTGCAGAGTATTAAAGTATGTATCCTTGTATTTTATTGTAATCTCAAAGACCTCGTGGATTATGCTAGGGACACAAGGAATTTGGTTGCACAGGTTTAGGTAAAGAGCAAAATGC
TTTTAAGTCCACCCGCTGAGAAGGGGACAAGGTTTACGTCATGTGCTAAAATAATAGACAATGTATCGCTTTAAAGATTAAAATTCCGTATATTTGATGTATTAAAAGGTTTTACTTCTTATTATCTTTTTATTTTTTCCTTTTATTAAAGCGGTTTCAGCCGCTGCGGATTCCCGGGACCTCCCTAATATCTTCAGCCCAGGATC
TCCAGTCACTGAATAATCAGTGCCAAATGCTTTGACTGTTTCCACAAATGGCAGAGGCATGTTGTCGCAGCATCGAGACTGTTGCTGGTCTTTGGATTGCATTAAATGCAGCATATTTAAAAGTATGTCTGAATTTGTCAGTATGTTTCTTTGCTGTTTTCTTGTTCACTGTTTTCCTTGTGAAATGACCTATGATCATCATATTC
AGGTAAAACGTGAGAGACTTCAGAGACACATGGAATACATTAGTCTGTCACTACCTCAATTTGGTTAGAATTTATTATAATTTTGGAGCTTTAACAAAAGATTAAAATGTACCATTACCAATTCTTATAGCTTCTTCGTTTTTCAGTTAGCAAGGTATTTTCCTTCCTGCGTTGTTTTCAGTGTACAAACGACGGTTCAAACGCGT
AATTTATGTGTAAGACTGCTTTGTATGTTTTGTGGTTTTGTAATGTAAGTAAATTGATTAACTTTTATTTCACTGATATTAACCAATTGTGCAGTGTACAATTAAACATTCAGTATCCCTCTTTAGAATTGGGTTTGTGATCATGGTGTGGCTTGTGGAGCAGAGGACTTACTTTCTCATTTGTCAAAATAGGTATTTGCAGACAA
CAGTTGTGTTCATGTCCATGGGTCAGACCAAAATGTGTTCCAGTGCCTAGGACGCATTCTGAGTGGATCAGTCCGTTTCAGTGATTTAACTTGTATCACTATTAAACTGTATGCAATTCTGCACATCAGCTGTAGTCAGCTCTCTGCTTGAAGAAGGCTCCTGTCAGCTTCTTCCTAAATGTTAGTACAGATGTCATTCTGTTATA
GAAGATCAGTCTGAGGAAGCCAAGTAGGAAGGGCAACAGGATGCTCTTCCTGTGCCCTGAGTGGGAGAGTGGTACAGTTTGCTTTCGATATTCTTCAGAAATTAAAGCTCTTGGCTCCTCATATCAACTCTCTGTGTTTTCTGGAAACTCCAGCCCTGTCTCCTTCGCAGGGCGGATATGCAGCATGATTCTGTCTCTGCTCTGTC
CATGGGAGCCGACAAGAGATACATGAACAGGTCGCAGGTCAAGCATCTGCTGATGATACATTTAAGACAGTTCTTTGGTGTGCATACAGACTGACCACTTATTAAAGACTAAAGCAGACGTGCACACTAACCGGGTGAATGTGTTTGTTTTTATATAAAGAATGAAGTCTTGTGTTCAGACTGACTGTAGCTCAGTTGGTAGAACG
CTCTCTATGTGTAGCCCTGGCTGTACTAGAGTTTGCTTTGTAGACCAGGCTGGCCTCGATCTCACAGAGATTCACCTGTCTCAGCTTCCTAAGTGCTGGGATTAAAGGTGTGCACCACCACTGCCTGGCTTCAGATGTTTTCTTTATAAAAATCAACATCAAACCATTTGGCTTCCTTCTCAGAAGCATTGGAGTTTGCTTTAGAT
TGGGCACTTCTGGTTTAGATTCTCTTCATTACTGAAACTCCTGAGAAATATTACCTGTGGATTAGTTTTGCACAATGTCCTATTCTCACAATGACTTAAAATTAAACTAGGTTTTTATTGAACTACCTCACACTGATTTTCTATGCTTTCCCAAGTAAGCTGTAGCCCTTACTGTTTGACCTTTACTGAGTGTAAATTATAAATGT
AAATTAGACATGTAATTAAAATGCCATACTTCATATTTTCTTTTGTGAATCAAAGCTTTTTGAAAAGTATTTTGTGTTTTAAATTATGCCATTATTTGAAATTAAAACCACCTTTTTCTTTTTGTGATGTTCTGCAATTTTTTAGATGATGCAGTCATATTACGCTTCTTTGATTTTAACAATCTTTTGCTTTGCTTTTTCTTCTT
CAGAATGTTGGGCCCATAATCCAGCCTCCAGACTCACAGCTTTGAGAATCAAGAAGACACTTGCAAAAATGGTTGAATCCCAGGATGTAAAGATTTGACAATTAAACAATTTTGAGGGAGAATTTAGACTGCAAGAACTTCTTCACCCAAGGAATGGGTGGGATTAGCATGGAATAGGATGTTGACTTGGTTTCCAGACTCCTTCC
TAGTCACCAAGGTTGCATAATTAGCAACCTTGTAGTAGCCTGTAGCACAGTGGGATCTGCATATCTTCCGTCTAGTTACTGTGTTTGTAAATCTTTGGACATTAAAAATGAGTGGCTTTCATATCCTGACTATTAAAAGTCATTTTAAAAAAAATATTCTTTTGCATTGTACATGTTTGAGTGTTTGACCTGTGTGCATTAAATGT
AGTTCTTTAGTTCTGTAACCATGACACAGCTTCATTAGGTTTTATCTATGTTAAAAAAAGCCTTTTCCCCAAAGTAAAATTTAGCACTTTATTTTTTAACATTAAACTCTTTGGTAAGACAGTCTGTGATGTTAGTATTTCAATAAAACCCATGGAGTTGTGTTTTCTCTTAAATCGTCTTACAGAAACAGTTGTAGCATGTCACC
ATTTTGATGATTTAGAAGATAAGTCAGTTACCAAGTAACAGTTGGCGATTTTATTCCAGCAAGTACTGAATCGACCCCCAAAAGTCCTGATTTTGATACTATTAAAATTCTATTCTCTCCCTGTGTCCATGCTGAGTCTCTTGAGTCCTGATCACACAAACTTTAACCCAATTAGGTTGGATAAAGAGACTATTTGGAGCTAAATC
GACGAGGATGGTGCTTTCTTATAGAAGATGCTCATACTTAAAGAGCATTTAAACAAGGTGACACAGCCAGGTGTAGTAGGTCTGTTTCTTCATTTGATTGATTAAAGCTTTGCCCACTTGTAACAACCCTTGATCAAAACAATGTTCTTTTAAAATCATTTCTTTTATTTTTCAGTACTGTTACATAAAAGTCTCACTTCTGAATG
CTGGAAAATGTTGGTGTCAGAAAATGAATGAAATTCACCAGTGTTCTGGTTCTTGGTTTTTAACATATTCTACTTGGAAATCTTATCTTCCTGTTTTTGCATTAAAAATAGGCAAAAGTGCAGTAAAACTATATTTCTTATTTATCAGTTTTTCAGTGAAATTTTCAGTGCTGGTGATTATTAATCAAGCTATTAGGTTTTCCTAA
CTTTCATCATGCCCCATTGATTTCACTTGATAGCTTCTCTTCTGACCGAATTGTGTGATGGCATTGTCGCCTTCCTTCCCTCTTTAGAGAGGACCTGGAAATTAAAAATCTCTATTATATAAGGAATATATATATTTGAACTTTTTAAGTTGCCTTACGTTTTGGTCCTGATTTTTTTTTTCTTTTTACAATTATTAAAATAAAAT
ATCTTCTGCTGCAGCTCTGCATGCAATTTAGTGGAAAAGAAGAGGAAGTCCAGACTTGAGTTGCCTGGCTACATTGCTGAAAGCTTTGTAGCACTTGAAAATTAAATATTGATTTGTTTCACTATTGATGGGAAGAAGGGGAATAAAGACTTGCATAGGTCTGTGTAGGTCATTCCTCCGAAACATAACAGGCTTCTCTTAGCTGG
TGCCAAGAATGTCATTGGAAAGCCATTTTGTAACAATAAATAAGAGTTGTGGTTTCATGCTTGTCACTGATATAATTTTGTAAACCCCTAAATGCCCTTTATTAAAATATGATTATTTTGTATACTTTAAAATTAAATAAGGTTTTTAATAGAATACCAAACTCTAACGTGACCAATGGTAAGTTTTTCTGGCTTTGATTTGTTTT
GCTTGGGAATTTCACTGCCATGGGACAATTCAATGGTGCAGAAACCAAATGGGGTGGTTTTCAGAGAACCAATGAAACTTCTAGACTCCCAATCCTGTTGATTAAAACTAAGTTTTTCTACTTTTGAAAGTGTGTTTGCCTCCCTCTTCAGCATTGCCTTCTTAACTGGAAACAGAAATGTGGATATTTGGAAGAAATAGAAGAAA
TTTCGTGAAATCCCTTTAAGTCTCAATTAGAAACCCTCTAGAGAAACTGGACAAAGCTTGTATGTTTTTATACACAGCTGTTGCTGTATAGATGTGCATTATTAAAGTGTTTTATTTGCATATAGACTTTTTAATTTAATTGATATAAACAGGGATAAAGAAGGACAATAGCTTTTCTTAGATTGTTGCTTTTTTTTTTTCACAGT
ACAACCTTCTTGATAGTGTGAATTGTCCCCTTCCAGTTACTTCCTTCTGGTCTCTCCCTACTTAACTGACAGTTACCTTTTAAATTTTGCACACATTGAGATTAAAATTGGGCTTCTACTGTGATGATTCCTATTTCCTCTCGCGTCTTAAGTGCAAACTAACCGTTAAGTAACGTTGGCATCAAGTAGTGCAGACTCCGTGCCTC
TTTCATATTCTTATGTGGAAGAATTAAAAGTACAAGCCAAATGATTTTCATTGGTGAAACTGACACAAAAGTAACTTAAAAACAAGAAACTTGGTTGTTGATTAAAAAGATAAGTTTTTTAAAACTGTACTTCACCTACCATTAATTGATGTGTTTATTATCTGCCTCAGAAGCCAGGGTTGGAGGAAGAGCTTTAGATATCAATG
CTTCTAAACTTTGTACTATCACATACTGCTCTGCCCATTTAAAATGATAATGAACTATGGGGTACCAAGCATAGTTAATATGTAAATACAAGTACATACTATTAAAGTCTCAATGTGGAACCGTCTAGCTTCTCTTACTGACTCTGAATATTTCAATTGAAGTAGGAAAGTGCTGGGAAAAGAAGGAGGGAGTGGGCATGTGAGTA
TTTAGTCAAGGGGATTTGAAACTCTTCCGATACTGAAGACAAACCCTGTAAAGAAAAAGAAACATTTCATGTGACTTGTGGTATTTTCATAAAACAATTCATTAAACATTTCTAACGTCTTCACAATTTCTGGAAGTAAATGAAGATATAATTTAGAGATGGAATTATTAAAATAATTGCCTGTAATCACACTGCTAAATTTATAC
CTCTATTTTACTCTTGTGTGGTTTAGGAAATAATCACATTTAAAGTAACTACTTAAAAACATTCTAAAACAATGGAATTTTAAAGGCCTTGCTTTTTAGCATTAAAAAATACACAACTTAATATTTGTTAAACTAATGTAATTATATGTTACATAGCCTGCATTGTCTTTTTAACTATTATATGTTCTTAGTTTTTGTTGGCCATG
GTCAGCTCTGTTAAGGTTGAACTTTGCCAAAAAAAGAAAAAAAAAGAAAAAAAATTAAAAACAAGTTACTTTGTAATTTTTGGGGAAAAAAAGCACATACATTAAAAACTAGGTAATGTTTTGTATATACAGTTATTTTGGATATATTATTGTAAGTTGTACAAATGTATTTTGAAGAATATTTAAGAAAAGCACTTTTGTTATTC
TCAGTGTGGCATGACCGCTGACTGCCAGGAGTTGGTAGACAGCTGGGACATGAACGGATTTTAAGTTCTTCTATCTGTTTCATTTCTAAGCATCATTACAATTAAATGGGTGTTAAATGGTGTCACACAGTCATTCCAGTAGGATGTATAAATAAGCACAAAACACCAGTGGGCGCTACGGGAACCACTGTTCATATGGAGTAGCA
AGTGTTCTACTATGCCGAAGACTACCACCAGCAATACCTGAGCAAGAACCCAGACGGCTACTGTGGCCTCGGGGGTACTGGAGTTTCCTGCCCGATGGCCATTAAAAAATAATTTCTCTCCACGAAGCTGTCCCTGAAGGTTCCATCAACACCATGATTGCTGGATGGAGTGGCACTGCTGTGATTCACATCTGTCACTTTATGCA
TACAGTATAACTTACAGTTTCTTGTATGTCAGGTAGCCATTAGGGTCTTGTTCTGTGAAGATGGCATGGTGCCCTCAGCCTTTGCATATACTCTCTCAGTATTAAAATTCCAGTAAGTAAGAAGCAAACAAACACACTTCCCTCTCCCAGCCCCTGAGGCTAAAAAAGAAAAATCTCGCTGCTCCGTTTTAGCATTCCAAGAAAGT
GCCAGAGTGACATGCATCCTTCGTCTGTCTCATCAGCACTGGCGTCATTCCTTACAGTTTACAGAACTCATGTAACTTGTAGCTATAAACATTTTGTGCCATTAAAGCTCTCACAAAACCTGCCTGTCCATATATCATTTTGACTTCACTCTTGTTGACAAAAAGCCTTTCCGTGCCTACATGCAACCCTTCCCATGGAGAGCTCA
TTGTTCTTAGATGAATAAAATGAGAACATGGAGTTTATGGCTTTTCCCTACTGACAGCTCCTCCAAGACACTTCACCCTCAGGAGCCCTCTGCTCATTTCATTAAAGGAGCCTGTTGAGATGTCTACTGTGGGATCTTGGTGTCTGTCTTACCCAGAACTAATAAAATCTGCAGTTTGTTCCTTTCTTTTTGCTCTGCCCATCTAA
CTTCACCATGAGTTTATAACTTACTGGGTTTCATACATGGACAGTTAGGAAGATGTGTGTTGAAGAGTTTTGTTCATATTTGCTGTTATTTATTTTGTAAATTAAACATGGAAATGTATTTTAAAAGTTTATTTTGTGTTTAGCTGGTTATTGTTCTTAGATGAATAAAATGAGAACATGGAGTTTATGGCTTTTCCCTACTGACA
CTGCAGTGACAGATAACTCCAGCTAAAGTCTCTGGTGTTCTTATCTCCATCCTTTCTCCCATTTTACTTAACCCTCATCCTCAGAAAGATGCCTCTTGCTATTAAAAGTCGGATTTATGTTTTAGGATTCTTGGTCTCTATAGGGAGACGACAGAGAATTGAGCCATTTGCTCTCTTGTTGAGCAATTTGCATGAGTCCACCAGAG
ACCAGCAATTTTCCTGCATTCTGATGTCTTCGACCCACTTTCATGCATCTTTCCTTGTCACCTGGATTTATATAGCCAGCACCAAAGCACCTTCTATCTCATTAAACTCTTGGATCTGAAATACTAGTGTATGCATTACTTTTTTGCTGGCGTAATGAAATACCATAACTAAAAGCAACTTATAGAAGGAAGAGTTTGCTTGGTTT
ACCCTGCCCCTTTGTATTTTGTGCAGTGATTGTTTTTTAAAATCTTCTTTTCATGTAAGTAGCAAACAGGGCTTCACTGTCTCTTCATCTCAATAACTCAATTAAAAACCATTATCTTAAAAAAAGAAAACAAAACCTTTCTTTTTTCTAAGTGTGGTGTCTTTGATGTTTGAATTAGCAAATGTGCAGGTTCCTAGATAAGATTC
ACACTATGTCTATATGTGCAATGAAATGTGCATGGCTGGCTGGTAGTATGATAAGTAGACAGAATGTATATAATGCAAACCCTTTTATTATTTAACAGCCATTAAAATTTTAAACTTGTACCAACCACCTTTGGATTGATTGACTTATCAGTCTGATGCTAATGTTGATTGAACACACACACACACACACACACACACACACACAC
TTCCAGCAGCCCTCTTGTCCCCCAATATAATAAACTGACTGAAATCAAGAGAGCACCCCAAAGTTATTTGTAAATAGTTAATGTGGAAAAAAAAAGACATATTAAACTTGAAGATAAAATGTGAAGTTTTTTTTTTTCTGGATTCATGTTTCTTTCGCTATGCACAAAACATTCACATTTTAACACAGAGAAGTGGGAAGTGTTCA
AGACTGAGGCAGGCAGGTGTGAGTTTGAGACCAGCCTGGAATACACAGCAAGACCTCCTCCATAGAAGAAAAAAATTATGGTATGGGTGGAGCTCTGGGAATTAAAACTACTTTTGTTTTTATTGGTTAACTTTGCAAGCGTAAATGGGATATCTCCTAAATGAAAATTTTGTCTCTGAGGAACTAAGGTAAGAAAGGAGAAAGGT
ATTACTTTTGAATATTTTTAATCATTTTTCTTAAGTTGTACAGTACCTTTTGGTAGCAAATGTCTTTTTACAATTGTTAGTGTACATGTAAGAATAGCTTATTAAAAACCATAAAGTAAATATCGGGGTCTCTTTTTCTTCTAATATGCATCAAAGTTACCTTAACATTGACAAAACAGTATTTGAAGTATTAGTCTTGACAATCA
TTTTTTAAGAAAATATTCTTTGTTGTCGTGGCTTACTGTGTAGACTGTGCTGCCCTCAAGGTCACAGAGATCTGCCTGTCTCTGCTTCCTCAGCACCGGGATTAAAGGCATGTATCACCATACCTGGCTTAAGCACATGAATTTTTTATTGTTTATTTTAATTTTATGTGTATGAGTATTTGTATGCATGCATACAAATGGACATG
GGGGTACTCTCATGTCTGCTTACTCACAAAAACAGATAGTGGCTTAGGAATTGTGGTTATATCCAGTTATACAGGCGAGGAGGGGCTGTGGTAAAGACAGATTAAAAGGAACAAATGAAGTCTCATTTGGTGTGCCAGATTGCCCCTGTCTTACAAATCCCAGACTGATTAATTGGTATTGGTATTTAGGAGTATTTTATCAACTT
CATATATTTGATTTGATTTCCCTTTCTTCCATTTCTCTGGTTTATAAACAGACAAAGACCCTTTTTTTCCCTCAAATTGTGTTCATTTTATAATTGCTTTATTAAAATGGCTTTCTCAAACTTTATCCTTCCTTGTCTTGGAGTTATAAATCTTCAAATTAACATAAATGTGCATATATATATATATGTACACACATGTATATATA
GAGACCATACCTGCCAGTGACTCTTTTGATTTGTTCATAGATGAATGCTACACACTGTCACCTTAACTAATCTTGCCATTGCTTTTTACTTTGCTCTTGAATTAAAAACAAAGCAAACCAACGTAGAATATGCCCTTGGGAATCAAAGGTCGTGTTGATTTCTCCTTAAGATCATTGCCCTTTTTTTTTTTTAATTGTTGGTAGAT
GCGATGCCTTGGAGTAGTTTCCCAAAGTGATTTTGAGTGTGGAAGAAATGGTATTGTCCCCGAACAGCTGGCTTGGTCTCAAAATCTAATTGATGCTTTTATTAAATTGGTTTTCCTTTGGAGATTTTAAAAGGATGATTTGATTTCCAGAAAATACTAGACTCAAAATCTTGATAGCTAAAATTCTTTTCTATTCAGCAAAACAA
AACAAAAATCAGATTTAGTGTCTTTGCTCTCATTGGTTCTATGTTGAATGAATTTGGCCTTTTAAATAACTGTTTACAAAAGTTGATTTAATAAGCAATGATTAAAATTCTATTTTAAACTTGTGATAACCTTTGTTTTTAAAAATACAGTAGTAAAGATTGAGGTATACATTTCACAAAATATACTTGAGTCTCACTGCACTGAA
TAATTAATGATGATTTCATGAGTTAAATTCTTGTCTCCATAAATTTTGTTTTCCCCTTCAACTTTTGTTATACTTTTTTATTTAATATGAGTAGTTGAGTATTAAAGAACTTTGGATTCCTATAATAATTTTCCAAAATATAATATAATATTGGAGTGGTAGGGTGCTTGTCAGTCATGTGCAAAGCTCCAGGTTCTACACCTAGT
GAAAAACAAACTGCAACACCTTTCCTCTTTGTGTCGATGTTGATGTGGAAATGTTCCGTTACCGGGCTAAGGATGTATATTTTAGGAAAATCTTCATTTGATTAAAACACAAATTTTGTGCCAAAGTAAATATCTTAATATTTAATGCTGTAAGCAGTTTGTCTTCTTCCAGGCCATGCGCCATAATTCTTTCAGTATTTGGGAAG
ATCTAAATCTTTTGAAATTTGGTTTTACAATTTCTGGTCCCTAATTGTGAAGACAAGAGGCAGAAGTACCCAGTCACTACCCATATTTACACTGAACGTTATTAAATAAAATGATGTGTATTTTATTATAAAATAAATATAGGCCTTGTTATCTCAAAAAACAGATCTGGTTCAAACTTATTATACCAATATCATACTATTTAAAT
TAATCTTCATGCATACCAATATATATGAATAAAAGTCATTTTGAGAGCATTGTTAACTTTAAATATTTTTGACACGGAGTGCTTGAATGTTCAGTTACTGATTAAAACCCAGGTTTCTTTATTGCATTCTCAACCTGTGCCTCAAAAGTTTCAAAATAGGAAAGCATTTGTCTTTCCCGTTTTATATAGCATTTGCCTTCCTAAGA
CTGCAGTCCCCTGTTCTCTGGCCTGCAGTCTCTTGCCCGCTGGTTCCACTTTATAGCCACCTTTTCCTTTTGTTCAATTTTTATTTTTATTTTTTTTATTATTAAATGATGTGGTCTATGGAAAAATAAAAATCTGACTTAGTTTTGACTAGCATTTGAGTGCCTTTCCTTGGGAAGAGTTTGGGTGAAAGGGGAAGGTGAATGGC
TTTTGAGTGTGAAACTCCTAAATTAGAACACTTTGGTATATCTGAACATACTATGTGTTTAAATGAAGATTACACAATGGGACTTAAAAATATGAAGAACATTAAAAGGTTAGTAACTCGAGGGTTTTATTTTTTTTTAAGGTTTATTTTTATGATTTTTTAATTCCATGTGTGGGTGTGTGCTGGTGAGTGCAGAGCCACTGGAT
GAACTTTGTTTACCTTACCAAACATCTTTCTTGTGAATTCAAAATCCAGTTGCAGTTTTGGTTGCTCTTTTTTTTGATTCTCCATGTAAGAAATGTTGTGATTAAATTACCAATTGATAGTGGTGGGAAAAAAATCCATCAACCTAAGCCTATGATCTATCCTAGTACTAATAGCAATGTTTCTGTTGCTGAGGTTTATGCTGTGA
AAATGCAGAACATAGGGGCAGAACTTGATTTGTCTTTAAGGAATCATCAGCATCTTAATGACATTCTACCGTGTAGTGTTACAGGAGTGCAAATTGGGAAATTAAAGAGGAAAGCTACTACTTAATCATTCCTGTGTCTTTTTTTTTTTTTAAATAGTATTCCATGACATAGCTCCCCCTTTGAAGGTGGGATACTGTATGATTCC
GGTGCTGCCCACAAGGGACTCTATCTTCCTACATCAATTAACAATCAAAACAATCCCCTATATACCTGCCCCCAGACCATCCTGATCTAGATAATTCCTTATTAAAACTCTCTTTAGAGGCAACTCTAGATTGTATCTCATTGACAATTAAAACTGACCGGCATAAACAAGATCATTAATACCCGCCCTGCCTATACCACAAAGGT
GCCCACAGTCACAGTCCAGGAGCCATTGTTCGCATGACTTACAGTACTGAATCATTGCCAATCCCTGAGTCTTTCTGTTCTTACCACAGGAAAACTGTCCATTAAAAGCAGTGTGCATATATATATATATATATATATATATATATATATATATATATATACATATATATATATGCACTCACATGTATTCATATATATATATATAT
TCATTCGCATATGTTAAAGGGACCACAGTGACTTGCTTGTAGATGCTAGCCCTGCTACCTAGTCTGTTAGCATTTGAAGTCACCTTCTCATACTACTTTAATTAAAATGTGCCGTATCTTCAATGTTGCTTTAACTACTTTAGAGGATTTCAGCCTTGATGTTTTAATATCCTAGGCCTCTGCTGTAATAAGATTTTAGACAAATG
TTTGCCGCTGCAGCCTGATGTTGTGGAGCCATTTGACGAAGCATGTGAGATCTCTTTTGTGCTGGATGTCCTGTCCAATGGTGAAGATCTTGGGCCTTTTATTAAAAAAAAAAAAAAAAAAAAAAAAAAAAAAAGGTTTGACTACTTTTTTGGCCTCTTGTTTCTTGATGACACGAGGGGCTGGAGCAACCTTCTTCCCCCTTGGC
TAATTCATGTTTTCTAAAGAAGTAGGATTTCCAGTTGTTCAACAAAAACTAATGAAATATGTACCAGTATTATTTGCAGAAAATGTTTGTAATTTTTACCATTAAAGCTTTTAACTCATTAAAATGATGGTCAAAGATAAATTTGAAAAGCTGGATGGAGTTGCTTCTGCCCCTGTTACAGAATCTCAGTGGGATATTTTCATGAG
AAGATCATTTTTATATTGCCGAAAACTTAGAACTTTTAGAAACTTGGATTTTTAAAAAGGAATGCCAGGGCTTGACTTAGCATTATTTGTAGTTTGAACCATTAAAATCTAATAAGAACAGCTGAAATGCATTTCTCTGTAAATCTTATAACCACATAAAGGTCCACAAAATAATGTATGAAGTGAAAACAGCAAACATACAAAAT
TCAGTACACCAGCATTTAACCTCTGTATTCTAATCTGTGTTCACTTGGAAACTGCAGAACTGTTGTGTACCTACAGAGTATGTTTCATATTGTCTGTGAAATTAAAAAACATTTGATAAGATTAAGTTTTCGGAATGCAAAACATGTTTGATATAACAACTGCCAAGCCCACCAGCAGCCACTGTGTGAGATACTCACTGAGGAAT
CTTCCTTAATTCCTCTGGAGTGATGCTGTGCCATGCTGGTCTTTGCTTCTAGTAATAAAACATCAAATTAGGTTTGGAGGGAACTTTGATCTTCCTAAGAATTAAAGTTGCCAAATTATTCTGATTGGTCTTTAATCTCCTTAAGTTTTTGATTTATCTTACTTGGTAAATGAAATGCATTAGCTGTCTGCCTTTTCCTTCCCATC
TTCAATTCCCAGCAACCACATGGTGGCTCACAGCCATCTGAAATGGGATCTGATGCCCTCTTCTGGTGTGTCTGAAGACAGCGACAGTGTACTCACATACATTAAATAAATAAATCTTGAACATAAAATAAAATAAAATCTTGTCTCTCTTTTAATTCACTAATGATTTGTTGAAAACACTATTATTGTTTTAATTTTTATTTATT
TCCGGCAATGGCCTCCTGGGAAAGTGGCCTGGGAAGAGAGTGTTTTGTGTTTAATGTTAATAAATGTGACCGCTGCGCAAATGGGGTGGTCTATTCTTGCATTAAACAAGGGCCTGGTGCTGAACTGGGAGTGCCCAGGAGGTGTACTTTTGCCAAGAGCCCCCTAGCCACACGGCCTTATAGAGGTTCCAACCAGAGGTTTGGGG
TGGGGATCTCAGTATCTCTTTCTCTATATCTCTATCTCAATCTCTCTGCCTTTTGTACAAAGATTAGTTTCAATGTAGTCTGTAGCTCCTTTGTAAACCAATTAAAATTTTTTTAATAAATCATGTCTCTGGTGTATTGAGAGTGTTGGGAATGGGGTGTGTGTGGTAACTTCCTATTTTGAATCCAACAAATGTTGCAGCTACCT
TCCATCTGTGTAGTTTCTGAACAGTCAGCGACTCCAGGTTTTAAAATAGTTTGTAAATTTTCAGTTTCTACACACTTTATCATCCACTCATGATTTTTTAATTAAAGTGTTTTAATTCCTTTCTCTGTTCAGCAGTTACGCTGAGATATCCATATTTAGTTTTATAAGCTTCTCCCCCTTTTGTTTTTTGGTTTTTGTTTTTGTTT
GAGGCTGATATAGTACAGAAGTTATCACATTTTTTTTAATTTGGGAATTATACCCAAATTTTTATATACACCGTGTTATATTGAATGGTCTGTAAACTTAATTAAATACAGGCAGACAAATGGATGCAAAGTAAAGTGTATTCCATTTATGAGATCCATAACAACATGTCTTAAATGTTTTCAATAAAAATGATATTATTTTCTCT
TTATCAGAGCCTCTGATTGAGGAAAATTTGTGTGTGTGTACTGATAGTAACTTGTGGCAGCTTTCTGCCTTTCAGTTCCCTTGGTGAAGTGTATCCATTTATTAAAACCCTTTTATAAATACAACTCTGATCATATATTAAATAAACTATTATAACTTTAATAAATAAAACTCTTGTTTTCCTCCTCAAAGTGAGCAGTGGTTTTA
TGTACTGATAGTAACTTGTGGCAGCTTTCTGCCTTTCAGTTCCCTTGGTGAAGTGTATCCATTTATTAAAACCCTTTTATAAATACAACTCTGATCATATATTAAATAAACTATTATAACTTTAATAAATAAAACTCTTGTTTTCCTCCTCAAAGTGAGCAGTGGTTTTAAGTTGTAAAAGCTTTTTAGAAAGCCCTTTAAATACC
TCTTTCCCCCCCCCCACCCTTTTTCATTATTTTGATTTTATTGACTGGTTGCCCTTACTCCCTGTATTTTTGTGTCTTTTATTAACTAGTGCATTGTGTTATTAAATCTTTTCTGTATGTAATACAGGATTTGTGCTTCAGTTGCTCTGTGTATTTTGATACTTTTATTGAGAAGTTCTGTTTGCTTTGACACAGTTGTAAGTTAC
CACTGTGCAAGTTTGGAAGTGTCTGTTAATAATTTACTGTGTATAACACTTGCATTTGTTTATACCTCTATGTTTTTACACTGAAGATAAACTAGCTTTAATTAAATTTTAAAAATTTAAGGGATTAAGCTATTAGACTGAGTCAGCTTCACTGTGCAGTTTATTTTCTGGGTGTTAATGAAAGTTTATACATGTCTCACTGCATT
GATTAAGCTATTAGACTGAGTCAGCTTCACTGTGCAGTTTATTTTCTGGGTGTTAATGAAAGTTTATACATGTCTCACTGCATTGGAGCTGACTGCAGAGATTAAAGCACAACTTTGAAACAGCGCCATGGTTGGTGTGCACGGTCTGCTCCTAGTTTATCCTCCTCATTCGTTCAGGACTTGATAAACGTGTCCTGGGTTCTGGC
CTGTGGCCCATCGAGACCTAGCCTGGTTTTCCCTTAGACAATGAATGAAGTGTGCCCATTGAAATAAAACTCAAACCACACTGCGGTTGTTGTCTTAATGATTAAATGTTCCGTTTCTAGCTGGATGGTCTTTGCTACAGAGTATTCGATTTCTTTTTAGTAGACGTGCAGTATTCCCTTTATTTTGCTCTTTGAAGAATAAAATT
ATAGCCTCCCCACAGAAATACTGGGTCTCCTGACATCTCTGACATATTTAAATCTGTATCTTTATAGTGTGTTTCAGGTGGTGTTTTCAATTTACATTCTATTAAATATGTATTCTAATTGTGTTAGATCTCTTCTAGGTTTCTTTCATTCAACAACTATCAGGCATCTAGCTCATTCCTTCTGACAGTTACCTGATGTTCTTCCA
TATGTGCTTCCGTAGCTGCTTGTGGGTGACGTCAGGGGCAGATCTGAAAGATAACTGAAAGTCTTAATTGTATTGGCTTTTTAAAGTACATGACTAGAAAATTAAACAGCAATATTTTTTAAAATGTGTGGCTATTTTCATGCTTCTGGGGTTGGAGCTTAAATACCAAATATCAAATTCGAAATCCTTTCCCTTTAAAGTCAAGA
ATGGTTTAATGGCTCGGGTGAAGAGGGCAGGGCACTTAGGCAAACACCTGCAGTTTCCTGTGGTTTTGTCCATGACTGAATTTCTGTAGTGTGTAGCTAAATTAAATTTCTAAAGAGAGTGCCATTTAGCTTTATAACCGTGACAAGGAGTGTTTTACCCTGCGGCTGGTGGCTTACTCTACTGCATTGAGTACGTACACGCACAA
CATTTTTTATTTTTTTGTGTTATGCAGTGCTGTTAATGGCTTTCTTTTGTACTCAGCATCTCTGATGTGGCTAATGTGCAGCAAGGCCCCTATCAAGAGCATTAAAGGTGTGTAAAGCTGTTCCTCCTTGCAGTCACACTGGAGTGGCACTCCAGTACCATGCTCTCCTCATTTGTCCCCTGCTGCCCCAAGACCAGAGGAGGGAA
TAGAACTTGCAGCAACTCCACCCCCACATCTTCTTGGACACTGTCATGCTCCTGCCTTGATGATAACTGACTGAACCTTTGAACCTGTTTACCAGCCCAAATTAAATGTTGTCCTTACAAGAGCTGCCTTGGTCATGGCATTTGTTCACAGCAATTCAACACTCCTATCAATAGCTCCATGGATGCCTGTGCCCATATGTGCTTCT
CCAAGCAAGGGTTAAAAATTTCTCATTGCTGGGGTGTGTGTGTACATGTATGGAACATCTACCCAGAATTGTATCACTCGAAAGCACTGTTGTTTTGTCAATTAAAATTACTGTTATCCAGGATATGTAGTCATCTTTTCAAATTGTTCTTAAGAAACTGTTAGTACTAGTATCTTCCTACAATGCCTCTGGTAGCCAATAAAGGA
ACGACCTTAGACCATTTGAATCTGTTTTATGCTTAAATCAAAGTGCTTTGATCAAATGTATAATCTGCCATATCTTTACATATTTGTTGTAGCAGTTTGTATTAAAAGAATCACAAGTGCAAATTAAAAGGTCATTTATCATTTATTTAACTAAACTGTCTTGGTTTAGTTTACAGTTCTTTAAAAGTTCTAAATTAAAACATTAA
TGTTTTATGCTTAAATCAAAGTGCTTTGATCAAATGTATAATCTGCCATATCTTTACATATTTGTTGTAGCAGTTTGTATTAAAAGAATCACAAGTGCAAATTAAAAGGTCATTTATCATTTATTTAACTAAACTGTCTTGGTTTAGTTTACAGTTCTTTAAAAGTTCTAAATTAAAACATTAAAAAATGCAATTGACAGACACTT
AGTTTGTATTAAAAGAATCACAAGTGCAAATTAAAAGGTCATTTATCATTTATTTAACTAAACTGTCTTGGTTTAGTTTACAGTTCTTTAAAAGTTCTAAATTAAAACATTAAAAAATGCAATTGACAGACACTTGTATGACTTACAAAGTTATTTTTGATAGTCTTAACATTACTTGAATTATTCAAAATAACAGTATATTTTAA
TTTAAAAAAAGCCATGATTTATTGATGTGAGTGGCTTGTTTTCATGTGGCGCCAGAAATGAACCTGTTTAAAAGCTATAACCAATGGTACTGATCTATCCATTAAATACTGTCCTTAAACTGTAGTTTAATAGTATTGTCAACTAGGAAAGCTAAAATGGTTTTTGTTCTGTTGAAGACTGGCCTTATTAATGGACAGCTTTCCTC
TGCACCAACAGAGCCACCATGTATGTTTGGGAAAAGGTGTTCACACTCTTTTCTTGCAAGGTACAACCTGCTTTGAATTTCTAAGTATGCCTAATCATTCATTAAAATGTCAAGCAGTCTTCAGAAAGATAAGGAGGTTTGTTCCCATGTAGAATACTCTAGACTGTCTGGATTGTGAAAGACGTTTATGTTCATGTCTCTGAATG
GACTGTCTGGATTGTGAAAGACGTTTATGTTCATGTCTCTGAATGTGAGCAGGTCTCCTGCTTGGTCCTTGCTCAATGTGCTGTACACAAAGGCTTTGCAATTAAAGTTTGTCTGCATCCAAGAAAACAGTCGTGGCTCCGCTGACTGCCTGGTGACTCTCCCTGTCCTCAGTGCTACACAGATACACACAGCTCAGCCCATTTCA
AACTGGAAAACTTCAATCAGTAGAACACACTGCAAACATTTTAAAGGTTTATGACTTTAAATGACTTCAGCAGAATTTATGTTCCCCCTTTCCTGGAAATATTAAAAAAAAGAAATCGGTTCCGTAACCCTCTTGTCAGCTTCTTCGTGTGTATTGGATGGTTTTAATGGAGGAGTGCCTTTTATAAGCACTCTGCAGTCATCAGC
ATTGCTATTTTTTGTACTGGAATTTACCTTGATGTGTATATGGACATGTGCATAAGTCACAGAGACATATGTTCTGTAATAAGTTGGATTTCTACACAATATTAAAATTCACCATTCCAGAAAATAGTGTTGAGTAAAATTCCTAGTTTAAATTTGATTAGGGGCCATGCTATTTACTAGTTGTTAACTCAGGCTGCCTCAAACTC
TACTCACTGCAAAGTATGTCTGCAAACAAAGCTAAATGTCCATTTCCCACTTCAGGTATTTCTGACTATTCCTCAGTGCTGTTATACCTCATTGACTCTAATTAAATATCTGCCATTGTTTTTTTGTTTGGTTGTTTTGTTTTGTTTTGTTTTTTATTAATCAGGGTTCTCTAGAGTCACAGAGCTTATGGAATGTCTCTATATAT
CATTTAGAAATACAATTGTATTTTAATACTTTGTATAAAGGAAATTTTGGTTCAATATATGGCTTAATTTATTGCTTTTGTAATCCGTCACACAGTGAAGATTAAAAGTGTTTCCTCAAACCATTTCTATTCAATGTCTTGTTAGAAAGCCATCAAGCCAGATGACTTGCTTCAGGCCCTGGGATCCACGTAGTGGAAGAGGAATG
AACAGAACCAACAGGATGTGTCTGAGTATAGAGACTCGTTAAAAGGATTGTGTAAGGCAAGAAGAGGGCTTTTGTAAGTCCAAAATCGGTACTGTGGGTTATTAAACTGAGATCAAGAAGAGTCCTTGGTACAGTTGAAGGTTGTCTTTTCCTTGTGCCTGGAATAGTCAATCTAATTGTTATATTTAGACTGTTAATTTAGTGAA
GGAAAACATTTTATTGTGGTCTTGCTTCATGAGTGCTAAGAAGGTTGTCTTTATCATTGTTGCTCACAGTGGATATATGCTCATCTTTTATGCTATATGTATTAAACCTCGACTTAGCCCTGAAGGTGAATTTTCATGTGCATTTGTGATTTGGTAGAATACTTTTTTGATGACTATGTATCTTTTACCTTCCTCTGTTTTGAGAG
CTTGTACTGCTAGGAAGCAGGGAGATGGAGGTAATCCATGGGACAGAGATTTAAGACCTATTGATTGTATATCCATCCTCGTATATCACCCCTACACCTTATTAAATAAACCATGGTTTATTAAACTCATGTATGAAAATTCTAGTTTCTTTTGTTTTATTGGAATTCGTGTGTTGTTGTAGAGCTCATTTGTCAGCTAAGTTCTT
TGTTTTCAGGTACTGTTGACATACATTTTCTATAATTTGAACTGGCATTGTTTGGTACAACATTAAGGAATATGATAATTTGGGTTTTTAAGAAAATAACATTAAATGCAATAATTTTATTTATCAAATATTTTGTATATCCTTATTTTCTTTTAAACAGTATTATAATGTTATACAGAGCTGTAATTTATATATTGCATGTATAA
CCTTACCTCATCTGTCACCTCCCTCGACTCCTCCCCTGTCGACGTAGCTCCAAGACCAGGAAGTCATACAATAGAATTTTTTGAAATGTGTGCAAATCTAATTAAAATTCTTGCACAGTAAACCTAAAATTTTGCTTATTTCTTTGATGCAATAAGCATGCATAATAAATAATAGCCAAATACTTCCACTTACCAAGTTATATATA
TTGTCTTGACAACTGAAAGCTGTGTGATGTTTTTGACAGAAAAGTACTGTATACATAGTTTTAAATATAACAGATTTTGCTGATATGTAAAAATTTTGCCATTAAAGTTGATTTCTCATGAAAGGAACTTTTCTACCAAGTCGGGAGACGCAAGAGCTTAATATATCTAATTTAAAATAATTTCACTGAAATAAACACCATTGCTT
TATTTACTAGCTTTTTTTTTAATACTGTGGGTTTTATGAAAGATTATTGTAATACCTTTGATAGGGTATAAATTTTGGTTAATCTTCAGAAATTGAATAAATTAAAAAATACAAATAAAAATTTAAACATTACCAGCTTACTTGTTTCTGTTACCCTTTTCAAAGGCAAGTAAAGTATAAATATTTTAGCATATTAAAAATACCAA
TACATAAAAAGTTACCCTTCAGCCCATCAGATTTCTTTCAGTGAAATGTATTAGTTCAAAAATATGCACTAAAATTTTATACAGTTGCTATTTTTGTCTAATTAAATGCCTTTGGTTATCAAATTTTTGTTTGGTTTTCATTTTATTTTCTGGTCTTTCAATAAGTTTGTAATTTCATGTCATTTAAACTGGTGTGAAGTAAAACC
CTTCTCAAGAACGTGCGAGATCTTCGCAGGAGACTCACAGCCCGGGCTCGGAACAGCTGTCGGCACCCTCATCTTTTGGTGACATAAAAGACAGTTTACCATTAAACAATCAGAGATACCTTTTTTAATCAATGGCATTGATTTTTTTTCAACTATTTATTCTAATTTTTTATAAAGATCAGCCTTTTGTATAGAGAAATATGTCT
TTGTCAATTTGATTATTGACACAAATAACATGTTTACAAATAAACTGGTGTTGATCAAGTTACTGTGGAGAGTGTCTAATTTTCTGGGACTTGTTTTAATATTAAATACCTGTGCTTTTCAAAAACCTGGCTTTCCTGTGTTTTTTCAACAACTTTTAAAATTTGGTCCTAATACCAGATTTGCAGGAAAATTACCAGGTTAGGCA
CACCCTTCTGTTTTCTGGTGACCTTTTAAAGTGATCTGTGGTCTGAAAATGAACTCTAGATCGATCCAAAGTTGTCTTCTGTTGATCACATTGAGAATGTATTAAAGTATCAGAGGAAACCAATGTGACTCATTAAAATAGGTTTCACCTGTGCAGACATGAATTCTGCATTTTTTACCTTAGCTTTCAGTGATATGGCCTTAATA
TGATCTGTGGTCTGAAAATGAACTCTAGATCGATCCAAAGTTGTCTTCTGTTGATCACATTGAGAATGTATTAAAGTATCAGAGGAAACCAATGTGACTCATTAAAATAGGTTTCACCTGTGCAGACATGAATTCTGCATTTTTTACCTTAGCTTTCAGTGATATGGCCTTAATATTCATTTGGTCTTGGATTTATTTGCATATAG
GACAGTACAGACTGTGATGATGATGCTCAAAGAGAAAGAAACGGGGGGATTCAGCACACAGGCGCAGCAGCAGCAGCCGCAGAATTTAATGATGACACTGATTAAAGTAGCATTTACTAATCATTGAGGTATTTGTTTAAAATTCAGTTCATCCAAAATGGAGTAATATGCTTCACGTCAGTGTGTAACCAAGCACAAAAACAGTA
AAACAAACAAATTCTGAAATCAAGCTTCCCAAATGCATCTTACCCCACCTTTTGATTGCTTAAAATCCCCTCATTAAGAAGTCTCCCATTCATTTGTTTGATTAAAAGTTTTTCCATTTAAGCTCTTTCTTGTGATGAATTCTTCTAGTTGCAAAATGAAAACCAGCCTTTAAAAAAAAAAAAAAAAAGAAAGAAAGAAAGAAAGA
AATTTATCTTTGATAAGAATACATGCCACTGTACATTCAGATATTATTTAAAGTTGCAAAACACACTGTTCTTTATGTAAGGTACTGTATGTAAAACTCTATTAAAACTGTTCCACATACCCTAAAATTTCAGCTTGCCTTTTTGTGGCCTTATGTTTTGATGTGAGGATTAAAAGAATGTGTAACACATTGAGGAATTTTTATTG
TTCTTTATGTAAGGTACTGTATGTAAAACTCTATTAAAACTGTTCCACATACCCTAAAATTTCAGCTTGCCTTTTTGTGGCCTTATGTTTTGATGTGAGGATTAAAAGAATGTGTAACACATTGAGGAATTTTTATTGCCTTTTGAGATTTTTTCAACTGACAAATGTGCCAAAGATCACCATACATAAAATGTAGTCCTCTGTAT
CCTCTGTATTTACTGTATTTGTGATACCTGAACTTTGTCAAAGAGCCTACTGATGAATGCTTTAGCAGAAGTCATTGTGGGGTAGTTATTAAATTTGCATATTAAAGTAAAAATTAGTGCCTGTAACCCATGTGTGGAGTAAATTTACTAATGTTTGTGTTTCAAGATTGATACTATATTGTTCATTTATGTTTTAAAATGATGGC
TAAGATTTGTCCCAAAATGGTTTTGCTCACTTTGATTTTTTTGTTGTTGTTATTGTGGTTGTATTGTTTTTGTACAATGTGTACAGTTTATGTTAAGGGCATTAAAGCCTCCTGAAGCATAATCTTATCAAAGGGATTCATTGTTAATAAAATGTACTTAAAATTCTTAAACTTGTGGTGGTGTTGACATTATTTGAAAATTTAAT
GTTCTCACAGACTACATGCATACTGTGCTACCTTTGATGTTCGCTTTCTAAAAAAAGGACTATGCAGTTTTATTGTACAGGAATTTGCTTTCCTCTTTCCATTAAAGGTCTGTATTGTACAGTAATATGCTTCATTGAAGTGGTTTTAGGTTCTTTGTGAAATTTCATAGTGAGCTTTTCTGGCTTGAGCTGTGATGCTGGTAGAA
ACCCCCATCCCCACCCCCACCTCCACCTCCACGCTGCTATGCTTGCCTTAGTGCTGTCAAGGGGAAAGCTGCAACCCGTTTTATTTAAAGAAAGCACAAGATTAAAAGAGTTCTCAAGGCGCGTGTGCCGGGGAGGTTCTCCTTTTCGCAGCCCTGCCACCCCGGCACAGACCGACCAGCTCCCTGGATGTGTCTTCTGGAGGAAC
CCTATAACTGGCTTTGCTTTGCTTTCTGGTATTTTAAGACGGTCTCGCTATGTTAAGACTAGCTGCCCCAAACCCAGAGCAATCCTCTTTGAGTGCTGGAATTAAAGGCATGCACCACCACACCTGGCCCTTAGACTTTTTTGTTTCTGAGGCAGGATCTCACTTGAACGTTAGGTACTGGCATTACAGGCAGATGCTACTACACC
CATCATTAAGAGATGACATTATGACGTAACGGCAAAATTAGCTATTCAGAATCAGCCAAATAATTTTATGTTTGAGGATCATCACAACATGAGGAACGGTATTAAAGGTCAGAATGTTAAGAACCACTGGACTAATGTCTTCTTTCCTTGGGCCTTTCCTCCCGCTTACTTTGGGCTCTAGGAGGATAGCCACCTTTTGTTGCTTC
CCAGGCCCACTGGGACTTTCCATGCTGGCTCTCTACCTGGGCCAAGTGTTGGCATCTTGTGTCTTTAATATGATAATATAAAGTCTGGAAATTTTGTATAATTAAAAATGAAACAGTATCTTCCAAATTGAGGCAGACTACCCTCTTGAAAGGATGTGAACTCACTATGACCCTAGCTCTCTCACCCCATCTTCCCAGAGTGAGGA
TCAGAGACTTGAGGATGCTAGGAAGATTCAGATTTGTTCTTAAAGAATAGTCTACTTAGGAAATGTTTTATTCGTTTCTGTAATATTTTACCATTTACCCATTAAATAAAAGTGTGTGTCACACTAAAGGTGTAGCCTGTACTTTGAACTCAAAGTGAATCTCTCCTTCAGATAAGGAAATAGGTTTTAGGAAAGCCTTGTGAGTC
TCCCCCCCCCCCCAAGGTTGAAGTAATACTATGGGTAGCCAGGTAGTCAAAAACACAGGAGCCTAACAGTCTAAAGCTACCCTATATCCTGTGATACCTGATTAAAGCAATTTAACTTCCCTTAAGTCTCAGTTTCCTCATCTGTCAAATGAGGAGAGACTATTACTAGCACATTGATTTTTATTGAGGGGAAACTCCAGAAGGGT
GACTTTGCTTGGGGACACTCCTTCCTCCCTCCTGTTTTCTGTAAATACATTTCCTCACTTGATTCCATCTGCAACCCTTTGCCCATTCTATTCTGACTTTATTAAAGAGGACAGAGTTTGGATCCCTCATACAGACATTGTGGAATGACTCCTTTTTCCTTAACCTATTGTGCAAGGACAGCAAACAGACCTCATCTTTGTAATGA
AAGAGAACATATCACTCTTGAAATACTTGAATCATGAACGCCAACCTAGAAAGACAATGTGAAGCAAGTACACATACCATTTAAATTTAAACACAAAAAAATTAAAAAAATTAGTTTCTAGTTTTTCACTTTTTTCATGTTATATGGAAGTTGTTGCTAAGAAACATATATACTGAAAAAATAGCTTTTTAACTTTGTTTGCACTG
TTCTTGTTTTCTCCAGTCTTTTGTTGTTGAGACAGAGTCTCAATGTGTATCATTGGCTGACCTGGAACACAGAAATCTGCCTCATCTCCCCAGTGGCAGGATTAAAGGTGTGCTCCACCATGCCTGGCTGTTTTATATTTTTTACAGCAACATAATCTTGCAGAATAATGTAGCTCATACTTATTTTCCAGATGCCTTGAGTCTAC
GGGGAAACGACGAGCTGCCCCCTTTCTCCCCAGAGGTTACAGACAGTAAAGCAGATTCACATCCTCTCAGTAGTTACCTTTAGCTGGGTAAACAGTAGTCATTAAAAGAAAGATTAGTTTGTCTTAATTACTGAGTTGACCTTTCCTTAAGCAATGTGTGCAGTATTCAGCCACCCTCAGGGGTTGTCTTCAAAGCCTAAAACAGT
ATGACACTTGTTCTCCTGACCCGTGGTGTTGCAGTCTGTTGTCACCAGCCTTGTTTTAGTGTGTATATATGTCGCCCCTGTGATGCATATATACACAGGTATTAAATATATCGCTCTATATAATATTATATATGTGTGTGGTATCCAAGGAATCTCTTCTATTGAGGGCTAAAGATAAAGAATTTGGCACACAAAAAAAATGCAGA
GCCTTACATGTGTGTGTGTGCCTGTGCGAGTGTGTCCCTGCTGGTGGGCCGGAGTGATGTGTTATGGAGGGAAGTTGGGAATGTATCCTTTTCAAACAAAATTAAATATTTTGAGACGAGAACTTGGCAGTGGTCTTTTCTGTTATTCCCTCCTTTATTTTCTGTCTATATATGCCTGCATGAGAACCTAGCCAGAGAACCTCCTC
GAAGGTTTTCTAAGCTTACTAACTCTAGTTTGTACCTAAGGGTTATACTTAGACACTCTCCAACATGTATGTATGTAGGTGCTTATATGTATGGTCATACATTAAACTTTTATTATATAAAACAAATTGTGACAACTATGTTGCTTGCTTGTTTAAATTTGGAATTTGAGCACTAAAGAATACCTTTTCTGTAGCCGTCTTTGCAG
ATTTTGTTTTGATTCTTTTGTATGTAAAATAGCAAATGACTGTACACTTAAATTTGTTTGAAAATTAAATACTCTAGATTTAAATTAAATTATAAAGTTTATTAAAGCATGCTTGGAGTTTACACTTGACATTTGGACGTGTAGAGCTGTTTTCATTCACTAGACACTGCGGAAGTCTTTCATTATCCAACCTTAGTTTTATATAA
GTAATCTGTTTTACTAGAATGAAAGGAAGATGTAAACAATTTTATTATGTAGGGTTTTTATTCAGTTGTGTAAAAACCACAAATCAGGTGCTGTATTTTAATTAAATATTTTAATTGCAACAAAACAGCTTTTGTGGCTGTTAAATGAAACCTGTAAATAGGAGGTGGAGGTTAAGCCATCCTGACTGAACAGTTCTTAACCACAG
TTAGAAAACAAATGTTGTGTTGAAATACTGTGTGGGCTCGGTCTGAGTTTGCCTGGACTGTGCTTTAGTGTATTTATAAATGACGAACCTGGATTCTGAAATTAAACTTTTTATTTGCGATTTTCTATTGCTGACTGATGATGGCTTTTTATTTTTAGGATAAAATGCTTTTTTTTTGTTTTGTTTTGTTTTTCGAGACAGGGTTT
AACAGCATCAAGGCCAAGTCTGGAGGTGACTCTTCCCCTATTTTCTAATAGAAAAGCTTGTATCTCTTTTGTGCCTTAGTGTACCATGTATAAGACTTTTATTAAAAAGATGGTTATAGTTGGTTGGGCATGATGGCAGATGCTTTTAATCCCATCACTTGGGAGGCAGGGGCAGGTGGGTCTCTGAGTTAAAGGCCAGCCTGGTC
ACTGCATCCCTGGGCAGTGGTTCCCTCTTGTCTGTGGTGAGAAAGGAGTCTTGACCAGAGTCCTCTCCCAGCCTCTATCTCATCTTTTTATTTTAACAAAATTAAACTAATATAAAGAGAGAGAGAGAGAGAGAGAGAGAGAGAGAGAGAGAGAGATCAGCCGCGACCTCAGGCTGCCCCTCTGCTCCACGCTGCCGCCCCCAGCT
AAATGCCTTGGTTTCTGTAGTGCTACTAGCTTGTGCCGTTCTGACAGTTTATGGAGGCCATCAAGTAAATGGGAATGTGAGGGTGAGGTTTATTACAGAGATTAAATATTTTGCTTTGTTTGTGTTTTAGTGGTTCTGTGTACCCAGAGAGTAAATGGATCATAGAGGTGTGGCTTTGAGTTCTCTAAAAGCTTGGTCTCTCTCTT
TAGGTGTGAAGGGTCAGTGGGTACAGGTTCCAACCTGCTTCTCATAGGCTTCGCGATCTGAGTAAGCTACCTGTCTCTTGGAACCTCGGTTTCCCCATCTATTAAAATGGAAATATGTGTACGGTTTACTTCACAAGGCTGTTTTAAGGACTCCGTGAAACACAGTTTATTGTGTGATATCCAGTGAGTAGTAGCTTTTTGAATTC
AGCTACCCACATACCAGCAGCCAGGCGCCAGTCGGGTCATGGTGGGGCCGCCTCCCGCTGCCTCCTTTCCTCTTCCTTCTCTCTCTTCAGAGCTGCCATCATTAAAGAGCCAGCTTCCATTTTCAGACATTTTCTCTGATACTCTGCTGGCCTGGTAAGCCACACGAGTCCATTCTGTCACAGAGGATTCCCTCTTCCGAACGATA
ATGTCCCCAAACCAGTCAGCTGGGCTGATGAAACAGACGATCTGGAAGGAGATGGTAATTTCCCTTTGTTGTTGTCCTTGGAGCTATCATTGTGCTTAAAATTAAAAGTTCACTGTTTTCTAAATAAAATGGTATTCCATGATTTGCCTCGTTTGTGATTAGAAAGGATTTTAATTTGTACAGCTTGAAATTTTTTATGTGTTTCA
GCTGGCTTGGCATTGGAGTCTGTCTGGCACAAACTACACGGTGAATAACTTTTCAAACATTTGTATCAGTATATATGACACTGGATTCCCAAAATGTCCAATTAAACCTCTGTCAATAGAAGAAATGTTTGCTTCCTCAGGGTCTTGGGGGCTTAGGTGACAGATTTGGCCTCTGTTACTGAAGCACTTGCAGCTGAAACTATGGT
AGTTATTTCCTAATACAAGTAGGCTGATAAGAGTATTTAAAGTCTGACTTTAGTTTCTCCAGAGTCACACAGCCCTTCTGTCACTCCCAATAAATTAGTTATTAAAGATTTTGGTTTGTTTGGATGTTTGTTTGTGTGCTTGGTTGGTTGGTGGGTGGTTGGTGGTTGGTTGGTTTTAGTAATCTGAAAAAGGAAACTAAAAAATG
TGTGCTGATATACCCTTCTTCATGAGAGTTTTGTGAACCACATCCTGGTTTACCATGTAACAGCAGTGTTGTTAATATTGCCTAATGAATGGCTTATTAAATTAAAATTTGCCTTTCTGCCTTGAGTCACATTAGAGAATGTTGTTGCTGCTTTTCCTTGTGTGTGTTGCTTTGCCCCAATCCTCTTACATCTCCATTTCTTACAG
CGTTTTCTGGCTGCCTTCAGATAAAGATGCAGATCTCTCAGGTCCTCCAACACCCTGTCTGTCGTGTTTCCTGCCAAAATGAAATTGTAAGCTAGCCTCAATTAAATGTTGTCCTTTATAAAAGTTGCCTTGATCATGGTGTCTCTTCACAGCAATTGAAATCCAAACTAAGATAGGGTTGAGGGTGTAAGCTAAGTCAGTAAGTA
TCTTGTGTTTTCCAGGATTTTTTGTGTGTATTCTTGTTAACATTTTAAAGAGAATCTTGATGACGTGATAGAGACTACATAATGGTTCTTTCTCTTAGTCATTAAAGGAAAGCTAGAAATGCCTTCTCTGGTTTCATCTGGGCTTACTTGAATAGGTTAGTAGAACATTTGCTATAGGAAGTTATATAACCCATGTTAACTTTGTG
TTCTCTGTATAGCCCTGGCTGTCCTGGAATTCACTTTGTAGACCAGGCTGGCCTCGAACTCAGAAATCTGCCTGCCTCTGCCTCATAAATCTTATTTTTAATTAAATTTTATTTTAGACTTGTTTCATGTGTATGACTGTTTTGCATGCATGTATGTGTGTGTCCTGTGTGTGTGCAGTGCCTGTAGAAGCCAGACGGTGCTAAAG
CCTGCCTTTCATCAGGCTGAAACACAGCTCTCTAGAAATTTTGTTTTGATTCTTTTGTATGTAAAATAGCAAATGACTGTACACTTAAATTTGTTTGAAAATTAAATACTCTAGATTTAAATTAAATTATAAAGTTTATTAAAGCATGCTTGGAGTTTACACTTGACATTTGGACGTGTAGAGCTGTTTTCATTCACTAGACACTG
TCCATTTTTGATAGTTGGATAATCCACCATTTGCCAAGAGCATGCTGGGTCTCCTGTGACTGCTATCTCATCTGATACACCATTTAGCTCCAGAAAGCAAATTAAAGAAAACTGAAGTAACCCTGTTTGAAAGAGATCATTAAATGTATTTTGCAAAAGCCTAAAGTTATATATTTAACAGTTTTTATATGTTGTATATTTGTAGA
AGCATGCTGGGTCTCCTGTGACTGCTATCTCATCTGATACACCATTTAGCTCCAGAAAGCAAATTAAAGAAAACTGAAGTAACCCTGTTTGAAAGAGATCATTAAATGTATTTTGCAAAAGCCTAAAGTTATATATTTAACAGTTTTTATATGTTGTATATTTGTAGAAAATCCTATTTAACATTTGACGGCAGGTCTGACCATCC
GGGAGTAGCGGCAGCTTGTCTTGTGAGATCCTGCCAGGTCGGCAGCAAGTGGCTTCAAGGAGGCTTTAGTGAACTTTTTACAGCTTGTGAACGTGCTGTGATTAAACCAGAGCTTCCCGCTTTCCTGTTTGGTTTTCTTTCCTGTTTGGTCTTTAACACCGAAAACACTTTATGATGGAGCCTTAACAACTGAAATAAAGACCTGC
AGAATTCTGTTGTGTTATACTTGTTTACAATGATAGAAGGTTTCGTTGTGTGATACGGTCTCTTCTGACTCTCTGACTACAATATTTACAGTGTCAAAAGATTAAAAATGTTCCCTATTCACTTGATTGTCACTGAAAACGGTACTTCAACAGTACAGTAACCTGTAAACATTTCACGCCCCCCACGCAACTCTGCTACCGGCATT
AGGTAGTTTTGAGCTGCCTGATACTGCCAGGAACTGAACTCTGGTCCTCTGGGAGAACAGCAGGCACCCTTAACCACTGTCTAGCCCTTCCCTTCCTTTAATTAAAAATTAAAATATTTTAAATTTTACATAATATCTTTATGCTTGAAAATCTCATTGTCTTGTTGTACTTCTTTGAAGGCAAAAATTTGTTGTGGCCAAATAAC
TGAAGGCGCCTGAAGTTGTACTTGACAGAATTTTTAAGAAACCTTATAACAGGCCTTGGATCATGCATGGGATTCCTCTTAGGTCCCAAAAGTTTCAGAAATTAAAATGTTTTTTAACTGTCAACAAAAATTTAGCCTTGTTTTGGCGATTGGCAGAAAATACCTGAGAAAGTGGGACGACTATGTTTGAAGGTGACATGGGCTTG
TTTCCCGTCTGCTCTGAAGACCTTTGCCTATAACCCTGCTCGCTTGCTGGAGAATGACCAATGTTACGAGAAACTTAGCCTCTGACTTTTCAGACTAAGCATTAAAGACTCCTAAGCCTTGTGTTGGGTCTCTCCTCTCTTCCTACACTTCATTGGTGGGAGAATGATTTTAGGTTATCTCCTCCCTTTTCTTACCTATTCACTGT
CATTTAAATCTGTCAAGGCGCTCTGTTTAGCCCTCACACTTTCTTGGCCTTGTTACTTTCAATCCCTGATTCTGCTTCTGTAAAGTGGTATCAATTTGTTATTAAATGACAAGATTAACTGTGGAGTCTGTAAGCTGTAGTGCAGGAAGATAATAGGATGGGGCTGGATACAGTTATCACGTGGTGTGTGTGTATTCTTTCCTTTA
ATTCTACTTTGCCATCTGAATTCACTTGAATGTTTCATGACAGGTAAATATTATAAATGTGTATCTGGATTTCTCATGTGAACAGAAATGTACAGGGAAAATTAAATTATTTTGACACATACATGTGCCTTTCTGCTTCAGTGATTTAATCCTGGAGTGTCTTTATTTACTGTTACTTTCATTGTGTTTTGTAATTTCTCAAATCC
TCTACTTCATTTGGTGTTTGGATAGAAATGTGCGCGTGTTCTTGTAAAGGTTTCTATTCAGCAAGAATACCACATAGCCCAAATATAACAGTATGTTCTCATTAAACGTATACTCTACAGAAACAGTTTCCTGTCTATAATTCAACAAATATGCACTGCATATATCCAAGTTTTCTGAGGATTTTCTGTTCTCTTAGATAAGCTGA
ACGATGTAAAAAAAGTCCTACTTCACACTAACATTTTATTTTTAAGTATTTTAATCTTATATTTTGGTATTAGAAATGTGTCTATTTTTTCATTTTGAAGATTAAATTTCACTTATATTTTAAGAGCACGGAGGAGGTGTGTGACAAATCTGTGGAGAGGGAGGAACGGTTCTCGTTTTCTCTGCTGTCCTCTGTCCCTTGGCTGT
AAGCTGTTGTATATTTGGATTGCAGAACAATTTGTAAGACAAATACTTTTTTTTAATGTGCATTATTAAAATGTTCTAAGTGAAGCTAATTGTCAAGTTTATTAAAGAGGATTGCTTTGTGCCCCCTACCTAGTGTGTAAAATAAAGTCAGATCATTACAATCTTAACTGTGGTACCCTTTTTTGATCAAAAAAACCTAGTTACTG
TTTACATTGGCTTTTGTTTTCTAAATGTTGTTTTCCAAGCTGTTGTATATTTGGATTGCAGAACAATTTGTAAGACAAATACTTTTTTTTAATGTGCATTATTAAAATGTTCTAAGTGAAGCTAATTGTCAAGTTTATTAAAGAGGATTGCTTTGTGCCCCCTACCTAGTGTGTAAAATAAAGTCAGATCATTACAATCTTAACTG
GGGTTTCTCTGTGTAGCCCTGGCTGTCCTGGAACTCACTCTGTAGACCAGGCTGGCCTCGAACTCAGAAATCTGCCTGCCTCTGCCTCCCAAATGCTGGGATTAAAGATGTACGCCACCATGCCCGGCCGTTTGTTTTTGATGGGTTGGTTTTGATTTTCTGAGATGACGGGGTTTCTCTATGTATCCCTGATAGCCCTGGAACTC
GCTGTTATTACTGTGAATTCTCAAGATGGTCCCTCCCCTCAAGGGACAATCCTCCTATGAGTTTATCAGACATGTCGCTTCTGTGTCGCACAAATGCTTTATTAAAGTATATTCCTAAATTCAGGTTGAGTTGATGAATTTTTAAGACAAACACAAAATACGCATTGGACATTTGTACCCTGTTGTGTTTGCAGACACAGGAGCCA
TTGAGATCTGTACATGTGTAAATAGGAGTTCCTTGATGCCCTAAAACCTTGGATTAAACAGAATGTGCATTGTACATCTTTAACAAATGTATATTAATTTATTAAATCTAGTTGTCACTTTATTTTGGACCTGCTGTGATCTCGACAGGAAATGTGCCACAGAGCAGTAGTGTATAGGCGAGACTTTGAGTGACATCTTTTGGAGC
CATCCGGCACTACTGCTCCTCCCTGCATCTGCCGACATCACTGCTGTCTTGAGATCTGTACATGTGTAAATAGGAGTTCCTTGATGCCCTAAAACCTTGGATTAAACAGAATGTGCATTGTACATCTTTAACAAATGTATATTAATTTATTAAATCTAGTTGTCACTTTATTTTGGACCTGCTGTGATCTCGACAGGAAATGTGCC
GCTCCCATTGTGAATTATAAATATTTTAATGAATTGTCTTTAAGACTGTATAGTGGCAGTGATTGTCTGTACTGTGGGTCTTAATTTTGTGATACTAAGCATTAAATAGCTACGTTTTTTATGTATGTAGATCATGCTTTTTGAAAAAGCAAAACAATCAGGTGGCTTTTGCAGTTCAGGAAATTGAATGCAGATTATAGCACAGG
TTAGTTGTCAAAAGGAATGGGGTTCACATTAAACTTGTTTCCATTCTCATCCCCATGTTTAGCTGACACACTTGAGCCCTCACGTGTGCTGTAATGTCTTATTAAAGAAGATGTTAAAACGAAACTAGTCTAATTTCTTGTACCGTTTAAGAGGTTTTTACATCGCCTCTCCCCCCTCCTCCCCCTCTGATAGTTTGGTAATCCAA
GGTAAATAACTTCAGAATGTTTTATAAATTATGCATTTCGTAGTTGCATGGGGTTCACCTTGATACTTATGTCTGTATGGGAAGGCAAGCTATGGTTGATATTAAAGTTTTAGAAGTAGAACAATCACTTGAGTTCTATCTGCCTCAAATTAATAAGACAATTCTTATCCTCTGAAAGATTATAAACGTGCATAATAAATGTGTTA
GATTCAATAGTCCTCTAGTATTACTTACCCTTCATTCATTTACTATAAAAGGAAATAGATTATAAAAGTATTATGTCTACATAAGCTTAAGATAGCCAGGATTAAAAGTATTCATTATGTACTATGCCGGTGTTTCCTAGTTTTGTTTTTGCAAATTTTAGTGACATGTTCCAGCTACAGTGTTTTGGAACATATACTTAATAAAA
CCTTTGCTTACAGTGGAAAAAGGTGAAAGTCATGACTAAGAGGCCACCATAAAAGATACATTCCCAGCCTCACAATCTTGTGCTCAGTCTTGTGATGTTCATTAAAGTATGAACTGTGTCTGAAGGTGTTTTCCAGTTATCTTCATGACATTTTAAATACCCACCGCTACTAACTTGGTCTGCTTGTAGATTGCTTGTCTCCTGGG
AGATGGAAATCAGGTTTTCTCCTTGTTTCAAATATAAAGTATAGCTATAAATGTAGGCAATTAGAATATTGTGACTAATATTTAGATTTCATTTCCAGTAATTAAACAACAAAGGATTTAAAAGATGAAACTTATTTATTTTGCCATGCATTACTAATAATACTTAATTTACTTATCCATTTTATAAATTATTTTATTTTATTTAA
CTCTGTTCCTATTTACTAAGAGGGTAGGGGTCTCCTTAATATCATACTTCATTGTTAATAAGTCAATGCTTGTTATGTTTCTTGGCTGTTGTTTTTGTGCATTAAAAACTCAAAAATTGTTTTTTAGACTGTTTTTATTTTGCTTTAACAGAGTACACTTAAGGGAAAGTGCATAGCATTCCTTACCAACACTGCTTCCTGCTAGT
CCACTTCCTTTTCTGTTAGTGTTTTCAGATTTCATTTCATCTTGATTCTCTCTGCATGTGTTTTAGGCTCCCAACTGGGCAACCCAAGACTCTGGCTTCTATTAAAGGATTATAAAGAAAAGAAGAAAAAGGAATAAGTGAAAGACACAGTAGCCATTGTGTATAAAGGATGACATACATTTTTAGAAGCAATTAACATGTTTGCT
AACTCCCAGGAATACTGTACCTGTGTTTGGAGGAGCTTTCTCAGAGAAATAGCAAGCATGTCCTGTTGCTTAACGTGTCCTTGTGAATTGCTTGGTTTTGATTAAAGTCTGAGCCTGATACTGATATGATTTTAAAGCGTAGCTGAACCGACTGAAACTATTATGGAGATTACAATAAATAATTGCATTCAATCTGAGTTCCATAG
GTCCCACAACTAGGTTGTGTACAGTTTAATTATGGAACATTAAATAATTATTTTTGAAATGATTGCTATGCAGGTTTAAACTTTTTTAATGATCAAAACTATTAAAAACCAGAGTTCTTTCTTTAATCAAAATTGTGTTGGTTGTGTATATTTCCAAGCTGCTGCCCCCCTCCCTACAGACATGATTGCCATGGGTCACCCAGGAT
CGGCTGGAATCCTGGCTCCTGGGGCTGCGCCAGACTGCTCCATTCACCTCACTGGCTTCTGTGTCCCACAACTAGGTTGTGTACAGTTTAATTATGGAACATTAAATAATTATTTTTGAAATGATTGCTATGCAGGTTTAAACTTTTTTAATGATCAAAACTATTAAAAACCAGAGTTCTTTCTTTAATCAAAATTGTGTTGGTTG
GGTTCTCTTCATGAATGTGAAAAAACAAACAAACAAACCTTATTTTGTACAGACAGCTTTCCTTTTTGTAACTAATCCTTTTTACTGGTAAATATTGTAAATTAAAATGTGCAACTTGAAGGCTGTCTGTGTTAAGTTTCCGTACCTTTGCGGTGGTGTGTTATATGATGGAATCTATGTCACTGCCTTCACCGGGTCGGTTTTAT
TTAAAAAAAGAAGTGATGTAAAGACTGTAACAATTGAATGCACTAAGCTGTTTTTCTTTTACACATTTAAAAACTTCTTAAAGTACTCTGTATTATAATGATTAAATTGCTCCCTTTTTAAAACCATTGCTAATGTGGTCTGAGTTTTATTTGACAGTAATTTTAATGCTCTCAAGATTCAATCCTTGAGATGTCAAGGATTGGAG
TTGATCCCTTGTTTTTTGTTTTAGTCAAATATTGGAGATAATGTCAGCAGTCAGAGAAGAAGACCCACTGGAATTGGCCAACACGCTCTATAACAACACCATTAAAGTGTTTTTTTCCTGATTTGTGTTTCCTTTTTATGATGTGGAATTTCATTGTAAAACTGTGAACTTTATTGAGGAATTTTTTCCAGTAGCACTGTACATTA
CTACGTTATGCATGCATCTAGACGCTTACCCGAATTCTGCCTTTTATAAAGGAACAAACAGGATGAAGAAGTGAACTGTACAGTTTTAAACTTGATTGCCATTAAAGCAGAAGTTACAAGATTGCAACAATGCTTGTTTCTGGTCACTCATTTGGCCTTTTCCACAGTGTTTGCACATGGTGTGGACGCAGCACCCCCAGCGGTGT
TCTGTTAGGTGATTTTGAGAGCATACCTTCCCTTTAGTTTGTTGGGGGATATAAATTATTCTCAGGAAGAATATAATAAATTGTACAGTTCCTCTGACCTATTAAAAAGGTGGCGCCGGGAAAGGTTGCATTGCCTTTTTTTTTTTTTTTTTTCTTTAATGGGGGAGGAAATTCTTTTCTTTCAAATCATTTAAAATTGTTCAGGG
ATCAGAATTCTGTGCCAGTTTTGTACCAGAGCACTCCCAACTGCATCAAGAAATTCCAGGACCAGCCCTGTTCTCCATTTTTATATAATTTATAAGAATAATTAAAGCCATGTTGACTCTTACAGCCACTGGAGCTAACTGACCTTCATTGCGTCTGTCTTCCCAGGGAGGACCCCGCAGGACAAACAGGGATGTGGTTTTCTTTA
TTTGTCTCCATCCACAGGTGCAGAGTGTCGACATCGCAGCTTTCAACAAGATCTGAATGTCCGAGAGAGTGTGGTTTCATGTGTGTGAGGACCTGCTGAGATTAAAGACTGAGACTCTGCACTCCGCCTCTTGTGTTACTTGGTGTACAGCGCTCTGTGGGCTCTGGCTCATACTTGTCCCAGAAACAATCTATTAGGTCCACATT
ATTGTGCTGGTCTGTCCTTTCCTTTATAGAAAGGGTCTGTATAGGTCAGGCTGGCCTTGAATCCAAGAGATCCTCCTGCCTCTGTCTCTTCAGTGCTGAGATTAAAGGCATCCACCACCACCTCAGCCCCGTTGTCTTGTCTTTTTTTTTTTAAACTTCTTTTTAAAGATTTATGTATATGAGTGCACTGTAACTGTCTTCAGACA
CACCCTTATCCCAGCTCCCATCCTCACATCGAGGTGGCACGGTGGTTCCCTGGCCGGGCTCAGGGGCCCTGGCTGACTTCAGACAGCATATTTGATTGCAATTAAAAAGGCAGCCTTGTTTCCTACTTTCTGTTTTGTTGGAGGGGGAAGGTGTGGCCGTGAATGGACTTCATGGGAGATTTGGTTTGGCCTGGTGGTCAGAACCT
CAGGAAATAAAACCCAGAAACCTAGCAAGCGTCCCCACTTCTTGGGGCTCCACATGTCCTGAGATCTAGGAACTGCCTTTGCCTGCGCCAAAGCTATTCCATTAAAACTTTACTGCTGTGCTGCCTCATCTCTATTGACTTTAAATGATCATGTGACTTACAATTGGTGCAAAATTGAGACAAACACCAAGGCCACTTAGTACAAT
GTTTGGTTCTTCTGTTGTTGTTGTCGTTGTTGTTGTTGTTGTTGTTGTTGTTGCCTCTGCCTCTACACATTTTTGACTGATAAATGATTCATGTCCCTGAATTAAAGTGGCTGACCTTTGACTGCATCAAGCATCCTTTTGTAAGCAGGGAGGGCCTTAACCTGCAATTGACACATACCATCTTGCCCTCAGATCCTATCTCCCAT
TGAAGAAGGAATAGTGACCGCCAGGGAGGGGTTGGTGCCATACCACAGGACACTGCTCCATCTAGACCCCATTATCGGCCTATGTATTGATTCTGAGCTCATTAAAAACACTTCCTTCTCTTTACCCACGTGTACCTCTCTTTTCACAGAGCGGCCCTTGGCCCGCTCCATCCAGTGTTAAGAACGAACATAGATAGGCCTTGTCT
GTCTGGTCATTGTGTTACTGTTAGAACCCAGTGTTCTTGTAGTTGAGGATTTAAGACCCATTATTTATTTAAATTTGGGGTTACATGGTACATGTCCAAAATTAAACTAGTAGTACATGCCTGTGAATCTTTTAGTTTGGTTTTTATTCTTTAAGACAGGGTTTCTCTGTGTAGCCCTGGCTGTTCTGGAGCTCACTTTGTAGACC
TTTTTTTTTTTTAAGACAAGGTAGCCTGAAACTTGGTATGTAGGTTAGACTGGCTTCTAACTCAAAGAGATCCACCTGCTTCTACCTCCCAAGTGCTGGCATTAAAGGCGTGTAACCCTGTGTCTGGCTGCTACTGCTTTTTAAAATTCATTATGAGAAATTATAAACTTATAAGTATTACTATCTATATAAGCTACTATTATTCA
ACTTCCTGTCTGGATTGCAGATCTTCATCTCCCTGCTGGACTAACCCAAGTCCACTGTGGGGAATTGATGCCTAGGGGAAGGGTAGAAAGCTGCTTTGTTATTAAACTTAGGCCAACTTAGCCATAGGCCCCGTTGGCTGTCCTGTCTGCCCTGCCTTCCTGTCCCACCAAAGCCTGGGGAATTCTGTGTGCTGTGTCCACCGTGC
ATATTTGTGTTTTGTTTTTGTTTTTTCAAGGTAGGGTTTCTAACCGTGTAGACCAGGCTGTAGACAGAAAGCTATTTGCCTCTGCCTCTCTCAAGCTTGTATTAAAGGCTTGTGCCACTACCGCCTGGCTATGTTTTGTTTTTTTGTTTTGTTTTTTAAAAGATTTATTTTATTTATATGAGCACACTATAGCTGTTGACACATCA
TTTGATTATTAGCTGTGTCCTGGGGCAGATTCCTTCTCAGGCTGTTTTAACTCTGTAGTCTACACTGGACTTGAACTCAGACCCATCTGCCTCTGCCAGGATTAAAGTGTGTGCCACTAGCAGCAGCAGCAGCAACAACAGCTTTGTTTTTAAGGTAGGCGCTGTGCCTACTCTCAAGGTAAAGACCAGGTCTAGTACTGTAGCCC
TTTGAGATAGGTACCTCTGGATGGCCTGGAACTTGCCATGTAGACCAGGCTGGCCTAGAACTCACAGAGATCTACCTGCCTCTGCCTCCCAAGTGCTGGGATTAAAGGTGTGTGCCACCACATCTGACTTTATCTTATTATTTGTGTGTGTGTCCCATGTGTGTGACCCAAGGAAACCAGGAGGGGGCACCAGATTACCCAGAGCT
TAGAACTCACAGCTTCTCCTGCGCCATGCCTGCCTGGATGCTGCCATGCTCCCACCTTGATGATAATGGACTGAACCTCTGAACCTGTAAGCCAGCCCCAATTAAATGTTTTTTATAAGACTTGCCTTGGTCATGGTGTCTGTTCACAGCAGTAAAACCCTAACTAAGACAGGCAGCTTGTATCAAACCCAGCTCATTAGAACAGT
TAGAACTCTCAGCTCTTCATGGACCATGCCTGCCTGGATGCTGCCATGTTCCTGCCTTGATGATAATGGATTTAACCTCTGAACCTGTAAGCCAGCCCCAATTAAATGTTGTCCTTATAAGAGTTACCTTGGTCATGGTGTCTGTTTACAGCAGTAAAATCCTAAGATGCTTATGTATTTTATTACTAGTTTCAGAAAGCTCTGTC
TGGAGAGCAGGCTTGGGAGCGTGGCTCCTGTCTGGCTCCATTCCTTGGTCTCTGGGAGTGGGCACTACTTTGGGGCTTTCTCCAGATTTTGTATGTTGTTATTAAAAGCGAGCTATTGCATTTCATTCTGCCTCAGTTTGCCCACCTGTAAAATGGGGCTGATACCACCTACCTCACTGAAGTGGCCAGGGTTCAAGTGCATGGCT
TTAAGGCCATCAAAGCAAATACACTAGGCTTAGTTTTGGAAAGTACAAGTGAAGGTACTTCGTTTAATTGTTCTAATACCTTGTAAGTTTGAAATGATTGATTAAAAACCAGATGACCTGAATTTGCCAACACTGGATAGTTTCTAGCTGAACTGAATTGCAATATGTGCAATTTGAACACATTGTTTTAAGGGCGTGCTACAAGC
CATGTGATGTATATAGAATTAGTCCTTTATTTTTATTTCTAAGAGGTAAAGCATTATGTTAGGGGAAAGGCAGGGTGGGTTTCCAAATTTGCATTTTTATATTAAAAATAAAGTGAAGATTTGGACAGTGTGGCCCTCTCATTCCTGCATCACTAGGAGGCTGGGTGAGCTGTAGCCTGAGGGACGTGAGGGACTCGGAGCACCGG
AGACCGGAAGGACAGGAGGACTCTTTTACCCTCCAGCTTCCTGCCTTTTCTATTTTGAGCCCTACTCAGTTCAGAATACTGGCCTTCCCACAACTTTGTTATTAAAATATCTTTTTTTGTTATACAATACTTGTCTTTTAATATTTTTGATACAAAGTTTGCAGCTGTGTTACTGGATATTTTAGAGTTGTGTGTGTGTGTTGGGG
AAATGGATGAGACAAGCAACGCCTCAGGAGATGTGAAGGAATAGACTGGAAAAGGATTTAGGGAGGCATTTCTGTCTCCACAATAATTCTCTTTGGAAGAATTAAAGAGCAGTATATTCATGTCATGAAGAGTAAGTTGAACTCTTGTGCTCCAGGGAGAAGACAGTCGGATCTCTGGTATTTTGTAACGTTACTTGGTGTCATTC
AGAGATCAACTTAATCAACTATTGCTGCAACAGGATTTTCTTAATGGTTATCCTCTTAATGCACCTGCTGGTACTTGGTGTGATTAAATAGGAAGTTGTTATTAAATAAAGAATTTGTATGAATCTTTGCCAATGTTTTTTGACATGTTTTTACTAAATTATTGTTTCTGAGTTATGTTTTATCCATTTTTTGCAGTTTATGTTTG
AGTACCTAAATGTTTTAAGCAACTGACAAACCTTATGCTGGAACGAATGGCCCCTCTCCTTGGTGCTGTTTGTCTTAGTAACAGGCTGTTGATGTCTCTTATTAAAAAGCTAACTGTGGAAAGTGAATGTTTTCGTAAGTTTACTGAGTGTTTGTATAAGTTACTACGGTTTTCTACATATCCCTTTTTTACAAACTAACATAGCA
CTTTGTTAGGTTATGCTTATAGTCCTTAAGCATTTCCAAAAAGTTTTTGATCTTCTTTTCTACATTTCTGTCATTTATGATGCAATATTTTACATTTTTAATTAAAGTCTGTGTGAACTTATGATGGCAGATGTGTGGAAGACAGTTGTATACATCCGCGGCTCACCTTGTTCCTTTCAGTTCAGGTTCAGTGGTGCACACTTCTG
ATAAAGTTGGGTATTTTTTTTTCCTTCAGGGTGTGGTATAAATAAAAAAAAATGTAAGAAATTATGTTCTATAAATGCAGTGTTAACATAGTTTTCAAACATTAAAATGTGAATTAAAGTACTTCCGAGTCTCGTATGATTCCCCAGGAAGCAGTACTAAAAGGCTTCTCAGACAATTAAGAGTGGCCGGGGAGGGCTGGAGAGAT
GGACTGTCCGAGGGCTGCTGGTACTCCATCCTGCTCCCATGTGGAGCGATTCCCTGGGAGGCTTGGGCACGGCGCCTCTGTATATATATATTAATTATATATTAAAACAAACACTCCGGAGATCTCAGGAACAATGGTTTGTTTCCCTCTTGGCATCTGGCATCACAGTTACTCTAGGCTGAGTCACCTGCCTGAGGTCCCTTGGT
CTGCCACATCCCATGTAGTGCAAAGGGACATTTAGCTGTTTAGCTGTCTTCTCCGTCCTCGCTGTCCTGAATACCCTGGTACAAAAGATCTCGCTGAAACATTAAAGATGTCATTATTTGTTGCAAAGAATATGTGTCAGTACCGAAATGTCTGAGTAACTCCCTAAACCTTCATCGTAGCAGACTCACGGCTGTCCGTCTGCTTG
TTGTAGAACTCTCAGCTCCTCTTGCACCATACCTGCCTGGATGCTGCCGAGTTCCCACCTTGATAATGAACTGAACCTCTGAGCCTGTAAGCCAGGCCCAATTAAATGTTGTTCTTTATAAGACTTACCTTGGTCTTGGTGTCTGTTCATTGCAGTAAAACCCTATTAATCTCTTGTTCTAACTCATGAATTACACTTTTATTGAA
CACACATGCCTCGGTATTCCAGTGTCCTAACCCCACATCCTGTATTAGCACATAGAATTTATTCTTTAAACATGGATGGTCTTTTTTTGGTTCATGTCTAATTAAAGGAAACCCCAGTGGTGACATAGAATTTGTTTGAATTTATTTCTACCACTCACAATCCATTGGGTAGGATTTTAAAATTATATTCATTTATTCTTACTTAT
GCGCGTCCGGGTTCTTGTGCTGTGCAGACGAAGGCAGATGGCTATGTGGAGGAGGGCGGTGGGTAGGTAGCCAAGATTAATGCTTTTTGTGGCGAATCTAATTAAATGACAAGGTTTCATCATGGTACTGCAGTGTTTGATTTCTGCATTTGATAGGCACTATTTCGCCAACTTCCCTACCTTATACTTATAAAGCTGTTTCCACT
GCAGGGAGGGGGAGGGTAGGAGAGGATGAGCTGAGATTTGGAGAGCAGCAGCCACTGGTTGCGCTGTTAATGATTTTATACTATTGCTTATTCTTCTGTGATTAAATTGTTTCAACCCTCTACTGTCTGTCTCTTTAGTAACTATCCCTGCTACCACTTTGGCTGCCTGTGCTTACAGACATGTACTGTAACGAAGTTTTCCATGG
TCACTCTCTAGCCCTTGCTATCCTGGAACTCGATGATCTGTAGCCCAGGCTGGCCTCAGACTCACAGAGCTGCTCCTGCCTCTGCTCCCTGAGTGCTGGGATTAAAGACCTGAGACACCACGCCTGGTCTACTTTTGTTTTTCTTCTCTTTCATTTTTTTTTCCCCTTGATTTTTTGAGATAGGACTTCTATGAGTGTCCCTGCGT
CTGACATCCATTTGTGATGTTTGGCTTAATACCATGTGCACTAAATGTACAAATACCACAGGGGAAGGGGTATATCCCGGAAACTAGAAGTCATTCTTCAATTAAAATATGTTTTCTTTAACGTCAGAAATTATTTGTCCTGTCTATGTTACTACCGTAATGTGCCTAAACTTTAAATATACATGTGAGATCTCAAACTATGCAGA
GGAGTAGCTCTGCAGTCTGCATGAATCGGCCTTTGATCTGGCCAAGTCTTAGAGAATGTTGTAGATGGGGGTTAAGAGAACCATTTAAAGTATTTTGTTCATTAAATGCCTCTTTCCAAAAATGGAAGATCCAAAAATGGGGATGTTTTATGTACCCGGGTTATTTTGTATGAATTCAATCAATTAGGAAATAAAAAGATTTTAAA
GTGGTCATCGGCCACTCATTTATCGTCTTTGGAGAAATGTCTTCCAAATACTTTGTTCAATTTTAAACTGATGTCTTATTGTATACTTTATTAAATTAACATTAAATTTTTTATGTTCCAAATATAAGTCCCTTTTGGATATGTACTCCATTCTTTATTATCCTTCTTGACTAGGTTCAGAGGGGAGGAGACTGTTTGCAGCTAAG
TTAAAAACTGTTTGCTGTCTTCAAAGGTGATATAAAATAGCAGGAGGGGACTGATCTGTTTGTACTCTGTATGTTAGTTGTCAAAAGGAATGGGGTTCACATTAAACTTGTTTCCATTCTCATCCCCATGTTTAGCTGACACACTTGAGCCCTCACGTGTGCTGTAATGTCTTATTAAAGAAGATGTTAAAACGAAACTAGTCTAA
GGAAACGAGTGATGACGAGGCTTTGCTGCTGTGTTAGGACAGAATCGCCAGACTGTATGCAAGCTGGAGCAATATCCACTCACTGTTTTGTAACTTTACAATTAAACTAGTTTTAGTTTAAAATGAAAAGATGCAGGGTGATTTCTTATTATATGTTAGCCTGCATGGTTAAATTTAACAATGTGTAACTCTAGGAGCTAGAGTTT
TGGAAAACCTAAAGAGTAAAACCTTAGCACTTAGCACAATTAAATAGAAATAGGTTTTCTTGATGGGAATTCAATAGCTTGTAATGTCTTATGAAGACCTATTAAAAAAATAATTCATAGAGCCTGCCTTATCCAACATAAAATTCCTTTTTTTTTTTAAATTCTTTCTTTTGATGAGTAGGTTACCAAGATTTTAAAATGAAACA
TGTAGCTGGTATGCTCTGAATGATGTCTGAAGGTTTTTGCTACTTGGGTTTTTCCTTTGAGGCAATGTGCTCTAACAGTGTGACTTGTCTTTCTCTGCGCATTAAAACTGTGATGTATGTTATATTAGGAAGGGGGAGTTTGAAAAAGAGCTCTCCCTTTCTCCATATTTAATTTATGTGATTAAACTGTCGGGTGGAGAGAGGCT
TCAAAACAGAATCCAATGTCCAAAAGAAATGGAACTTGATGTTGTGCCAAAGTCAAACTGCTGCAGTCGGGGGAAGTTCCGCAATGTATATAGAGCGCTAATTAAAACACACCTGTAAAAAATGAAATTTTAATACAGTCCATTTTTATTCTGACAGGATGGAAACCTTGTGAATCTTTGACTTTCTAAGGGGTTAATGACCACTA
AAAGACATGCTAATTTTCAGTCAAAATTTTTGAATCATATTTAATCAATAAAATGCTTTCAATCATTATGATACTTCGTTTTCAAAAGCAGACAAACAAAATTAAAGTCTCGTTCTCTCGAGCTCTGGCTCTGACCTAACATGGTACTTTGCACAGTGTGATTTCTGAAGGTGGCCCCTTTAAGTTAAGGACTCCATACCACCCGT
TTGGCATACTCCCAGATCCTAGTGCCATTGGGAGCAAAGCCTGCTTGTAGAGGCAGTGGGCCTCCCCCCTCAGGTGTTGTCATGTGCACAGTAAGGAAACATTAAAACCAGCTACCAGCAATGAAAGGGTTGTCTCGTTTCCCTATGCGCCTCAGCTCCTTCCAGTGCTTCACCTTCCTCCAACAGACATTTTCACCTCTTGAATT
CAGCTACCTCTTCTCTGCAGCACCATGTCTGTCTGCCTATATGCTGCCATGCTTCTCACCATGATAATGGACTGAACCTCTAAGGTGTAAGACAGCTCCAATTAAATGTTTTCCTTTATCAAAGTTGCCATGGTCATGGTATGGTATCTCGTCACAGAAATAGAAACCCTAACTAATCAGCCTCCATTCTCTAATGTTTCTGGCTT
CAGCTTTTGACTCTGGTTCCCATGGCCTCATTCCAGGTCCCCTAAAAGACACAGCACACCAACTTGGACTATTGGCTCCACCTAACAAGTTCCAGAACGTATTAAAAAATGACTACATGAAGCCCCTGGTCGAAAGTCCAACTGAAGAAACTAGCTTGATTTATGTGTCACAGCTGGCTTCACCCATGTGCGGAGACAAGGACACG
GTGGGCATGTTAGGCGAGGTGTGGGGGAAAAAAACCAAAAAAAACCAGTTCATTTATTTAACATTGATTGTATTGGTGAATATTCCTTTAAATGTATTGCATTAAAGAATATTACGATTGACTTCACGTGTGACTTCTTTGTAGTGGAGTTTGCTTGTTTCTTTTCTTTTCTCTTCTTCTCTTCTCTTCTCTTCTCTTCTTTTCTT
GTGGCAAATTGTTTGTTGTTTTTTGAGACAGGGTGTCTCTGTGTAGTCCTGGCTGTTCTGGAGCTCTGTAAAGTTTCCTCTCTACCTGGAGAGGACTGAGATTAAAGGCGGATGCCACCAGGGCAGGCATGATTTGGACCTTTTGTTTTTGCGGGGTTTTCTGGGTCAGGAGGGTAGCAAATCATTGTTACTTGCAGAAAACCTTA
TTTATTAGACAAGGCAAGTATGCATGCTGAAGTGGGCAGACTCCAAGACACTGCAAGGGAACTGCTTCAGAAAATAACTTTCATTTGCAATTTATAGATAATTAAATCCCATGCATTCCATCATCTCCATCTTCTGCCATGACTTGCTTTTAATTTTATCCTTTTTTTGTCTCAACTTGACCTTTGACCTTCAACCTCTGACATCT
TAGTCCTCCCTCCCTTCCCCTTTCACCCATTTCCTTTCCCACTTCCCCTCTATGGTCTCCTGTCCCCTGCTCCTTCCCTATTTTGTGGCTATAGGCATATATTAAAAGTCATTTTTTTCTCTTTAATTTTTTTTTTTTACGTTTACCTGTTGGGGGTGGGGGGTTGCCTAAGGATTATGTGCTGTGCTGCACATGTGGAGGTCAGA
GCAGGTGTAGGCTGCAGTTTTATTTTTGTACTGATATTGGTAAAAGACTGTATAGCATCTATTTATTTAGATGATTTATCTGATAGATGAGGCAAAAATTATTAAAAAATACATTAAAATGTCTTTAGAGACTTCTGTGTGTCTGGTTGTTTGTTTTGATGGTGTGATAACTGTGTGATACCCCACCCTTACCCTCAAACCGTAGC
TCTGAGGCATCACGTGCAACGATGCTCTGAAGCCTAGTACACTACATCGAAGTCAATGCACATTCCAGAATATAGATGTGATCCTGTAACCCTACTAACGATTAAACCAATGATTGCTGAGAATCACGTATGCATTTGTTTTAGGGTATAACTCATTGTTTACACTATGTTTTAGGTGACAATAGATGTGAATAACATCCCCAATA
GAGTTTTGCTAAACCGAAAGGTCCTGCGGGAAAGAGGGGGATCCGAAGATTGATTAGGGGCCCAGCGGAAGCAGAAGCCACTACTGACTAGAACTGTCGTATTAAATGTTGCAATATAGTTTTGTAAAGTTTCCAGCTTTTAGTACAAGGAGAACTGAAATCATTCCATGTTGATAGAGTTGGGAGGAAAATTGTACTTTTTGAAA
GGTCAGGGCTGGTTTCTGGTGGGGATTTCTTTTTAGTTTATAGACAGCTGCTGTCTGAGTCTGTTTTCTTTTACTGTAACAAATTCACTGAGACTAAGTAATTAAAAATATCTTTTATTTCTTATGTGCATGGGTGTTTTGCCTGCACATATATCTATAATCCATGTGAGTGTCTAATGCCTGCTGAGGGTATTGGATACCCTGGA
GCTGAAGCTCGTGGAAAGCTCATGTTGTCATTTCCTGGTTCTTCGAATGATAACACTTTCTCCTTGACCATACCTCTGAATTTCAGTTTGTTGCCAATGGATTAAAATTACAGATGTGAGGACAGAATGGCATAGTGGCCTGCCTCCCATCACCAGCTATTGCCAACTTGTAGGGACAGGTACCAGCCCCTTGCTGACAGCTTGCT
ATAGGTACAGATATCCAATGTATGTCAGCCATTGTCTCTGCTGGCTTGTGACTTTGTTTCCCGAGATACTGTAAAGAATATAAAGCCTATGAGAGTTATTATTAAACTCAGAGCTGCAGCGGCACTAACTGAACAGCCCTCTCAATTTCTAACCTTTGTCTCCGAGTCTTCTTTTCCGTCTTTCCTATAATCATCCTTACTCGCCT
CTCAAGTAACCTCGGGGCCTGACTGCCGGCAGCAGTGGGGGGAACTGCTGTTCAGTGCCTGCTGTTTGTGACTTTAAAATGAAGAAAACTGACAAAATGCATTAAAAATGAAACCAAAATAAGACTATCAACAAAAATTGAAATTTTTGTAAGAAAATTTAAAGATTAAAAAAGCAGCAAAGAACTGCCTGTCTTCTGCCTTGGCT
CAAAGTATTTCTATGTAGCCCTGGCTGTCCTGGAACTCACTGTGTAGACCAGGCTGGCACAGAACTCAGATCCATCTGCCTCTGCCTCCTGGATTCTGGGATTAAAGGCATGCGCCATCATACCTGAAAAGTTTGTGACTCATTCTTAAGATGAAATGTGGTATGAGTTGCTGGTGACAGTACCGTCTGAGTCGTTGCTGCCATTG
TTTATTGTCTTCAGATCTGCACTTTGTATGATGTAAGGTCTTTTGACATGCTGATCCAGCTATTTAAAATTTGTTCCCTGAGAATAATTCTTATTGAAGAATTAAATAAACTGATTAAAACTCGCCTCTAGTTTGATATGGTATGTTGTAGATTGGTGGTATGGGCCACTAGCCAGAAGTCATAGGAAGGCCCCCTTGCAGCAGCA
GGTGGAGGGGACTCAAGGCTCTGGAGATCTCTGGAAGGACCAAGCACAGTGACTTGGCACACAGATTGAGTGATAAGACCCTGGACCTTCTAAACTTCAGATTAAAATGTCTGTGGACCCTTCCTCTGGGCAGAGTGTCAGGGTATCCATTTGTGACCTCTATTCCCTCATCTTGCTCCAAGCTGATTTCTCTTGCATCCCAGAGT
GGGACTGCCGTCCTCGCTGCTGGGGGCATATGCCCCAGCCCCTGCACCACCCCTGCTGCTGCCTGGGCAGGGGAAAGGGGGGGGCACGGTGCCTGTAATTATTAAACATGAATTCAATTAAGTTTATTGCCTCTTTACTGACCTATGGATCATCTTTCTTACCAGATCTGGCCACTGTATCATTGATACTTGCTTGTTTACCTGTC
TAAACCATGGCCCACACATAATGGACCCAATAACAGATTTGTATTGAGTTGCTGAACTGTCTGCACTAGCTTGCTCACGTATTGTTCTCAAGCTATGTTGATTAAATAAATCTTGATTATAACTAACAGTCACCTGTGCTATGAGATACAAAGCGGCGGCCGGAGTAAGGGAATACCTGCAGGGCCCCTGCCAAGGTGCCCCCTGA
TCTTCTTCTTTTTTTTTCTTTCTATTTTACTTTTTTTCTTCATTCAATGTTTATAAGCTAAAAATCCAACCAAATAGTGCTTTGTGCTTTAAAAGGGGGTATTAAAATCAACATTAATCTACAATCTCTCATATAAATTTTTAATTTAATTCAAAAATAAGCTATGAGAGCAAGGAATACAGATCAACAGCACAGTGCCTGCCTAG
TTTTTGATGCCCTTAGGCAATGAATCATGTGTTAATATTAATTTGTATAGACTTTAATTGTCTGATACTTTCTCTCAGGTCCATGAGGCGTCAACTCAAAATTAAAGAACAAACAGCCTTCCATTGCCTTGCTTTTCTAAGTTAATTATAGAGCCAAAGGAATAGAACAGTTTCCATAGGACTTGGTACCATCCGCCCAACTAGCT
GTGGAGTACCCTGTCCACGCTGCATGCAACAGTATTAGCTGAATATGTGCTGGGAGGTTTGTTTGTTTGGTTAGTTTTTATCATGGTGATATGTAAGATAATTAAAGGGAAGAGTTAAAGGCTTTGTTGCGTCTGCTATAACTCATCAGAAATGCTCAAATTTCATCGTAGCGTCTCCAAGAAGGTAGAGAGCTTGGAAAACATTA
AATGGACTTTGTATTATTTTTAAACCTTACACTCGATGTAAATGTTACTACAACTTATATTTGCCTGTGCTTGACCTAAGGTCATTTGTGTAGATGGGTAATTAAAGGATACTGAAGTGATATTATGATTCTATTATTGGAGAGTATCTTTTACATTTTATTTGTTTTAATGAGGGAGAAAGAAGCCTTTGTACCTAAGGTCATGT
TCACGGTACATCAACACAGTGGTGATGCTGGAGAACGTTACCCAAGGTCTCATCAGTGTCTCTGCTGTACTGGAAGCCACCTCTGGTTTTCCTCTGAAATATTAAAAGACAGAATCCAAAGAACGCCTTTAACTCTAGTCTTATTAGGATGATTTTCTATTATTAGGTCAAAAAGCTCTACCCAGGCAACAGACACAATCTGTGCT
GGTATAATTGTCAACATTTTAGTTTTGTTAGAGGTGCATATTAAATGTTACTGCCTGTAATGTAATTCATAAAATATATGCAATTTGGGGGTATGAAGAGATTAAAAAATTTACTTGTCATACAAAGAATTCCATATATTCCAAATGCAAGCAATATTAAAGCAAAAAAGAGCTTCCTCCTTTCTGAAGAGAAGGCCTCTTACATT
TGTAATGTAATTCATAAAATATATGCAATTTGGGGGTATGAAGAGATTAAAAAATTTACTTGTCATACAAAGAATTCCATATATTCCAAATGCAAGCAATATTAAAGCAAAAAAGAGCTTCCTCCTTTCTGAAGAGAAGGCCTCTTACATTGATTAAGCTTCCCATGAAGATGGTGGTTCTTTTTGGAGCTAGGGGCAGGTCTGGT
TAGGCCGTGCCAGGCGGCTGCGGCTGCGCTCTGAGAAACCGTTCTCTTAGTAGGGTTCATAGGGTGAAAACAGCGACAATGATTTTTCAGCAAATTGTAAATTAAAAGAATTGGTCTGTGTTCAACCATTTTAATGATTCCGTTTTCATTTTTGCTGTGAAGTGCACTGAAAAATAAATTTCAAAATGAGCTGTCATTCATGTGTT
TGACAATTTTGCTTTTTGGCAATAAAAGAAAGTTGGGATATCTTTGAACTGTAAAACCTGGTTTAATTCTTCTCTTTCTGGACTCTTGATAGATTGGATAATTAAACAGTATCCCAAGAAACTAAAGAAATGGGCATTTTAATTGCTTACTTACGTTACATTTAAGTGAATACTGCTCACGACAGTTTTACCAAGCGAAAGAGCTT
AGGCTGCTAGGATATTCTGATTATACAGTATTGCTTTTCCTGTCCTGGTCTCGGCCCCTCTCAATTGCTGTAAACTTTTATTTTCTACTTCCTATTGCTAATTAAACATGTATATAATGTAGAGGCTGTTGTATAGAACTGAATGAATTGGGATGCTATGCTTGAATGGGTAGCTACGTGGAAATATTGGATGGATACTGAAAGTT
TCTCCTGCTTCTACAACCTCTGGAGGACCCTGCTAGACTACTTAATATTTCTTAGACTTTATGGGGAGGGGTCTTTTTTGTTTGTTCTACGTCTAAATGTATTAAAATGAATTGTAAACTATTTTAAAGATTTATTCATTAACATTTTAAATATACTTCCTTCCAGTATTCATACGTGAATTTGTTTACTTATTTTGAAATAACAG
ACCCTTGGAGTACCTGGTGGCTTTTTCTAGCCACATTTGCATTAATCCTTATTGAGATGGGATGGTTTTCTTTCCTCTAATGGAGTCATTTTCTTCAGATATTAAAGTTAAACCATCCAATCCCTCACCTTCAGCCTTCAGTGAATGTGCTTCTAGTTGTCAGGAATGCTGAAGAATTAACACTTTGACTTTTAAATGTGATCCTG
GCTTCTCTTTGTTTTTGTTTCTTAGGATTTGGAAGTGGTTCAGTTTTAACGCTGGTATGAAGGCTAAAAGTCCTTAAGTAAAACCATGTTCAAAAATCCAATTAAAGACTAAGAACATAAAACCCATCACTTTGTTTAAACCGGTGTGACGAGAGGCTGTGTTTCTGCATTACAAATGATCCTCAGGCTTTGTGGTCCTGACCAAG
TTTTCATACGATCTATTTTTTCTTGCGATTTTTATAAATATTTAAGATATTTTATATTTTGTATACTATTATGTTTTGAAAGTTGGGAAGGGTAAGGGATATTAAATGTATCCATAAACAAGATGATGTTATCTTTCATGTGTTAGTATACTTGAATATTATACATGAGAGGTTGCCCCTTCAGTAAAAGATTGACTTGTTTGTCT
TTTAAAAAACTATTGTGCTTTCCTATAAATACCTTTTGAATTTTCTAAAAAGAACATGGTCATTTTTATGTTATTAAATATACCTTAGCCATAGTTCTTTATTAAAAGTATTGCTCAGAACTGGACCTCCTAATCAGAATTTCTGGGAATGGGACACTAGTAATTTAGTTCTTCAGGTGGACCTGATACCTACTCCAGTTATTATG
GGAAAGTGGTATTGTTGGATAGGATATTTTGTAAATTTACGAACATTCAGTGAACTCATTTACTGTCCTCAACAATTCAAGACATATGAGTTAAGTATGGATTAAAACATGTTGATACTGATTCAAAGTATTTGTTTTTGTCAACCAAACCTCTGGAGCCGGTTTAGCCCTTGGAGAAACAATATTGGCAATATCAGAAATCATTT
GCTCAGTAAATGTTGTGTTTAGATGATACATTTGAGCCTTTCAGATACTTCAGAGTAGAGTTTTAAGCTGTCTCAGTCTTTTCATTTGCTGATTATTTATATTAAATATGACATTGTAAATTACATTATTGTCCTTCATAACAGTTATAATAAGAAAATGAATTCATTATTTTTCTTGTAGGTATGAAATGGTGCTTCACAAAAAT
AGTTTCCCCTTCATCTGCTAAAGCTGTGTGCTGGCAGCTTCATAAGGGAATTTCTCCATACTCTACATACCCCGACTTTTTCTTTCAGTGTTCTTCCAAGATTAAAGAAATAGTAAACTTTCCCCTACTCATGACTTGTTATTAAGACATTTAAAAGAACTCTCTAACTGGAGAGAGAAAAGTGTGGTGCTAAATAATTTTTACTG
TATCTAATGGCTATTATTTGATATGCAAATGTATATAAAATGTTTATACATCTTTCCTTCATTTCTATCAATTTGTAAGTAAAAATTGTGTTAAGGAAAAATTAAAACTCACAGTACAAATGTTTTCGTAGAACATCTGGATAGACACAAAAGGCAACAGATGGCTTAAGTTTTTCTTTTGAGACAGGATCTTTCTGTGTAGCTCT
TACTGCTTCTGATTTTTAAAGAATTAATACATAGCTGTGACCATTGACCATATTTACCAATAAGAATAATTTCTCTAATAATGGGATTATATGTTTATGCATTAAATAAAAACTGTTCTACTACCAGCCTTATTTGTTTAATAAAAATGTTTGTGAAGAGATGTTTTCATTTCCTGTCAGAAGGTTCTAGTAGGGTTTCCCCTGTC
ATCCCTGTTATGCCTCTCAGTCTCCATATTAGTCTGTGTCAAGTGTGATATCTTCCCTTGTCTTCCATTTTGTTTACATCATCTAAGAATATCCCTCTTAATTAAAAACTTTTGAAAATGTCATACACATATGCCACATATATTGATTTGACTTCCCTTCCATACCTCGCTTTAATTTCCCACCCTACTCCAGGACCCTTCAACCT
CTGACACCACCTTAGGGTAGACAGACTGGGCCTGCTCCTCCTCACTGTTCCCTGAGCCCTGCAGAACCACACACACCATCTTAAGTTACTCAAGTACTACATTAAAAGGAGAAAAGCTGGGCACGGTAGCATATACCTTTAATCTCAGTATTTGGGAGTCAGAGGCAGGAGGCAGGAGGATCTCTGCGAGTTCAAGGCCTGCCTGG
GCCTATAATCCTAGCATCGGGGAGGCTGAGGCAGAGTGATCATGAGACTGGACTTCATAGTAAAACCTTGTCAAATGGGGGCCAAGAAGATGGTTCAGCAATTAAAAGTGCTTGCTCATGTAAACATAAGGACTCGAGTTCAGATCCCAGTATCTGTAATAAGCCAGGAATGGTCTTGCCCTGTGTGTACCTGTTATCCAAGCACC
ATCTGTAATGGGATCTGATGCCCTCTTCTGGTGCGTCTGAAGACAGCCTGTAGTGTACTCACATACATAAAATATTCTTTTTATAAAAAGTTACACATGGATTAAAAACACACACAACTGGATGCCATGTCTGTGAAGTGATATAAAGGGACAAGCCGAGGACTTAAAAAAAAAATGCTCACTGCCCTAGCAGTGCTCATGTGGCA
AGCCTAAATTGTAAATTTGGAAACAGTGCTGTAGCTATCAGAAATAATGTTTAAAAATGGAGAGTATCCATTATGTTAAATGATTTCATAGTCTCCTAAAATTAAAAATTGTATAATTATTTGCAACTTTCTTTTGTTCTTTGCTTTTTTTTCTCACGTTCTGTTCTTATTTTTTGCTATTGTTCTTTAATTTTGTTATTTGCTTT
TTTTCAAAGATACCATGATCATTCATCATGTTTTGGAGACTGTTTAAAATTTGTTTTCCTAAATTCATGTAGAAATGATTTGAGGATATCAACATTTTGTATTAAACATGTTTTCAATTCATTAAATTGTAATTTTTTTCTTAAATATGAAGGACTGCTAGCAATGTATTTTTAATTGTGTCTTACATATACCACGTAATTGGTTG
ATTCATCATGTTTTGGAGACTGTTTAAAATTTGTTTTCCTAAATTCATGTAGAAATGATTTGAGGATATCAACATTTTGTATTAAACATGTTTTCAATTCATTAAATTGTAATTTTTTTCTTAAATATGAAGGACTGCTAGCAATGTATTTTTAATTGTGTCTTACATATACCACGTAATTGGTTGTTCAAATTCATTTTTCTTCA
ATATTTGTATATGTTGCTAGAATTTAGGCTGTTGAAAATAGTGAGATTCTAATGTGTTTTTAATAAATTATATGTGTGTGTCTTGCTCAGATTTTTTTGGATTAAATAAAACAACCTTGACATCATAGTCCAGAAAATGCCAAATTTCTCAAAGTTGACAACAGTCACATTTTATGACCAGTATTATAGTGGGTATAGATAGCATC
AGTGGTAGAACTGACTCTCAAGCCTTGTTCATCGGTGTTCTCAGCAAACCTAATGTTTGTACTATACCGCCTGTATGTCAGTCACTGTGTGTTTATTTGTATTAAAGCTTTAGTCTCTTTAATCTGTTTAGAGTAGGTAGCTTCTATTGCTGTGGAGAGACACCATTACCACGGGAACTCTTATAAAGGAAGACATTTCATTGAGC
CATGTCATAAAGATTATGTCAGTAACCTGGCTCGTCTTGCTTCTTTGGAAGAAATAACTCCTTTAAAGAGCATCACTGGCTCCGAAAATACTTTCTAACAATTAAAACTTAGGAATAAAGTTGGATTTTTTTCTTTACAATGAAAATATACATATCTTTGAGCATACATGACCCCTTTCCCCATTAAAATAAACATGTTTCGTGTA
AGTTGAAAACATTGAAGTTATATTTCTATTCTAAATCAGTGGCAAGATGCCCTGATTGTGACTTGGAGTTATCTTTGAGGTCATTGTGCCACAAATTTCCATTAAACAAAGCCAAAGTTAATAGAAAATAATTTGTGGGTTTTGTGCTTTGATTTTTTTTTTCCCCCGTCACAGGGTGTTTCTACATAGCCCTGGCAGTCCTGGAA
TGGCTATTCTAGACCTTGGTTGATCTCAGCCCCTACTCCCAGACTGCTGAGGTAACTACAGTCCGTTACCTAGTGCTATTCTCCTTGTATCCAGAACACTATTAAAATTTTATTATGTTAATTTTCGTACTCCTGTGCTTCTTTTTTACTTTTGCTCATGCACGTATTTTAGTATGAATGTGTTGCTTTTTTAAAAGTTTGTGATA
GTGTACCTCCTCAATGCAGAGTGGTGGCGGCGGTCTTTTGTGAACTCGTGCAGGACTTTTGGGTTCTGTTACAGCCTTTGTAAGTTTTCAGTCCTGCTTGATTAAAAAATGCTATTTCCTTGGAGTTGTCTGCCATTTGGGGGATTTAGAATCTCCTGTGCCTGGAGAGGAGGGGTTGATAAAGACGTCTCACTTAGGGCTCCATG
CAACAGTGCCAATAAGGGGTGAGGACACTAACAGTGTAACTGGTGACCACGTGAACAGTTCCATGAATTAAATGTTTCCTGTGTTAATCAGTATTCTTAAATTAAAAGAAAATGTTTATAATGGAAATGTCAGAGTGAATGTGGGCTTTTTCTGGAGGTTGCATTAATTCTCAGAAATGTCAATTCACCCGAGATGGTACAATGGC
AAGGTTTTGGTGGCTATTGTACTGGAAAAATTAAAAGGCTATGTAAGTCTCAAAGCTAGGTGACTTACCCTAGTACTTATTCGGTAATCTGTTGGTAGCTATTAAACAATTGAATTATCCGAGTTTAATTCTGGAGAATTTTTTAAAAGCAAAAAGGTTCAGTGTCTTGTGATTTCATTCTATAGAAACAAATGCAGCCAAATGAT
TTTTTCCATGTATAAATATTTCACAGTTGACTCAGACTGCATATATGGTACTGTATCTTGCTTTTCTCACTTAACATCATGAACCTTTCTTTCCTGTGGCATTAAAAACTGTCTTTGAAAAATGACTGTCTTTGATAAATGGAAAGCATTTGGGGCTGTTAGTATAACTGAAATGTTTTCTTGGTGTGACACATGTACCTTTGTAA
GAGGTGCTATGGTGGTCATGCAAGTAATACGTAATATGAATCAATACACAGAACTCTATCGGATTCACTTTGTGTGTGTTAGTGCTCTGAAAATAGCAATATTAAACTGTCCCCAGAATAACCCTGTAGGCTTCAACTCAGTTTTAAGACAAGTACTACTTCCTATGCCAGGTACTTAACTTATGGTTAAACACAGACTGCATTCA
GCAGTTGTCAAATTTTGATAAAACGTGCCATTTTCTTTGGTAAGAGAAAGCAGGTCTAATGTCTGCCAGAACACAATTTATATGCCGAATTATTGGCTCCATTAAACTTTTTAAAAACTTTAGCACTGGTTACTTTTTTCCATTGCATTCAATATGTAGCACCTCCTCACCTCATGAGTAGCGCTTCCTTCCCTACTGCCGCTCCT
ATTCTATACAGACTTGAGATTCTCATTTACTCAACATTTACAATGCCAGGTGTCATCTATACTTGTGACCTGAGTAAATGGAGGAGGGGCACATATATTCATTAAAAATTATGCTGGTGGGAAGCGGTGAGATGGGTCAGTGGGTGAAAGGTGAGTGCTAGCAAGGCTGGCCACCTAAGTTCACTCCACAGTGTGGATGGAGGGAA
TTAAATGTGTATTTTAGCCTTTTAATAAAAATCAATCAATTACTTCTTTGCTATTTTGGTTTTACAAAAACACCCACTATCAAGGAGTGCTGCGCGGACGATTAAAATGCTGTTCCGGGCGTCCGTAAACTGAGACTTGCTGTACCTTTGCCGTTTGTCCAGTGTTCCCAACCACATTGTGTAGTTTGGGGCTGTTCCCTGCCGTA
TCAGTGTTTTCATGGATATGAATGTAAAATATATAAATATATAAACTTGCAGCTTTAACAATTGTAATACAACCTTTTGGATTAGTTATGTGTATAGATAATTAAATTCTTCATATAAAAGTTAGATGGAAACGTCTCTGTGTTCTTGCTGTTGGAATCTTGCAGTGCTGAGGGGCATCACACAGACAGATGTTAGCCACTGACCT
AATCTAACTTAAGTGCATAAACTATAGAAGAAACTTAAAATCATATCCCAGGAGTAGAAATGCGTGATCAGGTCACTTGGGTTCAACCCATCTAAATTTTATTAAAAAACAAATCCAAAGTGAATGTTTAGGAATTCAAACGTGTGGATTTTTTTTTTCTGCCTTGCAGGGGATATGTGGTCGATGAGATGGGTGGAGCCATGATA
TTTTTCTTTTTATCCTTATAACAGTTTTTTAAATTTCATTTGTGTGTGTGTAGATCAGAGGACAACTTGCAGGAGTCCTTTCACCATGTGTGTTCCAGGGATTAAACTCAGTTTGTCAACATACTGGCCAGCATCTTTATTCTCTGATCTATCTCACCAGCCCTCTCTCATAGAGTTCCACGCTCCAGATTGCTTTTCTACATCTA
ATGCCTCCCATGGAGAAACCATCAGTGTACTAGATGTCAGGTCTCTTAAAGGGTCCCTGGACCACTTCCATGTGAATGAGGAAGAAATCAACTGTCTTTCATTAAATGAAACTGAAAGTCTGCTGGCTTCGGCTGATGACTCTGGGGCAATTAAAATCCTGGACTTGGAAAAGAAGAAAGTTACCAGATCCCTGAAGAGACATTCC
TATTTGTATGTTTGTAAATATTTGTGTAAGTTCTAAGTATAAATATGTCAGTACTGTGTATGTTATTTTAAATTGCCTGTATGTCATCTTATATGTGGACATTAAAAGCCAATATACTCCAGTAGCATGTAATAAACACTTTAAATTGTTCCAGCCTAAAGCATGGTTTTCTTGCCAGAGACCAGTCATGGAAAGGCCATTTATCT
GGCTGCTCGGTGGATATCAGAGTGCGTGTTCTTGTTTAGTTTTTCCTTAGTCATACTAAGCATAAGTCCTTCAGATCCCGTGATTAATTTATAGGACTTAATTAAAATTAACACTAATAACTGGGATTGATTTAGCTCCCACTGTGTGTCAGTACTGTCATTCCTTGTTTCATCTTTCTTAAACTGTGAAATACAAACACAGAAAC
ACCTCCCAGAGTGAATCTGACTCAGAAGATGAAGCCAGTGTTGCTGCACACAGAATGCAGAAAGTCCTTCTTGGTTGAGCAGCAATGGGTATTGAAAAATATTAAAACACTGAACAGAAATGACTAAAAGGAAATGGGTCTTGAAGTTGATTGGAGACCTGAGCGTTTTCATCTTGAGTGTCCATGTAAGACCTGCCATGATGTGA
AAAGATGACTTGTAAATGCTTTGTAATTAGATCATTTAGTTAAGCAACACTGAACATTTTCTTGGAAAATGCTCAAATTGATGGGACCACATTCTTCTGGATTAAATACTTGTACTTTCTTGACTGATAGTCATCTTGACTTAAGTAGTTTGAGTAGCCTTTTAGGAATTACTTGTAAATAGCCTTGTAAATAGAGCATTTAACCA
TGCTGGGAATACCACATACCCTGCTTTAAATGTTTTACTTTAAAATGTGCCAAAGGTGCCTCTTGGTCTAAAAATCTTGATATTAAATGTTATTGCCAATATTAAAAATAAGCGTTCATTATAAATTGTACTTGAAATATATGACATTTTGGGGTGATGTAAATAAAAGTAGAGCTCAACCCTTAGTAGTGCAGCACGTCCCTGAG
TTCAGATTGTCAGGCATAGCATCATGTGTTTACCCATGGGCTGAGCCATCTCCTGCCCAGGTCTTCCTTTTGAATAACAAATGTGAGTGTATGCTATGTTATTAAAGATGGATTATCAAAAGATTTTCCATTACTCAAATGCTTAAAACCATTATCTAATCTTCATTTTGTCACTGTGTAACTCCTAAGGGGGTATATGAAAAAGC
TTTCATGTTTAGGTGTAGTGGGCGTGGCTGTTGAAGGAAGTTTGCAGTCTTGCAGCTTTTATTCCCTGTGCAACAAAAGCTTAGAACCTGTTAAAGGGATATTAAAACAAAGTTGTAGAATACAAACAGTAATTGGCCATGCAAATAAAAACTTTGATTTGTTGATTTGTTTTTTTTTTTTAATATTGGGGTGGGGATTATGTTCT
TTATATCCCTGGATTCTGATACTTAAAAGTTTTATATTTTAGAGACTTAGATATGGGAGATTAGCCTAAGGACAAATGAAACACATTTTTTTTCTCTTTAATTAAAGAGAATGGAGTCTAACCTGGGCATTTTATATTTTTTATTTAAAAAATGGGCCAATAGAAATTGTGTTACTTTTTAAATTAGAGATTCTTCAACTTTTATC
GGAGTCTGAGCTTTTTATGTGGGGAATTGATGACTTTTGTGAGTTATCTAGTTACAGCTGAAGTAGTTTCTCTGAAACAAGTTTCCTACTTCTGACGGATATTAAAAATACATACATTGAGAATTGTGTAAGCTTGTGCAAAATCCATGAAGTGACTTTATTTTTGTACTAAACAATGTCTCCTCCTTCAGATTTTCGGTCTTCGC
AGATTTACCCCGAAACCAAAAGGTAAAATTATAAAAGATTTTAAAAGCTAAGTGTTACGGTCCTCATGCTCTTTTCTAAGTATTTTGGAAGATCTTCTTTATTAAATCTGAAACTGTTCACATTTTCATGTTATGCCATTTATCTCCATTACATTAACTTCCTATCCCCTTTTCTGTATCATGAATGTGAAGCGTCTCCTCCTGTG
ATTTCTATACTTTTATGCAGTCTTTTGGTTCAAGGAAACAAGGCAGTTGAGTATCTGTATTAATGTTATTTATTCATCTTTATTTGCTTTTATATCTATAATTAAAATTTAAAGTGACATTATAAATTCGTGTCTATTTTAACTTCAATGTAGGTTTGTTAAGGGCATCTGAAGAACAATAGTTCATATTTCCATGTGTGAGGAGA
CTAAAAACAAATGCATAGTGGGAAGAAAAAATAATATTCATTAGAGTGGATCAAATATTTAGATAAATGTAAACACCCATTTTGTTTGATCTTTAATTGAATTAAATTTCTACTTTGAACTGGCTGTGGTTTTGATATCAATGAAGTGTAAAATTATATACATATTTAAAAGACCACTTACTCTAGTGTGGAGAGACCTTTCTATT
AAAGGAACTTTAGTTTGCGTATCTTACATTTTTATAAAGTACTGTAATTCAGGGGGTGGGGTATGCAACAGAGACAGACTAACCCATGTTTGTCATTTGCATTAAAATTATTTTGGGTCTCTGTTTAAAGAATTTGGATAATTGTATGGTGTTTGTTTGTGGTCCGGGATGCAGGGGAAGCAAGATTCTTCTTGCCCCTTCCTACC
CAGATGTCATGTTTAGGCATTAAGTGTCCATAGGTCATTCCGTAGGGCATCTAGTACACGTCGGTTCACAAATCTACTTCCAAGACCCTCAGAATCCTTCATTAAAGGGCTGGGCCTGGGTGTCTGAATTTCTGATGAGCTCCCTGCAATATGGTTAAATGCACTATAACTGGAGGTCAGAGCCTTAGAACCGGGGGGAGCAGAGC
CTTTGTAGGAGTCTGCCCTTCCCTCTTCCCCTGCCCACTCCACTCTGACAGCCACAGGTGGAATGATGAGGGCCCAAATGTGGGACATCTATGCTCAGATATTAAACCTAAGCTCACGTAAGAAGTGGGCAAAGACTGGCCCTGGTTTGTCTGTAAGAGACCCAGAGTTTCCCAACCCCCCTGCCATGAGCTAGGTCATCACACTA
AGTTTTATTGTTTTATTTTTTCAAGATAGGGCTCACTATGTAACCCAGGCTGGCCTGGAACTCACAGAGATCTTTTTGCCTCTACTTCCTGACTGTTGGTATTAAAAGACCTGTGCCACTGTGCTTGGCTGTGTCATTTTTAAATTAGATTTATCTGGGGAGGGTGTCCAACATAAGGACAGGTGTGAGTGCCACAGCTTGCCTGA
TTAATATTTCTATTGTACAAACTAGGGGTTTGAGACAATAAAATATTTTTAAATTGTTCAGTGTATTTGCTGATGGTTCTGTATGTTTGCTTTTTTAAAAATTAAACTATTACATCCCCTTCTGTGTAAAGTCGCTGTACTGTTGGTATTTCACATCTCACCTGACTACTTTTGTTTTTGTTTTTTGGGGTTTTTTTGTTTTGTTT
GACTCCTTCTCTAGCACAAAGCACAATGTCTTCTGGATGCTGCCATGCTTCCTGCCTGGGTGATAATGGACTGAATCTCTGAACCTGTCAGCCAACCCCAATTAAATGTTGCCCCTTATAAGTTTCCTTGGTCATGGTGTCTCTTCTCAGCAGTGGAAACCATAAGACACTGAGACACTGCAAAATTCTGGAAACATTTCAGTTAT
TCACTTGCTCCTGCAGGATACCCCACAGCAGACACTTCTGGACATGTAATGCTTTTGTATCATGAAAATAAAAGTGAAAAAGTAATTTCAAAAAGCTGAAATTAAAGAAAATTTCCTAGAACTCTGCCTTTAACTGTTCTTTGGTGTGACTGATGCACATCCCCTCCATCTGGTCCTCACCCCAACTCCATCACGGAGTTGCACAC
CATAACATGTTTACATGTTACATAGGATCGTGTTTGCCTTGACATCCCAGGCTGGCCTCTACCTCACAGCAATCCACCTGTATATCTCCTGAGTGTTTAGATTAAAACTGTGTGCCAGGCTCATTCTGTACATTGTAAATTCTTCTAGCTTCTACCAATTCTTCCGATGGGATGAATATTAAGCATCCTAGAGACCAAGACACAGT
AAAAGAATCCTTTGCCACAGTTCCAAGACACCCTAGGCTACATAGCAAAACCAAGTCAAATGCAAAGTTTTTAAAGACAAGATTAGGACTCCTGAAAATTATTAAAAGACTGGCAAAACAAATGTCTGTCTCTGAACATTTTCCTGAGATGTTGTTAGCACTACACAAACAAGCAGACTTGGAGCTTGCTGGGGCCTGCGTTGCTG
GTCTTTGTCCATGTGCTCTGCTCATTAAACTTTTTTCAGCTAGAAGTATATGGACCTATGGGGAAAGTCATTCATGTTTTGAAAAAATATCTAAAGGAATATTAAAACCAGAACTTAATTTATATGAAGTTTGATTTTTTAAAAAATACCTGAATTATTATTGCCTGCCCTGGCTAGTTTTATATCAACTTGATACAAGCTAGAGT
TACTGATTACTTTTGGTTACTTTTATAGCAAGGATAGGTTTCTTGACATATACTTGGTGTGTTTTGATTAAGCTGTTTAAAAGTTAATGTTTTTTTAGTCATTAAACTAGTTTGTCTAGACATTATCATCACTGTTGTAGTTTGAAAGAGGGTACCACTGTATAACCTATGATGGCTTCAAACTTGCACAATTATTTCTGTCTCAG
AGTTTCAAGAAATATATAAGATCTTAAAGACTCATCAAGATGTAGGAACAGACTGTGTAATTAATGGCTCCTGAGTCTACACTGCCCTGGTGCATTAGAAATTAAAAATACTTTGATTCTAAAAAAGCCTGAAAATTTAATGACTTCCTGCATTAAAAACAACTATTGGGAACTGTTAGTAACAATGGCTAGTCCTATTAGTCTCT
CAGTCTGTCTGCATTACCCTTGGCTGTCCTAGAAGTTACTATGTAAGACTAAGTTGGCTTTGAACTCTGAGATTCACCTGCCTCTACCTTCCCAAGTAGGATTAAAGGCAGTCACCACCATGCCTAGCTTTTGACTTTTGATTCTAGGACAGTTGTCAGGGTATCAGCTGAAAAGGCCTCGGGGGGCCCACGTGTCCAAATCACTC
CTCTGAGAACCAGATGAGTGATGGGAGGGTGGCTGAGTGGCAATCTCGGGGTCACTCTTGTGTAAGACTTTGTTTGTAGGGGCCCTCAAGTGCCTTTATGATTAAAGAATGTTGGTCTGGGATTATTTTTGCTGTAACCCTGGGGAAGATCTGAAGGTGCCAGCCATATCTGTCCAAGTTACCATCTCACCTGTCTCAAGCACCTG
GGAAATTGACACGTGCCACCAACTGGCGTCCGCTTGTGGCAGTTACTAACTTTCTACAGTTTTCTTAATCAAAAGTGGTCTAGGTAACCTGTAAAGAAGGATTAAAAAATTCAGATGTTCTAGTTCTGCTTGCTTTGTTTTAAAAATCACTGCTTTAGTCTACTTCAAAAGAATGGCATTTCTTTTCTTGCCCAAATTTACTCAAA
TGCCTTGCCACTCTTCTGAGGCCAGGTGCCCTCTGACCTGCCTTGAAGTGGAATTTGATACTGTACATTGTCTCAATGCCTGTTTTTACATATTCCTTTCATTAAAGGTTTTAGTTTGGGTGTATTTTTTTGGTCAGGTTGGCATTGATCCTTTCTTAAGATGCTGTGAGAACCATTTCATCCAATGCCAAATAAACTTGTGTTAT
GTTGGCACATTACGCGGACCAGTCCCTTGGAAGTACAGCGTTGGTGCTGTTCCCAGGGCCCTGCTGAAATGCCTTCTAGCTAACCCCCAATTGAATCCTCATTAAAGAACACCTGGAACTGTCTGGCCAGGCTGCTGATCCATGTCCTGGGGCCCACGTGGGTGTCTCAGGGTTGGAAGCAAGGGGTGCTGGGGAGCTGCCTTCTA
CTTCCAGATGTTCGTGTCACGGCTAACTGCATATTTCAGGAGAAAGTGTGTAGCTGCCACAGATGACCGTGTCCAGAAGATGAATGAAGTTCTTACCTACATTAAATTCATTAAAATGTATGCCTGGGTCAAAGCGTTTTCTCAGTGTGTGCAAAGTGAGTTTAAAGACTTTCCTTGTGTACGTGGTGAAGGGATTTTGGATTCTT
AGTGCAGGGATTCCTGCATTTCCCCTGTTCACAGATACTTCTATCCATGTTGAAGCTCCTTGTAGTTATATGTCTTGATAGTTAGGCTGATTCAAACATGATTAAAGATGAACGGAAGCCAGCCTTGCAGGTTCTGAATGTGTTCGGAGGAAATTCTACCCATCTGAAGGTCCTGCTCTGTCTCATCGGAATCAAATGGCCTGCAA
GTTTTTACAAAGAAGTGTTGGTTTTCTTTTTAACTGTTGTAATTAAAGTCCTGTAGTTTATTTAGTGACTGATGCAATATTGTTCTTGCTTCAAGATAACATTAAATCTATTTCTCAAATATATTGGCCAAGTAGAACTGGAATGAATGTTTCTCTTTGGTGCGAGGTTGTATTAAATAACCTCCCAACATGTCTGGGTATTTTGC
TCACTCAAATGTTTTGAGAACTGTTTAAATAAAGGCAAGAAAAATTGCTGATGCAACTTGTTTTTACAAAGAAGTGTTGGTTTTCTTTTTAACTGTTGTAATTAAAGTCCTGTAGTTTATTTAGTGACTGATGCAATATTGTTCTTGCTTCAAGATAACATTAAATCTATTTCTCAAATATATTGGCCAAGTAGAACTGGAATGAA
GCTAGTAGCAGTGCTCAGCAGCATGCACTGTTGAGCTTTTCTGACGCTGTGTCAGAATGGCACTAGTTCAGTTTATATCCCTCTCATAATATGGCAGTTCATTAAAATACAAAGCAGTAAAATGTCATTTGCTGTACGATTATTAACTATAAATCTGGCTATTTCTTCATCCAGTAACCTAAATATGATATATACTTTATATTGGG
GAGCCTGGGTTTCTCTGTGTAGCCCTGACTGTCCTGGAACTTGTTCTATATGGCCTCGAGTACTGAGGTCCGCCTGCCTCTGCCTCCCAAGCGTCCTTGGATTAAAGGCGTTCGCCACCAATGCCTGGTTTATTTTTGTTGTTTTTAACAACTTGTGTATGTTGCGCCTGCACTTTCAGAGCGTGTATGGTGGTCCAAGTGACACT
GCTTTATTTCAGACATGAATTTTTGATGTTATAGATGTTTGGGGGTAAAGTTCTACAGAAAAATACGCATTTCTGCAAACAGTTTTGTAAACTAGAATTCATTAAAGCCTCTGTCGCAACCATGAATTCACAGTTAAGAAGGCTGTCCTTCAACTGGGCATATTAACCCCAATAATGTTTAAATCAACCACAGATGAGCCTATAAG
TGGTAGTCATGGGGTGCCCCAGAAGTCTCATCCTGCAGAAGGATGGTGGATATGTGTACAAGCATACAAATGCACATTGACTTTGAGGTTTTGGGAAGTTATTAAAATTAATTTTCCACTAGTTGATATTCTTATTGTCTTAAGTAGGCAAGCTGCCATTTATACATTTAATGTTGACCCTCTAGGAAGGGTCTGGAGATGGCTCA
GGACCGTTTATTCATTTTATGCATAGTTTACCAATGGCTACACCACTATAAAATGATACTCTATCCCCCATAATAAGCTTAATATCATAAAATAATACCCATTAAAGTTATTTTCCCACTTTGAGTCTGTGTCATTTTTGAGGGATGGGGAGAGAGTTGGGCTGGTTATATGCAGCTGAAGTTATAGATCAGTATTTATTGTAGTT
CACAAGTACAGTGTACTGTTAGTAGTCCAAAACTGCTTTACTTTTGTAAAAACACTGGTTAATTTGTATAAGATATTATATAGCTTTTTATGCTTTAGAGATTAAATATCATGGGGGAAACTAATTTATTTTTGTCACTTCTAGATGGTGGTACCTCTTATAAAATGTTTGGGGGTAGTTTGATGTCATTTCTTCTTTTAATCAAA
ATTCAAAATAAGGTGGTGGTTAGGTTTTCTGTGGTCTTTGTTCTTTTGTTTGTTTTGCTTTTAAACAGTATGTAATTATTTGATAATTTGTAATTATTAGATTAAATGGGTTGGATTATGTCTTGACTGCACATTAGAGTCCACCATGTTTTCTAAAAAATCATTTCTGTTTAAACTGAGTGCGGTTGCATATCACCTTTTATCCT
CTTCTGTCCTACTTGAGACAGGCGGTTATATTACCTAAGTTTTCATAGGAAAGAAGAAATATTAAGGCTTAATTCTGTAATGTTCATTGGCTCATAATTCATTAAAAACTTCATACAAGGAACTCTGTGGTAGTCCATGTCATTTCATAGTTGCCATTTTTTCTCATTGTTGACTTCGGAATGTCAAGCCATTTCGTTCATCTCTC
TGTGTGTGTGTGGGGTGGGGGGCAGTTTTAAGTTATTAGTTTTCAAAATCAGTACTTTTTAATGGAAACAACCAAAAATCTGTCACAGAATTTTGAGACCATTAAAACAAGTTTAGTGAGGAAAAAAAAAAACCTTGATTCCTCCTACACACACACACAGCTACACCCCACCCTTAGTTGAGCCACTATCTTCTTCCTCCCCTCTT
CTGGATCTTTTATTTCATCCAGTGTGCACATGCAAATTCCACGTGGTGGAGGGCTCAATGACATTTGGATTTTTTTCTTTTGCAAGGTGTTATTATCTGCATTAAATAAAGTCAGGTCCTTACATACAACAGACTGTGTGGTTTCCCTCATTCCTTGTTACTGTGTCCTTAGGTTGGACTTCTGGGTGTTTCCTATGACACATACA
GTAAAACGTTAATTTTTAAACTATATGTTCTTTGTTTCGTTTTATATGAGATTGTGTAAGTTACATTTCAGTAGTGGAAAATGTACTAATAAAGGCGCTCATTAAAGCTGCATTTGAAATAGACTAAAGAGGTGGTTATACTCACTAACGTACACTAATGAGGAACTAAATATTTTTCAAGAAAAATACAGCCATTCCTAAGAAGA
GCACAGAAGCATAGTAGGAGAGCAAATTTGATTTTTTTTTTTAATGTAAGAAACTTCCCAGAAAGGTAGGTAGGTTATAAGTATTCAGTTCCCTCTTACTATTAAAGTATTAATATTTTTCTCTATTTCTTTATCTAATTTTTTCCTTTCCTTTTTAAGACATAGTTTTCTCACTCTGAGTAAAATGTTCCTGTCTACGTTCAGAA
CAGGGTTTCTCTGTGTAGCCCTGGCTGTCCTGGAACTCACTTTGTAGACCAGGCTAGCCTCGAACTCAGAAATCCACCTGCCTCTGCTCCGAGTGCTGGGATTAAAGGCACGCATCACCACATGGCTTCCGATCTTTTTATTACATCCAGAATTAGGCACCCAGTACTCAGGGTGCCACTGACCTGTAAATCCAGAAGCTTGGGAG
CTTTCAGACTGTGGGTGCACACAGTGGAAAGCTGTGTCCTGTGTGTGCTGTGCTCTCTATGTGCTTTGCTTTCTACACCTGTTGCTGTCCCTACCTATTTATTAAAAGCTATGAGTTCAGACATAACCAATTTTAGTATTTAATATTTAGTTTTTACTTTGTGTGTGTGTGTGTTTATACTGTGTATATATAGGTACCTACAGAGG
CTAGGTCTAAGAAGGAATGTGCCAGAGTGGTGTGTGTAGGAGGGATCCTAGAAGGGCAAATTCAGTAGGGTCCTGAATTCATTATAGTGACAATCACTCTATTAAAGACAACCTGAAGATGCTGAGGTCTGCCCTAACTCTTCTGTCCTAGTCTCCAGGGGAATCCCATTGGGGAGTCTGCTGCCAGGATGATCTCAGAGGCCATC
AACTCTCAGCTCCTTCTGCACCATGCCTGCCTGGATGCTGCCGTGCTCCTCCTACCTTGACGATAATGGACTGAACCTCTGAACCTGTAAGGCAGCCCCAATTAAATGGTGTCCTTATAAGAGTTGCCTTGTCATGGTGTTTGTTCACAGCAGTAAAACCCTAACTAAGACACCACTCCTGGAACCCATAGGTGGACAGAACCAAC
CTCTCAAAGCCTAGATCAGAGTTCTTGAAATTGAGTGATATATTTCCACTTTTAATGAAGAAAACATTTGATACAAGTTTCAACGTGAATTTTTACTCTTATTAAAGTACATCCAAACAATGTGATTTGTGAACTTATTTTTTCAATACAGATTTTCATTGTGTTCTGTAGATTAGCCTTGAGTCCACTTTGTAGACTATACTGAC
CTTCAAGTTTCCATGTATTTATATATAAGATATTACTATTATTATAATCCATCTGTCTACCCAGAATAATATAACTGTTAATAATTGCTAAAAATTTTTAATTAAAATAATTACTAAACTCTTATTTTGAATCTGTACTATGTCATATGAGATGTGGTGTGGAACAACTTAAAACTTGGTCTTTGACTCAATTTTGATGTCTAAAG
GATACGTATTTATTTAATGATGTCTTTGCACAAATACACAAATTGTGACCAAAGTATTAGCTGCTCTTTGGAAATTTTTGTCCTCCTTTTATATTTTCCCATTAAAGTAGCACCTATTTTTTATTAAAGAGATGTTTGCCTTTCTTACATACACTTTAGCTGTGCCAGCTATAGTTGTGTTCCTTTCTACAATAAAGCTTGAATAT
TTACTTGAACAATGAAGGACCGAGATCATGACCGTAGGAGGTATTATTTCTTGTCTGTGATTTTTGCAGAGGTTCCCCTTCAATGTTAGTGATCTTAAACATTAAAATGCAATTGTTAAGATTTGGTTGCTTGATGTAAAGATACAATTTGTCTGTACTGTACTTTCTTCATAGGATTGTAAGGGTGTTCTAATCACTTTGCATGT
GGGTCTTACTATGTAACACTGGCTGTCTTGGAACTCACTATGTAGACCAGGCTGGCCTCAAACTCAGAGGTCTACTGGCTTCTGTCTCCTGAGTTCTGAGATTAAAGGTGTGTGCCATTACTCCTGGCTAGGTTTTTTTGTTTGTTTGTTTGGTTGGTTTTTTGTTTTTTGTTTTTCTTGGCCAATTATTTTATGTGCAAATGCAC
TGTGTGGACGCTGTATCCTGCTGCTGTCCCTCTCCTGGTCTCTCACACTGCATGGCCTCCTATCACTGTGAATTGTGGCCTGGTCGCAGTTTGTAGTTTCATTAAATGGCCCTTTCACTCCCCTGCCCTGGGCCTCTGCTGTCTTGCCTGGCTTCCTTCTTTTCTGAGAGACAGGGTGGGACTATAGGTAGTCTAGTGGCAGGCAG
TTTGGGTTTTCCACTGCCTTAAAATGATACTTATTTCCTTAAAAAAGAAAATAAAATAAGAGATATCAGTCAGAATTGCAGATTTTTAACAGTGGTCATTATTAAAGCTGTGTTATTTTCCACAGAATATAGAATATATATTTTTTTCGTGTGTGTTTTTGTTAACTACGCTACAGATATTGAATGCACCTTGAGATAATTTAGTG
GTTAGTTCTTTTAACATTATTTTGCTTAAATTTGATAATGCCCGACAAGAATATATTTTGCTTTGATTTATACACTGATTCTTTGTGACAAATATGACCCATTAAAAATGCCTTTTAATAGACTAACTTACCTTTTGTAGCTAGGTACTCATGTTCTTTTTTAAAAGATGCCCTTTGGATTGGATTGGATTGATCATGTTTAACTC
CTTAATAATTATAAAGGTCTGCCTAAAATTGTACTATCTAGTAATAGTTTTACTATGTCAGTTGGCCATTATGGTTGGATGTTTGGGCTTGTAACAAAATATTAAAATAGATTTACATACATTTTTGTTGAAATAAAGTATGAGTTTGTGGGGCTGGAGAAATGGGACAGCTGTTAAGAGCAGCAACTTCTCTTCTGTTTCCTCTT
TATTTATATACAACTTGTTTCCTTGTCCCACACTTTTTAGATATTAGCTACTGAACTACGTCTTCATTTTCATTGTACTACTGTACTAAACAATATTGATATTAAAAGGCATATGCACTTTATTTCTTAATAATTACACCAATAATGTTTCCTTTACATCCGTACTGCCTTTCAGGAACAGTTCCTTGCAGTAGTTTTGGTGATTT
TGATAGAGTGCTTGCCTGCCATGTTTGAGGTTCTTGCTCTCTAAGCATGAGGACCTGAGCGTGAATCCACATAAAAACTGGATATATCAAAATATCATTCATTAAAGATGAACCCACATAAAAAGCCCAGTATAGCTTCTCGTATTGTAACCCCAGCATGGGGAACAGGGTGGTAAAAATGGGTGGATTACTGGCTAGCAAGCTTC
TGGTGGGCTGGTCCCATCTGTCTGAGAAAATGTACATTTACCAGAACACTAATTTTCATGGTGCTAATATCCCATCAACATGACACTTTTAAAACTTTTTATTAAAAATTGTTTTCATACAATATATTTTGATGTTTTTCTTCTTTCCCAATTCATCTCCACTCATCCAGATTTATGTTCTTTTTCTTTCTAAAACAAACAAAAAC
AAAGTTTCATCTTTAATTAAAATGTGCTTGGTAACAATGTTCTAGCTCTTAACTAGTCTGATGGTTCCTAGGCATTTCAGTCCCAAGATCCTTTTGAACAATTAAAAACTGAAGCCTCTAAGCATTGTTTCCATGTGTGGTGGGCTGGTCCCATCTGTCTGAGAAAATGTACATTTACCAGAACACTAATTTTCATGGTGCTAATA
GATCAACTCTACTACATCTCTTTTTTTTGGAGGGAGGGGGGAACAGGGCCATTTCATGTTAATTCTATCAATGATCTGTGCCACAAGGTCCCCTATTTTAATTAAAAGTTTCATCTTTAATTAAAATGTGCTTGGTAACAATGTTCTAGCTCTTAACTAGTCTGATGGTTCCTAGGCATTTCAGTCCCAAGATCCTTTTGAACAAT
AAAGACCGGTAACTTGCTTGAGTTCCCATGAATAGATTTGAGACTGAATGGCAAATCAATTTTGTATTTAAATTTTTTGTACTGATTTGAAAAACAGATCATTAAATATCTCTAAAAATATGTTTCCTGCCTTGTTCATAACATTCAACTGACGCTATTTGAACATAAAGTGTTTCTTAGTAACACATTGTAGTAATCAGCCACTG
CAGGCACAGGAAAACAAACTCCTACAGGCTGTCATGCTCCTGCAGGAAGATGAGTCATTTTTAGCACCACCTGAAGACTTTTATTTAAAACAGCTTTCATATTAAACTGCTGCTGTATTAAACAGACCTTAGTTTCCATATAGAAACTTTATAACTGAAACACCCTTAAGTATTTATATTCTTTAATTATCTGACCCACAAGGAGG
TTGATTATCTTGGGATTGATGAAAATATATGTCTTAATGCATATATTCATCGACTTTATTATTAAGATGATTGTAACAAAACAGCAAACATTTATTGAGCATTAAATGCTTGATTGAAGTCTTTATGATGCCTTTTTTTGACCTTTATAACTGTGGCCAGGAATGGTGGTGATGGGTGTCAGTAATCAGCCTTTGGGAGGGAGAGG
TTTTAATTGGGACTTTATAGATAAATTAATTAGAATACTGAGTTCTGTGCATAAAATGTTTAGGACCGTATTCTATAACATGAGTGTTTTAAATCTTTCCATTAAAAATGTGTATTTGTCAACACTTTTACTGTTTCCTCATCAAATCTGCAGAATCTTTTAGTAGGAATAATTGGTATTCGGAGGCTAACTTCTTAAGCAGCACA
AGATAAGTACAACTCATATGTTTTAAATCCTTTAAGTTCAACTCAAAATGTTTTCCATATTTCTTGACACTAAAAATGTAATAATTGACTTTTAGTTCATATTAAAAGTACATCTTGTAATAAAAATCCTGTTTGGAAACTGGTTCATTTGCACAATGAATTTTTGGGGGAACATAATTTCTGCTTTGTACACTTTGCAGTTAATA
TCACTGCTTAGTGTTGGGTTGGGTTCTAAGTTGTTTTACACTGAAATCAGACTTCATGTTTAATGCCATTAGGCGTCAACGTAAAGAGACTTGTAAAAATATTAAAGGTATATCGTTAATTCTGTATCTGTTGCTTGTCCTTTGTAGACAGTTATGTTAGGACCATAGGCAGTGCAGCTGCCAAGTTATTTTTAAACCATCTAAAA
AACTCGAGGTTGGTTGTTTACTATTTCTGTATGCATCAGATAACAACTGTGACTAGCCTACGAATGAACCTGTTTTTATAATCGTAAATAAGAGGCATACATTAAAATGCACAACTTCACCAGTAGTGGATTGATGCAACTTGCTGTCTTTATTAGGGTTGTTCATTTCCCATCTCAGAAGCCAGCCTACATAACGTGTTTGTAAC
ATTACATTTTTTATTATTTCATGGCTACAAAATAAAAGAAATAACCACAAGAGCAAAATAGGTCAAAGCAGATGCAAAATCATATTAAGGAAGTTTTATCATTAAAACACAGAGAAAAGGCACTTGTATGGTTTCTGTATTATTATTTTCTTTGGCCAACAGTCTACAGTTGCAAAGAATCAAACAAATAGATCAGCCTAACCGAA
AATAAATAGTATAATGCAACTTTCTCCAATTTCTAAAAACAATATAAGCCAAGTAGTTCCAATTTGACAAAATTCTTATTTTGTTTTTTGTTGTGGTTATATTAAAAAAAATAAATGAAGAGTAAATGTGATTATCTCCTACTCTGCTTCCCTCTATGATCATCATAGTTTTTTTTAATAATATTTTCACTGGGTTACTTTCCCTA
CTCTGCTCAGCCAGGGTTTAAAATGTGTTTGTGGTTGCTTGTTTGTTTTTCCTGAGGGTGGGAAGATGTATGTTCTGTATTGGCTGGGTCTAACAGTAATATTAAAATCATTTCGTATTTAGCCTCATCTTGAACGAGCAATCGGATCAGTTCAACTAATTCAAGAAACCAAACTAGTTAGCACTTAAAAGACTGTTTCCACACCA
CAGAGGGACTGTGTCCAAGCAAAAATTCATCATCTAAAGGACAGTGCATATGCTTTTCATAATAACAGCAAACACTTGCTTATTAGGTAATTGTACCTGCATTAAAAGGAAAGCAGTCGTGATTTTTGTAATTTGTCTACCAGAATGCTTTGCTTTGTAGCTTTTTAGTAATTTCTTTCCTTTAAGAATTTTTCTTTTAATTATTT
AGCATTTCCTGGAGGGAAGGAGTTGCGGGCAGGCAAGGGGTGCTCTCAGCCACCAGTGCAGCCTCCAGCCATTGCAACAAGCTCTCACTGTCTGAAAAGCATTAAAAGCATTTGAAAAGGAGAGGCACCTGCGGAGGCTGAGTGGCGAGGGTGCAGTCCCAGCCCAAGGCACCCGAGTAGGTCAAACGTGCTATTTTCCCAAATGC
GCTTTGTAAATCTTCGGAAACTTTTTTCTTTTACAAGAGACTATTACATATTTGAGAGAAAATATTTATATTAATGGCTTAATCTCTTTGTATGTTTAAAATTAAAAATAAATATATCTCTTCTCAAAAATATTCTAAATTATAGAACTGAAATTTGTGAAAGCATAAACTATATTATAACTTATAAAACCATCCAGTTTTTTGGT
GGTTGATGCTTTCTGATTCTGTGATTTTCAGAAGAGTAACTTTTCAGAAATTCAGGACTATCGTTTGAAAAATATATATGTAATTAAGCTTTAGCCAAGCATTAAATTAATTTTTAAACACGCCTTTTGTTGTATCTTGCTGGTGACTAAGTTCAGAGCATACATACAGTGGTTCATATGGTGAGGCTGTTAACAGGCCAGTGTGC
GATTTCTTGAGAATGAAAGGAACTCAGATTATTTCTAGGAGTCTATGGATGTTTCTTTACTGCCTGTCATATTTTGTTTATGGAAGTATTTTATATGGTCATTAAATTAACTTCGTTTACGTATGCTCTATAAATGATGAGTGTTTAGTGTAAGTTGTATAATTTTGCGTGTCTGTGTGTGTGTGTGTGTGTGTGTGTGTGTGTGT
AGTCACAGAAGAAAACCAAACTGACGTTAGCCAGGGAGAAGAATCAAAAACACCCAGAGTCAAGGCAGGCTTTCTAAACTGGCTAAATCTGTGGAAATCTATTAAAATATGACTGTTTTGTTATTCACGATCATTTTCCACTCTGGTCAGTTTTGAGTTGCTCTGACGTCAGACGCAGAACCTAAGATTGACTGTCGTGCCCCAGG
GCAATATTTGAATAAATAATGAAAAATCTTCTTGGCAATTCCTTATCTTTGAAATTTTTGTCAAGATAATAAAGACGGTTACTCCTTGAGTTATTACATAATTAAATGTTTTTGAGCTTGTATCAGAGGCCCTGGTGTGTCCCTTTATCTACTACCTGAGTGTTTTTAATCCCTTACTGATTCAATTATTAACATAAATAAATAAA
CCTGTGTGATATTTTTAGTTAGATAAATTGAAGAAAAGGTTTAACTAGGAACTAATTATTACTGCACTCATAAAGTTGGATGTTTAAGGATTTGTTTTTAATTAAAAATTATTTAAAGTCTAACTCCTTCCCTGATTCCCATCCTCAACGCTGTTCCTCTGGAAGAGAGCACAGGTTTTAAGCCTTAGGCACTGAAGCTTAAACAG
TTTGTTGACATTAAGGTCACCAGATGTGACCTGTGAATGTACTGTCAAGTCTTTTTATCATGTTACTGGAGAAACTTGTCTTCAACAGTTTGTTTTTCCAATTAAAAATAGCTGTGACTATTAGGCATAACTTGCATGTATAAATCAAAAAAACAATGGAACCTAGGGGTGTGTATTTTTCATTAACAGTAATGCACATTTTTTTC
AAATTGACCTGGATTTTACTCTCGCGTCACTGCGAGTTGAATGTAATTGTGTCAGCTGACAAAAGACATCTGAGGTTTGTAATGGAGCAGAATGCAGAACATTAAAGATGCACGGGATGTTTTATTTCCCTCCCCCTCCAGTGTCCTGATTCTGCTAGAAACAAACTCACAGGCTCGAGATAGGCTGTGCTTTTCCTCAATGGTCG
TTTGGGAATCTGAACCTCACCTCCCACTTGAGCTGTCCTGGAACTCACTGTGTAACCCATGCTGGCCTCATTGACCAGCCTGTGTCTCTCAGGTGCTAAGATTAAAGATTTATACCATCTTGCCCTTGAAGCCATTTATTTTGGGGGGAGGAGGGGTTAGTCTGAGACAGGTTGTAGCCCTGGCTATCCTGGAACTTAACTAGATC
CAAACCTACCGGCTTTCCATGTCTTACCTACTGCAGCTTCCTCCTCAGACTTGCCCTGAAATTACTGCTTTACTCTGAAATAAAACCTTTAGATCGGATTATTAAAGGGAAAAAGCACTAAGTTTTCTCCTGATGAGGTTTGTTTTTCCGTCTTTGATTCATGCTTTTCCACAAATGTCAGCAAAGAATATACTAGTTCTCTTTGG
ACTGCCAAGTAATTGAATACATTTTATTACTTGGATTTTTCTAAACTCTCCCTACCCACTCACTTTGAATGGAGCATTTACAAACACTGCTCAAGTTTGTATTAAAGGAAGGATTTTGGTTGAGCCCTTATATTGATGGTTAATGCATACATAAACACCTTTATGCAACTTTAACACTGCTTTACTAACTATGTCTATTGGTTATT
ATATGATGGGCTAATGATTTTTATAGCACCTGGACTTAACTTTCTTTACAGAGACTTTTTCCCATAACTATTATTAGAACAAAGATATGCTTGAAAAATTATTAAATCAAGTTGCCTTCTGTTTTTTCCTAATATGTAAAACATTTTCCTAAATAAATGATAGAAAAGTAATACTTGGTTTAAAATTATTTCTCATTAAGAGCAGA
TTTTTTTTTTTTTTTTTTTTTGAGACTGTCTCACTATGTATCCTTGGCAGGCCTGGAACTCACAGAGAGATCCACCTGCCTCTGTCTCCTGAGTGCTGGTATTAAAGGTGTACACCACCACAACTGGCCCCAACCTGTTCAATAAACTCATTTTTATTACTAAGTGTGAGTGCATGAGATGTGTTTGTTGCCACCTGTACCTCAGA
AGAGTCTCTCTCTTATCTCTAGATGGCCTGGAACTCAACTCTAGACCAGCCTGGACCTGAAGTCACAGAGATCTGCTGCTTCAGTCTCCCAAGTACTGGGATTAAAGACCTGTGCCAACAAGTATAGCCTTAATGTTTTTCCAAAAGGATTCAGTTTCATCCTGACTGCATAACACCTTCAAGTCCTGCTTAAAAAAAAAAAAATC
GCCCCTCCACCCAAGGCTGTACAAGAATAAGAGGATGCAGCAAGCGTTAGTATAGAATTTGCAAAACACTTCAAATTGTCATATTGCCTGTTTTATGGTCATTAAAAAATAATGGTGTTGGTACTACTCTTATAGTCTTCATCTCTAGAAAAACAGTTTTAAAAGGGCTGATAAGGTGGCACCGCTGATAACGTGCATACATACAA
ATTTAACAAGAAAATCTAAATTAAAGCTTAAGACTTTTTACCTGTTTTTGTTGTTGTTTGCTTTTGCAGTTGAAGATTAAACTAGGGCCTCACACATGGTATTAAAACTGAAAGGAAACTGTTTTGCTTTGTTTTTTGTGGGTTTTGGTTTTGGTGAGATGGTCTTATACCATAACACAGGCTGGCCTTACTGGTGTAAAAAACAC
CTGGAATAGTTAATCGTAATGGTTAATTTTGAGATGTGTCATTTTTAAACAGAATAATCTTTAAAGCAATATAGAATTGTGATTTATTAGTTAATTTTAAATTAAAATTTTGAGATCCTGTTGAAAGACAATTGTATGAATTGAGATTCTTTTTTTTTTTTTTTTTTAAAGACTTGCCTCTGTATTCCCTCTTTTGCCATCTCTTA
ATAGCTGGCCCAGGAATTGTTTTGTTTTTCTTGTTTTTTGTGGGTTTTTTGTTTGTTTTTCTGCTCTAGAACAACTCAATTTGGTGGCACTTAAAAATTGATTAAAGACCTGGGTAAGGATGAAGACTGACTAGTTAAAAGGTGCGGGTGGTCCTTACTCGCTGCATCTTCAGGGTATTACAGTTCCTCAAGTTCTCATGAGTTTG
TTTCTCCATGTAATAGCTGGCTGTCCTGGAACTCAATTTGTAAAGCAGATTGGCCTCAAACTCACAGAGATCCACCTGCCTCTGCCTCCAGAGTGCTGGAATTAAAGGTGTGTACCACCACCACCTGGCCTCATGTCTTTTTATTAAAGATAGAATTCATATGTTAGGATGGGAGGAGTTGGGCAGGTAGTGTTCTAATTTGAAGA
CTTGAGGAGAAAGGGTCTCATGGCGCTAACAGCCTCATTACAGTGGTGTGGACCCCATAACAAACAGCCTATATAGGATATGCTCTGGATGTTTCCAGCAATTAAACTTTTCTAAGCTGGCTGCCTCTTGTGCTGCTCCACTCCCTGGGAATATAGAAAGAAGGATACAGGGATATGAGTGAGCGAGCAAGATTTGGGTCTGTTCC
ATTAGGAAAAAAATATGGAAAAAAAATATCAGAGAAAAGTGTCAGAGAAAGTTGGAAGCTCATATCCCCATAGTCGCAGATCACGATGTAAATCACTGTAATTAAAATTGGTGTTAAATCCTTTGGGTTTTCCACTGCCTTAAAATGATACTTATTTCCTTAAAAAAGAAAATAAAATAAGAGATATCAGTCAGAATTGCAGATTT
ATGCTGGAATATAGGCACATTACCGTTCATGGTAAGAATCTTGGGTTTACAGCCAGTTTTGATGCAGCCTGCTTAGTGATATTAATTTGCCATTTTTATTATTAAATTTGATTTCTTTATGTGATGTAATGAATTGTACATACCGCAGTGTGAATTTTTTTTTAAATCTTTTAGTGTTTACTTCCTGCAGTGAATTTGAATAAATG
GGTATCGTAGCATTTCTCTGCTGTACAGGTTGTCTCCCTAGTTTGTCTGAATATGACTATGTAATATGCATGTTCTGGGAGCATTTATCTAGCAGGTCTCATTAAAGTATTTTGAGGGTTGTTTTTTTGGTTTGTTTTGGTTTGTTTTTTTCTTGAGTTTTCATTTATTCTACCTTTATCTTTTTAGTTTTTTTTTTCCCCCCGAG
GTACTACATTTTTCTTTATAATAGCCAAAGTTAAATATTATTGCGTTGAAGATGTCTGGAAAAAAAAGAGATCGCTTGGTTAACTAGAAATATTGTTTACATTAAACTCCCTTTATGTTATTCAAACAAGTTGGTAGGTAACGCAGCAATGTTTTTAATTGGATTGTAGACACTGAGGGTCACTCCAAGGTCAGAAGTACAAAATT
GTCCCTTTCCCACATGTGTGTCAAGTCGATAGGAAACCAGCTCTGTACACTGTCTGATGCTCATTCCACCCAGTATGGCAATGAAAACAATTACTTGTTGATTAAAGTGTTCCTTTCTCTCACTGTCTGCCACCCTACCCCCACTGCTCCCCCAGTGTGATCAATGTACCACAGCTGAATTTTCAGGAAATTGTTATAGATCTGAA
GCCAGGGGATATAGGCAGGAATTTTGACCCATGGGAAAAAAATAGGAAAAGATGTGCTTTGACAAGTGTGAGGTATTCACCTTTGATATTAGCCATAGAAATTAAAAATGTATGCAAATACTAAGTGTGTTCTATGCAGATTGTGCCAGGAACTTCCAGATTTACTCTAGTCTTCTTGCAAGTGGAGGTGTAGAAATTCAGATATG
GGTCAGAAATAAGTCACCTTTTAAGGCAGTCTCACAAACTTTTGAAAACTAACCATTGTAACTAGTTTGTGTAATTTAAGTAAGGGAAGAACTTAAGGTGATTAAATAAATACAAGCTTGTTTTAAATACTGGAGTCTCGTGAATTTGGAGCCTTATTTAAACCTACTTAACCATGATGATGTTCATGTAGAAAATGTTACCAGGT
TATGAAAATGCTGTTCACTCTGGAGCCCTTGATGACTGATTGGATTTCCCTCTTATTTATAACAGTGTCAGGTGCAATGCCGTAGCCTTGGGTGTCTCACATTAAAGTACAGCAAGCTGACCACCTGGGTTCCTGTCCTCAGTTTGGTCCTCTGGTTTCCCTTTCTGCTTAGTGTTGCACTGATTTAACAAGAACTGTCCAAGGTG
TAATCCTGTTCTACTGCAGTTAGAAAAAAAGTTGAGTTGTTCCCCCCTGCCCCCTGAGTTGTTGAATAGTGAAATAGAGAACCAAATAGTTCTCTTTTCTATTAAAAATTGCTATTTTTTGTAAGTAATCCTCTATTTAGTGGACATCACCTAGTAGTCTTTGTTTATGGTCACAGTTTCACAGTACACCATTTTTTTCACTCAAA
GGTTTTACAGTTATTGTAAGAATTGCGTATGAGTTCTGTGGGAGGCAACAGTAACATGGAAGGCAATCAGTTCTCATTAGCTATTTCAAATAGCTTATCCATTAAAATCACTTAATTCTGATGGTAAAGAGTGTAGATGGCTTGTAAAAAACACAAAATTAATAATGCAGCCCAACAAACATTCTGGTTATTTATGTGGACTCTAA
TATCTATTTAAGTGTATTTGCTATTGTTTTCAAAGTGCTGACAAAGTTTATATTTGTAATGCCAGCATTCCTCTTCCCCATTTCCAGCTGTCACTCCTTCATTAAACTGCTGAGTCATTCCTTCCTTTGTCCCTTGGTTGTTTTTCTGTCTGTGGGAAAGTGTTCTTTAATGACACAACCAGCTGAAGACTAGGGTGGCATTTTCA
TCATAACAAGTGGTAACTTTGTTATATTCAAGAAGAAATACTTCAAATTAAGTTGCTACTACCTCTTTCTGCTGATCTCTGGAAAAAACAACACTATGAAATTAAAGCCTGGGGAAATGAGCCATTTCTCTGACTTTGTTTCAAGGGTAGAAGTTGCTAATAAAGAAATAAATCAACTTGATGTTTAAGGTCATCGTTAATTTCAA
TGTGTGTCACATCAGCAACACAAGGTCCTGTATCCTGGACCATTTCATCATATTGCATCATTTCAAGGGAGTGGAACCCACCTCTGAATCTGCTTTGTTAATTAAATGATTTTTAAAAATGTTTACCATGAACTCTATGTTGCCTTTCATTTTTCCTAAAAAAACGATATCACTTATGTATAGTGGTACATGCCTGTAATCCTAGT
CACATGAAAAAAATAAATACATTTTCAAAAAAAATTAGAAGTAATTTTGCTGTTAAAAAATATCACCGAGAAATCCATGAACATTTATATTGGAGATTGCATTAAAAGTGTTTCTCATTCTTTTCTTTGTTTTTTTTATTTGTTTGTTTGTTTTGTTTGTTTTGTTTTGTTTTGTTTTTTTAAGACAGGGCCTCTCTATGTAGCCC
CAGAGGTTGCTCCTGACTCCATGATCCAGAACACTTGACACTATCATTGAGAATGCTCTCCTGACCTTAGCAGGAGTCTAACTCCAAACATTTTCTTACTATTAAATTGTGAAAATGTTTCCTCAAGTCATTAGTCTTTGAACTCATGATGTCTTCTTATTTTCCTGTTACTGTGAAAAGGCACTGTGAACAAAGCAACTTACAGA
GGTTTGGGTTGTATAACCCAGGTGGCCATGAACTCAGTGATTCTGCCTTACTCTTTCAAGTAGCTGGAATTATAAGCCACTAGAGCTCACCAAGGTCTCCATTAAACTGGTTCTGTATTATGCATATCCTTTTATCCTTACTGGGGATAGAACACAGGATCTCATGCTTGCCTACATCCAGAGTAAAGCCCTTAGCATGTACTAGA
AATCCTGTACTTAAGTTTGTAATATAGCCGGGAATTTCCTGTCTGTGATTATTATTATGCCTTTTTACAGAAGAAGATGGCTGTAAATTATTGTAAATGGATTAAATGAGCTGCCCTGCCCTGCCCTTCTCAGGCTTCTTTTGACTGTTCCTTTCCCTACCAACTCAGGCCTTCTTATTAAAAAAAAAAATCAGTGTAATAACACT
ATGGCTGTAAATTATTGTAAATGGATTAAATGAGCTGCCCTGCCCTGCCCTTCTCAGGCTTCTTTTGACTGTTCCTTTCCCTACCAACTCAGGCCTTCTTATTAAAAAAAAAAATCAGTGTAATAACACTTTTTAATGATTTGTCTTGATGGAATCATTGTTTAGAATGTAAAAATGGGGAAAGGGGCCACTTATTTCTTTTAGTC
CTATGCAGCCAGGTTAACATTTGAGGTAAACTTGATTGGCTTTAATATAAAAACTGTTACAGTACACACTGATTGTATATAAAAACCTTATATATGACAAATTAAATTTTAAGAAAAAGGATATGTGGGCTCCTGTAGTTTTCTGCTGCATTCTTGTTTCCACGAGCATTTAATCTTTGCTTTAAGTAACAGCTGCCAGAAAGAAA
AGTGGATGGGTGTGTCTGATTCTTTTGCCTACTCTCGAGATGGTTCTTGTCTTAATTATTTGCTTTGCGAGGTTTGATATGAAGGTTTGTGCCTATTTTTATTAAAATATGGTATGCCTTGTTCATTTGCTATCTCCGAGTATGCTGCTCTTTTTTCAGGGGAAATGGTAGAATATATGGGTGTGATGTTAGTTTGGGAGGGCTAT
AGTGGGTGGGTGTGTCTGATTCTTTTGCCTACTCTCAAGATGGTTCTTGTCTTAATTATTTGCTTTGCTAGGTTTGATATGAGGGTTTGTGCCTATTTTTATTAAAATATGGTATGCCTTGTTCATTTGATATCCCCAAGTATGCTGCTCTTTTTTCAGGGGAAATGGTAGAATATATGGGTGTGATGTTAGTTTGGGAGGGATAT
AGTGGGTGGGTTTTTCTGATTCTTTTGCCTTCTTTCGAGATGGTTCTTGTCTTAATTATTTTCTTTGCTAGGTTTCATATGAGGGTTTGTGCCTATTTTTATTAAAATATGGTATGCCTTGTTCATTTGATATCCCCAAGTATGCTGCTCTTTTTTCAGGGGAAATGGTAGAATATATGGGTGTGATGTTAGTTTGGGAGGGCTAT
TAGTGGGTGGGTGTGTCTGATTCTTTTGCCTACTCTCGAGATGTTCTTGTCTTAATTATTTGCTTTGCGAGGTTTGATATGAGGGTTTGTGCCTATTTTTATTAAAATATCGTATGCCTTGTTCATTTGATATCCCCAAGTATGCTGCTCTTTTTTCAGGGGAAATGGTAGAATATATGGGTGTGATGTTAGTTTGGGAGGGCTAT
ATAATTTGGTCATAAGTTATTTGAAATGAGTCCTTTCTTCTAGTGATTAAAATTATATACAATTACCCGTACATAATTATGAAATCACTGTTTTGTGATAATTAAATTGGCTTTTAGGTTTCAAAATTTTAATAAATGAACTCAGTAAAATTTATTTTTGCTGTAAATATTTTTATTGTACAATATCTTGTCTATACTTAATCAGA
GAAAAGGGTCATGTATGTCTGGTTTTTGAGAATGACTCCATTCCACCTTTTGAATTAAGTATTGGCTAAGATATGTTCCTAATTTGTGTTTAGATTCTGTATTAAATGCCATGACTAAAGCTAACTTGGTGAGAAAGTGGTTTATTTCATCTTATAGGTTATAATTGATCAAGAGAAGCCAGGATAAAGGCTAGACTAGGAACCTG
TTACAAATCACAAGGGAATAAGTAGTAGACTCACAAAGATAACAAGTTTGTGAAATCCTGTAATGAAGATTGAAGTCTTTAAAAATGTAACAAAGTTTATATTAAAATAAAAATTCTGTAAATGTAACTGCATGGAAAGATTTTTTTTTTCTTTTTCTATGTTCATGAATGCCTGGCCTGCACTGATTACAATAGTTGTATGGAGT
TTGACTTCTCTAAAACGTGGGGGCCCTGACCTCATCCTCACTGGACCTTCCAGGAGGAGAGAACAGATGGAGTTTGCTTTCCTCTACCTTATCCTAAGCTATTAAAACTCACGTTCGGGGTCACTATAGTACTTTGTGGATTTTTCATGCATGAAAATTTCATACATGAAAATACTATTTAAATTTGCATTCCAAAATGGCTGTGG
TTTTTAGACTGGGTCTCTCTATGTAGTCCTGGCTGTCCCCATGTAGACCAGGCTGGCCTCAAATCAGAGATATGCCTGCCTCTGCCTTCCCCAAGCTGGAATTAAAGGTGTGAACTGCCATGCCTGGCAAGAACTCACTAGTTCTTTAATACATGGCTGGCCTGGCCCAGCAGGGTCTCATGATCCAATAAAGAGTGGTATCCCTC
TCCACTTCTTCCATTGTTGTTACATCCTGGGTCATATTTCACGCGCAAAGCTTTGTTGTATTCCCATTGTTTTGTTTCTGTTACACTGAAAACTTTCCTTATTAAAATTCTTTGCTTTTTATTTACTTTTATTATATGTTTACATTAGTGTATTATGTCATGTGTGTTACTGTGTGTGTGTGTGTGTGTGTGTGTGTGTGTGTGTA
TTTCCCATGGAAGAGACGCCTCTGGCCTGTTGTTCTTGTAAAGGTATTCTTAAGGGGACATATGTTTTGATTCTTTCCCACTCACTGGGTTCAATTAGATATTAAAAGGCTGCTTTTCAGAAATATTGCTGTGACTCTGCCTTGATGGTGGCTGGGTAGCCCAGAGTCTAGGGTGGGAGTGAGAGTGAAATTTAATTCTACAGAAA
TCTGTCATTTTCCAGATGCTTTTTAGGTTCTCACCAGTATACACCTTTCCCAAATATCCTTTTAAAAATACTTGAGTGGGGCTGGAGAGATGGCTCAGTTATTAAAAGCACTCTGCTCTTCTAGAAGTCCTGAGTTCAATTCCCAGCAACCACATGGTGGCTCACAACCATCTAAAATGGATCTGATGCCCTCTTCTGGCATGCAG
TACAGGGTTTCTCTGTATCCCCCTGGCTGTCCTGGAACTCTGTACACTAGGCTGACCTTGAGCTCAGAGCTCCACCTGCCTCTGCCTCCCAAGTGCTAGAATTAAAAGGTGTGGGTCATCATCACCTAGTGTCTTGGGTTTTTTGTTTTGTTTTGTTTGATTGGTTTGATTGGTTTGGTGCTGGAGATTGAATCCAAAACCTCACG
GGGTTTCTCCGTGTAGCCTTGGCTGTCCTGGAACTCACTCTGTAGACCAGGCTGGTCTCAAACTCAGAAATCTGCCTGCCTCTGCCTCCCAAGTGCTGGAATTAAAGGCGTGCACCACCACACCTGGCTTGTTTATTTATTTTCAAAGCAGGGTTTCATGTAGCCCAGGCTGGCCTTGAGCATAACTTCATAGCTGAGGCTAGCCT
TTTTGTTTGTTTTTTGAGATGAGCTGTCCTAGAATTCACATTGTAGACCAGACTGGCCTCCAACTCCGATCAGCTGGACTTTGCCTCTCAGAGTGCCTGGATTAAAGACTTGCAACACTACACCTGACTTCTTGAATTTCTTTTTTAATCCACTTTGAGGCCTGTGTTCCCTTTCTTCACCTTCGTTCTCTGAGATAGTTTGATGT
CTTTCAGTTTAAGGGTACATTGTAGAGCTCAACTTTTCAGTTACTGTGCAAGATTGTTTTTCATGCTGTCATTTGTAATATGTTTGTGAGAATCTTTGGGATTAAAGTTTTGGTTACAAATTGTTGTTTAACTTGAAAGCCTGTTTTTCCTTGCACACTCAAAATCTGTGAGCTTGGTATCAAGTCCAGGTAAAACATTCCTATTG
CAGATGAGATTTAGGTATCAATCTATTCCAGTGTATATTTTTGTACTACCAGACTCTTGTCTTCTGGTTTTCTTTTAGGGTAGGAACATAAAAGATTATTATTAAAAGACACTGACTTAAAGTTGGGTTGGAGTATATTTTTATCTAAACAGTCCAGTAATATTTGAGTTTTACATTCCTACCATAACTATGGGATCCTGAAGCAT
TTTTTGGGGTCTTGCTGTGTAGCTCTGACTAGCCTCGAACTCATGTAGACCAGACTGGCCTCAAACTCACAGAGATCTGCCTGTGCCCCAAGTGCTGAAAATTAAAGGAGTATACCATTGCACCCAGCTTCCTCTACCTTCTTACTGGTCTTTTATTGATATGACTAGGTACTTGGTCGCTGGACGTCACTTACAAAGATGGACAA
TGAGTTAGGAAGTCTGTGCCACTGGCCTTCCGTCATGCAGGCCCTGCTGCTACCACCCCCCAACGTGTGCTGGGACCCTGCTCGGACTGCCTGACTGTGCATTAAATGAGTTGAGTTCTGTGTTTCTTAATTTGTTGATTGTTTTTGATACCTCATGCACCCTCTTGACATCATTGTGGACAGCTGGGTGTGAGTCCTGTGGCTGT
CTTCCACCAGCCCCCAACCCCAATCCTAGCAGCAAGTGCTGGGATGCCATATTTGCACCTAATTCTGGGTCTATCAGTGTGTCTTACAGAATCTTGGATCATTAAACATATTTTTACTGCTCATGTGGCTCTGTGCTGGGCTGCTGTTGTCCACAGTGCTGTGTAACTGAGGAAGGGGAGTGTTTGTGGAAGCCAAGCTTCTCCAG
TCTTGTATCTTTAAAGAGGAAATCTTATTTAACCCTTTGTGTCCTAGATTGACTTACACACATAGCCTAGAGCTCAGTTTTAGTTTAACATTGTGAAAATATTAAAAGAATCTTGTAACTTTATTCTTTTTTTTCTCCTGCTGAAACAAATTAAACCAATCATATGGACATTTGGATTGTCTGTGTTGGCCGCTCACCTAGTGCCC
TGACTTACACACATAGCCTAGAGCTCAGTTTTAGTTTAACATTGTGAAAATATTAAAAGAATCTTGTAACTTTATTCTTTTTTTTCTCCTGCTGAAACAAATTAAACCAATCATATGGACATTTGGATTGTCTGTGTTGGCCGCTCACCTAGTGCCCCAGGATGTCCAGGAAGGGAGGGCAGCGCCTCCCTGCTTGCAGCAGGGCT
GACAATCTTTAAAATGTGAATACTGTAACAATATGTTTTCTTGGATTGTTGTCTTTAAAAGGATTTTTGTGAAGCAATTGATTTATCAAAGAAAAAAAAAATTAAAACCAGAAACATGCCTTGTGGACGATTGATTCTGTAAAGCTTGTGCCACCAAAGTGGACTTTGTCACTCCTAGGCAAGATCCTCAAGATTGCCACACACCT
GTGGGTCTGTGTTTTCTCTAACTGCCACAGTGCTATTTGTTTACCATCAAATTGTATTGGTGTTTCCAGGGCTTGTTGGTACAAATCAAAGCCAAGACCAATTAAAAGAAATGTATTTTTATCTTCGGATTGGTCTTTGATGTTGCCTCTGTGTGTATAAAAATAGACCTCTGGAATGACTGTCATGTCAGGGTCTGGAAAACTCA
GCCCCAGAGCTATTCAGGAGACTATGCCTGCAGCTGGCTCCAGGCTCCAAATTGAATTGGTGGGAATGGGCTTCCCCTCCTTTTTATAAGCGCATTCTCCATTAAACATTTGAACCTTGAACAGACTAGCATGTCTTGGTTCCATTATTTCTCAACTTGCCTAGGTTCCCTCTTTTCTTTCAGCTCCCGGTTGCCTCCCAGGCTCG
AGCAGTATACACTACATGTATTGAAGTCATGTTTTTTAGTTTGATAAATCAATTTTTTGTACTGAAATAAGTTCTCACAATGTAGACTAGGCTGGATGATATTAAAGGTGTGTGCTACTGAGTTATGGTGATCGGTCTTATTTCAATGGGCATTTTCTGAAAACCAAGTGTGTTTCCCATTTCATGTGAAACTGCTTCATGAAACT
CTGGGAAGCAGGGGATATACCCACTTCCTTCTGGGAGTTAAGAAAAACACATGATCAACACAATGTAACAATCATAGTAGGTAAAGAAGCAGAAGATGTAATTAAAGGAAAATGTATAGACTTATGTAAGGCTGAAAGCAATGGGACATGTGTCTCAAGAGCGTAGACAAAAAGCATAGCACCGTAAAGTCACTAGCAGTCGGATG
CCCAGAAGGTATGTGAACCAACGGGACAAAGGGCACTAGGCTTTGAGAAGCCACAAGGAAGCATGGGTCAGGTTCCCTGATTATTAGTCTTTAAGATTCTATTAAAATTTTTCTTATTGTTTTGCATAATTCATGGGTGAGATGGGGGCTAATCTGCCTTGGAGTCCCTGTGAAGATCAGAGGGCAACTTGCAGGCAGTTGATTCT
ACTTGCCATAGCCAGGACTGAGGGGCTGGCCCCAGGACGCTCTCAAGAAATGGGGCTACTGTGGTTTAGACACTCCTGCTGCTCACATTGATGGGTGGCTATTAAAGTTTCTTCACCCCTCTGTCTGCCTCTAGCCTGTTTCCCTTGGCCTGGGCAGCCTATGGTCTCGGCTGGATCTCCTTCTACCTTTTAAAAGGGAGTCTTCA
TGTCAACCGCCTCCTCTCACGACTATTAGAAGTGAAATTGTTGTTTGGCCACTTGGTATTTCTGAACTCCAGGGTTGCGGGCTGTGGTGGGTCAGGGAGAATTAAAGTGTCCATTTGGATGATCAAAAGGCTCACTTTCTCTTCTTGTCTCTCCTGTCCGTGTGTGTCTGCCTTGTACGTACCCACTTCTCAGATTCCCGAAGCCC
TACCAGTGATGGGCCCCTGCCCAGGGACCACACCCTTAGCAATTGTTGCCCAAGTAAGAGAATTACATCCCATGACACAAGCCATGCTTATACAGCATCCATTAAAGAGTGGCATTCAGTTTTACTGTATGTCTGTGTTTTATCTGTGTACATGTGTGTCTGTATGTGCCTGTGTATCTGTGTGCATATGTTTGCCTGTGTGTATG
TTATAGTCTGGCCCGTGGGGACATCCCCTCTGGCCAACAGTCCTCCTGCACGTTTCCCTCATCTATGTGGAAGCACTTAGCTCCCCTCATACACACCTGCATTAAATGAATGATTTATTCCTAATAATTAATAAAAAGGTATTTTTTCTACAATCTGGCTGCTTATGAGATGTTCCAGATGTCCAGACAGCTAGTGGCTTGGGCGG
TTTTTACATGGTTTAGAGGCACAACGTACAGATATTTCATTTTAGAAGGTTGTCATAAATGCTATTTTTACTAAACATGTCGTACCTATGCAGTATATACATTAAAGGAAAGCTTGCACTGTATCTACTTGGTATTTCTTTTCTTACCAAGCTGGATAGTAAAGTCACGAGGTCATCGGTATCTGTCTTTACAGAGAGGTAGGGAG
CTGTTTCTCCATGCCCTTGTATTATCATTTGTATCAGTCCCCATAGGTGCCAGAGGAGACTGCTAACCTGGATAATTATGCAAGTTAAATCAGGGTTCTCATTAAAGGAGAGATTCTTGTGAACTTAGAGTGTTTCCTGTCAGAACTAAACATCCAGAAGCCTCCTGCTCTTCCTCTGCCCCCACAAGTTACAGTGCCCCCCCCCC
AGTCTGGCCTCAAACTCACAGAGATCCACCTGCCTCTGCCTTCCTAGTACAGGGATTAAAGGTATGTGCCTCCATGTCCTGCAAATTATTAAACTTAAAAATTAAATAAAATTTTAAAATTTAACCGATTCTTCCTTCAATTTAGTGTTGATTTGTGTACTAGAAACTCAAGTTCCTGTGTTAATTTAATAAAATAATGACATTTA
TTTTTATGACCAAATATTTATAAATGCATGGCACAATGCACGCATGATTACTAGTATGTAGATGATTAAAGACACTATTTTCAGGGTTATTACACTTTTTATTAAAATTCTCATATTCTCTATCATAAATGCCTCATGGGTTTTAGTTGCAAAGCCCTAAAGTCCATAAAAAACTTCATGCTAAGGGAAGCAATCAGAAAATTGCT
GATCACCCATAATGACATGATCTCAGCATTAGTGTAAGGTGGTATGCTTTCTGCCACGTTTGTTCCTGACAATTGGCATAGTGTTATTCTATCCTTTATGATTAAATCAGAAACTTTTTCTACATGAGTCTTTTTACTTTGTTTGTGCTAAGAAATTCCATTCCATAATACTGTCTTCCCTTTGCATAATGAGCCCCATAGCAGAA
CTAGGTCATGCACGAAGAAGGAGAAGAAATAAATCAACATACTTTCCGATGCTTAGCGCTTATAAGCACTAAGCAAATGCATCCTGTGAGTGAGACAGATATTAAAGGCATAAACAACTAAATATGTGGTTATACGTTGCAATGGGTGACTGGGAAGGAAGAAAACCGTTAGCAGGAAGGAGGACAATGGAGTGGGCGAAGGATCA
GTGCTGTGCCAGAAGGGACAAAGGCCCCCAGCCCAGTTGGGGCCCCAGTGTTCCTACCCAAGTTTTGGTACTTGGAAATGTCACCTTTTGCTCTTATTTGATTAAACTGCAGCAGTGACTTTGGACCTGTGTTTTGGTTGGCATTAATAGTTGATGGACAAGTAACTGCCTTTCATCACCTTCCAACACCACTCAGGAAGCCCTGA
ACTGACGTCATCAACACTTCTGAGCATAGAAAATTGATGTCTGTGTCCAACATTGCTCTTTTTCCTGTTTTGACCAAATCAAAAGTTAGTGCCAACATTAATTAAAGTTCCTATTTTAGAATCTTTTGTTTGTTTGTTTGGTTGGTTGTTTTGTTTTGTTTTGTTTTGTTTTTTTGAGTCAGCGTTTTCTGTATAGCCCGGGCTGT
TGCAAGTCTCTGCAGCCAAGTGCAGAATATGGGTCAGCTCTTCTGAGGCCCTCACCCCCTTTCTCTCTACTCCCCTTCTGTCCTAAATATAGACTTGGTAATTAAAATACTGATTGAAGTCTAGACCTGTAGCTCCTGTTGGCAGCCATCCTCCTGCCACCCGTTCTGATGCCCATTACTGCCCCACAGAGCAGTGGGTAGGCAGC
CCAGCACCCATGCTGGATGGTTCACAGTTGCTTTTAGCTCCAGCTCCTCCAAGGACCTCAGGGTGCCTGCACTCACTGCACAGGCACAAGCATTAACATAATTAAAAATAAAACCTGCTGGATGGTTCACAGTTGCTTTTAGCTCCAGCTCCTCCAAGGACCTCAGGGTGCCTGCACTCACTGCACAGGCACAAGCATTAACATAA
ACTAGACAAAATAAGTTTTAACAACTTCTCTACATATCTGTAAAGAAAAGTATTTTCTGTTAATTTTTTTAATTTTTGGCCAAATTATTTTCTCTTTGTCATTAAAGTCAAATGTCTATCTGGCTCACCACAAAGTGTTCTTTGATTTTGGCTTTGAGGCTGCCATTTCTGGAATAAGGGGGGATGGGAAACAGCTGACTTCAATT
TAGAACTCTCAGCTCCTCTTGCACCATGCCTGCTTGGACGCTGCCATGCTCCTTCCTTGATGATAATAGACTGAACCTCTGAACCTGTAAGCCAGCCCTAATTAAATGTTGTCCTTAGAAGAGTTGCCTTGGTCACGGTGTCTGTTCCCAGCAGTAAAACCCTAAGACAGAAGTTGGTACCAGGGACTGGGGCATCACTGTGATAG
GTAGCCTTTTGAGCCTTGTTAGGGTATATATCTTATTTATATGATTACACACACACTGTCTAGGCCTCAGTCATATATTGTACATAACTTGATATGTCTTATTAAATACATTTAAGAGAAGTTCTTGAAGTGTTTGATTTCTGCCTTTTAAAAATACAATTGTGCTTGGGAGAGGCGGGGTCTACAGTTTAGTTTCTAAGCATAGA
GCCACACTCAGTGTGATGTCCCATTCGGTTTACCTGATATTGTCTTATGTTTGCGGTGATAGGGGTTAGAAATTGTTGAAACTCCCCTCCTGTGAGTCCTATTAAATTCATAGCAGTGTAACAGACTTTTGCTGGTTTGGCCTTCCCCTGCCTCCCTTTGAGTATGACAGCGTGAAGAATTAGGGGGAGAATGGAGGAGCTTTGAG
CCCCACCGGAGTGGAATGTGCTTCACGTGGGGGAGGGGGCTGCCTTGCATGAGCCTTTATCCCCGTGTGGACTTTGTGATGGAAAAGCCTCCCGGAGCTGATTAAAGCCAGGCCCTGCTCGCTGGAAGGAAGCGCTGAGGTGTTTTCATCCCTTTCCCTCCTATCCCCGAAGACACCGCTCTTTTCTAAACCCTCCCTTTCTTGTC
TTTGGGGCTCATGCCTGTCTCTTGAGTGTGAAATACAAGTCATGTTTATTTGATTTTTGTAAGCGGACTTTTTACACCTTGTTTTTGTAATAAGTTTCTTATTAAAAGAATAAAATACCTGTCTTTTATGTGCAGGCTTTATTTGAAATCTTTTTCAAGAACCATTACTACTCTTCAGGACAAGGGCAAGGACCATCTTCTGCAGA
AGGAAAGGCCCAGGCAAACCCAACAATGCGGTCTCCTCAGCCCCACTCCATGGGATGTATTCTATCGTGCATATTGTTTGTTTGTTTGTTTTTGTTTTTAATTAAAGGCTATGTTTTTATGATTCTATGTTAATTTATTAGGAGATAGAGCTGAAGTTTCCATGTGTTTCAGCTAAGGCATTTTGATGTTACTTTCTTTCCAAAGT
AGCAAACTTTAGGCCTTACTGGGCAGGGTCTCGCTGCTCCACCCTGCCAAAGCTCAGGGCAAACATGAACCCCTTTGAGTCTTGGCACTGATATTTATGGATTAAAATGCAGGTATGTGAAGATGTCTGCCTAGCTGTTATTTAATGTAGCTAGGTAGAGCGGGAGCCAGGTGAGTGCCTGTCAAGCATGCGTGGTGGCACACACC
TGTAGCGGGTTTTCCAATCTCTGTGTAGCCAGCAGTTCTGTCGGTGTGAGCAGGGCCGCAGCGCCCGAGCCGCAGTTGTGATTGCTTTATTTCCCTGGTGATTAAACCTTGTGCCATTCTATTCCTGTTAAATCCGTAGAAAATGAGAAAATACTCGACATTTTGGGGGAAACTTGTAAATCTGAGCCAGTAAAAGAAGAAGGTTC
AGTGTCCTTGTGACTTTGGTTTTTCAAGACAGGGTTGCTCTGTGTAAACCAGGCTGGCCTCAAACTCAAGAGAGCCACTTGTCTGCCTCTGAATGCTGGGATTAAAGAAGTGTACCACCACTGCCTGGCTCTCCTTGTGATTTTGAATTAGGTGACTTGCGTGAAGGCAGCAGCAGCGACCTGGCTCAGGGAGCAGAGGGAGTCAC
ACCCTACGGGGACCCACTTGTGGCTTCCCACGTGGTTGTACATATTTGTCATTTAAGATCTTTCTTCCCGCCGCTTGGCTTGAGCCAAGTTTTGTTTTATATTAAAAAAGTATATATAATTATATAAAGTTCTTGGAGTCTGCACCGCCAGTGTCGGGAATGGACCTTCAAAAGGCATCTCTGTGGAGAGGTGGTTTGGGAGTCGG
CTTCTGTAAAAAGAAAAATTGAGTGAACCTATAGATGAATTCTCTGTGCTAGTTGTGTGGATTACATTGCAATTTAAATTAAATTGACTGTATTTAATTAATTAAAAATCACTTGCCTTGGTTCCTAAGTAAGTGTTCTATTATTGTGAAGAGACACCATGAGCACAGCAATTCTTAAAAAGAAAGCATTTAATGGGGCTTGCTTA
GAATTTTAAATGGTTGTTCAATCTGTGTGTGTGTGCCATTTGCTTGTTCGTTTTGTGTTTTTACAGATTTGGGATAAGTGGTAGGTTCATAAAAGATGACATTAAAAGCACTTGGGACCATTGAGAGCTGTTCTGACCCACTTGAAACCACATTAAGAAAAATCAGAGCTGAAAACAGCGAATAGGTCAATGTCATGCCTGGACCA
AGGCTGTTGTCTGACCTGTGTGTGTGTAGCTCCCTCCCACACAAATACGGAAATATAAGAAAATGAAATCATAAATGTTTTTCCTACCTTCTTAGAACCAATTAAATACACCAGAAAAATAATGGAGTTTGGTTAAATTATCCTTTTACCCTGGGTATTATTAATTTTTGCTTGTTCCTGTTAACGAATGTGCATTTTTTTTGTAC
TCTTCTATTATGCACCTCTAGCTGTCCTAGAACTTGATATGTAGACCAGACTGGCCTTAAATTCAAGAGGTTCACCTGCCTCTGCCTCCTGACTCTAGGGATTAAAGAAGTGTGCCACCATACTCAATCTTTGCAAAACTTCTTGAATGCCACTACACTGTGTGTACCCTTAGCAATTCCATGTGGATTGTTGATGTTCTGAGTTG
AACTCAAGTCTGCTGGTGGAAACAGCTCTACTTTCTGAAATGATTCAGATACACTAACTTTCCATACTTTATTCTTTCTTAGAATAATAAATTATTCAAAATTAAAGTTTTTGTGTTCCTTGTAGCCCGGAGCATCACCCGAGAATGAGTTTGAGAAGGGAGAAGGTTGCTTTTAGCCTTCTGCATGCTGACATCGAGTATACCTG
TAGAACTCTCAGCTCTGCTTGCACCATGCCTGCTTGGATGCTGCCATGCTCCTGCCTTGATGATAATGGACTGAACCTCTGAACCTGTAAGCCAGCCCCAATTAAATGTTGTCCTTATAAGAGTTGCCTTGGTCATGGTGTCTGTTCACAGCAGTAAAACCCTGTTGCGGCCGGCCTGCAGCTCGCAATGAACGGTTCAACTGAGA
AACCTTGAAGGGTTGTCACTGGGAATCCACTCATCTGTTACCTGTTATAGCAGAGTTCCTAGGCTTACATCCTAGGAATGTCATCCATGTGTCATGGCCGATTAAAAGAACAACTGAACCTACATGAACTTCATGATCAAGTATGAGAATCCTTCTAAATGCAGTTGACAATGTTATGGTAAGAGACATCTGTCTAGAGACAGCAT
AAATGTCTCCTTTTTCAACTCTCCCTGCACGTTCATAACCAACAATGTAAACTGTGATCTCAAGTAACCCATCGACAGCTCATGCCTTTCATAGTTTATTATTAAAGTCTCAACTGGACTACAGTTTCATAGGTGACAAATTCTCTGTTTACAGTAAACGGTAACCACCCTATAATGCTATCAGCCGTCTAGGTCCGGTGTGTCAG
AAAGGGACAGCTGCATTTTTTTTCTTTCCTTTTTATTTTTTTTATACAGTGGATTAAAGTACCTTTCATTGGCAACACATATCAGACCCCTTTAACCAATATTAAAGACTATCAGACCAAATGTTTATGTTTTCCAAATATGTCTTATCACTGGTTGCAGTTTTCAATAGAAGCTGATTGCCCTGTCATAGCCATAAATCGGAATT
AAGTGTAGACAGTTGTTTTAGGATGTGTACAGTTGTAGAAGGTGCCAACTTTAAAAGCTCATGTTTGGTTCTTAAGGTTTTCTTTTTAAAAAAAAAATGCATTAAAGTAATTTCGTTACATGGCCTGCTGTACTAACATCTGTTATTACTGTCGTGAGAAAAATTTTATTTTTAAAACCGGTGTCCATGTTGTGCCAGAGATTGTA
TGGAGTTTTGTGTCGTACACCCCGCTTGGTAGAATGTTAGCACGTGAGAGAGAAGGTGTGACCCGTGTGTTGAGTTCTTCTTCCCTCATTTAAAAGCTCAATTAAACATGTCACAAGTGGCTAAAAGCAGCCCACTGTGTGTGTCTTCTCTTCTACGAGGTTAGTATGGCTGCTAATAGAAGCCAGGGGAATTCACTTTGTTTTCA
AAAAAAAACAGTTGTTCTTTTCCCATTTAGATGGGGATATAATGTATGTGCTTATGTATGCTACATGTACAAGCTAGGTGTTTTCTTTTGTGTTTTGCTTATTAAATGTCATTCAGATTCACTTCTTGAATATTAATAAAGAGGGAAGCTATTGGAGCGGTGCTGTGTCTTTTACCCTCTCTGGAGTTGTCTTCAGTGTCTCAGGG
ACTCTAGCAAGCTGTCATGTGATCATCACGTGTGCCCCGTGCTCTGTACCACGCCTACCCATACACATACACAACTGAAGAAACCGATGAAAATGTAAAAATTAAAGGGCCTTAAAGTCATTCCAAAGTGTGTGTCACCTTGTCCTCTTAAAGCATTTAAAATAGTTTCTTTAGACATTTTTGCTCCCATTCCATCCTTCTCCCTT
TGTGTGATTTTGAACTACCTGTGTGCACTGGTCTTTGGATATTGTTTGGCTTTTTAAGTGAGGATCGTCCTGATGGTATCTAATGTCAGCAGTATTCCTGATTAAATGGTGTTCTTCCTTAAGATGCCCTTTGGGATTTCCCCTGCATTGTACCGCTTCTCTCAAGCACAGGAGGAGATACACCGTGACTCTTCATTCTCTCTGGC
ACCTTGTTTTCAGTCTAGTGAGCCTGTGTGAACCTTTCACCTATTGAGCTGTAAGATAACTGGGTATTGTTTGATGTGACTGAGTTTGTAACAATAGAAAATTAAAGCTGCTTAGAAGCTTAAAGTCTGAACTAACGCAAAAGTTTCAGCTGATATTCACGTAGGAGAAATGGTTGGGCTGTCTCAAGAAAAAATGCTTAAGGGCT
ATTGAAAATGTACAGATAGAAACTCAGCCCAGTGCATGAGTCATACCACTAAAATTTGGGACTGTGTGAAACTTAGGTGCATTTTATTTCAATTATGACTATTAAAAGCTACCTTTATTATTAAAAGAGAAATTGGACATCACTGATCCATGGTGAGTGAGTGAGTGAGCAGGTGCTGTGGTTTGTATCAGTGCCACTTTCCAGTC
TCTACAGTATTCCTTGCTTAGATATTGTTAACCTGTTAAACCTTAATGTGTGAAATGAATGACAGGTTCTGCATGTAATAAATGTCTCTTTGAACAGTGGATTAAAATGTTGGCCGGCAGTATCCTCCATTTTACAGTGTTGGTTTTTTTGTTTTGTTTTTGTTTTTTAAATGCTCTACTTTGCTTTGTAAAATGCCATTTCATTT
GGATTATATTGCTCTATTTTAACCGTGTGACACGTCACTCATATTTGCTTGAAGCTCGTTGTTGATGCATAGCACACATATGTATGTCAGTGTGTATCTGATTAAAAACAAACAACCCACCATCATTCCTTATGTTTGGGAGCAGGCACACTTCCTTCACTTTAGCCCGCTTGGAACAAACATGGAGATTTTTGAGGGGCTATGTT
GAATATGACTTCCTGACCTATTGTTACAAACTCAGAACAGACTGAACTTGATAATCATGTAACAAAGTATTTTGTAGATTACATATTGATTTTTTACAAAATTAAAGATGTATTTCAAATAGTTCTTGCTGTGCTGTGAACTTACATCTTCGTCTGCAAGGCCTGGAGACTTTTTTTTTAAAGGTGTGAAATCAATTTCAATAACC
TTACTTTTTTCTAGACTAGGATGGAAAAATAAAGCCATACAGTTTTGTTACCTCAGTTTACTCCCCAAGCAGGAAAAGCAGCAAGCACAATATTTTAGAGATTAAAATTCCTATAAAAAGGAGTCTGCTCAATAAAATGTTTAAATGCATTTTGGTTAGTCAGGTGAGTAAGAAGATTACAGTAACAGGCTGTATAAATCAGATTA
GGAGGAGTAGGAGGTAGGTAGGTTTTGAAGATAGGAGCGGAGATAAATATAAAATATATTGCAGGCATGTATGAAGTTCTTAAAGAACAAAAAGACATTGATTAAAAATATATCAAATGCCAGGTGTGGTTGTGTGTGCCTTTAATCCCACCACTGGGGAGGCAGAGGTGGTAGGCAGATCTCTGAGTTCATAGCCTGCCTGGTCT
ATCTTCTTCATTGTGTTTCCTTTATATTTCTTTCCATTTGTTACATGACGAACCATTGTTACATTCTGTGTAAACTCTCTAAATATTGTATCTACTTTTAATTAAAACTTCTAAGTTCAAACAAATTTGAATATTCAGAGCAAGAAAATATATTGCCATACATTTAATAATTGGAATATTTTAATTTTACCATTACATTAAAGTAC
CAGGGTTTTTCTCTGTGTAGCCACTCAGAGGAACTCACTTTGTAGATCAGGCTAGCCTTAAACTCAGAGATCCATCTGTCTGTGCCTTCCGAGTGCTGAGATTAAAAGCATGTGCTACCAAGTCCCGTTTATGTAATATTTTTTAACAGTGCTGGAGATTGGACCTAGGACTCACACATATTTCCAACATACCTATGATCCCAGCA
TTCTTTTCTTTTTTTGTTTTTTTGAGACAGGGTTTCTCTGTGTAGCCCTGGCTGGCCTCGAACTGAGAAATCCGCCTGCCTCTGCCTCCCAAGTGCTGGGATTAAAGGCCTGCGCCACCACGACCGGCTCCACCTGGTTTCTTGACACCCTACTTAGAAAGCATTGGCCTCCCTAGGGTCACCAAACATGTCTTATGCACACACAC
ATATTATCTCTAGGCCTTGACATTTCCTTTTTTTCCTGAGACACTGTCTGTAGTTCCGGCTAGCCTGGAACTCACGAAAGATCCACCTGTCTCTGCTGGAATTAAAAGCATATACCTAAGCCTTGCTGTTTCCTGAGTTTTTGGGCTCCACTGTCTATCCCCTGGGGGGCGGGTGCTGCTCACACTGTTAAGGTTGACTGTCATCA
CGATTTCTCTGTATAGCCCTGGCTGTCCTAGAACTCACTCTGTAGACCAGACTGGCCTTGAACTCAGAAATCCGCCTGCCTCTGCCTCCCAGGTGCTGGGATTAAAGTCATTGGCCACTACCACCTGGCTTTTTGTTTTGTTTTTTGTTTTGTTTTTGGAGACAGAGTTTCTCTGTATAGCCCTGGCTGTCCTGGAACTCAGCAAT
GGACGAAGAGGTGCTGAAGAAGAACTGCCCACACATCGTCGTGGGGACTCCTGGCCGAATTCTAGCCCTGGCTCGAAATAAGAGCCTGAACCTCAAACACATTAAACACTTTATTTTGGACGAGTGTGACAAGATGCTTGAACAGCTCGGTGAGTGGCGGTGCCCAGGCCGCAGCTCAGGTGGTTTGGGGAGCAGCCCTTTGAGCC
CCCCCCCACCCCCCGTAGACTTAGAACATCCTCTGTATCACTCTTCTAGGACTGGTCCTTTGCTATTCACTCTATAATGGAATTGCTGTAAATATTCAGAATTAAATCATACATTACATTTAGAAAAAGTCGGTGAGATATGGGATTGGAAACATGGAAAAAGCAAAAAAATTGGGGCAGAATGACCAGAACAGTGATAATTCAAG
TAACATCTGGATCTTTAGTTATGACCGAAGAAGGTAGTGGTAAATCCGTTTCGTCAGGTAATCCCAGCAGCTCTTAGAATGCTTGCTTTGGAAACCTCACATTAAAAGATTCTAACTATAAATGTGCAGTCATGCCAATACACATATTTAAAGAATCTGAGTTCAAAAAAAAAAAAAAAACCTCTGAAAATCATTTATACCAAATA
TTTCTGTGTAGAATAGCGGTGGCCTGAAAAGCGGGGGGCCAGACACCATCTCTGCTGTGTTTTTTTTTTCCTGCCTGTCATGATTTGCATTATTAATCATATTAAAAAGATCAAGTGAAATTTAAAAAAAATAGTGTTTTGTTTTGCTTACTGGTTGTTTCTGGTGGCAAGAAGTGGCATACAGACACCATTTAACCCTGAGCCTT
CTATAGTTAGCTAGGAGGGATTGCTCTCAAGCAAGACCCTGTGACTAGCAAGTGATGTGTTAAGTAAGTTTCAAATGGGCAATTCCTCTCCTACTTCTACATTAAAATAATTCCCCCAAATTGTATTTGTATCTTTAAAATCTTATTTTGTGTATTTTTTTAATATGTGAAGACTAAATGGGACTATATGCATTGGTTTCTTTTAA
TAGTGAAGCTTAGTGTGCTTTCTTAAAGAATGCCAAGTTGAATAGATCATAACTGCTTTGATCATGAACACTAAAAATGTACACATTTTAGTTAATGTGCATTAAACAGTAACAAGGCTTCTGGCAACTGTAGATTTTAGTTTGATGTTATCCAAATTGCATGAAATACATGCTAAAGTAACGTTTAAAAATTGGGTCATAGTTTG
GCTGGTGCAGAAAAAAATATATATATTTTTGGAAATGTAGCATTTTATACTTTCAAGTGTTATAAAAAAAAAGAAAAAGAACAAAGAAACCCTTTATTTCATTAAATGATTTTTTCTGGTGGTTGTCAAGAAACAAAAGACCAAAAGAGCCTTTTTGTCTTTCTTTTTTATTTTTTAAGTATTGGAATAAGTCTAATGAAAAAGAA
TTGAGTTAGGGTCTCACCATATAGCCTCAAAATCGTTTTGTAGATCAGGTTGACTTTGAACTCCCGGAGATCCACCTTTCTGTGCCTCCTGAATACTTGAATTAAAGGCATGCACCATTATGCAGGGCCCCCAAAATGATCCATTCAAAACATGGGGATTCGGCTTCTGTTACGAACTTCAGGCTCTTCACTTTAACTATGGTTGG
CATTCAGCAGGCACATGTTAAACAGCATTGTCGTTGGTGTGAAATGGGGGAATGTGTTCCTTCATTGTATTGGGCCTTTTGTATCTATCGAATTCCTGATATTAAATTAAATGTGCCTTGAAATAGTTGGGTTTTTTTTAATTCAAGGAATACTCTGATAATTTTGTTGTATTCAATATTTTACTTTGGGGGGCTATGGAGAGCAG
AGGGTCCCCTGTGGGCTCCTGTTCTGCCCCCAGCTTGTGGCACTGTTTTGAAGGCTGTGGAGTTTTTAGAAGATCGGGGTTGGACTGGTAGAGCTGGGTCATTAAAGCCTTCCATGCTTGTGCTCACTGTGGTTCCAGACTTCTTTTCTGTGCTTCTCGGTTAGACATGATGTGAGCAGTCGCTGCCACGTGTTCCTGCTGCCTCT
AAAATTATACATATGTATAATATTTAATATGGGCTATATAAAGAATGTATGTGTGTGTTTAATTTTGCTGGAAAGCTGATACTCTAAAATGTAAATTCCCATTAAATCTTTTTTTTAAAAAAACAAGGTCTCTGTACGAAACCTAGCAAACACTAGGCCCTGGGTGATCTGAATGAAACTCACTATGTAGACAAGACTTGCCTTGA
CCAGCCCCAGCCCCTTTTCTTTAAAAACCCCTAGTTTCCAAGCCTTGTGGTCGAAACCACTGTCTCCTGTGTGAGATACATTTCGACCCAGAGCTCCGCCATTAAACTACCTCATGTTTTTACATCAAGGCATTCTGTTCTGTTCGTGATTCTTGGGTGCACACCGAATTGGGAATTGAGTGGGGTTTCCCCACTAGGTTCTTTTA
TCTGCATCGTGACCAAAGAGGGCATCAGGGAGGAAACTGTTCCCCTGCGGAAAGACTGACATGCGGGTCATATATTGGAGCTGTGGCACAAGTTTGTTTTATTAAAAAGAATGTAAAGTACTCATTTTCTTACACTGTGTCTTCTCTAAGCATGGCAAATTGGGAAGAATTTCTTCCTTAGGGGTCGGAGAGACAACTCTCAGTTT
GTTGTTTTTTTGATTGTATCAATTTTGTTTTGCTGTTTTGTGAAATGTTTTATAACGTCCCTGCCTAGGGGCCTCTTAGAAAGCACTTTATTTTTTATATATTAAATATTTATGTGTGTACCTGGTTAGTATGTACAGTGCATATACACAGACACCAACCACAGCGATCCATTTGGAGGTGACTAGTTTGTACCGCCTCTGCTTGC
ACATAGGGTTTCTCTGCGTAGCCCTGGCCTGGAACTCACTCTGTTGACCAGGCTGGCCTGGAACTCAGAAATCCACCTGCCTCTTCCTCCAAGTACTGGGATTAAAGGCATGTGCCACCACTCCCGGCTCAATGTGTTTATTCTTAATAAAAAATTTTACACTCTTGCTATATAAGCTTAGACACTGTCTTGATAATCTCACACTG
CAGTGGGATGATGGAGTGGGGTGAGGACTGGGAGGTGGCACAGGTGGGCATGGTAACGTGGGAGGAGCCAGGGCTAGAAGGGCAGGCACTCTAGCTGCAGATTAAAGGCCTGGATTTCAAGCTGTGCCCTTGGCTCTGTGTGCTTGGTGCTTGAGCTGATCTCTGAGCATCGGATAGCTCTTGGTTCCACCAGGCGTCCTCGTTCA
ATCTATAGACTAGGCTGGCCTCTGACTCACAGATGCATCTGCCTCCTGAGTGCTGGGATTAAAGGTATGTGCCACCACCGTCCATCCTAATTTCTCTATTATTAAACTAAAATTACTATTTAATTTTTCCTATTTTTTATAAGCTGTCTGCTTTTATTTTCCAGTTTTTCAGTGCAGTTTGTTTTAGAGCATTCTGGATTTCAGAT
GGCTTGATGAGTATCCTGTCCAAGAGCTGAGGCAGTGCCTCACGTCTTTGTCCTCCAGCACTTGGCACCTTGGCATGCAGGAAGCATGTCTTGAATGCCTATTAAAATGATTAAGCCTCTATGACTCCCTGGTGGCTGTCTTTCTTGGTCCTGCTGTGTACCTAGCCTTGTAAGGTACACCTGCCTGAGACACCTACCTTAGAACT
ACAAACACATCACTAGTAAGCCTCAACCCTTACATTCTTATTCATCCCCAAGATCTAAATAACTTTAAAAGTCCCACAGTCTTTCCAAAGTCTTTTTACAATTAAAAGTCTCTTAACTGTGGGCTCCACTAAAACAGTTTCTTCCTTCAAGAGGGAAAATATCAGGGCACAGTCACAATCCAAAGCAAAAGTCAATCTCCAACCGT
CTTATGCCTACCTGGCTCCTACCCTCCACCCTTGACTCCCCAAACTCACTCACTGGCACTGCAGTCTGCCTCATAAGCCATAGCGCACGCGCGCCCTCAAATTAAACAGGCCTTGCCTTGAACTCTGGCGCCTGTGTGTTTTCTGAATCTTCAGTTGAGGGGTAGTGGGGAGGAGTAAGGCCCATTCCAGACGACCTTTAGGTGAG
CCCATCCTTCTATCTTCTGCTACAGCTGGACTCAGAGTGTGAATCTGTAAATTAGTGCCCAGCTAAATCCAGTAATATACAATTGTCACCTACATTAAGCATTAAAACTTTTTTTAAGTGTATCTGGTGCCAATATTTTTCTATCACTGTGTCAGAGCAAGAAACCTGCCCTTACATTATAATACTTTTTTTTTGTTTTGTTTTGT
CCAGACAAAATAAAGATTCAAAGTTTTAATTAATTCCATACTGATAAAAAATAACTCCATGACTTCTGTAAACCATTGCATAAATGCTATTGTAAAAAAAATTAAACAAATGTTAACAACTTTAACAATTCACTAAAGTAAATGGTTATGTATTATAAATATGACCATCTGGGTTAAGAAGATTCCATTCACATAACATTCTCAAC
AGGGAGGGACCCGATAGTCACAGAGGTCCCACCTTTTTGTCAGGTGTGGAGCCTTATCCACACTGCGCCAGCTGCAGAGCAAGCGGAACTGACTTTCCTGATTAAATTTCACTTGTCTTTTCCATCTCTTGGATTTTGATCTCTCAATGCAACTTACTTTCTCTCTTTCTCTCCCTCCCTTCCTTCCTTCCTTTCTTCCTTCTTCC
ATAGATGCCTTTTCAGTAGAGTTAGTGTACTGCGTGTTTGCTATTTGTTGTACTGGGTTTTGTTTGAGAGACGGTAATTAGTGGCCAGAAGGTCCTAGGCATTAAAAAATGTTAATTTCTGGCTGAAGATGTAATCAGTTGAAAAGTATTTTCCTCCTGCTCATAGCCTGGAACTCAGTCCTCTGTATCACATAAAAGGATAGATA
CTAAGTCAATACAATATTGGACCATGTCCTTGTGTACAAAAGTGCCAGACAACCTTTGGGGCATTGTCAAAGGTGACTTCACCTGCCTCAAAGGAGAGACATTAAAATTTTATGCTTAAAATGGAAATGGTCTACTTACTAGTTCTGCTATCTCAGCACTGTGTGACCTTTCCTGGGAGATATGAACAAATGCTTGTTCACCCCCT
TTTCTCTAACCATACCCTTATCCTTGAGTAACCTTTCCTCATACTACAGGCCACAAGTCCTGGCTACATCTACGTTGATGTTAGGTCTTCCCACAGCTTAATTAAATAGCCCTGGTAGTCCTATTCTTGTAGGCACAGACCTTATACAGGGAATAGGGCTCTAGTCTGAAGCCCAGCCCTCCACATCTGGGGGTACCAAACCTGCC
CTAAGCCCTTGGTACTACTTCTGATCTTGGAGGGGCTGCAAGCCCATGGTAGATGTGGGTCCTTCTCAATGGCTCTTCCAGCTGTCACTTTTCCAGTCTTATTAAATGAAGTGTTGATTCCTGACAAATACAAGTGTTTCATTCCTAGAAGCATTGGGAAAAGAAATTCTTTTCTGCAGGAGATGGACGTGTTTGTTAGACTGATT
CCAACACTGGGGACCGTTCCCATCCAGATCAGTGCACACAGCTCTCTCCTTTGTCAGTTTAGTTAGTTTGGCCCCTGTACTCCCCTAAACCCCCTGCCTCATTAAACTTGTATCTTCATTCCTCATTACCACGTTGTCTCTGTGTCTTGCTTTGAGAGAGATTCCTTGCGCTCTGCCCCACCTCTCACTGATTCAATCCATCTGGT
ACCCAAAAGATGGAAAGAGAGAACTAATCTCGGCAAGTTGTTCTCTGGCCTCTGCATGAATACATACACACACAGATAATGTAATAAAAATCAAAACTATATTAAAAATAAGAGAAACTTTTGAAACCTTTTGACGACTGGAGATTTCAATGGTGTTTGCCCAGTACATACAAAGCCCTGGGTTGGAGGGAAAGGACCTCAAGGTC
TGCAATCCTGGGCCAGCTAGATACCGGGAGCTAATTGACCTTTTAACCTTTTCAGTGGCCACCTTTTGGTTATCAATGTACCTAGAAATATGTAAATTAGATTAAATTTCTCTTCTGGAAATATCCCAGGGCAAACAGCCAGTGTGTTTTTTTCTGTGAAGTGGACAGGCTGGCACTGGTTAGCAGCTGGAGCTCGGAGCTGGGGA
TGTACAGCAGCATGGATGGCAAACGTGGTTCTATTGGAAGCCTCTGGGAGCACTGCTCTCACAATTCAGACCCACACACAGTCCTGCACGTGTAAACGCAATTAAAAAGAAATACTTCAGAAAGACATTCTGTTTCCAGTTTTGTTTCTGATGCAGGCGTGGGGGTGGTGAGGGCCGGGCCCAGGACTTCACAGAAGCTCGCAAAG
TGTCTGTTTTTGTGGATCAGGATGTAGCTCTCAGCGACTGCGTAAGTTCCCAGACATGATGCTAATGGTCTGCATCTCTGAAACTGTAAGCAAGCCCCCAATTAAATGCCTTCTCTTGTAAGTGTTCCTTTGTCATGGTGTCTCTTCACAGCAATAGAACAGTGTCTAAGACATAGAATCTTACACAACTTTCAGTCATCTTAAGG
TTTCCTGGTCAAAAATAAGTAAGACCATACCATTTATTCCAATAAAATGTATGAATCGTAGTAATCTTTTCTAGTAAGATTAATGTTGGTGTTATTCTTCATTAAATGCAATTTTAAACCCGCTTGGTACTTGTTTTAAATGAACTGATTACATTTTCATGTAGTTTGGTGTCTCTGTCTGTTAAAAATACTTTGTGATTGAATAT
GGGTTTCTCTGTGTAGCCCTGGCAGTCCTGGGACTCACTCTGTCAACCAGGCTGGCCTCGAACTCAGAAATCCACCTGCCTCTGCCTCCCAAGTGCTGGGATTAAAGGCGTGCGCCACCACTGCCCGGCTTGCCCTGCACTTTGACCCAGCGTGCGTGCACGTCCTCGATCCTTGGCCAGCCCTTCACCAGTGTCCTCCCGGCCCC
ACTTACCCATTTCTGTAAAGTCCTGGCTGCCCTGGAACTCGCTCTGTAGACGGGGCTGACCTGACACAGATGCGCCTGCTGCCGCCTCCTAAAGGATGGGATTAAAGGCATGTGGCACCACTCCTGGCCTTTCTTGCTGTGTGACATCTGGTGAGGGCACTTGTCAAAGGACAACCTGCGGGAATGTTTGCCTCCCTACTGTGGGG
ATGCCTGTATGGTTGCTCACACAATATTGGACAGACAGGTACTTATGTTACTGGGCCCAAGGCCAATTCGGCATCTTATGGGAACTGTAGTCCTCTTTGGATTAAAAACTTTTCAGAGCTTTCTGGGAATTGTAGTCTTCTAGGTAATCAACTATAAGTTTAGCTGGTATTTCAACTTTCCTTAAAACTTGAGCAAAAATATGCAA
GGCATTTGAGTCAGTGAGGTATCACTGCACATTTACATGTACATTTATGTTGCTTAGAATCTATCCCTGTGTCTTCATTTGTGTGTGCTTTGCTAACCGCATTAAACTGGAAATTCTTCAGGGTGAGATTCATTGTGTTTGTCATCTGGATCCCAAGGAGTCTCAAATCAGGACTGGTATAAATTAGTGTTCATTAACCAGTGCTC
TTGCCCTTCTTCCTTCTGTGCCTGTTCCATGTCCCCAGCCCTTGTCATTTTACTGCCTTTTTTATACTGACAGAAACCAGGTGCCTTCAGAGGCCATCTGATTAAATAAACATTTTTTTTCTCCATAGCTCTGTGCATCCTTCCAAGGTTTAACTAACTCCTTGGAGAGGAGAGAAGGCTGGCAGCCTGAGTCTAGGTTTCTGCAA
TTGTCTCTAGAGCAGTTTTCCGAGATATTCCGTAGTACATATTTATTTTTAAACAGCAACAAAGAAATACAGATATATCTTAAAAAAAAAAGCATTTTGTATTAAAGAATTGAATTCTGATCTCAAAGCTCTCCCTGGTCTCTCCTTCTCTCCTGGGCCCTCCTGTCTCGCTTTCCCTCCTCCTTTGGGGTACATAGTTTTTGTCT
ACCCGCAAGCCCCTCACGGAGGCAGAGAAAAGAGAAAGTGTTTTATATACGGTACTTATTTAATAGCCCTTTTTAATTAGAAATTAAAACAGTTAATTTAATTAAAGAGTAGGGTTTTTTTCAGTATTCTTGGTTAATATTTAATTTCAACTATTTATGAGATGTATCTCTCGCTCTCTCTTATTTGTACTTGTGTGTGTGTGTGT
ACACACATACCTGGGAGGGCGTGGCTGCTCTTGGATCTTTTGCACTGCTGTGCTGTTACTAGAGGTCCCTTTCCAGTCTCATTTCCAGTCAATACATTTTATTAAATGTGCCACAGACACCTTTGCCTTTGTAAGGCCGTTGTTGTAAATAAATTGCTCTTGGCAAGTTCTTTTCAGGCTTTTTTTTTTTTTGTCTAGTAATGAGC
TTCCTGCCTCCTTGAGCCAGGTTTTATTTTTTATTTTTTGGTTTCCCGAGACAGGGTTTCTCTGTATAGACCTGGCTGGCCTCTCCTTCCAAATGCTGGGATTAAAGGCGTGTGCCACCACACCCGGCTAATTCTTGCTTGTTAAGGTCTCTGTGTCCTTTGGTGACAGAGAATCACCAATTCACAGAATGAATCCCAGACTGGCC
CCACGCCCGGCTACAGCCTGCATTTTTATGCACATTGGTCTGTTAAGCTAGTTGCATTCTGTGCTACCGGAGGGGACTGAAGTTTAATCACTTGTCTTCTATTAAAAACTAGTGTTTGCCTGGGCCTGGTGTGTATACCTTTAGTTGCAGCGCTTGGGAGGCAGAGGCAGGCAGACTTCATGAGTTCAGGGACAGGCAAGCCTGCT
GGCAGTCTTGTGTTTGCTTTGTTCAAAGCAGGGTCTCCCTGTTGGCCCTGGCTGGCCTTATACTCCACAGCAGTCCTGCCTCCTCCTCCTAGGTGCTGGGATTAAAGGCGTGCGCCACCACGCCCGGCTACAGCCTGCATTTTTATGCACATTGGTCTGTTAAGCTAGTTGCATTCTGTGCTACCGGAGGGGACTGAAGTTTAATC
CCCTATGGCCTAGAGAGCTGGGGACTCTAACAGGAGAGCAGCCGGCTTTTCATGGCTGTAGATGGTTGGTCAAGACTTTTAGCTTTGAAAGCATTACTCAATTAAAGGGCTTTTTGAAATGTAAAGGACCTCCTAGTTTTTCAGACTATAGCCTTCTGCTCCAAGGCTAAACAGAGAGCATGTGCGCACCCTCAAGCAGACCACAG
CCTACCCAACACAAGCTGCCCTCCTGAAAGGCAAGGGCGCCCCGCCCCCGGCCTTCCCCCATGTACCCCCACCTGTGTTCCGTTTGACCAGCACAGAAATATTAAAGTCCTCTATTTACCGGGCCCTGTGTGTGTCACCAAGGTGAGAAAGGAGAGGGCCCTTGGAGCCAGATGACTTGCTGAAGGCAGGAACGACAGGCAAGCCA
CAATGATGGCTGACAAACTGAAGTGGCAAGCTTTTGTCGCACCCCTTCATTGAGGATCTGTTTCAGACTGTTGGACACTGACCTTTTGCAAATTTGGATGATTAAAAAGAGGTATTTGCCAGCCCAGCATTACAAACACAGCACTTATGTTGAGTGGTAAAGCCATCCAGTCAGCCATTGCAGTAGGGGAGAGCAGCCTTCTCAAC
CTGCTGCAGAAGACAAGCAAGGTCTATATGTACAAAACTCTACAGCGTTCTTTTTACCAGCACCCTTTTATAAGAATATATTGTAATACTTAAAAAAAATATTAAATCCATCCCCACCCCTAGCCTGCCTAGAAACTTTTCTTCCCGTGTGGACTCAGGTTGTGGGCTGTGCTGGAATGGGCAGAGCCAGTGGTAGGCTGGAGCAA
CATCCAGTGAACGAGAGTGCACAGGTCGGTTCAGACCCGTGGTTTCTAAAGTTTCACCAAAAGTTATCTAATGAGGAAAATCTTCTTCATTTCCAAGTTTATTAAAAACAAAACCTGCAAAGCCTTGTTCAGCCATATCTTTTTAAGCTTTAATTTTATGCGTATGGGTGGTTTCCCTGCATATATGTCTGTGCACCAGTCTGATG
ACGTAGTATAGCCTCCCCTCAGTGCTTTACGAATTTGATGCTCTAGGAAGTTTTCAACGTTTACCGAATGTATCCCCACGTTTGTTGCCTCGCAAGCCACATTAAATTAACTCAAGCTTTCTTCATTTGTGTGTTCTTCCCAACAAGGGATTGGAGGTTCCTGTTCAGGGGCACAGAGCCCCTGTGCCATGAGAGATGCTCTGAAG
ACCAGCTATTTTGTTACAGCTGCTGTTTTTATAAGTGTATCACAGTTTTCTTTATGCAGAAATGTGCTGATTAGGAGTGGTTATTGACTGTAAGTACACGATTAAAATTGTTTGTATGGTATGACATGGCAGGGTTTGTCTGCTTATGTGAAGTAACTTGAGCCAGGCTCAAGGACGGCTGTCATGTAGGTGCATGCTCACGCTTT
TTACTCGATTGTATGTTAAAAAAAAGAACTATAGACTGTGGAATGCAGTTTAAAGATGACATATGCCAACAAATGCCTTGTATTGTATGGCACTGCCGTAATTAAAATTTGTTTTTTTATTTTGGAAATAAAAGTTCACTGTAATTTTTTTCATCCTCATTATTACATGATTTTTTTTTTAAGGAAAAGAAAATGTGAAACACAAT
TGCTTCCAAGGGCTGAAGGTGTGCTTTATACTTTCTATAGTCGACATACACTGGAGAAGAAGTCTGCTAGTAGTAATTATGTGCCTTTTCAGAGAGAGACATTAAACATTCTAAGAGACAAATGTAAATGGTGTCAGGCATCAATTATTTAAGTGAATCACCTGCCCTCCTTCCCAAGACATGCTTCAGAAACTGTGATGGGGACT
CACGTGGGGCCACACCCCACGCCCCCTGGATAGGCAACACTGTCCTGCTCCAGCCTGTGCTGAAATGAACTGTACTCCTAATTTTTTTTTAAAAAAAAGTATTAAATATCTCTTTCTATATAGCCACTGTCCCATCTTCATTCAGGGAAGCCCTGTTCCCCCGAAAAAACCCCAACAACTGCCATCCCACCCCAGCCACAGGCTTG
TTTTTTGTTTGTTTATTTTTTCAAGACAGGGTTTCTCTGGCATAGTCCTGGCTGTCCTGGAACTCAGAAGTCTGCCTGCCTCTGCCTCCCAAGTGCTGGGATTAAAGGTGTGTGCCACCACACCCGGCTCTTTCTTTTTTTAAGACTTATATATGTTATTCATATGAGTATACTTTAGCTGTCTTCAGACACATCAGAAGAGTGCA
GAGGTCTCTCTTTGTAGGAGAGTGGGTCAGTACTCGTCCCCGCTGTTTTTTGGGCAGAAGCAGCAGGTGACGCCCCTGTATGTAGATAAACCAACTTTGTATTAAAGAAAGATTCGTCCGACCTAGTGCATGGAGTGCTCCTTAATGCTGCCACTGTTGGGGAAAAGGCAGGACCAGACACTGGTGACCAGTGGGCTCAGAGAAGA
TCCACTTGCTCCTGGTCCCAGTTCTCTCAGGCCTATCCCTTTTTAGATACCTGCCTGTCCCCTACCCCTGACCGTCCTTAGGTTACTTTTTTCTTTTCTTATTAAAACAAAGTTGTTCTTTTCTTGTTAGTTTTTATTTTCCAAGGCAGAATTTCTCTGTATATCCTTGACTGTCCTGGAACTCATTCTGTAGTTCAGGTTGCCTG
GACACGTGATGACTATCCAATTCTTCACCTGACTCTTAACATTTTAGAAAGGAATTTCTGAAGGTCAGAAACTACATACCAAGCCAATAGTAATTTACATATTAAATAAAGCACTAACTGTATTTAATTTTGTATGAGGGATATATTTGTTTTGGCAAAATAATATAGGAACTGATGTCAATACTGACTGTATCAAAATACAATAT
ATGAGAATTCTGTAGAGAATTTCAGGGACTCTCTTTAGGTCGTAATTGGTAAGTTGCCGGGTAACAAAACTACCACGGTTCTAAGTACTTAGACCGGAAAATTAAACCTCCAGTTTTCACACTGACTTAAATTTCCTTTTTGATTATGCCCCTTCATGCCTTTTTTTTTTTTTTTTTAACAGACCATTTTGGAAATATTTATGCTC
GGAGGCCTCCATTCAAAATGTAACCCGGTCAGTCACAGATCCAAAGCTTTCCCATTTGTTTATATTGTAAATATTTTTGATTTCATCAAATTATTTATTCATTAAAAGAATTTTTTGTGACGCACAGTGGGTGGCAATCATTTTTACTAAGCCCAAGAAATGACGGATTGTATGATGTTAACTTTTTGTGACTTCTCAACTCAATA
AGAATCCTGAGGAGAGACGACCACTTTATTAGCTGCCTACAGACTCTCTTCGGTGGAATGAAAACAACTCTATGTCAGAGGCTTTAAAGCAAAAATCTAAATTAAAGCATACAGTGGACACCATCTGAAGAGACACTGTGTCGTTATTTACCTGGCATGTTCCATATTTTCTCTGTCTTCTTGGTTAAGGAGGAGAGCAGGTGGCA
GAATGCTTTTAACAAAAAGGACAGATTTCGCTGTGTTTCCAGCTGTTGGAAATATAGTATTTTTTTTTGTATACAGTTTTTCCTTATTATAACAACCCCTATTAAAAGACCTGTTTGTTTATACAGAGATTCCTCCTAAGTCCATATGAGAATGTTAGACATTCCTGACCTACCCACAGTCAGAACAGCTGTGGCTGCATGCCTGG
ACTTGACTTTTAGTTTCACGTACGCCTTTCTCTCTAAGCACCGTGGGCCAAGTGAATGACAGTCCTGTCAGGGTTTGGTCCGACTGCTTCCAGTTGTGTTATTAAAGCAATCCTGGTTTTCTCTGCTCCTGTTCATTTCTCCCTCCAGGGAAATCAGATAAAGCCCGAGTTGGGGGCCCTAGACTTTGTCTTTCTTTTGGAAGATA
TAAACTCCACCTAACAGTAGTCTTGAAGAATTGAAATGGCCTCTCTCATATCTACCTCACTGTCATTGCCGCCATTCTACATAGAACAGCCCTGTCTGGCATTAAAGATGATGGTTGATGCAACTTAAACATCTGCTGGTGCTTTCTTCAGGCTTGGTCATCTCAGCTGTACATCACAAGCAGCCTGTAACGTGTAGTTACATGTA
GCTTTTACAGTATAATATATAGTTCCAAGTGTTTAAATACTGTATATACTATATTCATTATAGGCTAGCATGCTTGTTTTAAAGACTGTCATTCTAGTTTATTAAAATCTGAATGTAAGAAAACCTGGCTATTCAAATGTGAATTGAAAAATTCCATTCTCAGAACTGAACTGTTTCCATTGAACATTCAAGCTTTTTGACAAAAT
TATAAATACTAAATTCAAATTAATCTCCACCTTTTTACCAAAATGTGTTCATCATAGGCTCTCTGTCTTAAAAATATTATACCCATAGATATTATGACCCATTAAACTAATTCCATTGCCATAGCCGTGGCTTTTCTGGTGATCTGTTCTTTGAAGTAGTATTCTTACGGTGATGTGGCTAATAATTGACTTCTTAAAAATTTCTG
AGACAAAATGGCTTAAGTTAGCTGGGCTACCTGAGAGACTGTCCCAGAAAACAGGCCAACAACCTTCCTTATGCTATATAGATGTCTCAGTGTCTTTATCATTAAACACCAAGCAGGACTGCTAAAAACTCTGCAATAGGGTTTTTTTTTTCCTGTTACTTCAAAAGCAATCTTACAAAGTTATTTTTTTGACAATTCCATACATG
TTTTTACTTGAAGAAAAACATACCTTCCAAAATGAATGGAAATTTCTTGCTCATTGTTTGTCTGAAATCTGATATTAAAAAAAAATCACTGTATTAACATATTAAACAACAATTTAGTATATTAGTGTCTATTAGCATTTTGTACTAAGGTCCATCTACTAATCCAAGAAGTAAATCTTACAGGATAGTATACAAATTACATTCAT
TGCAGTCTCACCCCCAAGAGAATTCAATGGGAATGTTTTATTGTGACTTGTCCTCTGTTGCATTTTAAAGTTATTTCCTGTAATTTATTTTCAGTACATAATTAAAAATTTGTTGTATATATAAAACGAAAGTTGTGATTCTTTTTTAAGGAATTCTTTCAAGTGTGTATCTCACCATATAACATTGTTCATGCTGAAAGAGGGTG
GCCTAAATCATGTGTATATAGTGAATGTTATATAATATACCTTGCAGGTCTGTTATTATTTAATTGAATAAAGATAAACTACTTTGTTTGGCTGGCATATATTAAATTATTATATGGAGAAAATGGTTGATTCTTATTTCTTTGGGTTGAAAACATACAAACACTAAGCATAAAAGCACATGTGGTGGTACCTGGGTATCTAGTTC
CTTTTGTATGCATAAGTGTAGGTAATTATACTTTAAAGAGAACTTGCTTTGTACATTTTAATTTTTATAAAGAAACGAGCAGTTATCTCCCTGACACCTTATTAAATGTATAATTAACCTTATGATCCCTAGCTCACTTGTGAATGCTTGGCAGAGTAATTGGCGAGGAGTGGTGGTCCTTCCTCCCTCTTTCTTTGCAGTCCTGA
ATGTTGTAGACATTCCGTAAGAGAATCCAGAATGATAGCAGGATCAGGAAAGAAATGGAGCCAAATCTGCTCTAAGGTGAATAGAGACTTATTTTTCTTTATTAAAGTATTCTTGTAAGACAGTTTTCTGTGTCAAGTATTTGTGAAATCAGAGCTGACATGTAAGCTATTCTTGTAATATCTCATTATTTTGAAAGATTTATATA
AGTGGGTATAAACAGCCTGAAAGTGTATGCATGTACCATAACATCTAGACTTAATATATTGTGGAGTATTCAATAACCATTATGTAGAAGGTAGATAAGAATTAAAAGGGTTTAATTTCCTAGAAAGAAAATGGAAAAATGGTCATTTTTTAAAAATAAAGTTTATTAGATCATAATGTTGTCTGAATTTACCACCTTTTTCAAAA
AGTTGACAGTGTTTTGAGTCAACTGAAAAAAAGCATGACTTTTGGAATCTCTGAATGCCTTGGTTCTCAGTATTATCACTCTATTGAATTTTTTTTTCTTATTAAAGTATGTAGTTTAAAAGTAAGACTTTTTTCCTGACAGTATTATGTAATTTTTAGCGTGGGTAGATGGGAGTGTCGCTTGTATGTTACCATACAGCTGACAT
TCCCTTTCTAAATTTAATAATTGATTGATTTAAGGTTGGTTTGGTTTTGTGGTTTTGTTTTTGGTTTGGGTTTTCACCCCTCCCCTTTACATTTTAATTTATTAAATCTTCTATTACTTTGTCCTAAGATTTATTCCAGCTAAAACATAAATTAGTCTATTTGGGGAGCTATTAAATTTTTACATTATCATAGCAATGTTTAGTAA
CATTAGCAGTAAGCTTTGAAATGCTTACTGTTGTCTTCTTCCTGGAGATTTATTACTTGTGTGTATTGAATGCTAATCATTGTTTACTTCAAAAGAAGTAATTAAAATAGTTGCTTTATTTACTCTGCCTTGATCTGAAGAAGCAACTCAAACCAAGGAGTGTTTGAGGCTACCTCTCCTTGTCTTCAGCCTCTTTCCTTCTGCCC
TGTTCCTACTCTAGGCTTTAGAATGATGCAAAAGCTGCTTTTGCCAAATTTGGTAATGCATTTCCTTAAGGTTCCAGGTACGGCTCTTTTGTTAATATTTATTAAATGATTTGGAATATAGCTTCACTCATCAATAATTTATTTTAAACATACAAAGTAACAAGTATGTAGTATATAATTTCTAGAAATAAGCATATGACAAGGAT
ACATGAGAAACTTGAGAACAGCTTTGAATAATGTTCAAATGTTAGAGAAAAAAAAAATCAAGACTGTATACCAAGGGAAAACGCTGCAAATGTGACATTTATTAAAATGTTTCTTTTTCAAACTCAAATATTTCACAATGACAACAAAATGGAGACGCCTGAAGAAAAAAATGTTCTGTTGTGTGGTAGGCTTTTAAAAATTTTTT
GCTCTGGGGAGTGGCTGGACACTCAGCATTGCTTCATTTATGACTTTGACAATAGATAGGCTTCTGGGGGTTTTTGTTTCTGTTTTTTTAATTTAATGATATTAAAACTTAATTCACTAAAATCCTAAGGGGATATTTATACTTTTATACTTTTTTAGGTATCCATATTTTATCAGCTTACCGTTTAATGCCTAAGTTTCCCCTGG
CAGTGCTTTCTCATCGAGACTGACCCACACATGCTGTGTTGTGTGCCTTTTGTGACACTGTGGTTTACCGGCACATCTGGTAACTTTACAGAACTCTGCTATTAAACATACCGCCCCGTCTTAGGAAGGACCCAGCATCCAAGCCCTTTGTCCTCAGCGAGGTGACTCTTGATTCCCCTACATTTCATGTCTGGAACAAGCAGTAT
GCTAGCTGTGGAATGTTGAAGATCCATTTCCTTTAAAATGATATAGGTCTTTTCTATCAGTTTGTCTTATATTAAAAAATGCTTTTAAATTTCCTACTATATTAAATACATTCTAATTTGGTCACTGATAAAAATGTTTTATATCTAGTCACTTTGCACTTAAAAAATGCTATTAAAAGTCTTTGGCAAAGCCATGGGGAAGGAGA
TCACTTTCAAGACAGCTCTGGCTGACCTGAAACTCACCATACAAACCAGGCTGGCCTCAAACTCCAGAGATCTACTTGTCTCTGCTTCCTGAATGCTGGGATTAAAGGTGTGCACTACCAAATCTGACTTTGCTCTTTCTCTTGCTGGTCCTAACCGTAGGCACCTTCTCCACGTCTGATGAGGAAGGACTCTGTGAGGAGAACCA
AAAGAGGAGCTGGAGCTGGGTGAACGGGTGAGGCTGTTTCTATATTCTGTTTCTTGGCCAGCTTTGTCTGGGGAAAAAAAAAAGCACCCATAAATATTTAATTAAAAAATGGAGTCTTTTTCTGCTGCCAGGCTTTTATCCTTTAAATATTAAATAAGACCTATTTATAAAGAAGGTTTTGCTCTCCTCCCTGGTGGTCCTGAGGC
AATTCCCCCCCTGCCTGGCTCCTTTGACAACTCTGGCCCTCTCCTGACACCAGTTCTCTACCCCGTTGGTTGAACTATGTCTGTCTTTGCCCTTTAGATGATTAAAACCCAAAGCTCCCTGGTCCCTGCTCTGACAGAGTTTGTTCGGTAAGAACTTTGAGATTTTCTTTTGGTGGTGGTGGTGGGGCTGGGGGATGAACCAGGCA
TGAGAGGGCACCTCCCTCTCCTTCTTGGGTTCCGAAGCACTCCCATTTGTCTCGTCCCGGCCTGGCCAGATATTTCCTCTGAATTTTTTTTTTTTTTTTCATTAAAAGACACCCATGTGCGATGAAACTTTCTAAAAATCTGTCCTGTGCTGTGCTGTTGAGTCCCTTAGGTTGACCACGCTCCCTTGGGACGCACCTGTCCACAC
GGATTTCTCTGTGTAGTCCTGGCTGTCCTGGAACTCACTTTGTAGACCAGGCTGGCCTCGAACTCAGAAATCCGCCTGCCTCTGCCTCTCAAGTGCTGGGATTAAAGGCGTGTGCCACCACGCCCAGCTGAGTCTGGTTTTTAATGTAGACAAAAGAGAACCAGTGAATTTCAGTTACTGGGAGCCTCAGGTGTTGTGAAATAGTC
AGGTAAAGTCTGGGGAGATTCGAGTTGCCTCTTTCCATCTTGATTTACCCCATACAAGGCTAGCTCACACTGTCCCCACCTCACAATTTGTTGTTCGTTTATTAAACACTGAGCACCTGCTGTGCCACTTTCTGTTCTGGGTGCTGGGGAAATAATCATAAAGAGACAAAAGTCCCTGTCCTCCAGGGGTTGGCATTCCAGAAGGG
TTCAATTCCCAGCAACTCCATGGTGGCTCACAACCACCTCCAATGGGGTCTGATGCCCTCTTCTGGTGTGTCTGAAGAGAGCAATGGTGTATTCATATACATTAAATAAATAAACCATTTAAAAAGGGAGGGGGGCATCAGCCTCTAACTCCTGAGTGTTGGGGTAACAGGCATGTGCCATTGTGCTCCTGAGGATCAATCCCACA
CTTAATATCTGATGCTGACTGCCCTATAAAGGCCATAGCCACCACAGCTTGCTGACCCTCAAAGGTTGGGTCAAAGGGAGTATAACGCCGATAAGCCTCCATTAAACGTTCAAGAAACACAGATGGTGGTTCAACAGGCCCTGAAGAACCTCTTTTACCTTAGCCAAATTGGTGGGGTGTCTAGCAGCCCCTTTCAGCCCTGCCAC
TGCCACCTCTCTCTAGTATTTTTATTCACATCTGTTATTACCTGTGATATTCAATACATTTGACCCGCGGTTGTATTGAGGGGCCATATCATCTGTTTCTATTAAAACTCACTGTGATTCTTTTTTCCTAAGCTTTTTTAATTTTAAATGTGCATGAGTGTTTGCCTGCATGAGTATATGTATACAGTGTGCATGCTAGCTGCCCA
GTGCCAGAACACAGCTGTCGAGGAAGGTTCGGCTCAAGGAAAGGCTACTTCTTGCAGACTTTATGCGCATACTTTTACCAACTCATAACTTAATATCACTATTAAAAATACCATATTTTTGTTATAATTTTCAATTCTCATGTTTATTGGAAGTGTTCAATGCTGTAGGAAAAAAAATATGACGAGAGTATAAAGCTGCAAGGTCA
AGGTTGTAGGAGTCCCACTCTTTCTGAGACTGCCATGGTCTCATCCTCTGGCCCCCATTTCCCTCCTGCCGACTAGTTGATAGTTTGCATTTCTCTTTCTATTAAAACAAAACCATTGTTAGCCAAGTGTGACCATGCACCGTTAGTTCCAGAGCTCAGTGGCAGAGGCAGGCAGATCTCTGTGAGTACAAGGCTAGCCTGGTCTA
CAAAACATATATTTTTATCTGTCAAAATATTATACAAAGTTATACTCAAATAAGTAGATTTACAAGTATACATGTATGTGTTCAAATGTAATAATACTGTATTAAATTATTCCACTGAAATTCAGAATATCATGTGTAGATTTGATGTTTTTGGGGGGTCTCTTATTTAAATATAAATAGTGCTTGAAGACAATTATGCAATGAAA
TAACATTAGTTCCTATGTGTATACTGTGGATATTTGTGAATTGTGTGGTTTGTTTGTTTGTTTTCTTTTATGTACTGTTGACTAGTTATGGCACTTACTGATTAAACTTACACTGCTGCAGATTGCTGTGTAACAAGCCACATGTTATGTTTAGTCACTATTATGGGACCTTGGTTTTTCTTCTAGATAGCAGCTGTCCCAAAGAA
AGAACACAGCGTACACTTGGAATCATGTGCTCTGAGGCGCTTGCATTCTGCATTGTGAAGGTGGAGACGAAGTAGGCGGTGGTGTGGTAGAAGTTCAACCATTAAATCAAGTGACCCTAAGCAAACACAGTCAAGGGACCTTTGAGTGATTTATTTTGCCACGTAATCACTCACACATTTAAAAAAAAAAAAAAATGTTTCCCTCT
TGTGTGTGTGTGTGCGCGCGTTTCCTTTTTTGTTGTTTTGAGACAGGATCTCGCTATGTTCTCCAACTGTTGTAGAACTCACACTTTAGACCCTGCTTGGATTAAAGACGCACAGCATCACACTCAGCCCACAGTTGGGTTTCTTTCTTCTTCTTTTTTTTTCTTCATATTTTTTATTTATTTTATGTATTTACATTTCAAATGTT
CTACTTCTTATGTTGGGGCAGGAGATGAGTTTATTCTTTTTCATATAGCCTCTTAGTTATAGAATGGAATTTTTTTCTCTTTTGTGACATAGGGTACTCCATTAAACACAAGGAAAATGGACAAACTCAGTTTCTTTCTTAATGACCAAGGGACTTATGGTCCTGCCAAGAGGGGAGCAATAGGGCTAATGGTCTATGTGTGGGGA
AATATAGTGTCCCATTGAAATTTTAATTTTTAGAGAATTTATGAATCACTGTATCAAGAATCAGATGGGAATGACAATGAAGCCTTTACCGAGCCACTACATTAAAAGTGTATATTGCTTTACTGCCTTCAATTGCCAGTATTACATAAATGCATGTTTCAGAAACTTCACACAAATCACATGAGAACTCTTGTAGCTGAGAAGGT
AGATGTTTTTCCATTGTGTATTAGATTAATGCAGGTGAAAGTATTGCATTTTAATACCGAATTCCTACAATAGATGATTGAGTCTGTTACAGTTACTCATATTAAATATAATTTGTATTTATTATTTAATCAAATTTGAGAATGACGCTGCATATGTTGACTTCAGGAACTACAGACTTAGCTGACGTCAATCTCTAAAAGGCTTA
TGCTTTTTGTTGTTAGTTTGGTTTGGGTTTGTGTACGTAGAGCCTACAGGTTGGTGGTGTTGGATGGTTTCCTCTGTTGATCTCCACCTTGTGTATATTCATTAAATTTGCTTTTAAAATATGAACATTTTGCCAGTGGTGTGGTGCACGCCTTTAATCTCAGCACTTGGGAGGCAGAGGCAGGTGGATCTCTGCATTTGAGCATA
TTTAGATAAAAGTTTTTATGGAATTGAGTTGGAAATATTGATTCCTCATGCTCTTTTGTTTTTCTTTTTGTTTGGCCTTCCTCGTGAATTCTTTTTAAAGATTAAAAAAAAAAAAGAAAAAGAAAATGTTCACCAGGCTGATGAAGCAGATGTTGAAATGTCAGTACCATTTAAATTCTCTTCTTGTCTTTATACAAAGTCACTGT
CTCAGAGACTTCTCTAATGACACGAAAAGAAAAGCTAGAAACTTAATAAAATGGTAGCATAGTTTTACACTGAAATGGTTCAAAAACATATAAACATTACATTAAACAGTATTTTTCCAGGAAAAGACTTGAAGTGTGTTCCTTGTCAATGATTGTGAAGCAGTGAGAGATGGTTGCTGGAATCTGACTAAGAACTAGCACCAGAT
GACCAAAACAGGACCACAGAGGACACCCGAAGAAAGGAGAATCAAACTAAGAAGCGTCTTTGACTACATTGGCTGAAAATTTTGAATGACCAATTCTGAAATTAAAAGACACTTAAAGTATCGCATTTTTCCTTAGAGGTGATATGTACACACTCACCTTGTATGTTTAAATATAAAACCTTCTTGTGTGTACAAAGTACATCGTT
ATTGATAAGGAATTTGGGGATATCTTTTGTACAGGTTTTGTTTGTTTGTCAGTTTTTAATAAACATAAGTGTAGGGACAGAGTTGTCTGTTGATTGTCAAATTAAAGTTGTAGTGAGTATCTACTATATTCACATAGTGTGTTCAGTTCGGGGAGTTGGACGCATGAAATACATATGTACTGAACATGGGTTTGATTTCTTTGAGT
AAATCCTGTCTTCAAAACACCTCCATGTTCACAGGAAAGTTTGGAGACAGAGAATCTCTTTGGTGATGTGAAGGTTTGTGTTAAATGTTCAGAGATTTTGATTAAAATTGTTTGTGATTTCATTTAGGTGCTAATAATTATTTCTGCTTAGGGTACTGGTTCTCTTGTGCCAACAAAAGTAAAGAGCAGAGCAGTCCATGGAGGAT
GTTAGTACAAAATTGTGACTTGTCCTGAAGCATTATCCATGCTGTCACCTGGTGGTCATACAGGTACAGCCTTCTTGAAGAGAGCCTGTGGTCATGGAAAATTAAAATATTTTGTCGTTTTACATATACATAAATGTGTGTGTGAACATGTCACCTCTCAGTCACCTCTCCACCCAGCTTCCCTGCTTCCTCCCACCTTAGATCAT
AGTTTCACAGTACCAGTTAGAAAAGCCACTTCTCCTTCAACTTAGTTTAGTTTATGTCCATAAACACAGTGTTGATTGAGATGTATTGCTTTACTTTTCAATTAAAATGGTTTTCTCCTACTTGTGTGTCTTAATTAAAATTTGTCCTCAGACAGACATTTTTAGGTCTCATAAGACCCTGCAAAACATGTAGGAGATTTTCCATT
TGTTTTGTTGATATTGCTGTTAAGTATTGGGGTGTGTGTGTGTGTGTGTGTGTGTGTGTGTGTGTTGGAACCTCCTGGGGACATGTTATATTTTGAAGTGATTAAACTATTTAATTGTGTGTCTATATTTTGGAATGGAATTATTTCTTCATTAAAAATGTTTTTTAAAACACTATTATCTTAGTGGGGTTTGTTGTTGTTGTTGT
TGTGTGTGTGTGTGTTGGAACCTCCTGGGGACATGTTATATTTTGAAGTGATTAAACTATTTAATTGTGTGTCTATATTTTGGAATGGAATTATTTCTTCATTAAAAATGTTTTTTAAAACACTATTATCTTAGTGGGGTTTGTTGTTGTTGTTGTTGTTGCTGCTGCTGCTGCTTTTGGTTTTTTAAGATGGTTTCTTTGTGTAG
TAATGCCTTTCTCTCTGCTCCATGCTTTTTTTCCTCTTGCTCTCGTGGCTGTCTAAAATGTCTATAAAGCAGCACTTGCCTTACATGGATCTTAAACCAAATTAAAGTCAAGGAAGAATTTTATAGAATCTGAAGGATTGACTCTGTATTTCCCTTAAGTGGCTTATCATCTGCAGACCTAATGCTGAGGGACTCTCCAGGCTCCA
ACATCACAGTCCTGCGTTTCCTCCCTAAATTCTATTTTGTTATTTGGTTTTCTTTACTCTGGTTTTTAGTAACAGGATCACGTATTAAAATTTGCTGTTAATTAAAGTTTACCTTTTGATTTTACAGAAATCTCATTGTGACATTTTTTTCCATAGCAGCCCATTGGCCAAAATGCATAATTCTGCTTCCTGTCTGTCAGGTGATA
TAAAAATGTGTCTCACTTTTTTAAGTGGGGGGATGTGAGTGACTTAATTCATGGGTACTTTTAGAACCTATTAGATAATCTTATTGCCTTTATTTTTCTAATTAAAATATTCCTAAATACTTTGAAAATATATGATACTCTGAGTAGTTGTGCCTTACGTTGGTTTTACTGAGGGTAAACTGGATCCTTTCATCATAGCAGTTAGT
CGGAGGTGCTCCCCGTGTTGAAAGACTGTGGAGTGTCCTGATTCACCCCCTTCCCAGAAACACCCAAGTGTTGTCTCCTAACATTTCTTCTCCCAAGAGCATTAAAGTTTCTCTTTACAACACTGCCTGCCATTATTGAGACCTGCAACTTGATTCAGTAGAACTTTGCCTTACAATGAATGCTGTGCTTTGCGGTTGGAGTCCAG
ATAAAACTTGGATAAATTTGAAAATAAACTTTTATCTTGCAGACTATGATTATCAATTTGTAAATTTACCCTTTGACTTATGTACATTTAAAATGTATCCATTAAATTCTCTATATTTAATGTATTATTTTTGGCAAATGTTTTTAATCTCAGTTGAATACTGGGCAGTTTCTAATTATGTACAAATATTTTTCGTTTTCTATCAA
CATCAGACAAGTCACATACATGGGACTTTTTGAATTATTGCCATTTTGTATTTTTATCATGTTATGTGTAAAAGACAGTGCCTATTCTGTGTTTTACTGAATTAAATTGACAATGTCAGATAAAGCGTATCTGTAATATACTTATAAAAATGCATTTCTGATATTAAAAAGAAATCAGTGGGTTCTTTTTTTCTAGGTGGCTTTTG
TTAGTTATTTCTTAAGAAGGAAATTGTGTGACTTGAGTTAAAAGTGCGTGTTCAGATTCTTCATTGTTGAACAGGTTTTAGAAACTTTAAAGACACGTGGATTAAACAGAAAACCATAACCAACACTGCCTCGTGTCATCGTCATGCCCTATTGCTTAACAAGCTTCAGATGAGCACTCATTGGCTCCAAACCTCAAATGCAATGA
CTTGGTGCTAAATAGACTTTCTTTCCTCTGATATTCAGGATAATTTTTCTCTATACTTCTGTTCACTTGTTTTCTTGAAGTTATCTGATTGTTATTTTTAATTAAAAATACTTAAATGTATACTAGTGAAGGTTGCCATTGAATATAAGCATTGAATACTAGTAAGAAATGTCTGTTGAAAGAAATTGCCTGCCCATTAACACATT
AGCCCAGGACCACTTTAAGGCACTGGATGAAGCTTCGAGACTCCTAACTCCAAGGGAGGGAAGACCAATGCTATTTGTGGCTAAATTCATGGTAGATTATATTAAAGATGAATGTTAAATTATTGTGACTTGTTTTGTGACATGGTCTCTAGGCAGAACTCACCTCTGTCTTGGTGTGAGTACCCTTGAATCTCCAACCTTACAGG
TAAGGAGCTGTCACACAATTACTGAAAGTAGAATTGGCCACGTGGCTTAATGTAAAGACAGCAATGGGAGAAGCACCAGTCAACTGTGACAAAGAACCAAATTAAATCACCTCCAAATCTCATTGAATTGTCTGTCTTTGAGGCTAAACTGGTCCCTTAAGGGTTAGTTGACACGTTTTAATGTCTACACTTTGTATAAATTTAAA
GATAGTCTTTTACAGGTTTTCATTTAAAGATGTTTATGTGCTTTTAATTGACAACTAACTTCTTGCTGCTGTATAGTAAAATATTAATATATTTTTTATCATTAAACTGCTGCATGACTATCATCTTTGAGTGAAGAGAAAATGTTATAAAAAAGATGCCTTAAATACAGTACATTTTGGTTTGGAATTCTGTAGAAAGTATTTTG
GCATTTTCCCATTGTTTGCTTTTCATATTCATACAATGTTAAATATGAGGTGACCGTAAAATAGTTAGGAGTTTCTTTACTTACAAAATCACTGGAAATTATTAAATTGCTTTCCCCTCCCCCCAAGGTGCATTTTTTATTATTTTCATATAGTAAAGTTGAGCTTTTACAGTGCATAATGTGACATTTGGAATGCTTATCAACTG
GTTTGTGAAAGTTTATAAATGTTTATTGTATAACTCTTTATAGATCTGTGTCCCACATGCTAAGATTAATGGCAATGCAACACCATGTCCAGCATGTTCCATTAAATGTAGTTAAACCTGCTGTCTTTTCTGTGTTGGGCATTCCTTCTTAAGGGTCCCATGAAGTTCCGGAGTTCCAGAAGTTGTATTGAATGTTAGGTCTCATC
TGGATTATTCCATATCCTGATCTGGAGATTGTTCTAGAAGTGGTTATATGATATGTTACATTTCAAAAATGTACTAGTGGACTGGAGAGATGGCTCACCGATTAAAGGTGCATATTACTTTTGCAGAGGACCTGAGTTCATTTCCTAGCAACCACATCAGGGTGATTACAACTGCCTGTAACTCCAGTAACTGGTATCTGAGGCTC
GTGCATGATATGTCACAAAGAGGGGACCTGAGCTAGAATCTCAGAGCATTGATGCCCTGAGACCTAATGTTCTTGGTTTCCTCAGTGCATGTAACAGGATATTAAATGGGATGAGTGTCTGGTGAGTTTTTAACCTCGTTTCTTCTGTTTCACTTCACTGAGGATCTCTGTTTTGTCTTCCTCGGGAACAGGTTCTTGGAAGAACC
TGAGCTAGGTAAGTTTTGGAATTGGGGTTTTTGTGACAGGGTCCCACTTGACTGGTCTTGAACTCAGATATCTGCCTGCCTCAGCTTCTCCAGTGCTGAGATTAAATGTGTGTGCCTCCATTTCAGGACAGGTCTTTTTTTTTTTTTTTTTTTTTTTTTTTTAAGGGGCTCTATAGTATGTTGAGCAGCGTCGTCACCTAGTAGAT
CCTAGGTCCAAGAGCCCTATTTTCTTTCTTCAAATGAACTGTTATTCGATCAGGATTATGTTTCTAAATTAAGTATTTCTTTCAAAATATATAAAAGTTAATTAAAGTATTTTTAACATTCCGAAAAACTCATCTGTTATATCAAAAATGGTGGACTTATTAATACACTTGTGACTAGTTTTTCAGAAATGGCTTTGGTATGTAAA
GAGGTGGAGGCACGCTATCAGAATTCAAGGTCATCTTCTACATAGAGAATGCAAGCTAAGCCTGGGCTATGTGATGAACAAGGTGGATTAAGTCTCAAAAATTAAAAATATAATTCTGTTGTGTGTTCCCATAGAAGAACATATGATTTCTTTTAAATAATACGTCATTTTAAAATCGGAAGCCCTTAGTTTTATTATTTGCATGG
GGGAAGAGTGATCCTCTCCTGGTATCTCAAGACTTGCTTGAAATAAAAGGAGACTCCAGTCTGCAGGTGAGTGACTCACTCCTGTAATGGATCTTACCTCATTAAAGCACAGACATGAAGGTTTGTAAAATGCTTCCAGTTGTATGTGTGTTGTGTCAAGAATATGCATTTCTTTAGTAATAGCCCCTTGCTTTAAAAAGAATAAT
TTCTCTTTCTTTTTAGCCCTGACTGTCCTAGAACTCACTCTGTAGACGAGGCTGGTCTTGAACTTAGAGATCTGCCTGCCTTTGCCTCCCTAGTACTGGGATTAAAAGCATGCAGCACAACCAACCAGCATGTTTCTAAACTTAGTGGTTTACTACGGCCAACCCCACTGCTTAAGCCAAAGAATAAGAAAAGCATCCATACCTGT
CAGTGTCTACATTTCTCTCCCATTCTAATGAAGGAATGATTCTTTTATAACATGAGTGATTTTATGCTGTTTATAAAAGTAAATGTTGACATGTGTTAGAATTAAAATGACTTAGAGAAATATCTAAATGTTTTTTTTTTCTTTCCCACCACATTGTCACACCACATTTCAGCCTCCTGAGGTCACTCTCAGGAGTCCCGTGGCTC
ACACTGCAAACTTACTCACATAAATGCATTTTGATTGCTCCATGACTCTTTGTTCCCCAGTCTTTGTCTCTTTAGATCTTCCTATCCATTGAGATGCAATATTAAAATTAGACCAATTAACAACCATACAGTGGCTCTTAAGTGTTAAAGTGAAAGAGTCTTTTGGCTTTAAATTTTAAAAAAAGTGTGTGAAAAGAAGTAAATAC
TTGTACCTAATTTGATTTCTTTATGTTTTCTATAAAAGCATAATCAAACAGGAATTTTCTTCCCACTGGATAGTGCAGCAGAGAAAACAGTTGCCCAAATATTAAAAACAACTTTCTTGAACAGTTCCTGTTTTGTGGCATCTGCATTGATTTCAGTATGACTGATGGTACTGTTATTCGTGAATCATATTGACATTCTCTCTGTG
TGGGGCTGTGACCTCTGTTCAGCCCACTGTTTCATGCCATTAAGACACTTCGGTTTTCTGACTCATCTTGGTGAACTATGCTTTGGTTTTAACACATTCCATTAAAATATCCTGTAACATGTATAAATTGTTCAGCTGTTACATTCAGTAATGGGAAGGGTCTTGGTGTGGGCTGACCCCTCCCACCTCAGCCTGATCAGGGCTGA
GTTCAGCTTAATGATATTAAAAAAAAAAAAAAAGCACCCAATGAAGTCCCATACCTTCTGCAGCTTTTGATAGAAGTTGTCTATCTACTATGCTTCTGGGATTAAAAATGAGTAAACCATAAATCCTACTGTTGGGAATCAGTCTGTTGAAAGCTCATACTAGTATTAGCTGTGTATATTCTGTATTCAGCTGTGTGACGGGGGCT
TCTCACTATCTGCCCTTCTCTATTCTGTTTTCTGTTGGTTTGTTTTTCAGATAGGCTCGCTCCATGTAACTCTTGCTGGCCTGGAACTCAGCCTGCTAGGATTAAAGATACTTGCCACCATGCCCATGCCCTGTTCTATAAATCAAGGGATTCGCTAACGTTGGGGCTTTTAGAGCAGGGATGGGTTGTATGGGCACTTTGCTACA
TGCCTCTGGGCAGGAGACTGTTCAGTCTTAGAAAGTTTGGATTTAACTGAATTGTAGATGGTAAGGGAAATTTGATGTTGTATTGTATTTTTTGTTTTTAATTAAAACGGGTCAATTTTCCAAATGTTGCTGGACTTATGTTTCTTTTTACCCTTTGGTATTAAATGTGAAATAAGTAAAAGCATATTATATAAATGGGAATTTTT
AGGACTCGAGATAACCCACATTTAGACACCGGAAGTGCTATTTTATATGCTGTTAAGTTTTCCTATCTGTACTTTTTTTTTAAATGGGAAAGATTTTAATATTAAACTTGGTGCTTCTCACTGAATAACCGATTTCTCAGGGTTGGGTTTATGCATCTGGGGGTGGGGGGTAACAGTTTGTCCCAGACAGGTCCCTTCAGCTCCGA
ATGTATGTGTGTTGCTTAGATAAATGTAATCACTGTAAACATCTATACGATCTGGGATTTTGTTTTTATTTTGAAATGGGAGCTTTTTGTTTACAAGTTCATTAAAAACTAAAAACTGTTTCTGTAAGGAAGTGAAATTTTTTTAAACAACAAAATGCCTTGGCTGACTCACTATGAAGTGTGTGTGTGTGTGTGTGTACATATAT
TTTTAAAGAAAAGAAAACTGTGGAAAGTGATATGTTGAATCAAGTGTAAGCTGAGTTTTCCAGACAACTGAAGTAGCTTCATTGTGAATGTTATTTTGTTATTAAAGGGTTTTTACTCAATCTCTGTGCCAATGAATGTCCTTTTCCTTGAAATCACAACCTCGAAATTAGCTCTACTTGACCTGGATTTTCCTCCTGCTGAGGTG
[truncated: 537,373 more chars]
