# Supplementary material for: Poly(A)-DG: A deep-learning-based domain generalization method to identify cross-species Poly(A) signal without prior knowledge from target species
Source: PLoS Comput Biol. 2020 Nov 5;16(11):e1008297. doi: 10.1371/journal.pcbi.1008297 (PMC7671507; doi:10.1371/journal.pcbi.1008297)
Supplement: S1 File — These three datasets are produced by previous researchers and we use them in our experiments. (ZIP) [file pcbi.1008297.s002.zip › mouse/bl_mouse/positive/posAATACA.txt]

TGCACCGTGGCTCAGAGCAGTGCCACACACCCCTGTATCTGCATCCCTAGGGGGAAGGGGGTCACTTAAACTGTACTTTTACTCGTGACGATGTTTTTAAAATACAAAATTAAAATGTCAAGTTTAACTTAAGTAACCTTTCAGTGACTTCTCATAGTAGTAGTGTGTTGTTACAGTCCTGTGGCATCGTTTGTGTGTTTGAATAA
AGGTTACCCTCTCTCCCCATACCCTCTTCCAAAAGAAACAAAATGTTAGGGCTTTCCCCGTCGTTGTCTCTCCTTTTTTTAAAAAGTGGTATTTTTTAGAAATACATGTGGAATACCAAGAAATGTCTTTGCCTCCCCACCACTCTCACCTACATTTCATAAAGCTGGCTCTTTATGTTGCTTTACATGGCCTTAATATATGTTTT
TTTTTTTCCTCCAAACCCTGCCATATACTACTACTTGCTCTTTTTCACATTTATTGCTCCTCTTCACTAATTTGTATGTATATATATGTATGTATTCCTAAATACAGTATGATAAATCCCTATAATGTCACTTGTGTGTGTGTGTGGTTTTTTGTTTGTTTTTTTTTTTTTTTTTTTTTTTCGAGACAGGGTTTCTCTGTGTAGCC
ATTTTTTTGTAGCCTACCTTCGTTCAACCTGAGATGCAAAAACAAACCATTCACCAAGACTAATCATTTTTAAATCATTGCTTAAGGACCTACCTGTGGAAATACACACATTGGTGCATACTGAAATGTGGGGGTAATTCTCTGGTCTTTGTTCCTTTACCACAGTCCCTGCTGCGTTGAGGCTACCTCTAACCTAAGCCTTTTAT
TGTGCAATTAAGAAGCCATGGTGCAAGGCCCTATGCACTGTCTGTATATCATTCAGGTTGGAGATGGGTGTGTTCTATTCCTACATAATGTTTTACTGGAAATACATTTGGACATTCTAAGACCCTGGTACAGTCCCCACTTCAGTATATATTGATACAGACATAGCTAGTGGTTTCTATATGCTTCTGACCTTTTGCCTATACCT
AGGGCCTACTGTGGTAGGTTGCTGGGCTCTAGTGGAGACATTGTGTCCTGGCTGTTACTGAGTATATTTTTATGATGGCATCTGGGTTTGGGAAGAGTGTAATACATGATGTTGATATTCATAATGCTGGTCTTGTCTTTGTTGGGTGGATGTTTTGCTCCTAAGTTTCTGTTGCCCTTTCTGGTTCTTAAGAGAGTGGTGGCTGT
GGGGCCACCCATATCCTTGTACGGCAGCAGGGGGGGTCTGGTCTCAAGAGCATCTACCTGGCCCTGAAGCTTTCTGACGGTTCTTACGCCCTCAATGGTGAATACACGCTGATGCCCTCCCCAACAGATGTGGTTCTTCCTGGGGCAGTCAGCTTGCGCTACAGCGGAGCCACAGCAGCCTCAGAGACACTGTCTGGACATGGGCC
TGTTTCATTTTTTTAGGTTGTAAATATTTTCGGTATATTTTAAAACAAGATCATGAAACCTTGAAGAAGAAAATCAAGCGAATGAAGAAGTCTGTGAAAAAATACACTATTGTAAATCCAGGTGTTCACACCTAGATTTTAACTTATTTTACAGTTATCGCTACAGTGTAGTGGTTCATTTACACATACACGCACTTGTGCACATG
TGCAAATCAAAATATATAAAAAGAAAAGGAAATTCAATGGATGGATTAATGTTTATCCCCCTTTGGGATATTTTAAAACTCTACTACAATGAGGATCAGTAATACAATGATGTGCTAATATATTTTAAGAACTTTTTTGTGTTTTAAAGAGATACACTCTACCATACATTTACGCAAGCATCACACTGGGAGAAGAGGAAATGATA
GTTCATCTTGTTTTAATCTTATCAACCAGTGCAAGTGACCAACTAAATTCCAGTTATTTATTTCCAAACTTTTGGAAAAAGCATAATTTGACAAAAAAAGAATACAATTTTTTGCTGTTTCAACCACCCAATACAGGTCAAATGCTTTTGTTTTATTTTTTTACCAATTCCAACTTCAAAATGTCTCAATGGTGCTATAATAAATA
GTATATATATCATTTTAGACACATCAATCATGTATCCATATTATAGCTTATTTGTTTAGTATAGGTTTTTGTATGCTATGTGTTGCCTTTTTAAATGGGAAATACATTTTAAGTTATTCATGAGCTGTATATTCACTGGTGTGGCACTCATGGTTTTTAAATCAGTTTAGTATTATCTGTTGATAATGCCTGTTAATAAAAGACTT
GAAAAACTAAGGAAGACAAGTTTCTGGATGATTTGATTTTAACTTAATTAAGTCTGTGGATTACTTTTGTATTATTTGGAAATACTCAGTATATTGACCTAATACAATAAAACATTTTCCACAGATTGCTAGTGTTCTTTAAAGGAGGTCAAAGTAAAACACAAAACTACAGCACCACATTGGTGTCCTGTTTAATATCATTCTAA
TAGCGTTGTGTTGTATTCCCATGTGTGTCAATTGTTGATTTTCCTGACTCCTATTCACTTATGTATCATTTTATCATTAATTCTCTTTATTTATTTTTTAAATACAAATTAAAAAAAGTTTTAAAGATTTATTTATCTATCTATTTATTTATTTATCTATTATATGTGTGTACACTGTAGCTGTCTTCAGACACTCCAGAAGAGGG
TACTCCACTCCTGGCCAGAGAAAAGGACTTGACTAGACTTTCTGAACTTGAACAGTTTCAGGTTATATTTTAATTTTTTTTTTTTGTACAGGTTGATTCTAATACATTTCAACATGCTTTTTTCTCCTTTTGTGTCAATATTTGTTATAGTCCAATCGCCGGGGATGTCTCACTTGGTTGGAGGGTGTGTGTGTAGGTGTGGAGGA
AAGTCCTCCCCCATATGTGTGTGCTCATATCTAGATGGCCCATATATTGAATACTCTATTTTCTCCCATTTTCTCTTTCAGGGACAATTCAAGCTTTCGAAATACAAAAATCACATTGTGAAAGCGCACAAGCTGGCAGTAATCCTTTTCTCTTTGTGTGTTTGTCTGAATTGGATGCGAGGCTCAGGCAGTTCTTCTGTCTGTTC
CTCATACTCCCTGTCAGCCCCTTGGGATTGTCCCAGTCCTGCGACCATGCTGTCCTGAAGAAGACCCTCCTGACTGCCCACTATAGGTGGCGAACAACATAATACAGCAAGAAAGTGTGTCTGGGCCTCAAGAGAGTTGTCTGCTTCCCTTAACATGTTTACTGAAACTACTGTCTAGGCTGTCTGGTGGAATCCCTCTGAAGTTG
TCTATTAAAATAGGTTGTATAGAAGAGAGATCTTGGTACTATGTTAATAACTAAATTCTGAAAGCTTATTTTAAACCTTCCTAAAGTTGTTACATGTTTGAATACAAATAAATATATGTAACAGAAGTATACCATGCGTAGAATTCAGAAATTTCTCAGAAAACAGACAAAATACGTTGTTAGAAAATAAATTCTCGTGGAGAAGT
GGGAAGGAGAATGACTAGGTAATCTATGTATGGAACTCTAACTGAAGTAGGGTGCGAGACAATGATGCTTAAGGGTTACACTTGTGGCTTATTTCTCAGGAATACACAGTTCTAAAGAGTAGTCTTGTGAGATAAAGTTTATTTACAACCTGGTGAAAAAAAAATAAAACTAAGAGTCCGGATTCATTTGGAGGGAAACCCAAGTT
TCTAATTTATTTTTTAGAATTTCTTTTGCTTTTGAATTTACATTTACATAATTTTCCCTTTTCTTCCCTTTAAACCCTTCTTTGTTATGTTCCAATTTCAAATACATGGCCTCTTTTCTCATTAACTGTTGTACACACACATACATACACACACACACACACACACACACATTTCTAAATATAACCTGTATACTATCACTTGTATG
TTGGCTTTAGACTGTCCATGACTGCAGGGTAAAAAAGCCCCATGGATTTGCTTTTGATATTTGCTATTATCTGCCTGTAAATGGGAAATTGTAAAAGTTAAATACAATGTTTTTTTTCAAAGGGCTGTGATTAGAGATGACTATATAGATGGAGTAAGATATTGAGTTGTCATACTTACTAACTCAATTGCTTGAAGAGGAAAGCG
GAAGATACTTTGTTCTTCCAAATTGTGAACCCAGAGGGAATAATATCAATACAAACATAGCAATGCATTCTTTTATTCACTTCCAAATTATTGCAAGAATAATACATTAGTTGATTTATTCTCTACCCTGGTGTTATGTAATGTTCTTGAGGCATCAAAATCTAAAGCATTTATTAAATACTGGGGCTAACACTGAAGAGGACATA
AGACTATGGAGACCAGATCCCTGAGGTGAGGGGACAGAGATGATTTGGAATCCCTGCAAGAAACGGGATTAGGGACCAGATCCCTTTTCACCTGCCCTATAATACAAACCTCTCCCAACACTTTTACTATATGATATTAATTTGCGTTTGCGTGTGCGTGTGTGCGCGCGTGTGTGTGTGTGTGTATGTGTGCCTGTGTGTATGTG
AGAGAAGTCTTCGTAATGGATCGGAAGCTGACTGATTATTGTCCCCAAAGAATCTGCTTTCTGCTCTATCTTTCAGCACTAGCAATTTTTCTTTTCTAAAAATACAGTTTATGCTCTTTGATTTCTGCTGTTGTCCTGTTCCTGCATCGTAAAGGGCATTGAGGGGAGGATAATCACTCTGAGTGAGAACATTGTAGCTTAGACTC
TGCTTTGCTCTTTCTGTAAGATATGGCTGGTTTTTTAAGCAAGGGAGCTGTTACTTTTCTACTCCATCACCATAATCATGTACATAATACATAGAATAATAATACATAGAATAAAACATGCTTTAATCAGATTGTTACTCAATTGTCTTGTTTTCTTTCAGAAATTAGCTACTTAAGCTCTATTATAACTACTAAAGATCCATTAA
TGATTAGTGTTCCCCTTGAACTCAATGCTAGTACAAATTCAAGGGTCAGAAGTAGAAAGGGAAAAAAGACATTTCCTTTTGAAATTTCAAAAGTCATTTTAATACAGACTCACTGAGCTGCCCATGTGTTTTTAATTGTGCTACCATAGAAGTTCTGTGGAAGATTTTATTATTGTTGGTTTGATTTTGGTTTTTTAGAGGTGGGG
TAAAAAAGATTTATTTTTGTTCTGTGAATAATTTTTGATGGTTCTTGTACATGTACAGATATAGATACGTTTGAGGTCTTTTATTGATATTCCTACAAAAAATACAAATAAACTTTAACTTTAAACATTTCAGACTAAGAGTTGCTACTATCTTTTACAAACATCTGGGTGTTTAGGCACTTAGAACACTCCACTATTGTTCTGAA
AACAAGTGATTCTGCCCAGACCCTGGAGAGCCTGCCCGGGATACATTGTTCCTTTCCCTGCATGGCACCGTCTTGCTATTCTGAACTCAGCTGGCTATGAAATACACTTTTAGTGTTCAATGTGGATTCTTTCTCTTGCCCTTACCTCCTACGTCTTGTTTTGTCTTGTGACACCGGTTAATTGCGAGTGAAGTAGTGACCTAAAA
TATAATACTTTAATTGAAAGAATTTTGTCAAGTTTTTTTTTCTTGTAAATTTTCTTTACTTGTATCATCTTGTCCTTCAATACTGTACCCTAAAATAAGAAATACATTTTTGACAGAGGCTTAATGTTTTAACAAAAGAGTGTGGACATTTTTATTTTAAGATTTTGGTAAAAGGATACTATAAAAACAATGTTTGCTTATTTGTC
AAAAGGTTGGAATAGTGTGAACATAATAGGTTCAACCTAACACATGTTTATTAATTTTGAGACCCAGAAATGAATTCTTCTCTTTATTCCTGCTCTTAAAAATACAAAAAAAGAGAAAGTTTTGTTTTGTGTTCTTTTTTGGTTTTGTTTATTTGAGGGGGGGTGCTCCTTTTCCGCTGTTGGGTTTGTGGGTCTTGCTGGGTTTA
AACCATGTCACATATGTGACCTGGAGTGGAAATGAGTGCCCAGAGGAGAGCATGCATTGTTGGAGCTGTGGAAAGATTGTCTGTGAACGCTCAAAACTGTAATACAAAAGAGGGCTGTATGCAAGTATGTGAGTAGTGTTTTTTTTTTTTAAGTTGTTACATGAATGTGTGTGTGTGGCTGGAAGGAGAGGATGGGTAGAAAATAA
AGCTTGGAGCTCGAGCCTGGGAACAGATACAGCTTTTGATGTATGAGGAAGATCAAAAAAAATTGTATTAAGTTTCTGTTCTGTTTTTCATTTCTAGGAAAATACACCTTTAATGTCATATTTTCTAATCTAAATTCTTGTACCATCTTCTTTGGAAACGATTAAAGTACTACTCATTTTATGCTTGACTCTTTGGAATCTAGTGA
TCCCAGGATGCTCTCATAGCACATTACCCACGAATCTACAATGACGATAAGAACACCTATATTCGTTACGAACTTGACTATATCTTGTAACTTTGTGTCTAATACAGCTGTTTCACACCTTAAACCTGCTTCAATCTGATGATATAAACTTGTAAAACATTGCCGATCAGTGTAGAGCTGGTCATAGTGGAGGGATAGAAATCCAG
AACCTTGGAAGCATTGCTCCGATGACGCTACTAGACTTCACATTCTTCTGTGTGCTTTTGGTACTTTTATCAACTTACAATGACAGGTTGAAGGGAATAAAATACAACCTTAGAGCTATTTTTTAAGAGAATAAAAACTGTCCATCCCATCAATTACAAATGAACATATCTTGTAAAGGAGGTCTGTGCCTGTTGAAAAGATAACC
ATAGTGTGCACCTGTCCCTCCATTTCCTTGTGAGCCATCCCTTTGTACCCTGTGTGTGTTATTCATTGTATCCATTGTTGACTTTTGCATATAGAAACAGAATACAACTTGCCATAAACCCCAATCTCTGCCTTGATGTTGTTTTCATACTGTTTTCTTTTTTCGTTCTTTTTTTTTTTAAGATTTATTATTTATTTACTTACTGT
CCCTGGTGAGCTGCTGGCCCTTTTGATGACGTCCATCCACCTGTGAAAAGGGTCAAACCAGTCGGCATAAATTCACATACCTTATCAAGAGTGCCTAAAAAATACAGCTAGTTCTTGCTGTGCAAGCATGAGGAACTGAGTTTCATCCTTAGCCCCTGAGTACAAAGCTAGCCATGATGTTCACTCCTAATCCAGCACTGAGGAGG
GTGATTTTTTCCCTGCATCCTGAGAAGAACAGCCTTAGTCACAAGCTGACCTGGGTGTACTGCTTTTGTAATTCTTATCCCTGATGTTGCTGTGACTGCGAATACAGAACTTTGTGAACAGCCAGCAGTATTGATATTGTTTCTGTTTTCATTATTATTATGTTGCTACTTTCTCCTTGCTTTGGTTTTACTTCTGGCTTCTGCAG
GTTAATATAATCTCTTAGAGCATTCAAAGCCCGGCTATCTCTGTTTGCACATGTAACAGATGCAGAACTGTTTGCAATTCTACAAAATTGTATGTCAGAAAATACATTATCAGGTGTTTAAAAAAATCTCTTCCTGTTCATTCGAAAAGAATGTTGTACTTGAACTTTTTCTAGATAAGGGAGGTTTTTTGTTTTTTTCTGTGATA
ACAATTTTGTATAAATATGAAAGACTTTTTTCTGACATGTATTGGTGTATAGTATTATTTTAAGACCATCAATACTATAGAATCAACCTTTTATGGTGTTAATACATTTATGAATTAAAGTTTTAAAATTTTTTTCTTCTGATTGTCATTTTTTAAAATCCATTTTTAACACACTATATAGAGGCAACAAGAAAGGAAGTGAAGTC
TCCTCTGAGTGGGTCGTGTGTGTCCGTCCCCACCCCCCGTGCCCCCCCCCCCCGCCCAAGCCTATGTCAACCTAATTTCCTGGTTTTGATTTGAATATGAAATACAGATGATGTACTTCTGTTTGAAAACTCATGTTACCTCTCAGAACAGTTCTCATTTGGCCCAAATATTCCCATTCCTAGGGAGGGAGGGAGGGAGGGAGGGA
TTAAGGATTTCTACAACTTTGGAGTGTTTTTTTTAAGTGCCAATACACAAATTCATTTGTATGCTTGTTCAATGTGTAATTTCATAATTTCATGTATATGAATACAGTTAGGAGTTTTACATTTTATGTATGCTGTCTGTGGCTTCGCTGGTACATTTGGCTATACAATAAGTAAAGTAAGTGAATTACAAACTAAAACACCAGAA
TTTAACAGGAAAGTTTTAATTTCGGAGTTTATAACTGAACACAATCAAAGTGGGGAAATTTAAGGATTTCTACAACTTTGGAGTGTTTTTTTTAAGTGCCAATACACAAATTCATTTGTATGCTTGTTCAATGTGTAATTTCATAATTTCATGTATATGAATACAGTTAGGAGTTTTACATTTTATGTATGCTGTCTGTGGCTTCG
CATTGCCATATCACATTATATTGGGTGCAATGGGTTTCTGGAGATATACAGAGCTTCCTGTGTGTCCGATGTGAACATTAACCCAACAATGATTATCTCAAATACACTGAGTGAAAGTGCTATTGCAACTCCAAAAATTTCTTATCTTCTCTCACAAGCAAAGGGGACATTTGTAAATGGAGAATTTGTAGTATTTAAGGTAAGCC
ACATTTATGAGGGGCAAAGGTACTGGCTGGGAGAAGTTAATGTTCAGTTGACCATGTTTATGAAATGTGAGTGGCTGTCCTCACCTGATAATAGACATATAATACATGAAACTTTGGGAACAGATGCTTTTAGAAGCCATCATGCAAGCCAGTCATTGATTTCACTACTACACAATGCTGCTAACTTAACTAGCTATGTGATAAAT
TATCATTTCCAGGACATCTTTTGGGCATATTTTCTCTGTAATTCTATAGATAGATGTTTTGTACATTAAAACATTTTGTAATTTTATCAACTATGTATTCAATACAGAATAAAGTACTTTTGGTAGTAATACTTTTTTTTTCCTTTTATGAGTATTTATTTGACTTGAGCATTTATATTTGTTAATAGCACAAAAGAATCATCATA
AAGTTCATACTCACTAAGAGGATCTGTGTTTGATACAAAGAGTGTTTGGTTTGGTTTGGTTTTTTTTTTTTTTCCTTGCTAAATCTCTGTTGAACATCTGAATACATTTGTATGATCCTTTCAACCAACCTGAGCTTGTGGTTTGATTTAGGGCTAAGTCATCGGCATCACAAGATGAGCTCATTGTGTTGTTGCAATAATTGTGC
ATTCCTCTGTGAGAGACTGCGGATCAAGGTCATCCCCACGCTAGCTCTCTTAAGAGATGGCAAGACGCAAGATTATGTTGTTGGATTCACCGACCTAGGAAATACAGATGACTTCACTACAGAAACTTTAGAATGGAGACTTGGTTGTTCTGATGTTATCAATTACAGGTAACCTTTAGCAAAAACAAACAAACAAACAAAAATAG
TGATACGCTCATATGCACTTAGGAGTGAGCTTTGTTGTACAGTCTGTCCACGGGGTCGATGCTGTTATTAGGTGAAAATAGTGTGATCTTTAAGACTTTAAATACAGATTTAGTTTTGAGTGTTTGAGAGACCACTACACTTGTATGGTTGAGTGTTTAAAATGTCTATCACCCTCACTTCAGAGTGTGACTCTTTAAATATTAAA
GCCTTCCCCTAATCTATGTAAACTTTGGCTTAACCTCTGAGACAAGGAAGAATAACCAGCTATTTATCAGTTTAAAAGCATTCTTACATTTCACTCAACTAATACATCTGTATAAACAGATGTCTCCTCTGGTCATTAAGCAACAACCTGGCTCACTTCCCCACAAAGGGACAAATATCAGTATTTCTCATCAGGCCTATTGAAAA
AGCTCTGTCAGATACGTTAATGCATACATCCTCTCTAATGCATGTTCATTTATTGCTGCAGTTTGGTTCTTCTGGAGTATTTTCATCATTTAGCTATTGGAATACAATTATGAAAACCAACTGTTGAACATACTTGGAGTAGCTGTTTCTTTCCTAAAGAACCAAAGTTGTTTTCAGCTAATAGAACAGGTTGAAGTCCGCCTGCA
TAGATATATGTGTCCAATGAATTCCGTAATTATCTTTTCATCTTAAAGACTTCCCTCATATTCATTTTCTATTTGCTTCTATTTGCTGTAGAAATTTTGAAATACAAGTCACCGCCTAGACCACTGCAATTATTTTATAATATTTTAGTATGTATTCTTCCAATTTGGGGACAGAAAGAGGTGTGAGATTGGAGGGATAGGGTTAT
TCCCTAGAGGAGCCAATGGTGCCTGAGCCGAGATGAGACACTTGGAGTTAGTATTTAATGGGTGTGTTGCACAGCAATGTAATACATTTACTGTGATCTAAATACACTCTTTGGTTTCAGATTTACTTTCTATGTACAACTGTTTTGTCTGCATGTATGTATGTGTACCTCATGCAAGTTTGGAGCCCTTGGCAGACATCAGATCC
TTGTTCACTACTGTACTGATGAAAGCCCAAAATTAAAAACTGTGCATTAATACTAAACTGTACAGAACCATGAATTGTCCATCCTCATACAAGTATTGTGAATACATTAAAGTTTTACTCACAGGAATTTTAAGAGTTTGCATATTTCGGAAATTACCTGATGTGTGGGTGCATGGAAATGTTGCTTACTGTTTCTTCAATCACTG
TGAGGTCTGAGAGAAGTGGGTTCAAGTTTTCAGCTGTGGCCCTTAATGTACTCATGGTTCTGTTGGCCACTTTATGTCCACAGAAATGCCTTTGACTAGAAATACAGCATTTTAATATTAATATAACCTCTGCAGTTCCCTTGCTTACCTTTGCCTTGATTTCAACCTTGAGTTTTAGTCTTACTTAGTCCTTATGTCTGTCAGTT
AGTCAGACTCAGCCACAGTGGCCTGTAAGGGAAGCCTGAGGCCTCCTGCCCACAATCTGAATGAAGAGCATTCCTGCTAACACAGAGAGATACACTTGCTAATACAGACCTGGTGCCCGAGCACTGTACAAGTCTGGGGAGTGTCTGCACCTTCTTGCTGCCCCTCTCAGGGATGACAAAAGTATTCCTTTTTCAGATGCCCCAAG
GTTTCTTCAAATGATAAGTTAGTATGTAACCTAAGTATAGCAGTTTCTCTCTTTTTTATTTTTTTCCATATAGAGCACTATGTAAAGTTAGTATATCAATAATACAGGAAATATCAAACAGTATGTAAAACTCTGTTGTTGTTGTTTTTTAGTACAATGGTGCTATTTTGTAGTTTGTTATATGAAAGAATCTAGTCAACACAGTA
GGAGGACAAAGAAAGCTGTACATTGTTGCTTGAGAGTATGTACATTTTAGACCAGATTTGTATTTGCACAGTCAGTATGGCAAATGAGTGGACAATGTTAAATACACTATTGGATTTTTTTTATTTTCTGTTTTGATTTCAGCTTATGCCCTGGCTGGAAAACCTCAATTTATGTTCATGACAGTGGGGATTTTTTTAAATGTCTA
AATTTTTAAGTTCTTATAATTATCCTAGTAACCTAAGATAATCCTTCATGCTTATTCTTTCTTTAGGATGTCTTAAATTATTAGTAGTAATTCCTTTAAAAATACAATAAAATCAACCATTAATATATGAGGATTGACTCTTCAAATGAATGAGATGGGCTCTATACATTGGCTTTGAATTTAAAAAAAATAGATAAATGCTTTCA
TGCATCTTGTTTGTATAAACACTAATATTTAGCTCAGACTCTTTCCCCCTTAAAATGAATTAAGGCTTTCCAAAGATTAGTCTTAGCAAAGTAGATTAGAAATACAGTGTATAATCTTCATTTGCTTAACTGACTAGTTTATTTTGTTGGCTCACTTTACTGACTTATGTTATTTTACAGTACTTATACTTGTCAAAAGAATTTTG
CTTAATGGTTTTGAAAGAACTGTTTAATTTTTAAATTTTTTGAAAACTTGCTAATAACCTTTTGTTCAGAATTTAGTAGATTGTTTATTGCGGGACATCAAATACACAATGAAAGATGCTTGAAATGCCTTTGTTATTTCAGGCCAATCAAATTAAACTATCAAAGTACAAGAGAAACCTTTAGTCTTTTTTTTTTTTTGTTTTTG
GAAGGCATAGCTCAGTGATAGCACTTGCCTCGGGTGCACGGTACCCTGGTTTAGATGCCCTGCACTGAAAGAAAATCGCCTTACTCATTTATATCTTTGAAATACACACATATCTTTGGAATCTGGATTCCTTACTGCCGTGTGGAAGTTAATGAGTCACTGGAAAAATAATGTAATTTTTTTTTTAAATTTACTTTCGTCAACCT
GTGTGTATAATAAACAGGACAGTTCTGTATAAAACAGTTGCATTTATTTAAAATTTTAAAATACTGATGATGCTAAATGCTCGAAGCTGTATTTATTATTAATACAAACTTGTTTGCTTACGTTTCTACTTCTGATTTGCCTTCTTGTGGGGCAGATAAGCTTACCGTGTACTCGTACAGATGGCTTCATGCTGTTTACATGCATT
ACCGACAGAGGACGAGGCTGCAGCAGTGGACTTGAGTCAGTGCCTCAGCGCAGTTAGAAAACAGAAACCTGGCTTCACTGGGTCAGTCTGAACTGTCAACAATACATTCCTTTTCCCTCTCTCTTGACTTTTGGCAAAATTCCACGAAGATCAGTCAGCCTCAGCTATGCCAAGGCAAACAAAAGGAACAGAACGGCAGGTGTGTG
GCCCAGCTAGCTGCAGCAGGTGCTAGGGGCAGAAAAGCTTGCCCGAACCAACGACCTTCCTCTGTGATGCATCCCTCTTCCCCTTCACCTGAAGTGGTTGAATACAAAAAAAGAATCGTGACGCTGCCTCTCCTTTCTTTTTGGCGCTAGGTTTCTGATTTCCTGTAATCTCTTCTTGCCTCGCGCTGCCCAGGCCTTGGCAGCGG
GTTGCTGAACAATTGCCTGCATTCATTCCTGGGAGAGCCTGGCTGCATTGTGTCTGCCTGTCTTTTTGTCTTGTTGGTGTATAGCCCATACTGGTAACACAATACAGATTCTCCTGTCGTTTCTTATGACATGGTTTGCCTTGTGGAAATTTAAGACTTCAAGAAGGAAAATATTCTAATGGTGTGAGTGCCTGAATCTCTCTGCA
ACAGGTTGGGTTTCACATTAAGAGCCCACACTTAACAGTTTTCTTTCTCCCTCACCCCCTTTGGCTCCGCACTCTGGGATCAACGTAATTGTTGGAGCGAAATACATCTTCTTGAATATGGTATTTTGTTGCTCTTCTCTTAGCGCCGCCTTTTTGCACCTATGAGCGTTTGTCAGTTTCAGCGAGGCTCCTGGGGGACTTAGGTG
GGTGTCCTCACCAACCTTCTCAGGCACATTGTTTGGATTAACAGTACAGTTCATCTGTCTGTGAAATACTGTGTTCATCTGTTTACTTGTGGTTGTGACCAATACATGACAAGAAGCCAAGGAAAGTCTTGTTTTGTCTCACAGTTTGAGGGTACAGTATATCACGGGGGTGTGAACATAGCTACAAGAGGCTCCTTGTGTCAGGA
AAATGTTAATTGTCTGGAATCCACGAAAAACAGCTTTATACATTTTTGAGCTGTTCCCAAGCTTTGTCTTGTGATAGTCAGGAACATTACTATGTCATGAAATACATTGTGTTCAAACAGCAGTTGGCTTTAAGTACCTGACTTGCCAGTCATTTAAAAAGCCGGGGGCCAAGGTAGGCAAGATGAGGTAAAGACATTTTGGTACA
GTATCATACTTCTATCAACTTGAGTCTGTCCATTTAAATGTTTGTCAATGTGAGTTTTTTTTATATCTGTGAATACCTGTTTTCAAATGCCAAATAAAATAATACACATAATTTTGTTTAGTTAAAATAAATTTAGAGGTGTAATGATGTGTGCAGGTTTTTTTTGTTTTTTTTTTTTGTTTTTTTTTTTTTGTTTTTTTTTTTTT
AAAAAGCTGCATGATTTTGTATTTACATCACATGTCATCAGCTTATCTTTTGATTCCCTTAGAGCAGTGGTTCTCAACCTTCCTAATGCTGCAGGCTTTTAATACAGTCCTCATGTTGCACTGACCCCCAATCCTAATATTACTTTCATTGCTACTTCATAACTAATCTTGCTACTGTTAGGGATTGTAATGTAAATATCTGATAT
CTGTTTTCAGCTCTTTTTATATTGTACATAGACTTTTATGTAATCTGGCATATGTTTTGTAGACCGTTTAATGACTGGATTATCTTCCTCCAACTTTTGAAATACAAAAACAGTGTTTTATACTTGTATCTTGTTTTAAAGTCTTATATTAAAATTGTCATTTGACTTTTTTCCCGTTAACTTCCATTGTTCATAGCATACTAGCC
GTGCCACCAAGGCTTTGATTTAAGGGAACCGGGCAGGGACCCTAAAGCGCTTCCATCCTAAAGCCATAATGAAACCATTTTTGTTTCTCATTCTCTACAAAATACACTAAGTAGTTTTGAATCCCTCTTCCCTTCGGTGACTCAGATTTGTTTTCTCTCCTGCCCACGATTGCTCCTTAATAGTTTAATTTATTACTGATTGTGCA
GAAACTGCTTCTTATGTGCCCAGGGACAGCCAGGCCCCTGGCCGCCCAGACAAGGACCCGCTTGTTTTGGTGCCATCTTGGGATCCCCATCTGCAGTACAAATACAGTTTTATGAAGCTTTACTGGTTTTGTCTGTGTGTGGTATGAATGTGGAACTGAGGGCCCAGGGAAGGGCAGGCAAGTAGTGCTGAACCATGCTTCAGCCA
AGAAATAATTGTAAAGTGGCAATTGGATTTTTTCACAGTTTAGTAATTATTTTGTTAACATGATGACATCAGGTATGCCTTATTTATTTAGTGTATATGTAATACATTTTTGAAACTTTGCATTGTACAGATACATGGTACCTTTGTTCTGGTTACCTAATTTTATATATATATAATTTTTTTAAGGGTTTGGAAGATTCAAGGGC
GATCGAAAGGCTGCGAGAAGAAAACAAAAGGCTGCGGGCCCATTTCTGAAGACTCTGGGCACCTTGATTTGTTATGAGTTAGGATGTTTCTGGCAACTATAATACACGGAATCAGTATTGTTTGCATGGCCTTGAAAGTGGATTTTGCAGCACGCACTATTCCATCTCTGTCAGACATTTATATTTTTATATTAAAACTGCACAGA
ACATGTGTTTACAAGGGGGATTAGTTAATAGTGAGATTAACAGGTAAGTACAATGTCCATAGATAGAATTTCTCTGAACATTTTAAAAATGGAATCAAAAAATACATATACTTGAAATGAAACTGGAGATTTTGTACTAATTTTAATCCTTTATTACCTTTTATTTTTTCTTTTTAAAAAAATCAGTTGGAACCCTTTGTTTGCTC
TTCCTGTCTTCTTCCCACTAAACCCTGCGGTTTCCACCCCCAGAGCCAAACACATTGAAATGCTAAGTGATTCTTCAAGGTTTTTGACATCAGGATTTTGAATACAGTTCTCTTAAGTCTCTGGTTTTAAGTACTATATCTTTTGATAAGACTGGCACATAAGATGGATGACTACGGATCTCTTTCCTTTGGAGATAAATCCCTAG
ACTCCAGGAGACAGAGCAGGGACAAGCAAGTGCAGGAAAGCTGGCTGCATGTATTTTGGGACTCCAGAAAACAAGGGCTTTTGCACTCTATGTTTCATCGAATACAGAGAAAATAAGCGTGAGTGAAATCAGAGATTGCCTCTTGCTGTAGCTGCTGTCTAGAAAGGGCCTTGAACATCAGGAAAGTAGCCTATCTCAGCAATCAG
ATGAGAAGACATGGTGAATGTGATATAAGTTTACAAGTAAATGGTTTTCCAGCTTCAATGGGAATTCATCAAAATACTCCCATTGGAGAAAAGCCTTATGAATACAAGGAGTATGGAAAATCTCCTGTCCGTCCTGGTTTACTTTGCATATGTAGTGTGACTCACACTATAGGAAAATGTTATGAATGCGATCAGTGTGGTAAAGA
CACACAAGCACCAAGAGTACATGAAGGACTTCAGGCCTCGGGTGCCCAGAGGCCCTGCGGTTGGCAACCTGTGCCAGCAGCTCTGCCTTGCCCTCTTGGGAATACAGACCTGGTTCTTCCTGGCTTTACCCTCATGGGTCACTCTTACTTCACCATCCCAGCCACGGGAGACTGTCATCCGTGTCATAGCCAGGCTGCAGCCCCCA
TTGACCACTGGACAGCATATGTGATGGCTACTGCTAGTGCCAGCTTCACAAGAGGTTAACACTACGGACTAGCCATTCTTCCTATGTATCTGTTTCTGCAAATACAGCCGCTTTACTTAAGTCTCAGCACTTCTTAGTCTCCTCTTTTCCTCTCAGTAGCCCAAGGGGTCATGTCACAAACATGGTGTGAAGGGCTACTTTGTCAA
TCTGTAAACATTTGTAGTGTTTGAAATGAACAATGATATTATGAAGTGTGCTATCTGTAGACTGGAGGTGTAAGGACATTTGTTTTCAGTAATGATGAGAAATACAGTGACTTAAATACCCACTCTGTTTTCTGTTCAGTTAGTTCAACATGTTTCTGTGATTTTTTTTTTTTTGGAGTAATTGCTGTCTTGATATTCAAAGTACA
ATGGTGAGCTTTGCCGCATGGAAAGACCTATAATGGGAAGTATCCCTCACTGATTGATGTCCTCTTGTATGTATGATAGCCAGCGTTCCATCTTAAATGCAATACAGCCTCTTGATTGTTGAACTTTTCTCAATGATTTTCTATTTATTTGATGCAGCCAACATTGTAGTACTGTGTGCTCAGACACAAATCTTAAAATCTCAGAA
TAGTCAGTACAGGTGTGACCTTTCAGATCGCGTATCTCAAAAGTGGCTTTGCCTAATGTTTTATAATAAAATATGTCATGTGCTTTGATTGGTGGAAAATAATACAAACTACATTTTAAAAGAGAAAATGTACAGCATGTCCAATTCCTGTGTGTTTCAAAGTGACAGTTGACTGTATCTCTCCACATCACCATTTTGATTACAAA
AAGACAGTGCCTCTGTATGCTTTGTATTTTTACTGAGTGTAAATACTTGTTATATTTTGGTTAAGAAAATGTAAGGGTATCATTTATTACCACATCTCCTAATACATCGGAACCAATAAAGAACATGCATCAACTGTGTGTGCTTCCTTCCCAAGTACATAGAACCCATGGAATAGTTACCCAGGTCACTTCCAAGGGAGTGTTCA
AAGCAATATACTATAGACTAAACCAAATGTAAACTATTGTAGGCAGCTGGATTCTTTTGTAGTATTGTAAATTTTGTTGGAATCTTTATATTATGTCATGAATACACTTGTCCATTGTTGGCACATTTTAAATGTCTTGTTTATTAAGTATCTTTATTAGAGTGTAGCTTGGCAGGTGTATAGCTTTATATTTATATAAAACTGCT
GGCAAAACACCCATGCACTGACTTTTAAGAAACCCTCTAGTCTGATTCCTTTCAATTTGTCAAATGTTGAATGTTATTTTTAAAATATTATAAGCCATTTAATACAATTTTTCTTTGAAACATGGTATAGCCTAGTCTGTCTTAAATTCAGAAAAATTATGAAGAACAACATTTTATAATAAAGTCTTAAATGTTTCATGTTTTTG
AGCCCCTGAGGAGGCTCCTGACTATCCTCCAGCTCCCCACCTCCCAGAGGAGCTCAGCTAGACTCCTCTGCTCTCTCCAGGCCAGAGGAACTGGCCCTTTAATACAGGTTTTTGTTACAGAGATGTGATTGAAACAGAGTAGTGTGTCAATAGTGAAGACTTGGAGACGGTCCACTGCATATAGACTTGCTTGCTTCCACTAGCTT
ATCCTTTTAGAGCTGTTGTGGGTGTAAGTGACATGATGTGGCCAAAAATCCAAACTGTGCAGTTGCGTTGTGACAAACATGCAATGTGCTGTAAAAACTCAATACAGTTCAAATAAAATCTCTATATTAGTGCTGCTTTGTTGGGTCTTTTTATTTCTTACTGGTATTGGGATTGAGTCTAGCTTAATGGATAAAGCGTTCGCCAC
CTGTAAGGAGTTGCCTGTGGGGAGTAGACTCGTAGAGCAGCTCACCTGTTACGTCCCTTCTGTGGGGCATCTCTAGATGGGCCTTCAAGGGAATATGGAGAATACATGTTCAGGGAACGTCTATGCGGACTGTGTATGCCCTTCTGAGGTGGAAGGTGGGGAGCTGGAATGCTGGCTGTAGTCTCTGGGCACCATCTTCCCCTGAA
TCTCAGGGGCCCCATCCCCCAACCCTGTAGCTTTAACAGTGAACCATGTATGTTGTTCAGACCTAGCCTTCATTGCAGAAACTGCTCGAAAGGAAAAAAAAATACACTAAAGTCTATGAACCAACTTCCTTATGTTCTCCGTTCTTTCTCTGAAGCTGGGGAAGGACTGGGGTTGAGAGAGGGAATAGGAGCTACCCTCCCAGCAC
GGTACCAAGATTGTTAAATTTATCTATTTGCAAAAATACTTGAATAGAAGAAATTCAGTTTGTTCCCTCCACCCCCACCAATGGGTTTTTAAATTTTCAAAATACAGTTCAGGTAAAATGTACTCAATGTTGTGCCTGCTTCCTAATGCTGGGGAGTAGAAAGTGGCTACAGGCAGCAGCTTAGCTTGCGCACCTTGATGGCTGTT
GCTACTGCCATTAAAGGCACTAGAGTTAGTGTGCTAGCCCTGAATAATCTCAGTTTCTAAAAACATGCAGCTTCCTTCACCCCTTTTTTATTTTTGAAAGAATACATTTGGTCATAAAGTGAAACCCGTATTAGCGAGTACGTGGCAATGTTCATTCCGGTCAGATGCAGCTTTCTCCTCCATCTGGTCTCCCGCGTGAATGCTTC
ATTTTACTAGTCTTGTGTTTGTCAGGATTCTGTCCTTAAGGTTCAGTTGACAAGGGCTTGGGCCTACAAGAGAAGGAAGCAGTAGATGGTGCTGGGTCCAAATACAGAAAGTTCATGCACTAACACTCTCCTGCTGCTCTCCATAGCTCCTAGTGCTCCCATCAATTGGCGTCGGGGGAAGCTCCTGGGTCAAGGTGCCTTCGGCA
AAAATTACGGCATTTTTAAGATAACTTTTACTTCATGCCCATTTTGAGGCAATGCTGTGGGAGGCAGTAAATTTGATTTGAAAATAGACTTGTAAATTCTAATACAAAATTATAAATTTTTTCTTGTAAACAATACAAATTTTAATTAGGGAGCATTTTTTTCTAGCCTGTATCTTGGCCTAGAAGAAACGTAATGAGTAAAGCAA
GACAAGATCTGTTCCCCCTAGTCCCTGTAAGTCACCTTTGTGGTTCTTGGATTGTAGCTTGCTTATCATTGATTTAACAGCTGATATCCCTATACAAGCAAATACATACCATGTTTCTCTTTCTGAGTTTGAGATGCCTCACTCAGAATTATTTTTCTAGTTCCATCATTTACTTGAAAATTTCATGATTTCATTTTTAAAAAATG
GTCATTTAATTCTGATCTGTTTAATGCTACAAAAGTAAAGTTGAAAAGATCTAAGACATCTAGTTACCTAGACTGTACCCAGCAGGTATCACTTGGTAAAAATACAAGAGCAAAGCCACTTGAGACTGAAGGTTCTTTAAAGACCGTAAGGATGGCTTCCGACGTGTCATGCTGCTGCTGTGATCTTCAGCCTGCCTTGCCTGGAA
GATAATAAAGAGATTCTGCTTTCGGCAATCATGCACATTTCTTCCCTCTACAAACTGCTTCTGGTAACTGGGGATGTCTGATCCTGCAGTAATTATATCTAATACATATAATGAAATATATATTGTATATTTACCCTTTTTTCAAATAAGAAAGTGAATAAAAACGATGACATCAAGTAAGTTCCTGGCCAGTGTGTCAGGTGGTA
TGTCCAAGCCAAACTTTGTTTGAAATGCCTTTTATGTTGATATAATAATGACAGGTGATACATTTTATAATTTGATTCTTTTTAAAACAGAGTACCTGTAAATACAGTTCTTGTTTTGCCGTACCCCACCCATGTTTGTCCTGAGCCAAGGCAGATCCTCTGTGTCCTTATTTCTACCTGAACCCCCTGTACACTTGTACCTCACC
GTACCACAGGTGTGGCAGTGCACCCACTTCCAAATCTCATATTTTCAAACACATTTTTTTTGTGTGTATGGTCCCCAATTTTAATGTACAAAGATATTGCAATACAATGCTTTGCTTTAAAATAACATTTCCCCCCTCTCTTTCAAAGCTGCTTTAAGGACAGTGAAGTGGGTTCAATTAGTGAAGGCACTTGCTGCCTACCCTGA
GAACCTTTCATTGTGGAGGATTTTCCTCACCACATAGAAATGGGCAATGGATCAAAATCTGATCCTAAGCGATTGCATTTTTGATGTCATAGTGTGTGAGAATACACTCTGTGTCTCTTCTCAGATGTTTTGTCTCAGTCATGTCCAGCACATACCTTGGACTCCTTTACAAGTGACCATCCCTCCCTCTCGGTAGGTGCCCTCAG
TTTTAGTTTTGAGCCCTGCGAGAATGCTGGATAAATGCCTTGAAGTTTGCAGGGATGTTTTTTGTTGTTTGTTTTTTGTTGGTTTTTTTTTGTTTGTTTTAATACAATGATTTGCATGTCTTGCCAAGAGTTCTGCAGCCTATGTGGGGTGTTGGGGAAATAGTTCCTTTCCTTTTATTTTTTGTTGGGTGGGGACAGGGGGAGGG
GGATTTTTTTCTTACTGTTATATACAACTTAATATGTTTTGTGATGTATATGAAATACCTTGACTTTTGAATAAGTGACTTGTTTAATGTGTGTTAAATTAATACACTTAACAGAATAAATCCCCCCCTGTAAGTAACTAGTATTATTAATAAGCTACATCCTTTAAACATTCCAGACTACACTTAGAAATTTAATTGACTTATTT
GCTTTTTACCTTAAACCATGAAAGTATTACTCCTTTTCTATCACTCCTAGGAATGAGGATTTTCTCTTATGTCACTATAGTACAAGTATTAAATTTAGGAAATACAATTTTGATTTAATACTGATCTAAACTGAGAGTCCATATTTAAGTTCCTCCAATTGTCTTCATAATAGATATTGTACTTAGCTATTATGCCATTTTATTAA
TGGTCTGGGAATTTGTCTGGCCACCACTGAGTCACCCTAGGGCTCTGTGAGGCTGCGTGGTTGGCCAGTCCCCTCCGTGCAAGTGTACATAGGAGCTGTAAATACACAGCAGGGGCATGCCTTCCTGCCGGTGGCCTTTTCTGCTCCTGCCTGGCCATCCCACACTGGGAGGCAGCGCTGGCTGGGATCGGGCAGTGAGGTAACAG
TATCCCAACTCGGTCCCCAACACTGAGCATCTCCCTTACAATTTCCATCCAGACCCCCATAATAACAGGAGGGGCCTAAGAAGCCCTCCCTACTCTCTTGAATACATACCATCAATAAAGTTCGCTGCACCCCTCACAAAAATAATACGTGGGCAACACAAATTGGACTTGATGAACAGGAGGGAAAAGGACACAATATTGGATCT
GAACACTTCAGTTCTTCCTAAAGGTTGATAGGCTTCAGTCTGAAAACAATATTGATTTGGAGTGGACAGAAGTTAACTAACCAACTACCATTATGTTTTGAATACACCTTTCAATAAAATGATTGAAATGCAACCTTCCTTGTTTTGGTTTCTTTTGTGGTTTAAGTATTTTAGCAGTATTATAAAATAAGCTTTCTTTATATTGT
TCAAATATTGAATGCCTTATTTTTGAATTCTTTAGATTTTTAAATTGGAGAAAAGCACTTAAAGTTTTTTATATATGAATATTACGTGTAAAGCTGTTAAAATACATAACTTCAGTGCAAGAGACTTTGTCACTTATTTCCTCACCTGTGCAAGAGGGACTGCGAAGTCTCTGCCAGGTGAGAGCCTCATTTCCAACTGCAGAAGG
TGTATTTTGATAAACACTGAAGAAGCTGGAGCTGTTAAATTTATCTTGGGGAAATCTCAGAACTGGTTTATTTGGTGTCGTGGAACCTCTTACCGCTTTCAATACACAATTAGTAATCAACTGTTTTGTATACTTGTTTTCAGTTTTCATTTCGACAAGCACTGTAATTATAGCTGTTAGAATAAAGTCTCTTAACTATTTGATGG
TGCTGTGTCACATTCCCTGTGTTACACTCTGTCAAGCCCTACATGCTCTGAGCCAGCAAAATGGAGACCCAGGTGCGGTTCCCCCTTTGTTCTGTACCCTAATACAGCTCTTCCTGCCAAAGGATGCCACCCCTTTCCACTCACTAAGGGGTATGGGGATCTCCAGTCTGACATTCTGTCGTTTCCTTTTGGGGAGAATTGGGGGT
TGGCTGTGACTATTTGCAGTTTTGTCACCAGGAACAACCCCCGCATCCTATTCTGAGGTGAGGCAGATGGAATGGTATCCTTGATGACAAATTCAATGACAATACAGTGTATGAGTTCACCCTAAGGAAATGTCTGTCTTCAGTCCCATACTCTCCAGTGGTCCCTGTGGGCAGTACTTAAGAAATTTCTGGTTTTCCTTGTTTGG
CTCATACTTGGGTATGTTCAGCTCTAAGACACAGATGTGCTGCAGCCCCTGATACTATGTCTCAGTTTATGTCCTGGTTCTGCCTAGTGATGCATCTCCAAATACATAGTAACTAGGACCACCTAAGCCTTTGAAAGACCTTTCTTCTGGGTCACTGACCACGGATGTACCAAGATCTAGACCTGGTGTCAATTCTTCCTTTGCGC
GAGAGCTGGCAGAAGAACGGATTGATTTTTGTAACATACTTTTACTTGGTGTTAATCTTTGGTTCCAGAAATGAGTACTGCTAGTGCCTGTTAAATCTAAAATACACAGAAATCATATGATTCAGCTTCAATTCTTGTTCCAGGCTAAGCATATACAGCTCTAATCTAGACTAGGTGTGAGGGACCCAGTTCAAACCCAAGAGAAA
AGAGATAGAAGAGTTTGGAGCATTGCGGGCTCGGAGGCTGGGAGTCAATGAGCTCAGAGTTGCCGGTGGCCTCTGCCTTACCCAGGTCAGGGTGCTCAAGAATACAGTGCTCCACGTAGGCCGGGTGGCTGTGCAGAGTCTTGCATTTCTTGCAGAAAAGAATCTCACAGCGCGCACAGCCACCCCGGCGCGGTGGCCGCCGCCGC
GTGTCCAGAAAAGCCCAGGGCCAAAAAAAGTGGCTGAGCTGAGACAGAGAAGCGTCTCTTCCCTGGGAGCAGATTATTGGATTTAAGGATCATAATCACGAATACAGATATTTAACTATAATTATAGCTGCGTTGATGAATTTTCATTGTACATATATTCTCCAGATTAAGCCTCATCAAGCCCAATCAATTCTCTGATCAGTTTT
ATCAAAGCTTAGTACTGTTATAAATAAGAAATTTCCTAATGTGAATGAACAGGGAATTGGTAGATAATCTGTGCTGTGATGTAATATCATACCCTAATGCAATACAATAAAGTGCTGCTAATATGGTAACAAACCAGTGGGATGTTGGTGTCCATGGTGTGACATTAAAGACCAGGAAGCCTGGGTGTTTTTGACTTCAGTCTTTT
TTTTTTTCCTACCCTGCCCTTTTTTCCTACCTCAATGGTGTTCCTACAGGAAATGGATAACCATTTTAACTGTATTTTTTTCAGCCCGTACCTTCTTGGGAATACAATTGTCTAACTTTTTATTTTTGGTCTGGCTGTTGTGGTGTGCAAAACTCCGTACATTGCTATTTTGCCACACTGCAACACCTTACAGATGTGGAAGATGT
TTTGAACATCCAATACACTCTAAAAATGCAAGTATTTGCTGACACAATTCATGAGTCTGACAAAATCTGCTTGTGGTTCATGGGTGGGCTTAATAACTACAATACATGTTTGTTCCCATGGTTTTAGAATATTTGAAATTTTAAGTTTGCTGTTTTGGATCTTTCTAATAGGCCTTACAAATAAACTAGTAAGTTTGGAGTTTTTT
TCCTGTTGGTATTGTTTGTCAGCTCAGAAAGAATCAGGTGGTACCCAAGTGCGGGGTCTTCCTAACGTTGAAAAATGAAACGAGAAGCTGTATCACAGAAAATACAAAATGATGATTCTGAGAGAAATATTTTCCTTCATTTCAAATGTTCTTTACTAATGATGAATTTGAAAGAATGGCTTTTTTCCTTTTTTCTTTTTTTTTTC
GGGAAGAATGGTGGGTCTCCCAGAGGGAGTGGAAGCTCTGTGTCCGAGCTGACTGTCACTACAGGTTGGCTTTTATGTCTAATCACTTTATGCTTGTTGAAATACAAATTTTACAGTGTCAAACAATTATCCAATGTCTTGTTTCTGTTCCAAAGGAGTAAAGTTTTGGATTACTTTCTAGCTTTTTAAAAATCCTTTTGAGCATA
CTAGCTGTCCCTGGGACACCCCAGTATGTGGATGAGCAGTTCCTGTCACGCCTCTTCCTGTTTGTCGCCCTGGTGATCATGTTCTGGCTCCTGATCGCCTAATACAGGACCCTGTTAACATCTACAGCAGCGCCTCTGGACTGGTGATATGCCGCACCCACTCCTGTGTTTGATTTGTTTAATCCTGACCCAGGGATCAAGGGTCA
CTCCCTCTGATGTGTCCCCCCTCCCATTACCCCCTTGTTTAAAATGTTTGGATGGTTGGCTGTTCCGCCTGGGGATAAGGTGCTAACATAGATTTAACTGAATACATTAACGGTGCTAAAAAAAAAAAAAAAACAAAGTAAGAAAGAAACTAGAACCCAAGTCACAGCATTTTCCCACATAACTCTGAGGCCATGGCCCATCCACA
TAAATAATAATTTGTATACTGGATAAATGTTATCATTTTAACTTTTAAGATATATTCTTCATTGGAATTCATTATCGGATTTTAAGTATGTTATTTCAGAAATACAGGTTTTATTCTAGAGTTTTAAGTAATCTATACAAAGTACTTTCCTCTGATACTTAGTTGCCTGGGACACTGATATTCTCACACAATTACTCATATTTTGA
TAGCATGAGATGTCAGTCCCTGGCACCCCATGCGTGGTTCCCAATAAACTCCAGCCTCATGGCGGAGGTTTTATAGTAGCAGATCTTTCTAATGCTCTCAAATACATTTGACAACGTAGCTGCCAAGCAGATGTTGCTCTTGTGAAGTCCCCTTGCTGGGGCAGAGCCAGCAGGAGCTGCATCCCTACCCTACCCCTGTGGCTCCC
CCAAAGTCTGACGTCTTCCCGAAAACTAATGCAATGCTGAGTGTCATTAGTCAGCTATATGTCCCGTTGTTCAACTGATCTGTACCCATTGCATATGTCCAATACATGAATCAGTGTCACGTATCTGTAAATAGTGATGTTCACTGGTCGTATCCACAGCATCAGACTTGGACTGCCAAGCTGAAAGCGCAGAGGCGACCGCTGTT
ACAGCCTCAAACTCTTTGTCTTCCTAACTTCACCTCCCGACCCTGAGATTATGTACCTCAGTGCCCATGTAGAACTTCTTTTTGATATGGTACTGCCTAAAATACACACGAATTACATCACTCATTTGTGTAACTTTTTCTAAAACTTTGGGGTTTAGATGACTCTTAACTTAAAAGCACCTTCGTTCCTTTCATGTGACAGTGAT
CCTATTCTTTGCAGCAGAAGATGTCTTGATGAGTAAAAGGATTACCTTGTAAAGAGGATGCTGCCTTAAGAATTGCATGTTGTAAAAATTCTTTTTGGAGAATACAGACTGTTTGTTTACCAGACATTCTTGTACTTTTTGCATAATTTTGTAAGAGTTATTTATCAAAATTATGTGAGGTTCCAAAATATGTAAAAATGATAATA
AACCAGGGATATCTTAGCAGAGGAAGACCAGCACGAATTTACAAGTTGTGCTGGTGCTGAGACCGTCAAATTTCTGATTCCTGGCAAAAAATATGTAGCCAATACAGTTTTTCATTCTGTTCTTGCTGGGCTAGTGTGTGGTCTTGGAACATGGTATTTGCTCCCAAACCGAGTAACCTTGCTGTATGGCAGCCCTGGGGCGACTG
AGCGAACTGGTAGGAGACAGACCAACCACTTTGAGCAAAGTGTCTCTTTGTTATTCTTAAGGAGTGTTATATTCAGATCTGTAGTTTGATTATTGGTGTTAATACACACTCTTTACAGTAAAGCTTCCGTCCTCATCCTCCTGGAGGCTATGTACGCTCTTTATTTTTCCCTAGTCCAAGAAAAAAATGTTGTTAGGGAAATTTTA
GCCTTTAAGAAGGAAACAAAACAAAACCCTCGAGCTATGTTTGTATCCATAACTGACATCCGGATCGCGCCTCTGTGTGCTGCATTGTTTGGAAAACTGCAATACAAGCTGGCAGAAGAACTCCTCATTCTGATGATGCACTTTTATGTATTTTTTTTTAATTAGAAAGTAGAACTAATTTTAGATTTTCAGCTTAATGGATTTTC
GGGTGGACTTTCAGTGCCCCTGACCTGGCTGGTGGATCCAGGCCCTAGGAACCTTTGGGCATAGATTCTAAGTGCCTCTGGGAACTGTCTTCTAATTTTCAATACAGTCTCTTTAGAAAATAATTTGCAAGTGTTGATACTTTGTTACAAAAATAAAGTTTTATTTCCGGGTCTAAAGCCCTCCAGTTCTGCAGAGCTGTTTTATG
TTACAGAGGCTATTCTGTAAGCAGTGCATTCAGAGCACAGGGCTTTTGGGTCCCTGTGAGTCCCAGTTCCTTGGGTGGTCTTCCTAAGGCTACCTCTGGAAATACAGCTATTTTAAGTAAGTTGGACCTTGTGAGGTGGATGTGACTTAAATGGGCCATGCCTGGCTGAGGTGTGGCTCAGATTGCCCTTGCCAGACCCCTTGGGA
CCCAGCCATTAAAGAGGATGGGGGTTGAGCATCTTGTCTTGGGGGATGGGCATACATAATCTTTATTCCCCTTTTCGTGTGATGTGTTACTGTGGGAGACAATACAGCTGCTCTATGGTGTGAGCTGCTCTTTCTTTTTTTTTTTTTTTTTTTTTTGGGGAGGAAAGGGTTTATTTGGCTTACACTTCCACACTGCTGTTCATCAC
TTCTTGAACAGCTTTTGGTATGCTTTCAATGACACTCATAGAATTGAGTCAGACACATTCACTGTGTGACTTAGTGTGAAAACCATCTTCATGTAGAAATAATACAAGTAAATACATTTTTTGAGAATGGAATAATAGGGGCTTACTAATTGATTTATGCTGTTGTAACAGTTTGCAAGCACTGGTTCACAATTTTCATTTTGTTT
ACAAGCATAAATGTAAGAATTGATTCATTCATTTCATTTTAGCTCACAATATATAAGCAAAGCAAACCATTAACATGTGCTTTTAAAAGGGGGTTATAGTAATACAAACAAATAAATAACTTTTATGAATGAGCTTTAATATATTTCATTTAAGATTGGGTATTATAGCAATTCATGATATTCATAACAAGACTTGATGAACTGTG
TCAACAGAAGCATTTGTATTTTGTGTGACCAACTGTGTTGTATTAACAAAAGTTCCCGGAAACACTAAACTTGTTATTGTGAATGATTTATGTTATATTTAATACATTAAACCTGTCTCCACTGTGCCTTTGCAAATCAGTGTTTTTCCTACCAGAGCCTCATTTTGGTGAGAGCCAGGACCTATCCAGGACACCATTGTGTTTGG
GTTAAGTACAACGAAGACAGGGATTTTGTACATTTTTGACCCATGCAATATTCCCAGCGCCTAACCTAATGCCTGGCATATAGCAAGAAAGGGCTTAGTAAATACATGCTCAATAAACTCAGTCTCCTCTGTAGTGGTTTGGTTCATTTCCATCGTCTCTGGCAGGAAAGGCTTGCTGGATTTTATAGCTTGGATTCTAACCTTTA
TTTTATTGAACTTCTTGAGGTTTCATTTCATGATGTAACGACCCTGAAATAGCTCAAGTGCATAAACTACTGACGTAGTGGTCTACTGTATATAACATCTAATACATAGTACAGCCAGTCACGAGAGGTTTCGTTTGGTTAATGGAACAATTAAACATTTAAGATTTGTGTCTTGAACACTTTGCCAAATTTTACATCAAATGCAA
CTTTTTACTTCTACGTTTTAGTGCACTTAATTATCTGTAAAGGCCTTGACTGTAGAGTTAAAAACCTCTCCTACTTATGAAGAGTTTTTACTGTTTGTTTAATACAGGTCAAGAATTCCGTGCTTCTGACCTTTTGATACCTCATATATCTGAACTTACGAATTTCGTACTGTGGAAAACATTGGCTATCAAGGGTAAAGGGGAGA
ATGTAGATTAAAATAAAAGAGCAGTATTAGCAAGGGAAACAAGTGCCTAAATGTCTTAATGCTCTCTATGGGAGGCGGTTAGGGTAGCAGCGATGTTAGTAATACAACTATTTTTGTCAAATTTAATAGGGGTTTTGGTGATTGTTTTCTTGTTTTGTTTTGTTTTTTAATTTTTATGACAAACTCTAAACGTGTACCAACGAGGG
ACCATCAGGACACAGTCCTGGGAATCAGAATGGATGAGTAGATCTCAGAACCACAGAGGAGGGGCTGGAACTTGATTCATGTTCATAATGTTCCCTGTATAATACAGTTTTTTCTATACTACGAATCAAGGGGAGACCTTAAGGATTTTGACATGTCAAAAGGCGGCCAGGCATAGTGGCACATGCCTTTAGTCCCAGCACTCAAG
ACAGCTGGTCTCTGACACCTCAGACACAGGGGCCCTAGCTATAAAGTGTGTATTGTTCCACAGACACCTATGGTTACCTTGGATACTGCCAGAACTCCTAAATACATGAACTTTTACCTCAGAAATTTATCTGCTTATGTCCTGTTAATCTTCAAGGCTTTTTGTTTGTTCTTTTGGAGACAGGGTTTCTGTCTGTGTAGCTCTGG
TATGTGTTCTATTGTTCATGCTATTGAAGGCTTTAGGTATTTTTCCCCTAAGCACTGTGTTGTGCCCAATGTTCCTTGACCCTCTGTTCACTGGTGTCAGAATACAATGTCACTTCCATGAGGTAATTTTGGTGTTTCTTTCTAGAAACTGGGTGTGCCTGTTAAACTGGGAGACAGGGACTAGCTAGAAACCACTGTGCTGTCAG
AGCAGAGTATTCAATTAGCTAAATCAGCATCAGCATTCAAATATTATCTCCAAACAGCAGATATTTATATAAATGTTAGCTATCTCAGTTTTTAAATAGCAATACATCAAAATATTATCCATGCCATATTAAAAGCATCAATGTAGTTATTGCCCGTGCTTCATCCTCGGAGCTTTTCAGTTTCTACTTGTGATGGCAAAAGATAC
TTGAATGTCTGACATGAACCGTGAATGATCTTGTCACTCTGAAGCCACCGTGGCCCTTTGCTCCTTTACTTTCATTTTTTTACTTAAACATTTTTATGATAATACAAATAGAAAACATTTTTGCCATTTAAGGTTGGTTCCGGTCCTTGAAACTGTCGAGTCTGCTTTTAAGCAGTGAGCGCACTAACCCTTTGTGGGGGTGGGGT
ACATGGATTCAATGCAGAAGGCATCCACTTCTCCTAGCCATTTGAAAACTATTTTTTCAAGACCAAGAAAAAATGAAATTATACAATCCTACTATTTGAGAATACAACCAATTTTGTTCTACAGGACATCATTTAAATTATTTAATAATACTTTTTTACCATTTATTATCCTGTATGTGAAAGGTGGTTGGGTATATATATATATG
ACAAGCAACACAGTGAGAGACCTACAGCATGTGCAAAGAGAAGGTGGTGTTGTATCCTGAGATGTATTTAACAGTGCCCACCAATGAGTGTCTTCAGTTTAATACAACTAGTTCAGATATTTCAAAAGTCAGCTTGTTGCACTGTATTAGTTCTACCTGGTCATTCATTCATTTTTCAGTTCTTTAATGTTTCTCTAAAATTTCTA
AGTCCCTGCTGGTGGTGGGCTCAATGAACAGAGACGATGGTGAAATGGGTGCCTCTCTTTAGACCAGTGGTTCTCAACCTTCCTAATGCTGAGATCTTTCAATACAGGTCCTTGCGTTGTGGCGACTCCCAACCATGAAGTTATTTTGTTGCTACATTGTCACTGTAATTTTGCTACTATGATGAATCGTAGTGTAGATATCTGAT
AAAAGTTCAATTTCTTTTGTTTAAAAATTGTGAATGCACATTTGCATATTTGAGACAGCATCTTGCTATGTATCCCAGTCTACCCTTGCTGTTTTGTTAAAATACAAGTAACAAACTTGTCATTTGTTGTCTTTTTTTTCCCTCTGTGTCTGTCTCTGGTGTCAGTCCATCCATGCCCCCACCCCTGTTGGGCATTGAATCCAGGG
CAGCATGGGACCATAAGGCCCTGGCTTTTCCATATTTAAAGCCAATGTAAGCTGCCATGTGTCTCTATGTGACCAATGTGAGCTGCCACGTGTCTGTGCGAATACATTCTGAGCACACGGCTGGCCAGCCACCACTGCCTGCCTCCTTTTATTTCTGGTGTTTCAATGATTCTTCCTGATTTCTTGGCCCAGCTGGAAAGCATTGA
CTGCCTTGTCTGCAGCGTTGTTTGCAAGCCACTTATGTTAATAAATTGTCATAAAGTAGTTCATAGTTACATGTATACATTGTTGTATGATTGATGCTCAAATACAGAATGATTTGAAGCCAAGCCTGAGTTATTTGTCATTACACCTAGTCAAGGACATGATAAACCAACCTGAATTATTTAAAAATTAAAAATGTGGTGTGTGT
TGCTATGCAGCTATTAGAGATACTTTTTTTGAAACATTTTTGAGCTGCTAATATTTAGCAAAACAAGTACAACTATATATTTTAGTTCTAAGGGGAAAAAAATACAATATTCTTACTCTAAGAAATGTTTTCTCAGTTTTTACCTCTACTCCCTTTCCTGATTTCATGTAAGAGTTGTTGAGTAATATAGTAGTTATATTACCAAA
AGTTCTTTTTCTGAAAGGAACAAAACCAAGCATCCTTTGTATGTATATTTCAGCATTGTTAAGTTTATGTCATCAATGTAGTAGTTGACTTCACATTTATAATACATGTTTATATAAAGTTTTAAAACATCAAATCATGTGGTGTATGTTATTTGGAGTCTTCTAAATTTAGGACTAGCTAATTGCTTTTATTTTCATGCACATGT
TTGTCTCTGAACATGGAATGAGATAAACTTCAAGATGCTGTTCTCTATTTTTATGCTATTGGACCAATGAGCTGAATGAATAATTAAGATGTAACAGTTCAATACACAGGAATGTGATTGTATCCATCAACCTCAGTTCTCTCACTCCAGTATTACATTCTGCAAATGTCATTCTGTTGTGTCAGGACTGCTTTTCATAAGGTTCT
GTGAAGAGGGTTCTTCTTAGTGTATGCTTGGGTACCTAACTCTGGAGTCAATGAATGCACCCAATTTTTTTTGTTTGTACCCCAAATGATTGAATTGTTAAATACAAATTAAGCAGATTAACCCATCTTTCTCACTCAAACAGATTCTTTAGTATGTTTTATATTTATGTGTATGTATGTCAATACATACATACTAATTTATATTA
TCCAATCTCTGTTTGGCACTTGTATTTAATTCCCCACCTTTGTAATACATTTGTATATTGCGGATGTGTTCATTGAGGCTATTTAAAACCTGGCGCTGTTAATACACAGTACTTCACTGTACAGACCGTTTTACTGTTTTAATTGTGATTCTGTGTGCTTTTTTTGAATGAGGCTGGCATGTTTTATTTGTTTTCTGGCAATACAT
GTGTGTGGCAGGTTCTCTTCTCTGCTTTTCAGCTGCGTCTGCCAAGCAGAGGGTGGGTTTCATCACGGAGAACCCCGGGTTGTTTCTGTTCTGTATACTGAATACAGGAAGGTTTCACGCAACATGGGTGTAATGTTCTCAGTGAGACTTGTTTTCAAGTGGACGAGACTGTGTGTTAACTACTGAGGTTCCAGACTAAAGACGGC
GCCTTCTACAGCTAAAAAGGTGAATAAAAGTGTTCAACTCATAAAGTTGACATTGCAAACACAGAAGCATTTAAACACAATGTAATATATCTTACATTTTAATACAAGAGTTTGAACATAAAAATATTTATTTTGTAAGACTACTTTTTAACAATTTTTTATTAGATATTTTCTTCATTTACAATTCAAATGCTATCCCAAAAGTC
AACAATTAAAATGAGTTGAATTCTCTTACAGGGTCTGTGTACTGGCAAGATACTTTCACAAGCTGACATCAGATCTGGATCAGGCGAAGGAAAGCCTCCAAATACAGACATTTTTAAACTAGTGTGAAATTGACTCATTATAGAAGTCTTGTATTTAATTTCTACTTTCATCTTTTTAATGTAATGAAATACTGAGACTTTAGAAA
AAAATATTCTCTCTACAGTTGTCCATACCAGTTCTGCCTTATGCATCTGCTGATTGTGAGAACTTCCAATGGAGATCTTTTATTCTTAGGAAATAAGTTCAATACAAAATAAAAACAAGTGTTTGGAGACCTTTAGTGTTGCTGTTATGTTTTTAAAATAGAAATAAGCACATTTTATTGCAACTGTGTGGCCTAAATGATCACCC
TTTAAAGACCTAAGCAGTATTGATACACTATCAGTCGATGGTGATATCCGTTTGCTGGATGTAAGGAGCTGGTAGCTACCATGACTGCCAAAACCCCCGAAATACAAAATGGCTTATCCGGTACTGGCCATGTCAAATGCATCTCGCTTTCACCATATTGTTTATATTGCTAAGTTGAGCTCCTCCAACATCAAGTCCTACTGGTG
CACGTCCTCTAATGCGTTTTCCTACAAGGGGTCGAAAGCTGGTGGTATGTGCAATGCTCTACAGCAGTGGTTCCCAAGCTTGTCAGTTCTGCAACCCTTCAATACAGTTCTTCATGTTTAATACAGCTCCTCGTGACTCCAACCAGAATATTATTTTCATTGCTAATTCATAACTACAATTTTGCTACTATTATGTAGGATATCTG
TTACAGACCAAGATTAGATAATCACCCAAAGTCCTTGACCTTGATAAGTCATCTTGAGGGCCACCATAAAGAATGTTCTATTTCCTTGTGAACTGACAGTAATACATGATTAAATATTCATTCGTGAAGTTATGTTAACTTATTTGTGTGTGTGTGTGTGTGTGTGTGTGTGTGCAACGAGTGTGTGCAATGAGTGTGTGCATGCA
TCATGGCTCACAGTCCCTGGGCAAACCAAACGTTTTCAGTGGCGATCCATCCTGTAACCCTTCTCTTGACAGAATTAAATTGGCTCCCTTTGCAACTTAAAATACAGTCAAGGAAAGCCAAATTGCTGAACTCTGCTGGCTCCCAGGGATGTAAGGACATCATCTCGCAGGAGCAATTTGTTGCATTGCCTGAGTTTTGGGAAGGA
CGGTAGTATTTTACTACCATCTGTTTAAAACAAAAGCTGTAATTTATATTCCCTATCAACTTTATTGTATTTAATTGGTACAGATCTGTGTGTGTTTTAGAATACAAACTGTCTAATTCAGAGTCCAAAGTGTTGATCGTCTGTTCTTTGTTGTTGTTGTTGTTGTTTTTTTTTTTCGAGACAGGGTTTCTCTGTACAGTCCTGGC
AATCTGAATCAAACGTTATTTTATTTTTGTGTAATTGACTTTATATTTTTTATATATTCTCTAGTCAGTTTTGGGAAGAGGGTTATTATTCTGATCCCCAAATACAAATCATGCCCTTGGTATTTTCTAATATGTCCAATGTCCTTTTTCATGGTGGTTTTGTCCAGGAGCATAGACCTGTGGGCTTTTTCTAAGCTGAGAAAAAT
CTAAATAAAACTTCCATGATGTTAGTTATGACGTGTGCCCAATTTGAAAAGGGGTTGATTAATACATGTAAAGTTTGTTGAAGTGTTCCTCTTGTAAGGAAATACAGTAATCTTAAATTATGGGGTTTTGTGTGTGTGTGTGTGAAGTGTTTTTTGTTTTTTGGTTTTTTTTTTAGCACTTAGAGACAGTCTGGTTAAAGTGCATA
CTAAAGAGACAGGCGGCAAAGAAGAATGCAATGGTGCGCTCATGACTGTATGTTGCTACCTTCTTTGTGCAACTAGAAAGTGTTACTCATCTGGTCACACAATACATGTTTAAACAGAGCCCAATTGCTGCAGTCCTAGTGCCACTTTTAAAGGCTTGTGCTTTCTTACTATACACACACACACACACACAGTACACTGGTTAGTT
TTTGTATCAATACCAAATAGCTTCTGTTTTGTTTTGCTGAAGGCTATAAACGTGCAGCGCTATGCAATTCTTAATTTTTATTATGTTGTTACCCGTTTCAAATACACCTTTGGAATAAGCTTCCCTTACCCCAGTTTTTGTTGCTTGAAAATATTGTCCCTGATTTTTGTTAATATTTGTTTTTGTCATTTTTACTTTTTTTTTTT
AGTTGGTCTTTAGTTTGGGGCATAACGGTTTACATGTTAATAAAATTTAGTGACTGAGTAGCCAAGGACACAGAAGCATACTAAAAACTATGTATGCAGCAATACAAGTCTGTCACAATTGAAAAGCCATCAGAATAGTTGAAAGTTCCTGTAAAGGTCAAGTATTTTCCATTGTGTTGCCATTAATCCTAAAATGTGGAACATTT
TTCCAAAATTAAACAGTGGTTGATATGTTAACGTCCTCAAATATTTGAGTGCACACTTCCTTTGAGATCTGTAAATTAAATCACCAGTAGGTTGAATTACAATACAAAATGAATGGCATTGTAACCTCTCAGAAAAAGCTTTGTGTTTTCTTTCTCCCCACACTGATTGACTCGCTAGCTTGGCTTGGGTATTTTTTAAGTATAAT
CAGACCCATGAATAACAGTTCCTGTGACCAAAATGAATTGCAGGTGCTCTGGTACAAAAGATCTTAAATATAGATATATTAAATATACATATATGCCAAAAATACAGAATATGAGACACTCCCTAACCCAGAGGTTACCAGCCTGGTTTTGTGGGTTTTTTGTTTTGTTTTGTTTTTTCTTTTTTTGGGTTTTGTTTGTTTGTTTG
TTTTATTGCATTTTATTGTACATCACACAGCCATTTTTATATAAGGACACTTTTAATAAGCTATTTCAAATTTGGTTTTGTTACATTAAGTTGACTATCAAATACACAAAAGATTTTTTTTGCATATGTTTCCTTTGTTTAAAACCAGTTTCATAATTGGTTATATATAGTAATAGTTTTATCTTTACTTGTTAAAGGACTTAAAT
GGAATTTTGAGTTTGTGGCAAGCTGTCATTAGTACTAACATGGAGGGGACCTAGAAAACCATGGAGTTTCTCTGGTTGGCCTCTACACCATGAACTGATTAATACAGAGTTTTCTTTCGCCTTTAGGGGACAAATTGGTCTACTTACATTAATTAAAGAAAATGTGGGTTTTGTGTGAACTGAATACTTCTTTAAATTATTGAACA
TGTGAATTAAGTTATAAAACCAGGGACCTAACAGTTGTTTAATGGAGCAAATACGTTACTTAACCCAAAAGATGTTGTCAGGGAGCACACAGTATTTAAGAATACATCTCGGTTCTTCTTACTGGTGCTGGGCATATGTCTTCTCTTTATCCACCCCATCTTATAAGTCACTTCACAGTATCCGATAATCTTGGTACCTTGATACA
CCTGCCTATGCCTCCTGAGTGCTGGGATTAAAGGCATGCGCCACCACGCCCGGCCTACATCAACTTTTAAAAAGATCAGAGCAAATAATATGGCAGTGTCAATACAAAAACTGATTGGATTTTAATTTCTTTGGTGGTCCTAAGAGTTGAACCTAGGCACCTTACATATACACTCTTAAACTCTTAACACTACCAGCCCCCCTCCC
CCTCTGACAATCGTGCTACCAAAGCCAGCTAGACAACTAACACTTCTAGAACACTATCTGTATTCTAGACACATTGTCAGAGTACCATTTGCATTTCAAAAATACAGAGTTGGATTGAACATAATAACATGTCTTAAAATCCTAGCACTTGGAAGGACCCTATCACAAGGCAAGAGAATTGTATACAGTGACCCTGTCTTCAAAAA
TTGGGATTTCTGGGTGATTTTGAAAACTAATGTGTTTTTAAAAGATGTAATAGCCTTTGACTTTGTAAAACTCTGTATGTCAGTATGCATTTTATTACCAAATACAGAATGTGGAGGACCTTTAGTAGTTTTTATTTTCAGTTCGCCAAACTTCCTTTTTGATGTAAGGCATGTGCTCTACTTTGGAAGGAAATAGAAACAACAAA
TGTTGCTGTTGTTGCAGTGTCCTGTTGTGTAATAGAAAGTAAGAAGACAGTTATGGAAGGCTGGGTTAAAGTTATGGTCCCGGAAGCTCCTAGATCCTGAAATACAAATTTAAAGTTATACATTTAAAAACCTGTGCTCTTATTATCAAATGACACCCGGGGAGGTGGGCTGCTGCTCTTCCTGGAGGAATGCTGGTATATCCAGA
AGGGGTAAGGTGTCTTCCAATGTTTACTATGTTAGGCTTAAATTAAATTTTAAATTTATTGTCCATTTATATAATATTTGATACCTTGGTGTAACTTCTCAATACAATTACAATTTTTATGACATTTATAATTGCGATGGTATTTTCTTTTATAATAAAATCCAAAGTCAATTAAACAAATTGTAGACCTGATATTTTTCATCTAT
CTATCTACTCTCCGCAAACACAAACCATTCATGTAACTACCCAGTCATTGTAATCTGAAAATGTAGATCCCTTTAGAATGGTCACCTGGTAGAGTTAGCCAATACAAAACAACTTTATTTAAATGCATGTCTTAAATGCTCATAAATATGTTAAATGGAATTCGTGTTATGAATCTGTGCTGGCCATGGACGAATATGAATGTCAT
TGAATTTTTATCACAACAAATGCATGGAAATTTTATATCTTTAGAAGTGTGAACCTTAGCCTTTGACAGCTGAGCTGTCTCTCCCTTCCAAGTTTTTAATAATACAGTTATGCATTGCTTAACACTTGGCCGTGTTCTGAGAAATTTGTTGCTGGATGATTTTCACTACTGGGCAGCACCATTGAGTGTGCTTATACAAATCTGTG
GGTGATTTCATGTGGCTTTTAAGTAGTGGACCGGAGTGAACTCAGACGTGTGTGCTAGTCCCTCGTGCTCCCTTGAAAACCGTTTCTCTTGCACTCACTCAATACAGACCTTTGCTGAATGTTTACCATGGTACTGCGTTTTTTTTTCACCTCATCACTGGGGAATCTGAACGCTGCTGCCTGGGAGGCGAAACTCAGGGGTACTG
GTATCTTTAGAGCAGTTAAGTCTTTGGAAATATGTAACCAGAACTGTTAGTATTGCTTGTGATGCTTTAGTTAGGGTTAGTATATACATGTATACACCAAAATACAAGCATGTAGATTTGCATTTTGTCTCGTAAAATTTTATTTTAATAAATTCTTCCTGAAGTAATGGGAAACAAAATCCATAGTTCATATGCCACATGTAGTA
GTCCCATCTTTTAGTGATTCCTTTTCTATATGTACAACATGGTGCATTTATTTTATTAGACAAGTATGAATTTGAGACTGTTACGCCTCTTGGTTCTAGAAATACAAGGTTGAAGTCAGGATTTTAGCAGAAATTGGAGCATGAGTGTGTTCTTATTTTATATTAGTTTTGCATCTAACTGGTTTTGGTTTTGCCGTGATAAAATG
TAGAGTTCATTTTTGTTGCTGCAGCCCAGTGAGCTCCCTAACTACTAGACTGAAGTACACTGTGGTGTGCCAGTGTGTAGTAACCTGGGAGGATGCTGGGAATACAAATAAAGGGGAGGATTTTTAACCAAAGGAATATATTTTCAACTTGAATCTTTTCTTGCATTGTATTTTTCTAAAGTTTGTCTTCATTTCTTGGTAGTCAA
GTGCAACACAATAAAACTCTGAAATGAAGATGCTTTGCTGTGCATTGTTTGAAAGATTACAAACAGCTGTTTCTCAAACCCTCTCAATCCATCATAATAAAATACATAATATTGTCATCTTTAGAAGTAAATTATTACATTGTCTATTTTCTTAAAAGTAATATTGAAGAGCTTTGATTGCCCAGGCCCATCACTGTTAATTGGCA
CTTGGGCCCTACTGTGCATCATTAGCATATTTGGTTGTTGGACTCTAGAGTAACCATTTTAATAAGCTCCTTCCTTTCATTACCCTAAAAGTTTTAATTCAATACAAGAGATGCTGAAACCATGTAACAGGTTTTGTGCTTTCCAACATTTCCCCCCTTCGGTGATTATAATTACGCAGGAAGAAGATCCTTACAAGTGTTTGTTG
AGCTTTGACATCAAGTGCCTTTACCTGATGAGCCATCTCACCAGCTCCGACTCCATCATTTCTTGGTGAATTTTCATTACACAAAGTATTCCTTTATGAAAATACACACTGCTCTATTAAAGACTTGTGTACAAAGTGTGCTTTCTGGAGGGCTAAACAAGTCAGGGAAGGAACTTCATTCCCAAGACAGGTACTGATCCCAGAAG
TAAAGCTGATCATGTGTGTAGCCAGAAAGGTACTTTTTTTCTTTTAATTTTTGTTTTATTTTTTGTAACCACTGTCTTAATGGCAAAATAATTATGGTAAAATACAAGTCTCGTGTTTATTATTCCTTAAGAAGTCTGTGTTATATTACCACGGAACACCCAATAAAGCAAAATGTGGTTGTTTCAGAGGTGTGTCTGTATTGAGA
CATTGGCTCTTAGGGAAGAGGACCCAGCTTCCTGTAGGCCGCTTCAGTGCATTGCACATTTCTAATAAAAATCATTTGAGTTATGATGACTTTAAGTAGAAATACATTAATTTCTTTCTTCTCCCTCTAAATATATTTGTTTGTCTTTTTGTTTTGCCTTTGTTTTGTTAAAGCATTCCTTTCTAGATCCAGCAATGTGTTTCTGC
AGTGTTGTCTTAGAGGATGGGGGTAAAAACACAAACCCACAACCCCTCTCCACACACCTTTTTATATAAGGTTTCATATTTAATTTGGTCATGAATTCATAATACATGAGTATTTTGTATCTAATGACAAGTCTTGTACTGTTTTATATTACCAACACACTTCTAAGAGGCATAAGGAAGGGCATCAAGTGAGAGGGTGAAACACC
TATGTTCTCCTGATTTTGAATCTCTCTTGGATCACAAACACCGGTGAGATGGACAGATGGAGGAGCACGGTGACTGTGCCCACGACCGCACATGCTCTCAAATACACGCAGCCCAGAAGGGCCTCTTTAGCCCACCCGTTGTAGCCTTTGGCTGTAGTCCCAGTTTCCCCCGACTAGGGCCATGCTGCCCCTCGCCCCAGCTGTGA
CGTAACACCAGTTCCAGGGGACCTGGCACCCCGTTCTGGCTTCCATGGGTGCCTGCATGCACTTGTTACACATAAACTCACAGAAGCACAAATACATGAAAATACATAGATCTTTTTTAAGAAAATATTCTTTGTTGTCGTGGCTTACTGTGTAGACTGTGCTGCCCTCAAGGTCACAGAGATCTGCCTGTCTCTGCTTCCTCAGC
TGTAATGTGAAACTGTTCTGTTTGTCTTCTGTCAACATATCGGATACTAGTCTGTAAGTAAAATAGCTTTAATAAGGTTTTATCTCTGTAATCCACTACAAATACAGTATTACTTTTCAGTAATGCATATTTACTTCTTGTCGACATTTCCCTTTGCTCTCCTTTCTTTCATGGAGTCATGCTTAATGTGCTTTAAAAAACAATCC
CAGCTTAAGCATGAACAAAGCAAACTTAGTTGACCTTGGGAAGTATTTGAATGAAAACTGGAATGGGGAGGTGCTCAGCTTCCTTGTGACATAAGATTTTAATACAGATCACTTGTTTGTGGTGAGGGGTTCTTCATTGAAGTCTGTATGTATTTACAAAATAACTATTTTTGAGAAGTATTTATTACAGTAATCCATAAGTAATT
TTCTTAATGGCACTTTTACTAATTTATTTGGGGGTTGTGGGTGCATTCTTAATCTCTTTCTTTCTTTGGCTTGTATAGTTGCGAATCTAGAAGGATCCACAATACAAAGTTTTGATGGGATAATTTCTCATATCCTTTGGGATAGTGGCATTCCTATGGTTTGGCTTTGAGCCACCAAGCAGTCAGTAGAAGTCTTTTTTTTTTTT
TTAAAAAATTTCTGTAGGTATGACTTTGCATTCATCTACTTTTCCTTTAGCATCATTTTCATTATTAGATGTTATAAGAAGTTGATCTGTAACAACATGGAATACAATGCATAAAACGCTTTGCTTTGATCTTAGTTCTCATTATTTTGTCTGTGAAATTACTTCACCTTTTCTCCTTTAGTATTTTACCTGTACCCGTTTCAGTT
GGGCAGAAGACATAGCCTGTCTGGGTAGAGGGAGTGAAGAGAGTGTGCACGCTGCCCTGTGTGTGCCTGCTCAGCTTGGCTCCCAGCCCATCCAGCCAAAAATACAGCTGAGCTGAAATTCGATCTGCCTCCGTCTGGGCTGCTCAAAGTGGCCGGCTCTCTGACGCCTGGCTGGGTTCCCCATCCCCAAGGCCAGCAGGGTACAC
TATTTAGTTTTATAAGCTTCTCCCCCTTTTGTTTTTTGGTTTTTGTTTTTGTTTGGCTCATGAATTTTTGTTTGTCATGGAAATGTAAGAGTGGATTATTAATACATTTCAGTTTAGTTCTGTAATGTCAGGAATTTTTCAAAAAAAAAAATTAAAAGATGGACTGGAGCTTTTTCTTTGTGAATAGAAACTGGATGCCACAGTGA
TCAAGTACGTCTGATGCAATTAGGGCCACTGTGTGGCCTCTAGATGCCAGCATGGAATAGACCCAGGACCCCAGCCAAACTTCTCAATTCTGATGGATCAAATACAACAGACTGGCAAGTCAGTGTTTTTGTTTTATTTTAAAAAGTTCACACAGCTTTCCGCCTTTGCCCCAGCACTGCTTTTGATGGCTCTATCCCTTCTCTGC
CTGAGAACTTCTAGGTAACTTGAACTTTTGTGAGGAAGATTAAGGCCAATAAATCCTTTCAGTGTGTCGAAGCTCTTCTCCCTTCCTAAGAACTAAGCAAAATACATTGGAGTGAAAAGTGTGGGAAGATGGTTTTTAATGTTGATTCATTGAGTAAACTAACCTAAGTGATTCTTAATGGACTATAATCAGGGTACCAGTTAGCT
GTAACCTTCTCTGATGGGTTGTCACTTTGCACGTCTACTCTTCCACTTGGGCACTGCCCCCAGCTCTCTGCCTTACCTGTGTTATGGGCACTTAAGCAGAAATACAGCGGCCATTTTAACCAGCCTCAGGGTGTTTCTTTGGGGGGGTGGGCGGTTTTGAGAGGGGACAAGAGTGGGCAAGATGGGGGCTCTAGCTGTCTGATCAT
GACAAGGGCGTGGTGGCTGACCTCATAATCCTAACATTTTTAGGTTTCACCACCATATTGGTTCATTTTTCTAAGGTTGGAACCCTTCCCCATATGAAAGAATACAAGACTGGCATTTTTGCAGATCTGTCTATATTATCTGTTGTGTTTATAAAAAGTTGAGAGAAGGGGATATGTTTTGGTGGATGTGTAGTCAGGTGTGGTAA
TGGGGGTGGGATATACAAGGGGTGCAGACTTGTCAACTGCCTGAGGTTCACAGCTTCATGCTGGCGTCTATCCAGTGTGGCTCTTAGCATGGGAGTAGAGAATACAGGCATGACTAGGAACGCATTTGTCCCTCTAGTCTGGCCATCTATCTACTCTCTCAGACTTAGTTGGAAAGATTAGTAGGAGTCACTGCTCTGTGACAGTA
AGTAAGAACCACTGAACAACCGTGTTGGGAGCTGGTTGAACCATGTGCGACTGTTAAGCTTAAGTTACCAGCAAAAGCCAGGTTTCATAATCGTAATGCAAATACATTTTGTATGTCTAGCAAAGCATTGTGTTTCATGTTGATATTAATTACCAAATTATGAATTGAAGGCTTTAAAGTGCGTTAGTACAAGATAGTAACATAAG
GATATTGTAATCTCAGTTCAAATTTAATTGCAAATATAAAACCCAAATGATTTCTATATATAGTGAATTGAACTGTAAAGGTAACTTGTGTGTGACTCTGAATACACAGATAAAATGTTTTTATTCCTCATGCTTTACTTTGATGGCTTCTATCATGAAATAGACGTGAAATTTTATGAATTGATTTTGTGTATATTGCCCACGTT
TGGGCATGCTTAGTGGCCGAGCTCTTGCTGCCGCTCTTGGACCTGACCCACACTGAATGTAGTCTTTCAGTACAAGACACATTTTTAAGTCCTCAAGGAAAATACAAGTGTTCCTCAAGTTTCATGATTCTCATTCAAGTCCTTACTGCTATGAAGAACAAATATCAGCTGTGCAGATTTCAAAACTGACTCATTTTCTGGTGTCT
GGTAGGCTGGATGAAAGTCTGCTCTGATGTTTGCTAGCTTTTAAATACATTTATTCGACAGTGCAAAAGAGCTTTTCTTTCCTGGTTGACTATGTCTTTGAATACAAAATAAAAGTTAGCAATAATGGGCTCTTTTGAGTGATTTTTTTTCTATTGAGCCAGCTTTATTAAAAAAAAGTGGTAAAATATGGATAGAAGTTGCTGTT
GCTGAGGATGGAACCCAGGGCCTCTTTCATGTTAGGTGGGTGTTGTACTACTGAGCTAGGCCCAGTCTATCCTATGAACTTCTGGCTTTCAGTGACGCAGAATACATTTAATAAATACTGGTGGCAGAGCAGGAACCTCCCCTTTTCATTAGCTGACATCACCATCTAAGGTCACTGAATTGTCAATCTGGGATAGCATGTCCTGC
ATACGAATTACAGTTTTGTGAAGTTACGTCTACATTTCTTTAGAACAAATGGCCTTAAATTCTCACAGAATTCCTGGAAATGATTGTGAATTGCCTTCAAAATACAGAAATGTGTATTTGTTTGTTGTTCTTTTTTGTGTCAACAGTGTGACTGCTTTCTAACCTCTCTGCCTCCCCCTCTTTGCTACTTGGATTCTTCCTATTGT
AAAGCACCGACATGCCTTGCACCCATGCCATCTATTCCCAAGGAACCCTGGGAAGACAGTCTATGCGATTGTGTGTGTTGGTGTTGAACTTGGAATGTAAAATACATGCACGGGTAAAATCAAAACATGGTTTGTGTATTCATTCAGTAGTGCTGGGGAACAGCCTGTCAGCCACTGAGGTGCGCTTGTAGCCTGCTTGTTACTGT
TCACGGCTGTCCGTCTGCTTGTGTATCTGTAGAACCTTAAGTTATGTGAATGGCTGAGTAGACCCTAATGTGCTGTGTTTCAGGCATTTAAATCCATGCAAATACATACACGTGCTCTGTGACTTTATGCTTGAGTTGCCTATTTACCGATGCAACCTGAAATGTTGAACGTGACAAGCGTGTGCTGTGTCTATAAACCTCCATCA
TATTATAAGGATAGTGCTAGAAGCTTTCATAGACTGTAAAGAGTTCCATGGAGTATTAAACCCATAGTTGGAAAGGTCTGAGGGCCCACCCCCACCTCTAAATACAAAGCCAAACAAAAGATTAAGAGCAATGCTTTCTGGTTTTGTTCCTTTCTTGATTTTGTCTTTTTGTCGTTCTTAAATTCACTAAGTAATAAGCAAATACT
GCTCAGTGAATAGTTTGTTGGGTCCGGTTAGTGGCCCAAACTCTTATATTTATCACGTGGGAATTATGCTGTCTGTGTTCACGAAAAGTATCTTATTTTCAATACAACAGTTACAATACAAGGTTTTCCTTTTTTTTTCTTTTGTAATTTTATGTCCCCTCTCCTCCCAGTTCCCCTTCACACAACCCCTCCTCCTCCTCACTCCC
GCTCTTTCTGGAGTCTGTCCTTCATGGCTTCTGCCACACAGCACCCAGGCCTAGCCTCTTCCTGTACTTGCTCTCTTGTTCTGTCTCTTCTTTGGCTGTGAATACAGTTGGTCTTCTTTCCCATTTGACCCCTTCTTTGCCATTTTATAGTAGTCAGGATTTCCCAGTTACTGCACTCAGGAACAGAGATAGGAAAACTTCTTCCA
CAGTCAAATCATGAAGCCACATACGCTAGAGAAGCTGAATCCAGGTCCCAAAGGCGCTGTCATAAAGGAGCAAGTGGGACCCGCACCCCTTTTTTTATATAATACAAGTGCCTTAGCATGTGTCGCAGCTGTCACCACTACAGTAAGCTGGTTTACAGATGTTTCCACTGAGCGTCACAATAAAGAGTACCATGTCCTACTCTTTG
GATTTTTGTTTTTATTTGTGATTGTTTCACTGGATATAGTTTCTAAGAGATGTAATGTTTCTTTTTTTAATGTATAAAACCCCCTGCTTGAGAGCTGCAGAATACACTCAGATTCAAACTGCCTCTGTGTTTGTTTCTGTCTGTCACCGCCAAATCCTTACCCACCTAGCTTCAAGGACCTTCATTCCAGGGACCCCCATACCTGA
TTGGAATTCCCAGTTTGGGGCTGGGGATTGGTTGCTGGGTACTCAAATCCAGAGGTCTTGTGCATAAAACAGTGCCAGTGGGATCAAGCCCATGTGAACCAATACAGTGTGAGTCCAACTAAATCCCAGATCCCAGGTTTCTGGCTTCTAGGATTTTTATTTCTACAGAGTTTCCCCACCTCCTCCATGTGACTTTATCTTTAGGG
ACCCCCTCCTCGAACTGAGCTCAGATGAAACTGTCACCTGGTGTAACCCTTTCCTCTACCTGAATCCCTGTTTTGATAGTGCCTTCCTGAGTCCCCTCCCAATACAAACAATCAAGACGACCGAACCCCTGGCCTCGGTGCCCTCCAGTAACATCCACCTACTCATCTCAGCCCAAGGAATTGGCCCACCACCTTGTGTTCCCAGT
GCCGGTAATGTTTTTGTGAAATTTCAATTTTGGAACCTGAAAGAAATGTTGCATTGTTCTGTTTAGCCCATAGTCTCTAAAAATGAGTAAAAGTTTAAGAAATACACACTGCTGGTGACATCTCTTTCTGCAGCCGAGTGCTTTATGCTTGTGCTTTGCCTTGTGTTGGAGCTGGGTCGGGAGAAAGCCATCTGATGGCCATCCCT
TTGTAACAACATTTTATTTTAAACAGACATTTACTTTTAAAAAATCCTTATAATGCTTGTATTTGCTATATCACTGCTTATCTGTTTATTGAATTTATTGAATACACAACTCCAAACACTAAGCGTGTTTTAGCATTTATTGTATGTACTAGATAAAAGAGAAAATAAAGATACAGTGTGTTCTTCTGAGTTTCTTCTTGGTCCGG
TTTCCCAGGTTCCCTTTTACTAGAAAGTTTAAAGGATCATATTTCAACCACCGCCCAGGACCACTGCAAAGCCATCTACCTGCATGTTCTCACCACCAACAATACAGCAATAAACTTCTATGAAAACAGAGACTTTAGGCAGCATCACTATCTGCCCTACTACTACTCCATTCGAGGGGTCCTCAAAGATGGCTTCACCTATGTCC
AATAAACCTGAAGCAAGTGTTTTCTCTTGGACGAACAGAATTGCATTACGTAAAAGGCTTAGATGGACTTGTAACACATTAAGTGTATTTAATGTCAACTAATACAGATTGTTAAAAGTGTGGTCATTGAGTGTTTAATAATATATGAAAGAATTTCTAGACAGTATTTTTGAAAAGAACATTGTTATGCTATTGCTTATCTGTTG
CCCTCTGTGTGCTATGATATTGATGGCACTGGTGTCTTCATTCTTGGGGGTTGCCATCATTCACACACACCCCTTTGACATACAGTGCACCCCAGTTTTGAATACATTTTTTTTGCACCCTGTCCCGTTCTGCTACTTTGATTTGCGTTATGATATATATATATATATATAATACCTTTTCTCCTCTTTAAACATGGTCCTGTGAC
TGCCCAGTTTTCAGTTTTCAAAACAGTTTTCAAAACTCTGGTGATTGTGAGATGTAAAGAGGTGCTATGGTGGTCATGCAAGTAATACGTAATATGAATCAATACACAGAACTCTATCGGATTCACTTTGTGTGTGTTAGTGCTCTGAAAATAGCAATATTAAACTGTCCCCAGAATAACCCTGTAGGCTTCAACTCAGTTTTAAG
CACGAACTTTTATTACAATTTTTAATATCTTTTACAGCAAATTTCGAGTATCATCAATGTAGTTTACCTCATTGAAGTAATGACATACACCTTAAACCATAATACAAATAAATCATTGAAAATGCCAAAAAGACAACAGGGGCTTGTCTGTAATTTTTTGTTCTGGTCATCATGTCCCAGTAATTTTGATGTAATCACATAAAGTT
AAGCTTTGCATAATTGCTGGGAGTTGGCTTTTTAATGCTTGCACTTCATTGTTTGTTTGTTTGTTTTTAAATTTTATACGATGTTTGAAATTGTCAGTGTAATACAAAAGTACTTTTCATACAAGACTTTATAGTCTTTTTGAATCGTTTCTCTCTGGAATGCTTTCTACAGCATTTTTGTGGTTCTGATACCATTACAAGATTGT
TTTATGTTAATTTTTTAGGGTCTGATAGAATATTCATGTGTATTACAGTGGTATTCATATGCTATGTCTCTAAACTTTATTTTCAAAAGCTTAAGGCCCAAATACAAACTTCTCTGGAATAAATGTTGTGTCTTATTCTCTGGCTTTTATGGAACACATATAACTAAGCACTATTTGTTTCTTACCCAATTCTTGTGATTTCTATG
AACCCCAACAAAGATGTTCTTTTGTCTATCTCCTAACACTTGGGATCCCCATACCTGTGTTCTAAGTCATTCAAATCTACAAGAAAATCCTTTGAGGAGAAATACAGACTGATACCATATAAGTCTTGGCTGCTATTATTATTTTTTTTTTTTTAAAGATTTATTTATTTATTTATTTATTATATGTAAGTACACTGTAGCTGTCC
TCCTAAGATATGTTCTGACGATATGTTTAATGGTCTGGTCCGTCCCTGTAATCTTGTTCTCCAGAAAGAAAAGCCAACTGTATTTCCAGTCATAAACCAAAATACAATGCAATGCCAACTGCAAAGATGAATGAGTTGGTGTCTCAAGGACAGGGCTAAGGTTGTGCCTACAGCTTCTTTGAACTACACATATGGCTATTAAATTA
CTCTCCCTTTTATCTTTACAGGATCTACTACAAGTGACCATCTGCAACACAAATCACAAAGTTCATAAAAGAAACATGTTCAACAATGCGGTCGTTGTCAAATACAAACCTTGTTACTATACTACACTGTTTCTTGTTCTCTACAATTCATGACTTATGTACCAGAGTACACACCAGTTATATATTGCCAAGAATTAAGACCATAG
GGTCAAGGTCCTGGAGAAACACTGACAGCCAAGACACTGGATTTAGTGTCAACCCAGGTCTTCTCGGGTGATAATGGACCTGCCTGGGGAGGCAGGACTTAATACACAAACAGTGCCACCAACTGCTTGAGCTCAGCTTTATTTACTTCAATTAAACAGTATTTCTTAGTCCCCGTGGCAGACGTTTTCTCTGTTCTGAGATGGTG
AGTTAATCTGTCTGAATTTGTTATTCTGACATCCATGAAGGGAATCATGATATGTTTCCTCCTGTGCTTCCCAGTGCTAACTTGGTGGTGTTCAGAGATTAATACACTTGAGTCAATGAAAGTGTTTGTGGGTTAGTTCTTTGTGACTTGACTCTGGGGTGCACTTGAATGTGAATGTATATGTATGCTTACCAACTCAGCAGGTC
GATCTGCGACCAAAAAGTGTTTGCTTTGCTGCCATTTCCAGTGTGTACATTTTGTATATATGTAAAGTTTCTTAAACTGTAATATACTGATTCTTGTTTTAATACAAAAACATTATATTAATACCGTGTCCTTAAATGTGATTTCTTGAGAATGAAAGGAACTCAGATTATTTCTAGGAGTCTATGGATGTTTCTTTACTGCCTGT
AAAAGCTTCTTTTAGTTATTGTATCTGTACACTTTGCCTCTGCTATAAAATTCTTTCCATTAAGAAAACTGCTTTCAGCAAAAGCTACACTATTCTAGCAAATACATCTGTCACATGCTTTTGCTATACCAAACGTCATTTGATTTTGTTATCAACTTCATTCTCAACACCTTCCTTAACAAACCGTTGATGCCATTATTTTAGCA
GGTACAACCAGAAAATAGCAGGATACTGAATCAGGAGAGGCTGTGACTGTCTCGGGGGTCACCATAACATTCCGTAGATGGGGCTAGTTTTATATCCTATAATACAAAGTATACTAAATGGCAATTTGGCGTCTCAGTCGTGCATTCGTGTCTGAAATATTTTCAGTTCTATCTGGTCCCGTGTTTCTAGTAGAACCATTTTGTAA
TAGCAGGGAATAAGAGCTACAGATACATGCCTTTAAAGGGCTGTTTCTTAAGGCTGTTACAAGGAGATAATGGTATTTCAACTAATTATCAGCAAGTGACAATACATTCCACCACAGATGGACTCTTGTTCTTCTAGCGTTTAGACTATATGAAAATACTGGGTGCTTCAAAGTATGGAAGGAGCGAAGGGATCATCAAACCTTGT
GGTCATCTACGTGTGTTATCACTGTGAAATGGACTGTGTCCATCTGAAGATGCTTTGTCCTGTTATTTGGAGCAGACCATCCATCGTTTGGAACTAGTACAATACACAAGCAACTCTGAAGTTATTTTAGGTTTGATTCTGTTGCTTTATTTTTATGTAGAAATCCTTTGGAGTTTGTGAAAAATACCACAGCGATTGCTTCCTCT
GAAAGTGTGGTAGTAAATCAAAGACCCGGATACTTCAGGGTTTTCCCTCTTGTAGTTTGTAAATATCGGATACGTATTTATTTAATGATGTCTTTGCACAAATACACAAATTGTGACCAAAGTATTAGCTGCTCTTTGGAAATTTTTGTCCTCCTTTTATATTTTCCCATTAAAGTAGCACCTATTTTTTATTAAAGAGATGTTTG
GGCAGGCCTGGTGGGAGAGTGCCTTTATTTGCTGAGCCATTTGCAGGCTCCCTATTTTTATGTAAATATTTCTTACTGGAAACTCACTTTAGGAGTTTTGAATACATTGAGACATTGTGTTTTGAGCGGCTGCTTCAGTTTTGTCTTTGAGGACTTGGCTAGAATGTGGTTTCTCCTCACTGAGATTCTCTGTTAGCTTTCATCGG
TGCAGTTCATTCGCTTTCCGAGACAGACTAACTGCTGAAGTGTAATTACCTATATGTGTGCAACATCAGTTGAAGCTATTTTAAAAACTAACAAATGGAAAATACATTTGGTAAAGTCTAATGAACTCAATTTTCTCACCTCCCCTTTCATCATCAAGTAGGCTTTGGTTTTTTTGTTTTGAAACACAGTCCCCCTATTTAGCTCT
ATTTCCAACATCCTACCAGAACTATGTCACAGACATCGTTTATACTTGACTTTAGTCCAAGGACCAAGAAGTGGTTCAGATATAATTGCTACTGGTTTGCAATACACACAATCTGTGCGTTATTGTGTCTCTGCAAATATTGTTGCCTTCTGGGCCAGATAGAGAGCTGCAACTATTTTGTCTGTTCACTTTTGCCTCCCTCCCAC
CTCTATTTATTGTAGAAAGTGACTTTATTTGCCTTCTAGAATTGTTTATAACAGATGGTTATAAGAGAGGTAATAAACAGAAAAACCTATGCCTGTAAAGAATACAAGAGTTAATTTTACCTACCATAATATGATGTCTTATTTTCTCTCCGAGAAATAAATGTTCTATGGGCTGTGGTGTGCGGTGCTGTTTGCTGTCCGTGACG
GTGCGTGCAGGTGACCACCAGGGCAGGGTGGAGGGGCCTTCATTCCTATGCCCTGTGTGGGCCTTGCGAATGCTGGAAAGCAGCAGTGCCTGTCCCTTAAAATACATGATTTTTACCTTTAAAATGACTGGTACCTATGCCTTCATCTGCGCTGGCGTTCCTGTGTAAACATTTGTGTCTTGTCCAATCTCTGAGTGCTCTTCTCC
AATGAGTTAGCCCCGGGAGGTAGGGAAGGGCTGTCCCCATGTCATAACTGAAGCCCAAGATACCTGAACATGGACATACAGAAAACAAGAAAATATTGTTAATACAACTTGACTTCTGAGTAACAAGGCCAGAGCTCTTCCCAGACTCTCAAATTCCTAAGTAAAATGGTGGGGACTGTTAGAATGCCTCCAACAGGCAGAGGAGA
TGTATCGAGAAGGATGAGGCCAGCAGGGGAGGGAAGGGTGTGGGGAGTGGGTGGGGAACTGGGAAGAGGGTGGAGAACAAGCTCCAATCCCCCTCTTAGAAATACATGTCATTCTGTGCATCTGGGGTTATCTGGGTCTTCAGTACTCTGGGAAACAGATGGTTTTCTTTCTTTCCATATAATTTTATATCACCACTTCACAGTTT
TAAGGGGTTGCATGGTCATGAGGGGCGTCTTCATGGCCAGTCAGCTCCTCTTCCTTCCCACTCAACCAGCTTGGCTGTCCTGGGCCATGATGGTCAGAGAAATACAAACAGGTAAAATCCACACACCAGCATTTCTTTTGAGTCCCTCTTCTGTCCGGGGCTCCAACCTTCTCAGTTGCCAAAACGCCCCAGTACCTTCCAAAGGT
TGAGGGCTCAGGAAGGTGGGAGCAGGGCTAGGAAAGGCGGCTGTCCATCATCTTCTTTTGACCAGTGTCAGTACCAGCCGTACCTCATCGCTTGTTCCTCAATACAATTTTTATGAATTTATATATTTATATATTTTATTTTTGGCGGGGGGACAGGTTTATATTTATGCATTTGCCAGTGCCTGTGCAGGTGGAGGCCAAAGGAC
GTGGAGCCTGTTGGCCGGTCCCTTCCTGCCACAGATCAGAACACAGTCTGACTTGGGGGGGGGGGGCAGGGACCCTATCTCCCTAGCACCATCTCCCAACAATACACAAGGCCTGGGGCTCCATCCGAATGCAACACAGTCGTGCTGTTTAAACAAAACAAGAAGAAAGAATAGAAAGTCAGTTGAGAACCTGCCTGGCTGCAGGG
TGACCTGTCCATTTTGTCCCCACAGTGAGATGCTGCTTGGACCAGTACCTCCTGGCTTCGTCTTCCTGCCCAAGCACAAGGCCAATGCCTACAAGTAGCCAATACAGACAATAAATATTATTCTTCTATCATTTCTTTTATTTTGTTGGTTTTTTGAGACAAGATCTCCTGTTGTCTGGGCTGGCCTTGAACTCCTGGAATCCTAG
ATACCTGCAATTATGCTTAATATTTATAGAGATTACGGTTGGAAGATTTGCATGTGTGTGAACTCTTACATTGTCTGAAACTATTAATGTATATCAACAAAATACATAATATAAAGGTTCAAACAAAAATGCAGCAAGGTCAGCCTCCATGGGGATAAATTTTATATTTTTAGTCATATGCTATGACTGCAGTTAAATCTAGTATT
GGAGAACCCCAGTTAAGAGTCCAGCTCCTTTATATTCAACTGTGGCTGTCCCTTGTGTGAGCTTCAGCAACCTCAGGGGCAGTGCCCTTGCCATTTAGGCAATACACTGGTTGCATACTGCTTGCAAACTGAGAGGAGCCATAGAAGAGGACTTCTTTTTCACAGTTCTTGTGCCGCTTACAGCTCAAAAGAATTCCATTCTTGAA
GTGGGGAAAGGAGGCCTTTGTATAGCACTTTATTCTTTCTGAAATGTGTTCTTTGGATAAAACTGCTCACTGATTTAGAAAAATGTTACTCTTACTTCCAAATACAACTATCATAGACATGAACAGTTACAAGTGATGTGGCATTGTGACGTTTGTCCAGTTTAAGGGTACCAACAGGTTACGTACTCAGTCCCCTCCTTACTTTG
TATGTAATTATACATATAAAGTATATATATATGTATGATACATGAAATATATTTAGAAATGTTCATAATTTTAATGGATATTCTTTGGTGTGAATAATTGAATACAACATTTTTAAAATATCATCTCTCAAGTTTGCTCTCGTTTGTGGGGAAGGCGACAGATGCCCAGAGAAGCTGTCCATAGGTGGCAGCCAGATCTTCCCACA
CTGCTTCCTGGTGCTGGAATTAAAGGTGTACCACCACGAACTGGCTGTTCCCACTCACCCAAGTTTTTATTTAAATGTATGGAGCACAGATATGCATTGCAATACACTTAGTAAGTTGAATATTTTCATTTTAGTATTGCATTAAACTATTCTTCAATGATTTCTGGGGGGAAAGGAGATTTACAAAGAGAAAAATATTTAAAATA
CAGCCCTTACACCTCATGACCTGAAGTCTCCTTTACCCGATGGGAGACATGGACTATCCTACACTAGGCTGGTTCCCCCAGTTTCTAGAACTTTCCAAAGAATACAGTCTACCAGATCCCTCCGTGTCTGTGGGGTTTGCATCCTTTGACACCCAATTCTATCTATTCCTGCAATGGTGAATGGTCACATGAGCCATTATGGGTTA
AGCCATAGAGCCCCACTCTTAATCCTGCTTTCTTGGTGAGGTCTAGATCCCTGCTTTGCCTGAGGTTGGCTTTGACAGTACAACCTCTCTGCAGAGCAGCAATACAATCCTCAACGGGGAACCCGAGTCCCTTGTTCCTGTCCCAGTGCCCTGCGGGTAATGGAGCAGCATCGACTCTGGATGGCACTCATACAGGGACGAGTTGG
GGCTGCTCCTTTGCAGCACCACTGAGGAAGGGCCTGCCTCCCTGCTAGGGGAAGTGCTTCCAGCCACACCCTAACCCCATTCATCCGGTTTTGTTTTTTTAATACATTCTGAGCTTTGTGCCTCAGCATCAGATCCCTGAGACTGGAGTTTAAAATGGTTAACTGCTGGGAATTGAGTCCAGGCTCTCAGGAGTAGCCAGTGCTGT
GTCTAATTGTACATTTTAAAGTCCTGGATATATAGAACCTTTTTCTTTAACCACATGGTAATCATCAGTTTTAATCTCTCACATTTTGATTATAGCAGCTAATACAGTTTTATACAAGCCAAGCCTAGATTAAGCCCTACTGTCGTCTGCTTTTTTATACACATTTCTGTGTTTCATGCAGTCCTCTCTGATCAGATTGGAAGTGT
AGCTCAATTTACAGTTTGTTTTTACTTTTTCTCCCTAGCTCTTTGGACTCTTGATTACTCTTTGAGTCTGTAATGGCTAGCACACAGTGGGTGTTCAGTAAATACATATTGAATAAAGTTAGATGAAATGAATTTAGTGGCTTCTAGTTGTAAGTGACTTGCTGTTGCCAGTCCTTCTGGCCCCGCTACTCTGGTTTCATTTCTCA
AATCTTGTTTTTAATTTTAATGCACGTGCACTGGTGTTTCTCCTGCACAGAGTATTGACATGTGATGTGTTGTCACAGAGAGCCTGTGACACCCACCGTGAATACAACATCTTTTTTACATGTATTTGGATTGTTTTCTATGTGAAACAAACCAGTTAACCACCTGTTGTAGTAACTGATCTTTTTATATTTAAGGAGAATTGTGT
GACTGGTTCACTTTGTGGCACAAACCCTTTGAATCCTCACGTTTCATGTTTTCCACTTGGATAGTCTACTTAACATTTTGCAAACAAAGGAAAAGATAAGAATACATTGTTTTGATTTGTTTATGGTGTGCAGATGGCCTGTCAGATGTCAGAGCTGGTTTGACAGTTAAAACTATTGTTTAAGGAAATGTCACTGAGCCATCACT
TTATTGTTCATCAGCGCATTCACATAGGAGAAAAACCTTACAAATGCAGTGAATGTAACAAATGCTTTACCAACAAATATTGTCTTAGAACTCATCAGAGAATACATTCAGCTAATAAGCCTTACAAATGTAGTGAATGTGACAAATCTTTTGCCCTGAATGCCAGGCTCAGGTGTCATCGGATTATTCATACAGGAGAAAAACCA
GGCGCTTCCCAGAACCCATTGCCCTTGTTCCTGTACCCAAAGCAGATAGTAAGTAACGAGATGTGTTCTTCTCCACCCCTGAAGGAAATCTTACAATCCAAATACAGCCAGCTATTCTAGAAACCCTCATCTCTAAATGAAGAGAACCTGGGGGTGTCCTGCCTCCTGATTCTGGAATGAATGTAGCCTCCTTGTGTGTGTTGGAA
GCCACACAGAGGGAGCAGAGCGGGTGGCTCCCAGGGCTGGAGTCAGAGTGAATTGTAGGAGCAGGGTTTCAGATTAGGAATCAGATTCTTGTTTGACACAAATACAGTTCTGGACCCTGGGCTTCCTAAGCTTCAGCCACCGCTGTTCCTCCTTGAACAACTGGATTTCTCCTTCCAGAGTCCCCACAGCCGGGAGTGCAGTGGCT
AGTGTAGGGACAGAGTTGTCTGTTGATTGTCAAATTAAAGTTGTAGTGAGTATCTACTATATTCACATAGTGTGTTCAGTTCGGGGAGTTGGACGCATGAAATACATATGTACTGAACATGGGTTTGATTTCTTTGAGTCCATTATTTGGGCCTCTTTTGAGATGAAATAAATTCTTGGCATTTCAATAAAGTTCTTTTGGGATGA
AGAAATGGAGCACCTCCACAAAGTTCAGTTCATGTCCGATTGGAGATTTATTTCTATATGTACAGTTTGTCAGAGAAAAAAAAAACCCTTGTTTTGTATGAATACAGAATGTGATTTACTGAGTTAACAGCAGCACCCACTGTGCAGTGCTGGCCTTAAGGAGCCCTTGCTTTCAGCGTCGCTGACCTGCTGAGGGTGACCTTGCT
TTGGAATCTTCTATGCGACTACTTTGTGAATCCTTCTGTGACCTTTGCTTTTTAATGCATTATATGATTGTGTTTGGAAGCCCTTACTGTTCTTGTCAGAAATACAGCTGCTTTGCTTGGGTCTTCTTGAGCCATATTTATAATTGGTCCCAGCATTCCAGATTTCTGTTAAATGGTTAAGGGAGTGAAAACTGAAGCTTGCCTGG
TAGATGTCCCTTATAGAAAATGGCATATTGTATTTGTATCTAGCCTGCCTGTATATCTTTCTATATTTACAAGTCTCAAGAATTGTAACTTATAACACATAATACAATGTAATTGCTGATTTGGGGGAAAAGGGTGTTTTGCTTATGGAATAACCACAAGAAAAAATTGTGTTTGTGTGTGTGTGTTTAATGAAAACTTTTAAAAT
GCAACTGGGATGTCCATACTCAAGACCGGCCTTGAACTCTGTGTGTGACTGAAGATGCCCTTGAACTCTTCCTTCTGCTTCCCCATTCCCAAGTCCTGAGAATACAGACTTGGACTGCTATACTTGACTCTTTTTGGTTGTTATTCTTGAGACAGATTTTGCTATGTAGCCTTGGCTGTTCTGAAACTCATGGCAACTCTCCTGCC
TCATACCTGTCTGACGTGTTAGAATAAAAACACCAACCATCGGAGGCCTTAAGAGAAATGGTATCTGTCAGTAGTCACCACTGTATGCCTTCCATGGAGTAATACAAACTGAATAAATGTTGCCTTAACTCCAGCTAACCTTTTCTTGTTGGTTTTTTTAATTACATAAAGTGTCTCATTGTACCGGGTTGTAAGCGTGCAGTTCA
ATCATAAATCTGAATCTTCTGAATCTGCAGGAGAACAAAGAAGAAATGATATTAATAACGAAGTGCAGCTTGGAGCATCTTCTGATACTGTGCAACAGTGAATACAAAATAAAACATAATTTGTATTTATGGATTGGAAAAGAGCTTGATTCTTTCAAGAAAAAATATGTCTGCCTTATTATTGTTAGTGCCATATTGTCAGGTGT
AATAACTGAATTCTTCCTAAGAATTTAATTGATTTCATATATTTTACAGGATAATGTAGTATACTATCTTGGTTGGAATTCTTCCCATTTTAATGGCACTAATACATAAATTATATTTAAGATCTCTGATCATAATTCTCATCAATATAATTTCAGCAGTGACTTTCAAGTTTAAAGAAAAGTCAGTGGTAAATGACAGAGGGTGG
TGGTTTTGTACTGTATTGGGAAGGTAATAGATTTTTCACAAGTGATTTGTGCCTTGTTATAAATGTCAATTGTCATTGAGTCTACTTGTCAAAGTCACAGAATACATTTTTCTTTCAAAATGGCAACCTGATTTAGCTTGTTTGAATATTACAATAGGAATGCTTACTGATACTACTTGATAATCATGTATATCCTTTTGACTTAC
GAGTGCTTTGCCCATCATTGAATTGAATGGACCAATGAAGTGGTATTGATGAACACAGTTCCATAGGACATTTTTCAGAGGCTCTTCTGTTCTAGAAAACAATACAGGTGTCCAAATATCAATTAATTGTACCTAATTTGATTTCTTTATGTTTTCTATAAAAGCATAATCAAACAGGAATTTTCTTCCCACTGGATAGTGCAGCA
GCTGATCGTTTGGCAGAGGGGCCAGAGTTATTACTTGCTAGAGATCTCCAGTTTCAGTCTGCTGCTTTCCTACAATTTTTTCAGATTTTATAATGTATTAAATACAATAAACTCTGTTTTAAAAAAACTGAGATCTGTGTAGAACACACATGTTGGGATGAGAATGAATTAAAATGAAATTTTTCCTTTTATTTTCTCTCTCTTGT
AGGAGCTTGAAACTTTGAAAGACATTTGCTCTCCCAAAACAGATTAGTAGAAATATTTAACTATGAACTGATTACAGCATGTACAGTTGCTTTTGAATGCAATACAATATATAGCCGGCAAGAATTATGGCTTTTTCCTTTGTATCATTCATCTAACTTTCTAAAACTAACATTCCTAAGATGCTTTGTTGTATTTAATTTGCTCT
CAAGCTCATTGGCCTGCGCAGGGCCGGCTGAGAGGCCAGCGACCCTACTCTGGGTGGGGGGTTCTTACCCGTTACAATTGCATTGCAAATCCCATTTTATAATACAAGTTAGGAGATATGAGCACTTTACTCTCTGCTGACTTTGTTGGGCAGAGCTGCAGTGATTGGAGACTTGTCCCCTCCAGTCCTTCCCCAGGCCTGGCTCC
TAAAATTCCATCTTTTTGTCCTTTTAAGTGTCGCTGGGATTCTCGAATTCAAGCATCTAAAAGAGAAATTGGCTGTTTGACATAAAAGATACTGGAGTCAAATACATAGCCCTTTACATTCACTGTTAGTCTTTTCCTTATTCATATAGTGTTTATAATTCTGAGGGGTATGAGTTGACAGGGGAAATTAATGAAGGGGAAATGGA
GAACTTGTTAACAGATGTCATGTAAACCTTGCCAAAGCTCTGGTGGCAATCTCCAATGTGTTGTTTGAACTGTGCGCGCTGTGCCTTTCTGGATACTAAGAATACACTGTTCTACCCTGAACACCAACGATGATGTGCTTCTTAGAGCTCGTGGCTGATCGTTCTGTTCAAAAGAAAACGTTAGTTTTAACGGTTATACAGCTTCT
TTTTCCTTTAGTTTTCTTTACTCAGTAAGTGTATTTTGCCTTCATCTAAATGTTTTACATTTATAGTTCTTAACTCTTGTAATTAGATGATAATCTTAAGAATACATTGCTGGCTAAAACCTGTACTTTAACAAATGTAGTTTTTAAGTTTTATGTGTCTTGAGTGTTTTGCCTCACTCTGTATCTGTGTGTCATGTGCATACAGT
CAAACGATTGACATACTTATGGAGAGACTCTTTAAAATGAAAACACAATATAGACTTTTCCAGTGATTCCATCTGTGAACTGGTGCTTTTGATTGATTAAAATACACTGTATGCTTACAGCAATTTTTAAAATTGGAAATCGATTCTTCTTCTTTACAATCATCCCGACCACAGTGTCCTCTCCTTCCATGCTTCCTGTCTTCCCT
TGGAAGAGGATTAGATAAGATTCCAGTTGAGAACTACATGCTTAAGCCATACATAGAAGGAAAACTTGGGGACCTGAAACCAGGATTGTGCATATGTCCAAATACAGGCATTTGCAGCCGTTCTCTTCAGTACCAGCTCCTGTCCCTGTGCTGCAATGAGGGATTCTAGCTCTGACTTTTTTGGGCTCGAGGGGTATGAACCTCTG
AGTGCTGTAGGGATATTGTGTTCCATAAATTATCTTGCCTTTTTCCACTGTTGTTATTACATTGTTTCATAACAAAATTACTTTGTACCATAAAGTTATAAATACATTTTAAAAGTCCCACTTGGTAACGTTAGATTTCGTCTGTGTGGTGTTGGTAGTTACTGTAGCAAAAGCTCTGAAGTGTAACATTTGAAATGAGCCCAGCA
TCAGAATTCTTAAGGATAATAGCGTAGTTATGTTAAAGTATTTAATATGCTATAAAATACATGTAGAAATGTGTGTGTTGTTATTGTGTGGCCATTTGATAATACAGGATTATCTTATAAAAAATGATTTTGTTGTTGTTGTTGTTGTGTGTTTAAAGGACTAGAATGGGTGTGCACTCTTTGGGCAGTTCTTACTATCTGTTACT
ATTCATTCACTATTCACTGATTTGTCAGATCATCCATCCACACAGGTGCTGAAGAGTAACCCATTTCACTTTGTATACAAGATAATGTTTTTGTACTTCAAATACATCTGGAATTCTTTCAAATATTCCAAGATTTTTTTTTTTTCTGAATAATCTTTGGTTACCTCTGGTTCTACAAATGACAATTTAGGCGAAGATCTTAGCAG
GGTTCCCATATTTAGAATTTAAATTATGATCATTAATTCTGATATTTTGAAAAATCACATGTAAACCTTCAATTTGCTATTTTCAGGGTATAGTTATACTAATACACTTTCATTTAAAATATTAGGGCTGAAACACACAGTGATTTACTGATACTGTTTTGGTATGTGTTTTCTTTAACCCCGTAAGAAACAGCACTGGAAGGGAT
GCAGGAACCAGTATTCTGCCGTCAGTACTTTATGAGTGACTTTCTTGTGACATATAGTTATTCTTAATATTATTACCTTCCAAATGTGACTTTAAGAGGCAATACATTAAATTATTTCCTTTTCCTAATGTTGTTCGTGTACATTATTTTAAAATCAGTTTTGTATGGATTAATATTAAAATAGGTACAAATAAATGCTCAGTTTT
AGCAAAGTGGGTACACTTGATAGCGTGGGCCTCGGATGCACCAGTGTAAGCTTTATAGTCTCTGCTTTGACCTCTTTCCTCGCCCACATCTGTTTCTTTGAATACAAGCTGTGTGGCCTCAGCCCTAGACACCATGTCACCTCATCTCTCACCTACTAGACAGCTTTTGCTGTGAGCTTAAAACTATTGCTCTCATGTGAGACCAA
TGCTGGCAGCCAGCCAAGGAGCTAGCTACCATGTCCATTTCTGAGACCGGCACCCTGTCCCGGCCCTGTCTACTCCAGTGTCCAGTGAGCAGCCTGTAACAATACAGCGAAGCATCAGCTTACACTCGAGAGGGGGATGTGAGTTCCTTTACTGTTCGGTCACTCCACACCAAGATACAGCTTAGCACCCTGGAAGCTCGCTGGCA
TTGTCCTCCAGTCCCTTCTAGAAGTATTTATGATATTTAAAGAATTTGACATATTTTTATTCACATGGAAACATTCTATATATCCCTCTGGCTTTTTGAAAATACATTCTGGAGATCTTTATCAACCTGGATGGTTTTTTTTTTGTTGTTTTGTTGTTGTTTTTTTGGTATAGCTAGTGTAGGGTTTTATGTGTTTAGGTGACTAA
ATGAGTGCTTAGGAGGGCTCTGCAGGTACTGACGTGTCAAATCCTGTGTGACAGAAATGTCCCAGTTCCTGACTGATGGTCCAAATATTTCAAGATGCTCAATACAGCAGAAAATTTGCCATTCTAAGATTTGACCTGTTATGGGCTTTGGCCTTATGCTGACATATATGTCAAAGACTTAGTGTTTATCTGTGGACTTGCCAAAC
TCCTGAAGTCTGAGCTGCAGGTTCCACTGGTCTCACAGAAGTGTCAAACTTGCTTTGCTTAGACTCGGGGAGGGGGCGTTCGTTGTTTTGAAATTCTCTGAATACATTTGAAGTGTTCAGTGTCGAGCTGTCCTGTGTGTTTGCAGAGCCTATGGCTGCTGGAAGGTGCTGGTGGGCTGTACTCAGCTGTGACTGTGTTTCTTAAA
CAGGTTCCTGGGGATGCCCTTGAATTCAGTGTAGTAATATTTTCGGACTTTTTATCAATAAGTGTGTTGAAGCATACATTTTACGCTGCTAATATGTCTAAATACATATGTTATCCCTTGATTTTTTAAATAATTGAGAGCTCTATTTATTTATGGGATTATTAAGTTCTGATGAAAATATAAATGTTGAATTTCAGTTTAGTAAA
TACAGTCTCTTTGTGTTTTAATCTCGCGGATGGACTTTGAGTACATGTCCCCTGAACATTGCATGGGATAGTTTCTCTCCCATGATACAAGGATGTTTGTAATACAAGTCAATGAACTCTACTGAGCATATGTTCAAAGAGCTTTTGGGATAACACTCTTCAGGGCTAAGTACTGTATGGGTTAAACTTGGGGACAGTGATACCTG
AAATGATAGTTTATATAAATAGTCACTACTAAATGTGCTAAAAAATACTCACTTTGTAACTTAAATTTAAAATTTTTCTCATTTATAAATGTGTTCAAATAATACACATCAAAATTCTTGTGTTGTATCTGTAGTCACTTGATGCTATGTGAACCACATATAAAACTCTTCTTTTTTCAAACCTCCAGTAGCCAGACTTCTGATTC
GTTTGGTCTGTGTTCTGTATTTATTCAGCCTATACCAATCATGTCTCTGGTGCCCACCTGTCACCTGACAGATCCCTCATCCTTTACTTTGAGGCTCTAGAATACAAATTCTGGCCAAAGCCAGAAACTTAGCTTCCTCAGTCTCCTGCCTCTAAAACAGGAAGATCAGTATTGAACACCCTCTGCCAATCATGAACTCCCCGCCA
GTATGTCTAATGCTAACATTGGCCCTTGTGTAGTACAACTATTAGCCGTCACAGCTATTGCTCTTCAAATGGCTTTAGGGTTGGTGTTCTTTTTAAGGGAAATACATTTTCAAAATTGCTCACCATATCTGTATCACTTTTAGTTAAAAACATGCTTATATGTACAGTGTTTCATGGGTATAAGGATTTTTTTTCACTGAGGTTTT
ACTGGTAGGAAGAGGAGATCCACAAATGCTGTATACAGGCTGTACCGCTGCTTCAAACCCCACTTGTCCAGTGCTTCACAGTGTTGCTAATCAGTGGAGAAATACATGCTTTCATTATCAAGTGTAGTCAGCCGTCTGTTGAGGTCAGGTTTCCTTCCGTTAGCTTTTGGGTTTCCTCGGTGGCTCTGGCAAGGCTGCTGCTGTGT
GTTACTCTGTTTCTTCCTCAGTTGACATTTCCTTCATAATCTTCTAGAGACTGTAAAACTTGTCAGATTCAATATAAACTCAAATTTGGTTACTTTTAATAATACAGATTTTTGTCAAATCCAATAAAGGTCAATGGATGTTCTGTAAAAATTATAGTTTTCACCAAAAAGCATTGTTTTTAGTTTGCTTTTTGGTTTGGTGGTGG
AAAGTTTTTGTTAAACTCCACCATGTAAAATTATTTTGTTAGTTTTGTTATGTAAATTCAGATTTATAACAATTTAGTGGTATAAAGGATGAAGCTAATTAATACAAAAATTGGGTTAAAATCAACTTTAGCATTTTCTCTGTATCTGTGCTTTTGGCTGGTTGGAAAGACTTTACTCGGTGTGAATATGTAGGCGGAGGTGCGGC
TGTTTTGTTTTTTTTAAAAGCACTCATCTTGTTCATTTGTGGACTTGGAACATGGTGTCTCATGTCAAGATATCTTTGCTTAAAACCAAGCAGATGTTATAATACAGTGTTTTCACCCATGCCCCAAACAATCTGTTTTAAATTCAGATTGGTCTGTGTTTAGCAGTTAGCCTTGTGGAGGAAAATGCTAATAACTGCTTTTACTA
CATGACCAGCCACGCTCTGCCTGTGAGCAGCACGCAGCGTCGTTTAGAGTAACTTGGGATTGACTACAGAAACTTAACAGACATGGATTTTTTTTTCCCAAATACATGCTTATTACAGATTCCTTTCTCAAAGAATAACGACTAAACATCAGGGCACTGCAGAGCTGAGGAAACTCCCAGCTAACAGCCACCTTCATTCTCATGTG
CTGTTAGCAACGATGCAGAAGAATCTGCATATAATAAACTGAGTTGCTGTATTTCTTTGTTTGAATACCATTTTTAAAATGTGTTCTTGTCCATTGAAATAATACATGGTATAAATGAAAGTAGTCCTTTAAAACTTTGTATTAGAATTGGGAAACGTCCAGAAGATTTCACTTGTGCAGGCTTCACTCTAGATGGAGCTTCCTTC
TCACTTGTAGTGGTACCATTTTTGGGATGTGTACTGTTTCTATGGGAAGACAAAAGCTGATGTACAGCCCTGTGTACAGTGTAGATACTATTTTTGTAAAAATACAAGGCTAAATTAATGAACAAGAGTACTCAGTGTTTCATGATTAAATTTTCCTGTATTTCTTGTGCATTAATCTGACCATAATTTCCCTGTATATTATGTTC
ACTCTTACACCAGAGAAGGCAAAACCAGAGAGGACAGAATGGATATACTCTGAATCCTGTTAAATTTTCTCTAAACTGTTTCTTAGCTGCACTGTTTGAAAATACAAGGACCAGTTTATGTTTGTGGTTTTGGGAGAAAATTATTTGTGTTGGGAAGAATGTTGTGGGGGTGGGGGGAATTGAGTTGGGGGGTTATTTTCTAATTT
TCGTCTCTGCATGTGACTTGCAGGTCACACTAAATGTGACCTTGGAGTAAGATTTGTTTTTTTCTTTTGTTTTAAATTAAGGGAACCTTAAATTACTCCAAATACATTAAAAATTCAATGTGGAATTTATGAATTTGTGTTGGTTAACTCGTCAAACATTTTTTTAAGTTATGCCATAAATGTACCCCCGCCCCTCTCCACAGAAA
GAATGAGGGTCTTTGTGGCTGCTGAAGTTGTTAGGCTTCTGCTTGGGAAGACATTACCTAGAGGTGGTTGGATCTTTTTGTTTTGTTTTGTTGTAGTATGAATACAGCCTTATGTAAAGGAACAGCACCATCTGGCCCTCCCTTTAAAGAAACTAGTATGTTCCTGGGAGTTGGTGGAGACCAACTGCCTTTGCAGAATAATGGGT
GGGTTTTATAACTTAGCAGAACTCTTTCTGGTAGGAAAAATAGACCTGAATTATGTGTAACTTCTTGGAAAGTTTAATCTGATATCAAAATGGTCACTGAAATACAATTCTGTTGTAAAGCTGTACAGAAAGTTCTAGAGATTCTGTGGTGATGCTGGGACTTGGTGAGATGCTGACCACCGGCATCCTGAGTTTGGTAACTCACA
CCCTGCTCTCACCCTTTCCGATTCACCAAGTCCCTTGTAAATAGGCCCGTGCCTCCCCAGCCCCAGACCCTGTTGCTGCCTTGTTTCATTTGTAAAAGGAAATACAGAAACTCCCCAAGAGTGTGTGAGGGTCTTGGGGCGGTTGCCTCGGTGACCACTCCCTAGGTGCCCCTTATCAAGGTACCCAGGCCTTCAAATCCATCCAC
GCAGGCCAAGAACTTGTCATGTGCCCCATCCACTTCGAGGCTGGATGGGATGGGGCTCCAAGTCTGAGATTTCATTGATACTAGGCAATATGGTTTGTAAAATACAGAAACACTGCCCAATTGTGATGTTGTCAATGGGCTCCTGATGCCCATATTCTGGGGAACCTTAGATACTGCCATAGAAGCTAAAAGCACCCTAGCTTTCT
TTGCAGTCCTTTCCTCCCTGTCCCTCTGTGCTCAGTCGCCCTGTTTTGAGGTCTCAACATCATGGTTCTCAATTAATTTGGGGGGAAGTATCTTGAGCAAAATACAACAGGAAAAGAATCTCCGTTTCTGTTCTTAATTCATTTTTTATCCTTTCTTGTCTAAATTTGTGGATTCCACACCACCATGCTCTGTGGGAAAAAAGAAA
GCTGGAGGGCGCTAGGCCCCTGTGTAGTAGTTTATAGAATTTTAGCTTTTCTTCTTTTCTCTGTATATTGGGCTCAGAGATTACACTGTGTCTCTATGTGAATACAGACAGTTAGCATTTACCAACATGTATCTGTCTACTTTCTCTTGTTTAATAAAAAGAAAAAAAAAAAGAAAAAAAGGGGGGGTATAGACGGTGAGCAAGGG
ACTTGTGATTCATGGTGAAGATCCAATGGTCTTTCCTTTCTTATTATAAAGGGTAGCCCAGGCTGTCTTGGAACTCACTGTGTACCCCAGGCTGGCCTCAAATACACGCATTCTTATTTCAGCTTCCTGAGTGCTGAGATGTCAGGCATAGGCCATCATTCTTGCCCATGGACCTGCCTGTGTCCAAATTAAGAAAATGTGGACCC
AGATGCAAATCAGCTAGCAGTGGCAGGTGATCCAAAAATACAGCCTGCCTGTCACCCCTTCAGAAAACTCAAGTCATGGACTATGCGAGTCAAGAATTAAAATACAACTGTATTATGTGCAGGAAAAGCAGAAATATGTTCATTTACTTTTTGTTCCTAATAGGATTAACTGTGAAGACTAACTTATAAATGTGAATTTAAGGAAA
GTGTAAAGTGATAAATAAAAATACAACCTAAATGCTTTTCTATGATAATGTAAAAGATGCTGGTTTTGTATTTAATGGCAGAGGAAAGGCATGGTGATGTAATACACACATCATGGCATACACTGCACACCACTGAGTGTTCATTTATAATGTCTCTTTAAACGGCCCAGAAACACTAGACTGAGTTTTGGGTATCTAGGAAGTCT
TTCTTCAATGTATAAGATGTTTACTTCATCTTTTTACTTTTGTTTATGTAGTTTATCAGTTACAGAAAATATTTGAATTGAAATCAAACTTGGAAACTTGAATACATGACATTGCCTACCTTTCTATGTATATTCCATTTTTTACTAACAGATACTGATATTTGTGGTTGAGGTAGAAATATTTATATACTATATTAGGAAAACAG
GTACCATCCTATCCTTAAATGGTTGATACTCATCAGTGAAGCTGTCTGGAACTGGAGTTTGCTTTATGGGGAAAATTTAAAATATGGACTTAATTTCTTTAATACATATATTTTCTATTCCATCTTGTTTCAGTTTTGGTAATTTGTGCCTTTCATGAAATTTGTTCATTTCATCTAATGTTGAATTTATTAGCATAAAGTTATTT
ATACTGTTTAGTATAAAATACACAAACTATTCTTACCCCTGTTATCTTGTGTTTAATCTTCAAAATGGATAATGCATTTATGGTATCTTTGAAAATTATTAATACAACTTTGGATATTTATCAGTTAACAAAATTTTTTGTTACTGCTTTTAACCATTTTTATAGTATTTTGTAGACAGATTTTACTGCTTGTAAGTTGTCCTAAG
AATGAATTCTACCAATGTTCGTATGAGAAAAGGAAAAAGAAAAAGAAGAGAATAGAGCAACGGGAGGAGATTCAAGCCTAAATTAATTTGCCACTGAAAAAATACATTTTGTTATTTTCTCTGTGTCAACTGCATGATTAAAACCGGCTGTTAAGTGAGCTCTGGGGATGTGCTCGTAAAAGATTTATGAGTAATATTCAATGTGA
GTGCTCTACAACTGACCTCCAAGCCCCTTAGTATTTCTGAGTTTCTCTAGCTCAGGCAGATCTTGAACCCTGAATCCTCCTACATTGCCTCCAGAGCGGGAATACAGGTATGAAACACCATGCCTTGCTTTTTTTTTTTTTTTTTTTTTTTAATTGAGATAAAATTCACATAGCATAAAATTAACCGCTTTAAGATAAACACTGTT
AACTACAGGTCACAAAAACACAGACGAGTGCTTGGGGTGGGAGCTTTCACACATGTGTTTTGTTCTGCATCACTGTTTTTCAGCTTCTGCTCCAAAGGAGAATACAATGAGTTTTCTAGAAGTGAGCTTCACTTCTGAACCCATAGTGATTTGTACGTATATACATAGGTTCTTGGATCCAGTTTCATATTGCACATGCAGGAACA
TATATTAATATTGGAAATGTTTTAAATATTTGAAATTACCAAGCCTTTAAACATTGTTTAAAATATTATTTTATATGTGTCCAATCTCATTGAGAAACTCAATACAGAAAGGAAACACAACCAAGTTCTGATCTCCATACGGATTGCTCAGTTCTTGCCTCTGATGTGACCACAATGAGAAGTGAATATGTTTATATCCTTCTTGA
CTTAGCAAATTTGGCAAAAATGATTAAGTAGATCTCAAACTATTTGCATGCTTCTGATTAAATGAGTGTTAAAAGAAAATGCCATGGATAATCTGGGTTTAATACAGGAAGCAAAGCTTACAATGCCTTTTTATATTATATTCACTTTGTTTTGGATTGGTGTCATTTTTAATACAGCTGACAACTTTACAGAATGCAGCCTTTTC
GTGACGAAGTGACTGAGTCCCTCACCTGTGTAGCCTGTCAGCTGTGCCTACTCTGTACTCTGTCTGTGGTGCTCAGTTGGATCTTGAATCATTCAGTGTAAATACAGCTTTTTGCTCTGTAATGCTTTTATACAAAGGTTTTTATTTTAATAATAAAACATTTTGTTCTAACTTGTGTGTTTATTTTTGTTTTTTAAAAAAGTTTC
CGGAGTTAGAATGATCAGCACTTTAACAAAAATTGGCCTTGTGTTTTTAAGTTAGTCATATTTTACTAATACATGGTTTTTACATTCAAATTCATCATATAATACATTGTGTCTTTTACATTCATTGATACTCTGTCTAGTCTATTAAATACCTTTTGTGTTCTTCATGATTTTATTTTGTTTATTGTGTTCGAGCCTAAAGGTGA
TTGTTTTGTTTTTGGGTGATGAAGTTATCACAATGTAAAACAATGTAAAGATGTTATCTGAAAATGTTGCTCAGTTTGCCAACTGGTACTGGCTCTTAAGAATACAGCTGTGAAATGTGTACTACAGTTGCTTTCCAAAATCTTGCCTCTGCCTTGTCTTAGAAAGGCAGGTATCTTCATCATGCCTCATCCTCGTGCAGTGGGAC
GACAGGACTGCAATTGTCAGCTTTACATTACCTGGATATGGAAGGAAACTATTTTTATTCTGCATGTTCTGTCCTAAGCGTCATCTTGAGCCTTGCACACAATACAATACTCAGATTCCTCACCCTTGCTTAGGAGTAAAACATTATATACTTATGGGGTGATAATATCTCCATAGTTAGTTGAAGTGGCTTGGAAAAAAAATGCA
TAAGACAGCCTAAGAAGCAAAACAAAAAAAATGTAAAATATAGCAGGGAAATAGGCAAATTTTTTTCCTCCCTACTAGAATTGGAACCCAGGGCCTAGAAAATACATGCCAAGTGTTCTACTGTTGAATTATATCCCTAGTTCTTTTATTTTCGTGTGTGTGTGTGTGTGTGTGTGTGTTTTTTAAAGTCTCACTAATCTACTTAC
TGAAAACTTGTGTTTCAACAAACTTTAATGGTATTGAAACTAGCAAATGCATGGATATTTTGAGGTCTGTGGAATTTTGTGGGTCACTGTTGAAATGACCAATACACTGGCATTACAAAATCATTTTGTGACTCTAAGATGGGGCAGTGGTTTTAACAGTACAGGATGCATGGGTACAGCTGAGGAGCCTACACTGCCTTTAGGAA
GAAGACTCCGGCAACATCAGCCCTCCACCCGATGCAGTCGCGGTCACAGCGCTATAAGAACAGAACGCATTTTGGATGTTATTATTAAGAACCAAATGTCAATACAGAATACATGTTGCCAGTCTTCCACGCTCCTTTTTGTTAATGCACAAACTCTTAAGAGTGTGATACTGCATAGGACTACGGGATTCCTACAGGGCATTCTT
TATGTAAGAGAAACATGCAATCAATATATTTTTGAACCTTTTAAGTACTAATTTTCTTTTTATCAAGTAGAAAAAAATGTATTTGCCCTAAATCCTTAAAAATACAAATGCTATAAAACCTCCTGTATTTTGCAAGCCTTACTGCAATGAGCATTGTAGACACCCAGCAGGGTCTGCTCTTCCTGTCGTCTCCCGTGTTGTCTCAT
CAACGTGGAGACCATTCTCCCTCAAGCTCTTGTTGATTGTGTCTTAATGGTTACCAAGGCTGATTCCAATGTGGAGTTGGAATTCACCACAGTAGGACTGAATACATTCGTTTGTTTTTCCATGTTTCGGATTTAATTTTTTTCAACTGGAATAAAGGTGTTTGGGTTTGGGTTTTTCATCGTATAGTTTGTATTGTATAGTTTGT
CTGGAGCACCCGACTGTGGGAGACTGTACCCAGGCCTGAAGAAGCTGTTCTCTGTGTATCTATACTCTTTGGTGCCAATGTTGGCGTTCTGAAAAGCCGCAATACACAATAAATTTTACAGTTCTTTGGAGAGTGAATTTTCTCCCTTTTTTGGCTGGGTAGCTCTCCTTTCCTGCCTACCCTCATCCTCCATGACAACATAGGAC
CCATAAGTACTTCTCCTTTTGCTTGTATTGCCATACCCCTCCCACTGATAAGTATCTGTACTTCCCCTTTTGCTTGTGCATTTAAACCTGGGGCCTGACTAATACATTTGGGGCTTTGATGCATTCCAGAACATTTCCATGCCGTTATTCGCACAAGGCCCTCGTCCCTCTCTAACCCCCATTTGGTTCTTAGGAGGAGGTCCCCT
TGTTTCAGATAGTTCTGGATGGTCTCAGACCTAATTGCTGTGTATTATCTGTGGTTTTCCTCCTGTTGTAAAGGACAGAGGCTGAGAATACCTGCATCCAAATACATTTGGATAGAGTGAACAGATGCTTTGAACTGCCTTCCTTCCTTTTCTTCTTGAATGTTGCCAGATGTAGGCTCACTGGAATTTTTTTTTTTTTTTTTTGA
AGCTGTATTATTTAGACTTGTATTTAGAACGTGTCACTTCCTCGAGCTGTTACTGCCTGTACGGAGTCGTGGACAACATCGGATACCTGTCCTCTAGGAGAATACAAGCCTTAATAAACACCTGTTGAGCAAGCTTGTGTGTTCTTGTTTTCCCTGCTATATGTGCCTTGTCTCTCTCTTATAGCTGAAAATCTATGGGGTCTGCT
CTCTCCAGCAAGCACATGTTCACAGGAGCTGTCCTCTGACCTCTGCATTCATATTGTGGTACAGCACACACATCCGAGCCCACATAGACACATGCACATGAATACATGGATCTAAAATTTTTAAAGAATTTCTTGCTTTTGTTTGAAACTTGAAAACGCTTTGGGCTTGTTCTTCAGTTTTGTTGTGTTTTGGAGAGAATGCTTTG
ATGTACACTACAGAAGACACTGGTGGTGGCATGGGATGCTACCCCTGTGTACTTGGTCTCCTGGCCTTGAGGGTAACTTAAAAACAACAACATCAACTTAAATACATTATTTGTAAAATCTCAATGGTAAACTTGTGCCTAAAGACTTTTAACAAATGGACTAAGTCTACATTTCTGGAAACATTCTTACTGAGACCCTCCATAGC
CATTCTGGAGTCACAGTCGGGGTATTAGAGTAAGTTTCCTGGGATTGGTGCTAATGAACTGGACACATTTTGAAACTGTGCAATTGGAAATGAGATAGGAAATACAGAACATGAAATGCTTTACTCCTTGATGATTCTGTTTTATCATGAGTATTATTTTAACACACTTTCCCACTTTGATTTTATATCTTTAGCAAAAGAAATAA
ATCTCATAGGTTACGGGGCCAGTGTGGACTGATGAGTATGCAACTTTCCAGTCCTGAGAAAACTAGCAAGCAGACGGAATGATCTCTCCGTATAGCACCAAATACACTCAATTGCCTTCTTAATGAATGTACTCGTCTTGGATGGGTTGCTGGTAAACCATTTTAAAACTATTTTTATAGCAAAAGTTCTTCGCTATTCTAAACAT
TAACTAATTAATTGATTCTGGAGTTTTCTTATCCTTTAAATGCTGCATAGTAGACTATCACTTGTAATTACTCTTGATTCCTTTTGAATTTGTACTGTCAAATACAGTATTTCTGAACAGTAACTGGTCATCATTGCTTTTTAATTGTAAAACATTTTCATATTTGGTTTTATAGTATCTTAGAATTAGTACCATGATTAAAATTT
TAGGGAGTCAAAAGAGAAACCTCATTCTCTGGTTCTGTTTTTATTCTGGCTATCCAATTAAATGCCCTGCTGGGTGAGAAAAACCTAGCTTTTCATAACAAATACATCCTCTCTGTTGAATCTCTTGCTATTCCTTTGTTTCCTTTTGAAAGTAAAAACAGCTAAGCATGGTGGTGTATGCCTTTGATCCCAGAACTTGGTGGGTA
AGAGAGTGAGCGAAGGGCCACACTGGGCAGGGAGGCAGGACGGAGAGGACACTGACCCACAGGGCCCCTTGGGGGCTTTATTTTGACACCACTTTGTTTCAATACAAACAGTGCTGAAAGAAAGTCATGTCCCTCTGGGGAGGGATGAGGGAAGAGTGGTCTGTGTTGTTTGGGAGCCCAACCTGCAATCCACAGGTAGAGGTTGG
TTCTAACATTATCTAAATATCTCCTGCTTCATTACTATAGAAAGCAACTCTTCATGTTTTAGGAAACCCAGCTACCATGTTTGTACTCTGAGAAGGTGCCAATACAAATCACTAATTTTGGACTCCCTTCCTGGAGTGTGTGTGTGTGTGTGTGTGTGTGTGTGTGTGTGTGTGTGTGTGTGTGTGTGTGTAAATGAGAATGAGAT
GCAACAAGAAGGCCAGAGGGCACCTATGCAGGGACCTTGTAAGTGGCCGGCAAGGCCAGCTCACAGGAACCCAGTACTAAAGCTGCTTGCATGCGTTACTAATACAAACAAATGTGATCAAGCCACTTACCTACTGAACTGCTACTGCTGCCTGACAAAAATGTGATTTTTATTCTGCCTGTATTTAAAATGGATGAAGGAAACAA
CCATTTGCTCAGAGAAGTCCCATGTTCTCATTTGCTTCAGCATCTTCCCAGGAGCCCCTGGTGCTCAGACTCACCCTGTCATTTCTGTCCCAGGGCAAGAAATACAAGCCCCTAGACCTGCGACCCAAGAAGACTAGAGCCATGCGCCGCCGGCTCACCAAGCACGAGGAGAAGCTGAAGACCAAGAAGCAGCAGCGGAAGGAGCG
GAAGGAACATAGATGCGTGTGGGTTTTGCGACCTACTAAGAGAGTGAAACTTTGATCGATAGTAACCTGTGGTTTTAGGGGATTTGTGTTAGTTTGCTTGAATACAAATATTTGATAAGTCTTTTGTGTCCTAGTGGCCTGTTTGCCTGCCTGCGGGTTAGAGTTTTTTGTCATTCTGGGAGAACGGGTGGGGGGAGGGGAGTCTG
TAAAAATGGACTTGGGTTGCCCTGACTTTGACTGAAGATTGACAGGCGCTCTTTCTTTAATTAACCTTGTTCTTTTTCATGTTCTGTATTCAGATACTGAAATACAGTATTTTTATCCATTTATCAGATTGTGTTTGCATTTATTTAATTTATGTTTCTTTTTTAAAAGCGTGTAGCCTTGAGTGTTTGTTCTCCTTTTTTTCACA
TTTGAAATTTTTAGTAGTGTGGTTCCATTTTTTTATATTAGCTTTTTTATACAAACCTAGAATTTTAAAATTGTTCTTGACTTGGTAAAGTTTTGAAGTTAATACAGTTTAATATAATAAACTTTGAACCATGATCCCTTTGCTATTGTGTCATTCTCTTAGAATCTGGCCAGTGGTTTGTTCCTATGTTCACTTAAACTTGGTGT
AAACACAAGCTCTGGTGATGTGAACTTCTATCGCTTAAACGTTTAAGAGTACAATGCTATAACATTATAAAATTGGCCTTTGTGATTAATTTTGGTGATTAATACAACATTCCTTACCAACTAAAGAATGATACAATTTTTCTTTATCACTAGTGTATTTTCTTTGGTATTTAAAAACTACTAATTTTGTAAACAAAACTTTGACT
GCTGTTTCATAAGAGTAGCTTTGGTTAACCATTTTCTTTTACTGTCCGATAGAATCCATTTGGATCAGATTAAGGCTATACAAATTAGGCCAAATAGTGTAATACAGTCTCAGTGTGCATCCTAGGAGACTAATGGAGCAGTTTGTTTGAACCCCTAAAATTCAAACCAACTTGAGATCATACTGGCTTTCTCATACTTCACACCT
TATCCTCACCCTTCCCCTAGTTTTGCTGAGTTATTTGTTGTCCAGAACCTGTTGGCTAACCCCACTGAAGGCACATTTCTAGATGATGCCGTGTGTGGTCAATACATTGCTTTCATGTTTTAAATTTAAGGAAAAATTTTATCTGATATTTTTCCAAATTAAATAAGTTAGAGAATGCAATCGGCGGATGTGGGGGCGGCCATCTG
TTGTCTAACAATGTATGTGTGTGTCTTAATGCAATCAGAAATATATTTCATTTGATCCCATTAAAACTTATGTCAGTTACATGCTTTGTCCACATTTGGTAATACACTTTTGCTTCTTGGTTGTCCACATTTGGTAATACATTTTTGCTTCTTGGTCATCCACTGTCAAATAAATAAACGTCAGCTGGCCACTGTGTTAATAACTG
GTATGTGTGTGGAGTTGTGTCTGGAACTTCAATTTTATTACAATGATCAATGTATCTTTTTATGCCAATACCTTACTAGTTTTAATTACTATGTTTTTGTAATACAACTTGAAATCTGGAATGGCGATGCCTCCAGCAGTTCTTTTATGTTCAGGTTTGATTTGACCATCCTAGTGTTTTGTGTGTGTGTGTGTGTGTGTGTGTGT
CAGTGAATCTCTACTGTAGCCGTGGATTGGTGGTCGGATGGATGCTACCAGAAGGGGGAAGGGGGGAGGTTGGGCACGGCATGTACTTGAATTTTTGGAGAATACAGTGCTGTACACATCTTGGCTAAAACTTGGGCCCTTAGCCGTCAGGGCCAGGTGTCTTGAAATCTCTCAAACCCTTTGCATCTGTCCTCCAGAGAAGAAAC
AAACTAATTCCAATTTTAATCACCTCATTCCCCACACCCTCCTTTTCCTCACGGTGGTACCTAACCTGTGCATTCGCTAAAAGAATTAAGCAACCTAGGAAATACAGAACTAACGAATCATTGGAATGCAATTGATAGCGTGGAAGCCCCTCACTTCAGTGTTTGTGTCCTTAATGTGGGAATGATTTAGCTGCAGGGCATTCTGA
CCTCCCACTAGGTTTCTCAAACCACTTTTCATGAACCAGTGAATATTCAAGAGAACTAAATTTGAAGTCTGTACAAAAGCTTCTCTTTAACACGTGCCATAATACACTATCTTCTGCTCGTCAGTCCTTAACATCTACCTCTCTGAATTTCATGGATTTCTGTCTCACAAGGTTTAACTATTTTATATACACTGGCTGTAGCATAC
TTTTATCCTGATACGTTTACAAGAACATTTCTAACTTGTATAAATTTACTTTTACCATGTATTAGCTACTTTTATATTTCTGTGATAAAACACCGTGAGAAATACAATTTTTAGAAGGAAAGTATTATTTCCGTTTATTTTTCATGGTGGGGAGATGGGGAGGCATGTCAGCAATATGCAGTCATGATGGCAAGAACAGAAAAGTG
ATTTGATGGTATAAGGTTATGAAAATAATGTCCTGCCCCTTATATTACTGTTTTGAAAGGAGAAAGCTATGTAGAATGATATGTTAAGGGTGAAAATAGCAATACAGTAGATTTGAATGTCTTTTTGATCTGCATTAGTTCATTTATGTTTACATCGTAGTTAGAGATCTTTTCATTTGCTCTTGTCTTTGCTCACTTCAATTTGA
GGGATGGCAACTACCTACACTGTTTTACCAGTAGAACAAGGTAAATCAAGATGAATATCCAGGTAGTATCTCTAGATATACACTATGAATGCTTTGCCTAAATACATCTCCCAGTATAAGGGCACTTGTGAACTGGCTGTCCTGGTGCCTTCCTTCTCTGCCTCTAAATAAGAATGTTTTACTGCTATAAGTACACACAGACACAT
AACGAGCAATTTCATGTTATGCCTTAAGTCCAAAAAAGGTAAACTTTGAAGATTGTTTGTATCTTTTTTTAAAAAAACAAAACAAAACAAAAATCCCCAAAATACATACAAATGATGGAGACAAAACTAGAATGCTGTTGTTTGTCTGCCAGTGTTCTGTCTAACACGTGGACACGCCCAAGGCTGTGACTGCTATAGGTCTGAGT
GCACTGAATTGTAATTTCTTCATTAGTTTAGTCTGGAAACTGGTCTGTTTAATGTGTTTTTTAAATGCTGTTTGTAGAGGCAATTCTGCAGACCACTGGAAATACATGTTAACTCATCTGCAGGGATACTGGGTGATATTGGCAGTGACTGTTCTACATTGAGGCTTTGTTTGGTTTATTTATTAAAGTGTACAGTATTTAAAAAT
GTGGTGTTACATATTTCTCATGCAATGTGGGTTTCCTGCTAAATTTTGTTATTTTTACACTTGATTTATATCCTCGAGATGATTGTCATAAGCTTCTTGCAATACAAATGTTTTCTCTCAAACATTTCAATAAAACCATTCTTCAGGTATAAAGAGAATTACTGCAGAGTTGGTAATTCAGAAAACTCAAGGTTTAAGTTAAAAGT
CTGTACATACCAATCGCAGAAACAACGTAAGGACTAGAAATATCTTTCAAAGAATGGAATTAGGTATTTATTTAGTATAAAAAGCCTGTGCAGTGTAACAAATACAATTTTTACAGCTGTTTTGCAGTCGTGGTGTCTGTTCATTTGTGTCTCATGCTCTGAATTACTTCATCCAGTAGCTTGCTCACTTCTTTGTGTCTCGTTAC
GATCAAGATGTAGAATTATCAGCTCCTTCTCCAGCACCATGTCTGTCTGTGTGCTGCCATGACAATAATGAACTAAACATTTGAACTGTAATCCAGCCCCAATACAGTGTTTCTTTTGTAAGAAGAGTTGCTGTGGTCATGGTGTCTCTTCACAGCAATAAAACCCCAAGATACCACCCACCCTCCAGAGATGAAAAAATAGGAAG
CAAAGAGCAAAATTTTATTGTGATGTACCAAAAGAATTTTAACAAGTTGTAACTTTTAATTCCACTCATTTAGTCACTGTCTCTTCATTTTAAGACTTTTAATACAACTGTCATTTTTAAAGAAACCCCAAACTATTTGTGGTTTTGTGTTTCATATTCAGTGATTTACAGTCTCCGTGAATATGGTGCCAGGCGGGGAGGTGGAT
AGCAAGCAGAAGGAATAGATCATATTCAGGGGTGTATTTTCATGTATTCTAGAAGTCTTGTATTGTTTAACCCCAGAATCTTGTATATTTGCCACATCTAAATACATATTGAAAACTTCCAAAGACCAGCATCCTTCGCCTTTGCACAAGCGGCTCATGTAATGGTTCTGGTAGCAGCTTGGGGCTAGCAGGTTTGGGGGAAGGGC
TAAAATAAAAATCAATGCGGTCTCTTTGCAGAATGTTTTGCTTGATGTTTAAAAAAGTACCTTGGATCTTATTTTGTAAATATTTACATTTTTGTTAAAAAATACAAGTATTGCATTATGCAAGTTATTTCATGATCTTACATGTCCTGTAACAGGCTTTTGACGTTGTGTCTTTCCACTCAGATGGATTTGCTAGGTCTGTTCTT
CTTCCTTCCATACTTACATGTAATTCTAAGAGCTCCTCATCCCTCTTTCCATTTGGAGTCTTTGTTTGGAAAATGCTGTTTTACTAATTTAGAATGGTCAAATACAACTGGATCCTGAACAGGAAAATGCAGTTATTTTTGCATTCTTTCTTTACTGGGATGATCCAAAGCTGGCACCTTTAGGCACACTTGTTTCAGATAGCCAT
TTTTAACCTGGATATGTTAGAAAAGTATCACGTGCCACCTGGGAAGAAGTTCTTTTCTGGCAACTGTCACACTCACACATGAAGGCAATCCGTGCAGCACAATACAAGATGTTTAAACAAGGTGTCAGATTTTTTTTTTAACCTATGAGTGGATAGAAATGTCTAGAATCATCTTTTTTTAAAGTACACTCAGAGGGCATGGCTTC
GGAGTACTTTTATGAGAGACATTTTCCATGGCACACCGTAATCAGCATTGGTAACCAAATCATTTGGAATCACGGCTTAAAACTGAAGTTTTATTATATTAATACATTTCTTACAGTACTTAAAAATGTGTTGCTGTTGTTGTTGTTGTTATTGTTGTTGTTGAATCTTTTCTGTAAATAGGAGCCTGCCTGAAATAATCTGAGTT
TTCATTCTCAAGGCCCAGCTTGTTCAGTACACAGCAGGGAGAGATGGGTTAAAACAGGCCTGTTGGAATTAGAGACAAGTCTTAACTTCAAACTTTGAGAAATACAGTGGTTTCATTTTAATTACTAATGTTTAACTTTCTTGTGTAATTACTACATACTTATCTTAAATTGGACAAGAAAACTGCAAATCAGGACCATGACAGAT
TCTTAAGTCACGTCGTCAGCCACGTTGCCACAGAACAGACTCGGGCAGGGGCTTCCATCGTGGCAACCGCAGCTAATGCAGGGTTCCGGATGCAGATGTAAATACACGTGTAACGCATCCGAGTCACGTTTATATCACCGTTTGTTTTGTGCTACCTACTTAACCTGGGGCCAGTGCGGTGTGGTCGAAGAAGCGTGGTTTCTCTC
ATACACTTGTATTAATACATGGATATTTTTATGTACAGAAGTATATCATTTAAGGAGTTCACTTATTATACTCTTTGGCAATTGCAAAGAAAATCAACATAATACATTGCTTGTAAATGCTTAATCTGTGCCCAAGTTTTGTGGTGACTATTTGAATTAAAATGTATTGAATCATCAAATAAAATAATCTGGCTATTTTGGGGACA
GCCTCTGACCGGGTTGGCTTTCTCTTTGGACATGGGGCTTTGATGTTCTTCCAGAGTTGGTCTCTGGTGTTTTCTCACATCCAGTTTGTAGCCCACTAAGAATACAGGGAAAAGTGTCCTCCAGCCTCTTCTAGTGGTTTCTTACATGCCCCTCTTCCTTGTCTTTTACTCCCATCTCTCCTCTGGGCTCTGAAGAAAAATTGCTG
TCATTAGGAAATACCCATGGGAGAAATACTACATGGGGATGGATCCAAAGAGTGGTTGGTTATGGGCCCTGCTCAGTCTGTGCAAAAATAATTGAGGTGCAATACAACTGCTGTAAGGTAACTGTTGTGTGGTTACTCACTGGAAAGAACTCCAGAAGTGTCTCTTGCATCCCAGAAGTAGGTAATTGGTTCACCATTGTTTGGGG
AACATGGAAGAGTTGTGTTTCATTTGTTGTAAATTGTCTCCCTTAATTGTTTTGTTCTTCTGGAATTGTTATAAGAGTAAAAACTTCAAACTGCTAACCTAATACAGATACTCGAAACATGGTCAGACTACTTTTATCAAAATCGGCAAGAGAACATGATAAAATAGACAAATTTATTCATATCACCTTAACTTAATGAATTAAGA
GTATGGCATAGAGAACATCCCTGGGTTCGTCCCTGTAAGCTAGTCGGCCTTGATTGTTTAAAATTAAACTTTAAATTGCTTGGGAGAAAAAAAAAAGCACAATACAGATGTGTTCAGAAGGGCCATTGTCTTCTGGTGCTATAATTCTGTGTGTGTGTTTCAGAGGGTCTCGTTTTCTGTGTTACTGGGTGGGTAAAGGATAGGAT
TTTCAACAATAAAGTCAGCACTTCAGATTTTAATTAATTGGGAATTTAAAGTTTGACTGTGGGCCAAAAGTTATTTCTTTGTATATCAGTATTTCAACAGAATACATAGTTTTAAAAAAATTATCCTTTGTTCTGTTAAATGTATCTTTATATTGTCTTGTTTTGCTCATTTGAAGTCATTTGCCATTTTTTTGGCCTTTTGTGGA
GTAAATGCAGAGGGAACACCAGAGCAAGTTTTTCTTCAGCTCTGCACAGCTATTGACTCTGTTTTCTGAAGGAGAAAATGCACAACTAAGTGGAAACAGAAATACATGGAATTCACCCGTAACACCTTTCGCTTTGTCCCCATCCCCACCCATTCTCGCTGGCTGTGTCCTTCCCAGCTCATCTCCTGAGAGGTTCTGGAAATCAT
GTGAGCTGCTTCATCGTTCTTTCTCAGAAAGAGAGGAGGTAGAGGCGAGCCTTCTTGTGAGGGCTGCGGAAGCTGCAGGGAGTTGCAGGGTTGAGGCCAAAATACAGATTGTTTTCTTCCCTCACTATTGTCCCAGTCAAAGGTAGATGTATGAACATAAGGTGGGGGGTGACCATAGTGGTGTACAACTTCAATCCCAGCACTCA
GGGCTGTAGAAAGAAATCAACACTTAGGAGTACTGAAGTCTGCCTCTGACTGTCCACACGTCTTAATTCACTGATTGTCAACCCAATGACTGCCATTCGCAATACACGTAGGAAAAAGGAACAAAACTTTACTAGTGTCTGTATTTATTTATTTACTTGTAAAGATGAAGAAACTAGGATAGAAAACATGAGAGAATTAACCAGAA
ACTATCCAGCTGGCAGATCAGGTTCTGCCACATCTTTTGGAAGTCGACAGAAAGACTGGCGCAGTGTATGTAGCAGAAATTGGGGCAAAACAAATACAAAAATACATCCCGTGGCACAGCCGCACCCCTGCCTTCGGCGCTTAGTGCTTCCGGCTGGGAGGAGCTTCGGGTAGCACTTCAGAGCCACAGGGTCATTTTCACCTCTT
AGATAACTTGTTAGTAAATAAATATGATCTATAAGTTCTTTGTGGAGAACGTTTTAGGCATGGTATTTAATTTAAATGTCTATAATTAATACCTTAGGAAAATACATTTTGTTACACTGTAAATCATGGCTACCTTTATTTTACAATAAGACATACTAGCCAGCATACCTATTGAGCCAGATTATTAATACTATTTTTGTAAATGC
TTACTGTTCTCCGTGAACTCTGTAGACTGTATGATGTGTTACATATGGCCAACTGCCTTTTAGCTGGCCTTTTTTATTAATATGCCTGTTTTAAGTGCTTAATACAGTATAATGTGATTGTAAGTCATGAGCCTATTTTAAATCATTCCCTCCTGTGTATGTGTGCTCTGAGAGAGCTTCATTTTATTCTCCCAGCAGAGTAACTT
CCTTCAGGAGAATGTCTCTTCTGACCTTTGCTCTGCCTGACCCAAGCATGGGGAAAGGAGAGGGGAGGTTGGGGAAGGGGAGGAGAAGGGAGAGGAGAAGAATACAATTTATCATTTCCTATCTGGCCTGCTCCTCTGGTCTCCCATAAGAGGGCATGGAGCTAAGCTGAGGCGGGCAGGCTGCTGGAACGTGGGACAGCCACTAG
TGGTGAGAAGTCTAGAGGTGCGGCGATTGGTGGCTACAGCAAACACTAAGGAACCCTTCACCCCATTTCCCATCTGCACCTCTGCTCTCCCCTCCAAATCAATACACTAGTTGTTTCCATCCCAGATGCTGTGGTGTCTCTTTGTTGGGTGTGATGTGTGTTTTCAGGGGCAGACACATGCACACAGAGGTGCCACACATTCACTA
GCAAGGCACTAGACGATCTTTTGTTTTTAAAAATGAGGGGGGAAGAGAAGGAAAGACCCCAAGTCTATATATAACAATGTAACCTTATACTTGCATGTCTAATACAAACAAGAAATTAGCCTAACCAATATCAAGTTGCAGATTTTAATCCATGAAAATTGTGTTTTGTGCCGAATTGTATTTGCTGATCCCCTGAAATTGGCCTC
TGTAAGTAGCTTTTTTTTCCTAAGACAATCTCATGTTTTATAACTTGTTGTGTGTGTCTGAGAATCATAATGGTAATGTGTTATGGTAAATGTAATCTTAAATACAATAATAATTACAACTTAAATTTCCAAATGAAAGAAATACACTGCTTAGGCTTCTGCAAGAGACATGACACTTTTATAATAAGCATTAGTACTTCTCAAGT
TGTATGGTGGTGGTTTGCATACAATAGTATGCAAAATCTCTCTCTAGAATGAGATACTGGCACTGATAAACATTGCCTAAGATTTCTATGAATTTTCAATAATACACGTCTGTGTTTTCCTCATCTCTCCCTTCTGTTTCATGTGACTTATTTGAGGGGAAAACTAAAGAAACTAAAACCAGATAAGTTGTGTATAGCTTTTATAC
GCTTCGCGACCCTGTCCATTTTGTTTGCCTTTATATTACAGTACTTCTTAATGAAGTAAATCCAGCAGGCCAGTGGTATGCTCGGAACGCCACACGTTTTAATACACATTTACTCAGAGCCTCCCCTTTTTACGCTGTTTCGTTCTTTGATTTATACGCTTCTCTTGTTTTACACATTTAGCTAGGGGAAAGAGTTTGGCTGCACC
TTTCCTGGAAGACAAAAGACGTTTTCAGAGTACAGGCTTCTGGGTCTGGAGATCTGGTTTCTAACTTAATAGAATTTGATTTGAAAGGTTACACACAGTGAATACACTCAGTAGGACAAGCCAATGTCATTGTTCACAGCTTCTGTTTTTCCCTCCCTCTCAGTGACCTGTGGTCTACAGGTTGGGTAGCATCTATGCCAAGGTCT
ATTATGTTCACGCAGACTTTCAGCATTAAATTGAAAAGGTCCACCGCTTCTCTTAGTTAATGTGAACCGTTTGTTTTTATTGTGTTTGGTGGAGAAGAATAATACACTTCTTGCCTAAATCCAGAAGCCCCCTTTGAATGTTAATTTTTTAAAATGTTAGAATTTGGTGAACATCTGGAACATGTATTTGCATTATTTTTAAATTT
AGACAAGAGGCTTCATGTGGTGGACAGAGATGTTCACGCAGAGGGTATGGGATGGCCCAGGTACTCAGCTCAATCCCAATGGGCACCGGAAGAGCAGTGCAATACAATTTAATTTATATAATTTGTACAATTTAATGTGTGAGTTGTACTCACTTCCTCTAGAGCTAGACTGCCCAGGTTCTAAGCCCACCTTTGCCCCTTGACAA
CTCAGATCTTCAGCCTTGGTGGCAAGCACCCTCACTTGCTGAGCCATCTCACTAGCTCACGGTGTTGTTATTTTTGGTGGGGTTTTGTTTTGTTGTGTTGAATACATTTAAGATCTTGATAGATAATGAATACATTTAGTTTCTATTTTTCCTGAGGTAAAAGTATTTAAATGAGCACGGCCTGGCATTACATTATGCTTATGATC
GCACTACCCGTGAAGAATTCATGGGACAGCCACTGCTGAGTGACTAACATGATGCACATAACCAAACGGGGCCAATGGTACAAACTTCACTCATCATTTGAATACAGTATTTACAGAGGATGTTTGAGTTGAGAGCTTTTTTAGGTTTGAGGGGCTTGATTTTTTTGTAAATAAAATTATGCTTTGTGGCTATCCATCAACATAAG
CAGCATTTTTACCAGTGTGGCCAAAGCCTTCACACATACGGGTACTTGTTTTACACTGTGATGTTTAAGAGAATGTATGAACAGTTTACATTTCTTTAGAAATACATCGATGGGATTATAATTGGTGTTTAAAAAACCAAACCAAACAAACTACCCCCCCCCTCCAAACAAACAAAAGCAACCCGACTGCCTGGAAAGCTGTTTAG
TCACACTTCCAGCCTCAGTTTGAGTCTCCTTTCTGCCATGTGCTCTGTGACGCTGGGCAAGTCACTTAACCTCGCGATGTCTGCATACCTTTATCTATGAAATACAGATAATTATAGCACCTGCCTCAGTGGCTTCTTGCGAGTATTGAATAAGCTTGTGTGTTCAGTGCGTGTGAAATCTTTCCTGGCACACCGTGAATGCCCGG
GTGCGCGAGTGGGAGAGGGGACAGGAATCAGGTGATCATGGAGGATAAAGGTCCTGGAACAAGGAAACAGCAAACCCGAGGGCGGGCGCTCCAAAACCAAAATACATGTACTATTTATAGAAAATATTTTCTGTTTTAATCTTTTCTTTTTAAACGAGGACTCATACTTTAAAAAAAAAAATAAAAAAAAAAACACATTTAGCAAA
GAAGCCACCCTCTAGCAACACACTTCCTCCAACAAGGCCACACCCCCTAATGCCTCTAATCCTTCCCAAACAGTTCCACGCCCTGCTAACCAAGCATTCAAATACATGAGCCTATGGGGCCATTCTCATTCAGACATCACAGGCCTGAGCCTCAGCTTTCTGCTCTGCAAAAGGAGAATTTCCTTCCCTAGCTCTCCCTCATTAAC
TTTAACATAGTTTTCTATTTGTCTTTATTTCAGGTATAGAATAATATATTTTTATTGTTGCTGTTTGAGGGTTTATGTGCTAATTTGCCTTGAGTACACTAATACAGTAAAGAGCGTTCAGTGTCATGTCACTTTTATTACCCATCTTTAGCCTGGCTTTGCTACGTTGTGGGCTTGTCCTCTTTTCGCCCTTTATCCCCCCAGTC
CTGCAGAAGTTCTGAGTTCAATTCCCAGCAGCCACACGGTGGCTCACAACCATCTATGCTGGGATCTGATGCCCTTTCTGGTGTGCAGGCAGAACGCTATAATACATAATAAATAAATCTTTAAAAAAAGAAAAATAGAAAATGAAGGTCTTCATCTTGGCCTAGCAGGTAGGGAGGGGGTCTCCCTGAGTTGCACATTTTTAAAA
TACATGATTGTTTTTATCAGATTTGATAACCTGACAATGAAAAATATAAAAAATCAGAGTGTTTTTCATGAAAATGCCTTCTTATGTCTGAAGATTCTAAAATACAAGTTTTTGAAAATATACTTTGTCTGTGATTATTGGCTCAAGGAGGAAAAGCTATCCCAAATCTACCCAAATTAATTTTGCAAAAGTTTTTTTGAGTTATA
GAAAACAATTAGTTACATGTCGGTCTGTCTAGTTATATGAAGTGAACCAATTGTGATGCCTTTGCATTGTATTGCCTCAGCCATTACTAGAAGGTGGCATAATACATTTCGCCTGTGTTATTAGTGATAGAAATGATTCATTCCTAAAGAAGTTTATCATAAGCTACTGCTTAAGGGCTTGCTCTTCTAGATTGCATCCCCTTCTG
CCACATTTTATGTTGTCACCCACAATGCCTAACTCACTGAAAATGCCCTGATAAAACATATTATGGTTTAAAAAAAAAGCTTGTGTTAAGTAATTGCCAAAATACATGTCATTCTGGGTGTTAATTCATGCTTTGTACATTCATCTGTTTGTGAAAGGTCTACTTTTAAAGTTGTTTAAATGATTGTCTGAACTTTTCATTTAACT
CAAAATCCAAAAAATTCAATCTTTCATTTTCCAAGCTCCCAAGGAACACTGTCTTTGGGAGAAGTGGTTTATAGAAATTAAGACCAAGTACTGAAAAGCCAATACATCTCAGATTCTAAGGCTCAGAATATTGTGTAGTGCTTTGGGACTGGAAGTGAAATGGCTGTAATCACCAACCTTCTAGGGAACTAGGGCTTCCTAAATGG
AGACCTTGTATTGCCATCAAGAAATGTCCCTAGTCAAAGAATATTTTCTATATTTTTTATTTGCTCATTGTATAATTGTTATTTTTTTGTTTGTTTCTAAAATACATATCACTCAATTTCCAATTAAAATCTGTCTGGTGTTATATTTTGCACTCCCCTTTTAACATAAAATGCTTGTAGTAGCATCACAGCAGTCTCACGAAGGT
ACTCAGCAGTACCACAAATTATCGGGGCTGCTGGATAATGCGGAAGAAGACACTTCCTTCTCTAAAACACAAAACTGTATTTATATTTTTTTGTACAGATAATACAGCTTATTTATTTAAATCATAGTGTCGGTGTCTCTGTGAAACTCATCATTCTCTTCACACCTTATGCAAAGGGTGAAAGAAATCCTTGATTACAAATTGAG
ATAGAAAAGAACTGTAAATGACCCTGTGTCATTGAGACATTTATTAAATTGCCTAAAAGGAAACAAAAAGTATGTATTAATGTCCAGACCCATGCTGTCCAATACAATGACCATGACCATGGATTGTAGCTTTCTGTTTATTTTTTTCTCAACAATTTAGTGAGAGGCAGGGGTTATCCTCATTGACACAGAGGTGTCAGCGGAGA
GTATGGCTGGCTCACTGCACAGACTCTGTGTTTATGTGTGTGTGTCTGTGTGAGAGAAGAAAAATCTGTAGAGAAGAGGCACGCTTATGACTATTGTTCAAATACATAAAAACAGTTATTTTAAAACAGTCCACAAGAGGGGTGTCTAGTTTTCAGAGACACTTCAGAAACTTTGCTCAGAAAACAGATGCTACAGTTTGTGCAGG
TGCCCTGCTGTGTATAGATGGAAGATATTTATATATTTTTTGGTTGTCAATATTAAATACAGACACTAAGTTATAGTATATCTGGACAAACCCACTTGTAAATACACCAACAAACTCCTGTAACTTTACCTAAGCAGATATAAATGGCTGGTTTTTAGAAACTTGGTTTCAAATGCTTGTGGATTGGGGCCAGGCAGGTTGGGTTG
ATGAGTTATCAGAGAGAGAAGTCCTGGTCCATGTGTTGCCCCTGCCCCTGCAGAGCTTGTCAGTAACCACAGAAAGTCTTTGAAAATATCAAGAACCAGAAATACAGAGCTATTACTGTAACTTTCTGAGCTCCTCAGAAGCCAGACTTGAGCTCAGTCCGTTTAGCATTCAGAGTGATGCTATATTGGTCACTGACTGTGCCAAA
CAGATACACCACAATACCACTGTGTCAAATGCTTTAAAGATATATTTTTGGGGAGACTATTTTTTAAGCATTATGGAATACACTGGAAATCTTCAGGGAAAATACATTTAAAACACTTTTTTTTTAAAAAAAGAAAAGAAAAGATTAGTATATTTATTATGTTCTCTTTTTTCTAAACAACCTGTGGACAAAGGAAACCCCACTAA
GCTGAGCAAGCTGGGAAGGGCGTGGCCCTCAAGTCTGTCACGGCCTTTTTCACGTGGCTTCGAGAAGCAGAAGAGGAGTCCGAGGATAACTAATACTTCAAATACACAAACGAAACAAAAGAAACAATTTAAGTATTTTTTTAAAAAGTTTCACGTCTTCGCCAATCACAGTGCAGCAAGGCCAACTCTCGCAGAAACCCCACGTG
TGGGGCAAACTGAAAGAGAAGGACACTGTCACTGGAATGACGATCTGCAATGACAACCCCTAGGTGACAGGGAAACTCTGTGCTTACAGAAGTTTGTGTGAATACAGGCATTTCCTCAGAACCTATTCTCTGTGTGCTGTGCTGGCCACTGGAGGGACACAGGCAGTGGAAAGGGTCCAGGTGTGCTCATGGGCTTGCAAGGTTGG
ATGCTAGGACTTAACTTGTTACATGTTTTTGGTGTGCTTATAATCATTTAAAAGTAAAAATTTGTCTTGCTCTTCACCCTCCTGGCTCCTTTTTTTTGGTAATACAAAGTATATCTTGACCCAGATGTTGAGCAGAATTTCATCTAGGAGTCAGCCGGTGTTGGATGTAAATGTATACCTTAATAGTAAATACTCAGGGTGTTCAT
CATTTTCTTTTCTTTTTTTTTTTTATCTAATTCTATAAGAAATATGATTGATACACGCTCACAGATAGCCTGGCCAATCCTAAGAATGCTATATTTATTAAATACAATTCCTAGTATACTTTTACTTTTATAAATTCAGTTATCGTTTTTCATGCCTTGACTATAAACTAATATCATAAATAAGATTGTTACAGGTATGCTAAGAA
CATCTCCGTCTGTGCATCCCGGACATGTTTAAAGTGTGTTCCAGTCTCTGCTGGTCCTAAGGAAAGGCAGCGAGCGGGAATGGGCTTTTCCTACTTCTGTAATACAGACGTCAAATAACATTTTCATGGCCTCCAGAAACATAATTGCAGAGTTAGAAGTTGAATTTCTGCCCTTTTGATGGATGGGGCTTGAACTCATGGTCTCA
GCCACCAAACCAGGAGGTCACGTTGTCTATTCAACTTGCTCACTGTCTCACTTACAGAATGAGTATGTGGTGCAAGGTGCCATTGAGCTTCTGGCCAATCAATACAACATCAAGGTTCAAGTGGAAGACCTGTCTCACTTCCGAAAGCTTTTCATGGACACATTCTGTTTCTTCCCATCCTGCCAGGTTGGGGAGCTGGTAATACC
ATTATTTTGTCAACCCTAACCAAGAATCCAGAAGAAACTTCCTGACTTTACAGGATCAGAAAGGAATATTCTCTCATCACAGCTAAAATACAAGTAGTTGAATACAATCATATCCAAAGCCACCAACTTTGTTTGCCTGTTTGTTGATTCCAGAGATAGTTTCCCAATTCTGATATTTCAAATTTCACTCCCAGGGTCCAGGGAGG
TAAGCTTCTCCAGACTGTCACCTAAGACTTCAGTGTGTCCCATGTTATAGGTGGGAGTAGCAAGTTGGTTGTTTTGTTTTAAACAAATAAAGGTCACTTAAATACATCAGAACTTTAAAATGGGCCTTTGACGTTGTGTACTTAGTGGTTCTGTCCCTCTGCTTGTAACAAATATCCTTTTTGTTACTAAGAATTATGTGAAAGAA
CTAGAGGTGCCATCTTTGTAAAATCCGGGTAATTTGGAAGTGAATTTCAGTGACTAAGGTTTGAAGGTACTTCCAAGTGTAATTTGGTTTGCACACGCCCAATACACACATAGAATCCTTACGATGTCTTTACAAATGCTGTCACTTGAGAACTTAGTCTGAGGCAGATGGGTGATATTGGGGTTAGAGTTGAATCCGTGGCCCAG
ATTCACCAGAGAGGGCGCTAAGAAGCACAATTTCTTCCAAGTTTCATGTTTTATCCACAAAACTTGTTTGCGGTACATGTCTTGGTGCATTATTCGCTTTAATACAAACATATCAAACCACCATGAACTTGATCACCACAGTGAAGTGAGCCGACGGGAAGATGGGCCTTGGAGATTCTGTGCTTTCGATGTAGTCCCTGCTCAAG
AGGGCATGGGGCCAGGCTCCACTCCCCTGTGAGACCCAACCCCCTCCGTGACTACAGACAGGGTGGCAGAAGGGCCCATAGAGGTCCTAGAGTCTAATCCAATACAAGCCAATTTGTGTTTAACATACGAGGACTGAACAGAACCAAGCATTTCCCAGTGGCCTGAAGTCTTCTTCCCTTGCCATCTCAAACTGATTCCCACTCCC
GTTCTGCTGCCTATGGCTACCTTTGGACTACCTTTGACAGTTACCCTTGAAGTGTGAGGTAGAATCTCTCCTGTGTACACTAAATCCAAGTCCAGCCACTAATACATTTGGAGAACAGGGGACCCTAATTCATTAGCTATATGCCCGTCCCTGTTTCTGGATGCATGTTCTTTTTCCACCAGCATATCCTTCACTGTGCAGAAGAG
TCTGTGCAGTGTAAAGCAGTGTAAAGACTGTGTAAAGCAGTCTCCTGTGCCTATGTTCTTGGGATTTTATGAGACTGTTGACCATTATCACATTATTGGTAATACATAGCCAGTGGCTCAAAGGTTTTCTCAGAGCAAAAGGTCATTTGGATCGAATATGTACAGTCCTAGCAGACTCTTGGACAGTGACTACCACTCTGAGTATA
GACTAGCACCCCACAAAGCTGCTAAAGTGATCCTGGCCTCACCTATATACAAAGCCTGTTTGAAGTAGGGAGTTGTGTTTGTGACATTTAAAGTCATGTAAATACATGTAATAAGCTTGTAACATATGTAATGTTTTCTTAGCCTTTATTCTACAAAAATAAGACTATTTTTAGTGTGAATTTGATGAATGTAAGACCATGAACTG
TAAAAAAAAATGACAATGAAGAGACACTTTGACATTTCCTACCTTTTGAGGACTTGATCCTTCTCCAGGAAGAAGGTGCTTTCTGCTTACTGACTTAGGCAATACACCAAGGGCGAGATTTTATATGCACATTTCTGGATTTTTTTATATGCTTTTCATTGATACCCTTCCCTCCTCCCACCTGCTGCCAGGCCTCACCAAAGCCA
CAGTCGGAGCTGAGTGAGACAGCGAGCAAGTGCTGGGAGAGCCTTTTGTCCCTGGCCCCTCTCTCGGTACTTGTTTGTGAGCGCCCCTCATGGCGGTGGAAATACAATGGAAGTTCTGACAACAGTGGCCTTGGTGCAGTCTTCATCCCTTTCTTTCCTCAGGAGTTTCCTTTCTAAGCAGGATCCATGTTTGTGTTCATCAAGTT
TATTGATGGAATAACGTTTTAAAATGTATTAAGATGGATCTAATTTTTAGAATGCCCTGTATTTTGTTAACATGTATATATGTACAACTGTGTGTTTGTAAATACATAGAAACTTCTGAGCAGGGCTGTGCTGTTGTGAAGGTTTGTTACCTGTACAGTAATGTAAAGTTGGACTGGCCCTTCTACCACACTACTTCTGCACGCCT
CTCAAGTCCCTATGTAGGCCTCTCCTCTCCTCTCAGAATCATTTGCCTTATCCCAAGCTTACTCCATCTCTTCCCCACTAATGACCCGGACTCTAACAACAATACAGTCAGACAGACATAAACTGTGCCTGCAGTCTCATTAAAATGCTGTATTTTTCGTCAAAACTCTCCCCAGCTGTGGTACTCGTGTGGGCAGCATGAAAGGT
TAACTTTTTACTTTGTGTATTAAGAAAATCTATCTATAATTCTATCTTCCCTTTGTATAATGAGCCACGTAAGAGAATGAGTTGATGGCAAAAAAATGAAAATACAATCAAGCTTAGGCTCTGTGTGATCCACATATGCATCTTGCTGTGAGTAAACTCTTTACTTCCACTGTTAACCATTCTATACTGTTTTAAGTCTGAATTTA
CATTTTTTTATCTCCTCGGCTTGTTGCCAAATCATAGAAAAAAAATTTAAACTTTGATTGTTAACATGGTGGGTTTTTTTCATGAAATTTTGAGGCTTCTAATACATTTCCCATTGATAATTGGTCAATTTCTTCATTTCCTTGTGCCAATAGACTGCTCAACCTGTATGAGACTGAATATGAGTCTCATATTCAAAAATACAATG
TTCCTTTTTGCAGAACGAGTTCCCAGTCCCCGAGCAGTTCAAGACCCTGTGGAACGGACAGAAGTTGGTCACCACAGTGACAGAAATCGCTGGATAAGCAAATACATGGGTCCTGTGCCCTCTCCCTTCACACCATGGGATACATCTGTATGGAGACGGTTCTTTTCTAGATTTCCTCTACCTTTCTGCTCTTAAACTGCTTCTCT
TGTAGGTGGTGGGGGGTGGTTAGTAGGTTGGTTATTAGGTTAGGTAGATTTAGAATGGTGGGATTCAAATTTTTCTAAACTCATGGTAAGTATATTGTAAAATACATATGTACTAAAATTTTCAGATTGGTTTGTTCAGTGTGGAGTATATTCAGCAGTATTTTTGACATTTTTCTTTAGAAAAAAAGAGGGGAAAGCTAAATGAA
GGCCAGCACAAGCCAACCCACTTACATAGTTAATTCCAGGCCAGCCAGCTACCCAATGAGAATGTGTTTCAGAATAACAAAGAAAAATAAGTAATTGAGAAATACATTTTTTCTAAGTAATGGTATAATTGCAAAAGTTCATTTGTAATTTTTTTCTTGTCCTGTGTATTGATTTATATGAATTTATTTAGATATTTTTGCCATTT
TTAAAAGATTTTATGTGGTTTGGCTTAAGCCAGGAAAAAAAAATCTGCTGAATTGAGTATACAATCGAGTATACACAGGCTTCCCCTTTAAAGAACAAACAATACATTGCATTTATTAATGAGTATGTTTATGCCTGACAGCATGTTTGTGATCGAAAAGACTGCTAAACTGACATAGATGAGTTGTTTTTTTTTTTTTGTTTTTT
CTAACACATTTCAGAGGTCAGTCTGTAACTGATCTTGTTTATACTAGCTTTAGTTTGTTCTTTTCTCTGTGCCTATGTCAAACCTTGGAATCTTCCTGAAAATACAATTTAATACAAATAATTTGTGTTCTTTTGTCATGTCTGTTTTGCCTGAAGAACGAAGAATCAAGCCTTCTGTTTTTTAAAAAAATAATTGTTTCTCTTTC
ACTCAGCATTAGGAGTCTCAGCAGTCGGGAAAGATTTAGACTACGCCACCCCTGTATTTTTGATGCCTACTTTATATTTAAATTATAATTTAGTTAGCCAAATACAGACTGTCCTTAAATTGATGGAGTCTTTTAATTTATTGAGGTAAATATAGCTTATTTATTGATATGATGTCTCATATTTTGAAAATGTTTTTCTAAATTTA
TCTTTGTTTGTAAAAGAGTAATGTTTATTGGTAAAAATTCCATGAAAGAATGTATCCTGAATAACTTAATCCTCGCTTTGAGGGTACTGGTATTTTAGAAAATACAATGTTCTGAGTATAATTTGAATGTCTGATATTTTGGAAGAAGTTAATGAAAGCAAACTCAGATACTAATTGTTTGAAAGTGTAGCCGTAATAATGATTCA
GCAGCCCCATGGGAATTAAGTGCCCAGAGAGACATGTGACCCTGGAGAAATGGCATGAGACTCGGAATCACAGATGAGCTTGTCCCCACTGTTAGATCCCAATACAAGTGGCCATGGGTCCTCATGGCGACAGTCGGGTTGTTATGGCTTGTATCTTTCCGTAGCCTTCCTCGAGTTGGCTTTCACCCCTATATTCCAGATTCTGC
GGTCGCTGAGTCAGGCCTGCCGCCCTCTGCCTTCCGTTAGATTGTACTTGGAGAAGGGCATGGAGGTGGGAGTCAGAATGATCACGGTTCAGGTTTTGCTAATACAGAAACACAGATTTCAAGTATTCCCTTTTTTTGTTGTTGTTATTTTTAATTTAATTTGGGAGAACAGTGTCTCCCTTCTCTCACTGGGTCTGTGCACATTT
ATCAATTTTGTATATTTTCATAATTTTAATTGTTCGAAATTGCATTATATTTTGCAATCACCACATTCAATCTGTATATGTCTTTCATTTCAACTTTTTCAATACAAAAAGGGATTCAATTTATCTGCAGGTTTGTTGAGACTCTTCCTACTTTTTTATGTGATTTATTGGTATGGGAAATCTTCTCTTGAGAACTAAGTGCAGGC
TTTTTGTTGGTTTCTGTGATTGTTTCACTGGATATATACTTTCTAAGAGATATAATGTTTGTTTTTTTAATGTATAAAATCCCCTGCTTGAGAGCTGCAGAATACACTCAGATTCAAACTGCCTCTGTGTTTGTTTCTGTTTGTCACCACCAAATCCTTACCCACCTAGCTTCAAGAACCCTCATTCCAGGGACCCCCCCCCCCAT
ACAGGCATAACTATACAGCTAATTCTACTATTCAATAGCATTTATACTTAACCACCTCAGTGAACCAAGCTTGAAGGAATTTTAAAGGCAATTTAGCTTAAATACAAAAATAAATTTTATTTTGTTAAAAAATGTTTAAATATTTTTTTCTTTTAATTTAGACACACGCATTCATACTTCTCCCAAAGAGGATGGACATGGCAGCC
TCAGGATGCTACACAGCCGCAAGCTGTCGGACCAAGGGCACAAGCAGGGGCTGGTATTTTCTGTGTGCGAGGGGTTGGGGTTGAAATGTGAAATGTCACCAATACACCAATGTTTGAATTCTTCGTCCCCACATACTGGTCCTGTTTTAGAAGGTTGTGGCACCTTTAAGAGCCAGAGCCCTGCTGGTGGAACTGAGTCACTGGGG
CTTGAGCATTGCTGCTATGAACTTTGACCTGAATTGAGGGAGAGGATGGCAGAGACTTAAAGCAGAGGTTGTAGTTATAGCCTATCCATACTGTTGAGAAAATACAGTTTTCACTTCAGTGACTTTAATCCTGCTTATGAATTTAGCTTTTTATTTTCTCTCACTCTTTAATTTTTTTAATCTTTTTTTTTCTTTTTTCTTTTTCT
AGAAACTAAATAGTTCAGGGCATCAAAATGGATGTATTTTTAAAAGCTTTGTAAATTGTAAAATGATCTATATAATTGTAAACTACTGTTAATTTTACCTAATACAGAATTTCCAACAGTTCACTTGTGTACTTTTTGTAGTAAAGAAATTTTGTAGTATTTTAACTCAAGCTTATAATATTCTACCAAGTGGAACTTTACCTCAT
TCTAGAGCGTACAACCGTATTAACACGGAGGCCTGCCTGGCTACTTTTTTAACATATTGTTAAGTAATATTAAAATCATGTCTTTCTTTTTGAAAGATGGAATACATTAGTACAGCAGGAGACCCAGTCTGGTTGCTTTCTGCTGGGGATGATGGGTGTGGTGGGAGGTATCAAATGGGTGATATTTGTTCCCAGGGAGCCACGGC
GCCACATCTCTTCACTACATACCATTTAAAGGCAACGGACTTCTATGTCACTGGCCAGACCATTTGAGGACACTACAAGCAATTTTTGCACAGTTTTGAAAATACAGAGAGTTAAAATTTCTCTTAATGTATACTGTTTTATCAATAATTATGTTTTCTTTACATTAACTTAAACTTGTACTTGTTCTATTGAAGTTTTCCTTTAA
AGAAAATTTTACTGTACATTACTGTTTGTGGTTATGTAAGTTTGTATTTAGTGATAAATGTTACTAAATTGTTTTAGATGCTGCTGTGCCTACATCATGAAATACATTTATTTCTTTTAAAAAGAATTCTGAAATTTGTTTTACCCTAACTATTAACCCACGTTATGTCTGTTGTGAGTTATGGTACTAGATGAGTTGAGTATGTT
TATTAGCAGCAGCTGTTAATAAATTAGAAGCTATTAACTAAACATACCTAAATGACACAGCTAATAAATGGATTAGTTTCATGTTCATAACAAACTGAAAAATACATTACTCCAAGAAAAAGTCTTGATACTGGATTTTATTTTCTGCCGTCTGTCTTGAGCATGACATAAATCTGGTAGGAAAAAAGGTTACAGATGAGTCTTAG
TTTTTATGGCTTTGTTTGAAATTTGCTAATGCGTTTTAATGTAAAGGTCTTATGTAAGTGGTATTTTAAGCAAAAGAAATTTGTGATGCAAATAGACTCCAATACACAGTAATAGCTGTCTTTTTTTTAAAGATTTTATTTATTTATTTATTTATTTATTTTTAAAATATATGATGAGTACACTAGCTGTCTTCAGGCACATTAGA
CAGGATACTAAAGATGGCTGCCTTTCCTAATTGTAATTTGTGTATTTGTTTTCAGTATCTACTAATACTGTATGTTGCCTGGTGCCAACAAATATTTCAAAATACATTTGTTGTAAATGCTCTGGGTGCTTCTGTTACTTGATTAGTGTGGTCTAAAAAGCTAGTCATAAAATGTCATGGTGCTGCTCACCTACAAGCCCAACATT
TGGTGATTAACATTTACCGAATGTCAAATGCAGAGGGGCTGCTACAGTTTCTTGAAGATCAAAATTCTTTCCCCAACTTTGAGCATGTGGCATACTGGCAAATACAGTTCAACAATATAAGTGCTGTCATGGTATTTTTGGTCTGGATTAAGGTAACTTATGTCACATTCTTCATATATAGATGCATTGATGATGATGATGATGAT
TTTGCAGGCATGAAAGAAATCATACTGGAGAGAAACCCTACGAAGGTATTCAATATGGTGAAGCCTTTGTTCATCACAGTAGTCTACAAATGCGTAAAATAATACATACTGGAGAGAAACGCTACAAATGCAATCAATGTGATAAAGCCTATTCACGACACAGCATTCTACAAATACATAAAAGAACACATAGTGGAGAGAAACCC
ATGATTTTACATAGATCTCTACATTCTGGGCTAACCGTCCTTACATAGTTCCTTGTGATGTCACAGAGTGTTTTATTCCTACAGTAGGGGTTGTTTTAGAAATACAGTATTGTTTGTTTTCTGTCTGTTTCTGGTGTTCTCCTTTGAGGGTTGTTTGTTTGTTTGCTTTGGGGGGCGGGGGGGATTTTGTCTATAGCTGTTAGAAA
GAGCCATGGCTTCTCACTTACCCAACATGTTTCAGTTCCCGCAGAAAGGTAGTGGGACATCTGTAAAGAGACGGAGCTCGCAAGGAGGAGCATTTTAACAAATACAGCCAATGAAGCCAAATCAAATGAACTAAGTTCCTCACGATTATTTCCTTGAGATCTGATTGGCTCAATAGCAAAAGATATGACTGTCCCACATCGGGCTC
ACTGATTGCAAGACTCAAATTTGATGTATGTGCTATGCTATGATCAGGTGAAGACCCTCTCCCCTGACTGGGATGAAACCTCATTTAGATGTCTTGAATTAATACATTGTGTGTAAACCTGGTATAGAATGTAGAACCTTTATGACTTTCTGATTTTTGTAACAGTTAAATGTGGGAGCTGCTTACGTGTGTTTAACCAGAGTGCA
TCCTCGATACTTTGTGTCCTCTCGGGCTGGCTCATGTCTCTCTTGCACGTGGTCCTGTCCACTGAGGTGGTTCTCAGCCTTCCCAATGCTATGACCCTGTAATACATAACATTGTTTCACCGCTACTTCATGGCTGTATGTTGCTGCTGTTATGAATCATAGCATAAATATCTGATATGCAGGGTATCTTATATGTGACCCACAGG
CCTTCCCCTCCCCCTCCCCCCTCCCTCCAGGATCCTGCTGGTATTTCTAGATATGTGGTTAACTATGTTTCCCTTTTGGAGCTACAGAAGTCTCATCATGAATACAATGTCTTCAGCTTACTTCTGACCTTGCATTTTGTCTATTGGTTGAGGCTAGATGTGGGGTGGGTAGGAGCATGCTGGACAGGCGCTGAGAAATTGGGAAC
GGATCCCTCTGTAGGTCAGACAGATCACAGCAAGCAATTTGAAGGTTCGGCTGGAGTTAAACAAAGCTTTCCTCACCTGTTAGAAGACACTTGTAACAAAAATACATCTTGTTTTTTACCAAATATAAATGAAATGGAGTTTGGAGGATTTTGTTCTGCTCTTGGCACAAAACTTAGTGTGTCTAATGAGGCTCTGAGAAAAGCTA
ATTTTGATTTCAGCAAGTCAAATTTTGTAAAGGCCTGCATATTTTTTTTAAGATTATATGAAGTCTGCAAAAGCTTTAAAAATGCCTCTGCCTTGCCTGCAATACATGCAATGTGTGTTAACTGAGTCTGTTCTCAGAATCTGTTGGTAGTTATTTCTGTGTTTTCCCTTTTTTTAAAGAAATGTATTTATAGTGGTAATCTAAGA
TATCTATAATGTTACAGAGATTTTTATCTTTATTTATGCTATTATCATAAATTATAAAACAAACTGTATGATTCTATCATATTAAATATTTTTTGTGACAAATACAATAAAAAGAACACTACTTACTTTAAATATGCCTATGTTTCCTAAATCAATAGTCCTTTTAAGCACATTGATCTATACCACACATTCCTCTTACTAGTATT
AGGCATTTAACATGTAAAATAAACTATTGCTGCTTTAGCTCTCAGTGTAAATGAATGTAATTTATGGTATAGAATCTTTTAATGGTTCTTTTCTAATGAGAATACATTAAACCAATATTAAGTAATAATAACAAAGTTTGTCTCTGATTTTTTTTTTTAATTAAGCTTGCTGCTGTCATTATCTTTGTACCAAAGCATCAGATGAG
CCATTCGGTTTAAGTTTCCAGGGGGAAGTGCATGTATCATGAAATGATTATGGACTTCAGTGAAGAATGTCATCAATGATGTAAATATGTATTCCCTTTTAATACAAAGTGTAATTTTGTGCCAGTGACATGGAGTCTGAATAGTTATGTGTTTCTTCTATCCCTAAGAGATTTATTAAACGGTATAGTTTATCCAGGTATGTTGG
TATCCTCGCTCTCCCACATTTTAATTTTTTTTAGACGACATTTCTTACTAGACTGAGGTTTCGGGCACTTGTTTTATTTTTACTCTTTGCCTTCTGGATTAATACACAGAAAAGTTTGTTTTTACTCTATTCACCTGTTTGTAATACATGGATATTTTTACTGTTCAACTGCTTATAATATATAGGTAAGTTAATATTTTATACAG
GAGACTGTCTTTATGTGGAGTGTGTCCTGTGCACTGACTGGTCCTGTCTTTGTGTGTAATTTATCACTACCTGAATGTGATCTAAGTTATATCTGGGCCAAATACACAGTGTGGGTTTTGCTGTCCCATAGCTGACTCTTGTCTTTGTCTAACAACTGGTACAGGAATGGGCAAACAGACTGGCAGTCCCGCCAGGGAAGCTCTGT
CAGACAGAGGTTGCTCCAAACCCCATGTTCCTGTGGTAACTCTGCTGAGAGAGTTTGTCTGAACAGAACAAAGGGATGTCATAAATCAAGACAATTTTCAAATACATTGGTGGAAACACCATTAAGGAGAAGGCAAGTTCTGCCGTGGACCTCCTTTGCTAGCTGGGGGAGTTCTTAGCCTTTAGATCGCTGCTCTGTTCGTACAT
CCTGCAGCTGTTCGGGCCTGAGGGAGGATTGGGCTCTATGCACTGACTTCAACTCTGCTGTATCTTGCATCCAGGGGCACCAGCACTATCAGCTATCTTGAATACACTATGTATTCTCAACTTAGCCTGGAATTTGTAACTATTTTGCCTCAGCTTAATTTCAGCTCAAGGTTTTATGTTTCTGTACATGTGTGTGCTCTGGTGCC
GTTTTTTATTTAGTTGTTAAAGACTTTAGATTCTCTGGGTGATGATACAAATTATCTTTCAGAGCAGTAGTTCTCAACCTTCCTAATGCTGTGGCCCTTTAATACAGTTCCTCATGTTGTGACTCCCAACCATAACATTATTTCCTTGCTATAATTATAATTTTGTTGCAGTTATAAATCATAATCGAAATATCTGACATGCAGGA
CCAGAAAAGCTAGCCTGTCTCAGCCGGTCCTGGTCCTTGCCCAGGTGCAGTTTCTATGGTTAATATTTTCTTCTTGTTTTTCTCATGTAGAATCAGGAGCAATACACTGCACATTATAAGTAACCAGAGTTGGGTATTTAAAAGAAAAAAACCTAGGAATGTAGGATGGCAAAGATGATATTTGCTTCTCGTGGCGTTAATTCAGT
TTCCTGGAGTAGAGTCAGCCTGCATGATGCAGACTTTTCCAAATGGTCATCACAGGATTCTAGTTATTAGTTTAAAACATTTACTATTATATATGCAAGTAATACAGGCATGTGTGGAAGACAGCTTTCAGAAGTCATGTGTCTCCTTTTCCTGTGGGATCTGGGGATCAAACTCAGGCTGTAGGGCTTGCATGGCAAGTGTCTTT
CGCGACGTGCCACTTTCCATCTTGTGTTAAACATTTACCCAGGTACCTGGGTATTTTTGTTGTCAATTGGGGTTTCCAGCAAAAATGAAAAATAACCTAAAATACAGAGTCCAGAACAGCTGCTCACTGCTGCGTCTGCCTTTCTAGTTCCAGGGGACCAGAGACAGCATTGGTGGATAAGAAGGTAGAGTTAGTCCATGACAGAT
AATCGGAGTTCAATCCCTAGTAGCCACATGTTAGAGAAAACTGGCTCTCAGATTGGCCTGTAACCTCCATGTGTGTACAGTAATAGCCCTTCCCCAAATAAATACATGTTAATAAAAAAGTACTTCCGTTATGAACTGTTGGAAGGCAGTTATGTTCATCACTATACCTTCAGTGCTGCACCTTGTTGTGGATGTTCTTGCTGGCA
CACTCCCACGGGTTTAGGAGCAACCTTCGAGAGATCTTTCTACCTGCTACCCCCAGTTACAAGAAAAAGGAGAAATAGAGCGGAAGTGCCCTGCCTTTTAAATACAGTGCACACCTATTTGTACACATGGATATTTGTTTTCTCATCATTGTCTGTGTTGGTTTCTGCTGTGTGGGCGTGAGTGGGCTTTAGTGGGGAAAAAGAGA
CATTTTTATTACAAACTTGTCAGAAACCAATTTTCTGAGTAATGATAAGTGAAATGAGTGGTGTGTTAAATGAAGTGTAAGACATTTGAAATGCTGGAGAAATACAACTCATTGTTACTGTCATTGATAGTGTCCTGAACAGATGTGTTTACTTCTTGGTCCACTGTTGTGCAAGTGTGTACTGATGCGAATCCTTTAACTGAGAA
GAGAACAAAGTAGTGAGCCTGTCTTGACTTTTGAGTAGTTTCAAATAAAAACCACTTTGCTGCCTCACAAGGTGTTTCCTACAAGTTGTTTAGATCCTAAAATACAAATAAAAATTGCATAAAATTGTATTTTAAATGTTTTTATAATCTTTTGTGATAATACTTCTGGTTATTGTGACTGGTAAAATGAAAAAAGAATTAGGATT
ACCAGTGAGATAGGACTGGACTCCGAGCTGCAGCACAACAGTTTATATTGAAATCACATAAACCTGCCTGCCACTGGAAACATTCTGTACAGAGTCCTTAAATACATGGCAGAGTTTTGAGCCCTCGAGTCCTTGCCTGGTATCTCGAAGGATGGGTCCATTGAGCCATGGCAAATTAAGTTACAGATGAAGGGGGAAGGCGAAGA
TGTGTACCCTACCCCATTCTTTTCCAAATTTATGGTTCCACTTCTTTTATTGTTAATTGTTTTATTATTGTATATATTACTGTATATTCTTAAATATGTAAATACAAGTTACTGCGTCCATTTAATGTTACTTTATGCATACAATTTCAGGGTTGACCACTTGGTAATAGATAACCAGCTTGGGGATAGGGGCCTTCTTAGTTACT
GTGTATATTATAAATTTTGGAATATTTCTATTTGTGGAAAATAATTGTTTCTATACTGAATGTCTTGCCTCTGTATATACTAACTGTCCAAATAAGATTTAATACATAAGATCTTGCTGCACCTGCTGCACTCTGTGTTAAATGTAGACATGGGAAGAAGGCAAATGCAGTTCTATACTATTGTACTTCCCCTTTTGAAGGAATGG
TCATTTTATTGAGCATGTTTTAGATGAGGGTACCTACAATATTTAAGCTATTCTGTAAGACAGGAATATAGTGTTATGTGTTGCTAAGTGTCTCATGTCTAATACAGTTTGTTCTACAGCAGATATTTAAAGGGACACGGCTCATTTCTATTGAAAATTATACCATTCCTCTCTTCTGTGCCTATTTCTTCCTGCCTGAGCCTCAC
ACCTATGCATTCTTTATATCCGTGGTTCGGTAAACAGGCAGCCATGTTCACGATGCCTTGTGTGTCTTATCTTTTTTTTTTTTTTTTAATTAACCTGTTAAATACAGCTTGAAATATTTTTATTTTATTTATTCTATTTTTACTGAAATATACTGCATTATTGTGTTGCTGTATTATCTTTACTGGGTATGATGTCCTTGTATCCA
TTGCAAGTTATTTCATACAGATGTTTAATACTTAAGTTATTGTGCTCTTTTCTGTTATATATTCTGATTTTCAAGGGTTACTTTTTGTATTCTCAAAAAAAATACATTCGAACTTAGCATAAAAATGGGCAGCCTTTGTTATTTTGTCAACAAGGTTCACACACACAGTCCTTTACTTGTTGGTCCCTTACCCTAGGAAACATAGT
ACCCTGGTAATCTTCGAATGCATAAAAGAATGCATACTGAACACAAACCCTATGAATGTAATCAATGTACTAAATCCTTTGCTTCTCATCGTCAACTTCGAATACATGAAAGAATTCATACTGAAGAGAAACCCTATGAATGTAATCAATGTAGTAAAACCTTTGCTTGTCATGGTCAACTTCGAATACATGAAAGAACACATAGT
AGAGTGTGAGGCCCACTGCTGTAATTCCCGGGTTCTCAAACATTTCCACTAGTGATCCCTCCCTTTTTCTTACATGACCCTGCGTATATGTGTAAGAGATAATACAAGTGGAGTGTTAACTGGTGGTGACAAAGCACGGGTGTGTTTTGATACACTTCCTTGGTGCACACTTGCTTGCTGTTTATCAAGGATGACAGCAAATAAGA
ATTCACCTCCCCAAGCACATTTGCTGATTGCTCTCTGTATCCATGGTGGATGTCCAAGTCAAGCAGCATCTTTCTAACTGCCGGGTACTAGGTTCTTCCTAATACAGTGCTCTAGGGAGCCACAGACGTATAGTCTGTTATACTCGGCACAAGGTGACTTTTGTATAAGGCTTTCCCCACACACTGTTGATACATCATGCTCACAT
GTTCAATTCTTAGAAATGATACAGATGGACAGGTCACTGAGTATAACAAATCCCACTCCTTTGAATGCAAATTCATTACTTTCATTCTCTGCAATCCCTTAATACAAGACTGTTGTCATGGGAGAGACAGAAGCATCTGATTGTTCATTGGCTGAAACCTGCTCATTGGAGAGAAAACAGGCAAAATAGGGTACTGCTACATGCAA
ACCTGCAACGTCTTTGCTAAATGTATATTTATATACAAATGTAAGGCAAAAATTTAGAATAAATATTTTAGTTAAATACTATAAAAATTAAAGTTAGGATAATACACTTTATTTTTATTGAAAACACCACTGTCTTTGAAAAAATTATTGATCCTTATCTGAAACAGTAAATTTCTTTAACAATTAGGACTTTTGGCTGTACATCA
GGCACACAGTTTGATTGACACACTATAATGTCCATATTTAAAGTGTTGGTTCAATACATTTGACCAACAGATACTCATGAAAGCATCTCCGTAGTCAAGGAATACAGGCCCACATGCAAGCTTTCTCTTGTCCTCGATAGTCTCCATCCCTGGGCGTTCACCCTTGGTCACTTCTGCTGCACTTCTAGTCACCATGGGTTAGGGAA
GTCAAAGATGGTATAGTTACATATTGTTACTCACATCAAGGGTGTTTTTATAAGGTCTGAATATGAAATTTGAGCTTTTGGATGGTGACAAAGTAATTGTAATACAAACCACTTATCACCCTAGCTAACTGAAAATAAGCATTCTGAACAAATACAAGCTGGTCGTCTCTTCCTGTGTTGCTTGATTTCAGTGACTTCCCAAATAG
GTACAGCGTTTGCCATAACTTGTAATTATTTTACCTGGGGAGCACCACTGTGTCTATTATGTACTCTCCATATTTAAGGGATCTTGAGTGCCTACATTCTAATACATTTTAGTAAGTTGCACTGATACTCAACAGTTCTCTAAAACAATGATGAGAAATTAATAAAATAAAATTAATCTTTGAAGTGTTTTTAACATTCTACTATA
ATTATTCCATATAATGCTTAATAGATCTTTTCTGGGAGAGTCAACTGGAACTTGTTTGTGATATGAAGATTCTAATTAGAATTTCTTTCCAGCCAACTTAAATACAGAATTATAGAAGGACAAGAGTGGGTGGAATTATTTGTTCTGTGTGAGATCAAAGATTCTGGGTATTTGAGTTTTTGAATATTTGCTTTTCCTTTTTCCCT
CATGTATTTTTAAACTAAGCCCTTTGCAATGCCCCGGCTTCCTACCCTACTCTAATTTTCACTGGTGCTGGTAACGTTTGTCTCATTTTGCGGTACTGACAATACATTGTCTATATTGTGGCACGGGTTTGCTGATTTCTGGTGTTGTAGACAAGATGGATAAAGGATGGCCACTTGACTTAGATACATTCAGCTACATTCAGCTC
TAACCCAGTCTCACAGTTTATGTATAGTAGTAAGAGTTGTACTTCCACCAAAGGCATGTGACATATTTACCAATCTCATGTATTCTCAACAAAGGCGAAAAATACAAATTCCTACCACAACATTGACTTGATTGTTGTTTGGGCTGTGCTGGGGAGGGGGAGAGGAAGGTGGTGTCCTATGTTGGCTCTAGGCCAGAAGGGCTGAT
CAATCTTTGTATCAATTATATCACACTAATGGATGAACTGTGTAAGGTAAGGACAAGCATAGAAAGGCGGGGTCTCCAGCTGGAGCCCTCGACTCTTGTAAATACACTAAACGTCTAAAAATGATCGCTGACCCTGGAAAGAGTGGTCTGTGGATAGGAGAGAGTGGGCAGAGCCAGGATATGAAAAAATAGCCCGGCAAGTCCAG
CCATTCCAGCATAAGCTGTGAGTATTAACAGATATACACACTTCTATTTTTATAACCCATAGTGATATGCCTGTTTTAAAGAATGTCCATAACAAAGCCCAATACAAGGCCCCTGACAGCCTCATTTTGCTCTTCCTCTGACTGTATTTATGAAAGCTGGCTAGGGCCAAATCCATGCTTGGAGAATAATTAGCCACAGTTTATTT
CTTGGGTCATTCAAAAAGTCAACCTTTAATAAATTGGATAATAAATTTGTAGTTTATTTACTTATTTTACAATGTGAAGAGATTAAGTTAGTAATTTGGAAATACAGATGAACAGCTTGTATTAATTTGCTTTCTGGTAATTTATCTTCTGAGTGGCCTTTAGTACTTTGATCAGAAAAGTCTCGACTAGTTTGTGACTAGAAGTT
GATACTGGAAATGTTAATTTAAAGAGACTCCTTTATTTATGGGCAGTGTAGAATGTGCTACAAAGAGGATTGGCTACCCTGATCAAGGCCTTATTCAGAAAATACATCAGATGCCTTTTTGTGAATGGGTTTAGTTTATGGACATTTCACTTTCTCATGTGCTTTCTTCTTTGCTCCCCTCCCTCCTGCCCCTCATAATGCACCCC
TCTGCTTAAAAACCGGGTTATTTTAGGGCATAAAGGGAGGGACGCTGGAACTGGTGCCAGGGGCACTATTTCAGGAAAAATGGTCTGTAAAAGACGACAAAATACATTTACTTATTTTGTTTTTCTGTTTTCTTCTTCTTAAAAAAGGTGTGTGTTGCATCTTGTCTGCCTGCCTGCCTGCCTGTATCTATGTGTATGTAGATACC
TGTGTCTGAAACCAGCTAAGTTCTGCTCATATCAGTGTAGTCACCTTTCCCTGAGACGTGATGACTGAGGCTGCATTCCTAGGCCTAGATTCTGTCTGCTAATACATTTTGTTTAATGTTGGTGAACACGAACTCTGACTTTGATAGCTTATTTAAGGGGACAGTTCTTAGTGTTTACTAGCTTATTTTGAAATGTTCAGACTCTT
CTGGTAACCACAGCTAGTAACTAAAACACCCTTCTCTCGGAATAATAGACCCTGAAGTCTCTCTTTTTCAAGTTGTCCTTTCTTCACCCTTTACTGATTTAATACAGAATAACAATCTTATTTTCTATTTGATAACTATGGTATCATATTGGGTTACTGTATAAGGAAAATGGCAGGGGAGTTGTGGGAAGCTTGTCTTTACAAAA
CAGATTATTTGTTTACCACTTAGAACACAGGATGTCAGCGCCATCTTGTAACGGCGAATGTGGGGGCGGCTCCCAACAAGTATATAGCTTTGCTTCAGCAAATACAGTTTTCCCCCTAATGGAATCCCCTTTTGGGTGTCAGTCCCTTGGTTTCATGGGGTTGTGCACATGTTGCACATGGTGTTGTGAGAGGTTGCCGAGTCTGG
ATGCTTTACCTATATGAGTAAATGAGAAGGTGGATAAAAATTAAAAACCTTTCACTTATGTTAAACAAGTGCTAATTTTAGTCTGTTTAAATATAGTATTAATACATGTAATGTTTCAATGCTTTGATATCTGAAATTTATTGATTTCTGTTCAATAATGACATGAAACTATGCTATGATTCCATTTACAGAAGCTCAGTAAAATA
GCTGTTAAGTTGTGCTATATTTGCCACAGAAACAGTAATATAAAAGAAAGTTACCAAGGGGGTTTCTAACCAAGCACCTTTATGCCTTTTTGATGTACCAAATACAATCTATGTTGTGTTGTATAAAATTCCTTAAAATGTATATTAATTTGGGGCTGTAGAGATGACTCAGCATTTAAGAGTACTAGCTGCTTTTCCAGAGATTC
TTTCTACTTCAGCTGATTTTATTCCCCTCCCTGTTACAGTGTATTAGGACTGAGTAGACTGGAGGCTAGTAACACACATTAATTGTTGGATTACATTAGAAATACATGTATAAACTGTTTCTAAAACTGTTATATTCAATCACTTTGATATTGAAGTTCAAGTGGCAAGTATGAATATATAATCCATGTGTTTTTAAAAACTCATT
ACCTGAATACAATCCTCAGGGTCCACAAGGTGAAAGGAGAGAACCAGCTGTCACAAGTTGTCTTCTGGCCCCACATAGTGCATGCCCACACCCACCTTCAAATACAATAAATAAGAGATCTTAATCTGTCCATCCATGCTCCATGTCCCCTACTCCATTTTGCATTTTGGTTTTGAGTCTTGTAAATTGGTACAACTCATGGTTCT
TTCTTAGCAGTCAACAATGGGAGTCTTTTTCTCTGGTGTAAACTAGTAACTCGAATGTCTAGTCTCAGCCTTGGGCAGCCTGTGCCCAAGGAAAGTTTTGAATACAGTTGAATAGGAGATCTTAAACTTCAAGATTTATGTATTTTGTAATTAGATTGCCTGCTTCTTACTGGTGGAAATTTAAATGACTGTGTTATATTACAGTG
ATTCATGGGGTCAGCTTGCAGCAGCGACATCTGTTCAGAACCTATAAATCCATGTTTCTTGCTCGAGTGCTAATTGGTGATTACATAAATGGAGACTCGAAATACATGAGACCTCCTTCCAAAGACGGGAGCTATGTGAATTTGTATGACAGCTGTGTGGATGACACCTGGAACCCAAAGATCTTTGTGGTTTTTGATGCCAACCA
AATTGAAGAGTGTAGAAAGTGACCACTGTTTTAGTCTCATTGTCAGTCAAGGGAAAAGGGGGAAATGTTTTATAAGAATGATGAAAGTTCTTAACAAAATAATACAAATGCCAATTATATTTTTTAAAATAAAAGATTTAAGAAATTTTGTTCTATATAGCAAGAAAAAATATAAGGAGTTTTTCTTTTTATCAAATGACACTTGC
TAGGATCTAACTCATCTACTTGCATGATGCCGGCAGCTTTCCTAAAAACAAAACATACAAATTGCACTTGCTAGTTCTCTGTACTTGTTTCTGACTCTGAAATACAGAACCTGTTGATGTTGATATCTGTGCTCAGCTATGTAGCATCTTTCTCTCTGTTAAGCCTGGTCAACATTAACCCAATGAAATGATTTGAAGCAGACAAA
TGTTTTCTGTCAGTCTTGACTCCTTAAGGACTGCTGCCAGATCCCCAGTCCAGCAACCCTTTCATGTTATACAAGTGAATCAAAGTCCTTTCTAAATGTAAATACATTTCTTTCTATATCATAACATTGAAAATGGTGTCCATACTTTATGGTTACCTGTCTTTACAGTTTTTATTACTAAACAAGCATATAAGTTGGTTATTTTT
CCTGGCGTTGGGATCACGGTATTCTTGCCTTACCGTGTGTATGCTCGCTCTCTCTCTCTTAGCAAGTTTTATGTTATTTTTATGTGATTCAAACCCCAAAAATACAGTAAATATTTTTAGTTTATCATAATTTAATTTTTTTTAGTCTACCTAAAAAATTAAGGATATTATTAAAGGTTTTAAACAAATACATAGGGTCAGATTTT
TTTTTTTTTGTTTTTTTTTTTTTTTTTTTTTTGTTTCTATGTGGTGTATGCATAAAACACATAACTTGTTTGTTTTGTTTTGTTTTTAACTGAAGATGAAAATACAAGTTGATGAGATTCCCTCCTTGTGAACATTTTCCTGAAACCATAACCTTTCAGATTAAGCAGATTCTGTGATTTATTGGCTAGTTTAAAGGCAACAACAT
CTGAAAACTTGCTGGATTATCTAGAACAACAAGATGACATGCTACTCTCTGATAAGCTGGTATTGCGGAGGCTTCGGACCATTATAAGAAGAAAACAGAGAATACAAAATAAAAGTCATCTATAATACTCCCTTCTGTTGCTATGTATTTTCATCTTTGTGACTTCTATCTGCAGTGGAATTTATCTAAAGCCAAATAAATGTTAC
CTGAGATGTACATTTGTAATTTGTTTGTTGCATAGTTTTTAGTCCTGTAAATGCAAACGACGTGATCTTTTTTAAAAACCCTTTTGTTGTTCTTGGTACTAATACATTGGACTATGGTGTACATAGTTACAGCTTTTGGCTTAATGTAATGAACTCGCAAGGGCTGCCAGAAGTTCTGGTGAGAGAGCTGCAAAAACAAAAATGTA
TGATAATGTTTCTGTTGAAGAAACTGTTATACTTGAATTCAGGTCAGTTTCAGTATTTTTCAAATATTTTTTTAAAACTGAATTGCAATTGTGCCAAGCAAATACAATGACTTAAGTTTGTTTTAAAATTCACTTCTTGTATATTTTGCTGCATGTAAAGTAAATCGTTTTGTATTTGGAGTGTGAAAAGCTTTACCTTTGAGCTC
TTTGTGGGTTGTCATAATTCCTTAAGACAGTGATGGGGCTCTAGCCTGGGGTGGGGGAGTGTAAAACAAAACAAAAAACAATAATGAAACAGGTTGTGACAATACATCTCATTTTTTACTTCAAAAACCTCTTTGTCCCAGGCTGCCATGGTGTTTAATATCATTTCTATATGTCTTGCTCCTGTGAGAAGGGGAGGTGAAGGGGT
GGGCAGAGGAGGCTCTGAGGGAAATAGGACCCTCCCCACACCCTTTGCCCTTCTGCCTCAGCCTCCGGTCTGTCTTTATGGTCCTCTGGAAAAATGCCAAAATACATGATGTGAATAAAAGTACGGGGGCTGACTGGTTTCAGTTCTTTGGGGGAGACTTACTAGTTCTGGGGAGGATTACTGGAAGGGGAAGGTTTAGAGAGGCC
TAAAAATGTACTAAACATATCTAATACTAAAATAGAGAAAATATTTGTTAAAAGATAACTTTACATTGAGTATCTTCTCCTTGTGAGATGTATTGTATCAAATACATAGCCATTATGCCATCAGTTCACCTATTGTTTTGGTCTGCTTGTATCTATGAGCTAATTATTTATAATCTGAGTGAAAAGGGACTGGTTATGTTACCTTA
AAGAGTACTAATTGTTCTTCCAGAGGACCTGGGTTCAATCCCCAGCACACAATGGCAGTTCACAACTGTTTGTAACTCCAGTCCCAGGGTATCTGACACCAATACACATGAAATAAAATTTTTAAAAAGGAGTCTTGCTTATAAATACAACAATAATAACAATTTAGGAATTGCTTCTGGAATTTTCCACTTAATATGAACAGCGT
TATGTTGGTGGTTTCATTGTGTTCTGGGGTCTGGGGTGGGAAAGAAAAAGAAAAAGCTGTACTTGGGAGGGGGAAGCTTCATATTTATTTGGTTATTCAAAATACATATCAGAGTTTGGGTTTCCAGTCTTAGTTGCATTTGTTGTTTATTTGTTGGGCTCACCCAACTCTTGACACCATAGCAGAGCATCTCCGCAAGGTCCATC
ATGGTAGGTCGTGGGGCCTGGTGATTTCAAACAAAGCCATCGCCTGCGTTCTTTCTCCTTCTGGTGCTACAGCTCTGAGGGCCTTCACCTTTCTGTCTGAAATACAACTGTGGCTTTTGCAGTAGAAGACTATGTTGGTGGTTTCATTGTGTTCTGGGGTCTGGGGTGGGAAAGAAAAAGAAAAAGCTGTACTTGGGAGGGGGAAG
CACAAGGTAGATTTAAGTAATAAAGATAAAAGTACTAAAATATTGTAAAACATTCTGTATTGCTCTTACTTTAGAAATTTGCCTATTTCCAGGCTTAAAAAATACACTTTTATTAAAATATGTTTATAACTTCCTTAAGTGTTGTGTGTTCTTGGCATAAAATGTAATATCCCAAAAGCTCAGATTCCAAACAAAGTAAATTGTAT
AGCCTCTCCACAGTGGCTAAGGTTGTTGTTGATCTTTTTCTCCTTTGTGTGATCATCACAGATGCCATTTCTGTTTTATTGATGATTATATGAGACTTTTAATACATAAATGAACGGGTACTGGTGCCTCTTTATTTTTAAAAATTTGAAGAAAAAGAGCCACCTCATATTCATAGAGTGTGTATTTTGTGAGTGTGTGAGCATTT
TGAAGCAGGATCAATCTATGAGATCTTGGCTGGCCTGGAACTTGCTGTGTAGACCATATTGGCCTCGAACTTATGACAGTCCCTCTCCCTCTGCTTCCCGAATACAAAGATTACAGACATGCACCACCGTGCCAGGCTGCGGCTATGCCTGGTGGCCGTATGCGTCTGATGATTGCTTTTTATCACAGTTACTTTTGTTTAGGTTT
GGAGGGCATCACGTCTGGATGGATGCTCCTTGAACTTCATTTGTTTGTTGTACTGCCTGCATCCTGTGGTGTTCACTGGTCTTCCCTTGACTCTGGTCCAAATACATAGTTATGAGGCAGATGCAATAGAGTGTGCGTTGTCCTTCATGAATACCTGCTAACCTCTTCTAACAGGCCCAGGAATGACCCTGGTTCTTCAGACAAGA
TTGTCTTGGAATGTGTAAAATCTGTTCTCTGAAAATTTACTTTGCCCTATACTCTGCTTTTGGGAATCAAGAAGGATCAAACTAGTAGCCAATTTTCAAAAATACATAATTTTTATTCAAATCACATCTAAATTTAGAGACACATCTTCTCTGGGAGACTGAGATGGTGTATCGACCCTGAGATGGAATTCCATGGTTAGTGCTGG
CTCAGTTAAAGAACACTGTCTGACAAGGAAGGGGGACTGTGCTGCATGTGACCTGGCACCAGTCGTGTGGGGCTGTGCTCTCTGTATTGTACATTTACAAAATACACCAGTGTTACTGTTGGCAAATAGTTGGAGTGGTAACATTAAATATGCCGGCTTTTTTTTTTTTCACTCTCTCTGAGCTAGTGGTAAGTCAACCATGAACT
ACAACCTGAAAGGATGTTCAGGGGTTGGGGGAGTCAATAGCCTACTTGTATTTTTTAAGTTTCTTTTGTGAAAGATTTTTTAATGCATTTTTACTGTAAAAATACATGGAAGTGTATGCATTCCATAACCACTATTGCTTCTGGATTGGTATCTTCTTTGTCTCCATGTGGTCTCAAATGTATCAAGGTCAAGTAACTACTCAAGG
CCTTATTCCAGAATACTGAAGAATTGATACAATATTGAAAGTTAGTGGCATCCTATATACAATATTTTTTTTAAAAAATGAATCTTGTTTTACAACTAGAAATACAGATAGTAAATTTCACTGAATAAATCATTCATTTGTGTGCATCTTGAATTTCAGATGGGTGCCATTTCACATCAGTTTTGTATAATTTTTAGGTTCTTCAG
GTTGTCTTATGCATGGGCGTATGGATGAGAGCCATGGTACAGGGGATATGTATGTCTTTGCCAACGGGTTGTCACAATATAATGGTCAGTGAATGTTAATAATACAGAGGATGAACATTCTAAATCTCATTGATTGTGTAATATTTTCTTAGAATGGCCTCATCTAAGATTGAGATGAACACCCCACTGCCTGTAGAAACCTCTTC
CTCTCCTCAAATTGAATGTAGTTCATGAGGAGATAAATAATCGTCTGTGCTCAGAGAGGTTTTGTAGACTTTAAATGTAGAGTTCTGCTGCTCCTGTACTAATACATCCAGCATGGATGGTTTAGCTTTTCTTTGTTTGTTTGTTTTTTGTTTGATTTTTTTTTTTTTTTTTTACAGTTCTAGGGATGGGAAAATAAACATTGCAG
GATTATGGATCTGAATAGAGAAATACTTTCAGATGATCATTAGCCCACATACCCTGTAACTTATACTCAAACATGGGATGGAGTTGTAAAGTGCTTTTATAATACACATTATTGTTAAAAGCAAGGATTGACTCTTTTGTTTTATTTTGACATGGCATGTCCTGAAATAAATATCAATTCAATATGGCACACGGTTCACATTCTTT
AGGTTCTACATGTGAAACAATCATAACTCCAAAGCCATCACAGAATAAAGGATGCAAGCCTTCAGCTGTCCCTCCAGTTAATGTCTGGATTGTTTGTCCTAATACACACCCATGTTTACTTGGATTTCAAGGTTTGAAGACCTCATTTATAGAGCCCCATCCCTGTTATATAACACTTCTTCAAGCTAAAATGCTGATTATTTTAG
ACTCCAAAAAACTGGGTTAGTGAGTTGTGTAAATTATTTATTTTTGCTCCTAATCTTTTGTTTTAAAGCTTATTTACCTTAAAGTTTATTATTGACTTTGAATACAGCAGTTTTTAAAACAATACTTTTTGTTTGTTTCATTAAATTGGTCTGATGTTGGGGAATGTTGCACAGGGATCCACAATGTAATTGGGGGATGGGGTGCT
TGTCTTTATACAGATGGAGTCCTGTTATCTTTTTGTCTTTGCTGTTAACATTGTATAGTAAGTATTATGTATTCCTGTAATTTTGTTGCTATGTTATATGAATACAGTAAAATTTGTTCATTATCTGATGGAAGCATTTGGGGTGCCAAATCATGAACATTATTAAATCATGGATATTCTTATATACACATACCATTTTGAAACAG
TCAGAAAGACAATCCCCTGGCTCCTGGGCCTCCTGACTTCACAAGGTTTTCTTTTCAGTCATGAATATACGTGAGCTACTATATTTACATCCATTAGCTTAATACATTTTGTTTTCCTGAGCCTTCCATGTCTCCTCTTGTGGCTTCACCTCATTGACTACACAAACAGACCCCACTCCCACCCCCAGGATAACTGCAGATTGGAA
TGTAAAACCATGTGATGCAGGGTCGCAGTGTATGTTTGATGGGACGCCATCTTTCAGAACTGTGCTAACTCACTGTTGAAGCGTCCAATGGTAAGAGAAAAATACAGATTTGTTTTTTTGTGACAAATGGACATTGTACTCTGTACTTCTGCTGTAAGTAGCCCTTTTCCATCTTTGTAATGACTTGAAAAACTCAAGCAGGGTGG
ACGCGTTCTGCGGAAGATGTGTGTAGTTCGTGTGTTTGTGTTCCTTCTGCATCTGCTTTTGTCATGTTAGAAAATCATTGTTGTAATTGCTCTTTCAGCAAATACAGATTCTAATTTTAAAGATTTACTTAATATCTGTTAATGACTATTATTCATGTTATGGTTGCTTCTGAATTTTTGCATTTATGAAAGCTGTCTCCATTACT
AGAGTCCTGTTCCTTGCTCAGACTTACACCTGACTTCCTCCTTGTCCCATGGCCAGTGGTCTGGCCAGCTAGGTGCCCGAAGAACGTCATGATGCAGACAAATACATTTATATTTTTAAGAAAAAGCTAGCCTTCCCCCACCTCCCTTGTGGGGGTGGGGAGGGTCCTGTGTGTGCTCTTAGCATGTTGGGGAACCCATCCATCCA
TGCCAGAGTTCCTCATTGTTATCTCTACCTTGTGTATCCTTTCAGAGCAATTCTATGCATTTATGAGTTTATAAATATGTATATTTATATATCTATTTTTAATACAAACAGTAGCATTCTATCCGTCATGTTCTGAAGCCTGCTTTTTTCCCACTTACGCAGTGTTGTAGAGGTTGGCTCAGTGTAACTCTTTAAAGGCTTCCTCC
ATGACTCCTTCTCACTAGACACCTACAGCTGGCCTAAGGAAGCTATGAGTGTTCAGAAGGTCTGACGCAGTCTCCAGAGATGGTTTGGGCTGGATGAAGAAATACAATATAAACCGGTTCCAAAATGGCCAGTCTTGTCTCTGTGGTTATATTTGTCATTTGTCTTCCTTTGGGTTTGGGGGTAGATGCTAAGGCAAACAGCGATG
TCAGCAGGCCCTGTAGTGGTTCTCATTTTGGCATCTGGCTGGCTGCCTGCCTTAAACCCCCACCAAAGCTCCTTTTCATAAAGGGGCTACCTTGAGAGAAAATACAAACGCTCTCCTGTTGATGATTTGTGCATTTTAAAAAATGAGTTTCTTTCCCTCTTAGCACCCCTCCTTCCTGTCTGGTTAGGAAGCCCAATGCACCCTCT
CCTCACTAGTTGTGACAACTAACTCAGTCACAACCACTGGCTTAGTAATTCTGTGAAGGCGAAAGTAAGACAAAGTCAAATCTGAGATTCTGAGGCACAGAATACAGGAGAGTTTGGGACAAGACTGTGTATGTGAAGTAGTCAGGTGAAAGGCTATTAAACAGAAACTGATTTCATTCTGTTTAACATTCATGATTTCCTACATC
ATTTCCCCAGCATACACCCAATGGAATTGCAGCCCTGAATGCGCCTCAGCCAATACTTCATAGGTGATTTGTTTGTTAGAAGGGACCAGTCTTCCTTCAGAATACAGACAGCAGCTCACGTTTCTCAGCCGCTGACTCCAAGGCTTCTCTCCACCGGGCTGACATGACATGGGTACTGGGAATTGAACTCAGAGTGTCTTCCAGAG
CAGCACCCAGGCTGTTGGGTGGCCAGCAGCTTCCCCTGGCACTCCTATCAACTGTGATTGATCCTGGCGCCCATGTTTCCGGTGGCTCTGTCATGAACCCAATACACTGTGGAAATGTGTGATTCTTTATATTAAACGTCTGCTGTTCACATTACCCTGTGGCCTTTCCTCCCAGCTAGATCCAGATGGCACCAAGTGCCAGGTTC
CATCCATGAAATGAATGACAATGCAGACATCGATAATGAACACAAACCATTTGGTAGAGCTCCGAGCTCTTTTGGTTCCTGTGAAAGTCGTGGAAGAATTAATACAAGGAAAAAGCCCTATGAATGTAGGCTGTGTAGTAAATCTTTCATGTATCCTTCTTTACTTCAAAAACATGAAATAACTCATTCCAATGAAAAACCCTACG
ACTCATTAACAGATAACTAACAAATAATATTTATTTGAACATTTATTTTTTTTGGGGGGGAATGGATTGTCGAAATCTGAAAAGCCTTAAGACTGAGCTAAATACACATTTAATAAAAAATTTATGCACCTGTCCTACCTGATTTTTTTTTTATTATCTTCTTATACTATTTTTTTCTATAATAAAGTTATTGAGTTAAGAACCAG
TAGTGTTTAAGATTGATGCATGTGTGATAAGTATTTGGTACTTTCACTTTTGTGCTTTCGTGCATTTTTGTACAAGAGATGTGCTGTGCTAAACTTGTGAAATACATTGAGGTGTTCTGTATCTTGTTCTTTGTATGGGACTGATGATCTGTATCGACAAAGAAGGCCCTGGAGAGTTAGCAGGACTTAACAGCAACGCAGACCTG
GGAGTGGGAGTCCTTGTGTCTTCAAAGTCTGATCATCTCAAAGCCTGTTTCTCCTGCAAAGTGTGGACTAATCCTTCTCTGTCGCAGTATTAATGTTACAAATACAAGGAAGATAATACTGATCAATATTGTATCTGTCTTCTGTCCTTTTGTGTTAAATTGTTATGTTGTCTTATTGACCAGAGACTGAGTGATAAAGCTTTTAT
TAGAAATATAGGGAAGGTTTTTTTTTTGTTGTTGTTGTTTTTTTAAATGTGAATTTTTGCCTATCTTTAAAACTTTGGTTGTCAACTTTCATTAACCTTAAATACACTGAATGGAATCAACACAAGTGAGACATCTCAGACCTTTCCTGATGCTACGGCTTTTGTTTTTCCAGTGGCCAAAATACCAAAATGCCTGTTGTATTTAT
GTGTGTTTGTTTTTTAATGTTTCATGACTCCCACTTTGATTTTACATGTTTTCTTGTAAATAAGCCTGCCTTCCTACCTGGAATTTGTGTGTGTGTGACTAATACATGTTCTACGAGTTAACTACTTTGGCAGTTTTAATCATTTCTTCTTTGTTTTGTGGTAAAGGGGAAAAATTAAAAACCAGTTGGAACCCTTTTGTCTCACT
GCTCTAAGAATTCACAGGGATGGTTTCAATAAGGATTTTGAGCTCTGATAGGCAGCAAACTGACCACATAGAGCAGTCCACACTACAAATCAGAGAACAGAATACATAGAGTTGATGTGTAAGTTCTGTGTGCATGTTCACGTGTCAAAGACAGGGGTTGATGCTAAGTGCCTGCTTGCATTGTTCTCCACTTTACATACTGAGGC
AGCTTGTGTTTGTGACATCCTGGCCTCGTCTTCAGAAATGTGTAATGACCTCAGAAATGCCTGTGGCTGACGTGGGGTCGGGAAAATTAAATGATCTGTAAATACATCTGTAAGAAGCTACATCCTGCGTGTTTAGTGTGGTCCTCCTAAACGTGGGGAATTTAAGTGTGATTTTTCACCTTAGTTTTCTGTGTTTTACACAATAA
AAGGTCAGAACATCTGGGTCTGAGGCCAGTCTGGGCTACAACACACTTTCGAAGAATCCCAAACACAATTAATGCTCATAATGGATTTTAATCAGCCCTCAATACAAGAAAAAATTTTAAGACGTTTATTACATCTAAGTATTTATTAATTATGTACGTGTCCAGGGGAGATGTGCTGTGCATGTGTGCAGAACCCCCACCATGTG
GTTAGCATTGTCAGCATTGTTTTTTCCAACATACATATTTTTAAAAATGACTTTAGGTGAAGTAAAGAAACCCCATCTGTCATGTTGAGGAGGTGGTTAAAATACAAAGTGTGTTTAGGAAGGAAGAAGTGGTCTTGGGCTTTTTTTTTTTTTCCCTTTTGTTTGTTTTAAAGGGCATAGAGTGCGATTGAACTTTGAGGGGCCTT
CCATCCTGCCTGCCCTGTCCTGAGGAGGGCCGTGCTGAACTCTGGGAATGTCCTGATTGGGCTTCACAACTAAAAGGCCTTCGCTTTTCCCTCAAGTCGGAATACATCCTCCCCCAAATGAAGGACGTGTTGTCTTCTGTGTTTTTCTTTGTATGTGAGTGTGTCTCATATATAAACTTAGTCAAATGAGCTTCCCCACATCTAAT
GAGACTGGCGGGTCTGGAGAGGTCGGTGGCTCTGGGTGGTTGACAGGTTGGCTGTGGGACCTCTGCTGGCTTGCTACCCAAGTTAACAAGCAGATTCCAAAATACATTCGTGTTCTCCACTGGACCCTCTGTGCCTCCTCATTGCCCTGTCCTAGCCAGACTGCCCGGTGCTGCTCCCTGCCTCGACCTCTAACCCTGTCCTCTTG
TTGTAATTCCATGACTTGGGAAGTAGAGTTTCATGTTTAACTTTGGCTACATAGTGAGTTTGATGCAACAATCTGGGCTATATAAGAACCTGTCTCAAAAAATACATGTATATATTAATTCATACAAATTTTCAGCAGGCCTCTAAAGCTCACATTTTGGAGAAGCACTGCTGTTTCTTTGGGTTGTTATGGTGCTTACTCTATGC
CTGAGACATCTCTCTCTAGCCCCTGGTTCACTCTTGACTTTAAAAAAGAAAAAGCCCCATTGATTGGAATGTTCATCTAGGCTTGTGAACTACTGGATGAAATACAGTCCAAGGTTTTTTTGTTTTTTTTTTTTACAACTCTCTCAAAGTGCTCCTAGACCAACAGCTGCATATTTGGGAGTTGTCTTGGTCAGAGGTTTCTATGC
GGGCAGTTGGTATCTGGGTTCCAGTTATTTTTTTTTATATAAGGAAAATGTGATGTTTCCACCTGCATTTTCATTTTATTTTTTAAAAATTTATACAAGCAATACATTGAATATTGAGCATATTACTCAGTCTTGTGTTAGTTCTTATCCATATGTAAATTTATGCTGACCCCATTCCTGCTCTTGCAAAAAAAGTGGATCAGCAC
CTATTGTCCTTTAACTAATGGGAGGAGGAGGGCTCTGAGAGTAAGAGGGTATCCCTTGTCTCCAGCAGGAAACACATTTCCTGCATTCTGGGATCCATGAAATACAGCCTCAAGAGTGACAGAGTGTAAGATTTGCCCTGACCCAACATCCTGCAGCCCTCTGACCTGGGATGGAGATTCTAGGACTATGGAAATAGGGCCCTGAT
AGGACTAATGAGACACCAAAGTTCTAACCACTTCTAATGCTGGACACCTCTAGGTTCTATGCTGCTTTTTGCCTTTCTAGCACATAATTAAATGCCCAAGAATACATATGTCTAAAGATCTTAAATCTCTAAGCACTATGGAGCCAATGTTTTGAGTGTCTGAGATTCTAAAGGTCCACAGTCTAGAGTATTAGGTACGACTCCAA
TATATTCAGTGGACTACAGGGTTATAAAGGAGGAGATGCTGGTCAAAAGGTTACTAAAAAGGAAGAAATGCCTCCTTATACCTGCCAGACTCTTGCTCACAATACAGAAAAACCATATGAGTGTAAAGAGTGTGGGAAGTGCTTTGGTTGTAGGTCAACTTTTACTCAGCATCAAAGTATTCATACTGGAGAGAAGCCCTATGAAT
CTCCGTGAGCGGCTGCTTGTCTGGATCCAAGACCAGGGTGGCTGGGTGAGACCCCTCAGGCCTAGCTATACTTGAGACCTTCCTGGTGCTGTGATCCTTTAATACACTCCTCATATTATGACCCCCAGCCATTAAGTTATTTCTTTTTTTTTTCTTTAAAGATGTATTTATTTATTTTATGTATGTGAGTCCACTGTAACTGTGCA
GCCTGTAATCCTTACTCAGAGTGTGGAGGCAGGACGATCCAATCCAGACCAGTCTGTGGTATGGGAAAACTTTGTCTCAAAAACAAAACCTCTAGATTCCAATACAGAACAATGTAATGCTATACATTGGGGTTTTGTTGGTTTTTTTCAAGACCGGGTTTCTCTCTAAAGCCCTGACCTGGAACTCGCTCAGTAGACCAGGCTGG
TCCTGAAGAGTTAATTATGTTCAACACAGAAGGGGCCCAAGCTGAACCTCAGTGTTACGTCAACGAGAGATGCTTTTTCTTTCTTTTCATACCAATCAGAAATACAGAAGCTTTTTAGAAAGGCGTTGCTTAATAATTAAGCTTCCTCTGTAGCCAGAATCTCATTCTGGATCATGTAGTGTTGACATTATGATATATTGTTGATT
CTGTCCTCCTATCTTAAGTTAAGTCTGAGTGTGACCTCTCTTACCGGCCCTTCCAAATCATTTCTGATGTGCGTGCAGGCTGGTCTCGTGTGTAAAATCTAATACAATAATAACGGTGTCCTGGCCACCGTCTATGTGGCTGCGTGCGTCTTGGACCTGCACATTCGACTGACATGCAGCCTTCTGAGAAGGTGTATGACCATCTG
CCCAAGTTGGAAAGGACTTGGGCTGGATTTACCTAGTAAATGAGATAAGGGGCTATGGTCTTGTAGGAGATGGACCCAGTGCAGGCCAGCCATTGGCTCCAATACATAATAAACTGATTCTTTTGAGAGGATGGACCAGGGGACTTTGCCTTCTCACTACTCAGAGTAAAACATAAAAACTATTTTATGACTGGAAATACATCTGT
TTTCTTGTTCAATGTGAAGGAGGGATCAACTGACGTTCATTGCCGTTCCGTAACTAGTGTAAGATATGTATATGTTAATCTTTATTTTTATAATATGCAAAATACATTTAAATTTATACAGTTGGACGCTTCTAGCATGAGTGAACACTGGGTGCAATATTCTGCATGAGAGTTGTGCCAAGATGGGGCTGGTGTCTTTTAGTGTC
TTCACAATTATCTTTGCAGACCTGAAAGAAGTCATACTGGAGAGAAACCCTATGAAGAAATTAAGTATGGTGAAGCTTTTGCACATCACGGTAGTCTCCAAATACATAAAAGAATTCATACTGGAAAGAAATTCTATGAATGTAATCCATGTGGTAAAGCCTTTGCATATCACTGCCATCTTCGAATACATAAAAGGATACATACT
ATCACGGTAGTCTCCAAATACATAAAAGAATTCATACTGGAAAGAAATTCTATGAATGTAATCCATGTGGTAAAGCCTTTGCATATCACTGCCATCTTCGAATACATAAAAGGATACATACTGCAGAGAAACTCTACAAATGTATTCAATGTGGTAAAGCTTTTTCAGAACATAATACTCTTCAAAAACATAAAAGAACTCATTCA
TGTGTGACATATGCTTTGGTGTATCATGCTGGATTTAGCTTGACTACGGCCTGGTGAGCTTCTCACACCTCCACGTCATGAAAACTGTAGTCATTGTACAAATACACATTTCCTTTCTAGTTCTCACTCTTCCTTGTCAACTTCTTAATTTGTCTGGGTGTTTTGCCTGCATGTGTTTCTATACACCACATGCATGCTTGGTACCC
AACCTCCCGGGTGAGATAAGTCTTTTCCAAAGAAGCGGGTCTCCAGCACTTATTTCCCGCCTTCTTGAAAGAGACCTGTCCCAAGGACCTAGGCCCCCTAAATACATAGGCTTCTCCCTGAAGGGGACCCTTCTTCCCTCTCTCCTTCCTCTTAATCATTATGTCCTCTCCCAGGAAAGGAGGCCCTCTCCTCCAGTTCAAAAGCT
CCAGTGCCTGCTGCCTACTGATTCTGCCATAATTGTCTACCTTGGTCATAAATTAGGGTCACTCTTCCAGGAGCATTCACATAACAGTCTTTGTGCACTGAATACACTGACTGTCCAGAAACCGTCTCTTTCCATGCTGGGGTCACATAACCTACATCATGTCACATAGCTGAAGGCCCGCCCTGCCATGTGTGATGCAGGACTAG
TAGGCATGGTGGGGTGAATCCTAGTGGACTCAAAGGAAAGTCTTTTTCTGGATCATTGGTCTCCATCTCCCCTATGTCTCTGCTATCTCCCATAGGTCAGAATACAAGAGTCACTTCTCTCCCCGCAACCTGCGTGCCTTCTCTGTGGAGCCCCTCCTTATCTACCCTACACACTACACAGGGGATGATGGCTATGTGAGTGACAC
TAGCCGTGCCTCCTCTCCTCGGATGGCGGAGACAGCCTGCGTCTTCATGGTGTACCTTGTTCCCAGACTGGGTCTGCAGAGCCGCAATTTAGAAACTACAAATACAGGTTCGAATTAACCATGTCAGCGAGTGTCAGACTGATTTTGGGGGTTGGGGAGTGACTTGGAAGTAAGCTAACAGCTGTATAAAGAAGAGATTTCATTTG
CCATAATCCAATGGTGCTTTTTGTGGATGCTAACTGCACACATGCTGAACAAGGCTTGAAACTCAAAAGTTCCCTCCCTTCCTCTGTTTATATGAAGTAAAATACAATAACTTGAATTTGTCTCAAAATATTCACTGACAATCCAATAAACTGGTTTATATGTGTCATTAGTTTGGATTCTTATTTTTCAGAAGTCAACTCAGTCA
GTACATCATAGTTGGCAAAAAGAAAAACTAATACTTGACTAAAATCTCTAGGAACCAAATGTGATATATGTCATACATAATGTATATAAATTGCTCTAGAAATACATGAATGTTCCCACCCAAGCCAAGCATTGTTTTGTCATGTCATTACAGCCAGAATGTCTGGGGTGCTTACAAACATTACTTTTTCACAAGGAAGACTGAAA
GGTTCAATTCCCAGCACCTACATGGCAGCTCACAACTGACTATAACTCCAGTTCTGGGGATCCTACACCATCACACAGACCTATGTGTTGGCAAAAAAACAATACACATGAAATGAAAATAAATAAAATTTTTTTTAAAAAAGGACTGGAAAGAAGGCTCAGCGGTTAAGAGCACTGACTGCTCTTCCAGAAGTCCTGAGTTCAAT
TGTGCCTCTGGGCCAACTCTGCGGACAGAGGACTTGGGCCAGCCTGGGAGCCCCCGGCTGCCTGACCAGTGCCATTCTTTCAGTCACGATTTTCTACAGAAATACACAGCACAACCTAGTTTGTAACCCAAGGGTTAGTACGAGGACCGGGTTTCTGTACTCTTTGTATCTCTTCTCAAGCTTTGTCCAGGGTTCATTACTTGTGT
TTTCCTTAAAAAGGCCTCCAAACTGTACCTTTGGAAGGAAAGGGGGTACAGAGCCTAAGCACCTGTCATCAATCCAGTGGTTTTGTATAAACTACAATAAAATACAACAGCCGTGTTGTAACCTGTTTTCAAAGTAGCTTCTGGTGATGAACTGACAGTTTTAAAAGAAAATTTTCATTGTGAGATTAAGGCTCCCAACCTATGAG
GTCTTAACATGATTTAGGAAGATTTTATTTTTCGGGATGTCAGAAATTACAGCAATATATTCATAAATACCTAATTACTACATTCAACAAATAATATTACAATACAGTTAATTCAAACAAGTACACTTAGAACGGGTTTAATTTCACAGCATCTAAACTGCCCCCAGAGCGACCGAGGCACCCGTCGGCCCTCCTGCCTGGGTCTG
TGAAGACACTGAGCGCACTTGTTATCCATTGGTTCTGTGGGAAAGCGGTTCCGTTGTCAGCCTGCCACGAGTGTAAATCCACTTTGTAAGGATTTCTAAAAATACACCTCTATAGTATGAATGTCTGACTGTTAAGTAGCACACAGGCAATTCTAACTGGCTCCCCACACCTACTTGGAGCTGTAACCTCACAAGGCCATTTTATA
TTTTGTTTTTTTTTTGTTTGTTTGTTTTTAAAGAGCACTTGGCAAACAAATGCTTCTAGCTGTATTTGTATGCACTTATTTTAAAAAAGAAAAAAAGCCAAATACATTTTTTTCTGACATTGTAAGATTGCCTTACTGTCTGTCATTTCTCCTCGCTGGCCTCTCTCAGGCTGGAGGCCAGTTGGTGGAGGAGAAAGGAAGTGAGT
CCTGCATAAGTGCAAAAATGCTTAGAAAGAAAATGCTTAGTGACTGGAGATGGGGACTTATCCTTTTGAAGATCAATGATGACTCCAGGATACAGTGAAAAATACAAGCACATCTTTGGAAGCAAGAATCCTAGAGTTAATGTCTCTTCAGAATATTTCTACAGCATTAAAACATGATATCCTAGCTGTTGGGGTAGTTTGCTCTT
GCCGGCTGGGTATGACTGTTTCAGGCCTTGGAAAGGTTGAGGGTCTGGGTGGTGCACTGTATACTCCCAAAGTTCTGGTCTCGTTTTTATATTAAAAAAAAATACAAATGTTTTATTGTAACTGACTATGGTTTTTGTTTCATTTTGTTTGCATGCTAGCTCTTAAAATACGGGCCTCCTACATGCTAAGCATGCATGCTTCCACT
CCTATGCTATTATACAGAACTTAGAACCCAATGCCAAAATTTGTTGTGGCTGAAATTGGCTCACAGAGCTTGAGTTTAAGATTAAGCTTTTCAAATTCAAAATACATGTGTCAGAGAACGAAACTTTGGCTAGTTTGAATGATTCTTCTGCAAGGCGAAAAGAAAATTGGAACAGCTGTGGTCTTAAGTGTTTTTTCAAGACCGGT
AGCAGTTTTTTTTTCCCCCTGTAGATTTTCACGAGCCTAATTGCTATACTCTGATTCATTTTCTCAGGCTATGAGCAAATGTAGTTCCCTAATTTTTCTAAATACAAATCTGTATAAAGAGTAAGGGGGCAGTACCAATGGATGTTTCTGGTTTATTTTTTTCCCTTGAACCCAAGCTAGCTTCATAGCGCTAATCCTCCGTCTAC
CTTTATCACAGGGTCTGTGCACTGCAACCTTCCTCGTCTTTATTAGTAAACCATGCTGCTCAGACAAGCGCATTGGGCTTGGCGACAGACGGCTTTTTCAAATACAGTGTTTTATTCTCAGACTCGTGATCCAAAAGGAAAACTTTCTGACGATCCAGTAGAACAGAGAAATTTGCGGCAGGCTAGGCTTTTGCTGACCAAAACAC
CCCCTGCACAGCCTGCCTGCTGGCCCACAGCCCGCCACTAGCCCCGCCGCGCCCCTGCCGTTCTCCCGACCAGGATGGGGGCCTCGAGCAGACCCCCCACAATACAGAAAAATACACAGGATGGGCGGTTATTTATTTGTTTTTAATTTATTTTGTCATATTTTTGTAAAACGGCAGAAATGCAATAAAATGTCTATTTCAACAGT
GAACACAGTTTTCCTTATTCCCAAAGCCACCCCTGCATTGTGTAATTTCTGGCTCTTGTCTACTTTTGTACACATTCTTAATTTTCATTGTTTTCCTGTAAATACAGTTTTGTACAATGTTGCTTTGAGAGATGAAGGGAGGCAAGCAAAGGTGCAGCCAGGCTGATTGCAGTGTGGCTCAGTTCTGCCCTCGGAACCCTCCTGAA
CTACCTACCTCATTCGGAATTACGTTTGGACTTGACAAATTTGTGCAAATGATGAGGGATGGTAGAAATGTGTTTACACAACTTTGGAAGATTAGGCATGAATACACAGAAATTTACCTTTTCAAGTCCCATCTTTTTTTTTTGGACAGTATTTTCCCATCACACTGATCTAGATAATATGCCTAGGATTCCTCATGACAAACCTT
TCTAAATTACTTAGAAATGTCAGGATTTCAATTTTTTTCTCACTCAACTTTTCTTATGTGGACAAATAGAAGAGATAAAAATTTCAACTTATAATATTTTAATACAAAAATAGATTTTTACCCCCATAACTACATCCATGTGATCTGGGATAAGGAGAGCGGCCTTTCCTGCTGGTTAGTCACCTTCAGTGTCATCGCCAGGAGAA
CGCCCCGCGGACCCCAACTTCCCCTCTTAAGGTCGAAGTGAAACCAGTCACAGGGGGTTACCCCGCAGCTGCCGAGAATCTTCCCCACTCTGGCGGGCAAAATACAAACTCTGGCCCTCGCCCAGGCCCTGCGCTGTTCTCCAGACTGTGCAATCGCCTCCCCTTTGGGACAAGGGCCCTGGGTGTGTCCCTGCTCCCTGGACCCC
AGGGTGTATTCAGAAAGACCCAGAATGCCCTGGTCATAAGACCAGGGGTATGAACTCTGCTTGTTTCTTTCTGAATTGCTCCATGTGCACATGTGCCAGAAATACAGACAGATTGTGTTTTCCTGGAGAAATGTGTGAATCGTTAATATCATTTTCTAATATGAGAGAGAGAGAGAGAGAGAGAGAGAGGGGCCCACTCTGTATGT
TGACCAGCTTCCGTGCAGTTCTATGGACCAGCTGGTGGGAACTGTCCATCCTAAGATTCTAGAGCAGTGGGTCTCAACCTTCCCAATGCTGCAGCCCCTTAATACAGTTCTTCATTTTCCAGTGACCCCCCCCAACCACAATATTATTTTTTGTTGCTACTTCAATTATTTTGAATTGTTATAATTGTCTGATATTTCTGATAGTC
GCTTGTAAAATGTCTCTTACCTCACTTGAAGCTAATTTTTCTTTAGGACTAAAGTTTATAAGAGATCATCTTAATACTAAGATATTTGTACTATACTTTTAATACAGCCTAATTTAAGAAATGTCTGTATTTATTTATATGTGTGTTGGGGATGGAGAACCATTGTACTTGTGTGGAAGTCAGAGAGCACCTTGTGAGAGTTGGTT
ACCCAAGAGCTGGCTCTAGGCCTGTGTTATATGTTATATTTAGCCTTTTTATATATGACCCTTGATCTGTTTGTATTTGAACACTGTGTGTGTCCACTTTAATACATTTGTGCAGACATGCACATTACATACGTGTATATGCCTGTCTCTCATCTAGATTATCAAGGGAGAGGGAACCTTGCAGCCAAGAATGACTCTGTGGATAG
ACACCTGTATCCATCTCCAGGGATCTCGCATCCATGATCACAGGCAGACACCTGTATCCATCTCCAGGGATCTCACATCCATGATCACAGGCAGACAGACAATACAAATAAATCTTTTAAAAAAGACCAATGGCACAGCTGAATTAAGCATCAGTTCTTTGAGAAAAGGTGGTGTTGAGAATCTTGAACTTCAGTGATGTTGATAA
CCCAGACGTGCTCAGAGCCTTTTATTTATTTTAACTGTTTCTTCAACATTCCACATTTGATGATGCAGATACCTCTTTCTTCCCTGAGTGTAAATGTTCTAATACAGATGTTTTGTTTATTGTATACAGTGCTGCTGTCGTTCTTTCTAAGCATGCAGACTCCTCCCAGCCTGCAGAAGCCTTGCCTTGTGGTCTCCTAGGCCTGG
CCAGCACCTGGGAGGCAGAGACAGACAGATACTCATACTCAGCCTAGTTTACATAATTCCAGCCATCCAGGGCTGTACAGTGAGAGCCTGTCTCACTAAAAATACAAGTAAAATAAAGTTGTGGAGTCCCGCAGTTCCAGCTAGTGTCCGGTGCTCCCTTTCTCTCCCCCCCTCCTCCCTCTTACACGATGTGGCCTGAGCCTGAG
GATATCCCTCCTGTGCCCAGCTAGGATAGACACCATGGAATAAAGAGTTACAGAACTAGCCCATGAAGGCTCTGATTATTTAATGAAGAAACACAATTAGAATACAATAAAATGTAAACATAATTAACATAAAACAGATGTCTGGAGTGGTTCTTAAAATGAGTGGTCCTTGGAGAAGGGTGGGTGAACCCCGACATGCCCTTCCT
TTGGCTTTGTGTTCAGCCTAATGAATGGAGTCACTGAATGAAATGCTAATGTCACCTGCATTGCTGTCCTGAACCCACGAATGTAAAGATTTCAACTTGTAATACAAGCATTTTGTATTGTGTGTAATTCCATGTGTAAAAAAATAGTTTAAAACAATTCAGAAGTGGTTTTCTTCTATGAAGTCATACTGTCAGTTATCAATAGC
GAAATTTTGTCCATGTGTGCTGGCAGCAATAAGGCCTGTTGAGTGATATTTATTGTGAACTTTCGCCCTGATTCCTGTCCTGATATATTCCTGGAGTTATAATACATTTTCTTTTCTTCAAGGAACTCCATTTTATGTTGGCTGCTATAACTTCTGGATAGTAAGCTGGTGTTATGAGGACTTTTGAACTATAAACATTGTTTTAG
CAGCTGGTGAAGGTTCTTGCAGCCAAGCCTGATACCATGGATTGGATCTCCTGAACCCACATGGTTGAAGGAGAGAACTGACCCACACATGACAGATACAAATACAGTAATAAAAATGGTGCTCATAGAAGGTGCCCAAATGTTAGCCATTGCTTTCTTCCAGCTAATTATATTTATATAGCTTTGTTTATATTAAGTTAGGGTCT
GTGGCTGGAGTTTTGGCAAACATTTTAATTTGATTGTTAGCTTTCAAAAAGTCCATTACTAGGAAAGTAAATCTAAGATGTATGGCCAAGCATTTATGCAAATACAGAAATACAAAGCATTGTTATGTTGTATACAGTCTACTGATGTCTTTGTTTTGTTTGGGTTGGTTGGTTGGTGGTTTGTGGTTTGGGGGTTTTGTTTGCTT
TGTGGTTTATTTCAGTAGTGTACTTTCTCATGCACAACAAAGTTGCAAGTGGTTGCACGAATTCACTTTGTGTTTTCTGTTTTCTGGGGCTGATAGCTTTAATACAACACTTCTGTTGACACACTATCTTGATTCTGTATTCTTTGTTAATTTAAGAATGGCTAGAAACCATGATTGAATATAGGTATGCAAAGGGAAATTATACA
GGCCTCTGAGTTGGAAGAACTGGGACTCTGAGAGCCCCAGGACACAGGTTGGGGACAGAGCTTCCAGAGACACACAGACTGCTCTGTCAGGTTGTGATGGAATACATACTGGTTTTCACCCATGGCTTCTGGCTCATTAGTGTCCCATTGCCCTGATGCTCTCTAGAGTGAGTAGGGTCGGGTTGGGGCCTTACAGCAGGCCTGCC
CCAACTCTACAACAGAATCCTGCAAGCTTGGGGTTACTTGTAGTGTTTTCTACCTTGTATAAATCCTTAAGTCTTAAGACTTATGTGGATTCCTGCTTAAAATACAGTGACTATTTAAATTGTTTCCTACTTATTTTAGTAAGTCTGTTTATTATTTTTGGTGTCCTGTATAAGTCTGCCTTTATAAGCTATTTTGTAGTTTGCAT
CTCCTGTTCATGTTTTTAAATGAAAATTAAATATTTGATTTTCTATAGTGATTGCACTTAGAAACAAATGGTGTTTTGATCTATCTTATCCCTTGAATATAATACAGCTTCCAAAATGTCAGACTCCTAAGAAGCAATGTCTCTCGGGTCCTGTGTAACTTCCTAGTTTCTGACAGTGATCAAGCTTTGTACCTCAGCAAGGTTCT
TTTGGCCAGTTTGCATTTGAGGGGACAGAATATGTTTACTTTTTGTTACCTGTTTTTTAATAAACACTAAAAGCTTCAGAAATGTGTTTGTCATTTCAGAAATACAAGCTTTGTCATCAATGGCAATTTTCTTGTTGTTCTTTAGAAGGTGTGTGCGCGCGCATGTGTGCATATGCGTGTGTGTTCCATGTTAATATAAAAAATTA
TCCTCATTCTGCAGTGTGTGGAGACAGCTTTCTTTGTTGAAGATGTGAATGGGTGTGCATGTGCACTGACTATTGCATTCACTTTTGTGCCATTTTTGTAAATACAATAGTTTTGCACAACCTTTTACAAATGTCTGTATTAATTTCACCGTATTAGAAAGTAGATAATGTGCCAACCAGAAGCACAAAAATTCCTACACAAATCT
TAAATATATAGGTGGCTCATACTGATGATGGTGCCTACAAGGTCTATATTTGCATATATAGTCCATTGTTTCACTGTCTTGGGTTGTCTTAAACCTGCAAAATACACACCACGTTTTCTTTTTTCCTGCTTGGTCTCAAGCCTCATTTAATTGTTAATTGTTGTTTTTCTTCTTTCTGTGGTTAATAATGTCCTAGTATCAGAATG
GTAACTATTGGTGGTCCAGTTTTGTGAACTGGACAGATAGAATAAAACTATACTTCCATACTTTTTACTCCCTGTGGTGGACGTGTGGCTGAAGGTAACAAATACAGTGGTTGTCTTAAAGGGAGTTTTATTTACATACTGTTTTTTGAGTCTCACTTAATAGCTTTCGTTGCTGAAATTGGCTATGTATACCAGGCTGGCCTAAA
TGACCATTTTTAAGACATTCACTTCCATAGTTTTCAGCACTTAGTACACATGAATTTTGAGAAACACTGTTCTCTAAGATGGGACTATAAAGATTTTGTAAATACATTAAATGCCACTTAATTGCTGAAATTATCCTATTGGCTCTTGTATATTACATTTTGACTGAATTTTTATGTAACTTTGGTACCTATATTCAAGTTATCTT
TTTATTTTTATTTATAAGTGGGCATAAGATAAGTGCCCATGCAGCCATTTTTCCAACAGATGCTGTACACCGTTCATTTTCTATAGAATAGTGAGATTCAAATACAGTGCATTTTCTATTGGTCTTTGTTCTGTGCATTTTTAGCAACTTCTACCAGCAAATAAACTATTCTCAGTAAAACAAAAATGGTTCTCAAGTTATCAGTC
GCCTGACAGGCTGAGTTCAATCCTGGAGACCTACATGGTAGCAGAGAACAGGGTATCGTCTGATCTACATGTGTACACGCACATGTTTGTGTGCACAAACAATACACCAATAAAGATGAAGGCAGGTTTTATATATATAGCTCATGAAACTTACATTTCTGCCAAGGTCACGTCTTTGGTCCGAGGTCCATCGAGGAGCCAAACGT
AAATTATATCTGATTTATAGTCTAAACACTCTTATGGGTGATATCTGTCTCCCTGATGAAAAACTGTATCTGTTAAATTGTGAATGTGTAGCTTCGTTGAAATACATTAAGGTGTGTGTTGCGGCTTGAATCTGAAATGTACCTGGAGGCTTGTTTTGAGCTGTTGGTCTTTCAACTTAGGGCTCTATTTTGAAGGCTGTGAAACC
TTTCCCTTTAAGCCCAACTTTTATCAGTGCTGTAAGCAGGTAGAAGACCGACATCTGAGTAGATTATCTCCCTTCTTGCCCTCCACTTTATAAAAAGCACAATACAACTTGGGATTTACATGGACATTGTTGATCCTTCTCAAGACTACATGTTCCCCAGTTGGGGTCTTCATTGGGGTAGATGAAGTGATGAAACCTGCAGGGAG
AGCTCTCTAAGCTGGCCTGGGTTCTGAGCTACATGGAAGGCAGAGTTCTCAAGCCCTTGTTTTATAGTTTCCCCCGAAACCCCTTGTAAGGGTCTGAGACAATACAAGTCAGACTCTTGAGACAGCACATCTCAGCCTGAATCTCTCACCACCTGCCTGGTGCCTTTGTTCCCAGCATGGTGGCTCCTCCCCAGCCCACTTCCTCC
GCTAGCTTAGAGCTCCTGATCCCCCTGCCTCCACCTCCCAAGTGCTAGGATTACAGATGTTATCCTGAAAGATCACCAGATGCCCGATAGAAGTGGTTTTAATACATATGGAGAACATAGTAAACTGTCTCCAGCTCTTGATCCAATGTAGAAAACGTCCAGCCTGTGGATAGCCTTGTCTCCCTCCCGCACTTTTCTACATCCCT
GTTGTTGCAGCAGTATTGTACAGATGGGCTCATGGCATTTAACATACTGTGGTTTTATCTTAACTCTTTAGCACTTATTGTGAAATGCACCTGCCTTTGAAATACAGTAAATGGGACGTTGCAGTTTTCGAATCTTTTTCTTCCTTGGATCTGGAGAAAGAATTTTCTTGACCTACACAGTTCATCTCTGCACAGTGGTTAGTTGA
TTCTCAGGCCTAGACATAGAAAACTTCATCCTGAGATGGAATTCCACCCCGGCCCCATGCTTTGTCAGGCCCTTGGGGACTCCTGTAGAAGTGACACAACAATACATAATAAAAGGCGCCTCAGACAAGCCTGACGTTCTCTCCCTGACCCCTGTCCCAGACTAATAAAAAAAAAAAGCCCAGTGACAGGAGCAGTTACATCCGTC
TGGTATGGGCGGGCTTTGGTTTCTGTGTGTGTAACAGCTGCACAGGAGCTGTGATTTTTCCAGTCTGGGTCACCAATGTCTGCCCCTGCCCCTTTCTTACAATACATGACCGCTGCGTGATACTTCAGAGTACTTTGGTTGTGAGTCTGTGCATCTTCTGGGTTGCAACAGGAAGACGTTTCGTGCTGTGGGCTGCAGTAGAAGGG
TTAGCTGGGGTGAAACAGCAAAGAGAATGAAAGCAAGAAAAAGGATGACCTTTCATTCAAAGTACAAATTGAAATAAAACACTAGAAACTCCAGACCCAAAATACATACAAACTATAAAAGGTTCTTTTTACTGTATATATTTATTTATTTTTAATTTAAGTCAAATAAATTATTTGAGGGATTTGATTCCTTTGCTGTCCATCCA
GTATACCTAAGGGCTTTTCCTTCAAACCGGTGTATGTACTGTGTATTTTAACTGTGGGTGAAATTTTAGATTTAACAGATGATTTGATATCCTATATGTAAATACATTATTTGATTTATATACAGAACTACTGCCTAGTGGGAAAGGTTAACCTGAGACTTATCAATATGATTAACATTACAGGTTATTAGTAAGCTTTCTCTATA
TGTTCTGATGCCCCTTCCTTCCGCTCTTGAGTCCTGGTTCACGACATGCCAGGCTGACTCCTGGCATTTCCGCCTGACCTCTAAGCTGCCCATCAGCACCAATACAGATTTCCTTTGCCAACTGTGCCACTGCTTATCCTTGGTAGGGCCTGGCATAGCAGCAGCCATGGGGCTCGTGAGGGGCAGTAAAGCATTGTCACATGAAC
AAGTTTATAATGAATGTTGCTTCAGTTAAAAAATGTGTGGGTATACGTACATTATTGATTGCATAATCAGAATCTTGAAGCAAAAATTAAGTGTGTTACTAATACACTCAATTCTCATACGTCTAATATTTATTATACTGTACCTGAATTTGTTGAAAACAATGCAGAAATATTCTGATGCAGTGCAGTGAGAGAATTGCTTTCTT
AGTTCTGTACACACTTGTTTGGCCTTTTCTGTAGTTGATGCTGTAAAACTCTATGGCTTTTTAAAAACAATTTCATGTTTTTATTTTGTATTGGAAGTCCAATACACTTTTTTAATCCAATCAAACTGGTCTGGTCAAAAAGTTCTTTCCCTTAAAAGTTCAGGGGCTCCTACTTCCAGCTTCCGATGACTTCTCTGTGGCTCTCA
CCTCTGTGATCTGCTGTCTACCCTCTACGAGTGTGTTTCCCAGAAGTGCTGGAGCAAACGCTGCTTGGATGCGCAGTCTGTGGGCAGGCCCTCGAATGACAATACACTTCTGTTGATTCTAAGTCTGAATTGCCAGTATTCTGTATGTAATCCAAGGCTGTGAGCACTTGCATTTTGGCAACAGGGTAACAAGTTTTCCTTGAGGA
TGTAATTATGGAGTCATTTTTACAACGTAATTATTTATATATGGTGCAATGTGTGTATATGGAGAAACAAGAAAGACGCACTTTGGCTTGTAATTCTTTCAATACAGATATATTTTTTTCTTTCTTTCCCTCTTTCCTTTTTTAAAGAGAATTATACAGTAGAACTAGGTGGAAAGCCTAGGTTTGGTGTATGGCTTTTTTAAAAA
CAGCACTGGGGAGGCTGATCTCTTACTATCTCTTATATAGTAAGTCCCTATCACAAAGGAGAACATAAAAAGAATTTGGGTTTTTGTTGCTTCTTTAGCTAATACAGAACTAAGATAATAAAGAACTAAGTGTCCTATCTTTTCTTTTTAAACTGAAATTTTAGTGTAAACCTATTTTCCCCCTAGCATGTAAATGTGAGACACTA
CTGCTCTTGCACCAAGTGCCTTCTGCATCCCTCAGTCCATCCGCGTACCAGTAGCCTCCCGTCCTAATTCTGTTCAATATCAGTTGTTCCTAATAAGTAGAATACACTACTGTCAACACCTGACCTTCGTTTTTGTCTTGTGTTGGGGTTAGAGAGAGCAGGAAGGGGGTTCTGACCCTCTTCCCTCCACTGAGTGCTGGACATTC
TATTTGCATAGTAATTCAACTTTTAAAAACTATCATCTTTGACCTGTTTCAGGTTCCGGCTAACAAATTTTCTAAGTCTCCAGTGCTGCTTACAGTTTGAAATACATGAGAATCCTGTTTCTGAGATGTTTGCGCACGTGCTTATTAGAAAATGAGTCTGTATGGAAATCTCGCGGCAGATATGGTTAACGAACTGGGTCGGCATC
TCCCCTGTTAAATAGAAGCGTAATCATCCTAATGCCGACGTTTTATCATGCATTTTCTCTCTGAGAGGTTTTCTTTCCATGTACAGCATTTCAAAGTTGTAATACAAATAATTTATTTTATTATTTAGGAGTTTTGTGTTTATCAGTATACTTGCCTCTGACTCCATAGTTTCCATCCCCCTTTATCCTTTTGACTGAGTCTATAT
CCCAGGCTGTCCCCTGTGCTACTTGATCAGCTCCTGTTGTGTCACCCCAGCTAGAGTGCTATGGAACAATACAAACTGAAGATGTCCACTGTGCATTTTAAATACATATTTATTCATGATGCTTTAAAAAATGTTACCTTTTTAAAGTGATGCTGTCTTCAACATTTGTGTTCTCATTGCTTTTATAAATGACTGGTATCTTGATA
AGACAGCACACTGCTGCCTCGGGCGTGCGTGAGCCCAGGCTGTCCCCTGTGCTACTTGATCAGCTCCTGTTGTGTCACCCCAGCTAGAGTGCTATGGAACAATACAAACTGAAGATGTCCACTGTGCATTTTAAATACATATTTATTCATGATGCTTTAAAAAATGTTACCTTTTTAAAGTGATGCTGTCTTCAACATTTGTGTTC
ATGTGCCCTGACCCAAGGAGCGCTCTGGAGCAGGAAGACCACAAGGACACTAGTCCACAAGTCTCCCACCTTTGGCCACTGGCCTTTCTTCTCCACAGGCAATACAGACCTACCTGAAACAGACTGGCAACAGCTACAGGTGCCCAGACCTGCGGCATGTTTGGAAAGTGAACCGAGAAGGGGAGGTGAGGGAGAGTCAGCCCCTG
CCCGGGGCCAGCAACGGTTGCGGCAGGCCCGCTGACAGCAGTGACAGCAGCCACGACAGGGTGGTGCAAACAAGTAGAGCAACACCAGCACCAGGCCCACAATACAGCCCAGCAGGGTGGTAAAGCCTGTGTTGAAAGTCTCTGGCTCGGGGCGAGCCTTTTGCACACTCACATTGTACTCAAGTGTCTGGTTGTGGTGCAGGCGG
GCCACCTCTCCATCTCTGGCCAGCCTAGCTTGGCTCTGAAAGCCCCACTCCTAACCTTGTAGAGCACTGGGTCTCAACCTTCCTAATGCTGCGACCCTTTAATACAGTTCTTCATGTTCAAATTATTTTCATTGCTACTTCATACCTTTAATTTTGCTACTGTTAGGAATCGCAGTGCAAATATCTGATAGGGTATCTGATACTCC
CCATTTACTGAACGCTGTATACACGGATGTTCATGTAGTCACTGCTTACTGGATATGTAGTGAATGGAGATATTCCCTGGCTGTGATGGAGTCATCCCCCAATACACCTATTTGAAGTTCAAAGTACAGGAGTCAAAAATGCATTCAGGCTTGCACGGTGCCTCATGACTATAATCCCAGTACCTAGGAGGTAGAGGTTAAGACGA
GCCTCGTCAAGAATGCTTTGAAAAGCATTCCTTTCTCAAAATTGCCATTTTCTCTATTGTTCACCAGCTCCAGTTTGTTTTACTGGTTTATGACATTCAGAATACAGTGTTGATTCCATGAGCATTTTTGGTTGTTTAAACAAAATCATTCCTAAGTGTATACTGTACTGTAATTTTCCAAAGATGGTAGTGACAATTACAAATGA
CTCCATTTTTAATGAATTTTTAGTATTTTTGTTAATGTGAAACATTGAACTGTTGGGTTTTGTATATTATTTATATAGAGATCCTAGAGCTGCTGCACTCAATACACAGAGCTTCTTTGCAAAAGAAGTGTGTGAATGTACACATGGAAGGGTCTCCTGTGAGAGTACCGGGGAAAGGATGAATCACTAAGAAGCTTCATGCCTTC
CAATACGGTTCTTTTTAATTTAGTTGTTTCTATTACTTGCTTTTGGTTTGGAACTTAGTTATTTTGCATGTCTTATGACTATACCTGTATTAAAGTAGAGAATACATAAAGTCTTTTAAAATATATAAGGTTTGTATGTGTTCATATTTAAGCTTCTGAAAGGAGAGGAAACAATTTTAGAATCAATCTTTGCACTTTTGAAATGT
TTACAGGGCCAAGTGATCCAGTTCTAAGCAGATTTTGTTATGAAGACAATAAAATCTTGACCTTTCAACCCCTTTGATTGCAGTTGTTCGTTTGGGAGGGAATACATTAAAAGCTTTCAGAAATTACCTGAAGTTTTTCTCCTGTTGAGTGGTATGAAATGTGACATGTTGGCATCCTACTTGGCATTTAAAGTCACGGGTTACAA
TGAAGCAGCTTTAATTGCTCTGGGTAATAATGCTGCTTATGCATTTAATAGAGATATTATTCGAGATTTGGGTGGTCTCCCAATTGTTGCAAAGATTCTCAATACACGAGATCCCATTGTTAAGGAAAAGGCTTTAATTGTCCTAAATAACTTGAGCGTGAATGCCGAAAATCAGCGCAGGCTTAAGGTATACATGAATCAAGTGT
GCAAGTTCGATTTCCCTGGAGCTCCGAAACGAAAATGGAAACATGATGAAGATCTATTCACTGAATCAATAAAAATAATGAACACATGAATACCACCTAAAATACACTGAATAAAAGTACTCTACACCATATAGCATTATTTTTATAGGAAATATTTCATGTCCCCTAAATATTCTTTGTAGTTATAGGGATGGACAGTTTATGTT
CAGTATTACACGGGTAAGGGGCATGTGCTGTAACCAAGGTTGGGTCTGTAGGTTAATGTGGGAGTTAAGATTATTTCACGTTCTCGTTCTGTTTATTTCCAATACATCCATTTTCTCAAATATGAAAGGGAAAGAGGATCTGAAAATTCAGGAATCAGGATAAGTTGGGCCGAGTTTCATCTCTTCAACCCACGCAGAGGAGCAAA
GTAAAAATCTGAGAAGAAAAAAGCCATTGACATTTTATTTGCACATTGGAGTGAACTGGAATGGAGTCTAGCAAAGTCGTGACTGCTGTCTGTTTTTGCAAATACAGTTTTGTTGGAACACAACCCCACTGGCTCACTTATGTTTTTGTGTCTGGCTACTTTCATGTTTCATCAGAAGCATTGAGTGGTTGTAGCGATAACCCTGA
AAAAATATTAAATGAACTTCTGCAAACAATGCATGAAGTAATATAAGTATTATATATGGTAGGTGGGTCTTTATGGAAACCAGCTGTAAGAACTTCATGAAATACAACATTTAAGCAAGAATTTGAAATGTATTTCTTTTACATACGAGTACTCTATCTGCATGTTCAACTCTGTGCCAAATCCCATTACAGATGGTTGTAAGCCA
GTTACTGTCACATCAGTGTACCTTATCTGAGTAGACTTTTAACATATGTGCAATTGTGTGTTTGAATCTGTTTTACTGTGACATTGATGTTCTTGTGAAAAATACAGCAAAAGACTAAATAAGTTCCCCATTTCGTTGTCTCATAATCTAATGATTTATGGAGTTGTACTTCCTGGGGGAAATATTACTTTGTGTGTTCAGGGGAT
TCCTTCTCAAAGGGCACTTCCAACTGAGGAGAGCAGAACGGAAAGGTTCTCAGGTAGAGAGCAGAAATGTCCCTGGTCTTCTTGCCATCAGTAGGAGTCAAATACATTCTCTTTGATGCACAAAACCAAGAACTCACTCTTACCTTCCTGTTTCCACTGAAGACAGAAGAAAATAAAAAGAATGCTAGCAGAGCAATATAGCATTT
ATTATACCGATACATTAATATTAACTACAATCAATGCTTTCGTCAGACTACCTTGGCTTTTATCTGCTGTTCTTTTTTTCTGTTTTAATACCGCCTTCAAAATACAACATTGTATTAATAATAACAGCTCCTTATTCTCCTCGTTGTGATAGCTTCTTGGAGTTCTTTGTTCTCAAGGACCTTGGAGTATGTTTTTCAGTTGGGGT
GAGCTGTTTTCCTCCCACATCGTCAGTTGGCCTCTCTCGCAAGTCTCCTGATCTCCCGCCATCTGCTTTTCCCTTCCTTGACCGATCTCTGGAACTTCGAAATACATTCAACCGCCTTTTCTGAGATTCAAAGTTTTGTGTTTCCCCAGGGGTTAGCAGCCTAATGCTTCCCCCGTTTCCCGGAACAAAGCAAGTATTCAGCCGGG
TCTCCATGGCATGGATTAGCGACACAATGTTTGGCAAGGCTTCCAAGATTATCAGAGGACCCTTCACTCATTCATTGTTGATCAAATGTGTTAGGCAAATAATACATAAATATCCTCTACACATTCTAAGAATCCTGCCTTTAAAACCCCTATTTCACTTTGCAGAGCTCCACATTTCCCAGACCTCTTGACCACAAAACATGTTC
AAGTGGTCTAAAGCCATTTTAAAAACACACTTGAACAAATAGTCCAGCTTTTTCTAAATTGATTTGTTGCTACAAACAAAAATAACTACCTGAAGAAATAAATACAATGGAAGTCAATGTGCTAAAATTCAAGCTGGGCCCTTACTGTTCTTAGAAGTTTTCAACTTAAAGCCTACCTGGTACATTTGAAAATGTTCCAGAGTCTT
TCATTTGCAATAGTTTTCCCTGAGTGAGGCTGAAGCCTCAGGTTCCTTCAAAACACGCTATCTAGAGAGCCACATCCTGTTGACTGAGAGTGGCATGCAAAATACATTTATTTGCTATTCTGTCTTACTTTTTTTTTTCCTTGTGTGTTGTCAAGTTTTGGTATCAGAAATAAATGTTGAAATTGCAAAGTGAATTAAGTGTGCTT
GTGCAGGGCAACTCCCAGAGCCTGCACTGCTAGAGACCAGATGCCAAGACAGAAGGTTGACATGGAGCTGTTTATTTTCACCTGGGGACCTGCTCTCAAAAATACAGTCTTGGTTGCTTATATCACAGATTCCTGAACATAGGTATGTCTATGGGTGTGCGAATCTTTGTATTTCAGCTTCTGTGCCCACCATATACCTGGTCCAA
ATTTAATCCCTACTGTTTTACCCAGGGTTTCTACCCCACCTTAGATTAGTTCTCAGATTAAAAACACACATGATCTTTATATTTACAGTAAGCCTTAAACAATACAAGAGCTTGGCAGATACTACTCTCTATGTTGTTAGAATTTATTTTCCTATGGATAACCCCAAGTTATTACTTACTATGTTTCATTTGGGTTGCTCTTAACT
TTCAATGTTTTTGTCGCTCATATGCCCTCTATAAGTCTCTTGATAGGCTTGTTTCACTATTGCTAAAGGAACAGGTACTTAAATATCTATTGCTGAGCAAAATACAACTGACCTACTACGATTTTTTTGTTTGTTTGTATGACTTAACTTTTCTTTGTCTATGGCAGAAATCTCTACTCTTTTTTTTTCCCTACATGTGTGCTTCT
