# Supplementary material for: Poly(A)-DG: A deep-learning-based domain generalization method to identify cross-species Poly(A) signal without prior knowledge from target species
Source: PLoS Comput Biol. 2020 Nov 5;16(11):e1008297. doi: 10.1371/journal.pcbi.1008297 (PMC7671507; doi:10.1371/journal.pcbi.1008297)
Supplement: S1 File — These three datasets are produced by previous researchers and we use them in our experiments. (ZIP) [file pcbi.1008297.s002.zip › mouse/bl_mouse/positive/posAAGAAA.txt]

GCCTAAACTGGGCTACACTTTCCTTTTGCTCTGGAATCCCACTTTTCCTCTTTCCTTGAATTGTGTTTGCTGACAGAGTTAATTTCCTTTGTATTTTTTTAAGAAAACATTAAAATGGACTGTCTCAAATGGCTTTAAGAGAATTTGTGGGTAGTGCTGCCTTCAGCAGACATGTTGAAGGACATCTAAGCTCAAGGTCTTTCATC
TTTAAAAAAAAATTTAAAAAGCACTGTTTTCATTCAGAAAATTGGCTGTTTCTGACTTGGCTGGTGTGAGAGCGTTGCTTTTTAAGTTTTTATTATTTTAAAGAAAAAAATTTAATAAAAACATTTGAAGCCAAGTTTCTGACTGGGCTCGCGTGACTTACTGTTCACATGTCTTTCTTGGAAATGGTAAGGGCCATCCTTTCCCT
ACCCTGGGAAAAAAGCACTCCGGGTTATAGAATGTCTTGTTCCAAGCGCTGCCTGGGGTGTGCATGCTGAGGTCACTGAGACATGAGGGGAGGGATCAAGAAGAAATTCTGCCCTTCGGAGGTTATAGGTGTGGCTTGTTTTCCTTTGCTGCCTTTGAAGGGATAGTAACTACTATCCCAGTCTCCCCATAGCAAAAGAATGGGGG
ATTTATTCTTTGGAATTTTATACATGTATACAATGTATCCTGATCATATCCACCCTCCCACCCCACCCCACCCCACCTGCTGGAAAATAACTTTGGCAAGAAGAAATTCACATTTATCATTTGAGTCACTTCGAGTTCGTAACATCATTTCCCCTGGGCTAAAACCACATTTAAGGATGCAACATATTCTATGGAAATGTGCTTGC
TATCCAACTCACTCCAGAGACAGAAGATGAGATCTTTAACAAGCCCGAGTGTGTACGCGCTCAGAGAGCAATATTTCACTAAGTGCAGACCGTTGCCTACAAGAAAATCTTATCAACTGGAGAGATGTATTAGTCTCAATGTCATTTTTTAAATGGATTACATTTTGTATATTAACTTTGTGACTTTCTTTTGCTCAGCTTTTTAT
TACATGGAGACTGAAGCAAATGGACTGTGAACCTACTGGACGATGCTGCCTTCAAATATAAATATAAATATGTATTATACTTGGATCTATTGAGGCAAATAAGAAATGGTACTAAAGCTATTTGACTTGTATCTTTTTATTTTTTAAGTACTAGAGATTCTCTCATTTTCCATGTAGCCCACACTATAAATCTGTTAAGTTTCTAG
CAATACAGAGTTTAAATAAATACATAGATGTAGAAGTTAAATACTGAATGTAAATAGTCAAAGAAGCATCTTGTGTTTGATGAAAGATGGATGCGTATATAAGAAAGATCATTTAATTTAAAGAAATGTGTTGTTTCTTGTCTGTTTCCCAGCTATGTCATATACAGGGTAGAAAGGCCTCAAGTGACACTGTAAAGAGATCAGAA
AAATATCAAAATAATACCTCACTAGAACTTCCCTTTCTATTGTTCAACTGTATTTGGATTGGTTTTTAAACTTGTAACTCTTGAGTGGATTGCTTGATCTAAGAAATATAAATGACTTTATTTACTTAAAGTAAAATTTCCTTTTTCCTAGATGTTTCCCATGGATGAATTTTGGTGAGAACTTGGGAGAAATGTTTATTTTAGCT
AGTGGTTTTATGTATCTTGTTTGTATATATGTATATTTTATTTTCACAAAATCTGATCATACTGTGCATTAAATCTTGTAACCTTTAAAAAAACTAAGTAAAGAAAAAACTTAATAAATGGTTTTTGGTTCTATTTAATAGTTTCATTGTATGAATGTACTATCATTTAACCAATTCTCCAGATGGAGCATGTGGAGGCTGTTCTC
TCACCACTGAGGATATAGCGCTTGCTTCCTTTCCCCCAACAATCGGTGTCCTGCACAAGTGGTGTAATGACATGTTCCATGTGACTGGCAGATTGGCAATAAGAAACCCGCTATAAACTGTGATTGGATGCACACTCTCTTAGCTTCTTCCACGAATGTTGACCCTACCTAGATGTGAAGCTTCCCAGAATGCATAGTCATTCACT
TACGATGTTGCATTTGATTCTTTTCACTTGAAAAGTCATGTTTTAAAGCTGTAAATTGCCTATGTCTAAGGATTTAGTAAAATGTCAGAGATCAATCTATAAGAAAATTCAAACATTGTTTTTATATCTTAGTAGTATGTCATTATTTTAGACCTCACAATCCCTAATTTAACCATTTCGGCAAGTGCCTTTGACACATACGGAGT
GTGCCAGAGTCCAGGAGAAAGTGCTGTGTGCACTTGACTGAGGCCAGTTTCCATACAAAGCAAACAGCTAAAGAAGTGCTTTTTTCCAGGACAATTCTGGAAGAAATAAAAAATTCAAGCTGGTAAGCTTAATTTTGTGCCATTTCTTTAAAAGAGTAAATTCTATTATGAAATAACTTAGTGGAAAAAGAAAACAAACAAACCTA
TTTATGGCTGAATATATTGTTCTTTTTTTCTCTTAACATCCGTTATTTTATATTCCTACCTACACTCTCTTGCCATCTGTGATGTAAGTTATCAGTAGAAAAGAAAAACCTGAAAAATTCTACCTGTGGTGGTCTTTATATCCAATCTCTTGTCATTTCCCTCATGCTTTATTATTTGTGTGTGTGTGTGTGTATGTGTGTGAGTG
AATGCCAGGGCCAGGCAGCAGGAGTGGATGTGGGTGGGTTGGGGAGTGTGTGTGGGGGGTGTTATAGGGGACTTTCGGGATAGCATTTGAAATGTAAATGAAGAAAATATCTAATAAAATTGTTGCTTTGTCTAAGGTTTGAGATATCATTCTTCTCTACATAGACACTGAGGGTATAAGTATGGCGGGATTGCAGATGTGACAGC
AGTCAACTTAGTTCAGGTCTGAAAATGAGACTTAGGACAAAACACTAATGCTCCCCAAGAGGTGTCACCACGAGAGCCCAAGCCCTCAGCCCAGCTTGGTAAGAAAGAGATGCTTGGTACAGTTGACTTGGGTTTTTGTTGTTGTTGTTGTTTTATTAATAGTGTGGATCATGGTGTTTTCTAATCCATTGAGATATAAATGTTTT
TCCCAGATCTAGGCTGACCTGAGAGGAACCAATTTCTCCCCTTTCCCTCCTCCCTCCTGGGATGACGGTGCCCCACCAGTTTGTACGTGGGCAGGAGAGGAAGAAAGTCTATTATAATACACTTGTAAAAGAGCTGGGGACCTTCCTCGGGAGGAACGCTCCCTGTCCAGCTTGTCCAAGGCTGAAGGCTGCTCCATATCTCACTT
AGAGAACCAGAGTACATCTGCTTTTGGATAAAAACTTTCTGTGTGTAGCTGTCTGGGTAAGGTAAAAAGCTAGACAAAAAGTGATATTTTAGTGCCATTGAAGAAAATTAAACATATCAAATATACTTAGAAACATCTGTCAACTTTTGTGTTCAGATATAAGTATGTCATAAGAGTATGCCCTCTTCTTCATCAAGAGAAAATTC
TACGCAGTGTCTTTTATAGCCAAGATTGACCAAAAGAGGTAGCAAACAAGTATGCATTTTTCGAGAATTGTCATGAAATACTGTAATGGGAAACTTTAATAAGAAAATGACTTTCTTCTGGACTTTGGGATGTTTCCTGTGGATGATGTGGGTATGTGTGTACATATATATACATAATTTTTAAAATATTAGCGAGAGTCATGTCT
AAGCCTGAGCTGTTGTGTAAGGGTGACACCAACCAAGACACTAGTCACTCCCAGGGCTTTGATGTAAATGCAGATACTGTCTGCATGATCGACCTCCATGAAGAAATTAAAGGTGTTTGAATTGAAGATGTTGAGAAATATTGCCTCTGGTTTTAGTATACCTTTTGTTTTGCTGACCCATGGATTAAGCTCAGATCATCACATAT
AGCTAGAACTGGTCTGGGAGTAGAAAGCCATCCTCATGTATTCACTCCTTATCTGTACTGAGGAGTGGCTTCTTAGAGACATCAGTGCTGTTTGGAGTAGAAGAAAGTAAAATTTGGCTTTAAAAAATTCATGTGATTGGCAGTATTTTTTGGAATAAGAAATTGAAGGTTGTGATTCTGTCAGTACATTTAAAATGTATAGTTTA
GTAAATGAATACATTTAATGAATGTACATTCTCTTTGTTGACTTTGATGATTTTAAACTTAAAGTGATATATTTCTATCTGGAATATGTTTCCACTTGAAAAGAAATCTTAAAAAACAAAGATTAAAGTGAAATAGACTGTAGTGATTTTTACTTGGGAAGCTACAGTATGATTTGGGGGGATGAGTGTGTGTCAACATAGTTACA
AGGATTAAGCTTGTAGCATTGGCTTTTGCTCAGATGCAAATGGAAGTGTGACCACGTGACCACAATCATTTTCAACCCCTCCCTCCTCACTTTTTTTTCTAAGAAAATAAACATTTTGCTGTTTTTCTGTATCCTTGTCTTCTCCCATTCATCCAGTTCAGTTAAAGATGACCCTAGGTGTGGAAGCTAAGTCCTCCTTCACAGGG
GTATATTATGCAGTGTATTTCCTTACTTAGCTCTTATCAATTTGAAAGGTAGGCAGATTCAAAGCATTCTCTTTGATAATACCTGACAGTTTTTGTCCTAAAGAAAATATAGTTTCTGGTACATCCTCAACTTGATGGTTTGGGATTTTTTAAATTATTATTATTATTACTATTATTATTTAATTTTTTTACTTTTTGCCGATACT
CACTTCCACAGAGACTTTTAGGTGGGACTGTTCCAAGACACTCTCGAGGATATTGCAAACTTGTCCCTGACTATAGCACATGTTAAAAATACAAATTTAGAAGAAAAAATAAAAACCAAATGGTGTATCAAGCACAGTAATGTGATTTCCACAAACAAATCATAGGTAATAGTGATATTTGCATGCAGTTTGAGAATCAAAATTAT
AATCTCTATGCTTTACACTAGCTTCTGCATTTAATAGGTTAGAATGTAAATTTAAAGTGTAGCAATAGCAACAAAATATTTATTCTACTGTAAATGACAAAAGAAAAATAAAAATTGAGCCTTGGGACGTGCCCATTTTTACTGTAAATTAGATTCCGTAACTGACTTGTAGTGAGCAGTGTTCTGGCCCCTAAGTATTGCCGCCT
TCTCTGTTATAGACGCCCGGTCCCTGCCCTCTATGACTTCACTGAAGGATTTTTTTTTCTTCCACAATTAGAGGAATTTAAAAAGGAAAAACAAATTACAAAGAAAACAATAAACGCATTTGTATGTTTTCATGCTGGTGGTTTGAGGAGGCAAATTTACCTCACTAGGAGCCCTCATCCCTATGTTGACAGGCAATCCTTCTGTC
TTGTTTCTGCATATATGCACATTACATACGGATTTTAAACAAACCCATTCTTGACAGACTAAAAGTTAAGTTTAATACATAAAATGTCCTGTTCACTTGAAAGAAAAAAAAAATCTACTTTTTAAATGGACACTATCTTGTTTTTTGTTTTTTGTTTTTTTTAAAAAGTTGACTTTTTGTTTGTTATAAGTGACCTTTGTCTGGAA
CATGAGTTCACAGAATATATATTTTCGGCAGATTGAGCTTTAGAGATGCAACGACTTTTCCCTCTGTGCCTGTAGGAATGCTCAGTGGAGCTGACCGAGGAAGAAAATAAAAGAGCCAGTCATTGAAGCCTTGGTTTCTGAATGTCTGTGAGGATGCTGTGGGTGGGGGCGGGGGCTTCTCCATCGCTCCTCGAGCCCCGGTCTCT
CAGTGTGGCAGCCGTAGGGAGGCTGGGGAGGGCTGAAGGCTTGTGAGTCTGGACAGGTGATCATATAAGTTAGTCCATGTACAGACACATAGCCGTTTGGAAGAAAATAAAGCTTATATCTTGATGTTATCACATGGGCAAAGATAAATTTCAAAACACAGTTTTCTAAAGGTAAAAACAACACTTTGAAGTATCAGAAGAAAACC
TAGATGCATCTCTGCTATTTTCAGGTTTTTATCTTCTGTTAGAGTGTATGCTGTAACTGTCATTGACAGTTTTATTTACTGGTTTCTTTGTGAAGCTGAAAAGAAACATTAAATGGGGTGGAAAATGTCAATTTTATTTATAAAAGTGGGTACTTATAAATGAGATGTTACACTATGCATAAAGAATAAAAATCCTAGAGGTACTG
TCATCTGGAGGAGAAACAAAGCAGAGCTGGTCTGCTGAAAGCCCAGCTCCCACTGGAAGCCCCGTGCCCCAGTGCTGTTCCCTTGAACCCTTCCAACTTGAAGAAATAAAGCCGGCTCTGTAGCCCCTCCTCCTGTGTCTGCGTGGCACACTTGTGCCTGGTGCCTAAGGATGCTCAGCCCTGCGCCCCCCACCCACCCACCCCTG
TGTTCGAGTTGTTACTTGATTCTAAGTATATGTGTTTTAGAAAAGCAAACTGCAAAAGGTTGAAGAGTCTTACAAGTCATTATGTAAAATGCAATGTTGGAAGAAATGGAATTTCATTATAAATGAGTAGTCACTATCAAAGCATATTTCAGATATAGTGTACATTCATTTTCACATTGATTTGTTTTATTTCTAGAAATGTTTCT
GTGTGTCAGTTCAATGTAATGTTGGGGCCTTTGAAAAGTTGATTGAGAAATTGGGGATCATTCCCAGTTCTCCGATGTTACTTGTTTAGTCCTCTTTAGAAAGAAAGACACTTTTGGACCAGCTGTTTCGCTGTTTTGTTCTGTTTCCATGATATTCTGTGAACCTCCATGGCTTTAGATACTGTGACTGTTATTTTCCTTTTTGC
TTTTGTTTGTATTCCATGATTCTTTGCTTTCTGGACTCAAAATGAAATATTTTGGATAATGAAGGTTACTTTATGTGCATTATAAAGCATAAAATAAAAAAAGAAATAAATTTTTGAGACACATGTAAATGTTTTAGCTTCATGTTGTCATCATGAAACATTTCAACAGACTATATCTATGAGATTCCTCTAGCAAAATTTTATAG
CCCCTGACTCCAAACCCCAGCCCCCCAGCTCCAAGACACAGGAGGGGTCGAGAGGCTCTGGTCACCTGTACATACGCCTCCTCAGAAAATTACTGTATTTAAGAAAACACCACGGAGATGAAATGCCTTGATTTCCCTTTCTGCCTTTTTGTACTTTGGAACAGCAAATCTTGATGGAACTTGACCCTGAGCTTAAGTGACAAACT
GAATTTGATATGAAATCTCTGCTTCCCTGCTCAGATCCATAGATCTGTCTGTCACGGAGGGTGGGTGATTGGTGCCGTTGGTTTGTGTGGCTAAGCCTTTAAGAAAAAGGTACATAAAATTTCAAATTGTTATCTTTTCTATTTTAGTTCTAGAAAACCAGTGAAGCTGTGTGATTTCCTCCACTATTTCTGTGAAACTTGGCTCC
TTGTTTTACTTTTAGTGGAAATTTAATGGAGCCACCATTTCAGAGCCAAAAGAAATTTGGGACAAACTTTACAAAGCTGGAAAAGAAAACTATCCGAGGAAAGAAATACGATTCCGATTCTGATGATGACTAGACTGTGCTGTACTTTAAAACCTTCCGTCTGTCTGTCTGTCTGTCTGTCTACTTCAGAGTTAAGTGTGTTTTCT
ACATGCAGCTAATGCGGATTCTAATCTACTTGAGATAAAGTGTAACCTGGAAAAGGGGGGGAAATGGTAAAGCTGGTTTTATGTATGATTGTTACAGAGAAAGAAATAAAATAGAATTCTAAAGATTAACACAGGGAGAGAGAAATTTTTGAGCCCAAGAGTCTAAAGTTTTGTCATGAAAGGTATAACCTTTTTTCATGCATATA
TTAAAAGGAGCTGAATGAATCACTGGTTGGTCCTCTGAAATGATCTTGGTGGTAGTGTTAAGTCTTAACACTGGCCTGGAAGATATTAAATGTTATGATGAAGAAATGCTTCATCATTAGAAATGTGATCTTGGACTTCCTGCTCTGTATGGATTTTCGTCCTGTTCCAGTGTTCTGCCCATCCTGTGAGTCAGAACACAGAGTAA
CTTTTAACTCTTAAAAATCTCTTTCTAAACTTGGAGTGGTTTATATTCGCCCGAGCTCCAGTCCTGGGCCTGAGGTTTGTGTGGGAAGCGCTGGGGTACAAAGAAAATGCAAATGTTCAATGCAAGATGTCTGTCTCCTTGCGTGTAGATCCCAAAAGTGCTCTTCAGGGGTTCTGTGCTAGCTGATGCAAGGACATTAGCTCCAA
AGAATTGAGAGGCTCTGCCCTCCCCTTTTCCCATTTCATCACCAGCCCAATCTCCCTCCCCTCTTTTGGTCTTCATGAATATATTTATATGGACAGAATTAAGAAAAATAAATTGATTTCCCCATTCGTTCACTTTCCCCATCTCGTCTCCCCAAACCCCACAGAGTTAAAACTTGGGACTCCCCTCATCCCTAATCCATCCCCAG
CCCACAATGTCTGTAAATTTTCAGTCAGGGTGGAGAAATCCCCACTTCTGTATTTTCCTGACTAAGATCCCCTGGTTCCCAAATATTTTCAGAAAGCACAAAGAAATTTGTTTTCCCTAGAGGATCAGGGTAGAGTGAGGCATTTCTAATTGTCTATCTCTTCCAAAACCAGGGAGTCCCAGCAGGCAGGAGTCCCAGCAGGCAGG
CTCCCATGTGCTGGGGTCAAAGGTGTGATTTTTTTCATTATGTATGTAATTTTTACCTGGAGCCATTTGCCTGTATATTACTTAATTATAGGCTATACTCAAGAAATGAGTTCTATTTAAAATTCTTCAAGCATTCGTTTTTGTTTTATTAGTATATGTTTTAGAATCTTCTCTTGTCACAAATATAGCAAGCTAAGAATGGTCAC
CATCTTTCTAGCAAGCCCTTGATGTTTTGGGTTGGTTTTTTTTTTCCCACTCTCTCCAGGCACATATCTTTAAAAGGGGGAAAGGGGGGCATGTTTGTATAAGAAACTAAAAGGCAGTGAACATGTTGTGAATATTAGACTCCTGAATTCGTAAGGGATCTAATAAGGTCATAGTTGGGCATACCCATATATAATAGCTCAATGAA
CTTAGAGGGTATCTGAAGTATCAGGTGCAGACTGCCTCAGGCCCCCCCCCCCCCAGTTTACAGCTCAGAAAAGAGCATTCTTGTTTAAGGGTCCCAGAATAAGAAAGATGACATCGTATTCCAGGTGACAAGGAAGAGAGGCTTTTCCTGTCTTCTCCAGAGAAGGGGTGACAGGTGGGCCCAGCAGGATTGGCAGGTCCCGGTAT
CAGAATTTCAGGTTTCTTTTTCTTCTTCCTTTTTTTTCCTTTTTTTGAGATTATTTTCTTGAGCCTTTTGTTTTATGGTATATTGTAAACTTTTATGTTAAAGAAAAAATATACATTTACAAATTGTGAGATTTTTAAGAGAAATTTTCTACAATGTATACTGGCTTATTTTTTAATTTAAAGCAGGGTTCGGGTGTGGGAAGCGG
CACAGTGGCCGCTGCCTCTGGGGACAGTGATGCTGTTTGTTGTGGCAGGGGACCTATGCCCATGCATTTGAAAACCAAACAAAATGAAGAAAGAGAAAGAAAGAAAGAAAGCTAGCTGCGGCTGTGCTCCTGCCCATTGCTTGTTGTGACCTCACTCAGCAGGTGGAAGAAGGGCAGGCCAAGGGATGAGGAGACACTACCCTCAC
TAAACTTGTCTATGCTAGTAAAATGATAAGGGATACGGTCCACACTATCCCAAATGGCTGTTTGATGAATTCACAACACAATACAAAACCTTCACATGAAAAGAAATAAAAAGCAATTTTAATAAGCAGTAACGAGATGTCTTTAGTGTCTTCCATTCATTTACCTTCGTTAATAAGATGTCTTTACTATCTTCCATTCATTTACC
CGATGCTGGTGGGGAGAGATCTGAAAGTGGATTAAGGAACTGATTGTTGCTGATTTCAGAAAATTCCTTTTTTTTAAAAAAAAAAAAAATTGAACCTATTAAGAAATACAAAATTTTAGCTGTCATTGTATTTTAAAGTGTCATTTTTGGTTTTTTGTTGTTGTTGTTTATTTGTTTTTAAATCATTTTTCATGATTTCACTAATA
AGAGTTGCTGAACCTGATTCCAGTCTTCGAGGAGCTAAGTGGAACTGATGATGTCTACACCAGCCTTGGGCAGCTGCGGGCCCCTTAGCCTTCCTGCTCCAAGAAACGGCCATCCCAACAGGGGACTCTGCTACACTGTGCCTTTGTGGTCAGCCTCACTGACGGGGTCTGCAAGTAGCCAGGGCGTGTGGGACAAAAGCAGGTCA
TTCCCCCTGGAAAGGCCCAAGTCCATGAGCACGGATGGCCTGATGAAGTTTGTGGACTCTAAGTAAGGGTAAAATGGGAGACTGGGGGGAAACTGACTATAAGAAAACGAGGAAGCTTAAAAATAAAGTGTAATTTTGTTTTGTTTCAGGGGCCTTTAAGACTTAAGATTAAACTGTATCTGAGGCACTGAAAATATATTTGAAGT
TCTGATTAACAAATAAGTGGGGTATTTCCTAAGGTGACCATGGTGGAACCTTAGGCAGGAGAATGGAAACATTGGTTGAATTTTCAATAGAATTAGACTTAAGAAAGTAAAAGAGAAATTCTGTTATTAATAACTTGCAGTAATTTTTTTGTAAAAGATCAAATTACAGTAAACCCATCTTTCCTTAATGAGACTTTCCTGTTTAC
CATGTTTTGTGTTGTTTTTCCCTGAGTTTTACTTTGTGAATGAACTGGGGAGTTAACCTCTTTTTGCCAAAGAGGAGAAAGTATGTGTCTTGTTTATTGAAAGAAAACATGGACCAAAAACAAACAAAAAATCCTTTCCTTGCAAATTGTATTATAATCCTATTTGTGTGAATTCTATCGATGTTAAAGTAGGGTGCTGAGAGCTC
GTCCCAGGTCAATGTACAGAACTGCAGCCAAGGAGCTAAGATGTAACAGAGAGAGAGAAGAGCTGGTGAACCATATAAAACTCAAAAGATTGTCTACTTTAAGAAATAAAATACCCTGAATGGAGCCAAACTCTGTCCCTGTGTGCTGTGTGTGGCTCGTGTGTGGCTGAGCTCGGTGACATCTAGAGAGCAGCTAGAGACACCTT
CGTGTCACAAAGAATCATGAACCCAGGTGTATTTTACATAGAAAGTGCTCAGAGCTTGGACGCAGAGAGCGTAGTGCTCTTGGACACTGAGAAAGGAAATAAGAAATGACAATATTGGTTGATGCAGATGTTTGCTCTAGAGTGTGGGCTGTAACTCTTGACTCATCTACACTGAAATGTAGCTATTGGTTACAAGATTCCCACTG
TAGACCATGTCTAGTTTTGTCTGTGGTTTCTAATACTGGTTATATAATGCCTCGGGCACTTAGGAAGACCCACTATACTGTATTGCCTTTAACTCAGTGAAAGAAAGGAATAAATATTTTAACCTAAGCCTGTGTGTTGAATGAATGTGGTTAGTTCTAGGAAGGAACTGTTCTGGTTTAGAAAATGTGTTTGGCTGAGGTGGTGG
CTGGGAAGGCTGGGACCATAGTACTCAAACCCAGAGTAGGGGAACATTCACTTACCTCGCTTGGCCTGGAAATCTGTAGGGCAGTGCCCACTACTTTCCAAAGAAATAAAAGAACGTTATTTTTTAACAAAAGTGAAAATTTCTTTGATGGCTGTTGGGGAAGATTGGAGCAGAAAGTAGATCTCATGCCAACAAAAGGGTAAAGC
CAACCCACCCACCCACTCCTTTCAACAAAAAACCAGCTCCGACTGACTCTGGTGTTGGGAGGCCAGGCTTCCCAGCCACCGAAGACTACTTTTAGTAGAAAAGAAATTGAATAATAAAATCAGGAGTCAAAATCCACCGTCGTCAAGCCCCTCTTTCTAGCCTTTTCTACTCCGCTTGGTCAAGGTTTGTGGCCCAACTACAAAAC
AGGCAGTTTTCAAGTTATGTGACAGAGGGCAAAGATGGCCAAAGGGTGCTCTGAGTTTTGGGACGGTCACATGACACAATCCAGCACTTGAACCTGAAAAAAGAAAAATAAAAGCAGTCAAAGAGTTCAATAGTTCCATGGTGAGCTCTTCCCCCCTACCGAGCGCCACGTCCATACCAGGGAGTCCAAGAGCTCAGGAGGCTGGC
AGAACAGATTCCTAAAGGTTGTCCTCTGACCCTGTCTACAGGGAGTTGTAGCATATAACCACTCCATACACTTAGGCAAATGTATGTGAATAATTTCTTAAAGAAATAAAAGATGAACTAGATTTATTTTATATGTGATGTTTTTTAAACCAAGCTTCAAGGTTCTTGTTTAATAGATATTCATTTTATTTGATTTTTCAAAACCT
AAGGAAAATTATCTAACAGGTACTGATAACTAGAATGAGCCATATATTCATGGTTTTAAATTTATTTTTTATTACAGGTTGATTACTTGCTTGAAAAACTAAGAAAATAAAAATGTGAACCATGGACAAGTTCCTTACCTGATTCAGAAGAACTGTTGGTTTGTTCTCTTTGCAGGCTAATTGCAGTCTGAGGTTTGCTGACTCAT
AAGGGAATATCTGATTTTTTAAAAACTTTTATTTATTATTTTTAGTATATTGTCTGAAATATATTGATTTTTTTCTTTTAATGTGTCAAATCCTGAAATAAAGAAATGTATATGTTTTGTGCTATTGGGAAACAAGGCTCTTTTGATTTGTATAGTTTTTTATTCATTTTTTGCCCTGATTATTTAGGGTAATATAATCTTTATTT
GACAAGTTATTGTTTGCTTATTGGTGTAATGCTTATCTGAGTATAACAACTTCTGGGTGGAGTCTTCACATTGTTATGTAACATTAGAGTACCTTTTTATAAGAAATAAAATATGTTCTTGAAATTGCTGGTGTCTTAAAAGTGCAGTGGAGGGATTTCTCACACTAAAATCAAAGTACCTCACCATTTATTTCAAAATGAGTTTA
TGTGTGTAACCCTTTTCTAAATTAAGTTACTCCCTCAGGATTTCCTCCAGGTTTTGTTTAACTGATGCTCAGTGAAAGTCTCTGGAATGCTCTGTTTAAAAAGAAAAGCAACTCACATGGAACCAGCAATACCCTGACTTGGTGCCGTATGAAGGTCCTGGGGGGATGGGAGGGAGCCCCTTGGCCAGAGCGGCTGCTAGGAGCTG
TATGTGTGCACTCCTGATGCCCTTGGAGGTCAGAAGAGGACATTGACTATCCTGGAACTGGAGTCACAGAGAGTTGTGGATTGCCATGTGGTGCTATTGAAAGAAAATAAAACTTGAGTCCTGTGATTCATGTAATAGCCCAAAGAGTTGTTTGTGAGCTTTGAAGCCTGGGACTGAGAACATAGCAGAACAGGCCAGGACATGCC
GCCATGCAGAACTTTGACACAGCGCAGGGAGCATTCAGTCAGCACCCAGGGCTCTGGCTGGGATACAATCCTGTATAGTTCCCATTTTTATGTAATCCTCAAGAAATAAAAGGAAGCCAAAGAGTATATTTTTCTAAAACATTTACAACAGACTTCCTGCCCTTCCTCTCCCACTTGAACTGGCCAGTCTGTGTCACAGTCCCTTC
AGATGAGGAAGGAGGGGCCGTCTGGAAGCCACAAAGTAGATACTAGAACCAAGAAGAGGGTTAGACCACTTGTATGAGCATTTACCTGACTGAGGGCCTCAAGAAATTCCAGTACACTTTTTATCACCAAATGGCTTAACCTCTTTTTAACAACATTGGGTGCTGTATGTTTTTCTAAAGTATCAAAGCTCCCTCCCAGGAATGTC
AGGAAATAGAAAAACAAAACGGGAAGCCAGTGCCTGATGAAAACGGACACATCCCTGGTATCACATAATCTCCTCCCAAGTGTGTTTTGTGTTTAAGTGTAAGAAATAAACAAAAAAGGTCCAATCAGGAATTTGTTTTAATCTAGCTCTTCAGTTTATTTATATTCATAGTGCAAATTTTTCTGAATCAAGTTCATTGAAAAGTC
AGACAGTTCTTACCTTAACACGTTGACAAAATTTGGAGGCAGAAAATAAATTCTATGAGATGATGAGACCTCCTACGCTACATGACAGGTGTGCCTTTTCAAGAAATACACTGATACCTAATTGTAACAGTCACTTGAATTTTTACAGTGTGTAGTCATTCTAGAGGTTGTATGGACATTCTCTGTCCAACGGTGGGCTGCTGCAT
GATCGGAATTTAATACTGAAAGTAATTCGCATTTAATTTTTTTAAGGACTATGGCAAAGAATCTCAGGCCAAGGATGTCATCGAGGAATACTTCAAGTGCAAGAAATAAATAAATTTTGGCTGATTTTTCTCTTGTATTTCTTGTTTGCTGGTATAAAATGGGATGTGCTTACTCAGGTGATAGTGGATTGGAAGTACCTGTCTGC
GTACCTAGTCTGCATTTGCTACTGAATCTACTGTGTTGTCTCTAGAATAATACATTAGCTGTATTTTTCTTAAGTTGGTTATTTATTTTTAAGCTAACACAAGAAAATGAATATTAAATAATGGAAATCAAAGATATTGGAATTTACTTTTATTTTTAAAACACACACAAAGGCTGAATAAACTGGAAACAATCGATAAGCTTGTC
CCTAGGGGAATCATAAAAGGAGGGTCCCATTTCCCTTCGAGGTCAACTCCTTTACTCCTGCATGGGATACGAGTTGTCCCCAGAGCTCTGGCTTTCCCCGAAGAAAGCCTCGTGTGATTTGCATCAAGCTTGGTATCTGTGAGTTCTTGGGGGTCCGCCATGGTCCTGAGACTTGAGTAAGGGTCTCCCTTCAGGGATCTTTCAAT
GCACTGCATGTATAGATAACATAGGACCTGGTTGAGCAGACCAATGTAAAGTGGTCTTAGTGCTGACTTCCTTTTAATGTTTGGTTGACATTTGAAATGGAAGAAAATCTATGGAAATCTGCATCCAGTCTTGTCACTTTGAATTTCATAGTCTGCCATTAGAAGAATGTATTCTATACTGAATTATCTGGCTAGCTGCAATGAAA
TAGCCACATAGGTAAGCGCCTACATCCTGCACATGTGGGCAGTAGTCTTCCCCTTGGACATTGCCTTAAGCCTTCATGTAATGAGAATCTGCTTTTATTGAAGAAAACACTCCACAAGTGTCCTTGACTTCCTCATTGGGTGTGAAGATGTGCAGAGGACACTTGCTCCATCAGTGTGTGTTCTTCCTGCCCCTTCCCCCCTTATT
TTTGAAGTGCTCCTTTGTCTTGTGCATGACCATGGCTGCTGCCATCTTTGGAGATGCCTGTTGGCAGTCATATACTTGTTTGTTCTTATTACTGTAGGGTAAGAAATGAACATGTTTTTCAGAGAATCTAGGGCTTTCTGGCTGTTGGCACTGCCTCTCTGGATGGAGTAGGGGTAGATCACTCCTGAGCCCTCTCCTGGGCCAGA
TTAATTTGATAGCAAGTTGATGAACAATCTTTCATACCTAAAGTGTTCAGGAACCCAACTCGCATTGTGAATTACAAATATATTCCTTTATGTGATTAAAAAGAAAATAAAGTGAAACACAGTGGCCTCCTACCGTGGCTATGTGACATGGTTTACATGGTGAGGGGTAGATATTGAGCTGTGGCCATTGGATGTGACAGGGAAGA
TTATGAGGACCTAGGAAATCCAGTCGTTCCCAAAACTTTTCTAGGCATCCTGAGCATATTGCAGGGATTATGGGTGATTAATAAAGTTAATAGGCTCAGTAAGAAAGACCCTGCCTGCCAGGGGCACTACCTGACTCGGGGCTCAGACTCAGAGGTAGTGAGCGATTGCAAACATTTTATAAAAAGTTGAAGCCTGTAACTATGCA
CTGTGGTTGGCTCTGGGCTGGTGGCAGCATCCTGCTTGCCCCAACTCACAGGATCCTGACAGCAGCTGGGAACCTCAGGGACTCCTGCAGCTTTCTCTGTAAGAAATAAAGCTCCTACTATGTCCCAGTACCTCTCTGCTCTGCTCCACTTCCCCAGTCACTCTGGACCCCAGGGTGGGAGGGCTCTCTTGCCTGTTGGGACATCA
TTTTTGGAAGAAAGAGAAACAGCCCTTCGACAGGCTCAGGAGGAGAAACATAAACTTCAAATGTCTGTACCTGGGATTCTTAATCCACACGAAATTCCAGAAGAAATGTGTGATTAAAATCTGAAGTCATGCTAGGCTTTTTTCTCTCTGCAACATTTGTTCCTGGAAGAAAAGAGCAGATGGATTATTTGTCGACCAAAATGATG
CATGCACGACAAGATACCATTGTTTGAGATGGTTTTTATAGTCACTTTCTTTTTCTTTAATTCTCCTTAAAAGTATTTATGTTGGACTAACTGATATAAAAAGAAATAAAAACAAAAGGTAATTTTTTAACAAATTGTTACAGTCATTTTAAAATTGTATGTTGGCCAAGTGTTACTTTTTCCCTGGAGAACTGTTTTGGGGCTTC
AAAGATGACATTTCAGTTATAAAAACTGGTATGGACTGTGGTCTTAGTTTAGATGAAGAAAAAGTCGAATTCAAACCGGGAGATCAAGTCATTTGTTATGAAGAAAATAAAGTTCCAACTAAGACTTCCTGGGATCCAGGATTTTAAAAGCACATTAAAAATGGTAAATGGGAAGCCGGGTGTGGTGGTGCACGCCTTTAATCCCA
CTACAAACTGCTTCTGGTAACTGGGGATGTCTGATCCTGCAGTAATTATATCTAATACATATAATGAAATATATATTGTATATTTACCCTTTTTTCAAATAAGAAAGTGAATAAAAACGATGACATCAAGTAAGTTCCTGGCCAGTGTGTCAGGTGGTAAGGCTCTTCTGGGCAGGAGTCCTGCGCTGAAGCCATATGTCTGGCTA
GAGAAAGTCAGGTTTGAATTGTATCAGTGGGCACGACTGGTGCTGTTTATTAACAAGATAAATCTATTGATCAATTTCAGAATTTGTAGAATCCCAGGTAAAGAAAAATAAAGATCAAGGCCACTGTGTAACCTCTCTGGCAACTCCTTGGTGTTCTTCAGAAGAACTTGGGGACCTGTTTGTCTGACATACCGCAGTTTGTCTTG
CGAGGGAAGGGCACTGTGGTGAAATAAACCTGAACTGTTTTATTGCAGTAGTTTTTTTCATATCTGAAATTGTATTATTTAATATTTTGAATAAGATTTTAAGAAATAAATGGTAAAGGTATAAATCTGCTTCTGTTAGTGTGTTCTTTACAATGCTGACTTGAGTGCTTACAGAAGAGCTGTGCTGGCCGGGAGGAAGTGAGCCT
CACCAACTCGCCCCCAGTCACCACTTCTGCCTCCCAATCCTTGAAGACGAGACTTTGGGGAGGGGTGAGCAAGGCCATTTCTTTGTTTCTGAGCATAGGGAAGAAATAAACCTTTTAATAGGCATGAATGTGTATGTGTTCTGTCAGCGGAGTTTAAGGGGTGTCCAGTGTACCCATCCATGATGCTTTTTTCTACATCTGCAGGG
TTAATTTTTATATGTGGATATTCCTCCTGTTGGCTAAGGGGAAGCTCAAGTGGTGTCTTTTGTGTTGTTAAATATACATTATATACTTTGGAAGAAGGCAAAGAAAGGAGTGTCATTATTTTGAATGGTACCAATTGTATGGTCTGTTGTACTTGAGTTCAACTTGCTTTGTGGCCACTGTAGGAAAGAAACTGCTGTCCATCTGT
AACCAATCAGAAACTACTTTAACTAAATGTACTAACCTTTTTCCCTCCTAATTTGCTTTGAAAAAGTTTAGTAATTCAATTAAGCGTGATTCTATCTTAGAAGAAATAAACTCAGTATTAATTCATGTCTAAATCACTGGGGTTGAGACTCCTTCAGCCTCCCTGGTTGATTAGAGATTCTGAGAAGCAGTAGAGCTGGCTGGGAG
GTGGAAGGAGAGACCAACGCCTACAAGCTATCCTCTGACTTTCACACAGGCACATGGCATGCATATGTACCACCGAGACCACACCCCGAAAATAACCGTAAAGAAAATTACACTAGTTTTAAGTCATAGTAACAGTGAGCCATATTTTTTATAGTCCTTGAAGGCCGGCAGTCATTACAGCCCTGGGCCACTGGTGTGCCTGAGTC
CTTGGAAACTCATATAGCTGGGTGTTTGTTGAAGACTCTGCATCTCACTGAAAATATCAGAATATTCATGTATTTTCCTTGTCCTTGAGTTTTCCTATGAAAGAAATATATTTTGTTAGATTTGAATTATCGAGGCATTTATTGTGTACTCTTCAACAGTGCTAAATAAAACAACATACCAAGCAAGTCTAGTCATTAACACCCCT
CTAGGTACTGGGTTTTGCTTCTCTTCCACATTAAAGTTTATTGGGACCTAAAGTGTGAAAATTTTACTAAGCAAAATCACCTAATTGTGTATTGTACCCAAAGAAATAAACTTTAAAAGGTGATTCCCAGCACGCACTGGCTTCTTGCACTTCGTGTGCGCACTGTCTGCACCTTCCTGACCCTGAGGCCTTTGAAAGAGGTGGCT
GTCGTTATCACCAGGCTAAAGCTGGACAAGGACCGCAAGAAGATCCTGGAGAGGAAAGCCAAGTCCCGACAAGTAGGAAAGGAGAAGGGCAAATACAAGGAAGAAACGATCGAGAAGATGCAGGAGTAGAGACATCTCGTGCACGGCTTTCATTAAAGACTGCTTAAGTAGTCCTGTCTTGTGTGGTGTTTTCCAAGTACCTTGTT
GACAGAGAGGAATGTCCTATGCCAAAAACTTTGCCATTGTGGGCGCCATGTTTTCATGTACTGAGTGTCTGGTAGAGTCTGTAAGTGCCTCTTGCATTTTAAGAAACCCCTTTCTGTTGCCACTGTACTCTTTTAAATTATCTTTTCTTTAAAAATCAGGTTAAAAACGTGTGTGTGTGTGTGTGTGTATGTGTGTGTGTATGAAT
TCCCCCGCCTCCTGCTCCTCCCCCTCGACCGCCTGCCCACTGTTGTAAAATAATCAGAAACTTGTTCTATTTTGTGGCAGTGACAATAGTTTTATATTAAAAGAAAAAAATACAGTTTTCATACAGCAAAATCTATACAATATCATTGTTTTATTTAATATAAAGATCGCTACCCACTCCTTTCCATGGTTCCCACCCTACAAGGA
CAGGGAGCCAGAAACAGGGTCTCCATCACACCCCGAGTAGGCTCTGTGACTCTGGCTGCATTGGAAAATACACATGATCACTCACTTGAGTTAAGTTGGAAAGAAATAAATGGTGTAGTGTAATGTCTGTGTTTACTTCTCAAATTGTATTGCTAGATATGTGGCCTCAAAAAACCAGGTGAATTATCTTCCAGAATATGAGGGGT
TTCGTTTAGTGAAAATAGATTTATACACGAACCATCTTGTTTCCCATCTCCTGCCCTTGTTTTGTTACTGAAAAGATAAAAAAGAAAAAAAAAAAAAAAAAAGAAAAAAGAAAAAAAAATCAGGACAGCACTCCCAGGCCACTTTGGTCTCAGTGTAAGATCCCTGTTAACTATCTGGAAGAGAAATGGAGCCGAGGCCTGTGGGC
GACTGAAAGGGAAGTCCCCTCAGAGAGTCTTATTATCAACACTTTATTTTTTGGTTATTGGCTTTTCTTTTCTTTTTTTGTTTTTGTATAGACCAAAGCAAAGAAAATAAAATAACACAGAGATCCAATGGAGGCTGTTAAAAGCATTATGGTGTAGAGGAAGTAAGGGGCATGCGTAATAGGTGTGACAGACCTCTCCGTCCCTG
AGGGGGCCAGTGCTGAGGACTAGGGAGGGAGGGAAGCCAGGGGTAGACAGGGAAGCAGGCAGCTTGTGAATTTTTGTTGTATTGTTTAACTTTATTAAAAAAGAAAAAGAATAAAATGTTTTGACCGTTCTTTGGTCCTTGGCTTTGGCAGCTGCTCTGTACCTGAGGTTCTTCCAAGAGCATAGGCACCAGGTGTTGTATGAGTG
TGGACCCTTTTTTTGGCCCTGCAGGGACAGGGTACACCCACACCCGAGGGCAGCAATGGGTGTGGACAGTTTTCTAGTTTGTTTCTTAATTTATTTGTAGAAGAAAAAAAATCGTTATTTACACAAAGCCTTCCTGTGGGAGTGTTGTCGGTGGGAAAAGTTGGAGTTCCTTGGCTCAGAACAACCCCCCCTTTCCAGGACACCCA
AAGTCATGCAGATGTCAGAATTGTTATGATGTAACTGTCATCAGAACGAAGACTCTTGGCAGCTATCCATTCTGTCTGCTTTGATGCTGATAGCCTCCTAAAGAAATAAAATATTTTAATAGTTTAAACTATTTAGTGGCAGTGGGGGCGGTGCTTATTTTTTTTTTCCCATCTCATATTAAGATGAATGGTTTCTTCTTGGTTCT
CTTTGCACAGCAGGCCAAGGGCTGCTAGGAAACCTTCCTTCATAACCTTTGGGCCCAGGCCACCCTGGAGGCCCACAACTTGTCATTTGGATTTGTTAATAAGAAAAAAATAAATTAACAGCTTGGTCCTGAGGCTGCTGAACCAGCATGTCCACAGTTTTTGGCACAAAAAAAGGTGTCTCCCCCCCACCCCCCCTTTGGAGTGC
AACATGAAGATTATTGCTATTTTTTTCGTGGCCAGCCATCACCACAAGTATTTCAATAGAAATGATAAATTGCATTCATGTTTCCTATTTTTCATAATGCAAGAAATAAATGACTGTTGTGTCTTTAACTTAAACCACTATTTATTATTAAGTTATTCTAGGATGATTAAAACGATCAAAAGAAAGGGCCAGCGAGATGGCTCAGT
TTATGTAAGGTTTTTTGTACTCAATTCTTTAAGAAATGACAAATTTTGGTTTTCTACTGTTCAATGAGAACATTAGGCCCCAGCAACACGTCATTGTGTAAAGAAATAAAAGTGCTGCAGTAACTGACCATTGTTTTTCTGGTTTGGCACAGGGCTGTGGGGTAGGGTGGAGTTGGGAAATGGAAAGGTGTGTCTGGTTGCCTAGC
TTTGCCACTGCTTGTCCCCCATTCATCTTTGTCTACAAAGTTAATTACGTTCTCATGTTCTGGCATCCACATAATTCTTGTTTTCTCTGACTTATAGCTAAAGAAATTTTTGTGGTTTCTCTGCTTATGGTTTTGAGTTACTCTTTGTTCAGTAATGCACTTTATTTTATTGTCCAAAGAGAGTCAAGCTAAAGCTACCACCTTGG
TCCTGCATCACGTGGCTAATAAATGTTATTTTTCAAATAATTAAAGATGTTAAAATATTTCTCATGTGCAGTAAAAGTAAAAATGTAAAAGAATTCTCCCAAGAAAACTGTTCTCCAAACAGCATATTCTACTAGTGTCTGTGTGTATGAATTTGATTATTTCTTAAATTGTTTTAGAACACATTTCATTAAACATGTAACTTAGA
CATAGTTCTGAGCACTATTAGTATCTATCTGACAAGTATTGGGAAGATCAATGGAAAGCTAAATATTCTAAATTTAACACAAATATACTTCTTTTTAATTAAGAAAATAAATAAGATTTTTCAACATAATTTGAATTTTGTCTTTTTCTTTTAGTAGTTTTTCTCTTTAATTTTGATATTTTTATTTGTACTTTCAGTTTTGCTCT
GTGCCTGCTCCAGGGCAAACGGAATTACAATTGGACTGCAAGGGAGTTCCTGTCTGTAAAGAGGAAAATATGAAATTCTGTTGGCAGAAGCAGCACTTCGAAGAAATAAAAGGTTTACTTGAGCTTACCGCCCAGAATGCTTGAATTAGTTAGGTTTTTATAAGGACATCCTTTTTAAAATAGAAACCTGTCCTGTTTACTCACCT
AACTAATGCTATCAGAACTTTATGTGCAGAAGAAATTCCAGAAGTCCTAAGGTAAAATTAAAACGTGAAAGGAACTCATTTAGACTGTCTTAGTTCATGGAAGAAATAAACACAGTACCAGCCATATCGTTCACACACGTGGCATATGTAACTTTTAATAAACCAAAAGAAAAAGTCCCAAATATTCAAGTGAAAAAAATCCAAAC
TCCGGCCCAGCCTGGCTCTGCTCAGAGAGGAGAGAGAAGGGACCCAGGAAAGCAGGAGAATTAGGGCAGGCACAAGGTTCCTGGTTAATCCCCAGTGTGGAAGAAATGAATAAAGGAATTTTTTTGTTTATTTGTTTGTTTGTTTTTTGTTTTTGTTTTTTGTTCAAGACAGGGTTTCTCGGTGTAGCCCCAGCTGTCCTGGAACT
TCCTGTTTTTTGGGGACTGAGCCTTCATTATATGTTGGGATTCTAGAGTTAACTGCCTAGAAGCCAGACCTCAATGCTCTGAACCTGCATATACCAGAACAAGAAACCCTTAAATTGTGCATTTACAGTTTTTGCATTTGTTTTTATTACCTGGTTAGGCATGGCTTTAAAAGTGTCTCCAGTAGCCAGTCCAGCCGTGGAGAGGT
AAACCAGAAAATGTTTTAAATTTATAATTCCATATTTATAATGTTGGCGACAACATTATGATTATTCCTTGTCTGTACTTTAGTATTTTCACCATTTGTGAAGAAACATTAAAACAAGTTAAATAGTAGTGTGCTGAGTTTTTTTTTGTTGTTGTTGTTTTTTGATTTGTTCTTTTTTTTTTCCTTTTTAAGATGGTTGTTTTAAG
ACAATTTAATATATATTTTTAGGATTTTGTTATTTAAGAAAATGGAATGTGATGGTACTTAACTTTTACAAAAGAGAGAAAATGTTATTTTTACTGTTTGAAGAAAATAAATATTCTCATTGTTGTAGAAACCGTGGTGAGGCCAGGCTGTCATTTTTCCAAACTCTTGGGTCCAAACATTCCTCCCCCCCTCAGCTTCCCCAGTC
ACTTTGTCACTTATTTCCTCACCTGTGCAAGAGGGACTGCGAAGTCTCTGCCAGGTGAGAGCCTCATTTCCAACTGCAGAAGGTCACTCTTCTGTTTATCAAGAAAGTCTGCAAATTCGATTCTAAAACCAATTCTGATCTCCGGCTTTATTTTGAATGTACTTCTGTAAGTTCAGTTGAGTAACTATAGACTTACTGGTCTGGTT
TCTTCCCTCAAAATAGTCAATAATCTAAGAGACTAGAGAGAGGGCTTGGGTTAAGAGCACTGGTTGCATTTCCACAGGATCTGGGTGGTTTTAACCCCACAAGAAACCTAAAGTAAAACTATCCAATAGGAGAATTAAAATGGCAACTGTTTTCTTCTTATGTGCTCTTTTCTTTATCAACTTGCTAGTACTTGAATATTATCATT
ACTTGCTTGGGTTTGTGACACCAAGAACCCCTTTGTCAAAATGAGTTCCAAGTTCTCTTCCTTTTAGGTGGTGGTTTCTTCATTGCTGTGACAAATGCCTAAGAAAATCAACTTAAAAGGTTTATTTTGGCTCGTGGTTTCAATAGTGTCACTTCGTTGTCAACTGGCTCCACTTTGAGCCTGAACCAAAATAGAAAGACACAGGC
ATCAAAGACTCTTAAGACTTTGGAACAGAGTTTCTTTTTCTGCTCAGTGCATCACCCAGAAATAGTAAATGCAATAAAACCATTTGGTCACACCTTGGAGAAGAAATAAACTGTGGAAGCTCTTAGTTTCTAAATAGTTTTCTTCTATCCTTGTGTCTGGAGAGGGAGGCGTTGGGTCTCTGTGGTCAAGGGAGGGAAGCCTTGCT
TGGGAAGGATAGCATTTCTGGGTTCCTGGGCGGATGGGATACACACATAAACATGGTCATCATTGGGTGGAGTCATTCATCTATCACTGTGACTTACAAGAAGAAAAATAAATTGCTTTCAGAACCATGACGTGTAAAGGCCACTATCCCCTTGCAACAGAAACCCTGATTTATCCGTCCTAGAGATACGTTTTAGCCTCCAGTTC
TTCCTTGCTGAATTGGATTGTTGGCTTGTAATTCAGAGGTACAAAATTAGTTGGTAATTACACTATCAGATGTTGCCAGCCTGAAGTGCAATCACCTAGAAAGAAATAAAGCAGATAAAGCAGGCCTCTCTGACCTCACCCTTCGCTTGGGCCTTCCTGCCCTCAGTGATGAGTCCTTTTCCCTTTAGTGCTTTCTTTGGGATGGG
GAGAGACCTAGAAGTCCATCAGGGTCTCAAGTTTTCTTCCTTTGTGTCTACCGAATGTTTCCAGTGTGGGTTGAGGTCAACCTAGCTTGAGGCCTCACTGAAGAAACACAGTAGTACCTGCATGAATAGTGTCCTGGTCCTGTGTGTTACCATTGGTTCCTAAACCCCTCCCTCACACAGTAATTGGGCCTTTGCTCACCCATTCC
ATGCTGCTTTAAGCACAAATGGAATTAATGAAGCACAGTTGAATAGTCACTCCTTCAAATTACTCAATACCAATCCCCTTATCTCTTTTAAGACATTAAGAAGAAAAGAATGTATTTTTTATAGAGTTTTTGTTGTTTTGTTTTCTTCTGGTGCCGGAGATGAGACCAGGGCGTCATGCATACTGAGCACGCACTCTGCCACTGAG
TCCTCAGGATGCTGCCCACTCGATTGTTACTATGTTGCTATTTGTTGTGTTTACAGTTTGCATTTTGGATGAATTAGTTGGGGTCACCAAACATTTTTAAAAGAAACATCAATAAATATTTTTTTAATCTAACTTTTACCATCAGGGGACCCTGCCTGAATCTTTGCCAGTCTGGAAAGAAATTCTAACAAAAGCAGGAAAGTTAT
CTGTCCCATGCTTTGCATGATTGCCATGGTACAGCATTGTTTCAAACTGTTCACTGTGATCTGTGGGTCTTTGAGTTTCAGTGAGTTTGCTGAAATGTCGAAGAAATATTTCCAAACTTCAATGTTCAATGAAATTTTTGTTCAAGTTTGAAATGGAGAGAGCAGCTTTAAAAGCCTTTTACAAATTGGTGAGTACTGGCACATGA
TGCCTGTTAACTCCAGCTCTAGGGATCCAGTGCTTCCTATGCCTCTACAGTTACCTGTACTCAAGTGTCCATCATACACGTAGACACACAATTAAAAATAAAGAAATCTTTTAAATCTCCCGTGGAAAAAAAAGACGACTTCAATACTACTTTTAATTGTGAAGTGATTTTTAATGTGGTAATACTAGCCAGAGTATTCCCAGTTT
AGATAACAGAAATAACAGTCTTAAAGGCTGACTGGGAGGCCATGAACTGTTCACAAGGAGCACGGCTCTGCAGGCGTTGAATATTTAAAAGCATCTATCTAAGAAAGGCTGTGTAGTAGAACCAGAGGCGCCTTCTTGCTCTTGTTTTATGATCAGGGTGGAATGTGCCTCCTGATGTATGAGCCTCATTAATTTCCATTTTAAGG
ATTCTTTCTCCAGAGGTGGTCCAGTTGTACCAATGATACTATTCCTTGCACTGAATATATATAAACACTCTTCAGTGTTTATATTGGGGAAATACTGGGAAAGAAATATATTTGTTAAGGATGAAGGCTGTATCTGTTGTCTTTATAAACACTGGTTCATTTCTTTTGAGGGTGGAATGCATTTTTCTTCCTGTTCAGTGCTTTAT
GGAGTTCCTGAGGATGCAGTACCTTTCTTTCCTCCTTAAGATTGTGAACAAATGTGATGATGATTAAGATGTTTCACTGTGATTTCAACTAACTATAGCAAAGAAAGGACCACAGCCGAGAGTCAGATGTGCAACTCCAAAATACTGTATTTTTCAAATCAAATAGATGTCTACACAATTGGAAACCTTTTTTTTTCCCTTTGCTG
TTTGGAGATGAAAAAGTCCTCACATGGCATAGATTTAACATACGTGCACTGATACTATCCTTTCTCTCCCAACCTCCTGATGTCCTCACTACTCACTGTTAAGAAAAGTATTAAATCTTGAGTTAAGAGACCACAGACTTGCATTCTTCAGAGAAAGGACTGCCCCTTCTTGGTCCTGGCAGTTTGTGTCCTTCCTGCAATATGGA
ATGTGTCCTCAGTGTCAAGGCTGCATAACAGTATTTACTCTGCTGGTTATGGGAACCGTGGATGGTCCTTTGGGTTCTGACTCTGGCTCCCCAGCTTGTAAAGAAACTAAAACTTATATTACCTCTTAAGTCCCTTCTTGCTTTGAGCTTTTTTGAGATTAGTTTGCTTAGGGCAGTTGGGATCTTAAGTCAGCATTTGGCTCTAA
AAGGAAACAGAGTGCCTCTCTGCATCAACCCGCAGTCCGCTGCCTTTAAGAGCTTTATTAGGTAACTACGTCTGTATGTAGCTCTCACCACTTGGAAGTAAAGAAAGGCTGGTGTGATTTTGATATTCAGCATATTTCTGTTTTGTTTTGTTTTGTTTTGTTTTATTCATTTTGCATGTATGTATATGTGTGGATGCTCAGAAGTC
CCAGCCAGGGCCCCTGCGCTTCCTGTGCAGACAGGAAGCTGTGTGGGAGACTGTCATTTGGGAATTTGATTTTTTTTTTTCTGTACGAATTTAAAAAAAAAAGAAAAAAAAGAAACTTCATTGAATTACCTTGCAGTGGTGTTGACTCTTTTATAGACTGTCTTTAGCATTGTGCAATTTAAGAATAACTTAAGGATCTTGGACTT
CACCTGGATGTTAGGATTGGTGCAGCAGCCAGCAGCGGCCAAGCTGCCTGCAGGGTTGGTCCCCTGTCTTTTCAAGTAATTTTCATATTAAACAAAAACAAAGAAAAAAATCTCATAAAAAGGAAAACCCCACCAAGCCCTTCTGCGTCTTTTGTTCCCAGTCCCTCTCCTGGTTTAGTTAGGGCCATGAACCTAGGCTGCTCCAA
GGGACAGCCAGGAGGGGTGTGGGGGGCTGCATACAGCTTGCTGCACTCTCCGGTGTCCTGTTGTATCTCTGTGTACGTGATGCTTGTGACATAGCTGTTGAAGAAATATTAAAAGGTCAATGCGTACAGCAGGTGTAGAGAGTCCGTCAGTTCCGCTTCATCACTTTTTTTTTTTTTTTTTGTGCCCAGAAGAATATAATAAAGCT
GTTTAGTAATATTTCAAAAATAAAGCATAATTTATATAACGAACTTTCTGTTTAGAGACAGTTTGGTTGAAGACATGTTCAGATTATTGTTCCTGTAAAGAAGAAAACAATAAAGAATTTAATTGTAAAATAACTCCATGTTCTGATAATTCTTTTTTGCTACAGTGATTATGGAAGTAATTAAAAATGTTAAGCATTACGACTCA
TTCTGCTTGTACTTTGTCCCTATTCTATTATTGATCCGAAATTCCCATTTTCTTCCCTCTGGCTATGATGTGTGGTTGGATAATATCATTTTCAGAATCAAAGAAATCGTTTTTGAAAAATTTAAGGAATGTTTTTTAAATTGTCTTTAAATTTGTGTGTATACTTTTCAGATGAGTTTATATTGAGTAGTGCTATGCCATATACT
GTATATGGCAAGGCACATGCTGCAAGTCATTTCTCTAGTAACTCCTGTCCCCAGTCACTCGTATATGTGTTTGTAATCCCAGGAAACTTGGGTTTTACGTAAGAAAATATTAAATCCAGGAAACACAATTTCTAGAGCTTTTGAGCAGAAACTTCCAAATGGAAACAACAAGCAAACAGTGTGGCCCTCGATCCACTGGTGTTTGC
AAGTGGCTTTTTAGCCATATCCTCCTTAGGGTAGAGACTATTTACCAAATGTGAATTCTTCTAAGTGTGAAGTTATGTAGAAATTGACTGTGAAATGTCAAAGAAAAAAATAAAAGTCACTTACTTGAAAGCAATTTGGTCTATTTGCTTTGTAACTGCTTAAAAATTTTAAGGCCTGGGCCTATAGCCATGGGTAGAGTGCTTGC
CTGCACCCGACTGTGTCGTAGAGCTTGATTTCCTAAGGATTCATAGGAAAATCACCTCATCATCTGCTAGTTGTATTTTTGTATAAAATATATATTACAAAAGAAAATAAAAGTAAAGGGAGGGCTGGCATGTGCTCAGTGGTAGCATGCGTTCCAAGCCTGCGCAGGTCCTGGGTCCACTGTCAGTACTGGAAAAAAAAGATAAT
TTACAGAAAGTGGTGCTCAGTTGTAGAATGTATTGTACCTTTTAACATCTGATGTGTACATCCGTGTAACAGAAAGGGCAACAATAAAATAGCGATCCTAAAGAAAGATTACGGCAGAAAGAGCTCTGTAAGCACAGCCTTATTTTCTTCTGTTGTCCAGAATACTTAGAATTCTTGAGCCTCCCAGAAATTGGAAGCAAATAAAG
CCTGTGCCTCTGTTTTGTCAGACACCCTTGGTTTCCATGGAATCCGGAGCAATAAACCTTTAGAGATTTGAGGTGACAGAGACCCAGACTTAGAGACAGTAAGAAATACACTCTTGGCTTTAGTTTAAAGAAATAATTTGTGAAGTATTTTCTTTATTTAATAGGATTTTTTCCTTTCTAAACATTCTTCAAAGTTCTAAGCTAAA
TGTTCATAACCTTTAGGCATTTTATTACTGTGCTAGTGGTTTTAGTATCTATTGATCTTAAGTTGTTTACTGTTTGAATGTTTTAATATATGTGCCAAACAAGAAATGGGGGATGTTACACTTCAGCCTTTGCTTTTACTCGTTTCAATCATGTGGAATTTGTGTGACTTGATTTTCTTTCATGTCTTTCCATTTACACTACTTAG
AGTGCCTATGAAGGACTGAGGATATATAGAGCTTGGTGGTAATGCATTCGTCTTTCTTCCATAGTGCCCAGAATTCATTCCCCAGTGCCGTAAGACGACAAAGAAATTAAAACTTTCTTATAAAAATGTGCCTGTGGACCTGGTGAGATGGCTCCGTGGTAAAGGTGCTTTCTGCCAAGCCTGACAACTTAAGATTTTTTTCCCCC
ATTCTCCCTCAAATTCTTGTCTTCCGATCATCTTGCATATATTTTTTTGTAATTAAGTTGTATATGCCATCTTTGCCCCATGCCCCCACTGAATATTTCAAAGAAAAATATGGATGCAAATTTTGGTTGCACAAAATATTCTTGGTGTATTTTTGCATATTAAAGCCCATATTACCATTCCTTGCCAATGATTCTGTGAAGGCGCC
TCCTGTATAGAATGTATCTTTGTAAGCTAACTCTTTCAACCAGGTGTCTATTCTTCACAACCAATGTCAGTACAACTGTGTAACTCATCAGTATAGGAGAAAGAAAATAAAAAACCACATTGCAATTATCAAGGATAGAAATGTGATTTCTGTAGAGAACTTTACTGACTTTATACATATAAATGTGAGTCTGAAAACATGTCTGC
AACACTGTTGTCTGCAGAACTTCCTCTGATGTTTTATAAATCCAGCCTTTAAAAGCTCAGTTTCTTCTTCTAAGTGAATGTCATTACTCTGGTATACTGCAAGAAAGTAAATGAAGTTTACTGAAAAATGTTTAGTTTTCTATATTTAATAAACTTTAATTTGTTGAACGCCCCCGAATTCTTAAGCTGTCATGAATTTTCAGTTA
CGTGATGCTTTGTTTCCCGGGACAGAGCCACCTGAAGTCTGAGAGTAGTTATCAGCATGGCACTGTTAACAAGTGTTCTGTTTTCCAAGGCCGAGAAAAAAAGAAAAAGAAAAAAGGAAAAAAAAAAAAAAGCAACTTTCACAGCTGCTCCAGGTTTGGGAGAGGAATAGCTGGAAAGCCCTTTTGTTTAGAAGTCTGAGTGGGTT
ATGAATTCTATCTTCTCTTGCAGGTTGAAACTTTTTCTGGTGTGTACAAGAAGCTCACAGGCAAGGATGTTAATTTTGAATTCCCAGAGTTTCAGTTGTAAAGAAAATGACTGAATAAAGTGTCATTCATAGTATTTGGTTGTAGTAACTTGTCAAAATCTCAGGGCCATGGGTGCACGACAGCAGTAGCTTCTTGAATGAACTGA
ACAAAATGTCAAATCATACTATATGCTCTATGAAAATACAGTTTAATGTTCTGCCTATGTTTCTAAAGAAATATTCCTTGTGGTTCCACCTAATCTTAAAAAGAAAATACCTCATTTTACAGAACAATACATCAAATGTGGAATGTTGTCTGTTTTTACAATCATAAGAGTGGCAAATCTCACTGACAGATACACTGATTCACTGA
ACCTGGTTTTCTCCTGTGAGACACAGACAAGTTCAGATTTGATTGTCCACACAGCATTATTCACGGCTGAAATCATGGTTGTTGTTAATGAAAATTTTTCAAGAAATAAGAAAAATAAAACATTTTGTTTTTATACTTGGACTGAAGAAACTTTGTCATTATCTTGGATGATTTTATTTCATAAACTCATGATTATCTACAATATG
TCCATACCAGATGCATTTCTTCCTTTCTTACAATACCAACTGTATCCACGGAAAACCAGCAACTCAGCAAATGTTGGCCTTTTGTGTATTTTTCAATAATAAGAAATAAATCTTCTTTTCAAAGTTGGTGTCATACTAATCAAATTATTTCTACTTATAGTCTATGGTCTTCTTTTTAGGACAGTGAAGTTCAAAGGTATTTTCTC
ACGCTCAAGAGTTAATTTGATGTTGTAACAGGCGTTGTGAAATGCATTTGCACGTTGTGATAAAGACACAATGAGATGAATTGTGCAGAACCATAACCAAAAGAAATGTAAACTTGCTTAAAAATCCTTTCACTCTTTGTATTTTTTTTAAAACGGTTTTTATTCCTTAGATGTAAAATGACTACTTTTTTTTTTGATGTAAACTC
TAGGGTTATAGCTGTGGACTGAAGAGTTGCCTTCCAAAGGAAAGAGGACCAAATTGCTTACATGATAAAAAATAAGAAAAACCAAAGGAAAAAAAAAAAAAAGAAAGAAAAACCAAAGAGATCCAGGGGACAGTGAAGAGGGTTGGGGCAATGGCTCAGCTATGTAAGTGTGTGTGTGCAGTTCAATCCCGAGGACTGGAATTTGG
AAATCGGAATGATTCTACTCTTTTGGAGTAAAACTAGTGCTTACTGGTTTCCATTTGTATTTAGCTTCTGGTTGGAATTTGAAAAAAAAAAAAAAAGGGAAAGAAACCTAAATAAAATAGGTGAAAGCTTCCCGGCTACTCAGATGGATGTATAAAAATAGCAGTGATAAGGTTTTTTTTTTTTTTTTTTTTTAATCCCATGTCTG
CTGTGGGTGATTGGGTCACACCGAGGGAATTGATTCTACCCTGTATGCAAATTACTTCTCCACAGTTTATGTCATCTAAATGTAAAAGCTCAACTGTAAAAAGAAAATATCATTGAACAACAGCGTGGGCAAAGATTTCTTTGAATACAAGATCAAAGTGTGGGGGGGAAACCCAAAAATTTAGAGTATTTCAAAGCATTTTTGAA
CGATTTGTGTTGCCTGATGACTATTTCATACGATCCTTCTTCATGTAAAGGGGTGGTGCTGGAATTGCAAGATGTTGGTATGGAACACGTGGAGAACCTAAAGAAACGGTTGAATAAATAATTTGCCAGAATGCTATTGGAGCACACTTTAAAACAGGCAAATATTTGGAATCAAATTTGTGTATTCTCAGTTTTGGAATTCTGTA
AGTTTATTCACATAGAAATGTGTTTCCAGAAAGTAATTCAGGTTTTTTTTTGTTCTCTGAATATGCAAATCCCTACTTAGTGTAAATTTCTAAAACATGGAAGAAAACAAAATAAAAGGATATGCCACCTCTCTGCTTTTCATCTTCTTTTGTGGTGCTGGATCGGGTCCTCCCACTGATACTGGAGAGTCCTCCCCCAGGGAATG
CATGTTCCTCGCCCTACCAGCCTGATGACAGTACTCACTTTGGGCACTAAAATGTAAAATATACTCCACACAGTAAGAATGGGGGAGGGGAGGGTTGATTAAGAAATCTTATTAAAGACAGGCAAGATGAATGTACGTCTACAGATGTGTGTGTGTACACACGTACTCTGCTCCCTAGATGGACACGCGAAATTCTTGCTTCCGCT
TTTTGTCATAGTATTTAAGTCATAATGTCATTTCAAAATTCTGTTCTGTAGGCTTTTTTTCTTTTAAAAAATGTATATTCTGGGTAGTTACAATTGGTACAAGAAAATGTAATTGTGATTTAATACTGCATAGTGATTTGGGTATTTTTTTTATATGCAAAGGTCTTATGAGCCAATAAAACTATTTCAAAGTACTCTTCAGTTCT
AACTTGCTGGTCTCTTGGAAGAGGGCAAGACCCCAAACCAGAAAATGCAATTCAAGCTCTTAACCAGGCTCCTTCTAGTCGCAAATGTGCAGATTCAGAAAAGAAATAATACAGTAAATGTCACATAACTAGACAAGCTGTCCCCAGGGTACCATTTGAGGAGGGAAATCTTCATTTCTTTTTCCTTCTTGAAAAACAAACATATT
CGTAATTAAAAATTCAAAGCCTTGTTTATGCACTCGAGAGTTTATGGCTACTAGTTTTGACATGTGCCATACAGTGTTTCTGTTTTATAAGAGGTTGAGAAAGAAAGGTAAACGTCTTCCTGATGTAAATAGTCTCTGTGTTGTGATATTCTTTACAGGTTTCTTTGTACATTTTCTGTGGGAGGCACCCTTTTTCTGCGGCCAGC
CTTAGAGAGCTTGAAGCTAAAGCCTACAAACAAATTGAGGCCTGTGGTGGGAACCCTTCACTAGTGGCTTTAGTCAAGCACTTAAGTAAGATGTTCACAGAAGAAAATAAATAATACTATCCTTTCTGGATTAGACTCAGTAGCTTCTTTCAGTTGAAAATGAGGAGTGGCTTCATCCCATTTATCTTTTCTTTTTTTTTTTTTTA
CAGTCCGGCCTTGGGCGCGAGGGGTCCAAGTATGGCATTGACGAGTACCTAGAGGTCAAGTATGTGTGTTACGGAGGCTTGTAGGGTTCTGCACTTCTTTAAGAAATAAAACTACCTAGATCTGTAGGGACATTCCATCCATTTTTTACAACACATGAGTAGGTTATCAGAGTTAATGAATTTTTAAAAATCCAGCCAGGCCTCAT
TATTTCCCGCATATCAGGCTTTGTCGTTAATTTTTTAATGTGAATAATTTATATTGCACACTCTAGGAAATAATTGATTGTATGTCTACCATGCTGCATTAAGAAAATAAAACTATTTCTGTATCCCAAAAATGTGAAGTTATACCAAATGTAGTTGCTGAGTAATTATGTACATGCGAGCATACACATGTGTGTACATAGGAACA
GTCTGGCTGGGAAGGGCCTGACCTTGGGCCAGGGCTCTTATGTGAACTTTTTTCTACTGGGATTGTAAAAACCAACGAACCTTATTTCTTAACTGTTTCAAAGAAATAATTAAAGTATTTTCATACATTTTGCTTCTTGCCCAGCTGAGACAGCGGGCAGGGCTGGGGTCAGGGTTTAGCATCCCCACAGCTGGAGGTTTTTGCTC
CACATCTTTGAGGGCTTCCTTCTCTAAGTAATTGACAGAACTGTTGTGCTCATAAAAATGAAGTCATAAAAATAAGTAGTCCTTTTTTGCTGGTTTAAAAAAGAAAAATTAAAGGAGAAAAGGACAGAATAAAAGTGCTTTTTACTTTTTATGATACACAGAAATTAGGGTGGAGAGCTTTTACAAACCTCTGAAGATCAAAGAGG
CAGCATACCTCCTGTAAGTGCACCCTCAGTGTCCAGCCGCTGGACTCAGTGACAGTTTCCGGTGTGGCTTATCATTGTTTATTCTGTTTCAGTTTTGGACAAGAAATAAAAACATTGAAATTCCATGCGCATTTTTTTGAGTGAATGGTGGGGGGGGAGGGGATTTCAGCAGAATGTTTTTTTCCTCTTTTCAGAAACAGTTCTGT
CGTCTTCGCAAATGCTTAAATGGCAAAATGAATTGGTCTTTAAACCTTTTCTCTCTCATTTTAGGTGGTACCTCGAGAAGTTTGAAGATTACCCCAAAACAAGAAAAATACTAATTCCATTCCTGCTTTAGTGTGCTGTCCATGCTGTTGTCTTCCATAAGCTGAGTGTCTGTCTTCCCGGTGGCTTTGCTCTGAGCACATACAAG
ATTTATATTATAACATGTATAGTGTAAAATGTGAATGGCTTTTTTTGTGAATGAAAATCTAAAATCTTTGTAACTTTTTATATCTGCTTTTGTTTCACCAAAGAAACCTAAAAATTCTTCTTTTACTACATTGTGACTTGTCTGTTTATTTCCACCTTTAGGCCCTAATACCCACCAAATATTTTATGTTCTGGTTTCATCTCAGG
CATGGCAGAGATTGAAAAACAAGAGAGATCTGAACAGTGTGCTGCCTTTGAGAGCTGCTACCCTGAAAAGATAACTGGTCTCTAATTCTTCAATTCTTCCAAGAAATAAAGAACAACAGATCTATCATAATTCATTTTGTTTACCTCCATCATGGTTTATTTTTAATGTTCTTGTTTTCATGTTTTATTTTTAAAAGGACATATAT
TCGTTCTCCGGAGCAGCTCTGTTTAGTTGGCTTTTTGGCTGAGCCGTGTGGATGGACCACACTTTCAAGACTCCTTTCAGGCGAACCTGCAGCATTTGACAAGAAATAAATGTACTCTCTACAGCTTTAAGCAGTTTGTAAGGTGGAGAGCGTGGGAAGGCATGTGGAAAACAAGGTAGCTTTAAGTCTAAAGAATCCTTGGCATC
GAGATGGTTTCAGTAACCACGGACCTGAGGCTGATTGTGTACTCTACTCTCCCATAATTTTCTAGATGATATTGAAGCAAAATTTTCCTGTATTTAAGAGAAGAAAAGGCTATGGAGCTGAGACCCCAGCTCAGACAAAATGTGTTTTTAATTTTTCTTACTTAAAAACTTCTGTGTGACTCATTCCTACCTACCCTACTGCCATG
ATGCTGTGCGACTGCTAAACTGCAGGTTTTTGTTGAAGGAACTAAAAGCAACTAGTTCACTCATAGTCTACAGTTTTATGTTCTTTTGGCTTAAAGTTAAAAGAAAATACAGAATACCAGCAGAACTTGATTATTGTTTTCTGTCCAAACTTCTTATGACTTTAGTTTTTCATCAGTCAATAAAATTAATTTACTCTTCCAAGAAT
TTTAATGAAATTGTTAATAAGGAAAAGAAAAATTTTAATATAGTCTAACTATACCACCAATCTCCAGAGATTTGAAGATTTTAATAGAAAGTCAACTTAAAAGAAAAATATGAGGGCCAGAATTCAATGACTACAGCGTCATGGATTTTAGTTCTTTCAAAGCACTCTAAAAATAGTGTGCTGCTCACCAGAGGAGTTAGCCCTCT
TGCCCTTGTACCAGGAACAGTACTAAACTGTTTCTACTACATTCCGTGTGTAAGGATAGTTTATCATAGCAAGAGGGAAAGAAAGTAAGGCTGCAAGCCAAAGAAAAGTAAAAGTTTGTTATTTAATAGTGTACACTGTGATCTTTTGTTCCTATTTCTTGTATTGTCCGCCCTCCCTTTTGTCTGTCTTAACATGTTCTTTTCCA
ACACATGCTGTTGTACAGTACCTGCAGGAGTTTTTTCTTCCCAATGTGGGAAAGTTTTGTATAGTTAAAATGTTCTCATGTGACAAGCATTCCTTATTGAAAGAAATAATATATTGCTATGTTTAAAAAGTTAACTTTTTAAGTGGCTCTTCATAAATTATAACTGACTTCCTTATTGAATTCTTGTATAAAACAAGTTATACAAA
GGCCTTTTAAACTATGTGCCTCTGAGTCTTTGAATTTATAAATTTGTTATCTTAATAAATATTGTAAAAATGTCTTCATTGTATCACTCCCTGCATATTGAAGAAAACTCTGTGAATACAAATGTGTTGGCCACTATACTATTTTATTGGATGATATTGAATACTGTGGATACACACTTTCTGTTTCCACTTAAGTGAAACTGTCG
GACCGTGGTCAGGCCTGCCTGCTCCCAGCCCAGGATGCCCCTGCTATGGACCTTTCATTTCTTTTCATTGGTTTATTTTTCAATGCATCTTTAATTTGTAAAGAAATAAAATAAGATGTAACCAGTATCCCTCTCATTACTCGCGACTTTTCCCCACCCTGCCTGCAGCTGAGAGGAGTTACGCATGCGCCGCGTGCCCCTATGGC
TTTACTAAAGTATTAATATAGTTTTAAGAAGTAAATATTTCTAGGTTGCAAAACTTAATTGTTCGTCTTTATATGATCATACCCAAAATCTTTGATCCGGAAGAAATAAAGGCCATGTATTTAGTCCTGGAGTTTTGTTTGGTTGGTTTTGTTTGATTGGTTTTGTTTTTGTCTGGCTTTTCCAAGCCATCACCCCCTTCTCCAGT
TGAAGAAGTAATTATAATTAGGAGTAGGCTATTGATGTGATCATTGATATTTTTGAGGTAAACTTGTTTGCTTTTGTGTGTAATACCTGAAAGCTTTTTTAAGAAAATGTATTTTCGTGATTTCATGGTTTCTTTGTGTATTTTATTACCTGGGCCCGATTCTAGGCTTCCCTAAACAAGTTCAGAGCCCTCTCAGTTCCCTGTTT
ACCCAGGTTTCCGACGAACTTTTCCAAGGGGGCCCTAACTGGGGCCGTCTTGTGGCATTCTTTGTCTTTGGGGCTGCCCTGTGTGCTGAGAGTGTCAACAAAGAAATGGAGCCTTTGGTGGGACAAGTGCAGGATTGGATGGTGGCCTACCTGGAGACACGTCTGGCTGACTGGATCCACAGCAGTGGGGGCTGGGTAAGAAGTTC
ATCATAGCCCAGTGAATTTAAAGCAAAGACCTCTTAGTTTAAAAGAAAAAAAAAAAAAGAAAGAAAAAAAAGAAAAGAAAAAGAAAAAAACAAGGAAAAAAAGAAAAAAAAGAAAAAAGGTTAAATTTATTTATAGAAATTCCAAAGGCAACATTTTATTTATTTTATATATTTATTTATTATATAGAGTTTATTTTTAATGAAAT
ATTTTCTCTTTCCCGCAAGGTAGAATTTACTTTTCATAGCAAAATTACCATAGTGCTAAAATTGTATTTAAAAATACACTTTAAATTGTATTTTATAGTAAAGAAATTGACTAAAGCCAGACATTTGTTATAACTTTGGTTTTGTTTTGTTTTTTATTGTGCATTGATGTTCTGCGTGCGTATATTCAAGTGTGAGTGTGTCAGAT
AATGCTTATTTAGAGGTCTCAAAAGGGGAGGGGGGCTGGTAGTGTTAAGAGTTTAAGAGTGTATATGTAAGGTGCCTAGGTTCAACTCTTAGGACCACCAAAGAAATTAAAATCCAATCAGTTTTTGTATTGACACTGCCATATTATTTGCTCTGATCTTTTTAAAAGTTGATGTAGGCCGGGCGTGGTGGCGCATGCCTTTAATC
GTGCAGTTTGTGGAGGAAACCTCTTACAAATGTGACTTTATTCAGAAAACTGCAAAAGCGTTGCCGGGTGCTGACACTGATTTTTATTCTGAATGTAAACAAGAAAGAATAAAAGAGTATGAAATGTTATTTTTGGTTTCAAATGAAGAAAGGCATAAGCAGATACTGATGACTATAGGTCTGGAGAGCCTGTGTGAAGACCCCTA
CTCTCACAAAGGCTTATAAAATTGGTGTGTCCTATGGAAATGGAAAGAAAGATAGATAAGACATTTCTGTCAATTTTCAAGAACTTGGCTGTTTATCTTTAAGAAAGATAAAATATATATCCAAAATAATTTTGTGAGTTATTTTCCTTCTGGCATTTAATACCTACATGATTTGTGAGCTACTTCTGCCTTCTCCTTCTCTGCTC
TCAACAAAATGCTTTTTCACTGCCTAAAATTCTAGATGTAGATATTTGAAATAGATTTTTTTCATTTATACCAGTTTTCTTTATGATAATACAGTGTTAAAAGAAAATAAATTACAATTGATCTGTCATCCATCCTTGCTAAGAATGTCTATTTCCATGGACCAGTCTTACAAAATACACATTCTTGCACGTGTGTCTGTGCGTGT
GTGTGCCTATATCTTGAAGCCACTGGTGTTCCTGCCCAAAACTCCTTCCCACGCTCCTGGAAATGGCTCTGCTATCTCCATGCCCTGCCTTGTTAGCATTAAGAAACAGTCCCTCATTTTTGGTGTGCTGCAGTGGTTTGAGTTGTGGTTTGTTCAAAGTTATGTTCAAATTTAGTTGCTATTATGATACGTTTGAAACATGGCAG
CACACAAGTAACTCTCATAACTCTCACGCCCTCTGCTTGCTCCTTCCCCTTCCCCTAGATGAATTTCTCATGTGGTCCATATCTCAACATTTGCTTTTTAAAGAAAAATATATATATTGTTTCTTTTTATTGATCAGGTCTGTAAATGTGTACTGAAAAAAATCAGAGTTTATTTATAAATAGAATAGTTTATTTAAAGAGGTATT
GAAGGAATTAGCTCGTCAGTAATTAGTCCACACGGTCGGTACATAGCATCCATTATGGAAAATGGAAGTCTGAATGTATATTCAGTTCAGGCTTTAACACAAGAAATAAATAAGGTATGTCTTCAAGTAACTGACTCCTCTCTGTGCTGTGATAGTGTATTGCCAACAAGGAAGTATTTGCTACCGTCTTATGTCATCGGGGCACA
CAGTGTATCTCCTGTGGTTTGTTTTCACGTGTTTGAAGACGCCAGGGAAATGTGACGATTCCGGTGTCACCTCTTGTCACTACATTTTACTGCTGAAAATAAGAAAGATGTATTTTCCTGTCACTCAATGGATTCATACCCTGGAAAGGAAAGGGGGTGGGGAGGACAAAGGCAGAGACGATAAAAAGATGACAACCTTTGAATTT
AGGACTCTTCATTGACTCAGGGGTGTTACCGGTGCCGCCTGTTGCCACAAAAATGCCCCTAAATTCAAAGGTCTCCCCTGAGCGTCCAATGTGGTTGAAAAAGAAAATATAGCCAGTTTGTGTTGCCTCTCAGCGGCCTCGGCATCTTCTTATTCTGCCTGTGTCTTCATGTGCCTTATAAATCTAGAATAACCCAAACAGCCTTC
GAGCAGCTTAGCTACTAAGGCCCAGAGAACCTTTATCCTCCTTCTCCTTGAAGGAGAGAAATTGAACTGGTGAAATCAGCGTCTTCTGCAGCATGGGAAGAAGAAAATAAAAATCTCCTTTCCAACAACTCTGACGTGTCTATGTGGTATCAGGTATATTCTTACATCGGTGCTAGGAATACGACGGGGGAAAAGAAGCCACCAGA
CTGTATTTATTTTTGATGACAGCACTCCCTCTACAGAAGTTTTTATTCTGCCTGATCATTTCACTGGTGGCTGAAGGATTTTAGAGAAACTTGTTCTTAAAAGAAAAAAAAAAAGATCCATATCTATTAATGTTCTGCCTGAGTGATTGATGTCTACTATTACCAGCATGAGCTAATGGAGGGTTTTTCAAGCAAAGATTCCATCA
TTGTGTTGGCTGCCAAATCAGGTGAGACACGGAGCTGGGTGGGGACACAGGGCTGGCTGGCTGTGTACTCTGTCTCACACTTGTGGACTCATTCCCTAGAAAGAAATAAATTTTAATTTTGGAAGCTCCCGCTTTGTGAAGTGTATGGAAATGGGACTCAGGCGATGGGGCACTGGCTTCCTCTTTTGTCATCTGTCCCCAGGTCT
GGGGCAACCACGACGCCACCTGTGAATCTCCCAGGTGGACCACTCTTGTCTCCTTCAGCTTGTCCCGAGTCCTTCAGATGTCACTGAGATTGCTTTTTTGAAGAAACAGAAGATTATATTTTTTACAGAGAGCAAGCTGTCTTTCTTATTTTTGTACCATTTTTCAAATGTAATTTTTACCTTTGCTCCAACGCTCGTTTGCCGGC
GTGTCAGAGACTGCCAGAGGGTGCGTGCACAATGGACCAAAGTTCCAAGCTCTTCTTTAAATGCCTCTGATCCTAGTCCTGCCGTTTCCTCCAGAAGAAAAAGAAAAACCTTAATAAACTATGCTGCTATCTCATTTGTGTCAGCTCTCTGCGAAAAGGGTGGGCGATGTGAGCTGTAAAAGCCTTGACAGGCGGAGCTACTCCAG
GACCCTGGTCCCTTGTGCCTTTGATATAAGAGCTCCATAAATGTTACTGACACTGAGGAACTTCCTTTGGGTAGCAGTCTCTCCCTCCCCTTATCATTTGAAGAAATTTGATGTTGGGCCTATGTCCGGGAGCCATTTATTAATGTCCTGTGTGTTTTTGATGTATGTAGTCTGATATTCTCCCATATCTGGGGCAGTATCAGTAC
GAGCAGGGGACTTGTAAAGCCACTGGCAACCTACATTTTAGGGCCTCCCCACATCTACACTCCTGTGACTAGAGGGACTGCAAGGCACTGAGGAGAATCAAAGAAATATTTTTGTGTTTTAAAGAAACTCTGCCGTTTTGTATTTAATGCCCTCTGGTCCTTTCAGTAAGGTTATTGGCTCTGTGTTTGTGTGGTTTTTGTGTGTG
ACCATTACGGTTTATCTTTTTTTAATGCAGATAGTTAAAATTTCACTGCCAGGTTTCTTCTGCCCACCCAAAAGATCCAGTCTATAATTACAGATTTTGTAAGAAAAAATATATATACACATAACTGACTGGAAAGAATTAATTTCTTTCCCCCAGCTTAATGCATGTTGAGGATATTGAGCTATTTTTCATCTTAAAGGTATTAG
CGTTTCTCGTCTCACCCCACAGAGGTCCCATCTGCACCTGTCTAACATCATAATCCACCTAAGATTTTGGAACAAAGAGCCATGGCTTTAAAAAAAAAAAAAGAAAGGAAGGAAGGAAATGTGTTGTAGATGCAGAAACTGACTCAGTACAATTGCGGGGGCAAAGTGTGGCTTCCAGGAGCCCAGGGAAAATGTCAGGTCCAGGC
GGTGCGCCTCTTTGCTCGGGGAATCGAGGAAGAGTCATAAGCAAGAACCCCAAAGCCCAGGAGCTGTCGGCCTTGAGCTCGGGGAGTGTGGAAATTACTTAAGAAAAATTCGACAGACCAGTTATGTTGATATATCCATTTGAATTTAGAAATTTATTTTTGATAGGTAAATCTTGGTTTTTAGAAAAGACAGCTTTGTCAACAGT
AGACTCACTGGGGAGACCCACAGCCACAAGTAGCCAAAAAGAATCCTCCATCCCTCATTTCTGACAACTTGACAATTGGCAATTATTAAGACAATTATCCAAGAAATATTTCCTAGCTTCAAAACAAAAACAAGGCTTTGTCATTCTTTCCTCAATTCTGTGGTGTGTGTGTTCGTCCATGTGCATGTATGTGCAGGCATGTGCAT
TATTTTTTGATTTCTCAAAGTTAAAATCATAGATTTTTTAGGTTTGATATGGTTGTGTCATAATCATCTCATAATTGACAATTTTGCTTTTTGGCAATAAAAGAAAGTTGGGATATCTTTGAACTGTAAAACCTGGTTTAATTCTTCTCTTTCTGGACTCTTGATAGATTGGATAATTAAACAGTATCCCAAGAAACTAAAGAAAT
AACATGCTCTTGTTTAAAGTTTTGAAATTTTTATTGTTAAATGTAACATTTTAATGGTTGTAATAATTATTTGTATAGACATGAATATAGTATTTTATTTAAGAAAATAAACTTTGCAGTTTTTGCATTGTGAATTCTCTCTCTTCCCGCCCAGTTCTCTTCAAGTCTGCTTGTTTTGCATCTGAAGTAGTATATTGCCATAGTTT
TCGGACAAGTTTATTCAATGCAGTGTTGTAGAAAAGGCACAACTGCAGTACACATGTCATAAAGATTATGTCAGTAACCTGGCTCGTCTTGCTTCTTTGGAAGAAATAACTCCTTTAAAGAGCATCACTGGCTCCGAAAATACTTTCTAACAATTAAAACTTAGGAATAAAGTTGGATTTTTTTCTTTACAATGAAAATATACATA
TGGGCTGGCGGCAGAAACGGCCGGGAAGTCATGGACAGGTTCTTCCCACTGGCTCCAGAACTCCTCTCCCCAAGAGGGCTGTTCTACTTAGTTACCGTAAAAGAAAACAATCCCGGTAATTAGAGAGACAGAGTGTGTGTGTGTTTCTGGTTAACTATTCACTTGCTGACAACAAGAGTTGGAAGGCTGACTTATTAAACAGCCTG
AAATCACCCAAATTAGCCAGAGTCAGAAGTAATGCTGCATTTTTCATACCATAAATAGGGTTGGCCTATATAATATTCAGCCTGGAAACAGCCTGCCTAGAAGAAATACAGTTGTAAATAGGATTTTGTTGTGGGCTTGATTTTATAAAGCTGTGTTCACTGAGCTGCTTAACTTTTGTTTAGTAACACATGCCACTTTCAAGGGT
CCTTTATTGATTTTTTGAGAATTTCACAGCATGCACCCCAGTCCCACTTACCATCCCATCTCCTCATATCCACCCTCCATCCTTGCAACCTTTCCCCCAAAAGAAAATAAACTCTTGTCATGGGCGCTGTTCTGTGCCGCAGTGTTCTCTTTTGTCCACACACTTTACTTGCGAACATTCATTGCAATGAGTCATTGGTCTGTTTT
AAGACTGCCTGTTCATTTTTTAAATATGATTTTCAGGTCCTTTGCTTACCAAAGGAGGCCCAATTCACTCAAATGTTTTGAGAACTGTTTAAATAAAGGCAAGAAAAATTGCTGATGCAACTTGTTTTTACAAAGAAGTGTTGGTTTTCTTTTTAACTGTTGTAATTAAAGTCCTGTAGTTTATTTAGTGACTGATGCAATATTGT
GTATGCTATATGGTGGGTTGTTACTGTTGTTTTCTCTCATCCTTTACTTGGCATTAAGTAAGGATATTTAGTTTGATTATATGAAGTCATTTTATTTAACAAGAAAATCTAAATTAAAGCTTAAGACTTTTTACCTGTTTTTGTTGTTGTTTGCTTTTGCAGTTGAAGATTAAACTAGGGCCTCACACATGGTATTAAAACTGAAA
AAGCAATAACACTCTAAAAGTTTTGGCTGAAAGACCTAAGTATCTGGCTGTGCCATAGATTTTAAATAACATCCTTTGTGATAAATATTTTTAAGCTATTAAGAAATAAAATTTCAAATTTTTATTTGTTTTTTTAAATCATCTTTTTTTTAAAGCTTTATTTACATGAAAGTTGGTTGCCATGTTATCATACTTAGCACTTGTAT
TTACAATTTTGAGGTCTTTGTGTCCAAGGAGAAGCTATTATATTTTGTTAAGAAAATGGGGGTAGGGAACAAAATACCAAGAGGCCATTGTGCCTTTGTAAAGAAACAAAATAAAGTTTGTACTTGGTTTTTTAGATGCTGTAGTTATTGAGGATGTGCTGTTTTGGGATTCTGGCCTGGGCCGCTTGGCCTAGATTAAGGGGTAT
CCCCATAGTCGCAGATCACGATGTAAATCACTGTAATTAAAATTGGTGTTAAATCCTTTGGGTTTTCCACTGCCTTAAAATGATACTTATTTCCTTAAAAAAGAAAATAAAATAAGAGATATCAGTCAGAATTGCAGATTTTTAACAGTGGTCATTATTAAAGCTGTGTTATTTTCCACAGAATATAGAATATATATTTTTTTCGT
GAATCTATTACTCAGTTTAGTGAGTCTACAAAGAGTGGGAATCTGAAGTAAGCAGTTTTTTGATTATTTTGTGAAGTAAAATGATAGCAGTCTATCTATCAAGAAAAGAATAAATATTACTAAAGTATAATCATGTGTGGAGAAAACAATATTTAAAAATCTTGTAGGAGGCTGTACATTTTGCAGAGTTTGCTATACTTATTAGC
AACAGGGAAAATATCTTTATATCCTTTTTTTGTACTGACTTGAATTTGAATTGCTAGCTTTGAATTGCCTTGTACTCATAAATTCTTTCAATGTAACAATAAGAAATGATAATTAGCTGTGAACTTTCCTTGAGTCTGTCTGACAGTGTGACATGTATCTTGTATTCATTTAAACATTAAGTCTATGATGCCTGAGTAATGTAGCT
CACGGAGGGAAACTTAAAGGCAAAGCCATCCTTGATCCATCTTGAGAGTAGTGTCACTTTACTGTGTATCCTGGAAAGGCCAGAGTGTGTCACTGGTATGAAGAAATAAAACACTGTAACTTGTTACATAATTTGTAAAAAGAGGACAGTAGAAACGGGAAAATAAATAGTATACATTTCCAGCCTATGCTTCAGGAGGAAATGAG
CTTATCGATTGCAAAAATGCCTGTTTGCATCTGGGTGGTCATTTATTTTTAAGTGTGTATAGATTTGAGCTTGCTTTTTTTTCTTCCTTTGACCAACTCAAAGAAATAAAATTCCCTTCTCTGTAAGGTTTATTTAACTTTTAGACTTTCATGTAGCTGGGGGTTTTATTTGTGTTTGGTTTTTGTTTTTATTTTTAAAGAGACAG
GTCCCTGTCACCCCATGGTGCTGCGTCTTCTCTAACCCTCGATTGCCGGAGACAGAGTGAAAAGTGCTTTGGGTAAGATGACTAAATTATGCCTCCAAATAAGAAAAAGAATTAAAGTGTTTCTCTGGGTTGTCTGTGGCAAGTGTTTACACAAATCCTCTACCCTCCACTCTGCCCTGGATTTAGGCATTCCATATGGCAGCCAC
ACTTTTCTTTCTTCAGAGTACTCTGCACAAAAACGCAGCTTGTAAATTGTTAGATTTTTGTTATAAATGATACCTTGTAAGTCATGTGATCATACTGTCAAAGAAATTTATTTTAGATATAATGCCTGAGACCATTGTTTTGTTTGCTTGTCTGTTTGATTTTTGGTTAACATTTATTGTCTGTCGCAGTAAGAATGGACACGCCG
TCTCTGGGTGAGTGCCCAGCAAATATCAGGTAGGGAGAGGGCCTGTAACTAACTATAAGCCAGCTGCATGTACAAGACAGTAGATAAACTGTTGGGCAGAAAGAAATGATTGAATAAAACATGTTCTTTTGAGGGAGGAGGAGTTAACGTAACTGACGCTTACAAAATTAGATTTACTTTATGTGTATGTATGTGCATCACATACA
ATGGACTCATGCACTGGGTGGCCTTTGGTGTGTTGGCTTCTTCCACTCAAGGTTTCTACAAAACTTGGCTGTGTGATGTAATCTCATTACTTTTATGAGTAAGAAATACTCCATTCTGAGTGTAAGCTACGTATTTCTCACTGTGATGGTTAACTTGCTAAACTCGATGGGCTTAGAAACGCCATGAGAACACACCCCTGCGTATG
TGACAGGCCAAGGGAAGGCCTAGAGGCTGAGCCTGGGGCAGAGGGCAGTGACAAGAGGTTCTTGTCCCACTCTGGGGATTCCTGTCACTGTGACAACACTAAGAAAATAAACCAAAACACTACCTGAACCCTGTCCCCATCCTTCAGTGCGCGGAGCTGGATACTGCGAGGGCAGTGGGTTGAAGTTAGGTGGCCCAGACCAAGGG
GTCTGACTCGGATATCTACCTCGGAGGGAGTTTCTGCTACTTTAGAAAACTGTTGACTAGGCTTTGGAGTTGGACTTTTTGTTTTGTTTGTTTGTTTTTTAAGAAAAGAAACCCTGAATCTGTATTTCTTTTTAATTGTTTCTGTTGGTAGTGGTGATCCTTAAGTTTTAATATAGTTTGAAGAAGTAGGGTTTTGGGTGTGTGTG
GACCTTGATTGTTAACATCTTGATCTAGGGCTGATTTCTTGTTAATTTCATGGATTGAGAATGCTTAGAGGTTTTTTTGTTTGTTTGATTGATTTTTTTGAAGAAATAAATGGCAGATGAAGGAACTTCCAGAATCTGGGTCACTATGCTGTGTGTATCTGTTGGGACAGGATGAGGCTGTGGCAGCTGAGTGTGAACAGGGCTGT
ATACCACCTTACTGCAACCATCTTTGAAGGTTATGTTTTTTTATTAACTGGGTTTTTAAAGTATGTTCCACTTTAAACTATGTTAAAGGCAAATCTATTCAAGAAATAAATAGTCCTACCCAGAGCCGTATTAGCTAACCACAGCAACCCTGCCATTTGATACCGCTGTAAAGAGAAAAGCACAGGACTAATGGTAAAGGCCAAAG
GAAGGAGTCGGCAGCTCTCCACTCTGGAAGCAGGATTCGGAAGGATTCCAATGCCTCTATGGATGAACGTAAAGAGTGGTAACACAAATATTAAAGACGTAAGAAATAAAAGTCATAGTTAGAAAAACCTGTACCAAATCTGACTTTTACTGAAATAAAAATTAAGAGTAATGTTAACTCTCCAGGAGGAGCAACTTCCTAAGCTG
CGGGGAACTGAAGCTCTCACTTCAAACCATGTCAAAGAATTAAAACACCTCCCCTCCCCCTCACTGTAGCCTTCGGCAACTGCGCCAATCCCTTTATACAAAGAAAATAAAAGTAAGGCATATAAATTTCCTCCAGCAAGCAAATCTTGTGGGTAAAAAAAAAAATGTGAATTTTAACAACCTCTATATTTTCACTGTATGTTATG
TGAAACTGAAAACAACAGAGAACCTTGCAAATATGAAAACCATGTAAACTGTTTCAATTTGTGCTCTACCATTAGTCTAAATCAAGGAATCAACATAGGAAAGAAAGAATACAATGGTGCAAAGCTTGATAAGGTTTTTGACTCTAAAGAAATCCTCATGTTGAAACAAACCAAAAGTGTAAAGAAACCTTACAAATGTAGTGAAT
TATATATATATATTTTTGTGTATTTTTAAAATCCAGCTGTGATGGGCTACATCATAAATGGCTCAAGGCAGGGGCCACTCAAGGCCTGGCTCCTGCTTTAAAGAAAAAAATTAAAAAGCTGTTTCTGGGTCAAGACAGTTGTGCCATATGCAACCTTGTACCCTACCTAGTCAAAAACAGGTGTTGACACATGACTGCCACCCCTC
ATCAAGATGATCCCCATAGTCATCCCCCGAGAGGTTCATCTCACAGGGGACTCTAGATTCTGTCAAGTTGACAGTTAAATCTAACCAGCATGGAAGCCTAAAGAAAAAATAAAGTCAGAGTTGTTGTTTTTGTATTTTTTTTTTTAAATAAAGACTAGGATTCAGGACCTTGGGAGACAACTCAGTAGTTAGAGGGCTTGCTACAC
CAAAGTCCACATATATATCTTAAAAGTCTTAGAATAGTATATTCATTTTTTTTTACAGGTGCTGTTAAAAAAGGAAATGAAAGCATGCTTTTCCCTCAAAAAGAAAAATTAATAATAAAAGAGAACTGTGCTGCCGCCTGTGTTGTTTTTTCCTGGTTATTGCTTATCTTAGTCCACTTTCCTGCTAAACACTTATAGATGAAAGA
TTTGTATATAAATATATATATATATATATATGTTTATGTATATATGTGATTCTGATAAAATAGACATTGCTATTCTGTTTTTTATATGTAAAAACAAAACAAGAAAAATAGAGAATTCTACATACTAAATCTCTCTCCTTTTTTAATTTTAATATTTGTTATCATTTATTTATTGGTGCTACTGTTTATCCGTAATAATTGTGGGG
TTCTTTTCTCTTGTTTTTTACTGGGCATGAGGAGAAATGTTTGGTTTGGCTTTCCCCATCATAATAAAGGAAATGAAAGGAAGAAAGAAATCATGTGAGTAAGAAAATAAAACTTTCATTTTAGACCTGGTGTGGAGTAGACGTGATTTGTTAGGGATTTTTATTCATAAAAGATCGATGTTCTAAAAAGAAGCAAAATCCTGCCT
CTGCTAATTCATACAGGAGAGAAACCTTATAAGTGCAGTGAATGTGACAAATTCTTTACTCAAAAATGCAGTTTTATTATTCATCAGAGAGTTCATGCAGAAGAAAAACCCTACAAATGCAGTGAGTGTGACAAATGCTTTACTGACAAATATTGTCTTAGAACTCATCAGAGAATACATTCAGGAAATCGACCTTACAAATGCAG
TTGTCTTTAGTTAGTGTGTGTCCCAAGAAAACCCTTGAGATAGGAAATTCTGTGATAGTTAATAAAACCGATTAGCCACAGGGCATAACTGTAGCATACAAAGAAACTGTTTTAAATAAAGCTGCTAAAAACAATCAAAACCCAAGGAAGACTATGTGATGTAGAGCCCGAGCTTAGTAAGACCCGTCAGCTGTTGACACCTCAGA
GTAATAATTGTGGGGGAAAAAGATATTAACATCACGTCTTTGTCTCTAGAGCAGTTTTCCGAGATATTCCGTAGTACATATTTATTTTTAAACAGCAACAAAGAAATACAGATATATCTTAAAAAAAAAAGCATTTTGTATTAAAGAATTGAATTCTGATCTCAAAGCTCTCCCTGGTCTCTCCTTCTCTCCTGGGCCCTCCTGTC
TCCTCTGTGGCCATGGAACATGCCAGCTCTGTGGAGACCGGATGAGTGAATGCCCAATTTGTCGCAAGGCAATTGAACGAAGGATTCTTTTGTACTGATTAAGAAACACAGAGTGTTTTGTTAGCTAAAGTATGTGATTGTGAGATCTTAGTATGTTCTAAAACTAGTTGGGAGTTAATCTAATGAGTTAATTTGTAATTTCATAA
GCAGAAAAGTCATTAGAAACAATCATTTAAAACTTTGTTTGCTTTCTTCACATATTCTTTCTCAAACCATTGCTTGGAGTGTGCTATGAACTTGCCTTTCAAGAAATTAAAAATGAAGAGATCATTTTAGAATTGGTTCATTGTGTGGTTAATTCTTTGTCCTTATTTTAATGTCCTGGCACCAAGACACCCTTTCTATAGCAAAG
TTTTTAAAAAAAGTAGTCTTTAGTCAATCTAACTTGCTTTGTGCGGCACTTCCCCAATGTTAATGAAATTTTCTTTGAAACTTCCTGTGACTTAACCAGAAAGAAATATAAGACCATTACTTTGAGCTTTGCTCTTAACATTAGGAATACTCAGGAAAAAAAGAAGTAATGCAATATTGCGACCTTATTATCTATGAGAATGTCAT
AATTCATGCAAGGTAAACAATAAGTGCTCTCTTTTATACAATATGCATTGCATCTGGACCTTAAACATATAAAATGGTCAGTGAAACTTCTGTGAACATGAAGAAATTATTAAAAAAGGCATTTAAATGAAATTTGCTAAGTTGTGATTTTTATGGTTGGAACCAAAGTTATTCAAATAGTAAAAGAAAAAAAGAGAAAGAAAAAG
CCTGTGTGTTTCTTAATAAACAAGCAGAATTTTTGTCCTGCTTTATCCAGGTATTAAAGACGAGAAGTTGGATCCACTGAGTTAGTATGTTTCCTTGAAAAAGAAAAGTGATTAAACTTAAGTTTAAGCCTTCTTTTGTATTGTAACTTATTCATAAAAAACTTGAACTCTTAAACCAGTTGAACATCATTGGACACAGTGGTCGT
TACTCCTAAGTCAACGTGAATAAGCCTGTTCAGTGTCTCTAGGCATTAACCTTGTACAGAGTACGTAAAATATTTTGTCAAAGTAAGAACTTCACTGGACAAGAAAAGTCAATTAAATACAGTTTTTAAGCTAACATAACATTAAATAATGTGCCGTTAATACACTTTGACCATCTGAGCATGCTGTGCATTCGGATCCTAAAGAA
TGCTTCTTTTCTGTCAACACTAATGAAATCAACATTGCCTGAATGTCTGAATACTGAAACACAGCCCTGTTTAAAAGTATGTAACTGAAAAAAAAAAAAAAAGAAATAAATAAAGGTAGTTTTTTTAAACTCGCTCTTTCCCCTTTCCTCTAACCATGAGTGAACTAATGTTTTTCATTGCTGCACAGAGCTTTAAAAATGAACTT
TTCCCTGTTTGCTTAGGTATGAATTTGAGTCCAAGATTTGATGTTTGTTCTAGTCCAGAAACTTAAATGGTTCCTTTGTCTTCCTTCTCAGATATCCCAGAAGAAACTGAAGAAACAAAAACTCATGGCCCGGGAATAAATTCAGCATAAAATAAAGGCAGATAAAGTTAAAGGTCTTCTGGTGGTCTTTAATGAGCCCTGTTGGG
GGTCATACTGGTTTGTTTCTTCCTTTGATCGGAGAATAACTAAATTGCTGCATTTCGCAGTGACCCATTTACATGGCATTCTCGGCTTAGACTGCACAAGAAGAAATATATGTGAAATATTGGAACTGTTTCTCTCTTGGTCTCTGTTTAATGTTGAAAGGGTGAGCTGACAGGAGGCAGTTTGAGCTTCACTCCCTCACACTCCC
CTGTTAACGTGAATGTATCTCTCACTTCCCCCCTCAGCCCTCCAGTGCTGTGCACGTGAGCACAGAACGTTGAGAAGGAGTGAGTGCTCACCGAATTCCAAAGAAAACTTGTCAGCACCAAGAAACTGCTCTGTTCTTGTCACTTTCTGCTCTGACGTCCCTTTGTAGTTAGACAGATTTGGGGAAATACAAAAAAAAACTTCCTA
TTGTACAAGCCTGCAATCCCACCAACAACGGAGGAGTGTTCCCCTTTCTCCACACATGATGAGCAGTTTTACTTTCTACAATGGTTTAGTGTAGTCCTATAAGAAATAAAAATTTTGTTGTCTATAATTTTCTGTTTCTCCAGTGCTTTTTCCATTTTTCTAGATTGTTCTGTTTACATAAAGATACGACGCTGTTTTTCCTCTCA
TGTGCATACAGTCAACACCAAGGGATGGTGATAGAGTTCAGTAGCCAAAGGCTTGACTAGCGTAAATGAGTTCCCCAGTTTGGTTCCTGGTACCACAAAAAAGAAACAAATAAATAAAAGGTTTGCCTTAATGCTTTCTTTCTCTACTTCTCTTATTTAATTTTCAGTAGAGGTTGATGCCGTCTCTTCCATGTCTTTATTTCTGG
AGATGACTGAATTAGATAAATGAGTTGAAGAGACAAAATTGTGCTGATCCCAACCTGGTGGAGATACGTTATCTCATTTGAAATGAGCTCAACTGACATTAAGAAATAATTTGTCTTGCCAACCCATCTTCTGTTGTCTTATTCTCCTTTAATGGAAACTAAAATTGCAATTTTAATAAGCAGAATTTCCTCCAGGACTGTCTTCC
CACAGGAACCTTGGGCTTGGAATTGGGAGGCCCTGGCTCAGTTTGTTATATAGGAAATATATAAGGAACATGGAAATTGTATACAAAGATTTATATATAGAAGAAATATACAAAGATACTTCCAAATGTAACATCTTTATATCCTATGTTTATACATCTTAATTTAAAGACGTCATTTGAAGGCAGGCAAATCGTTTAGCAGTGGT
GTGCGCGCTGTGCCTTTCTGGATACTAAGAATACACTGTTCTACCCTGAACACCAACGATGATGTGCTTCTTAGAGCTCGTGGCTGATCGTTCTGTTCAAAAGAAAACGTTAGTTTTAACGGTTATACAGCTTCTTTGATTCCTTCCTTTGAAATAGTCTTCACTCATCATGGTGTGCTGGAGCTCTTTCATGGCTGGCTCAGTAA
ATGCATTTTTTTTTTGTTGTTCAAATGCTATTTTAATTTATTGTGTTTAGAAAAAAATCAATTTGATTTAAACAATTCATTCTGCTTCAAGATTCAAGTTAAGAAATATAGTACCACCTTGAGTAGCTGAAGAGTTCTATGAACGTGTGTGTGCTGTAATGAGGTTATTGTACGGCACTCAAGCAGCGTGTTCAGTGACCCACTAA
TCTATTTCAGAACAATCTGATCTAATGGTCCTAACAGTCTTCACTGCCATCCCCAAGGCCATCACCTCTGGTTTGATACAGACATCTAGATTTGGATATCAAGAAAAATGTCAAGTTTTTGATTACTCATGTCTGAAAACTGTGATTTCCCCATACTTTCCATCATTAAATCTCTTATTCCTCTTGTGAGCATCGAAAACTGAGTC
AAAAGCTTTATGATTTTCATAACTTATTGCTGATTTTAATGGGTTGTTAATTTCAGTCCTGTAGTTTTATTTTATGTTTAGATAGGGCTGGGCAAGGAAAAAGAAAATAAAAACAACCATATTTAGCAGTGCAGTCGAGTTGTGTGTTAATGTCAGAGCTATCTTCCGTGGATAGCACGTCTCCATACAAGAAACATACCGCCTTG
ACAGGCTGGAAGCTGCGCCACCTTTCCTGTCAGCGAAAGGGACAGCTTAGTGAGAACCTTTTATCCTGATAACTGAATTCTGGCCATCCTAAATGTATCAAAGAAACCATTAAAAAGCAAAGAGGCAACCTCAGTCTGCCGTGCTGATGCTGGGGAAGGAAATCGAGGCCCCGGTGGCCTCTTTGGGAATACTGGTTCATAGTTCA
AAGCTCTTCGGGTGACTGTGTGCCCACCGTCCCCTCCGGGCAGGTGGACGTCAGCTTCAGCTCTTGCGCTAACAGTGCATGCAGGACAAAGAGGGAAATCAAGAAAAATAAATCAATGTAACTTAAACAGAACATTGTCGTATATTTTTGTAGAATTCTAACTGAAAACGTTTTACCCACTGCTAAGTGTGAGATTGGTAGGATTC
ACAGAGACTCAGAGTGGCCCCAAGCTCAGTTCCAGAGGAGGAAGAAGAAAGATCCAACAATAAAATATTTATTTATTAAAAAACCTGAAACAGACACAGAAAGAAAGTCCAGCTTCAAACCAGGATTTGTGGTTCCTCATCCGTGTCTGGCATTCGTCGTGTGCTTAGGGACTACATAGAGGTCGGGGGTGTGAGCTTCTGCCAAC
CTGTTCTAGCTGGGGAAGATGAGAAACAGACTGGGTGGTGACATAGGGCTTAATTATTACCAAATTCTTAGAAGCTGTGTCTCCCAGACTGTAACCATTGAAGAAAGTGTCTGCTGAGCTAAGGGGTAGCTCACAGTGTGCAGAGGTGTTTTCTGTCATAGCTGCTGTTCTCTGTCTGTCTGGGTTGGGTTCTGGAGTAACCTCGT
TAAAAAAAAAAAAAAAAATGAAGACATTATCTCCCATGCAGATATCTAATGGAGGAACTATCTTCAAGTACTTTTTTCTTTGAAGCCCTGAATTGTCTTTAAGAAAATAAACATAAACTCCAGGTTTCATGAAGCTATTGCGAGTCTGCAATAGAATTTGAAACTATTCTTTCATCATTCAAAATAGTTTTATTTTATTTTTTAGC
CAGGAATATTGTGGGCTTACTAAGTCAACATCTTCATCAAATTTTCACAACATACATGTTTTAAACTGAAAGATAGTTGAATATTGAAGAATATTAAGAGAAGAAAATTGACAGTTCTCTAACCCTCACAATTATCTTCATTTTTGTCTGTTTCTATGCAACCTATAGTCATGCTTATAATGGTGTTTTACAAAATTATAGTCATA
AGTTATGTAAAAGAAAAAAATTATAATAAAAGGGATACTTTGCTTTTAAAATCTTGTTTCCTTTTAATCTAGGTAATCATTTCAAAATAAGTATGTAAAGAAGAAAAATAAAAGTTGTCTTCCTGGAAGCAACTGGTCTTCCTTGGTTGTACTGAGTTAGTCATGCGAGGATAAAACAGTTGATGCTGCTAAATGAGGAAAACATG
TGGAAGAACAGCCAGCACTCTTAACTACTGAGCCATCCATCTCTTCAACTCTCTCACTGTGTTTTTAGGAGAATGAGTTTTTAATGTTCCTAAAGAGTCAAAGAAATTAAACCATCTCTTACAATCAGTAATAGTGTGATGGTACTTTGGCTCTTTTTTTTTTTTTTTTTTTTTTCAAAACAGGGTTTCTCTGTGTAGCCCTGGCT
CTCTTCCAGGCTCTGTCTAACCCACACCTGTTCCTCGGTATCCCATAGCTTGATTTTTGTCTCAGCCACCCTGTGCTTTAAGATCTGGCAAATCTCAAATAAGAAACAGGCCTCTTGAAAAACGAGGGTTGTTGTTGTTGTTGTTGTTGCTGCTGCTGCTGTTGTTGCTTTTACCATCAGACTTGCCGTCTGCACGCCAGCACCTG
GTCCACCTTTCCAAAGAAAGGAAAGACAAAAAGAGTTTCCAGATTGGCCCAGCTGCTGATAGGTGATTTTTTTTGCCCATGAATCATGTATCTCTTAGAGAAGAAAATTCTATGCCCTACCACATCACAAGATCTCCTCCTCAGTGTCTGTCTGTCTGTCTGTCTGTCTGCCTGGCATCTGATGGGTCAGGTCAAGCCCGTGCTGG
GCGATCCCCAGTACCCAGTGGATACCCCATCTCCAGAAAAAGCCAACAAGACAAACCCTTTGCTTCCTTAGGCTATGTTATCTCTTGTGTGGAAATGGAGAAGAAATAAGGAATAAACATTTTTTGTATGAAGGATATGGATGAGTGATCAAAAAGGAAAAGGAGCTGGAGAGATGGCTCAGAGGTTAAGAGCACTGGCTGCTCTT
CCCCTTCAATAGAGGGGGGAAAAAAAAAAACAGGTGTTTGCTTAATTTCTGTAAAATCCTTGTGTTTTCCTTGCCTAGGTCATTTGTATTTTTTATGTGCAAGAAAATGATGACGTCGAAGGTGTACATTGCTCTCTGGTTAATAAGAAGCACGCTAGCTGTCTTATGCTTCATTGTGACTGACTAGCAAGCGTCCACAACCAGTG
TCTGAATTCATTTTTCTTCCAGGTTGGCACGGAGCTGTCGATGGAAAAGCCCTCTGCGTGTTATATTTTGGTTGTTCTGACTTACAAAGTGATTTTGAATAAGAAATACTTGGTGTTTTTTTATAACCCACTTTCAATTGGTAACTGTTTTCTGTATTGTTTCAGGCGGATCAAATGCTTGAGTCTTGGTGGAGATTAAGTATTTA
TGATTGGTTCTCTGGCATTATTACCTGGTATAATCTGGCCATGCAGACAAGCTAACGATCCACTTTTACTAAACAAATATGTAGACCTGTCTCAGAAAAGAAGAAAAATTAAACTATTTGAAGTGTACGCTCTTCATTGTTTTTAAGTTGAATGGCTGAGTTAGACAAAATGAATAACATTTTAGTATTATTTTGCAATCATTTAT
TCACTCAGTGTGACCTTTATTTTTGTTGAAGACATATAACCTATTTACAGTACTTATAATGCTATTCTATACTGTTTCATAACATCCTGTATGCACACTCAAGAAAATAAAGCTTTGTTAATACGTTGTTGTAACTCGGTATTTCATGGTGTGGCAATTATGATATTACGTTTGTTTAATTCTGCTAAACTAATCTCTAGCTAAAT
TCAGGCAAACGCCTGTTTCCACCTAGAATACAGCGTGCAGGTTTGGCGTATGAAATAGATGATTGAAGACCGCTACTACATTGCCTGTATACACAGTTTAAAGAAAAACATTAAAATCTGGTTTCATGGCATGCCCTAAGTTACCAGTTTGGTTTGTTTGGGTTTGGTTTGGGGGCACGGGGGGAGCAGTAAATTACATGCACCTG
ATCATTTTTTAAAATGCAGTACTCTTTGTATCAGTCTGTCATGGGTCTATAGCTGTTTCAGATTTTTTTGAGCTGTACTTGAGCATCTGAAACTGCAAGAAAGAAACTGATTAAATGTGATTCTTCTTACTAAACAGGCCTGACTGCTGTAGCTGTGTGACTTCCCTCCCTCTACCCTAGCACTGCCCTACCCCACAGGAAACTCC
TCATAGTTGCCGTGGTGATTAGGGATTAGGCTTTACTGTGTTTATTGGTAGAAGTGACACCAAAGATACAGGTGATGCACATGGAGAATTTTCAACTGGAAAGAAAATGAACTAACACTACATTTTCAGTCTCCTGTCATTTTTAGGATATAAACAAAATTTGATTCACTTGTCTTACCCCACTAGTTTTTTTTAAAATGTCGTTG
GAAAGGAAAACCTTGTTCAAAGTTTCAGGACCCTGTTCTTTGCTTATTTGCACATGGTCACCTTGGTCTGAGCTAGCCACCATTGTCACCCACAGCTGCAAAGAAAGCAGACCTTAGGAAACACTGTCACGGCTGAGTGTGACTGCCTTGTTCATCCCCTGGACTGGTACTGTGTTGCCTGCAGTACCATTGGGATCCCATAGCAA
GTGGGAAGAAGTGCTCCAAGAGTACACATGCCATCACGGTTCTGGATAATTTATCATAGAGCTACATTTTGAGACTTGTATGATGATTGTCTGAAAGGGAAAGAAACAAGATACTTAAAGCTACAACTGTGTGAGGTATGATGATTGTTAGATACTAATTTGGGGCCATCAAAGTGGCTTAGTTGGGAGAGGTGCTTGCCACCAAG
ACTTTTTTAAATTGAATTAATCAGATGTATATTTGTACCACTTTGGGGGGTGGGGGGAGGTTGAGAGGAAAATATTGCTCGTTCTAACTGTAAAGAAACCAAGAAATAATACAAGCTGGGGAAAAGAGATGTCTTAATTAGGGTCCTATTGCTGTGATGAAACAAAATGACCAAACTCACGGTTCCATACAACACTTCATCAAACA
AGGGAAGATTGCCTTGTAGGGGCCGCATGCGAAGGATGGCAGGTTGGATTGATGGATCTACCACACCATGGGATTCAAATTTATCATAACCATGCGTAAAAAGAAATTAATGTATGACGGCATCTCACAGGTCTTGCCTTTAAATACCCCTCCCCATGCACACACAAATGCACACACAAATATAGCATAATATAATGATCTTTTAG
CGGCCTCTGACTGTGAACTGACTCCCCACGGAACTACTCACTGGGACATTGTGGTGCAGACGCCGGGGGGTTGATGAACAGCAGTCTCAGGATTATAGAAAAGAAACAACAACATGAGAGGAGAGACAAATATGAGCGTTTCAAAATATATCTCCATTCGGTTCTCATCTGTCCTGTGTTGGGGAGTCCGATCTGGGGGGTTGCAG
ACCCAGACCCATGTTTGAGCCAGCTGCCCTCATTCCCACTTAAATCAAAGCAGCTGGCTCAGCTCCCTTGTTTCTCTTCCCAAATCCTGTTTTCATGTAAAAGAAAAATAAAGGACTCATTTCCCCTCTAAAGGCTTTGCTCCTCTTTATCTAGCTTGTTTAGCACACAGCCATCCTGAAGCATGCTACCACCACCACCACCACCA
AAAACCTCCTGGTGAGTGTTTGCTGCCCTGGGAGTGTAGGGAAATCAATACGTTTACCCGACTTGACACATGCATTTTTCTTATACACAGCTTCATTATGAAGAAAATAAATCATCCATCAACCCAGGCCCTACCCCAGTGGTTATTATTGGTGTATTTTGTCATAATTGATTGTTGAAGCACACAGTGAGTCTTGGCTGCCAGCA
AATCCCAGCACTTGGGAGGTAGAGGCAGGCGGATTTCTGAGTTCAAGGCCAGCCAGCACTATACAGAGAAACCCTGTCTTGAAAAACCAAAAAAAAAAAAAAGAAAAAAAAAAAGAAAAAAGAAATGCCTTAGTAAGGCTTCATGTTCACACACGTCCCAACCCACCCGATCCTTCCTTGAAGCCTGGCTAAGGAATCCAGGCAGC
TTAGGGCTTAAGACTACGCTACAGAAACCCTGTCCTCAAGGCCAGTTTTTCTAACTATAAACGATGTGTCTGGCGCCCAAGTCTGCATTCTGCACAAACAAAGAAAACAAAGTCAGGACCGACCCTGTGCTTGCTTGTGGTGCTAACACGGTTTCTGGTTTTCAAACTTCGTCTCTAACAGCTGCTTTTGTATATGATTCTCAACC
TGGGGTCCAGTATTGCTGTCCCACACCATCTTCATAGTCTTTCATGATCTTTCTGTGACCCATCTTCCTCTTGGCTCCAAATGAGAATATGATAACCTAGAAGAAACAAGAAGTCTGAATGACACCTTCTGTTGCTGGTCTGTCTCAGAGGTTGGGGCTGTCTTGGGGAACTAACAGACTGACATTGCCATGACTAAAATAAAACC
CTTTGGAAAGTTCACTAGTTGTAAGAAAAAAATCACACAATGAAGGAGAAAACAGCATACAGCCAAAGAGTTTTGTTGTTTCAGTTGTCTGGAGATCTCAAAGAAAAGTGTTTGTCCTGATTGATTTATTTACTCATTTATTGCTAGTTTGTGTGAGACAGTTTTTTATATAGCACAGGCTGTCCTGGTACTCACTGTGTAGCCCA
GCAAGGGAACATCTGGAGATGAGGTGCCAAGATGACGTCCCAGAGGGGAGCTGGTGCTGCCTGTGGGTGAGAGGCTAGGCCATTGTGCTGGAGGTGGGAGAAGAAATCACATTCTGAGTATATCAAGTTATTTTTGTATTTCAGTCTCTTTTTTTAAAGGCACCAGCCTACATGGTTGTGCAGTATATTCCATTTAATGTCTTGGG
CAAGGGCCTCCTAGGGAATCCCATCTGTTCCCCAGAGTACTGGAAACCCAGCACGTTCGGTGGTGACGTGGGCTTCAACCTTGTCAACACAGCCTCACTGAAGAAACTGGTCTGCCTCAACACCAAGACCTGCCCCTATGTTTCCTTCCGTGTGCCAGATTACCCTGGAGATGACGGGTCTGTCTTAGTGAGACGCTCCACTGAGC
GCATTGTGAGAGCTGATGCTCACATTTGAAACTTTGGGTCTTACCCTTGCCTAGAATATTGTGATTTTGCCACTTTCGGATGTTGAATTCTTTGTTAACTAAGAAAGTTAGAAGTGGTTTTGTCTGCCTCCTCAGAACTTGGCTCTTTGTTGGCAACTCAGAAAGTCAGATTTCTGGTTGATTTGGAATATAGGCTTAAAACTTTA
AAATAAATTCTCTTAGCATACATTGTAAATTTGTATTGTTTTAAATACAGTATTGTTTGCTGAAGCATTGTAATCAAGTTTGTATTGTACAGTCAAATGTAAGAAAATAAAAAAATTCTAGTCTACTTTGATATGACATGCAAAATAGAAGAGTGGCAAACAAGCTCACCATGGTGGTTTGCGCCTATAATCTTAGTACTTGGAAG
ACATTTGACTGCAAAGATATTTCTAAACAGCCTTCTTACATTTTGGTATAAAAGCTGTGAACTTCATAACTTTGTAAGTGAGATATAAAGCAAGTACAAGAAGAAAATAAAATACTTTTACTAAGTGTTCATTTTGTTATTTGTCTGCATATTCATGAATTGGCCTTTTTCATTTGGCCATAAAGAACAAAACAGTGGCCAGGAAA
GGAATCTAGCTGCCACATTTAACTTTTTCCCCTCTCATTGCGTCATTATCTGTGAAGGTTTATTTCCCTTGCTTTCAAATGTACAGACATAAAATGGAAGAAGAAAATAAACTTGAGAGTTACCTTTAGTTATCTGCCTCATTCCTTTTATTTCATTATTGTTAAGAGCCCAGGTACAGTTTGTGCTCCAGGTTCTTTTACTACTT
TGAGACAGAATATGAAGAAATTACTTGAACAACAGTATTCCAACAAGATTAAGACCTTGCGTAATAGGCTAATTGTGATGCTTTCAGAATATAAGCGTTCAAGAAAATAAAATGAATATGGACCTTCTCCAAAACACACTTAGTAAATTTAAACTCTCACTTTGAATCCTATTTTTTTCATACTTACTATTTATGTATGTTTAAAA
GTTTGCTGTATATGAATACTTGGGGGGGGGTGGGTCCTATCTAAACTGGTTTGTTTGTATTGATTCCATAGCACAAATTGATGGAAGTCTGGATTTATTTAAGAAAAGATTTCACAACAAAGTCTGGTTTCTGACTGTTTTCTTACCTGTCACTCCTAGACTGCTCACAATGGCACACACAACTTTCCATTTCAGTGGTAGTGGGT
ACTATTGACATCCTTCTGTAACTCCCCTTTTGTGTAACATTTTATATGAGGTAATTTTATAAAGAACTTTTGTCTAAGAAGGTATACAAAGGCCAGAGAGAAGAAATAAAATGTGGCATCTGGGCTTCTGACTATATATATGTACATACATACACCTGTAGGTATATGTGTATTATGTAAGTATGCATGAACACTTGTGGAATTGT
CACAACCACAGTCACAGGGACGACGGGACGGAAAGTTACAGTCCCTTTGCATGGTAGCATCTTCATCTCTGCCTTATATTGTTCAGTTACATAAAAATTTAAGAAATGTCTTATGACATTGCATCACATGATATAACTCTGTATTTTTTAAAAACTTGACTTTATGTATATAAGAGTTCTGCCTGCATGCATGTCTATGCACCATG
CCCCTCCTGTTTGCATAACCCCCTTACTGTATTGTACATACAGAATTTGAGGTTTATTTTTTAATGAGTGTTCAACTTGCTGTGTGTTTCAACATGGTGAAAGAAATTAATGATACGGTATTTATAAAGGTGCCCTGGGTTCTTTAGTCTTCCAAGGGGGGCCGCATGCCCTTTCCCCGTGTTTCTTCCACAGCTAGGGTGGAGCT
TTTTAATTCACAGCCTGGAGGTGTGACTGCCTTGGCAGTACAAAGCCCTGGGTGCCATCCCTAGTTACCACATAAACCAGGCGTGGCCAACCTGGGCTGTAAGAAAACCCTGTCTCTATAAACTACATTTTTAAAAATCACTGTTACTGTTGTTACCATTTTTAATTCAGGGGCTGGGGATGTGACTCCGTTGGTGGAACACTTGT
GCTTTGGATTTTGAAGGATATTGGATATTTTAAAAGCATTGAACTTTTAATATGTAAAGTCTGTGGGGCTTTCAAAGTTGTGTATATCTTGGGCATGAATAAGAAACTAAGAGTTGAGCATTACTAGTGATGTGTTTGCGTGTCAAATTGACAAGGTGTCAATTATACTGGCTAATTTTGTGTCAACTTGACACAAGCTGAAGTTA
AGGACCAGAGTTTATTTCCCAGCACCAATGTCAAGAGGCTCCCTGGCCTCCAAAGCTCCCTGCATGCACATGTATGAACACACATGCAGTCATGAATGCCAAGAAAACATTAATAAAAGGATTTTTTGTTTGTTTGTTTGGTTTTTGTTTAGTTGGTTGGTTTTAATAAAGAAAATGAGTTAGATCTGTAGCTTTAGACCAAATTT
TTTTAGTATTTATTTATGTACTTTTATTTTCCACAGAAACACTGCCTTTTTATTTATATGTATTGTTTTCTATGGCACTAGGGAAAAACATATCTGTTCCAAGAAAATAAACTAGTTCTCAGAGCCTTGATTTTCCTGGTCAGGGTGAAGTTCCCTGTGTGTCTGTAAAATATGAACAAGGATTCATGATTTGTAAATGCTGTTTA
TGAGAATGTGGGGGCCATTCTTCTTCAAACCACCTCAGAGGCCATTTTGACCATGCATGCTTGCTGGCTGGGTTTGGGTTCCATCACTGACTTTTAACAAAAGAAATTGCTTTGCTGAGTCACTTTAACATTGTTTGTGCTCCTTTATTAATACTTCAAACTCATCCTTTCTGCAAACTTGAGTTGAGGCCACAGACCCCCCCCCC
CAACCCTAGTAAGATAAGAAAACCACCCAAAAGTAAAAAGTCCATTTCCAAGTAGTTTTGTATGACTTGTCACTATGTCTAATGTCTAAATGAGCACTGAAAGAAATAAAATCAAAACTTACATATATTCTTAGGATCCTGCATGGAGGTGCTTTTCTCTTTGGGTGGGGCAGATGAAGTACAGAAAACACTCAAAACAATGATTA
GCTTGGTTTGACTGACATTAAAGCCAGTGTTAAAAACTAAAGCTTAGCAACAAATGTTTTACTATTTTTACAGGATACTGTAAGGAATAATTTGACTTTTAAGAAATCTTAAATATAAATTTTCTGTGCATTAATGTAGTACCTCATAGTTAAAACTTTCTTCATTCACAGCCTTTCCCTTTCACAGTAAAACATGCTTAGCTTTC
TCATTCCAATCACGGCTATTGTGATTATCATGAAAGTCAGTCCTTTGTATATTTAGGTCCGATATCTGTATATGCAACCAATATCAAACTGAAGATATTCAAGAAAAATAAATGCATTTATGCTAAGCTTGGACAGACTTTGGGTTTTTTTTTTGTTTGGTTTTTGGTTTTTGTTGTTGTTGTTGTTGTTGTTTTTTCCGAGGCAG
CTTTCTGCCTACAAGAAATATTCACAAATATATATTTAGATGTACATTAATATATAAATCTATTCAGGAGTAAACATTTGTATTATGGATTTAATGCCAAAAGAAAAATGAATAGAATCTATAATTTATAATAAGTTTTGGCCTTTTTGTTATAGCTAAATACTGCTGCTTTAGAAATGTTAAACAAGGTGTAAATGACTTGTTTT
TTTGCAGGCTGCTGGAAAATACAGACAACAAGGCAGGAATTATATTGTTGAAGATGGAGATATTATCTTCTTCAAATTTAATACACCTCAGCAACCAAAAAAGAAATAAATTCAGTTATTGCTAAGATCGACGTACAACTTCTAAAATGCATATATTGGGGCTTGGGGGGATGGGTGTTTTTTAAATTAAAGTTTCTGAAATCTAA
ATCAAGGTTATCATTAAGCAAATTAAAAATTGCTCTGGCTGTACTCACAGATGATTTGATCCAAAAGCTTTTTGCCTCCTGCTCTGCCCCCTTTAATTTGAAGAAATACAAATGGCCTTGTGCCTCTGGGGAAGATCTGAACATGTTTGTTCCTTATGACGTTAGCAAAATGGAGATATAAATACGTGTCAGTGACTCTGGAGCCG
TGTAAGCTCCCATGAGCAAGTTCCAACAAGCAGGTGCCAACATAGAAAAACCTCACTCATTCTGGATGAAAAAGCAGCTCCAACCTTTATTGTTCAGAAAAAGAAAAGGCTTCTACTTTCTTATTGCTGAATGAAAGAGCCTCTCCCTTATTGTCGTTCTAAGTTCTTATACTTCCTCGAGAGACTTGATCACATGGTTTTCCAAG
CCAGAGCCTTCGGACCCAGGTAAAGCGAGAGCAGCCCCATCCTGAGCTGTGAGTGGAAGAGACCAGCGCCCTGGTGATTGATGATGTTGTTTGATTTTTAAAGAAAGAAATGCATTTCATTGTGTCCAGGTATGTTTTTCTCACAAGATGTAGCCTCTCTGAAGAAATCTCTGTAATACCTTTTCTTCCAAGCTAGACACCTCACA
ATTTCTGTTATGATACAGGCTGTTCTCCATGGGTTGCAGAACTACAAGTTTTACAGTAATGTCATAATAGAAAGATACAGAGGCATTGGGTGTTCTCTTTAAGAAAACACAAGGTAAAGGTTTTGTTTGTTTTGTCTTGTCTTGTTTTGTTTTGTTTTGTTTTGTTTTGTTTTGTTTGGCCATGTATGTGCACAGAAGAACTGAAA
ATTTTTGTTAATTTTGTTTTTCATCAGAAATACTAATAAATCACAAATTATAGACCCTGGCTATTTGGTAACTAATTTAACTATAGCATGTTTACCAAAAAAGAAAATAAAATAAAAATTTTTTTAAAAAGGCTACTATGTGGGAACTTCTATTTGTTCACAGGTGCACAGGAATGTGGTTTTTACAACGATAGGGGAAGAATCTG
CTTATTCATTTAAAAGTACTGATTAACTCTGATGCCAATCTTAACTCTAAAAATTGATGTATAAAATATGAAACATGTAATTAACATAAGTATTATTTTTAAGAAAATAAAGTATTCCTAATAAGAATGAGAAGAGTGATTCTGTTTTTGGCATCTTATACTGTTTGGGTTAATGTAAATAGCTGTACTACTGTGTCTGCATTTGG
CTTACCTAGCAACAGCTGAGGGTAGGTGAGAGTGTCGGCTCTAGAACTCTCAACCTGGGTCACAGATGGGCTTATGACAGTGGCATGTGGTTGCAAAGAGAAGAAAGTCTGTGGAAAGACTTACATCCACCCATTCCTGATGAGTGCTCCGTCATTGCTCGCATCATGCCAGGTTCAAGTGAGCAAGGAAGGCTTAGAGTATACAT
CTTTGAATTTTAAAAGATATTGGATATTTTTAAGGGATTGTTCTTTTTAATATGTAAAGACTGTAGGACTTTTAAAGTTATTTATATCTTGAGGATGAATAAGAAAGTAAAGGTTGAGGCTTAATAGTGATGTGTTTGTGTTTCAAGTTGACAAGGGATCAGTTGTACTGGCTGATTTTGTGTGTCAATTTGACACAAGCTGGAGT
CATGCTGTCCGTTAACGCTACGTCTGCTGTAGTTCCATTTTGTATGTTGTGTAAAGCGAGCATCGATCGAAGCAAAAGGTGATGTGTGTATATCAGAAAAAAGAAATTAACTGTATATCATTCCAGTACATTCCGTTGTACATTTTAGTCTCCGTTTACTTTCTCTTCATTGTTGATAAGAGAATGCCAAGCTGCGCGTTGTTCAG
ATTCATGTGTACTCCTCTACATTCCAAAGACATGAAATTGTATTCTGTATTTTTTAAAAACAGAAGCCTCTGTTTATCCCACAACTGGGGTAGGAGGCTGAAGAAAAGGATCACCTACCACACCTACAGTGTGCAGACTCTACAGTGTGCAGACTCTACAGTGTGCCACAGGTACTACTGCAGGCCCTGCTCAAGGTATGACTCTA
ATTGCAGTTGTTTTAAGAAATTCAACCTTTCAGACCAGCCCTTCCACTAAACTTTGATTCTTTTTCTTTACTGCTTTTTTAAACCTAAAAAAAAAAAAAAAAGAAAAAAAAAGGAAAGAAAGCAAGCGCACTCAGTGACTCCCCCACCTTGGTCTGTGGGAATGCCCGCCCGCACTCTGCCGTCCATCCTCCTCCCTTCTCCTCAT
TTTCCTGAGTTCAACACTCAAGTCCAAGAAGCTATCAATTCGCTGGGGGGTAGTGTCTTCCCTAAGCTTAACTGGAGTGCCCCAAGGGTAGGAAGATGTAAAGAAATCTCACTATTTGAGTAGTTGTTTGTTTTGTTCTGTATTCATTTTATATTCCCTCCGAGCATCTAATGTACCTTCCATTACATTCTTAATTTCAGGGAAAG
TGTATTTTTATAACTTTCCTTGCCAAAGCCCAGACCTAGTTCTTTAGAGAGTAGTTTTCCTCCCTTCTCCTCCACCATTTGTCGGTCTTCCATGAGAACAAAGAAATAAAAGGGTTAACAAGCTTGACAATTTTTTTATTCCTAACATTTTAAAATGTATTTCGAATTCTTTGATCTGATATTCACTAGGATAAACATCCTTTTCA
CAAGTCGATGCAAGGAGGTGGAGACCAAGAATAACGTGAGGAAACTGGACAATGAATCACTTGAACTCTGATTTTCAGGGACAAAGCAGCATGAATCAGCAAGAAAAGCAAATAAAAGATTGCTAACTCTTCATATATTGTTTTATAATCTCCTTTATAAAAGGTAGCTGTCAGGCTGGAGAGATGGCTCAGTGGTTAAGAGCACT
TCCAGACTGTATTTTAATATCTGTTTGGTTAAAATATTGGCAGTGTCTTCATAATAAATGTATGATTCTATTGGTCAGGAATCTAAATTTTCAAAACATGAAGAAAAAGCTTTTTTTTCCCCCAATGGCTGTAATTGTCTCTAGCTTTTTGAGATGCTTATGTCTGCCTGGTGGAGGGTGTATTAATAAACATTTATGTAGTGCTT
GTCTATTTGGTGGAGCAGATATTCATAACTGACCTGTGTGTCTTCTAGAATGTTGAACTTTGGAAGCTATGCTTTTTTCTGTAGCTTTGGTGTTTTGTCTAAGAAATACATTAATTCTAGGAGAACTACCAGTTGTTTGCTGGGCTCTACAATTCATTCCTTTTGGACAATGGAGTCTATTCCTGTGCCTCCCTTGTGATACCTTG
CACTCATTTCACTTCCTGTCTAGTCTCATATTGCTAATTCAATGTCATCACCACTTATGTTGGTAAATGTATGTCCTTACCTTGTCCTGTATCTGAGAAGAAGAAAATATAACACATTCAAAACTAATATCATTAATAAGCTAAATTTTACAAAGTACATAGAACCCAAATAACATTTAAATATCCCTGAAGAGAAGGTCTTATGG
CTGACCTGTATAAGTAGATCTACCTCTTGAAGAGATAAAAATGTATATATTTTTGTCATGTTGCCATAACTTACTTATTGGTATACTCAATTACACAGGTAAGAAATAAAGAAAATTTTCATTTGTACCTGAAAAATACATACATATCTTAGATATCCAGGAATATAAAAGGAAGAAACAAGTCAATTTACTCTATTAAATATTCC
GCTGTCAGTGTACTGCACAGTGCTAAGATGGTCCTAGATATTAACACCTGCATCCCGATAGCTCAAAAGGTGTAATTTTTCTGCCTTCTTGTTTTGCACAAAGAAAAATAAATAAATTTTCTGAAAGTCTTGTTGACACTTGTCATGTTGTGGGTGTGGATTGTGGTGATCTGCTGCAGCACACAGTTGTTGTGTTAAGTCAGGGT
GCTAGCCTTCCCAGGGATAGGTCCTGATGTTTGGAGATGGGAGCAAGAAGGCCCCTCTGTTCTTTTCCCTATTTACAGAAATAGGAGTTTTAAGAGTTTTAAGAAATAAAAATTACATGGTATTTATAGAAACAGAAGTCTTAAAAGCTTTATAAATAAAAATTACACAGTATTACTTTACACAAGAAGAGAAAGAAAGGGTACAA
TTTATCCAAGGAGATGTGGGACATCTTTGATTCTGATGTAGTCAGCTTAGGTGTTGGGTACTGTTAGCTGCTTTTGTTAGAGTATTCTCAGTGTTGCACAAAGAAATACATGAACAAGGTGAGAGTAACCTGGCAAGTTGATTTCTTTTTGTAAAAAAACAGTGTGCCGCAACCCAAACTGAAAGTTCTCTTAGGTTTTGTTCCAG
ACATTCCCAATATTTAAACCTAACCACTCCCAACCAAGTACTTTGTGTTGAAATGCTGTAAACGGTCATTGAGTATCTGGGAATTTTTTTTTTTTTTTCTAAGAAAAATGATTAAAGTACTTCCTACTAGGGCTTTTGGTTTTATTTTTCTTCAATATGTAGCAACTACATTTGGCTTCTATAACCTCAGTAGAATTCAAGTTGAG
CAAATCTTTTGTAAACAGAATAAAAGTTCCTCTCCCTTCCCTTCCCTCACCCCTGATATGTACCCTTTCCACCCCTTGACTTGCTGAAGAAACGTTATAGAAGAAATTAAATGAATTTCCCAGGCTTTTAGGATCCTCTGAAATTTTGAGGATAGGTGAGGCCTGAATTCCTGTCCTTATTTCTTCTGACCAGAAGTTGCACAGAC
AAACTGGAATGGATAGCAGATGAAGACAATTATCTCAGGCAAAAAAAAAAAAAAAAAAAAAAAAGAAAGAAAGAAAGAAAGAAAGAAAGAAAAAAGAGAAAAGAAAGAATAAATGGAGATTGTGTCTTTGGGAATGAGACAGGTTTGGTGTAGCCCAGGCTGGCCTTTAACCAGTTGTATAACCAAAGATAACCCTGAACCTCTGA
CACTGCAGGCATTTTCCAAAGTGAGGGTTCCTTCTACCTACCAGGGCACGGTTACAGTTCAGGGCCATGATACCTCATGGAATACCACTGGGAAAAACAGAAGAAAAAAAAAAACAGTTTTCTAATTTGTCTGAATGTTTATCCAGGTCCTAAATAAAGTAATTGTGGTGTGATGCTCTCAAACCCACATGGAACCCCATGCAGCA
CCTTGTGATGTCTGATTTTGAACATTGCAGATACCTAAGTAACAGAAGAATTCTTATTTCTGCACAATTTAAGCAAAATCATTTTTCTCCACATCTGAAAAAGAAAACCATATGGCTTAAAATGCTTTTGGAGTTTTATTTCTCAAATTAAAATCTGGTCACTTGAGATCCATTTTGTTCTCTGGTTTAAAAGTTAAAAGGTTTCT
AGACTTACGAACTTCGTTATTTCCAGATTAGTCAAGATGAAGATGGTTCAGAGTCTGAGGACTAATTGGCCTCTGCTTGTAATACAATGAAAGTATTCTAAAGAAATATAAAATTGGACTTTATGAGAAAATAAAAGTCATTTCACTCTATAAAAACATGTATGGTTCATCAGTGTGTTGGATGCCTAGAGAAAAATTTGGGTTGT
CATAGTATTTCTGGGTTTTGTTTGTTTTACTGTGTGGCCAATGTCTTTGGGCATGATACTATCTAATCATTGTTAACATGAGAACTTTGCTGCAGATGGAAAGAAAGAATATGTAGCTGACAAACTGACTATTACATATGTGGATAAGTTTTTTTCATTGTGGTCTTAACACTTTTATATAAAAATGAAAATGAAAAATGAATCCC
GAAGGCCCGTTTCTGTAGCAGATGGTGGCGCTACCAACCTAAAGGTCTCCCGATTTGTTTGATTTCTGGGGCTATTTTCATTTCTTGTGATTTGAAAACTAAGAAACAAGACCAGTTCAGAATGTGATTGCCCCTTTTCCCAGGCAATTCTGTACCTTTTGGATGGCCGTCAAAACTGTGACATGAGAGACCCTTTTCATCAGTCC
GTGTCACATATAATGCCTTCCTGATCAAAATCCTGATGGTATTTAGAGGAGGGAGATGTCGGCTTTCTGTCCCATTGACAGTTTCTCTGAGGGGATTAATAAGAAAAGTATTGCTTTGGTTCAGCTTGGAGTTATAATGTCATTGGTTGTCCCTGTGGCTTTGTCCTGTGGCAAGACTGTACATCATGGGTGTCATAGTTTACAAT
TATTAACTTTAGACTTTCTCTGGGTCTGAAGCCATTCTGGTCAGTAGAGTAAGTTCCAGGACTACATAGTGAAACTCTGTCTTTAAGAAAAATCAAAACCAAGAAATAAATTTTACTAATTTTGTCTGGTGTAGTAGTATGCGCCTTTAATTTCATTTAATTTCAGAATAGCAGGACTAAGTAAGGCTTGTTTTATTTTATATGTA
TGATCACAGTCCTTCCTCTGGATTCACCCTCAGTGACGGATGTGAGAAAAGAGTTACATGCGAATATGAGTCAGTCAACACGTTTTGCATGGTTAAGTTAAAGAAATAAAAATACTCGCGCTCCTCATGTGTAGACGGAGTCACTGGTCAGTGCTGATGGACTCTTACTTGTTTTGTTTTGTTTTGTTTCCAAGACAGGGTTTCTC
AGAGAAGTTATAAGAAAACTATGTATCGGTATTCATGTTGAGTGATTTGAGTTTTTAATTATAAAATAAAGGGAAAATCAGGTTTTGTTCATGTTTTATAAAGAAATGAAATATTAAAATTTGTTGACAGAACTTTGCTATAAGACAATTTAGTTATTTTTGTTATTTAGTTGTTTTTAGAAAGTGAATTTTTTTAGATTGCTGTC
AAGGTTTAGGAACACAGCTCTATGGATATTCATTTAGACAACAGTTACTTTTGAGTGTCTTCTCTGTGGCCATGGTCACAGTTGTGCTTTGGCACGCTTAAAGAAAACTATTAAAGTTGGATTAACAGGACCATTGCTTCTCATGTTGCAAGGGACAGAACTCAGTTTGAACCAATTAAGCACAAAAGGGAATGTATCAGAAGGCA
TAGATCTGCTCCTGAGTGCTGTATTGGATTTGCAACAAGGAAGGTTCTCACCCTGGCCAGACTCTGTCAGTTTCTCTGGTGTTCTGTTTGCTGGCATCTGAAGAAACTCAGTTCTACAGAAATTAGTAGTTCTGTCTCCTGGATTTAAATCTGTTCAGGAGACCAAGATTTACAGCCGAATTCCTAATAAGACAGGTAACGCTTCT
TCCTTGTGGCTTCCCCACTCAGTGCCTTAGTGGGGGAACGCATTCCCCTCCCCCATTCCCTTCATCTACCCCTGCCCCTGCCTCGGGTGTAAGTGACAGGAAGAAATAATAATAATTTAAGATTCATATTTGTGTCCACTTTTGGTTCCTTTATTGGGGGAGGGGGGCGGCAGTGGGAGGGGTCGGGAGGGTCTGAGGCTGGGGAG
ATCAATAACTCTCCATGCTGTTCCTGACCCAGGAGAGCACCTGTCCAGAGTTTTAGCCATTTGACTGGATAAGTCACAGTAGTGTCTTTCTTCACTAACCAAGAAAATAAATGTGGGGGAAATTTTTTGCTACTGTTGTTTATAGGTGTCAGTGCTGGAGCAGAATTTAGAAAACTCTGTCTAAATACTTGGTTACTTACTCTGAA
ATATTTTAAAAGTTTATTACTGAATTTAAAAATATTTTAGAAGTTTTGTAATGGTGGTGTTTTAATATTTTGCATAATTAAATATGTACATATTGATTAGAAGAAATATAACAATTTTTCCTCTAACCCAAAATGTTATTTGTAATCAAATGTGTAGTGATTACACTTGAATTGTGTATTTAGTGTGTATCTGATCCTCCAGTGTT
GATACTGGGAGGAGGCCTTACGTCTGAGCTCCTAGTGACTTCAGCCTTTTAGTTGCTGTAGCACTGTCCAGTGCAGCCTTTGCAAGAGCACACACATGCAAAGAAAGAGCAAGGTTTGCAAGGTAGATCTGCCTACACTTATCCCATGTTCTTAACCTTACCCTTTCTGTACAGATGTATCAAGCTACATGATCTATTTAAATGGA
GATCAATATTGTATAACTCTCCCCTCTCCCAGTGAACACCTTGGGAGTTTCCTCTGTTAAAACACTACTATAATGTGGTGCAAAACTTTGTATTTTGTGAAAGAAAAATAAAGTCACGCTTATTTAGTGCAAAAGTTTGTCTGGATGGTGTATGCTTCAATAGTATATGGTGAGCTGATTGGCGAGACCAAATTCTTCCCATTGTA
AGAAGATGAATTGCTTCAACTGTGCTGCAATGTTGGCTGACAACTCTGTCACAGTGAGGGAATGAGGTTGACTAATGCATATTATGAATTGAGTCCACAAAAGAAACATGAGACTTTGTAATTCTGTTAAATCTTTTATGTGGATTTATTTATGATCAGCCTACTAATTAAAAATATTTTGCTTGACAGTTGGTTTGGTGGTTTGT
ACGGGATCAGAGACAAGTTCATTACAGTATTTCCCTTGATGACCTACCCCAGTGTACCAGCTATGTTAAACGGCATTTTTTCTTAGTTTTTTATTTCTTAAAGAAAATATACTCCTCCTAAAACTTTGGTATTGAATAAAGTGATTATTTTTTACAAACCCATCATCAGCTTTTGGACATGATATTTCTGATTTTCAGAAATTAAC
TCACTCGTTCATCATCCATCCATTCAAAAGACATTTATTGAGGGCCAGGTACTTTGTTGATCAACTAAGTACACCTCTAACAGGATTGATATTGTGATGGAAGAAATAAAAGTGTTGTGTTTAGGAATTACCTGGTTTGGGTCTGAGAAGTCAGAAGTAGAATCCCACGTAGAAGGAAAGACTTGTTTTGGGCCTAGAACCAACAG
ACGGGGCTGACCGACTGGCAAGTGAATATCAGCACCCATGCACTTGCTCCTTCATTTGTAAACTATCTGAGCACTTGGCTTCTGTGTGCAATATATGACCAAGAAAATAACAAGTAAAGTCTTCCCAAACAAACTCAGTGCTGCTTCAGCATCTATGTCCGCACAGCCAGGAATGAATGGCAATTAACCAGTAACGCCCTGCTCTC
GTGGCACAGCCGCACCCCTGCCTTCGGCGCTTAGTGCTTCCGGCTGGGAGGAGCTTCGGGTAGCACTTCAGAGCCACAGGGTCATTTTCACCTCTTCTGCAAGAAAAGTGTGTTGCTGGGTCATGAAGAGTCATGTTTTCTCGTGGTTTTGGGACTTGGTTTTACAACTAAGTGTGTTTCTTTCTGGTGGCCCTGGGAGTTGAACT
GGTAACACGTGGTACCAACTTTGATTTGGTCAAAGTTGATGTTGCCTACATTGAAACCACATAGATGGTAGCTGACAAGCTAAGTTGGAATTTCCACCCTAAGAAAAGATTTTTAAGCTTATAAATCTCTCCTTTTGGCTTTCTGTCTCATGCCCAAGAGGCTTCTGCACCTCTCACAGAGAAGAAGCAGCTGTTGGTGTAGCACA
GGGAAATGCTTACTTATGGAAAAGTGGGGTGATTGTATCTTCTATGTAGAAGTAGTAGTAATTGTATGGAAATCACTGGACTAATGAGATGGTTGGGTGCAAGAAAAGATGAATATTGAACATGCTGCTAAATATTAACGCTGTCAGTGTTTTTCTTCTGTGAGTGACTAACCAGACGGCGAGAGGTCAGAAAAGGGAGCAAGCCT
CCAGGTGGCGTGTGTCCTGCCCAAGAAAACGAATCATGAGTGCAGTGCTCTTTGCCAGCCAGTAACTGATCTAGAAGCAATGAGTACTAGATTGGCCAATAAGAAATAAAGCAAATGTTTTTCAGAGGCAGTGTTTTCTTCTTCACTCTTAAGGGAAGCCATGGACAAGGCTGTCTTTGCTTGGAGTCTAAGCCTGAAAATCTTGT
TTTTCTGTATATAATGAGTACATTTTTACACTAACACAAGCATTAACAGGTGATTTTTTGCCATGGATATAATGGAATTAATGGTTGAACTTACTTTTGAAAGAAAACTTGACATATTTCTGTATATATGTTTTTTTTTCTCCCAGATTAGTCATTGTAGTTCATTGTGGAATTCAGGTACATTAACTTTGGTGAACAATATATTC
TAAAAGATGTGGTTACCACAAGTCTGTTGAGGGGAAAAACTACTGCATAAAATAACTAACGTCGAATAAATATTTTGCATCAGTTTGGATTGTCTTGTGTAAGAAATATATTTTCTTTAAAATTAGAGAGTGGATTCTTTTTTTAAGGGAAATATTTTTAGAAAACTAGGGGAAAACTGAATTCAGCCCCACCTGTTTCTCTTTTC
CAGGCTGTCCTTGAACTCTCAGAGATCTATTTGCCTCTGCCTCCTAAGTGCTGGGACTAAAGGCACGCGCCACCAACGATAAGCTCGAAGTGACTTTTAAAAGAAAAGGGGTGTAGTCCCTCAGGTCACCAAACATTAGTCTCTTGTCCAAATTGATAATGACCCAGTCGGAGAACTGTGGGCTGAAGCTTCTGCGGTGGCTTCAA
AGACTGTTCTCAGAGGTGGCTGGGATTTACAGTACCGAATTCTAACAGCAAAGCAGTTATAATGTCTTGAAAATTGGTGTCCCAAATCACTCGTGTGCCTAAGAAAATAAAAGGAAATATTTTATGTTTCTTCTCTCTTCTCTTTCTTTCCCATGGTTGTAAAGATGTGTTCATGGGAGGGAACAGTTCCGGGGGGAGGGAGGAAG
ATATTTGTTTTTACTGCTAGGTGTACATCATCAATGTACTGTACATATGGAATGAGACGTACGCAGAAATGCCAGATTCAAATCCATTGTTTTTAACCAAAAGAAATAAAGATGGTTTACTCTACAGCCTACAGCAAGTGTCTGTTGTTGGCCCTTTTCTCTCCACTGCTGAATTGTACAGAAACCTAAATAAAGCAACAGGCTGT
CTATTTTACCCCCCCCCCAAAAAAGTCATCTTTGATCCCATAGTAATAAATTTCCAATGTGTTCTCCAACCATTGGAAACCTAGAAGCAGGTAATTTCTCAAGAAATAAAATGAGTTGGGAGTTCCTGTTGCCTCTTCATTTTTAACTGTGTGTGTGTGTGTGTGTGTGTGTGTGTGTGTGTGTGTGTGTGTGTGTGTGTGTGTGT
CTTGGTGAGACTGTCTGGTACAAAGGACCTGTGAAATAGGTCAGTGGTAGAGTGGGTGTCTGACACATGTAAGGCCCTGTGTTCAGCCCTAACTATAGAGAAGAAAATCCTACCTCTGCTCAATGTTCACTATTGTCTCCAATCCTCTTCACTTGTGATATGGATAGCATGCTAATTTAGGAGGCTGTTTAAAAAAATCTTATGTT
AGTATTTTATTTATACCCATATGTATCTGTTGCCCCGTGAATAGATTTGGAGACATTTACTGGCCTTGAATACTTCATCCATGGAAGGACTGGGTAGGGTAAGAAATAAATAAGTGGTTCCTCAGCCCCTTTTTACTGGCACAGCTGGGAAGGAAGAGGGGCGCGATTGTCCTATTGGCTCAGGGCTGCAGGACTTGTGGGAGGAA
CTAACTTGTCCTCGTGGATCCTTTTAAACACTTCAACGCTCTTTAGAATCTTTTGTACTTGTGAGCCTTTTTTACCCTTGTGAAAGCCTAATGTTAGAATAAGAAAAATAAAATGCCTGAAACCATGTGTAAATAAATGTGTTTATTGTTACAAAAGACAAAGAGAGCTCGGGTACCAGAGAGCATAGTTGAGTAGACAGGTCGCC
TGCCTTAATTACTGGGGCCACATTCACGTTGACTGTCTCAGAGACTGTAAGCTCCCGGAGAGCAGGGTTGCTGTAATGGGAATGTTTAAGTGTTGTGTGCAAGAAAACAAAATAAATATTTTGATTTTCGTGATTCTATGCATGTCTGTCTACACACTGTCCAAATAAGCTGGTTCTGGGACGTCAGTCTCCTCCATGGCATGGCC
CGAGGCGAAGGAGAATGCTCCTTAAGAGGGACGGGGTTTCGTTTTCTCTCTCTCTTGCTTCTTGCTCTCTTGCTTCCTGCACCCTGGCTCCTGAAGATGTAAGAAATAAAGCTTTGCCGCAGAAGATTCTGGTCTGTGGTGTTCTTCCTGGCCGGTCGTGAGAACGCGTCAAATAACAGCATGTCTTGTTCAATGTCTTATCTGCA
ATGCCTATAGTTTTCCAAATTATTCTTGTACAGTTTTATTTGTACAGTTCAGTGTAACCACCTATCATCTTGTTAACACTAGATTCTTCTGAGATTCAAAAAGAAAAATCACTGTCAGAGCTAGCCTTGCCTAGTGAGTCTGTGTCCACAGGCTGTAACAGGGTGGAAGAGCAACAGTAGGCAGCCCAGGGAGCAGCATGTGCTCA
TCTGGTCTCTTAGCTATAGAATGTCTCTCCCAGTGAATGGGTATGTTATTTTTATAGGTGAGGGTCTGGTCTCTACAGCAGCCTCCCCCACTTTTCTATGAAGAAAGCCGTGTGTAAAGTTTCCGTGACAGTAGTAATGGAAATATCTAAAATACCTCCGTGACTGGACAGGACAGAGGCTCCAGTGCTCTGCTCCCTGGGGAGGC
AATATTTTCTGTTTTAATCTTTTCTTTTTAAACGAGGACTCATACTTTAAAAAAAAAAATAAAAAAAAAAACACATTTAGCAAAAAAAAAAAAAAGAAAAAAGAAAAAAAAGAAAAAGAAAAAAAAAACAGTTGAACTTTAATTTATTTTAAGGACTGCAAATGCCAGTGTAATTTTTTTAATTTGCAGTTTCTGTAAACAACTTG
GCACAGATACACTGTCTGACACCGCTCCCTCCATCTTTTTGTTACATTGGTGTAAAAAATGTAAAACAAAAAATTTTATGAACTAACTGGTGTGTGAGAGAAGAAACTGGAGATCTGATCCGTGTGTGTGTGGGAGTTGCTTGGAGTCAGGGCTGGGGACAGGGGACAGCAGTGGAGGAAGGAGTGATGTCCTCAGCACTGTCCTG
GCTTCGAGGAGGCTATGGTCCAGTGAGACCTGTGGATGGCTGGGTCCAGATTGGGTCTAAAATGCTATCTACCCTGAGTCCGGAGGCTTCCATAGGCCCCAAGAAAGTGCTGTTCCAGAACCTCCTCCTTCTGTTGTGTCCATATGCTCTGGCTTAGCTCCTGCCATGGCATGGCCCAGGTTTATTAAAGATATGCTTAATAGGCT
ATAATAGCTGTGTACATTAGACTGACATGCTAGGTATGTGTTGTATGACCCTTCATTGTTAAGCTATGGGATTAAAATTCTGTATTTAACTGGTAATCAAAAGAAAACAATTAGTTACATGTCGGTCTGTCTAGTTATATGAAGTGAACCAATTGTGATGCCTTTGCATTGTATTGCCTCAGCCATTACTAGAAGGTGGCATAATA
CAGACTTGTTTCCTGTACTTATATGTTTTGTTTCCTGTGTAAATTTTGTATTCTTCTTGGTATACTTTAATATTGTAATCATGTGGGATTCCAAAAATGGAAGAAATCGGAAGAAAATTGAGTAGCTACATTCCCAAGCAGATGCAATCTTTTTGTTATGTATAAGTGAACATAATCATCTTTAGAATCATGGAATTACAGGAAAA
TGAGCTCGGAGGCAACTGCCTTTACCATACTCAGCCGTCTCTCTGGTCCTAAACAGACCATTTCTTTTAAAGGCATTTGATTGTGATTTATGGGAATTCAAAGAAAAGGCAATAAAATAGCCAACAAAAATATTTTTATATCTATTTATTGGGAAATGCATGCCACAATGTGCGGGTGGAGGTCAGAGGACGACCTAGGGGAGGCG
GCTCAGTTTTATTCTCTGGGAGAAAATCATCAAGAAGGGCTGCATGATGTTTGCCCAAAATTTATTTTATAAGAAAAACTTTTTTGGTTTAAAAAAAAAAAAGAAAAAGAAAGGAATAAAGGCATGAAAGGGACTGAGGCCTGGGAACACATTGGTAAGCCCAGGAGGGAAGAGGCCTGGTGTTAGGCATTCCTATACTTCTCTAA
AGTTTTCTCTGTGTACTGTGCAATAGTTGGGAATCACATGTGTATGGTTTATTGTACCTGTCTCTCCTTTCCTCAGTTCTGTACACACAATGTAAACTCTAAGAAAGCAGGACATTTTTACAATTTAAATTTTATTTTTGTGGCTGTCCATTTGTCTGTCCCACCCACGGACACTCCTTGAAGCTAAGGACCCAACCCAGAACCTT
AACAACAAAAAAGAGATAGTCATTGTAATAAAACATGAAAAGAAAAGCCCTTCCTGTTTTGTCACTAAGCATCCATCTATCTCAAGTTAAGTTCCAAAATAAGAAACTATTAAAGATAACTGTTTGCAACCATATCATTGTCCTTTCATAATCTGTTCTAACTGCAGTTAGCATTGTCAGGTTAGTACATTATCTACCATTATGTA
GATACAAAAAACAAAAACAAAAAACAACAAAAAAAAACCAACCCACCAGAGCTTTGTATTTTTGTTACGTACTGTTTCTTTCTTTGATAATTGATGTGGTAAGAAAAAAGTCTTATTTTTATACTCTGAACAAGCCTGTGTCCTGTGATTCTTTCTCTTGTTCCTGCCTTTCAGTCAGTCAGAGGTATAGGCATGTGATGGCTTCT
CATGTTCTTCCAAGGACCCAAAGGGAGCAGGGTCAGACCTGGGGAGATCAGCTTCGTCCAGCATAGCGTCTGCTCACCTGCTGCCCACTCCCTTTTGTAAAAGAAATAAAGACCTCCCCCCTTCATCTTGCCATTGCCTGGAGTGTTTGAGCCACTTTCCTTTGGGGTGCTGGGTGGGGCCTGCTGTGAGTGTATAAGAACAACCG
GTGCTGGTAATGCAACCTTCGAAGCTTTGTAAAGGAAACATATATGTATATATTTATGTATATGTCAGTATGTGAATGTGTGCATTTTGCATTCCACATGAAGAAAATGCCACGTCTGTTTAAATTATTTGATACAGGTTTGGGTTTTTGAGATTTGCTGATGAAATTGGTGATAAAAACCACACAAACCATCCCTCATCTTCGTC
GAAAATATATTTTGCAAACATGTTGTCAGCCTATGCATACTGTTTTTTCTTATAACCTGCTTTTGCACTTAACTATATATTGTGAACATCTTTCCATGTCAAGAAATATACACATCTGTCAGCACTCTTCCTGGCTGTATAGTTTTCCACCGTGCGCCGGTCTCCTGCTGTGTGTATCTATTGCTGGGCATTCGGGTTTGTGTCTT
ATATATAAATATATAATATATATAAATATATATAATACTGACTTAAATCAAATTTCCCTGACATACATTTTTTTTAATCTGTGCCAAAAATGTGTTTTCAAAGAAAATCTTATTTTCATACTCAAGACTTTGTACCGTCACTCATTTGTATAAGTGCGCTTCGTCACTGCACGGGCCCTGCTCCTGCAACATGGAACTGTCGCGTA
CTTGGCTGGAAGACGGGTTTTTTGTTAAGTTTTTTCCTCTCATTGATGGGGGCTGAGACCAGTTTGTGCAACCTTGACACAACAGGTAAAGACAGGTGAAAAGAAATAAAAACGTTTTTATGTTCTTAAGTTCTTGGCTCAAATAACAAGGGGACTTGGGGGGATACAGTGTACTGGTTGAGCCCTTGTCTGCGAAGTGCAAAGCT
CAATGCCTTTTTCTTCACATAAAGTAGTTGATTATGAGGAAGTTGAATTTTCTTTTTAAGAGGAGCCTCAATGATTTGTATCTGAAATATCAGGTTCTTGAAGAAACTGGCATTTAAACCAAATTGCATTGATTTCTTTTTCAGTGATGTTCATGTGTTTGAAATGGACAGATTGTAGTGAACCGTAGGCTTGGGAGGCGAGGTGG
ATTATGACCGTGTCTCCTAAAGGGTCGGTTTTGTTACGCAACACGAAGAATGCTGTCTCAGCCTTGTTTTTCTAGAGTTGTGTTTTTCAGTCATTTCTTCAAGAAAAACTAAAATGATTTAGTTGGAGCAAAGCTTTAAGTGTGTTGGTGTGCTTCTGTGTGGCTGTCCCTGTTGCTAGCAGATCACAGTGATTTGGTCCCATTGG
ACGGGGCCTACCACCCACGACAGCAGAGAAGTTCTTTCAGTATTATTTGTCAGCCATCAGTGTGCACACAACCCAGACTCCGTGTCCGTCCATCTTAGTGAAGAAATAAACAGTGAACACCTTCTGTCTCAGTGTGCCACATGCACGGAGAGCAGTGGTCAAGGCAGTGCAGACCCGTGCAGGGGACACTAGAGTTCCCTCCCTGC
GTTGGGAGGTAAGGAATAATGGTCTATTTAGAACTTTTTATGGGAAACAGACCCGTTGAATAATGAAGTTAAAGAATGGAAATTGGTAATTGCATAATCAAAGAAATAAAGTGTTACTTTTATCTATTTTTAAGCTTATTTTGTGTGTGTCTATGTGCGTGTGTGCCACAGTATACTGAGAGGTCAGAGGACACTGTGGGAGTCAG
CAATGTTGTTTAAAGTACAAGTCTCAGCCTGTTTGAGCTGAAAAGGCAGCTTGATGGTTTAATGCATTGTATCAGCATTAAATAAACAAACAAACAAAAAAAGAAAACAGTTTACTGCATATGTTAATAGGCACGTTAGTTTCAAAGTGTTCTGTAAGTGTATGTCTGTGTTTAGTTTATATTCTACTCTATACATCTTCAAGGGC
GACTTGGGTATTTGTGGAGGGGTGAGTGGGCTATTGTAGACATGATATCAAGTGCTTTCCTTTATAACTCTTTAAGCAGTAGATGAGATCTTTCCCCTGGAAGAAATGGTAGAGGCGGAGTTTTGTTTCTGCATATAGAAGGTCTAACTCAAAACAAGCAATGGCCAAATCCACCCCGAGTTACCTCATTATACTCACTAGGAAGA
CCCCAGAAACATGACCTCCCACTGCAGGGTGTTGAAGGCCGAGCCCTCCCTCCGCTGAGCATGTGATGTCACCCCCTCTGTTTGGAGCTTCTTTAGGTCAAAGAAATCAATTGCTTTCCATAGAGCTGATACTGTGAACATTCGAATGCATCTGTGGCCTTCGCCTCCCCAGCTGCCCTGTCCCTCCTTGGAAACAGCAGCTTTGC
GAATTATAGAGAAATTTTCCTTGTTTCCATCTGCCTGGCTCCTCTTTAGGGATGCAGATTTTTTATGAATGTGGATCAATTTATAATTGTCTACTATCTCAAGAAAGAAGTCTGGGGGTTTAAGAGTTACAGTTTGTTTGGGACTCCTTGCTTCCTGTGGAATTCTTTGTCTGGTCACTAAGATTTTTTTCCTTGTGGTTCATCTA
ATACGACGGCTTACTCTGCTACTCGAGAACTATTTTTATGTAATTAATGTATGCTTTCTTGTTTATAAATGCCTGATTTAAAAAAAAAAAAGAGGAAACAAAGAAAAAGCTTGGCATATTTATCTATTTCTCTGTGTACCTGTTAGTCCTTTTGCCCTCTCCTCTCCCCACCCCCCAGAAACAGATGACGTTGTACAATAAAGGAC
TGGTATTTCTTTTTATTACTAATTCTACATCTTTTTCATGAACACTTAATTCTGTTGGTCCTTGTGATTAACGTAGTATCTTGTTTTCATTATGTTTCTTAAGAAACAAGACAAGTCTTACCAATCCACTTTGTGTTGTAGCATCCATTGCCTGTTGGTAGGCCACACTGTCAAGAAGTGACAGAGAAGTTCAGTGGTGAACGTGA
TTTGTAAATAAGAGATTTGAAGCATTCTGAGTTTACCATTTGTAATAAAGTATATAATTTTTTTATGTTTTGTTTCTGAAAATTTCCAGAAAGGATATTTAAGAAAATACAATAAACTATTGAAAAGTAGCCCCCAACCTCTTTGCTGCATTATCCATAGATAATGATAGCTAGATGAAGTGACAGCTGAGTGCCCAATATACTAG
TGTGTCTTTATTGTCTCACTGTCTCTGCCATGGTGTTACTTGGACTGCATGAGGTAATGGGACGACAGCCTTTCTGTTGGTGGTGTTATTGAAAAAAAAGAAGAAAAAAAGAGAAAAAAAAAAAAAACCAACTTCCACAGTGTGTGAAGCGCTGGCATGATCACTCCCTTTATCCTGCTTTCCCTGGCTGCCAAGACGCATTGATT
TAAAAAACTGTGTTGCTGGGGCTAGAACCCAGGAATTTGACAAGCACTCTCCCACTGAATTCTACTCCAAGACCTGTAACTTTGGAAAATTTCTACTCAAAAGAAACCTTCAGGGATACTAATTAAAATATGTACCGAGTTGTTTCTTTTGGAGGTAGTTACAGTCTACAGAGTCTCCAGAAGACCAGAAATGGCTGTGCACACAC
AGCAGACGCTGGGGATGTAGCTCTGTGAGAGAATGCTAGCAACAAAAGGCACAGGGTTTAGGCCCCAACTCTGTTATCTTTTGTGTCCTCCTTCCCCACTAAGAAAAAGAGTCAAAGATTGCCAATTTTTTCCCCTCAGTTCTGTACCACACCATTTCTGTTGTGTGGAAGTGAGAAAAAAAAAAAAAAAAAACAAAGGCTTGAGG
ACCTGGACAGGAAGGTCCCACGGACCTTATGTGATGCGGGAGGCTCACAAACTTACAAATCCAACTTTTATTCTGAGGAACTTACTGTACAATATCTAAAAAGAAAGTCACTGGGGAAAACCTTTCCTCCTTCCTCCCTCACAGGTTGTTTGAGTGTGTAGGAATCTGCACAAGAGAGGAGGTCAGCACATGTGACACATCACAGA
AGCCTGCGCCACCCAGAGAAGCACACTTTGTGAGGACTAATGGAAAAGAGCCTGAGCTGTTGGAGCCCATTCCATACGAATTCATGGCCTAATGTACACAAAGAAATAAAATACCAGCACCAGGACTGTGAAGTGTTTTCCTTAGACTGTAGTGTGGGGTTTGCTCATTGGCTTTCTTGTTCAGATTTTACTAATTGTTCTAAATG
ATAACCCTACTCAGTTTTAATCATCGGAGTTGAGGCTACAGTTGTATCTGAAACCCAGTGCTCAAAGTCTGGTTGTCCAACATGACAACACTTTGCACACAAGAAAATAAAAGATTGTAACTAGCCCTCTGTCTTTGCTTTCATTTTTATTTGATAGTTCTCATTCACTCAGGAGAATTTTTACATGAGAATCAGTGAGCTTTGCA
AAGAGGAAAAATTTTCAAAGAGGCCGAGGCTGTAGCTTAGTAGCAGAGTGCGTGCCTGCCCTATGTGAGGGGCCTAGACATAATCCTTAGTACTGCAAATAAGAAATAAAACCCAGGGTTGGAGTGTAACCTCAGACTAGGCTCTGCCTCACCACAAGTAGGACCGCACACCCCCAGCTTTATTCTTGCATCCGCAATGCATCTCT
AGCACTTAGCCTCTCCACCCCTGTATCTGCCATAGCCCCGGGAAGGGCAAGGCAAGGTGACGGACAGATGGAGGGCTTGCCACTGTATTTTTTTAAAAATAAGAAATGTTATTAAACGTATCTTCTGCCAAACTGTTTTTAGGTCTAGGGAGAGGGGTAAGAAGAAGAATCTGTGGTAGGGTTGTGGAGAATTTGTCTGCCGGCTT
CTCGTGACCCAGCTTGACAGCATTGTGTTAGTTAATGTGGCAAAAAGACGTAGTGGATGGACTAAGAATGTATCGGTCACACTGAGTTGTCTGTGTATCAAAGAAATAAATGGTAAATTTTATTTTTTCATACTCTGTTCCATCCTTGTGGAGGAGTGTCACTGTGGCAGACCCCTTTCTTGCTGGGGTTTTTTCCTCATATTGTG
CAGTGGACAGCTTCTTTCCACATTGTATTTTATTATTTGAATGTTTTAATGTTGAATTTTGGACATGTTATTACTGTTCAAAAAACACTGACTCTACAGTAAGAAAAGAGCAATAAAACAGATTATTCACACCTGTGTCTTCGTGTTGTCTGTTTTTCAAACTCTGAATTTTGGCTTTACAGCTAGGAGTGCAGGAGGCTTTGGTA
TTTGTGTTTTCTGTTTGCCAGGAGCCCACAGTCCTGCTCTATCCTGTGCTGGGTCATGACATCCCAACCCCAGCAGCGGACGGTTTTGGTCACAAATTGGAAGAAAATTTTTGTTCTATGGATGCAGATATTTTGTGCTTTTTAAAAGATGCTTAATTGTGCCCCTGTGACTGCAGCTGTGGCAGTCTGTTGATTTGTCCAGGTCA
CCGGCTGGGCCTTCTTGAGTTTCTCAGTGGTTTCCTGTCGTGTCTTGGCTCAGCCACCATATTAATTAGCTTTCCGCTGCTGTAACAAAACACCGCACGGAAGAAACTTAAGGAGGAAAGTTACACCGCTTAAGCGTCTCCGTCACAGTCCATCGTGGAGGGAAGCCAGGGCAGGAACTGAAGCAGGGCAGGAACCTGGAGGCAGG
AGACCCAGGATTTGGGGAACCGTGCCATATGGGATCATACATGTGCCCTCCAGGCGGGGAACCCCAAACTCAGAGTGAGTCTTTCCCTCAAGACTGGGCAAAGAAACATCCCTACGTCTCTAACCTCCCATCTTCCCAGAGGGCTCTCTCCCCAAGCGCCTTCCACCTCAACGGGCATGTCCCTGCAGACCAAAGAGAAAGGGTGA
TATAAACAAAGGTTGGTCAGCTACCTGCAGAGACTGCAAATATGGGTCAGTAAGTAAATACCACAGAGTATCAGAAAGGATTCTTGTCATCCACGTACAGAAGAAAACTATGAACACTAACTATGAAGTTTCTGTTTGTGTGACATCATTCCACAGCAAAGCTCTTGTTCTTGGCCAGAGTTCTTTTCAGTGAGCTGCTAAATGGT
CCCAGAGGCATCTTTTCCATCTGTTAACTCTTCACTCTCCTTACATACCAGCGAGTGAAATTCTCTATAGGACCATACTGAAGAATGTCTTTGCGCTGAGAAGAAATAATTAAGCTTTAAGTTATAACTGAATAAATAAATACTGAGTTTTAATATCTTTATTCAATGTCTCATTTGTTTCAATTTTAGCACTTGAACCTAGGTAT
CAGAGGTCCTGAGTTCAATTCCCAGCAACCACATAGAGGCTCACAACCACTTATAATGGGATCTGATGCCCTCTTTAGACAGCTACAGTGTACTCATATGAAGAAAATAAATAAATCTTTTTTTTTTTTTTTTAAAGCTTGATAGAAATCTCTGGGAGCTGAGCTATGTTTGTCTGTTTCTCAGAACCTGTTAAATCAGGAGGGCA
TGAGCCAAACCTGCTCATGAAAGCAGTGCTCAGGCCTGTCAATTTTAAGATGAATTTTGTGAGTCTCCCCCTTTTGTGTTTCACTGTGTCATATCAGTTTAAGAAAATAAAAATTGGAATTATTTATGTGGTGTCAATTTCATCCTGGGGTGCCACTGTCCCTCCAGGAGCCGGGTGTGCCTTCAGGTCTGTCTGGGCAGGTTGCC
GAACCCCCCAACCAACACCCACTGGTACCACAGTCTCCCCATCCGCAAGAGGGTCCTGGCTCCGCGGGTCAACTTGACTTTTCGGAAAATTTTACCTACTAAGAAATAAAATGTCTTTATTTATTATTGTATTTGGGGGGGGGTGTGTGCATGTGTGTGCACATATGTGGACATATGTGTGTGTTATGTGCATGCACAGGGAGGCC
TTGTTTTGCTGTGGGTGTGGGGAGCCACAGGAAGTCGTGTGCCTCCACGGAAGACTGTACAGAATCACTTTGTTTATGGCCGCTCTCCCATTGGATTCTTAAGAAAACAGGATAAACAATGTTTATTCACTAAGTTGCCACGTGGTCTGTTTCTTCTCTGCCTTCTACTGTCCTCCACCCCACAGTCACCACAGGTACTGCGGGAT
GAGGCCCCAGCAAAACCGATCCTGGGCCACAATAGCAAGGCCAACTCTCAGGACCTCAGGCAGACCCTCCTCTGCTGGGTTTAATCTTCTTCAGCTTCGCAAGAAATAAAGAATCATTGCAGCCACAGTGGGGTCTTTTATTCTGTGACTCCTCAGCTGAACATTGAGTGTCTGAGAGACTGGTGGGTGCCTGCAGCACCTGCCCC
TATCGGTGCAATACGGCAGAGCTGTTATTTTTATGGCCTTTATTACAGTGAACAGTGTTTCCTTGTTAAGATTTATATATTTATATGATCAAAAGTGCCCAAGAAATTAAAGCTGTATTATTAAATCCTAACAGTGGTTCAGTTTTCTGTAGCCTTCTGGGATAGATAGTAAATTGTTTTGTATTATATTCAATTTTCTATGGTGT
TATTCTTAATATGTAATTTGTGATATTTGAAAATAATGTTTTAAGGTGTATCCAAGCTACATATGTAATGTAGGAGGTTTCATATCTTTCTCATGTTTCAAAGAAAAGATTTTTAAGTTGTAAATTTTTAAAGAAAATCTGTTATCAGACATGAACAAGAAAACATTTAAAATTTGTATGCATAGTTTGGGAATAATTTGAATAAC
CCCCACCCCCTGCTTCTGCCAAAACTGCATACAAGTGCATCAGATAGCCATGTGTGAGCTCAGTGCCGATGATCATGTTTACATCATTTTCAATGTTCAAAAGAAATTCTTTGTGATGTAATTTTTCATTTTTATTTCAATCTGTAGGAATTGTTTGTAAATTACGGTCAGTGTAGCATGTCCTCTGTATTTAAGTGAGACTGTCT
TGCCTGTTCTGCTCCGTCCCTCACTGTAGACCCCTAGTCAGACTGGGGGGAAGTCTATCTCAGGGAGAGGGGAGGCCAGATGCTGTGACCTGCAACCGAGAAGAAATCAGTTGTCAGCTCAGAGCTGAGCTTGGCTGCCTCTTTACCCCCCACCAACAGTGCCTCTTTCTTCATTTGAGCCGCCCTTGGAGAGCTGAATGACCCTG
CTCTGTTGACCACACAGACCAGGGTGGTCTCAAACTCATGATGATTAGGGATCCTGTTCATTTAACAAGCCTCGAGAAATCCTGGGAGAGGCAAATGTACAAGAAAACATTTTAAAATTAAATGTGTGTGCATGTGTGTTTGTGTAGACTAGAGGGTGACTGTTTTAGAGGCTCTTTCTTCTGTGTAAGTCCTAGGGATCAAACTG
CTCCCCACACACCTCAAGCCGCGTCACGGTTTCTGTGAAGAAGAAAAAAAGATACTCAATGTTTTTACTACACTTGTAATTTTCCTGTTTTATATTTCAAAAGAAAACTTTTTTGACACTCTCAAGACCATTCAGGGAAACTTTTTTTAAAATGCAGATACTGTTTTGAGCTGGTTTAAAAAATGCAGATTTATTGAGTGCCGCTT
TCCTGTAATCCCAACACCCTCCTGGGAGTCTGAGACAAGAAGATGGAAAGTTCCAGGCCAGTCTGGGCAACACAGCAAAAACCTGTCTTACAAAAACAAAAAGAAAAGAATTTCTAAGGATGCTTTATTTTGTCCTAAATGCATTAAATGACTTTCTAAGTAACTGGTGTCCCTGGCCCTGCATGAGCCGGTGTCTCAGGTCCCTC
AAGCTCTTTGACTTTGACAAGAGGTTCTAGTTAAAGCACACACTTAATCTACAGCCACTCTCTACCTTGAGTCTATCTATGGTCAGTTGAAGAGTTTTAGAAGAAATTCTCATGGAAATGCCCTATCCCTGGACCTTCAGCCTCTTCTCTTCCAGTTTACCTCCAGGTGGGGCTGATATGCCACATAGGATGCTCCAAAGCCCCAA
AGAGGGAGCAGTTTTAAAAAGTCTTGTCCCTGACTTTGCTTTGTGCTCAGTGTCTTAAATGAAAGTCATAAAACGATAACAACAATATCATTTTGATATCAAGAAATAAACTTTGTGAGGCTGGCCCTTTTTGTTATTTGTTTCTTCATTTTACCGATTTCAGAATAAATTATGACAGCTGGTCTGTTGTTTTAGGATTTGGTACC
GGTTATGATCACAGCACCTTTGAACTGGAATACCATTTTCTAATACTTATTAAGCCCTGTGGATGAAAGAAGGAACAAGAAATCATTTATCTATGACCAGAAGAAATAAAGATGAAGAAATTGAAAATAGTGAATTTGTACTATTCAGAAAGTTAAATCCTTCTTCAACGTTTTCTTTTTTATTTGGTATTTGAGACCCATTATTT
GAAAAAAAAAAAAGAAAAGAATGGAGCTTGTCTCTACTTCCTTTCCTTTTCCCATAGAACTCCCCCTACCTTTCAAACTGGTTTGTATTTATTTCAAAGGAAGAAAATATATTGATTCTTAGAAAATAAAGTCTATTTAGAATTCTTTCTTCTTGCCTTCTACTAGGACAGAGGGATTCCGAGGGAGAGCTTTGTGCCTCATACTT
TGAAGTAGGAAATGTTGTAAAAATTTTAAATTCTTTATTTTTCTAGTAAACCTGTTCATACATTAATGTGGTTGCACATTAATTCTGAATTTCAGATGAAAAGAAAATAAAGTGGACAATACTTAACCCTCAAGTATTTTCACATGTGTCTATCTCATTGAACATAAAAAGCCGGGTGTGCTGACTAAAGCCCTGCATTTGGGAGG
AGTACAAAATAAAGAGAAAAGAAAGTACATGGGGAAACATAACCACACGGAGTGCATGGGCACTCAAGTAGAGAATGCAGACACCAGACTGGATGTTGGAAAGAAATAAAGAAAATTCTTCAGATGAACTCGTTTAATGACTCATTTGCAGATGAACACTCCTCCTCTAGAGTTGACGATAAACCTTGACTCATACAAATACACCA
AGCTAAGGCTGCTGGGAAGTACAAACAACAAGGCAGAGCTTACGTTGTTGAAGACGGAGATATAATCTTCTTCAAATTTAATTCACCTCAGCAATTGAAAAAGAAATAAAAATTAGCTTTTAACTTTAGCATATGTATGGTTTGGGCTTTGGTCTTGACTGTGGGGTAGGTGGTTTGGTTTGGTTCTTAACTACATTTCTGAAATC
AGTCTCCTCCCTTGGCCCCTCCCCAAAATGTTTGCAGTGTTATTTTTGTGGGTTTTTTTTTAACACCCTGACACCTGTTGTGGACATTGTCAACCTTTGTAAGAAAACCCAAATAAAAATTGAAAAATAAAATAAAAAGAAACCCATGAACATTCGCACCACTTGTGGCTTCTGACTATCTTCCACAGAGGGAAGTTTAAAACCCA
GAGACGGTGAGGAAAAGGATGGAATTGTCATTCCCAAGTGTGCTTTTCCAGAAATTAAGTCAAATAGAGTTGCTACATTTCCTTGTTTAATTTTCCGGTGAAGAAAGCTAAGATCCGACATTGATAAATGTGTGTTATTGTTCCATTTCTTGGGTTCTTCCTGGACTTGTCTGAGTCGACAAGAGTGCTGCACATTGTTAAGGGGA
GCCATTGCCTTCTATTCCTATACCTTCTAGAGTCTGTCCCCCTGCCCAACCAGCCAACACCGAGAGCTGGGAGACTTTCCTTTTTAAAAAACACATATGGAAGAAAATAAATGCACTTTACTCCTTCCCTAGCAGGGTGTCATCTTCCATACATTGCTGTGCATGTCCTTGGCACCTCCAGCAGGTTCACCTAGCAAGCTCTCAGT
ATCCTATCATTCAGGAATGCTAGGGTAGATTTTGTCACCATGCCTGCAAGGAGAGACAAATGAATAAAATGTTCAGACTTTCTCTTAATATTTATACTCAAAGAAACCGTCTCATCCCTATGATAAGTCAGCATGTATTTCTTGAATAACTGCTGCTTCTGCAGGCTCGTGCTCAGGGCCTCCACTTCTCCCTGAGGCCTCCCTTC
GCTGAGACCTCTTCTTCGTCTTCCAGTCCCCTTGGCTCTAACCTTAGAACTCCTGTCGTTCCTCTGAAGTACTTCCCAGGACATGGTCCTTCCTAAACCCAAGAAATTGCCTTTTTCAGAGTTTATTTCTCATGTGCACTGCTGAAGATGTGTATTCCTATCCTTCATAGCAAATCAGCTGGAGTTGTCATGATAAAAGTCAGCAC
GGGGGGGCTGCCTTGTGTAACCACAGATTTCCTATTTATGGCATTTCATTCCTTGTAAATAGCACCAGGAGACGGGGAAGAGAACACACACATATTTTCTAAGAAAAAAAAAAATCTGTTACTTTTAGAAGGGCTCATGTGTTCATAGCAGCCTGCTGGAGTCCGTAGATCCGTCAGACCATTACCGTGCACACGTTGCCAACAGA
AGCTCGTGCAGAGTGGCGAGCTGTGCCGCAGGCTGGCTGAATAAACTCCATTGAGTACAAACTTGTCCTTTCTCTGCGGGGAGTCTAGCCTTTGGGTAAAAAGAAATGTGTTTATGGGAAAATGTTTTCCTGAATCTTTTATCTCCCACCAGGAATGTTTGAGATTAGTGGATTATTTCATTTCTAGACTGGTGGTGGAGGTGGTG
TTATAAGAGAAGGTGCCTCAAGGATTCCCTGTTGGATTTGTTTAAAAGGACTTTTTATCTTCTGTGATAACCTTTGCCATGTACCAGGAACTAGGAAAACAAGAAACTTGTTCTAAAGAGATCTGCAATGTGATAAGTCCTCGCCGCATCAGTCTCGTGCGTCAGCATTTATGTTTACACGCATTGTTGTCTAAGATACTTCAGCA
AGATATTATTGCACAGCTCAGTCTGTCTTAGAGCTCACTATATAGCCCAGGCTGACCCAGTATACGTGTCTCTGAATGGCTTCTTACTGTCTGCAAAATAAAGAAATAAATATGACTCTGAAAGCCAAAAAATGGTTTGGTCTTTGCTGATCTCTTCTTCAGACACAACTTTCAGTTCCTTTTAAAACCTTTAACTATGAAATGTT
CACCTTTGGCAGCCTCCCACGTGCTGAATCTGTCTTCCAGGAGCTGCCCCTATGGGGTGGGCCGCGGCCCAACCCTATCTGTAGCCACATCCTTGTCTGTAAGAAAGCCAGGAATACAGGTTTTCTTAATGATTTTGGGTTTTAATTTTGTTTTTATTGAGCCAATACAGTTGGTTCCTTATGTTATTTTAATAAAATAAATTAAA
CTTTCCACACACTTCCTTTTCCTTGGCCCTTGTGATGTCTAGGTGGTGTTGGCTTTTGAAGATAATTGTATGATTTCACACTCGCTCACCAAGTGCTTGCAAGAAAGAATGGTTTCAGTAATACGCTGCGTATTTGCAGTGATCCAAAGTGTTCAGAGTGAAGCTTCAGATCAGTGTTCAAGGTAAAGTGACCGAACACTCTAGTG
GGGGCAGATGGAGACCATAGACGGAATCTAAAACAAAGCTGCCTTGTGTAAGGGAAGAGGGTGAGGTGATCTTTAATCCCCTTGTTAAGAAAAAGAAAAAAAGAAACTACCCCTAACTTTTGGTGCTGATTAGCATGTCTGGTCCACTGTTTAACTTTGTTATAAACCATTCCATTAGAAAAGCACTTTGAAAATTTTGGGGGAGG
CAGCAACCTAGTGCTTTCTATTTTTTTCCTGGTTTTTACTGTTTTGGTAATATGAATTAAAAGAAGAAATATTAATACCACATGGGGATTGCCCCAACCAAAGAAATCTGAAATATATAGTAAATGCTCTTTTTCCTTTGTTGTTCATTTTGGATGCTGGTGCTAAACTTCCAAGTGTCATGATTTAAGAAGAAATTTTATGCCCT
TCTGTAAAGTTTAAACAATCTCTAGATTATTTGTGATATGTACATCGATGTAAATGCTATGTAAATAGCTCCTGTACTATATTGTATAGGGAGTAATGGCAAGAAAAGCATTCAGTACAGATGCAAATTTATCTTCTCTATTTTTATATCTGCTTTTGGCTGAATGTGAGGATGTGAAACCCATGGATGTGGGGGGTTGACTCCTC
TTTGTTTTTTCGGTTTGTGAAAAAAATGGTAATATTTTAATCTACTCCTGAAATTTTGAAACATTAAGATAATGTCTATTGCATTCTTTGAATTCTTGAAAAGAAAGAATACATATAAAACAAAACTGGTGGTGTCATTCAATGCTCAGAAAGATGTTGTCAGCTGTTGTTTTCAGTTGCCTAGATTTATATCATATATTATGCAT
CCAGTCACTGTTGCCTTCCTTTCCAGACGTCCTTAACGATATGAAAATCTTGACTAACTTGAGATTTTAATACCATTTTATCCTACTTCTAGAAGAAATGAAGAAACCAATTATTAAAGAGCTAACGATACTAGATGCTGCTCATAGAAAAGCTTTTTTTTTTAACTTCAATATAAGTTTTCTGATACACATTGTTGCTGTATATG
AAATTGTATTACTTTTGTTCTGATTTTTTTAGCACTCAGTGTATTCTTTGCTCATTTTGTCTAAAAGTATAAATGTTGAAAGTTGTATAAAAATGTCTGAAAGAAAAAAATCTGAATTCTATATACAATTCTGACTTGTTGTTCCCTTTTTCTGAATCTCAAGACACTAGAATGTAGAAAACTGTTTTGCATTCTTACTATTTCTG
TTTCCTATACCATCCATTAAGCTAGCCAAAATCTACCATCCTTTAAAAACTGTTCTCATAACTGAACAAAAGCCACATAATCCAAACAGAGCAAAGTTACAAGAAATAAATTTATTTAAACGAAAGAAGGAGTCTGTGTGAAATGTCTTCTTTTGGTTTTGTTTTGTTTTTTACCTAAGTCTTTTTTTAAAAACTGGCTAGCCATT
TTCTTTTTAGATGATATTTATATGTTAAAGATGGCGACACGTGTAAAAGTCAAATTTCTTTTGCAAATGCCTTGCCCTTTATTCTCACTTCCTTCCCCAAAAGAAAACTTTACAAAATTATGAGGATCTTTAAGGTGTTTGCTCTTTGTTTCTGTTTTACTTCTTTAAATAATTAGTTACCAAACAAGCAAGTGATGGTCTGTTAG
AATTGACCCCCAGTCTACTCAGCCCCGACCCTTGTACATAGAAAACAGAAAACCTACCACTGAAACTAGTGAAACTGTTATTGTTACTGTTGTTTGAATAAAGAAATCAAATAAACCACCTGAGGAGAGGTAAAAAATTAGTGCTCCAAAGGATATTCTTTCCATGGAAATAAGTGCCCCACTAGCCTGTCAGGTAATTTTCTTCT
GGAAATAAAATGCACATCTTAGAACAAAAGGGGCCACATGCTTTCTTCGTATTTGTGAGTCTCTCCATGTAATTGCACAGGGTTAAATTTACTTAAACTGAAGAAAGACAGAATAAATATTTCTCTATTATCAGTTGCTGTGGCTTATTTGCAAACTTGTTTTCCCTTCCGTATCAGGTTCTTTAGAAGAGCAGAACTGATAGTAT
TGATCTTTGACATATTTGCACTTGATATGTTAATATTGTTTAAAGAGCTTGTTTCTGCCAAGCCATTTCTTAACAAACCAATAAAACCGAACACATACTGAAGAAAGACTACAAAGCAAACCAGAGCCTGTGCGATGATTTCCACTTCATTTACTGTGGTATTTTATTAAATATTTATTTGCTTCTTGCTGTTTTCTTTTTCTTCT
CCCGGGACGCCCCTGGTCGCCTGCAGCTGCCTGCATAGCCCGGCGCGGTCGGGATCCTTCGCAGAGCTCCGGAGCAGAGCGGCGCGTGTCCAGAAATATTAAGAAATACACCATGTGTATTCGTTATGTCTTATTTATGGCCTCTTTCCTACCTTTTGTTTTGTTTTGTTTTATTTTGTTTTGTTTTGTTTTGAGTATTTATCTGC
GGGAAAGCTTTCTTGTCTGGTGATAATAGTTTTGCCTGTTTTATATCTAATTTCTTCATAGATAATCCTTTGTATTTTAAATCCGCCCTGGCGCACCCTTAAGAAATATCCAAATTAGTTTTATTTGTATGGTTGCTTTGTCGGTATGTCTGTCCATGCATCGGCTGCATGTCTGATGTCCACTGAGGCCTGGAGACCATGGCTAC
CAGCCCTCACGTTTGAGGAAGCCCATGAAGATAAATATGTTGAAATGTTTTTCTAAGAGCTTACACTTTTCACTGCTGTGTTATCTTGCGACACAAAAATAAGAAAAGCTAATTTATTTCTAACTCATTGAGTTAATTTCTTTTTTTTTTCCTTTTTTATTTTTCTTTTCTTTCTTTTTTTTTTAACGAGCTTTTGGCAAAATAAC
CTTGTGAATGTATAGAAGGGAGGGGCTGATTATTTTTCTACAAAGTAATTTATGATTTCTAATTTTCTAATGTGCCTTGGATATGTGCCAAATGATGGAAAAGAAAACAGTAAACTTTGCCTCTCGATTGTGTCGTGCCATTTTTGTGTTTTGTTTTTGTTTTTTGTTTTTCGAGACAGGGTTTCTCTGTGTAGCCCTGGCTGTCC
GCACCAGGTTTCAGAACCCAGTTGTGGGACACTGGACCCGAGACTGGAGTCTGGGGATGTTAAATTTGACCAGGTACAGGAAGATTATAATAATGTGTCAAAGAAAGGCTGTCATGTGGGTAACTAGCCTGATGAGCCTGCTTTTCCGTCTACTTAGAGATGGTCTAACATCACACATCCCCCGAACTTCAAGACTTAGCAGCTGT
TCACGTGTGCTGTGTCTGGCCCAGTGCCTTTGGTTTGCATTTGGGAGGGGGAGGGCAGAAGGTGTGTGATTGGAGTGTGTCTAGAGATGAAAAAAAAAAAAAGAAAATACACCTGTATTTAAGAATGCCAACTGTGGCTGGACATAAGCTCTTGTGGTGTGGTGGGTCTCTCTTGCTTCCCCAGTCCTGTATTTTAGTTTTTACAG
CTGGCTCCCCACCCCTCCAGCTGGGTTTTGGGGTCTATGGACGACCCTGCTCCTGGGGAGCTCAGGACCTGAGCTGTTTGTAGCCTTTTGCCTTTTAGAGAAGAAAAACAAAAAACAAATCTTTCCACTATTTAGTTTTTGATTCTGATGACTTTTTTCTCTTCTACCTGGCCCTGATTTTTTATAAACTGTGTTTTGAGTGTTCT
TTTTAAAGATGGCATGTGCTTTGAAAAAAAATTGCATTTTTAAGAATTTAAAAATCTTATAAGTGAGAAATATAAGAATTGCTTATTTTCACCTGTTTAGAAGAAATAAAGAAAGTTTCTCATACCTGCCTCTCTTGGAGTCTTGACTGCTACTGCTACTGTCTTGGTGAGTGGGTCACTGAAGAGCCTAAGTGTGACACTCACAT
AGTTCCCTAGAAAGCCTGAAGGGGGCGTGCCGCATCCAGTTTTATGGATCTGACAAACTTTAGTGCTGGTGCACGGGAATAATCTGGAAATGCTCAGAGAAAGAAAGCATTAAAGCTGAGATGGGCGTGAATGGTGTCTTCATTACGTAGAACTTAATAAGTGCTTAAGTTGTGACGAACACTGAACATAGGAAGCCAACTATGTT
CCCTTTGCTGCTGACCTCGGTGTACTGTGCAGTGGGCATCACATACGCCTGGACCAGGCTGTATGCTTCAGTGTTGACTGGCTCCCTTGTCAGCAAGACAAAGAAACATTGAATAAAGAAGTGTTTGGGTGAAGGCCAAGCAATTACTTCATGGGTATTAATCAGAACTTGAAGAAAGTTGCCAGTGGCAGGATCTATTTATTTAG
CAGGGTCTAGACGAGCTTGAGTCTGAATTGAGTTTGTATTTCTAGCACCCTGGGTTTTTACATGTTTGCTCTTTTTGTTTTTGTTTGTCACCCCTCGATAAAGAAAGTATATTCATTTGTGTTGCTGGTTCAACCTGCTCTGTCCTGCCCACTCTTTACTTCTGGCTGTTCAAGTCTGCAAGCAGTGCAGTGCTGCAAGCAGAAGA
TTATGTTAGTGGATACAGGGAGTTCACAGTCTGGTAGGGAAAGCAAACAACTTAATGTTTCATTAGAATAAAATGGGTCCAGGGTTGAATGCTGATTCAGAAGAAATGTATACACACGTTGTAAAAATGTAACTTGTGTGTAGCCTTGGTCAGTGTTGTCCTATTCTAAGCAGCAGGTCATAGATAAGAAGAGTAGAGATAAGATC
TTTCATTAGGATTCATGTTGGTCTCATGCTCTTTTAAATTCCTGTTAGTAAAATGAGATTAATAACGGTTTGGTCTCTGTGAGCAGCACTGAAGTAGAATAAGAAACCTTCATCTACTTGAAGTCTGCATCCGGGTCCTGCCTTGCCGCTCCCTGATACTCAAGCCATTCATACACACTACACTTCCTAAGGGCCCTCCATCGGAG
TCTATTTTATTGCTCTTGTAATCTAATGTAAAGAATTGCTAACTAAGGCTGTGCTGAGGAGGTCAAATTAATTTTTATTTGTTTAGAATTCTGTTGTCAAAAGAAAGGTAATGAATAAATGATGCTCATCCTAGAATGTATAATTTTGAAATTAGTATGGAGTAAAATGTGAGAGCGTTGAGCTTTATCAGCTACACTTGCATTCA
ATTTATAGCCTGTATCTATTTTCAAGTATTGGGATAAAGGCATGTGCCACTACCCCAATGACAACAAAATTTTATTTGGTGGACACTACTTAAAGGAAATAAGAAAAAAATCTTTTGTGTACAACCAAGCAGATATCTGTGAATATCATGGGGAACTGGAGAAGCCAAAAATGGCTTCCTGCCTTTTCAAAATACCTCCCCTGTTT
ATGTTTATTGAGCTAAATTAATTTCCACAATGCAAATCATAGTTAAATATGCAAGGTTGTATAAATACAGTTGAAATAGGAATTACATTAAAACAGTAGGAAGAAATAAAACAAATTTAGACCTTGAATCCAAAGAGATAAGGTCTACTTGACTTTCAAATGGGGGAAATGATGAAAGGCCTCACCCAGTCTCAGAACAGACAGAT
CCAAGTTCCCTGTTTGTTTGTTTTCGTTCTACTTTGTGAAATGGAGCTAAGTTCTCTTTTTTACATTTGTATGTTGTTTAAGTTTACCTGAGTATTAGTAAAGAAAGAAAAACAAGTTCTTTGAGAATTGAAGGACGGTGGTGGCGCACACCTTTAATCCCAGCACTTGGGAGGCAGAGGCAGGTGGATTTCTGAGTTCGAGGCCA
TGTAACTCCAGTTCTTGGTGATCTGACATCTTCTGCTCTCCATGGGCATTATATATATATTATGCACATCAGGCAAAACGCATACATACATTTTTTTTAGAAGAAAGTGAGACAACACCTATGTTTAAAAAAAAGGAAGAAAGAAAAATAAACATGCATATTGTACTATAAAACTGATGTGTTTTCTAATTGTGAGAAGACTTGTC
TTGAGAGTCTTACTCACTCTCTTGTAATTTTACTTTTTCACCCCAGTTCTACCCAATGTCTAATTGATACCAAACAACCCAAAAGTTGGATGGGAGTTTGAAGAAATGTATTTGCAGCTAAGAGAAGGGAGTGTTCTTTTGAAGTTGGTTTGTACTTAAATAGCCTCTGCATGTTGTCTGTTGGATAGATCTTTCTGAAATGTCTT
CCAGCAGATGTCTCCAGAAACTGGATTATAATGAAATTTGTACTTTTCAAAATATTTATTTTTGTACTGTTAGAAAACTTTATGCAAGATGTATATTTTGAAGAAAATAATAAAGAGTTATTTCCCTAATGGAGTGGCCTGTGGCTCATCCTTCACAGTGTAGAATCTCTGGCTCCAAGACAGGCACAGGGTAGTGTGTGGCCATT
TGTCCTGGTATCTGGTGGTGTGTGTTCTTGTGTAATCTGTGGGCTACTTGTGTCTTGAAATGTAGAATCATTTCATTCAGGATTGTTACTATTTGTTGGGAAGAAAAAATGAAATAGAAGCAACCTAGTCTTACATCGTGTCTTGTTACCATTTAAGATTGACATTTAATTTTTCAAGTCATTGTTGGTGCCTAATCACTTAAGTT
GGGATGGAAGTCATGGGGGTTTTCCCTCTTTGATTTTGTTTTTCTGTCTCCCTTCCAACCTGTCCCCTTCCCCTCCACCAAAAAAGAAAAAAAAAAAAAAAAGAAAAACACAAATAAAATATCTGAGCGGAACTACACCTTTGGCCCAGGCTGCCTCTGTCTGCTTTGTCCTACCGCCCAGCCTCCCTGGTTTGCCCTGAATCTGG
GACATGTGATCTAGGCACATTTGTAGTTGCTCTGCTGTGCCTACCCTCTGAGATTTCACTGTCTGCTGGCTGAGCCCAAATGGCTGTTACCTTTCTCCTAAAGAAAGACCTTGATGGGAACCTTTTGTTTCAACTTTAATTTGTCCATACACCAGAAGAACCGAGGCTCAAGTTCTGATGTATAAGGCAATGTTTCTCTAAAACCA
GTAACCTTGTTAGTGTCAGGGCAGGCTGATGTGGAGGGAGGATGGGGGCCAAAGACCCAGCCTTGTCATTGGGGGAGGGAGGGGACTTGAGATCTGCTCCAAGAAATGTCTGTGACTGTGTCTCCGCCTGGTCTTTATTCGTGTTGGTGCGCCCTGTCCCCTTGTTTACCCGAAGGGCTTGTCTTTACTTCTCGTCCCTCTACATT
AGGACACTTTGACATAGCTTAGCTTGTTTCCTGGTGCTGTTGACCTGCAGAAGAGTTTACTTTTGCATATACAGGTGAATGTTTTGCAATTTATGTATACAAGAAATTGTAGGCATTAAAATATTTTATTGATATTTTTACTGGTTTTCATTTATTGGTCAAAACTAGAAGCTATTCCTTATCGCCTGGAACACCGTGCTAGCTAG
TAAGTATGAAGAGATATTTAATTTGCACTTAACCTCTGTTACTTGGATTCATTATGAAAAACACCTGCTTTCTGTTTCAGGCAGTATTGTGTCCATTCAGAAGAAATAAAGTATTGAACTTGATGCTAAGGTTGTTACATTAGAGACTGTCTCTTTAGTACACACTGCAAGAGTTTAGTAAAAAGTGCCTCAGCCAGGCGGTGGTG
AGTCAACAGTTCACACAAAGAAGCTGTACTCGGTTTGATCATGTAAAACCGTTTGGCGGCACAAGCTGGACTTTGTTGCCATCCTTGAGATGAACCTTTTAAGAAAAATAAGTTAATCTCAATTTTTCCCTGAATGTGTTGTTTTTTCTTCATTATACAATAAATATTATAGTGAAGTTTTTATCAAATGGTTAAGACAATGCTTG
TACATTCTTTGTACTGTCTTCCTGCTCGGACTTTACTGCTTTTAATAAAAATTTATTTTTGTAAAGCTGTGTTATTTTTATTGTGATGGAAACAAACTGGAAGAAATAAAGTTGTACCATATCTTTTTGTAATGTTTACTTTAACTCTAGAAAGCTATTTACTTTGAAGTCTTTAAGTGTAAATTGTATACCTAAGCTAAACTTAA
TCACCAAGTCCATTGCTAAGTTCTTTGACCACAGCGGGACATTGGTCATGGATGCATATGAACCTGAAATATCCAGGCTCCATGACAGTCTCGCCACAGAAAGAAAAATAAAATAGCCACTTGTAAAAGCTCTCCTTCTGCTGGATCATACGACTCACTGGTGGGTAGGGGAGGAGACAGAAAGCTTAAGCTTGGTCAAGTAAGAA
AGACAATCAGTATGTACAGGGCTGTATATAAAATATCACAGACTTTAAAGGTTGTTAAGCATGGGCAGATAGGTTTTATTTTCAAAATGCTGTTCTTAACAAGAAAATAAAGGCTTTACTATTTACCTAAGATGCGTGGTAGCTTGTCAGTCAGATACTACTGAGGAGGCTTTCAGCCACGTCTGGGCATTTTAAATGGGAGAATC
TGTTGTTAGTTTTTTATTCTCCTTTCTTAAATTTCTGAAAATGTCAATTTTTCAAAATTTACAGCTGCCCAAACTCCAAAATGATGATAGAGAATTGACCAAGAAAAATAAAGAAATCTGTTAACAGGCCATGTATGCCTTTTTAATTCCTATTTTTTCCTCTTTTTCAATTTTTTAATATTTCATATATTTTGTATCACTAGGCA
GATCCCCCCCTACTTACCCCAACCCCATAGTCTGTACAGTCGATACAGTCAATTTGTGGGTTTTGTTTCCGTTCACGCGTGCTAGTGACAGGAAGGCACAAAGAAAATAAACTTGAGTTTCTGATCCTAGGGGAAGTCTTATAACAGTTTCTGATACCAGGGAGGTCTATTTTCCTACCACACCTAGTAGAATTGTTAAGAACTAA
GGCTGCTCCCACTTAAAATGTTTTAAGGTACATGGCCTGTGTTCCCACATTCTCCAGGGACTGAGGTGCAAAGCTCACTGGAGCTCATAAGGTAGCCTCAAAGAAATTGTTCATTTTGTTTGGCCTTTGTCCCTCATTTCTCTTTCTCTGTTGGATAGAACCCTTGTTACTTGTATGAGTCATGGCTTTTTGTAGTTCTGGCTGAC
TACATCATTAATCGTGAAAGAATTCTTAAAGCCATCGAATTTTCAGCTTGTTTCGTATAAAGCTAATTTGTAAGAATACTAAAACTAGATTCACCCTAAAAAGAAAAGGCAGCTTTACGTTTTCCAAGAAGGGTACTTTTGTATGATTTACTTGGTTCCTAACACTCTTCAGTAGTACAAAGTTTTATTCAACCAGCAACATGTGG
AAAGCCTGGATTCTGATCTTGAGTGGAAGCCACAGGCTTGTCTTTTCCAATGGTTCACTGCTCACCTGAGTATTAGGTGATGTGTAGGTGCCTTGGCCAGAAGAAAGATCTGTGTTGTTGTATTTTTTTAAATTTATTTATTTACTATATGTAAGTACACTGCAGCTGTCTTCAGACACACCAGAAGAGGGCGTCAGATCTCATTA
GAGCCTAAAAATGCCACGGGTGTGAACCTGTTCCAGAGCAGAGCTGTTGCACCAGAGTGAAGATGTTCAGTGCGCTCAAGCGCTGATGTGTTCATTATTTAAGAAATAAATTGTTAAAACTAGGTGGCTTTTGGGAATTATTGCAGACTTGATAATAAAGGCGGCGCTGGCAGCTGGGACCCCTGGCTGTCCCTTGGGTGGTGTGA
TCTTGCCCCTGCTGTATCATAACCGGAAGTGCAGCCTGGTGCTGTTATGAAGCCAAGGTGTGCATCCTGCTGCGTGTGTGAGCTGTATAGATGTTGCGTCAAGAAATAAATGAAACTTGGCCAGTTTGTTTCTTTAGCATTTAATTTTAACATACAAATAATTTTAAATTTTTGTCTTAAAAATTTATACACCAGCAGTTTAGACA
AGGCGCCTGCCTATGTGTTCTGTGCAGAATTGTTGGTCATTTGTGCATTTTCATGTAGTCAGGGAGAAAACCTGTTTGCTGCCTCTCAGAGAAAGTTCACAAGAAATGAAAGACTTTGAAACAAAAACATGGTGATATGGCCTTTTTAACTTTGTTTTTTTTTTGTGTGTGTGTGGGTGTTTTGCCTGAGTATGTGTCTGTGCACT
CATCAGCTTGCAGCTTAGGGGCTGCAGTTGTTCTCCTTCATAAGACTGCCATCCGTGTGCATGCTTTTATGTTTTTCAGAAAGGATGTTGGGATGAAAGTAAGAAAACAAATAAAGTCTCTTCTTGTCTCTCATGTCTGTGATCACTAGCATTTCACAACTCAGGGATTCATCCATTTTCCAGCAGATAAAAGGGTTAGCGATTAA
CACGGGTGCAGACACGAATAATAAGGGCTTTACTGTGGCCGGGATGGTTGATCTGTTTGTTTGCTTTTTGTTTTGATTTTTTGACTTCAACCTCATTTGTAAGAAATACACATAATCTTTCTGGACCGAGGAAACCGGGAACGGCGTGAAATCAGTTTAGCCCATTGTCCTACATCCTCGTTGTACCTGCACACGCCACATGCCAC
CAAATACCTGCCTGGTACCAGAAGACAGGGAGGCAGAGACTGGGAGCCGTGATGTGCCCTTGGGCTGAGCCCTAGACTTGGGGCTCTGTACATAGCTATGAAGAAAAACACAAAGTGTATAAATCTTGAGTATATATTTACATGTCTTTTTAAAAAGGGTCGTTACTAGAGATTTACCCATGGGGGAGACGCCCAGGGTAGCATCC
GAAAGACCCGTAAGCCCTTGTCATTGATCCAAAAGCCAGCTTGCTAGGCCACAGGGTCCCCAAGCAAACCTGAATCTCATCCCATTTATTTGACATTGTCAAGAAATGTTGTTTATTTTTAGCCATGTCTTGTGTATCTTGTTTCAGAATTGAAAGAGGTACTTTAATAGCAGATAGATAGATAGATAGATAGATAGATAGATAGA
TTTTCATGAATAAAGATTAGCAAGAAACTTTTAAACCATCTTTTTAAAAAATGTCCTAGTTTGTTATATTTTAGGCATGAAGAACTAGCTTGGCCTACTGAAGAAATAAAAGATTTAAGAAGAACCAAGTTTTGATTCTGTTTTGTTCATATTTTTAGAATTAGAATAAAACATTCTATGTACCCTACAAAACTATTAGTTAGAAT
ATGGTTACTTATAGACAGTCAGTAGGGGTTTCTATTTTTTTTTTAATTTCACTTATTTATTTCCTGCTTTATGGGCCCCAGCAAGCTGGAGAATAGACAGAAGAAAAATAAAGTGATTTCATGATTTGAGTGTTATTGTCCATATTCCATTAATAAAACAAAGGTAAAAAGGTCACATAGTAGTTTATATTTAACGGTTACATTCC
CAGCTCAATATAAAACATAGACAGTGTTTGATTATTTTCCTTGTGTAAGTTTGATTTAAAACGTTGGAAATGTGTGCTTTTTAGTGTTTACTAAAGTGATAAGAAAATAAAGCATTCAATACACTATAGATTCCAAAACATAACATTGCACCAAATAGAAATGTATATTTTATTATGCAATGCCTTAGTCATAAACTGGGCTCAAA
AGAACTCCCGACCTTACATTAGCAATCCTTTTACCAGTGAGTGAGTCCTGCTGGTCTTGATGTAGCCCTACTGTTCTCTATGACTCTAAGCATTATTTTTAAGAAACTTATTTTTATAGATGAAAACTCAGGCTAACCTAGTGAGTATGATCTTGGAATGCCCATGATCAACCACTTAAAGATCAAAGTATTATATGCTGTGTGCT
CAATGTACTTTTGCTGCCTTCTAGATAATTTATTTTGCAACACATTACTGCACAGTTGTAAATAACTTATGTACTGTAACATCACTTTCAGTTATGTGTAAAGAAATAAATAAATTAATTAAAATGTTCTTTGTACATGGCACTGTCCCTTCAGGTAGCCGGTTCTCTCTTGTGGGGGCGGGATGGTAACTGACACACATACCTAA
CAGCCGGCACCTTTGTAAATAATTTATTGCCAGCAGGACATGGGGCTCTTGTTACACTAGAAAATAGATTACCAATCTCCTTGATTGCTCTAGTTAGGAAAAGAAATATTAATTATTCATAATCTGTGTCTGGCCTTATTGTTCAGTATCCATAGGAAAATAAAACTGCTGGTACCACAGCAGGTTGAAGTACACACCCTCAGCCC
TGCCAGAGCCACGGTGCCACACCTGGAGTGACCGCTCGTCACTCAGCATCCACTTTGTCTCCCAGTTGTGTAGGACTCTGTGATCTTTTGATTTGTTTCCAAGAAAATAAAGGAAGCAATTCTCTTTATAAATTCAAAGCCATTTAAAACACAGGCAGTTGGCCAGCCCAAGACAGAGTCGTTTTCTTACCAGATACCAGTGTCAC
CTTCTGTCTTAGTTGTCATCTTTTCTTCCTAATCTGATAATCTTGGTTCTTGTTGATTAACATGTGAAAAATCCTATCTGCTTGTTTGGAAAAAAAAAAAAAGAAAGATGTTTTTTTCCTCTTCAAGCTCTCTGTGTGACTTAGGCCCTGTCATTTCACCTTACCTGAATGTTGGGTGATGGATCAACCTAGAAAATGAGTTGGCT
ACAACAAAATTTATTGCATTTGAAATGGTTTTTATGTAATAGAAATCATGCAAACAGTGAAGGATTATAAAATGGTATATGTAAATGTATAAACTTTAGAAAGAAATAAATACAACAAATTTCAATCATTTTGGAAGAATGTTTGTATTTGCTTATCTATTCAAGTTGAATAATAATTTTAATAGTAAATACTACTACACCTGCAC
AGAAGAACAAAAAATTATCCTGGGCAAGGGGAAGTCCAGGCCAAAACTGTCCTTCTCACTAAAAACCCAGGATTGAATGGCAAACTCTGAACTTTTTGCAAAGAAAAATGAAAAAACTTCGTATTGTAGCTTCATGTTGAAGTGGTTTTTTTGTTTTTGTTTTCTTTTTTCCTTTTTTTTTTTTTTTTTTTTAATTTGGAAAATCT
GTTCACTGATGTTTACGATTTTAATATTTCTGAAGGCCATCACCGTGGCCTGGGTATGTGCTGAAAGCCAAACTTTTAAATTTTTTGGTTTTTTTAAACAAAGAAATATTTTAAATAAATCCTATTTCAACACAGAAGTTGTTGAAAACTGTCTCATAGCAAAAGAAAAAAAATCATATTTAAGTTTTCTGTTTTGTGGTCAGTAT
CATGTGCTCAGTGTATATCCTCGTCTCTCCCGCTCACAACTTGGAACTTACATTGTGATTCCGGTTTTTGGAAGTTCAAAAGTATGCAGTGTATTGAAATAAGAAATAACTCAATATTGTCAAATAACTTGTGGTTGTCTTGCCTTCAATAAAATAGTGCATAGATGTGTTAAACTACAAGCAAAAGTAGTCCACAGAACTACCTT
GTCTGTAGCTCCGTTCACTACTGTACACATGCTTTTACAGTCTTCACTTTCATGGACTGAATAGAAAGTACATAATAGAACTCAGCTGTGAAACCATCAAAAGAAATAAAGCATTGCCAAAGGATCTTCATGACGAGTTTTAAAAAAGAGAGAAAGGCAGGTGGATACTAGCTTGTTGTTCGCTTTTTTTCTGCAGAGAAGTGTGA
AAACCTCTTGTTAAGACTTGTCCTGTAGTTTGGTATTACAGATGTGCTACTAGTGCAATAAGGTGAAGGCTGTCTGCCCAGAGAAATACATAATTTATATAAGAAAATAAATTTCATAAAGAAATTGCCTCTTAGGTTCATATTATTTTATACAGGATATAAAATAAGAATGCTAACTCATACTAACTATATAGTTCTTGAGCTTC
CCTGGGTGGGTGAAGGGCTGCGATCGGGGTGCATGGGACCACCATGTGACTGGCCTGCACTCCCGCTTTCTTCCCCTAGCCTCCCAAAGACGACAAGAAGAAGAAAGATGCCGGAAAGTCGGCCAAAAAGGATAAAGACCCAGTAAATAAATCTGGTGGCAAGGCCAAGAAGAAGGTAGGCGATAGCTATTTGTAATGGGAATCTG
TCTTACTGTTTAAATATCAGCATATTAGGATTTTTTTTTCTACGGGTGTATATTTTATTAAAAAGTCACTTTCTTCAACCATTTTTTGTACTGGGCCTTTAAGAAATAAATCCATCCTACTGTAACAACAACAAAAACGTCTTCAAGATGTAAATTATGTCTTTTTAATTGCTAGATTTTACTGTACAAATTTATATTTTGAGAAA
CTGAGCTGCTAAGAAAGACTTTATTAATAAGTCAGTCAGCGTAGGGAGAGGGCAAGGAGCCTGGAGATGGACACACTGGTACCAGGGGGTTACAAACAGTAAGAAACACTTTATTATAACTTTACAACATATAAATAGCTTGGGTCCAATCTGTGCTTTCTGGCAGCCGGGCACCACATTCCCCCTTCCCTTGCAGGCTCCTGCCT
CTCTCACGCTTTTGTCTCTCTGTGGGTTCAAGAGCCCGTTGGTTTGTGAAGAGCTGGCTGGCTTGTCTTGTGAACTCTCTTGCACACCTGAATGCTATGGAAGAAACAATAAACTGCACCGTGAGGAAAACTAAAGGTCTCTCTCAAGTCTGGCGCCGTATTTGTGTTCTCTGAGAATGCCTCAGGACAGTGTATGGGACAGCTGT
GACCTTCTCTTTCTCCCTGTTGAATATAGAAAGCCTCACCCTGTGTGTGGATCGAAGCCTTCCTGCCCTTTAGCGGTTTGTCTCCATGTATGTATTCTTAAAGAAAAATAAACAGAATTAAGCCAGATTCAGTTTTATTTTTCCTTCTTGCAATGGGAACATTCATTGTTGAGCATTATTCCACTGTGTGAATATATAACATTTTT
TTTTGACACTCATGACCTGGGAAGCTTGAGGAAGACATACCCTCTATTCATTCCTCTGCTTCTGCTAGTAGCCCTTGTCCTTTTGTATTGTATCCATGAAAAGAAAATGTCCTAGAGCCAGGCATGGCACACACCTTTCATCTTAGCATTCTGTGAGTTCAAGATCAGCCAGGTCTACACACTGAATCCCAAGGCCAATCAGGGCT
AGCCTAGATCTAAGGTCTTCTTATATTGGGAAGTATTTAAAACAAGGTTCAAACTCCTCATTTTCCAAAATTCTTTAATAGATTAGCTTAATCCTAAAAAAAGAAAAAAAAAAAAAAAAAAAAACAAAACCCAAAAAACAAACCACAGTTTACAAGTTGTTTCAAAATGGCACTTACTTTGACAAAATCCAAATTCCAGTAGTTTT
GTTAGCAGGCATCTTCTCAGCTCTAATCCAATAGGGAAATTCTCTTAACGATGGACTAGTCAAATTTTAATGCCAGTCAATCATTGTCGTGAAGATACATAAGAAATAAATAAAGTGGGCTGGAGAGATGGCTCAGTGGTTAAGAGCACTGACTGCTCTTCTGGAGGTCCTGAGTTCAAATCCCAGCAACCGCATGGTGGCTCACA
CTTCTGGTATGTTTGAAGACAGCTACAGTGTACTTACATATAATAAAATAAAACAATAAATCTTGGGGCCGGAGTGAGAAGACAAAAAAAAATTATTTAAAAGAAAGAAATAAAGTGATATTTGCAACCAAGTACCCCAATTTACATTTTACCTGTTCATTTTCTAGAGCTTCAGGTTTCTGATAACCTGCGAAGGCCATTCCTGC
AACAAGTTATGTTTTATACCTAGCCGTTCCCCTTTTGTCAGAAATTGTGTTTTTTCATTGTATTCCCGGAGTGATGCAGACAAGTTTGTCCACATGCCAAAAGAAATAACAGCTCACTTTGATTGCATGTATGAGATTTTCTTTCACATTTAGGCCATTCTGACAAAAGGACCAAGTTGACTTTCTACACATACCAGGATATCTGT
TATTAAGTAAGCCTCAGTAAAATCTGCCACTTTTTGAACATAATGCCACAGAATATATACGATTACTTTCTAGTTTCCAGAACACTCAGAGAAACGCTGTAAGAAATAAATGTATTAAAACATACTTTTGTATACTGAGAATTTATATATTGAAAATAAAATTAACAAAAAACCCCGCTCATACTGAATTTTTACTTCGCAAAACA
CCTCTTCACATAAAATTATATCTATATGGCATATGATAAAGGACATTCTTGTAAAGTGTTAATCTTTTCTGTGACTAAATAGCAATAATAAACAGAAAATAAGAAATTATTTTCAGATATTGCATCTGTCACAAGCCATTGTAAATATCAAGTATGTTGTTTGTGCCTTAATTTTTAACAATCCATTCATTGTATCCAAAAGACAC
TTGAATTCTCTGCTGGGTTTTTGTGGTTCATTTGGTGGCATCCTGTCTACTGCTAAAACTAAGTTCTTAGATTTGGGGGGAATTTTTGTTTTTTTATAAGAAGAAACTTATGTTTCCCGTGTATGAGATTCTGTCTGCTGTATTCTGTATTTTTTTATATTTTATTTTATTTTTTTGACTAACTGTATGGAAAATTGTCAGTAAAG
TCTTTTCTTGGCAATAGCCTTGTGTATATTTGTATATTATACATTTGTACAGAATTTTGGAAGATTTTCAGTCTAGCTGCCACGTCTGGCTCCTTTACAAAAGAAATACCTTCAAAACTGGGTTTCCTGTGTCTTTATTGAGAGAATGGGTGGTAAAGGCTGTTGAGCCAGTTGGATCTGTGGTTTTTCTTTGTTTTGTTTTTTTT
GGTTCAAAAGTGACTTCACTTCCGGGTCATCATCAGAAACTGGAATATGGTGTCATGTTACTGTGGCTTGTTTTGTTTATGTCATTTCTTTTCTTTATTCAAGAAAAAGACCAAGGAATAGCATCGCTGTCATTCCTCAAAGTGTTGACTCTTGTTCACTACTCTACATAAAGGGAAAGTTTTATTCTTTTATTGAACACTTCGGC
AGCAAGAAGTTAGTTGGCCTCCGGTTTGCACAGGCGCCAAGGGAAAGCTTTCTTCTTCTTTTATTTTTATTATTTTTTTTATTATTTTATATTTTACTCAAAGAAAACAAAATTTTTATGTGCTGTGCGAATGGTTCCTCCGTGTGGTCTAACACTTATTTTTGTCTTTTTTTTTTAATTAACGGGAAAAAACAAATCCCAGAAAG
GCAAATGGAGACAAGTGGCTACCACAAGTGTTTCTACTAAGGCCTCCAGAGGGAAACTACCTGAATTATGCTGATCTCTGATTTCCAGCTGCCAGATTGTAAGAAATAAATAACCATGTTTAAGTTACTGGTCTATGACTTTGCTGCATTAACTCTAACAAATTGTGTGTGTAAGGAGAGAACTGACTTCCACAAACTGTCCTCTA
CGCTCCCGGCTCGCTCGCAGCCGGACACAGACTCTGCCTTCGGCTGCTGGCGGATCGAGCTGGAGCCGCCGCCGCCGCCGCTGCGGAAGAAAAAAAAAAAAAGAAAAAAAAAAAAAAAAGGGAAAACAACAGCCGGGCCGCCGGCCGAGCAACGTCGGGTCCCCAGCTTGGCGCCCGGAGTGCGGAGCCGCCCAGGTAAGGGCAGC
TTGCTTACCACAAGGGCACATCATTAGCATGAGGCAAATCTGATCAAATGTGAAATTGAAAAATGACTCCTTCTTTGCTAATGCTCTTTTGTTCTCTTGAAAGAAAAATAAAAGGTTGTCATCTGACAAACATGTTCTCAGGTAAGACTGAATCTCACCTGTAATCGAAATCTGGACTCAGAATAGTAACTAAAGACGTTAGAAAC
CACAGCAACAACTTACCTAGCATTCTAGCCATTTCTTTTTTCAAACCTCATGGCACTACAGTTTTGTGTGTTCAATGTTTTTTACTGTTTTACAAATCGAAAGAAAATAAAAAGGTCTAATGTAAGCCATGCCAAGCACTGCGGGTGCTCCTGCTTAGATCCTATACACCCCATCTCTGGGGAGGGAAGGAGGGAGGGACAGCTAA
TTTATATATTATATGGAAATATATATTATACTTGTAATTATGGAGTCATTTTTACAACGTAATTATTTATATATGGTGCAATGTGTGTATATGGAGAAACAAGAAAGACGCACTTTGGCTTGTAATTCTTTCAATACAGATATATTTTTTTCTTTCTTTCCCTCTTTCCTTTTTTAAAGAGAATTATACAGTAGAACTAGGTGGAA
TGTACACATTTGTGTTGTTTAAAATGATTATATGATCGTTTTGAGCAAAGATAACAGTATGTTATCAAAAGCCTTTGTCTATTACGTGGAACTTGTAAAGAAGAAATAAAATACCAATCAGAGCAGCTCCCCGAGCTCATGGCGATGTGTTCTTGGTACTTGTTTGAGTTTCCGTTCTTTAAAAGCAGTGTTCATACATGAAGTTG
TTAAATGTAGCATGTCACTGCTCAGTCTTTTAGAGTTTGTTTTGTCTGTTTTATTTTGCTGAATCCTGTCTGTATCTTTGGTTATCCTCTTTGAAGGAAAAAGAAAAATAAAGATGGCCAGCAGGCACGGCTCCTGTTTGACTCTTTAGAAGGAAAGTTCCCACCGGGTATGTCCAGTGATGGTGTACTCTGTGCGCACACACACA
TGGGAGGCAGAGGCAGGAGGATTTCTGAGTTCGAGGCCACCCTGGTCTACAAAGTGAGTTCCAGGACAGCCAGAGCTACACACAGAAACCCTGTCTCGAAAAGAAAAAAAAAAATTCAGATGTTCATAGCACTGACTAAAATGGATATAATTATTTAATACTCAGTTTCTCATAATTCACTCACACATAAAGAGTATAACAAAAAT
GGGCAACTAGGGGACTTGAGGGCACACTGCCAAATGACTGTCCTTTCATATCACAGCAGCTTCCCTGCTCATCCTTGAGTTAAATGTAGACTTGTAAAGGAAGAAATAAACTAATTTTTATTACATTCTGCCTCAAAAGGTAGGTGTAGTCATTTGTGACAGAAGCCTCTACGTGGTCTTGTGGTATGGGGTGTACATGAGGGCCT
AATAAGTTGCATTTTTTTTCTTAAGCACTTTATTCAGAACAATACATGTTCTTCTGGTAGTGTTTGGATAATATGATTTTAACACGTGCTAATAAAAGCCAAGAAAAGTCATGGCAACTTCTTTAAAGGAGTCTGTTTTCCAAGTGACTGGAACGTTAGGAAATGGCAGAAGAGAATGTGGACCGGCTCTGAGAGGCTGTGCTTTG
CTCTCTGATTGTCTTTCTCTGTCTCTCTCTCACCCTCACTCAAAAAATAAAAGTCAAAGAAAAAAAAAACAAAAATTGCAGTGAGATAAAAATGTAAAAAAAGAAAAGCCAGAGCTCCTTTTGTGTTAGCCAACTACTTCTGGGCATCAGGCCTGCACTGGAGTGTGGACACCTCATTTGAGAAAACTGATAGTCTTTTGTCAGTG
AAAGAATATCCACAAATCAGAGGAGTGTGGACAAGCTTCTACTCATCCTATAAGCCATGGTGGGCATGTGATTCCCACTGAAAAAAAATACTATGAATGTAAGAAATGTGAAAAATTTTTTACACATCCTGTGTACCTTAATATCCATATGCAAAGCCACACTGTGGAGAAACCCTATGACTGTAAGGAATGTGGGAAAGCCTTCA
TATTTCTTACTCATTTAAATGTGGATTTTCTTATGTATATTATAAAAGTATTTTATGACATAAATAAATAATTGTAAATTGTCAAAAGCATCAGTTATTTAAGAAATTCTCTGTGTGATGTATTGCTGTGTATGTCCTGGTTGTGTGGGGGGCATTGTGCTGACACTAGGCCATCCATATCTTCATATCTAGCCCAGTCTCTGTCT
TTGTGGGAATCCCTGATGCCTTTTTGACTACTGGAGAACATAATCCTCTTGGTTTATTTTTATTTAATTTTCCACCTTTGTGTGAGTGTGTATGAAAGAGAAGAAAAAAAAATGCAGTTTTTAGGTAACCATTTTTTCCCTTCCCGAAGTCTGGGGACCAGAGAGGCCTCGGGGAGGGGTCCTGGATGTGATGAGGGAAACTGGGA
CAAGCACAGAGCAAGAAACAAGGGCCTTAGATGTGCCACGAAGGGCCCTTTGGTGGGCTGTGTGACAGTCGCGTGTGTCATGAAGTGTGAAATCTGGAGGAAGAAAAAAAAACAAGAGCAAAAGAAAAGAAAAGAAAAGAAGAGAAGAGAAGAGAAGAGAAGAGAAGAGAAGAGAAGAGAAGAGAAGAGAAGAGAAGAGAAGAGAA
TCTTCCTCAGGAAAATTCCAGAACCCCGGGAACTACCTGGAACTGGCTAACAGATTTCCTCAGCAGGCCTGGGAAGAAGCCCGGCAATTTTTCTTGAAAAAAGAAAAAAAATAAATGTTTTTTAGCTAATTCTGTATTTGAGTCCCTTTGTTAGTGTTTTCCATTGTTCCTTGAGGAGCCTCTGATCTGTTTATACTCTCCTACTG
CAGTCTCCTGAGGAATCACGTTTTCTATATGATATGTTTATGTTGAATGAATATAAAACACCCCACAGTAAATGCTCACCACACCCTACATCAGAGAAGCAAGAAATAAAACATTTATACGGTATGAATTTGGAAGTTAGTGGTGCATATTTTACTTTTGTGAGGCAGTAATAGTTGTTTGGGGAATCCTCAAATATACAGAGCTA
GTCTCACACGGTACAGTGTCCCACCCACAGCTCTTCCAGCTCCCCTCACGCCTCGCTATATCTCAGGACAGAGGGCGCATTTCATGGACTGTTACCAAAAAAGAAAAGTCAGTATTACGTTGTTCTCAGACACCTGTACTCCGTGTCCTCTAAGACTGCTCCAGGGCCTCTTTGTGAAATCACACTCGGGAAAGAACAATGCTAAT
TGAGTGCCTCAGGACAGAGAAACTGGATCATTATTTTATTCCAAAGTTCAATCTATTCTCTCAAGAACTAATTGACCGAAAAAGTAAAGAATTTCTATCGAAGAAAATTGAATATGAAAGAAATAATGGGTTTCCAATTTTTGACAAGCTTTGAAACTGTATTTGTGTTATATGTTATAATGTGTGTCTGTGGGGTTTTAGGTCAG
CATTCGGGGCTGGGAGCTGTTCTAAGAAAGGGACCTCCCTCTCCTTTTTAAATTGGTGAGCCACAAATTACATTGATTATGTTGAACTTATTATTCTTCAAAGAAAATATTTTAAACCTGTGAAAACTCACTAATTTTGTTAATATTTATCATGATGGCATCATTTCAGCCAGACTCGCTGAGAATCTATTGGTGGGGCAAATATA
GCAGGGAGCTTTCCTGCTCCATTCCAACGCCAGACTTGACAAACCCTTCAACTGTCTGTCACACGTGTTACTGAAGTGAATGTCACATTTTAAAAATGTTAAGAAAATAAATAAACCTTAGTTCATCTACTAGTTGAAGGAGATCCTTCTATGCTAGAGGAAGAAATAAAATTCCAACATGTTTTCTTCATCCCCTGGGAAGTCTT
CATGTGATGTTACTGTTGTTGAAATGTATTTACAGGTTATGTTCATATGTTAGTCATTGTAATTTCCTATGCTGATTGTGACATTCTCCTTCTTTTATCAAAGAAACATGTATGCCCCGAACCACAAGTTTTCCAGGCTTCTAGATGTAACCTTTCATTGCACAGCCAGTGATCAAAATAGCTGGCTTCCCGTCAGACACACGTTG
GACTCTCATGACCATGACCCACGGGAAGCTGGTCATCCTGTTCTCATACATGGCTGGGCCCTTGTGTAAATATCTGCTGGATTTGCTCCGGCTTCCAGCCAAGAAAATAGACTAAAGGTGCTTGGGGTTTTGTTTTTGTTTTAGTTCTGTTTGTTTTTTTGTTTTGTTTTTGTTTTTGTTTTTGTTTTGTTTTGTTTCTTCCTGAG
CCAAAGCAATCCAGTATTTTATCGTCCAGATCCATGGCAGGGCCACTGGGCAGGACGGGAATGGGGGAGGGGGGGGGAGGACAATGGATACTGTTTTTTAAAGAAAAATACAGTTTATTTCAGGCATACAGTAACTTTCAGAGCACTGCTATGGTCCGTCCGTTTGTCCAAAGTCCCAGGCTACTAAGGGAGATGGGAGGGTACAG
CCTCACCTCATACCCTCTCCCCAACCCCTATCACTCCCATAGCGCTCTGTAAACATGATTAGGAGGAAAAGGCCTTTCAGCATGTGTGTTGCTATGTATAAAGAAATTTCCATCAATAAAAGCTGATCTCTTCTCTCTGTCTGATGTATGTTCCACCCTACCCCATCCCCCTGTCTCCATCCCCACCAGAACTTTGCCTTCTTTCC
GTAAATACAGTCTATAGGTCCAAAAACTTCTTTGTTTTCTTTCTTCTGCTTAAAAGTACATATACATTCCCAGTCAAATTTTTGTGACATGTTTATTTGTAAGAAAATAAAATATTGTTCTTTCTGCTTGAAGCTGTTACCTGGCAGTTGGTGAGAGCATTCTTTGTATTTTTCATGAAACTGATAACCTATCGATACTGAATACT
AAGACAAGGGGACAATGACCATCAATTCATCTAATCAGGAATTGTGATGGCTTCCTAAGGAATCTCTGCTTGCTCTGTATTCTTTATGTGGAATAATATCAAGAAATTTTTCTTGTGAGGAAATTCATTTGGGGTGTGTACACTAATGCTGTACTAGATTCCCACAGAACATCTAGCAAACAAAACTGATACAATCTGCTGCCTAT
TCATCTGACCAGTTTTCTCTTAAAGCCATTTCCATAATGACAATAATGATGGGACTCAATTATATTTTTTATTTCAGTCACTCCTGATAATAAAAAATTGAAGAAATAAAAATACCCAAAACCAGTTTTGTTCGTTGTTTGTTTCCATATAAGAGTCTGCTTTGTGGGGGATGGGGTGGGGGAACAACACAGTTTCTCTGTATAAC
ATGGCGCCTGCGCGTTCCATTCGCCTCCAAGTCGCCGAAGAGCGAACACCCCAAACAATCCCGAAGCGCCACCAAAAAAAAAAAAAAAAAAAAAAAAAAAAAGAAAGAAAAAAAAAAAAAAGAAAAGAAAAAAAAAAGAAAGGAAAAAAAATACAGAAAAAAGGGAAAAAAACAAAACAAAACAAAAAAAGCACCCCGCCGGATCC
TACAAGAGCTGGGTGGAGAGGTGGGCCCTGGGATACTGCTGTGTATGCCTGGTGGCAGGCAGGAACTGCCTAAACAGCCTGTCTGAGGCTGGCCAGATACAAGAAAAAGCCTCAGAGGCTGGCCAAACACTGATGGCATGAGTTTTGGCATTTATGACCTGTGCATGATTCACTCACCCAAGGTCTCTATAGGTACTATCGAGATA
TTTCTAAAGTCAGTGTAAATGATGATTGTCCTAAACTAAGTCATGGTCCCCTTCTGCACTCCATCTTGTTTGTATTAGCGAAGCAATGTAATAGTTGTTAAAGAAACAGGCCTGGCTTCTTGGATCCAATGGTTTTGCCTCAATTTCCGATGCTAACATCAAAAAAAGTTAACTTATTCATTATAGACTTAAACATTATTTTTATT
TTATTCAGACTGTATTTTTGTACAGAGCAGCGCACACTAACCTATGCCTCTGTGTCCTCCTTAATGCCTAAAACTGTGCCTAGAAATTTCATCTGTCTTAAAGAAAATAAAATATATTCCATGCTGTTTTATGATAATAGTTTCTTTCCTGCTATTCTGTATTTATTATTTTTAAATATCTGACATGTTTACTACTTAAATATGAG
GGATTTTTTTGAAGGATTCTGTCATATATCTTTGGAAAACAGAAAATCAGTAATATGTATATTTTTATGTATGTTCACTGGCACTAAAAAAAAAAAAAAAAAGAAAAGAAAAAAAAGAGAAAAAAAAAAGCTTCACTCTGTCCTTTGGGTAGTTGCTGAGGTTAATTGTCCAGGTTGAGAAATGTGCTTCTGCTAACATCCTTCTC
GCTTTGTGTGTATCTGTGTAGTTCTGTGTTGCAGACGGATGATATATAATGATAATAGAATAGCACATTCAGACTTACTTCCTGCATGATAGGGAGAGACAAGAAAGAAGAAATGCTATTCCACAAGGAATCTCTTAGAGTTTTGCAGCAAACAGGTGGTGCACAGGTCTGGAAGGTCTGGTCTCCCTTGGTCTTCCATGGGATGC
AAATTGTTAACAGCTATTGTGAAAAACAATATGGAGGTAACTTAAAATCTTACAAGTAGAATCATAGGGTTCACCGATGCCATTTCTGTATACATGTACAAAGAAAATGAAACAAGCATTTTCCTTCATTCATTTATTTGTCCATTTATTTGTTTATTTGGGAAAGGATGTCAGTAAGTGTTTTCCTTGTTTTGAATTCACACTCA
TGCTATCAGAGTCTTCTTCCATTCATTAGGAGTTACACTAGCAATTCTAGTTGGTGAAAAGCAAATTGAAATAATGTTTTAATCAATATATGTCTCTGCTAAGAAACTAATAAAGTTTATAAATTAAAGCATGTTGTTCTGGGCCATCAGAAAAGTGTTATTATCTTTTAGTCTATATACACTAAGCATATTCATTTGCTAAAGCC
TGCAAGTGTTTCCTTCATTTCTGATAGAGAATTTTGATTTTAACAACATAAAGGATAAACTTTTAGAAACTCATCTTACAAAATGTATTTTATAAAATTAAAGAAAATAAAATTAAGAATGTTCTCAATCAAACATCGTGTCCTTTGAGTGAATTGTTCTATTTGACCTCAATAACAGGTACTTAATTATAGTTAGCTCGAGGTGC
TTTAGGTGGTGTCGCAGTGCCTTTTGATTAATTTAAGTATTTAATTTTTATCTTCCTTGGATCCGTTTGGCCTCTCAATTGAACTTACTGTATTGTGTAGAAGAAACTTAATAAAATGTCTGTCATGTGTGCAGTTTTGGGTGTACTGTCATATCTGATTTCCCTTCTGGCTTGTGTTAGGTGTTTCACTGGCCAGCACATCTCTC
AAATGAAATGTATGCTTATCTTCTAACTGAAAAGAAGTTCTATATACATCTATTGAAGTTCTTGATGCTAACTATTCAAAGTTGCTTTCCATCGCCTAGCAAGAAAGCCGTTCCCCCTCCTCTAGTCAGTGTGTCCGATTCTTCCATTTATTGTATCCCCCATTTAATTTTTCCTCATAACACCATGATGCCTTTCCTTCTTATTA
TGCAATTTGAGGTCTAACTTGTCCCTTTCCCTGCCAGCCAACCCCCACCACTCTAAGAGAAATTTTAGCTTATATATGACGGTATATTTGCAAAAAGAGAAAGAAAAATCTGGTATTTGCAATGATCTGTGCCTTCTTTCTACCACCCTCTTGATTGGAGCTTTTGTGATGCAGCTACCATGATTCCAAATAAGTAAAAATCAGCC
TCATAAGTCTGCAAGTGATCAGCTGTGAGAAAATTATGAAAATGTTATAAAATATTCTTACTCTAATAGTTGGTGACATTTGGCATTGTAACTATCACTTAAGAAAAATTAAAAGGCTTTTTAAAAGCTAACCTGTTTTGTTGGGGGTGCTGACATGTATGAATAGTTCTGAGTGTCATACCAAGCAAAACTCTCTTCAAAATGAA
ATTACCTCGTACCAATGCTTCATCCTATTTGTAAAATCTTTCTCCTTTAAATGGTTGGTTAATACTTTGAGACTTTGTTTACGTGTGGCAGTGTTGTAAAAAGAAACTAAAGATCACATTTTACCTGTATCGATGGACTATCCCTTTTCTTCAAGTGCAGTTTTGGTAATTAACGAGTTGTGAACGTTACAGGTGATATTGGAGGT
AGTAACTACTACATAAATGTGGGGGCCTAATATTTTTTTCCTGATTTGGTCCTCAGGCACTTAGGAGCCATTTGGTCTGGTGCTTCAATGTTTGTTGCTGAAGAAAATAAAGCTATGTTGCTAATCTGCATTTGAGCTTATTTTCAGCCTCTAAATTTTCTTTGGTTTTTATTTTGTGTTGGAGGAGGGGCTCTGGAATTCAGGTG
AATTTTTGAGGTGGCAGAGTTGACATTAAATTATCTACTTTAAATTATCTTGGTGACACTTTTGTCTCACAACCTGAAGGAAAATAAACACTGAGCAAACAAGAAAGAATAAAAAATAATGTTGCTGGTTAGACTTGGGCCTCTCTTCATTTGTCCGCCATCACTGTACCCCTGGCTTGACATCAGCATTCTCCCGTCATTCCATC
TCTGTGATCACTCCAGCTAAACTAGAGCCCAGGGAGTCTACGGGCTGTTTCCCAATCATTTATGACCCTGGTATATAGCCTGACATACAACAGATGGTTCAAGAAAGATTTTCCAAATCGAATGGAATTTATTCTCCCAGCTTTTTTGGATCCTGGGGTTTGTGGGTAAGAAAATATAGACACCCATGCCGAGGACTTACCCACAA
TAGTTAGTTGTGCATTGGTGATCTTGTTTTCTTTGTTGGCTTCTCTCATTTTATTTGTGGGGTTTTTCTTTTCCAATTATGGTCTCACCTTGTTTCTCACAAGAAAACCAGGGTCCTTTCTTGGCATGTAACATGTACGTATTTCTGAAATATTAAATAGCTGTACAGAAGCAGGTTTATTTATCATGTTATCTTATTAAAAGAAA
