# Supplementary material for: Poly(A)-DG: A deep-learning-based domain generalization method to identify cross-species Poly(A) signal without prior knowledge from target species
Source: PLoS Comput Biol. 2020 Nov 5;16(11):e1008297. doi: 10.1371/journal.pcbi.1008297 (PMC7671507; doi:10.1371/journal.pcbi.1008297)
Supplement: S1 File — These three datasets are produced by previous researchers and we use them in our experiments. (ZIP) [file pcbi.1008297.s002.zip › mouse/bl_mouse/positive/posGATAAA.txt]

TCCCTCCTCTCGTCTACCTCGTGAGGTGGAGGGCATTGCCACCCAGAGGGAGATCCTTGTTGTCCTTCCCCATCTCTGAGGTAGTTTGAGTGTCGTGAGAGATAAACTAATGAAGAACAGGGCACCCCCAATCCCTTGTTTCTCTTTGGTTGACATCCATTCCCCATATAGAAGTCAACTGTAGACCTGCCCCAGATCTCACCTAC
TTCTAATATTCCATTGTATGTGTATATATTTTAAACAATTCATATCTTGGTGGGTGTCTGGTTTGGTTCTGTAACTTGTCCGTTGTGGGAGTAGTGTTGTGATAAAATATGCATATTGTAGGTATCTCTTGTGTACTGACAATCATTCATTTGTATATATGTGTGTGTGTGTGTGCATACATATATATATGTATGTATGTATGTCA
TCTGGAACTTCGGAAGGTTTTTTTTTTTGTATAATAAATAAATATATTACTTTAAAATGTGCAATCCTGTCTAAATTCCCCATCTTCAGCAAAGACTGAAGATAAACTATAAACACATTAACTATCCTGTGACTAATGCAGATGCTTTATTCTTTATTTTTTCATTCAAATAAGCAGTTTTATTGTTAAACTTTGGTATTGTTACT
CAGTTTTAACACTATGTTACATTTTTGTTTAAAGTAAGTATAAATCTTATATGACATAATGAAATTTGATTCCTGGTTTTCCCATGATAAAAATTAGGGGGATAAATAAAATTGTTACTGGAATTTCTCTGCTTTTCTTCCCCCCCCCCCCCCATTGCTATATCTTATCTGTTAGGATTATAATTGCTAGGCCTTTAAAATCATCA
CTTGTCTCTGACTTCATGCTGCCTTCAGCTCATGTCCGGCCTTCTCCTATTACATACACTTCTGAAACTGTTCCTGGGACTCTTCACCTTGGGGAAGGCAGATAAACTGCCTTCTGCACATTCAACTTCCTGAATCCAATCTCTGACCTTTGGGTCAAGTTGTGGTGGGAAGAAGCCTAGGTCTAGAGGAGCTGCCAAAAAAGTTG
CAAAGTTTTACAGAGTGAAAGCTGTGTCATGGAATAAGAAAGTATAGCCACAGAAGAAATCTCTACATCTCATACCATTTTTGATTTGTCCTCCAGTGCTGATAAACTACTCTAAAAACAGCTGGCCATTGTTGGGTTTTTTTTTGTTGTTTGTTTGTTTGTTTGTTTTTACAAAAGTCAACATAACAATATACTTCATTGGTGGA
AGGGGTGGACATATGGAACACTACAACCTGAGGGAACTCTCAGGGCTTGAGAAAGGCTTCCTGAGGTTGTTCATTCTTAGTGTAGTTTGCAATTCTTAATGATAAATAAGTTTCAGTAGAAAACAAAGTCTTGTGTGTGTGTGTTGATTTTTTTTCCCCTCCAGTTATGATTAGCTTTGATTTTAGTGTTAACAAGTAAAGACTTC
GAATATTGTAGCTGTTTTTTGTTGTTGCTTGGCTTTGAATGAGTGTCAGTTGTTTTCTTTTGTGTATTTATACTTGTATGTATGGTTTGCATGTCTCAGTGATAAAGGGATAAAACAGTATACTGACAGCTGTTTACAAGAAAGTGGAGAAAAATGTACATACATTTTTGTATGTTTAGATATTACCATAAATACTCAGGATTGGA
ACACACACACACCCCTTCCTTGTAGACCCTGCACTTCTTCTCGTTTGCAATCTGATTCTGTAATGACTATCAGTGGAATTGCCCGACTTTGTGTTTGCTTGATAAAAGTAAATTTGAACATTTTGTGATGGTTGATAGAACTTTGTCCTAAAACTTGCTAATTCAGACTCTTTAAAACTCTAATGTTTATACCAAAGGTTACACTG
AGTACCATGGGATGCTCAGAACTGTTGGTTCCCTCCTCTCTCTGCTTAGGTCTGTGGTTGTTTCTTCTCACACTGGTAAAGGGCTACTCTGCCGTCTGCAGATAAATAAACCAGTCCTGAGCAGTCTCTTGAGTGTCATTGTGGGGGCAGAAGAAGGGCACCTCTTACTATCACCTAGTCCTGGAGCTCTAGGGATTGCGGCCATC
GACAGCATATTTGCTTTGTTTTCATCCCTAAGTTTTAATTTAATTTAATTTTAGAAAACTCAGTAGTATTCCATCTATACTGTTAACTTTTCCAAAATGAGATAAAAGTGTTTAAAAGTTCTGTCTATAGCATTTGATCTGCATAACGATTATGTGTATGTTCAGAGGAACTCGAGGAGCTGTTAGTGATACTTAAGCTCTCTCCT
AATAACCTGTAATATAATTTGAAATAAAGGTATAGTAACCTTAAGAGCACTGTAGCAAAAACATTGGTGGGTGGGGTGAATTTGTAAAATGAATGACTTTGATAAAGTTTTATGCACAGGCAAATGTATTCATTAGATTCTGTGTAGTGATCTGCTTTCCCTTTGTAATTTGTAGTCCTAAAAAGATTTTTTTTTTTTAAAATAAA
AAATGCCCTGTGACCTTCTGCTATGGTGTCTGAGGCCAACAGCTTCAAACTGTTAGTTGTCTATCTCTGTCACGTTATAGTTGTTAAATTCGCTGATGGTGATAAAAATGGATTCTATAATCTGGAATCATTGTGGTTGACTTTTTTTTAAAGTTTTTATTTATTCATGAGACATCTTTGTCTGTTTTGTTGTTTTTTTTTAAGAT
CTCTCTAGCCCCTCTCCAGCCCAACTCTACTGTTTTACCTCTAGATCCAACAGATATGCAGATGGTTCTTGACTCACAGTGGTTTGTATCTGATAAATCTGATAAATTGAATATATGTTTTATACATCTACTATACATTGTAGGTTAGCAACACAAGACCACCCAGGAGAACCAGTTGCCTGCCTTTGTGACTGCATGGCTTCCAC
CAAAAAAACAATCTTATTCCGAGCATTCCAGTAACTTTTGTGTATGTACCTAGCTGTACTATAAGTAGTTGGTTTGTATGAGATGGTTAAAAAGGCCAAAGATAAAAAGATTTTTTTTTTCCTTTTCTTTCTGTCTATGAAGTTGCTGTTTATTTTTTTTTGGCCTGTTTGATGTATGTGTGAAACAATGTCCAACAATAAACCGG
ACTAGGACCAGTTTGTTTTGGGCCCTTATGTGAAAATTTGTCTCGTTTAAGAGGCATCTTTACCATATGTATGAATTTGTGTAATTTCAACTCGGATAGGGATAAACTTTTGCTTCTGATAAAAGCTGGGAATTTCATCTGTTCCTCAGAGCACCGTGTGCATGTTTTGCCATGGCCCTGAAAAGGTCTTGTGAAAAGATTCTGGG
ATAATTTCTTTTAAGTCTCAAATTTTGCCCAAATCAAAAGTATACCTCTGAAGTACCTGTGTGTCCTGGACTCCCTGGGGTCGGATCTTTTACATCCCTTGATAAATAACTGTTTTGTCCACTTGCTGCCATTGTTGAGCATCTTTGAGAAGAAAGTTCTGTAATGCCCTTCTCTCCACCTGAGACTGAGCTCCAAATGAAACGGT
TTGATAATGGCAAAACTTTTTTCTTAGTAGAAAAAGATTTATACACACTAAGATAAGGTTTTCATCTTTATCCTTGTTGCATCTCTTGTCTTCAATAACAGATAAAAAGCCAGAAGCCACTGTCAACCATTCCAACTCTGAAATCAAGAGTCGGATCATGGAGCAGATCCCAGCCCCAGCTCAGAACACCTTCTCTGCCTCTTCAG
AAGAGCCTAAGAAAGTGTGTATAGTTGTCTTCTGGCTGGCGGTGTGGAGACCAGTATTGCCTCTGCCCTTGCTGCTTTTCCTCCTGAAGTTGAAGTTCCTGATAAAGAGAAATGATAACATACCTGTCCAGTGGTACCCAAAAACACCACAGTAAGAGCTTTGGAACCTCGTTCTATAGTTGACCTCAAAGTCAACTGGATTTGGT
GATAAATTTGTTTAATATGCATTGTTCCCAGTCCACTGAAAACTTCTTAAATTTTGTGTTCATATACAAAATGGCAAACTACTGCGTATGTGAAGAATGTGATAAATAAATATATTTAGAAAAAAAACCCTTCAGTGTGTGTAGTGTTATGCGCTGTGTGCCTGTTTGCACCTGTGGGTGCATATGGAGGTCAAAGAACATTGGGT
TACTACAACTGAACTGTAACTGCCTTGCACCCTTTTTCTGTTAAAGCAGGCATGTATAAACACTTATAAACAATAACATTATTTGTAAAGTTTCCACTGAGATAAAATTAAACTTTTAAAAATCGGTGTTTTAAGTTCTAGTATTGTAGGGTATGGCTCTTTGTTTGGTGTGGGGTTTCACTTTGACAGGGTCTTGCTCTGTATTC
AACTTCTCTGTAAACACAATTGCCTTGTTGAGTTTCATTGTAAACTGACTCGCCATGCGATGCACTGTTGATAGCTTCCTGATGTGTGGTGGATAAGAGTGATAAAATAAAGCTTACAAAGAAAAGAAGTGCTCTCTTATTTCTTTTCCTTCTTTTAACGAGCTAGCATTTCAGGTAGCTCAGCTGCCCTTCAACTCACTATGCAG
TGTTTTTGTTTTTTGTTTTTTGTTTTTTTTTTTACTTGAATTAACTTATCCTGTACCCAGTCTCCCCTCTTCCTCAGTTTTTCCCATCTGGAAATCTGGAGATAAATCTTGTTAACAATACCTGGGAACCACCCTGCCCTCCAATTTTGTATCACTCCAGGCCCTGCAGGAAACAGTGCCTCACAACTCTCCCATCCCCCCACCCC
GTGCTGCAACAGAGGGGGTAAAATGTGATGCCCCCCACTGGCGCGGAAGCACGCACAGCATGATCAGTTTTTACTTTGGATTTTGTAGTTTTGTACAACAGATAAAATCATGCAGTGAACACCACGCCGGGTTGTCTCATTGCCTGGAGATCAGATTGCACAAAACATCTGTACAGTAGGCATCTGCAAGCCACTTATTCATGTGA
TCAGAAACTTGAATACTTAAGCTTGTACATGATCTTGTGTTTTGCTATCCTTTTTACTGTAAAATGTAAATATTTTAAGGGATATTTTGATTCTAAATATGATAAAAGAATTTCTCACCTACTTTGTGTGTGTGATTTGAAATTCAGTAGTAAAAGAGATTCTTCGAAGCTTCTTCTCAAGACATTATTATTTTACTCAGCCAAGA
CAGCAGGTCCCAGCTCGCTAGTCTCCAACTAACTCTGGGTTGGTTTTAAAGCAAATCCTGTTTTGTGGACTGCCTGGCAAATTTTTTAGCTAACTGTAATGATAAAAAGGGAGTATTACTCTATTCTGAATCATATCTAGTTGAATGCATGTTTATAAAAACAAACAAAAACAAAGCTTGCTCAATCTACCTGCAGTGACTGATGC
TCTACAGTGATTTTACCACATTTCATGCTGTCATGGGATCTAGGCTCCAGCACCCCTGACTTTCACAACTGCTCATATTGCTGACAGCCATTCTGCTTGTGATAAAGAGGCATCTATTGGGATCTTGGTTGCATTTCTCTAGTGTCTAATAACCTGAGCAGTTTTTCGTGTGTTCATTGGCTCTCTATGCTGCCTTTGCAGAGTGT
TTGCCATAAATGTTACTCGTCAGCAATTAGAACTTTTGCAATCATAGAAAGAAAGTCTGGGCAATGTAGTTATTGGCAAGGTGACTGGAGAAAGATGGAAGATAAATACACAATTTACACCAAGGAGAAGACTGTGTGTTTAATACTTGATAACATTGATTTTGATTAATAGGAAATATGTAGCTGTCGCTAAATAATGTCACCTT
TTCCTTTATATCTGTTATTTTTAAAGGAAAAGTTGTTTGCCTTTTGTATATGTGTGTGCATATGTGTATGTGTACAGGTATATGTATATATGTATTGATAGATAAAATACAGCCTTTAAACAACTTCATGTTAGATATTCTTTCCTTGTGTATTATGTTCAACTCAGGTGCCAAAAGAGCCCTCTTATCTGAATAATAAGTATGCC
TGATGGAATTGATATTTCTTTGGCTGTTTGATTTTATTTTTTTTTATATTGTATTTTTAATATTTGTTGTATGGTGCCCTGTGAGCATCAAGTACCACCAGATAAATAAAACTTATCACATCTAAAGTCATAGTATACCAGTTCTTAATCTTAGTTGACTCTCTATGGTATCATGCTGTGTTTGCTTTGTTGTGGTTTACCATTTT
GCATACAAGATGTTCTATGGAAGAGGCATAGCATCAATTTGAACTTTGATTAGCCTGGCTGGTGTACTGTCTCTAATACTATGCAGTGGTCGTTGAGTTGGATAAAAGTGCCTTTAATTTATTACTTCTCTGGAGACTTCTTGCTGGTTGTACAGTGTGCTCAGGGATTCTTTGGAACTGGATGGTTTTGGGTTATTTTATACTGA
GGGCTGACCTTGGACTCCTTGGATAGTCAAGGTAACCATGAGTTCCTGATCCTCCTTTCCAAATGCTGAGGCTAGTTTTGTTTTCTGATTTATTTCCATGGATAAAAATACTTTGTGAACTGTATTTCCCTGGTTGAACTGGGTCTCTGGCTGCCTGGTGTGGCAGGAATCCCTGGCAGGGTATTCCCACCAGCTATCTCCCTTTG
GTGTGTTGGTGGGACTGCATCCCAGCGCCAGAGAGCCCGGAGGCCGGTGTGCTCTGTGATGGGATGACCTCCTCCTCTGCCCTTACCCCTCCTGTGTGAAGATAAACTGAGAAGTGTTTCTTCCACCTCCTGGCTCTTGTCTGCTATTTCTTCATCATAGTCCACAGCAAGCCATGTGTACCGATGCTGGACCAGCTTGGGGACTC
ATGAAGTATTGCTTAAATTTTAGGTATAAATAAATATATATATGTATAATATATATTCCACTGTATTCCAAGCTAAGAAACTTGATTCTTATGAGATCTTGATAAAATATTTATAATGCATTTATAGACAAAGTATATATAAATATATATAATAAATCCAGACCGCAGAGGTCCTGGCAGGTGAAAGACGTGTGTTAGCTCTGAGG
AGTGGCCAGACAAAAATGGCCAGAATATTTATTTATTTTCTTAAAAATTTTCCAAATTAAAGCTACTTAGTTAACAGTTAAACTGGCCAGGACTATATGAGATAAACTTGGTTTTCTATTTCTTTTTGTTGTTGTTGTTTGTTTGTTTGTTTTTTCGAGACAGGGTTTCTCTGTGTAGCCTTGGCCGTCCTGGAACTCACTTTGTA
TCTGACTATGATTCTTATTTTATATGCGATAAGATTTTGAGTCTTCTATTTGTACACATGTCAACTTGGGACTTCTTATCTTCCATTATCCCTAAATAATGATAAATTCCCAGGCACCAAAGAACACATTTGCTTACGTGTCTGAAAATGAAACAAGATAAAAACACTGGTATTTTTATGTGTGTGTGTTCAATGTGGTATAAAAT
AGGAAGAACAGCCTGAGGGGTAGAGGGGGCGTCAAGTGTGCCACCCAGAGGTCAAAAAAAGTAATGAGACCTGGATCAGATGCCACTTCTGAGGCCTCAAGATAAAGGCAGTTTGTCACCTACCTCAAGAGTCTTTGCTTGTCACTTTCCCGTTTGACTCCTTCACCCTATGACCTAAGTCCTCATGCTACCTTGCAAGGCCACAA
GCCAAAGGTCCTATGGTCCATTTGCAGGGTTGGAAAGGCCCTTGCCATCTCTTAGGCCTCCATTTAAGCCCATGGGGGCCCCTAGGGGTGGCATTGTACTGATAAATAAATATATATAATATATACATGAGACATACTGATAGAATCTGTAAGCTAATAAAAAATATAAGAAAAAGGTTAAAAAAAAAAGAATAGGTAAATTGACA
ATTCCCAGATTGAAAAAAAATGTTCTTTATTCAAGAAAGATATCTATGATAGTGTTGGCTAATGTATCTAATGGTCATGGAATTGATGATGCTCACATATGATAAAGAGTATCCTATAATTATCTTGGAAGTTTTTAACATTTATTGAATTATTTTGTTACTGTCTGTAGTGTTTTGTGGAGTTCTGGAGCAAAACCAATAAAGCA
TCCTTTTAGAAAATAACATAAGCCAAAGACTGAAGTGTACATATGTCTATATGGAAGAAGCACATTATATTTATTGGTTACTTACATTACTTTTTTGATGGATAAAATACTACCGCCACACAATCATTTTTGTTGTTGTTGTTGTTTTAGGAGAGTTAGCTAAAAATCAATGGTAAACAATTTTTTGTAGATTATTTTTTGTATGT
ATAGCGGTAGCCTGTGTTTCTCAGTGTATTTGATTATCTGACGCTGTAAGCAGCAGGTCTGTTTAAAAACCTCGTTGGTTGTTGTGGCTCTTTCCTTTTTGATAAAGTAAAAGCATTTTTACCGCTTTGTCTCCTGGAAGAAATGAAATTACTTGAAACATGTAAAGCACTCCAGGATAGGTGATTGCTAGCAATGGTGGCCCATT
ATGAGGTCACATAGAATTTGTGTTTCTGTGCCTGCTTATATCACTCAGTATTAATGTTGTCCAGGTTCACCCATGTTGCAAATGCCTTTCCTTCCTAAAGGATAAAGAGTATCCTGTGTGTCTAGATGGCATGTGTTCTCTCTGTTGTTATTAGGCGAGTGTGTGTATTTTGTGTCTCAGCTGGAAGCACAGGCAGCTCTGCAGTT
GAGGGAAGGGGCTGGGCTGGGAGTCCTGGGGACAATCGGTTGCCCAACTGACTGTGGGCTGAACATACATGTTCTGTGTGGGTTCTCTGGGGACTGCCGAGATAAACAAGAGGAATGAAAGGTATCCAACGTGTGTTCATCACTGTTGCATTTGTGTGCTCGAAATATAAGAACAACCTAAGGGAAGAAAGATTTATTTTGCCATA
AGGCCCGCCCGTACCCCGCCCCCCAATATACTGCAATCACATACTGTATATAGAATGCGGATCAATTTTTACAAATTTTTATTCTTTAAATTAAGGCCGTGATAAAAGTTGCCAAAGAGAATTGTGGAATTCACTAGAGGTTTGAGCGGAGGGTGCTGTAGAAAGGTTTTATTTGGTTGTTTGGGGTTTATTTTGTGTGTGTGTGT
ATCCTAAGTATGAAACTGTAATGATCTCTATCGTGCTTTTGTAGCAGTTGTGAAGAACTTGCACGTTTGTCTTGTACTTTCAGTTCTTTACTTCTTACCTGATAAAGAAATCCCATTATGCTCCATCACTCTCGGTCATTGAAAAGGAGCCTTTCAGTTTTACTATCCCATAAAGCTGCCAGCTCAGCAGGCTTTCCCTCTCAGGA
ACATTGGCTCCATGGGGGAGCCCTCCCCTTGAGTTGGGGCTGATATAGCAGGAGTGAATCTTGTGGGGGAGTTTTTTTCCTCCACATTTTGAGATTTTGTGATAAATGGGATGTGTGCCCACCCCTGACATCTGTCCATGTTGTCTAGACTCCACCTGTCCACGGTTCCTTTGTTCTAGGCTGTGAACCCGTCCTTGTCTCTTCCC
GGCATATCTGCTTTCAGATTAAAAATATGTATCTTTGCATAGCTTATTCCATGTATGTTCTGAAAATTTGTCTTAAATTATGAAGACTCCAAGCCAAGAAGATAAAGTATAAAGTCACCCTTTAAATTGACCAATTTTTTTTCTGAGCGTTCTCTTTTGCAATGTGTAAGATTTGATGTTTTAATGAAAATGATCTGAGAAATCTG
TTTGGCTTTTCTATTGTTTACAACAATATTCAGCTTAACTATTTATGCTGGTTGAATGTGATTTAAATAAGACATTTTTACCAACGTAGTTAAACGTGTGGATAAAGAACTGTTTCAACCTTAGCAACTGGATTGGCAGTCTGGGTTTTTTACAAAGAACTTTTCTTCACTTGTATATAGGCTATATATATGTACTATTTATGAGT
ATCAAAGAGAATTAAGAAAAATTGACCTGACTGACTACGAGCACTTTCTTATGGTTGTTTACTAAAGAGAATTGCTCTACTTGAGGCTGTTCGGTTTCCTGATAAAAATTTGTTGCTTATTTGAATGAGGGTGTAACAAAATTTCACACTATAGCCCGGGCTGGTCTCAGCCTTCCACGTGCTGTGATTATAGGCAGGTACCACCA
CTTTCCTGCCTCTATTGTGTAATTAAAGAGTCTGGACTCTTAGAACAGACTTTGTCTCTTATTTGTGAAGATCTAGTTCATATGTTTTACAGAATTTAATGATAAATAAAATTTTATGATATAAACTATCTTGTGAGAACATTATTAGTATGTAAATATTTGACCATCTGTCTTCAAACTTTTATATTCGACGGATAATAGCTTGA
CCTTGTGGATCTATCTCATGTTCTTCTAGTATGTTATGGGGACATTTTAAAAACTTAAGTCACTTTCTTACCCCACAAAATATATTGTAACTAACAGTATGATAAACCTCAAATATCAACTAATCTAATTTTTTGAATTTTTTTGCGGGGAATGTGTCCAGCCCAAAGGACAGAAGATGGACAAAAAAAGGTAGTAATATATGTCT
GATTTTATTATATGAATGTGACGGTCTCTGTCTCCCCACCTCCATGTGGAACAATGTATTCAGTATACTTAGTGTACCACGTTTAAATGACCAGTCTCAGGATAAAGAGTTTTACAGAAAATTTAAAATGCCTGGAAAAGACTCTTGAATCCTGTTACCCCTTTCCTCATTAACTCGTAAGGAATTATGCTTTAATGCTGTTACCT
GTAGACGTGTGAAGGGATGTTTCTGTTGAAGTGGACACAGGTGGGAGGATGTTTTGCTTGAGGTAGCCACATGAAGAAATGTTTCACTGAAGCAGACACAGATAAAAAATGTTTTGTTAAAGCAAACGTGTAAAAGGACTATGATGTTCACAAGGACCCAACAGATGGTGGACAACACTAGATGATATTGGTACTCCTCGTTATTC
GACACGCTGTCGAGTCAGTGGGGAGCTCAGAAACACCTTCTGGGGTTGAACAGAGCTGTAGAAGAAGGTCTTGGAACGACCCCCCCCCCCCAGAGCCAGTGATAAAGATGAAGCTACAGATCGATGGAGTGGCTCGCTTTATTAAAGATATGAACAAGAATCAGAAGCCAGGCAGGGTGTCCACTCGGGGGTCTGCGTGGGGGGTC
ATCTAAATAATTTTTAAATGAAGTTCTTTTAGTCCTAGTAAAAATCCCCTAAGGTAGATTGGGATCAAGTTATTACTTAAAATGTCGAAATATCTGTTTTGATAAAGTATTGATTTTTCAAGTGGTATTTTTTGTTTGTTTATTTATTATATAGCTACCAAAGAGATGATAGTGAAATTGGATACATTTTCAGTAACTCAGTGTGT
TTCCTCTGGGTTCCGCTCTCCCTCCTATAACCCCAGTACAAGTTGGGCCACCACCTACCAGACAAAGACTATTCGGCCTTCTCCAGGGAGCTTTCTCTGTGATAAATGGTACCAATCCCAATGCCACTAAATCTTGTTGGTTGTGTTTAGCCTCTGGTTCTCCCTATTACGAGGGGATGGCGGTAATGGGAACTTACAACAATACC
TTGTGAGTTCCTTGGAGCTTCAGGCCTTCAGAAGGTTCTTGGCGTTTGGAACAGACTGCACACAATTTGACATCTGGACTGGCTCCGTAGAGCACAATAGGATAAACCATAAGATAGCTTCAGCCTCAGGACTCCTTTGTTTCCTTGTGGGGCTTTTAGTTTGAAGACCCTGAAGGATCCCACTGCATAGTGAGTCTGTCCTGGTT
GAGACATCTCTGAGCATTAAGATGGAAGACGGAGTTGTCATTGGGATTAGGCCCAAGAAACCAGTTAGGTCTCAAAGCCTTAAAGTGTCAAACTAGAACGGATAAAGGTGGTTAACCTTTGACATTCAGATCATTTTTCTGTAGCCATGGACTTTCTGTTAATACTTTGAGCCTTGACAGAAGATGATGCTGAGTTCTGCCTTTTG
GCCCCAAACCACTTGCCTTATTCTGCACGTTGTGCCCAGTCTACCCTGTTTATTAGTTTCCTAGGGTAAATAAAGGTGATTTCCCTTAGCATTGCCACCAGATAAATCCCATCAAATAAAGTTTTATTGTGAGCGCGTGTGTGTTTTTACATAACTTATCACTCTCTAGTAGTTACGGGTCTTTTCTCGAACTTTAACCACAGGTT
TATTAAAATGTCAGCATAAACCCACTCTGTTTGCTTTTTTAATGTATTTTAACTGTGTTTTGATTATTTGACCCATGTTGGAAATTGCATATATGAAACTGATAAATTAAGAGTTTTAAATATTATGTTATTTTAAACATTTTTTTATTGTATTGTTTCTCGATATTGTTTCAGAAAGACCAGACTCGTGGCTAATTATCTTTGAG
TGTCCTTATACAAGGTCTCACTGTGTATCCCTGGCTGGCCTGCAACTCACTATGTTGGTGACAGACTTACAGCTCCATGACTCTGTCTTTCAAGTGCTGGGATAAACGATGTGTGCCACCACACCCAACCTGATTGTTTTTGTTTTTAATTATGTCTCTGTGTGTCGGTATGTGTACATTTGAGAGTGCAGGCACCGTGGTCACTA
CACCCAAACATGTTCCTTTGCCCAAAATTCTTGCACTGGTGGGTTTCCATCACATCATGTCTATAAATGGGTGCACTTTACTGTTTGAATTTGTAACTCTGATAAATACTGGATATTTAAGTGTGAGTAATGTCTTCATTAGAAATTAGAGTCACTCTTGTCTCTAGTGTGTTTTTTCAAGAAAAAAAGATACAAGGAAAGAAATC
CCCCCCCATGCATGACAATTTATTTCAGTTAGGTTCATTTGCATACAAATACCTGAAGGCAAATGTTAAAAGTTTGCATCACTGGAGATGTACTTTCAGAGATAAATGGACTTTGGATGTACGAGTATGTGCTGGCTTACTTTTAATTTCATAGAAACTTGTTTAATACACAATGAATCTCTCATCTCTGGCATAGATTCTCCTGC
AGTGCATGCAGCCTTTGCATGGCGCCCAGCACTGGTGAGGAAAGAAGCCTGGGACACCTCCTGTTATTGTGTGTTCTTTTGCAAGATGTCTTCATTGCTAGATAAAACAAGTAGTTTTCCATCCTGGCTTTTCTTTAATTGCCTTGGCACTTGATGAGATAGGCTACCAGTCCCAGAGAATCTGATGAATCTACAGCAGAGCTGTT
GCAGGCGGATCTCTGAGTTTGAGGCCAGCCTGGTCTACAAAGCGAGTTCCAGGACAGCCAGGACTACACAGAGAATCCATTTGAGGGGAGGGGGGCAAAGGATAAATAGAAAATTGTTGCCACACATCTGACAGGTGATAATCTTTTTCTTTTTCCCCCACTTCGGAAGTAGGGAAGGGCACCTGACTAGCTTGATTTTATTTTGA
CATGGCTTTAGGGACTGACAGAGCAGGTAGACACTCCCTCCCCCAGGGCCCCTTGGTGTGTCCCTTAGCCCCTGCAGACTGCCTGGAGATCAGGATCGATGATAAAAGTTTTCATTCTAACATTTGAGGCTTTGTGTGTTTTGTCCTTGGTCTGTCAGTGACAACTGGCACCATTGTCCCTTGGTGTATGAGCCAGCTCCTGCCCT
TTTCCCACAGCCACGCGTCTTTGCTTTATGGTGGTGTGTGTGGCTGTGCTACACTGCACTCAATGAAGCACACCTGAGTTGTCTGTTTTAGGGGATTGTAGATAAAATTACTATAAACATGTGTACACAGGTTAGTGTATGTGTGAACATAAGTTTTCATTTCTCTAGGGTGTGTACTACAGAATGAGATATTAGTCATGATGATG
TCACTAGAGTTGTTCCCAGCCTCCCTCCTATTGTCACAGCCTACCTGCTTATCCAGGCCCACTACTACTAGTTTGTGTCAGGATCAGGACCAGCTACTCTGATAAATATACTTGTTCCTTCTGGGAAAAGAAATTTGTAAATTAATTTTCAGTCCTCCGTTGTCGAGAGCAGTGCCTAAACAGTGACACCCTGTGGTGAGTCTGAA
GTTCCCCATCCCCCATTATATTCTAATGCTAAATCACTTGGCAAGAGTGTATTTTAATGATGCCTAATTTCTCTATGTTCTGTTTGAAGGTTTCTGTCCAGATAAAATTGTCTTTTGAAATTCAATACTGTCTTGTGTTTACTTTTAGCTTCAGGGAAACCTCTTCCCCAGCTCAGCCAGTGAGGGTGGGAAGACACCAGGTACTG
TCTTGAACTCAGATCTGCCTGCCTCTGTCTCCTCAGTGCTGGGATTAAAGGTGTGTGCCACCCACCATGCTTGACTAATCTACAGCACAAATTCATATAAGATAAAATGGCAAAGTAATAATTGGAAAACTTATCAACGTTGTTGTTTTGTTGTTTTCTTGCGCTTCACAGCTCAAACTATGGTTATTTAAGCTAGGAACTAACTT
CTTCAGGGGCGACATCTCCATCATCAGCAATTCCAAACCCGCCTACTTCCTGTGAGGTCAGGAACCACACGTGCAGCCATAATGTACCTTGGGGTTTGGTGATAAACAACCTTCTTTTTACTTGTGATAAAAATGTATTATATTGCCTTATTTATTTTTAATCTTGTACAATATTCATGTACAAATGTTAGAGCCATTTAGGTAGG
GATATTTTACATTCTTACATGGCTGTACATATGTAGCCACCAGAAACTGACTTGCTCGTGCTTTTTAATGGCTTCAACTTGCAAAGGGTGTGCTTGGCTTGATAAAATTAATAAAGAGCAAGGATGGCAGCTTGGATATTATGTGGGTCTTTGAAGCATCTTGCTTCTCTAGCTGTGATTGGCTTTGAATGTTTCTATAGCAGGCT
TGACTAAAGTGATACACTAATCACGGGGAACCCAGAATGATTCAACATTTTCCCCTACTCCACCCTTGATCTTTTAGTTTTGAGCCCTGCGAGAATGCTGGATAAATGCCTTGAAGTTTGCAGGGATGTTTTTTGTTGTTTGTTTTTTGTTGGTTTTTTTTTGTTTGTTTTAATACAATGATTTGCATGTCTTGCCAAGAGTTCTG
CCTTGCTCCATGGAGAATCTCTGATTTCAGTAGCTTAAACTCTTTGTACCTTTGGGTTTAATAAAGCACCGTGATTTTTTTTTTTTCTCAGTGTGAACAAGATAAACAACTTTTTGGTCAGACTTGGGGAGTTTGCCATAACTTCTTTCACACAAGTCCACTTTGATTCATAGCAAAGCAGCTACCATCCTTTGGGGTGTATGTTG
TTTTGAAGACCCAAGCTTTCCATCAGTCCCCGCTGTCCCTTAAAAAGTGCTGTGTCCAAGTTCTTGGGTTCCTCTGACCTTGGATACCCCTAATTGTTGGGATAAAGTAAGCCAGTGAGGAGTAATACTTTGGGGATGGTACTGTGTGCGGTGCTATTTATTATAAAATGTTTGAGGTAAAACCGTTTTTGACATTTTTGAAATTA
TCAATGTGGTTTTTCAGTTGTAAAATCTAAGTTGTAAATATTGCACATAGCTAAGTATATATTTATATAAGTCACTCTGTTTTGATCCTTATATTAGTCAGATAAAAAAGACACATGTTTATATGACCTCGATGTATATATATTTTCAAGCCTTAAACTCCAAGGGTTGGCGCTTTGGGAAGGTTGTTTTTAGAAGGCCACTCATA
ATTTTGTACTTTTGACCACAATCAATTTAATAAAGTTATTTCCATCCAAAGTGTAGGGTTATATAAGAAAGAAAGTACTTCACACTTATATTTGCTGTGGGATAAATTAAAAGATGCAAAGATTGGTTCTAGTGATATTTGTTTAATTGTGAGATTTAAGCTAGGCATGGTTAACATTTCTGTTATCCCAGTACCCTGTAGGCCGA
AACAGTGTGTGTGTGCTGAGATGGGCCTGGGAAGTGGGGGTCTCCCTACCTACGACTGAGGGCTTTTTAAACTTGGTGCGAAGTTGAACTTTTTTAAGGGGATAAAATAAAGAGAATACAGTTTGACTTTTTGGAATTTAACAGTTTTATTTTGGCCTTGTACTTGCCTGTATTATAATGTGAATTTTGTAGATGTAGGGAATAAG
GATCTGGAAAATGAGTGTTTGGCGGTAGTGGCTTCTGCAAAAATTCTTATTGGTGTTAAAAACTGGAAAAAAATAATTCATCCAGAATTCATACTGTCTTGATAAAAACTATGGTTCTGTTTTTTAGATATTGTGGAAAATGGATTTTTGGGGGGGCATTTTTCTCTGATTTTATTTTTTCTTCCCTTCCCCTTCCCTTTTTCTAA
AATTCTCAAAGTAGAACACGAGTGGGTCCTGGTGGGCTGACGTTGGCGTTCCACCCTTCGGGTGTGCTGGGCTGTGGAAAGAATAGGGAAACTGCTTCGTGATAAAAATAAAATAAATTTTATTGCCTTTTTTATTTTTTAAGAATTATTTTATGTGTAAAACTGTGCTTACGGGGCTGTAGAGATGGCTCAGCAGTTAACAGCAC
AATTTGATATTTGTTTAAATGCCAAAAATGTATGTATGTGAATGATGTAGAACGCCATAAAATGCATTTCATGTGTATATACCCCCTTGGTCTGTACGGAGATAAACACCTGCTTTCTAAGAGTTCCATGCTAGCTTACAAGTTACGCCCTTTTGTCGTTTTACTCTTAGACTTTTCAAGATAAGTCTAAATTTAAAAATTACCAC
TGCCCTTTTTCTGGTGAAGATTAAACCTAGAGCTCACACATACTTAACTCAATGAATTCTACCATTTGCTATATCCTCAATCCTCCCGTTATTTTTGATAGATAAAGTATTAAAATTACTTATGCTACTTTTAGAATCCTGTGTATTCTTGTATATAGACTAATTATGGCCCTTGTGAGTGGTAATCTTAAGAGATAAGGGTTACT
GGAAAAAAAGTACACTGAAGTACTTTGGATAACTTGAGTTAATGAAAAGTTCTAACTGGTTTGGTGCTGCCTAAGTGATTATGTCAAGAAATTGAAAAATGATAAACCCCTAACAACGGAAGAGTTAATTGCCTCTTAATGTCAGACAACAGTTGAGGCCCCTGAGTATAAGTCAGTGGCTTCATTTCATTTTAAACATTCAGACA
GTGATCATTTTATAACGCAGTTCCTAAGCACGAGGGGCACTTCCTTTTGCGTACATTTTCCCCTCTCATGTACCCACTGTCTACCCGCCCAGGCTCTGAAGATAAAGGCAGCATGGAGATTGTGATACTCATTGGCACTGGCGTCATCGCAGTTTTCTTCTGGGTCCTCCTCCTGCTCATCTTCTGTAACATGAAAAGGGTGAGGG
GGAGGTAGAAACAGGCAGAACTCTTAAGTTTGAGACCAGCCTGGTTTTGTATAGGGCAGCCAGGGCAGCAGTACGGTGATCTCTCAAAAGGGGGTGGAAAGATAAACTTTATCTCTCCCTATCAAGCTATGACTTTTATTTCATCTGAATTAAAGACACTGAATAATTTGAGTATTTACTTCTAAGACCCATCAGCAGTTTTCACT
TGAATATTGTACAATCGTTTAATTTTAAACTATTTTGCAGCATAGCTACCTTCAGAATTTAGTGTACCTTTTAATGTTGTATGTTGGGGATGCGAGAGTTGATAAATACCACGTTAGACCTCCAGGCTAAGGATGACTCGGCTTTAAGGTGTTTACCATTTCAGAGGTACAGCAGAAACCCCATTCCAGAAAGGGTCCTTTTTAGC
ACGCTGCGTATACAGACTGGACTTTCACGGCCATTCCCCAGAGGAGCGCGTCTCGGCTTCACTGACAGCGGAGGTTTCGTTATTGGGAGACACAGGATTTGATAAACATTTTGGAAGCAGGAAAAATCAAGTCACGACTCCTTTCTGGTGTGGAAAAATTGCCTTTTGGCACCTGGCGCTGGGTCCCTGCTGGTGTGGCTAACTGA
AGAAAATGTATTTGTATACAGTGTAAAGAGCATGTGGGATGACTGACTGACCTATCTAACCACTCATGTTTGTCACACAGTTGGCTAGAGCCTTGTGGAAGATAAAATAAAGATTGCACTATTATCTTTAAAAAGGTCTTAAGAACCCTTCTTAGTGGAAAATGGAGAAAAAAGAGGCACTTCGGGAGACATTTCTTGTCAGTTTT
TATGAAGTTCTTTCCCTCATCCCTCATCCCCCATCCACATTTCCTGCTATAGTATCTGAGAGTCTGTTTTCTACCTTTGCCTACTATTCTTCATTGCTGTGATAAAGTACTCTAATGAAAAGCAACTTAGGGGAGAAAAGTGTTTATTCCAGGTTACAGTTTATCATTGTGGGGAAGTCAAGGCAGGAACTTGAAAATGACCAGTC
ATATCTTGGAATGATTTATGGCATACATACAAGTAGCCACCTGTAACCACCTTGTGTGATTGTGTCCAAGGCAAACCCGTGAATAGTCTCACATCAGGACGATAAAAGATCAATGTGTCTTTTGCCACCAGAATAATTGAGAAAAATCTTTTGTTTGGGGGACTCTTTAGAGTTTTGAATTACAAACAAGGGGTGATGCCTGCGTC
AACCCCAGGGCCCTGTAGACATACAGAAATTTCCAGAAATGTTGATGTAAAATCCTGTCGTTGATCAAGATACTGGGGACTGTCTCAGTCACTGTGGTGTGATAAACTAAAGGTGGAATCTTTGTATTTTTCTGATCACTCAGAAATTGATTTTTTTTACCTATTACTAATAGCGATATTTTATATTTTCTACTATTGATTATTAA
ATCTATGACCTGTCCTTGCTATGCTTTGTCTGTATACTCCACCCTGGCTGAAGTTCTTTTAGAACTCTTTCTTTTCCCCCAGCATATATTAAGTAAGCTGGATAAAGAACATTGATTTCAATATTTTCATATTAGCTGCAGTTTATTTTGTTGTTGTATTTTGTTTTGTTTTGTTTGGGGGGGGGGGGGTCGAGACAGGGTTTCTC
CCTGCTTGGTTGATAACAATCTCTATAACTCATTCTTTTTAAGAGGCCAAATCATCTAAGGACTTTGCTAAACAAGCATGTGAAATCATTTCAGATCAAGGATAAACCATGTGTACGTTCATTCTAATCTCTGGGAGATGACTCTTCAATCCAGGGTGCCATCAGTAATCATGCCACTGTTCACGAGTGTTGTTAGCCAACCCCAC
GACAGGGTCTCCATAGCCCTGGCTACCTGGAGTTTGCTACGTGGACTAGACTGCCCTCAAACTCAAAGAAATGGACTTGTCTTTGCCTCTTGAGAGCTAGGATAAAAATGTGCATCACCATGCCTGACTGGGTGTTGAATTCTTTGGTATAGATTACTGGGAAGAGGAAAAAAAATGGAACGTAAAAATCTTTACGTAGGAAATCA
CTGCGGGGAGACTGGCAAGCTCCCGCATCTGCCACAACCTGTGGATCTCTGTCAAGGTGGTGGTCTTTAGAGACGAATTCTCCGTTATTTTACTACTTACGATAAAGCCTTTATTTTTGACCAGGCCTGTGGCTACCAGTAGCAATATGTTTCTCTAATATGCAGACACTGGCTTTGTTTGCTCAATTTTGTGAGTGCTTTGACAT
AAGAAGTCAGCCCTTCAGCCACATGTGAACCTGCAGAGGAAGAACTTTGTGGACCAGGTGGCCAAGGACAAAGGGCACATCCTCTTCTCCTTCTGCAGTCGATAAAATAAACATGTTTCTGTTGTGTTGGATGCTCTGTCCTGGGAGTCTACTTGGAATATTCTAATTTACAACACACACACACACACACACACACACACACACAC
CTAGCAGACATCATGAAAGACAAAGACAACTTTTGGATGACCAGACAAGAGTACCAAGAAAAGGGTGTCCGTGTGCTGGAGAAACTTGGTGTAACTGTTCGATAAAATAGCAGGCTTGTCCCCATCACGCCTCTAATGCTTTTTCTTTTTCCCTTTTTAAAAAAATTTTTCTTTATTGCCAATCTTTGAAGTCATTCAACCCAGGA
TCAGTTTCAGTGTATCTTTTCCTCTGTATTTACATATACTTTATGTATCAAGTGTGTGTGTGTATGTGTGTGCTTTTAGCTCCAAGCAAACCTGAGTTTGGATAAAGGGGAACTAAACTACAAATTATGTCTATGGTATCCTGATATTCCCATTTCTACAGAATCTTATTATGTAGGAACTGGAGCTGGACAGTGAAACCCCCTGG
CACCTGTTCAGCTCATTCTGTTCCTAGGTGTATACACCTGCACGTTGATGTTTTTCCTCTCTGTTGCCATACATACTGGGTAACCCAGTTTCCTGACCCGGATAAAGAATTAACTGCATGAACACAAATTCTGGCTGAGACTTGGGGACAGTTCTCTAAAAACGGGATATTTATTTTACTTTTGAACAATTAAAAGCCCCTCAGAG
GGGTTTAAACAGTTTGAAATATTCTGTCTTCATTTCTGTAATAGTTAATATCTGGCTGTCCTTTTTATAATGCAAAGTGAGAACTTTCCCTACTGTGTTTGATAAATGTTGTCCAGGTTCACTTGCCAAGAATGTGTTGTCTAAAATGCCTGTTTAGTTTTCAAGGATGGAACTCCACCCTTTACTTGGTTTTAAGTATGTATGGA
CCCCAGGAGGCACTTGGGTGCAGGGAAAAAAATTCTCCGCAAGTTTTGGGGGCCTAGTTTCTATCTGTAAATCCAACACTCACCTGAAAGCTGTGAAGAGGATAAAAGAGCCTGGATTATAGACCAAGAGTCTGTTACTCGGGACTACTTGGGACCTCTGTGGATTGAGATTCTGGGAGGCTGTAGCTTTACACTAATCAACATGA
GCTGTCCCCACGCCCCCAGCACCGGCACCTCCCAGTGCGCCTGCCCACTGCTGCCCCGTCTGTCAAAACACCTCTCCCCTTTGTACACACGCAGCGTTTTGATAAATTATTGGTTTTCAACGATCCTGACTTTTCTCTGCTGTCTTGGGGAGATGGCATTAGACTGTGAATTATCCCCAAGTGTCCCCCCCATTCCTGTAGCTAGG
TGTACATAGAACCTTTTCTCCTAAAGAGGAGTCAGCGCTCCTATAGTTTTCATTTTTTGTCAAAGCAAGAAGTAAATACTTTAGAATTGTTAAATATATAGATAAAGTGAATAAAGTTGAGTGTCCGCACGGTGGCATCTGCGAACGAGTTCTAATTCTTTGCCCTGTAGTTTAAACTCTCTTTGTCCCTTTTCCCCTTACATAGG
AGTTCAGTTTCTTGGGAAGAAACATCTTTTAAACTAAATGCAGAAAAACTTCAGAATCACAGTGGGGTGTGCTCAGCAGTGGATGTATTGTAAATTACTTGATAAAGTAGCCTAGCAAACTCTTTATGTCTCAGCTTACCTGTATATCATGAAATTTCTCTTCTATTTAAAAATCTCATCTTTTCATGTTATCACTACTAGTAGTT
GGCCCCACAAGCCAGCCCCTGCCCCAGCACAGAACCCTCACCACCTGCCCTTTGCTCTCAGGTAGTGTCTAACTTCTGGTGCCATGCCTCTTGCTCCCCAGATAAAAAGCAGTCCCCTGCGCATTCCTTCTACTGTGCCAAAACCCAGGGAGGTGATCCAACCTCAAGACCTGCATCTCTGGATCTTCAGCCACTTGCTCTGGCCC
GTCAGTCCCGAGTTCTCCCAATGGCTTTGTGAATGTAAATAAGGGCAGTTCAGGGCCCTGAAGGAGTGAGATGTTTTTCTATATTTTAGAACTATTTTTGGATAAATTATATATTTTCCTTCCTGATTGAATCATCATCACTCCCTGTAACTAGCGAAAACCACCAGTCCAGACCTTATCCATTCTACTCATTCACAGTTTTAAAA
TTTGTGAAAAGTTTGATCCCGAGGCCACGTGACTGTTGCGTTCCCTGTGTTGTGTTGGATGCACAGGAGTGATTTCCTAACTTAGTCATCTCTTCTGCACGATAAATAGAATTCTTGTGTAAAGTCTGCCTCCCTTTCTTCCTATCACGTTTCTATGTGTGAACCATTATCCACTAAACAAATTTTTACAAGTTCAAGGTATTATT
TGTTTTTAGACTCGGAGTTTGATGAGTCCCTTTCCCTGTGGTCACAGTCATGTGTTGATTGGCCAGGTTTCTCCCTTGTGTTTTATACAAAAGTAGAATTGATAAAACATTTTTTACAAAAGTACTGTGTCTCAGTATTTCTTCATGATGTATTAGAAATACTTTTTTCAAACCTGGCCAGGGCCATGTTGCCTGCATCCCCAGCG
TGAATAGACACGAGGGCCTGTAAGCAGTGGGGGCTCCCTGGGATTAGCTGATGCTGGCGGGCTTTTGTTAAGCCTTGTGTAAATAATAATTTGTATACTGGATAAATGTTATCATTTTAACTTTTAAGATATATTCTTCATTGGAATTCATTATCGGATTTTAAGTATGTTATTTCAGAAATACAGGTTTTATTCTAGAGTTTTAA
AATTCAGTCTGCAAACTAATGTTTATCCAGAAATTACCCAATTTAGGCTACAGTAACTGTTCAAATTTAATTCCATGGGAGCTGGCAATATGGCTCAAAGGATAAAGACACTTGCCACCAAGCCTAGTGACTCAAGTTCTATACCCAGGACCCAAATGGAGGGAAGAAAAGAACTATGATGTGTGCCCCTTCAACACACAAAATTA
TGTTTCTTTCATAATATTGCCTGGTCACTAAACGTATACACTCCTAATTAATTGGCTTCTGAGATATATTTGTCAGATGTTTTAAAGTTGATTTATATATGATAAAGAAGAGTTCTGAATCATGTTTGGTGACATACTCATAATCTCAACACTCAGGATACGAACGCAGGAGTGCTATGAAATAGAGGATGGGGGCTAGCGAGATG
AGTCAGCCTGCCCTGTGAGACCCTGCAGAGGTGTATTTTTCCTCTTAATCACTGCTTACTGGCTAGTCAGGGGGAAATGTGGTTTGGGGAGGCAGGGTCTGATAAACAAGGTGGAGACAAGAGTTGTCACCTTTACTGGCTGCCTGTCCACTTCCTGCCCGTAACTGCCTGCTCTGCGATTGGGTGGGAGCCACCCCAGGATAACA
TAGAAAACAAATGTACAATAAAAGTAAATACACTCAAAACCGCAAACTTCAGGTAACTATTTTGAATTGCAAATGACGAAAATTTAATGTTGAACGATCTGATAAAATAACCATTTGGAAACTGCTTGGCCTTCTGTCCCTTTCTTTGACTGACTGCAATGCGGTATTGGTCTCTTGCTGCACTCCAAACCAACTAACCACTAAGA
CATGTAAAGTTTTTTTTTTTTTCTTTTTTGGTTTTTGTTTTGTTTTTTGTTTTTTTTTTTAATTCTGAAACAGACCTGTTTTGTACTGAGTTATTTTTGGGATAAATATTACTGGTTGCTGTTGTGGAGAAGGTGGCATTTTCACCTTTGCCATAATAAAATAGAAATGTGTGTAGAACTGGAGCTGTCTGGTCCATCCTGCTATT
TTTACCTTAAAGAATTTGAACATATTCCCCTTACCCCTCAACTTTGGCTTCTTGACATAAATTGCTATAAGTGCTTTTGGGGACATTTTTGCAACACTTCGATAAAGCTCTAAAGTTCTTGTCGATGATGGGAACTTTTGTTTGCATTGCTTTTTCTCCTTCCTGTGAATTAGCACAGTATTGGCTTCCTTAAGGCTAACTATTCC
AGTTGAAATGGATTGTGTCTGGACGCACTGCACGGCAACTGAAGCACAGTTATTATAGAATAACTCACCTCCCAACGATTCCTGAGACCATTTGTTAGTTGATAAATCTGGTTGTTATTCTCTGTATACAGAAAATTTTCCAGTATGATCATTTTCTGCTACAACTGAAGAATTGAAATACTATCTTCAATATAAAGAATATGGGA
GTCTTGACCTTCCTGCCTCTGTCCCTCAAGTTCTGGGATTACAGGTGTGCACCACTACCCCAGGCAATATATTTGGATATATTACTGGCTTTGAACAAAGGATAAATAAAAGACCTTGGATCACATAGACAGTAGCTTTGCATCCTGGGCAGCTGAAAATGACCTTTTCTTAGCCAGTCTCGGAACCAAGACAATGTGATCTGCCT
TTTTTTGTTGGAACTCCGGATGTAGACTAGCCTAGCCTCAGATCCTCCGTGAGTATGCCTACCAAATGTTGTGATTAAAGAGGCAGGCGTCACCACACCTGATAAATATTTTCTTCAAGGGAACCAGAGTTTGGTTCTTTATGCAAATTTTTTCCCAATGAAATAAAACATAGTTAACTGTGTTTGATGTGAAATAATAGATTGTG
GAACCATTTCTTCAATGCTCTGTCCTGTCCCCTTTGCTGTCTTTGTTACAAACAGTGGTCCATATATTTGTGTGCTAGTCAGTTATACATTGACTTACTTGATAAATCCGAGTGTTGGAAATACTAATGTTCTTTTTTTTTTTTAAAGATTTATTTATTTTTATTATATATAAGTACACTGTAGCTATCTTCAGACACTCCAGAAG
CTGTATGAAGCTATTGTCAGCTTCTCTATTTCAAATGCAATCAGCATATATCTATATTGATATCAGAAAATACTTGTTTTTTAAAGATATATTGATGTATGATAAAGATGATCTAATTTGTGAATGCATATGTGTGCGTGGTTACTTTTTATAATGTGAAATGGATAATGAGCGTATTTAAAATAAAGCAGAGGTTAATGAGATAC
GTTGTAGTACAGAGTAGTGTGTCGGTTGGTCCCAAGTGTATTTGTGACACCTAAAATCAACTCCCAAGTTCTGTTTTAAACATATTCCTGCTTAAAATAGGATAAAATGTGTGTGATACGGTTTTGTCTGTATACTGTAGCCTTTTTTTAAAATTTTTTTAAAACACAAAACAGCACAACCTGTTGGTTAAATATTAAGAAAACAA
CCTTTACAAAGGTATAGAATATGGAGCTACTTGTAAGAAATATCCTGAATATGTGTTCAGAACCTCACATCTGTAGAACTTTGATTTATACCCAAATGTAGATAAAGAAAAATGTGGGCAGTGTTTAGAAGTCCTCATCATTTAAAAGCCTTCTCATAGCTCTAAAAGGGTTAGAAACAAATGGTTATAAACCAGCCTTCTAAGTA
TATAAGATCTTAACAAGATTGAAAAGAATTTTATGCCCAGAATCCAACAAGAGTTCTATTTTGGAATTGTACCCAAGTTGCTTATAACTGATCTGACATTGATAAATAAAACAACTTCAAAGCACAAAGCTCAGTGATTGTAAATGTGAAGCTTTTCTTACTAACGTTATGAAATCAGTAAGTATTTTGGGGAGAGTTACTACTTC
CAGAGTGTTTCCTCCACTGTATACTGTCACAGACTATCATCATTGCTTTGTGGCTGGTTTTGTTTTTTTACTGTATGTAACAAGTAGCTGATTGTACTTGGATAAAAAACAATAAACTTTCACTATAAAGCCAATGAGATTCATAGGCTGTACAGTATGGGCCCTTTTCTCTTATTTTCTTACATTTATTTTTATTGTTAATTAAA
GGCAAAATTGTGACCATATGTGTATAATTAAAATCGTTTTTAATCCTTTGCCTATGAAAATATTTTGGAAAAAATTGCTTTGTATATTCAGTTTCTGAAAGATAAAGAAAGTGCTTTGTATTTTGTTGAAGTCAGTATTTTATATAAACTTTATGTTGACCCACTTATGTTCAGTGCTAAAAACTGAAAGGAACATGCTATTTCTG
TTCCAGCTCTATGAAACAGGAGAGAGAGAGAAATAGCAGTTTGACTTGACTGTGGAAGATGATGGTTGCATGCTTCTCATTTGTACGTTTCCATCTTTGTGATAAACCGCTTTAATAAAGCTCATAAATTTTACCATTGTCCTTAAATGTGCCTCATGTTTATGCTATAACTTAGAGCGATCCTGTCCTTGTGACAGGAATATGTT
AGATACACGAGGAATAGATTTTTTGAGTGGTAGGAAATGCTTATGGGACATTCACAAATAAATACTTGATTGGTAGGGTTTTGTACTAAAATCATACATTGATAAATACATTTTGGAAAATGCCAGTATTAAAGTATTATTTTATTACAGTTCAGTGGAAAATGTTAACAATTGCATTTACTCTTGACTCATATTGTTAAAGCTCT
AATTTTTGTTGTATGATTTTGGTTTTTGTAAAGTGTAATTGTCCTTGTACAAAGTGCTCATATTTAATTATGAACTGCTTTAAAATCACTATCAGTGAATGATAAAGGAAATTTGGCTTGTTGTGTGACACAACAGACATAGTCATGCTGTGTCTGGACTCGGTTGGGATAGGGAAAGCGGCAGCCACATAGCTGCATGCTACGTG
ATAATGATTCTTAAACTGTATGGTTTCTTTATATGGGTAAAGCCATTTACATGATATAAAGAAATATGCTTATATCTGGAAGGTATGTGGCATTTATTTGGATAAAATTCTCAATTCAGAGAAGTTATCTGGTGTTTCTTGACTTTACCAACTCAAAACAGTCCCTCTGTAGTTGTGGAAGCTTATGCTAATATTGTGTAATTGAT
AAAGCCGCAGCTGTGCAGGCTCCACTGTCCTGCTGGGGTTGGACGTATTGACTTACATATTATATATGTGATCTCTATGTACAAGTGGAGTCGTGCCAGTGATAAACCTTTTGTGGTTGACATGTGTGCAGCTTCTTATTTCCCCCGCTCAGCCCCTCCCACTGCATGTGTCCATGCTCCTGGAGTCACAGGTCTGGCCACTTGCA
GTTTGCTTACCTTCATTCCTTCTGATAATATATTTTCCATGATTTTTGTTTATTTTTGTTAACATTTAAAACATCTGTGTGGCATGAAAACTAAGGGGAAGATAAAATTTCTACATGTGATACTGTGATACTATAGGTTTAACTCAAGAGGTTGATAGAGCGTTTGTTATAAGACGTAACGTAACCTACTGTTCATGTTTGCTCTG
TGGTGGCAGTCCTTAGCCCCATACCCCACCTCTCTTTTCAGCTGACTTACTGTATATCTTTAAAATAATTGTAGGTGGGAATTAGGCATATGTTCAGAAGGATAAAAGCATTTGAGTCAGACAGTTTGAGGTGTGGCTAAGCATTCTTAGACTAACTAAACCTCTGACCTTGCGGTGATTACAAAACAGTGGAACAAGCAAATATG
TGTTTATTTCCTATGTGGCGGTTCTGTGGCTGCAGGCCTTATTTACCTAAGAATCGCTTGTCCTGTTTTAACATTCTCAAAGTACTCTCTGTTCACACAAGATAAAGGTTGCCTTTCTGAATATTTTTTAAGCATCCTGTTCCCTTAGTTCTTTCATGTATCTGTGTAAAGCGTCTTAACGAGACTTACTTTGAATTAATGAACGT
AATCTGGCAGTCTGAAGCTTTGGCTTCTGAGACACTTTTCTATGTCCAGACCACTGAAGAGCTTCCTTCTCTAAGAAATTTGTGGGATTTGAAGGGCAGAGATAAAAATAAAGCCAAACTGTCATTTTCTCCCGCTGTTTCTCAGCCTAGTAAGGAGGTAATGAAAGGAACGGTATGAGACGATAGGTCACTGGGGTCAGTTACTG
TCAGAAGCATTTTGCTCTCTTTTGCATTTTCTTTTACCTTTTTTTTCTAATACTGCTTTGGTACTAGCCAGTGTGGGGAAGAGATACAGTATGTTGGACAGATAAAAACATGTGTTATTTCTTGGTCAATTTTCTATTCATATTCCTTATTTTGGCCAGTTCTTTTGTTTGTGCTTTGTAACATAGGTACTTGGGAGACCAGCTGC
TTGCCTTGCTACCGTCTATCATTATTATTATTACTATTAATAATTGAATGCTTATTATGAAACCTTTCAAATATTTATGAAATTTGCTTTATTTTTGTGGGATAAAATATTTTCAAGTGAATTCTAGTTTCTGAGACAGTTTACTCCCTCAAACTATGCCATATCCAATGTCTGTGACAAATTGAAGCTCCTTTTTCCTTAGGGTC
TCAAAGAGTACGTTGAAGGAGGTATGGAAAGAGCAAGGCCAACATCTCCTAGCTGGGATCGCTTCCCCTCCGCTCTCACACCTGTCGTTGGAGGCACACTGATAAAGGCTTCGAACCATTGGAGATCTGTCTTTGCTTTATTTCGAGTTCTCACTTGTAAACTGAGATTTTTCATAGAAGTCACCTCATGAACAGTTCCTCAGGTA
TTATATTCAGAATATTTTTTAAAAGTTATATATTTGTACCTTCTATATTTTCCAAATAAGAGCTCAATTTGTTATGATACTGAGTTAATGTAAAGTTGGGGATAAAGGCACGTTATTTAAAACTCTAAGAATCAGATTCACTATTTTTTCAGTATTAATAAGCATAAATTGAGTTTGATTTTTATTGACTGAAAATGAAGAAAGCA
TAAAATGATAAAAAAAAAAAAGGCTCCAAGGGAGTTTTCTATTCCTACATCTTCTAATTTATAGTAGAAAGAACACAAATTCTTAGTTTTTATATTTATAGATAAAAGACAGAATAACTCATTTTAGCAAGTGTCCAAAGGAGTAAAACTCATAAATTTTAAACTGATTTTAAGTATTTGTAAACTTTTATAAATGCCAAAGTTTT
AGCAGGCACGTGCACTCAAGCCTAAGGGTAGTTTATTTCTTTGCATCCATGCACACAGGAGCTTGACATATAATACCTATCTTTTGTAAGTTGATTTAGTGATAAAATGTAATGATTTTGTAATTGGTGAGTTGGCTTATGTTTGAGGGGCGCAGCTATTGTTTTTAGCAGTTTTCCCCAGCCTCTCAGTTTATATTACGTGAGGA
AAGTTTCCAAATTTTTCATTTAAGTATGAATATTCAAAATGTCAAATGTTTACATTCATTGATGTCACGGTGTTTGGTTTTGTTTTCTTTCTGTTTTTGTGATAAAATACTCTGACCAAAAGCAAGAGTCTACTTTGACTTACACTCCAGAGAGGGAGCTATAATGCCCAGGAAGGCTTGGAAACAGGCTCCAAAGCAGGGCTGGC
AGTGTGCTCATTGAGTTGTTAAAGGTCTGTCAGTACTTTTATTATAAACCTCTATTTTCAGGGGTGTCAATGTGCCCTTAGAGTATGCTGGGCTACAGCAGATAAATAAACTCAGTCTGAAACTAATTTTTTTCCACTTAATTTAAATGATACAATTGCCTAGAGTAAAATGTACAGTTTTAGTAAGATTTAGCACCTTTGACCTT
ACCTTTCTGCAGATGGCTGTCCAGCATTTTGTGGCAGTTATATTTTACTTCCACCAGAGAACAGTACAAAGGCGCCTCTGTACTTTTCATGAACCTGACAGATAAACCAGAACTCGTGAACAAGCACACAGTTCCTTGGGTCTAGAATGTCACTGAGTTGTTCCCCATTGGCTTCTTTGTTCCTTTGAGTATCCTTGCTGTGCTTT
AGTTCAAATCCCAGCAGCCACGTGGTGTCTCACAACCATCTGTAAAGGGATCGGATGATCTCTTTTGGTGTGTCTGAGAGCTACAGTTTACTCGTGATGTGATAAATCTTTTTTTTTTTTTTTTAAAGTTAAAGACTGAAGTTTAAATTGACATACAATGAAACCTGATGGCCAGAGGAAATCCTGTAATCAGTGCTAGAAATTAC
GGGCTGGGAGGTCCAGTTTCGAGGACTCAAACGACACATGCTTCTCTGTGCCTTTTCCTTGATTAACGTAGCAATTATGATGAGAATTCTTCACAGTACTGATAAATAAAACTTTTCATAAATCAAGCCTTAAGAATTCATGTTGGGTTTCGGCAATAGAAAGTCTTACATCTCTTGACATAAATGGATGCTGCTTTGAACCCTGA
TATATTTACTGAAATGGACTGTGGTGACTTTGGATAATAAGGAAAAAGTTTAATATTAAAGCCATGTTTATTACAGTATAATTAACATGTTAAACCATGGGATAAATGCCATCAATAAAACTTTATGAAGCAAATTTGTTAACAGTTTTCATAGTGAAGGCACACAATATTAATGGGAAGGGTGGTTGATTAGAAACCCCAAAGGG
CTTTCAAGGCCATGGTTTGTGTTCTGTTGGGAGCTTACAGAAAGCCGGGGCCTGCTGTTTCTTTTCAGAGGGATGCTCTGTTTCAGCTTGTTCTGTACATGATAAAGGAATATTTTACCCATGTAACATGACTAGGTGGGTTTTTGTTTGTTTGTTTGTTTGTGACTGGGCTTCTCAGTGTAGCCCTAGGTGGGATTAAAGGCACA
GGTGGGACTGCTGGCCCAAACCTGCTCTCTTTGTGTTTGGTTTCTGTTTTGTTTTTTTAATTCTTTACTTTTGATACTGTGAATATCTTTCATGGGGAGAGATAAAGCAACATTTGGACACAGAGTTAGTATGATGGTGATTTGCTGATCTGAATGGGGAGTGGGAGAGAGGTATATGTACTCAGAAATAGAGGTCTGTCTTAGTC
TGCGCCTGAGATCTGGGCCATTTTATAGTTACTGTTGTTTTCCTCAGTGGGGTCACGCAAGCTCCCCAAATAATGTTTCTCCTGGGCATGTAAAAAGCTTGATAAACTCAGATGTCTCACTTTTTGTAAAATTATCTGCATTGGTTCTAATCTAGGTTGAATAGGTGTTAGTGTTTCTCTTTCCAGGAAATTCTAACAGAATGCAC
AATCTCTCCTACGACTGACTGATCGATGGTGATGATACATAACAAGGTGTTATATGATGCTTAGCTTATACCCCAGACACTATACTAAGTGGTGTGCATGGATAAATTCATTTACTACGGGAAGACACTAGGCTTTGCTTATTTTGTCAAGTAATGACAATGTGAACACATCCTCAGTACAAAATATACCTGAGTATATAATTGTT
CTTCCAAGCTTCAGGAGGGGCTTGTCAGGAGCTTTGTTCGGTGTGCTGTCAGATCAGGATTCTCAGAGGGGATTGCAAGAGTTGTGGGAAAACTTATTTTGATAAATTATTACACATGCAGAAAACCTGATCACTGACTGGATCTGTCCACAACATGGAAAATAAACTGGATTTTCAGAATATTGTTGTTCTTTGTAGTGTTCAAG
TTATGGGACCATATTATATCTCATTTTTGGCCAAAACATAACTAGGTGGCACAATGACTATCTGCCAAAGTGCTTGCTAACTGCTTTCATGGTAAACCCAGATAAAGACCAAATTGTGATTCTCACCCTATTCACAGTAAGGTTTTTATTGCTTTGTGCTCTAGTCTAAGACCTAGGGGAAATAGTTACATGTGTGTGTGTGTCTT
CTTCGCTGGCCACATTGGAAGCAGTCCTAGCTGCACTGTGTTGAGTTGCTCTGGCAGGAGCCTCTATGCCTGTCAATGTATCATAGTCCTTTGTTGCCCAGATAAATAAATATTTGATACGCTTTATGTCGATTTTTTTTTTTATTCAGTGGCTGTCTTTACCCAGGCGTATTTTTGTTCTTGGCAGTATTTTTTATTCAGTATGG
TGAACAAGGAGTCACTTCATAGATTGTGATCAACAGCTTGGTAGTACTTGCTGTAAGGGATTGAGTTGCGCCAGACTTTGTCTCTTTATTCTTGTGCAGTGATAAAACTGGCATAATTCTTAAGTGAAGTACAAATGAGCAATCTTTTATTTCCAAATAAAACCATGTAGTAGTGGATTTTAGTTCTATCTATTGGTCTGAAACAG
GTATTTGTTATGTCTTTTGACATCTTAAACACTGAGTTGTTATTCTTTTCCAGAACGAAAATGAATTTGTCTGCTTCACCTGTGTTCTGTATTGAGTATTGATAAACTTCAAAGATTTTTAATTGCCCTTAGATGGGAGAAGGAAGCTTTATATTTGTAAGAAATATATTTGATAGTTTCTTAAAACACCAAAAATCCCAGAAAGC
ACACTTTCTGTTTCCACTTAAGTGAAACTGTCGGGCTTTGTCAAGTCTGAATTTTCACTCTGAAGGAATGATAAAAATTGTAGTCATGCCTGTCTGGTCAGATAAATGACACATTTAGAACTTAAATGCAGGCCTTATATTGTTACTATTAAAAATTTACACTGTAGACTTACGTTCCAAAGTGTAGTAATTTTTTAAGTCAGCAG
ATGATCCATTATGTGTACATCCGTGTCTTGCCTTACTAGTCATCTGTTGGTGGACACATGTATTGCTTTCATGTTTAGCTCTTATGCTGCTGTGAAAATGGATAAACAGATATCACTTTGAGACCTAGTTATAATTATTTGGTATTTTAACTTGAAGGTGCTAATATGCTAATTTTATTTTATTTTTTTGGAGGAATTACCAAATT
TGGCAGGCTTTGCTTTTTCTGTATGTTGAATAAATCCAATCTATCAATAATATATATGTAAAAGATTTCTGGGACAGTCCTGTGTGTTCATCTCAAATGTGATAAATAAATCCTATTTTCTATAAAATGGCTGTCTCTGGTTTTGGAATGAAATTTACATCTTTGGGGCTCATTTGTTTTTGTGACAGGGTCTTGCTGTGTGGTCC
CAGTGGCAACTGTGATACATGCCATAACTACTGGTTGGAGTGAATTTTGTCTATATTGTCTCATGTATTATAAACTGATTTTTTATGACTTACAGATGTAGATAAACTCATGGATCAAAAAATGTATTTCTTTTCTTGTTTGTGTTCTTGAGACAGGGTTTCTCTAACAGCCCTAATTGTCCTGGAACTTGCTTTATAGACCAGGC
ACAACCTTGTAAAGGGCAGTAATGGCTAAAGAGTACTTTTCAAGATTTTTATTTTGAAATGAACGCTATTATTAGCATTGTGAGTAGCTGAAATTGTTGGGATAAATTAATATAGCTAAATGAAAGACTACATTGTGTTGTGTGTGTTCTGGTGATTAACAAACAGACCCAGATGGCTCACTGCTTAATTGTTTTAACAAAACAAG
AGCACCACTCTACCCCTGGGCTCTCGTCTGTGTTAGGCAAGCGCTCTGCCGTTGAGCAGTCTCCCCATGTTTTACCATTTTGTAAAGAGCAGAGTATCTTGATAAAATAAATGTGTGTTGAATTTTGAAAGGTGCAGACTCTTACTGAAAAATATAACTTGTTATTTGCAAATAAGAATTTCAAATTTCATCTGTTTGTTTTGTGA
ATGGTATTTCAAAATTTGCTCAGTTTCATCAAGTTCTGTTACCTGATAGAACCATTTATCAAAATTCTACTACTAAAATCACTGGATTTAATAAGACACTGATAAAGCAAACTAATTATTTACCTACTCCAATTTGTGTGTACACCCCTTTCTTGTTTATTCTTTCTAATGGTTCCTTTGAATCCTGTACTAATGAAACCTGCTGG
TCATGTTTGCTGTGTATCTGCTTCAGAGACTTCAGGGTGTTTGCCCATTGGGTTGTCTGACCTTTTATTATGAAGGTTTACAAGTTTGTTATGCATTCTAGATAAAAGTTCCTTTGTGTCAGATGAATCACATAAAAATTTTCCTCCTAATTCAGTGAGTTGTTTTTTATTGTCTTTACATTTTTTATTTTTATTTTATTTTATTT
TGAATGAGCCCAATTTATGAAAATCACAAAGGCAATAGATGAAATGAAATTCTGTATATCCCTTCTGCCTTGGAAAACATGCTTCAAGAATCTGTTTCTTGATAAACATTGATTTTGTTGTTATTGATGTTTTTAAAACATGAATTCAATAGAAACTAATATTTAAAAACAAACCTGTAACTTATTTTCTGAGCTTCCTTGTTCTC
GTTACTTTTATGACATTTAATCAGAATGCCTTATTTTGTAGTTTTAACTTGTTGCTACAGGATTTGAACTTCTGTGGTACAGTTAGGAGAGCTTGAGAAAGATAAACTCCTATTGTCAAAGAGGAAAGTGATGGTGTGTCTGTCATTCAGTAGGGACCATAACTGCTGCTTACGTTCAGTGGGTATGGCTTTTATGGGATATACAG
AGAAATACAAGGTTGAAGTCAGGATTTTAGCAGAAATTGGAGCATGAGTGTGTTCTTATTTTATATTAGTTTTGCATCTAACTGGTTTTGGTTTTGCCGTGATAAAATGTGTCACTATTGCACTTACCAGCTGATATGCTGTAGTTAGTTTTCTGTGTTTGTGTTTGATTGCTGAGAAGCCATCTTCTTCATTCAGATTTCGGGTA
AAAGACTAAAATGTTCTTTCAAAAGAGGCATCTAAACGTGTTCCTAATTTTGTATATGGGCTTAGGTTTTGTAACCAATAAAAAAGCTGCTATCAAATATGATAAAACATTGAAAGACTTATTTCTGGAAATAATTGTTTAGCTTTGTTTTCTGTGTGGTTACATTTAAGTTTTGTTTATCTTCAAATGCCAGCCACAGTGGTGGT
CTATGGAATCTGATCAGTTACTTTAAAAAATGACTTCTTATTTTTTAAATGTTTCCACATTTTTTGCTTGTGGAAAGACTGTTTTCATATGTTCTACTTGGATAAAGAATTTAAATGGAATTACGTATAAATTAATATAAAATGATTACCTCTGGTGTTGACAGGTTGAACTTGCACTCTTAAGGAACAGCCATAACCCTCCGAAT
TTTCATTTGTGTTACTTTGTTTTGGAGGTGCACTTATGCCAGTGAATGAATGTGCAATTTGATGCATATGAATTGTTTATATGTAAAAATAATTTATACTGATAAAGTTATTTGTTGATTTCATTGTTATTTGTTTCAAAATAAAACTGCTTCTTTACTTTTTCTTTTTTCTTTTCTTTTTGGCTTTTTGAGACAGGGTTTCTCTG
AGAGAACTCAAGACCTGGGGGAGGGTGTGTATTCACGGGGGTGACCCCACTATTTGTCTTATCCCTCCAGCTCAGTCCTGGCCTTCGTGTGTTTTTGTAAGATAAACCATTTTTAACACATACCACTCTGTTGTAAATAAGCTGACGCTACTGTAAATACAGAAAGGAAGAGGTTGAGATGGGGGTTGGGAGGAAGGGGTGGGGCT
TCCATAGGTGTTTTGAGACCTCCTTGTTCTGAAATCATTTAGAAAAGTTTACCTGCTATCATTTATGTTAACTTAGAAAATAACTTGTCCAAATTCCTCAGATAAAATCTTAAATCCAAGTTGAAACCATGTATTATACCACTCTACTCATTCACCAAGAAAACCCTCGACAGTTGGGCCTGCATGGAGTGGTTATATTTCAAGGT
TAAATGTGTTATTTTAATAAATATCTCATGAATGAGTTTCAATTTTTTTATTTTGGAATAAATGGGACTCTGTTTATTACTGATTGCCTAGAAATGTTGAGATAAAAAATGCCAGCAATTACTATTATCCAGTATTTATATGTGTGATTCTCTGTGCTAACGTCTGAGACGCCTTTCTGGGTTGTCTACAAATGGTTTGTTCCTCT
TACCTGTTCAAATTCAGTTTCTTTTTATATAAAACAGTACTCCTATCAAAAATTGTAGCTCAAAAAATAATTAAGTTTTAGTTTTGTGTTAAAAAAATGAGATAAAGTATAGGATGTTTTATCTGTGTGTTTTTGGTTATTTGGGCACCATTAGTTCAAAAAGAAAAAAAAAAAAAAAAAAAAAAAAAGGAAGGAAGAGAGAGAAA
CTGGAGAGTCTTCTGGGTGTATAAAAACCCCTAAGTCACCACTTGCCCCAGAGTTAATACAAGCCAAGGATTTGACGCTTGTATCTCAGCTTTCTTCAGTGATAAATAAAACTAGTGAGCACAGACTTTACAAATAGTTACTTATCCTGTAAGAGAGTCAAAACAGTTTTGTTTTAGTTATCTTGTTTTTTATGAAGTTGCTTTTT
CCAAGCACAGATCTTAAAGCCGTGGTGATGTCTCTGTCCACAGCATTTACAAAAGCAAATCTAGTTTTTCATGTAGCAGCAGCTATCTGGCGTTCTGTTTGATAAAGCGTGCTGATTTCTGTGCCTACTGTATAATGGTTATCAAACAGTTGTCTCAGGGGTACAAACTTGGAAAAAGCAAGTGCGACGCTGACCAGTCCGAAATG
CATTCTGTGCTGCTGTGCAGGGCAGTGGAGAACCAGCCCTGTGGACCCTTTCTGCAGCCTAAGCTGGGTGGGCACCTTGTCTCCTGTGCCCTAGCAGAAGGATAAAATGTAACTGCCAAATGAGAATTGTTCCTAGACCTGTGTTCCCTAGGAGAGGGCAGAGGTTCAGGCCCCAGAAAGAAGAAAGCAGATCACCCCTGAAGGAC
ACCCAGCCTTCCAGAGATCAGCACTATCCGGAGAGTTCCCCTCCCGCCTGAGCTGGTTGAACAGTTTGGACGTATCCTATTGCTTTGTATTTAGCTATTTGATAAATATTAGATTACTCAGTTTCGTTATTATAAATCTTTTGGGGGGGGGCTTGTCAAGACAGGGTTTCTCTGTATAGCCCTGGCTGTCCTGGAACTCACTCTGT
CTAGGCTATATATTTAGCCTTTTTTCCTGTTCTCCCACACATGTGTAAAGACTTCTAAAGGAGTTTCTTTTTGATTTGTATAAGATAGTATGAGAAACGTGATAAAGCCAAGAACCTTAACTGAAACATGCCCTCCTGGTAGTTAATAAAAACAAAGTAGGAGCTGAAAACATCTATTGCTAAGTTGGACTGAGTAGGCATGGAAG
GAAGTCTGGCCTGGTGACAAAAAAGTACACAGTCCCAGACTGATACAGGGGTACTGTATGTTCAAGGCCTGTTTGGGAACTTAGTGAGACCCTGACTCAAGATAAAAAATAAAAGGACCGAGGATACAGTCTGAGAGTTAATGCCTTGTAATGCAAAAAATGAAGGGAAAAAGTGTCCTGCTGGTTTTAATGCTCTTTGTAATTTT
GATCTGCTAATAATACCTTTCAGTGTGTAAATACTTCCTTTTAAGAACTATAACTTTGATTCTATTCAGTATCCCCATGTGCATGTGAAATGAAGATCCTGATAAATATCGCAAATTAAATTCGTATTTTAAAACCGTTGTTTGCTTATAGTAGCATTAATCAGAGCAGATTTCCTGAAGGACCATTTTGAAAGAGTGAAGAGGGA
GGTTGTATGTTGTGTGTTTAACATTTATTAACTAACGTTAAAAACTGTGATGTGTGCGTAGAATATTACGTATGCATGTTCATGTTTAAGAATGGCTGTTGATAAAATAAAAATCAGCTTTCCTTTTTCTAAGTGTGGCTTGGTTTACTGAGGTTTCTGGAAGTTTTCCCTGTATATATTTCTATGGAATGCATATACACATTACA
GAGAAAAAAAGACAATATACTGACAGTCTAATCATAAGATTTGTCCTGTAGGACTGTGACATTTATTTTCCAAAGTTTCTAAAGAATACGGGTCTGTGGTGATAAATACAGTACAATCCTTTTTCACTGTTAATGTCTTTAATGTAAGAGAAGAATATATGTATCTGGTTTGCAGTATTAATGTGGTAGGTAGATGCTGTTTCCCT
GTTTTAGGGTTATTTTATTGGGGTTTGGTTCTTCTGTTGTTGTTGTCGTTGTTGTTGTTGTTGTTGTTGTTGTTGCCTCTGCCTCTACACATTTTTGACTGATAAATGATTCATGTCCCTGAATTAAAGTGGCTGACCTTTGACTGCATCAAGCATCCTTTTGTAAGCAGGGAGGGCCTTAACCTGCAATTGACACATACCATCTT
ACAGGGTCTTGTCCTCCTTGCCTGAAAGCACGGGTGGTGGGCAAGAAGGGCGGCCATTGGAGTAGGCACAAGAGTTTTCTATGAATCTATTTTGTCTTCAGATAAAGATTTTGATAGCTCAGGCCTCTAGTAGTGTTACCCTCCCCGACCTCGGCTGTCCCCGTCCCCCGTCCCCCCTGCTGTTGGCAATCACACACGGTAACCTC
GAAGCCTGGGGCTGCTGCTGCCTCAGCTGACCATGAGGGCAGCCCCAGGTCCACAGATGACTGTCTAGTCCTACTGTCCCTTTCTCACTGGCACTTGTGTGATAAATACTGTTTTGTGACATACTGCCATGGCCTGCCTGGGCCTTTACATGTGAGATTTAGCTGATGCAGCCTAATGGAGAGAGCCTGTCTCCTCACATCTCTGC
ACCGGGAGCACTGCCCAGGACACTGTGGAGATGTTTGGAGACTGCACTGCAGCGTGCGCCCTTACTGAATCACACACAACTGTGATGGAAATCTGGTTTTGATAAAATTATTTTTTTTATTGTAGGATATGTTTTGTTCAAAATATAGCTGTGCACTGCAACTTCTATATCTAACCCTAAACTCCAATAAAACAAATTCCAGGGAA
AGCATAGGCTCTGGGAGAACACATCAGATTTCTGAAGTCTGGTTCAAGGGAAGGAAGTGTGTGAAGTCAGACTCAAGTTCAAATTCTGGCACTGACTCTGGATAAATGAATCTGTTCTTTTATTGCTACACTGTCCCCTGCTTGACCGCTCTAAGCTGTTTCTTCCATGTACAATGGGGTAATAATAGTTCTGACCTCACAAGGCA
TTTCAATAAACAGTAATTATATGGACAGTAAGTCTTTGCTTGGTTATTAATGATAATTCAGAGCCTTTAATACCTGACGCCTAATGTTCTTATAATTCTAGATAAATATTATAAAGACAACTCCTATAATTATCTGGTCCTGGCTTTGGTGTCCTGGAGTACCTATGAGCATCTGTACTTCTGGTCTTGATGTTCCAATCCTATCA
AATGCTGGAGTAATTTCATACCCTCAACTTAGCCAGTAAACACGTGCCCTTCAGGTCAGTTTATAACCGAGCTGTGGGACGCTGCTATGAATTGCACTGTGATAAAGCTCTCTGCAAGCCATCTCTGTCTGTCTGTCTGTCTCTGTTGTTGCTTGTGTTTTGATTCTTTTCCCTCTGCCCATTCAGCACATTGCATCTCCACCTTT
TTATCTGCACTTCTTCCTTTAATCACGATTGAACAAGTACAGGGAGACTTATTGATGAGCTGTGTTATTTGTTTGGTTGGCTGGTTTGGGTTTTGATTCAGATAAACTGAGAGCATAGTTTAAATTATTTCTAGGCTCATTTCCCCCTTGTGTAAATGCTCCAGTAAATTTACTGTTTTCTAAAGCAAGGAAATAATTTTCTCAAC
ATGTTGGAATGGCTGTTTCCATGGACACAATCTCCATAGTGACAATGTGGGGGAGGGGGGAGGGGAGGGCTGATGGGGAAACGGGGAGTTAAAAGGGAGGGATAAAAAATATATATATATAAATCTATTTTTAGTCTGGAAAGACTTTGTTTAAATGAAAGGTGCGCTATCCCTTTTGATTCTATTTTAAAATTATCTAGTTAATT
GGACTGCCAAAGCCTACCACTCTCTTAAAGACTGATGAAGTGGGGAAAAAAAAACCTCAGGAATTCCAGTTTCACAGTTCTCCACTTAAAAATAAAATAAGATAAACAATTAAAAAAACCTCCTCAAAGAAAACACCTATTTTTCTACTAACTGACCCAAGAAACCTCAAAAAGCATGCTTTGTTTATATTCTTTTCTATTTTCAT
TGCCTTGGAGAGCTTGGGAGTCACAGGACCGTGTCCATGGTCCTGTAGTCTCAGGAGCATTTGCCAGTCCACCCACTTGGGTGTAACAGGGAATGGATGGGATAAACTATCACTGGTTATGCCTCTTCTATAGTTTTTCCTTGTTAGCTGAAAGCTCCTACTAAGTGCTGCCTATACATACATCTTGTTGTACAGGGCCCAGAACC
CGGGGTGTGCACCACTACACCCAACTTTTATTGTTCTTTAAATTTACTTTTGATTTGAATGATATACTGGCCACCAGCAATTTGTGTTTCAAGCACTGATGATAAAATGGCTTCTTTCCTTTGATGACTCCAGCTATTTCACTTTTTTAAAAAAAATCTATTTTAATTTTATGTGCATTAGTGTTTTGCCTGCATCTATGTTTGTG
TCCTATTCATCAGCTTCACTGTATGCTCAGTTCTTTCCTTGAGCTTTAAGTAGAGTTCTCTAGCAGGGCAGGTAGTGATTTGGTGGGAAAACCAAAACTTGATAAACTGCTTATAAAACCATTTCTACAGAATGACCTATCTTGTCAGTTGGAGATTTTTCAGTGATCCTTGAACCTGTACACAATCTAAATTGTGATGACTCAGA
ATATATATATATATAATACTCATTCTCATTAATATGTTCATATTGCCTATGTTGGAATGCTAATGTTTTACATATAGCATCCTAGGACTTCTACAGCTGTGATAAAAACACCATGACCAACTGCAACTTGGCGAGTAAAGGATTTATTTCATCTTATGCTTCCAGTTAACATCACTGAGGGAGGGAAGTCAGGGCAGGAACTTGGA
CTCCGGGACAGAATAGTCTTAGGCAGGGCATACTCCTACCCCCTCAACAGTTACGAACTCAAGGCCAACTAAGCTGTCTCTCAACAGGAGGGAGAATTCAGATAAAAATATTTTCATACGATCTATTTTTTCTTGCGATTTTTATAAATATTTAAGATATTTTATATTTTGTATACTATTATGTTTTGAAAGTTGGGAAGGGTAAG
TGCCTTGAGGTTGCTGGGATTAAAGGGGTATGCTAACACCCGGCTTTGGTATAGACTTTTGATAAGTTTCTAGACTCCCAAGTGATGTACAACTTTTATGGATAAATAGATTTTTGCTGCCATTTCCTATTCTGCTGTATTTGCTTGTTTGACTACAAATAGTCTTATTGTAACGTAAAGATGGAGTTGGCCACGGGCTGGCGAGA
ATCTCCTGGACCTGCCTGCACCAATAAAGCTGCCTTTGTCATCTGACTAAACAGTTCTGAGACAAGCAGATGCTGACAGCCTTGGGACCTTCCAGTGACAGATAAACTCTCTTGCTAAATCAAATAGATAACTGTTTTTTTTTTTAAACCGATGTTAATATCCTTACAGACTCTGTACAAACTCGATTTCAATCCACTAAACATTA
GTGTTCAGATTGTAAGATCTAGTCCAGACTTGCTGTGTATATTGTAACGTTAAATGAAAAAAGACCCCCCTTTGTATTATAGTCATGCGGTCTTATGTATGATAAACAGTTGAATAATTTGTCCTCAGAGTCTTTACTATGCTTTTTTAAAAATTAACTTAAGGAAAAATGTAAACAGTAAAAAAACAATCTTCGTGTGCAGTGAA
ATGCTCTTATTTTGGTCCTGGGGTGGAGCCTAGGACCTCATGCCTACTAATGCTCTCACCTGGAGCCTGTAGTGTGTTCTGTTTCAGCATCCCCCTCCCTGATAAAGAAAACTATGAGAAATACAAGTTTTCAGTGTAGACATTTTATTACCTACTGTGAGCTTTTCTACTTTTAAGACTGAAGTGATCTGTAGTGTGATCACGTG
TTGTAAGCACATTGTTTTGTAGTCTCTCAAAGACTTGTTAACTAAGTTGAATGATACCAGGTGATAGTAGACTATTGTTTATTTTTAACAGAAAAGTCCAGATAAACTCCTGCTTATGTGCTCACCCCCATGGTAGATTGTGATCAGAGTAGTAACCTATTATTTCACCTTTTTTGGGAAAAGATATAGTGGAAATGAAGTGCCAC
ACACATTGTGAGACTTGACTCCTATGGCCACTGCTCTCCTTGCACTCTACCAATGGTTTTCATAACATACCTAGTTATTGTTATATGGTTTTCTCTTGCAGATAAAGAGCTGAGCCTGATTCAAATGATTTTTTTTTTCTGGTTTTGTACTTTTCCTTTTAATTTTTTGTATTATAGATTACATGTCTGGTAAATCTTTGGAAGAC
TGGACACTCGGCTGTCTGTCATCGGTTCTTGTGTGTACATACGTCAGATCTTTTGCTTTAAATGTAAATATTTGCTTTGAAAAGTTACTTACCATTTTATGATAAAGCCCAGTTCTCTCCTCAGTTTAAAGGTATTTTTTTAAAGACACTTGGTTTAAATTTCTCTCTATGAACAGTTTAGCATTAAGGGTTAATTTTAATGGTGT
TTGCCAAATTCTAGAAAGGGCCTGAGGGAATGTTGTTAAAAGGGACATAATCACTTCTTCACACGCTGCCAAACTGGCCTAGGGCAAGCAGGAGTCGATGGATAAAACTCCCTGTACCCAGCTGTCTCCGAGTTCATTCTTAGTGAGAATGCTGTGAATAGAGAGATCCCTCTGGCACTGAGGAAGCTTGAAACAGCACAGGCAGG
GTGATGACTCAGATGACGACACTTTATAATGGTACCTGGTTGGTGGACAACTCACACAAACTGTGTTTGCACATTTTCAATTGTGGCAATTGTCTTTTCTGATAAAGTGATGATGTTTGAAAGCATAGTATTCTTTACATGTATCTAACCACTGAATAAACAACTCCATCTAAGACCTATAGCAGCCACAGGGTGGCAGAGTTCTG
TAAAATGGAAATGTGTATGGGGTGCTTTTAATCATTTGCCTGGTGTTCTTATGAATAAATTATACGTGATGCCTTTTAAAGTACTATGCTTTGTGTCCATGATAAAGTGTATTGAAAATTTAAACTTTAACCTTGTGTGTTCCTTGGCAACATTTTTTTAACCCTGGATGAAATTTGGATCATTTAAGTGCAAGGTAAAGCACAGT
GGTCAGATGCTTTGCTAAGTCATAAAAAATGTGTTTGCACTCTGCAATCTTTGGCTCAGTGTATGGAAGTGTTTGCACTGATGTAAATGCCCAAGCACATGATAAATTGCTATGGAACAGACATTAGCTGAAAACTGAATAATGCGTTCTGTTTATAGGGTGGGGTGGGGAATACCGCATAACTCTGCTCTAAGCTTGGTATTTGA
GCTTGCAGTCCCAGCCTTGTTGAGGAAGAGTCAGGTGAATCCTGACCCTCTGGCCAGCCAGCCTAGCCTACTTTTTGGCAAGGTCCAGGCCAGCGAGAAAGATAAATAAAATAAAGTTTTAAATGACATGTATCTAAGGTTGTCCTGACTCCATATGCGCACGCACGCATGCACGCACGCACAACTGGCAGAATGGAAAGGGAGGC
GTCGTTCAATTTTAATTCTCTTCCCTGATCTCAGTCGGATGCACCCACACCAGTGGGGGAAGCCAGTTTTCTTTGGAAATTGTTGAGAAAAACCAAGGACGATAAAGCAAGATTTTATATTTTTAAGCCTGTTTTCCTGCCACAGTAAGATGTTTGGTTATTTGACATATTTGAAAAATACTTCCAAAATTAATGTGCAAACAATC
CATTTAATTTTAATTAAGTCTAGAGTACATTTTGGTATAGTGTAAAACCAACTAAGTTTGCCTTTTCCAAAGAAAAGTGTTTCTTGCTATAAAACTGACTGATAAATAAAATAAATTGTCAGATTTTTATAAATTCTCTTTTTTCTCTTTTTTACTTACTCATTTGTAAGTGAGATTATATAGTAAAGATGATGAACCAGCTGTAA
AACTCTGAGGGTGTTTCATGTCACATCTGTTTGTATGGTGATAAATAAAGGTGCTGTGACCTGTGTTTTTCAATTGCTGGCCCTCTGCTCTCCTGCCCATGATAAAGTTGTACCTGGTAATCTTTGAGAATGGCTCTGGCTCCTGTTACAGGTGATGCTCTCATTTCCCTGCAGTCCTGAGTTGTATGTTTGGATCGTTTGAAATA
CAAAGGCAGAAGCAGTGCCTGTGACTACCATAGATTCTGAGGTTTGTGGAGACCATTCTGTAACTCTGAGGGTGTTTCATGTCACATCTGTTTGTATGGTGATAAATAAAGGTGCTGTGACCTGTGTTTTTCAATTGCTGGCCCTCTGCTCTCCTGCCCATGATAAAGTTGTACCTGGTAATCTTTGAGAATGGCTCTGGCTCCTG
ATTGCAGTGAAGATACTGAGTGTTAGTCCGATTGATCCTTTTTCTTATGAAGTCTTAATGTCCTAACAGCCGTCTTCTGGATACTGAAGCTTCCACCTTCGATAAACTTAGCAACAATTTTTTACAGAGATTTTTGCACAACCAAGCCCATCTGTTCATCAATTTTTAAAGCTTTTATGATGTTTTAAAATTTGGAAAGAAACTTT
ATAAGAGGATACACATTGATTTCTTTGTGCCTGTTTTATGTGCACACATTAGGCATTGAGAATTTGAACATTTTTTTTGTCCATGTATCTTTGGATCTTTGATAAAAAAAAATTAAAAAAAAATTATCCCTGTTCATCATAAGCACTTTTACGGGTGGGGGGAGGGAGTGTTCTGCTGGTCTCCAATTACCAAGAATTCTCCAAAA
AGTAGTCAATGTAAAAAAGAAACTGAAATACTATTTTTACTATAGAATGTCCACAATTAATGACTTTGATCTGTTATGGAATATGTGCATTCATTTTCTGGATAAAGTCACCATGGTCATTTCATTGTATCTGCTCTTGGTGTAACTGAACAAGGTTGGTTTGGTCTTTCCCTACAGGGTTATTCAAGCATCTGTTCTTCGTGTAA
TCCTATCTCCTTCTGCCTTCTCTGGCCCAGTGTGTGTGGGAGGAGGGTGATGGTTATGGGTGGCACCAGGTTCCCCAGCTACCTCTCTCCCCATGTTTTAGATAAATTAACACTGCCTGGAGTCACGTGTCTCTTTCCCTGCAGAGCCCCAAGACCAGGGTCAGGCATGGGGAGGTACTCCAGGGATGCCGGTGACCTCTCTGGGA
TATAGACTTATGTAAGGCTGAAAGCAATGGGACATGTGTCTCAAGAGCGTAGACAAAAAGCATAGCACCGTAAAGTCACTAGCAGTCGGATGGCTCAATGGATAAAAGCACTTGCTATCAAGCCTGAAGCCTTGACTTTGATCCCCAGGACCCAGGTTATGGAGGAGAGAGAGGAACTTCCTTAAGTTGTCCTCTGAGCTCTACCC
ACTTCATACTGTGTCCTAGTCCATTTGTGTAACGGAAATAAGTTTCCCTTGTCACTGTAGGACAGCACAACCTCCTGGACCCGCTTGTTCTGATGATACCGATAAACCGATATCCAAAAGGCATTTCTAACTTGGCAGTCGTTTGGGTTTGATGAAAAGGTTCCTTCCCAGAGTGATACATAGAAACCCTGGTTCTTGGAGTTGGG
GTAGAGCTGCTGAGGGAGATGGGAATGGAGACCAGCAACAGCCTGCTCCCTGCAGCATCTGACTAGCAACCACCAGAGTGAGCCTCCTGCTGACTCTCATGATAAAGAGCACTTTGTCCTACATTCCTAGGTCTGGAGTCTGGGGGAGGCCTGGACAGCTACTTCCAAATTGTAAAGACTCTGGGTCCGTGTGCTAATCTGCCCTT
CCAAGGACACTGGGGCACAGCCCCAACCTGTTTTCTAGATTTGTGGCTTTAAAAACTGACAGCAGGCACATTCTTTTTCCTCTAAACCAGGATGTGAGGAGATAAAAGTTTCATCTGTGTTTGACACCTGCAGATGTTTGTCTACTGATCAGGTCGAAAGGCACTTTTGTATCCCTGGAAGGGACAGCAGTCCAGTGTGCAGTGAC
ATCACGACTGAGATTGTTCCCAATAAAGGGAAATCATTTACGTGAGTGGGGAAAGGAGGCCTTTGTATAGCACTTTATTCTTTCTGAAATGTGTTCTTTGGATAAAACTGCTCACTGATTTAGAAAAATGTTACTCTTACTTCCAAATACAACTATCATAGACATGAACAGTTACAAGTGATGTGGCATTGTGACGTTTGTCCAGT
ATAGCAGAAGCAACTTACAAACATTTAGTTTTTGTATCTAATCTCTGACTATTAAAATGTTTATAAAGTTTATTTTTACCAAAGAGATGCAATTCATTATGATAAAGTTGCAGAATAAATGTCGTTTTATAACACTTTGTGCTTTGTTATTTGTGAGTTTTTAAGTGTTATATATTTTGACCTTTAAGTAGTTTGTGTGTGTGCAT
ATTTAATTTCAGTATGTAAGAACAACAAATATTTTGTATATTTTCAAACTCAATTATATGGTAATGGATTTGGTATCTATGGAATAGATATATGTTTCTGGATAAAATGCTTAAATTGTCAGATGTCATTACTTCCTGTATTGTCATTTCTTCCTATAATTGAAAACTGAAAGACATCTCAGATTCCTTTTAAAAGAGTCTCTCCC
AAATGGCCAACACAATCCTCTTAGCCTAACACAATCAGTTTGCCTTTCTGTGGACAAGGGTCATGTTCATTAACATCAGTTTTCTTCAACTTATAGAACTGATAAACAATTCTAAGATAAAGTGTGTTGCTTAAGGTTTTGTGTTTTGTGTTGTTGTTGTTGTTGTTTCCACTCTAACATAAGCTAGAGCCATCTGGGAAGAGGAA
CTATATAGAAAAAGAAACTCCTATTTTTACCTTGCTGGGATTATTGGATAAAAAGCTATTTTTATAAATCAGTTATTAATTGGATTATGACTATATTGAGGATAAATTTCTAGAGAAGCAACAGCACATGCTTGTCTTTCGATTCGGAATGTTCTGAAAGGCGGCCACCTGCTCATGGTCTCCTGCTCTCTGGGGAGGAGAGGGCT
GCAGCGGCTGGAGGCATGAGGCCTCCAGACCCTGAGCCCCTCTCAGGACTGTGGCCAGGATCAGACCCACAGGGACCGTGCCGGAGGAGGCTAGGGTCAGGATAAAGATTGGGACCGTTTTGGACTTTGTGTGTTTTTGTGGCCTTGATGGGTGAGGGTTGGGGGAGTGGGTGGTTTGTGGTTCTAGAAACATTATTTTTTTGCTG
TGTTTTTAGAAAACTTGTGAATGAAAATGAACCCAAGTGTTTCACGTGAAGATGAGCCATTTCTATCATGCATTCCGATGTCATGGCAGAAAATTTTGAAGATAAAAAAATAAGATAATCAAAATGTTTCCTTTGCCTTTGTTTGGTCTTGGTTGTCGGAGACAGTCTTGTTATGCATTCTAGGCTGGCCTTAAACTTGTGACAAT
TCCTCTTGTGGGACTAAATATGGAGCCTGGATATGGAACAGGATTGCTGTCAGACCCCCTCATGTCAGCATTGGAAGAGTTAAGAGTGGTCCCTGTGTGTGATAAATAAAGTTGTTTTGTACATGGACTCCAGAGTGGCGAATATCTCATGTCGATTGTAATGTGGCAAAGCTTTATCATATAGATGATGTAGATAGGTAGCAGTA
TTTCTTGTTGTGTTGCTATTTATGTGCATGTCATCAGTGCGTAACGACTCATTGCAAGAATCTACTACAATTAGTCATATCATAAAAAAAGCATATGTGTGATAAAGTTAATTTTATGTGAACTTTTGCCTGTTTGATGATTGAAGTTACACACTGACTTATATGTTGACTGCAGTAAGTTGGTAGAGTGTGTCTCCGTTCTTTCA
GCAGTCCACGGAGCTGGTCTCCAGGGAGCAAGCTGAGAGCCCTGCCCTATGTCTAAAACAGAACCTCAGTCATCACTCCTGGAGGGGAGGCAGTGGCTTGGATAAATACAGACAGTGGGACTTGCCTTGTCTGCGTCATGCTTTGAGCTATGCTTGTGTTCAGCGGGCTGCTGGTGTTTCTGCTGTTGCCCTGAGAGCTGGGATGG
CTTAGTAGTAGGCCTGAGTGCTGAGTTGTACTATTACATCCTCAGAGAGAGGTGCTCAGAGATCCAAGCCAAGCTCTCTCAAAGCCGCTGGACAGAGACAGATAAACAATAGACACAGGCAGCTTGGGCATTTGTGAAGGCTCTTTTAATGATATAACATAGAGGGACAAGACAAAACCCCTTCACAGGGCACCCACTGCCATCTC
ATTTCCGCCACTGGCATATTCAGTCTTTTGTATTTTTGATTATTAAGTAAAACTTGCTTTTATTTTAATATTGATGTCAGTATTTCAACTGCTGTAAAGTGATAAACTTTTGTACTTGGTAAGCCCCTAGCAGCTAGTTTCTTTGCGTCGCGCTCGGATGCAGGCATGCTTCCCACTGTTCAGAGCTCTGGCTTCCATCTGGCTGT
ACTCTGTCACAGTGTTGAGTTCAGTTTGCTTTCCCTCATGGCTTCCTCCCCCGCACCTTGGAGTGGCTCAGAGTGAAATTTTGACTTTGCACATGTAGGAGATAAATGAGGAACTGACTGACATTCAGCATTCTGGCTCTTGAGAGGCTGCGCTGTGTGTGTGAATTGCCAGTTTCTGTGCTAGCCAGCTCAGTGGTTCCCACTCA
GGTGCAATGGGACCTCAGAGGTGACATGGACCACCTTCCTCATTCTGTAGGAGGGAGCAGGTCGGAAAGTGCCACGATTCGAGAATGAGGAGGAGATGGAGATAAAAGGATAAACCCCAAGCACGCAAGTGTGAGCCTTTACTGCCCTGTGCCCCGCTCGACTGTCTCGCCTCTCCATTGCCTAACAACACACGCACAATTTAGCT
ATGTGTCAGCATTCATTGAAGAAGCCTATAAGAAACTTGACTCCTAAAGAGTTGGATTTTGTTTTGGTGTTTAAGCCGTGTTCCATATTAACTTATTGTTGATAAATTGTAAAACTCTTTTTTCTTTTAGTAATAGTCTCTCACTCTGTTTGTAGCCTAGGCTGGCTCAGCACTTATTCTTTCTCCCATTTGGCCTTGAACTCCCA
CGGGCATGGAGCTTGAGTTCAAGGTGACTGCGGGGCCACGGTGGACGGGTGGGTGTGAAAACTGACTCCCACAGTTGTCCTCTGACCTCCACACATGTACGATAAATAAAACACATGCCGGTGATTTTGTTGCACTGGCCCCAGCCTCTTTGCCCTCACCAACCGCCTCCCCGCCCCTCATCCCCACAGAGGCTCGCCAGTTCCAA
AGTCCTGGCTAACAGGGATCTCTATGTTCCAGATGTAATGTTTGGAGCCCAGAAAGATTTTAGTTTTAGTTTTTTGTTTTAACTTTTAAAAATTTTGTGTGATAAAAACCATGACCAGAAGTAGCTTGGATAGGAAAGGGTTTATTTCAGCTTGTTACTCTCAGGTCATTCTCCATCACTAAGGGAAGTTAGGGCAGGAATCTGGA
TGGGGGGGGGGTAAACCAGTTGCTGCCTCCTTCACCCCACCCTACCCCTAAGCCCTTGCCCTTGACTCCTCTCATCCCCTTCCCAATCAAACGGAGTCCAGATAAAAATGCCAGATTGTCAGAGTGACAGCAGCAGGTCTTGGCCTCCTGTGCGTTTTCTAGAGCTCACCTCCTTAGGTTCAGGGTATCCACCATATGCACACAAG
GAGAATGCTACCTGGCATTATGATAATATATTCTTTTAGTTAATATTTGTATTTTAACATGTTGCATAATATAAGATTATATAGCTTTCAGAGACTAACAGATAAAGATGTAATGTACAAGGACACATTGTATGAGTTGTTGTTTCTAGCGGATTTATATGGGTTCAGAGAGAAAAGCTGGGGAGGCCTCCATTCAAAATGTAACC
TGTGCCCATCTCTGTGTTGCTTTCTTGAAGATAGGAAATTTAACTTTGCTTCCTTGGTATTTTTTAGGTCCAGTATACAGTACCTAGTGCATTTCTGTTGGATAAATAAAAGATTAATGATCTATATTTGTGTCTTGAATCTTTGTGTCAGGTGACATCTCCACAGAGGCTAAGTAGCATATTAATCAAGGGTCCTGGGCTAAGAA
ACCAGGTGTCTCATCATGCCCGATTAAAGACAGACTGACAGTTCATCTGCTCATGGACTCCACTCTCCCTTGTTCATGCTTGCTGTACAATGAGAACTCAGATAAAATAAACCAAAGTTTACAATCAACTGTAGAAGTAGTTTAGTGTAACTGGCTTCACAGATGGCCGCCACAGAGTGTGAACGTTGTTTGTTGGTTTGCAGCCT
CATACCCTACCTGTCAACCTCATTTGGCTTGCCTTTGTGATTGTACCTGTTACTCACATGACTCTTCTTAACCTCCAGAATATAAATTGTCCTATACTCTGATAAACTGATAAACTTGGCTATCGCATGAGACATGAATCTACCTCATCTGTTCGCTTCATTCTCCTAGGTCTCACTGCCAGCAAGAGTGGTAAATAGTACTGAAT
TAACCCATAGCATTATTTTAATAAATGTTATAATACCAACCTACTAACTCTGGACTATGTTTGTTTATTAACCTTTCCGTGTTTAATGAAAACAAACAGGGATAAATAAAGTCTTGAGTTCCTGGACTAACACTGAAGAACGTGATCAGAGATAACATAGTGTGACTTGTTTTCTATGTTGTTTGTCAGCTGACAGTTGTGCACAC
TATTGATAGATACATGACATACTACAGTTGATTTTAAAACTACTGTGCCTTAACATGTTTCTTAAGCTTTTGTAGTAAGTGAACCTTTGAGATCCATTTTGATAAACCTGCTGTCAATGTTTCCCTTATGTATGTTTTCTAACTTTGTCTTGGTAATTGCAATTTAACTAGGTGCGGTGGCTACTAAAGTTCGAAGGCACGATATG
AGCATTTTTTTCCATTTAAGAAAATGTCATAAATGATGTTGACTTTATTTAGCCCAGACACTAACTTTTTTAGCTTATAAGGAAATAATACAATGATAGAGATAAACCTTTTATAACTGCTCTCTTAAGTAGAAAATGATTTGTGAGTTCCAAATTGGATTGTCTCGAGGAATCTAACATCACTATGCTGATTCTGCTCTTAGCCC
CTGCTGTCTTCTGACCTGTGCTGATAAGAATCTGTCTGCCCACATGCTAGGTTGGTGTTTACTTCAGCCAAGAAAGTACAAAAAGGATATTTGGACTCAGGATAAAAGGATAGATGGACCTAAAAGGTACATTTCTAGCTTTGACTGTGGTCTGCTCATTTCTATTAACAGCCATCTGGGTCATAGTTCATACTGTGGCCACTTTA
GTTAGATTTTCTTTTTTTTTTTTTTTGAGAATTTAAGCAATAGATACAGGAAAAGTGGCCTGTCACATTAATTTGGTGCCTAAATGTAAAGGTTTGAACTGATAAATAAAACTGTCTAAGAAGGAGAGTAGTGCTGAGTATTTGGACTGTCCTGTATAGTTCTCTTGATTTTATTTCATAAACATGACTTCTTTCTTCAAAAGCAA
GGATGAAGAGCGGATTGGTGAGAGTCCTCATCCAGAAATGGGTCAGTTCCCCCCCCCCCCAACCCCCTTAGAAAATACCATTCTTTGTAGACAAGTTTTGGATAAAATTCTTCTTTCAATATGCAAACATTTTGTGTGGATCTCTTTTTACAGAACTGGGCTGGAAAGACAAAAATCCTGCTATCAGGAAACTTCTCTATCTTTTG
TCTGAAATATCCTAACAAAGTTAATACCAAAAAACACCTTTAATGTCTGACATCTCTTATATTTCATGTGGTTGTTTTTACTCATTGTAAATAAAACTTGGATAAATTTGAAAATAAACTTTTATCTTGCAGACTATGATTATCAATTTGTAAATTTACCCTTTGACTTATGTACATTTAAAATGTATCCATTAAATTCTCTATAT
TAGAACCTTACCTTCCACACCATCTGTTTCTGCTCTTGGTGCTGGATTACAATGTAAAGACAGGGTGTTCAGAAATTTTATTTTGGATTATAAATCTGCTGATAAAAATTTCATTAAATGTCAAAATCGCCTGGAATCTTTTAACTCTTAGCTATTATGAATGGGTCGTCAGACAGTTGGAGATACTTGTAATTTAAATACCTTTT
GGTTGGCCCACCTGTCTTGCTCAGGCAGAAGCTGGAAACTGTGGGGTTTGCAGTGTCCCGGCTCCTCCTTTGCCTGCCACCCCTACAGAATTGTTACGAAGATAAAGCAGTGATCTGCTGACACCATCTGTCTCTATAGCATGGATATGTAATCCCTATATTTAGAACAGAGTATTTACATCAATTCCCTTCCAGGTGGTTAGGAG
TCTGCATTAACTCTATAATGTTCTTGCTATTAAAAAAAAGCATATTTGTCACGGAAATTTAGTTACCGTCTTACAACTGAACATGTATGTGTGTTGCTTAGATAAATGTAATCACTGTAAACATCTATACGATCTGGGATTTTGTTTTTATTTTGAAATGGGAGCTTTTTGTTTACAAGTTCATTAAAAACTAAAAACTGTTTCTG
TCTTTCTTGGTTGCTCTTCAGTTGTTTCTCTGATCCAAGAGAAGGAAAAACTTACAGTAATTCTTTAAATGGTGTAATTTATTCATTTACAGCATGTCAAGATAAATTAAAAAGAAAATTTGTCTGAAAATGCTGCCAGGAGCCTATTGTGTAACTAGGTGTTGTGTATAATCTTGAATTGTAAATTGACCCATGTTTGGTAAGAT
GCTCCACAAGTAAAATGTACTTAGACTGGTCACTGTATTGTCCCTTATTAAGATGCTGATATTAATTTTTACAGTTTATTATCTATGTACAATGGTAAATGATAAACATTTTGTGTACCTTTGCAATATGTGTGTTACTGGGTTTACTTCGGATTGATTTCTTTCTGAATAGGGTGTCTTCATATGGAAACCTCACATTACATCAT
CATGGGACTTTTTGAATTATTGCCATTTTGTATTTTTATCATGTTATGTGTAAAAGACAGTGCCTATTCTGTGTTTTACTGAATTAAATTGACAATGTCAGATAAAGCGTATCTGTAATATACTTATAAAAATGCATTTCTGATATTAAAAAGAAATCAGTGGGTTCTTTTTTTCTAGGTGGCTTTTGATGAAACAGATTGTTGAT
ATTGTATCTACTACCTGTGAAGCAGTTTTTCCTTTCCATTGCAAGCAGAAAACACTGTCATATTTTAATAATGATTTTAAGATCTATAGGCCAAATTCTAGATAAATTATATCATAAGTAAAGCAGGAAATAGGTATACTTAGTCTTTTCTCTTGGGTTCTTGTAATTTATTGTTAGATAATTTTCTTTGCATTTTATTTAATGTC
CTCTGATCTTCATTGATGTATGCATCCCGTTTCCAATAAATGCCACACTGAGAGTGTCTGAAGCTTTTCTTTGAAGAACACCTACTGAACTTTGAACTTAGATAAAAAGATTCAACTCAACTGTGTTTTGTTTGTTTGTTTCTTTGTTTTCAGTTCTGGTATCCTCCATTCAGGGCTTTGTTTATGCTAGGCAACCATTAGACCAC
GAGAAGGTAAGCTCACCAAGGGGCACTCGTTCATTCGTTTTTCTCTGCTCTTGACCGTGGGTCCTTTCCCACTATGGTGGACTCTAACCGGGAATTGTGAGATAAAATAAACCATCTCTCCCTTAAGTTGCCTTTGTCAGACTTTATTTTTTTATATTATTACTAAGGCAGCAGAAATGAGATTGGGACATAAGGACTGACTATAT
TGATTGGGTGCTAGAGTTTGCCTGCCATTCACAAAACATGGTATTTGCCCCCTGGCATCAGAAATGGTTAAGAGAACAAGAGGAATCCCATGGTTACCATGATAAACATTGGTGTGCTGCATTATTTACTGAGCCATGGTCCTATGCTTTTGTTTGTGGCCCTGCTAAGGGTAGTTGTTTAATGCCCCTCTGCTCCAAAGCATGGC
GCCGGAGGTCAGGGGCCCGGGTTGCAGAATACGGGATGGAGAGATGAAGGGGCCTCCCAACGTCCTGGGGAAACGGGGCTGAAGGACCAAAACTCGTACTGATAAAGGAATTCACATTTACTTAGTTGTGTGATGCTTTTTATTCATGGCAACATATATATATATATATATATATATATATATATATATATATATGGTCTAACTGG
AAAGGTGTGCGCCACCACCTCCCAGCTGTAAGTATCTATCTTAAACTCAGATTTAGTTGGCCAGCTTTGTGTAATAAAATGTACTTCACCTTCAGGTTGAGATAAAGCCTTGATCCAACAAATATCTGTTGTGCCTCATTGTCTTAGTTAGGGTTTCCATTGCTGTGAAGAAATACCATGGCCAAGACAACTCTATAAAGGACAAC
AATCTTTAAATATAAACAGAATCACTGAAGTATACATAGTCATTTATATTTTTATATTTTTGGCTAAGCGGGGTTGGAGGGAAATATATTCATTTTGAGGGATAAACTAGGGTTTTACTTACTCGTTGTCGTCTTGTTTTATTGCCTTAGTTCTATGAACTAACAACCAAATGGAGATGGTGTAAAACCTTTGTTAGCAACCAACA
GTTTAACCTTGTATGGTTAAAGAATTAAAATTATAGTTTTGTTAAAAGAGATAAGAGGGGTATCTGTAACATTTCTGTTCCTGTATATGCACTCGGTCTGGATAAAGAATAACATTCTATCTTTAGTTCTTCAGGTTTCGGTCTGTGTGGACTCCACAATTCCACTTTCTTTCCTAGTATGCTCTGCTGCAGAGGAATAGAAGGTG
GTAAGCCATATCTTGAATGAACTTAAATGTTCGCCATAACTATTTGAAAGTTAATATATATGGTTAAATTTCTTGCTGATACCAAAAGAGATCATTTGGAGATAAAAACAACCTTTGCTTGTAATTAAAGTTGCTGCTGCTTCTGTATGTGTACTCCCTCCTCCCCGCCCCCCTTGGTAAAGGGTAATAAAACGACTACACAAAAG
TTTTAATATATCCATAAGATCATACATTATTACAAAATTTAGTACTTTTCCATCTTTCTCACCTGCAAATAAGAAATCTCATGCCCTGTCTTCGTTTCTAGATAAAGTTATGTTCTGAAATATTATGAGGGATCTTGGCTTTAAGAGCGCAGATTCTAACACTAAATTTTTGTTATTAAAAATTGTGGAACCGGGCAATGGTGGCG
CCACAGGGTTTTGACACTTGTTGTCCAGTTAAAAAAAGGTTGTGTAGCTGTGTCATGTATATACCTTTTTGTGTCAAAAGGACATTTAAAATTCAATTAGGATAAATAAAAGATGGCACTTTCCCATTTTATTCCAGTTTTATAAAAAGTGGAGACAGGCTGATGTGTATACGCAGGAGTTTTTCCTTTATTTTCTGTCACCAGCT
ATCGAGGCTGGCGGTGTGCAGGGTGGGTTTTCAGAGCGGCTTATTTATTGCTTTTTGTGTAAATTAAAGACCGTGTATTTAACACTTTCCAATCCTTTTAGATAAAATTGTTCTTTGCAAGAATGATTGGTGCTTATTTTTTCAAACCTTTGCTGTGAACAGCGTGGCGACAGCGAGCAGCGTTTGTCCAATGAACTCCAGCTATC
TACATTAATACCCAATGGGATAAACTTAGATTTTTTTTTTACTCTGAACTCTGAATTGTTTGTGCACATATTTCTGCTACCACCAAGACTGTATTATACAGATAAATAAACAACTTGAAACCTGTTCTCAGACTGTTACCCTTCATATGTCAGTGCCCTGCTCTCTCCATCAGCACACACAAGCCATGTGACTAGTGCCAGGCTGG
GTAGAAATTGTATGTATTGTATTTAAATCAATGCAAATGTATGAATAACAAATCCAGTTCTGACCTCTCTGTCCAGTTTCCTTTGGGGGAAGAAAGACAAGATAAATGCAGTTTTAAGGACAAAGACACATTTCTGTGGAGTTATGGGGACTTGACTCTTGAAAACCAAGTGTTTTCTTAAGACATTTCAAAAACTGACATGAGTC
TTATTTTCAGATGCTGGGTTGAAAACTGTTTGAAAGCCTTTAAATATATATCTTTATAAAGTAATATTCAGGATGATGATGAAATTGTTTATATTGTTATGATAAAAGATGGTATTATGTTACCTAGTGTATTTAATGACTTATTTGAAGAGGGAGAGGGGAGGAAGGCTCTCATACCACTTTCTCCTTTGAGTTTTTACAAATTA
ACAACACAATGTTTACAAGACTGGTTGACTGAGGAGATGTCTGCTACACGGTCTTTTTCTTACATGGATATACATGTCCTACTTCGAGGAAGGAATTCAAGATAAAAGTATGCTGTGTCCCACTGCAAAGTTCAGCTGTCAAATCTGGTATTCATCACATTAAAAGCAATAAATCCGCAGTGGTGACCTACTTTACTAATTAGTAA
GCTCCACCGTTTGACTTGTGACCCTACTACATCCAGAGATGCCTTGGCTCCAGGAATATTGGGCACAGTCCCCCGAAGTCTTTTGAATCGGCTCCTAATGGATAAAGGGATTTAAATGCTGGTGAATCCCTGGATTTTGGGGGTTGTATCAATATGTGTTGGAGGTGACAGACTTCCTCAGTGGTGACCCTGTGGATACTTGGGAC
TACATATTATCAGCACACAAAAGCAACTCTGAGGTTGCTAGTGACATTTGAAACAGTCCTGTGTGGTCACCAGAAAATAAGCCATTCCTCATATCAGTGGGATAAACTCCTTGTACCTCTTGCTGTGTTTGGATCCCTTGGCCTTGTTTTGTAGAGGTGAAGTACCCCTGGATCATGTCCGAGTTTTTGTCTTTCACTGTCTGAAT
GAATTGGACAATTAATTTGGACAATTAATTAAGTTGGACGAGGGTCTGGAAACCTTGGATGAAGTTTTAGGATCATCTAAGTGATGATGGTTTAACACTGGATAAAATTCTGAAAGGAGTAGAATTTGAAGCTCTGAGGATTAAATGCCTAGTAGGTTCTGGGAGGCGCAGAATCGGGTTACACGGAGGTGCGAATGCACAGCATG
CTAGAAAAGAGGCAAACTATTCTTAAAAAGTCAGTGGTTCATAATAAAAGGAACTAGATACTCCATGGAAATTGTAGTTTGAATGAACCATGAGACCTCTGATAAAGTCACCTTGAATTTGTGTCTTGGTTAGATTCACTGTACATTTATGTCACTGTACATTTATGCCACAAAAATAGTCATTTTCAACAGAGAAAAGGCATGAC
AGTAGTTCCCCAGGGGCCTAGTTTTCTCAGCATCAATTTTGGAAAACCTTAGACCACAGGCATATTTCGTCAAGTAGGGTTGACCCACGTATGAACAGAAGATAAACATGGTTATTCTGGCTGTGCATATGTGTGTACATGATTTTGTTTGTATTGGTGGTATAATAAAGTATAATTAGGGCATTATCCTTCCACCTTAGTGCTTT
CTGTACATCTGCTACATATGGGGGGAGGGCTAGGTTCAGCCCTCTGTGCTCTTTGGTTGGTGGTTCAGTCTCTGGGAGCCCCCAATTTTGTGAATTTTTTGATAAATAAGTTAAAGTTATACTCTTGTTCATTGGCTCTTGTTGAATGACACAAGGAATGACCAAATCTGACCTTTAAGGAGGAATGAGTGCTCTCATTGCTAGTG
ACTTTGCCACCCGACCAGAGGTTCCTCGAAGATATTCCCAATCACTAGTTTATTGCGTTAGGAGACTCAGAGATATAGAAAGCAGCTGAAATTTAAGGGAGATAAAGCCTGCACTGCACCAAAGCTACGGGTCCCTGTGTTTCCTCTATTCAGTGATGTCATCAACCTCACTGTCCCAGCCCATGTGTGACTAAAGTGCCCGGTTT
TTGTGTCTAATTGCATAGGAGCACCCCAGCTCCCAGTGTACTGCTAGGAAGCTGCCCTGATTGTATATCTCTGGCCAGATTTTATATATTTAAACTTTTTGATAAAGCTTTTCTTACTTTAAATGCCTAGACAGGGTATTTGTGCAATTGACTAGGGCATACAGCCCAACGTGAGGGGAGATGGCACTAAAGGAGACCACAAAGGT
TAAATAGAGTGGGGTTGTTGAGTTAATCTGCTAGATTGCAGTACTAATGATAGTGGTATAGTGTCTTCATGATATTATTTGTACTTATTTGAACAATAATGATAAAGAAGTGGTTCATTATTTCTTCATTAATGCACTTTAAGGTGGAATGGAAAGCAACCTGGAGAGCGAAGTGCATTACTTAAAGATGCAGCATATACACTTCT
TCGTCTCAGAATCATTTATTTGACCACTACTGGATACCTATGTTGTGTCAGGCATGCTTTTAGTAAAGGGCTCATTAATGATAAAAGGAAATATGATAGAGATAAAAGATGAAATAAAGATGAGATAAGAGCTGCTTTGTCTTGGGTGACTTCAAGTTTTTCTACTAACTGCTCTGCTCTGTCTGTCTCGTTGATTCATTCTAATT
GTGGCCGTTCTGTCCTTTCCGCCCTTTGAACTCAGAGATGAGATAGAGCCCTTGACCTTCGAGTGCTGGAGAGTGGGTAAAAAGGCATCTTTGTAAGTCAGATAAACAAACTTGAGAGGACGCGTTTCACATGCTCTTCCTCGCTCTCTTCACTTCCCTTTCTCACTTCCCCTTGTATAAGCAGTTACTCCATGGGAATAGTCCCA
CAATTTTGGAGTGTAGTAGCTGTGTTTAAAAAAAAGAGTAATAACCATTTGGTCTTATTGAAGCCAACACGGAATTTGCTGCTGTGTTTTTTTCTTTGGTGATAAATAAAATACTTACATAATTGGTGTTAGTGTTTTGTCAATGGTGCTATATTCCATATATTAATTTTCTGTGAATTTTTATCACTGCTCTTAAAATATGTCAT
AATTGGTTGGCCTGTACCTGACTACCATGACCAGGCCGGATGAGAGTTTACAGAGCTCCCCTGGTCCCGAGTGCTAGACTTAAGTGTGTCACCATGGCTCGATAAAATAAATGGCTTTTAAATGTATAAAGTAGATCCTATATATAGAAGAGATTCAAATGCTGCTTTAGAGTTCACTATAGAGGGCTGACAACGTAGCTCAGTTT
GGAAGTGATTCTGCTGCCTCAGCCCCAACAGTACAAAAGACACTGCTGCTGAAGGAAGAGCTGACCCTATCGTCTATCCAGTGACCCTGGGCTTTGTTAAGATAAAACTGCTCCCTTCCAGCGTGATAAGTCCTTTGCTAAGGAATGTCGGTCCAAGCCCCTGAACTGAGCCATCAAAGGCACAGCAAGCTGAATGAGGCACCAAA
ATATTAAAAATAGTCAAACATAATATAATGTCATTTTCTGCAACTGTTGATTTTTTAAATTACATTCAAATTGTAAAAATTCCAGGTAAAAGCCTGATGTGATAAATAAAATATTTAAAACCTGACGGTTAAAAATATTTTTAATAACTAAATTTTTACATTGATTTGCCTAAGGTCAGTCTCTGTTAGGAAGTTTTTCATGTTCA
CACTGAAGGATTGTGGGAATAAAGCCTCTGGCTGAGATATGGTACCCCATGGGCTTCTTGCAAGGGAATCCTCAAATAAAGCCTGACTGAGAAGATACTAGATAAAGTTGGATCAAATATTCCTCCACTCTCCACCCTGGCCTTATTGCTGTGTTCTCTCCTGCCTGCATCCACCCTTTCTGTCCTTGTCCCACATGGGACACACC
AGGTTAGCAAAGCCACCATCTGCTGGTGGCTCCAGCCAAGGTGCCTCTTAGCCACTGAATTGCTATGTTATCCTTTCTCTTGTAACAAACCCACCCCAGAGATAAAGCCTTTAATCAACCCAAGAAACTCCTGGGCTAAGTATCTGACAGTCTCACATCTCAACAGTGTGAATTAAGTGTCCATAGCATCAGCTCAGGAGGACACT
CAAGTTGCTTTTTGTTTAATGTTGGCTTTCAATAATCACATGGGATGATCTTCTGGACATAAGTGAAAACATGTCCAGGTCTCTACTGTCATTGCTGTAGGATAAAGTGCTCTGCCATCTTCCATGGTTATGAATATTTATTAATGTTGGAATAACATTTCATTGTTTAGATCACAGCTCAGTTCCTATAGAAAACGAACTGTAAA
AGCTAGAAAAGTGGGTGTGGAGAGCGGTTACTCGCCAGAGCAAGCCCTCCTCTATTCCATCTAGGTTTGTATAAAATACATTTTGTGGTCTTTGCACAGTGATAAAATTACCTGGCAACACAGTCACCTAATGACTCATTTCTTAAACTATATTCCCACTGTTAAGTGAGAACATGGCTGTTATCAGACTTGAAATACTATTCAGG
CTGAGTTCAAATCCCAGCAACCACATGGTGGCTCACAACCATTCTTAATAAGATCTGACGCCCTCTTCTGGTGTGTCTGAAGACAGCTACAGTGTACTTAGATAAAATAATAAATAAATCTTTAAAAAAAAAATCACTTTTTCCCTTCACGCATCTAACTTTCCATGTACACGTGGCGTTGTGTCAGGTTTGGCGGAAATGCAGCA
TGCCTCCTCTGTGGGACGATGTGATCTTCCTGCTTCTCCATCCTGCTGTTGCCAGCCTTCGGCACCAGCCATGATGAACTCCTTTCTGAAACTGTAAGGTGATAAAATAAACCCTTCCTAACTTAAGCTGCTTTTGGAGATCATTTTTACCACAGGGACAGAAAAGTAACCAATACAATTAGCATATATTTATTATCTTCAATAAG
CTTGGATTAATGTGTTTTAAAGTAATTTTAATTGTAGTCCAGCAGCACATTGAGCAAGTGTAGCTTTTCTGAAAAGTAACTTGGAGAACTTCAGTTAACCGATAAAACCAACTCATCACTAAATGTCGCTGCTCTTCCTCTTGATTTGATCTAGATCCCACTTCTGCGTCTTACAGGGAACACCAAAAAGTTGCTAGTAAATGATA
TATTAATTAATGCGGTATCAACTTCATAGTGCTTGTCATTAAAGTTTCTTTATATTACATACAACACTTTTTGGTAATATGTTTATATGTTAAGGTATATGATAAAGCCTTGTCAACAAAAAAGAATCAATTGACTTTGTGTTTGTCCAGGCATCCAGGCTACTGGAAGGTCAGAAGTGTTGCCCTTTGCCACATACACTGAAGGA
CAGCACAAAGAAAAAGAAAAAGTCCCAGAAAGCACAGGAGGATTAGAACGGACCTGCTTGGTGGGAGGGGCATACCTTGTGGCAGCTCCTGCCCATGAATGATAAAACCCCAATAAAAACACAAAACCAGATAGTATGTGTGTATTTTGTTTATTGACTATTTTTTTCATGGGCATGTATAGGATTTATGACAGGGCAGTAATGAC
TCCAATTTGAGTCTACTTGAATTTGAAATTAGTAATTATTTACTCTGCTCTTTTGAATTCTTAAATTAACATACAAATGTTTGCTATTTGTTTTCTGCAGGATAAAATATATTCATTTGATATATATAACTTTCTGTTTCTGGTATTATTCATTCCCATGTGAACACTTAGAGTACACCTATATATATGTTTGTCGTCCTATCCTC
CAAAAGCAGTACTCAGGACTCTCTCCTGAGCTGCTCAGAGCTGTTAAGATGCTCAGAAATGCAAGAAAGAAGTCACTGTTTCAGTAAAATCTCTAGTAATGATAAAAAATTAAATTAGTCTTCCCAAGCATCATGGATCATTTTGGACAAGATTTTCTAACTTGGCTGTCTTCGTTAGTTTGGAACCCACCTCTTAACTCCAGTGT
CCCTAAGATTGGTCTTCTGGGTTTGTCTTAACGTTCTGACGGTCTGCCCAAACCCCTGCAGCCAGATGTGTTCCCTGGAAATTGCTGGGCTTTTGAAGGTGATAAAGGCCAGGTGGTGATCCGACTGCCAGGTCATGTGCAGTTAAGCGACATCACCCTGCAGCATCCTCCACCCACTGTGGCACACACCGGAGGGGCCAGCAGCG
GGGGATGAAGGAGATGCTGGAGAGGGAGAGAACTAATGTCTGTTGTGCTCTGTGATCTGTTTGTGTCACTTTGTATCCTCCACATTATGTCCCTTTGTGCGATAAACAAAAACAAAAAATCGAATGTGGACTTTCGATTTTTCACAGCCTAAGCCTTGCAAAGATGGTCCCTGGGATGAACAGCTGGTATTTGTATCTAAAGCTCA
ATGTGAAACACTTTGTCAATCTTCTGTCCCATTATTTGATTTTGGTTATTCCTGTGATGATACCATTGGAGATTAGTAACTCATAGCAAATACGTGAAAGGATAAATAAAGAACTGTCAGGATTAAAGAAAGACATTGAAAAATGTCAATCAATCATGTTGAAAGCAAGCAATCATTTTGTGGGTAATTACTCCAAGTGAGTAAAA
AGTGTTAGCAAGGTGTGCAAAGGAGGCTCTGTTCTCTCTGGTAATAGGTGTTCTGGAGTGTTCCAGTAGGTTGGCTACTTGTCTTAGTTTCTATTGCTGTGATAAAGCATGAGCAAAAGCAACTTGGGAAGGAGGGATTATTTCAGCTTACTGTTTCACATCGCAGTCCTCTGAAGGAAGTCAGGACTAGAGCTGATGCAGAGGCC
TTGAACATCAATCTGATCATTGGGAAGGGGAGAGATATGTATATATTGTAAAGTATTGCTACAGGCAGCAGCTGACTCATGCCTTCAATGTCTCCACTTGGATAAACTACTTTTAAGAGGCCAGAACGGTTGTTGTAAAGGGTCAAGTTTCTTGGGATGAACCATTTAGACTACAAACTTGTAGTGATACTTGCTTGTATCTGAAT
TCATGGACAGCAAGCATTCTGTGTGTCAGCCTGGATGAGTGGAGCTCCTGGCAAGCTTGCCAGATTAAGCAGCCACATGTGTATCGTATGAGTGTTGTAGGATAAAAGATGTTAAAAACTGGAATTGAACTTTGTACAGAGGGATAAAGTATTTGTTGAATAGTTATTTTCTTAGTCCATATGTTCTGTTAGAAAGGCCCAAGGGC
AGCTCCTGGCAAGCTTGCCAGATTAAGCAGCCACATGTGTATCGTATGAGTGTTGTAGGATAAAAGATGTTAAAAACTGGAATTGAACTTTGTACAGAGGGATAAAGTATTTGTTGAATAGTTATTTTCTTAGTCCATATGTTCTGTTAGAAAGGCCCAAGGGCTTTTACCTTGGGTTAAAACCTGGCCATGTTGGAAGCCACTTC
ACATTAAACCATATAAAAAAATGTAGTAACTATTTTTTAATTCCAGGGTGTTTTTGCTTTTTTTCCTTAAATATTTTCTTAATATTTGTCAAATTAACTAGATAAATAAATAAATCTAGTATTAACAACAGTATGAGTTAAATAATTTTGATTTAATAAAAGGGATACTATGATTTCCAATGTTTACTGTAGTGTATCTGTACAGA
CCAGCACATTTGCAGTGTCTTCTCATTGAAACTGTCTGTCTTTATGACCACAGATTTGTCTCAAACTGTGTAAGAATAGAGATTGTTTTGGTTGTATCATGATAAAATTCTTACTTGAAGTATTTTATATTTATATATTTTTCATTTAAAAGATTTCGAAACTTCCCAAATGCATACTGTATTCACCCTGTCTCCATGGTTCCCTG
TTGAGTCTGTTGTCCTCTTAAACATGAAACATACACTTCTTAAGCTGAACCACGTAAACTTGAATTCTGTGCACTGGGAGAAAAGTGTCCTGTGTTTCAAGATAAAACTGTTCTAAAGGCTTCCAGGGTATTGATGGAATTTTTTAAAATAATGCAAAAAAAATAAAAAATAAAAAACTTTAAAAGGAAAAAAAAGAAAAAAATGC
CACCAATCTATATATCGCGGATAATTCCAGGTGGAATTGCTGACAGACATGGGGGCCTCAAACGAGGAGATCAGCTACTTTCTGTTAATGGAGTGGTAAAGATAAATTGTATTTCTATTTACTATTTGCAGTAATGTGTTGTAGCCACTTGGGGGTGCACTGGAACAATCAAATCAGAAGATAGAAGGGGGAAACCTTTTGAGATT
GTTTGGAGTCAGAATATTTCAGTGCAAAAAATAAAAAGAAAACAATGACTGAAACACTGATGATAATGATGATTGATATGGGAATTCTAAAAGTAATTCTGATAAAATTCTAATAAAATTTTAACCATAATCTGTTTCTATTCTTAAATGTTCTTTACAACTCAAGCTAAGCAATCTATCAGGACATTGACTGCCCTTCTGATATT
CCTTGAGCTGAAGGACCTGACTCTGTGTGGACGCAAAGGCAATCTGCACTTTATACGCTTTCCCACCCATGACATGCCTGCTTTTATTCAGATGGGCAGAGATAAAAACTTCTCAAGTCTCCACACTGTCTTTTGTGCCACTGGAGGTGGATCATACAAATTTGAGCAGGATTTTCTCACAGTATGCATCTTTTAGCTTATATACA
TATGATCCTCAATTACAAGAGTCTAAAAAGAAATGGTAGATTGGGATGACCAAGAACTGCGGCCTTGGGAAGACTGCCTGGGTGCAAATCTTGACTGCCAGATAAATGCCTCTCCAAACCTGTGTCTGTGTGTCTGTGTGGGTGCAAGCCTATATTGTAACCATTAGCTGCGAGTCTAGCTTGGAATTGTTGAAAGGGGGATAAAA
AATGAGAAGGCTCTGCTCTGCCCATGGAGGAAGACACAGCACAAGGGCACATTGCCCATGGCTGGGTACACTACCCAGCCTGAAAGATACAGGGGATCATGATAAAAATAGCAGTATTAATTTTTTTTTCTTCTCAGTGGTATTGTAACTAAGTTATTCTGTCCTGCTCCTCACCTTGGAAGGGAAGACCCAGCACAGAGCCTTTG
TTATCAGCCAGATTGTGGCTGAAAACCTTTATCCAAAAGGCCTGAAGAGTAACTTTGTCCACCTGTTCGTCTCTACTTTGCACTTCCCTCATGAGCAGAAGATAAAGGTGTACCAGGCAAGAAAACCTACCGATTTTTGATCATATGCCTGGGGTACTTTACTCAGTAGCTCTGGCCTCTGCTTTTCTTTCTCTGCCTTGAAGTGC
ATGACCCTGGAGGGATTCTGTCCTCCACAAAAGGAGTACTAGCCCTGCGTCCTCTCTTCTGACCTTGACTACATCTCATAGTAAGTTCAGAGTAGTTGGTGATAAATTAAAAATGGTCATTACAGAAGATGATTGTCGTTGTAACTGTCCACTCATGTAGGAAGTGTAACCGCTTTCCCAGCTTTTGGTTTTCATTGGGCATGTGT
GGAGTCCTCACGTTGTGGGTCTTTCAAGATCAACGGCGCTTGTCATAGGCATGTCCAGATTTAAGTGTTAAACATCTTATTTTCCACTGATGAATCTCAAGATAAAGAGTCTAACCTCCACCCAGAAGTCGGACTTCATGTTTCTGAATTGTTTGCTCCCTGACTGGCTACATTTCGGGGGGGGGGGGGCAGGCCTGAAGCTGGGA
CAGTGTCCCTTGTGTCCACTGTTGAAAAAATGAAGTTGGCCAGGATAAAGCGATGGAGGTAATAGTGATTGTACTCTGACATGCCAGTTTTATGAAAACTGATAAATACTTGTTCCTTTGTTTTGAGATAGGGTCTTTCTATATAGCTTTGGCCGTCCTGGAACTTTCTATATAGACCAGGGTAGCCTTAAACTTACAGAGATCCA
CCTGGTGATGTTCTTGAACAAAAAGAAACCATGGGTCTACTTTTGTTACATTCTCTTGTTCTTCATAATAACTTTACCAGAAGGAAAAAACAGAAATGGTGATAAAAATAAAAGATTGTGTCTTCTCAGGACCAATGCACAGTTCCTAGACTGTTCAAATACTCCTCCCACCTCACACATACATTCACTCTGTATTGCCCCATCCT
CATGGTAAATTATATAAATATTTATAAATATAGAAGAGACATATGCTTATATAAATCCATTTTTTTCTCATTCTGCATTTGTAATTTCAAGATTATAGATGATAAAATTCCTTTTCTATTGTGTGCTTCATGTACACTTGGGCATTGCCTGTCTTCATTTTCTGAACACATGTTCTTGGCATGTGGTCCCTAAGAGTAGTCCTGCC
TTGAAGAATGTAGAGAGTAAAAAAACTAAAATTAAAAAAAATAATGCATGTGATATAACGGAATATATATGTGAAAGAGAAACTGTTGAGTAAGCTTAAAGATAAATGCCAGTCCTATCAAGTGACCAAAGCCTTGGTTATTTATAAGATGTATTTCTGACGCATTGTCTACATTTTTAAGAAAATCAGTTTGTTCTCCAGGGAAA
TTCACTAGGACTTGTGCGGTGTTCTTGTCATCATAGAAGCCTGGCCAGCGTGGAGCATCTTGGAAGATAAAAATGCTTTCCTAATAACTTGTGCTGTTCTGATAAAGGCTGCTGTGATTACCAACTTTGGTTTTTATTCCTTTTTCTCTAAACAATTGCTTTTAAAGAATAAAATTTTCCTACTCTGAGCCATAAGTCATTAATGA
TGTTGACATACTCGTTGCCTACTTTAACAACTGTCAGAGAAACGTGATGGGGGTAAGGAGGTACTTTTTAAAATCGTTCATAGACTTCTGTAAAATGCAAGATAAATTAAAGTTATTATAACAGTAATTCTTTGAAGTCGATCTGTCCTTCAGTTTTCTTTTCTACAATAAAGTGTTCGTTAAATTTGGTTAAAAACAAAACAACA
TCTGTATAGTTGATGGTTCCTGTCACAAGCCCAGGTCACAAACAGATTAATTTGTTTTATAATGTTTATATGCTATTTAGAATGTTAACAAAGGAAGGTGGATAAAATACAGTTTCTACTGCCTAAAGAATTTTGGCTCTATTAAAATGTAAGTGTGTGGCTGGAATATGTGCATGTATGTGGCTGACATATGTGCATGTGTGTGC
ACAACTACTGGTTCCAAGTAGACGATGAAGGAAGATACAGTCCCTTATGTATATAGCTTTTTTTTCTCTTGAGAATTCATCTTGAGTTATCTTTTATTTAGATAAAATAAAGAGGCAAGGGTCTACTGTCATTTGTATACAACTCCTGTTACCTTGAAAAATAAAAATGTTAACAGGAATGCAGTGTGCTCATTATCCCTAACTAG
CTTACATGTCATGAGACCTGACCTTTCTATTTCTCTGACTTGACCAGCAGGGCGGGTCCCCTGAAGATGGCAAGGCCACTTCTCTGAGCCTCATCCTGTGGATAAAGTCTTTACAACTCTGACATATTGACCTTCATTCCTTCCAGACCTTGGAGAGGCCAGGTCTGTCCTCTGATTGGATATCCTGGCTAGGTCCCAGGGGACTT
GGTTTAGTCTGTAGCACATGCGTGTCATTTTTATCTAACTTGTGATATAGAATTAAGTTTTACAGTAATATGCTACTTAATACTAGATTGGTCTAAATGGGATAAAAGTCATTATTTTACCCAGACTGAACAGCTTTTAATTACTAAGTACAACAGTTTTTACAGAATTAAAATACTATAAGCAATATAATCAGTAATTAATCTTT
GCAGGCACTTTTAATTACTATCCACTACATTTAAATAATTTTGTATTTTGTGCATGCCCTTTTGAACAGATACTTGTTTTATACAAGAATTTTTTTATAAGATAAAACTTAGCTTGGCCAGAGTTATGTCTGATTGAATTTTTATTAACTTCTGGGGATTAGATGCGGTTTTTCCCTGTGTAGTAAAACCCAATAAAGAAAAAACT
GGCAGGGTTGGCTATGTTAAGATATAAAGGTTTTCTGAAGCTTTAGTTTACATGTAAAAAGCTAGTCCCTAACTGGCTGGTGGCACAGGTGACCTGGAGTGATAAAGAGCTCTGAGCTGGAAAATGAGTGTCTGGCATTACTTCAGTCATGTGCTTTTTCTGGCTTGTTTCCTCAGATGTGTGATCGGCTAAGATTCCTCTAGGCT
TGACTGTCCCTAGCCTATCCCAGGTTCCAGAACTACAGGCCATAGTGATGAAGTGCTTGACTTGCTACTCATAGTATAGATCAATTTTATGTAATTGTTTGATAAAAACAAGTTTTAAAGCTTCCTGGCAGATGGTGACTTAGTATTTAATTTTTTTACCTCATGCAGCCTGGGGAGAATTTGCTTCTTTGTGCATAGACAGAGTA
TTAAGGACTGGGGTGAGGCACAGAAATCTGATTAAAGGTTGAAATCAGTGTTTCAGAATTCAGATTGCCTCAATTTTCCAAAATGGTCACTAAAGCATCTGATAAAACCCAGAATTCTTCGGCCAGCTGTGTGGATTAACAGGCCTGTCACAACATAAAAGGCTGGCATGTATATTGGCAGGTGGAGATTGTCACTGTAAAACTTA
TTTGCCAAGACTATTTTGCCAGCACCTACACTTGTGTGCTTTAAAAGACAACTACCTGGGATGTACCACAACCATATGTTAATTGTATTTTATTGGGATGGATAAAATGTTTGTGGTTTATTGGATAATCCCTAGATGGTGTGTTACGTGTGTAGAATATAATTTTATGATAGTAAGAAAGCAAAATTGAAGAAAATAAGTTTAGT
GTATAGTTAAACTGGAAAATTTTAATCAAGTTGTTTTTTTCCTATGAAGATGGTTGATTTTAGAATTGAATTGTTAATGTACCTCTGTACATTTTACTTAGATAAATATCAGATAGTGTTATCATGTGTTTAAATGTTATTTATTTAGCATAGACATTAAAAATAGCTCCTGGGAAACGTCTTGTCTGCGTGTTGTATTTTAGATG
TGTATTAACTGACCGTTGTTTTGTTTGCCTTTCAGCTGTGGTGGATCTGAATGGGAGGTATTTTGGTGGACGGGTGGTAAAAGCATGTTTCTACAATTTGGATAAATTCAGGGTCTTGGATCTAGCAGAGCAAGTTTGATTGTAACTTAAAGTCACCTCCTTGATCCTTACATGAGCTACAGACTGAACAATGACACAGGCATGGC
AGAGGAGCGAGTCCAGGGTTTCTTATTTTATAAGACGGATGGTGGAGACCAAGTTCCACGCTTTTTATGTCCCAAATCTCATGAGGATGAGAAGTTTTTGGATAAAGAATCTAAACAAACCACAGCAAAGTCTCAGATTGTGCCTCCCAGGAAGGAAGGCGAAGCCCATAAGGACTCTAAGAACAAACCGGGGTGTTGGGAGTCAG
TTAAACACCTGTCTAATGCCTCAGATGTACTTTCTATCTGCAGCCTGTGTGCCGGTCTCAGTCATGTGTGCCCTCTCTTTGCAGGGTTCTCTCCTACCTGGATAAAGGGACCTTAAAGCTGCTGGCTGAGAATGAGCGGCTGCTGTGCTTCTCACCTGCTCTGCAGGGCCGCCTTCGGGCTGCTTATGAAGGCAGTGTTGCCAAGG
CACAACTTGGGGTAGTACACTGTTATTAAGATTATAATTGAAATTCTTAGCACGTACCACCTAGCATATATAACTTGTCCAAACCAACTACTGCTGTGCTGATAAATCTCTTTTTTTTATACAAATGAGATAGATTCAAGGAGCTTTGTTACTTGCTCAAGGTCACCAGCTAATAATTAAGTCTCTAAACTAGATGTGGTGATATA
GTCTTGAAGAGAACAAGTTGATGTGCTTGGGAGCCAAAGAGTAAATCAGAGGACTTCTCTGCAGTTCTCATTAGCACCTTTAGAAGTGAGGCTGCTGCTTGATAAAGTGACAGCAAAACCAGAGCATCCTTAAAGTGCAGGAAGTCTTTGCCGTCGTTGTTAAGCATGTGTTTTAGTCAGGTCAGAAACATCAGGTACCACAGCTC
TAAATGTAATCAATGTGGTAAATTCTTTGCACAAAGCAACCATTTTGTACGACATAAAAGAACACATACTGGAGAGAAACCCTATGAATGTAATCAATGTGATAAAGCCTTTGCATGTCAAACTAGTCTCCTGTATCATAAAAGAACACATTCTGGAGAGAAACTCTATGTCTGTAATGAATGTGGCAAAGCCTTTGTACTTCAAA
CCCAGCGATATCCTTGGATTGGTCAGGGTGCATTGAAGGCCGACTTGGCCAGTGGTGGCGCCGCACTACTGAGACTATAGAGGTTACCTAGGGCTCTGATGATAAAAAATTCTGGCTTTGGAAACAAGACCTGGCTCTACATTGACTTACCATGTGACACCGAACAAGTTACTTGGATTTTATGGGCCTCAGTTTCACCTATAAAA
ATAATGGTAATGACACTTGGTAGAGCTTAGTTAACGTAATGTATTTTTATCTTGATATACTATATAACATCTTACTGGTTAAATATAAGCTAGCTCTCTGGATAAAAATGCAGGTAAAATTGAAAATAGAGATGTTCATTCTGTTTCAAATTATTTTTACTTAATTTTGTACTAGTAATGTCCAGACCAAACATGTATTTTATTAG
CCTTCCTTCCTGTCCATACAATGAATTGCTGAGCATTTTGGAAGTTGCAACAAGTGTGTAACAGGCATGATATTTGTAGAACTGTTGGTTTCTGACCTGTGATAAAAACACAAATTTGAATGATGTAGTTTGGCTTCTGTTTGCTTTGAAATATGCACAGTTGTGGTTTGTGGTTAATTTGTAAAATTGTACTAACTTTGAGAACA
TGGGTACTGCTAGCTGATGCTGGCCTCATTGGAAGCCGGCAGCTAAGCCGGCTTAGCCACCACTGGTTAGGTCTGGGGAATGTGCTGGCATGTTCACTCTGATAAAGGCAGATTTTGGTATAGTAGCGTACTTTCCACCCTTGGCTGCCGGTTCCTTTGTGGTGCTGTGAAGGCCTGGCTTACCTACCACGGTTCTTGCTTCTGGA
CCAGCCACGTCCAATGTCTATTAGCAGTGCAAGCTGCCTCCCCATCACCACATCTGTCAGTGTTGGCAACCTCATTCTGAAAACTCACGTTATGTCTGAAGATAAAAACGACTTTTTAAAACCTATTGCAAATGGGAAGATGGTTAACAGCTGAAAGGAGGCTCAGCTTTCAAATCTGTGACCACACCATGGAAGCATTTACACTA
TAAGAGCTCTACACTTTTCCTACATGTACCTACAACTACAGCAGTTCATCTATTTCAGGAAGTTGAATTCTGTTCATTTGTTCTCTTTAAGACCACCTCAGATAAAAGGCTACCTTATTGTACGTTTAAAGTGTATTATAACAGTGTGGTAGTTAATAAAACACTATTTTTTTTTTCTTTTGAGTTTGTTGTAGTCCGATGCATCT
GTACCGGAAACAGATGTTACAGTTAATGGTCGCTAAGAAAGCCGTGGATGCCGAACCAGTTCTGAAAGCTCACCAGTCTCACTCTGCAGTAAGAAACACTGATAAATAAATTGTAAATAAACTGAACTGAAATCGTGGGGTCGTTCCTTTGTTTGCAGAAAACAGTGTTCCTCTTTCTGCATATTTTCATAATCACTCTGAATTTG
CCACAGAAAGCGGCCATGACAGCTGCCTGATGGACTACCATACTTGGTTATTAGAAGAAACCACCCCAAAGCCTAACAGCAAGCCTTCCTTACGTTGAGCGATAAAGTATTAAAAATTAAACCTGCCCCTGTGGTTTTACTGGTCCTATGTGTGTGCCTCAGCTCAGAGACCCAGATTACAGGAGAGAAGATGCGAGCCTGCTTAT
CTAGAATGACAATATTAAGGTACATGATTCACACCTTTTTTAAAATGTGTAACAATTATGGAAATGCATATTACTGTTAATGTCTTTGGAATTTTAAGTTGATAAAAACTATGAAAATGGCCATACTTCATTATGAAATTGAATCGTCTCCCAGTGAACATGTGTAAGGTATGACTGATTTATCTGTACATCTTGTATCTTTTTTG
CATCATTGTTTGTCTGAATGGGATGTAAAAGGGACAGCACACACAGTAGCCTTCCGTACGTGTGAATTATGTTATGCTTTTGTATGACCTTGTTATATTTGATAAATATATGTATATATCCACTTCTTAAATTATTTCAGGTTCTTATGGCTTATCTGACAATATTGCCTCTTAAGATGTGATCTCCAGTGTAATTAACCATTAAC
CCGAAGGGTAAGCTGAACTGTGGGTAGCAGAGTGGAAACCATTGGCTGAGAGAAAAATGCTCTTTAAGTGGTGGTTGTTATGAATTCACACTGATAACTTGATAAAGATCCTTATAAAATACATACGGAATTAATAGCATTGCTCTTATTATGTACGTCAAGAATGTATAACCGCCTGCTCTTGTTGTCACAGATAACTCCCTGTT
GAGAACTGTGAGAAATAAACGATGTGGATATGTTTGTTTATATCATAGAAAGCTTGTTGTGGATTCCTTTGGGTCAAATTTTGATTTTTTTTCAACAAGTGATAAAAGTAGAATTTATTATTTAAAAGTCTGTTTTTCATCTGTATTTGCTTTCTGTTCTTTATAAAGGGTGAAGATGTATTGTGTTAGTGTTCTCATGTAGCGTG
TAGGGTCAGAATTACATGTCCTCCACATTCGAATTTCAAGATCGTACCCAGTCTTCCTTCTGTGCATTGTTTCTTCATATGAAAATTACTCTGTACTTGAGATAAATTCATTATGTTGCCATTCTACTTCTTCTGCGAGTTTTTATCTTAGCCACATATAATTCCCCCCCCCCCCCCCCAGTTTGTTGTCATCTAAACTTAATGCA
TCTGCCCTAAGTGCCTAACGAAAGGTGATACCAAATATTTTAATCAGAAACTATTTTTTAATATAATGATCTGGTAAGACTATCAGAATTGTACCATCCAGATAAAATTGTGGTGCTTTTAAAGAAGAAAACACGTCTGTGTCTATATGTATATTAGCTAAAGAACTGGTTGTTTAAGATTGCTTCTTTATTTATAAGTATCAGAT
ACACTGTTTGTCTTTAACATTATGCTTTGAATAAACTTTCTGGAAAACTTTTCTGTTGCACAAGCTTCCCAACTCATGTAAGACCTTATTTGTTAAAGTTGATAAATAAAATGTCTCCATAAACTACTGTAACATCTGAGAGCCGAATGAGTTCTGCTACATTGAAAACAGTTTGTCTACTTTTGGTTATTTATGAACAAGTCAGC
CAGGCAAGGGAGGGCAGGAGGGTGCTGGCACTCACCTGCTGAGTGGAGGCACTGTCGCCTGCTCGGCTCCCAGTGAATTAAGGTGACACACAAGTTCTCAGATAAATTTAATGAATAAAATATATACTGAAATAGCACATAAAAATTAACTTCCACGTAAGAGATTGTATAGTTTACATCCTTCCCACACACAATGCTTAGGCAGA
CCTTTTGGTCTGTGTACCCTCTGAGCTGGGGACTGTTGCCTCTTGTCTTACTTTATGGAAGAGTTTACATCACATAGAAATGAACTGTTCTTGAATGTTTGATAAAAACTCACCTATAAAGCCATCTGAGCCTTATGTTTCTTTGTGGACATAATTTTGTTTTGTTTTGTTTTCAAGACAGGGTCTGTTAGGTAGCTCTGCTGCCC
TCAAGATTGATTTTGCAGGGCCAGCAAGATGGCTCAGCAGAAAAGGGCTCCTTTTGTGAAGCAAGCCTGACTATGTGAGTTCAATCCCTGAGATCCATGTGATAAATAAAGGAGAGAACCAACTCCTCAACGTTGTACTGTGACTTACACACACACACACACACACACACACACACACACACACCACAATGAAATGCACAGGACTA
GGGGAGCCTTAAAACCAAGGCTGTGATGGAGAGGGGCATCTTTTGTCAGACTATCAGACTTGTAGGACTGACCTGTATAAGTAGATCTACCTCTTGAAGAGATAAAAATGTATATATTTTTGTCATGTTGCCATAACTTACTTATTGGTATACTCAATTACACAGGTAAGAAATAAAGAAAATTTTCATTTGTACCTGAAAAATAC
TAGTAGAGGTGCATGCCTTTATTGCTTTTCAAAACAATACAACTGTGTTTATTTGTGAAACTGAAAGTAAATTGCATTTTAAGCCATATACTGTTCCCCAGATAAATGCTCTGTTCATTATTTACAACCATTTGCTTCATTTAAAACCATCCTAGCAATAACAGAGTACTTTTGTTTCCTACTTTAAATCCTTGTCCTTTTCATTT
TTTGGGGGTGGGGTAGAATATATGGTTGAATATTTCTTTGATATTATTTTCAATCATTTGTTTTCAGTATTAAAAATTTTGCACCATTTCATTTTTAAGTGATAAATTATGACTTAATGTCTAAGGCTTGATGCAGATGGTTTGTGAACACTTGTTTTCTTCCCAGCTTAACAAAATACCTTAAGAATAAGACTATGAAAGTTGGT
GTGTAGGCTGTCTTTCTAAGACATGACACAAAGAAAAGCAAAGTATTTACAAATCATTTTTATAGTGGTTACAACTCAGAATAATAGTGTGGCTGTATTTGATAAATAAAAGCTATCATTAAAATTTCACCTGTTTCATTTTACTTTGTTAGTGGTTCCTGGAAAATAAAAATTAATTTTGTGGCCCCCAGTGTAATCTTTCTGGA
AAAAATCTTCCCTGAGAGTAAGTGAAACTCAATAGTTAACTGGACTCTTTTTTTTTTAAACCTCTCCCAAACATGATGCCGAATTTCCCTGTGCTTAGATGATAAAGGAGAAATACATTTGCTTAACACAATCTTGAAGACAGAAGATGCTTTCAGATTAAGCATTTTATTGGAGCTGGAAGAGAAGCACAAAAAGGGGGGAGGGG
AGGCCGAAGACGAAGCAGGAGTCCAGACCGGAGACGCCGTTGATAAATCCTCTGTCGACTGGGTGGTCTCTCTACAAGTCCATTTGGTTATGCTGCCTTGGATAAACAGGGCTAGGGCGGACCTTGTGTTTATATTTAATTTCTTACCCTATCTACTTGGCATTGCTTTTGAGTTTTAGAAAAAAATAAATGTTCCATTTTGTTTT
AGCCTCAGCCCTTTTTAGGGGTTTTGAGTTTAGTTACAGATATTTGAAGCTAATATTGGTTATGAATATTCACTTTTTGCATATAGATTTTCCCACTATAGATAAACACTTAATACTTTCCCTATCTGTTTGTATCTTTGTATGCTAAGTGCAGTTGAGTATTATCTGGCTAAACATTGCGTCGGTGTGGAAAAAAGATGACCAGA
CCTTCAGCCTAATAAATACAGAAGTCTGAATGTTATTTAAGCTTAGACCACTTACGTTGGCTCATCTTGGCTGTGTATTCTCATGTATGTACTGATTTCTGATAAAGGCTTGATGACATTGTAACGGGCTTTTTGTGTTCAGTTCAATAAAACAGTTTCTGAGTCTTGTCTCAAAAGCGTTCGGTTCTGAGTCGGGAGGAAGTTAG
GGTGACTGTGCTGCTTTCACTGGAGTGTTTGCAGAGCATCTCTCTCTCCTGCCCTTTGACTTTGCTTGTTAGAAGATCGCATACACTTTGACCATGGTTTGATAAACAATAAATTCGTACTTAGTCTTTGCCTTTTGATGAGTATGTTTAACCCGTTTACATTTGGATGGCTTCCTGACACTTGAATTTGTTAGATTGCTCTTTGT
ATCTCTCTATATTCTACATATTTACTTTCATGCAATGTACCTATTAATCATGGCATATCCTGTGCATTTTAAAAGATATATATTGCCAAAAGAAGTTAAAGATAAAATAGTTGCAGATTCTCATGAGACTTTGTATGTGTTTTCTTCTCTTCACTCATTTTAAAATGCCATTTTGCAAAGTCGAGATCAGTGACAGAGATCCAAAT
CATCGCACACAGAATGAATGGAGACAACGTGAAAGATTAGGTTTGCAGCCCGTGTTAATCTCAATGCACAAATATTTTGTCACTGGTTTACAAACATTTTGATAAAACCTACAGAAAACAAGCGCAGAACTGTTCTGATTATGATTAATAGTTTACCATTTGTTCACACTGAAAGTTCCCATTGTTTTAATACCTGCGTTAAAAAT
TTGTTTAAGTATTTTATGAAAACAAACGTTAACTTGTAACGCAAAGAGGATTTTTTTGGGGGGGGGTTGAGGGTGTGCAGAGCTTGGAATGGGTGCAAAAGATAAAAATTCTGCTAACTGTAACTTGAGAAACTCTGGTTCTTATTTTACTAATATGTTGCCCTTGTAGAGAAATAAGCACTGTTCAGCCCATGTCAGCAGCTGGG
TGACTGGAGTTCCAAGGTGGGTCCTATACTTCTGGCAAATCTGCCTTCCCTGGTGACTGTACCCCAGGCCATGTTGTCACACCCTGTTCAACACAGCCTTGATAAACTTTGTTTTTGACTTAGCCTAGGAATTCAGAGTTAAGTGGGAAAAACTTACATTCACACCCATCATTTTAGTACTTGGGAGGCTGGGCCAGCCTGGGCTA
AGACCTCCCAGCACAGTCAATACCGGAAGAGCCTGATGTGAAAGGGGGGGCAGGTCTGAAATTTGGGGGGGCACAGACTCTTTATCTCCAAATGTTGCAGGATAAAGCTTTTTTATTTACCTCAATCCAAAAAAAAAAAAAATCAAATTCATTGCTTTTGCTGCCGCCTCAACCACTGTGGCTTTTTCCGACCGACTTCCCATGTC
CTCAAAAGAACAAAGTGTTTAAAGTGTTTGTAGAAAGTACTTAACATCCCATCAGGTCAATACTCAGCTAAAAACTTCACACTCTGCACATGTCTTGGCAGATAAACTCCTTTTTAAAGTTTAATCCTTTCCTTAAATGTATGAGAGATTTCAGTCATGAAGTTGGATATTTTAATGAATTCCTATGTTTTGCCACTATGGGAAAA
GTGTGTGTGTGTCTATGTTTATTTCCTACAGAAGAAGAGGTAGCTTTGTGTGTTCAGCTTGTACCAACCGTCTTCTTATTGCTGAGAAATGGCCACTATTGATAAACCTTTCTGTTTTAAAATGTAGTGGGGAGGTTATGTTTTGATCTCCTCTGGCTTTAATTTCTAGTGTCACTTGAATATATCTGGTAGCAAACCTTGAAGCA
CCTATAGTCTTTTTAATAGAATGTGAAGTTATTTAGAAATTCTGTATAAAATTATAGTAAGCGTATACCTTGTGGCTTTATTGAAATAGAATTCTCATAAGATAAAATTCACACTAACCTCCCTCATTTTTTTGGTACTGTTGACTGACGTCAGAGCTGCGTGCACACTAAGTGCCTCCCACCGTGGAGCTGTGCCCAGCCTCCCC
AACAGTTTGCTATAAGAAACATACCAGGTTAGCCACCATTAGCATCTATATCTACTTTGTGTTTAAAAATCAACTGGTAATTCTGAAACACTGTAGAATGGATAAAAATTATTTTGTGATCATAACTCTTTGTTGAACTAGAGTATTTTTGCAGCATTCCTTGTCATCAAAAACATGGTTAAACTTTAAAACTAGAAGCAGCAGAA
GTCTAGATTAAGGAAAGATGCCTATATGTAGTTTGTTTCTCGTGGTTGAAAACAATTTTGTCTTGCTTACAGTATCCAAGTTGAAGTACAGTTATACACAGATAAATAAATGCTTTTGGTGGTGGCGGTATTTTGTTTCAGTGTACTTTTTAAGTGTGTGTGCGCTCGCATGCATACACACACACATATACACATTGGGAACAGGA
ATAGGTGTCCAGTTCATCTGTGGAATCCAGCTTCTTCACCCACAGTTCTGCCTTTGCTGACCCCCCACCTCCCACAGAAGAGGCTTTTGTCAGCGTTAAGGATAAAAATGAGCACTTGAGTCCTCACCAGTTTTGACTGAAACACTGAATTTCTTCTAGACCTGCAGCTTTTTAAATGGGGTCTTGTAACAGTGGCCAACTACATT
GGTTGCTGGGATTTGAACTCAGGACTTCTGGAAGAGCAGTCAGTGCTCCTAACCACTGACCCATCTCTTCAGCCCAAATTTGTGTATTTTTACTTCTTTTGATAAACTTGAGCTTTCAGGAAGAAAACTAGCTGTCTGATACTTTTTTTTTCTTCACTTCTGTATGAATTGATCATTATTTGTAAATGTGTTTAAAGAAAGGGACC
TGGGGAGAAAAGGCAGACAGTTTGGAGACCCCTGAAATGCAAACAACCCACTCGAGATTTGCAATTCTTCTAAAGCCTCATCAAAAAAGCACTTAACTTGGATAAAGTCAAAGGCAGTACGTCAAAATGCGTGGTCTAGAGTCAAACCTGTAGTCTTTGTTGTTGTTGTTGTTGATTTGTGCTGTCCTGGAACTCACTCTGTAGAC
TATTGTGTGTACCCCATTTGTACTCCCAATAACCTGAAGATTCCATGTAACTCTTATGTACGCGCATGAATACTTTAAATGCCAACCTTTTCAATCATTTGATAAAGTCTTTGTAGTCACTCAGTCACCTTTGGTGTCTGTGTGTGTGTGTGTGTGTGTGTGTGTGTGTGTGTGTTTCGTGGGAGAAGGTAAGCAACTCTGCAGGC
GGAAAAAAGAACCAAAGAAGGGCAGTTCAAGCGACCAAAGGGTGGGTGGAAGGTGCTGCAGTATGAATACTGTACGAATATTTTGACTCTGGTCTGAAAAGATAAAAGAATTATCGAAAACTACATGGAATAATTGAAGTCCCTTCAAGTTTGAAAGTAAGCATTTTAGGACAAATAAAAGGAAATTCAACTTTGTACTTGTGGAA
CTGGCGCCTTTTCCAGAGTGACTGACTTAGAGGAAATTCCATTTACCTGTAAATTTTTTTTTTGGCACTTTCCTACTGAAGATGCAAACATGTTTGTCTTGATAAAAAGTTGGATGACGTGTGGAAGATTCAGATTCACGACACTCCTGTCTGTCACCGGCTCCAGACCTCAAGGGGAAGCTCTTTGGAGGCCCTTGGTGCTGCTG
TTTGTAGGCCAGACTTCACCTTTTCAAAGCTGTCCGTTCTGTCTTAGCCAATGGAATGAAACTTCTTGGAATTACACCTGTATGTAGAATGTAATTTCTAGATAAATATGTTTTTTATGCAAATGAGTTCTAGTTGTTATCAGATACCTTGCTGTTCAGAATAGAATTTAAAGTATTATTCTGTCCCAGAATGTGTGTAGTAGTGT
CTGGCTGTGTGGCCACTGGATTTTTAATCATGTGTTTGAAGAGGCTCCTCACATATCACTGTGATTACTAAGAGATTGGGGGAGTATCAGCTTTTATTTGGATAAATCAGAATTTTTATCCCAAACTGACTTTGTGGCACCTAGCCATAGTCTGGTTGTCCCATTTGTTCTGGTGGGCCTCACCTTCCTCATGAGGAAAGACGTGA
ACTTGCCTCTACATGCTATCTCGGATCTTTGAAAGCCATTAGTGGCAAGGACCACATTTTATGTTGTCACCCACAATGCCTAACTCACTGAAAATGCCCTGATAAAACATATTATGGTTTAAAAAAAAAGCTTGTGTTAAGTAATTGCCAAAATACATGTCATTCTGGGTGTTAATTCATGCTTTGTACATTCATCTGTTTGTGAA
ATGGAAGTGTTTAAAATATTGTGCACATAGGTACTTTATAGCAACTCAGACTGTCTTTCTTTGTATTCTGTAATACTAAGCATGTATGCCATTCCGTTTTGATAAAGAGTACATCTCTTTGAGATGTGTGGGTTTATTTCTTACCGAAGCCTTCCTGAGATCAGCATTCTCTACAGCTGTGTTATAGATGATGTCACTGTATTGAA
TCAAGTTTGGAAAGCTCTGATCAGAGCTCCCAGCAGCCTCAGTAAGCTGCCTAGACAGTAACGTCTGTGTGATCTGTTTGTGCCTGTTTCCAAACCCTGGGATAAAATAATTAAGCTTAGCACTTCTTAATTCATTGGGAGCAGTAATTGTCTCTGTTGGAACTGCTCTATCTCATTAACCAGAAAATACCTTTATAATTGCCAGG
TGGTGTTTTCTTTGCTCTTTAGAGTGTGACTTGCTGGCGAGCCAAGTTTATGGAGGCCTTTTTTTCCCATGTTCTACGTGGAACCATTGATGTGTCTTCTGATAAACGTCTTTGTGATCAGCGCTTCTCACCTCTCCTGCACAGCTCCCGTCATGTCCGACAGCTAACCATCTGCAACATGCTGCAGGGAGCAACTGAGCTAGTGG
TTCCTCTGAAAAAACTGATTTAACCACGTCTGCCAGGGAGGGATCAAGCCAGAGGTTCAATTGTGGATCCCTGAAATGGTGGTATCCCCTCCTGCAAGGAGATAAAAGGGTTGTTGGCCTAATGACAGCAAGGCTGGCTGGTCTTTGTTACACTGTGAACAGTCCCACACTGCGCCACTTGGTTCATCCAGGGATAGCAACAAACA
AAATAGGGTTTCATGTGGTGCAGGGTTATAAACCTGCTTTATCTTTTAGGATTATTCCTAAATGCATCTTCTTTATAAACTTGACTTGCTATATCAGCAAGATAAATTATATTAAAAAAATAAGAATTCCGAAGTGTTTAAGGAACTCTTCTTTCTAAATCACAGACACCTCAGTTAGCGAGAATTAAGGAGCGGACACTTAAGAT
CAGAAGGAACCCCTTAAGCCTTAAAGACTTCCTCAGGGCTGTTTCTCCAATGCTATAAGAAGGAAAACAGCTCAAATCCTTGCCAAGAGTCACACTTCTTGATAAATGAGAAGCAAAGATTCAAACCCAGCCTTCTTTGCCTGGAGTGTACCTTGTGCCATGGTCTATCCTTGCCTACGGCATGAGGCAGGACAGTATAAGGGATT
GTCCAGGGGACGGGCTGTCTGTCTGAACGATATGCCACCTTCATTCAGACCTATTACTGTCGAGACCTCTTCAGTCTTGACCTCAGAGGCCTGAGTTTGAGATAAACTGTTTTTCAAAACAAAACAACAAAACTGGTCTTCACCGGTTGAAAGCATCTGTCTATACCCTATGCGGGGTGGACCCCTAGAAGGGCCTCTGGGAAAGA
TGCCCTTGGCTCCTGTGGACCTCAGAGACTGTCCAGTTGCAGCTTCCGCCTTTCGGTCATACTGTGTTTATACGGTAACATTAGCTGATTCCACTGTGTAGATAAATGGTATCTTTTTTAATTTGTAAAAGTCTATTTTTATTTGGCCCTTTGGAAGGTGGACGTTCTTGTGGTCACTCTTAAGTCAGAATAAAAATGTCTGCACC
AACGCTGCCTCCTGTTTTTCTCATAGGTCAAAACTCTCTCGCAGATGCCCGAGCCAGCCAAAGTACTGAGCGTTCTCCTGAGCCTTGCTCACCTTCGACAGATAAAGAAAGTGTTACCTCTCATTCTCTTTGTGATTCTTGACAGTTATTCTTGTATGTAATCCTGTGGCTTAACGACTTTTCCCTCCTCACCCTGCACTTCTCTA
TTTAATTTAATTTCATTTTTAATTTGGTGTACAAGCTGTAACATTTCATCTCTCCAATTGCAGCACACTGATTTCCTCAAGTAGAGATTCTCTTTTGAGTGATAAAGTTGCAAAATGCTGTCTTCATTTTCTGTATTTAAATTCATTTTGATTTTTAAGAATAAAGTGTAATCTGTGTTTTCATCTTTTTAAAATTTAAGTTTAAT
AAAGAGAATGGGCCAGAGCACACCAAGTCTGGGGCTTATCGCATGGCCTTTTACTTTCTATGGGGAAAACAGACCTACCACGTGTCAAACTTTTTAATGTGATAAAAATAATACTCTTTAAACATTTTACTAAGTGACTTTTAAATCCCAGTTTTATTAAAGACAGTGTCCCTTGCTTGTGCAGCCTTCGTCTACACGAGTCACCT
TGTGTCTCCCGTTTTTTATCTTTTGTCATGGACAAGTATGAGGTTTGACTTGATTTTCAAGTCAACTAGGTTAGAATTTTTGTCTCAGTGGATAGAGGTTGATAAATATAATGCAGTTTGCTTAGACCTATTTATAAATATTGTATGCTTGCATAGATAAGAATTTACAGAGGCAGGCAAATCTCTGGGTTCAAGGCCAGCCTGGT
GTGTGCCCATGGCCTGTTCCATTCCTCAGTCTGAACAGTTCAGCCCCAGTCAGACTCTGGACAGGGGTTTCCTGTTGCAAAAAAAAAAAATTACAAAAGCGATAAAATAAAAGTGATTTTCATTTGGGAGGTGAAGAGTGAATTACCAGCAAGGAATTGGGTCTTGGGCCCACACGGTTTCTGTCGTAGTTTGGGGTGGTGCAGGT
ACAACAGCTTTCTAATACATGCTTTGTTTAATAAAATAGGAATACTGTTCCTTGTAACTGTGTTCTTCGTTGGAAGTCAAGTGCATAGCATTCGGACTTGGATAAAATCTTGTTCACCTATCATCCCCTCCATAGCTTCCTTGACATTGTCAGCTGATCCTAAGTGAACGCCTCCAGCAATGGGGGGTTCAGAACTCATGGAGAGA
GAAAAGTGCAAATATTTTTGATGTAAATGTTGTGTTCCCGTGACTTTTCATATGCTGATTTTATGTTAATGTGATCACCTGTGATATTTAAGTGACCGCAGATAAAGATTTAATTTTCAACCTGAAGACGGCAGGTCCTGTTTCTATTTTTAATATTGAGACAGTTTTGAAAACAGATGTCGTATTATAAATTGTATTTTTAAGTG
CCATAGCCAGTGTGTGCTTCCGCAGTGGGGCACATATGTGTGTGTACATATGTGTGCCTCTGTGTCTACACTTGTGCACACACATACTTTCTTTTCTTTAGATAAAAATGATAAATACTAGGTGCTTTTGAAATTTTTTTCTTTTTCCTTTATAGTTTTGGGAGAGGGTGGATCTTTTACTTGGGGTAAAAACAAGAGTGCCCTTT
GTGACAACCAAAAGACTAGATTGTGCCTAAGCACTCCTTCTGGAACAACCGAATGATCAGCTGCATAGCAAAGGACTGTGCCGCTGGCATATTGATCTCAGATAAAAACTTGTGGACTTGGCTGACACTCTCCCTTGCCCTGAAATCTCAATGTCTATTCAGTGATAGTACAAGCACGTAGATACCACTTAGTATACTATTGTTTC
TTTTTTAAGAAAAATGATTACGTACATAAAAGTCCAGATTTAAATACATTTACTATCTCATTTCAAAAATGATTTTAATAATCCATTTCTTAAAACACTGGATAAAATTTTGAGGCTTAATATTTTTAAAGCATAGTTTTATCTAGTATCTTATTTATCATCAATTTGTAAAATGGTTTAAGGAAATGCACAACTTGTTTTATTTC
TATGAAGTGAGGTTCTGGTGTCATAGCCAAATTCCTACAAAGTGTGTAAAAATTGTGGACTTTTCGTTGTAACCTACCCAGCAGTGGTGAATGTACCCTTGATAAATGCCTTTCCTGTCTGTAACAGTGTGGGTTCGCTATATGGAACCTTTCTGTGACCTGATAGCTTTCAAACTAAACGTCAGGTGTGGTTGAAGTCTGAGTTT
GTGAATGTGTGCATTTTGCATTCCACATGAAGAAAATGCCACGTCTGTTTAAATTATTTGATACAGGTTTGGGTTTTTGAGATTTGCTGATGAAATTGGTGATAAAAACCACACAAACCATCCCTCATCTTCGTCCCTACTCCTTCTGCTACTGGAAACATACTAAGGGTATTTTTGTTGTTGTTTTTGTTGTTTTCCCAGTATAC
TGCCTCTGTCTACCAGCCCTTGAAGAAGTGAAGGCCAACTGTGTGCTCGCCCAACATTTGCAACCAGGAGGCTTCGAAAAGCAGCGTCTCTGGCAGTCAAGATAAAAAAGTTGATATTGTGTTTTGTGGGACTGTATATGTTGTCATTTTTAAAGGGGGGAAATAACATCCAAGTCTGATTAGAACCGCCCATCAGTTGTTCTTGG
ATAACTGCTGATTGGTTTTTTGTTTTGTTTTGTTTGTTTTCTTGGAAACTTATGATTCCTGGTTTACATGTACCACACTGAAACCCTCGTTAGCTTTACAGATAAAGTGTGAGTTGACTTCCTGCCCCTCTGTGTTCTGTGGTATGTCCGATTACTTCTGCCACAGCTAAACATTAGAGCATTTAAAGTTTGCAGTTCCTCAGAAA
TAAGACGGGCTCAGCTGTGAGGATTTGGGAGGTGAAGGGGAGAGCTGTCAACCCCTTGGGGTGGGGCCAGGAGCTATACTCCTGATCTGGTTTGCGGAGAGATAAAGAGTTCTTACATCATTTGACTGATACAGTGGGGCATTGTATATTTATTTACCCCATACTTGCCAATTACCCTCTAAATATCATCCTATGGTAAGGAGGGC
TAATACTCAGAATTACTGTGTATTTACTTAATTTCTTATTATGTGCCTTATTATGTGCTTAAGATACAATAGATTAGAATTTTATCTAAATATCTAGAAAGATAAATTGTGGGCTTGGTGAGCATTCTGTTATTTTTTCCTGTCTTGGATTTTAAGGGTTTTGGTTGTTTTTGTTTTGTTTTTTTCTTTTTTTCTCGTTGCAATTT
AGCACTTGAGATCTGAGTTCATTTCAGTGGCTTGCAGTGTTGACTTTTGGCTATCCCAAGAGATGTGTACCGAGTGGCATTGCACACCCTAAGGCTCCAAGATAAAACCACCTTGCTGAAGCTGGGTCTCAGCTGTCTGTCAGTTGCTTGCACAGAGCCAGTAGTGTTCTGGAGACACTTGCAGTGCTTCACCCCAGTACAGAACT
AGAGGCAGGCCCAGGGCAGGGGTGGGGCTGGAACCCTGACTGGAGAGGCACTGATAGTGTCTAGCCCAGCCTCCTAAAAGTATCCTTTGTTCTGTTTATTGATAAAAGTACAACTCAAACTTGGCCTCTAACTCAAGGTATTCCTCCTGCCTCAGTTTCCTAAGTGTTGAAAATGATAGTATATAACACAGATTTTTTTTTTTTCT
TGTCTGGTGGAGACACGTTCTGGAAGCCTGCACTTGAGAGGCAGAGGCATGACAGTTGAGATGTGCTGGGCTGCATAGCAAGACTTGTCCTAAGATACATGATAAATGGACGAGGTCTCCGCAAAGTGTACCAGTGTGAGCTTCAGCCTCTGCACGCTAGCTGTCCCAAGCCATCTCTGAGGCTCCCTAGGCAGCATGTGGGTGGG
CTCATGATGGTGCTACCTACGAAAGTCTCCCCCGCACCCTCTGCTAGCCCAGTCAGTGGTCAGACTTGGAGGAGGATCCGACAGGAGGGTGTAACTGTGAGATAAAAATGTCTTGGTTGTACCTGTTTGTGGCTTAGCTTTGTATTTAAATAGCAAACAAACAAAAAAAAAGGAAATAAACTTGAAACTTATTTGTCATCTTAAGA
TGTATCCCACAGTTGTAGTTTGTAAAGAATTGAGCCACCTTGAACAGTCTGATTCAGAATAAACGTATAGCATCATGTAGCGTCTCAGGACTGTTATTGTGATAAACAATGTTGCTATAAAACTTGTTTTATGTATTTTATTGGGTGAGTGGATGATGTGTATATGTCCTAGCACGTGTGTGAAGAAGGCCAGAGGACAACTTTCT
CTCGAGCGGATCAATGTGCAGGGCCATTTGGTCGAGTTGGTTTCCACTGCTCTGTTACAGAAGAGCTGTAGTAATCCATGGCGGCCTCATTATTTACACTGATAAAAATCCTTTGAAAACTTTTAAATTGCCTGCCTTTTCATTATGTAGCTCTGATCATGGTTAGCTTGTATTGTGTAATTAACAAAATACGAATTCTCACCAAG
TCACTGTTCATTTCAGTTATCTTAGGAAATTGTCATTGCTGTGAAACATAAAAGTAGTCCCTTTTCTTTCTGCCATACCCAAGGAAACACCTTTTATTTGGATAAAAATGTCCTAACATGAAATTTTTATTGTGCTTCTGCTTCATTAAATTTATTTATCAGAGGCCATTTAACAGTTGTTCTGAGATGGAATGAAAGGTATTGCT
TTCAGCACATGGTTCAGAGTGGAAGCAGGATGTAGAGACACTGGTCCTGGGTGTGATGAAGATGATCTTTTTCTCAATGTTCCATTTAGGCTGGGCTGACGATAAATGACTCCTAAAGACATGTTCACTTAGTCTAGACTAGCAAATGGAGGCAAGGACTGCTTACCTAAAAGTCTTACCTTGCTCCCCCACCCTCACACCTGTCT
ACACAGGGCTCTTGCTTATGTTTGCTTTGGGACCTTAAGAAAAAAAGATAAAAATGATACTATTCACGTCTTGAGATTACTGGTTTCCCTAGAATATGTTGATAAAAATAAAATGTGTTTCTTCTATGGGAATATGGGGATATGTAGAAATTTTCCTTTATCTTTATTATGTAGTTTTCACTTCTTATCTGTAGAGCAGGCATACC
GTGGGTGTCAGAATCATGTGCTTCAGAGAGTCTTGGTGGAGTTAGTCTAAGTTGTCACTGTGAGCAAAGAGATTATCTTAGTTGTCACTGTGAACAAGGAGATAAAAGGTCAATAAATGGTGATGCAGCTGTGTCTGTAATGGGTGTGGTTTCTCAGCACAGTTGCTGTTGCTTGGAGAAAAAGGCATAGCCAGATGTCTTTAAAT
GCACCCCGTCTACTACTCTGTTCCGTTCCTTCCAGCCTGGTTTCCGCAGTGGACTCTGGTTATTTTAAATAGTCTGTCTTCGTGTCAGTCGACACAGAGAGATAAATACAACCTTGATTTGGATGAAATGTGGTCCAGTGTTTTGTTTGGCTTTGAGGCAAGTACCTCACTGCCTGCATTCCTCCCTGGGGTATGGGGCTCTGGGC
GTTTCCCTGTGGCACCGGAGGAAGACAGTGAACTGCTCCTACACCCACTCTTATAGAGTGGCCATAGTGTTCTGTCAAAACACTCGCTTCCGTTTTCAGAGATAAAAGGCATTGATTACAGTCGTGTGCTGTGCTTCTTTCTCGCCTCACTCTGTGAATGTTCAACAAACACTTTACCTACCAAGCCACAGCCGCAGACCTGGGTT
CAGGTTCAACCCACTTCCATTAAACTTGACAGGACTATAGAAGGACAATATTTTTTAGTTCATGAATTCTACTTTTCAAATATATTAAAGCTTCGGGTGGGATAAAATCTCATGCATAGATTTTTCTCGTGTCCGCTGTCTTGTGTACTTTTGTACTTAACCTTGTACAGTTATTTTCATCTCTTGAAACATGAAAGAAATGTTAT
TTAATAATACCCTAGCGAGTGTATGATATACCAAGGAGTTCTAGCATACACTTTTGTGATTGGGTACCATATGGTTATATCTGATTCTTGGTAGCATGATGATAAAGAATAAATGTAAAGGTTGGGTGTGGTGGTGCACTCCTTTAATATCAGCACTTGGGAGGCAGAGGCAGGAAGATCTCTGAGGCCAGCCTGTTCTGCATAAG
GAAATTACAGTACACCACCAGAAGTTTATTGTTTGTTTGTTTGTTTGTTTGCCTCATTTCTATGAAGTCCCGACAAATGCAGCTCAATTATGCAATGTAAGATAAACCAATACATGCATGTTGTTAGCAGAGAATCCTTCATCACATGTGTTTCACGTGCTTGCTTTAGCAGAACATCCTCTCTCCTATGTCTACTTCAGCAAAAT
TCTCCTACAGACTGTATGAGAGTGCTTCCAGATGAGTCATGATCTCCTTGGATCATTGGGGATCGATCACACTGGACCTGTTGTGCAGATGGTTTTCTCAGATAAATAAATTTATTTAAAATATGTTTTTTGGGATTTTCATTTATTCATCTTCCTTTTGTTACAGAAAAACAAAGTATATTTGAACACATGGCTAGCAATCCTGT
TAGTAAAAGTTATGGTTATTGACCCCTTTTTAAAAATCCTTTTTTTAATTATATGTTGATTGTACTTAAATTTCTTCTGACTTAATAATGTGTATAGTTTGATAAAATATTATTTGAATTTTAATCTAGTTTCTGTTCCTAATGTTTCCTTCTCGTTCTAGTGCATGGACTAGTTTTTCTTGGATCTCTTTTTTCTTCATTACAGG
AATGTATTTATTATAAAGGAATGACTGTGGATTGCTGTCAACTCTAAACACTTCTGTATGTCAGCATTTATTGACCATCTACTGTGTGCATAGCACTACTGATAAAAAATTTATTCACATTAAAGAATATTTGACAGTTGCTTTAAAATCTGAGCTTTGTAGTAATGTATATTTCATTTTGTTTTTATTAGTTTATTAAAATAAGT
CAATTCCCAGCAACCACATGGTGGCTCACAACCATCAGTAATTAGATCCAATGCCCTCTTCTGGTGTGTCTGAAGACAGCCACCGTGTACTCCTGCATAAGATAAATAATTCTCTTTTTAAAAAATACAAAGAAGCCAGGCAGTGGCGGCACACGCCTTTAATCCCAGTACTTGGGAGGCAGAGGCAGGTGGATTTCTGAGTTCGA
ATCATAGGATGGACTACCCAGTTTGGCTGGGACACAACAGAAAATCATGCAGTTCTAGCCACTCGCTAGAAACAACCACAGGACTGTCACACTTTGTTCTGATAAAGCTAGAGGCCCAAGAAGCCTGTCCGAGATGGTGTGCCTTGGAATCTGCTGTGAGCTACGCAGTACTAACCAAACAATGTTGTTTAGGATGAGACATCAAC
GGCTCACTTCCCTCCTGGTATCTTCTCCCCTCCAGAAACTCCCAGGTCAAACCTCACTAAGGGACTTTTATATTTCTCTAGTGGGAGAGAAGGGAGGATAGATAAATGATATTAAGCATTTTCTCGGTTTGGGGTGCTTTTCATATACCCCTGAGCTCCATGGGGTAGGTACTATTTTATGTAATGACAATTAGGTTCTGAGAGGT
AGATTTGGAACTGGTGTTTGAAGTTTCAAAGCCTTGTCAAATGCTACAAAGGTAATGGGGTCGTGTAGTTGGGCCACTTCTGTGCGTAAAGATATGAAAGGATAAAGGTTAAGTTTACTGCGAAGCTTGAGGTGGAAGTAAACGCTACTTAGATGGTGTGGTGTGTCCTTTGAAATGTTAACTGGAGCACCGCTCCTGGAAGATGG
ATAGTCTCAAAAGTTGGAACATGGAAAACAGTTTCTTCCAGAAACAAGGTTATATATGGTGGGTTTGATAAACGGGCCAGTACACTGTGCTGCCTTACCCGATAAAGCACCTCAAGTCCAGCCTCGCCTGGCTCCCAGGCTTGACTCCCTCCTTCCACTTCATTCTCTAAATTCTGGCCATGGTTTTGAACAAATAACAGTTTTGG
GCCTTTGAGAAACTACAAACTGCCATTGAGAAACTGAGGATGGAGCCACAGTGGGTCCCAATTAGCTGGGTGTACTGATGATTCAATAAGGTTAACAACAGATAAATAAAACTTTAAAACAGTGACTCAACAAGTCAGCCTTCTGCTGGGCGAGCACATGCAGAGGTGGAAGGCGCCTGCGCATCAAGGCATTTTTATTGTGTAGA
AAGAACCACAGAACTCAGCGAACCAAACTTGCATATAAGGGACACACAGGGATTTTGAAAATGCTGCACAGCCTGTACCAGTCACTGCGTAGATGACACTGATAAATGTTTTGTATTCAGACGCCAAAGTTAACTCATTTCAAAGTTGATTTCCTTTTTAGTAAGTTCTTAGAGCTGCTGTTTTAATGTGTTTGGTTTTGGTTTGT
TGATACCTGTGAATTTCCTTTCAGAATCACTTTATGTCAAGAGCTAAACGTAAACTTTTTGTTGAAAATAACAATTTATTTTCATGCTCATTTCCTAAAAGATAAAAGCAATCAAGTGGGAACCCCTTTATATGTTTCTTGGTTTCCCTTTTTCATTATCGTAAGATAATTCTTGTTTAAGATTTTTGAATGTTTAGATATCATTA
GAGCATTCTGACCTGTCACATGAGTCCATGCTATAATTTAAAAAGCTTGCTTTGATTTCAGAATAGGGATGCTTTACCTATATGAGTAAATGAGAAGGTGGATAAAAATTAAAAACCTTTCACTTATGTTAAACAAGTGCTAATTTTAGTCTGTTTAAATATAGTATTAATACATGTAATGTTTCAATGCTTTGATATCTGAAATT
CTCAGCAAAAAGGTGAAGCTGTTGGCTTTTGGCCAAGGTTTTCTCTCCCTTACACTGGCAGGGCGCACAGCACTGAGGGCTGCTGGTAACTGTGGAAAACGATAAAATATTACTCATTTCACGTTTCTGGCCTCAACTTATTTATTAAGATGTGACAAATGAATATTAAGATTTTTAGTCTCGGAACACACCTGAAAGAATTATTC
ATGGATACCACTAGGTTTTACTGTACTGGGCGCCCTTCCAATTTTATCTAATTTTACGTCTGTCTGCAGGAGGGCTGGGTACAATTAACCTTTGTTTGCAGATAAAAGGACACCGATCTTTCTCAAGAGCAGTGAGCTCTGGAAGTCAGTGCTGTCCAACAAGTGAGTCTCAGACTGCATTTCCTGTCCCATTGTCAAGCCCCACC
CAGACACCAGACTGGATGTTGGAAAGAAATAAAGAAAATTCTTCAGATGAACTCGTTTAATGACTCATTTGCAGATGAACACTCCTCCTCTAGAGTTGACGATAAACCTTGACTCATACAAATACACCAGCTCCTCTGTTTGCCTGAACGTCAAAGTCAGGCTGCGGCCTCAGGAGGCTGCTGTCGTGATTTACTTAGAATATGCA
TTTCTTCTGAATGGTTAGAAACTTATTCTGTATTCTACATTCCTATGAATGCTTCACTTACTTTCAAGTAATTCTGGTGCTAGTTAATAATATTTTTTATGATAAAGGCTGTGTCTAACATCTAAGCACATTTTTTTTTTTACTACAGTGGTTCATATAGAGAAACTTACAGGAGAATTAACAATTGTGAGGGTTTATAAAACTGA
ATATATATGATTTCCTTTTCCTAAATAGTATTGATTACTTTCAACTGAACTTTTACTGAAACTTTTCATGAATTATTTTGTCTCAAAAACTCAAATTGTGGATAAAAGGAATCAAAGTTAAATATGCAAATATGTTGATTTTGGGGGCAGGGCAATTGGAAGTCAGAGGCAAAGAAATTCCCTTATTATCCATAATAAACATCTCT
TTTTTTTTTTTTTTAAACTGTGAAGCTGTCCAGGGGCTTTAAGGCCCGTGTTCCTTTGTGGTGAAATAAGCCTCCCGATAGTTTGAGAAATTGCCAAGAAGATAAAAGCAAGATCCCAGCAGCAGAGCATGGAATCTGTGTTGTTCTCCATTCTGTCTAAACTGCCTCATTCAATAAATAGTTTAATGTGGCGACAAAAAGTGCCC
AAAGAACTGTCTAGGCTTTTGTCAAAATTATGTTTATAGATGGTTTTAGAATAAAAACAGGCCTTGTGCCTGCATCTTCAATCTGAAATTGATATCTTTTGATAAAATCTGTACATATCTAAAACCAAATGCCAATTCATTGTTTCATATATCAATTTAAGCTTATTCATGCTTAAATATGCTTTCAGAGAAAATGTCAATTTTAC
CAAGATGAATAAGAAATTATATTCCAGTAGAACTGTACTATAATATTTATCACACATGGATATTTTATCATTGGGTCATTTACTAGATCCAGAAATTGGAGATAAAATAAAGGCATGCATAGTTTTTTTAACCCCTGACTTTTAAAGGGACCTGCTATTTCTATATAACCCATGAGAACTCAGAAAAAGTCATTATTTTTGTTCAG
AATTTGAAAGGTTTAAAAGGTTCACACACACACAAAAGCTAGCTCTGTCCTTTACTTATTAAGACACTTTAACTTTTTCCTTTGTATTTCCATTGTATTAGATAAATAAATGTGAATGTAAAATTGTATAAATTACTGTACTTGAATACTTCTGTTCTCCCAGTATTGCTTGCTGGATATTTTAGTGCCTTGGACTTCTATTGCTT
TGTGTCTGTGCAGAGAGTGGCCTAGGATACTGCCCCGTGTTCCCCTGTTTTCTGTCTCCCTTGGTTTCTCATCCCTGCTTCCTACCATCAGTTCAGAGTTGATAAAAACGAGTGACAACCAACGCAGACTGCATTTGCTATTGATAACTGCTAGCAACTTCTCAGGGCCAAGTTTCCAGACGATGAAGGGCATGGCAGCCTTGTTT
TGCCTTGAAATCTATGACCTCAACTTTTCAAAAGACTTTTTTCAATGTTATTTTAACCGTGTAAATAAGTGTAGATAGAGGAATTAAACTGTATATTCTGGATAAATAAAATTATTTCGACCATGGAAACTGCTCCTTTTTGGCCCCCTGATAACTGGCTAGTGAGGTTATATGCAGACGGTTAAGAACAGATGAATTCTCCAGAA
GGATGCAAAGTTGTCAACATCGGTGGCTTCAGACTTGATATATGTGTTTGTTAACTGTAATGTGATCTTGATTCCAGAGTGTCATGGCTTCATCTATTTGGATAAACTCATCTATTTGGATAAACTCAGAACTGTTGTTATTTGCCATTGTATGTTCATAAATATGGTTGTAGGGTCTGGGCACATGGCTTAGTGTAGAATGCTGG
GCCTGAGTATTTTTATTGGTGCTCTTACTCTCATAAGTATCCTAGTGTGGACACTTATATATGGTTAGTTTACCTCTGTGCACTTGAATATTACAATGCAGATAAAATGCTAATGTTTTGTGTCAAACTGTCTTAGGGTGATTATTGCTGTGATAAAACACCACGACCAAAAGCAAGTTGGGGAGGAAAGGGTTCATTTGGCTGTC
TTGCATTGTCTTGTTATTTAGCTGTGTGACCCTGGGCAAGGGACTTGACTAGACTGAGCTTCAGTTTCCTTATGTGTGTAATAGTTGTCTCTACCTTATCGATAAATTATTCAAAGCTTTGGATAAGTGTTCAGCATTAGGTATCATTGCAGCGGGGACTGTTATTACTGTTTCTGAGTGCTTGCTATGTGCCAGGTGCCATGCAA
ATAAATAAATTTATGTGACATGGAGCAGAAAGAACTGAAACAATAGTTTGGTAAGAATTTAATATTCTTAGCCTCAGTTGAAATCGCTTCCCTCCATTTTGATAAAAAGAATCATGTTTTCATGATCCACTGGCGTGCCAATGATTACTCTTATTTTTCGGAATTTCTGTATACGAAATCATTAAAGAAAGAAGGAATGGGTTTTC
AGCCAGAGATACAAACAACTCCCAGTGGACCGTAAGTTTCCCCGGGGGCCGAGCCCAGCTCCACTGAGTCTGTTCATAGTAAATATTGTGAGGTAAATAAGATAAATAATAGCTGCTTATACATCACGGATGTCTGCCGGGTTTCTCTACCTCTGAGTGTCTCTGAGAAGCAGGTCATTTTCTCAGCCCTCTAAGGTATGTTGTAT
GGTTTATTTTTGTAGCTCTGGCTTCCCTGGTACTTACTTTGTAGGCCAGGCTGGAATTGAGCTCACAGAGCTCTGCCTGCCTCTGCCTTCTGAGCACAAGGATAAAAGGCACATGTTATCACACCTAGTCTGCTTCTCATTTTTATTCAGTGAAACCACCAACCTGTTCTATGTTCTTGGCAGTCATTTGGGAATGGGAAGAGGGT
CACAGGACACTTATGTGTGGAAGTGCCCTGTCACATCATTCAAAGGTTGCAAACCCAAAATGTCTTTATATAAGTTGATTTTACTGTATGGTAAAGTTTTGATAAAATTTGGCCAGTTTTTACAGAAGAAATTATTTCTCTGCTCATTTAGTCCTGTGTATTTAGAAATATGTAAAACTGGATTTTTTTTTAAGGTACTATGTGAC
AGAGTCACCTTTTGAGGGCCTCAAATCTCTTCCTGCTCTCCCAGCTGTCAAAGCTTTTGGACTTGGTGTACAAGAATGTGTGTGCACTCCTGATTTCCTTGATAAATGTTGGTTTACATGAGCCCATTGGGATCTATTTTGTCATATCTTCGTAGGAACACCTTATACGATACCAGCCCTGGAATTCTTGTTTGGTTTGTTGTGTG
CGTCACCAAAAGCTACTACCAGAAGTTTCTACCCCTAACACAAGTCTAATGTCTCTGCTTCATATCTTTAATTCTTTTGAACTCTTAAGACGAACCTGGAGATAAAGAGAGCCGCCAGTGACTACAAGAGCTGTCCTGTTTTTGACAACTTCTACTCTCCCGTTGTTGGCTTTTTTTTTTTTTCAATTTTCCATGGCTCTGAGCAT
GACAAGGCATTAAGACATTTAAAGGTCCTAAGCCTCACTCTAACACTAGAGGCGTACGGTGTTTTCCATAATGGCTACTATCTTGCCTGCATCTCATGCTGATAAAATTCAATGGCTTAATAATATTCCGGTGTGGGTTGATCAGTGGTCTTTATCTAAAGAAAAAATAGAAGCCACATCTTTGATAGTGTGGGAGCAACTAGAGG
GACCATGCCATGGAACTGAGCGAATTGGCTCGAGAAGGTGACATTTACCAGATATTTTACTGAAAATCTGCTTGCTGTCTCTACTGTGGAGAAAATGTTGGATAAATAGACAATAAATAATATTTTTATCTTCCTATCTTCAGTTATTGAGTATTATGTGCTTCTCATGAAACTCAAGTATGACAACAAAAAGATTTATAAATGAA
TCTGAAGCCTCTTTGTACATTTCCCACCTTTGTTTTCTTCCACTAGATGTAATTATTATAAATTATTACTCAGAACTTAAACATCTGTGACTATAAAAATGATAAATAAAGGAAAATCCCAGCCAAGACTTTGTTGTTTGAGTCTCTTCTTTGAGATGGGGTCTTTTGGCCCCACACAGCCGAATGAACAACAGCTTCACCCCTAC
TCTCTCTCTCATTAGCACCTGACATCCTGCTCCCACCACACCAGACCCATTTCCCATTGTTTTAGAGATTTGGAAACTTTGTACAAATTATCCACGGCAAGATAAAAATAAACAAGCCTTTATTTTATTAATAATTTAGTTCCTGTTGTGCCCAATAAAAGTAAAAAAAAAAAAAAAAAAAAAAAATCAAACCCTTAGGAACAAAC
GAATTGCTGTCGGAACAGTTCTAGTCCGCAGACCAGAAGATCAGGCTCTTTGTTTGTGCGTCTCTCTTGTCTCTCTCGTTTGTCTTTGTACCACACTGCAGATAAACACCCCTTGTCTGAAAACTGCCATTCACGGCACCTCCAGGCCTATGCCCACAGCCAGCCCCTGGGTGTGGAGGGAATGCAGGACTCAGTTTGAGAAGGGC
ACTTTTTCCTGTGGTATGAAACCCTGAGCTGTGTGTGCTGAACACACTGTCTTGTTTCTCAGCTGCATCCCCAGCCCTCACGTTTGAGGAAGCCCATGAAGATAAATATGTTGAAATGTTTTTCTAAGAGCTTACACTTTTCACTGCTGTGTTATCTTGCGACACAAAAATAAGAAAAGCTAATTTATTTCTAACTCATTGAGTTA
GGAATGGCTTGTGTGTGCTGTACATGAACCCGGGTCCTCTCATGTGCTGCTTGCTTCTTGCTGCTGCTTTCTGCTTCTTTGACATTACTAGGTATATATGGATAAATAAATGTATAAATATATATATATATATTTTAATTTTCTGGAGCTTTGGGTTCCTGTAGCTCCTGCTGTCAGTCACCCTTTCCCACCCCTCACATCCATAA
TCTCTCGCTTTCAAGGCTGGTGGAGTACTTGCAGGCCATGAGGAATTTTTTCTTGATGGAAGGTGGAGACACCATGTATGACTTCTATACTTCAATTTTTGATAAAATAAGAGAAAAGGAAACCTGGCAGAATGTGTCTTTTCTTAATGTGCAGCTCCAAGAAGCAGTAGGACAGCGCTATCCTGAAGACAGTTTACGGTAACATA
TGAAAGGTGTGGAGGCCAAGTGTGTTAACGTCTGAGCCCTGGGTAACACAGCAGCATCTGTCCTCGGCTTTGTTCTCCTTGATAGAAAGCGTCTACCTAAGATAAATAAAAACAAGCAAGAACTGCAAACATGCGTGTCTGGGTCTTTGCCTTATGGAGCATAGTAGTGTTTGAGAAAGGACCATCCCATGACAGGTCAACTGGCC
ATAATGTTGGGATTGAGGTTATAAATCTAGATGAGTTGATTTCCCTACTTTTAAATTGTTTGGACCAAGTTGTGTAGAAGGGGCTGTCTCTTGACTATCTGATAAAATTCTCCTGTACACCTACTGGTCTTTTTCATGAATTTTACTACCATTTAGACATCTTCATTTTGAGTTATTTATTCAGGGTTGTTTTTTTTTTTCATTTC
CTTTGAGGAGCTATATTTGCAGCACCATTATATTTCTATAAAAGTACTAAAAGGCCTTATTCTGTCTTCATACCTTATAACACTCGATTTTCATATTTTTGATAAAGCCCTTCTATGAGTGGGGAATTTCCTGGTCTTGTAGATTGACTTGTTTCGTTAAACCCGAGTTTTGGGGCATTTTCTCCCTTTAGTCATCACATCCTTTT
CACATCCAGATGCCACCTGGTCACAGTGGGTGCTGGGTTTATTTGTTTCAAAAGCACAGATATGTAAAAACATAATGAGGTTGGCAGAAGTAAGCAGAGGGATAAAATAAACCAAACTTGATCAAAGCAGCAGGGTGCCAGTGCTACCTGTCCTCAGGGTAGGAGAGCGTTATCTTACTCATACTTTATAAAATCAAAGAGTAGAG
ATTGAGTACTCCATGTCTCCAAATGGATTTCCATGATGTAATGAAAACACACTAACCTTTTTATGATTTTTATACATCTGCCAAAATATACTGAGAATCTGATAAATTGTCTTTGGGTCTCTGAAAAGAATCAGGTGCAATGTGGGCAGGCCTGTAAACTGAACCAGATATGTGTCTTCTATTTTATTGCTCTTGTAATCTAATGT
ATGAAGGTGAAACCTTGGGTATGGTTCTTTGTTCCTAAGGGCCAGATGGAGGTAATATGCTTGATAGATGGTATGAGTCCATCAGGTGCTGACAAGATCTGATAAACTTCTGAATGTGGTAAACAGTTATTCCCAGACTAAGGCCTCTGAACTCTTGTTCCTAAACTTGGGATTTGTGTAAGCTTCTTTCTTGAATGATCCCTTCA
AACTCACTTTGTAGACCAGGCTGGCCTTGAACTCAGAAATCCGCCTGCCTCTGCCTCCGCAGTGCTGGGATTAAAGGCGTGCGCTACCACGCCCCGCTCAGATAAAGTAATCTTGATGCAGGAGAGAAAAGACAATTTGTCTTGTGTGGTTTCTAAGAAAGTAAAATAATTGCTATTTTCTCAGGAAAAGGACAATACATACAGAG
AGAAGTACATGGTTCCTTAGTGATAACACCTCCTGCGATGTCGCGAGACTTAAAATATTCTTGACGTTAAAACACTTAGGTGTAAGATGCGATTATTTTGGATAAAATGTTACTCTGGCCAAGGGAACTCTTATTCAAGTGATTTCATGGATTCAAATGGCATGTAGAAACAGTGCGCATCAGCGTCTACTTCTAAGTGACACAAA
AAGCTCCAAAGACCACAGCTCCCCACCCCCACCCACTTCCTCTATCATCGGACAGTCACTGCAGGGTGGTCCCCAGCCCAAAGGGATTACCAGTCTAGGAGATAAAGCAGTTATTTGGGAACATGGGCGAGGGTCAGGAGGGTATGCTATGCTTGCTGGATGCTCAGAGGGGCTGCACTGAAAAGTGGTCCTTCACCAGGAGACAT
TTACTGAGCAATTTGGCAAGCAGCTTTTAAAAACATATGAAAATATTTTCCCCAAGAACATGAGTTACTTTTGAAAAAAACCTAATAGTCACTGATTATGGATAAAATAAAGTATTTTCAAATACTATATTGGCTTTTTAAAAATAGTACTCTTTAAACTTGTAATTTTTGATAAGTTATTTGTCTTTGTTGTATCTATAAATATG
ATTTTTCTTCTACTTGATAGATTGATACACTTTTCTTGGTGTATTTGTGTAATAGAATATATAAGTTGCTTTCCAAATGCTAGTCCTTAAATTTTTTCATGATAAAAATCTATATCTCCCCATAAGGTTTTGATTTTTCTCTCATTTACCAATTTCTAAAACTCAGAAGAAACATATCAAGTGAGAATATGATCAGATTACTTCAT
AGCTCGTGTAGTGTGTGAGGCCTGGAAGTAGCATTGTAAAGCCCCCTCATAATGAGACCCAGACCTCCCTGCTGACTCACACGATCCTCTTTGCACAGAAGATAAAAGTCTTAATATGAATATAAGATATTGACTTTCTTGTCCTTCCCTAGGATTTATGGAAAGTAAGAGGCATCCAGATGCTCAGCCTCCTAAGACAGTAAATT
AACTCTGCTCTTAAACTAGTAAAGACACAAGCTGTGTGTGTATGTGTGTGTGAGACTTAATAACTTCTACTTTCTGAGGTTAGTCATGTATAGTATTTCAGATAAATAAAATCCATGCCTAAAGCACAAATATAGTCTTTTGAATGTGTGTGTTTTGCCCTGACTAGTTTTGAGCAACCCTGCTTCCACCTCCCAAGTAGCTGCAA
TAGCTAGCAGTTGTTGGCACGTGGAGGGTCCTGACTATTTTCCTTGCATTGTTACACTAATTATGGAATGGGTGCTGTTCTCATCTCTATCAAGTTCAGGGATAAATAAAGTAATTAAACGGCCTAGGGTCACCTTCCGTTAAGTGCCATCAAGAGTACATCACCCAGAGTCACTCAATTATCAGTGCAGAAAGCAAGTGATATGC
GGGCTCACTTTCAGCTCTCCAGAAACAAGCCGTATTCATGACAGAAATTTAAGTTTTCCTATTAAGAATTCTTTACGACTCAGACCTTCAATGAGACATTGATAAAACTCTCTTCTAAACTGCCTTCAGTGTATGTCTTATCTGACTTTATGCAGGAAAGATAGCAGTGGGGTTTACCTTACGCAGCCTCAGCATATCTGAGCACT
CAAGGTTTTTTTGTTTTTTTTTTTTACAACTCTCTCAAAGTGCTCCTAGACCAACAGCTGCATATTTGGGAGTTGTCTTGGTCAGAGGTTTCTATGCTGTGATAAACACCATGAACAAAAGTGGCTTGGGGAGAAGAGGGTTTATTTCATTGATATTTTCATGTAAACATCCATCATCAAAGCAGGGCAGGGCAGGAACATCAAGG
TGTCTGTCCAGGACTGTCCTGCCTATGTCTGTTGTCTTGGCATAATTGTTTTCCTTGTCACTAGTGTTCCCTTGTGCCCCAGAGTTATCTCTGTTTGGATGATAAAATATGCAGTGATCTTAGTGGTGTTTGTTCTATTTCTACAAATATAAGAAACAACTTTCTAAAGAAACGTCGTAACTCCTGCTTGATCTGAGGCTTATCCA
AAAGTGTGTATATAATGTAGTCAGTATAGATGGCTTGGTTTTTCGTTTGTTTCTCTGTTTTTGTTTTTGCTAAATAACTTTGATTCTCGATGGGTTTACAGATAAAACCAGTGGATGTGAAGAACTACTGTATATTATTGTTGAGCTTCTTTGGGGGCCAGATGCTGCTATAGGTAATGGGTAAAATGAGTAATTCCTGTCCATGT
CTGCAGTGCCCTGCCTCCTGTGGGCGATGGAGGATGCTGTGACCTTGTGACCACCATGTTTTCCTGTAGCGTCTCAACACCAGGGCCCAATGCATCCAAAGATAAATGACTATTAACATTTTCTGTGTGCTTTGGACTTTTTTTTTTTTTTATGAAAGCAAAATTGAACCACAGTAAAATGCCTATATCCTATTAGAGCTTTGGCT
ACTGGCCAGCAGGACCGTTGCTGTGTGGGGTGGGGCTCTGGCAAGCTGCCTGGGACTGCCGTTATGACAGCAAGCCCAGTTCAGAACCACTGGCTTGTAAGATAAAGTGTGTCTAGGTCCAACCCAAGTGTGTTCCTGTCCACCTGCTCCTGCCTGTTTGCTCTCAGCCCTGCTAAGAATCAGCACCTAAGATGAATGTGTCTAGC
TTGTTTTTCCCACTTTTAGATCCCAGAAACCGGCTGTTCCTACTGTTATCACCTTTGAGTGTGCTAATTGTGTCCGTTGTTGTCTTCCGTATCATAAGAAGATAAAGGTTCTACAGATGTTTTCTTAGCTTCCTTTTATTGCTATGAAGTGATACTATGGAGGCAACTCTTTTATTTTATTTATTTTATTTTATTTTTTAATGTCT
GGCCATGCCCGTTCTCCTGATCTCTTCTCGCGCTCTCCTCTCTTCAACACTCCCCTGCGTACCCGGTTCTAGCAAACAGCAATTGATTGACTGAGAATCTGATAAAGCACCAAAAGATTTGTCCCAAGCTGCATGACTGCTCTCTCTCCTTCCTCCTGACTGTCCCTCCACGCCCTCACCGCTTCCTTTGGCCTTCCCCTTCCATT
ATCAGGTAGGGGCATTGCCTGTTTGTGGCATCTGTTGGGGAAAACCTTACAAAGAGCATTTATAATTTGTTGTACTGAATTAGGTGGAGATTATATACTAGATAAAGCTCTTTTCAATAATCTGTGGTGTCCTCTGTTGCTTTGAAGGTCAAATTGGAGGAGGTAGAGATCTCTGCTAATAAGTCCTGTTCTGTTACGCATGCTCT
TTCTTAATTAGCTTTATAATTTGAATCCTTGAGAATGGAAAAGGATTAATTTCTTGTAGGTTTTTGACATACCTGTACTGTTGTTTAAACCTGCAAAAGGGATAAATATTCATTTGCATTGTATTTCATTTTAAATTACATGTTGTAAACTTAAGGCACATCTGGCACTTTAGAGATGTTCTGTAAAGATTCCTGTTGGACATTTC
CCCCTTCTCTGAATGCGGCTTTGTCTAAGTTTCTAGTACCCATCCACTCACCACTCATTTTGCCATCTCTCGCAGTGACTACCTGTGCCTCAGTATAGCTGATAAACTGTAACCATGAGATCAAAAACATTTCTCTAGTAGTAGTTTGTACAAGACTCCTCACTGTGGCATTTAGGGGTAGGAAGGGATGTATGTGTGTCTGGGAG
TGCCTTCCCACAGACCACCTCATCCTCCGGACCTGACTGAGACATGCAGCTTCCCTGTGCATCACTAGGCCACCAGGATATCCACCTGTCACCTCACTTGGATAAATGTTTCTGTTTTGGAGCAGTGCTTGCCTGTCTGGTTAAGGGGACTGAAATGCCAGGCCAAGACACCGTTGATCTTGGGGTCCCTAGGGATGTAGGATTTC
TTTCTGTCACCAGTACTGACAATACTGAGTTCTTCCTGATGCTAGTGCTTAAGTTAAGTACTTGGAGTAGTCTGTCACAACAACCCTATGATGTACATAGGATAAATATCCCCATTTTTGATACATAAGACTGAGGCTTTGAGGCTCTATGAATTGTATATATCGCCAGAGAAAGGAATTTGCATCCAGGCAGTCAGTTTCAAAGG
GGAGGGCTTGTTTTTATGACCTTGATTCAAGTGGCTGGTTGGGTATTGAAAGAGTATTTTGTTGATTGAAATCATGTCGAGGTAGTTTGGCTTTTCTGTAGATAAATAAATTTGGGATGGACTTTTTAAGGGGGAGTTTATGGCTTGTTGAAGACACTGTTGAATAGTTTCTTACTAAATAGAGTGACAAACTTATCTATAGCCTT
ATGTTACAAATACAAGGAAGATAATACTGATCAATATTGTATCTGTCTTCTGTCCTTTTGTGTTAAATTGTTATGTTGTCTTATTGACCAGAGACTGAGTGATAAAGCTTTTATTATTTTTACAAATGAGTTAAACACATAGATGTTTAGGACAAAGTCTACTAATATTTATGTGATATTATTTATGTGATATATATATATCATTG
AGCATTACTACACAGACCGTTGGAAATTGCATACTTTGGGCAAATGACTTTTTGAGTTTCCATGGTAATTCTTTAGTAACTTATTAGCAAGCTGATATGAGATAAAAAGTTACTTTATTGAATTCTTTCCCTTAGTCTTCCTTGCCAAACTTGAATGTATCATTCTCATTGACGCTTTGCTGTACTTCTGGGGGTTGCTTCAGCAG
CCAGCATTCAGAAACAGAGTCTGAATGCATGTGTTCCCCTGGCATGTAGTTACAAATTACATTCTTATGTATGAGAAGGGCACCTCACTGAATTCTCACAGATAAAGAAGACACTTTTCCAAGGCTTGTGGAAATCTCTTAGAAATACTTTGCAGCTCAGTTTTTTTCATATCCTCTTTATTTATTTATTTTTTAGTATCAAGAGA
TCTCCCTTCCCTGATAAACTATTGTATGTGAGGGTGAGGATGCAGGACATTGCTCACCCAGGCAACAGTGTGGGAGGTTTCTGCCAACCTGGACTATCAGGATAAAGGGATGGCCAGCCACACCCTGCCTTTAGACTCCTGGTTATTTTAAGAGGTGAGTATCCTGCCTGCATCTGCTCTCCTTTGGAAAAAAAAAAAAAGTACAA
GGTGACATTTGCTGCTTTGGAAGTGTGGAGCATATAGCTGAACCAAACCAAAACTGGTCTGCATTGCTGTTGGTGCCATGTTGAGACTGGTGTAGCTTCTGATAAAGAAGTCATGCGATTGAGTCCATTTTCCCTTACCCATGACTGTGGCTTGGCCGTAGGCAGGCCTGGGATATACTCTGCTGGCCAGCTGCAAGAAGGGGTTT
TATCAACTACAAGGGCAGGGATTAAAGGTGTGTGCCACCACCATCCACCAAAAGGAGTTCGTTTTGTCTGGGCTTCTGAGCATACCTTTGCATGGTGCTTGATAAACTGAAGAGCGATGTGCCTACTGCTGTTGTGATGGTTACTGTTATTACTACGTGGCTCCCTTATTCCCTCTGTCGTCTCATGCACTGATGCTCACAGGTAC
AGCAGGTTCAGTCAAAGGGGGAATAAGTTCTGAGGATATAATGTATACATAAATTTGGTGGTGTGAGTCATTATGCAATGTGTACATATCAAGTTTTCTTGATAAATGCCTTCGATATAACCTGTCTTTGTCAGTTAAATATTTTTGGAAATAATTTAAGAGTAATTAGAGGCAAGGAATCCTGACCCAGCCCTCTTCCACAGTCT
GCCCCTGGCTTCTTCCCACAGAGTGGTGTTTAAGTTAGCCTTGCAGATAAACATGGATTCTTTTCAGAGACAAGCAGTGCCAGTACTTTGGAAGAGCCAAGATAAATAGATGCTCACATTCATCTTCCCTCCCCTTCGCTACATGTTATTTCTACATACCCAAGTCAGTTGAGCTCAGAACTTTTACCTCTACAGAAATTATTTGC
AACAGGTTAGATTTTAAAATAGAGCTTTGTATTGTGTAATGGTTTTATATATTAGCTTTGTATAAGCTTTCATGTAAGAGTCATATTTTTTGGCTTTGTAGATAAAGACTTAAATTTTTGTGCAAAATAGTGGTGGTAAAGCACACATCATTGGACTATGCAAGTTGATTTCTAGGAGCAGCACTGAGCAGCTGGCCATTGCTAGC
ATTTAATTCATGAAGTTGTGTGTATCTTATTTCAAACACAGCTGCCAGATGATCTTATTTATGATTGTTAGAAGTAAGGGGCCAGCAAGATGGCTCAGTGGATAAAAGCAATTGCCGCGAAGCCTGATGACCTGTGTCTGAGTCACTGCACTCACAGGATAGAAAGAACCGATTCCCAAAAGTTGTCCTCTGACTTCCACATGTGT
TTGGTTAACTGGAGTAGGATACTTGTAAGACTGTCAGAATGGAAGCCCTTGGTGGACGCGGCTGGCACTGGTGCCCAAGGAGAGGATTGGTGGACTGAGAGATAAAAAGCCTTTCCAGAAGACAGTTTGGCAATCCTTTAATGTACTGTGGGGTTTCGATCCATGCAACATGGACAGTGTCCTCCGAGGGCCCTGCATGAGGAGCA
GGCTGCTCCACCATGGCCCTTCCCTATAGCCCTCAGGTGCTAGGACCCTCTCTGTGGATTCTTACTTCACCCATCCCAAATTGGACCGGTGCACGACATTGATAAACGGATTGGTTCTCCCAGCTTTGCTGTTCTTCATGGACCTGGGTTCATGTCAGGAGGGAGTTATCTACCCTGGGGTCACAGAATCCTTCCAGCCGGTGAGG
TTTACAAAGGACTAAAATGCTAACTTTTAACTTAGCCAAATATTTTTCTAAATTGCACATATACCCAAGCTTTTTCAAACTGTTAGCTGCTATCTTATTTGATAAAATAAAAGACTTTCTATTTTAGAATACAGTATTTCAAGTTGCTTTTTTTCCCCCTGTAAAATACGAAAGGAAGGAAGCAGCCCTCTTCTCTGAGTCCCCGA
TCCAAATTTATTTATGACACAGAACTAAGAATTTTGTACCTGAAATGCTTTATGTCAATAAGCTTGCATTTTGCCAAGGTCTCACGACACTGAGCTAAGAGATAAACCCAAATAAACCAAGAATGTGTTAGAACTTCTCAGTATAATATAAAACTCTTCATCTCTCCCAAAATATGGTCTCAGAAACTTACTTAGGGTATATACAG
GATTTGCATTGATGTATATATAGTAAAATTGCTGTAAAATTTTAAACCGATTTTCTTAACTTGATGTTCTTTTTAAACTTTCTGTAAGATACATGCAAATGATAAACGTTCAGTCACACTAAGCCAATGTGGGAATTTTTCTGTTTTATAATTAAGCATTGCTTATTGGTTGTCTTTGAGATTTTTATAATCTAGTTATCTTTAAA
ACTGCTCTTCTCAGAATGACATGACACAGGTGCACATGCGCAGGCCTCCCCTTCACTCAGTCTACACTGGTTTTACTGTGACCTTTGACGACGCTGTATGGATAAACTGGATTTATTATTTTTTTTATGTTGTCTCTCAGTTTCAGTATTACTCATCTTCCAGTGGGAAATCATCACCTTGAGAGTGCATTCGGGGTTCCTTGTGT
AAACTTGTCATGCAGTATACTTGGCCCAGGTATAGCATCCAGGCTGACAGATGTGCTAAAAGGGCATGCTTTAGCTTATTTTCTCTTCAGAACTTACCCAGATAAAACTATTCAGGACGTGTAATGTATCTGAATCCGTTTCACTCTCTTCATTTCTAGAATACACAGCTACTTCAGATGTTTACATGTGAGCCTTTCTCATCACT
GTTACGGCGCACTGGCACAAGGGGACCACACTCATGATCAAATTTGAAGAGGCTGTGATTGCCCGAGATCGGGCCCTGGAGGGACGCTGACCCCACAGGAGATAAAGGACGAGCAGATCCTGTTCCCAAGCTTGTGTTGTGTCTTGTGTAGGGGCGTCAGATCTGCCCAGATCCTGATCCTGGTCCTGAGTCCCAGACTAAGGGAG
TGTGGAAGTTCTTTCTTCAAGCCTGGGCATGTTTCTGCTTTAGCACTGTAGCCTCCTTGATAAAAGGAAAGGGAGATTGCCTCAGTTTATTTTCAACTGTGATAAAATACCTTGACAAAAGCAACTTAGAGGAGAAAGGTTTTATTCTGGCTCACAGTTCAGGGTATCATCTACCACTGGGGAAGTCAATGCAATAGGAGCTGGAA
TCCTCCACCACCTCCACCTCCCCCTCCCTCTCCTGGGGAAAATAATTCTTCTCATTTTGGGCCTTATTTTTAGTTGTATGCTTGTATTTCAGAGAAATATGATAAAAAAGAAAATTTAACATATATTGTAGAACTAGATTATTTTTTATAAAAACATTGTAAAATACTAAATCAAATGACTCAGTTGTACATTCATATATATTTTT
CTCCCAAGTTGTCTCTTCACCTATGAACTTGCTGTGTGATCTTGAGTAGGAGGGATCGAAAGTCTGTGAAGTCGAGTTTACATGACTGAGGCATGGGTCAGATAAAGGCACTTGCAGACAAGCTGAGGACCTGAGTTTAAAACCAGGACTGGCATGATGGGAGGAGGGGACTGACTCCCAAAGACTGTACTCTGACCTCCACACCT
GCATGTCTGTACTTTGCTGAGTTTCTGTGTTCCTGCAGCAGTGGTCAGAACATGCTGAAATTCCTTTCATGGTGTTATTTTTTATTTGTTCTAGTTTTGAGATAAATGAGTGACTCTGTCATAAAATGTCCATTTTTGATTTGTTCTTGAAGAATTAGGGTACAAAACAAGTATCGTAGTCATAGTAACAACTGTTACTGAACAGG
AACAAAATACTACATGTTCCATAATAGGTAAGTGTTGTATATCACTTTGTTTGAAACTATGATTTAAGACTCATGAATGGATTAGGAAATCAGTCTCGTAGATAAAAACCAACACTTTCTATTTTCAAGGATTACTTTGTGTGTGTAAATCTCTGTGTCTTCAAGTGTATGTTGTGTGGGACAGAAGAGGCCATCTGGTTCCTTGG
CAGTCAGTCAGTCTACCCTCCCCGATAGAGCCCCCGATGCTGAGTGCCAGCAGGATCCTGTGTCCGACACCAGATCTGTTTATCTTTGTACAGAACCTCTGATAAAGTGTCTTGTATTTAACACTCTTATTTAAGCTTATTTAACCCTAACTTGTTAATTTTATATGATTTTTGTTTCACCTGCGCTAGCTGTAAGGCGGGAGGCA
ATTAAGACACTTCTCAAAATTAATTTTCTTTTTCTTTCAGAGAATTGTAAGTGCTCAGAGCTTGGCTGAAGATGATGTGGAATGAGCCAGATACCAACAAGATAAAATCTCAGTAAAATAATTTAACAGTTAGCTTGGAAGCTGGTCAGCTCTGGGGGATTAAGGGCAAATTATGCTGTCATGAACTGTCCCACACTGACGTCTGC
CACAAGAAAAACTGCTTTGTAAAATGTCATTTAACCACAGTAACCAAATTTAAACTTAGTTTTTGAAGTATATTGCTAAGTTTGTATTACTTTTAGTTGTGATAAAATATACCTGACAGAAACAAATGAGAGTTATTTTTACCTAGTTTCTGAGTACAGTCCACCATGGTGAGGAAGGCCTGATGGAGGGAGGGATGGAGAGAGGG
TCCTTCCCACTTCTGCTTTTCATGATGGGGAAGGTGACTGAAAATTACATTGAAATAGGAATGACAGTGTTTGTGGACATTCTTTGCTTTGTTGTATTTGGATAAAGATCCACTTTGAAATTGCTTTCTTAAGAAAAATATTTTTTGGCTCTTGCTGCTTCTATAGAGAGCCTTATGATAAAAACATGGAAACTTAAATGCCACGG
TTCAACTTTGATGGCTTCCGGATCTGTAAGATTGTATGCTGTATATACCGTTCTATTGAGAAACATGTACACATGTCTGTCTACTGTGCTTTCAGACATAGATAAAGCATGATAAAGATTATTATTTAAGATATACTTGTATTTATACCTCAGATATTCTTTCGGGTTTTGTACCTCAAGGTTCCCCTCCCCACATTGTAAATACA
TTTTTGAATAGAGGGGTTTAAATCAGTACTCTGAGTGTGGCGATTTCAATGTAAAAAGATGTGATTTTGATACCTTTATAAATGAACTTGTGCTAGCTTTGATAAAGTGACATATCTAAGCATTTGAATCTTGAGTCCTTGCTTTTGAGTAAGCCGTTGAACTTGGCTCAAACATCAAACAGAATACTAAGCAACACAAAGATCAC
AAAATATGTGTAATACCCAAGCTCACAAGTTCACAGATCCATTGTGTGGTTTAACAGACTATTCTTGAGGAAATAAAACAAAAAAAAGAGACAGATCTTGGATAAAACCAGACCGTAAGGAATACCTCAGAAAAAAATGCTTCATTGAGTATTCATTAAACCACAGAAGTATTTTGTATTTATTTTACATTTAGATTCCCACAGAA
CTATGGACACTGCTTTGCCCTGCTGCTGGTGCCTCCCAACAGTCACCAACTACTTTTGTTATTTATTCTGCGATGGCTTCTGTAAGGCAAATAGACTGTTGATAAAGATGAGAGCCATGGTTTAACGAACTGCAGGGAGAGTGGCGTGCGCACACACACACACACACACACACACACACACACACACACACACAGCATGCCTGCCT
GGAGAAAGTACCTGACACTGTCTTTTTAGATGGGACAGGATTTTAAAATAGTTCATAAATGCATTTGATGTCTCAGCTATGTTCATACCTTAAAATTTCAGATAAACTTGGAACTGGAAAACCTTGAAATCTGATCTTTCCCATCTATGCATTGTTCATGGGTCTGTTGGTTTCCTGTTTTTACACATTTTTATCTATCCAACAAA
TAAAATAACTATATAGATTTGTAAAATAATTTAGAGATTAAATATGTTGTATATGATTGAATATGTAATTGTATTTGACATGAAATTTATTTTCCTCATTGATAAATACTCTCAGAATTAGCATCTGCATCTTGGCTACTCTTAAATGCAAGAGTAGACACTACGCACATTCTAAAGTAACCTAAAAGGGCTGTTTACTAGCAATA
CAGTTACCTCCAGATTTTCACAATCTACGGGGAGATTTTCAGTTGTATATTATATTCATGTACCAAATGCTTCCTGGTGTTGCCCATCTTTAAAATCTTGGATAAAATCTGTACTTACCTGTTTGCTAAGTGTACCAGTATAACAGAACTGCCCCCTTCTAAAAAGCCAGTCACAGACTTGCTGCCAAAGTCTGATACATAAGCAT
GGATGCTCTGAAGCATGCCTCCAATATGCTTGGAGAGCTCCGGACCTCTATGCTGTCACCAAAGAGTTACTATGAACTTTGTATCCTTTGACTGTTGAAGGATAAACACTTGGGCCAGATTTATTTATTGTTTGGTTTATTTTTTGTTTTGTTTTTGTTTTTGTTTCCTCTATGTAGCCTGGCTGTCCTGGAACGCAGGTAGATCC
TCATTATTATGCCTCCACTCTCCCCCCTATTACTTACCAACCCTCCCAGGTGTTTGGTCCCACATGACCTGAATACCAGTTTAAAGAGAAGGGTGCTATTGATAAAAAGGTGCTTGCTACCAGCTATGGTAACTTGGGTCTGATCCCCAGAACCTCACAAGTCGTCGTCCGACGTCTGCACGAATGCTCACATACACAGACATAAG
CTCTCAGAATTCACCGGTTCTAATTAGAATCCTTGAGCTCCTCTTGCTTGTCCTGCCAACACGAACACCCCAGTCTGCTACCATTTCCCCCCATTGCTGAGATAAACCTGTCACTTGTAGCAAGGAAGCCACTGTTGTTTTGACACTCATGACCTGGGAAGCTTGAGGAAGACATACCCTCTATTCATTCCTCTGCTTCTGCTAGT
TCCAGCCGCCTTCCCGGTTATGAAATGAAGTTAGTATTGGGCTATTGTTTTCAGTTTCTCACAGACTCCTAGAAGTTCTGTTTTGTCCCCCACTGCCCTTGATAAAGTGATTCTATGTGGAACTTTCATTAGCTCTCCCTTAAAAGAAGTCTATTCATAAAACTGGGTGCAGTGTGTGGCATTGTTTCTCCACGTTAGCTTCAGAA
ATTCCTCCTGGGCTCCTGAACCTTCCCTCTGAGGAGCCCCTGCTTGGCCCTAGCCCTTGTTTTAGTCTATTCAATTGAAATGGCTCTATTTCTTCATTAAGATAAATTGTTTTCTTTTAACCTTCTTCATTGCATCCTGTGGTCTGTATTCTACTTTAAAATTCTGGGCATTTGTCCTTGGGCTGACTGTTGTATTTCTGCTGAGG
TTATTTTTCAGAGGAAAAAATACTACTGTAAATTGTAAATAGTACATAATCCTATTGTCTGCAGCTCTGTGACTGTTGGCCATGTCATCTCAGAGGATCAGATAAATAAAGTTTATTTCCTATATAATAGTGTTCATTGTGCTTCTTTTTAAGTTGAAATCACTTCAAGATGGCTAAGCACCCGTGTTCCAGTTCAGGTTGGTAAT
ATGATCCCAACCCACTGTCTAGGGTCTGTCCTTTGGACCCCTGCCAACCTCTTTTCCTGTCTACACAATTGTAAAAACCTAAGACTGAACATTGCTGTTAGATAAATGAGCCCCAGGAGCCCACTCAGCGTCCCCAGCATATATTATTAACTACCTGTGGTTTCCCTCACCTGCTCCAAGTTCCCACCCAGACTTGCTACTGGGAA
CAGGGCACTCACTCAGGGCCTAATTCAAGTTCTGTAGCCTGCATTGGGTCACTGGTCCCAAGGTCCCAAAGGTCCTGTCCTGGGAGAACTGACTGTGGCTGATAAAGATGCAGACTTGAACATGCCTGGCGTTGTTGACATTTCAGGCTGTCTGTGGAGAAGACAGTGCTCTGGTAGCCTCATTTCAAAGCTTAGGAACAGCAGTG
CTAGGTAAACCTTCTTAGTATTTAAAGTAGTTAAGACTGACTTTTATATAAAAGTTCAGATTTGTGACTCATTGGAGATTTTTGTATGACTACTCTTAAAGATAAACACAATAATTAGTCCTTCCTTCGTAAGTGCAAATTGCTGCCTGAGAGTAAGAGGAGCTGGCTGAGAAAACTCCTTTGCTTACTCACACTTTTTAAATCTA
GCCTATAGGTTGCCATCAGTTATGCTGAAGCCATGGATCAACCTCTTTCCTGTGTCTCCCAGCGCACATGTGCACGCAAGGCAGCCTTTCCCTTTGGCTAGATAAATGTGGTGAACTTGCCACTAGAAAGGGCCAGCAGCAATGTGTTCTTAATTCCTAGCACCTGCTATCGAACTGTGCCTTATCAAAACCAAATTGTGGCTATT
CTGGCTGGCTATTGGCATACCAGGTTGGTTCTTCATGCAAAAGGCTGCCTATGATATGCCCTTGCCCAGACCGAATCTTTCTGCACCCAGTCTTGTCCTTGATAAAATCCTTCCTACCTGCTTTAGACTCCAACTGATTCTTTCCCCTGAGCAACTATAACCCTTAAGAACCTAGACTCACATCATAAGGATGGAACACATCAATT
CCCTCCTACCCTGCGTCTCATTGGTACAGAACAACTGCCACTCATTTTTCTCCCGCCCTTGAGAAGAGCCAAACTTTGAGTTTTATGTCTGTTTGTCATTGATAAATTTCAATAAATCTTTTTTATACAATTTTTTGGGAGATGGCTTCCTTTGAGTCTTTACAAGCCATTGATCGTCCTAGGGTCACCTGCTGGCCCTGGAGGGA
GTAACCACCACCCACTCAATCCTGCTCTCCAGCCTCCCCCGCAGCTCCTCTCAGCCGCTTTGGTTGCTAGGCAACTCGTGCTAGGGAGCCTGAGGAGGATGATAAAAATCCGTGGCTCTCCGTACCCTCTTGTCTGACAACTGCAGCTTGTCCCTGGTAGATGCACTGTGATAGGGAGCCTCTGTTTCTTACATCAGCACCTACAC
AAATGATTGATGCACAATTTTCTTCCCAGGGAAAGCTTGTCAGGTTGTGGGCATTAGTGGGCTAGTTGGTGTTAAGCCCGATCCACGTAAAATTCCATTTGATAAATCCCAGGGAGTTTCCAGAGTTTTGTGTGTTGTGTTGTGTTTTGTTTTGCTTTGTTTCCACCTCCAGCTGGATATTGTGCTTGAATTTGTGAGTCTTCTGA
TCAAGTGGAGACACATTTCTCTTTAAAACAACTCATTCCCCTAACGTTTTTCTTCCCCAAGGGCAAAGCTAACCGTCAATTCTTTGCAAGGATACTTCAAGATAAAACAGCTAAACATCTGGAATATTCTCAGTGTTTTTAAAGAAAATCTTTTTTTTCCATCTTAGTGTTATTTAGCTGGCATTTATATGACGTTGTATTGAGTT
TCAGTTTTATAAGTGAAAATTTTATTTTAAAAAACAGTGGTTTTTTTTTTTGGGTATGTCTGGATCATTCAGACAGTACATTTGAATTCCGCTGAATGTAGATAAATAAAAGAAAAACAAAAGAATGCCTGTCTCAGGCCTGGGTGTCTGACCCCCCAGCCATGGAAGAGGGGAGCAGGTCAGAGAAGACATGTTTACTAGCGAGA
AATGCAGAAGGAGGACAGAACAACTCCGAAGAAAAGAAAGAGTACTTCATCTAGATCAGCCTTTTTGTTCCAATGAGGTGTCCAACTGGCCTGTTTAGATGATAAAGAGACAGTGATACTGGAACTTTCGAGAAGCTCGTGTGGTTTTTTGTTTTGTTTTGTTTTTTTATGAGTGGGTGGAGAGATGCGAGACTGGGAAGGCTTGG
GCTAAGCTTTTAATCCCACACTCGAGAGCCTAAGTCAGGAAGATCATGAATTTCAGTATTATGAAATATCTTTGGAGTTGCTTGTTTGTGCACCCTAGTGGATAAAAGGCTCATAAATCACTGGGAATCCGTGGGTGGCACGCTCAGGTGCACTGGCTTGCTTCTGTCTTTATCCAAGATAAAAGTCGAATTCACTTACTTTTATA
CTCTTGTTTTACCGACTCCCCTACAGCAGCCGGCCAGGTCCAGCACCCCTCCAGCATGCCCTCTGCCCCAGCCTATGTCAACTCTACAAAGCTTTCTAGAGATAAAACTCTTGTTCTAAGTACAGATGGAGTGGGTCTGGGTACACAGAATTGCCTTCATTGCTGAATCTGCAAGGAATCTTGGAATTAACTGGATTAGCATCAAT
CCCTGGCAGAGGTCAGGCAGCAGTAGGCAGTGGATTGACAGACAGTACCACTGCCCTTCAAGACACTGGGCTAGAAGGGCTCAGGTAACCTCAGTTTGTAGATAAAGAAGTGCATATGCAGTCTGGTGACTTTTATTCAGTATCATGGCTCGTAAGAAGCAAGACCAGGATTAAGCCTTGAGTTCCCTTCACCTAAGGATACTGTC
ACTAGAGGTTACTTACAACTGACAGCCTTCAATCCTTTAGGACACATCTGGCCCACATCAGTTGTCACCGCTGAAGCCTTAGGAAAGTTCTCAGGAACCTGATAAACCAATTCTTTAAAAGCCTGTACTCCTTCTCGAAGCAAATCGCTGAGGGGACGCCCCTCCCTTAACGCAGATCAGCTCCCGGTGTAGACAACACAACCCGA
GACCCCTGATTTTCTGACTCTATCTTCAGCTAATCCTAGAGTCCCACAGCCCCAGACTCCGGGTGTGTTAGTTACTTTGTATTAGTTATTCTGATGCTATGATAAAACACTGTGACCAAAGACAACTTAAGGGAGAGTTTTCTTTGGCTTATGCTCCAGAGGAAGAACAGTCTACTGTGGCTGGGCAGAGGCATGGCAACAATTGG
TTAAGGAACAGTTTTCATCTGTGAACACGGGCTTTCTTTCACATAAGAATTTCTTTTCTGTATCTTCTGCTCTTTTTCACTATTTCGTTCTCATTGTTTTGATAAAGTATCAGGCTTTTTGCTTGAGTTTTTTCTGAGTAAATTATTTTAACCTGCGAAGTGTTCTCTTTAATTGCATAGTGCAGCAGAAGCTCTCATTTTCAGTT
TACATATTTATTCATGATGCTTTAAAAAATGTTACCTTTTTAAAGTGATGCTGTCTTCAACATTTGTGTTCTCATTGCTTTTATAAATGACTGGTATCTTGATAAATGACTATACTGAAAGCATTGAGTCAAATGATGAGTACAAGTGGGAACCTGAGCTAGAATTGAACCCCAGCTCCAGGTTACTGAGCCTACAGATCGCTGCA
AGTGGCTGGCCAAGATTGCCTGAGGAGCATCGCTGGCCACAAGCGTTGGTCATGTGAGACTGACCCTGCAGTTTGAGAAAGGGCGGTGGTGGTGTGGACTGATAAAGAGGGGGCATGTCGTTGAAGCATTTCTTGAGTTCTTGAAACAATTGTACCACCCCCACCCCACCCCCGTCAGCTCCTTTCTCAGCTAGTCCTTTCTTAAT
TCCCTTCTACCATTTGTTGTACTGTCTTCTACTTCATTCAGTATGCTTGGGAAATAGATGAGTTTGTTTTGTGCAACACCATCTGTTTTTATAAAAGCTCGATAAAATAAAAGGTAAGTGTTTTGTATTTTATAACCTGTCAGGATTAATAACTGTTCCTAAGCTTGTTCAATATTACTGGTGACTGTCAACACTGGTGTGCTGTC
CGGACCTGCAGCATGTCACTGGCAGACAGCCTGTCTCTAGAAAAGATGGGTTTTCATATCAAAAATCTCTTATTATTTTTCATTTGTGTCAATATCTCAAGATAAATATAAACAGACATCTGAAATCAATACATGTTTTCAGTCATTGCTCCGAATCACTTGAAATCTGTCAGGAGAGATCCTGTGGTGCCTTCGAGGGCTCATGC
CTGTCTTGGGTTCTCTTGAACTTCTCATTGTAAAATAATGTCAGACTTATAAAAATCAGCAAAATTGTATATCTTCTGAATGACATTCAGTGTTACCAAAGATAAACATCTTACAACAACAACAACAACAAATTCCTTTCTCTTTTAAGAAAGTAATTTGGAAAGAAAAAGGAGGGGGTGGGGAAAACTTGCAGTCTCCATAGTGG
ATCATTTGTTTATGTCTTATAAATCTTATATAGAATATTTTGCTCTTTTAAATGTGTAATAATACTTGGTAAAGCCTTTACTATCTATTATTTCCACTTTGATAAACTGAATGAGATTCTTAGATATCTTTATAATTAAATGTTTGCATTTTTAATACATTAGATTATAAAACTTTGGTATTGTTTACCCTCTGGTTATGCATAAG
AACATTGCAACACTCATTTTGCCTTGACTGTAGTAACACAAACTGCTGTTGAGACTTCCAGGTTTATATCTTCATAAAGTTGTAACATTTATTTTATCTTGATAAATTATCCCCCCAAAGATTCCATCGACTCAGATGATTCTGATTTTTTTTTTTTTTAACCACTGTCAAAAGTAAACTATTGTAGAGAAAAAACTAAGTCTGTC
AGCTGATAGATGAAAGACTCCTCCACAGTACTAAATAGATTTTATCTGGCCCATTGGACATTGCTCAGTATTTCCAACATTCTGCCTTGATCTGTGCAAAGATAAATATTACTGGTTATACTACTGTTTGTGAAAATATTTTATGGCTATGGAATACTTTATAGTACAGAAAATTAGATGGGAGCCAAAGGCATATGGATCTCTGA
GGATCTTAATGGTAACCTGAAATGGTATTAAATATTTCTACCTTATAAATCCTGATTTTCAATGAGCAGGAGAGTTCTGTTTAGTTATTTGTTGTTAAATGATAAAGATTTGGGATTTTTCTTTTAAACCTTGTACGGCTGGAGAGCTTGTTTTGAAAACATGAAGTTTATAATGAATGTTGCTTCAGTTAAAAAATGTGTGGGTA
TGTGGCCCAGTAGCTGGTTGTTGGGAAGTGACCCTGCCCCCCCTTGCCTCCCTGGGAAGCCATGTTCTGCTCCTGGGTCCTGCTGCTTAACTCTTTTCTTGATAAACCTTTTCCAGTTAACTAGTGTAATAGAAGCACAGCTTCTTCTTTCTGAATCCTGGAAGCAGTGAGATTGGTGGGGGGTGGGGGGTGGGGTGGGGGAGGGT
GAGCGAATTGTTGGAGATGAGCTGCTTTTCATCTTGTTCTCCAGTTTCCATTGTTGGTTTATTGCAGATTTGTATTCTGTGTCAAATTCAAGGTATTATTGATAAACCTTTTCAACCAGCAGCAAGAAGTTCAAATTTCTTTTTTCTGTCGCTGTAACAGAAAACACAGTATGTATATAACATTTATGTAGCAATAAATGTGCCAT
GTAATTACTGTTCAAATCTTTCTCTAGATTCTTATTACTCTGTTTCTGCATTTTCATCATTTGTTCTTTATGTATACTGTGGTTGAATGCGGACTCAGGAGATAAACAGTTACTTTTTACATGGCAATGACTATGTGATGTAAATTCTAAGAATTACTTAGGGAGGTTTGGTTTTTAAGTTACTTAATTTTGGAATAACTTATAAA
AAAAGCCGATTCCTGGGATTCTACTGAGGATCCTAGCACACGGGAACGAAGAGGCTTGATCTCTACCCCGTGGACGATATCTTACTTCTTTTGTTTCTATGATAAAATAATCTGGCAAATACAACTTTGGGAAGAAGGGGTTTATTTTGGCTAGGAGGGTCCAATATGGTAGGAAAGTCACCGCAACAAGAGCTTGAAGCAGCCAT
CTGAAAGGAAATGGAAGAGAGGATGTTTGTGGGCATTTTGCAGTGCTACATGCAATGCCCAGAACAGGCACCTGGTGCTGCATCCGCAGCTACTCAAAACGATAAAGCCGGAGGATAGTTCAACAACATAGCAAGTCTCTGTCTCAGTAAAACAAACAAAAATAATACCCCAAACAACATGACAATCTGTGGTTGGAGAAAGTTTT
AAGGAAAATAAGTGAAACTTTAAGAGTCATCATTTTCTTAGACCTCTTCAACCAACTGTTATTTTTATATGAATCTCTAAATAAAATAGCTTCCCCTCAAGATAAAGATATAAGCCCGCTTCTTGGTATAAGTGAAGATTTATGTATTTATTTATAAACAATTTCAATGTATAACTTGAGAATTCTGCAGTTTCCTCCGAATAAAA
TCAATCATTTGTTCAAGTCTAAGTGTTTGACATGGACTTTTTTTCAGTTTGCAATAATTATAATTTATAATATAATTTCCAAAAGCTCAAAGTGTTAAAAGATAAAATAAAATGGTATGCACTGTTTAGAAGCTATTATAGTAACATGGTTTTATGTAAACCGACCTGGGTCCGAATGGCAGGGCAAAAACATGCCCAAAGTGTCT
AACCACAAGTTTTCCAGGCTTCTAGATGTAACCTTTCATTGCACAGCCAGTGATCAAAATAGCTGGCTTCCCGTCAGACACACGTTGAGTGCATTTAACTGATAAATTCCTTGCTTATACATGCAGTTATAGTCATGTTTCTAAGTTGCTTGCCTCAGTACAATGTGGGTATATAAGTCATGGAGAAAAGATTGCAGTTCACTTTA
GATAAAGGAATCAGTTAAAGCTGTGTTTCAAAGAAAATTGGTGATTTGAATATGTGTAATTTTTTTGGAACCTGTCTAAAACCAAATACCCCTGCAAACAGATAAAACCTACCCTATTTAAATATTTTGCTGTTTTATTTTATAGAAATTATTTTGCTGAATTTGCAAATAGAATTTGATTTAAGAAGAACTTTTTGTCCTGTGGT
AGCCTCATCCAGATTTCTCTGTTGTTTGTTCCCCTTGTTTTTTCTTATGTTGTGTTACTAATGTAATTTATATATTTTTTAGATCTCCCTTTCCTGTAGAGATAAAAGTGATTTATCTTGGCAATTTTGTTGCTTGACATTATTATTCATAGGGGGGTAGGGGGTGGTCATGTGGTGGGGGTGGTTGTGGTGGTGGTGGTGGTGGT
TAGGAAATGTAAGTGGGACGGCTTCTGGCATTCTTTACCCTCTGATTCTAGCACTTTCAAGTGAGCTGTTGCGTACTGTATCATATTGTAGCTATTAGGGGATAAAAAGGAATGTTGCTTAAGAACGGACATCATTGTTTTAAGACACACATTGCTGGGTATTGCCTTTGATTCAACTGTCATTTTCTCAAACTTTTAAAGTGCTT
TTTGTAACATTCCAGTCTGTCTTTACAACATGGTGATTTCAATATTTAGAAAAGTTTTGAACTTGCTGTAAATTTTTTAAGTAACATCACTAGTGACACCGATAAAATCAACTCGTCTTAGAATGCATGATGTGTTTGTATGTCACAAATCCAGAAAGTGAAGTTCAGTGCTGTAATGCAAATGGTAAAGCTATTTCTCTTCTATC
CTGAACTGTATACTTCAGATGAGCTAATTTTACTACGTTAATTTAGCATTTATTTAAGTGGAGAATTAATTAGTTTTGTATTCCCTATTTTACAAAAATTGATAAAGATATAGTTCATGGATTTTATTCTGCTGTTATGGGTTTATTTCTATGGGTCTGAAAGCATAACATGCTCTTCCATGGTTTTCCCCTCTCGGACCCAGCCC
TGGTAGCTTTTAGAAATGGTTTTACTCTGCTCTTAAAGAAAATGCAATTAATAGCACTGGTTTCCTCCTGCACTTTGCTAAATTGTCACTTATGTTAGTGGATAAAATATTTAAACTCCTAAAGACTTGTAAATATTGTCTCTTTGCATAATGTAAAATGTGGTATGCCATGGTTTACAGAATGTATTATTATTATCAATGTATTG
CCTGGAATTGTTGCAAGTGGAGCCAACCCTATATGAAGACTTAACTGAGCATCTCATTTTTGTCAGGAATTGGAATTGACACTAATACTGTAACTTTCTTGATAAAATATCTTTATTTTTCAGTAGTGGAATGCTGCAACTTTTTTACAGTATTCAATTTCAGAAGTTGTATTTAACTACAAGCTCTTTTGCAAAAACTCTCAGCA
TGGAGTGTTCTGTATAAGCATGGAGATGTGATGGAATCTGCCCAATGACTTTAATTGGCTTATTGTAAACACGGAAAGAACTGCCCCACGCTGCTGGGAGGATAAAGATTGTTTTAGATGCTCACTTCTGTGTTTTAGGATTCTGCCCATTTACTTGGAATTTATTGGAGTTATAAATGTACTTATATGAGTATTTTTAAGTGATT
CAGTTAGAGAAGTGCATAGCAATGCTGTAGCTTAAGTACAAAATTTGGATATTTACTGCTTCTGTGTTGTCTTACAGTTCCATCTATTATGTCTAATGTTGATAAAATCTAAGCTATTGCAAACAATATCTGACTTGAGAGGTATTATAAAGCTGGGGGGCGGTGGCTGTCCATTGTTTAAGGAATTATTCATGGGAAAGAGAGCA
TTTGTTTGATTATTTGCTTGTTTGGTTGTTTGTTTGACTTGATAAACTCTCTTTGTAAAGGGCTTTGGGGCCTGAAAAAGCATGTCCATGGCTGCCAAAAGATAAAATAGCATACCTTTCTGCTGGAGGCTTTATAATTCTTTTGAATACTTCATCAAACCAGTGTGACTGTCTTGGCAAAGTTCAGGTTGCCCACCTTGTCCCAT
TTTTGTTTCTGTTGTTTTTCGGGGGTAGGGGTTGTCCTAGAACTTGCTCTGTAGACCAGGCTGACCTCAAACTCAAGATCTGCCTGCCTCTGAGTGCTGAGATAAAAGGTGTGTACCACCACCCCTGGCCTTTTGTGAGTTTTGTTTTTGTTTGTCCTTTATCTGTGGCCCAGGCTGACTTGAAACTCACTGTATTCCTGGCTTGC
GTTCCTATAACCTGGGATGCTCAGCTCTGTGGTACAGTCTGTCTCAGGCTTGGTTAGACATGTGTCAAAACTTGTTTGAGATGATGCAGCTGTTACTTGTGATAAATGTGCGATGTCTTAATTTCTTGGGTTTTATGGCTGTGCTGAAGACATTCTTGTGCATACCCACATGGAGATAGCTCAGTGTGTGTGTGTGTGTGTGTGTG
AAATCTAACATGTGAAAATATTTGTATTTTTTAAATAAAGCTGACAGTTAAAAGGTTCTGAAACTTCTTAGAGTGATTTTTGTAGTTACTTAATTTTTGAGATAAAAATTTATCTTTACTAAATGCAGCAGTGGTCTCATCTGTTAATCACATAATTTTAAACTGCATAAGAATGTAATCTCTTTTGGCCCTTCTCAGGTCACAAC
GACCGGGACTACATGGAAAGAGATAAAGAAAATCCAAATCAGTACAACTATATTGCATAGAATGTTGGCCTTGGAACTTGTCATAATGCTGTAGCCATTGGATAAACTAATTTGTTGAATCTCATGTTATTTGACTTCTTTTATACTTCTGATGACCAAATGAAGCAGTGTAATGGGAATAGTTGTGTGGACTTTTCTCAGTGGTT
ACACTTGTGCTATGTGCTGGAAGTCCTGCCCTCCTGTTTCAGTGAAGGCTTATTTTGTGCAGTGGCTACGTTTCTGAAGAGGGGATTTAGAAGGGATTTGGATAAACCACATCTTGTTTCCATCCCACTGATGTTTTTCATTTATAATGTTTATTCTTGGTGGGATTTCCATTAACAGTGGTGGGTAACATTGTTTGGCTTTGGCA
TGCTTTTATGTAGTGCCGAGGTTGGAACCTCAGGCATCCTGCATGCTAGACAAGTACAATAGTAACCGAGCCACATCCCTAAGCTGTCAACTTTATTCTTGATAAAGTATGTTCTTTGAAGACGTGGCTCCCAAACACTTTTATTTCCTTTAATAATTTTCTATGGTTCATTCGGAGTTCCTCTCTGTGTTTTTTTTATCTTGCTC
TTAATACATGTGAAAGCAAAGAATACTCAGCATGCCTTTCTAAGTGATGCGTTTGCACCTTTTGTTGGGAAGTACTGTATCCTGTGCTGTTAGCATTCTCGATAAATCTCTCTGTGAAAGTGACTCAAGGTCTGGGCTTTCATTATAAGTCACCAGTCCCCTCCAGCTCACCTGACAGCATGATATGTTTGATTCAGCTATCCCTG
GTTTTTAATTATAGAAAAATTCCTTCTTTTCCCCTCTATGAGTGTATTGATTTGGAATGTAAATTGTATGATAAATCATAACATTGAGTGAAACACTCTGGATAAAGCTGATTAAGACAAAACATCTCAGCCAAGCATTTACCTTAGCACAGTTCTCTTGTTTATAGCAACCTATGCAGATAATCACTACTGAATAAACATAATGT
CATTAGTCTTGAAATGCTCCCCACCCCACCCCCTGAGGTTGTTTTTCAACATCAAAGTGGGTTTTCACCCCCAAAACTTCAGAGCATCTATTGAGATACAGATAAATAAATACTGTTAGAAATGCTTTATCAAGAATGTGTGTAGTTGAACTGTCACAGGCTTAAGGAAAGTATAATGGAGCAAGTCTGGGCATTTGGAAATGCTT
TTTACTAGTTTATGTCTCATCTCCAAAATACAAGATTTCTTTGTCCTGTTTTATTATTGAAGAACTTATTAAATAGTTTTGTGGTTTGGTTGTCATATAGGATAAAATTTATGATTAAATTATTAAAGACCTGATTTTCTTTGTTGGTTTTGTCTGTAATCCTGGCTGTCCTGGAGCTTGCCATATAGTCTAGACTGCCCTTGAGT
ATGAAAGCATAGAAGGACATATGGTACTTGCTTCTATAGTTCCTTATGAATTGTGTGCTTCCTCAGTAACTGTGAATCTCTATTTCAATTCAAGGCCCAAGATAAAGAGACTCTTAATAATGACTGTGAGGAAATTTTAATATTTCTTCATAATAAATAATAAAACTATGGTCTAATATTTCCTTAGTAAATTGGTTGAAGTGATA
TGGTAAATTAATTGTATACCTAAACAGAGATAGCTCAGCTTTGCCCATCAGGCTTGTCATTGACATCTGGTAGACTTCTGCACATGTAAAACTGAATTCAGATAAAACCATGTACAATTTCTAGTTCTTAATATTTGTCTTTCTGACTAATAGTTTAAAGCAATATTTGTTAATGTTTTCTTGCACTATCACAACTGCTTTTTAGT
CTTACTCAGGCTCCTAAAGGGGTGAAGCTTTCCTACTATCTACATTTCAAAATGATCTCTGGAAAATTGCCATAAGAATAACCAAATGCAATGCTACATAGATAAACCAACTGTCCCCCTGAAGCCTGAGCTCCTTTGCTTTCAACTATAGAATGTCTTTTTACTCTGGAATAAATATCTTCTGAAAACTTTCTAAAATGCCAAAA
