# Supplementary material for: Poly(A)-DG: A deep-learning-based domain generalization method to identify cross-species Poly(A) signal without prior knowledge from target species
Source: PLoS Comput Biol. 2020 Nov 5;16(11):e1008297. doi: 10.1371/journal.pcbi.1008297 (PMC7671507; doi:10.1371/journal.pcbi.1008297)
Supplement: S1 File — These three datasets are produced by previous researchers and we use them in our experiments. (ZIP) [file pcbi.1008297.s002.zip › mouse/bl_mouse/positive/posTATAAA.txt]

ATAGTGAAATTATTGAATAGTAGTTTTTCTGAACTGTTGGATTCTAGGCATTCCTGAGAAATTGAAAGTGGCTACCTTTCATGTCAAAATGTTGATCTGTTATAAATAAATGTTTTGCATACTTGTTTTTGCTGTGTATTTTGTTTTCACTTTGAATCACTTTATCCGTACAAAAATAAATTATTTATTCATGAAAATACATTTTA
TTTTTTTCTCTTGGGGACATTATGAAGCAAGTTATTCTTTTTCTGTATCTTTTTCTTTTCTTTTGTAAACCTTTTGGTTTGTTTTGTTTAAAAATGGCTTTATAAAAGGGCTTTTGTAACCCAGATGTGTGCTTCGTGTGCTTCTTGGGATATTGAGAGCAAATACACTGACCATTGTGCAGCAGTTACCTTAGCCCATCACTCTC
CTGCAAGGATGGAATGGTTGGTGGCAGCCCTCGGCATCGCCTCGGGGTACCTAGACACACAGGCCTTGAACCGTGTCAGCTCTTTATAAAGAGTAGCCTATATAAAAACTCAAGTTAGCAAGTGTTGTGGTATGAAAGCTCCTAGATCTATTCTCACTATTTACCCACCCTTTTGTCTCGCAAGAGAAAGAAAAACGGAGTTTGAG
GGTAGGGCTGAGGTCTTAACTCCTCTCTGCTGCTGAAAAAACGGACCAGTGATAGTTTTTCACAATGACATTGGAAGCCAAATGGAACTAGTTTTACATATATAAATATATAATTTCCTCTTTTCTATGTAGTCCTGGCTAACATAGAACTCCTAATGTAGAGCAGGCTAACTTCGAACTCTTGAAGATCTGTTTGCCTCTGCGGG
CAGCAATGGGCAATTACTCTTGATATAATTGAACGGCTGTTCAAACTGCAGTCTATTTTCAGCTGGTGAGACTGAGTAAAACATTCCTTCCTTCTGTAATTATAAATAAAAGTGTTTACTTACTAACATTCACAGTTGCTCATTTATCCGTGAATTCGCTCGTCCAAATTAAAAAAAAAAAGCGTTGCTGTGTATCTCCTTGATGC
ACCTGAATGTGCGTGGCCGAGAGGGAATCAGCCTGCTTGTCTTTCCCTAAGATGCCAACTCCAGAGTCACTGACTGAGGTGAGAACCAGCGCAGAAACTCTATAAACTGCTGTTTTTGATACCTGCTCTTTTTGTTTTGTTCTGTTTTGTAAAATTATGATAAACTTCAGAAAATAAAATGTCAGTGTTGAATAATTTTTTTCTTA
ACTGTGGTTTCTCTCTTGCCATGATGACTTCTAATTGCCATGTATAGTATGTTCGGTTAGATAACTCACTGTAAACAGACTGTAACTGCCAGGCAGCGCTTATAAATCAACCTAACATTTATAAGATTTCCTCTGACTTGTTTCTTTGTGGTTCCCAAAAAAAAAAAAAAAACCTCAAAAATTAAGTGCTATTTCATTCCTTCTTT
AGCCCCAGAACCCACCTGGTGGAGGAAGAGAACCACACCCACGAGTTGTCCTCTCCTCCACGTGTGCTGGATTGTGGGCACACGTGCAAATAAATCACTATATAAATGTACAGTTTTTAAAGAAAGGATGAGATTGGTCTGCTGTGTATAAACGTGGGAGCCACTGTCACCTGTTTCTTACTAATGCGCTCTGGGCAGCTTTACTG
CAAGAGCACTGTACTCCTGGCAATTATTACATATGCTAGAACATGGATTTGCACTGTAGACAACACTTAACACCAGTCTATGGGGTACTGCATTGCTTTTTATAAAGTTCAAAATAAAGATTTTTATTTTCAAACAAGTGACTTTGGTTTTATTTCATACATTACACTTTTTCTTGCAGAAAAAAATAAAATTGTACAACTGCATA
ACGCCTTGTTTGTCACAGTTGTTATTGAGAGTATTAAGCTGACCATCTGTCCACGCTGGGAATGTTTGAGCTAAAAGGGGAAATTTGCACTCTAGTTTTCTATAAATTAGTTCAAGACTTTGAGTTTGACTGATTCATTCTTTCTTATATATTTTTAAGCTTTATATATTTATTATATGTAAGTACACTGTAGCTGTCTTCAGACA
ACGGAAAAACAGGAAGAAGTTACCTCTTGGTTTTGGTTTTAACTGTTCAGTGGTGGCAATTTCCCTGTCCCTATCACTGTTAGAGGCCTACTTTTATATCTATAAATATATTAAAAAGCAAGTTAAACTTGGATGTATCAAGTTAAAATTATTGTCAGAAGTTTAAATACCTATATATTCTCTATGAATCCAATGCAATAAAGGGG
AACAAAAAAAAAAACAAAAATTTATTTAAAAAATATTTTTCGCAAAAAAAAAATATCCTTGGTGTGTTTTTGTTGATGGTGTAAGAATTTATTTTCATTATATAAATGAACCTCGTTTGGGGATGTGTCATTCTTTGTACGTGCCTGTCTTCTCTGGTTAGGCTCATACCTCTCAGCACGGGTTTGTATAAAGAGATGGGGATGAG
GTGCGGCAACCTTTTCCCTAACTTGTGTGTGTTTTATGACTGTGTGTTATTTCCAAAGCTGTTCCTACCTCACCATGAGGCTTTATGGATTGTTATGTACTATAAATGTTCTATATGAGACAAGACTACTGTGTTTCTTCTCATTTATTAAAAGTTAAGTAGAAAAATAAACTAATTCTAATTTCTATTTTGTTTGTGCATGTGGC
TCAATGTGTTCATACTGTTTGAACAACACAGCGTATTAAATAAAATTCGTGTCTATTGTTCTTGAATGATCATAATGAATTCTTCTGATATTTCTTAAATTATAAAATCAAAAACCTTATAAAGCCTCCCTCTGTATTTCTCAACACCACTAGGTACAAGTAGAGTGTCTGTGATAACAATAATTCATATTCATGTTCAATGTTTT
CAGTATGTTTATAACATTGAAATCATGTAAAATACATGAATAAACGTGCAAAACCACAGGCACAGTACACCATATGCACTCTGATACCTTATTTTTTTTTTATAAATAAAAGTAAATATTAAAGCTATTCACAATTGGTCTTAATTTTTCATAAAGTTTGGGGTTAGAACACAGACTTAATTTATTACATCTGTAGACCAAAAAGT
TTATAGCTGGCTAACTGCTCTGTAGTAGGCCATGGCTGTGCCATGACAAAGAGACATGTTGTACTTAATGTTTACTGTCTGTTAATACTCCAAAAATTTTTATAAAGTTATTTTATTCTTAAGACAAAATATTAAAGCCTTGTGTTTATTTGCTTGTTTATGTGCTTGCTAAGTACCTTAGGCTAACCCTGAACTTGGAATTCTTC
TTGGTTTTCAGTTACCTTCTACCTCCTGTATTTTCTACTGTAATAATGTGATGTAAGGCCTTCCGCAATGAGCAGTTCACTTTATTCCCTGGGTTTTCTATATAAACAGTTTTCAAGATATGATTTGGTTAAAAATAATTTGTTACAAAAAGATTCTGTTTGCAAATTAAACTGTAAAAGTATTCAAAGTCTCAAAGGGCAATGAT
TCACTTTCCTTTTGTATTATCTATGGATGCCACTATGAACGCTGACATTAAGCCACTCAAGAGTTTTCTATGAATAAGTGTAAGTAAATGCTTTGATATATATAAACCTAAATAAAAGATTGTATTGAGACAGAGACATTGGCAAAGGAAGTTTTAAGGCAGTTCTTTAGGTGTAAAAGGCTTGCTGTAAAATGGTGCGTTATTCC
GGTGATGGGGAGAAGGTGAGGAAGGTTCGCCCTCTGTCACCTTACTGTCTGGCTAGCACCTCATTTCTCAGTAGAGAAGACAGTGACAGTCAAGCAGCTTTATAAAGCAGGGTTTGGTTTCTACACTGAGAGCCATGTGTGATTTATTTGAGGCCCTGGTACAGGGCTGGATTGTAGTTTAAGAGGAGAAAACATGCTAAACATTG
CACATAACCTTCTTGACTTCGGAAGCCTTACACTAGGCAGGCAGACTGTGACAAATGCTAAAACCTATTTATTACTTGAAATATTTTTGGAATGTGACTTTATAAATAAACATGAATAATTTATGGATTAGTCTTGTTCCAAAAAGCCCAAGGCCAAATTAACATTCTAGTAGCCAGCTTCAACTGGATGGATGGGTGCTGGGATG
GATGTTCACAAGGTTAGAATAATTGGGTTAAAGCTTTATCTTTATCAACTGGCTCAGAAATTATTGTACTGGCATCTTGTAAATTGTGGTCTTATTGTTATATAAATCTGATTGGATAATTAAGCTTTAAGAGTCGCGTTTCTACTGGGGAACTAGGTGTTGTGATGGCTGATGGGAGGGGTGGGGGCGTTGCGTGGAAGCGAGAG
TGAGTTCTGGGAATTGAACTTAGGTTGTCAGGCTTATGCAGCAAGCAATTTCCCTGTTAAACCATCCCATCAGTTCTGTATTCCTGGATTTTTATTTCTTTATAAATAAAAAGATGTCTTAAAGGTTGTAGAATCTGATAGACTTGAGCTGTGGAGAAAAGCCAGTGGGTAAGAACTCCTGCTCTGCAAACCTGAGAACCTGAATT
GGTCTCAAAGGGCCTGCCTTAGAGATAATGTAGGCTGAGTACTTCTTTCTTTTTTTTTCCCCGTGAGGCATTTGTGAAATCACAATTTCATGTTTTATCTTATAAATCTTAACAAAATCCAGATGTAATAAGACTAATACCTTGCGTTTTCTTGATGAGTGTAAAATCATACCATCTTCTAGTGTCTCTACTACCAGCACACACGT
AATGGTTTAAATTGAAGTGATAAAGAATATTATTAGAATAAAATGTTTGTATATGTATTTGTGTATTAAAGATGTATTGAGTAATTTTGTATTTTTTACATATAAATGTGCTAAATTACTCTAAAACTGGGTGCTGCTTCCTTAAGTAATCTTACTTTTCCTAAGTAAATTTAAATGCTTAAAATAAAAAAAAAAAAAAGAAAGGC
GAGAGAGAGTGAGTGTGTATGTGAGAGAGAGTGTGAGTGTGTGGGTATGGGTGTGAGGGAGAGATACCATATTTCTTTTTCAGGTAAATGCAGTCTTCCTTATAAAAATGAAATTAAACCTATGCTCTCTTGATTCTTTTATATTCTAACAATAAATAAAAAAGAAAAGATTGCTGACTGTGCATTGTACCTGTATTTATAGCTTA
GGGCTAGGGACGTGGCTCCACCCTAGCTATAAAACTCTCCCCACAAGAACCGACACTGGACCTGGTGTGTCAGCTGTGCTGGCAGACTTGTTGGTACTAATATAAATGACGAGCACTGGTGTTTGCCCTTGAACCTGCAGAGGGCCAGTCCTGCTTCCGTCAGGCCTCAGAGCATGCCTCCCACTTAGTCGTCTCTGTCGCACCTT
GGAGTGGTAGGAACAGTTTGCTAGCCGTTTTTCTTTTAAAACTGTCAGCAAGGGGGGTCTTAGTTATGGGGTATCCTTAGGGGGGTTGCATGTGACTTGCTATAAAAGTTATGAAATATTTCTTTGATTTGAATGGTGAAGCCAGAGGAAATGTCTAGCGGGTGTGAGCGCTGAGCTGTCTTTGAGGAGCTGAAGTGCTCCCTATG
TTCTAGCTCAAAACCTGCCAATTACACAGACATTATTTGAACAGCTACCGTATGCTCTGTTCGTCACAGTAATAAATAAGAGATCAGGTGCTTTGCTTCATATAAATTAAAAGGCTCGTGAAAATTTAGTCTAGAAGAAAAGAGTATTTATTCCAATTTTTAAGTTTTAAACCATGCTGGCTTTCACTCTTCCCATTCACAAGGTT
CTACATTGCAGCCTTGTGATTCTTAGTGCATAGTGCAGCTATGCTGGAACACGTTTGAAAGCCAGTTTTAACACTATGTTACATTTTTGTTTAAAGTAAGTATAAATCTTATATGACATAATGAAATTTGATTCCTGGTTTTCCCATGATAAAAATTAGGGGGATAAATAAAATTGTTACTGGAATTTCTCTGCTTTTCTTCCCCC
ATAAAGCGGGGTTTTGTTATCTAATATATTATCATGTACCTATTGTAAATATGAAACTCCTATTTTGCAAGCCAAGGACACAATTTGTACTGTTGTTATATATAAATAAAGATTACTGGATTAAAAAAAAATCTTAAATCTTCATATAAGCACAGTTATTTGGCCACATGGGTATAGAATAATTTTGGGGTCTATACAAGAAGCAG
TTATTTTTGAGTTTGTAAGTAGTAATAATTGTCTGTGCTAAAGTATGAAAAAGAATAAATATGATTTAAAATTATTTAAGTGGTACAGATAGAATGTGTTTATAAAATAAATACTGCATAATTATATATTAACATGTGTTTTATATTTATATACTGAGTCCAAAACATATGTTTCCTTGACTATAGTGTCTCAGTGGATCTCTGAG
CACAAGCCATTTTCATGTATTTAAAAAAAAACATTAAATTATGTGTGTGTATGTTTTTCGTGATATGGTGGGGGAGCACATATGGATGTCAGAAGACCCTTATAAAGTTGGAGGGGAAACATGGATGTCACAGTGCCTTTGTGGAGTTGGTCCTCTCTTTCCACTTAAGTTCAGACTGTCAGGCTTGCCTGGCAAGTGCTCCTCCC
AACCATGAGAACAAGTGAGAGACCACAGTGCCGCACAGCCTCGCTTCTGTTTTCCTGTTTGCTCCCTTGTTTCCTGTCATGGTTTGTTTTGTTTTTAATGTATAAAATCAGGCTAATTGTCAAAACAGATTTTGTCTCCTGGTCCTCGTTTCCTGGTTTTAAAATCCTGGTAGTGATTTGTTTTGTTCTGTTCTTTCAATAAACCT
AAATGTATGTGTAGCTCAAGACTATTTGTGATCTACTGCTTGCATGTGAGAGACCAGGATATGTAACTCTTATATTTTAAATGTATACATACTGTGTATATATAAATATTAAAAACGGGGAATTTCACATTTTACCTTTCAGACACCAATTTTTATCACAATTAGAAGGAAATGGGCAAACAAAGACATCCTTACGATAAGATTAG
TCAGAAAAAAAACAATTGTAGCAGTTAATGTGTAAAAAGCTTTTAAAAGCTATTTTAGTAATTTAAATAAATTTACTTTTTGGGTTTGTATTCTGTATGTTATAAACTTAATGATTTACAAGCCTGGTTTTTTGTTTTTTGTTTTTGTTTTTGTTTTTGTTTTTTCTGGTTTTTCGAGATAGGGTTTCTCTGTGTAGCCCTGGCTG
TACCTTAAGAATTACAATAAATCACTGTTTAAACAAAAGACTTTGATTCATATAGTGAAAGCACTAGACTAATATTTAGTTCTACCAATAATCTGCATAGTATAAATTAAAATAAACTGTGATGAAAAGTGACCCACTGCTCATTTATAAATGTCTGCGAGTGATGGCTCGGCTCTGTGCACGCAGTACATGTTGCACTCTGGCTT
CTGATCTATAAAACAATTGTTGAGAAGGTTCCATCCTAAATACCATGTACCATGTAATGATTATATAACTAGGTCTTTTTAAGAAGTGATTAATGTATTTTATAAATTACCTTTTCACATATGCAAGCTCTGTTTCTATGACAATGTTATTTTTACTGATGCCTTACTGTTATAGTCTTTTTGAATATCCTGCAGTGAATATATTA
AGTTATGCAAATAATTACATGGAAAACATGTTTATAACTTAGCCAAACCTTGATTTTTGTAACTCAAAGAATAAGAGTTGAAATTTCTTATGTGTTTTTTTATAAACTGCAGTATTGTTTAAGTGCATCTTGTGTTTTGTTTATTGCCACAACTCAAGTTATTTAAAAGCAATTTTGGAAGCTAACCAGGTATATCTTTTAAGAGT
GGAACAGCAAATCTTGATGGAACTTGACCCTGAGCTTAAGTGACAAACTGTGCCAACTAGTACTGGTGATGCCTAATTATGAACCCAACGTGTAACCAGTTATAAATACACACATACATACGTCTATATAAAAAGAAAGGATCTATTTTTGTGTAACTGTACAGATACTGTAAAGCTGTTTGCCATAAGTATCCTGTAGGAACCTG
ACTAAAAGAAGAAAAAAAAATATAGAGCAGATATTAGTAAAAGAAATGTTACTTGATATACCAAATGGTTAGATAATGAAGACTAGAAACTCAGATAATTTATAAAGGTTATGCTTCTGTTTATAAGTGTGCAGATCCTACAATATTTTTCCGTGTCACTTTCTGTAAAATACCTTTAGAAAGAAAAACTTGAAGAATATGAATGT
GTGTTTTCTTATATTCTTTACACATTTTCTATATCTAAATTCATTTGTTGTCTCTATAACTTCTATAACTGTTCAATTTGCAATTTTTATGCCTAAAACTTATAAAAATAAATTCACACAATTTCTGTAAAGCAGTGTGCCTTTGGGAGTATCATTTAAACATTTGAGATGTGCTTAAAAATAAATAGTTAGTGGTCCTCAGGTAA
TGATGACCAATGGTATTGATTGTGCCTCATGTTTTTGTGACTGTTCAGAACAGTTGTTCATTTTGTAATCAGATTCTTGCCTTTTCAATTCCTTACCTATTATAAATACACTATGTATTGTGGATATGACTCCTTCACTGGGAGGATGGTTGGCAGACAGTTCTCTAGTTCTGTAGATTGTCTTTTCCTCTGCTGTTTTGTGTGCT
CATTTGTGTGTGAATTTTTAATATAAATGCAAGATGGAAAGCATTAATGCAAGCAAAATGTTTCAGTGAACACATTTCAACAGTTCAACTTTATAACAATTATAAATAAACCTGTTAAAATTTTCTGGACAATGCCAGCATTTGGATTTTTTTAAAATAAGTAAATTTCTTATTGACGGCAACTAAATGGTGTTTGTAGCATTTTT
TTTACTAGTGAGCCCCATGGAGTATCTTGCTCCCTTGGGCTTCAGCTTTGCCTTTTTTCATATAGATGTGTGTGTGTGTGTGTTACACAACATCTATTTATATAAATATACATTTTCCTCTGGAATACACCTTTCTGATAGACATTATCTCCCCCCCCCCTTTTTCAGGTACCTGTAATTTGTGTCTGAGAGGCAGGGTGGGAAGC
TGGGGCTTTACAAGTTCTGTATGATAGATACTTTAAAAATTTACTATGTACATGTCAGCATTTTGAGGATTCTTTATGGCTGTACTTTGGAACAATATTTTATAAATGATGTTCAGATAAAAATCTTGGTCATTTTTTTTTTCTTCATTTAACTCTTTGTCTTCGTTAGGGGGCAGCAAAACACCATGATCAAAAGCAGATTGGAG
GTTTGTTACCTTTATCACCTGTACAATTGCACTATTTAAATGTACTCCTTCTTAATGCTAACTTGTTTTCTTTATAACACTGTTACTAATTTCAGAAGGTTATAAAATAAATTTCCCTCTTATCATCACAGAAGTTCTTTTTAGGTTTTAGTAGTTGGTTCTGTTTTTTAGACATAAAAGTAGCTCTTTTTTTCTTTGCATGTTTG
TTACCTCTATCAAGAAAGGTCTTCACCATGACCAGGGCCTCCCCTCCCTCTCCAGATCTGAACAGTAATTTAACACAGTTGCCTGAAAAATACTTGTTTTTATAAATCATTATAGTAATAATTATGGACAAGGCCCGGTGTGTGGCTCTGATTCTTGGGGCTCTGTGCTCTTGTTTGCTCGCCCATCACTGGGAGTGCTGAGAGAA
CTCTTTAACTTTTGGTTCATTTACTATTATTTCTCTATTTCCCTTCTTTTTTATCTCATTCATTTGCTAATGCTACATTGACCCTAAATAATTCTTAATTTATAAAATTCTATAGTACATGCTCCCGTTCTCTGTTTGATGGTCACGGGTGGTGTACTAATGGACTTTATTTTAGGTGTATTTCTATCTGTGGCTGTTGCCACTAC
AGCTTCATAAAATATTTCTATATAAAATGTTTGTAGAATCTTCATTTGCCTTTACTGAGTTGTGTTCTCCCAATTATTGTTACTTATTTCAAAATTAGCATATAAAAAGTGTTTGATATCATCATCGCCCTTTGAACAAAGTGTGCTGTAGTCAATTTCCCCTCTCACATGCTCCTCCCTATCCACCCTCCTTGCTGCCTTCCAGT
GAGCACTTTCTTTGTCGTTCAGTTTAATCTTTTCCTTCACCTTTATTACAGTATGACATAATGATCTACTATGTTGTCAAAGCTTCATAAAATATTTCTATATAAAATGTTTGTAGAATCTTCATTTGCCTTTACTGAGTTGTGTTCTCCCAATTATTGTTACTTATTTCAAAATTAGCATATAAAAAGTGTTTGATATCATCATC
AAAACATCTCAGATGTTAAATATTGTGTCTCCTGAGGGATGTGTCATTCCCCCCTTGATGTATCTAGCTACATTAAGAATGTAAAATTTCTTTTGTACAGTATAAAAATACAGCTTTATTTGGCTTTTAACTGGATTTCCCTGAGTTGATTGTATCTTACCTTAGTTTTATACTCTACCATAGTCCTTTCATTGTATTTTCAAATG
ATATCATTGTCAATGCAGAGACAGGAAGCAGCCTTTTAAAATTTGGATAACAGTTCATCTTTCATAATAGCAACATTTTACTGTCTTTGTCCTTCGTGCTTATAAAATACAGTAAGTATGTGGTCTGAATTCTGTCTACATTTTACCCTATGTAGACTCCTAAAACTTGAATTTCAGAAAGTATACTTTTTAAAGGGATATAGTAC
GACAGTTACCTTCATATATAGTGTGTGCATTTGTAGACATTTGAATCCATGAATAGTCTGAATATGAAATATATACCCTGTGCCCAATTTGGTTCATCATTATAAAGACAGTCACCTGCTGCAATGCCTTCTTTAAAAATTGTTTGGTAGGATAGAAAAGAACTGAACTGGCCCTGTACAGGTATCACTCACTCATGAAGTTACAA
AGCATCAGCAGTTGGTTTATGTTAGCTTTTAACACTTGAGGCTGTACTTTCTTTTATAGAAATGTGTGTAATTTTTATTTTTTCCTAATGGATTTAAACTTATAAATCATTAAAACTATTTGTGCTTGTATGTGTATCTTCTGTAAAAATGACTTATTTCGATATTGAAGAATGAGACTCAACCTGACCTGTGAAGAAGTCTTCCA
ACCCTGATGTATGCTAAGTGTTCTGGATATGAATGTATGTACACTGATGCTGCCCCCCTCTGTACAGCGGCTTGGCCTCTCACGATCCATTGTATGGCTTTATAAATGATAAAGTTACACAAACCCAGCCTGTGGCCTGGCTTCGTTTGGGCTCTGCTGGGGGTCTTCAAGGGCAAGTGGCGTCTGTCCTGAACACCAGATGCGAA
TGAGGAACTACGGGCCTGAGGAAGGATTGGCTTTGGGATGAAAGTGTGGCTGGAACACACTCTCCACCCTTGGGACCCTAGCCTTTGAAATTAACGGTTATATAAAAGATAGGCTTGGACTAAAACACTGACTTCTTGAGTAGTACTATGGTTGACCTGTGACTTAATCTCCAGCATCCACCATTGTTGGTGCATCAGAGGCCCTG
GAGATGGAGGGGCATACGGGAGGGTTTTTGAGGGAGGGAAGGGAAGGGAGAAATAATGTAATGATAATCTCAAAAATAATAGCCTCAGTTTGCAGGGAAATATAAAGTAAATAAATATACTTTGTTCAATGTTTTTCCAGAAGTTCACTCACTAGTATAGCAAACCAGGTCCACCAATGGCTATGACATCTGAGTTACCAGTAAAG
TGAATGGAGACCCTTCATGTAGCTCAACAGCCACTGTCGTGTAAATGGACATTAGACGCCTAAAAAAACAAATCAATATTTTTTAAAAGAAAAAAATCTATATAAAGGTGTGTTTGGGGGTATTTGTGGAAATTGTCTAAAAGGTCTGTCCACAACGGACTCCTAAGGAGTAGAATTTCCTCAGCAAAACTGCCTCATGAACATTG
CTGGCTCTATTCACTTTTTTTTTTTTAAATCTTGAAGTTGTTATGATCATGTGATACATTCAAATTGTGCATAATGACATTTAAGCCTATTTTCTCTGCTTATAAAAGAATTGCGTGCTCATCACAGAAAAGCTGCTTCTTGGTGGCATATTGACTGTTATCATCCAGTGACTATCCAAAGATCCAGGCTCATCATTATGAGTTTC
TCCATTCGGTTGTGAAGCATGTCGTAGGCACACTGCAGTGTTACGATCGGAATGCTTTTCATTAAAAGCAGGTAGCATGAAGTATTGCTTAAATTTTAGGTATAAATAAATATATATATGTATAATATATATTCCACTGTATTCCAAGCTAAGAAACTTGATTCTTATGAGATCTTGATAAAATATTTATAATGCATTTATAGACA
GTTTCCATAGCTACATCCATCCCTTGGCCTTAACTTTGGAATTTGGAGATTATATGCAAACATGTGTAAAGGCTCATGAATATGGATGACACTGGAATTTTATAAATTCTAAAATAAAACCCAAAACCAGATGCAGTGTGATGGGACTCATTTTATTCTGTGTATGCTCTCTCCTGTGCCTGAGTGGTGACAGTGTCCCTGTAGAG
CATGGACAGCAGCTAGGATTCTCATGAGTACTTGTTCAAAGAGCAAGGCCTTTTTTCTTTTCCTAAAAATGAAATTGAAACGGGGCTAAAGCTAATGGTATATAAATGTCTTGAAAAATCTTTAAGCATTTTATCAATGTAAACTTACTGCTTTATTAAAAATTAATGGTAGAATCTTTACTCTCAGGGATGGGCAGCAAAACGCA
TGTATAGACGCTTGTACCGATCCATCTTCAGCTGACTGAATGTTGTATGATAGCCCTTCTCCAAAGCAGAGGTGGAAGGTTCTGGTTTCACCACACATTTTATAAACACATCTCCTGTTTTGAATTGGCCTATAGGTTGTAGGCCTCTTTTGTATATAACCTCTATTATTTTGCTTTAAAAAAAAAAAAAGGTCTGTTCATATTTA
AAGAAGTGAGCCCAAGGTTGAATTTTGTGTAGAAGCCTCAGCCATATTGCTTACCTAGTCATCAACAAGATTCGCCTAAGGAAGGTGCACTTTTCCTTACTATAAAAAAATGTGGAATCCAGTGATGTACTTATCTCTTGTTTTTACTTTCTGTTTTTTTTTTCTAGTCTACACAACAACTCCTGTCAAGAAATGGAAAGCCGTCC
TTGTGACCTTATTAATGGCTGACAGCTCCCTAATTGTAGCTGTGGATTCCCCATATTTTTTCTCTCATACCATTTAAATGTGTGATCCTTAGCTGCTGCCTATAAAAACAGAACTGGATGTGCGGTTTAGCCAGCCCCTCCCTCACTGGTTTTTAGAGAGGGGAGGAGGGATTTGGAGGTAGAAAGAGAAGAGAAATTGTTCAATA
CTGTGTTGTAGTAAAAATTAAATTCTTAGCATAGTAGGCTTTGAGAGCTTTTGTTAACTTTGTATTTGGACTGAAAAAAATATTTCTTGCACTTTCTATTTATAAAGATGTTATAACACATCTAACAGCGCATCTGGTTTTTTTGTTTTGTTTTGTTTTTTAAGAGCAGCAGATGTAAGTATTCAAGTGAAATATATGCTTAAGGC
GGATGAGTGAAAGTGATATGTGTTTTAGAGAGAGAATTGACCATTTTGTGTTGTAAAATTTTAAGTTATAATTTATTGAGCACTTTTGTTAATAATTGTTTATAAATTTGTCTAATGCCTTTTTTGGTATTGTTTGTAATGTGATTTATTTAAGGCCTTTTTGTTTAAGTTGCTGCTTTAGGTTAACAGTATGTTTTAGGAAATGA
TACTTGGGGATGTTTCTGCTATGTTTAGAATCAAATATATTATGGTTTTACAGTTTGAAGCTTTCTAGGAAACATAACTGTTATTGAGGAAATATATATATATAAAAGCAAGAAATAATGAAAAGCAAAGGCGATGACAAACCTTGTTGTTTCTGTCAGTACCATCATGTCAAGCTAGTACCTCACATGAGATATTCATTAAAAGA
ACATGTACACTGAAAATGGAAAAGAAATGTATACCTGCTCAAATATAATACATACAACATCCAGCTCTTAGTTGTGGGAACAATACTTTAGCTTATTCTTTATAAAAAAATTTTATGAACTTTCATAGTCTGCATGCTTAAGTTCCATAATATGAAAAAAATAAATGCTGTACATTAAGCAATACTTCCAGTTATTTATTTCTTTA
GTTTAGGTTTTGAAATTATAATTTTTAGTTTTAAGGAATGAAGACCTACAACTCAGGAGTTACTAAGAAAGTTTTAAGACTTGTTTTTTGATGTTACATATATAAATAAATGAATGTGTAATAAAAACCTGTCATAGCCATGGTGCATTGTACCACGCCCTCCTGATTTTCATAATTTACTAGGAATGAAGGTAGGTTGGGGTGAG
AGTAGTTATCATGTTAGTAATACCTCTAACAGTATAAACCCCACCCCCAAATTAGCCAGTAATCCTGTAGAAAGGTACTGTATGATCAAATGTTTAATCATATAAATAGAATGTAAATGTATCACTGAGCACTGTTTTCTAGTGTATCAAATTCTTTTATTCATCACTCACTCCACTGTGCTGTTGTTATGATGTGCTTAACAGGG
TAAAATGTATTTTTGAAATCAACTTCTTTAATCCTAAGATATTAAATTTACATTTGATCAAACCAGGTGGTTCATACATGCCAATGTTTTAAAGGTTTTCTATAAAATCATATTGTTGCTGTTAAATGTGTCATGCTTATTAAAATATATTTTTACTGGTAATTTCAACATTATTTCTCATGTTGACTTTTATTACTGGAACTTTT
AATCCTGTTTTGTGGACTGCCTGGCAAATTTTTTAGCTAACTGTAATGATAAAAAGGGAGTATTACTCTATTCTGAATCATATCTAGTTGAATGCATGTTTATAAAAACAAACAAAAACAAAGCTTGCTCAATCTACCTGCAGTGACTGATGCAAAACCATCATATGCAAAACCCGAAGGACTGGACCACGTTCACAGCCTGTCCT
ATAAAAAAATACGTCTTTAAAAGTATTTTATAACTTTGTTTTATATGAAAATAGCTTATGTAAATTAATGGTATGAGTCCATGACTATTTTATGTATTTTTATAAAACCAGATTTCTTTTTATGGAGTACTGAAGTTTTTTCAATAACCCCGTCTTAACTCGCTTTTCTGAGTGGCGGTCGCTCGCTCCCTACAATTCCACACACC
ACATACAGATGTTTGCTGGGTTCACTGTAAATTTTATTTAATCTGGTTTTTTGTTTGTTTGTTTGTTTGGGGAGTTACTTGGGGGGAGGTTGGTTTTGTTTATAAATATAAAAAAAGCAAAAAAACCTGTCACTGGCCATCAGTCGCTGTTTGTTTCACTGTTTCTCTGTTCGTGTGGGCTGGGTTAGAAGCCCTGAGTAGACCCA
GGCTTCATTCCTGACCACAGCTGAGAAGTATCTGTCTTCCATACATTCTATCTCGAGTTTTGTTTTATTTTTTAAAAATTTTGCTTAAAACAGCATGTTTTATAAAATAAAAGTATTTTTATCTCATTAGAAAACCGCTAGTGTGGGATTCTTTGGCTTCTTTCTTTCTTTGATTTGACTTCACCAAACAATGAGAAAATGAAAAC
CCAGCGTCTCCTTCCTCTGCATCTCCACACCTTTCTTCTGTTCAAAGTCTTCTGTAAAATTTTCTTTCCTTCTTTGTTCTTTTCTTTTTCCTTTTTTTTTTATAAATTAATTTGCTTTCAGTTCCATCTTGTGGGTGCCTCTGTGTTCTCTTAGCTGTGGCTGCTAGGCAGGGAGCAGATTGGGCTGGGGCAGCCTTCCTGGAGTC
CGTCTGTTGAGCCAGCAGCTGTTGTACCTGTTACTGCACCGAGAGATTTTAATGTACGGGGTGGGAGGCTTTTACATTGGAGAGGCAAATGTATTTTTCTTATAAAGTTGTGTATCTTAATAAAAAGGACTTGATCAGTTTCTGTGACTGTATGAGAGCATCCACATTTCATGCCACCTAATTTTATCTTTAATCAGAGGCAGATT
AAATTCTTAGAAACGGCTTGGATAATTGGTCTTAATCAAATGTGTCAAATTATTGTTTTCATGGAAAAGTAAATATGTGACTTGATTGTCTTGATATAGTTATAAAAGTACTTTGTCAGCACTGTATATTTGTTGCCATTTTTATGCATGATGGTAAATAAAAGCATGGCATCCTGTTAGATGGCTTTTTTTTTTTTTTAATCCCC
TGAAAGTGACAACCTTCTCAATCAAGCCAGAGAGCTGCAGGCCAAGGCAGATTCTAGTAAATATCTCTTTTTCTCCTCCTTCTGACTCAGAGCCTCCTTTTATAAATAAACACAGGTTTCTAAAACCTAAGCTTGAGGAATAAATAATATTTTGCTAAATAATAGCAATACTTTATAATCAAGTTACAAAACAGCATGTATGATAT
AATAATGATTCTTTGTATTTAATCTCATCCTTTTAAATTTCTATTTTTATGTGTTTTATAATGTACATAATATATTGTACAGTTGTACACTTATATAATTTATAAATAAATAATACATTTATTGGTGCATTATTTTTTCCCTGATTTCGGTGTGTGATGAAAAGATTCGTATACTACTGTTTTGTCGTATAGATAGGATGACGTTT
GTGAATATTAGACTCCTGAATTCGTAAGGGATCTAATAAGGTCATAGTTGGGCATACCCATATATAATAGCTCAATGAAGTTACTTCTCTAACCATAGCATATAAACTTAAATAAATGGGAGACCTCAAGGGAGTCTCCACTGCAATACTAATAAATGCTATTTAAGAGTGGGAGGCTTTAGTTTTGGTTCCTTTGAGAGGCAGCC
GTTCCGTAAGTACATAGTCAACGTGAAATGTGAAGAATTTGTTTAAAAACATCCTGTAGAAAGTTTATAAGAAAAACCAGTATTTGAGCAAATTGTGGATTATAAATACAACTATTTTTAAGTACTTTTTTCTCTAATGTGTTATTTTATTTGTTCATGAAACTAATCTGATTAAAGCATATATATTATTTTCTTCTCTTTTATAT
GCTAGACAGTAGCCGTAGCCGACAGCATACGGAAAGTCAAATCAGATATTAGTGTCGCCCTTAGCCCCAGCCTGACTGATGGCAGCAGTAATCATGGTGGTATAAATCCATAGAAAACTTGCAAAGGTCTCCAGGCTTATGGTTAAGGTAGGGGAAGAGCCTGGGGCAGGGAATGGTGCCCCTGGAGATAGCTGCTCAGTATTGGG
TGTCCCTGGAGGGGCTGAGCCATGTGCAATAAGAACACAGATCCTAAAGGATCCCCTGAGAAGCTGTATTTCTTGAATTAGAATTCTGATACTGTACATGTATAAATATATGTTTATTATGTGATTGGCAGTGGTGGGTCTGCATTGAACAGGGGGTGGGGCAGGAAGCTCCCACCAGCTGCTATTGACACCGCCCAGCCTGTGCC
TTCACTATCTTAACTTGAAATCGACCTCCACGGACACCTAGCTCTAAATGACATGTATGAGAAAAGCAGACGCCGGATAAGCTAGTCGATTATTTAAGCATATAAAATAAACTGTGTTCAACTCTTCACCTACTTGGGTTCCACAGTGTTCTTGTATCCTCTGGCAAAACCTAGCTGTCTAATCCCCAGTCACAGGGGCCCTGTCT
ATAGTACTATTGCTGATTTTCTTGTTTCCTATACTAAGATTATATAACTATTTTTCCATTGGGAATATGCATCTTTCTTAATGTTCCAAGGTCTGTACTTTATAAAGTGAAATAACTTTCTTGTGAGCTGCATTCATTCTGCACAGGGTGAAAAGCTTGGAAATCACCAAGAGACCTTTTATTTGCTTTATTTAGTGTATCTTGCT
ATGCTGAACACCGCTGTCCAGCTCAGTACCAAAGCTTTAAGTTCACACTCTGCTGGCCTGGTGGCACACACCTGAAATCCCAGCACATGTGGGGTTAAATTATAAATCAATAAAATGTATTAAGTATAAATTGTATGTAAAGCTGCTCCTGTGTGGTTGGGTGATAGTCAAGCTTCTAAAGTGCCTGATGAATAGGCAGGTGGCAG
CATTCTTAACTTGAGAAATGTTTACAAGTTGCACCCAGCTTCTATGAAAAATTGAAGAGAGAGCGAGAGAGTGGGAAGTAACTAAGTCAATTTATTTTTGTATAAAATAAAAGAACCCCAACCCATCGCTCCGGTAGAATCCACTTGCGCTCCCGAGACTCAGGGTGGGGCGTCCAGGGCGCCATGGGAAGGGACCCGTGGGTCCC
TGTCCTGGAACTCAGAGCCATCACCTGCAACATTTTTTCCTATGGATAATTCCTTACACAGTGTTTGCTGAGAGGAGAAAAGAGTGAGGCCAAATTCACATATAAATTAAAAGCCTATCTGACTATCCAAGTGCCATGACCTTTTTGTCTCAGCCCTGTCCCACACGTTCTCACAAAACCCTCCTGGGTGCTGTCGATGAGCCCAG
GCTGCTTTCACAGTTGTCAGCTGGTTTTATGTTAAGCCCTGTAGCCTAACTGCTGTTATTTCTAACTGACAGACATGTATTAATATTGTACTTTGAAGGTTATAAATATTATGTGAAAATTCCTTCATTTGTTTTGAAATTTATAATAACTAAATCTCTGTGTTATATAAAATGTGATTTTTGTGGAGTCACTGTTCTTTATTGGG
CTGACAGACATGTATTAATATTGTACTTTGAAGGTTATAAATATTATGTGAAAATTCCTTCATTTGTTTTGAAATTTATAATAACTAAATCTCTGTGTTATATAAAATGTGATTTTTGTGGAGTCACTGTTCTTTATTGGGGAAGAAAGCTGTGCACACTGGGGTCATCCTCCTTCTGGGTTATCATTGTCAGGTGACAAGATGTC
ACATTTCATTTAGCTATGAAGCATGCCGCCTTTTAAGGAGCTATATCAGGGTTTATATTTTAAGTAAAAGGAAAACATGTTGAATGTAATTTCAAAGAAGTATAAACAATAAAAACGTATACCGATTGGATGTGATGATTTGACTGGTCTGTTTCCTGCACTGCTCACTCACCTCCACACTCATTTCATTATCACTAAGGCTGGGC
TTTGTAGATCAGGCTGGCCTCGAACTCACAGAGATACAGCTTCCTCTGCCTCCTGAGGGTGTGCACCACTACACCCGGCTCCGATTTGGGTTTTTTAATTTATAAAAAGATAAACATATATACACACTCCTGGCCACTCCTTGTTCCATCCTCGCCACACAAAATACATAAACAAAGAGGGCTGGAGAGATGCCTCAGTGGTTAAG
TGTCTAGTCACAAGATACTTGTGGACTCTTTTCTTCTCTGTACCTCAATAAACTTTGGGTGGCATTTCGTCATGCTCTTTGTATGCGGAGGTGAAACAGGTATAAAATGACCATCTCACTTGCCTGAAGGTCTTAATTTGTTTATATGGAGGTTACAGATTCTTTTAATCTAAGAATTTTTGCCCTTATTTTTCTAGCCTGGACAA
AATTAACTGGCTGGCACATGTGTTTTGAAGGTGACTCTTCCATGTTTCCTGAGGAAACTTCCTGTTTATCTGGGTTCTAACCTTCACCAGCCAAGTGGGATATAAATCAGATGTCTCCAAAGCCAGGCTGACTACACTGGCTCAGTCAAGTCCACCCAAGGACTTGGGGTCCATTCAAGGCTCTCTGGGTGGCTGCTGGGTCCCCC
CTTTGCTTTCTTATTCTTGTGTTCACTTTTCACCCCAAGTTCACTCCAAAGTGTTGTGGATGTACGTCTTAAAATGAAGCTATTTAATTCACATTGAACATATAAAATAGAACGAATAATTTCATGAAACCGGTTTTGAAAGATGGCCTTCCTCTACACTGAAGTTTGTACTCGTCAAAAAGGCAAAATTCCTGCCTACCATATAA
GCGAACAGCGACTGGGAAAGTAATGGTCCCTACTTGCATAATTTGACTTCAGGCTTTTGGAGAAAAAGGACCCAAGTGACACTGATGTTTACAAAGTACCTATAAAACCCTGTACACACCTAGTTCATATTCCTCATAATTTATCAACAAACACAAAAAAGTGTCTTACTTGAGAGCGAATGAGTGTGTGTGTGTGTGTGTGTGTG
TTGTTTACTATAAAGCAGTAAAGCAGTATAAATGATACCTTTAGACTGAAAGAGGGTGGTAAGAGTATCAACTCTAAGGAAAAATTGGGGAGTTCTACTTTATAAAACTGTTTATCCTGAAATGTCTGGGCCATTCTGTTTGTATGAACTCAATATGCAAGAGTATGAACATTTTTTAAATTTTTCTGCTGCTAACATGTTACCTT
GGCCTTGAGATTGCAGCAGCCCCCTGCCTCTGCCTCCCAAGAGCTGGGGTTATAGACGTGAAGCTCATATTTGGCTTAAGGTCTTTTATTCTAAAAAGTATATAAAACATCTCTTTAAAGGATTCAATGTTTGGTATTAAACAAGGTGGTAGAGCATTAAAAAAAAAAAATGAAAATACTTCTGCCCTGAAGTTAGTTGTACTCTC
TATATCCATGCTCATCTGAGCTCCCTTAGCAAGTACAGGAACGGAGGCTCCCAGGTCTCATCACAGGTGATTCGTCCTTTTTGTAACAGGGAAGGCAGCTTATAAACCAAGCGTTGGTATAAAATGTCATTTTTATTTGGTGCCTCTTTGAAATGGCATCATAGCACACATTGTCACAGAACCAGACCCACTGGATTGTCCCAATC
CTGTTTTAGTCCTCTCCATCTGACAAATTGGCAAGAGGAGAATTTTACCAGTTTGTTTCATTGATGCAGATCTGTGTTAGGATTCTACTGAGTGAGTATTTATAAACTGGCTCTGAGCATGCATGAAGCATCAATATCTCTTTTTTTTCTTAAGCCTCCTAGAAATTTGAAATAAATATTACCTGATTCAATTAGGTGATCCTTGG
TTTACTACTTGTGATCATGTAGTTGTGCCTTATTTTTGTGAAAGAGTTTAGCTCAGTAAATACTGTAATTTCTAATCCCAGTGATTAGAAAGTTACCGATTATAAATAAATAACTGATAAATTATAAGACAGCATTTAAATCTGTATAAAGAACAATGGAAGGATCCTTACTGAATTGCCACTTCTGTTTTTTAATATGTTAAAGA
AGTTTAGCTCAGTAAATACTGTAATTTCTAATCCCAGTGATTAGAAAGTTACCGATTATAAATAAATAACTGATAAATTATAAGACAGCATTTAAATCTGTATAAAGAACAATGGAAGGATCCTTACTGAATTGCCACTTCTGTTTTTTAATATGTTAAAGATGATATTAAAGACCATTTCTTTCTAGTAGATGTTATCCAATGAC
CAGGAGTGGCAGACTGGCCAAGCAGGACCCCTACCCTGTTCTCTTTTCCAGTGCAAAAGGGCCATTCTCTTCTGTTTGCCCTAGTTGTTCTCTAAAATGTTATAAATGTGGACACTTCTATTTTAAAGACTTGTTTTGTTTTTATTTATGTACCTGTGTGCACATTTCTGTGCACTTAATTGGAGACGGCAGACGAGGGCGCCTGA
TACATTTCTTTAAATTTTTCAATGCCGATGTGTATTCTATAAGAGAATAGCTTCCTAATTAAGTCGGTTTAGAAGAAGGTGCTGGTGTCACACATTTTTTTATAAAAAATAAATTTTACATAGTGAAATACACCAAGTCTTTTCCGGAGTTATTACAAAGAGCCTCCTTTCCCCACCTTACTCACACTGATTCCCACCTAACAATC
CTTTACCACAGCGCCACAGAGCAGAGGAGGAGAAAGCACTCAACAGTGTGGTCCACGTTGTTGGGATGCACTTTTTTTTCTTCCATGTGGCCTGAGTTTTTATAAAACTTCAATAAATGGTGACAGTGTGAATTTGTCATTTTTTGAGGGGGAGTGGGGGATAACATAATAAGTAGAAGTCACAGCTTCCTTTCCTGCATGAGTCA
TTCTTAAAATAAAGTCTTTCAGTTATGGCTGAAATTTGATAAGCAAGGACAGAGAGATTTTCTCATAATGCTGGGGAGAAAATGCAAAATGCTGACTTACTATAAAAAAAACTTTTAAGCAAAATTTTGTCTCTACTCCTTTGGTCCAATACCTTTCACTCACAGCTAACAGCAAGGAAAGAATTCTCAAATAAGAAAAAAGAGCT
ACTGTCTGGCAGCTTCCTGGGCAGTCCCCACAAAAATGCTGGGAAGGAGTGAGTGGGTGTTGCGTCGCCTGGTTTTCTACAAGTACTGTAAAATTTTTTATATAAATAAAAACTGTGAATATATACATCCAAGTTTTAAGTATTCCCCCTTTTTATTTTTGAAAACCACAGGCTTCATGTGCTCGGAGTGGCATGGGGCTAATACT
GCCCTTAACCATTGATCAATCGTTCCAGCTCAAAGGCCTCTTTGTAAATTTGTACTTTGGATTAATCTGTGCTGTCATCTGTTTTTACTTTCTAAGTACATATAAAAAGTAGTCATTTCTTTTCAGCAACCATTTACCAAAAGTGTCTTTGTTCCTTTATAAGGGTCTAACACATGTCTTGAAACTATACTTTCAGGGTCTATTTC
TGAAGTATACATGTTAAATGTTCTTTATCTATGGCTTGTCATGATATGTTACCATTGTAAATGTATATGTGTTCCTAAAGAAAATCAAACCATATGGAACTATAAAATACAAAGTTCTCTGCTTATCTATCTACCCATTGTTTTCTTGGGAGTGACTATCAATGGTCTGAGAACTATCCTCCTAGATGCTTCCTTCCTTCTAATGT
AAAAAAAAAGTGTCAGCACCCAGAGGGAATTAATGAAACTAAATTAATGAAAAGAACCATGAGTTACTGGTCCGTCTATGTAAGGATGTGAATGTGTGTATATAAACACCGTATTAAACCAGGCTCCATAACCATGTGCTTGCCTATTTCCATGTCTATTTTCATAGAACCTTTCAGCCTTGATGGTTATTTTTGTGGGCCTAACT
ACTAGCTTCTGCTTGCACTACAGAGTCCACTCCCTGTCCTTGATCCTGAGTCACAGAGTTGGGCCTTGTAGGAAACTGGAAGGACACTTGATAAATCTTCTATAAATAAAAGTTGGTTTCTCCTTCATTGAGCTTGTCTGATTCATTTATGTAAAATCCATCTTTGCTGAATTTTATCACCAAAGGGAATTGGGTTGCAGTTATTT
CTGTCTGCAGCACCCAGCCTGTCTGTCTTGTTCTTCTGTGTACATCTCTAACTGTAGTCCTTTTGTGTATGTCGCTAGAGCACAGTGGGGTAAGATATCCTATAAACGCCTGTTGAGTTTGTCTCTTGAATTAAACTTATTCCTGGTTAACTACATGATGAAATCGTGGGCTTAATTCAGCAGCTCTCCAACTCCAGCAAGCGTCC
AGAAAATTGAATGTTATAGTATAAAAAAGATATTTATGAATGTACAGTTTGCTAAAGCCAAGTTTTTGTTTGTTGATTTCTTTGCATTTATTATAGACACTATAAAGAACGTTGTCACAAAAAAAAACCTTGTCTGTGCTTTTTCTTTCTTTAAAACATAATTTGAATTTTCATTATTCACTAAAACAAAATCTAAGTTATCTTTT
TATGTAGGCTAGGAACGTTCTAGTGCAAATCCATTGTGTGCAAATACTTAGCCAGGATTCACTGGAGGAATGTTAAGTAACAGTTTCTTGGACAATTCTCTATAAAAAAAAAATTAGACACAAAGGAAGACAGTTGTTTTATGCAAAATATTTAATCAGAAATTTCAAATATAAAGCAGATATGTTCATGTTAAGATGACGGAAGG
GAGGCTTAAGTACTTTTACATACAAATTTACCCTAGCCAGCATTTAGCGTTCTGCTCATTAATTAATAACTTACACCTGATCTGCTTAGAGTTGCTTAATTATAAATAAATTTAATCCTAGTAGCAATTGGCCTTAATCTCAGGAGTTGAAACTATTTAACACACAGTCGCTGCCAGGGAGGAGCTGGCCTCATTTACTGGGGAAA
AATATTTTCATGGTCACTTGCATGTATAATCTAGGAAATATTCAAGGAGATTTTGAAAAACAATTGTATTTAACCAGCCTCAAGTTGTGCAACCATGATATATAAAATAAATAATTTGAAACAGAAACTTAAGTTTGTAGTTTAAATAAAATGACTTTATTCTCAAATCTTGTCATTACAGCATTGCCCAGTGGTTAGGAAGACAG
AATAGTGTACTATAAACAAAATAATCATGAGATGGGAATGTTTCACGGCAGTGCATGCTTGACTTTAGTAGTATAAACATATATGTTAGTTCAAATGATGTATAAAGTTTTATGAATGTGAGTCTGCTTTTGAAAATTGCCTGTAATTTCTAGCATTCAAATTATTAAATACTCACTGAGTGAAGAATTTTGCATTGCAAAACCTT
ACTTTTTTTTGTTGTTGCTCTTCACCTTTGACCTTTTTTTTTTTCTGTATAGGCAATATTATATTGACACCTTTTACAGATCTGACTGTAGCCTTTTCCATATAAATAAAATGCTTTTTCTACTATTCGTCTTGACTACTTAATGCAAAAAAATCAAAACTGCTTGATCTATTCTTCAGGATTGAAACTCCAAATAACTTGGCATG
GTGCTTTGTAAACAGCGTGTGTAAATACCCATACTTACACAGCCTGCAGTGCCCACGTGCATGCATGTGGACCTCACATGTACCTGGGCCTTGTTATGATTATAAAATGTTATAAGTATGAGTATCTTGCCTGTGTGTATTTATGTGTGCACTCCTGATGCCCTTGGAGGTCAGAAGAGGACATTGACTATCCTGGAACTGGAGTC
TTAATAAAGTTAATAGGCTCAGTAAGAAAGACCCTGCCTGCCAGGGGCACTACCTGACTCGGGGCTCAGACTCAGAGGTAGTGAGCGATTGCAAACATTTTATAAAAAGTTGAAGCCTGTAACTATGCACTGCTGTGGTCAAACGGTAAGTTGGGCTAGCATACACTGGGATAGACCCTCACACACAATTGGAGTCAAGGGGGAGG
AGTTTTTACTTGTTTTATTAATAAAACGTAATTTGGATATCTTGAGTTGATGGTTTTGTGATTTAGCTGGGTAAACTATCTTTGTAACAGATAAGTTATTTATAAAAATTAAAAAAACTTATATTCTAATGTGGATTTTGTGGCTTGTCTTTGAAGTTTGTGGGACAGTTTGTACTCAGCATAGTGCTCTATAGCTGGCTGAAGTC
TTTTAAATGTAGACAAAAGTTAGCAAGAACGAGGCCTTCCGTGTCTTTTTTTTTTCCCTTAGCTTTTTTTTCCGTATGTTTTGTAAGCAACAAATTTTTGTATAAAAGTCTCATGTCTGTTTCTGTTTCTAGAATTTATCGTCATATTTCATGGTCTACAAGGTTATTAAAGTAGCATTCAAAAGACCCAGTGTTGATCTAAGGGT
CGTTTCTCCCTATGCAAACAAACAAAAACAGTGAGGGGGTCCATAAAAGATTCAATAAAAGGCAAAAAAAAAGAAAAAAAAAAGAAAAAAGAAAAAAATGTATAAAAATTAAATAAGCTTAAGCTTCGCCTTCTCTTGGTTCTTCCTTTCTGTGCGTCCATGAAGCGCCCTGGCTGGATCAGGGAGTGGGAGGCTGTCACCTGTGT
TTCTGCATCGTTTTTACTGGGTTTTTATTCTGTTGTATGATTGAATCATGATTATTTAATCGCCTATTGCAAATTTTGACCTTTTTCATCTCTTCTTAGTTATAAACAGCCCTTCATTGAATCTTGTGTACATCGTAACTTTTCTTGAAATAAATTCTTAGAACTGCTGGGTTGCCAGATACACAGCAGGAAGGTTTTTGCGCCTT
GTGAGGCAGGATCCAACAGTCATCCTGCTGTGCTGAAATAACAATGTTAATATTTTGATAAATTCATTTGTCCTTTTACTTTGCTAAATATGTATATTTTTATAAAAGTGGGCTCGTGTTGTACACACTGTTTTGTAACTGGTTTTTCACTTATTATATTGTGAACATCTCCCCAGTCACGCATGGTCTTCTGCATCGTTTTTACT
AGCGTGCCTGGCGGCAGGCAACACCCTGGTGCTCAAGCCTGCACAGGTGAGCGTGGCTCAGAGGGTCCCCCTGCCCGCACACTTAAAGCATACGTAGGTTTATAAACAGTGTACCTTCAAGCTTGCCTATTATTGGTATTATATTATTGGTAAGTTCCGATCTGTGCAGGGGGGGAGAGGCACGTGTATGCATACAGAGGTCAGAG
CAGGAAGAAGTGGTTTTTTTAGTTGAATTTTTTTTAACATTCCTCCTGAATGTAAATTTGTACTATTTAACTGACTATTGGTGTAAAATCTTGTCATGTGTATAAAAATAAAAAAAGATCCCAAATACTCAGTGCTTATTTTCATAACACAAACTGGGAATTATCTAATACTTGACTTATTTTCCTTCCTGTCTGTTGGGCTTTTT
AGATACAAAGATTTTGGATAAGATGGAGAAATACCTGGTTTATATGAAATTTTCCTAGTTATCTTAATGCACACGATGACTGTTTGCATGTATGCCTATTTATAAAATTAAAATACAAAGTTTACTTCTGGGTGGTTTATACTTATAAAAGGCAGACTATATATACTTACCTTTGAATTCTTATTGTCATCATCGTTCATGAAACC
TCAGAGGAGTTTAACTTTGAGAAGTCTCGTGTGTAGTATGTCGAGTCTCACAGCTCCTGTGATTCCAGTCTGCTCTGCCTTCTGCTGCTTGCTTTCATTATATAAATAATATTTTGCCATGAGTCCTTTTGTTGTCCACTCATTACATTGCAGGCCATCTCACAAGTGACCTTTGTACTGCAACAAACCTCATAATAATTCTAGAT
ATAGTTGCTCTGGGCAGCGATTTCAACCCCAACGCGTACTGCTTTTCCATGGTAATTACCTTTTGGATATTTCTCTGAACAGAGTGGAAACTATGGAGCATATAAATGTTTAACTTTTTCATCAGTTGTGAATCTTTTTTGTTTGTTTGTTTGTTTGTTTTGAGACAGGGTTTCTTTGTGTAGCCCTGGCTATCCTGGAACTCACT
AACCGTATTGTTTCATCTGTGTCCTATGGTCTGCTGAGCTGAGGTTAATAGATTACTGTAGACTGTTTGATCCCTTTCATGGAATCAGCTTACTGCCCACTATAAATCCTTTATTTTAACAACCTTATTATGTCATTTAGTGATTTTTCTCTTTTTTTTATTAAATATTTTCTTTATTTACATTTCACGTTATCCCCTGTGATTTT
CATACTGTTTTTGTTTTTGTTTTTTGATTAGCAGATACGTGAAGTTCTATTTTTGCAGGGTTTGCACAGGCCCCTAACTGTCTACTACTTTGATATAATCTATAAACATCCTGTATGCTGAGCTGGTAAAATACATTGTAAATTACATATTAAATATTTTATCTGCTTTTACAAGCGCAAGGTGCAAAAATATATACAATTGTCAT
AGACCACTTTACATTATTACATTCCTTCTGCTGTTCACATTAACCTTGTACAATAACTTCACTTATTATTTGACTGTTTTACCATTATGTTTTGGTTATTTATAAATTTATCAGCCATACAAACAAATAGATTCTATGTATTTGTTTCTATAATCTGGCCAAATTCCTAAGTTCATATATTTGAATCAAATATTTTACATATGTGG
ACTTCGTGCGCTTCGAATGTGGAGAAGACGAACAGGTGGCCGAGGCTGAATAGGTTTTTGGCCTAAGTGGAAATATTTAATTTTTATATCTGGATTTCCTTATAAAAAGTTATTTTCTAAACCTCTTCAACCCTCAAATTTGTTTTTTTTTTTTCCTTTTTAGTTTAAAATGAAGATATATAATCATGGGTAAAGTTATTAAATGG
CCAGACATAAGACTATTTTTGTGTGTCACCTTATATAATATTGGTTGATGTTTATTGAATTCTCATTCTGTATCACACATTTCACTATGCATAATTGCTATATAAACTTACTTAAAAACCCACTTTGTGACCGACTAGGTACCTGTTTATTGATAAGATTGGGCTAGTGTATATAGATCAGTAGCTATGCACTACTGAGGATAACC
CTTCATTTCATATGAATATGGGTGTAATTGTAAACTAATCTCCATTCCTATGTGTACATTAATGGCCAATTAGATTGACTTTGCTTTTGGAAATTCTGTATATAAACAACAAGAGCAGTTTTTGCTGTGTGCCATTGTTTGATGATCCTGAGTGTATTTCATGCCTGTCTGCACAGTCCAGTTTGGGTCTAACTTTATTTTGAACA
CCCAACCTGTGTTTACACAGACATCTTCCTTCTGGAGAGGCACCCTGCTTCGTAGAAGCTCAAGCCTGTGTGTTATAATAGACTAAGCTCAATATTTTACTATAAAAACATTTAATAAATGTCTGTTACTCCTAGAAATGTGTGTTCTTCATACCTTTGCTATCATTTTTTTAAATAAAATGTACATTTCTGTTTTAAATACTGGT
GTAGGCGGCAATCAGGTGTTTCTTCCACCAACCTTTGTTCCCTTTGGTTTGTAGTGTGTTTTACTCCAGTAGCCAGAAACACCCCAAATTTCTGATTTTATATAAACAATAAAGTGAAGTAGAATGTATAAAAGATATCCTGGCAATTTTATCAGAGTTTTTCTGACTTCTGGGTTTATTAGCACTATGTTTGAGTGTTTTGTTGA
TTTTAATAGCTGAGTAGTACTCCATTGTGTAAATGTACCACATTTTCTGTATCCATTCCTCTGTTGAGGGGCATCTGGGTACTTTCCAGCTTCTGGCTATTATAAATAAGGCTGCTATGAACATAGTGGAGCATGTGTCCTTATTACCAGTTGGAACATCTTCTGGGTATATACCCAGGAGAGGTATTGCTGGATCTTCCAGTACT
TCTTCTTTCTTGGTATGCTTGTTTTTCCCAGATGCATTATATATTTGTTCAAAGTTAAAATCTATAAAATGTATATACTTTATTTTGTGATTTTGCTATTTATAAATTTTCTTTTTAACTGTTGCTCATTTATGGTCTCTGGGTGGTTTCGTTCTTCATAGTATCACCATGTTAACTGGTAACTGAAAGTGCACTTCGTATGTATA
AAGGCCCCACATACCTCACAGCCTTGCCCCAGGCCATTTCTTTCTGGGGCCCTCTTCCTAGCACAGGTACCCTCTAAGCCATGTACATGTGTATACAGTGTATAAAGACTTTTTTAAAAAAACAAAAAACAAAACCCAAAAAAGCCAAGACTGTCATTAAACATGAGTGTTTTCTAAGCGCCTGTCTGTTTTTCTTTGCAATTTGC
AGACATAAAGTTATTGTTGTTACTTCATAACTGTAATTTTGCTGCTATTATGAATCATAATATAAGCATCTATGTTTTCCCAATGGTCTTCGGTGATCCCTATAAAAGGGTCATTTGAGCCCACAGATTGAGAGCCGGCTGCGGTTTACAATGAACTATGTACAGAGATTGTCTGTTTTCAGCTAATCCTAAAGGGCTCAATGGTC
CTTTATGAACTGCTCGTGTATCTGTTTGATTGCTTTCATTCTCTGGCTCTGAACAATTCTAGACTGCTGAAAAATCTTTTGTTGTTGTCGAAAAAGATTCTATAAACATTAAAAAAAAAACGTAATAATAATTTGGTAAAAGTAGTTTTGTCATTGTGGGCTTCATTCATGGTAGGCAAACACCTAGCTCTGAGCTCTATTGCAGT
ACAGGCATAGATTATTTCTTCTGTGTTGTGTATCATTAACTTTCTCTAATTACAGTGTGCTGTGAACAGCACTTTCTATCCTTAGCCTTACCATAATATTTATAAAGGTTCATCATGCAGAGAATGTACATGTTGGCGGAGCTGGCCGTGTTCATCTGCCTGCTGGAACCTACACTTTGATAGGGCTGGACTAGGGGCTACTCACC
TTTGCACTTTTCGTAACATGGATAATCTAGATGTATGTTAGCATTTTAAAACAAAAGTTTTGTCTTTTTATATATATATATATATATATATTCAGCTCTCTATAAAAGTCTGTTTCGCATTCAGTGAATTTTAATGTTTGTGGTTTTTTTTTTAATCTTGTTAGCTCTGGAGTGTTGAACACTGCCAGGGAGGAGCCTTTCTTAAT
CCACTGCTGTGGGTGGACACAGCAACATGCCTTCCACCTGATTTTTAAGATTTTTTTTTTTTTTACTCAAAGCTAACGTACCTGTAACTTTTTAGGAGTCTATAAAATAACTACCAGTTCCTTGTGCCCACCCTTTCTTTTCCTCTTAATACTCAGCTCTCAACACAGGCGGGTGGGCAGAGGAAGATACCATTCAGGAACCTGGA
CGTTTACCCAGGAGGTCATATTCTTTATATATATTTCTTGTTGCAGAGTCTCTCTCCAGAGAACTATATATTACTCTAATTTTTTAATTATCTGTTTATATATAAAAGAACTCAGTGGGCTGTCCTGTGCTATGCCCAGTTTGTAGCGAGCTCCTTCTGTGTTTGATGTCTCATGAGTCCTGCCAGCCACTCACCCACGTGCTGGG
GATAGATGTGAAAAGTTCAAATGAATGCATTTTCCTGCCCCATGTATACAGAGCGTCATCTGTACAATGAACTGTATGTATGAAAGCAAATGTACGTATTTATAAATGGTCAACACTTGGAGAAACCTGGTGTCTGCTGCTTTTCTCCTTCCTTGCTCTATCCAGGGAGCTGACTTCCATGCTCACCCCTAACTGAAAGGGCAGTG
TTCAAAGTGTCTATTTGTTTTGTTTTGTTTTTTTAAACTTGCCCTAATAGTAGAAAAAAGTCTTCTGCTGAAATGATTTTGATTTTTGTTCTATCTTGTTTATAAAAGAAAAATATACAAACTTTGAATTTTGTGATTTTTGTGAAGGTTTCTTTAAGATGTGCATTCCCTCTCTGCTTGCTCGATAGTAAATGTCTTACTACTGG
GGTTGGTCAGTGTCATGTGCTAAGGACAGGACGTCTCTCATAGCTTTTTATTTCATGTCGTCTTAGGTTTGTACAGTGCGCTGCCATTTTGAGTTTTAAGTATAAAAGCTGCTTAGAATAGTTCTATCATGAAGGGCACTTTTCAGATTGTGGGCTGGAAAGGGTTATTTTATGGTGGGGTGGGGGGAGACTTGAAGCCTATTTAA
ACTGACCGCAGCTCAGATCCCAGCAATGTTCCTTCCTGATCCCTCCTGTGTAATGTCTACTCTCTGTGTACATAGGGAATAAGTTATATATAGATGCACATATAAACACTATCTGCCCTTAGCCAGACTGCTGTTGTCTCTTATCCTAGCCAATGGTGTTTGTGTCCTGCGTGGCATTGGAATCACAATAAACATGGAGAATGGCT
GGGAGCTTACCAAGTGAACACACCCTCTGGTGGCTACTGAGAAAATATACTATTCAGGCTGGGGTGTTCAATGAGTGGTGTGTGTGCCCAGGGCTGGGAGTATAAAGGACCACCTGGAGGCATGTGTGTGTCCTGAACCTTGCTTGGGGCCTGCAGCCATATATCACGTCTCATTGTTTGTGGGAGGGGCCTATCCTTGATGTGTC
TAAACCATGGCAGATACAATAGGATAAGCCACTTTGTTACTTACTGGGGCTGGGAGAAGAGGAATGACGGGGTAGAATTTTCCCTCAGACGTACTTTTTATATAAATATGTCCCTGGCACCTAACACGCGCTAGTTTACCAGTGTTTTCTATTAGACTTCCTTCTATGTTTTCTGTTTCATTGTTTTGAGTTGTAAATATGTGTTC
TGATGGTACAATTGAAAATATTAAAATCTTAGTCAACCTCTGTAGAAAGTTTTCTCTATGAAAGTAAAGCTGTTTGAGAAATTATTTTTTTACAGATCTTTATAAAAAATAAACATCTTTTGATTGCTTGGATTTAGGAATTCAGTTTTTGTTTTAATGACCAATGTCAAGTTTCAGGTTTTGTGTGCTGCATATTTAACTTTTTC
TCAAGTTTCAGGTTTTGTGTGCTGCATATTTAACTTTTTCACTACCACTGTTATGTCACTGGGTAAAAGCCTCAAACTGTTAAATATATGGGAGACTGATTATAAAGAATAAAGAATATTTGCATTTACTTATGCAACTACTAATTTAAATACTTTCCAGAAGTGGGATACATAAAGCTATGGTTTAATAGCTGTATTTATTAAAG
TGGTGCTTTATTTAACAGAATACCTGTGGAGGAAATAAAGCACACTTGATGTAAAAATAATGGTTTTATTTTTATTGACATGACTGCTGTTCTGTGTACTTATAAACTGACTGTGATCACTTTTCCTTTGTTACATAAGTCGTTTGTTTCTTCAAATGACAGCAGTAAGGAGACTGAAAGGGAACCACGTGGCCTTTCTGCTATTT
AAAGACCGTCAATAAAAACGACAAAAAACATTTAGTTGTTCAGAAATTGAAAGTTAGAGAACTTGGATTTATTTAACTCAGTGCTGCCAGAAAATAATGCTATAAAATTAAATTACTTTAAAACTCTTGAATGAAAGGTGCTATTTAAATGTAAATACTAAGGGTTTACTGAAACACGATACACATACTAAAAATCTATTCTCTAG
AAACTCTGTATCAGGTTTTGTTTTTGCTTATGGCCAAGTGTATATAGAGTGCTTTAAAAGAGTTTACCTTTTAATGTATTTTGTTCATGTCCAAATGTATTATAAAACCCTGATTTCCCATAAGTTATTATTGTGGTTTTCTTTTTGAAGCTCTGAAAGTCAATACAGATAGCCCCTGGCTGATGAGTTTTTGACTTTATAGTAGT
AGGTGGCCTCAGTCTCTGCTTTTCCATTCGTCATCCAGGAACTTGAGTGGCATATACTGTTATTCCTAGTTAAGGTCAAGCATAAAAAAAACTATATATATATAAATGAAAGAAATATTTAGGATGAAAGTCCCTTCTGACTTCTAAGAACCTGAAATGAATCTGCTTGCTGGCAGCGATGTGCCTTGACAACTGTGGGATAGGCC
TACTTCCTACTTTCCTATGAAAGTATTTCTCTGTATGTTTTATATACCTCATTCTGACACCTGTGTATGAACTATGGCAATTTGTTTTGCTTTTGACTTATATAAACACAAGACATGGTTTTACCTTGCACCTTTTTTGTGGTGATGAGGATGCTCCCCGGATACCTTTGCCTTCTTGGTCACTTCCCAGCCCCTGGGAGATCGTG
GAGAGCAAGAGGCAAAAGAGAGAATATTAAGTATATTGTAAAATAAACAAAAATAGAACTTATTTTTATTATGGAAAGTGACTATTTTCATCTTTTATTATATAAATATATCACACCGTCTGAGTATATGGACTATACAGTGAGTTATTTTTACCAAGTTTTGTTTTGTGTTGTGTATTTGTTGTGTTTTTATAAACAGCTGTTTA
TTCCCTCCCTTCTCCCTGGGGCCTCTGAGCCTGGCCGCCCATCCACCCACCATCCCTCAGGGCGTTTCTCAAGAAGATGGGTGAGAAACATCCGAATGTTTATAAAAAAGTCTGTCCTTGATGGCTGGCCTGTCTCTCTTGCTGCCTCTCATGCTCTTGGTTCTGTCCTCCTGCCTCCATCAGGGGACAGGTGAGCTGGAATGAGA
GATTTAATGCATTGTTATTATAAATGGTTTTCCTACTGTTAATAAATGTGCTCTATTTTTATGTTTGTATCAGAAAATTCTGATTTTTCTATTCTGAATCTATAAAATCAAAGAACCCCATACAGAACATTGGAATGATGTAAGTTTCAAGTTTTTTCTTTGTTGTTGTTTTTTTTCTTTATTCTTTAAGATTTATTTGTGTGTGT
CCTTGGCGTGACTCTTGACTATCTATTAGAAACGCCACCTAACTGCTAAATGGTGTTTGGTCATGTGGTGGACCTGTGTAAATATGTATATTTGTCTTTTTATAAAAATTTAAGTTGTTTACAGCGTGTGGCTTTTTATTTAGAAATCAGAATTGGTCTTACTTTTTAAGGAAACCTCCTGATGGGAGTCTTTTGCTGGCTTTCTG
AGTGAATTGCTTGGCTCTGATCTCCACACAGCACACAGCCCCGGCTCCTGCAGAATGGTGAATTCCTTTAACCAGCGTTTGGTGTCTCGGAATAGTCTATTATAAACTGCTTGAGTTTGTACAATTTTCATTTCGCTTGTGTTCATGGTGTGTGCTCCCAACCCCCTTTCCTCCCCTGACCCCTTAGTCCTTCATTCCCAGTTTTC
ATTGAAACTGGGTTAAATTGACATGTTCAAGTCTTCCAGTTAGGACGGGGTTTTCAAAGGTTTCTGAGGGGAGACTTGGTATTTCAAATCTACTTGTTTATATAAATGTTCTGTTACAAGGCGATTTACAACTTTGGAGTTTTGCTGGTTTCCTTTGTGGGGGTGGGGAGCCGGTCTCTAGGCTGCTTCAGCCTGCTTAGTGGTAG
TTTTCCAAGTTTAGAAGGAAATTTTTTCTGTTATAGAAACTAAAAGCTGAAACCATAGGAGGTGCACTGGAGATCTCCCCAGATATGAGTAAAACTCCCTTATAAAGCTGTCACGTTCACTTAGCTCTGGGCCTGATGAATTGCCTTTAAAATGAACAGATAAACATTGTGCGTTGAGCATTACCTCCTCCTCCCTGTCTGCCCTT
GATCTGGATCCTAGTTAGCTCTACTTTTTTATTTTGCAATCTCTGAAGTCTGAAACCAATTAGATTGTTTGTCTGATGACTTTATCACTGCCTCAGAGTATATAAATATATGATGCATGGATGGATGCTTTTACCTTTGCAGTCTGGCAAATGGCTTTTTGCCTAAGAGAAAACACATTTTTCTGGGTGCCACGAAGGAACCCTGG
GTCATGAATACACTTGTCCATTGTTGGCACATTTTAAATGTCTTGTTTATTAAGTATCTTTATTAGAGTGTAGCTTGGCAGGTGTATAGCTTTATATTTATATAAAACTGCTGTTTACAAAGCATTAGATGTGTGGTCCCATTTAGTCATGGCACTGTGATACCTTTGAGGGGACACAACCTCAGGAGCATCTGTGGAATCTAAAG
CCTGCGGGTGCTTTCTGCAGCTTCCTGTGCCTTATTTAACCGTTAACCCCTTCCTTCCCCTACTGTAGGAAGGAGGCTGTGTCTTTGTATGTTGTACTCATATAAACTTTGAAACTTTTTAAACAGTAGAAGCCGGATGTGATGGGAGAGGGTAGATACCGGATAACACAAAGGGAGCGGCGTCAGCCAGCCTGTATAATCTACAC
TTAGTTCTGTAATTTGTTGACTGTATTTAACTATGTGAGCTTTTTTTTTTCTGTGATGTTTACTGTATTGTAAAGCACCTTAATCATGTGATGGGTGCTCTATAAATCAATAAATGATGACTTAGAGGCTGTATTATGAGCTATTTTGGTTTTAGGTTTCAGGTCTCAAGCAAGTTGTGGGATGCTTTGTATAGAAACAGCATATA
ATTTTGATTATATCAGCTGAGTGAGTTCAGCCTGTAAAAGGAATGTTTTAAGTTGTGGATAAGATATGCAAATGAAGAGAAATATATTGTAAAAATTCTATATAAAAAAGTACAACTCTGTGTGGATTTCTCCCTTTTCTCTTTCCTTCCCTGCCCCCTTTCCCCTGTGGAAAGACCTTGCCATATCCCCCAGGCTGGCCTCAAAC
TTTTTACTATTGAACTGTACTCTAGTGGCTGTTCATGCTCTGAGTTTAGGTATTGAGACATGAATACTATCCATGTAATAAGCACTTGCCTGGAATAAAATATAAAACTGAAATAAATCTGCACTGAAACCTGAGACGGAGCTCCCAAGCCTGCAGCATCTGGGTCATTTCATTTCAAGAGGCAGGGACCCACAGGGAAGCAGCAA
TTCTCTTCCTCCTCACCCCAGATACTTCCTCTTCCCCACAACCAATGTACATAGTAATTGTAATGTTTTAGACTTGACAGAAACTTTCCTGTATTCTGTATATAAAAACCAAAAATACTTCAAATTATGTTTTCTGCCTGTCTGTCCTCCCTGTCATGCTTAGAAGGGGAAGTGTCCTGGATCTCACTTTTCACACCCTTTGTACA
CCAAAGACTGGATGACCCTCTGTTCCTCTGGGGCTCTCCAGGGTGCCTGGTGAGGGGCAGTGTTCTTGCTGCTTTTGCTCAGCCTGCTGGGCCTTTCATGTATAAAAATGCTTAATGATTTTAGCCTTACACTGTGCCTTATGCATTAAAGTCCATTATTAGCATTTTCTTTCTTTCTTTAAAGATTTATTTATTTTATGTATATG
TGCAAGAATCAGTGCAAAGATTTTATTTAAAAACTTTTAGGATAAAATCATAATGTTATGATACTGTGTGGTTTTTAAATGTATGACTACTGAAGTTTCATATAAAATGTATTTTTGCACAAAATTCAATCTCTGATGCTGTCTTTTAAAGGAACAAACTAAGCTGGAGGGGTGAACAGGGTGGCAAGAAGTAGGGTGTGGGTACA
AAATTGAACATATTCGGATTACTTGTTCATTTTGTAGTTTTGGCAGTGGCTTTTGTTAGCTGGAATGGTTACCTTTTTAATGTATTTGCATCCACTTACCTATAAAATAAAACCTAAAATTGGTCATAGTATCTAGCCTCCATGTTATATTATCTTCATTCTTATTACTTTTATTTAGGATTATTTCTCATCTAGATACTATTTTC
TCCTGAGTTCAATTCCCAGCAACCACATGGTGGGTCACAACCATCTGTAATAGGATCCAATGCCCTCTTCTCGTGTGTCTGAAGAAAGCTAAAATGTACTTATAAATAAAATAAACAAATTTTTTTCTTTTTTTTAAATTAGGTATTTTCTTCATTTACATTTCAAATGCTATCCTGAAAGTCCCCTATACCCCCCCCCCCCCCCG
GCCCTCAGACTGGCCTGACGGAGTGAAGACGACGACTGCCCTTGAAACCAGGGGAACCACCGAACTAAAGCCCAATTTGCTTGCATTTTCTGATGACTTTTATAAATTTCAGATACTGTGACTGTGGGATTTTATAATTTCATATCAGCGGATGAGGTATGCTTGCTTTTATATCTCGGTCTTCTCCTCAGAGAGGGGTGGGCCTG
TGAGGAGGCCAAAGAAGCCTTCCCTTGACTGAGTGTGGAGGGGTAGACAGCAGCAGGCCAGAAGATGCCCTGTCTGTGAATAAACCTGGACAACTTTGTTTATAAAAAAAAGTTCATTCCAAGTTATTTTTTTGTTCCCCCAGTATTTATTTTTAGAAGTGCCTTCACATTTCATCTGTTTTGGAGGAAGCCTCTTTTATCCAGTG
GAACTGTCTTATCTGGAAAGTGGCCTGTGGGTTCCCTCTGTGCGTGGAGTCACCTTCCTCCTCCTTGAACTAAACACAGAGATGTGTTTTCTCAGCCGACTATAAAGAACGGAGCCCCAAAAGGAACAGTTATGTGTCAGTCCATTTCACTGTTAACATAGCTCATGGTCATCCTAAGGTCAGGATTCAGAGACTGGCGTACCTGT
GTTTGATACTGGGGGTTAGAGGGGAGGTGAGACCATTTTGTTTCTTCCTATGTTGTCCCCCTTTGTCTCTGTGTCCCTGGTGCTATGCTATTGAGTGCCTTATAAATAGCTCTGAGTAGGAATGGATGCAGAGGCTGAGGTGGATAAACAAACCTCTCAACGTTTGGTGGAAATGACAGCCCTACACAGTGAGAATGAACCCCCCC
GCGGTGCGGAGTGCCACCCATAAATTAGCCCCGCCTGGCTGGGCGAGGCAGGATAGCATTATTTGCATAATCTTGAAAGAGCCTTCCTTACTGGTTAGGGTATAAAAGACCAATACGAAACGGTGCCTCTGGTTGGCTTTTCTCCTAGCTCTGTATCCCGCCCTATCCCTGCCCCTCTGGAACAAGAGGTCAATCGGAAGCCTCTG
GTTTGGTTTCAGAAAAGATTTATTAGAAAACCCTCACCCCAACCTGGTGAGGCAGTCACTCATGACTGGAGGAAACAGGCTTCCTCCACAAAAGTCTCTCTATAAAATATATAAAACACCATTTCTTGTAACTTGCCCTTAACATCCCAAAGCATTCCACCAATGGCTAAAATTGCCCATTTTATAGACAGGAAAACTGAGGCACC
TTGTAAGTTTAAAAAGTGCTTATCCAAATGTAAGTTTTAACATTTTTATAAAAATAAGTTGTTCTATTAAAAAATAAGTATCATTTTTATATGTATTATGTATAAATTACTTTGGTCATACGCCCTCCATTATCCTCATCTTTTCCTAGCAAACACTTCTTTCCAACAAGTTTCCTCATGTTTGTGTCTGTGTGGTGTGTGTGTCC
ATTGACCTAATGGAAATGGGAAGAGCAACAGTAACTCCAAAGTGTCAGAAAATAGTTAACATTCAAAAACTTGTTTTCACACGGACCAAAAGATGTGCCATATAAAATACAAAGCCTCTTGTCATCAACAGCCGTGACCACTTTAGAATGAACCAGTTCATTGCATGCTGACGCGACATTGTTGGTCAAGAATCCAGTTTCTGGCA
TACAGAATTCGCCTGGTTCCTCTCTATTTTAATTTTTCTAACCTAGAGCTTAATTTCAATAACTTTTTCAACAGTTCTAAATTTTTATTTTTGGCACCAGTATAAAGACAAATAATATCTATCGCTCCCATTATTTTCATAAGTAACACAGATTCCCTGATTTTTTTTTTTAAAAAACTAAAAAGATCTCTAAACCTTCTTACATA
CTTCCCAGGCTGAAGTGATTCATTCATTATTCTGGTCCTGCTCTAGTCCTTTGTAATTGGTGGTAATTATTATGCTTTTCTTTTTAATACAAAAAAAATGTATAAAAATAAAAACTTGAAAAGGCAAAACACTGGCTGGTCTCCCATCTGGGACACTACTGTTGGGTGTGACAGAGAAGCCTGGTGTGTATCCCCAGATGGAGGTT
GAACTGAAGATTGCAGACTTTGGCTGGTCGGTGCATGCCCCATCCCTGAGGTATGGAGGGACTTGGGGGGCTGTTCCTGATGTGAGGCTGTGACGTTCTTTATAAAAGTCTTCAGTGTCTTGTTCCTCAGGAACATTTGGGTTTTGTTTTGTTTTGTTTTTTTCTCCTTGCAGTATAGACATAGTGATTACTTTACAGAAATAGGC
GTGCTAGCTTTGTCTTTTTTATTAGTTGTCTGTGGTACTGATAACGAACTTAGACCCTTATTCATGCTATGCACAGCACTCTGCCACTGTCCTACAGTTTTATAAATAAGAAATCTTAAGCTAGGCATGAAGAAGTCATGGGGATCAGAAGTTCAAGGCTAACCTGGGATAAGAATTTAAACAAGAATAAGTATCCTTCCCCCACT
AAAAAAAAAAAAAAGCATCTGTCCCTGGGCAAACCTTTCAAGGACAGAGGCCAAAGTAAAGTACGTAAGGTTTTTACATTGTTTCTGTGTGCGTTTGATATATAAACAATATCTGGACAAATTTAATCTTTTATTTTCTGGTAACTTGTGATTATTGAGGAAGTGTTTGAAGCTTTCTCATGGAATGTATATAATGGCGTGAAAAA
TGCCCAGGTCTGTCAGTCTTTCGGGTTTATGCAAAGATTTGCTGTAAAGTCTCTCCCCCCTCCCTTTCACTGTAAATATTGTCTCTAATGTGTAACATATTATAAAGAATTTATAAGGATTTTTAAAGATGTTTTGCTCATTTTAAAAAGTGTTGTAACAGTGTTGGATAAAGCCCCCCACATCTGCATGGCTCCTCCCACTGTGT
ATCAGAAAGGACGGTCATGTCCGTTTTGTACAGGCCTCAACAAGGACTTAAAACAATCCTAAAAGAAAGTATTTGTAATATTTATTGTAATATAATTTGATATAAAAATACTTAATTTCCTCTGGATGATCAAACCTCCCAGATATCAAACCTGGGGAAGGCAGTAGGAAACATGGGATAAGAGTACAGAAAGGGTGCCATACACC
AGAAGAATGAGAACAAGATGAAAATGTTTAACCCTAAGGGGCCTGTCTTCAGGACTTACATGGAATTTTATTTTTTACAAGTTCCACTTTAGCCACAGTTTATAAATGAACAGGACATTCTGACCTCTGCCTTGGTTTGCTGCTTTCGTTCACCCCCCACCCCGTCTGATCCAAGCCCTTATATTCTGGGTATGTGATTTCCCATG
GGTCTGTGCTTTCCAACTCTAGTTCCAGGTTACATCCAGCCACTGCGTGCTTAAAGGGGAGCTGTGTATAATTAAGAGCAAAATTTTCCATTTACTTAAGTATAAAGGCAACCTCTGACTTTGAGCCACTGTATTGGACAACATACTAACTACTCCACGATTTGAGGGTTCATCCACCCACATGTCTCATGTAGCCTAGGCTGGCT
TGTCTTCTCTGTGGACAGTTAATTGTTTAATTGATATGTGCTGATTGTGTGATTCACTCCTCTTTGTGGAAACTAAAATATTCTTTTTAGCTTTATATTTTATAAACTGCCAGATTGTACAACTTTTATGTGTATTTTTAAAGCTCATGATATGAGGATCATTATCTAAACGGCCTATTTTTTTACCTCTTTTACAGTTTTATAAT
TAGACCAGGCTGTCCAACTCATAAAAATCTGAACCCCCATCAGTGGCCTCTAAGAGTTTTTAAAGAATTATATGTGCAATAATATATTCCCTAGGGAAGATATAAATATTTTATATGAATGATTAAGCATCTCTTTCTTTAAATTTTTTAATGTATATGTGTATTTTACCCACATGTATTCTCTCTCTCTCTCTCTCTCTCTCTCT
GAGCCTTGGGAACACTCACCGGGGACATGGGCCTGGTGGGCCATGCTTCCCGGGCCATTGTTCACGTGGAGATGTGAATGCCTACTGCTTACAATACCTGTATAAAGTGCTGTGTGATTAAACTTTTTTTTTAACTTGCATTTTTTTGGGGGGAGTTGGCTCATTAACAAAACAAGATGGCACATTAAACCTGCCTCTGCCATTCA
GTCACCCGGCAAGATGTGACCCAGGACATCATGACAACTCTGAGGGACTCGGCCCAGGCAGTTAGTTGTGACTCCCAGACCTTTGTTTGAAAGACTGTCTTATAAAAACAGAGAGACCTATGTTATGTAAGGATCTGCAATTTATATATCACATCAGAGGAACCTACATCATTTCTTCAGGGAGGAAACCCCAGATCGCCCTGGCT
AGATGAAATGAGAGAGGTTGAGAGAGACCTGGGCCCCTCGCTGAGGAGCCTTCCACATACCTTCCTTTCCCTGAGCAATGATTGTGTCTTTCCATTGTTTTATAAACAATAAAGTGTCAGGGGAATGTGGTTCTCTTGTCTATGTTGGCTGTTGCCAAGGGCTCTGCCCCAGGAAGTCTAAAGAGGTGGGATGCAAGCCTTGGGGT
CTAGAGTTGTCAGGCCAAACAAATAAGAATTTAGGGTTCTTAGCTCAATTTGGATAGCGTATGCATATAAATCAATCACTAGCATATGCATGTAAATGCTTATAAATAAATAAATATTTAAAGGTTGATTTCTTTTTCTTTTATGTGTATGAGTGTTTTGCCTGTATGCATATATGCACATCACTTTTGGACCTGGTGCCTGTAGA
GTTCAAAACCTGAGAGCCACATAGTGGAGGACAGAACTGACTCCCGCAAGCTGCCCTTTGACTTTACTTTCATGCCATGCCATAACATTATATATATGTATATAAATAAAAATTAAATTATAATCTTCTGGAATTAAATGAATACATTATAAGTTCATATGGAAAAAAATATCTACTTGGACCTGTTTGATGAAGAGAAACAGACT
AAATTAGCTTGATATCTGTATTTTCAAGAAAAGTTTTCTTGAGCCTTTTCTTTTTAGATGTTCTCATTCCGTTTGATCTCCTAAAGCCTGTCTGCTTCACTATAAAGAATCTAACCAGGTATTTTGGGCTCATGTCAGTAATTTCCCTACTTGAGATCGTAAGTTCAAAACCTGCCTGAACTACATAGTAAGTTAAATACCAGCTT
GAACACCTTTTTTTTTTTTTTTTTTTTTTTTTAAAAAAAAAAAGAAAACTGTGTTAGAACATGACTTCTTTGGCTCTTTTCAAAATCATGGTCCTATTTTTATAAAGAAACTATTCATACTTTGCTGGAGGAGTCATTTTTAGCTGTGGTATAAGCCTTACAAAAAACTGTCACCTCTTTCCACCTCTGATAAAGAGGAGCCCAAA
CTGCTTTCTGCATAACCACCACCAATCCCTTTAACAAATCAATCTTACAACCCCCCACCCCGTTACCCTGACCTGATAAATCCCATGACCACATTTCTCATATAAAGAAGACATCCTACCATTGAGTGAGCCATCTCTTGGGAAGCTCTGGGAGATGTGAGCAGGAAGGGGCCTAGACACTGACCACCTAAAAAGCTGCAGTCTGT
CCTTGCACTGAATATATATAAACACTCTTCAGTGTTTATATTGGGGAAATACTGGGAAAGAAATATATTTGTTAAGGATGAAGGCTGTATCTGTTGTCTTTATAAACACTGGTTCATTTCTTTTGAGGGTGGAATGCATTTTTCTTCCTGTTCAGTGCTTTATCACCATCTGTTGTTTGTGGTCACAGTGACCATAGCTATGTAGC
AAAGACTGCCTTCCCCTCCCTCCCCCTCAAAAAAGGCCACAATCTATTCCCTCTCCTCTGTGTATAGTATGTATATTGCCGTAGTCTTAACTGGTATGTCTATAAAGTTGCACCCCCAGTCCGCTGAGCCTTGGTATTTATTGTAAATTCTCCTTTCACAGTAACTATTAAATCCATTAGGGCCCTGGACTGTATGGCTTTATGCT
CTAAAATGGTGAGCTGTTATAGGGAGAAGTCCTTTTCATAAGGAGCCACTACAGAGGAAAAGAATACTTTGACTTGTTGTGTATCAACAATAAAGCTCTTTATAAATTGCCCCTTATACAACATACCTGTGTGTATGTATGCATTTATATTCAGATCTACACATAAAGGACTTTTATGTATATATGGCCATGTCACCTAACAATGG
GTCTACACAATTGGAAACCTTTTTTTTTCCCTTTGCTGCCAACTATGTTTGAGTTGTTATGGATTGAGATGAGACAATATTGCAGAGGCAAAGAACATTTTATAAAATAAAGACTTCTGTGTTCTGCATTTCTATTTCTCATTTTTTTATTTTTATGAGTTTTTGGCTGCTACATTTAAAAACGTCACAAGACTAAGTGTTTTAGG
TTCTTCTTTTGGTTTTGTAGGTCATCGTGAATTCCTGTATTTTCTCTGTCCACAGTTCTATAATATTTTTGTCTTGTGATTGGATTTCTTTTATTTTAATTATAAAAAAGAAGTGTGGCGGCAATCTGTTCACCCCTGTGATCTCCAGCAGAGACGTTCCCGCTCCAAGGAAGGCAGCGTCAGGCCGACCTGCCTTGCCGCCAGCG
CCTGAGTTCAAGTCCCAGCAACCACATGGTGGCTCACAACCATTGTAATGGGATCTGATGCCCTCTTCTGGTGTGTCTGAAGACAGCTACAGTGTACTTATATAAATAAATAAATAAATCTTTTTTTAATCCATATTTCTATCAACAGTCTCTGCCAGGCAATGGGCTCTTATTGCTGAGCACTTTAGAAAAAAACTCCTTTCTCT
GGTCCCTGTTTCCCAGCTCTTTGTGACCAACTTCTTCACCTTCTCTGGGCTGGAAGCACTAAAGTGTCACAGTGTCTTTGTATCTCCAAGTGTCGAGACCTATAAAGTCCCTTTCCTTCCTGTACACTTAGTGCCCACTGTCCCTGCCTCCTTCAGGGCCTGACAGATGCGGGCCTCCTAGATCAGTCAGCAGATTAACAAGTATT
TTCTTGATGAATACCCTGAAGGAAGTCACCCAGCTATTTCTCAGTCCCAGGGCTGGTGGGTGGTTTTGGATTTGTGTTGACTGTTGATACTTATTTACTGTATAAATATAATTTATCATTTGTATCATGATGTGGGTTTTGGCTGTGTCCTTTCACTATCCTGTCTTTAACAATCCAGTGGGACAAGATGTGGCAGGGCTGGCTAG
CTGAGTTCAATTCCCAGCAACCACATGGTGACTCACAACCATCTGTAATGGAATTGGATGCCCTCTTCTGGTGTGTCTGAAGACAGCTGCAGTGTACTCATATAAATCAAATAAATAAACCTTTTTTTAAAAAATATGCTTAGCCAGATATTTCTGAGCAATGCCTAGATGTCTCTTTTTGTAGTGTTGTCAGAAGGGAGCAGGGA
TTAAAACAAAAGGGTGTATAGTGTTCACAAACTGTGAAAATAGTGTAAGAACTGTACATTGTGAGCTCTGGTTATTTTTCTCTTGTACCATATGAAAGTATATAAAAATTATCAAAAAGCTGATGTGCAGGGATATTGCCTTATTTGTCTGTAAAAATGTAGCTCAGTAACATAACTGCTTCTTGGAGCTTTGGAATATTTTATCC
GTTCAATTCCCAGCAACCACATGGTGGCTCACAACCATCTGTAATGGGATTCGATGCCCTCTTCTGGCGTGTCTGAAGACAGCGACAGTGTATGCACATATATAAAATAAATAAATCTTTAAAAAACAAAACAAGAGAGAGGGACATGCTACCATTTCTACCTCACTTCTTCTCAAAGCCACCCCTAAAGTGAATTGTGAACCAGG
TGGGGAACCCCCATATCCTCCTTGCCGCCTTTCCCAGTCTTTCTCTCCCACTCCTGGTCTGTCCCAATCCCTTCTTCTGTATCAGGTTATCGGTTGTACATATAAATTATACTTTCCTTTCTGCGTGCTGTCATTTTTGCCTGGGGAGGGGAATTTTTTGTGTGGAGGTAAAGTAAGGATGACTGCTTTGTACTGTTTCATCTTAA
GAAGCAAATCAATGACATCCGAAATCATGTCACCTTCTGACACCACCTGGAATGAACATAACTTGAAGGCTGTAAAACAAACAGGGAGCACTGTTTAATTTATAAAGGAGCATTTTGGATAAGATTTGGTGTGGTTATTCTTTTGTTATTCCTTTTTGTTATTATTTCTGTTAAATAAATTTATTTATTCAAATAAAGTTTGAATA
TTTCCCTTAGCATAATGTCCTCAGTGTTCATCTATTTTACAACATGTTAGAATTTCCTCCTGTTAAGTGAATCTTCCATTTTGTGTGCATATTATATATGTATAAACATTGTCTGTCAGTGTCCACTGGCTTCTTCTGGTTATTGTGAATAATGCAGCTATGAACATGGGATATAGAAATGTTTTTGGTTCTTTTGATATGCTCTA
TGGTGGGTTTGCAAGTTAGTACTCAGACCACTGGCAGTCATAGGCAGCCCCCTGTGTCAGCTCCAAGCTGGGGGACAGGATGACCTGTACTTGGTAGCCCTATAAATAAAGGCAAAGGTTCATGTGAGTGGTCTGTAGGCCCTGGCTCTACCAGGAAAAAGGGAGGAGAGGGTTCAAGCAGAGCTCTATTAGGTGGAACACACAGA
ATTTCTGTATAAAACTTGTTGACAATGCACTGACTTTAGGAAGACATTAATGTACATAGAGTGTAAATAAGATAGTGTTGATGTACTGAAATATGAACTGTATAAAAGTATTGGTCATTGTATATGGCGTGTACCTGTTTATCTGTAACTATTACCCAAACAAATTAAATACTGCAGATGTCCAATGTGGTTTTTCCTTGTACAAG
AATATTCATATATCTTAAGTTAAGGTTATAAGCTTTGTCACAATGTGATTTTTTTTATTCAAGTCAAAACAGATGTGTGCAACTATTTTGGATATTGATTTATAAACATTCATTCTTTAACAATGAACTGTAGCTTTTATGTTTTATTTCACAACTGTTAATGTAAAATTACCAGGAGGGAGTTAGAATCTAGGACACCCTAGTTC
TTTAAATTTTGAAACAGTATAAGGAAAATCTGGTTGGTGTCTCACAAATGAGTACGCCATTTTTTATTCTGTATATTTAGAATGAAGTCGTGAAAAACTTTATAAAGACATCTTTGATCATTCCGAAATTGTGTCCGTTTTCTTTAGTGCTATGGTTTTTTGTTTCTTTTTCACTTCTACAAAGCGAGTGGCAGCCTTGCCAATTA
GTCCGCGTTGCTGATGTCCTGTCCCCAGCCCCTGTCCATCTCCCCCACACTCCCATCACCTCATAGAACGCTCTTTGTTGATCATTGTCTGTTAATAATGTATAAAATGGCTATCTTGTAAGTGTGCTGTCTTGGTACTAGTGTAGTGACTTTTTTTCTCCTCTTCTAGTACATATTGATAGGTATAATGTAATTAAGGTTTTAAA
TCCGCAGCCATCTTTTCCCTCCTTTTTACTTTTTCTGGGCCCCCTTTTCCACTTTTGACTTTCCCTGGTTCCTCCCATTTTCAGAGTGGGAGGTGGGTTTTATAAATAAATCTATATATATATAAATATATATATGTACATAGGAAAAACCAAATATACATACTTATTTTCTATGGACCAACCAGATTAATTTAAATGCCACAGGA
TAGCACTGCCCAACCTTTCGCTCCCTGCCCCGGTCTACTGTCCTGTGCCCATCTGTCTGTCTGTCTGTCTGTACTCCTCTAGGAGAGATATTTTGCCACATATAAAACCGCAGTTCTGTCCTTTGCGGCCACCTCCTGAGCCTGTTTTCTTTGTTGTCACCACACTTTGTCAGCCCTGCAGTCTCACTCTCTCTCCGTGGTGAGGG
GGCCTTCTGCCGCTGCCCCCTTGTACAGAATCGAACTCTGCACTTCTCTCTCCTTTACGAGACGAAAAGGAAAAGCAAACCAGAATCTTATTTATATTGTTATAAAATATTCCAAGATGAGCCTCTGGCCCCCTGAGCCTTCTTGTAAATAACTCTTCCCCCACCCCCACCGCCATGCTCCCATCCTCCCCTATTTAAACCACTCT
TACAAGCTGCGACACATTGTGGATGAGGTCAATGGATTAATAAGGTACAAGACCCTGCAGAGACCCTGAGGATTTCCTGTCTTTAGGAGAGTCTGGCTTTTATAAATCTTAATTTTACCCTTGAGCAACTTTTTGGTGTGTGTTGATGAGTTTGTCGGACAACTCAGACAGTACACGTCAGGTTTCTACAGGATTGACTCCAAGCG
AGAGGCCTCAACTTGGGTGTTAGGCATTGTACCCAACCCATCCCTGTAAAAATTCCCACCACCACCTTTAACCGAAAGCATGGTCACAGGACCCTTCTGATATAAATGATCCCTTTTATTGTAAGTAATGCACTGGCCTGGCTTTGCACTGCAAGCCCTCAGTCAAGATATAGTCAATAACTATGGCTGCAGGTTCTTCTGCACAT
CCAGATTTATTGGATAAAAGCTTTGTCATTTTTCAGTATCAGGGAAGTAAGTCATTTAATAGCCTATTTTCCTTAAGAGTGAACTACAGGACAGTAACTATATAAATACATGTTGATTTCTTTTGCAAAACAGTTTTAAGTAATGACATTTTTGCTTTATCAAAATTTTATTCCATCTCTTGGTTTTGTTGTCAACTGCCGAAATG
AAGTTTTATCATTTCCATTGTATTTATTACAGAATGTTTTAGCCTTGATATTCTTTGTAATTTCACTCATTTGTTACATGAGCTTTATCAATAACATCTGTATAAATGGTTTTTAAAAATTAACTATGTACGTATGTATGTATGTGCCCATGCCGAAGCTGAGCAATAAAATGAATGCTGTTTGCACTGTCACAGCAGCGAGGTTT
AGCTGGCCTGGGACAGAGGGACCCTTTCTCATCTTCCTTTGAGTTCTTTGACTATCTGCTTTTCCAGCCTCTCCCGTCTTTTGTATCTGGTTCAAATTATTATAAAGGAAAGACCCTCTGAGTATACCGGTTCTGAAAGACGGCCTTTCTGTTTTCCACTCATGCTGGGGTTTCTAGCCACACCAGGCAGATGAGAGGAAACCGAG
ATTCTTGGTGCCAGGCACTGTGACTATTTCAGGGTTGAGTCATGGCAGAAACTTGCACTATTGAACTATATGTGCTCATCTTTGCACTTCCTGTACAATTTATAAAATGAAAGTCCTGCATCACGTGGCTAATAAATGTTATTTTTCAAATAATTAAAGATGTTAAAATATTTCTCATGTGCAGTAAAAGTAAAAATGTAAAAGAA
CCTGCCCTGTAGACATTGAGGACCAGGAGTTCAGGTCCCCCAAGAAACCTACTGTCTTACTTTCCTATTGCAGTGACAAAACATGATTTCAAAGGCAACTTATAAAATAAAGTGTTTAATTTGGGATTAGTTCCATGACCATCATGGTGGGAAGCAAAGCAGCAGGCAGGCATGGCGCTGAAGCAGTAGCTGAGAGCTTATATCGT
CCAAGTTAGAAGACTCTCCAGGGAAAGTTAAAAGGAGCCAGCCAAGACTGTGAAGTCATTCTGACCTAGGCCTAGGTAACTTAGAATACATTTTGTTCATTATAAAATAAAATTCTCAAGTGTGTCCGTGTCTGCTGTTTTTCTTTTAAAGTCTTGTTTTTATTTGTGTGTGTCTATACTATGTATTCATGGTGTTGGGGGGCGGA
AATTTGTGGTAGAAGAGGAAACACAGCCTCTGTCCCTGGTTGTACCTCTGACTTGCTATTTATATCACAGTACCATGCCTTTCATGGAATTGGTTTCATTTATAAAATACAGACTTTAATAATATAAAGATTTGCAAATCTCTTTAGGCAATTTAAAGAAAATATTTTGGTATTTCTTTTTCTGAGTCAGTTTTTGTTCCAAAATA
TATGCTGTTTACCTTCCTTAACAATTTTCTTTTTTGAGAATCTAAAAAAGAAAAAAATGGTGTTTTTTTCCCCTCCTGCACTGGGGCTACATTTTTCACTTATAAAAATATTTGATGGCCTTTTGATGAATGTCTTCCATAACGAATAAGAAAACCTAGTGGCTTAATTTAGGAAACATGTTAACAAGACACTGTTTTTGAAATTG
CAGAGCACCTGCGGATGAATCTATGATGAAACAATGCTTTTATTAATGCAAAATCAAAAAGGAAACAAATCCGGGAAGGGGATGTGTGAGCATCCTGCAATATAAAAACAAGAATAAAATGGCAGTCTCAAAGAGTCAGTGTCATTACCTGGAATGCTTTCGATGGAGGAAAAAATAAACATGGATTTTAAAAAATCAATCAAAAA
CAAGATGGGCCCAGGCTACAGGATGTCAGTGTGGAAAAGCCACTGTATTTGTGTCCAGATATTGACCCAGCACAGATCTGACAAGCTTGTAAGACTGGGTTATAAACTCTAAAAAGCCTTGTTTCCATTACCATCTCATTCAAATGCTGTGAGAGAATTTTGCTTTCTAACAGAAGGTGTTTCCTCTTGATTGATCATGAGTGCAG
CAGGGGTTGGGGGGGAGCACTGATCCTCCTCCCTGGGCAGGGCAGAGGGCTTTCCTAACCGAGCAGTAGGGATAGAAAGCGTGAGCCTGGGAGTGCTTTTTATAAATTATTTTCCTTGTAGATTTTATTTTTAATTTATCTCTGTGACCTGCCAGGGAGAGGAGAGAAAGAAATGCTGTGAGCACATGACAAAATAAAATCAAATA
GACATCCAGGCACCATTCAGCACAACACTGGGAAGTGATTCTTCCCTCAGGCCCCTCTGCCTACCAACACCTGGGCTCCTCACTGGGGGAAACAAAAGCCTATAAACCCCAGCAACAAAACCTAGTCCTCTTAGACGTTCTTGCGCTTTGATTTTTTTAGGGCGTGTGCCCTGTTACACTTATAGGGCCTAGGATGCTTGTGTTGA
TTTTAAAAAAATCTGTTGAACTAAAAATCTAACTATCTAATTGGAGTTTTCAGTTACTGTATGTATTTTCTATCTGTTAATGCTGGTGTTTCACCTTTACTATAAATAAAATTCTATCTGTGGAAGCCAATTATGTTAGTGTTTTGAAATACAGGGTTTAATAAATGAATTAGACTTAACTGTGCCCTGAAAGAACTGGAGACTGG
CGAAGCTGAATGTCAGAAGCCCCTCTGTCCACACACAAAGTCTGCATGTATTGGTCGGTGGTCCTGCCCCTAAAGTCAAGCCCCTACATCAGTTTTACAGTATAAATACTCGTACTACCTTATAAGGAAGCACTTAGTGGACTCCTTAAAGTTCCATTTGCTAATGATTAATACACTGTTTGGGCTGGCCAGTTTCTCATGCATGC
CACCATGCTGGGCAGAACTTTGTATGGATTTTATCCACAGAAAGTCAATTTCAGGCAATATTTTTCTAATGTGAATACTGACACAAAGGAGCCATTTATTTATAAAGAATAATGTCTGTTCTACTATTGCTTTTTTCTAAGAACCTCTTCACAATAATGGTACATACATATTTTTGTCTGGTTTTAGAAGCAGGGTTTGGCACAGC
AGTAATAAAAGTTTAAATGTTAACAACTTTTGTTTTATGTAAAAGACTTTGACTTATTTAAATGAACATGTGTAATGTAACTTTTTTTTTCTTTGAATCGTATAAAATTCTCTTGGTTCGCAGACAAGACTTGAGTGATGTGTTATATAACTGTGTTCGTGTGATTCTGGAAGATTCATCATGTATTGGCCTAACTTGAACTCTTA
TTAAAAATATTAAGCTAGAATGAAAGCTGTAAAGTCAAGACTCCGTGGAAAATAGTATGTCAAATGAACCGTTTGGTCTTGTTTTTTCTGGATACAGAATTATAAATACCTGCATGCTCTGTGAATGGCTTATCTGTTTCTACCCAGACTGTGACAAGTGCAGACAGTTCTTCCCAAGTGTCACATTTGTGCGGTTGGGGGCTGGC
TTGTCTATAAACCTGTGATACTAACAGCCACCTCATATGGTCATTGTGATAATTTCATGAAATAATGTATACAAAAGCATTTTTTGACTGTAAAACCAGATATAAATATACTCTGTCACTCTCTAAATGCCTGTACATTGAGTCCTTCTCAAATATCTATTGGATGGATGCATGAATGATGGTTAAATGGATGGGTGGATGGATGG
GAGTTCAAATCCCAGCAACCACATGGTGGCTCAAAACCATCTGTAATGCGATCTGATACCCTCTTCTGGTGCATCTGAAGACAGCTACAGTGTACTTAGATATAAAAGTAAATAAATCTTTTAAAAAAATGATAAAACGGTTCCCAGAATTCCAGTGTTCCATGCAGTCCTACACATTACTGGGACCCTCATTTGGAAATATGCAA
AATATAATCTTTTCTGGCCTTCTTCTTATAGTTCAGACTCCATGTTTGAGCAGTTTTGGTGTCTAGTTCTTTCTTTCTTTGTCATTAAGAATATTTGAATTATAAAGTGATTCAAAGTTGAATGTTGTGTCCTGATTGTGAAGTCTGTGGTTTTGGACCTGAGCAGATTCCTTTGGAATCATTACGTCATCTGTGACTGGAAAGCC
CCTGTGCTGACCTTTTTGCTGCTTGTTTGGCACTGGCTGATGGGTACTGTTTACAGTTATTCACTGTGCCTTACATTTTTACACTTTGGTTTATATGAGCTATAAAATTTATCGTAAGTGGGTTAAATGGTTTTATTTTAAGCCTCCTTCACCTCTTCCTATTTTCTAATTCTTAGAAGAATTATTTTTCCCTCTGGATCACAGTT
CTGGGATTAAAGGAGTGCGACACCACCGCCGGGCTGGAAGTTTTCTTAAGTTGCATGCATTGAAAAGAGGTCAAGTGTGACTTACTACTTAAGCAGCTTGTATAAAAACTGATGGCATTTTATACAGGCCCCTGGGGCTGCTTCATTGGGTTTTTTTTACAAGTATACATATATATTTATGTTGAAATGTATTTTGTCTATGGAAA
TATCTTATTCCTTGAACACTAAAAACTTTAATGAAAAAAACTGCACTAATTTTTTACAGTGATGCACTAAATCTGAGATTTCTCAGAACATTTATTTATATATAAAAATAAAATACCATTATTTAAATTGCCTTCAGGACTAGCCCCTCCCTTTCCTGACACACAGGCAGCAGAACCCGCTGCTCCTATCCGTCAGTGCGCTGGAC
AGCCCTTGTAAAGGCATGGAGTTTAAAATTAGAGTGCAAAACCTAGCAGACAGGTCCTTCCTAATGTATCTCTGTATTAATGTGTTTATGTGAATGTATGTATAAAAGTCTTTTTTTTAATTTTTTTGGTGGGCTCCCTTAAACATTTCGTAATCATCAATGCACACATAAAGGAAAAGTGATAATTGTGCCAACCCAAATACCTA
GGTTGGAACCCAGTATAATTTGTAGCACCTCTAGGACTCCAAAATTTGGAGTTAACCTCTCTAGCCTTCAGAATTGTTTATATATCTGTGTATAGCTATATATAAAACATCATTATAAACTAAGTTCTTATCGTGTTTTCAATCAGGATCCAGTTTGGGTAGCTTGAATACCAGAATTGAGGCCAAAATTGGTTAGAAAGGCAAAC
GATTCCAGCCAAAGCCCTCAGCTATATACATATTGAGTCTTTGTAAAAGTGCGCACAGCCACTCCCTCCTGACGGCTCGGAGGGTCTTCATGGATTGTTGTATAAAGTCCTGTGTTTGAGAGAAGTCTTTCAGATGGTGTGAAGTCTTTTTAAGCTCCCTCAGTCTATGTGGAAAACATCTTTTGATCCACAAAGACCTAAGTGGC
GAGAAAGGCAGGTTATATTAAAACTAGTTGCTTGACCATGGTATTAGCTTTTTTTTTCCTTAAGTGTGTTTTTAATTAAGTCCATTTAAGAGCTTCTGTCTATAAAAGAGATTTTTTTCCTGAAATTGTATCATGGCAATCGTTTTTTCACCAACAACCTATCTATCTTAGTTTTGCATCCATAGACTTAGTTAAGTGTGTATTTT
AGACATGCCTTAGGTAACTACCAATATAGCAAATCAAAGGATTAATGAGCTTCTAGTCCTATGTAAACATACAAATGCCTAATTCTACTATGTGTACATATATAAAAATAAATAATGAAAACAGAACTGTACTATTTTTAAAAATATGCTTTTATTTATATTTCGCATAATGTAAAATTCTAAATAAAGCTAGTACACAAAACCCT
TATTGTATGGAAGTTTACACAATGAAGGAAGTTCATCTAGACTTGAATATGTAAACAAGATAACACACAAGTGTACCAAGTGATTATTAACTTTGTTGTTTATAAATTTGTATGGACCTGGAGTATCTGTTGCCCATTACTATATATGTGCAAATAAATGTGACTTAGACTTGTGACTGTTTAAAATTAGTACTTGTATTAAAGTT
CTGAGTTCAATTCCCAGCAACCACATGGTGGCTCACATCCTTCTGTAATGGGATCTGATGCACTCTTCTGGTGTGTCTGAAGACAGCTACAGTGTACTCATATAAATAAAATAAATATTTTTAAAAAAGGTATTTTTATGTAAATGAAATACGAGAAGACAACTCCAATAATGGTCACCCTAGAGATAAAAAACCATTGCTTAAAC
ATCCTTTGCCTATGAAAATATTTTGGAAAAAATTGCTTTGTATATTCAGTTTCTGAAAGATAAAGAAAGTGCTTTGTATTTTGTTGAAGTCAGTATTTTATATAAACTTTATGTTGACCCACTTATGTTCAGTGCTAAAAACTGAAAGGAACATGCTATTTCTGGCAGATGAATAGTAGAAGGGATTTTTTTATTCGAGGTCTGCA
AGCGTGCGTTTGTGTCTGTGTGTCTGTGTCTGTGTGTGTGTGTGTGCATCTGTAATATGATGCAAGGTATGCTGTGTTCTCTGTGTTATTTACAAGGTTATATAAATACGATGTGAAGTGAAGATGTCTCAGAGTTTTTGGTAAAGGAAGGTAACCTAGTGTAAGTTTCTGTATCCTAAATGCAAGTGAGAATGTGAGCTCTGTGG
TAGGCACACTTGAGCTACGTTGCATGTGTGCAGGTCAGAGGACAGCTTTGGGTTGTGGGTCCTTGCCTTCTGCCTTGACATAGGGCCTCTTGTTCACTGCTATAAACACCAGGATACCTGGCCTGCAAGCTTCCGGTTTTTCCTGTCTCAGCCTCTGTGTCCTTGTAGATGCCGTGGGAGTTACACTTGTGCTGGTACCGCACTGG
CCTCTCCAGACACAGGCACTGCTGAGCTGTCCTCCCGCTGCTTCCCGGGTGTCATGAAGCTCCACTGAGTGACAGAAACAAGAACAGCTGAGGGCAGTTTTATAAATCTGTGGAGACAACCTGAGTTTCCCATTTCTATTTTGTACCTATCTACTTTTTTTTTTCTTTTTTGTGGTGCTGGAAATCAAATCAAATCAAGACTTCAC
GATCTCCTTTAGTTCAGTTTGTCTCCTGTAAATAGCGGCTCCTATGCCATCCTCCCTGCTTTATTAGTTAATTTAAATGAACACTCTTATGTTCCAGTCTTATAAATAAAGCCTATAGTGCACTTCTTGTTTGTGTGGTGGGTACGGATTATATTGTTTTGAGGATACAAAGGTTGGCCAGTGATTTCCCAGGGCTGCCTGCTTAA
CAGTCATCTTCAATATCATAAAAGAACCCATACTGGAGAGAAACCTTATGAATGTCATCAATGTGGTCAAGCCTTTAAAAACTGCAGTCAACTCGAACATTATAAAAGAACACGTACTGGAGAGAAATCTTATGAATGTCGTCAATGTGGTAAAGCCTTTTCACAACACAGTCATCTCCAACGTCATAAAAGAATACATACTGGAG
TTGTATTTTAATTACACTTTGATGATTTGCTATAGGGAGAGTGGGGTGTGTGGGTATATGTATGAATGAAACAGTTGGCAGAATATAAGAAAACCATTTTTATAAAATTGTGACTTTTTAAACCAAAATTGTCTTAATTGTATTACTTTTTTTTTCTTTGGCATGTACAGAATTAATAAGATGCTCAGGGCATATTCTATAGCTGT
ATGTTCTGTTGTGCAGAAAAACATGTAGGTGTTTCAGATCTGTGTTGTAAATACAAATGTTCTTGCCTCAGCAAAAGAGCTGTGGGCTTGAAAACTTTCCTATAAACATGGTTTTGTAAAAATCAGTCACATTTTCTTCTGTCATCATATATTATTTCTTTGATAGAAGGAATCACAAGGAGAGAGCCTTGATAGAATAGTGCATT
AGTTCAGTCCATTCTCTGGTACTAGCTACAAATTCGGTTTCATACTCTACTTAACAATTTAAATAAACTGAAATATTTCTAGATGGTCTACTTCTGTTCATATAAAAACAAACCTGATTTCCAACTGTGTGGTTTGGTTTTCATTTATTTTTGGAGTTGGAGATGGAGGGTTGCTTCTAACAACTGTATAGGAGGGTATCCTGTGA
CTGCACTTTTCCATGTTATACTCCATACGAGTATTAATCCTATGGATGCATATGAAAACTAGTAATGTCTCATACAATATTGTGTGTGAGTAAGAGAAACTATAAATATTTACAACCTGATCTTCAGTGTTGTCATTTTATTATGCAGTTTTGGGATGTATAATATGTATAAAGTGAAGCATATTCTGATCATAGGCCATATCCTT
GATACCTTAACCCATATGCTTTGTATATTCCCTTGCAAACATGACCGTGTGCCAGTAACTAGTTCTGTGTGACTATGCATATGCAGTAGTCGTATGTGGATATAAATAAACTATGATAAGATAACTAAAATATATATATCTGAAATGTTTTGTTTGCTCTTTTATTTGTTACAAACACAAGCTTAGCTGTGTTTAATTTATATGCC
AAGCTTAATTTTTATTGTATTGCTTATAATTTATTTCTGTCGAGAGAATTCATATGCTTATGTAAGGATATCATTTATACATTGTGTATATATGTGTATATATAAATACATGCATTACTGTCTAAATTACTTGAAAGTTTATTTTAATAGACTTGAGTCCTTGAGACCTCCATTAATTTAATCACAGTGAAATGTAGTTAACTCTA
GCATATAATTTTGATTTTTCAACTGATGTTTATGGACTTTTGATCACCTTGCTTATTTTATCTGATTTACAACCTGTCATCCCCATTTTGTTTGTATCACTATAAAATGTTGGTGCCTCTGGAATTGGTGTTTTCTTTTTTTTCTTTTTACAATATGTAGAAGAATTTAATTTGTTTTTAAAATACACTGTATACATTTGCTTTTT
AAGTATCCGGGGAGCCTCCCATGTCTGACATGATGACTCGGCCCCAGATGCACAGACTGAAGTATAAAGACAAATACAAATATTACTCTCAGAATCTTTGTATAAATAAATATTTTTGGGGAATCATGGATGACTTCATCTCCTGGAAGGTTCTTCTAAAACAGTAAAGACCTCACTTTAAGGTGTATGTTTGGACTCCAGAGATA
TGCTCCCCAGGTGTTCCTGGAAGCAGGTGCTACATGCCAAGTATCCGGGGAGCCTCCCATGTCTGACATGATGACTCGGCCCCAGATGCACAGACTGAAGTATAAAGACAAATACAAATATTACTCTCAGAATCTTTGTATAAATAAATATTTTTGGGGAATCATGGATGACTTCATCTCCTGGAAGGTTCTTCTAAAACAGTAAA
ACCGGTTCTTTGCCAACATCGTGTGGCAGGATGTGTATGAGAAGAAGGTGTGCATCTGGCCACTGTGCCCATCTCTGGATCACATACGTGTGTGCATACATATAAACACTCTCACTCTGGCCACTGTGCCCATCTCTGGATCACATGTGTGCACACATGCAAACACTCCTGTTTTTGCTGGCTCAGACACGCATGCTGGGCCCACA
GGTTTCCCGATGAGTGTACACTACTGTATAATTTATGTTTACCATATGAGTCTTGAAACACTACAGATATTTTGAATATCAGTCATGATGGCAATTTCTGTATAAAAGAGCCTTAAATGGAACATTGTTTTGAGATCAAACTCCCTACCCTCACAAAAGTGGCCACGTTGCAATAAAAATTGTGGCAGATTACAGAATGTTGCCTT
GGGTTACTAAGTGCTCATTTTCATGGGAAAACAACTAGTGATCAACAGTTCTCCACTAGAAGTTGTTGTTGCTTGTTTCATTTTGAGTGACAGCCCGCGTTATAAATCTCATTATTAAATGATTTGTCTTCATCATTTTTTTCTAGTGAGATTATAATATTTGTATATTACCAACGTAATGTGTTTCCAGTCAGTCTGATTTAATG
CTGTGAAAATTTTTAAATTAAGATTTCCATTCTGTACTTTTTAAAATTGACGACTTGGAGATAGCATCGTGAAAGCCTTTGTGTAATAATGAAATTTGTATATAAATAAGCATTTTCAATGACATGTCAGTAGATTTAAGTGTCTCTGAGGTTTTTAATTTCATGGTTATCAGTATAGAGTAGTTTGACATCTAATAGTCCCTAAT
TTAAATTATTTAATAATACTTTTTTACCATTTATTATCCTGTATGTGAAAGGTGGTTGGGTATATATATATATGTATGTATGTATGTGTATTATATTATATATAAATAATACCCTGCCCTTTGTAGTAGACCTAGTGTTTTATATATAAATATAAAAATAATGGTCTTTAAGTTTGAAAGCCACAGACACACACAACATACACTTA
TCCAGCACTTCAGTGTCATTACACAGAATTTATTGGATTAAAGTTTGTAATATACAGTATTTTAATAAAGTTTCTGTATTCAATTTCATGCACTTATATATATAAATAAACCTGTCTTTAAAAACTATACAGTGCTGAACTCCTGGCTTATTTCCATCCTGTCTCTTCCCACCTTGTTCACAGCGGACTCGCTGTGTTCTCATACA
TGAAAAACCTGCATTTTGCATGCATAGTTTAAGATTACTGGGTGCAGAGAGGGTTCATTTCTCAAAATTTAGTCACTGATAAATCATTGTAACGGATCATTATAAAAATCATAAACATATTTTGTTTGGGAAAACAGCTGGTCACATTTCTTTTCTAGAACACAATTGAGTGTCCTGGAGGGAGAAGCACTCACTTAAAGAGGAAT
ATTTTTTATTGCAATATAGTACTCATTTAAGCACTTAAAAATGGAAGGTGTACAAAGATTAAATTAAGACACGGTAAATTGACTAAATATTTGGTTTTTATATAAATAAAGGTCATAACCACACTGTTGACATGTAATACTGTTATAATACAACAGTTAAACTTGTGAGTCTACAACAGAAGTCATCTGTAGTTAAACAGGAAACA
TAGACCAGACTGGCCTCGAACTCAGAAATCCACCTGTTTTTGCCTCCCAAGTGCTAGGATTAAAGGCGTGCGCCACCACCGCCCGGCACCTTCTGCCATTTATAAATTTTACTGAAGCATTAACAAAATTACGTCTCTTTTATTGTGTGTGTGTGTTTCTGTATGTGTTTGTGCACATGAGTTCTGTGCTCTCAGTAACCAGAAGA
GATACTATATAGGTACACATTTATGCCTCCATAAAGCCTTACTAATTACAAATGTAAACATGTAACTGCTCATAATAATATATCTACAAGTATGTGTTAGTATAAAGATCAGAACTGCATTTAAGATGTTGGTGAAAATGGCTTTACTTCATAAGCTTAGAGCTTACTAAAAATGATGCAAATCTTAAGAAATATAAAATAGAATG
TGTGAGCAGGACCCTAGAGTGCTGTGATGGAAGTTTACAAAACAGGCTCAGAGTTTTTATTTTAATTTTATCTGAAACGAGTAATAGTCAAGCCCTGGCTTATAAAATTAAACATAAGTAGTATAATGGGATTTCTGCATTTCTTTTTTATTTCTTCCTACTTTTGAGAAAGTCACTGTGGGGCATGGGCTGGCCTTGAACTTGTG
TGCCTTGCTGTAAGGTTGTATTTTTATGTTAATATTCATAAAAGATGTAATAGTTTTCACTGTAATTGCTATCTTCAATGTTTTTCATTTATATTTTGTCTATAAAGCACACCATGTGCCACTGGATGCTTCTCTTTGTGTTTTTATGCATCAGAACACATTCTTACCCTGTTCACCTGTCAGATCAACACCTGCTGCCATCTTTG
GCCTTCAGAGGGTTCCTTCTGTTTCCTATTTGGGCACTGAGCCAGAGGATGGAGTTGTCTCCCTGACAAATAATGAACCACCCCACCTTTTAGAATGAAGTATAAATGAAGTCATAAAATGTTTCAATGTTTTGCTGAGTACCTGTTTGTATTTATAAAAAACATGAACACAGGTCCTAATAAAGAGATGCCTAAGGCGGTAACTC
CTGTTTTAATGTTGCTTGTTTTAATTACTGAAGTCCGTGGCTTTATTCTGAACTGTTCTTAGTCCCTGTTCCTGTCTTCACCCATTTTCCACTGCTGGCATATAAATTAGTACATTGAATCAGTCCCTGGGTCTCCATTTTTCTAAATGTGGCATGCTGCGGGTGGGTGGGGTTGAACGAGCTGACTCAGCCTTTTCTTTAGACAT
TTACCCAAAGGTGGTATTTGTGGTGTTCTTAATGCAGTGCTTTAAGTCTAGTGTATGTTCTGTCAGCTTGAACTGGAATCTCTCTTGTAACTTTGTAGGTTATAAACATATCTCATATCTGCTTTAGTCTGGGTACTATGCTCTAAGTACATTTCAGCTTTGACACAGAATGTGAATAGACGAATATCAAAGGATACTTACAAGTT
CTGGAGCATGAGCAGATGTGTGGGCTCATAAAAGTAGGAGCTAGGCAGGTAAGTCCAAAGGGCAGAAACAGGTTTTAAACAGCAGAGCTGGAACTCAGACTATAAAGAAAATTCCATCAAAGTAGAGACTGGATTATTGTATGCACATCACACTTGCAGCAAAGCTCTGCTCACTCAGACAGAAAATCAGTAAATGGAGAACTCCA
CTACAGCCTTGTCTGTGGCCCAAGAAGAAACATTGCAATCGTAAAGCTGGGTATCCAGCACTAGCCATCTCCTGCTAGGCCTCCTCGCTGAGCGTGTAACTATAAATACATGTAGAATCACATGGATATGGCTATATTTTTATTTGCTTGCTCCTTGGAGTGAAAACAAATAACTTTGAATTACAACTAGAATTAACCGATGCTTT
CTAAAGGAAGCATTTTTCTCTTATATTTACCCTTTCCCACATGATTGTTTTATCTTGAAAACATGGTCAGGTTCCCTCTGTGGCCGATGAAGTCTAAGATTATAAACTGTAAATACAGAAAGTATTTGTAGACAGTTGTCTTGACTCTTGCCTTTGTTGTTGGCTTTTTGAGGTGCTCTCCTGTGCTGTTCTTTCCAGCATGTGGC
GATGACATTCCTCCCTTTTAATTTTAGGATGCAGCTTAAGCAAGCGAACCCTTATCACATGTCCTCCAAGAAATGTCTTAATATTTGTGTTGACATTTTTTATAAACTAATTTCCATATTTTATGACAGTTTCAATGTCTCTTTTAAACAAATATTCAACCTTGAGAAAAATTTTAAAGAATCTATGGAGCTGGGTAGAAGCTCAT
AAATAAATAAAAATTTAAAGAGAGAGTCTAAAATTTTAGTAATGGTTAGATAATAGCTGCTATTGTGCCTTTTTCAGGTTTTAATGTCATTATTCTTGTGTATAAAGTCAATAATTTATAGGAAAACATCAGTGCCATGCTGTGATCTTATCTTCATCCCCTTTCAAACACATTGTTTAACCATCAAGCAGTGACTCTCCATTCTT
CTCAGAAATCCACCTGCCTCTGCCTCGCTAAGCATGCTTTTAAAGTTCATCTATGTCGGAGCATTCTTCTTAAAAGCTGGTTAATATTCTGTTACGTGGATATAAAATAAACCTTATTCGTTCCTGGTTGACATGAGGGTGTTTATCTTTTTGAGGGGTGGGTCTATCAGGAATAATCCTGTCGGCTTTTTTGAGATGAGGTGCCA
GAGCTCATTTGTAACCCATTGTATAAGCTGTATTTACAAATCGCAGTGGTCATTTTCCCTTATAATACAAAAAAACAAGTCGTGCATGGTCTGGGGGAGCTATAAACGTTTAACATTTTTAAATTGCGTCTCCAATCTTGATTCCAATTAATAAGCAGCTATAAGATCTAATTTGTGTAGAATAATGATTCCTTAAGCCATTTAGG
CTTGTCCTAATTTAGTGCCTCTGCCGTCTCTGGCTCACGTGACGGGGGCATCATCGGATTCTAAGTGTTTCTGTGTCGGTGCAGGAGGTCGTGACTCTTTTATAAACCTCACTTAAGTACTTTGAAAACATTCAACCTTTTTTTAAAAAAAAAAAAGAAAAGAAAATTGGTTTTCTACTTCATTTTTCACCTTAACGAAAGGATAT
AAAATTCCAATATGGTGTCCTATTGATACCTTTTCTACTTAGGCTGGAAACTACCATATATGTTTCAATTCAAGGTGTTTCCTGCTGGGGTTAGTAAGAATATAAATTTATAATAAATTTGTTCATCTTCTTAATAAAATTAGTCTTGTACCATAGGGTGACACAGAGTTCCATAAATTAACTCTTCCAAGTTTACAAAGACAAAC
GTAATAGCAAGCATAATAGCTACTGTTAAGAACTCAGAGATAATGAATTGAGAATGGATACTGCTTGAAATGAAAATTTAATAAGTTAGAAACTAAACTTTATAAAAATAAAAAAATGAGCATTAAAATGGCTTTCCTCATCTCAGCAGGGTTTCAGATCATCAGGTCAGAGAAAGTATTTCTGCCTGGCCTTGTAAATTAGTATG
TGTACTAAATATCAAAATGTGAAGGAGTAATCCAGAATATACGGACTTTATGGGGTGTTGGAAATTTGATTTATAAAACAGTTTAGGATGCAATTATGAGTATAAATAAACCTTGTGCCTTACTTACAGTTTGCATCTAGCTTTTCGGATACCATTTTTGGTATGTTGTACAGTGGAATATTTTAGATACTTCTGGAAAGTATTTA
CCCTGAAATGGGTGAAGGAGTCTTGTTCAGTTGTTTTATAAGAGGTGCTCACAGAAAGAATAAGGGAAACTTCCCTGATACCTTAATGCAAAATCAAAATTATAAAATAAAATCATTGACATTGATGGGTTTTTTTGCATATAAGCATATAGGCCTCCCGCTTTATTTCATGAGGAGCCCATAGGCAGGTTACTCTTCACTCTGTC
GTCAGTCTTTGCACCTGCTTTCAGTGTTATTGTGAAAGGTGTACTTTGTGCTCATTTCAGAAAAATAAAACACAACCTTTCTCTTGATGCAACAGTTTTATATAAAAAATGGTCAACATTATTTTTGTTTTGTTTTTTTCAGGTTACCATAATACAGGAAAATTCATTCAAATGAAATAGTGGTTTTTATATGAAAACTATGGGTA
CAAGTATGGAATTTTGAGTTGTGGTTTTACATGAATTAAGACTTCCTATACTTGCTGAGTGAAAAATCTTCAGTATGTTTATGATGGTGTTTTATAATGCTATAAATCATTTTGTAAGTAATTTGTAGTCAGTTTCTTATGTTACTATTTGCTAACTTGTACTATGTGTGTGTGTGCATGTGTGTGTGTATGCACATGAACATGTA
AAAGCTTTTGCTGTTTAACTATAGAACCTACCCTTAGGATTAGCTCATGTCATTTTACATTTCCTGCCCATTTTAACCACAGTATCACAGTGTTTCAAATTATAAATCAAAGTTTTACCTAAACTATGCAAGAGACTTTGAGTCATTTGAGTGAACTGTGTTGAAGTATTCTAAGCAGCGACCTCCTTACTGGGCAGCAACAGTGC
AAGAGGGCATCAGTGACCTCTTCGATGCCTATGATTTGGAAAAGCTGCCTCTGGTGGAGGACTTCATGTGTAGTTGATTGGGCTTTGTACAAACTGTCCTTATAAACCAATATTTTTTTATCACGGAATCAGAAACGTGTATCGCAGTGTTGTCCCTTCCTACCTTCTTCCTCCAAGAGTATCATGAAGTAAACTTCAGAACAAAG
GACATAAAAGAGCCTTGATTTTAAAAAAAGAGAGAGATGTAATTTAAAAAGTTTATTATAAATTAAATTCAGCAAAAATTTGCTACAAAGTATAGAGAAGTATAAAATAAAAGTTATTGTTTGAAATGGGGTGTCGTTTTGTTTCCTCCGCCGAGGTTCCAGAATTCTTGGGGGAACACACGGTGACAGGTGATAAATTCACCTGC
TGGCACTGTGTCTCCATTCCGTTTTGCTGGTGTTATTTAAATTCTTCTCTGTTATAAGAGTGAACTGATGATTTGAAGTGTAGAGAAAATACCATTCATTTATAAATAAAATTATCCTGTGATTTTTTTTAAATGGTGTTTTAATAGAATTTGTTATGGCAGAGAATGGAGATGGGATGAAGGGCTAATGTATACTTTAAAACTTG
TCCTGTTTAACTACAGATGACTTCTGTTGTAGACTCACAAGTTTAACTGTTGTATTATAACAGTATTACATGTCAACAGTGTGGTTATGACCTTTATTTATATAAAAACCAAATATTTAGTCAATTTACCGTGTCTTAATTTAATCTTTGTACACCTTCCATTTTTAAGTGCTTAAATGAGTACTATATTGCAATAAAAAATGTAG
CCCCCTCTGTGCAAAGACCTCCACAGACTCAAACTTTATTCTTGTACATTTTTAATCAGTTCTTCCCGCAGACTCTGGAGTCAGTGCTCTGATCTCTTTTTATAAATAATATATATTATGTATATGAATTGTGTATCTACGGTATGTCTGTCCGGAGACATATCTGCACACTGAAAGGCAGATAGATGATTTGTCAAAAATCCCAA
CTCCATGTATCCAGTTACTGTGGGAGACTGAGAGACTGTGTCCTCCCCTGTCCTCAGGCAGAGCTCAGTGGTGGCTGCTATGCAGATACTCTGTGTGTGTTATAAACGTCATACAACATGGTGATCCTAGGACTCTATGTGCTCCAGTTACTGATACTGTCCTGTCTAATCTGAGCTTCACTAACAGATCTTCATACCGCTTCCTA
ATCTTGACATGGTTGGTTCTTTCTATGAGAATTTACTTCAAAACATGTACTGTGTAGTTTAAAAAAAATAGTTTGTGTTTAAAGCATGTGTTCTCATTCATATAAACTGTTTAAAACTTTTTTAGGTGACCTAGTTTCTTCCTTATTGGTTTGTCTGTAATGAATGGTTACAAATAAGGGTTCTATTTTACCCTAACACTAAATGA
ATCGCACACGCTGCATCTACTACTGACCCTGAGCATAGTGGCTCCAGTTGAAACCCTTGCAACTTTAGATCCTACAGTCACTTCACAGTTTCTGATTTGCTATAAAGATAAAAATTACGCTGCCTGATGGTGGTGCACGCCTTTAGTCCCAGCACTCGGGAGGCAGAGGCTGGTGGACCTCTGTGAGTTCAGGGAGAGCCTGGTCT
ACATGGGTTAAATGTTACCACTACTTAAAACTCCTGTTATAAACAGCTTTATAATATTGAAAACTTAGTGCTTAATTCTGAGTCTGGAATATTTGTTTTATATAAAGGTTGTATAAAACTTTCTTTACCTCTTAAAAATAAATTTTAGCTCAGTGTGTGTGTATGTGGGACTTCAGTGTGTAATGTGTTGACAAATGTTCGGGACT
AACATATGAGTCCTTTAGCAGAGACTTCTGTTTGCCATAATCTACCAATCTATTCTTTCAGACAATGTGTTTTTCAAGAGTCATTGATTGTTCTTTGAACTATAAATTTTTCCTGAAACTGTAGCCATGTTGTCAGACTGTACCTGAGTACTCTCAATCTGGATTTCTGAGCCATGACTTATATGGCAGATTTTGCCCTTTGGGTC
GCTACCTCTATGCTCCCGGGTGTGTTAGGAGGAGGGAATCAGAGAACAGAGTGGGAAATTCTAAGATCTAATATAAAGCCATTAAGACATAATATTGTGGTATAAATCATCTTTTAAAGCTATACTTTTCTGTCTTTTTCTTTGAAAGGAAATTATCTAATGTTAAGGATGCTTTGAATCTCATAAGCTTTGTTTTCTTCCACCAT
GCTTATCTTCATGTCTAGAGATAAGGTTCGATGACAATGTTAGCAGGATGACGTCAAGGGTGGATGTGTGCACTGTATCATTTGTGCAATTGAATGTAAATATAAAAATAAAACTACACTCATCATTATTAGAACATTTTGGGTCGTTTTATGTTTTATATTGTTTCTAAAAATAGGTACTTTTATCATTGAATGATGACTATAGT
GTTTCCTGTACACCAGCCTACTGTACTATTTTAAAAAAACGCAATTTCAGCACCGATGGCCATGTAAATAAGATGATTTAATGTTGATTTTAATCCTGTATATAAAATAAAACATCACACTCAGTTCAGGCATATTTAATGATGATTATGCAGCTTTCAAGGTCTTTAATCGTTGGTTTGGCTGCTTTGCTATAGCTTGCTTAGGC
CTGTGTTATGGTAATACCTTTTTAAATAGCTGTGGAAAACCCTCTAGATGTCCCAAGTTAAAGGTACTTCCCATTACTTGGATGCTCTTTTGTTATTATGTATAAAATATTTGTTCACAAGAAAGAGGCCAGGTCCCTGTAATTCTTTCTACATGAAAGCTATGGAATCTTCAAGAAATGTGTTTCACGATGATAGGTTTTAGAAG
TCATTTTTTCTGATTAAAATAATTGCGGGTGCTTTAGGACTTTATGCTTCTCTATTTAAGTCTGTTGTTTCCATAGCAACATATGATTTGGAATGTGTTTTATAAATCTTTGCTAATATATAAATAGATAATATTTTTGTATCACAGTGCATTCTTTTTCTCCTTCCTTACAAAGTACACCACTGTATTTAACACTCTTGAGATGA
CTTGTCCTTCGATGGTGTGGGGTATCAAGGCTGTATGATTCTCAAGAAACATTACTGAGTACTTATTTTCTTCCTCCTTCCTCGAATATTTTATATAAGATATAAAGCCTGTGTTCCTTAGAAAAACATAAAATTTTCTCTCTGTGTGTCTTAGTTTCTATGGCTTCGATGGAACACCATGACCAAAGCAAGGTGGGAAGGAAAGG
TTCTTTTTCTCTGTCCTTCACTTTCTGGGTCAGACTCAAACGGCAGCAGTTTGCTTTGAGAATTTATGTTTCTGAAAGTTCATTGTAAATTATATTTTTTTATAAAGAGATTCTTTTCTTCTTGGCTTTCTGAGGTGTTCCTGATGGGCAGTCAGTGGCTTTGACCAGCATACTGACTGCACGGCTGTGACTTCCGTGCCTTCCTT
ATCACTTTTATAGGAACCCTGGGGCCCAATAATCTATGACCCTAGGATAAGTGGATTGTGAAGGATTTTTAAGCAATAATCCCCACCCCCTAACTTTACCTATAAAATTATAAATTGCCTGAGTGTATGTGTGTTATTTGATGGTGCTATCTAATTTTAATATCTAAAAAAGCTAAATGGGAAACTGTTGGCTTCTACTAGGCTGT
ACTGGTTAAAGGAAGACCACGTAACAGGATCTGAAAAGCCTTCCTCGGGTTCAAAGCTGGATTTTGAACTGAAGAAGATGACAAAATAATTTATTGTTATTATAAACAAAATTAACCCTTTGAATACTGATTTTTTTTTCTTTTCTTAGTATTTCTAAATATTTCATTAAATGCCTAAAATGGTATAAGATTTACCGATTGTAGGG
AGCTTGGTTTTTTTTTGGGGGGGGGGCAGTCTTTCTCAAACTGTTAATCAAGAGGTAAGATGGGGGCGGGGAAGAAATGACCATTTCCTCTGGTGTTTATTATAAAGCTTAAATTTTATATTATTTTAAAATGTCTTGGTCTTCTACTGCCTTGAAAAATGACAATTGTGAACACGATAGTTAACTGTACTACTTTTTAAGCTGTT
CCAAATAAAACCTCATACATAATAACTCAGGGTTATCAATAAATAAATTTTAACAACATAGAGGATAGACAACTGCTCAGCTTTTATACTGTTTAAGTCTTATAAATATCTAAAAAATAAATGGTCTAAGGCAAGATAAATTCCTGGAGACATAGTTTCTACAACACAGAGGTTGCTAGGGGGACCTCTGATGCCCTCTATCTTCT
AGAAAAACCACATCAATGGTCTATGTGTGAGAGTGACTTCCTCCTAGGTATGGACTTCGTTGCCCAGCAGAAAATGAGGGCTCAAACAGAGGAGCTCCATTATAAATACAGTGTATGTGATAAAACCTTTCATCATAGCTCAGCCCTTCTTCAACATCAGACAGTGCACATTGATGATGAATACATCTGTAACATGAGTGAAAAAG
AAAGTGTGTAGTTAATATTATGCATGTTATTGTCCTTTCTTCCATTCTTACCAGTATGTGCCCATTTGCAAAACAAAATGCTAATAATCAGTAATAGTCCTATAAAAGATGTTAACTCTGTTTAGTCATTGACTGATCTTGCTCTAACCTTAAAATTTTGTGATTATTGACCTCTGTTGCATTTATTCTAAACCCCCCAAAATTAT
TTTTTTTTTTTTCCCTCCACCAAGAAATTCTAAATTTGAATATGCAGAGATTGAATATTACCTCTGCCCCTATCAGGGTCTTCCACCCTGGTACGTCGTATATAAACTGTATTAAAACTGGGGTTTCTTACCAGTTGCTGTACTTTGTATATAGAATTTTTTATAAATTGTATGCTTCAGAAAATAATTTATTTTTAAAAAAAGAA
AGGAGCAGTGTGTGCTTTCTATGGTCACGTCAATCAGGCAATGTGTTTTGTTTCTCCAGTCATTTTACTTGTATTTCAAGTGAAAATTCTTGTTACGAAATATAAAATAAGTCAATATGTGTTGCACCTCACAGAATATCATGTTTTATGTCATCTTCTGCCAAACGTAGTTTGGCACTAATACTTTATACATGAATACACTTTTA
ATCAGTTATCTTTACTGTGTTGATGTAACTGTTTGTAAATGTTCAGTGTCTTCATTGAAATACGAAGTTCATTAAAACATTTGTGTTCCATAATTACTATTATAAAGGTTTGTGTTATTGGGAGTCTTGTGTTCTTACTCCTCCCCTCAGATGTTACTTTGTGAAGCATTGTTGAGTTAGAGAAATATCATAGCTGTCCAGAAATT
TACCCTGCCAACAAATTTTAATCCCATTGTTACATTTTTGAGAGTATATTTGATGCATACATGTGGTGCACATACATACATGCAGATAAATGGTCATACATATAAAGTAAAAATAAATATTTTCAAAAAACGAATATATTTGAGTTTCCCCAATCCCCTGCCTCGATTTTTAAGGAAATATCTAATTAACTTTTACTTTTTTTCAA
TATTCAGTGTGAGGTGGTGTTTACAGCCAACTTTGACATCAGTGGGTGTGTTCTCAGTGGTGTGTCTGTACCTGAACTATTTAATGTTGTGTCATGTTTATATAAAGAATATTTATGCATACTTTACCATGTGTTTATTTAGTGTTGATAAATATGACTCCCTCTATTGTGGTACCCTTTGAGGTTGATTCTTTAGGGTCTACTCC
AGCCCCGATGGTGCCTTTTCATGACAACTGACCACCACTTCCTGATAATTTAGGCTCCATCTCCTGCTTCCAGAGTCCCACCTTATTATTTCTACTCATTTATAAAATAACTAATAAAAGCCTCCACAATCTCAGGCATGTTCAAGAATGTATGGGGTCTACTCGGTTTCTACTACTACTGGTGCTGGCTTAAATATGTTGTCTTC
ACAATCATTTGTAACTCCAGTTCCAGAGGATCTTACGCCCTCTTCTGGCCTCCCTGTTTACTACATGCATGTGGTGCACAAACATGTAGACACTCAAACATATAAAAAAATTAATAAAATATTTGAAAGACTAGTCTGAATATGTTCTTTAATATTATTTGGGCACAGATCTGCTAGTTTTTCTTTTTGTATTTAAATTTCCTCTA
CCATTCAGAGTTGTCAGGAATGGAAACATCAATCCCTGGCTTCACACACCAGAAAGGAACATTTATACTCTTGTCATGGGCACTTTGAAATGTGTCTCTCTATAAACCCTGTACTTTCAGTTACTATGCGCACTCTCTCCCATGGATTTTACAGCAGCTCAGAATAAGCGTGAACACTAGCCGGAAGCCCTGCTCTGCCCCGGGGG
GTTATCATTTCTGTCAGAAACTCCTAGTGACTGTGGCTTTTAGAAAAATGCTATGATGAAAGCAACCTCATGTAAGCCCTATAAAGATCTTATTTGAAGATATAAAATTTATATCAAGTAATATGTTCGTGTTTGGCTATCTTGATTTGTTAGCTAACTATTCCTTATAAATTACTAATATAATAAATAAAGATTAGTATTGCATT
CTTTTCCAAGCCATCACCCCCTTCTCCAGTGTATATAGTTCTGTTAATTTTGCCTTTTCTCAGCTTTTGAAATACTGCTCACTGTTACTTTGCTCTCATTTATAAATAAACCAAAACATAATTATTTCAGTAGTACATGTAAATTTGCTTTTGAATTTTTAATCTTTAATATACTTACTTTGTAAATGCATGTTGTCTGATTTACT
ATTTATAGTCTGATTCAGTGTAAAAGAATATTTTCAAGGCTAATGTCCCTTTTTGTCATTGTTACGATGCTCTGATTTCATGCCAGTATGACTCAGGATATATAAAAGCTGTGAGTGGCTTCGCTTTAGACTAGTCTTTAGTCTCTGTACCACACGTCCCTTCCTGTCCCATGGAGAGAGAAACAGTGCTGCAATCAGAGTCCCTT
ATTCCCAGCGCCCACACATCAGCTCACAACTGTCTGTAACCCAGTTCTAGGTGATTTGATACCCTCACACAGACATACATGTAGACAGATCACCAATGCATATAAAATTAAAATAAAGATTTTGGAAACAACATATTGCCAAAATGAGAATTACTTGGTATTATTTTGGTCTGTGGCTTCTAAGATTTTTTAAAATACATGAAAAA
GATTCTCTGAATCATTCTATTCATCTGAAAAATGCATAGCACTTTCATCAGCTTAAAGTGATAAGAAGGACCGAGCAGGTTGATACACATGGAAGCACTTTATAAACCACAAAGGTGTGCAAGACCACAACTGCTCTTACTGTCCGTGATAAAGGGAAGCCGAGGGTTACTTACAAAGTCGGGGGCCAGGAAGAGGGCTCACTGGG
TGTTAGGTCTTACTTCAGGACACTGGTGTTTCTTAAGCACCTGCTGATTTTCCAGAGTTGTGCTCCTTATTTGCATATTTATCTGGAGTGTGTAGATTTTTATAAATATAAATATATTCGTGGTTTCTGACTCCATGTATGTATGTGCACCACATGCAGTTCTGGTGCCCATGGAAACCAGAAGAGGTCCATCAGGTCCCAGAAAT
TTTCTTTTAATGTGTGGAGAATGTAATCACCACATAGGCACACATACCTTTGAAAGCATTTGCTCTGCATCTGATTCTGCTGCTGAGAATGGACTGTTTATATAAAGAATGTCTGATATAAACTTACGGTGGTCTCTTTTCTTGCAGCCATCTTTTTTTGCTTCCTCTACAGAATGTCACTTGCAGTATGCCTGCTTTCTGGTGTT
TTTTCTTGCAGCCATCTTTTTTTGCTTCCTCTACAGAATGTCACTTGCAGTATGCCTGCTTTCTGGTGTTGGATACAGAGTTCTTCATTGATAAGAGTTCTATAAATAAAATTACTACAAAGATAAAGCTTTATTCTTTAGTATAAAAATATATCTAATAACAGCCTCATTAGGACAATGGTATGTTATAACAATGTTTTATATAA
TTAATGTTTATTTTAACTAATGTTAAATTAACAAATTTTAGTATAGTCAGCATATAAGGTACAAATAGTCATACTTTATATGTGGTTTTATGTATTTTGTTATAAAATAAATTACTCTCATCTCCTGAGTAGACTGTAGAGTTTTTATAAATATGGCTTTCCCTCCCTCCATCTGCCTGCTACACCATTTAATCTCCCCTTCTAAG
CTTGCTGCTCTTGGGTTTTTGTAGAGTATAGTCTTTTATTTTTACATTTGTATAAAGTGTTGGAAAACTCTTGTCTGTGGAACAAATACATCCTGCTTTTTATAAATAAAGTTTTATTAAAACCTACTCTTGCCCATTCATTTATGTATTTGTCTATGGCTGCTTTTTTCCTGGAACAACAGAGATGAATGGCCTGCCTAGCCCTA
GCAGAAGCCAGAAGCACCCATTTGATGACTCAAGTACACTTCTCATGTCTGTAGTCATTTCATCATTTTAAATATGGACAGGATGGTTCAGGCTATGATCTATAAAACTTCCGTAATTTAGTACCTTTAAATAGTGTCCATTCCTCCTCTTATCAGCCGGCACACTGGTTGGGAGGCAAAGCCTTATGTGTGGGTGTGTTGTTCTG
AAGCGCCATTCAGTCCACTACCCACATTCTCTCATGTTCTTCCAGATAACGTTTATGGTGCGGAGTCACTGGTTTTGTGGTTCTGGGAAGGCAAGCATTCTATAAATTGAGTTATAGCTTCAACTCTAATACTGAGGGGTTTTGTGTATATATGTGGTTTTTTTGTGTTTGTTTTTTAATAAAGACAGCCCGAGGCCCCCAGTTCA
TGGTGTATGTCCAAACAAGGATTGCTCTGTGTCCCCACAGATGAATGAGGTCATGCTGGGAATTCCCTCTGCAGGATCTAGCCTGACTGATACGCAGTTCTATAAATGTACATGTTTGTCTCCTTATCTTTTTTTTGTATAGTTTACTAAAGTATTAATATAGTTTTAAGAAGTAAATATTTCTAGGTTGCAAAACTTAATTGTTC
CCTACCAATTCACTTCATGAGGATGGTGTTGATGATTTCCGGAGGGTGAGGCATTCCCTGCCAAAGTCAACTCTGTTATCCTAGGGCAAAATGCTTGTCGTATAAAGGCTAGTCCATCTTCACTTGATGCTGGGCTCTTGTCTCAATTACTGTTCTTAGTGATCCTCAAATAAGACTCTCAAAACCATTGCTTCCGGTTTTAGCTT
TTTTTTGAGATAGGGTCTTATGTTGGCCAGGACATATGGACTATGTAGCCAAAGATAGCCTTGAACCTGATTCTCCTGCCTCTGCATGTCAGCTTCACTTTATAAAGTTACTTTAAAATGAAAATATTAAGAATTCATTCTGCTTCCTAGAGCTGTAAGCTTGGTTATAAATGAGAACAAGAAATCACCTTTTTCTGAAACTCCTT
CTCTCCAGTGAATCTCATTCCAGGTCCTGCTCTAAGGCTCTGGGGACTAGGCTGGGCCTGGCCCCAGAAGCCGGGCAGTTCCTGCCTCCTTCTCCACTTTTATAAAGCCAAGCCTTTCCCCAGAATAGTATTAACTCCTGGTGCTTTGTACTACTGGTTCAGCGGCCTCGGGCTTCTTTTCTATATTAATAAAGAAGAGTAAAAAC
GTCAGCGTTCACCCTTAGTTAATTAAAGAATTCAAGGCTAGCCTCGTACCTTAGTCACTGTTCTGTGGCCATGAAGAGATGCCATGATCAAAGCAACTCCTATAAATAAAGGAAAGCATATAACTAGGGACTTGTTTACAGTTTCAAGAGTTTTAGTCCATCATCATCTCAGGGAGCAGGAAGGCAGGCAGCAGGAAGGCAGGCGT
ATCAGACTGAGAGCATCAAGCTCACAGTACTCCAGGGCTACCATGTAGTAGTAGCTGGATGGGCTTCACGGTCCCAAGCAGAAGACTGAATATAGAGTTTTATAAACAGAGAACCTTCAGCGAATAATTGTGACCCCTGCGTACATAGTATGGGTGGTGAGGCCGGTCAGGGATGGGTCATGGCTAGGCAAGCCTTAGCAAAGGAT
TTGTTTAGGACTAACTTGCTATGTTTAATGTTAGGCTCTGGTAACCCCACCTATTTTGCTGGCCAAATCCCCCATGTGGAAAGCCCCTACACCTAAGTTCTATAAATCTTTGTCGTCCTCACATGTAATGCTGACCTTTTGAACCTCATGGGCGGGGGCAGGGAGGGATGGGGGGGGGGCGACAATCCTTGTATCTAATTAAAAAA
GAAATTATGTAGTAAAAATGAAACATTTAAGGACGTCTGCTTCCTGCAGGCCCTTTTCCCATTGGAACCTGAGTGTGACGTGTTTTATGCAGTCAGAATGTATAAAGTGGTCACAATGACAGTGTATATTGTCCTTTTTTTCTCAGCATTTTATTGTATAAATTTTACAATATACAGAAAAATCAAAATAACCATATGCCGGATCT
GCATTATTTAGTTTGAGCTCCGTAGGTTAAAAGGAGGAGGGGGGGAATTAAAACTCGAGGGTAAATATGTGGAAAACAAACCCTCCGATCCCTTGTAGAGTATAAATAAAAACAAAGCCGCTACAGAATTAGGGGTCTTCTCTTTAATGTTACTTTAAAATTGCTATGATTGTATTGTGCGTTCTTATTTAATGTCTGATTGAAAC
CATAATAGTTGTGAAGGCCAAACTCCATGTAAAGTGTCCATAGACTTGGACTGTTTTCCCCCAGTCACCATTTTGTTCTCCTTTTGGTAATTATTTTTGTTATAAAAAGCCACCTATCCAGAATTGGAGCTCTCTGTCTTGAACCATACTTTGAAAGAAACGCCTCTTCCGTACTGCATCTGATCACAATGTGCATACCTATGATC
GAGGACGGTTGGAATGTGCCTGTTTCTGCACAGGGGAATCTGAAGGGCAGAATCTCTCTGAGCACCATGGTTGCAATGACTGTCCTAAGCCAAACGTTTATATAAAGCTGCTTTTGTAAAAGAAGAGATACATTGTCTTAAGTAAATGACATTTTTAAAAATTGTGTTCATGTTTAATATTATTGTGAATAGAAGTAGTATTTTGA
AAAGCAGCAGCCATACTTACCTGGAATTTTGTTTGAAATTTGGACACCTCTAGCTGTATTTTTATCTTTTCCCTGTTATGTTGAATTCTATACTTTAATTTATAAATTTCAAATTCTATAAACCTACATGACTGTTATAATCCTGGAAAATGTTGGTGTCAGAAAATGAATGAAATTCACCAGTGTTCTGGTTCTTGGTTTTTAAC
TTTATAGACGCACTTCCTTACAAAGCTAAGCGTTCAGAGCCATGGGCTACAGGCCACACCTTAAGAGGACTGTTTACGCAATAGTGTCCCCTACCCTGTATATAAATAAATAAAAGTTTGTATTATAATTGGAATTTCTGAAGTGAAATTATGGCTTTCCACTTAGTGTGTGTCCTTGTGCTACTCTTATTTAGCGTGATTCATTA
CCTGCAATCTTCACAACACCCTTCTGGGTTCTCTTTCTTGTTTACAATGACAACAAGAAGAGACCTTCTGGGTCTCTTCTGGAAATGTAGCTATCAGATTTATAAAATTCCGTACATATCTGTTTTGCATCAGGCGTGTGTAATAATTTCCTGAATAAAGTTGTAGTATTGTGCCTTAGAGTTTTAGTCATTTTTCCTTGGGTAAA
ACTTATTTAATCTTATTTAAACAAATATATATAGCTCTGAGTTTGATTAACAGTATTATGTGGTAACATGTATATAAATATTTAAAGGGAATTTTTCTTATATAAAATATTTGACAGTGATGTGTAATTGAGTGATTATTTTTTTGTCATCCTGAACTTGAGTCACCATAGTCTGTAATCCAATAATTTTGTGTCTCCCTGTCCTT
GCATTCGAGTATAGAGGTGTTTCTTTTTTTAATGGAAATAATTGGGAAGCCACAATTGTATGTTTAACATGTCATCCTGCCCCTATCCTCCACTCCCAGTTATAAAAAGACCATTCTTTTTTAAAACAGTTTTGGACTAACAAAGCCTGTTTTGTCAAGGAGGAAAATCGGAATAGTTATTTGTGATAAATCTGTGTCAAGGGCAA
ACATAAAAGTACCATTACCCCAGTCTGAAATAGGTGGATAATGTTTATCCTTTATTTTTCTACATAGAGATTTTTGAAATTGTGTGTGCTTGTGTGTGTCTATAAATAATATTAGAGTTGGGAATGATGGACCTGTTTTGTTTTTTTGTTTTTTAAATAAGAGAGTTCCATTCTTCCATCATGAGAAGTAAAACAAACAACAACAA
TCCATCACAGTATTTTTTTTAAATAACTCAGGTGTTATGAGAATTAGAAAATAAAATAATTTATGTCATGTGAACTGTAAATGTTTTATTTGTAAGATTCTATAAATAAAGCTATATTCTGTAATTGGTGAGTCCCAAGTGTCGGCTTGCTTCAGCCTTAAGAGCTGGGGCATACTAGTCAGTCATCGATGGGAGGAGAGGCCCTT
GGGGTGGTGGGAGGAGACAGACGCACAGGCATCTGAGCCTCCGGCCGCTCCTGGGGTCACCGTGCAGGGAGAGCCCGGCGCCCTGCCGCAGCCTGCCTTGTATAAACATGTACATTTTTTCATAACGTTTTCAACAAGGTTTATATTGACTCAAGTTTAAAAACAAAAGTGTGACTGAAAACTTTTTACAGAGTCTAGTGCACCAA
TAAGTGTACTTCAGTGAGGTACACTTATACTGATCAGCCTGAACCCCTCAGAATATACCTTTGTCAATAGTAATTATGTGCACAAATACGTCTCCTTTTGTATAAAGTAGATTCAGGGTCTACATTTTTATAAATTGTGACTTTTGAAAAGTTGGGGGAGGGGAGATAGTGGGAAAAAAAAGCTTTGTCTTCACAATAGCCCAACA
TTATGTCTCTGAGGAATATATATCAGTCCTTGATTCTTTTCAAGTTGGAAAATACTAAAAGTGGAACCAGTGCTTTTATATTTTATCCACATTTAGCTCCTATAAAATAAAATATTGAAGACATATGCTAAATCTGTGTTTGTTCTTCTGAGACAGGACCTCACTGTATTCCTGGGGGACCTGTAATGATGGCGATGATATACTGC
TGCTGTTCTCAGTATATGCAAACACATTGGACTTCACTGTTTATTCTTGTACATAAGAAGTGCAATATGGAGATGTATACAGTCTTTGCTATATTAGGTTTATAAACTGTTTTAAAAAAATTCATCCTTTTGCCAAAATGATGAACTAAGTGATTGGTAAACCCTAAGCCCTGTATGAGTGGAGGGATAGTTTAAAGTTTTCACCA
GTGAGCCCCGCCTTGAGGGTACATGGAGAAAGTTCCTCCCCTCCCCGAAAGGGACGGCCTCGGGGTGGCATTCCGTTGTGTGCCTTATTCCTGGAGACTATATAAAGCTTGCCTATGAAAATATAGCCTTTCTGTGCTGTATTAAAAGGACTTTGGAAAGATGGAGGCTCGTGAGTTTGTATATGGGAACACGGGGGTGGGGGTGG
GCACACTCATGCTGGGGACAAGCAGAACCATTCTCTTCCTTTTTACCTCTTAAAACAGCAAAGTGCAAGAATACAGCTGGAGGGTCATTGCTTTAATTTATATAAAATATATCTGTCTATAGAGAGGATAGAAAGTTGTGAATTTATTCGGTTTTACATGTAATTTTTAAATTAGTATGTTGAGATTCTGAATATTATGGTGGCCT
GAGGAGTTGGGATTTGAGGAGGAGGTTAGCCCAGAGTGTATGCACTGTGCTGTGGCTGCCTTATTTTTCACACTGAACTAACTGCCCATTGTCGAATGATTATAAATGAGGTGCCAGTGTTTAACTTTTTCTCACTAGCTCTGTTGTTTAGTATCTGCCTCTTGAGGTCAGAGACATCTCGTGCCTACTGAACATTTTAGCTTGGT
TTTTAATAGCTGAGTAGTACTCCATTGTGTAGATGTACCACATTTTCTGTATCCATTCCTCTGTTGAGGGGCATCTGGGTTCTTTCCAGCTTCTGGCTATTATAAATAAGGCTGCTATGAACATAGTGGAGCATGTGTCGAGAAGGCACTTTAAACCATGACTTCCCAACTTAGGTCTTTCATTAAATAAATAAAAAAAATAGTCT
ATGAAGTCTATTTATCATGTGTAATGCATGTGTTTGTGTTTAATTGATGCCTTCTTTTAAAGTACCCTGCTCCTGGTACCCAGTTAATCCCCTCTCCCAGTATAAAGTCGGTCTACAGTGGATGCTTGGTATTTGTTGATGCTGTTGACCTTGAAGGAAACACTGCTAACCTGTTGTTATTGGGTGGGTTTTGTCTTTGAGTAAGC
CTGTTTGGTTTCAAAATAGGGTCCAGAATAGGGACCAAGCTGGCCTCGAACTCTCCTCTCTGTTTCTGATATTACAGGTGTCCCAGTGCTAGATTTGTTTTATAAATGAACATTAATCACTTTCCAACTTGAGTGCAAGGTTTAGAATGTATGTCTTCCCATTATCTGTACATGGATTCAATTGTATACAGGATCTGTTCTAAAAA
CCAGACCCCTGCCTGCATTGGGAACATAGGCTGTTACCAGGACAAAGGACTCAAATTCAGCCACAATCACCCGGCCTTCTTGATCATGTTCTTCCTCGCCTATAAAAATAAAAACCAGTGTAAAAATTTTAAGAAAGGTCTAAGAAAAAGTAGTAGAGTTAACTGAAGAACATTCAGACATGAATGTCATTAAGGTCTCACCAATG
GGTGAAAGTGGCCGCCAGGCAGGAACTAGAGCTTGTGGGTTTGAGAAACTGTTAGCCAAGCTTCTTGGAGCTTGATTCGTTAGCCAAGCAATGCGTGTCTTATAAAGCTTTGTTATAAACGTCTTGTACGTTGGCATTTCTATGAGAATCTTGCGTGTGGTGTTGGTGTGTATGTTGGGGACAGGAAAGGATGCGCTTGCCATGTT
GTGTTGAGGACGGCTAGAGGTTCATCTCTTTCGGTCATTTTAGCCACTCACCGAGGTCTCTCTTTCCCCATATCTACTGCCTTTTGTATGAGCCATTTTGTATAAATTATTTATATTTAATATTTCTTGCTTTGTCCAGGCAGGCATCAGGCCATCTGGGGTAGGGAGGGACTGGATTCTCCTCGTTATCCTGTGTGGAGGTCGCT
ATACAATGACCCCATCTTTTCATTTTTAGAAATTGATTTCCTTATATGAGCTATTTTTGCTAGCTGGATTAATTTATGTAATTATGCATGTCTTACTGATTATAAACCTAATACAGAAGAATTTTTGGTTTTGTTTTGCTTTTCTTTGTTTCTATAACTTTAAAAATAACATTTACCTATTTATTTGGGAACAACATAGACCTTTG
CTACCGTGCTCCATTTTTTTTTAAATATACTTATTTTGCTATGGGGGAGGGGAACTATCAAATGGACAAGATTACTTTTAATGTAGTTTTTATAAGATGTTATAAACTTGTATCTTTTTACCATTAAAGTGCAGTGTATGTTCCTTCGTGACATATTTAGGATATTTAAATAAAAAGGATGGCGCTTTTCTACATTCCATGTCCTC
ATTCGGTAATTGGTCAGGGGCGTCGTTCACTCTCAAGCCTGGCTTAAGGCTAAGAAAGCCCCATCTATCTGTTGATTATGTGGCGCATATATATTATTTATATAAATATTTCTCTATGTACAAGGAATAAGAGTGTCTTTCATGGAGGAAGGGAGGCTGGGGGCCGCAAGGCATCAATGCTGTTGGAGTTGTCCAATTCAGTGCTG
ACCTTCTCCCCCCCCTCCCCGCCTCCAACCCAGCCACTGTTATGAGAAACACTGTTCATGTTTCTACGTAGTCACTTGTTTTCTTATTGAAACCAGTTGATATAAAACTTTCCGCTCTGAAAAAGATTTACTGCCGGGTGGTGGTGGCACAGGCCTCAGGAAGCATAGGCAGGCAGACTTCTGAGTTCCAGGATAGCCAAGGCTAC
CTACAGACGTTGGTCCCCGGGCTGGCTTATACCTGCCTGGCCCCAGAGCTGGGTGGGCAGTCATACTTTTCTTCTCCATTCCCTCTGATTGTTTTGAAAGTATAAAATTAAAATTAGATGATACTTAAATCTTTCCAGTATACGTAATACAAATAGTATTAATTGCTCTAATTAGATAGTTAGGAGCCCTTCCATATGTGATATAA
TGTTTCTCTTTAATGTATAGCATTTGGCTTAGTTTACTTAATGAAAACAACTGTATGCCTATGATTTCATTTAGAAATACAATTGTATTTTAATACTTTGTATAAAGGAAATTTTGGTTCAATATATGGCTTAATTTATTGCTTTTGTAATCCGTCACACAGTGAAGATTAAAAGTGTTTCCTCAAACCATTTCTATTCAATGTCT
TTTTTAATAGCTGAGTAGTACTCCATTTTGTAAATGTACCACATTTTCTGTATCCATTTCACTGTTTTGGGACATCCGGTTGTTTCCAGCTTCTGGCTATTATAAATAAGGCTGCTATGAACATAGTGGAGCATGTGTCCTTATTACATGTTGGGGCATCTTCTGGGTATATGCCCAAGAGTGGTATTGTTGGATCCTCCAGTAGT
TACAGCTCTTGCTCGTGAACTTGGAATGTAACCCAGCTTTGCCAGTAATTCATGCTAAGATACTGCTCAAATGTTTTGTAGACAAAGTGGCACCTGATTTTATAAAAGGACTTTCGGAAATGAACCTTATGAGCAATGATTTTAAAAGTTACTTTAAATTTCAGAGTATATCGTTAATCTCTTCTGTGATATCTCAGCCCAGCTCT
TAGGTACTGGAAATCTAGAAGAGGTCAGATATTTTTATATCTCTTTTTCTATCGCTAAAATGGGAATGCCTAACAATTATTATGATTCACATACTATTGTTATAAACAGACAAATAAAAAGTTTTACAAGTCCCAATGGTATTTTTTCCTTTTCTAACCTCACTTAATTCAAAGGCTTGAAATAGTATATGCCAGCCAGCATGCTG
CATTCCACTGTGCCTCTTAGTGGCCAACATGAATTTTAATTAGAATGTTCTTGGGTATTATAGAAAAAAATGTGAACATACAAAATGAAATGTCAATCTCTATAAAGTTTTGAAATTTTAAACCTGGAAAATGAACTCTGTTTAATATGTTGGAAGATCAGGAATGGGCTTTTTTCCCTTCTTCCTTCCTTCCTCTTTGTTGTTGT
GCTTTGTGATGGTGTCTCTCAGCGATACATTCTGGGTGAAGTAGCGATGGCGATTTTTCTACTTCAGTCACTTTTCACCATTGACTATTTGGCATCTTCCTATAAAGACGTTTCCTTTCTACCATTTGTAGATTGATTATTTACACGAGTCTGGACTAAGATAGCTGTTTCATTCAGTGTGTTGCCTGTGCTTGTTCTGCTGCAAA
TCTGCTTTGCTGTCTTCCTTGTACTCTCAGCCCTGCCTGTTCTGGATCTCCGCCTGGCACCCAGTAACCTGACCTGAGCTGGATGTTGGTTAGGGCTGTCTATAAAGCCAATAAAGCTATGTATGGCCTGGATGTCTGGGACACAGGAAATGCAGCTCTCCTCAAACTGAAGGCTATGTTACCAGAAAGCACATAAAATTACTGAA
TTCCTTACTCTGCCCCACACACGTACACTTTCTGTAAAACTTGAAAATAGAAAGCAAAAACCCTCAACTGTTGTAAATCATGCAATTAAGGTTGATTACTTATAAATATGAACTTTGGATCACTGTATAGACTGTTAAATTTGATTTCTTATTACCTATTGTTAAATAAACTGTGTGAGACAGACACCTGAGCTTGGTGTCACTTC
CCAGACTTCTATAAATTCAGCTCAGAAATGATGGCCCTCCTTCAGCCTTCTTAGTGCTGCGACCCTTTAACACAGTTTTCATGTTGTGGCGACCCTCAACTATAAAATTACTACTGCTTCAGAACCTGATTTTGCTGCTGTTATGAGTCGTGATATGCGGGATCGTGTCATCTCAACCCACAGGCTGAGAACCACTGCTCTAATGC
AGACAGGATATGACTATATATTAATGAGACTCAATAAACCAAGCCACACATGAAAACTTGTCTCATTACTTTATAGCCATGCCATGTATGTTTTTTAAACTATAAAATGACAATAAAACTGATTTTTGAAATGAGTGTTTTGGATAAGTGACTTCTGTCCTGATCTTATACCATAAATAAAGTACTGAAGACGAAATATGAAGCTC
GTTTGTTTAGCAAAAAAAATTTTGTATCTCAAAGTATCATTTTTATATTATGAGAAGAGTAAAATTTTCAAATTGGCTGATAATTGAATTGTATGTTTTATATAAAGTTTTATCTAAAGTTTCAGCTGTGGTCAGTACACCAGCATTTAACCTCTGTATTCTAATCTGTGTTCACTTGGAAACTGCAGAACTGTTGTGTACCTACA
ATACCTTGGTCTTTTTTTCTTTTCTTTTCTTTTCTTTTTTTTAAAAAAATTGCCTTATTTCTCAATGGCTGAGCCTTATCATGACACATCAAGCTTTCCTTATAAATGTTGTCCTGGCATCCCACCAGAGTAAGCATTCATACTTTCTGCTTTTAGTTCATATATACATATATAATGTGTCTTCTTTCTTAATTTTGTTATTTTAT
GTCCATATCTCAACATTTGCTTTTTAAAGAAAAATATATATATTGTTTCTTTTTATTGATCAGGTCTGTAAATGTGTACTGAAAAAAATCAGAGTTTATTTATAAATAGAATAGTTTATTTAAAGAGGTATTTTCCTCCTTGATATCATGGTATGCATAATTCTGTGTGTTACTGTTGTGCACAGCCTTGTTTACAGGGAATGGTC
TGAGGCAAGATTTATAGTGAGATCCACGAAGAACTTAATTTAGAACCTAAGACTGGTACTTGTGTCAAGAATGCTCCAGAATGTTCATAGACCCAAAGATTATAAATGCAATAAACTCTCTTCCATGGGTTGAAGTTAAGCGTTCAGTTCTCCAGTTCTGTGATTGCTCTGGTTTGTGTGACTTGAAAAGCCCGGTTCTGGGGTCC
ACCAGCCAGTCCACCGTGTAAGGGTGTTAGACAAGCTGAGCATTGAGGACACTTTTCATTTTTGTCTTATGTATATCCAGTACAATCATCTATTATGGTCTATAAAGCTAGACACATTGTGTTTGTGTTTTAGTCTTGCTGTCTATAACCCAGGCTGGCCTGGTACTTGTGATCCTGCTTCAACTTCCCAAATACCAGGGATAATA
GACGGAGAACATGTGTGTGGTAACGCTGATCTTTTGCCACAAGTGTATCATGGTAGTCTACGTGACAGGGCGTAAGGAAACTAACTCTCCCCTCCGCTTTTATAAATAAATGAGACATGCATCGGTTGACTTATCCAGCATATTTTATTTTACTCCTGTTCTGGACCAGGCACTCCGGAGCAGATAGTAGAGAAAAATGTGTTAAC
GAGTCTGAGCCGTTGCTCTGTCCTTTTCCTACTGTGTGACCCCAAGGAAGTTAGTTCGTTAATGTGTGGAATGTGCTGTGTCAATTTAAATCCTTCCATTTATAAAATGGCCACACATGCCCTGAGGACAAGAACTCTTTCTTTCTTTTCTTTTTTTTTTCTTCTTTCTCCTCCTCCTCTTCTTGAGACAAGAATTCATTCTGTAA
TTCAAAGCTGAATGTAATACTTGAGTAGATTTTCTTTGTAGTTTGGAATTTAGTTGTTTTTGTTTTTTGACATTACTAATACTGTATTGTATGAACAAGCTATAAAGCTCTGATTGTGTGTGAAGCTGTGACTACCAATCAGTTTGATATTCAAGGAAAGAATGGAGATTATTCAAAAAAAATATTGAAAATTCTGTTTTAGACCT
TGCAGTCCCTCAGGCTTGTGTCTGCACTTCTGGGGTTTAAAGTGTATCGATATGTATTTATGTGAACCCAAACGTGCCAGTTTGGGTAAGATTTTAAGGTTATAAAACTTGATAGATTTTTACAAATGCCTTTCAGGTGAGTTAGGTCTTTGTTCTATTTGGGTAACAAATGAGAAAGGGACCTTTCTGACGATGAACTTCCCCAA
TGCTCACTCGAAATGTTTTCTCCCGCAAACCAAGTTGGAAGGAAGCAAGAGTAAACTCTCTCACCCTGGAGAGTCTTAGGTCTGTGGCAGGCCTGGAGTTTATAAAGTAAATGAGGACATCCACCCAGACTTATCTAAGTTTCCAGCTGTCTTCCAACACAAGAGCATGCTAGAGTTTGGGAAATTTTCCTCTGCCCACTTACACA
ACTGAATTGGACAACTCCAACAGCATTGATGCCTTGCGGCCCCCAGCCTCCCTTCCTCCATGAAAGACACTCTTATTCCTTGTACATAGAGAAATATTTATATAAATAATATATATGCGCCACATAATCAACAGATAGATGGGGCTTTCTTAGCCTTAAGCCAGGCTTGAGAGTGAACGACGCCCCTGACCAATTACCGAATAAGT
TCCAGCTATCTCCTACAGGGCAAGTGACCTGGCCCGTAACACTCCTAAAGGCATGCGTGAGTGCACAGAACTGTTCTAACGAGTGTATGTTTGATCGCTTTATAAATTTTTAAATACATTTCCCTAAAAGGGTCTGTGTCTCTCATTGTATATATATTTATACATAAAATCTAGCTTTTGCATGTCTCTTTCCTCTGGACTTCTAT
GGTATTTCTGGGTGCTTTTTGTACAATTTACTCCCCTACCCCAAACAATTGGAGAGCAATTTATAGACCATAATAGTTGTAGTACTTTCTACTGTGGTGTTATAAAAGGAAAATACATCTTTTGGTATTAATCTTGATGAGTAAATTGTTTTATTTAGAATGAAGTAACCTCAAAATAACAAATACTCCACATAACAATAAGCCTA
TTTAAATGTATTGTTTACTTTTGTAATTATATACACAACAAATATTAGTGACTAGTTTTTGTATTTGACAACTGTTTACCATTGTGTTTAGGTTATATTCTATAAATACTCTTTATATGCATATATATGGCTATAAATATAAATTTTGTATTACTGGTACCAAAAACACTTTTTTTTTTTTTTCCAGCAGGGTTTCTCTGTGTAGC
AGAGTTGACCTCTCCCTGTGCAGTTTTTGTTTGGAACTTGTATAGATAACAGCGTGTAATGTGTCCCCTTCTACACTGTAACAGTTGCTTCTGCCTACCTTATAAATAAAGAATCACTAAGAAAAAGAGTTCTCAGGTCTCCTTCAGATTGTTAGAGCATGGACAGAGCCTCAAACTAAGCTTAGAAAACGTCCGGGGAGTTATGT
GTGCTGTTTTGTAAATTGACAGTTTCTGTGTAAACTATTATTTATATCCCTTGGCCCCTCTGTATAATTTTTCATTTGCTACATGGATTGTATAATTAATTATAAAATTATAGTACCTGCTAAACCCAATTCTGAGGCTTCATGTCATTGTCTTTGGTTTGATACCAGTCTGATCGGGAGGCTGCCCAGGCCTTGCGCAATACCAG
GGCAGGAAGCATTTCAGTCAACCTGTGATGGTATTGTAAGGCAATGTTTTCAAACTGTACTCTGCAGACTTCATCAGGGTTTGATTCTAGCTTTATTCATTATAAATAAATAGCTTTCTTTTTTGAGAAGGGGTGTGTCTGCACTATCTTGACAATTGAACCCAGAGCCTTGTTCATCCTAGCTAATTGTTCTAACACTGACCTGT
TTGTAGGTGTGATGTTATGCACAGGATGCTCAGAGCTATGTTACTACTATTCTTAGTTTGTAAATTGTCCTTTTGATACCATCTTGTTTTCTTTTGTAGGTATAAATAAATACTTGACAATAAAGGTGTGAATTTTTTATTACATTAAAACTTAAAAAGAGTTTAAGTGTACTCTTAATGTTTTCCTCCAAGCAGTGAAAACATTA
GAAATACTTATTTTATGTGTGTCTGAGCACATGTCTATGTACCATGTGCATGCAGTGCCCTCAGAAGCCAGACAAGTGTGTCAAATCTCCTGAAACTTATTATAAACTGTTATGACACATACCCTTGTCTCCACTCCCAAATTTTTACTTTAATAAGTTATTTTAAATTTTATGTATGTGTTTTTGTCTGAATGTATGTCTGTATA
GCATGACCAGTTTTCCTCTGAAGGCATTCCCAACCCAGGGGCTTCTCGGCCACATACTATGGCCTGTGCTGTGTCTCCAGATGGATGCATCTGAAATGTGTATAAAAGGGTTTTATGTGAAATTCAGGCCTACACAGCTTAAACTTGACTTGCAAACGGGGAAGGGCACTGACTGTTACAAGAGCTGGTTTTAGGTTCTGCACTGG
GACCTTGTTCATGTCTTAATGGTGTTAGTCTGTACCCATGAGCTTTCCAAGAATGAACTAGGATCTCTATGGAATTCTGTCTCTACCTAGTTATAAAGTGTATAAAAATATAGACGAATTGGAAATAGTGGATACTGGCAAATTAGCTATTTCATTTCTATGACTATAAGAAAGACCTTGGGGATAGGAGTTCCATGTGCTAAGTT
ATTTCTTAACGTAATTAGAACTCAACATGTAACAAATATTGTACATAATACTGGTCAATATGAGATTGAGTTCAATATGTTGAGAGGACCTCATAGAACCTATAAAATCAAAGCATTTCATAGATTTTTGTTGCTGCTGTTACCTGACAGACAACAGCCCTTTTGTCTCCCAAATGCTGGGATTAATGGTGTGAACCACTGTGGCC
CGTTTTTACGCTGTTCCCTTTGGGCTTCATGCAAAGACAACTCTGTGTAAATGTACAGTTGACTCTGATGTGGAAATCTGAAAAATCAGTCCATTCTTGTTATAAATTTTTTTACAATTGTAATTATATTGATGTTCATATTGTGTAAAATAACTCATTTAATAAAGTAGTGCTTTGATTTTACAACACCGCAGGATAAATGGTTC
TTTTATATTTGTGGGGTTTGCCTTCAGAAAGCCTTTTCTTCCTAGCTCTGCACTGTAGATTCCCAGACTCTGTAAAAAGAACATGCGTAAAGCATTTCACTATAAAAAGAATGTTCCAGAAATGATTTTCATGACGCGGTGTCTGTGCCTGTGTTTTGAGCAGTATCCAGGCAGACTGTTCTCCTGGCCATTGTCTACTGGTCTGT
TACACAACAAATATTAGTGACTAGTTTTTGTATTTGACAACTGTTTACCATTGTGTTTAGGTTATATTCTATAAATACTCTTTATATGCATATATATGGCTATAAATATAAATTTTGTATTACTGGTACCAAAAACACTTTTTTTTTTTTTTCCAGCAGGGTTTCTCTGTGTAGCCCTGGCTGTCCTGGAACTCACTTTGTAGACC
TTTCTCCAAATTATTTAAGATGTTTAATATCAGTTAACATTTTAACTCCCTGTCTGGTGGTATTACTTCTGTGTTAATTCACAGTGAACATTTACAATCATATAAATTCATTCAATTTTTAACCTTTCACATCTATCCAAAATGAAGCAGTGTTTTAAGTATGTCTGATTCACTTTAATTTTGAGCCATGCTGTGTTAAGAGCCAG
CACTAAAGGTTTGCTATAGTGTTTTCTTTTCACCTCCTTATGTAGCCCCATAACATGCACAGAATGCTGTAAACCTGATTAAGATATGATGTGGATATTTTATAAAGTTATTTTGTATGGTGTCGATTTTGTTTTGCCGCATAGTGTGTCAGCAAAAAATAAAATAAAATAAAATTCCTCGTATTTACAGCTGCCTATTCCGAAGG
GGGTGATCCTCCTCTGTCAGCCACCCAGTAGGTGGGATTTCCAGTATGCTGAGCATCCAAGAATTTTCAGTTTACATGTGACTGGTTATAGACCTGCTGGTATAAAGCTCACAAACATGGAGTCTTTTTGCCCAAGAGTGGTTTTTTTGTATGGGTTGCCACATTTCCTTCAGCCATTCATCTTTCCACTTTGGCACTGTTAGGTA
GTAAAGAATTTCCTGTCGTTTATTGTAAGGTCACCTGCTCCCAAGATCTGGCTTCATGGTTTGTCACAGGTTCTCGCTCTGCATGTCTGAGCTTGAATTATATAAATTATCTTCTTGACACCTAAGAACTGCAATTCCTTTCTCATTAAGACTAAAGGTGTTTATTAACCATTATACGGATGTTAAACTCAGGTGTATCTGCCACG
GGCATGGGGGAGCCGGCCGGAGGTGAGAGCCCTCCCCTCTCCCCCTACCCCCGGGGAGAGCAAATGTAAAACTACTAATTTTTGTGCTTTATATATTCTATATAAATATATCTATTTTCTTTTTACAAAACCAGTTTATAAATGGTAGGGGGGTGTGGGGCGGACACATGGAGCTCCCCTTGTGGGGGGGCCCCCTCCATTACCCA
ATTAATGTTGAAGAAAGATTTTATTAAGAATTTAAATGTTTTTTCATTATATTGTTAAACTTGAACATTTATCTGTGGCTTATGTGATTTGGTTAATATGTATAAAAATTGTAAGAGGTTTATATTTCATCTTAATTCTTTTGATGTTGTAAACGTGCTTTTCAATTCATTATTTGAATGTTTATGGCACCTGACTTGTAAAAAGA
GCCCCTCAACTGAGCACTCTGTATTATCTTTTGTGAGAGCTCTGACTGGAACGTTTTTGCTAGTACTCTATATGACTTACCTGTATTGGGGAGTAATGGATATAAACAAACCATTTATCAAGGTTTTTTTGGATTTTGCGTTGGCCTTCTGTGAAATATAAACCAAAAGAACTGACCATGAGCTGGCTTCAGGGTAAGTGATGCAA
CCTCGCTGCTTGTAGGTCTGTTGATAGCTGTGTGCTACCACAGAGATAATCCATTATTCCAGCACCTTCCCATTGAGTATCAGGCTTGATCACCTCCTCCTATAAATTATACTAGGCATCTTCCGTTGTACCATCAGATCTCCTTTCCATTTTATTTGTTCAAGCTTGACTCGGTTCAAACATTTTAGGAAAGAATAGTGTGACGA
TCAGTGTGAAGTTGAACGTGATGAAGTGAGTCACTATCCAGGTGTATACATCTAAGCTGATGGTCATTGTATTCCTCTCTGTAAGACCTTTAAGCTCCTCTATAAAACTTTGTGTATTCATCCATACCACTTACTCAATATCAATGGCAGCTATGCTGAACCTATATATGATTGCCATTTTCCCAGCTTGACTTCCTGTTCTTTTC
TTTTGTACATAACTGTGTTCTCGGAGCTGAATGTTTATATCTCTTTTGCTGTGCAAAAGATACCTGTAAAATGTTGTACGGTTGTATATATGGAAATGTGTATAAAACATTTTGTTATTTTTTTGAGCAGCCTTGTTTCAGTTCTGTTGGCATGTCAGCAGCGGGGTGAGAATAAAGAGGAAAAGCTGTCAGAACAGGCGAGAGCC
ATATAGAGAAAAAGGGGAAAATTCATTTTAATATGTCAGATGACTAGATACTTGGGTATATTTTCTATTCATTGTTCCTTATAAGATGTAAAAAAATATTTATAAAATAAATTGTGTGTTTTCACCCCTTATGTCATGAATAGTTTTTATGACTTTCATAATAGCTGCATTTATATCATTAGGTTATACCATTTGAATTTTGACCT
ACTTTTTGGTGTTTTTTGGAAAAGTTACATTAGATTTGTTCTGAAGCTGTTCATTTTTGACAAATAAAATGTAACAGGTTTCACATGAGTTATTCTGAGCTATAAAGATTGAGTTGTGGTTTTTTAGATTGTTGTGTGTTACAAAGCATCTTATAGTGGTTTTATATATGATTTCTGGGATTTGAAGTTGCTGATCAGCTAAATCT
TTTATTTTTTTATGCAATACCATGCTGTAAATAGGGTTCATCGAGTAAGGATGCGCCTACCTATGACTGAACCTTTGATTCTGCACAGTTAGAGTTTATATATAAACGTGTCTTGACAATCAAGGACTTGATGTGAGTCTTCCTTTATGATGTTTATTAATGTTATGCATTCCATTTGTTTGAAGTGAGTACCAATGTGCTAATTT
CTGCGTTCACTCTGCCATTCTCGAACCCGAGTGCCACTGCTCGCAGCCATCTACTTCCTAATGATTCACGTTTTACTGGTTCTGTGTTTCACGGGTCACCTATAAACTTGTTACTTGACTGCAACTCTGGAACTTGTAATTCCTTCATCTCTAGTGTCAGGATTGTCGATTCCACAGCAGCCTTCTCACTTTAGCCCCTCCACCTC
CAACGTTTTTGGCGGTGGTGTGTATGTATATGTTTGCATAACTGGTTGTCATTGTTTCTTAGCCCATCTTTTTTGCTGGTTTAATCTCAGTTCCTTAGTTTATAAAATTGGTTGCCAAAAAACGACTGTAATTGGCTGCTGTGTTCAACACCTTGTTTCCAGATGCTCCTGTCTGCAGCGGCGCCCCGCTTCCTGCTCCCCGCTCC
ATTAAAAAGAGGAAAACAAAAACAAAAACAAAAAAACCCTGTTCATTTTAGTGTTCAATTTTTTTTATTGTTGTTCTTATTTAACCTTGTAAAATATCTATATAAATACAAACCAGTTTCATTGTATTCTCACTTTTCAGGAGATCCAAGAGGTGGGGAGGGTTGGGCGGGGAGGAGCAGAGCATTAAACACAATCTCTCCCACGA
ACTGGAGAGAGAAAAGTGTGGTGCTAAATAATTTTTACTGAAAAACAAAAGGTAGTATCTCTTTTCTTATCTAATGGCTATTATTTGATATGCAAATGTATATAAAATGTTTATACATCTTTCCTTCATTTCTATCAATTTGTAAGTAAAAATTGTGTTAAGGAAAAATTAAAACTCACAGTACAAATGTTTTCGTAGAACATCTG
TTGTGCAACTTTTTTTTTTTTTTTTTTACTGAGCTTCTTACCCCCAGAGAAAGCTTGCTTCCACTTCTCAGTGTATTTATGTCAAGAATTTTAATATTTCTATAAAGTAATTCATTAGGGTTTCATTGTTGTTTTGTGTTTGATTTTCTTCTCCTGTTTCCCCACTTATTTACCATGAACAAGACTTGGGCTAAGTGTATATATGT
GCTTTCAAGAGTAATTGGATTTCTATTCTAGCTAATCAGAAATGTTATTTCTTGTAGTATAATACACATTTAACGTATTCAATTGAGCCATTGAATTTTATATAAAAGTTATGTATCCTTGTTTTGGTATTTCATTCATACTAGAGAATTTTAGTACTTTTCATTTAAATAAAACATAAGTGTGATATGTTTAAGAAAACATTTTA
GCAAAATAGCTATGTGTTCAATTAATTTATATTTTATTCTTTTTTCATTTCTGGATATGTAACAAACCTCAAGTACTTTATCTGTTCTTTTAAGGTATTTTATAAAATGAATGTTAACAAATGCCTTTTGTATGTTATTTTTCAAGTGAGCACAAGTACGTCTTTGAAAGCATATTTCTGATGTTATTTTTCCATAGGATTATGGA
GGAACTAACTATGTGTTGCCTGCATAGTCACATCAAGTGTGCACTTACTGTATATCTTTTTATTTACATACCTGTATGGAAAATATTTAGTCTGCACTTGTATAAATACATCTTTATGTATTTCATTTTCCATAACTCACTTTAATTTGACTGCAACTTGTCTTGGTGAATTACTTAACATTATAAAACAGTAAATAGTTTGTTAC
AATATTTAGTCTGCACTTGTATAAATACATCTTTATGTATTTCATTTTCCATAACTCACTTTAATTTGACTGCAACTTGTCTTGGTGAATTACTTAACATTATAAAACAGTAAATAGTTTGTTACTTTTGCCATTGCTTGCTGAATTTTCATTTGATCATTCTGTGTTATATATCTGCATGTACAATATCATTTTATTTCCTGTTT
TTGTAATTATGCTCACATTCCTATCACCAGCTGGCAGGTGTTACCTGTGACGTGCAATGTTTAAATATGACGTGGTACTTTGTCCTTCAGATTTTTGTTATATAAATCACATTTTTGAAAAGTCTTGCACTCATTGCTGTCTAGAAATTAAATAATGAAACACATGAAACACTTAAATTTCAATTTATTTCCTATAAATGACACTG
ATGGAACTACTGTTTTAAGATCAATGAAGTGATGTTGTGAATGAAAATTTAGATTCATGCTTTAAAGGTAATCATGTTACCACCGATCTATTTTTGAATTTATAAAAATTCTTTATAACTGATACTTTGTTAGCATAGTAAAATATATCCTTATGCTGTGTGTCTATTGCTTCTTGTAGCGTCACCATACACTCTACAAGTGCCTG
TAAGGTTTTTCTTAAATATTTAGAGCAAGCTTTGCTCTAACCTTTATTACTGAATTTGAATCGTATTTCTAGAGTGTACAATCTGATGCATGATTTTTTTTATAAATATTTCATACTCTTGTGAATTTGGATCTTTTTACGTTGAACATATATTTTAGAATATGTTAAAGGATCACCACGATGCCTGCAATGTGAGAGCAGGTTCA
AGTTCATCTTTCACCCACACGCCTTCCCTCCATTCCTGAGCAGGACTAGTCCGTCCCAGAGGGCCACTGCTAGACTTCCTGTTAGGGGCAATGTGTTCATTATAAAGGCATAAGGACACCACACCAGCTTGTTGGTTCCTGATGGTTTTCTTAGACTTCTCCGCTCCCCCCACATCCCAGCCTGGACTTCTCCTGAGTATGGGGCT
AGGCTAATGCCAAACTGATGGTTTTTTTTGTTTTTGTTTTTTGTTTTTGGTTAATTCTCATGTTAAAATAACATTAAAATGTACTGTATTTTCCTTTTTATATAAACAATTCACATAGACCAAAAATACCCAGAGTACTTTGGTTTATTTTTTTCCTACCTTTCTGACAGCATCCTTTTCTCTTGTAGGGTTTGCCATCTTTTACT
CCAGTTGTGCTTGCTTTCTCTGAGGTCTGTAAGGTAGCCTGTGTTAGGGCCCTGCCCCTGCCCCTGCCCACCTTTCACACCTTTCTTTTTTTTGCCTATTTATAAACATGTCACATCCAAAGCCAGGCCCAACGTGCTCTCTTCTCTGTGTTCACTGAGGGTTACCCAGGTGCTTTTCTGTTTTAACTGAAATTTCCCTGCCACTC
GGCTCTCAGCCTCCTCAGTTCCTCATGTGGCACTGTAGCATCCCCGTCATAAATTTTTAAAGTGCTTATGATTCAATTAATCTACATTTTGGTAATCAATTATAAAATACTTTTTAAATTAGTATTGGCTATTTTTTTTTTTTACCCTGGGAAGATGCTGTCTGCTCACAGGAGTCCCACACTTGGCACTTACACTAAGGTTACCA
TTTTTCTTAGAAATTCATTTACTAGTTATGTAGAAATGGTTGTATTAGATGTTCTCTATCATTTAATAATATACTTGTGGACTAAAAGATATAAGTGCTGTATAAAATCAGCCAATTATGTTAAACTGGCATATCTGCCTTTATTGTGTTTGTCATTAGCCTGACTAGAGAGGCCTTTAAAGTGATTTCTTTTTTTTAGAGAAAAT
CAGAGTTCAATCTCCAGCAACCACAATGTGTCTCACAACCACCTGTAATGGAATCTGATAGCCTCTTCTCTTGTGTCTAAAGAGAACTACAGTGTATTCATATAAATAAAATAAAAAAAATTTTAAAAGGCCGAAATAAAAAGAATTATATCTCAAACCTTCACACAAATGGCTTAAGTATTTTCCAATTGGAAACTGAGGACAGA
ATCCTCCTTATATAGTGGTAGTTGATGCTTTACTATTGGACCAATAGCAGCTCCTGTTAATTAGTTGGATGCATTATCACAAGCTTTGTAATGTTTCATTTATAAACTGCCTTCAGCACATGCGTACCTGTTAATGTTTTCTCAGTGTCGTAGGATGTCTTCCAGACTCTCACTGTATCCTGCCAGTAAATAGTTCTAGCTTGTTG
ACTTCTAAGTATATTGTTGTTTATTTGTTTCTCTTAGACACTTCTGAAGACTTGAATATGTATATATTTCAGGTCTCTACTCTTTATTTCCCATTGTCAGTATAAAAATGCCTAGACTTAACTACTTTGATTGACTCTTTTTTTGTTTATTTGTTTTGTTTTAAGTAGGGTCTCAACTGTGTAATCCTGGCTGTCCTAGAACTCCC
ATCTGTATATACTTTTCTAGAATTTTTGTAACAAACATTGGGTCTGTCACAGGCAGTCTTTTGGGTGTGAAAACAAAACCTGTAATTTTACATTGACCTTTATAAAAACTATTTTACTCAACATTTGGGTATGTGAATAAATAGGGACTTTAGTTTGATTTATCAGGACAAGTACTTCACCAAGACTGACTTCCATCATCGAAGTG
GAAACAATGAATCACTCTGTCTTTTTCCTTTCCTTTTCTTTTTAAAAATTTGCCCTACCCTTTAAGGTTTGTTTTTCTGTTTTGTTTTTACAAGGGACTTTATAAAGAACTGAATTCCAATTTTCAGGTTGTTTTTTTGTTTTGTTTTTTTTTTAACTTTTTTTTCCTCCAAGTTTTGACACCATTGAACATGACTTCAGAAATCC
GATCTGAGTTCTGTGCCAGCCTGGTCTACACAGTGAGTTCCAGGACAGCCAGGGCTACATAGAAATACTTTGAAAAAAAAAGTCATAATCTCTTTTATATTATAAAAGAAATTAAAGATCTAAATATTTGGATATAAGAAATTCACTGAGTTATTCTTTTCAGCTACCACACTGCTCTTACTTGGCGCAGAACAGCCTTTGTACTC
TAACCCCAAAGATGAGCTATAGAAAAGAGAGTGCTCTATTGAATATTTATTTAAATAGATGATCTTATGAGAACCTTTTTATTTTTGTACAGAGCCGTAGTATAAATTAACAGGATACTAAGAGTCGTTAGATTTCTCCCCCTGTTCCCAACTTCGCTTCATTTGCTTTCTTCTGGTCTTCATTGTTTTGCTTCAGTTCATCATTC
ACACTCCTGTGAGGGCATTTTCTTGTTTAATAATCCTGTGAGGTGGAAGAGCCCAGTCCACAATGGGCAGTGACACCCCTATTCACATAGTCTTGAATTATATAAAGGCTAAGCAAGCCAATAAGAACATCCTCTGTAGTCTCCTGCCTCTGCTTCAGCTCTCGCATTAGGTTCCTTGCTCGGACTTCAGTGTGACCTGAGGATCG
GTTTTTTTTTTTTTGTTATGAAAATGCTGTTTTCAACATTGTATTTGGACTATGCATGTGTTTTTTTCCCCATTGTATATAAAGTATCGCTTAAAATTGATATAAATTACTGAAGTTTTTAACATGTATTCTGTTCTTTAAGATCCCTGTAAGAATGTTTAAGGTTTTTATTTATTTATATATATTTTTGGAGTCTGTTCTTTGTA
ATTAAATCATATTGGTCATTAGGACAGATGCTAGCTGGCTTTTCTATTTTAACTGACAAGTCCAGAGCATATACAAGTGCATGAAGTGAGACCCTGCTTCTATAAAGAGGTTGGATAAGTCAGGTTTTTCTCTTATAAATGTCTACTGTCTTCAATTCTGTAAACGTGAACTAGGTAAAGGAGGGGAGTGCCCTCTGTAAAGCGTG
TGACTGCTACTAAGGACTTGAGTGCCCACAGCTATCCTCTCCCAACACTGAGGTACTAGGGACAGAAATGGTTTCTGTAAGATCAGCCCTACCTGAGACTTATAAAACCTACTTATTCTACTTCCCAATGACTTTGGCTCTATACTAAGTAATATTTTTTATATCAATATTTGCTACAAAACGAGGAAACTACCCATTCCTCAACC
CAAATGACAGCAATTCATGGTTCAAGTATAAAGCAGTTCATTCTACCAAGCTGTCACAGGATCTTAGAGAATTATCTCAAGTAAAACAGTGAAATAAAGTTATAAAATAAAATTACAAGATTTGGCAGCCATGATAATAGGTCATATGTTGTATTTCGTTTGATTTTTTTTCTGTAAATGTCTGCACTAAGGGTTTCTTTCAGTTT
TTCTTTGAGCAAATGCAGAACTAAGCCCCACCCGCGCCACAGCAGCGGCCTCTGAACTTGGACAGCGAAACCATTGCTTCACTACCCATCGGTGTTCATTTATAAAATAACGTGGAAAGAAACAAACCCTTCCGTTTATTTACTCACCCTCGGCTTTTGACAGCTGTGCTGTAACACAAGTAGATGCCTGAACTTGAATTAATATA
ATGAAATTATTTATTCTTATTTAACAAAAATTATGTGCAAAATCTTATATTTGAAATGTTTTGCTGTTGTCCTTTTTTTAATTTATGCTTCTTGTTTGTGTATAAAGTGCACTTTGTGAGTTTATATAATATACAGCACTGGTGGCTTTGTATTTCTTTTTTACAGAAGGCTTTCTGTGTGGAACAGGTGTATGTGTGTATATTCC
CCAGGGGAAACTACATAGACTTCATCTTCAAAACAGAAAGAGGAACCTACTAAATTTGTCATGTGGTTCATGTTGCTAGTTAACAACATATTTATGAACGTATAAATAAATACTCATATTTTCTCTGACGATAAAGAGCCTGACATCTCTACTTCTTATTAACTCAGAGTGTTACATTTACTAAGGTAACTTTTGCTCCGATAACC
CAAAATTAATGTGCAAACAATCCAGATAATTTTTTTACCATCTGAAGGGGACATTCCAAAAGCTTCTTTTAGTTATTGTATCTGTACACTTTGCCTCTGCTATAAAATTCTTTCCATTAAGAAAACTGCTTTCAGCAAAAGCTACACTATTCTAGCAAATACATCTGTCACATGCTTTTGCTATACCAAACGTCATTTGATTTTGT
TGTCACACCTCAGATACTGCTAATCATCCCGTTGCTCTAGCAGTGACTGACAGTTTTAGTAGCTGTGGTGCCACTTTGAATTTGAAAGTGCAAAGCTATATATAAAGAAAAAGGAGTCCTGCCCAGCATCTTGAATGGTTTCTTTACCCCTCTCTGCTAAGTTGAACCTTAACAATCCTTCCATTTACGTATCTTAAAAGATGTGA
GACTTTTTCTTATGTTCGCTAAATATTGTAGAAGAAAAATGCTTCTCTTAACTTGTTTATTTTAGATTTTAAAAAAACCAAGCTACTTCTTACTCACTTTTATAAACATAATAAACAAGCATGGTTCCAATGGGTTTTTTTTAAGTTCACCTTATGTTCTAGGAGAAATGAATGTGCAAAAAAAAAAATCAATCTTCAAATGAACT
AGAGGATGCCATCCCAGCATTGAGAGATGTCCCCATTAGTGAAGTAAACAAAATGTTTTTCCTAGGAGCCAAAGAACTCAATACCTAAAACTGAGCTGTGTATAAACATCCTAAAACCAGTCATTTACAGTTGTGGGCTGAATAATTTTGAGCATAATTATATTGATTGTCCTTTTAATACCCAATATTGACATGTAAAAACATGA
ATCTGGTTATTTCAATTGACATGGCTTCTACTCCTCGCCCCCCCCCCCCCCAAATTCTTGTCTTTTTTTTCTTTAAGACAAACCTGATGACTTTCATGTTTATAAACTTGAATTTATAAAGTGCTTGTAAATTATTTTACATGTTTGGAGTGCATATTTTAAAGGTCTAATTTGAGACGTAGTCATAGTATTTTCTTTTAGATTGT
AAATAATGATATGTAGCTTTTTAACTTTTTAAATAAATAAGATTTTTTAATGTGGGTCTCCCTCAGGGTTGTTTAAAGTTGTTTGTTTTCCTCCCTTACATATAAATAAATAATGGTAACCGGTTTCTATCTTGTAGCACCAACTGCTGTAAGGGAATGCTGCAGACAGTGCTTGGGCGAGTGTGGCGCCAACAAGCCTGAGATTC
ATTCTGTTGTGTGTCTCTCCTTTCTCCTTCCCCTCTAGCCAAAGAATTTGAAATAATTCAGAGCTTGACAAGGTTGTTTAAATTGGGATTTTATATCAATTATAAAGTAAGAATTAGATAAAGGGACTGAGTAGTATATTTTTTCTTTCAAAACCTAAACACTTTTAGCCCAGTGTTGTGGCACACAGCTGTATTCAAGGCACTTG
GTACTGTCAAGTCTTTTTATCATGTTACTGGAGAAACTTGTCTTCAACAGTTTGTTTTTCCAATTAAAAATAGCTGTGACTATTAGGCATAACTTGCATGTATAAATCAAAAAAACAATGGAACCTAGGGGTGTGTATTTTTCATTAACAGTAATGCACATTTTTTTCAGTTATATGTATGGCCAAAGTGTCCAGATTACTTGAGA
GACTGAATAGTTGTATTAATCAAAACAATGGCTGTACATACTTTTCTTTCTTCAGAGTACTCTGCACAAAAACGCAGCTTGTAAATTGTTAGATTTTTGTTATAAATGATACCTTGTAAGTCATGTGATCATACTGTCAAAGAAATTTATTTTAGATATAATGCCTGAGACCATTGTTTTGTTTGCTTGTCTGTTTGATTTTTGGT
CAGCCACTGAGCAAACTCTCACATCAATCTCAAGGATTTTGAGCAACAGTTTCATGTAATTCAGTAGTGCTTAGCATTGAAATTTATATAGAAATTACCCTATAAAAACATTTTGAAAAATGACTTTCGTTTGGGGGTTTTATTTATTTTTAAATTTTGAGACAGTATCACCATATATTTCAGATGTCTTAGAACTTCCTATGCTG
TCTGTGCCTTCAAGAAGTCACTGGCCACAGGATTGTCAGGGACCACTACAGGGCTGAGTAGTGTCATCTCTTGAGGATACACTTAAACATATTGTGATTCTATAAAAAATAAAGGATAAGGGGACATGACCAGTCTTTGAGTCATACATATGATATGAGGAGGGGTCATGGGACTAGATCATTACCTTCCAGTTCCACATCCAATA
ACCCTGTTTTGAAAAAAAATAATAAAAAAATAAAAATAAGGGCTAACCTACAGCTGCCACATATGTGCCTTCTAGGGACCCACTGGTCCCAAAGATTATATATAAACAAGGTATTCTTCAACTTCAAAACTCTCTTAGCTCTTGTGTTCCTAACCTTAAAATGTCCTGTTTCAGGAATGGAGAAATAGGTCAGTGATTAAGAACAC
GTTTCCTTTCTTTAGCCAGCCGTCCTGGTACTGTAGCTTAGGGGTTGATGGTGGATGAAATTGATTTCTGGCTGGTTACTAAGGTGCCTGCTAGCCATTGTATAAAATTAAAACATGAAGAATATTTGTTTTGAGCATGGCTAGTGGATTTACAACAACACATGCCTGTCACTGCTGGAGTCAGACTTACAAAAGCCTTAAGCGGA
TGAGGCTACCAGCCACCACCCCAAAGAGAAGGCCAAGGGCTGCGGACTTCTTCTGAGAGCCAGAAGCCCTTTCTGAAGCCTGCTTTTATACCGGATGTTCTATAAATTATAACTTTTAAAGTTGGGCTTTTTAATTACTTTACAAATACCCATGAGTGGGACAGATGTTCTGAACCTGGACCACAGGCCTTCCTGCTAGGCTTGCA
ACTCTTAGGAGGGCATCATGATTATTGTTTTCTATTTTAAAGATGAGCAGTTTGACGTCAAGGACAACAATATATTTATTGTGTTATCTTATGTACTACTTATAAAGAAATATATATTTGATAAATACGATGTTCCTGTTGTGTGTTCCATTATGTGCTAGTAACATGTCATGTACTGTGTTTTATATATTTACAATTTCTGACAT
CTGAGTGTTCTGCAGACCTGTTTCTCGTAACACTCGCCAATGCTTTCATCACAGTTGCTATGGTTACCTTGACTCCTTGGTTTAGACCCTGATCCTTTTATATAAAACGTTTTTTAAAACCCACCACTGGTTTCTAGCTGTTCATGTTATCACTTGGGGATTGTTCTCAGGGGATTGAATTGGCCTCAAGAAAGTCTGTGTCCTTT
TTGGGCCTTAATCACAGCACTTGCTGTGGGCAAACATCTGCTATGAATTGTGCTAGGGATGATGTGGCTGCTGTGCAGGCCCTGGGCAAATGTGGACATGTATAAACATACTCTACTTGAGCCCTCTGTCTTCTGTCTCAACTATCATATTACACTGGTGCATGTCCTTCCACTTGTCCTGGGCACAGTCCAAGCCTGCTAGGGTG
GTATGCCCTGTACACAGCCATGGTCTTGAGCCACGGTGTGCTGCTTAAACTAATTTACATTTACCCTCTGGATGAAACTTCCCTCCTATTGTCCATGTCCTATAAAGGCACAAAATGTGAAAACTCATACTGGCCCATCATGGCTGACCTCCATCTGTGTAGTATATGATGGCTTCAGGAAGGAGCAACAAGACGGCAAGTCTGGG
AGGCAGGCCTTGGCCCTTGATCTAATGTGTGCTCTCTACAGCTAAATTTAAATTGTTATTTCAAGAATTATGTTTATAGAAGTTGTATCCTATGCAGACTTATAAAATAAATTATTCTTAAAGCCTGAGACTCATGGAGTCAGGAATGCCTGAGTTTCGAGACCAGAACACAGTAATGAAACCAAGTTTCAGCCCCGGTGGTGGCT
GCCCTCCTCGGTTGGTGCTATAAACAGCCTTGGTAGCGCATGCTTGCAGGACACGTGCCCACCACAGTTGCTCTCCACTCTGCCAAGGCGAGATTATATCTATAAATATAATCATATATTGGGAATCATTTGGACTTCCTAGGGTTTCTCTTTCTTTTCTGTCAGAACAAGCCCGGTGAGAACATCACACTGCCGTGTCATTTTGT
TGGTGATCCTAGGCTGTGTTAACCAAAGCAAATGTGAAATCAGCTGGCATCCTGTTGATAACTACTTCAACAAACCATATTTTGGGCCTTTGTTTTTGTATATAAAGATAATGATACACTCCTCTTGTTCTTGATCATTCTTTATACCACTGTTGTTAATGTCCAGATCTATACGCTACCATAGTCATGGTTTCATAGAGGGTCAC
TCTGTTGGAAACTAGCCCGTTGACTCTGTAAACAACACCTGAGCACACTCCTGAAGGCTGCGTGGGGTGGGGATGGGGGTAAAATTGGAGTCCTTGTTTGTATAAAATTAAACAGCCACCTGCTACAGCATCAGTGTCTGACAAGGCTTACTGACTGATCTGGACCTGTTACTTTTTGCATATCTCATCCATAGGCAAGTTTCAGG
TTTGCTAATGTATGCCCTTATCTGTCCTTACAGGTACACGTAGCTTCCTCGTGGTGATTTATCATATTACATACGTAGAGCTTGAGTTCATGCTATTTGTTATAAATTATCTTAGTTACTTTAGACACTGCTTCCGTTTGATTTTTAATTATTGGTTTTAAATACCAAATTAAATGCTGGTTTGTTGGTTGTTGTTTTTAAATGAT
GCACAATTACCTGTATAATGTTTTAATAGAATTACTGTGATTTACTATTTGAATCTGTGTCCATCCTAAAGTTATCTGGAATTGTCATGTTGCCTCACTTTATAAAAATCTCTTAGCATATGTAAAGACATCGCAGTCACTTTGTTAATAGATAACCTTTAAAAATAAAACCAAACCATTGAGACAGACTGGTGCTGTTACTTTAG
GCTTATTATAATATCCTCGCCCCAGATGCATCCTGCTCATTGTAACTGTTAAAAGACGTTGGTGACTTTCTTCACCTGAATTGTGGCCACTTAATACTAGTATAAAATGCAATTTTACTTGACTATGCTGATATCAGATTGTTTACTTAACAAAATTATGTGTGTAGCATGAGTCCATGAAGTAGCGTTATTCTGCAATTGCCTTC
ACATTGATGTGATGTTGGAAAATTACATCAACTTGGTCTCTGTTGGTGAGAACATTTTTCTTGCAGAATTCCATTGTTTGTATTTACCTGGTTTATAATGTATAAATTCTCTGATACTGTCTAGAAACTACAGGGAATTAGAAAAAGTTTTGTAACAAAAAAACCCAAAACAAACAAAAACTGAACTTTTCAATGGAATTTCCTTT
TCAAGTTCAATACCCAGTACCCGCATGGTGACTCACTGCCATCTGCAATGGGATCTGATGCCCTCTTCTGGTGTGTTTGTAGACAGCTACAGTGTACTCATATAAATAAAATAAATCTTTTAAAAAAGATTTTAAAACAGTTTGACCTTGGAGGTGAGGAATGGGCTCTGGTCTTTTACACAGGCTTTGTTGCAATATCATTATGT
TGCTGAGAGCTGTAGCCTGGGTAGCGGCTACACAGAAGAATTTGTGTGGAAGCAGGATGTGACAGATACACCTTAAAAGGGGTTAAATTCTTGCAAAAGATATAAAATAAAAACTTAAATAAAAACTAAAAACTTATGCCTCAGTACCTCATAATTCCATCTCTAGGACTTTATCCTAAGTAAACAGTTACCAAAGACATAAGTAT
GACGAAGTCAGCCTCTGGTTACCCCACCCATCGCCCTAGAGTGCTCCTGTGTATAAGAATGAACTAGAGTTGTCATTTTTCTCTTCACTGGATGTTTATTTATAAAAGATTTGACCTATTCATGCGTCTGTGGAGCAGCTCCTGTCTCCCAACTATATAGTAATCATTAGTAGACTGTTGCCTTGTGGGGTTCCTGTTGCTGAGAC
TACATCAGGGACCTGCTGTAGCCCCACTGCCCCAGGACATCAGATCGCACTGGCTCCCACAGGGAATGGACTAAAGCAGAGACACCCGGAGAAGTCTATTTATAAAGTCACACCTTACAGAGAGTGTGGGTCAGGCTCATAGGATGGTGCACTTGGCCTTCTCTACCCAAGGGTTGTTCTTCATCAGGTCTGGGTTCAGGAAGGGG
CTGAGTTCAATTCCCAGCAACCACATGGTTGCTCACAACCATCTGTAATGAGATCAGACGCCCTCTTCTGGTGGGTCTGAAGACAGCTACAGTGTATTCATATAAAATAAATAAATCTTTTTAAAAACTGATGTATTTTCAGAGTGAAATCATGGGTTTTTAAGTGAACAGTCAGTCACACAGCTGTGACCCGGAATAGCCATGGT
GGTCCTGAGTTCAATTCCCAGCAACCACATGGTGGCTCACAATCATCTGTAATGGGATCTGATGTCATCTGGATGTCTGAAGACACCTACAATGTACTCATATAAATAAACTGAATAAATTTTAAAAAAAGAAAAGAAAGTGTCGGATCCCTTGGAACTGTAGTTAGAGATGGTTGAGAGCTGCCATGTGAGTGCGGGGAACCAAA
CCTAGACTTAGGGAAACTAAACTGTCTTTCAGTTACTTTGTGTATTGCACGTGGGCTTTATCTTCCCTGTTAATTAACACTGCAAGTGTGTCTTTGTAAATATAAATAAATAAGTATATATATTCTTCAATTCAGCACTGCCCCGCTGATGTGATTTGTTTTGCAGGACAGCCAAAGCTATGTAGAGAGATATTCTGTATCAGAAT
AGTGGCAGACCCTATAGGGAACTGGCTGGCATGAAGAGAACAAAGCACATTTGACGTTGAGGGGGACTAGATGTTTATGGGTAACTGGTGAGGACTTACATATAAACTGGAGACTCTTGTGTATGCCCTTGATGGTGTGTCCCTGATTTAAACCTCCTGGCTCAGCTTTTATACAATAAAGCTGTGTCTCTTCACCCGTTCTTGAC
TATTTTGTTTTGCCAATATGAAAAAAAAGAAGAGGCCTTATTTCTTACTGTGCTGGGATTGCAAACATTTCTATTGTTTGCTTAAATACTACTGAATCTGTATAAAAAGGAAAGAAAGTTCATAATAGTTTTTTTATTGAAACTTGTATTATTTTTAAAGAGTTCTATACTATAAATATCGTAATATCTTTACAAATAAGCTGTAA
TCTCCTCTCTGATGACTCTAGTTTGTGTGCATTGTCCTTTCCCAGCTAAGAGGGTGTTCGCTGAAGGATTTTTATTGTCTTGGATATATAGCTCTGTGTTTATAAAGGAATTTCTTTCTTCCTCTCCCTTTATCTTCAACTTGCAATCAGGCCCAGACCTGGGATTAAGTCCTTTTATGGAGAAGTGGTTTTTTTTCTCTCTCTCT
TATAAAATATGTATTGTATTATTTATGTTTATAATTGACTTAAGAGTTTGAGACTTCCCTGGTTGATAGATATAGTTATTTCTGTGGTTGTATAATATGATATAAATAAACCAGACTTAATGACCTCTTTTGAGACATAGTCAGTTGCCGCTTACTTTTTACAGTTACAGTTAAAAGTTACAGCTGCAGTTACTATTCGGTAGTTC
AGCCTTAGCCCTCTGGTGCCATCTTGGAGTGCAGCACAGGTGGAATGCACACAGGCTGTGGATGGAGACAGCTGGCAGCATGGAGCTGTAATTCCTAAGTTATAAACCCCAAATAAACAGGCTATTTAAACTCAGCCTCCCAGTGTTTCATCAGAGCCATAGCACCATGGCCGTTGAAGGGCTGGCAGTATGAATCTGTCCTATAA
TTGCTAGTCAACCATTTTTCCTCATCTTTCTCTCTAACTCCATACATTCCAGACTGTTCAATGGATTTGTAATAAACTGTGGAAACAAAGTACTGTCATTTATAAAATTACACAAAATTTAAACTTATAGTGAAAGAATTCTTCCATATTGCTACATAGCAAACGAAAGGACAGCGGGGCTCCATGTCCACACGGGAGCTGTAACC
GCACCGTGAGGAAGTAGAAGGACTTGTGGCATCAGTTCTGTAGCTCATAACGAGTAGGTACATGAAGGGAAACTGAGTAATAAAGTCAAAATGGAACTTCTATAAATTTTTATAGCATAAGCAATAACTGGTTCTGTAATTTTTCCTAATCCTTCACATTAGCACAATGTGAGTTAGCACTTAATTTATCTCTTTTACCTCTCCTT
ATTTTAAGAATTATCCACACCCCCCCCAAAAAAATCCCTTGCTTCTGTTTGCCCTTTACACTGTCCAAGTAAGTAAATAACTGCCCAATTATAAAGCATTTATAAATAGTTGGTCCTAAAGTCAATTACAAATTCCAATTTTCTTCGTGTCTGCGAATCACTTCAGTATGCACTGTGCACCCACATCTTAGAGCTGCAGAAGCCCA
TCCAGTGCAACTGCTACAAACAAGGCGAGTATGCATCTTCCCCCGCCCCCCTTTCCATTCAAGTTGTTCGGTCCTTCAGACAACTTATAAAATGTGTTGTTATAAAGGCCTAGTTTAGAGGAACCATTTGTATATCTTCTTGGAAAGTTATTAACAGAGTTGGTAAAGGTTTGAAATTATTTAATGAGAGATTTTCTCTGGTATGT
GGCAACATCTTTCTGTGTGCGTCCTTGAGTAGTCCTCCATCTGCTCAGGGCCCTGAACATTTCCCTGTGTCCATGCTTGCCTTCTTAGTGGGAGACTTACTATAAATAAAAAGCTGCTTTGTTTGGGGTATTCTTTATTTTACAATATTGTCATTTTTCACTCTCCAAATTGATTTAGTTGTGACTGAGGGGAAAGGCTGAAGAGA
GGGTAAAGCTTTTTCGTATCCCAGTTATCTTCAAGTTCATGAAACAATTCATACTGGAAAGAGTCCCTATGAATGTAATCAATGTGGGAAAACCTTTGCATATAAAAGTCATTTTCACAAGCATGAAAGAATTCATACTGGAGAGAAACCCTATGAATGTAATCGATGTGGTAAAGCATTTTCATCTAACAGTAATCTTCAAAGGC
TTAGTTGTAACTAAAAGGGGGAAATTGAGCTGTATCACTGATAATGAACTTTGTGAGAAATTATTTGTTTATCTGACTTCCATTCCTTCAGTATTCTTGCTATAAATTTCTTTTGGAGATAATGATTCTTTATTTGAAAGATGTCTAAAATGTATGTATATTTTATAAATATATATTATATATATTATAGGGATATATATAATATA
CACTGGCGTGAAAGCAGGAGAGCAGACCTTTCTGTGTTTCATTTAGTTATTTATAGTTAAAGTTGGAATAAACATTGATCTTTGATATTTTTTGATCCTCTATAAAATGATTTATAAATGAGTTTTCTATTAAAAGTGTTTTAAATGGCATATACCAACCATACAAATAACTAAAATGTGGATGTGTTACTTTTTTTCTTTTGTAC
TGGAGACATGAGGGCTGCACTCCATAGCGTGTATTCCTGTGCTCTATGTTAGAGTGCATAATGAGCGCGTTTATTGTGCTAATTACATACATGTGTGTTTTATAAAAGTCTGTACTGGGGTAAGACGCATGATTGGTGTCTTGTGGCTTTTGCAGCTGGGACAAACTACATTTCAAGCTGTGGTTGAACTGATTGTTAGTACAAAA
GTGTTAGTTAGCTTGTTACTGGCCACAGGTAGATGGAGTGGTTCCCCACACAGCAGCTGTGGGTACATATGACTTGACCTCTGAACTTTATGCTCTTTTATATAAATAAATGCACACCAGAACATGTTAGGAGGCTGTTGGAAGAATCTTCCATTCAGGACTTCTCCATAGTGAATGCTCTAATGTAGGGCTGTGAGCCTGTGTGG
ATTTTGTATTTTTATCATGTTATGTGTAAAAGACAGTGCCTATTCTGTGTTTTACTGAATTAAATTGACAATGTCAGATAAAGCGTATCTGTAATATACTTATAAAAATGCATTTCTGATATTAAAAAGAAATCAGTGGGTTCTTTTTTTCTAGGTGGCTTTTGATGAAACAGATTGTTGATTCTTGAGCTGTGTTTGTGTCTGGT
TCATTCTTACAAGGCTCTGAGTCCACAGTCCTCTTAAGTGTATGCAGAGAATGTCTTATTTTTCTTTAGTATACTCTATAAGAATACCCAAAATGTTCAGTATAAAATTCTGCCAGTTTACAATTCTTGGGAAATTAATTTTTAAACTGTGCCGCTACTTTTCCTCTACCTGCCTTTCAAATAAAATACCCCGCAGAGTATACAGC
TCCTACCTCGTGTAGATAATGGCAAAGCATATACTATTGTACATTCATGGTCAAAGAACAAGCCCCTTGTTTTGATAACTTGTTACAAGTTTTCCAAATTTATAAATATTAAATTAAGTCATAACCTGATACCAATTGTCAAGAAATGTTATATTGAAAAGTAGAAAAAATATTTGTGACAAATTCAAGTTTTCTTAACATTTCCT
ATTGTATTAAGATATATCAGTACTTTATTCATTTTATGACTCATATTCTATTGCATGGATGTACCATACTTTTCTCATTAGATATAAAAACTTTGCATATTATAAATAATGATGCTATAAGTTTTGTTTGCACATATGTTTTCAATTCTTTTGGCATACGCCTATGATTAGAATTACTGAGTTACAAAGACTATATCTTTTGAATT
TCAGTCTCCTGATCTACAGGTTGTATTTAACTACACATAGATAATCTTTAGCCATTTTTTTATACTGCCTTCAGTTGACCTTCAGGGAGTACGTGTATCGTATAAATTAAAATGCTGTATACAGAACCCTTTATCGAAGCCCACGTGTACTGAAAGTGGAAAAAAAATGAGAAACTGAAAAACAGTGCTAAAATATTTTGTGACAA
GCTTGCTGGTCTCAGCCGTGCTTGTTCCGTTCATCCAGGTCTCGAACGCTTGGCCCATAGTTCTCACTGGACGTGACACTGGGATTCAGAAATGCAGTTTTATAAAATGCATCAATATATATTACAAGTGATAAAAAGATCTCCAGTTTATTATGGACTTTGATGCTCAAATATAGAATTGAGTATATTGTGGAAAAGCCAGTCCT
AAGCGGCTGTAGCTGCACCAGACTCAGAACCAACAGAGGGACCCAGGGGAGGGCATCCGGTGTCAGGCTTCTGTTTTTATTTGTAAAGGTAATGACTTCTTATAAACTCACTTTTTCAGATGACTGGCTAGTTCTTTTTGTCGTTTGTTATTATTTTTTTTTTCTTTCCTGGGCTGCCGTTTGGAATTGTACATTGTAAAATATCC
AATGTGTCCAGACCCAGTATTGCAGTACTATGCTGTTTGTATACATTCTTAGTTTGCATAAATGAGGTGTGTGTGCTGCTTCTTGGTCTAGGCAAGCCTTTATAAAATTACAGTATCTAATCTGTTATTCCCACTTCTCCGTTATTTTTGTGTCTTTTTTAATATATAATATATATATATCAAGATTTTCAAATTATCATTTAGAA
CATCCAGTGCTGATCCTATTTAACCCTTTCATTGTGCATTAATTAGAAAGAGGGGGATTGGATTGCAGCCAACCCTAAACCTTGCTAATCTCTTTTGTTTTATAAAAGAAGATGGGACCTGAAGAAAGGGAGAGCTGAGATTTTGTGCCATTCCTGTTAAAATATTCATCAGGTTCACTGGGCTGGAGGAGAAGCTCCTGTGGGCG
TACAGATGACAGACCTTACAGATGTGATGTATGTGGGCATAGCTTTAAACAACATTTCTCTCTAACACAACATCAGAGAATACATACTGGAGAAAAGCCCTATAAATGTAATCAGTGTGGGAAGGCCTTTAGTTTGAGGTCATATCTTATTATTCATCAGAAAATCCATAGTGGTGAAAAAGCATATGAATGCAATGAATGTGGAA
GTACTAATCTCTAGTTCCAGCTGTCACCACGTGGCTGTTCTTAGTTGCTTGCTTCTACAATTCCTCAGACGGTTGCAAACTGTTGTTGTTTGTGAAAGTTTATAAATGTTTATTGTATAACTCTTTATAGATCTGTGTCCCACATGCTAAGATTAATGGCAATGCAACACCATGTCCAGCATGTTCCATTAAATGTAGTTAAACCT
TGTCAAGGGATACAAAGACAGATGAGTGTGGCCCCAAGCGCTGGCACTTCTTGTGTTTTAGGGAAATCATGTTGGTGGCACGTTGGATATTTCTAATATGTATAAAGCCGTGTATCTTGACTCACCTTGATCCTTTGCTACGTCTGTGTATCTCTCTTACAATGTCGAGAGCCTCTCTTTGCTGTCATTGATCCTTTTGAAACAAC
TACTGTAAAACAATATACTGGGTTTATCCAGGTTATTCGGGCTTTATCCACCTTTACTGATTATGTATCCACATTAGGTAGAGCAAGGGGATCAGATATGTATAAATAAACTGATAGCTAAAAACTATCCCCTCACTTTGAGTAAACTCTTAGATCAAGTAATTTTACTTATATTTACATTTGTTCAATATAAATCAACATCCGTG
TCGAGATCCCGAGCCTACTTCCTTGTTACTTCCGTGTCCTGGCCTAGTGTCAGATTCTTACCAAATTCCTAGAAGGCAGGCCCCAAAAGCTCTTCACACGTATAAACAATAAATCATTTTTAAATTTTTCTTGATCTATTAGCAGTAAATGTTTTATTTGTATACCTGTTTCACAATAGTATATACTAGAAACTATGTAAAAATTT
AAATATGTTTTATAAAATTCTAAACAGTTATTTTATATTTTGACAGTAGTGCTAAAAATGCTGTATGTAGATATTTAATGTCTAACGTAGAGGTTCTGTTTATAAATGAATTCATTCTCAAAACATGAGCTGGATGGTCTCTGGATTCCTGTACAGTTTCACGGACTCTGGTTGTAAGGTATTTGTATGCTGTGCCAGGGGAGTAC
GTTTAGGCTGGCCTTAAACTCACAGTTCTCTTGCCTCAGCCTTCTGAGTGCTTGGATTACGGATGTGGGCCAGAATATCCAGTTTGATCAAGTATTCTTTTATAAAATATTACTTTCTTTTTAATTGCCTGTGTGTATGTCTATGTGTATGTGAATGTGGGTTCCCAAGAAGGCCAAAAGCTCCCCTGGAGCTAGAGTTATAGATA
CTTGTGCTATTGTAAGTATTAGGAAGACCACAGGGGGCAAGAATGGCACAGTTCAATAGAGTTTAATTTTGATATGTGGGCAACGTTCTTCTGCAAAGTCTATAAAAAACATATTTGTGTCCTTATGTGCATTTATTCTGGGAGTGACTGAAAACAACCAGGTATGCTCTGGTGACATCGCATTGAGCAGTAGCTGTCACTGAGGG
TAAGCGGCAAAGCCTGAAGGTCTCCACTGAGGACTGTGAGCGAGAGCAGCTGAACCTGCTGGACTGAAGACAGTGTGGGGAAATGTGTGCTTTGGGTCCTTATAAAGCTTACGCTGTACAGTGTCCCTTCAGAATGTCCTCTTCATTACCTTCTCCCTCTTACTGCGCAACACTGAGGCAAAGTAGTTTTATATAAAAATACTCCT
CCCTTCCTACATGTTCCTATTTCATATATTATAATGGCATCCTTGGGATTTCCTGCAACTATGTCAGATTTTCTTTCAACCTTTTTGGACTGCACAGATTTATAAAATCTTTGTGTCTTTGTACCTTATTGGCTGGCACCATTTTCTTATGCTTGCCCCAAAGTAGGGACATCTTTCTTTTGAAGTAGGCTAGTATGTTTACTGAT
ATACACTTGGTGCTGAGGAAGGGCCAAACATCTAACTATTGTTGTCATGAAGTATAATCAGAAAGATGGCGATATATGTATTCAGATAGTTACATCCCTATATAAAATTATGTTTACATTTTAGAGTTACTAGACAATTTCCTTTCTCTTAATTGCTTAATTTCACTCTGACTTGAGTCAACTTGTTTTGGAATGAATTGGAAAAT
GTGTGTGTTGTAATTAGACTGTGTAAGCCAAACAGATCAGGACATTATAATGAGGAAAATGTAATGTGTTTTAAATACTGTAATTCAAGTCATGGGTTCTTATAAACTGTTAATGCAACTGTTACCACCAAGAGATGAATTACTGTTTTCAAAGGCCAGTGTGAGCTGCTGTCTGAAAGTCTTCATTTTCTGCAGCAGGTCTTACC
CCATTGAAGACTCTGGATGGAGAGACGAGAGACACTCCCTACCACTTACCAAGTAGACCTTATTTCAAGAAGGTCATGTTAAAGGAATCAGTCTTACATTTATAAATAATATATATTGGCTATGTAATGAAATGGATCTTTTAAAGTGGTTTTTACCTGGAGCTTGTCAACTTACAGTTTTTAAAGCCTATTCCTTCTCAGTCTTG
TTAAAATATAAATCTATTCAAGTTAAAAATAAGCTTTTCAAAAATGTATTATATTTATAACAAATTTACTGTAAATAGAATAAAGACATACTATTCACTGTATAAATTTATTAGATGCCTTTTTTAAAACCTGGCTTTGTGAGGACTTAATATATTCTTTATTTAAAATAAATGTCAAACATGTACAGTAGGCACTAGCCTAGTTT
CGTGTTCCGGTGCTTGAGGAATATAAGGAATACAAGAGAATCAAAGCCAAGCTTAGACTTCTTGAAGTTCTTATCAGCAAACAAGACTCTTCAAAATCCATATAAAATATGTTCCTTGAAAGTTGACGCCATAAAGTGCTTGTGTTCCCTGACAGTTCACCATGTGTGCTTGGCTGTACTTGCGTTCACTTTGTCAGGCACTCAGA
TTGGGTCCTTATAAAGCTTACGCTGTACAGTGTCCCTTCAGAATGTCCTCTTCATTACCTTCTCCCTCTTACTGCGCAACACTGAGGCAAAGTAGTTTTATATAAAAATACTCCTTTATTTCTCCTCAAAAAAAAAAAAAAAAAAAACCCACCAGGTGCCAGCTGTGATGTCGTACGTCATTAGCCAAGTTGCTGAAGAGCATGAA
TGTGATAGAGTAGGAGGAAAGACCGTCTGGGAACAGCCAGGGGAAGGGTGGCAAGCACTTGGGCAGGAGGTGGATCAGGATAAAGTGCGATGCCACAAGATATAAAAATGCAGTAACAGGACTCATTTCTTTGTGTGCTAACATAAAAATTAATTTTAAAAATCCCTTCCTTTCAGCAAATATTCAGGCACTGCCCTGTCAAGCCT
AAACATGAGCTCTCGTGTCATGGATGTCAGCAGAGTGAAGATTTCAGCAGTGAGTGTGTGCTGTTGGGTCAGGCAATAGAGGTTTTTTTCACAATTTGATTATAAAATTTTGAAGAAGTTTCCTGTGTTTCTCCTCATTTGTGAACTGAGATCTTCATTTTGAAGAAAAATGTTTTCTTAGTCTCTATTCTTAATTTCTTTCTTGT
GTCCAACAGGACCAGGGTGGAGGGAACATACTTAAAATGACACGGTGAGCATAGCATGTTTTCCTAGAGCAAGAACTGGAAGGAAAACTTGTTATTTTTATATAAAAAGCAACCCAGACACATGGAGCCAAGTGTTGGACTTTCATGAATTTTGGAGCCAAATCTGCTTCAGACTTGGTGGAAGGGCCATCATTGTGGAGCTGGGA
CTGAGTTCAAATCCCAGCAACCACATGGTGGCTCACAACCATCTGTAATGGGATCAGATTTCCTCTTCTGGTATGTCTTAAGACAGCTAAGGTGTACTCATATAAATAAAATAAATCTTTTTATAAAAAATTAAGAAAGTTGTGCTTTAATTTTTTTTGACTTGCTGTTTTCTTTTTAAAGTAACAGATATTAATAGAAGGACATC
ATGAATCACCATTAAACATAGTGAATTTTGAGATACAAATTAAAAAAATTATTTGTATGGAATTCCCTTTGTTTTTGGTCCAAATATTCATTCTCAATATTATAAAGTAATAAATGTTGTTTTCACAGCTGTTTTCTTTAGTTATTTATTTTTTGTTTGTTTGTTTGTTTATAACTTATAAGTTACTCTTACCAGCCAAAAGATCC
ACACCGCAAGACTCAGATTCCCTCAGATGACCCCAGCGCCCCTTTGTTCTCAGTTTCTCAAAAGAACGAATGAAGTGAAACATAGCAGAATGTTAACCCATATAAAATAAAGTGTACCCAAATATTGTAATGTATATCGCTGCTCTTCTTAAAATTACGTAAGGCTTTCAAGCCACTCACATGGTAACTAACAGCATCTCGATTGA
AGATCATTTCATTTAAAAACAAAAACAAAAAACCTTGTCTCTTCTGTAAAAATCCAACATTAGGTAGAACTTGCTGTAATTTAAAAGTCACAAAGTCATTTATAAAAAATGAAGTGATTAAATATTGACCGAGTATTGTTGAGTATTGCTAGAGTAGCTAGTTATCTGGTGAGACTGCTAATTGATTCAGTGTATGATAGTTCACA
GTTCTTTAAAACACAGCATTTACACTGAATACAATTTCATTTGTAAAATGTAAATAAGAGCTTTTGTACTAGCCCGATATTTATTTACATCGCTTTGTACTATAAACTGTTCTAGAGCTGCAGCGGTTCACAGAGTATTTTCATATGTGTTGCTCATCCGTGTTTCATCTGTCGTCGCCTGACTGATCGCTACGTTTGATTCCAGA
ACTGAAAGTCTTTTTTATAATCCCTGTAGTCCAAGGATGTAGTAAGCTGGGTATCATTTGGGATTTACATTGAATATGTGTGTGTGTTTCTAGCTTTTTATATAAAGAAGCTCTTCTGTAACAAGTAAGTATTTTTCTTGTATATAATTAAATACCAAATATATGGAAATCATTGTTCCAGGTTTAGACTTGTATTGGTGAATGCC
CCACAGTATTACTTCCCTTTGTCGGGGGTAGGGGACCCAGCCCCCAGGGGAGGAAGGAGGGAGTGGGTTAGGGCCCAGCAGCGTTTCCAGTGTGTGAACCTATAAAAATAAACAACTGCACTCTACTGTGGGCCTTCCTGTCTGGGGCACTGAGGTGCTGAAGGGGGCCAGGACCTACTCAGGGTCATAGAGGCAGCCAGGCTGGA
TCTGTAATTTAATCCTTGTAGATACATTGTTTGTGTGTAATTTTATAAGTGTTCATATTTTTCTCATTTTGCATTGTGTAAAGTGTACAAAATCTCAAAGTATAAAAATCTGCTTATATTGCTTGTAATTACAGTGTGTAAATATTTTCTATTGTGTACATTGACGGGGACAAGTGGGTTATTCAGGTTTTTAAGTGATCCTTTTA
TCTTGTGTGAATGATTGGAACTTCCAAGCCTCCCTCCCCTTCCCTTCCCCTTCCTCCCTGCACCTGTTTCCCTCCCATTGGGTTCCAGACAAAGATGACTTATAAATATATTTAGTGTTTTGCCAGAATCTCTCTTGCTTTGCCGTTAAGCAGAAGAACTAGTTTCCCCACCTGGCCCACTTCTAGGGGACAGGGGCTGCAGCTTC
TAAATGTGCTGTAAAACTATTGTAGATGTTCACTGGATTTTACAAAGTAATAGCCTTTCTCCTTTTCCATCTACTGTGGCTTTTCAGTTAAGATTTTGTTTATAAAAGGAATTTATTACAGTTCTACCTAGAGCTTGTGTGTGTGGTGTTTTAAAAATAATCTCGTACTCTTGTTTTGATATTAAGATCATAGAACTTAAACTTGT
GAACTCCTGATAGCTCTGCCTATATAAACAATTTATTTCTGGGGGCAAGAGGGGCCAGAACTTTGCAACCAGCGCCCACCCCACCCTCCAGCTCCTCCTTTATAAAAGAAATTTTTACAATCACCGGTCCTGTACAGAATGCTCCCCACCCATCTTAATGTACACAGCTGCCTGGATCCCTTTGGTCCACGTGTTCAGAGCGGACC
TCTAAGAGAACTGTCTTTATCTTTTGATTTATACATTGAGATCATTCATTTTAATGTAATTAATATGGTTTGGTTACAATCTACTATGCTATTATTTATGTATAAAGTGGTTCAGAGTTCCTGCTCTATGTCCTCAGTCTCTTATTTTACTCAACATTTCTTTCTCCATCACTGTGTACACTAAGTCTATTCAATTTCATCAGCAG
ACTGCGAACATCTTTTTACAACACCTGTCTCAGTGAGCCGTGAAATACTTTTCGCCTCTTCAAAAATGAAAGAAAATGAAAATGCATGTTTTACATCTTTTATAAAAAAAATAAAACCCACTTGTGCTTTAAGTTTGCATCTGACTTGATGGGAGGAGGTGGGCAGTGACTCCTGTGTGCGTGTGGCAGCACAGGCCTGGAAGGTG
GGTTGGGGGGAGGGTGTGCAAGTAGGGGTGGGGGAGGGGGGAGTGGAAACAAAACTGTACATTTTTTTTAAAGTTTGTTGAAAAAAATATTGTCTTATTCTATAAAACATTTCAAACCTAGTTAGGTTATTTGTAATCAAAAAAACCGTTTGCACAGAAAGCAGCACTTAGAGCTGCCTATTCTGTACCCTGCAGCTGGATAGGAA
CTAGAAAAGGCGGTATACTTCACTGATGCTTGTCTGGTAATATCACTTCTGTGTTAAAATGGAAGGTTTTTTGTGATGTATGAAACTTGTGTTTTTTATATATAAATGAGTATAGTTAGATTAGTGTTGTGGTAATGCCTGTTTTCATCTGTAAATAGTTAAGTATGTACACAACAAGGCACTACTTCTGATTTTTGCAGTGTTCA
TGCTCTGTATCTTCTGACAATGACATCTTCATATCAGAAAGAGAATGGCATTGTGGGATACTCACCAGCCTGCTGTATATGTACTTGTGGGCCTCAGCTCTATAAAGTCCTGTATCTCTTACTGTTTAAGTTCTCTTCTTATTTCGTGGAGATTCCAGTAACATGAATGAAAGGTGACCTTGGCATTGACGTTCCCTGTGTTAGAT
TCTCTCCGCCTAAATCCTTGGTGTTCATTCAGATTGGGCCAACTGTACTAACTTCCCTGGCCTCTCAGATGTCACTCACTAGCTTCCGCCGCACTCCACCTATAAATATGTTTGCATTGGGGATCCCACGTGGCCAACGGCGATCATTAAGGTGCTGCCCACCTCTTTGGGAACCCAGATCCCGCTCTTCCAAACAGCTGTTCTAA
TCCACACTAATATCGCTGTAAAAAGAAGAGACAAATTAATATAGCTTATTCTATGAATATATCTGTATATAAAGTTTTCTGTATATTGTATAGAGCTGTGTATAAACTGAATGTAGAAGCACACCTCTGCCTCCTGTGGTCTCTCTGCCTCAGCTGGGGATGGAGGCAGCAGGGTAAGGGAATGTGGACCTCTGAGACCATTTCCT
AGGATGAGCAAGCGGGAACCCGCTTCCCAGAGGAGAAGGTGGAATCTCTCATACTCACAACTGGACGCTCTGTGCATGCATTTGTTAAAGGACCTATTTATATAAAATTGTTTCTAAAAGAGACCTTTGGTTTAATGTCAACTGTCTGATCTGTGAGACTGAGTACTACACAGTATGGCAGTGATCTGTGGGCCCAGGTGTGTGCT
ACTTAAATTTAAAATTTTTCTCATTTATAAATGTGTTCAAATAATACACATCAAAATTCTTGTGTTGTATCTGTAGTCACTTGATGCTATGTGAACCACATATAAAACTCTTCTTTTTTCAAACCTCCAGTAGCCAGACTTCTGATTCAGGCACCTTGACATGTGACAGAACTAGAGTACAGTGCCACAGCACAGTCCTAAGGTGC
TTTAAAAAATAAATATAATTGGGATTTTTAACAAGTGAGAAATGTGAGCGGTGAAGGGGTGGGCAGGGCTGGGAAAACTTTGTACAGTGGAGAAAATATTTATAAACTTAATTTTTTAAAACATACCTGCCATTCCTTTGTGCCTCGTGAATATTTGAGTATTGAGCCTGTTCCCAAAGAACGGATTTCACCCCACTGGATGGCCG
TTTTTGGGAAACTAATTTTTATACTCTGGGCTCATGAATCTCATTTAAAGGCACTCAACAAACAAAATCATGTAATATTGAAAATACCTTATGCCTTCTTTATAAATATGTACATATGTATTTTGCTATGACTGGAAAAAATTCTTTTCATTTGTTAGTGATATAGTCTCTCTCTCTCTTCCTCTCTCTCTCTCTCTCTCTCTCTG
GTTCTCTGCTCTTCTGATTTAATGACGCTTCTTGACAGGCTGGTAGTTTTTAAAGGAAAGACTCCGCCATTTCTAAAACGTTTTATTTTTATTTCATCTATATAAAATGTATCACGATAGATAAGCTAGGTGGTGAGAGGCCAGAGCTGGAAAGCCTGGTCAGTTCTGGTTGACTGTGTGGCCCTGACGTGCTTTGGTTATATTTC
CTCGCCTGTGGTGGAGCTGAGCAAGGTGCCGCTGATCCAGCGTGGCAGTGCCAACGGCCTCTGATCCACCCATGTGCTGCCCGCCTGCCCACCCGCCTTTTATAAACCTCTAATTTATTTTGTTGAATTTTTATTATTTGTTTTCCCGCAAAGCGGAAAATGTTTTATTTTGTAATTATTGTGATCTCCTGTGGCCCCAGCCTGGC
ATGTCTATTTCAGAAAAATCCATTGCACACTTAAAGGATTAAATAATTTCTTTTAATGTTTTCAACAGTCTGTCCACAATTCTGTCAATTGTTTTTAATTTATAAATAAAGGTAATTAAAACATGTATTTTCAGTCAGCTAACCCAGGATTTTTGTTTGGGATTGATTAGGCCATTAACTCTTATGACATCATTTAATTTTTCTAA
GTTTTCTGGCAGAGATTTAATATTCTGTTGATTAACTAACAACTGGATATTGCTATCGGGGTGTTAATGATGCATTTAACCTATTCCGGTACAGTATTCTTATAAAATGAGAAAGCTTTGATCACGTTTTGAGGTAATAAATATTTTATTTAGCTAGGATTAACCATGCCACAAGACATTATATATTTCTAAGCACACATGATAAA
CTTTGAAACGAAGGAAGGACAAAGAAAGCCTGTCAGCTTGGGGTTCCGGACTAGCTGTTCCTCAGTCCTGCTATGGGAAACATGCTACCATTGTAATTTTTATAAAAATAAAATTTAATTGTTGACAAATCTGGTTCTTTGGTGGTTAGGTCATTCTAAGTGGCTCCAGGAAGGCAGTGTACAGGGAAAGGACAAAACTATGGCTC
GTGAGGGGACAAGGGCAAATCCTAGGAGCTGTGGACTGACGCTTCCTTGGCTCCTTTGCGTCCCCCCTTTCCCCTTGAAAAGCTGCTCGGTGGGTTTATTTATAAAACCCCTCCTCTCAACTTCCCAGGGTTTTCTCATTGTCTTTTTGCATCAAGACTTTGTATTGGGATATTAAAGAGATTTAACTTGGGTAACATGGTCTTGG
CATTCATGCCTGCTGCTCTCTTCCCTTCCCGAGTGCAGGGCTGTCTGCGTTGTGTAGGGAACCCTGGGTTGATTACACTGTGCATTCTGTAAATACTCTGTATAAAGTGATGCTCTTCAGGGGAGTCTGTGTACATTCTGTACTTATTAAATAAGCAGTGCCTGTTTACCAAGTTGTCTGTTGATGGCGTCTGTGGTGACTCTCAC
TTTTTACAAGAAAATTTAGTCTTAAATTTGGAAGAAGAAACCCCCCCCTTGAAACTATCAATACTGTAAATGTGACACATGTTGCCCTGGTAAGGATATATATAAAATGACATTCATGCTTTGGGACTATTGACTCTACTGATCTCTTTTTCAAGAATTTTTTTCAGTTCATTTTCATACTGATATTGTTAACACTTAACACCAAT
GGCCATAAGCATTGCACATACAAATGCGCCTGTAAGTCATAATTCAGGAACTGGGCTGAGCACCAGTGGAAAAGCCTGAGATTACAAACTGCTGTCCCATTATAAACTTAATACATTTCCTATTGTTTGCTGTTCTGGAAGCGACCACCCAACCCTGTTCTGGAGGCTTCACAGCATAGACCCATCAAGGAATCAATCCTTGACCT
TTACTAATGAAATTGTGTACGTGTCTGTGCGTGCAACATAAAAACAGTAGTACCAAGAAGCTCTTTTGGTCCCTGTAAAACTGCAAATTGATGTATTAATTATAAATAAAAAACACAGTGACTGTCTCATCAGTCTGCAACTTTATTCTTTGTACAGTTTGGGTGAAGTAAGAGCAAAGGCTTTCACTCACTCCCACCCTCATTCC
GATGTATTTAAATCCTGGATCCACTACCGCTGTTGTGATTTGGGAGTATACGTATAATAGTATTTATTTTATAAAAACACATAACATTGTAGTAAATTATTATAAAAAATATCTGATATTCATAAAATATATCCTCTGGAGGTTTTTTTTGAGGCAAGTATTTCACAAAAGTTCCAGAATTTTCTTTGAAGTTTAAGTATGACTGC
AAGCTTGTGAAGCAGATAATCATATCAGTAAGTAACTTGGATGGGATGAGTGCTGGCGTTGGTCAGTTGATAGTGTTGAAGTTTAATGTCACACATGTTATATAAACACTTTATTTAACCTGTGCTTTCTGTCTATGTTTTCCATGACTTTCTAGTCACCTGGGCTATGGGTTATTTTAGAATCTTGTTCTGTTCCTGTGTGCATT
CTAGAGCATTTGGTAAACTGTTGTGGGTTTTTTCTTTCTGTTGCCAAAACTGCTTTTCCACTAATTCATGCCTTTCAAGCATTTTAAATATGACAATATTTATAAATGTGTGGTTTGGAGGAATTGTTTAAATTCTTTTTCCTAATTTTCTTTTTTCAGGATAGATTATTTCAACAAGTAATTTGTAGTGATGACTGTGTTGACTT
GTGTGCTTTCCCCTCTCCCTGCCCACCTTACCTCACGTTTAATAAATATGGTTGTACTTTTCTTATTATGAAATAAATGTCTGTAACTGCTGTACACTGCTATAAACTTGTTAAAGAAAAATAATCTGCATGTGGGCTCCCAGCCATTGAGTTATTGTAATCCTATCTCAGTCTGTGGAGGAGGAGGTACAAGAACATGAAAAGCC
ATTGTAATTTATCTTGTAGCTTCTGCTTTATGCCAACTTAAAATTTGTGGAAATGTTGTGAGGAACTTTACTCTTATGTCTTTGTCTACAGGAGTATTTTTATAAAGGATTTATTTGCACGTTGCTGGTTATGTAGAATGTTACTTTACTACTTGAGTTCATTCCATGGGTAAAGGTATAATTTGAGACACATTTTGCTAAATATA
TTGGAACATAACATATCTATAATCAGTGGTAAATCATAGCTATCATGGAACCTTTTTATTTTTATTTAAACAATGTATAATGTATTCATTTATACTGATTTATAAAAGTTTTTAAACACTGAAGCAATCATTGCTAAAATATGTTTTTCATAATATTTAAGCAGTGAGGCTGGAGGATGTAATCTGATTATTAGCATTACCAATTA
GTTATCTGCTTGCTATTATCCTTATACCCAAGATTAAATGATCAAACATGTGAGAAAATTTTCCTAAAGTAGCTTGTTGATAGACCACTTACCTTGTGTGTATAAAGCCCTATTTTTTAAAAAGTCTAAAGTTGTGCTCTTCTCTTAATACAAGCTCTAAGGGGTAACATTTATAAGGAGGTAGTGCACAAAGATTAAGCCTTTCC
CATTTTGGCCTGATATATTATGTAAATATATGAATATTTTGTATTTGTAATATATGTGGTAATGAAATAATTTGCCTTCGGTATAGGTCATTTCCTTATCTATAAAGAATGCTTTACAGGCCGGGCGTGGTAGCGCATGCCTTTGTTTTGTTTTGTTTTGTTTTGTTTTGTTTTGTTTTGTTTTGTTTTTCCGAGACAGGGTTTCT
AAATTGTTTTATATTTGCTAGTATGTATATTTATTTATCCAATGGCTTTATTTGTTTCCCAAAATTGTTTTGGGACTTGTTGAAAGCATTGTGTAACTTCTATAAATGGCTATTTTCTTGTAACTGTCAGTGATATGGATGTGTACATTGTTTTTATATATATATACATATATATATCTATATATTTCTGGGTTTTTTGTTTTTTT
CACAAATAATCATGCTTATTTCCCTCTGTGATTACAGCATTAAACTCTACTTTAAGTTGTATTTGAATTTTATTGTTTTGTTATTTAAGTTTATGTTATTTATAAAGAAAAAAACCTTAAGAAGCTGTATCTGTTTCATATGCTTTTAATTTCAAGGGAGCAACAAACCCGACTGGCTGCAGTGCAGATGTCCCCTCCCCTGGTGG
ATTTTGACAGGGTAATTGCCACTGTACCTGTGCAATACTGCTGTAAATAACTGCAGATTTTTTTAAGAAACTCAATCTTTTATGTTCTTAATGAATTTTATATAAATAAAACTTGCGACTAGCTTTCATGAACTGTTCGATGTGTGTTCTTATAATTGGCCGACAACTGAGGGTGCATGTAGATACACCCCCTCCCTGATTTCAGT
TCCTATCGCACAGAGGATCGGACTGGACTGTGTCCCCTCTAGAAGCCAAGCTTGTCTTGTAAGTCTCTTGGAGTCGTGTGAGCCAAATGTTTCCTGCTTTTATAAATAAAGTATTGGAGCCCAGTCTTGCCCATTTACTGGCTATAGTTACAGTGCTAATGAAAGAGGAAAGTAGTTACACCAGATGCTAACTTGCTTGTAAAATC
ACCTGCCTCTGCCTCACAAATGCTGGGATAAAAAGCATGAACCACCAGGCCCAGCAAAGAGGGCTATTCTAAATGTCAAGGTCAATGGAGTTAGAATATATATAAAAAAATGCAATTGATAATTCTCTATAGAAACTTGATTAATTTTAATCCATTCTTTCCTTCTCTTTCTCTCACTCTGTCTTACACACATGCACACATACACA
AGTTCCGTAGGATTCCAAAGCAGACCCCTAGCTGGTCTTTGAATCTGCATGTACTTCACGTTTTCTATATTTGTAACTTTGCATGTATTTTGTTTTGTCATATAAAAAGTTTATAAATGTTTGCTATCAGACTGACATTAAATAGAAGCTATGATGAACACCTGGCGGGGTTTGTTCTCTCTCCAATGCTCCGAGTCCACTGTTTA
GGCTTGCCGTTTGCTAATTTATTTATCACAGAGGCATCTGTATTTGCTATTGACATGGCTTTATTAGATACCATAGTGACTCATATAAGCTGGTTTCTTTTATAAAATAAAAAAAAATCACATGATTGTATCATTTCCCAGTGAAGCCATTTCATGATTAGCAATATGGGTTGTATATTTGGCTGCACGTCTTTGGGTATCTATCA
ATCTTACCCTTTAAGTCTGTCAGTGGTGAAACGAAAAAACAAAAAGCTACCCGTTTTACAATGCATATATTTTTTTCATTATGTATTAGATTACCAAGCATATAAAGAGATGAATAAATAGCTGGTATGGATTCTGTCTTAGTTACGTCACTTGGGTAACCGGGCAGAAAAGTTGAGGGGTAAGGAAGCACCAGCCTTCCATCCTT
AACTTAGGGTTAAAATTTTTTATTTATTTGTCATTTTCTAACAATTTTGTTAGGTTTTTAATTTTCATTTTTGGGCTTGATACCTGCTTGTTTCTCTTAGTATAAAGAATATATAAAAGGATCTATCTTTGTTTCTTTTTTCTAAGGTCTTAATTTTCAGTTATCTTCCCTTGGTAGGGGAGTAGGAACTTGCTTGGCGGCTGTTA
TTGTTGACTATGAATGTTTTCTGGAAGTTTGTTGTCTTTTAATCAAAATTATGGACGGATCTTTGTTTAGGATGTGGTGCCTCTTGTTTTGACTTTTTTATATAAAACCTTTTTAAATGCACATCTGTAATCATCCCTGTCTGACATACATGAGCTCCCTTCTTACTGGGTTCCTACTGTTGGTCTCTGTTAACACTGCTCAAACC
GGAGATGAAGGCTTGGACATCACACAAGATGTGAAGCCCCCCAAAAGCCTATATATTGAAGTATGTGTACCTACTTTAATGCATATATTGTGCTACCCTCTATAAAAATAAAGGTTTACTGGCTTCTCCTAAAACGGAAAGAACCGAAACAAGACAAAAGAGCGAGAGGAAGACAGTTTCCACCATCTTTAGGATGGACACCTAAA
AAGCAATAGAAAAGACATTCCCTTTGCCCCCTGGGAGAGTTTGGGGAAATAGCTTTTTTAAAATCTCAAAACCATGACCATCCTGTTAAAGACCTAAGTCTATAAACCAGTGCCATGTCCATCTACCATGTCACTTTACTCATTTGTCACCGTCTTTCCCCAAGTACACATGCTCTGTCTGAGTGGACTCATGTAGACCCACCTAC
CTCTTCCCAGTTCCTGCCCTGTTTCTGTATCTTTACTTGAAAGTTGGGAGTCCTTGTTTAATTTAGGTCTGTCTTCTTGTGTGACTGTTTCTGTATGAAGTATAAAAATTTGTGTGCCTTGAGCAAGTCTCATTTTCTTTGTAAGCTGCCTCTTCCGCCATTTCATCTGAGGTTGCTGTCTTTTTGGTGGGGAGGGGTTTGGGGAA
GCAGAAGCTCCAGGGCCAAGGGCCTCACTAGTTTGAGACAGCACTTTTCCTGACATGTGAAAAGTTCTGGGATCCCTGACTAATGACAGTTTTTTTTCCATATAAAAAAATCCTTAATCCATTTTCTGTTTCCTGTTTTGTGCAGGTTGAAATGATTAGGGATACTTGCTGTCTTAGTCAGGGTTTCTATTCCTGCACAAACATCA
CAGCTGTCCTTCCTAGGTACATAAATACACTATTTTCCAATCCTTTGGCTTGTACTTAAGTCATTGTTGGGACCAAGAGAGATCAACTGTGCACAAGAGCTATAAATAATTAGTATTCCTTCATTCCTGAGCCCCAGAGTTATTTCTCCAGGTAAAATACTAAATGCCAGAGTAAGTGTGGTAGCACTACCTTGCCCTAAGACTTG
CCACAGAGTCTCCTAAGCCAGTGTCTCTGAGGGGATGTTCTGAGGAGTTCCACTTTCCAGTTATCCTGCCTCTATAAGTTCTTTTGGGAACAGGATATGGTATAAATAATAAATAATAATATACCACTCATTTCACCTCATTCTTCATATTGCAAAGATACCAACCCCACTGTCATTAACTAACTAGTGTCATATCTCCATCATTC
TGGTGTCTGTACTCGAGTAACCCTTTCCTGACCATAAGGAGCAGCTTAAGCTTCATCCATTTATAAAGCAAAGCTTTTCTTCCTTTGAAGTGTACTTTACTATAAAAGAAGCCAGGTTCTAACAGGAGACTTTGTGGAGTCTGGGTTTCTCTCTGTCCCCTACAAGGAGCATCTAGAAGTGGTGCCCCTACAGACCACAGTGCCCT
ATGTATTTTATTTCTATTAAAAAGCAAGGAACTGTGACATAATTCCATATAAATATGGAGGAAACTTGCTTTTGATGTAAATTCTACAAATGCCAGACTTTATAAACAAAATAAAACTACCTTAAAGTATGCTTATGTCCAGATAATACATAGTGTGGGAAGGCATCTCATACAACCTGTTCCTTTTACTGACGTGAAAACAAAGG
GGGTCACCCACACATCCTACTGCTTCTGAAGCGGGACCGGGCCTTCACCCTGGGTTTCCCGTGGCCTTCTGTGCCACACTTGCTTGGTGTGGCACTGTGCTATAAAGCTGTCCTCTGCAGTCCTCAGCCAGCGTGGTCACTTGCTGTGAGATCTTGAGGGCCCTGGGAGTGAGAAGTGGTGTGTGACCTCCCTAGTAGCAGGTCCA
TTTGTTTTTTGCCCAGTTTGTTTTGGTGGGAAAAACAACTGTGAGCTGCCTAGCATATGTAAATTTGTAGTCTATATTTATGAGACCATTGCTTAAAAATTATAAATTATGTAAATACATTAATAACTTCTGAATTCCTTTCAGTATTCACTTAGTCCTGTGCCCAGTCTCCTGTGTGCCCACCCAGTTTTCAGCCTGTCCACAGG
CATGATAACAAAATTTGTGAATGCAATCATTGTGCAAACACTGTGAGTTCTTCCTGTTTTTTTTCAAATATGTGAGTAACATTTTATAGAAAAAGTATGTTATAAATGTGAGCCTGATAATCAATACTGTTCCCATTTCATATATCCTCGAAGATGTAAAACAATTCATAATTTATTAGAACTCCTTTGAATATAAACAAAGTAAT
AATGCACTTATGTGCACCATGGGTTATGTCATGTCTAGTGTTAGTGATTATGTATTGTATTTATGCACTTGGGTAATTATATCTGTGCATATGGGGATGTTATAAATCTTTGCACAGATCATTGGCCAATTGTGCAAGTGTGTTTGTACATATTTAAGCATGTCTGGGTGTTGTGTCACTATGTTTGTGGCCTATACCTCAATGTT
ATAATTGGGATAACTTGTCTAATCTAGGTGGGCAGCTTGTATCATCGATTGACTCTGAAATTATTGTGTGGGTATCTTGTGAATTGAGAATTTATTGATATATAAATCTGACTAATTATAAGCTTCTAGAGTTTTGATTTTACTGTGTTACTAGGAATTGTGACAGCTAACTGGAGGTAGGTGGTCATTGCATGGGCTGGTGTGGC
ATGTTTATTAGATTGTAGTAGTATTCTACATACTTGTTCATAAATAGTAGATCTAACCAATTTTATTATATCTCCTATATGTAAGCCATAATTTTCAGAGTATAAATTAAATAGTAACTTCTTCGCAGTCTCTCTGGTCCTCTTTACCTCCTCCCTACACTGTGCTCTCTGCCTCTCAGTGTTATCCAAACATTTGAGTCACTGTC
GGCCTGTTCAGAGTCCTGGTACCCAGTTAGGGTGGGAATCCACCTGGGATCAAGAAGGAGCAGGTGGGGCAGGCCGTATCCTCCTGGGTCATAGCTAACCTATAAAGCCTCTTTCCAAAGATGCCCTGAGATATCACTCCAAGCAGGATTCTGGGACCACCTTGAGGCTGCGTGGGCTGGAGGTCCTCTGTCATGTCCCCCAGTTG
CTTCCCTCCGGGTCAGTCCCTGTTGTTTCTCCTTTCAAATATGTGATTGTACTAGGTCTTTCCATACGAAAGAACTCTCCTTATTTAAATAAAAAAAAAGTATAAAAAAATAAAGCCAAACATGCTTTCTCAGGCTGTGTCGGTTTTCTATCATCTGGAAGAGTACGGCTGGCGCACTGCTTCCCGGGAGACTGGGAGTGGCCAGA
AGCTTATGCATATGTAAGTATGCTCCACATGTACACATGTGCCTGTATATGCAGATATGTATAAACAGCATGCAGAAATTATCTCTGGTTAACTGATGATTATAAATTATTTCATTACTTTTATATGGACATTTGAGTTTTGTTTTCCTATTTGATGTTAGTAATACCCAGTACTTTACACTCTTAGGATTTTATTAGTTTTAATT
GCGAGTCAAGAATTAAAATACAACTGTATTATGTGCAGGAAAAGCAGAAATATGTTCATTTACTTTTTGTTCCTAATAGGATTAACTGTGAAGACTAACTTATAAATGTGAATTTAAGGAAATCTAAGTGCTGGAGGAAACAGTCTGAATTTTGTTCTTCTATTCCAGTGGGTCTCACTTTGTATATCAAGACCCCCTTTACAAAC
TGTGGGTCTAAGGGTTCTCTTTTGAGAGCAGAAAGGAATATATGGGAATTAACATTGTACAGCCTAAGGGCTCACCAACCCAGGCTAATGTGCATGTATATATAAATTACTCCACTGTAATCCTATCCGAGTTTCCTGGGTAAATATTTTTCTCTCCCTGTCTCTAAGAAAATTTTAGGTGTTATAATTATCAAAGGTATGGCGTT
TGCAGCAGCCTTTGTGAAAATGTGTTCTTATGAAGGTATAGTGTTCAACCTTAAATGCATGACTCTGTATATTATGTATAGAAGACAATGTTTTTTAATTTATAAAGTTCAGCCTTCATTAATCGCATGGGTTTTTCTGCAGCTTTTTGTGAATACTATTGTTTTGTGTAATAGAAACATTTGTATATATTTAATATCAAAATATC
TCCTGAGTTCAATTCCCAGCAACCACATGGTGGCTCACAACCACCTGTAATGGGATCTGATGCCCTCTTCTGGTGTGTCTGAAGACAGCTACAGTACTCATATAAATAAAAATAAATACAATTTTAATAATAAAAAAGAATAGTGCCATTTTTTCATAAGGAAAAAATTCTACTGGGAAAGCACAAATGAGGTGGTAATTCCCCCC
TACATGTCCTTTGTACTGTTATTTGTGTACACTTTGCTTTTGAATTGTTTGATTTGTTACATTAAATTCTATATCTTGACATTTTCTTTCTTTATGAGCATATAAAAATAAACCTTAAGCAACTGAGTTTGTTTCATTTACTTTGATCTTTCTGGCTACTCACTGACCTTAGTGCATGTGGAACAAAGAGTTCTCTAAGGGAAGCA
AGAGCTGGTAGTCTGTTACTAGCATGCCTTCATCTGTATAAGGTGCTCAGCCTAAGCTTTGCTTGAAGTGCATACATGTTACAAACTTAAATTGCCAACATATAAATTACTCTGTCAGCAGACACACTTTTGTCCTCCGTGTCTGTTCCTAGGAGGGTGTGAGCTGTATTTGTATCACTGAGGTGTCAACTATAGCTGTGTCCTGG
ACTTGTGATCTGGATAGCTGCTCAGCTCTGTAACCTTGGTGCCTCTTAGGGCTTAAGACTACGCTACAGAAACCCTGTCCTCAAGGCCAGTTTTTCTAACTATAAACGATGTGTCTGGCGCCCAAGTCTGCATTCTGCACAAACAAAGAAAACAAAGTCAGGACCGACCCTGTGCTTGCTTGTGGTGCTAACACGGTTTCTGGTTT
AGGAATTCACATGGTAAAATTAGAGAACTAACTCCTGCCAGTTGTCTTCTGATCTCCACATGAGCGCCAAGGCATAGACATGCCCACATGTACTTGCACATATAAATAAAGTGAATAATGTATAATCAGTTTTCTTCAAGTAAATGAAGACTCCATAGAGAGCACTTTGAAAACCATGCTTCAGCTGGGCTAAGAGGTACAGGCCT
AATAGTTCCTTTTGAGTTGTGAGCTCTTCTTCTGTAGCCCTGAAGGGACACTGTATTCTGTATGAATGCATGGCATGAGACAACTAATTTAAGAGACTTTTATAAATAAAGTTTGCATTAACTATACCCATTTCCCAAAATGCTCTGGGAGTTCTGGGCAACTATTTTCTGTCACCTATTTAAGGAAAGCTAGGTCAATTTATTGA
TCAGTAAATCAACATTTGATGTGGTAATTAACAGGTACCAAAATTTTAAATTTGTATGTGGAATCCTTAGAGTTAAAGATAGTTTTTATATTTTGGTTTTTATAAACCGTTAAGGTTGATCTAATGATTGTGTTTTAGTTTTTATTAAAACTCACTACAGTATCAATAAACCAACAGTCTTTCTTGTGTTCTTTTGTACTCTGTTA
ATCTTTAAAATACTCTAATAGCCTTGAGTGACCAACCTTTTTTTTTAAAGCACAGATGTAATTGTCTAATGTTCTGATGGAAATGTAACACTTATTTTTATATAAAGAGATTGAGTAAACAGAAGAAATTGAGGGTTCCTTTAGTTGTTTTGTTTCTGTGGTATTCAGCCAGCAAGTTGTTTTCTTTCAGAGTTTCCTCCTTCAGA
TCCAGCCCCACCCCATCCTGTCATCCCCTTTTCCCAGAATACTACAGCTCTTGCATGACAACCTGAAGTCTCTCCTGTCCATACAAACTTGCCTTTGGTGTATAAACAGGGCGTTACAGAATGGTACCCTCTGTCTGCTTCTGTTCAGTATCCACCCACCAGGTCCTTAGTTGTCAGTACCATCTTCCCCTGTTAGCTGCTGAGTG
TGACTATCTGTAAAACATGATTTGTGCAAGAGATATCAAAAATTACTTACTTTAAAAGTGGGGGGGGACATCTTTTTATGGGAACAAGCACATTTTGAAGTATAAAACTTCATCTTTTGAATATCAAATGCAGATTTCTAAGTTTTACTTCCAAGTTCATTCACCCTCACCCTAGAAACTTCTTGAGCATTGTTTGCAGTAAAGCA
TAGAAGTGACACCAAAGATACAGGTGATGCACATGGAGAATTTTCAACTGGAAAGAAAATGAACTAACACTACATTTTCAGTCTCCTGTCATTTTTAGGATATAAACAAAATTTGATTCACTTGTCTTACCCCACTAGTTTTTTTTAAAATGTCGTTGATACATTGTATCTTGTAATTCTCATTAAAATGGATATAAATAGGTGTT
TTCGTAGGCTGTGATGTACTTTTTACCCGTCTGAGAGTGTTGTAATAACACTGTAGTATGTTGTCACTGATGTACTGTCAAGCTTTGTACTTGATTATTCTATAAAGACTGTGATGTTTGCTGGGTGGAACTGTGTATTGTACATTATTTGAGTTGTGTTGCAGGTTTTCTTTTCCTAATCTTATTTAGGGTATAAATCCAAAAAC
CTCTGTAGTTTTGATGCAAAGCCATGCATGACTACCTGAAAACTCCCCTTTGTTTTTAAAAATCAGTGGAGTCCATTAGCACAAAAGCCTAAAGTGACCTTATAAATGAAATGCAGACAAAGCCAAGAAGCAAGTGGGCCTATTGGCTGCTCTTCTGGGGGTCCCCTAAAGGGCCCTCAGACTTTCCACTGCCAGGCCCAGCCACT
CCCGCAGGATGCATTTGAGTCTGGTTTTTCTGTGCTTTGTCATTTGACTCAGTAGGAACTTTTGTTACTTAACTCTGTGCATAACTTATTTAATGTACTGTATAAATGAACCAAAACTGTTAAATATGTATTTAGTTTGTTCTACTTAAAGTAGTTAATAAAAATGCTATATTCCTTTTCTGACTCAAGCTGGACCAGACCTGGGG
GAGTGTCCTAACTTCAAGGTCACGAATCCTGCGCAGCGATGGTGTCTGTACTCGAGTAACCCTTTCCTGACCATAAGGAGCAGCTTAAGCTTCATCCATTTATAAAGCAAAGCTTTTCTTCCTTTGAAGTGTACTTTACTATAAAAGAAGCCAGGTTCTAACAGGAGACTTTGTGGAGTCTGGGTTTCTCTCTGTCCCCTACAAGG
CTCATGATAACAAAATTTGTGAATGCAATCAGTGTGCAAAGACTTTGAGTTCTTCCTTTTTTTTCAAATATGTGAATAACCTTTTATACAAAAAGTATGCTATAAATGTGAGCCAGATAATCAATACTGTTCCCATTTCATGTATCCTCAAAGATGTCAAACAATCCATAATGAGGAGAACACCTTTGAATGCAAACAAAGGCATA
CTTAAATCACGTTTGAAAACAGACATATCATGTTCTCTGTGGTGGTTTTGGATTTGTAACGCTAGAGAACGCTTTCTCGTGAGCCAAATGTAAGATTGATTATAAAGTTGTTACTTTATCTTTTAAGAGATCATTTTGTATAGAACTATAACTCATTATATTATTCATGTTTATACCTATAATTTCTACATTTCAAAATTACACAT
GTATTGCCTTTCCTTCACTTTAGATAGAAAGGTCTGAATCTTCCACCTTGCATTTAAATCTCATTGTTACTTGGGCTAAGGAAAAATGAGACTTCGTTGTTATAAAGGACATTGGAGCTCCCCTGAGTCTGTGTTGACCAGTTCTTCTGAGAGAACGAATGGGTGCCTTTCATTGCCTCCAACCCAGTTTACATTACTAATCATTT
TAGATGTATGTCATCTCCCAGTTTAACATTACTTTCCCATACAGACCCACAAAGTCTGCTGGGTCTGAGCAAACTGGTGGGTACCTGGTTTGCTTTTGCTTATAAAGGTCTCAAGGCCCATTGGTCTAGTCATTTTCCTTGGTTAAGTGTCCCACACACACAGCTTTTCAGAGCAAAGGAATAAAAGTCACTCATTGAAACCCCTG
TCTGCAGCAACAACGGGATTCAATCAACTCAAAGTCGTGATTCAGCCGTAGAAATGCTTTTCTTGACCTTGTTTGAGCTTTCCTTTTTTCCTGTTTGATTTATAAAAGATGTCTTTTGTGTGTGAACTTGTGTTGTACTCTGTAGAAAATTATGGATTTTGCTTTAATGGTTTTTAAAAAAAAAAAAGGGCAAGAAGAGCCCGTGT
TGCTGTTTTCCATCACTAAGATGTGTCCAACCTTTTGACACTGGGATATGATGTTGTCATTCGCCTGTCATGATTTACCATCAAGAACCGTGTATATGTATATAAATATCACAAAACAATCTCAAAATGCTTTACGTGAGTTTATGGTTTTGCATTGGGTGGCATTTATAGAAATCCTTATGTCACGAGGCTTCCTACAACCCATG
TTATAGGATATTACAAGAAGGACTTGAATAATATTTTTGCACTTTTAGCTAACAACTTTTGTTTTCTCTTTGGTACAAACTAATGATTTCCTTTTTGAAGTATAAATATCTTTTTCAAAAATCAGGTAAGAGTATTCTTTATAGTTCCTAAGGGTCTTCCTTTTCCTTTAGTCTCTCTCTCTCTCTCTCTCTCTCTCTCTCTCTCT
TAATTCCAAACTTGCTTCTCATGGTAAGTTCCCCGACTGAGACTGAGCTTGCATTTACTCCTTGTTTATTGTGTTGTTCATGTAAAGTTTGAGTTGTCTATATAAAACTTTCTCATTGGAGCAACTGTGTAGTGTGTGTGTGGGGGGGGCGGGGGTTGCCGTTGACCCATTTCCTCTCACATGAACGCCGAGGACACAGGAAATAA
TTTATATGAAGTCAGTGCTAGCAAACTCAGTGTTGAACTATTTGGGATTTTTGTCTCTGTGTAATCTTGGCATCCAGTTTCTGGAATTGTGTTCTCTTTTTATAAAAATTAGCCCTCAACAGATTTCAGAAAGTAATTATATCCAGAAAATGGAATAAGCATGTATTCTAAGTGTTTCAGAACTGTTTTATTTCACATATAACTTA
AAAGTTAGTTCAGTAGCTTATCTCACTTATGAGTATGGTGCAGTACATGTAAATTAAGTGTGTGTACACTGTAACGTGCTATTTTTATCATTGAAACATTTATAAACTACAATAATAAAGCCCTTAATGTGAGGGTTTGTAATGGTGCTTATTAAGACCAAAGACTTGTTAAACATCTACACCAAATGGTAGTGGATTCTCTGAGA
GTTGGTTAAATTTAAACATGTTGTACCTGCAGAAATTCTCTCACAAATAACCTGCAATAACTTGAAATTCATACCCTTTTGAACACTTCCTTTTCTCATGTATAAATGAAAATGTTTGCTGCATTTTGCAAAATGTCAATTCTCCAAAACTGTGTCCGTCTATTTCTGTTCTTGCAGCTAGTAAAGGTTAGACAACCCGAATTCTC
TTGTAAAATGTAACTTCAAGCTCTTTATTATTTTGTTTTGTTCTATTGCTTTATGAAAACGTTTGCCCCTCCCCCACCCCAGGCTCCTCTAGCTTATCTGTATAAAGAACCAGTTACCTGCGAGACTGTACTCTGGCCTCATTTTCTATTTTACAATTAAATAACTTTCCACATAGCTCCATGCAGACTCATGTTTTGACTGCACA
TTGTAACCAATGGAACTCAGTTGCATACGCCTCACTGTGCTTAAAATTCATGTTGAAAATAAGACAGATAACGCTGGTGCTGTCCACGTGTCATATGATGTATAAAACATCAGTTAAAACTCACATTTTGTAAATAAAGATTTTTGGTTTGTTTTCAAAACTATTGATTGCTTTGGACTTCAGAGAATAGATGGACAGGCTGAGTT
AGCCCTACTGCTGGCTGGTACTATGATATCATTCTGCTAAAGATTACAAGACTTGGCCAAGATCCCTGAAAATGTATTAAGTCAAATCTGGTTCTCAGCTTATAAAAAGTGACAATTTTTTCTAAGTGTGTGTGTTGTTATTGATTTTTATTTTATGTGTGTGGACGTTTGCCTGCATATATGCTTGTATGAGGTTGTCAGATCTT
ATATTTTTACAAAGCTTTTAAACTTGTGTATTAAATATCTTTTATATTATGTTATAAACAAATTTAAGAATGCTTGAATTTTATATGTATATTAGTACTTTATAAAGTATGACATGAATAATATAATGATCCTTAGAAAATTATTTTTGTATGTCAATTTAAAAATTGTTTTATATAACATGGAGAAACTAACTGGATATAGATGG
CAGATCTCTGAAGCTAGTAAAATAATTTATTTTTCTAGTGTGAAAGATGGAAGCTGTGAACTTTCTTTCTGTGCTTAGTAATTTGCATGTAGAACTAATTTATAAATAAAAAGTGTGAAATGAAATTACCCGTTTGTATAGCATTGGTCTGTGTCGTTGTATGCACTCAAGTCAACTACTTTGGGAAAAAAATCTGAAAAGTATGA
TTAGAGCTGCCTGTCCACCGTTTCAAATTGTAAGGCAATATTTAGGATTAATATCCATATCTGGGAAGTGTGGGCATAATTTTTTACAGTGAGCTTTTTATATAAAGTAGAAGCATAAAAATGTTGACATAAATATCAGTGTTGGACGCCATCTTCTTTTCTTTGGAGAGGGTTGGGGTTGCTGGAGACATAGCCGTGGGCTTTGT
CATTTTTGTAACTGGGATATAAATACTTGAGAGAAAGGAGAATCTAGAGTTCTGACACTCCCTGATGGTGGGGCATGTGTGTTTGTGCTTTGGATGTTTTTATAAAGTATATAATAAAGATAATCCATGTTACCATATGGAGTGCTTTTGTAGAAAACTAGACCTCAAGAATGCTGGCAGCTCCACAGGTGGAAAGGGTTCATTAG
GGAAGAAACAGCAACAGGAAAGAGAAGCTGCCGAACAGGATCCAGATAAGGACATTGATGAGAGTGAATCCTCATCTTTTTAAATGTTATAATTGCTTTTTATAAATGAACAGTTTAGAACTTTGACTCCTAAATGTTTTTATGTATTTACTCAGTAAGGAGTTGTTTGGCATCTTTGAATTATTTTTTAAAATGCTCTTGGGTTT
AAATGTTTATATTTCCTAACTTTTTATTTTTAAAGTTGATGATGATCAATGTTATTGAAATAATGATGGCTGTTATTTTCTATGTATATTTTAGCCTCTGTATAAATAAAGTTCAACCAATTCAGTTCTTAGGACTGTAGGAGCATTTTGATTTGTGTGACCACTTTGGAGAAGGGTAGATTTTGTTTTTTTGTTTTTTGTTTTGT
GAGGTCAGTCCCAGACCCCAATCCTGCCGGCTTTCTCCAAGGGTCTTTAAGATGACACAGATGTAAAGAGGCTTTGGGACCCTGGGTGACCTTTGCCACTTATAAAGATTAATTTTAATCTTATTTGAATGGGTGTTTTTGCCTGCCTGTATATCTGTTCACTCTGTGTGTGAATTGTACCTGGATCTTCTTTTGACCCACTCTTA
CTTTGGGTCATCTCTTGGAAGGTTTTCTGAAATTGAGGAACGGGGGTGGGGCCCGTCTCCTCCCTCCCTTCCCCCACCCAGCTTCCTTCATTGAACTTGCTATAAAATGAGTCATATGAAGAAACCCTATACTGTGAGGTATGCGCCACTTCTGTGAAAACATTACAAATCAAGCCGCCTTCTCAGTTTATTTAAGATGCTTTTGT
GGATCTTTTTCTCTGGAGAAGCTCCATTTTATATTTCAAATTAAAATTTAAAGTTCTTGGTTTAGTGAGCAATGTTCTCAATTTTCATGTACATTACACCTATAAATAAATGTATATAGGTTTTGCATAAAATGTTGCTGCTTTCATTTAGATAATGTGAGTGCAAGTTTCTTATGAAAAAAATGTGGAATACTTCATAAAACTAG
CCCTCCTGTCCACAGCTGCCCGCTGCTGTGAACCAGAACTGCCTGCATGAGGGACTCACTCTACAAAGAGAACCTGTAAAATTTAAATGACATTAATTTATATAAAATAACCTGCCCTGCTGGAAACCAGTGTTTGGATTTGGTACTTTTAAATGATATTTTTGGAGTGAAAATTAACAGTAAGGTAATATATGACTCCAGCAAAA
TCATGATAACAAAATTTGTGAATGCAATCATTGTGCAAACACTGTGATTTCTTCCTGTTTTTTTCAAATATGTGAGTAATCTTTTATAGAAAAAGTATGTTATAAAGGTGAGCCAGATAATCAGTACTGTTCCCATTTCATGTATCCTCGAAGATGTAAAACAATCCATAATTTAGTAGAACTCCTTTGAATGTAAACAAATAATA
CATGATAACAAAATTTGTGAAAGCAATCATTGTGCAAACACTGGGAGTTCTTCCTGTTTTTTTTCAAATATGTGAGTAACCTTTTATAGAAAAAGTATGTTATAAATGTGAGCCACATAATCAGTACTGTTTCCATTTCATATATCCTCGAAGATGTAAAACAATTCATAATTTAGTAAAACTCCTTTGAATATAAACAAAGTAAT
GTGGTGGTCATCCTGGTGTGGAGCTTGCTGGCTTGGAAGCATAGTGGGATGAAAGCTTCCCACAACTTGAGAGTAATTGTTTTGCTGAAATGATTAGCTTTATAAAAAGTAAATATGAAGAAGTCTAAAGTTGGGGTGACATTGACTGCAAGCGTAGAATAAAGTCCTGTGTGCAGTAAAGAGTTAGCCAGTCACAAGGAAATCTG
CCAGCCTTCTGTCTTCTGGTCTGGAATTGCAGGGACAACACATTAACTTATTTTGAGTTTAAAAATGTTACCGAAATAAAAATAATCAGTTTACACATTTTATAAAATAAATAAAGCTTTATTTAGAAAATGATCGTGTGGCAGAATGTAACCTGGGTGGACTCTGTTGAGGCAGTCTCCCCAAGGTATCTGAGGGTGAGGTAAAA
TTAATACATGTGGAATTTTACATCTAAGTAAAATAACAGCACATTCAAAAATTTACCATTTATACAAATTGTTACAGAATAACAACCAGTGGGTTACATATATAAAATAAACCACACTGATTCTTTTAAATTATCTACAAAAGGTTTGACTTTCTTTAAAATTCCCCTGAACATATAAAAATAAATTAATTTTACTTTTCAATTAA
TTTCCATAAGAAACTTGTAAAGAAATGACATTGGTACATGGGTACAGTTGAGGTATTATAAAAAAAACTCTTCATTTTTCTGGGTATTGTGTCAAATTCTTATAAAAGCTTCATTTCATCCTCATTTAGTTGTGATACTGGTCTTACTTAATGTATGATGAGTGGCTAATTGTAGTAAACCAACAGAAAATGTTTGACCTCCAGGC
TAAAGCTAATATACACACGAAACCAATGATACCAACACCAGACCTTTCCATAAGAAACTTGTAAAGAAATGACATTGGTACATGGGTACAGTTGAGGTATTATAAAAAAAACTCTTCATTTTTCTGGGTATTGTGTCAAATTCTTATAAAAGCTTCATTTCATCCTCATTTAGTTGTGATACTGGTCTTACTTAATGTATGATGAG
CAGTAGTGATCTCTGGATCTACTCAAGTGCAGAAGCTGGTGACACTATTTGGAAACATGACAGTGTGTGATAGTGCAAGCCCTGGTGTAACACTGGACTGTATAAACCATAAACGTTTTAGAGGACTTCACAGTGGAGCAGAGTGAGAACAAGTAGAGCCATGAAAAGATCCTATCTACACTTCAGGAAGTTGTGTTACCCGCTGG
TCAAGGAAGCCTGGCTCACACAGCACCAGAGGGCAGAGCCTGCCGCCCGCACCGTCCGACGGCCTCAGTCACAAATCACTGCTGTGTTTGGTTCTTTTTCTATAAATGAACTCTCAGAAGTGCCTGGAGACCAGAGGTCTCTTTCAGAGAGTGGGTAGAGTTCTTTCTCCGGGCTCCCATCCAGGGATGAAGGGTGGTAATGATGG
GATTGTTGGTGTCTGCAGTGTGAACACTAACAGGACAGCAAGGGATGGTGTTCACTCAGTGGTGCCGGTGGAAGGCGTGGTGCAGAGAAGACATCGGGTTTATAAAATACAGTGGTTTTCCTCTTTGAGAAAGGCATGTGATGTTTTAATTACCCTCCAACTCTCCCTTGACCCCATTGCCATCATGTCCCCCTCTTAGCCTCAAG
TTCTTCTGTAGCGCTTCTCCCATCCCTTCCTCCGGTCAAGCAATGCTCATGCTTCAGGATCTTGTTTGTCGAACATGTGGGGTTTCCTTTATGTTATTTATATAAATAATTTCTCAAATGGATATTTAAAAAAAAGCTAGTCTGTCTTGAAACTTGTTAACTTGAAACTCTTGAATCTCAGTGTTTAAAGTATGGAAGCACAACCG
TCTTAATGAATGTACTCGTCTTGGATGGGTTGCTGGTAAACCATTTTAAAACTATTTTTATAGCAAAAGTTCTTCGCTATTCTAAACATGTCTTCTGTATTATAAAATCCATTTAAAGATGAAAATCAGAGCTTCAAGTCTTTCTAGTGCCAGGACATATGCCCCTTTGTAATTTTTCTTGCCTTCTGTGGTACCTGCTCTCTAAA
GGGCAGGATGGACTGCATATGCCTGAGTCGTGTACCCTTGTCAACCCGGCTGTAAACCTCACTGTCCTTTGTTGGATGATAATTTGATGTTTTAAAAGGGTATAAAATAAATTGGTCTAAAGGGCTGCCCTCCTTGTTGTGTTTTTAAATTTTAGTTAAAAACTGCTACAGCTATGACTTTGTACATTAAGATAATTGTACTGATC
ATCCTCACTAAGCTGGCTGTGAAGATTTTAAGTACATTTCTGTGAAGACCTTAAAGTACTGTTCTTTATTTAATAAGATACGCTACTACATTGCTTTGTTTATAAATAGTTTATGGGAAATTTGCACTTAGTATGTTTTGAATAATGACCACGCATGGACACAGTTTCATTAATTTAAATTGCACCACACAAGTAGCAGTTCATAA
TGATTGGGGTATTTAACTTAATTTGTATTTTATAGATTTGTGTTAACATACACTATCATTTCTGATTAATAATTGGAATGATTTGATTAGTTTCTATATGTATAAAACTTTTAAAGCATTGTATTCCTTTAGAACCTGGATTTTTCCTTGTGTTTTGTCACTGGGGGATACCCAGAGGCTGCAATGGGGATCTCACACATGATGAG
ACCCTCCCACCGAATACTACTAAGGGGCATATCTTCTGCTCTGTATCTTTTCTCTCTTTCTTTCTCTTGTTAATGCTTTTAAAAACAAATGAGTTTTTTATATAAATAAAAGTTTTTAAAGTGTGTGTGTGGGAGGTCTGTGTCATTTCTTCACTTCCAGCTGCACTTCTTCCCTCCTTTCCTTCTTAGTTACTTTGGTGCCGGTG
CTCAACTGTGGATGTTAGAGATGTGGCCACTGAAGAGTCTGACTGATCCACAGCAGTTATGCTGTGGCTCATCTTTATCTGTAAATACTTGTTCTGTAGATATAAATAAATTACTTAGACCGGCTGCCTCTTCCACATACTAGGGCTGTCAAACAGCTCTTCCTAAGTGCTCTTGACAGGTCTGTTACACTTGCTGTGCATCTCAA
GTTGACCTTATATTAGCAATGAACAGATCATTGCCTCTCCACCCAATCATGCTATTTCTTTAAATCAGTATTTGGGGAATGCAAGCATTTATGCAGTGGTTATAAACAGAAATATAAGATTTGCCAACCTGTCTCTTTAAATTACCATCTCTCTGAAATCCTCAAGGAAAGCATTTTCCCTTTACTTAGTAAGGGTTTCAGATTCA
CTACTGTATTGTAAATGATGGAAACAGTTGCCTATGTTATTTTGGGGTGTGTTATTGCATCAGTATTTTATCTCTATTAATGTTTGTGCTCATCACTGCATATAAAAACTTGGATGTATCAATGTAACTTAATTTTTTTATTTTCATACTGGCATTGTAGACACGTGAGAAAGCTGTATCTTGCAGGCTTGACTTAACTTTTTTTT
CGGTGGTGAAGGTAAAGGCTGAAGGAATCAATTTGTATTGTCCTTGGAGCAGGCATGGTATTTCAAATCTTCTATACTTGGAGCTGTCTTGTAAATGGTATATAAACTTTTGTGCGTTTTCCTGTATAGACCTGCTAATGTGCACAATAAACCCACATCCTGGGGTTTTTGTTTTGTTTTTAACACTAAGAAGCAATCAAAAAAAG
TTCTTGTTTAAAGAAAATCCTTTTCCCTTTCTCCTCCCGGTGCTTGAACGCAGCCTGACTTTTGCACCTTTGAAATACTTGTGGTAGGTGGTGCCGTTTTTATAAAGTCTTACATTCCTTCTCATTTGTTTCCTTAAAATTGCCAAAGGCAGAAAACAAAGCTCTCATTCTCCTGCAAATTCCATGGTAGGCACAGGTTTCAGTCC
GACTCATTTCTAATGTGGTTTAATTTTATTTGTCTTTGGAAAGCTTTGTAGAAATGCAATTTTTATACTAATGACACTGTTCATTTGTGAGTCAGTATATTATAAAATGGTGTGTTTTTTTGTAATAGTTTTGATTGTTTAGCCCAGTGTATTTATTTTCCATTACCTATGTATTCTGTGCTCTCAAATAGATGTGTAGCAATTGA
TCCCTCTTGTCAAGATCACTTCAGATGCTTGTACGGTAACAAGCAAGAAGATCTCATATGTCTTTTTACATCCTTTACAGCTCCATTTTTGTAACTGGGATATAAATACTTGAGAGAAAGGAGAATCTAGAGTTCTGACACTCCCTGATGGTGGGGCATGTGTGTTTGTGCTTTGGATGTTTTTATAAAGTATATAATAAAGATAA
TGTGGGCCCTGCACTGCCCTGGGACCCGGGAAGCAGTCCTGTTCTTCATGAATGCTTATTCTGTCAAGACTGGGCCTCCAACTCTGGCTCACCCCTTATATATAAATAAAGTTTTATTCACACACAGCCAAGACAGTTTCTTCCTGAATTCTTTGTGGGCCCCCCCCCCCTTCTGTGTACAATGGAAGACAAGGACTCCCTGGTTA
ATCATCTGTGACTTAGTCTGTTGTAGTGGTGAGCTGACACATCCAGATGTGATGTTGGTGAAAACTTGTGCCCCTCTGTGGTATTGCTCCTGCGACATTCTATAAATATCTATAAATATACCTATATATACATATATATACATATATATGGCTGACACAGCCTCGCCTGTAGTGTCAGAATCAACCACCATGCTGTCCTTGTGGAG
TTAAGCTAAAAAGATATTTAAAAGCCATACAGTTTTACTACTGATAATTATGTCACCATTTTTATAGATCTCTTTATAGCTTTATGTGTATGTGTATATTTATAAAATTCATTGTCATTCAAGTTTTTTTCCTTTTAGTTATTCTTTATATGTTCTTGTGTCAGTGGAGAAGAAATGTAGTCTGGAAGTAAATATTAGCTTTAGTA
GAGTTTTAAACCATGTTACATTAACTTATTTCTGACATTATAAATTAGCCTAGGATATTACAGGAACATGATTGTTATATAATTTATATCAGAACCTTTCTATAAATATGAGCTTATTACATTTGAAATGTTTCCAATGTATTTTTCTTTTCCTTCTCTTCTCTTCTCTTCTCTTCTCTCTTCTCTCTTCTCTCTTCTCTCTTCTC
CTAATTCAGACCAGGGATTATTTTAAGTCCAATTTACATAACACTGGGTTTTAATTGTGTCACAGGAAAAAGTGCATTTATGTATTGTTATTGTGGACTTTATAAAAGCAAAGGAATTGAAAATAACTTGATTCTGTATCAAGAATCATATTTTCCTATGGTAATAACTGTCTTTCTGTGACCCTTTCACAGGGCACTACAGGATG
ACAAATGTTTAAAAATACGGCTTTTCTAATTGGATATTGTATTTTTTTTAAGTCTTCTTGAAGGCGCTTTAATTGCTGCTAAATGATATTGCTTTTTTGCTATAAAAAATTGAATGACCTTGAAGGCACAAGTTGACTGTACATCATAGAGAGATATTAAAAGCAGGCACTCGTTAACAATCAAGGCATGTGCAGTGATCCATGCT
TTCAGGTTTGAGAATTACTAGGTTACCAAATGGGAGGTGTAAATACAGTTCACACTTCCTGAGGACATTTACTACATCGATTGTATGAACACCTGAAGACTATAAAAAGTATTACTCTGTTCAGCAGTTTAGTTGAATCTCTTAATTCTATAGTTGAGACTAAATTCCTGGGGCTGGAGAGATGGCTCAGTGGTTAAGAACACTGA
AAGTGATACCAAACTTTCAACCCTGACACAATGAAGAAATTTTATGTGTAACTGTTTAGTTGTGTGGTACAGAAATACTGTAATAACCTTGCTTGAACTTTATAAAGTTCAAAACTTTTTTTAAAAATCGCTATTTTTTGTTTATTTGTTCTGTTTATTTGTCATTTTACCTTTATATTAACCATAAAGTTGTTCCAATGGCAGTT
GCCTGGAGTTTTGCTCTTGGCACTGATGTACCAGATTCAAGTTTTACACGCTGTAGCTTTTCTATGCATGCCCTCACCCAACCTAAATTATGTTTTTTTGTATAAATGATAAAAAAAAACTTTCTCAAGACACTTTTGCCACATGCTGAAATGTATCACAACTCTACACCTACCAGTTAAGAGTGCAGCCCTGGAGCTGTGACACA
ACATTCCTGATGCCATGCATTCAGGCAATCAAGAACAACCTGAGATTCTAATAGCTCCCTGTCAGTTCCTTCTCATCTTGGTTTGCTCATATGTCAGGTTTATAAATAATTCCTTTTGCACTGTTTGCCCAGATGGACTTTGGTTTTTGTTCCCATGTTAACTTTCACTCCAGCTGCTCCCCTTGATGTTTCCCCTAAGGGCCCCA
TGCTTATAATAATTTCATCAAGTCTGGTCTCTGAGATTAGAATTTTTAATTACCAGTAAAAGAGAGAGATTATTTGCAAATTTGCTACCATTTTGTTCTTTATAAAATAAAGGTTACAGCTGATGACATTGTTCAGTAGTGTAAATTACTTGCTGCTAACCCTGACTATCTGAGTTCAATATGTAGGATCCACATAGTCAAAAGAA
GCTGTTAAGAGTAGATGTGTAGATGGGTGGATGTGCAGAGCTGTGAGCGAGCTTCCGCATTTTGCTGGGAAATACTTGACTTTGCAAACTCATTTTGTGATATAAAATACCATAAGCATAGCATCACTGTCTTTTTTTCTTTTAATACTTAGAGATTTGTTGCCTTTTGATTTCAGTGACCTTCAGCGAGACACGAGAAAAGGTCT
AAAAACACCAGCCACCCTATCTCTGGACCAAAGGTAGCCAAGTGCTAGATAATGTATTAGATGAATACTATGTAGTATGTATGTGGTTAAAGTATATGCGTATAAAGTATATGTAGTATATGCGTGCACCAGATGTCTGCAGCATCTTCGCTCAGTCCACTCTTGCTCATTGTTTTACTGAGTCCGCAAGCTGAAGAGAGATGGCT
CATTTGGAGTTTGGTTGATGTACCTAGTGACACTCTTAAGGATTTTGAGTGAAATTAAGTATTCATAGTGAGTAAATCATTTTCTCTGAAATAATTTTTATATAAAAATCATTGGGACAGTGTATTTACATGACTGAAGTGCTTTAGTCATCTGGGCATTCCATAAAGATCATCAGTGTAATAACACCATAAAAGTTCATGGGACT
TCCTGAGTTCAAATCCCAGCAACCATATGGTGGCTCACAGCCATCCATAATGAGATCTCACACTCTCTTCTGGTGTGCCTGGAGACAGCTACAGTGTACTTATAAAGTAAATAAATAAATCTTTTTTTAAAAAAAGTTAAGAAATGAAGAAGTGATTGGATGCTGGGTGTGTTTTAAGGTATATCTAATAGTATTTTATCAGTTCA
GACTTCATTTGTGCCAATGTATTACTGTAGAGTCGCTCTGTTTCCTTCAACTGTATTTATTGCTGCGTTTCTCAGCATAAACTTATCCCATTGTATTTTTTATAAATAAATATTTTTTTTTGAACATTCATATGAACCACAGGCTGGTTATTTTCTGGCTCTCTTCTACATAGGCAGAGTAAGGTGAGAAACCAGAGGCCTTGTTC
CGTCAGTGGGTAGTGTGTTGTTTATCCAAAAAGTAATTAAACAGCATAAGGTTTCTCACGGGGAGAAAGTGCATGTTACTGCCTTTTGAGCTAAGTGACTTATAAACCCTCTTCTTCCATAGGATGAGCTCCTGGTTCACCCGACTGCTGTAGTCCTTGCTAGGCATTCAGTGTGCTCATTTCTATAAGCTGAAAACCTGTTTTAT
CATGGTGGTTGGCATCTGTCTCCCAGTACCTGGTAGGCTTGGCTGGAGGAACCTAAGTTTGTGGGCTGTAGAACAAGACCGTCCCAAAACAACAGCTAACTATAAATAAAACTTATCAACTGTGCATTTAAAAATGGTGATTTTCTAACTCTAGCACCCTCACTCATCCTGATGTCGGATGTTACACATGCTGAACACTATCTTAC
ACAGTCACTGTTTGGGCTATGGTCGTTCCTACTAAATGTCTACAGTTTGTGAAGTGATGTGAACATTTATAATGTCAACTGCTACAGATTTTAAATGTTTTATAAATTCATTCCTTTATGACACTGCAAGAACTTTTCATATGATTTTTATAATGAAAAAGCAACCATCTTTGTAAATCTGGGTTCCCCCTGGTATCTTTTCATTT
AAGTTGCTGGTGCATGCTGACTCTCATGAATATGCTTTCGTATTTTTATCTCCCAGGATCATTTTTATCCTGATACGTTTACAAGAACATTTCTAACTTGTATAAATTTACTTTTACCATGTATTAGCTACTTTTATATTTCTGTGATAAAACACCGTGAGAAATACAATTTTTAGAAGGAAAGTATTATTTCCGTTTATTTTTCA
AAAACTGTCTTTTATGAAATTCAGAAAATTTGTGTGACCACATATTTTGACCTAAGAGTTTATATTTATATCAGTATTGAATTTGGCTAGCAGTCTACTATATAAAAGTTAATATTTTAAAATAAAGTAAGCTGTTGAATTTTCTTTTGACAATACTATTATCTATTTGTATATTTATCTCCCTCTGTCTTTCCTTTGTAGCTAAA
TAACACTGTAGACATGTTCTAGTAAAAAAAAAAAAAACCTGCTTATTTCCCTCTGCTTTGTCACATGTGGCTTGGCTAAGGTTCTGCAGTTTTCCTTCTCTATAAATAAAACAGTAGGAAAAAAACAAACACAAAACTCCCTTTGTTCTTTTCTCAGACAGCTCTTATAGCCACTGTACAGAACTTTTGTCTGCTCTGTACTTTTG
TGAATGTGTAAATAATGTATTATAAGCAATATGTAAATGTGTATATTTTATATTTATTTTTATAGCACTTGTGTCTGATAAGATTTCTGCAAATACATTTTATAAAATAAACACAGTGGTAAGTTTTCCTTAACTTGGTTTATTGGCTAAATACTTGTTTTAAATATTAGATAAGTTACTATAAATTCATTCTTAAAATTCATTTG
TAACAGTGCAGATGCCTTGCTCCTGTTCCATTGCTATCTGAGAAGTGCCTGATGAGGATGGTAAACTTACAGACACAAGAACAATCCTTACTGTGCGTTGTATAAAGCCATAAATGTACATAAATCATCTTAAGTGGCTTGGTGTGTGTCTTTCCTAGTGTTCAAAGGTTCCTGAGCGAGCATGTTTTTATTCAGTCATCAAGCAC
TGCTGAAATAAAAGTAGAAAAATTCAAAGTAAATTTGATTTGAAGTTTTGTTATGAAGCCAGACAACATGTAAGGCCATGCTGTGTGTTCTTTTTATGCTTATAAACTGTTAAAATGTTTTGAATACAACTTGCTGTGTGTGTGTTTATGTGTGTCTACATGAGTGTATACACACTTGAAAATGCTTATTGGCTGAAGTTTACTGT
TGAAGTGCTACTTGTTAATTGAAATCAATAGTGTAGTTTTTGTGAATTGCTCTGTAATTGCAAGTGACTGCCATGTATTTTATGTTGCAGTAATATTGACTATAAAATCGCCTTGCTGAATTAATGTGAAATGACTAAAATCCCTTTTGTCTTCAGTAAATTTCATAAAGGCCTAAATGATGATTTCATAATTTGTCATTAAGTCT
TCCATGAGAGCAGGGACATTGCCTGGTTTGTTAGTGACTCTATCCTAGTGCCTAGCATAATGAATGTACAAAACTTTTTCTTTCTCCTTTTTGTATAATGTATAAAATAAAAAGTAATTGGAACAACCTATTTGGAGGATAAATGACTGCTGCAGACTAACCCCTTCTGGGTCTCCTATCTCAAGAACTTCCTTAGGCACAGTTTG
AACAAATTGCGTCTAAAGGACTCTGTTGAAGTTGTTCACACTGAAAATTTTCAAATCTAGATTGGGTGTTCTAGTTTTGTCTGTAAAAGACTGTAAGTTGTATAAAATACATTTTTCTAAATTGAATGACAAGTTTCCTGTTTTATTTGAGTGATAATGTCTTTTATTGTGTCCATTTCTATACTATAGAAATGAGGGGTCTGGCT
AATCCCATCTTCAGAGAGACAATCCAACTGGAGTTAAATAAACACGTGACAACAGTGTGATAAGGAGTACACTATGCCACTTCCAGGGAGTCATGATGTCTATAAAGCTTCACTTTTAAACACCCAAAATGTTTAGCTTCTTGCCTTCTTCCCTCTGAGGTAGAGAATGAAGTATTGTCCACATTTATTCCCTCTCTTGTCCTTTA
GCTTACCTGTAATATACGTAGTAGTTGACCTGGAAAAGTTGTAAAAATATTGCTTTAACCGACACTGTAAATATTTCAGATAAACATTATATTCTTTGTATATAAACTTTACATCTTGTTGTACCTATTCTTTGTCTTCTGTCATGTCTCCTTTGACCAACGACCTTGGAGGGAGCTCTGTCATTTCCTTCTCAGGAGGCCCAGTC
CCATCCCTGAGATGCCTTGCTAATACAACTAACCCCTCCACAGACATGCCACAACTTACCTCTTCCTCGGTGTATGTATACTTCATGTTAACAGGGTTCTTATAAAGCACATTTTCTGAATCTGCAATCATTCCTTTGACAATTACTGGTACCCAAAGGAAAACTCATTTTCTTTGCATTACCCCAGTAATACATAAAAGCTGTCT
AGCCTTTCACCTTGCAAATGCAGCCTCTTAGTTCATACGATTCTTTTTATGGATTTTTATAATAGAAAACTGGTGGGTTTGTTTTTTGTTTTTTTTTACATATAAAGATCTATTTTTATTTTACTTATGTGTATGTGTGTGCTTTCAGGGTCCAGGAGAGGGGTCAGATCCTGCAGAACTAAAGCTTCAGGCCGTTGTGAGTCTGG
CTGTCATTTTTGCACATTTTTGAATACTTTGCGGGCTGGCTTTGTACAAACTTATTCTCTGGTTTCTTGTATGTTGTAAATAATTAGACCATAATTTCATTATAAATAAATGTATAAATATTCTGCTTGTCATTTCTCTTTTTCTTCCCTAGCCTGTTCATACACTAATATCAATAAACTCTTCAATTATTTATTTTTTTAATGTG
ATGAGAACTTTGCTGCAGATGGAAAGAAAGAATATGTAGCTGACAAACTGACTATTACATATGTGGATAAGTTTTTTTCATTGTGGTCTTAACACTTTTATATAAAAATGAAAATGAAAAATGAATCCCACTGAACTCTTTCCTTCTGCTCCTTCCCTCCCTCCCCAGAGGTGCTGGCTTCTTCAGCAGCTCTAGATATAAAGTTG
GAATCTCTATAAACTGTTACCTGCAGTTCAATGTTGTTTTTCACAGCTTGGAAACACTGAACACTTTTATTATAAGCCAGGATTTTATTTTATATAGGATTATAAAAATTCCTTCTAAGAGTTTTTCAAAGATTTAACTTTTTAAAAATACATATTTGGTGTAAACCTAGATTTTTTTTTTCTTCCACTTGTAAAAGTAGCATGAC
GAATTTAGAGAGGAAACCTTGAAAGTTTACACAGACATCAACTGGTTTGGACTCTTATCTTCTGTGAAGCCATGTCATACTTCTGTGAACCTTTCTCTTCTATAAAAATGAAAGTCTCTGTTGATGGTGGAATTTTGAGCTCTGTGTGTGTGCGAGCGCGCGAAGCTGCATTTGCTGGGCAGGTGTGTCTGCGCTCAGGGTTGAGC
ATCCATTTAAATGCATCACTGATACATGATACAATTTTTAGCAGTAGGTGCAATTGGGGAAAATCAGCTTTAGTGTGGAGAGTGAGCCCAAGTGCATATTTATAAAGTATTTCTGAACACAAGTGGTGTTCATGTGCTGTGGTTCCTCACAGTTTCATAGGACATCTTTGACCATTTGTGCTTCTGTAATTGTAAGTCAGCTTCTA
ATTTTGAAATTTCAGATGTACATTTATACCTGGAAAAACTATTAATTCTCCATTTTTATTATACATAACGTGTTGTTTCTCTGAAGCCCACTAAGATAGGTATAAATATGTTACTCACAACTACAAGGTTTCCAAGTGTGCATCTCTTGTACAGTTGGAATCACGGTTGATACTTCTCTGGAGAGACGCCCCAGGACATCTGAGTG
TCACTTCCATATTTTGCACTGCTTATATTTACGTGCAATCTTATTCCTTGTCCGCACACAGATGTGGAAAGCTAGAAATAAATGTAAAAGCTTAATTTTTTATAAACATTTAAATATGTAATTTGGACATGATTTGTTACTTAAGGTTCTTTAAACTGGAAGTGAAGTGCATGCCTTCTGAAGATGTTCTGGCTTTATTCTGTAAT
TTGTGAACTGACAGTACTTGGAAGCATTCTGGTTATCACAAAATTGGTGACAGGCTTTGAGAGTTTGTCACATGGACATGCCAATGTTCTATGAACCTTTTATAAAGGAATATATTTTTAAAGTAAATATATTGTATTGTACTGTGAACTTGTGGGTGCTTTTCATTAGTATCTGTACAGTGTAAATAGATGATCATGGAAATAAA
GTTATTCGAAATCTCAGCACAAAATAGCTAGACGAAGAACAAATGGGCTCTTTATGCAGACCGTTGGCATAAGTCTAAAATTATTTTAAACAGATGTATTTATAAAAACTATATATTTTACTGTCTATGCGTGTATTTTAAAACAAAACAAACTCCTTAGGATATTCTCTTCTATTCTATCTATATAGCCAGGGTAGAGAAGATGT
TGGTTGTTTAAGATTGCTTCTTTATTTATAAGTATCAGATCATGAAAAATATTGTACACTTTTATATAATCTTTTTACACTTATGGTCTATTTAACTTTATATAAACACACTTGTAGTTTAGCTTTTTTAATTGGACTTTGGTTTATTGGGGGGCAAAAGGAGGTAGTTTTTGAGATAAAGTCTCTCTATGTAACCTATTCTAACC
ACGTTGGTTCCTATGTAACTCATAATCTTCTTGTACAGTTTTATATGTAGTCTTACAAAGGTCTTATGAAATTTATATAATGGATTTTTTTCTTTTAAATTATAAAATACTAAATATCTTGAAGATTATTTTGGACTTTTGTATGTTTAAATGTTATCTTAAAACTTGCACGAATGGACCATTATGACTCTTTAATCTTAAAATCA
TTTAGTACACTCAGGAAAAGATGACCATCTTTTGTAGAATGTTTATACATGTTTGCATATTTCAATTTCCACTTAAATTTTTTAAGGCTTTAACTGGCTCTATAAATTAAATGAGTTTGTGCTTTCCTTGAAATGCACTTATTCTTATTACAGGCATTTTATAATTTTGTATGAATGTCTATTTTCTCTAAATATTTTGCTTTCAG
ATTCCTTCTAAACCATGTATAAAGAAACTCCTGAGAAGTTGAGTCTATACCACTCACCGAGACTGTTTCCAATCTACGTACGGAATCATTTAACAAAGTATATAAAGTTTATGTCCACCTAGACTTTATGTTCTTCAGTCCATGACCGTGAGGGGCCATAACAATAAAATCCCTTCTTGAGTGTTTTAAACTTCAAATTGTAGTGC
ATCATCCTGAACAGTAGCTCCACACTGGGGGAGGGGGAGAGGGGAGAATGTGAACCAGAGGACTACTGTAGTGCATCTCAACATCTAGAAATTCTACTTTTATAAAGATGATGTCTGGAAGATGTTGCAAATGTATTTTCCTTCAATGCGGGGAACAAACTTTTTAAGTATATTGAATAATCCTGTATGATTAGTTTTTAACATTT
AGGTGTTTTTACATATTGCCAGACAAGGAACTTAGTTCCTTTTGTTTTTCTCCTGTGGACTCTTTGAAACACTATGAATGTTATAAAGTCGAATTTTCTTTATAAAGGTTGCATACCATTTGCAGTTGGAGTTGCTTGGATGTATAGTCTTTCCTTTGGGGGGGGGGGAAGTGTTTGGTATTAAAATGGTTTAAGCAGCAATATAT
TAAGCTCACACAACACATATAGTGTGATTTCTATACCAAAGGATGCTTATTTCTGTATAAGAGAAATACTTATATATTCTGAAAATGCAATTTAAAAATTTATAAAAATAAATATTACAAGTAAATTTCCGTTTCTTTAGACTCATTATTTAAAACTTTATGAGATAGTTCAACCATAGAGAAAAGGCCAATGATTTAAAGAATTC
CTCAGGATCAAGCTGGGTCTCTGTCATGTTAGAGAGACACTGTATGACTAAGCCCATAACCCCAGCCCACTTTTAATGAATATGTAACAATTTGTCATTTTATAAAGGATATACTGTAATTTCTGAAGTTTTCTTTTTTGTTTTTGTTTTTGTTTTTTGTTTTTCGAGTCAGGGTTTCTCTGTATAGCCTTGGCTGTCCTAGAACT
CCGCCATTTCTTCAAGAATGTGAGTGTTCCCAAACATTAGTATTTCCTTTGAGTAAGAGCCATCTCTCCTTGGTAGAAGACCCATGATTGAACTGTCCTCTATAAAATGGTTTTACTAGCTGGAGTTGGGAGTTATTCTTGGTTGATTTGCAGGGAAAAGGGAGGAATGTGGCTCAGAACTTAAAGGTAGTTGCAGATTTTAAGGA
ATTTCTGGGTAATGTTTGCTCTTTATGGATCTTGTTACATCAGAAAAACAAATAAATCACTACTGTGAACTTACTAATATGTAATCTTATCATATCCAATTATAAATAAAACACGCCTTGTTTTTATGTCCATAGTGCAGTTCTTGAATGGTACTCACAGAATCGTGAGCAGACACCAGTTCGACTCCATTGAAACCACGTTTAAT
GAGATAAGTAAATTAGTATATCAGTTCATATACTAGTAAGCTCATCTAGTGTAAGAATTTGCTGCGATGAAAATGTATGTAGATGGGAGTTTTGCCATGTTATAAAAGACACAAGCTTGTTCTCTAATCTGGTCTCCAGCAAGTTTTAGTTGTGTCTCTGCCAACTCTTAGTGTTGTCCATACTGCAGTATTTCACTCTCTGTTAA
TTTTTTTAAAAATGGGTATTCTGTAATTTGTACAAAATAAGACTTGCTAGTAACATACATAATTGTCTTTGTGTATTTCCAACATAGATTTATTTTGCTTTATAAAAAATCCAGTTATCACATTAAGTTACTTTGTAGCCTATTTTCAAAAATGCAAATACATTAGAAGAACTTATTTAGACATAAACCATCTGCTACATAACAGA
TTCTCTACATGGTACTGTACGGTACGGGGACCTGTTTCTTCATTGGGGTCTTGTGTAATGACTAACCTGATTTAAATGCGACTTCATTTGACTTGTCTTTTATAAATACTATAGTAAAGTGGAAGTTTCTGAACATGGAAGAGTTGTGTTTCATTTGTTGTAAATTGTCTCCCTTAATTGTTTTGTTCTTCTGGAATTGTTATAAG
GATATATGTCTGTATTTCATTTATATAGTTATTTTTTGAGATTTGGGAATATGATTTGTTGTATGTTTAAATTTTTATGGATATATAATTCAAAGGAATGTATAAACTGTCTTTTATTAAGTGGATTTTTAGATGATAAATTTCTCATGTCAATTTTTGGTACCATTATTATCTATATTTAATAGATAAGAGAAATAGATAATTTC
ATGTGACTTTCCTTTTTAATTGACTTGATGATTATCATATTGAACTCTGAGAGATTTTTGTTCTGATCAGGAATTCTGTCGTTCCCAGCAGGCTGTTTACTATAAAGATTGGTGATGATCCATTGCATTGTGGAGTGCAATTTTATTTCATGTTCTGTGAGAGTCCCTGTTGGTAGATGGTGGGGACACCAAGGCTCTTGGCACGC
AGAAGTATCTCTAGCTGATAGTTTCATAGTCTCTATTTTAGCAACAAAAAGGGAAAATCCACTTTTAAGCTTTATGAGAAAAAAAACCCCTTCCTCTTGATATAAATTTGTGTTTGATAAATATCTTCTCAGTGTTTTATCTTCTGTGCTTAAGCAACTATTGAAGTGTGAACGGCTTATGCACTCGAGAGACTCAGACCGTCACT
TAATTCAATGAAACACCCTTTTCAAAATGGAATTTGATTTTATAAATCATGTATTTGAACAAATGACCAAGTACTGTGAATTTCTACTCCATATAGTAAATATAAATAAATATAATTTTATTTAGGTCTGAAAATTTTTTAGGTATTAAAGTCCTAAAACTTGCTGTCATTTCAGATAAGCTGAAAATAATTTTATAGGAATGAAG
ATAAAGGACTAGGGGAGCAGTACTGAATTTTGCTGGATTGGCCTGTCTTGAAAAACTTGGTAATTCAATGAAACACCCTTTTCAAAATGGAATTTGATTTTATAAATCATGTATTTGAACAAATGACCAAGTACTGTGAATTTCTACTCCATATAGTAAATATAAATAAATATAATTTTATTTAGGTCTGAAAATTTTTTAGGTAT
ACATTTGTACTGTATTACAATATTAAACAGGTAGATGGCTAGTGTTGGGTGGCTTAGAGAAAGGAAGATTGAGACAAGTTTATAGTCTAAAAGGTTTGGATATAAATTATTAAAATTGAATTCTGGTATATAAAAGCATTTTTCAAGTTTGTATTTGAGTAACTTTTTAAAAGATGGTATGATACTTTTATATTTTGGTTTATGAC
TGTTGAACAAGAAGTGGTGGTGCATTTTAAATTGACCTTCATGTGCTTTTAAAATACGACAGCTCTCCTTGATAATGTACTTTTATTTGATCTCAAGTTGTATAAAACCAATAAACTTGTGTTACTTTGATTGCAGTAGTATCTTATGCACAGTGATTCCATGTTATATGCAGACTAGGTAGGCAACTGTTTTCTTAGTTACAAGC
GGGTGTATAGCAAATTTGAAGTATTCGTTGTTTGGACATGTCTTGTAAAAAATTTCAGGAAACTGTAATAGTATCAAAGTTTTTTATCTTATCTAAAATTTATAAAATATATAAAGTTTTGAAGGAAATATCAAAGTCTACCTGTCAGCTTACTTTAGGTGCTGTAGCACAAGACTCAAAGTCTGACAAGGTGCCAGGTTGGTGGG
TTTTAATAGCTGAGTAGTACTCCATTGTGTAAATGTACCACATATTCTGTATCCATTCCTCTGTTGAGGGGCATCTGGGTTCTTTCCAGCTTCTGGCTATTATAAATAAAGCTGCTATGAACATAGTGGAGCATGTGTCCTTCATACCGGTTGGGACATCATCTGGATATATGCCCAGAAGAGGTATTGCTGGATCCTCTGTTAGT
ACATATGTGTGTGTGTGTGTATATATATACACACATATACACATATATATGATGGCTTTGTGAATTGTGTAATGTAAAATCTATGTAATGTAAAAACAGGTATAAACTATTTGTACCCTTGAACTTTTACTTTTCCATTTTTGCGGTGCTGCCGAAATCTAGGCCTTGTGCCCACTAGCCAAGTGCTGTACTTAGTACAGCCCTAG
CTCAAGAACGGAAATCAAGTAGTGTCTAAGATGAGACCCAGAAGTCTGGTTCCATTGTTCTTAAAGCCTGTGTCCTGACGTGAATACCTGTTAAGCAGTTTATAAAGAAATGTTCTTGTCAAGTGACATCAGTTGTTCTTCTAGCTCACATGGCATCTTCATTAGCTCTACAAGTAGTGCTCCTTCTATCAAAACCAGGCAGAGTT
TAAAATGTGAACTATTTATCATATATCTTAATAATTGAACTGTGGCTTTTATATGACAGATGATGAATAGGGTCAAATTATGGCTCACCCTTTAATTGATTATAAACTTGAGTGTATTTCTGAACCCTTTTATTGCTTCCATTTTTATAATCATAGCAGTACTTTTTATTTCATAGGAATCTAGTGAAGTTAATTTCTGGTTTCCA
CCTTATCTGTCTGCGAACAGCAAGTGCCTCTTCAGTCTCTAGATCTCGGAGAGAGGAGCTTTATTAAATCAATGATGGTGTGATTATATTTAAACCCTTTTATAAATTATCTTAAAAGATTTCATAGAAATAAGACTGAGCTGTAGTTTTTTTTTTTTTTAATTTGGAAACTAATATTTTCTTTAAATCATATATGTTGTACTCTT
AATGTAGCCTAGGTTAGCTTTGGACTAATAATCTCCTCCTGCATCTTCCTTCTGGACATTAGATTATAAATGTGTGTACCATACACTTTGCATTTGTTGTTATAAAGAGACTCCATCTGACATGGACAGTGAAATCTCAGTATCTTATGCTCTGTGTGTGTGTGTGTGTGTGTGTGTGTGTGTGTGTGTGTGTGTGTGTGTGTGAT
TGCATTGTCTCTCTTTTTTTGGCTATAATTATTCACCTTTAGCTTTTGTCTCTTGTGCATGCTATCACAGTTTTGCTTGTATTTTTAGCATATGAACATTTATAAAGTCACTTTTTTTGTTACTGCAATTTTGTCTGATTTATCCTGTGACAAATGCGAACTTTATTTATTGTGCTGTTATCTCCTATGTGGAATGCCTTGGTAAG
AAGGGCTTTGGTACCTGGGCTATCATTCCTCTACCACGTTTCTTATCATGACTGAGAACCTTGAACAGAAGACCAAAATGGTTTCTGTATATATGAGGTCTATAAACATAGCTTTACCTACTGGGGACATCTATACTGTGAAAGTATTTTGTTTTTTATTTTTCTGGAAAAAAATGTCATTATTGTAGCAAAGAAGGTAGAATGAC
TGTCTTAGCCCTGGAGACATTTGGGCAAACATTTGTAGATTGGAAGCATCAATATACTGTAAAGGAGCAATCCTAGGTCCTTACTGTACCCAAGGCTATTTATAAAGCTCGGTAAAATTCTGTGTGTAGTTGTCATTACAATCTGTTGAACGAGGGCTGTGCAGATGGCTCAGTGGTTAAGAGTGCCTCCTGATCTTGCAGAAGAC
TAATCCAGTATGTTGTACATACAGGAACTGTGCCGCCAAATCCATCAGATGAAACCATTTTATCTAGAGTCTGGTACAGGGTTTACTTCTCAATTCTATATATAAAAAAAATAATAAATACGATTGAGCTTCCACTTGGGCCTTTGTTTCTGTCGTCATTACTGAGGGCTTTGGGTGGAACTGAAGTGGCTTCTACAACCCCTGGC
ATAATATATACTCTTTAAATATGTATAGTTTGTTTCACACTAGAGAAGTTATAAGAAAACTATGTATCGGTATTCATGTTGAGTGATTTGAGTTTTTAATTATAAAATAAAGGGAAAATCAGGTTTTGTTCATGTTTTATAAAGAAATGAAATATTAAAATTTGTTGACAGAACTTTGCTATAAGACAATTTAGTTATTTTTGTTA
AGCTTTGAGCAATGTGAATAAAGGGCCTTGTGTTTTGATTCCTAGCGTAAACTGGTTGTCGCGATAGAGTACAACATTGGTGGATATTTTGGCACTTTTATATAAAAATAAATGTTTTGTTTGTTTGTTTGTTTGTTTATTTTTGCTTTTTAAAATCTGGGTGTTTGTTTTTTTAATCCCTTTGCAAATGAGTTTTACAGACTTGG
TTATTTAACTTCGATCACAAGACCCAAGGGACCTTCTAACCTCACTTTTACAGTAGGTGTTATTATTCTGGTGACATGTTTTTGCTTATCAACAACCACATATAAATTACCTTAGAAAAATCCAAGGCTGTCTTGCAAGATCCTTTCAGTTCAACTCAGGCCCTGAGTTGAGCCCATCAGAATCAATGCAAATTCCCCAAATTTCC
AATAATAGTCTGGACATGTAAGATGACAATTCTTATGTAACAAGTAAAAAAAAAAAAATTCTGGCCAGTTTTTATATATCAAAGACTTATTTTTTAATATTATAAAAATAAAAAAGATGTTTTAGTTCCTTTTTCAGAGTGAAATGCCTCCCAGGAATGGGGGGATTATCCTTAATATGAAACTGTTTGTACCTTCATCCCCACCC
TAGCACTGTGGTCTTGTGTATGCGGTTGGCTTGTCTACTGTGTGGTTCCTCAGCGATGTAATCTTGTTTAAATGTAAAGTTCCCTTGATTTTGTCATACATATAAATGAGTATTTTCAGAGATCCCACTTCACCTGTTATTTCTATTGTGTTGAAATGAAGTACTTAAAATTACTGTTCTCCGTGAACTCTGTAGACTGTATGATG
CCTATTCTGACATTTTTTCTTTTTTTTTTTTAAAAAAATATTGTGTACTATATTTTTAGTCTCAAACACACTATATATTATATATTTAATTTTATATATATATAAATATAAATGTTTTAAAAAGTACCATGTTCTGTGTTATTTTAATACATGGGCAATTAGTTACTTTAAAAGCCTATTCAGTTTTGTATAAACGGTTTAGATTT
AGTCTGAAACCACCAGTGCCAATATGGCTGGATACCATAACTTCAGATTTGTACCCTTTCTTTCTCTTCTTGTGTAAAGTAATACTGTGTAATTTTTATTTATAAAGCTTTTAAGACTTCTGTTTCTATAAATACCATGTAATTTTTATTTCTTAAAACTCTTAAAACTCCTATTTCTGTAAATAGGGAAAAGAACAGAGGGGCCT
CATTGGGTTGGGCCAAGCTAGGCCTCTGGTGCCTGCTACTGCCTCCGTACAGTGGGCATTGCTAGGCCTGTGCTGAGCAACAGCTGTAATTTTCATGGTTTATAAACAATAAACTGTGACACCAGGCACATTTCTGTTTTCCTGGAGTGAGACCATTCCTGGTAATTTCTGGTCTGACCCATCGACACCCAAGGGTAGGGGGTCCT
TTCCCAGGAGCAATTGTTGCCCCTTCCTGGGGGCCACTCGCTTGTCTTCTGTGAAGACGGACTTGCCATGAGGTTGAATTTCATGCTGGTTTGTATTTTTTATAAAGTGTTTGGACCAAACCTTCAATAAATCACCCGTTCTAGTGGGGCATGGTGGCTCACACCTGTAATTCCAGCACTGGGAGGGTGAGGGTGGGGAGAGTGAG
TGCATTGAGCTGTAATTAAGGAACATTCTGTATAATTTATGACATTTCTATAATTGCAAAAATTATATCATTTTATGGATATAAAAGAAAAATGCCTTTTTATAAAATTCCAATTTCTGAGAGGTGAGTAATTTGTCTCTTTTCTTTGATGTTTAAACAAGACTGTGGGTAAAAGCACAGGCAGAAACCCTCCAGGGGTTTTGTGG
AGGGAGGGCTGGGACTTAGGGAAAGGACATGGGATTCAACATTTTTATGGAGTGTTACTATTTGCCTCTACTTTGTATTGTTGAAAAATGACAGATGCAATATAAAAGTAATAAATATCTGGTTTTAATGTATTAAAGTTCTAGCAATCATTTAGACCTATTTTTAAATGCTTTTATTAGTGTAGTAGTCATAATTGCATTGCGTT
ATAACCAACAACAACAAAAAACAACCTCCTATCTGTGCATAACTTTAGTGTATTATTCCATGGTTAACTCAAAGGTGAAAGTCTTCTTAAACGTTTGTTTTATAAATAAATGAAGGTAAGTACTCTATGCTGGTTATCACTGTAAAACCTCATGTAATTTTATTCATCCCAGTGTTATGGATAAAGAGCTGGGGTAGAGGGTGTAA
GTTGGAAGAGCTCAGAAGCCCATCTTCTGCAGTTACCAAGGAAGAAAGATCGTTCTGAAGTTACCCTCTGTCATACATTTGGTCTCTTTGACTTGGTTTCTATAAATGTTTTTAAAATGAAGTAAAGCTCTTCTTTACGAGGGGAAATGCTGACTTGAAATCCTGTAACAGATGAGAAAGAGTCATTACTTTTTGTTTGCTTAAAA
AAACTTTTTTTACAAGAATTTATCTAGTTAATTATTTTATGAATACTTTTAATTTTTATTGACTACTTCCTACTCTCTTGATAGTGGTAGATTTGTCTGTTATAAAGTATTAATATTTGTGACCATTTCTATCTTAGAATGTGAATTTTATGTCTCTAATCTTACTTTGTGTAGAATCACTGCTCAAAGGTAAAGGCCTATCTCAT
GATGGCGGGCAGATCCCATTGTTGGTGTCATCACCTATTGACTGTTCAGAAAAGTGGGGACCAGAGTTTGATTTTTTTCATGCTGTTATCATTCCTTGGTTATAAAATGAAATGGCATATGTAAAGGCAGAGTTGCTAACTGCTGTGTTTCATCTGTTCAATAGGGAAGCCATTTTTGTCTGTTTAAATTTTTAGTTTAATTTTGC
TACAATTTTGTATATTTCGGCTACAGTTGTTATTTCTGTAGATTTCTGGACCACTATTTGACTGTAAAAATGTTTTCTGACTCGATTCTGTGAAGTAGCCTATAAACATCACGATGGAGAATTACAAGTGTCGGAAAATGCTGCCAGCATAGGCCATGGCTGTGTGAGAGCAGGGTCGGGGAGCAATCTGTGGACTTTGTCTCCAA
CCAGCATTTCCATTAAGTGCATTTGTACATTTTAGGCCGCTGGATCCAGATTTTATATTGGCAGTTACTGAGGGCTAAAGCAATATATTGTAACAGAATGTATAAATATTTTTGATAAAACAGTCTATATTTTATAAAAAGTTATTATAACACTAAAGCTGTACCTCAAAAGTCTCACAAATAATTTGATCAAATGCTCTACGCAT
CAGTGTTTTATCTTCTGTGCTTAAGCAACTATTGAAGTGTGAACGGCTTATGCACTCGAGAGACTCAGACCGTCACTAGCTGAGGAGCAGGAAAGCCTTCTATAAACTTGAAGGATGTTCTTGTTTGTATCTAACTTTGTCATCCGAAAATGGTGGCTATTTTACACTTGTGCTTGTTAAAGTGTCCTTTGTAGAATTTAATTTCT
AAAACAGTTTTCAGAATGATATATATCTATACATAAATATATATGGTATACTGAGTCCTATAGTCTTTTTAATAGAATGTGAAGTTATTTAGAAATTCTGTATAAAATTATAGTAAGCGTATACCTTGTGGCTTTATTGAAATAGAATTCTCATAAGATAAAATTCACACTAACCTCCCTCATTTTTTTGGTACTGTTGACTGACG
CATAATTTCCCTAAAGAACAGTCATCTATCACTGTGGTGTTAAACCGCAATCTGGATATAACAAACACCATCACTGCTTGTGGGTAATGTGCTGTCATCATATAAATATTCTACCTTTTCATGTATATAGATTGCATTTCTTAGGTGTTTTAATTTTTAAAATATATTTACATTCTAAAAAATTACTGTCTTCTGTTTTATATCTA
AAAAAAAAAAGAGAGGTCCCCATCCCCTAAACGACAAAGTGTTTTGTCTTGTAAAACAAATTCCAGACCACACAACCCATCCCCATGGGTTCTTGTCTTGTATAAATCATAAGTTCTTTCAAGAGTTTTGTGAATTCTTCTGACAGATACATCTGACAGAAAAATCAGCCTATATAGATTCTAAAATTCAAAGCTAATTTCAGGTA
GAAGTCTTTTTGTGTATATAGGACTGAGGATTGAACCTTGGTCCTCACACATGCTAAACATGCTCTCTACCACTCTGTACCCCCAGGCCTTAGCCCCCTTTATAAATATTTACTTTTATGTTTCTAAGTGTTTGCCTACATGTATATATGTGAACCACATGCATGCAGTGCCTTCAGGAACCAGAGGGAGAATTAGGTCACCTTGA
TATAGCCAAAGAGCTGTTAGTGTTTTAGTTTAGTGGTTTTTAATTTGGGTGGAGGGAAAACAGTCTGTTTCCAGCCTACTGATTGGTTGGTAAAGCTATTTATAAATAAACAAAAACAACAAAACTGATTTCCTATGCTTTTATGTCTTTACTTTTTCATATAGGTCATCCCCTTGCCTCTGGCATAGGCTGAGGGGAAAGATAAG
TGCTTGCCACCATGCAATTCCTTACAGGCATCGTATAGCTCAGGAGTTTGATTATGTTTTATAAAAAGTCTTAGCAGGAAAGCTGGTATGATCTCTAAAGTATAAAACTCTTTTTTTCTATGAATGCACGCTTTATTATTCATGTACCGTCCAGAGACATCAAACCCATCAGCCCCCTGCCCCAAGAAGGAAGTTGAAAAACATTA
AGAATCTTGTTTATAAATTTCAAAAGGAAGTAGCTAAACTAGGGAAGACTCTGGATTCTAAATTTGGTTCATGTGTGGTGGAGTTCTTAGCTTCTAAGAGTATAAAATAAATTTTTCAAAAATGTAGAATTGGAGTCTCACAGACTTTTTCTCCAGATGTTAGTCTGGGTCTGTGGGGGACACTGGGGAGCAGCATAGACACACCT
CAAAAAGGTGACTACATCCAAATTTATATTTCGGGGAAATACCATGAGATAATTATAGCATACTGGGCATGTGTCCACACACGGATTGGTTTCACTGCTTTATAAATAAAAGGAACAACTCTGGGTATTTGTATAGAATTTTCTTCATATGTAACATCTTTCCATTTCCTGAGCCTTGGGGGTGGGGTGGGAGAATGCCACTTGCT
TTCCCTCCTGGGCTTACCAATGTGTTCCCAGGCCTCAGTCCCTTTCATGCCTTTATTCCTTTCTTTTTCTTTTTTTTTTTTAAACCAAAAAAGTTTTTCTTATAAAATAAATTTTGGGCAAACATCATGCAGCCCTTCTTGATGATTTTCTCCCAGAGAATAAAACTGAGCAGAGCCTCATGAGGCAGAGAACCCCCTTTCCCTGT
TTTGGTTGTCAATATTAAATACAGACACTAAGTTATAGTATATCTGGACAAACCCACTTGTAAATACACCAACAAACTCCTGTAACTTTACCTAAGCAGATATAAATGGCTGGTTTTTAGAAACTTGGTTTCAAATGCTTGTGGATTGGGGCCAGGCAGGTTGGGTTGGATGTGAAAAGGGCAGAATAGCATGGCTGTGACCGTCC
GAGGAGTTCTGCCCTCTGCTAGCTCCTGTGCTTTCCTCCTAAGCAAGTCAGCAGCACTGCTGCCCCCACTGCCATCTGAACTATTTTGTGTCCGTTTGTTTATAAATAAAAACCAATACAAATGCCCGTGTCTTTTTAACCAGTTGATATCCAAATCACTCAACAAGCAGGTTACCCCTTCACTTCATCTTGGTTCTTTCACATGT
GCGTGCTGAATAGGATTCTTCTCAGTTGAAAAGACACTGAAAACTGGTTTTGTATCACTTGAATAGCTTGTATAGTATATGATCTTTCCTGAAAAGATGCTATAAACTTTTAATATGTTAAATCCACTCATCACACTTTAATGTTATAAACACATATACATAGAATCACCAATAAAAACTCAATATAACTTTCTTTGGGTCTTAAA
GATGTGTTTCCACTTTGGGCCTCAACCCTATGTAGTTCCTCACTTTGGATATGTTGTGTAATACACATAACTATTAGTTCATTAATACATGTGGATAATTTATAAATAAATATTAGGTTGAACCACAAGAAACTGCTGATACTGAAATTGTGTTCCTCTATGAAAAGTGACTGCTGTCATGGTTTGCTAGCATGTGTTGGAAATAT
CAAATGCTATCCCGAAAGTTCCCTGTGCCCTCCCCACTGCCCTGCTCCCCTACCCACCCACTCCCACTTCTTGGCCCTGGCGTTCCCCTATACTGAGGCATATAAAGTTTGCAAGACCAAGGGGCCTCTCTTCCCAATGATGGCCAACTAGGCCATCTTCTTATACATATGCAGCTAGAGACACGAACTCTGTGGGTACTGGTTAG
ACCCTCCTCCTCCCCGCCCCCATTCCAGCCTGTGCTGTGGACTTTGTTTTGCTCTTGTCTCATGTAATTCATTCCTGCTGCCCTTGGATATGGTTCATGTTATAAATATGGAAGTTGGCATTCAAAGAGATTACTTACTTAAACTGAAATTACACAACTAGTAGTCAGGACTTGAATCTACAGCCACGCTCTTCTGTATGAAACTA
GAAAAGGCATCCATGGGTGGGATATATATATTTATGTGACTGCGGGCATTTGTGGCTATAGAGTCCTTGACCATAATGTTATATGTAATGGGAACTATCTTATAAACTTGAAAAAATAAAGTTTTTATTTTCTATACGGTTTTCTCCTTTGTCTTTTCTAAGCCATCCAGGGTCCTTCATCAAGATGTCACCCTTTAACTAACTGA
CGAGGTGTCCAGAGCCCCTGCAAGTGTGCACTGAGAAATTTATCTACAGGTCGTTTGACAAAAATGAACAATATCCTATTTATTGTATATACTGTTTTATTATAAATTGTGGATTGTATATTGCATTCTGTAAACCTGCTGTGGTCCCGTGGTGTGCAAATTCGCATGGTGGGGCGGGAGGGAGAACCTCTTTTGGGAGCTTTTTT
CCTGAGTTCAATTCCCAGCACCCACAGGGTGGCTCACAACCATCTGTAATGGGATCTGGTGCCCTCTTCTGGTGTGACTGAAGACAGCTACAGTATACTGTATAAAAGTAAATACATAATTTTTTGGACCTGATGCTCCTGTGGACATTTCTTTTTTCTTTCTTTCTTTTCTTTTTTTTAAACAATTTTTTATTAGATATTTTCTT
GCAGATGTTTTCCACTCAGGAAGAGGTGGCACAAACTGAACAGCTGGTGGCTGCTGCTTCAACACTCCCAAAGGAAGTGTACAGAGAACTGCATCACACTTATAAATAAAGGTTTGACTTGTGGAACGTGTGTTCACAGCAATCACTTCACATCCTAGAGAAAGTGGGAAAACTTTAATGGTAACAAGGATAGCACCAATTAAGAA
GGAAGAAAGGAAGACGTGTCGTGTGCTGCTCAGTAGACTTCCCACAAGCCACCTCTCTCTTCTGAAACGTCACTGAATGGACTGGAGAGGACTGCGGGTTTATAAAACTGCTTTTTATCTGAGAACAATGGGTTTGGAAACTAGTCTCTTTTCTTCCCACTTTTACAGAGCTTCTCAAATCATTCCTCCAGGCCCTGACTTGGACA
GTGAGTGAATGTGACCTCCAGCTCACTCTGCCTGTGACACGCACAAGGCTGTGTTACACCCCTCGACTCTCAGGCTGTGACTGTCCAGAACAAACTGTTTTATAAATGGTTTCCAATGACAAAATTATGTTTTTCTTACTATATTTTTTAAAATGAACATAATATATTTTAATTTGCCATGTATTTTATTATACTGGGATTCTTTT
ATACAGACAGAAGCTGCTCAGTTGCTTACAGGTTTGTGACAAGAAGTGAGAACATTTTGGAGAAGGCAACAACATACCTAATACTTTGTTTTCACTGATTTATAAACATTATACATTAACCATCACGACTGTATGGCTTTTTTTCTCAGTTCTTTTATGTGTGACCATTTTAAAAAATAAATGTAAAAAATTCTGGTTTCTTCACA
TGGGGTCACTGGAGCTCCCTTACACAGCTGTTTGTGAACTCAGAGCTCTGATTCTACTTCATCTTGGACCTGATTTTTCTTTTTTACTGTATCCAACAGTTATAAAAACATTTTTATTGCACTATACATTTGTATTTACAACATAGAAGAGCTTAGCACAAGCTCTTGGACTCCCTGCTGTACTGACTGAGCACAGACAGCTCACA
GTGACTCAGTTGCTTCATTAAACATTCTGCATTGGGTATAACCTAAGGATTGTTTACAAAAAGATTATTTTGTATTTACCCTCCATTACTTTTTTATTGTTATAAATTCATTTGCTATAAGTAGACATTCAGGCTGTGGTCCAAAAGTTTGTCCTGCCTAGGTTATGGACTGGAAGCCATAGTTCCTTGTCTTACTGTTTAATCTA
TTCCTTGCAGGGCTCCCGGGAGCAGTACTTTACAGAAGATAGTGAAGGAGGCCGTGATTGACTACTTTGATGTCCAGGATTGAGAAGATAGATAGATTTATATAAAAGAATGATTCTGTGTATTGGAGGAGACTCATTTGCCAGCAGATAAATCATGCTCGTTCCTCCTGCCTGGCAGAACCCCAGCACACGTGCTGTCTTGTCCT
TAAAATAATTACTTTCAAAGCAAGAATTTTAGCTAAGTTAAAAAACAAAGGAGGGGTACGGTTTTTTAAATGACAGCCCCGAAGTATGTCTTTTGTCATTTATAAATAAACTGGAAGCAACGTACATGCCCTTTCAACCTGTGATGCTTTCTTGGACTCACGCCATTGGTTGAGGAAAAGAAAATTGAAATGAGTCAGAGCTTTAG
CCTGCCGCTCAGCCTTGTACATAGACCTATCCCTCCCTGCCCTGGTCCTCTTCCTGCCTCCTGTAAATATCTGTATCTAGACCAGAATATTTTGTCCAAGTATAAAACAACAACAACAAAAAATCATGGTGTCATTGTCTGGGGTCCAGGCCATCCCAAGAGAAGAATACTGGTTGTGGACACAGTTACTCACAGAATCAATGAAT
GGATGTTGCCGCTCAACAGGGGGCACGGGTGAACTACTTGTGGACTTGAGGGCTGTTGTACTTAGACCCATCTGTATTTTCTGGGGAAGGAAATTAACACTATAAAATAGAAAGAGAAGCCCATTTTCTCTTTACAGTTTCTTCATTGTGACATGGGTGTTTTTTCTGAAGTCTTTCCTGCCTCTCCAGATAAGGAGCACAAAACC
CATCTTTAAGTCACATTTTTGTTTCATTGTTTAAAAGTACTGAAATGTTCCACCCTGTTATGTTTTCCTGTACTAGATGGCTAGGATTCCAGAGAATTACTATAAAGTATTTTCAACACACCTGACATTGCATTTCTCATTTTTTAAGATTTTTTTTTTAATTTTTAATGACGAAAACAATATACCTAAAAGTGAAGCTACGGAAA
AGGAGGGGGTGGGGCTGTCTGAGCATGGCTGTTCATTGCTGCCTGTTTTTCATCGATTCGTGTAATTGAAGTCTTCAAAATACCTTGTGGGTTTTATTCATATAAATGCCTTCCTTACAGTTTGCTATTAGTCCTTTCTTCATTGGTGTGTAATGAATTCTCCAGTTTCTATAAGTTGCATTCCTTCATGGATCAATAAGATCAAC
GAAATCTCCACATCGGAGCTTAAAACTGTCTGGTTTTACTAAATCAAAATATAATTTATATATTTTATAATATCTTACTCCTTTGTGCCTCTAAGGAAGTTATAAATAAATAATACTTCTGTGGAAATATTCTTTAGAGCAAATAAAACTGACTCAAGTTCTGATCTCTGACAGCTTAGTCTATAAATTTAAAAAAAAAAAAACCT
TAATATAAAGTAGACTTTGAACTATTACTTTCTCTGTCCTAGGTTTAAATTAAATTCAGCCGAATCCTACATTTCTCTGGATGGTTAAGAACAGTTATCATATAAATAAACCAATGAAGCTTAAACATCTGTTTAAAAGATTTTGAAGTTTAAAAGAAGGTGAAGCACGTGTCATGGACATAATGTTACACATCCAGTTATGGCGA
CCATGGTTATGCATGCAGGAAGGCTGGTGTGCCTGACATGGAAAGTGCACAGTAGATAAGCTTCATTTAGGCCCACGTCACAGTGCTGCTGGCTGAGCAATATAAATATAGTAAATATGCTACTCTTAAACAAACCTATGAAGCAGAGGTGTTTACTGGTTGATGAAAGTTGTGTGACCAGATGCTTATGAGAAGCTAACTCTGTT
AAACAAACCCCTTCCACCAAAAAGCCTGAAGCTTGCAGTCAGTTTACCTCATTTGGAATGTTTTGTTGAGTTGTGTTACAGGAATTTTTTTTTATTAGTGTATAAAATTATACCCATCTCCTTGCCTTTGGCTCCTGGTTATTGCCTCTTCAAACATAAGTACAATCTATAGGAGAATGGGGGTGTGGCTGTCCTTCGGCTGTTTA
TCGGGATGGGTAGGGCGGGGAGCCCCTTACGTGCCATTCTTACCTCTGCTTCTAGGGATAGAAACCACCACTATGCCTTCCTTTTCTGTTCCTTGATTCCTATAAAAATAGCGAATCCTGGGGTTTCTCATTTCCTTCTTCCTACATAACGAAATGAGGAAGTCCCACTTCCACCTACAGACCTTGTGGTCCTGGGAGTTTTTGCT
TTGCAGCAGGGACTCAGAACATAAATGCTGATCACAGAGGGACACACTAGAGCAGGTTGTGAGTTATAAGCAAAGTAAATATCCAACTAAATACACAAAGTATAAAGTAAAGCCACATCTAGACACCACGTTGTATCTGAGTAAATTTTGTGCCAATAAATGACATCAGAATTTTAAAAGCATATATGTGTATGACTGGCTTTCTG
CATTTCCAATGCTATCCCAAAAGTCCCCCATACCCTCCCCCTCACTCCCCTACCCACCCATTCCCACTTTTTGGCCCTGGCGTTCCTCTGTACTGGGGCATATAAAGTTTGCGTGTCCAATGGGCCTCTCTTTCCAGTGATGGCCTACAAGGCCATCTTTTGATACATTTGCAGCTAGAGTCAAGAGCTCCAGGGTACTGGTTAGT
AGGTCCTGAGTTCAATTCCCAGCAACCACATGGTGGCTCACAGCCATCTGTAATGGAATCCAATGTCCTCTATAGACAGCTACAGTGTACTCATCATGTATATAAAATAAATAAAATCTTTTTTTTTGTTTTTTGTTTGTTTGTTTGTTTGTTTGTTTTAAAAGATTTATTTATTTATTATATGTAAGTACACTGTAGCTGTCTTC
TTAACCTTCGTCCGCCCATAAGTGCATGAGCATCTGCATTAGCTCTGAAGACTTCTGCCCTCGGCTCCTCATACATTTAATCACATTTACACACCAATTTTATAAAAATAGCAGTGTAGATTCCAAGGGACTCTGAGCCTCCATGCCTGGGAGTTTCTAAGTCCAGCTTTTACGTGGCAACAGGTAGCACAGACCCTCAGGGTGCT
TAAACTTAAATTACCTCTCAAGAGACCAAGGTACATTTACCTCATTGTGTATATAATGTTTAATATTTGTCAGCATCCACCAGGTTTGCAATTTTATTTCTATAAAGTGTGAGTGTTACGTTGCTAAGTTACTCAGATGGTACTGTATTGTTTATATCTGTACCCCAAATGACATCATCTAGACTTTGTTTTCTGTGTCTTATTGT
GTGATTATTTGAAGATAGAAATTATGCTTCCTGTCTCTCCACCACAAAAGAGAGATGCTTCATGTTGTTATTAGTTAATAATAGGAGTTTGTGATTACCTTATAAAATAAAATTGTATTGCTTTAATTTGGACACTGCTTAGAAATCTTGTCTGTTCTAAATTCTAAAGTATCTATTTTTGGTGATGGTAATTGTATGTGAATACA
CCCCACTTTTATAGCTGTCTTTGCATCTTTGATAAAACTTCCACTTGAATTTGGCACTGATAATAATTATTGCTTATGAAAGTTTGTGAATTAAGTTCTTTATAAAGGGTAAAAAGCTGTATATTGCTGGGTTTTGTTGTTTTTTTGTTTTGTTTTTTTTTGTTTTTTGTCTGTGTAAGATTATAAAGAAATGTGCCTAAAGTATT
TGGCATTTGAGTCCTAACATTATGTAACTTTAGCTAGGTTGGGGTCGTTTTAGAATGTTTCCCTAGTCATCTTAATTTGTTCCATTTTCTGACTCTGTCCTATAAACAAAAATGGCAATGACACTTTATGATTTTTTCTTTCTTAGCTTGTGCCTATCCTATTATTTTATGTGATATTATTAAATGTATAAAAATGTGAAATTTCC
AAAGATGAACTTGGAAATACTGAAATTAGACTATCAGGTTCTGTTAAATTGTCTCGTATATCTTGCTTAATTTCTGTTCATTAATTTATATCCATCCAATTATAAAGTAAATTTGGAGGAAACAGCTGAAGTTGTGCCATATTTTTAGTGATAACTCTTTTTAAATTCTTATGTTTTCTAATTATACACTTGTGTGTCATCAAGTA
TGTAGTATAAGACACTGGGGGGAGAAAGTGTGTTATTTTCTGTATAGAAAGGTTACTATATGTCAATAAGTGGAATTGTTATATTGTCTGCAGTTTTGTCTATAAAAATAAATATGCTAATTTTAACAAAGCCCTTGTTCTGGAATTATATATGGAAGACTGAACAAGTACAAGAAGGTTCTTGGGCTGCTGGGAGTGCCTCGTGC
CGGCTCCTGAGATCCATCCCCTAGACTGACTGACCGACAGACACACAAACACCAGACTGAAGCACATGTAATATAGACTGTGTATGTTTACAATGTTGTGTATAAATGGGACACTTTGCCCTCTACCACCTCCCCTTTGGTTGTATGATTTTCTTCTTTTTTAATGACTCCTGGAAGCAGTGCCCCTTCAGAGCTGGCTGGGAGCT
GAATTTGTTTGCCTGGGCCCAATATGGAGGGCTTCATACCTTGCTCTGTATACAGGAGTCAGATTTATAATACTTCCCCTTTTTTGTTACGTATGAACTCTATAAACCAAATTATTTTGAAAACCGGTGCATTACCTTGTCCTTAGCAATAAAATGGATTGAACAGAGGATTGACTGTGGTCTGCCCCATGAGCCCAAGTGGCCCT
GACTATCTCCAAAAGAAATTGATTGGCAGCCTGAAAGTATCACTCTGTGTATTAGTCAAGAGCAGAGATGCCAGGACGACTATCTATCTGTCTGTCTATCTATAAATAAAGGGGGTTTATTCGAGTGGCTTCTACCCAATGCCCTGTCACTCACAGGTCCCTTACAGAGCTGAAGAAGCAGCAACAAGAGAGACAGGAACCCCATG
CATCTCAGTGCTGCTGAGTTACAGGGGACTAGGTGCCAGCTGTGGTTGCCCTCGCCATCCAGAGGGTTGTTTGGTTCTTTGGTACATCAAACTCTGTCTGTATAAAGTATCATATAAAAACCCCGGGTCTCTGGCTACACTTTCTATTCCTGGGGCTGAGAAAACTCCTTGCATCAAGGGGTCAAGAAACACGGAATTTTAGGGTA
AAGACACACTTTTGTATTAAAATTGCTTGCAGTAACAATGTTTTGTAATTCTTGGCTTTATTCTGAACCACTACTTTATATTTAAATGTTACCGCTAAGGTATAAAAATGTTGTAGTACTTAAAAACATCATTGAACAAGAGTTTTCTTGATGGAAAAAAATCATAGAACTCATTACTTTTTTTTCTTTATCTTACCTTGTTAATT
CTTTGAGCTGTACCCTGTCCCGTCCATTGTGAAATTATCCCAGCAGCTGTAATGTACAGTTCCCTTCTCAAGCAAGCAACAGCAGCACAATCTTGTGTTTTATAAAAACAACAGTGGCTTTTATTTCTAAAGTGCAGTCTGTTTTTTTTTTCCTACCACAAAATAAATGGTTGGTATTAATTACATCTCTCATAGGTTTTAGGGTG
GGGGAGCATGGCCATCTCTTTGACTTCAAGTCCTCTGGATGTTACCTGGATGGTGTTTCTGTGTCAGGTCGCAGTTTCACGATGATGTTGTGTACACCGCTATAAAGTATTTTAATCACATTGGTTCCCTCTGTTTTCTCTCATTTCAGTGGGTCCTCGTTCCTCTTTCTCTTCCCAACCAGTCCTTTTTCTTTCTCTTGGTGGTG
GAACTTATAATGAGCTTGTAGAACGAAGCACTGCTTTGAACTGACTATCAACATCCTTCTGTAACTCCATTTGTGTAAACTTTTTACCTGTGGGTAATTTTATAAAGAACTTTTGTCTAAGAAGGTATAAAAAAGCTGAGAAAAAAGTGTGGCTGCTGGGGCTCTGCTCCACCCAACAAATATAAATATATATATTATGTATAAAC
CTGTGCTTTTGGGATAGCTCACCTTGCCCCCAGCCTTGTCAAAGCCCTCACCCTCCTCGCCCAGGACTATCAGTCCATTCCTTTGCAGACTGTGATGTGGTATAAATTGTTCTAATTCTTGGACTGTGGCTGTCATGGAGGTGGGGCTCCAAGGCCATCATTTTTCGTTTCTTGACTCCAGGAATGGCAGAGTCCCTCGTGCAGAC
TTCCGGATAGATGAGGGCGCTGGATAGCTGAATCCCAGATAGGTGAGGTGTCAACTCCGTGTGTGCGAGTATGTGTATGTCCCCTGTGTGTCCGTGTGTTTATAAACTGTGTGTCTGTCCATACACATGTTCCTCTGTACATACATACAGATGTATTTTTCCATGGGAAGTAGGGGGGTGAGATCAGATGATCCTAGACACCAGGA
CAGAGCACTCCTCTCCTTCCACTCCCAAAGACACGGGTATTCCAGACCCGGTCTGCCTCCCTACCAGCCTTCTTAGGCTCTGTCGTGTGACTTTTCAGATTATAAATGCCACAGCACGTGCTGTTTGAGAAGAACGTGTTTTTGTTCTTAGTCTGTGTATACAGTTCTCAGGGGTGGTTTGTCTCACGGGGCAGGCAGTCTTAGTT
TGCCTGCTGAACCTAGAACCTTTTGTTGGGGCTGAGTGAGGCTCCGAGGTGGGCGGGCCCCTCCAGGAGGAGTGTATGTGTGAGTGTCTGAGCGTGTGACTATAAATATATATATATATAAATACGTATATACGATGTATATTATATGTATATAAATATGATCTGTACATAATGGGTCTCTGGGAGATGCTGGAATAAAAGGCAAG
AACGGTGCTGGTGAGAAGTCTGCCCTCCCTCCAATGTGACCCCCTCTCCTCAGGGCAAGTGAGGACCCCCAGTTTCTTACGTGGCTTTCCTGGGTTAGCTTATAAAGCAAATAAAGCAGCTATCTCCCACTCCACTCCTTGTCTGTCTGTCTGTCCATCTGTCACATACCCCTTTTGTCTTTTGGTGTATATACGCTGTATAATTT
TATGACTAGCTTGTGTAGCATCTGCCTGTTTGTCCCTCTCTACAGCTTTCTATCTCTAGGTAAAGCCATAAAAATTTGTCTCAACTTTTCAGCTCATGTCTATAAATAAATACTAAGCTATCTCAAATATAAGGTTATTGATAACTATTTTACATAGGTTGAAAAGCTTTTCTGTCTACAGAGACCGCACGTCTGGTGGCTTTTCT
AAAGCATCATAGCTTCTCAGTGAGCAGAAAATAAAATATCCAGTTCTTCACTATGTATACACAGACTGTGCAAACTCCATACCCCAGAGTTCACACGTTCTATAAAATAAAATACCTTGTTGATTTCCTACAGGTTTGGTTTCTTTCTCCTGATCTTCCTGCTCCTCCTCCTCCTCCTCCTCTTTCTCCTCTCCTCCCCTTCTTCC
TGAATCTCATCTCACTAGAGATGTTTCTCGAATTGGCCTCGATCATAATGACTCAAAACTATGTTCTTAACTACCATGATTGCTTTTGAGGGCCTGGAATTATAAATATATATTATATTTTAATTGTTTGAGACTATTTTGACACTTTCCTTTGATATATAACATTTGCTTTTGATTAATTTAAACTTGTTCTCATGCAACAAGCT
GGAGAAGCTCTTGCATTTAAATACCCAGCCAAGAAAAATTGCACAGATAGTGTGTATAAGCTGCTCATTCTGTACAGTGAATTTTCTGAACCTTTCAAAGTATAAATGTTTTCCGTTCTTCCACAGAAATATGCAAAACATTTCATCATTTTCTACTTTATTTATTGTTCCCTTTAAATGACTGACCAGGAAAAAAAAATCATCCT
AATCAAGTTTTGATTATGCTATAGGTTGATTTTTGTGTTGATCCAAATCAGAATAGCTATTGAGTGTTTAAGTCATGACTTTATTTTTCTGGGCATGCTATATAAACTTGAATTTCCTATGTATTTTTATTGTGGTATTTTAAATGTGGGGGAAGGGATTGGGTATTTTTTAGGGGAAAAAAAATAATGTATGCTGTAGTGGTCAA
TGAGTCTTGAAGCTCAGTATTGGTCTCTTATGGCTATGTTGTTATCAATAGTTTGTTACCTCATCTCTCCTGACGAAACATCAATAAATGCTTATTTGTATATAAATATAATAAACCCGTGACCCCAACTGCACAATGATATTGTAAGAACTGGCTGTCATTTGTCTGTGGGTAAATGCTAGATTAAGAGACAGTGCTGTCATCTG
CTTTTCCCAAAAGAGCTCTGTATTTGTGGCCCTGCTTTATCATTATCTAATTTATGTTATCAAGTGCCACTGCTTTCTGAACCAAGGGAAAAGGAGCTATTATAAAGGACCATTATTAAACTAGTATTTTTGTTTTGTTTTTTTGAGACAGGGTTTCTCTGTATAGCCCTGGCTGTCCTGGAACTCACTCTGTAAACCAGGCTGGC
GATGTATTACTCTTCTTCTTTTAATTTATGTTAGAACGAGAAAAGCTTAATACAACAGGTGCCCAGAATACTTGCAGTGTAAATGAAGATTGGATTTTTGTATAAAAAGATAATGCTGTCAAACGGGAACTGACCTTTATTGAATCTGAAATGATACATAGCTGTGTGTGTATATATATTTTTTAAAAATAGGTTCATTGAACATA
ATATATGGACTATCCATCGAACTTAACCTGTGTGGCTTCCAGCCCTCCCTTTACCAAAAGGGTCAATGGACCTTTCTTTGCACTGTGTGACTTAATCAACTATAAAAGCTTACAATTAGTCTTCACAATTATGGGATTGTTATACTAACTGTGTGATTGGAACTCCAAAGACCTTTTCTTTAGCTTAATTTTGTGTGTGCACTAAC
GGTGGTGAGAGCTGGGTGGATGTGGTCACCGCTGGGCCAGACTGTTGCCAGGAAGGCATTCATGCTTGGGTTCCTTATGTCAAATGTATTTTTTCTCCTATATAAATAAATGCATATCAAAAGCTTGAATATGTTCTCTCTAGATTTAAAGATTTTTTTACTTTTTTATGCTCTTTGTATAAACTTAATGCTCTTTGCTTGCCAAA
GCCCACTGTGTTTTCAGAAGCTCCATTGGCATCTGATGTGCCTGCTCTTGTCATCTTACTGCTTTGGTTGGTGCTGGTTTTTGTTTTTCTTTTTTTCTTTTATAAAGACATTATTTATTTTATTATATTACTTATATTCTTTTTTAATCCTATGGATTAAATCCCTGCATTTGAGGGTCTCTCTCTCTCTCTGTCTGAGCTTTGAA
TTAAAAATAGGCTTTGTGTATGGTTAAACTGTAAATCTTATGTTTACAAAAATACTGTAATCTTCAGGAAATCACTGTATTAGGAATGTGCAATGACTTATATAAATAAAGCCATTTTTTGAAACTGCCTGGGGCCTGTGTTCTAATTATTCCCCCCTTTTTTATTTCTGTTCTTGCCTCTGTGTCTGAACGGGCGTGTCTGTGCA
CCAAGGATGTACTTAACTGTAAGGACATACCGAGAAGATTGTGAAGATATGAGCTGTCATTCTTTGGCCATGGATGCTTACGGTTTACCCCCTCTCAGATTATAAAGAGACAAATAAACCCCTTGGAAGCAAACATGGTTCTCTGTCTTGTCCAGGGAGGTTATGTGCTGTTCAGTTTATACTGAAAGATAACGTTTTTGAGAACA
CTCTAGCCAATGCCAGAGCTGAAATCATGATACTATCTTTAGACCACTAATACTTTAAGCTTTTAGGTCACTAATATTCTGGTGGAGAGATCTTCAGTCTTATAAAAAGATTGATCTTCTGAGGAGACATGTATCCCTTTTTGCTGGTCTAGCATCCTATCATCTTTCTCCCAGGGAAACCCAGTTCAAGTTTGCTTGGGGCTACC
CTGCCCTTAGAACCATGAACATTACATATACCCAGAAAATTAAGCATCTTCCTGTATCTTAGTTCAGGTTGCTGCTGTGTCATGAAGCGCATCCCTACCTTATAAAACTTGGCTGTCAAAACTACAGAAATGTATGTTTTAGGGTTTGGGAGACTTGGATGTACAAGAGCAAGATGTTAGCCAACATAGTAAGATTAGTATAGGCA
TAACCACGCTTGTATTGACTTATGTGGTGCTAATTATGTTGACTCAGGTTGTTGAGCTGCACATTTTAGACATTCTTTACACAAATTATTGATGCATCTATATAAAATGTCATTATTTCAACGTTTTTATAAGTTTCTGTGGATGCTTTCATTAGAACTTTTTATCCCTAGATAACTGAAAATATATATGATAAAATTCTGTGAGG
TTTAGTTTGTAATTTTTCTATGCAGTTATATTTTTCTAAGTAGCTAAACTGTTCTGTCACCATCTACCCCCATGTTTTCGTTGACTTTAATGACAAGAAGTATAAATTCTTTACGTCTGTTAAATAGTAATTTTCCTGGTAAATTCAGACATTTCTTTTTTTAGAAAGAAAAAAATCACGTGTGAAAGAAAAGAACTTTGTTTTCC
TTTCCACATTTTACATGACTGATTGCAGATGTTTAAAAAGAAAGAAAGGAAAATTGGATTAAGTTCAGATCTTGTAAAGTTGTGTTGAGGAGAAACAAATTATAAATAAAGTTTTTGCACTGATGGTTGTGAGGTTTTCCTGTGTAATGGAGTAGATTTTCAAGGGTGTAGAAATGTTAAAAACTATAACCAATAACAGCACAATT
GTTCCTTGCCTGTTCATGGTTGTGTGAGTCTACATAGATATGAAGAGTGCATGTTTGTCATGAACACAGGAAGGTCATGTGTGTGGAAGGGATATGAACATATAAATGTTGGCATGTGCCATTGCAGTGTGTACATGGCTTGTTTTGTCACCTCTTTGGAATGTCACTGTAAAATAGAGAGAAAAGAGATGTTAAGACAAAGGTGG
TATGCAGTCTGAAATAGATTCTGTGTTGTTGGAACAGTAGCTGAGTTTTTCTCTACAATGGGTTTGCTGTTTGTTTTCGTTTTTGTTACTTTCCTGATGGTATAAATGAGTTCTTTGATGGCGCTGAAGATACATTTGTCTTGAGTAGTTTTTGACACTGTTCACTTATACTGTTGAGTTACAGAACTGAAATTATTTTACTGGCT
GTTCTCCCCAAGCCACCAAGCCACTGGGTTCATGTTTCCTTGAACCCTTCAGATAAGGAAACGATGACATTTCAACTTAAAACCTTACTTAAGGTACAGGTATAAAGTTAGTAGGTGTTAACTTTAAATTGTGACGCTTACACATGACATCTGATTTATGTGCTGTACACACTATACAGTGTCGATGCAATTTCAACAATTTAAGT
ATATGGTAGCATTTGTCGTGTTGCTATAACTCAGAACTTGTTTTTTTGAGCTGTATTTGTTGGTGTGAGTAGTTTTTCTTAGTATGGCCTAGAAAATTGGTATAAATAATAAATCATGGTTTTTTTCATGTGGCTTTGATGCCCTTGTAAACGTTAATGAGGAATTTCTCATTTTTTCTTTTTTAAAAATGTAAGCCTAAAGAAAA
GAAAGGTCAGCCTGCTTTATGACTGCAGTGTATTTTCAGTTAGTGTGTATGTTAATGTGTAATTGGTAGTGGGGCAGTTATATTTTAAAACTGCTACTTGTATAAATCTTTCCCAAATACCGTGGGTTTTGTGCATAGTTTTTACAGATATGGATTTAGCAGACTGTCTTTTCACTGTTATGGGTTTTTTAGAAGTTGAGCATTTT
GAAAATTCCGTTTTACAATAGAATGACAAACTGTATTTTTTTTTAAACATAAATTTTGCCATAATTTTCCCTCGTGAAATCCTTGTTTGGTAAAGGAGAGTATAAATAAAGGGTGAAGAGATGGCTGAGCACTTACTGATTATTCTTCTAGTAGAGCAGAGTTTGGTTCCCAGCACCCACATCCAGAAACTTAGCTCCTCACACAG
TGAGAGTATATGTTAATGACTATTTTTTTTAAAAATGTTCTATTGAAACCAGTGTAACAGCACAAAGAGCTCTAATGTGTAACACTTCCTCTGAAATGGATATAAAGATGTAAATTTTATAACAGCACTGTTTATTCTGATGCATTCTGATGGGTCAGTGTCGTGTCATTAATTAATAAAGGCATTTTCTTCTCATACAGTTTCAT
GAGTTATTAAAGTCAAAAGAATACTTTGTGGCTGTGCTGTTTGTGCCAATAGACCTTGCCATGACCAAAAAAGAGCAATGTAAAACAAAAAAATTCATTTTATAAAATATAGTAGAGTCACCAGGTAGCTGTCAATGGTTCTTTTACATTCTTCAGTTTGGATTGGGGAGGTGGTTCAGGGAGTCTGAGCTGTTGCCATGTAAGCA
AGCGTAGTATGAACAAAGTCTTTTATTGCACAGGGTTAACAAACAGTATGTTGCTAGCTGAGGCTAACTGCTGTTTTATTACAACATTACCTCTTGTTTTTATAAAATGTACCAAGATTTTAAATTGATATCTTTATTTTACGTGTTAAAAAAAAGTTTCTTTTATCACCAGTGTTAGAGTTGTCTTCTGTTTTTTTGGTTTGTTT
AAGTCTATTCTTTGTCAACTGGACATATAAACATTATCACTATGATACCATAGCTTTTTCTTTTTGTTTGTCCCAGGATCTCATATTGATTATCAGAGAGTATAAAATACAGAATAACTTTAAAGTTCCACAGTGTTTAAGAAGTTTCATTATTTAAAAGTTCACTGTCTTGGGGACTGGAGAGATGGCTCAGTGAGTCTTTTTAA
TAGTCAGCCCCTACAGGATTGAGATTGTGTCAGTTCAACTTCAGGAGAGCTTCCCTGAACCCTGCAGCACCTGTAACCCCTGTGGCCATTCTGTAATTGGTATAAATATATCATTGTATGACAGGGTGATGTGTGATCTAAGAGTTAATACTGTTCACTAATCCTGGCATTAAAGGACCCGTGATTGCTAGGATCCTGAACTCAGA
CATTATTCCATCGTTTGTGCTGATGGACATCCAGGCTTCTACTGTGGTCACTTACGTCTATCAACTAATTGGAGATGACGTCAAAGTAGAACGAATTGAGTATAAAAAGTCGTAAAGCCAGGCTGGTCTCCACCACTTATTTTGTCCTCATTTCATTGTTTAAATCAAATAATTAAACACTTAAGAGGCACACAGTTGTATCACTT
CCTTTCCAGTCATCCCTTCCCACCATATAAGTGTGCTGGCCCCCTGCCCCCTGTGTGGACCCCTAGACTTGCTAGGATGAGACTGTGTATTGTACACACCTATAAATACATGTTTTATGTTGATAGAGATATATTCTGTAAATAGCATATATACTTGAGCAATATATATGTTAATATATTCTGTGTGCGCAGGACACAGGCAAGGG
CTTGTAACATCGTCTTCCCCGCAGCCATGGCTGATGGGACTTCTGCCTGACTGGTGACCTGCAGCAGCAGGCTGGTGATCCGCCCTGTGAGTCACCTCTGTATAAAAACCAGCCTCCAACCTGCCAGTGGTGTGTGGCATACTGTGTTCAGTCCCGGGCAAGCGTGACACCAAAAAGCTGTGAGGAGCCAGAATCACATCCAGTCT
GTAGATTAATACACCTCTATCTTGCATGGGAAGGAGGGAAATATGCGTTATTTACTGTAAAAAAATGGAATTTAAAGGAAGGCTTGTGTCACCTTTTGACTATAAATAAATCCTTTCTACTGGACTTTGCAGTAGTCCTTTCTGGGTGAGCTCTGGGCCGGGCATGGGCGGGCTTTGGGGCTTTGGCATTTAGCCCCCGCCTGTGG
TTACATTATTTGCTGATTTGTGATGTGAGGTAAGGATCTGATTTTGTTCACTTTCAGATAATTCTCCTGATGGCCCATATCTTTTGAACCATTTGTCCACTATAAAAAATGTCACATCTTTCATGTATGAGACTCAGCACCCTGCACCTCCCATGACCTTGTAAATTGTGAGTTTCTGGAAGTCTGATAGGTGGTTTAGTTTGGGG
TAATATAAAATCTGATATATACACGTTAGGAAAGTTCTCATTCTCCATAACCATGTAAAGTTAATCAGAAACAAAAAATTTTATTGATGCAGTGTATCTTTATAAATCTGTTCTTGAAAGCCAAGTGTTTTGTATTTTATAGTGAGTTGCATGTTTATGAAAAATTGCTGATCATGAGATGTGCTTTTCTGTAAATTCATACTTAG
CAGATTCAGTATAAAGTTAGATTTTCCATTATTTGTATTACACCTTTTGCTAAGTATTATTACATTTGTTGAAAAAATTTATTGTGTGTGTTCTTGTGCATATAAATATGATTTTGATTCTTTTTCCTTGACTTGCCTGTGTCAGAGATGAGTTATTAACTGAGCCAAAACAACTCCCAGAAAAATACTGTCTTCCTGCCTCCCCT
CAGGGTGTGGCCCACGAAGACTGGCAGGTCAGTTACTTCCCTCAACAGACAAGACCACAGACAGTTGCTACACTTGGAGCAAGCAGCCTTTACCTCATCCTATAAAGGAGTTGATTATAGATTTTCTTGCACTACTCTCTAATTGTCTCATGATTGCATTCTTGAGGGCTGTGAACCGGGCGAAAATGGCCCCAAACAGCATTCCT
GAGGATGAAGAAGTCATTATTGCTGAATACTTGTCCTACGTTGAAAGTATAAGTTCTGCCGCAAAGAACAACTGATCAGAAATAAGTGCTACGTTTCGGCTATAAATTCTGTGGTTGTAAATGGTTGAATGCTTCTTTGCGTTCCTCTTGCTTTTCAACGATTTTTCTCTAAGTAGGCTTCCTCCTCAGGTACAGGGACCCAGTGT
GGATCCTCCAGCAACAGATGAACTCTCTTGCCTGAGCCTAATGGCTACCGAACTTGGGGAAACTTACACGATGTCTATGTAAAACTGATGTTAATACCCTTATAAACTGTACAATTCACTGAACAATTAATAATCCCTTGTCTTCCTAGCCCTCACCCCTTGTTATCCCCCTGGGTTATGTTTTATTTTATTTTGATGCATCACTC
TAATTGCTTAAAGTCTTCTTTACTTGTCACCTTAGGAATTAAGATCTGTTCCTGAACTCTGCATCAACACTGTTAAAACATGTAATGCATATGTCAACTTTATAAACCTCTTTTTGAAGTGTCATTTATGGCTATAATCATGTTAACCCCATGGAGAAGCAGGAAATCCTGCTTGCTATGTCTTTGTATCTGGCGACCACATTTAA
TTCCCACTCCTTTCTCTGGCTCTCTCTCCCCCACTTGTTCTGACTTAGGATAATGATCTCTATTTTGTTTGTTTCTCAAGTGACTTGTGGACTTGTGCTGTATAAACTGTATTAAAAAGGCTCTGTTTTTAAAGATCAATTGTCATTCCTGTGGGGACAGTGGCTACTGAGAAATCTACATTGTAAGAGAAGACAATGAAAGACCC
GCAGCTCACCTAGGTCCAGGAGATCTAACACCTCGGCCTCCACAGATGATGTCAGGCACATATGTGCTATACATACATATACACAGGCAAAACACTCGTGTATAAAATAAAAATAAATCTTCAAAAATTCTGCCCTTTTTATACTATTTAGAGAATTTATGTGTCCCTGTGGACCAGCTCCTGTCTGGTTGGGAGTACTGATAGAC
CCCTATTTATAAGGTAGGGTTTCATTATGAAGCCGGGAAGGGCCTTGAATCTATGATCCCCTGCCTCAGCTCCTCTAGTACTCTAAACTCCTGAATACTTTATAAAAAACCTCTGTCTTTGATAAAGTAAAGTTTGGCTTTGTTTGTTGTTGTTGTTTGTATTCATCTTTAGCACTGTTTACTCCTTAGACTGTTAGAGTACTCAC
TTTACAATATTTATTCTAAAAATGCCTCTGAGAAATAGTTTTAAAAATTAAAAATGAAGAGTTGTCTAAGATGCAACAGCTTTTACAGTGAATGTACATTTATAAATAAAAGACTCAAATCGTCTTGGTATTGCCTGTTTACTTCTGGAGGGGTGGGGTAACTCTTCTTGGGAATCAGAAAGTCTCAGGGCTCTCTGCCCGGGGCT
AGTGGAGTTTTCCTGTTGGAAGGATACAGTGATGATAGAGTTCATAAAGCTTGTTTTGCTTTTACTCTGTCACTTGAATTTTTGTCCCCAAAATTTGAAATATAAACTCTGTAGAGCTGTTTTGTGAATTTAAACTTCATCTCTCAATGTTCTTGGATATTTAACAGTTAACATTCAAGGCACAAGTTTATACCTGAATTCAATAT
TAATAGCCAAAGAACTTTGGGATCCAATTACTTCTAGAACCTAGTGTAAAACAGACATATTCTAAATATGGAATGTTTAACACACCGTGGTCTTTTTCTTTATAAATGAATCTTCCTATTTCTCCATGTTGTCATTTTTTTTTGTTTTTGTTTTTCGAGACATATTGTTATCATATTGCATAAGCTGAAATTTTATCAGTATGGAA
GACAGCCACTCCCTGACAACCGTTGAACGGGATTATGACTTTATATAGAGCCACAGCTTCATTTTTCATTTTGATAATAAATTCCTTTGAAGTTTAATGATATAAAAACAAGTCTGTTATACCAGTCAGAACCTCCTGAGCCATTATCAATCATGCCTTATTTTCCTGCTAACCCTCTTTTATATAAAGTATGCAAAATGTTTAAC
TCCTTTGAAGTTTAATGATATAAAAACAAGTCTGTTATACCAGTCAGAACCTCCTGAGCCATTATCAATCATGCCTTATTTTCCTGCTAACCCTCTTTTATATAAAGTATGCAAAATGTTTAACATATATTACATATTTTCTTGTGATATATGAAATTTTTTCATCTTAGCTGTTATTGTTTCTTTCCCTGAGGAATGTGGTTAAA
TCCAAGTAAACGATTCACTTACAACTGGTGAAATAAACATTCCATAAGCATCTTCATCCTCGTTTCACAAATATATGTTCAGATAGTGTTTATATATATATATAAAATATATGCATATATTATATATTCAGTCACTTCATGAGTATTTATTCATTGCTAACTTACTATGTGTTTAGTTAATACTTAATGCTCAGGTTACATGTCAA
TTTTAAAATAAAATGTATAATTTTGTTTCAGTTTTTAATTTCTACCCTACTTTCTTAAATGATTATAAAGATTGTAAAAAGCACTATTTCTTAAATTGCCTATAAAAATTAAATTTTCATATAATTGGAGCCATCTGTTATGTATATGAATTTATCTACTCTTCCAAATAGGGTGATGTAAATTTCAGCCTTCAGAAAAGTGGATT
TCTGAGGTGCAAAGCACAGATATAGGACTGAACAAAGCTTGAAACAATATTAGAATTTCTATCTAGGGCACTTACTTGTGCATGTTATGAAGTTATCTGTTATAAAAGCCATAGTTTACTCAAATTGTTGATCTCCAGCTTTTACTATGTTGAAAAAAACCCATAATTTGTAAAGTTGTGCATGTAGAACACAAATATAAAACAAC
GTGGATTAGCACGGATCTTTGAAAAGATGATTGAATTTCAAGTCTGTAATAACCATAGCTTGTTTTGTGATATTGTTTTTTTGTTGTTGTTGTTGTTTGATATAAATAAATTTACGAACTTAAATATATATGTCAATAAATGAATTTAAATTTCTTGAACCTTTCTGAGACTTTAAAATTTTCTGAAGCAGGAGTCATCTGGTTAT
GAAGCTGAAACGGAAGAAACTCAAACGGCAGAAGCTGCCTAGAAGTGTTATATTGTGAAATTATTGGGGGATGTGTGTGTCAAGAAACAACAGAGGCATCTATAAAACTGTATAATTTTTAGTTTGGCTCCTCATGTTTTCTTAATCAGTGCATTTAGAAGTAAATTTTAACACTTTTTCTTTTAACAGTTTCAAAAATGAGGAAA
CCTCAAAAATATTTGTACTTTAAGTCCTTTGTAAGTTATTGAAAGTCTTTTCATGGTAAATATTTATGTTGCTTTTAGCTTCCTGAAGACTTAAGAGATATATAAAATTTTAATTTAAAGTATACCCAAAGAGGCTTGCAGCAATGCTATGACTTAGCCGCGGTGTTTAATTTCTAGGGTACTCAGAAGCCCATCCCCGAGGTTGA
CTGAATTGGTGATACTAAAAGGGATAGATGCTAGGATAGCTGACTGGGTGTTCACAGTGTTAGAACAAGCTTAATAACTTGTAATTAGACCAAACCGATATATAAAGTGCATGAGGATTGCAGTTATGAGGTTTGGTTCATGTGTGTTGGGCCCAGGAAATGTTTTTCCAAAGCTTGTTTTAAGGAAATGCCTGTTTTCTAACAAA
CACCCTGGCAGGTTATCCTGTCTGAGGAGAAAGTGTACAATTGATCTTTTTTTAATTTAGTATAAGTCATGAATAATGTAAATGCCTGTTTTCTTTAGGATATAAAGAGAGCCTTAGAGTGCGTGAGTCTCTACATGTAATTGTCATAAATGCATTCTGTTGATACAAACCACTGTGAACAATTTTTTTTCCAGTTTGTTTGAAAG
GTTTTAATTTACAAATGGCAAATTATTTATCCCTCTGGATGCACCAAAGACCAGTAAAGTTTATAGCTTTTCCATCTATATTTATAAAGCAATACTGTATTATAAAAAAATCACTATTTTTATCACATGCTTGAAATTTTTATTTTGTTCTGTTTTAAAAATGTGCACTCTAAACATATCAGAACCTTATTTCTTCCTATGAACTT
CCTTAGGGAGCCAGAAAAAGAGCAGGAAGAAGTTAAAATGTTTAATTTTTTAAATTGACTTTTGTAGTTATTAAAGTTGCTTGTTTCCGCAGTGATATTGTATAAAGAACATCTTGTAAAATACTTGTCATCTTGCTTTGGCACATGTACAGTACAGTTTCTATGATATGTGTTCGCTTTACTACCCTCAAAGAGGCCAGCGGGCA
TTGTAAAAGGGACAGGAGGTTGGTGGTGGTCAACAGAGGCAGACAACGGTGCTTGGAAGGGGGTTCTTAAATTATATTTAAAAAGAAACTTTTTTTTTTTTATAAATAAAAAAAAAAGGGGGATATGTCTCAGTCCAGAGGGTGACTGGGAGCTGGGGTTGACCAGATTTCTGAGACTAGGGGACCCCTAGGAGTGTGGATTTGGA
AAGAAGAAAAAAAAAAGACAAAATCATTTTGTTTTTCCTTCCTAATTTAAAAAGAAAGCAGTGAAAGTTTGTCCCCTTTAGATGGTTATGTTGACATTTTTATAAATCTGAGCATTGAGAATGTTCTAGCTAAATTTGTACAGTGTGGTTTTTTTTTTTTTAGAATAAATATTTTATAAAAGTATTTGCTGTGCCCTATTTTTGTG
GCGCTGTATCAGTGGAACAACCCTGGGACATTTCCTTACCTTCTGTGTAACTCAGTTTCCACGGCTGAGAATAATAATGGCACGAGGATAATAATCGCCATATAAAATAAAGACAAAATGGGTATGGCTTAGCGAGAACTGCAGTTTTATTCCTAGCCATCTAAATCAAGTGGCTGTAAACTCCAGCTCTGGGCTGTATCTGGTGC
GGTCAAGAATGAAGTGCAAGGTTTTCTTCATTCTTTCCTGTCTGGGTTATGAGTGTTCTTGGAATCTCCACTGATTTAATGGCTACTCCATCATTTAGCTTATAAAACAGTTCCAAACTAATTTTTTTTTAAAGCGTTACCAGATTTCATCCTTCTGTGTTTGTTACATAAGAGGACTAGAATGGAGACCTGCCACATTTGTTACA
TCTCGACAGGCCCCTGCAGGCGGGATGTTGCTCATCTGTGACTTTTCCAACAATAATAATTTGTAGCTGCTATATTATGATTTTGAAATAATTTTAGACATATAAAGTGCACTTTTTTTTTAAAAAATTTGATTTGTGGTTAGTTGAAAACATAGGTACAGAACTGGAGAGGGTAAGGAGAGTGGCTGCTGTAACATCCCTCCTAT
TCTCGGCCATTTTGTTCTTGACACACTTTTCTATAGATGAATCATAAGAATGTAACATACATTTTATATACCCAGATTTCTCTTTCCTGCATATGTAAGGTATAAAACGAACTATATCTCTTCAATAGAGAGTTTGTGAATATTTTAGATTTAAAACTTTTCTCTTAAATAATGTTTTGCCAACTTGCGAAAACATTGGAGCTTTT
TAATTTTAAAGACCATAAGATGGCTTTTATTAGATGATAACTAAATAAACTGAACTAAGTAGCCAGAAGACAGTACCTTAGAGACTGATAGTTGTAAGTTTATAAAAATACAAATGTAACTTATATTTCCATTTTCCTCTTTGCCCCTTTGTTTATTTTCCCCAGTAGAAATGTTCTGTCCAGATTTTTTTCCCCCTTTTTAGTTA
TAATATATAGGTAAGTTAATATTTTATACAGTATCTTAATTCTTACTTATATCTCACATTGTAAATGCTTTGTAAATGTGTACATATGTAGATGCATAGCTATAAATACATATATAAGCTTGTGGTTTGGGAACTGTGAATGGTAGGCAACTTCTCTACCACTGAGCTCCAGTCCAAAGGTGTTTGGTTTTGGTTTTGTTTGTTTG
CTGGAGAACCTAGCCAGCAGTGCAGACTGCTGGGAACCTGCCTCCTGTTCCTGGCTTTCGTCCTCCAAGACGCTGTATAGATGCAGACCACATCTTTGTGTATAAAAAGCCCAGTGTTCACCTCCTCCTGTGTCTGGTCTTTGGAGGAAAGCAACAGGCTTGCCTCCTGAGGGAGAGATAGTCCTCACGTTTAAATGTTCATTAGG
GGGTTTCTTTCTTTCTTTCTTTCTTTCTTTCTTTCTTTCTTTCTTTCTTTCTTTCTTTCTTTTCTCTCCTCAATTTAAAAGGGACAGCACTGTGTATGTTTATAAACTAAATGAAGATGAGATGATTATTTTGTATAAACACTCACGAGAACAATCAGTGCAGCCGCCTGCACAGGGCTGGCTCACTCACAGCACAAACCTGGGCG
GGTCACTGCAGCCCACGATCCCGGCTCATTCCCGTCCTCGAGGGAGAATCCTCAGAGGGCAACACAAGGCCTACCTCTCTGCTCACTGTGCATTTTTGTTTATAAAACGGTAATGACCAAGGCTCGTTCTGAGAACAATGCTATGTCCAGAAGGGATTTTCCAAGAGAATTGTGGGGGGTTTTGGGTTTGGAGTTTTTTTTGTTGT
CCAAATACCAGAGACTGAATCTTCAGCCTTGCTAAGGGAACACCTCGTTTGAATCTGTTGTGTTGTGTACAGGGCTTCATTCTCTGTACAAGTCTGTGGTTATAAAATTAGTAAAACAGCTTACATTTGTATTTATTTTCTAGTCCATACTTCTGTACCCCCATTTTTTTCTCCCTTAGGTCATTCCTTTAAAAATAAATCTGTTG
GAGCGGAAAGAATGTACTTATAGATATGTACATACCACAGTGCTGTAATTTTGTATGTAGCAATTGTGTAAATACACGTATGGATTTTATAATACACACATATAAATCTATAAAGGCATATTTTTAGAAAAACAGCGCACCACTGCTTCTTTTGAAAATAGTCTGAATAAGAATAAAATGAATTTCTACAGACCTTGTGCCTCAGT
AATGAATACTGCATATCTCTTTAGTTTAGGCTAGTGGTTCTCAATCTTCCTAATGTTTCGACCTTTTAATACAGTTTGTTATGATGTGGTGACCCCCAACTATAAAATTATGTTCATTACTACTTCACAACTGTAATTTTGCTACTGTTATGAATTGTAGTACAGTTATCTGTTTTTTTGATAGTCTTAGGCAACCCGTGAAAAGG
ACTCAGAAGATGAGGCAGGAGGATCTCCAGTTTGAGACCAGCCTGGGCTGCACATAGACCCTCATGTCAAGAACAAACAAAGCTCAAAAGATCTTTGCTCTATAAATATATATTTATTTTTTATTTACAATGGAAAAGTGCACATTATAAACACAGGTAAAGGAGGGTGGGGCCATTGTCAAGTGTATCCCACCCCACTAGGGGGT
TATGATAATTGTAATGCATGCCTTCAGTTGTAAGTGGCCAGATTGCTCTACAGTGACATTGAAACATGCTTTCTAATGGGCCCTGTACAGTTTGCTTATTTATAAATTCATTTAAAACACTACAGCTGCTGAATGGTTACAACATAGGCCTCCAGTCCTAACTTCAGTTGTTTAGGTGTGCAGCCAGCTGTTCCACACTGTATTAT
TCAACATGGAGTGGACCACACACACACCATCTGCAGCCGTCGTTGATACATTTTGTTTAGTTGGTTTTGTTACATCTTACATTATGCAGAACTATTTTTGTATAAATTGTTTAAAAATTATTTATGGGAGATTTGAATGCATACCAGTGTTTTTATTATTTAGATTGCCAACTGTCCTTCAGGTAGGAGAGTTAACCTGTACTATG
GCTATTTATTTTGTGCAGAGGAAAAAAAAAACTGTCTGGAGGGGTGAGACCTTCAGGGTCTTCTCATAAGGTGTAGCTTTGTGTTGTTTCCAGCGTTCTGTATAAAGCAGTGATTATTTTATGGACCAAGATTCCATGGAACTGTCACAGTAAAAGTGCAATATCTGTCCCACCACTCCCCACTGGGGGCCCCACAGGAAGCTGCT
GCTGCTGGGCTATTGGCCCAGCTTTGTACCGTTACTGACATCTGGGGTTCTGAGTTTGTCAACTGAACTGTTGTGTGTGTTGCTGTGTTTTGTATAATTTTATAAAAGCTTCTCAGACTGACACCAAGAGCTTCCTGATGGTTTCTCCATACTCTGCATCAGTTCAGCATCCCCTACAGCTGCTGCCTGCTCAGCCTTGTATTCCT
GGTGTGGAACAGCAACACTACATCCCCAGAGCGAACTTCCTGTGCCATGTCATTTGGGTCACCTCCTGTCAAACCTAGACAAGGCCCCAAGAGGGACAAATATAAAGGAACCGGAAGTGGTTCCTTCTCCGTCTGCCTGCTTCTGCATCCTACTGAACCAGAAAGCAATGGTTCCGTGTGCTACTTACCCAATAGGCCCACTGGAT
TGTTGATGGCTTTGGGGACCGGAGTTGGAGGCTACATGGTTCCTTCCTGGAATCTTCACAATTACATTTTATAACAAGTGTGCATCACTTTTATAGAAACTATAAAATCCTTACTTGAAGGAACTCACTGCGTTGAGTAGTGTTTTTATATCCTCTGTAAATTACAGGCTGGTTGTAATTTCTCATCCCCTGTGGATACCAAACCA
TCTTCCACCTTATTTTCTGAAATATAGTCTCACTGAGCCTGGAGCCCCTGGTATCCTTCTGTCGGTATCTCCCCAGTGCTTATATATAATATGTTTTATTTATAAAATACATGCCCATAACACAGGCCTCTGTGTGATCTCCCAGCACCAGCTGCAGCTGTCCCTTTTATCCTTTGCTTGCAGTCACTCCAGACAGTAGTTGGAAA
CACCTTTAAATGGAGTCAACTTTTTAATTATATATATAAAGATAAATATATATAAATATATATATAAACTTTTTAAAACTGTGAAAAATAGCTATGAAATTATAAAAAAAAACACATTCTGACGTGCAGAATATTATTTTTTATTTCCTGTTAGATCGTGAATGTCTAGCACCGGCTTTATGCCTCTCCCCCACTCCCCTGTACCC
TTGTGTTGTTCAGAGATGTCTAAAGTTGATCTTTGTTTTTTTAAGATTAAAAAAGCACTTGCCCCACTGTATATATACGGCATGTAAGATTTATATAGTATATAAATGGCAGCAAATTAAACAACCGTCTCAGTTTTACTCTGTTCTCCGCAAGCTCATAGCCATGTCTGTTTTAAAGAATTGAGTCTTAGGCAGTTTTGGTTTTA
ACTGAGGCAACCTAAGATTTTACATGTGACTCTTCAACGGAGGACAAGGCGGGTGAACCCGTGGCAGCAGCTGTCAGAGCCACACTTGTTCCTCCAGGGTTATAAATGACTTCTCATTTACAATGTTTCTGAGTAATTGTCTGTCTTACTCTGTCAGTGACAAGCTGAGTACTCAGACTATCAGTGGAAAATCAGCCTTTCTTATT
CATTTCCAATGCTATACCAAAAGTCCCCCATACCCTCCCCTCCACTCCCCTACCCACCCACTCCCACTTCTTGGCCCTGGCATTCCCTTGTACTGGGGCATATAAAGTTTGCAAGTCCAATGGGCCTCTCTTTCCAGTGATGGCCGACTAGGCCATCTTTTGATACATATGCAGCTAGAGTCAAGAGCTCCGGGGTACTGGTTAGT
TTATAATCTCAAGGATATGTTACAGAAGTAAATTTTATATTGAGGACTTTGTCAACCATGTCTGTTGTGGTTTGGTGTGATTTTTATACCGTGAAGTACCTATAAACCAAATTGCTGTTGATCTGTGTCCATTCGTTGCTGCTGTTGTTGAGACACTGTTAGTAAGTAACCTTGGCTGGCCTGGTGCTTGTCTTGTGGACCAGTCT
TGGTCCCTGTCAGCGGGCTGTTGATTGGCAGTCCTGCAGTCTGAAACCTGCAGTAAGTTTTCAGCAGAAGGAGAGATTGGATTCTCTTCAAGTTAATTTTTATAAATGTCATATTTTTCCAACATGCAATTTTGTAGTCCACATCTATTGTTACAATCTAGAAATTTCCTTTGTGCAACTGTAACACTGTTGTTCTTTTAACCATA
GATGTTTTACACAGAAACTCAGGGAAGGTTCTACAACCAAAATCTCTAATTTGACTTTTGTGTTTTTCATAGTTTTTATTTTGTTTTATTGGATTACTTTTATAAAGCGAAATAATAACCAAGGTCGTTTGTACAACTTTCTTAATTATTTCTTCATTATATGCTTTTATTTTACAAGTTTCTGAATATGGATTAAATTAACTTTT
TAAACACAAAAATAATAAAGACACGCAAAAACTTATTGTTAAAGATCTTAAAAAGTCAAGTTTTTTAACTATTTGAGACTATGCTTATATAATAATTATTTATAAATAAAAATCTTTCTTTCTTAGTGTCCATGTATCTGTGACCAAGTATACATAAGAGGAGGCCTATTTCCTTCAGATTTTCATGGAGGCCAGGTTTCATTTCT
AATAAATTACTAATGAAATTGTACTGAAATACTGTTTTACAGACTTTTTTTCCCTCTAGGTTGTTAATTTTTGGCTCTTGTGACAACATAAGCCATCATATATAAAAGACATTTTCCCTTTGAGATGCTTTTATGGATGAATGATTTGGGAAAGTATAAAGTAATGACGCTCTTCAGTGCTCAAGTCCACTGTTACGGTACAAGTC
ACATCATTCCAGTCTTGCTGGTGATCCTGTACGGTGTGGTCTATGAATTGCTGCACTGCAAAGCCACACAGCTGCAAAACGTTGAAGAAAATCATTGATGTATAAAAATTGCAGTATCTTTCAAATCAGTAAAATGGATGCTTATTATTTATCTTGTTCTTCAGTTAACATCTGTGTTCTGTGGGGGAGGGAGGGAGTCATGTGTG
GGCTCCTGGCCTGTCAAGAAGGAAACATAGCACTGGCAAGCGAGAAGCCCCTCCTGGTCAGAGGGAAATGAGCAGGGTGACATGGCTGGCAATTCTGCTTTATAAAATCGTGTCTCTAAAACTGTGTTCATGTGTCTAGGAAGTATTTAATAAACTTGTGTAGAAACTTTTTGTGGTTGGGCCCTGGGAGCTGAGGGGACTTCGTG
AGTCATTCAGCAATATACAGTGGGGAAGTTTAGACCCCATTTTTTCTAAGGTTCCTTTTTTTTTTTTTAACTTTTTCTTATTTGATGAGTCACAGTGCTTTATAAAAATGGAAAAATATACTTGGATCTGTAGTAAGAACTGAGCTTGACCCTTGCAACGATGGTTTGCAGTGAAACTTAAATGCGTCGAGAATGTTTTGAGTAGC
CGATTCTCACAGGCCCGCTCAATGCGGACAGGGTACGAGATGCTCACGCTCTCGAATGCTGCCGTTTGGTATGGTCTCTTCCAACATCCTGTATCAGCATTATAAAATAAAGTGGATACTTCAAGCTTTGCCTTCACTTATTTCTTTGCTTTTTAAAAACTATTTGTAATGTAATTTTAATGCATTTTTTACAGGCCCAGTAATGG
CTTATATCTCATTACAATTAATCATGAGTTGCAGTCAATAAATCTTCATTGTTCAACATATTTGTACCCTCAAATATTTTTTTCTTTTTTTGTGTGATATTATAAATAAACAGGGCTCTGTGCATGCCAAATTATTTTCTCCTAAAGCGTTGAGCTTAATTCAACAAGCTGTAAATTAATTAGACAATTTTAGTTTAACCTCATAG
TGAGTTCCAATTCCCAGCAACCACATGGTGGCTCACAACCATCTGTAATGGGATCCGATGCTCTCTTCAGGTGTGTCTGAAGACAGCTACAGTGTACTCATATAAATAAAATATATTAAAATTCTTTAAAAAAAAAAGAAAAGAAAAACCCTATTTTGAAAGAAACAAAAACAAAACAAAAAAAGGCCCTGTGCTATGCTACTCAA
ATTTACATTTCAAATGCTATCCCAAAAGTCCCCCAAACACCCCCCCCCCCGCCTCCCCCACTCCCACTTCTTGGCCCTGGCGTTCCCCTGTACTGAGGCATATAAAGTTTTCATGCTGTCATTTTTAAGATGTGTTTTTGTTTGTTTGCCTGGAACTCATTGTATAGCTTGTGTAGTTGAGGATAACTGAATTCCTGTCCCTGCCT
AGTGTTCAGTTCTCACTTTAGTTGGTAAGTTCTGCATCCCTTGTTGTTTGGTGGTGTTTCCTAACCTTTCCCTGATGCAGTTTGACCTTTGTTGGATTTATATAAACAATTGTACAAAAAAAAAAATCTACACTGTGTTTGAGGGTTTCTGTTTTATGAGGGTTAAATCTGAAAAATGTAGCAGCCCCAAGACACATGCATTTTTT
ATGTAGGGCAGCTCACAACGGCCTGTGACTCAAGTTCTAGAGGATACAACACCCTCTTCTGGCCTCTACAGGCACCCACTCACATGTCCATATTTACACATATAAAATAAAAAAGGGGATTCCTGCTAAACATTGAGTCCACTCCTTCTACCCATTTTCTGAAGCCATTTGGTGCCTCTGCTCATGGGGGCACCCGGCACTAGTGC
ATTCTCAGAACCAGCAGGGTGCCCTTCCCCCACCCCACATCCCCCTTCCACCATATTGGGGTGGCGAAGCCTAGTGTCTTAGTCTAATGTTAATGCTGTTTATAAAGCCAAGCTTTCTTTTCTGTCTGGCTTTTGACCCAAGTCTGGTGGAAACAGGCTGAGTAGGTAGACTGATGGCCCTGTCTTTCCTCTGCTTTGGAAGATTC
ACACGCTGGGATCAGAATCTTAAGCAGTTATTCTTGCCAAGGGTTTTGTTTTGTTTTGCATTTTGCTCTTCATTTCCGCATGTGTGTGGCTGTGGTTGTTTATAAATGAGACTAAGTCTGATTTGCATAAGGGCTTTCAAAAATTAAGTCTGTCCAGTAGAGTGATTTTGCTTTCATTATTACCAAGTCAAGAGTACAACAGAGCT
CAAATGCTATCCCGAAAGTTCCCTCTACCCTCCCCACTGCCCTGCTCCCCTACCTACCCACTCCTACTTCTTGGCCCTGGAGTTCCCCTGTACTGGGGCATATAAAGTTTGCAATACCAAGGGGCCTCTCTTTCCAATGATGGCCGACTAGGCCATCTTCTTATACATATGCAGCTAGAGACACGAGCTCTGTGGGTACTGGTTAG
CTTTCTAAATGCGATTGTTTGAACAAATCACATTTGCTTTCTTGGGTCTCTTGTATCTGGTGAATTTTGGGTGGCTGTAGGAATCACACCTTTGATATGCTATAAAGCTTGTCTTCTATTCAAAGACCTGGCCCTGGACTCCCCTGCACTGTGAGCAGAAAGTGCTTGCTGTTGGCATCATTGCTTGCACTCGTATTGTCAGCAGC
TTTGATCATTTCTTTGATGTGAAAAGCATCTTTTGGTTATCAGTTAAATTGAGGTGGACATTATTTCCCCAATTTCACAACAGGATTCATATTGTTAATTTATAAAGCTAGACTTGGAGAATTAAGGACTGAGAAATGACCATATCTTAAACTGTCTACAACAAAATGAACTTTAAAAAAAAAAAAAAGGACATGCCCACTGAGTT
GTAGGTTTTGTAGACTGTAATGTGTTCACTGCCTTTGTGAAGCGGTATATTGTATAATTTCGTGTGTAACTGAATGCTTGGGCTTTCAATACAGTATTCATATAAAGCAATAAATATTAATGTTATGAAATATTGGAGTACATTTTTATCAAAATACAAAATCTCTTTTTTAGTTTCAGACATCTGAGGTACAGGGATGGACCTAA
AAACTGAGACTGGACTTGATGTGGCTCAAATCCCGTCTGCATGCATTGCTTGTTCAGTCACCCTCCCAAAACACCAACTGCTGTCATATCTAGAATGTGTTATAAAGTCCTGAGACTTGGTGTTCTAAGCAGGTCTCCCAGCCTTGCTTGCTCTACACTAGAGTCAAGGGGTCTCACAGAAGTCCCTGTCAACTCTTCTTAGGCAT
GGTGCATTCTCAGTGAACTCACTATTTGACAGGTTGGTGCATTGAACACAAAACTATGTAGTACTGGCTGTGAGAGATGCATCTTGCTTGGAGAACTTCTTATAAAATAAAAGTGAGAAGTGAAGGTTTTTGAGAGAATAAATGCAGTTAGCATTTAGCAAAACATGACATCATTGCCCTCTCCCACAGGCTAGAGAGCAGAGAAG
TGTAGGTCCACTGTCTCAAACATCCCTAATCCCATCACCCAGGAGTGTAACAGTCGGCTTGTGCTCTTCCCGACTTTGTAGTTAGTACTGAAAATTTAAGTATAAATGACAGGTTTTGATTTTTAAGACATTGTTTCTCTTTGTAGCCACATATGGCCCAGACTCAAATCCACCTGCCTGGAATTAAAGCCAGCTGAGGCCAGTTA
TCAGATGCCGGACATGGATTTATATATAAATATATATATATAAATATATATATATATACCTGCTCATCACGGCCATCTTTGTTGTAACCATTTCTGTGTTTATAAATGCATTATCTCTGAGAATTTTCATATTGATGTTTTATTTTTGTCTTATTTTTTTTTCTCCACCTTGTCCTCTGGCCATGGCATTTTAATTTTCTTTTGAC
GAAGTCAACTCCTTTCTCCTTCCAAGTTGTCTTCTGAAGTAGTTTCGCTGTAACCATGACAGCCAACGCATCACCTTTCATCTGTATATTCTCTTTATACTATAAAATTGGAACTCTTAAGCTGGACATGATGACATGTGCCTGTCTGAGGTTCTTGGTCCTCGGGAGCTTGAGTGGGAGGGGTCATTTAAGTCCAGGAGACCATC
CTGAGTTCAATTCCCAGCACCCACATGGTGGCTCACAACCATCTGTATTGTGATCCAATGTCCTCTTCTGATGTGTCTGAAGACAGCAATAATGTATTCATATAAAATAAATAAATAAATTTTTAAAAAAAGAAAGAAAGAAAGGAAGAGAGACAATGAATTTCCCAGAACTGATGTTATAGACAGCTGTACCTTATAGGTGCTGA
GGTGGGTTATTCTAGTACTGTATTTGGCTTCTTCATTAATAGGATATTTCACATACTATAATTGTAAATATTTTGATACAAATGTTTATAACTCTAGGGATATAAAAACAAATTCTGATTCCCTACATTGTGTGACTGTTTTCTTTTTCAAAAGTGTGAGATAATATAGAGAATGGTGACATTTATTCCTCCTCATTAATTTGCCT
AGCCGTTTTGTTCACTTGTCCTGGTATTAAAAGCAGGAGCTCCGTTCCCTGTGTGCATTTGCCTCTATGATGGCTTGGCTTACAGAAGGAATCGTTGAGTTATAAAGAAATTGTCTTTGCTGACTTCACGGGGTGGTGTTCTGTCATCTTCGGCGTGAACTTTGGTTAATGAAGGAAGCCTGCAGCTGGCAGGTGTAATTGCTCCT
CAGAGTTCAATTCCCAGCAACCACATGGTGGCTCACAACCATCTGTAATGGGATCTGATGCCCTCTTCTGATGTGCTTGAAGACAGCTACAATGTACTCATATAAATAAAATGAATAAAAGTTACTTTTCAAAAAAGGTATATTTTATACTAATATTATGGTTAGGCTAGTGGACTAGCCTCCCAGGACCTTGTTTAACCCACCAA
GTTGGAAATGAATTTCCCATGACCATAACTGGAAATGGAGGACCAGTGGGAAGTGGACCCTTTTAGATGCTTGCCACAATGTACTCATTTTGTTTAACATTATAAACCTCCTTTAATGTGAACCTGTTGCTGACTATGTTTGTTTCATAGTATCCTTTGGATGGTCTTTTTGGGAGGCAGACAGAATTCTGCACATAGAATCAGCT
ACATTTTAAAAATCTAGCATTTTAGGTCTTTTTGTATTTTGTGTATTTTTCATATATTTAAATTGTTCTTTATCTTTTTGTAGCATGGATAAAGATTTGTTATAAAAAATTCCACTCTATTGTCCTACTTCAGTATTCTTTATGTGATATAATTTCTCTGTTCTCATTAGGATAGTAGTAAAGTAAACTATAAACCTTTTTTTTTT
GTGTTTTTGGTTTTTTGTTTTTTAATGAGACATTAAAAGATTCTTCATGTCTTGCTCAGCCTTTGAGAAAAGTTTCCAATTCTTATATTTGCTTGTTTTATATAAAACTATTCAATGTTCTTTGTATGTTCTTTTCTGTATGTGATAAGGGAGGGGTGGGAAATTTGCATATCAATGTCCTGGTTCTACAATTGGTTACTTTTTTT
TTTTGGGGATTCAGACATTAGCAAACTTATCAATCTTGATGTTAATGAGGACACTAATGATGTAACAACTGCATTCCAGAAGTATAATATAAGCCACATGTATAAATAAAAATTTCCTACTAGCTACATAAGTTTAAAAGTGGAATTAATTTTCAAATATGTTGTACTTAATTAAACTATATCAAAAATATTTCACTTTCTTTTTG
CCTTTCATTAAAAGCATTGTTTAGCTTTGTTTGCCTGTTTTCCACATTTTGGTGCACTTCTAAAGAGCAAACCGATTCTGCTATGTTGTTTAATCCACAGTATAAATCATACATTTTCATGTTCACCTTTAGTGTAATGGGAATATTCTGAGTTTGGAGGAAGCTACAAAACACCTTAGTATAGCAGGAAACTTCAAAAGATGCAA
GCTTGCTGAGGGTAGAAGCCCTAACCCTCCAGGAGCGTGGCTTCAGCAGCCTGGACACCCACCTTGCTCTGTGCTGCTAGGTTGTGGCCACAGCTAAGATTATAAAACCTCATTTTCCAGAGTTGCTAGTACTTGATTTTTTTGATAATAAATGAACGATTGGAGTTGAAATAGAGGGAATCAACGGGGAAAAACATCAAGGGAAG
TTTATTTACAAAAATAGATAATGCATATGTAAGTGTATATATTAAACCCTCCCCCAGAACCCACCCACAGTCCCCTTCACTTGTACCCATCCACCCCCTTTATAAACAAAGGCTCCTTGGTTCAAAGGCAGAGTTCTGATTGACTGGGCAGGAGCAGCACCAATAGCCTACATTTCGTAGGCTGAGGAAAGGCCCAGGGAGTTGAC
CTTAGTTATATAAGAAAAAAGGGAGATATGCAATGAATATCTATCAGCTTGGGGAGCACGTTGGTGCTTCTCTGCAATTTTCTGGTACCAGTTTCTTGTTTATAAACGGAACCTTTCCTGTATATAGCCATGGTTTCATTCTTACCAGCCCAACCCTTTGCCTGGAACAATGAATCTTGTTCAACTACAGCTTTTAGCCAAAATGA
ATTAGGTATTTTCTTCATTTACATCCCCATACACCCCTCCCCCACTCCCCTACCCACCCACTCCCACTTCTTGGCCCTGGCATTCCCCTGTACTGAGGCATATAAAGTTTGCAAGACCAAGGGGCCTCTCTTTCCAATGATGGCCGACTAGGCCATCTTTTGATACATATGCAGCTAGAGACAAGAACTCCGGGGTACTGGTTAGT
AAATTTTGCCTGTCAGTCTATATTGCTGTTTTTATTATACATCAGATTCTTTGTATAACTTGTGAGTTTTATGTGCTTTGTTTTATAATGTAAATATCATTATAAATAAACTTATTTATAAATGAGAGATTTGTTAATTATTGTAGCTCATACTTTTCAAGACACCCCCAGTGCTGAGGTGCTAGGTAAACACTTAGATGGGTGAC
CAGGTTTCTTACCCTAAGTGTTTTCTCCCTTTTTACAATCTCTGTCCAGCACCTCTTGGTTAAATAATGTATGCTCTGAGACATGAAATTAAAACAGATCTATAAAATAAATTATTTTAAAAGCAGAAGGTTGTAGGTTTCTGATCTTAAGCTGTGGTAAGGTGACTGGTTTTTGTAGGTGTTTTGCTGGATTACTGATTTCTCGG
CCAGAAATAGCCTGTACCAATACTTCCTTTCCTACTTACAGTCCCTACTCCTGTTCCCGCCTAAGCAACTGAAGCCCCCGGCGGAGCTCTACCCTGAAGATATAAATACATTTAAATTGCTCTCATATGCCTCCTATTGTATTGAGCATGGTGACCTGGAGCTGGCAGCAAAGTTTGTCAATCAGCTCAAAGGGGAGTCCAGAAGA
CACAAAAGAAGAAGATGTAGTCCGTTCAGAGAAGAGCCAGAGGAAAGGCACCTCCCCAACTTCTCGTGGTGTCCTCCCTCCTACAGCAATTCCTTGCACATATAAACAAAAACCATTTTGTTTCTGATTAGTGTTGTTAAGTCAAGAGTTCTTTACCTTGCATTCTACTTAAGGCCTAGTGTGAACTACATAGCCTTGATGCCTCA
AAGCAACTCAATGATGATCCTGTATTTATTTTTCCGTGTTGTCACTTTAGACATTTGCTCGTTACAAAAGCATGTGTATATGTGTGCAGAAAGTTTTGTATATAAATGGCAGAGACTTTATTTTTGCTGTTAAAGGGCACTTTTGGAAACTGTTCTCTGGCCTTGGCTTCTTCGAGATGGACGTGTGGATGGCTGTGCTCTCGGTC
CGTTCTCCTAAGGACCGCGTTACCTCTAGCCATTTGGTGGGGGAGAAGATCCAACCCCCACTTTTGACTGTAACATGTTGCTAGGTATAATTTTATTTTATATAAAATGTGTTCTTCGGAGCCCAGGACTGATGCAGCGGTTAGAGGGACTTGCCCTCCGCAGGTTCACTGACTCCTCCTCTACCCACATGCACTCAGAACCTAGG
TCATTAATGCCGTAGTGAAATGATAAACCACATATACTTGTTTATGTAATAGTAGCACGTGGACACAGCATTCATAGAGTGTCATTCACTTTTACAGATATATAAACTGTCATCACAAGAAGAGAGGATTGGGACGTTATTGGATGCTATCATTTGTAGAATGTCAACGAAGGATGTTTTATAAGATGTTTAAAATGTCAACAGAA
AAATGTTGGCGTGCTTTTTTACTTTCTGACTTTTTAAAACTTTGTTTCATATCTTGTAGTTTCCAATCAATCTTAATATAAATGCTGTTAAGAAATTCAGTATAAAATCTTAGTTTAAAAGTAAAATGTGTTTGTGTATCCTTCGATGATTTAGCATTTCTAAAAATGTCAAGTTCTCAAAATTTACCCTAGCCCAGAATGTGGGT
GCACTCGTTCTAGCACTGAGCTGTGTTCCCCAGTCCTATCCTAATATTTCAGTTGTGGTAATGGCCCTATGCTTTGACTGTGTGGTGTATTAAGACTGTATATAAAAAGAACTTCAAGTAATACTCAATTATCTGTTGTAATTTTAATTGATAGCAAAATCAAATTGGATATCCACCAACATATGGCCAGTGGGGCCAGTGGTATG
CCAGGAACCCAGCTCTTCACACACATCCACTCCTGCCTCTGAAAGCTCACCACAAGCGCCCACAGTCACTTTCCAAACACTAGATGATATGATATCTTATTATAAACAAGTCACATGACCTGTAAAGCATGCTGGTTGTATTTGTCTCATAGAAGTCAGTCAGGACTGAGTTTTACTTCTTTCTTCCTGTACTTTCCCAGGGAGCA
CTTAGTATTTATAAATGAACCTTTATTAAAGACACTTTATGCCATTTGTTAGACACTTCAATATTTTACATGTTTTCAATGTACACTGTACCAAAATTTCTATAAATAAATAACTCTGTACATAAAAAGTAATACTTCCTCTTTCACATTGCCTCTCAGAAGCAGCAAATTCACATATTTTGTGGAAGTAACATTAACCATCAACT
GAGCATTGGACTATCATCAGCTTCTCTGTGGGTCTCTGCGTGTAGAAAGCAGTGTCATCCTTTGGCTTACAGAATCAGTTGGGCCATAACCCTTATTCAGTATAAATCATGAAATAAATGATAAAGCTTTATCATTTATTATTAGGTATCACTTAAATGAAAAGTGGGACAGAAACTTGAATTTAAGACCAAGACTGCTGCTGAGG
GCTCTCTCATTACAGGAGGATTTGATCCTCTGTCTCCTAGCCACTAATATAAATATTGGATTCTTTTGAAACAGATACAGAAAAGAAAGCGGCCTCAGTATATAAAGAAGTACTGGCTGTCAGGTTGGTTATATGTTGTTCTGTTTCTGTCTGTTCCGGTTTTGTTAAAGACCGATGCTGTTGCCATCTTAACATACAGGAGAAAG
CGAGTCCTCCACTCCCTGCTGGCAAGTGAAGTGGGTGTGACGAGCCATGAGGACCAGGAAGTGCCCATTAGTCACTCGGTGCTCCTGGCAGGGTAACCCTTATAAATGGTGTCAGCTCCCCAAGTTGTCCTGTAACTATAAATGTAAGCGTATTTCCTTAGCTCATTATCCAGAGATGGCCAGGATGGGGAGAGGGACGGGGTTGC
TTAAAAGACTAGCATCAGTAGGCTCTATTCTTTTGTATTTGGGTTAGAAATTTAATATAATCAGCCTTAACTATGTTGTCTAACTCCTAAAGTACTTTGTTATAAAGTCTTGATTTCATCATAATTTGTTACATTTGTCTATATTTCCTACGGTGCATCTATAAAGAGTGCACACACCTATGGGAAACCTAGGTTTCATTATAGCT
GGAGAGGGAAGCTGACCCCTAGTAGGTCTTCAGTGTTAATGAGGGAGTCACTTCAGAGTTTCTTTGCAGCCATGCCTCTAATACAGCTTTAGAGCCTCGTTATAAAACTCTTCTTTGCACAGTGGTTTAGAATCTCTGCTAGTCTTTATTTGGGACATGGTGACAATTCTTAGTGTCTTGTCATGAAATCTACCAATATCCAATCA
TTTGTTTTTCTGTATATTGTATACCTAATGCAAGTGTTACTCTAATGAAATCGCTTTGGAGTGTGTTTCTCTTGTGTTTGCTATTGTACTAATCTCATTATATAAAGTAAGCAGAGCTACCATAGGGTAACTTTCTTTGTAAGACTGTGATGTCCTATAGGAGAATGTTGATAGATTCTTTGGAATGCAGTGTAAAATGTGCTGTC
GTTTCTTCAAATTTTGCTCTTGTTGTAACCTTTTCCTGAAATTATCTTACTCTCATAATTATTATGTGACTACAATTACACATGTTGCAAAAGAGTGTACTATAAATACATAGTTGGAAGGGATAGTGGCTAATGTGTCTATGAATAGTTTTTGGAGAGTGTCTTAAATGGGAGGATGAATGTACAGTATTTCCTAATTATGAGCA
AAAAGGCAGTCTAATAAGCTGTGTGATTATTATATTGGGGAGAAAATTTTCCCTGTGTAGTTCAGTGAACTACCCATCCATTCATTTATCCATGGACACTTATAAAGCATGTGGTGGGCTGCACTTGACCTATGAGACCTTGTCTATTCTATACCAGCAGACCCTTAATAGCAACCAAGTGAGATCTGAGAGTCCAGACTGTATCT
CTGGGAGACAGCTCAGTGATAGGGTGCTTGCTGAACATGTTTGAGGCCCTGGCTTGATCTCTGACACCTCATCTGGTAGCTTTCGAATGTTTTGTTTTTTTATAAAAAAAAGTACAGTAAGGAATACTTTTTGTCTACGCTTGTTACTTTTGGTTTTCTGAAGCAACATTTTACTATGTAGCCCAGGCTGGCCCCAAACTTTCAAT
AGTTTAACTTGTATAAAATAAGAGGCTAGCCATTTGGTATTTGTGTATGAAAGCCCCCAAAATCAAAATGTTTATCCATAGTCAACAATCTATTTGGTTTTATAAAAACGAAAGGGCACGCATTGGTAAGTGTGTTGGGATGGAAAAGTATCTTAAGTTTTAGTATTTCAAAGCCAGCTTTAATTTGGAACAGCACCACCATCCAT
TTTCTTTGGCCACAACCATTGGACCTATCTTTACTGATCCTGTAATTATAGTCTCTGCTATGGAAGTTTATTAATAAAAGGTTTCCTTCCTCCAGAATGATATAAATACATTTGCTTCCTCTCACGAATTATTTATGCCACCCTGAGTCACCCACATGCTTGGGTTGTTCACTTGGGTTGTTCGGGTCTTAGTCTTTTACTACATC
CAAGTCAAAATTGAAGGCTGGTTCTTTGGAGAGGAGTAGGTAGACAAGAAAAACAGATTAGGGTGCTCAGTCCCTGATTGACTTGGCTTTGTTTGTTTGATATAAATAAAGATTTAACTGTTTACTCCCTAGATGTTTAGTCAGCTATTTCAAAACTAAATTGAACTGAGTGCTTTCCTTTTCTTTCCTCCGTTTTCTCTCTACCA
AGCAGCTATGCAGTAAGTAACTATGTAAGCTATCAGAAAGCTAAGCCATATCCATCTAACTTGTAAAATAAACAATGTGTTCACTATCTGTGGCACCTGATATAAAGGCAAGAGTCTCAGCACAAGCCCTCCTGTTATTCCTGCAACTTTCTGAAATCAGAACAATCCTGTTATAAATAGATGCTACTATGGACTCATTCAGGAAA
TCAGTTTAGGTTTTCCAATGATGAAATTCAACACGCCAATGCTCAAATCCAGTTACCAGCACTCCTGCTAAAGAAAGCCTAAACATGTATTCTCCTTCTGTATAAAGTGATATTGTCATGTGTGGAAAGCCTGCCATTCTTAATGGGTATTCCAGTGTTATAGCTTAAATAGTGAGGCATTTACTTTAGAAAGATATCACTAACTA
TGCTCATTCACGGCATCCAGCAAGTCACAGTTCAAGGCTGGGAAACTTGGGGCTTTGTGAATTCACTCATTGGTTCTTCCTGACTTGGTTTATTTTGTGCTATAAAAATATTAAACTATTTTCCCATTAATTTTGGCCTAGTGATTTATTTGGGGATGAATACATGACAGTTTGCTTATAAATGACTGCTTACTCTACCATCTTTA
CAAAGATGTGTTCTGTTCAACTTTGCCTTGGTAATTATTGTAAACACTTTGTTCAATTTTTTTTTCTTTTTTTATTCACAAACTAAATCCATCAGGAAATTATAAACTTATTTAAAAACTGTGTGCTGCAGCCTTCTTGAGTCTATCCTAGTCTGGTCACATCCCTGTGATGAGACTGGTTATGATCCGGAAAAGCAGGAGAAGAC
TTCCTTCTGCCACGGCCTCCCTAGTGGTGGTGGGTGCTGTGACACCCACCTAGTTACCTGGTTTTGAGTTAATTTGTATGCTTTGAGCAATAACCATTGTTATAAATATATAATACTCACTGGAGGGACTTGGGTTTTATTATGATTCGCATTATTTCTTTGTAGTCATAAGGTCCCTCAGAAGCTGGAGAGAGATGGCTCAGTGC
GTGAGGTGATCTTTAATCCCCTTGTTAAGAAAAAGAAAAAAAGAAACTACCCCTAACTTTTGGTGCTGATTAGCATGTCTGGTCCACTGTTTAACTTTGTTATAAACCATTCCATTAGAAAAGCACTTTGAAAATTTTGGGGGAGGGTGGGGTGGGATATGGGATGGTTTATGCAAATCATGTTGAATACGCCTTCCTCCTTTGCC
CCTCTGACGTTTCTTGTACTGTTCACAGCGTTTGTAAATAAATGGCTGCCGAGTTTTTAGAGAACCCAGCCGTTGTCAGTAATGCAGCCTCGTGCCCATCTATAAAAGGTCTATGCTTATTAGTCTTCTGCCTCGAACTAATTCATCTCACGCTGTTGGTACCGAGTGTGAGGCTCAGCGACTGGAGAAAATCAAGAGAGAGCTCT
CAATTTGAATGGGATGTTTTTGAGATTATTTATATATTTAATTAAAGGAAGGGTTTTCTATTGGCAATTTTGGGATTTTTATGAATGTGAAACTTTTATATATAAACTCAATATATGAAAAAAACCCAGGTTACATGGTTTTTATTTCTTGGCTCCACATGGAATAGACAGTTTCTATATATAATTGATTCTGTAAATAAAAGCCA
TTATAAAGTGGGTGGGTGCTGGAGATATTTGTACAGAAGAAAAGAATATTTATATATTTTCTTAAAACAGCAGTTTTGCTGCTTGTGCCATAAAAGTTTGTATAAAAAATAAATTTGTACTAAAAGTTTTATTTTTGCAAACTAAATACACAGAGCATGCCTTAAGCCCAGTGAAGAGACTGAGTACAAAGGAAACAGGAAAAGAA
TTCTTGGTGTGGTCATTGAACAGTGATGGACATGCTTTGTTTTAAGAAGCCTTGAAGGGAATGTCAAAGCTGTCGTCTTGGTATATGTAATTTATCGCCATATAAAGAAACAGTATATGCCTGAGTAAGCAGAGGACCCGCTGCTTCTGTGCACATTAGTTTGATTAAAACTGAGAAGCGGGTAGGTGAGATGGCTCAGCAAGTAA
GGCCAATAAAATTTAGTGTGCAGACCCTTTCCCCACTGAACTGATGTGGCATGCCTGAGAGTTCCAGTTAACAGTAAGAAGTAGTAAGGAATGCTTACATTATAAAGACATGGAAACCAAATGGGTTTACTGGTTTTTTTTTGGAAGGTATTTTATCTTTTCACCAGAGAAAAGGCTAACAGTCTTTGTTTGGGTAAATTGGCATT
TTGTCCTGAAGCAGCCATCCCTCCTGGAGTCCCATCCTGTGTGTGGTGAATGTATACAGCTTTACATAGTGTACAGCAGTCCTCATTGTACCTTTTAAGTTATAAACCATTTAATACATTTGAATTATGAGTAATTTTTTTAGTTTTTGGGAACGTTTTTCATTGGCATAAGGAAAAGATAATTAAAGTATTTTAAATATCAGACC
AAATATTTATTTATTACTTAATTTAACACCAATTTACTATTGTCTTAGTTAAGCTGTGACTCTCAGAGAATCTATTCAATCTTACTGTAAATATTTGTGCTATAAAGTTAACAAGACTCAACATTTAAACACTTCTATTGTCCCATATTTATTTGAGCTAATTTCTTTTTTGTTTGTTTTTGGTTTCTGGGTTTTGTTTTTTTGTT
CAGGAGCTACAAATAAGAGCACACATATGCTGTTTGTCCTCCCTACACCAGCTAACCCCTTAATAGGACCATCTCTGGATACATCCATAAAATCACTCTTTATAAAAGTCATTTCTCTTTGCCATTTGTTTGTTTGTTTGTTTGTTTGTTTAGCATGTGGACTGTAAAGGTTTTAAAAGGGCAAATAAGCCATTTTACCAAGGACC
CGGGTCTGACTCATTTCTGTACACTGTCACTCACTGGATGGTATTCCTCTTAATCGACTTCTGTTCTGTGGCTGGACAAGTTGTTTGGTTTAAATGAAGTTATAAACAGTCATTCTGGATGAGCCAAAATTGTCTACTGGTGTATGTTGGGGGCAGGGGGAGCACTGCCCATTGAAATGTGTGAATTAGAAAGCCTGGGGGATTTA
AACCTTGCGGCGGGCAGGACCTGGCTGCTGGCTCGATGGTCGATATCCAGCTTTCTACGACTTTGTGCACGCTAATTCTTAACCACGTCTGTTTCTCGTCTATAAAATGGACATGATACACATGTACTGCCGGGTCTGACTCATTTCTGTACACTGTCACTCACTGGATGGTATTCCTCTTAATCGACTTCTGTTCTGTGGCTGGA
GCTGAAGTATATATTTTCTTCAGTAAGTCTCTTTAAAATTTCAAGTGTTATCATGATTGTTTATATGAATGTAGAACACCTCGGTATTTCTTTTTATATATATAAACTATTTAATAAAAATGAAAGATTGAATGTTAATGTGTGGGTTACAAAAAAAAAAACATTTAACACTAATTTTCCAGAGGTAAGGGGGAAATTTCAAATTT
CCATGGTCTAGTGAAGGTACTAGGTGCTCTTACCTTGATATCTCGGGCAACTCCGACTACAGCCACGCTTTACCCTTCGTTCTTTGGCCAGAATGAGATCTATAAAGGTGAATAATTATGTATTAGCTGAGTGGTCCTAAATTTTATAGAGAATGGCAGGGAAATGAGTGATAGTGGTGTCTTTGTGGGGGTGAAAAGGCTGGAGA
AATGCTGATTGTAAAGGGTAACATCAAATTAGCAAAGGATAATGTATTGTTTTAGGATTTGTGAGTAGACAGATAAGAGCTCTATTTTAAATACAAGTTTTATAAAATAAATACTTTTGTATCCAAATTACTTGGTGTAATGCTTACACATAAGTGTGAATCTTGTTCTATCAACATCAGTTGTCTACAAGATCGACACTATAAAT
GGATGTATTATGTTCCTGATTTTAACCACTGCTAGCTTTGAAATTGGGGTGGAGTATGGAGACATCATCTTCTGAAATTGTTTTATTTGTTTATTTTGTCTATAAAATACATTTGCCAGGAAGTTGTGTCTTAAAAACTGTTGGTGTCCGCATCGCTAACATTGCAAATACTCTGTGTGAAGCACTGAGAATAAACCAGAAAAAGA
CCAGAAAGGTCTAAAACTCTTTAAGTGTAGTTAGTACAACCATAGCCGGGACAGCACGTGGATTAATAAGAGATCTGCAGCAACATCTGTGAAAACTACATATAAACCCATTTGATTTATAACAAGATCTGTTTGTCTTATTTCTCTCAGGCTTAGGACCAGGAAGCAGGCTATGGAAGCTTTTTCATGCATGTTATAGCCTTGTT
CACATGAGTCTTGTGTATGGCAAAATTTAGATAATGTTATTTAAAGTTAATCTATGCTATGATATGTATTTATACCCTTTAAGTTGTGAAATATATGTGATATAAAATTTCCCATTTTAACTGCTTTTCAGTGTGTTGCTCAGTGAGATTGAATATTTTCAGAGTGTTGCACAACCTTCACCATCATTGGCCTCCAGAACTTTGTA
CTCTGCCTGACGACTTCATACAGCGAGGGGCTCACTCGGGCAGATGGAGTGGAGTTCCTGACTTGGAAAATCGGCAGCTTGCTTTCTTTTCTTTTGTGTGTATAAATCACAAAACTGCCAAAGACAGAGGCTTGATTTTATTTTCCTCTCCCTTGTTCTCTGGAACCCCAGGCCCTGCGGCCTCATTAACTGATTTCGGCTTCAAT
TTGTAGATGCTGGGATTGACCAGGGCCTTGAGCATGCCAGGCATGTACTCTGTAATTGAGCTGTGCCTCCAGCCTTCTTCAGACCTATATATGTCATTTGTATAAACATAATAAAAATACAAAAGATAAAGCATTTTCTGATATTTAAGTATGTTACATGATTTTTTAAAAACAGACACAGGGCTTCAGTATATTCCGCAGGCTAG
CCTGCCTTGACTGCTGCAGACGTGCAGTGGGTTGCTGCTCTCCAGGGATGTGGCTGGTACCCCAGGTTCTTCCAGGTCATTCTCCTGCCTCTTACCAAAGTATAAAAAGCACATCAATTAGACCCACAGACTGGTGCCGAGCCTTGTCCCGGGGAGGCCTGAGCCCATCAGGTGGGATCAGCATCTGTCCTCACTGCCAGCTTGGA
ATGAATAATCAAGCATTCATTTGCATTCTCGTTTCTTCATTTATTTCTTGCTTAACACTCTCTCTGGGTTGATGAAAAGCAATGTGTGGGCCAACCTTTTTATAAAACACTATGCACATATAAATATTACATTGTTCATAGCTTTATTTGACTTAGGGTTTATATATAACATTACACCGAGTAGTTATAGTTAATATGGACATTTC
TCAATATTTTTGCATGATGAAATTCCAGGCTCATACTTTCAAAGTTTTATGAGTAAAGTAGTGATTAATAATGGGGAGTGTTGAAATATTGAACTTTTTGTATAAAAAAAATTTTTTTACAAGGTCCCAAGGTGTAAAGACAATTTGTTACCTTTTTCTTTCTCTTCTTAGTAAATATTAGCAAACGTGAGGGAGGTCAGCCTGTG
AACTTGCAGTGCAGTTTCTTGTGCAGACAGAACTCAAGGAGCCCCCTCTGCAGTTCATGAACAACCAAGTGAAAAGCACACAGGTAATAACAGGTTTTCTTATAAAAATAAATTCAGGTTCAGGACAAATTTGCTCTTTCTTGCCCCCAGTTCTTAGACAGAGGAGTGACTGCTCCTGTTTACCACAAAAACAAGTGTGGAGCCTA
TGAAAGAGTCTAGATAGAGAGAAGACACATAGCTAACCTTCAACAAATGTTATTTTTGGAAACACAGGTTTTGTCATGAAACGTAATGTTATTTCACATATATAAAAAAAAGATGTTATGTAAGAATGTTGTATATTTTAACATAAGTCCATTTAGAGAGATTATCTAGATTCATTAATTTTTCATAGTGCCTTTTTCACAAAAGT
GAGAAAGCACGAGTCAAGAGTAAGGCATATGCACTCACAATCAATCAAAGTAGCCCGTGTCGGTGTTTATTACAGTATTTTGCTTAATGAAGGCCTCAGTTATAAATATTGATATAAATAAGTAGTCAAAGAATATCGGGCCATCTTATGTGTTTTATCTGTGTAACAGGGACACTTAATTTACATGTACTTTAACCCCATGAAAG
TAATTTTAATATCTGCATAATTAGGCATCATTTGAATGTACTGTAATTTATATAATCACTTGTTATTGTTAAGCATTTGGTTTCCTAATATAATTGATATTATAAATTGTGCTGTGATTAACACCCTATACATTAATCTTTGTCTGCTGTCCTGATGATTTTCCTAGGGTAAATTTCAAGGGGTTTAATTCCTGTGGCTGTTGATA
CCAGTGTTCCTTGTAATGCAGTAGAGGCTATTTTGCCTTCCCCCTTTGTTGGCCATTTTGTAAACCCATAGCTATGAAGTGATTGCTTGAGAAAATAGCATATAAACATAGACTAGGATAGACTGACCAGGATGGTTTACAGTTTCTTTAAAAAAATAATAAACAAAAATAAACAAAAAAAAAACTAGGTTATTTATAATGTATTT
TAGACTCAGACATTTATATAACATTGAAACACTTTGAGACTCCTTCTGGTAGTAAAGGAGATTTAAAAATAAAATCATAGCCATAAGCGTGTTAGTATCTTATAAAGAGAGAACAGTTGTCTTAGTACCTATGGAGTTTCTTCATTTGCTATTTGAGTGAGCCAGCCTTCGTTGTGTTTGGAGAATGAAGAATATTCTTTGGAATG
CTTCATTTTCTTTATGATAAATATTTTGTTTCTTATTTACTGGTATCAGCTCTAAAAACCTTCCGCAACTGTAGACCATGGCTGCACACAAGCAAGTTTGTATAAAAGTTTTTGATGGCAGAGAGTTTAATATTTAATATTCTATCTTTTTCCCAGTGTAAGAAATCAGAAGCTGAAGGTCCGTGTCCCAGCTAATGAGTGGGATG
TTATAAAATAAATACTTTTGTATCCAAATTACTTGGTGTAATGCTTACACATAAGTGTGAATCTTGTTCTATCAACATCAGTTGTCTACAAGATCGACACTATAAATGCTAGACTAGTTTTGCACAGAACTATACATTTAGTTCTCATTCAATACTAATAGGAGAAAAAAGCATTAATAGGCATTATTTACTGTCTAATAAAATAT
GGTGTTGGATGGAGGATTTCCCCCACCCTCGTCTGGGTCAGAGAGTATTTTATATTTTATATTTAATACACATCAAAACAGGATCTTGATTCTTCCTTCTTATAAAGTAAGAAAGTCTTATTTATGACACCCAGTTTACTTACTTTTCAAGGCAATGTCCCTGGGATGGCCACCAGCCCTTTTGTCTGTCCTTGTTCCTTTGAAAC
GGTGCTGAAAATGATCCTGTTAACCTATAGGGCAGCAGTACTCGCCTTGCAAGGAAATGGTTTTTGTGCATCCACAACTGCGTATGTATATCTGTGAGAGTATAAAGAAGACGACTGCGGAGCCCTTGTGTGGCTCTCACACCGCCCTGCACACACCATGCCCCGCCCACACCATGCCCCGCCCACACCATGCCCCGCCCACACCA
AAGTAGCATGTAGAATTTTTTGTTTTATTTTTAAAACATTTTGTTGGCTTTTAGGAGTGTAAATTGTAATTTAGGAAATAACATGTATTCTACGACGTGGTATAAAAAAACATGCCCATTCAGTTTTAGTGTCTGTGTCTCAGTGGCCCAAGGACAAAATGAAAACTAAAGCAATGTGACAGCCTGTTTATAACAAGAAAGCCACG
TCTCCAAGGCCTTAGGATACTATCTAGAATGTGTTACCTAATGCCCATTTTCCTGAATGAAAAACTGAGGCTCAGTCAGGGGGAAATAATGGCTGGGAATTATAAAGTTATGCTGTTTGGGAAGATGAGTGAATGAGTCTTGAGTGTGAAACTAACGAGTTCCATATGACCTTGACCTTCTGTGTTCTTCATGGGTATCTGTCTCA
TCCTGCTTTTAGGTTTGGTGGTTCTATACAGCAAAGAATTGCTGGACTATATAATTCTGTTTGACTTTGAGGAGCTATATTTGCAGCACCATTATATTTCTATAAAAGTACTAAAAGGCCTTATTCTGTCTTCATACCTTATAACACTCGATTTTCATATTTTTGATAAAGCCCTTCTATGAGTGGGGAATTTCCTGGTCTTGTAG
TTGAGGTTTTTCCGCAAGTTATTTTCATTTGCTTAAAACTGGTTTCTGTATAGGCTTTTTTGTGGTCTCCTGATTCTTGTAATTTTCAGATTTACCCACTTATAAAGGACAGCTTTAGATTGATCATATTTGTTGTTTTGTTGATTTTTGTGAGAGTGTGTGGAGAGGATTGTTTTGAGACATGGATTTTCAATGTAACACTTGCT
GGACCCCCGCTTGTGGTTGGGGGGGTATTTAATCTGAGGCCTTAGGGTCCTTCGTTGTCTTTTGAGTGTTTTGTGTGTGTACATATTTTGCTCTTAAGTTTATAAATATACATATATTGAGAGTGTCCACGTCTCCTCGCTGAACCTTAGGAATCTTTTGCCACAATGTCCTGTGTGCACTATAAATTTTCCTCTAAACTCAACTA
GATCTTTCTGCTTCTGTACCGAATTGGTATTATCGATGTCTGCCTCCACTCCTTGGTTAGGTGGGATTTTTTTATTGTTACTTTTATTTTGTTTTGTTTTTATAAACATCAAAAAGAACTTAACCATATGAATCTTGCCTTTCTTTTATCCTCCAAACTATTCATGCCCAGGGTTTGGTGGTACACGCCTTTAATCCCAGCACTCA
TTATCAGTTTGACTACAACTGGAATTAAACTGATTTAAGCTGAATATACCTTTGAGGAATTTTTTTCTTAATCTGGATTGCACCTTCTACTGGCAACCTATATAAAGGACATGGAAGAAAGAAGCTTGCCCTCTTTGCCTGTTTGCTCTCACTAGCTAGTCTATTCTTTCACTTGCATTAGAGCTTACATACGGGTTCTGGCATCT
GGTGCAAGCTTCAGGCAAACAAATGGTTTGTTTCTGTGCCTCAGCCTTCTCCTCTGGGAAATGAAGAGGGAAGGAGATTTGGACCAGTAGAGGATGATGCTATAAAATATTCTAGCAGCCGGATATCGTGACACATGACTTTAAACCCGGGTCTTGGGAGGCAGAGGCAGGCATGTCTCTTCTGAGTTGAAGGTCAGCCTGGTCTA
GGTTTTTCCTCGTTTGGGGGTTTCATTTTCTTTTCTCCTTCATTGTGGCTCCGGGAGCGTCTCGTGTGTGGCGTCTGACCAATTTTGAATTGGTCGTTTCTATAAAATCAATATTTATAACGCTGTGCCCAGCCTGGCGTGTGTGATGTTAAGAAGGGAGGTAACGGAGAGACCCATAGGTCTGCTTAGCAGAGTGGACTGGAAAG
TCCCAGAAGCTTAGGGCCTGTGTGAGGACCCCATGTCCCCAACCAAGTGCCTTCATACCATGTGGCTTAATGTTTATAATGACATGGGAAACATTTCCTTTATAAATAAAGGTTGTTTACCCAGAAATGAACATCATTTTGATTCTGTTCAGACAACATGACTGCTGTCCGTGTTGGTTAGTTTTCATCAACTTGACACAAACCTA
GTTCAATTCTCAGCCACCACATGGTGGATCACAACCACCTGTAATGGGATCTGATGCACATTCTACTGGTGTGTATCTGAAGACAGCTACAGTGTACTCATATAAATAAATACATAAATAATATTTTTAAAAAGGGGGGCTAGAGAGATGGTTCAGCGGTTAAGAGCACTGACTGCTCTTCCAGAGATCATGAGTTCAAATCCCAG
CTCATTGCCTTAATGCTGGTAGCCCTGCCCCCTCAGGCCCTCCCACTCCGGGGAGTAGGTATTCTGTGCCTGTATCAGTTATGTCAAATACTTGATGTTATATAAATGGTATATAAATCCTCTCTATTGCTACTGATTGTGTTTTCTCAACTGATGCTTCTACTTACTGAAAGATGTTACAATTCCCTTTTTTTATTATTTTATTT
TCTTTTACCTCAAGTAGTTTTCCAGCCCATGTGTAACCCATTATTTCAGCCCATTATTTCTAAAGTGTGGGTTTGTGTTTGCTTGGTTTGGGTTGAGTTTTATAAAATAAAGTAAATCATTTCAGAAACGTACGGTCAAGACTCACTTTCTCTTGTGAAGCCATCTCCTGTGCCTGCAGAGGGCATAGCCAAGGACACTGGTGTCT
GTGATTGGAATTGAGGCATTTTAGTGGACAATATCATAATTTCTATCATGGAAAGTGTATTTAATGTCTGTGTCATGTATATGCCAAAATTTTAATCCCCTATAAATAAAACATGTGTCACAAAACTGTAGGCTGAATTTCTTAACCAATTAGACTAGCACATGTGGATCTGCTACAACCAAACCATACTCTGTGACAAAGCACTG
AATTACGGTGTTTGCTCTTCTGGTCAACTGATTGGCTGAGGTTCAATCATATGATTGACAGTAATCTCCTTTACTTAAAGCTGACAGTGTTCACTGTACCTATAAATACAGTCTTGCAGCATCTTGCCGGTGTTTGACTAAGCAACTGGGCACCCACCTGTACAATATTGATGCCTCCTGGAACTGACCACCACAGGGAGCCAGAT
TGACATGTATACAAACCAACTGTTTAGAGATTCCTCTTGTGCAGAGCCCTACTGTGTTTTTATGTTCCTGTTTAAAAAGAGAAGTTTACTTAGCAATAATTATAAATAAATGAATATTCTTTAGCGAGGTGACTGTACGTGCTTCTTGGTGCTCTTGGAGGCCCTTCCCCCCAAGGAGGTCCCAACAAGGCTCCCTAGTCACATGC
TTGAAATTGTATCAAGAGTTTTATTTTTCTGACATTTAAAGTTCTACATAATAAAGGTAAACTTAAGTAATGGTGCTACTTCATTTTTTAAGTATTTCTATATAAATAAAACATTGAAGAAAAATCACTGTTGTATGGTGACTTTATTTTTTTTAAAAAGCCTCTTGGGGTATAACTGTGAAAAGAACCATTTTTTTCCTTTTTTT
AAGTTGGATTTTATATCAGATTACATTTTTGAAAACAATTCTGTAGTCTATACACTTACTGGATTTTACTTTCTTGGTTATTATTGCAATTAGATTTTTATATAAAATAAAATACTATAACAAAGTTGGTTGATTTTTCAAAGTGACTTCCTATGTAAGTGGCGATTTTTTGTAGTGAATAATAAATTTTAAAATAATGTGTATCT
AAAAAAAATTCATGTATAGCCAATTGATTGTGACGTCACGTGGTCTGTGCCTGCTCAGAAAGCAAATCAATGGGTTCCCCCCCCCACCACCACTCCCAGTTATAAATAAATGCTAAAGACAAACACCACTTTCTTGATCGTATTTCCTTGGTGAGGCCCAGCCTGAGTAGTATAAAGACAACAGCTTTTGGCATCTGAGCCTCTCT
GAATAACCCGGCGTCACCATGCACAGGTCAGGGCTCAAAGGGAGCCTCCGTGCAGGTGCGCTTTCTTTACAGTGGCTGTAAAAAGTTTGTATTTATTATGTATAAAATGTTGAATAATAAAAAATGAAATTAAGTTTTGCAAGTGTCCTGATAAAGAGTTGATTAGGCAGGCTTTGAGAGAGAGGATGCTTCTTGTGGGCCATCCT
TTCATTGCAGAGCGTGCTAGCGTCAGCAGGCCTCTTCTGCTCTGCTAAGTACAGTTTCAAAGAATACGATTCTACATAAACTTTGAAATACTATCTAATTTATAAAAGTCAATAAAAGGTTTTGGTAAAACTTTTTCATGCAAGATGCTGTTTACAACAATGAACATGCCAATAAAACATTTGTTCATGTTGCTGTGTTATCTTAG
GACGGACAAACAGCTGCCAGCAGCTGCTTTTAAAAGGTCACTATGAGTACTACATAGCACAGTATTAATTTATAGCAGGAATCATATCTTGTAAAATGTATATAAAACACTTTTATGGTGCAATCATTTGTCAAATTTTGTCTGTTACGTTGTTCTTAGAGTGTACATTCTTCTCATGCCTAAGAATATCACTGTAAAATCTGCTG
AATGTTGGGCCTGGCTGTTTGTGTAGAAATGTTAAAGGACAGAGACATGTAAGAGGAAGTTTTTCTCCATCTACTAGCTTAATGAGTTAATAATTTGTGCTATAAATCATAAAAGCTGTTAATTCTGTTTTGTTTTATTTGAGACAGGGGCTTTCACCTTGGTTGTCCTGGAACTCATTATATAGACTAGACTGGCCTTGAACTCA
AGGAAGAATGACATCAAGTTGAAATAGTGTAAGGAAGTGAGGGAAAGACTCTTCATACTCGAGCTTTGAAAAACTCATTGGCTCTGTCAGAATGGATATTTATAAATTGGCAAGATGCTTTGGAGTATTACAGTTGTGTACATTCTCTTAGTGTGTGTGTGTGTGTGTGTGTGTGTGTGTGTGTGTGTGTTGATAAGACTGCACAT
ATGAAATTAACTTTGTTCTCATATATGCGAGTACATTGTTCTTTTCTTTGCTCAGGATGCTATTTTTCATTTTAAAACCTTCACTGCATTCAAAAGAGTATATAAAGTATGTGTACTTAAGCTAATCTGTAGCTGGCCTTTGCTGCTTTGTGAGTTCTTATTTTTCCCACCCTTTTATCTCCCCTTTCTCCCCAATTTTACTCCCT
TATAGGAAGCCAGAGGTACCAAAAAGAAAGTTTATTTTTTAAAAGTTCTAAGTAGAGTATACTTAAGAAAAATAAGAACACATATCTTTATCTATCTATATATAAAGTTTAAAGAAGAGTGACACTTGAAAAGTGTGTCTAGATTTATTTTTTCATCTCATTTTTGTAAGGAAAAGCAATGTGCATTGTTTCTTCAACACACATGA
CCCCCTAAATGTGACTATAGTCATCTTAATGGGCATCTTGTCCACTGTGCTTCTTATGTATTATGAAAGTGATAAGAAGACAAATTAAGTGGGTATATTTTATAAAATAAATTCATGAAGAGATTTGTGTTCTTCAGTTTATTGTCACTACAGTATTGAAGTAGTTGTGATACTATATCTGTGTGAAAGTTTTCAAATGATAATAT
TAGCCTCCAGAATCCACCTGAAACTGCACTTCAGGAGCCAGAGGATGCTATTTTTGAAACCCCATGCTCTAGATATTCTTGCCTGGCCTATTCCAGCTTTTATAAAAAGGAAGTTGGTTATACTCGTCAAAAAGTGCCTTCTCTGTAAAGTGGGCGAAGACCTCTGCCGGGAACCTGCGCCCTCCCTGATGTCACCAGATCACCTT
GAGGGAACTGATGAGCAAGGGTTTACCCGAATAAACCTGTTTCTACGAAACAGAATCTCAGCCATCCCATTCCTTACCCCTCACAATCAGTTCTTAACTATATAAACTTTTGGTTTGATAGCATTATCGATTTGAGATCAGTTGAAATTGCTTTACTTTTTTATTTCTGTGACTAAATTGCCTGAACACCTCATTGTATTTGAAAA
CACGGGACACGTGTACCACTTCTGTTTTCTTCACCCAAAAGGAAGTCACCTGGAAACGGGGCAAAAGAACATTTTAAAAGCTGTTACATTGTAATAAGTTTATAAATATAAAGCACAATCTTTGCCCTGCCTAGGAGAATTCATTCAAGAATGACCTGCTGGGCCACACTTGCCCTGCGCATGTGCCTCTCCTGGTCTCTGTGTTC
TTCATCCTCGATGGGAAGGTGGCTGTTCTCCACCACCACTGCCCATCTCTGTGGGACCCCTCCTGGGGCCAGGCTCAGCCTGTACAGTCTGTCTTCTGTATATAAATGGGAACATTTATTTTATGAGAAATGTAATGCGATTTTATTACTGGCGTGGATTAAACTTATGAATGTTTCCGGGGACATGACTGCATTGTTCACATTAC
TTAACAGTTCTGAATGCTGTCCTCAAAGTATATAATGTTTCTCATATGTACCAAGACCATTTTCACAATAAACAGATCTGTTCATACATTTTTGTTATTTTATAAATAAATTACTTAATTTTAGATTTGTATCTGTGGGATTTTTTTTTTTACCTTGCTGCCTACATTTATGAAGAAAGCTTACAAATTGAGTGAACTGTATCTTC
GGATCCAATTAGATTCATGGTACTCCAGAGTCATGAGTTGAAATCGCGGATATAAAGACTTATTTCCAATGCATCATTTCTCAGAACACCCTGGGATTTGTATAAAACACACGATGCATGTGAACGCATTCATGTTTATCTTATTTCTGAGAATCATTCTACAGGCGGGGGAGCACGCATACATTTTTAATGTCAGGGCTACAGAA
GAGGGCGCCCCCCCACTCAAGCGCATCTGTCCAAATGCCCCTGACCCCTGAGAAGCCGCCTGCCTCCTGTCCTGTTGCTCCAGGGGCCCCTTTGGCTTTTTATAAATAAAGACCCTTTTGTAATTTTGTGTCATGTCATTTCCCTGTCGAGGCTGGGGAGGGTCTTTGGAGACAGTTTTGGCTCATGCTCTGTTCCTCAGATGGGG
TTCCAGAAACAAAACTGGTTAATTTTTAGAGTTTTGATTTTAATATGCCCAAATGTAGATGTGAACTCTTTGTTTGGGGGAGGGAGGGTAACCTAATATTTATAAAGTGACTGAAAACTTCCACTTGTACTTACCTTCTGAAGTAGCACTCAATGCTCACAATTCCAAGGTTCCTGTTCCTGAGAGAATGAAGTGTCTTACAATGT
GGGGGGAGTGACAAGCCTTCTCTGTCAGTCCTTCACACCTGCACCTTCACATACACGGAGCTTATCACAGAAACATACACAGACATCCATCCATCATTCATATAAAGACCTGTTTTTTTCCTTTTATTTTTTGAAAGAGTCTCACATAACCTAGGCTACCCTTGAACTTCTTATGTAGCTGAGGATGACCTTGAACTCTTCATCTT
GTTTGAAAGGTTTCAAAAGTTCATGCCTGACTTGGTGCCAAATGTCTCTCCCTCTGTTATTTTTTTGTTGAGTTGTTTCTTCAAACCATTCCCCAATTCCTATAAACATTTCATATGTTAACTCTTTCATTCCCCTCTTTTTTTTTTTTTTTCAGACATCTTGGATAACTCTTTTTGAGCCAAGTTCTTATGTATATCCATCCACA
CCTTATTTTAGCATCTCCCTTCCCTTGAGTCGGGGGTCTCACTATATGTATCCCTAGCTGGACTTGAACTTGTGGCACTCCTCCTGCCTCAGACTTAGCATATAAAATTAACTATTGTTTATTGTTTGGTTTATTGTTCATTTTCTTTTTTGTTTTGTCTTGTTTGAGACATCTCTGTGCATAGCCTAGGTTGGTCTGGAATTCAG
GGGGAGCTTGCTCTTACAGCAGCTTCTGCCTGAGCCATTTCTGGGCTCCCCATACAACCTACCACCCAGTGTCATCCTTGGCCTGTGACAGGCCAGAATGTATAAAGCTTTCCCAATAAAGTGTTACACATGCATTTGTTTGTGAGTATAACTGTGGGCAACAAACCAAAGACACTGACCCAGAATGCCAGTGTGCATTTGTGTGT
TATGACTTTCAGAACTGTCTTTGTGGTACAGGTGTGCATTACCATGCCTGGCTTGTAGGTTTCTTGAGATAAGCTAGTGCTAACTGTTCTGTACTTGTTATATAAACTAGACTAGTCTCAAACTTCAGCTGCCTTCCTGTCTGACCCTTCAGTGTTGGTATTTCAGGTTTGTGACACCATGCCTGGCCAACTTCATTGGGGTTTGG
GGAAGGGGTCGTCCTCAGCCAGGGTGTGTCCACACAGCCCCCCTTTAGTCCCTTTCACACCCTCCCCCATTCGTGTACAGAGAAATTATTTATATATATGTATAAATGTCTATTTAGTAACACTTGCCCTGTCCCCTGGCCCAGCCCCCCCAACACGGCCATCGCCCCTGCCCCTCCACCATGTACATAATGTATAGGAAAATTCT
CTCTCTCTGCAGAAGGCGAAACAATGGACACCTCCTGAGCTGACCTGACACCCCAGCCCTTCCCACCCCATTTTCTACAAGTTCTAACACTGTGACTTTATATAAAATTATTGAAAACTGGACCTCTGCTGTGTCCTCAGAGCCTACTAAAGAACATGGAAGCGCAGTTGGAAAGCCTTTATTGGGAAGGAGGGAGGGAGGGATGA
CTTATAAAAATGTTTTATTTTTTCCATTGGTGATGAACATTAAAATGTACATTTGTGATCCCCATTCCATCAATACCTCATCATACTAAGGCTTTTTGATTATAAATTATGTGTGTGTGATTCCAAGAAAATAATTCTCAGGTGGTGATTTGTCACCCAAACATCTGGTTTCCCGCACACATCTGCTGGCCCCCTTTTGGAAAAAC
ATGGACGAGATGCTGGGAGCCCGGAGCATCACAGCTACAGACGGCCTGGGGCACAGTGATGTACGGAACTCCGCATCAGCCGGCTAGCCAGATTATTTTATATAAATGTCTAATTTTGACTGGGTCTTGTCTACTGATATTATTTCTAGCTTTTACAAACTTAAAATGGAACCCACATTGGGCTCAGGTGATGAATGGGCCTACCT
GAGTGGGCGGGGCACTTACCATCCCTTCCACAAAGGATAGCTTCCCCCAGCTCAAAATGTAACTGTTTCTAAACTGTATTCCAAGAGTGCCTTACCAAAGTATAAATTTATTTCTTAAAATGTGAGTAATAGGAATTTTAAAGATTTATATAATGCTTTTGAACACTCTGAGAAAGGGTTGTTTTTTTTCATTGGGTTAATCTGTA
TCAGGTGCTTGTTGTGTGAAAGTTCTGTAGATGAGTGCAAATGTAACAAAATGAAATTGTATGTGTACAAATGTACAATTTTCACTTGTGAACTGTAAATTATAAATAAAAAATATTTTTGCTATCCATGGAGTGTAATATTTATGCACACCATCAAATAAAGACAGTGTTTCTATACTTTTATTGGGCAAGAATGGAACTGAACA
TAACAACAACCACCAATATGTTGTTTAGAGACGGTTTCTGTCTAGTGTACAACTGAGTGGTCTGACTCTAATAAATGGTTTTGAAATGTGTGACTGGTATTATAAAATTTGTGAATAAAACATATAAAATATGTATTTGTCTTTTTTATTTACCTTTGTAAGGTGTAGAATCTGTTTCCAAGAATTTTTACTTTTGTGGTTGTGTG
AGCCTGGCCTATATAGTTCCAGGATAGTCAGGAATACATAGTGAAACTCTGTCTCAAAAAAGAAAAACAGTGTTGGTTCATTAGTTAGCCTTGGAATATTTATAAAACCAAAAATATTTCCTTCACCCTCTGGCTTTAGTTTTTTAATGCCAAGTGCCAGTTTCCTTCCTTTACATCTCAGGTGGCCATTAGACAAACACACCTTT
TTCGATGAAGGGTGTCTGTTTTCTTCCAATTCCTGAGATCTGATACTTTGAGTTATTGTTGGTGTCTTTCATCATATCTGCCCTTATGTCCTCCATTGCTTATAAATCTTTGTACTCGGATTCCTGAAATCAGGTTTCCTTTCTTCAAGTCTTAATTAACTTGGAGTAGTGTAAGTAGGATGGTGACCAGGTATAAGACCCCAGCA
GGTGATACCTCCAGGAGTTCTATTACTGTACAGAGTTGTTTTAGCAATCCTGTGTTTCTTGTTTTTTTCATATGAAATTGAGTATTGTTCTTTCAAGGTCTATAAAGAATTGTGTTGGAATTTTGATGGACAACTGATTTCTTTCTTCAATGTCTTAAAGTTTTTATCATATAACTCTTTGACTTGCTTGGTTAGATTGACCCTAC
AAACTGCCAGTGTGTGTCACTGGGTAGTAGTTGAATAACAAAATGTTTACGGATCCAATTAGATTCATGGTACTCCAGAGTCATGAGTTGAAATCGCGGATATAAAGACTTATTTCCAATGCATCATTTCTCAGAACACCCTGGGATTTGTATAAAACACACGATGCATGTGAACGCATTCATGTTTATCTTATTTCTGAGAATCA
TCTAGTTCTGCCTTTTTAAGTTTTTGTTCATGATGGATATGAACATGATTTTTCTTTGTGTACAAAAAACTAAAATAAAGTCAATAAAGACAATTCTGACTATAAATTTTGATATAATAGGAGAAATGGGTAATACACTTCGATCCTTAGACACTATTCCATTTTTATCTTGCTGTTCAGTATTTTAACTCACTGTGTTTTTAAAA
GGAGAATGTATTTTTGCCACGTGTAGCTTGTTCTCATGATTGTATGCAGCTTTCAAACTCATGAAAACGTTACTCATGTGATTTCTCTTAACCCTCAGAGTATAAATTGTCAGATGCTCTGAATAACGTAGGCAATTGCATGTGGCTTTAGTCTGACTCGTTCCCCATCCTCCTAGTCCCACGGTCTCTAGAGCAGTGACATGTAT
GATCATCGTGGGCCTTGAGCAGACTGGGCCTGCCCCCAACCTAGCAACCATGCAAGGCTGGGAACCCCATCCTGTGTGAACACTGGAAGGTATATATGGATATAAAAAGTGTCAAAGTTCCCTGGGCCCTTAGCCCTGGGTGCCATTTGGCACCAACTCTATAGTCTGGTGTCTGCTGCCACCCAAGCAGAGTGCCCTCAGGTGCA
TCCTCTCTAGGTTCTGCTGTAGAAATAGTACCCAAGTGGAGCCTTGCCATGGCTGTGCCACTCAAACAGGTTTAAAAAAAAATTCTCATTTAATTATGCATATAAATTATGTTCAAACCAGTCTGTATATTGTTAAATAAGACTTAAATTATGCTACTTTAAAGTTTAAAAATTCAAGACAAATAGAGCCGTTTGTTTCCTTGCTT
TCCAGATCATAATGTTTCAAACTTTTATTTTTTTTAATTTCTAAGACCCCAGTGATGGTCAACTACAGATTCTGAAGCCTTATGACCATAGATTCTTTTATATAAAAATCCTGTATCTCAAGGAAATATGATTCTAGACTCTGAAATTCCAAAGCTTTAAGAGTCTCCAGATGGAGTTTCTAAGCTATGATGTGGTGATAATCTAA
TTCAATCCCCAGCTGGCCCGGCGACCCCGCCAGCAGAACCCAACTCCTGCCCACTGAACTCTCTTGTGGGGATAGGAGAGGCCTCAGCTGCCAGCCGTCATATAAAACTATTTATTCATAAATATTTTCCAAAATGAAAATAGGTTTACCAAAAAATGTCCCTCACTGGGGAGGGGAGGAGGGGGCAGCCCTTGCCCCCAGGCCCC
CACAAAGGAAGAGGGTCTTCTATTGGTGGGGAGGGGTCTAGGAGACAGTGTTTTGAGACAGGGTTTCTCTGTGTAGCTCTGGCTGTTCTAGAACTCATTATATAAACCAGGCTGGCCTTGAACTCACAGAGATTTGCTGGCCTCTGCCTCGCAAGTGCTGAGATTAAAGGTGTACAACACTGCTGCTCAAAGGAAGGCAGTCTTCT
TTTTTAAGCTCTTTGTATCTTGGATTTTTTTCCCCTTAAAATGTTCTTAAAGATAGCAATGGAACCCAACTCCAGGGCTTGCTTTTTATCAACAGTTATTTATAAATTTAAAATCTCCCTGTGGCAAAATGATTTCCATGAGTGTTGTGCTCTCTTTCAATTTTTCAATTTTTCTCATGAATGTCAAAAAAGAAAATCCAATCTAC
CAATGTGGTCTACAGATACCTGTACGTCAGCATCGCCATTGCGCTCAAGTCCTTTGCCTTCATCCTCTACACCACCACGTGGCAGTGCCTGCGGAAAAACTATAAACGCTACATCAAAAACCACGAGGGCGGGCTGAGCACCAGTGAGTTCTTTGCCTCTACTCTGACCCTAGACAATCTGGGGAGGGACCCTGTGCCCGCACACC
TTACCTGCCCGCTGTGTGGACGAGGAAGGCAGAGACAAAATTAGGAGGTCATGTGCTTGGATGAACCTTCGTTTTTGCTTCAATCAATAGAGAATCTGTCTATAAATGATAAGAGTTGGTAAAAGCAAAGTTCCATCCTTACGAAAACTTAGTAAGCCAAGACTAGAAAGAAGCCCGTAATCTGGATAAAGATCTCGTCACCAGTA
TAGGCCTCATCCTGCTTTTCTGAATTGTAGTTAGAGTTTGGGGTCTGCCTCTTTCTATTGCAGTGTTATGCTGGTCATTCCCCATCCTATTCCAATGCCTTATAAAATTCTGATCCTCTTGTGAAATTTGTGTGTGTTGTATTTATTTGTTTGGGGGAGCCGGGCTTATTTGCTAGTTTGTTTTTTTGTTTTTTGTTTTTAAGATT
CTGCATACTTCACTACTGGATGCTCACACTCCTTGCCCTGATCTGTTTTTGTCTAACTTTTGTTCCCCTAAATTAATGCCGCTTTGATTTCTGTCTTGTTTATAAATAAAGAGAAAAGTCATCTGGAAATGTTAAGGAGTGGGAGCTGCCAGGCCCCTGCTTTCACTCCTTGCCTCTTAACTTTGGCTACTTGTGAGCTGACTGTG
CCTCACCCTCGACCCAGGAGGGAAAGGGCATTTTCTTTTTCACCTTTGAAAGGCGTTGTGGGTCTGTCTTTAAAAAGTGTTTACAAACAACAAAAAATTCTATAAAAAAGTCTTGTGTCGACTGGTGTTTTCCCTTGTGATGTTTACAGCCTGCTGTTTGCTGCCCAGCTAAAAACCACTCATGACAGAAGCAAGCATAGCCATGT
TATGGCCTGTGAGCTAAGAATGGTCTCTATGTTTCTGAGTGGTTTTTAAAATCACATTTCATGATACACGAAAGTCCTATGAAATGAAGATTTGCGTGTCTATAAATAAAGACTCATTGGAACACCATCCATGTTTATTTCCTTATGTGCTGCCTGTGGCTGCTTGTGTAAGACCTAGACATGCTCTTTGCAGAGATCACCTACTG
CGACTGGGGATGTAGTCAGTGGGGCAGCTGTTTAGATTCTCTTCAGTTCTTGGTGTTTTGTACTCGTGACCACAAGATTGGTGTGCAAATGTGAGTGTATTATAAAGTGTAAGTGTTGATCTGAAATGTCGCCTATGTTTGCTCCTGTGTAGCTATTCTATCTTTTTTTAAAAAAAAATGCATTTGACACTGTAAAACTTAGAACT
CAAACGTACGTTTTGAGAGAAAAGTCAAAGGTGCTTCAGCCTTGTACTGTGTATATATTAAAAAAAAAGTTTTGTATGTTTTTATTACTTTAATTATTGTTATAAAAAGCCTGCCATTTTTAATATGTGGTTTGGGGAATTTTGTTTGTTTTTCCTGTTTGGGGGTTTTCTTTGGTTTTTTTGTTTGTTTGTTTCTGTTTTTCTGG
CTTTCTACATGGCATGTACACACCACCCAAAATTTAGAATGTAGAAAAAAATTATTGTGGCATTCATTCAGATAGATTTGTTAAAGTTTTCAGGGGTTTATATAAATGACCAAAATCTTTTTACATTAGCGTTCGGCATTTTATTGATGGATCATTTACTTGGTTTTATGGTGAAACCCAGCTATATATTGATTTTCCTTGATAAG
GTGTCTGCTGGTAGACCTCTGAGTGCCCGGAATGGACTCTTCTGTTCCTTTAAAAGTGTGTGTGCCCTGAATTAGTACCCCAAATTAAAGTGTAAGGTTTTATAAACTCAGTAAAAAGTAAAACCCATAGAAGTTTGCTGCCCAGAGTTGTTACTGTTTGGAGGTTGTCGTGACAGTACATCCATTTATGTCTGTCTCATCTTGGG
TACCCCCAAATCTGTGTGTTTCCTGCCATTGTATCACATGTCTGTCCTGAGTCCTTGGCCCTTCTTGAGCCTCCTGTGTAATCAACATCACGTTTCCAACTATAAATCATAGTGTCTAAAGGAAATGTTACTAGTCTGCCATTTGTTGGGCAAAGTCTTGGGCCTTCTCTGAGAGCACACTCCAAACCTCCTTCCTCCATACTTCA
CCGTGACTTCCTGGCCATCATCTTCTTCGCATCCATAGGTATTCCCCGAGGCACTGCGATTCTCTCGATAAGTGTGCAAGATTTGTCTGTTATGTCTGTATATAAATATGCTTCCTTAGAGTCTGAGGCAAAGACTTATCTTAAAAGAGGAAAAATGGGAGGAGAAAGGGGGACAGGAATTATCCGGTTGCTTGTCAGTTTTCATC
AACTACCTGAGAAATGGTGGTTGCTCTTGAAAATCATGTGTGACTTAGGCTTGCCTCAGCAGCCCTTTAACTTTATGAGGATGTATGATGCCTATTTTATTATAAAGTAGCCCATTAACTTTATGAGGAGGTATGATGCCTATTTATTTCAATCTAAGAAAGCCCTTACTTTGTGTTCCTAAGATAATCAACTGAACTGAAAACCC
TCCCTAAGGAAAGTCAGCTTCTGGGGTAGAGTTCTGTCAAAGGTGTCCAACCCATGACCCATGTATCAAACTTGTTTAAGGGTACCTAGAATGTAGCTCATATAAAATTATAAACATATTTAAAAGTATTAAGAGATTTGTGTGTACATATATTTCCCCCAACCCCAGCGGGGTTGTAACTCAATTGCACAATTCTTCCGGGTGAA
CACAGCTACATGAATGCTGCTGGCGTGCCCAAGCAGTCACTTAACGGACCTTACATGAGGAGATGAGCGAGGTGGACCGGCAGTCAGAAGCTTAAATATATATAAATAAAGGAACTTTTTATACTGACAAACCAGAGAAAAAAATGGACCTTTTTTCCAATTAAAATATTACTGTAGAGTTAGAGGAGTTTTTCTTTGGTTTATTA
TTTTGTTGCTTATTTACATCTCCATTATGTATCGAGAAGTGATAACCCAAAGACTAACTAGGTGAAAAAAAATTAGTTTACTAGAATATCCGAGCTTATATATAAAATTAAACAAAAGGATCCATGGCAGTATCATTCACCCAAATATTATTTTACACGCTTAAAACATTTGGTTATCATTTGACAAATGCCTAAGAATATACAAC
ACCATGACTGGCTCTAGCTTAGGACTTGGCCTTGTTAGCTGGTCCCCTACCTCATCCTCCCCCCACACAAAGCACCTACTGTTCTCTCTTAGGTGACTACTATAAATGGTATTTTCTGGCATCAATTCCCACCTCAGTTTTGGTTTTGTAAGTCGGGCCAGTTTGCTCCTAAGTGGCACCAGACTTGTCAGGTATTTGGGAAGCAT
CAGCTGGCCGTCGGTAAACTACCTGGACAATAGCCCCTCTGTCTGGGAACTTTACCTACTTCCTTGTCCTCAGTGGGCTTCTAGCCACTGTTTGTTTCCTTATAAAAGCTGTAATGGGCAATCATGTGTTTGTACTTCCATTCCTTTTTATCTCTACTTCTGTGTAAACTGGTGATTGAATAGTTAAAGCAATTTTTTCAGTGTGC
TTGGAGCAGAAGTATTTCAAAATTTGAAGGTGTCCAAAATGTAAATCATTTACAGAGACAGTTCGCCATTTCTCATTCCCAAATCCCAAACCTGAAATGCTATAAAATCACAAAGTTTTGAATGTTGCTTTGTTGCCCAAAATGTTTCAGACTTTGGGGCACTTTGAATTTCATATATTCACTTCTCATGCGAGGGATGCTCAGCT
TTGGTGCACCAGCTCACTGGTGTAAAGATATATCTACTGATATATATTTTTTAGTAGGGCTCTTATATTGGCTGCCCTTAAAACCATGTCAAACTTACAGTATAAACCTGACTTTTACACATACTTTTAACTCCAAAAGAAAAAAGTTGTTGTTTTTGGTTTTGGTTTTGGTTTTTTTGCTGAGAATACAAAATTGCAGTGTGGGA
GGTTCATTCAGTCATTTCTGTATCTCTGCGTTTGTTTTTTTTTTTTTGTTTTGTTTTTTATGAAAACTGTTCCAAATTTTTGAAATTCACTGCATTGTCTTATAAAATTTATTACGAACTATGCTGCTGTCAGTGTATTTTCTAAGACTTTCCACACTGGGAGAACAGACACCAGCATCTGTTAGCGAAGAAGTCTCTTTAAAACA
CAAGCTAGTAAGCAGCACCCCTCCATGGCCTCTGCATCAGCTCCTGCCCTATTTGAGTTCTTGTCCTGACTTTCTTCCATGATGAACTGTGATGTGAAAGTATAAACAAATAAACTTCTTCCTCCCCAAGCTGCCTTTGGTTATGGTGTTCTATCACAGTAGTAACCCTAAGACAGCTGGGGATATGGCTCAGCTGGTGGAGTGCT
ATCATTTGATTCATTTTTAAAACTTCTGGGTTAATAAAGTTTCAGTATATCACTTAAACATTGAGAATATAAAAATGTGTCAGAATTTAGAAGTCACATTTATAAACAGAATAAAATGTGATTAGAACTCAAGGAGGTATTTACTTCCTTGTTTCTGAAATACTCAGTGTTAACTATTTTCCTAATCTTGATCTCTTGATTAGTTA
TCCCCACTCTGTGCATTCCACCTTCCAGTTGTTTTTCTCTGAGGGGGTAGTGGGGGGGTCAGCATGATTATATTTTAATGTAGAAAATGTGACATCTCGTTATAAATGAAAATAAATGTTAAATTAAATGGAAGTTACCTGAAATGACTCTGTGTTTTCTCTCGAGAGGAACGGCAGCAAGCAGGTGGGTAACTCGAGTCTTCACA
CTCGTCCACATGCTGAGCCTACATGCTCAGTGACAGGTGTACTTTGTGACATCTGTATCCATGTGAGAGAAACATTCAAAATCCTGCCACTTTACGGTACTATAAACCGACTGCTTCAGGCTGCGCACAGGTGGGTGTGTCCTCTGGCTTTGCCCTTTGCTGGGCATGGGGGCTGGGTGAAGACAAGGTCTGCGTACCACTCACGC
TTAATTTATGCTCATTAGGATTGAACTGTCAGCTTAAAATACTTTCTATGTTTCTGCACTGCCAATGTCTGTTTTATGTATTTGTTTGTCCAAATGTACCTATAAAAAGAATACATTAGACAGTTATGTTTACTCATTCCAACCTGGAATTGGTTTTAAACGGCTGGAACTTTAAGGAACGGCACTGCAGTCTTTACGCATGTTAC
GCTTGCCACTGAACCTGTATTTGAATGACTTAGTAATGCTTAATGTAATTGGGCAACTTTTTTAGCACTTTGGAAAGAGTCACCAATCTTTCTGGTAAATTATAAAAAGTTTTCTGAGTGAGAAAACGTGTGTTTGCAGTTTGTTTGACTTTTTATATTATTGTTGTTGTTATTAATAAAAAAAAAGAAAATCTACAGCATTTTTC
ATTCTTTATCATACCACTTTTGTAAGTGTTGAATATATTGCTGTTTATTTTTCTATGTTCTGTTTCGTAGCCTTAAGAAGTGTTTCAAACGATCTGAATGTATAAAACAAGTCAATGCCCTACATGGTGTGATGCTGCATTATATATACAACCGTGTGCATATATTAAATTCTGTTTGTCGAGTCTGCTTGGGATTCTTTGGTCTT
CCCTTTTACCTTCTCCCCCCCCCCCAAACCCGGCCACTGTTATGAGAAACACTGTTCATGTTTCTACGTAGTCACTTGTTTTCTTATTGAAACCAGTTGATATAAAACTTTCCGCTCTGGTTGGCTTGCACTGTTGCTTCTCTTTTGTTCATGGGGTGCTCTGCCCAGTGAAGACTGCCCTGTGCTGGGGCCCCTGTCTGACTTTT
TTGCAGCAATAAAACCCTCTGCTTCTAAGAACTCTCTAAGAGGGTATTCTATGTGTTTTGCATTGTTTCATTTTCTGTAAATTTTGTAGGTAAATATGTGTATAAAAATAAATACTTTATATATAACTAGTGGTTAGAGATTTTCTTTGGTTTATTGTGTCTGCAACTATAAAAAAATAAACATATTCTAAGTATCAGATACAAGC
AGGGTGTGAAACCTGAGTTTGCCGTCAGCAAATGGTTTGTGGCTCTCTAGCCGCCTTTGTAGCTAGGTAGATGCTGCCTGTCCATGTCTCTGTATCTTTCTATAAATACACTCTCAGGTATCCTTTCTGGTGTGCAGAAATCACTGCCCTGCTCTATGGAAGCTCCTGCAACCCAGATGTACCCGTGTGGTTCCCAAAGGCTGCCC
AAGGTCTTTCTGTGGTTTTTCAAAATGTCACCTTTGTAATTTTTAAATTGTACAAGTTTTACTACCTCCATTTTATTTAGCGTGAAAGCGGGTTAATATTTATAAATGGCACTGTTTTATTTTAAGTTGGTGCTTTTATAGAAAATGCGATCATGAACTTCCGGCTATAAATAATCACAGAGGTGAAAGCTATTGAGTTACTGAAG
CTCCATTTTATTTAGCGTGAAAGCGGGTTAATATTTATAAATGGCACTGTTTTATTTTAAGTTGGTGCTTTTATAGAAAATGCGATCATGAACTTCCGGCTATAAATAATCACAGAGGTGAAAGCTATTGAGTTACTGAAGCTCTGTTCATTGTGATGAAACAGTTAAAAATATCCCCCAAACTTGTCAAACTTTTAAAGTACCAC
GAGTGCTTGTTGTCTGAGTGTTGTTTTGTGGTATGGCTGTCTCTCTGAATAATGTCAACCTTACAGAAAGAGAAGGTGTTATATGTGTAACATATGGCTTTATAAAAGATTTAATGTCAAAAGAGTCTATAAATATTGCTGTTATTTTTAAAGGCACTTTACTCCTTGGTTTTATTATTCCATTTTGCTGGCGTGTATTAGCTTTA
GTGGTATGGCTGTCTCTCTGAATAATGTCAACCTTACAGAAAGAGAAGGTGTTATATGTGTAACATATGGCTTTATAAAAGATTTAATGTCAAAAGAGTCTATAAATATTGCTGTTATTTTTAAAGGCACTTTACTCCTTGGTTTTATTATTCCATTTTGCTGGCGTGTATTAGCTTTATATAAATCACAACACACAAAACTCGTC
AGATTTAATGTCAAAAGAGTCTATAAATATTGCTGTTATTTTTAAAGGCACTTTACTCCTTGGTTTTATTATTCCATTTTGCTGGCGTGTATTAGCTTTATATAAATCACAACACACAAAACTCGTCCATCTTGTAATCTTTGTACTTTTGCAATGGAAAAGTGTGTATACTGTGCACAGACTTTTATATAGCTGAGTGCCTAGAC
TTTGTTTAGAAGTGCAAACTGCTTTCAGAGATGTTTTGCATGTCCTCTTTCTTAAGATCCATACGTTTCTGAACTCGATGTACTATCAGATACATACACGTATAAAGTTACAACAAAAGGCATTATAATTTTGTTGGGGGTTAATTTTATGAAAATGATGCTCAATAAGAGTTGTATATTTAATATATTTGCAGTGAACACAGAAT
TATAGGTCTTATAATTCATAAACAAGTACCCTGTATCTCAAAATAAAAATATTTGTTATATATTTGAAGTCGTGCATGATAAGGATTGTGTTTGAATTATTATAAACAATAATGTGTTACAGAAGCTGATGCTGACCTTGTGTTACTGAGCACTATGAATGAATTTGCTTGGTATTTGGTGTTGTACAGCTCACATGTTTACACTC
TCCTAAGCCCACACTTACACCTCAGAAACTTAGCATGCATCCTGAAATGAAGCCTTTCATAGACTCATAGGGAATAAAGCCAAATGTAGCTCTTACTCTTTATAAAATAAAGTGTTAGGTAAATTGAGAAGACCATTCCATCATTGAAGTGTTGGGATATGAATACATTCCAGAGCATAGCCTTTTGTAATTTTAGGTAGTTATCA
TCTCAAAAACTAATTTTGCCCTCCTGTGTGTTTACCAGCAAAACCTTAATGCTTTGTTTTCTCTGATCTAATGTGATACTTAGCAAGGTGTTTTCCAAATTATAAAATAAATACTTGTTTAACTTCACTGATGCAGAGACTTATTTTTCAACTTGATATTTCCCTTCATTTAGCATATAAAAACAAAACAAAAACCCATAATAGAC
CTCCCACAGGCTGCCGGTACTGAATCCAGAATGTTGTTGTCCCGAGCCAAGACAAAAACCAAGTGGCTTTCTGCAACTAACTCCTATGTGTGGACAGGTTTATAAACGTGCATTCTTATCACAGCCTGCATAGCCTAGAGTACCCCTACACCCCATCCCTCAAACTTGCTATCTTCACATCCTGGTCAGTTCTATTAATTATTAAA
CCTTTTGAGATGGGGACTCATATAACCAGTTTGTCTAGACTGGCTGGCTGGTCAGGAAGTCCCAAGGATTCTCATTTCTGTCTCCTCAGTGCAGGACTTATATAAAAGCACGTACTGCCATGCCTGATTTTTCCTACAGGAGGGCTGGGGATCTGAACTGGGGTCCTTAAGCTTACAGAGCAAGCAGTTTACCCATTGAGCCATTC
CTAAATTGTTGGAATAGCAAAAGATCTCATCATCCAAACTATGAAGGACTGCCTTAATTAAAGTGAGGGATCTATTCTAAGAAAAAGCATAAAATCATTATATAAAAAGTTTATTATAAAAATACATTGTTTATTTTCCTTTCCCCCTTTGGAATAAGAGCTGCATATTAGGCAAATATAGTTGCACATAAAATAAATAAAAACTA
GTCCATTGGAAAAATTCTGAGAGGTGGGAAGGAAATCTTAGCTTTAAAACCTGTGTGCCATTGTGAGTTACTTGATCCTGTAACTCCGACGCCTTTTCTTTATAAATCCAACCTTGGATAAAAGTACTGGGAACTTCTCTGCTAAAAAGTCCCTGACTTAGCACTATTCACATAAAGGCCATAATTTTAGTAGCATTGCTGAGTGG
CAGACATTTATTTTAATTCTTTTAGATTTTGCCAGATTGCTTTGAGTCTTTACTTTGTGTATGTGGTTCACAGGTTAGAGGGAGGCTTGGACAGATTTTATATAAAATTATTGGGCCCTTGTCTTCAGTTTCCTTCTTTGTGCTAGTTTGACTGAGCCTTTTCATGGTTAGAATTGTCCCAAACAGTGCCCTTGTTTTGTAAGTTA
AAAGAAAAAAAAAATGTCCTGAGGAATGACACCCAAAGTTGTCCCTCTGGCCTGTGTGCGTGTGTACATGAGCACACATGTGAGCATGGACACACAAATGTATAAATAAAAGGAAGATGAAGGAGAAATGGCAGTGTTAACAGTTCACTTGGAAGGTACTATTTCTATACTCGTGTTTCTAGAAGAAAAACATGTTCAGATAATAG
CTTCAAAGACCATCACAACTCAAGGTCCTAAGCCAAAGAAGGATTGTATTAAGTCCAAGAGCACAAAGGCACATGTATGTTTCTGTCAACATTTTATTATTATAAAAAGCTCTGTTTGCTATTTCTTATTGAATTGTTATTTGCTCATCCCATTGATGGGTTCTTTCCATAGATGTCTTCATTTATTACTTATGTGCGTGTAGTGG
TTGATATAATATGAAATGTAAAATATGTATATTTTCATTGAATTTTTGTGATGCTTTTAAAGAAAACATGTAGCTAATATTTTTCTTCATTTTAATTGTATATAAATGACTGTTGAAATAATGATGTCACTGGTTTCATTTGTTTGAAATAATACTCCTCTATTAATCCACTGTACACTGCCACTCATTCAATACAATTATTTAGA
TCTTCTCATTTTGGGCCTTATTTTTAGTTGTATGCTTGTATTTCAGAGAAATATGATAAAAAAGAAAATTTAACATATATTGTAGAACTAGATTATTTTTTATAAAAACATTGTAAAATACTAAATCAAATGACTCAGTTGTACATTCATATATATTTTTAATAACTCAGTTGTAAGCTCATATATATTTGTAACCTTTATGAAAT
GGGCCACAAAGTGGGTCACAGCTCCCACCTCATAGTTTGGAGGAAGATGCCTGGAAGATGGGGAGTGGGTGAGGAAGACAACCAAGATGTGAACACTGGTTATAAAGTTGTACAAAGTGGCACTCTTAAGATCCTTCCTGTAGGAGCTGAAGATGACTTGGTGGTTAAGAGCACTTGTTGCTCTAGCAGAAGCCCGGGTTCTATTT
AGCTTCCCCACCAGGAAACTGAAGCACCTTCTTCAAGCTGTTATGGTGGACAATAGAAATACAGATGAACTAACCTACTGTGTCCCATCCCTATCCATGGTATAAAGCTCTATCCACCAGCGCTTACTTTCAAAGTCAGGGTCTTGCCTACTTTGGGGCCTGGCAGTTTTGAGACTCCCTGGTCAGAGCCCTGGTCTGGAGGTACT
GGCACTTCAGGATTCGCAGAGAGACTCGTGTGGTTTGGAAGTGGTATTTCCTATGAAAGCCTCTCACGTTGCTTGTAAAGCTAATCTAATTAAAAAGATGTATAAATGTTCTTGAAAAAAATCATAACTGTTGTCACCTCCAGCTGTCGTCTGTTTGCCCGGCCCATTATCACAGGCCTTCCCCGAGAGCCCATTGGTTAGTTAAT
CCACACTGACGTCTGCCAAAGCGAATATGAACTTTGGTAGATCCATTGTCTGTTCTATTTATTTTTCCAGTGAAAAGTATTTTGATAGAGCTTTTCATTTTATAAATACACTGAGTTAACCAAATATCATGGATTTCCGTTTGTTCTTAAGACATGCAATTCAAATGTAAATACAGTAGAGTATTACTTAGGTAGAAACTCGTGGT
AGATCTGTGTAATAATTTAATTGTATAACGCTCATTTGTTCCTTTAAAGCCTATTCTAGTCTGTCTGCCTTTTAAACTTGTTGCAATAATGTCGCCAAGATATAAACACATTAGTAAAACTTTTCTTAAATAAACCCTCTCTTGTCTTAGTCTATGTGATTTGATAAAGGGAATGCTATGGCATCTTATTTGGATGACAATATTGG
GGCTCGTCCCAGGCCAGCGACTTCTGGGCTGGAGTTACAAAAACATGTCATTGTGGGCTATCCAGATTGTTCAGAATCTCTGAAATGCCACATCCTAAATTATAAATAAATAACATTTAAACATTTAGGGTGGTTTGCAAAAAAATAAAATAAAGGCACCTTAAAGTAATCATCTGAAAAGAAAAATCAGTGCAAGCTCTAAAAAT
AATGAGGAAGAGTTTGCAAGGGGTCGGAAGCGGGGGTGGGAAATTGGAAAGATTCTCTGTGTTGATTTTCTTACATTTGTAATTGGCTTATAATGTTTTGTATAAAGGACAGCCAATGTCTTAGAAATTGTCCCTTCTTCTATTTTACTTATAGGTTCGCTTATATTGTTTGATATCCTAACAAATCAGAAAAATTCTATTGGGGA
GACAGAAGTGGACGGAAGACGTAGTCCACCCTGGGAACCCTAACCAGTCCTTGCTTCTGGTGACACTGTAAAATAATCCTGGGGGTTTTGTTTTTGTTTTTATAAAGTGTCAAATGTTTTCCAAGAGATGCTGCAGTACACTTTGATCAAGGTAAAAGGGTGGGTGGGACTGCAGCAGTGCCTGCTCTTCAGCATCCCTGCCCCAC
CAAGCAAACAACAAAAAGAACCAAGTCTTATTTCCTGAAAACTGACTTTCCACGTGTATGCGCATGCCGACCGTACCGCCGTGGTTTCATGGTCACAGACTATAAAGCTTTTTGAATGGACTGTGTCATGTTGTCTGATTTTATTTATTTTTTTTTTTATAGTATGAACTTTATTGTCTCTAGAAAGCCAAAGTGATTTTCCTTGT
ATAAGATAATTTGTCAGTCACTAACTTGCTTACTATACACAGCCAATTTCTAACCCTCTTGGTCACTTCACCTCGTCAGCCTTGTGGTTAGGGTCCTGTGTATAAAATAAAAGACAACACAAATGTAATACCATTTCTTGCTTGTAAGTCATTAATCATGTCATGGGATGTGTGTACTGATGGTTTTTAAAAACACCTTTTCGGTT
AGTCAGAGGGTTCTTTAGTTTGTTTTTACATAAATCATCTTAAGTGGAAGATGTTATTTATGGACTTGGTGTTTGGAAGTTCTGGTGTCATTTAGTTCTGTATAAAAGACAAATAACTAACTCAACTTTACTGTGATGAAGAATTTTCAGAAACCATATTCAAGTGCTTCATTTTAACTCCCTCCTGTTTTATAGGAAAATTGACC
TTTATTTAATCTCTCTTACAGTACTAGGGACCACTGTAAATTTCTTGAGATGATTTGTATTTTTTTTTTTTTTTAGTGTCATGAAATTCATTAATATGCCTATAAAGAAACTGTATCCACTTGATCTCTGAAAATGTACATGTATATTTCTGTTCTGCATCCTGGGGTTTTGGTTTGATTTTTTGTTTTGTTTTTTTTGTTTTTAA
TAGCTCTACATATTTTGGGGTATGGATTTCTTTTCATGTTCCTTTAAACTGGAGACTTCTAATTGTGGTAAAAATGAGAAATTAGTCTTTTTGATTTTCATATAAATACACATAGACACCACAAACTATGGTCTTGAGAATTCTGTGGAATATAAAACCAAAGGAAGAATTTCCTACTAGTTAAGTATATGGAAAATGGGAGCTCG
CTGAGTTCAAATCCCAGCAACCACATGGTGACTCACAACAATCTGTAATGGGATCTGATGCCCTCTTCTGGGGTGCCTGAAGACAGCTACAGTGTACTCATATAAACAAAATAAATATATCTTTTAAAAAAATCAAGAATGTGTATAGTTTCTGCAGACTGTGAAGATACACATCACATGAACATAAATTATGGCTTTCACATCAT
ATTTAATTTGGGTTCCTTAGCCATTCCCAGAGAGGGGGAGGTGAGGCCCAGAAGGAGCAGCCTGGTGCCATTGTTTGTACACAAACTTTTGAAACATTCTTATAAATAAAATGCAGAGTCCTCTACAATTTTTCAGTATCATATAAGACACTTGATTTTTGTTTTAGATTTCCCATACCTATGACGTTCAGATGTGTCTGACTCAG
ATGTCTTTTAAGATTACCAAGATGTTCCTATAATTTGTGTATTAATGCATTTTTCCTTTTTCAGGGAGCAAAATGGCCCGTCTCACTTTTCTTAACGGTTTATAAATTAATAAATGGGATATTTAGTTCTGTTCATAGGCTCACAGCAAGTATGAACACTGGAATGGATGAGACAATCAGGGTAGACCAGATTCTCGGATCAAAAG
AACACCTTGTTTTCTTGAATGTTTTATTTATTGGTTTTTAAAAAAAACTTTTCTGTTATCAAGATGGTGCCTGTTAACCTAAACACAGATATATTTATTATATAAATTGCAAAATATTTCTTAGCTACTTGTGAACAGTGATTTTTTTTTGTCTGAATGTTCATTTATACATAATTCTGGTAATTATTTAAATTGTTACTTCATCC
GTTTTTGTACACTGTATAAAGTTTACCCTTGTGTTATTCAAATGCTCATTTCTCTTCTTTTGTGTCTTGTTTCATTCTGAACATGGCATTGTAATGCTTATATAAAGTATCTCCTGTCTCACATCTGTGTAAACATTTCTTGCCACTTATTCACTGCCTTGTCAATAAATGCTGACCAGTGGCTGAGCAGAATAGGGAATAGGGCA
CATCACAAATACATTCCCTTAGAAATCAAACCAGAGTCTCTGTCTTTGGCTCAAAATGGATCTATATACATTAGTGTACTAATAATGTTTTTGTACACTGTATAAAGTTTACCCTTGTGTTATTCAAATGCTCATTTCTCTTCTTTTGTGTCTTGTTTCATTCTGAACATGGCATTGTAATGCTTATATAAAGTATCTCCTGTCTC
AACTGCTAGGTTTTTTTCCTTTCATTTTTGCATTCTAAAAGCTGTTTATTATACTATTCATAACATTGTATAGCTTAATTTCATGTCATTTTGGATCATATATAAATATGAGAGTTTGGAATTTTTAAAAGAATGACTCCATTTTAGGCAGCCACTTTTGATGTTAAATACAGTGAGTTTGACATGTGCTCTAGAAGTAAAGACAT
CACCACCATGCTGAAGATAACTTCTGTGGATTTGAAATGGCACTTTGAGTTTCTGTGTGACACAGCACATGTAAATGCAAGCACTACCATGACTTTAATGTATAAAATCTTTGTTATCCAAACCAAGGGGAAAACCACAGTTCACTTCCGTGGAGTTTACTCTTTTTTTATATGAATGTTTGTTACTGTGTCTCGGCATAGTGTTC
TAAGTAGCAGTCATATTTGAGACAATTTATCCATTTGAGAAATGATTCAGGTTCTTCTATTCATTGTGCTGACTTTAAAACAATTACTGTATATTCAATGTATAAAGTGATGGGTTTCATAATGACAAGATTTTTCATATCTTTGTTATGGACTGTTTAGTTGTAAATATCAGAGAAATGTCTTATAAGACAATCGTGTTAAAATG
GTTAGACTTTATTTAATATTTTTATACTTCAATCTCTTTTTTCCTGACTCTCCCCAAAGAAGAGCCACTGGCCTTAGTTGTTTAATGTTATTGCTTATATTATAAAGTGTAAATAGTAACTAAAGTTTTATTAACCAGCATGTTTGGTATATTTAAAGCAGTGACTGAGTGTGTTTGAGTGTGTGGTTGAGTGCAGTGCCTGTTGG
CACTATTTCAAAGGGCCCTGGTAACTCTACTGGGCATTTTCCCAGATGTTTACAGACTGTGAGAATGACAAATAACTTTTATTTTGTATGTATATAAATATATAAATAATTGTACATTTCTTTTAGCCAAATTTTCTGTGGTTGTCTCTTTCTCTCTCTCTCATTGTGTGTGTGTGTGTGTGTGTGTGTGTGTGTGTGTGTGTGTG
ATTAGATCAAGATTTAAGACATACAAGACAATTTCTTTAAGTCTTCACAGTAGTGACTTTATATAGAAGAATACTGTGATGGGACTGTACTGTAATTTATTATAAAGACCTTGCTCATGGTGATATGTACATACATTTTTCTTTCTTTTGCTGCTGTGTTAGTTGGTAATAAGTTTTTCACTGTGTGGTATTTATTGTTCTAAATC
ACAGAGCCGGTGCTTCTGTTGTTGTGGGTTTGGGGGGTTTTAGTTTTGGTTTTTGGTTTAAATTGGTAATTTTTATGCTTATCTTCAAGGCTGGCTTAAGTATAAATTTGTTTTTTTAAAACACTTGAAAAATTAAAGGACTCATTTTATATGCTGGTATTCAAAATACTGCTCACAGTGTGTGACTGTTGGTCGTGTCCTGAAAG
TGAGTTTGTTAAAATTAACAATTTGTGAAGATCAAGACGCCTGTCATTTATAGGTGTCATTCTTTAGACATATTTCCCAGTCTAGGTTTGCGTTTGTTTTTATAAACTTTTATTAAAGATTTATCTCTCAATGTCTGGTTGTGAAACAGAACCTGGAGGAACTACATTGCTGCCTGTTGGATAAAAGAAACCATTTCTTAAAAATA
GATGTTAAATGTTCCTTTAGATATCTCTGTGCATAAACTTTGGTGTTTACATAGTTGTTATTCTACTGTACATACAATTTTGTCCTTTTTGTACTTAACATATAAACTTTTTTTGCCATGTTATCAGTCGTAAACAGGATTTTATGGTTTACAGTCTCTTCCATTGAGTTTCTGTAACATTCCCTGGCTCACTTCTGACAGAATGG
CTTTACCATGCGCTTTTTTTTTTTTTTGGCCTAACATTGAGGCCTTAAAAATGAGGCTCCTGTGCCTGATGGAATTCTTGTAACATACACTTGTGTATCATATAAAGATACCACTCTTTCTCTTATGTATTCTTATTCTAGTTGTTTATTAAGAATGACAAGCACGTCTTTTCAACAAGCTACTGGAGAACGTGTCTTTATTTGGG
AGTCGCCATGTTTCAGTTTCAAACCCACAGGCTCTGCAGCTTTTCCAAGTACATTCCACTCATGCAGTACCTATGAAGGCTTTTTCCAAATTTGTCATTATATAAAAAAAAACAAGTTGTTTTCACTATGTAAGAGTTATTTTTAATGGAAATCACTGTTGCACAATTCAAGAGCCAGCCCATTTCCTGAGAAATGACCATGTTGG
TTTATTTTCATTGCTAAGTAAAAATGCATTGTATGGATTTGCCACAGTTTATGCACTCATCTGTTGAAAAACATCTTGCTTCTTTCCATGTTTTGGTAATTATAAATAAAACTAATATCTACACGTGTGTTCAGAATTTTCTGTGGACAGAAGACTGTATCACACTTGAATAAATTCCAGAGAGTACTGGCTTTACTTTTAATATT
GTACCAAGCTTTCTGTGGAGTTCTGTATTTTCTTTATGTAAATGTTAACTTATTCAGGTGGGCTTTGCTTATGTCGTTACTTTGCCTTCAGGTGTGGGCCTATAAACATATCAGAAGCTTTATTTTGCTATGCATTCATAAGAACCAAAACTTTATAACATTTATGTTAGATATTTCTAGTAATTGTTTATATTATTTTATGTTAA
CCTGGAGTTATAATACATTTTCTTTTCTTCAAGGAACTCCATTTTATGTTGGCTGCTATAACTTCTGGATAGTAAGCTGGTGTTATGAGGACTTTTGAACTATAAACATTGTTTTAGTGTACTGTAGATTCTGTTGTTGGCTTACCAACTATTAAACATTCTACCCTATAGTAGCTTACAGCAGCTGAGTTTCATGATATAGTCCT
ATTTGTGTATTAAGCAAGAGTAGTTTCTGACCTAGCTGGTGATGAGAATGGGCCACCCTCCTTTCCATGTGTGGGTTTTGTACATACTGTAAGGTTGATCTATAAATTATTCTACTGAGACAAAAGGAGACAGTGAACTTGTTTTTCCCCGGTTGACCCCGTCCCATTGGGAAGGCGAGGAGGGGTTCTCCGGGAGAGTAGCACCT
TTTTTAATGCTGAGTAGTACTCCATTGTGTAAATGTACCACATTTTCTGTGTCCATTCCTCTGTTGAGGGACATCTGGGTTCTTTCCAGGTTCTGGCTATTATAAATAAGGCTGCGATGAACATAGTGGAGCATGTGTCCTTATTACCAATTGGAACATCTTCTGGGTATAGGCCCAGGAGTTTAATTGCTGGATCTTCCAGTAGT
CAGCTATTGGATTTGCCACAGTCTTATATTCATTTTTATAATTAGTGAGTTAAAATATTTGTGATTACAGAGTGCTATGTTATGTTGATAGTTAAAAAATTATAAATACTCCTGCCTCAAAGTCTACTGAATCTGTAGCATTTCTGTCCCACCTCTGCTTTTGTCCTGGTTCCAGTTACTTGTTGATGCACACTCAATTTCTCAAA
ATGTCTAGTTTTGCCCTCAGCTTTCTGATATGATTTAATAAGAATTGCTGATGTCTAGGTAAACCTTCTTAGTATTTAAAGTAGTTAAGACTGACTTTTATATAAAAGTTCAGATTTGTGACTCATTGGAGATTTTTGTATGACTACTCTTAAAGATAAACACAATAATTAGTCCTTCCTTCGTAAGTGCAAATTGCTGCCTGAGA
AACACAATAATTAGTCCTTCCTTCGTAAGTGCAAATTGCTGCCTGAGAGTAAGAGGAGCTGGCTGAGAAAACTCCTTTGCTTACTCACACTTTTTAAATCTATAAAAAGTTGCTTAGTTATGAATGCACATGGGTTCTTGGGAATACTTTCTTTTATTTACCTGTACTATAAAATGTTATTTCTTGTAAAGATATTATATAACATC
AAAACTCCTTTGCTTACTCACACTTTTTAAATCTATAAAAAGTTGCTTAGTTATGAATGCACATGGGTTCTTGGGAATACTTTCTTTTATTTACCTGTACTATAAAATGTTATTTCTTGTAAAGATATTATATAACATCCTGGAAATTTTTTCATAGTCAGTCACTAGAAGGAAAATAGAAAGTACTAAAACTGTAATTTTATACT
CTCTTAATTTTGGCCCAGATTGTGCTGAGAATCTGATTATTGGATCTATTCTCACATCTAAGATTGTTAAACATAAGCATCAGTGTTTCGTGTTTGTTTCTATAAACTTGGACTTATTAGTTATGCTTGCCTATGGTATTTCTGATTGGAGAATTTTGTGGACTTTTGATAACCGTTTCCTGAAGAGATTTGCCCCTGGGAAAATA
TTAATAGCTGAGTACTCCATTGTGTAAAATTTTCTGTACACATTTTCTGTATCCATTCCTCTGTTGAGGGACATCTGGGTTCTTTCCAGCTTCTGGCTATTATAAATAAGGCTGCTATGAACATAGTGGAGCATGTGTCCTTACTACATGTTGGAGCATCTTCTGCGTATATGCCCAGGAGTGGTATGGCTGGACTGCCCCACCTG
TTAGTTAATTCTCTGTGTTTTTCAGGAATTCATATAATGCAGGAAATTACAGATTTTCTCCTGTAACTCATATCTATGTGCTGCATAATGAGAATTCATATATAAACTAACTCATGCTCTTTTCTATAGCTCTATGTGTGTTTTTAGTCAGTGTCTTTCCTGTAGGCCAGGCTGGCTTTGAACTCATTACATAGTCCAGTGACTTT
TTATCTTCCTTACCTTGGCCATCGGGGAAATAGGACATTACATACTGAATTGGGTCCATGTCTGTCCAGTTGGATGCTTTATTGTAATGATGGACATCTTTATAAACATCTTAATCTCAACACATAATTTTTGGAATAAAACTTGGAAAGATTGGTTATGGTGAAAGGATACTTTCTCTGTGGCAACAATTGTTGAGAAGATGCCA
TTTCATTTTGTATTTAACATCAATGGACTGAGTCAAGATTCAGTAAATAATTGTAATGTTCATATGCGATATCTTATAGTGGTACAATTTTGTATTTACCTATAAATATACCAACATGATTAAACCCTTTTAGTTTCATCAATTTGACAGTCTGGGGTCGGGAAGGTGAGGAGGGAGTCCAGGAGTTGGCTCTGGACAGATGGGGA
CTGCCTTTATAAGCTATTTTGTAGTTTGCATTGAATTGTTTCTCGCTAAATTGGGTAATGATTTAAAATGTAAATATGCACTCACTATTAGGTCAGTTTTTATAAAGAAATAAATTATTTTGTAAGCAACTCTCAGGATTTGAGTTTCTCACCATGATTTAGTTATACAATTTAAACTTTTTGCTGAAGCAGTTAAGAATTTTGAC
CTGAGTTCAATTCCCAGCAACCACATTGTGGCTGACATCCATCTGTAATGGGATCTGATGTCCTCTTCTGGTGTGTCTGAAGACAGTTACAGTGTACTCATATAAATAAATAAACCTTTAAACAAATTCTAATCGGGGGGGGGGGGTCCCCACGACATGAGAATTGTAGTGAAGAATTGCAGCACTCAGAAGCTGAGGTTGAGAAG
CCTTGCTCCGGGCTGTAGCAAAATATGCCTGTGGTTCTGAGCAAAGGAAAGGAAACTGACTTTATTGCACTTTTAGTTTTTTGGGTTTTTGTTTTTATTTTATAAACAACATGGCAGATGCATATTGTGTCTGGTTATATTGGGGGGTTTGTTTTTTTTTTTTTTTTCTTTTTCAAGGGGGATGGGCCAGCCAAGCCATTCAGAGA
CAACACTAATGAGCTATGAAGTTCCGGAATTTGTGTTTTTCACAGAAAGCCTTACCAACTTCAGTTACTTTACCAAGACAATGTAATTATTGTTTGATTTTATAAAGTCTACAACAATGATCTCCTATTTTGGTGTCAGTTTTTCAATAAAGTTTTAATTATGGACAAGTTCCTCCCTCTGCTTCTCTCTCTCTCTTTCTCTCTCT
CTTGCAGTCACGTAGTACATACGTGTTTACGGAGTTCATTATGTTTACAGATTAAGCGAATTTCTGTAGTTGCATTTTTATATTTTTAGTATCACGTTAGTATAAAAATTTGTTTAAAATAACCAAAGAGTAGTTCAATGCATAATTTGTATGAATTTGTTACCAAGTTTCTTATGCTTTCTAAAAAAATACTGTTTCCTATGAAA
ACTAAAGTATAACACTTGCATCCTCTGTCTTCTGTTATCTTCTCAGCCCCTGCCTTCTCTTTACTTGGCTTCTGTGACTCGTATTGGTTTATCTCATTTATATAAAAGCGTATGTGTCTATCTTTACTTTTTAAGCTTGCTTAAATAAAAGAATTTTTGTGAGGGTTTTTTGTTATGCTGAGAATCAAACCTCTGTCTCACATGTG
AAAAAGCATAAGAAGTATGTGATCAGTGATGAAGAAGAAGAAGAAGATGACTGAGCTACAAACTGTGAATGCGTTTTATATATTTATTGTACAGCTTGTCTATAAATACAATGTAAACATGAGTTATTTTGATTGAGATTAATTGATCTGTTTGTGAAATTTTGATTGTAATAAAACATTTAAGGCAAGTCCCTATGCTTAAGAAA
TAAAACAACCCACACTTACAGCTGTTCTGAACTAATACATTTCAATATTTCTTTTAAATTTTTTTTAAAACATTGATTTGAATGCAATACCCTCTTTTTGTATAAAATTATTTTATTCTAAAACCGGGTCTCATTATTTTCTTAAACAACAGCATTTTGTATATATGGATTATGTTTTAGCATTTTATACAGTCAACTTTGTAATG
AGTATTTAAGAATTTGAGGGCTTTTTAAAGAAGGCCCCTCAGCTCTGAGCACCATGTAAGTAAATGTATATACCTCCATAAGGAATAAATCATACTTAGGTATAAATTAAAGCAATTTCTCATTAACATTCTTGTCATCCGATACTCTTGTCTCGTCTCTATCCCGCCACCCCTCTGCCATCATGTGCCACTTACAGTGAACAGGA
GGTCACTTGCGTCAATAAATGTTAAGACCCGTTTTCATGCTAAGTGATTCATGTCTACATTTGCTTTACATGTGAAATAAAACTTACGATTTGCTGTTTTTATAAATAAAGTGGCTCAGGTTATGAAGCTCTTTGCAGATGACTGGAATGAGAAATTTTCAAACATACGGATCTATTCGTTATTTAGAATTGGTGTATATGGTCTA
TCATACCAGTATTTATAACATAATAATTTATTATAGCATAATCTGACATATTATAATACAATAATGCCATACATACACATATTTTCATATGTGTGTTTCATATAAATATATACAGTTATTTTCTCCTGAAACGTTTGGCTCCTGTATTCTAATAGTTTTAGAGTCATCAGTCAGGCATTTTGCCAGTGAACGTTACCTGAGATTTT
TTTGTCTCTGCGTGTCACTCCTGGATGTGTGTTGCTCACACTGTTGAAATGATTTGGAATTTATGAAATTTTCTCAAGGACATGATGGCGTGCATTTATATATAAACATATTGATCTTTTAGTTTTGTGATATGCTTATATTTTTAAAGAGTAAAAATGATCGTACTTTTTCAAAAGTAGGAACCAGTCTTTATATGGAGCTGCTC
ATCTCATTTGTTTGAGAGAAGATCCTGTTTAGCCCATGCCAGTTTCTAACTCTTGAACCCCCAACTTTAGTCTCTAGAGTTGTGTGTCACATTCTATTTTTATAAAATGCAAGCAGTTAATGTAAACCTTTCTTCCTGGCTCTTTATCTTTCTTGACTTGTTGAAATGCTCGCATAAATGTCCCCTTTTTAAAAAGTGCCTACTTC
GAGCATCCAAGGAGCATCTAAACCTCTTAGTGTTTATGCTTACTACAACAACCAAACACAAACTCTCAGCATTTTTTTCTGGAAATGTGTTGCTAAGATGTATAAAATAAATGTTTGAGTCATTTCTATGGGTTCCATTTTATTTATTTATTTATTTATTTATTTATTTATTTATTTTTGAGACAGTCTCACTATATAGCCCTAGC
GTTCAATTCCCAGCAACCACATGGTGGCTCATAACCATCTGTAATGGAACCTGATGCCCTCTTCTGGTGTGTCTGAAGACAGCTACAGTGTACTCATATATATAAAATAAATAAATCTTTTTTAAAGGTATGTCTACTTTTCGTTGTACTATAATTTATTGGGAAACACAATAGTAGAAGCTGGGTGTGTCAGGGTTAGGGACTCA
AGCAATTTCTGATTTCTAAGAACCGAGTAATGGTGTAGAACACTAATTCATAATCACGCTAATTGTAATCTGGAGACGTGTAACATTGTGTAGCCTTTTGTATAAATAGACAGATAGAAATGGTCCGATTAGTTTCCTTTTTAATATGCTTAAAATAAGCAGGTGGATCTATTTCATGTTTTTGAACAAAAACTTTATCGGGGATA
GACCTGTCAGGGAATCAGAGGGCCCTCAGGCAGCTGGGAACCAGGCTCTCTCCTGTCCATCAGTAATACTCCTTGCTCGGCTGCCCCTCCCCCACCTTTATATAAATTCTCTGGATCACCTTTGCATAGAAAATAAAAGTGTTTGCTTTGTAAGAAAAGCCTGCAAAACAGCAGGGTAGTCTCCAGGGTCCAAGAATCCTCCCATC
GACAAGAGCACGCAGACAGTGCTGCCCTATACGGCCACCAAACAGAAAGCTAAGGGCAAGAACTAGGGGCTTGGGGGGGGGGGCGGGGGATGCATAGAGGTATAAATATATATATATATTTAAACAAACACAGTCATAATAAAATTCATAAACACTTAAGGATCCGGGGCCCACAGGCCCCAAAGCCTTCAGAAAGCTCATCCTAA
TGGTGGCTAGGGGAGTAGGGCCATGGGATATAGGAGTTAGGTTTTTTCATGATTGTCGGCTAATCAGCTGTTATTTATTAAATGCTACTGTGGTAGGGTCTATAAAGGATTAAAATGCTATGTATGACATGATTATTATTTTTAAATTGCTTATGTTGTAGTTGAATGGAAAGAATATTTACATGTAAAAAGCTACACAGAACAGA
TGAACTTCTGATCCTCCTAAGAACTGGAATTATAGGCATGTGTCACTATGCCCATGTAAACTAGTTTTTGATATGAGCAATTGTAAAATAAGTGTGTACATATAAATTCATGTGTGAATATTCTCTAGTGTTGGAGTCTTAGAATTTTTGGAGACATTATTTTGATCTTATATTTTTAAGACATTATTCTCTCTTTTAACCCCCTT
CATTTGAAAGCTCAGGTGCATTTCATTATTGTTGTATTTAGCATCACATGTCTAGTTCCTCATAATACCATTTTTTTCATTCTGTAATGATGTCAGTTTGTATAAATTATTCTCAACATTGTGTTCATGATGTGTTTTGTTTTGTCTACATTATTTTCTGTACCTTCCTCCCGTCTTTCCCTCACTTGCTTTTTCCTGTGTCATTC
TTGGAGAGTCACAAATGTCACTGCTCTGGTACTTTGTAATAACGCCTGCTGGAAGAGCTGGATGCTCTCAGCTCCGTTCTGTGATGGAAACCCTCACCCCTATAAATTCTCCAGGCTTCTCCAGGTGCTTCCAAAACCTCCATTGCAATATCAAATGATCACAGCCAAGTTACAGGGCAGAAAAGAGTTGCTGTTTTTGGAAAATG
CTACATATTAAGTGCATATTCAGTCTTGTTTATTATACAGTAGAGGTTGAGAATATGACTCATGAAATGAATGTGCCTATCTTTTCACTTGGTATTGAATTATAAAAATAAAAGGAGTTTTTCATAAGTTCACTAATGACTTCCCAGTTAGTATTGTTAATGCTAAAATTATAACTATAGATGCCAAAAGATATTGAAAAATATTT
CCTAAGACCTGTGCCAACAGCTACAGGTAGTTTTGTTGTTTTTCCCTGCCCTAAGTGTGTGCTTTAGTTTGGGCGATGGCTGTTGGACAGAGCACCCAATTATAAAAGCCTGTTTAATGGAGGGTAGTTTTCAGTTGTGTAGTCTTGCATTTGGGGGGAGGAACAGTGCAATATTGATGCAAACGGCCGTGGGCATGACGTGCCCA
TGTTTAAAGCGTATTTGTAAATACCTATTTGAATGCTGTGTATTTGTACAGGAATTTGAGCAAAAAAATGTATAGAGTATGTCTAATTGGTAATAAGCCCTATAAATGTGTTTTTAACCTCTGGCATTCTGTGCTTATTTAAAACAAGAAAACTTCTAACCATTTCTTTTGTGTATTCATGTCTAAAGAAAAACTGACTTAAAATT
GTCACTCCCTGAAGATGAAGCATTCAAATATGAGTCGATGAGAGCCATTCTTGTTCACGTCGCCATAGTTATGGAGGTTGGACCCAGCACTCAAGACTGTTATAAAGAATTTTTGCTTTGGTTTTTGTTGTTGTTGGTTTGTGTTGTTTTTGTTTTCTGGGGGGCGTGGGGTAGAGACAAGGTGCACCCAAGCCTACCCTCAATGA
CTCTATGTATGCTTGCTACTAATCCTTTATGGATTATCTATTTCTATGTGGTTCTCCCATTTTATGGTCTGCCTTTTTACCCCATGAACATATTTTGATATATAAAAATCAATGTTTATGAAGTTCAACTTGTCAACATTGTCTTTTGTTCCTATTATCCAGGAAATCACTGTAAAACATCACTGTGAGCTCTTGCCCTATGTCTT
TAAGTTCCAGGTTGAACTTTGGTTTGTATGTGTATAGAAAAATGGCATTTTCAAGAGATTTTAATATCTCCATTGATGTACTTTTCCTCGGGTGACCATATATAAAGTATCGGAAACCAGACATGACGCCTACAATGTGTGGTGCGGTGATGTGGTATGAGAATAAATAAAGACCACAAGGCAGGTAAAACTCAGAAAGAAAGCAT
AGAGGCCAGCTTGGGCTACATAGTTAGATCGTCTTAAAAACACGTAACAGCAAAATCAAACTAAGATTGACACTGGAAAACTGAACCAAATGCCTGATTTTATAAATAAAGTTTTACCTTTTAATGTATTGTGTGTGGCCACTTTCTCGTTACAGGGACAGAGCTGCAACACAGCCTATAAAAACCCATAAACCTCTCTGGCTGTT
ATGGTACTGAAGTCTCCTTTTCTATTGGTCTTGCTTATTTTATAAAAATTTAACATTCTAAATTTTGCTAGAGATGTATTTTGATTACTGAAAATTTCTATATAAACTGTAAATATATTGCCATACAGTGTTTCAAAACGTATTTTTTTATAATGAGTTCAACTTAAGGTAGAAGGCTTGGGCTGCTAGTGTTTAATTGGAAAATA
TAAGTACCTGCTCAAGTATGTTTTTAATTTTTTGTGTATAGACCCTGAGGTAGAATTGCTATGTCATATGATAATTGTGTGTTGTTTATTTTTTTCCGCTTATAAAATACAACAATTTATTTAAAATTTGTAACAACTGTTTTTTGAAACAGGACCTCACTGTGTAGATCAGACTGGCCTTTGGCCTGTGAACTCATTGTCCAGCC
TGATTGGTTCATGAATGAGGCCAGCCACAAAAATGTGTATGTTAATGTATGTACTGTATTTTCAGTTTGGGTATATGTGCTGCACAAGGGCTTGACCAATTATAAAACTTTTTTGAGTTAAAGTGTTTTAAATTGCAAATTTTCCTCCTGGCGTAGCTTGTCAAATATAAAGACTAATTTGGTTGGATTTTCACAAAGTTGAACAT
TATTTGATTTATATACAGAACTACTGCCTAGTGGGAAAGGTTAACCTGAGACTTATCAATATGATTAACATTACAGGTTATTAGTAAGCTTTCTCTATAGTATAAATGGGATACCCCCTTTTCATATCATTTTGACTCCTGGGATCTTGATATTTTCTAGTCTACAAAGATTTTTAAGTTGATTTCATTTTCAGTTGTAGTCTTCT
GTGCCAAGAGGAAAGCCCACAGCAAGCATGGCTGCTTAGTGCCTGCCCTTCTGACCTGCCTTGCAGTCAGTGGTTCTGAGTCGCCTTCTCTGTACTGCGTTATAAACTCTTATGAGCAGAATGTGAACTTGTCCCTGTTCTTCCTGTGTTCCTACTGTGCTAACCTTTCCCCGTGGACAGAGCAGAATCTGCTGCCTGGAGGCCAG
CCTTCCTGAGGGTTTGTTTTCGTTCACTGTTTTTGGTGTTTGAAGACAATATCTTATGTAGTCCAGGCTGGCTCAAACTTGCTTTACATCCAGAGTTGGCTATAAATGTCTGATTGTCAAGCCTGTGCCTCCCAGTTGTGAGGATTAGAGATACGTAACAACATGCTCCGCCGTTTAAAACATTTATTACATTTATTTGTGTGTGT
TAAATTAGAAAATTGTTCTTGTGCAAATTATGATAATTATGATTCTTAAGACCTTGTTCTTTCCCTGGCTTATAGAAAATTCTCTTCCTCACAGCATCTTTATAAATCATCACTAATTTTAGCCTCGGTTTTCCTATTCTCCTTGTTTCCTTTTCTATCCTAAATTATATTAAGTCCAACAACAAAAATGTCCTGCCATTTTTTTC
ACTGGCACTACAGAATCCTTTCTTAAGGCACTTTGCATTGTACAATGTTCCTGGATGCTTGTATGTTTGAAGGGGAGGAGGGATTTAAATTGGTCCTGTATATAAAGGTTTTGTTTGAGAGGAGAAAAATTAGCCAAGGAAGATTCATTTGAAACCAGAAGGGGACTTTTTAGTTGTTTATGACACATTTGTAGAATTATCACTTT
AAGACACGTGTGCCAGTGTCAAGTTGTTTGTCAAACACTGCTTTCACTTTAGTGACTGGATCTTAATGGTAACCTGAAATGGTATTAAATATTTCTACCTTATAAATCCTGATTTTCAATGAGCAGGAGAGTTCTGTTTAGTTATTTGTTGTTAAATGATAAAGATTTGGGATTTTTCTTTTAAACCTTGTACGGCTGGAGAGCTT
AGATTTAAATATATTTGTAATTCTTGTGGTCACTTTCTGTGTTTTATTACTTCCTTACACTTAAGAATCTTCCCATGTCTTAAGTCTTTTGATTTGGCTTTATAAAATCCTCAACTTTGTCCTGAATGACTGCAGTTCTTTTTCATGCTATGGCTTCTCTAGCCTTAGTTTAATAAACTGAATGTTTGAAGTTCTCAGTTATTGTT
GCGCAGATCTGGAAGCCTTGAACTCGGAGTGCTGACTCTGCTACATGGTACAGCTACCGCTAGACCTACAACTTATGTACACAGTTGATTTTGATGTATTTATAAAAGCTTTTTTTTTCCCTAGATTTGACATTACTTCCTGTATCATTTTACTGTATTTTTGCATGATTCCTTGTATTGCATTTCTTTGCACATATTATGGGCTT
TATGTGTGCCTACTGTGTGATGAAAGGGATTATGAGATGTATGAGTGTAATGACTTGCTAACCTTTGAAAATTTGGTTACAGTTCAGATAGAAGAAAGACTATAAATAAAACACTTCATCATTTTCATGTGTCGTGTGTAAAGGCTTAAAGTCCCTCCTTGTTGAGGTGGTTCATATGTTCAGTTGCTCTATTATGATTCTCCGAT
TCTTAGACACAGGGATGAAACAGCATTTAAATTAGGTGAATGTGCACCGATTTTTGTTGTTGTTGTTGTTTTGTTTTTTGAATGAATGAAATTCCCAAGATATAAATTGTATAGTTTTTCAAACTGTCTTGTTAAGTGCTTTTATTTAGTAGACTGTGGACCCTAATAAAAACAAATTGTGAAATACAAAAACTTCAAACTGATTT
CTCGCTGAGAATCTATTGGTGGGGCAAATATAATATATATATAATATATATATATATATATGCTGCATATATATTTATAAAATTTCTAGTGGGAGTTCTATATAAAAAGATGTTTCTTTGGTATTCTTCAGCCTGTGTTTTCAAGTTTTACAGAAGCAGAGCTTTTCCCTAAGTTCCTCTTCGGTTCACTGTAGATCCAGTTCTTC
AACGTGTCCCCACATGGCCCTATCGATGTCCCCACATGGCTCTAGGTCGATGAACAGCAACCATGATCTGTATTTTGGGGACATGTGACTATCTCTCAACTATAAATCACTCTGTCCTTTTGTGGCTGTATCTGTGTGTGACCCACGTGACATCCAACAGCTGTCTTCCTGCCTCAGCATCTGTCATATTGTCCCTGCTGTGTTTG
GGCAAGATCTACGTCCTCGGTGAGGCCCTTGGAGGCTGGATCAGGGTGAAAACCACACTTGAGTGTCCATATCTTTTCTTCTCCAAGTTTTGGTGCTGAGTATAAAAGCCAGAGAGTCCCGAATGCTTGGCAAGTGTCCTTTAATTGTGCCCCGCCCCACTGGGGGATTCTGGGCCGAAGCTCTACTACTAAGCCGCTCCCCCACC
AAGCCCAATGCCTCCTTGAAATTTAAAGATATTGAATGCATGGCTTCAGTTTTTAAATAGTTTGTATTTCTTCTCTGACTTAATTATTGATGGTTTCATTTATAAACACTAAGTCTATCACTTGCCATTATATTTCTTACTCATTTAAATGTGGATTTTCTTATGTATATTATAAAAGTATTTTATGACATAAATAAATAATTGTA
AGAGATCCCATAGATATTTTGTGTCAGGATAAATAGCTTTCTGTTCTGTATAATAGGATATTTCATGTAATTTACAACATAGGGCATAATCACTGATGTATATAAACCATCTTAAATTAATTATAGTGTTTCTATTTAAGAAAACAGGAGGAATTATATGACTTTTAGATAGTCACAGTGGTACTCAATGCATATGTGCTTAGGTG
ACTACACAGCTGAGAGCGACGAGAAGAGGAACCGCTATCATTGACAAGGCAGGACCAGGGGTGGCTACAAGAGGCCTGTGCAATACATGTACATAGACCCTATAAATATATATAAATATATATATACAGAATATAAATATATATTATATACAGATTTTAAAAAAAGAGATAATGCCTATGTACCAGGGAGAAGGAGCGGGAACTCC
ATGGCAGGCACTTGAAAATGGGTGGATTTCCCTTGTCGTTGTCTTTTCTATTGATAGTTGGGATTTGGGAGAGAAGAAAGCAAATTTTTATTTTCTTGATTATAAATTTGTTATTCTTGGTATTGTTACATTTGTATAATTATACATTGACTGGCACTTGTATGAAATATTCCCTGCAGAGTGAGCAGGAAATAGGAACAAAGGAA
CTTACTCTGGAAGAGAAGTTATATGTGTGCATGTATGCATGTAAACATATGTATATGTTTATAGATTATAAATGGTAAATAGGCAAGATGGCAAAATGATTATAAAAGACATGTTCAGATTCTTTGTACAATCTTAAAATATTTTTTTATAAATCTTTAATGATTTCAAAACAACAATTTTAAGTCCTTTTGGGAGCCTCTGAGGA
CCATCTCCCAAGCCACTAGCTCCCCTCTATGCTCTGTCTTATTTCAAGTTGTATGTGGTTATTATCCCGAGAAATGATTGCCTCTAATGTTTTGGTTACATATAAAGTTTTCCAAGCTCAGTCTGTATCTTTATAAAATAATTTAATAAGGTTGATTTAGTCACCCATAGATATCATCCAAGTCCTTTCTGAAGCACAGAAGACCA
TAAAACGTGACAAATTCCTAAAACAAGTTTTTTGTATTGTTAATTAGCCTGCTCAAATGTAACACATCACACTCACATTTGGAGATTGCTGGCAATTATTTATAAAATCTCTAGACATCTGAAGACGTTCTTCATGTGCTCTTTAGTAGGTATCATGGGACTCCACCTAGCTCCTTATGAGAAAATGAGATAGAACCTCTGTTTTG
AGAAGCCTGCCGAGAATGAAAGCAGCATCTTTAGTGTCCTTTCCTGGCATTTCCATCTTCGTGTCACTGCATAGCAACTGGAGTTTTGTTTGGATCTGGTTATAAATTCTTGTACAGTGGATGACTTTGGTGATTTAGCTGCCCTGGTATCTTGGTCATTTCCTCTTTGGAGTGTCCACACTGAGGTCTCTATCAATGTATGTTTA
GTGTGGGGAGCACAGAAGGCATTGCTATAGTCAGTCATTTTGTTTTTCTTTTGTAGTTATTTGTTATTTTAGTGTATTGGTTATAAAGATACTGTCTATTTATAAATTGCTACTTTGTATTTTATGCATGCTCTGTATTTGGACTTTTTTTTAATCTATTGATTTGGAGTACATCCTCATCCTAATAAACAGTTACAGGGGCTTTC
CTTCAATCTCTGAGAATCTAAACTCTTACCAAATCTGTGTATTTTTCTTAAAGGATGGAATTCTTTATGAAGTGGGTTACAGATCTTTGAATATGTTATTTATAAAAAAATCATTTTAAAAATTCTAGGTCATTTTTCTCAGAACTAAATTCAAAACAGGAAGGAACAAATTGGAAATTATTTTCCTCAGTGAGATTTGTATTTTG
AAAAATTCAATGGTTCATAGTAGAAATGTGCCACACTTAAATAAGCTCTGTATGACATGAAATTCTGTTAAAACATTGTAATTCATGGTGACTTTTAACTTATAAAAATACTACTTGCACGGGTTACTTGATTTATGGATATATGAAAACTTCTCAGGACGAAAGTTCTTCTTTCTCTAGAACTATTCTTCTGTCGGTCATGCAGA
CATTAAAGTAATTAGTTACTTTTGAAGGGAATCTATTTGAGAAATGTAATTTCCTGATGTTATCTGCATTGTAGTAGAAAATTAGACTAAAATCCATTTTTATAAATAAATGTAGTTATAAGGTGTGTTCAATATAAGGAAGTGCGCACAGTCTTAGTGTGGAGGACCTCTAGAATGGGGCACAGAGAGTTCCAACCTCTGAGCAG
GGGGGCGTGGTCTTATGTCTACACCCAAGTTCTTAACGCAGCTTCTGGCCCTAATACTGCATTCTGTTCTCCCTTTGTGCCCTGATTGTAACCCAAAATTTATAAACTAGAAAAGAATGTCAAATTTAATAAGTTGCATTTTTTTTCTTAAGCACTTTATTCAGAACAATACATGTTCTTCTGGTAGTGTTTGGATAATATGATTT
ATTCCTTTTGGTTTATTTTACTAATGACTGATCTTAGAAAGTATTTACATTTATTTGATACTTCACAATGTCAGGTATATAATCTCATCACAGTATCTCATATAAAACTCTCTATTAATTCTTCTCCCTGTTCTCAGTAGTGAAATTCTCTTAACCTGTTAGCTTGTACCTGGTATCAGGATTAAAAGTCTATATAAGAATAGACT
GAGAGTTTGAACTACTATGTCTATTTGCTCACTCTGAATTCTTATGTATATCAAGAAGTTGGAGTAACTGCTTCATTCTTCCCCTCTACTTTCAATAATTTATAAAAGAATTTGAAGGTATTATTTAGATTTTGTTTGTACTTTTTGGTTTTTGAATATTGAAGTAGTTGGTGTTGTTTCATGAGTTAACTTTCGTCCATTTTTAC
AGCTTCTGATGGGATACAAAATGAGAAAAGGTTACAAAATAATATGGGAATATCATATTTTGAAAGACAGGAGTACCTTTGTATGTTACATATATGCACATATAAACTTGTGAAAGATGAATGATTTTTCTTCTGCTTATTTGTATTTGCCATATTCCTAAAATGAACACGCATTATTCTTGCTAAAAATAATAAAGGTTTTATAA
AAGGCTTTCTCAAAATCAAATAATCAGAATGTTATCATTTGGTTCATATAATGCTCATGGTGTTTGGATATTAGTAAAACTTATCAATCAGTAGTAATAGTATAAAACAAAATAAAAACCTTCAGATCTTGGACTCATTTGCTTAAAACTAGTTTTGATCCACCACATTAATGAAGGGCCTTGCATTTACATAAAATTTGCTTAAT
ATTCCATGCCATTAACTCTCAACTTCCTATGTTCTTCCTATACATCTGCAATGCCCCCAGAGTGTTTTTAACTATAGATTTGCCTGTTTTTGACATTTCATATAAATAAAGTTATACCATATCTTTTTGTGGTTTTTTTTTTCATTGTGTGTGTGTCTGTAATTACATGGTCTTTCTTCTTGCAGTGCTGAGGATCAAACTTCGTC
TGATAATTTGCACGACAGCTTCCCCTAGCTTTGTGCTCTTGATTTTCTATTCTCTGGGGGACTTTTTCTTCATGGCTTTATTGAGGTAGAGTTTCCATGCTATAAAGTTGAGCTGTTTTAAATATGTAATTTGGTGAGTCAGACCATCCTTGGTGTTTCTCCATTAGTTCTTCCTGCCCCTAATGAATGTGTGGTTAATTTGTAAC
CTCCCATGAAGAGACCTTCATATGCATTTTGATTTGTAATTGGAAATGTAACTTTTACTGGAAGTGTCATGTGATGTTTGCATTACTTTTAACTGCTATGTATAAAGGAAAGTGTATCTTTTGGCTCTATCAGTTATTTCTCTTGTGCACAGGGAAAAATGCATTAAAATGACTAAAAAAATAAAAAAATAATAAAAAATGGAGAA
AATGGTCCTTAAGACTGTTTAAGACAAAAAGCCTTTCCTACTTTGACCCCTTCCAGTAAGTAAATGGGTGTTTTGAATAAACCATTTGCCTTGTGCTCAGTATAAAGTATGACTAAGCCCTGCCTTTGCATAGCTGTTGACTGGACAGTCTTTGTGTATATTCCAGTTGCCCAGAGATTTTGATACACATGGAGGCAGAAATCTGT
CAGCAACGTCACAAAGATAATGGATTGCACATAGACTAAGAAATAAACTTCAGAATTGTGATTTTTTTTGTTTCTAATCTTGATGTAAATTTACACTATTTATAAATACATATTTATTGCCTGAAAATATTTGTGAATGGAATGCTGTTATTTTTTCCAGATTTACCTGCCATTGAAATTTTAAGGAGTTCTGTAATTTCAAACAC
CTCTTTTAACTTGTTCCTAAATTAATTCAAATTTGTACCATAATTTGCATTAGCAAAATCATTTTATGGCTCTTTAGTTTTCCATGTTTTTATCTATATGTATAAAAGTTGTTCTACAAAAAACATTTTACTACTGTAAATGTGATGTGCAGAAGAGAGAAGTGTTTTTAACTTTTGTACATGATGACTTTAGGGTAGCACAAACA
CTCCTAAGCATGCATATATGCACATGGCCTGGCCCTCTCACCCATTCCCCTCAACCTTTGAAATTTAACATTCATCAACCATGTCCACTCAGAGACTCCCTATAAATCTTTCTTCTTGCTCATCCTGAAACTCAGATGTTTTTGGCAAGAGGGGCTAGGAAAGATGGATAGAGCACACTGCCACCGCCATTGTTCCATCCAGGCAT
TTTTGTCATCTTTTCAGCTTTCTGGAGTCTGTATTATTGGTTTATTTTTCCTTCATTTTTATTGGGGGCACCCCAAACAATGATATGTTCTTCTTTTGTATATAAACTTAAATTAAACTATATAATAATGAATATATACTTTGCACTTGCCTTCATCAGTTTAAATCCACAAGCCATCTTAGTTGTCTTTATTGTCCTCCCTTATT
CAGAAGTCCATCCTGTTGCACCTACACATTTTGGACAGAAATACTTTGGAACAGACTAAGTTCTTAAAGGAAAATGAAATACCTTACATAATATTATGGTTATAAATGGATTCCATATCTGTTTTTACTAATTTGTTTGAGAAAATATGTTAGGAATACCTTTTAACATTGGAAGTAGGTGTAGCAACAAGAAATATTGGAAGTTT
AGCCATCAGAGCAGGGGCTGTGAGCCAGAATGCCCAAGCCCCTCTTGTTCATCAAAATCTCCACTGCCTCGCCAGCCCCTTTGCAGCCCTGTTTATTTATTATAAATATATTTTTTACAAGTCTCAGCTCCTCTTCTTGCCCTACATTCAGCTCCTTTCACAGTCCCTGCCTTTCTCTCCCCTGTCCAGTATGGGCTGCAATACAG
GCAGTAACATATGTAAAATATTTCCTGATACATGCAAATAATTTTACTTGTTGCTTTTAAAAAATCAATGTTCTTCATTTGGTAGAAATTATTAAGCACCTATAAAAATTAATTGCTATTTACATGTGCTTTTTTATATGGGAGTAGATAGATGCCTTTTTATTCTCTGCCCTTTGGGGTTTCTTGAAGCATGTTTTTTGTTGCTG
TGTAAATCATTCGAAATTGCCTGGAAAACATCCCCTTAAAATTGTACTTTGTTTTCATGTTGACTATCAGCATTAATATTGGCTTGTGAACTGTGATATGTATAAACAACTCTTTACCAGTAGTTCTGAACAGTTTTATTTAAAAACTTGAGAAAACTTTTCTTGCCGAAGATAATATGATCTTAATTTATTAATTCAAAAGCATA
TTGACCCACAAAGTTATTCAAGTTGTAAAAGGGTATACAGTGATTTAACTACTATCTTTTTTATTCTGTCAGGTTACTGAGCTCACCTTATGAAAATGGCTATAAATACTTAGCATGACAAATTATATGTAACCTGTCTCTTTTTAGCATGCATAAGATTTCTCATTAAGGAAACTGATAACGCTTGAGTCCACTAAATCTGCCTT
TGACTTTTGTTGTATATGGATTAGGTTGCAATAAAACTGGCATTTAAAATGTTATCTAAGCCCTGCAGTTTTCCAGAACTTTTTGTGACAACGAAGATGATATAAAAAGAGTTGAATATTTGCTTTTGTTAAATTTAATTTTATTAATTTTTACTTATTCACTTTATATCTCGCTCACTGTCCCATTCCTGGTCACCCCCTCCCAC
ATAGTGCAAACTACTGGAACCACCCCAACCCTACCACTGAAACCCCTAGACCCAATCCAGTCTCCTGATCCCCAATGGACCACAGTATTCCCAACTTGTTTATAAATAAAGGGACGCAGAGTCACACTTTGGTTGCCTTGTTTATTGTGTGTTGCTGTGTTCCTACCCAGGAGTTCAAGTTGAATGTGCAAAATGCATGCACTCTA
ACTACCTTGTACATGGAAAGATTTCTCATTCTGTTTCTAGTTTTATTTAAAGTAGCCCTTCTCTAACAATAATAGTTTCTTGCTAAAAATCAGTATAACTTATAAATGGTCTCAAATGTTTGTGTAAGTTACGCATTGTTATTGATTTCATTCTTATGTAACAGAAAAATAAGCTGAGTTGTGTTCATGGAAAGGACTCCCTTAGA
ACAAGGGGTCCCTGTTTTACTTATGCACTACATCTGGGGTGTGTGTGAAGAAAATTCGAGCCTTAGCAAATCACCACGACCTCTTGGTGAAAGTGAAAGTTATAAAGCTGGTAAACAAATTCTGATTGATCTGTGCCCTCAAGATGTGTGATCTCTCGGTTTTACACTCGGGAAGCATTAACAGTGAGACACTATTGTTTTTCTAC
TCAAGGTTGTACTAAGTATCTTCATCTTAGAATAGAGCAAATGTGCTTGGCCTGGGAATGCTGCAGCCGCTCTTTTGCTCACTTGTGATGATAGCGCCCTTATAAAGTCACTGTGGAAATTCAGAGAGACCGTGCAGCTTTGAACCCTGCCTCTGACATGTTTACTTTGTCCTTAACCTTTTCACTCATATTTACTTGTTGGGCTC
GGGAGAGATTGAGCCAAATGAGCCTTCTGTTGGTTAATACTGTATAATGCATGGCTTTGTGCACAGCCCAGTGTGGGGTTACAGCTTTGGGATGACTGCTTATAAAGTTCTGTTTGGTTAGTATTGGCATCGTTTTTCTATATAGCCATAATGCGTATATATACCCATAGGGCTAGATCTATATCTTAGGGTAGTGATGTATACAT
TTACTCACATATTAACAACATCTTGAAGGAGGCTCATTTCTACAGCCTCCAGCAGAGAGGACACTCTCCGACTTGATGGCCTAGGCATCCTCCTTTTTTGTATAAAAATCAATGGCATTCACGCAAAGCAGTCTTGGCTTTTGTTTGTATTTTCAGTAAGAGGTCAATGGGCATTGTATTCTTTTGTTGTGTTGCTTTACCACTGC
TCCTTCAAAGTGGCCTGTGAAAGATGCCAATAATATGGTCATTGCTTAAGTGTAATCGTTTTGGGTGCTCGGCCCAGATTGTCCTTGAACTCTGTACCCTTATAAAGATTGTTTTATTGAAAACAAAACGATCTTTGAATTTTTTCTAATAAAATTGATAATGTAAGATACTTGGGGGGGGGAACAAAAGCTAGTTAATGGACTAT
TATCAATAGTTTGATTTCTGTTTCATATGCTATTGTGTGGATGTCTTATTGCTTATTCAACCCTAAGTTGGATTACATTCTTTACAGTTGAGGAGGAAGTTATAAATAAAGCTGCTAAAAATCCTTGTGTGAGACTGTTTTCATTTCTTTGGCATTACTACCTAGAGTTGGATTGCTGCAATATATGGTAAGCATATGACTAACAA
TCCCTGACAGTCACGGACTTGTGCTTTCACTTTATGGCTTGTCTTTTGAAAAGAGTTGTAAGTGGAATTTAATAGTATGTAACTTTTGAGATTAATGTGTTATAAATTATAGACTTGAGATCCATATCACTGGATGTATCAATAGTTTGATTTCTGTTTCATATGCTATTGTGTGGATGTCTTATTGCTTATTCAACCCTAAGTTG
AAATGAGGGGCAATGGGCCTTTGAAGTTGTAATCAGTTTAAAGGAGTGAAATTAATGTAAAACAAAGCAAATCCTGTTACTTAATGATTTTTTTTCTACTTATAAAGTTCTTTTCCCCTTATGGCATTGTGAAAACTTTGGTTTCTTTCACAGAGTGTTGTCATTTATATAGCTTGTTTGCTGCTCACTTGTTAATTTGAGGCTAA
TGCTTTTTGTAGGAACTGAGGTCTTCAGTCCTTTTTGTATTAATAACTGTCAAGAAGCCTGTTTACCGTAAGGTTTGTTCTCCTGGTAATAGTCACTATGTATAAATGTCTTAAATAATTATCCTTTATAGAATGGTCTTCCTTGATCTAGAACCTACTAATTAATACTTCTTGTATTCTGCTATGCCATCAGGCAACTGTTCATA
ATACAAATGCTGGTTAACCTAGTCTCAAATTTCATAAAACCATAACTTTTATATCTTGCCACTAATTTTGACTGGATTTAATAGCACTTTATTGTACAATTATAAAAAATATATTCCTGGAATTGTTGCCAGTGTAATTTCTCTAACGTTCTGGTGCTTTTCATATATTTTCAGTATTTTTATTACTATATTGGTATTTTCTTTGT
AGATGGATTTCAACATTTAAACCTGGAGACTCTTCGTGTCTTGAATTAGGATGTTTGTCCAGTAATAAAATATAGAACCTTTCAAAATGCTTTTCTGGTTTATAAAGTACTGAATTGCCCTTATAAGACCCGATAAGGCTTCTTCTGTGGGGTAAAATATTGTTTCCTAGGAGCTAGAGATTACTCAGCAGATAAGGGTACTTGGT
GAATCATCACCAAAAAGGATGTGTTAAAGCATATAGCACAGATGGCAAACCAAGACCCTGATTCCATTCTCTTCAACTAGAATCATGGGCTTGTTGTGGATATAAAACAAGGACATTGCGGACCATGGATATATTTTATTAACTGGGTACCCAAAACACATTTCCCATATTTGGATGGTGAAGTCATATTAGTGTGTTGTCTGTTT
ATTTATTAAGGAAATTTGTACCATTTCAGTAAACCTGTCTGAATGTACCTGTATACGTTTCAAAAACACACCCCACTGAACCCCTGTAACCTATTTATTATATAAAGAGTTTGCCTTATAAATTTACATAAAAATGTCCGTTTGTGTCTTTTGTTGTAAAATCAAGTGGTTTTTCATAAGGTTCTTTTACTATTTGAAAAGATGGG
TGAGGTAGCCTCTGCATCACCTGCTTATTCCCCTTCCTCAGCTCAAAGATTGTCTTAATGTTTTATTGCTGTGAAGAGACACTATGACCATGGCAACTCTTATAAAATAAAGCATTTAATCAGGGCTTACTTATAGTTTAAAAGGTTTCGTCCATTATCATTGTGGGAAACATAGTGGCACACAAACAGACATGGTGCTGGAGAAG
AGAAAGCAAGAACCAAGCCTACCTGATACCTAGCTTTTTTCACTGGATCATTATTCATATGAATAAGTGATTAATTTATTAACCTTTGGAGACATGTGACTATAAATAAATATTCTCTACATGATAGAATATGTTTTCCTTGTTTTACAGCTCAGCTATAATCTTGCAGGAATCTAGAAATGAATAAAAGGTAAAGGCCACTCAGG
AAGAATTGACTGTTGACTGGTGATTGTTGCTGGGTCACTATACTGAGACCTGTATTGCCCTCAGAGCAAGTTCACTAGTTTTTCAGTTTCAACTGTTTTATATAAAGTTCTTTTGTTCTCAGCAAAATTAAAAGTGTCCACTTGATTTATTTATGCAAAATTCTTACCTTTAATGAATGAGGTCAGGTTACCTTAGTATCTAAGAG
TGGGAAGGAGTTGGAATTTCTTTTACTAGCCTAGGGGTATATTTTCAAAGCAATACTAGAAAGAATTAATTTCCTAGCTCATTACCTTACTAGTAGCAGCTATAAATTTATTCTTATATTTTGGCGATGAAAATGTGACCTCTACTTTTTTTTTTCTTTTTATTGATTCCTTGTTTGACATCATGTAGCCCAATCCCATTCATCCC
CCCTTTTTTGGATGGGAAAGGGTCTACTTCAAACCCTTGTGAGCTATTGGTGCTGAAGAGCAGCTCTTTCTGGCCTTGTAGGGTTCAGTGTCTGGGAACCTATAAAATAAGGAACACATGTCTTAGGCACGTGTTTGTTTCTCCTTTGTATTCTGTCTTCATCTCCTCAGAATTTCTGTTGTGAGCAATTCCTAGGACACTGGATG
TTTCTGTTAAAATGCACGATTGTAGGATTGTTCCTTAGATTTTTGTGTTGACTCTTGAAAAGCTTTCTTTGTTCTTATTTTTAAGTTTGCACTTGAATCTTATAAAAATAAATCCACCCATGTTATCAAGCCAGTTTGTTTTTTCTTATATGTCAATATAAAAAAAAGTCTATAAATTTGAATGTTACCTAGGCTTTTTAAGTAGT
AAGTGTGAGTGGAAGAAGATTACAGATTTGTTCTGTCTTTCCCTTGTGTCTGATGTCTTGTAATGGAACACATTTGTAAATATGCTCACTGTGCAAATAGTATAAATAAAAGCATAGTAAACAGAATGTTTTGTTCATTTATTGTCCACCTGTTAAATGAGGACCAAATTTAGATGCTGGGAATAGTCCTTAACAGAAAGCATCTA
GCCTATATTTCCTTGAAGACTTTTATTTTTAATGCATTTTCATTATTTGGGTAGATGATTTGCTTCGATCTAAACAGTATCTGTTCAAAGTCATTGGGTTTATAAAAGGAATTCAAGAACTGAGCCAAATACTTTTCTTTTCTTTTCTTTTCTTTTCTTTTCTTTTCTTTTCTTTTCTTTTCCTTTCCTTTCCTTTCCTTTCCTTT
TAATATTGTACTGTTATAATCATACCTTTTATGTTATAATGTAAAGTTATTTTGAGCTGTTTGGAACATTGTGAAGCAGTGGGACAGCTACAGTAGTTTCTATAAAAACTAAACAGTAACATTTATATATTGCATCAGGAGTATTTTATTCTATATAACTATAAATATATATGGTAAAGAACTGTCTGTTTTATAAATATATTCAT
CTGAGTTCCATTCCCAGCAACCACATGGTGGCTCACAACCATCTGTAATGGGATCTGATGCCCTCTTCTGGTGTGTCTGAAGATAGCTACAGTGTTCTCATATAAATTAAATAAATAAATCTTTTTTAAAAAGTGCTAGGCAGGTAAATCATTTACTCTGTATGGTAGGTTGTATCTGGATTTGTAATAACAAATTAGACAAATAC
TGAAGATTTTCTTACTTTTTCTACCATATCTGTATTTTCTTAGAACTACTGGACTTATGTGGTACAGGAGGCTGCTTAGCAGTTTGGAATAGTTTTACTCTATAAATTTCCCTCAACTATGTTGCACATCTGCCTCATTTTCCCCCTTTGGAGTGCATGCCTTCAGCACATAATTTTCATAACTAAAAAACAAGGCCATTAGAGGA
CTCAGATGTGTGCCAGCAGATTTTGACTGCTTGCACAGAAATTGTCCTTTAACATTTCCAAGTGTTTAATTTGGAAACAAATTCAAACTCACAGAAAATGTATAAAAATAATAAAAACACCCTTTTGCACTCTACCCATTAACATTCTCTTTATCATCTCATATATGCATTTATGTGTGTGTGTGTGTGTACAAACTCAATATGGA
ATGCCAGTGGCATGGTCATCGTCTGGAGACGAGAGCAAAAGTAGGGTTCTGTCACCCTGTGCTGCCCACTGATCCCTCCTCCTTCACTCCAGTCTTGCGTTATAAATTAAATTCCTGTGGTTGTGTTGAAGGGCTCTCAGCTCTCCCACCAGGAGGCAGTAGGGAGCTCTCAGGCCTCCAGTGGAGTGGGGACCAGTTCCTCGATT
