# Supplementary material for: Poly(A)-DG: A deep-learning-based domain generalization method to identify cross-species Poly(A) signal without prior knowledge from target species
Source: PLoS Comput Biol. 2020 Nov 5;16(11):e1008297. doi: 10.1371/journal.pcbi.1008297 (PMC7671507; doi:10.1371/journal.pcbi.1008297)
Supplement: S1 File — These three datasets are produced by previous researchers and we use them in our experiments. (ZIP) [file pcbi.1008297.s002.zip › mouse/bl_mouse/positive/posCATAAA.txt]

TATCTTGAATACTATGTCTTGCTTGTGGCCCTACTTTAATATTAGTTATTTATGTAAAGTGTATTTTTCCCATGATGATACGTTATGTATATATAATGTACATAAAAGCCCTGATTATTGGTTTCTAATTGTATAGAATTATTTTTGCAATTTTGCTATGGGTGGTAATGAACTCTTGATTGAGCTACCGTATGTGCATTAAAATG
CATATTTGGTTTCTGTGCAAACTGTCCATTTGGAAGGTTTCTGTGTGTTGTAGTTTCAGTTGAATGTGGCTCTCTGTAGCTTTCAAGAATGGGTAGAAATCATAAAGCACTCTTAAGTAATCATTGCATTGTAGACATTTTTTTTTTTAACTAGGGGGTATTTGGGAGACATGTCAGATATTCACTTTTGTTTTATGTGTCTTAAA
CCGTCGTTGTCTCTCCTTTTTTTAAAAAGTGGTATTTTTTAGAAATACATGTGGAATACCAAGAAATGTCTTTGCCTCCCCACCACTCTCACCTACATTTCATAAAGCTGGCTCTTTATGTTGCTTTACATGGCCTTAATATATGTTTTATGGAAGTGATCATGTCATAGTATCCATGTAATATATTTGTCTGGATGTCAACCCTT
CTGTAATCCTAGTTTTTGGGAGGTAGAGGCAGGAGGATCAGGAGTTCAAGGCCAACCTCAGCTACATAGCCTGGGCCAGGTGAGACACTGTCTCATAAAACATAAAGCATACAAGTATTTGAGAGTTCATTCGTTGTATGTGACCTACTTGTCCACAGTAATTTATTCTTTTTAAAAGTAAAACATTTACAAATGTCAGTATTTAA
TACCTCTGCTGACAACTGTACATAGTGTATGAAAGTTATTTAAGCCTCATGCTGTACATTTCTGTTCTGGAAATCGGATGTGTGTGTTCTAAGAGCTTGTCATAAATAAAACCATTGTCCACAGAGGTGTGGCTAGTGGGTTGGTGGCCTGTGGCTGGTAGCTCTTTCTTAGGCGTGGGAGGTCGTTTAGGGGTAGGTATATGAGA
GCTTATGATTCCAGTAGGAGATCTGACGTCCTCTTCTGGGCTCCTTAAGCACCAGGCATGCATGTGGTGCACATTCAAAGATCCAGATACAACGCTCACACATAAATGAAAATAAATCTTATTTTAAAAGGAAGAAAAATGTACTGGTGAGTAATTTTATCGTTGTGTTTCTCAACCCTTTTGGAATATCAACATAAACAAAAGAT
GTATGTTCTTACCTGATACATAAATGACCTGAGACATTGTTTATGTTTGTGAATTCACAATCTGAAAGCATGCAGTTATTGTCTTTGTTTCCCTTTTACCCATAAAATATTAAAGCCAGAAAGGTTTGAACCAGCACTGTCCAACTCTCATTTTTATGATTAAAAAGAAAAATCTATGATGAGAGCCAGTGGGATGTAGGTAAGTA
CCATTTATTTCCTATTTAGATATACAGTCATTCATCCATATGAAAATATGCAGGTCACTAGTTTATTTTGAATGGACTATTTACTTTTGGTGTAACAAGGCATAAATAAAACTTTGAAAGCACATGATGGATGGTTGTTACACAGAGCATTAGGACTCATGAGGGGCTTTCTGTGGGTTAGACATGCCATATACTTTAATATTCAC
ATGCCTCTCTTCCTTGGTGTCTAGTTGCTTCTGCACACTTCCAAGAGTGTGAGTTTGAAAGAATGTTCCTAGGAAAGTGTTTGTTATTTAAAAGATACAACATAAAATAAAGCATTCTGATACTTAGTATATGACAATATAAGCAGTTAATGTGTTTACTAAATATTTTTGTGTTCTGATTGATCTCCTAGTTGGTTACCAATGTA
TTTTGCTCCTTTCATTTCCTGAGTGTTAAGAAGCCTACTTTATTCAAATGCTACTTTGTCCCCCTTTTGGTGTAATGAAATGTGTTGGACTTTATATTTCCATAAAGCTGACTTCTAAGTGTCACGACTTCGACTAATGAACAGCTTCTCTCCTTTGAAGTCTTCACAGAAATGCCTAAATTAGAGATCATTCAGAGCATTGGCTT
ACATGGCCGGGCCTGCACATGGTGCAGAGCCTACAGGACTCAGAAGCATGGAGTCACTCTTGCGCTGCATCTTCTCTAATCCAAAAGACACATTTAATTTCATAAAGAAACGAATGAAAAGTGACCTGGCTGCTGGTCAGCTGGTGGTGTGTGTCAATTTCTTGTGTGCTGTCATCCCTCCTGGGCCTGGTACCCTGCCTCTCCTC
GTTGCTAGTTCCTTTAGGGATTCACAAGAAAAAAAAAACCTGTACAAAATATACATACAGTTCTTTATTAAACAACTGTAAACACTTCACTGTAAAAATCCATAAAACTTTATAAACAAACGTTTTGTAAATAGAATCTATGCTACAAGTAAAAGAATTAACACAATTATTTACATGCAATACTGACAAATTTGGCACTTTTTTGA
CTAGGAACTCAGCTCTTACTGACTGGTAGTAAAAGATCAAATGTATTCTTTTTGCGTTTTTAAGTAAAGTCATGCTTAAAGAGTATGTATCAAATGAGCACATAAACTATGTCCTTATGAACAGAACGATTCAGGTCTCTCTAACCCAGTCCTTTTCATTTCTCAGTGCCATTAATCACTGTTCTTGCTCACCAATGTCTCCAAGA
GACCTCGTCGAGCACCGCGGCTTCTCATTCTTGTCTTTTTGTTTTGTTTTTACATTCTTCAGATGTTCACAGAAATGATCCCCCCCCGTGGGGTGTTGTACATAAACATATATTTTCACAGTGTCAGTATTTTACTGTAGTTAATTTATCTAAGTTAAAACTTTTAGTAGCAGTATTTTAAACTCTAAGCTGTGAGTATATACTTA
AAGGCTACTTCATGCTGTATAAAAATGACCCCATGGGGGCTGTTCACAACATTGAATCTCTGAGGTGACCCACCAGGCCATGATCTGCTCTCAAAAATTCCATAAACACCTGTCACACTAATCAGGCTTGTGCCTTTCCTCCCTCCATTGCTGTGTTTGTACTTGAGAATAAAATGAGTTGCCATAGCAGGTACCTACAAGATCTA
AAGAGGCACATGGGAATATTCTTTGTCTTAATTGTGGTTGTGGTAACAACTGTATATAGTTGGCCGACCTCAAAATTGTCCTGTTGAAATGAGTATTATACATAAATTTTATAAATAAAGTTGATTTTCTTTAACTTTTTTTCAGTGTTGGGATCTAACCCAGGGTCTCAAACAGCTCCAGGCAAGTTTGTACTGCTGAGCCATAC
AGCCTGGCTGCTGCTGCCCTTCTTCAAGGTCAGAGAAGCCTGTACTTACAGAGGGGATTGTAACATTGTGCAACCCCACCAGAGGCTCTGGGCAGGCAAACATAAACATTCTAGGAGCACATGCCCTGGTTTGGCCTTTTGTTTGTTTGTTTGTTTATTTGAGACAGGGTTTCTCTGTATAGCCCTAGCTGTCCTGGAACTCACTC
CTAGGGTGAGTTGGGGGAAAATGAAACAGAAAATATGGCTCAAAGCTAGGCTGCTGGGTGCACATCTCATTCTGTCTCCAGATCTGGGAGCAGGAGAATACATAAAAAGGAGAATAAAGTAAAAACAGACCGTGTATATTTTAGGTCAATGTGTCTGGAGGGAAAGAATGAACTCTCTGCTTGCTATTTCCAAGGGAAGCTCCTGG
ATGCAGGAGGCCATACTGTCTGTGCTTACTGAAAGAATTAATATTTTTAAAGCACAGAGTGGAGGCCTTACCTAAGAATGTATTTGTACATGTTGAGTGGCATAAAGAACTGAATTATCTCAAATCTCAGCTTTGGACTCATTTGCTCTCATTCTTAAATTTTCTGAGCCAGAGTTTTTCCAAAAAATGTCGTGGGTTTTTAGCTT
CTAGATAGAACTGTAAACCACTTAGAACCTTCTAGTGTACTTCTTGAGTTTTTCCCTGAATGTGTGCAGCCTTTTCTGATTTTGTTGTATACCACTTTTACATAAACTGGAATCTCTCCCTCCACTGCCGGACCTGCTGTGGTTTTCTTGATCCTCCAGTAATGTTAAATAGTTCCGATTTTTTTTTTTTTTTTGCTGTGTTTTGT
TGTGGGAACTCAGCCTAGCAGGCTAGTCCTCACTCTGTTCTTGTTTCATTGGTAATCTTTGTTACTATGTGATTTTTGTTGCTGTGGTATACTGTTGTATCATAAACATGATGATTTTGATACAGTTACAGTTTTACCGTGGTACATTTCCAAGAACTAGCATAGGATTTAAACAGAGTACAAGGCGAGGGAGGGAAGGGTTTTGT
CAAGCCCTCCTCTGGCTGGACATGCTGCTAGTTCTGTTTGGCTCCTTTTCTATCCAGGTCTCTGAGTCATTCCAATTCTTCCTGTTGGATGCCAGCCTGGCATAAAAGTTCCGTTGAGAATATTCAATATTCTCTTGCCAATGGCCTGGAAAGGAGCCCCCCTGTGACTTGGGAATGGCTGCCTGGGACCCATGTGCATCTGCGTT
TTTCCCTCAGCAGCACTTTGTAGTAATTTAGTGGGTTAATATTGTGTAAACTAAGTAAGTATTGATAGACGACCTAACTAGATATTTGAAATTCTGAAAACATAAAACTATTTTTATCTTCTTGAGTTAAAGGAGAAAAGCCATTGGTGTGTTTTTACAGATGAACTATTTGGTAATTTACTGTCTTAGCACAGAGCTGCCTTGGG
GTTTAGCACAAAGTACTGGAGCTCGGGAGGTCCTTTGGACAATACAGTCCATCTGCTGGAGAAATGTAAATCTAGCCAACAGGTATGTTCTTACCTGATACATAAATGACCTGAGACATTGTTTATGTTTGTGAATTCACAATCTGAAAGCATGCAGTTATTGTCTTTGTTTCCCTTTTACCCATAAAATATTAAAGCCAGAAAGG
TGGATTTTATACCATTTCAGCTCCGTGTATTTTTAGACTTATTTTGAAATTGACTTTTTATTTTCACTTATAATACTGCGTGGCTTATCTCTTATGTCACCATAAACTGTAATATTTTCGATGGGTATAGATCAGAGTTATTTATTTAGAAGTATACAGAATGCTGAAATTTAGATTCGTTATACCTAAGGCTGATTTTATTAGAA
AAGCTCTGAAGAATGAAGCTATTATGTTCCCAGAAATACTGGGATATCTAAACTAGTACTAGTGTGTCGTGTGTCTCTTGAAAGAATAGCTGCAAATAAACATAAATATTCCTTTCAGCAGCAGCTTAGAGACACGTTGCTTTGTGTGTTTTTTCTTCTCAAGCGGATGTTTTTCATAAGAAATGAATAAGAGTTTTGTTCCCAAG
AGCAGTACTACCACCAGATATTGCCGAGAAGTTAAACGCTGGATCTTAGAACTGTTTTACAAAATGACTGGCCACCTTTTTCTGTTATTTGATGTTGTAACATAAACCAATTTGTCCATTGATCTGTTAAACATCTGGGTTTCTTGGTTTTGAAAATTGGAAAATGTGTTGGACATTTTTATTTCTTCTATACATCTCTTTGAGAC
AGCCGGGAAGATCAAAGATGAGCTTGCCTTTGCTGGACCTGGCAGACACTAAAGCTTCGGGTACACTGTGACTTTCTGGCAATGTGTGTGAGCTAATTCTCATAAAATGTTTCGTTCTGTTTCTTAGAGCTAAAAGCTTAGTGTCATTATTTTCCATGCTTAGGAAAAAAAAAAATCCACATTGTTTTTTTTTTTAATCCAAAAGT
GTGTTTAAAAGTTCTGTCTATAGCATTTGATCTGCATAACGATTATGTGTATGTTCAGAGGAACTCGAGGAGCTGTTAGTGATACTTAAGCTCTCTCCTACATAAAGTGTACTCCAGGCCAGTGTACTTGGAAACATTGCCTGTTTTGTGACAGTGGATTATTAAGTCCATGGTGACAGTGACAAGGCACAAACGTGATGTTCCAT
TTTGCTGCGTTTGTGGTAGCTTTGGGGGCTGAATATTTCCTGGATTCCCAGAATGGTGATAAGAAGCATCACTGAAGAGAGCGCCTTGTGACGTCTCTTCCATAAAAATAAGATTCTCTCACTGTAGCATTCTTGGCTGTATGTTTGTCCTTGAAAGAATATTATATGGTTTAATAAAGTAAGAAAAACTGTTGTTTTTGTAACTC
TGAATTTGTGAAATATTGTCTTAAAGTGCTTTTCTTACTGTAATCTTTGTGGTATCAACTGTCATAATGCCCTTTTTACACAGACATTTATGTGCAGTCACATAAACATGCTTTTAAAAACTCTGTAAAGTCTCTTTTTTGGGCCTGGGACACCCCTCCCCAAGCTAGTATTTGTTTACCCTCATTTTCTTGGACTTGATGTTATT
CATTATAGATCTTCTGTATCTTGTCTGTACGTATCTCTTCTAAATAATTCTTATAGTTTTTAAAATGTGTTTACAGTGCTGGAAATCACTTTGTATTAGTCATAAAATCTGGCAATTCTCTTCATTGTGAGAGTTTTTAGTCCTGTGTTTCTCTTCTGTGTGTCTGGCACTTTTATTTATGTAAAGTGAATATTCTTTCTCATCCA
TGTCTTGTAAATAGGCTCTAGGTTTGTTTTGTTTTTAAAGAAAATAATTTTTGTGGCCTCACCAGTCTGTACAGCTAATTCTCTAAACAGAAATGGCAGTCATAAAGAGTGAGTTTAGAAAACTGTCTGTGAAAGAAAAGTGTTTTGTCCTGTTTTCAGATGATGAAGCGATTTCTTTGATAGATGCTTTTTGTATCTACATCTCA
GTCCTGAGTTCAATTCCCAGCAACCACATGGTGACTCAAGCCGTCTGTAATGGGATCTGACGCCCTTTTCTGGTGTCTCTGAAGACAGCTACAGTGTACTCATAAATGAAATAAATCTTTTTTTAAAAAATTTTTAAAAAAGATATTTCAGCCTCACCTTTTGGTTTTCCTGCATTTCTTAGATCCAGTCCCTTCTCTAAATAGTA
GGCTGAAGAGAGGCGGCAGGTTGTCACACTGTCTTCCCAGTATCATGTTCCCTGAGTCTCATTCTCCTGTCTTTCATGTGTATAACTGGGATTTCTTGATCATAAAAAAAATGTACTTTCTGTTCAATCACTGTATCACTGTAAAAGAATATTGTTAATTCAGTCAAGTGGAAGCGGGGACGGAAAAGAGACATTCATAACATGTA
CTATATGAATCTTGAGTCTTGTTTACCTCAACTATGAAGTGGGGAGGACTGATTGTAGGGTTGTATGAGATTGTGAGCCTGAGGGCCTGGTAGAACGCAGCATAAATAAACAGGGCTTTCTTCCCTAGTGGTCTCTGAATTCCAGTGGACTGTGGAAGTCAAACCATGAGTCACCACCAGACATGTTTCTGATATATCCACCCTTT
CAGCTTCCCCCCTCCCCAGTACCCTTTAAAAAGGAACTTTATCACCTTTAGGATCTTTTTGTCTTTACTATGATGATAATATTTTATTTTTAAATACTTCCATAAAACAAATTTTATCACTGTTTTAATGTTTTTTATACCTTTCCCTCTTGGCATATTCCTGACTTTTACAGTGGGCTTATTTTGGTTGGTTGGTTGGTTGGTTG
TGTCATATTGGCAATGCCAGACATAATATGTGAATCTGATATGACAGTTTTCTAGTGAAGAACTTACTGGGCCATATTTAAATTTAATTTTTGTGTTTTTCATAAATGCTCAATAAATATGAACTTCTGATTCCTTTGGTCATCTGCTCTTAGATCCATGCCTTTGTAACTAAAACAGAAAGTGAATGTGCTGTTGGGATTTTTTT
CTCCTTGTGGTTATTGAAATTTTATCTAAGCAGAAAGTTATTTGTGACTATAAGCTTTGTGCTTAGAGAATGTATGTGTTTTTATCTGTCTATGGGAGCACATAAACTATTTGCATCATTTAGTGAAGTTATTAGATGTGTACTCCTTTGCCAAATAGGTAATTGGTAGAACATTGTGTGTGTGTGTGTGTGTGTGTGTGTGTGTG
GCCATCTCGGGTTTGAGCGGTTTTGAGACCTTGTAACCAGAGATGGAATTTGGAACAGTTTTTGAAAACTGGTTTCTTTTTAAAGGAAGTAAAGTTCATACATAAAAGTGGAATAACTAAATCATTAACCAGCCTAATTATCTGTGATTTGAGAGAATTGTTTCTCTATTTCCACTCTGAACCATGTTCAAGGTATTTAGCATAGT
CAGTTTAATTTCCTTCAACGTGTTTTATACTTCATATTTTCAGTCCATTGAAGAACCTCACTTAAGTCCGTGTCTTGGGTATGCAAATCTATATATAATTCATAAACCAATTAGCAAATTGCTGGTGACTCCAAGAGCTATGTTTTTTGGTTTGTTTTTTTTTTTAAATAATACACTACAGGGCACTTCATCATGCACAATCATGT
CCAGATAAGTTATTTAGAATAAGGATAATACAACATGGTTGCCTCTGTACACTGGCCAGTTAATGCAGCAAGGTTTCAGTTCATCTAGCCTCATTAGAACCATAAATTAAACTTTGTGGTAATCTTTCAGCCATCAATATAATGTTCTAAGTAGTATAGTAGGATCAAAAAAAAAAATTACAAGTAACAGAATTCTATTGTGTTGT
CCTGTGTATCGACAGAACTGGGCTGACTCTTCAGATGCCTGCCTGGGTGTTTTGTAAATGAAATTGTGAATGTAAATTATGTTTGTATATTTTCATAGCACATAAAAGAGCTTTTGTAAATGTGAAAATAATCTTTATTTGACATAAAGAACAAGATGGGAGATGAGGGTGGGTATTTCTCATTGAGAGCTTTGGTCCAGTGTAAT
TATTTTTCCAAGTATATTATACTCTGTTACTTCCTGCTAGCCATCAGCATGAGCCCTATTGCCTAAACACTATTTCATTTATTTATGTTTGGAAAAAATCCATAAACATTTTTGTTTGTAATCTTGTTTCTTTTGTTATGTTTTCAGTTGTTTAAATGTTATAATACTTTAATTGAAAGAATTTTGTCAAGTTTTTTTTTCTTGTA
TTACATTTCAAATGCTATCCCATAAGTCCCCCATATCTTCCCCCCACTCCCCTACCCACCCACTCCCACTTCTTGGCCCTGGCATTCCCCTGTACTGAGGCATAAAAAGTTTGCAAGACCAATGGGCCTCTCTTTCCAATAATGGCCAACTAGGCCATCTTCTGATACATATGCAGCTAGAGACACAAGCTCTGGGGGGGGGGGGG
TACAGCTCCATTTGTGTCTCAAAGACTGTTACGCTAAAAAGAAAAGTTTACTCAAGGATCATAAACTGTCCCGTTGCTAAAGTTCTTTGTAGTAATAGTTCATAAACTTGGTTTATTACTGTTTCCCAGTGTCTGCTGATTCTTTGGGTTGCTCTGAGACATGCATCATTTGGGAAACCTGACAACTATACTTCTGGAACTACAGT
ATTAAAGTATGTCCTTGTAAACTTTTTTGTAAAAGTTATTTCCTAAATATAAAAACATTATGACTAGCACCACTATGTCTTCTTAACTAAAACCACCTCCCATAAAAGTAAAAATGTTTGAACAAATGATACATGTCTTTGAATGTGTGATACTAGTATACTTACTGAACGTGAGACATACTGTAGAATGTTGGTCATACAGATGG
GCTCAGTCTCTCCACCCTCCTGCCCATGCTCGTCTCCACCAGCAGAAGCCTTGGCATCAAAGGGGGAGTTCCTCTCTACCTTCTAGTCTTTCTCTTCTTTCATAAACCATTCTCAATAAAGCCAAAAATCTTATACTCTTGCTCCCCTGAGCCGCCAGATGGCCTCACCTCTGTCCTATCTTGAGTTTTCTCAGAGGCCTGCATTC
GCCACATGCTGCTCACCTATCTTCTCTGTGGTTAAATTGGTCACAGGCTAGTCTCCCTGGAGGGCCTGGCACAGTTCTCTGTAGCCCGAGGAAAAGGCTTCATAAAGTAGCTGATGGAACCACTCATGAGTTCTGGCTCAGTGGCCTTCTTGTAGTGTGGGCTTGGTTGGGGGCTCCAGCCTTTTTCCTGAGCCTCAGGTGTGTCT
ACATTATAGAAAAAATTAAGGTGAATATAACACGTTTCCACTGTCTTAAATGATATCTTTAAATAACATGTAACCATTGACTTTTAGGAGGAAAAAAATCCATAAAATTGCTTCAACTTTACAATTTATTTTGCAAAAACTGATACAGTTAGAGTTTTTTCCTCATTCAAATTTAAGGGTAACATTTTCTTTTTGTTGTAATCTTT
GCCATGCATTGCTGTGAGCACTTTCTTTGTCGTTCAGTTTAATCTTTTCCTTCACCTTTATTACAGTATGACATAATGATCTACTATGTTGTCAAAGCTTCATAAAATATTTCTATATAAAATGTTTGTAGAATCTTCATTTGCCTTTACTGAGTTGTGTTCTCCCAATTATTGTTACTTATTTCAAAATTAGCATATAAAAAGTG
TTTAGCTGCATGGTAGCTCACAACCATCTGTTTTCCCAATTCCAGGGCACTTGATGCACTCTTCTGACTTCCATGGATTTTCGGCAAGATACTCAATACACATAAAATAATAAAAAAGCCATTGAGAAAAGACATCTGACCAGCATCTGGCCTCCATGTGTGCCTGCATCTGGTCTCCATGTGTGCCTGCATCTGGCCTCCATGTG
GCTCCTGCTCAAACCAAAATCCTCTTTTTCTAATGTTTTCTAGTCCCTCAGAAGTCCAAATGGACTCTGCTTTTTACTTCAAAGATGGCTTTGCTAGCAGCATAAATTTTATACTCCAGAAAAACTCTCTGTATTTATTTTTTGAAAGAATGACTGGCTAATAGCATTTCTCACCCACTGCCCCATGCTGGAACACACTACCTGTG
TGCTTTGAAGACAGAATGACTCCTGTGGATTTATCCTAAAATCCAAGAACCTCTGTGTCTCCTTTTCTTTGGTATAGAGTGTATCTGTGAAAAATAATGTCATAAATGTGTTTTCTGTGAGAACTGTTAATTATTTTTATACAAAGTTGTAGAGCCAGGCTAATGCCCGCCCTTCATTCCTATCATTGCAAAATGGAAGACTGTGC
GTTGCCCTATTTAAAGAAAAGTATATCCCTGTATGCCCCTTTGTTTTCTGATGCATTTTTCTCAGCTTGAATTTGGAAATGCTTTGAAAACTTGAGATTTCATAAAAGTGTTGGTATTATACTACAGTGGCTATTCTACCATTTCTAATTAGGCAACTAATGACTTTGGACTAAAGTTTGTTTTGAGTTGGAATGACAGGCTTCAG
TTGCTATCTTGAAGAAACCCGAAACAGTGAGACAGTCAAAAGTGACAACCTCTCTGGAGGCTCTGCGGTTTTATGGCTTGGTTTTGAATGTGCGTTATATCATAAAACACAGCTCACTAGTCTCTTCAATGTCTCCCTTTCTGTCGTTGAATAAAAGGCATCCAAACAGTCAGAAAGGGATGATCATCGTCTTGCTTTGAACCTTT
AAGGGGTTTAGAAATAACACTATCTGTGACATTATATTAAAACCATGGGATTCTCTAGTGATTATACTATTGCGTAAATGTTTTAGGTTGTTGTTTTTTACATAAAAATAAAATTTGCCTCCCTCTCAATAGGAACTTTTTACTGTAAACAATATGTTTCGGTATCTAGAATTAAGGTAACTGCTTAGACTAAACGTTGATTGTGT
AGTTGGAGAGGTTTAGATAGGTTTCTTCTGTAAGTCATGTCTTAGCAGTGTTACAGTCAGGATGAAATACAGATGATTCAATGTGCCAAGTTGTAATTTTCATAAATTTCTCAAGTGAAAGCATATTCACAGGCCTCTACTGTGTGCACAGGAGAAGTATTGGATTGACTTGCTCACAGTGGGGGAAACAAAGTACTAGAGGGCTA
GCCTTGGTGTAGTGTATGCCAGCTGATTTGAGCAAGGTGTTTACAGCTCCATTTGTGTCTCAAAGACTGTTACGCTAAAAAGAAAAGTTTACTCAAGGATCATAAACTGTCCCGTTGCTAAAGTTCTTTGTAGTAATAGTTCATAAACTTGGTTTATTACTGTTTCCCAGTGTCTGCTGATTCTTTGGGTTGCTCTGAGACATGCA
CTCTTTTAAGATGGAAAGGTAATTTATGAATGTATGGGTTAGGTATAATGTATTTAGAGCATAATATGTGTCTAAAAGTCAACAAATAATGTTTTGTTTTCATAAACATATGCATCTGAGGTACTGATGTTTGCCTGCCTTTCTTTTTTTTTTTTCTTTTTCTTTTTTTTGTTTTTGTTTTTGTTTTTGTTTTTCGAGACAGGATT
AAGGTTCCTTTGAACCAATGGAGTTAAGTGGGCACTGAAAGAAAGATGACCCTGGAGTCTGAGACACAGGGCAGCATCCTTTGGTGATGGCCACAGTGACCATAAAGAAGGCTACAATCCCTCTGACTGTAAGTACACACACAGTTTTCTTGCCAAACTTTATTATGATTAAAATTCCAAAGACAGTACTGGCTCCACACACCTTC
GAAGAAGACTCTTCCCTATAACTAGAAATCTCCTGTGTTGTTTTCTCCCTGCCATTTTTGTTGTTGTTGTTGTTGTTGTACATATTGACGTGATCTCACACATAAAAGGCCAGTGTCAGTGAAGTTCATGTCTGTTTCAGAACGAATGGTCCCAGTGAAAGCTAAAATCGCTCTCCATCAGTGCGTTCATAAAAGTGAGGGTGTGT
TGCTTTTGCCAGTGTGACCTTAACATATCTGAAAGGCTGAGACATTGTATAAGACAGCAACCCAGTATCATTTGGGGAGTAACTATGTGGCTGTGACATGCATAAAGCTCTAGCCTGGGTAACTTGATGCTTCCAGTGTTTCCTAGAGCCTGGGATATAAGTAGGGATGCAGACCTCTCTGTGTAAACTCCCTGGGCGTTGAGGCC
CTTGTACTTTTCTGTCCACTGCCAGCTCTGCCCCCCTCCCCCGGCTCTTACCCAGTCCTTTTTCCCTCACTGGAGGGGAAGGGGGCCATGGATCCTAAGCCATAAAATAAATTTTATTCCAAAATAACAAAATAAATAATCTACTGTACACAATCTGAAAAGAAAGACACGCTAAGTGTTCGACAGGTGCTGCAGTCCTGCCGGCT
ACATCTGGTCAGCATGAGTAACTTTCTTCCATAATCAAGGATACTCAAATAGAAGCTTGTTCATTCATCTGCAGGGTTTTCCATTTGTGTGTACATTAAGCATAAAGTGACTATTTTTAAAGCATGTTAAAATTTTAGGTTTCATTCATGTTTGAAGTGTGTATTATGTATGCATAATTTTGCTGTTACTGAGACTTAACGCTGTC
ATTATATGAGGACATCCAGCTGGTGTGTTCTATCGCATGTAAAGTACCATTTATATTTTGGAAAAATGTAAAGAATGGATTAATTTAGATTGTGTAAAGCCATAAATATGTATTTTCCCACGTTATACTTATATTGCAATGGGTTTTATTTTTTTGTTGTTGTTTAGCTTTTTAGTATTTTGATACATGGTATAAAGTTTAGACTG
TTAGGGAAGAGCCTCCTCCTTCCCATTCCTTTCTGCCACCCTGGAATGGCCACCTTAATCGTCATCTCCTCGGGGGGAATACGGAAATGTCACCAAGCTCCATAAAGTGCTTCTCATTCCACGACACAGTTCTGACTCTCCGGGTGACTGTCACCTGCTCCCATCCTCTTCTTCCTCCCTCCCTTCCTCAGACCTCTGCAACCATC
AGGTCATTTGGCCCCCAGAGGGGTTGCGACCCACAGGTTGAGAACCACTGCCCTGGAGTCCGATGTCATTTCATTCTTGAGTTGGACTTTTGTAGACTCCCATAAAAATGAGGTCACATAGAATTTGTGTTTCTGTGCCTGCTTATATCACTCAGTATTAATGTTGTCCAGGTTCACCCATGTTGCAAATGCCTTTCCTTCCTAAA
CATGTGGAAGAGCCAGGGCGCAGGCCTTCCTGGAGAGGAGCCCGAGGAGGGGTTTGGGGCTTTAGTGTAGCTCCCTGTCTGCTGCCCCACCCATGTCCTCCATAAAGCTTTGTCCACTGTGTCTGCAGGTGGATGCTTGCCGCGACTTCCCTCCTGTCACTACCCTGACAGGCTCCCCACCAGGGTTTCAGAGAACATGCCTGGGT
GAAATCTCTACACCCGTGTCTCATCATCCCCTTCGAGAGCATTAACTATTTAAACCCAGGAGAGAAGCGCTGTGCCGTCCCTGCTGCGCCCCTGTTAGCTCATAAAGTCCAGCTTGTCCCCTCAATCCAAAGGCCATTTTCTCGAGGGGGGCAGGCCCGGGGCATGGGTGTCACATGGGGAGGCCTCAGCCACCAAAGGGGAGGCG
CCAGCACAGGTCGCCAAGCGCATGTCTTTTCACTGATAATCTTTTGATAGTTTTTATATGACACAATCCTTATTGTATTTATAACATGGTCATAGGGCCACATAAAGGAATTACCTGAAGTAATATATTGCCTCTTGTCTTCAATGTTTCTATGTCATTATTTTTTAGCTGTAAAGTTGGTAAATGGATTCTTATAACCATCTCCC
CACTCATCCTCCAGGCAACAGAGAGGATGGGGCTCCCCGAGTAGTGGGAGTTCTTTTGTGGCCTGTGCTGGGGGTAGGGAGCCAACAGCACCCGTTTGTACATAAAGGTCATTCGTATGTCACATGTTTTAAACTGGGGTCTCTGTGTGTATTTGTGTGTGTGTTCTACCTTTCTACCATATGTCATCAGTTTAATGGTAACTTTA
ACTAAAAAATGTGAAAGTTCAACTTAGTAGATGATTTTACAGTTCCATGTGTACAGTGTGCCAGGTAACCCACACGACCCTTACAAAGGGACTCGAACTACATAAACTGTACCTTTGATGTGCCTAATAGTTTCAGATGTCTTAGTTTTTTATAACTATAGTGGTTTAGGCCAAGAGGCATTCTTATTTAAGCTGGCAAAAAAGTA
CCTTCTACTGGGTACTGTACAGAGTTCTTGCCTTTCTTGAAAATATAAAGTTTTTTAAAAATGATTCCTTAACAGGCCATCTGACCTTTGGAACTCTAGGCATAAAATACATGGTAACTGGAGAGTTTTTGATACGGGTCTTGCTGTGTTAGCAAAGCACTGGTGTGGTGGCTCGTGCTTGTCCCAGTCCTGGGGAGGAGAGAGAG
TAGTATTCCTCCAAAATGGCACACATTTTCGTAATAAGAACTTGAAATGTAAATATTGTGTTTGTGCTGTAAATTTTGTGTATTTCAAAAACTGAAGTCTCATAAAAAAACACACTTATTGAAACTTTGAGTTTATTGTTAGTATTTTTATCTTAATTACATATGAGTATTTTGTCTGCATGCACCATACAGATGCCTGGTGTTTT
ACCCTCATCTTGGACTTCTATCCTCTAGGACTGTGAGGAAATATAACTTCCTGTTGTTGAAGCCATCCAGGATGTCTTTGGTCTTCCCCATACCTCCTATCATAAATCCTCATATATAATGCAGACTATGTAATGAATTTGATTAGATATATGTGTCCAATGAATTCCGTAATTATCTTTTCATCTTAAAGACTTCCCTCATATTC
GGTCTTGGATGAAACTGGAGAAGAAAGGGAAAGGTAGCCGCTATGTTTCAACGCTTTTAGTCTTTAAAATAAGTGGGCACTGGAAGTTGAATGTGTAACACATAAATGCATCAGCGAGACGTTCAGAATTCCTTTTGTTTGTCATACTTTATTCTGTGAGAAGAAGGTTAAGAGAATATTTATCCCAAACCCAACAAGGAGGAGCA
ATGTAATTGGTATCCCTTCTCTAACTTTTTCAGTTCACAATTTACTTGGTCCAGATTTTCTATTCTTTTTTTTTAACTAGTAAATGAAATTTACATACTTCATAAAATTATGAACAGATAGCGCATTGGGCTCTGCTGTGTGACTGCCTGTTGAGGGTGGTACCCGAGACAAGAGCCTGGAGAGGACAGAGCCTCGGCCTTCCCCA
GCCATTTCCTGTTTGTTGATGCTTTGTTTACAGAGAGGAGGAGATGTTTTGGACACTTGAGAGAAGTAACTTGAACTTTTTTGATCTTTGTTACTTCATACATAAATAAAACATAACTCCATTTATTTCTGTCTCCAGAACACCTTCTTGTTCTCATCAAATGTGATGTGTGGTTTCTAGTACCTTGGGCGGAAGGCACAGAAACA
CCTTTAGAAAATCCTGGGGCAGGTGACCTATAGCCTTAAAGAACAGGCTTATCACAGCAGAGCCATCTGCCGCTTTCTGGTTCTCATCTTGCAAGAGTTACATAAAATAAAATCCCCTAAGCTGGAATCCAACAACAGGTACGTTGATGCACTTCTTTTCTCAAAAGTTGAAGCCCTGGCTTTGTCCGCATTTCCATAGCAGGGGA
TGACCATGGATTTCTTGGTTTTGTAAATTCTCTCATTTAAAATCAATTCTGCAACACGAAGACCATGTTTCTTTCCTTGTACAACCTCTTCTTTCAGCGACATAAAATGATTTTTACCTGGCAGATAGAGTATTCATTTAAGATATGTTATATTTCAGAGAGATTGGCATCTTAGCCAAGATGCTGAAGCACCACCTAAGTATACG
CAGGGCATCTGGCAATAAGACTACTAAACATTGACCTCCCGTTCCCTGCATGAGGCGGGGGACTTCCCCCTGCTCCGCCCCCCACTGCATGGGGGAAGGGCATAAAGAATCATTTATATGCGCGTGGGGCCTCCTTTCTCATCTGGGGCTCTTCTGCAGGGATGGAGGGTATGGGGGGGGGCTCCTCAGCACGGGTTGGGTTGCAC
GAATTAACAACTTCTTGCCAAAGAAAACATATTTTTGCCTTATCATGGTCATCATCACCATTATCACCATCATCACCATCGTCACCATCATCGTCATCACCATAAAGTTGAGTTTTAGAATGTTCGTTTTGGTATCTTTGACTCATTTTATAGAAATAACTTCTTAATTAGCTGTTGTAAGATGTTCCATGGGGTCCTTGCAGATA
TTGCGCCGATGGAAGAGCTTAAAGCTGCCTAAAAAGACTCTGTCTAAATAAACATCACTTCTCCCACAGACTGCCTCCTAATTGTCAGGGGGTGGGGGAGCATAAAAAGAGGACGTTTTTATTAAAATAAAGTTCTCCTGTCATTTATGGGGTCACCGGAGCACTCTGTGGAAGCTGCGGTCTGTGGGTTTCCCTCTGGCGCTGGC
ACTGATCACTGGAAACTGGTTTCATTTAGAGCAGTGGTTCTCAACCTTCCTAATGCTGTGATACTTTAATACAGTTCCTCTTGTTGTGGTGACCCCCAACCATAAAATTATTTTCACTGCTACTTCATAGCTGTCATTTTGCTACTGTTAAGAATCATGATGTAAATATCTGTGTACTGTTACAAATCATGACATAACCATCTGTG
CATAACAAACTGTATTATACTTTGACAGAGTTTCATATGAATAGGCTTGGCTGTATAAACTTCATAAACTGGAGATGTAATTGTAAAAAAAAAATCCATCCATAAATAAGTTTTATAAAATCAGCTTAAGACAGATTCAAATATTTTTCCAACATGTTTTTCTTATCTCTGAATTTCACATCATGTACCCCATCATGCTTACCTTC
CCACGTTTGCTATGACTTTCTGTATCATCATGTAGGTTCTGCAGTGTGGAGTTGACACATTGGCATTTTAGAACTTGTTAAACCTGTATCATTTTTTTTCCATAAAGACTTTGAAACATGTATATATTTTTTAATTTAAGGACTACTTTCCATGTGTATGCAAATCGTCACCTAGGAATGAGAGAGCTTGGGAGAACCAGCCGAAG
TGTATATACATTTTAAAAAGTGCTTCTTGGAAACACTGGAGAATTCCTAAGCTGCCTTTTTTGTTTTCTTTTTTACTGCACACTGATAAGCACTCAGAAGCATAAACATTAAGGATTTTCATGTGAGTAGACTGGTATTTGTAATTTTGCTTTCTTTATGCATAATGTTGAAAATCCTTTTCTCTGTTTTCATGCTAATGATTACC
CTGAGTTCAATTCCCAGCAACCACATGGTGGCTCACAACCACATGTAATGGGATCAGATGCCCTCTTCTGGTATGTCTGAAGAGAGCTACAGTGTACTCACATAAAATAAATAAATGAATCTTTTCTTAAAATATATTTTTTAAAAGTTTGAACAGATTTATGTCAAAACATTAGTTGTGGGTTATTCCTATAACTATAACCCATA
AGAGGAAATGGGCATCTCAATTTACTCTGAGGCCTTCGGACCCCACAAAGCATATTGGTCCTCTCCACATTCTGCATCTCCCTAGCCCCCTTCTATTGACCATAAAGCACATTTGCATTTATTGTTATATGAAATTTCAAGGTAAATTAGACACGGTGATGGGGTAAGGGGTGCATAGTGACCTTAGATGGTATCTTTATAAATGA
TCACTCCAGCGGTGTGGCACTCCTGCTTGGTGGTACTTTCTAGGTAAAATGCATAAGTATCATACTTGTTTATTACAAACACTGTTGTGAAACAAGGGATCATAAAATATCCACAATATATGAGAAAGTGACTCTCTGCCTCTTTTTCTTTCTATCTTTCTGGTCTGCATAGAATTCCAAGAGGGACAGCCCTTCAAGTGCTTTCT
ACACAAAGGACACAAGGTGGGGAGGGGACGGTCAACAGAACATGAGCAGCTAGATCCCTAGGAGGGAAGTTGCTGTGTAAATACCATGAACTCCAGAAAACATAAAAGGGGGAAATAAATCCGGATGTGCTTCAGCCTGCCACCCCTGCAGTGGGAGCTGGTGGTTTCCAGGCTGAAGACCGATTGCTTAGGCCAGTCGTGGTGAA
CTGAGTTCAATAACCAGCCACCACACGGTAGCTCACAACCATCTGTAATGGGATCTGAGGCCCTCTTCTGGTGTGTCTGAGGACAGCTACAGTGTACTCACATAAATAAAATAAATAAATCTTTTTTTAAAAAGATTGACTGAAATGGTAGTGCAGCTTATTAAACCTAGGCAGTTCACAGTTGACATTAGTGTCATTAATCAGCA
CTAACTTCAGTTCCGGGGATCTGAAGCCTTCTTCTTGCCTCTGAGGGCACCAGGCACACATGTGCTGCACATGCTTACATTTGGGCAAAGCACACATACCCATAAAATAAAAATAAATATCTAAAACCTTCTTAAGGGAGCTAGGGAGATGGCTCAGTTGGTAAAATTCTTGCTACACCAGTGTGAGGGCCTGAGTTCAGATCCCA
TCTTGTGGATCAGATGTAAGTTCTCTCAGCTTCTGCTCCAATGACATGCCGCTTGCCTGCCCGCTTCCATGCTTCACACCATGGACTAACCCCCTGAAACCATAAAAGTGCCTTCTTATTCAAGTCACGTTGATCACAGTGTCTCTGCTTCACAACTGCGTGGCATCAGGAAAGAGAAAGAAAGCCCTTTGTGCTTTGCTGTTTGA
TTCTGGCTTTTTGTTTTGTTTTGTGGACCCGCCTGAGCACCATTGACTGCCTGCTGTTCCGTTTCTCCCTATGCAAACAAACAAAAACAGTGAGGGGGTCCATAAAAGATTCAATAAAAGGCAAAAAAAAAGAAAAAAAAAAGAAAAAAGAAAAAAATGTATAAAAATTAAATAAGCTTAAGCTTCGCCTTCTCTTGGTTCTTCCT
ACATTAAATGTGACCCTAATTAATTTGTGCTGTGTCTTTAAAGTTACTATCAGAGTACTCCAACTTGTTCCGATCTTTATGCTCTTGAATTCATGGCCTTCATAAAAGGTTGCTCTGCTTCTTATATGTTGTAGTTTAACTAATGCAGAGGTTATTGGGAATCAAGATAAAGATGAGGTAGTTCTCGACACATGGCAATTCTCTAT
ATTAACATTTCCTTAATAATCGTAGTAGTATTTCTTTAACATTTGTTATGTTCTTGCCTAGCCCGTGTATTATGTTCTCAAATATTTTTATTAATGTGAGCATAAAATAAATTGATACTTTATACCCATTTTCAAAGATACTTTTTGTATGATTTTCTCTTCCTAATATTAATGGAATTATTTGAAGAATATTACCATCTGTGTTT
ACTATCCTTTCGTAGCGCTTGGGGCTAGCAAAGCAGGGGGCGTGGAGTCAGGAGAACTGGCTTCGGTTTAGCAACCATGTGGTAACCTTGAACATGGCATCATAAACACATGCAGACACACAAAATGCTTTTTTCTATCTCATTTGTCTTTCATAACACTCGTGTAATGAGATGCAAGCAGCGGCCTCCTCTCCGCTCCAGGCTTT
ACACTTTGCTTTCAGAAGGCCTAGCAGGAACCTGGAAGGACAGGAGGCATTCGGGTTAACCCACAGCACCCACTGAGCAGTGTCTGTCAAAGTAATTTTGCATAAATTTTATTTAAGGAGAATCCTGGGTAGTGTGAAATATTTTGCTAATCCTATGGGGGGGGCACCTGTTACAGAAAGGGAAAGTTAGTAGTCGTCCTTTTACT
ATAACTGAGTTCTCGTTTGCGCCAGAGCTGGAGAGATGGCTTAGTGGTTAAGAGTACCGACTGCTTTTCCAAAGGCCCTGTGTTCAGGTCCCAGCAACCACATAAATAAATAAATCTTAGGAAAAAAAAAAAGAAAAAAGAGTGTAGCACTGGAGCTAATGTGGGGTGGAAACATTTTAAATATGTGCTTTGTGGGAAGTTTTAAG
CCACTGCAGCCCAGGGCTGGGTTTTAAATTTTCACTCCTTTCCTCTTCTTTGCTTCTTCAATTAAACGTTTCTGTATATTTGTTTGTCAGCTGTTGTGTTCATAAACAGTACAAGCACTGGCTCTGTCTGTGTCCATTTGCCCATGTCTGTCTGTCTGCTGCTGAGGCAGTCATCCATCTCGTGTCCCCATCTGTGTCGTGCTAGC
CATACTGTTGAAATGCTGATCATCTCCTTTGCAAAGGACAGTTTCTGAATGAATTGTACCTCAATATGTTCTGGGACAGTGTCAAAATGGAATAACCTGGCATAAAGCTGAATTATCTGAGGAAACTCAATGGGTATGAAGATGATCAATTCTGTAAGCCTTGTGGCTGTGCTGTCATGCCTAGGATAGCATTCAACATAACTTTA
CTCGCTCAGAAAGGTGAAATGTTTCAACATTCAAAATGCTTACAGCGTGTTTGGCTTTATTTTTTATACATAATTGTTCTATCACTATTCGTTTTTATTACATAAATCTTTTAAAATAATAATTTTGCTTCAACTCTTGTGGCTCACGAATTTCAGTCCTTTCTATATAACTCGTCTGAGTCGTGCTAGAAGCAATTATTGAAGAA
TGCTGTTCCCAGCCCCACACCCAATGGCTCACAACCTCTGTAACTCTAGCTCCAAGGCATGCTTTCTTCTGACCTCTGAGGGCACACATACACACAAAACCATAAATAAAAATAAATATATTTTTTACAAGTGACATTGATGGCACGCGTGTGTAATCATAGCACTTGGAGGACAGAGGCAGGAGGATCAGGAGTTCAAGGTCATC
ATGGACAGAATTAGATGCTATCAAAAAGAATGTTTTAAAGTTAGGTGGCTCTGGGCAGCATTACTAAATTACAGATGGATCAATGTTTATGGTTTTTGGTCATAAAAGCATCACAGACCAAGAATTTGTCTTTCTGCTTGGAATTTATTCGTGGGTTTGAATTCCTGTTTTTTATAATGTTAAAATGTAACATTTTGGATGCCATT
CTCCAATAGATGGGTTTTAAGTTGGTGCACTTACCCCCACGGCTGCCCCCATCCAACTTTCTGTTGACCCTATCCAGGCAGAGTATGATCCATTTTTTTCCATAAACCCACTGTTTAAAAGGAATTTGGCCCTGCATTTTTATTGGCAGGTAATACTCATTTTGATTTTTTTTTTTTTTTACTTACACATGTAATCAAAATGTGTT
GAATGTGTGTTAGTAACACTAGCAATCACAAGGTGACTACATTGCATCTAATGCATTACAAAAAAGCAGATAGATTTGCTGGGGAAGCACTGAATGGCTTCATAAAGGACAATCTTAAACTATGAGTTTGTTAAAACCTTATATTCTTTTTTGTTTTACTCATTTGACACTTGATTGAAACAGAGTAAATTACTCCTAAAAACAGT
TACGCAGATGCAGTCTGGTAATTGCCAAGAGCAGCGTGTCAGCTGAGAGGGCTCCAGCAGGAAAAGCATTGAGTAGCTCACACCGTGTTTTAGATCTGGCCATAAAGAACAGCACGTCTTCTGGAATGAGCCCTGGGCCACTTAATATGCGGGACCGTATGCTTCTCCCTAGGGAGCCCAGTGAGATGCAGGCTAGAAAGGAACTT
GAACCATGACATTTCAATAAATTCTAAATGCCTTACCTGGCACAAGCATTACATTAAAAAGATAGTTAAGCTCTTTTCATGTGTGTTCCATATGTATATCCATAAAACATTAAAATTCATATGTATCGGAAATTATTCATTAAAATGGCATTGTCACTTTCTAAGTGTTAAAAGTGCTAAAATTATGTTTGAGCTGGGTGTAGTGG
AGTTATATAATGTTTATTATATAATTTATATAGACTGTACTGAAACTGGATCTGTTCAAGCCTGGGCTCCTCAGACACCGTCTGTAACTACAGAGCTGCTCATAAAATACCAACGTCTTAAAGCCATTTGTCTAAGGATAAGCAATTTTCCTTAACGGTGAGTCTTAACAGAGTGATCAATAGACTGCGTATAGATTATACATCTG
TTTGACCTCCACTGGGACACACCTGATTTATTTATTTTGGTTAAAAAAAAAAAAGGAAATGAAAAAAGAACAACCACCTTTGCATTGCATCGGCTTGACCCATAAACTAAGTTATCATGGCCAGCCTGCCTGCTGTCGTGTGTTCCGCCTCCTCCCTGCCTGCCTGAGAACAGTCTTCTTGTTGGGGTGGGGGGGTCCCAGCTGCC
GCTCCTATACACAGCTTTAACTCCCCCCCCTTCCAAGACCAAAGGGAACTGGGAGACCCAGGTGTCCTCTTAGATTTGAAGGCACAGAAATTATGTTCTTCATAAAGCAAGTTTATTTCTGCAGAGGAAGTGTCTTATGTTTACATCCAGGGAAGAAGCAGAAAGAAACTCCCCCTCTCAGAACTGGGTCCCCGAGTCCTCAGTAG
AACAGAGCCCTCAGAGCAGAGAGCGGCTGCTGGATGAGCGCTGGTCACTCTAGGGCGGTGGCTACCCTAAGAGGCTCTGGCCTCTCATGCACAGTGTTTTCATAAAGAGAATAGGAACCTCTGCCCTCAAGTCTTTTCTTTCTTTAAGCTAAGCTGTATTTTTAGTGAGCTGCCCTTTTAAAAAGGTGAAATCTTTCTAACAGGGT
ATTTCAATTCCCAGCAACCACATGGTGGCTCACAACCATTTGTAATCAGATCTGATGCCCTCTTCTGGCATGCAGGTATACTTGCAACCAAACACTCATACATAAATAAAATAAACATTTTAAATGCTGGGTAGTGGTTGTACACGCCTTTAATTCCAGAGGCAGGTGGATCTCTGTCAGTTCAAGGCCAGCCTGGTCTACAGAGG
TGCACCCAGGCGCCAACAAAAAGACAAATTCTTGACTGAGTGAGAAAGTAGAACCCAGGACTTGTAAAAGGGATGGCAAGCACAGCCAATTGCTCTGTAACATAAACTAGTACTCTGCCCCAAGCTTGGGTGTATTCTGGGGCCAGCCTTTCCACCTTAAGCTTACACCCACACTATTGAAAACACTAATGAAAGCTCTCTGAAGT
ACCATCTGTCACTCACTCCCTGTAGTTACACAGTCCAGTGAATCTTGCCAACTCAAGTCGTTTGTACATTTTCTGGTACTTTTATATCATTGTTTTATTTCATAAAGTAATGACACTGTTTATCTGTTGTGGACAACTTGTTGATGGTTCAAGAAGTAATGACGGATTCTACCATGGGGCTTCTACCTGACTGCTGTTCCCATTTG
TAAAAAAGACACATGTTTATATGACCTCGATGTATATATATTTTCAAGCCTTAAACTCCAAGGGTTGGCGCTTTGGGAAGGTTGTTTTTAGAAGGCCACTCATAAACACATATTCTTCATAAAGCAGTGGATGGGTATTCTTTTTTCAAAAGCATACAGATGTCCAGACTCCAGCACAGTGTTTCTTTTGACAAGATCAATGATTG
CAAGTGCACACAAGGGTATTTTGCAACAGTGGAAGTGTCCTAAAATAGGCTCATCTGATTATCAAGACCTTGAAATGTGGCTGGCATGACTGGAGAAAACCATAAACGTTTCAAGACAACTTCAAATGGTCTCAAGTTACCAGTGACATCACATATCACCTGAGCATCAGTTCAAGAGGAGTGGGTAGAGTCACTGTTGCTGAATC
AATTCCCAGCAACCACATGGTGGCTCACAACCATCTGTAATGGGATCTGATGCCCTTTTCTGGTGTGTCTGAAGACAGCTAGCTATAATGTACTCATATACATAAAAATCAATAAATCATTTTTTAAAAATTAAGAAATGGAGACTGGAGAGGTGACTCAGCACTAGAGAGAACTCATTGTTTTTGTTGAGGACCCACGTTGAGTT
GTATGAGTTTGATATTCATTTTAATTGTGGGACTAGACACATAAACTCACATTTCTGCCTTTTCCTCTGCATTTCTCAATATATTATGTTTTTCTCACGCCATAAATAAAACATTGATTGGCAGGTTGAAGCTTGTGTCAGTTGTTGATGGGTTTTATGCTGACTCTGTGGAGTGATATTTATATATTATTTTTAGTTTCCTCTCA
GAGCAAAACGAGGGAGATTGTGCCACGTCAGCCAATGAGAAGCTACATCCTCCCGATCCTGCTCCAGATGCCTAGCCGGCCTGTTTTACCCAGCTCTGCCCATAAACACACTCTGTCCCTGTTGTCTGTCTCGTTGTCTGGCAGAGATCTAAAAGAATTTGGAGTGGGGAGTGGCCTTGTGTGACTTGGCTCTCATTCACAATGAC
GGTCCTGAGTTCAATTCCCAGCAACCACATGGTGACTCCCAAGCATCTGTAATGAACTGGTGACCTCTTCTGGTGTGTCTGAAGACAGCTACAGTGTACTCATAAATAAAATAAATAATATTTTTAAAAGCCTGCCTATGTTTATATCTGTACCCTTTGTATGAGCCTGTGCACACAGAGGTCAGAAGAGAGCATTGATCTGGAGC
GAAGTATCCATCCAGGAAAACCCCACCCACTAGGTGTTAGTCCCACCCACTAGGTGTTAGCAGGGCCAGACTGACCTGTGTGCCCCCCGCACAGGCTGGACATAAACACACGCCAGTTGACACAAGCATTTGTAATTACTCTTTATTGCCAAGAGCCGACACTGCCCAGGATTCAGGGAAAATAAGTTATAGCAACCGTGGCATCT
ATAATTAGTCGGGCATGAGTCTGTTTCCCAAGCTAGACTGTGTCTGAATCATGTCTGTAGCCCAGTGCCCAGTGCTGGGCCTGGCATAGAGTAGGTTCTCCATAAAAGGTATGTTGAATTGAACTGCGTGTGCCTCCTCCAGGGTCAGGGGAGAGCTTGGCTCACCTGCAGAGACAAGCACCACCGCGGTGAATAGGCCCAGCTCC
TTTTATATTTAAAAAAATAAAAATTATGTTACTAGCTTAAAGCTTAATTTGATATTTGTTTAAATGCCAAAAATGTATGTATGTGAATGATGTAGAACGCCATAAAATGCATTTCATGTGTATATACCCCCTTGGTCTGTACGGAGATAAACACCTGCTTTCTAAGAGTTCCATGCTAGCTTACAAGTTACGCCCTTTTGTCGTTT
TGTCTGTGTGTTTCTGGTATATATTGTACTTTTCTTGCTAAAGAATTCTGTTAACTCTTGTTTTCACTCAGACATGTTCTTCTCTGTGCAGATCAAGGTTCATAAAGATGACTTTCTCTCACCTGAGTGTGGAATATTTATTCCTACTGGCTCCAGATAATTTAGTGTGAGAGAGACCAGCTGTCTGGAATCTGTTTTAATTCATA
GTATTTAATTTTTTTTAAGAGAGGGGGGGAAACCCTGTATTTTCCTGGTAGAATGAAATGGCTCAGAATGGTATATTTAGGCAATTTAAAACATTATTTACATAAAGACCAAATATGATAAGTCTGTTCTAAGTATTGCTTCACCCACAGTATGGAGCTGTCACAATGTTACTGCAGATGATGCGTGTTGACATGGAGTTACTGCA
CATTAATGGAAACGTACACCCTGCTCATATTGCTGATAAGAAATTACATAAGTGTGATGAGTGTGGAAAATCCTTCAAATACAATTCTCGTCTTGTTCAACATAAAATTATGCACACTGGAGAAAAGCGCTACGAGTGTGATGACTGTAGGGGGACTTTTCGGAGTAGCTCCAGTCTTCGAGTCCACAAGCGCATCCATACTGGGG
TTCTGGCCTGAGGGTCCACAAAAGGATCCATACAGGTGAGAAACCCTATGAATGTGATGAATGTGGGAAGGCATTCATTACTTGCAGAACACTTCTAAATCATAAAAGCATCCACTTTGGTGATAAACCTTATAAATGTGATGAGTGTGAAAAATCTTTTAATTACAGCTCTCTCCTCATTCAGCATAAAGTCATCCACACTGGTG
CTCTGAGACGCCACACGCTGCCTACAACTAGAGCTCTGGAATAGTAAACAGGAGAGTGATTTCTGGGGGAAATTTTAAATAAGATGCACATGGGACAGGCCATAAAAGTTTGCCAAGTTAAATTTGGTACATAATTGTGTTCACTCCGCGTCCAAACAAAGCGTGTGCGGTCGTCACTCGGCCGCTCCTGCTGCCTCTCAGTATGG
GTACATCATTTCTTTTCAGCCTTTAAGCCAGTGATTTTCAAACTTTCTAATGCTGGGACTCTTTAATACAGTTCTTCCTTGTGTTATGGTGACCTCCAACCATAAAATTATTCTTGTTGCTACTTTATAACTGTAGTTTTGCTACTGTTATGAATCATAATGTAAATATTTATGTTCTCTAGTGGTCTTAGGTGACCCGTGTGTAA
TTGATATGAACTGTCATTAATTTTATCCTTGTGGCTTGCCAGTGAAACATATCTTTAGCTGAGCCTGCAGAATCTTATATTGGAGTATCAAGGACAAAATCATAAAGAAATCATGAATCTATTTCAGTGTCATAGTCTGGCTTTTATCTGGTTCCTCACTATTTATTTATTTATTATATATTTTTTCCTCTTCTTTTATCTTTGCA
ATGTGCAACTAAGGGACAGAATGGGACTTGTTGGGACAAAGCAAGTATCATTGGATGGAAAATTACTAAAAGGGTCGGTATAAGGGGTTTGAATGTATCCCATAAAATTCATATGTTAAAACTCTTGACTTCTTAGTGGTACACTGTAGAGGTTTATACTTTGATTAATGTCAGTACTGTGGGAACAGGAGTGTTCCTTAGGGAAT
AAGTCCCAGCTGCTTCTGTGTAAGCTCGGTTCTGGAAACTTGCTAGCATCTCCATCCGTGCTAGGCTTTCTCGTTCCTGGCCTCTAGAGATTCTGGACCACATAAAATCCTTTTAAGAAAACTATTTTGGGGGCTGGCGAGATGGCTCAGTGGTTAAGAGCGCCGACTGCTCTTCCGAAGGTCCCGAGTTCAAATCCCAGCAACCA
ATAACTTTAGATCCAGGGGATATGAAGCCTTTTTCTGACTTTCTGGGGTACCAGGAATTCTAAGTCGCATATATGTACGTGCAGGCAAAATGTTCATACACATAAAAATAAGATAAATAAATCTTTTTTAAAAAAAGCAGAAAAAGGCTGTGTGTGGTGGTATATATATGTAATCCCAGCACTCAGGAGACAAGCAGGTGGGTTTC
ACCCTTTGTCATCTTTCTTCTGCCCATAACCCTGTCCCCACACACTTACCCCAGACACAGCAACAAGTGGTCTGTTACTTGTTACTTCTCGGTTTCTTACCATAAAGCTCATCTGACTTTTCCACTGGATCTGGGGGCCCCAAGGCAGTACCTGGTGCTGGACCTGTTTGCCATCCCCCTTCCCTTCTGCCATTGCTTTGTACTCA
GTATTTGCCACTTTGGTGCCCAACGGTTCAAGTCATTGTGGTTAAGCCACTTAACTTTATTGTATGAGTTTGATATTCATTTTAATTGTGGGACTAGACACATAAACTCACATTTCTGCCTTTTCCTCTGCATTTCTCAATATATTATGTTTTTCTCACGCCATAAATAAAACATTGATTGGCAGGTTGAAGCTTGTGTCAGTTGT
TAGACAGACACGCAGACAACTACTTTTCTTGGGGCAGACTGCCCTTTTGATGTCTTAAACTACTTCATCCCCCTGCCTCAGTTTCTCAGCATGCCTGAAACATAAACATCCCCATAAACATGACAGAGACGTGTTCATTTTTCTTAATTCTGTAATATGGATCAAAATTAGATAAGCAAGGGGCTTTCTGTGCTGGAAGATGGGTA
TGAACGCAGGAGAATTATTATGCCATGATGTTCTAAGAACTACAACATCCCTCCCTTGCCCAAGCACCTTGTAGGTTTTGTTTTTGTTTTTGAGGCTCTTCATAAATTAAAGGTGTAGTAGAGAATATGTAACGGTTTTTATTTTGAAGTGTAATTGATGGAAAATAAGCTTCATTAGTGTGCCATGCCTCCTCCTAGTCAAGAGA
GTGGTGATCCTCAGAAGAGGAAGCCCAGGTGGATGTCAGGGACCCTCCTGCCCTTTCTGTTTTTCCCTCTTGAGGCCACGTCTCCCCCCTACAACCAAGACATAAATATAACTAATACCTTGCGGGCATTTGTCAATTGTTATTTTTTTTCTCTTTTAGATTTATCTTTTTGTTTGTTTTTTTAGACAGGGTTTCTCTGTGTAACC
CCTGGCAAGAGCCCGTCCTCTGGGTTCTGGCTTGGGCTGCAGACATGTAGGATGGAGTGAGGTGTGTTTCCTGTCACCCTCCACTCCCCAGCTTTAGTTTCATAAATGTAGTTTTAGATCCCTCACTGCTTGGTTCCCAAAGCCTTATTACTGACCTTTTAGCGCTGGCTTTAATTGGGTTTGCAATGAGCGGCCTCAGCCCCCTG
TTCTCAATTAGAAAGCCACAATTTGGTCCCACCACATCCTGACTACTACAGTATAGTTTTCTCTCTTCTTTCATTTCCCTGTCCCCATTTCTTTATTGTACATAAAGTAACTGGTGTATGTGCACACTCATAGTGCTCTCTCTTTCTTTTCCTTTTTTAAACTAAATGACCGATGTTCTGTTCTGGTTGACATGAGATGGAGATGG
GCAGGTGGGAGACATGATCGATCGCCTTTTCGACACCTCTGCTTGAGTCTGCCAGTGTTTCTGCCCAGTTCTGCCGGCATGCCTAGCATGTCATTGGACTCATAAACCAGTGGTAACTCACTTCCGAGCCGGGTGAGTGTGAAGTCCTTCGGAACAGAGACCTGTGTGCCCAAACCAGGAGCCCCACCCCCAGATAGTCCTGGTGT
GTTGTTTCTGTAGGCTTTCTCTTCTGAGTGGAGACCAAGAAGACTGAAGAGTTTGGCAGCCTTGTTAGACGCCCATGGACAGGTTTTGGTCTCTGGCACTCATAAACAATTAGAAACCTAACTTGAACTGGTTGGGAACTTGCTCCATGAGGAAGGCCATCCACTCCGGCCTCCCAGAACACCAGGAGCTCCTTGCCCACGCCTAA
AAGATCGGCACTGTGAAGTACGAAGGAATAGAGTTCATCTAGATGAGTAAGCTCGCACGCCCAGAGGGGCGAGGGCCAGCGGCTGTGTTACACCAGGACTCATAAAAACCGGGAGCGCCTCCACTCGTTTGCTTTTTTTCTTTTTTTAACTAAGAGCTGTGTTCCTGGCTAGAGAATTTCATTATAGGGAGCTGAGCCCCGGCCCA
CTGTCCACAACTTGTCCCCAAGGCTCCTCTTGCCCAAGGGACATACACCTGTATGTACTGTGCTTTCAACAAGTTAGAGAGGCTGGCTCAACCCACAGGACATAAAGGGCCACCTTGGAAAACGGAGGTGTCTGCTGGGCTGCACTGGCTTTGGTCTCTGTCAGAGTCCACAATTATGAATGTCCCCTACTTGCCGTTATACCCCA
GGTCATTTTGTTTATTTGTTGGCATGCTTACAACACATGTCCATTAAAGTTCATTTGGTCCTTTTATTTTCATTGTTTTCTTGGTTAGTGATTTCATTTGCATAAACATTAATTATCTCTGCATACTGGTGTGGGGTTTTCTCTTTCCTTCTAACTCCAGAGAAAAAAATTTTTGCTGCAGAATTCCCATCAGAAGAGACTTCTTG
GGAGGTATTTTCTTCATTTATATTTCCAATGCTACTCTGAAAGTCTCCCAACCCCCCTCCCCTCGCTTTCTTGGCCCTGGTGTTCCCTTGTACTGAGGCACATAAAGTTTGTAAGACCAATGGGCCTCTCTTTCCACTGATGGCCATCTAGGCCATCTTCTGCTATATATCCAGCTAGAGACACGAGCTCCGGGGGGTACTGGTTA
GGGAGGTTATTCCTGTCCCAGGCAGGAACTGGTTCTACCTGTCAGATAAACACAAGTGTCTGCCTTTGAAAGACTATCCATAGTGGACAATTGCCGGCAGCATAAAGGCCCTTTTTGGCTTGAAACACTGGCTGCCAGCTATTTTTACTAGAACACAGAAAGCCTATCAAAGCCCTTTTGTGTGTATGTGTATGTGAGTGTGTATG
TGAGGTTTTAATTAGTGTATGTGCTGTTGTGGCTCTTCTGTTCCTTTAACAAAGCATTTCTCTCCATTTCATATCGCTTCAAACTTTAAGTGAAAAGCAACATAAAGACATAGAGTCAAACGTGATTCTGAGTGTCCTCTGCCTTTGCATGCTTCAGGGTAAAAAATCTGTAATGCTCTCGGCTGTTTAAACTAGTGGGTTTGTTA
ATTATGAATTATAAAAGGGAAGAAGCTTTGTGATTTTCGCCTCATTATCTTGTCTGCTTTGTAGAAAGTGAACGATACTGTTTTATGTTTTATTACATTCCATAAAAAGTTAAATTCTCAGTTGTACTCTTAAGTATTCTGTTTGTGTACAAAATGTATTTGCACCTTGAGTATGTGTGAGTGAAGATAAAACTCAGAAGTGTTAT
TGAGGGGTTGTTTTTTGTTTGGTTTGGTTTGGTTGGGGTTTTGTTTTTGTTTTTGATTTTGTTTTTCTCTGGTTCAGACTCCATGGACGTTCATTAATGTCATAAATGAGTTCATTCCAAGTTGCCTGGTGATTTTCATATTACAGGCATCAAAGTTTTGGATCTTCAATTTCACAAGATTTTTATGAAGCAATACTCAAAATGTA
GACAAGCGGATTTGGACATGTGCTCTGTTCTCTCTGGTCTCAAACATAAAAGAACAGTTCTAGTATATAATGCTCGAAATTTGCTTTTGACTATCAAATCCATAAAAACTGAATCTTGTATAATGATCTGTGTGGCCTCTTTTGTTGGGCCTCCTTTCCCTTATTTAAAGAATGCTGTTTAGAATATTAAACATTATTCTTACTGC
ATTCCCAGCAACCACATGGTGGCTCACAACCATCTGTAATGGGATCTGATGCCCTCTTCTGGTGTGTCTGAAGGCAGCAACAGTATACTCACATACATGACATAAATAAATAAATCTTTAAAAAAAAGAAACCGAAAATTATTTATGTCTTATTCAGGGTCTTCTCTATAGGGTAAACAATTAATTACATGTGTGTATATGAAATT
TCCCAAGTTCAATTCCCAGCAACCACATGGTGGCTCACAACCATCTGTAATGGGATCCGATATCCTCTTCTGGTGTGTCTGAAGACAGTGTAGTCATAGACATAAAATGAATAAATAAATCTTTAAAAAAACAACTCATTGAGAATGTTAATCTTTTGTTTGTCGTTCATTTCTTACAGATAAGTTTATGCTTCTCTTCCCTTTGT
GTGCTTTTTTTGTTTAATTTAATTAAACACAACAATCAGAGGAATGTCTTCACCAGGTCCTAGGCAGACGCTGTGTTACAGCTGGGGAATTTTGCTGTCTCATAAATCCTAAGCACGTGCTGCCTAAAGAGCTCTGGAGATGAGTTTTGGCTTCTTGGGAGTTTACCGTAGTGTTTAGCAGGATTTCCTCCTCCAAAAGAAACATA
ACCTATTTGACTACTTACAACTGTAATTGGTTGCAGAGGATCTGACAGTCTTTACTGTATGCATGTGCATAGCCATATGTACAGGGAAAACTCCTACATACATAAAATACTTAAAACAAAAACAAAAGGTTGGCTATTTATATTTAGATGGTTCTAAATTTTATTTCTTGTACAGTTCAGAGTTGCATCATAAATACCAAGTATAT
AGTTCAATTCCCAGCAACCACATGGTGGCTCACAACCATCTGTAATGGGATCCAATGCCCTATTCTGATGTGTCTGAAGATGCTACAGTGTACTCATATACATAAAATAAATAAATAAATCTTTTTTAAAATGTGGGAGGGGCCTGGAAATATGGCTCAGCGGTTAGGTTAAGAGCAATTACTGCTCTTCCAGAGGACCTGAGTTA
AAAGAAACTTCATTGAATTACCTTGCAGTGGTGTTGACTCTTTTATAGACTGTCTTTAGCATTGTGCAATTTAAGAATAACTTAAGGATCTTGGACTTTACATAAATCTTGAATTGTATAAACTCTAACCTTGAGTCCATTTTTTCTTCAGTGGAGTGGTGACAAAGATTTGGGGCTGGGACTAAGGGTGGTTGAGAGTGGTGTGG
TGTGCCTGGTTGTGACGTAGGCTGACTCAGAGAAGTTCTTCTTGTGCTGTGTAAATTTAGTACTTCTTCCAGCATGTCAGAAAGTAACTTTTATCTGTAACATAAAGTAAAATATTTCTACTGTACACTGTGGGATTTTTATTTGCACTAGCTAGAAAACTTGAAAGGTTATGTTAATTTGCACATTAATGTGGACCTGAATACAT
CAGAGGTCTATGTATAGAGGTGTGTGTGTGTGCACTACACACGTAGTTTTATGAATGAAAGGATCATCTCTTGGGTCTATTTTTTAAATTCTTGGAAACACATAAAAAGCCAAATGGTTTGACTCACTGACTGACTTTGAAGCTGCATCTGCCGCTTACACCGCAGTGGCTTTAACCCCCTCTGGGGTCTGGTTGCCTTTTGCAGT
TTTAGGGCGTGTGCCCTGTTACACTTATAGGGCCTAGGATGCTTGTGTTGAGTAAAAAGGAGATGCCCCAATATTCAAAGCTGCTAAATGTTCTCTTTGCCATAAAGACTCCGTGTTAACTGTGTAAACACTTGGGATTTTTCTCCTATGTCCCGAGGTCTGGTCTTGATTTCTTTTTTGGGTTTCTTTCTAGGAAAATGAGAAGT
TGAGAATGAGTGTGTGTGAGTGAGGCGGTACCCACATTCTCAACTTCAAGTCATTGCAGTTTCTTTTTCCCAGAAAACAAAGGGGTTTGATGTTGCATTTCATAAACTAACTGAAGTTCTGGCTACTGATGCAGCACAAGAGACGTGTTTTTTTTTTAAATGAGGAAAGACGCTGTTTAGGTTTGGTTTGGTTTCATTTTAATTAC
TTCATGTCTGTACAATGATGGATTCCACCAGGAAAGGAGTTGTTGCTTTCTTTGAAGTAATTTCTTCCCTTTTGCTCCCTGTTGCTGAGGCATACTACTTCATAAATAATTTTGCTTGCTGAAGGAAGAGAACATATTTTTCATGAACTCATAATCTTGGACTGTTTATAGATATTGGGGGGAGTAGGTCTTCTCTGGCCCCCCCC
AACATAATCCTCTTGGGACTTCACGTTCTCATTATTTGTATGTCTCCGGGGTCACGCAGAGCCGTCAGCCACCACCCCAGCACCCGGCACATAGGCGTCTCATAAAAGCCCATTTTATGAGAACCAGAGCTGTTTGAGTACCCCGTGTATAGAGAGAGTTGTTGTCGTGGGGCACCCGGATCCCAGCAGCCTGGTTGCCTGCCTGT
CTTATTTAAGTAAATTTCCTGGGACAATCCAGATTTGAAAGATTCTGTCTTCTTGTTGTCATAAACTATTAAAATGCTTGGTGGTCACCAAAGTATTTGACATAAAAATAAATAAATAAATCATTCAGGCCACCTTTTACACCAGAAATCACAGGAAAGCCCTGGGCCCCAGCCATCTGCTGAGTGTTAGTTGAGAAGATGGATCC
TGGGGAGAGCCCTCAGCTATGGTATTCCTGTATTTTGGTGACTTATTTAAGTAAATTTCCTGGGACAATCCAGATTTGAAAGATTCTGTCTTCTTGTTGTCATAAACTATTAAAATGCTTGGTGGTCACCAAAGTATTTGACATAAAAATAAATAAATAAATCATTCAGGCCACCTTTTACACCAGAAATCACAGGAAAGCCCTGG
TTCCTTATCTGACTATATTTGGTTTGATGTCATTTTGTCAAATATTAGAATAGCTGTGCCTGTATGTTTTTTAGTTGCATTTCCCTGGAGTTCCCTTTTCCATAAATAAATTGCTTTATCCTAATGGTACTGTTGTCCCCCCTACCCACCTGAGTCAGGGTTTCTCTGTGTAGCTCTGCCTGTCCTGAAGCTCTCTTTGTAGACCA
TTTCAGTGTCTTGTGCTCACCTACTGATGTTCTATTTGTTGTTCCTACTGTAAATATTCATCGTTCCTATTTATTATCTCTGTTTCCACCCCCCCAAAGGCATAAAATCACTTCCTCTGTTCATTTGAACCCACTGACTGATCTCTGTTGTATATTTCCCCACGCCTCTGTCATCCCCTATCCCCATCCCCATGCCAAAAGTAAAA
TAGTACTATGACTTTTGTGACTGTCTAACCCACTAGTTCCCAACTTTCCTAATGCTGTAACCCTTTAATACAGTACTTCATGTGATGGTGACCCTCCAACCATAAAATTGCTTTTGTTGCTACTTCATAACTGTAATTTTGCTACCGTCATGACTTGTAATGTAAATGTTTGTGTTTTCCAATGGTCGTTTGGCCCCCAAAGGGGT
CAAGGATCTTGCACTTCATGTTTTCTTGCTACTGTTTTTAACTTCACTTTTGTATTTATGTAACCCAGGCTAGCCCTGAAACTCCTTAGTTCTCCCGGTGCATAAATTGCAGGTACACACTCCATGCCAGGTGTCTTTTTGTCTGTACTGCATGAGAACATGGGTTTTTCTCTAGTTGGGCCTTTCCCTGTCACAGATTCTCAGTA
TCTACACAGTCAACACCAAAACTAAATGCACTGGGTTGTTTCTCACCTGGCCTTTCACTGCTTTTAGAAATCCTATAAGATGTTAATTTTTTATTGTTACCATAAAGACCCATTCAAAATATTGAACCACCCTGCTGGAGACCCCTTTTCTTGGGGTTACTATTGCCTTGATTAAACACCATGACCAAAAGTATCTTGGGGAGGAA
GAACTCACTTTGTAGACCAGGCTGGCCTCAAACTCAGAAATCTGCCTGCCTCTGCCTCCCAAGTGCTAGGATTAAAGGCATGCACCACCACTGACCAGCCCATAAAATAAACTTAATAAACTCCTAGTCTATGAGGTTTGAGTTCTGAGTTGTTGGTTTTTAATAATTATTTATGTATGTAAGTATACTGTAGCTGTACAGATAAT
TTGTAAGCCTGAGTAGGCAAGATGGCTTAGTGCAGAAGTTTTCAACCTTCCTAATGCTGTAACCCTGTAATACAGTTCCTCATGTTATTGTGGGCACAACCATAAAGTTTTGGTTGCTATTTTATAACTGTAGTTTTGCTGCTATTAAAAATCATAATGTAAATGTCTGTTTTCCGATGGCCTTAGACCCCAAGAGGATCGTGACC
GTCCTGAGCTCAAATCCCAGCAACCACATGGTGGCTCACAACCATCTGTGATGGGGTCCAATGTCCTCTTCTGGTATGTCAGCTACAGTGTACTCCTATACATAAAATAAATAAGTCTTTTTTAAAATGTGCAAAGACTAGGGAGTAATAATAGTTCTGTTTACTAATTGTTTATCTCATAGTCTCAGTGCTGGGGGGAAGAAACG
TACTCACATCCTACCTGAAGATCATCTTCTTCTGGCTTCTTCAAAGAGGGTGAAAGGTACCTTTGTGATCCAGTCTCAATGATTGTAAAGTGATATGCGGCATAAATAAAAGAAGGCTGTTAGATTGTTTGCATATGTGACTAAAATAGTTCCCTCAGCTCTGCTTCACTTGAGCCCTTTGATACAGTGGTGTTGTTTGCTCATCT
TGACATTTTTTGTCATGACTCTACTTTAGAACTAGGCATACTTTTGGTGTATGGCGTATGACAAAATTACTATGAGTTCTGCTTGTAAAACTGAATCTGTCATAAATTGGACACCCCTACCAATTGATTTCATTGTATTGGTTTATCTTTATGTTGGGAGATTTGGATTCAGTGTGATTAGTGGTTATTAACTCTCCATTTCTGCA
CAGAGCATGTCCGGCATAGCAGCCTGACTTTTATGCCCTGGTTTTAAGTTGAGGAAATATATGCACAGGAGTCAAAGAGATGTCTTTATATCTGACTGTACATAAATGAAGTTTTCTTTTTTTCCTTTTTGGTGCAATAAAGTTTGTTTTGGCAGAAGGAGGAAGCGCCTGTGGGTGTGGGAGGGTTTGTGTAAAGAAACGGAGTC
ATTTACCCAGTTACGCCTTCAACTAATTCTTCTGTAGCCTCCCAACTTTCTTAATGCTGTGACCTTTAATATAGTGTCTTGTATTGTGGTGATCTCCAACCATAAACTAACTTTTGCTAATGTTATGAATTGTAATGTAAATATCTGTATCTAATTCTCTTAGGCATCTCCTATGAAAGGGCCACCTAGTACCCCTGGAGTAGGTG
CTCCTCATTTGAACAACACCTGCCTCCATGAGTGCACTCTGCTGCGGATTTGACATAGGATAATAGGCAATAATATTTTAACCTTTACGGCTACTACTTACATAAAATATAACATTGTTCCCAAGATATGTCGTCTTTGTCCTAAGATGGCATTGGGCAAAGTAAAGCAGTAAGCCAAGTCTTACTCCATAATTCTGTAAGTAAAG
TTTTTATTTCTATTCTATGTGCAACATAGTATGATTCAGAAATTTTTCCATTGGGGAAAATATTTCCATTGTGTTAAATGTAAAAAGGTCTGACCATGATCATAAAATTTAAATTTTATACAATTACTTTGCTTGCTTTAAAAATTTTCAGACTAAGACACTAATCCTGCTTTCAGTTTACATGGAATTGGTAGAAAATTAATGAG
CATGGTAACACAGTTCTCTGATGAACATATAATTAATTTTATCTTATCGCCTAAACACAAACTTGTTTACTAGTAAGGTAACTATGCATGTTTGGTTTTACATAAAGGATTAAATCTTGGCTCAATATTTGATTCTGTTTAATTTTTTTTCAGGGTTGATTATCTTGATATCTCAGAGCTAAGTATGCCACCTTTCATATAAACAC
CATTTTCAGTCAAGTGAGAATCGAGTCTTTCTCTAGAGCAGTGCTTCTCAACCTTCCTAATGCTGCAACGCTTTCACACAATGTTGTGCTGACCTCCAACCATAAAAGTATTTCATTGCTACTTCAGAGCTGCAATTTTGCTACTCTTATGAATCGCAGTGTGAACATTTTTGGAGAAGAAGTTTGCCAAAGGGGCTGTTTGAGTG
CTGAATGTACTCCAGATTGGCTGACTACAGCAGTGGTTCTCAACCTTCCTAATGCTGGGACCTGTCGATACAGGTCTTCACATTGAGGTGACCCCCCAACCATAAAGTTATTTTTGTTACCACTTCATAACTTTAATTTTGCTACTATTATGAATCATAATATAAATATCTGGTTTTTGATGGTCTAGAACAACCACTGGTCATGC
TTTTTTCTCTATTACTTGAATTTATTTCCTGTAATTTATAGTGTATATCTGTCTTGAAAATATTTATGACTGTGAAATTGACTTAGTTCATATATTGTCCCATAAATTATATTGGTTTTGTTTAAAGAGCATGTATTCAGGAAAATATGTACCTTGGATTTACAGTGTGGCTGCGTGCAATCTGCACTTTAGGGTTCATTTGCAAC
TCAGACTCCAGTTCCAGAGAATCCAGCCCCCTCTTCTGGCCTCCTTGACGGCAGGCATGCGTGGGATATGGATAGAACACGCAGGCAAAACACCCGTACACATAAAATAAAAAATACATTTTCTTCAATTTTCTAATTTTGCCAAAGTATATTATGTGGAGTAATGTCAATAAAGGCTCAGAGTATGAAAGGCCTCATCATAAAAG
TACAGACCTTTCTGATATCCCTGCTCTCCCTGCAAATCCTATTCCTGTTATCAAGAATTCAATAAAACTGAGACTGAATCGGTAAAACCACCTCAGGGTCCATAAACAGTATCTGCCAACTCAACCCGTTGTCTCCAGATGCTTAAACAAAGGAAAGAAAGAAAGAAAGGAAAAGAGGAGATTGGAGGGACAAGACTAGACCTGAC
ACACTAAGATCTCTCAGGCTTCTCTCAGCTCTCCAGGGAAGAAAATATCTTACTAAACAGTGTATTTCTTTTTGGTTGAGAAGTGTGTATTAAGTGTGTACATAAATTATTATGTAAGTTGGATGTGGGTTTTTTTAATCTTTGTCATTTAATAAAAACAATATATGAAGATATCAGTGTGTATTTTCCTATGAGACAGCATTCTA
ATTTCATGCCTTTCCTTTCAAAAATGTCTGCCATAGCCTGTGCTTTTCATAAGCAGTACAAACGTGAGCTTTAAAGAACAGTTGTGGGATCCTTGGCACACATAAAAGATGCTCCCGTTTCTTCTCATCTTTGTCCTTTTCCTCTTTCTGGACTCACTATACATCCTGCCTTTAGCTTAGTGGTAATTGCAACAAATCTATGCCAC
CAAATACATAAAACACCATAAAATCTTAAGAATTCTTTTTGAAATAATTATTTTGAAGCTTTTTTTTTTTTCTGTTTCCCTTCATTGTAAGGTTGTATTCCATAAAAGCTAAGCTATTCTTATACCTGCATTCATGTAAGAGATAGTGATGTGTGTAGTGGTGCACGCCTTCATTCCCAGCACTCAGGAGGCAGAGAAACGCAGGT
ACATTTTGGAAAATGCCAGTATTAAAGTATTATTTTATTACAGTTCAGTGGAAAATGTTAACAATTGCATTTACTCTTGACTCATATTGTTAAAGCTCTACATAAAGTTTTAGATTCTCAGCATTTGCCAAAGAACTTTATAATATTTTCATTTTTTTTCTGATAATAAATTTTGTTTTTAGCCAGAACATCTTTTCTAAAAGCTT
AAAAGTGGGCCTATTAAAGGAAACAAATGTGTGTCTGTTTCCAGCCGAGGCTGTAATGTGTGGGCTAGTGTTCGTGCCAGCTTTGCTCTGCATTCAGTGTCATAAAGCACACAGTTTATGGTACCGTATGAATTTGTGGGGCTGATTGTTTTATTATATTCGAGTGTAAATTCTGCGTCCCTTTTGGTTCCACCACCATTCCCAGA
GAGGTAATTCTTCCATGTTTGCCAAAATCTGAATAAATCCTAGTCAGATAAGTGTATAATACTGTATTTATATTTTCTGTACCATTTCAAAAACACTTTACATAAAGAGGGAGCCAAGACTAGTTTCTTCAGATCAGTGAGTGCAGTCATTTGTATTTTTCTATGACACCTATGCCAGCATGCCTGTAGTTTTCTTTCTTTCTCTC
GTTTGCTTCTTGCATGTTCTGAGAAGGCTATGGGAACACACCACAGCAGGATCGAAGGTTTTTATAGAGTCTATTTTAAAATCACATCTGGTATTTTCAGCATAAAAGAAATTTTAGTTGTCTTTAAAATTTGTATGAGTGTTTAACCTTTTCTTATTCATTTTGAGGCTTCTTAAAGTGGTAGAATTCCTTCCAAAGGCCTCAGA
TCCTGAGTTCAAATCCCAGCAACCACATGGTGGCTCACAACCATCTGTAATGGGATCTGATGCTGCCTTCTGGTGTGACTGAAAACAGTTACAGTGTACTCATAAATAAAATAAATCTTTTTAAAAAATGGCAAGGAAACACTACTGGAGAGAATCTTTTATTGGGGAGGCAGCACAAGAGGTTATCTCCTGGGGCTGGTGAGATG
GTTCAATTCCCAGCAACCACATGGTGGCTCACAACCATCTGCAATAGGATCCAATGCCCTCTTCTGGGGTGTCTGAAGACAACAACAGTGTACTCACATACATAAAATAAATAAATCTTTTTTTTAAATGTACAAAATTCTCAAAGGACTAATAAAAATATTTTTTAAAAATGTTCAAAAAATAATAAGACAGTGCTAGAGAGATG
ATTATGCTAAACAGTGCTGGGACTTTTTAAAGTTACAAGGCCTAATGGGTCCTGCCCAGTTTTAATGGGGTGGGGTTTTTGTTTGGATGGTCTGTTTTATCATAAACATTTTTGCTTGAAAAAAATCTGTCCCCCTGTGCTGTTCATTTTAGAGGGGGGATCTTGTGTCCAACACACAAAATTGATGAAGCCTAACAACCCAGGAT
TTGGCTTTCTCTAGATAGCCTTATTTGATTTTGAGTGGCAAAATGTTTTTCCTTTTGTACTCTGGCTTTTCTATTGCTGTATGATACAGAACTCTTTTGGCATAAATATTTGTGTTCCCAGTACCTCAGTCGTTTGGGTTTTCCTGCCTGCATCTGTTTTGTGAAATGGTCCTGTTTTTGGGTAGGTGACACGTGGACTCTAGTGT
TACTCATCTCCAACATCATAAAACTAAACAGACTGGAGAGAGACCCTATGAATGTAATCAATGTGGTAAAGCCTTTGCAGGTCACAGTCATCTCCAATATCATAAAAGAACACACACTTTCCTGATATAGCTGTCTCTTGTGAGGTTATTCCAATACCTGGCAAACACAGAAGTGGATGCTCACAGTCATCTATTGGATGGAACAC
AGACCCAGTCATCTCCAGTGTCATAAGAGAACACATACTGGAGAGAAACCCTAAGAATGTAATTGGTAAAGCCTTTGCATGTCATACTCATCTCCAACATCATAAAACTAAACAGACTGGAGAGAGACCCTATGAATGTAATCAATGTGGTAAAGCCTTTGCAGGTCACAGTCATCTCCAATATCATAAAAGAACACACACTTTCC
TAGTCATCTCCAATGTCATAAAAGAACACATACTGGAGAGAAACCCTATGAATGTAATCAATGTGGTAAAGCCTTTGCACTACTCAGTAGTTTCCAATGTCATAAAAGAACACATACTGGAGAGAAACCCTATGAATGTCATCAATGTGGTAAAGCCTTTGCACAACTCAGTAGTCTCCACTGTCATAAAAGAACACATACTGGAG
CAGTCAACTCGAACATTATAAAAGAACACGTACTGGAGAGAAATCTTATGAATGTCGTCAATGTGGTAAAGCCTTTTCACAACACAGTCATCTCCAACGTCATAAAAGAATACATACTGGAGAGAAACCCTATGAGTGTAATCAATGTCGTAAAGCGTTTTCACAACACAGTCTTCTCCAACGTCATAAAAGAACACATACTGGAG
TTTAGAGAGTTGGACCACTATATTGTGTGTTTGCTAATCATTGACTGTAGTCCCAAAAAAGCCTCGTGGAAATGTTATGCCCTATGTAACAGCAGAGTAACATAAAAATAAAACTACATTTTATAAAACCATTTATTATGGCTTTGTAACAATTGCATACCCATATTTTAAGGAACAGAATTTACTACTTTTTGAAGGCTTTTGCT
CAGTAGTTTAAAATGTCATAAGAGAACCCATACTGGAGAGAAATCCCATGAATGTAATCAATGTGGTAAAGGCTTTGCTCTACGCAGTAGTTTCCAATGTCATAAAAGAATACATACTGGAGAGAAACCCTATGAATGTGATCAATGTGGTAAAGCCTTTGCACAACTCGGTCATCTCCAACGTCATAAAAGAACACATACTGGAG
GGTTAATGGAGGCTAGGGTCCAGATTCAGTGATGACAGGCATGGGGGACAGGTAACACACCAGAGGACCTCCTATTTCTCTCTTCTGTTCCTCATTCATTCATAAAAGTAATGCCTCACTGAGTGTGTGTCTGGTGTGTTCTACATGTGGCAGACACAGCTAGATCCTTGCCTGAGAACTCCAGGAGTGACAAACACGAAATTCAG
GACTCTGTTTTATTATGTTTGTATGTAAATACTCTTGTAAAGCATTCAGAGTGGAAAACATTTGACAAACTCTAACACTAAAATCAACTTTTCTACATTACATAAATAAAGCTAATTTTCTTTAATGTTTTTGTATTTTGAAGTGTTCATCCAGGAAAGATGACCAGTTTTTCTCTCCCTTCACCTTGGCTTTGGTTCTCAGGAGT
TGTGAGTTTGTTATTTTAATGTTCCAGTTTGAGTAAAATAAAGGCATCTGTAAGTATCATGCTCATAGAGGTGGGTTATTATAATGTTCTCAACACTTGCCATAAATAATTTTGGAAGGATCAAAAGGAGTCAACTTCTTCTTCTTCTTTTTTTTTTTAAGATTTATTTTATTTTTATGAGTTCACTGTAGCTGTTTTCAGACACA
AAGTCTGCAGGTCTGGCTAGCAGCTAAGACGGCCGGTCCTGTAAAAGCCCCCGTGATTACTGCTTGTAAACTCGTTAAAAGGACAGTTTTCTGTCATAGCCATAAACTCTTTGTAAAATCCCTGGCACCCGATCCAGAATGTGCGTATTCCAGATGTGTCTAACAAGAAATTGCAGTCTGCCCTTCTCCGCCATTCTCCGATCAGT
CAGTGATGATGTTTTGATATTTATTTCCTGCTACTGAAATTTGAATCTGAATGAAATGCCCCCTATTTCTGATGATGTCGATATTGTAAAGCGACAGATTCATAAAGTAATGATCAAATCTTCATTTCTTTCTGTGTGTATTTCTAAGAAATAGAGCCAACTATTTTGTATGTAAATACCAAGAGCGACTTACCTGGTACTAAACC
GTTCCTGTGAAGCACAAGGAAAGCAGGCATGAGTGTCAGAGGGTACATCTGCCCAGTCCCTTTGGAGTGTGTAGACCATGTAACTGTGGCAGCCAAGTGTCATAAATTCCAAGAAATGGTCCAAGGTTAACAGGATATTCTCTGGTATCTTTTCACATTGGATTTGGTTTCATTTAGGTTTATAAGATCCATAAGAAAATTTTCTA
AGGCTGGGTTTTTTAATAAGAATATCCCCAGTACCAAAAGAAAAGGTGAGGTGGCAACCTGATTTCTAATGGCTTAAAATGTTGATGATGATCCTAATTACATAAACACACACATATATCTAGTGATTTCTAAGGATTTGTTTACTTTTTGTGTTCTGTTTTGCTGTATTAAAAACTTGTCCTTTTCCTTAAATCAAAGTAGGACT
TCCTGAGTTCAATACCCAGCCACCACATGGTGGCTTACAACCATCTGTTATAGGATCTGATGCCCTCTTCTGGTGTGTCTGAAGACAGCGTACTCATATGCATAAAATAAATAAATCTTTTTTAAAATTTTTTATTTTATTTTATTTTATTAGGTATTTTCTTCATTTACATTTCCAATGCTATCCCAAAAGTCCCCCATACCCTC
GGGCCTAACTCAGAAAATTCAAGAATTCAGTGTTTTTAACTGTTGAGCCTTCCTTGGAAGTGCTATGTGATTACACTTTGCAGGAAGTCCCAGCCTCTTCCATAAAGACATTCTCACCTATTGGGGCCCTTCTCTCTCTGACCATCTGTATTAAACCCATCTCTTTACTTAGCAGATGTGCCTCAAGTATAGACATGCGTACTTAC
GTACCCTGTGAGTATGAGGAACTAGTGACAATCAGAACAAGTTTTAGTATCCAGTGTTCAAGAGGAAGTTGCTATTGTTGCATTGATTTTAATATTTGTACATAAACACTGATTTTTTGAGCATTATTTTGTATTTGTTGTACTTTAATACCTGGTGTACAGTTCCAGAAATAAAAATCTGGGAATCTGTTTTCCTGGGTCGTGTG
TCATCATTTTGGGCCTGGCGAACCTGATTGCTCAGTTTTTCATGTGAAAACTCTCTTCTCAAGATTTCTCGTGGTATTCTGAACCTTGGCAACGGTTCTGCATAAAAGAACTTGAAAATGCTGTCATTGCTGTAATTCTAAGTGTTCTTCTAAGATAATTGAAAGCGAGGGAAATGATGGTCTCTCATAAGTATTTTTGTACTCGT
GTTAATAGAGGGATGTTATGTGGCTATTTGAAAGAAAACGTCCATACTCAACATCTTGGGTTTTTTTCCATATATTTTATATTTGATACTTATTGAAATTCATAAATAAAAAATAACACTTGAAAACAATTACTAAACAGTCTCTTAGAAAGTATGTTATTAGCAAAAATGAAAAAATTAAAGCCAGACACAATTTTACATGGCTG
GTTAATCTGTTTTGTGTCTTATGTGAAATTTCACTGTAGAAATGTTTTAATTGCCAAGACTGCACAGAATTACAGTGCTAATGTATATGGTTGCAGTTCACATAAAAGACAAAAGCGTCTGTTATGAGTGGCAGTGCTGGGTGGTTGATTTGTTTTTAGCAGACTTGGCTTCAGTTTGCTCTTCAGATACAATGGCCAGCATAAAT
ACAACAAAAAAAACCAAACTAGAAACTAGGTATAAAAGCCTAAGTATACAAATGGTTTTTTTCTTGTTTGTATTTTAAAGATTTAAGAAGTTTCTAATATCATAAATAAAGGATTTCTTCCTCAATTGACTTTTGTAGTGCAGCATTAAAAAACCCAAGTGTAAAAATTTGTCATTTACAAAAAATTTTCTTTATCTATGTAGTGT
TATTGTCATTGTTATTAGTGGGTTGTTGTTACAGGTGGCCTCCAACTCAGACAGTTGCCTCTTTCTGCCTCTCCAGGGCTGGATTGAAGGCTTGCCCCACCATAAACGACTTCGTTTTCATACATCTGTCTTTATACTTTATTCTAATTCATTGCCCTGTCTCACTGCCCTTCCCCCACTCTGTGTCTCCTGCTTCTTTCTGGCAG
TGTAAGATTTTTGTAAAATTTTGTTTTACAAGATTTTATTTGAAATTGTTTTTTGCGAGATTGTTATATTTCTGTATGAATGTATTTTTTATTCGAATAACATAAAAAGAATTCTTATCAGCATCTGGAGCCTGATTGTTTTTCTGGGGTGCAGTGGGGGAAGGGGGTTGTTAACAAATTCCTGCTGTGTTACTCAGCCTGGCTTC
AAAAAATCTTAACTTCTTCAAACCTAAAAATTGTCAAAAGCTTCATGCTGAACCGAAGCCCTATAAGTTTTGGGAATGTGGTAAAGGCTTTGGAATCATTCATAAAATCATGCCAAAATTGGAGCTCTCAGACTGTGTGTTTGTCCTTCTGGATTTGGGGCTGATTCTTTCTTACTGTCTTTTTGTTTCTTCTGTTTTAGAATTGA
GGCCTCTGACATCCCCTGAGCCTTGACAACGTTTCTTGTTCCCCAGGTTTCATCGACCTTAACAGTGGGATTACTCTTGAGTGCTCTGCTGTCTTCAAAACATAAATTTCTAAGAACCATAAGTGCTGGCGTCTGTCCACTTCCCCGTTACCATGTAAATCCGAACTGCCTTTTTTTAAAAAAGAGAGAAAGAAAGAGAGAAAGAA
CCTTATTCTGGGTCATATCCTGAAGACACCTTTTTCAGAAATGCCCCAGTCCAGGCCATAGGAGGAGTTAGAATTAGCCCTCCAACATTCCAGAATCCCTCATAAAAGTAGACACATGCCCAGCAATAATCCACCCTTCCCTGTGTGTGCCTGGTGGGGGTGGGGGTGAGTGTATATCATTGTGTGAAAAGAGTAGGGTAAGGCTG
AATTCCACTCCAGGACCACAGCAATCACGCAAACTCCAATGTGGCCATGCGTCTTAGTTACTTTTCTGTTGCTATGCTGTAAAGCATGACCACGGCATCTCATAAAAAGCGTTAATTGGGCTTATGATGTCTGAGGGTTGGAATCCATGACGGTGGTACATGTTGCGGCAGCAGAGAGAGCTGAAACTTTACATATCGATCTGAGG
ATCCACTTATCAGTGAGTGCATATCAAGTGACTTCTTTTGTGATTGGGTTACCTCACTCGGGATGATATCCTCCAGATCCATCCATTTGCCTAAGAAGTTCATAAATTCATTGTTTTTAATAGCTGAATAGTACTCCGTTGTGTAAAAGTACATTTTCTGTATCCATTCCTCAGTTGAGGGACATCTGGGTTCTTTCCAGCTTCTG
CATGCTGTAGGTGATATTCCTGGAGTCCGCTTTAAGGTGGTTAAAGTAGCCAATGTTTCTCTGTTGGCTCTATACAAAGGCAAGAAAGAAAGGCCAAGATCATAAAATTTGACAATGGAAACACAGTAATAAATTTTCATATTCTGAAAAAATATTTTGTGTCTTACTTCCTGCCCTGAAACTCCAAAAATATTTTACCAGTTTTA
TGTGTAAACCGGACACACTCCAACTGCCAAGGTCCCAAGCTGCTAACATAAATGCAAAGAATACGAAACACTAGCAATTCCATGTTTCTGCTACTTTCTACATAAAAAAAAGTGCACAGCCCAGTAATTTATTTGAAATATAATATCCATCAGGGTGAGGGTAAGGGTGATAATCATAGCTTCCACCAAAGCATTGTGTATACTGA
TATGACTTCCGAGATCCAAGGCTCATTTGTTTTGGTTTGTTATTAATTTAAGTGGTACATTTCTTTTGAAAATTTACATGTGTAAAGCATTATTCATCTCCATAAATCACTTAATTTTTCAAATATTGTTTGCTCATTGCTATATGTTTCTGCATGTTTCAAATACACATTCCTACAGTTTGCAGCTTCCCCAGGGGGGGAAATCC
AGCATGTATGGAAGTGGATCTCTAAGTTTGAGGACAGCCTGGTCTACATAGTGAGCTCCAGGCCAGCCAGAGCTACGCAGTAAGGTCCTCTCTCAAAAAGCATAAATAAACAAAATAATCCTACTATAGCTCATACTATTGCTTTCTGTTTTTTACTTAGAAACTTTCTTTCCATATTAATAGATCTAAATTGAGTTGATTTAATT
CCTCTTACTTTGGAAGACAGGAAAGGAAGATTCTCCAAGTCTTTAAGATTGTTTGCTTTGGACATCTCTTGTGGGAGAAATCATCTTGATCAGACAGGACCATAAATAAAACATGACCCTAGCGTAGTCTTCCGTGTGAAATTAATTCCGCCGTGCCAGACTGGTATTTCCCCGGTCTCTGCTGGGATTAGCAGTAGGAAACAATT
CTTTTGTTTCTTCATTTTAAAAATTATACAGATGTAAATGGAATTATAAATACTGTGACCTAAGAAAAGACCCACTAAAAATAATTGTACTATAAAGTTTCATAAAAACAGATTTGATTTCTTTTGATAAAAGTTTCATATGACTGTAATTTGATTTTTTTACTGTTATAATCCAGATAATATAATGTAAGAGGGCTAAGACATTT
GTATTTCTGTGTTTGGATGCTTTTTTTGACCTCATAGCTGCTGTGTGAAGTTGGAATTCCTAATATTGATTGAGCAGGTGTGGGAAGGAGCTCTCAGAATCATAAACACTTAAGCTTTCAACCCTGACTCGTCTAGTAATGAATTTTCAAACTCAGGGGAAGTTGCTTAAGCTAGCTGGATATGAAGCCATACTCGAGACAATATA
TCCGTATAAGTACCTTTATGTGTTTACGTGCCACACAGAGTATCTTAAGGGATGCACAAAAAGAGCTTCGTGTTCCGTGAAGCAGTTACTCTCAGCACAGCATAAATAAAGAATCTCTCCTTGGTCACATCTTCCGAGTGACACTCAGCATTTGTAAATGACAACACGGGAATGGGGTGAAAGGTTCTCCCAGTTCAAATGAGAAA
CCGGGGCAGGTCAGCGTGGATCTGGAGGGTAACTCAGGTAAAGATGCTTTTCTTTTGTCTCAGCCAATTAATGATTGCTTTAGTTTCACTTTAAAAATTTCATAAATCCAATAAAGGAAAGAACTGTAATCTTGTGTATAAGTAGGGTGTGGTTTATTGTTGGAAGAAAGCAGTGCTTTGAGTTTTGCTTCCTGTTTGGTTTTCCT
CTCAGGCCCTTGGTGACTAACTTAGTATGTAACCAAGCCTGGCCTCAAACTCCCAGAAATCCTCTTGCTTCAGCTTTCTATGTATTTCTAGGATTACGGTCATAAACCATCTGCTTCATTGTTGTTTGTCTGATTGTTGTTTTCTTCTTTAGATAGCCTCTCACACTGTAGCCAAGGCTGGTCTAGATCTCACTATGTAGGCCCAA
AGACCCTTTCCTGTCCAGTGTGCCTGAATCTCCCAGGGGCGCTGCCCAGGCTGTGCTGGGAAGTTTGTGACAAATCTTAAGCACCCCGGAGGCCCACAAACATAAATACTTGTGAGAAACAATTCCAGATCTTTGGGTTTTGTTTGTTTGTTTGTTTGTTTGTTTTCCCTCCTACTAAACTCACAAATTTGATATCTGTCAGGTTA
TTCACTGTTGCCTGTCACTTTTTTTCTCTTTTTGTAATACCGATAACATCAATGTAACACTTGAGATCTTTCTGAACTCCTGTTGTAATGGCTAAAATCACATAAACCTTTGTGTCCTAACGGTGTCCTCTTTTCTTTCTCTTCCTTTCTCCCTATCAAGCTCTTTGTTATCAACTTAAATCCACCTTTCTGAACACAGAAAATTT
GGCTTCCATAAAGGAGGCGAGCACTTGTACAATTTTGTGGTTTTCAATAATCAGGACTATTGGCTTCAGATGGCTGTTGGGGCAAATGATGACTGCCCACCATAAAAGATGCAAAGTTTATAGAGTCACACCTTGCTTGTTTGTTGTCATGTTTCCTCATCACAAAGTGTTATATGTCACCCAGACTTGCTACAGTGATTAGCTTC
TTGTGTTTGTGTTAGCATGTGGGTGATGTAAACTACAAATTGGGAGCTGTTCCGACCCCCGCTCCTGTGTAAGCATTCAATCAGTGTAACTTGCAAAATGCATAAACATCCGACAGTTTGAATTAATAGTGTTGATGGAAGAAATCATTTTTAATGTGTACTGTAAAACTTGAAATACTCAGGAGCTGAGTGAGTATGTTTGTTGC
CCCAGCTCAGACAAAATGTGTTTTTAATTTTTCTTACTTAAAAACTTCTGTGTGACTCATTCCTACCTACCCTACTGCCATGCGAATGAGGATGGAATTCCATAAAACTGATGGTCCAGAACTTGTTCCTGTCTGTATTATGAGAATATAAAGTATCACCATTTTTTCCTAGCCAACTGTTAGTTGGAATAAAGAAAATGTGGGAG
GGACACTCAGAGGTTGCGGGGAGGCTGACCCTCACCCCTGTGTGGCAGGTTTGTGAGGTTTCAGACGAGTTCCTCTGTGGGCAGGTGCCATGCTTATCTGCATAAATAAATGCTGGCTGCCTGCAAGTGAATGCAGCCTGGGCACCTCCAACCCCATCTTTACAGGGCTCCCCTCAAGGCAGGTGGCTTGTAGAGGAACGTAGACG
AAAGTGGAGCTGTTAGACTCTGTGTTTGTCCTTGAAGACTTGGAGCTGATAGTCCTTGCTGTCTCCCCTTTGGGGCTTGCAATCCTTCCCCCAACTCTTCCATAAAAGTTGCCAATCTACATCCTCTGTTTGGCTCTGTTTGGTTCTGCATCCTACCAGGTAAGCTGCTGGGTAGAGCCTCTCAGAAGACAACTATGCTAGACTCC
TTCCTGGGATAAAGTCTCGTTCATCAAGTTGGATGATATTTTTGATCTGTTCTTGGGTTTGGTTTGTGAGTATTTAATTGAGCATTTTTGCATCAATGTTCATAAATAAAGTTGGTCTGAAATAGTCTTTCTGTGTTGAGTCTTTGTGTGGTTTAGGTATCAGGGTGACCACTGTTAGGTTTGTCTAGATGAGCTGCAGGCAGGTA
GTTTTCAAGATGGACAAAATGCATTCTCCATTGTGTTATAATCAGAGGCTTATGGGCACCAGGACCTGAAATGTGATATTTTGTAAACGTTTTTTTCTCCCATAAACTCATATCTTTGAATGCTAATAGGAAATGGGGCCTTATTGGAGTCGGTATGGAGTTTTAGAGGAAGTGTGTCACTGTAGAGACAGGCTTCCAGGTCATTC
TCAAGTTCCGGCAACCACATGCTGGCTCACAGTCATGTATGATGGAATCTGTTTCCCTATTCTCGTATGCAGGGGTACATGCAGGCAGAGCACTCATGTACATAAAATAAATGTTATTTACAAAATTGATAGTATGTTGCCTGGTGACTAAAAGTAAAATATACCAGAGACAAACCAACCCTATTAGTGGAAGCATGTGGCAAGGA
TACATTATTTTTCTTTATATTCTTCTTTTTGGTAATTTTGAGGTCATCTTAATGTGGTTACAAGTGCATGTCTTTAGTTTGAATGAGTTTTTAGTGACATCATAAAAGTAAAAGACTTAGGGAATTGCGGTACAGTTTCTCTCTGTTTTGCTCCTCAATTCACTGCTTAATTTGTGATATTATTCAGTGATGTTACAGCACGCAAT
TGTCACGGTTCTGTGTAAACGCCCTCCATGTGGCCCTCTCATGTTGCATGTTTTCAGTGGTTTGGAAGTTTTGTATATTTATTGTATTAATGCAGAGTGTCATAAAATAAAATAATGTTTACTGGATGTTTGTTTGTATAATTTTAAATACTGTATTAGCAGTTGAGGCACAAATTATACTTGTAGCTTTAATACAGATACTTATT
GGAGAACGTTTACTTTAGAGTGCCCAGTGTACAAGAAATGTTTTTAAAATTAAACTGTTGTTCATTTCATATCTTTGGGGGGTGGGGTGTCGCTGTGTTTCATAAATTTTTGTTGATAAGGTTTGTTAATGACTCTTTGAATTTTTCATACAAAAGATTATTTCCCTCTTTAAACTTCCCTAAGGACAACAACAAAATTAAGGCAA
TTTATTTATCACAGTGACTGGAAGTAGAAATTGTAATCCTTTGTTGCAAAATAAGTATGTACCGCATTGTCTCCTCCCTGTGTGCTGTTATTATATCTGACATAAACAAACTAAATTCCAAAGCAGAAGTACAGAACCATTTGTTATTTTAAACACCTAATAAATACAGTGCACAAAGCCAGTAGTTGTCCTTCTCTGTAAGACCC
CTTTGTTGTAGTTTTAATTTAACAAATGAATGTCTGAGTCAGGAAAGCATCAGGAAGGGTCGCTGGTTTACTCAGTGGCTTCTTCTGGAATAAGGCTGTCCATAAACAAGTTGAACTTTCTGGCTCTCCCTCTGAGCAGTTCCCAGAGCTCTGCTGTGACCACAGACTAGAATCATCTATGAGAATACCTGTTGCCTGTGGGGTTT
GAACTTTGCGATTTGCACATCTTGAGTTTATAATTTGTGTGATATTCCTGCAGTTTTTATCTAATAACATTGTGGGAAAGGTTTGGGAGGGTTACAAGAGCATAAATAAATGTAGCAAAATTACTTTCTAACCTGCCTAGACCCTAGGCCCTTCTTAGAAGGTTCTGTCCCCTTTGAGACTTCATTTTGTCATCTACCACATCTGT
GGGCTTCCTAATGACTCCTGAGAGGACCTGATGGGAGAGGAGGCTGGGTGCAGACCTTCCTTTTGTATAGTTCAATGTAGTCTTTTGGACTTGTAGGCACCATAAATGTTTATAAATGTCATAAATGACCAAAAAAAAAAAAAAAAACCAAACCAAAAAACCAAAACCAAAACGGCCCAAAAATCTTTGGTCAGGCTGAGTGTACC
TACTAAGTACTTTTGAATCACCTCACAATTCATACTAGACTGAAATGCCACCTGTGAAAAATGTTGCAAACCCTTTAATAAGCGTTCTTATATTTCTCAACATAAAGTAGTTCAACCTGGAGTGAAGTACAAATGTTAAAATGTTAAAAAAAAAACTTAACACTTCTTTAGACTCTAAAATTTATCGAAAGCTTCATGCTGAATAG
TCAATTCCTGGCAACTACATGCTGGCTCACAACCATGTATGATGGAATCTGTTTCCCTATTCTGGTATGTAGGGATACATGCAGGTAGAGAACTCATACACATAAAATAAATATGTTATTTTAAAAATTGATGGTATGTTACCTGGTGCCTAAAAAAGAATACCAGAGAACAACCAACGCTACTAATGGAATAATGTGGCAAGGAC
TTGCCATTGATTTGATAGCACAACAGCCTGTGAATGAGGTGGAGCACCGCATCATAGCCTGCGATGGAGGCGGTGGTGCCCTGGGCCACCCCAAGGTGTACATAAACTTGGTATGCAGTTAAGCAGCTTACTGTTTCTTTGTGTTCACCTTCCCTCCCAGACATCCGCACTGGCTCTCTGGGTGTCCCAGTTAACAGTCATAGCTC
GGTTTTATAACCTGAAATTTTTTCCCTTTTTCCTTCTGTTTAAAACTATATCAAATCATTCTATTATAGTGTTATTTAATATGTAAATTGTATTGCTATACATAAAATAAAGTATGGTTTTTGATGTACTTGATAGTATTGGGCATTTCTATGAAATGAGGTTCTCTTTCCCCTTTAGGTCGCATTAACACTCAGCAGCCCTCTAT
GGAGCCAGCGGGACTCTTGTATCTACCTGTTCTCTTTTTAGTCAGTTACTTCAAAAAAAAGAAAAAGCAAAAACAAAAAAACAAAAGCTGTACATTTTAACATAAAATAAATTATGATGAGCCATTTCTAGCCTCTCGTGTCCTGTCATGTTATGATTGATGGAGAATGACCAGCTGAGCTGTGTCATGTGTCACATTTCAGAACA
GAACTGTGGATTTATCAGCGAGAGTGGCAACGCTTTGGTGTCCGAATGTTACGGGAACGAGCTGCCTTTGTGTGGTGAAAACCACAACCGAGTCTCAGGACATAAAAGACTTAAAGAGTGTATGTATTGTAAGTTATTGACCACGAAGCTTAATTTTCCTAGAATTAAATTAATGCAATTTTATGTTAAAGTATGACACTGATTTG
CAGAGTTTTCTTTCGCCTTTAGGGGACAAATTGGTCTACTTACATTAATTAAAGAAAATGTGGGTTTTGTGTGAACTGAATACTTCTTTAAATTATTGAACATAAATTCATAAAATTTGTGTCTAGGGAATTTATAATTTTAAATACAGTCTTTATTTTGAAGGGTCTTCATGTTTAATGTTTCAGTTTTCTTTCACTCTGGACAG
TTAATCCTAACCATCTTCTATTCTTCAGAGTGGTGCTATAGCCCATCAAAAAAAAGCAATAAATTTACCCACAAATGTCACATGTATATTTTACCAATACCATAAATTTCTGCCGTGGTACTACTAAGCACCGTGTCTTGCTATTTAGTTTTTATTGTTTGTACATTTTAGCTTTTCTAAGCAGAAATGCCTACAGAAGTTTGATC
AACTGAATCCTTAACGCATTTCAAAAGGCTTTTACTGTATTAGGTAACATGAGATATTAAAGGATTTTTCTAGGCAAGACGCTCAGTCTTTTTTTTTCCCCATAAAAGTACTTTTTACTCAAATTGTAACTCATGTTTTTCTTTCATGAAATGGAGTGGTTATTGGAGTGTTCATACTGAAATAGGAGAAGGGTGCATATTGTCCT
GAATGTTACTTGATCATCTTAGGTGTCCTGGGAGTGTGTAAACCGTCCTGCTTCATAGTCCCTGCCTATGTTAGTCTCCTTGGCTGCTGTAACAGAGAACCATAAATTGGCTTAAATGACCAAAATTTGTTCCCATATTCTTGATGGCTAAAAGCTCATTCCCAGGAAATAGTCAAAACCGTGCTCCTCTGATCTGTGGGAAGGCG
TTCAGGGTGTTTGCCCATTGGGTTGTCTGACCTTTTATTATGAAGGTTTACAAGTTTGTTATGCATTCTAGATAAAAGTTCCTTTGTGTCAGATGAATCACATAAAAATTTTCCTCCTAATTCAGTGAGTTGTTTTTTATTGTCTTTACATTTTTTATTTTTATTTTATTTTATTTTATTTTATTTTATTTTATTTTATTTTATTT
CGAGGGTTACTTACAAAGTCGGGGGCCAGGAAGAGGGCTCACTGGGTAAAAGTACTTGTCATGCAAGTGTGAAGACCTGTGTTCAAATCCCCAGAGCTCACATAAAAGTCAGTGCTGTAAATGTAGTAAGTAACAGGGACATCTGAAATCTCATCCTTCCTGCAGAGACGGGTGGCTACGGCAGGGATTACCTCCAGAAGCTTGCT
TCCTCTGGAACTGGAATTACAGATGGTTGTGAGCTCTGGGGTGGCTACTGGGAGTTGAACCCTTGTCCCTTGCAAGAGCAGAGAGCCATCTCTACAGCCCCATAAATTAGAATCTGTTTTAAGTTGTGTTGTACTTGAGCTACTGTTTGGCAGTGCATGGGATAAAATCCAGGGCTTCCTGCCTGCTAGGCAGGCACACCAGCAGC
ATTTAAGGTCAACATAGACTATACAGCGAGTTCAAGACTAGCCTAAACTATATACTGTAAAGCCCCGTATAGAGCCTATACAAAGTGCTTGTTGTAAAATCATAAAGAGTAGACATCAAACCTCCAGTGTACCTGTCATCTCAGTATTTGGGAAAACAAGGCCATGGTGTGAGCTTACTGACCAGTCAGCTGAATCAGTAAGCTCT
CCAGTCATTGTAATCTGAAAATGTAGATCCCTTTAGAATGGTCACCTGGTAGAGTTAGCCAATACAAAACAACTTTATTTAAATGCATGTCTTAAATGCTCATAAATATGTTAAATGGAATTCGTGTTATGAATCTGTGCTGGCCATGGACGAATATGAATGTCATGTTTGAATTCTTGATCTCTAACGAGTCTTATGGTCTCTAT
GAAGCCGGTTCTGAACAAGGGTGTCTCTTATGACACGTAACACAGTGCCGAGAACAAACTGTCAGCTGTCCACTGTGTAAAAACAACGTATCCTTTAAGTCATAAAAACTCTTTTCTTCAGTACAGAACTCTCTAGTGTTAAATGTATTTTTTTTCGACTAACTTTTAAGTCTTTTTTTTTTTTTGACTGATAGCAGGCTTCAGTT
TTTATGCAAATTGTAAAATCTCTGTTAACAAAGCTAGGATATTTTTAGAAATTATCCTATAGATAATTAATGATGATTTCATGAGTTAAATTCTTGTCTCCATAAATTTTGTTTTCCCCTTCAACTTTTGTTATACTTTTTTATTTAATATGAGTAGTTGAGTATTAAAGAACTTTGGATTCCTATAATAATTTTCCAAAATATAA
GAGCCCTGTTACTATAGCCCCTAACGCAGCACTCGCTGCCAGGAGTGGGCTGCAGTTAAGCCCTATACCCGATCCCCCTGCTCCACCAGTAGTTTAACTACATAAACAGCAATGTTTATACAATTTGGCTTGTATATCAATGACTGCACTGTGTCTTTGTATGGCTGACAGCATGCACTGGTTTTGAAAGGTGGTGTTCTTTTAGG
TATGAGCAACCAAATGATTTTTAAAGTTTGATTGTTGATGGAATATTCTCATATTCAGGCTGTATTAATGCAGGCTGCACTGGATCAGTTTCTTCTGTATCATAAAATGTTACAGTTGCTTGAAGAACATTGAAGAGGCCTCTTCCTGAATAGAGCATATTTACAACCATTCATCTTCTGGTAACAGACCACGTGATAAAAATGAT
ATAAAATCTGAACTGATTTCTCTAGAAATACTGTAACAAAAAGGTATTTTAGTCAGCATGTTATGTTAACCCTTCCACTGTCTAGAAACTTGAATAAGCACATAAAGACACCTTTTGCTGTCATCATCTGTTGTCCTGGAATGTGCCAGTTTTAATTTATTCATTCTAATGATATTCAATTTGCTTTTCTTTTTTAGATGTTTTTC
CTGCCCTAGGGCTTAGAAGACAAGAATGTAAAGGTTGCACAGGAAGGTATTTGTGGCCAGTGGTTTAAATATGCAATATCTAGTTGACAATCGCCAATTTCATAAAAGCCATCCACCTTGTAACTGTAGTAACTTCTCCACTGACTTTATTTTTAGCATAATAGTTGTGAAGGCCAAACTCCATGTAAAGTGTCCATAGACTTGGA
TGGGCATTGTGTGAATTTTAGCTGTTGCTGTTCGGTTTTTGTTTTTGTTTTCCCCTGCAGTAAAAAAAACTCTAAGTGTCTAATTTCTGTCTTTAGTCTCCATAAAGTTTCACTGTCAAATTGAAAACTTAAAAGACCTATTGTTTTCAGTAACAGTTTAAAACCCAACATTTAATCATTCATTTTTGTATAGTTATAAAACAAGT
ACTGAAGAATGGTTACGTGAGAAACTTGGATTTTTCCACTAATGTGAACTTCTGTGTTTCTAAAGTATTTATGTATTAACCTGACCATACTGGAACCAGACATAAATAGTTATTTATGCCTAAAAATGCACTGTTACTTACAGTTTGTTTCCTGCAGTAAAGAAAAATTCTTCATTTGTGCAGTTTGAACAAAGGGGAAATCATCT
CTGAGTTCAATTCCCAGCATTCACATGGTGGCTCACAACCATCTATAATAGGATCCAATGCCCTCTTCTGGTGTGTCTGAAGACAGCTACAGTGTACATACATAAAATAAATAAATCTTTAGAAAAAAAAGAAAAGAGGATGTCTTAAAACCTAGGCAAGTAGAGTATGTTTTTCTACATCGTTAAAACGTGTCTTTGTTGGTTTT
GAAGTAGTTTGTTCCTTGACAAGGCCTTTTGAACTGTGCTGCAGGGCATCTTGTGGATATGTATGTAATTATATAGAGAGTAATGCACACAATGTGTGCACATAAAATATATATTTACACACCTACAACTCCTGCCTCAGACTGTTATCCTTTTTAGTGTATTTAGTTATTCACTCTTTATGATTTAGATCCTCAGCGCTTATAAA
TGTTTTAATATAGTGGTTTGGCCTCTGATTATTTATAGGTTTTATAAATTTTAGAATCAATTTCTCTTTAAGGTGGCTCAGATTTTTCAACTCTTGTGCACATAAAATTGAGTTGAAGTTCATTGTGCCTTTTTTCTTTACCCAAATTTTGAGTTAAAGCTTCATATGGTAACTGCATCCTGTTCAAACACTTGTCTAAATTTTGA
GATCATAGAGTGAATTTTATTGATTACTCGTGGTACTAGTGCCCATACTCCTTTCAGAAGGAAAAATTAGGGTGACTTGGAAGTCCAAATATTATGTCAACATAAATGACCACAAGATGTTATCAATGCTTTGAGTTAGATGGGTTTTTAAATACACACACACACACACTCACCTCATTTTGCAGGTAAAGACATTGAGGCTTCAC
CTGGCCAGCCCACACCACAAGTTGCCTGCCTGCCTGCCTTGACAGGACAAAGACACCTGGGTCTACCACTCCTCTCAGTAAACTGTTAAAGCTGAGATTCCATAAAAGTTTCTTAAGTGTTTTCTGAAGAGAAAGATGTTATTTATAGACTAAACTCATGTTACACCATTCAGCGGGCATGCTGGCACATGAATGTGTCCAAAACT
GACTCTGAACATCTGATTCGGACTTTGAATGTAAAGTCATTGAAATCTATTTAAAATCCTTGTTGGGACTTCACCTGATGTGTACTGCGAGACTGCTAGTCATAAAGTTAATGCTGAAGTGACAGCAGGTGTCTGAACTGTAAGAAGTTTCAATGTGCTTATGAGTGGAATGTTGTCCACTCCCTACCCTAGATACTCTGCTTTGT
CTGAGTTCAGTTCCCAGCAACCACATGGTGGCTCACAACCATCTGTAGTGGGATCCAATGTCCTCCTTTGGTGTGTCTAAGAAGAACCACAATGTACTCACATAAATAAAATGAATCTTAAAAAAATTAAATTGCAAAGTGAGAATACTTTAAAATAGCTGATTCATAAAACCAAGTGAAGCATTATGAACTATGTGTACGTTTAA
GTTTCTTCATTTGATTGATTAAAGCTTTGCCCACTTGTAACAACCCTTGATCAAAACAATGTTCTTTTAAAATCATTTCTTTTATTTTTCAGTACTGTTACATAAAAGTCTCACTTCTGAATGCCACCTTCTTGAACCAGTAAGTTTTAGACTATAATCTTATAATCTAGATTTGTGCAGTTGTAAAACTGTTTTGAGTGTGTCTT
GGAAATAACACCTGTTTTACAATGCTATCGTCACGTGTTAACATGCCATATGTATTTTAAACATCTGAGTTACAACATTAGAGCTATTTCTTAGTATCCACATAAATTTTCACCCCAAAAACACAAACTAAAAAGTTGTCTGTGGTGAAGTATACCTAGGGAAAACGGGGGCTAAAAATGATGCCCAAATCACTGATTCTTGTGCT
GAACAGTGCTTTTTATATTTGAGTTACTGAGAAACCTATAGAAGGACTTCACATTCATCATTTATGTTCACAAAGAACTCACTTTACTCTGACAGTTGTTCATAAATACATAAAACTGACTGAACTCCAGCTGTAACTAGTGGTTTGTTGTTGTTGGTTTTTTTTGAGACAGTATCTCACCAAGCAGACCAGGCTGACATTGATAT
CTTTAACATGGCACAGACATGGATTCCGTGAGGGAACAACGCCGAAACCCAAGAGGGCAGCTGTCGCAGCATCCAGTTCTTCTTAAGGATTTCAATCAGTCATAAAATAAATGTTCTGCTTTCAAAAATTCTGTGGTGATCTAAGGTACTTTAACATCGGTTCAGAGTTCGGTTATATGATTGCTCTGGGATCCTACGCTTCTTCC
GGAACCTTCTCTTAAAACATGAGGTGGAGAGCTACCAAGGAAGACACCGGCTGTTGACCTCCATTTTCCACATATGTGATGCACAGCCCCCCATGTACCACATAAACAATCCTATCTTAAGAATATTGTTTGTTTGTTTTTAAGAATTATTTATTTATTTTATGTATAAGAGTACACTATAGCTGTCTTCAGACACGCCAGAAGAG
AGATCCTGAGGGCTGCATACCTGCTGCCTTTACCCCAGCCCCAGGTCTACTCTCTGGTCACAGCTTCACAGCCACACTTGGACTGACCCTGCAGGTTGTTCATAAAATTGTATTTTGGATTTTTACATGAGAGTCCCCTTTAACCCTTCACAAATAAATATATATATACATACATACATACATACATACATATATATATATATATG
AGGGCTGTCTATAAAGCCAATAAAGCTATGTATGGCCTGGATGTCTGGGACACAGGAAATGCAGCTCTCCTCAAACTGAAGGCTATGTTACCAGAAAGCACATAAAATTACTGAATGCTTTTTATTCTGCAGTTTGGATCTTCTTATCCCCTTCCTGCAGCCAGAAGGTTTTGCCTGACAGTCAGTGATGGCCACATCATGGCCTT
CTGAGTGCCCCCTCAAGTGGACCTGGGGGGCAGGGTAGTGGGAGGACCGCAGTGGGAGTGGGGCGGGACCACTGTAGGACAGCGAAGGCATATAGTGGCGCATAAAAGCCTGCTGGCTCGGGGCGCCTGCCTCCCTGCTCCTCTGTCCTCAAACAGTGAACCCAGGCTGCAGCCTGAGACCTGGACTCTAGCCCCCATCCATCCTT
GAGTTCAAATCCCAGCAACCACATGGTGGCTCACAACCATCTGTAATGAGATCTGATGCCCTCTTCTGGTGCATGAAGACAGCTACAGTGTATTCATATACATAAAATAAATGAATCTTTAAAAACAAACAAAAAGAATGTACATTAAGTTCTCTTGCTTGGGGTTCACAACAGATAGCCGTGCTTTCTTGTTTTCTCCAGTCTTT
TTCTCCCCTGGTGTCTGTACTGTACTGTGTACACACATCCCTCTGAGAAGCACAAGGAGATGACACGCGCATTGTAACCTTCGCACTGTCTCGGTGGCGACATAAAGGAAGCTGTGAATTACAAGCTCTGCCTCTTTCTGGCCTCGCCCTTTGCCCCCACGACCGGGGCACCCTCTGCCCTCCCCACAGCCTTAACATACCCTCTA
ACTGATTAAGGAAAGGCCTTAGAGCCGGATGGATCTTATGGAGGCTTCTTGTCAATTGTGGTTTGCTCCTCTCAGATGACTCGAGCTTGTGTCGAGTTGACATAAAACTAGCCAGCATATTTGTTCTTTTTGTGAGTTGTTTTGCTTCGTTTAGGTGTATATAATAATGTAGTTTGTATACAATAATATGCTTATGTTTGGATTGA
CTGTAACCCCAGCTCCAGGGCTCCAACCCTCTCTTCTGGCCTCCATGGGCATTGTATACACAAGGTTCACACACATACCTGCAAGCAGAATGCTCATGCACATAAAATAAAAATGTCTTAAAGAAAGAACTCCTGGGGGCTGGATTTTCATCGTTTAGTTTTAACACTAAGTAGCGTAGTGGTTGAGAGCATGGCTACCCTGCAGA
GTTCACAAGTTACCATATTTGACATAGCCAGTAACAAGAAATATTATGGAAAACTTTTTAAAATTAAATTTTTGGATGTTCTGATTTTGAGTGACTTAGTCATAAAGTCTGTTCATGTAATTCTGTTCAGATGGACTACTGCATTCTTTATCTGATAAATTGTATAGCTTTTGGCTAACTTTCATGGTTAAAAAAGGGAAAACTTG
GCACAGAACTGTTCTAACGAGTGTATGTTTGATCGCTTTATAAATTTTTAAATACATTTCCCTAAAAGGGTCTGTGTCTCTCATTGTATATATATTTATACATAAAATCTAGCTTTTGCATGTCTCTTTCCTCTGGACTTCTATTAATCCCTCATTCAGACTCTTGATCTTCTTTTTGTTGTTAAGTATTTTGATTAACTCAGCCT
CTGGCTGCTGTGCATTATTTCATGTTAAGTCACATATCATGACATCCCCTTATCCTTTGCTTACAGTGGAAAAAGGTGAAAGTCATGACTAAGAGGCCACCATAAAAGATACATTCCCAGCCTCACAATCTTGTGCTCAGTCTTGTGATGTTCATTAAAGTATGAACTGTGTCTGAAGGTGTTTTCCAGTTATCTTCATGACATTT
GTTCATCTAGGTCTCAACTCAAATACATAAAGATGCTGAAGTGGGGAAGAAGGCTTTGACAAAGGAGATGTACTACACTGATCTTGAGACGGTTACACTACATAAAGGTGCCCAGTGCACTACGCTTCTCTAATGCTGTCACCTTTCCCTGAGTGGTCTTAGGTCTGTGAAGAATATTCTCTAATTTCTAGAATGGCATATATGCC
TTTAAAATGTCGGGAGAATAAAGGATAACAAATGTTTTTCTAAAAGTTGAAAAATATTTTGTAGCATGAGAAAAGTATATGAAATTCAAACTCCAGTGTTCATAAATAAAATTTTATTGAACATAGCCTCATTTGTATATATATATTATTTATGGCTATTTGCTCATTATAGCAGCATTGAATCAAATTGTGACAAAGATCTTTTG
GAAAGTCCAAATTCCAAATCAAAACATTTTGAGGGCTGCAATGCCACAAGTGGAAAATTCAACCTCTGGCCGTGTATAAAGGGGCACACTGCACGCACTGCATAAAATTATCTTCAGTCTATACAATGCAGATGAATCTTGTGTGAATTTTGTAATCAGACTCTCATCATACATCTCACCATGGATATGCAAATATTCCCCAAATC
TGTGAGAGAGACTATGAATATGAATATGAATATGAATGAATGAGAATATGCAAATGAAACTTTGTAGCAGAATCGGCTCCAAAACAGGAGCAGAGCTGTTCATAAATTGAGCTGTAAGAGTCATTCATTATTTATTATGTTTATTTATTTGTGTGTATGTGTGTATGTATATACGTATGTATGTGTGTATATATGAGTTGTTTCTC
TGGACTTGCACTTGCCCCTTCCTTCCTTTGGGTTTTGTAAAGTGTTAACCGTGGTGTGTCCCTGGGACCAGGCACTCTGCCCAACCCACCCTGTAGTGTACATAAAGATGCAGATACCACTGGCCCTGAAGTCCCTGTGTCTGAAATTGGTCCTGTGACCCAAGCTGGTTGTGTGTGGAATGTCTTATCAGGGTTCCAAGGCACCA
CACGGTGAACATCTAATGTAAACGTGTGTTTTCTTTTGTCATGCTCTTGAGAATGTCTGATCATTTGTAGTATACACCAGTGACACTTGATTCTCTGTTTCATAAAACACTATATTTTTGGAAATGTTGCTGTCCGGAAGCCTCTTCCCACCCATCCCCTCTCCTGTGTACCTCCTTTCTCCTTGCTTCCTCATCAGCCAGGCAGT
GTGTCCTGGCCTGGTACTTATTATATAGCCCAGCCTGCACTTGGACTCACAGTCATTCTCCTGCCTCAGCCTCTCAAGTATTGGGATTACAAGCTTGAACCATAAAACTTTCTTTTTTTAGATTTATTTTTACTTATGTGTACTTGTTTGTGGGTTATGTGTACATGAGTGAAGGTGCCCAGAGACCAGAAGAGGGTGTCAGAGTC
GCCCCATATTTCCTAGAAATTAAAACCCACCCCAACCCATCATCAGTCAGCCACCCAAAGCTACCGGTCAGCTTCCGGCTCAGGTGTCGGGAAGGATGCGCATAAATTCTGCTTGAAGAGGCTGTGGTTGAGTGCTCCGTATTAACTGTGCGAGTTAACTAGTCCCCCTTGAGTTGCTGCTAACAGGGGCACCACTGGCGGCTCGG
GTTCAATTCCCAGCAACCACATGGTGGCTCACAACCATCTGTAATGGAATTTGATGTCCTCTTCTGGTGCGTCTGAAGTCGGTGACAGTGTACTCACATACATAAAATAAAAAATAAATCTTTTTTTTTTTTAAAGAAGGTGTGGGTTGCCGTGTAGGTACTGGAAGCTGAGCCCGAGTCCTCTTCAGGAGTATCAAGTGCTCTTA
AAATTTTGTATAGTCCTTTTATGTGCAATCAACCATTTGATGTAGGGTTTTCGATGTAGTAGGACATTCTGGATGAAGTAAAACATGTTTAAGTATTCTTCATAAAGATGATTTGTATTCACGACTCTTGCTGAAATGTGGATTACTGCCCTTGAGGTTACAGTGACACCTGTAATAGTGACCTGAACCTTCCAGTTAGACTACCT
GATCTTCACAGACTATTTGCTCAATTCCCTACTGGGCTCTGACCCTGGAAGGGAATGCAGGGGCACTTTGTTTTGTATATGTATCTTTTCCTTTCTTGTACATAAATCCCAGACCTCTCAACAAAGTCTTGCACCAAGCTGTCTTCTCTTTGTCAGAGTGGCCATGAGGATATGAGTTTGGGTGGGAAGTGTTTTCCTCCATTTCA
ACTGCCCGTAACTCCAGTTTTGGGGATCTGTCTGTACGCTCCTCTGGCTCCACAATCACCTGTATGGATGTGTATATAGTTACATACACTCAGACCTACACATAAAATAAAACAAACCCTTTTAAATTATTATTATTTCTAATTCAAGAGGTTCTTGGACATCCAAATTTTTCTTTTATGCATTCTAAGAGGAATCTGACAGAACA
TATCTAAATTTCTGGATTTTGTTTGAGATAAGAGTAAACCAACTTGTGCCTCCATATGCATGTGTTCGAACACATGTGAATATACACCCACACCTAAATGCATAAATAATAATTTTTGTTTCCTCATTATGTTGCCCTAGTTGGTTGGCATAGAACTCACAGAGCCCTGCTTGTTTGAATGTTGGCATTAAGGGCATGTACAGCCA
CTAAAGGAGGAGGCAGTCTCTGTCGTTTCTCTTTGTATATAATACCTTTACTTTCCTGCCTCCTCTCTCTCCTCCCACCCCTTTCCATCCTAAACGCATCCATAAACCACTGCGCTCATCACTGTGCTCCACGGGGGAGATGCTGGTATTGGTTCTCCTGTAATATAACTGATGATCTGATTCCTAAGTGTAGCTCTGTGAACGTC
AGGGAGGGTTCCCTGAGACCATGGAGACTGGTTATCCTTCCTGCCAGAATTCCTATCCAGACTGTGTTGCAATATGCTAATCTCATTTATAGAGAAAGTGCATAAAAGCTATATTTTGAAGAATGAGTGGTTTCAAAAGAAAACTTCTGCCCTCCCTGTCTCCGCCTTCTCTCCTGTGGATACTGAAGCATTGGGTTGCGAACTAT
TGTGCCACAAATGCCCGGCTTCTTTCTTTTTCTATCATCTCTTCCTCCTACCATGTCATAATTTGGACATTTACTGTGTATACCCTATGTAGTTAAGGTGCATAAACCAACTTCACTTTATAGTTTTCATGCTTTGGCTCTATGTTGATAAGGATAAAGAAAAAAAGATACTACCCTTGCATCACAACCAGGTAAATGTAACCATA
GGGAACTCAGTGGCAGGAAGCTAGTGGTCCCTGGGAACAGGGGACAGGAATCCGTACCCAACTGCCCCGTTCTTTCTTCCCATTCTTTCTTCCTAGGATGCATAAACTATCTTGTCTCATTTATTTTTTAATTTTTTTTCAGATAGAGTAGCTCTTTGTACATAAAAAAAATACTTGAAAATTGTATGATGTATGAGAAGACAGAG
TAAGCCAGGGACAGTGTATACTTTCATCTGCAAACTTATTCCACTGCGCAGGGTAGGATGACAGTGACCCTGGTCCCTTGTGCCTTTGATATAAGAGCTCCATAAATGTTACTGACACTGAGGAACTTCCTTTGGGTAGCAGTCTCTCCCTCCCCTTATCATTTGAAGAAATTTGATGTTGGGCCTATGTCCGGGAGCCATTTATT
GTGGTCATTCCCAACTCGTGAACACAGACATCCACTTCTACTTACGGTAACAGTCCCCCTCCTCCATGTAACTCTGCCTCCCTTTTCTGTTGTTTTGTTCCATAAAACAAAAATCTTAACATAGCACATGCTATGGTGGGTGTTTCGTTCAAAGTTAAAATTTCAAAGCTCTTCTAGACATTGTTTTAAACAGTCCTTGTTACCTA
CTTAACAGTTAAGTGTGTGAACAAAAGTGTTTTATAAATGCTTAGGATTCTACAAATGATAATTGTTATTCTCATGTATATTTGTAAGATCATGTCCATTCATAAATATATATAAAAGACTTGGTCAAAGTAAATTTGTATTTTAGTATTTTTGTCTGTTGTAAAAGTATTATCTACTTGTATCTTATAATGTTTATCTTTCATAT
TCACCTCCCCACGGTCCAGCGGCCCCCCCCAGAGACATACATCCTTTCCACTCCAGTCCAAAGCCAGAATTCTCAGTCCTTCCAGGTGCCACCATTTAAGCATAAAGTTGGAGTATATTGACACCCGGCCTGCCTTCCCGGTCTTCTGAGCTCTGCAACTCAGAGCCTTATTTGGAGTGTGCTGTATCTAGGGCTGTAGCTGGTGG
CCAAATGACAATTCTCTGTAATGCCTGTTGTCTGCTAAGAAGAATCTATCCCTGTGAAACATTTGAAAGGTGCTGGATTTGAAAGTACTAGAGTTTGTTACATAAATCAAGTTTCTCAGGATATTTGAGGTGATACTGCCATTTATTTCTGTTATAATTTGGAAAAAAATCATTTCTTTTGTTACACTATGAGGAAACTGCACACT
TAGAGTCCCTCAGAAACAGCATACAAATGGACATCCTCTTTCATGGCACTCCTTGCCAACTTCCTAGCACCTTCTATTTCCATGTATTCATGCTAAATACCATAAAGATCCTTAATATCTGCTTGGACCTGTGATTTTTCCTAACTCAAAATCTTTGAGGTTTCTTATTTCAAAAGCACATACTTAGATTTAAACAATGCATGGTC
CCGCCCCGTCGACAAGTTATTGTTATCCATCTCATCTGTTAAGTGCACCTCTTAATTCCTGGAGTCAGCTCCCGTGTGCATAGAAATGCACTGTCTAGTACATAAAACAGTGTCGATGAATTCATTGAGTTGTTTTTGTTTTCTTTTCTTTTTCTGTTTTTGAGAAAAGGTCTCCCTGTGTAACTCAAGATGGGGTCATATTCCTA
CCAGGAAATTATTAGGCATCCCAGACTCTGATAAAACGATACTTCGGACAAGTTTATTCAATGCAGTGTTGTAGAAAAGGCACAACTGCAGTACACATGTCATAAAGATTATGTCAGTAACCTGGCTCGTCTTGCTTCTTTGGAAGAAATAACTCCTTTAAAGAGCATCACTGGCTCCGAAAATACTTTCTAACAATTAAAACTTA
AAAGCCACTCGATCCTCAACATATACTATTATTGCAAAGGAAACATGAGGCCATCTTCCCTTGTTCACTGTTTAAGAAAAGTGAATTCTCTAGTGGTTGCCATAAAAGGAAGTTCTAGGTATTTACAGTAGATGCCTCCTGTAACTATGGCTTTCTCAAACTATAATCCTAGCAGAGGACTTGAACTATTGTAGTCATTAGCAAGA
AATACGGATTAAAACCGCCGACATTATAAACACAGGGGAAACAGACTGACTCTTTTCAAAGAAGTTTACCCCCTCTTCAACTCAACCCTGAAGACACTGTCATAAATTGTTGAACGGTGGAACTTAGTAGTCCCTTTGTGATGTTGTCATTCATTACATCTGTTTCATGTTTAGGTGTAGTGGGCGTGGCTGTTGAAGGAAGTTTG
CGACTGTGAGGGTGGCTCCTCACAGCTCACAACCATCTGTAATGAGATCCAATACCCTCTTCTGGTGTGTCTGAAGATTGACAATGTACTCATTCATATACATAAAATAAATAAATCTTTTTTTAAAACGGCAATGTGGAACTCTTTATCTCTTGTTTTTACCACCATGCTGGGCCTTTTCTTTGCTTATTAATTTTATTTTTACT
ATGCAATGCCAACTGCAAAGATGAATGAGTTGGTGTCTCAAGGACAGGGCTAAGGTTGTGCCTACAGCTTCTTTGAACTACACATATGGCTATTAAATTACATAAAATTTAAATTTTATGATGTCTGCAAATATCTGGGCTTTTATTTTCTGTGATATATGGAAGCTCTAATGAGAACAAATCCTTCTTATATTGCCATGCTAATA
CCCTACCCACTCACTTTGAATGGAGCATTTACAAACACTGCTCAAGTTTGTATTAAAGGAAGGATTTTGGTTGAGCCCTTATATTGATGGTTAATGCATACATAAACACCTTTATGCAACTTTAACACTGCTTTACTAACTATGTCTATTGGTTATTTCCTGCCAATTAGTATGATTTCTTAAAGACAGTAAGTTGTTTGCAAATT
GGTCTTATATGTACAGTCATGCTGCAAGGGTGGGGAGCCTGTGCTGATGTGCTTCTGTGTGTTGGCCAAGGCTGTAGGGTGTACCCTGATGGTCTGAACACATAAAACTGTCCAAAAGGGAATGGCTGGTTTCTTTCTTCTGATGGGAGTGCTGGATCTGATTTGTGGATCTTCAACTGGCCAAGGTTGTCTATAGTCAATTGTGT
GAAACCCACCCCTTCCTTCTAGGACGTGCTCAGCATCATGGGTGGAACGGACTCTGTGTTCTTAGAATAAACCTTGCCAAGTCCACCTTTGTGCAGCATACATAAAGTTAGTGGTTGCTCGTGCCTACACCAAGCTATGAAGTGCATCTTCCCAACATGGAAACGAACAACTCATCAGGCAGTCTTAAGAGGCACTTTATTGCATA
GCCCCGCACAGTCCCTGCCTTGCACCCGAGCCGGGAGTCAGCGGGGGGAATGCAAGCCAACTCCTCGGCTGGTTGTTTTATTTTCCCTTTTCTTTTTGGTCATAAAGCCAGATGAAGTATCGTGTCTGCAGTTTCCTTTGAGAGCCGTGATCTTCCCAAGGAGAGACAGTGTTTTGGGAAGGCTTCGCTTGCACGGGGGGCGGGGA
TCTCTGTCTCCCCAGTGCTGGTAATATAGGTACATACCAACATACTCTACAATAAAATTCCCATTTTGGTTTTATGAATTATAATATGTAGGCTAAATCTCATAAAGGCTTTTCCTGAGACATTTAATTTTCTTGGATTTTTTTTTCTGGGTTTGACTTGTGAAAAAAAAAACTTAGCATCCATCAAATTCATAGTTAATGAGAAT
ATGCAATTGTTAAGATTTGGTTGCTTGATGTAAAGATACAATTTGTCTGTACTGTACTTTCTTCATAGGATTGTAAGGGTGTTCTAATCACTTTGCATGTCATAAATCTTTTAGATATGTATGTGGGTTAAATGTATGAAGTTTGGATTAAAGCGTTGACCTCATTCACAGTGGAAACACTTTCTCCTCTCTCTCTCTCTCTCTCT
TGGATGTGAAACAAGAAGGCAAAAGTGTTGACAGTCTGGCTAAAAGGGATACAGAAGTTCTTCACTAGGCTTATCTTTTTTCTGCATGTTTGAACTTATACATAAATAAAAGGCTACCAAAGACATAAAAGAAAGCTACATTTTTTAAAAAAAAGATAAAAGCTTCAGGAGCTCTCAGCTTCGTAAGCAATGCAAAGCTTCCATTT
ATGACAACACTATGAGTGGAAGGGGCATCTGAACCATCAGGGTTGGAGTCTGACGTGTTGAATCCCTTGTTTTCTTACTAGGTCAGATGCTTTGCTAAGTCATAAAAAATGTGTTTGCACTCTGCAATCTTTGGCTCAGTGTATGGAAGTGTTTGCACTGATGTAAATGCCCAAGCACATGATAAATTGCTATGGAACAGACATTA
GTCCTGAGTTCAATCCCCAGCAACCACATGGTGGCTCACAACCATCTGTAATGGGATCCAATGTCTTTTCTGGTGTGTCTGAAGACAGCTACAGTGTACTCATAAACTAAATAAAATCTTTTTTTTTTTAAATAGTATGTTATCCTGAATTTAAAAAATTAGTTTTTAGTTATAAAATGTTTATTGGACGCTAACCTGATTATGAC
GCTGGTCTCCAATTACCAAGAATTCTCCAAAAATTAATTTTCTGCAGGATGATTGTACAGAATCATTGCTTATGCCATGATAGCTTTCTACACTGTATTACATAAATAAATTAAATAAAATAACTCCAGGCAAGACGTTTCTTTGAAGGGTGATTGTGTGGGAGGGAAAAGGCAAGATCCCTGCATTTATCAACCCAAGGCGCTTC
ATTACATAATTAAATGTTTTTGAGCTTGTATCAGAGGCCCTGGTGTGTCCCTTTATCTACTACCTGAGTGTTTTTAATCCCTTACTGATTCAATTATTAACATAAATAAATAAACTGTTGGTTGCCACGTGAGTGTTTTGATTTTTTTTTTTTTTTAAGAATATCACATTCCCATGCTGGGCAGTGGTGGCACACGCCTTTAATCA
CCTTCTCACCATCCTTTCAAGACCTTTTTCTCAGGCACTTGAAATTACTGTGGACTGTTGAAGATAAATCGGGTCAGAATTTACAAATGTTGGTTTTACTCATAAAGCTTTTTTGGAACTTTTGGTCTAAGATTTTTGTATCAGTTATTAAATGCGTCAAAGTCTGGCCTTTCCTCCCGTTTAGATAAGTTCAGGCACAAATCTGC
TCCGTAGGAAATGTTCAGGTTGTTTTGTTTTTTTTTTTAAACTGGTCTAAATCGGTCATAGCTATGTGTCCAACAAGCCCTGTGACTATGTCTAGGTTCGCATAAATAAATGTATCAGACTTTGTTTACACCTTGTGAATGGTAATGCTATAGGGTCACATGTCATAACAAGATGGATCTCATAGTTGCAGCACAGGATTCCACCC
GTTTCTCCTTAAGAGAAATTACAAAAATTCAACATTGAAGCATAGTTTCTTGTTTTCTGTTGTCAAATAGTAATAATGTGCTGTGATGTTTATGCTTATTCATAAAGATGTTTTACTTTTTAGTGTAATGTTAGTTCTTTTAACATTATTTTGCTTAAATTTGATAATGCCCGACAAGAATATATTTTGCTTTGATTTATACACTG
TTGGTTCACTACAGTTTAGTTTACTTCATAAGCCCCAAGTAAAACGATGGAAATGTACATAGCACTATTAGTTCATACATGATTTAAGTATATCAAGATACATAAATTTAACATTTATGTCTGCAAACTGTCCATTTGTCCATTTTACTGTTTGTTGAAATAACACCTCTCCTACATATTCTTTACTTGACTCGAATAACAAATTA
GTTCAATTCCTAGCAACCACATGGTGGCTCACAACCATCTGTAATGGGATCCGATGCCCTCTTCTGGTGTGACTGAAGACAGTTACAGTGTACTCATACACATAAAATAAATAAATAATTCTTTTTTTTTTTTTTTGATCCTTAAGACTTTTAATATGTCATCATTTAGTCTGTCATTTCTCAACATGCTTTAAAACTACAAATTA
TGTATTTGGGCCTTAAGCTTTTGAAAATAAAGTTTAGAGACATAGCATATGAATACCACTGTAATACACATGAATATTCTATCAGACCCTAAAAAATTAACATAAACTTCCTCAGTCAACAAAATAGCGGCTGGGTGCCAATTTTTATTAGATAAGTCGGTTACAGCATTTTTATTTACGTCTATCTAGGTGTAGCTGAAATTCAA
GACCCGCAAGAAAGAAAAACAAACTGACAGGCAACTAACTGCTGGAACTTCCAAATCTAGTTTTTGCTGGTCATTTTTTGGTTGTTGTTGTTGTTCTGCGCATAAATATTTTAGGACGCGTATGGGAATTTTGCCTCCGGGACCGTTTGTAATAGCCAAAGACTGAACTTCAACTCTCAAAGCGAGGCTCTGTTGGGCATTTGACT
CTTTACTTTTCGTAATTTGCTAATGAAACTTTTTGTAAGCTGCAACTAGCTATAAGATGGATATAAACCTCCCCTGCTGATGAAAGCCTAGACTGTACTCCATAAACAGCATTAAACTTGTGTTGCCTAAATTTAGTACTCTGTGCTCCATCACATCATCTATATAAGACCAAGAAGGGAAAATGAAATAGGATGCCAAATGTCAC
AGCCTCAGGAATGTCTTAACGACGGGCCTGCCCGGGCATGTTCTGCTATGTTCTCAGCCCTAGGTTTCAAAGCTCACAAACAACTCTTTGGGCTATTTGACATAAATTACATGAATCACAGGTCTCAAGTTTTATTTTCTTTCATTCCCCTCTTCTTGTACTAAGTAATTCTAATCTAAGAATTTTAGAAGTCTATATGTCTACGT
GGATGTGTTGGACTCTGTGCTCCAGTGGGGCACTGGCTGCACGTGGGTCCTTGGAGATGCGTGACCCATGTCTCTGGCTGGTAATGTTGCCTGCAGCCCACATAAAGTGCAGGCAGGATCAGAAGTAGCCAAGTAGGTTCACTGAGGTTCCAGACTCTTCCACTGGCCTGGGGCCATGGACATCTTGTGAGCCCTGCCCTCTGGCT
ACTGCTCATGGTGGACAGTGGGACTGGATTGTAAGAAAAATGTTATTTAATCTTTGTTTCCATATTTTGATACTTGAATTCCCCCTTTTGTTTTACTGTACATAAAATTGTTAATCTGTCCGATTTTGTTTGAATTATAAACACCTTGTGGTACCAAACATAACCAACCTGTGCATCAGCATAGACCACCTCACTGCACAGTGTGC
GGACATTGATGGGGGTGGCCAGCCTGCAGAGTTGGGTGCTGGGCTGCATGGTTTTTGCCCTGGACCTCTTTTGGGGGTTCCCTCCCATCTTTCACTTGCACATAAAGTTGCTTTCCAGTTAAAATAGCCATTTTCTGGACTGAGATAACTATATGGGCGGTGGGCACCAGGGCATCTACCTGTGGGGATATCCGGTGAGAAACCCT
GCCTGGCAGGTTCTGCAGTAACAGCTGTTTCCTGTGGGAAGGGATATGCACTACCCAACAGCCAAGGCCCACAGTGAAATGCTATATTTGCTTATATTTGCATAAAGTTGAACTAAATTTCACAGGCTGATGTCTGCCTATTCTTCCTTCATAAGGGTTATTGTTCGCTCATATGTCTATGTTCTATAAGAACCGTTGTAGAAAAG
CTGGGCTTGAAGGTAAAAGTCTAGAGTTAGCAGGGGTGGGTGTGTGCACTGGAAGGCCGTGTGTGACTGGGGCTGTCGCTCAGCAGCCTGACCCTTGAAGCATAAAAGTTTCAGTAACATGACCGAAAAAGTGGAAACTTTGAGTTCCTTTCCTCTCAGACCTCTGAGGGGATTTCTGGGAGGTGGTATTTCAATAGTCCTGTGAT
GTTTGCCTCACTGGTCTAGGGGAGACAATGCCCTATGATTCCTGCTCTGTCAAAAAATTGGTAGTCACTTTCTTGTGAAACCATGCAAATCCCCTTCTCTCATAAAAACACTATAAAGGAGCAGCTTCTATGAAGATCCTTTTGTCAGTTGCTTCTGGATAACAGGGATCTGGGTAGAGGAGACAGGGTAAGTCATCAGCCAACCA
GAGGTCCATGGTGAAGAATGAAAACTTTGGGGGCGGGGGGTGGGAGGATATCTGATATTTGTTTTACTGATAAAGCTTTGTGAACTAATTTTCTACAATTCATAAAATTTGGTGCCTTGTACTTGATTGTGGTTTGCATGAGAGTTAAGGGGAGGGCTCCTTTTCGTTATGGGTCTGTAGTGTTTAAAGGATACGTGCTATCAGAT
CATGGCCACCCGCCTTAATGAAGATCCAGAAGGAAGTCGAGTGCGTAACAGCTATTAAATTTATCGGTGAAGTGAAAATCAGAATAATTGAGGTCAAAAGCATAAACACTTTTTAATTAAACCAATAATTGGATTCTCGCCCCTCCCTGTTTGTTTCTCTCTAGCTGATTTACTTAGAAAAGGCTAATACAACCCTAGGCAGATAA
TGACATGAATTTTGACTTTTCTGAAGGACCATCACAAAGACTTGGACCCTGGCCATAGACCTTTCTGTGTCCCACAATTTTTTCTCCTTCTACTTTTCCTCATAAACTAAGAGGCATTGATCCTGTCCATGGCTGTTCAGGACTCTGTGCTCAGAACATCTACCTGAAGACATGTCATTGGGCAAAAGTGTCTCCGTGTTTTTCAT
GGGAATAGCGACTTCTTGCCTTCCAATGTATTTAGTAATCCAACTTGCATTGACTGTTCAACCACTTACATGTCAGATTATTCCAGGCTTGTTCATATTTCATAAAACCTATAAACTATATTTTTGTAAAATGTTCTTGTGGCAGTGAGGTCTTTGGAAATGTCATGGGCATTAGGTAGGCCTCCTTCAAAAAGTTTGGATATGAG
TGCAGTTCGTTGGGGTCCTCAACGGAGAGTGAGCACTTTCCTTCCTTTCCATAGCAGCCACAGGGACACAGGCTATTAATCCCAGTTCTGCCCCTCTGCTCATAAAGTGGCTTTGATAGTCCTCAGTTTCCTCATCTTTAAAATGCCACTCTCACTTCAACACACTTGAATGAGCCTACAGGGCCTCCCATCCTGTTCTTAGGTAT
ACCTAGAAGGCCTCCATACTCCTTAGAGCAGTGGTTCTCAACCTTCCTAATGCTGCGCCCCTTTAATTTAGCTCCACACACTGTGGTGACCTCCCCCAATCATAAAATTATTTTCATTGCTATTTCACAACTGTAATTTGCTACTGTTGTGATTCGTAATATAAATATCTGTTTTCCTGTGGTCTTAGGGGATCCCTGTGAAAGGG
CTACACACTATCATTCATTAGTAGAAGATTATTCTAAAAGTGTTTGTGTGCGCCTAGGACATATGGTATGTGGAATCAACCAGACATTTTTTTCTTTTGGCATAAAGTAAACAGAACTGTGATAAAATGAACTTTTCTTTCTTGAAGGCATGCATGGTAGAAAATGAATGTGAGGACCCCAGCCAGGAGACTATTACTTTCCTCTA
GCACCCACCCTAAATATCTAGTTATCTATGGTCTATCTATTTTCTTTCCAACTGTATGGCACCCCACCAATGACAGTTAATCTAATTAGATGGCAAAGCTCATAAAGAAAAGCAGAATTCTAGCCCCCCATTTTTGTTTTTTTTGTTTTTTTTGTTTTTTTTTTTTTTTGTTCTGGGGGGGGGGGGGAGGTGAGATGGCTTAGGTG
ATTGGAATAATTAGTCTAATCTAAGTGGGCAACTTGTACCATTATCAATTGGCCCTGAATTTATTGTGTGGGCATCTTGTGTATTGAAAATTTATTGATACATAAATCTGACTGATTAATTTTAAGCTTCTAGAGTTTTGATTTTACTCAGTTACTGGGAATTGTGACAGCCAATTGCATGGTCTTTGCATGGGGCTGGCATGGCA
AATTTTTTGGGAATAAAAGGTGTTTTGGTTATTTAATAAACAAGAACTGTTAAAACTTCGGCTAAAATTTCCAGTTCGGCTTGTAAATGTTTTTATTGTGCATAAATACATACTAATACTTCATCTAATGTCTGTCTTTTGTGCCTGCTTTCAAAGCCAGTATGCTTAGGGTATTCCAACAGGCACAGTGTAATGAGATGAGCTCT
TAACTAATGATTGTGAGCCATCCCGTGGGTGTTGGAAACAAACCCAGGTCCTCTGCAGAGGCAGCAAGTGCTCTGAACCACCAAGTCCTCTCTCCAGCCCCATAAAAAATGGCTTTTCAATCGCAATGTGACTGCTGTTTTTGTGTGAGTTGGAAATGCCACCTGACCCTTCTGAGACGTCTCCCCTGTGTCCTGGTTCCCATTCT
CCCTGCCAGCTTCAGTCCTGCACTCTATCTAGCACAGTGGTTCTCAACCGTCCCAAAGCTGACCCTTTAATACAGTTCCTCATGTTGTGGTGACCCCAACCATAAAATTATATTCATTACTACTTCATTACTGTTAATTTTGCTACTGCTATGAATCATGATATAATATAAATATCTGTGTTTTCTGACAGTCATAGGTGAACCCT
GAGCAGAGCAGACCAGAGCGAGCAGAGGTCCTAAAAATTCAATTCCCAACAACCACATGAAGGCTCACAACCATCTGTACAGCTACAGTGTACTCATATACATAAAATAAATAAAGAAATCTTTAATAAAAACGTTTCTAGACAGAAAAAAAATTGACTGATTCTACCATGGAAATAGTGCTTGTGTTTCCTGTCTTTTTTCCATA
ATATACTTGCCCGGTAAAATCTTTGCTTGGCAAAGTACAAGAAACTCAAGAGTATCGAGTAGTGGCCCAGTCCTCTCACAGGGTTTCATTTGTTCATTCCCATAAACATCAGCAATGTGAAGGACTGGATACAATTTTTTGTTTGTTTGGTTGGTTTTTGGTTTTTCGAGACAGGGTTTCTCTGTGTAGCCCTGGCTGTCTTGGAA
GTCATGAGTTCAGTTCCCAGCAATCACATGGTGGCTCACAACTATCTGTAATGGGATCTGATGCCCTCTTCTGATGTGTCAGGGACAGTGTGCTCATATACATAAATAAATAAATAGATCTTTTTTTAAAAAATGGGACTACCAGAGTTTTGTTTTTTACATACTTAAGTGAGACAGGGTCTTTCTGTGTAGCCCTGGCTGTCCTG
GGAGAGTTGGCTCAGTGGTACCACATGGTGGCTCACAACCATCTGTAATGAGATCTGACGCCCTCTTCTGGTGTATCTGAAGACAGCTACAGTGTACTTACATAAAATAAATAAATCTTTAAAAAGAGCCGTTCGCCCAGTCCCCTGGGCATCTGGCACCGTTTCACAAGTCCTGCGGGGAGGAAAGAATGCTCCCTCAGAAACCC
GGGCAGGAGGCTGGGGTAGGAAAGCCAGCCACTTGGGTTCCACCTGCTCCCACGTAACTGTGTAGGAAGAACCAGGATCCTTGTGAGTTTGGGTGGCCTTCATAAACCCTTCCTCTTGTCTGGGCTTCTGTTTACCCATCAGTGACCCTGAAGAAGGAGGCTTTTACCTTATCGGCCTGAGAGTTCAGTGGTGTCAAAAGTACAGG
ATGAAAAATACTAGCCTCTGTTGGAGTACTACTGAATTTTTAACACTACTTATTTCTCAAGAAAGAGTAGATATATTTATTGATCTTTAGAATCTTATAACATAAAACTTGGGAGCTTCAAAAATATTGTAAGTGTTCTTTCTATTATTAACAACAGAATTCATAGTTTCATAAACTGGAGCGATGCCTCGAGATTTTCGTAAATT
GAACTGTTAAAACGGAATGCAAGGTTTTCAAAAGCCCAGGTCTAACTGTGATGATTGGTTTATTGGTCTACAATCCCAGCCTGGCATTTTCCGTGTAAATCATAAACAATAAACAGGATATACTCGGTGTTCATTTCTAATATTTAATTGTGTGACCCTATCACTTCTATAACATAACCCTGAAGGATTTAGAGTCAGTAACAAAG
CTGAGTTCAATTCCCAGCAACCACATGGTGCCTCACAACCATCTGTAATGAGATCTGATGCCCTCTTCTGGTGTGTCTGAAGACAGCTACAGTGTACTCACATAAATAAAATAGACAAATCTTTTTTAAAAATTATCAGTTTGTAACAGTTGCTGAAGTGAAAACACTCTCTCTTTCTCTCTCTCCCTCCCCCCCCTCTCTCTGTC
ACAATGAGCTTAGGCGGTGCACCCAGCTGGGGTCGTTTGACATGAAAGAGCTTAAGGTTGTATCTAAAGAATTTTGTAAATACAGTCACTCAAAATGTATCATAAAATAAATATATTAAATGATTATTAGATTCAGTCCATTTATTTCAAAGTAAAGGCAAGCCAGGCCTTGTGGTACAGGTCTGAGAGCCCAGCTACTGGGGAGA
CTTGTTTGTTTAAAAAGAATGACGTTTACATGTAAATGTAATTACTTGCAGTATTTATGTGTATATGGAGTCGAAGGGAGTATTGTGTTTAAGTCATTCTCATAAATTAAGCATGAAAAATATGGCTCACTTACCCTCAGTGCTTAATGTTGTCACTGTTTTTGGATTCGTGCTGTTCTATAATGACACACAAATCCTGTGAGGCT
CTCCGAGTTACACACAGAAGCATCTGTGGGCATCTTGCCTCACCTGCGTGGATGTCTTACTACTTATCAAAACCTCCCTGCCCCCAAGGGCTACACAAACCATAAATTCTAACCTTTCTGTCTTGTTTTCCACCCCCGGTCTGATGTTTAAGTCTTCCTTAATATTGCATCCAATATATTTCTAACACACAGGAATACTTCAATTT
TGTCTTGAGGTGGTGTGGACCCAGTGTTCCTAATGATTCATGAACTTAACTGACTTGTTAAAGACAGCAGAAATGGTGGTGTGATGAAGAAATAAGAGGACATAAACTGTGACATCTACCGAAAAGTTGGGGGTGACAGGTTTTTTTTATATATTTTGTTTTGCCAATATGAAAAAAAAGAAGAGGCCTTATTTCTTACTGTGCTG
CTTCAGCTGCAGGAAGATGACGATGACCCTTTAATTGATTAATTCACCATGTCTTATTAATTTCAAAACTAAGGATCCATGCAAGGAGTGGTGTTACAGCCATAAAAAAGGTATATTTCAAAAGACAAGACACACATGGCAAAATTACTCTGGGGTGTGTGTGTGTGTGTGTGTGTGTGTGTGTGTGTGCCCTGTTTTGGTGTGTT
GCAGGAACTCAAGCGTTGGCGAAGCCTGACATTTGCTCTGCCTGAGTTCATGTAAATTAGAATGTGATGGAACGGCCTGGAACATAATCTGGTATTTTATCATAAATGCACATAGATTTCTGAATAATGCTGATGATAATTTATGGGTACATTTGGAGGATCTACAAACAATCCACAACTAAAAATATTTTGGTGAAGAGAGGCCC
CCCAAAGCAGCTCTCTCACCAGCAGGCAGTCCCCTCCTCCGACCCCAACCCCAGGAAACACTATTGCTTTCCCTCTCTGCGAGATTGCCTAGTGAACATTCATAAAGTCGGTAGCGTCACCGTGGTGCTCTTAGCACAATGGTTCTTTCTTGCATCACTCTTTCTGCCTCTCTCTGCTTCCTCCCTGCCTTGCAGTGAGCAGTTTT
CCTGAGTTCAAGTCCCAGCAACCACATAGTGGCTCACAAAAATCTAATGAGATCTGATGCCCTCTCTGGTGTGTCTGAAGACATTGATAGTGTACATGTACATAAAATAAATAAATCTTTTTTAAAAACCCAAAAACAAAAACAAAATATACTATTTGAGAAGAGATTAAATCATAGGAGGCCTGCTCAAACAGTCTGGGTACACA
CTGTAATCCCCAGCAGCCCCGTAACAAGTGCCTTGTAAGAGAAGCTAAGGTGTCCAGGTTAGCCTTTGCGTGTTCAGGTGGGAGAGTTACCCCTAGGAGGCATAAAGAGTGGGCTTGGTTAAGGAAACGCCTAACTGCACTCCTGAATTCTTTCATACTCAAGAGGTGGGATCCCCAAACCCAGGCCTGTCCTTGAAGATCCCTGC
TTTTAAAACCAACATGTTTTTTCACAAGTGTTGGTAGTGTTTGTCCGGGTGCCTCAGTTGTAACTTGTTGTATAATGACTGTCTGTATCTTAATGGCTTCCATAAATGACTAGTTGCTATTCAAAACATATTTTTGTGATTTGAAGATGGGGAAGGAAAACACTAAATGACAATTTGAGAAAGGTGTATTGTTCCAAATTCTGACT
TGTTCTAGTCCAGAAACTTAAATGGTTCCTTTGTCTTCCTTCTCAGATATCCCAGAAGAAACTGAAGAAACAAAAACTCATGGCCCGGGAATAAATTCAGCATAAAATAAAGGCAGATAAAGTTAAAGGTCTTCTGGTGGTCTTTAATGAGCCCTGTTGGGAGTGAGGTGCTTTAACATGGAGAAGCATGTTATTAAACAGTGAAA
CTTTTGTTTCTATTTCCAAACAGGTCTGATGGGAAAATCTCAGAACAGTCAGACGCAAAGCTCAAAGAGATTGTAACAAACTTCTTGGCTGGGTTTGAACCATAAAGCCCTGTCACTGTCACCAGATACTGCTTTGGTTTTGTCATTTATTCTGGTAAAATCAGCACCATTTGTAAAGGGTTACTCTTGTATTCCTGATGTACAGA
GAGGGGTAGTAGGTACACAGTGTGTGCTTGGATGGGAGGAAAAGCTCCAGTGACCCATAGGAGATTGTCCTTAAGTGGAGTCCATCCAATCTCAAACAGTCATAAAAAGCAAGGTGAAGAACGTGAAGCTGTTTCTATATTCATTTCATCCTGAAGGACCTACAACTTAGGTGAAAGTTATGACCAAACAGATTAAACTACATGCT
GAGTAAGAGCACCGACTGCTCTTCCAAAGGTCCTGAGTTCAAATCCCAGCAATCATAGGAAGACTCACAACCATCTGTACAGCTACAATATACTCACATACATAAAATAAATAAATCTTTAAAAACAGAACAAAACAAACAAAAAACCCATCATGGTTATGAGGAGTTTCTTTCCAGGTATGGTGACTCTCAACTTTAATCCTAGT
TGGTTTGTAAGTAAATAGTTTTATTTCTTTTTGTATTAAACTTTTGATTTTTACATGTTTCTTTTTGAGGATATTTTTATTTGCATTGTCAGAGTGCTCACATAAAAAAAGAACTTAAAATTTGCTCACTCATGTGCTTTTCTTTTTAATGTTTTATCAGAGTACTATTTGCTTATCAGGAGAACATACTTTAGCTCTATTCATAA
AATGTATGCACTGTTTGAAATGTAAATTATTCTTAGAATATTTTCAGTGGAAGTTGCATTACCCTATTAGTGCCTTAATTTGAGAGAATTTTTTTACTGCCATAAATACAGACTTTTCAGAAAACAGATTTTACAAAAAATTATGTGTTTTTTTCATTGGTAATTGGTTTAATTTAAAATATAGAGGTTTGTCAGATTTTTATAAA
CATATGCTGTGATACACAGCATTTAAAACTAGTGAGTTTTGCAATTTTTCTATCAAATTTTGCCATTTGTTATGCTTATAAAGTCAGTTCCATTGGGTAACATAAAGGTACGTTTTAATATTTAAGTTATTCTGTTTTGGAAATGTAAATTCTGTGTGTGATCCACCAGTATTACCCAGCTGTATGTTTCGGCATGCCGTGTCTTG
ATACAAGAGAATCAAAGCCAAGCTTAGACTTCTTGAAGTTCTTATCAGCAAACAAGACTCTTCAAAATCCATATAAAATATGTTCCTTGAAAGTTGACGCCATAAAGTGCTTGTGTTCCCTGACAGTTCACCATGTGTGCTTGGCTGTACTTGCGTTCACTTTGTCAGGCACTCAGAGAGTCCCATTGTGTGCTTGTTTGTGGTTC
AAAAAATCCAAGAACCCTTACTTCTAGGTCCACAGTTCCTCCGCAGGGAAGCCCCGAAAGCAATGATCCTACCTGGCCTTAGAGTCTGCGTTTCTAAGTACATAAATATATGGTGACTTGGTGAAAACGTTGGCAATGTCCAGTTTTTTGAATAAATGGGAAAGGGCTATACAACCTTTTCCTTGTAACTGTCGATGTTGGTTGAG
CCTGGCTCCCACTTCTGTCTTCAAGTTTTGCCTGTTTCCACTTTTTCTCCCAAACCATTTCTGCTACAGTGTTCCCTGAACCGTTGGGTCCATGCTAAGTCATAAACCTTATGGACTTGTTTACCATTTGCAGTTACCATAAGTGCTTTATCTTCTCTATGCACCGGCTTAAACTGGGACTGTTGTGTGTTGGCATATTCTCTATG
GACTTACTATCAAATATTCAGCATGAATCTGTTAGGACCTGTGTTTATGTATAAGAAAACATCATAGAGTATATAGACTAATGAATGAGATTTGTGTCACCATAAAATCATCATGAGAGATTGACGTTAGAGTGTGCCATTACTCCCACACACTCCTGTTCCAGGTCACGTTAGAAAGGAGACTGAAGTTGTATGTGGATTGCAGG
GTAGTATAAAGTTATATGATAAATGTTGATATTTATTAGTCTCTGGTTTATTTGCATATGCCCTAGAACAGTCTTTTGAAAAATGTACTCTCTACCATAACATAAAATCTGTTTCAAGACACAATTTTTGTTGTTTTCTTAAATGTGCAGTGCTTTGAAGAGTAGTCATCAAGTCTTCTAGTGTTTCTTCTCAAAATAATAGGAAA
GTTATCAATTAAGTTAATTCAATGAATTGTAACATAGTAACTTTGTCAAATTTTTGTATCTTGGAAATTATTATTTTAATCATAACTGAACATACCTAAGCATAAAGTATCGTTTTATATAAAGTATTAAACATGTGTTTTTGTACTCTGATTTATATTTTGTCAAATTTGGCAAACATCCGAATGAATTCTCTTAACACCAAAAC
ATTGACGAACTTAAATAAATTTGAAGGGCAAATAGAGAGTTTCCAGAGCATTTCTAGTTATTTATTTCCACATGCAGTTGTGTACATGCTTTATCTTGAACATAAAAATAAACACTTAGTAAAAACTATTCTTGCCATGGACTTGAAACTTGCTATTTACAGTAGCAAATACTCCACAGAGAAGCAGTGTATAGCTGAGTCTAACT
GTAAACATATTTTAGAACAAAAATGTATTTGTATTTTATTGAATATAGAGGCAAGAAAATTGTACATTGTTTGAAATGTTCTTTTGTAACAGTTTTTATTCATAAAGCATTTTTGTACATTTAAACGAACATGGACTTGCTGTCATTTGAGGCGTAGCGACATCTGGCATGCTTTACTGTCATGCTCTCCCATGGTCTTAGATGTT
CTTCTTGGCTCCAGAGATTCTCATGGACAGGCTTGCCTGCTGGTGAGCACTATCCAGCCCTCACAGGGCTTCTGTGTCTTCTGCAGGCCTCCTTCCCTGCCATAAAGAAAGGGCCTCTGGGTTGTTGAAGGGTCCTGGTCTTGGTCTCACCCTTCCTCCCCACTGGAAACTCCAAAGCAGGAAACCTTCCCAGGTTCTTCCAGTAC
ATGTAGGCCATTGGCTTGCTGTGGGGCTACAACAAGCAGGAGAAAACTGTCAGCCTTACAAAGTCTGGGCCAGCATATCACTGCAGTTGTTGCATTGGTCCATAAAGTGGAGTGCTAAATCCTATCCTTGTTTTAGTTTATTTTACAGGAGGTGGACATCACACTTCCAGAGAATTCTACTTGGTATGAACGGTATAAATTTGACA
ATAACACACAATGAATTGTAACTAGCATGTTGTTAAGAAAACACATTGTTAGTTTTTTTTAATCTTAAATGTTTCTTTTCTATTTATAATTTCAACCTTTCATAAAGTATACTAAGAATTTCACAAATTTCTTTTCAGTGAACTGAACTCTTTTTTGCAATGATAGGCCATTAAATATAGCATTCACACAAAATGGACATTTTTAA
TTTTCATTTGTTACTCTAAGATGATACAGTGTTTCATGTGCTTTTATAAAATACATGCTGCATGTTCATTTTGCTTTGGTGTTAAATTATCTAGAACTTGCATAAACATTTCTTTTGCAAGTGGAATAGTGATATTGAATTCCTTACTTTTTAGATGTTGCCTTCCCAACACCTGCTATTCATGTCTTATTTACATTTTGATTTTT
AAAAAAGAAAGCAGGTCCTGTGCCAGCTGCCTCCTGGACCCTCCCTGTGGGTACCTTCTCTTCTGGACTGCGCTCTGGGTTCAGTCCCCAGTACCAGCATCATAAATAAACAACTGAGATGAAACTGGCTCATACTGTTTCCTGTCATCCTGTTTGCCCTCCTTGGTTGCAGCCCACATAGTGCCTGGCATTCTCCTCTCTCTCAG
CCGGGTGTGTGTGTGTGTGTGTGTGTGTGTGTGTGTGCGTGCGTGCACGTGCGCATGTGCGAGCGCTCACCCATCTGTGGACTGTTTTCAGAAGTACAGGCATAAATCTGGAGAGGAACCCCTGAGAAGGTTCAATGACTTTATTTTTCTTGGGCTTCATGGGTCAGCCCTGCCCAGCCCCCACCCTTGTGAGGACACCCAGCACC
ACCGAGGGTGACCAGCTTCCTGTGGGTTCCTGGTTCTTTTAGTCTGTTTTTCCTCTCTCCCTCTCACCTATCCCTTCTGTGCCAAAGTTCATTTCCTTTTCATAAAATCCAGCTTCTCAGGGATTGTCACTGTGTTTCAAGATTTGATTGGATGTGGTAGGTCGGTCGATGAGGCTGGGTCACTCAAGGAGTAAGTTTAATGGAAG
GTGTGGGAGGTGGGGGGCGAAATGACGGCATGGGGGAGGAGGAAGAGGAGGAAGCCCTCACCATATAAAATTCATGCAGACTAAACAGTTTCTCTGACGGCATAAATAAAGCGGAAACAACCCTGCTCCAGAATCAAAAGCAATTTAATTAAAGTCTCTTAAGTTGTAAAGAGTTTTAAATGTTCCGTGTTGAAGGCGGATGCCTG
AGCTGCTCCTGCTGGCACTGGCACCCTCCCTTTTTCTTTATTAGTTCTAGTTTCCTGTTCAGAAATGTAGCCCTTGTGCAACCCACCCTTGGTTGAGGGTCATAAATTGAGGTGCCTTCCTTGTGTACTTTTTGTTAGTGTTTTTGTTTTTGTTCCTTAACTGTTGAGCCTCAGCCAGTGTGGGTCCTTGGGGAAAATAACCATTC
TGTTCCCACAGCCTGAGGAGGAGCAGCAGGGCATTAGGAATTAGGGCTTATTTTTGTCTGTGTTCTCTTGCTGTGAAAAGACGCCAAGACCATGGCAACTCATAAAAGAAAGTGTTTAAGGGTGGCTGGCTTACAGTTTCAGAGGTTCAGTCCATCATCATCATGGCAGGGAGCATGGCGGCCTGCAGGCAGTCATGGTGCTGAAG
TCCTCAAATCCAAAGAGATCTGAGGTCCCTGTACTACCCCTTCATTATTTGGAGACCAAATGCCACAGCCCCTAGCCCCCTGTATGTTTCACAGAATGAGCATAAAGCACCTGTCTTCACTCTTTCCTTTAACTGGACTGTATGAGTTTTCATCCTTGTCTCTGGAAAGTAAACAGGAGCCCCCCCCCCCCCCGCCTCCTATTATT
CCCTAGCACCCACAAAGCAGCTCACAACTGTCTGTAACTCTAGTTTCAAGAGGATCTGACACAGATGCAGGTGAAACACCAACGAATATTTTTTAAAAATCATAAAAAGGTTAATAAAAAGACGAAAGCTGGAATATATTATTGTTTGATCTACATCCAAAGCTCATGAACGTTCTGCTAGACAACACGGTAGCAACCGTCACTGG
TGTGGGCTGGATTGACAGCAGTGAGTTTGCTGGGTTCTGCAGCAGTTGGTTCAAGTCAACAGCGACTCACGAGCGTTTTGGATCTGTGTACTGCAATTCCCATAAAGAGATAGGTGTGTTATGCTGTGTTTATGTAGTGGGTATTGTTTTAAACACCGTACGGTTTATGCCTATGCCTTTATATTTCTAATGAAACAGTTTTGTTC
CTTTGGGCCAGAACTGAAGCCTGGATTTAATTATAGATATGAGGACGAAATGGCAGTAAAAATGAATGTCTCCCTGAATCCTTTACATGTTGGGAGTGTCCATAAATAAAACATGAAGTTTTATTTCATCACATTTAATTAAAGCTTTTATACATGTTTTATTGGTTATTCTATTAATCCACTTCACAAACTGGATAAATGTGTTT
CTCTTCTGTTATGTCCAGTAGCGTGGCAGAAGTTGACACCTCATGATAGACACCCTGAGGATTTTTATGTATATGAGGTTTAAAGGGGAACTGGGACTCTCATAAACTGTATTTGAATCAGGTGACTTGACTTTTTTTCTTGGGGAATTCTCTCCTTTAGTCCAAGTTTATGCCCGTGACTTCTATATGAAGTCTGTTTCTTTAAG
GATGGTTCACAACCATCTGTAACTCACTCCTCAGGACCTGACACCATCTTCTGATTTCCAGAGACACTGCATGTGGTGCTCAGACATTCAGGCAAACACTCATAAAATAAAAAAATTTAAAAGGTTGGTTGTGGTGGTACAAGCTTTTAATTCTAGCACCTGGTGGGTGGGACAGAGGCAGGTGGATCTCTACATAGTGAGTTTCA
GAGCATTTGGAACTAGTTACCTAACACTGGTTTCTGAAGGCTAAATGTTTTTACGCATATATTATTGTCTTTCTAATCCCAGGGCATTTATTTCCTGTATCATAAACACTTGGTGACCTTTATCAAGTGGTGAGTTAGAATTTTTTTTTTAAATAAAATGTTCATTGTATTTTGGGTTTCCCTTGTATTTCATGGCATGGGGCAAA
TAGCATAGCCAGTGACTTGGCTTCCTTATCTGTTCTTAGCATGACTGTACTTTTTCTAGGATTGTATTTTTAAGATTGGCTTTGTTTATAGTGGATTGATCATAAATAGAATTTTCAATTGTTACTAATTTTACAAATAATTTTAATTACTGTAATGCTTTAAAAATAATTACTGATTCTTTTTTAGAGGTAAAATTAATATTACT
GGTTCAATCTGGCCACTGTTAGGGAGGCAAGAAAGGCTCCTTGTCCTCAGCTGTTTCTTCCAGCTGAGCTGTGCCCTGAGACTTTATTCTGTGCTCTAACCATAAACATGTTGTCCTTGTTTCTCATGGAAATGTTGTCTTCTCTTGGTAGAAATTAAAGCTGTTATTTATTCTATTTTTGGTTTGGTTTTATGTTTTTTTTTTTT
GGAGACTCCAGCCCAGAGGGAACTGACGACTATGCTGGGACTCAAGAGAGATTTAACTGTCCCCATCTCCTTTCCCGCCTGTTCCAAAGTGCCTTATAGTCATAAACTGTTGCTGGGTGGTTGCAGCAATGCACACCTTTTATCCCCGTGCTCAGGAGACAGAGACAGGCAGCTCTCAGAGTTCGAGGCCAGTCTTGTCTATAGAG
TTAGATAGAGCCACCCACAGAAAAACAAACTGCATTGAAAACATCTCACTTTTCTGGGATGGGGAAAAATATGTTCTTTTCTGTACTTCGCTCTCCTCCCCATAAAAGCAACTAGTTCTAAAACTTAGAAACTTCCTGTCCTCTCATGGGGTTGGGGTGGGGCTGAAAGGGGGCTCGGTCATCTTAGCTGCTCTCTGTTGGCAATA
TAGGTTTGTGGTAACTAGTGTGCTCTTTGAGATTTTTAAGAGCATTTGAGATACAAGAATTTTGAGGGGATGAGGAATGTTGGTCAAGGTCTAAATCACACATAAAAAATTTTCTTCTGTGAATTTATCTTCTTTGCATATATATCCCTGCTGGCCCCTTGTTTTGATTTTGTTATTGGTCATTCCAGCTCTCAGTGGAAGACCGG
GTTCAATTCTCAGCAGTCACATGGTGGCTCACAACCATCTGTAATGGGATCCGATGCCCTATTCTGGTGTGTCTGAAGACAGCTACAGTGTACTTACATACATAAAATAAATAAATAAATCTTTAAAAAAAAAGATTGCTCAGTAGATAAAAAACATTGTTGAGCAAGCTTGAGGATCTGAGTTCGATCCCTGGGGCCTCCCAAAG
CAACCGTTTAATTTATTGAAAGGAGAAGCTGCTACTGAGCAGCTGCTATTCTTTTGTTTACATAGAGTCTGGTTTTGTTTGTTTTGCTCTGTGCTGGGAACATAAATAAAGTTTTCTACATTATTTTCAGTCATAAGTTGTGCTGTAGTTTCTTTTCTGCTGTAACATGCTGCACACTGGCCTCACCACAGGAGGCTCTTCTCCAC
TAACCTGCCTTCCATGCCTTTGTATACACACACACACACACTACCTGTGCCAACTTTAAAGGGCTAAAATTGCTAAACAATCTCATATTGTTGATTATGTCATAAAGAGTATAAATATTCCCTCAGCATCCCTCTCTCTGCCCAGATCTGCCTTCCACTTCTTGCCCAGCTATTGCCTGTCAGCTCTTTATTAGAACCAGTTAGAT
TTCTTACAAGTAGTAAAGAGAGGAAAGCTGCAAGGGGTGACCTTCTGATCTTTGCTCTGCCTTACAGAGATTCTGAGATGTGTGTAATGCTTACAATGTTCATAAATAAAAATTTTCACTGTGATAGGTTCATTGTTTTAAGCGTAAGTTGCTCAGGATTTGGATGGACATCAGAGATCAGTAAACACACCTCCTCCATCCACTTG
TCCGGTCCTCTAGCTCTGTTCTTTCAGACTATTTATCGTGTCACTGTCAAAAAGTGATGCAGACATCCTAGCGAAGTTGTGTTAAATTTTACCTTTTCCACATAAATGGTTTACATCTATAACCTTACCAAAGTAAAAAGCACTCGTGGTACTTGTGATGGAGGTGGGGGGCTGCAAGTTTTGGTTTATGTGGTTTCTTCTTGAGT
CTGAGTTCAAATCCCAGCAACCAGATGGTGGCTCACAACCATCCATAAAGAGATCTGATGCCCTCTTCTGGAGTGTCTGAAGACAGCTACAGTGTACTTACATAAAATAAATAAATAAATCTTTAAAAAAAAACACCTATAACTTAAACTTATCAATAACTTTAACTTTCCTACCCCATGCTTCCTAGTTACCCATTCTGCTTTCT
CACAAGACAGGGCTGGTGTTAGGCAACCAATAATAACATATTGTATGAGACTTTGCATCTTGTACATTTTCTCTTCTTTTCTAAAAATAAATAATAAAACCATAAATCTCAATGAACTACTTTATTATTAAATTCTGCTGTGTCTGTTTAATGATGTTTTCTGTAGAAATGTGTTGTGTCTTAATCCACTGGATGTATTATACTTC
ACAGCAGCATGGTGAGGACCCACCACAGGAGCTGTGCTCCTCAGAGGGCAGAATCTACATTAAGTGCCGCCCAAAGGAGAGTGCGTTGTCATAGAAACCACATAAAACTATCCTTCCAGAGGCTTCACCACCTTGCACTGCTCTATCTGGTTGGGGGTGGGCAGGAGAACCCCTCGCTTTCCCCACCATGGGAGCATTTGCTGGGA
GACACCTACCCGACTGAATGTGTTCCGTCACTCAGCTTTGCTTCGGACACCTCCATGTCCTCTTCCCCCCTCTGTATGTGTGTTGACCTAAACTATATGCCATAAACCTCAAGTTACTTTATTTTGGGGTGAAGACTCAGTTTCTGTTTCAGATCTAAGTTTCCAATGAAGTATATTGTCAAGTGTTAACAGCACAAGCGATGGGT
TCCACCCTCTCCTCGATGCAGCTTGCGCCTGTTTGGGAGGGGTGAGAACACTTCAGAAGCACCGTGTCTGAACCGTTGCTTGTGGATTTAGTAGTTGAGTCATAAAAAAAAATTATAGGCTGATTTTCTTTCTTTCTTTCTTTCTTTTTTTTTTTTTTTTTTTTTTTTTTTAAAACGTGGACTTTTCATAACTCAGGGGATTCCCT
CTGTTGGTCTTAACGCTGGCTAGGATTTCAAGAATTCGTTTTGGCATAGTCTACTTTTCACCTAATCCCCCCTTATTACCCCTTATATATGTATTTTAAGCATAAAATAAAGGCAGTCAATTCCTGGGTTGTGGTTTCAGTCACAGTGTAAGTGAGAAGCAGCCAGTCTATTGGATTCCTTCTCTGTTCAAAATGCGTTTATAAAG
CCAGAGCTATTATATGTTATGTGTTATATGTTTGGGAACAAGCCTTCAGTCTGAATAACAGTGAGAATGCTATATGCAGAAACCTGTGAGATTCTTGGGACATAAAGGCAATATGACCTGTAATCTCAGCATTGTAATCTCATCTCTAGGAGTTGAAGGTGAGGTATGTTTGTAAGTAATCAGGACCATTTCTGCTGTGACTAGTG
ATATCTGTGTTTGTAGTATTAAATAAGTATAGACAACTTTTTGTTTGCCTGGATTTTGTTCTTCTTTCTGGCAACCCTGCCTTTGTCTCTAAGGGTACATCATAAATAAATATACTATATAGGTATTTGTGTGATTCTTTTTGTTTGTTTTAAAAGCAGTTTGGGGGGAATGGATGATCCAAATTGTAAAGGGGCAGTGTACTTAC
GTGATAGGGAGGGTGTACTAAAGGTGCTGGAGGCTCACCCTGCTAAGCTTTCTTCCAAGTGGTTTCCTCAGGAAGGGCTGGCAGCTGTCCTTCCTAGGTACATAAATACACTATTTTCCAATCCTTTGGCTTGTACTTAAGTCATTGTTGGGACCAAGAGAGATCAACTGTGCACAAGAGCTATAAATAATTAGTATTCCTTCATT
GGGAAATGAGCTTTAAACGAAAACAGAAAACCGCCAAGAGTCTAAAAACAAAACCGAAGCAAATTGATTTTAAAAAGAATCTTGTGTTTTTTAAGCAGTCCATAAATTAAATGATAATAATTTTGGAAAACTGTAGCCCACTCATCATTTTAGGATCGATGTCTGTTACTAGGACCTGAGCCCCACATTTAGGTCAAAGGCCCCGG
AAATGTGTATCTAAAAGTGTCTTCAGGACAGGATTTGGTGCTTTCTGAAACTTTGATGAAATGAAGAATTTCTTTAAATCTACTTTCCCCATCTGGACTCCATAAAAATACTAATTTTTAAATCATTTAAACTCAGAATGGTGGTTTTTATTGTTTTCTTTTTTTAAGAGTCTAAGCAAAACAGTCCTTCGGGCAGATCTGGAGCT
AAAATGCCTATGAAGAAAGTTTAACGTGTGCTACAAGTAGTAAAGAAAACCAATAGGGTACAATAAGCACTGCTTTCAGTTATGGATGTTTATTGAATTTCATAAAATCATATGTCTATGGCAGATATGAAATTATTGTTTGCAAGACTTTCCATTAGTTCAAAGACAGAGAAATAATGGCTTAACAGGTATGTTACTGTTTAAAT
GTCTTTTTTTTTTTTTCTTTTTTTTAAGGTCACTGGCCTTATTTCCTTGATTGTAAATAGTTATGTGTTTATTTTAAAGGTGGTGGAGGGAGGGCGGGGACATAAATTTGTTGCATGAGTAAATGTGTCAGATCTTCTCTATAAGCATGCATCCTCTGACTGACAGGGCACTGTTGAAAACAAGCACCTTGATAACCCAAACCCTT
TTAGGTTTTAGGACAATTTTTTTCAAGCCTTCAAAATTCAAAGTGACTACACAGTTTTGTATCTTGTATTATGTAAAGTTTCAGCTTCATCACTATTCAACATAAAAGTGCTGTTTCACTATCGACATCCAAATTGAATCCCAGTCTCAGTAAATTATATAGCAAGTTTACTGTGGCTTTTGAGTTTAGTTGGTTTTATTGCTTCT
CTGAGTTCAATTCCCAGCAACCACATGGTGGCTCACAACCATCTGTAATGGGTTCTGATGCACTCTTCTGGTGTGTGTCTGAAGACAGCTACAGTGAACTCATAAATAAAAAGTGATTTTTAAAATTATTTTTAGTTTTTCGAGACAGGGTTTCTCTGTATAGCCCTGACTGTCTTGGAACTCACTCAGTAGATCAGGCTGGCCTT
GACATGTCTGAAGCTCCTCTCTGACATGCTTATAACTATTACACATAAGTTTGTACCTGCTCTTTTTGACTTGCTGTGGTTTCAACATCTTCAGTATTGTCATAAAAATGATGCCATTCCTTTTATTGTTAAGCACATTTATTCAGCTGTACATACTTACTGGCTTTGTCTTAATTTGTTAGCTGGTGTCAGTCGAGTCTGGTGAA
CAATTCCCAGCAACCACATGGTGGCTCACGACCATCTGTAATGGGGTCTGATGCCCTGCCCTCCTCTGGTGTCTGAAGTCAGCAACAGTGTACTCATATACATAAAATAAATAAATCTTTTTTTTAATCTTTAAAAAAAACAAAACAACACAGAAGCTTCCAGTGTGGCTCCCCCAGGATCAGTGAGCACAGGCACCCTTGACTTG
GGCCTAAGAGGGCTCCCAGTGGCCTCAAGCAAGTACTGTTTGCCTGTTTTCTCGATTTCTTGTAAGGCCACAGGAGTGAGACCTGTCACCTTGGCCCAAGCATAAAATACTCCATGTCTCCGAAATAAGGTCCTGATGTGTCATTGGAAACTTATTTCTGTGGCTACCTTTCTTGTCAGACGTGGTGGTGCCCACAAAGGCAGGTG
TTCTTTTGGTAAGGTAAATTCTAAAAAAGATTCTTACCCCATAATTTTTTATGTTATGAAGTGAATTATGTCAACTGAATGTACTATCATAATTGCCTGGCATAAATACCTGTTTACACTGCTATTTGTTCTTTCATTAATACTCATTGAACAGTGATGTTGGGCATTTAGAATGAAGCAACAGAGGACAGTCCAACTTTCTTTGT
ATTGAATTGGCCTGAAATGATTACTGCAGTTACTGGTTATTTGTTGCAGCTTTTGTATCCTTTTGCTTGAAAGCCAGGTGCCAATTTTGTTTAAATTGTTCATAAAGCCTTTATTCTTGCCTTGTAATGAAGTTTATTTTCTTTCTTGGTGCTGGAGATCAAGCTCAGGGCAGCACAAACTAGACAAGTGTGTTAACACATAGCTA
AAGTATCTTTGTGTTCCGAACTTCCCCATTTGGAGGCTGGCTGTGTGTACACAGGTGTCCTGTTGTTGCTTTTTCTAATAAGAAAAGAAAACAGAAAAGGCATAAATTAAAATTTTAGAGGTTACTTCAAGAAGTATATGTTTTAAGGTGTCTATTTGAAACTACATGGTTAAACTGGGGAGGGTTTTTTTTTTTTCTGTAATTTA
CTCATCTTGTTGTGTCAGAAATAAAGTGTTCGTGCTTTTCCTTGTCAGGAGTCCCGTGTTTGTCACTTGTTGTGTGGTTTTATGTTTCCCGCTGTGTGAGCATAAACACTGTGCAGTTTTCCTGCTTGCCAGCCTGTGTGCCATCTGTTCTCACAGCCTCTGAGATGTCTCAGGTGAGAGCCATGGGGTGGAACCATAAAGTCCCC
ACTGTGTTCTTTCTGTTGAACTTAGGATCCTGTGTGATCTATTTCCATCTCATCGCCTGCCCCAAGGTTGAGCAAGAGTTTCTCGGCTGATAAGGGATGTCATAAAAAGAACATTATTCAGTCACATGCATGTTGATTTCCTCCTCCAGGCGTGAGAATCGTTCCCCTTTTGTCTCCCTCTTAGCAAGGTGAAACTGGAAGCAGTG
CAGGTGTATCCAACTTGGGAAGGGACACTGGAATGACAGGGAAGAAAGAACCACAGAAATATCACCGTTGTGAGGTTGAACAATATGGGAGCAGTGAATTCATAAATATTAAATTTCTTATTTATGTAAAAGGTGTACTTATATCTTCTATTTTATTAAAACTTCTGAAAAAAAAAAGTATAGCCCATACCCTTTGCTCTGTTTCC
GAGAACTACCAGCATACTTTCCTGTGTCAGTTTATTATTGCTCTTAGAAATGTATTCACTATGTAAAGGGTTCTTTTTTTTTTAATCTATAAATCATTTTCATAAAACTGCCAATTTGCATAGGTTTTCAGGTCTATTTGTCTTTTTTCCTCTCTCAACTGACCTCATAGAGCCAAGTTTACTCAGATTTAAGAAAAGCATGCATA
TGAATCGCCGCCTGGTTATAACTGTAGCTCTGTGTATTTTGTGTGTTTGCACCCTGTCACGAGTGCAAGGCGTCCATCTCTGTGGTGGGGTGCTCATGTGCATAAACTCTTTGGCTGGTGTCTTTATTTATTTTGCGTTTATGTGTTGCGAATGGCAGTATGTGTGCCACAGTGAGTGTGTGGTACCCAGAAGACAACTTGTAGGA
GTTCAATTCCCAGCAACCACATGGTGGCTTACAACCATCTGTAATGGGGTCTGACGCCCTCTTCTGGTGTGTCTGAAGAGAGCAATGTTGTACTCATATACATAAAATAAAATAAAATAATTTTTTAAAAATGTGTGCTGCCAAGGCTGGTGAGATGGCTCAGTGGGTAAGAGCACCCGACTGCTCTTCTGAAGGTCCAGAGTTCA
GCTAGGCTCTCCCAAATCAATACTTATGAAAAATCAGGACAGAGTAGTAGGGCCATTTTCATAATTGTCCTCTCAAAATGACTTGTTTGTATTAAGTTCACATAAAACTAGCCAGCAAAGTACTATATATCCCTATGTTGGTAAATTTCAAGCACACGTTCAAGCACAGAGACCCTTGGAGCCAGTAGTAAGCTGCTGCCCCTGTC
CCCTTAACTCCAGTTCTAGGACCTAATGCTGTCTTCTGATTTCAGGATCCCAGGCACTCTGGTGGTGCATATAAATACATGCCCACAAAATGTTCATCTACATAAATCTTTTAAAAACTAAAATGAAGCCGGGCGTGGTGGCGCACGCCTTTAATCCCAACACTCGGGAGGCAGAGGCAGGCGGATTTCTGAGTTCGAGGCCAGCC
CCGTTCCTAAGTCTGTGGTTCTCAGCCTTCTTAATGCTACAGCCCTTTAACACATAAAGTTCCTCATGTTGTGGTGACACCACCCACCCACCCCCGCAGCCATAAAATTACTTTTGTTGCTACTTCATAGCTGTAACTTTGCTACTGTCATGAATCGTAATCGGAACATCTGATATTCAGGATATCCATCGGTGACCCCTGTGAGG
ATTGTCAAGATAATGGGGCCTGTGACTTGAATGGATAGAATAGAAATGAATAAGCTGGTTTTTGTTTTTCCAAATGAGATTTAGATTTGTTTTTCTCATGCATAAATGATTTTAATTCAGTTTTAACCAGTGAAAACTCGTGGTTTTTCTGAAAGAAAAAAGAAAAGGGTTTCCTATCTGGTATTATATATGTCAAATAAATGTAT
CTGAGGTGGGAATCTTTGGAGGAGAAAGTTGGTCCTGTGCAGTGTTTCTACCCTTGCTGTTTCCTGTTGTTAGATGCTGCGTGTTTGTGATGCCATTCCACATAAAAGCACAAAAAGTCGCATGAGACATCGTGGTCACATGTCTGGTTACACTTTGGAGCACAAAATCTTACAGTGGTAAATAAATCGTTTTCCAATCGGGTTGG
GAGGTCCTGAGTTCAATTCCCAGCAACCACATGATGGCTCACAACCATCTACAATGCCCTCTGCTGGTGTGTCTGAAGATAGCTACCGTGTACTATTATACATAAAAGAAATAAATAATTCTTTAAAAAATAAAAAAGAAAGGTGGCTTGGCCAAGCTTGTAGTCACAGAACGGGGATGAATCATTGGGAGTAGGATTGTAGAAAA
ACTTGAAAAGACAGCACGATTGGAGACGTCATTCCTGGGAGCTGGGACCCTCCACAGATGCAATGTGCTACTGACTATTATTATTGGGGATTATGTTTAGCATAAAATTTTCTATTCCTTTTTTATTTTATGTCATTTTTTTAGAGTCTGTTCCAATTTATGAAAATAGCATTGCTTTCTGAAATGAGGGCCCAAATAATACTCCA
TCTTGAGTTCAATTCCCAGCAACCACACGGTGGTTCACAATCATCTGCAGTGGGATCCGATGCCCTTTTCTGATGTGTCTGAAGACAGTGTACTCATATGCATAAAATAAATAAATCTTTTTTAAAATAAAAGAAAGGAAGAAAATTAAAATCCTTTACACGGGCAGTATGCATACACACACACACTCACTCACAGCTGAGTTAGT
CCCTTTTGCCATGTTATTACTCAGAAGATTCATTCGGTGCTAGAATTAGTTTAGCTTTATAAATGGGACTGTGTGAAACACTGCATTTAATTTCATATTTCATAAAATAAATTTCTTACCAAACTAGCACTTGATTTATAACTGATTTTTCAACATAAAAATTATTGCCAGGCATAGTAGTGCATGCCTTTAATCCCAGCACTTGG
CACAGAACAATCCAAGATGTACCAATTTGAAACTTGAATGCTGAAGGATGATGGTAGAAAGTATTTAAATTCTTTGTTGTTGGGTTTCTCTCTTTTTTTTCATAAATAAACCATTATGTTTCTGTAAGAGCAGAAAGCCTTGCACATACAGTAAAAATACTGCAATTCATTACTTACAATGGTTTCCAGTCTGGGCTGAAGTGATT
CTGGTCACTTTCTGTGACCGTCCCACTTTTCATTCTGTACTGTCGAGAATCATTTCTCCATAGCCTCTTTCTGTCCTTAAAGAATTCCCAGATCTATGTACATAAAATTTATCATTTTTAAACTTGTAAGTGTATTTAATACCCCAAAATAAAACTATTCTGGCAAGTGTCTGAGTGCCCAGTAAACAGTCAGTATTAGCGTCACA
CAAGAGGTCCTTAGAGGACTTCCTATGATATGACATAGGAACCTCGGTAGAACAACTCTCCAATCTTCCCTTTTCCAACCACCACAGCATTGCCTGCAAACATAAAACTGTTGATACTGGATATGTGTGCGCCTTTAGCATTCTGGGATTTTTAGTTTTATTTAGGATTCAGGGAAAGTCACAAGAAGCAGGGGTGACTGGCTGTG
TGTCGGGTCATATTCTATATGTACCTTATCTGTATCATGTAGTCCTTCTTTAGTGCCTTATGAGCTGGTTTATGCTTCTATCAAAGTTTTATGTGGATGCCATAAAGTACCAAATAAACCATCTTTCATAATAATAGGTATTTTCTCAGTATGTTTCCTCATAGGATAATTAATCAAACATTTTGGTTCAATTCTGCATATGTAGC
CTAGAAGACCAGATTTCAATTCCCAGAAACGACATGGTGGCTCTGTAATGGGATCTGACGCCCTCTTCTGCTAAGTCTGAAGACACCGTGTACTCACATACATAAAATAAACTATGCCAGGTTAATTCTATAGAGTTCAGCCTCTTGTAGAGAGTATTCAAGCAACACTGCCGAGTCTTCTCATATTCACTCACATAAACAACCCC
TTAATTTCTAATATAAAAACTCCACACTTGTGGTTTGTGCTAAATAACCCTGAACTTTGTGATTAATGTCACACTTATGATTGTGTGAAATGACTTTGACCATAAAAATAAACTATGGAGTCCTCTACTGACATTATTTGGTTTGACCGCCAAGTTTTATTTAGTTTAGGGAGTTTAAAATTTGTTCATATTGTTTGGATGACAAT
AGATGTGGATCCTGCAAAAGTGAAGGAATTTGAATCTCTACAAATTCTCCCTGAAGTTAAACATGTGGTAATATATCAGCATGTCTGATACCTCTTATAACATAAAATTTTGAAATTAGTAATAATGACGTGTATTTGACTGGGTTTCTGAGTGGCTTCTGAAGTGTCTTACCTTTGATGCTCCCTCCCCTTGACAAACTTCATCT
TTAAAATGAAAAGCTCACTTGAGAAACACTGCAGAGTTATGTAATGATCTTGTTGTGAGTGTGTGAAAGTCAAAGGCATGTCAGTTTATTACATTTGCAACATAAAAGTACTTAATTAAAATAGATATTTAGTTTCTTGTTTGTTTGTGTATTTGTTTAGAAAGGGTCTTTTCCACATAACCCAGACTTGCTTGGAATGCAGATCA
CAGTGACTTTTGAAATTCAACCTTTTTTTAAAAAAAAAAAATCTAGGGAGGGCGGGGTGAAGTGCTGAAAGCTCACACTGAAGTGTGTTTGTAGGAGATTCATAAAACTAAGTTTTTAAATGGTTCATTCCTTTATGGGAGCGTCTGCGCCTGGGCTGAGTGTGGGGGATACACAGATGTTCTATCTAGAACATTTCCATTGCAAC
TTGGGCCGGACCTAGCGGGGGGCCGACCAAAGCAAGCAGAGGTCCTAAAAAATTCAATTCCTAACAACCACAAGAAGACTCACAACCATCTGTACAGCAACATAAAAATAAATAATAAATAAATCTTTAAGAGAGAGAGAGACCCAGTGGGCAGCTGCAGAAGTTCAAGGTGAAACCCACAGGCATGGTTTGTGTCTCCTCTGGAA
GTTCCAATTTCATTTGTGGATCGAGTTTATGGTGAATCCAAGTTGGGAGGAAATGAAATAGTCTCGTTCCTGAAAGGGTTATTGACTCTCTTTGCTACCACATAAAAGAAATGATTCACTTATGCTTCCCGTGTTCATTTCAATTAAAAGTAGAGAAGCCCGGGTCACTGATTTTTATCAATGTTGTCTTAACACATGAGCCAAAG
AAAATGCCTATGAAGAAAGTTTAACGTATGCTACAAGTAGTAAAGAAAACCAATAGGGTACAATAAGCACTGATTTCAGTTATGGATGTTTACTGAATTTCATAAAATCATATATGTCTATGGCATGTATGTAATTATTGTTTGCAAGACATTCCATTACTTCAAAGACAGAGAAATATGGCTTAACAGATATGTTACTGTTTAAA
ATAACTGCTGTGTCGCCCCGGTTGCCTCTAAAGATGCTGTAAGAAGGCTGGCTAACGTATCTGACTGTGCAAATATGTTTGATAGTTCCTTTTATATTTTCATAAACTTACTTTTTCAGATAGAGAATTAGCTTCGTTTGTTCTTCGGAGTCTTATTTCACTGTACATCACTACAGATTTTTTCACTTTATAGCACAGATGTTTAA
TCTCCTAAGCTCTCCATGTGAAATGAAAGACTATCTGTAATGTTGTAATTTGTATCTAAGTTTTTTAATGAGTGAAATTTGCATTATAAATTTTTCCATTCATAAATACATAAGTGAACCAAAGGATTTTGGCCTCTCCTTTACTGGTTTGCTTTAATTATGTATGCTAGTGCATATGCATGCACACCCTCCCACCCCTTTAAGAA
AACAATGTGCTATGTGTAAGGATACAGAAGAGAAGGAAGACACCATGTATATTTTTTGTAAAATGCATTTTTCTACTTTCCCTGTTTCTACAGAGTGAATCATAAATAGTTTGCACATTTATGTTTCATTTTCTTTTATTTGTACAGAATGTGATTTAAAAAAAAAAAGAATTACTTCTCCTTTCAAGATTATTTATCCTACATTG
TTAGTCCCATAACACCTGTGCAGCTCAGCTCAGTTGAAAAGCCACCAGGGACCAAGTCTCCTGAGCATTGGGAATGGGCAAATCTGTCTGTCTGCAGGTCCATAAACATGAGTTAACTGCCTGGGTAGCCGCTCACTTCTCTTTTATTGCTTCTAGATTTGAGAGTGGTGGTTGGGACATGGATTATCTGCATCTGCTAGTGGTGG
TCACCCCTGTGCACATTGCCTGATGCCCCATGTTGGCCAGCTGTAATCGTGCGTGATTATAGGGCCAAGGCTCATTCGGGTCAGGGTGTTTGAATGTCTTCATAAAAGGAGTTCGTATGGGAAATCTTTTTCATTTTAGAAATTGTATAATATTTATTGACTGTGTCTACTGCCAACCTTTATATCCAGTTCTAAGATTCTGAAAA
AGGAGTAGCCAAGTGAGTTTCAGGCTAGCCTGGGCTTCAGAGCATCCAAGTGAGTTTCAGGCTAGCCTGGGCTTCAGAGTAAGACCCAGTAAAAATAAGTCATAAATAAAAGTTCCTTCATCGATGGAAGTAGCCTGGAACGTTCTCCTGGTGCCCACACTGAGTAACCTGACGTTGCAGCTCGGGTTTCCTGTGTTACCCATTTC
TTTGAATAATGACCACGCATGGACACAGTTTCATTAATTTAAATTGCACCACACAAGTAGCAGTTCATAAGAATAAAATGTGCTTATTTTACGCATGGTCCATAAAATGATTTGATACTCTTTTAAAGTGTATGTGGTCCATTAGAAAGGTTAATTCCAACAAAGCATTTAGTTTACAGATCATAATCCTAAGCAGTCAGGAGAGA
TGTGCTTCTTATAATTTCTTCACATCTTCAGAGTCTTATAAAACATGATCAATTAAACTATCCCTGCAATGAACCTATGCAAATCAGACACAGCAAAAGACATAAAGTGATTCTCTTGACTAAAACAGTTTTTTTGTTGTTGTTTTGGTTTTGGTTTTTTGGAGATAGGGCTTTTGTGTAGCAGCAGCTGTCTTGGAACTCTGTAG
GGTTTGATTATGCAGTTGTTAGCTGGAGCCAAAATCATTGAAGTTGGAGACACACCCAAAGATAGAGCTCTGTTCAATGGAGCCCAGAAATGTGAGCGATCATAAAATTAAAGAGCTTTTTCCAAGTTTGAGTATGTTTGTGGTAAAGATGTTTCCTAGTTTTTTGGTTCTATTGTTTTTTTGTCTTTGGTTGTAAGCATATACTC
TAATAAACAACCAGACACTTGGCAACTGTTGATACAGATGGTAGTCCCGAATCACTTTTTATATGTTTTAACATTTGAAATTCAAGTGTACCTGCCATAACATAAATAAACACTAGACTGTATCACACCTTGAATGATTTCTTTAAAATCTTTGGAAACTTATTTGACAATATGAAATTTTTAGTTTAAACTTTGTTAATTTATCA
AACCATCTGTAACTCCAGTTCTAGGGATCTAATTCCCCCTCTGGCCCTGTGGGCACTGTATACACATGTGCGCGCGCACACACACACACACACACAAAGCCATAAAAAGGAATCACATGTGTACTGTTTATTTGTGCGTTGCTTTCTGCTGTTTTCTTGGTTGGTCTGTAGATTGCCTATATTTTCTGTTTTGTTTTTCTCTGTCA
TACTTCCTCGAGAGACTTGATCACATGGTTTTCCAAGCATCTTTACATTCCATAAGGACATTCCATGAGTTCATAGCAAGTTTAAGACACTAATTCAAGTCATAAATTGATAAGGAGTTTCAGCAGAAATGTTTACATGTGTTTTCATTAAGACTAATACTTGTCTAAACATTATCTGTTACTAACTTCATAAGTTCATGAAAAGT
CAAAGGATATGTGATATATAGGTTATTCTGCTTTGTGGATGCTAACTAAATCAGCCTAAGGGACTTATTGAAACATTTCATCTTCTCTGCTGTTCACCACCATAAACCTCTTGAACCTGATTCTAGCTATGAGGCACTTTATTGCATCCTTTCCTTTTGAAGCCGAAGCTGTTTCACAGCTATGTTCTGACGAAAGTTTCTCAAAG
TGTGTATTTAATATGCTTCAATCATTTTAAAACAAAGAAGGATTATATAGGCTATGATGGAATTTGCTTTGGATAAGGGCGAGGCAGGATTTAATGGTCTCATAAAAGCTAATTTGACTTAAAGTTTTATGAATCTGTAACTAGAATTTTATTTTCACCCTAATAACATTCTATATAACCTTTGCCAAACAAAGCAATCAATAAAT
GTTTTATTCTGCATGCTTGATCAGAAGAATACAGGAAGTTGTGCTTGTGCCTCTTGTTATTCCTTCACATCAGGAACATTGTTCACAGAAACTTCTAGTACATAAAGGGAATGATGAAGCCCTGCAAACCTTATGTCTTGAATTATTCATGTTTGTTGCCTTGACCCAAAACCAAGAAGTTAATTGGCCTCAGTGGTATGTGAACA
ACTCTTATGTGTCTTTAAGTAGCTAGAGGATTGGGTGTCACTGTGGACTGTAGTGTTAGAAGTGGAACAAAACCTATCTATCCTACCTGGGTCACTGTAACATAAAAAAATTGACACCTGCAGCTTTTCTTTGTCAAGTGTAATTTAGTTTGGCCTATTCCTATTTAAGGTTCTTTTAACATGTACTTGCCTAACCAGGAAGTAGA
CTTGCAGAAATCCCTACAAATAAGACATTGTTTAACCTTCACTATTTGAGGGCATTTTCCCAAACCTCAAAGGCTGTTGTTCATTTTTTAGCTTTTTCTGCATAAAACAAGTGCAAAGCTGGATGCAATCTTTTAAATATCCTTTGTCCATGTTTTAGTACAGAACCTTCAAGATCATTAACTAAAAAGAGAGAGAGAATTTTCAG
AGGAATCCCAGTGGATGAGAGTGCTGTGCATGTTCTTGTTGATAACAATGGGCAAGGTCTAGGGCAAGCATTGGTTCAGTTTAAAACTGAAGATGACGCACATAAATCTGAACACTTACACCGTAAAAAGCTGAATGGGAGAGAAGCTTTTGTTCATATAGTTACCCTAGAAGATATGAGAGAGATTGAGAAAAATCCCCCAGCCC
TAACATCCTCATGGTCAGCGCTTTTCATCCCATAAAATAATCCAGAGACATCTAAAACCAACCTCAAGGAAATGTTTTAGAGGCCAAGGTGGGTTGTTGCCATAAAAGACTGACGCTAAAGTTTGTGAGTGTGGGACTGAAGGTGGATTATAGGATGTTGTCACATAACGGGTATGTGTGGACACTTTACAGCATGCCCATTTTCT
GTAAACTGCATTTCATCAGTGTATGTGTACACCTGCCAACCTTATTGGTGTGTCTCAAACATTTATAGGAAAATAGTGCTTGTCTTGCAGCAGATGATCCCATAAAACAATAACTTCTAATTCTTAAATGTTTACTCTTTCTCACTAACAACACAGGAATTGTTTCTGTGTTCACATTATTCTGTATTGCATTTTTTATGTGGTGA
GGAGTTAGGTTGGTGTCGGGAAGCCTGCACAGGGTCTCTGGCTTATGATAGTTCCTATTTTCTTAAAGAGAAACTTGAATGGATGTGTTTATTTTCCAAGCATAAAACGAGACAAGTTTTCAACGAAGAATTTCACAGTCTCTTTATTTTTATGAACATTTCCTTTCTTTCTTCCAATACTTAGGTATTAATTACTACAGCAACCC
ATAACCTTGCTTGAACTTTATAAAGTTCAAAACTTTTTTTAAAAATCGCTATTTTTTGTTTATTTGTTCTGTTTATTTGTCATTTTACCTTTATATTAACCATAAAGTTGTTCCAATGGCAGTTTTTTACTTTCTTTCTTTGAATTACAATTCTGTTGTTCTTTCTTAAGTAACTAGCACATGTGAAAGGAGCCAGATTGACAGCT
TAGAGAACTCTTGTATAAAGTACCTGTTTGTAAATTTTGAAGATGTTTTCTTTTTGACATGTTTTATAATTGATATATCTCAAGGTTCTTTGTGTAAAATCATAAAGAAAAGGGATTCAACAAAAGGGTAAGTCTTATGTTTTGTGAATAAAAGGAACAAATGTTCATTGAATCATTGTCTTTTTTTCTAAAATATTTTTCTTTGT
GCAGATTCAGTGTAGTTTACATCGAGTTCTGTGAGCTTTTCTAAGTGTATGTCCCAGCTTCGTATTTATGTGGCACTGGTCTTCTCAAAGGTGGCTAAGACATAAAAAGAGAATTGAAACATGGAGTTCTTTCTAACACGTAAGTCCACAAAATGTTATTCTTGGACCACACATCATGTCTGCTCTGTTCAAATGTATGTAAATAC
TGTTGACAACAGTTTCTTATACTCTAAGGTAACAACTGCTGGTGATTTTCCCCTGCCCCCAACTGTTGAACTTGGCCTTGTTGGTTTGGGGGGAAAATGTCATAAATTACTTTCTTCCCAAAATATAATTAGTGTTGCTGATTGATTTGTAATGTGATCAGCTATATTCCATAAACTGGCATCTGCTCTGTATTCATAAATGCAAA
TCTTAGCAGTAAATTACAAACAATCTCTGTTAAGTGGAGCAAACACAGATTGTTAAGCAAATGTTTCTCAATATTTGAAACCCTGAGAGAGCGTGTGTTCCATAAAGGCATTCTCATGTTACTTGTTGTTTTGTTTCCCTTTAACACTATCAATTTAGAAGTTTCTCTCTGACAAGTGTTTAGGAAGCTCCGTTTTTGTTAGCAAA
TGACAAAAATTGAGTCTTGGAACTTGGTAGATGCACAAGATGAGTGACAAGGATGGTCCATTTTAAGATGGTTTTGTCTTTCCATAGGACAGTGTATTCACATAAAAAAAAAAAGTAACTACACCACGTTCTGCTTCCCTGTGTAACATTTTCGATTTTCATCCAGGCCCTGAATGATTTGTTCTGAATGATCAGAGTAGATCTCC
GAAAGAAAGAAGCAAGCTAGACAATGTTAACTGTAATATTTCAGTCCTCTACAAGCCAAATAAATGTGTCGATGTTCCTAATATTTCAAAGACGCAATTACATAAAGTTGTTCAATGTGATATAATAGTATTCTAATTGGTTAAGTAGTTTAATGATTAGGCAAACTAGCAGAAACAATTAGAGGCTGCTACACCACGTAGATTAT
CCTTCAGGAGCGCTCACGGGGACCGAGATGACTTACCTTAAATGTGCGGGCTGCAGTGCTGTTCCCAGATGTGCGCTAGAGGAGTTGACACAGGGTGTAGCATAAAGTCAGTCGTCTAACTTAAGATGCTCAGAGTTGTTTGTTTGGACTTCGCTGTCTTCCCCCAAAGAGCTGAAATGCTAAGCTACTTAAAAGGATGCAAAGCT
AGAGCTGGTATACTGTTATTATAGCACACTATTGGAGCTGGGAATGCCTCGGACAGGACTTGAGTATGTTCTCACTTTCTGTTTTCTGGAGCTGAGTTTACATAAACAGCAGAAGATGTTTACTGCTGAGTCTCTGTGTTGCTTTCTGTTAGAGGGAAGTGAGGACCAGGAAGGCCATTTACACCTCATTACCACCCACTACTGGG
TTCCCAGCTTAACAAAATACCTTAAGAATAAGACTATGAAAGTTGGTTAATCAGAGCCTGTTTTATTTCTCCAATATTATTTTTATTTAATGGTTATCGTCATAAAATCTTTAATTCTAAACATTGACCTAACCCTTTGAGAATTTTGTATCAAACTAGATGAGAATAGAAAATAACTATTAGGAAAAAATAGCAGCAGAGAAGAT
TTTATATAAAATCTGGAGGCTATAACAGCTAACATAGCAGGTGTGTGGCAGAAATATTACTTTAAATTTGTCTTGTGAGATTTTGCTATATCTCAGACAGCATAAATAAATGCTGTTTTAGCACTGGATTCTTTCACTGAGCACAAAGAGTTGTTGGGGCTTTAGCATCTGCCTGATTCTGTTACGGGGTTGGTGATTGACCATAG
GGGTTTCTTTGTGCTTGTTTTTCATTCTGTGGCATGAGATGCCAACTCAAAATACATGTGTCTCTTCCCTTAGGCAACCCTGACTTAAACTCGTTGAAAACATAAAGTTGATTCTCTGACTGGCTAGCTATGGGTGTCATTCATTCTTGAGTCTACAGTTGAGTCATCCTTTAGAATCTGTGCTTAGCTTAAAAAAAAAGAATTTC
ATTTGATTTCTTACTGCTACTTGGTGTCCTGTATTCAATCCTAGAGGGATTCTGTGGCTGGTAAGGGAAAAGAGATAAACATTCTGAATTTGTCACATCACATAAATTTTAATTGGCAAAAGTGCATAGAATCTCCTGGTTTTCATTTAATACTTATCATTTGCAAGTAAATAATACTACATAGGGAATGAATCTGTAAATGCAGA
TGCAGATGCGCAGGCAGGCCCCTGCTCTGTCATCCTTCCCTCCTAGGATGCCTTCCTGTGATGAGGTTTCTCCTTCCCCACCCCAGAGGATAGAGGTGAACATAAAGGATTGGTGAAATGTTTACAAGGGCAGGAGTTGACAACCGTGGTCAGGGATTGTCGAACAACAGGAATGTGGTAAACTGTGGTTGGGACAGGCAAGCCCT
AATTTACCTACCTAATATTTAAATGTCCTGAGACATGTATGTAAACTTCCAAAACCTGTTTGTCTGTGTATTTAGAAAATACACAAGAATCTTTATCAAACATAAAATATAAACTTGTGAGCACTAAACTGCTTCTGGCTTTGTGAATTTTATTGACCCTTAATTGTGATTTATTTGCAGGGGTGCTAGTTTAGACTCACTGGGTA
TCAATCCCTAGCAACCACATGGTGGCTCACAACCATCTATAATGTGACCTGATGTGCTCTTCTCGAATGTAGGTGTACATGCAGATAAAGCACTCATATACATAAAATAAATCTTTGAAATTTGTGAAAATTTGAGAAACTTTTAAAAATCATAATTTTGCTGGGTGTGGTGGCGCACGCCTTTGATCCCAGCACTTGGGAGGCAG
TGTGCTTGCTTGTGCAGTATTTACTGTGCAGGTGCACTTTGTCTGTGTTGTGCAGACAGGTCCTATGCTGCAATCCTGAATCCAGTGGGTATTTGCAGTTCATAAAGAGAGGTTCATTCTTGCAGCTCATGTGATGATGATGTGATGATGTTTATCCTCATGTATTGGAATGACTTGACTTGTGCTAGCAAGGTGGCTCGGGCTCA
GCCAGTAACTCGCGTCTGTACCATGGAAAGGGCGGAACGATTCTCCAGGACAGCCAGCTCTTTCGTTGAAGATCTATCTATGCATTTTTTTACACTTACACATAAACTGGTATTTTCGAACAATAGGAAACTATTTTTTCTCCTTTTTTTACAGTTTTAGTACGTATCTGGCTTGTATGTGGAAGACTAAAAAGTTGATTTGCTAA
TCAGGTGGCAAGCCCGTGGAGGTGTGGGGGTACTGTAAAGGGAAGAGTCCATTACTGGCTGTCCAGCTTCTAATTTCTAAAGCTGACACAATTTGCATTTCATAAATACATAGTTTACAGAACCATTTGCAGCCTCAATTTTCTTTGTGCTTGTTATATAAATTATTTTTCAAACTGTATAGATTCATGATAAAATTATCTTGGTT
AAAGGACCTGGGTTCAATTCCTAGCACACCTAGAGGCTTACCACCTCTTCTTGCACCAGCATGTCTGGTGCACAGACACACAAGATAAAACATTCATATACATAAAATAATAAAAAAGTCGTTCACCCCCACCTGGTTTATGTATGTGCATTTTAACACAGCATCTTGCTGTATAGCTGTGTACCCTTGCTGTATGGCTCTGACTG
TAGTACCAGATCAAAGGCTTTTGTATTCTTTGTGTGTGTGTGTGTGGTGGGTTTGTTTTGTCTGTATAACTGGGGATGTCATTGTAAATATATGTGCATTCATAAATAATTTTTCTACTCATTGACCTTGTGTGTTGGATACAGTGTAAATATTTTTGATATGCCCAAATTATATATAATGTCTGTCTGGTTACTGTATGGGCAGC
AGAAGAGAGCTTTATACAATTACTGATGTGAATTTCTCTAAAGTGTATATTTTTGTGTCCAGTTATATTATTTAAAAAAGTGTTACTTTGTAAAAATGTACATAAAGTATTGTATAGTTTACACTGTTTTCATCTTGTGTGTGGTTACTGCCTAATGCTTTTTAAACTTGGAGCATTCACTATGATTAAATAAGGTCTCAAATGTA
CTCTCTCTCCTTTGTTTTCACTCCACTGTGCTTCTGAGTTCATGTTTACTCTGCCAGGGTGGGAAAGGAGTAATACTATCACAATCCTATGGCTTTATACCATAAATAAATCCAGATGCTGTGAAAATGCACCAGCTGTTCCTTTTTTTAATGCAAAAGTCGGTAACTGCTTTTTCAGGAGGACACATATTAAACATTTCCCACCC
TAACATAAGCTGGCGTCTTTTATTCTAGAGCAGTGGTTCTCAAACCTTCCTAATGCTGCGAACCTTTATACAGTTCCTCATGCTGTGGTGACTCCCCAACCATAAAATTATTTTGTTGCTACTTCATAGCTGTAATTCTGGCTACTGTTATGGATTTTAATGTAAAATATATGATATGCAGCATATCTGATATGCGACCCCTGTGA
TCACATTGCCTGTGTTAATGCTTTTTAAGGTTTATATTACATCAGATGTATATTTTTGGTTTGGCATAAGCTACTGTTGTAATTTTCTTGGCTTTTTGTTCATAAAGAATTTTCTGAAGGAATGGTAACTTCTCAAGGATTGTGAATAAACATTTTTACATTTAATGATATTTGCATCATGGCTTCATAATGGTCCAGGTGGTATG
ATCTGTGCTACCAAGTGCCTATGAATTGACTCTACTAAAATGAAATCTTTTAATTTGTAAACATTGGAATCGGAATAAATAAACTTATATAACTTAAAAGCATAAAATCCTTAAGTAATTATAAACATGGGCCTGTCTTCTCTGAACTCTGGCTGGTACTGAAGTGACAGCACGGGAGGGAGAGAAAGGTGGGGGGCGTGTGTGTG
TGAGTTCAATTCCCAGCAACCACATGGTGGCTCACAACCATCTGTCATGGGATCTGAGGCCCCTCTTCTGGTGTGTCTGAAGACAGCGCCAATGTGCTCACATAAAATAAACAAATCTTTTTTCAAAAATGTTGAGTACATGCTCTTTGTAAGATATGACTCTTCAGTACCCAAAGGAGCCAGACAAGCCCACCAAGCAGTCAGTC
AATTGTAATTATGTTGTTATTTTTATAATTTATTTATTTAGCATGTAACTGTCACTTTAGAATGTAGCCTTTCTAAGATAGAGACTATAATTCTGTTAATCATAAATCACTCTTAGCACACAGCTTGGCTCTTATATGCTCAATAAATACTTGTTGGGTAAAAGGGAAAAAAATGCTAATACCTGTGTCTTCCCCCACAAAACCTA
GAGCCCATTGACAGAACTGAATGCAATGAAATGCCAGTCTGTTTTAAAAAGCGTATCTTCCAGACAAATGCTTTGGCTGTGAAAAGGGATTGTGTTTTAGCATAAACAGTATTTTTGAAGTTCTCAAGAGTCTCTAGTCTAGCCTTTACCCAGGTTGGCATGACTGACAATTTTCCTCCTGGTTTGTACATTAAGAGCAATAGTTC
CCCTACATGGAACATTTTGAGTTTTGGTATTGTTTTCAGATTGATTGATTCAGATATGATTTGTTTTCAAATGAGACTCCATTAGCTTCTTTCCCTGCCTCATAAATTTTTTTTCATAAAAATCTTGATATTTGTGTGTGGCCTAATGCTTTGGGTTTTACAGATTTTATTTTTAAATGCAAGACTTTTTAACAAAATAGTGTTTG
GAATTTGATATTTCAGGTTCTAAGATTTGGAGATTTAATGTCTCATTTTTTACTCTTAATTCATTTTTATAATTCTTAAGATTCTATTTTACTATGAATTCATAAATGTAATAAATTATGTATTTTGTAAAATTATGTTGTCATGTATTTGAGTGCATAATTGTAATTTATTTTTAACTATAGTTTTAAGAATTTGTAGACATTGA
GCTAAATGCAGCCCAAACAGTTTAAAATATACAATACTCTATTTTCAAATATTCTTTGTTTAGTATACAAAGCACCTGACATGTAACTTTTAAAGCATCTCATAAAGATTTCCAATGCTTAGATGCAATTTTATTCTCCTTGCATGATTATAAGTATTTCCATTGACTGATATTCTTATAGCACTTCTTTATCTCTTCTTTAAAGC
GGTGATGAGTTTTTGACAGTGTGTGCATTCTCTTTACAGTTCTGTTAAAATATGCCTCTGGTTAAAACTATCTGGATCAATTAGGAAAAGTGCAGATTTACATAAAAACTATGAACGAAATGCCACTGCTTCGTGAAAATCTAGGCTGTTTCAGTCATTTCTTCACTTTAGTTATAATTCAATTTGCAAAAGAGGGAGATGTGACC
TGTCTGTAACTCCAGTGTCAGTGGATCCAATATTCTCTTCTGGTTCCACAGGTGCCTACATGTGGTGCACAGACATGCATGCAGGTAAAACATTTATTTACATAAATAAAATAAAAATAAGTCAAAATTATATAGTAGTTGTTTTGATAGTCTACTTTGTTGCTTCACATCTGAAGACAAACAGACAATTGTCCATGTGTTCTAGC
CCTGTATGTTTAGATAACTTCTGAACAAGTGTCCTTCAAACATTATTGAAGTAAAAAACTTTGTATCTAAAGTTGCCCCATAAAATCATGAAGTATTTGTCATAAATAAAACTTTATAAATAAACGAGAGCATTTATTTATTTACCTTTCAAGTCCTTCCAGTACCAGCAGAAACGTGTACTACAAGGCTTCTACAATATATTTGT
ACTAGTGATGTGTTTGTGTGTCAAGTTGACAAGACCATCTGTAATGAGTCCTGATGCCCTCTTCTGGTGTGTCTGAAGATAGCTATGGTGTACTCACATACATAAAATAAATAAATCTTTAAAAAAGTAATACTTTCTGTCTTGCTGAAATATTTTGGATTGCATGGTCATTTTCTTGGAACCCTCAGAATAAATGTCTATTGCAG
AAGTGACTACCCACATGGCAGCTCACAACCATCTGAAACTCCAGCTCCAGGGGGTCCGAAACCCTCATACAGACATGTTTAGAGGCAAAACGCCAAAGTGCATAAAATAATAAAACGAATGGGCCAGCTATCATTGAATCAGACATCGTTGCAGAAGAGGGGCAGCGAAAAGATTTTAAGATCCGGAGGTTGTGGAGATCGGCATG
ATATGAAGCTGTCAGATATTTTAAGGAAATCTTCCTACAACAGTAAATGAAGACATCTGTATATATGTGATATAGTGAAACAAAAGACATTTCTGGTATTCATAAAGATAAAACAAGGATTTTATTCTTCCTGTGTCTGTGATTTAAACTCGGTACCATACTCTGGCTTTTGTATTTCACCCTAAGTTTAAAAATAAATAAACAAG
TTTATGTTTAATGCCTAATTTCTAGAAAGTGCCAGAAAATATATATTAACTATTTGGATTTTATGTACAACGATTTATACTCTCATTTTACAAACGATACCATAAAGCACATAAGCTAGATAATTATAAGCAGTTTTTATTCTTTTCTCTAATGAGTAATATAGCATTGAAGACTTGTTAAGGCTCAACTCCTCAGACAGTACTGG
TTAGGGAATTTATACTATATAGCTAAAATAATTATGACCGTATATGTAGCTTAAATTTAGTAGTTATTTCTTTTGAAAGATGGACTAATATGGACATATTCATAAAATAAAAATTAATTGTGCATTTACTGTAACCATACATTATGCAGTAACCTGAAGAGGGAGCATAGCATGTATGACCACAACCCTTTTCTTCATAGAGCGAT
ACCAGTGCTGTAGTCTCTGCATCCTTCATATGCACGTTTTGTTTCTACCTGTAAATGAGGATTTGTGGTGTGTGTTCTTTGCCTGACTTATTTCAGTTAACATAAAGCCTTCTAGTCCCATTACAGTCAATAACAGAATATATGACATTCAGTTTATCCATTCCTCCATCAGTGGACACCTAGGTCATTTCCGTAGCCTGCTTGTG
ACGACACTACCAAAAAGCTGTGGAACACATACCTCTGCATCACAGAAAACGAGCAAGGCTCTTCCATGTGCTGGCATGTGGATGATTGTGGAGGGTCAGGCATAAAATATATATATATCTTTAAGAAGCTTCCAGGCCTATGGCCTTCCTCTTAACCCTTATCTGATTTGTGTGGAACAGCAACCAACATAAATTTTAAAACAAAA
GCCATTTTCACACTGTCAATCAGAGCATGTCCTTTGTTTGTAATTCATGTTGAGTATACTAATCCATTTTAAATAAGGTATCAGTGATGTTGGAACTTGACATAAAATTCTTCAAGAAACTACTGCAGAGGATCTGACCTTTGATTTTGAAAACTATGGAAAAATGATCACCAAGCTCCTAGTTCTTATTACTTCTCTTATACTTT
TATGTGAACCAGCACTGAGCTGTTGATTCTCGGCTGGTTAAGTTATCAGAGTCTGATTAACTTGGTCCCTTTTGTCTAGATATCATTTGTGTTCTATATCCATAAAGTCATTAAATGGAAGAAAGTCTGTGTTTCATACCTGAGTATTATTCTTGGCTTCCTGAGCATGGATGACTTGGGGCCTGACCGGAGTGTTGGATCAGCTG
TTGGTGCACTCCCCCAAATGCAACCGCTACTCTTGTTTGAAAATGGCAAATTTATATTTGGTTGAGATCAATCCAGTTGGTTTTGGGTCACAAAACCTGTCATAAAATAAAGCAGTGTGATGGTTTAAAAAATGTCATGGCAATCATTTCAGGATAAGGTAAAATAACATTTTCAAGTTTGTACTTACTATGATTTTTATCATTTG
ATAGTTAGACAAGGAAAATGAGAAATGGTGGGAAAACAGAAGAGAGGTGGGGCAGGGTCAGGAAGCTCACAGGGGAATGCTTCCCAAGCTTGCTTCTGAGCATAAAATTAAGTATTCAATACCATTCAGCTGTGGCTTTAGTTTTACGTCTGAAGTGACACCCTCTCTCATCAGGCAATTTATCGGAGTCACGTAGAGAGGACTTC
TTTTGAGGTTTCTGTAATTTGGTAATAACATAACTATATTCTGTGTATTCTGTTTCTGTTTGTGTGTTCCTGGTTCTGGGAAATGAACCTAGTACTTCTACATAAAAGGGAAGCCATCTTCTACTGTGCTAAGTCTCAATCCCATTATTAACCAGTGGGACTTTTTCCTTTTTTTCCTCTCTCAGTGCTAGGAATCTATTATTGAC
CTAGAAAGAAAACGAGAAAGGGAGCTTGTTTCATATTGCTATTTGGCTGGAATTAGAGAGAGAACGACGAAGCAAAAACAATTCTTAAAATTATTTTGTACATAAAAATACGGAAAAATAACCTGGATGAATCTTGAGAGAAAGGGGGAGGGAGGGATTTACCAACTAAAATGTATGTTTTTTTTTTAATGGTCCAAGAAAACAAA
TGTTCCGCTCAAATTTAGTTTGGATTTCCAGTAACAATAAATCAAATCTCATCTTTATGTATAAAAGCCCCATATGTAATGTAAAATGTATTATATTGTACATAAATACTCAGAATACAATTATTTTGGTAAATTAGTTTGTATTTTTAATGTCCCTTTGCAGTATTTAATTATTTGAAACACATTGAAACTTGGGTAATAATCAA
AGACGGAACAACAAGTTCAGATCCAGCCCTTGGTCAGTTGGGGTCAAATGCCAGTCCCCCTGGCTGCTGTGGTATCCATCTGCCTGAGTGGAGAGGGCTTCATAAATCCCCAGGAACACGGTTTCCTTTCTTCTCAGCTTTGTGCTGGACCAGCCAGATGTGTCCTGGATGTGAGCAAGGAGGGGTCAGGGCCAGGCTCTGGTTGA
GTTCCTAGCAGCCAGTGGACAGTTCACAACCATGTATCACTCTACTTCCAGGGTCTCTGCCATGGGCACATGCATGCATCCAGGAAAAAACACTCATACACATAAAAGTAAATAAATCTTTAGCAACAGCAATAGAAGACTGAATTGTAAAGCCAGCAGTAGAGCTGTGTTGTAAGTACCACATGTGGTGCGTGCATGCGTAGTGT
AAGTCTCCTCCTTTATTATTAGGAAAACCAAACCACACACACACATACAGACACACACACACACACACACACACACACACACACACACACAAAATGGCGTCATAAATATGAACAGCATTGTCAGATGGATTAGTTGAAGTGTTTTTTTTTGTACTGTGTCTTCAAATTTAATGGATTAATGTGTCTTGTATATATATATATATACA
ATCCACTTATCAGTGAGTACATATTGTGAGAGTTCCTTTGTGATTGGGTTACCTCACTCAGGATGATGCCCTCCAGGTCCATCCATTTGCCTAGGAATTTCATAAATTCATTCTTTTTAATAGCTGAGTAGTACTCCATTGTGTAAATGTACCACATTTTCTGTATCCATTCCTCTGTTGAGGGGCATCTGGGTTCTTTCCAGCTT
GAAGCATCTACTTTATATTCAGAAATAAAACTTATAACTTTGACCAAGGAGCCATATTTCCCCTAAGGTATGTCTTAATTCATTGAGCCTATATAAATGGCATAAAATATAGAGTTCTCTTAAACAAAAATAAGTGTATGAGTCTCATTCCATCCTAACAGCCTCTATTTTGGGGAATCACTTGAGTGCATTTAATATATATTTAT
CCTGTTTCGTTGTGACTGCTTTCTAGAACTTTTGGATTGTATGGCCACATTGTAATTGAGGAATACTACATTGTAATATCTCAGATTTTCCTCTCCAAATCATAAATAAAATAGAAATTTCACCAAAGTGAATTCATGTTTATACTGCGAAAGTAACAGCATGGCTTCTCTGATAGCCAAGTGACTAGATTTGTGTGTAATAACTA
AAGAAAAAAAAAAGCTAAGTTATAAGTGAACTGTCTGGCTGCACTGTGTGTCACTTTTGCTTATTGTTATGTGAACTTGGAAACTAAGGTTACGTGTATGCATAAAAGTTCTAAATGAAAGGGTGTGGTTTCCATCACTTTGGTACTGCCCATCATTTGCACTGGGGTCACTGTGGATTGGGCAGGAGAGGCCACTGTGCCTGCCG
TGCCCTAAGACTCCTCTTAATCATCTGTAACTCCAATTCTAGGGGACCCAGCGTTCTGTTCCATGGGATGTGTGACTCACATGTGGGCAAACTTGATACACATAAATAAAAGACTGACCTTTAAAAGACAGCATTAGTTGTGAATGGTAGTTTATGCTTTTGATTTTAACACTTGAAACAAGTAACAAGTAGACCCTTGAGGTTAA
CAGCAGCCACTGGCCCGGAGACCAGCTTCTAGGGCGGTGGTTCTCAGCCTTCCTACTGCTGTAACCCTTTAATACAGTTCCTCATGTGGTGACCCCCAACCATAAAACTATTCTTTTGCTACTTCATAACTGTAATTTTGCTGTTAAGAACTGTAATGTAAATTTCTGCTATGCAGATGGTCTTAGGTGACCCCTGTTTGTTCGAC
CCAATGGATAACACAGTGTAAACAGTAGACACCCAGAAAATCGTGACTTCTGTGTTCTCTCCATTTGAGTATTTTGTAATTTTTTTGAAATATTTGTGGACATAAATAAAACCAAGCTACACTACAGCACCCTGTGTGTTGGCCAGTGCACTGTCTCATTCTGGAGTGTGGGTGGGGCACTGGAGACAGACTGGGAGTGTGGGCGG
CTGAGTTCAATTCCCAACAACCACATGGTGACTCACAACCATCTGCAATGGGATCGGATGCCCTCTTCTGGTGTGTCTGAAGCTACAGTGTACTCATGTACATAAAATAAATAAATCTTTTAAAGAAAATAATAACAAAGATTGTGAATACAGCTCTTCACTACATTTTCCTTAAAAGGGTGAATTTTGGCTTTTAAAAGCTGACC
AAGAGAGTTACGAGCTGCGTTACTTCCAGATTAACCAGGATGAAGAGGAGGAGGAAGACGAGGATTAGGACACATTGGTCTGCAATGTTTTGTATTAATTCATAAATAAAATTTAGGAACAAAACCGGTGGTTTATCCTTGCATCTCTGCAGTGTGGATTGGACAGGAAGTTGGAAATGACAGGGACTTTAACTGGGCTGCTGCTC
GGTCTTTGGGGCATGGAGCACACAGGACTCAGAGAAAACTGGGAAGCCCTCGTGGCAATTGTCAGGAAGGGAAGTCTGGATAACTAACTAGCTTGTAAAGCATAAATAAAGGATTTTACTCATTACTGCCTCGAGTCCAAGACCCCTTCCCCTTCCCCTCTTTCCTTGTCCATATAGTGATTCGTTCACAGTGCTTTCTGGCTCTG
TATTTCCCCCCCCAAAAGTCATGAGAATTGTAATGTTATATAAATTACAGCAAAATGTGTAGGTGTGTGTTGTTCCTGTTTTACCATGTAAACTTTAACACATAAACATGGAAGTACGTCCCATACTTGGATTTAAGGTATTAATATTTTGTTATGCCATTTTTATATGTGTATATCTATTCACATATAATGTATCTTTAAACCCC
TCATTCTGGGTGTTAATTCATGCTTTGTACATTCATCTGTTTGTGAAAGGTCTACTTTTAAAGTTGTTTAAATGATTGTCTGAACTTTTCATTTAACTTACATAAAATTATTTTTGTCACCTGAAATGTGCCGATTTCCACCAGCTCAGACATATGCTGCAACAAGCTCTGCTGTCCTAGCCCCGCCTGGCCCGCACTACTTTACG
TGTCAGCTTTCATTTTATTTTGCTAAGATTTTTCTAATGACTTTTTAAGTGTGTGTGTAGTTAACCAAGTCATGTTTCTTATCCAGGTGGTAAAAGCATTCATAAAGAATTATGAACATGCGTTATTTTCAAACTTCTACTTACTGACAAATAATTTGGGATGTCTAAATTTCAGCATGATACTCAGATTACAAGCTTGTTTGCAT
ATATCCTGCATTGTATCTGTAACAGCAATTCCCAGTCCATCCTGCCAGCTCCAAACTCTTTTACTTAATAGATGACCTTACAAAGAAAATATAAGTCATACATAAATTCCTTCAACTAGCCTACTTCTGAGTTCCTCCTTTCCTTCGTGACCACAATAAAAGAGACCTTAAGCTCATATTGTAGATCTCTATTTCCTCCTCCTCTG
GAAACGTCCTAAGTCTTTCCCCACCTTTGGGAACTCAGTGTAGTACCCTCTCCCCCCGACCCCCCAGTTTACCAGTCTGCAGATACTCAAGTCCTTTTTACATAAAACAGTTGTTACTTCCTGGATTCTACATCTCTAAGTGGCTCTATGGAAGCAGCTGCTAATTCTTTATTGCTTCGGGAGCGATTACAAGGGCAAGTCTTTAT
TTTTTCATTTCTAAAAAAGCAAAATGAGAACTGGGCTGGGTGTCCTACATCTCTCCCATGGGCCCCCGTATCCCCCTGAGATTCCCAGGTCAGGAATTCCCATAAATCAGTCTGTTGAAATTCTGAGGGGGTCAGAATGAATTGATCTTCCTTTTGATACTGAAATAAATGTCTCAGCCAGAAATCTTCTTTTAACTGCAGTGCTT
TTTGGGCAAGTGCGCTCCCCAAAGCATTTGAGGACATGTACAAAGTCAAGTTCCCTGAGGATGCCTTAAAAAATCTCGCCTCGCTCTCTGATGTGTGCACCATAAACTACATTTCTGGAAACACCCAGAAGGCAATTCTCTATGCGAAACTCCCATTGCCCACTGACAAGATCTTAAAGGATGAAGGGCAGGCACAAGGAGATTTT
ATCTCGGTCTTTGTTTGGAAACTCCCTCATCGACATTGCTATTGGATTGTAAAGAGGGGCCCAGTATCAGTTTGTTGAATTTGTCAAATCTTTTCCTGGACATAAATGAGACTATTGAAGGAAGTAACGTCCCACCGTCGTGATGCTGTGTGAGAAGATGGCTTTGCAGACCTCCTGCGCAGTCTCTTGCACTGTGTCCATCACCA
TATTTACTGGGTTTTGCATTTCAGGACAGAAAGGTTGCATTTCCAAAAACTGAGTATTTGTAATTTTTCTAACATTTTTGTACCCTAATAAAATTTTTTTCATAAAAATTTACAATAACTAAATGAAACAAAGTGTACAATTTGGGGAATAATTGATACCTTGATTTTGTAAAGGAAAGCTTTTTCATTTCCCAATGAGCAAATGG
TGAATGCTCATATGGGCACAACCATCACCAAGGTCACAATGGGGGGCAGAAAGGAAATAAACAATGAATCGTCACTTTTGTACTTCCTGTACAGAACTGGCATAAAAAGACCGCTATGCTGATCATCCTGGTTGCACCCCCAGCTGTTTGTCATGTTTAGATTCGTGTTTATTTGTTCAGATTACTAACTGAATCAAACCAAAGGG
AATTTCATGGTTTCACCTATAACCTTTATTTTAGAATTGAACTATGATTAGATTGTATCTAAACCTGAAGTATAATTATATGCAGTGCTTCTTAAGGCTTCATAAAATAATTTTCCAACCTTTTTAAAAATATGTTTCTTTCATTGTTTTATACCTAACCTTGCAGACCAACCTGGCAGCCTTTTCTGAGGCTCCCCGACTCAAGC
GAAACATGACATCTCTTCCTTTTCCAGATCCCATGCTTTGAAAAATATTTATAGACAGTTCCAGGTCTCAGCTTCCTGTCCTCTAGTTCTGCTGTTCGGGCATAAAATCTTTATCTCCAGTTCATATAATCTTGAGTTTTAGATATACACACATGCGTAACAGCTGACAGTTTTTCACAAGTACACCCACCTGTAAATACTGTATC
GAATCGAGTGCCTACTGTTTGCCAGACACTTTACCAAAGGCTGCCAAGGTCCTTGCTCTTAGGGAACTCGTTTTCTAGAGAGAGGGCATGCAAATAAGATCATAAATAAAATAATTTATGCTGATGATAAGAGTGAATAAATAATAAGGTTGGTGTGGTAATGGGGACTTGCAGCCTAAGGAAAGGTGAGGGAGCAAGGTCCAGGT
GTAGTACTCTTAAGATACTATTTAAGAACCATGGTTCTCACTGTTCGTTCCTAAAGCTGCTATCATTTAATGCAGTTCCTCATGTTGTAGTGACCGCAACCATAAAATTATTTTTGTTGCTACCTAATAATTTTGCTAGTTATGAATCAATTGTCTTAGGGAATCCAGTGAAAGGGTTGTTCAACAACCCCTGGGGGCTGAGAATC
TTTAGGACAGACTAGCTTTGAACTCACTGCGCTCCGACTGCCTCTGCCTCCCTGGTACAGAGATTAAAGGCGTGTACTATCGCTCCTAATTCTGGCTTTACATAAAAATATATTGCTTATGAATTAAAGATGAATATTTGTATTCTGTCAAGATGGAAAAGGTGGCTGCCCAGTGGGACCACTCCTGGCACCCTTCTTTGGATCAT
CACTCAGGCCCCATGACTGGATGCTCTTCCGGTTATTCTGTCCTGGCAGCATGTTCCGGCTCTTGATGTTTTTAATTTTTTTAAGAAAAATGATTACGTACATAAAAGTCCAGATTTAAATACATTTACTATCTCATTTCAAAAATGATTTTAATAATCCATTTCTTAAAACACTGGATAAAATTTTGAGGCTTAATATTTTTAAA
GCTGAGAAAAGCTGTTCAAACTTAGATTTCCCCTTGCTCCTGTGGGCATCCTAAAGAGTTTTCTTCCAGGTTTAAGGGAAACTGAGACAAAGTCACCTGCCATAAAATTATCTTTACTTTTTTGAAAAACTGTTATTATTTATTGTGTGTATGTGTACAGGCACACGTGTGCTATGGCGCGTGCATTCGTGGTGTGTGTGTGTGTG
AGGACTCTGGTGCTCGCTTCGCCACCCCCACGCTCCACCTGTAGTGTTTGTGCCCTGTAAATAGGACCAGTCTTACACTCGCTGTAGTTCAAGTATGCAACATAAATCCTGCCCCTTCCAGCCGTGTCTGCCTCTGCAGCGTGAGGGGCCTGGCCATCCAGGTGTGGGCTGTGCTTGGGGTTGCTCTTAGTCTCCTCCCCACCTCT
TGACTATTATAATTTTTTATTTAGGTAGGATCTTATGCAACTGAGGCAAGCCCGAACTCTTGGTCCTCTTAATTCACTTTCTGAGTGCTGGGATGACAGTCATAAATATACCACCTCATCCAACTGCTTTGCTTCTCTATTTATTTATTTATTTATTTACTTATTTAAATTTTAGATAGAGTCTAACTACAAAGCCCAGGCTGGCC
GCTCAGTGGTTAAGAGCACTGACTGCTCTCCAGAAGTTCTGAATTCAATTCCCAGCAACCACATGGTGGTTCACAACCATCTGTAATGGGGATCCATATACATAAATAAACCTTTTAAAAAATATTTTATGTTTGAGTGAATGTTTTGCTTGCATGTATGTGTGTGTATCACATATGTGTCTGGAGTCTCTACAAAGGCCAGAAGG
AAAGTTGGGTACATGAACCCAAGAGTTGTGAGCCCCCCCTCCCCCAAGCTCCACCAGTAGGCCTTCCCCAGAGCATCCAGGTTTGTTCTGGGTCCCCTGACATAAACCTTTTCTCTGTGTTGACAGCTGGAAGATCTTAGCAATTCCATGTATCCTTTCCAAGGGGCCTTAGGGATTCACATGCCGCTAGGGTGAGGGAGAAATGA
CACAGAAAACACTTACTATGTTATCCAAGACCCTGGAAAGAGGCCAAGCCGAGGCACAAAGCCAAGGCCACCAGCAGGTCACAGCTTTCTTGAGATTACTCATAAACCTTCTCTTCCATAGTGATGACCGCTTTCCCTTGTATTTGTAACCCTGGGGACTTGCTGGGCATGAGTGGGCGACTCTTAGCAGTCACCTCCCACCACAG
CTGCTGAACCAGAGATTTGCAGCCACGGTCATTGCTCTGCTTCCTGTCTGTCACAGTGTGAGTGACTGGTTCCATTTCAAGCCTCTGCTTAAACTCCTGGCATAAATGGAAATGTGTTTGGTTTTAAACTTTCCAAAAAGGCTTTATTCCTATAATCCTTCCTGGGCGACTTACAGACTTAACACATTAGTTCACAGAAAACACTT
CCTGAGTTCAGTTCCCAGCAACCACAAGGTGACTCACAACCATCTGTAATGGGAATCCAGTGTCCTCTTCTGGTGTGTCTGAAGGCAGAGTACTCATATACATAAAATAAATAAATAAATATTTTAAAAAGCAAAACAAAATAAAACATTTTTCTGTTGCTTTATTTTCATACGTGAGTGCCCTAAATTTAGATTCCTGTACCCAA
ACAACACAGGTGCTCCATCCTGAGGGAACTGGCCACCTGCCAGCCTCTTCTTTCCTTACCCCTTTTTCAGCCTGCTGTCTTTTCCCCCTAAAGGTGCCCCCATAAACGTCATGTTTCTCACACCCGGGGTCACACCGTGGAAGACCACATTACCTGGAGTGGTCGATGGGGCCAACAATCCAGGGATACGCATTTTCGAGTATGAT
TCCTTTGTATTTTCCTTTCTCTTGTATTTTGATTGCCCTTATTGCAAGTGTTTATTGACAGTTCCATCGTGGATATTCTTTTTGACAGGTGACACTACATCATAAATTTGTCTTTTTGTATATACGCAAACTTTACCTTTTTATGAGTATCTGAGATAAATTTCCATCTGGAGCCAGCCTATTAGAGTCTGAGAAACTGTACAATA
AGCTCTCCTGACTGTGGACATAGGTTTTAGAAAGCAGTGCGTGAGGAGCTTTAAGTGGTGGGCGTGTCACTTGGCTCCAGTGAGCCTCAGTTTTCACATCCATAAAATGGCGATGGTAATTACACAGTCTTACTGGTGTCTAATGAGATCTCTGGAGCCTATTTCACGGGTAAATTAAAGAAAAATGAAACTGGTTGGTTCTAAGC
AGGAGGACGTGGGCAAGACATTTGCTAGTTAGAAGCTGGACTGATTCTCACACGGACTCAAGAACGGTTTTGAGCCATTGTAACAATGCCTTTTTCTTCACATAAAGTAGTTGATTATGAGGAAGTTGAATTTTCTTTTTAAGAGGAGCCTCAATGATTTGTATCTGAAATATCAGGTTCTTGAAGAAACTGGCATTTAAACCAAA
GAAATTTAAAGAATCAGGCATCTCTATACTTACATTTTTAAACTTGTAATGTTCTTCAAATTCAATTGCTAATGATTTGATAGTTTAATGCTTAGGGATACATAAAAGGTACTGAACTTGGCTGCTTCTGTGCTCAAGGTTTACTTGTATGAAGTCAGAGATGTTCTAATGGATTGAAAAGCTGCAGAAGTATTTAAACGCTCACA
GGCTGTTAAACAGCAAGAGAGTGAAGACAAGAAGAGTTCCATGTCCAACTTGCATATTTGTATCAAAACGTTTTTGGAGTACTTCAAAGACTAACAAATGCATAAAGCCTTTATATGTTATCAGTATACATTGCTTCATTCTTGCTTGTCTAGTGTGTAAATGCTAGAACTTCTTACGCATAGCTCTCAGCAGCACCCCAAACGCC
GTCAGAATTAGCCAACAGCACATCATCCATGTAATGATAAATAATAGATTGAGGGAATTGCCTACAAGTTATTTCTAGCTGTTGTTGCTCAAAATACTGACATAAAGTTGGACTATTTAACATTCCACTTGGGAGCATTTATTGGACCACTATTATGATCAGTAGATGCTAAGAAAGCAAACCCTTTCTTATCATGCTCATGCAGA
TGAATATTCTTGAGGCTTTTATTTGTTTGATTATAAGATCTTGCTAATTCGAATTTTTTTTTATAATTGCAGTTTTCCAGTTTACATTGGAGCTATAGTACATAAATGCAATTTTTTTTAAATGTCATTTTCTTTAGAACTGTTCAGTAGAAGAAATTAAAAAACTATGCCAGGAACAATTAGAGCTCCTGTCTGAAAAACAAATC
CGTGAACACGCCTGGGGCAGTGCTAGTCGAAGGGGAAGCACTCCGCACGGTTTTCTGCGTGTAAACAAGCATTATTTGTGATAATAAAACCTGAGTTTGACATAAATGTCTAGCCCGTGGAAACCTGGGCCAAATGTGTTTGCCATTCTTGTTATTGTTTTCTTACTTACAGAAGACACATGTTCTTAGGCAGTGTGGTAGGGGGA
AAATGTTCTTTTATATTGTGTTGAGTACTTGACTAACACTTTTTTACATACAAAAGTTTCTTGAAGGTTCTTCATAATTGCGGTGTAGAAGAAATTATGTCATAAATAGTTAATTGACATTGAGTTGAAGCAGTCATACATTGCTTAGATTCCCAGTAGATCCCATGATGGAAATATTTAAAGATGAACTTGGAAATACTGAAATT
ACATAGTCTCCAAATACACAAAAGGACACATACTGGAGAGAAACCTTATGTATGTAATCAATGTGGTAAAGCCTTTGCAGATAATAGTCACCTTCGAAGACATAAAAGAACGCATACTGGAGAGAAACCCTATGAATGTAATCAGTGTGGTTCAGCCTTTTCACAAAACAGCTATCTCAGAATACACAAAAGAACGCACACTGGAG
AGCTGACTAAAACATACTCTGCCTGCTATACAGTGTATTCTGAAGGGTGTATTCTGCTTTGTAACTTTTGATTCTTTTTTTATTCTGAAATTTATAAAAACATAAAGTTGTAAAATAAATGCTTTGAACCTATTTTGAAGTAATGTTATCTTCATCTTATAGTATCAGTCTTAAGGAGTAATAAAACAAAACATTATGAAACAGTT
TAAACTCAGTTTAATTACAAAACTAAAGTAGGAAAATGTAAAGCTGTGTTAATCTTACTTGCATTTATTTCATTTGTCCAAACAGTTTCTATTTTTCCTTCATAAAAAAACATGTTTATAAATTATACAGCTGATTTTGTCTCTATAGATTTAATTTCTGATATTTTTTAATGGACTGAGTTAAGAACATTATTTAAAATAAAGTT
TGCCCAGAAGAAAGATCGGGTTGCTCAAAAGAAGGCAAGCTTCCTCAGAGCTCAGGAAAGGGCTGCTGAAAGCTAAAGCAGTTTTCTATGAAGATTTTTTCATAAAGACAATAAACATATTGATCAAGCAGCTTTTTCTGTGTTAAGCTGTTATTAATGAGACTATAGGAAATAGTGTGAAATTACAAAAGCAAAGAAGTAGATAG
TACTATGCATTCTGTACTCATTAGAAAGCACGTGACTGGAGTGTATTTGTTCCTTATGACAGTCCTTTTTGGGATTGTGCCTTTACACACAGTTCATTTCCATAAAAGACAGTTCTTTGGTTTTTCCTCTGTTACTTCTGTTGCCCCTCCATCGGGTGCAGAAGAGTGGGACCAGACTTTAGGTGTAAGCAGTCCCCATCCCCAGG
CTACTGAGGAACTGTGCACCCTCTAGATCAGTGGTTCTCGACCTTCCTAATGCTGTGACCTTTTAACACAGTCCTTCCTGTTATGGTGATCCCCCACAACCATAAAATTATTTTCATTGCTACGATATAACTGTAATTTTGCTGCTGTTATGAGTCATAATGGAAATGTCTGATATGTGACCACCACGGGGGGGGGGGGTGTGTCA
TTAAATTGAACCCTTTAGTTCCTGGTCTCAAAGGATACCCACAGCTGTGATGGGAAGTTCTGCCACACTTTGTTTAAATGTATACTTTATATTATTCATTCATAAATAAAAATGGAATCCCGCTACATGCTGTTTTACAGTGCCGGGTTTCTGGCTGGTTGACTTTATCCGGTTAGAGCCAACTCCTCCCAGAGCTTATGTTCAGA
GAGTTCAAATCCCAGCAACCACGTGGTGACTCACAACCATCTGTAATGGGATCTGGTGCCCTCTTCTGGTGTGTCTGAAGACAGCAACTATGTACTCATACATAAAATAAATCTTTTTTTTTGAAAGAAAGAAAGAAAGAAAGAAAGAAAGAAAGAAAGAAAGAAAGAAAGAGAGAAAGAAAGAAAGAAAGAAAGAGAAAGAGAGA
AAGAGGTTGTACGTGGTGTGTGCAGGCGAGTCTGATATTTGTGTCGTCATTAAGTCACCTTGTGCAGCTGATTGATGAGTCACACACAGATACACATATGCATAAATATGCTTGGAAACAGATTTACTACTCTAGTGCTTTTAAGGGGGGCTTTGGGATGGAAGGATTAAATATGGGTTTAACCTAGGTTTTTAAGTTTTAGGTTG
GACTCTTCCTACTTTTTTATGTGATTTATTGGTATGGGAAATCTTCTCTTGAGAACTAAGTGCAGGCAGAAAATCAGCTTTAACTGGACAGGCTAATTTACATAAATGTTTTTATTTTAAGTTGGCACTTTTCCTGGTTCGTTTTTGTTCAGTCTTAAAAGTTAGAGCTTCCAAAACAGTGTATCTCATCTCAGTTCTGTACTAGC
TCTTTTTTTAATTTAGTATAAGTCATGAATAATGTAAATGCCTGTTTTCTTTAGGATATAAAGAGAGCCTTAGAGTGCGTGAGTCTCTACATGTAATTGTCATAAATGCATTCTGTTGATACAAACCACTGTGAACAATTTTTTTTCCAGTTTGTTTGAAAGGGACTGCTTTCCCTCATTGTCTTGTCATGTACAAACTAGTGTCT
GTGTGTGTGAGAGAGAATATGTATGTGCGCACATGTCTCCTCTCTGTGCGTGTGTGTACATGCATGTGTGTGCAAGTGTGCATGCACACTTGTATGTACACATAAAATATATTCACAAGGGACACCTCTTCCTCATGTCTGTGTTTGTTGGGTCTAGACTGCCTGATCGGATGGCCCAGTCAGGTGAGTCACTAAACACCAGTCTT
TGTTTCCGTTGTGGGTGTGTCTTGCTGTAAATATTTGTTCATACTTTTGTGAATTCAATACTATGTACCATTGTATTATAGTAACTTTTATAAAGCAAACCATAAATATACTGACTTTTCTTACAGCTACGCCGTCTCTCTTGCTCTCCCCCCCAGCCCCCCACCCCTGGCCCCTTCTCTGTGGTGAAAGTGCACCCTAGTCATGA
GTGTGTGTGTTCTGTCCATCTTAGTTCTGTGTTCTCCCTGCTTCCTGCACACCTGCAGCACAGTATTGTTCTGTGTGGCATGAAGTTTCTTTCATCCATCCATAAACATAAAGGAGTTTAAGCTTTTTAAAAAGATTTATTTATTTACTTAATGTCTGTGAGTACACCATTGCTCTCTTCACCGGAAGAGGGCATCAGATCCCATT
GGTGTGTGTGTGTTTTCACATGCAAATGAGTGTCATGTTCATGGAGGCCAGCGTAGGGTGTCAGATCCCCTGGAGCTGGAGTTACAGGTAGACACATGGACATAAATAAATGGTTCAGCTGCTGAAGGTGACATGTTCCCATGCTTGTTGACCCGAGTCTGATCATGGCAGAACACGACTGTCCTGCAAGCTGTCTTCTGAGCTCG
TAACTCCAGTTCCAGGAGATCTGGTGCCCTGTTCTGACATCTGCTGGCACCAGGTAGATATGTGGTGCACAGACGGTATATGCAGCCAGTGCACCGTACACATAAAATAAAAATTGAAAAACTGGAAAACAAATCCTAAAGTGTCTATTTTTGTGTCTTGTTTTGCTTTGTTGTGATTTTGTGTTTCTTGTTTTGCTCAGCATTAG
GGTTGAGAGTTCAAGGCCAGCCCTGGCTGCATAGGAGCGCTTATCTCCTCCCTTCTCCAGAAGCAAAAAGCTGCCCTGCTTGCCTGTCTCAGTTGTCATGCATAAACATGTCCTTCCTTCCGGCAGCCCCTAGCACTGTGTTTTCAGGCTGAGCTGTTCACTGGTGCTTAGTGGGATGAAGTGGCCTAAGGCAGACAGGTGATGTG
GTGGAAAAGCCCATCACAGCCTGCAGCCCTCATGTGGGTGGCCGCCGCACTCGGACAGTTTCCTTTTTATCTCCTGTCCTCCCATGGTTTGAAACAAACACATAAACACGTACAGACAACTTGATTGTATGAATCTGGGGGTTCTGTGTGTTTATTTACCCCTCTCTCATGCCATCGCCTCTCCCCAGTTCTTGGGGGAGAAGGTC
TTTGTATATTTTTTTTGGAAGCACAGCTTTCCATATTGTAACTAGAATCTCCTTACTCCAGAGGAAGTATTCTCATGTTAATACATTGTTAGTAAATATGCATAAACTAAACATTGTGTCCTTGAGATTGACTTGAGTTTTTACTTTTATAAGCTGTGGCTCTGGGCTGTTGAGATGGCTCTATGGGAAAAGGCGCTGCTGCCGAG
TGGAGACTCACTCTAAAGTGTGTTCTCTGTGAACTGAAAAGAGCATGCATTTTCTTGTATGATACAGACTAGCACTAGACATGTCATGGTCCTTGTGGTGCATAAAAAATATTTAACTTATCCCAGATTTTATTTATATCTTTATGTGTCTTTTCTTCAAAATCAATGCGACAACAGAAGCAGAACTGTTACAGCCTCGGTTGAGC
TGAACCGGGCGAAAATGGCCCCAAACAGCATTCCTCAGCGCGGAACCAGAGTAGGCGCTAACCGTTTGTCAATTAACTCACTTAAATCTGAGTGCTTTTGCATAAACAATATTGTGATTTACCCACGTGGCAGACTGAAGACGCATAAAGTGTATTCTTTATCTGAAATAATTGATAACTTAGTTGAGAAAACATGATGACACGCA
AAACAGCAACATCTTAGCTATTTGTTAGTTCTCTTTTGTTGTCTTATCAAAGTTTAATGGAGACACTTTCATAATTGTTGTTGTGTGTACATTTGATTTTCATAAAGATGGTAGTAAGTCAATGCATTAACCCTCATCTGTGTATTATTTGTTCACAAGTTCCAGAGGTTGAAGGACTGACTCTCACATCTGTCCTGAGGTAGAGA
TCAAGCGGAGCCAACCAGAGCAAGTGGAGGTCCTAAATTCAATTCCCAACAACTACATGAAGGCTCACAACCATCTCTACAGCTACAGTGTACTCATACACATAAAATAAATAAATCTTTTTTTTAAAAAAAGAACAGATAACATGATTGTGTTAGGTAAGGGTAGCATGGGCTCACAGACTGAAGAAGGATGCATGGCTTCCATG
GAGGGAGCCAACAGAACACTGACCATTCACTGTGCAGACCACAGAGCAAGACCTTGGTGTTAAGAAGGAATCTATCACATACTCAGTGTCTTGTCCTTTCCATAAATTGTAATAAACTGTCTGTAACACTGTTTATAGTGTGCTTTCATGTATTTTTTACATTAATATTTGTATTGTCTTTTACTGAAGCTGGATTAAAGAAGAAC
CAATCAGGAATAGCTTTTTCTATTTAATTGTCTTACACATTTAGTTTACCTACTGGTGATTTTGTAAACATATACTTTAATGTCAAGATTCAGATTGAAACATAAACATACTTTTCTTACAAAGATTGTGGACTTAGATATTCTATTTGCAAGGTGCCACATCAGCCCCCCCCACCAGCCGTCCTGCCCCTTCCCACAGCACAGGA
AGGCTCCTTTTAAATGGTTCGCATAGCTCATCGACTCTGAAAACCGATGTCATCTTACTGGCCTCGTTTTGATTGTATCTTAGAGGTTTATTGATAATCACATAAACATGAAAGCAAATACGATCATGGATTTTCTGGTTACTTACTAAAGTGACTTGAGTGTTTGAAGAGGTCCTTCCTCACCCTCTTCCAAGACTCCATTGTGG
TATATACCAGATGCACATAGGAACAGGGGTGTATTCTAAATCTAGCTTTCTTTATGATGTTTCTGATAATGTGAGAATTGAAACTTTACCTTCTCTTGTACATAAACTTCCTGTCCTTAGCAACTGTCGCATCTCATTCTATCTTCCAAAGCTTGACAATTATAAGTTTTACAAACTCAAATACTTCCTTTAACCATCCTAATTAA
TATTCACTCATCTTCGTCAACTCCTACCCTGTCACAAGTATCCTTTCATTGCTGGGACAGTGGAGTTTTCCTGTTGGAAGGATACAGTGATGATAGAGTTCATAAAGCTTGTTTTGCTTTTACTCTGTCACTTGAATTTTTGTCCCCAAAATTTGAAATATAAACTCTGTAGAGCTGTTTTGTGAATTTAAACTTCATCTCTCAAT
TCTTCTGAGCATTCCAAGTATGTGTTTAGAGCTATCATGTGATGAAAAGGGATCTTAATAACTGAGTGGCCAGAAACTCACCGTCTAAAATAATCTTAGCCATAAATTGTCCTGTGATACTGGAATTGGGACTCTCTCTCGTGTGTGTGTATTTGTGCACATCTGACTCCTTTGTACCTTTGTTGTTTCCATTTTCAGATTATGTT
AACTCAGATCCGCCAAAAAAATGCACAGTTGACAGTTGGGTTGACTCTTTTATTGGGGCAGAATGGAACAGTCCAAGAATGTAGATATTGATTCATTCTCCATAAATGTTCTTTTTACAGTGTATTCATCCTAGAGTTATTTTGTTTGTTTGTTCTCCTTTTGGACCTTGGTCAATAACTGCCATAGAATTTCGCTTTGTGTTTCT
TATATGTATATGATGTATATGTATATGTATATGTGTGTGTATATATATATATATATCCTTTGTAATGTTCATGAGAAGGCAATGCTGTCATACTCTCTCTCATAAAATGGGGACCTCTTTTACTGTTGTTTCTTGGGTGTGTTAAGAGTGTTCTTACGTCTGAGCCTGGGCTGGCATATAACTTTTATGGTTTTAGAAAGCTGCTG
TAATTGGGATAACTTTTGATCTAGGTGGGCAGCTTGTATCATTATTAATTGGCTCTGAAATTATTGTGTGGGCATCTTGTGAATTGAGAATTTATTGATACATAAATCTGACTTGTTAATTATAAGCTTCTCGAGTTTTGTTTCTACCGGGTTGTTGGGTGTTGTGGAGGCTGGTTATAGCAGCTGACCAAGGGGTGGATGGTCAT
TCTTTCTTAGAAAAACAAACAAAGAGAAAACACAAAAATATTCACAAAAGGAGATGATACTGGCCTTAAAACATGTTCTTGTCAATGTTATGGATATTGTCATAAAAAAAGATATCTTTTAAAAATCAGAGGAGAGACTTAATTTTTTTAAATCTTAAGATTTGTAGACTGTTTCTAGGATAGGCTATTAAACATGATTCATACCC
TCATCTGCCAGGACCTTCTGCACGATTGTGTGAGGTGTGCTGCTTCCTATCCTAGGGTGGCTTCAGCAGTACTGGCTCCCTTGACAAGTGTGAAGAAGACCATAAATAAAACAGACTTTGATCTTCTTTGCCTTGGCGTCTGCTCAGGTTCCCAGAGAGCAGGGCCACAGATTCTATGAGATGAGATCTCTTGGTTTTGACTGACA
ACTGCCTGCTCCAAAAGGCAGAACCACTGACCACCTTGCTTTTCCAAACTCATGAGCACAGCCCAGAAGGAACAGAAGACTTCTGCTAACGTCATCATGCCATAAACAGACAGAAGCAGGGAATGGCTCTATCCCTAGCTGCCTGCTAAGTAAACACGGTTTTGAAGCGTCTGTTTTATGCTTCCACACAAAGCTCTTCTGCCTCT
GTTCAAATCCCAGCAACCACTTGGTGGCTCATGGCCATTTGTAATGTGATCTTATGCCCTCTTCTGGTGTGTCTGAAAACAGCAACAGTGTACTCTTAGACATAAAATAATACATGAATCTTTAAAAACAAAACAAAACAACCTTTAGATAGCTTTGGTTTTGCTTTTTTGTTATTTTTCAAAACAGGGTTTCTTTGTGTTGCCCT
GCCTGACTCTCTCGATTCGACCCCCGGGGCTCGGGGAGGAAGAAGAAAATCAACTCCAGCAAGTTGTCTTTGGATCTCCACTCGAGCACCCCAACATGTACATAAATAAATGTAATAAATTAAAAAACAAAGACAGTTTTCTTAAGATCTATTAGGAAAATGGTTGGTGACCCAGCCACACAGTCTCCCCATGGGCCCACAGCCCT
AGTGGGAGCCAAGGCTTTATGCATCTAGGCATGTATTGTATGTACCAGCTGAGCCCCAGCCCGGCCCTCAGCAAATTTCTCCGTGGCTAGGTGTGTCTTTCATAAACACTGGTCCGTTACAGCCCAGCCTGTGCCTTGTTTTTTTTTAAGGAACTAAGCATTACGAAAGACGCTGCCAGTTCTCTGTCTACATCTCCTCTGTCCAG
CAAGGGGTTGCTGTTGTGAAAACAGGGTTTGTGAAGGAATCAATTTTTGGCAATTAATCAATATTCTTATTGACTCTGTTTTCATTTAATCACAAAACTTCATAAAATAATTTTGTAAAATGAAGAAATTGGAATTTGTATGTCCTGAGCGGTCAGCATAGGGTATTTGCGGCTCAAAAATCCTAATTACCCTTTTTTCACACGGA
CGCCTCCCCCGTGGGTATTTCTCCTTGTGTCCCTCTGGGCTTTAGTCTCCATCTTGCTGCCAGCCTTTGGCTTTCTTTTGTCCTGAGTGGGTGGGTGAGCCATAAATGTTGTTATGTTAAACATTATTGGGATTAATTTTCCAAGTGCGTCTAGACTCACTGTTGCTGTCTGGGCCCCCAGGGCCTTCACCATACTGATGAGTGAT
ACCTAGATTTTTGTTCAGCTTTGAAATGTCTACCTTTCTATGCCCTATTTTTCTCAAGCATGGCTTTAAATGAGTTCTTGTACTGAACTTCATTTAATTGCATAAACATCATAAGCAAAAATACCGCTACTTATTTGGTTTTAAAAGGGACATAAATATCTTTATAAATATCACTATGTAGACCAGGCTAGCCTAAAACTCACAAA
GAAAGACTCCCATCATTGGACCTACTGAAGGCCTTCCTTCCATATCCAGCTTCATCCAGGTGTCGTTTGTACCTACATGCTTGGACTCAGCAGCAGATTTCATAAATACAGTTAAAACGAAATCCTGGTTTGTGTAATTTAACATACGATGCTTTACAGACTCAGATTTTATGTTTGCTATTGTGTAAATGTACCAGCCTGGGCAC
CCTCATTTGTCTGGTCCCTCATTGTCACACTTAACATCATTCCTGTTGGCATGACATTTGAATCATAGTATATTTTTTTATTGGAAATTATCCTTGATTACATAAACTCTTTCCTCAGTGACATTAACTATTTTAAATTAACCAATTTGTCACATTTTAGAGCCCTTAAGTGGAAAAAGATTGTTGACGTTTTTTTATTTCTTGTC
GATTAAAGTGGAAAACTTCAGACTTTGGCTTCTTTTTTAATCTTTTTGGAGATTAAGTGTCTAAACTTAACTTAAATGGTTTTTTACAGGAGTTAAAGTGCATAAATGCCTTTTTACAGCTTAATCATTTTGGTCTTCTGTTTAGTGTTGTATTTCAATTGTGGAGCCTCATTTTAAGTGTTCATTCTTTAAGATTTAATGCTTGC
CCTGAGTTGGATTTTTGAAACTCCCACAGTGAAGGAAAGAACCAACTCTCACAACCTTTCCTGACTTCATATATTGACCATGGCATATACATGAAACCCCCATAAATAAATGTAGTGAAAAATGTAAAGTTTGTAATATCTTATTTTTATAGATTTTAAGATTTAAGTTTTTAAGATTCTTACTGAAGAGAGAACCCAGCAGTGCT
TGGTCAACTTCGAAAACATGAAAGAATTCATACTCGAGGGAAATCTTACAAATGTAATCAATGTTCTAAAGCCTTTGTATACCCTGGTAATCTTCGAATGCATAAAAGAATGCATACTGAACACAAACCCTATGAATGTAATCAATGTACTAAATCCTTTGCTTCTCATCGTCAACTTCGAATACATGAAAGAATTCATACTGAAG
GCACAGCTCCGCCCCATCCTGTCCATACCCTTATCCTTCCTGCGAGGCCCCGTGCACAGTTGGCCTGGGTCGCACGGCTTTCATGTTTGCTTCAGAGGGGCATAAAGCAATAATGCAGCCAATTTCCCCTGAACTTTGGCAAAGTGCTTATGTCTCAGCATTGACAGCAGGAAGAGGCAGGCAGTGTCCGGTTGCCTCCGGTTACC
TTTTTCTCTTTTCTCCCTTCAATGAAAGCCTCATTTTGCATTGTTCTTCAAATAGAGGAGACTCCTCTATGCATACACTGTACAATGTTAACACTGCCTCCATAAAGCATCAATTAAGAAAGGCCAAAGAATAAGATGTTGAGTTTCTTTTAAAATAATTTAAAATATATTAACTTTCTAAGGCAGATTTTGTGTGAGGCGTCTTG
CAGAGTGTCAATAGAGGTTATTTTTCCTGCCCATTCTGGCTGCTATCGGGAGCAGCTGCTAAACTGTCCACCACTGGGAGGGCCCTTGGCATTTGCTGGTCATAAACTTGATCTTGCCGTGACTACCACTCTCTTTTCACATACATAGAGACTCTGGCACAGGGTGGTTTTGTGACTTGCCCAGGACCACAGTCAGAAGCTGAAGA
GTCTATATACTTGTGTTGCTCATCTCAGAAACAACTGGAATTATATCCTGAATGATGTTAAGGGATCTAAATGTTCTAACTTGCCCTGTCAGCTCCTGTTCATAAAATAGAAGGCATTTTAAATAAATATAAATAATAAGGCCTTTTTTTTTCTACTTCAGATGAAACATTTCAGACGAGCCATCCTCATACTGTGTGATCTTTAG
CCCTGGGGTCCTAAGGCTCCCTGGCAGCTGACACTCCCATTCAGCACATGCTAGAGAAGTTTGCCAGGTTTCAGCACTTTTAATTAAATAAGGTTGTTAGCATAAAAATAAAGATCATTTCCTGCTGACCACCAGGGACCAGTTTTCAGAATTGTTTCTCCTGGTGATAGGAGTTGAGTCACTCTAAAGCTGTTGCTCCACCCACC
TGCTGGTAGCATCACTTCAGCAGGAGAGGGTGCCTGGCACTGCCCAGGCCTTCCTTTCATGAGTACATGGTGTGTGTATGTGTGTGAGTGATGATTGTTTCATAAAAGATTGTTTTTTTGTGTGATTGTGTGTGGTTCATGAGATCCACCTACCTCCCAAGTGCTGAGATTGAAGGAATGCACCACAAATGCAGGGTTTTTGTTGT
ACGTTGAGCTCCAGGTCCGAGCTACAGATCCCAGAGGCTCTCAGTCTTCCTAATGCTGTGACCTCTTAATACAGTTCTTCATGTTGTGGGGACCCTCGGCCATAAAGTTACTTTCCTTGCTACTTCACACGTGTGATTTTGCTTCTGTTACAAATCCTAATGTAAAGGTCTATCTATGCTTCTGGTTTGGCAGTGCAGATCTACAG
CCCCTCGTTCTCGGTCCTGCCTGGAACCTTTGTACGCTTTGCTCAAAAATCAGCGAGCCTTCGCATTTGATGCCAAGTTTTTGTTACAGATTAATTTTTCCATAAAACCATTTTGAACCAATGAACCAGTCAATAATTTTAAGGTTCTGTTTTAAATGTAAGAATTCCAACTTACAGTCTATTAAAATTCAGCCCTAAAATGACAA
TTTGTAACCAGCCTTGCTACTTTTTAAAGACTTTGTAAAACCTGTCATTTCTCTGGGGAGTGGCCATCCAACAGATAATCATAACTGCCACTTTGTTATACATAAAAATATGTCCAACCTGGTGGTCTGGTGAATATTTGGGGGGGGGGGGTAGGATTCTTTCAATATTATTTTTCTTATGAAAATCTCAGAGGACACTGGCTGTT
AGTTCAATTCCCAGCAACCACATGGTGGCTCACAGCATCTGTAATGGGATCTGATGCCCTCTTTGAATGTGTCTGAAGACAGCTACAGTATACTCACATACATAAAATAAATAAATAAACCTTTTTTTTTTTTTTTTAAGGAAGTGCTGTGGATGTGGCTTGGGGTGAGAACTTTTTCTTTTTGGCATGTCACAGTAAAAAAATAT
AGTCGGGTGTGGGATGCTGAGCGCCAGCTGTGCTGGGCCAGCCAGGGCAGAGTTACCCTGGCCCGCGGCTTTCCCTCCCTCCGTGGACTTTATTTAATTTCATAAATTGGCTCCTTTCCCACAGTCTGATGATATGGTGGTGGGGTGGCTCTGGAGGGTGACTGGGGACTCCTGCAATGTGATGTGGCCCACAGCTTGTGCACTGA
AGTCAGGGAGAGGTCAGAGTTTTCTGCTGCAGTCACTTCGGTGCACACCATTTGCCAACAACCAAACAGAGCTCTGCAAGGTAAGGTGTCTGAAAATTTTCATAAAATACTGAACTTTTCAATGTCTGTCTCTAATTTTCTTAATGAGTGTCTATATGTGAGGGGGGAGGGAGGGAAAGAGAGACAGACGGGCAGATAGACAGAAA
CTCTTCTGACTGCTGAGACCTTTACCCCGATGGGTCCAGAGTCAGATGCCAGGCCCACTTCCCACCACTAGATACCTTACTGTTATTGAAAATTCTTGACCATAAACCAAGTTCACAGGGTCACCAGTCTGGAAGTTGTCATGGAGATCTGAGAAACCTTGGTTAAAAACTTTCTCTAAGCATATAGGTGGTGAGACAGTAGGACT
TTTTATAATGCCTCTTGCTTGACTGCCAGATTACTGAATTTGTACATAATAGTTGCTGTTGTATGTGGTCATAAGAGAAGTGTTTCTGTTATTGTACTGCCATAAAATGTATAAACTCTGGGTATCAGAGAAGAATGGCTTTGTCTGTATGGGTTTATGATGTGTGCTATAATAGTAAAAAGCTGTGGCATATATTCTTAGGTTCA
TAAATTAACATCGCAATTTACACACTGGAAATTATCAGTATTCTACAGGTGATAATACCAATCTTACTTTAACTAAACATAGTGTATTATTCAGGCTGTTCATAAAGTTCTTATTTTAACTTAAAAGATGGTGAAATTTATTATGGGCTGAATTGTGTCTTCCAAAACTTGTATGGTAAGTCCTATCCCCCAACCGCTTAAAAAAA
CAGCCTGGACTAGAGCCATGGGGAGCTCTGCTCCTCATTACCCCGTTGAAGTGTCTATAGAAGTTGTGTGCAATTCACTTTTTTTCCCTGTGTTTTCTCCCATAAATTATTTTGTCATCTATATCATAGACTCATGGGTATTTCTTTTGTGCTTTGGAATGTAATTCCATATTGTTTTATTACTGACATTTAAAAAAAGGATTTTA
TCTTTAAAAATTTTTCTTTTATGTATTATATATTTTTTTAATTTGCTTGGGTTTCTTAAGAATTAGATGTTCTGTCCTGATTCTATTGACAAAGAACATTCATAAATTATAGTGATATCATTTATAATGTATGGTGTTGTATGACTTTGTTCAGTAGAAAAGGCCAAAGTAGCATGGGTATTACCCATTCTTTGGTTACAGATCCA
CTCCTGGGTGTTGGGATTACAGAAATGTACCACCTTTCTGAATCTCCAATCCCAAGTGTTATACCTCGTATGATTTAGGTTGTAAATATTTCACTTATAACATAAAATTATTTTTATACCACCTAAAAGACAGTTTCATTTAGTTAAAGTATATATGCATGAAAATGAAGAAATGGGGGAAGGAATGTGTTCACACAACTTCTGTT
AGGTCGCTGCACATGTGACATTGAAGGAAGCTCTGCTGCTATGTCCTACATGGTCCGTCTCAGCCCTAGGTCCCTCATTCTCACTGTGGATAGCCCTTTCCATAAACACGCCCGGTTGCATGCAGAGTGTGCAGTTTATGTCTTCTGGAGAACTCATGGTCTCGTGGGTTCCCAAGACGGGCAGCGCCCCAAACTTGCTTAACTTG
AAGTGTAGTTGTCACCACCCTGGACGAGGGCCTTGGGTACCGCTACCAGTGAGATAGGACTGGACTCCGAGCTGCAGCACAACAGTTTATATTGAAATCACATAAACCTGCCTGCCACTGGAAACATTCTGTACAGAGTCCTTAAATACATGGCAGAGTTTTGAGCCCTCGAGTCCTTGCCTGGTATCTCGAAGGATGGGTCCATT
TGGTGTCTAGGTTGCCCTGCCTGAGCAATGACAGTCTACTCTTCTGTGAGTTACCAGAGACAAATTTTTAAAGCTTTAAGACTGAAATATGTACTAATCACATAAATAAAACTTGTATTTTGAAATCAGAATTAGCTGGTTTTATTACTCCATGTCCTTAAGATTTCTAGAAACTCACCAGTTATGCATTAAGTTAAGTGAACTCA
TCCAACCAAAGACCTGGAGCGCAGCATAAGGACTTGTGATTTGAGACGTTGTCCCCAGCCTGGTAGATCCCCCTTTCTCAGCATTTGGGATTTAGCAGTGCATAAAGCATTAATATCTGTAAAAACACCTAGATGTTTGTTTGGCTTTTAATTTAAGGAAGCTGCAACCACAAAGCTTCCGCTCAGGGTTTTTTCTTCCTTCAAGT
ACAATCACCCATAAGTCTAGTTCCAGAGGACCTGAGATATTTTCTGGCATCCATGGGCACTGCATGCATATGTCACACAGACATACATGTGGAAAACACACATAAAAATAAATCACTTTTTAAAAGGCAAAAAGAAAGCTCACGGGCATGTTTTATTTTTATTTTTTGTATTTTCATTTTTTTATTTGTTGTCTCAGAAGATTTCC
AAGCTTTGATGTCCCCAGAGCTCTGCCTTTGGCCCTCTTCACTTCTTGTTTGGGTTTAGCTATTGCTTACCTGCTTGTAATTTCCAGGTCCCCCTCTCGACATAAACACTCAACGTTAGTTCCCCTAAAATAAGATTCATGATCTTTCCCTCATTGCCTACGCCTCTCCCTGTGGCTGGGGAAAGGTGGTCATCTCCTAGCTACTC
GGGAATAAGCCGGCCAATGCAGTCCTACACAAAGGTCGCCAGTGGCTCCCCTGCCTCCTGCTCCTTCCACCTCCCCCTCCACTCTCCCCTCCCCAACATCCATAAACAGCTTATTTCCAAACTGTCTGCCGAGCCTGTGTGGAACCTTAGGATGTGAGCTGAGGGGATTTTCTTTGCAGGCAATCGAGGACAGCGATTTTCTTTGA
ACTACCTTCAAAGCCTTACGTCGACAGTTGCCAGTGACACGTACTAAGATCGACTGGAACAAGATCCTTAGCTACAAGATTGGCAAAGAGATGCAGAATGCATAAATGAAAATTGCATGAGCAGATTGTTTTAGTGTCTTCGCGTTACAAAAATTATTGCAAAAGTATTCTGAGCTGACAGCTGCCCAGTGAGGTGGGCTGTTGCA
CCCTGTTTGTACCCCTTAAGTAGAGGAGCTGGTTGGCCCGGGCCACCACATTGCAGCCAGCACGGAGTCAGATGCTTACATACAGCTCATCTAGGCTGCACATAAACTGGCTGTTACCTGAGCTGACTTCCTGGCCTGTTTTCCTGGTATGCTCAAAGTGGCAGGCAGGCAGCAGACTGACCTGTTCCATGGGTAGATCTAGAGAG
TTATAGATCTGAGGCTTGTTGGTTATTTATGTTCACAGCAGAGCAGAAAGTCCAGGAGAGAGCCCACAAGTTCCGAAACCTACAGTAATTATATCTGTTACATAAAGGAATTTGAGATCTACACTCAACTAGAGACATGCTTGTGCTTTGGAAATCCACAGCAGTATAAGAATACTGTATTTTGAAAACTGGAAGAGAATCCAGCA
GGTGGAATTTTTATATATTTGTGGTTGGGAAGGTGTACTAATATATAATTTCTCTTAATTTTTCTAACTTTTTATGGATAAAACCTTTCTATTCATACCACATAAAGAAATGCGTTCAAGCATTTTGTAAGTTTTGATTTAGTACCCTTGCTTTTTCATCAAAGGAATTTTCAGATCATTCTCTCAAACATTGATCTCACATTTTC
TTAAACTGTTTTGTACTGATGTTGCCCTGAGATAGTTCATGCAAATGCTGTGCACTCATTCAGTGGAATATAGTTGGAAAACTGACTTCTTTTTTTCTGACATAAAATGTTGAATCATATCATCTGGCTTTATGGTATTTTATTTGAAAGTCCAAAGGATATTATGAGAATGCACTGTGTGGTTGAAGTCCCCTTGACAAAAACTT
CCAAGAAGCTCTACTTGTTTTTCTTTTGCTCCCAGAATGTTCCATTATGCAGGATCCTAAGAACTGGAAGACCCTGGCATTTGAATTTGCAAAAGCTATTCATAAAATGGGTCCACAGTCATTAGCATTCCTGAGTAAGTTTTATATCATTTTACAAATATATTCTGTAGAATCACTTTTGATGTAGAAATCATAGCATACATTGG
TCCTGAGTTCAAGTCCCAGCAACCACATGGTGGCTCACAACCATCTGTAATGGGATCTGATGCTCTCTTCTGGGGTAGACAGCTACAATGTACTCACATACATAAAATAAATAAATCTTTTAAAAAAATATTTAAAAGAAAAAGAAAGGGAAGGCTGGGAGCAGGACTTCTTAACCTGAAGGTTCCTAGTTCAGTGGCCCTCTTCC
GGATGCTGAAAGGGCACAGACACTATTAGCTCCACACAGGCCCTCTCCCATCTTAATAGTTCACCTTCTGCCTTCTAGAGCTTAGGAAGTGGGATATACACATAAAAGATAGCTAATTTCGAAAGATACATGGTGTTGATCAACTTCACTTCTGTCATCCTGAAGGGTTAGAACTTAAGCTGAGCCTAGAAGGGTGGGTCCTACCA
TTTGATTAGCTGGTTTTCAAATGTGTTCATGACACATACATAACCTTGTACATTGAATACGTTGTAGTTTTCTGCATTTGTTATGGAATGTGCTTTTTACCATAAATTCTAGTTCTAAAAAAGGTTGTCTCAGTCATCATTTTCTGGGTGTTGTAAGAGTGTTTTAAGATCTCTGAGACTTTGGTTTTTATGTAATAAATAAAAAT
CAGAGAACGGAGGAACCAATGCTGTTTATTGTTTGCTATGATACAGAGCTGTACAAAAACTTACAATGAACATATTTTGTAGCTTAGTGATCTCCACGTACATAAAGGGACATATTAATACTGGTTGACTTGTAAATTGATACTCATGCCGATGTAGTAGATAGACCCCATGCTCCCACCTGCTTATGTGTTGCTCACACTGTGTG
TATAAAATTTCCTTTTGTAAGTATGTCTTTCATTAACATTGATATCTTCCATTTGTGTGAGGACAAAGATTGAAAAGAAGTATGGCCTGTATTCTGTTCACATAAAATAACTTATTTCGTTGCTGGTCATGTGTTTTAAGTTCTCTTACGGCATAGCTTTTTGTTGGTTTATAGGTTTTGTATGTTTGTTTTTTGTTTTGAGACAG
GGTGGTAACACTTGAGGTGTCTCTCAAATATGGACACTGTATTTCGTTGCACTTCCGTGGAGACCTCTGATTTTTCCGTGGCATGAGTTCTGTAATTAGGCATAAAAGTACAATTTTTCCTTTTACTTTATTTGTTAAATCAAGATTTAAATATACATTTCAAGTATAAATTTCATGTGAAAATGTTTTTGTAGCAATGCAAGTAT
GCCATTTTCTCTTGGAAAGTGTAGAAAGAGCTGGTTTCCTCAGAGCTCAGATCCAGAGTCACTGACTTGTGGACTTTCCTACGTCCCTGCCTTTTGTACCCATAAAGCTTCCACTGTGTAATTGAAGCCAAACGTTGTTTTCTGCTTACTCTTGCTTCCTCCTGTTCACAGACTATACTTTTTCCTGCCACCTCAATCCACGGAGT
TGTCCATGGGGAAGAGAGGGAAGTGAGCAGTTTCCTTTCTTGCTCAGGTACCTTTTATTTTCTTACCATTCTCCCCACAGAGCTGATTTGGGTTTTTCTTCATAAAGGCTTTAAACTTTAACATTTATATTCTGAAGTCTGTGCAGTGTTATGTATTTAGCTATTTGGTCAGTCTGGAGGAAGTACACCTGAAATCAGTTTGTGAA
CCAGTCATTCATTCTGTGACCTCGGGGGTCACATATAAGGTCAGTGTCTCTGATCCGCGCCGGATCCGCACTGCCAGCTGTGATTGGGTTCGAACAGCTTCATAAACATCTTCAGCATTTTGTGCCAATTTCTCCCCAATGGCCAAGATCACATCACCAGGCCGCAGACCAGCCCTGTGGAGGATGGACGGGGCAAGGAGAGAATA
CAACTGTGGAGGCAGAGGAGAGGGTCTCACATTTGAAGCTGGTTTGAGCTACATTGTGAAACTGTTGCTAAAAAAAGTTTGTTTTACAAAATCCACAAGGCATAAATCACAGGCATATGTGGACTGAGATAACCAAAGTTATTTTAAATGACTTTATTTTCTAAACTTGTTTGGGATTGTCTTCATGTCTAGATGAGGAGAGTGCA
CCCCTTTCCTTTTATAAATTAGCTAGACTCCAGGGTTCTATTATGGGAATGGGGGAGGGGAGCAAACATTGGTAAACTTAACTCTGGATCTCCAACACCACATAAAAATCTGGTGGCAGGGGCCAGGAAATGGTAGTACATGCCTTTAATCCTAGCATTTGGAAGGCAGAGACAGGTGAATGTCTATGAGTTTAAGAGGCCAGTCT
GTGGCACTTAAAGTTATCACTCTTAGTGTTCTTCCACTGGGGTCAGGCAGATCTCTAACACTTTGAATCCCAGCTGTTAAACAAACAAACAAAAAAGTGACATAAATGTTATTTATCAATGAATATGCAATGTGTAATGTCTTTGAAACAGTGGCTTGTGAGTATTTGAATAGAGCCTACAAAATTTTATATTGCATTTGTCATAA
CACTAAGCTTATGCAGCTAATGTGGATGGCGTGTGGAGATGTAATGTGCTTTTCTACATTTTCATATGGGTTATTTGTAAATATCTATATTGCTGACAGACATAAATCCAGAAGTCATTTTCATTCTAACTGTGTGTGGCTCTGTGCTTTATTTGTAACACTTACTTCTTGCACATGGATAAAAACACTTACTTGGTGAGTATCCA
CTGTCCTGCCCAAGGACCTGCAGTGTGGTCTGCTTCCTGTCACCTCAGAGAATCACAAGGGAGGTGTTGGTAGTGAACTTGACTTTTGACATTGAAAGCACATAAAACGATTAGATTTGTTGGTCTCTGTCCCTTTTGTCCAAATTAAAAGAGTTTCCAAGAAGTATGTATGCCAGGAGATTGGCCTAGAGTGCTCCTTGCCCCTA
GACTTTCTGCCCAGCCTAGAGAGCTGTATACTCCCATTTCATGGACTCTGCTTGAGTGTGCAGGTTTTACATGAATTCTATTTATACCTTTTGTATGCCACATAAATAAAGATAATTTATATAAAGATGTCGCTTTCCCAGAATACCATCCCTTGGGTTTCTCCTGTTGTGTTCTTTAAGCTCTTTGAGCCAAGTAGCAGCAGAAT
CCATGAAGAATCAGTGGATTTATGCAGATAACAGTGCCTTCTGTTGTACATGAATAATCAGAAAAAAATTTTTTTGGAGTGCATTGCAATTTTTTTAAAGCATAAAACATATTTCTAGATATCCTGTAAACCTTGGTTATGTCATTTCATTCTGCATTTTACTTGGTGAGTTGACTGTCAGGCAGGTGGTGCGGGTCTCTGGCTTC
TAATATTGAAACATCCTTAAATTTATAATAAATCAGCTCTGTGTGACTATGGCATATACTCTTGGCATTTTTTTTTTTCTGTTTGCAATTCACTGAGATTCATAAATAAAACTCATTTGTATCTTATGGTATGTATAGTGATTTTCTTTTTAATTTTTTTGGTTTATGAGCAAAGTATAAATTTTATTTTAAGTAGCAGAGTTTCT
ACCCTACCTTCCCTCTGCAGCCCAGTCCCCAATGTTTTGAGACAACCCAAGACTCTTCTCTTTGCAGGGAAACATGTTCATAGCCAATGTTAAAGAACCACATAAAAGAGTCCTCATTTCTCATTTCTTTTGACATTGTGGTTTTCTTCTACAAGTAACGAATCTGGCTTGTTTTATTTTCATTTTTCTGGGTCCCAAAGAGAACA
GCAATCTGGAGGCCTAATTAGAGCACCACAGGCATGCCTAACTCTGGCCGCCTCATGTGGGCTGCTTCCCATGGTCAGCTGCATGCTCGGTTAGTGTCTCCATAAATGTGTATTGATGTGCATTTGGCTGACAGTCTGGTCTCCAAACTGCTTTGTTGCTTCTCAGCTCCATCACTGACTTATTGGGGGGTACTTTGGTGTCTGGT
TGTTTTTCTGAATCTTAAAAAGCCAAGTTGGGTCAGGACTCCAGTCCCCATGCCATTCATCTCTGTCTCTTCTTTTATGACCATAACTCTTGGTTCAGAACATAAATCAGCAATTCTTAAGGTCCCTGAGAGTCTCACACTCAATTCCAGCAGCATCTCTAAATGCCCAGATTCCCTGAAGTCTGAAAGTAGCCTGGGTGCCCTCA
TCTCTGTGCTTTCATTGTTGCGCCTTTGCGTTAAACTGTTTTTTATTTTTTATTTTTTATTTTTTGTCTTTCAGTTGAAATATGAAGTGTACTGTCCCAACATAAAACAGTGATTATTTGACCTTCACCCTGTTTGTCTGGTCCTTGCATAGGTGTGTGGTAGATCTCTGTATTCTTAGAGCACTTGACAGGCTAACTGCCAAGGG
CTTGAATTTCGATCCTATCTAATGTTAGTGAGTTTACTCATCTGTAAATGTGTTCCTGTTTTGTTAAGAGAATGCTAAGGACGGAGTTTAAGTGGCCAATCATAAATGCTCTTTCAATTGGTGCCTTTAAAGCTGTCCTTTCATTTGTTCAGCCACCTGGTGAAGTCTTGTGTTCAGTTGAGATCCTTTCCAGAATCTTCTTCGTT
TGTGTGTAATGGATTTTGGGATCATTTATGAATAATTGAAACCAAGAATGTTAAATTCTTGAATGCCAAGGATGCTATATATTAATATTGCATGGAGTTCCATAAAGAACATTATGATTTCCAACTTTTGTGTCTCTTATTTGATTTTTTTTGTTGGGGGGGGGTGGTAGGTGTCTTAGGTCTCTACATAATCCTGGCTGCCCTGG
GAAGTACAAAGCTGCTCTGAAAGCCAGTACTTAGGTCTAAGCAAGGCCATCTGGGATGGACTGGTGGCATTTGACTGGTGGAGATGGATTACATTGGTACCATAAATGATGGAACTCTGCAATGGAAAGGCCAGCTTGCACATCTGTTTAAAGGACATGGGATGAAGGCCAGGGTTGCCAGCTGCTGAACAGATGTCAATAAAAGA
ATTGTCAGAGCTGTGACCTTGTGGCAAGTGAATCCAATCTAAATCTAAATGGACACGAGGCCTGTTTTGGGTCCTTGATGAACACTGAGACAATAGTACACATAAACTTTTTATGAACACTCCGTGAATCAGGAATTGTGTTAAAACTTGTCATTTTTGCAAGGTAATTGGGTCTTAAAGGACACGGCAACTCACTTGCTCTCTCA
GATCCCTTTAACTAATGTATATGTCCATTTTGCATTTTATTTGCAAATATAAGTGAACAGTATATATTTCTAGGATTATACCATTTAGGAAACAGGTTTACATAAACATAAATATCCAAATCTATTCTATTTGGCTGAATTATGTCAAAGTAATCAAGTAGAATACTGAAAAGTGTAAGTACGTAATAAAATGCAACTCAAGAATA
ATAAATGTTATTTATCAATGAATATGCAATGTGTAATGTCTTTGAAACAGTGGCTTGTGAGTATTTGAATAGAGCCTACAAAATTTTATATTGCATTTGTCATAAAATTTGTTTCTGTGTGAAAAATGCCTTTATTTCCCAGTTTTACCTGCCTTTGTTTGGCAATTCAAAGCCATCCTGCCCCTATGTCAATCCCTCAGACACAT
TAAAGGTGCTTGCTGCCAAGCCCAATGACCCAAGTTCGAGTCCCTGGGTCTACATGGTAGGAGAGAGCTGGCTTCTGCAAGTTGTCCTCTGATCACCACACATAAATAAATAACAAATGTAATTTACAAACTTTTAAAAGAAAATGTAATTTAAAAAGCCAGACGTTCTAGACTGTTCTGGGCTTGGGAAATATTTTTTTTCACTT
CATGTTAAATGTTCTCCTATATAAATAATCCATATGACTTCAAAAACTTACCAGATCTTAGGAAAGTCATTCATAATCTTTCCTGTAGTATATCTTGAATCATAAATAAGTTTTAGGGTTTTTTTAAAATTTTAATTGACTTTTTAGAAATTTCTAACTATGAAAGTATATATGAACATTGTTTAGAATTTGGTATGATGATGCAC
TTCCCTCTGTGCACTGTAATATACAAAATAACTTATTTTAATGATCAGGGGTCTTGGCCGTATACACTGAAGAAAAGGGCGTGTGTGCACCTGTGTCCTGCATAAACCTGTCCTTAAACATTAGTCCACTCCTGGATGTACTACTCTGTGATTGCCCTGGATTTTGCCACTTTGAAATAATGTGTTGAGACTTCTCAGCAACCAAA
AGGAGCCTGGGTGGAGACGGTGCGGTCTGGGTTGTGAGTGTGGTGCTCTTTGTATCTGTGCTGCCGCTAACAGGGATCGTTTTGTTTTGTTTTGATAAGACATAAAAGAATCTCATTCCTTGATATCAACTGTAATTCCACCATTCCATGTCTGTGGACACAGACAATAAAAAAAAATGTTGTGTAGTCAGTAGTAATTACTGACA
TTAGGACAGATGTTACCGTCTGTGGTTTGGCACCAGTGTTTCGGGTGCCCTTGGTGTGGTGTATATTTACTGTATGTATTTAAGACGGATGTTTACTGAACATAAAACAGTAGTGGCAGCACTCCTCATGGCTTTATTCTTGTCAAATTCCTCAGTGCATTCTCAGGGTCTAGTGGGAACTGAAATGATGTTCCTGTGTTGAATAT
TCATTGGTAGCTTTTATATGCAAAATGGTCATTTCAGATGTATGGTGTTTTTACACTACAAAGAAGTCCCCCATGTGGATATTTCTTATACTAATTGTATCATAAAGCTGTTTATTCTTCCTTGTAAGAATCCTTTACTATAAATATGGGTTAAAGTATAATGTATTAGACAGTTAAATATTTTTAATAAATGTTTCCCTTGTTCT
CTCTTGCAGAGGACCCAAGTTTGGATCCCAACACCCATATCCAGCAGCTCAAAACTCCACTTCCAGGGAATTCCATCACTCTGGCCACTGTGAACACACACATAAATAAAAATTAAATTGTCTTTATACAGATGGAGTCCTGTTATCTTTTTGTCTTTGCTGTTAACATTGTATAGTAAGTATTATGTATTCCTGTAATTTTGTTG
AGCTTTCCAAGAAGTGAGTGGCCTGTGCCCTGCTTGGGATCTGGGTTTCCTGGCCTCTAACCTGTAAATATGTGTACAGACCTGTTTTGTGTCATTTATTCATAAAGTAAAATCTGCTGGTGCACTGGACTTTGGAGGTACGCAGAGATGCCAAAGGGTGGTATTCTTCATTTCATCTCACAGACAGCCAGCTGTGTTAAAAACAT
CTTTGACATGATTCTGGTTCTCTTGTCTGACCAAGTAGAGGCCAGGATGTCCCTGTTCACCCATGGCACACTATTCTGTACACATTTTTTTTTCTACAAACATAAAAACACACTCCACACTTTACAGTGCCAGAGAACCTTGCTTTACTACCCAGAGCCCTTGCTCTGTGCTCTGAGGGCTCCGGGCCACAGCTCTGGGGAGGGGA
TTTTAGTACAGTCCCTTATGCTGTGGTGACCCCTCCCAACCAGAAATGTATATTTCTTCCTACTTCGTAACTGTAATTTTGCTACTGTTGTGAATTGTGACATAAATACCTGATGTGCAAGGTATCTGATATGTAGCCCCTGTGAACGGGTTATTTGAACGCCAAGGGGTCACGCCCCACAGGTTGAGAACCACTCCTCCAGGCTT
CTGTAACCACAGTTCCAGGGCATCTGGTGCCCTCTTCTGGACACCATGGGCATTGCATGCATATGGAACATAGACACCGGTGCAGGCAAGAACTCATACACATAAAATAAATAAATGTGCTTAAAATTGTTAATGTTCTGCAAAACCCTGCTTTTGATTCCTGGGGCAGGCGGTTGAAGCCAGGGTCTTACACATTTCAGCAAGGT
CCGTCCTGTGCTTTGCTGCTCTCCCTTCTTGAGGCAGGAGGCCCATGCTAGATGCATCGAAGGAGCATATTGTAGCCATTGTGTGTGTCCTGGTCAGCTCCATAAACTTGTACAGGGCACTTTTGTGTTTTGTGATTCCTTGCCCATTTTTGTTCTGTTACTTGAGATAGAGGATCCAGGCTGTCTCAAACACTTGGCGCCAGGTG
TCCTGGGAAGTTCCTCCCCGGGGCAGTGGGCAGAGGTCTTAGTCCTGGCTTATAGAGGAAGTAGTAGAGGGGAGCTGAGGGAGTGTCCCTACTTACTTTTCATAAAATAAATGCTAATTGGACGTGTCGTGATATTGTCTGTACTCAGTGTCACAAAGCATTTTTCACAATGTCGCTGGCAGGGCTCCAGCAAGTCTCACTGAACA
GCCGGACGTGTCAACCTGGAAGAGGAATTTCCGGTCAGCCCTGAACCGGAAAGAAGTGTTGCGGTTAGCTGCTGACAATAGCAAGGACCCTTATGACCCTCATAAAGTGTATGAGTTTGTGACTCCAGGTGCGTGTGACAAGGCTGGCCTGGGGGTCACAGAAAGCTTGGGATCAGGAGGGTCTCTGCCACCTACACGCTCACTTC
ACTGGCCTTGAACTTGCTATGTGGCTGAGGTTTGCCTTGAACTTCCTGTCTCCCCCTCCCAAGTATTGGCAGTGCAAACATATGTGCTACTGTGGTCAGCCATAAAGATCTCTCTAACAGCTAGCCTAGGCCTCCATGTCCTGGCAGGCTTGCCTAAATGTGTTCCACTCTTGGGCTTGACAGTATTCACCTTCTCCAGAGTGCAA
CTCCATTGTCTTCCAATGTTACTAACAGTGAACAGAAAGTGAAACCTTGAGGAAAACCCATGTGACGTTTCTGCCACCACTCACATCTGGGCAGGCATTTCATAAAGTTCACCTCATGGGTCTGACAGCTCCGGTGTTGTGTGTATTTCTTGCTTAAATCATCACAGGCAATAAACAACCCCCACTATGCAATGAGAGTGTCTGGT
ACTGGCACAGGAAGCATCCATGTGGAATGGACTGATTTGAACTGGACTGTTCTCAGTGTAGGCACTTAGCACCCTTTACAAAACATGTATGCAACCCCACCATAAATAAACGTTAAAATGAGCATTAAAGATACTGTGAAATAATTTCTTGGGGGGGGGGAGGAGGCATTTATTTTTGATGAAAGGGGGAGTGGGAATGGGTGGGG
TAGTGATAAAAAAATGGTTAATGCTTTAATTTTCTGATAATGTGCTTTCTCGATGTCCTGTGATGACTATGTGTGAATTTTATAACCAGCAAAACTAACTCATAAAAGTGGCTGAAAAGTGCTTCAGATAAGTGTCATCTTCTTTGGAAAGTGTCTTTTACTTCTTAATATCCCACATGGAGTCTGAAGCTCTGTTTTGGCCTTTC
ACCTGAAGACCGCAGCCATTTCTCTCTGGTCATTCATCTGAGTGATGTGTCTAGTGATCTACCGTGCACACCCAGAGTGTGTGCACCCAGGTGGTAGGTCCATAAATTTGCCCAGGTGTTCAAGATGTACCCTCTTCCCCATCAGTTTCATTGTGTTCCTGTGTGTGTGACTGGGGAAAGTACGCTCTATGATTTCTAAGGGCTTT
TCTGTTGAGTTCAGAGAGACAAACTTTAAAGACATTTAGATTGTATAGATATCTAGTGTTAACATATGCCCTTTCCTGCCCCAGGATGAAATCTTGTTAACATAAAATTGACAGTTTCTTTCATTTATAATTTGATTCTGTGGCATTTAGTTCATTCACACTGTTGTATAAACTGTCATCCACACCATTTCCAAAACATTCCATCA
AACTACCTTCTAGCCTGCTCTCTGCCCTGGGCCAGCGTCTGGATGAACTGCACTATCTTTATGCCCCACTATATCAGAAAGCTTCCAAAAACATAAGTACCATAAACCCTACTAAACCCCTACTCCTTGGTGGTGGTTTCTTTGAGAAGCATCAAGTGTCTATGCGTCTTGGCTTTGGCTGTTTCTTGACACTTCATTCCCTGGGT
CAAGTCTTGTGACTATTAAAAGAACCACTGTAATTCAAAACATCAGCGTATGAGAATTTCTTGTATAGCATTTAATAGTAAGAGTTGTCTTCAAAGAATTCATAAATGGTAAGTTTGCTTTAACCAAACACTTGTTTTGAACTTTCAATTTTAAAAATGAAAACTGTATTTTAAATCCCAGACATTAAAAACTGAATGCTGTAGCC
ACTCGGCACGGGCCGAGTTAGTCTTCGCCTCTTGTTTGCACTGTTTTGACTTCATACTTTGCACACACGGGACTCCAGGGAAATCACTTGGGTCATATACCATAAACATAAATCTAGGTTTGCTTAGTTTTGTGATGACTCTTTTGCTCAGTACACGTTCTAAGTGCACAACGGAAATCTGATGGGAGCTGATGAGTATACGGCTT
TTTGCAGGTGAGCATGCCAACTCTTAGCTTCCTTCCTCTGCTGCCTTGCCCAGCCCCTGCTGTGATGGACTCTTGCTCTCCTAGAACCCTCAACCGTAAGCATAAATAAAACCTGCTATAAGTTGCCTTGGTCATGATGTTTTATCATAGCATCAAAAAGTTAACTTGTACTTTGGGATAGCAGTCAGCTCCACCCTCAGGGCCAG
CAGCATTGATTCCTGAGGAGTTAGACCCATGGTTCAACCTTCCCAATGCCGTGACCCGTTTGATACAGGTCCTCATGTTGTGGTGACCCCCCAACCCAACCATAAAATTATTTCATTTGTACTTCATAACTGTGATTTGCGACTGTTACAAATTGTAGTGTAAATATTTTCAGAGATGGAGGTTTACCAAAGGGGACGTGCCCACA
CCCTAATGTACTGTCCCCAAGGCAAGGACGGAACAGTGGCTGCGTCAGGTCACAACTGTATATGTCAGTCTGTGTCTCTGCAGGGCCCACACTGAGTACTCATAAAGCTGCAGCAGCTCAAGGTCTCATTTTTATTTAGACCCTGGTACTGTCCTCAGGAACTCTGCCTGACTCAGGCAGCATGAGACACTGCCTCTTGCCAAATA
TCCCAAACCCTGTGTGGAGAATTTTTATGCAGGAGACAGTCCTCAGAGTTTTCTTGTCCTTTCAGACAAGTGGAAAAGAGCATGCTCATGCTAAGGGCTACATAAATAAAATCTAAAACTTGCTTTGGTCTCCTGAAGTTGCTTGTGTGGGCTTGGAGAGTCCACAGCCCCTGGCCTGCAGGGCAGAGTTTGAGGAGCCATTGTCA
TCATTGTGCTGACAACCTCGGCTGGCATTATGGACCATGAAGAGGCAAGACGAAAACATACAGGAGGGAAAATCCTGGGATTCTTTTTTTAAACGTAAAGCATAAATAAAAAGCCTTTGTGGACTGTGCTCAGGGTCAGTCCTTTTGAATCTCTGCAGCAGAGTAGCTGGCTGTGCTGACTGGTGACACTTCTGGTGATGCTCAGC
TTTATAACCTCAGACTTGGGCCCCCTGTTCTTCTCCATTAACTTGAGTGTTCTGTGTGAGACCAACAGACAGATGCCTCAAGGACTTTTACTTTTTATTACATAAAAAAATTAAAAAAAAATAAAATAAAAAAATAAAATTTTAAACTAACTTAACCTGCCTATGGGTTTGATTCTTAAAAGTAAATTTCCCCTTCCATAGGAGAT
GAGAGAACCAGGTCTGGAAGACAGTGGATTTTAGGATTTTCTCAATCAAGGAGGGCTTGTATGAAATTGGATGGCAAAGAAGGAAAAAAACAAACAAACCCATAAACAATTTCTGCTCCTCATTTGTATTTTATGTTATGGCTTTTAAAGTTCTTCCTTGCCTATCACCTTGTTTGCCTTTCCTCTATGCCTGGGAGAGGAAGCAG
CTAGTTACCCCGACACAAGGAGCTCTTGTTCTTCAGGGGACGATTCTGTGTTTTCTCCAGACCCCATGCCTTATGAACCCTGTCTGCCTCAGTATCCACACATAAACGGCAGTGTTAAAACATGAGTGAATGTGTCTTCCTGTCCCCAAACAGGACAGCACCAGGAACCTACTTACACTGAGCAGAGAGGCTGTGCCTCCAGAGCC
CAGTGCAAAGTGGTGTTCTGGGACAACAGAACATCATAGGCTCTCTGATGCTGACCTGATAAGAATGATAAATCGCTATGTGTGAAGTAGATTTAGTCATCATAAATTAAATAAATAAATAAATAATAAATAGGACTGATCTGAGTATGGTAGCACACTCATCAACCCAGCACTGCAAGAATGGAGACAACAGTCATGAATTTAAG
TCATCCCCTGCTGGATATGATCTCAAGGTAGTGATCTCTGGTGCTGCGGGCCATTGGGTGGAGCTTTCTAATCCACTAGCCAAGCCTGAGCCATAGAGATCATAAACCCTAACTAGGCTTTTACCCTGTGAGTTTCTGAGATTTGTGGCTCAAGATCCTTAGTGTTAGGAACGGGGAGGATGCTAAAACAGCGGGCCTAGGCCTGA
CCTCCCCAAGGACCCCTAATGTGAATCCAGATCAGCGGTGGCCGGCACAGCCTGACCAGATCTTAGTTACCTTTTAAGGAAGAGAGATTTATTCTAATGACATAAAAAATATAAACAAGAATGTTCTTTTTAAAGTGTATTTTATTATTATATATATATAGTCTCTTGCTTACATATATGTCTGTGTCCTACATGCATGCCTGGTA
GGGTCATCTCCCCTCATTTGGGGCCATGTTGCCCCTTGAGCCAGTCCCCTATGCCTGTTCTGAAGTGTGGACTCTGGTGCCTCCAGAGAGGCTCAGATCACATAAAACTTTTGTCAGTCACTATTCTGTCTCTTGTGTCCATTCAACTGTGCTACGTCCCCTCTCCCTAGAGATTCGGTTTCCCCACTGTGAGAAGAAAGGCTCCT
TAACGCCTGTAGACTTGTATATGACTCCTTTAATATTGTAAAGATGCTGATGTACAATTGTTCTGTGTTTGTGTGAACACACCGCGTTCCCGGTTCATGCCATAAAGAACGCTATAAAGCAAAAGACTGAGGCTCCGTCCTGTGCAGAAGCTGCAGCCAGATTCCCGCACTTGACTTCTGGCAGAGAGGGTTGGGGGGCAGTTTCC
AATAAGAGATGTACTGCCCACCTGTAAGCCGCACTACTTATGTACTGTTAGCAAATAATGAAGATTGACTGAACCTGTCTAAAAATCTAAGGAATGTACCCATAAAAGTCACAATGAGGTGTTACCTGTGTCATGTGTGTTTTGGGAGCCTCTGCCATTTGTCAGACTGCACAGCAAGCCAAATGTAGAATGGACGAAGTAGTAAA
GTGTGCTCCTGAGATTGCTTCCAAGATGCATTATCAGCCCAGGGATTTTAAAGGCAAACCCCACAAGATTGCATGTAGCCTGCTTACATGTAGGCCGGAGCATAAAAATTTAACATATATGTCTTGAAGTTGTCCTAGTCATCCTTTGAGCAGAGGAAGCAAGATTAGTTACAAAAACAGAAATCGCAGTTAGTCTTACAACTAAA
CCATGTGCAATAGGGAGGGATGTCTTCTATTTTTGCTGCCTCCTCCCTACCCATTGTCTGGGGAGGGGGAGAAGGTATTTTTGAGACAAAGCACAGGCACCATAAATAAAGTGACATTGCCACTCAGTGACTTTGTCTCCTGATTGTGGGCTCAGGCTGACTGAGCCCATTTGGATAGGGTACAGTTGAGGGTAGGGGGTTGGAGT
CTTCCTATATAACTTATAAATGTCAGACAGAATAGGCTTCCCCCTTACCCTCGCAGATATAATTTATGTCTGTTTTATGTACTGTATGTCTTATTTTGCACATAAAAAAAAAGCCAATGTTCATTCCCTTGGGGGTGAAGAGTTTCCTCATTGAGAATGTGTGTTGTACATACAACACTTTATACGTACGGAATCTTGTATGCAAG
CCTTCTCAATTGTAGGCTTGTTCCGGTGCCCACCTTTGTTAGCTCCGTGTGGAAACCTTTCTCCTAGCTTGTATCATTTTCACATTCCTATTGCTCTCACCATAAACTGGGCACATTCTATTTTGCTCCAGCCTTCTGGTTTGTGTCTGTTTGGTCTTGGTTAGTAAGCACTTCATACTGCAGGTTATTATTCGTCTGCATTTTCT
CTGTTGTGAGCTTTGTGCTGTATGGGGTGAGCATCATTATATATTTTATATGTGTACATAAATAGCAAAGTGGCAAGAAATTGGTGTTAAGTCCATCCTGCATAAATATAAAATGTGTTGTAACAGATTTTATAAGGCGTTATTTAAAACCTGCCTTTTGTGGGGGAAAAATGGTAGAAAGATGACCTAATTTAACTAATATTAGA
TCGCTCTGTTTGCTTTCTTCTAGAACCCAGGACCACCAGCCCAGTAATGGCATTACCTAGAATGGGCTGGGCCGGGGTACTCTAGCTTCTGTCAGGTTGACATAAAGCTAGTTATCACACACCTATCTGGCTGCTGTCCTAAAGATGCCATTTTTGGGAAGGCCTTCAGCCTTCCCAGCTGTGTCTAGCCGGTCCACAAGTCTTGA
CCACTGTTTTAAAACCATAAGCTACCTAAGAAACCTGTGTGTCAACTAGCAAGGCATTCTGTGAGTTGCCCTGTAACGACTGGTTCTCCCCAAATCAACCCATAAACATCAGTGTAATTCCCACGAGGTTGGACACTTTCTGGAACTCTTCAGGTCCTGGCATTCATCTGGAAGGTGACAGGCTGAGGATGTGAAGTAGTTCTGAA
CCCTGGCAATAACAATGGCACATCAATAGAAGATGGACAAATACCAGAAATAATATTTTATACATAATCTAGTGTTAACCATTCAGTCTAATCTCAAAAGCATAAACAACTGGCCACAAATAGTTTGAGTGTCTTGAGTATTTATAATTACAGATTAAGAAACATTTTAGTTTCTTAGAAGTAAAATAGTTAATTTAAATCTCTGC
GCTTGTTCAAGCAAACAAGAAGAAAACTTGGCGTTTCTAAAGACAATCTGTGTCTTTCTACCGCTAACTAATCAGGAATTGACTGACAGCTCCCTGTCATCATAAATAAAGGCAAATAGATCTCTCCATAGCAAAACAGGGTTTTATTTCCATTTTGCTTTTCAGTTCATTTACATTCTGCAGAAATCATGTCCTCAGCCAGCTTC
GGATTACAGTTTCTAAGCCTGTCTTTAGAAAAATGTTATTTCCTACTTTACTTCAGACTGTGTTTGCATCCTATCTTGGGTCTAGACAATATAAACTCCTCATAAAGGCCCTTCAGTTACCTGAACCTGACTTAGAAATTCATTGAAGCAAATATGTACAACAAAAATAAAATGGTGAAAATAATCTTGTCTGCAACATTAAAATA
CTCTTCAGAACGTGGCTGTGAGATGAGTCTTGTTGAGCGTGCAGCGCTCCCTTCATCATTAGCATCTCCAGTGTTTATTTGGGAGCCATAGTGCATCCACCATAAAGATTTCAGTAAAACAGGGAAGAGGGAGGTGTTCCTCATTGCCAGAGTAACCGGACATAGAGGTTTTGTGCCTCTTCGGGCTCAGGAGGACCTGGCTTTCT
CTCTAATGAAATAGAAGCAAAGCCTGAGAAGTGTAGCTCCTGTCATTTTTATTTCTAGTTTTGTTCATATGTTTGTAAACAGTTCTATGGCAAAACATTCCATAAATAAATATTTCATAAATTTTGTATTTCAGTATCTATAATAATTTAGTGAGTTTTGCATCACCCCTAGTCACCGATGCAGCAAATGAATGTTCAAGTCCAAC
CCACCATGTGACACAGAGGGGGGCAAAGTGCAGTGGCTTATTGGAGATGCCACAGTAATAGAGAGCTGGCCATGGAGCTAAGTCTCCTGACCTTTTTTGGCATAAAGCTTTTTCTTGCTTGGCCTTTCAGGCATTGTAGTGTACGTTTCCTGGGCTCCCACATCTCGGGCATGGGGCTGGTGCCTCGAGGAAACAGTCGGTCTGGC
AGTTCCCAGCAACCACATACATGGTGGCTCACAACCATCTGTAATGGGATCTGATGCCCTCTTCTGGCGTGTCTGAGAAGAGTGTCAGTGTACTCACAAACATAAAATAGGTAAATAAATCTTTTTTAAAAAGTCTTGTTAAAAGTTAGTAACATAAGGACATCCAAGATGTTTGACTGTAGGATTCAGAGTCCCATGCCCTTTCT
GATGCATTAGTATATTCTAAATTGTAAGTAGAAGTTAGATTTGGGCTTTTTTCCCCTTTCTTCCTTTCTTTCATTTCCTTTTGTTTTGTTTTATTTGGTACATAAATACCTTGATTAAAACCCAGTGAAGTGATTTCAGGGTTGCTATAAGTTGTATAGCACAAGTTTTTTTTTTGTTTTTTTTTGTTTTTTTAAGAAATCTTGGG
AGACTGGTAATACCTTTCTGAGGTAGGGGTGCCAATTGATTTTGCCAAGTCATTTGAAAGAAAAAAAGAACAAAACACACTGTGATCACTATTTTGTTTTCATAAAGGACATTCTCAGAACACGAGCATCTTTTAATGGAATAAATGCAGCTTTGTGAAGACCACCACATTGTCCTTAACTTTTCTCATCTCCTGCATCTGTCATC
AAGGTGGTTCACATCATCTGTCACTCTAGCTTGTAGGGGTCCAGTACCCTCTTCTGACCTCTTTGACACCAGACAGGCACGTAAGAAAAACACCTGCATACATAAAGTAAAGATAAATTCTTAAAAGTTGTATGAGTTTTGATGATTTTCAGCTTTTTTCAGGTAAATACTTTTCCAGTAGTTAGCCTAGTCTGGCATTATACAGT
ACGACCCTCTTGCCCCCAGACGTCTGACATTCAGCAGCTTGAGGACGGTGTCAGGGCTGCAGGTTCCATGATGGCCTCTCCGATGATGTGGGCTTTGAGGCATAAACCACTTCCAGCTGCTTCCATCCCGAGTTCCCTGCTCCCAGGTGGTTTCCCTCAGCCTTGGGGGCCCAGGCTCACAGAGCCCCGAAGCAGGGAGGCATAAC
TCTTGATTTTTCCTTTTCTTTCAGATTTGGAGACAGATTATGATGCTGGAAGTATATCTCCAGAAAATTCTATTAGTAATGGAAATTTTCCCAAACAGAGCATAAAGCAATTAAGTAGAATTCTTGATCTCGAGGGCTCTACTTTTAGTAATGGCCACAACCATAGTATATTCAGTGGACTACAGGGTTATAAAGGAGGAGATGCT
TAGTTACCTTCGAAAGCATAAAAGAATACATAGTGGAGAGAAACCCCATGAATGTAATCAATGTGGTAAAGCTTTTGCATGTCACAGTAATCTCCGAATACATAAAAGAACACATACTGGAGAGAAACCCTATGAATGTAACCAGTGTGGTCAAGCCTTTGCATGTCAAGGAAATCTCCGATTACATGAAAGAACACATACTGGAG
AGAAGAAATGTTATTATGTTGTTATTATTCTTGCTTTTAGATTAAAAGGTAAAGCACTGTGGAAAGGCTCTCTGCATAATCCCAGAACCATAAACATTTACATAAAATTTGAATTTGTTTATCCAAAAAGTTGGCTTATTTTCATTGTTAAGAATTATACTGTGTCCTTGGAAGATGAAAAGCATACCTTGTCATTTTTGAATAAA
CCTGCCCTTAGTGAGCTCTGGTCGCTTCAGGGGTATAGCACCTCTTGAACTGAAGAATGTGATGGGAATACCAATTCTGGGACAGGGGACACTTTTGGAACATAAAGACACTGCATCTGTCCCAAGTCAAGGCCTTTAACACTCGATGCTCCTCTGTGCCTGGTTTGGTTCAGTGTTAAGATTAGAGAGTAGCAGTGGCAATGGAG
CCTGTGTAAAGGGTTCCCCTCACTGGTGGTGAATGTGTGATGTTCTGTTGTGAGCTTTGTGCTGTATGGGGTGAGCATCATTATATATTTTATATGTGTACATAAATAGCAAAGTGGCAAGAAATTGGTGTTAAGTCCATCCTGCATAAATATAAAATGTGTTGTAACAGATTTTATAAGGCGTTATTTAAAACCTGCCTTTTGTG
AGATGCAGCCTGCCATGAAGAACACATTCAAACACATAGAAGACTTTTTGGTTGGGTCGAGAGCCTAGAAGGAGTGGAACCAGAAGACAGAGGGTATGAGCATAAAATAAAATTATTGTTAATGTCTTATCTGTCACGTGTCAGGAACCCTGCTTGGTATTAGATGATAGTTATTGGTGATCACAGCCACTTCACCAATGGCGGTC
CAGGCACGCCCCAGTTGCTAGTCTCTTTAGGGGCTCCGTTGACTAAGGCGCTTTTGGGGAACTGGGGGTCTATGAAAGCATCCAGACCAATCTCAGGCACCATAAATTCAGCGAGCCCTCTCAACCTCTGTGTCTCTGTCTATTCTGGGCCCTCCGTCCCCTCTGTACACTCGCACTAGCTCTAGCTCAGGTCCAGAGCTGGGGGG
GTTCTACTCCCAGCAACCACATGGCGGCTCACAACCATCTGTAATGGAATCTGATGCCCTCTTCTAGTGTGTCTGAAGACAGCTACAGTGTACTCGTATACATAAAATAAATAAGTCTTTGAAAGAAAAGAAGGAAGGAAGGAAGGAAGGAAGGAAGGAAGGAAGGAAGAGAGAGAGAGAGAGGGAGAGGGAGGGAGGGAGGAAGG
GAAGGGTAGCAAGGACAAAAACCTTCTAACGTTGCTTCTCATCTGCCCACGATGCTCCTGGCCTCCCAAATGCCCCCAAGAAACACCTAGGCTATGGAACCATAAAGAACTTCATATTCCGATCTGTGACCTCTGTCAAGAGCGTCTGTCTATAACCCTTAGTCAACATCAGTCAGGCAGCAGGCGGCCCAGCTCCGCTTCATCCA
ATCCAGCAAGGACAGATGAGCAACTTCATGAGTCATAATACTGCTATTTTGAAGGACAATCCTTTGTTTTATTAAGACTGTAGATCTTTGTTCTACTTGACATAAAATAAATCTTTGGATTTTTGGTATGAACTGCAAGAGGCCTGGAATGTTCTACATAAGGTGTTATGCAAAATTCAGGTAGATAACCTGATTTATCAGTTGTC
TGAAAGCTATTGATTTACCGTCTTATTTCATAATGTGATCTCAAGTAATCAGGTTTCTTTTCCCTGTTATGAAGTCTGGCACTTTGGGTTTCTCTTTGGACATAAACAGATAGCCAAAAGGGGCTCTTCTTTTCTTTGTGTAGGAATCATTTGGGTATAGCCTTGAGCTCTTCCTGGGATGACTGTCGCTCTCCGGTGCTAGTGTG
TCATGGTAAAAATTGAAATATTCCTGGAAAACAAAGGGTTAATTGCTCTCCTTGTGTTCCTCCCTGCTCTGGCCCCTCTTCCAGCTGGACGCATCTGTCTCATAAAATGCCTGTCATCATAAGTGCATCAAAATGCATGACACCTCATTGCTTCCTGTCCCAGGCTTTGGGTAAGGGTGCCCAAAGGTTGGTCAGAAAGAGCAGAG
GAGTGGAGACTGGCCACATGGCCTTCCTGCTTTTCCACGGTTCTATGATTGATCTCCAACTCCATGCTTAAACATGTATCCCCGTGTTTCAGATGAGTTTCATAAATAACATATACCTGAGTCTCATTGGTTTATCCAAAATCCAGGGCATCATACAAACTAGAAAAACCTGTCACTGAGCTACACCTCCAGCCTTAGCTTTCTGA
CCAGCTCTAACATCGACTGTCTCTGTGCCATGATCAACCTTGCCACCAGAGAGCTGGAAGCTGACTTCAGGTACTGTTGATGCCCTTTCTGCTCTATGGACATAAAAGTACTAGTATTTGACTCCTTGTCTTATTTGTTTCTTTCCTTTTGTCTTTGTGGGTCAAATTCAGTTCTAAACAAGATTAAGTTATCTGGGCCTGGTGGG
AAGATAAAGAATGGAGCATGTAATTGTCCTTCATGTGCAAGAACTGTCCCCACAAAAATCTTAAGTCACCTGAACTCCCCTAAGGTTGGTTGTTTGTGAACATAAATTTGGTGATTAAAGAGAAGCTAGAATTCTACCTTTCTGTGTGAATCTTGTCCACACTTAGGATGCAAGTTTGTTGTTCTTGTGTATTTCAGAAGATAGTA
AAATGCCCCCGATAGCATAGTGTGTGCCAACCGGTACACCTGACTCAGCATTAGGATCCTATAACCATGCCTGTCCCTGCTCTGTGTTTTAGGGAAGTGACATAAAGTGAGGTCGCCCTTGCTAAGTCCTGCTGTCCTCTCTAGAGCCTTCCTCAGAGCTGTGCAAGCATGGGAGCCTCTCCTTGCTCCTCCCAGTCCTGCACTGG
GCATAAAATCATTATATAAAAAGTTTATTATAAAAATACATTGTTTATTTTCCTTTCCCCCTTTGGAATAAGAGCTGCATATTAGGCAAATATAGTTGCACATAAAATAAATAAAAACTAAGATAGGTTATTCTGCGTGCTTCTGGCAGTTAGCACTTTAATACAAAAACTACACAATGAAGTTGGATGAAGTTAACTAATCAATG
TCCAGTTCGAACATATGGACTTAGGATGTGTGTTACCATGTATCTGATAAGCTACTATTTTTATCTGTGCAATATACATTTTATTTATTGTCCTTTGTAACATAAATGGAGCTGCAAGTGTACATGGTATTCTTCAACCTAACAGGACCCTCGCCTCGAGGGCGTTCGACTCCTATGGAGACTGATGGTAGAAGTGAAAGTGAGCA
GGAGTTAGAGACAGAAGAACCAAGAGTTTCAAGGTATCTTCAGCTTCATCATGAATTCAAGGGCCATCCTGTGCTACATGAGAACCTGCTTCAAAAGATTCATAAATAAATGGATACATTGTATCGTAGTGTGTCAGATACTCATGTTTGTCCCTGCGGTTCATACTCTTTCCAGCCCCCAGGTAACCACCTTAAAGGGGCTGGAA
GCTCTCTTTCCCCTTCAGTGCTGTCAACTTTTGCTTGGTGTGTTTTGGAGGCTTTTTTAAAATGTGTATGGGTCAATGGTTCCCTCTTTTTAAATAACTACATAAAACCAGCCAATACAGCTCCACAGGAAAGGCTGTCTGTGTATCACTTGCATGCTTGATGCATTCAAAGCCTCAAAAAAAGGGGGCATCAGATCCCCTGGAGC
CAGGCCTGGATACCACATTGAAGACTCACCAAGAACTGAAGACCTAGCAAGTGGCCAGTGCCTGCTGCCTACTGATTCTGCCATAATTGTCTACCTTGGTCATAAATTAGGGTCACTCTTCCAGGAGCATTCACATAACAGTCTTTGTGCACTGAATACACTGACTGTCCAGAAACCGTCTCTTTCCATGCTGGGGTCACATAACC
GGAGGAAAGCAAGTTAATTCCAGGACAGCCAGGGCTATTGATGAGTTCTTGTCCAGTGTGACTACAGACCATCTCAAAAACAAACATAAATAAGTGACTACATAAATGAATAAATAAATAAATAAATGCCTCCCTGGAGCGTTCTATTTTTATTACAAGTTCAGTGTAAGCAAATGTGTCGTGTTTGTCTTCTGTAGTTTTAGTTA
AATTAACAGCCTGCTTCTCCTTTCTTATACCCTGAAGAAAAGCCTTGGAAGAGCCGAGCCACGGTGTTCACGTTTTCTAAGCATTCGCTATCTATAATGGCATAAACAGTATTAAACAATGAATGAGCTTTTCTATGCTGTCATGTTTTTGCACACTAAGACAAACACTAACTGTAAGATTATCCTGCCCCAAGAAGTTGACAGCA
GTTCAATTCCCAGCAACCACATGATGGCTCACAACTATTTGTAATGTGATCTGATGCCCTCTTCTGGTGTGTCTGAAGAGAGCAATGGTGTACTCATATACATAAAGTAAATAAATCTTTAAAAAACAACAACAGCAACAAATTCTTTTAAACAAAACCTTTCCCCACCAAACCAATCAAACAGACAAAATTTGTTACTTTAATCA
ACTGTGTATATTGGTGGGTAGTCTCAAAACAGCAGAGAAAATGTCTGATCTACACTTGTCACTTTTTTCCATCTCTGGCTTATGTTTGAAACGGACATGTCATAAACAGAGTTTTAGCTTTACCACTGACTCTTAGATGCTAGACAAAGATCTCCACCTTTCTAGTGTATTTTCTCTTGTTAACCACAGACTACAAGTAAATAGGT
TTTTAGCCCTCCAATTTTTCATGTCTTTTTCCAAGTTTGTCCTAAGCCATGGGTACATGCCCTTGTGCATGGTAGTTTACAAACAGTTTTTTTCTCTGAACATAAAGTAGTGATACAAATAATGTGTGCTGTTCTCTTCCTCACATACCTCTCTTGGCACCTTGCTCTTGGGACTGTGTCCCCCTTCATGTCCCATCCCATGATGA
TCGACAACTGCGTGAATGACGTGATGTAGTTTGGACCGCTTCGTCCCCTTGTTTTGTAGTTCTAATGTGTACCTCGAATTTAATGGCAGATGGCTACCTTCATAAAATAAACTTCTGTGATGCCTATCAGGAACTAACAGGATTCTGGGATTCCTTCTAGAAATACAAGACTTCTCTGCGTTAGACTTGAAAGTTACAATCTCTGT
GTTCAATTCCCAGCAACCACATGGTGGCTCACAACCATCTGTAATGGGATCTGATGTCCTCTTCGAGTGTGTCTGAAGACAGCTACAGTGTACTCACATACATAAAATAAATAAATAAATCTTTTTAAAAAAAGAATCCCGTCTGTAATTTAGCATTGAGTGTGTATGTATGTTATGTACATGTGTGCACCCGTGGAAGCCCAAGG
TAGCTTGTAGCTGTGGGTTTTGTCAACGATGCCATGTTTTTATGTCCATTGGGTCTAAAGGCTATTTCTTGTCTCTTGAATAAAAGAGGTAGTAGTAAGCCATAAAATGATGTAAAACCCTAAATGGCTTCTGCAGTGATTCAGGGTTGTTAAGACTCCTCAGCTTCATTAACTCATCAGGCCAGCAGTTTCTCTGTCTTTTTCTA
CTTTAAATTAATTCCAAGTGCATGGAAAATGTATGGAGGCCATTTCTGGGATTCCTAGCAATTTTGTCATTTTATGAGAACTCTGTATACTGTACTCACACATAAACAGTAGAATAAGAATGAACAGAAAATATGGTTCTCTTTTTTTTTTCAGTAGGTAATGATGTTCTGTGGATGTAGATAATATGTCCAAACGCATCAGATAT
CAATCATCTCCAAATACATAAGAGAACACATACTAGACAGAAACCTTATGAATGTAATCAATGTGGTAAAGTCTTGTCATGTCACAGAAGTCTTCAATATCATAAAAGAACACATACTGGAGAGAAAACTTGTGAATGTAATCAATGTGGTAAAGCTTTTATAAGACCCACTCAACTCCAAACACATAAAAGAACACATTCTGGAG
AACGTTCCTGCTGTAAATACTTGAAATCACGACACTCAATGTGAACTTTTAAAAGAATGACTTAAAATTAGTGTTCTCCATTTTTTCCTACCTTTGGAGTCATAAACTGAATTCTCTGGCCCAGCTTCATGATCTTAGTTGGGTCCCAGGACCCATAAGTGGAAGCAGAGAACACTTGTTCAAATGGTCATTTTGAGACACACACA
TTTGCTAAGTGTCTGTGGAAGGACATTTTACAGATGCTTTCTAAAATCTTATATGGGAGCACTCTTGTGCCTAGGTTGTGTGTTATTCTTCACAAGATAACATAAAGTGTATGAAACTTTTCGTACCAGCTTCTGTTGTTTGGAAGGTCCACTTGTCCTGTATCTCTTTACTGATTGTCACCTGCTGAAACAATTCTAAACAGCTG
TATTTTTTGTCAATGGCTTTCTCAAAGAGAATGAAACTTTTGCACCATTTTCAGAGTTTTTATAGAGATGCCAAATTGATATATTTACATGTAATGGAAACATAAAAAAAGTTTTATTAAACAATTGTTCATAGCTGTGTAGACATTTTAATTCAGCTTCCAAAGCTCTTCAAAGTCGTATTTTGGAGATGCGGGGTGTTAACTGA
AACTTGCACTAAATGTATATTTCTTTTCTTAAAAATTTACCATTTTTATTTATATTTTTATGGATTAAAATTTATAAAATGCAGATCAGTTAATATTGCACATAAATAATTTTACCTTTTTAATGTGACTTTTTTTAATAGACTAATTCTGACTTACAAATATGGAGGTATGAGTAAAGATTACCATGGGCACAAGGGTTTAAGAA
CACATGCCATGGGGCCACCTTGACCCTGACGCAGTCTGCATTTTCAGGTGTATGGACAAGGAGTTGAAGCTTGCCCTGTGGCTGGGGCCTCACAAAGTATCATAAAGTAGATTAGCTCTAATCCATGTCTTAAACCCTAGATGGTCCCCGCCAAAGCCACTTGGGACCTGGTTGCCTTTTCTATCTTCTGTCTGTTTCTGTCTGTG
GTAAGGATTAAATTATTCAGGAAAATGATTTCATTATCATGGAGGCATATAGGAAATATTGTTTGCTGTTTTATGCTAAAGTTGTGGATCCCTAAAGCTACATAAACCTTATTTATAATTTTAATTTCTCCATGGTCTTATTACTATCATCATGTTCTGATGATATTTTATAATTGCCTTTACAACCCCAGCTCTGCTTAATTCTT
TGCAGCTGCCTCTCTCATCGACAGTAGCCAGGGGTTTCCCTTTTTGCCCCACCCGAGACCCCGCAGCAGCCTCATGCCCAGCCTGGCATTCCGTGGGAACCATAAAGGTTGGCCAAGTCCAGCTGTGCGTGCTTCTTTCTGACTAGGGTTTCCTGGGTGGGGGGCTCCCTCTTCAGCTGGGGGGCAGGGTGTGTGGCAGCCAGGCA
AGTATGGATTACATTTGTATTTTTCACTAACAGTAAATGTATTTTTCTTATGAATTGTTTGCCTTAGGAATGATGAATTACATTTTTTGTTCCTTCTTACCATAAACATCTGCATCCCTCAGCTCAGCCTCCCTTGTATGTTGTTTCTTTATAAATGGTTGAGCTGCTGATGCAGGTATTGCCAAGCTAACAGTACAAATCATTTT
ATCCGCCTGGTTCTGCCTCCCGAGTGCTGGGATTAAAGGCTTCACCACCACCTGGCTAGATGTATTTCTTTTTATGTGTGAACTACATTACATTAATGTGCATAAAATCATGAGGGACCATCTATATTTTGTGGCGTGTGTTTATTTTACAGTAAGCCTCTACTGTCAGAGAATATTGCCTCTTGAAAGTTTTTCCCTATCCTTGT
GTCTAGTCTCCAATATCATAAAAGAAAACATACTGGAGAGAAACCTTATCAATGTAATCAATGTGGTAAAGCCTTTGCACATCACTCTAGTCTCCAATATCATAAAATAAAGCATACTGGGGAGAAACCTTGTGAATGTACTCAATGTGGTAAAGCTTTTGCAAGACCTAATGAACTCCAAAACCATAAAAGAACACATACCGGAG
AGCCTCTAACTCCAGTTCTAGGGGACCCATTGCCTTCGTTGGCCTCCACGGGCTCCTGCACACGTGTACAAAAGCTCACTCAGGCAAACAGGCATGCATACATAAATAAATACACCTTTTTTTAAGAAAAGCAAGAGTTAGTCTAATGTAAATTCCAACAGTTGTAAAGGCTGTGCAGTACTAAGACAGGACCTGGCTGTTGGGCT
CAGGTGTCTCCAGACCGCCAGGGGGCCCAGGTGTCTCCAGACCGCCAGTGAGTCCTTTGCATTTTTCTCCAGTCACCCCATCTAGAGATGCTGTACATTTCATAAAAAAACTGTCTTTCCTATTGTGTTCAAGTATTGTACATTTAAAGACATAAACGGGAGCTAGGAGTGTGTCTCAGTGGTGATGGCCATCCCTAGCATACTTA
CCCTCACCTCAGTGCCTTCACCTGAGGGCACACCCGTGTTCCCTGCAGTCAGGCTCTGCTTTAAAGCAAGCCTCAAGGCCGTCGGAGTTTCTGTTTAGGGCATAAACACTTTCATAAGCTATATAGAGCAATGTTTTTGTGTCTTTCTTGGGATTAGAAGAGTTACATAAAATTAATAAACATTTTCAATGATGGAAAAATGTGTC
ACCCAAGCATCTCTGGGAAAAGGAGACCTCGTCTAGTTTGCTTGATTGTTTTGTTGTTGTTGTTGTTGTTGTTGATGTTGGTTTGTTTTCTTATGTTTAGCATAAACCACAGATGACTCCAAGCCTAGATTCTCTCAACCATGTTCTGAACCCAGATAGGGCTATAGGGTTACAGTTGGGGGACTGAAAGGGAGGTCCCCAGAGGT
CCTCCTGAGCTGTATGAGCTTGGGAAAGTCACTTTGCTTCTCTGTGCTTCTGTCAGCCCATCTGTAAAAGGAAGATGCCAAACATTTCTATGCTCCCTTACATAAATCACGTAGAACAGTCACAAAGCCACGTCCTTCTTGTTTCATTTTCTGCTTTGCAGTGTTAGGTATCAAACCTAGGGCCCAGCCATACATGCTAAGCAGGT
ATGGGGGGTGGGGGTGGGGGGGAGGGGAGGAATAAAATACTATTTTTACTGCCACACTTTATTTCCCCCCCTCCTTTTTCCTTGTGTCTGGTTTTGTCCCCATAAATGCAATAGCTTAGTGCACACCAAGCAAGTGTTTGTTCTTACTCTCTGGAGAGGATGGCTTGGAGGTCTAACATTTTCTGGTATGTCCTACATCCCCAGAG
TTTACCTTTAAACCTCAGCTCGGATATCTGGCTACTTCGGACAATGATGTCTGGAGGTGGCTGTTGTAATTGGTGACCCTGTGAGAATGTGAAACTGGATCATAAATGAAATGCAAAATAAAAACCTGAAGTGACTCTGCTCTGATTTTTGCTTCTACGATCCATGGGATGCAGGCTGCTGGGCTGAGGGTGACAACAGGGAGGCC
TCATATCACAGAATTCCACAGAACCAGAGGCCAAACACAGCAGCTCACTACAGGGAGACGACAGACCTCTCTGGGCAGTATGTAAGACACTTTTCTAATTCATAAACATTAAACAGCTATTTACTTCTCTCAAGTTTCTGTCATCAATATTTTGTAGTTTTCAATACAGCCATCTTCAATCTCCTTGGTAAAATTTAGTCTAAAAT
CCCCTTGTGGGTGTTAGGTCTCAGCTCAGCACTCTGCTTCACTGTGTTATGCGCACGCAAACAGGAAAGTTTGTGTGTAGATGAAGACATGAACTGTGGGCATAAAATGGTTGAGCCAGTTGTCTTCCTGTGTGAAATCCGAATGATGTACTATTTTCCGTGCGTTGGGATAGTCTGTTTATTAGGGTTATTGAGATGGAGGTCAC
TATCCAGTATTTTTTTTAAAAACCTTAAAAAGACAACTAAAAAGAAACTCTTGCTTTTGGAAAGTAGAATTTATGGATAGAATGCTAACTGTTATTTGTACATAAATAAAGCCCTTTCTAAAGTGCATGCCTACATATCTCTTATTTAAAAGTCCTGAACAAAAGTACATGTCTGTTTCTTAGACGAGAGCTTCTACACACATTGT
TGCTAACCCCACCCCTGCACGGTGGCAGGCTGGGGACCCCCTTTCCTTTCAGAAAAGGTATTTTTTTATTCTAACAGTTTGCACATTTGTTATTATTTTACATAAATGAGTATCTACCCTTTCAGAGTGGTTTGGCCTTGTCTTTGGATCTGGAGACTCTCCAATGTGACCCCGCCCTACCCACCTCTTGTCAAATGGCTACTACC
TATATATAAAGCCATAATTGTCAAGTGTCATATCCTCAGATAAGCTCTGACGTCACTCTTCAGTGACCTCCTTAGTCAGCGCACGCGTTCCTTTGTCATGCATAAAGACACGGCCTTAATTCTTCTGCACAACCTGAGCTGTTTCGTTGTTTTCATTGAGGCACAGTGTCACCACGTAGCCCAGGCTAGCCTGAAACATGACCTTC
TCATCTTCAGGAGTTGATGGGCAGCGTTTAAGTTACTATGTTCTCCTTGGTAACTGAAACAGAAACTTGCTTTTTTTCATATTGTTACTAGATCACCCGTCATAAAATCTTTTGAATTAGTGAAAGACTCTTGAGTTTCCTTCCTAGTGAAATGGCCATTGAGTTTTAGATGGCTGAGCAAGAGCATCTCACTCGGGGATCAGCTT
CAATATGTACATATTGTTAGATTTAGTCTGCAATGTTTTTATTTTTATCTTTTGTTACTTGAAACTGTAATATTCCAATGGTCAAGAAAAAACAAGGACTCATAAAAATGTATTTTTTAACTAATATAAAGTGTTTCTAATTCAAATGGAAAATAAAATGTGGACCAAACCACTAACATCCCACAACAGTAACCTTGACTGTAGTT
TATTAGTAACTCCAGCTCCAGGGAATCCAACCCCCTCTCTGGCTTCCTCAGATTCTGGGCATGTATGTGCTACATGGAAATACTTAAGGGTAAAACACCTCATAAAATAATAAAAACGGGTTTTTTAATCATATTGTTTATTGTCTCACAATTTCATAGTTTAGAGGTCCAGTACGTTTTCCTGGGGTATCTCATGCTTAGGGTAT
GTGAGCACTCATATTTCAAGACCCATGTGAAAACTCATAGTGCATGGAACACTGGACATCTCACCCACTCAGATCATGATGTGTCTGCTCAAGTGCACACCATAAAAACGTACCCATGTAAGATTTGTGGGAAAGCCTTTGGACGATCTTCAAATCTCAATAGACACCTGCGAAGCCACACTGGAGAAAAACCCTATGAATGTAAG
GCCCCGCACATAACTCACTGCTCTCCCAAGTTGTGATGCCTTGGCCTCAGCCTTTCTGAAGCTGTGACTTTAATACCTCATGTTAGGGTGACCCTCCAACCATAAAACTTGGCAGAGTTTCTCTGTGTAGCTCTGGCTGTCCTGGAACTCACTTTGTAGACCAGGCTGGCCTCGAACTCAGGAATCTGCCTGCCACTGCCTCTGCC
ACTTTGTAGACCAGGCTGGCCTCGAACTCAGGAATCTGCCTGCCACTGCCTCTGCCTCCCAAGTGCTGGGATTAAAGGCGTGCGCTACCACTGCCCAGCTCATAAAACTATTTTTGTTGCTCCTTCATATCTGTAATTTTGCTACTGTTAGGAACCATAAATATCTTTTGAGATAGAGGTTTGTCAGAGGGATCCTGACCTACAGT
ACTCCAGTTTCTCTGGTATGTTTTATGCCAATTTAAGCTTATATTTACTGTATCTCAGATATACTGTACATCATTTAATCAATGGTAAGTTTCAGAATCTCATAAATTTAAATTGAAATACATTTCTTAGATTTCCTGGGTTTCATTTGTTCATCCACTCCCAAGATATATAGCTTGCCATAAATTTTCTAGAAAACTGTATTATT
CTTTGTCAGGCAAAATTATTGGCCTCATGGGAGGTGAAGTAAGCCAGATTTTGGGTAAATTTATGTGGACTTTGGTGAGTTTGTAATTCTACTTTATATTCATAAAGATAGTTTTTTAAAACTCCCAAAGCAAATCTATTTTCTTCTCTAATGTAAAAACTCATCTTTGGAATAAAGAGTTAAGTGTCCGAGGGTTGTAACAGATA
ACAGTCCTTTAAGTTGATTTCTTGCTATTTGGGTCTTTATTTTATCTGGGCTACATCACTGTTAATTTCATTATAATTTGTTTTTTTAATCAAAATTGACCATAAAGAAAAGATACTTGGTGGTCACGGCTGTTTGCATGTCTGTCATGTGTTTGCAGTTGCATCTGTATCTGTTACACCACATCACATGCTTAGTCCATGTTTAA
CTATTCTTAACTCTAACTTCAAACTTTCTATCAACTATGCTAACATCCCAAAACTACTTAAATCAAGCTAACTCTCCAAAACTACTTAAATCAGGAATTCCATAAAATCATTAATTCATCTAAACAGCATTATCTCAAGAACTTCTTTCATCTTCATGTTGATCTGCAGGAGACTTGCTCAACAGAGTGGGCTATCACCCAGGAAG
AGGGTAGTTATACAAACTAAGTCTTGGGTGCTTCATCTCTTCAAAGTCATCTTGCAGGGCCTATGTGAAAGATAAACTTATGAATGGAAGAGGCTCAGCCCATAAAGTATCTATATTCAAATATGAAGAGCTGAGTTTGGAGCCCCAGAATCTGTGTAAAAACATAGAGTGTCACATGCCTGTAACCCCAGCACTGGGGATAGGAA
TGGCTGGTCTCTGACCAGTTTTTTAACCAATTTAAACAGCATCTAGTCTAAGTAATTCTCCTTTTGCTTTGATGATGTGATGGAGTGGGGTTTTCTTTTACATAAAGGCAAGTAACTATGTAGCATGAGTTTAATCACAAGTCTCAAGATGTTGACAATTATAAGGAAAACATTTTTAATCAAATTATTTGAAAGCTTGAAAATTA
CTCACGGTGCAGAAATGACAACACTGTGCTATATCTACTACCCAGGGTCCCGCAGAGAGAAGCATGCGACTCTGTTCTCGTAATGACCTTTAGTACACAGCATAAAGAAATGTAACTTTTTTTTAATGACAAATCAAAAGTGGTTGCCTTCATAAGATTATTCTTCAATAAACTCGTTTTAAAACTTGTTGTGAGTAATACTTGAT
TTAAACTCAATTGGTTTTAATGATAAGCTATTTGACATTGTTTTTAAATTTTTTCTTATATGGTAAATGTATATCCAGATTAAGGTATCGAAATTTATTGCATAAACTATAAAATCATTTTCAAAATCTCAATTCCACAAATAAAGTTCTATTCTGATTTTAAAAACAAAGCTGTGGCTCCGTTACCTAAAAATGTTTGAGAGTCT
TCTAGAGTTGTGTGTCACATTCTATTTTTATAAAATGCAAGCAGTTAATGTAAACCTTTCTTCCTGGCTCTTTATCTTTCTTGACTTGTTGAAATGCTCGCATAAATGTCCCCTTTTTAAAAAGTGCCTACTTCACAGAGTTTAATTATTGTTAGTTTTGTTTGTTTGTTTGTTTGTTTGTTTTGGCAACCGAGTCTCATTATGTA
AGAGCAACAGTTGAAAAGCTGGCCTTTTGCAGCGTACCCCTCCCTGCCTTTTACAATCATGAAAAAATGGATCTATGTATCTTGGACACTGATTGATTTGCATAAAGAGTTCTTGGGCCTGGAGTAAAACTATGTGCTCTATTAAAATCATTGGTACTTTTTGAATAAATATTTCATTGTTATAGTAAAAATCTCAATCTTATACA
CTTGTTTTGTTTATGTCATTTCTTTTCTTTATTCAAGAAAAAGACCAAGGAATAGCATCGCTGTCATTCCTCAAAGTGTTGACTCTTGTTCACTACTCTACATAAAGGGAAAGTTTTATTCTTTTATTGAACACTTCGGCCATATTCATGTATTCAAATAGGAATGTGAATGAATGCACAATATTCTTTTTATATCAAAACCTAAA
AAAAGCAGATGGACTCTGAGTACGTGTAACCTTTAGAATTATTTGCAGAATATCCTTTTAGCTTATATGTGAATTAGAATTCTTTCAAACTTTGACTCAACATAAAGGCACTAAGTTCCAGGTTGAACTTTGGTTTGTATGTGTATAGAAAAATGGCATTTTCAAGAGATTTTAATATCTCCATTGATGTACTTTTCCTCGGGTGA
TGGGGGCCCAGATAGGTCTCAGCTGTGTTGGGGAGGACGGGGACATGAGGACAGGGGTCCAGCACCACCACTGGAGTTGCAGATCCCATACCTGACATGACATAAATAAAAAAATAAATAGTCTGGCATCTTTCCCCATCCCTTCCCATTATAAAAACACAAAGTCCTCGGAGCTGGGCCTTTTGGCCTTGAGTAGTCGTCCTGTG
GATGGTTTCATTTATAAACACTAAGTCTATCACTTGCCATTATATTTCTTACTCATTTAAATGTGGATTTTCTTATGTATATTATAAAAGTATTTTATGACATAAATAAATAATTGTAAATTGTCAAAAGCATCAGTTATTTAAGAAATTCTCTGTGTGATGTATTGCTGTGTATGTCCTGGTTGTGTGGGGGGCATTGTGCTGAC
TATTTTCTGTGAATTATCCTGAAAGTTTTAAACAGAAATGACCTCATAGTTTTTAATAAAGTTTATTTACCTAAAATGTGCTAGTAGCATCTTGCCCACCCATAAAGCAATAAACTTCTCAAAAATATTAATTTTGACATTTGAATAAATGATGGAAACTTTCTATTTTAAGGGCACATGTCCCATCAGTTGGAATTAGTACCTTA
CTAGATGACACTGACTGAAAAGGGGCGGGAGTAAGGAAATGCAGGAGTTGACCGGATCCTTGTTCCTCACCTTGTACACTCACTTAAACTTTGTTTTGTTCATAAAATTTATATTAAAATATGAATATATGATTGGGGTCCTGTATTCCTTTTCATAGATAAATTCCAACATTAGTTAGTCTGAAAGCTGAGAACATTTAAAATTT
AGATGATTATGTTGAATCCTAAATTGGGATTTAGAAGAACAAGAATTGGAGACTTCACATTTATTAACTGGTGTGATACAAGTTGGAATTACTGAATTCCCATAAATAAAATTTCACTTTTGAACATTTGCTCTGTTACTTTTTAACACCAACAGACTTTGTAACTGCCTGACGCTAACCTGACAGGTTGGCAGGTCTTTCACCAC
CCTCATGATGTCACCACCATCAGCCATTTAGAGGATGCTGCTGACGTGGACTGAATTATCTGGAAACTATGCAAGATCAAAACATTCATGCTGAATAAGCCATAAAGCAATAAACATATATCTAAGCAACTCTAGTCTCATATAGAACACACAAAAGTGTCTTTTTCCTAGGGGCTCAGAGTTCAAATTCTTTGTGGATTTTCTTT
CAAGCAGCACTTCTTTATGGCCTCTAATTCATCTGCATTCAGTTTCCTGTCTTGAGTTCCTGCCCTAACTTTCCTGGATGATGGACTTAAAAGCTCTAAACATAAATGCTTTCCTTCCCAAGTTGCCCTTAGTCATGGTGTTTTATCCCATCAATAGAAACCTAAGACAGTATATAACTGCCGTGTGTGTGTGTGTGTGTGTGTGT
GTTCAACTCCCAGCAACCACATGGTAGCTCACAACTATCTGCAATGGGATCCGATAACCTATTCTGGTGTGTCTGGAGACAACGACAGTGTCCTTACATACATAAAATAAATAAATCTTTTTTTTAAAAAAAGGATTTGTCTTGAGTATTTATACGGGTTTTAGCTGTTTGAAAATTTTATATATGTATCTTGATTAAATCCACCC
TTATTGTTAAGTATACATAATAATTTTATGTATATTTCATTATCTCCAAAGAAAGAGTATAATAGACTAGCCCTGACAAAGAATTTTTTTTAATTGAGTTCATAAAAAAATAAACTTATTTCTTACAAAATACTATTGTTTTTATTGTATCCAGTGATATGAAAGACACTCAAAGATAGATTCATAAAATTAAAACGTGACAAATT
TGGCCTAGCCGGGCCGCTGCTGCCGCACACACGCCCCTGAAGGCCTGGGCAGAGGCTGTCCCAGCCCCAGCTGGAGGAAGCTTTATTTGGACTTTGATTACATAAATATTAAACTCTGCCTTACCTTACAAAACGACTCTATTTTGCCAGTCACATTAGTTAGCATGATGGCATTCCCTTCATGTTGCACACTCTTTAACAGCATG
TGCCTGCACCCCCACACCTCTGACTCATCCTATGGGTGTTCCAAGGCACCCAATGCTCCACCCTTTAATACAGTTTCTTATGGTTGTTGTGACCCCCAACCATAAAATCATTTTGTTGCTATTTCATGTCTGTAATTTTGCTAGTTCATGAACTGTAATGTAAACATCTGGTATGAAGAATATCTGATATGCGACTCCTATGAAAG
ACAGATACTGTGAGAGTCGACGAAGGGTTTTGTTACAGCATGTGCATGAAGGCTATGAAAAAGATCTGTGGGAGTACATTGAGGACTGAGACTGGCCCTGCATAAAATGAACTCTGAAAACTTTACCATCTAGAGTGCTCATGCAATTAAAACAAACACAAACAAGGAGGCACTAAGCCTGTTCTGACACCGCTGGTCTGTAGTAC
TTCTGTTTTATGTGGAGCGTCAGGCCAGAGCTGGAGCAGAAAAACTGTAATACCTCCTGACCATGAGTCATCAACTACACCGGACAACATTTCCATTTTCCATAAATACTTGATCCAAGAGTCAAATTTCAGTATGCACTTTTCAATTTCCAGTTTGGGGTTTAGTTTGGTCAGTGGTAGTGACTTACCCAACATGAGCACCAACT
CACACTGGAGAGTTCTTATTCCCGCATGACTTAGTGGCTTTGCATCATACTCAAAATGTGAAACCTGTTCTGGATTTGTTTGAAACTGTTCAATAAAGATCATAAATAAATGTTTCTTTCAAGGAAATATGTGTGGATGGCCTTTAACAGTGTGAGAGTGTTTAATGAATGGTCCCGGGATAGCCAACAGAGGCATCAGGAACACT
CGTCTGGCTTTTTTTTTTTTTTTAAAGAGTACGAACACGAGTCATTCTGGTCTCCCTTCCTTTGTTTCAAATACCACGGCAGGGGTGTCTAGTGCTTAAACATAAACACTGGCTGTTTTCTATTACTGGTGTGTCCTGCGTCCTATAGCCCTCTGTCTCCCAAGCTTTTCCATGCAGCCCTTTGATTAATAACTCCTGTCTGGCTT
AATCAATCAAAAAGATGCTCCACCAGTCAGTGTGCCAAGGGAATTTTCTCAATTGAGGCTCCCTTTTCCAAAATGACTCCAACTTGTTGTGTCAAGTTGACATAAAACATTTTAGCCAACACCTCGGCTGCTGTTGCCTTGAGTTTGAGAATATAGAAAAGAGCGAACATCCCTTGGGTATTCTACTCCACTTTGTCTTGGGGGTA
ATTTTTTTTAATTGAGTTCATAAAAAAATAAACTTATTTCTTACAAAATACTATTGTTTTTATTGTATCCAGTGATATGAAAGACACTCAAAGATAGATTCATAAAATTAAAACGTGACAAATTCCTAAAACAAGTTTTTTGTATTGTTAATTAGCCTGCTCAAATGTAACACATCACACTCACATTTGGAGATTGCTGGCAATTA
GGCTCAGGTGAGCCCATTAGTCTTTGGAGCCTGCTTGGTGCTAGGCACTAAGTAGACCTTTAATAATACTGCTTGTATGTGGTAGGAAGTAATTCTCTCTCATAAATATTTTTTGTTTTTGAATTTATGTTTGTGTTTGTGTGTGCTTGTGTGTAGGCTTGTGTCAGACTTTTGGCAGTCCTCCTGCCTCTGCCTTCTGAATGCTG
GATGGAAAATCCTCTTACTTTTGGGTTTTGTTTTGTTTCTGAAACAAAAATCTCACTGTGTAACCCTATCTGGCCTTTTTGTTTGTTCGTTTGTTTGTTTCATAAAAATAAATAGAATTAAATAATGAGTAAAATGCCTGATCTTACCATTCCCCCTTAAGCCTCATTTGCCCTTTAGTAAATGGAGATTAATTTTATCAGAATTT
GACGCAGCTGCAGTTGTCAGGTCCATGCTTCTCACCGTGCGGGGGGATCTCGATTTTGCTGAACAGCTTTGGTGTAGAATGAGCAGCAGTGCGTATCCATCATAAACACAGTGGGCTCTTTTTGTGTATTTAAGGTTTTTGTTTGTTTCAACTTTATGTGCATCTGTACTTTGCATGTTTGTATGTCTGTACACCACATGAAGTCA
TTCCTCTGATCTTGGAAGCTAGCATGGTCATACTTGGCTAGCTTGGGAGAACTGATATCTTTGTATGTTTTGATGGTTTCACTGGATTTGTTTTTCTTCTCATAAAAATCTTTTCTCCCTTTTTGTGTATTTTGTGAGACAGGGTGTCACTATGTAGGCAAGACTGGCTTCAAACTCTCAAAGTCCTACCTCCCCAGTGCTGTGCT
ATCATACCTGCTCTTTCCTAGACTGTACTTGGCAAAAATTCAATATGTAATGGAGCCATAGCTTAGTTTACTGAAACTCAAACGTGAATTGATGCTTTAACATAAATGGTTTTAAAATTTGCGCTACTCAACTCTAAATGTTATACAGTAATTTTGATGAATAATTTTTGTTTATAGGTGTTTAAAAAGGAGAAAAACCAAAATGA
TATCCTATACCCATTGTCAACCCAATGGAAACATCATGCAAGTGTCTTTATGTAGACTACACAGGTTGTATTTAAATATTTATAAATATATATCATTTGTCATAAAGCATGTGAAATACCTATGAAGGAGTACAGTATCACTTGAAATGGGATATGATATTCATATACATGTTTATATGTAATAACAGTTAATGGAAAAAGGAGAC
TTGTGGGAGGGCGTTGGTAGGAGGGACTGTATGGAGAGGAGCTGGGGTTCAGGCATTGTCTTTTTCCCTCCTTGTATATAAGAATGTATATTTGATGCCTCATAAAAGACCTTGTGCTCACCTCTGGCCTCTGCCTCCTACTTATGACCCCTTCTCTGCTGTGGAGCCCATGGAGAGAGGCACTAGTCTGGGGAGGTGATAATGGT
CTTTCACGTGGTTTCACAAACAAGGAGATCTGCTCTAATTATTTCCTAACTATGACTTCATCTCCTCGGTTTGCACACTCTGCCTCAAAAGCCGAGGTACCATAAAAACATTGGGAAAGACACAGTGGTGCAGTGTATATTTCTTCTTCTGTGGAGTTCCTCCGTGTTTATCTTGGCAGACTGCATCTGAGAACAAGGCTGCCAAT
TGGGGCTTATGGTACAATGACCTACCTAACAAAAGCGGTCGCTTCTCATTTGCAGGAACTGCTGCCCAGTTCAGGCTGCCAGATGCAGTAGGGCCTTACCCATAAACATGTCCACCCTCTGAATCTGTCATTTGTAGACTCATTGGGAACGTTCTTCTGCCTTCCCCCTCGAGCCCCTGTTCTGTCACAAAAAGCATGTCCCACCA
ATGTATTATCCAACAGTTTGGCAAAATACATTTACTATTGTACTTAAAAAAGGAAACTTAAATTATGTGAAACCAAAGACTAGAGTAACATTTCAGTACACATAAAAAATAAAAGGAATTGACACATCACACAGATCAAATTAATGCAAGTTTATTGAAAATGTCAGCGACCAAATTGATACCAAATACCCATATTGGATACAATA
CCTCATGCCAAAGTGTTCTTAGTGGCTGATACTGGGGTTTACATGAACACAGAGTGTATTTTCTTATTGAGACCATACCTTCTTCTCTGTGTTAAGTATCCATAAAAAGCTCCAGATTCCCATGTTCAACAGTGTGGCTTTGTTTCTTCATATGTACTTACTATGTACCAGTCATATGTCTTTGTTCAGTTGACTTACTGAAGGTC
GCCTTGCATCAACAAACAAGCAAATCCTCATGACTTCTAAATTAGTATATAAAGCAGTGAACAGCTATTAACGTTTTTCTGTAATTTCTTGTTTTAAAATCATAAATTAAATCTGATGCTTGAAGAAAGTAAATTATTTGGAATGAGACACTTCCTTCTATTTTCTGTTAATTATTTCTCTGAGGTTCAGCTGACAGCTTTGCTTT
CCCAATCCTTAAGGATAAATCCACTGCTGGTTCCTTGCCCCTCACATACTGTCTAGGTCTCTTTCAAAGATGGTTGCAGTGTCTGCCTCTATTGTTTTTCCATAAATCATTTCAATTTATCCACAGACTCTGGTGTGGTCTTTATTGCTCAGTGATGGTGCAATGCAATGGTACAGTGTGTGCTGTGTTAGCTGGTCAGCTCCTAA
AACTATCTGCAGCTATTTACTAATGAGCATTTTCAACAATGCCATAGATAGTCCTCTCCTACTTTGCTTTTTAAAAAGTTGGTAAAAATTAAATCTGCTACATAAAATGGTATAGAACCTTCTGTGAGAGAAAAAATGTAATTGAACTATGTTCACTGGGGGACTCTTATCTCCAGTGTTCTATGAGGACTGCTCTATTCAGGTAT
GAATGTACTTATGACTTCATGAGGTTTTTATTTGTTTCACCTATAATTGTGATGAAAATGCTGTGTTGTTGACAACAATGAACTGTAAACCCATTTATTGCATAAACTTTGTCTACTAATCACTGATGGCTCTTTCTTTAAGAACATCAGCAACAAGTAATTGTACACACAGACATGCACATTCCAATTCGTTCCTGAAATACTAA
CCTAGAGGACCTATGCCTAGTGGAATCCAAGGTCCCAATCCAATGAACATGGGGGCAGTTGTTCCCCAGGGATCCAGACAGGTAATGCTTGTAGCATATACATAAAATCTTAATGTATTCAAGAATTGGTTACTAAGCCTGATTTTGTTTTAATTTTTGTAAGTGATTTTGGTTTGTCTCCCCAGTGCAGAGTAATCTCTGAGCTC
AGGAGGTACTAGTATTTGTATTCCTAATAACAGTTATGAGTAGACAGTGAATCCTTGATAGAAAGGGCCATTTTATTCTATTATTCTGGACATATGAGGACATAAAAGGGCAAAAAATATTTTTCATCGTCATATTGTTTTTATTCTAAACAAAGATTTCTCTTTAATAGAGTTACCATTCAAATGAGCCTCATTTATGATGACTT
ATGTCCTGGTGCTCTGTTGTCTTCTGTGATCTAAATATTATCCCTGTTGTTTGCATTTGCGTACTCAAACAGTGGTTAATACTTAAGAATGTGGTTTTCTCATAAACTATATTAAAGAGGTTTGCATGTGACAGTTTCCATGAAGTAGACTCAGGTACCCAGAAACAAACTGGAAGTTTCAGAATGTTTACTGTTTGTCCAGCTGT
TTGATCAATGCTAGAGAGTACTACCCATTCAAAACTGTAAGCTAAGGTAATTTTTATATTATGTAACAGTTTTCCAAAGCACCTCGAACAGGAAGAGTAACATAAATATAAATCTGCATTATTTGAAAAGAGTTGTAAGCTTTTTTATTCATGATAAAATTTACATAGGACAGATATAATCTCTGGAAAGCCATTGGTACTGACTG
TGAAGTGCACTTTGTCACATGTAAGGATCTGCTTTGTTCCTTGTTGCTTTTCCCTTTTTAAACCTTTGTTATATCTTTCCATTCTGTTTCTTGTCAAATGCATAAATGTTTGTTCTGCAACTCACTGAAGTTTTGAACTCTGGCTTGTGCAGTTTTTATTGTCTGTGTCAGACGTACAGCCAGACATGGTCCTCTTTCAACATTTT
GGATGAACCTGGGGCCCCAGGTGGGACTGAGGACAGACGGTCAGGTGGTGGAAAGGCAAACAGAGCACACCCAATCAAGCAGCGGCCATTCCCTTATGAACATAAAAACATATGGGGTGAACAGAGCTTTAAATCCTTCACTTGTATTCTTGACCTGAACAAGTGTGTTTCCACTCAAAGAAAGAAAAGGTTCACGAAGAACATAA
TCCCCTTTCACATCTCTGTTTCTTCCTCTTTGCACATGGAGGAGCAGGGAACTAATTTAATCCCCTTCAACCCTTGTTAGGGCATAAATAACATTTTGTTCATAAATAAAGGTCACGTCTTTGTTTCAGTAGACCATGTTGAGTGGATATTTTAGATGCACTCTAAAAAGTTGAGTGTGAGGCTCTCTCATTTCGAGGCTTGCTTG
TTCTCCCCCTAGTGCCTCTCCCCTTTCACATCTCTGTTTCTTCCTCTTTGCACATGGAGGAGCAGGGAACTAATTTAATCCCCTTCAACCCTTGTTAGGGCATAAATAACATTTTGTTCATAAATAAAGGTCACGTCTTTGTTTCAGTAGACCATGTTGAGTGGATATTTTAGATGCACTCTAAAAAGTTGAGTGTGAGGCTCTCT
TCTGCTTCCTTCTTTTGATCTTAGATGTGACACTGTTTCCTGCTCCCATCACTATGTCTGCCTTGTTTCCCTGTCATGATGGATTTTATCCCATTGGAATCATAAACTGAAATAAACTTTCTTCCTTAAATTGCCTTTGGTTATGGTGTTCTTATCCCAGCAATGGAAAAGTAATTAATATAATATGTAAATATCAATTTGAAAGG
TATAAGCTCTCTGTCGGTTCCCAGTCCATCAGGGGGTGGAGGGTTCTCTGTACCACCTATAATGATTCCAATTTTGTTTTATTGTATAGTAATGTATAACCATAAAATGCTTTAAAAGTAACAACGTGGATGTAATGATGTATCGCAACAGAAATGTCATGTGCTGTGAAAAGGAAACGAATTAAACTTGTTTGATTCAGCTACTT
GAAGAACAGCCAGTGATCTTAACCACTAAACCATCTTTCAAGCCCCATTTGTAGATACTGAGTGTATAAATCAAAGTTCTTTTGGACCATATCATTTGACCATAAATTTAATCACTGCTAGAATGTATTTGCTTTTCTTCTAAAATTCTTTGTGTGTGGGTGCTCCAAGAGGTCAGAAGAGGATATTGGGAGTCCCTGGTGCTGGA
CATGTTTCATCATAGCTATGGCATTGTTTCTTTGATGTCTGTCACTGAATATGTAGCTTTCCTATGCATGATACTTTTCAAAATGTCAATATGAAGAGCTCATAAACAGTCAAGATGTGAAAATAATACTCTTTTATTTCATTCTTTTTATACTTCTGAAGTTTTGATTCTTTCATACAGTATAATCTTCATAAAAATACAAACTG
TCTTCCTTGTTGGTGGTAATGTGCTTTGTTCTTTCCTTTTTTTCCTCAAGAAGAAATGTTAGTATGTCTTAGAACCTAGGTAACGAAGTGCACTTATGCTCATAAAATTGCTTGCACCTAATCCAAAAGTCATGGTCTTGCCTTAGTCCATTAACATGGTCTTCATTTCCAGTTTGCATTGACTGCTACAGCACTTACTAATTTGG
TCTAGCATTTCATAAATCATTGTTTACCCATTTGTGGAGCAGCAATCATTCAGTGGATCATGTCTGTACATTGTGTAATGATTGAAAGGCACACTGAACTCATAAAGAAAACATGTTTGTGAAGCTCTGTTCTCTCTCCGTTCATTTCTTAAGGGTACGTGACTGCGCGCTGCGTGCGTGCGTGCACTTGTGTTTGATAGCACATC
CCTTGTAAACAACTGTGTTGAGGACAGCCTGGTACATATATACAATTTGTCATCGGCCTATGGATTAAAAAAGGGTAATAATTCTTTGTAACTTTTCTGCCATAAATAGTTTTTTTGCTTTCAGAACTTGTGGATTTTTACAGCTAGTAGAATTTCTTATGCTCTAAGCCTATAGAGTCTTATGTGTAATTTCTGCTTGGACAAAA
TTTTGATTTGTGGGTTGGTTGTTTGTTTGTTTGTTTGTTTGTTTTTGCCACCCATTTATTCAAAACATTTTCTGACCACACGTTGTGTTGGGAAAGTGTGCATAAATAAATTCCACTGGTCTCTGGCCTTGTGAAGTCAATGTTTCCGTGGGATTGCATAGAAAAGACACAGTTGAGGGCTGGAGAGGTGGCTCAGCAGTTAAGAG
ATTTTGCTGCATTTTACAACTTTTTAGGAGGTCAAAGTTAAGTTTGCCCTATGGATTTTGTTTTTATCTTTTGTTTCATGTATATATTGTTTGCCTTTTTCATAAAATAATTCTTGGATTTGTTATATATTGTTCCTGTTATTTTTGACATCTTTGCTATTGTAAATAAATTCCTATTTTGTTTTAAGTTACCCTAGTGGAGTGTT
GATTTTTACAAGGACATAATATAAGTTATTGTTCTGTAGAAATATCCTATTAAATATTGTATGTCCCTCCCTCTGTATACTTTGTAAAAAAAGTAAAATACATAAAAAGAAAATCATATAGGGGATGTGTGACATTATTGTAATTGTGTACTTGAGAATAACGTGCAAAAATAAAAATCAGAATATTTTCCTGTTAACGAATGTTC
TAAGAGAATCATCATAATATGGTGGTGGGTTATAATGTATTTCCTTAATCCATGTATTCTTTCATTCACTTCAGTGACTACATCATGGCTTCTTTGTAAACATAAAGATGAAATTTACTGAAATTTGACTGATGCCCTTGCTTTCTACTTCATTGAGAGATATGTGGTCCCAGTAGATAACGGCCTCAGTTGCCATAGACTGTCCT
CCCAATCCAGAATGTGAAAAATGTGTTTGGTAACAACAATAGACTAGAGTAAAGGAAAGCTGCCAGCCACCGCACAAGTGTTCCATGGTGTTTTTATTGTCATAAAAGATATGTGAAAATAAATATATAAGGATCTAAATCTTAAATTTCAGGTAGCAGGGGAAATATTTTAGGATAGAAAGATTTAGTTGCCATCCCTCGCAATA
TAGGCTTGAATTTGGGTGTCAAATGAGACATTTATGAAAGTATGATGTAATTTTACATTTATAATTAATGTTGAGTTTAATATTACCTCTGGAGAGACAGCATAAACAAATGTGCCCCTCCCCCCAATCCAGAATGTGAAAAATGTGTTTGGTAACAACAATAGACTAGAGTAAAGGAAAGCTGCCAGCCACCGCACAAGTGTTCC
GAAGAGATCTTTGTAAGCAAAGGACTAGGGCAGTGGTTCTCATCCTTCCTAATGCTGGGGCCCTTTCACACAGTTTCCTCATGTTGTGGTAACCCCCAAACATAAAGTCATTTTTGTTGCTACCTCATGACTGTAATTTTGCTACTCTTACAAATTGTAATATAAATATCTTTGTTTTCTAATGGTCTTGGGCAACCTCTTGTAAA
TCTTCAGTACTTAATGTGTGTCCTTCCAAACCACCGTTCATGTGTTTATTTACTTATGTGTATCTGTGGAAAATATATGGTATTGATGTGTTTTAATTTACATAAACAGTATTGTACTATAAATCTTGCTCTGTTTCTTTTTTCACTTAACATTCTGTTTTTGCGAAATCCAGCCATGTTGCTATACATAGATCAAATTTATTCTA
TAAAATTTGAGAACAATGTTAGGCAGATAAATTATTTGCCACATGCTGTAATGGTCATGTTTTGAATTTATTTCGTTATGCAGTATTTGAAAAATGTCTACATAAAGGAAAGGAAATGAGTATAATTGAGTCAATATATTTTTAAAGCAATTTTTATAATTTAGCAGACATTGCATCTTAATATAATTCACTATTAAAATGTGTCC
TGTTTTGTAGCCCTGGTGGGTGCCTTCTGTTTTATCTGCTTTTGAATACTTTCGGGACTTTTTAGCCAGTTTGCCTTTCTTGACAAATGTTGTCCTCAGCCATAAATACATTTGGTAATGACTTTGTATGTATCGTTTTATTGTTTCACAAAGTGGAGTTGCTTGATGAATGAGATAACCTGGAAAATAAACTTCGAGGAGTTCGA
ACTTAGCACTACTATTGTTATAAGAGGGAGGAAATGTATTTTCCAAAAGCCTAAGTAAATTGAATATTTTATACTCAGTATATATTCTCCCACCAGAAAGCATAAAATCAAATTTTTGTACATATAACAGTTGTTTTTCTTCATGAAAATCGGGAGGAAAGAGAGACTGTCCAGGATATCATAAGACAGGTAGTTGGATTGATTTG
CAGGACCTTGGTAATAGAAAGCCCCAAGAAGGGACACTTCTCTTACGCCTAGTTCCTTTTCCCCAAGAAGCTATGCTAACAACCAACATAGAGGCATACCCATAAAGGGCACCTCTTTGTGTATACACATGGTATTCTTGCTATTTTCTTGGAGACAGGGAAATCAGTGCAGAGAGGTGAGGTGGACTATCCTAAGCACAAGAGAA
AGTCCTTTGATGAGCATGTCCTTGAAATTCATTTTTTCTTTTATCTTTGTAAATGATTTGTTTTATTAGCATCTCTGATTCCTGTTATAAATTACCCACCCATAAAGTGGGTTTGAAAGCACTTAAGATTTGTTTTATTATCAGTTCACAACACATTTCATCTGAGGCCCTACCTTTTAGTTACCCATTTGTGCCCAGGTTGGAGG
