# Supplementary material for: Poly(A)-DG: A deep-learning-based domain generalization method to identify cross-species Poly(A) signal without prior knowledge from target species
Source: PLoS Comput Biol. 2020 Nov 5;16(11):e1008297. doi: 10.1371/journal.pcbi.1008297 (PMC7671507; doi:10.1371/journal.pcbi.1008297)
Supplement: S1 File — These three datasets are produced by previous researchers and we use them in our experiments. (ZIP) [file pcbi.1008297.s002.zip › mouse/bl_mouse/positive/posAATATA.txt]

GACTCAAGAAAAAGAACAAACAGGAAATGTCAGCCCTCTGTACTGAAGTTCAATCCACTGAAGATCTTTTGTCTTTGCTTTTCCATTATTTTGTATCATTAATATATGCTAATAAAAAGAAGGAAATGAGATGTGTCTGCTTCATAGAATGTTTTCTGTTTGAAATCAGTTTCACTACCCCAATTTCAATAGTATTCCGTATACAG
GAACCTAAGAACTTTGTGGGGAAGTAAGAAATGTCACCATCTCCTGTTGTAAGTTTCTGTACCCTTTCTATGCTTTTGTTTTACTAATTTGGGTTTCTTGAATATAACTGTCAATCTCCTTGATTAAGCTTCCTTTTTGTCCAGTTGTGGGGCCAGTTGTGGGGTATGAGTGAGTGTACATGCTGTGTGTGTTCCTGAAGGGAAAT
TTTAGAAATACATGTGGAATACCAAGAAATGTCTTTGCCTCCCCACCACTCTCACCTACATTTCATAAAGCTGGCTCTTTATGTTGCTTTACATGGCCTTAATATATGTTTTATGGAAGTGATCATGTCATAGTATCCATGTAATATATTTGTCTGGATGTCAACCCTTTCCTCAGCTCCTGCCCCAACCTGTTTTTCTGTCCACG
GCAGCTGGACCTGAAGGGTTGATGCCAAAGCAGACATTTTCTTCACATCACCTGCTGCTGTATAAATAGCTATATATCTGTTTTTCCATAAGATTTTGATAATATATACAAACCTTTAGCTTCAAGTGGCTATACCTCACCTTTTTTCATGTTAATGGTCCTAATGTTCCCAATGGTCCCAGGTTCCCTAAAAGGCCTCCCAAAGC
TCAGTTCGAGGAACTGGGATTTCGACGTCTCAGCAACTCATTCTCCATGCATACATTGTGGGGGAGTCTGGGGTTGGTGATGAACATGTGTACTGTGCATAATATAATCCAATTCTGCCTAGCATGCTTTGAAATTTATCACTGCTGTGGAAGGTGGGGAGAGGAGCAGACAGATCATATTTCACAATATTAAACATGGCTCCCCT
ATGCATCTTAGATGGCTTTCAACTCTGTTTGTATCATATGTATGCACATTTGGACAACAGGTACATGGGACAGGATATTCTATTTATCACGCAGCCATGTAATATATATTTTTGCTCAAATATATATACTTGCAGAAATGTGTTATGAGAAGATATGTCCAGATTTAGGCACATATGTGCAATTAAGAAGCCATGGTGCAAGGCCC
AATCCTAAGTATGAGGTCTTAAATGTTCTGGAATTTTAGAAAAAACTTAATTGGATGCAATTGTTTATAATTAACAAGTCATCTTATTTATAAATTTTCCAATATAATATAAATCTATTTTGTGGAAATTTATCACTGTGATGTTTGTATTCTCTGTGTGTGTGCGCACATGTGTACAAATTCACGTGTGTGTGTGCAGGTGCAGG
TATCATGAGTTCTACTAAAAACTCATTATCCTTAATCAGTCATTTTACTTAGAAAATATCAATAACCCGTTTCCACAGTCCTGGTTTTCATGTACTTCAAAATATATAAAAGTGATATTTCTTGGAACGTGTGCTTTTCCTTTCTTTTTTTTTCTTTTTTTTACTAAAATATATAAATAGTTCCTATATTTCTCTTGTCTTTTTTT
CTACAAGTGTAACATGACTTTATGTATTTTTAAAACAGTTGTATTTGTGATTGAGTCTGTTAGTGCAGTCTATTTCACTTAATTGGTGCTCTTCAGATTTAATATATGGTTTTATGCTGTGGAATTACTGTGTGTTCTGACACACTAACTCTCTTTCGTTAACACTGAGTCTTGTGGTCGTTGATTGTCTTTGTTACCCAGTACTT
GAATGACAACATCTGAAGAACAGGTGGGGAAAAACGGCTTTTACTGTGAACTTTTAAAGAATGCTTATGTTACATATGTTTATTGTGACAGTGGTAATTTAATATAATAAAAACATTATATATGCCTGGCTCATGCCTATAAATGCAGCACTCAAGCATTTGAAGCAAGAGAAGAAGACCCTGTGTCTCAGAAAAAAATAAGTAAA
TGTATTCAATCACTGTAGCGTTCTGGCTGCTTAACAGCTGGCTCTGGTTTCGACGCTAGAGGTAACCTCAGCATTCACATATATTGTCTCAACACCTGGAAATATAAAGGATTTGCAAACTTCATTGTTTCTGTCTTTGCATCATCGTATGACGGCCCTGAAAATGTATTTCTCCAGAGTGCAGGGAAGGCCCTGTATCTGTAGAG
TTATAGGAAAACATTCAAAGAAAATTTAAGCTTTTTGAAAGTCCCCTTCTCAGAAATCACCACTAATGTGAACATGTATTATCTCTGTTATAGGTATACAAATATACATTCATACTATTTTGCCACAGGATAATGATCATTTTTGTAGCTTATTTTTACTGTAAGTCTTGCTCACAACAATTATCATTCAGTGGCAACATCTTGCT
CCCGGCCCAGTCTTTCCTTGAGGTTCTCTTCTGCTGGGGCCTCAGTGGAGCTGTTTAAACAGTTCCTTTGGGGGGAAGGTCAGCGGCACTGCAGTCATTTAATATATTGATTTTTATTTTTGTGTTCTGCTGTTTGCCTCCTGGAAACTGACTTGAAGTTTCTTCCCATTCTTCCCTCCCCTCCTGGCACGGAGGTGGGGTGGGGT
AGTGCTGGGATTAAAGGCGTGCACCACCACGCCCAGCAGTGTCTATAATTTTTACATGAAGTTTATTTACATTTTGGAAGCAAATGAAAAGTTTACTTTTAATATATAATTTTATGTGTTTATGTTTACAGTAGAGAAGAAGAAGGAAACTATAACAGAGTCAGCTGGTCGACAACAGAAGAAGAAGATAGGTAAGCCAGTAACCT
CTGCTTTTTCACAGTGGTTCTAAGCACCATGGTTGCCATATATTTTATGGATATTCTTTTAGGCCACCTAGCTAGTTCACTTGGAAAATAACGTTTTAAAAATATATTTTTTATTTATTCTTTGGAATTTTATACATGTATACAATGTATCCTGATCATATCCACCCTCCCACCCCACCCCACCCCACCTGCTGGAAAATAACTTT
ACTGTAGATCTCAGTCACTGACATCTCGCCATCTGGATTTTATAAGCTGTATAATGATGTTTCATAAGTTGTATAAAACTTGAACTTTAATTTATGGCTGAATATATTGTTCTTTTTTTCTCTTAACATCCGTTATTTTATATTCCTACCTACACTCTCTTGCCATCTGTGATGTAAGTTATCAGTAGAAAAGAAAAACCTGAAAA
AGTGTGCGAGAGATAGGAAAAGGAAAGCCACAGAAACACAGTTCGTTACAAAATGTCATTATGATGTCGAATGCATTATACATCGATTTAATTTTTTTTAAATATAAAAAAAAAAACTTTAGTACATGGAGTAAGTACTGAGAGTTATATATTTGCATTTGCCTTTTGGTTTATCAGGTGAACCATACATATATGTTCTCGATACT
ATACTGTTGTCTGTTGAAACAGTTTGTTACAATTTCATTCTGTTGAACTAGGTGAGACTTTAAGAAATGTTGAAATTATGTTAATTTCCTATTATTATTTAATATAAAGATATTTAAAATGTCTAGTGTTATGAGTTGGTTTAATATATATCTCATGTATGTATCAGTCCTATTTTAAGCGCTTTTTAAAAAAGACTTGTTTAGGT
CTCCAGTAATTTTTGTTTAATTCATTATATTAGCGTTCTGAATGATAGAATCTCAATGTAGGGTGTTGTTTCTTTGATTGATTTAACAGCTACATGTGTCAATATAGTTTTTAATCTGAATGTCCCTGATGTCTATGGATGTTGAGATTTTTGTGTATTTATTGGTCATTTGTGGGTTTTATTACATGTATGTATTTGTGTGTGTG
TTTCTCCTTAAGACAATTGATAATGAATTTCCTTTATAATCCAGCTAAGTATTATCTGTAAAATTTTGGTGGATATGCCAGCAGATCTTGTTTCTATTCTAATATATGTGAAAATATACATGAAATCAGTAGAGTGTTTTGTTCTTAAGCTCTTTCAGTATAATCCCACTTAAAAGTTTTCTGGGAGTCATCAGAATTCCAAACAG
TCAAGAGGCGGAAGAAAGCTCGTGCTGTGGAGGATGCGGCTCTCGCCCACTGAGCCGCTCTGTCTCCCACCCACTGGAGGACAAGCAATAACTCTACATGAATATATTTTTTAGACAAAGAGACACAAGTTGCCCAATGCTGCCTCCTGTTCTCTTGGGCTGCGTGGCGCCCAGAAATGCCTCCGGCTTTATTCTGCCCTTGGCTC
GGTCAAGCCCCAATGCCTGTCCTAACCCCTGGGAGCCTGGGTTCTCCCTAACCCCCTTTCCCACTGACTGTGAATGTCGTGACTCAGAGCAAAGACAGAGAATATATTTAATTCATGTTGTACAAAAAGCAGTGAGCAGTCTCATTCAGAAAAGGAGACTGATAGGACAATGCCAGAGACAGAGGACTCTGGGTGTCTGGGTTTGC
TGTAATTGGTTAAAAACAACAACCAATATACTATACTTACTTTCTCCAAACAGCCATCTTTATATTTAGGGAAAAAATTTGTTGGGTTCTAGACTTTTTTAATATAAATTTTGTTGATACAGAATTGAATAAGTTCAAGTGTTTCTGTGCATATGTTTTTATATGTTTTTTTTTTCTATTCAGTTTCAGTAATCCAGGTGGCAGTG
TGAATTTTTTTGTGAAATACTTTCTATTTTGTTATGCTTTAAATATACATGCAAAAGAATTCTGTTATTAGCTTCAAAAACTGTACAGTATCTTAATATAAATATATAAAAATAAAAGATGAGTACTGTAAGTTTTAGTATCTATCAGGTCCCCTCCCTTTTACCTCTCCAAATCGCCCATTGCTATGCTTGGCACCCAACCTACA
AAGCACCAACTCATATTGGTGTGGAGAACAACAGGAGACACTAGCTTGCTAATATGATGATGGAAAGGGATCTTTAGGGAAAATTGTAATCCATCAATTTAATATAGTATTAAATATATTGTATAATTTATCATAAGGTGCTCATTTGTCTTTAAATATTCACAAAAATCTGTTATCAAAAAATATACCAAGTTTTACAAATTAGT
AGAGAGCTCTCCGGACAACCAATTTGCTGAATCTTCACCAACCACATTACTCACTACAAAGAAAAATATTGGACGTTTCCATCCCTATACCAGATATGAAAATATAACTTTCAATTGCTGCAATCACTGCCAGGGGGAGCTCATTGCTCTTTAGTGTGTAGTCTGTTGGAGCCATGCTCAGTACCCAGAGTCATTATTTGGGAGCC
TCAAAACATTTTGTTTAAAAAAACAAACAATTTTTATAATTGTGTAGGTATAGTTGATTTTGAATGCTACGGATTGTATAACTGAAATTTTATATACAAAAATATATTCTTGAATACTGCCTTTTCTGTCTTGAGGATCTGGTTCATGTGGTTTCGTTTTCCTCCCTTCATAGAGAAAGAGTGTTGCTGGGGAGAGCTACCTCTCC
CATGGGGTCAAAGGTACCTAAGTATATGATTGCGAGTGGAAACATAGGGGACAGAATCAGGTATTGGCGTTTCTCCACGTTCATTTGTGTGTGAATTTTTAATATAAATGCAAGATGGAAAGCATTAATGCAAGCAAAATGTTTCAGTGAACACATTTCAACAGTTCAACTTTATAACAATTATAAATAAACCTGTTAAAATTTTC
AATAAGTTACAACTTAAAATGTCTGAAATACCCTGGGACTAAATGCTGTACCCTGAGGTTGGGGACTGGAGCTCTGGGAGTTGATAAATATAGCTTTACAAATATACAGGTCCAGTACAAACAAAACTGCCATGCCAGAAAAGTCCCTTGCTTCTCAGCCTGTTCTTGCCAGTTTACTAGTGAGCCCCATGGAGTATCTTGCTCCC
AGTTCCCAGCAGCTATGTTGGGTGGTTCAACTGCCTGTAATTCCCTCCAGCCTTCTCTGACACTAGCACACTGGTGGCATATCTCTATATAGACACACGGAATATAAAAATTATTTCTAAAAACTGTATTTTTAAAAAAGGAATGATTTGTCTTGGACACAGAAACCCTAGGTTCTGACCATGACCGTGGTCTGCTTTCAGTAGCT
TGGTGACTCTGCTGATGATAGCGGCAGGAAACCCAGGGTGTGAGCACATCGCCTTATTTAAATAGTCCTCATTGCACACGCACATTATGAGACCTGCAAAAATATAATTAAACCGTTTTTGAGTGGTAACATAAGGAACTCCATTGGCTGCTCAGTAAAACAACTTTAGCAAAGGTGAAATTTCTAAAAGTGTGAGTCTGGAAACT
TACAATAACCTATACCAATGTATCAAAAATAACTTTATTTCTGTATCAATACACAAAAATTCTGTACCAGTGTAACAAAATATGACCTTGATTTTACATCAATATATAAAGATTTTACCAATGTAAGATTATGGGTATAAAATATTTTTTGGTTTAAGAGTAGATTCAATAATCCACCTCTACTTGTATAATGCCTTATAATATTT
CACAATGTTCGAGGTGTTGTATCTATGGCTAATAATGGCCCAAATACCAATGGATCTCAGTTCTTCATCACCTATGGCAAGCAGCCACACTTGGACATGAAATATACAGTGTTTGGAAAGTGAGTGCTGTCATCTCTTTCTTTGGCATGTTGGCGTTCTTGCATGGTGTGATCACAGCATAGCTAACACTGGAAAGACCAGTTCCA
ATTGTAATGTACTGTCCAGTTATGTCTTTAAGTGACAGTTACCTTCATATATAGTGTGTGCATTTGTAGACATTTGAATCCATGAATAGTCTGAATATGAAATATATACCCTGTGCCCAATTTGGTTCATCATTATAAAGACAGTCACCTGCTGCAATGCCTTCTTTAAAAATTGTTTGGTAGGATAGAAAAGAACTGAACTGGCC
CTGTTTTATGGAAACCTTGGTCGCATCTATAGCTGATTATCCTCTTTTTCTTCTACAAGAGTGCCGCTTCCTTTTGTCTTAGGAATGAATACATACTGTAAATATATATGTACATACCCACACGCATATACTGAATGAATGGAGCCTTAAAGAGCTAGGATGAGCCAACAGAAGTAGTGCTCTTGCTCACAGTGAATGCTGCAGCT
GATCTACCTCAAGACATCATACCAGTACTTCTTGCCAGGAGCTTCCCTTGGAAATAGCAAGCAGAGAGTTCATTCTTTCCCTCCAGACACATTGACCTAAAATATACACGGTCTGTTTTTACTTTATTCTCCTTTTTATGTATTCTCCTGCTCCCAGATCTGGAGACAGAATGAGATGTGCACCCAGCAGCCTAGCTTTGAGCCAT
CTGTTCTGTAGATTTGTATTTGTAAATGTGTTTTCAGTCCATCTTCCTTTGTTTACTGAAATTAAGTTGAATTTGAATGAACGAATGACAAATGTATGTTAATATAATCTCTTAGAGCATTCAAAGCCCGGCTATCTCTGTTTGCACATGTAACAGATGCAGAACTGTTTGCAATTCTACAAAATTGTATGTCAGAAAATACATTA
ACTATGGTATTCTTACTCTGAAGATTTTTGCACACTCAGGCTATCTGAGACACCGGAAATCATCATCTTTCTGTGAAAATGTACAGAGATGCAGGTCTGTAATATAAAAATCTTAAACATATTGTTCCTCCTGCACTGTTTTATTTCTTTATTTTCTTATCTACTTGCTAAATACCCATAATATTTTGTCAAATGCACTAAAACAT
TTTATTATTTTTAGGAAGTAATATTTTTACAATATATACTTAGGAATCTGAACATTCATTTCAAGTATGCTCTGTCTGTATGAGTAAAAGAAGCCTAAGAAATATAGAATATAATAAAGCTTTTTGAACAGTTACATTTCATATGCAAATAGATTTTCTGACCCTTATTCCTGCTTATTTTGTGAGCTGTGTCTACATTTTGATAA
ACTGGTTTTCAAAACACTTAGTCAATCGCGAAATATGTCCCACCCATCAGACTTCTACTTCCAAAGGATCTATCCTGCTAAATCCAGTCTCTGGACTGAAAATATACTTTTTATTTGTTTGATCTTTTTTATTTCATTATGTATGGGTGTGGTGTGGTGGCGCATGCATGTGCGTGCGTGTGTGTGTGTGTGTGTGTGTGTGATTG
TGACCCCGATGCCCTGAAGGATCCTCTCTATCAGATTGATCTGCAGGTGAGGGTGTCCATAGAAGATTCTTACGAGTAATATCGTTCAAGCCATGGAAACAATATAATGGGTTCAAATCCATTCATGGTTCGTCATTAGAACTGCAAGAAAGTGGGGATGGGTGGCTGTCTGTTTGGGTGCTCAGAGCCCTGGGGCAGAGGGGGTG
CATAAGATTTGAAAACCACCAAAAATTATACGAACTTTTATATCCAATTCCTTTTCTGGGGTAATGTTAAGTTGTATAGATTATTAATGCATGTTCGCTGAATATAACTCTTGTTTTGTGATGTGATTGCTTAGACTTTATTGGTGACATATTAGATTAGTGGTTGTATTAAATAATTAAATTCTCCTTGTGGTTATTGAAATTTT
CATTTAATACAAAACCAGGAACTCCGAATCCATTGCTCTTTCCTCCTTTGCTTTCACTTCTTAAGTATATGTGTTCTGAAGTTGAGATGGGAGAGATTTGAATATAGAATTTTTATTCTCAAACTGTTTAGTCATCTAAGGCTTCATTGTACTTCGGGGAGAGCTATAAGTAACTCACCTTTAAAACAACAGGCTCTGATTTGCTG
GAAGGAAGATCATCTTGTGTACTTTGATCTCATGAAGTGATTCCTTCTCAACAACTACTATTAAAGCATTTCTTTCAGAATAGTTTATGTGGTCTGGCTTAATATACATTACTTGTTTTTATCTCCACTCATGTATTTGTCCCATCGATTGCTGCGTGTTATCACATTTCAAAAAAACCAGTACATCCTTATTGTAAAAATGTTTT
TCCATGCTTAGCTAATTATACTCCAGGCTTCTTCTGTTAGGCTCAGCCCACCCATTCCTATAATTGTATGAGAATAAAAGAAATCTCCAGCAGCCAAAGAAATATATATATGAGAAAGATCACTTCTCGGTAACCTGCTTGACTTCAGTGCCTTACTCTGTCTCCTTCCAAGTCTCTCTAGGAGATTTTTGAAAATCCAAAGTCTT
AGAGACATGAAGCCAAAGGCATTCTATATCTCTGGATAGCTCTCTAGATAATTGAATGGCTTAATTTGTTGACTTCTCTTTGATAAATACTCATTACACTAATATAAGGTTTTGTTTTTATAGTAAATGTGTTTTGGCTTTTCTCAACAAAAGTATTGAATAAGGTGCATAATGCAAATTGCTTCAAAGCCCAGTCCCCCTTGGAA
TGTGGGTGGGGGTGGGAGTGGGGGAAGGGAGCAGGGAGGGGACCGTGTATCTTTATAATCTTTCTAACTCTCCTGTGCTAATCTCAGAGGGACCACCCTCAATATATCTGGATTATCCATGTGGTCAGGCTGCCTCCTTTCTGCTCCTCTCACTGCTGGCTGGGCTGCATGTAAATAAGGGCTGTCCTCATGTCCCGGGCACCTGG
AAAAATGAAGAACAGTGAGTGATGTAACCCCAATTCAATGGTGAAAATTTCCTTATGAAACATGTACACTGAAAATGGAAAAGAAATGTATACCTGCTCAAATATAATACATACAACATCCAGCTCTTAGTTGTGGGAACAATACTTTAGCTTATTCTTTATAAAAAAATTTTATGAACTTTCATAGTCTGCATGCTTAAGTTCCA
GTGAGATTCGTACCAGCTAAATTACTGCCTACATGTCTATTTCTTCCATTGCCTAGGTGATAGCACATCAGTCACTGTTTACACTTTCTCCATTTTATTCAATATAAGTTTTCCTTACCTGACTTAACTCTGGCTGGTTTTTCTGTATATATTCTTTGTAGGGAGAAAAGCTACTAAAAGAATCTTTTGAAGGGGATGGTTACCAC
GTACATCACTTTGAAGCTTGAAGATAAGCTGAGATTTGGATATGATATCCTTATATAATTTGGTGCATTTATTAAAATGATTACAAATTTAATATCTTGTAATATAAAAATTAATAATACTGGAACTTTATGCCTACTGTTTGTCTTCAGTTTCTGTGTTCCTAAGTGTGTTTCCTAGAAAGCTTGGTAATACTCAGCTGTTGCCC
TATAGACTATTTTAATGGCAAATATTTTAATCACATTTCAATGGCATTTTAGGTAGTATGCACTTGGGTGTGAAAGACTAGTTCTGTGTACATCAATGTGAATATAATTGATTTTTTTAAAATGTAGAATAAGCTTAAACTAATTTCTTTTTTACATAAATGTAATATATTTTTTATTAAAGTGAACAAAATTTGTAGCAGATAAC
TAACCTTGTGTTAAACATGTCACAGTGATCCCTGCTCTCAAGGGTGTCTAAAGCTTTATTGAAACTCTGTATTGAATACTTTCTCTGTCTGAAATCATCAAATATACAAACCTGCAAAAATTTCTTTTTCTCTAATATATACAAATGCCAGGTGGGATGTGTAGAATGTTGGCTGTCCAAAACGGTATGGTTGCACAGTGTACAAA
ACTGTTTTCCTGTCATCATAGTTCTTTTGGTATATATTTCTGTGTCTGGTGATATATTAAAGTATGTCCTTGTAAACTTTTTTGTAAAAGTTATTTCCTAAATATAAAAACATTATGACTAGCACCACTATGTCTTCTTAACTAAAACCACCTCCCATAAAAGTAAAAATGTTTGAACAAATGATACATGTCTTTGAATGTGTGAT
CCGGAGAGGAGTGCAGCCATATAAAGAGCCTCTTCTTGACCTGTTCTTTTCTTTTTTTATTCATGGTTCTTACAATACAGGTGTGTTTATGGGACCCACAAATATACCATTTACCTCACAAGCACCGACTGCATTTCAAGGTTTTCCTTCCATGGGCGTCCCAGTGCCTGCAGCTCCCGGTCTTATAGGAAATATGATGGGACAGA
TAGAATTCTAAAGATTAACACAGGGAGAGAGAAATTTTTGAGCCCAAGAGTCTAAAGTTTTGTCATGAAAGGTATAACCTTTTTTCATGCATATACAGTGAATATAAAAGATTTTCTAACTGAAGAGCCTTTTAATGTCTTACTTGTCTTTCAAATTCTGAAGAGCATAAGTTGGCTTTCATTCTTAAAGTTGAGGCAGAATTTAA
ATCCGATTAGCCCAACTCTGTCTCCCAGGCCCCCTGCTGGGAAACCCATACCCAGCATCCCTCCCCTGCCCTGGCCCTCGGCTGTGTATTTATAGATGGAAATATACTTTATATTTTGTATCATTGTGCCTATAGCCTCTGCCACCTTGTATAAACCCTGATGTATGCTAAGTGTTCTGGATATGAATGTATGTACACTGATGCTG
CTTGAAGTTGATAGTATTTAATGTATTTTGAAAATTAACCTCCATTAATTAAATCTTTTCTTTGTGGTAGGGCCTACCTTCTGCTTTCCTGGAAAAGATGAATATACATCATATGAACCTATTTTGAGTTTTTCTGTTGTTTGTTTGCCTAATTTTGTTTTTATAGCCTAAAATAAAAATATGACACAGTTTTAGCTCTCATGGGA
TGTTTAATGAATGTTTTTGGATACCTATTGGAGTTATTTTGTCTTCTCTTTCTGATTGTTAGTCTTAGCAGTTATCAGTGTTAATTTTCAAGTGTGTAATAATATATGCTATGAGGCCAAATAGTTTTTGTAAGACCTTGGTTTACTTATTTACGATTTCATGGGGGTATGAATTGTTTTTCCATTAGGAGAAATGAACTTTTTCA
ATCTGTGCAAGGACAATTCATTTAGAATATGCACTCTAACAAGAACAGTAGCACCCCAGCAGAGTACAAGTAAGTTATTAGAAGTACAAAAAGTTCCCAAAATATATGTCTTTCTTAATAATTACTTTCATTAAAAAATAAGTAACTCTTTCTTTGGGATGATAATTATGATAAAAGGTTGAAAAACTGCCTTAGAAATAATAGCT
AGAGTAATGACTTTTTTTTTTTTTTTCATTTCAGATTTCCCTCTGGGGGAATAAGTGTGATCTGTCTCTCTCAGGTGGAGAAAGTAGTTCTCAGAAGGCCAATATAATAAATTGTTTGCAAGACCTAAAGCCATTCATTTTGATAAATGACACAGAATCTCTCTGGGCATTGCTCAGTAAGTTAAAGAAAACAGTAGAAACGCCCG
CAAAGAAAGTGGGTTTGGAACGTATGGTTTGGAATTGCTTGTCAGACTCTGAAGAAGATGTGTTTCAGCTTGGGATTACAAACCCCATTTATAATTTTTAAATATACTTGAAATAAAATGATTAAAATGAATTTTGGTCCAGTCACATTACTTTGCACTTCTTCTTCTTTTTTTTCTTTTTGTACAAAATTTTAAAGACTTAATTT
TCATTTTAGTAGTATTTAAATAAACTCCATGTTTCTTTTGGGCCTAACATGCCTTTTGAAGTCTGTATAAACTTGTTTTCAAATCTAATCTGTTCATATGAATATAATAAAAATACCTTTTGCATGATAAAAATTACTTTGATTACAAAAGACATATATGCTTTTTGTGACCAGCAATAAGGAACTGTAATGACTGATATTTCTAT
GAGAAGGGAGTTGAGCAGCTTCTGTTGTGATTCTCAAACTGCGTTGTATTTTGCATCCTTCCAAATAATTATTTTCAGAAAACTGTATATGATCTCTCTAAATATATATTTTTAGAGACTATATGAATTGTGTCCTTAGTTTTAATTTTTTTCCCCTTTGTTTGAAAAATCACAGTCACACCAGGCAGTGGTGGCTCATGCCTTTA
CATACATGTTCTGTGTGGGTTCTCTGGGGACTGCCGAGATAAACAAGAGGAATGAAAGGTATCCAACGTGTGTTCATCACTGTTGCATTTGTGTGCTCGAAATATAAGAACAACCTAAGGGAAGAAAGATTTATTTTGCCATATATAATGTTCACCATAGTGGAAAGGCACAGTAGAAGAGAGCCGGTCACTTCATGGTGGTGGTC
TTCAGGTCCTGTTGCCATCCTTTCTGCAGCCTTGGTGGCAGTCCACAGCCTTTGGGCTGCCTTCTACTGGGTACTGTACAGAGTTCTTGCCTTTCTTGAAAATATAAAGTTTTTTAAAAATGATTCCTTAACAGGCCATCTGACCTTTGGAACTCTAGGCATAAAATACATGGTAACTGGAGAGTTTTTGATACGGGTCTTGCTGT
TCTTTAAGGAGAATGTTTTCAGAGAATTTGTTTTTCACACATGCAGAACAATTTCATACCATTCCTGTAGCATCATATTACACATGTGTTTGCTCATATGAATATATAAAGCCAGTTTTGATTAGATTTCTGTGATGTATGTCTGTGTGTGTATATATGTGTGTGTGCACACACATACACACACAGTCTTATATATGAGTCATTGG
GTTTCCTTTTGTAAAGGATTTTGAGATGCGAAGGTTTTAGCTGAGTCAGACTCAGGAAATCATGACCAGTTTCCTTCTGTTTGTGGCCGTATGCTCTGTAAATATAAATACGTAGGAGGTAGATGCCTACGTGTACATTGTGCCCAACTGGTTCCAGGCAAGTTTTGCCTAGCTGTTTTAGGAATATCTGTTATTTTAAATTATAT
TTCTTTCATATTTTTGGCCGAGTAGAATTGAGAGGCTCTGCCCTCCCCTTTTCCCATTTCATCACCAGCCCAATCTCCCTCCCCTCTTTTGGTCTTCATGAATATATTTATATGGACAGAATTAAGAAAAATAAATTGATTTCCCCATTCGTTCACTTTCCCCATCTCGTCTCCCCAAACCCCACAGAGTTAAAACTTGGGACTCC
GTTAAGCAGACCGGCTTTGAACTCACAGAGGTTCGCCTGCCTCCTCCTGAGTGTTAGAACTGAAGGTGTATATTACCATCCCTAGCACCCCCCTCCCTCTAATATACAGCCTTCTTCCAACCCAACTTGCTCCGACCATCTTCATTCACTCACCATACTTTAAAAAACAAAATTAAGTTTATTTGGTGTGTGTGCGCTCATACACA
AGGAAGCTTAAAAATAAAGTGTAATTTTGTTTTGTTTCAGGGGCCTTTAAGACTTAAGATTAAACTGTATCTGAGGCACTGAAAATATATTTGAAGTTAAAATATAAATTAAGACTTGAAAGACAAAAGTGACCCCTTCTCCCCTCACCAGTTCACCTCCCCCTCCTGGTATGAGCTGCCCAGCAGCTGTAGGATGACCGGGACTG
AAAGAAGACAGTTATCCGCAAGCCAAGGAGAAGAGTGCAGGAGAAACCGAATCTCTCTAACACCCTCATCTTGGACTTCTATCCTCTAGGACTGTGAGGAAATATAACTTCCTGTTGTTGAAGCCATCCAGGATGTCTTTGGTCTTCCCCATACCTCCTATCATAAATCCTCATATATAATGCAGACTATGTAATGAATTTGATTA
TTAATTATAGGCTATACTCAAGAAATGAGTTCTATTTAAAATTCTTCAAGCATTCGTTTTTGTTTTATTAGTATATGTTTTAGAATCTTCTCTTGTCACAAATATAGCAAGCTAAGAATGGTCACTATCTCTGTGTTAAGTCCCTTAAGTAAGCTTTTCGCCCTTGTGTAGCTACGTCAGGGTTTTCCTTATGGCATGAATGACTT
TCCTTCCTCCCTCCAAACCTTCCGCTTAAGCCTCTGCCCATACGTCTTCAAATTCATGGCCTCTTTTTTTTCACTAATTGTTATTGCGTGTATATTTCTAAATATAACCTTTTCAGTCTGTATGATGTGTGTATGTTTTCAGGGTTGACCGTTTGGTACTGAACACCCAATTGGTGTGCTCTTCGCTAGGGAAGGCTACCTCTCTT
GAAGCTCTACCAAGCACGGAGGAAGAAGGGACTGTGACACAGACTGGCCAGTTCAAGTGGGAGAGGAAGGGCAGGAAGTCTGTTGTAAATGTTTTAGAAAAATATACTCTTTGGCTTCCTTTTATTTCTTGAGGATTACATAAAAATGGGAACTATACAGGATTGTATCCCAGCCAGAGCCCTGGGTGCTGACTGAATGCTCCCTG
GTATTTCATGCTTTTAGCCTCCAGAAAGCAAATCTCACAACACAGTCATCATTTTCTGATTCTTGGCTTGTTGTTGTGTTGTTGTTGTTGTTGCATAGCAAATATATATATGGCTTCAAGTAATGAATGTTGTTTACTTTTGATTATTTCTGCTGTTAGTTGAGCCTCCCCCACCCGTACTCCTCCTTGATGGTGCTGGGATCACA
GCTATGAAATTCAGTCATAACTCACCATTCTCTGATGCCCATGACTAGAGGAGGATGCTTGCTTGCTTCGTTGAGTTGCTTGGTTGGTTGGTTTTGGTCAAATATACGTATTTGTAATTATTGGTTTGTTTGTTTGTTTGTTTTTCCTTTGGCATTCTTGGGGAAAATGTAAAATTCAGGCATTTGGATTTTGTATTATATCAGTA
AACCAATATATAGTTTTGTTTTGTTTTTTTAAAAAATACTTTGGCTTATGCGCATTTTATTGGAAAAATTTCCCAGTTCTGATACATGTTCTTTTTGTAAAATATAGTTTTACCATATATATATGTGTATTTATTTATTTTCTCTGTCTCTGTCTCTCTCTGTGTACAAACACATGTGCCTCATTCTCACATGTGGAGGTCAGAGG
CTGCCCAAGGGATCTGTTGTAGCTAGCTCCCTTGAGGATTATATTGCTTTTCTTCCTCTGTTGCTTGTATAGAACTATGTGTGATTCTAGCTGTAATGTAAATATATAACACTGCACCACTAGAATTGCTCATGTATATGCATTTGTATGTGTGCATTTGTGTGTGAGTGTGTGTGTCTGTTTACACCCACCCACAATGTCTTGAT
TTGTAAAGGAGACAAAGCAACTTGATGGTGTTCTGTCTACATCTGTAAGATCCTTTGTGCGTCCACGCACTGTAAATCAGCACTGTGGGGTTGGGAACAGAATATATTCATCTTGTTGTTTGCTCAGTGTGTGGAACGAAGTGAGGTCATTTGTGAAGTCCCTTGTTCTTTAAATGTTTAGAATCTGCTCTAGGTTATACTTTTTA
TGTACTTGGTCTTTTGTCTGTGTCTGTTTTATTCCACTAGAGTAAATGTGTCCTTGATGTAAATGCAAAGCATTTATTAATTCGTAGATGTAGAGTTTACAATATAATTCAATAATAAAGTAATTAACCTCTAGTTTTGTTGTTGAATACATGATTTTCAGATAGCATAAAATTTAAGATTTCTGTATAGCACTTATCATGTGGTA
AAATGGAGAATAATGCTAATTCTGCATCATGTAACAATGTTTGCAAGACCTTCAGTCTATATCATGCGTTTGCTTGTTCTGGAGACCGAAAAATGTCAAGAATATATACTGGTTTTTCAGAAACTGTGTAAGGTCCTCTCTATAGGATCAAAATGAGAGTTTCATTGAAGACCTACCTGTCCCAGGATATATATTTTATAAGCTAG
TATTTATGAGTATAAGAAAGCATAGTCCTATTTTCTTTAACTGAATAAACTTGACTATTGATTTATATAAGCTGATTCAACAAAATTAATACATGGCTTCAATATAAGATCTTTTTCAAAACTATTTTCTTAACTGAACATTTATTTAATGAGACTACATTGAGCCCTGTCTATACCTGGTATAAATCACTGTAACCTCTTTACTA
TGATTTAACAATTTTTGTAAATCATTTTCAGGCTTCTGCAGCTGTAGATTCTCACTGTGACTCCCTTGCTTGCTCATGCATATGTGTGTCTGCAATACCAAATATACAGGTTTAGTATCTGCCTGTTAGTGATTGTTTCCCATGTGTAACGTTTCGGTTGAGATGTTAACTGGTGGACGAGTACTGTGGATGTGAATGTGGGATGT
TAGTATGCCCATATCCATCTTAGAAAAAAAAACTGGTTGTATTCATAATCAATAATCAATATTATAGAGTTAAATCTCCCTACAATGGCTTCATTTGTGAAATATATTTGCCATTTTCTCAAACATTTCTACTCTTTTTGAAAATGACTAACATTTTGAGCATCTACTGTATGTGGTATACTGTGCTTGTGATGTGGAGTCAAGAT
TTTTCATAATATAAAATACATAAACAAATAGATTTTTGTACTATTAGCATGTGAACTTTAAGGAGGGCATCAACTTTTCTTCATATATACCAAGCTGCTAAATATATTAATTTGTTTATTGAGCTTGTTTGTTCTGGTTTTCTATAGTACCAAAATAAGACACCAAGTTTAGAACTCAAATATTTGTGTGTATTTATATTAACCTT
TTGGAAGTTCTGTCCATTAGAAAATGTCTGATAGAAATAATTGCTTAAACTGATTTATGGAACTAATGATTTTTTTGGAACTAATGATTTTAAAATGTTAAATATATTTATAAGAAGCCCAATTTCTAATTTTTCCAAATTTTTTTTTTTTAGCAAAACTTTGCATTTGTATGTACAGTCTTGTGATATGCCAAGGAGCCTGACGG
GTGTCTAGTATCATGGTATCACGTGGCTTAGTAGATGCCACAGTAGCTTCTGCAAACACTGTACTGTCTTGTTTCTGTATTAGATGTCGGTAATCATGTGAATATACTGCCATGTCACTTTTAATATTACCAGTTTTATACTTGGAAAATGGTACTTGCCTCTTTGAAATCTATTTTGTCTCTAATGTCCCTACCATCTCTATGTT
CCAGTCAAGTCTTTCCCACCAACATGGTCTAGCTTGGGGGATACACCGAAAGCATCATGGGAATGTTGGGAAAGGAGAGGAATACTGTATAGGAATCCCAAATATACTGGAGTATGTTTTAGCTTCAGTTGGGTCCTCCTTTTAGCAAATGGAATGGTTTAAGTAAAACAAAAGGAATCACTTTTAAAGACACAAACAAACAAACA
GTGGGAAAAGGGATGAGGTACCCAAAGTCCCTCCCTACTCCTTCTGTGGAAACATCCAACCTAGAAAAGCTACTTAAAAGAATGGCAAATCAGTTCAAATAATATAAGTGGTGCACAGCCGTGGCTAGAGCTCATTGGTTCTTCTTACTTCTTCTTACTGCCTGTCATTGTTTGACTTGGCCTCACTTATCCAGAATGTTTAACTC
CCGCCGGCACTGCGCACATCGCTCAGCTCTACAGATTGTTTCTTTTATAAGATGCATGCCAAACGTGTGTTCCACCTTTTCTTTTACGCCTATGATTTGTAATATACATTTTACAACTGGAAACTTTTGTATACTCAAATAAACATTGACTTTAACTGCAGCCTCAGAGTAGATCTTCAGATTAAGATAGGAGCAGCAGGCTGGTA
AACAGCTGACTCTATCAAGAACAGAACGGTCCTCCTCTCCTGTAGATAAACGACCAGAGACATTTTAATTGCTTTCTAGCAATTAGCTTTTATTTGCCTTAATATAAACTTTTAACCAGTTATCTATCTAGTGTCCACAGCCCTTACTTAACCCTAGTTCCAGATTTTCAGCTTAGACTGCCATCTAACGTGTTTGGGATGTTTCC
ACTTTTGCTTTCCAGGATCAAGATGTTTACTAAAATGTAGCTTAGATTGATAACTTTAAGTGTTTCTAAAGAGATAGAATCTGTAAGGGTGTATTTAATAAATATAAACCTATGAATAATTATCTCCAAAAGTGGAACAGGAGTAAGACTTTTCCAAGTGACTCAGAAAGTCTGTTTGTGTGTCAAGTTTCTGTGGCCTTTTCTTG
GCCGGCTCCACAGAAGGGCATGTGGCGAGTGTTTATTGTTTATTATTGTTGTTGCTGAGACAATGTCTCACTGTATAACCCTGGCTGGACTGGGACTTAAAATATAGATCAGGCTGCCCACAAACTTGTAGTGATCCTCCTGCCTCAGTCTCCTGGGGCGCTGAGGTTAGAGGTGTGTACAACTGTATCAGACTTGTTACGGCTCT
CTACTGTGATGGGGTGGGGCAGTGACAACCTTTGCAGAACTCACAAGAGATTGCCTTGGGAGCTTACCAAGTGAACACACCCTCTGGTGGCTACTGAGAAAATATACTATTCAGGCTGGGGTGTTCAATGAGTGGTGTGTGTGCCCAGGGCTGGGAGTATAAAGGACCACCTGGAGGCATGTGTGTGTCCTGAACCTTGCTTGGGG
AAAATATATATATATACAAGTGTATGATGTACATTTTAGTTCTTAACTTTTTTATGGTTTCTAATATGTATGACCAATGTAGCCATTGCTTTGAAATGTAAATATAAACACGTCCTATCCGACTATTGGCTTTGGGGTATTTGTCGGGCTGGAGTCCTCACACACAGAATGGGATGGGGTTTCCTTCAAAGAAAAACATGAGACGT
AAAGCAGGAAATGTGATTGCCCTAATTGTAGAAATTCTATCTCCCCCCCCCCCCAAATTAAATGAAAACATGAACGCTAGATGGGAATGATGGGAGAAATAATATATTTATTTCGGTGAAATTTTGCATGTGTGAAAGTTTGTTAACTAGGATCTTCGAAATCCTAGACTTTGCTTTTGTCTTACTGTGGGAAACAAAGTCTCTTG
GAAATGTATGGCACTTCAGACGAAATTGCTTTGTTCAGTGGAATCTCACCAAGTGTGACAACACCCTCCAGGACATGTCCTAGCTCAGGGGGAGTCAGCTAATATAAAATGAACTCCGTGGTATTCTTGTGGACTTTTTGTTTTATTTTGCTTTGGTTTTGGCATTTCTGTCTTATTATTAAAGAGTAAAAAGATGAGATGGAGTT
ATGCTTAGTATCATGTTATTGATGTTATTTTCCATACAGTTTAAGCTGGCTTCCCATGTTGTTTTCCTGTAATAACTTTACATTGTGATGCTTTGTCATTAATATATTTATTAACATCGTTTTTATATTGTCTGAATCTGTTTTACAAAGAACACATAAGAGTACAGAAACACTAATGCTCCTTGTTTTTATAGAAAGGCTCTCAC
TTGAGAGTTATGTTTTTAGGATTTTACTTAAAATGGCATGTTTTCAGGTAGAACTTAACAAACTAAATGATGTGTCTAATTAGTGTAGTTTCTGGTTACAAATATATTGCTATGTATATTTCATGGACTCTTTAAAATGATTGACAGAACGGTAAGTTCTTAACCAACATTTGTATATTTCTTGTCAAGTCATGTGATCTTAGAGT
GTAGCATTCCACACACCACAGGTCTTTTCCTAAGAGACCCTTTGTAGAAGGGGACAAAAATTTATAGGGTCAAACTCTGGTCTTTAAGGATATGGACCTAAATATAGGAAGCCTTTGACAAATTATGTGTTTGGTCCGTTTCCTTATTTCTGGTACTGTCCACATGAAAGGACAGGATGTAAATCAAACCATTGTCCTCATTTGGA
CAGCAGATTTTCCTCACCTATTGTACAAAGAAATTGCGATGTATATTTTCATGTAATTTGATTTTGGAATTTTGTCACCTTATGTAGTGAGTTCTTCCAAAATATAATTTTTTTCCAATAATTGTCAAGTTGTTGGCTTTTATTGTATTAAATGAAGGTTATAGTACTGAATACCAGAGAAGTGCAGTTTAGAAAAATCTCAGGTT
AAACTATTAATGACTTAAAAGTTTAAATTTTTAATTTTTATATGTGGATATTCCTCCTGTTGGCTAAGGGGAAGCTCAAGTGGTGTCTTTTGTGTTGTTAAATATACATTATATACTTTGGAAGAAGGCAAAGAAAGGAGTGTCATTATTTTGAATGGTACCAATTGTATGGTCTGTTGTACTTGAGTTCAACTTGCTTTGTGGCC
TGTTTGGACTTTTAACATCTAAGAGTGTCATTCAAAAAAAAGTTGCAGAACAAGTAATTGGCTGATAATTACCCATTGTAATTGTGTAACTGGGAGCAAAAATATATTCTGCTTTTCTGCTGTAGGTGCTCTGACTTGCTCTCTGTCACTAACACTAAGTGTATACTCTTGTTTTTCATCAACCATTTAAGAGAAACGTATGTACC
TTGTTTTTTTAGCCAGTGAGGAGGTAATAAATCCTGATTGTAGAAGGTGTGTTTTCAGGCAAATTCTGCTTCTGAGCTTACTTGTTTCTGATTATATCTTAATATATTTTATCATTAGAGCAAGATTGGGTTCCTTTGGTTATTTTTTTCTTTCTTTCTTTCTTTTTTTTTTTTTTTAAGAAAAATAATGTGAAATTCTGAATTTT
AATGGTACAATAGATGTAAAAAAATTCAGTTTAAAAGAAACGTTTGTTTTTACATTAAATGTTTATTTGAAATCAAATGATTTTGTACATAAAGTTCAATAATATAAAGCTGTCTTCTGCTTTTCTTCATTCATGGTCTGCATTGTTATTACTGTGTGCTTTTGCTTAGATGGCTTAGGAAGGATCCAGAAAAGAACACTGGTTTG
TGGGTAGTAATACCAGTAAACTTCAATTATATAACTTTGCAACCACAAAACCTGTGATACCTGTACAGTAACAAGTGTTGGCATTATCAGTTGAACTGTAAATATAAAGTGCTTCTTCCAGTTAGTCTCTATAGTTATTAAGTTTCTAAAATTTATCTGAACACCATACAGAAACTTGTTTTGGGGAATTTGATAGTTATTGATGT
TTCATTTCTATGCGTAAAAAGCTCATTTAGCAATGTAGTTATTTCAGTATTTATTTCTATTATGGAATCCCTGGGGTTCGGAATGTAACTTTGTACATGAAATATATATAAATATGTATATGAAACATGTGTGAAGTCTAGTGTGGTTTGTTTTTATCTTTCTTGGGGCTCTAGACTTGGTATTTATCAGAAAGTTCAATAATATG
GATGGAGGGGGTGGAGCCGGGTGGGCGGGTCCTCGATGTACTTCCGGTTTTGACCGGCAGCGCTCCTGCCCCGCCCTTGGAGGACCCCGTCTCTGTATATAATATATATATGTATGTATTGTTCCTGGTTTTGTACGGACCATGCCCTCTGTCAGGTCGTCCCCATAAAAGCAGCCCCCAGAGCCTCGTCGCCTGGTTTCTTGATG
GCACCTGACTAGTTGCCTGCATAGGAGCCGGTCCTGTCCCTTCTGATTAGCCCCTCTTCCAAAGGGGAGACTTCCAAATGTTAACTTTTTTCTTTTTGAAAATATAAATAATTACTATTTTGTACTGTGTGGTATCTCTGGTCTTTTGTTTCATTCACTTGGCTTGTCTCTTGGGTCTGAGATGCTTGCCTGTGAGATCTTGAAGC
TAATATTTGAGCATTTATAATTGCTGAACATATAGTTAGGAACTGGCACATCATTCTATATTTCGTATTGCTGGGAAATTATTTACTGATAACACTTCCAAATATAGTTATTTGAAAACATGTTTTATGAAGTAGCTTAGTCAGTTGGATGGCATCAGCATATGTTGTCACCAAAAAGTTTGAGGAATTGGCATTATGTATTAAAC
TTAAATAGGGGAGGATGGGAGCATGGCGGTGGGGGTGGGGGAAGAGTTATTTACAAGAAGGCTCAGGGGGCCAGAGGCTCATCTTGGAATATTTTATAACAATATAAATAAGATTCTGGTTTGCTTTTCCTTTTCGTCTCGTAAAGGAGAGAGAAGTGCAGAGTTCGATTCTGTACAAGGGGGCAGCGGCAGAAGGCCGGCCGGGC
GTGACAGGTGTTGCTGCCCTGGACTTTTTAAGGACTGATGAAGAATCTCCCGTGCTCCCCACCAGTATGGGGGTGACGAGGAGAATAACTACAGATTGTGAATATATTTATTTTCAAGTTTCGTTTGTCTGGGCTGCATTTGTTGTCTCTGGGTTTTCGGGCACATAGGTGTTCATATCCGAGTCAAGCAGCAGGAGTCGCTGTTT
TGTGTCCCTGTCATCTGGGGATGGGGAGGAATTCAGGCCTGTTCACTTCCCCAGTTCTGTAGCAGCCGATCAGCGTCACCTTTGAAGTATACATGAGAGAAATATATTTACAAATGCTTTATTCTCTTCTTTAATAAAAAGTGCACCGGTATTCTAGAAGTCCAAGTGACCCTGGGTCTATCGTTTCGCCTCCGAGTCTCACGGGC
GGACACGTGTAAAATACCTTACAATACATTAGATTCCCAAAAGGTACCAAAAAGTACAGTAAAATTAACACTTCCATTACTGGAAATGTATGACACAAATAATATAAAATTAAAAGGTGAAAAAGGTGACACTGGTTTCCTAAGATACAGTTTTACTCTTTACAACCAGGGTCCACAGGTCCAGGCTGCAGAGCGGCAACAGGAAA
AGTTTTTACAGTTTCTAACCCCACATCAATCCATCACCGTTTATAAAGATCAGCTTCCCATCAGTACATTTGAAGCACTTTTTAACGATGTGAAACTACAAATATAAACCATATTTAAAAGCTCATCATGTGAAACTTTTATGTACTTTTTGGAAATAGTTTTTCAATTTTAGATTGTCTGCCTATCTTGTGTACAGTTAAAATCC
AGGGAGTTTTGGTGGTTCCTCTCTGTCTTCTCCAGGGAATGGCCCCTGTGAGGGGAAGAGCCAGCTCCCATCCCTCATCCAGCCCTTGGGGCAACTGAGCAATATACTTATCTGAGTCTCTACTTACAGCCCCCACCAGCTCTGAATGTCTAACCTGCTCCCCTGATCTGTAAGCCTAGGGGGAACCATCTCTCACCCAACGATGC
GAGGCACAATAAAGTGTACCCACCAACCCACCGACAGCATTGTTTTGTAACAATTGTACTGCCTTTTTTTTTAAATGTGAAATGGAATCTTTTGGTTTTTAATATAAGACTTAATAATTGAAAACTATTGATCCTGTTTGAATCCTGGAATTGGGGAAATACTTTCTTGGGTTTAAGTTGGGTAGATGGTTGATGTGACAAATGAG
TGGTGACTCAGAACTGTCTGTAACTCTGGTTTTAAGGAATTTTCTGAACTCTGGCACAAAGGTACACACATGGTGCACTGATACACATAACTGAAATTAAAATATATGTATTTTTGTGGGTCTGTGGTTATCAGGGTGTGTTCTAATTTTTTTTTAATGATACAAAGTGTTTTATCAAGGGTTAGGCATGGTGGTGCATAACTTTA
GGTGGGTGGGTAAGGGGGGGGAGTGGGAGGGATGGAACCAACTTTTTCTGTATTTTGTATTGTATGTTTTCTTCACCATGTAACCAATCAGTATCTTGTCAATATAGTCAGCCGATCGATCGACCTCACGCTTGTCTTCCTCGTCCTTCTCTGGCAGCTGATCAGGCCATACGTAGCCTCTCTGTTTTTCCTGAAGTTAATTTAAA
CAAGCCCTGGAACGAAGGGCCTGAAGGACCAGGAGCCTCAGTGGGGTCCTGTTTGGACCAGGCCATGCCCTAGTTAGTGTGCACGTTCTGCACCTCTTGAAATATATTTATTACAATTAAATTTTAGACTCATGTATGTGTATTAATGTTTCCTTTACCTATCTCTGCACCAGATGCATGCAGTGCCCTTGGATGTGAGAAGAGGG
TTGCCTTGTAGTTAAGGATGACCTTGAACTCCTGATCCTCCTGCCTCTGTCCTCCAAGTGCTATGATTACACACGCGTGCCATCAATGTCACTTGTAAAAAATATATTTATTTTTATTTATGGTTTTGTGTGTATGTGTGCCCTCAGAGGTCAGAAGAAAGCATGCCTTGGAGCTAGAGTTACAGAGGTTGTGAGCCATTGGGTGT
GGCAAGCATCACATGGCCAGGCTCTCAAGCAAATCTGAAAAACTTTACATGTATGATTTTTAGAGAATTTATCATCTGCATATCCTCTGAATGTGTGTGTAATATAAAATAAAGTAATATAAAAACTCATACACCCAATCAGTGATTAATTTTTATTTAATGAATTTCAATATTGCTTCTGGTTAAGATTTAATTGTGTCTATCTT
CATTTGTTAGTTGATAAATCTGGTTGTTATTCTCTGTATACAGAAAATTTTCCAGTATGATCATTTTCTGCTACAACTGAAGAATTGAAATACTATCTTCAATATAAAGAATATGGGATGAAAACATAAAGGAAAAGTGAATTGTTGACTGGTCTAGATAGAGAATACTGGAAGGCATTCACTGTGTACAGTGCGTAGCAGTTTTA
GCCCTGCCCTGGTCCCCCTACAAGGCCTCAGCCCAATCACAACTGCCATTTCCAACTGCTGAGTGTCTCAGACCCACCACTCTGTCGTGGTTTTATTTTTAATATAGAGAGAGTTCTGAATTCCACCCCGTTGTCTTTCCTCTGTGCTGGCCTAGGACATTAGGATTCCTCCCGTGGCCCCGGCCACGGGGGACTATACCAGGTTC
GTTGTACTGCATCTTAGTTTACTGGATAGATTTAAAACACAGTATTGTAGAAAGCTAATACAAAGCTATCCTATGCCTTCAAATAGTATAGAAAATGGAAAATATACAAGTAAATTCTGTTGAACCACTTGTGCAGTCTCTCTAGTAGTTGAAACAGCAATTGCAGTGAGCCTGAGTTTCTTGTCATCCACACCAGCCTCCTAGAG
TTGCATGGTGTGAACTAAGTTATTGCTGCATAAATTTGTAATATATCCTGTTTGTATTTTTTTCCAAGTGTATAATGTTGGTGTGGAGTTTTCATGACAGAATATACACATTTTGTAAATCTGTACTTTTTTCAAATATTGAATGCCTTATTTTTGAATTCTTTAGATTTTTAAATTGGAGAAAAGCACTTAAAGTTTTTTATATA
GAAAAAGTCCTTCAGTTTAGAACCTACAAAAGCTTGTGTATCTTGATTAATGTACTTTTTATTGCATGGTGTGAACTAAGTTATTGCTGCATAAATTTGTAATATATCCTGTTTGTATTTTTTTCCAAGTGTATAATGTTGGTGTGGAGTTTTCATGACAGAATATACACATTTTGTAAATCTGTACTTTTTTCAAATATTGAATG
TTCTCTCACTCAGCTGGGTGGCCTGTTCTGTGCCATCTGCAGATTTGTTGGGTGTCACCTCTAGAACAAAGGTTTTTTCTTCCCACTGTCTTCCTTCAGGAATATAAAACCACGTCAATCAAATGCATACTGAGAATAGATCATAAGAAAAATTACTTTAAAATAATTCTTTGGTATACAATGTTATCTATTAAAGACAAAAGCAA
CAGAACCATCTGTAACATCTGGCCATGCCAGTTTCACTGTCTGCACCTAGAAGATAACACCCTGGAAACCACCATAAAGCTGAACCTATGTGTATATACAAATATATTTGTGTGACATTTCAGTCTGTTGTCATCTAAAAAGTAAACAACTGTGAAGTTGTTACAAAATAAGTCACTCAGAAGGGAAGGGGGATGGGAGGAGGATC
ATGCAGGCGCCCTTGGTCTGACCAGAAGTGAGGGAGGAAGACAAGTGGTATAGGGACTTTCTCTTGACCCTGATTTTATTAAATATTTTTTCATTCTGGAAATATATCAAGCCTCATTTTTATTTGAGCCTTGGCATTTCTCCATTCTTTTTGTTTTATCTGAGCTCTGTCACCATTATTACATCTGCTACTAATGGCTAGGAACC
TCTTGGCTTTAAAAACTTGAACAAATTATTAATCTTTCTGTAATATGTTGACAACAATGCCAACCTTGTATACTGTAAGGATTAGAAAGGCTTCATACAAAATATATATAACTTTCATCCTTCATATTGTTCTCATTGCATTATTGTGTTGTCACATTCTTGTTTAAGACTATAGGAGGACATTGTTTTATTATTGAATAGAACTC
ATGTACTCTTCCTTGTGCGCTTCAAATTCATGGCCACTTTTTACATTGTTGTTGCATGCAAATATGTATCTGTATATACATGTATAGCCTCTAATACGTAAATATACCTTGCTTATTCTGTACAGTGTTACTTGTATGCATGTTTTCAGGACTGACCGTTTGGTACTGGAGAACTTCCCTGGGGAAGACTAGTTCTCCAGGTCTCG
AATGCCCGGCCCCTTTCCAAATAATCCCATGCCCCCACCCCAACCCTTTGCGGCTCTGTACACATTTTTAAACCTGGCAAAAGATGAAGAGAATATTGTAAATATAAAAGTTTAACTGTTGGTTGTGTTGTCTCCTGTCGTGTTAGAAGGTAGGTGGAGGGTGGAGAGGGTACCCAGCTCTGGTTGTACCTGTCTTGTTAGAAGGG
CCTTTGTTACTTTGTCTGCAGAAGCTGTGTCGTGAGCCAAGGAGCAGCATCAAGCTAGGATGAGTGTGATGAGGGCATAGTGTGTGCCCATTTCTAATAAAATATATATGTGTGTGTGTGTCAATCAAAACCTCTGGTAATGCTTAAACAAGAGCAGATGTTGGGGATGATGAGATAGCAACAGGAAAAGGTACTTGCCACATTCC
GTTACACTCAGAAGTCTACCTGGTCTCTAGAGCTACCGTGCTTTCAGGCTCTTTAGACTGACCCGAAATAACCTTTCCTCCGCCCGCCTCCGTTTCCCCTAATATAATATTTGAGTCTTTTTTAATTCTAGTAGATGCACTTGTCTGCTTTTCTTTAAAAAAAAAAAATGAGAATCAAGCGGGGAATGAAGTTAGAGCACAGGAAA
CACACTTAACCTTAAGGAATTCAGCTCCAGTAACTCAGCTCCGTTTTGTTTTGTTTTTCAGATTGGGATCATCTAAACTGAGTCCAGATGGCTAATTCTAAATATATACTTTTTTCACCATAAATAATGCTGCTTGTCATTTGTCGCTTTCTAGTTGGGCTGGGGACAAGGCCATGCTGCGGGGTGGGTGCTGGGATCAAACCCAG
CAAGATGGCAGTTTCTCAGTCTGCAAGTTATTCAGTAGAAACAACCTCAGAAATGTCAACCTCTTTATGCATATCCTACTTTTTTAATGTCCTACTCTTAAATATATATAACCAAGGAGGCCCTCTGAGCCCTAGAGCCACCTGATTTCCCCTAAGAAGGTGGGTTTTTTAGTTCGTGCAGTGGGGCTCCCAGAGAATGAGAGTGC
ACTCTGTGATTCTGCTCTCAGGTTGTCACCTGGGCTGTGGAGAGCCTAGAGGACCTGGAGAGGAAAATGAGAAGATGGAATCAAAAATGCCATTTTATATAATATATATTTTACTTATGCCAAATTATTTATAACCGCTTGCCATTGCCATACCGTACCCATGTCAAATGCTGCAGCCGACTAAGCTGTGATTACTAGGAGGCTTG
ATCATTGTCAGTCTTGAAAAATTAATATCTAATTTAAAAATCCATTTGTCACATTCTAAAACACAACCAACAGCAGTCATTACCTTTAAATGCTGTACAGAATATACAGGTTATTCGTTCTATAAACAAAGTTTGGTCATTTCTGTTTCCCTGAAGTATTCCTAGACAGGGAAATGTGTAGACTGCATGCCTGCTATCCTGGAACG
GAAGCCCACTGGCGGCACAGGAAGGCTGTCTGTCAGAGCTCTCACAAGAGTCGAGTTGTGCCTGAAGCTCAGTGCGAAGTCTGAAATATGCAACAGAGGAAATATATCTCTATCTCTCCAAGCTCAATGTCCTTGTTTGCTTCCTGCTGCTATGACAAAGACCATGACCAAAGGCACGTGCACGGAAGGGTTTGCTTCGTCTTACA
TTCCCACTTTCAAGTGACAATCTTCTCCTTGGCCCTGCCATGGGGCAGAGCATGTCCGGCATAGCAGCCTGACTTTTATGCCCTGGTTTTAAGTTGAGGAAATATATGCACAGGAGTCAAAGAGATGTCTTTATATCTGACTGTACATAAATGAAGTTTTCTTTTTTTCCTTTTTGGTGCAATAAAGTTTGTTTTGGCAGAAGGAG
TCTGCTATCACAGGTCCAGTGGCAAAGGAGTGTGCAGACTTGTGGCCCAGAATTGCATCCAACGCAGGCAGCATTGCATGATTCTCCAGTGTATTTGTAAAATATATTCATTAAAGTCTCTGCTCTGAGAGCTGGTCTTCTTGACACCTTTTCCAATATCAGCTTTGCAGAAGGAAACTTAAATTTCAGTTCAGGGCATGACCTTC
GAATTTTTCATTTTTTTTCTTTTTTTTTTCTTTCTTTTTTTTTGCACAGGGCATGGCTTGAATTAGTTTTATTTTTCTTAACTTTAAATATATATATGGAAATATATATTAAAATGTTCTCTAAGTATTTTCTGCTTCTTGCAGGTCTCTTTTTACTAGATCATGGCCACTCTTCCCACCTCATTCCTCTGAAAACAAAAATGTGT
CTGAAATGTTTACATTTTTATGTTGTTAAATTTATTCATCTTTTTCTGCAGGGTTTCTCTGTATGTTACATTGTGTCTTATTAAGGAAGATAATCTCACAAATATACATATACTTGCACTAATTTCTCATAACAAGTCTGTAGTACTGTTTTAAGTTTATCTTGAGTATAATTTGATATATGACATAAGGTTGGTTTGTTTTCTAT
GTTTTTAAAAGTATCCTATTGAAGTTTTTAGGTCAATTATGTATGTTGACTAAATTTACAAATAAACTTGTTTATTCAACTAAGTGTCAAACCTAAATTGAATATACAAAGCTTTTAATACATATGGAATCGAGATTCCTAGATTCAGCTATTTGCTTGGTAGAAAAGGCTAAAGTACAGAAAGCATTTGAACATCCAATACACTC
TAATTTACTCTTGAAGAATTGTTCTCTGGCATTAATTTTTGAGGTGTTTCCCAAATCCTCTAAAAATGGAAAAAGGAAAGGAAAATGAAAAAAGGAGAAAAATATATCTACGATTGCCATCTTGTGACTTTGGAAATGAGTTTTGTCTTATGCTTTTCTGCTTTTGTCTCCTTGTATAATCATCTGCCTGAGTCTGAGACCAAATC
AGTGAGCCTGGGGAGGCAGGGGGTGGACGCTCACTAAGACCGAAACTGGAGAAGGGCTGGGCCTGGACCTAACATTGGGGACTTAAATGCCTTCTTATCCAATATATCTTCTCAGATGGGATGACTGCGGGTCAGTGCACCGAAGAGGCGGGCGCAGGCGCTGTCTGGCTCAGCTGCCCCCTTGGGGTGGGCAGGGAGGACCAGAC
GCTGGATGTGTCAGCATGTTAACCTACGAGGAGAACTTATGAAATCATAACACAATCCCCATATACTCATCCTAAAATTCAAGAGTGCAATCTTGTTTCAAATATAGTATATTGTCTATTTTTAAGGCCTCATCTGGTCTCTGTTTTAATAATTTGTTTGTCAGAAGACCCTGAGTAGGCAGAAGGTCTCTAAATTCAGAAGTCAT
GAGTTTACTGAGTAGTTGTGGAAAGCTCTGGAAAGCCCTAAAATAACCATCTTATACATTCCAGTCTATGAAACTTCATGTTTGTTGATTATTATGCATTAATATACAATAAACTATGTTTGATAATATACAGTGTGCTTTCGTGTGTGTGTGTGTGTGTGTGTGTGTGTGTGAGCAAGATTTCTCAGTGCTGCCTTCTTGGTTTC
AAGTCTGAGAAACACAGTTCCAACCTGAGGACAGATTACATCACTTCTTCAAGTTATGTGAAGGGCTTCATCTTAATCTGCAGCTCAAGCTGATATTCAAAATATAGATTTGATTGGTTTAAAGTGTCTGAAATGTCTGTGAAAAAGCCCATTTGGTATCTGATGAGCAATTGGAACAGTTTTCTCTTTTTTTGGGGGGTGGGGGG
CAGAAGCCCATCTAAGACCCCTCCCCCTGGCTGCCCTAGGCACAGTTATAATCAGACAGAGACATTGCTGTTATTTGTCTTCTTAGAGTCTATTTTTACCAATATAATATAAGTATATACATTATATTAACTGTATTTTCTTTATTCTCAGTGTTCTGGTATTTGGGGTGCCTACAGACTAGGAAAGTGATCACCTCCATCAGTCC
CTAAAACCAGGACAGTAATGTGGGGCTCTATGTGGTAGCTGGATGTTTCCCTTTCAATGTCCTCATGCCTCTCACTTTGTAGGTAAAACTGTGTGCTGAAAATATAATGGTACTTTGATTATTTTGAGGATTTTTATTTTCTTATATAAGAAGAAAATCATTATTGTCTCTTGGTATTGCATATTTAACTCTCAGTGGTATTTGGG
TGATGCCCTAGTCCTACCTGGCAGAAGATCATGCAGTTTGAAAGCTTCCATCTTCTGATGAGAGATGTTCTACAGAACTTGTCACGTCTTTGAAATTTAGAATATATTGCTTTCATAATACGAATTTTACTGCCCCACTGAAGTGTCTAATTTTTCAAGTTTGTAAGTTTATTAAGTGGTTTCAACATTTTTTGTTTGTTCGTTTT
TGTTCTTCTGTGTATAGGATGATACATCATAATCTTATCCCTCCCTCCACCTGATGGCTCAGAATTGAAGCAGAGTCTAGAATTCTGGAGCATTTTGCTCAATATATTTTCAACTTGTCTTCATTTAATTTTGGCATATTCATTTTAATAAAACAATTCCAGAAGTGTAAGGTGGGGGGAGGAGCTCACTTTCTTATGACGGGGAT
AGCTCAGGTTCTTTTTCTGAAGGCACTGGTGTCCCCCATCTCCCCCCTTCCCCCGCCCTGCATCCCAATGCTGGATTTTCCAGGCTGTTACATAGAAAAGAATATATCTATATCTACATCTACATCTATATCATCTATATCTATATCTAGAGAGAGAGAGAGAGAAAGAGAGAGAGAGAGAGAGAGAGAGAGAGAGAGAGAGAGAG
GGAGCCTGGCTGTGTTTTTAACGACAATGACACTGTGGATTGCTTGTTGTGTAACATTTTTTTTAACAGAGGGGACTGATATTTTTATTACTTTCATATGAATATAGCTGCAATATGACGTGCTAGCCACTTCTGGGCGCTTTTCAGATGTAGCTTCTTTTGCTTAAAATGGGGGCAGACACCTGCTACTGGGATGTGTCCTAGCC
GGGCTTACACGTATCTCTCCAGCTCAGTCCACTGGAATTGTATTAGGTTTTGTTTTTTTTTGTTTATTCCCTTTTCACTGGTCCCGTTCGTGAATGAGTGAATATAAGAAGCCTGTCAGTATTGCCATGAGACTGTTTCATATGGTTACTTTTCTGTATTCCCAAGGAATGCCTTCCTGTCTTATTTTAGCCAAAACAAACTGGTT
TTCTTCAGTATTTTAACACTATTCTAGGAGTTTTCACTTCACTCTTTGTTTCTGTTTCCTTGTGAATTTATGAATTTGTGGTTCTTACTGAGACAGTATTAATATAATGTTTAATTATGTCATGTGGAGATGGTTCTGTTTGATTTATTGATTAGTATCATTCACTTTTACCTTTTAAAGTTTACTTGTAGCAAGTGTTTACATTG
GAGGTAAGAGTTTAACCAAGTTAAACAACTTACACGTTACATACTGGTTAGTTCTTTGAGCCAGACCAAGAGTCCTCCGACTCTGCTCTTTTCACTATGCAATATACAAGTAATAAAATGTTACGCAAATGAACTATAAAGTATTTGTTCTTTAAAGTGCACATATTGGGGTTGGGCAGCAAGATGCTCACTGGATAGAGGTTCTT
TCTCAGTCGGTGTTGATTCCATTCCATGGAAATAAAGAGTATGTTGTACATACTGCCCAAGAATTGTCCTGCAAGTTAAGGCTTCCCCCTTTACTATAAGAATATAAATAAAAACTTATTTTATCCTTGTCGGTAGTAGTGTCTTCTTAACCCTACAATGACTAAGGTAGTTGAGGGAAGATCGTTTCAGAAGCTACTGGGCCTCT
CTGTGGCTTGCATCTGTCTGCTGGAACACTGGGTCTGCTAACAGTCCTAACAGTCCTACTTGACCTATATACTGGTGCCCCAACTGCCCATGCATACAAAAATATATATAAATAAAAAATGGAACTTCATAATGAGAAAGCCAGAGGGGCCTCGAGGACGATCTGGTCCACCTTGTTTAACCTGTGGAGGAAACTGAGACTAGCAT
AGAAATGCCTCCCCTGGAAGGAGATGACGACACATCACGCATGGAAGAAGTAGACTAAGTCACCAGAACTATGTGTTTGCTTACCTTCATTCCTTCTGATAATATATTTTCCATGATTTTTGTTTATTTTTGTTAACATTTAAAACATCTGTGTGGCATGAAAACTAAGGGGAAGATAAAATTTCTACATGTGATACTGTGATACT
CTGGCTTTAAAATATCAGAATCAGTTTGTTGTTTTGTCTGGTACGGAGGAGCATTTGGTAATGTTAATTTTAATTTTATTATATAGGAGCTGAAACATCAAATATATTTTATCTATCATGCTACACAATCAGTGCTATCAATTTTTTTTATGCAAAGAGACTTTCTTAATGTTTTAATCATGTTTTCTCCCAGTGATACTTTTTGT
GTTTTCATGCAAATATTCATGTAGAAGTAGTGAGTGTAATAATATGATTTAGGTTATTTCAGTGTTTAACTGTGAAAAGCCACTTGTCTTAAAATGCTTAAATATAAAAGAAAATGCAAAATAATAATTGGAGTTTTTATTCTCTAGTTTTTATCTATAATTTTAATGCCAATCCTATGTATATTTAATTGTTCTCATTGCAAAGT
TGAAAATATGTTGACACTAAGATGTGAACTTGCTTTTCTTGTAAATTAAGAACTTTATTATTTCTCTAATTTTGTTAAACTTTGTAGTTCTTATTCTTAAAATATAACTAAACTAATTTTAAAATTGCTTAAATCTGACTGTGACGTATACATACTGTGGTGTTTGTGTTACTTTTTCTTGGGTGGGCTCCTAATACTGTGCATAA
TTGTTTGTAAACTCTTCAGTCAGTTTTTAACCTGTTAATCCTGAGTTTGGGATATTTCCCTGTGTGCTTTAAAATGAGATCGATGTGTATGATACCCTGAAATATACTTTTCTGTCGGTTAATTAATCAGAACTTGTCTCCTTGAGCGCATTCACCAGGGTGGTGGGCCAGCCCCTACGGGCACAGCCCAAGAACAGACTTGTTAT
GTAAGGGGGACTTTTGGTATAGCATTGGAAATGTAAATGAGCTAAATACCTAATAAAAAAAATATCTTGTAGTGCAAACTTTCACTGTAATTTACAAATTAATATATCATGTTTTCTCTAAACCAAAGAACTCGTTTTACCCTTTAGCCTCATCTTATCCTTTTGTCTAACAATTCCATTTATCATATAAACGTGACCTTCAAAAG
TCCTTCCTGTTCAAAAGGATTATCATCCTGCTTCCCTAGAGGGAAATGGTTCTCTTACTGAGGATTGTTCAGCCTCCTACTGCTTGCTTTTTCTTAAAGGAATATATAAAGATTCTCCCACAAACTGCATACGTGTTCTCCCATACAAAGGGCTCAGTGTGGGTGTTTGGGTAGGGTTGTCACCACAGGAGAGTGGAAGATGTTCT
AAGCCTGTCACTAAAACACTGTCCCACCTGTACATTTTTATTGAAAGACGCTATGTACAAATGTGTATGTTACATGCCTTCTCAGAATGATGTTGACTTAAATATAATAAAAAGCTTGTGAACCACTGAACACTGGGAAGCGTTTGTAGTCAGTTGCAATCAGACAGGTGGTGGATAACGCTGAACTCTATAAGTAGAGGCTGGCA
TTATTTTGTGTCCATGACTCATTTTCTCTGTGACTGAACGCTCACCAAGAGCACTGAACACAGTTCTATTTTTATGATACTTAATAGCATATTTGAGTTAAATATACAATAAACATTGTGAAATCTATCCAAGTAGAAGGGTTCTGTTTATATGGAAAAAACAAGTTAGTATAATCTTGAATAAATCAACAGAAATAAAGCGACAA
TGGACAGTCATGGCCTGAGAATGAAGACACTACTTTGATAAAGAAAAAGGCCTCATTTGCCTATCAGAGTGAGAAAGGTTTTTTTCTGGTGCCTTTTGAAAATATACAGAGCCACTTGGTTCTTCTGCTGAAAATGTAATTTTGGTTTGACTTTTTAGAGTGCCCTTCCTGCCTTTATGAGGAAAACAGCTATTTTTTTTTTTGGG
CCAGGACTTTATGCAAGCACTCTGGGCAACTGAGCTACATCTCCTGCCCCAGATTTGGTCTTCAGAACAAATGTAATTGTATCATATTGTAACGTGTCATAATATAACTATTATTAACTGGCATCTTCCCTCCTGTGTGAGTCCGTGGCCTTACGTGAGTGACTTGCCCATTCATTATCTGAAAGATAACCGACACACAGCCTTCC
CATCAAATAGCACAAACTTTCATTTCATGGAGTTTATCTGTTAACGTTGATTTAAACTATCACTTGTCTTATCATGTGGGAACATAAGTTATGTGGTCAAAATATAAAGATTTTGAACTAAAGTTGATTCAGGTTGTCTTGTATTGTCTCAAAGTGCTGCCAGTTGAAAAGGGAAGCATTATGTTTACAAATCTGTTTTGAAATGT
CCATAATAAATGACCGCAGCAGTACTTATTAACCAACGGAAGTAGGAAGCATGTCTGACATTTTACTTTTTAAAAAAATAGTACAATGTGAAAACATCAAAATATATTAAACTTTTCTAGTTGTTCTATATATTTTCTTTGTGATTGTTTTATATAACATATAGCTTCAAAAGGGGTGAATGCCACCTAGTTTGAATATTCATAAT
TACAATATTTGCAGCACTTGAAAAGGATGTGGCCCTAACAGGAAAGTTCTTCAGGAAAAGAAACACACACACAAAATCTAGTATTAGTATGTCTAAGAGTAATATATATTAAAAATAGTTGACAATATCAGACTTAGTGTTATTTTCTGTTTGTCTTCTATGATTAGGATTTTTTGGAAACTTTTATAGAGAAATTATTTAAACTA
ATTTTTATTTAAACAATTAAGTAGAACTTTTTAATTAAAACAAACAAAAAAACCTTGGTTCTAAGCATGTACAGCCTGCCAGTGATTGCCATTGTGGAAGAATATAAATCTTTTCTGGACATTATTTCCAAAAGGAAATCATTTCCATTGTTGCTGGGCAGTAATTTACATAGAGCTTTGGAAGGGACTTTACTTTCATTACTAAA
TTCCCTTTTGTTTAAAATTTGATTGTTTAAAGCCTAATGTATGTATGTTTCTATTTTAAAATAAATTTCTTTGGCTGTAATATTTTTCTTAACCTCTAATAATATAAAATATAGAAAATATTGCGGATATCATACGTTAAACCTTTCTCAAGGATCAATGCAAAAGATAGGTTTGTTTCTACATTGAAAGAAGCAAATGGGGGCTG
AGACGCGCCGTCCGCTCAAAGTGACAGGAGTGCATCCCCTTGCCGTTTACTTTGGCTAAATTGTTTTAGGCTATTGGTTTGTAAAGATGTTTTCTTAAATAATATAAGACAAAGAACTCATAGTTTGTGGGTTTGTTTTTTTTAAGTGCTTCCTAACCTGTTTTGGAATTGTGATTTGTGGTAGTAATCTATTCAAATCGACTGGC
TCCAGTCAGAGACAACTGTACATCTCTTATGGGTATAGAGTACTTTATATACAGAGGTCAGGACAAAGTGGGTTCATATTTTCCCTGAAATTTGTAAGAGAATATATGGTATTACTTGTTAAACCAAATCAGACTGTTTGAATTTGACATTTGATTTAATATTTCTAGTATTCTGTAACAAATATGGTAGTTTTTCTAGCTTGGAT
TTAAAAAATGCTAGTTACTGAGTTTTGTATTGTTTTACTTTTTTTAAAAAAAAAAAAATTTCAATATATACAGTTTGATGATGTGCTTGAAATTTGTGCAAATATACATACACTCTTGTAAAGTGCAAATGATGTAAGACGTTTTCACGTTGACTTCACAGGGATTGCAGTGATTGTGGTAAATCCTCACTACTGGGTTTTCTTTT
CTTATTCATACATCGTTTTGATTAAATCATATAATGGATATTTGTTAATAATAAATATTGTTGTTTTCATGTTTATATGCCACATGATTAAGCCAAACAGAATATAATAAAAAATTTTGACATGATAGTATTGTGCTTAACAAACTAACTTCTATTTTAAAATGTTTCTATTCCCATTTTTTCTGTAACGTTAAAAAAATTTGAAT
AGACTTGACAGAAGGGAAGTTCTCATTCCCCACTATCCATGCCATTTGGTCAAGGCCAGAAAGCACCCAGGTACAGAACATCCTGCGCCAGAGAACAGAGAATATAGATATTAAAAAGTATTGTGTGCAGTACCTGGAGGATGTAGGTTCTTTTGCATACACTCGACACACTCTTAGAGAGCTTGAAGCTAAAGCCTACAAACAAA
CAGAGGGAAGGGCTTAGTAGACATTGGTTATCATCTCAGTATGTTAGGGGATCCTGCTTTGTGACTTTAGATTTTTGTTGTGAATTCCCCCCATGTATTTAATATATATGTGGATATGTATGTGTGTGTTGTGTGTATGTATATGTATACACACACACACACACACACATTCACTGCTTTAACCTCATTGTGCTACCATCAACCTC
ATTCCACACATGGTTTGTTCAAGCACACTTAATAAGTAGTCTACTTTTAAATGTCTTTTTTTAAAAATGTAAATACTTGGATGAAGCTTTTCTTTGTTTCAATATAGTCATTTACATCATGAACATTGTTTTCAGAATTTATCTTTTGAACAAGTTGGCTTTAGAATCTGTCAAGTGAATGTAAGGATCACGAGTATCAAACTCTG
AAGGTTTTCTGTGTCTTCTGTAATTGTTAATCACTTTGCAAAAGGGGGTGAAATGTCAAATTGCCTGTATTTGCATTTCTGGACTGTAAACTTTGTATGTAATATAATGTGTGTGGTTTTTAATTGAGCTGTATAATCTGTTTATTTTGAGGCCTACAGAACTGTATGGTTTTTTTACTTAATGTAATATAGGGGACCCTTCTCAT
CATATATATATATATATAAACACATGTGATTTGGGGGCCCTGTTCCTTGCACATCTTACAGTTACCTCATTTTTCCCATGTATGTATTTGAGAAAATGCTAATATATAGAGACAAATGGTTCTTAAAGCTTAAATGTGTGGTTTTTTCCATCCCATTGGACTCACATTGGTTTGTAGCATTTAACATAACTAGTATGTTGTATTAT
TTACTAGGAACCAAACTTGGGTCTTTTGAAGGAGCAGTGTGTGCTCTTAATCTCTGAGCAATCTCTCCAGTCCCTTTTTTTAAACTATAGGAAAATATGAAATATAATTTATCAAAAGCCATTGTGTTGTACTCTGTTTAGCACCACGTGCCTGGGCTTTGTAAGTGGGGATGAACTGGGACAATGAGCAGCTCTCAGCACATCCT
AATCCTACTATAGCTCATACTATTGCTTTCTGTTTTTTACTTAGAAACTTTCTTTCCATATTAATAGATCTAAATTGAGTTGATTTAATTACCATATGATAATATAGTACATAAATAGTGTAATTTACCTGTGCTTTGTTTATGGACTATTATTTTTTTATTGCTGTATAAATTTTATCATGAACATGGCACGAATCGCCAGGCAT
GATGCGGTGAAGCTTTTCACACGCCAGCTTCTGGAACTTCATCAGGGACAAGGCCTCGATATTTACTGGAGGGACACCTACACTTGTCCAACTGAAGAAGAATATAAAGCCATGGTGTTGCAGAAGACAGGTGGTTTGTTTGGATTAGCAGTAGGTCTTATGCAGCTGTTCTCTGATTACAAAGAAGATCTAAAGCCACTGCTTGA
CTTCTGTGTGACTCATTCCTACCTACCCTACTGCCATGCGAATGAGGATGGAATTCCATAAAACTGATGGTCCAGAACTTGTTCCTGTCTGTATTATGAGAATATAAAGTATCACCATTTTTTCCTAGCCAACTGTTAGTTGGAATAAAGAAAATGTGGGAGCCCCAATCCTCTGTGTAAAGACACTGACTATCCCGTGAGAACAT
TCTTTATTTAATTGTGGTTTTATTATCAAAATTATATTTCTGATAAAATATTTTAATTTTGAGGTAATCCTTACAAAATGAAGGTTTTCATGCAACTAGAAATATATTTTGAAATATATTTGATATAGTACTCTGCCATTTTCATCATGTTAACTTTCAGTGTCACCATCTTACAGCTTAGGGGCATTTGCATTCCCCTGACAAAG
TGCGCACTTTTTCCACATGGAATCTCTACCAAACTCTGAGCCTTGGTGTACCCTTAACAACAACAAAAATGCTATGACTGACTGTGTCTTGAACTTTGAAAATATATTTTCAGTATATCCAATTGCCAAAGTTTTGCTGTCTCTTGGAAAAGGAACTATGAAATCAACTGACAAGGAAACGCATTCTATAGACAACAGAATTTAAC
AATGTCTATTTAACATTTCTCTTAAAAGTATTTTTAATCTGGATATGAATTTTTATAATGTTGGTATATGTATGTTTATGGGGAAGATAGAACTTTATGGAATATACAGCAAGTATTATTTGTATGTGTTGGTTTTTTTATTGTGCTACAGATTGAACCCTATGAATTACATCTGTTGGACAAGTGGTCCTCCATGGAACTTCACC
TATTCTGTACTTTTAATGTACATATTTCTGTCTTGTGTGATTTGTATATTTCACTGGTTAAAAAAAAGAACATTGAAAGGCTTATGCCAATGGAAGATAGAATATAAAATAAAATGTTACTTGTATATTGGTAAGAGGTTTCAGTTGTCCTTCAGCTAATTCATGTAGAGAAATATTTTTAGTTGAAGCCACAAGAGACAGCTTAG
TGAAATACTGCTCACTGTTACTTTGCTCTCATTTATAAATAAACCAAAACATAATTATTTCAGTAGTACATGTAAATTTGCTTTTGAATTTTTAATCTTTAATATACTTACTTTGTAAATGCATGTTGTCTGATTTACTATTAGATAACACCGTCAGGATATTTATAAGGCCACAGTCATCAGAAATGAGCTTGAAATGACTGACT
TCACCAAGGGCTAGGGAGGGCATGGGATGCTGGGTGGGTGAACTACACATTCCAGGGAGGTTCTGGCAGAGGTGGCGAAGGTGTACTGAGTGGGGAGGTAAATATATGTTTTGAGAAAAAAATTAATCCTCAGACTCTTTTTTTTTTCCTGTGATATAAACATATCCAGTGCCAGTATGAGAAGGAGACTGGGGAGAGAGGGAGAG
ATCTTGTGCCTAAAAATTTATTTTGCTTAATTCTGATGTAGACATGCATGTTTACATTTATATAAAATATTTTCTGTATAGTTTACTCTCTTTCAAGATGAATATATTTAAATAAAAATGAAGGTCAGCAATATATTTAATGTCTTGTTTTATTTTAAACTGACATCTATGTGAAATAGAGTTAAGAATCCTTTATGTGGCTCTTT
TAGTGTTTGTTTAGTTTTTAAAAATAAAATAAACTCTGTTAATGAATGAACTCAGGTAAACAACCAAAAGCCTTTCTGTGGGTATCATTTAGACTTATTTAATATAGCAATTTTTTTCTCTTTAAGTCTGTCCCTGTCGTTTTCTTTTTACCATTTTCTTGATTCCTTTAAAACTGTCTAGCCAAGTTCCTTATCTTCTCTCATTT
GTAGCAGTTTATCCTATTCTGGTGCAAGCAGGAACTTTGCTTCTGCCAGCCACAGTGGGACCCCAGGGTTGGTGGGAAGGGAAATTGACCTTGCACAGACAATATAAGGAAGCAGATGTACTCACTAAGGTTTCCTTTGTTGTTTTTTGTTTTTTAAAAGACTATCCTATGCCCACCAAGGGCTGGAATTACAGGCATGTAATACC
CTGGGCCCTCAGATAGAAAGACCAAAAACTGCAGCCAAGAAAAGAATTGACGAGGATGATTTTGCTGATGAAGAGTTAGGAGATGACTTGCTCCCAGAATAATATAAACTCTAATATGCTCTGTGTGTGTGTGTGTGTCAGAAAACAGCCTCAGATGTTCCTCAGGCACCATCCATCACCTTTTTACATTTGTGGCAGGGTTCCTC
GTCTCCCTTGCCCAGTGTGTACAGTGTTGTTTTAAAGTCTCCATTCTTAGGAAGGCTTTGGAGGTCCTGTCTTTCTCAATTGATTGTTCAAGGTAGTTGAAATATAAACATTTGAGTGGAAGAAAAAAATCAACCTAGAATAATATATTCATTTTAATCAAGCCTGTGATTGCTTATGGAATCAACCATTATATTAAACATTGATC
CATTCTTAGGAAGGCTTTGGAGGTCCTGTCTTTCTCAATTGATTGTTCAAGGTAGTTGAAATATAAACATTTGAGTGGAAGAAAAAAATCAACCTAGAATAATATATTCATTTTAATCAAGCCTGTGATTGCTTATGGAATCAACCATTATATTAAACATTGATCAAAAGCAGTGTAAGTTCAGAGCTGGACCCTGGGTCACCCAG
TCCCTCATCTTGGGTCCCTGCATTATCCTTTTGTGAGCTGCTTTCAGACTTGGTGGCTTAAGGATTTTCTGAAATGTTCTTATTGGTGTCCTCATCCTCCAATATAAATAAAGCAAGAACAAAAACTCAGTTGCAGCATTCACATTCAGAGGCATGAATATTTGCCCTTTTTTATGCAAGAAAAGCTGTCATTTTGTAAGGTAATT
AATGGTAGTCTTGAATTTATCAGTTCTAGGAACATGAGAAAAATGTGGAAACGGAATGCACTATGTATTTTTACATGAAACTGTGTGAAAGAAGTCTTGAAATATAAAACTTACAGAGGTAAAAGGAAGTAAAATGGACTCCCTAAAATTTCATTTCTGTGGGGAAATTACTTGGTTCGTGGTATAAGCGCGCTAGTTAATACTCT
AATTTATTTAACTAGGATACCTAAGCACTCATAAGGAACAAGAGTCAGTTTCTCAAAAATGCTTATAGGAATCTGGCATTCATGTTGTTTTTTTCTTTTGAATATACTTTTCTTCTACTCTAATACTTGGTTTGAATTTTATTTTATGGCTGTAATTACTGTATTTTTAAAAACCCTACCTCCATTAACAGTTGGTAAAGGCCCCT
TATTGTTTATAGCCCCAACCAGGTCCGTATGCGATACCTTCTAAAGATTCAATTTAACTTCCTGCAGCTATGGTGAATGTTGATCAGACAAGCCAGAGAGAATATAATCTTCAAACAAAAACCAAGCAATATTATGTTCTTGAACTTTTTGATATTTTGTTTAATAAAATAGTATAAATCTGTCTTTGGCTTCTTTGGGTTTTACT
ACTGAAGCCAAGGCTGCTGGGCTAGGTGTGAGAGCTCTGGGGCACTGTGGGTGCGGTGATCTGCAGGTAAAGCCCCACACCATAGACAGTGCTCTGTAGGAATATATGAAGGATATTTGCTTCTTGTGAGTCCATTTCTTACAACTCTGTGTCTAGATATGTATGTTTTACATGTATGTTTTACATGTGTTTTTCTTACATTTGAC
AGGAGAAAGAGGTGTGTCATATGTAGACAGTATGTATAATGTCCGACTAAATGTATTTCTAGATAATGGCTTTATAGAAATGCACCATGCTAAATATCTGAATATAAAGAAAACTATCTGAAATTCAAGTGGAACTTGGGGTCTTATTTGCTAAGGGAAATAAGTTTCAGGGGGTTAGAGTCTGTCCCCCCTACCCCTTTATATTT
CTCCTTGGTCTTCATCTTAATCTCTTCCCTTCCCTTGGTGTTATATCCTCTAAGCATCTTGCTATGGTAATTTTGTTCTGCTTGTCCGAAGATTTGTGGAAATATATGTCTGAAGCCCTTAGCCTGCTGTATTTGGAACTGCTTTCTTTATTATTAGGAAGGGATTAAGGCTTCCTAAAAAAAAATGCCATTTCAAAGGAAGGTCT
CCAACCAACCAAAATTCTACCTTCATTCTACATAGACATCATTGGTTTTGGAGTTTAAAAAAAAAAGTCACCTTTTTGCTGATGAAAAGAACATATGTATAATATAGTTGAACTCGAAGACAACTTAAAGTTTAGGGAAAGGAGAATATTTTTGGCAGAACATCCGTCAGTACCTCATGAAGGCTGGCTGCCTTTGTCTTTGAGAT
TATAAATTCGGTTACTGGCACGAGCGCTACGAATAATGTTAACATTGCTGCTGTGGGTAGTTTCAGTCCCAGTGTGACGAACAGCGTGCATGGTAATGCTAATATAAATACAAGCAATATCCCTAATGCTGCTAGCATAAGTGGTGGGCCTGGAGTTACCAGTGTTGTTAATTCGAGTATCTTGAGTGGCATGGGCAATGGTACCG
TCACCAGCTCATCTGAAGAAAAAAATCATTTTAAACGTGTGCCTACACAGCACTGTTCCCACGCTGGTCTGCGGTTCCTAACCTGTCTTTATGGAAGCAAAATATATGACACTGGAAAATGTTTTAATTGGTTTTTTTTGTTTGTTCGTTTGTTTTTTTTTTTTTTACTTTTTTAAAAAAAAGTTTCCTTTCCTTTCCTTTCCGTT
GTAAGAAATTACCATTGTGATTGGGTCAGAATTGATGTGTGTTATATAAACATTGCAAAGCAAAGCTGTGAGAGAAGCTCAGATAGATGTATCTTTTTGCAATATAAAGTTTGCTGAATGTATGAGTTTATTGTTTTGTTCTCTGTTTCCCTAGTAGACCAAATCCCTACTGAATCCCTCAGGGCCGCCCCTAACACTGCAACAGA
TGTATAATTGACTGTCTGTAACATGCTGTTTCCTTCCTCTGCAGATATAGCTGCTTTCCTAAATCTGTCTGTCTTTCTTTAGGATAGCTGTATGTCTGTAAATATATGTTCAATTAAATTACTCTATCAGACGCTTGTCTGTCTTTTGATGTAGAAGCAACTTTGTAGCACCTTGATTTTAGGTTTGCTGCATTTGTTGCTGCACT
ATTATTTAATCTGTAAATCCATTTTTTCCCCATATTCTCTAATGTGATCTGTGTTTTCCATATTCTGTTATCAGATACTCTTAGGTTAGTAAGTCTGAAAAATATAAGCATTTCATTTGCACTTCACATTGAACCTTTATTCATATTATTTAAAGGGAAATATAAAATGACAGTTTCTTGGGATGCTTAAAATAAAAAAGCTGATG
CACAGTACTTCCTCTGTGAACTGTTTGTGAATTTGCCTTCCCTTTGCCATCAGAGGGAAACTGTAAATCCTGTGTTTCATTACTTGAATGTAGTTATTGAAATATATATTATATATATGCACATATATATAATAGGCTGTATATATTGCTCAGTATAGAAAGCATGTAGGAGACTGGTGATGTGTTGACCTTTTTAAAAAAAAACA
TCCATACATTGCAACAAAATGATACCCAATTCCATCTTACCCTTTTTGTATTGTGAAACTGGAACTTTATGACATTGTAAATTATCAGCTGGTTTTTCTGAATATAAAGTGTGAAAACACAGAACAGTATTTTGATCTATTTGATAATTTTGTGGGTTTTTTGAAGAATTAATGAGCATGTACATAGAAATAGTGACTGCTTGAAT
TATAATTTTCTAAATAATTCTCTATAGACTAGAGGAAGAAGAATGCTTGTGTTTTTAGGAAGTGTGCAGCTTCTCTTTGACCTGCCAAACTCTTTTATGGAATATATCTTTATATTAATGCTGTTGTTTGGGTCTTTTTTTTTTTTTTCCTTTCTGGTTTGCAATCACTATTAAAACAAAAAAGCATTAAGCATTTTGGTGATAAA
CCACACCCTGCTGGAAAGAAAGTTTTTCAATTACATTTTTTTTTTAATAGCAGCCTCCACAAATCGTTAGGTTGTATTAAATATAATCTTCATGCATACCAATATATATGAATAAAAGTCATTTTGAGAGCATTGTTAACTTTAAATATTTTTGACACGGAGTGCTTGAATGTTCAGTTACTGATTAAAACCCAGGTTTCTTTATT
ACTCTAAGTGACGAGCAGTGTGCTGCAGTCATCCTGGTGGTGTTTGCTTTTTTCTCCATTCTGATTGCCTTTATCATTCAGTACTTTGTAATCAAGTGAAAATATAACTTTATTTTTAACACTGTATTACATTTTATTTTGTCATGTACTAAAATTATTTCTGTATTGCTTTTACAAAATGGTGGCATTTAGCACTGGCATTGAGA
AATATCCTAGGCCTCTGCTGTAATAAGATTTTAGACAAATGTTTGGAATTTAAGAAGCAACTCATGTTACTAATTTGTATAGCCCATATCTGTGGAATGGAATATAAATATCACAAAGCCATGTGATGAGACTGTGCGTTGTTTTTCCCATAGGATAAAACCAAAGAAGTAATTTGGTTCTTCATACTTTAAGGTAATCCACATAC
TGAGAGGTGTTATCCACCTTTTGGTTTGTGGAACATCGTTCTTATTTATATTTCTGCATTCCATCCAGTTTCCTACATTCCAGCAGCCCTCTTGTCCCCCAATATAATAAACTGACTGAAATCAAGAGAGCACCCCAAAGTTATTTGTAAATAGTTAATGTGGAAAAAAAAAGACATATTAAACTTGAAGATAAAATGTGAAGTTT
CACAATACTACAGCCCCTAATTTTTTATGGTGTCTTACATGTTTCCTTAGTTCTGGGTGAGACTGTATACTCTCTACCACAGTCTGGACATTTTTCTTCAAATATATTTAACCTGCCCTAGAATCATTGTGTCAGGCTGTCTTAGTTAGGGTTTTACCTCTGTGAACAGATACCATGACCGAGGCAACTCTTGTGAGGACATTTAA
CAGTTTTATATCAGTAAGAAATTCATACCAATTAAAACTTTAAATTTGTATCAAACAAATTCTGTACCAATGTAAGAGATTATAACATCAACTTTGTATCAATATAAAGATTTCTACCAGTATAAGATATAGCTATGTAATGTTTTGCATAAGAGTAAATTTGCTAACCTATCCCTATTTGTCTATTTCTATAACTTCTGTGATAT
CTAAAGCTGAACTTATAAGCCTTGTTGCATATGAGCCAAAAGTGCAAAAAGCTCTATATAATGAACTAACCTGCCACTCGTATAAATATAAATATATATAAATATATTAAAAATCAGACTGTTCTACAAAATTGTGTATTTGTATTTTTGTGTACGTACAATTTTCTGCTAAGCAGAAGGAGGGTGTAGTATAGGGCGCTGTGAGA
GAACTAAACACCCGGTTTTCACATGGCAAAGGCAACATGTTTTTATAAGTAAGTGTACTTCAGTGAGGTACACTTATACTGATCAGCCTGAACCCCTCAGAATATACCTTTGTCAATAGTAATTATGTGCACAAATACGTCTCCTTTTGTATAAAGTAGATTCAGGGTCTACATTTTTATAAATTGTGACTTTTGAAAAGTTGGGG
TTTCTTCCCCTTTCCTTTCATTTTGATATAAAGGTTGGAAAAGACTAGTTTTGTCACTGGCTTGTTGATTTGATCTTGTAAGACTGTTAATAATATTCAAAATATAGCAAATTTCAGCCTGTGGTTTCATGTTGTGTTGTACATTATCACAGTTACAGTGGTATTCTGCAAACCACCCTTGGGAGCATTGGAGAATGTAATTGAGA
GCAGCAGCAGACATGAGCTGTATCCGAGGGAGGGAGCGTGGTCTGGCTCCACAGTTGAAGAAGTAGATTCTTGGCACCAGCAGAAAGCTTGTCTTAAACAAATATAACCTGTTTATTTAGACTGTATATAAGACTTTTATTAAAATAAATAGATTGGGAGAAGAAAGGGAAAACAGAAGGGAAGGTATAAGACTTACAGTTTTCTG
TTGACTCTAAGCAGCCGAACACTGACCCAGGCCCACTGGGACTTTCCATGCTGGCTCTCTACCTGGGCCAAGTGTTGGCATCTTGTGTCTTTAATATGATAATATAAAGTCTGGAAATTTTGTATAATTAAAAATGAAACAGTATCTTCCAAATTGAGGCAGACTACCCTCTTGAAAGGATGTGAACTCACTATGACCCTAGCTCT
TTTTTTAAAAAAACATCAATGTAGTAGTTCTCTGGGCCGAACAGGAGGCAATGTTTAATCCACAGTTATCACCAATACGTATGTACTATGTTGGAATCAAAATATATCAAATTTCTTATTGTGAAGAGAGTGAAAGTAAACCCGAAGGGGATCCTCACGTGCTAAATAGATGGCGGGCGGGCGGGCGGGCGGGCGGGCGGGCGGGC
TTTTAAAAGAAAAAATGTTTTTCTTTGTTTCAGTGTTTGGAGATTTTTGTTGTTTGTTGTCCCTCCCTTTCCTGAATCCTGTTATGAACCAATTTTATATAATATAATTAGTGTTAATCTAAGGTGTTACTCGGCACCGTTGTTGCGGTCATCTTTATAAGTGAATAAATAAAAGCTAGTGCATCACGTGACTCCTTAGCGCCGTC
AGTAAGAGCTGTCTCTCATATTAAGTGAGTTACTTATGTACAAATTGAAACTGTAAATTGTAAACACTGGAACGCACCATTGTGACATAAACATCGTAGTAATATATTAAAATGAATGTAAATGGAAGTTAAAATTACATTACTGTGAAACTTACCTTCCAGCTGTTAAGTGTCAGAGATTTGTGTTAGTGGGTAATTCTTAAAGA
GCTCAGGCTGAAGAACTGGGGTGCTGTTAGTCCCCACTGTTATCTTGGTGCCTGGTAGGGGTGGGGACTGTCATATTGTAACCCCTGTGAACAACCTTGAAATATAACCACTCCATGCAGGCCCAACTGTCGAGGGTTTTCTTGGTGAATGAGTAGAGTGGTATAATACATGGTTTCAACTTGGATTTAAGATTTTATCTGAGGAA
GTCCCCATTTCCCGCCCCCTCACCTTCTCCAGCCCCGCCCCCCACAGCAATAAGAACTTTCTCTCTCCCTTAAACTCTCCTCTTATTTGTAGTTTGGACAAATATATTTATATGATATGTGTAACCATTGTCATGACGTATGTTCTTATCAAGAGGCATTGCTACAAGAAAAGAAGGGCTTCAAATTCCTGGTCCCTGTCAGGAGG
GAAATGTATTCAGTAGATTATGAATCTGTAAAAGCTGTGGATAGACGAAGCTACAGGATTAGAGAACACCGGCTTCTGTAAAAATATGGAGATATTAGCAAATATAGTTATTTTTTAAAACCTGAGATCGAATCTCATCTTTTATATGAAACATACAATTCAGTGTTTACAAATAAAAATATTTATCATGTACTTAGCTCATTGTT
CTGTGACATTTATTTTCCAAAGTTTCTAAAGAATACGGGTCTGTGGTGATAAATACAGTACAATCCTTTTTCACTGTTAATGTCTTTAATGTAAGAGAAGAATATATGTATCTGGTTTGCAGTATTAATGTGGTAGGTAGATGCTGTTTCCCTTTCGTTGACGAGGGGCGCTTCTTGTGACCTGCTTCACATATCAGGAGCTGTGT
AGGGCGACTGAGACAGGGAAACAGACTTCAGCCAGTGGCTTCCCAGGTCCCGTAGGCAGCTCCTACATCCTTCAGTCTCTTGTTACATTCCCGGGAGACAAATATACAGGGAGCCAAGCCGAGTGCTAGGTGATGACTGCCTGTGAAGTCTATTGTGGCCACAGACTGCTGGGTACCAAGTCTCAGGAGAACCCAGCCTAGATTTA
TGCGTTCCACCAGAAAGCCGCTCTATTTTGGTCTCTGTGATATTTTAAATGCGTGACAGAAGCAAGCAAATAAAGTCAGGAAGAAATATATATATGAGATAATATAGATTGTATTGAAATCTCTTCTGCCTGCCAGCGAGGTTTTTTTTTTCTTTTCCCCTCTTGTCTGGGAGAAGTGTAGTGGCCGTGGGCAGAGACGTCCACCC
TTCAGCGCAGTAAAATATATTTGGAATTTGATGAACCAAAAATGTGATTTCAGATGACTATTTTGTGACTTTCTTAAAAGGTCTGATTTGTAGACTTCTAAATATAACACACAGCACAGCAGACGGTTGCCTGTGTTGTCATTCCTCAAGAGCCTTTGTATCACTGTACAGCGGGCACTGGGTGACTGCCGCTCCCACTCGCTGGT
CCTCAGTCACAGTGCCTGCCACCGGTCAGGGCATAGATGTGCCTGATACACTGTGGCTATTAGCTTGACATGGCAACCATCCTCACTGCAACTCTTGAGCAATATATAAAAGTGCAAAATGCGGACTGATGAGTTTGCTTAATGGATAGTGGTGCTTGCTGCCACTCAGGCTGGCTCAGGCGTCATCTCGGAGACCCATAGCATGA
GTGGCCTCAAGCGTGGTGGCTGCCCTGAGTTTGAGACATGGTAGTATAAGTTGCAGTGCTGTCTGCTGAAACAACACTCTAAAACCAGGTTGTGGTCTGTAATATATCCTAATAAATTTTTTTGCTAAAAAGTAGTGTCTTTAAAATTTTATTAAGTTTTCTGGGAAATGGTGACTTTTATATCAGTTTACACCATTTCCAGTGTG
GAGGAGCAAGCTAAGAGCAGTACCCCTCCATGGCCTCTGCATCAGCTCCGGCATCCAGGTTCCTGCCCAGACTTCCTTCTGTGATGGACAGTGCTGTAGAAATATAAGCCAAATAAACCCTTAACCTAAGTTGCCTTAGTTAATGGTGTTTTGTCCTAGTAATAGTGACCCTGAGACATGGTCACAGCAGCACTGCTCAGCAAACA
CCAAAAACTGAACTGACATAATCTAGAGTTAAAATTTCAGTGATCTGCAATTCATTGCATTGTGGAAGATTATTTTTATCTTATAAAGACATTTTTGTTTAATATATATTTTTAAACATTTCACTAGTGATTGAATTCTACTTTGCCATCTGAATTCACTTGAATGTTTCATGACAGGTAAATATTATAAATGTGTATCTGGATTT
TCTTTTAAGCAGTAGTCATTTCATTTTACATTTTCTTTAGAAGCTCAGGAATGATTGTTAATCACTATCTGCCTTCTGGCCTCTCATCTCATGGCAAACTAATATAATGAAACAACGCAATGCTGTTAAGTGTTCTGGCTGCTGGAGGGGCATCAGAGGAGATTTATGTCTTGAAAGTCTGCTGCGTCCATATCTTGATTGCTTTG
TCTAAAGTCAAACCTATGTATTTCAATTTGGTATGCTTAAGAATAATTAATGTAAAATCTTTTTATATGATATTGTAATCTCAGTTCAAATTTAATTGCAAATATAAAACCCAAATGATTTCTATATATAGTGAATTGAACTGTAAAGGTAACTTGTGTGTGACTCTGAATACACAGATAAAATGTTTTTATTCCTCATGCTTTAC
GCCTGTACATACACATACACACCCTCTTTGATATTTTTGTCCTTTAGATGTTCCAGTACTTGGTAGTCATTTTGTTCGCAGTTTAGATTCATTTTGTTCAAATATATTCATTCTTAAAACAATGTCCTCAGTGCTTATGTAGTAACTTTATTTTAGCCAGATATTTCTTTCTTGTTGATGATGAACCGGTTTGGAATTTTTTAAAC
CCCTTCATGCCAGACCGCTGTCTCCATGTAATCCTGTGTACAACATGTATATAGCTGCTGTTACAGACCAAGAACTCATGGAAGGGCCACTCAGGAGGGGAATATAGTATGTATTGTAAATATCCTGTGGTCTTCTGCCTTCACCAGTATTAGGGTAACCTCGGGACCTGGTGCGCCTTACCGGTTTGCCAAAGCCATCCTTGGCA
TCTTTAGATGTCCAGTTGGTATACCATGCATTCTGTTAGGTGATTTTGAGAGCATACCTTCCCTTTAGTTTGTTGGGGGATATAAATTATTCTCAGGAAGAATATAATAAATTGTACAGTTCCTCTGACCTATTAAAAAGGTGGCGCCGGGAAAGGTTGCATTGCCTTTTTTTTTTTTTTTTTTCTTTAATGGGGGAGGAAATTCT
CAGAGGCAGGCGGATTTCTGAGTTCGAGGCCAGCCTGGTCTACAAAGTGAGCTCCAGGACAGCCAGGGCTATACAGAGAAAGCCTGTCTCGAAAAACCAAAATATATATATATATATATATTTATTTATTTATTTTATGTATATGAGCCCACTGTAGCTATTTTCAGACACACCAGAAGAGGGCATCGAATCCCATTACAGATGGT
TGGGGGAAGGGAAAGGGGGTAAGAAGGTAACGGATGAATATGCTCAAAATACATTTTACATGTATGAAAATGTCAGTGAAACGCATCATTATGTATAATTAATATATGCTAATAAAAACATTTAAAAATAAAGATTTGAAAGGATAGAATTTTATTCACTAAACACTTTGACTGAGGCACAGATATAGAAGCCATTCAGGACAAAC
CGGCAACTCTAGAGACACGGAGGAGGAACTCTGCTCCATCCTGATGAGAAGATTCGAAAGGCTCTCTTAAACTCATGGATGTCACTTATTACAAGTGTATAATATAACGTGTTTTCAAATGTGGGTCTTTGAAATATTAGTTTCAATGGGGGAAAAAATGTGTGTTCCACATTTGGTAAGACCAGTAGTTCTAAAATTATTGAGCT
GACATTTCGTTTTTTACACGAGATTTCTTTTTTTATGTGATGCCAAAGATGTTTGAAAATGCTCTTAAAATATCTTCCTTTGGGGAAGTTTATTTGAGAAAATATAATAAAAGAGTGAAGGCTTTTATGTCTTAGAACTGATTATTTCAAAATTTGTAAAAAAAAAAAAGTGGTGGGGCTTGAAATTCATGTAGTTTGGCAATTCA
GTTACATTCTTTTAAATCCTTAAAAACCAGCGTATCTATCTTCCACCAAAGACCACTTTCTGTCTTTTTTTAAATGTCTGTTATAAATTTATACATGCAAAATATAGACATTAAAAGGATGTAAGTCAACTTAAGACATCATGACCCCGTTCTCTAAAAGTCCTCCCCACTGAGACATGCTTCTCTCTAGTCACTTTCCCTCTGTG
TGTGAAATTGTCTGGCCCAGCTTTTATATCACCAGGGAAAACAGATCCATCCTAACTCTCGCAAGACTATTCAAGTCCTATGACTTGAAATCCGTCTATGAATATAACAACAACAAAAATCACTAAAGGTCTGTGTGTGGTACCGCATGCCTATAATCCTAGCATCGGGGAGGCTGAGGCAGAGTGATCATGAGACTGGACTTCAT
ATTTCCAAACACAATTTATACTTCTTCAAGCATATTCAGTGGGTATTTTTGCACATGTGTTAATATCATGGTGATTATGATGGCCAAAGCCTGTACAATGAATATAGTATTTAATAAAGTACTTAAAATTATCATGTTCAGAGAAGTGTTCACTGGCATTACCAATGGCATACTGCTGCCTGGTGGCTCATTAGTATTTTTTGTCT
GTGGGGATTATGTTCTGAATGATTTTGTTTTTTTATAGCTGTTTGTATAATATGTGAGTATTTTATAGTATGTTAGTTTTTAACATAGTAAGTGCTGTAAAATATACTTCTTTTGTATTCAATTAATCCTTTTTAATTTTTTTTGAAGGATGAAAAGCTTCAATGTGGATTTCAGTAAAATTGAAAGACTTTAAGCTATTGTCAGC
AACATAACTGCCATTCAGTGAGACATCTCTGAATTAATGAAAACTTTTCTGGGTGCTGAAGACAATTGCTTTCAGTTAGCCTGGTGATTTTCTTACAAGCAATATATAATTAAAAAGTATTTCACCACTTTATTTATTTTATGTGTGGATGTACACAGGCTATGATGTACCGGTGGAGGTTGGTGGACACTTTGAGGGAATCCTTT
ATGACACTACCAGACTGCGATGCCGGTTTCCTCTACTGCAAGCAGTGTTCTGTGACAAAAAAAAAAAAAAAAAAAAAAAAAAAAAAAAAAAAAGGAAAAAAATATATCCAAGCTAACAAGATCTTGGTGTCTTGGTGTCTTATTTTCTGAGTGTTGGGTCTCCCAGAATGTCAGCTGGAGGTTTGGGGGAATAGCAGGTGGACAAT
TGAAAGAGCACCAAAATCAAGGCCAGGTCTAGTTCTCACACTAACAATAATTCACTAGGTAACTCTGGACCAATAGAGCCTCCTGTCTGGGCTTATCTGTAATATAAAGAGCAAATCTACACGCTCTGCTTCGGTGTCTTTTCTAATGGTGGAATTTCACATCTCTCCAATTCTAGCATCAACTATTATATGTAAGATTAGGGTTT
CAGAAACAATGCCCAGATTTTCACTGTAACTTTCCCTTTGCCCACACTGTAGAACTTGAGATTGTTCACTGATAGTGCGTCTTTAGTAAGGATGTGTTAAAATATAGCAGTCTTTTTAAAAGATTATGCAGTTCTCTATTTATTGTGCTGTGCCTGGTCCTAAGTGCAGCCGGTTAAACAAGTTTCATATGTATTTTTCCAGTGTT
TTCCAGGACGTGTAATTCCCTCTTCTGACCTCCACAGGCACCAGGCACACACATGATGGGTACACCAACATACATGTAGGCAGAACACCTACATACATAAAATATATAAATAATAAAATCTAAACCAAAATCATAGTATCGAGTTTTTTCTGTATGTTTGCTAAATTGAATGTTATTAGCACAAGATAGACCCTTCAAATCTTAGA
GACATTGTTAATCTGGCCATTACTATACAAAATCTAATAATTCTTTGGAACTCCTTAGTTACCAACTTCTTGTAAAAGTCTACATCATTGTGATAAGTAGAATATATAAATACCACTTATAAGCCATCTCAATATCCTATCATGATTTATGATATATTTGATGTATTTTTATTTTCAATTGTTTTCTAAAAGTTTAGTTCATTGTA
TAGAAGCCTAGTAAGGTCTTATGTTCACCTAAACTACTAGAGAGAATTTTTAAGAGGGAAATAGAATTCGTAATATCACCTTATTTATGAGCAATATTTTAATATAAAATTTTATATAGAGAATTGCTATTTTGGGTATTTTTCATTGTCTTTATAAGTCTGTATTTGAATGGCCATGTGTATTTGCACTTCCTGTGTGAATATGT
TATAAAATAACGTGGAAAGAAACAAACCCTTCCGTTTATTTACTCACCCTCGGCTTTTGACAGCTGTGCTGTAACACAAGTAGATGCCTGAACTTGAATTAATATACAAATCAGTAATGTATTCTCGCTTTCTCTCTTTACATTCTGGTCTCTACATTACATGATTCATGGGTTTTGTGTACTGTAAAAAAAAAAATTAGCTGTAT
AGCGCACTAGAGCTCACTGACCGCACCTTACGCCCTTGAGATCCAGTGTGCTCAGTAGACTGACTGGAATGTACTGTGAAAGCTGGCTTACAATTCAGGGAATATATTTATATTTTTCTATGAAAAGTTGTGAATGTGACTAAATCATGACTGTTACTTTTATTTGCACTTGCTGGTTTTGAAGCAGCATTCAGCACAGGTGCCAA
TGTATAGATATGTACAGATACATAGTTTCTATTAAAAATAGACAAGTTACAAATCCCTTATTCTCCTCATACTGTACCAGCACACTTTAAATGACTCTACAATATATACAATTATGTTTTGATTAAATAAGCCTTTTTGATGTATTATTCCTTTTTCTCTATGAACATATGTGATCAGTCAAATATCACCCCTTTGATCAGCATTT
TTGTGTGTGTTGAATGTCATTATTTTTCCAGTATAATGTCATGATACTTCAAATGAACACTAGGTGTGGTATTGGACTTGATTATCTTGGGATTGATGAAAATATATGTCTTAATGCATATATTCATCGACTTTATTATTAAGATGATTGTAACAAAACAGCAAACATTTATTGAGCATTAAATGCTTGATTGAAGTCTTTATGAT
GCCAAATGGAGCGTTGTGTGCTCAGGGCTTCATTTCTTCATAGTTTTGTGCCCTGAGTTTGTCTTGGTTTTTCATCGACTAGGCAAGCTAATATGTTGATAATATATCACTACGTATACATGACGCTGAAGTCAGGTTTTTACTCCCAAGACTAAGATTGGTATGGCTCCCGAGCCAGGGTTATGCTGTCTTGGTGTTTAGAGGTA
TGTATTATCTTTCTCAACTCTCTCCTGGAAAGTCTGTGCTGATCATGGACGGGGCAAGTGTGAGTCCCAGTTGATGTTGTTTAAAAAAAAAAATTAGTCCAATATACCATAAACATGGGGACTGTAGAGAAGTTGTCTACAGATGTCCTTCTTTTCTTTGTTTTTTTTTTTTAAAGATTTTTTATTCACGTAATATATGAGTACAC
ATTTATTTTGAGCTTTAATGAAAAATTTAAATGTCCAATCCCAAATGTCATAGAATTACTTATTGAGCAATTATATCCTCAAGAAATGCCATGAAATGAAAATATATCAGTCTAATGAAGACCTGTGAATTTTGGCAGTGTGAATTGAAGATCTGAAGTTACATCTTGCTGTCTGATCCTGTCCAGCCTTTTATAATGGAATCCCT
GAAAGCACAATAATTAGTGGGGCAAATTGCATTTGAAATGGAGGTTTACTCATGAATGATATTTTGTGAGTCTAGCTCAGAATGTGGTGGCCAGTGTCTGAATATACAAGCATGACTTAATGTGGAATACTGGTTGTGTACTTTTTAATACAAAGGTTTTTATTTAAAGTCACCTTCACAGCATAATTTGTAAACATTTAAAGCAT
AGGAGGGTGGCTGGCGGAATGTACTACCACCAGCAAGGGAAGAGCATGTCTTATTTCTCAAATTTGATTTATCTTAATTTGAGTTACAGTACCCTGTCAGAATATATGCATGTGTACATTCTCTAAAAGTCTGGGTTCTGAAGCTGAAATAATTTGTCTTTGAAATGCCTTTTTGGCTCTGTTCTTAATAGCAGTGTCAGTGTTAA
AGGAGGGTGGCTGGCAGAATGTACTACCACCAGCAAGGGAAGAGCATGTCTTATTTCTCAAATTTGATTTATCTTAATTTGAGTTACAATACCCTGTCAGAATATATGCATGTGTACATTCTCTAAAAGTCTGGGTTCTGAAGCTGAAATAATTTGTCTTTGAAATGCCTTTTTGGCTCTGTTCTTAATAGCAGTGTCAGTGTTAA
GATCTAACGTCAGCAATATTTTATTAGAAACTTTTTACAATTTCTGCTACCACAGTGATTTGTGTACACTGGGACCTCTGTACTGGGACAAGAGATAAGTAATATAAAGACAGAAGTGTAACAATTTTCAAGGTCACTTTGAGTTATTTTTGCGGGAGTTGTTTCATTTGTGTTTGTTTGATTTCTATGCACATACAGATATTTAA
GATCTAACGTCCACAATGTTTTATTAGAAACCTTTTACAATTTCTGCTATCGCAGTGATTTGTGTACACTGGGACCTCTGTACTGGGACAAGAGATAAGTAATATAAAGTAATATAAAGAAGTGTAACAATTTTCAAGGTCACTTTGAGTTATTTTTCCGGGAGTTGTTTCGTTTGTGTTTGTTTGATTTCTATGCACATAAACAT
TCCACCCAAAATAGTCCTTATAAAATTAACCTCAGAGATACAACTGTTGAATCATCAAAGCTAAACAGACATAGAACTGGAAACATCAGAGAACCTTGTAAATATAAAAATTGTGTAAACTGTTTAAGTGTGTGTTCTATCATTAGTCTAAATCAAGGAATCCACATAAATAAGAAAGAACACAATGGTACAGAGTTTGATAAGAT
TATGCTGGGCACATTTTGTTTCTTGGACTCTTTTGGGCCTTAACTGGACAGTCCTAACCTTAGATCCAACATCAGCATGTCTGGTTTGGATCCCTCTCTAAATATAAATGTGTGTATGGAGAAACAGCTGTTTTGCTTTATTTTATCACAGAGTAAAGATTCTGGAAACATTTCTGTGCCATGGCCTGTAGTACCCACAGGATGAT
GCTAGAGAGAATTCCTAAGCATAAAATGTGGGAAGGACTCCTTATTGCATGCCCTTTCTATAAAAAGTTGTTACAATGTTTAGTGAAGCAAACAAGTATCAATATAAAGTTATGAGGGTTGCCACTAGTCATATTTTTCAATTAACAAACAAAAGAACAAACTAAAAATGCACCCAATATCAAAACTTGCTCAGAAAGTTGACTGT
ATGTGTTAAACGGAACCGTTTGTTTACTTGTGTCATTACTTTTTGAAACGAGGTTTTTCATTGGCCAGGAACCAACCTGTCTCTACCTCTTCGATGTGAGAATATACAAACAAGTGGCATCGCATATCTGGCTTTGTTTGTTTGTTGAATGGCACTTAGATTTTTATGCATATGAATATTTTTCATGTGGGCATGGGTGGATAGGA
ACCCTGCCCTAGGTTACCTTGCTATATATGTCTCTAGGGCCACATGACTGCTTTTCCTCCTTGGACTCCCTCTGGGGAGAGTGTGACCTAATTTGTAACAAATATATAGAATTCCACATTATTTCCAATCTGTCTTTTCTTAGTATTTATCGATTGGATTTGATATTACTGTGTGCCGGGTGTGTGAATACATGCTGCAGCATGTG
GTAACCCTCTAAAGAATTTGTTTCTCTGGCTCTCCCTTGGCACATCATGCCCCCGAACAGTTAAATGATAATGTTATTTAGCCCCTCTGTCCGAGTCCCAAATATATATCAAATCTCTTAGCACCTCTCTGTTTCTCCTGAGCTGGTCTTTCTCATGGTTGGCCCCCCTCTTTCTCTGTTTTCCCAAATCTTGCTGCTTCCGGGAG
TGGACAGATGCATTTGCTATAATGACAGTCTAAATCTATTACATAAAGTAAATGAATTTTCAGATCTAGAAACACGCTGATCTGTATACACTTTCTTATTAATATAAGTTATAAAAATAAAAAAATAGTCTGAAGAACTCTTGTAGTGTGATGTTACTTCACTCATTGAAGGAAGAGACTCACTCTGTGTTAACCTAATGTATTCA
CCCCTAGTTCCTTGTCACCATGGACTTGGTGTTGATTGGAAACTTTCTGAAATGGGGCAGAACTGCTTGGTTGTCTTTTCCCATGTAACTTAAGCATAGTAATATAAATAAAGTGGTAGTTGGATGTTTTGGTCCTCTGTTACTTTTAAAAATAACTAATAAGAAAGCAAAAGTTTGATAGTGATTTTCTTAGTAGTTAGTGATTC
TAGGAAAAAGTGATATCCAAGAGACAGGAGAGTCTAACAGACATGGGCAACCTGTGGGCTACATGTACCTCAAGATAGCTATAAATGTGGACCAGAAAAAAATATATATAAAACGTATTTAAAACATCCTGAGATCTTTGTCTTCATGAGAGATTTTTGTTAACTCACAAAGTTCTTGAGTGTGAACTTTGTAGATGACAGTGCTG
CTTTTCCTGTGTAACATGCAAGTTGTTTTAAGTGTAACTATTGAGTTTATGTAAGCATGTGTCCACTGTGCTAAAGGCACTTATGTTTCAGTTTGTGTACAATATAAATATGCAACTTTGGGGTTAATTTTTTTGTTAAAATATTAGTAGCTTACATTTAAAAAAAAAATTCCCCAGCATGGACGTGCAGCGAAGTCTTTTTTTTT
CAGTCTGTTTTGGCTTTTGGTCTGCCTTAGTTACGATGACTGCACGTTTTTAGCACAGTATTTCAGGGGCAATGCTGACAAGTTCAGTCTCGCTGACGGTAATATAGACTCATTTCCCAGAGCTAAAGATATTTGTTAAGGTGACTGAAATACAAAGGTTTAAAGTTGCTAGTTTGAGATACTTAAAAAAAATCTCCCTGACGACA
CCAGACTTTAACTGTGTAAATAAGAGTGTTTCATTCAAATGTTAATAAACTTTACACAGTAAATAGACACACTTTCTGCAATGTACTGACATGAGTGTCCAATATATGGTATATTTTTCTAATATAATACTCTGGTATGATTGGTTCTGTTGGAAACTGATTTAGGTGAATACAGACATACCATAGGGGTAAGGAACTGAATGCTG
TACTATGCAATAGACAGTCCTTGTTTTGTACTCAGCTAGCTTTGATTTAATGTACCACTGCTTTGTCTTTCTGTTACACATATGGTTTTGATTTATTTACAATATATGCTGTGCCATTTTGATTTTTATTTTGGTTGGTTGGTTGAATAAATATGCGACACTCAGAACACTTGAGGTGATAGTTTTAAAAAAAACAAACAAACAGT
TACACCCAAAGTGTACTTTACCAAGATAACTTCAGGGATACACATGTTGAGTCATCAAACGTAAACAGACATGAAACTGGAAACACCAGAGAACCTTGCAAATATAAAAATTGTGTAAACTGTTTAAATTTGTGTTCTACCATTGGTCTAAATCAAGGACTCCACATAGGAAAGAAAGAACACAATGGGACAGTGCTTAATAAGGT
TACACCCAAAGTGTACTTTACCAAGATAACTTCAGGGATACACATGTTAAGTCATCAGATGTAAACAGACATGAAACTGGAAACACCAGAGAACCTTGCAAATATAAAAACTGTGTAAACTGTTTAAATTTGTGTTCTATCATTGGTCTAAATCAAGGAATCCACATAGGAAAGAAAGAACACAATGGGACAGTGCTTGATAAGGT
AATTATATTTTTACTGGATTTTATGCTGTGTGGACATAAATGTTCAAGGATCAATGGCCTGCGGTTCTGAAAGAGAATGTATTGTAATTGATGCTCAAAGAATATATTGATGGTTAATTTCTTCATTGGATGGACTTGTGTCATTTATTATTTCTGGGGACAGATCTCCTGTGCCACTTAAACTGCATTTCAGGAATAGTCAGGTT
TATATTCTGTTTCTCTAGAAATTAATCTAGAATATACTGTAATGTCAAGATTATCCTATTGTGTATGTTACTGACATTTTATGTAAGCATAATAGGGAAAAATATAATTTGTTTGACTGTGTACGTGTCCCAGGTGTGCACATATATCTATTATATGAATGTCATTGCTTTCATTTTAGGATACTTGTAAAACTAGAAATATTTCT
CCAGAGCAGGTTTGCTTTCGGCACTGACAGACAAAGCCAGTGTAGGTTTGTAGCTTTCAGTTATCGACAGTTGTATGTTTGTTTATTTATGATCTGAAGTAATATATTTCTTCTTCTGAGAAGACATTTTGTTACTGGGATGACTTTTTTTATACAACAGAATAAATTATGACGTTTCTATTGAGCTCTCCGTGCTTTCTTTGGTG
GTAGTAGCAGCGAAGGGGCAGATAAATCTCTTTGAGTTTGATGCCAACCATGTTTTGAAAAAACTAAAAACAAACAAAAAAAACCCCCTAAAAACCCAAAAATATAAATAAAGAGCAAACCAGAGTGCTTGGAGTATGGTAACTTGGAACAGAGGTGACTCCATTCAGACACAGCAAGAGACCCACTTAGAAACACGCCTTTATTA
TTAGAGATACACTGTGCACTCAAAATTTTGTAAATGCAGTTACCATTACTTTGCAGTCCTAGAACTTACTGTACCTAGTGCCCAAAGGGGGTGGGCTTATAATATAAAGGATACTCAAAATGTGTTTATGTTGTAGTCAGTCTGTTGCTACCTCTAAAACGCTTAAAATCGTCTTACTATGGTAAGCGGATCTCTTATCTCAGAAG
ACCCCAACCACTCCTCCACAGCCTCCTGATCCCTCTAAGCCCCCTCCAGGACCTATGCAGCACTAAATCCCTCTCACCATTCATGTGTCTGCCTGCCCCAAATATATCCATCTGACATGGGGACTCCACCCATTGCCTCCGTTCTCCTGCCCCCTTCTTCCGTCTCCTGAGTGATAGAGAAGAGGAAGAGGAGGGTGGATACAGAT
AAGGATGCGTTTTTGTACCAACGTACTCTACAGTTCATCTGCGAAACTTTAGCCAGAGATCTTGAAAACTGAGAGATACGTTCTTCCATTTTTTTGTGTGAATATAGTGCGAGAAACGTGGCATTCTCCATCTGTTGTTAAGGTCTCCGCAGTCCTGTGCACTCACTGCGTGTGGGGTGCAGGCAGCAGAGCGCAGCTCTTCACGC
TATAATACTGGAAATGGGACCTTCTGTCATTGTGATGAGAAAGTAAGTTCATTTAACTTACAGGCAGTCTTGTCCCTTGTAATAACTGCAGCCCAGAATCAATATATTTTTTCAGAGAAAGTTATCCACTCAATTTTTTCTGATTTATAATTAAACTTTCTGATAAAATGCTTAGTTGTTTAGCGTTATTTGCCACTTGACTTTTA
AGTGTGCTTTTCCGCTCATCTGTATTTATTTATTTTCTCAAACATTTACCACTTTTTAGAATAATACCAACATTCACATACTGTATTACAATGGTACCACAATATAAAATAAAATATGTATAAACTGACACACAGAGCATTCATACAGTACATTCTTTTTTTTCAACATGTATTTATTTAATATACATTGTTAAAATTAAATCAAG
GGTTCCATAAATGAGTTTCAGAGAACTTGTGAGCCCTTCCAAAATTGTGTGTAGAGTTTGGAATATATGCATTTTTATTTCTTAATCTTTGATCCATCATAATATATGTATTTTTCTATATGGTGTAAGATTTAAGAGTTAATTTTATTTTTGATCAAAACAGCTATTTGTCTCAACACCATTTATTAAACATTCTCCCTCTGGGT
TAGAAGCTAAAATTAACAATTCTTCTATATAATAATCTGGGTTCCATAAATGAGTTTCAGAGAACTTGTGAGCCCTTCCAAAATTGTGTGTAGAGTTTGGAATATATGCATTTTTATTTCTTAATCTTTGATCCATCATAATATATGTATTTTTCTATATGGTGTAAGATTTAAGAGTTAATTTTATTTTTGATCAAAACAGCTAT
TTATTTCCCCTTGTACCAGTCAGTGTGCTTAGACATATGAACTTTTACACCATTCAGTGTACCCAGAAGTATAAATTTTATACCAATCAATGTGCATAGAAATATACATACATCTCCTACAGCCCTTTATAGTGAGTCTCTTCCTTCCTTCCTTGATCTCTGGCGAACAGTGGTTTGTTTTCTTACGTTAGTGTTTCCTAACGTTG
TTCACCGGAAGTATACCTTATAAAACTAACCTCAGGTCTACATCTGTTGAATCATCAAACCTAAGCAGACATGAAACTAAAAACAACAGAGAACCTTGCAAATATAAAAACCATGTAAACTGTTTCAATTTGTGCTCTACCATTAGTCGAAATCAAGGAATCAAGATAGGAAGGAAAGAATACAATAGTGCAAAACTTGATAATGT
TTCGGGTCCTCTTGCCAAGCCTGAGCCAACCCCCTCTTCTCCATTAACCCTCCTTCCGTCCTGTTCCTCTTGTCCTGCTTGTGTGACCTTTGCATACAATAATATATGCGTGGTGGAATGGTTGTGAGTTGTCATGACTCTGAAACTAATGTTATGTGAAAGAATGGCCTGAATCTCCCACTTGTTTTAACCCTTTAATTGGAGCA
CTTCAGGGAACAAGCAGGATACGACAACTCTGCCATGACTGGAATAGAAAAGGAGGTCGGCTGACCCAGTCCTTGAGAGGCAGGAAACGGAAATTATGTAAATATACTCATCCCATTGGTCAGTTTAGGCTACGGCACTTTCTTTTGCAAGGAACTCTAGGAAATGTAGTCTTTGGGGGTGGGGACCGGCAGCCATACCTCAGGAA
GTCATTACTATCCTCACTGTCAGCCTCCCAGAGCCACCTCCAGAGGATACATCCTGTAGGGACACAGCCTCCTATCATTGCTCACTGCTCACCTGCCTTAAATATAGTTGTGGTTTGGACTTTGGAGTTTTTGTGGGGAAAGGGGAATTGAGTCAGAGTCTTGCTGTGTAGCCCAGGCTGGCCCAGAAGTTGACCTCAATCCCATA
CTTAGCATGTGCATAATCAGACTGGAACGGGGGACAATGTTGTAAATTGTACTGAAAACGAGATGCAAATAAAAAATGAACCACTGTGAAAGCCCAGGACAATATATCCGGATTTCTGGTTTTGCTGGATTTTTTTTTTTTTACATTTTTATATAATAAAAATGTTATTTTGAAATAAAGATGATGCTGACTCAAGTGGAGTATAA
CAGCCGCTGAGCACACTAAGTTTTCTGTGTTCTATTTTAAAGGTTCTTTGGAATGCTTTTAACAAAAAGGACAGATTTCGCTGTGTTTCCAGCTGTTGGAAATATAGTATTTTTTTTTGTATACAGTTTTTCCTTATTATAACAACCCCTATTAAAAGACCTGTTTGTTTATACAGAGATTCCTCCTAAGTCCATATGAGAATGTT
ACCATGGGTGCATTTTACTGTTTGTGTCTTCACTTTGGGAGGTAGTATACTCATAAGTTGATGAGTCTGACGAGTGTTGTGCTGTTTGCTTTTACAGTATAATATATAGTTCCAAGTGTTTAAATACTGTATATACTATATTCATTATAGGCTAGCATGCTTGTTTTAAAGACTGTCATTCTAGTTTATTAAAATCTGAATGTAAG
TGGTAATCTTTAGGGGTTTTCAGTTTATTCATTAACCTGTAGATCATACCAGCTTTTGACATGCAAGTATGTTTTTTTAAGGGGTGGAAGCTAACTTTTCAATATAGTCCTTCTGACTGTCCAGCATCTCTTTTGTTGTTGTTGTTGAATCAAGTGCAGTGCCAGTCTGCAGTAAATTCCTCTCAGAGACCACAAATACCAACATA
ACATTTTTAAACTTGATTTAATAAAAATGTTAATTTTGGATGTGCAGTTTTGTAAAAAACCTTTTTCAGTTAAACGGTAATGACTTTATTTATGTTCAGTAATATAGACTCACAAGAAGCCATACATCTTAATGCCTTTTTTTCTGTTGTTTCTTGAGCGTGATGTTTACTGTGTTCTCTAGCACTTTGAGTTGACATACAAGAGT
CAAAGGAAGTAAAATACTACACTCCGTGTTTTTTTCTGCTTAATTGTATGGATTAACAGAAGAAGTTTAAATTGTAAAAAATTGTTCTAAATTTTTTTTTAATATACAACTGATTCTTTGGTACTGCAATGTTTCTTTGTGGCTAGAAAACGGCCAGACTGCTGACTTTGTGCCTTTAAATGCGTTCTGCGTTGCCAGTAGCAACT
GACGTGACACTGGGATTCAGAAATGCAGTTTTATAAAATGCATCAATATATATTACAAGTGATAAAAAGATCTCCAGTTTATTATGGACTTTGATGCTCAAATATAGAATTGAGTATATTGTGGAAAAGCCAGTCCTTTTTTGAGTTGGTTTGTTTTGTTTTGTTGTTTTTGAAAGTATAGAAGTTGGAAACAATCATTTCTATTT
GGAAGTATTTGCTCCCCCTATCATTGTAAAACAAACTCTATGACCACTACAGCAAGACACATGTATACCAAGCAGACACATGTATACCAACTGGGGTTTTAATATAAATAAAACCAGTATAGAAAAACAAAAACCATGTAAGCCCAAACCAGGGACAAGTGGTGGGAGGAAGGGCTCTTTGGTTCAGCCAGTTCTCCAAATAAAAA
GCGCTGTGCTGAGGACCTTCAGAATACATGCATGTTACAGAATAGCATGTTAGCATCTACTCAAGCATGTCCAGTGCTGCTCATGTATGTAAAACTGCAGAATATATTTTTGTGAGCCGTGTGTATGAGCCTGCTCAAATCTAAGACTTGTATGTAAATCCACAAAATGAATGACATGTACATGTGGGAGTGCAGTCCCCATGTAT
ATGAGGAGATGAGGAGACGGGAATCCTGACACGCCGTTTTCGTGGAATTAGGACTCATTTTGTGGGCATCTGCTTCACTGAAATCCTGACGTTGAATGTTAATATATATGAAGTTTCATTTCCCCAAACCAGCCATTGTATCTACTACCTGTGAAGCAGTTTTTCCTTTCCATTGCAAGCAGAAAACACTGTCATATTTTAATAAT
AGTCCTATTACATGCCAAACATTGCCAAAGAACCGCTGATTTGGTCCGGCCAAGCCCTAGGACAGTGTAATTACAGGTTTTGTTTTATTTAATAACAAATAATATAAATAAAATTAGAACAGCATTTTTAAGTTCTATTTGTATGTATTATTTTGTCCTAAAGCAACAACTCTTTTAAAATCTCAAAAAGCATAAGTTAATGCTAT
TTTGTTGACACATCATCACCAAAACAATTTTTTGGGATGTTCTGGAGACTAACTTGGGAAAGCATTGCTATTATCCTCATAAGCATTTGGGAGGAGGGAAAATATAATTTTATTCCGTTTGGAGAATATAGGAATATGTCTTTTATTTTCTAAAACAATAAGCTAAAATGATGAGTTTTTATAATTTTAATTTGAAAATCGAATAA
CCTGATGGCAACGAAGTGATGACATTAGCCATTCCTTAGGGTAGGAGGGACAGATGGATGTTATAGACCTATGACAAATATATATATAAATATATATATAAATATATATTAAAAATTTAGTGACTATGGTAAGCTTTTGTTGATTTGTTTCAGACTTTTTTCTCCTGTAAAAAAATAGTACTGATTAACTTTTTTAAAAGAAAGAT
TGGCTGTTCCTCTATCAGCGAAGACTGGAGACCAACAAACATTACACAGCTAGCTCTATATTCTCTCTGTGGAGTCCCAACACATGGAGCTCAACTACACAATATAAGGCAGACCAACCAATACATGCCTGTCATTCACGTGTCCTTTCATGTGCTTGCTTTAGGGAAACAGTCCTTCACAAGTCTGCCTTTCACCTGTGTCTGCT
ACTGTTGTGATAACACCAGCATCCATTAGCTTGATATCATTGCTCCCATTGGCTAAAGCATTGTAAGCATCAAATGTGCAGGGTTGGTTTCCCAGTGTTTAATATAAATATACCGTATAATATATTGTTGTGAATTATTGAGAAATGTCATGTCATATTCAAATTTCTAAAATTGTCTGCCAAAGGCCATTCTGATTTTGTTTGCT
CTTGACTTTCCCATTATCAGAAAAAGCAGTAGGTATCACTTGAACATCAAGTGACATTGATGCTCCTTTAATGAATATACTCATTACAAAATTTTGAGGAAATATATGTCATGTCACTCTTTAGTATGGAGATATTTTATTGTGCTATAGGTTACAATCATTGTATTAAATAAACCATACATGATTATACAGTTTTTAATTATGGT
GATGAAGTCCTGCACACCATGCCCATTGCGGACCCACAGCCTTTAGACTGAGATCTCACACCACGGACGCCCTAACCATTTCCAGGATGGTGGACTATGAAATATACTCGTGTTTATAATCTGAAGATCTATTGCATTTTGTTCTGCTCTGTCTTTTCCTAAAGGGTTGAGAGATGTGTTTGCTGCCTTGCTCTTAGCAGACAGAA
CTCTGGTCTCTGAACTCTAATAATCAATAAGTAAAAATAAGAAACCTCAAACTATCACGTGTCTGTTTTCATACCTGGAAGTCTCAATGTGGAAATCCTTAATATACTTTGTATGTTCTTAATATTTGACAAGAATTTTTTTTTTCAACCCTATTTGACAAATTCCTATGCTGTGGAGACTAGGGACGCATAGAGCAGTTTGGTGC
GATGATTGTACGACATATTAGACTTTTGTTTTCTTATAATTGTTTGTTTAAGCACACATGTCTAGGGCTTCTAGAAATGGAGAGAAAAACATCAAGTGAAAATATAGTCTGCTCATTTTTTACTTATTCCTAGTAATTAATTCTACTTATTCCTACTTGAATTATTTTGGCCAGTTCATGACAGACTTTCTCCAGTACATAATTGC
CAGAAATGAGGATTCTTGGTTCTCACCCCAAACCTACTTAATCAGAAACCCCAGTAATACAGACCAGAAAACAGTTTTCACAAATTCCTCATGTACTTTGAATATAACATAAAGTTCGACAAAATCTATTCTAATGTGGCTTTTTATGGAGGGTGTAACTGTAATGTATTCAAAATTGTCAGTGTGGTGGCATCAAATATGTAGAG
ATCATTTAATCATTACGGCAGCCTTTCGGATTGATACCCCTACATTCTTTTTATAGTTTGGAAAAAAAAAATCTCAGGATACCTATCTTTATCATTTCTCAATATAAATATATTTCTTAATTTATTTTAATTAGTCTTTGAGTTTCTGTTTGGTGCATTGTATCCTGTTTATTGCTTTCGTATTATGGGGTCCAGACTTCCCTTCC
TGGTCCAGTAGGGTGCGTCCAGCCTTTCCACCCCCATTTTCTTTATATCTGGGGCCTTTGCACTCCTCCTGTCTGGTTCTCCTTGAAACACATTGTAAATAATATAAATTATGAATTACAGTGTTGTAGAAAACTTGGGGATGTCTCATAAGTTCATGGCACTTTCACCTGGAGGCATGGTGAGCTTCTCTGAACTCTTCTAAGAT
ACCATCTTTCTTTTAAAGCTGTTCCGGGGTTCAGCGGGAGGCATGGGTGATGCTTGGATATGAACAGTGGGATTTTGTGCACAGGAACCATGATATTTTTAATATATAACATTAGAGGCAGCCTTCTTTCTTGCCTCTTCTGTCTGACAGCCCCACACTCATCCTCTCCCCTATCCAAGCCAGGCACCTCTCCACCCCACCCTGGC
AAAGAAAAATTATTTGGTATATGATAGGTATTTGGAATTTCATTATATGGTCGTCTCCTGTTTCCACCTCCTTCTTGTCTTTTCGTTAGAAAATAATGTAAATATAAATTCTCCAAGATATCCTCACTGGAGTTTTGTGATTTTTGAATAGAAGTTTGAGCTCTGTAGAATGAACTGAAACTTTTAAAGCAAGGTTCCGAGAACTA
GTTACTCTGACAAGCACAACTGTCCATATGATTACAAAGCAGAAGCTGCAGCAAAAATCAGAAAAGAAAATCCAGTTGTTGTGGCTGAAAAAATCCAGAGAATATAAAATTACTACATGTGAAGAGACTGAAACTTTGTTTTTATTTTAATATATCGTAGGAAAACATTAAAGAGCAGATGCATGGCCATTTTCCTTTGATGTTCT
CATTTTACGCTGCTAATATGTCTAAATACATATGTTATCCCTTGATTTTTTAAATAATTGAGAGCTCTATTTATTTATGGGATTATTAAGTTCTGATGAAAATATAAATGTTGAATTTCAGTTTAGTAAACTGATGTTTTAAAATTCCATAGTTCATGGCACACTAATTTTTGGTGTTTTCAATGGTTGCTATTTTACATCTACTG
CTTTGATTCTCTTTAGGTTAGAATAAGGTTAGTATATTTTTCCCTAGTCATATTTACAAAATACCATGTAACTTTACTACAAATATTTGAGCCCAGCTAAAATATACCCAGAAAATTAGCATACCAGTTTTGTTTTGTTTTATTTTGTTTTTGCATCCAAACAAGCATAGTCCTTCTGATAAGTCACTTTAGAATGGATCTGCCTG
CTGACAACCAAATACCTTGTGATCTTTATCCTAAAGCATGATTTTCCTTGAAGCTCTGTGGTTGTTTAAGAGATAATTCCCTCTAATATGAAATCCCTGAAATATAATGACAGTATTTGAAGATATGTGAATAATGTTTATCCTATTTATTTATAGACTTACTAAATGAGAACACTAGAGAACTTTCTAGAAGTCCTCTAGAATGA
TGTTAAACAGGAAGGGGAGAGCGTGTATGACAGTCACAGAACTGGTCAGGATAAACGCTTTCAGACTGCACCCTGCTCTTGCTTTGTTGTAACATATGCGAATATAATAAAGTTTTAAAAAACCGTAAGAAATGATCATTTGATGCACTCCTATTTCCATTTTAAAAGTTTTTCAGTTGCACACCCCCTAACCCTACTACCCCCCA
TCCCCACTGGACAGGAGCATCTTGCATGTGGTTACTCTGTTTCTTCCTCAGTTGACATTTCCTTCATAATCTTCTAGAGACTGTAAAACTTGTCAGATTCAATATAAACTCAAATTTGGTTACTTTTAATAATACAGATTTTTGTCAAATCCAATAAAGGTCAATGGATGTTCTGTAAAAATTATAGTTTTCACCAAAAAGCATTG
TCCTAAAAGGGCACTTATCATTCTATATAAGGCCATGCCCATCACTCAAATCGTCTCTTCAAGACCCTTGCCTTAATTACATCTCTGAATACCATTTCCAAATATATTAGTGTTTCCAGCTGCAAAGACTTGCTGTGGAAGTAGCTTTTGTTCATCCGATTCTAGAAACCGCAGCGACTGCCTAATGTGGAAAGATTGTAAATATT
AGCATTGCTGGGTGGGCAGCAATCATTCATTCATTCATTTGCCAATATGTTGCTGTGTTATGAACCTATGGTTTTGCTTTAATAGAACAAGAGGGTTTTTAATATAAAATCTTGAGAGAGAGAGAGAGAGAGCGCGCGCATTTGGCTTATGTACATAAAGCCCTAGATTCCAACCCTAGCACCACAAAACTAAATCTATACCACAG
GGAGATACAAAACGGTTGCGTTCTGAAATAGCCAGTCTCCGTAAGACTCTAAACTCCCCGCTGCTTCCGGTCTCATCTTGCCTTAAGTGTTATTTTTTTGAATATATGAATATAAACATACAGATGATGACTGGAGTGGACTTTTAAAAAACTATTTTTTTCACAAGATACTATTTTAGGTGAAAATGTTCCTGTAGATTTAACAG
TAAAGAAAGCACTTCCACTTGAGCTCCTTATGGAGTGAGCTTCCCTGTGCCCACTCAGTGAACTAAGTCTGACCATCCTTCAGGGACGTTCCTTTTGGTAAATATACACTGTAATCTTTAAGTCTAAATTTATATGTGAAAGTTAACTTTTTTTAAAAACCTAAATAAAATTATTTTCCTATCAGTGATTGTGTGTGTTCTATTTT
AAGATTTTTTCATGGAAAAAGTCTTCGTGTTCAATGTGCCTAGAACTGATAACTAAACAGCTGACATTTGTCGGGGACAGATATGGTGTGAAACTATGAAAATATAAGCAAAATCTTCACTTGGAACATGAAACTATTTCACTTAGAAAATAATCGAAGGACCCGAGGTGTTGCCTGGGTTGCCAGTTTCTTTCGTGGCTGGGCAG
CGCCGTGTGTAAAACAACCTTTACATAGAGTAAAAACCAAAATCCGTGGTGGTTCCTGACATGAAACTTCAGATGTCTGTATTTTGTTTGCCTTTCGTAAAATATAAGTAAAGAAAACTTTCTCTTCTGTTATTTCAGGGGTAATGTGGTTGATGGATGGCAGAGACTGATGCCCAGCTACCCTCTTTAAATCGTCTTTGTCGTAC
ACATAATTGTTTAATACTCAAATGATTCAGACATTATAAATAGTCAGCTTTGAATGAATTAAGTGTACCAGAAAAGTTCTTGAGTGATTTTTAAATAAGCAATATAAAAGAGATTTTGCATTTATTCGCTTTCATTTCTTTAGTTTTATATACTGCAGACCAGGCTTCGGTCAGAAGCAAAACATCAATAAAATAATTATAAACCT
TTGTATGTTTTTTACTCTTTCTCTACTTCAGTCAAAAGCTCTTTTCTATCATAACTTTTGGTCATAATTTGTGTAGTGTCTCTTCTGTGCTATATCTGAGAATATATTATCACCTTAAAGTTCATAACTAAAGTAGTTTTCATCTAATGCCCTATACATCTCCAATTTTTAAAAGACTTGTCCTCATGATTCTTAACAGAGGTTTT
CCCCGCCATCGTCCTGCCTTTCCTCTTTTCCTCTGATTCGCCCTCTTTGGGCTGGAGCAGCAGTGGAACTGGGAAGAGACTCTAAACTGCCAGTCATTGTAATATAAACCATTTACTGTATAGACCTTCCTTGTCTGTCCCATCTCCCAGCAACCCCAGGCCCCACCCACGGTGGATCTGGGTTGGATGGGGCTTCTTCTCTTTAG
ACATCACCTAGCCAAGTTAGTAAAATCTTTATTTGTATTTCATCTCAATTTTTTTAACTATTCATTTTCCTTGTATGAATTCTTGTGTGTTTTATGTGTAAATATATTCATTATTTTGACACTATCAATATTCTTTGTGGTTTTGTAATTTTTACTTTTATTAATGACTCAAGCTGTAAAAATAAACTAATTTCAACTAAATGTGG
ACATTTTTTCCCAAAGGAGACTGCAATAAAATTACCAATTCACAACAATAAAGAAATTTCGAAGGTTACCTATGTGTTTTCCACTTATTTATGTAAACAAAATATATCATTTTTTTTCTGACTTTGGCTTTCTGGTCTCCATTTTTACTGTTAACTATGTTGTGTTTTTGAAAATCTATCAAAGAACATATAACAATAGTGAATTA
ATTGTAGCCTTTGAAGGATCCCCTGTGTAGACCGCCAGTCAGTGCCACGAGTTGAAAGCTTCCATACTGAACACTATCCTTTCACTATATAAGTAAAGCAAATATATTAGGCCAGGATCTCACTGAGGAATTTGTCTTGTCATCTTTTAGAGTAAACTAAAAATTGTATAGTGTCTGCAAACACTACCCTACCTAAATCCAGCCTC
GTACAGTATGAACCTGTGCTTTGCAGTAGGCCTACCTGCAAAGCTATTCTCAATCCACTTTGGTATGGACTCCTTTAAAAAAAAACTGGTAAAAATGATGAATATAGTAAATTGTTGTCTTTGTCCAAGTCTTATGGGAGTCACTTGATTTTTTTTTCCTCTTTTGTGTTTTGTTTTGTTTTGTTTTGTTTTGAGACAGGGTTTCT
TCAACAAGGGGATCGGCATTGAGAATATCCATTATCTAAATGACGGGCTGTGGCACATGAAGACATATAAGTGAGCCTTAGACACAATACACCTGAGCTAAATATAAATATTGCGTTGTATCTCTGTGTGTGTCTGTATGTGACATCATGAAGACAATACCTCTATGGTTATGCTGAATAAATTCAACAAATACCTTTAAAAAACA
GGTCCCCAGCCAGGGCTGCTCTGGGCTGCATGATCATGCACATACAAAGCAGCCCACCTCCAGCCTGGGCACACCCTGATATATACACATACATACACATAATATATATCATATATATATATATATATGTGTGTGTGTATGTATATATATATATATATATATATATATATCATATATATTTTCCCCCCCTTGGTTGAGGGTTTGGG
GTGCCACAGTGCAGCAGGGACCTCTTGTCCTTCATCACACTCGCTGTTTCTAATATGACTTTCCAGAAAGTGTGGTTATGTTCTGTCTTATAGAAAGTGAAATATAAATAAATTTCATAATTTATCCAACCAGTAAGCTGCAATGTTTTCATTTAAACAGCTTTTTCTGAAGTGTGGGCCCAGCAGCCTCTAGAAGGTTGTTACTC
GGGCAGGACTTGCCCAGCTGCAAGCATGAATTTTGTGTGTACTGAAGGTCTTTGCTATATGATAGTAAGCTGACTTTTCTGTGGTGAAGGATCAGGGTGAAATATAACTCATCTGCAAGTTAACAGATAAAGTCCTTGATGTATAGGGGCCGTCAGGTCCTTGGGAGATACACATAAGGATGCTCACTTGGGTTCAGGTCCTGTTC
GACATTGTGGTGCAGACGCCGGGGGGTTGATGAACAGCAGTCTCAGGATTATAGAAAAGAAACAACAACATGAGAGGAGAGACAAATATGAGCGTTTCAAAATATATCTCCATTCGGTTCTCATCTGTCCTGTGTTGGGGAGTCCGATCTGGGGGGTTGCAGACTTCTGGGGCAGTGGGAGTGGGAGGTCCTGTGGTCAGCTCCAG
ACATTCCCCAGAGGGTGTGTCTGCCCTGCAGCTGAGCTGCTGTGTGCCTGGTACAGAGGCTGAGAGCGGCTGGTCCGCCCTGAGAGATGCTGTGCTGGGAAATATATTCGCTCGGAGGACTCTGTCATCGCTGTGTCCCCAAATTTGCCCTCTTGCTAACTTGGGCCCAGCTTTTGTCCCAGGAGCCCCATGCTGCCCCTTAGGTA
TCTGTCTCGTTCAGTTAACCCAAACAGTATAAGCCCATCTTAAACTAGGTGTGTGGACATTGTGTGCTAGGGTAGTTTGTGTGTCAACTCCATGAACTGAAATATAAATCAGTAAAACTGTATTACTATTTCTTTTGTTTGTTTTAACAGCATATTCATTAAATATTTTGGTACAAACAGCATTGCTTCATACAAAAGTAGTTTTA
CTTGTTTATTTTTAATCTCGAGTATTTAGTTGCCAAAGTAGAAAAGGTATTTTGATACTCTGTATGTGTACATATAATTTAACTGTAATATGTATGTTGTAATATATTATAGATACTGTACTTGTCATATCAAGGGTTCTTGTTGTTATTAATTAAGCTTTAAATGTTTCTCTGTCTTGCTTGCTATTTAAGTATGTAGAAAGTCA
TATTTTCATTCTTCAGAGACACAGGCTTCATTTCTGGTGTGTGATGTAAGCTTGTTTTTTAATATATTTGTAGAATTTTAATTGTGGACTTAGTTTCCTTAATATAAAATAAAGTGTAATTTGAAATAACAAATTGAGATTCATTTGTCATTTAGAAATATTTGAATTCTAATTCTCTTTTCTTGTCATAGCAAGAAAATATGTTG
CTTTGTAGACCAGGCTGGCCTCGAACTCAGAAATCCGCCTGCCTCTGCCTCCCGGAGTGCTGGGATTAAAGGCGTGCGCCACCATGCCCCGCTAATTCTTAATATATTAAAAATATATGAAAACTCGGGATCCTTCCTTCAAGTGTGCACACACTTCAGTTTCCTAACCTTACCTCCGAAAATATTGTTTTACAAAACTAAACCCA
GTATAGTTCTGTTTGTGTTTGGATGATTAAAATATGAGAAGGAAGATTCTTCCTCTTAATTGCCTTTGTAATATGAGAATGTATTAGTACAGACTTGTAAAATATATACTGTATAAAAATAGCCAATAGTTCTTTCTTCTTTTTATTTCTCTTAAAACGTTTCACAAAGAACTTCAACTAAAATATTGACTCTTGCGAGTATAAGC
GTAACATCTTTGGAAACAGAAACCTTTTATAACTCCATTAATATCATTATGAAAAATGTTACCTTTTAAAAGTCATCAGCTATGGTTATACCAGTAATTGAATATATCATGGGACTGTATTTCAGCTACATTTGTTTGTTGGTTTAAAATGAGTTGGTTTTTGTTCTGTGCTTTGTTTCTACATCTATAGATTGACAGATGGCGCT
ATTGATTCTTGTTATTCTGTGTGTACATGCAAAGACTGGACCATGTTACATGAAATAGTGCCAGCTGGAGGTTCTTTGCCAGCACCATGCCAAGTGACATAATATATTACTCTCTCTATTATACACCAGTGTGTGCCTGCAGCAGCCTCCACAGCCACGGTGGGTTCGTTTTTGTTTTGTTGGGTGGGGAGCAGGGACGGGCGGAG
TTTATATAATTATGTTATTGAAAAAATTGGCATTAAAACTTAACCACATCAGAAGCCTATTGTAAATACAGGTTCTATTTAAGTGTACCAATTAACATATAATATATGTTTTAAATATAGAATTTTTAATGTTTTTAAATATATTTTCAAAGTACATAAAGTCTGGGGGTTCTGGGTTTTTTCTCTTCACTGTAAAATATGAAAAT
CAGTCACCTCTACCTGGCAGAATTTTAGTAATCTTTCACTTATTTGTTTCCTAAGAAAGTATGTATTGTTATATCGATCATTGTCATTTAAAATATTGTGAATATAAAATAAAACTGAATATAATTTTGTGTGTGTGTGTGTTCATGCATGTATGTGTCCAGGTCAGAACTAACATGGAGTTCCCTTTTCAATCTTTTTTTTTTTT
TTGCTTTTCCTAACATTTTTCTTTTCAGATCCTCCATTTCCTCTGCCAGCAGTTGCCCTATTTCTCCTGCTAAACAGACACTTGTTTTCATATATGTACAAATATATATCAATTCTTGTATTGCCTCGGAGTCTCTGTAATACCCTTTGAAGGAATTAAAAGCCGTCCCTCACCTCTGTCTTAATGTAGAATTTGGAAGTGTGGTC
GCACTCAGAAGATCAACAACTGCTGTGGCCAATGTTATCTGTACATGCATTGACATGTAACTTTGTTAGTGACCATTGGAATTGCAGTGGTGATCATGTGAATATATTTAACACCGTGTTAAATTAATTTACATTGTTTTACTTTAATCATGAACAAGTATGTTTGCTAATGTTTGGTGTAAATTTAAGATAAGTACACTATCTTT
CAGCGCCGCCGGCTCTCGGGGTCCCTGCAGGAGGCGGGTGTGTGAATAGCATATATTTTTACATGTACTATATCTAGGTGTGTGTACAAGTGTGTGTAAAAATATACCTTGTGTGTAAGCAGTCCCGTTTTTGGTTGTCCCCCTAGCCCGTCAGCCCAGCCTCTTGAGTTTTTCATTCTGTTGTGATTTTTCATCCCAATCCTCTC
AATCTTAAAGTATATCAATTTTCCAACATCAGCTGGACCCTTAAGTGTAAATAACATCAATAAAAACGTCTTATCAGTTATACAAGATTTTAGGATATGAAATATAAAAAGGTATATTTTCCTTTCAAAAGCTGATTCTTTTTTATTGTTTAAAGAAAATCAAAGTAATTCGGAAATATGTTGAGCCCATGCTTAAAAAAAAAACA
GCCACGTGGATAGCTCCCTCTTGGATAGATACATGGGGTTTGTTGGTGTGAGAAAAATGAAGGAGACTGGGAAAACTAATTTGTTGGGCTCCTGGAACCCAATATATCTCACTTCAACCTCTGGAGCTGCCTTGCTGAGAAGATTTTAGTTGGGAGCCATGTATGCTGGTGATGGGACATGGGTTGACATGATCGAAGGCTTGAGA
TGAGTTGTCCACAGTAAAAAGTTGTGGTTATATATTCTGTTTTCACTTTATATTAATCATTGCTACCAAATACGTATTTTTCACTTCCACTTTCATTGCAAATATAAAATATATACCAGCTTATTTCTGCTCTGTGTGGTTTTCTTTTTTTCTTTTTGCTGAGTCAGTAATTGGGGTTCCAATTAAATTTCAAGAACAGACCCAAT
ACATCTTCAGGGAATGTTAAGGAATGTCTAACTCAGCAGTTCTCAAACTTCCTGTCATTGAGACCCTTTAATACAGTTCTTTATGTTGTGGTGACCCCCAAATATAACATTATTTGTTGCTATTTTATGACTAATTTTGCTACTTTTATGAATCATAACATAAATATCTGTATTTTCTGATGGTCTTAGGTGATCCCTGTGAAAGT
AGGATGGCAGCGAGGACAGCTCGGACGAGTGCGAGGATGGGTCCTAGGGGGCATTGCTGCTGTGAGAGTTATTTTCAAGAGTATATGCTATGCAAATCCAAATATAAAGTAGAGAACTGCCGCGTAGTGTAACTGTGGCTTCTTCGGTGCAGAGTTCAAGTGTTCTACATTCTTAGTTTGAGCTCCTTGCCAAAGTCCAAGGCTGG
CCTAAGGCAATGTTTCTGAAGACCTCCGATACACTGACCAGTCCCACAAGTGTTTTTGAAGACATGAAACCCACACTGTGCATTTAGGGTGTGCAAGAAGAATATAAATAAAATAAAAAATATTCTCCATGAAGAATTTGTACCCATTTTTTTTTGTCTTCCAGTCTGTGTTTCATGTATAAAGAGAGAGTGAGTTCCAGGAACCT
TGCCTTTCTTTGTATTTCATCAAGCCAAAGTAAAGCTTTCAATATTTGTTTAGTGTCCCATATAATTTCAGAACAGCTAAAGATACCTAAAGTGTGATACAATATAAATGTGATTGAAGGTTTGTAATTTTATTTATTTTAGTGTGTACGCTTTTATGTGTGCATGTGTGCCCCCAGAGTGCATGCTGAGGTCAGAGAACAGCTTT
TTTTTTTTTTTTCTATTTTCTTACATATCCGATAGTCTTCACACCATTGCTTATCTGGGATCGCTGACATGTATTTTTGTCTGACCTTAATGGAAAAATTAATATAGTAGTTGTTTCCTAGAACAAAATGTTGTTGTGTATAGCAGAAATAAAGCTTCCTTAGAGAAATATGTTGTCATGTATGGCAGAAATAAAGTTCGCTTTGC
TTATAATTTCTGATATGTCATGGACTTCCTGTGAGGTACTGAATCTTTGAATTTTGTTGTCATTGTTCTTAAGTGCAATATAACAATGTAACGAAACTTAAATATAAGTCACTATTTAGTAATCTTAATCCGAAATTTATTAGTATTTTTTTGTTAGCAGAAAAGAACAACTCTGCTGTAGTTGTAGATATATAGGTGAAATTTTT
CTTCTTTGGAAAAGTAAAATGTTCATAAGAACAGGGATTGCCCACTATGATGATAATGATGTACTGTGTCTTTGTGTAAGTCCTATGTGTTGACTTTTCAAATATAGCCAATTGCTTAGGTATGTACAATGAGTTTTTCTATTGTTCCTTTGATTTTTCAGAGACCCCCCCTTTCTTTTTCCAGTTTTTGTATATTTATTGATTGA
GGGACAAATTTTCCCTCCTTATAACTTGGTTAATTGGTTTTAAATCTCTTAGATGCTCTCTGTTTTGTTCATGAGAAAAATGTACTTAAGTTCCTTTTGAAATATATTTCAAATGAGAATGAGACCTAGTGAGTCCTTGAATAATTTCATACTGATATTGCTTTTAAGAAAGATGAAAGAGCCAGACTTAGTGGCACATGGCTTTA
CAATCAAAAAAAGATAATGTGAACAAAAACGGAATTTTAGGGATAGGAAAAAGATGGATGCTAGGTATTTGAAAAACTGTATGACCATGGTCAACACCTTAATATACTTGAGAATTTTTTTTACATGTTAATGAGGTGGGTCTGTTTTTTTAAATAGTGAATGGAAATGCAGTCCCTCCCTGGCTGTGAGGCTAGGGATCAGATGT
TGAAACAGCTAACTCTATACACAGCTCTTAACATTTATGCTGCATTTTAAAATTATTATGACACATTTCTTACTACATTTTTTCTTTACTTCTTTAAAAAAATATATTGGGACCATTGAATAACTGGAAGAATTTCAGTGAACTCTTCTCTGATATTTCTTCAACTTACTTTCTTTAAAAAAAATAATTTATTTTTTAAATTCCTA
TTGAGATTTATGGCCAGCGCATCTCTCAGCTCCTTGCAGAACCCTGTTTTATCTTCCTTTAAATAAGAAACAACAGATTGTCAAGTTTGTATATTTAGGAAATATAATAAAATGTGTTAATTTTAAATTAATAGACTATTGTTTCCCCCCTCCCCTCCTTCCTTTTCTTTTTGGTTTTTCGAGACAGGGTTTCTCTGTGTAGCCTT
AGGCATGGCTGTTGTGTCCATGGCTGGTGGACACTGAAACTCTTGGATGGACTTCTAAAATATATGTTGATGGATCCCTTTTTTATTTTGTGTTTTTTTTAATATAGTATAAAAATCCTTTAAAAATCTGTGTGCTCTCTGGTTGTTTCTCTCCACTGCTTCTGTTGATTGTTTCTGCTGGGATTTGTGCCACGCCACAGGTCGGG
CCTCCTTGATCCTTACATGAGCTACAGACTGAACAATGACACAGGCATGGCTGTTGTGTCCATGGCTGGTGGACACTGAAACTCTTGGATGGACTTCTAAAATATATGTTGATGGATCCCTTTTTTATTTTGTGTTTTTTTTAATATAGTATAAAAATCCTTTAAAAATCTGTGTGCTCTCTGGTTGTTTCTCTCCACTGCTTCTG
CCTAATTTGTTAATCTTCTACTCAAAAAGTATATAGCAAAATTGTTTGATATTTTTATTTAAAACTTCCTAACCTTGGAGAGTCATTGCGCAGACATTCAAATATAAGAAGCTTGTTGCCAGGAAACCATTACCTGGGTATATTTGGTTTGTGTGTTTATTTAGTGAATCTACACCTTTCTTTCCACTCATTCCTAGTATCTTCCC
CTCAAGTGTGCTGAAGCCTTGCAACTGCCTGTGGTATCACAAGAATGGGTGATCCAGTGCCTCATTGTTGGGGAGAGAATTGGATTCAAGCAGCATCCAAAATATAAACATGATTATGTTTCTCACTAAAGATACTTGGTCTTACTGGTTTTATTCCCTGCTATTGTGGAGATTGTGTTTTAATCAGGTTTTAAGTGTGTCTTGTG
TCCCTTCCTTGAGGAAGCCATTGGAGAGAGCCACAGAACAGCAGTATATTGTATTAAAGTTTTGCTTGATTTAGGGCATGGTGTTACATTTTGGGGGTAAAATATATTTATAATCAATATATATGAATAAGAGCTTTTGAAATTGTGATCTTTATAGAAATAATCCATCTGTGCTCCACTTCCTGTTTTATAAGTAAGGTCATTTA
ACAAGGTGCTCTTTTCAGAAAAACCGGATTACTTGAGTCCAAGTTTTAATAATAAGAATAAACGACTTCATGAAATACCATGGATTGCATTGTTTCTTGAAATATAAGAAAAAGCATGGTGTTTGCCAGTATTTGTCTTCATATTGTGCTGCGTCTGTTTTTGACAACTGCAAATATTATAAACTGTGTGTGAGGGGCGAGGGTGA
TAAGTGCCTTTCACCACTAAGCCATTTCTCCAGCCTCAGACCTTTAATCGTGTATATTTTAACTCAATATTTCCCAAACTGTGCCATTGCTACATATGTTAATATAAAAGATTGGTAACAGCCTTTCTTGAAGTATGTCCTCAACACTGCCAGTGTGTTCTGCGTGCACCAGGTCACACGGTTATCCTCACAGAAGGTTCCGGAGG
TAAAACTCAAAATGACTTCATGTTTCATAGAAATCTTTAACCACTTCAACATTGTAATTCCGGATGACTTATTTAATACTTAAACAATGTAAGAAAGTAAAATATAACATATTAAATGTGGAAAGATTTTAATTTTTGTTTCTTGATGACTTAATTATTAGCAACAAAGTGGTTAAACGTATACCATCTAAATTTTATAGCCTTCC
CAAGAAGTATCCAAAGTAAAAACATGTCTAAAATTTTAAGTGAATATCTGCGGTTAGTTCTTTTCAAAAACCTCTTTCCCTCTTCACAATTAAGTTAGGAAATATAATCCGGGCCCACCAATGACCTTTATTTAGTATCTGGAATGTATTCTCGTGCTGGGGTGGGGGGGTCTCGTTTTCATTCAAAATGAAAAATGGTAACATTA
ACATCCTGTTCAGTTCTGCTCCGGCGGAAGCAGAAAGGTTTCTCGGCTGTTAAATCCTAAAGATCAATATAATTTATTTATGTAAGAGAAACATGCAATCAATATATTTTTGAACCTTTTAAGTACTAATTTTCTTTTTATCAAGTAGAAAAAAATGTATTTGCCCTAAATCCTTAAAAATACAAATGCTATAAAACCTCCTGTAT
TCCCAGTATGAACAAGATTATCTGTTTATTCAGTTTGTATTTTATATCCTTCAGTAAGGTAAATACATATTTGTGAATGCACATGTATTCGATATATACTAATATATGCTGAAACAGGAATATATGTATATATCAATAGTAGTCTTTTTCTGAAAATTTTAATAATTACTTAAAAGATTTGGGTTTGCTGTTGCAAATACAATTTT
CAACCCACTATGACAGGGAATGTCTCAGGGTCCCAGATTGGTACAGACGGCCATGATCTGCATATGACCCTACCTTATCCTCAACACAGTGAACCAGAAAAATATATCCCACGGGACTTGAACCTGTTTCCTGTGAGTTCACTTTAGCCTTAAGTCTGCTTGCTTAAGGTTTCACATGGTTCCGTTTGGCCTCGAATTACAAATCC
CAGTTTGATTTATTTTAATTGTTGATACTTAAGTTGTCAGTAGACATGCTTTATTTATGATATATTTCAGCTTAAAGTTATGTTATTATATGTGGATGTAAATATAGATTTGGTGTTTTACAGTTCTGGTGTCGTGGTTTTCATTGTGTTCCTGCTGTGTGTGTGTGTGTGAGTGAGTGTGTGAGTGAGTGTGTGAGTGAGTGTGT
TGGGGAAGGCACCTAACAAATTAGTCCTATATAGTCCTATTCTCTACATAAAGACGGAGCATGTTAGTGGAAAAACGGGTGTATATGCTTGTATTTTGCGAATATAGCTTTATTCCCTGTATTAAAATTTGTGTAATTTGTTTATTATAAAATTCAGGAAAAAAAGTAAGCATTTTTTGGGGTTTATGCAACTTTATTGAAAAATA
GAGCATTAAAGTCTGTGGCCACCTGTCACTGGATGCCCTGTGTGTCTTCATTTCTCACTGTGCACTTGATGTTACCATATTTATTTTAAGAGAGCACTAAAATATAATAAAGTAATGAGCTGGCTTTCTGTTAACCATGTGTGTGGTTGTCACAACTCCTTCTGCTGACAGTGTCCCACATCTTCTGGCTTCAGGGCAGCTGCGCA
ACCTCGGTTCTTCAACACAAGCTTTGTATGTAAGCCGAGAGAAAAGTCATGTATATCAGGCCTAGGTCTTGACACTTAATTTTCTATTGTAAAAAGTAATAATATACAGAGTCTAACAGAAGGTCCTGTTGGGTTTGTTGTTTTTGAGGCTGCCGAATGGTTTTGGAATGCAGGGTCAGCCTTGGAGTATCTCTGAGCATTGTGGC
GATCGAGCTCCGACAGCAGTGACTCAGAGTGAACTCGGACTGGGACAGAGCTGGACAGATGGACGTGGTGCACGCCAACGCAGTGTCCCCTCCTATGGTTAATATACTTTCGTTCCATGGTGTGCAGGTTTTCTTTTACTTCAGTGTTATGATCTCTTCCAGCTGTGCTCCAGTAGGGCGGAGAGCCTCGCACGTGCACCAGACCC
CTGTAATTAGCACCTGGGTGGTGGAGACTGGAAGATCTGGAGTTCAAGGTCATCTTTGGCTACATAAGTTCCAGGCTACATGAAACGTTATCTCTAAGACAATATAAAAAGCCCAGAATTATTTTTTAAAAGGTTTTCTTTCTTATGCATGTGAGTATTTACATGCATGTATGTCCACACCTGGTGCATCATGGAGGCTAGGAAAG
GAAGAAAAAGCTCATTAGAAGAAAAACAAAACAAAAACTAACAATTGAAAAAGTATTTGGGACTCCTTTCTATTACCTACATATTGTATTATATGATGTTAATATACAGTTCATGGCTCAAGTCATTGCCAAGTATATTACTGTTTATTCTGAAAAGGACTGCGGGGCACATAAACGGTAGATATTTGGTGGTTAAATGGAAAGTG
GTAATGACATAGTGTGTTACTTGGTTTTTATTTTTGGATTTAGGAAACACCATTTTAAAAGCAAACTGAAAAAAGTTCAAACTTTTAGGGTAACTTTTAAAATATAATCTTTCAAGTCTTTTAAATTCTCAATCTTGAAATTTTTATTTTTTTGGTCTTGGCATTAGATACTTACCTCCAACATCTACCCCCACATTCAAATAGTT
TTCCTCCCAGAACCACGACGCCGTATTTCCTTTGAGGCCTTTGCCATCCCACTGGCCCACTTTTTGCCCTCTTTTACCCCAACTTTCTTGTACCCTCTACAATATACTTTTTATTGAGCACTTTGCTGCTGAAATGCTGCCTCTTGCCTTTTTTTTTAATTTTAAATTATCTAAATTTATTGTTTGTTATGGTGTCAATAGCAGTG
GACACGGACTGAGGAAGGATTGGAATTGATGCAAGCTCCAGGCTTTGCTCCATTTTCTGAAGATTTACACATAGATACCTCTCAATGGGCAGTAGTCTTAAATATAGCTAATTTCTTAACTAATTAATTGATTCTGGAGTTTTCTTATCCTTTAAATGCTGCATAGTAGACTATCACTTGTAATTACTCTTGATTCCTTTTGAATT
TTTTACAAAATCTGCCCCAGTGTATCTTCCTGGTCCCCACTTCATAGTCTGTTCATAATACTATGTCACTATTTTTGTAAATGAAGTTATGTTAAGGGAAAATATATATATATATAAATCCCATGTTGCTAAGACCACAAGTTTCTCCAGTAATCATAAAAAAAATATTTTGTCTGAGAGATGAAATTATTGCTCAAAACTAAGGA
GCCTTGCCAACTCTCTAGGGAACATTTAGACACTCACTTTTGCACATATATTTTTTACAGACAAATGAAAAAGAAGTTAACATTCAATACTTTATAAAAAAATATATTTTTCTCTGTTTGCCTATAATTGAAGGTGTGTCGTGTGTCTTTTTTACTGATGCCATTTCCTATTTTTACAATTATCATGAGGTACTGTGTATATCTTG
AAGTACACACTCACTCCTCACTGCCCTGGAGCAGCACGAAACAGGAATACCATGTTACAGTAGAACAAGGGGACTCTGTAAATAACGTTTATAATACTTAAATATATTTGATTGTTACCAGAGAGTTGTAATATGAAGGGTAGTTTTTCATTATTTAAGAACACATGGAAAAATGAGGAGACATTTGTAACCCGGGAGCTACAGTG
CTATGAGCATTCAATTTATTTGTTCTGAACAGAAATTTTCTGCATTAATGTCATATGCACGTGTCAATGATAGATTAAAGAAATGGAGAACTGAAACTAGAATATAATCTTTTTATAAAAAGATGTGTTTATTTTTATTTTATGAGTATAAATGTTTGACTTGCATAAATGTCTGTGTCCAACATGTCTTGACAGGTATCTGTAGA
GGGCCAAAGGCACATAATGTATATAGTTAATGTTTACATAGTAATAGGAAATACATCTGCACTTGACTGTACTTGAATTCTTGGTATTATTTATATTTGTAATATAATGATGATATATAAATGGTTTTTGTGTGTGTGTGTGTGTTTTGTTAAGGAAAATAAAGATGACCTGGCAGCGTTTTTCTTTGTTAAATATCTAGACTTCC
TGTTATACTTGTACAGAGTATTGCTCTTGGTTGCTTTTTTTTTTTTTTAAAGGAAAAAAATGGCCTGAAAAACTTTTTTTTTAAAGACTTACAAATACCAAATATAAAAATATGTCAACACATTATGTCTTCGATTGATTCATTTCTCTCTGTCTCTGTCTCTCTCACTCTCTCGCTCTTCTGCCTCTCTCTCCCCCCTCCCCCCT
TATCACACAGGGGCATCACTGTTGATTGTAATTTTTTGACTTTTGACTTAAATATTCTTTGGTTCCTTTTTAGACATTTTTACCTCATGATTTTACATACAATATAATGCTCTAAAATTATACCTCAATTCATCATTTGCCATAAGAAGGTTGCACAGTTATGTGTTGGGTTCATTTTATTCTTATTTTACATGAAAATACATTCA
TTATGTACATGCTTATTATGTGTCTTTCTCCAAAAGCTCTATTGTGGGTGAGGTAATTCCTTTGTTTATATTTGTATTTCCAGCATCAAAGTTAATCCCTAATATAAGTAAGAATCTTGTAAATATTTACTAGTGGATCAATTTATTCTGATGAGAAATATGATAAATGGTAACTTTGGGGTCTTAGTTATTCAGTTCTCACTCAG
CTCAGTTGCTCTGGCAGAAAAATGGGGTTAAACTTGCCCTTTCTGAAGGCAAGCCTAGAATTGGGTCTTTTGTTGTCATTGTTCCAAATTTCCAGAATAGAATATAGGACCAGTTTAGATCCTGTAGTAAACATGTCCCATCTATGACTGCCTTGATTATAGAGGCAAGGGGTTACTGTGTGAATCCCGGCTCCCTTCCACATGCT
CCGAAAGTGTGTATTACCTTGTAAAGAAAAAAAAAACCTACAAAGCAGGGGTTTAGAGCTATTTATATAAATGCTGCGATTTTGCACTATTTTTTAATATAATATATCAGTGCTTGTTTGATGGAAACTTCTAGAGAGTGTGTTGAGACTTGGAGAAATGTTGAGTTTAAGTCTGAACAGAGCAGCAGGGGTGTGTCCCTCCACCC
TAAACTATAATTATTTTGCTAAGAGACTGTATGCAAGCTGTGGCCAACCTTACAGGCGTCCAGAGCAAAGCCCCTTCTTTGTACCTATTTTTTTATTACAAATATACTAATTGGTTCTTTATATTTTCAGAGGTTATTGTATTAAATTGTCTATTGATAGTACTTTTATGACTGTAAATACTTGGCTTTCTCCGTGTGGATTCTCA
ATGGGTTCCTTTTCCACAAACCCTAGACCAAGGAGGGAGTTATAGTAGTAATGTGTTTTGGCCTACCCTATGTTTCTTAGGCAAGGCTCTCTCTCTCTTAAATATAGAAACAGGCTATTCAACAAAGAAGTTCCTCTTTGACTAATGTGGGTTTTTTATTTATTTATATTTTAGTTCCCTAATAACACATTATTACAGGCACGGAG
CTATGTGTATCTTTTCTTCAGATACCAGATTTGATATAAATGTTGTAACATAGGTATGTAGATAGTGTATCCTGGATGGAACTGGCTTCTTACTGAGAAAAATATAATTCTGCATGAGGACTTTATCCAAACCTGTGTCATGCCTGTGTGCATACCCAACTAAACACTGGAAATAAAATTGTCTTGGTGAAGTTTGCACTGTTGGG
ATTGATAAATATTCTCTAGGAATGTGTATACATTCATCTAGTGTGAACTCTTGTAAATGAATTTTGTATCTTGAATCACGTATATATTAAGTGTATCATCAATATAAAAATAAACATTATTTGCTTAAAGTTTTGTGTATTTCTTTAGTATTGACAGTTGTTTCCTTGTTTGGGGTAAATCTTAGGCGCTTTAGCTGTCTTGAGTT
TTCTACCAGAAGCCTTTTCTCCTCTTACTGTTGTATTTCTGTTTAAGACTTTAATTGTACATCTGACAATACTGCCTCTTTTATGTTGTACTTAGAAATTAATATACTTATAAAATTAAGATTTATTAGCCAAACTTGAATTCTAGTTTTAAAACTGACTGTGAATTTTATTTTTCATATATTTATGCTTTACACACCGTAGCTCC
TCCTGAGAGCATGTGCTGGGAAGACCTATCAACTGGCCTGCTGGAGAGATCAGCCACTAGCTGGAATAAGAGGGAGGATGGGCAAGAATTTTACTTTCAAAATATACTTCAAGTTTGTATGGAATAGTCAAATCTGTGAAATGAATAAAGTCCCTTGTGTCTGGTAAGCAATGAGTCTAAAGCCAGTAGGCTCCAGGGAGGGAAGG
TTCTCAAAATATATAGAACCAATGTATGCTAAACGGATGCATTGTTCCCTCAGATCCTGGCTTTAATACCATTTACATTTTATACAGACGATCTGATTATAATATAGAATTGCCCATGACCAAGAATATTGAAATGTGTATGATCAAAACTGTAAAAACCTTCAACAACATAGAATTGGCAGATTGTTGGCCCAAGCTACAGCTGA
CACAACTGATAAGCAAGAGGAAGACGCCTTCATAGTAACAAGGATTCTCTTCCAAGACATTTTTGTTTTTGCACATTTGAAAATGCCACCCGTGGATCAAAATATACCCAAACATTTTTTCTTTTTTTTTCTTTTTTTTTTTTTTTTTTTTTTTACTTTCTTAGCAAGACTTGAAAAATATGTGTAGCGTGGGCCCAATTTGTATC
GAACCACAAAAAGAGGGGAAAATGTTTCCAATTCTTGGTTCTGGCAAACTGTTGTTTAGAACAGAACATTTTGGCAAGTTATAAACCGTCAGATTATGACAATATAAAGTAAAAGCTGATGAAATGTATTTGTCCTGCTTCTTAATAAGGCAAAGCCACATAAGAAAACATGCAAATTATTATTATTTCTCCATTTTCCTTTCCCA
GACATTTTGTCTGAACAGTTGATTTTTGATTTCTTTCTACAAATGTGTGATCCTCCTTTTTTTTCCTACCTCAGTATCTGAAAAACCAACTTTATATGCCAATATAACTTTCTTGTTTATCATTGTAAATGCCTTTTTCTTTTTTTCAGATTAGATCATATTAAAGGCAGGTTTATTGGAAATTGAGGCCAGAGACATTGCCATTG
TCTGTGAACAAAACAGAATGTTTCAAAAAGTCACTGGATTGTATCAGATTCTTACCAGTTGGTCTGCTTAGGGACACTTTATCAAGATACACCTGCAGGGAATATAAACTGAAGACTTGTGATTCATTCGATCATTTTTATTGTAAAAAAAAAAAAATCTTAATCTGCCACCTGAGAGCTGGGAGAGCTTCCACCTGTGACCATTG
TCGCTTTGTACATGTTGCTGGTAAGGTCTTTGCCACTTGATGACGATGTTAAACTATAACAGTTTTGCATGTGAAATGTGTATTTTTTTATTATTATAAGAATATATGATGCTTATCTTAAATATTGTGCTAGATGAAATTGTCCAGACACACAGGACAGTTCTTATATGATTCTCATGTGTGGGATCCAGCAGGATCAACTGTGT
CCTTTGTATTCCAAAATAGGGTCTCAAAACATTTTGTAATTTTCATTTAAATTGTTAGGAGGCTTGGAGCTATTAGTTAATCTATCTTCCAATACTGTTTAATATAGCACTGAATAAATGATGCGAGTTGTCAATGGATGAGTGATCAACTAATAGCTCTCCTAGTAATTGATTTATTTTTCTTCAATAAAGTTGCATAAACCAAT
AGCACTTTCCTCTGAAGTTGAAGAAAAGTGTTGAGCTTTATAAAACTAAACAAAGAAAAAATTTATTCTGTGCTTTCCTCTGCTTCCCGGAGTTCACCTAAATATAACTGCCAGCTCATTTGGCTAATATGCATATTTATTCCCAATTTATAATGAACATGTGTTATGTGTTGTCTTAGTTAAGACTTTATGTTGTGAACAGACAC
TAACTGTGATCAATTATAGATTTTTGCCCCTCAAAAAGCTATACTCTAAATTAACAAGACATGTGCTATCACAACACATTTAAATTGTTTACTATACTTCAATATACTGCATATTTTAAAAGTAAGAGAGGCATTTTTATTTACCTGTAATTTCAGAAGGTCGTCTGTGTAATTTTTATCAGCTAAGGAATCAGATGTCGTTAACA
TGCTTCTTTAAATGTCATCTACCAATGCTTAATTGTCCTAACTTGTAATATTTTTGTATTAAATTTTTTAGGAGTTCCTTGTAATTTCTTTATAATTTAAAATATATTAAACACAAAGTGTTTAGTAAAAGTACAGATGACAATTACTAATGTTTCTTGGTTGTTGGGTTTGTATGATCAGGTGGGAAGGAAAACTCACTTTTAAG
CATGTCCTCTGTAAAATTTGGTGTCAAGAGTCATCAACTCTGAGGTTGTCCCTTCTGTTCTGCTTTATATTACTGCCCATCAGGAAATGGGAACCTGGTGAATATATAATGAATTGTAAAATATTTTAAATGTGTAACTTTTTCAACTGTGAAACTGACTATTGGTTTTTTTTTTTTTTGATGAAAACAGCTGCTCATAAAGTATT
GCAATGGCTTCCCTGTTTTTCTTGGGATACCAACTGCAATATGGTCCTCAATATTGTTCTGGTCATTCAAATGATTAATACCAATTTTTTTATTTGGAAAAATATAACTTGTTTAATCCTGGCTCTCTGGTGATTCGGTTATCCTAAACTGGGTTTCTGCTTGGGGGTGGTTTTTAAATACTGGTTTTTGCATATTCTGCTATTTT
AGAGAAAACTATGTTTGCATTGAACAGTTGAATTGTTTTATCAAAAGAAACTTTATTCTGTTTTTTTGTTAAAAGCCCTCAGCCTTTGGGGGTGGGGTAGAATATATGGTTGAATATTTCTTTGATATTATTTTCAATCATTTGTTTTCAGTATTAAAAATTTTGCACCATTTCATTTTTAAGTGATAAATTATGACTTAATGTCT
TTTACTTATAGATAAATGGTATTTTCTTAATGTTGCTAAAAAAGATGTCAGAAACCTTCATTTGATTTTTGAAGTGTCAATCCTGGTTGAAGATTGTTCCAATATAATAAATCAGTACCCCTGTCTCACATAAACGGGTCATGCAGACAAAAACTAAACAAGAGGAGCCTAAGAGTGAAACTGCACCTCAGATCAACTAGACACAG
TGAAAATAAGTGCTTTTGTTTAATAGACCTAATGTATTGAGGCAATGTATTATGAAAAGCAAAATTATATAACTCTGTAACTATGTAGAAAATATACTTAAATATAATCAGAATGCTAAGACTTTTTATATGGCCTTGTATGATGAGAGCTTCAATGTTAATAAATGTTTTCCACTTTAAAAGCCACCAAGTATTGTTCTGGTGAA
TTAAAATTATAGATGACATATCCATTGACCCAATAAAGTCACAAAACATAAACTGCTGCTTGTTATGTTTATTGATACTTATAGAATAAGGACAAAAAAGAATATAAATAAAACACTAAGAATAACTTTTTCTTTTTTTTCTTGGATATTTTCATTATTAACATTTCAAATGTAAATCCCCTTTCCTGGTTCCCCTCACCCCTCCC
GCTCATAACCACAGCTACTAGGGAAATAGCCAAACCCATGAACTGCATGACTAGATACATTTGAAAGATGTGTTTATATAACATTTTAAAAGATGCATAAAATATAGCTCTGCTGGTGCATGGGTGCAGTGAAAGAGGACTTTCCATCTTGCATGATCACGAGTGTGTTCTGGTTTGTTTGTTTGTTACGGAAAGTCTCATTAGAA
TTCCTATAAGGCCAGCCTCACCTGCATAGTAAGACCCTTTCTGTCCCTTCTCTCTCTCCACATCCCAAGAAAGAAAGGATTAAAATTTGGATTCTCTGATAATATAAATTATCAAATTGTTTTACTAATGAGTTGTTTGGGCTTTGTGTTTTGTTTGTTTTGTTTTGTTTTGAGAGGTCGGGGAGGGGGGTCATTTTGTAATGCAT
GGAGAATACTGACCACCCAAGTTCCACTGCAAGACCTTCCCGCCGTCAGTTCAGCGTCTGTTTGTCTAACAATGTATGTGTGTGTCTTAATGCAATCAGAAATATATTTCATTTGATCCCATTAAAACTTATGTCAGTTACATGCTTTGTCCACATTTGGTAATACACTTTTGCTTCTTGGTTGTCCACATTTGGTAATACATTTT
ACTATCTAGTTCAAAGCTATAGAAAATTAGTAAATGACTGAACACTTCATAAGGATTTTGAAGTTTAGTGGGTTGTTAAAAAAGTATATATGCATAGATAAATATAATAAATCTTTCATATTTTAAGTTGAAACCTTTTCACTTTGTCATTTCATGTCGTAATTTCAAAATGAGTTTTCAATTTAACAATTTAAACTTGCTAGTAG
GGGAAACAATCCTTTGTAAATGCAAAGCTGTTTTTGTATATACTGTTGGGATTTGCTTCATTGTTTGACATCAAATGATGATGTAAAGTTCAAAAGAGTGAATATATTGCCATGTTCAGTTAAAATGCACAGTCTGTTACAGGTTGACACATTGCTTGACCTGATTTATGCAGAATTAATAAGCTATTCAAATAGTGTAGCTTTAA
CTGGTAGACAAGTGAAGATAATGGGGAAGGGAGTGCACATGACCACAGTATGATACACACATGTATAGAATATTATAATAAAGCCCACTATTTTTATATTAATATATGCTAATAAAAGGCCAACAAGAACTATGTGTAACTTGAAATGGAAATCACTGGCTTTGGACACAGTCTTTAAAACTTAGCCTTTGAGAAGCAGTTTATGT
GTACTTACTTTAAAGACTGGAAAACACCCTTCCTGTCTTTAGTAAAACATCCATATTTCATAATCTGATGTAAAATATGTTGTACTGTTTCCAATAGGTGAATATAAAGTCAGTTTATCAATTAAAGTATGTATTTGACTCATTTTAAACTCTTTTAGTCTGACAAAGACATGGTATCTTAGGCCTGCTCTCCCATCGTCTCCTGT
TAAAATTAAAATGTACCTCACTACTTGTAAAGGTAATTATCTGTAGTGGGTGCTCACATTCTGACATTTGTATGCCTCTTTGATGTAATACCATAAGAGAAATATAACTATCTTATCTGTATTTTTAAGATCTATTTTATTTATTTATTTATTTTGTGGGTGGGTGGGAGGGTGCATGCACACACGCGCACATACACAGATGAGTG
TCTTACATCGCACTTTCAGTTCCTCCATTTGGAATTCAGAAAGGGGAGGGATCCTGAAGAAATCATATGTTAAACATACTTTGACACCTACTGTGTTAAAAATATATCATCAGATGTGCCTTGAGAATAGTATATGTAACATTAAAAAAAGTTGCTGGCTATAGGAAATGTTATTTTGTTTTCAAAATATGGCAGAGATGGGGGGA
CCAGGCATTTATACTTTGCCCAGATCAATAAAGCAGAAAAAGAGAGGATTGAGTAGCATTTCCAAAATTGTTAGGTCCTTTGCTATCTGACTTGCTCTTTAATATAGTATACTTTGCATAACTCACATTTGTCATTTTTCACATGTACTATAAGATGTATTAATGTGAATACTTAAGGGGTAAGAAATTTAAGTTAAATAAATAAG
TTGTTTGGTGTATCATAGAACAACTATGTGCCATCATGGCTGTGTATCGCTGTAATTATCCACTGAACCATCATGACTGTTTCCATATTTTTGCATATTGAATATAACTCTTATGGTGGTAGTCTGGTGATGGGAACTGCCCTTCCTTTACTAGCAAGACCAGTCTTATGGTATTGAAAGGATTCTTTCAGTCTGAGAGTAGAGTA
GGGATTTATTATGGAAGGAGTTTAATGATACCCCAGCCCTGGGTAAAAAGGAACTGACGACGTTTCCTACGGATGCCATGCTTTTCACTGTCATCTTGTTAATATATAAGCAAGAGCTTTATCCTTCTGGCCCTGTGTCACTAGTTCCTACATCTGTGTACAAAGAGTATTTAATCTCTCCTCAAGGCTGTCTGAGAACTTGTTCT
AGGAATGGGGCAGTTCCTGGGGGCATTGAAACCAAGTATTATTATGAATTGTAATTGTATTTGCACTGTTTTCCCCCTCTGATTGCATCAGCATATATACAATATACCTATATAACAAAACCCAGTGTCAAAGCTTTCTTATGCAAGGGATTTTCCCAACCCTTCAGAAAAAGAACCTCATGGACTTCTAAAAGGGTAGGTTGTCA
GAGAAGTCCATGTGGGAAGGGGACAAACTGAACATCACTGTATAGTTTCTTCAATGTCCCAACCATGTTTACATAGATATGTCATGTTATTATATATATAAATATATATATAATTTTGTACGTTTTCTTCATCTCCGATCTTCTCGAATTCTGTACCTTTTTCTCCCCTGTCTGAGCTGCCTTATCTATTGGTTAGATTTGTGTCT
TGAACAGATGTTTTGCTCTTAGTATGTTTGAACCTTGCATTTGATACAATGAAGTGTTTTTGTAAGTTTCAAGGCAGTTATCTTGATTTTGGGGGGATTTAATATATTAAAGCTATATAATACTCAGATTTGGGCACTGTAATGACTATATCTGTGCTGTTAATTACATGTATTTAAAACGTCACGTACCATGTAAATTCTATTAC
TTGGCTTCAGCTTTCTTTTCTTTTTTGCTCAGTAATACTGTCAAGCAGGAGTTTGTTTGCAAATGAAAGCTGTGTAAGCATTTTTGTTTATTTCAAATAAAATATATTTGTATTATTTGTCATTCATACTATCCATCCATGCCACACTGTCTTCTGTACCAGGTAGCCCAATAGAAATACACCTGTTTTGTTCTAAAATTGTGTCT
GAGCAAACTTGTGGGCATCTGTGCTTCTGCAACCTAAACTATTTGAAGGGAAGTCTATATAGATGGAAGAAAGAATGATAAATTGGACCAAGGTGAAACAAATATAACTATATAATCTGTTCAGAACTGTAGACCTTGTCTGGTGTTAGTTTTATAGAAATGGTGCCACTTTTGATTGACACTTGCCACAAAAATAGAAAATAAAA
TGACGTTCTTCAGTGTAATCATATGTTTGTAGAAATAGTTTGTACCTTGCAAACTTACAAACCAAACCATATTGGGTTTTCAAAGTGCCTTTGTATCAGAAATATATTTGCCAGCATAGAAATGTACCATCAAAGGTCATGTGTATGTTTTTTTAAAAATGGGTATTCTGTAATTTGTACAAAATAAGACTTGCTAGTAACATACA
TAAGATGAGAGATGGTCCTGATACCTATGTATTTTATCCACTGGTACTGTTAACTATACCCTGCTTTGCTTCTTTTTTAAATTGAGATATGCTTTGATACAATATAATACATAGATTTTTGTATTCCTATTTTATTTAATTGAAAAAAAACCTTTTCATATAGTAAACTGTCGTCATGGCTCTCCGCCTTTGACTCCTCTCAGATC
GAGTTTATTCAGTGCATATTCTGGAAGATTTATCTATACTATCTAAGCAAACTTTTAGGGTAAAAGTACTGATCTTGTGATGAGAATAACCCACAGTGTAAATATAAAAAATTGAAGAAGTTGCATATTATGCCTGACTCTAAAATTTTGTTTGTTATAGTGGCTGTTGTATACAGTTTACTGTGCAGTAGGCAATCGAGGATGCA
GTAGCTGCTTTAAGGGTGCTTACCTTACCCTGTAATTGTAGCTGTTAGCTTAATCAATAACCTGATCCCATTTACTTGTCTAGAATGTAAAAATCTTCAAAATATAAAGTCACTTCACATGTATTTCCTTTTGGTTTTTATTTTTTTCACTCTATTCTGTGTGAGTCCATGAACCTTGTGCTGACCTCAATCTGTGCGAGCCTTAT
GGTTTTTGTAAGTTATAATAATCTAAATAGCCCACTAATCTGATCTTTGTAATTTGTCTCATGATTCTGGTTACTTTTAAGGTGTTTTTTAAGTTTTTGAAATATACCTAAGTTGTAAAATATCCTGTGTTGTTTAGATCTCTGTTGCATAAATGCTGTTCTTGTGTCTGTATTCTTAGACCTTAAGAGTTCAGCTGAGAATACAG
TCTCCACTCGCTCACCCCATCCTCATGGCCTCGCTTGCTGGCAGTTTTGGAGACCCAGATTTGACTGTCTAATGAGTTGAAGATGGATATTCTTTTAGAAAATATATTTTCAGATGATTCGAGGATGTGTTTGAGATTTCAATTTGGAATTCTATTTTCACTGATGATTATGTGACCTCATGGGATAGTCATTTTGTGGCTTTTGA
ATTGTACATAATTTATTTCTACTGTGAAAAAGAGATTGATGTACTTAGCACTTTGTTTGCTAAGAGAAATAAATATTTTTTCTTGTTATCTGGTTTTCTTAATATATATTAAACTATTTCTGGAGCAGCAGTCTTTGTAGTATTTTTATACTTCTCTCAAATGCGTTTTGGAAAGAATACTGATAGAAAGGAAGTACAACAGAGGA
CTAGACAACTGCTTCTATATAATCAAGTTTCACTGTATTTAAATGGTGGGTTTTATTTTCATATTTCACCGTACTAACATTACATGTTTAATTTAACCCAAATATATGTGGGAGTATCATATGATTCACCTCTTTTATTCTAAAGACTGGGATTTTTCTAGAATAATTTCTCTGGCTTCTGTCCAAATTTCATCTACTTATAAATT
GATACTAAACTGTTGTCTGGACTCTTAAGAATCAGGTCTTTGGATTTTATAAACTAGTCTGTAGCTTTTTAGGTTCTTCATTGGTTGGATGTACATAGAGAATATAAAACAACTCTCAGATTCTTTTAAGCGTCTGAAGTTTTCCTTGGATGCACACTCGGTCGGGTATTATGTTCACGCAGACTTTCAGCATTAAATTGAAAAGG
AAAACTTGTTATATTCTAAAATCAACTGGTATTCTGGAAGCATTTTCCTAGAGGACTGGAACTGTAGAAATTTGTCTCTAGAGAAATATTGTGATTATCCAATATAATGATTTTTCTACCAATTAGTCTTTTTATTTTTCTTCTTCTTCTTCTTGCTAACATCTTGTTAACAGATTGTTTCCTGGGTGCCTACTCTGTATTTGTAA
GAACGCCTCTTCCCCCCAGAGCCTTCATTCCAATTACAAGCTGAGGTTTTGGGGCACAAGCTCTCTAGATTGGGGTGATCACCCAAGGAGTTAAACATGAAATATATGTCTGTTTGTCTGTCTGTGTGTGTATATATATATGTGTGTGTGTGTGCACGCGCGTGTGTGTGTTACACACACTCTCTGCACACACACACATATATATA
TAACTAAAAATGTTACATAACCACAAGGGAGGCCTAAGAAAAAAACTAACCCTTTCTCAAGTCTTAATAGTCTGACACAGTCATGTTTTATTTAACCTTTAATATACTTTAATTAAAAAAAATTAACAGTACATTTTGGTCTGAAATGGTCCCTCGCCGAAATATCAGGTCCTACCTGTAGTTGTGGCTTTACAACTGAAACCCCA
TTTAAAATGGAAACTTTTTTTTTACAGATGACATATTCAAAATTAGATGGAATATTTGATTATTGAAAGAAAATTTGCATGTAGTAATATTCTTGGGGAAAATATACAAAAAGTATACTTAATGAACTAGCCATTGAAATTGTCCCTAGTCCTTATGATCCCCTTCAACTTAATGTACTGTTTATATGCATAATTCTCAATTACAA
CTAGCTATTGGCCGCCGGCAGCTTTATTCACCAGTCAGAACCAGCTGGGGGCAGGGACCCTCAGCATCTTACGTGCGGAATTCTCTTGCAAGTCCCAAATAATATAATGCAAACAATAAAGCAAATCTCAACATGGCTGTGTTCAGTTTTTCAAGTAATGATGGAAAATAACTAAAAAAAAAAGTCTCTCCCTTTCTTTCTTTCTT
TTATATTCTAATTAAAATTGTTTGTGCATAATGCTTTGGAAAAATGGGTCTTTTATAGGGAAAAACTGGGATAACTGATTTCTATGGCTTTCAAAGCTAGAATATATAATATACTAAACCAACTCTAATATTGCTTCTTGTGTTTTACTGTCAGATTAAATTACAGCTTTTATGGATGATTAAATTTTAGTACATTTTCATTTGGT
TTGAGTTAAAATGAAAATATGATGTTAAGTATCTGAAGAAAATGGTTAAAATCAGAAGAAGTAATATAGATTATATGTATAACGTAACGTAATATTCTACAATATAGTAATAAAGCCTCTGTGGTCAGGCTTGTTGCATGATGTCATTTTCTAAAGATCAACTCTACTGGGAGGTCCCTGTGGTTAATCTATAGGAAGACTAATGG
TTGCTGAGAAATGGCCACTATTGATAAACCTTTCTGTTTTAAAATGTAGTGGGGAGGTTATGTTTTGATCTCCTCTGGCTTTAATTTCTAGTGTCACTTGAATATATCTGGTAGCAAACCTTGAAGCACCGCATAGGAGCTGCTTCTGTGTCCCCTGATAGTCACACAGTCCCTAACATCCGCTGCTTCTGGCCTCCTGAGCATTG
CCTGGTGTTTTGGTTGCTAGGAACAATGAAACTTTTCCTGTAAGTCTCACATCTGAGACAGATGTCATCTGACTCCAAGGTATTTCTGTTGAGATGAAAGAATATAAAATACATCTAGATTCTTATAGTTGCTATTATTTTTTGAACAGGGCCTATTATCTCAGTATCTAGGAGATGACCAAGTGGGTGAGTCAGAATAGAAAAGA
CTGTTTCACAGGCGCATGTGATTGGAAAACTCATTTTCTCCTCCAGCCTCAGGAGACTTCTAAAAAGTTTTGCGTAGCTCAAGTTGTGCATGAATTACCGAATATATTATTTTTCAGCTTTTCTTCATGAACGATATTTGACATGTGCTTTGGTACCCTTCTCTGAAAGTTGAAAACCTACCTACTTAGTCCCTTCTGTGCCTTTT
CCAGCCAATACTCTAACCATTGTACCATCTCTTCAACACCCAGTTTTAGGAATGGCTGTGGGATGATTCTGAACAGAGAGTGAAACTTATTTTCTAATCTAATATATAAAGCTTTCTAGATCTGGATTTCACATGCCTTGAATGAGCATAGGCCAACCACATTTTATCACACTAGATTGAGTTTGAAAGTGTGGCTCTTCTACAAT
ACACCTGACTTCATGTTTTTGTTTGTTTGTGTAGGGAATGTTTTCCTGAAGCACGGCTCAGAACTGAGAATCATTCCTAGAGACCGAGTTGGAAGCTGCTAATATATGCTTGTTGGAACACACAGCCTTTCAGAATAAATACTGGTATTTGTTGTTGCTGTACAATTGAAATCAGGCATTCACCATACAATGAAAGCACCAAGAAT
CCACTCTCTTCCTTTACAAGCACAACTCAGTTCTAATCACTGGAAACCAAATGATACTAGAAAATCTTATAAATGTTCATGTAATTTTTTTAGATCATCTAATATAATTTTTAATGTCAAGAATACTGGAAATTTTTTGTCAGATGAATACTAAGAATGACTAAGAATTCTTCTTCATAGAAAAAGGTCAGACTCTAAAAATAAAA
TCTTTCGCTTTGTTGACAATGTTTTTTTGTAAGGTGAGTTTATTGTCAGTTTTTTTTTTCTCTGCACAAAACTGTTAATGGTTTGTATCACGGAAGTGAAAATATATCTGCATTTTTATACCTGGTCTGTTTCCTTATTTCCTTTGCTTGTTTTTAACTCAGTGTAGATTTCCTTCACCTATATAATGACAGTGTTCAGGTAGTTC
CAGGTTACGGGGTGGGTGAACACTCCTTTTACAACAGAAAACTCCCTCTTATGAAGAAGGTTCAAGATAGAGACTTGGAAAGAATCTTTTCTGCCCTTAAAATATAATAAAATTCCTTTCATTTACCAAGCCCCTCCTCCTACGCACACTCCTCGGGGGGCTGGCCAGTGTGTAAAGTGAGGCCCACCTGCACAGCTAATACTATT
TACATGTGTTGCCAGAATTGATACATAGTAATCTTGGGTTTGATTTAGTAGAAGTGCATTTTGTTAATCTGTGGGTTTAAGGTTTAAGGTAGTTCATGAGAATATAATTTATATCTTCACAGCCTATTTTAGTCCTGAAATGTTCTTTATGGTGTTTTTGTGTCATCTCCAGTCTTTATCCTAAGAGCTGACCTACCAGTCTGGTT
CCCTGCCCCATGAATTGTCATGAAGAGTTCTTTAAGAGTATAATAGAAGACAAAGAAAGATGCTATTAATGTTATTTTGCCAAAAATATTTTTGTAGCATAATATATTAATTAAAGATGTTATGAACTTGACCCTGGTGTTACTGTTTACTTCTCTGTTTTCCTTCTGCAGGGTACATTTGGGGAATTGTCTGGCTTGTGAGGGCG
CGGAAACGAGCAGCAGCCAGACGTCAGACGACGATGCCTGGAAGTAGAGATAAAATGCTCACAGTGACCTGCCCCGCTGAGCTCAGCCTTGTGTTTAGAGAATATAAAGTGTTCTTTTCCTTTTCTTATGTTGTTGAATACTTCATGCACAAGGGAAATAATCATATCCCAAAGAGAGAGCAATTGTCTTGCTTAGCCTTTGTTTT
TTTTTTTGTTTTTTTTAATGCACAACTTGCTTGTACAGGTCAACTGTCCATCTTGGGTACTATTTAACTGTCAAACAGAGGAATCTGTGTTTGTTACAATAATATAACAGATGCCTTGAAGGACCCGCGTCAGGCTTCTGGAGTTGTGAAGGAGGGTGGGATCTCCTACTCTTGAGCAGGAGAGAGGACATTGGATGTGGTTGAGC
GAACCCTATCACCAGCACCACATGAAACATGGCCATAAGTAACAGACATTTGTGTAGCATTTGTTTGTTTTCTTAATATGTTACATGGAACAAATAATTGAATATAGTATGAACTACTTTTAATTTTTTTCCATTTCTCTGTGTGTGTGTGCATGCGCACAAGGGCACAGGCGTGCGCGATGTATAGCTGAGGGTGAAATCTCAGA
GCACCCAGAGGGAAAAGGGTTTTAAGAATCAGACTGGCCAGAAACTCTACAAGGGAGGGGCTGGCAGCCAGGAAATGGTGGTGATGTCACAGGTATTGAAAATATACAATTATATCCAGCTAAACTATCACCATGCCCACAGGTTCACCCATGTCTAATTTGGAAATATTTTTGGGAAGAGCCTAAGAGACCTCACGGCACACTTC
CACCTCAGAAGCTGGTCTACCTGAGACACTACCGCTGACAGCTCCAAGAAGTGGATGGAACTCATGGAAGAGTTTCTCCTCAGAACTGTGGCTGCACAGAAATATAAAACCTCCACACCGTTCTTTTGTCACATAAGCTACTACAGTTACCTGGAAAAAAGGGGGGGTCAGGTACAAGTGGGGAAAATTCAGTATGGGGGTGGGGT
ACGCCTTTTTACTAGTTCATTTGCATTTAAATCAGTGATCCTGTTCTGTGGCATTCATGAAAAACAAGTTGAAGAATTTGTTTATCTGGAATTGTTTCTAAATATAAGTCATTTGTAGCAAGACTTTGGAAGCATTCTTTCTTAAACATATTCCTTTATGTTCAGTAGTTAAGAGAACCAGGGCCCACGGCGGTCTCTGACTTGTC
CTGAGTTCAATTCCCAGCACCCACACAGTGGTTCTCAACCATCTGTAATGGTATCTGAAGTCCTCTTCTGATGTGTCTAAAGACAGTGACAGTGTACTCAAATATATAAAATAAATAAATCATTTTTTAAAAATGTCACCGACCTGAACTCCAAACCCCATGGAGACTGACAAGGCCCTAGAGAGAGAGAGAGCCTGGGCTTGCTC
CCTTAGCCAACTCGTAACTGGAAGATTTTTCATGTGTTTTGCACAGGCTCCGAGCCACTGTCATAGAGCACCCAAAAAGGTGATAATCACTCTGATCAAGAATATAAGTGAAGCGTGTTAATATTTCCACTACAGTCCGTGGCTGTAATAATTAAACGTGAACTAATGTCAAGATGAGAGGTTGGAATCCTCAATTGCTCAGAGGG
CAAATTATGAATAGATTTGTTGTATGTTTTGAAGTCACATGCTTACATGCTTAAATCTGGATATCAGAATTTAAGCAGTTACTGAAATGTATGGCTGTCTAATATACTGATTACAAAGTGTTTCCAGTGTGTCACTGCAGGCCTTTTTTTCTCAGTTCATCAAAGCATTATGGGCTTTTATGATGTAATTTTATGTCTATGTTCCT
ACATGTAGTTTAGCCAGTCAAAAGTATGCATGTAGAGTTTAAAGACTATGTTTAAACTTAAATATTAATTTTAATAATTTGATTTGGAAAAGCATGTTATAATATAATGTTTTCACTATACGGTCTGCTTTGTGTGCTCATTTATTGTATTATTTGATATTGGTCTGTTAGTACTAATAATAGGAACAATTCATAGGACAAGAAGA
AGTGGGATTTATAGAAATATTAAATCTAGTATTTGTCTTTATACTTTAGAAAAGTATTAATTATGGTTTCACATTCATTATTAAGTCAAAATTGGAAAATAATATATCCTTGAGACTTGGTGTATAATACGGTCTTAGTGTGTTTGTTTTTAATTGCTTGTACTACTTTTAACTTTACCTTGAATTACTCATAAATATTATGAGAC
ATGAATGGTGTTTCTTTCCATAATTGCCCCAAAGAGGGGAAGTGGGGATTCAATCGCTCTTACATGTAGTCATTTGAAGTTGGGGACACCTAATGGTCACAATATATAAAGTCCGTATTTTTAAGGCAATATCTCTTCATGTTGCAGATGCAATCAATTCTACAGCAGGAGGTTGAGAACAGTGGGGGATTGTGGGGGGTGGGGGG
GTTTGTTCTAGAAAGAAGTAGAATTTCTGTATCTATAAGATTTGAAACTGTAACTAAAACAACTAACCAATCACATACAAGTTTAATTAAGTGACATCCTAATATATTGTGGTTTTTCCAAGTTTTCCTCTCTATGCCTTTATTTCATTCATTGCTTTCTTGCAGAAAAGTATGTATCATGAACAACCAATTGGTATCAAGCAATA
TTACAGGTTAGATCTGACACACACACATATACACAAATAATGTCAAAGACGAATATTTTGCCACTGTTGATTACTATACCTTAAAGTTCTATATTATGAAAATATATAATAGCTTGTCTGCTTCAGCATGTTGTTGTGTGGTTTTTGACTGTTATAGTCATATAGAATGGTCACGCGCGTACTCACACAAACACACTCACACACAC
TTTTTCATGCCTTGACTATAAACTAATATCATAAATAAGATTGTTACAGGTATGCTAAGAAGGCCCATATTTGACTATAATTTTTTAAGAAAGTATGTAAAATATACTTTGTCATATTGTCACTGAATGTCATTCTTAAGTTATTACCTAAGTTATGGATGTCACAGAGTCAGTGTTAAAAATAATTTGGTTGATAGAAATATTTT
TTCCTTCATCATTCTCATTTCTGGACATGCCTTGTGAGATGGATGAATGTTGGGAGTACACATTTCTGCTTTCACCTTATTTCAGTCAGCATGAACACTGAATATATAATGTCATTTCACAGTGTGTGTGTGTGTGTGTTGTGTATGTACATATATGAACCTGTACATGTGTTTAAGTTTAAAGAGAAAATAGTGTACAGAGCAGC
AGTTAATTACTATTACATTATTTATTACAAGGGGTTGTTAATGGCGTTTTACTTAAGTTGTTTATGTTACTGAGATGTAGAAATGCTTTTCTGTATTTTGAATATATAAACCTTGTCGGAAACACAACTTCTGATTCTTTTCTCCAAGTCCTATGCATTCTGTACCCTGAGTGGATTTTGATAATGATAGAATGCAGTTAATAATG
TGAAAGAAAACTTGACATATTTCTGTATATATGTTTTTTTTTCTCCCAGATTAGTCATTGTAGTTCATTGTGGAATTCAGGTACATTAACTTTGGTGAACAATATATTCAGTAATTCTGATGTGACTCCACGATATGGTACAAATACTACAGATGTCGTGGCCAAAAGCATTTGTTTCATATGCAGAGGGAAAAATCAGACCCATG
TAAATAATTTTGCTTTGAAAACAACTCATTTTTTTGTTTTTGTTTTTTGTTTTCAATTTCAGAGTGAACTTTTTGCTCTAAAAGTGTAACAGATTTGATTAATATAGAATCTAATTTTTACTCTAATTGTATCTCTCCTCTGTTTTGAAAGATTCAAACACCGAAATCGATCTTTTTCAAGATCTAAATCCAATTCAAGATCACGG
AGCAACCACATGGTGGCTCACAACAACCATCTGTAATGGGATTTGATGCCCTCTTTCTGGTGTGTCTGAAGACAGCTATGATGTACTCATACATATAAGTAATATAAATAAACAAATATTAAAAAAAAAAGAAAACGAGCAGGTGCTTGTGTCTGCTTTTTGCTCTTGCCAATAGATTGGGGCACAGGGTTGACACAGGTTCATCA
GTTTACCAATCAATCACTTGCTCTCTTTCAAATATATGCCCTTTCCCTTAATTGTTGTTATGTATGCGTGTTGCTGTTATGTATATATGTTGTATCCCTAAATATAATAAATGCAACTTACTTGCCCATATAATGTTACTTTTATGTATGTGTTAAGGGTGAACATTGGAGGGTCAATTGCTTTGCTGTGCCTTGAAGAAAACTAT
CTCAGACTTGAGATTCACTTTTACATGAAAGTCGATGACTGAATAATTTGGATGTTTTATCTAAATGTTTGACACCTTGTTAAATCATAGAATATAACACAATATAAAATTACTATATACAAAAGTGAAGAAATTCATTTTATCTAGTGCCTTTTTAGCACAGGTTTTCTTGGAAAAAAAGAAAAGAAAAAGAAAAAAAAATGTTT
AGGGAAGTTCTGGGTACCTTTGGTTTTGTTTAAGGAGAAAAAAAAATATATATGAAGATAAAAATCTCAAAGCTGATTTTTTTCCTGTTACAGAAAAACTAATATAAAGTATTATCCCTGCCCTTGCAACCATGCTGTGTCTGTGTGTGCTTCCCTCCAGGCAATGGGCTGGCATCTGCTCAGGGTGGGCAAGATCCAGCAAGCAG
TCCTCTGGGTTTTGGAAGCTGGCATGGACTAGATTTAACAATCAGCTCTGTTGTTCCAAAGTTTTACAGACATGGAGAACACACCTGTTATTAGTTCAGTAATATAAATATTTTGTATATTAATGATGCTGTCTGCTCAGCAGTTCTCGGTCATTTGATTTTGCATTTTGCACTTCTTCCCAGGATCTATCTTCCCAGGATCTGTT
TCTTTGAAATCATGCTTGAATATTGCTTTGATAGCTGCTATCACAGCCCCTTTTAAGGCAGTTTTAACCTTTCAAGATTACATCTCAATTAATGTCTAGAAATATATAGTAAGACAAATTAAATTATGTGTTTTTTTTTTATTTGTGGTCACAGTACACAGTGAATTCAGGTTTAAATCATTTTAGGTATTATGGTGCTCACAAAA
GACTTGTGGGGAATCTTGTCATCCAGTGAACTCAGTCGCTTCCCTCCAGGCACTTTCTCCAGTGGTCCTAAAGAACAGCAAGCCTGGGTTACTCTCAGGCAATATAAGCAGTATTTTATTACATACTTTTCTTGTCCATTTCATCAACGAGGGAGCAAACGGGGAAGCAGTGTGACAAGTCACCCCTGTATGAGAGCCTAGTACTT
CAAGACTTGATGTTGCTATATTTTTTAAAACTTGTAATACATATTATTCTCCCATTTTTTATCTACAGAAAGATTTATTTTTATAGCTTGTGAAATATGAAATATAGTAAAAACACTCTTTCCCCATTATATGTTGTATTTAATTTACTAAATAGTACATTAACACTGACCAGGAGGCAAACATACAAACAAACAAAAACAAACAA
CATCTCCCAATGTTAATTATGGCAGAATATAAAAAAAAAGAGGGGATAACATTTGAAAAGACATAAAGGTGAAATATTCATGATTCTCTTATTACAGGAAAATATAGTTTTCTATCTTTTTTCAAGGACAGAAGTCTCTACTTTTATTTTTGTAATTTTTTATTCACAAATCATAAGTAGACCAGATTCCATTTTTTAAAAATTAT
ATGTTTTGTCATTCTCCTTATAGTAAATTTTACATTCTAATTTTTAATTAACTCATTAGCTCTATTCTATTTTTATAACATTATTGAATTTTTCAAAAGTAATATAAAAGCATAGTAGAAAGTAAAATCCTTGTGTGTGTGTGTGTGTGTGTGTGTGTGTGTGTGTGTGTGTGTGTGTGCGCGCGCGCGCGCGCGCGCGCGCACGT
TAGAACCTATGAGAATCGGAGGGGCCGAGCCAAGCCCAGCCCAGCCCAGCTGCCGTGGCCTTGGCTTGCGTTTGCCTCAGCGGATATGTTTATACAGATGAATATAAATTCTCTTTACTTTTGGCTGTTTGCATTTTATTTTTGGTTCCCCCTCTCAGTACCTCCCAAAAAAAGAAAAAAAGAAAAAAACTACTTCTTCATTCGGT
ATCACCATTATCCTCAGTGGCATGAAAGAATTCATACTGGAGAGAAACCCTATGAAGTTATTCAGTATGGTGAAGACTTTGTATATCACAGTAGTCTCCAAATATATAAAAGAATAGCTATTGGAGAGAAACCTTATGAATGTAATCAGTGTGGGAAAGCATTTACATATCATAGTCAACTTCGAAGACATAAAAGAACACATACT
TGAGCGTATGGACTGTAAGGCACTTGGGATCAGAATGTCCACACAAAGTTTGTCTTTCAAAGTGGTTTATTCACACCAACAGTCTTTACAGTATCGGGCTAATATAAAAGTTAAGCAGCTGTCTCACCAAGCAGGTTCCACCGTGTGATCTCTGGGAATACATTTCAGAATACTTCTCAGCCACCACCCACCGTCAAGGCCTTCAG
CATGCCTGGTCACCCTTCCCAGGACCATGACAGGCCTGACTAATGAGAGGGCAAAGCCGGCTTGAGACTCAAATGCACGATGTAGAAGCAGAGGATTGGTAATATATTTTGTTCCTACCCTCGTTCCTGGATTGTGTAGTATCTGTTCATCAAGGTAGCTGAGGTTCTGAGGGGCCTGGTTCTGCCTTTAGTCTGCTCTATGAGAT
ATGTGTACAAATGTGTTTACCATTGGGGCTGGGGGTGGGTGGCTGTCTCTGACCTTGGCATTCAGAACAGACATCTGTATTTTTGCCTTTGAAATGCAGTAATATAACGTGAATAAATGACCTTATCTTTGTAACTGGCTTCTTTTCTTTTTTGTTGGGGGGGAGAGGGGGTTGGAGACAGCAGCAGGCTCCACATGCCTTCCGGA
TTACCACGCTGTGAGCCATGTATTTGAAAGGATAATACCAAACTGAAAACCAAATCCTGGTTTTAATCAACTCTGTGGAAAGTGTAATATATTCTGACAAAATATATATGGTGAAACTGTCTCAATTTGAATAAATATTTTTATTGCAATTCTGAACCAATTTTAAAAGAAAAGATACACTTCCTTGTCCAAGTCTTACAGTGTGC
ATCCCTGTGACACTGCCCAGTAATAACTGTTCGTTGTTGTTTACCTGTTGCTTGTAAGTGCAAGTATTAAAGCAATTTTAAAGCTAAATTCACCTGTAAGAATATAATAAATATCTGTAATCAGATGGTCCAGTTTATGGTTGCGAGCACAGAGCCGAACAGCCTGCCGGACTTAGAGGGCAGTAATCTCTGCTTAACACCTCACT
AAACACTGTTGAGAGAGTGTTAGTCTATGGGAACTTTTGAAGTAGGACTAAATGCATTTTACATTATGTATGGCTGCAAGCCTGTGGGGGCCAGGAGTGGAATATAGTGTTTTGAATAGGAATGGCCTCCATAGACTCATGTGTTTGAACCCTTGGCCCGTGGGCAGTGGCACTATTAGGCGTGGCCTTGTTGGTGTAGATGTCCT
AAAGTTATCTTTAGTCGATCAGCAATATGTTTTCCTGTAAATTTGGAATGTTTTCTCATCCTGACTTGTTGTCGGAACTCTACTGAAAAACAACCTGATCAATATAAAAGCGTTCAAGCTATGCAACACTGTTCTTGTCTGTCAACATTTTTATTTGTGTGTCTGGTTTGTACCCCGCCTCCTATCAACTCGATGCTGTCCGCCCA
GGATGATTGAACCCAATGACCACACACTCACAGCCCTGTCCTCTTAAGGCAAAAGACCACCCAACTAACACAAGGAAAGACACTATTTTATTGAAAATGTAATATATATCTTTTTTTTTTAAATGGTTGCCTCTGTTTTATTCCTGTGTCTTTGGTGAACATTCATCTACTATTTGGCTGCTTGATCTTAGTTGTAAATGATGTGA
TGACTTAAAACTATTTTATACATTTAAATGTTATGTTGTATATATCTACATTAAAGAATATTGTAAATATCAATGTTTGTAAAATTATAAGTTTTCCAAAAATATAAACTCATTTTTCCATATCTACTTGTGGCATATTAAAAATACCAGTTTTTAAGCTTTGACGTATTATCTTGTAGTGAAAGAGGAGGATCATGCTGTCAATT
AGACATCTCTGTCCTCTGGGGTAAATGAGCTTGACCTTGTGCAAATGGAGAGACCAAAAGCCTCTGATTTTTAATTTGCATAAAAATATTAGAAGAGAGAAATATATATCTATATTTCCTTACTTTGAGTCTTTGATATGTCTCTATAAACAATCCTTTCCCTATGCCTCCTCCTCTGAAGCTTGAGTGAGACACATGACAAAGCT
GCAGAAGCCCCCCTCCCCCTTTGGCACTGGATGGACTTGGAATGCTGCCTGGTTGTCATGGAGATCTGAAGGGAGGGGCTGGAGCCAAGCTGCACAATTTAATATATGCAAGATGGGGGAGGAAGCAGACAGACATCCGCAGGACTTTTCTTTTGGAAGGTGAAGTGTGGTCTTTCCTTTCGGCCTTCTAGAGAGATGAGCCCCCC
GACTGATAGAGTAAAATCAAAGTTCAGTTTTTAAGGAACAAGAATAAATCAATCCTCTTATTTTACCTGCCCTTGTAAACTGGAAAGTGGAGCAGAGGGAAATATAGAATTTTAAGCAACCAATTTTTCTGTGGATGAATTAAGTGTGTTTGATAATGATGGTGGGGGTTGATTTGAACGGGTGGTACTTCAAGTATATATTTGAG
GACCTTCCTGACTGCAGATATCAGTGCGATAGCTGTCTCCTGCTTCTTCTACTATGCCTCCCCCTTCCATGATGGACTGTACTCTGAAACTGTGAGCCAAAATATACACTTTTTTTATGTTGTTTTTGTCAGAGTTTTTTACACAGCAATGAGAAAAATACTGAATGCATATATTAATAAAATTTCAAGACATGAAGAACAAAGGA
TCAGGTTATTATCTTTAGATCTGATTATTTAAAATATCTTCCTTTGCATGTCTTATGTTTTTACATTATTATAGTCTTTTACTATAGTTATTGTGATTGAAATATAATTGTTCTTTTTAAATATATGTGGATGAGTGTTTTGTCTGCATATGATGTAGAGGTCAGAAAAGTGTGTTGGATCCCCTGAAACCTGAGTTAAAAGTCCT
TATAGGGATGAAGAGGCATTTTTATGCTTTTGTGCAATAGGTTCCAACATGCGTTTATTAGTGTTTAAATTGTGATCTAGCATCTACTAAATTGAAAGGGAATATAGGTGGAATTTCAAAATCTGTGCGTTCAGCTATTTGGTTTTGCCTTTTTCACTGTTATTATAAGAATGCTGTTACCGGGATTATGTGCGTGCAAGAGTGAG
CAGCCAGAGCCTGATCTCATTGCCCTCCATTGTGATGTTAAGGGATTTTCTGTGTATCTTGAACCTGACACTAGGCTTTATACAAACATTTGTTTAAAAAAATATATAATAAAGTAGGGTTATCTGAAAGGTCCTCAGATGTCACTTTTTGGCCCAACACACTAGGGGTCATTTATAGATCTCACAAGCCCTCACCTCAGAACAGC
GAGAGAAGAGAGCCTGTCTTTGCTGGAAAAGCTCTTGGTCAAGAATTGGGAGGGTGGGTGTCGGGTGATTTCGATTTTTGGCAGTTTTAAGCTGGTACTTAATATATAATAAATGTCACTGCTTATGTTAGACATTGAATTAAAACATTTTTGAGAAAAAGCTTACACACACTGTACCGTGTATGGGAAAGGGTGGTATATTGAGG
AGCCAAATGGTTCTGTAAGATACACCTCTTCCTCATGGTGAAGATTTTGTAAAACTCACCACTCCGGACACAGAAATTTCGTTGGTTTTTATTATGAGCAAATATAAGTTAATGCCAACGCTACTTTAAAGTTATTTTTTAAAGTGTAAGATTGGAGGAGAGAAGCCAGCTGAACAGCTAGCTAAAAATGGTCTTAGATACTTGAT
CCTTTATGACTTTCTGATTTTTGTAACAGTTAAATGTGGGAGCTGCTTACGTGTGTTTAACCAGAGTGCAGAGATTTACATTATTTATTGGAAGAACTTAAATATATATCATTTCTGCTTTGCCTCAGTTTTCTGAGTCATCTCTAGTATTTGCTGTAGGAGTTGTGAATAACATTTTTTTTTTAAGATTTGAAGTTTGATCTGCC
GGAATTCAAGGTCATCCTTGACTACATAGCAAAATAGAGACCAGCATTAGCTACAGGAGACCCTAGCTTTTTAAAAAAAAATTTTTTTTTTTTTTGCTAAAATATATGTTCTCTATAAGTGAGCCTGTTGTGTTTTATTTGGTAGTTTTGCCCTGAGGGAATCCAGTCTTCTTCTCTACCATCTATTAAACCTTATAGAACGGGGG
GTGTGCCTAAACCCTGCTGGTACTGCCATGAGCAAAGATAGAGATAGCTGATAGAGAAACTGCCAAACAAGGAATTACGATGTTGTCGTTTAATCTGCCAAATATACAAGTTGAATTTGAGGAGCATGTCTTGTCTGGGTGACGCATGGTAACCAGAGGTTTCTTGAAATGATCAATGGGTAGGGTTAAAAACGGGCACTAGCCCA
AACAGTTGGTTCTAGATGTCCAGTTTTCAGACACAGTTTTGGATTTTCTGTGAACTTAAATAAATATAGATGCTCATGTAATTATATTTTTATGTGACTCAATATATATTTGCTAGAGAAAGTCATGTTTTGTGATTTTTAATTTTAGAGTCATTGTTTCCCAGTGACATTTTTCTAAACTTCATGTTTAAACTTTTCATGCAAAA
AAATGTAATTTAATGTATAGATAATTTTTAGTGTCTCCTGACAGACTGTAAATACTGAATTTCCTTTGCGTATATAATTGCTCCCGCCCTTTTCATTTGGAATATAGCACTGTACATATGGCAAGTCTGCTGCAAACGTGTGATCTCTGTGAAAGTAGTACAGCACATGACCTTTCCTTTTTATTTCAATACGCTGTCACATTGAA
TTAATGTATACTGTTTTATCAATAATTATGTTTTCTTTACATTAACTTAAACTTGTACTTGTTCTATTGAAGTTTTCCTTTAATTTGCAGTTCATTCACAAATATATCTGTTTTCCTGGTCAACCAGACTATATTTAGAAATTCATAGAGAGAACCTAGATTTTTGTTCAGCTTTGAAATGTCTACCTTTCTATGCCCTATTTTTC
GCAATATTGTATGAAATTCCCTTTAAAAGCGAAATCATTACCTTAATATAAAAATGGATACAAACTAAAGTCCCATCCTTCAAAGTACAATGTTCTGGTTAATATATTCTTATTTTATATTAAGATAGCCTTTATTTTAGCTGCTTTCTTTAAAGAGTGTAACAGTCTCTCTTTATTGAACTGACGTGGTTTTTTGGGGTGTTTGG
CTTTAATATAGTTCCTCATGTTGTGGTGACCCCAGACATAGAATTATTTTTTGTTGCTACTTCATAACGTTAATTTTGCTACTTTTATGGATCATGATGTAATATACTAATGTAAAATGAGTATGTCTGATATGCGACCTCTGTGAAAGGGTTGTTGGACCCTAGTTGAGAAGTGCTGGCTTGTTGGTAGAGAAGAGGTTAAATGT
AGCAGAAGCTATGACCTCTGCTTCCAAAGTTATTTAATTTTCTCAGTGTTTGGATGTTATTTTTTGTAAGTGTGTTAATAAAAGTGTAAAGAATTGGAAAAATATAAATATTCTTAACTCAAGCATTTGCTGAATCATTTTTCTACAAAACTTGTTTGTATAAAACTCTCTGAAGAGTTGACTTTTCTCAGTTTTCATACCCTGGA
ATTATTCCCAACTAAAATTACTCCTTACAATGTGTTTATACTGTGAATTGCTTTAACATGCTCACATTATGCTTTAATAATCTGTGCCTTAGTGAACCATAATATATGCATGGAAGGATTCTTGCACTATTTAGGTTTCGTGCCTGTGTTTATAGCCCATAGCATGATGAATTCAGAAAATGATCCATTTGATGCTGTTCCGTAAG
GAGCTGTGTACAGTGTCCTTGGCTTTGTTATAGTTCATCTTTATCTACATTGTTTCTGTTTTAGGTTTTGGGGCTTGCTTGGGTTCCCTTTTCTCTTCTGAATATATAAAATCATATTCTCTTGCTAGAGGAAGCCGAGACCGTTCTCTACATTTGAAAAGGGCAAATTTTGTCATAGTGGTATACAGTATTTTTTTTTTTCTATT
TATCTGTTATAAAAGCCATAGTTTACTCAAATTGTTGATCTCCAGCTTTTACTATGTTGAAAAAAACCCATAATTTGTAAAGTTGTGCATGTAGAACACAAATATAAAACAACAAATTATTTCTTAATTATTTTTGACATAATTTGTAAAGGTGTGCATGTAGAACATAAATGTAAAACTACAAAATTCTTAATTATTTTTGATAT
ACAAATTATTTCTTAATTATTTTTGACATAATTTGTAAAGGTGTGCATGTAGAACATAAATGTAAAACTACAAAATTCTTAATTATTTTTGATATTGACTAATATAATCTGTTCAACAGCCGTTTAAAGTTCTACAAGCAGGTCTTTTTCCATCTCTTAATATCTGTGATATTGAAATTTAAGGATGTTGAAATGTAATAGATACT
GCTGACTCAGCAACCTGCCGAGTAACTTGGTGTCTGTTATCGTAGTGTGGTGCCAGGTGACCTATGCATATATCACTAGTGCCAAGACTTAAAGTGGGGAAATATATTTTTACCCAACCGTTGTTCTGTGTGCCCGTTTGTGAGTTCTTTCCAGTCCCTGCCTGATATGCCTATGTACACACATGTGCTTGTTATGTCACATAAAG
TTTAACTTTATAAACCTATGTGAAAATGTAAATCTTTAAAAATGTACATAAAATACTGTATTTTTTTACCTTTGTGTGTGATAATTGGTCAGTGCATGTAAATATAATTTATTGTGTGTTCTATATTATACTCAGACATTGATGACTTACTTTTTATTAGTAAGTCAACACCCAGTGAGGTGTTTTCCAAAGTAGATTTTTTTTGA
GCCTTGAAGATACTTCCTTGGCTACTAGTCTTCAAGATTGTACTTTATAATTAGCCTCCCACCCATTTAAGTTCTTAAATGATGTGAGAGTCCTTCCCTGAATATATATAGTCAAGGAGAATTAGCGCTTACCTGTGCTTTTAAGAAGGCCTGTTTTTAAAAAGTCAGTGTATCAAAAAAGATAAACATTTTCATTTGTATTCAGA
CAACTGCCCAAAACAGACAGCCCCTTCCAAGCACCGTTCTTTGACAGCGGTAGCAGCTACCTATTCAAGACGCCTCACACAAAATCTGCCTTAGAAAGTTAATATATTTTAAATTATTTTAAAAGAAACTCAACATCTTATTCTTTGGCCTTTCTTAATTGATGCTTTATGGAGGCAGTGTTAACATTGTACAGTGTATGCATAGA
GAGTTTTGCGCTCCCCACCCCCGCCCTTTTGCAATCTGGATTTGTTTACTCCACAGCCTGTATTCATGGAACACTGTGTTAAATACTGTTTTCTAAGATTAATATATTTCAGATATATTTAATACGAAAGTGGGAGGAAGCTGGAGTAAAGTGTGGCACCCGCACCCTGGCATTCCTGTGGTTCTTTGGGTCAGTCAGGCAAGAAT
ATATTAAAGAAAAAGTTATAGGTTTTCATAATCAAGAAAAATGTAAAACTCTTTCTGGAGTTTTTTCTTTTTTCTTTTCCTCTTTGCAGCCATAAGGTAAAATATACAGAATATCAGATATTGTAGAATTATCGTGTGAGCTTTCTGGTCAGTTGTTGATTTTTTTTTTTAAGCCATAAGTTGTATGTAGCTGTGTTGTGGTTGCT
AGAGTAACGCAAGTGGATTGTAATAAGAACAATTATGAATACGTATTCAGACTTAAATTTAACTATTATGTCAGCTATCTCAGTATGCTATATAATTAAGAATATAAAGTGTTGAGAACTTCTAATGGATTTCTTTTTCTGTCTAAAATTAGTGACTACATAAATATTCCACAATTTTGAAATTTTAAAATTTTGGAAATTTTAAA
AGAGAGAAACCCGCTGAATGTGATGAACATTGGGAAGGTTTTTTATTTTTTCTTATTTTTGGTGTTAAATTCTTCATTGGTTCCTGTAAATCAGTGCTAGAATATATAGAATATGATACATTCTTCAGATTATTTTCATACCTTAGTCACAGTTGGGGAATTTGTACTGGAGTAAAATTCCACTGTCAAATGTGAAAAAGCCATCA
ACTATTGGAAAATTTTAGCACTATCTTCTAATTATATACTTGGATTGTTTAATGAGAAAAGTATAATACTAAAATTAGTTTCTCCAATTTAAATGAATAAAATATAGGAGATTTTCTTATATGTCTTTTAATTATACAACTTTCATTTTATTTAATTTTATTTTAATATGTTTATATTTTCAGATAAAAAGAGAAGTTTTACTAAA
AGCTTCTCCGTCTTCCTTGAAGAATCTAGAAATGGCATTAATTACAATATATCCATCAATTGTAATATATTTTTGCATTTGTAATACTTATTGTCCATATAATATAATAAATAGTATTTGGGTTAAAATGATGTTTTTAATGTTACATTTATGTGAAAAGGGTGCTGAACTTTTCAGTGTGCTAATATTGCTGTAAAAATTGTAGG
CCACACCTTGGAATCCCACTCAAGGCCTTACATGTTTCTCTCCACACAGGTCACACTGATCAGTGCTTTTGTGTTCCCTCAACTACCTCCCAAACCACTGAATATATTTTTTGCTGTCTGCATCTCTTTGAGTAGTATTACTGCCTGCATACTTGTGAGTACTATTTAGAATTAAAATGTTTGTAAGCGCTTACATGGTAGTGCTT
AGTCTTACCTGACTGTCTTTGCCAAATGCTCACTGAATTTCCATTGCCACAGTAGACTGAAGTATGCTAATTGGTAAATGGGGTTCTAACAGTATTACTGAATATAAATTTTTCCTATTTAGAAAATACTGCTATGTCTAAATGTGAGAATTGTTTAAAAATTGAGGACTATGGGAAATTGGATTCTTTTTAAACAAAACTGCTCT
CAGTTGAATGAGTTTCTCCTGATGGTGATACTTCAAGATAAAGAACACACCCCCAAACTAATGGGATTCTGTGGTGATCTCTACGTGATGGAAAGTGTTGAATATACCTCTCTGTATGGAATAAGTCTACCATGGGTTATGGAACTTTTTATTCCATCTGGGTTCAGAAGGAGCATGGATCAATTGTTCACACCATCATGGCCCAG
ATGGGCGGGAGGGGGGTATTCCTCCTGCCCAAGGCGTTCTCTTTTTCACGTTGCCCAAGTGTCTTGTAAATGTTCATTGCAAAGATGACTATTCAGAGCAAATATATCTGAGCAGAAAACATAACCGTGGGTCTGGTTATTTGTTTGTTTGTTATGTTGTTTGCTTTGCTTTATTTTTACAGGGTCTCACTGTGTAGCCCTGGCTA
GACCAGGCTGCGCCCCAGGAGCTGCCTAGCAAGACAGGAAGTGACCTCACAACACCTAGCTGTGGGGTTATGTGTGTCCTGGGTTACCTCCCCATCCCAGAATATAGACTACCTTGGATCTTCATAGAATCCTTCCTTCTGGGTGGAATGTCACCCAGGTCAAGAGAGAAATGGCTCCTTTTAAACTCAGAAGAGGCAACCCTGAG
CCCCTTCCTTGGGCAAAATGGACTTGATGCGTATTCTGTGGCCGCTCTCTGTGCACGGCGGCATTCTGTCATTTACACATGTTGTTCCAATTAGAAAGCAAATATACTCAAGTGACAACGTTTCTACTCTGCTTCTCACTGGGCAGCAGGCAGCCACAGGAGTCAAGGGGAGTGTTCCTTAAAGTCAGCACTGAGCAGTGAACATT
GACTCACCCACTGCCTGCGTGTTTGTTCTCTCTGCAGTTCGTCCAGTGTCCAGCGTGCGTGGTGGAGAAGAGCTTTGGGACCCGTTCCTGCCAGCTCTGTAATATACTTGTATAACAGAAATACCTTCTATACAAACCTTCTTTTCTACTTTTAGATAGAAATGTCTACTTTCTCAGCAGTTCTGTGAATTGAGCTACACAGCGTG
AACGTAAGCGGGTGGAGGGAGGAGCGGGGTATTTATTTAAATTAAAAAAAAAAAAAAAAAGCTGTCAGGAACTTTTTTTAAATTCCTTTCTTTTCAGAATAATATATTAAAAGACTCATGATCCTAGAGCTGTCTTCTTATATCCCCACCCCCACCCCCACCCCGTGTGCTCTGTCTTTTATACATGTTCTTTTTCCCACAATGCC
CATATGTACATATTTGTGTGTGTATGAACACGTGTGCACATATGGAGACCACCAGGCGACACTGTTCCTCTACTGATAGCTCTTCCACCTTATTTTCTGAAATATAGTCTCACTGAGCCTGGAGCCCCTGGTATCCTTCTGTCGGTATCTCCCCAGTGCTTATATATAATATGTTTTATTTATAAAATACATGCCCATAACACAGG
GGATTGTGTGTGTATGTGTGTGTATGTGTGTACACGTATGTACATGTGTGCTTGGGAATGTATATATGTACATTGTTTTGCACAATTTCTTAAATTGATGAATATATAAAAGTTCTTAGTGCTACTTCCTGGATTGTATTCTAAAATATTTCTGTTCAGCAGTAAGAAAATAATTTAATTAATAGAGTTTTAGAAGTTGGGAGAAC
CAGATTTCCTGATCCCAATGTTAGAGATGGTTCCAGAAAAACGAGCCTCAGCTGGCGAATGCCTTCGACATCCTTGGTTGAATTCTTAGCAGATTCTACAAATATAGCATTCTGAGCTAGCAAATTTCTCCCAGTACATTGGACCTACACAGTGGCTCTCATTCTTTAACAGGATTACCAGTGAGCTGGCTCCACCCTCAGACCTT
AGTGCGGTGGGCGAGTTATGAGACCTGAGCTGCAGACTGGAATGGGACCCCATCCCACCTGTCAAACAGATGGGGCTGTGCTGTGTCATTCTGTCATTGTAATATAAATACAGATTTTTATACCTCATTTTTCTGGTTTCTAGTTATTTCTATCTGCTCTGCTCTGCTCCTTTCTCTCTAGCTTCAGCTAGAGGGACGGACTCACG
ACCTGGGACATACTTACTTCGCAGGTATAAAGCCTCAGTTTTAACCCTAGAACACACACATCCCAAAATAAAGCCAGGTTTCCAGTTTCCTTCTATTTATAATATAACAAGATATGCCACACTCATTTCTCTTTATAAACCTTTTTCTCTAAGTTCTTGAGATAGGGTCTCATGTATAGCCCAGGTTCAGGTTGGCTTGGCCTTGA
TTACAGATCTGTTATGTACCTTGTTTGTAGAATAATGTATCATATTTAAAAATTTGTAAGAAAGTAGTTTTTAAGTGTTCTGACCACAATTTTTGAGAAAAATATATATTTTAAAATAGATTTGACTCTGTTTTAAAACATGCTGTATATGATATAGACACGTGTATAATTTTATATCAGTTAAAAATAGTATTGAAATTACATTA
GGGTCACAACCATCTGCTTCCTAAACTGAGTCTGTGGTTTCCAACCGTTTTTAAACCTCTGACTTTGTACACATTTAAAATTTCAAGTGTACCTTAAAATAATATACTTCTATTGAAACAGAAACCTGTAATTCTCTCACCCCTTTGAAATGCTTGCTGTAGAAGACTCTCGATTGACATGAGCGTGGCATATTCTTGGCTTCCTT
TACCAGTTTCAAGCCTTGTTTTCTCTGCTTTAAATGTATATAACTAGAGTACTATATGCTCAAAAGATGAAAAATGTGTTTGAACACAACATCCCAAACTAATATAAACCTACTTTCTTTTTTGGTTTTTGCATCTGATTTTTTAGGGGTGGGGGGCGGCAAATATATGTAATAAATGTGTTTATGTGTGCATTTTAAAAACAGTA
TTTTCCACTTGGGATTGGTGTTTCTAAAAATCTAAATACTGTTTTTATTTTTAAGTCCCATTTTACTATGCCGAGTATAGTTTGCAACATGATAGTCACAAATATATTCTTGAGTAGATACATCTCTGGTTTGTTTTATGGTGGGGATGGAACACATCTCTGCACTTTCTAGGCATGTACATCAGCACTCCTGCATCTTGAATCTG
TTGAGCAGGCAAAAGGATCAAGTTGTATTAGAAATTTTTACACTACCACAGAAAAGAATATTAGCAAAACTCATTATGATATGTTGCAATTCATTTTGTGAATATAAAATTAAAGCATTTCCATTTGAACCTAATTGTTAGAGCTAGCAGCTTTTAAAGGGTTAAATGTTGAGTATGATTCTCAGAACTTTACAATTATTTCCCAG
TCTTTAAGATTGAAGCACTATCTGTATTGAGGAGCAAGTTGATGGAGACATTTCTAGTTGGTGGTTTTACAGATATTATGTTTGGAAATTCTAAAGACAAAATATAATAAGGTTATAATACAAGTATTAGAAACCATTGTAATTTCTTTTTTATATTCTGGTTAACCTTTATTAGATTTTCCTTTCTATTATATTAACAAATTTAT
GATTGGCAATAAATTTTAATATGACTTGTTCTTGGAGTACTGTATAGTCAAGAAACAAATGTCAGTCAAACTATCTGTATAGTGATCTAAATTGAGCTAAAATATATCTTAAAAATAAAGTCAAAACACTATACAACTGTGTGATTATTATTAGAAATGCTACTATGCCATGCAAACATACAAGAACACAAATGAAATGCCCTCTG
GATTGGCAATGAATTTTAGTATGACTTGATCTTGGAGTACTATATAGTCAAGAAACAAATAACAGTCAAGCTATCTGTATAATGATCTAAATTGAGCTAAAATATATCTTAAAAGTAAAGTCAAAACACCATAAAACTGTGCGATTATTATTAGAAATGCTACTATTCCATGCAAACATACAAGAACACAAATGAAATGCCCTCTG
AGATTGGGAACAAATTTTATATGACTTTGTTCTTGAAGTACTGTATAGTCAAGAAACAATGTCAGTCAAGCTATTTGTAGAATGATCTAAATTGAGCTAAAATATATCTTTAAAAACTAAGCCAAACACCATACAACTGTGTGATTATTATTAGAAATACTACCATGACATTCAAACATACTAGAACAGTAATGAAATGCCTTTGG
GGCAGTTTCTAGTTTGGGGGTCTGGAGTGTCTCCAGCTTCCAAGTGCGTTGTGTGTCTTTTAGGGATGTTGGTAGCATTTTGAGTGAAAGGAAAGCTAAGAATATATCTTTTTAAGTTTTGTGGGTTTTTTCGACAGCTCATAAATGTTTACAGTGTATTTGACTGAGTTTACGCCCATTCTCTTACCCTCCCCCACTGAGCCTTT
ACCTGGATGGGGGTGCTCAGTGGCTTCCATTTTCCTTCCTTTGAAGAAGCATTGTTGAGCCCAGCCATCCCTCGCCCTCCATGTGCCCTGTATGGCTGTAAATATATAAATACGTCAGGTTAAAGGGAAAAGGTTTCCAGGGCTCTTTTCTCTCCTCTGCCCCAAAACCTACCTCCACGCCTCCCCATAACCAGCCAGGGCAGCTT
TTTTATAAAGCCTGTGTTCTTAAGTAGCATTATGATGTTCATTATATTATGTAAGTTTGCATCAGAGCATGCAAATCCAGTAAGCAGTGTAAATTATGAAAATATATTAAATATTTTTTAAATGACCCAATTTTTACCTTTTGATTAAACAAGTAGAACTCCAACCTCATTGACAGGCATTGCTGCAGAGCTGAGACAGTCAGCCT
TTGTTTCTTACTCTTCTGTTAACTTTTTGATGTTTATTTTATATTCATATTAGACTATCTGCTTTCAGCTATTGTTTATTTCTTCATGTAATTGATTTGGAATATAAATTGTTTGAAGATTTTGCCAATCTCTGCGTCTGCTTTATTATTTAATCGTCTACTAGGTGGAGGGCATACATTATTTGCTTATTTAATTATTTCTCCTC
TTATATTCCCAAATTGTCCCCCACTCCCCCCAAGAGTTAAAAATGTTTTAAAACATTGTTTTACTTGTCAAAGCACCAATAAGATATTTTGGAAGTTGAAAATATAATTTCTTAGAATCTGTTATATCTGCGTAACATCTGAGACTTGTATTTAATAAACTAAATAGAAGTTTGTCATTGTGCTGGTGGCTTATGTTTACACTGCA
TTCACGATGCCTTGTGTGTCTTATCTTTTTTTTTTTTTTTTAATTAACCTGTTAAATACAGCTTGAAATATTTTTATTTTATTTATTCTATTTTTACTGAAATATACTGCATTATTGTGTTGCTGTATTATCTTTACTGGGTATGATGTCCTTGTATCCAGGTCTTAAAGTAACTCAGTGAACTATATCCATCGCCTGAAAGGTGG
AAAGCTTCCGCTCAGGGTTTTTTCTTCCTTCAAGTCTCCAAGGGCTCTTCAGCGTCACAAGCCAGCAACTCTCTTTGCATGAAAATTTCAAAGTTTAATTAATATAATTAAAGGCAACAGCAAGCAGCAGCCTGTGAAGATTTTGCTCATCTTTTTTATGCCTTTTGACATTGAGTGACCTATCACTGTATGCATGTTACTTAGAA
ACACATGTAGAGTCCTTTGCTGAACCAAAGAGTTTTGTTTCTTGGGGTAGATTTTTAAAGATTATGTATTGTATATAGAAAAGCCATTTTTAATAGGATTAATATAACATGCTTAAAAGAATTTCTAAAGTCTAAAAATATCTTATTTGCATTTGATTTCTATGTACTATATGCTTTTTCATGTATATATTTTATAATTACCAACA
ACTACTGCTAGTCGTTCCAACACTCCTCTGCAGTTTGAGGTGATTGGGGTTTTGTTGTTGGGACTGATATGAAAATCACTGTTTATACCTCTTTATTTCAAATATAATATAATTTCAGGTGTTTTTAACTGTCTTCGTTCATCTCTATGAGAACCATTAGCCTGGGGTAACTGGGCTGTGGCTGTAGCCTCTTGTCTTGGCAGCCC
ACACATTAATTGTTGGATTACATTAGAAATACATGTATAAACTGTTTCTAAAACTGTTATATTCAATCACTTTGATATTGAAGTTCAAGTGGCAAGTATGAATATATAATCCATGTGTTTTTAAAAACTCATTTGCATGTTTCTTTATTTAAATGGATATTTGTGGGGGGGGGGAAGAGGACTTGATCTACCCACTAAACCTCTGG
ATGGGAGTGAGCTCTCTCCTTCCACCATGTGGGTTCCAGGGTTCAAACTCTAGACCTTCACCTGCTCAGCCACCTTACCCTTTTAAAATGTTTGGTTATTAATATATAAAAGGAAGGAAGACAACATCAAACATGTGCTGGCTTTGTATGTATATATAGTTTTTATTTCCACATTAATTTGAATTATGCCTATAATATATTTGTAA
CACGTGATACAACTGCCCCACATATAACTAAACACTAAGTAGGTGGCAAAATCCCTTGAGGAATGCTTAGTCCTTCAGTGTCCCATAATTTACATACGATAATATATACCTACAACCCTTGAAATGCTGATAGTATCTCAGTGGATGTTACGTGATAAAGAAATAGAGGAAAGAAAACACATATCTGCTTAATATATGTTTGCCTG
AGGACTTGGGATCAGAAATGTGCTTAGCTTTGGGATTTACTTTTGGATTTTGGAGTATGTGTATGTATGTCAAACTATGTTGGGCAAGGACCCCAAACTTAATATAAAATTCCTTTGTTTCATATGTACCTCGTACACAGCCTGGAGGTGATTTAATGCATGCAGCATTTTTAGGATGTCTATGATTTGACTGAGGCTCATCACAA
AAGTATTCTGCCTATTGTAGCTTAGAAATGATTTTCATCTCTACTTGTGATTTTTCTTACGTATAAATGTAATTGTATCCTTTCTAAACTCATGTAGATGAATATATATTGTTACAGGCTTGGCATGGAATTGTCTCTGTTATTTGTTCCTGTGAGCACATATTAAGACAGTGCATGCTGTTTTAAAATTCCCTTTGCTGGCTTTC
ATGCTTTTTTCTTGTGACAGTTATGCAAATTAGCTTGAATTCCATATGTTCCTGAGTTATTTTTATCACAAAGCCACAAGTGTATTATAAGGCAGATTGTAATATATATATAATCCTGAACTCATGAACATGTCTCAGTTGATTCTCCCTCCCCTTGGATTGGAAACTGAATATCAGTGTGACATTAAAATGGCAACATTTGGTAT
GATATAAAAAGAACCTAATTACAGTAGATACAATGAAAATAATGGCTATAGATGTTTGGACTGGAAGCAGTGTGGCCAATATGACTTAAAGAGACCTTAAAATATAATTTTGTTTTTAATTCTCTGACATCGTGATGTGGCAGTTAATTAACTCTTAAATCACTCTGGGCTTTGTGAAACCAAAATAATGCAGGTTGTGGGATGTC
TATGTATAAACATTCTGTACCACCTGTAAAGAACTAAATAAATGTGATATTTGTTGTTAATTCATTTTAGGTGTTGAAAAGTATATATTCTATGCTAACCAATATAGTTAGGTTCTACATAATGTGTTTCTGTTTTGTTTTTTTCCTGGTTGCATATCTGAGGGTGTTTTGTTTATATATCTTTGAAGATGGGGTTAGAATGAAGA
CTCAGCAGTGTAGATGAATTCACATCATTTATGTTTTAACGGCGTTTTTTTGGAAAGCATAAATTGTGACATCAGTTATCATGCTACTTCTTGGTGACATAATATAACCTTTGAAGTTAATATGAAGTGATGTTTGCTCCATAAACTCCACAGTCACTGTTTTCACATTAAACATGAAAGCAAAGCAAAACAAAACTTTGTTCGAT
ATGTATTGGTAGCAGGGATGTTTTCATAATTTTCAGAGAATATGCATTCTTCATGAATACTTTTGTATTGCTGCTTGCAAATATGCATTTCCAAACTTGAAATATAGGTGTGAACAGTGTGTACCAGTTTAAAGCTTTCACTTCATTTGTGTTTTTTAATTAAGGATTTAGATGTTCCTTCAATTACAAGCTGGTTTTAAATATTG
TTTAGTATCACTGAGTCTACAAAACCACAGTTGTGATACATGATCTTAACAAAGTGGCTACATTTATAACCTGTTACCTCATCTACCATTGACTCTCTAAAATATATTCTTTCAGCTACAGAATAGTCTCTTATTTTTGGACAGTATGAACAATGCATGATCAAAATCATAAATGACGCACTTGTCATCATTGCAATGACATATTT
ACAGTGATTCCTGAGCCTTCATTCTTGAAGGATTATAACAATACTCTAATTTTGAGGCTGGACAGTTATTGTATTCTATATTTATATCAATTATACCTTTAATATAATCTAATTTAAAGTAATTTAAAGATTCCTAGAGAGAGTCTGACTTTCCTCAGTCTACAATGGAAATGATCATATAGGTTTCTTTAGAATGCTGGTTGAAT
AGCCCTGCACCAGCTTTCCAAATGCACTCTGCTTGTGTTGAAATTCTCCCATTTTTATTTGGGCATAAAAGTTGTTGCCTTTATTTGTAAAGCTGTTATAAATATATATTATATAAATATATGACAAAGGAAAATGTTTCAGATGTCTATTTGTATAATTACTTGATCTACACAGTGAGGAAAAAAATGAATGTATTTCTGTTTTT
TTTTAAAAATATTCATTATATGAATTACAACAAAGGATATAATAGTGAATTTCCATGTACAGGTTTGTCCATTTGATCAGTAAACAATCTGTATGTTTGTAATATAGTTCTTCCACCTTATCTTCATTCCTTGTCTCTTTTTTTGTGGGGGGGGGGGCGCGACGTTGGTTGGTTGGTTGGTTGGTTGGTTGGTTTTTTCGAGACAG
CTTACAAGATTTTCTGCTGTGTGGAATACTAACCACTATGTATTTTAACTATATTTTCATTTGGAAGTTGAAAATTTTCTTTTCACATCTTATGATAGCTAATATATACTAAATCTTTATACAGAAATGTCAGTACTTGAACAAATTCAAAACATTGGTTTATTAACCTTTGGCTCATGCATGGTTTATTAGGTTCCGATTATACC
GTGAAATTCAGGCTGAGCAGGACAGAAAGGTAGTGGAGGAAGAGAATGACCTGACATTTGAAGTTAACCTTGTTTGTTCTGTCACTGCCTGCTAGTGGTAAATATAATTTGTGCCAAGCTATCATTAGAGTGGTGTTTTAGGGTTTTTTTTTTTTCTTTTTTAAAGATTTATTTATTTATTTATTATGTCAGTGTTCTGCCTGCAT
CCTGGGGAGGCAGTATTAAAGAGACTCTGGATTTGGAAATCTGACTGTTTTTACAATGAAAGCTGTCTGCTGAAGCACATCTTGACTATGGATGAATTGAAATATATAGAACTCCGTGTGGCCACTTGCATTCTTGTTTGCTATGTTAGTTTTCTGAGGCTACCAACAACGGCCCATTTGAGACGCTGGCAAAGCTGCACTGCTCC
CTTGGGAATCACGTTATTTTCATCTTCTCTTTCTCCCCTAACCCAACACTCCTCTGGATAAACTCTTGGCTTTCTCAGTATAAAGCAGACAGAACCAGAAAATATATTGCTATGTGTCTACAGTTCCTGAATGAGCGAGACTGTGTGGGAGGGAGGGGCTGGGGGAGATCAGGGTGCTGGTGGGGTATTGTCGTTTCTGGCCCAGT
TGTCAACACTGGTGGGAGCCCTGGTGTCCGTGAGGGTTGATATTCTGGAAGAAGCCCTGGGTGTGCTGTTAAGTTGTGCTATATTTGCCACAGAAACAGTAATATAAAAGAAAGTTACCAAGGGGGTTTCTAACCAAGCACCTTTATGCCTTTTTGATGTACCAAATACAATCTATGTTGTGTTGTATAAAATTCCTTAAAATGTA
ACCTACTGTTTTTCCTCAGTATATTTACTTTTGTTTTGTAATAATTGATATGTGGAGAGATAATTTGTGACTGTAAATATCTGCTTCTTATCAAATGTACAATATATTCATTTACTAGTATTCATGTAGATTAATGGCTCTTTATTTTATTTAATGAGATATAAGTTATTGATAACAAATTATTTTTATATTTTAATAAATTAAAT
AAAAAAAAAAGTGTTTGAGAGTACTGAATTGTAAAGATGCATATTTTGTTATGGAGTCTGTAAGTGAGGAACTATGACTTTTTGGATGTGTCTCATTTTTAATATACACAAATATAGTATGAGTTTTTTCTAAATGAACCTTTTTAACATTTTTAAATCGGTTACATAGTCTGTAAGGACTAAGCACAGAGAAAATGCTTACTAAA
GCCTTTACTTAAACCAAATTTGTTTTAAAGCATACTGAAAGTGTTTATAATCTAGTTTCCACTGAGACAGAAATGCTATGTTACTTGGTTTTCTCAAACTAATATATTCTTCAAGCTGATATTTGAATGGCAAAGAAATGTGTGCAGACTCGTTCTTCCTCAGCTTGGCTTTGCAGTAGAAAACCTCACCCATGGACTTCTCCAGA
ATGGTGGGAAATTGCCAGGAACCTCAGCTGCTCATGAGGTTGAAGTGGGAGGATCATTAGTTCAAGGCCAAACTAGGGTACCTTGTGATAACCTTTCATAAATATAAGACATTAATAAAATAATTATAGTAATTCTGCCTTGGTGAAATCATTTGAATTTATTCTACAGAAAGTGTGGTGCAAATATAGCATCATGTTTTGTTCTG
AGGAAAGGAGAGGATTAGACTCGGGGTGCTTGCATGGGCAACTGGATTTTTGCATGGTTCCTTTCTGACTTTGCATTTAATGTATACACCCAAAAGAGCCAATATAAACGTTCCTCATGCCGACAACTAGCGTGGACCTCGTAGTTGCTAAAGTATTTCTTCATTAGGCCTTTAACATAATTTATTAGCATAATAATTTTGCCATT
GTTACTTCACTGTGAATCTCAATTGTTTGAATACTTGTGTAAGAATTCTATAGAATGACGCCTATGCACAGGCCTCATGTGCATCCTTTTCATATTAGCCAATATATGTTGCCCAATTGTTTACCAAAAGTTCTCTCCTTATTTTTATGTGTACAATCACAACTTAGAAGAAAGGGTTTTTAATTTGGGGGTTGTTTTCCAGCATT
AATCAGAAGGTTGGCTTTTTTCTAATTCATTTAGAGACATTTGTATTTTTTTCTGCTGTGGTGTTAAGGAATGTGGTTTGTCAAAAACACAACACTCAGAAATATAGCACTCTCGTGGATTCGTACGGTGGATTTGTGCAGCGCGCCTCCTCAGAGCGGGAGTGTTTCATGACCCCTAGTGGGCACCCGGAACTGGGAAGCAGTGA
AGTGGGGCCCACTCTGATTACCACAATTGTGGGGAAACTTAATGCAGACTAGTAATTTTACTATTTGAAGTAATTTTCCTTGGGGTACCTTTTTCTTCCTAATATACTCTTTTACTCTGTAGGTTGAGTCTGGTTATGTCTGTGAAGGTGATCACAAGACCATGGCTAAAGCTATCAAAGATAGGGTGTCCTTAATTAAGAGAAAA
AACCAGGATGCAGTTGCTGTTTGTTAGTTGGTTGGTAACTTTTTATTTTTATTTTTTGGAGGTAGGAGAATTAACCTGAAAATTTTTTTATTTGCTGGAAAATATAATTTTATAACTTGATGATAGTTGCCAAGCTATTTTAGTGAACCCATACAACCTTTCATATTTCATGTGTTCTTATTCTCTCTCTCTCCCTCCCTCCCTCC
GCAAGATTGTATAGCTATGTTGTCTGGACTGGTTTTTACATTTTTAGAGAATTTCAATGAATTATCTTTTTTGTACTAATTCTGAGATTGGCAGAGTCAAAATATATACATTGGAGATTTGCCCTCCCAGACCACACAGTTTATTTTATGGTAAAAGGTGTTCCCTCTGGAAATGTTTTTTTAAAAACTCTTAGGCTTCTCTTTGC
TTGTGATAACCTTTCATAAATATAAGACATTAATAAAATAATTATAGTAATTCTGCCTTGGTGAAATCATTTGAATTTATTCTACAGAAAGTGTGGTGCAAATATAGCATCATGTTTTGTTCTGTTTGTTTGTTTTCATTACTAGGAATTGAATCCAGGGTACAGCTTACCGAGTACCACTGAGCTGCCTCCCCAGCCTCCAATAT
AACTTATGATGATCTTTCAAGGAAGACAGAAAGGAGAGAAAATGTACCTCTTTTACTGGAATAATGTTTATGATTACAGGTAAAATAAGGCATTTTTGTCAATATAAAGGCAACCTTGGCTTGTTCAACCAAGTAGTGAATACTGACAACTTCACTCACTATCAATAATAAATCTATTTTCTGACTAAGACTGGCATTTTCTGACT
GTGACAGTGACAGTGACGACAAATGAGAGAGAGAGGTGGCTCACAATAGCTGCTGGAATGTTAGAAGTGGTAAAAATAAACAGATACAGGGCTGGGATCCAATATAAGCTCTGTATTGTATTGTACTGGCCTAAACCTAAGACCCTGGGGTTCATCTGCAGTACCGCTAAGATGCACATCTGGCCAGTTTTTTGCCAAGACAGCAA
GCCAATGAAAGTGGACAACAGCTATCCTGGGTTTGTGTGGTGATTGTAATTTCAGGTCTGTCACTCTTGTTACATTGTGTACATTCAAAAGGAAGAGAGAAATATATATGATAATCATTTCCACTTAACTAATTTTTACTTCTAGCAGGTAAATGTAGGTAGCAGTGCAGGGTGATCTCTGCTTCCTGTACCTTGACATGCAAAAG
AAACTTTCTGCACACATATACACATGCTTTTGTAACGAGCAAATGTCTAAAGTGACAACACGGAAAAATAAATACAGGATCATCATTGAGTTGCTTAACAAATATACTTAAGAACATTAATACAGTCATTTTGAGAAAAGTTCATAATTTCTTAATCACCTTGCCTCAGACTACCTTAATTAGAGAAATACTTTACATTTCTGTAT
AGTCCTGACTTTAAGAATGTGACTTTTGATTGCTTCTGCCTCGGCTTTATCAGGGATAGATTCAGAGATAGAAGCAGAGATAGCCTGTGATTTGGAACCAAATATATAAACTATTAACTTGAGAAACTATTTAATATATAAACTATTAACTTGAGGAGGTCTGTTTTTCTATACTGTGGGGATTGAACCCAGGACCCCGAGTATCC
TCTGGACTTGGGGACATCAGCCCTCTTCTGGTGTGTGCTGGCAGGGAGGCCCAGGCTGTGGCTGTCTGCTATCCCTTCCCCACTTTGGATACTTTTTGATAATATAAATATATCTGTATATTTTACCCTATGGTGCTGAGGCCTGTGATGGTTTGTGGGCACTGGTGTCCTAGGCTAAGGGTACAGTTGGCTGTGAAGCCCAGAGG
TGAAACGTTTCTTAAAGTAAATTATGTATTAGTCACAATACTAGTCAAATGCAAAGATACTTTGATATGGGCAGGCTGTTTCTAACTGTTAATATGGAAAAATATAAATGCCTTCCAAAACAATTTCTGCAGAGAGTACTATGCCTGTCTCTGAACTGTGACCACAGCAGATAGATATACTGACTCAAAAGCAGGACACTCCAGTG
TGCTGGGGGAGATAGTTGTATAACTTTCACTTAATGCCCTTCCACTGGACATGTGATTCCTGGCATCCTTCTAAATTTTTTTTTTTTAGACCTGCTATGTAATATAGATTTTTCAAAAACAGGTTTGGCCTTTATACATGCGTATTTACTACCTCTGAGTCTTGCATTGGGGGTGTGGAAGCAGCTGTACCTCAAAGCATTCACAG
ATCTCCATGTCCACATTGAGGTGTTGTTCATCCGTGAGGCCTATGTCCAATCACATTTGGCAAATGGATGTAACACATTATGCAGAATTTGGAAAATTGAAATATATATGTTTGTATTAACACTTGTTCAGGATATCTCTTTGCTTCTCTACACATGGAAGAAGCCTCTAGAAATGTAATTTATCATTGTTTACAAGCTTTTAATG
CCTGTGGCTGGGAGCAGGGCTGGACCGCTTCCTTCTCTTCTTTTTTTTGGGGGGGGGGGACACAAAGTTTCATGCTAGATGTCGTATGTATTATATCTATAATATAAACATATCAAACTCAATTTTGGTGTCTTTTTAAAACCAGAGAGAAGCCACTTGTAAGGTTTGCTCTGGGCTGGGTTCCGTTTGAAACAGCATTGTCTGTG
TCTTCCCTGGTCTAAAATCTGAGCTTGATGAAAGTGGCGGGATGCAATATAAATGTGAACAGACTTGGAAAACAGACCTGAATTCTGTTACAAGTATTCCAATATATACACAAAATCTCAGTATGAGTAGGTCTTATAACGTTTGTGCCACATCCTTTGGTTTTCCCAGCTCATTTGGAAGATATCAAGAAACTCCTGTTGGAGAA
AAGTAATCATCCTTTTCAAATGTATGGAATAACTCATAATGAAGTAGAACCATGTTTCCTACGACATTAAAAAATTGTTATGTTAGAAGGGAATTCTGTGAATATAAACAATGTGAAAACTCATATGTGGTGAAAATTTTGGAGTTTTTTTTATTTTTAAAAGATGGAAATATTATAAGAATATGTTTTCATTTTTCTCCCAGATA
GAAGAGCAGTCTGGACCTTTCATCTGGATTCCCTCAAAGGAGAAGTTATAAATTAGCTACTGCACCTCTGACAACGACAGAAGAGCATTTAGAAGAACAAAATATATATAATCTAACACTTGGAGGCTTTTATGTTTTTGTTGCATTTATGTTTTTGCAGTCAATGTGAATCCTTATGAATGTACAACACAAACTGTGTGAAGCCA
AGGCCTGCTAGCGAAGGCACTGTCTGGTCCCTTTATGGATCCTTCACAAGAACAGAGGAGCACTGAGCAACAGCTTGGTGCCTTGGAGCATCAGTTCCTGAATATACTCAATAACTTCAATGCCCTATGCAATGCTTACTGCACCTTCACTGGTACTGAGCATCATCATCTCTGTTTTTACCCTGGGAGGACCCTTCATCTAAGAT
GTGTTGCGCTGGCTGTCCCATTCTATCATGGGGACCCCATACTTGCTCAGGGCAGCATGTTCCGAGCATACACTTGCCCCTTGACTCATTTTCCACTCGTAATATAATAAAATCTTTTATTGTTGTTGAAGATTTAATTGATAATTTTATTTATGTATCTGTATCTGGTTATGTGCACACGTGAGTTCAATGTCTGGGGAGGCAGA
TTGGAACAAGGGCTGCGGGCAGCAGGGGCCTCTTAGTTGAGATAATATTGTTGCTGTTATTATTATTATTATCATTGTTATTGCTCTAATTTATTATATAAATATATATATAAAAGATTTTTGTACCAGTGAACAAGGTTGGGTCTCCCCACTGTCACATTTAGCTTGGGAAGATGAGAGCAGCAGGGAATTGTTTTTTTGTTTGT
CACTTTTGGGAATCCCTCTTTTGCACCCATTCAGTGCGGGGAGCTGTGGGTACCTCCCCTCCCTCTTCCCTGAAGCTTGCCTTCTTTTTGCCTTTCCACGAATATATAGAATATATTGTGACACTTTTCTGAGTGTTGGGTCCTAGGGGAGGACCACAGTAACTTGGATGACCCTGGGTCTTGCCCTCCCTGAGGCTACTGTTTAG
ACTGAAGGTGATCAATCTGGAGAAATCTTCACCAAGACACCAACTCTGACAAACATCTTCCCTGGTCTAAAATCTGAGCTTGATGAAAGTGGCGGGATGCAATATAAATGTGAACAGACTTGGAAAACAGACCTGAATTCTGTTACAAGTATTCCAATATATACACAAAATCTCAGTATGAGTAGGTCTTATAACGTTTGTGCCAC
TACTTATTTCAATACTATATATTAGAAAATGAAAAAACGATTGTGGCCTGCTTTGGCATACAGGGGTACAAGACATGAAGTAATTCTGGTAACATCTAAAAATATATATATTTTTGTTCGCGGACATTTGATTAATGCTGTAGCTATGGAAGCTTTGATGTCACCCAGAGGCGTGTACCTGGCTGGCACTATCCCAGTGAGGGTTT
CTAAAATATTGCATATAGTTGATGGTTTTCTTATGATTTTACTATATAAAAACAGCATTAAAGTATTCACATATATGCTTTGCTACAAAGTTTTAATCAGAATATAAATTGCTCAACTGTATTGGACTTCCTATGTATAATTTTCATAAGGTCTTTTGTAAAAACCCTTAGAATAAATTATCATGGTTTAAATTGCATCAGTAGTT
GGGTGAACCGGGGTGGGTGGGTGAAAAGTGGCATAATTTTCTGTGGCTGGTACTGACCATTGTTAGGATATAGTGCATAATTAGATTCTGTACCTAAGGAAATATAAATGTCATTTTATATTTATGCATCAAATAGCAAAGTGTTTTGGGTCCTTGCCAGCTTTCACATTCACTTTCCTGTTGGCACGCACATGGGAAGACAGTGT
ATGTGTGATTGAATGTGTTCCCATAGTCATTCCAAAAAGTTGTCTAAAAAAGGGTAAACTTAGTATTTTTAACCAAGTATATCCAGAATATTTTCATTGCAATATAAAATCATTATGAAAATTATGAACGAGCTTTTTTTCTGTTTAGAATCTTATGTATTTTACATGTGTTGACATGAACTAATTATTTCAAGGGCACAAGAAGC
GGACCACCCCAGCTGTGTCTGGGTTGGTGGGGAAATGATGGAGAACCAGCCAGTGGGGCTGTCAGCAGTGGGGGCTTTTTAAAAGAAAATTATTTTGATGAATATATTTAAATTTTTTTATTGTGGAGCATAGGAATTGTCCCCCATTCCTAGGCCTAACCTTGCTTGAACAGGGTTGGGCAAAGCTGCGGTATTATTGGTTGAGA
GGATCCTCTTTTTCCTGCATATCATGTTTTTAAAAACAAAACAGAAAAATTCTCTACTGGTCTTTACTTTTCCATGGGATCTAGAAATACATTTTTTAATAATATAATAAAATCTAAAAGCTACATGAATATGGAGTTTAGTGCTTATTTCATAGTTAGTTCAATAGAAAAAAATCAGGAAGTGTCATGGCATTATCTAGGCTGTG
ACTGTTTCAGATGTTTAAGGACTTCTAATGCACTTCGTTAGCTTGTGTTGTATATTACATGTGTTTGAAGTGGATTTTTTATTTATACAGATACCTGTAAAATATATAGTCTCAGGAGTATGAAAAGTAATAAGATATTTGGTTTTTTTTTCTAATTAATTTTGGAAGTTGGATGCTTGGACTCCCTCATTCAGATCACCAGTTTC
GGGAGCTGGGCCAAGGCCTGGATTACTTCTATGACCTGCTGTAGGCTGGAAAGCAACCCCCAAGTGACTGGACTTTTCTAAGCCATGGAGTGACTGGTGAAATATAGGCCTTTTCTCTGTTTACCATGAGACAGCTGCTATGGGTCCACACGCATGGGTGTCTCCTAGTCCAGGATTTGAATCGGAATCCTTTCTACTCACTACTC
ATCCAGGCTATAAATATCCTTTTGAGTCAACTCATGTTCTTATACCTAATTTTAGTCTTTTAAAGGAATGTACTGTAATGCTTGTGTATAAATCTGAGCAAATATAGGGCTTTTGTAAATTATGCATTTACTGTAATTATTCCTGTTTAATTTTTTAATGATGAACCCGACAGAGGAAAGGATTTTGCTACGTTTATAAAGTCATC
ATGGCTGAAGTGGTCATGAAGGAAGTGGCAGGTATCGAAGTCTCTGTCTATGGAGAAGACGTGGCACAATCAAGTGGTCTGGCATCTATAGGGTCCTATAAATATATAAACAGAACTTCTTCTGAAAAAAACATCTAGTCTTTTTTATTGTCCAATTAGTAGGTTTTTATTAGAGGCTTGAGATTTTCAAAGGGCGACTTATTTTT
GAGGCGGTTGGATGGATGGGTTCCCCAACATGCTAAGAGCACACACAGGACCCTCCCCACCCCCACAAGGGAGGTGGGGGAAGGCTAGCTTTTTCTTAAAAATATAAATGTATTTGTCTGCATCATGACGTTCTTCGGGCACCTAGCTGGCCAGACCACTGGCCATGGGACAAGGAGGAAGTCAGGTGTAAGTCTGAGCAAGGAAC
TCGCCTGGATTCTTCTGTTTAGCCTTGTGGTCTGTGTGAGCACACAGATTAATTACCTAAACCGGGCTCTGGACATTTTCAACACTTCCATTGTGACTCCAATATATTATGTGTTCTTTACAACTTCAGTTTTGACTTGTTCAGCTATTCTTTTTAAAGAATGGCAGGATATGCCTGTTGATGATGTCATTGGGACTTTGAGTGGC
GCCCAAACACTGCCTCTTCATTGACTTGATACGTTTTCTTCTAGCCTGCTGCTCAGGTGGAGTGTTGCACTTCTGATAATATACGATGAATCATGTAGGTAATATAAATACAGATCATTGATTTGCATATACTTTGTGTTTGCTTCTATTATATGCAGGGTTTTCTGCAGGACTGTAAATTCATTGCAGGCATTGCCATTGATGGC
GACTGACCCGCTCAGAGCCGGTGAGCGCCAATATAGCCCATGTCATTTGCTTACATTTGCCAAACATTTTGCCATTTTTTTTCCAAAAACAACAACAAAAAATATAAAGCGTACGAATTTCCAACTGTTGTATGTATAATCCTCTAATACTATTTTTAACTGCTTCTAGAATCTGTGTTAACCCTTCAGTCACTAACAAAGCTTTT
GTCTAAATCTATCAGCGAGGAGACAAGCAACATGAGGTCGATGTTTGAGGGGTTGCATGCTGGGTAATTTTAGCTTACATTGTAGCTCTAAGAACATTCAAATATAACACTGTCAATTAAGCATTCTCCCAGTGGCTTGTGTTTCTTGAGCTTTATTTTTTTTAATTTTTATTATTAGATATTTTCTTTATTTACATTTCAAATGC
TGTCCGTGCGTTTTAATGCCATGTTTGTTTTTACAAATCCTTGCTGGATGGAGGAAGACTCCAAACTGGAAGCAAACCCCATGCTTGGTATTTTCCTGTTAATATATTAATAGAGACATTTTTACAGCACACAGTTCCAAGTCAACCAGTAAGTCTTTTCCTACTTGTGACTTTTACTAATAAAATTAAGCTGCCTGTGAGTTATC
AAGAGTGGATGGTTCCTGTCTTGTCTTCCTTCTCAAGTATTCCTGGTTAAGGGATTAAAAAAGAAAACCCACACAAGCTAAAGCTGTTTTTGTTTGATGTAATATAAAATATGGAATTGATCTTTCCAAAGTCAGAGATGATTAATGTTTTTGCTATATACTTTTATACGTTATTTTCTTATCAAACTAGTTAACAAGTATTTTTA
AAGTCAAGTCTCAGAAGTACCCAAGACAAATGAAAATGAGCTCTCATAGGTCATTCTGTGGGAAGGTGGTCTCAGCTAGGGTTCCATATGAAATTGTGATAATATATTTTGACTTTTGTGTGCTGCTCAATGCTGATCCCACAGTCCCCGTTGTCAGTTTTGTTAGAGCCTTCCAGGCCTGTATGTCGGTATGCAGAAGCATACAC
GTCCCACCTGCTTCTCGGCTCCTGCAGCCATTCACCAAGTACATTCGTAGAGCTTTTTAAAAATATTTTGTGGAATTGTATTTATGAGAATCTTGTGGTTAATATAAAGATTTTAAAATATTCTATGACCTAGCCCTTTAATTGGGACTTGTCCTTTGCAGCTTGCTTCTGGAGCAAGGTGTGCTTCATGTCTCCAGTGAATATTT
TCCTGTGGCAACAGTTTTATTCAGATATCAAACATTGTTTAATAAATAATTCATGCTGAATATATTATACATGTAATGAATGTGAGAGACCCTTGTCTAAAATATACACCTTAGAAAATAGTAAAAATGTTCACATTGGAGTTTTTTTTTTTACAAATGTAATTACCTCTCTCTATATGTGTGCGTGTATGTGTGTATGTATGTGT
GGAGGCAACTCTTTCATTTTATTTTATTTTTTAATGTCTTGAACTTGATTTGAAGACCAGGCTGGACTCAAACTCACAGAGATCCGGACTAGGCACCTCTAATATAGGAAAACATTGAATTGGGACTGGCTTACAGTTTCAGAAGTTCTGTCCATGATTATCATAGTGCGAAGCATGGAGGCACGGAGGCACACATGGTGCTGGAG
AACCCCCCTCCCCAGGGCTCAGCTTAATGTGCCCTCTCCCCCCAACAACCTGCAGGTTCACAGCACCAGCCACACAGCGGTAGGGATGAAATAGTGACATAATATATTCTATTTTTGTAACCTTCCTATTTTGTAGCTCTGTTTAGAGAGATGCTGGTTTTTGCCTGAAGGCCCTGCAGCCTGCCCACATCAGGTTAAACCCACAG
TTATTGTATTAAGATTTTATAGTATTTATATATATTGGGTCGTCTACTCCGTTTTTCTTTTTGTAATGTTAAAACTGATACTGTATTAAGTATATGCTATAATATATTAATATATTGCTACCGTACAAGTCTATTTTTTGGGGGGGGTTGGAATTTTTAAATAAAATCTTGAGTGTGAACTGAGATGAAATTTGTCTTTTTCGCGG
TTTTTAATAGCTGAATAAGTACTCCATTGTATAAATGTACCACATTTTCTGTATCCATTCCTCTGTTGAGGGACATCTGGGTTCTTTCCAGCTTTTTTCTAATATAAATAAGGCTGCTATGAACATAGTGGAGCATGTGTCTTTCTTACCAGTTGGAACATCTTCTGGATATATGCCCAGGAGAGGTATGGTAGGATCCTCCATTG
ACTGTGCCCATACTGTGCACAAGCAGTTTTTAATTCCTTTAACTGTTTAAACGGAAGAGGCTGATAAACTCTGACTCCATTACCTTGTTCTATAACTGATAATATAGACTGAAATCTCTGGACATCAGCTCTTCTTCTGGTAGCCTCTTTCAGGGTCAGATGGCTTTCTCACCAGTGCTGCAACTCCACCTCAGAAGGAGGGTCCA
TTTTATGTGAGAATTTTGTATTCATTACAAGTACATTTAGTTGCAGTGACAGAAACTCCTCATATGGTAGCTTCCTCCAGTATCCTTGTGTATTTCATACAATATATGCAGAGACAAGTGCAGACCGGGGAACCGTCTGCCTCCTTTCCCTGTCTCAGTGGCCTACCATGCAGACCTTTGCACACACACACTTATTTGTAACAGTG
CTCTCCGTAAAGCATTCTTTTCTTCTTCTTTTTCTCATCAGTAGAACCCACAATAAGTTATTGCAGTTTATCATTCAAGTGTTAAATATTTTGAATCAATAATATATTTTCTGTTTCCTTTGGGTAAAAACTGGCTTTTATTAATGCACTTTCTACCCTCTGTAAGCGTCTGTGCTGTGCTGGGACTGACTGGGCTAAATAAAATT
GTGGTCAGTTAGGAATTTTAAACCACAAGTGGAATGCTTTTTGTGAGTGTGGGACACCTTGATACAAACCTATATTATCAATTTTGTACTCAAAAGCCAAAATATAGCAAACTATTTTCAAATGATAACTAAAAATGGGCATCTTTGATAATTCACCTCTTTTTATAGAATCAGCTATATTGTCTTTAATTTTTCATCTTGAACAT
CTTGTATCCTCCCTGTGTTTTGAGATGAACACTTTTAAATTTTAAAGTTGTACAGTTTTTTTTTGTTTTCCATTATTTTATCTTGTTTGTAACTCTATGAAATATATATATATATATTTTTTGCCATTTAACTGTTGTATGTTACTGTGTCTGTATCTATAGAAGAAAAAAATGTTTGTTTTTGGTTCTCTGTGTGATACCAATTA
ACAGAACCGCAAGGGACTTTCAAACTGAAAAAGAAATTTGTCACAAAAAAAAAAAAAAAACCTTTGTTGTCATAGTTGAGTTGATTGTAGATGGTAATTGAATATACTCCTTTGAAAATATTTCATCAAGTATGTTTCCTGCTCATTGTGATACATTAAAAAAAATATGAGCAAAAGTCCTTGTCTGTTACCAGCTTTCTGTGCAT
ACTGCAAAGTCTCGCTTTTACCACTTTTTCTGATCTCTGCTGCTTATGGAAAATTGTATGGGTTTCTTCTCAGTATTTGAGTAGCAAAATTTTAAGTATGAATATACTTTTTAAAAATTATTTATTGGTGTTTTGCCTGCACGTGTGTCTGTGTGGGTGCGGTCTGGATTTGGAGCTAGACAGTTGTGAACTGCTATGTGGGTGCT
TGTTCTTTTTGCTATGGAGGTAGGGTTTGAGGGGGTGAAATTTGGCCAGTGAGGACCTCCACCCAGTAGGATTGTGAGGGTGCTCTTAATGACATTGCCAAATATATTTGCGCTCAGCACCTGGAAGTACAGTTCATGACTCTGCGTATGTGGGTAGCCTTGCGATCCCGAGTCCCCAGTGTCGAACAGCCACCGTTCTGAAAACA
TTGTTTAGTGAAATTTGTAACATTTAAGTTGCTGATATGAGTGAGGTTAGACAGCCTCCAGGTACTACATCTGGTTGGAACACTCAGGGGAGTGTTTGAAAATATATTAAGTTTAAGTTCTGTCCTTTAGTAAGAGTCATCTTATTTATTTTCTATGATATGTGACAAATCCCCACAAATATGGATGTCATACCCAGCTTATTTTC
TATAAATGATAACATTTCACCCTTCCCTTTCCTTCACCAACCCTCTCATATACTCCCTTCAAATTCATGGTCTCATATATTTGTATATCTATATATCCTAAATATAATCGCCTCATTCTGTAGAATGTTCCTTGTAGTTATGTTTTGTCAGCTGATCATTTGGTGTTTGATGGTTCTTCTCTGGAGACCATTTTTCCCGCTCTCAG
ATGCTTTATGTCAATAAGCTTGCATTTTGCCAAGGTCTCACGACACTGAGCTAAGAGATAAACCCAAATAAACCAAGAATGTGTTAGAACTTCTCAGTATAATATAAAACTCTTCATCTCTCCCAAAATATGGTCTCAGAAACTTACTTAGGGTATATACAGGAAAATACAGAAAAATGAATATGAATATGCATGTAAAGTCATGC
GGGGAAAGGGGAGGGAGGGGATGAAGTGCCAAAGAAAACACATTTTAAAAGCTCTGGTTTTATACAATAGAATGTTTTCCAGCAGATGCCTCTTTGTTTTAATATATTAAAATCTTGCAAAACTCTTTGAGCGACAGCTGTCGCCCACCCATGGTCCTTTTGTTAATGATGTAAGGGTCTTATGAATACTGCAAACCACTAGAGCC
ACACACACACACACATACACACACACACAAGGGGCTCCCCAAGCCTTTCATCTTGAAGTCCCACGGAACTTTTTAATAACACAACACTAAACATCTAAAGAATATAAAACTTGGAATCTTCTCACCCGTCACGTGGAGCTCCATCTGTTTCAGCTGTTGATGTAGTTTGGTTTGGAAACTAAGGGACCTGCCCACAGGAGCTGGAG
AATATTGTTGGCTTTGTCAAAGTTGGATCTGACCCTAGAAACCAATACCAGCTTCCCATTTCTCTGAACTTTGAAAAGAATGTTGATTTGTTACTATATTAATATACTATGCAAAACTGGCCTTATTTGTATAACATATCATTTGATTCATTTTTAAAACTTCTGGGTTAATAAAGTTTCAGTATATCACTTAAACATTGAGAATA
ATTCTCTGAGGCTTATCTTGGGAACCCGCCCTTGTTCTGTGCTGTCTGTCTGTCTCTATTTCTGTCATTCACTTTCCCAGAGCCTTTTTTTTATGCTTTTAATATAACTACGTTTTAAAAATTGCTTTTGTATAATGTGTGTGCCTTCGTGAGCGTGCGTGCCACAACACACACGTGAAGGTTAGAGAACTTTGTTGAGTAGGCTC
ACTGTCACAGATTTGCATACATTTGATTTCTGTTCGATTTGCTCCTGTGCACATAGCCTAAAGTCATATTAATTTTTTTCTGTCTTCGAACATAGCATACAATATACACAGTCTTTTTGAAGAACTTTGTGCGTGAAACAGATATATGAGATTTACTTGTTTGGGGTTTTTTGTTTGACTTGGAGCGGGGTTGGAGACATGGGGTT
CCTCTAGTGAGGACCACAATGTGTGTCTTCATCTGTGGAGATGTAATTTGGACCCCTCTCCATATCTTCCATGTGTTTACCTAACTTTTTGGACATCTGAAATATAATTAAAATGTTCTCTGCTACAAACTATAAAACTCTGCCTGTTCTTGGTTGCCTCTGATTGGTTGATTCTCCTTCCCATTTGAGCTGGTTTTTCTTGTTTC
CCAGGGGCTTTCAGAGCTGCAGATCTCCAGACCGTTCCACTGGTTGCATACTGCGGGAGGGCCCAGGGAGGGCTTTTGCTCTGCCGAATGTTTTCCACAGAATATATTACAATCTTTCAAAGTCGCGCACTAGACTACAGTGGTTTTTCGAGCGATAGGCAGGCGGTGGGAACAGCAGCCCTCCTGGAATGGACCCACCCTCTGCA
TGCTACCATATTCCTGCTCGAATATGATGGAGTTTGTTTATTTTCTCGCATTGTTAAATGTTCCTTGCCCCTAAAGGTCCATGTTAAGAACAATGTTCTGAATATATGATTTGGTTACAAAAAGTATGTCTTCTTATTGAAGAGTTAGCTCAGTGGTTGATATTTGTGCTAAGATGCAGCTTCCCAGTTACTGTTACAAGTTACAG
GTGGCTTTGTAAAGGTCTGAACACTGTTAAGGGGAAAGCTGAGTGCTTGCTTGCCTCTCTAACAACAAAAAGATGTGTCTTGTGCCGGTTGTACTATTGAAATATATTTTTTCCTTTTTTAATTCAGTTTTTTTTGTTGTTGTTATTTTGGTTTTGTTTTGTTTTGTTTTTTAAACATGCATTGTGGCTTCAAATGACCAGGTTGT
CCATTTTAAGTCTCTGTACTTGGCTACACAGATTGTATTTTTATTGTTAATGCTCTCTTCTTATGGATACCTGCATTTAACTTGTGGACTATGTAAACACAATATATATCAATATCTATATATCTATATATCGATCTATATAAACTACTAGCTTTTCCTTTTGGTGTTTGCGCCTTTTTCCTATCTCAGTTTGATGGGTGGCCATT
CAGTTTTGTACAATGTTGCTTTGAGAGATGAAGGGAGGCAAGCAAAGGTGCAGCCAGGCTGATTGCAGTGTGGCTCAGTTCTGCCCTCGGAACCCTCCTGAATATATAAAACTAGTTTTTAAGGTGTCCTGCGTGTGTAGTTTTTGTTGTTTTGTTTTATAGTCTTTTCCTGGGAGTGATAATTCTGGAGAAAGGCTTGAGGCCTA
GGTTTATAAATCAGTGGTAACACGTCATTCTTAGAAACTTTAATTATGAGAAATTTTGCTAATCATGATTTGTTATTTGTATTTTTCTGCTTACTAGACTAATATATGCTCATTAAAAATGTGTATAAGAATGTTTGTGTACACTTGAGGCACCATAGCTACCAGCCTACTCGGCATGTCCCTCTCTCTTCCACAAGTGTGAACAC
GAGGCTGAGCGTGAGGGTGGGGGTGGTGATACAAAAAGATGAATTTCGTCTTAACATGATTTAGGAAGATTTTATTTTTCGGGATGTCAGAAATTACAGCAATATATTCATAAATACCTAATTACTACATTCAACAAATAATATTACAATACAGTTAATTCAAACAAGTACACTTAGAACGGGTTTAATTTCACAGCATCTAAACT
ACTTCTTCGTACATTTTGTAGTAATATGTTTAATATAATCAAATATTGGCAGCCAGATATGTGAGCAGTTCTGAACGAATTCATATCCTTTTACCACTTGAATATATTGCAGTGTGTGGTGGGCTCCTAAAGTCATTCGTGTCCTTTCTGTACAGCATGTTCCATTCCATCCTTCCCACTTCTGCTTTTCATGATGGGGAAGGTGA
ATTATAGCTTAGACTCTTGGACCTCTGTTCTGTTTTCTTACCTGCAGGTCACAAGTGTAATACTATTCTACTTCTTCGTACATTTTGTAGTAATATGTTTAATATAATCAAATATTGGCAGCCAGATATGTGAGCAGTTCTGAACGAATTCATATCCTTTTACCACTTGAATATATTGCAGTGTGTGGTGGGCTCCTAAAGTCATT
GCCAAAGTGATTTTCCTTGTCCACTTTCACGGCTTTGATGGCCCCACCAAATGCATCATTTAAAGCTACTCGCTTCTTTCCTCACTTGGAAGAAAGCTGAAATATAGATTTGTTATTGCAAACCACTCTCGTTACAGCTCTGTCTGTCCATCTACCTTATTATTGTCTGTCTGTCTGTCTGTGCTGGCATGTCTCTGGATGATACC
CAGCTGCTCACTTGCCAAGGGAGGGGCAAAGACTGAATATTTACTTTTTTTGTTGTTTTCATTTTTGTTTCATTTTGGGGGCGGGGCTTGTGTTTCCTGTAATATAACTCAACTCTTGAAGAGCTTCCGTTTCATACCAGTTTCATCAGGTTTATTTGTAAAGTACTTTGAATGTAACTCTTACATGCTTTGAGAAGAAAAAAAAA
TAATCTTTTTAAAGTAAACTGATTGTTTTACAATGTACACATATATATAATTTTTAAATACTCTCTTACTATGTCAAGTGGTATTATATAAGGGCTTTTGAATATATTAATGATTCATTTTCAATATTTTATGCTTCTTTATTACACTTAACTCCCAAAGAATATTTTTTATGTTTTGAAACAATTTAGTATTCATCATTAGATAC
GCTGCAGACAAGCTCCACCCCCAGCCCTTCCTTGCATCCACAAGACACCCCACACACATGATGTATGCATTCGTTGTATAAAAATGAAGTTTGAATGATTAATATAAAATATTTTAATACAAAACATGAGACTATCTTCTTTTTAATCAGAAAGTATGGGTCACGGGCTGAGCCCTCCCCACCAGTGATTGGGAGAGGAGCCGCAT
CAATAGAGACAAGGTGTGGTCCAGCTTTAAAATAGGGTTTCTCATGTATCCCTGGCTGTCCTGGAACTCGTTCTGTAACTATTGTGGAGCCAGATTCACAAATATATCTCTACCTCCTGAATGCTGGAATTAAAATCTGAGGTTTATTTTTGTGTGTTTGCATGTTGTGAGTATGTTGTCTCACTGAGGTTTGAAAGAGGGCCTTG
TTACTTTAAAATTATTTAAATCTAGATTTCAGGAGAGAGGTGATAAAATTATTATCAAAGCTAACAATATGCTGATTGTTAAGACATGCTGTGGCTGTAAAATATAAAATTCCTCTGGAACAGTTTTGTTTGTGTTATTTTCCTCACTGCGATTCACTGGAGGGCATGTGCTCCTTTTTATTTCTATCTAAGCATGTTAATATACC
GTCAGGTATTTAAATGGTGAATGACTGATGTGTTAGTGGAGATGAAATAAACCAATAAATGATTGATTGTCATTTATGCAGGAAAGTAATGCTCCTTTTCAATATAACTAAACAGAGACTAATTTATAAGTGCTTTATTGAAAAATACACATATTTTCATATAAAATTACAGTAGCGGTACTAAGGTTTTCTAAGTACTCTGCACA
TCCTGTCTATGTGGGCAAGTTCCAAAGTTTAAATGCATTTTTTTTTTGACTCTTGGCCAAAATTTAGAAGATGCTGTGAATATCATTTTGAACTTGTGTAAATATATGAAAGAGAAAACTTTTGTCTGAAACTTCTTGGGTTTGTGTAAAGTGTGTACGTATGTAAACTACCTTGTAACAGGCAGTTGATGGCATGCTCTTGTCTC
TGCTAGAAAGCAAAGTCTTCCCTAAACCTCTCTTGCCATCCCTCACAGTGAGCAGAGTTGTCATCCCCGTCTCCACCCACAGAGTACTCTGATTTGCCACAATATAATTCCCTGGGACTGAGTGCTGCCTGAAACTCATTTGTCCCTTCCTGTCTTACCTTCTCCTTCTGTTTCCACTCCTCAATCAAACCTCCCCTCCCCTCCCC
CTCCCACCTGACTTTGAAGGTGGAATTCTCTTCAACTGTGGTGGAGTACGGTAATGACTTGTCTTCAGTGTTGGGCCTCCCATCTCACTGTTTTCAAACTAATATAAATACTGGCTTCCGTTCACCTCCGTGGTTCATTTCAAATGTACACATCATGTAGACGCTAACCTTTGCTGAAGGTGTTTGCCCTGGACTAGAACTGCCAG
CTTTCGCAAGGTAGGGTTGAGGGTGCCTTTTCCATGCAAGCCATACGGTAATAAGTACACAAGGTCACATTAACATAAATGGAAAATTAGGTACTTATGAAATATACTATGATGCTTTATGCAACTATTCTGTACAAGTACTGTTATTTAAACACAGCCATAAGAAGGTTTTGAAGATTTAAAAATATATAAGTATGTATCTGTCT
GTTCTCAGAGCTTCTGTAAACACTTGTGGGTTTCTTTCTCTTGTTTTTGCTGAATGTCGTCATTCTGTCTTTAACTTCTCAGTTAGAATGCTCCTTGCCAAATATAAGCTACTTTCTTTAATAAAATTGTTATGTCCTTTTTTGTGTTGATAGACTTAAAACTAACAGAAATAGAGTAAATTCCATGTTTTTAAGCCTCAACCTCC
CAGTTGTACCTTCAATTCTTTCTGACCTGCATTACAAACATTATAATTTTATTCTAAAAATTGTAATTTTTTGCATTTTGGAAGTGACTGCTGCTGTTTAAATATATTTTAAAAATAAATAATAAATAAGCTGACTTAGTGACTGATCCACAACATGTTATGGCTCCCTCCCCGCCCTCCTCATCTGGTTGTGTGTTTGTATTAAA
TTCATGGTGTTTGAAATGTCTCTCAATTGGAATTATGTTTTAAATCATTGGGGTAAATCTTATTTTAACCTGTTTTACACTTGTATTTTAATCTCAAAAGAATATATGATTGGAAAGCAAACAATTCTTGATCTGTAGCCTTGAACATATAATTAAAAGTCACTAGAAGTTAATCATAGTTTGCTGTAAACAAGGTTGGGTTGTTT
TTATAACCATAGAATAATCTCATTTCCTGAGAAATTTATGTTTATGTGAAATTGTTGCTGCTAACATCTCATGCAGTTTGTACATTCACTTTTACCCCAGAATATAGCTTTAATATTTGATTTAAAATGTATATTGGGTTGTGTCTTAATTACTTTTCTGTTGTGACAAAACACCATGACCAAGGCCATTTTTTAAAAGAAACTCA
TCCCATTGAGGTGTTGGTGCCTATGATCCTGGCACACTTCAGGAGCTGGGTTAGGAGCATCAGGAGTTCAAGGCCAGCCCTGGGCATAAGACTTTGTCTCAATATAAATAAATACAGTCACTTTTTGACTCCTTATGGAATTTTTTATGGTCTAGTATATCTAGTATACCTGATAAACATAGTTTAGTTCTGTCTTCTGGTATTTG
ATTGTGGACTGCTTTATTTATGATTAGTAACGCTGTTTTAAGTGTTAACCCTTTTATTGTATTTTATTTATAAAAATGGCTTTATATATTGAGATATATAAATATAAATATAAATCTATATAATTGCCTTTATATTTAGGAGTTTGAGTTCTCCTTATTGTGAGTTTCTGTGAACTTTTGTGCCCTGCACAGTCACCAGAAATGGT
CCTGTTAACACTTTCTCCACCCAGACTCTGATTTTGGATCTCAATGCTTGTCTTGGCACAGTGGTTGCTGTTCGCTATGCCTGGACCACATGGCCTTGTGAATATAAGCAATGTGCTGTTTACCACACCAGCAGTATGTTGCCAGCTCCTCCCTTCATTGCTCAAATTTCACACAGGGGTATCTAAGGACATTTGGAGTAGTGCTC
TTGTGCACTTCTCTAAATGGAGAGAGTTTTAACTGAAGGAGAAACAGTGCCCTGCTGAACATTGGCCCGGCTTGTTTTGTTTCCTATAGCATATGTAAATAATATACATCCTATACTTGAAAGCAGCGTTTCCAGTTTGATGTATTTTAGTAGGATGTGAACTTTCTCTAATTATTTTACTTTAAAAAGATGTAGGTGTTGATTGA
TAGATGCTCCCAGGATACTTAATGTGAATAGTCTGTTAATATTGCTGTAAAGTATTGTATGAAGACAGACATGTCATTTTATTAGACTCCATCAATCTATAATATATTAGACTGATTCTTTATCTCAAATGCGATGAGTTTGTATAATATATCTTGACAAATTTTATTACCGTGTTATGTAACAAATGTGTATTTTTGTACCTTGC
TGTAAAGTATTGTATGAAGACAGACATGTCATTTTATTAGACTCCATCAATCTATAATATATTAGACTGATTCTTTATCTCAAATGCGATGAGTTTGTATAATATATCTTGACAAATTTTATTACCGTGTTATGTAACAAATGTGTATTTTTGTACCTTGCAGAAACTGCTGCTAACTTTTAAATTGTTTGGTTTTTCAAGGCACT
TAAAGCACATTTTTATAATAAGAAAGGGAACTCCATGTACTTTAAGATTCATACCACCTGCACCCTGATATGTCTCTAAGGCTTGCTTATTTCTTAAAAAAATATATTTTCTGTGTCTGAGTGTTGCCTGCATAAATATTACTACCCCACACCTTGCCTGGTACCCACAGAGGCCAGAAAAAAATGGATTCCCCGGAACTTAAGTT
ATGAACTTCTTGTACCTGAACACCTAGCAAATTGCAGAGGCTGTTCCTGGCAAGAAGCACTTGTGAAGTTGCTTCTAGATTCCCCACCCAACCCCACCCCAATATATCATATGCTCCCCTTGCCTGCCGTGTCCAGTGCTTGGCCTTCTTATTGACCTCAACTGGTGGGAGCAGCTTGGCAAGCAAGATGCATGGTTGTGGTGCTG
TTTTGTTGAGATGGAAATGGACACATCAGTGTCCCCTGTCATCTGTTTCATCTGAACAATGTCATCTGTTCCCCTATGCGGTACGACCTTTACTGTCAGAAATATATTTAAGAAAATGTTCTAAACGGTATTTAAAAACAACCAACAACAGACATTCCACTCTGTGACAGAGCAAGGCTGCATTCTGTTTTAAAGAAGAAAGGGAG
AAAACATTTTTAATCAAATTATTTGAAAGCTTGAAAATTAGCAGGCAAGTTTTTTCTCCTTTTAGGAACAGAACATGTACACATTCACATGTATTCTGAAAATATAATGGTGCCGTTTCCATCTGGCCTTTCCTTAATTAAAGTGTTCCCTAGTTTCCAGGAGGTAAAAGGGTTACAGTGGGAAGGGGGAGACTCTAGTGCAGGGA
TTTCCTTTATAGTCAAGTGATGTTTGTCTCTAGTGTTCTAATGTAGCACAATCCTATGTAAAATCATACTATGTATTTTTGACATTATTGTTGAAATTGAAATATATGCATAAGTCTTTAATTTTGTGTGGTGTGTTTTAAGTGCTATTCATTTAAGCTACTGAAAATGAAAATGAAATGTTGGGCTTCTTTAAGATTAATGCACT
ACTGTAGAGGTTTTACTTTAAATTGCTGTCCCATGCTAGATAATTTTCTCACACTGTTAAAAAGAATATGTACTTTGAAAAGATTAATATTTATATTGTAAATATATGCAAAAAACTAAAATGTGTATTTGGCTTTTATTCTTAAATGAGACATTTATGTGACTGTTAGATTAACCATGAGACAGTATCCATTCTAGCTCCATAGC
AGCAACTGTCCTTCATGGCCTCTGCATAGCTCCTAACTCCAGATTCCTGCCTGTTGGATTTCCTGTCCTGACTCCCCTCTGTGATTGACTATGATGTGGAAATATAAGTCAAATAAACCCTTTCCTCCCCCAAGGTGTTCTTGGTCATCATGTTGTATCACAATAGTAACCCTAAGACAACAGAGTTGTCTTAGCTATTGGAAACA
AGGCATAGCCTTCCACCAATCTCGCAAACAATGAACGTCAACCTTCCGTTCCCGGAAGATCAGCTGTCCCCACAAGTCTTTATTCTATTATATTGCTATTAATATATTATAATTCTGTTCTGGGTGTAAGTTGGTTGTAAATTTGTGCTGTCCTGGGTCTATCAGAGAACAGACAGAATTTGTGCCTTCTAGACAAAGAAGTAGCC
GCTACGCATCTCTTTTGTGACTTCAATAAACTGAAACCTGATGACTGCAGAGTTTTCATCGCAGAGGCTACTGCCCAGAACATGGTCTGCTTGAAAACAGAATATATCGCTGATTATCTCATGCTGGTTTGTCACATTCTACTCTTCCGTTTATCATTATCATTTTTATTACTTGTGTGTATATGTGGGGTGGGGAGTTGGCACAT
TAAACTTTTATTAAAGATTTATCTCTCAATGTCTGGTTGTGAAACAGAACCTGGAGGAACTACATTGCTGCCTGTTGGATAAAAGAAACCATTTCTTAAAAATATAACATTCTTTTAGAGTTTAGAAACTTAATGGGAGGAGGACTTTTTTAAATCTAAATTATAGAAACCTACGTGTTAAAATGAGGACTTAGTGGATACAGAGC
AGTAATAAAGGTCAATTATTCAGCTGAAGTGTTTGATTTATAAAGAAGAAATGACAAAATGATACCGACAAAGCAGTATTAAACTAAACATGGACATGTTAATATAATGTTTTAAATTCCAACCCAGCCTTGTTTTTGACTCTATGGCTGTGTGTTAACTACAATTACTCTAACTGTAATGCCAATAACAGCCCTGAACTAATAAT
TTGTTATTTCCCTCACTCACAGAAGACGGTGAATTCCATTGTAGCAAACCACATGGCATACACGCAGGAGGGATAAGCAGTGTATCTGAGAAGTATTTTGAATATAGTAAATTTTGAGGTATCCCAAACCTATCACAAAACCTGTTCTTTAAGAGATCGTTCTGTGCAAGATGTCTCAGTGGGTAAAGACTCTTGATGCAAAGCCT
GGGTCTCGGGGTGGGGGGAGGGCAGGGCATCCCATAGGCCCTGTGCATCAGAGTGTGGAACTCCAAGTTTGCTGTCAGTGAGAAGCCCACACACTTTAATAATATATCTTGGTTATGTCCCTGCCTTGCTACTGTTCTGCCTGCTGCCCACAGACTCTGAACTCCCATGGCAGGGTGAAGGGGTCCTTATCCTTAACCCACCAGGT
GTGAACCGTTCATGGACAGTTCACGCTTTCGCCATGAAGTTCTATTATACATATTTTAAATTGTTTATAGTAAGTTGATATTTTTTTAATTTTTAAATTTAATATAGCAAACTTAAAATGACTTTAAACTTATGAAACAAGTGTTTATTTTCTTTGTGTCTGCTCTTTGAAGTAATTAGCACAGCTGCAGATCTCTATGTATATCT
GATCAAAGATTTCTGTCTGATGTCATCACTGGGAGGAGCAGGGACAGATCAGTCCCTGGGAGCACTCAAGGAATCACGAGGTGCGATGAATTTCCTTAAAAATATACTGTGTTCTTACAAAAGCTGAAATGGTCTGTTGTCTAAATTTGTCAGAACATTCGATTGCAGTTTAACCCTCAACTTTGCTTTTTCAAAGGATTTCCTAC
CTGCTGGGGCTCTGACCTTTGCCTAGGTCTCCAGAGCTTGGTTGAGTTTAATTTTCTCCCAAAGTCAATTTTGCTGAATCACAATAAGCATTTTATGCCAAATATAACACAATAAAAATTGAATGCAGCCCCAGTTGGAGTAGAGCTGGTCCCTCCAGGTGTAGAGGAAGCAGCATGAAGCAGTGCTGTGTGTCCACAGGCATGCC
CATGTGAGGGGGAAGGGAAAGCATTTCAAATCAATTAAAAGGATAACATGAGTTCATTTTTCTTTCTTGGAAGGTTTCCAGTCTGTTGTACAGAGTTTGAAATATAAATATTTATTGCTTTATGGAAAGAAATTGTTTTGTGTGATTATTTTATGTTTTGGCCCATTAAACTAAGACAGCGATGATGACTTCAGATTTAGGAGTCT
CATATATATGTGTGTGTATGCACACATACATACATTCTTACCTATATACACATGTATAAACTTCAATCTTTCTATAATAGTGACTCTTTTGAAGTATGAAAATATAGTTTGTTTTATAAATTCATATATGCCAGGCTGTTGTGAATTTTTTGTTTAAATCTCTAGATTTTTATGTATGAGTGTTTTCCCTTATGCATGTATGTGTA
TGTTGAAAATAGAATATGACAAACTTATTCTAAAAGTATGGAAATACAAAGGATATGTCCAGTGTTGAATATTTACTATTGAATATTCAATTTGATTTTGAATATATAAGTAAAAGAGTAAAGTTGAAGATCATTTTGAAAAAATTTATTTTCATGTTACGTGTATGTGTGTTCTGCCTACCTGTATGTATCTGTACCACATGCCT
TTAGGGTTATCCACCGTGAGCTTCTGTTTTTCTTAATGTCAGTCTGCTGTGTTCATATACCACTTTGAGGCTTGATTACTTGGTTTTGAATCCCTTGCTAAATATATACATAGGAAGTGGGAAGTATTGCTACTAGCAGGTACTTTGATATCATTGCCAGTCTGACTGCAAGAAAAGAGACTTCAAAAACTACAAAGCACAGAGAT
GGACCACTGCAGCAGGCTGACTGAACCTCCCCAAGGGAGCTTGTGACTATGCTTTGGCAAAGGCTTCCTGACTAGAATCCATTCTGTCCAGTGCTCATTTAATATAAAAGTCAACATTTCACTGCAAACTTACTGATGTCTGTTTCTTTTATCATAGTTTAGATTCCAATGGAAAAAGCTGGGGCGGGTTTTCATACCTTATAAAC
AGATCCTGTTGCTCTTTGACTGCAAAACTGTTTCTAAGAATTCATTCCATGAAAAATGTGGATCCTCTTTATACCACAGCATTTATACTATGTTCCTTTTAATATATTAAATACACAAAAAGAGAATGTGTCTCTTTATTTTGACGTCATTGACATCAAGGCCATCTGAGTTAGCAGTGTACTTTTAATCATGTCAGTTCACATTT
TCCAAAAAACACACTTAAATTACAAATAAAAATTTCTTCTTTATTTTATTTTATTTTTTTGTAAACTTAAACAGTTGGATACTCTATTATTTGAAATACCAATATAGGTATTTGAGGCATGGCTCAGCAGTTAAGAGAATTTGTTGCTAGTTGGGTGGTACATGGCTTTAATCCCAGCACTTGGAGATAGAGGCAAGTGGATCTTT
GGGGGGCCAGCGCCCAGAGACACCACCCCAGGGACAACCTCGCCCTCCCCCCAGATATCATCTACCTAGATTTAATATAAAGTTTTATATATTATATGGAAATATATATTATACTTGTAATTATGGAGTCATTTTTACAACGTAATTATTTATATATGGTGCAATGTGTGTATATGGAGAAACAAGAAAGACGCACTTTGGCTTGT
CTGGTACTCAGTAGTTAGGGTACCCTGTGCTTCTTGGTGCTTTTCCTTTCTGGAAAATAAGGATTTTTCTGCTACTGGTAAATATTTTCTGTTTGTGAGAAATATATTAAAGTGTTTCTTTTAAAGGCGTGCATCATTGTAGTGTGTGCAGGGATGTATGCAGGCAAAACACTGTGTATATAATAAATAAATCTTTTTAAAAAGTG
TTTCTTGGTTTTTTAACATCCTATTTAAATCTTAAATCTTGGTTATCTCCTCTCTACATATATACACACTCTTATTATGTCTATGGTAGTGTGATAGCAGAATATATCTTTATAAACATTTCTTTCCTTTCCAGTTTATTTTTTAAATGGTAGCCTTGAACATATACATTTAGACACAGTAGTTTATGTTTCACAAATACTTTAAA
GACTGGTGAACTTTCCATTCTTCTGTTAGCGATGCCGTTAGGCCATAGTGACCTGGGTCTTATCTTAGACGCTTATGAGGCATGAGACAGCTTCCATAGAAATATATTAATTATTACCACATACTCTAGATTAGGTTTGAATGAATATTTTCTGTGGGTGTTTTGGTTGGTTTTTCTCTGCCCCCCCCCCCTTTTTTGTGGTTGGT
AAGAGTCACGTCTCAAACTGTGATACTATTGATGACATGAAGAACCTTACCTGTGAGACAGTGGGATGATGAACTGTCATATGTACACTCTGAAAGCTACAATATACACCCAAATAAATGCCTATAGTTTGATCAATGTGAGGATGTCTTGGGGGTTGATGTAATTCCCTTGGGTGTGCTCTGCAAGTATCCTTGGGTTTGAAACA
GTTTGCTCACCCTGATCATGAAAATATTGAGTTTTTAAAAATAAAATACAAATATTTATTTCAGAGTTCTGATTTATTAAATATGAAATAGGGGAAAAAAAATATATTGTTCTCCTGGTCTTACCCCAAGTACTGTAACTCTGACTGCAATCACAGTGCTAACTGTCATAGAGTTTCATGTGTACATTTCCTTCTGATGGTGCAGG
TATATCTTTTCTATGTAAAACTTCACCCAGTTTGTCTTGCATTCGTACATGTTTGACAGTCAAATACTAACAATATTCATGAGAATTGATATCCATGCTAAATATAACATTAAGAGTCTTGTTTTATAGAAACCTCACTAGCCAGTTATTCATGACAAAAACTATTATAATCAAGTTCTGATTTGTCCTTTGGAGCTGTGGGTTTG
TCATAGGATGAACCTGGAATGGACGCCCTAAATTCTGAGACGTGCTCCAGAGGGCTTTGCTGTGTCTACTCGGTGAGGGTCCTGTTGTAGCAGCCTTGCTAATATACTTGAAAATGGTAGACCACTGAGCCTGGTGATGGTGACAGATCCTGGGCTCGAATGCTGTGTTCTCTGCCCCTCTGTATATATTACAGTCCTACTCTGTA
GATTTCTTTGGCCAGCAGGAAGCCAGCTCTCCAGGGAATGGAATGCCCCAGTAAATAGCTCTTCTGCCTTCACCTAAGTCTTCCTTTATTTTAAGCCCTAAATATAGGTATATTTCATACTTTGTTTTAAAAAGTTTTCTCTATGGATTTGAGTCTTTCACACCCCTTTGCTTTCTGTTTTCTTTCAGTACACTTAGTCACACACT
CCGGATGGTGACTGTACATGGACCCGAGTGTCACGTTATTACTGTTAAGAGAACTCGGTGGGATGACTATGAAATGTATATGGGAGAAGTGTACATATGTAATATATGGTTTTATTGTTTTATATGTGCCAAAGTTCACTTATCACGAGATACTGCCTGAAAGGAAATGGAAGAGAGGATGTTTGTGGGCATTTTGCAGTGCTACA
GACTTGAGGGAGAGACAGGTGTCACCAGAGGAAAGAGGCGGGCTGGAGAGAAGGCAGCCAGCCTCCTTGCCGTGGGGACAGTCTACTATCTAGTGTTAAAAATATAATTTTTGATTATTACTAAAAACATTGTCTCAATTTGCCAACCTACTTTTAGAAACTATAGTCCAGAAGTGTCTCCCCCACCCCCACCCTTAGTTTAAAAG
CAGGGTGTTTCTCTCGAACATGCCATCTGGTGCCAAATGAAAATTCTTAGGAGTGAATATTAATCATGAAGGTCACAGTTGTGGTACTGTTATTGATAATAATATAGGGTTTTTTTCTGCCTAAGTTTTACCTGTTTCACCAGTGTTTCAGCCCTTGACTGCCCCTCCTATGCTGCTTCCAAAAGTAATAGTGTGATAAGATTTTT
TTCGTAATGTATATCAAATTGTAAAGTTGAATTTATTTTACATTTATAAGCACAGGTAATCCTTAAGCTGTAATTACAACTTTCATTTAAATGTTTATTAAATATAATAAAACGTATTTGGATTATTAAGGTATTATACTTTGGTCAGTTATGTATTTATTCAAGTCTTCATTCTTAGGGCACCTAAAGATATCTATCCTTTATCT
CTCCACTCCTTTTCTATCAACATCAACGTTCCTTTGTAGCGACGAGTTCTTAGCCTCAAGCTGTCTTCATGGGACAGGTCTTACCTCAAATCACAAGCATAATATAGCTGAAAACACTTTTAACAGTTTTGGTCTGTTGTCTTGGCCATAATCTTTTACCTCTGAGCCTCAGTTTGTCACCTGTAAATGAAAAGCATGAAGAGAAA
AGACCTCATTGTAAAGACACTGGCCAATTTTGTAATTGCACTTTAAAACTCATGATTTAAAATATTCCATAATTATTTGCCTCACTTGTTAGGTTTTGATAATATAAAGATTAAAGCTTATTATAATTCCTAGAGTCTTGTTTTCTTTTACTGGGGTTTTTTGTAGTGTGCATGTGTTTAATGTAGGGTTTCATTTCTGTAATCTA
GAGGCATGGGTGGCGCCTTTGTGCTTGTCTTGTATGATGAGATCAAGAAATACACATAATTATGTCCTAGGTGTTCTCCCCGAGAACAGGCATGTTGTATAATATACCATATCTTGAACATTCTGGACAGATTCTCTGGGCTTGTCTGTTTTATCAGTGGCAACTATTTACCAGTTGAAAAGTGGGAAGCAATAATATTCATCTGA
ATTACATGGCACCCATAAGCGTGTATGCTTCTTGTTTTTATGTTAATTAAATTGAATTGTAAAAATGAAGAAATTTCAAATACCTGTTACTGATAATCCTAATATAATAAATGGCCCCTGCTTAAATATTTGCTATTATTGATTTGATGGTCTACTGTTATTTTCATGCTGTGGAACTAGACTAGAAAAATAGGTGATTGGATATA
TTGCCCTGGTGTTCCCATGTCAGAAGAGCCCTTGCCCTCCTTGCTCTGACATCCTACCCACCTATTTATTAATGTAATTCCACTTTAATTTCCATATGTAAATATATATGCCCCATGGGATGTTACTAGCCTCACAGACCTCTTCTTTGGTTGATCTGGGTCCTGTTTCCTGTTCTGGTTCCTTTGTGACACTGCAAGCCTTGGCT
ATAAAACTTTTAAAAAAATCATAATACCTTTTTATTACAGAAAAATTAATAATGGTTAATGTCAAAACCATGCAGTATTTAAAATCCTCTTTGTATGTACAATATATTTATTGACACCTGTGTGCTATCATCTGTTTTATAGTTCTTTGTATTCTTCTTGGGGTTGTGCCATTTATGGTGATTCTTGATGTAGCCATGTTGTTCTC
AAAATACTATGTTGATTTCAGAAGAGACTAGCTTTGTGGAATATAGATGCTTGTAATTAGGTACATAAAAACAAATCTGTGGGGGATATCTTGAAGCATGAATATAAAATATTTTTATTTCTGTACTTTCCCCCTGTGAAGTTACTCTTGGTTTGTGTGTGGTATGGCTTCAATCTGTAGACTATTATATGGAAGTGGATGATTGC
TTTTTCTGTGTCTGGCTAATATTTCAAACTAGAAAAACTATTCCTAATCAACATGGAGTGGAGAGTTTATTCATTGTCTTATCTGCAGAAATTTGCTGTCAATATATAACCCGCCTGCAGTGGAAAGTGTATAGTGTTTTGTAATAAATGGCCTGATGCTAATGTGTAAATGGCAAAGGTGTATATAGTATATTAATGTTTGACTG
CATTTTATTTATCCTTTTATTTAATTATACTGTATTCTGAAAACATTAAATGAATGTTGTTTTTGATCTCTTAAATATGTTAACATATTTTATGGTTCATAATATAATCTATTTTGATGTGTTTCTCAAGAGATTGAGCATAATGTATGTCTGGCTTTTTCTAGAAGAAATACTATATAGATATCATTTAAATCAATTTGACTGTA
CTGATAACATGACTCTAATGGTGTTTAAGTGTTCTGATAACCTGCTTTTAATAGTTGTGTATGCCAAAGTCTTTCCCAGCACCTCTTGTATTCATTATCAAATATATACATGTAAGTTTGAAGTATTACTGTTTTCTCAGCATGAATTAAAAATATTCTGTAACTCAGCCAGGCAAGGTAGCTCATGCCTGTGATCCCAGCATTTG
AAACCTGTACTGAAGAGGACATTTTCTAGCTGGAAGCCAGTTGTCCAGAGTGATCTCAAATTACTAAAAGGGATATTCAGTGGATGTTTTATGCTGCACAAATATATGTATAAGTGAACCTTAAGTTGTGGCCAACGTGTTCACTTTGACTGTGATGTTAAAGGGAATGAGTTGCAAGACAGGATCTCACCTTGAGAACCCAATTG
TAAACTTTATCTTCTTGCAAATTGCTTGTATGAAGATGCTCTTTCCAGTTGATTGGACCTCAGGTGTTTATAATATTGTTTATAACCTTAAGATTTTAAGAATATAATAAAGTTATTAAATAACCACAGCAATTAACAGCTAAGCCTTGGATGTTATTTTGCTTATTTTCTCCACAGTGTATTAATATGTGGGCTTGGTAGTCTCG
TGTGTAAGGTAACAGGTTGCACTTAAGTTCCTTGCTTTGCTCACCACCCTATGACATCAACAGTATAGAAAGGTTCTTTGTCCTTCACAGTAGGAGCCTGAATATAAACCAGAATTACTGTTACCTTGATTTCTAGCCTCTTCTGGTTTCCCATCCCATCTCCTATCTTTCAGCTCTGAAAAAAAGCATTGCTTTTAATTCTGTTG
ACTATTTACTGTGGAAACATAAAGAGAGTACAGTGATTTCCCCAAGTATCCATTGCTTGCCTATAGCAATCATGTAATTGTATTTTTTATCAATTATTATAATATACCTGCCATTTTATTGTTTGCCATATGTATTCAATACTAAAAATCTAAATATTTTTTTGTTTTAAAACTTTAAAAAAGGGCTGGAGAGATGGCTTAGCCAT
CATTACACATTGTGTACATGTATCAGATTGTAATACTACTGTGTCTGTAAATATATACTGCTATTATCTGTCAATTAACATTTTAAATTAACATCTAAAAAATATATGTAAACAGTAATCAAAGGATGTGTTAATGTCTATTCCTTTAAAAACACAACAATTTTTTTACCATATAATCTAGCAATTACATTCCTGGGCATTGTTCC
AGACCTTGAAAGGTCAGTCATGAAATCTGGTTTGATTATTAATAGCTATCTTTTAGGAAGAAGCTTTTTCCCTATGTACGATGTCATACTGCAGACTTAAAATATAGACTATCAATAAAATGCATGAAGTGATCATTTGTGCTTTTTCATCCTTGGGGTTTTAAAAGGTGGAAACTGACTAAGGTTCTGGTGCTTTAAACTGGTCG
TTGTGTGATGAGACCAGAACTCTGAGCTGTGTAGCTGGAATAGTGATGGGCAAACAAATCACCTGCTTTATGTCCACTTTTTTTTTTGAGTGGTGCTTAAAATATAAAGTCACAAGCTGAATTGAGTCATTGCTTTCTTAGGGTATCATGCCTTTTCTCTAGTTTCTCTTTCAGGATGGAAAGAATATTTTAAAAACAACATTTTA
CTTAAGTACTGTAGAAAAGATGTCACTTCTTTAAGGCTGTTTTGTAATATATATATAAGGACTGGAATTGTGTTTTTAAAGAAAAGCATTCAAGTATGACAATATACTATCTGTGTTTTCACCATTCAAAGTGCTGTTTAGTAGTTGAAACTTTATTAAATGACATAAGTGACCAAAATGTGTTGTGCTCTTTATTGCATTTTCCC
TCAGAGACTCACTCCAGGTGTACCATGAGCCGAGCTCGGGATGCTGGCTGTGTAGCTGCTGGAATAGTGATTGGGGCGAGTGCCTGGTACTGTGTCTACAAATATACTAGGGGAAAAGACCAGAAGAAGAAGAGGCTGACCAAGCCCAAGAACCGGGCCTCTGTGGGTACTGGAAGCAGGGCTAGAGCGGGCCTCAGAGCTGGATT
AATTCTGTAATGTATATGTCTATATCGTGTACATTTCCTGGGATTCTTTTTAAAAGCTTGGTTTGTTTTGCTGCTGGTCCTCAACTGTGTATTTGTTTCAAATATAACATGCACAGCTCATCTTGCCTTGAAGATATTTTTTCTCTTTACCATCACTAAATTTGAATGGCACGACATTCCATAGTCACTCATCTTAAAATGAGGAG
TTTGGGGGACGGTGCTATACTCGTCTCCACTACTTGTTTTGCTTCCCCAAAATGGACCTTTTTTTCTAAGAGTCCCAGAGAATGGGGAATTGTTCCTGTAAATATATATTTTTAAAGGTGTTGCTGAAAGCTGTTGGTATTTTTTTTTCTCCTGTGTCACCAAAATAAGCCATGACAGCCACGAATATGAAGAACAATAAGGGCGA
GGCTGTGGTCCATGTTGGGAGAGAAGATGGCCACGGCCATACCTACTGCTGCCTCTTCAATGTGTCCTTGAGGATCTGTATCTCTTTGCCTTGTGGTCCTAATATATGTGGTCCTTTGGTCGTGCATATTTTGTCTGGGAGCCTGTGTCTGTGTATATGGGTGGTTTCGGTGGGAGCCGAGAGGAAGGATTGGTTTTAGTCATGCG
GTGCATTTAAGGCTTACTCTTTGATTGTTGTTGTTGAAGGCTCATTTTCAAAGTATCAAATCATACCTCGTGAGCTTGCTATCTGCTGTTTCTAGTTAAAAATATAATAAAGACTATCTTATTGTGCTGAACATCTGGCTCTGGTTGATCCTTCAGTGGTCAAGAAATCAGGATCTGCTTTACTTGAATAAATTCCAAGCAGGATA
AAGTGCAGATCCTGAGGTCATGCTCATGACTTTAAGTTTGTATAAGCAGCTGAACATTTGAGAACTTTATAGCCTATTTCTTATGTCTAAAATGCAATTGAATATAAATGTTTTGTTCAGCAGTTCTTCCCTTGAATATTTCATTTTTTCCCCTTTAGGCATACTTTGCAAACTTTCAGAAGTGTTACCTAAAGTTTTGTGAAGCT
AAGACCAGCCAGTGCTCTTAACTCCTGAGCCATGTGTCTAGCCTCTGTTTTGTTTCGTTGCTGTTGTTGTTTTGCTTGTTTATTTTAGAGACAGGGCAGAAATATATAGCCCAGAGTTCCCTGAAACTCAGTGAGCCTCCAGCATTGGTCTCTAAGTATATACCACCATACCCAGCTCATTTTCTATGATTTGGGGGTGGGGGTTG
GTACTTACATATAATAAATAAATAAATCTTTAAAAAATATTCAATGAAAATTAAAGAATAGATGTGAAAAGTAGGACTGACAAGTCAATATTAATGCATGAATATATTAAAAATTTTTTTTAAATTAGTATGCAGAATAATAGGTCTCTTTCTTTACATCATATTTTTTATGTGTATGGATGTTTTGCTTGCATGTATGTCTGCCC
TATATTTACTCTGAGATTTTACCATTTGCATTTTTTGTTGTTTTGTTTTGTTTTGTTTTGAAACAAGGTCTCACATAGTGCACACTAGCCTTGCTCTCACAATATAACTGAGGTTGACTTCGAACTTGTAAGCCTTCTGCCTACACTTTGTGAGTGTTGGGCTTACAGGCATGTGCCACCACACATGGCTTTATGCAGTGATGGGG
AACTATGTGAAAATAATCAAATGTGTTTGTACCTTCATGTGCTGTGTCTGTGTGTTTGTAGGTATATACTTTTAATGTCCTTGTAAATGTCTAATCCCCAAATATATGTTAATGATCCAGTGTTCTCTAATTGTAACATTTTTTTTAATGTCAAGTTTTATTCAAGCTAAATGTTTCAACTCTCAGAGGTAAAAAATCTTTCCTAG
