# Supplementary material for: Poly(A)-DG: A deep-learning-based domain generalization method to identify cross-species Poly(A) signal without prior knowledge from target species
Source: PLoS Comput Biol. 2020 Nov 5;16(11):e1008297. doi: 10.1371/journal.pcbi.1008297 (PMC7671507; doi:10.1371/journal.pcbi.1008297)
Supplement: S1 File — These three datasets are produced by previous researchers and we use them in our experiments. (ZIP) [file pcbi.1008297.s002.zip › mouse/bl_mouse/positive/posAGTAAA.txt]

ACTTAGCCGTTCTGTCTTTCCTGTTTTAGGCACTTACAGACTGAGATACGCACCTCCCCTCCCCCCTTCTAATGATACGTTGGATTCTGCAGACTGAACGAGTAAAGCTTGCCTACTTAATGCACTCAAGTGTGGGGAGTCATGGGGTGTGGAGGGGAGGAAAGGAAAGGTATTTTGTTTCTTTGTCTGTCCATTTCCTCACTTTC
TCTGTCCTCTGCAGCTCAGAATGCATCAGTACGCTGCTGCGGGACCTCTCCTTGGTGATTGTAAATTATTTTGGGACCTAAAATTCCCACTTGAATCCAAAGTAAAAAATGGTTATGGTGAAGTGTAAATTCCGCCTGTGTGATTTTTAAAAATTAATAGACCTACACAAGCCCTGTGTTATTTTTGTAAAAGAAAAAAAAGAGTA
ACAAGGTCTTGCTGTTGTTGTTTAGCTCGATGGTGGTTTTGTTTTTCCTTCTAGATAATTCAAACATGTAGATGAGTTATATTTTTCTTTAAGTGTTTCAAGTAAACACTTTTCAAGAAAACTTAATGTGGTGTAGTTGAGTCCTTGCTGATTTTAAGTCTTTACCATAGAGTCTGTTAAACCTAACCAGCCATTTCTCAGATGCG
TTTGATACCAAATTCTCATTATTTTCAATGGGAATTTTTTATACATTGAGCCAAGTTTGGATAGGAAGAATTCGGGACAGACAGATGGGCTGACATAAGCAGTAAAAGTAGACTTTTGAGACAATCACCAAGTGCAATTCCACGGTGGGTGCCTCCAGAGGAGGTTAGATCGGGACCTTGGCATCCTGTCCAGCATCGGGGACCTT
ACTTCAGCCTGAACATCAGTGGCCCAGGAAACAACTGCATCAGCTCCCATCAATCCATCACCACTCCGTCATGGTCGGGACAGTTACTGGTTCATATGCAAGTAAAGATGACAATTCTTTCAACAAATACTAGTGAAGCACTCTCTGTGTATCAGGCACTGTTCTAGGTGCTTAGGATATTGTCTTGCTTCTGAGGGACTCTGGAT
CGGTTCCGGAGCCGACTTGAGGTCACCTGAAACTGGACTCCAAGGATGATTTGGCTGGAATGGGCCCCTCCCCCTTCTTCATAACCCAGTGTCTCTGAATAGTAAAATTGAACCTTGATCAAACTGATGTCTTGGTTCCATTCTTTCCCGCGCCGCCTAGTTCCCTCTTCTCTTCCAGATTCCAAGATGCCTTCCAGGCTAGAACC
CCCAGCTGCCTGTAACTCCAGTTCATGCCCCTTCTGGTCCCTGCAGTTGCCTGCCCATGAATGGCGCACATACAGACAAGCAGGTGCACACATACAAATAAGTAAATAAAAATTTTACGGATTAAACCTTGTCATCTGTTTTCTGGGTGTTCTTCCCTTGCTGAAGCTTTTGAAGGGCTTCCTCTTTAAAGTCCCTCTTACCCATG
ACACTGTCACCTCAGTGCCTGCTTCATTCCACTTTGTCCTTTTGTACTCCAGCCCTCCAATCAAAGCCCTGTCCTTAGGGCCTTTGTATCTTTATTGCTTAGTAAAAATGTTTTGTTCTGTGGTGATGCTTGACACATTTTCACTGAATAATCAATGGACCCTTTTTGTATGTGGATGATGATGATGATATGTATGGTACTTTAGA
GTAAGTTGATTGTACTGTGTAAATGTCTAAAGTTAACTGTTAAGGTTAGCTGGCCTTACAAAATGTAAAAGTAATGAAAATTTATCAGTTTCTCTAAACCAGTAAATATCACCCTTGACAATATTTGTTTAAGCAACTCACTCTCCCTTTGGGGGCTTATCTTGATGTACTACTCTCTTCTGTGCGTCTCTGTACTTTCACTTGTG
TCATATTGTAGTTGCTTTGCAGGCAATTTCCACACTTATGGATTAACAAAAGCTAAGTGTTGTAAATGTTTCTGCCTTCAGCTCTACCCGAAAACATTCCAGTAAACCTATTCTGACTGTATAAGAAAATACGTGGTAATTTTTTGGTCTTTGGATTTTGAAAATGGGAAATTTAAACAGTGTGAAAATCATAATATGGTCCTATA
GTAAGGGATTGAACACTGCTTTCAGGTGCATTGAGGGGTAATCAATACTTATGGCTTTATGAGGGCTCTTAAATTTTGTCTGAAAAACCAAAGGGCTGTGAGTAAAGGAGCTATGTGGAAGGTGGGACTCTGAAGTGTATTTTGGAAATTAATTACCACCTTCTTCCAAATTATAGAATTTTTTAAAAACAGAGAAGCTGTGGCCC
GTAGTGGATACAACATAGGAACATCCAAGGTACTGACTGCAGCTTTAGATACGTGATTAGTGTGAGAGTCACATTCTCTGTGTGAAGATACATGTCTTTGAGTAAATTTCATCTTTAATTTTTCCATGAGCTGATTTTGATTGATACTTTTTAACGTAAGCACACCCTCTTTATAGGGAAAGTAAACCTTGAGTTATTTAACACTG
CACAATTAAGTTTTACTTTTTAAATGTGTCCCACTTGTTTTGCTAGTAATAAGCAGTGGTTTTCACATCGTCTTCCTGACACAGATGTTGTAATGCATATAGTAAAGGCCACTTTTATAAATTAAGTGCTTCTGCCTGTGTTCAGACTCCTGTGTAAAAACCGTTGCACAAGCTTTGCACTCTTCTATGCTCTGCTTTGTAGACCG
ATGGTTGCTTAGTGCTCAAGGGAATTATTATTATTTTTTTAGTTAAGCTATTGTTCTAATAATAAGCCTCTGTAATATAACTAATTCACACCAAATTTTGAGTAAAATATTTTTGGATGTAACTGATGTCATAAATTAGTTTTCTAACCTAAGAGAACATACTTTTTTTTTTTGGTAGTTCATGGAAATCATATAGAGAGCTAGTA
GAGAAGATGAAACTTTGCAAACTTAATCATCCTCTACAGCTACCGCGTTAGTGCTGACTGCTCTTAATGCCACTCTGGTCTTGTTGCACATTACCAAAAGAGTAAAGATGCTGAAAACAGAGTTCTTGATCTTGTTTCTTGTAAATTTATTGGGGGGGGGGGGCGGATGGGGACAAAGTTCTTTTGTTATATAAAAGTGATAGAGG
TCTGTGGATTACTTTTGTATTATTTGGAAATACTCAGTATATTGACCTAATACAATAAAACATTTTCCACAGATTGCTAGTGTTCTTTAAAGGAGGTCAAAGTAAAACACAAAACTACAGCACCACATTGGTGTCCTGTTTAATATCATTCTAAACTACACATGTATATATGTAAAACACAGAACGACAGCACCACATTGGTGTCC
ATGGCTTCCTGAAACAAGATGTTTGACTATTTTTCAAATTCTTTTCTAGAATCTGAGTCTGAAGCTGAAGAAGGTGACTGAATTTTGAAACAACATCCTCAGTAAAGCAAACAGGAGTTGTAGATAAAATGTCATGTCTCATGTGTCCTGGTTCTTACATCTTCCTACCTCCCTATATCAAGCATGATATAAGGGCTTTCATGGCA
GGGCATAGAACCTGGGTCCTGTGGAAGAGCCCCCAGTGCTCAGAACTGCTGAGCCATCTCTCAACCCCTACCCCCTCGAACCTTTTAATGACTTACCAAAAGTAAAATTATTTTCATTTATTCCTATCTGGTCTGTCTCCCAAGTTTATATTCCTCTCTGCAAAGAGCTACCTTCAGCCAGTGATTAATCTTTGTTCTATAATGGT
ATACTTGAAATGTATGTCTCGGGCCGAGGCAAACTCCATTCCTCATATTAAATCCCGGCTGTTACTTCTCACTACGTCACCATTTTTAACTGACAGGATTAGTAAAGTATTAAGACAGCAAACTCGTGTCTGTCTGTTCCTTCCCCTGCTCCAGTTTGCTTCTGGCATCTGTGACTGTGCTTGTCAACAGGAGACTTTTTCAGAAT
AAAATCACTTTTTTAAACAGAAGACTTAGAAAGGACGTAAGAAAGGTGGTATCTAATTTTTTAATGGACTGTAAAGGTTATTTAAAAATTTTTTCACCTTAGTAAAGGCAAATGCTATTGAGGTTTTTATGTTCTTTAAAGGCCTTTTCAAATTATGTTCCAGGGGTATGTAGATATTGTAAGGCCACAGGTGTTTCTGAGTCCCA
AATCACACTCTTCTTTGAGGAAACTTCTTTAAACGAAAGAAAAAAAGGAAAATCCCATTTATTGGTGCATTGCATGTTTTGGAGACAATCAGTGCTCAAAAGTAAAGCATTAAAATGAAAGGCGACTTGAGACTCTGGTTGCCCCTCTGACTTGCAAGATTTAAATCCAGTTGATACCAGCATAGGGAGAACCCGTTACTAGGAGC
GTTTAATTTTTCAGTCCAAAGAGAGGAAATCAGTTGCTGGGTATTATTTGACTTCAGTCCCCTTACTTGGTGCAAAAACAAAATGGAAAATAAATAAATAAGTAAATAAAGAGTCACTTGGAAATTCTAAACGAAATCATGAATTCGGCTGAAAACAGCTTTCAAATATGTTCCAAAACTAAATACATAAAAGACTTTTTTTTTTC
CATCCACTCTAAGGTAGAAGGACATTTCCAGCCAGTTCTGTAGTGACAGACGAATTGGCCTCTGCAGCATTGCCTTTTTTTGACACCTGCTTTGAATTCAAGTAAAAACTGGTGCTACACATTTTGAATATTCTGCAGTTCTGATTCTTGTCCATCTGTAGGAGACTGTGTGTTATGCCCCTTGATGCTGCTTTTAAAACGACTCA
AATGGAATGATCCCGAGTCATACTGGTTTACAAGGATGTTGTTATTTATTAACATCAACTTTATGATGTCTACTTCTACTGTGTTTGACAGTTTCTCTGTAGTAAAGCTGGTTTAAAAAATCTACCTCAAAAGCTAAACTTGGCTCTTTTATAGACTTCTGCTTCATGATGATGAATTAATTTGTTACTGACTAAAGCCAACCTTG
TCAAGAAAGGTGAATGTGATTGATTTATATACCATTCTTTGCTGAATGACATAATTAAAATTCCATGCTACCAAATTTGCCAAGGTGATTTCAATGTAAAAGTAAAGAGAGTATGCTTAGTAGTTGGTGACTATTGTTGCTGACTGTCCCAATGCGGTGTATGGCTGTATGGCAGTTTTGAGCTGACAAGAAGGCCATACTTGATT
CCATAAACACACATGACCAGGGATTTGCTTTCTGAAGTCTGGGACTTTGGGAAAAAGAATTCCACACTGTGGTTCATTTTTACATTTACCATACAAAGCAAGTAAACTAAGAACATGATGTAACCGTGTATTTACGTTTCATTTTTGCATTCACCATACAAAGCAAGTAAACTAAGCACATGTTGTAACCATGTATGTACTCTGCC
ACTGTGGTTCATTTTTACATTTACCATACAAAGCAAGTAAACTAAGAACATGATGTAACCGTGTATTTACGTTTCATTTTTGCATTCACCATACAAAGCAAGTAAACTAAGCACATGTTGTAACCATGTATGTACTCTGCCAAGTGCCTATTTGCCAAGAAAACACTCAGCCCTGGAGGGCTGTCCAGATACCTTTAGTTAGAATG
CAGGCCTAGAGTTAAAACACTTGTCTCCTAGTGTCACCTCTGCCAGCAGACTGTTACTTTCCTTCTGAAAAAGCCAATAGTCTTTTTTTTTTTCTTTTATAGTAAACACACCCCCACCTCCATCCCAGCCTGTTGCCCTTCAGTTTTCTGGTTGTTTGTGTCGGCAGCGGGCCAACTGTGGTTTCTCTCTTGCCATGATGACTTCT
TGCATCCTTTGGGTGTTTGTTATTATTTTTTTAAAAAACTTTCCATATCAACAATTACTAAAACATGTTTCTTTGACATAAATGTGTAATTAATTTTCAGAGTAAACAAGTTGCTATACTACTAAAAATGGAAACCAATCATTGTTCATCCCTGTGAACTTTGAAATGTTTATATATTTGGTGCATTAGCCCACTCTGCCCATTCT
TTTAGTATTGAAAAAATTCTGGTTTTACGATGTTGCATTTGATTCTTTTCACTTGAAAAGTCATGTTTTAAAGCTGTAAATTGCCTATGTCTAAGGATTTAGTAAAATGTCAGAGATCAATCTATAAGAAAATTCAAACATTGTTTTTATATCTTAGTAGTATGTCATTATTTTAGACCTCACAATCCCTAATTTAACCATTTCGG
CCTGAAGGAGATCACAGAAAAGGTTCGTGAGTTTCCATTGCTGGCTTGAATCCTCACTTCAGTGTATCAGCTCGTGGGCCACTTTGCTGAGACGATGCATAGTAAAGGGGTAATTTGAATGGACAAGTACGGTTTTTTAAAACGCCTTGTTTGTCACAGTTGTTATTGAGAGTATTAAGCTGACCATCTGTCCACGCTGGGAATGT
GTGAATTACTGTTCTTGTATACTGTAATTGATTACACGGGCTGGGGGGGGTGTCAAAGAACTTGACAGGTTGTGTTGATGCTCTTAGTTGAGTCTTGAAAAGTAAATATTAACGCTACAGAAATGCATGAGTTTCAATATATTTTTTGTCTTTGTTTGCATTGTATAACTTTAACGAGTGAGTTTAAAATTATTTAATTTCCTTAG
AGCAAGCAGAATATGGAGGGAGAGCGACCAGAATAACTATTAATAATTGATTTCTTATGAATGCCAATTACAAATCTCATTTGAGAGTCTAATAACTTTGAGTAAAATTGAAAATTGCTCATCCAGCATTTTGCCATTTATGGAATAGCTAAAGGAGGTGAGATAATTGGATCCAGAGAAAGGAAGACTGAATGAAAGCTGATAAT
GGCATCCTTTGATGCAGATTCGGCCACTCTGAGGAATGTAGAACTGTATCCTATATTTCTTAAGATTCCTTGTTCTTGGGAAGTATTCTCTGAAATGTACAGTAAATTTGCTCAACTAAAAATGGAATAGATAATCCTAATATTTATTACAATTAACTAGTAATTTCTTCCTTTGAAATTGAGTAGGAGTAAAATAACTTTACTCT
CTCTGAAATGTACAGTAAATTTGCTCAACTAAAAATGGAATAGATAATCCTAATATTTATTACAATTAACTAGTAATTTCTTCCTTTGAAATTGAGTAGGAGTAAAATAACTTTACTCTTGAACTTTTTGTTTTGTTGTGTTGTGTTTTTTTTTAAGTTTTTAAGGCTTTCTCTGTGCAGCCCTGGCTGTCCTGGAACTCACTCTG
GACCAATCTAGGACTCGGCTAGTGAAAGCCCACAGGACCTAGGAACTCAGCTCTTACTGACTGGTAGTAAAAGATCAAATGTATTCTTTTTGCGTTTTTAAGTAAAGTCATGCTTAAAGAGTATGTATCAAATGAGCACATAAACTATGTCCTTATGAACAGAACGATTCAGGTCTCTCTAACCCAGTCCTTTTCATTTCTCAGTG
ACTTAAGGACCTTTACTGCCACAAATCAGATTAATTTGGGATTTAAGTTCTCTCCTGTTACGGTGGAGAATGGACTGGCTTGGCCACAACCAGAAAGACAAGTAAACATTTATTTTCTAAACATTTCTTTTTTTCTATGCGCAAAACTGCCTGAAAGCAACTACAGAATTTCATTCATTTCTGCTTTTGCATTAAACTGTGAATGT
GTTTGAGATTGTGTCAGATCCAAATCAATTCATATGTACAAGTTAAACTATATAATTATAGGCCATTACCCAGATGACCCACCAGGCTTTCCATCTATTGAGTAAATTAAACAGTTATCAAAATAACTTTAAAGACTATTTTTTCAAAAAGCTCTGAGGTGTATAATGAAGTGGGGGTGGAGGGACTGTTCTGACTTCCAGTGAGT
TTAACCCCTTAAAGGTCACCAGACCTCATGCTTCTACGTTCCCGCTTGGCTCCGTGCACCAACAGATCTGAGATATCTTGAGATGCTAACATGTCATGAGAGTAAATATGTATCATATCTTCTTGTTCAGTTCAGATACTTCCCTTTTTTAAGCCATCTGCCAATGTTTTATGGCCAGAGGGCAGTTCCGTAGGCCTCTGTATGGG
CTTATTGGAAATTTATTATTTTATCTGCCTGAAGGAAGTATGTATTTTCTATCTAAAGAAGCATTTAGAAAATGACTGTAAAGTTGAATTTAAAAGTATTAGTAAATAATCACAAGCGGATGCACTATGTGACTGCTGTTGTTGACATGTTATGGAGTCATGTGAACTCGTACTACTGTTACAAGGTAGAGTGGAATGCAAAATAA
CACAAGAGCACACTGGATAGTCTTTCAGACCAATTTTGGAAAGAAAAAAATTTTCCTTGCAAATTTTAAAAAAGAAAAGATTATATTTAATTTTTTTTTGAGTAAAAGATGGCCCAATGTCTGAAGCTGTAATCCTCAGTGCCCTTCCAACATGAGCGACGGCTGAGCACAGCACACTGGGCACTCTGTGCCCTTATTCCCACTTG
CTTAATGATAAATAAGTTTCAGTAGAAAACAAAGTCTTGTGTGTGTGTGTTGATTTTTTTTCCCCTCCAGTTATGATTAGCTTTGATTTTAGTGTTAACAAGTAAAGACTTCCTGAAGTTGGACAAGCAGATCCTGCCCTGTTCCTGGCCTTGCTGTGTAGCCAATGTCTGTTTTCCCTCATATTAAACTCATGGTCCTAAAAAAG
AGTGTGAATGTTGGTCCCTTGGTAAAAGTCCTTTCTTGCTTACCTGACTGTTGATGTACTGACTGACAGGTTTGTTGTCTTGTTTGTAATTTCTCCCACAAGTAAACAATGATGTTTTCTAGGTCCAGATTAGTCCTCCATTTCCAGCTATAGCCTGGATGCAGTGTGAGAATAAAATGGTTGACAAGCAAGGGAACTTTATTTTG
ACCACAGAGTCTGATATTCAAAGGTATCCCTATCCCTCAGGAATCCTCTGAAGTGGTTGAGTTGTAGCCCTTGAATTTACAACATGTATTTTTCTAGGACAGTAAAGCGATCTTTACAAATGAATTTAGTCTGCATACTCTAAGGTGTCTCAACACCTCCACCTTCTGTTTCTTCCTTCCAGAAGCAAAGTAAAAAACAGAAGAAA
CTCTGCTACGTTAACATCTGTTAGATGTGTTTCTGACTTACATGAAACCACCAGCTGCCTTGTTTAGCCCTGCTTTGATTATCTGGCCCAGGTTTCCAAAAGTAAACTGTGCATCTAAATGGAGTTGCATGTAACAAATCACTATTATGTATTTTCAGAAGGGTCAAAATGTGAGCTATTTAAGAGTTTAGTGCTTTCAAAAAAAA
TCTGGACTATGGAAAAACCAATTTGCACAATGGCCTGGGAAGTTGAGGTCACTTTTTACAGGGAAACAGAAGGGACCAAGAACCTGGTCTCATACTTCCAAGTAAATAGAATTAGAACTACCAATGCGGAGTGTTCTTCATGCCAGTATTACAAGCCCAGGCTCTTATTTTTGTAAAGGGAGAGAATTCCTTTCTCAGTCATGTGC
TAGAATGATGAAACACCTTTTGTATCTTTCCGAACTGAATCTTCTGTTACCCATTTTGGAGAGCACTGACATAGGGAGAAGCTTTCGATTCTGTATTTTTAGTAAATAAAAAGTGGGGACAGCCGGGAGAATTCTTACAGGGAATCTATTGTAAGTTTCTATCGAAGTGGGCTCAGAAAGCCTTTCGCCTCCCAAGAGTGCGCATG
AACACAGCAGTCTGAGCAATCTGGATACTGTGTGCGATGGATGGGGTGGTCCGAGGGAAGGTCTAGATTCCTAAGTACCTGGTTTCCCAAAGGAAACAACAGTAAAATGCATCCATCCGGAGCTCAGTGTTTCACAGATCCCTTCCTACCCCCGGCGCAGCCTCCGAATCCGCTGCCTCCTTCCTCCCTACCGACTTTGGAGCCGA
TCGCCCCATTCTAACTAACACAGCCTTTGCAGCAAATCTGAACGAATCTCAGTAGTCACTTTGAGCAGGATTCCCTAACCCTCTAATGGATATTTTTCAGAGTAAACTTGAGCCTTTAAATTAGACACCTTTAAATTATTTTTTACCACAAGGACTAGAAATAGGGAACACCCACATCTTTCTTTCTGGGATCCATGCGGATGACT
AAGCTAACAGATGAGGACAAATTCTTGATTAAATATAATAGTACTAGAGAGAAGTAATAAATTTTATGTAAATATCTTTTCTTTTTCCTCAAAGAGAACAAGTAAAAACGTCTCGTTTGGAAGGAAATGACTTACAGATTGTTTTGTTCAATGTATTCCACCTATACAGTTGGTGTTTTTGTTTTGTTATTTTCTTGTGTGTGTGC
ATTTCTGGTGTGGAAAGACAGAGTTTGTGTTTATGGGTATGCAAAAAAGAAAAAAAGATAGTGTGGGGCTGCCAAGAATTCTGACTGCAAATGAATTCTCAGTAAAAAGAGCCATCTTTGTTAACACTGGTCTGGGTGTGAGTATGTCGTATCCTAGAATTTTACGTGGTCTGTATATGTGCCTGCTGTTGCTCTCTTAGGATGCT
GCAACATGTTTGCCAGTTAATTAGGTAGTTACTTGGTAAACAAATCAATATAACCAGCAGAGGTGCCTGCTTCGATGTGATGCAGTATTTTTCTTTCCTGAGTAAAAGACTGGAGACAGGAAGCTAGATGAAGTGGTTTCATGAGCTGTGTCATGTTTGTACTGGACAGGTTGGGGCAAAATGAAGCGCACCTGGCAAGACAGCAA
AGAGTGGCTCAGGCAGATGACAAGGTTGGATTGGAGAAAGCTTTCTTTGCAATTAGACTAGTATGTATTGTTGACCTAAATATCCAAGACATTCATACTGAGTAAATATAACTATTTTGTACATGTGGACTTCATGCTTTGTGCTTTAAAAAAAATACATTTATTTATTTGTCTGTGTGTATGTGTGTGAGGGTTGGGGCTGAGAC
AAGAGCTGTTATTGCTAGCATAGTATTTTAAATTCTCTAATTTGGGGCTTTTGGTGGACAATAAATTTTACCTTTAACACTTTATTCTGTTTAAACTGGAAGTAAAATAATGGCTGCTAAAATGTATTTTTGAAATCAACTTCTTTAATCCTAAGATATTAAATTTACATTTGATCAAACCAGGTGGTTCATACATGCCAATGTTT
CCTTTTTACTGTAAAATGTAAATATTTTAAGGGATATTTTGATTCTAAATATGATAAAAGAATTTCTCACCTACTTTGTGTGTGTGATTTGAAATTCAGTAGTAAAAGAGATTCTTCGAAGCTTCTTCTCAAGACATTATTATTTTACTCAGCCAAGAGTATGTAGATACACTGTCAGACACGGCCTAAGAGAGGAATGGCTTTCT
CTGTTGAGGTGGGATTTGTGTGATGGAACATCACTTACAGTGGGTGATTGGTAATTTTTTTCATTGTTAGTATTTGTCTCTCCTTAAATATTGTCTCTTGAGTAAAACTTGCTGTAATGATGACATATCTACCTACTTATTTTTACTTTCAGTAAACATGGAGAGCCCAGTCCATTTTACTGAAGTTGTATTCATCTTCAGCTTGA
GGCAGAGGCAGAGGAAAACATGAGTTCAAGACCTAGACTAGTTAGTGAGTTCTAGACCAGTCTAAGCTGCGGTGATGTCCTGTTTCAAAAACAAACATTCAGTAAATAAATACACATTGGTAACATGAAACCTGCTGGTCTGCACTTTGCTTGTGTGGAATGTGGTATGTGGGTGTCTGTGCAGAGACTGAGTAAGATGTCTTCTA
GATGTTTTTGTTCTACTGCTGGATTAAGTTATTGTCTGAGTTACACTTGCCACTTGTCATAAACTATTGTAATGGCTTAGGACAGTGGTCATATAGCCAGAGTAAATTTGTTTTTCCAGTTTCATTATTTTGTCATCTATCCCAATTCTTAATAAAAAAAAAAAAAGTACATAGATTCCATTTAAACAAAGGATTTCAAGTGTTTT
TCCTGGGCGCTTCCTTTAGCTTTGCACTTCTTATTCCTCTGACTTCTGGGTGATGTTTTATCTTTTGCTGTAATGTTTACAAAGCATTTATGTATTTTCCAGTAAAACAAACGTAAAGAATGCACCCCCTTACCTGCATTGCTGGACTTCTGTGCATGTGGATGCAAGTGTTTCACACGAACACGAGTGTGTGTGTCAAGTTCATT
GTGACTGTCTCATATCACCGCCACCTGGTATGTCCCATTCACACACTGTGTGTGCTTGTACATGCTTTTACATTGTCTACATTCATTTTTTTACATTCTGAGTAAATAAAATTTAAGAAAAGAATAAATGCAAATCCTTAATCGTTAATACTTTTCCATGAGTCACACATCCACACAGAGAAGCATGTTTGATTGCCTACTGTTTG
TGTTTTTTTTAAATTTCCCAAAATGGATCATTATTATAGAATTAGAAACAAAGTTGTTTTTATTACTTAATATAGAACTAGTACATTTGTTTTTATAATGAGTAAAATGTGAAACAAAGCAAGCATTCCAGTCTCTTGGTGTTATGATGTCACTATAACTGAAATTTGCTTGGATGTGGGAACTAGGATAGTCACTAAGCACAATT
GAACGAGGAAACCCCAGCTCCCCCAACCCTGCTACCACTGGCCTGCCACCTTGACCCTGCTCAACCTTCTCCCTCTAGCACAAGGGAACATTTCTAGAAAAGTAAAATCTACTTTTGTATCAGTGTGAATAAAGTTAGTGTGTTGTCTGTGCAGCTGCAACACGGATGCCTTTGAGGCGCTGTCTGTCATGCTTCCGGGCTCCAGT
AGTTGTGGTCCTCATCACAACTGACCCAGCACTGTGGTACACGCTCACGATGTCCTTGTTCACAGCTGACTTACAATGGCAAAGTGCATGAATACTAGACAGTAAAAATAAAGCTGTTGGTGTCTCTGTGCGTTTGAAAACTATCTTGATATTAAAATGGATATAAACTAAAGGTGTCCAAAGGAGACGGCTTTCGTGCAAGAAGT
AATTTTTTAGGGGCATCATAATGGTAACTTGGACATTAATTAGGAAGAAACTGCATTTGTTGGTTAAAAATATCTGTAAAGGGGGCCAGTGAGTTCAATTAGTAAAGGTGCCTGCCACCAAACCTGACAGCCTGTGTTTGATCTCTAGAAGATGTAAAAGCTGAAGGAGAGAAACAATAGGTTTGTCTGGCCTCTCTGTAGCAAGC
TTCCATCCCATTCTTTCCCTCTTCATTTTAAAGAAAGGACTCTGGGGTTTTTACTCTGTTACCTGTTCAATGACAGAGCCTTCTAAGGACATTCCAAGACAGTAAAGATCCTAAACTCTGTTGCCAGACTTAATACTTCCTAGAGGTTACATTTGGATTGTTGCTTAAGAGCTTGGCAAGACCAACTCTGCCCAGTGGGAATTTCA
TACTAAATATTTCAAAATGAGATATGTTCTAATTGAGAATTTATTTTTGAAAAGAGTACTTGTTATGATGAGGATATGAAGGGAAAATATAGAAAACAGCAGTAAAGTCCTCATAGCTCACCACTCAACTGTCCACTTTGATTTATTTTTAAGCCTTAGTTTATTTATTTAATATCTATTGGATCACAGTATTGGATCAGTGGTTA
ATCTGTGGTTTCTTAAATAACATTAGCTAAGATTTCCCTGCATTCTAAACTGTTTGTATGTTGTCTTGTTCAGCTGTTATATCACCTGCCACCAGTTTTTAGTAAAGAATCATGTGTTAAAAACACATCACTCATTTTTTCCCTCTTCATTTATATAATTATAACTTTCCCATGTGCCACAAAACCCCAAAATGCCCATGTTGTAT
TTTTTCTAGGACAGTAAAGCGATCTTTACAAATGAATTTAGTCTGCATACTCTAAGGTGTCTCAACACCTCCACCTTCTGTTTCTTCCTTCCAGAAGCAAAGTAAAAAACAGAAGAAAGCATAGCATATTTTAGCATCCTACTGTGATTTGGCAAGCAGCTCAAAAATCTTAGAGAACTGGTATTTTTCATCCAAATATGTTTAAA
GTAAGGAATGCTCCTCCCATATGCATGTCTGCTTCTGCCATGTGCTTTATAGGCCTCAACACTGATGCTTCCGACGAAACACACAAATCTTAATGATGACAGTAAATAAATGCTTCCTACAAAACAATCTGCTTGGAAACACATTAATGATCCAGCGAGGCATGCTGGAAGAAACAGCGGGGCATAGAGTGCCTTTAGAAAATGAC
CTCTTTGGTCTTGCCCTAATAGTATCATGACTTTGAGATTGTACCTGTACTCACAGACTGCTGTTTCACAAATAGGTCTGGAAAGTCATTCTGAATGAGAAGTAAATTATTTTGTGTAATACATCCTGAGTGTGTTTTCAATTGTATTTCCATCGCTCCTTGGAATGGTGAGCCTGCCTGCCGCTGGTCCATGTAAGGAATGCTCC
TGTGTCATCTTTAGTGCTTTTCTCAATGTGTGTTTGGTTCTCAGTTATCTTCCTTCAGGTCAGACCCACTTCCTCTTCTGTCCACTGCACTTCCTGGTGCAGTAAAGAGATTTGTATTTAAAGCTTTAGAACACATGCTCATGTGGTTTCCACCAATTGGCTTTCTCTCTCCTTTGGTTCAAATCCATTCTGAATGTTATACTTGA
GAACTGCCGGAGAGTCATTTTTTCCAGTTAGGTAGCGGGTTGAGGTTCCCAATACTGCCATCAGCCCCACTATAATCTCCCATAAGCTGTATGGCTCTGGAGTAAAGGAGAGGGACTACGGGATGTGTCTGGCTTCCCTCACCCTACTTTTTTTGTTATTTTTGTTTGATTGAGATATTACTACTCCTTCTTCAAAGCAGAGAAAT
AATGTGTAATTTCATAATTTCATGTATATGAATACAGTTAGGAGTTTTACATTTTATGTATGCTGTCTGTGGCTTCGCTGGTACATTTGGCTATACAATAAGTAAAGTAAGTGAATTACAAACTAAAACACCAGAACTTAATGCTATACTGACTTAACCTTTGTGAGATTTGGAGTGAATCAAGTGTGCACTGAGAAATTGTGATC
GGGAAGGAATAACTTTTTATTTAAAGTTAATTTCTGCACTATCTTTTTTTTCTCAATTATCTGCATGAATTATAATGAAAAATATTTTGTGACTTTAATCAGTAAACATGTTAACAAAACCAAGTACTTAATCTTTTACATCATGTCTTCAGCTATTTGTATTTTAACCAGCAATTTCAACGGTCTGAAACATGATTCTGAGCGTA
AAATCCTATTGGGTCCAGGAAGTAGAATGTGGTAGTTTGAACAAAATGGCCCCTATAGGCCTATTGGGAGTTGGACTATTAGGAAGCTTGCCCTTGTTGGAGTAAATATGGCCTTGTTGAAGGAAGTGTGTTTCATTTACTTTTTTGCTGCCTGAGGATCAATATGTAGAACTCTCAGCTACCTCTCTAGCACTATGTCTGACTGC
CAGGCATTTCTGCTTTATGACTAGATACCAAGTACATTTTCAAAATTAGGCCATAATGTATGTTTAGACACAATGGCTATCAACAGCTGCTAATAACAAAAGTAAAGCAGAATTTGGGATATAACCGAAATGGCTGCTTATTTCAAGAAACCTTTGCCAGCCCGTTTCTCCTAAGTCATTTCATCAATGTGATTTGAATGTCAATC
CATGTATTGTGTGTATATGTTTATCTTCAAGTATTGTACATTCATCTTCCATTTGCCATTTGAAATTGAGAACAGTTTGAAGTTATATATACCGACTTTAAGTAAATATTAGATTTGCATAGCATTGGTTGAAAGTTTTATTTTCTACAGTGTTATTGTTAATTATTAGTACAAATCAGAAGACAATCAGAAACACTGTGATAGCA
AGAAACCTCCGAGACAACCAAAGTCAAGACACAGTCAACCTGACTTCACATAACCATGTGTGGCATTTGCTGTTCTGTAAGCTTCTCTATTGAACACTTCAGTAAAGAGTTAAAAGAGGATTTGCTGCATAATCTTAGACGGCGGGGCCCCAACAGCAGCAGGCAGTTGTTAAAATCTGCTGTTAACTATCAGTGTTTATTTTCTG
TAAGTATGTGGTCTGAATTCTGTCTACATTTTACCCTATGTAGACTCCTAAAACTTGAATTTCAGAAAGTATACTTTTTAAAGGGATATAGTACAAATGTAGTAAATTTGTTTTTTTTTGTCTTTTTGTTTTGTTTTAGTTTGACTTTTTAGTTAGCTATTTGAAGAGAAACATCTAGAAAAGACTAATAATGCTATAGGAGCCAG
GTGTATCCATCTAGCTAAGTCTGCAGTTTGTTTCTTCCAAAGACAACTCTTGTACATAAGTACAGACATTAAATTCATGTGTATTTGACAACTCTAGTATAGTAAATGGGTTCTGCGTGCCTTCCACCTAATTTTCTTTTCCGAGTTCATTGCTGCCTCTGCAGTTCATACAGGTTTGGTGTTTGGTTTTTGTTTGTTTGTTTTAC
CTTGTATACCTGACATTTAAAGTTTTTAATTATGGAGTTGACATGTTTTTGTAGTATAATAATACAATGACTATTCTCTTGTAAAAGAAAAGGAAAAACTAGTAAAGAAAAAGTTTTAGTTGATGTTATTTGCTTGTATCAATTACTAGTATTTTAAAATTTAAGGTATTGCATACTTTACGCTAGAATGCAGAAATCCCTCCTGG
GTCCTTAAGATTTTCTTTTTGTCAGCTTCACTTGAGTTTGGATGCATAGTTTACTCCAGTAGACCATTAGCATTTGCTTATATTGCTTTCATGCTTATGTAGTAAAAACAATGCATATTCCTGAGATTGGTACTGCTCTTGTATTCTGTTCTGTAGATTTGTATTTGTAAATGTGTTTTCAGTCCATCTTCCTTTGTTTACTGAAA
TACTTTCCCTACCTTTATGTTGTGCTATCCTGGTCCACTTGACACTCTCTGATGCCTGAGAGATTCTTGTTTGGGATTTAGTTTCCAGGGCCGTGTTTACAGTAAAATAGCAGGCAGTCCTTTTAGTTCCTCCTCTAAGTCTCTGAGATTCTTCATTTCAGGGTTTTAAACATAAGCAGTCCATCTTAAGGAAAGTGTAACTGCCG
CCTGCACTGCACTGCACATGCTGAGGAGGGGACTGAGGGTAGACCAGGAGAGGGCTCGGCTTGCACATAGACGGTACATTGTTTATTACTGTCCATGTCCAGTAAAGTGACTTTGTGTCAACAGCCTCTCACTTTTTCTTCTTGCCTTTAGGAGTTTCAATGGGTTTCCCCTCAGCCAAAGCCAACTGTTTCTTTAGATCCAAGAG
TGCCTCAGCATCCTGGGGCTATTTAACAATAGCAATAGTTCTAGTGAATGTGTGAAACTGAGAAACACTCTGTACTGTGTGCGGACCCGCAGTGACGGCCAGTAAAGTGGACTTAACTCCCAAGTGTGTCGAGCCGGACACCGGGCCCTGAACATGCTGCTTCCATGTTCAGTCCCCTCCCTGCTTCTCACTTCCTCTCACTCATT
ATCCCTGATTTGTGTTTCATATTAAATGTGTACAATTAACAGTTGCTCATCTCAGAGCGGCCAGCCAGCCATCTGTTGTGTCTTCGGAAGAACTTTTAAGAGTAAAATTAAAAGACATGTCCTGAACTGAGCTTGGTAGTGTGAGCTAATCCCATCGTGTGGGAGACAGAGGCAAGAGAATTGCCATGAGGGAGAGGAAAGAGTCA
ACACCACCATCCTGTGTGCAGGCGTGCTGGGGGGCACGGAGGGGCATGTCCCTGTCCTGTTGCACCCCCCACCCTGTGACCCATGTACTCGGTTGTAGGAAGTAAAGAGAACTGAGCACAATTCACTGGATTCTAGTTGAATCTTTCTCTAAGCAATTTCCTCATTCCTGCCCTTCCTTCTCCCTATCCTGGATCCACCTGTGGTG
CCATCTGTCTTCTATTTCAAAAGACCTACTAAACAGTGAAAGCCATTCTACTGGCTATACAAAGTAGCAGAGCATTGGTCTCTGAGATTTTCATGTTAATAGTAAAGCAGTAGTATTGATTTAAAGACTCATGAAGCATCCTTTTCATTTTCACCAGATTTTTGAGCAATACCTAACTTTTTGTGTGGCTATCTTTTAATAACTAA
GTAGGCTGTGAGTGGGATTGACACGCAGATCATTTACCATAAGGATGAAAGTGACAACCTTCTCAATCAAGCCAGAGAGCTGCAGGCCAAGGCAGATTCTAGTAAATATCTCTTTTTCTCCTCCTTCTGACTCAGAGCCTCCTTTTATAAATAAACACAGGTTTCTAAAACCTAAGCTTGAGGAATAAATAATATTTTGCTAAATA
AGATACATAGAGAATGTGGAGACCGGGTGTGCTTAGCCCCACCCATTTAGACTAGTTTAAGTATGTTTTCTGGTTTTTGTTCTTTTGAACCATGGTATTTAGTAAAATAAATATGATGGATGTCGAGTACTATTGTTTGTTGAGTCGTCTTTGGAAGTGATCCCACATGAAGTGGTTTTTCCTTCTCATAGGAAGAAGGTGGCTTT
CTGTTATTTGAAAATTTACATTTCCAGTTACCAAAGTTCACTTGGATGGCATGTACTTTGTGAATTATCTTTGTCTATGACTGACAAATGTTTATATTAAAGTAAAATATTAAAATAGGTATTTTGGATAGATGTGTCTGCAGTAATAACCTAATGTGACCATAGTACTATTGCTGATTTTCTTGTTTCCTATACTAAGATTATAT
GGAGGCTTTGGACATGGTCTCCTCTGCTAGGCAAGCACAGTCCCTTAGGGTAGCCACAGCCAGGATATGGTAGCCAATACAAGTGGTGGGTGTGAGGCTGAGTAAACATACTGTGTAAAAATTGGGAAATTTGTTTTATCCACTTGTGTGCTTGCTCACATGTATGTATACGCATCACATGTGTGCCCGGTAACTCTGGGAGCCAG
CCAAATGATAAGAAACCGTTTTATTTTTCCTATGTATTTGACAGTAACTATATGCTTATGGGAGTGTAATATGTTTGCTATATGTTAATATTCTGGAACAAGTAAATCCATTTGCAGACATATCAGCTTACTTTTTTCTTTCTTTTGGCCAAAGTTTGCTCTCAGGGATTTTTGAAATCTATTCATTATTATTAACTGTAGCTTGC
GACAATCTGGGGATGCTGTTGCTTGCTTCCAGCTACTTGGTGGGAGGGAGGTGGGGGAACAGAGAGGTGTGTTGGTATAACTTAGCAAAACCTATCTCAAAGTAAAATAAAAAGAACTCGAGTGTCACACATGGTAGTGTATATTTGGTTTTTTTTTGTTTTGAAACAGGGTCTCACTATGTAGCTCTGGCTGACTTGGAACTCAC
CAGAGGCAATAACCAATGGGTCCCCTATATCTCTCTAGAGGAACGCTGAGACCCACTCCAAACATCTAAAGCAACTGTCGAGTTGCTGTCCCCTAAAAAAAGTAAATAAAATACATATTTGACAGCCCCCTCATCCCCCAGAACAATCCCTCAAAGGCTACCCTACCCGTGATACCTTCTGGGAGGGGCGGAGTCACCGAGACTGA
GTGGCCCCAGGGTACCTGACACCCCCTTCTGGCCTCTGCAGGCACCAGGTACATATGTGGTGCACAGACAGACATGCAGGCAAAGAAACTCCACACAAAAAGTAAAAATAATAAATCTTTTTAAATGGATAAAAACTCAGTTTCTTTTTTAAAATATCTGCTCTGTAAAACTCCAAAATCTCTTTAAAAAAAAATTCAAAGACTCT
CAAAGAGGGGTCAGCTTGGGAATAGGTGACTGCTGGTCTCTCCCCTCTGGTTCACCTCTGGGATGGAGATTGTGGTATTGATAATGTTTTGTGTTATATTAGTAAAAGTAAAAATTGTATGGCAGACTTGACTTTTTTTAAGGATGTATTTAGTAGGAAAACATTAATCACACCGTGAATTTGTGTATTTGAAAATTATCAGGATG
TTTTCCTCCATGTTATTTATGAATTTTATATTCCGTGAATGTATATTGTCTTGTAATGTTGCATAGTGTTCACTTTTTATAGCTGTCCTTTATTCTAAACAGTAAAGTGGTTTTATTTCTATCACATACCTGCTGTCTCTTGCCTTCTTGTGTCCTGGCTTGGGAGGTTATAATTGATATCAGAGAGGATCTTGCAAGCAGATTCT
CAGCGAGTGATGGTGTCCATTTGGAAACCCATGATACCTTCCAATGCCCACCCTGCTTACTTTATACAGAGCAGGGGTTAACCAACTTCTGTCAAAGAACAGTAAAGAACTTGAGATACATCCATCTTTGTCAAATAGTCTTCCTTGCTAACATTTATTATTGTTGGTGTTTTGGGAGGTTTATTTTATTTTATTGCTTTGTTATT
TGTAGATTCTCCACCCCCACCCCCACCCCGAAAAGACGAAGAAAAAGCTTGTGACCATTTTGTATGGCTTGTCTGGAAACTTCTGTAAATCTTATGTTTTAGTAAAATATTTTTTGTTATTCTACTTTGCCTTTGTACAGTTTATTTTACTGTGTTTATTTCGCTTTCCCGATGTGACAATCGTATTTAAAATTAAAATGGATGGG
AGTATCACACTAACGTTAGACTTTTAATAAATTGATTTGGACTCTGGTTGCATACTAGGCCAAATTGGAATTCGTATATTTTGGAATGTTACCAGTATCAAGTAAAACTCTTCTATTTTTGTGAGACTTGGGTTCATCTTTAATTACTTTTTCCATTAAACCCCTAAAACAGCTTTCATGCCAAGGTCAGAATTAGCCAATGAAAT
TGTACATTGTCTCTCCAATTGTTTTTGCATTGTTTTTATGAAAGAACTGCAAAATTGTGCAGTGGTTCAACCTGACCAAAGTGGTATTACGCTGCTGGGAAGTAAATGTATTAGATACCAGACTGGAAGTATTGTTTTTATTATCAAGGGGCAGGGATGTGGGAAGGGGTCATCAATTGCTGAGATGTGCTCACAAGAGAAGTCTC
GTTGAATACTTTTACTGTAATCCTGTAAGAATATATATGTATAGCCAAGCCCAGTGACTGTTCCTCTCTCAGAACTTGAGAGGATCCTGAAGTTATCTGTAGTAAATCCTTCTCAATAAAGGGTATGTTCTATCAGGTGTAGTGGTGCATACCTTTAGTCCCAGCACTTGGGAGGCAGAGGAAGGTAAATGTCTGAGTCAAAGCCA
TTACTGGTCAAAGTATTGTGCTTGTGCTATTAGTAACTACATCAGAATTATATTGCTGCTGCTGGAAAAGCCAATAGAGAAAACCCCAGAACTGCTACTCAGTAAATGTGAATAACAGTGTGCGCAGTGTTAGTCATTCACTAAGCCATCATCCCGTGTACTTGTGGCCATGATGTGGCTGTGCCGTAGGCCGTCATCCCGTGTAC
TCTTTAAAGAAGCAGTGCAAGTTTGAGTTATTTTCCTCTCTTTATATGTGATCTGATATAAGTGAAAGTATAATATTTTGCCCATCTTTTACCAATATTTAGTAAAATGCTACTTGTTTCAACTTACTGAAAAAATTTAAACACTTTTGTTTGCATTTATTTGAAACCATTTGGAATATTGTAAGACAACTCACTCTGTAGACCAG
AATCATACCAACAGCTGTGGAGCCCTTTCCTGGCGGAGCCTCTGGGGTCTCTGAACCCTCATCTCCATGTTCCAAGCACCGAGACTTGTCAGAGGAAGCGAGTAAAACTAAAATGCTCTCCCACCTGGAGTTCTCTGTCATCACGAAGGCATGGAGTTCTAGGCCTTTCAGCTTCAAACCTGGCTCTCCCAGGACTCTGGAGCTCC
TTTCAGAGGCTATGATCAAAAACTCATATTAAAGAGTTTTATTCATAGTATATCTTGAACTAACATCGAAAAATGGAATCTAAACAGAAGCACAAACTCTAGTAAACTATTTTCAAGAACAAATGAAATTGTCTACTGTGCAGTGTATTTTACTTGATAATCTAATAAGGTTGTAATCTTAAAAGTTCACTCTCATGCTTATGGGA
CTCGGATACGGATTAGAATTTGCGAACGAGGTGGTTTGTAACTTCCAGAGCGTACTGATGACTAAGTGTTTATGCAAGTTCCATTTTGTCCTGCTTTCAAAGTAAATGGAGTGGTAAAACACCCGTCGTTGGAGGGTTTTTTTGTTTTTGTTTTAAACGACTGTTTGCTGCTTGTCGGTTACCCCGTTTCTTTGCAGCCTTCTTGT
TGCTGGTCCATTACTTTAAGTGTTGTTAGGAAAAAATAAAATAGCTTTGGTTTGTCTAATTTTGCAGTGTCTCCTACCTGATAACACATGAATGTATAGCAGTAAAAGTAAAAATTACAAACCTTGTTATTTGTCAAAGCCCTTCTGTTGTCTAGGAGCCAGTTTCATTTGAAAACTGGTTTTTAATGTGTAAAAGCAATCCAAAG
ACTTAGCATCCGTAGTTCAATAAATTTGGATTGCCGTGCAAGGGCTTGCATTATAGTTACTTGCCACTGAATGTGTTTTGTGTAATGTTTTAACAGTGCTAGTAAATAAATATGGGTTTACCTTTTTAAATGTAATAGGTGTTATTTTACACAGTGTGATTTCATAATTTATACCGTATAGGTAAATCAGACTCTTAATTCCAAGA
GCTATCACCGTTATCTTGCCTCTCTCCTTGGCCTTAGGGCATTCAGATGCTCTCCCTTCCTTAATAACACTGAAAATGGTAATGATGGATTCTGCACAGAAGTAAATTATGTTGGCTACAAAGATAACTTTCCTTGCCTCCGCTGTTGCGTTTTTCCATTGGATCCGTGTCCTCATCCAACTGTTGCTCCCTGAACAAAGACAGTT
GGAACAGCCTGGCGACAGAGTGACGAGAGCCTGGCGACAAAGTAACGAGAGCCTGGCATGATGGTGGATGGGCCTCCCCCTTTATAAGCTCAGACTCTTAAGTAAACTTTGGGCCTTGATCAGTATCTTTGTCTTGGTCTCAAATTTCTCTCACCATCTTTTTCCATACAGCCCCAGCCTCCCGTTCAGGAACCCGGTTCGTGTAG
GCTGTTCCGGAGCCTTCGCGTGTTCACCTGCAACCTTACTCCACGATGATTTGGCGGGAATCGGGCCCCTTCCCCTGCTTCATAACTGAGTGTCGGAATTAGTAAAATCGAACCTTGATCAGAATGACTGCCTTGGTTTTATCATTCTCGCGTTCGCCTAGTCCCCTATTCTCTTCCAGATTCCAAGATGCATTTCCAGACTAGAA
ACTGCATGTGTTTGGGTGTGTGGATTTGACATCTGGTTTGCTGTCTGCTCTATGTTTGCCCCTCTTTTCTATGTTCTACACTTATAAGCTAAAACTGGCAAGTAAACAGGCCTTGTACCTGTTCGTGTTTAACATCTGGCTGCAGTTTTCTTATCATTTATAACTCTAATCTTATATGCTTAGATTGGTGGGGGGGAGGTTCTTAT
GGAAAACATCTTGTCTCCATCTTGCTAGGAAGAACCAACCCACAAAACAACGCCATCACTGGAATCTCCCATCGCTTTAGTGAGCCATTGTCGTATGTCTAGTAAACTTTGTACTGATTCAAAAGTCGGAGTGGTGTTTCCTTGGGGTGGGGGCAAGGGCTTAGCATATGGTGACAGCCACGCTAGGGGCTTTATGGACTCCTGGG
ACAGAACACCACCTCATTCTGGAACCCTTTCCTCAGCTAGGCTGTCAGGACTATGGAGGATGGGGTCAGCATCAAATCCCGGTTGTCACATGATTGTCCCAGTAAATAGTGGTTATTTTTAAAACTAATTGTTGAATGAGCAGGGTTTTTTAATCCTCCACAGATACCATCTTGTTTCTTGAACTTCATAGTCTTAAGTCACTTAA
GAGAGGCTTCTGAACTGTCCACTAACCATCACAAATTCTTCATTTTGAAAAAGGATAAGAATTCATTGCATCGTTTTCCAACATACTTTTAGATTTACAAAGTAAAACCAACCATGGATCTGCCTATCTTGGTGTGTCGATCTTGTAATTTTATCTTTGTGTGTGTGTGTGTGTGTGTGTGTGCACTCACTGGGGCCTAAGCTCAG
GGATTTTCCATTGCCTGGCACCCCAAAATCTTCCAATGGTGACAGAGTTAGGGCCCCTTCCTGTCTCCCACTTCTTTCCACCACTTCCATCTTTGTGAACAGTAAATAAACCAGTATACACAGATTCTGTGACTGAGTCCTTGGGCTCATATAGCCAAGAGATTTATTAATTTTGTAAGAGAGAGGGTACAGCTGAACCTTTTGGA
GCCACGAACCTCATGTTTCACAGCAGTAGAAACTTCAAAATAACAGCTGTGCCAAGAATTCTGTGAATAATGTTTCAAATATGTATTTTAAAATTTATTAAGTAAAACTACTTTTTAAAACACCGAATTTAGGGGGCTCAATGGCTCAGAGGTTAAGAGCACTGTCTGCTCTTCCAGAGGTCCTGTGTTCAATTCGCAGCAACCAC
TAAAATTATTTTAGCATCTATAATTTATTCTAAGACACAAGCTTAAGTTTTTTTTAATAAACTATAGATTATTTTCTTAGAATTGGCAATCTATTATTTTAGTAAACATATAATAAAGATGTACATACAAAACCGATTCTGTAAGGTTCTTTCCTTAAAGGAGTACAGTATAAGCCACGCGTGATGGCATGCCTTTGTTCCTGCTA
TCATAAATTACTTAAGAATATATATATTTTAAAACATGCTGCATCATTCCTGATTGAATATGATAGTCCATTTTTGACAAGCAGTTCATATTCTTAATTCAGTAAAATATTTTATTTGCTAGCATTTTCTGTCTCCAAAGCAGTCTTATTTTTTGTCTTGTCCTTTAAATTTTTATCTCCATTATGAAATTCAGTTCCTTTGGCAC
TTCTCTGCCCTCACAAACAGCAGTTCATCACTTGGTCCTCAGAACCTCCTTCCAGCAGGGGCTGTATATTTCTTGATGGAAAGTTGGAGGCAGGGTTAGAAGTAAAGGGGAAGTGAGTGGCATATCAAAACTGGTCTGTTTCAGTCCCTAAAATGGGGGGTTATGGAGGGTGGGAGTCCTGAGGTGAGCAGAAAAGAAAGGTGCTG
ACCCTTTCTCAAAATGGCGTGTTTGTGTGCATGTGTGTGAGTCTAAGTTGTCCAGAGTTACGTTTTTGATATTTGGATGCGAAAGTTAAAAGTTGCAACAAGTAAAATTGGGATTGTAGCGTTTACTTGATGTTTCATCTTAACTTAAGCTATGGTCTTTAATCTCTGTGGGGCGGGGAATTGACATTTGGTTATAAAATGGACCA
ATTCTGAATGAGACAAAATGCTGGTGTATCTTTTCATACAGCTAGCAAACCAGAATAGGTTATGCTCGTTTTTTGCTTTGTTTTGTTTTTCAAAAAGGGAAGTAAACGAGAACCGTTGACTCCTCCATTTATGGACTCATACACAGCAGCAGGAGTGATAAGCCCACAAGCTCTCTTTCCCGCCTCGGGAAATCTACACAGCCAAA
GAGTGCGAAAACAAACAACAAAAAGGTGATTATTTTGAGTGTCTTTTACCTCTTGTTGAGACTGGTTAGAAGTTAATTCTTATACAGTTTTTATGGAACAAGTAAATTCTGGAATGGACATAAAGTTTGGGTTATGTGTTTCTATTAAATTTAGTTATTAAAAGATAGCCACACAAAAAGTTAGGTATTGCTCAAAAATCTGGTGA
TTATTTAACTAAAGATGCTTTTCCTGTTATAGAATGTGGCTGTATTTTATTCATGTGTTTCTTGTTGAGCTATGAATTTGATCATGTATACTTACAGCCTAGTAAAATCTTTTGGATGCTTTTGAAGTTTGTATTTACTCATAGCTTGCTTCTTTAAAAGAACTCTTAGCTGATGGAGTATTTTAGAGGATGAGTTATGATGTGTA
CTATGAGTTTGTTATTTTAAAAACTAGTATTGAAAAAAGATTTAGTCCTAAAACAAAAAGAATAATTAAGGTATTCACCCCAGGAAAAAAGTGTAAACTAAGTAAACCATTGGTGCTATTCCTAAATTGTCCCCTCACTTAAGAAACTCCTGTGTTTAGGAAATAGTCTTGGGTTTTCAAAAACATGGTTTATTAAATATGGATAA
GAGATGCTGGGAGACGGGAGAGGAACAGGGGGGCTTGTTCCAAGTTTTACCCTAAGTTCTGTATTCAAATCTTTGCTCAAGGCATTTCGCATGTGACATTAGTAAAGCTATCTCCAAAGGTTTTTGTTTGTTTGTTTGTTTTTGTATCTGTTTTTCTTTTTTGTGGCAAAGATTTATTTTAACTTGGGGGATTTTGTTTGTTTCTA
GAAGATATTGGGCCAACACCCCCCAGCCCCACCCCAACCCATTTAAAAACTTTGGGTTTATGCCAGGCAAGGATTTGTATGGCCTTTGATTTTTGCATAGAGTAAACACCTCCTTAGCTCTTTTTTTTTCTGTGACTCTTTATTCTGATCCCCAGGATCACCAAAGGTTTCAGTCTTTGCCAGGGTAAGGGGGGTTGGGGGTTCCT
TGTTCTATCTTGTTTATAAAAGAAAAATATACAAACTTTGAATTTTGTGATTTTTGTGAAGGTTTCTTTAAGATGTGCATTCCCTCTCTGCTTGCTCGATAGTAAATGTCTTACTACTGGGACCTGAGGGCTGTCGTTTCTACCATACAAGTTAGTTGCTACATATTAAATTATGGCTTGGAACAGTACAGCCCATGATGTGAAAT
AAGACACAAAATTGGAGGTCATTAAAAAAGAAAGACTGTTTTCATGGTGTATATGTTGTTTTTTTCTTACTCTCGACCTTTTTTGCTAAAATTTTAAGATAGTAAATGTGTTTAAGCCCCCTCTGCCTTTCCCACTCTCTGATTTCATGATAACTGCAAAACATTTTTTCAGTCTGAAGACAGAAAGGTTTGTGTCTCAGCTTTCC
TGTCTTGGCTACAGCTTTGGGGGGATTCAGGCAGGCCCTTTCTGTAGGGAGACTGCCAACCTATTTCCTGTTAAAGGCGCTTTGGATGACCAGTCTCTAAAGTAAAATAAAATTACCAACCACCCAGACTCCGCCTAGCCTCATAGATTTAAAAAATAAAATAAATAAAAAGACAATTTCCTGTGTGAAAAAAAAAAGAAAAGACC
TGTGCCGGGGACAAGGATGCTTTCTGTTTGGCTGGGACAAGGTTGAAAGGAGCTTTGCTGACTGTTTTGTTTTCCCATCACATTGACACTTTATTCAATAAGTAAAACTCATTACAGTTCCGAGCCGTGCTGGAGGCCTCTGCTTGCCTGGTTTCTTGACATACTGATGCTGCTAGCAGCATGTTTTGCTATGAAAACTCCAATAA
CTTCCAGCCGTCAGGCTGCACGCACGTACCTGCTCTAGCTTGCTGGGTTTGTTGTTTGTTTCTTTATGTAGACTTTGTCCTTGGCGTAATTTCCCACTCTAGTAAAACAAGTCTCCTAAATATTGTGTATGCTTAAAGCAACAGATCCCTCCCTCCTGGGAAACAGATCCAGGCCTCTGTCACGCCTTTTCAGACCAAGGTCATAA
GCACCCATGTTAAATCAAACATGTTCCTTGAGAAAACTCAAAAGAAACTTATTACAAAGAGTTAGGAGATTTAAAAACTTCAGTTTGATCATAGATCAATAGTAAACTTGTGTATATCTGGTTACCATGCATTTCGTTTTTATTTAATTTTACTTGTGTATATGTTTGTGTGGGGTATCTGCACATGAGTGCACTGCCAGCAGAGT
ACCAATGCAAGGAAACCAAGTCCTGTGTTGTGTTTTGTCATTTCTGTTGAGGCTCTATATTGTAGCTTAATTTTTATTTGCAATTAATTTATTCAAACTAAGTAAATACTTTTCAAAATAGCTATGCGAATTTGTCTGTGTGGGTTCCTTTTCACACATTTGAGAATGGGAAGCCTATCCCTGACTAAACAGCCCCCAGCTTCTGA
GTCCAGGGCAGCCCATGGGTCAGTGTGGTAGACAGAGTGGCTGAACAGATGGATCAGCCTCAGCAAACAGCCTGCTCTGAGGGGCTTTTAATTGTTCAAAAGTAAAATAAATATCCCGTTTTTAGAGAACTGTCCCCAAGTCTCAGCCAGAATTTGTGTTCATGCAGTTAATTCTTTATCCGGGTCAGGAAACTGGGTTACCCAGT
TTACTACAAAAAACATTGGAGTACAAATCATATGAAATGAAAAAGGTGCCTTCATGGAAAAATATTTTTTTTGTATGTGTGTGATATAAAAATAATGTTGAGTAAATTTCTGAGTAAGAGTTGTATACCCTTTGTCTAAATATGCTTGTCTGTTCACGGAAAGGACAGAACTGGAAATTTTAAGAAAGGAAAAAAAGTACACTGAA
ATACTTGAGGCCACAGAATCTATGTGGTGCATCTGCAAGGGCATCATTAAAAGGAAAAAACAAAAACACAAAACAAATGTTTGGGTAGGGAAGTTTTAATAGTAAAATAAACATGGAATCTATTTTAACATAAATCTGTTAAGACATAAATCTGTGTGATGCTTTAAGATATTAAGGAAAAGATGGGTATGTGGTGACATATGCCA
GCACCCCCACCTGGAGGGTGGTCCGTACTGTCCAAAGTCCAGTGGGGCTGAGCTCTTCCTCACCTCCCCCTGCCTGACTTCAACCTGTCTCATCAGTCACAGTAAAGACAATTGCCTAACCGAGGAAGCAGAGCTGCCTTCCCTCCCTTCTCCCTGGGGCCTCTGAGCCTGGCCGCCCATCCACCCACCATCCCTCAGGGCGTTTC
GCTTAAAACCGAAGACAGTTCTTCTTGTGGGGACTGAATATTTGCTATTTTAAGCTATCTGGGCAAACATGAGGATGCTTGATCATTACTGTGTGAGTGTAGTAAATAAATGTTTCCTTGCTTTGTACTGTGTTGAATTTGGAACCAACAGTGAAGTTACAGTATTGCCCTGTATAAAAAAAAAAAAAAAAAAAAAAAAAACAAGC
GAAGCACTGAATGGCTTCATAAAGGACAATCTTAAACTATGAGTTTGTTAAAACCTTATATTCTTTTTTGTTTTACTCATTTGACACTTGATTGAAACAGAGTAAATTACTCCTAAAAACAGTGATCCAGTTTCTGAAGGCTGCAGCCTGTATTCATTGCTAATGTTTGAAGGTTAAAGTCTGTGGATTTCCCCTATGGTGGAGAG
CCTTTGTCATCAGGCCCAGCTCATGTAACTCACTAAGTGCTACCCTGACTTAAGGAGGAAATAGATTACATGAGGGATATTTTTATATGATTATAAAATAAGTAAATCCTCAACTGAATAGTCCAAAGTTAGAAACGGTGTCTGCCTGGTTTGCTTACTTCCTTTTTCTTTTTTTTTTAAATTTCGTGTGTGTGTGTGTGTGTGTG
TTCCTCGTCCTCATGCCCCCACCCCTCTGCTGCCTCCTGCCACCAGCATCCATGGCCCCATGGACACTTTTTTAAATCTCCAGGATGTCTGAAACAAACCAGTAAAATGTCTATGACTCTTACATGTTGTCATTCTTCTTCTTTTGGCTTTGCTGCTCTGATGAAGTTGCTCAGATGAGCTGTGGCTGCCAGAGAACAAGGTGTAT
ATTCTGGCCTGTTCACGTCCTCTAGCCTCACACAGTTGTATTAGATACTTCCTTAGTCGTGTAGCACATCTAAATGTGTATGACAGTTATTACAGCCTCAAGTAAATAAAGATAACTGTTTTTCTAACATGACATCTCCGAGTGGGCCTCTGCATCTGATAGGGAAAGTATTTACAGTGAAGAGTTTATACACGAGAAGGACCTTG
GCACACTCTGCACTCGTGGGGAAAACCGCGTGGGTGTAACGACAACAAGAAGTGTGTGCATCAGATGCCGAAACCGAGGTCGAATCAGAGTGTCTTCTCCAGTAAAGAGAGTAATTGTGTGAAAACATTTTGCCCAGACTCAACTTTGAGTGTACAGCAGAGGCCACATACAGGTAAAAAGCCCCAGGAGTCCAGTACACCTGTAA
GTCTGGTTTGGCTGGGGTCCCACAAAAATGTGGGACCTCTTAATAAAGGATAGCAAACAGCTTGTGGTTGGTGGGTTTTGGTAGCGGTTAAGGTTGTGCAAGTAAAGTATCGTTTTACTAAGCGCGTCATCCCACGTCATTTCTGCATGTGCGTGACCACCTCATCAGCGCTCCACGCAGGCAATGCTGCCATCCTATTTTCTTAA
AAGCAGTGCAGAATCAGGAGTGAGCTCATGTACTGGCTGCAGGCTACCCGAGAGCAGCCAGTGGCCACCTAACCATGCTATTTAACTTGTGCAGTTTCAAAGTAAAAAATGTTTTCAAGTAATTTTTGTGAGTGGTGTTGGCTTACAGCTGGTACCCAAAGGAACATTATGGGAGTGAGTTAACTAGACTTTTCTGGTTTAACTAC
ATGTGCCATTGTATTATAACACTATTCACTTTCTTGACAGTTAAATTTTAAAAATGTTTTTTTTTTTGTAGCATGTATTGTATATGTTTATAGTATATGTAGTAAATAAAAGTATGGCCAAATGTTTGGCTTGGTGATCTTTTGAGAAAGTAATCTTGAAATATTTTTCACAAAAGTGAGTTTTTGTGTTTTTAAGGAATAGAAGG
TGCTCGATCGCTCTCTGCAGCCATTGGAACAACCATACTTTTCCACTTGAATTCCAACCAGGTTTTTCAGGGGAGGTGGTATGGCAGAGTGTCTCCTTGCAGTAAACAGATCAGGAGGCAGTGTGTGGACTGTTACGCATTAAGCTTTGAACCAGGCTCAGTTCTGACCTGGCTCAGCTCCCCAGCTTTGAATAGGGAAGTGGCAG
CCCCAGCTTTGAATAGGGAAGTGGCAGTGTTTGCCCATAGCCGGGAAGCTCTTCTTCCTTCTGTGTGCAAGTATCCATCATGAGTCCCAGGGCAGGGCAAAGTAAACTTATGCCATCGAGGCAATTATGTGATTTCAGTTAGTATCTTTGCTGTCCTTGTTAAAAAATATGGGGGTTGGGGATTTAGCTCAGTGGTAAAGTGCTTG
CCAACAATTTTATTGTTGAAGCACCTTGCTTAGGAATTTTTAAATATTCATGTCTGCAACACTTGTCTCAAAATAAATTGTGCAATTCTTGTCAAAAAACAGTAAACAAAAACAGATCTGAACTCTCCCTATTGTGACTTGTTAGTTTCTGTATTTTCTGCCAGTGTAAATGTGAAAAGCTTTGCTTGCATTACGTTTTAGAAATG
GAGGTTGTACCATGTGATTCTAAAGTCTGATTTGTGTCTGTTCTCCCTCCGTTTCAGGTTTTCTAACGTCGATTCTCCATGCCTTTCATTTTAGTTGCTCAGTAAATATTTAATCTGCGCTGGCCTCTTGGTTCTTTACTGTCTCACTTTGACTTTCTGTTAAGCCTTCTACCATAATACAAAGAAAACTTAGTTAAATTCTGTGT
CTCCTGCCAAGCAGCAGAGCTGTGCCACTGTAAATAGGCAGTCTCTAAAGTTACACAATGGAAAACAGTTATGTACAGGGTATTTTAAAATGTCCTAGGAAGTAAATTATGCCTCGGTTGTGAAAAGCATTGCCTTTGTTTCTTGTGCCTTCTTCCACCACGTTTTACATGTAATCATTGAGTCATTAGCACTGGCAGAGTAAAGC
CTAGTTTTGTACTTTTTAAAAATATAGTTGCATACCTGTTTACAAATGTGTATAAAGATGTGTTTTTACCTCTTGTTCAACCTACCTTCTTGAATTAGTTAGTAAATTGATCTAATTAAAGCTAAATGCTTGGTGTGTTAAATTATTTATGGTTTTTTTGTTTTTGTTTTTGCTCATTTATTTGTTTTGTTAGACAAGGTTTCTGT
GCAGAGAAGGCTCTATATTAATATTCACGTTTGACTGTGGTGTTAATAAGTATAAATAAGTATTGTTTTATTATATAATATTTAATGCTTTGTGAACCTTAGTAAATTCACCATTTTATATTCTTGATTTGGAGGCCTGATGTGTTTCATTCAAATTTTTACTTAGACCTCTAGGAAAAAATCATTGGTTGTTTTTTTTGCTCAAA
AACGATGCATGGTTGTCCTTTTTCCTCTTGTAAAATTTTGATTGGGTAACTAGTGTATCAGTTATTTAATTTGATAAGATTCTGATTCTGTTTATGTGTTAGTAAATTAAAGATTCTAATAAATGATGACTGTCTCTGTTGTGGAAGTCTTAAGAGCATAATAAACTGAGTGTAAGGCAGTTACATACGTAACAGTTGTGTAGAGG
ATTGAGACTCTGGTACAAGGTGTGCCATTTAATGATTTTTTCCCCCCAACATGCTGGGCCTTTGGATGTGTACGGTAACCAACTTCATGCTAATGTTCAAAGTAAAAAAAGAAAAGTAGCCATATTCCCACGTGTCTTCTCTTCATTTCTTCTCCAAGCTCAGATGACATTTTGAGGGCCCCTTGGTCAATGATTGTTCATTTTAT
GCACTTGCAGGTGTCCCTCCCACTGGCATTTGAGAGCCCCCAGAATCTTCATTTTAGTAAGGTCGTTTGGAAACAGTTACGGCCTTTTTTACTCCGCACCAGTAAATTTTAGTGTATGGATTCATGAGTGTTAGCGCTGGCTGATATCTTTGGTTCTTACTGGTTTTACCCATAAAAATGACCGAGTAGCTGGGTGTGGTGACTTT
ACCGCAGTGCTCTGAGCTGCTGCGTGGTACCAGGGCTAGCCAATGTTGGGGAGTATGCAGCTAGACGGGACAACTTCACGGGATTAGCACTGCGAGATGAAGTAAAGTATTCCGCTTCGACAAGTACCCTACCTGTATGAGCCTCTTCATTTAGCTAATAAAAAGTCTAAGCAATAAGAATTAATTCTTTTTTTAAATAAATGCAG
CTTCCTCAAAGGGTATGGTCATCTGTTGTTAAATTATGTTCTTAACTGTAACCTTTTGTTGTTGTTGTTTTTAATTTATCTCTTTAATCTTTTTTTTATTAGTAAAAGCAAGTCTCTTTGAATTCTTCATTCTAGATTTGTACAAATGCTTTTTTTGTCCGTCCTCGTGGGGTTTTTTTTCTCCCCCTTTTCTTTGTTGTTTTCGT
ACTGATTGTGTACAGTGTTTCTAGTTTCTCTTGTCTTTTATATCTATAAAACTATAAGGTTAACATCTGAAATATACAGTATTTTATACCTGAATCTCTCAGTAAACTGATTTTATTAAGCATCTAATTCTGATCACTTTTGCAACACTTTCTGTGATAAGGCACTTTGTTGAGTATCTTGTGAAATGTGAGGCTACATTTGTGAG
ATGAACTTTCAGACCTAGAAGTCACTTTTATGATTTATGATATATGATGTGTTTTTTACTATTGTATGTCATTTAATTCTGATCTGTTTAATGCTACAAAAGTAAAGTTGAAAAGATCTAAGACATCTAGTTACCTAGACTGTACCCAGCAGGTATCACTTGGTAAAAATACAAGAGCAAAGCCACTTGAGACTGAAGGTTCTTTA
AAGTACTATTAAGCATTTTATGCGTACTGTAGATCCTCTAAGAAATACTGATTTACTGTGCCTCACTTGTACATATGTTCTCTGACCGCTGTGTTGAGTTAGTAAATTTTATCCATTGTTTTCTGTACTTTGCTGTATTTTCTTCTGATAGCAGCTGAGACTGAGTGAAATGATCAGGAAAGCTTCTTAAGAAGCTGTTTGCCATC
CAATCATCATCATCATCATTTTTTGGGCTAGTTGACAAAGTGACTTACTAATAAGATCTAGACTTATGTGACTATAACTTGGCAGGGGGACACTTTCAGCAGTAAATCTAATCAGAACACTTAGTCTTCATTATGTTTGTGACTATTGTAAAGGTAATGACTTTACAAGTGATAAGAATCCTGTTCTGGCTGGTCCAGAACTCATC
GGTAAGGGTGAACATGTTGGTTTATGTATGAGTTAGAAACAGTTATTAATTTTAATGTGTTCTGTATGGTAAAGTTCCTTATCTTAGACTTGTATAAGCAAGTAAAAGCTAAATTTGGGCACTAATGTTAACTGATTTCTAAAATTTTGGTTTTAGTTGGTAATGAGTCATTCACTCAAGGTCCATTTGGCATAAGTGGGACCTTT
ATCTCTTAGTGGTCTTTTCGTTAAGTTAATGAAATACTACCTTTTAATAAGAATATCATTCTTATGAAATAATGAGAGTAATTACTTAAGTACTTGGCATAGTAAATGCCTATAAAACATTGTATGAATTTATTTTTTCTTTTATAATGGGGATATTGTAAATCACATATTTGTATTAAGGTTATTTCCTAAGACAAAGCAATATA
TTTAATGTTGAAAAGCAGTGTCTCCTGCCAGAACTCCTCACCCAGGATGAATGTGTTTACTCCACGCTGTATATCTTTCCATGCTCCGGCTGCCTGGACCAGTAAATAAAATGGATGTAATATAAGTTGTAAGTAACGTTGTCAAAACTCTGATCCCGATGGAGGCTGCACGCCTCCCCCACCCCATGATAGCATCTGTGTGTATT
GGATAATTCATAATCATACTGAACTGTGTCACTCCCAGTGAACTGTTTTGCTGAAACCAAGTATCTTACAGATCTTTTCTCCTGAAGCTGGGGATTGTGCAGTAAAAGCATCATGACTAGGGTACTGTTTAGAGTCTGTAACTTGTGGCAAATGTAAACTGCTGGGATCCACTCAATTGAGAAACATCCTAGGGGAAGAGAAACTG
ACAACGCTGGAATTCACCAGGGGTTTCTGTTAGATGTTGGGGAGGTGTCTTGGAGGGTGGTATGTTTTAAGGATGGCTAACTTGTCCCCTGCTGCTATGGAGTAAAGCCCAACTCCTGCTAGGTTTCTTTGTCTGGAAACCATGTTTCTGGTGGTACCTTAGAAAGCTCACTGGGGACACATTGTGGCTTTTCAGAGACAAAGTTT
AATGTTGATGTTCACGATATAGAATTGTTACAGTATATCAATGTGGATTGTGCAAAATTAAAACGACTTCTGAAGGGTAGGTTTAAATAGATATGGTTATAGTAAACTTGTTTGAACTGGATATCAAAATAGATTTTATAGTGTGCATGTTCTTGTGAAATGGCCAGAAATGTATGTGCTTGACTGGATTTTGGGCATTTGAAAAT
TCGGGATGTTATGAATCTCAGTACTGTGGTTTGAAAGCACCAGCTTTGTGAACTTTTATTTCAAGACATGGTTAAATAAAGGGTTCTCCAATGCTTACAAAGTAAATTTACTTTGAAACTGTAAATAACACCAGGAAGCCTTTAAAGGTGCCTTGTGCTGGCCTTGGGCTGCCGGCATCTGAACTCTTTGGGCTTCTCGTCTGGAT
TTTGATTTTCATATTTTAAATAAAGCCACAGTCATTTATACAAAAAAAAAAAAAAAAAAAGCATCTGTCCCTGGGCAAACCTTTCAAGGACAGAGGCCAAAGTAAAGTACGTAAGGTTTTTACATTGTTTCTGTGTGCGTTTGATATATAAACAATATCTGGACAAATTTAATCTTTTATTTTCTGGTAACTTGTGATTATTGAGG
TGGGTCAGAGGAAGCTTATCAACCATTCGAGACACTCTGGATTTGCTCCTTAGTTTCACTTGGTTTTGTTCTTCCATCATTCTTTTTTAAAAGTTGTTACAGTAAAGGAGATATGGTTTTCTTATTGGGTTTATTTTTATTATTTTAAAGTGTATGTGTGTGAGTGGGGTACATAGACATACAGATACCCTTGGAGGTCACAGGAG
CACTCAGGCTTGCTGAGAGCCCTCCTTGGCTTCCTCTCCCAAACAAGGGCAGAACCGTGCCCAGGAGAGGAGCCCCCAAAACCTTATTTTTATACATGCAAGTAAATAAACATATTTTTTTTACAAAAATAACTTCTGAATTTATCAGTGTTTTACTGTTAAAAGAAAATACTCCTGTGTAGTAAATTATTTATTGGGAGATGAGT
ACACTATTGGAAAAAATGCTATTTTATGCAATATTCTGACAAGTGAGCCTTGGCAGTGCAGAGGAGAAACTGCTGCTGTGTGGTATTTGAGTGATTTTGCAGTAAAGAGCTGGCCTTTCTAAGCAGTCTTGTTTCTGAATCTCAATCATTTGGCTCTGGGGAAACACTACCTGGCTCCCCTTAGTCCTATGCACTGAGCATTTCAG
CCAGGGCCTGGCTTCCCCGGCTGTCATGGCTCCTCCGTTAGGGCTGTTCATGTGTACACTGTGGGAACGAAGCCTGGTGAGCATTGCCACCATGCTCCTGAGTAAAGGTCTAGTTTTTTTAAGGCAGGTTTTTTCCCCCTTCATAGTTAAACAGAAAATATTTTTTTATTCTTGACCTACCCAAGTCACCCAAGAAATACAACCCT
AGAAAATGACTTTTCTTCTTCCCTCTGTGGTAGTTCCCTCAGCTTGTGATGCTGTGCACGCGCGCCTGTGGTGTGCATGGTCACTTTAGCTTTTATTCATAGTAAAATATACCTGACAGGACACTCACTTCCACAGTCGTTTTATGTGAGCTACCACCACACGCTGGACGGCTGACATGACCACCCATTTTGAGAACTTGCTGTCT
TGCACAGGAAGGGGTGGCTGGAGCCCATCAAAAGTCAGGGTGGAGGTGGGGACTGGAACGGATGGATGTGGAGAGCCAGCCTTCCCTGGGGCCCTGGCTGAGTAAAGCACTCGTTTGGGCAGCTTCCCTTGTTTGTTCACCCACCCTCCCCCTGGGGAAGGGGAGGGCAGGGGCAGTCGGTCCTGTCAGCAGGTCAGACAGGTGAT
CCTTGACGGAAGAAGTGCCATGTGCATGATGCTGATGCCTGACCATGGAGAAAGTCTCACCCTTGACACTTGTACTCCTTAGTCCTGGACTGTTGCTTAAAGTAAACAATACCCACCTTTTGAAGCACCGTGTTTTGTCTTTCTCTTTTTTGGGGGGTGCGGGGGGAGTGAGAGAGTGAATGTGTGCGCGCTGTGTAGCTGAAGCT
AAAGAGAATTCCTATTTATTTGACACAAAATGTCCAGTTAATATATTAATGTGAAATAAACCCTGTTTGCACCTTGATTTGTTTGCTACAACTGTGAAATAGTAAAAACGAAGTGACTGGAGGTTCTCTGACTCTTGTGTGGTGACCAGGGTGAGGTCTTCCGGAGGAGGGGCTGCGGGCTGCTGGGGGCGGGGCTAGAAGGCCGG
CCTCAAAGAGATAATAGAGACAATGACCAGTCTTTCCTCATAGATCAAGTATGGGGAGAGCCCTCAGCTATGGTATTCCTGTATTTTGGTGACTTATTTAAGTAAATTTCCTGGGACAATCCAGATTTGAAAGATTCTGTCTTCTTGTTGTCATAAACTATTAAAATGCTTGGTGGTCACCAAAGTATTTGACATAAAAATAAATA
CCCACCCAGTGCCTAGGAGGCAAATGCATGAGAGCCTGAGGTGTTTGATAGGAGCAGGCCACCCAGTGTATCTGCAAGTGATGGGGGCTGTGCTGTGACCAGTAAACAAGCATACACTTACAAACACCACTGTCATCTCACTTCTGAACAATGGTCCCAAGACAGAACAAACTGCAGGTGTCTTCACGTCTCCCACCAAGAAGTTG
GTTAATTCCGTTTTCCTACTGTGAGGGTGTTGTGTTTGACTTTCTGACACAGCGAATGGAGAGCTTGGGCTGAGGCCAGGTCTCCCAAACTTCTCCGCTAAGTAAACCATAATGTGTGACTTCCCTCCTACCTTGACTCTGCCTGACTTCTTCCTTGGACATAGACACTCAGATTTCAAAGAAAGTCCACAGTTTCCTCTGTAGAG
GGGTGTGTGCAGTCTAAAACTTTGCTCCAAGACTAGGTTCCTATGACTGCTGAACAAGGAATAGGGAGCGGACCCCCGACCCACCAAAGTGGAAAACCTTAGTAAAGATGACTCACAAATTATCTCTCAGTGCTGTGAGGACCAGGATGTAAGGCGGGTGTAGCTGTGCTTTGCTGCTTTATGGGCTCTGCTTTCTTCCACCCTTC
TGTGTTCATCTCTCCCACTTCAGGCCATTGCTGCTGCTCAATGTGCCTTATGAATTATCCCGAGTCTCAACCTGCTGATGTTTTAATCCTTTTGTCTGAGAGTAAATCAAGGAAGGAGCCTGTTACCCGAGTAACAGCTAACCCAAGTGTGTGATCTGGGCGCTGCTCGTTGATAGCTCCAAGTTGTGTGTGCTCTGGGTGTGTGC
TAAATTGTTTTAGAACACATTTCATTAAACATGTAACTTAGATACTACATTCTCATGTTTCTCAAAAGCCTTAACCAAAATATTGTAATGATTGGAGGTCAGTAAATTCAAGCAATAACTAAAAGTAGCAGTCTCTTTTTCTAACATTTTTTTTAATGAGTGTTTCGCCTGCATTTAGGTATGTGTACCATGTATATACCTGGCAT
ACATCTTGCTTGGTTCCTACTTTTTGTTGGGGCTCAACATTGGCTCAAGAATGCTGTTAATATTTATTCTGTATTGATAAAAGTCTGTCTTGGCACTACAAGTAAATATCCCATTACATCTTCTCTAGCATAGCACTGTGTGTTTTGTGAAAATGGTTATGTTTATTTATTACAATACTGAGTCATATATAAATTTTCAATAAAAG
ATTAGAAGGGAATATGCTCTTTTGATTTTCACAGATGGTAGAAGTGCTCATTGCTTCTCCCCAGAGGGGGCTGCTTTACTGATTGATGTTAACAGACTCGAGTAAAATCTGATTCTCTACAGAATGTGCTTTGTATTTTATATCTGTCTGTGATACATGGACAGGCATTTCTTCTGCCAAGTACGTTAAGGTTTTCCTTACATTAA
GCATAAAATCACTTCCTCTGTTCATTTGAACCCACTGACTGATCTCTGTTGTATATTTCCCCACGCCTCTGTCATCCCCTATCCCCATCCCCATGCCAAAAGTAAAAAATATATATATATCTTTTCATGGCTCCTTGTGTGATTAGAAATGTGGAATATATTTATCTCTCGGGCCCCTTTGCTCAAAACTGTCTGAAGTCTTGTGT
AAACCCGTCCAAAGGATGTAATCCTTACGCTGGGAACTGTTTTTACCAAAGCAGCCATTAGTACTGTTTGTTTTTTAAACAATCATGTGCACACAAGAGTAGTAAAAGAATTTTCACAGCTATGCCAGGTGTGTTTCTTTGTCTCTAACAGAATCGATTCTAAAAAGAAAATTACTTTCATAAAGATGCGGGCATCAGAGTTGGAG
TGCTCTGGGAAGTGTTGCGCCTGTGAGCCCTGCCTTGTGGCCTAGATGTTTTATGGCTATTTGAAAGTGCCTGTGGCCATTATTGGGCCTTATTTGATGCAGTAAAACATTCCATTTGGCCCCTTGGCTCTGAAGATATGTTTCATTTCAGCGCAGCTCCCAGGGCACCTGATTTGTTGCTGCAACAGTGGGAGGGAAAAGCTGGG
AGCATTGCTATTTAATTACTAATATTATTGAATGCCTTAGAGGAGACCGGGCCAGCCCGGTGTCCAGAGGACCTGTGGTCCAGTAAGCAGAACCTCTGACAGTAAAGTCTTGCTCCAGCTCCTGTTTTTTGGGGACTGAGCCTTCATTATATGTTGGGATTCTAGAGTTAACTGCCTAGAAGCCAGACCTCAATGCTCTGAACCTG
AGGGGGCTGATTTTATTACCAGGTTACCCTGTTCTAGATCAGGAGGGTCTATTTCCTGTTGCCGCTCTGCAGCCTGGACCTGTGGACCCTGGTTGTAAAGAGTAAAACTGTATCTTAGGAAACCAGTGTCACCTTTTTCACCTTTTAATTTTATATTATTTGTGTCATACATTTCCAGTAATGGAAGTGTTAATTTTACTGTACTT
GTTACTTGCTGGCCACTGGTGGGGTGCATACCTCCCTCTGAACCACTTTTTCTAACCTTTGTAATGTGAACTGAGGGTCTCGCCACAAAGCCCAAGGACTAGTAAAGTGTGGTCTGAGAACAGCCCTTTCAGACCTCTTGTTTCATTTGGGTCAGGTTTGGTAGGACAGACCGTGGGACAGCTGTCCCCAGAGACCACCCACCAGA
ACTGCAGCGCCACGAAACAATTTTTGTAATCTTGTCTGACCTTCCCAAAGGTGTCCTTTTTAAGTCTTATTTGTTAATATTTATAACGATATATAATCAAAGTAAATGAGAACGTCGTACTGAGGTCGCACTAGCTTGGGAAACTCCTTGGAAGATCTGGGGGGAACAAGCGAAAGACAACTGGGGCTTATATGTGGCGTTTACTT
AGCGCTGGCCAGGATATCATCAGTGTGTACACCTAGCGTCTTCTGTGGCCACGAGGCAGACATTTATTTGCTTATTTTGAATGTGATGTAAAATTTGTACAGTAAAAGTTTTTATATTTTCTATCAATTGCATTTGTCTTCCAGAAATGCTTTAATTTAAATTAAAATGGTTAGTCTTGATGAATGTGTTACGTTGGGGTTTTTGC
TGCCTCCCAAGTGCTGGGATTAAAGGTGTGCGCCACCAACGGTCCAGCTTCAGATCAGGAATCTTATCAGAGAGGTTAAGCTATCTGTCCAACGTCACACAGTAAAAAGTAAATCTAGTACTGGAACTCAAGCAGTTTGGCCCCTAGCGGAATCTACCGTGTACTTCCTCTCTCTGATGTTTAGTCACTTGCTCACCTGCCCGCAA
AGCTGTTCCTGAGCCAACACGTGGTCACCTGCAACTGGACTCCTAGGATGATTTGGCGGGAATGGGCCCCTCCCCCTTTTTATAACCCAGTGTCTGGAATAGTAAAATTGAACCTTGGTCAGACGGTTGTCTTGGTTCCATCTTTCTCGAGCCGCCTAGCTCCCTCTTCTCTTCCAGATTCCAAGATGCCTTCCAGACTAGAACCC
AAAGTATTGGTCATTGTATATGGCGTGTACCTGTTTATCTGTAACTATTACCCAAACAAATTAAATACTGCAGATGTCCAATGTGGTTTTTCCTTGTACAAGTAAACACAAAAAGTCTGTTTCTTCAGCCTTTCTCTTTGTGATCCTGTTTTATTTCTTCTGTGTGCATAATATCAGTCCTATTTACAAAGAGGATGTTTCACTTT
GGCGTTGCTGGGACTGTTGCACTGGGGCCAGCATCAGGAAGTCCTCTCCAATGGCTGTGCTACTGCATGGACTGTGTACTCGATTTCATGTGTGTGTCGCAGTAAACAAAAACCAAACTCCTTTCTGTTTAGTTGCCTGGGGAAGAAGGCTGCTTTGCGTTTGTTTTTAAGACGTTAACATTATTTTTTTGGTTGTACTGCACTAG
GGGGGCAAGAGCAGCTGCTTAGAAGCCGAGCCTAGCAAACTCTGCTCCAGGGCTGAACTTAATGATAATCGCCTAGTAATGAGTGGTTAAGTCGCTCTTGAGTAAATGACTTCACCTCTCTGTGTCTGTGCCTCTGTTTCCTTCTTTGCAAAAGTTCCTTCTTTGTGGGGTTGCTACGTGGAAGCTCCCGTGGCAGTTGGCCATTC
CCTCTCTGCCTGTGCTCGGGGTCCCCGCTTCCTGATATTGCAAGGACAACAGTGACAAAGCTACCGTGACGTGTGGGCGGAGTCAGGCAGTGCTGTGCGAAGTAAACTACCTCAAGGTGTGAAGTTACCTCAGCAATGGTTTTCCTTTTGTTCCCTAAATCCTGGTTTTTAATTTTCTTTCTTTTTTTTAATTTTTTTTTTTTTTT
GTGTCCCCACCACGGCACTGTTCCCTTGTGGTGGTCGGACTACAACCCAACCCTGAGCTCCTGATAAAGCTTAAAATTTAGTCCATCATCTGGCAAACTTAGTAAATTGGAGAATGTCGCTTCTGTTTTTATCTAGAGGAGTATTTAACTGACTGCTTATGCCTCCGTGAATGTCATTGTTATTATGAAAGGTGTGCCTGAAAACA
ACCCCAGCAACAAAACCTAGTCCTCTTAGACGTTCTTGCGCTTTGATTTTTTTAGGGCGTGTGCCCTGTTACACTTATAGGGCCTAGGATGCTTGTGTTGAGTAAAAAGGAGATGCCCCAATATTCAAAGCTGCTAAATGTTCTCTTTGCCATAAAGACTCCGTGTTAACTGTGTAAACACTTGGGATTTTTCTCCTATGTCCCGA
GCCCTCCCACACCCCCTGACTCCTTCCCCATGCCTCTGCCTCCCTCCTGCTCACAAGAGGCTCGAGGGAGGCCTGTGGGAAGGCGGCCAATGCACTTCCAAGTAAACCATGGACCACAGCCTTCTAACCGAAGTGTGAGCCTTCTACAGATCATCTGGTCCAAAAGTTCTCTCTAAGAACGTTTTCAGAGCTGGGAATACAGATGG
ATTTGCTGAGGCCTTCTCTGGGCCAGTGCTGATGCTGGCGGGAGATGGCCCCCTGTCCTTGGGGAGCATCAGTCGGCTCACCCGTCTTGTTCATTCATTCAGTAAATGTTCCTAAGGGCCTGCAGAACCGTGATGAGAAAGTCTCAGCTCATTTGTGTCCTCAGGGAGCGGCTCTTCCACATGGAAGCTGTGGGGAGGGACGGTGG
GAGAGGCCGAATCTCTCCTTGATTCACTAATCCTTGTGAAATCGTCTTCAGACTTGTGTAGCTATAGAGCAAATGATGGGCTGGCCTTTCCCTCTCTATAAGTAAAGAGAAATGAGCAGACTTAGAGATGAAATGAGAATCCAGTGTTGTAGGTGCAGTAGTAGCCCAGGCCGACGTAGGACCTCGGGAAGCCACTGCCGCGCTGT
CTTTCAGGTTTGCAGCACCTGCTTCTTGAGTCTGGGGAACTTTCCCTGTTGAGCCAGCCCTGCAGCTCCACTCCCTGTCCCTTGCCCTTGATTTCCTGACAGTAAATCCTGTGTCCATTTGTGACTGTTGGCTGTTTCTCTGATCATTGTTAATTCCGTTTTCCTACTGTGAGGGTGTTGTGTTTGACTTTCTGACACAGCGAATG
CAGCACTTCATACAGACACACACAGGATTTTAATAGTGATAGACTAGGCTAAAGCAGGAGGTGTAGGTAGGCCTCAACAGTCACATTTATCAGGTCACATAGTAAAAATAATTTTTAAAAATTTCCTTGGTACCCTTGTTCTTGTTGGGTCTTAGGTCATTCTCTGGATAAAGCTCCAGAAACATGAGTGTCCAGCCTCCCTGCTG
TTATTCTAGGCTTGAAGCACAAGTCAGAGCCTCAGTACCTGTCACTGCCCGGCAGAACAGCTCAGACAAAAACCAAAGGTAAATCAGCAGGAAACCGCAGAGTAAATCGTGTGAACACTAAAAGCACGCAGTTTGAATTCAGTTTCTTATTTCAGCAAAGTCAGAACCAGTTTTAACTGAAAACATTTTTAAAAGGTAATGGGCAC
AGCAGGACTGCAAACTGTATTCTCATTTTCTCCATACCATGCACTCATAGTTAAAAAAGGAACGGGGAAAAAATGTAGGTTCACTTGTTCTTGATGAGGCAGTAAAAATGACTTTATTAAGCCTCAGCCGCTGAGTATTCATCCTTTCTGGACTCTGGTAGTTGTCCTCAGGACTTCTGGTATATACCAGTACATGACTGTCTAAA
ATACAATGTAAATTCAGTATTCAAAGCAGCACATGTTTCAAGTCTATCTGGATTCCCACAATGCTAAAGGGTCTAGAAACTGTATTCAACCAAAGAACATAGTAAACCAGGCTAGTGCCTGTGACCACGGCTGTGGATTTGGTGAAGATGCAGCCCTCACTTCAGTGTGGGTTCTGGGTCGAGACAGATGCCATCTGAACCTGTTG
AGGAGAGGGCCTGGTGTACCTTAGGTGGGAGCTCAAAACCTCAAGATGTCACCATCAACAGGTTCCAGTGAATACTAGCCTGTAATTTTAAACATCTAGCAGTAAATAATTGCAGTTGTAATGTAAAGGACCCTGTTTCTGTAGAAAGGAAAACATTTAACATAATGGTTGTGAAATGTAACATGAAGCAACTAACTAGTGTTTTG
GCCCAGAGCTGCATAGCCTTGCCAGTGCCTCAGGAATGAATGCTATAGGACCGGCACCCAGACATTGGATCACATGGGTCCTTGCCCTGCAGTGCACAGCAGTAAATAAACCACCTTATCTAGCCCAAAGCTAAGTAGATCTTTTGCGTCTCGGGTGGCTGAGCCTATCTGCTCAGTCTCCTCAGCAGGAAGATGCTGCCCACCAC
TGCCTCGGACAAGGATGCGAGGGAACGTGGCTCTCAAAGTTCAGACTCTTCTAGTAGCTGTATGTATCTCAATCTGAGTTTCACAATGTGGTAAAATCTGAGTAAAGAATTACTTTATGCTTTAGGTAAAGCCCATCCTGGTATGAAACAATCCTAATGCCTGGCAGCAACATGGGAGACGTATCGTGGGTGCAAAAATGTATCTT
TTGGTGTTTGGGTGATCCTAGGTCCTCATAAATGCTACAGGTAAACACTCGAATTGAGTGCCACTCTGGGTTCCTCTCTGCTCCTTGTCATAGTGATCTGAGTAAATACTTGTTCTCCCACCTGTCCTGTGTAGTGCTATTTTTATTTTAGCTTGTTCTTTAAATGATGCGATACTTCAAACCTTAGGTTTAAAATATTTCCCCAT
ATATTCATTTGAATAAGTGAATTGTTAAGTCTGCACATGTTTGCTTTCATTTTAATAGCATTTAGATTTGACACATGAAATTTGAATTAATGGATTACCAAGTAAAGGATGTTTCTGTGGATTTAGAAGGTGATTTCTAAATTGTTTTGAAAAAGAGAAACCATTTTTCCTATTATGCATCTTAAATCTTAGATAGGGGTAGTAGG
TTGCACCTCTTTCTGATGTGAGAATAGCTCCTGCTTGCCAGAGTTAACTAGCTTTATGCATAGACAATTTAAATGATTTTTAAAAGATTCGTTTTGTCAGAGTAAATAAAACTTGAAGTGAAGTCTCTGTTCTGATCTCTTCAGCATGCCTGAGTACAGGAGGGGAACACTACTAACACCCCACCCCATAGAGATGTTTCCCCGAA
TCCCTTTTAATAGTTTATTATGAATCTACAGTCAGTGAATTGCCATAAACTTCAATTTTAGTCACCTCAGGCCTAGACCATGTTTTTGAAAGGACAACTTAGTAAATAAAATATTAGCGAGTACATTATCTAAAGTAATTTTACTCTGCTTCATTAACCTCTTCCACCGGTTCCTGGGTGATGCCAGATTCTACCACTGAAAGGTG
GCCCCTGGAGCCAACATTTTGGTTGTGGGAGGCTGACCTCTTGCCTGCCTCCTTGTGTGGACAGAGTGGTGAAGACGTATTCCTCACCTCCTTGCCTTTCAGTAAATGGCCACGATGTGACTATTTGTTGAGGTTTCCAGCCTCTTCCAAGACCTTGCCAGGCTGAGTGGGGCCTGAGAGCTTGCAGGCACTTAAAGCTTCCTGGC
GCAGGTGTAGGGCAGGTCAGGCCGTTGAACATCTTCCACTCAAATCTGCTCAGGTTTGTTATGCAGCGATTGTGGCTGTCCGCTGTATCTCCTCTGTGGGAGTAAACGCCACACTGTGTTTGTGAGTTCAGCACAGGGCCCAGAAGCTGCTGGTTTTAAATATTTACTTTCCCAGGAGGTGGGTTTCTTCAGGTGTTTGTTTAAAG
CTGTTCCCAGTTTCTAACCAGATAATAGCATTTTTACTTGACATAGAAAAAGTAATTGGTATTTTTCCCAAATCACTGAAATTCCTTGGCCTTCCTTTTAAGTAAAAATTTGTGGCTCAGAAAACCTTTTTCCAATGAAACTTGACTTGTTTTCCAAAACAGATGAGTTTTCCCTTATGGACATTTAAAAGCCCTGGCTCCAGATG
AAGTGACAAGAGGACTGACTACTTTATCTGAATAATGACTTTTTAGGTAAAGCCTGAAATATAGTACTACACAATCATGTTGATGACTTCAGAGTTTGGAAGTAAAATAGTGGCTTGTAACCTGCAGTCTTTAGAAACTTGAATAAGCGCCTGAATTTTTTTATTTCTATTCTATGTGCAACATAGTATGATTCAGAAATTTTTCC
CTCTCAGTGATGTGCTGTTTCTTCAACAGATGTTCTCTGTACCTCTGGATTCAGCTAGAAAACTTACAAAGCTACTTGTTTTGGCAGTGTTCTATTGAAAAGTAAAAAAGAAAGTCATTTGTTCTTGCTTTCTTGATGTGTGTGGGGATTGAAGCCAGAGCCTTGAACTTGCCAGGCAGTCTGATGTGAAGTGGCCCAAGCAGGCC
AGTTTCCTGTTTCAAACAGCTACATTACTTGATTAAAACAATGTTAAAATTAAATTTCTGTCTGCTTTAATATTAAAAAGTATGTTTTCATTTTACTGTAAGTAAAAAGCACTGAATGCTGTCCAGGATTATAGCTCATGCTTTGAATTTAAATGTTGGGTACTCTGGAGAAGTATGTCAGCCCTATGCATGAAAACATGTTGGTA
ACAAATGTAATGAATGTGGGAAATCCTTTAGTCAATGTTCAAACCTTAGAAAGCATGAGAGAATTCATACATGAAAAAAACTAGCAAATGTCAAGAATCTAGTAAATCTTTGATCCATAGTCAAAAACTTGTGTAATGTCCTCTAATTCAAACTGGGGGGAGTCCTACAGAGGTAGTGAATGTAACAAAGTCTGACTTATTTACAG
TGTGCCAGCCTTAGACGCTTGTTTTCTAGAATTTACTGGTTCTACTGCTATTGTTTCTTAAAAGATGTTTATATGCTTAAAAAGGTTTCTCAGGAAATATAGTAAAGCAGAGAAATCTGTATCCATACCTGCATAGACCTGTATTGTGACAAGTGTCTGCTGAAGAGTTAAAAGCACAGTTTGAGTGGGGCAGAGTTAATGCTCAG
TTCTTCAGCCAAAGCCTTTGCTTCTAATGTGTACATCCTCCTTTCTTCGTTCTTCATTTTTTTCCACCTGTCACCAAGGATCACACTTATGGCTCTGCAAAGTAAATATTTACATAATGTAAAGTTTCATAAAATGTGTAGCAGCTGCTACTACTTTGGGGAGAAATGTAAAAAAAAAAAAAAAAAAAAAAAACAGAAGGGGAAAG
TTGTTGAAAAATCAATCCATTCTTTACCACTTGTGTGGCTTGGTCCTTCCTCACCTTCCTTTGTGACCACCCCAAATGTCTCCAGGTATTGCAAGTGATAAGTAAATTTCTATTTTAAAAAGTTAATTTTCATTGACCTTTATTTTTTACATGCAAGATAAAACATATTTTTTTAAGATTTATTTTTATTATTTTTAAACCATGTG
AAATAAGGAAAAATCATTTTAATGAGAATTTTAAGTATTTGCAATAAATATGTGTATATAGATTGTATGTATTCATATATTATTTTTCATTTTATTATTAAGTAAAAGATAATTAAAAGTGAAATTAAAAATCTTGTAGTTTTTGATGAATCTGGAGATCTAACATCTGAATGTAACATGGGTAAAGGCCTTCAAATAGTTGCCTT
CTATGTTTTGTTTGCTAATTATTTAGAATTACAATCTTATTTAAAACTATGCTATCATGCTGATTACTAATTACTTGGTTTGGCAAGCTCATGGTCTACCAGTAAATATATCTTAAACATTGAAGAAATTTTTCTCATTGAAGTCTTGAATATATTTTTCTCTTAAAATGTATTTACAATCAAAAATAATTTTGGAAAATCAAGAG
TGTATTAAAGTTTTGATGCATATGAGAGCATTTAAATGACAGTGGCTATTTTAACATTGTAGTTTTAGCCTGATATTAAATATTCAGTATATTGTCTATAAGTAAATGGTTTCAGTGAAAAATGAACAAATATCTTCATTTAGTTTTGTGTCTGAACCACTCATGTGTTAAAGCAAATGTGAAAAAGAATTATTTTTAAAAATCCT
CCCATGTATGCTTTTTTTCCTTTTTGCCCAGGTTCTTATCACTTGCTGTAGATGGCTTATTTTGCATTCATGCAGACTATGTTCCAAGTCTGTTTCATCTAGTAAACTGAAAATTATTGCTTAATCAAACTGCCGTTTGTCTTTTATATTTAAGGCCTCCCCCCCCTTCCTCCTTAGCGCTAACTTTAGCAGTTTCAAATGTGACC
TATTTGTTCTTAAGTGATCTTCCTGGAGTAAAAGATAAAGAATACCTTGCCCAAGTCTTTAAGACAGCACTGCCTTCTCTGGAACTAAAATTAAACCTGAAGTAAAATAAGTGTCTGGTGTCACTATTAAGGATCATTTGAAATTGCTGATACTAGACAGCTACAAATATTACATAGTCACCAATAGAACTGTGAAAATGATTCAG
AGTTGACCTGAAGTCTCAATTCCCGAAGGATCTGTTCAAATTCAGCCATCCAATTCTGTAACATATACTGAAAAAGACTTTTTGACAAATTAGCTGTCCTAGTAAATTTAACATACTGAATGGAAATAACACACAATCCCGGAAACTTTTGTTCACATCCCTGCTGAGTTATTTGTCATAATACATCTAGTTGTATCTGGACAAGA
AGCCACCCATTCCATTCATGATGCCATTAACTGCCTTGGGACTCTTCCCTTCTGAAAATTTCCTAGGACATCATCTTTGGAAAGGTGTTTTAACTTGTTGAGTAAAGCATTAGTTCATTCTCCACTTGCCTAAACTTTATTGATTGGAAAGAAAGGATTTTGTGACTGTTCAGAGTTCTGAAAGCCATTAAATTTGTATTTCTTCA
CCCTGGCATGGTTGTTTGCCCCACAGATAGCATTTTTCCAATCATGACTTCTTTTGATCACTGGTCTGTGACCTACAGCCAGTCTGTCTCCCAGTTATCCAGTAAAGTCTGTGTGTGATAAAGCCAGAATTTCAGTGTTGTTCTTTTCCATGCCTGGGCTGAGAGGAGAAGTGGTGGTGGTGGTGGTGGTGGTGGTGGTGGTGGTG
TTTATTTTCTAGGTACTAGATGAAGAAGCAGAAGTTTTTATAGTCAAAATGTGGAGATTATTGATATATGAAACAGAAGCCAAGAAAATTGGCCTTGTGAAGTAAAACTTTTTACATTCAGAGTTACATTTCAGATTTCTTCTTTCACACCCTTCAAAGGACTTTGAATTTTCGGTGTCTTCAAAGACATTTGTGAGATCTGTAAT
AGTTCATTGGTCATTTTCCTTAGTTCTATTCCTTCACATTAGAATTCTTCTATATGTTGGACCCTCCTCCATGAAGTAGGGCTAGTTGATCATTTACACAAGTAAACGCAAGTTAAATAAAATGCTTTTTATTATGGGCTTGTTGGTTTTTGTTTGGTTGATTGGTTTTTGTTTTGTTTGTTTTCTCAAGAAGGCCTGGATTGAAA
TTGGGGCTGGGGCCTCCCTTTCACAGATACCTTGGGTTTGTGCATGTTTTCTGCTGGGTGGGATCTGAGGGTGATTTCTCTTTTACCTGTACATATGCTAAGTAAACAGAATTTTAAAGGCATGCATTTCTTACAATCTATGTTGACTGACAGCCTTGTGTTCCTTGAAGGTTTTGAATTTAAACAGATACAAGGGGTTTGAAAGC
ATAGATCTCTTAATAGAGTAAATAAATGATACCAGTGTATAAATGTATGCTATTACAGCAAAATATTTAAATCAATATGTACTAAATATGTACTATTTTTAGTAAAGGTTTTATTTTTACCACATATTTCTATTCCCAACTTTGTATTTTTTTTTTCCCGCCTATAGGAAAGTTGTTGGTAAATACAGTCAAGTCATAAACTCTTC
GGAAGATTCTGTGTCATGCATCCTCGGAGACCTACCATGTTGCACACTTTGTTAACTACAAACTTCACTCTACACTATACAGTACCTTGTTGATATATTCAGTAAAGGCTTATTTTAAAAGAAAACCTATTGTGTTTATCTGAGTAAATTCATCGAAATATAACTTGTATTCATGCTGCAATGTAAATAGAAAATGAGAAACTTTT
ACGGAGGCCAAGGAGCTAAATGCAGCGTTTGCTCAATGTTTTCACCACACAAATTTAATTTATCTTAATAAGCACCGTGGATTCTGGAACGAGACTTCGTAGTAAATTATCATGCACTTTGAATGTCTTCTGATTGCATGTGAAGTCAGCTTCGAGGGCTCTTGAGATAGAGAATAGAGCTGTGGAGGAGAAGCCTGGTGGCTCTG
GTTATCATGGAGCTATCTGGTGGACGCAGGCCTTGAGAACAACCTAAATTATGAAGAGAGTTTTAAAATGTTAAATTGTAATTTGTATTTAAGAATTTGTAGTAAAGGTGCCCAAGGAATTATATTGGCCATTTATTGTTTTGTCCTTTTTCTTTAAAGAACTGTTTCTTTCCTTTTGTTTACTTTTAGACCAAAGATTGGATTCT
TGCGTCATGCTTGTAATGTTCCCATTCTGTTTTATAGTATAGTTCTCACATTAACATACTTAGCTTCAAAATTATGAAGGAACAGTTTTATGTTTGGTTAAGTAAAAACCCAGAACTAGCGTGGTCTCTGTTGTCTGCATTTATGCTTCCCCCTAATTATATTGGAAGCTTTTGGAACTTGCACATTCAGTGTTTATAAAGGGGTG
AGGGACCCTTACTTACTGATTGTTTTTTTAAGCTACTTACTTTGGAATTTGCAGTTCTTAGAAGTCTTCATAATTAATACCCTTTGTCCCCACAAGATGGAGTAAAACGTCTACTTTAGTAACAAGGTTGATGTTTGAATTTTTTTTTTTTAAATATCATTTATGTTGGCCTGAAACATCTAAACCATTGATAATTATTTCTGTAT
TGGTTTTATGCACTTTGTCGCTATTAACATCCTTTTTTCATATAGATTTCAATAAGTGAGTAATTTTAGAAGCATTATTTTAGGAATATAGAGTTGTCATAGTAAACATCTTGTTTTTTCTATGTATACTGTATAAATTTTTCGTTCCCTTGCTCTTTGTGGTTGGGTCTAACACTAACTGTACTGTTTTGTTATATCAAATAAAC
AGAAGAATATGAAGGCCCAGGAATTTAAGAAAGGATCATTTGCCTCTTATTTGAAGAGTTCCTAGCTCTTGCCGTTACTCACATGAAGTTCAGTTTCACGAGTAAAGTTTTTTCAAACAGACTTGTCTATGTGGCTCTGTTCTTGACCTGCCATCAACGGCAGCTCTGCACTCTGCTTCCTTCCCCTTTTTTCTCTATTACTTGAA
TGCCAGCACTGGCCTAAAACCTGAAAATGGTATAGATGATATTTATGGAGGACTGTGATTTAGGGGTAATTGATTTTGCTACTATGTTAGAAGGACATTGAGTAAATAAACTATACATATGCATGCACATACTTTGGGAATGTCATCAAATAATCATGGTCCAGCACTAGGCCTGGTGCACAGTGAGCATTAAATTTAAATGAAAT
AGAAAACGTGTTTGACAGAATGAGGAGAGCTTCGAATGACCGAGGCCCACTTTGTTTTAGGGAATCTTAACCCTCTCAGTTTTGTAGCTATTGTTTCGAAAGTAAAAGAGTTCTTTTTAGTTTAGCTTTTTGGTATTCTTAAATTAATTGATCGTTTCATTCATGTATTAATGCATTCAGGTCATGGTCTCTATCCCCCGCTGAAC
CTTTGTTTCAGAGGTATACTGACTCCAGTGGTGTCAGGATGAGGTGGCCCCTGGCTTTCTGGTTCACAACAAGCTAGAGATTTTCAAAGCTACCCTTTTGAGTAAAACCCCTTATTAAAAGAGAAACCATGACTGGTGTTTTTGTTTGTTCCTTGTCTTTGGGAGTAGTGCAGGCCTTTTGAGTGGAGCTTTGATCAGACCACCTC
AAGAAAGCCACTGGGCACTGCGCAGCAGTATGGAGTCTCGGTCCACTGAAGAGCTAGAGAGGGACACACGAGAACCCAGAGAAAGCCAGGCTTTCCGGCTAGTAAAGATGTCTTCCATTCAGTCCTCTTTGCCTTTCTTTTCTTAGCACATGCATCCCCTCCGACTGGTGTGAGTAGTAAGAAAAGCACACACAGACAGGAGGACA
ATGCACAGTGCTGTGATGAACGTAGTGCAGGTGCCATTACCACAGAGGACTGGGTGGGTCTCCTGAATTCTGGCCTGTCTTCTGAGGTTGGAAACCCAAAAGTAAATACAAAGGAATGAATGACCTGAGCTGAGCAGTTCCACCTCTATCCAGGTATCAGTTAAACAAAATGTCTTTCCACACAAGATAATCTTGGGGAAACTTGG
TCTTTGGCGGTGGGGGTGGGGGCGGTGCTTTAGATCTCTGCTATTGGATTGTTCTGGAGTTCACCACATTTTGCATCTGGCTGTAAAGTGTCAGTCCTTAAGTAAAGAACTCTGTGTTCATCTGAATTGTGTGTGATGTTCCTTAATTCTTTATTTTTTTTAAGATTTATTTATTTATTATATGTAAGTACACTGTAGCTGTCTTC
AAATAAATTACTTTGTTCTGTTTTATTTGAATTGAACTGTGCTAGGCCAAAATGCCAATAAAATATACCTTTCTCTGTTTTCTTAGTTATTTTAAAATCTAGTAAAAGCCTGGGAAACATCATGTAAAATAAGAGTGCTTTTTTTGTTTTTTTTGTTTTTGCCAGGGCTTCATTACGTTACTCTGGCTGTCCTGGAGCTCATTAGT
GGAAATGATAATACTTGTAAGTTTTTTTTGATTGCTAGCTTCAGCTATAAACCACACAATAGTAAATGTTGTGAGTTTGTTATTTTAATGTTCCAGTTTGAGTAAAATAAAGGCATCTGTAAGTATCATGCTCATAGAGGTGGGTTATTATAATGTTCTCAACACTTGCCATAAATAATTTTGGAAGGATCAAAAGGAGTCAACTT
TAGTAGAAGGATGGAGCAACAGTTTTCTGTATTGTGCAACTTTACAGTAGATTTCACATTTGTCTCATTATTACAGCAGCACTGTATATACCTGTCTCTAAGTAAAGGAAAACATAAGGACTTCAAAGTGTGGACAGTAGATGGACTCTCAGAACTTTGCAAACATAATCATTGTTCTAACCCTCTTTAAAAACAAACAAACAAAC
CTATACATTAAATCATAATTTGAAAATCAGAAGTTAATGTAGAAACTTTAAGAGTGAGTGATTATTTATAAAATCTCTTGTTTTTCCAGGTTGCAGAATCAGTAAAATGAACTTGACTATGAAGCAGATGAGATCTGTTTTAGAGAATATTTTAGAGACTGGGATTGAAGCTCATCTGTAGAGTACTTGCCTAGTGTGTGTGAGGC
TTTGTCAGCTTGGTTCTAGAACTTAGCAGAGGTTGAGCTCTGCTGCACATTGGCAGACCAGGTCAGGATGTCTGCAGTTGGAGATGTAAATATTTTGTACAGTAAATAAAATGCCTACAATAATAAAGAGCTAAATGAGTGTTTGAGTGGGGGGTGGGACAATGCTTACATGGAAGATGGAAAGGAAACCGTTTAGAGATGCTTTA
TATAAAGACAAATACAAATATTACTCTCAGAATCTTTGTATAAATAAATATTTTTGGGGAATCATGGATGACTTCATCTCCTGGAAGGTTCTTCTAAAACAGTAAAGACCTCACTTTAAGGTGTATGTTTGGACTCCAGAGATATTCCTTTCACTGCACACTGGCATCTACTCACCAGAGATAACTGGAATTCAGGCAGAGCCTCT
GCCAATTCCAGGAACCACACTTCAGTGACCACTTCATGTGAAAGACATTTCTGAAGCTACTGAAGGTGGCCACCTTCACTCCAAATGGCATTTTGTAAATAGTAAAAAAACCAAACTGCTTCACATTCTTCCTCTGTTTGCTAAGTCTCACACACACACACACACATATGATTACTTTGTCCATTAAAAATGTTTTATTTTATAAC
CTGTTGAGCTGGATTCCTTAGGAGACCAAATTAAGATGGCTTAAATTACATCTTAAAATTTTCATTTCCTGTAGTTAATTCTGCATGTATTAGTCTTAGAAGTAAACACAAGTTAAAACAACCTGACAGGAATTCCCCAAGTGGCTTGTTTTCCAAAGTCCCGAGAACAACCCTAAGTTTCCTAGGTCTTGTAACTCAGCAAGGCT
TCTATTTAAGCACAATCCCACCATTTTTTAAAGGGCTATATCTCACAATTACCACTGTTGGAACTTTGTATAAGTTTTAGTTACTGGAAGGTATACATACAGTAAAAAGTATTGCTAAGTCCTAGCCAATTCTTAGGTATTTTATTCATACTAAAGTAAGAATATCCTAAGCATATCCTAAACACTGTTGTCTGCAGAACTTCCTC
TCTGCATGCTGCTTTGTTTGCCCCTACTACTCCTGGTGTGAGTTATTTAAAGATGAAAGGTTTGTCAAGTTTAACATACAGCACTGATTTTACCTTGCTAAGTAAACAGAAAGATAAATTCTAACTGCCTATTAACTGTCAGTTAATTCGGGTCAGCCCCTCATTTACTCTCTCCCCAAACCTGCCCCGCTGTTGGCCTTCTGTCC
CCATGGCTAACTGCAGTCTGATGGCCATGTACTGTCCACTGCTTTCCCTCCCTGCCCCAGACGCTTCGGTGCCTCTGGCTGTTCTGTCCCTCACACCTATAGTAAAAACCTTGCCCTCAAACACACCTCGGAGCAGTCGTGTTCTCAGTTTGTATCTGCCTGCTGGGTTGGGAGGGAGGCTGAACCTTTCAATCCTAATCTAATGG
CATCGTGGCCATCTGAATGGGATGAGCAGCCCTGGGCACTCCCTGTCTTTGTCTAGTCAGTATTTTTTCCTTTGGTGTGTTTTGGAGCCATGTCATACCCAGTAAATCAGTATCATCTTTGTACTTGAGAAGCCCAAAGCCAGCACCAAATCCTTGGGGTCACAAAAGCTTGACAGATAGAACCTGCCGAGTAGGAGGGGATTGGC
CTGTTTTCTGATACTTTCTGTACATATGCCTGTAAAAATTTTTGTATACTTTTGTGATAATGTAGTCCCTCCAAAATTACTTATAAAATGATAAGCTAATAGTAAATGGGAGCATTCCAAAGAACTGTCCATATATTTTTACATCGTCATTCCAACTATGCTTACCCTTTATGACCATGTCTCTGCTCACTTTCAGAAAGGCACAG
TAATTAAAATATAATCACACAATTTCCTTTTTTCTTCTTCCCACACTTCTCATGACCCCCCTTTCAAATTGCACACACACATATTTACAATGTATCTGCAAGTAAATATATAAATACAAAAGACAGTTCAGTGTTGCTTTTTTGTTTTTTGTTTGTTTGTTTGTTTTTCTGGCTGACCTCTTGGGGTTGGATAAAATTTAGGGTGC
GGCTGTTGCCAGACCCTGTGTGTGCTTCCATGTGGGCTCTTCCACCTTCTTACTTGCTGGGCCATTTCCCCAGTTTGCCCAAAGCTCAACTGTCTCCAACAGTAAAACCAAATACCTCATTTTAAAAGAAGTTTCCATGGCATCATTATTAATGGGATGAATTCCTAACTCAACACTTAACCTGAAGAACAAAAAACTTTAAATAG
TTGTTTTTTGTTTTTGTTTTTTTCTTTTAAATGAAGAAAAGCTTTGCTTAAGGGTTGCATACTTTTATTGGAGTAAATCGGAATGATTCTACTCTTTTGGAGTAAAACTAGTGCTTACTGGTTTCCATTTGTATTTAGCTTCTGGTTGGAATTTGAAAAAAAAAAAAAAAGGGAAAGAAACCTAAATAAAATAGGTGAAAGCTTCC
AAAAGTAACTGAGTTTTGTTACTGGTAAAATGGAAATACTTCACAGAGTGAATAAAGAATACTTTTTTTTTTGTAAATGTTCTGTAAAGAAAAAATGTACAGTAAATAAAGTGTTTTATTTGTAGACTGACTACGACTTTTTTCTTCATGGTGGGATTTGTTGCTCTACTGCCATTGGGAAAGCAGCCCTGCATGTTACTTTTCAG
TGGTGCTTTGTTTTGTTAAATGATAAACGTTATTTTGGCAGATGGCATTTTATTATAGATTGTAATATATAGTGATTGTTTACTTTAGCTGTTCAGAGCAAGTAAAGATCTGAAAATTGTATTTGAAATAATACAGAGCTTAATTACATTTATTTGGCGGTGCTTGGGATGAAGTCCAGACAGAGCCTCGCATGTGAGCTTTCTCT
ATATTTATTGTATTCATATTAGTCTTTGCAAATGGATCTGTCATTGTGTGAGACAGTAACTGTACACTTCAGACAGATTTTCTGTGTTATGAACTGTTTCAGTAAATACTGTTCACAGGCTTTACTGGTGCTTACGTCTCGTGCTGTCTTTACACCTCATTGGCAAACAAAGTTCCTAGCCAGGGCTTTCCATAGCTGCTCCTCAG
CAGCTGGAAGTGAACCTAGTGAAAAAGAGGGGAGCCCTGTGCTAGGAGTCCCCATAAACATGTACTGTAATTCTTTGTATATAGAAAAAAATTACTGTAAAGTAAAGTTTAACTTTACTCTTATGGCCCTTGCCCTGTGTTTTTATTGTCTCTGGGGAAACATAGCTTAACAAGACAGGGGGCTGACTGGTTTAGGATAAGGGCAG
CAATATCTTGGATCCATATAGCAGAAAGTGCAAGTTGTTCTATGATTCGCATTACTGTGCGTGTGTGCTCTCTCATGCACACACAGGTGTAAATAAATGTAGTAAATCGAAATAAAGAAATTACATCAAATACTGGTATTTACATTTCAGACCACAGCATTTCTTAGTAAAATTTGGTGCACAAAGAATCAAAAATTCCTCTTTAG
GCAGCAGCAGCAGCAGTGGCCGCCGCCTTCGTATTTACTACACAGGGACAAAGTGGGCGGGGGCAATGATTGTTTGGGCACTTCCTCTGAAGGAATGTTGAGTAAATTTAAGATGCTTTGACAGAACAGGTGTGTATGATGGAGCAAATAGCCAAATAAGTGAGACAGAAAGCGCTGAGGTATCTTTTGGAATAAAGCTATATATA
TTTGCAGAGTGGATACATGTTTCTGCTGTTAAAGGCTAACAGCCTTTGCAGAAGTTCAGATCCCTTGTTGGCCAGTATTGACCTAGTCTTCTAAAACGACAGTAAAAGTCTACAAGTCTTTGGGAAGCAGCTCTATCTATCTATGCTTTAATACTTTCTGGACTGCACACCAGTGTGCTGTGCAGTCATGCTGACACTGAGGTCTC
GAATATTTTAAATGGTTCCAATGAATGCTTATAGTGAAGTGTGTTTTCTTTTCAATTTCAGTACGGTTTGTCTGATTCCCATAAGGTGCTGCTCTGTGGAAGTAAAGACATTTGCCTATAGGACTTCTTGGCCTTGCATAAAGGGTTGTGTGTGCTTGTATTTCCTAAGTGGTCACTGAAGTGGCTTTGTAGAGCGGGTGTAAAGT
TACTTGGGAATCTTAGAATATAAATGACACAAATGGCATTTTAACAGTGGTTGATAGAGTAGCATCATGTGTGCTTCTAACCTGTTTTGTTTTTTAAAAAAGTAAAATGGTTTTGTTTTTGTTTTCATTTCCTTTCTTTCTTGGAACTCCGTTTAAAAAAATACCTGTTTCCAATGTTTAAATTCTTGAAAAACTGAAAAATTATT
GCGTGCTGAGCAAATGCTATACTGCTGAGCCACCCCAACCCTAGCCCCTATATAATTCTAAACAATATGTTGTCATTTCCCAGTAATCTAACAAGGTTATAGTAAAAGTGCCTTAAGAAATGTCACTTGCTATAAAGGTCTCAGTGCCCCTCCCATGAGACCTCAAGTGGCTCCCCAGCATATGCACAGGGTACTGTGTGTACAAG
ATTCCCCAGGCTTCAGGCCTTCATTCTTTCCACCACTTCTTCAGTGCTCCCTGAGCCTTAGACAAGTCTACTGATAGAAATGGTCTGTTCAGAGCTGAATAGTAAACAGTCACTTAGTCTCTACACTTTGATCAGCCTTGTGTCTGTAAGCTGGATGCTCTCTACTGAAAAAAAAAAAAAAAAAAACAGAACTTCTTCTCCAACCA
GGCTTCTCTTCTTTATCATCCCCCACCCTGTCACCTGGCCCTCATGCTACATAACCCACCAAAGGAGTCCAATTTCAACCCACAGTACATTCTAAAAGCCAGTAAAATCTGGAAGGATCTTGCTGTTGGCTGGAGTTAGTGTCTGGGGCCAGGGTGGCCGGGTTCATCCTGCTTCCTAAACTACAGACGCTGGGAACTTGACATAG
GAAGTGGCTTGGCCCATGTGCTATAGGCCCTTGGAAACGGGGAAAGCTGGGCCAGTTGCCTGCTTTATTCCCGGCAAGAATGCTGTTTTATTAACTGGCTAGTAAATTGCTGCTTTGGTGTGGAAAGAACTTGACAAGACCCTTGGAGCTGCCATTCTAATTCTGTTGGGTGTACTTTGCTATATTGCACCACAGCTGGGCCCCGG
AATTAGCTGTTTTATTTATATAAGGAAACTAAACTAGCTTCTCTATTTATACTTAAAACTTAAAAGGAATATCTCCAATTACTTGAGAAAAAGAATGCTAAGTAAACTTAATATAAATTGCTCGCCTACAGTTTTTCCTTCAAAATCCAGTTTCTAAGTCATATAGTAAACACTTATTATAGTAGCTATGAATAGTTAGCAGCCTT
CAGAATTGGATCCCATCCTCAAGGTATTATGAAATACTTTAAAGTCTGGGAAAAAATTAAAACACTCCAAGCCCCAAGCATTTCTGTCTGTTCAACCTGTAGTAAAAATTCTTTAAACTGACACTCATTTGCCATTTTGGAGCTTAAAGTATTCAAGTGAAAAATGATGAGAAAATGGTTTTAGAATATGGTAGTTTAAATGGGGT
TTGGAGCTTAACAAATATGAACACTCATTACCTCTAGCTGTACCTTCTATTGTTGCGTTTACTCATATCATCTAAAATGTTGAAATGTGTTGTTTTGTGAAGTAAATGTAATAAATGCTTTTTCTTTAAAAAATATATATTTTTTCTTGTTATCACTTATAACAATAGATGCGTTTCTTTTATAGTAGTAGCAAAAAAATCTGCCA
GATACAACCTGACCTTGAAAAGGAAATGTAAACTAAAGTTTGGTATCTTACTTTTAAAGATGTTTATCTACATACATATCATGTTTTCTTTTACTGTTTAAGTAAATCCTGAATGTCTTAGCTTGGTACTGAGACACACGCTCGCTAAACTGTTTTTGTGAGTAGAGTCAAAGTAAACACCTCAGGGTTCAGTGTCACAGGGAGGT
GACCTCAGCAAGGTGAGCCAGAAGAGTCCACAAAATTCATCACTCTAAATGTCTTCCAGAAGAATCCAGTGTCCCTGTTGTCCTTTGTCATTAGAACAGAAGTAAATGATTTTATTTTGTCTAGTACCAGTTGAGTGTGTTGTACTCACAGACCCAGCATTGAGTTGTGTGTGTTGGCACTGGGCTTTGGGCTTAAATCTGTGCCC
AACTGGACACATATTCTTCCACATTTTCCATCATTTCCCTTGTCTGTTGTGCTTTTAAAATATAACAGCTCCATATATCATTATTTTGTATTTATAGTGAAGTAAAGGAACCAATGTGTTGGAAGTGTATTTTTGTTATTCTAGTTTGAGTTGGTTGTTTATTTTGTTGTTCTATTTCATCTCTGGTGGTTGTTAAAATATTTTTT
CATAGCCCAGACTGGCCAGGAACTTACAGCAATCCTCCTGCCTCAGCCTCCTGGGGTGCTAGCTATGTCATGCCCACAGCTATGTCAATATTTACTTTCAAGTAAACGATCTTTCGTCCTGGACTACCAAGTGTTTTTGTTTCTAAGATGAGAGAAGATAAGACAGAGATGGACATTCAAGGTCTACTTTTTAAGTTAATAAAGTA
AGTTACCTAAAGGTAGTTTTAGTCTGTAGAACTTGAACTGACTCTAAGCAGTATATGAGAACCTAATACATAAAATTCAACTGACACTAATATCTGTAGAAGTAAATTTTTAATGGCTGGTTAATTATATCGCTACATTTTTTTTAATATCGCTACATTTTTTATTGCAATATAGTACTCATTTAAGCACTTAAAAATGGAAGGTG
TTGCAATCTCCATGTTCCTGGTAACTGTGGCCGTTCAGATCAGTTTCATGTTTTTTCCTTTTTATAGACTTTTGTCTTTGTATGACTTTGTTAGTAGCAGAGTAAAGTTCTATAAAATATAAATGTTTAAGGAACTTCGTGTGCCTCATTTCCATAGAATTCAGTGGTGGCAGAAGCAGTACTTACCTATTCCTTCCCAGAGCTGC
CAGAAGATGTGAATAAACTAAAGCTTATTTATTTAAAATTCCAGATGAGTTGCTCTAGATTCTAAAAGATGAAACTTTGCTTGTTGGAAGTTTCAGTATTAGTAAACTTGAGTTACTTTTTTTCCTCTCTATTTTACTTTGCTGCCCTGAATTTTGAAGCTGCTTTTTTTCTGGTCCTCTCCCCAACCACCCACCCCCAACCCCCA
TATTCAGTGGTACTTGAACACGTCTCTGAAGGACAAGCAATTTGTTAATTGCTCAGTTCCTTATCGTATTCGTCACAGCAACTGACGACTGTCATCTTGAAGTAAAGCAGGTCTCAAGTACTCAGTGCTTAGTATTTATTTAGTCTTGTGAATGGTTTGAGGAGAAGTCACGGTGTGAAGTGTATGAATGTTGTACTAAATATCAA
CTCTTTCTAGCTTCCCCCTCCCCTCCCTCACCCTTCCCCCCTCCCCCCCCCCCCCCCGCAAGATTTTGACTACATTCACGATTTGAAGTGGTAGCCAAACAGTAAATAAAGCCAGTCTAAATGTTATTTTCTTTCAGGGATTTGTTAAACATCATTTTAAAGATCTGCTTGTTGCTCTTTGTGGTTCTAATCTATTTTCTGTAGAG
CTTTGAATACTGATTTTTTTTTCTTTTCTTAGTATTTCTAAATATTTCATTAAATGCCTAAAATGGTATAAGATTTACCGATTGTAGGGTTATGGAATCTAGTAAATAAACATTAAACAGCACTTAAACTGAAGTTTGGGTTGCGTACACAATAAACAGATTGAAAAAACAGTTTTGTGCTGATATTTTTATATGAAATCCTTTAA
CTTGAAAAATGACAATTGTGAACACGATAGTTAACTGTACTACTTTTTAAGCTGTTGTTATGCAAATCTTGAAGAAGTTACTGGCATGGTTGTTGCATATAGTAAAACTGAGAGTAATTCACCTGTGAATCTGCATATTAATTACCTGATGATTAACTTAGAAAAGAGATGGGAACTTATTATACATGGACATTTTTGAATATGCC
TACAAACTGTCCTTATAAACCAATATTTTTTTATCACGGAATCAGAAACGTGTATCGCAGTGTTGTCCCTTCCTACCTTCTTCCTCCAAGAGTATCATGAAGTAAACTTCAGAACAAAGCTGACATTTTGATGAATTAATTTTTTTTTTCTAAGCGCACAGTTGCAGGCTCCCTTGGGAAAGCCCTGCCTGGTCCCAGGCTCCCAA
AATGCTATATGTTATTGTGTCTCCTCGCCATCCTACCCCATCTTAAAGATCACCCACATTTGTATAGAGCTTTTGCAGACTCTGTGTCTTGGTCCTTAACAGTAAACATAATTATCTCTCTATCCTTTTGTACCAAATAAACCCATTACAATGAATGTGCATTTATTTCCTGACACGGCAGGAATGGTAGAAGTGGGAACTCAAAA
GTAGAGTTAAATTAGGTAGAGTTGAGGTACTTTACTTCCGTGGTGTTGGGTAGCATCGGCAGCCATGTAACGAGTCCGTGAACTTGGCCTGTGTTTCCTAAGTAAATCCTTACTCGGTTCAGAGAGGAGCAGCTGGTTCTCATTTCTTGTTAGCGGTGTGCTTGTATGCTTGTGATGGATGATAGATGCGAGGTTTCGCCTCTGCA
ATATTTATTGTAGTTTATTTACTAAAACCTATGACAAATTATGTTGAGGAATCAGAAAGGGAAGTTATATATATTTGTTCTCAAAATATTTATGTGAGCTAGTAAATGTGGTTTTAAAAATCAACTTTTGTTTGTTATCTTTCCTGTAGTCAGTATCTACTGAGGTGAACCACATCACTGAGCGCCCCACCCCCACCACCAGGGAG
TCCCTGAGCACTTCGTTCACATCACCTGCTCTACCAACTGGTTAGAAACAATAGTCTCACTGTGGTGCTCAAAATGTAACTACCACCCCTTCCCCCAATCAGTAAAATAATTTAATCAAAATGCCTGGCGTGGCCATGATGTGAAGCTGCATCTCTTGGTGACACCCACATGCAACTCTGGGACAGGGCACTTAGGGAACTGCTCC
TTTGTCTTAACGATAGATTTGAAAATGAAAAATGTTAAAAAGACAACTGGATCTGTTGTCCGTATTATATTTGCAATCTGAAATTTGTGTGAATTGATTTAGTAAAATGTTAAACTGTTACGACTGGCCGTGTTTTGTGTTACTGTGTCCTAGGACACAGGTACAGGCAGCTTACACCCAGGAAGCTCCCGGATAGACCCTGTACC
AACAATAGGCAAGAGACACTGCCTCGTGGGCTTCAAGTCATTTCCCTGAGCTGCTCAACGCACATGTACAGTGATGCTCTTTAAAGAGCCATGTCTGAGAAGTAAAGCTTTTGAGAGTTGAAGAGGTTGTTGACAGTTGTTATTTGTGTGGTAGTAGGAAATGGAACACTCTAGAATTTCTCATGTGTGTGAAACAAAAGCCTTGC
ATTGTATTTTTATAGACATCATTTTTTTAAATCCCGTGTTTAAAAAAAAAAAACTATGACTTTGTGTATTTTTGGTTGTTTTATTAAAAATGCACACACCAGTAAAGAGTTTAAACAGTGTCTATGGTGCAGTTGCTTTCGACAGTTACACTGCATTTAACCCAGTGATGAGGTGGGAGGGCTGTGGAGGGAGGGGGCACTGGAAG
GTCTGTTTGTTTTGTTTTTAAACTGTTTTCCGGTGAGGGAACACATAGTACTGGTAACGACTTAAATTGCTTGTGACCACTGAGAAACACAGCAATCGTAAGTAAATAGAAAAGTTCCCCTTACCGATTCATTCCTGTGCTCTTGGTGTATCTATCCATCGGTAATGCTCAGTGTGGAGCTGGCGATTGCCTTTGGGGGGGGGAGG
CCCACTATAGTGGAAGGAATGAGAGGTGGCCAGAGAAGGGTCATTCCTTCCTCCTCCTCTAAACCCCCAAAAGGCAAAACACATCTGCTTCCCTATGTCTAGTAAACAGGATTTGGAAACTGAGAGTGAGTCCTTGTCCTCCTGCACTTGCTGTGGGTGGGGATGACGGGCATGGCTGTTGTTTTCTAGTGAGAATATATACAAGT
GAGGATGTGAACTCTCAGCTTCCGGCTTCGGCCACCATGCAGCTTATTCCCATGCCCACCCTCTGTCGTGAACTTCGATCCCTTCTGTACCGCAAACTGAAGTAAAGTCATTCCTCCATAAATTGCCTGGTCATAGTGTTTAATCACAAGAGAAAAGAAACTAGTAAAAGCATTGCCCTTGTACCAGGAACAGTACTAAACTGTTT
CTATTGCTCATCAGCTTTATTTTTTAAACATACCACTTATTTTGTTGGAATTGTCAAAGACTGTATTTAGATCTCATGCTTTTGTTAAAATGTTTACAACAGTAAATAGTTTAAATTCAATAAATATTATTGGTCATTGTACCAATTATTGCATGTTACCCATTTGACCATTTTATAGATTGCTGATGTCTTTTATGTTTAAACGA
CCTCCTTACATTTAGGGTTTATCAGAGCTTAAACTACTCTTAAATTATTTTCTAAACCTGTAGTACAATGTATCATTGTAACTTCAACCATTTTATCCAAAGTAAACACCCAGCAAAAACATAGTTTGATGACTTACATTTTGTTTGATTTAATTGCAATACACTTGATGACCAAAAGGGGTGGTGGTGGCAGGGAATAGGACTTT
TTTTATGCTGGTGACTGTAACCAATGTCATCTTGCTAAATTCATGTTTTGTACAATTACTAAATTGTATACATTTTGTTATAGAATACTTTTTCCAGTTGAGTAAATTATGAAAGGAAGTTAACATTGAAAAGTGTAAGCAGTGGCTTTTTTAAAATTGAGGATTAACCCCAAGCCTGAGGTCCAGAAGTTAGCAAAGTCTGGCCA
TTAAAGCACAGCCAGCTGCTTGTTTACAAAGGATATTTTTTATGTATATTTTGTATAGTGTATTATCATTTTTGCCAAATTTGTTTTTGCATTTTGGACGAGTAAAGGAGTACTTAAGGTTGCTCACATGTGATACCTGTTTGTTGTTGTGAAATCTCCCCCCAACCAGCTGGTAGGATTTCTCCCGTGTTCCCTTTGGTCAGTCT
TGTTTGCTCTTGCATTGCAAAAATTATAAAAGTAATTTATTATTTATTGTCAGGAGACTTGCCACTTTTCATGTCATTTGACTTTTTTTTTGTTTGCTGAAGTAAAAAGAAGATAAAGGTTGTACCGTGGTCTTTGAATTATATGTCTAAGTTTATGTGTTTTGTCTTTTTTTTTTCTTTAAATATTATGTGAAATCAAAGCGCCA
GAGCATTGTGTTCTGGATAAGGTAACGCTGATTGAACGAACACTTCCCCTGTAGTTACCCTTTGTGGACGGAATTGTTAAGGGTCTTCAGTATTAACACTAGTAAATGGAATGACATTGGTAAATTGTTTAGTTTTAGATACACTCAGAAATCCTTGTCATTTTCAAATTTCTAATCAAAATCAATCATTTTTAGACTAGCAAAAG
CGTCATTTGCTGTAAACTAAACAAGGTCACGCACTCATTTGAGATGCATAGCCTGTGCATTTGAGGTGTGGGTGGGTCTTTCTAGTATTTCCTTCTCCTCAGTAAAGAAGGGTAAGGCAGAGAACCCCTAACTGTCGTGTTATCTCAGAATTCTCAATGCAGACAATTGACAATGCGTGCCTGTGTAAATGTACGTAAATGTACGG
TCAGCAAAATTTTTAATTCATACTAAAGAGAGATTTCTGTTCTTGTTCTCAGTTTCTGTATATTTTTGTACAGTTTTGATGTCACTATGTATCCCTGAAAAGTAAAGATCTGTGTATTCGAGTGTGTGTGTGTGTGGTCTATTTAGTTTTAGCGGTATTTTCACATTAACTTGAAAGTTTGTCTGTGATTCTGTCAGCAGTTTTCC
CTGAGTGGCTGGCAAAGTAAGGCGGTGTTTGTGTGTGGTCTCCCAGAAGATGTCTTTGGGGCTTGGGTTTATGTTAGAGTTTGGGCATTCTTTCATTTTAAGTAAATTACTTACGTATGTTTTATAAAATAGTTCAGAATAATCCTTAATTTCCTGTAGAGTTGTCATGAGTGCTTGGGATCTGTGTGTGACAGAAATAATAGTTT
TGACTTGTTTCCTATGGCTTGCTCAGCCTACTTTTATATATAGCTCTGAACCTGCCATGGTATGGTACCACACCCAGTGGCAGGACCCATTCACATCATCAGTAAAGGAAATGCCTCCAAAGGCCTGCCTTTAGTCCAACTTTATGGTAACATTTTTTTCAGTTGAGGGTCTTTCTTTGATGATTCTAGTCTGTCAAATTGACAAA
TGGGCTTTGTAAGTGGGGATGAACTGGGACAATGAGCAGCTCTCAGCACATCCTGACAATCCAAGATTACAGCCTGGAGTGAGCCTTCAGCCTGTTTTCAAGTAAATGATTCTCTCCCAACATGCCAGCTTCTCTGCCTCGGGAGTCTTGTTTTTGTACTGGAGCATGGCTCAGTAGTAAAGTGCAACACCTTATGTTCCATCTCT
TAATATAATGTGCAGTGCATTATCCAAAGAGAGGGTAGTGAATTGATGCAATAGAATATAGTGATAATTTCTTTTCCCTCTTAATTTTTAGTATTCATATAGTAAAGTTTTACTGTATGAAAACTTTGATATATTCTTCTGTCTTATCTTTTTAATTGAACTAGGATTTGTGTTTGGCAGCTGTGTGTGTGTGTGTGTGTGTGTGT
CCTGCAGCATGGCCAGCGCAGGGCCATACATCCGTTCACCTGCAGACTGCTGTTTCCCAAACGGATTTTTCCAGTGTTCACAACACATGGCGCAGTCTTAAGTAAATGAGATCATTTTGGATTTCATTTTTTTTTCCAATCTTTCTACTTTTATAATAGGACATTCGTAGGACTCAACTTTTCTCAGATAAGCAACTTGTGGAGTA
CATGTTTGTTAACCCTCACGGCTGCTGTACTACAGCTGTAGTGCTGCCTCTGCTGTACTATAATGCAGCATATTAACATGGTTGTGGTGCCCCACTGGATAGTAAAATAATGTATTTATTAACATGTTTCTCCTGTTCCATTAGTGTACATTCCTTTTATTTTTAAGGCATGAGATTTTGAGCACTGCTTTAGTAACGGCTCTGGG
CATTCCATCTGGAAAGATGAACAGAATGAGAAATGTGTGTGTGTGTGCCATAGAAGTTGTTAGTTCATACGTTCAAATGCCTTGGCATTTATTAGTTTTGAGTAAAAACAACGTTACCTTTCATCTCATCGATAATTCTTTGTATACACACACACCAGGAGCGTCAAGTGTGGGGATGCTGTTTGACATATTGTCCAGTCGTCAGG
GTGTTGCTGGCGATGGATCCTAAGGTTCTGTGCATGCTAAGAATGTGCTCTGTCTGGCTCTGCCTCTGAGTTATGTCCCCAGATCTTTATTTTGTTCTTTAGTAAAAAATGCCTTCAGTAGTAGCATGGAAATTGCTTAACCTATTTTTGTTTGTTTGTTTTGGATTTTTTTTTTTTTGGGGGCAGAGAACAAGGTGTTAAAAAAA
TACTGATTATGTATGTTGTAGTTTAGAGAGCCACAAAAATTGAATTGGCCTGTAGATGGATCACCATGTTTTATTCTTCTATATCTAGTGTGTCATCAAAAGTAAATTAAACTTGATAGTTGAATTTGACAGTATTTCTCTCCAAAGTTCTTGGGATAGACTAATGATACACTTTCTAAAAGATAGTCATCTTTTCTAACAAAATT
ATTTGTATGTGGTTAATTTTGTTCTCTTTTTCAGCACTTGCAACAGCAGTTCAGATGTTCCTCCCTCAGCATAGAAGACGAAAATGCTAATCTCTGCAAGAGTAAATACTTCACATTAAAACTTGAGTGGTGAATTTTTATTGTCTGTTTATTTTTCCTGCTGTTGAACCAGCATTGTTTCTCAGAGCAAGTAGTTCTCTAAGTAG
CAGGATCTAGCCTGACTGATACGCAGTTCTATAAATGTACATGTTTGTCTCCTTATCTTTTTTTTGTATAGTTTACTAAAGTATTAATATAGTTTTAAGAAGTAAATATTTCTAGGTTGCAAAACTTAATTGTTCGTCTTTATATGATCATACCCAAAATCTTTGATCCGGAAGAAATAAAGGCCATGTATTTAGTCCTGGAGTTT
AGAAAATGTGTATCATGCAAGCAATTCTATCAAATCTTGGTGAGAACAGTGAGTCTGATGTACAACTTACGCTTAGTCCCAACCTTGATTTTGTACCTGTAGTAAAGGACACCTTCTGAAAACCCACGTGTTCTCATTTATACAGGCTCGTCTCCTGCTTCTCTCTACGTTGGCTTTGCTAACTGATGTTATATGTATCATCTAGC
GTAACTGCATGATTAACTTGGTGATAAAAGCAGTTATTAAAAGTCTACCTTTTCCAAAATGTATGTTTCTTTTCTGTGTTTTCATATTTAATAATCTGTTAGTAAATATAAAACGGTAATTGAGGTTCAGAAATTTTCATAACTGTCTATGTCACTGCTTTCTGTTAACAAGCTCTTCAAATTTTATTCCTGGAATTTTTTTTTTT
ATCATGGGTGTTGCTACCAGTCCTAGTTTAGACACGTCACCAAAAGTAATTAAGCCACACACTTTCTGAGCCTTCTTTGTCTACCTCAATATGATATAGAAGTAAAAGTTAACCACGGAAGAACCTGGCGTGTCCTGTGTTTATTTCCTGTGGGACAGGGATAAGCTCGAGATAGTAAACCATGATAATAAAGCAAAACAGCAAAC
TTTGTTCTTTCCTATGTGTGAAATATTTTGCTAATCTATGCTATCAGTATTCTTGTATGACCGAATAGTTACCTATTCTCTTTTCATCTTGAAGATTTTCAGTAAAGAGTGTTGTAATCAATCCATTATAATGTAATTGACTTTTGTAATTTGCCAATAGGAGTGTTAAACAACAAAATGATTTAAAATGAAACTTAATGTATTTT
AAAACGATCTTTTTCTGTACAAGTATTTCTTTACCTGACTTGGTTACCAGTTTTGCATGTAAGAAGCAGAACTCTATACCCCTAATAAGAGGTTTTACAAAGTAAAGAATCTGTGTTTGATGAAACATCTTTTAAATGTGCATTCATTTACATAATGCATAGGCCAATTTTTTATATTCTAAGCTCTAATTTTAATTGAAGGTACC
TTTGGAGGTGTTCATTTTAAAAGTTGTTTCCACTACAGACTCTTATTTGTGTGTATTAAAAGAGCCCTGGAGAGCCAAGCAGCCTTCCATCCACAGAACTAGTAAACCCCTGTCTTGTCTGGGCTTCTTGATGTTTGTTAAGTATGGAAGGGGGTTGTGCTTCTGAACACGACAGGGTGGGAGATGATTTCCCTTGCCAGCCCTAG
GTTTTCAGTGAGCATTAACTGTTTCCAAAGTGGGACACAGCCTGTCCCTCTACTCTGCATCATAGGTTGGTTGTATAACCCTATTCTGCTTTCACTTCCAAGTAAACTTCATGTACAGTGACTTAAAGGGTTTTTCTGTACTGGAATTCCTGACCATCCTGTTGTTGGGCTTATAGGTCTGGTTGTACCCAGCTAAAATAATTTAA
TATAACCATGGTTCCATTGCTATAGCATCCTTCATTCTCTTTGTAGAAACCTGACTTCCCCACTATTGTTCATCTCTGTTTTTGGGAAGAAGGATCTGTAAGTAAAATAATTTATATTGGCTTTTTAAAAATGCATAATGTAATTTATTTCCTTTGCCATCCATTCTGGTGGTTACATTTTTCAACGATTTGAACTTCCTTTTTTT
AGGAAATGTTACATGTTGAACTGCTGCCCTCAAAGCAAGGCTCTGTCTCACCTGTATTACTGGAATTTTATTTTCACTTGTTATTGGAATTTTATTTTCAAGTAAAGTTTTCCAGTAAAACAACAGTGTACTTTAACTGACACCAAGAGGGAGCTGTCACAGCTTTGCCACAGCCCTGCCAACTTGGCAGAGTGCCTTCACTCAGT
CTTTGGAAAAGGCTGCATGTCAATCCTTCCAACCCCATAGGAATGTAGAGAGGGATGGGACATGGGGGACGCATCCCTCAGGGCAGAGTCCTCATTGCTGAGTAAAAAGGTATTGCTTAACCTGCCTGCTTGCCTAAATGTCTGTGTGGGGAGGATATGGGGCACTGTCCCACCCACAGTCACCCAGGTCTTTCCTCACCGTGTAC
CTTACTACGTTTGTTTTGGTTTTTTGTTTGTTTTTTGGTTGGGGGGGGTATTATTTTAAAAGTGTCATGAACCTGTGTCCTTTTTCCTAGTCCCATAATCAGTAAAATTTCTTATTAAGACTACTAATATTGTAATTGTGAACATTTTGTAACCTGAAAAATGATCTGAAGGTTCTTACCACATTCTTTTCACTTTGGTTAGATCT
CTTTTTTCACTTATCACAAACGTATTAACACCAGTAAGTATATATTTGACATTATTATTTTAATGGCTGAATAGCTTTCCATTGTATAGTATATTTATCTAGTAAAATGCTGTTTGAAATCTAAGAATTTTCTCGTTTTCACTACTTAAAATTACTACAAGCCTGAGTAAAATATATTACTGTCTGAGGTTTTAGAACCATTCTTA
CTGCCTCTGTCTCCTAGTTTTGGGATTAAAGGTGTGTCATGTCACCACCACCCAGCTCACTGTTAGGGACTCAGCCCACATCATTGACAGCAGTGACAGCAGTAAATCTTTGTCTTACTATTCCAAAGCCCATTTTTTGTTTTTACTACTAGTTTTTGTTTTTCAAGACAGGTCTCTCTGTGTAGTCTTAAGGACACTAAGCCTAC
GTGGACAGAAAGACCTTCTGTACCTTTTAAACAAAGAGTGTGTTTCAAAAGCAAATTTCTGTTTAAATGTGTTGATGTAAAAGGCTCCATTTTTTTTTTCAGTAAACATGGCTTAGCTTGAAAGAACAATTTATTCGTTGTTTCCAATTACTATGTAATCTTTGCTTTTTTTGCATCCTTCTTTTGCCTTTAAAAGCCCTAAGATA
AATGCCAGTCATGATGGTGCTTCAAGTCAAGGGTGCCTCTAAAAGCTTGACAGGGCCTTGACTGCACAATTCGAGCTGAATTTGCCCCTTGTCAGCTGCCAGTAAATAAATCTCAAAGGGGGGAAAGCTGAAGTTTCATTACCTGATCCGTGGGGCTTTGTTGGTTTTGGCATCACACAGGGGAAGCTCTTGCTCCTCCATTCTCT
TGCTTTTTACTCTCAACTGTAAGCAAAATTACCAGCTTACTAGCAAGCACAGGGAAGAGTGATGGGAGCAAATCATAGGGGTCATTAGAAGAAACATACCAGTAAAACGGTCAGACAACTTGCCTAGAATGTCATTGGGCGAGTGCTTTGCTTTGTTCTCGGCAGAAAAAGCTCTGGGAGAAGAGAGACTTAGGGTTTCAGCTCAG
TGAAATTACCTATTAAATAGTTTTTCTGTCAGTCACCCATTTACCCTTCTCTCTGTGATCTTTGAAAAATGAAAGTTTAATCTCTGTTTTTAAATATTGTAGTAAAAATTTCTTTTTTGTTTGATTGTTGGCCTCTTTGTTTTTGAGATGGCATCTTGATGTGTAGCACTTGCTGGTCTGGTATTTGATATGTAGCCCAGGCTGGC
GGAGAATCTCTGACTTTAAAAAGCACACGTTTCGAAAGGGCTACATATATCTCTCCATAAATGACCAGAGCCATCTTTTGTAATTTGTAGCACTGTGCCCAGTAAACAGTTAAAATGCTTGGAACATTTTTGGCTGTCCTTTTGATTGTCCATGTGAGCCAGTGCCCCATGCCCCAAAGTAGGAAAGTGTGTGGTGCTGTCCCACA
TCCCCACCATGGATGGAAATAGCCAGCATACCGGAGTTTGAGGCCACTGCCACCCTGTAGGATGTTGTAGGATTCGGTGGATGCTGTTAAATCTGTTCACAGTAAAGAAAGAAAAGTTCTAAAACAACCTTGCTCAAATAATCATTGTGATTAAAAGAGGAATGGTTTTCTTTTTTAGTTGAAAAGGGTAAGTGACTATGATAACT
TTCTCTCTGTTTCTAGTTCAATTCTACTGCCTGCCGTGAATTACATTAAGCTTATGAAACAGAGTGTGAAGCATAACTATGTATGATGTCATACAGTACCAGTAAATAAATGTGTACTCTCAGCTATACTAAGTCCTCAAATACTCTCAACACAGCAAAACTGGAAACCAAGCTTTGTGCCAGCTTGCTCCTTCCAAACACTCTAG
TTTTGGTAAAATATGATGACGATGGATTTCACAAATAGATAAAAGAAGAAAACTACCTTCTGATCTTGTATTTTGAAGATTGATGTTTGCATTTTATTTCAGTAAACAATTGCTAAAGACATCTCAATAGGACATATGCAATGTTTTTATTACATACTTCTATTGAACATTACAGAATTCTTTGGGTTATTTGTAAATTAATGAAT
GAATCAATCAGTATGTTTTTAGATTGTATTTTGCCTTACAGGAAACCTTTATTGTAAGTCTCTGATTTCCCTTTGGACTTGATGTATATTGTACAGTTACAGTAAAATTCAACCTTTATTTTCTAATTTTTTCAACATATTGTTTAGTGTAAAGAATATTTATTTGAAGTTTTATTATTTTATAAAAAAAAAGAATATTTATTTTA
TTTATACTTTGTAGAACTATTAGGACTATCTCCAAAAACAAAAAAGGAACCTATTAATGGCTTGTTGATTTGGGGTCTCCTGTCATTCACCTACTGTACCAGTAAAGTCCTCCATCACACACTGCGACTGTGGCTGCTTATTAAGAAAACCGCTTGGCTAGCTTTATAAGAGGGCAAAGCCCTGGCATCTAACAAACCCTGACCTT
GTAGGCATAAGCCATACTGTATGTTTATTTAAAAGGACTAGATATATATTTCACAGAAATAGGGTAAAGGACGTTAAACTGTGTATGCCTATAGAAACTAAGTAAAAGTTTTCCCTGCTGTGTTTAAGTAAATAAATAGGAATACTAAATATTTTTAAACTACTCAAATACTCTATATTTATAGCATCTTGGGACTAAAACATACC
ACAGATTGTATATAGCGTCATTTTTACGGAAACCCTTTTGGCGTGCATAAGGATCACTGTGTACACATTGGCCAAGTGCTTCTGTAGATAATGTCTGTGGAGTAAATATTTGACAGGCCAGAACTTGAGTCTTTTGCCTTGCCTTTATTACATGTAAATTTTGAATCTCGTGACCAGTGATTTGGATTTTATTTTGTATTTACAGG
TTTTTCCTTTTCACATTAGATCTCAACAATTTGTTTACTTAGTTTGTTCTTTATATACTGTTGACCTAATAATTTATGCCATCGCTGTCATTTCTTATGCAGTAAAATTATCACACAAACTGTCATGAAAACTGTCTTGGTTTCTTTTTAGTTGGATGTTTTTGTCCCCCTCTCGCCCCTAGAGTCTGTTCTTTTCTAGTATACGA
GTCCCCGGGCCACCGTCTCCCAAGTCCTGTGACCTGGACACCGATTCTCATGAGCTTGTTTGATTTGTTTTACATTTGCCCAGGACGGAATCTCCATTGTAGTAAACCACTGTGCTGTTGGCTGTTGGTGTAATTCTGAATATTCAGTTTCTCCCTTAGGTATGTTCCTCCTCTGGTCAGAATTCTAAGTTGGCAAAAATCCCATT
ACGTTGAGTAGTGTAAGAATGGTGCTGCTCCTGACAAGTGTGTGTTAACTGTTTACATTTTATATCTGCAGAATCCTTTCTCTGTAACTGAATTTTCCTAAGTAAAATGTCATCAAGGTCTCATTATTTCTGAAATGATGTCTATAATGCCCAGGCACCTTTGGTATTATCTGGAACAAGAGGGATTTCATGTAATGAACTGGGAA
AAGTGTATTTTGTACAGCATCTGATTTGAAAGGTGCCTTATGAAGTTTACCATTAATTGCTTTGTTCTATATACAGATTATGTCCAATGTATCATTTTTCAGTAAATAACCTTATTTTAGTATACTTCAGTGATGTGTTTTGTGATGCTGTTCTTGGATTTATTGTGTATCAGACGTCAACTGTTGAGATTTTGTACGTAATGTAA
GATGGAGACAACATCCTCCTGTGGAGTGAATGCAGACATGACTGGGCATTGTGTGAATTTTAGCTGTTGCTGTTCGGTTTTTGTTTTTGTTTTCCCCTGCAGTAAAAAAAACTCTAAGTGTCTAATTTCTGTCTTTAGTCTCCATAAAGTTTCACTGTCAAATTGAAAACTTAAAAGACCTATTGTTTTCAGTAACAGTTTAAAAC
TATTTTCATCTCTTATGCTTTCATACTTTAAAACTGCTTTGATGAATGTGTGAACAAATATATTTTAGAAGATTTCAAGTATTGTTTTATGTATTGGATAAGTAAAATTTAGCAAATTTGCGTGTCTTCATATTGTGGAAGCCTGCAGAATATTTCAGTGGCATCATGAGTGACAAGTTTTTGTATAGAGGTCAGAGAGATAAAAG
GTTTCTAAAGTATTTATGTATTAACCTGACCATACTGGAACCAGACATAAATAGTTATTTATGCCTAAAAATGCACTGTTACTTACAGTTTGTTTCCTGCAGTAAAGAAAAATTCTTCATTTGTGCAGTTTGAACAAAGGGGAAATCATCTTCATAGTAATGAGACGTTGTGAAGTGTTCCTGCATCTGTCATTGTTAGGGGGACT
ACTGTGCTACTTGGGTTGTCACTTTGTTTTTTGCCCTGTTTTTGAAACAGGATCTACTATATAGCCCAAAGTGATTCTGTGTGAATAACCACATTTGTGAAGTAAAAATATCTTGCTCAAAATAGCTCCTGGGTTATTTAATTATTTGAAAAATATAGAACAAGTAATTTATTTCAGATTTTTGAAACCTTTCAGGCCTTGCTAGA
CCTGTGCTGACCACTGTGCAGTTAACTGTGTTTACATTCACTGAAGTGGACATCCAGGACAACCCTTAAAAAGGCCTGGAAATGTATAATTTGTAATTTAAGTAAAACTGCTGCCTTCATAACTTTATTGATGTACTACTACTATAAATACTTCACGGGCCAATTTGAGGGACACCTCAAATTTACAATGCCCCATCACCACTACA
TGCATGTAATCCCATGATTTCTGAGGCTGAGGCAGGAAAATGACTAGTTTCAAGCCTGCCTGTGCTTCATAGTGAGACTGTATCAATCGGCTCGTCATTTAGTAAATAAAATTGAACCTTTACTGAAGTCGGTTGTTTTTCCTGCCTCATCAGAAAAAAGCCTATGTATCTTTTAAGCAAGATGCATTGCGTGCTGAAAATAATAT
GTGGCACTTTGTGATACAAATGTTCCCTGCCTCCTTGGGTGTCTTCCTACTATGCCATTATTTCTCTGACACTTAAGAAAGAAAAAGTTGAAATTCTAGCAGTAAATACAGTTGATGCAGACACTTTGTGAGTGTATTGTGGTTCTTCTTTGCTGTTCACTATGGCTTCAATCCTTGAAGCCTTATGCCTTGAAGATGTAAAGGGG
AGTAAATTATACTAAAGCAAAATCTAGATACCATTTAACTTCATAAAATTTTTATTTACATATATATGGATATGTACTTGTTTGTGTTTGTGTATTTGTGAGTAAATACAAAGTCATCAGACCTGAAATATTTCTCATGTTTACAGTTCTTTTAATAACTTCAGGGAATAGTACACACCTTTAATCCCATATTCAGGAAGCAGAGG
TGGAGACGTGGCAGTAACCGACTGTGGTCAGTGTCTGGCCTGGGTGTCTCCAGGCTCCTGGTGTTCAAGGAACGGAAATAAAGACCCACGTAAATGGCGAAGTAAACTTTATTTAAAGGCAAACTGAGCGTACAAATTAGAAGTGCTCTGTAAACGGGTGATGACCACAGTCTTAAGAGCCCAGGGCAGTCACCCGGTGTTCCTTT
CAATATCAGTGTGCAACTGGCTTGCACGACCCATCTACCCCTGCTGTATAATTGTCCTGTCTACATATGAAAATATCATGCAACACAATATCGCTGACCCAGTAAAGAGCTGTTTCCAGTAGGGATGTGTCTTCTAGTGTTTATATCCAACCGGAGGATGTGACCTCTTCAGGGAGCCATTTCATATTGACCTTCAGAGATGTATC
GTAGGCATTTCTCTTTTTTTCTTAATCCATGTTACTTCCTATTAACCTAAAACACCCTCATCAGAACTGTTCACAGAAAATCTCATATGACTAATTAACAAGTAAAATAAAAGTAGTTAAGTATCTTATATTTTTAAAAGCCTGTACATTTCTTTAGAGATATGGCCTCTAGGAGGTCGACCATCCTTCAGAGGATAGTTCACAGC
CTAAAGAGTCAGTCACAGGCAGGCCTGGCCAGCCCACACCACAAGTTGCCTGCCTGCCTGCCTTGACAGGACAAAGACACCTGGGTCTACCACTCCTCTCAGTAAACTGTTAAAGCTGAGATTCCATAAAAGTTTCTTAAGTGTTTTCTGAAGAGAAAGATGTTATTTATAGACTAAACTCATGTTACACCATTCAGCGGGCATGC
AACAGATAGCTTTGCATGCTGAACTGGTAAGAATCAGAGCCACTTAATTTCCAAGGCTGTCTAAGCTAAAGCAGTGTAATAAAAGCTCTTTCATACTAGCAGTAAATAAAGTTATATGCTAAACAAGATCAATGGTAGGTGCTGTTTCTTGTATAGCATTGGGAATCTGGAGCCAGGCCTAGCACTTGAGAGGCAGAAACAGGTGG
GATGTGTATTTTATTATAAAATAAATATAGGCCTTGTTATCTCAAAAAACAGATCTGGTTCAAACTTATTATACCAATATCATACTATTTAAATGTTCTAAGTAAACAAGCCATGTGAGCATCAAGTGGCATTGGCTCTTTGGATGAAACATAAACTTAAGGTGATTGTATCAACACATAGAGTGACTGAAATTAAATGGGAGGCA
GTGCCACCACTGCCCAGCTTCATACTTTATTCTTAATTGTCCCTCCCCATGGAGCTCCCACTGTTCTGCCCCACTTTTGCTGGTCCCTAACTTCCTATCCAGTAAATTCTTTATAGTTTTTTTTGAAAATTTTTTATTATATTTATGTTTTGCCTGTATTATTTGTATACCATGCAGTGCCCCTGGAGGCCAGAAGAGGGCGTTGG
CCTCCCGCTCTGACCTGCTACTGCTCATCCATGCTCCATACCTGGCTGGGTGTTTCTTGTCTCCTCTCTTCTCATCTCACTTGTCCTGCTTTCCCCTGACAGTAAAAGCTGTTCCTCAGGAAAACTGGATGGGGCCTCCATGTTCTCCAAGGATCGAGGAAGTCTTCCTGCCTACCCTGCCCACCCCAGTCAAGGGCAGCAACACC
TCAGTGTTATAAGCTTTCTCTTTCCCTCTCTCAGAGCAGGAGGAAAATTGTCTGAGAGCTTTCAGGTCATTCAGTTAACTGATTCTTTTCAGATGTTGAGAGTAAAAGCCTTTCCCTATCTTCCATGTCAGTGTGGTTTTGCGTGAAATATTGCCGTCCTTGTGGGTCAATGAGATGCAACAGTAAATGAATGAAACTAATGACTA
GCTGGAGGAGAAAAACTGAAACTGCTTTAAGCAGTCGGTCAGATGAAATACTTAGTAAGAGGCATTCAAGTTCACTCACTTTAAAGTGTATAATTGGCTTAGTAAACAGTTTTAAAGTTAACTGTCATCTTTAAGTGTGAAAATTATTTAAAAGCAAAAATTAAATATTGTTTCATTGCCATCAGAATCACTAGGTGTGTTGAGGG
TAAGCCAAACACCAAGCCATGCTTTCAGCTGTAACACTTGAAAAGTTACTTTTATGTAAGTGACTTTATATAGTTCTAAATTATGATATATATTAGAAAAAGTAAAGCTAAATACATGATTGCAATACTTTTCCTGTATGCTTGAAGTTTTTGCATTACTCAAGATTGTAATGGGCTTTAATGCTTTTATTTTTGTCTTCTGGTAT
TTCTAATGTTGAGTTTTTAATGATTATTTTAAATGTTTATATAGTTTGTTTAGCAAAAAAAATTTTGTATCTCAAAGTATCATTTTTATATTATGAGAAGAGTAAAATTTTCAAATTGGCTGATAATTGAATTGTATGTTTTATATAAAGTTTTATCTAAAGTTTCAGCTGTGGTCAGTACACCAGCATTTAACCTCTGTATTCTA
GCAATAGATAGTGAGTTGGGCTTAACTGTCGTGTGTACATCTATGCCCTGTCGTTTTGTAATAACTTACTGTAAATGCATGAAGCACTGGTTTAAGCCTAAGTAAAGACTGCCTGAAACCAGTTTCTGGGAATTACTTATGCACACTCTACTCACTTCCCTAAGGCTTCTTTCTAAGAGTGACGTAACCTAACTAATGGGTACTTA
ACAGGAACAAAGAAATGAGTTACATTGCCACCTGAGAAACCTCAGAGGGATGACCCAGCCTTAGTTTCTTTCCCTCCTCCCAAGTGCAAAATGTGTAAACAGTAAACGGAAAATAAAAGTGCAGTTTTAAGTGAATCCTCTACCTGCCCCTCCAGTGTTCAGGGATAGACAGTATAGAGACAAGCCTGGCTTTTCTATTGCCTACT
CAGGCCTCTCTGTAACTGTTAATAGTGCATGCTCGGCCATGTACACTGTAAATAGCCTTTACCAAACGTGTTTGACAAGGACCATAATTAACATCACTTTAGTAAATTGTGATTTTTTTAAAAAAAGCCATGATTTATTGATGTGAGTGGCTTGTTTTCATGTGGCGCCAGAAATGAACCTGTTTAAAAGCTATAACCAATGGTAC
TTTCTGCAGGCTCCCATGGATATCCCTGGCCTAAACCTGAGTCAGCAGGAATACTACCCCTATGTGTATTACAAGATTGATTGCAACTTGCTGGAATTCAAGTAAACTGAGCTCCTCCCAGTCAATCCTGGCCTTGTGTTGGTGTTGCTCACACAAGTAACTCTCATAACTCTCACGCCCTCTGCTTGCTCCTTCCCCTTCCCCTA
GACAGTGGAAACTAACTTCCTGTTCAAACTGTGAAAATGTGTATACCAGAGGACTAACTTATTTTTGTAAACTACTACTGCTACATACACTTTTGCCAAAAGTAAAGAATAGTTGGGTTTGTCAGTGTGCATCTTCAGTTGTTGCTTTGGGGATGTATTTTTATTATAAAATTATCTCCAGTTTCTCCCCTTCTCACCCTCCAAGT
ATACTGGTGTGTCAGAGATGGATTCATTTTACTGTCAAGATTGAGTCATCTTTACCACAAGTCAGTCCTTTGTCAAGATGAATGGCATTTGCAGATTGTCAGTAAAGTCTATTTCTGCATTATCCTGGTCAAAAAAGTTTCTTTCCTTTTATTCTTTTAGGGGAGAGGCTAAGTACCCCAGAGCGCTGGATTAGCACCTGCCCGAG
AAACTTTGCACAAACATGATTTTTAAAAAAATATTGAAAATGTATGAAGTGTCTGCATAACTGCTTAGAAATGGGTTGCTTTTATTTTCTTTTTTTCAAAAGTAAATATATTCCGAATTTTAGGGTTGCAAATTCTCTCCTGCTTTCTAAATCCGTGCTTCAGATGGACTGTGCACACGTCCCTTCAGTCCTCCATAGTAACATGT
AGGGGGCACATACAGTCTGCCATCTTCCACCTTTTCTCCCCGGTAGTCCACTGTATGGGTCCGGGGATGCAAGCCCAGCCCAGTTTGGAGGAGTTCTATAAGTAAAGGATGTACTGCCCCAATCCACAGGGTCTGGGGAAGTGGCTATGTTCTTCCCTGGGTAGGCACATGTGGGCACATAAGCACAGCCCCTACTGGAGAACAGT
GAGGCAACGGTGCCCCACACACCTGAAGCCCCTTTGGCCTGAATGCCAGCTTCAGACCCACCTTTGCCAGTGTTGGCGCAGGGTTCTAGGGTCAATGCCCAGTAAATGGTGAGAAGCCCAAGGGTGCTGCCCAATCCTGTGCCCTGTTGCAACCGGCAATAATGCACATAGTTCAGAGCTGCACTACTGAGCTGGAGCTGGCTGGG
CCACAGTCAGGGGCTGACTCTGCCACTCTGCCTTGGACTGTATCCCCCTTGAAAGCCAAAATCAGTGTTTATTAATGTTAACTGTATGTTTTCCTGTGGAAGTAAAGAAGATGAAAACAAGCCTGGCCACGTGTGACCATCACAGGACAGCCCTGTCCACAGCCAGCTCTGATGACTCCCATAAAACCTCATGGGTCCTGGTCTGC
TAGGACAGGAGGAGGCTGGCTGGGGAAGTCAGCTATGGCTCACCATTGGCTAGCTCATGCAGCATCGCTTCCTTGGTTTATTCTTTGTGTTTGTTCCTTCAGTAAACATTTATTGAGCAGCTATTTTGTGCCTGTGTGGATTAGACAGGGCCCTGGCCCCAGGAGCCTATTGGCTGGGGAAGAGAACAACAGCCAACCTTCCACAA
TGTTAGGCCCCTACTTCTGTTTGGGAGGTATTTTGAGAGTGTCAAGATTAGCAGACTATATACTTGATGCCTAAAACTGTACACATTACCCTGGTAACCAAGTAAATCCAAATTTATTTATTTATTTATTTTTTGGTTCTTTGTTGCCCTTTCCCAAAAATGGAATTCAGGATAGCAGTATTCTTCTAAGTATCAACAGTTGGAAT
CATTCAGATTCCATCTCACGGACCTCTCATCTCTGCAGTGTATGAAATCACAAGTATTGGACATGTAGGGTACAGATGAGGGAGCCTCCTAATCCTTTAGAGTAAATGAGTGTAAGCTACAAGTGGACGTTTTCTTTATTTCTTTGCAGTAAGTGTTACTGTCTGCCTCACCTTTGTCCCTCTGGGTAGAACTCGCTTTCCCGTCA
TTTTTCATATAACTTAGTTCAGTATTTTTGATGTTCCATTATGTTTTAATATTCTTGAATGGATAGCTTTTGTATAACAAAACAATTTCATTTTTATGTAAGTAAAATAACAAATAATTATATTCACTTGAGTTAAAGTGTCGTTCAGAAATGAAGGGTATGGGGCTAGGGAGATGGCTTAAGCCTTTAAGACTTACTACACAAAT
CAGGAACCCATACTGGGAGGAAAGAACCAATTTCACATGTGCCATGGCACATGGGTGCCCACATATATACAAAATAAATGTTTAGACTCTGGATAGAACCAGTAAAATAAAATCGCCAGGCTGTTTTGTGAAGTGAATGGCAATTCTGTTGTTAAGTGTTAAAGATTGTAAGCAACGAGGGTTGAGCCATAAAGAGGTGCCTACAG
TAAAGAAGGAGCTCCTACAGAGAATAAGAACATTCCTTGCTCAGCATGCCAGCCTTTAAGGGTGAATTAGAATGTGTTGGTCTGTGGATTTATTTCTGAAAGTAAAACTTGCCATAATTAGAAATTGATTTCCCAAATAAAGTCCTTTTTTGTATGATGGTATACAGTTTTCAGTAATGTATACATTGTATTGATTTTTTCCCTAA
AGCTTAAAATAAAAGTAGCATCCCCAGAAATGTGGCCAGCTAACACAAATTTCCAAGAATGTCCTTAAAGCATTCAACACCTTAGAAGCAGTCATCACAAAGTAAACTTTCTTCCTCTGTTTTAGGGGTTTTGTTGTTGTTGTTTGTTTGTTTGTTTGTTTGTTTTGAAAAGGTCTTGCTAGGTAGCCCCCAGCTATTGACTTCTT
TAATGTTTGGGAATGGGGCCTATACCATGATGTTTGAGTCAGGAAGTAAAATTCGGGCTTGTATGATGTGCCTACATGCATATTTTAACATCTACTTACAAGTAAAAAATGGCTGGAAGACATTCATGAATCGTAGAACTGCTGTTAAGAAAATTAATTCACTTCCTGAGATAAAAGGGAGCCACTTGCAAGAAATAGATGATGTC
ATCCTTTCAGTGTGTCGAAGCTCTTCTCCCTTCCTAAGAACTAAGCAAAATACATTGGAGTGAAAAGTGTGGGAAGATGGTTTTTAATGTTGATTCATTGAGTAAACTAACCTAAGTGATTCTTAATGGACTATAATCAGGGTACCAGTTAGCTCTCCAAAGGCTCCCTCAGGCAGCAGTGGTGCCGCTCTCTGCCTTCCCCAGGA
GCACCTGCCACCGTCCCCAGAGACGAGGGGAAGAATGCCTTCTGCCTCCCTGGGGGACTTGGTGGTGCCAACTGGAGCTTCTCTTTAGACTTCACTTGGGAGTAAATCTTGAGGGATGTGGCTTCCTTGGCTAGCTCCGATTCTGCTCCTGAGAGTGGGTGTGAGACCCTCAGCTGTCTTAGTCGGGGTTCTATTGCTGTGAAGAG
TATATACACGTGTGTATATATGTGTGTGTGTATAAATAAATAATTTGTGTTGGAAGTCTCTTGATCTGAATTCCCTCAGCAATGGACTGTTCCCTGGAACAGTAAACTGAAATAAACCCTTTCCTCACCAAAGTGCCTTGGTCATGGTGTTTTATCACAGCAATCGATACCCGAACAAGTTGGTACCAGGATAGTGGGATATTGCT
GAAATGTATCCACTTATAACTGCCTATTGCCTGTTCTATTAGCATCCAAAAATGTGGAAGGCCTCCCAACCACCATTTCTGCTGTGTCCTTAGGATGTGCAGTAAAAAAATATAGACCTGACAGTTTATGTTATAGAATGGCTTTATTTACTTTGGTGACTGTTTATAGTTTTTAAATAAAAGACTGAACATTTTCTTGAGTCCTT
ATAAACTGAGAATGAGCTTGTGCTCGGCGTGTTTCAAGGTGAGCCTTGGTGGACTCATACTCCTTTCATTGAACTTCTGATACTGTAGAAGTTGTCTGGAAGTAAATTTATATGTGACTTTGTCAGGGTTTTTTGTTGTTATCTGGGTATTTCAGGTAACTCAGGCTAGCTTCCAACTTGGGTAGCTCAGGATGACCTTGAACTTC
TTTCAGTAAGTCAACATACTGTAAATTTTCTATGCAAACTTGCCTAGAAAACTTTCCACAATGCTCAGGAAGTCCAGATATTTGTATTTCAACAAAGGACAGTAAACTATGTGTTTACAGCCAAAAGACATGCCTCATAGTTCTTAACCTCAATTTTTTAAAAGTGTTTTTTTTCCTCTATGATATTTTTATTGGCTTTTAAAGAT
CACATGTCTTCTGTGTGAATTTCCTAGGGCCAAATGGATGAAGATGTCCAGAAGGTCTTGAAGCAGATCCTCACCATGTGTAAAAACCAGTCTCAGAAGAAGTAAAAATGGATTCTTTGGCAGGACACTTGCCCCTCGTTGCCTCTCTTTGTGTTAGATCTGGGGTTGTCACTGACCACTGCCATTGTTCTTATCCATAGTGTGCA
CTATGTCATAGCTTCTCAGCGTCTCTGAAAGCCCTCTTTGCTTCTGTGGTATAGAAACCATGTTTCTTATGATATTACAGAGCATGGAGGTTTAATAATGAGTAAAATTTGAAACTTGCAGTGAAGGGCTAACGGTTCTCTTTTCTCTAGCAAAGGCACCCCTGGCCACCTGTCTGGGCAAAGTGGCCCTTCTGCAAGCCTCTCGC
TTCCATTATTTGTAAAGTTACCTGCTGTTTGCTTTCATTATTTTTGCTACACATTTTATTTGTATTTAAATGTTTTAGGCAATCTAAGAACAAATGTAAAAGTAAAGATGCAGTAAAAACGAGTTGCTTGGTGTGCCCGGCTCCATACGTATCAAGCACAGCGGTAAACAAAATCCCATGTATTTAACTTTTTCTTTCTTTTTTTT
TGATAGTTTGGTAATCCAAAGTCTGACAAGTAAAGTCTTGTAGTTCTTTTATTGGCCATTGGTTTCCCTATATATAGCTGTCTGTAAGATACTGCCTAAGAGTAAACAAAGTGTCATTCAGAAATCTTGCTGTGTGTAGTGTACAGTGTACTAGAAGGAAAAAAAATGATGTTACCAACAAGAACAACAAAATACTTAGGCCAGTT
TCCTCATGCTTTACTTTGATGGCTTCTATCATGAAATAGACGTGAAATTTTATGAATTGATTTTGTGTATATTGCCCACGTTCTTTCAGAATCTGTTAAAAGTAAAGTGATCTGGGGATTGCCTAGCACAATGAAGCTTTTAATGAATGGATATTCATGGGACCGCCTTTTAAAACCTGGGTGATGTTGAGTCTATTAGTTGTATT
GATGTTTAACAATTTTAACACCAAAAATATGTTAATCCTGCATAAACCAATTGTAATAATAATAGGTGTTTCTGTATAGATAGGATGCATAGATTACCTTAGTAAATCTTTGAATCACAAATCTTTTGACTGATAGAAAAGATTTTATTAAACACTGAAAACTTGGTGGGAAGGGGGTAAGAGACTGCAGAGGACTGCAGAACCCT
ACTGTTTTGTACTTGCCTCTTTTAAATGCTCAGTATAACTGATGGATGAAGCCATTCCATCTTATGTTCTAAGGATCTGTTTGTGCAACTCCAGACCTTCAGTAAAACAGCATTGCTAGTACTGAGTTGCCCTGCTTGTGATGAAAACGGATACCCTGTAAGAAACCCTGCGACAGACTGGGGTGGGGGTGATGCTTCATCCACTG
GAAGTAACAACAGAATAATTCTGTGGTTGAGGGTCACTACAACCTGAGAAAGTAACCATATTTAAGGGTCATAGGATTCGGTCGAGAACCATTGCTCTAAAGTAAAGAACATCAATTTAGGGCTCTAAGATACAGTGTCGTGTCATCTCTTGCTTTTTAAGACTGCAGTGTTGTGGGGAAAACATTTTTTTACTTTAATGTTCTGG
GGATATGCAAATATTCCCCAAATCAAAGCAATCTGAAATCCTAAGAGCCTCTGGCTCCAAGCGTTTCCCATAATGGATACCCATCCCCCATTTGCCCTTCAGTAAAGAGTATGTAAATCCATACTTTTACCAAATTTTAAAACTGATCACAGCACTAGAAGGTCTTGAGAGTAAGTATTCTCACCACACTGGTACGGGCCTCTACC
CCTGGAGGAGAGGATCGAGTTCTCGGAACTGGACAAGGTGCCGTTTGCCGGGCAGCTGTAGACCCTGTCACTCGGCCACTCTGAGCTTTGCTTTCTCGTCAGTAAAGTGGGTTTGGAGGAGGAGTTTTTGGTTCCGACTTGGACACCTACTGTGTGTCATTTCTCTTTCTGTCACTGCTGATCTGCTTTCCTGGTGTCTGTGCCAC
TTTATCTTGTCCTTGATATTCCAAAAGTTACAGGATAGATGTAAATCAATAAAGTCATTTGGCTGTGTTTTAGACAGCTCCAGAATATATTGTTCAGCGCAGTAAAATATATTTGGAATTTGATGAACCAAAAATGTGATTTCAGATGACTATTTTGTGACTTTCTTAAAAGGTCTGATTTGTAGACTTCTAAATATAACACACAG
TGAGTCATGACGGGTCATACTGATTCTTGTTCCACTGATGATTTTCTCTGATGAGGTCCTATCTGCAAGGTCAATGAGCAGACTTACATGCCATCTTCTGAGTAAAGAGTTTGAGGTTTTAATTTAAAGGCAATGTACAGCTATACTTTTTTATATGCTCTTCCAGTCAGTTAAATTATGGCCTACACTGATCTGAGATGTTCTCC
AGTTCCCTCTCCCTTGAAAGGCAGGCCTCCAAGCTGGGGCTCTCAGCCTTAGGCTCCTACCTCAGCTTCAGCCCCCTCCCAGAACCACCCTTGTCCCAGCAGTAAAATGACATTTGGAATGACAGTCTGGTCCCTGACTATTGGGGGATTCTGTGCTGGCACTGCCTCACTTCTTCCTGGGCCACACCTGTCCTCCACAGCTGGAG
TTGATTTCTACCAGGAAGGCAGGAAGAATAACAACAGCACTTAGCCTGGATCAAACGCCTGGATACAAATTTTGCCTCCTCTTCACTAGCTCCGACCTTGAGTAAATTATTTAACCTCGTTCCTTAGAGCTGAAAACGTCTTCTGTAGGAAGAAGCTTTATAGATCATGGGGGTCAGCTTTCCCCCATCCTGTTGTGTTGTACAGA
CAACTTTGCCATTTCAAGGCTTTGTTGAATTTAGAAGACTAACTTGGGGGAAAAAAACCAAAACTATGTTCTTTCATTATACCTTCTATTTATCAGTGGTAGTAAATTATTTGTGCCAACTGGAAACATGCTACTTGGTGGTGACCTTCCTTTCTGGGGGACTAGCATAGATTACATGACCTGCTTTGGCAGCTCCGGGTTGCTTT
TTGACGTTTTATGGTAAGTTACTTCCGCTGGCCATGCCTATCTGTACTTAAGAACAACGGGAAAACGCAACACTGAAGTAACTTTCCATTGAAGCCAAAGAGTAAACAAAAGATCCATGTTTTCTGTTCTGGTTTTGTGTTTTGTTTTTCCTTATAGCAAATGACAATGGTTTCTTCCATGTTCGTTCAAGCTGTATAGCATAATG
AGTGTGATCTCAATGAAAGAGGACTCCTTGTATGTATATAGTGTAAATGTCCCAGCTGTACTGTTAGAGGCCAACATGCCTCTGTGGCCTGTTGGCAGAGAGTAAATGCTACACCGGTTTCAATGAAACAATGTATGTTTGTTTTAACTGAACTAAAATAAATACATGATTAATCAATCCTCAGTAGGATTTTTTGTTTCCTTCTG
CTTTCAAATTCCAGCACACAGTGATCCCAGCAAGCCCTGTGTATCGGGCCTTTGTAGATTTCCTAAGAGTGTTTTGAGACCTGGATGAATCTGGTTTAGGAGTAAAGGTTATCAAGGTAAATGATGCTGTCAGCTGAAGATGGGGTGAATTAGACAGGTAAACTTGAGGTTTTTAAACTGCTCTTTGTTGTTGTTTGTAGCACCTC
CTCCAGTATTAGTTGCAGGCACTGATGCTTCTGTGCTGTTTCCATTCTGTGATCATGTCTTCTCCATGTTGTACCTCTTAAGTTTTCCATGATGTCTCAAAGTAAAAGCTTTAAGAAAAGAGTTTTGTTTCTGGATACTTTGTTTCAGATCCTGTAGCTCAGATGAGCCTAGGCCTGCCTCGCTAATTGCAATCCCCTGTGATAGT
GACCTTATTCTGGCACAGAGCAACATAGATATTTTTGGAAACTCAATGCATAGTAACAGTTTGGAGAATATTTTGCTAACCTCATGTTGTTAATCTACCAAGTAAACATGTATGTACAGCCAACTGCGATGGAGAGCCATGGGTCTGAGTTTATTTACTTGCAGAAATAGAAAAGGTGAAATTTGCTTTACTAAAAAGATGACACG
AAAACGAAACTAGTCTAATTTCTTGTACCGTTTAAGAGGTTTTTACATCGCCTCTCCCCCCTCCTCCCCCTCTGATAGTTTGGTAATCCAAAGTCTGACAAGTAAAGTCTTGTAGTTCTTTTATTGGCCATTGGTTTCCCTATATATAGCTGTCTGTAAGATACTGCCTAAGAGTAAACAAAGTGTCATTCAGAAATCTTGCTGTG
AACTAGTTGTGTGTGGTCTGTTTTGAGGGTTAGTTTCTTTATAACCCGTTTAAGTTTGGTTTGCCTCAATATACTTTTTAGTTATTTAATTAGTAATTTAAGTAAATGTGTTTGGTAATCATTGTGAAGTTCAGATTTATTATGGAGAGTTGATGTGCAGTAAGCATGATGTTTAACAATTTTAACACCAAAAATATGTTAATCCT
TCAAATCTCCTTATTCTTGCTTTGGTTTCTTTCCTCTGTTCCTCTTCCCACTTTTTAAATCATGTTCTTGTTCTTAAGACTTCTTTTCTGTGCCAAAATCAGTAAAGTTATACTTTGAAAGGGATTTTGTCCTTTCAAAACAGGCCATCTAAGGCAGCTAATTACGCATTGCATTGAGGTCTCTACTGAGAAAAGTTCTGTGACTT
CCCCCCCCCCCATTTTCCATTCTTCATAGGAGACCTGTTTTAAAAACAGCACTGTGAGGTTAGAAGGTCTCTGGCTGTGGTTTTCTGTCTCTGAATTTGGAGTAAAATCTATTTCCCAGCTATTTGTTGAATGCTTGGTATGTGACTGGTTTTTAGGAGGGTGCTGCTGGAGTCTCTGCCCTGGAGGACAAGAGACAAGACCCTAG
ATAAAACACATTAAGTTGATTGAGTTGGACATACGGTTCCTGAAGTATCTTGATTTGTGTTTTTTTTTTTTTAATGTTTTATTTCAAAATGATCTATTTCAGTAAATCTCTTGGGACCACCAGTATTTGGATCTGACCTTGGTAGGACTAAAGTATTGGGCAGAGCAGCAGCAGTCCCAGGTTTTGTTTGACCTGTGTAGGCTGCA
ATTTTTTGGATTGTATTAATGTGTGCTATCCTTTTTATTGTTGCTAAGTTTTATGTAGCTTTATGGTTTATATGTACATATAATAATTTTATATATCAAGAGTAAAGACACGGGTACAAATTAAAAGCTATATGGTTTTACAAGTATACGTTAACCCCTTGGCGCTGGCGGTCACGGTGCGTCTCATTGCCGGCAATGGAATGTGC
AGAGAGAGAGAGAGAGAGAGTTCGTTAAAGAGCTGCTTTTTGTTTAAATCTTAACCTCTGATCTTTCTGTGTCATCCTCCAAGCTCTGAAAGAAGGTCAGAGTAAAAACGGCGGACATTGTGTTTCGTTCTGTCTTCCCTTGCTCTACTCTCGTGCCCAATGCCAGGTGGAGTGAGGTGCTCTGCGTTACTGTCGAAGGTCAGTGT
TTCCTGAGACAGCATCCAGCAGATCACCTACAGGCTGGCAACAGGCACCAAGAATGGATTGGCGGGGGATGGGCCTCCCCCTTTATAAGCACAGACTCTTAGTAAACTTGGGGGCCTTGAACAGAAACGCATCTTGGCCTCCATTATTTCTCTCGTCGTTCTCTCCCATACAGCTCCTGCCTCCCACTCAGGAACCCAGTTAGTGT
TGCAGCTTCCCCAGTGGCCTTGGGTGAATGAGGTTGATTCTCCTGTGATGTTAGACATTGGAATGTGCTTTGACCTTGTGACCTCTACAGTCTTTGGTAGAGTAAAAAGATGGCGTCGACTGGTCCTACTTGTAATAAGTCAGATATCTCTAGAGTACTGAGCCACACAGTGTCTCCATCTTTGAAGACTTGCCGACAGACTCTCT
TTGTAAGTTAATACCATTCTTTCACTTTAAAGGGCCCAGATTTCTCCTGAGAGTCTTTTTGTAATGACACTGGAAACATGACTATTTGAAAATAATTTGCAGTAAAGAAAAATATTTCATTTCTTTCTAAACGACCATTTTATTTTTATTTTTTATTTTTTGGGCACAAAGGTCTCAACCTCTACTGTGGAAGAACCAGGCTAAGA
TCTGGCTCCTAGTGTTGATTTGATAAACAGGCAGAGGGGGTTCCTATAGTTTTTTTGGCTATACTTTTTGCTATGAATTCTGCCAACTCTTGACTAATTTAGTAAATGAGGCTAAATTGGATCTGGCCGTGTGCTTGTTTGTTTCATTTTCTTGTTGCTGATTTTTAAAAAAAGCCCAAAGCATGAAATCATATGCAGGAAGTCAT
AAAGGGCTATGATGGGAAGGCGCGGCTCCTGGAGGTGGTTCATGTGGACACTGTAGTCCTGGGGGTAGGGGGACCCAAAGAACCCTGATATCACTGCTGAAGTAAAGCTTGCCAAAGCCAGAAGTAGTAGTAGTCCTGTGTAGTCCTTAAAGGGAGAAACAAGGAAAGGGAGATGGTCCAGCCATGGGAACCCCAGCAGGAGGTTC
GTCAAAGTAAATTTGTATTTTAGTATTTTTGTCTGTTGTAAAAGTATTATCTACTTGTATCTTATAATGTTTATCTTTCATATATTCTCATGTTTATTGCAGTAAATTGGAAAAAATCCTGAAAATCAGAATTTGTTCAAACAAATTAATTTTTATGTTACAAATTATATTAAAAGTTACCAGAAAGTACCTGAATCCTAGAAAAT
AAGTCCCAGCATTTAACTGGCTGTGTAACCTAGGACAAGTCATGAATCCATTGTGTGTTTCAGTTTCCGTTTCTAGAAATGGGACTGCAAATTTTTCTGGAGTAAATCGTGTGCACCTCGAGCATAACACCTAGTTTTCTTTTCGCACCAGCGGGCACCCGGAGTTGTTGTCAGGTAAAGGGAGTCACCACTTCTCTGAACTCCAG
AAACGAGAAGGGAACACACCTACATGCCAGCACTACCTCTGTGAGATGGTGCCCGTCTCTGTGTGCTCACTCTGCTTGTATAAGTTACAGTATATAACGGAGTAAACTTCTTTAAGGGGCTGAGTGTCGTGTGGATCTTTGTATCACAGTCTGCAGTGGTTAAGTCTGATCATCTGACTTCAGAAACGGTGGCTTTAGTTGCACAT
GTCGGCAAAATTAAAGCCGGTAATGTTTTTGTGAAATTTCAATTTTGGAACCTGAAAGAAATGTTGCATTGTTCTGTTTAGCCCATAGTCTCTAAAAATGAGTAAAAGTTTAAGAAATACACACTGCTGGTGACATCTCTTTCTGCAGCCGAGTGCTTTATGCTTGTGCTTTGCCTTGTGTTGGAGCTGGGTCGGGAGAAAGCCAT
GCTTCCCCTCCCCCACAAGGAAGGCCTGGCAAGAGCTCTCCGCGGATCCTTTCTGGGACTCTCCTGTTTCTATACACTCCCTTTGCAAACTTGCCTCTGCAGTAAAACTTTTTCTCAAAGATGTTAGTGACTTAATGGTTCACTGTTTTCACTATTCCCGGCACAAGCGAGTTTTCAGACAAGCTTTAGGGGAAGAGGGAAAGTGT
ATATTAAAAGCAGGTTATTGGAATAGAATCCAAAATCATTTTCCAGCCAAAACATCCATTCGAAATCTGTATCCCATTTGATCCTTATGTAAGTCTCATGAGTAAACAGAACAGAATTTTTTTTTCTTGTGTGCATGAAAGAATTTGCAGATCGCAGAGGACATACGAGACACCTCTTTCATTGTGTCCACGGAGTCCCGCCAGTG
GTTAAATTAGGTGGTTAATTTAAAGATGAACTTTCAATGTTGCCTTTACATCACATTACAGTATCACTTCTTTGAGAAGGTAATAGAAGCACTGATTCATAGTAAAAATCTTGTTTTTAGCTTTGACTTTTCTTGTGGCTGATTTCTTTTTAAATTGTAAATTACTGGTAACATGTTATTTCTATAGAATGTTTTAAATTATGTAC
TAATAAGTACATATTAATAAGTACATGTTAATAAGTATATATTAATGTACTTGTTTCATATGCACGAGGTCTGATTTGTTCCCCAACAGTGCAGAAGATAAGTAAATAAACGTCTTGTGTCAGCACCTTCCTATTTGTGAGCATTACCCCTTTAGGTCCCCACCCTTGCGCTTGGGAGTTGATGCACTTTGAACTTCCCGAACGAC
TTTTTAAAGCATTTTTATAAAATGATTTTGTACATGTAGGGTATGAATGAGCAGTTTATAAGCCACGTGATGACTGATAATGTCTATAGAGTATCTCTGTAGTAAAATATGAAAAAACTTCCAGTTCTTGGTCTTGTTTTTTTACTATTAATTTAGACCAATGATATATTCATTTCAGTACCTGTAATTTTAAACGTCTTGAAAAC
CACCTCCTATGTGTTCAGTTCACCCATGCAGGTCTGGGTGTATATGTGTGTGGGGCAAGTGAGAGTGTCTGTGTTGTCCGTGTGGAGATGTGTAAACATCAGTAAAAGAAAATTTTACTTTATAAGCAAAATTCTCTTTCATCTTTAGAAATGTTTTTCTTTTGCTTAATTAAATATCCAAGAGAAAGGAGGATAAACATTACCTA
AGCATGCTGCAGCTTCTGTGTTAAAGGTCCTCTGGAGCTCGTGTAAGACAGGAAGAACACTTTCTCTGTAGTTTCTTTCTTTTCATTTATAATTTACAAAAGTAAAGCATTTATTAGTGTCTGATTTAAGAATGTAAAGTGATTCTGTATCAATGTAAATAAGATGATCTACTACAAAAGATATTTAAAATCAAAATTGTGGTCAT
AAAAATAAGCCCAGAAACTGTGAACCTTAGTATATAAACATTCTGGCTTTGGGGAATTTGTGCATGAATACTTTTGTTGTATTTATATGTTGGAAGTGGCAGTAAACGGAGGAAATCGTGACTTCAAAACAGTTATCATTTGTTTGCTATCTAACTTAGTAAAGATCATAATTGCATTGATGTTTTATTTATTCTTTGGGAGATTT
TAGTTTTTAACATAGTAAGTGCTGTAAAATATACTTCTTTTGTATTCAATTAATCCTTTTTAATTTTTTTTGAAGGATGAAAAGCTTCAATGTGGATTTCAGTAAAATTGAAAGACTTTAAGCTATTGTCAGCATGCACAGTGCCTCTGATTCTGTAGAACTTTAGTAAATTATGCAGAAGCAAAATATTCTCATTGATACTTGTA
GAGCCTGATTCAAATGATTTTTTTTTTCTGGTTTTGTACTTTTCCTTTTAATTTTTTGTATTATAGATTACATGTCTGGTAAATCTTTGGAAGACAATCAAGTAAAATGTGAAAGTAACCATTGCTGACCAAACCCCTTGGTTATTTTGTTTTGCTTTAATTCTTTGCTTGAGATATTCAATACTTAAGTCACTGTGGCTTAGTGG
TTTGTAATGTTTCATTTATAAACTGCCTTCAGCACATGCGTACCTGTTAATGTTTTCTCAGTGTCGTAGGATGTCTTCCAGACTCTCACTGTATCCTGCCAGTAAATAGTTCTAGCTTGTTGAATTTCCTGCTTATTTTTCATTATCTGTGGCATATAGCAAGCCTAAAAGATAATTGTAATCATTTTTTTTTCTTTTACAGAGTG
TTGTAAGATATCATTATAGAAAGCACTTACTTATGCTTAAATTAGGATGGCATTAATAAGCACAAATCCAGTAAAAATAAGTTGCCTATGGTGAACTTAGAGTAAAACACTAATTCAATAGTTTTGAGTCCTGTACTTGTATTTGATAGGTTCATACCTCTAAAGTCATGTAGCTAAATAGTGTTGGACTAAAGATTTAGGGCCTC
AGCTTTCCCCACACACACTGGCCCTTTCCCAAATAGGCTTATTTTGAAATTATAACATTTCTTTTTGCCTTCTACATTCTTATTTTGACTTCTTATTATCAGTAAAGTTCATATGGCAAATGCAAATCATAGCTGTGTTGTTGATCCTTTAACGTCCATTCACGGGGGTCCACTGAAGGGGCTGTGTTGACTGAGGTTTTTTTGTT
AGCGGGTCCGGGTGTGGTAGGTAAAGCAGGCACAATCCTGTCGCCTATGTAAAGGGAAAAGACTTGTGAGACAGAGACATTGGCTGCAAGTGTCTTTGAAAGTAAAAATTGGAGGTTTAACAGATAATTTGGTTTTTAAAATGGATTCTTTACCTGAGTGATTATCATGTTGATTTGTGCTCCCCTGTGGTACTGTCTCTGTGTTG
TGGGATGAGTAATACGGTAATGTGATATTTATTATTCACCTAATGTTTCTGTTTCTTTTTCCCCAGATGCTGTACCCATCCCGGATTTAAACTAATGGAGAGTAAATAAATAAAAGTAGATTTGTGCTCTTGTATTTTTTTTTCACATCTGTCCTAAATTGAGTTTCTCTTTGTTAAGGTGTTTGGAGTTGTATAGCAGTTTTGGA
TTTTTTTGAAGGATGAAAAGCTTCAATGTGGATTTCAGTAAAATTGAAAGACTTTAAGCTATTGTCAGCATGCACAGTGCCTCTGATTCTGTAGAACTTTAGTAAATTATGCAGAAGCAAAATATTCTCATTGATACTTGTACAGGAAGACTTAATGAGGGACTGAACAAGGCAGGTAAGATGAACAAGACATGTATATACTTGGC
ATCAAGACAGCAAACCAAAGGACAAAGACTTTGAACTGCTGTGTTGCTCTGTGTAGTCCAGTGCACGCATGGTTTACAGACTTGGCTGGGGTTACTAATAAGTAAATAAAAAGCTGGACGCTTCTGTCATTCGGACATTTCATTCACCAGTTACCAGCATGAGGGCTGTACTGGAGGCAGCAGACATTGCCGTAGTGGCCCTGTAT
AATTAATAAAACAGCATTCCTGTCACCTTTGTAAGTAAAGCTTAATGAAACTATATCCCTGTGGACAGCTCCATTAGCTTGTTACATTAGTGGAATTCTGAGTAAAGCATGGGAGACTGGCAAACCCTTTGATTTCTCTCAGAGCTGCATGCATCTAGTATGAAACCCTGTCAGTTCCACAGGTTACCCACATTGTCAATAACGTT
CAGCTGTGTCCTCTCCTGTCCTCCAGCACAGAGGACAGACCACCAGGGCTTGCATTTCCATGGGTCGGTTGTCTATAGCTTAAATGGTAGTGTTTTAGACAGTAAAGACACTTGGATTTTGAAAACTGCCTGATGAGCTCATCAGAAAATAAAGGACTTTTGAGGGGAAAAAAAATCTCATTTCTGATCTCTTCAAATACCTGACA
GAGGGTGGGTTAGAGGAGGAGGACGGTCCTGTCTTGGTAAACTTCCTCCAAAGACCAGTTGTATCATTTTGACCCCTTGAAAATTCAATGATAAATCTGAAGTAAAACATTATAATGGCAAATGAAGCTAGTTCAGAGAAGTGAGATGCTTTTCTTAATATAATGACTCTGAGTAAGCTAATTAATTGCTTTCTCTGAAACTTTGT
AGAGAAGCAGATAAATAATGCATACTGCAACCGTATGGTGGAATATATCGCAAATCATTTGAAGGAATATTTAATGTACCAGGAAATGCTTATGCTAGTGAGTAAAGAATACACAATATAAGATTGTATTGTGTCCTTTTATTTTTAATTACATATATGTGTGCATCTATATATATATTTTTGCATAAACAGGTACATACGTGAAA
CAAACAACAGAACCAAAAAGCAACCCAAATATTCTTATTTATTCCGATCATTGATCCATCTAAATATTTCATATTTCTCTATCATGCTAGATTTTGTACAAGTAAAATTCTTCCCAAAAGATTTAAATTGTGTTGTCTGGATCGCCTAATCATGCCTCAGTCTTTGAAGAGTGTTCTCTTGGAGGACCTGAAGGAACTGGAGGAGG
CTAAGTTAAGGTATATTGCATTACATAATCTTGATTGTCCAAAAACTGGTTTTCCCTAGCATGTTAGGGGAAATCCTAATACTATGAAAATTGAGTTTGGAGTAAATAAAAGCAATTTTTTAGGACAGAAAATGTGTCTGGACCAGAATGATGTCTCAGTGGACTCTTGTAGAGAACTTAAATTCAGTTCCCAGCACCACTTTGGG
TGGTCAACGCCTTTTACTTAGAGTTGATTCATAAGGATGCTGTAATGAACAGTGAGCTTCTTAACTAGCAACTGGTTTGAAAACAAACTTCTGTTTGAACAGTAAAATAAAAATTCCTTTTTGGCAGAAACAACAGCATTTCTATTACAAAAATCTTTTCTCTTTTTAAGTCACACTGCCCCCCCTCCCCGCGTGCCCCGTCTGTC
GAGTAAAACTGTTGCTGTCTTCACAGGTAACTGAAGATGAAGTCAGACAGACAGAGAACACCGAATCCACCCAGTAGTGTTCTAAAATTTAAACTTGTAGAGTAAATTAAAATAAAAGCTTTTAATACAATGTGTGTTTGTCCCTGCTCTGCAGATACAGACTTTAAGGAGGTCCATGCGCCTCCTCCCCATGGATAGACACATGG
CAAATACTTTGATTATGTTAAACAAACCAAATGTTATGCCAACTAGTGTGTTTGGGGGTTGGGGAATTTAAATGGGTATGTGTTGGTTTTTTTTCCCCACAGTAAAATCTGCCTCTAGATCTAGACTGAGTGAACATGGGTTGACTTCATTTTAGTGTAATGCAGATGATGTTAGCTTTCGTCCACAAATGTTAAAAACGCAGTAA
AGTGGTTATTTCCCGTTCTAATGGAAAGAGCTGTCCTAGGCAACATTCAGTTTCTCAGGCAGAGCCTGCCTGCGCTTCCTGAGTGGAATTTCTTTGTTGAAGTAAAATCAGCACAACTGATTGATACTGATTGATCGGTTCATCCGGGTCATGAACCAGGACGGTGGAGTGGGAAGAGAGCTGCTTAGCGGATGAGTGTGAGTGTC
GAGGTGGTTGTTGGTTGTTTTCCTTTTGTTAGAACAGAAACGTCTTTCTGTATAAAAGTATAATTAATATGGTTTAGATACATAAGAATTGATGAAGGCAAGTAAAATCTTTGTACTTTTTACATGATTGCTGTATGTATATTTTGTTTTAAATCTAATAAAATTAGGGACAGAGAGTGACTCGCTGGGGTTCTTGGGGTCCTTGA
GACAGAGTTTCTGTTCTCAGTGATCTGTGTTGAATGGATTTTGTACTTGTTTATATGTTTTATCCTTGGCCAAGACCAAACCCATTATTGAAGGATTATTAGTAAATATCTAAGAATCCATATAAATTTATGAGTTTTATTTATGTCCAAAACACTGAAAATTCTGTTAAACATTGTTCAGTTCCCTGGGTCTTTTTCTTATTAGC
ATACAGACTTTAAGGAGGTCCATGCGCCTCCTCCCCATGGATAGACACATGGGAAAATACACTGTGTGTGCGCCAGTTTGGGCTGTTTAAAGAGTGCTCTAGTAAACATCCATGTTCGAAATAATGTGTTTGCAGATGGGCGATGCTGTTAACTGTGTCGCTACTATGTGCCAGTGTGTTAAGCACCCCTAGGCCCCTCCCTCCCC
GTTTAAGGGACAGAACTTTAAGTGTTCAAGCCACCTGTACAATTGGACTTTTCATTTTAATCTTTCCCACACAAGCCAGTTTTTATATTTCTACCAGAAAAGTAAAAATCTTTTTTAAAAGTGTTGTTTTTCTAGTTTGTAACTCTTAGGAGTTATTTTTGTGCCAGATACATTCCGCCTTCCCAGTATTGCAGGACTGAATAGTT
CAAGTACATGTGACCTATCTGGGATTCTCACTGTCAGGACTCTGAAGCCTGGATGTGTTCCTGCCTCTCAACCTGGGTTCCAACTACTCACCTGTAAGATAGTAAATTTCTTAGGCTCTCAGATTGAGTCATTCTTGTCATCTCTGAAGGTGGGACATTCTCATCTCCTAGGGTGAGACATTCTCTTTATCTCCCAGAGAGGTCGG
CTCGTGGAAGCCTGGAGCGGAGCAGATGCCTGTCCAAGCTGGTCAAGTCCTTCTAGTTCTTGGGCTGAAATAAGTAACAGTCTGAGGCAGCCTGCGCCACAGTAAAGTGTGTTGGTTTGCTTGGAAGTCTGGAGTCCTGTGAGTTCTTTTTTTTTTTTTTTCCCCATCCTGAGACAGGGTAGTCCTGGCTGTCCTGGAACTCACTT
TGAGGCATCCCTGTATCTTAAGCCTTTAGCCAAGCACCTTTGCTCATCCTGGGTATTCTGACTTCCACCCCCCAAATTAGGTAATGCTTGAATCACCCCAAGTAAAGTGATCTCCCCAAGCTGGACCTGGTGTCCTCATTACAGTGTGCTTCCGAACGCTGCCGCACCCCCAACATCTGTAGTCTCTGCTTCATTTGCCTTTGTGG
GGGAAGGGGAGGAAGAAGAGGAGGAGGAGGGGCAGCTCAGAATTTGTGCTGTCCTAGATCCCTGCAGCCTGGCAGCTGCAGGGACTGATCTCAAACCCAGAGTAAACAGGAGTTTATGGATAGACAGGAGCATATGATGTCCTGTTCTCAGCGTGTGCACCCTCCTCCCCCCCCCCCCCGGCCGCCCTATCTGCCTTCAGCCAGGC
CTCAGCCAGGCTGTTTCTCAGGCGTTCTTCCCATCCCCCACCCTCCCCTCCTGCACCTCAGTAGCCTCCTTCACTCTCTGACCCTCCCTCCGACACACTGAGTAAAGACAGAGACTTGTGTTCCCAAGTGGTGGTTTTATTTTTTTAGTTTATGTCTGTCTGGGAAATTGTGGATAAAGTGAATGGACTGTAAATAAATGGTGTTT
TAAGTCATTCTGGCTACGGGCTCAGTTTGGAGGTGCAGGGTATACATGCCGTGGTTCCGTCCAGTTCTACCTCATGTCTTATGTGGAAAACTGGCACTTAAGTAAAACCAAACTTGAGATTCTGAGCTGGAAAGGTCCAGAAGAATTAAGACTACAGTAAAGGAGGGCCTGTAGGCCAAGCTCCTTTACTTTGTGTGCAGTACTAC
CCCAGATTGTGTACAGTGACGATCTATAGGAAACCTTGTGGATGGCTTCTAGGACATGAAGCTGGATTCCTTGTGCCTCATATGCCCCCAAGCTGGTCTCAGTAAAATCCTGGGGTAGAAGCTTTTCACCTCCGTCAGCCTCTAGTCTTTCAGCACTTGGGATTGGAGTTAAGCCTTCAAAAGCGGCTGTCAGTGTTGATGTTAAC
ATGACTAAATGATGCAGTCCCCATGACTGGGAAGCAGAGCACCAGTCATTTCCTGCCATATCATTTCTTCCCTGGAGTTTACCCAGCTGTGGCAAAGATAAGTAAAATCACCTGTGACAGGTTGCCAATCTGTGCCCGTTTCCTCGTCTTAAGATTGTCTTCTTTTTTTTTTTTGGTTTTGGTTTTTGGTTTTTCAAGACAGGGTT
AAAATGCCCAAAAAAGTCGGCAAGACACGAGAAGAGCTGGGCTAGAGAGTGACATGGACCAAACCTTGCAGCTCTTTTTTCCTTCCATACTTTAATATCTAGTAAATAAAATTATTTTTGGAATGAAGTGCATGGGAACTCTGGAACCCAGAGAAAGTGACGTGAAAACCTGCCTTATGTCATTGCTTAAACTTTATTATTTACAA
TTGCATGACTATGTACTTGTAGTGTTTCTGTGACTCCTAATAGCGGATGTGTACAGCTACATGCATTCTGGTTTCTAACCGTTTGTACCCACAAATAATCAGTAAAACAGCATCTGATCACACCAAGGAAACTGGGAAGGCTGTTTCCTGAGAATAATCTCCACCTTCATTTGTTTGTGAACTCTGTAGGTAGATGTATTTATTAC
GATCTGCTTAGTGACTTCCAAGGAGCCAGGTCTGCACCAGAGACCCTGCCTCAAAAGACAAAAGATGGGTGGGGACGGGGAGCAGGAGGATGTCTCAGCAAGTAAAGGCACTGGCCACTTCAACCTGACTTGAGTTTGTTTCCTGAAACTGGAAATATACCGGTTTGTTCTGACCTCTACACTCAGTTGTACACACACACAGCCTC
ACCTGAGTTCGAGTCCCTGGGACCTGCAATAGTGGAAGATTCCTATAAGTTGCTCTGTCACCTTCACCAGAACATTGTGATGTGTGTGGCATGCCCTATAAGTAAATACATAATAAAAACATTTTAAAAAAAGAAATAAAAACGCTTACTGGTAAGTTATTTATTAAGTGTTAAATGCAGTTTTGCTGGGGAGCTGCTCTCTCCTG
CAGCTCTCCCCTGGTGGTATGAGGGTGGGGTGGCCAGAAGAGGAGTCTGGGTTCAGGGTGGCGAGCACCCCCACCCCCAGACCTCCCACTTTGTGCCTTTAGTAAACACTGTGCTTTGTAGTATGTTGTCCTGGCTCTGCGGTGCGTCCTCAGCCCATGACTATGAGGGGCGGGGCGGGGGCCGAGCGGGGAGGGCAGCCCAGTGG
ACTCATTCGCAGGTGCAGGTTGCCTACTCCCAATACCAGTGGTTTTAAGAGTCAAGAGAAAGTACAGTAAACACTATTATCTTATCTTGACTTAAGGGAAAGTAAATCTCAGAGGATTATAATTGTCACCAAAGCCTTAACTCGTTCCTTCATCTTCCTGACTGATGGCTTGAATTGGCAGAGCATTTTCCCTTCGGGAAGGATGA
GACCCTGGCAGAGAGATCTTCCCCGAATAAAGCAATCCAAATCAGCATCACTAAACCGATACTGCATGAAGCAACGATTAAAAAAGAAAATCACAAAAACAGTAAAACTTTTAATTTTCACCAAAATGTCTCCTTTTTCAACTCTCCCTGCACGTTCATAACCAACAATGTAAACTGTGATCTCAAGTAACCCATCGACAGCTCAT
GTTTACAGTAAACGGTAACCACCCTATAATGCTATCAGCCGTCTAGGTCCGGTGTGTCAGATTTACCCCAGATTAGATGTGCCAATAACCAACCTTATTCAGTAAACCACTTGAATCTTGTCCTTGTCTAATCTGGTTTTGTTCTCCTCAACCACAAGCAGTAACACTCTCTGACCCTCTAGAACTATTTAACGCTTACAATCTTG
ACATTTGGGGGAGGGGAGAAAGAGTTTGGTGGGGGAAATGGGTTGGGAGGGTAGTGTTGGGAAGAAAAAAAAATGGTCAGCTTGGCTCGGGGAGAAAGCCAGTAAAAAAATAAAAGCAATCTATGGCCCAGAGGAATTTCTTTTTCCTGTTACTCTCAAGACTGTTGGTTGCTGCAAAGGTAGGGCCTGAATGAGCAGGATCACAA
AACCAAAAACAAACAAAAAATAGCCTGTTTATATAAATACAATCAAAATGGTAGAATGTCAAAGGTTATAACTAACTCTTGGTATAATTGTTTTCAACCCAGTAAAGTGATTTATTGTGAAATTGTCTCCTTATCAACTTACTGTATTTCTATTTGATTTTTAAAAACACATATGAGCACTGATTGGTTTGTTAGAAACTGGAGAT
TTTCCCATTTAGTTTTGGTCTGTTTTTAGATAGAATTGGAAGAAACTGTATAGTTAACATGAGCTAAGTTGTCAAACCTATGATCTGAAGGAACCAAGACAGTAAAGTATTATTCGTTTCCAAGTTGCCTGTGGAGATTTGATGGCTTGTTCTTTTCTTCAAATCCACATCTGTGAAACCCTTGACACTTGGTGTTGGCAATGAGT
CTGCATTTATATTTTGTTACATTCATTTTCATCTATTCAAATAGGTTAAAGCAAACACTTGTAGTATTTTGTACCAATCATACTTTATAGCTGTCATTACAGTAAAGGCACAGAAAACAAAAGTCAGAGATAAGAATGGATTATATTGCTCTATTTTAACCGTGTGACACGTCACTCATATTTGCTTGAAGCTCGTTGTTGATGCA
TAGCCAGGGAGCCATTTATTCAAGCAGAACTTCAAGAAGGAGTCTGGGTTTTAAAGACAAAGCTTGTTCATATGTGGAAAAAGTATGTGTCCTGTATAGAAGTAAATAAATGAACACGAAGTAGGAAAGAATTTTAAATGAGTGTTTCCTTTTACAGGTATTTTGACAGAGATGTTAAATGCATTCGAGAATTCTTCATGAAACGT
ATTTGAGAATATATAGTTGTATTGAACAATGTGTACCATGAAACTCACACCTTGGCTTTCTTTGAAAATGGTCAATAGTAACTGTAGGTTTCCATATTTTAGTAAAGTAACATCCCTCTTATTGTTATCTATACTTTTTGTAAAACCACATTTATTTTTAAATGTTCTACAACTCTATGTAAGGTGATTTTTTTAAATAAATAAAA
CTTGGGACATCAGCTCTGTTTTAAGGAGCAGAACTGATGACTGAGCAAGGAAACATAATTTGCATTATAAAATTCTTGCTTTAATAAAAATTCCTTAAACAGTAAAAAAAAAAAAAAAAAGAAATGACAGTACCATATGTCCTGCCAGCACTTAATAATTGAGAATACAGGGATACACCTTCATAGACAGTTGATTAAACTTTTTT
GACTGGTGGAATTATTGTATAAACCCAGTGAAGGCAGACAATGTGACGGAATCTTCAGTGAGTTTCCAGATACTGTTATGAACAAGAAAACCTCTCATGGAGTAAAACGGTGTGAAAGTAATTTATGTGAAGACATACTTATTGGTCTTCCACCCCTAAATATGCATATTCCTCTTCAACCAGGACATAAACGATATGAATATGAG
CAGTAGCTCAGTGCTCACTCTGCCTTCTTGGTGGCAGGTTTCTGTGTGGAGACACAATGGATTTGAACTTGCACTTCATTTATTATTATTATTAATTTAGAGTAAATTGTATTTGTTTTTTAAAGTTGGCTACTTTCCAGGATGTGGAGAAAGTAGAACTCATGAATACTGCTGGTGTTTGGCTTGTCCTCTGCAGTAAACAGTAG
CCGGATGACGTTCCACCTGGTGGCTTGGAGCCCTGCATGACCAGAAGCAGGTCTTATATTTATGTATCTGTTTATTTTTTTTTTATTTATTTATCCTCAGAGTAAACTGGTTTAGCTAGTTGTACCAAGAGCTGTGCGTTCGTTATCACTGATGATTTTACTACCTAATTAGCTTAGGAAAAGAAAGTATAAACCTGGCTGTGGAC
GGTGCCAGAGCTCAGGGCCCAGCAAGGAAGAAGGCGACAGTGCCCAGAGATTAATAAAATAGGTAGCTGTGAGCATGAAATCTTTCTAAGAGCATACTCTAGTAAAAATTACCATTTTGAATTTGGTGATTGTGTCTTTTTGTCTTTAGGGAAGTGATAGAAAAGAAACCAGAGAAGTTCAAAATTGAGTGTCTGAATGATATTAA
GTGCATGCTGCTATGTGGAGTGTTCAGCTTTAACCCAGAAGGGTTTGAAGACTGTGTTTGATGAGGCTATCATAGCCATTTTAACTCCAAAGAAACACACAGTAAAAAAAAGAATAGGATCAAGATGTATAAACTGTTGTTTGATTACGTGAGAAACATCTTTAGTGGCCAAGGAAACTGTCCATTTCTCCCAGAAAGCATTTGAA
AATTCACTAAAATCCTAAGGGGATATTTATACTTTTATACTTTTTTAGGTATCCATATTTTATCAGCTTACCGTTTAATGCCTAAGTTTCCCCTGGAAATAGTAAATAAAATTGTGTATTTATGACTGTGTTCAGCAACTGTGAATATCTTGAAGTGTGTGGAGAAGTGTTGTCAATCCGGAAGTGTGTCCTGGTAGACCAGGATG
AGGTTGCTGTCTTCATGTGTTCTCTGCGGGTTTATCCCTTAGACCTGAACTCTTGCTTTAAAAACGTGGTATTCTCTTATGCAACACAGTTGACGAATTTAGTAAATGAATGCTGTTATCCATACTCGAATGGATTTTCTCTGTTCCTGTTGTCAATCGCCGCAGCCAGTTTTTCTTCCAGGACAGGATCAGGGAGTGTGTGGTTG
ATACCGCCCCGTCTTAGGAAGGACCCAGCATCCAAGCCCTTTGTCCTCAGCGAGGTGACTCTTGATTCCCCTACATTTCATGTCTGGAACAAGCAGTATTAGTAAAGATTATAAAGGGCCTGAAGATGTGGTCAAGGTGTCTGTCTTGTTTGGGGGAATGGGGTTGGCACATTGTGTTTTTGGAAACCTGTGGATCTGCTAGCAAA
TTTCAGGTGCATCATTAGGAACTGGAGGTGTAGCTGAAAATTTGGGCTGACTCAAGCTCAAAAGCCCCCAAGAAGGGCCTGGGGCACTGCTGACCTAGTAAGTAAATCAAGTTTTCCTTATAATCTGGTGATCCAATGGGCTTCTAGAAGGGAGCCTAACTGTAACCCTAACCCGGCTTCAGAGAGCTGTAACATCAGAGTAGAGG
GGCTGTTGCTTATGAGCCTCAGATCCAAAGTTGGCCAGCATTTCCATCCTGCACCACTTCCTTTGTGTTTATATGGCGTTTCGTCTGTGTTGCTGTTTAGAGTAAATAAACTGTTTATATAAAGGTTTTTGTTGCATTATCATCATTAAAATGTGAGGAGGTATCTATCTCAGTACACCTGGCCCTCCTCACATGGCTGCAGTCCT
AGTCGCTCCGTACAGTTACTAGTCGCCTGGGAGGGTTGAGCGGGCGCCATTTTCCATTTCCGCCACTGGCATATTCAGTCTTTTGTATTTTTGATTATTAAGTAAAACTTGCTTTTATTTTAATATTGATGTCAGTATTTCAACTGCTGTAAAGTGATAAACTTTTGTACTTGGTAAGCCCCTAGCAGCTAGTTTCTTTGCGTCGC
ATCAGTGCCTCCGGGGCAGGAGTATGCTGAGCTTCGTCATCTCAGCGCGCTATGCAGCGGGCTCCTGCTGTGCCTTCTCGCTCTGGGCGGGTTTATCCTGAGTAAAGTGTCCAGCTCCGTTATTCTATCCTAAGATTGTTGTCCGTGACTGTACTCTGTCACAGTGTTGAGTTCAGTTTGCTTTCCCTCATGGCTTCCTCCCCCGC
CAGTCTCAGGAGCTGGAGAAGCTTGGCTTCCACAAACACTCCCCTTCCTCAGTTACACAGCACTGTGGACAACAGCAGCCCAGCACAGAGCCACATGAGCAGTAAAAATATGTTTAATGATCCAAGATTCTGTAAGACACACTGATAGACCCAGAATTAGGTGCAAATATGGCATCCCAGCACTTGCTGCTAGGATTGGGGTTGGG
AAGAAGAATTGGGGTTGAACTGGAAGACTATGATGTTGGCGTCCCTATCCTGGGATTCAAGAAGTTTGTATTGTAGGTGACTCATCCAAACCTCAACCAAAGTAAAGAGGACTGGGAGGTCTAAGAAGAAAGGGTGTGTGCATGTGTATTTCTCTGTGTGAGTGTGTGTGTGTGTCTGTATGTGTACAGATGAAGGGCAGTGGCTG
GACCTAACCCCCCTGGAAAGCCAATCTGCAGTTCCCGTGTCCACCCACTCCTCCTGAGGACGCCTCATGCTCTGCCCAGCCCTTCTCCCAGGGCTACCAGAGTAAACACCTTTTGGCCTTTCGGTTTGGTTCCTGGGTCCTCATCAGCCTCCAGAGTGTCCCCTCATCGATCTTTTTTGCCTTTGTCCCCCAATCCCAGGGGCTGG
CCATGCTTTCCATATCAGGGGAGATCATGTGTTTAATAAATTGGCTATAATTTTAATATCTGTGGACAATTGTAAAATTTGGGATGTATCATATGTAAAAAGTAAAGATATTCAAATAAATGCTTTAGTGTTGACATTGAGTTTTGCCTCCATCTTCTCCATGTCATTCGCACACACGGGGCCCCAGCAAAGCTCCTTGTGTCACC
GCGAGCGGGCCATAAACAGGCTAAATTATTGACTTGGAGACTGGGGACTAACCACAGACCAGCAAGCCTGGAGACAGGGATTAGAAGAAAGGAGTTGAATAGTAAAAGCAATGACTTAAGTGATTTTGGAAAACTGGGTGTCGGAGCCCTGGGCTGGGTCCTGGGTGTCGTATGCGGCTAGACCGGGTGTCTCCCGCACTGAAAGA
TTTATACAAGCCAAGCCTAGATTAAGCCCTACTGTCGTCTGCTTTTTTATACACATTTCTGTGTTTCATGCAGTCCTCTCTGATCAGATTGGAAGTGTGAAGTAAAACATACCTGTGTGCCACAGAGGGTCGGTTCAGTGCCTCGGTTCAGTTCTCGAGAACTTCCTGGCTTAGCTTGGCAAGATGACCTTCTGCTCTGCACTAAC
TCAGCACTGTGGTATAGAGGCAAGAGGGTCACAGGTTCAAAGCCCGGCTGCCACATCACAAATTCAGTGATAGTCTAAGCTACATTAGACCTTGTCTTGAAGTAAAAAAAGGCATAATGATTTTTCACTCCGGGTTTCTTTTCTACATCATGGCCCACAATAGCAAGAGCTTTTCTTGTTTGTTTTTTTTTTTTTTTTCCTGAGAC
TATCTCGGTCTACCTGTGAAGACCTATCATTATAACAGAATCAAGTTAAGAATTATTTTAGTGTTGCCCATTCATAGAGCCATGTCATTTTTATCAGTGAAGTAAAAGTTTTGCAAAACTTAAAATACATTTTTCCTTTGTATCTTTAGACACAGCCAAATTGTTAAATTTTTTATAAGCTTTATGTCAATGTTCCCTTTAAGCGT
GCTGATTCCTAAGCTCTCGGGTTTAGTTCTGAAGTTTATTTTTATTTTGTCAGTGTAGGTTGGTCAATGGTGGATGCCACCCTGATTCTTATGACAGTGAAGTAAATAGCTATCATATCAAATGGAGTGCCGAGTTGAGTGTTGTTTGAATTCTTTCCCTTAAGTTTTGAAATATTTGTGAGCTAAGTTTTTTTTTTGTTGTTTTG
ATTATAAGGGATTTGTTATGTCTGTAAAGTGTAACCTAGGAAGGATCATCAACCATCTAATCAAAATGGATCTGGATTATTACTCTGTAAAATTCACAGCAGTAAATATTGTTTTGTTGAATGTATTAACATCTTATGGTCTGAAAATGTGGGTTTTTATTTGACACGTTTAAATAAAATGTTTCTAACTAGATGTTTTGATTTTT
CAGAAGGGGTGCTGTCTGCGTGCCTGTGCAGTTCAAACTCCTGATGTTTCAACAGCCAGCCTCAACGGAGTAATTTGAATTGGGGCAATCAATGCCATTTAGTAAAATTGTATGACGTTCTCAGTTTTCCATACCAGTGGCTTTTGGTTTGTGTTTTCGGTATTTTGAGACATAAAAGTGGGATATCTCTCTCCCGACCTGGCCTG
ATCAGTTTTTTGTTTTTGTTTTTTGTTTTTTTGTGAGAATGTCTGTGGTGCATCATTTGCCTCCTGGGTGGTTACTGGATCATCTTTCTTTCATTAACAAAGTAAACTATCAACTTTGCCAGCATCAAGAGTCTTTTTGTAGTAAAAACAACCCTACTTCTTCTGTCTACATGGATTCTCTTCAGCTGGATCCCGGGTCTCCTTTT
CTCACTCTGTAGACCAGGCTGACCTTGAACTTGGAGATCTGCCTGCTTCTGCCTCTCAAATGCTGGAATTAAAGGCGTGCGCCGCCACCACCCTGTAAGAAGTAAATCTTCTTTAAAAAATACAGTGTCTTGGTCACCACAATAACTGTGTATTCACTGCTAAATCACATAAGTGCAGAAAGTTGCACCAGACTGTCAATGAAGGT
ACCAGCCACAGCTCCTGCTATTTCTAAGAACCAATGATCCCTTCCCTCCAAACTAGCCACCAAGTCTGTTCAGATACAGGCCACACAGACCCCCACACAGAGTAAAGAAGCATCACGCGTCCCCACTGGCCAGCTTTCTATCCTTGGGGCTCTGACAGTCTTTCCAGGGCCCATAGCTCTTCTCTACGAGTGGTGTCACTCCAACC
CTCTTGTTCCTACATCCACGAGCAGAGATTAAAAGACTGCATGCAAACTGCTCTATGTAGCGTCTGACAAGTGAGTTGTAGATTTTAAATTTGCTGCAAGAGTAAAGTGTCAGTTTGGCCTTTCATGCACGTTGACTTTGTTTCTCTACCTTCATCTCTTCTGGCCGTTGTAGGCATTAGGAAGCCATGTGTCCCCCTGCACATCA
CAGACTCCTCTTCTTTATGTTCCAAGACTGTGCAATACTTTAGACGCCCTCGCACCTCTCTCTTCCCATGTGGAATGGGACGCCCACCTACAGTCTAATGAGTAAACTTTCAGTTTTTTGTTTGTTTGTTTTTTTTTAGATTCAAGCAAGTATGAATCTAGTTGTTGGATACCTTTTTTCATGATGTAATAAAGTATTTTCTTTAA
ATCCTGCCACTTTATTGAGGTGTTATTAGCACTTTTGTTCATAATTCATAATTTTGTAATAATCTTTATTTTCCCTTAGCAAACCAAGTAAAAATAAACTAGTAAAAGATTATCATGTTTTATGACCATCAACGGAATCATTTTAATGTGTTCCTCAGAACGTATGTATTGACTTCTACAATAAATGACTGGCTGGTGACTTTGGT
CCACCCTCAGCTACATAATGACTTCTGGGTCAGCCAAAAATCACTGTATATATTTGTGTTATAGTGTATAAAGATGGAAAGAGGATTATGTATATGAAACAGTAAAGCATTTTACCCTCTGAGTCTCATATGCCTTGTTTTCCCTGTCCATAAGGTCACCACGTCTTTCTCAATTTTGAAGATGTTTTTGCCTCTTCTCTTCCTTT
CTGACAGTATGAGGGTTTTCTTGTATATTTTGCTCCAGACTTTTAGTTCATTTTGTTTTGTTTTATCCTCATTATCCTGTTTTTACTTCAGGAACTTTATAGTAAAATTTGAAGTCAAGTAATATGATTTATTCACTCCAGTATTGTTTTGGTTGTTGGGATTCCTTGAAATGAAGGGGAAAGTGTGTATGAATATGTACGTGCCT
AAACAGAACTTAATTCATGACAAGTATGCCTTATTTTTATTGATCTGCTTTGTCTTACAATTAAGGTCCAAGAGCTTGGTTAAACTATGTTATATGCCTAAGTAAAAAAGAAAACTTGAAATGCATTGAAATATTGATGTTTTTTAAAATGAGAGACACTGTCAAGTAATTTGATTCAAAGATCAGCCACCAGATTTGGAGAGTGA
AGAACCTGTTTTATGCAAAAAAGCAACAAAACAGCCCTAAAACCAAACAAAAGCTCTCACTCTGGGAGACCCCGGTTCTCAGACACTGTTCAACATGTGCAGTAAATGACAGTGACAAGGCCTGTTTCACATTGTTTGGTGACAAGTCTGTATCATTCCCTGCCCCACATGTTCTTACATCAAGAATATCTTCCTCTTCCCACCCC
GAATGTAAGCCCATTATATTTCCTTTTGTACACCTGTGGAAAAGTGGAATAGTGTTTTTTTTAAAACCATTGTTAATCAGCTTTTGTGTATGAAAGACACAGTAAAATTTCTTTCTTAAATCAAGATGCTGGTGATTCAAGGAATTTTATTTATGGTCAGCCAAGGGCTGTCTCTTGCCAAGAATCCTGCTGGCAAGGGAAAATGG
ACCTTCATTTTGACACGACTTTCACTATTGGGTTGGGAACTGGGGACAGAGAACTAAGACGTAATAAATGCCCTTGTAATAAATGCTCCTCATACAGCTTAGTAAATGTTTTTTTCTAAAAGCATGTTTTGATATTCTTGCCTGGATTAGTGAACTATACCTGTTGATTTTACTTTTATTGAGTCTTTCGTGTTAATAGAACACAA
TAAATAAACTCCAAGGTAACTGGACTTCTAAAGTACCTTTCTGTTTTGCTTGGTATCTACTTTAGCAATAATTTTTTTTTACAATCTTCTGACTCAACAAAGTAAATAAAAGTATATTTTCCCACTGTTAAGCAACTGTCAGTGTTGACTTTTTCAATTCATACTCACGTTTTTATTTCTCAGTGGCTCACTGAACCAGTCAGAAA
TGATGCCTTAAGAGATAACAGGTCATTCAGCGTTAGATATTATTGCCTAACATAGAGTGTATGAGTAATGTTGTATCCGTACTTATTCAAAGTATATTTTAGTAAACATGCCATCGTGTTAGAGAGACTTTGTTTTCTCATTGTTATAAATTCTGCAAGCACTGCTGCATGAAGTCCACAGACAGTAAAACCCTTAAGAGAGGTGC
TTGCCCCATTGATAGATAGATGGAGACTTCAGTTGTAGTCTACTCCAGATCTCAATCTTAATGACTGCTAATTCTTTCTTGTTGGACTGAAGTTCATGAGAGTAAAATTTTCCTTTGCTACTTGAAAGCAATAAGAGTGAGTTATTTTTTGATTGCTGAAAGGAGTGCAAAGCCTTTAGCCTTGAGGTGCCTTCTGAAATAACCAA
ATGTTGTATTGTATTTTTTGTTTTTAATTAAAACGGGTCAATTTTCCAAATGTTGCTGGACTTATGTTTCTTTTTACCCTTTGGTATTAAATGTGAAATAAGTAAAAGCATATTATATAAATGGGAATTTTTTTCAATTTTTTAAGACTGGATTATTTTTTGTTGAGTAGGGGTGGCTATGCAATTTGAGGTAAAATCTTCATATA
CCACAATATTCAGTTTTCTAACTCCTTGTTGCCGTACAGTGTATGTTTTCTTACTCATACATTATTTAATTTCTTTAACCTCTGCTATTTATGCTCCACAAGTAAAATGTACTTAGACTGGTCACTGTATTGTCCCTTATTAAGATGCTGATATTAATTTTTACAGTTTATTATCTATGTACAATGGTAAATGATAAACATTTTGT
CTCTAGAGTGCACTTTTCAAGGAGAGAGAAACCGCGGCAGGGAGAGAGAGGCCCGCTGGCCCCACTGCCACAGTGTTGTCCAGCTTTACTGGTACAGCCAAGTAAAACCAAATGTGCAAACACGGTCTTCGTTTCTGCTTCCTTTCACGGGAATTGCATGCAAACAAGATGGAAACACGATTCAAACTTCCATCCAGTTTGACCAC
GGCCTGTGCATCGCTGTGAATGGCCTGTCTGCCCTGACCTCCACCTGCCCTGCTTTTGTTGTTTTTGTCCTAAAGAAGCCAACATCTCAAACATGTAATCAGTAAAGCAACTATGGCCCTCAAGAGAACAGGCCCATTGCTACTATTGATGTTAGTTCTAAACCACGAGGCCAGCCAGCACTGACTAACTTCCAGCACAGCACAGT
TTATGCTTGCTGAGGACATGTGAGGAAATGGAAATTTTCTGGCTTGCCATTTTGTACTGACAGTAGACCTGTTAACCTCTAATTCTTAAACTGTTAGCAAAGTAAATGTCATTGTTGAAATGAAATCAAAATCGCGTTTTTGCACTTTCCCCAAAAATGATGTTTTTCATGGTCTCTCCTTGCTGACCTATGGGTTACAGCTCTTC
GACCGTAAAATAGTTAGGAGTTTCTTTACTTACAAAATCACTGGAAATTATTAAATTGCTTTCCCCTCCCCCCAAGGTGCATTTTTTATTATTTTCATATAGTAAAGTTGAGCTTTTACAGTGCATAATGTGACATTTGGAATGCTTATCAACTGCATGTAAACATTAATAACCTGCACTTTTTGTCTTAAGGTTTGTTGAGCTGT
CCGGCATCTGCTGGCTTCTTCCTCTTCAGTTATCAAAATCAGCATCTCTCAGAATGTTTACATTCGCCCATATGTAAACGCAAATCTGCTTTGTTACAAGAGTAAAAAAATTGTATTCAAGAAAATCGCCATGACTTAAGAAAATTCATTTCTTAGAGGTGAGAGCTTGTTTTAGGCTAATAGATTTTTCTTAATGGAATGTTTAT
GGTTTTCTGTTCTTCATGATCCCATCAAAGCAAATAATCTTTGTACTGTGCATTTTTCTCTTGTCGTTTACGCTTTGATGTTGTTTGCTGATATGTGCAGAGTAAAGTGCTGGGACTTGGTTGCTCTTTATAATTATGTTTAAGAATACTACACAGATGTTCTGATATAAAGTGTTATTTTATTTTGGGTTACTATACATTCTTGT
AGGCTTTGGCGTAGGCTGCGAACCAGTTTGGGCTCCCAGGGAATATCAGTGATCCAATACTGTCTGGAAAACACCGAGCTCAGCTACACTTGAATTTTACAGTAAAGAAGCACTGGGATTTATGTGCCTTTTTGTACCTTTTTCAGATTGGAATTAGTTTTCTGTTTAAGGCTTTAATGGTACTGATTTCTGAAATGATAAGGAAA
GATTTAGGGATGACATTTTATTCTGAGGGTTGATGAACTGCCACTTAAAGAATTACATATAATGAAATTCGTCTTTATTCAGTAAACATTTGTAATGGGTAGTAAATAAAGAACATTAGACTTTTCATCAAACAATTGAGGTTTAATTCTTTAAAATGTATCCTTACTCATTTTACTACATTTTAAATTACATTTTACCTTTGGAA
TGGTTCGTTTTTGGTTTGTTGTTGTTTTTTGGGGTTTTGTTTTTGTTTTTGTTTTTTTGGGTTTTTTTTTTTTTTTTGCTGAGAAAAGTCTAAAGTTTACAGTAAATAAATTGTTTAACCATGACTTCATTGCACCCGTTTCTTCAAAACCTCTTGACTCTGGAGTGTCCTTGTCTCTCCCACTGGAAACCACAGGTAAACTATGT
TTAGTTCATGTGTATGTGAGCTCAGTAACTGGTCTGTGATAATGTCTGTATTTTATGTATTTCACAGTTTGTTGACTTAAAGTGAAAGAAAGACAAAAAAAGTAAACGTTTATAATACCTGTAAACCATCCTGAAGTTGTTAATCACACCTGAAATGGAGAAGAAGATGAACATGAAAAGTTGTAGTTTATACTTAGCCTCTTTGG
TGTCATCACATCATGTGCATGGTGCGGAACCTGCTGTCTCTATTTATTGTGCCGTGTTTACAGGTTTTGTACACTGTACCCTCATTGGTTCCTGTGCTGTAGTAAATGTGTTAGGTAGCTGTGGACTCCTTGGTATTTTGTAAATGGTATAACATAACTTGGTTCCCTCTGGGTCCTTGAGTTTTCTGTGTATCATGTGAAAAAAA
ACTCTTTAGTATGGAGATATTTTATTGTGCTATAGGTTACAATCATTGTATTAAATAAACCATACATGATTATACAGTTTTTAATTATGGTCTGACATCCAGTAAAATTCCATCTTTTTGTCCTTTTAAGTGTCGCTGGGATTCTCGAATTCAAGCATCTAAAAGAGAAATTGGCTGTTTGACATAAAAGATACTGGAGTCAAATA
TTGAAGACTCGGGACTGATTGGCAGCAGGGTATCGAGGGGGGTCTTGAAATTTCATGTATGTTTTTAGCTTCTCCATTTCCTGGCCTTGTTTGTTACAGAAGTAAAACTTTGGATAAAGCATATATATTTTCAAAACGTACTGCCTTTAGGAACGTGGGTGAAGCTGGAGCTCACAAGCACAGTAAGCCAGTTAGGAAGACTGACT
ACTTACCAAGAAAGTAGACATGATGGGCCTGTGAGGACAGCCATGTAGACGTGGTCAGGGGAAGGAGGTGACTGTTCTTAGAGATGATGATGTCTCTATTAGTAAAACAACAGGGTTCGCTTCTGCCTTTAAACTTTGTGGCCTGAATACAGTTTGCATATGAAAAGGCATTTCTTGTTATCTGTTGCTCACGGTACACCTCAAGG
AAAGTTAAAAGCCTCAAGCCAGCGTACTGCTTCCTGCCAAGAGTGAACGGATCTGTTCTCACTGTGACCCTCAATTCTCTTCCAGAATGTTCAGAACAAGAGTAAAGTGCGTCACACAGAAAGGAAGTGCAGTGTGAGTGTTCATGAGTTTGGATCAACTGAGGTCTTTCTTACAAAAAAAACCATGAAATGTAGCAACTTTTACA
CCCAGTTATAGTAAAGAAGAAACAAGTTTTACTGCAGAAATATTTTTCATAGGAATTAGGAAAGAAAATAGTTGCTGTGTCCTCAAGTTAAGTGCACTGAAGTAAAGCTGAACAAAACCGAATTCCAACCTAGAGCTTTTTGAGTTTGCACATCAAATATTTGACATTCCTATAAATTGTCTCATGAAACCTATGCTGAGATTCAG
GGGTGGGGGAGAGGTTGTCCATGGAAACTCTACTTGGGCTTCTGGTGGGTTTTTTTCAGCCTTAGGAAACACTCTGGTCTCTGAACTCTAATAATCAATAAGTAAAAATAAGAAACCTCAAACTATCACGTGTCTGTTTTCATACCTGGAAGTCTCAATGTGGAAATCCTTAATATACTTTGTATGTTCTTAATATTTGACAAGAA
ATGTAGCAACTTTTACATTATATTCAATTGCCAATCATGACAGTATTTCAGCTCTACCTTCATGATAAACTTTTGTTACTAAAATTTATATACACACATAAGTAAAGTTTTAAGTATTTTATGCTGTTTAATGTTGTGTGGCTTTTATACAATCTACAGAATAAAGAAAACTAACTAGAAGATGTTAAAAGCATTTTTATTTACTT
ATCCTACTTTCTGCTGTTCTCACCTTTTTGAATGTAGTCGGGGGACAGGCTATGATATTTAAAGAGAATAAACGTTTTGCACATACATGTATTGTATAACAGTAAAGCCCTCCGTTACAACCAGCTGTCTTTGTACTCATCTCCATTTCTTCTCATTTTGTGGCCTCGGGCTCCACCAGCTGCTCCCCAGTGACAGTCCCTAGCTT
TTTAACATTTTTGTGACTTTGGTTTATTTTCTTCCCATGTCGCCCAGAGATTACTTGTGTGTGTGCCATTCTGCTCAAAACTAAATGGTGGTCAGGTTCAAGTAAAGAAAAATAAAACAAGCTGCATTTATAGACTTGCTTGGAATTGAAATGAACATAGCCAGTTCCTACCCAACCCTGCCCTGCCTTTTTTTTTTTTTTTAAAG
GTGTGCAAGGTGCGGCTGAAGTGAGTTAGGTGTCCAGCCGTGTCTGCTTTCTCAGTGTTCCGCTTGCCTGTTGCAAGATTGTTCTAATGTTAATTACACTAGTAAAATGGCTCAGTCCTTGTGGTGTTGCAGTTTTCACATAATTAATACTTTTATTCTTATTAAAATAGAGTACTGTACAAGAACCTAGTATAATTATATCTTGA
AACTACTACTGTTACATTTTATTTTAATCAGCTAGAAAATTCATGTAGCTTTTTAAATATACAACCTATTAATGATTTCTTGAGTTTTTCTATCTGCCATAGTAAATTAAAGCATTGCACAGTATTTATTAGTATTTATAAAATGTCTTGTCCTTTTTTTAAAAACCTATTATTTATTTTTTCTGTATAAGTTTTTAGAAGTCCTT
CCACCCCCTTTAGTAATGTAATTCATGGGATTTGGACTTCAGTTATGGAGTAGGCGTCTGATAGGGGGAGATTGATTGAAACTGTACTTTCTGTTGCTGAAGTAAAGTTTTTGATTTTTGGGTCAATAATTTGACTTACCAAATAAATGTTTATTATAATATGATCTGGTCACATTATTTTTTCAGGAAACTAGTAATTTATTTAA
TGATTATGTTGTAGTGGTGTGTAGTCAATGTACCAATATGTTCACAAGTTAGGATGATGGTAATAGTGTGTTTTGGTTTTTTAACTGTTTGGGGAAAAAAAGTAAATTACAAATACAAGATTAAAGCGAATTTTCTAAGTGTCTTCTCTCTTTGACCCAACATCCTAAGGATGGTTGAGTTTTCCAGCATACAGATCAAAGAAGTA
GGTTTTATGGCGCGGGCAGCCTCTTCTCTTCTAAGAACTACAGAGCCCCTAGAACTGGCTCGTGGGGAACAGCTTGCTTCCACCTGTGGCTCTGTTCCTGAGTAAAGTCATTTGCAGTTGCTCTAGAAGGACTGACTGCCCCTTTCTCTACTTCTGTGTATTGCCCGCTCCTGGATACCCTGCCTTCTTAGGGAAGATGGTGGTGT
GCTATGCTTGAAGTGGCATGCCCTCTGCTGTAGCCCCCTCCCGCCCGCGCCCCCAAAGCCCTGCAGGCCTCTAAACTCTAAAGAGGTTCATCTCATCTCAAGTAAAGCCAGTCATTCCAATTCTTTGGGTCTGTGCCGTGTGTGTATGTGTGTGTGTGTGTGTGTGTGTATGTGTGTGTGTGTGGGGGGGGGGGGCAGGCAGGGTT
GGGGGCTCAAACCTGGTTTCCGGTTCCCTTCCTGACTTCTAAGCCTAGAAGTTGTGAGTGCTTTTGGAATGCTTTCCCTTGGATGAGACAGGACCGTGGAAGTAAAAGCACTGGCCTGAGTAACTGCCCGAAGCCCGTGTGTTATGTTCCAAACATCGGGAGGCTGTTTTTATTAACCAGCAGTTTGGGAACTTTCTGTTTTTCAA
GGTAGGATAATTGCGGACTGAACCCTCGGGCTGCGGTCATATATGAGAACTTGGTCCTCGCGGTCCCCTTTGCCAGGATGTTTCCATTGCTTCATGTTTCAGTAAACAAAGGAATTTGTGACCAACTATGTTTTCTTTCTTAATTTAATTCTTCTAAGTTGACTTTTCTTTCCTCGATGCTAGTTGTCTGTAGCTTTTCACTGTTC
GCTTCCCTCACAATCTTGGTTTCCCTGGTGGGCTCATTGGGCGGTTAATTAGCTCTTTGAAGCTCTGGAAGCGGCAAAGTGGCGCTGTGTGGGTTTTAGAAGTAAAATCAATAAATGACTTAACCATGGCTCAGCCATCCTCTGGTCTTGCCCTCCTCCCTGTGCAGTGTGCTCTTAATGGCCCCTCTCTCACCCTGCTGCCAGCC
TCTCTCTATGATGAAATACTACTATGAGTGTGTTTTGTTTGTGGTCCGGAAGCCACAATAATGGTCTTAAGTGCTATTACCCAGAAAAACATTTAATAAGAGTAAATGATGAAATAAACAACTCAGAGTCAACTATCGGTGACAACAGGACACAACCTCAAATCAGTGGTGCCTTCTTATTCCTAACAAAATTTAGAAATAGTGTC
TATCCCAGGAGGACACGAAGCCTTTCCCTGTGCTGGGGTACATATAAGCAGACCTCCCTGGGTGCCCGGGGTCCCCATAGCAGCATCGAGGCGTTCCTGCAGTAAAGGCTGTTGAGAAGAATCCGACCGTGTTATGTCTTCCTTGCCGGCCGAGGAGGGCGCAGCAATGTTGAAACCTTTTTCCATTTGTGTTCTCTCAAAGTAAT
TGTTTATGTTATGTCGACCCTAACCAAATTCAGCAATAGTGATAAAATTCAGGGAAAAAAAGTGAAGCGATGTATATACGTTCCTGAGAGAAAACCACACAGTAAATGTTATTATGTAACACTGTTGTTGTTTTTTGTTTCCTTTTCTAGATATGCAGCCATGTGTTAGTAAAGGACATAAAAACAACTGTGTTGGATCTGAGGTG
AGTGGTCTACAGGTAGATTTTTCTGGTACTGAGCTGTCTTAGTGTCACTGGGATGGCAGCTTGGTCTCAGTGGACTTTCTTCTGTATTATAGGCTTAATTAGTAAAAGATTTCTCTGTATGTACTCATGGGTTTAACTCATAATTTAGCATTCTGACATCTTTATTTGGGTCCGGCATTAGTTATTTTCTAATCTCCTAAAATAAC
GTGGAGACACAGTTACCTGTGAACTCTCCTTTTCCATAACTTTTAAAGAATATATATATCTAAATGAATGCAATGTGCATAAATATTTTTTAAACACAACAGTAAACTATTGCACCTTTCGCTAACGCTTCTCTTTACTTGCTTTGACATAATGAATGAGCCAGTGAACTCAGTGTCCTGTGGAAAATGTATAAAAGTTATCTGAT
AATACATATGTTATCCCTTGATTTTTTAAATAATTGAGAGCTCTATTTATTTATGGGATTATTAAGTTCTGATGAAAATATAAATGTTGAATTTCAGTTTAGTAAACTGATGTTTTAAAATTCCATAGTTCATGGCACACTAATTTTTGGTGTTTTCAATGGTTGCTATTTTACATCTACTGAAGAATTTACCTACTTACAGCTTT
TATGTACTGACTTGGTCCTCCTCGTTCCTGCGTGGTTGCTGGTTTTGCCAGAAAGGCCATGCCATCCTCTTTCGTGAAGGGCTGAGTAGACCTTTTATTAAGTAAACAAACTTTTGCTTTGAACATCATTCTTATGAGACAGAACAGCCATGCTCAGGAAACCTCATACTTACTGTTGCAGGGCTGGGCTTCTGCCAGTTCCAACA
ACATACCTGATGGATCTTTTCCCAAAGTGAAAGAAAGAGATGGTGTCTAGCCCCAGTGCTGTGACCTAGAGCTCGGCTGGAGCTAAAACTTATTTGCCTGAGTAAAGGGACTTCAATCCTTGAGTTTCTCCACACTGCATCTTGTTTTTAGGTGGCAGAAGATTGGTCTTGATTGTCCCTGTGTAGTACTCTAAGGCAAGCCTGAT
GTCCCGCACTTGAGCAGTGTCAGAGATTCTTGCTTTAACTTTGATTTGCTTTCTCCCATTCTTGGCCCTGGTCACTAGGGTCCTGGCTATTCTAGAACTCAGTAAAATGTATGTCTAATGCTAACATTGGCCCTTGTGTAGTACAACTATTAGCCGTCACAGCTATTGCTCTTCAAATGGCTTTAGGGTTGGTGTTCTTTTTAAGG
AAGCTCATCTTAAATAGCATGCCATCTTTGGGACTAGAGAGTTCAGATCAAGTGGTTGGACTTTCTCAGCAATCAATTTTAGTTGATCACGTCAAATTTCAGTAAACATGCCCATTACCTCTACTTATGTTTGACCAATGTCCCTGATTTTTTTCCCAGTTCAGGAAAAACAAAAATAAACCAAAAGCTACACAGTACAGCAGGAT
CATCCAGTGAGGCACAGCTGGACCACGCTGGAGGTCTAACTGAAGATGGGAGAGGGCAGGGAATGTTGCTGTGAGTCACAAACCCCAGCCTATCCTGCACAGTAAACAGGAAGGCCTGTCCAAGTTGTTGAGCCCTTGTCACTGTGTCATGTGAGCGGGGCTGTGCTCTCATGGGGCCAGGTTGGATCATGACATCCCAGTCCCTT
TTGTTCTTAAAACGTTTCCTTTATCTCTGTGTGGTGGCACGTGCCTGTAATTCTGCTGCCAAAGCAGCGGCAGAAGGGAAAAGGTGGTCCTAGAATTTATAGTAAATTCAAAGATGTCTGGGCCACTTAAACCTTTTCTTAATTGTTGTTTGCTTTTGTTTTTTCTGTTTTTTCTTTTTTTAAAGATTGATTTATGTGAGTATACT
AAGCTTACAATTTAGAGAACGGGAGAATGTTTTGATAAGTTTGATTTCCTTCAGCCTGTTTCTAATAGGATTTATTCTGTATTTTTATTGTACATTTTATAGTAAAGTGATATATAAGTTTGGGCATACTGTTACAATCTGTTACAAAGAAAAATAATACATACTCTCTTTCACTAAACTACACACTTTTACACTACGCTGAGGAT
TAGAGAGTGGGCTTCCCCCTTGGCTGTGGGCAGGCCCTAACTGTTTTCTGCAAAGTTGAGGGCCCCCCCTCGCATATTTAGTTCCTGTATTCAAAACATTAGTAAAAATAAACATTTTTACAGAGTCTTCTGCTGGACAGTTTGTCTCTTGACTCCTTGTTGAAAGGTTGTTTCATTTCAAACTTACGACAATAGGGTTTTTTGTT
TTCAATTGTTACTAATTTTACAAATAATTTTAATTACTGTAATGCTTTAAAAATAATTACTGATTCTTTTTTAGAGGTAAAATTAATATTACTTAGTAACAGTAAAAGCAGTTGATTTATTTTTTTTGTGTGTGTGTGTAATGTCAGTGGAAATAATTAGAGTAAAAGATGGACATAGTATCTGGAGAATGATTTAAATTCAGATT
CAAAAAGCCCAGTTTACTTTTCTGATGGAATGCTCACCACAGAGTTGTAAATATCATTTTGAACTGGTTTCTTCTACACAGCTTTAATATTTTTGACAATAGTAAAGTTGGAACACTTCTTGAAACATAATAGGTTAGTGGTTCCGTGTCTTAATTATACCCTCCCCCCCCCCCAGGAGAGAGTGCTCTTCTTTTTCTCTAAAAGA
AATATGAGTATTCCCCCCCCCCGCTTTTTTTATCTGAATAACTTTTTTAACCCAAAGGGAAAAGAACCAGAATTATATGTTTGCCTCTCTAGTAGTCTGTAGTAAAGTTTACTTGTAAACATTTTATGTGCTTTTCTTCTCTTTATGTTCTTAACGGCATATATTCACTGTCTATAGTACTGGGTTTCAGAAAGGCTTTTTTCTTT
GGAAGAAAGTATGTGTTTGTATATACTGAGACATCATGCAAGGTTAAGATGGAGAAGGGTCTGGGAGGCCAAACTGTGGACATCTTGAATGCTAATCTAAAGTAAAACCTGACTTCATGCGGTGAGCAGTGGTGAAGCGTCGACATTTTAGTTACCTGGTTCAGCTACAGCTGTAGAGCAATGGATTGTGTGTTCAGTGCGGTGGG
GTGAGCCCCAGTTCTCCTCGATGGTTTTCCTTGCTTTTGGCATCTCACCTTTCCATGGTCTTTTCTACCTGAATGGTGAAGTTCTGCATTCAGGACAAGAAGTAAATGGCAGAGGGATAAGTGACACCTTATTCCAAGGACTGACCTCAGTCTTCCCAAAGGCTGGGCCACTAATCATTGTCTCTGACCCAGTACCCCCTTTCCTC
CCTTTTGCTGCTCTGTTCTGCATTGACCCCAGTTTTGCCCTCCTCCCATGAATGTAGTATTATTCATAGATTATACATAACTACATGTATTGCTTTTGGCAGTAAATCAAGTTCTAGTTGTAATTTTCCAGCTGTGAAAATGTTGCCTTGTATTTAAAATGGTTTCACGAGTGGAAACCTAAGTAAATAAGCTCATTAGTGACAAA
AATTTTTTCAAACAGGCACTTCTAAACCTTACCTAAATTAAATGGGTTAGAAACCAAGGAAAATAAATTTCAATGTTTACACTGTTTGTTAATGGTTTTTAGTAAAGTTTTCCATAAAGGAATTTTAAAGTTTTCCTTTTTGCATTTATTTATTTTGTGTGAGTGTGTATGTGTGTGGGCATGCATATACTATAACATGACTGTGG
TTAACTGGAAATGTCCATGGAGTTGGCTAATTTATATTCACTTTTTATTGTATATAGAGTTCTAATATTTTTCATTTCTGTAACATTTAAACTTCCTTTGAGTAAATTTACTAAATATTTCTATTTTTTGCTTTTTTAATTCTAATTTTATATGAAATCTGATTAATTCCTTGACACTAAATGTGTTCTGAAAAGTTCCACACAAT
TGTTGATTCAGAAATGGTAGGGATAAGAAATTCCCTTTTTTCCTGTCACTCCAAATCTTTGATGGAAGAAGGTTCTTTTAGGATTTAAGACTGGTTAAAGAGTAAATTTCTTTAGATTTTCTATTCTTTTCTATTGCAAATTGAATGTTTTAAAATTTGCTTTGGATTTATCTTTATGGTAGTTTTTGGCAATATTTGATAATGCA
GCTGACCACACGAAGGATTTTGAAGACATCTGTTGGGTGGGTTCATTTGTGTAACCGGGGTTTATTGAACACTTACTATATTCCTATGGAAGATAACCACAGTAAACAGTGGGTTGGCTCATGTAAGAACGGAATCACGCTCCTGAACAGGTCAGCTTCTGTGTCACCACCAAATGAGAAAACCCTTCAGAGAGCCTGTGAGCTTT
CTTTTATACTAGGGAAATTTCACTTGCTGTTTTGTACCTTGACAGATGGTAAGACTATAACTGAAGTTCATATTGTAAGAACTGTTTGCTAAAATTGTCAAGTAAAAAGAAATCCTGCCTGTATCTATAAAAAGATGTATGAGCTATTATGTTGTCAAACTTTGAAGGTTTTAAACCTACCCAGAAGTCCACCTGGGTGTCTGATA
ATAATATTTTATAATCCCTTAAAATAAATTTCAGAAATCTTTACATTTTTTTCAAGTAAATCTATCTGTTGTATAAATCACATTTGGGAACACAACTTTTAGTAAATGCTCTTCCCACAAATAATCATGCTTATTTCCCTCTGTGATTACAGCATTAAACTCTACTTTAAGTTGTATTTGAATTTTATTGTTTTGTTATTTAAGTT
GTTTGTTGGTCTGCTTTGTTTTTTGTCTTCTCTGATAGACTAGTCTTATTTACCTTTAATTGGTGTTTTTTAGGTCATCAGCATAAAGTGACTGTAATGTAGTAAAGTCAGTATCTGCCAATATCAATTACACTTCTTTTTTCTCTTTTTTAGTAGTTGCTCTAGAGTTTGCTATGTATGTTTACAACGGATCCAGGTCTCTCCTA
CAGTGGTTCTATCCCAGAGAGATGTGCTGAGCATGGACAGCGCTCTGCACTGTGTCGATGTGAACGGAACCTCTGTTCATCACCACATGGCCGAGTTTTCAGTAAATATTTGTTGTGAATGTAAACAAGGGAGGGCTTTTCTCTTTTTAATGTACAGATCCTAGGAACAGAGAAATATGCAAGAGAGGTGTTTACATGTGGCGTGT
CACCTGGCCTGTGATTCCTGAATTTCATCTCTATTCCCTTGAGTTAGGGGCTGGCTCTACTTCCATCAGTTCCCAGACATAGGAAGCTTCCATTATGCCGAGTAAAGCACTTGTCTTCCACAAGATGTCTGCCTGCTTTGCTCTCTCCATTTTCTTAATACTTGGATCTTGTTGGGCTTACTTGTGTCTGGGGTGGGGGTGAGGTG
CTCAAACTCGACATTAATACTGTATAGCTGAGGCTGGCCTTTGAACTGCAGATCTAGTTGCCTTCACCTCCGAAGTGCTGGATTATAGGTGTGCGCCACTAGTAAACTCCATAAATACAAAGGGTTTGTTTCAGAGCCTCATCTTTTCCAGTTCTCACCTGCTTCCCTGGCTGCTGTCTACACTCTGACAGTTCCACTTTCAAGCT
CACTGCTGCACATATATAAATATATATATATTTTATTTTGTATTGATCTGTTAATTGAAGCTTTAAAAGCATATATGAAATGTATAAATCTGAGATGTATAGTAAAACATTGTTGACTATGAATGTTTTCTGGAAGTTTGTTGTCTTTTAATCAAAATTATGGACGGATCTTTGTTTAGGATGTGGTGCCTCTTGTTTTGACTTTT
TTGTGTCTGGGAAGGAAGGGCAGACTTTAGGCCCTTTGGAACCTGCTGTGTAGGCCTTTCAAGGCTGCTTGAATCTTATAGATGTCGACTTTGGCCCAGAAGTAAAGTTTGAAAAGTTCTGTAAAACCATTTTGTGTCAATGACCAGTTGCACCCCTGCTCTAAAAGCAAGCAGCATAGTTGCTTGTGTGACTAGAGGGCGTCTGG
CGAAACCATATTTACAATTTGTATGAATTTCGGTATATTGCCAAGATGGGATCTTTTTCCTATTGTATTTTCTGTAAATATTTCTGCCACTGACTTGTAAAGTAAAGGAGATGTAAATATGAAGGTGTGCCTGTGTCCCTTGCTGCCTCCGTTGGATCTGGGTCAGCCTGGGAAGAAGGTGCAGAGCTGTTCGTATTTATGCCTGT
TACTGGTCTTAGTTTGGATGTGTCACTTTTGGCACCAAACCTATGTCATTTTTATTTCCATTTTATAATGTGTAAATAGCTGTGGTAAGTTGTTAAATGTAGTAAATATTTCTACCTGAGGGGACATGTTTCTCCTGTCTGTGGATCTTGCGTTCTGTATTTTAAGATGGTCCAGTTAATTATCACAGGGGAGGCCTGACAGTGGC
ACGAAACTTGTAATTAAAAACTTAAAACATACGAGCAAGCTGGCAGCAATCCTTTCTCTGAAAGGGCCTCTGAGCCGTGTCACCTGAGTGCTGGTACCAAAGTAAAGTGTTTGTTAAAGACACCTCCACTTTGAATGCATCTGCAAGTTTGTATGTGTCTATCTGGACTGGAAAGCAAAACCATCATTGGTGTATTCCCGGAGTGG
TTTAATGAACTGTGAATTTACACAGAGGCCATTTTAAATGGGTCACCCCATTTAGGATTAGTGGATCTCAAATTATTAACCAAACATCACTCCATTTCAAAGTAAAATATTCTACACATGATTTGATTTATCGACTCTTGCCACTTAAATGCCCAGAAAACGGGTGTATTCCTGAGGACAGTGAGAACGTCAGCTAGGGAAACCCT
GTATAGGGGCCGTCAGGTCCTTGGGAGATACACATAAGGATGCTCACTTGGGTTCAGGTCCTGTTCCTTACCATTCAAACTAGGAACTTGGTTTATAGTCAGTAAAAATAAAAATTATTATTATTATTTAGTTTTTCAAGACAGGTTTTCTCTGTGTAGTCCTTGCTGTCCTTGTTATGTAGACAAGTCAACCTTGAACTCAGTGA
AGCAATCTGGAACAAGTGTTTTCATAAGAGAATGTATCATATTGCTGTATCGTTCAAGGCTTCATGCAGAGTATGTGCTAAGTACTGAGTTGGTAGCTGCAGTAAAGCTTGTTTTTTTTCCACTCTGTTGCTGTTGTAATTGCATAGTGTTTACTGTCTAGATTCGATACCTATTACATGAAGAAAGCATGTGCTATAAAAAGAGA
AGAAAAGAGGCAATATACCCTAGGGACATGTTAGTATTTGGGATGCTCTCTATTAAAATTCATGTTTTGGTACTCTATTGTCATATATCTTGTTCATTTTAGTAAAATGTTTTCCGACTAGAAATAATGTAAAATCTCTTCACTGTTGTGCATACTATGTTCATAGCCATTAAGGTAGCCATATTCAGGGTTTCTAACTACATATA
CAGAAAAGAAGACTGAGATGAGGAAATTATTCAGCTGGGATGGTTGCTGGCAGAACCTGGATATGGGGTTTCTGTCTGGATGCCGTCCTCCTAAATAACCAGTAAAAATGAAGAGGATACAAGACATTGTCATCATTACTGAGGGACTTATAGTGTGTGTCACACACGGTGGGGAGACAGGTGTCTGAGTAGTCAGTTCTTTCTTC
AAATGATTGTAATGGATTAAAAATGCAGCATGTATGCCCATTTTTTCAAATATTACTATCTCACTGACAAGATTTGTTTCAGAACAACAATATTTTATGAAGTAAACAAGTAACATTATATTCTGAATATCTGTATAATTACATTGAATCTCAAAATCAAAATGAAACCAAAAACTCAATTCCTTTCAAAAATGATCTTTCTCTGT
ACACAGTTTTGTATCTTGTATTATGTAAAGTTTCAGCTTCATCACTATTCAACATAAAAGTGCTGTTTCACTATCGACATCCAAATTGAATCCCAGTCTCAGTAAATTATATAGCAAGTTTACTGTGGCTTTTGAGTTTAGTTGGTTTTATTGCTTCTACTTTGTGTGTATGCAAAGACTTTAATAACCAAGTGTAGATATAATTA
CTGGGCCAGTGTGACCTTGAGGGTCTTTGTGGCTCTAGTGTTTACGGGTTGGACTCAGGGATCCTCCTGGCTACCCTACTGGGCTGGCGGGGGTTAGAACAGTAAATTTGTCTTATTCCCAGGATACCCTGGTATAATGTGATCTCTCAGCTGAGAAGAAAGTGGACTTGGTCCCACTGTAATGGTTCTTGTGGAGAGGAGGGAAG
AGACAAAGCGCCACACTCTGAAAGCACACAGGGCCTACCCATTGGTAGAACCACTGGCATAAATTGTACTCATTTTTTTCCCCTTCAAATAGGATCTCACAGTAAAACCCTGAGTGGCTTGAGACTTGATATAAGATATACTCATCTCAAACTCAGAGACCCTCCTGCCTCTGCCTCCCAGGTGCTAAAATTATAGGCAAGTGCTA
GATTAAAGATGTGCACCACCATACCTGGCTTTCTTTGGATTTTTAAGATGTGTTGTCATGATGCTGACAATAGTGTATGTTTACCAAAAGTCATTTGTAAAGTAAAAACGGTCATTCCGGTCCTCACTACCTGTTCATCTATTGGCATGCGTTCCTCCGGTCTAAGTGCAGACATGTCTGAAGCTCCTCTCTGACATGCTTATAAC
AAGATCTTAACATACGCGACTCAGTTACTTCCCCAAGAGGCATTCTGGGTGTCTCTCTCCTCCCCATCCAGTGCCTGGTGCTACTTTCATATGTCTAAGAAGTAAAATACCCTCCTATGGGTTCAATTCATTTTCTTTTTCGAAGGGTTTCTAGCTTCTGGTCCACTCTCTTGAGAGCTTTAATGTGTGACTTTGCAGGCTGTGTG
TCCAGCCCAGACTAGGCCTCATTCTTGTCTGTGTCTGGGTGTCTTCTGTGGCTCCTTTTGCACCCACCCCTGGTTTGTTTGTTGACTGGGTTACTTTTGGAGTAAAGCAAGTTTGTAGTTGGTATACACAGTCTGCCTGTCACCTGTCTCCAGTGCCTGTCACTGGCAAGGAGGTCCTGTCTATGCTAGCTGGGCCTAGCCTGGCC
TACTTTGAGCTGAGTTTCAATGTAATTATGCCTCTTATACCCGGGATTGTATTACATCAGGAAACTTTTCCAGAATTGTACTATTTTAATATATGTTTACAGTAAACCACCTGGTGTCAGACTCTCTAGAACTTTGAACCCGTACCAACTAAGTCAGGCAAGTTTTCTTTCTTGCCTTTCATAGGCCCTGATGCTTGCAGGGACCC
TTCAAATGTTATTTCAAGGTGAATATATTATACCTGTCTTACTTTGCTTCTCTCTTGATTTACCACAGTTTGTCCAGTTATGTTTTCATGAATTATCAGGAGTAAATTTGAACAAAAACATGTGAATAATCTCCTGTAAATGTGTTTTATAACAAGAGTGTGCTAAACTATTTTCTAAAAATTACTTGTGCATTTTGGGAATCTTT
CACGGACACACATTTTTGTACTCTTAGGATCTGGATTGTGGTGTGGGCTACAGGCAGCTAGGACTGCCCTCAGTGAGGGCGGGAAGGGGCTTAGAGGAGGAGTAAAGGACTGGAGTCTGATTTACCTTGCTAATTGGGAGCCTGGGTCTGTGCCAAGGAGCCCTGTGGCTGCTACTCAGAAAGGCTATGGGGTGGGGGAGCGGGTC
AACCCTGTATTTCCCTCCTGCCTCCCACCCTAAATAAAAACAAGAAACACTAGAATTTATTTATATGTATTGATGTTGTAGGTCTAGATGGAAAAAAAAAAGTAAATGTCCCACTGCTCTGTTTATATAATGTCTGAATTACTCTGTGCAGGAAAGGCCAGGAAATTGCATGTGAAATTTGGTGTGCTCACCACCTCTGTGATCTC
GCTTCATTTACTCTATTGTACAAGGATACGATGGAAATAATGGTTTAGAGTAGAGATTGCGCTAATATTTTTCTCTGCATTTTCTAATTTGATGAGTGACAGTAAAGAGCACCTAGCATCGGGCCTTTCGACATAAGTGGCATCTGGGAGATGGGAGGGTTCTCCTCTGTCTCCGCAGCCCTGCCCCGTCACATCACCACCGCTGG
CAGGGGCTTCAGCCTACGCCCCCAAAGCTTCCTTCCTTTTGGGATGGGGAGGAAGCCAACGGTGACCATAGCCAAAAGCAGTTCTCTCGTTAAAACCACCAGTAAAAGTGTAACCTTTCTGTTTTGTACAAGGCCTTTCAGTTTTTGTTTTTGGGAAACCAAGGGAAAAAGCACATTGCAATCTACTCAAGTGTTTTACCGTTGTG
TCATTAATCGCATGGGTTTTTCTGCAGCTTTTTGTGAATACTATTGTTTTGTGTAATAGAAACATTTGTATATATTTAATATCAAAATATCCATGTGGATAGTAAAAGTACTTCATTGGACCTACTGTGGATATTTGTAGGAGTCTTTATCTACAAATAAAGCAACAGATAGTTTTGTATTTAGTTAAAACATGAGTTTATTTTCT
TTAAGAAATTTGAGACTTTTAGCCATTTCTATTTTCTACAATTGAAAGTATTTATTTTGATGTATATATTAGGGTAGCAAACTTGTACTATTTCATTTTTAGTAAATGAAAACCTAAAAATTTTGTATGTAGAAATGTTTGAACTTGTTTATTTTTAATCTCGAGTATTTAGTTGCCAAAGTAGAAAAGGTATTTTGATACTCTGT
AGAGGCGATAATTCTGCCCACCTCAAGAGGGAGATGGAGATTTGAAAGGAGAGCTTGCATCTGACCTCCAGCAGCATGACACAGTGCACGGGACATTTTCAGTAAATATGTCTGCTTATAATTATTCCTCTGGCTTTAGTGTAGCGACAATTTTGTTGTTCTGGTTTCTTTGAAAAAAAAAAACACAGAAATGTTATGGGAATGTG
GTGGGTTCTAAAATACAGGGTGTTCTCCAGTGTCTGACCTTAGCTCAAGCTAAGTTAGCCCTACCTCCTGTTCCTACTGAAAACTGTACTTTTGAAAATAAGTAAAATAAAGTATGTACAAAGAACTGGGTGGTGTCAAATGAAGAGTAAAATGTTTCCCAAGGACCCTAGCTCCTGCCATTGAGTAATTTAGAACTAAAATATGA
ATAATGCATCTTTTCCTTTGTCACCCTTGTGTTGATTTGAGATTTTCGCTGTATGTAATTAGAAACAAATGTAAAACATGATTTATGTGAAATATTGTATAGTAAAAAATTGGTCTAATAGTAGAACTTTACATTTTTTTCTTATTGTGAGGAATCTGTTAAAGTTTAAGGCTTTGCTGAAAACTTAATTCATTCTCAGGAATTTC
ACTCTTATTAATATTTTTTCTAAACTTTGTTTTTAACTTTAACAACCTGAAACACTTCCTGCTTGTCCTGAGTATGCATAAGGAATTTACCTGCCTTTTAAGTAAAGCAGCTATGTTATTACCCTCAATCTTAAGGGTTCTTTGAGTGTAATTTTCACAGTCTTTACATTTTTACTGTCATTGTTTATTACTGTTTGGCTACATTC
GATTGTATATTTTAAAATACTGTCTAGAGTTTATGAACATATATTGCATTAATAAAAGATGGCTTGTGAAATACCACCGCCCACTGCTTTCTTCTTAAACAGTAAAATAAATGATTGGTTGTAGTATATTAAGTTATAATGTGGTGCTTAAGGCTTTAGGATAAATATTTTGAGTTACACTAAAACTTTGCATTTGAGTTGTATGT
ATCATGGGTGTTGCTACCAGTCCTAGTTTAGACACGTCACCAAAAGTATTTAAGCCACACACTTTCTGAGCTTTCTTTGTCTACCTCAATATGATATAGAAGTAAAAGTTAACCGTGGAAGAATCTGGTGTGTCCTGTGTTTATTTCCCGCGGGACGGGGATAAGCTCGGGATATGAAGGCCTCTAAGAGAAGACTGACTTCCAAG
TTGATTTGCAGGTGAATGAGAACCCTACCTGCCTAACGAGGAATGTCTTTCCCACACCTTAAATACGAAGGTTTCTGGCTGGGTAAGGTTTGTAGCTCACAGTAAAAACCGATGACACTGTTGGTTTCCCACAAGTCAATGTCACAGTTGAGACACCCCTCAAGCTCAGTTTTGTTTTGGTGCCCATTGAACAAATTCTAAGACAT
AAGTAATGTAAATTTTATATTCTATTCATTATTATCTGCATCTGTTTTAATATAAAATGTGTTTTGCATTACCTACTCTTTTCTCCCAGAAAAAAAGTCAAGTAAAGATGATGTAGGAAAATGCACCATGCTTAGCCTGCTGCTTCTGTACACATATACGCTCCCCGGTTCTGAGCACCGCTGGCTGTGAGAACCTGTCCACCACC
ATAAAGATGCTTTGTTGATTAGTCAGTATAAGGAAGGAGACAGGATGTAGACAACAAACATTCAGACCCTAGTATCAACCCCCTTTAAAAGGACTTTCCCAGTAAAGTAGCAATTAAGAAACCATGACAAAGCTGGCCCCACACTTCCTTGTCATTCCTTGTATCTTTTTTCTAGTACATTGATGGCCCAACTGTGCCTGAGCCCA
TTTGGTTTTAAAGTCTTGCTGTGGTCTCTTGTTGGCAGAAATGTTTTATGCATGGCAGCAGGCCTGTTGCTTTTTTATAGTGATTCCCATTGAAACTGTAAGTAAATGTCTGTGGCCTTGTTCTCTCTATGGTAAAGATATTATTCACCATGTAAAACAAGAAAAAATATTTATTGTATTTTAGTATATTTATATAATTATGTTAT
CAGCTCTGTGCTTCACTGACTTGGATAAGGAAGGGATGATGGGAAATCATGGAATTAAGTAGTATTTAAACAAAAGTGGACGTAATAGCTCTTCTGTTTGAGTAAAGCCTTGGTGTTGCTTTATCTTAGTTTACATTTTTACTTTTTAAAAAGCAGCAACGGATGCTTTTAAAGAAGTATTGTGACTGTAGCACTGGGAAATGTGG
CAAAGGGAGCTGGTGACCAGGCCAAAGCTGCCACCTGTTTCAGTACTACACTCACCAATTCTGTGACTACCAGCTCAGTGCCTTCTCCCAGATTGGTCCCAGTAAAAACCATGTCTTCCAAGTTGCCCCTCAGTTCAAAGTCCACTGCTGCGATGACGTCTACTGTGCTCACCAATACAGCGCCATCAAAATTACCCAGCAACTCA
TTTAAACAGAACCCCTTTCTCTCAATAAATAAATAAAAGCAAAAACAAAGAACAGGTAAACCTCAGTGTACGAATTTGAAAGAATATTTGCTTTGTACCAAGTAAACTTAGAAAGTAAACACTAGGCCAGTAGTCAAGTTTGCTGCTGTTCTTTTACATTCGTTATTTCTGGGCCTTGCTTTTATAGTCTTTGTATTTCAAGTTCA
ACCCTGAAGGAGTACCAGGAAGGAAGAAAGGAGATGGACTTGGAGACAAGGACTCTCATTTTAATCTTTATGATAGCACTATATGAACTATGTACTAGGAAGTAAAGGAAAACCCAGGTCACCATGGCTTCAGTGAGAGAAGCTGGTTATCCATCCCCATAGCCTGAACTCTGGAACCGGCAGCTAACACAGCACTGACTAACACA
TGCTTTGTGTGCAAGGACCATGAGCTGTCCTTTCCAGAACTTACCAATTGCCTGTGTCTCTCCAGTTTCCATGATCCCAAAGGATGTCTTTGTATTAGCGAGTAAAGAAGGATCGATGACTATTCCAAATGACAGTCGGTGAGAGTGTGGGCATCGTGAGGGGAGCTTTCACTAAGGAGGGCGCTGTCTGAAGAGCAATTCTTGCT
CATCTATTTTCAGATGCTTCAGGGCTGGAGTGCCCTGAACTCTAGCCATGCCTTAGCTGGGATGTGCGGCCACCATGGGGAGGAGGCCGCGTCCGCAGGGAGTAAAGATAGAGGAATGTTTAACGCACCGGGAAGGGTAAATGAATCTATTTTTGTACAAATGTAATTTTATCCCTCATGTAAACTGGATGGCATGGTGGGGGACC
GGCCAGGGGATCCCGCGCCCTCTTCTGGCTGCTGAGGGTACTACATGCGCATGATGCACAACTAACTATGAGCAGGTAAATCACTCATACACACAAAACAAGTAAATAGTCTTTAAAATCTAAGTGGTTTTAATCCCAGCACTTGGGAGGCAGAGGCAGGCAGATTTCTGAGTTCGAGGACAGCCTGATCTACATAGTGAGTTCCA
CTTGTGGGAGTTGGCAAAGACTTCCTTCCCTGCAAAGCACTTTATTGCAACCAGCTTTCAAGAGAAAGCCCTATCTGGTATTAGACTTTGTATTTTGCTGAGTAAAATAAATCGAATGAGAGAAAGACAATTAACCCCTTGCCTTCCTCCTCAAATGCATCCCATAATGACTTTCTTGTTGCTAGAAACATCCACCCCACAGGACA
CCAGGGCCTTAATATTCCTAAAAAGATGATTTTTTTTCATCCTTTCTCCTCTTTTGATCATTGTATCTTGATATTAAAAACATGACCTTCCAATGATTGTAGTAAATTAACTTCTATAGTTCTTTTGTCTCTATATGTATTCATATATATGCTATTGTATAGAGACTTCAAGGAGACATGGAGATGCATGCTTATTCTCAGGTTCA
TGGAAACAGAACTTGAACAAAGTGAAAAATAGCCTTTTGAGTCTTTCAGATACCTGAATTTTTATGAAAATGATTTTGTTCGTTGAGAAAAAAAGTTCTAAGTAAAACATTATCAACTGAAATTTGACTAATCTAGCTAATTATTTTCTCAGTTTTAAGGAATATCACAAACTCTAAAAAAAGTAACATTTCAAAGGGCCACTTAG
TTCCAAGGGGAAGAGTCTCAACAGTTGCTGTGTGTTCTTTGTATGTATTCGGAGACCAAACATACCGTAGAGTTTATAGACAAAAGTATATCTGATCTTGAGTAAACTAATAAAGACTGTATTTTAGAAATAAACAATGCAGGCTTACTGTTTAATTTTTAAGTATGTATGTGAGAGAGAGAGAGATCTTAAGTACACTAATAAAG
CTGTCAGTACTAAACTCTGTTAGCCCGTGTAGTATTGACAGAGTAATAACCACCATGCACAGAATGAAATTCCATCAGCAGAGTGACTTTCCTTGATGACAGTAAAAATGAGACAAGGGATGAAGAGGTGGCTCAGGGCACTTTCTTACTCTTCTAGAAGACCAGAGTTCTGTTCCTTTTCTGCCATGTTGGAAATCAAGCACAGG
TTACTCTGTACACACTGTTACTCTGGACTGTGGCTTTACTTCCAAGTCAGCAGTTCTCGGTAATCCAAAGAAGGTTGTTATTCATCCATTTAAATGCAGAAGTAAATAACGCTGACTTGTTTTGATGCTGCTTTTGTTTTATTTACCAAATGGCTGTAGTGGGCGTTTACCTAGTCTTTAGTTGCACACCACTGTCTGAGGTCAGT
ATATATTTTCAGTGTATCTAACTGTTAACTTATGTTCTTTTGGTTTGTAGAGTCCCATGATATGGTGGCACAGGTCTCAAATAATGGTTCTTGAGATTATAGTAAATCTTTCACTATTAACAACATCTTTCTGTGTAATTACATGTCTATGCATAAGCTTATATGTGATCCAAGTAGAACTGCCGGATCAAAGTTTTTCCTAGGTT
TCTGTCCTTTGGAAGAGCCTGCTCAATGATTCAAGCGAGTGCACATGCTGAAGTTTCTTGTCATTCTAGGGGTGCATTTTTCCTGACTTGATAAGAGTTCAGTAAATGGGTGGAAAATTGATTTTAATGTTCTCAAGAGGCCTTTGTTTGGTTCAGCATCTTTCTTTCAAAAATCTATTTCTGCTGCACAAGATCATCTTAGTATC
TTGGTGGTAACTGGGAGCAGGAACACTAGGCAGATGAATTGGGATGGATTATGTTCTGGTTCCACCTTCTTTGTTTTGCTCAAGTAGAGAATTGGTCCTCAGTAAATAAAGGATGTTTTAAAGGTTGAAAGGCTAGTGTGATGCTTCACAGCTTCCGGTTCCATCTAAGAACTATAGAGATAGCTGGAGATGTGGCTCAGCTGGAA
AAATTACCTATCTTATCTCTCACCCTCTCCTCTACCATTATATCCTAGTAAAATTAAAGTATCTGTCTTACCTTCATATGCTCCTCCACCTTCATATCCCAGTAAAACCAAATATCTGTAGATCCATCTCTAATTGGCTTTTTTTACATTGACAGCAACCTGGAATTTTTAAACCATGAAGCTGGGTATTATGATCCCAGTACTTG
AGCATAATGGGAAATGTATTGTCTAGTTTCTTATTACTAAGTAATTTATTTTTAAAATTACCTATCTTATCTCTCACCCTCTCCTCTACCATTATATCCTAGTAAAATTAAAGTATCTGTCTTACCTTCATATGCTCCTCCACCTTCATATCCCAGTAAAACCAAATATCTGTAGATCCATCTCTAATTGGCTTTTTTTACATTGA
AGGTTTCAAAGATGTTTTAAGTTATGTCATATTGTTTTGTTCATTTGGATTTGGATTTAATAATATCTAAATACTGACGTTTACATAGAATGTCCTGTTCAGTAAAAAGGATCTGTAGGCCAATCATGAGAAGAGTCTTCCATGCCTGACAAATTGGATGTAGGCAACATTGCAGAAACTTGCAGAAATCCCTACAAATAAGACAT
CCTAAGTTGCTCTCAGGCAAGGGAGTCCATTACAAAAACAAATCGTGTAACAATAAATCTATCTTAGCTAAAAGAACGTTTGTTTTATGTGAACCTGTACAGTAAATAAAGTGGAAGTTATCGGTAACCTTTTGACTGTTTTTTTGGCTAGTGAAATTGACTCAGGTCAGAACTAGTTTCTCCCCCTGAAGCTTACAGCACTACTT
TCCAGGTGAGACACTGTCTCAAAAAATAAATAAATAAATAAAAACTATTGTATGATCCAGCTATACCACTCCTGTGTATGTACCCAAAGGAATCAAAATCAGTAAAAACCAGAAATACTTGTGTACCTGTGTTTATTGCAGTTCTTTTCCTGGTAGTCAAAGATGGAACCAGCCAAAATGCTAAAAAATGGATGGAGCTGTATAAA
CAGTCTCTGTCACTTAACCTCCTCCCAGCTGTGTACGGCCAACAGCAAGAGGGAATGTTTCAGTGTATGTCCCATAGATCCTCCAGACTGGAGCCTTTGCAGTAAATAAATAGCACTTTATAACCTGTTTTTTTTAATAGCTTTATTAAGAGAATTTACATAACCATGAAATTCACTATTTTAAAGTACACAACTCAGTGGGTTGG
AGAAGAAAACTGACCCAATGGTGGGTAGGGAGTTATGCTTGGGACCTAAGTACAGAAGAGGGAGCGTCAGAGTCAGCTTGCTGTGCACCTTCTGAACATTAGTAAAGATGCAACACAGTGAACTGTGTTTGTGTCGAATGCTTTCCTGTGTGTATGTGCGTGGGCCTACGCTTGCAGCTGCTGTTCCCTCCCTATAGGCCTTGTAA
GGGTATGGTTCTGTTGGCATACCCTCGTGGAGGAGCCTGCCTTCTCAAAGTCATAATCCTCACACTCCAACTTGTATTAACCCAGGCTCCCATTTGCTGAAGTAAAAGTACTGAGTTTTCCACTTACCAGTACTTTTGAGTACTGTAGCAAGTGGCTGGGTCCCATTAAGGAGTCTGTGGCTTGATTCCAGATGCTCTTCCGACTT
GTCATCCGGGCTCAAGAGTCCAGGGCGCTGACCAAGCAGGGAGAGTGCCCCACCTTCTCTTCCCACTTTTCCGGTGAGGAGGATTATGGATAAGACACCGAGTAAAGGACCCCAATGTGCACTTTCCCACCCGCGGTAAAACTGTTTTAGAGGACACGTTCTGATGGGTGAGTGGGGATAGTCAGCCAAGGCTGACCTTCCCCCCC
TCTCTCTCTCTCTCTAATAGGATGGTGACATTATAGCTCCACTCATAACACCTCTGAAATGGAATAATAAGACTTCATCTTGCCTCCAAGAAGTATCCAAAGTAAAAACATGTCTAAAATTTTAAGTGAATATCTGCGGTTAGTTCTTTTCAAAAACCTCTTTCCCTCTTCACAATTAAGTTAGGAAATATAATCCGGGCCCACCA
GGCCGGCTTGTAGATTACCCGCCCCGGCCAAACCATCTTGAGAAGGTAGCAGCAAGCTGAGTCTTTGTTTGGGTTTATTATTATGCCATTTTTGTTTGTAAGTAAAAATAAAAGAAAGAAAAAACCCACCAAGCCCAACTTTGTCCGGGGAATCCTTGGGATTATCTCTTCGCCCCCCTCGTCCTTCCCACTTCAGTTTTAAGTTT
GATGTTTTAAAAACACTTTTCACAGAAATAGTCCTTGTCATTACATTGTTCACTCATGTGTTTGTACATTTTTGTATGTTAATTTATGAATGATTTTTTCAGTAAAAAATACATATTCAATAACCAAACCTTGGTAGTCGTCTCTCTGTCTAGCTGCCTCTCAGGGTGGTTTCCCTTCCTCTGTAGAACACCACACACTGGCGACA
TTGGAGTGAAAATTAACAGTAAGGTAATATATGACTCCAGCAAAAATAGTATTTTATTGTATTAACGGGTACTATAATAATTTGCCAAATTTTGTGACTTAGTAAAGGCATTCCCTTCCTTGAATTTGTACTTTGTGATTTCGCATGCTGTACTGTGGGCTGGTTATGTTAACCGAAAAAATAAAGTCATTACCTGAGTGTCTCAT
AGTAACCTTTTATAGAAAAAGTATGTTATAAATGTGAGCCACATAATCAGTACTGTTTCCATTTCATATATCCTCGAAGATGTAAAACAATTCATAATTTAGTAAAACTCCTTTGAATATAAACAAAGTAATATTACGTTAACATTAGATTGCTCTGTTCAATGAAACCAAAATTTAAAAGAATTCATACAGATAAAAAGACTCAT
ACCATACACCTACAGCAGTATTCTCATCAAAGTGAGAATTGTGGGTGGTAGCTTCCAGACTCGTAGATGCCCCAGATTTCAAATCAGTGTTTATAGTTTGAGTAAACTTTTGAAACCCAAGATTAGATCACTGAGTTTGGAGCCATTCTTGTTTCACTGCTGTACAAGGTACACCTTTCTTACTTTTTGTACAGTGGTTTCAAGTG
GTGTGCCACAGGTACTACTGCAGGCCCTGCTCAAGGTATGACTCTAGGAACCAGCCTCAACTCTACAGTGTGTCAGCATCCAACAAAGGCTTCAGATGCAAGTAAAGATTATGGGAGCAAAGCTGTTGTTATGGTCTTTCCAAAGAAACTAGTCACAGTGTCATCTTAATCTTACTGATCCAATAAAACCAAAGCACCTACTACTT
CTGCCCCGCCGCCTGCCGCCCTCCCCAGGGGCTCCACAGTCCCTCCTGCGGCAGACTGGCAAGAACGCCTCTGACGAGAAGGGCAAGTGCTTTCGAACCAAGTAAAATAGAACTTGAATGTAGCTGCTGCTAATAACTCGGTAGTGGTGGTGGTGGTGGTCGTCGTCGTGGCCGGGGGGGGGGGGGGGGGGGGGAGCATTGCGTCA
ACGGGCCACAGTTCCCAATCATGTGGCCAGGTTCCTGACAGCCTGGAATTGTTCTGACTAGTTTAGTTCTCCATTCCTTCCTCCCTTTCAGTGGAGACTAAGTAAAGTACCACCCCAACATCACAGCACCTCTTGGCCAGACCAGCGTGACTCCTGTGGGGTGGCTTGGCTCTCTCAATACATCCCCTTCCCATGGCAGCCATCTC
ACTTCATGGTCTTACCACATCCTTGTCTCTGAGCCTCCTTTCAGAAGCTCAAGTAATGTATGCTCAGCCTCCAGAGTTTCAGATTTTATTTTAAAACAATAGTAAACAATTTCATTTGATTTCTTAAACCACCTCACACTTGGCTTGTCTCAGGCAAAAAGTAAAAAATAAAAATCCTACGGGGGAGGGGGGATGGATGTGACTGA
GTGCAACAGGAAACAGCCCGGGCACTGGCTGGTCTGGTGTTGACAGTGAGCCCAAGGGAAGTGCTTCCCCGTATGGTGTGGCTTGTGTCCATGTTGCAGAAGTAAAGCTTGCAGAGATGTTAGATCCCTTGTTTGTTTTGTGGCAGGCTGTTTGTGAGCTCTGAACCTAGTTTTACAACCGACCACTGGGCTATGGTCCAGTTTAA
GAAGCTTGCTGAAGGTGGACAAGCTTCAGCTGCAACATTACAACCCCTTAAAATAAAAAAGCTCATTCCCAACCCTAGTAAGATAAGAAAACCACCCAAAAGTAAAAAGTCCATTTCCAAGTAGTTTTGTATGACTTGTCACTATGTCTAATGTCTAAATGAGCACTGAAAGAAATAAAATCAAAACTTACATATATTCTTAGGAT
TACAAGAATTTTTTTATAAGATAAAACTTAGCTTGGCCAGAGTTATGTCTGATTGAATTTTTATTAACTTCTGGGGATTAGATGCGGTTTTTCCCTGTGTAGTAAAACCCAATAAAGAAAAAACTTACTTTCATCTTTCTGGGTCTGGGAGTTCTAATCATGGTGTCCACTGTGAAGACAAAACAAATGCAGCAAATAAAGCAAGC
ATGCTAATGGGATACACCATTGACTTCATTTGTACTTAGTTATGTTGGTCAGTGTAAGAGAGGTTGCATTTTTGGATTTATCTTTCTGAGTGGAATATTGAGTAAAGAAAGTTAAATGATTCACTAATCTGCTAATTGGTTGCCCATAAAATCACATGGAGTCTGTTATTAAAGTTTTTTTCCAATAGCCTTTGTTCTTTGAAATT
TGTATGTGTATATTTATAAAATTCATTGTCATTCAAGTTTTTTTCCTTTTAGTTATTCTTTATATGTTCTTGTGTCAGTGGAGAAGAAATGTAGTCTGGAAGTAAATATTAGCTTTAGTATGCACACTTGAGTTTTTTGGTTGCTCAGAAACTAACTGTAAATGAGTCTTGAAAGTGTCTGTTGGATTTAATCAACAAAAACAGTT
TGTATTTAACCTTATCTTTTTAATTTTAAAGTTGAAATTTTGAAACGTGGTTGTGCTCTTCTGGAGGGGTTGGGATGCTTAGGTGTTTGCCTACTTGTTCAGTAAACTGCATTTCATCAGTGTATGTGTACACCTGCCAACCTTATTGGTGTGTCTCAAACATTTATAGGAAAATAGTGCTTGTCTTGCAGCAGATGATCCCATAA
AAAGGCTTCTGCATTCATCCTTACATGTCTAGGCCTCAGGCCCTCTACTCCATCACCACTCACTCTCTCTCCCTCCCCTGCAGACGCACAAGTTTATTCTAGTAAAACTACGCAGGACAATCTGATTTGAGTTGTAAAGTTATTGAGTACTCAAAGACAGAACTCATTGCTTAGACCTGGGTGGTCTTCCTGCTTCTGTTTCTGAA
AAAGATTTCTTTTAAACAAGTTACAACTCTATTGACTGTGTCCGTTTCTCTCCTCCCCATCCTTCCATCACAAGAACTGGGATTCTCTGTATTCACATTTAGTAAAAAACCCTTTCCTTAGAAATCAATACAGGTGCTGCTTGATTCATTGCGGGATTCATCCTGACATAGAGTACATCTGAATATGTATGTATGCATGTATGCAT
AGAGTGAGAGTGCTGGCCGATGGCACAGCGTCTCAGGAGGGATAATCTGTACAGAATAGTGACTGTAATCATTTGTATATTAAGGCCATATCACCAGTTTAGTAAACACCTTGCAAACCCTCTGTGTGTTATCTGATTTATTTAATCTGCCATCTGCTCTAAGGCCTTGTTGCATGTTACAAGTCATAGGAGTTTTGTACGTATTA
GCTTTATTTGACTGGAAAAAACCAGTAAAGTAAAACAAACAAGAACACAGAAAGGTCTGAGTTAAGTCTGCCAGACTCAATGTTTTAGTCTAGTAGTATGAGTAAATACCACCTTTGTATATGCTTTGTGGTTCTTTTTTATTCATTATTATTCTTTTATATATTACATCCCAACTACAGTTCTTCCCTCTCTCCTCCTCCTCCTC
TGTTTGTTTCTGAGAAATGTGAGGGAAATGAGCTTTCTGATTTTCAATTGCAACCAAGGGTATTGAACTATGTAAAATAATGCCTCTGACTGACATTTCAAGTAAATAGGATACAATAAACACCATGAACCCCATTTCTATGCATTGCGTCCACGTAGATAATTGTTGAGGAAGTCAATGATGACATTTTATAAAAATGTAATATG
TATATATAAATCCCATGTTGCTAAGACCACAAGTTTCTCCAGTAATCATAAAAAAAATATTTTGTCTGAGAGATGAAATTATTGCTCAAAACTAAGGAAAAGTAAATTCTAATGTTACCACTTTGAAATACTTCCACTTTCTGGATGGTGTTAGCTTACAAGTGTTTTAGTCTGTTATGTTTGTATCTGAGCAGTTATGTGCCTGT
GGTCCAGTTCTTCACTCCCAGATACAGTTACTGAGTGTATGTTGTTTGTTTAGGACCTACTCAGTGAGTGAAGTAGGAATTTCCAAAAGTGGTTTATACAAGTAAAAGTGGTGTCACATTCTTCAGCGTGTTAGGGGAGTGAATTTATTGGTGATGTTGCTCCAGCTCTTTCAAGCACTCAGACTTGGATGTGCTAAGGAGTGGAC
GAGAACGAGGAAACCTCAACAAACGAAGCCAAGTCACCTGTTCTCAGAGCTGATTCTGTTCCTAATCTTGAACCAAGTGAAGAATCTTTGGTGACAAAGTAGTAAATACTTCCATGTGCCTTCAACTGGATATTTGTAGTCTTGTTGATGTTAGTTACTGCTTTTTTTTTTTTTTTTGTGGTACTCAAGAAAAATTTGCCTTCTAG
TCTCTATTTTGACTTTTGTTGAAGATGGAGAAACTGAATGTTATTGTGTTTGAGATTATAATCACACATTGGTGATTACGGCTTAGAAGTTCCACTCTTGAGTAAACACAGTTCGTGTTTAAACTTTTGAGGACTCACTCAGTTTTCATTAACAGATTCCAAAATTCTGGAGCCCTGTAAATGTAACCAAATGCAGAAGCCTTCTT
ATTGACATCTCAAGTTGATGGTTTGAAACTGTTTTGTTTGTTATATATTTTCTGTAAATTTCTCTCACTTTTACTAAAAAGGACATGTAGTTTCCACAAAAGTAAAAAAAGAGAAAATACTGTAGCATTTGTGTTTATATTGTTTTATTTCACAGATTTGTTCATGGATATTGTGCTTTAAGGTTGAAATGAAGTATATTATGGAT
TCATACAGTGGAAAGGAAGCATGTAGAACTGCTCTAACAACCCTCATAGAAAATCTGAGGTCCAGAACTTCTATTTGCTGTGGGTTGTATCAATACTCTTAGTAAACAATGTAATCTCTTGTTTCATCTTGCTTTTTTGTTTCCTTAAATAATTTTAAATGTTATGCAAAGTGGTAAGTTTCACTATGGCATTTTCATGAAAATAA
AACAGGTGATGTCACTGTAGAGGGTATTTGCTCAACTTTCTTTATATTGCATTAATCTTAAGAGAGCAGGGTGCTAGCTTCTCTGTTGTTATTTCCTTCTAGTAAATGTAAAATTTGAGTTCATTGGACTGACCTAGAGGTGTTACACTTCCTGAGAGAAAAAAAAAAAGCAACCTGAAATGAGGGCATTTGTGGGACGCTCACAC
GGCATCAAGATCAGCGGCAGGGAAATCGATGTGCGCTTGGACCGCAATGCGTAATTTCAAGCATGGTTGGAACCTTTCCTCATCTGTTTATGACTCTCCTAGTAAAAGTCATTTTTAGTAATGTTGTATGCTTACAAATGCTGTAAAAATGAACTTTTACAACTCCCACCAGCTATTAACAGGATAGTGTGGAAAATGTACTGTGA
TGAACACTTCCTTTTCTCATGTATAAATGAAAATGTTTGCTGCATTTTGCAAAATGTCAATTCTCCAAAACTGTGTCCGTCTATTTCTGTTCTTGCAGCTAGTAAAGGTTAGACAACCCGAATTCTCAGTGGCACGCTGTCACCTAGGGCTCAAGCAGCAAAATAAACAGTGCAGCTCAGAAATTATAGCTTGGTTCTTGATGTGT
AACAAGATTAAGACCTTGCGTAATAGGCTAATTGTGATGCTTTCAGAATATAAGCGTTCAAGAAAATAAAATGAATATGGACCTTCTCCAAAACACACTTAGTAAATTTAAACTCTCACTTTGAATCCTATTTTTTTCATACTTACTATTTATGTATGTTTAAAAAAAATAAAGCCCATATGATATACCCATGTGACCTAGTTGTT
TATTCTTAAATATTAAAATAAAATATGTAGATATCTTCTGTAAATAACCTACTTTCTTTTCTCTCCATTCTCCATAATTTGCTTAAAGAATAAGCTCCAAAGTAAAAACTAGTTTTGTTAACATGAATGTTTCTGCTTTACAAATACTGGTGATTTTCATCAATGATCTTGACGCTAAATGCAGTTTTAAGAAATATTGTTCAATT
ATTTAGGTAACAATTGGATATATTACCCAGCGAAGAAGAATTTTGTTACCTTTATTAATATTCTTTACAACATGTGCTCAAGGCTTTTAAAAAATCAATAAGTAAAAATTGATTTAATTTAATATGATACCTACCAATGACATTCATATTTTACTTTATAAATGAAATCCGATACAAAATTGTAATGACTGATTAACTTTGCATTA
GGCCTGTGAGGAGAAGCTGCGTTCCCTAACCCAGGCCAAGGTCAGAGCACCTGCCCATCCTAAGTCCGCTAAGGCTGGAATAGTAGTACCTCTCTGGTTTAGTAAACTCGATGAAACACATGGACAGGATATGGCCCCAGAGTGTCTTCTATATCCAACATAGCATCTCCCAGGTTCCTGTGTCTCTTTTCTTTTCTTCCCTCCTT
TTGTGACGTGCTGGTCGGTTTTAAAGCTGTGTATCGGATCAACTTTGCTGTGGCCATCTTTTTCTTTGCCTTCTTTTTGCTCATGTTAAAAGTTAAAACAAGTAAAGATCCCAGAGCAGCAGTGCACAACGGGTATGTGAGATTGTCTTTCAATGTGTGTGGTTCCTCTCCCTCAGCAGATAATATGCCATTGGAATGGAGACAAT
GGTTGAGGGTACATTTCTGCATTGTGTTTGGATCAGTGCTTGGAGTATTCAGGGTTCATCTGATTTCCACTGTGCTGCTTTGTTTTCCATATTGACCCAAAGTAAAATACACCACTAAAAGTTTGTGAACAAGGAGGTGAAAGGTGCCTTTTCTTTTCTTCTTAAAATAGGGGCTCTTCCATCGTGTTCTTCGAGAAGAAATCTCC
GCAAGACTCCCCAGCACCCTTTTGCTTCTTTCTGAACACCCACCCTCCCATATCTGCATCCTTAGCCTACACAGGCAGGTTGATTCAAAACAGGAGCACCAGTAAATCTGACTCCTTGCAGAGTCACCCCTAGGTCCATGAGAACTTGGGAGGGGTAGGAGTAGGCAGAGTCCGGGGAGAGGGCAGCTCTTCTGGGGAAAAGGGCG
GCTTAGCTCTCCGTTTTTTTCTTTCGACGTAGTGTGAAGTGTCTTATCCTTTTCTATGAATTCCAATTTGCCTTAACTCTTTTGATGCTGTAGCTGTTTCAGTAAAGTTAGTTCAACCTAATGATGTAGAATGCTTTGACCAAATGGGCTGGTCTAGTGCACCTTGTAAGCAGCAGCCTAGGGCTTTTAAAAGGTAGTCAATAAAA
CATCTCAGTGCTTTTGATTCATGAATTTGAATTAATAAGTGACCAAGTTTAACTTAAAATGGTGGTTTATTTCTCTATATTTTATATCTGGGATTATATCAGTAAAACTGAATTATTCAAGGTTTCCTTCGAAGCTTGTATCAGAAATAAAGCGTCCAGGGTTCTCACTGAGTTCGTAGCTGTCATAACCCATCTCTTGCTCGTAT
TTTGGTTTTATTTTTCATGACTGTTGAGTTCTCTTTATCACAAACACTTTACATGGACCTTCATGTCAAACTTGGTTTACCCAGGATCATTCCTTTGGTTAGTAAATAAACGTGTTAGTGCTAATTTATGATATGTGTGTGGGTTCTTCAAGGAATTGAAAATTGGTGATACATTATAACACTTAGAAATTGAAAAGCTCTCTGGT
TGTGGAGAGCATGAGACTGTACCTTCAACTGTCTTCTTTAATCATGTGACTCGTGACTCGTCTCTTTACCAAAAGAATGTTTGTGCTCCCAGCACTCCTAAGTAAAGACCATTTCCCAGGACTCCATCCCTGACCACATTGCTGTCTTCTCAGAGTCATCAATGATTGTGTTGGTTCAGTATCACTTGAGTCGCCTACATCAGTAT
CTTACACTGCTTGAGTTATCTTAAAATCTTAGTGTATCTTCTTAACAAGTTCACATTTTCTTATTTAAATGTGTTACCTACCAATTTACCCAAACAGTATAGTAAAAACAAACTGGTAATCCTTTCATGCTGTTGTTGTGCAGTGGGTTCAAAAGCAACACCCCTAGGGTTCTAATTACATATAGTTGCGTTTCAGCTAACACCAG
TTTGGGATTCTTAAGGGGTGTTGTTTACCTATGGGTGAGGGCTGCCTAGTGTTAGGAGGGCCTGTCAGGCTGCTTATAAGGACTGGGGAAGAGAAACGAAAGTAAACATTGTCCCGTCTGCTCCTGGGATCTCAAGGCTGCTGTCCATCCTTTATTAGTAACCTAGTTTTGTCAAGAGAGAGGTGCAGCGATTCCCCTTAAGTAGT
TGGGACAGCAATGCTTTTGCAAAAGGCTAGGCCTTTTAAAGAAAGGTGAGCTTGTAACTCCTTGATAAAAGATGTCTTAATTATTTTTACTGCAACTGAAAGTAAAGAGGTAGAGCCTTTCCCCTTCTGCACAGCCTCAGGGCTTGTATGTTCGCTACAACCAAACACAGGACAGTACTTCCCCCATGATACTTTATTACTGGGAG
ATATGTGACATGAGTCTCATAGTTTCACTTAAAATTGTAAGTTCACAAATTTAACATGTTAAGACCTGTCTGCTTTGGTTTTCATAGTATCTTAACCTGGAGTAAATTCTGTAGAACACTGAAGCCCTTGTCTGTCTCGTGTGTTTAACACAAACCTCATTTCTGCATAGCTCCTGACCCTGTGGCCTTATTACACCTGCTCTATC
TTGATGTCTCATTTGGTCAGAAGTACTACATCTGCTAGTAGAGGTGCATGCCTTTATTGCTTTTCAAAACAATACAACTGTGTTTATTTGTGAAACTGAAAGTAAATTGCATTTTAAGCCATATACTGTTCCCCAGATAAATGCTCTGTTCATTATTTACAACCATTTGCTTCATTTAAAACCATCCTAGCAATAACAGAGTACTT
AAATGTTCCCGACTCCTAATGGACAATGAATTCAGAAAGACTCCTGGTTCACCAGTTGGCTTGCAGAGCTGAGTTTGTCTAGGAGAAATCACCAGTATTTAGTAAATTCCTTGCTGTAGTGTTCATTGGTCTCCTTCCTTCTGAGCCCAACTAGAGGAGTAAGAAGCAGTGAAAGCAGCAGGAGGTCTGGCTTCTGAGAGGTCAGC
TAAGTAACAAAAATCCATCTTTTGTTACATACAGAGATTTTAAATGATCACTGAATTATACCGTTTGATTGTGATTATAAATGTGCTTAGAAGTTATATCAGTAAAATTTTCATAGCCTATTACACGTACAACTTTATTTGCTTCACTGTTCTGTGTGTTGGGAGGACAAGGTCCGATTCTGTCTCCCACATTTACTGTACTTCTC
CCTTCTGTGGATGGGCTATAGAGTCCCATGTCTGTCCTCAGTGCTGATATTAGAAAAGATGAGTGTGGACTTGAACCATCTCAGCCAGAGAAGTATCAGTAGTAAAAACAAATTCTAAAGCTGGCTGTGTCTGCCCATTTCATTCTATTATCCTATTTTGTACTTGAATGTATTATGCTAAGTTCTGTTGCTGGGAAGAGCCATGA
ATGTAAGGTATGTTTTTAGAAAGTTTCAGTAACCCACAGAACATCTGATCTTTCTACAGCAGCTTCAGTTGTGTGCCAACATTCCATGTATTTTAATATGAGTAAAAGTTATCCTTATTAAGTAAGAACAGACTTAAAGTAGTAGCTGTTTGTACGCCTTAATGTTCATTGATTTATTTTAAATCTTTACATTTAGAAATGGGGGC
CTCTTAGTATCGATGCCTTGCGGAGATTGTGGTAATGACCTGTCTCAGGGGTTGCACCTTTGGAAGTGTTGTGATTCGCCTTGTCTTAGCATTAGTTTGGAGTAAAGACTGAATTGTTAAGGTTAAATGATGAATTCCTTTAGAAACAGTGGAACCGGCTGTGCGGCCCCTGAGGGTGGGTCCTGCAGCTCCTCACCAGGCTGGCT
CTTTTCACATTTTCTTTCTACCTTTTTTTTCTTTTTTTTTTTCTTCCCCCCTTTTTTTGATTTTGGTTGTTTGATGTGCAATATGTTTTTGTATGCAGGTAGTAAAATAAACTTTGATCTTCCATTTGCTGATTTTTAACTTTCTACTTGTTATGCCAATTGTTTCAAAGCGGTAGGAGTACTTACAGGCCGAGAATAGATAGCAT
ATCATTAAACAAGCAAATGGAATGACTTTGGACCATATCTAGTGTATAATATTTTTGTCACGCACCTGCTGCATTGCTCTTACTTACACAGAATGAGAGGAGTAAATGTTCTTGCCTTCAAATAGTCTTACGTTTTTTATCCTGCTGAAAACTATATATAAAATATCTAACATTACAGGATATAGGTTCAGTTTCTTAAAAAATTA
CTATGATTTGTATTCTATTAAAATTTGAATTGATTGTTACTGGCACTAAGAAATCACTTTTCCATATCTGCTTCTGTAAGGTTTTCCTAAATTTCTAGAAAGTAAAACACAAACATTGCACTTACTAAGTGTAATATATCTCCACTCAGTCATTACAATTTATACTGAAAGCCAGAAGTGATGGGAGGAGCCTGTCCATACCACAG
TGTGTTCAGAATTTGACTAGATTTGTATTTTCACAGTTCAAAATATTCCTTAAGTGAACACCCATGATGTTAATTACAATGATAGTTCTTAAATTTTCAAAGTAAAATAATTTAAAGAACACAAGAATGGTGAGCAATATTTGTACTCAATATTCATATTATGTTAACAATATAAATAGGAAATCCTCGTCTACCAAAACTTTTAC
TAATTGCAAGTGACTGCCATGTATTTTATGTTGCAGTAATATTGACTATAAAATCGCCTTGCTGAATTAATGTGAAATGACTAAAATCCCTTTTGTCTTCAGTAAATTTCATAAAGGCCTAAATGATGATTTCATAATTTGTCATTAAGTCTTGGTGTTAATCAAAAAGGGAAGCAAGAACCAGAAGGACCTGACATGTTCAGATT
TCTTCATCACTACAAGCCCACTCCCCTCTACTTCATGGATGAGATTGATGCAGCTCTGGATTTTAAAAATGTGTCTATTGTTGCATTTTATATATATGTGAGTAAATCATTTTGTTTGTGAATTTTGTGGTTTATTTCTTGCTATCAGGATTTCTTTTTCAATCAGACTTTTCAATCGGGTTTTCTTCTAGGCTTGCAGTTTTTTT
TCCCTTTGATGTGCTGGGTAGAGTTGGCGTTGTAGAGACCGCTGTGTTCATGCAATCACTAATTCTATGTTGTATACAAATAAACAGCTAAAAGAGAAAAAGTAAACCCATTAAAGCTATTAAACTATATGTTCCTACTATTCTTTTCCTTGAACTAAACTCATTTCTCTTCTGAAGTCTGTTTGGAAGACACGTGGTTTTGAGTT
GGTCTGTATACTGTGATGGATGCTATTTTTATTTCAATTCAAACTAATTTGATTTAAGACAGCCCTCTGTGTGGCATCAGTGGCCTCACGTTTCAGATGAAGTAAACAGACTGAAAGACTATCAGTGCCTCATGTCATAAAACTTTTCCCAGCCATGACTCGAGCACCCTCGAGAATGTGCACGTGTGTGTGTGTGTGTGTGTGTG
ATTCCTGAAGAGACAGAAAGCCGAGATGGGGAGCCCACAGCTTCAGAGAGCTAAGGGGACACTTCCCCCACCCCCGCCTGGTGCCCCACTGAAGAACATTAGTAAAGGGGGCAAACCTTGAAAGAACTGCTGATTGTCCTTACCAGTTCCTGAGACCCCTGGATACCTAGGGGCCATGGGGACTTGGGGACATAGAGGCCACTGCA
CTCAAGATAGGACCTTATCTTGAAACAGAATTTCCTTTATTACTTAAATCATTTATGTATATCTGGTAAATTATGACCAAATTTTTGTTAGATTGCACACAGTAAATTGAAATACACATTTGGTACACTACGGAATTGTTGTGCTTTTGTTTGGTTTCAGTTGGAAACAGGTTCGATGGAGATGACTTTATTACTGTTAATTTAAA
TGAAATATACTTTAAAAAGTTTGTTTTTAGGTAATCCAAAGGAAAAATGTTTATACTCTTGAATATATATTTGCCTCAGCCTATATTAAAGTTTCTTTGAAGTAAACACTTTACCAGAAACAGAATTGACAGATTTTTCTACTTGCTGACTGCCTAAGTTATTTTGTTTCATGGTCTTGAGAATTGCCTTTTCTCTAGACCTTTTT
CAGGAGAGACGGGCGCAGTCCACCCACTGCATCTGAAACGCCAGCCTCAGCTCTGCTGAGAGCATCCCATGCATTGAGGTCAGCCTCCTTCATAGCAATAAGTAAAATGTCGGTCAGTGTTCCATCTATGACTGTTTAGCCTACTTCAGTTTCGTCTCTAATGGCCATAAACTAAGCAGGTATCAAGAACACTGTTTATGAAGCAA
TCGGAGTCTCACTAAGCCACAGGGTCGCCTTGCACAATGTGTTCTGGTATGCCTAACCACTGTGTGTCCTGAAGACAACACTGTCAGATATTTTCACGTAAGTAAATTCATTAAGATTAAATTTAAAAATGGCTTCCTTGTCTGTGCTTTCAAATACTACGTGGCTGGTTGGTATGGCGCCAGACAGTGCAGATAGAGGACTTGCC
AAGTAGAGAACTGTTGGTTTGTTTCTTTTTTTTTTTTTAAAGGAGAAGCTATTTGTAAGCCACTGCACAAAGACGTTTTATATACACTGCAGAGACCTGTAGTAAATTATGTTGACAATACGCTGTTTACATTTTCTGGAGTCTGATGGCCTCCTACCCCTCACTGAAGCAGCCACCTCCTGCTGTGGGACTGTGCTCAGTGGGTG
TGGGTATTTATTCTGGCCACATGAATATTAACAGATCTATCATATATGCTTATAATAATTTCATCAAGTCTGGTCTCTGAGATTAGAATTTTTAATTACCAGTAAAAGAGAGAGATTATTTGCAAATTTGCTACCATTTTGTTCTTTATAAAATAAAGGTTACAGCTGATGACATTGTTCAGTAGTGTAAATTACTTGCTGCTAAC
CGGGGTCCCCCACAGTACCCATCAAGTAAATATTCCTAGGCTGTCATACTTTTTTAATATGCTCTTGATGGTAGGCAAATGTAGAAAGCAGCATTTTCAAAGTAAATGTCAGCTGTCGTAGCATGTTCTCATCTCAGTATCCTTCCTCAGATGTCATGCTTAATTTCCAGCCAATAATCAGATACTCTCAACACTCCTGGGCTTGA
TGGGTGTCAGCCCTCTGGCTTAAAAAGGAAGGCTACTGTACGTTTCTATGTGGGAACCAATATTTCAATGTATAGTTATAAAGAAGTTATTTTTAAAACCAGTAAATTTTTATTATAGGTTGCTGTTAAAATGGTGCTTCATTGTTTACTTAGGAACACAAAAGTAAATCCAAATTAGAAAAGTCGTACTAATATATCTTTATATT
ACGTACGTGAGGTACACGGAGCTATAAAGCTCAAATCAATAGTAACACGATTTTTGGCTAGCAGAAACTATCACCTATCTTCCTTTACTTGAGAGTGTACAGTAAAAGGGATTTTTTTTCAAATTATTTTTATATTATTTTAGCTTTAATTGTGCTGTCATTCATGGAACAGCTGCTCAGCAGCCTTCCTGTGAGAGATGACAGGG
TTTGTTTCCTGTTTTATTTTTTGCCTTCCTGATCATTTTTTGAGCCAGCAGAGAGTATAGAAAGCTGATTGTCACCAGCCATTTTTGAGATGTGACTTTGAGTAAAATGATAATTACTTACTAGTGTGGCTAATGGAGAGCTTATTTTTAAAATAATTAATGTAGTTCCAGGAAAACTCCATTGTTTTTGTTGTTGTTTTAGACTT
TTTCATGTAATAACAGTGCAGATTTGATAAACTTTAACATATATGTTTATGTGTATTCTCACTTTATGACTGACAATTAAAAAATATTATTTGACCAAACAGTAAAAGCTTTTGAAACCATGTACCGTGTCAGTTATTTTTCTCTTAATATGTCTTTATTTTGAGTGACATCATGTGGCTGGTGTTATGAGAAGAGAGGCAAGTAG
TGAAGCCATGTGCTCAGGTTTGAATTGAAAACAATTAAAAAAAATCACTTGCTATTTTGTTTTCCTTTGAAGAATATAAAGTTATTTCAGTTAGATCATCAGTAAAGTTTTATCTGGGCTAAGAAAATTTCCCTTGAGTTCTTGTGCTGTAATGTGGGAAAATATCATGTTTTTCACAGTTTCCATCAATGTGAAATAAAATTTAA
AGATTGAGAAGTGTTAAATGAATGTAGAAAACTTGGAATGTCAACATTATCAATTCTTCTTGTTTAGAACACAACTTGTTTTCAGCTCTTTTTATTTGTCAGTAAAAAAAAAAATCCTGTCCTGTGTACTGATTAAATTTACATGAGTATTACTCATTAATTTTAGATGGGAATTATATGCAATCAAATGATTACTCCATTGCTGT
TCACTTGCAGAAAACATTGCTGCTTTGTATTTTACAATAAACTGCTCCCATGTCCCTCACCTGTGTTTTATTTCTGAAATAAACAGTTTATAGTTTTAGAAGTAAACGGTAAATATAAAGAATTCAGGCATGTTGAGGATTGTTGTTCCTAACACTATTTTGACTGGGTTTTTTTTGTTTGTTTGTTTGTTTTAGTTTTGGTTTTT
GCTCCATCTAACTTGAGCTGTATTTATCTTGCCAATACAAGACTTAACGGTCTAAGACATGCTCAGGGGAGGAAAAAATGTTCTGCTTCTAAACACTGTCAGTAAACAAAAAACTCACATCCGAATTGGAAAAGTTGTCTTTTGTCTGGAAGCTGCTGCTCACAGGAGGCTCAGGATGGAGGTATACAGCAGCTCATTTATAGCTG
GCCCCTAGAGGGCAGGGACTATCTTCCTTTTTATTTTTTTTCCCCTTCACTTCATTAATTCTAGTACAGACAGTGCCCCCTCTATCCTTGTCAAAAACTTAGTAAATGGTGGTAGCTGTTTTCAGGTCTGAATCACCAACTAACCCCGGCCAGATTTCTCTAACTGACCAGCCTTCTGGCTGACCAATTAACTAGCCAACTAATCA
ATTCACAGAAGAAATATCTTTCCAAGGTGTAAGAAGCAGCCAGTTGCATTCTTTTGGAAATTTACTATACTGTTTCAATGTGTTAAGTGCCTTGTTGTAAAGTAAAATTTTAAGTCTCGAGTTCATTATTTTCCTGACCTATATTTTTCATTATGATTATCTACTGTGTGCTGTTGTAATCATTTTATTAAATGCTTACATTTTAA
TGCTTTGCTTCTTTTTTAAATTGAGATATGCTTTGATACAATATAATACATAGATTTTTGTATTCCTATTTTATTTAATTGAAAAAAAACCTTTTCATATAGTAAACTGTCGTCATGGCTCTCCGCCTTTGACTCCTCTCAGATCCTTCCCAACCCATTAGCCAACTCCACACCCTTTCTTTCTCTTTGAAGAAAGCAAACAAAAT
GCTCATTTGAAGTCATTTGCCATTTTTTTGGCCTTTTGTGGAACTCTGCTGCTTTTAGAAGAATTATGAAAAATAATTGCCATCAACAATATTTTGAGGCAGTAAAACCCCTTGTTTTATAGAGACTTTCATCTTATTACCATGATTATCCCAATTTCTAAAAAGTAAATCAGATATAAAAATTTCCAATTAGAAACAATTATTTT
CAAAAGGAAAGTGCTGTAAATATTGCATATTTTATGTATTTGGACCAAAAAGTTACAAGTAAGTAGACAACAGTGGTGTTGCACCCGTTTTATTATGTCGAGTAAAGTCGTCAGACCTCCTATCCTATTCTGGTATTTCTCGTTTAACGTTACTGTTAGGATGTCACTAAAATGAGCTAACGTAGCCTTTCAAGTTTGATAGAGAA
GAGGTTCTGAGTTCAATTCCCAGCAACCACATGGTGGCTCACAGCCATCTGCAATGGGATCTCATGGTGTGTCTGAAGACAGCATCTATGTACTCATATAAGTAAAATAAATAAAATCTTTTTTAAAAAAGAAAAGAAAACAATGCTTTACTACTTTTCCAATATTTGAATTTTATTTGCCATTGCATGAATATAAACATCAGCTG
TGTTTCAGCAAAGCTCTGCTCTTCTTTCAAGCTCTTTGTGTAAAGCTGTTAATAACGAGCCTATTACTAATATCCAGTGTAAAGTTTAACACGGTTTGACAGTAAATAAATGTGAATTTTTTCAAGTAGTAACGTGCACTTTTATGTATGTTAAGCAATAGACTCGACCAAGGTGGTCCTTTCCAATCCCATCTCCCCCTCTGCTT
TCCTGTGTTTATTTTCTTAGTTCCCTTAAAGTGTGAACTGGAGAGCAAGTCTGTCCCATCAGTATCAGTTCCTAACACTGTGTTGACAGCCCATTTGTTGAGTAAATAAATGTTTTTGAAAAACCTAAACTATATTTTATTTTTTTTTATCTTGAGCTATCTGTGTCTCAGATTTCTCATCTACATAGTGATAATAACCTGCCTTG
GTGGAGAGGGGGATGGGGAGGGACTCAATAAGACTGAAGTATGCGAGAAAATGCCATAGTGAAACTCAGAGCTCTGTGAGAGAACTTGCAAACAGAAAAGAGTAAAATGGAGTCATAATCCACTTGATACTTTGTTGCCTCTCTATTCACACTCTACCATTGTGATCGGTTTCAGTAATAAACATGTTTCCTCCTCACTAGGAGAA
GTGATCTGCCTCACCAGGCCACCCCGTTAAGCTCTTTAACTTGGTTGTCCAGGATGTATCAATTATCTGTCTAAACCGTTTGCTACACAACATTCTAACCAGTAAAATCTATGGCATTTCTACAATACTCATTTGACTGACATTCAGTTTCTCCCCTCCCTTCTGTGTGGGTGGTCTCGGACAGTGTCCATGTAAGGTTCTGATTA
CAGTAATGTTTATACAGTTCTACAATATGAAATGATTTACCTAATCATTTGAAAATACATAGTCTTCAAAATACTTTACTCAAAAACTAGATAACTTGTTAGTAAATAAATATGATCTATAAGTTCTTTGTGGAGAACGTTTTAGGCATGGTATTTAATTTAAATGTCTATAATTAATACCTTAGGAAAATACATTTTGTTACACT
ATGGGCATGTGAAGTGACTGACCTTGAGATCTTTCCATTCTCCTGTGAATTTTAACTTGAACTCATTCCTGATGTTCGATGCCCTAGTTAAAAACCATTGAGTAAATCGGCCTGCCTCAGAATGACTTTTCATATCCGCCTTCATGTGTCATTCCAAGGTGTCTTCAAGAGTCATTCCAGGTTTGCTAGTCCATGCCACAGTGCCT
CTTAACTTAAGGCACTTTGATTTTGCCAACAAATAATAAAAAACATTAAGAGAAAATGATCCGCTACAAATTAACAAATGGCGAATGCACCTGAATTTTCAGTAAAAAGACCTTTCTTCCGCTAACAGTTGCCAGCTGCCTTGTGTCTGTTTTCCACCAATGTTACAAACATCGCACACAGAATGAATGGAGACAACGTGAAAGAT
CTGGAGAATGAGGATGAGGAGAGAAATTCCAGAATGTGATCTCACACAAGCTGGGGACAAGACAGAGGGAAGGGGGCTGGCCTGGGCTACCTGTCATGTCAGTAAAGTGTACCTCACACCCCATTGTTGGTGCCTGTTGCTCTGGCTGTGCCTTCCTGGTCCGAGGTCAAGGGAGGCTGACAGATCTGAACTGGCAGTGCTCCCTC
TCAACAGGAATCCTGTTTTTACCCCAGTACTGCACTTAACAGTTACCAACACACCCCACTCCTGGATCTTCTCCCCAGGAAATCTCACGTAATTAAGAACAGTAAAAAGAAAGAGCGGAAGAGCCAACATTTGGGTTCCCCCTGCTGGCTCTGTGAGAAATGACAGGCAACCTGTCGCCTCCCTGGCTCCTCCCCTGTTCACATTC
AGGGAGCCGCATGGATCTGAGGCTGTGCAGTGAGGAGGAGAGGGCCAGAGCATGAGGATACCCCGGAAATCCTGACTACACGGCTTCCCTCGAAAATGCTAGTAAAGTCAGTTTGTAACACTCTGGCCTTGGGGTCACTTGTCCAGCACAGCTTGGTGTTATGCTATTGTGGTCTGACGTGAAATGCATCTCTCCCCTCACCCAAC
GCTGTAAATCTCTGCTAAATCTGTCCATTGGTCTCTTCCAATGTGCCGTCTTACCCAGTGTTTATACCAAAAGCCCCCAGGATGAAATTAGGGGATGTGGAGTAAAAGTGCTTGCTACATAACATGAAGGCTTCAATATGAACTCTTAGCACCCTATAACACCCCCCCACACACACACACACCCAGTGTGGCAGCCTGGTCTTATA
CTGGGTCTCCCTGGGCCTGAACTGCTCTCCCAGATAAGGCTTCTTTGAGAATGATTACAGAGCCCTCAGCCAGGGTGTTAGTAAAGAGGTATATTTATTTAGTAAAGGCTTTTTAGAAAGCCTGGAGTTGTAACACAAGTTGTCAGGACAAGGATTGGGATTCTCTGTAAAGTTACTCCTGCCTGAAGGCTGTGACGCGCTTAGAG
CCATTTCTATCTTAGAATGTGAATTTTATGTCTCTAATCTTACTTTGTGTAGAATCACTGCTCAAAGGTAAAGGCCTATCTCATAGTATATCATTCTCTTAGTAAAATTTATTTTTGGCAAAAGAAAAGATTTAGATTTTTTTTTAAATGTTATTTTTTTCACTGGTGAGTATAAAATAACCTTTTCCTTAGAGCTGCTTCCTGAA
TTATGAAAAATAATTGCCATCAACAATATTTTGAGGCAGTAAAACCCCTTGTTTTATAGAGACTTTCATCTTATTACCATGATTATCCCAATTTCTAAAAAGTAAATCAGATATAAAAATTTCCAATTAGAAACAATTATTTTCATCATAAAAATGGTTCACCTTACAAAAGCCTTGTTGTGTGTGTGAGGGTGTGAGGGTGTATA
CAAAAAGCTGTTATTAATTGAAATCCCTTGGTCAGCCACTGATTTCAGTTCTGGCTGCTTGTGATATAATTTGGTACTAGCCAAAAGTTATGCATTGAAAAGTAAAGTTGTTACAATACCTTTAACCTTAAATAATAGTGTGTTTATTGCAGCTAGCACGGAGGCTTCTGACTGCTGTCCTTGCTGGTGGGTAGGTCTCATACATT
TCAATTGGAGAGGAAGTGAATGTTTTTTGTTTTGGGGGGTTTTTGTTGTTGTTGTTATGTGAATAAATGCATTTTGTGTTCTTCATACTTGTAGTAAAAAAGTAAATGAAAAAGATATGGATATACTGCTACTTGCATTAGTATGCATTGCATGTTATGTAAAAGCTTTAGCTAGCTTGAAACTTTAAATGATTTTATGATCAGCA
TTAGCACAAGCACATCTCCTGAGTCAGGCGATTTCAAATGCCGGCAAGCTGGAAAGGAAGGTTAACTGTAACTGTCATCTTTATTTTTCTTAAATCTGTAAGTAAAGTCAGTCAAGTCGGCATTTTAGGAACCCTTCCTGACCGGCTTATTCCAGACAGCACGAGAAGAAGCCCCATGAGCGGAGGCTGGAGCAGACAAGTGTGAT
AAATTGTTATATATTATCTATCCTCTGGTGTAGTAAATTGGTGTATCTGAACCATTGAGCCTAATAATCTGCGATTGCGAGAAGCCGCAGGTATTCATGCAGTAAAAAACAATGCATTTTGGTTTTTAAAAGGAAGTGGTTTTGTGTTTTGGACTTTAAATAAACTGTGTTCGTAGATAATTTCTTAATTCCAGTCAAATGTCTCA
TGAAGAACTCAAGGAGACTGAAGAGTGTTGGGAAGTGCTTCCTTTATATGTAAAACACTTTCTAAAAGCAAATTGTTATATATTATCTATCCTCTGGTGTAGTAAATTGGTGTATCTGAACCATTGAGCCTAATAATCTGCGATTGCGAGAAGCCGCAGGTATTCATGCAGTAAAAAACAATGCATTTTGGTTTTTAAAAGGAAGT
CTGTCTATGAAACTGTTTGAAGAATGAAGCCGATCTCTGATTAACACATACAGAAAGGCCCTCGTCAGGACATGAGCTGTAGATTTGTACGTCTGAATTCAGTAAAATTGTTTCCTAAGTATACTATCCTAATCCTTTTGCTAAATTGGTAAGAAAAAAAGTCCAAGGTATGTACTCAATGCCTCTTATGTAACCAACATATTATT
TCAAAGGGTAGATTTTAAAATGATCTGAAATGAGAATCATTAAGAAGCAGATAACTATTATCTTGAGGTCTATTATATTTACATTGCTATACACAGTGGAAGTAAATTTGCATGGTACATGACATTTATTCTGAAGTATTTTTTGTAAAGGACTTACAAAAGGAATTTAGTGTATCCCTCAAAAAGTGTGTGATAAAATATAGAAG
CCTCCTGTCACTCATACTCAGGACCCTATCCCTAACTCCTGCCCCGAGACAAAGATCCAATAATAGTCTGGACATGTAAGATGACAATTCTTATGTAACAAGTAAAAAAAAAAAAATTCTGGCCAGTTTTTATATATCAAAGACTTATTTTTTAATATTATAAAAATAAAAAAGATGTTTTAGTTCCTTTTTCAGAGTGAAATGCC
GAAATCAGGAATAAATAAGCCATTTTGTATCCCTTTCCTATTTATGGCTCACAGTGGGCTCATAAAGAGGTGGCTGCAGTAAGCTGTTTTCTTACTGACTAGTAAAATAAAAGTCTAGACTGATTTTTATTATTCCTGAGAAAACCTTGAATCTTTCACAACAGAAAGGTTTTCCTCCACATAAACCAGAAATGTGAGAGTAAAAT
GCCGCTGGACGGACTCCCGTGTTTCCTAGCGGTACCTGGACACCACCATTACTGTACAGAGCTCACCTTAGGCTCTAAACGATGCATCTCAAAATTTCTAAGTAAAGGATTATTTTTCTACTATTTATTGAACTTTCAAACTTTGTGGGAGGGGAAAGGAACTGAGAGATTCTCAGCCTTCACCCTGGCTGTTATGTGCGATGTGG
TCACCCTGGCAGCTCCTCTCCCACCCGAGAGGAGCCCTTGGAGGTCACTCAGTGCCATCTGCTCCAGCTTGTCACCTGCTGGGAGTGGCTAGAGTGTTTTAGTAAATGATCCTTTGTGTGTACTCTGTGAAGACACCTACGTTTATGGGGGTGTGTCTTAATTTCTAAACTGGACCTGTGAGAGGAGTAAACGGCAGAGCCGTAGA
AGGTATACTGGTTGCCTCTGAGAAATCCCTGGTGGGTTGGTCAGAGGTTAGAGGAAGACTTGACTATATGCTATGATGTATTGGATTTTAAATGATACAAAGTAAAATTGATTTTATAGAAAAGAACTGGTATGGTTTGGGGTGCAGCACACTAACAATGCCCTTTGCGTGCAGGTGGCACTGGGTTCATTTCCCAATGATAAGTT
AAAAAACATGTAGCATTGCTTAACCATTGTGTATTAATACCAGTTCTTTGTAATGGGTTCAGTAGTGCATTTTGCACTGCACAGAGTTTTTAAATCTGTCAGTAAATAAAATGTCCTTTAACTTAACATGTGGAGGATTCTTTTATCTTCATGGTCATTACTCTTGAAAGTAATACAACTTACTTAAAGCACTTGCTATTTAGCAT
CTGTGTGGCAAAAAAGAACTTAACCCAAACCCACTTTTCTTTAAACTAGCCAACTAGAATTTCTTCTGCATTTATTTTCCTTTTATAAAGCAGGTCCAGGAGTAAATGTCTTCAAATATTTAGTTAAACTGGCTGGCATTCAACACTTTGAAAATGGCTTTACCTAAACCAGTGTTGTCAAATTTCACTGAATTCAGCTTTCTCAG
GCCACTGTGCCTGAGTTAAAGACTATGAAGTACTTATGTGCTGAGGACCTGTTCTCAATGACAGTGGTCCCCACCTCTGTCCCAGGTCCTGTTTGCCTTAAGTAAAATAGTGTCTACCTGCTGGGCTGAGTTCTCTCTCTTGGCTCAGGCCATTTCTACGGTTCTGGCCATGCAGTTTACCATATGGAATCCATACCAGTAGGTGC
ATACCACTGAGCCGCATCTGCATCTGTCCCCCTCCCCCAGATGGAAACAAAACAAGACCCCCATCCTCTGAAAAAGAATCCATAATTTTGCTTTCGTTTAAGTAAAACTGAGTGTTTGTTTGGTTGGTTGTTTTTAAGTCCATTTTTCCCACCTAGGATAATCTAATTCTTTGTGGCCCTAGGCAGTGCTGGGCTTGTGTGTGCTT
TTCTTGGTTTTTTGTTGTTGGGAGTTTTTGTGTGCAGTGGGTGGGGGGGATAAAAACTTGAGGCATGTAAATTTTTATTAGTAACAGTAGTTTGTAAAGAAGTAAAAGGCTTTTGTAATCCAGGTTTTGTTTTTGCAGATCACATTTCTTTGTTGGAGAGTAAAATAAACTGGTCTAGGAGCTTTAAAAAAAAAAATCTTGGTTTT
AACAGGAAGGGAGTTAACGAGGATGGTGGGATTCGGTTGAAGGTGCCTGGTTTAGTGCTGTTAATTGTCTTATTTTTTTTTTTATATCTATATTTCTGGGAGTAAACATTTTAAATAAACGGCGTCATTGTTTACTCTGCGTTGGCTTTCATGATTCCTCTTCAGTAGCGTGGAGTGTGTCCCCAGCCCTGTGCACGTGCCCCGGA
CTCGTTACTTCTGGAATATTGAATAAGTCCCCCACCCTCTTGCTTTTGGGTTGTCTCTCTGACGTGTTCTTCCTTGGGAGGAATGAGGAATGGAAGAGAAAGTAAAGATGGCCTGCTGGCTTGTCCTGTGTTCCAGCTTTATCAAGGGCTCAGGAGGGTGGTGGAGTGGGCCAAGATTCTACTAGCACCTGAGATAACTCGGTGAC
GACTGGAGGGTGGGACTGGAGGGGCGGGCCCCTAGCAGCAATAAGGATGTGGTGGCCCCAGGTGTCCCAGCCCTCACTGTGAAGCCCACCCTGCCTGGCCAGTAAATTCTCCAGAAAGCTCCAGCCTGTGCTTCTTCCGTCATCTCTAACCCCAGGGGCGGTTGAGGCCCCTCCACCTCAGCCATCAAGCAAAATCAGAAAATCAG
TGAACATTTAGATTTCTTTAATCAACTACATTTAACTACTAAGTAGCATTTTCTTTCTAAGCATTGTGCTTTGCATGATAGCAGGTCATAGAGAAGGAAAAGTAAAGTTAAAGTCGGTTCTCGTTCATAGCAACATTGTCTGACATTCAGCCAGCTTTTCCCCCAGTGATTTATTTCTTTCCTGTATTCAGAATGTCCCCTGTCAC
GAGACTGGTGGTTCTCAACTCCCTCTTGAGGTTGACTGGACGGAGCCACTCGCGCTCTGGTTTTACTGCTTATCTCCTGTGTTGTCTTTTGACCCTGTTTAGTAAACCTGTTTTGTTGGTTTTGTTTTGTTTTGTTTTTCATTTTATTAGATTTGGTCACTTAAAATATAAAACTTTAATGCCTATCAAATACTCTGTGTGTGTTC
AGAAGCTGCACACATAGGCAGAGTCATTTTCCTGTTTACATTGTTTGTTTGGGGAAGATTGGTAGGGGTCTAATTACTGTTCACTTCCTTGTTGTATTGCAGTAAAAGATTTAAAACAACCATTGCATGTTTGCTTTTGATGTATCCCTTTGTGAAATCAGCACTTCTGGGGCCAATGAAGAAACTGTGCAGCATTCACTCCCCTC
GAGAGCCAGGAACATACTTCCAACACACAATGGCACAGAATATACATTCCCATTCCAAAAGGAAGGGGTGATGACATAGTGAGGGAATATTGGACCAAAGAGTAAAAGCATGATGAAAGCCAGACCCTGCAGCTCCATATTCTCTATCTAAGGGTTTAGTTTCTGAGATGCCTCTGACCCGTCCACACTGCTGCCTGTAACAGATC
AAAACTGAAATAGAACATGACTTCTATATGGACAGAGTTCATTGTAAAAGTTATCTTTTCTTTGTGAAAACTAGAGTATATTTTCTCTCCCTCAAGTTCTAGTAAAATAATCTTATGAGTTTTGTGCAATGTGACTTTTATTTTTAAGTGTGTGGGAAGATTTTGCCAATGAAAGCAAACCATACAGGTGACAAGGTTGTGATAAT
ATACCTGTCTAAAGGAAAACTAAGGGCTGGGGTTGCCAAAACTGCACTTTACTGAGGGGTTTGTGTCCAGCATTAGATCGTCTGCCTGAGTGATCACAGCAGTAAATGTGATTAAAATCCATTACAGAAAGAGACTTAATGGGGACGTTCATGGTTGAGGTTTCTCTTGAAGATAGGAGGACACAGATGACCCAGAGAATTGCATA
AAATTGGCATGGTGGAAATTCAGGCTGGTACTGGATCCTATCATCATTTCTTCCAAGCCCTAAGGTTGCTCTTTTCAGCAGCTTAAGTGGGACTCACTCCAGTAAAGGTGTGCATCTTTAAGTTAAAATACTGTAATTTATATCAAATGTAGCATTAAGTTTAACTATACCTTTGAAGGATTCCACTTTTTTAAGAACAAAGTTAA
TGGGCACTGAGAAGGGAATGTGGGTAGAGTGAACATATACTATTATGGAGGAGTGAATTTTTGATAAGTTATCTATGGGCCCAAAATTCTTGATTTGGGTAGTAAACCTTTCTAAACTTAGGTTATAAAATGGTATAGTTGTGTTAGTCTCTCCTGGAAGGTTTGAAGCCTTAATGAAATTATATCCAGGATACTTCATTCTATTT
TCAACATTCGTAATGCCAGGAAACACTTTGAGAAGCTAGAAAGAGTAGATGGGCCCAAGCACAGCCTCCTCATGCGTTGAAATAATGCCAAATGCTCTTTAGTAAAATGCTGAATTACGGTGTTTTTTTTTTTTTTGCATCATTTGTCTTTAATATTCATAATGTCATGTGCTTAAAAGTGAGCTTGAAACGTGTGCTTACTATCT
CAACAGCACTCAGTTCCTGGAGGTTTGTTGATGGTGAAGACTCCTGACCTATTTCCCAGCCTCTGCTGAAAATCAACACAACTATTTTTGCATCTCACACAGTAAAAGAAATAATGGAAGTTTTCATCTTTCTAGAAAACTTGCTTTTATTGAAGCTGTCCAGCTAGGGAATGGCAGATTAAATTTGCCTAACCAAAAGACATGAA
GCACTGCTGCTTTGAGGACTTGCATTCTACTGTGCTTGATGAAGCTACTATGTCAATGATGGTTTGGGGTAAACTTGAGTTTCAGAATAAAATTCAGAACAGTAAAATCTGAAGACTGAGTAAACAAAGCCCTTGTTTTGCTTAGAAGTATATTTGAGGATCACTGTGTTGGACACTCGGTGTGACATTTCTCCTTGGGGGGACTA
CTGGAGTTACAGACAGTTGTGGGTGCCCATGTGGGTTCTGAGAATGAAATATAGTCCTCTGGGAGAGCGGCCAATGCTGCGCCATCTCTCCAGCCTCAAAAGTAAACATTTTAAAAAACAACTTGTTAAACCAGAGTGGCCTGTGATCTTGACTGAAAGTGGTAAAAAGGACAAAAGGTAAATTGCTTAGATACACTTAATGATGC
TTGTGATCTCAAAGGAACTTCTCCTTTATTTTTTCTTGCAATTAATGTAAGAATACTCTAAATCTCTGCACTTCTGAAGGATTAGAGGTAGAAATGGTCTAGTAAAGTGTAATGTTTTATTCATTTAGCATGTGTTTATTTTCCTTATGTTCTCCAGGTGATTCGTTCCTTCCACTCAGTGATATTGTGGTTAAAAAATGATGAGC
CTCACACGCGGTGTTTTGGGGTGACATTACGTAAGGTGACTTGCGTGCTGATTGTTTTGTAACACTTGTCAGAACAAAGCAACGTTTAGAGCCAGGAAACAGTAAACATTGCTTATGGTCAACTGTGTGTGTGCGTGCCTTGTCAATAACTGGAATATTTATTGGCTCTTCCCACTTTTGTATCCCTCCTTTATTACCATTCTTTT
CAGTGAAAGGGTTGTTCAACAACCCCTGGGGGCTGAGAATCACAGATTTAGCAGCTCCTAGGGGTACCCACCACATTGAGCTATGCTGAATTAATATTTAAGTAAACTACATTGAAACTGCCCCGACCTACAGTGTGCTATTACTAAAGGCTCAGGCAATCTTATACTTATGCTCAAATAGATGTACTTTGAATTCTGGAATGTTG
GGATCAGTCAATGGATCTGGCCTCCCTCCCTTAGAGAGGAGGCAGGAGCCCCAGGGCCTGCTCTGTTTATATGTTGCACAGAAACTTGTGTGGGTGCTTTAGTAAAAAACGTTAACGGAGCAGCCCCCTTGTCTGTCTGTGAACGGGATCTGGATTCCCGAAGCTAGTTTGTGTTGTGGGAGGTGACCTGGCTAGGGTCTTCTAGT
AACTCAGCTTTGGTGCGAATCGAGTGAAACTAGATATTGAATAAGACTTGTCAATATCAAACGATTTTTTTGCTGACTGAATTTGAAAGGGCTTTAGAAAAGTAAAACCAGAAGCCATACAAGTATTTGTTTTATGTTTATTGATTAAATAATATCATTTGTCTTTCTGCAGTTATGAGGCTGCTAGCCTGTGAGGGAAAACCTGT
CTAGGGCTACTGATGCGAGCAGCTGTGAAGGGCAGGTTTATGTTCACCATTTGGGAGAGCTATACATCGGTTTTTGTTTATGTTTTGTCATTCTCCTTATAGTAAATTTTACATTCTAATTTTTAATTAACTCATTAGCTCTATTCTATTTTTATAACATTATTGAATTTTTCAAAAGTAATATAAAAGCATAGTAGAAAGTAAAA
ACACACTCAAATTAAACATTGAGCTGGGTGTGTGATATATTCCTGTAATCCCAGAGCTCAGCAGAGCTAGGAAGCAGGACCCCTTGTCAGGAAACCAAAAAGTAAACAGCTGGAAGAAAACATCTCGTGCTGATGATCATGTGTTTAAATCCAGAAATTACAAATTAATGACCCCTTTCCCATGTCACAGGCTCTACCATTTCAAA
ATTTTTATGAAGAATTTTTGTCTAGGAAAGTTTAATAACAGTGTTACCCAAGGTTGTGTCTGTAAGGGTGGCTCATTTTCTCTGACCCTTTGTTACTCAAAGTAAAGTACTAGGAGTCCTAAGAAATGTTCTGTTCTTGTGTATTATACTGATTAAGTCAGGATTAATTTGATTTCAAAGCTAAGAACAGTGATAAAAACTTGTTT
CTATGTGGCCGGTTATGCTAGTGGGAGTTGAAACCATTTTACCTCCTTGGACAGTCAGTGAGCGTCAGGTAACGGTCACAGGTTCCACACATTTCCTTGGAGTAAAAGCAAGACAGAGTGAGTCTGCCCCCTCTTTGCAAATCCAGCAAAAGGCTGGCGACCTCCACCGTTGGTCTTCCTCTACCCAGCACGCATGTCTCAGCTCT
AGAGGATAGCGGGCCCCAGGAACAGGGATTTTAAGAGAGTCTCCATTGTAGATTTCTCTTCTAGAGCCATGGCTAGAAGACCTTTCCTCTGTCACCTAGGAGTAAAGCACGCAGGTTTGACCACTAGATGAACATCTTCCTTCCCCTTCGGGTTTTCTCCCCTGGATGAATGCCGCACTACTTCAGTAGACTGCCCAGCCCCTCTT
TCCTTTTGGATTCTTGTTTCTGGAAGGTTGAAATTCATTAACGTTAATAGTTAATTATAACTTTCTTTTTTAACTTAAGAGGACTGAGGATTGAGGAGCAAGTAAATTAAATCATGCTATTTAATGTAAGTTCGTGCTGGGCTGTGTTCTCCTTTGTGCTTACTGGGCTGCCCTAAGCCGGCCACGGGGTCTGGCTGGGCGTGGGG
CGCTTTAGTTAACCGGCATGGATGTGACCGGAATGCCATGGCCTATCCAAGAGGAAAGGTGACCTCAGATGCACCTGTTTTCAGCCTGTGCTTTTGTTCTAGTAAAGACATTTAAACCAAATGGAGTTGCTCCTTTTTGAAGTTATTGTCACAGAATCAGGAGTGCCAAAGACTGTCTTGAGGACTGAAGTCTGGCTGACTGAGGA
TTGTCTACTTTCTATAATGAAATGCCATTTTTAAGTGTTGCCCGTGGAGTGAATGGGGATTTACAGGATGAAGTGGTATACAGGTTGCTATACTGTTTATAGTAAATATTTTGCAAGTCAATCAAAGTGAGGTACTGAGTTTGTACCTGTGACTCTCTATTCTGTCTCTTTTATGCTGCAGTGCTACAGTGTACTAGCTGTGTTTT
TACTGAATCTGTTTCCTGGAAAAGTAATTAATAAAGCTTATTCTCAGAGTGTTATCACTGTCCGTGTTACTGTCCAAAGGTTCTATGATTTGAGACTAACAGTAAAAAGACAAATACTAAACAGAGCTATTAGCTACTTTTTTCTGTCCATTTTGATAAACAGGATGCAAAACACATTTTAGTCACAGTGTTGTTTACATACTGAT
CTTTGTATAATGAGCCACGTAAGAGAATGAGTTGATGGCAAAAAAATGAAAATACAATCAAGCTTAGGCTCTGTGTGATCCACATATGCATCTTGCTGTGAGTAAACTCTTTACTTCCACTGTTAACCATTCTATACTGTTTTAAGTCTGAATTTACTTGTAATGGTTGAAATAAGTTACTTGACGAGTTAATCTGGTTGTAGGCC
CTTGTTTCTTGGTTTTGCATCTTGTGATTTTTTTTTTCTTTTTGTAATTTTTTTGTTGTTTCAACATTTGTATAAATTGTAAATATATTTGGTTTATTACAGTAAAACCTTTAGTACCAGTAAGTGGTCTTCCTCCTTGACTCTTTTTAATCAATACATTCGAGTCCTAGATGTGGGTTTTGCAATTAAAGTCCATACACACATAG
ATATTGTTCAAATAGCAAATGGCTTTATCAGCTGAGCCATTTTTAGATTGGCTTGTCCTTTAAACTTCAGAGATATTTTACTGCTGTTTAAATCTCTGAGAGTAAATAAATATCACATCTATAATAGTATGACAGTGGGTTTCTGAAGATTCTGGAAGAGAGAAATGAGGGGCCTGAGGTGGGTGAAGTATTCCTAGGCAGAAGGG
ACATGAACTGGTTTATCTCCATTAAGTGTTTAATTAAAGAGAAGCCCTTACACCTATAAGAAGGCTGAGCTTTTATGATCAATGAAGCAAGTGTACTCACAGTAAACTTTACCTGGACATGTATCTGTAATGTATGTGTTTCCCATTGTGTTATGGGTCACAAGGAACAATTACAAGTAGAGAAATTCTGATTAACCCCGTTTGGT
TCTTGGGTCCCTTGGGTTGGCATGGAACAGAACGGGGTTTGGGGGTGGAGTCAGACCAAGTTCAAATGTTTGTATCACAAACTTTGAGTTGATGATCTTGAGTAAACGCTTACTGCCTGTGCCTCGGTCTCCCTCTTGTAAAAATAACTAATGCTGAGAGCTCTTTGAGAGCACAGCGTGGGCTGACACGTGAGAATGGCTTTGAA
TCCCAAGGCAGTCCAGGAAACCTGCACAGATAAAGCTAGGCCCACCTTACTGTGCATTGCTATGCTGGGTCCCTGTTGCCATGGGACACAGGTATTGCTAAGTAAAACATTGTTTCTCTTGGTTGCTTGTTTCACCATACCACCTCTCAGCCTGACCTCAAACTCTAACATCAGGTCTCTTAGCTGACGTTAAAGGGACATTTGTA
GGTTTCAGTCACTGTCCCTGCTGGCATCAGTGTCTGAACACCCTCTCCATGTGACCTGTTAGTGTTGCCAAGTGGTTCAGCTGGACGTTATTTGGCAAGAAGTAAACACGGTCTTTGTGTCAACATTTGGAGAGTCCCAGTGGGACGTGGTGAGAGAGAAAAGCTTAAAGTCTAGAGGGCCCATGTGGCCCAGCCTCTGGGTGTTG
AATCAATGTTTTGCGTTCTGAATTAGCATGTTCAAAAGCCAAATTTTACAATTAGCATTTTTCTGACTCCTAAATCTGATACTATTCCATTTACAGCTGAAGTAAATTTTTGCAAAACATCAGAGAAGGCTTCTTTTGGGCTGTGTATAATTTTAGTAAACGACTCAAACCCCTTTCCTGAACCTTGAACCGCATCACAAGCATTT
ACTCAACCAGTGGACAGCTCCTTGTAGACAAGACATTTTTATTGCCTTTTGAAATGTTTTCACTGTGAAGTCTTGTACATATATGGCCTTTGCTTTACTGAGTAAACAAGACACTCAAACTTCTGTGGGCATCAAATGATAGGTCATCCCAGAGGCCACATGATTAGACCAGTGTAGGTTGACTAAGTGAGTAGGATTGCTTCGTT
AAGGAATTGGGTCTTGGGCCCACACGGTTTCTGTCGTAGTTTGGGGTGGTGCAGGTAACCTGTGTGGTGTGAACCAAGGCATTGCCACCACCATCACCACAGTAAAGCATCTATACTCAATGCTGTCCAAGTCCTCCCTTACCCTAGCCAACCTGGGTAGGTGGATGAGGGGCCTCAGTTTGCTGGGTGTTTATATAGAAAGTAGG
TGAGAGCACTGATTAGTCTTCCAGAGGTCCTGAGTTCAAGTCCCATCAACTACATGGTGTCTCATCTGTAAAGGGATTTGGTGCCCTCTTCTGGAGTGTCAGTAAACAAGACAGTTAGAGTAAACCAACCCTTTTTTTTTTTTTTAATTAGAGTGTATTGCTGCCCACTAGTGGTGGTGTTAGTGCACACCTTTAATCCCAGTGCT
GTGATTCTGAAGCTGTAAAGTTTGAAAATCATTGGTTTCAAGGAACACACACACAATACAAACTCTTATTCAGTTGGGACAAACCAAGGTACTGAGTCAAAGTAAAATACTAATGGTTTTATTTAACAATCTCTATTTCTGTTGTCTTAAATTGATTGTCCTGTTTTTGTTTTGATTGGCAAGTTCATTCTGATCAAATGTTCAAT
GCTGGTGGGAAAACCCTTGTACCCGATGGCAAGATCTGACACAGAGTCACTGGCAGGACTCCCAAAGCTTGATAAGTAAGAGCACGATTGACTAACCCGGAGTAAAGCCTTTGCAGCCCCTCCTGTCATGCGTTTGTTTTCCTTTTATTATTTCCACCGTGTTCTTTTTGCATTGACACTCCCCCTCCTGCCTTCCTCTTCCCTCT
CTCATGAGCACAGCCCAGAAGGAACAGAAGACTTCTGCTAACGTCATCATGCCATAAACAGACAGAAGCAGGGAATGGCTCTATCCCTAGCTGCCTGCTAAGTAAACACGGTTTTGAAGCGTCTGTTTTATGCTTCCACACAAAGCTCTTCTGCCTCTCGTCTGAGCATGAGATATGTTCTAAGATGAGGTAAGGGTGTGGGCAGA
GCCTGTTTCATTTCCTGCTGAGGTCCTTGGATGTGGCCCCCAGCTCTGTTTCCACTACACATTTGTGAGCACTCGCCCTCGTCAAATGCTCACTAACTGAAGTAAAGCTCTATCTCAGTATCACCTCAGGCTGTCACTGCTGCTTTCTAGTGTGTTAGGCTGGTGGGCGCTGGGTGTTACTGGCATGTCATCATGTAGCACAGGAC
CCTCAGACGGATGACCTCAGTTCCATCCTCGGGACCCACACAGTGGAGAGAGCACTGACTTCCACATGCAAGCATGGCATGTGTCCACCCCCAGTCTCCCAGTAAATGAATTTAAGTCCATTTTCACTGTATTTTTGTTTGTTTTTGGTTTTGTTATTCTTTTTCAAGACTGGAAAGCCCTGGCTGTCCTGGAATTCACGTGTAGA
TCATGTGTTTCTAACTGTGACCTGAGAGCTGACACGGCCAGCAGAGGAGAGGCCTTTCAGAATATATACATATGTACATTTGTGTGTATATATACCCTACAGTAAAGCTGTCGACTCCTCGTCCTCGGCGTCCTCACTGTTCCGTACAAGGCTGCTTGCTTGCTTGGTTGGTTGGTTTGGTTTGTTTTTTTTTAAATTGCCAAAGT
TGCCAATTTTTTTTTTTTGTGTGTGTGTGTGAAAACACTTCAGAATTGAATTAAAAGATGTAAATTTAAAATTGGTTGTGTATCTAATATGCCCAGGTTCAGTAAATAAACAATTCTTTTTAAAAACAGTATTTTGTGTTTTATATTAATGCTGGTAAAGTTAAAATTTGTTAAATGCTTTTTATTTCTTCCAATGAGATATGCCA
CTCAATATGTGGCAAGGCTGGTCTCGAACTCTCGATCCTCCTACCTCAGCTTCCTGGGTCCTGCTGGGATTACACACCACGCCCACTATTTAAAAGCCCCAGTAAAGCAAATGATTTATGAAGTGAAGATGTGCATTGTGGGAGAACCAAAGTCAGTGCCCCTCTAGGAAGACAAATGCCAGAACCTTCTCTGAGAGTTAGCTAAT
TGAATTCTTGTTTCTTCCAGCGCGGTGTCTGCCTGCACGCTGCCATGCGTCCTGCCATGATGATAATGGACTGACCCTCTGAAACTGTAAGCCAGCCCCAAGTAAATGTTGTCCTTGATAAGAGTTGCCTTGGTCAAGGTGTCTGTTCTCAGCCATGAAATCCCAACTGAGACAGAGCCCGTAGTTTTGTGCATGCTACGTAAGTC
TAATGGAGTACATTGATCTACTACTGATGTCTTCTTTCAGCTTTGATCTAAAGATGTATTTTATTAAAGTTATAATTTAAATGTACCATGGCAAATATGCAGTAAAGATTAGCTGTTTCCTAAGCTAGAGTAGGTCTTGTCTTGCAGTTACCATGCTATATCGTTTGTTTAAAAATTCCAACTGTGTGCTGCTTTTTTACATTGTG
CATCTCAATCATGCCGTAAGTTCAGAAGCTGCCAGAAGAGCTCAGTCTTAACTCCAGAGGACCCACAGGAGAGCCCAAGTGTGGGCAATGCTAAAGAAACAGTAAAAACTCACAACTTCTTACAAACGGTGAACACTGAGTACCTCGGTGTATTCTGTAAGGTCATAATGTCGGTGTGTCTTTGTACCTCACCCCTCCTGTCATTC
TCCTCATACCCACCCTTTCAAATTCATACAGGCAGCCTGCTCTGTCCCCTAGGCCAAAAGTAGTTGCAGTCAATTGATAATGCTTTCTTTGGTTGCATTCAGTAAAGTAAGTCTTAACCAATTTTATTTTTAGTTTGTTTATCTTTGTATGTGTGTGTACGGTATATAATTCTTGGGTGCAGACAAGAGCATGCATGTACCACAGC
TTTACTCCACAGCCTGTATTCATGGAACACTGTGTTAAATACTGTTTTCTAAGATTAATATATTTCAGATATATTTAATACGAAAGTGGGAGGAAGCTGGAGTAAAGTGTGGCACCCGCACCCTGGCATTCCTGTGGTTCTTTGGGTCAGTCAGGCAAGAATGGTACACAGGAAGGGAGCCAGGGCTGATGGAATAGCCAAGTCTC
AGTCTCTTTTTTCCAATTCATGTATTTCCCATGGCTGTATTTGTATTTATCACAGGCACCAAAAGAGTAGTCCCTTGATTAAATGTTTGCACTAGGCAGCAGTAAATAAATAAATGGCTGAGTTTACAAAATGCTTGATGTCTTGGAGACAACAGTAATTTCCATAGAATATGTCTTACTGTCATGACTCCTTTCTGTTCGTACCA
GTCATTATAGGGTGGAGATTTTTTTGTAATCAATTTCTTGTATTTTAATTTGATATCAGTTTCTCTGACCTATGTGCCAGGTGTTTATAAACACTTGTTTAGTAAAGTTGTGCGTTCACTCAGTCTCTGTAACATTTATTACTTTCTTGACATGTATGCCCTTTTCTTTAGAGTACTGCTTTGTGATATGCTCAGTGAACATGTCA
ATAAATTGTATAATTTTTTAATAAAAAGGAAAAATGCAAGGTGTACATAATTTCTTCCCCCACTGACATTATTTTACTAAATTTCATCACATTTTTCTTAAGTAAAATTACAATACATACATTTTTTAAAATTTTTTCCAATTTGTTTTATTTGTGTGAGTGTTTTGCCTGCACGCATGTATGTATGAGCACCAGGTCAAAAGAAG
AGCAGAGGGACTAAGGGGTGAGGGCTGGGGGTCCTCTCCTCCTGCCCCTCCTCATTTTTATTTAAGTGAATAATTTAAAGCCCCCTTCTCCCTATCCTGCAGTAAAGTGCTTCAACCCCAACCTAGGCTTGGTCTTGTGTCTTTGGTGGTGGGGGTCATGAATGGAAAGATGCGGTGGCCCAGCCCAGTTATCCCAGAAACAAGAC
GAGCCCAGCAATGACGGACAGGCTGCCAGCCTCCCTCCCACCGTGGCAGGCGGTGCAGATCCCTTGATCGAAAAATGACAGTGTTTTATGCTCTCAGATCAGTAAAATCTGTACTTGAAATTAAGGTTGCAAAATCAGTTTATATGGATTCTAAATTTCTCATACAAAGTGAAAATCTTATTAAATGGAAAAAATTTAAATGCTAA
CTGTTTTTCAAAATGTATGTTCTCTTTATTGCATCAAGTGGATTTAAAAGAAAATGCTTTGTGCCTTTTGTTTGTTTGTTTTTAAACTTGCCTCTGTGATAGTAAAGAAATGTGTTTCTAGTTCTGTTGTCACTGTTGAATGGCAGAGGACGCTGCTGGCAGGGGGAAGTGGAAGGGAGCACACAGAGTCTCAGAATCTTGTGAAC
TTTCCTATAACTCCCTGCCCATTGGATTCTCCTCAATTTCCGTGTTTATATTTAAGTGTTTGTGTATATATGTAAAAAAAGAGCCATGTACACTAGAATCAGTAAAGAGGCATGACCCATTATGAACTGAGGTGATGATCATTCCCTTAGTGTTGATTAAGGTTATAGGCGCTGATATAACAGGGCCTGTGCTGGACCCTGCTGCC
CTCAGTGCCTTTTGGTTTCCCCTCCTTCCCCTAGATTCAGTTTTGCTCCCTCTGGGTTTTTATAAGATTTGCCATGACATTTCATCTGGGTGGTCCAGATAGTAAAGCGCTTTTATTTCTGGAGCTGGGGAAGCAGATGACTCTTCCACTGGGGCGGAAGGGGCACCCACTGTGTCCCGAAGGGGCAGTCAAAGTGCAATATTATT
TGATTTTCAGCACAGTGCAAAAGTTCTTTAAAATGCATATGTCTTTTTTTTTCTAATTCCATTTTGTTTAAAGCACATTTTAAATGTAGTTTTCTCATTTAGTAAAAGTTGTCTAATTGATACAACGTCTGAGTGATTATTCTGTGTTGTTTTGTTTTACAGTGAGATATGTAAGCACAAGTTGACATAGACTGAAGCATAGACAG
CTTGTCTCAGATTCGTTGCCTTGTTCTTTGTATGTAGCCTACAAAGAACCCAACTGTGCTATGGAGGAGACAGGTGAAAGGAGACATTGTAAACCTTGTCAGTAAACCTTCCCTATGTTTTAGAAAGCAATGGATGGTTTTGAAACAATGGGTGAAATTAGGTATTCCTTGGCACAGGACTTGTGCTCCAGGTAAGCTTTCCTGGG
CTTGTGTACCCTGACAGCATCATGTGTGTCAACCTGTGTCAATTATGATGGGTGGTTATGAAATGCCAGACTGCTAAAATAAATGTTTTGGACTTAAAAGAGTAAATAAATGCTGCTTTAGGGATATTATCTGTGCCTGGCCTTGATTTTTTCCCCCTCCCCCTTCTCAAACATTGCAGCATTAGTCATATACATGAATATTCAGA
TCTCTCCATAGGGCAGCCGTGCAGAGAGTAGTTGCTGCCATGAACCAGATGGACCAGAAGAAACACGAGAAGTTTGCAAACCAATTTAATTATGCGCTGAAGTAAAAGGGTGTGGGTGTGCTGAATATGCTGTGGTCCCCTTTGGCCGTCAGCTCTTCTCCGTTCGTTAGCTTACTAGGATAGGAAGGAGAATAGACTTAAGTCTG
AAAATGAATGGTGTGTGGGGCTGGGAACTGGGGCTGCCAGGTGTCCAGCACCATTTTCCTTTCTGTGTTTTCTTCTCAGGAGTTAAAATTTAATTATATCAGTAAAGAGATTAATTTTAATGTAACTTTTCCTATGCCCGTGTAAAGTGTGTGACTTGGCAAGGCCTGTGCTGCATGTGACAAAGTTTATGGAAGTGGAGGGGCCT
TTTAACGGCTTCATATTGAAGCTGAGACTTTACCACAAACAAGTTGAGTGGCAGGCCTGGTATGCTGTATCTTGTTACATAAAGCTCTTGCCAGAATCTTAGTAAACACATGTTTTAAAAGTTTGTTGTCTTTGTGTATCAGTAACAGATGATGACACTGTTGATGATGATGATGTTAACTTGTGTGAGAGCTACAGTGCTGCTCT
CATAGCAGGAGTGATGACCAACAAAGATGAGATTCCCTACCTGCGGAAGGGGATGAGTGGGCGGCCCACGAGGACTCTGATTGAGTTCTTACTTCGATTCAGTAAAGACAGTTCTTAGTTCACTCACAGATTACTCCATCTGTCTTGAATTGGATATTTGACCTTCAAAATATTTTTGAATGAATGAAAATCTTTTAAAGACTAAA
AAGGAAAATATAATGAATGACTTTGTTATATTTTCCAAGTTTTGATTCTTAAGGTAGATTATTTAAGTGTTCCTATAACTTTCAAAATCTGATCCAATGCAGTAAATAAAATATTTCCTTCTGTTAGTTGTTTGTTCACTGTGATTCAGTTCTGTGAAGGGTCATCCTTTAAGAAACGTCTGAGCTAGAATCAGCCATATCTGGTT
ATCTGCAGGTGACTCTGTAGCAGTGCCTTATTTTCTAGGTTGGCTTTGGCCATTTCTTGGTTTTTATATTTATCAAGACTGAAAAAGTTTTACGATAGCAAGTAAACATTTGTGACTGAACTATTAGCCGGAATGTGGAAATGTGTATTTTATAATGTGGGAAACTTTGGGAATATCATTTTTGTCCTGAATATTCTAGTTTAAAA
ACCCTCCTTACAGATACATTTAATGTAACGAGAACAAGGGAACATGTAAACTAACGACCAATTTGTCGGTTTCTCCATGTATTCCTCAAAAGAATGTCAAAGTAAATGTATTAGAAATGCAGTATCCAGCCTATTAGTCCTTGCCAGAGACCTTCGACTTTCTGCCACATTTTGTGTTTGACGACAGAAAGAATTCTGTCCCTGTT
AGTGCTCTGGAGGAAGACAAGGGCCTTCCCCAGAGCAAGATGGCTTGCTGGAGGAGTAGCTAAATGGGCTAGCTCTAGGTTCAGCAAGAGACCTTGTCTCAGTAAATAAAGAAGAGTGTGATTGAGGAAGACACCCACTGAGCATCAACCTCTGCCTCTATACACGTGTGCACACACATGCATGCAAACATGTGTGATTCCCCCAT
AGTGCTCGTTATTTTTCCCACCCCACCGCCCCCATCACTCTCCTCTTTGCTCTTGCTGAAACCCTTCCCAACAAGCCCAGACTTGTTTGTTTGATTATTAAGTAAATGTATTAACAACTTAATGCATGTGTACAATATGTGTGACCCTCTTGTATTTCTCTCATCCTCCTCAAAATCTATTCTTCCCTACAAGTGCTTTTCCTGTA
TTATAAGAACTTCAAAAATAGTGCTGAGAGTGCCTATGCACCTCTTACTTGTCTATTTTTATATTAGCGTCTTCTTTTAATTGGTAGGACATTTATGCAAAGTAAAATACTAACTTTGGATCAGCTAAAGTACAAGATGTGTTTGTATTTCACCAACTCTTTCATTTGTGTCGTGTGTGCGCTGTGTTGGTACCTGGATTGCCTTT
TGTGGGAGATCATAGGTTTTTAATAAATGTCACATGCCAATAAAAACAGGAAACTCTGAAAATAATATGAATGTACAGTATCAGACCGGTGGTTCCAGGGAGTAAAGAGTTTGTTGGAGTGAGTTAACATTCTTCCTTTTCTCACCGATATCTCCCGTTATAGCCCCACTCCCTCACTTGCCCTGCAACCAACCTAATAATAAGTT
TTTCTTTCAAAAAAGTAAATTTATCACAAAATTGAACTTCTCAATAAAGCAGTGTCCATGTCAAAACATAACTGTTAGTAGGTAGTCTGTGGCAACGATGAGTAAATGACGAAGCAAGTCTGAGTCTGTGTGTACTGATGCGCTGCCTTTTCTGTTGAGACTATCATCGTGCGTCCTACCAGAGGCAATGACCCGAATCGATGTTG
CTACTTCTTAAGTACTTTTAAAAGGTGCCTTGTGATTGGCTAATGGTTAGTACAGCTCAACCTCGGGTTTTATACATGACATGGGACTCTGAGATTCTAAAGTAAAGGATGTGGTTCTGCGGTTCTCTGCCTGATTTTCTTAGGTGTTACAAATTGAAACTAAGGCCTCATGCATGCTAATTATACTTTTCAGCACTGCACTGTCA
GTGCTGGAGGTAGTGTGTGGGGAGGGGAGGTGCTGAGCCATGAGCTTAGTGGCTAGCATTTATAGACCTGTTGTGTTTGTTTTGTTTCTTACTGACTGATAGTAAAACTCATGGAAGAACTCAAGAGATGTCGAGACCAAAAGTCCCCAGTGACACCAACACAAAGCTCGCAGTTCCGTTTCCTTCTCGTTCCTATTCTCCGTCCT
CCTGGAACTTGCTCTGTAGACCAGGCCGGCCTCCATATCAAAGGCCTAGCCTCTGCCTCTGAAGTACTGGGATTTAAGGTGTGTGCCACCACTGCTGACTAGTAAATTTAAATTTTTTCCCCCTTATTTCACCAACTTGCAAGGAGAAATGTTTTAAATGCTGTAAAGACTCTTACTGTAGAAACTTTGGCCTATATATTTCAGTT
GAGAAAAAGTGTATGTGCTTCTCAATTGTGTGCACACGGAATGACCGTCTTCAGTGCACTAATTAACGAAAGTGCTCTGTGCCTCGTTCCGCGTGTTTTCAGTAAAGTTCTTTGGAAAAACTGGTTCCTTGAGGTTTTTGAAACTCATTTCCATTGGGTTGGCAAGCTGAATACATTATCATTTCCCCAGCTAATTGTTAACGGGG
GGATGTTTTGTTTTCTTTTTTCAGAAGAGCCCCCAATCTAGTTTGTCTTTTCTTAGTTTTCTGAATATCCAATTTTGTCAAATGAATTGTGTGAACTGATAGTAAAAGTTCCTCCCTTGACTCCAGTCCTTTATCCCATTTATATTGATTTTTTAGTGCTAAAATCAACCTTTATTCGTGGAATGGATGAACTCAGCTCACCATGG
GTGCCTTTTTTTTTTTTTCCCTCTGAAGTAGTTCAATGTTTTTTTCTTTTGTTTTAAACTGAAGGGTGGACCACCAATACTAGCTGGGAACTTAGACGGTAGTAAAAGGGGATAAATGTAAGCCACGGACTTGGAGAGTCTCTTTCTTCTACTTCAGTTCCCTTCCTTCCGGAAGGTAGAGAAGCTAGAGGCATGAAGTAGAGCAG
GTGGTTTGGTGCAAAAGTTAATGAGAACATTTAATATTTAGAGAGAGAGCTGAAAAATTATTGATGTTTGGTTATTATATACTATATATTTGAAACTAATAGTAAAAGGATTATGTTTAATCCCTAAATGTTTTGGAACTTTTTGTTTTGTTTAGCTCTTATTAAATGCTAAGTAAAGTGTATTTTATGTTGTATTGTTATACTAG
GCCAGCACCAATCCACTGATGATTGCATGATCCAAGAGCCTATGCCAAGAGCGACGTGTCACTGATTGGAAATACAGATGTTTTCACGGCCTTGACTCCCAGTAAAAGAGAGCCAAAGGCTTCATTTTTAAAACCCCGGGTGTCGTTCTTCTGTAGTTTTCTTTTTTCCCTACACATCTTGTCATTTGCTCTAAGGTAATTTAGGA
CATTAACACAGCTGACTTTTTGTGTCAGTGCCATGTATATTTTTGTCCTGTTATTAACTTGTAAGCCCTAGTAATGGCCAATTATTTGTACAGCAACAGAAGTAAATTGAAGATACTGGCTAAGACTGGATTGATTGTGGACTTTTGTACTATATTGCAAAATCCGAGATCTGTTTCTCTGGTGGTTATGTAAACGGCCTGAAGAA
GTCTCCTCCTTTTGTATGAAACAGATCATTCAGCAGAGAGATTTTGTGTGTGTGTGTAGGCTTGTAACTCTTTCATCTACTTGTCCCATGCTTTTTCTCTAGTAAATTACCTTGCCTATCTTTTATATGAGGAATTGTGCGTTTGTTATTGTCATAGGTGATGTCTTATTTAGTTGATATCCACAAGAGACTGCCCTGCTATTTTT
GAGGTTTTTTGGCACAGACAAGCAAGTCAGAAATCCAGCTGACTGCACTGAATGGGTGAACTCTGCATGTGCGAAGGGGGCACACCCAGACTCCAAAAGTAGTAAATAAAGCTTTCCTGTCAGTGGTAACTCTGAGGCTGCATGTCCACAAGACAGCAACGGGGTGGGGGTGGGGGGTGTTCTCTTGGGTCCTTGAAGGAGGAGCT
TGCAAGCCCCACCCTCCCATCTGCGGTGGTAGGGTTTGGATGTCCATCATTTATCAGCCGCTTTGCTTGATGCATTCAGCTTTCTATGGCTAGTATCGGAAGTAAACTAAGTATTGCAAGCAGTTGCTGTCTCCTTGGAACCCATAACAGTGGAATGAAGCCCCTGTAGACATCAGCATCCCGGGATCCAAGTCCCGGGTAAAATG
TCATGACCCCATGTGTTCAAAAGTCATTGTTCCAAGTGTGTTACAACTTTCCTGTCCTTTACAATCTCTACCCATGCCTAAAGCTATAATTGATATTTTTAGTAAAACATTTTCTTAAGAGATAAGAAAGTTGGATTTAAAAACAAAAACAAAAACCCCAGCAGCAGCAGCAGCATCCGTCCCTTCCAAGCATCGTGCAGTCAATC
CGGCGGCGGCGGGGTTTTGTGCTCCAAGGAGGTGCCAGCCAGCAGTTTCTCTTCCCAGTGTTTGTTCCCTGCCCCCTAGTTCACAGAGGTATTATAGTGAAGTAAAAGATTAGGGTAAGCTTCCCGGGATCCAGATAAAAGATTATTTCTGTATAGTCTTAGCTGTGCACTGCTTATCCCGACAAGCCTGACTGTCCAGGCACAGC
TCCCACTGGCTTCAGAGCCAGCACATCACCATCTGTTTCTGGGTACCTACCTTATGCCTACCAGAGGGCTCGTTTTATGGATATGTTTGAGTAGTATCAAAGTAAACTACAGCCGGGAACTCCTAATTCAGAACCATCTTTCTTTCTCAGAAGGCCATCCAACCTCCACCTTGCACTCAGTCCATGAACAACATACACACATACAC
TCTGACAGGTTTCTTACTAAGTCTGCTGGCGTGAACAGGCAGTCAAGGGCAGAAGTGAGACTTCAAGCTGCTCCCAGACTCCAGACCACACTCCCCTTTCAGTAAATTGGTTTTGTAATCAATGTTACCTCTTCAATGGTTTCTGCACACAGAGCTGGGTGTTTAGAGGGGTGTTGGGAACCTCAGTTCTCTGCACAAAGGAGAGG
AACTTAGAGATCCCCCTGCCACTGTCTGCCTTAAGTACTGGGATTGAAGGTGTGTGTCACCACCACCTAGCAAGACTCTGTCTCCAACAGTTTTGTTGAGAGTAAATGTTGGTGATGTGCTGTTTCACTTCAGCTTGTCTGTCACATCACACATGCTCACATGCTAAGTAGCTGTCACCGTATCAGTTTCCAGAACCTTCATCCTC
CTAATATTAATATGACTACTAATTACATGGAGAATTTTATACTCTGAATTCTTTGTGTATATTCTTACAAACATTTTACTTGTAGCTTTCTGAGGTGCACAGTAAATTAAAGACTTTTACTCTTGCAACATGGATTCAGTAGTTTTAAGTGAATTTTGGGCTTCTTTTTGGTATATAGAAAACATTTATATACCAAATGCTGGGTG
GCTGAAGGGGAGTGAGTGCTTCACCTTCCCCGGGTGCCGTTCCCTTCTGCTTGAACAGCAGTGAGCTCTGCGCTGGTTTCTGTGAAGGGAATATTTATTTAGTAAAGAACAGAAAACCTGTAGGTCTTGTCCACACGTGCGAGATGTTGATTACCAAAGCCTCAGCGAAGCCATCAAATGACAGACACTGGGCCTTGAAATGTGGC
CTGCACTGTCCAACGGTCCCTATTATGATACGGAGAAGCAATATCACCGAAGCTCACACCATGTATTATTATTCACTAGCACCCTAGGTGTGATAATTGAAGTAAATATCTTTTATACAAACACAAGCGCGTGTGGGCTGTTTTTATTGAAGATTTCTCCACGCTGAGGAACAGCAACCGCCTCTTAGACACAGGTCCAATGGGCA
TCTAAGAACCTGCCTCTGAAACACAGGAAAGCTGTAGCCTTCCCATCCTTTGGTGTAGCAGCTCATCTATTAAAGGCAAAGCCTGTCTTGAAGCTGCCCCAGTAAATGAGGGTGAAGCCTGAAGCCTCTGCCTTTGGCAGGTGTCCGTCCTGTGTTCTGTGCTCTCCACCCACGCGCCATTGCCAGAGCAGACTGCCCCTGGCTGT
TTGACTCCACTGGCTCAGCAGAACATCTTTAAAAACCTCAACAACCTTTGTGTTTACCATTACAACTTACTGGTCATGCTAGTGACTGGGTTAGGGACACAGTAAAGCAATACCTGCTTGGAAAACCACATTTCTACTTGGTCTGATGATTCCCTGAGGTTTCTAGATGTTAAATATTTATGTGAAATTAATTAAATGTAGTCAGC
CAGCTTATACGAAGATAATTGTTGTTCTGTTAACTGAATACCACTCTGTAATTGCAAAAAAAAAATTGCGGCTGTTTTGTTGACATTCTGAATGCTTCTAAGTAAATACAATTTTTTTTATTAGTATTGTTGTCCTTTTCATAGGTCTGAAAGTTTTCTTCTCAAGGGGAAGCTAGTCTTTTGCTTTGCCCATTTTGGGTCACATG
CTTTGTGCTGTTCCTCTGTGAGTAGATCCCAACTCGTGTCATCTTATCTTGTTTAGCACATGTGTGTTTGTACGTATTTTATCATCTTAGCTAAACACATAGTAAAAATATGCTAACATATCTGTGTGTCGTTGTAGGTATGTATGTGTATTACATTATACATATCTCTTTAACATAAGATTGCTTTTAATTTAGATTTGTGTTTT
GCATGGAAGGCTCTGTATCTTCTATATTTGCCGTTTATGACTTTTCAGTCTGCTTTCTATTAATGTATCAGTGAGATCTAGATAACAAGTACTTGATTGCAGTAAAAAATAAAAACGGAGAATTAACTTATTCATTGAGCCATCTTTTTTTTTTTTTTTTTTAAAGACAGGGTTTCTCTGTATATTATTATAATTAGCTTTGGCTG
AACAGTGCATCGCTCAGAGAGGGGATGCAGACCTGCTTCTGACCTCCTATTCTGGTCTTTTTTTAAGTGCTGACTCATGTTTGGAGTTTAAAACTTTTGTAGTAAAGGATGATTTGTATTTTGTAAAGTTTTTAATCAGCTTAAATACTTTGCAATATTTGTACACATATACAAGTCCTGAGGATCCTAATTTCAGCTCAGAGATC
ATGCTATTGTTGTTCCTAGGTAGCACACATTTCACAGAAATATAGTGATGCTCACATGCACTGTATGGATGACATAACAGGATTTGTGTTCAGAAAAAGAAGTAAAGCACTTTTTTCTCAAATTGTTGAATTTAGTTTCTTTTGGAGACATATATGAAAGGCTGTATCTGACCTTTATTTAATCTTAGAAAACCAAGAAGATTTAG
CTGTCTCAGTGGGATTCCCTAACTTTTTCTCATTGTAAACCCACCTATTCGCTAGGCCATGGTGAATACCCTTGTCTGGGTAAGACTGGCTACTGTCCCAAGTAAATACTCTGTAGACTAGCCCTGAGCTATTCTATCTCATTCTTTGTAATGCCTAATTAGTTTCATTGTCTCTTCCAAGCTCCTCGGCTTCAAGCATTTTCTAG
CCTATGCCTAAAACCATGGCTCACAAGAAACACTCAGGCCAAACCTAGGCTTGGGAGTCAAATTGCTCATATTGAGCATATTGTGAAGGAGGTAAAGCTAAGTAAAGGTACTGGGTGTTTTTGAGAGCACTTGTGAGTGGGTGTTTGGACAGTCGGAAAGGATATCTTCATGAAGGCTCCTGTCTATTTCCAGAATTCGATGTTAT
GCTGGGCACAGACTGTGGATCCACTGTCTTCCTAGAGCAGGCCACATGGCCTTCATAACTGCTTTCTGCTCCCCAATTTCACCCGTCTGCTTTCTGGAAAAGTAAAATCATTTATATAATGCTGAATGTGTTATCCTGGGCTCTGCCAGTGTCTTCTGAGGACAATGACTAATGATGTAGACCTTTGTAGGCTCTAAGAAGCTGGC
CATGTATGAACCGTGTTAGCGTCCTCAGCTCCCATCCACAAGATAGTCTGCCATTTCAGTGAGGAGGTTTTAGCTTCTGCCAGCTTTGATGACACAACACAGTAAAGCTCTACCGGGAAAAGGACAACTGAGTTTCTTGTGCTTCCTTCCCTTGAGGACCAGGAATTCACTGTGTAGACCTCAGCCTGTAGCGCCACTGTCCAGCG
ATTTAGAAGTTTAATTGCTTAGTAATTGGCCACATTACATTTTTATAATACAGTTTGGTAGATAAATGTATAGGTTATAATCTCAAGGATATGTTACAGAAGTAAATTTTATATTGAGGACTTTGTCAACCATGTCTGTTGTGGTTTGGTGTGATTTTTATACCGTGAAGTACCTATAAACCAAATTGCTGTTGATCTGTGTCCAT
TCAGTTAACGTGTTTCTAGGTTGTAATTTGTAGTAAAGCACTTCAATGCTTTTGCACTTAAATTTACAACACTGTCGGTGTGTGGTTAATTTACTCATTCAGTAAAGGAAAAGAAAAGTAAACTTGACTATACTGAGTTCTTTGAGTCCTTATGAGGAGGGTTTTTTTGTTTTGTTTTTTTGGTTTTGGTTTTGGTTTGTTTGGTT
AAAACATAGCCATGGGGAAAGGGCCCATGGAGGAATCATTCGGGGAAATGCCTTTGTAAATTTGCTCATGGTGTATTAAATGCTACAAGAGGATTTCTTTAGTAAAATTGGCCTGCTTTTCCAAAGAGGAGCCGGTTCTCTGAAATGAAACACTCTTTGTACATACTCTCCCAACACAATGGGTCAAATGTGTTAACTTCTGGATT
TTTTAGTTAAATACTATAAAAATTAAAGTTAGGATAATACACTTTATTTTTATTGAAAACACCACTGTCTTTGAAAAAATTATTGATCCTTATCTGAAACAGTAAATTTCTTTAACAATTAGGACTTTTGGCTGTACATCAGTTACTCCAAATAGTCTACCCTAAGGGACATTTCTGTGGGCTTTGTATCTCCCAGCATGAATAAT
ATTAACAAAATTTGTCAGTGCTGGTCTTCCTTGTGTAAACTGCATTTTGTTCAAACATTAGGGTATATTACATTTTCTCCATTTGTTCCTTTTTTATTACAGTAAAAGTTCTAGACAAGATGTAATTGTGTGTATTCTTCCTAAAATTGTATCACCTCTAAAGTTACCTACTGACTTGAATCCAACCATCAGAAATAAAAGGACTC
GCAGTTTGGATGGTATTGTTTTCATGAGCTTCTAGAAATTTCACTTGCCAACTGCCTTTTGCTTCCTGAGTTGCCACCGTCCTTATTTACAGTATCCCTGAGTAAATGATTCTATTGAAAAGTTGAGGGCTTTGTTGGTTGGCCTAAGCTTAAACATTCCACTCGTTCTCCCTGCAACCCTGACTAGAACGTCTGTGGTGGTTTCT
TGTACGGTGTGGTCTATGAATTGCTGCACTGCAAAGCCACACAGCTGCAAAACGTTGAAGAAAATCATTGATGTATAAAAATTGCAGTATCTTTCAAATCAGTAAAATGGATGCTTATTATTTATCTTGTTCTTCAGTTAACATCTGTGTTCTGTGGGGGAGGGAGGGAGTCATGTGTGTTTGAAGGGAGAAGTCCATTGAGTCTC
TAGATAGATAGATAGATAGATAGATAGATAGATAGATAATAGATAGAAAGATAGATAGACAAATGAGAGTTTTCTCTGAAGAGCAGAGACCTCTAATTTGAGTAAAATTTTCTTAAAGCTATGAACTCTGACTTTTGATTTTGTGTTTCCATTTAGTAGAAACTCATTTTTTGTAAACTTCTAATGTATTTTTTTAAATGTAAGCC
CCTACATGACACAACAAACTGGGATTCCATGCCTGTTGGAGGCTGTGCTTCAGGGTATAAATGCATTTCAGCTTTTATATCTGTGAAATCAGCTGTGGAGAGTAAAGAAAATCCCAAAGTATTTAATGATTTGTGTGGTTTTCCTTTTGTTCTAGAAAGACTTGAAAATATATTTTTATATTATTTTACTTATTTAGAACTTACAG
TGGACATGTGGCACAGACCCTTGGGACAAAGAAACTGCATCCACAGCACCATACAGGCCCTCGATAGGACAAGGGTACTGACGGTCCTCTCCACTCGCCAAGTAAACGTCTTCATTTCAACCCCGTGTTTGTCCTCTCTTTACTAATACCCACCTGCCTGCGTGCCCTGTGTGTGCTGTTTCTGCACTTTGCTTTCCAGAAACGGA
GCCTCCTGAGTGTCAGAATTATAAGACTGTTATTCTGTTTATGAAGGTGGTGTCCTGTTGTTGTTATTATTGTTATTATTATTGTTGATAATTGAGATACAGTAAAAAAATTAAATTGTTTGACACAGAAATAGGAGTTTATGTTTTGATGTGAAACAATTCCAGTGTTTTGATTCCCTTCTAAAATAATAAAACATTTCCAGCGG
GAGCTCCATACAACTAATAAAAGGTACTATCAAGGAAGTCTTACCAACCTATCATAATTGTTACCTACTCCTTAAAGCTTCTTTAAAAATTTCAATCTTAAGTAAATTTGTTTTTCTTTCACATTTTGAAAGGCCACAGCTATCAAGTTTTTATATTACTGTACTCACTTGGTTTCTCCATTGCTTAAATATATTTTTTACCTAAA
AGAGGCAACTCCAGCCTCAGTGTCCCTAACCTGGAAATGGGTGTGCCAACCCGCTGGGAAAGGCTGAGTTCTCCCTCCGGTGTCACTGTAGCAAGCTCTCAGTAAAGCTGCCATTCCCATTCGCTGCGGCTGCGGCAGTTTATCATCCTGTGTCCCTGTCTGCCACCTTTGAGATGGGGGTTTAAGCATTACGTAGGGATGCTCAG
AGGCAGATTTAGGTAGGTCTCTGAGTTCAACTACACAGAGAAACCCTGTCTCCAAAAAGAAAAAAAAGAAAGAAAAATAAAAGGGAGAAACAAACAAACAAGTAAACAAATAAAATAACTTGTTTTTACTGTAGACATCAACTCCCTTTCTATATTTCTCGGTCCACTGTCCCTCCTTAGCTGTGACCCAGTTAGAAGCCTAAGGC
GCAAGAGCAGCCAGGGTTCTTAACTTCCAAGCCTTCTTCTCCAGCCCCTTTCTTTAATACTTTTTTAATTTGTTAAAAATTATTTAATAATTTATTGTTTAGTAAAAGTTATGGTTATTGACCCCTTTTTAAAAATCCTTTTTTTAATTATATGTTGATTGTACTTAAATTTCTTCTGACTTAATAATGTGTATAGTTTGATAAAA
GAATGTACTTTAGGAAAGAAAGCAACACATAAAGACATTGGCATAATATTGATATAACTAAGTCTTTTGTTGCTTGTTTTGTATGTATGTAAAATTTTATAGTAAAAAGAGAGAAAGATACTGTGTTAAAATCTGTGAAGTTGGTACCAGAGAAGCTGGCTCAACAGTTACAAGCCACCATAGCTCTAGCTCCTGGGGATCCACCT
TACGAGATGCACTTCTGAAAAAGAGGAAAAGAATGAAGTAACTTATCAGCAAATTATCCATTTCCTGCCCCATGCTGTGTGTATCAGCATGCCAAAAATTAGTAAACATTTGTTTACATTAAAGAGTCAAGGAACACTATAATTTGTAAACCACAGTAACATTTGTAGCAATTTGGTATTCTTAATTGGGAGGTGGGGCTGGTGGG
AAGAGGTGAGTGAGGGTTTTGTAGTTAAGAAAAAAATGACTTTTCTCTTTTGTTTACAGGTTTACCTGCTAATGCAAATTTAGAAGAATTTAACAAAGTCAGTAAAAATGTTGAAGGCTTTTCACCAAAACCAATGACTCTTTTGGCTTCTTTATTCAAAGTACAAGATGATGTCACAAAATTGGACTTGAGATTGAAAATTTCAA
TCCTTTCTATTTTAAACACCCACATTTTTGACCATCTTAATTAAGAAAATTGCATATTACCATTCTGGTCTTTCTGGGCCAGATTTTTGTATTGGTTTTCAGTAAATGTCTACCTATTTCATTACAGAGTCCAGTAGCTTCTACTACTGGTATGGACTTGATGCAGCATGGAATTTCTAGTGCCACCCACAGTATTTAGAAAACCT
CCTGTAGTTTCCAACATGGCCTCAGCAGATATTTGTGAATAACACCATGGCTTCATCAGAGGATGTGGGGCTGTAGGTCCTCTGGGTGTGAAGCTGTTCTAGTAAACCCATTTTTAAAAAGAAAGACTTGTTTTTACTTTTTTCTAAATGTCTCTGACTACTGACTGTTCTATAGATTATTTTTCCTTTTTTGATATACATATATG
AGGCTAACCCACCCACACATTACAAAGTCACCTTTCCTAATTGCATGCTGTCACCCTAGCAGCCCTGACGTGGGCCACATGGCCAGTATTTCCACTTTGGAGTAAATCGGGGAACAAGCTACCAGAAGTCACCTGCATTCTTTTCATTTCATTTGGAAAGAGACCAGAGGTGCTAAGTCATGGAAAGGACATTAGCCCGTGCCTCA
GAGGGCATAGGCACTGCTAAACTGTCTCACTGTCCCTCACACACACCAGACTCCACACTGTGTGCACAGAACCTCCCTTACTCAGAAATTTGTGCTTACAAGTAAATCGTTTTCCTGGAAAATGGGAGTGAGAATCTATACGCCGTTTCTATATGTTTTCTCAGCATCCACTGCCTCTTACAATGCTGGGAGCTTTTGAGTTCCTA
AGATGTAAGCCCTACCAACAGCTACAGAATATCATATGCTATGACTGTGTTGCCTTTTTTTTTAGCTAGTTTTCATTGTGTTCTGTTTTCACTCTTGATAAGTAAAAAACTCTGAAATTGCCACTGACTCATCTTCAAACATCATTATGCCATTTTTTATCTGACTAGAATTTTCAGGATAGATACTGTACTAATAAGGTTCATGA
TGTGAAAGGCACCCCACTGCTAAGGAAATAACTAGATACTAATAATTATTATCTTGGTTAATCTTACCAATTGACCATACTGTATTGCAAAACTTTTTCCAGTAAATAAACTGATTATCTTTTGTTTATTTCATCAATGTTAAATTTTTATTAGTTTACAATTTTTCTGTTTGCCATTTTTATTTATACCTACAAGAAATAAAAAG
CTTTTAGTCTTGGCATCAGGATTTTTAAGGAAAATGAACTGATAACATTAATTCTATGTCTAGATTTTTAAAACACGTACTTAAATTTTGATGATTCTGAAGTAAATACTAAATAAGTAACTAATTTGGTAAGTTGTGTGAATTGGGCTAGCTAGCATGGGTTTATATCCATGGCAGCCAATTATTTTTACTATTTTCTAGAATAT
CGAAGAAGCAGCTCATCTCCAGGCCACCACTTAGAGGATTACAGAGACAATCCTATAAGATCTTGAACTTGAATTTTATGAGTTGTATTTTAATAATGTAAGTAAATTATTTATGCACTCCTGGTGTGCTATGAATATTATTCCAGTTAGCCTTGGATTATTTCTGTGGCCAACATATGCAGACATTTGTACTCCAACCATTTTCT
AGAACTATTGTATTGCTTAAAAAAAAAAAAGTCAAATCATTGTAAATCATATATGCTTCTGTTTATGATAAGAGAATAATGAGATTAAAAAGTGTATATTAGTAAAGAAGTAATAACATTTAGATATTGCTATACAATGTGTGTGCCATTTTCTTTTGGGGATAGTGATCATTACTATGGCAGCTTTAATGGAGACGTCTGATTTA
GCATTTAAATGTGGATTCCAGGCATCCTTGTAGTTATTTGGGGGAATGTTTAAATTACAAAAGAGTAATCTGTGGTTTCTCTTATCCTGGGGATGTAAACAGTAAAAACAGCTGACTGCATGTACTGTGGTATTCTGGATTTATTCTGGCATAGAATTAAGGACATTAGTGAAAAAAACTAATGAAACTAAAATAAAATTGGGAGC
CCCCTGGCTTTGACCCTTACTTGCAGTTCCTGAGAGATTCTGTGTTTCTCCGATTCCGTACAAGAGCTTACCGGAGAGCCGCTGAAAAGGTTATGTTCAGAGTAAACCATTTCTCTCCTATGAGTTTACTGTCATTTCTTTCATCCAAGGAGTAAGGGGCTATAAAGTCACTTTGGCTTTTGGAAGTCAATAAAATCCATAGTCCA
ATGTGTCTATGAATAGTTTTTGGAGAGTGTCTTAAATGGGAGGATGAATGTACAGTATTTCCTAATTATGAGCATTGCATGAGAATTTTTAAAAAATGTAAGTAAAATAGTTGGAAAATCAATATGTTCTCTGTTTTTAACTGTCAGAGCTTCTGCCAGTGTTAATTTGGCTATAACAGTGATCATAAATGATGAAATTTAATAAA
ACCCGAAAGATTGTAGCATTTAGTGTGTCTTAAAAATTATGTACTGTACCAGCCATGGAGTTTTGTAAATATACCTGTCTCCCTTTTTTTGTATTATTTTAGTAAACAATAAATAAATAAATAAATTTAATAAAAGGGGGTGATGATGATGTGTGTGTTTGTGTGTGTGTGTGACTGACTCTGTGTGTGTGTGTGTGTGTGTGTGT
GTAACTTGTTGATAGTAAGTTGCCACTAGAACTATTTGCTGTGGTTATTTTCTATTTTGTAACATCTTAACAGTGCCTTTCTGTATAAGGCACCAAAGGAAGTAAATATTTAACTCTGGATTTCAGATGAATTGTTGCTCCACCCAAATCTCTTGCTGCCTATACTATACTTCAGAGCTGTAGTGAGCAGCTTCTGTAAGGAAAGA
CTTGTTATCCAGTGCCTGTTCTAGGTTTATGGACTTAACTATTTCTGTGATGTTTCATTTTTAGCCATGTTAACTCCTAACACATATTCTCTTATGTCTCAGTAAAGTTTCATTTGATAAGTTGTTGAGATTCTGTTATTTGATAATATTCTTCGGCTGTCCATCCAGCATCTTAATCACTTTAAAACTGTGATTGTTATTTGCAA
AAGCTAATAGGGACGTTTATATCAAGGAACATTTCTGTATATATTGTTGAATTTTAGTTGTATATATACTTTGTATGTTTTTGTCTTCTTTCATATATGGAGTAAAAGCCACAAAATGTTGGGAGTGTCCTCTACTGCTCCAGGTCTCTGTCTGTCTATCCTTCCTCCCTTTCCACTATATTTTCTATCTCTCTTAAAATAATTTT
AATCCTGCCCCCTACCTCCCGCCCCACCACACCCCAAAAAAGGAAAATAAGAAAAAAACTCTGTAATAATTCGTAGTGATACATGTTTTCAAATTCGAATAGTAAAAAAAATGAGATTAAACCTCCATTTCTCGGGTCTCAAATTACTGCTGAGGAAATAGACAACTATGCTGTGTCCTTAAAGTCTTTTCTAAAAAAAGATTTTT
CATTGTTTATTTTACAAGTTAGATGGATATGGCTTAGCTTTCTGATAGCTTACATAGTTACTTACTGCATAGCTGCTCATAGATATCTGTGTACTGTACAAGTAAACAGCAGCTTTTGGATTTTGAATTTTCTTGAAGTCAAATAAGGTGATGTGCTATAAAAGGGCGTGTCAAAATCTACTTCACCCAGGTCAGTAAATACCTGG
CCCTGGGGAAGAACAGAGCTGCTCTATTCAGCTCTTGGGAGGATGGGTGCAGCGGCTGCAGAAGCACTTTGAAAATGTATCTGTTCTGTGTTCTCAATGGAGTAAAAGGTATGTAGTTCATGGCTCTGCCATGTAGAAAATGTTTATGAAGTGAATATATTTTTGAAAAGTCATGTTGCAAACATGTTTTGTAAAACAAAGCTATT
CTGGGGGACCCACTTTGCACCATGAGTTTGTGAAATCTGGATTAAAAAATTACCTCTTCAGTGTTTCTCATGCAAACTTTTCTTCTAGCATGTAATATTGAGTAAACTAAAACTATTTTCTTCCGCTTTTCTCAATTAACATTTTTGGTAGTATACTTAAGAGTGATGTTATCTGAGTTAAGTAGTTTAAGTATGTTGAGTGGATC
AGGTTGTTCATAAACAATAAGGTAGGAAATTGAAATTAAGAAACCTATAAAATATCAGTAGGTTCCGCTACATGTTGGATCTGACATAACATAGATGCACAGTAAAACATTTCGATGCTCTACTTTTTATATTAATTATATAGATGCTTTTCCCAGCAATTAGGTATCATCAATTTTATGAATGTTTTAGGGAAGAAAACCATTTC
TTTCATTGAACACTGGTGACTACATCAAAATAAAACCTATAGTTTGCTTAAAAAATTTAATCATTACCCATCATCCTGAGTCGATGCTTCTAGCAGTTACAGTAAACATTTATTTTTTAATTTTGTCTAACATGGTTTTCAAATATGATGGACGTATTCATCTTGTTGCTTTATATTTCCAGTGTCATTTTTGACCAAGTATTTTC
CTTCATCTTGATTTTTCCTCTTTTTTCAGCTTTATTGCAATATCCAAAAATTAGCATGCACCGCATCTGCTTCCCTCGCTGTTGTCCACCTGAGTTAGGAAGTAAAAGCTTTTCGTTCTGACTAAATTGGCCATAGCTTCTTATAAACAAGACGCTGGGGAAGCATGACCTTCCCATCGTCTGCCGCTGGTTTGCCCACAGGAACC
TTGTGTAGTGTTGCCTTCTACCCAAGTGAATTGCAGACCTCAGCTGAACGCCGACTCACCCAGTGGGTCTTGCTGTCACTGCCTCGCAGGTGACTTGAGAAGTAAATTATTCTTTCTGAAATAACCATTGCCTGAACACATTTGCTCCAGATTTGTAGCAACTGTTTCATATCTCTATATATTTAAAAAGAATAATTCAAAGTCCG
AGACTTGATGCCTGCTCTTTCACCACTGAGCTATCACTGGCCCTGATATTTTTCTTTTTTGTTAAGTGCTGTTATATCAGTTAGGGTTTTAAAGCAGACGAGTAAAAGAATATGTAACATCACACGTTCTGGTTCTGTCTCTGAAACACACAGGAAAAATATAGGCATTGCCCCTTTTGCTGAAGTTTAGAAATACTTTTCAGATA
AAAGCTTCCACTGTGTAATTGAAGCCAAACGTTGTTTTCTGCTTACTCTTGCTTCCTCCTGTTCACAGACTATACTTTTTCCTGCCACCTCAATCCACGGAGTAAAATGTCACTGTAAATATTTCCTTTACCTTTTCTTACTGCTTCGTAAGAAAGCTCGAATCTGTGGTACATGTTCTTTCAAAGAGCAGTCAAATTAGCAAACA
TCTGCATCTCTTGCTTTGTAGCCCAGGAATCTCATGAGAAATGTGATGTCTAATGCTCTCACTGCTTAAACATTTTTGGCAGCTTTTCCCAGAACTGACCAGTAAAGGGTACTTGGCTCTGGACCTTAAACTTGTAGTGTGGCTTTTTTAGGCATATGGTAGAGCCTAAGCAGGCAACTTATTTCTCCCTTAAAAAAATGTATTTA
TTACATGTGAATTTTAGCATTTTTTATGTTTCTGTAAGGAACACCATTGGAACTTCTGTGGCAGTTTCTTTGAGTCTGTAATCTGTGTATTGTTTTTGGAAGTAAAGCTGTTTTTATTTAGCTGACTCATGACTACAGTCACTCTTACATTTTTCTAGTTGTGTGTGTGTGTGTTTAAATTTTCATTGTTTAGGTCTCTTCCTTCC
CAAAACAGGAGGTAGAGACTGGCTCTCAGGACAAAGAACCATCTCTGGGGAACAAAGGACACCTTATACAGATGTCTAGAAACTCAGAGTGAGTGGATGAAGTAAACATGACCCCTTATTCTCCCCTTTGCCTCTTTAGCCTGCCCTGAGGGATCCTATAAGGCCCTGGCTGGGAATGTTCCCTGTTCACCGTGTCCAGCCCGCAG
AAGTAATTAGCCTAGGGAATATATACAGCTTTTTAATCCTTTAGTTTTCAATTTTGTATTTTAATTTTTTTAAATGACTATGTAACATATGGTGCCAATTAGTAAATAAATTGCATGGTTAAAGAAAGCCAAAGTAGCTAAGAACTTTGTAATTGCTAAGTGCTTCATAGGAACATCTGCTTTCACCATGCTTAATATTGAGATGT
TCCACTGGCAGCCTTTGGATGAAGACAGAACTCTCAGCTCTGCCTGCGCGGTGACACTGATGATAATGGACTGAACCTCTGAACCTGTAAGCCAGCCCCAAGTAAATGTTGTTTTTTTATAAGACTTGCCTTGGTCATGGTGTCTGTTCACAGCAGGAAAACCCTAAGACAAATGAGCAAGCACAGATTTTCGAGGGCTTAATCAG
CTGTGAAAATTCACTAGGGTACAGGAGACAATCGTTCACATTTGTAAGAGGGCAGCACTTCTAGCTGTGTGCAGTGGTGGTGCTACGCTAAATTCCTGTGAGTAAAATGTGGATTCCTGGCATTGTGTGCAGGGGATATAACTTGCAGTGACCCAATAAGAGCTGCTATGCCAGCAGAGATAGCCTGTCAGGGTCCTTACCCTCAT
CTCCGACATATTAATGACTTTATTATAACCCTGGAGCAGAGTTATTCAAATTATATTCTAAGAACAAAATTACTTACAACTGTTGTAAAAGTTGTATCGGAGTAAAATTTAATCACTGCAAAGGGTAATTTGAAGTGTTTTTTTTTTCCTAGTTACCACTGGAGGGAATGCTGATTGTTATTTTAAATAGACAACAAAGTAAACTG
CTACTGAGAATAGCTCAACCCTTAGCAAAAACTCCGTGCTTGGAAAGAGCATTGTCAGTTATAGCAGTTACTATGTTCGGTCAGCCTGACTTCCAGCCACAGTAAACTCCTGTTTTCTTAGGATCCAAACACCCTGCATTTTACCTTGAATTTCTTGTTTGTATTTTTAACTTTCTTTACACACGTAATATACTTTTCTCTACCAC
TTCAAATATTTTTTTAAAACTGAATTGCAATTGTGCCAAGCAAATACAATGACTTAAGTTTGTTTTAAAATTCACTTCTTGTATATTTTGCTGCATGTAAAGTAAATCGTTTTGTATTTGGAGTGTGAAAAGCTTTACCTTTGAGCTCTTAAGTGCTTCTTCTGTACGTGGTTGGGGGGAAAGATGGTTTTTCTTTCATTTGCAAA
CAACAGCCCTATGTCTATACGTAAAAAAAAACAAAACAAAACAAAACAAAAACAAAACAAAAAAAAAAAAAAACAAAGGAAAAGAAAAGAAAAACCCTGCAGTAAAAGAACCATGTATCAATTGTTTTTGTGTTTGTGGTGTTTTTTTGCCCCCAGTACCCACTAGAGTTTGTGAGAAAAATGAAAAAAGAATGTTAGCCTTCCGG
AGTGTCTTCATCATTGAGATGAAGCCCAAGGTTGAAAGCTGTCACCTCCACGCCCCTGTCACAGCTGATGCATCGTCTCAGGAAGCTCTGGTTTACTGTCAGTAAAAGCAATTATTTTTATAGTAAGAAATCAACTTGTTTCTGATTACTTTAATAAAGTCTAATGTTTACTGTAAAATGTGCATGCCTCGCCTAGTTCTCAGCTA
TTTCCGTTTTTTGTTTGTTTGTTTGTTTGTTTGTAATTTTAGTGCAAAGTTGTATTCATTGTACTTGAAGACCCCCCTCTCCCACTTCTTGGAGACAGTCAGTAAACAGAAGTGGGAGCCACAGTTGGTTTGGTTTTGTTTTGTTTTTTTTTGTTTTTTTTTTTTTGCACAATTATAATTGACAGGTTATGAAGCTATTTGTTAAA
ATTATTATTTTTTTTTTACACTCACAGATGTCTAATATTCAATTTTAAGGTTTTTGTAATTTTTTTTCTATGTAAGCCCCCTTCATCTCTTCAAATCCTCAGTAAAGTCTGCTACAAACACAGATATCTGCGCTCGTGTGATTTCTTTGTACAGAAATGGAGTTCTGTGCCTGTTACGGAGCACCCAGACCAGGAGTGCCCATAGG
GGCCAAAGTGAGAGGGCTTAAGTTTGCAAAAGTATTATTTCATACTTTCAAGTTGTCAGAGCACATGGAATTGGAAGATGGAAGTATTTGTTCAGAATCTAGTAAATCTATATTGTTATAATCACTGCCTCTTGCATTCTGGGGATCTCTCTCTCTCACTCTCACTCTCACTCTCTCAGAGAACCGGTTGGGGTGGGTTTTGGATT
AAAGAAAAGATGAGCAAAGATGGGAAGAAGAAGAAGAAGAAGTCAAGGACAAGGTGTACAGTTATGTGAATACTTTGTACTCTTTCTTAAGGCACACTTAAGTAAAAGTGTGATTTTTGTACATTACACTAAATTATTAGCATTTGTTTTAGCATTACCTAATCTTTTTTTTTCTTCTGTTCGTGCAAACTGTCAGCTTTTATCTC
GTCTATTTCATTATCAGAATTTGTCATTTGAAACACAATTTACAGTCTTAACTTTCAAATGCATGTGAGACTAAGATGTATTGTGATTCAAATGCTAAGAAGTAAATTTACTTGTAATTTCTTTACTTCAGAATTCTGTTTATACTTGTAGTCAGGTAGTTTTTTGATGGTTTAAGAAATAAATCAACCGGGGCTGGTGAGATGGC
TGATGGGCAAGTAGAAATATTATTACTGTTTAAGAGGAGAAAAATGTGACCTGGATTTTGTGATTTTTCTCAGTTCTAGTTCTTGTACCACAATAAATAAAGTAAAATAAAATAAATATTTTAGACCCCAGGTTTATTCCAGACATCTTAATTTATCTATACCTTCATAACTTTTTTCTCATAGAAATCTAATAAGAATTTGTGCC
GTTAGATTTAATCGACTTGTAATCATTGTACCCATGGGGCATTTCAAGGTGGGTTTTGCTGTGGGGAATTCATTGTAACTTGCCTGTCTCTATGAAACTCAGTAAAATCTCATTGTTCGAAAACTTTGCAGTTGGATTTTTTTCCCCTCTAGGGGTGTGTGATATATGAGTCAAGGCAGGTGTAAAAACCAAGCTGTTCTAGATTC
TTATATTTGGCAAAAGTAAAATTGTAATTTGTATGCTAAGGGGAACTGTAATTATTTACAATTATCAGTGATTGTATGTATGGTTTTTCTTATGGAGAAAAGTAAAGGAGTATAGAAACGTATATCCATGAAATCAAGAATCAAGTTAGTGAGTGGCAACCAGATACCCATGTGTCCTTTACTGTATGTGCCCAACACCCTGTATA
GCTTCTGTGTATCATAAGAGAATGCTCATAGGTACTATATTTCACAAAGCTCTGTACTGTGACCTCTAGATCTTTCTAAAACGTCTTTATATTTGGCAAAAGTAAAATTGTAATTTGTATGCTAAGGGGAACTGTAATTATTTACAATTATCAGTGATTGTATGTATGGTTTTTCTTATGGAGAAAAGTAAAGGAGTATAGAAACG
ACCACAGTCTAGGACAGAGAAAGCAGGACGGGATACTTTAAAGAACATGTTTATTTCATTATCTGCTTCAATTTATTTTTGTTTTATAACAAAAAAAATAAGTAAATAAATGTTTTGATTTAATCTTTTTGGTTCAGATGTCTTGATCTTTTGCCTCTATTCCTAAATTTTATATTCATGATTTATAAGAAACTTACATAGTCCCA
CCCTGTCTAACTCTTTGGAATCTTGTGTACTTCCTTTGATTTTCTAACAACATAGGATACTCATATCTTGATCAACAAATGACTGTGATCTGACACTAGTAGTAAATACTCTACCCGTTCAAGTCTGAGTTGTGTGACTTTGCTCTCTACCTGTCAACTCTGTTGGTGCATAACCCTGGCTTAGTAAATGAGTAATGAATGAATGG
TCCAGGATTATGTGCACCTCTGCATCTCCCATCATGCCATGGACTGGCCCTTGAGAGTGGACTGCTGCACTGGCCCTATTAGGCCACACCACTGGAGCTCAGTAAAAGCTGCTCTTTGGTTAAAAATGCTCTCTCTCTCTCTCTCTCTCTCTCTCTCTCTCTCTCTCACTCACACACACACCACAGACACAAAAGTATATCATATA
TTAAAGAGTGTTAAAGTCTGGTCCATCTGATAGTCTGTATATTTCTCTGAAAGTTTGCATGCTAGTTGTACTAGCATAAAAGGGACTCGAGGCTTCTGAAAGTAAAATCACTGTTTGATGGGATTTTTTAAAAAAATGATCATTGAACAAGTGTGTTCTTGCATACATTCACCCCAATAGGAACTTCCTGGAAAGGGACAGGTTCA
CAGATCAGTATCAGGGGAGCCTTCCCACACCTTACCAACCAAATTCTTAATGCTTATTTTAGCACCTTGTATTTATTGTTTTTCCCCTCCTGGCATAAAAAGTAAAGTTTTTTAATTGATTCATGCCACCCATATGCCTATGTTATCAATCCTGTGTGTTGAAAAAAGAAAAAAGTAGAGCTGCCTTGGTAGTTAGGGTGTGGAGG
GGAGCAGACATGCCTCATCGTCACATGATCTTTAATAATGAAATATCATTAAATGTCATATTCTGGATTCCTGATGTTTTGAAGGCTGTCTATATATCTGAGTAAAGTATATTGAACTGTTAAACCTTAGCTACTCTTAGCCATTTCTGAGTAAATTGAAAATAATTTATTATAATTATATTAGAATTTAATCTAGCCATGAGTTT
CAAAAGTTGTTACTCAGGAAAGTTTATCGTGAGAAAGCTGATCTATTCTGATCCATTTTGGTATCCCTTTTGGTAGATTTTACACCTCTTTTGGAAATTAAGTAAATAGATGCCAAAACTCCTTTAAGAGTGGGTCCATTCCTACTGGAAGAGGCTGGTGGTCAGGTGCTTGCTGGAGTACATGGGGCTGCTGCCTCGTTCCCGAC
ACCAGTTATTATTTCCAGACTTTTATTGCGCCTGAGTTAAATTTTTAAAATTTTATTATAGTGATTTCCATAGTACAGACTAGGTTCACTCATTCTAACTAGTAAATGAAATGGAATGACTTAATTTTTATAGTCAAGTCTCTCTCTTAGCATGCCTTTTTTTTTCTTCAAAAATGCTAAAATCAAAGTGGAGCACGAATACTAAA
AAAATTAATGTTTAAACAGTTATCATTGATGCTTTTGCACTATTTATTAATAAAATTGTACATTGTCTTTTTATTGGAAAACTTAAAGTATATCAATAATAGTAAATAACTTTATAGTGATGTAGAAATAATTTTTAAATGTTTACCAGTTATTATTTCCAGACTTTTATTGCGCCTGAGTTAAATTTTTAAAATTTTATTATAGT
AAAACTAGACTAGACAATAATTACTGTGATCAATCATTCATCTGTATTTGTGGGAAGAGATTGGACAAATTCCCTCATTGACTCTCCAGTGAGTGTTAAAAGTAAAAAAAAAAAAAAATGAAAATTTCTGACTCTCATTTGTTTCCTGTAATAATTCATGACTCCTTAGAAACAAGTGCTTGACCATTGGACATAGTCTGCAGTGC
GCTTAAAAATCACAAATCTAACTGTTATATTCTTGTAAATTAGCTTTGTATCCTTGCAGCATACAATATCACAGTGTGAAATCATTTTATGTATTTTGTTAGTAAAACATTTCAATGTGCTCTCGTTAGAAACAGTCTGTTTAAACAGAAATTCTTATTGTTAGTAGGCGTCCCCTAGATGAACTGTTTGTGACATTTTCACTTTC
CAAAATGGACTCTGTGAGAAATGCTGGAAACCGTTCAGGCCGTTTATAAAGTTAGAGTGGAAAGACTATATAAATGTTTAATATGAATATCGTGTCCTTGAGTAAAAGGCAAGCTGTTGAATGGTTCACTTGTGCATCTCTCATTCTCAAGTGTCACGTATGTTAATATGATGAAATAAAATCAGAACTGGTACCTATTTGTACGT
TCTTCGGGAATTTGTTTAAAGCAAACTTTTCTTTGCCGTTGATAGCCATTTTAAAAGTTAAGGCTTTGATTTTCAAATAGTCAGGAACACATTTTTTGTCAGTAAAAGAATGAAAATGTTAACCATCTGTTTGGGTGATGAAGGCAACGTGTGTCCTCACTAGGGTTTCCTTTCCAGGTCAGAAATTTCTCACTGACCTGCCAGCT
TGCCAGGGGAGGGGAATAAAACATGTTTTGGAGGAGCAGTGGGGAATGTGATGAGACTTTTACTGGGATTCCTGATCAAACCAGCCTGTTTTTCATTTCCAGTAAAATATACAGCTTATTCCCAAGGGAGAGCAAAAATACAGTCTATTGGAATCATTGGACCTTCTCAGCTCCCTAGCTAATTTATTAATTAGTTTATTGAAGGT
CTGTTCGGAGCCATACACGTGGTCACCCTGCTACTGGACTCCAAGATTATTTGGCGGGAATCGGGCCCCTCCCCCTTCCTTCATAACGGAGTGCCGGAATAGTAAAAATTGAACCTTGAGCAGAGAGCTTTGTTTTGGTTCCTTCCTTATCTCGCACAGCCCAGCCCTTCTTCTCTTTCAGGTTTCCAAAATGCCTTTCCAGGCTA
GACACCGAGATGAAGTTCTTTAAGTGATGTAAGCACCCTCACCCTTACTCAAAACTTCCCACCCGACTAAATTACCAGCAGATAAACACTCTTCTGTGTGAGTAAACCGAGAGTTACCATGTGGCCTCCTTGTGTCTAAATGTTCCCTCTGTTCAGCTTAGCAACCCTCCCCCCTTTGCTATGTAACGCGATCCCATTTGCCTCTT
TTATCTATCTATCTATCTATCTATCTATCTATCTATCTATCTACCTATCTATCTATCTATCTATCTATCTATCTATCTATCTGTCTATCTATCTACTAACAGTAAACAATGACTTGTATAACTATTTTTTAAAAAGATTTTTTTTTAATTTTATGTATGAGTACTCTAGCTGCATGCACACCAGCGTGCCAGCAGAAGGCATCAGA
GTTTGTTGTGGTCAAAGAGCATATTCCTCAGCGTGTATCTGAAATCCACATGTGTAGAAATGTCTCCTGGGATGGAAATGAGGAGCTATGTCTGAAGAATAGTAAATATTCACAGCCTGACATCTAGAGTATATCAAACATAGGCAGTGTCTTCATTGCTACTCATATAATTGTGACTATCCATGTGTGTATTAATTATTGCAGAA
TCCTGGCAGGCTACCTAGACCCCACGGTCTCCAGGTGACCTGGTGGCAGAGGAAAACACAGACCCAGGAGTGGCCTTTTCATGTTTGTTCTTTCTACACCAGTAAATAAAAGCTGTTTGCACCCCTCACTGTTCATGTGGGTTAGCCCTGACAGATGAAGGCATGGAGCCTGCTATTTAATTCATAGAGGTTCCAAGGCTCCGAAA
CTACCTGCAACAGGACATCACTGGTTGGGAATACTGTAGAACCAGAGCTGTGACCTTTGAACTACTAGAAAGATGAAATTTTATGTAAAGAGTACCTTGGAGTAAATAAATAAAGCCCAAGATCCTGATTGTCTACATCTTTAAATCTGGAAGTTTTTAGGGAGTAGGTTGTGTATGCTTAGTACTGACGCTGCTTTAGTAGACAA
AGTGTTGCCGTGTGGCGGTTGAGGAATGTGCCTTGCTGCTTGCCAACACTTCAGAGAATGTGAGGACTTAGAAGCCCAAGCAGCGATTCCTTCTGGAGAAAGTAAATAAAAGTTCCTTCAAGTACTGTGTTGTGAGTGTGAGGACTTCACCCTTTATGGCACGCAGGAGAGGACGCCGGTCCTGGGTTTGTTAACATCTCCTCCTT
TGCCATCCTGATCCTGCTGTGACCATAGTACCCAGCACCACTCAGTGGCCACTTTTGGATGTTTTGATATTATTTTGTAAATGAACTAATGCTTTTCGGCAGTAAAGAGGGACTCTACATTTCTATCTTTCTGGGTGTTCTGGGCACTGGGAAGTGGACTTGGGTCCTCTGGAAGGGCTGTGTGTATTTGCAGTCGCTGAGCCATC
GGAATGAAAGGGCCGGGAGGGTCCCGGGAGGTGGGACCATCCCCTGAGTTCCAAGTCAGCATGGAGGGACATTAGGGCATCACCCAGATGACAGATGTTCAGTAAAGGTTCTTTATGTGCAAACAGACCTGTGCAGTGCTTATCACACGTTACTCCGTACCCACACCCACCCTGTGAGCTCTGGGCACACCTGGCCCAGCTCATGA
TTTTCTTTCAGATGTGGAGACATGTGTTGAAGCTGAAAATATATCTCCGGAGAATCATATGTCTGATGTAAATTTACACAAACAGAGCATAAGGCAATTCAGTAAAACTTTTGACCTTAAAGAGTCTACTTTTAGTGATGGCCCCAGCTGTAGTACATTCAAAGGACTACAGGGTTATCAAGGAGATGCTGATGAAAGGGTTACTA
AGGTAGAGGTAGACGGATCAAGAGTTAAAGGCCATCATCCTCTGCTACATAGGGAGTTCAAGGCCAAACTGGGCAACATGAGACACTGTCTCAAAAGCAAAGTAAAGGTGGTGGAATGCTCACGGTCCTCCATTTCAACCCACGACTGCGATGCTGGGACATGCTGCAAGGTTGGCCTCCCTGGGTGTGTTCTTCAAAGGAGCATG
CTTTGTAAAAAAAAAAAAAAGTTAAATACTTAAAAAGTAACATTTTTAGCATCTTTATTAAACTCAAGGAAATTTCTTTGTGAGCTTGACTTTGTCAGACAGTAAACAGCTTTGTATCATTCACAGTCTCTGGTTTTTCTTATTTCTCATGGCTGGTAGCAGATGGTGGGTGACTTTACAGTTGACAAGCTCCTTGGGGTTCAGGA
TGATCCTTCACTTCTATCCTGTGTTGCCTTTCCTGCCTTAAAGAGTATTAGAATATTTTCCTTCTTTGTTTTGTCAGAGCATACTTTTTTCAAGCAAACAAGTAAACAACATTTTGTATGTTGTGTGATAGTTTTTTATTACAAACAAAATAATAACTACCCCTTTTCCCCTCATTTGTAGAAAATGTTAAGTAATTCCTGGGTCA
GGGAGGGGAGAGCAGGTTGTAACAATCTATTCACAAGCCTCCTGTACCTCAGTGGATCTTCAGACCTGCCATTGCTGCCCACGGGAGACGGCTTCTCTGCAGTAAACACATTTGGGACCTTCCTTTTTTCAATATGCAAGCAGCTTTTTATTTCCTTTACCCGAACCCTTAACTGACATGGGCCTCTGCAAACCTTAATGACAACA
TCCCTCCCAGAGGTCCAAACCCCTGCCAAAACCACGTGGGTAGCTGGGAGGGGTCAGCTCCGCTGCCCCCTGCTGGTTTTTCAGCTATCCCTATGTTGGAAGTAAAAGAGTTGAAGCACTTTATTTTGGTTGTGTTTGATCACGTTCTGCTTGGAAGTGGGGACCCCTCACTGAGTCCACCTGTGTGCGACCTGTGTGGAGAGCCA
TGAGGACCCCATGGAGATTTTGAAAAGTGTTATTTCTTTTGTCCACAAGCACTTTCAAAACCTTTGGGATATAAAAATGGGAACTCTTCTCACGACCAACAGTAAAAATTATTGTTTAACAATATATACAAGCTCCATGACTCTTTTTGGTGCTAATGATTATGCTATTTCACAGACCAAACGTTTTAGTACATTGATACCCTTAG
TATTCTGAGTCCCTGCAAAGGATTGTTACTTGTGCTTCCATTCCCCTGTAAGCAGTGCTGAGAACTGAACATGAGGTTCAGAAAGCTGTCTGTGAACAACAGTAAAAATGATGGGTGCCATTTAGTTACTGCTTCTGATGTATCAGAATAATGCTCACCGTTTTTTGTTACTTCATGTAATCATCACAACCCTTAGAGAGGTAGAT
TAATATGCTCTACTTCTTGTTTTTTTTTTGTTTTGTTTTTTTGCTAATTTTTCTAAGGTATTAAAATGTTTTCTATGGGATTTTTGGTTTCTATTTTTTTAGTAAAGTGGACTCAATAACAAAATTAAACATACCAGAATTTCATACATTTTAAACTGGTTACATTAATAAAATGGAGTAAAGTGTGTGTGTGTATGTGTGTGTGC
TGGACACAAAATGTAAAGGAAACCAACTTTTTCCATACTGATGTATAATCTTGAAAAGGAAAAAAAAAAAAAGCTTCTCTGTTGAAGCCAGACTTTGTGTAGTAAAACTTTTAAACATTATTTTAAAAGAAATATGTATATAAGTATCTGTGTATTCTTTGGAATGATTCTGAAGTCTCTGGTCTAGGACCATGCCTGTATAAGGT
GGTTTTCTAATGGCCCAGTTCTGGTTTTAAGTGCACCCGTATTTCAGTCTATTTGGTTGTAATGCATTCGGTTAGTTATGTATTTCTTAAATATGTTTTAAGTAAAACTACCTTCAAGGAAGTGTTCCATCTTGATAGATCTAAAATTCTCGACAGCCCCACATGTAACTCTCTGTCAGAGGGACATTAGAAGAGGAGGTGTAGGA
ACTTGTGATCCTTCTGCCTCAGTTGCCTCCCAAATTATAGGGTTATGTCACCAACTTGCAGCCTGAGACACTTGTTTTAAAAAGCTCAGTGTTTTATTTCAGTAAAAATTATTTGGTCATAAATTTTGGGAAGAACTGATTTCTTTTTTTAAATCAAAGTTTTGTAAATAGATCTTACTTCTGAATTTGAATCGGTGGAAGACCTC
CTGCAGAGTCCCCTCATAGCGAATACTCACATTCAAAGAATTCACGGCCCTCGACACATCCTGACGAGGACCCCAGGAACACTCAGACCTCCCAGATTTAAGTAAACAAATGACACTCTCCACTTGGCACTACTTTTCTTAATGGCTTATTGAGTGTTGTTGAGGACTTAATCTGTGGGGAGACCTGCTTTCTCAGATGCCGCGGC
TTGTGCAATTCCCTCTACCTTAGCAGAGCCCAGACCTGGAGATCGGGGCAGGAGGAGCCCAGGTCCTAGTGCACCTCCGCAGATCATCTCTGTAGTCCTCAGTAAATCCATTCCTTATTTTGTGCTACAAGCCCATGCCTTAGTTACATGTGTTTGGAGGAAACAGAAATCAGAGGGTGAATGTGAAAAGCCACCGCTCTGTGAGG
CTCTGTATTTGGGGCAGATGTGGGAGATCAGGACGTTCTAGAATGGTCCGGCGCCCGGTCACCCTCCAGCTGCCTTCAGCACCGAACCACTAGGTGTTTGAGTAAAATTAGTGGCACTGGACTAGTGGATCCTGGTCTTCGAAAAGAGTGGGACAAGCACGAGGGGCGTGGGTTTCTCAGGAGGCTGTGTGCGCTACACCCCACCT
ACATCTCGTTGAAACGTGAGATTTACAGTCACCCGATTTCCTAGGTACTGAATGGGAGTAGGGTCTATGCGCCAGAAGTGTGTCATCCAGATACCAATGCAGTAAAGGGAGTTGAGGGCCTGGGACTCAGTAGAAATGGGAGCTTCTTGGCGTCCCGCTGACACCTGGTCATGGATCTCTAGAAGCCTTGATCCCTGCCTGCCTGT
CTAGCTCTGTTTAGGGATTTTTCTGATGGCCTTTTAGGAACTCTTTTCTAAGTCACCGTTCCCTTTGATGCCAAAATAGTGAAATTGTCTCCTCTGTTCAAGTAAATCCAACAGTGAGTCTGATTTGTGAGATATGACTTAACAATTAGAGAAATAAAAATTAATGGAGTCTGTTTGCGTTTGTTCATTGGCATAAACATCCCTGT
TTATTCATGGGGGAAAGGTGACAATCAGAGGCTTGGTCATGGAACAGAAGAACATGTCCGTTATCCCAAACTCTTGGAAGGTTTGCAAGGTGATTGCAGGAGTAAAATTAAACCCTTGTGGATCTATTTTTTAGAAGTTTTCAGATTTCTTTTCTTACCTTATATCCAGTGAATGGAGTGTCGTTAGAAATATCTTGATAGCTGTA
GCTTCCCCTTGGCAGCTCACTACTGTCTGTAATGCCTCAGGGGAGTTGACACCTTTACACAGATATTCATGCAGATAAAACACCAATGTACTGAGATAGAAGTAAATAAAAATGTAAAACTAGGATTGTACGTTGTAAAAGACAAGACTAGGCATTTCATTGGAATATTACAGACCTGTAAAGAAGAATGCATTGTGTTCATGCTG
CACATCTTGACTTTATTCTATTTAAGCATGATATTTAATATTCCGCTGTTTCTTTGGTGGTATATTGCTTCAATTTTTTGCTTTTACAAACAGATGTTGCAGTAAACTTCGTAGAATGTATGTCTTTATGCTCAGAGAGTTACATTGTTATGTAGTAGACATTTAGAAATCAAAGTGAATTCATACGTGTGTCCATTTAGATATTT
TTCAGGCTATGTAACAGTGGTGATGGTACAAGCTCTATAAGAGGGATGGGTGGGCCAGAGAGGTTAAGTAGCTACCCCAAGACCATGAATAGACCCAACAAGTAAAAAGCCACACTTAAACCCGGCCAGGTGGTTTTTATGTTGACTATCTTTGTTTTTCTCTTTTTTAAAAAACAGATAAAAGACATGTGTTCTCTGAGTGCTTA
TTCTACAGATTGTAACTTTCAATTTCTCTCATTTGGACTTGTAATGTTTTGATCAGTGATCAGCTTGAGATAGCATTTTGCTTGTGTAGGGTTGATGCAAAGTAAATCCTACTTTTATTGATTTTATGATGTGCAGTCTGATCTTGTTTGGTTTTTTTTTTTTTTTTACCTCCATCACTTTAAAAGTCAGATTAATTTTCTGCAAA
AAGATAAAAGTCTTAATATGAATATAAGATATTGACTTTCTTGTCCTTCCCTAGGATTTATGGAAAGTAAGAGGCATCCAGATGCTCAGCCTCCTAAGACAGTAAATTCACAACTTAGGTTCTAAATTCTAGGTCTAGTTTTGCTTGTTTGTTGGAGGGGAGGGGATCTTGCTGTGTAATCCAGACTATATCCACCATGCAGCAGT
TTAGTTTTGGAGGGAATATCCCTTCTGATTGACACTAGTGGCCTCCGGCAGTGATGACCCATCAGTTCTGTTCTGTATTCTGTCTCTTCTTTGGCTTGACAGTAAAATCAAGGATAATCCTTTTATACTGAGAAGATGAATTGTTGCTTCTTTCTGTTATAAATGAGAGTAGAATGTGAATAGCAGGTTTAGAAAGAATACTAAGG
ATAACAGTATACTACTGCTATGAATCATAATGTACGTCTCTGTTTTCTGATAGTCTTAGGCAACCTCTGTGAATAGTATTCGACCCCCAAAAGGAGTCACAGTAAACGCTCACTTCATCTCTCATCAACAAACATAGTGGTCCAGCTCCTTCCTCCTCAGCTTTGCCTGGATTCTGCTGCTCCCACTCTCACTGGCCTCCTGGGAT
ATAGCATGAGGGTCACATCTTGGGTCTTCCCTAGTATTGTTTCATGGCCCCTACTCACCAGGTCTTTGACGGTGTTTGAACGATCATCCCACTCAGGTGAAGTAAACTGATATTGGCCTTCCATGATCATGCGTAGCATCAGGATTTGGCGCCGGTGCCAGAATGGTGGTGAGCCAGCCAGAAGTGTGAACAGGATCACCCCACAA
TCAGGTCCTCATGTTATGTGTATGAATAAGGCATTAGCAAATACCTAGTGGACTGTCTATATCACTCAAGGGTGCAGCACTTTGGTGTCTGTTATTCTCAAGTAAAACATGCATGTACCATTAGTGTTAGTAGTGTCCCTGCTTCTTGATACTGCATTTCAGATTCTGGAACAAGAAACCTGAGGGAAGCACCGCAAGGAAGAGGT
TGTTTCACCCCAAGTTTTAGGTCTACACCGAGAATCATAGTTCTTCAGTTCTGATACTTCATATTCCTATTGTCATTTGCTCTGCTTCCCAAAAATGTCAAGTAAATGTGCTTGTCCTGGAGACCGCTTCATACTGCAGGCCTCTGGCCTCTGTGGGCGTTCCTTAAAGCAGACTGGCTAAGGGGGTGAAAGGGCTCATCTATCCC
TTTATCTTGTCAAACTGTACCAATGTAAACCGTAATTTACCAAAGAGAAGTCATAATTTTGCATGGTCTTACAGAAAAGTTCCCGTAAATAACCCTGTCCAGTAAATAAAACTTCCAAATTGCCAGGACCATGGGCCATTTTTCATGAATTAGAAATACAGGAGAGCACCTCCTCAAGCTGAACTGGAAGAGACGGGCTCTGCAGC
AGAAGTACTTTTGTGTCTGGCTGGAATCCTCAGACTACAGAAACATAGATGTCTACTGGTCCTCCTCTGTCCCCTGTGCTCTCTCCTCTTCCCTTCTGCCAGTAAACTCCCTTTTATACCAGTTCTGTTGCATGGCATAATTTCTCAGAGGCACACCTTGACATGGGTTCACCATGGTACCCCCCTTGCCACATTATATTTCATAT
AAGAATAATTTAAGATTTTCTTTTGTATTTAAAATATAAATTTTTTATTGTGATTTATGACAGTTTTCTGTAGCTGTTAATCAGTTGAGAACTTCAAAGCAGTAAATGAATTTATAGAAAGAATCTGTTTTTGGTTTTTGTGCTTTGATACAGTTAAATATGTCTATTTATGAAGACTTGAACAAACAGTTTCAAGGCCAGAATAG
GTTTATATTTACATAATTACTAGACATAGCCTATATCCCTTTCATTTGGAGCAAGATCCTACAGGATGTAATAGTCAATAGGTGTTTTCTTGCTTCATTCAGTAAAGTATTTTTGTAAGAAATTAGATCGCTGTACTGGCTAGTTTTATGTTAACTTGACACAGGCTCAAGTTATCACAGAGAAAGGAGCTTCAGTTGAGAAAATG
TGATTTAGTGAGACAGAATAGACTCTTGTCATGACCTATAATTATACCTATGGGATCAATTAATAAGCATGTCAGACTGATGCCTATTGTAGCATTTACTAGTAAATTTCTTTGAATATTAGATATAAATAGTAAATTTCTTTGAATATTAGATATAAATAGTATAAATAATTTTAATATAGTAGCAATGGTGTATTTAAAACTGA
TCCACCAGATAACAGGATAGGATCAGCCCATGGGGCAGCAGAAGGACCTGTGGGCTGAGTGGGACAGGTATCATGAGATCAGAAGGGATCTGTCTATCTTAGTAAACAGCAACAGGCTGATCCAGTGCTGGGGAGATGTCCAAGACTTCTAAGGCACCAACAGGTGAAGAATGGCTGACCTACTTATTTCTTCACTCCTTCATTCC
GCACCTTGGCCCTGTATGTTGCTGTTGTCAATGTACACTCCTAGCTTGACATCTCAGGTGTTGGCGAACCTTTTCATTTCCTCTCTCCAGATTTCAGTGAAGTAAACAGTGTTTGGAAAGGTTTTTGTTATGTCCATCTCTCTCTCTCAGAAACCGAATCCTCGGACTTAGGTCTCACAGAGTCTGTCTGGCTTCAGAACCAGATA
AAAAAACAGCATCTACTGTGTACTGACATTTTAGTTTCTGTGGACGCAAGTAAATGCAGCATTTGGTTTGGGGGAGAAACCATTTTTTGTCAGCCAAGTTAGTAAATAAAATGCCTTGGCTTGATGATACAGACCATGATTTACAATACTACTAATTCATTTGGTTTCTCCTGTGTTTGTTCAAAATAACTGCCAATGGGGCCATG
CATAAAAGTCACAATGAGGTGTTACCTGTGTCATGTGTGTTTTGGGAGCCTCTGCCATTTGTCAGACTGCACAGCAAGCCAAATGTAGAATGGACGAAGTAGTAAAGCTCTTGTCACCAAGATGAACGGTTTCACGACAGTTGTTTTATTAGTTGAACATTGGAAAGTGGTCTCCTGCCATCCTCTAACTGTCCCACGCGTTAGCA
GCTATGTAAAGAGACCCTGTCTCAAGAAAGCAAAGTGTGTCAGGGCTTATAATAGAAGTCTTTGAGGGGAATCCCTTCATGCTTTTTAATCTCTCCTGCAAGTAAAATAGTTTTGCTTCACTTCTTACTCATTTCAATTAACTGGGTTTGCAAAACTTGGTAAACTTTTTGTGTTTTTAACCTTTATATTTTTTCAGAGCCTAGAA
TTTTCTTCATTATACAATAAATATTATAGTGAAGTTTTTATCAAATGGTTAAGACAATGCTTGAGGTTGTTGTAAGCTATTTGTCTCCTGCACTCACTCCAGTAAAGATGGCCTGGCTTTGACCATACATCCAGACTCTGTCATGTTTGCCTGGGGAAAACAGGTTCTGGCATGGCCACCAGGCATCCCTGCTCCCCAGTTCCACC
GTCTGTCATTGTGTTGAATTTTGATTTGTCCTTGGTGGACAACTGGCTTTACCCAGTGAAGAGGGCCAGGACAGATTGGACAGCTTATTTCTCTATAGCAAGTAAAAGCGTTATGTTACAGTGAATTAACAGACCTACTGGGCCCAGGGGAAAAAAAGAAATGAATTGACCTAAATTCACCAGTGCTGATAGTTTCTGGGTCCATG
GAAAACCTTTTGTGCTGCTTCTATTCTAAGTTTTTGGTTTTTAAATGCAAAAGTGTTCTCTTTATATCTTTTAAAGATTCTCTGGAACATTTCGTGGAAAAGTAAATAATCATGCAGACGTATAACTTAATGTCAGTTATTTTTGGAACCTTGTAAACTTTCAAATCTAGAAGTTCTTAGGCATCTCCAAAGCTCTTAAAAGAATA
TCAGGTTAAAAAATCTATTTTACGCCATAAGTCATTCTTTTCATTGCCATCAAAAGACTGTGATAATGATTAATCCTATCGGAATGTGCTAAAAATGTTTAGTAAAATCTTGCTGGTCAAAAAGGTGCATTTCTGTGAGAGATATTTTTAACGAATTACACTCGTGTTTTTATTTTATGAAAAATGTAATAAGCAACAGCTACCAT
TGGAATCAAGTGGGATGATTGATGGATGATTAACACAGTACCAAAGTGCATTCTTCAATGTGTATGTGCCTGTTCCAGGCAAGGCCCAAGTTGAAAATGCAGTAAAGCAGACTCATGAAAGCAAACAGACTATTTCTGATCAGTCTGGAGAGCTGCGTCTCAGTGTGGCCTAAGCTGAAGGCAGCAGGTGTTTGGGTGCGCTCGGG
CTCCCTCTCTACTGTTAACTTTAGCTTAAAGAGAATCTCAAAATCCCCGTTTATAGTGGGCTGGGGATGTGGCTCAGTAGTAGATTGGATAAACTGCAAAAGTAAATAAAGTACCCCTTATTAGCAGAGAAGAACTGTCTTCTTGTCTCCTTGCTACACCGTCCAGTCCTTCAATGCCTTCCCACTCAACTGCCCAGCCCCCACCC
AAAAAGAAAAAAAAAGATAAAGGCTTTAAAGATCTATTTTCTCTGGTTCCAAATAGTCACTATTTTTAACTACCTGTACCCATTTTTAATATTTTATGTAAGTAAAGTCATATGTGGTCCTTTGTGACTTTTTACTCTGTCTGAGTTGTAGTATGCATAGGACTTCATCTCATGTTAAATAGTATTCCACTGTCTGACTGCTTCTC
ATGAAGACATTGTATGCACCAAGAAGTTAAGAACAAGAAGTTAAGAACAAGAAGTTACCAGAAAAGTGAAACTATGTAGCAAAGACATTTAAGAAGGAAAAGTAAATTTGACTTAGTGATAAGTTCCAGTGTGGTTTTCACCTCCAGTGTAAAGATGAACTGTAAATACTACTGCTACTGCCTGAGTTTAAGGAAGGAAGCTTTGA
TCGGGGATGGTTTCCATTCCCCAGAGCCCATGGTTTCCCCAGCGTGTGGGGTTGGGAACCAAAGTATCTGGCCCCTCTGCCCACCTTCAGGTCCTATTTAAGTAAAGTCCCTATCAAAGACCGAGACCATGGGGTGGGAATAGGAGATGCTTTACCAAAGCCCAGGTTTTCATGGATATCCTGGGGCATTGGGAATTCTCGGTGCT
AATTCCCAGCAACCACATGATGGCTCACAAACCTCTGTAATGGGATCCGATGCCCTCTTTAGTGTGTCTGAAGACATCGACCGTGTACTCATATAAATTAAGTAAATAAAACTTAAAAAAAAAAATGAACCCTGTCTTTGGCCTTACCACTTCCAAAAGTCCTCTTTGAGGAAGCATGTGGAACACATGAACAGCCCAATGAGCAG
TACATTTTACTAAAGTATTGGAAAGTTTAAGGAAATTTAAGTCATTAAGATATTGTCATTAATTAAGTCATTAAGATATCCCCATTTGTTGTGGGAGTCCAGTAAAACCCTTAAGTGCCAGCCATGTAAAGGGTGTTTTTATAAATGGGCATATGTATGTATGTATGTATGTATGAAATATATATATATATGTTTGTAAGTATATG
TTCTAATATATTTTGAGCCCAATGTTATGTATTCTACATTGTCTTTGGGTATATGAACATACATCTTCCTATACAAAAGTTTCCTTTGGCCATGTCTTTAAGTAAAATGTTTCTACTCCATCTTAAACAAATTGTGACTTGTCTTCACACACAGAGACGCATCCATGTCTCTGGGGTTGATAACGGAAAGGGAAACAATGGCTGCC
CCCTCCGTCCCCTCTGTACACTCGCACTAGCTCTAGCTCAGGTCCAGAGCTGGGGGGAGGGCAGGCACAAGTAGGAGCCAAGAGTCAAGGGTGAGTGTAAAGTAAATAAATCCTTTAATATTCCTGCGTCCTGTGATCTCGAGTCAGCTGTGGGGGTGGGGGGCAGGAAATACACAAAGGCTGGAAGGGCAGTCAGGCCCGACATT
TGTTTAATTGTCTGGCTTTCCTCTGAACTGGGAGCTCAGTGAGGGGCGTGGGGTCTAACCAGTCACAGACATACACAAGGAGCTCTGCACATATCTACTAAGTAAATGAATACAAACTTCCCAGCTGTGTTTCCAAGCTTCACAGATGGAAACATTAACTGAAAAGCCAGGGTTAGGACAGTACTAGCTCACTCTCCCACCGCTGA
TCAGGCTACTTGGAGAGTTCAAGGCTAGCCTGGGCTACATAGTGAGCCTTGTCTCAAAAATCTAAAACAGACAAACCAGAACCTGAGAGTGTTTTGTGTGAGTAAATAGAGTGTTTCTGTTTTGTGTCTGCGTCGTCTTTGTTTGGATCAGAAGACTTGCTCTGAGTGATGGTTTCTAAGTTACTTCACTGAGGACAGGAGCCATC
CTTTGGGGACAGTACATGATTTCTCATAATTTGAATTCATAGTAGATATAGTTAAGGGAACAGCAGTCAGGTTATGAATCTTTTCCCATTTTTCTTTTTAAGTAAATTTATTTTTTTAATTCTGATTTAATTTTGTCATTCATCATAAGGGATTTAATTCATGAAGTTGTGTGTATCTTATTTCAAACACAGCTGCCAGATGATCT
GCTTCACAAAGGCCTTTCTGCTGTTTTTCTTTACCGATTAGCAAATTTCTGATTCCTTGTCTTAAAGTACAAGACTCAAGTTTGAACTTATGTTTATCTCAGTAAAATAACTTAGATGTAAATGTCATTGTCCGGCATGCCCCTTCAGATTGGGAGACCATGCCAAGAGACTTCGGTTTTCATCTGGGTTTTACCTCCATGGCGCC
TTCCAGGACAGTCAGGCTACATAGAGAGACCATGTCACAACCACTCCACCAAATAAAAGAACTGTATTCTTAAGTAGAATCGGTGTTTTGATATTTCTACAGTAAACATCAATACCAAAAGCCGTTTTTTCTATTTCACATTTGTGTCTTTCCCAGCTTCTTATAGCTGAGCTTTTTCTCCCGAGAGCCAGAAGGAAAAGATTTTC
AGGAGATGGACCCAGTGCAGGCCAGCCATTGGCTCCAATACATAATAAACTGATTCTTTTGAGAGGATGGACCAGGGGACTTTGCCTTCTCACTACTCAGAGTAAAACATAAAAACTATTTTATGACTGGAAATACATCTGTTGTGTTTTTTCTTGATACTAGAGTTAGAAACAATGCTGTTCTGAACTGGGTGTGTGTTGAGTCT
GGCGCTCACAGAGGCGGCCGTCTCCGTGACAATCCTCCACCCCACCCCCCTCCAGCAGCTTTTTGTACTTTTTTCATTCCCGGTCTTTCTATGCTACCACAGTAAATAATAATTAAATATTCTTCACAATTTCACATATTATCTTGTTTGAATACTTACATCAGGGCCCTCGTGTCTACACAGACCTTCTTCAGGCCACATACTCC
TAGCCATAAAGATTGCAGGTACAGTTAAAGGACAGGCTGAGTGGGCCTGGGAGCCGGCTGTTGGTACCCAGTGGTGGTAGCCGACCGGTGTGCAAACAGTAGTAAAGGACTTGTATGTGTCAGTGTTATCCAGTAGTCAAACGGTGTGTGTAAGGAGGAAGATGGAGGGAGAGGGTGCCGTGCCTTTCTGTAAGCAGGGAAGACCC
GACATCCTGGGGGTATAGGCCGATGTCCCTGGGCATCGAGTGTTGAGACCTGGACTAAGCTGAGCTCCCCTGCAGAGCCTGCAGCCAGGCCTTTGGAACTAGTAAATAGATCCTTCCAGTCTGGTCCAAGGTGCTGAAAACTCTCTCGGCGGCAGAACATTCCCGGCCTTGGAGCTCCCACCTTGAGCGGACGGTGCCTGCCAAGA
ATCTGCCTCTGAGATTCTCTTCACCTGAACTTGAACCTCAGCCTGTCAGTGCTCTGATTTCTGATGAAGACTTCTGATACCTATTTATTGATTTATGATTAGTAAATTGTTTGCAGAGAATTTGAGCTCTCCATGTGTATTGCTTTTCATGTGGGAAGTGCATGTGCTGGAGTGGAGCCCCTGGGACTTCAGAGGCCGTCTCTGTG
CAGACAGCAGCTTGTTTGTCCTCACTGAGTGACGGATCATCTTTTCTCCTCTCCCCCCTGTTGCAGCTGATTTTGGCCTGGCTCGGGCCTATGGTGTTCCAGTAAAGCCAATGACTCCCAAGGTTGTTACCCTCTGGTGAGTTCCGTAGAGTCACGGTGGCCTGCAGGGATTTGTGTGTCTTCTGTGCTTCAGAAGGGCCTTAAGG
GACTTTTCACAACTTAGATACTGGGCTTTATTTTTGGAAAGAATATCTATTTGTAAGGCTGGTTCTTTGAAAGTGTAATTTTCCAAAAAGTCTCACCAAAAGTAAAATAAAGTGTGTACATGCCTGGTAAGTTAGACTTGTTGTCCTGGTGGTGATGAGGCTTCGCCTTCCTGTAGTAAGATGGACTCCTGAGCTGTAGTCAGTCC
AATCCATTTCCTTTTTGAAAAACATACTGGTTTTTTGAGGGGAGAAAGGGGCTAGAGACTATTTCTGTATTAGCACATGTTCTTTTGATAAAGTATCCTAAGTAAATTAAACATTAAATAATACGCTTTCCTGTTTCTCAGTCTATTGTACAGGTGGAAACATTAGGAGAATTTGGGGTCTTCTTTACTCTGTTTCTGGTTGGCTT
TTCCTCTTCTCTAAAGACAAGGGGGGATGGTAATGGATAGAAGGAATTGTAAGGGTGAGGTTGGGAGGAGGGACGGCTAGGGCCTGCCATCTTCATGTAAAGTAAATAAACGTTGGTAAAACCCCCAAATTTATGTGCCATATATATGTATATATACACATATACTTTTTTATTAGATATTTTCTTTATTTACATTTCAAATGTTA
ATCTGATAATGAATAGTTTAGTCACTGTCAAGAAAATTAATTTACATTGTATAACTGAAGACTCTTTTCAGGGTTAGGTGATTTGCATTGATGTATATATAGTAAAATTGCTGTAAAATTTTAAACCGATTTTCTTAACTTGATGTTCTTTTTAAACTTTCTGTAAGATACATGCAAATGATAAACGTTCAGTCACACTAAGCCAA
GTAAAATTGCTTTTATTTTTTGGTAAGAAAAAGGGACGTTTTGTGTTCTGTTTGTGATTTTATGTTGACCTCGGTTTCTGTTCCTTTCATTTTTTTTCTAAGTAAACTATGAGGATTTTCAGTAGTTGGTGCTGTTATTATCTCAGGATTACAGAAGGAACCGTCCATAGTCAGGAGACTATGGAGCAAGAGGGAAATGCTAAGAA
TATTTATTGCATTCATTTTATATCTATAGATAAGAAACATATATAGTCATCCTATCTTAATCTAACCATGTATTTATATTGTAATTTTGCAAATATTTTCAGTAAAATAAACATTTATCTGAGCTGCACAGTTTGAAGAGGATGAAATTGGACTATAATCTCAGATACTCATTTTTAATGAGCAGCTACCATTGAAAACTGATGTA
TGCGTACATGTATGTCTGCGATGTGAGTGTTCAATGTTGTTGGTTATTAGTCTGTGACATAATTCCAGCATGGTAATTGGTGGCATATACTGCACACACTAGTAAACAGTATATTGCTGAATAGAGATGTATTCTGTATATGTCCTAGGTGGCTGGGGAAATAGTGGTGGTTTCTTTATTAGGTATATGACCATCAGTTTAAACAT
GATGATAATTTAAAACCAAAGCCTAATAGTTGTTTTTGTGTGTTTTGAGAGAGAAGCAAGTTCAAGTGTTAAGAACGTCTCTGTGAGTTTTTCATCACTAAGTAAACCAACTCTTAAAAAGTGCTTTGCCTTCTGAGTCTGTCTACACTTACCACTTCCTATAATATTGCAGAGCCAGTTAACCATGAATAATCTGTCAGTCTTAG
CTTTAAATTATCTTGGAGGCAAGACTATGAATATAAAAGAGCTGTTCTAATGTTAATAAAAGCATACATAATTTTAAATCTTAGCTGTGATTTAAAAAGTAGTAAAGAATGCACAGAAATTTTAATTCCTTGAATATTCTTTTAATAAGTTAAGTAAAAAACATGCACATCCAAAATATTGTAGTCATGTAAATACATGTATTCAT
TTAATAAAAGCATACATAATTTTAAATCTTAGCTGTGATTTAAAAAGTAGTAAAGAATGCACAGAAATTTTAATTCCTTGAATATTCTTTTAATAAGTTAAGTAAAAAACATGCACATCCAAAATATTGTAGTCATGTAAATACATGTATTCATGAATGTTCTCTTCACTTAGAAGAAAGTTTTCCTCCTCAGGAGTTTCATCATG
CTGGTGCTGCAGATCTCTGGATTAGCCAGCACCCTCCGCTCCCACATTAGCCTCTTGAGTTAAGTAGTTGCTTTGTGAGTGAAAATACTTCCTTACCCGAAGTAAAAAAAACTTGTTAATTGGACCAAGGCTCGACTGTTTGACATGTTTTCCATTTGCATTTGTAATAAAAAACATGAAAAAAAAATCCATAAAGACTGGAAGGT
TAGATTTAAAGCTTTTGATGTTGAATGTTTCTAAATATTTAATGGTTTCTTTAATTTCTTATGCTAGCAAAAAAAAAACTTCATAGGAATTTGTATTACCAGTAAAAATTTTTTTTAGGATGTTGCATTTTTTTGTTTTTTTTTAAATTTGTAATAAAATAATGTATATTAATTTGCATTGTGTTTGTATTAATTTTTCCTTAAAC
TCTCCTCCCGACACCATCCCCTCTCTTTTTGTTTGGTTTTGTTTTGCTACGAGTCCACATTCCTGTTCCGTAATCCTTGGTTCGCCGGTTTTGTGTTTTCAGTAAAGTCTTCGTTACGCCAGCTTGGCTGTCCGCCTCCTTCTTCCCCCGCCTGGGCTGAGGGTGGGCGGGGCTAGCCCTCTCCCATCCCCCTCCCTCCTCCTCTA
GCCTGGGCACAGCCTGCATCTATCCAGAGCAGCCTGCACAGTATCTCTCATCCACAGCTAGAGGAAATCTTTTACAAAAGGCTTTATTGGAAGGCAAAACAGTAAAATCCACAATTGTTAACAGCACATGTGTGTCTGCTTGTTTATCCTGAGTCAGACACATCTGAACGTCATAGGTATGGGAAATCTAAAACAAAAATCAAGTG
CCATCACCCCTGGGCTCCCAGGTCTATCCATCTGTTACTGTGCTGTGCTGGGGACTAGCGCCTAGGTGGCGTGAGATTCCACTCGTGTAGAACTTTGTTGAGTAAAGGTCAGTTTCTTGTGAAACACTTGGTGTCTCATTTCCTGGTCCTTGGCTTTGGTGGTGGAGTGGTGACTGTGGATGTGACGAGGGGTATACGTGGCCTAG
TGGTGGACTGCCACCAAACAGAAAGCATGTGTATCACATCTCTAGAAAGAAGACGAAAACAGTTCAAACCCTAATGCGTACTTTTGACTTTAACTTTTATAGTAAACAGACTCCGTGCTGACTTTCCATGTGACCATTAGACTTTAAGGGATATAAGCTAAGCTCCGTGTTTTTTTCTGTAGCTGTGTGTCATTTAGTACTTTTGT
CCGTGCTGACTTTCCATGTGACCATTAGACTTTAAGGGATATAAGCTAAGCTCCGTGTTTTTTTCTGTAGCTGTGTGTCATTTAGTACTTTTGTAAAATGAGTAAAATTTGAGGTGTTTGGCAAGAATAATCACTTGATGTGCATTGTCCATTTTAATGTATCTACTGACCTCCGGTTATTGTTGCTTTGGTCTTTTGAGATCAAA
AGCAACGGGAGCAACAGGGTACACAATGCCCACTCTCCATAGGGTCTCCCAGTACTGACGATTCAGATTGCACTTGTGTAAAAAGACATTCATTTTAATAAGTAAAAATGGCTAAGCTTCCAAAAGTTCTTAAATAGGATTTGGGGAGAGGAACATGTTGAGAATCAGTGGGCAGGGAGAGTGCCTGGTGTCAGGCAGATGAACAG
CTAGTATGTATAACGGTCCAACCTGTCTTCCTGTGAATCCTGCCTCTAGTCAAGAATTTGACCCAGTTTTGTTTCAGCAAGATGCAGCTCTTTCTAGTTTAGTAAATCTTGGCTGTCAACCACTGTCACCAATACCATTTCATTCTTCAAATTCAGATGCGACAGGACATCTCTTAGCACATTCACCTCATTCTGTGCAAACCCCA
ATCAAATTCCCTCCAACTAGAGTTGTAGTCTGTTGTAAACCCTTGTGTGGGTGCTGGAGATTTAACCCGGCTCTTCTGGAATAGTAGCTGGTACTGTTCAAGTAAAGTGGTTTTCTTCTCTACAGTACCCCACCAGTACCTTTTTCCTTTTTTTTTTTAATTAAAATTTTATTTTATTTTATGTGTGTTTTGCCTGCATGTGCGCC
TTAGAGGTCAGACGAGAACACTGGATCCCCTAGAACTTCAGCTATGGCTGTGACCACCTTGTTGGTGTTGGTCATCAAACGCAGGCCCTTTGCAAGAACAAGTAAATGCTCTTAAACACTGAACTGTCTTCTTAGCCCTACTTTTTGTTTTTGTTTTGTTTTTTTTTGATGGTCAGGTCCTGGTTATGGAGCTCTGGCTGTCATGA
TTTCCCTCACCACCTCACATACAGTACACTCACATGACCTTTCTGGTTTGTAAGGGTTCCACACGGTCCCTGTTTGCGCCTGCTGGAACATGAGGTTTTCAGTAAACTAAAGAGCAGACCCTCTTCAGAACATGTGGGTGTCCAGTCTCAGAAAGAAAAAAAAAATGGCGGCTCACTCAAACGTTCTCAGACTCCTCTCCAAATCT
TTGCTTTTTTTCCCCTCCCAGTTAAACTCAGGCAAAGCATGTCTTCAAAACTATGTAGGGAGCTGATATACATGGGTACTTATTAAAATGGACAGTAACAAGTAAATATCCTTATTATACAACTACCTGATTTATGTGAAATGCATTTGACAAGCCAAAAATCTGGGATGAAGAAATCTGAGGGGAATAAAATCATACCCTGGGAT
GAGTGAGTGTTAGAGGACGCGCTAGGCTGCGACTCTGTTGTAATAAAATGCAAGGGTTTGGGTCATGGGTATTCAAGGACCTTGACACACATGTGCCACAAGTAAATTTTTATTGTAGATTTCCATATTAATGATCAGGACTTTTTTTGTTCTACGTAGACATTCACACAGTCTTTCCCTGCCTTAGAGTTTCAGACCTTTCCTTT
AAGAGAAAAGGAGGTTTCTGTGTTATACATAACTCTGGGGGGGGGGGGCAACTTGGCAGAGAGAAGACAAAGGGGAACTGTAGAACATCTGAGAAATGTCAGTAAATAAGTCAGAAAAGAACTGACATCATGGTGTGTGGTCGTTTGTTTGGGGTTGGATTTCTTTAATAATGGAAGGCTTGTTTATGGCTGTAGATCTGTTGTTG
GTGCACACTGGCTCTGCCTTTGTCCTTGCAAGTTGATATTCGGCATTAGCATGAAACTTGTGGTGTGAGAGGGTTGACAGAATTCCAACACAAACATCCTAGTAAATTGTACTTGAGATGAAAAGATTCCTGTTGTATTTTGACAGAATTATTTTTATTAAAATACACATCCATGAGCAATTGTGTCTGTTGTTCAGAATCTTACT
ATACAGTTCTTTCCTTTGCAACTTACAGCTGGAGCATATGTAGCTCTGGGAGAACAGTACTTAAAGTGGAGGGACCTGGGTTTGATTCCTAACATCAAGAAGTAAAATACAGAATAATACCAGCTATTGGAGGACTGTGAGGTCTGTGTCACACAGCATTTCCAGAGCTACCTTATCTGGGGACCTTCTAAACTGGGTGGCATCTA
GTTCTGAGATTTGGAGGAGGACAGGTTCAAGCTGACTCCCCATGAGGGTTGGAGAGTAGAGGACAGTTACCTGTCTGTCTGTCTGTAAATAATGATCCAGAGTAAAACTGAAAAGAAATAGGCTCATAGAATGTCTGTCACTTTGTTTCACATAAATTGTTCTCAAAATTTAACCCAAATTAAGCCCGGTATACATTGTCTACTTG
GCAAGAAGGAGAGAAAAGACGACAAAGAGAAGGAGAAGAGCGACGCAGCGAAGAAAGAAGAGAAAAAGGAGAAAAAGTAAATGGTGTAGCTTTTTTAATTAGTAAATTAAAATCTTATAACCATAACTCCGTGTGCCACTAGGAGGGTCCTTTGTCACATTCAGTGCTTGTGGACAAGCGCTCTGCCCTGGTCACCCTTGCTGTGG
ATCCCTGGCTCCTACAAGGGAAAGTGCAGGCTTTGGGAGCAGGTGGCAGAGGGAGGAAGCAAAGAAAGAGCCAAATATGATGATCACAGCTTATAGTAGCAGTAAAACTGTTTTCTTTCTTTTTTCCTGTCTCCCTCCCGTCCTTTGTGGTGGGAGGGCAGGAGGCCCAATGGTTGAAAATAAGAGGGTTCCCGCCCAGAACTCTT
AGGGTCAGGGAAGGACCCTGAAACAGTAGCTGCTGTGTACCTGGTGCCTGATATCACCTGTGTCACTCGCCTAGGATGTGTGGTTCTCCTTTCGGTTCTCAGTAAACCTGTTTTTGAAGCCTTGTTGTTGACTTGTTTCTCGGGTGTTCTTCAGGTGGAGATGGGAGCCTCAGGAGGGGTGGCTGGGACCGTGCATCTCACAGGCA
TGCTGCTGTCAAAGGGACGCTGTGTCCCTACCCATTGCGTCCCTGCCAGTTGGTCTGGGGGCCTGGCTCTCCCTTCCCACAAGTACTGTAGGGTTTTCTAAGTAAAACATTTTTATTTATACAAACGGACTGTCACAGACCAATCCTTTTGTCCTCGCCTTCCTGCTTCATGGCTCCGCACGACTCAGCTGTCTTCCTCCTCATCT
TACCAGTAATTGATAAAGGCTTTTTAAACAATTGTGCTTTCTGTTCTCTTATTTACACTTGAATTGTGCATGTTACAGAAATGCTGAAAACTTCAGACATAGTAAATAAAATATTTTCCCTGGTGTTGTGATGTCCTTTATTCTTGGTTGCACAAATACCTACCTGTGCACATCAAGGTCCTGGGCTTTGTCTTGGAGCAACAGAA
CCCTAAAAGGTTGTCCCTGAAGGAGTTCTGCTAGTCTCTTCTTGATGGTCTTTTTTCTAAGTGTAATATTTTATTGCAATTTAATTGACCAAAAGCGTAAAGTAAAATCTGCCACTCCAGCCTGAATTGTTGGCTCAGCACCAATTGCTTGTTTTCCAGAGGATCTGAGTTCCATTCCTGACACATACTTTTACTCCCAGCACTTG
ATACATGACCAAAGCCGGCAAGTTCCAAGTCCGAACCTGAAGGGAACGTCTTGCCGAAGGAGCAGTTCACGGACACTTTTTCATTTCTTACTTGTCTAAAAGTAAAATGTCAGCCTGTTTCTTAGGTCCGTTCCCTCCGGGCTCCATCTACTCCCTTTTGTCCTCCGTCTTCAGCCACATAAGTGATGGAGGGAGAGAAAGTTCAT
TGAAGGAAATGTGTGCTGCTCTCCCAGGGACAGCTTCAGAGAGCGTGGCAGGACAAGGTCAGAGCTACAGCTGCTGCCCAGGATTTTAAAATTGTTTGTGAGTAAATAAAACTGGATGGTAAATGAATTTAGGGACTTTGCCTTCATTCCTGAGAAATGTATTTCTTGCCGGTTAACAACCTTTGTACTGGAAAATGACTGGATGG
GAAAGCGGACAAGGACTCCAGTTACAGAAACAACTAAATTCTATGCATTTTCTGCACAGTCTTTATTATTTCTCAATCAAAAGTGTTCTTTGTACTGAATAGTAAATATACTAAATTTTCATTTTTTAAATTGTTGTGAGTGCCTTCAATATTTGAAGATGCCAATTTTTAATGTCTTATGTTTCACAAAGAATTAAAAAACTGAA
TTTTACCTGTATTGACTTTGTGCTGGAGAAATACACTTTATTCCAGATGTGGTTAATGGAGTTCGCTTTGTGTATCATGGCAATGTATGTGGTTAGTGGAAGTAAAGACAAATCTGATTATCAGTGCCTCCCACTGGTTGATCCTTCCTTCGTTCTCATGCCCTGATATACAGATTGCCCTCTACGTATGGCTTATGTTATGGGCA
ACTTAAAGAACTCCCAGAGCCAACTGATCCTGTATAGTTTTGACTTAGATCTGGGGATGGAGGTCTGGTCCATGAACCTTGGGGAACATAGTGAAACCACAGTAAACAAGGCCATTGTTGTTAAGTGCATTTGGAATGTGAACTGTCGTTTGTCTACAAATTGATGCCCTTAGAGCATCTCTCAACCTGTGGGGTCCTGTGGGGCT
GAAAGGGACATGCATGGGACAGTTGTGTGTTTGCAGTGTAGATATTCAAAAGCTTCCCTCTGCTTCCTCCTTTTAACTTATTTGTACATTGTATATATTAAGTAAAAGAACTTTTCAAATATAGTTTAATAACGTTTAGAAATGTTTGACTACTAGGAAACCAATTGCTATGCCATACATGCAGAGTGCCCCTCCCCCACAAGGCC
CTGCATTCCGGGTCTCCAGGTCCTACACGGGGAAGACGGGGTGGGGTGGAAGCTCTGGTTGCCAGTTATGGCTGATGTGGCCCATGGCTCTCACCGGGTCAGTAAAGTGCCATTAAAGTGTGAAGTACTGAGTTTGGAATCCAATAGCTACATACAAAGCATGGCTGGCAAGCATTTGTAATCCCACTGCTGGGAAGACAGGCAGG
TGTCCGACGGTCGCGTCCTCCCAGATCTCGGCCCCAAGAGCCAGCCCAGGCTGAGGCTCAGGACTGAGCTGTAAACCTGGTGCTGGTGGCCCCTGACTTCAGTAAACACTCTTTGAAGTTGTCAGTCTGACTTGAGAATGGGGTGGGATGAGTACAGGGCCTTCAGGTCTCAGGATCCCAAAGCCTCTGTTGCCCCATGGGGATGA
AATGTTTCATTTGATTTATTTTTCTAATAGTTTCATTTGTGAGGATTGTGGCTTTTTATCAGCTACTTTAACACTTGTATGGCTTAAAAACAAGCAAACAAGTAAAAAAATACTGCAGATAACATTTGATTGGTCCCTTCAGCTTGGTTGTGTAATTAATTACTTCACATTCTTTGCCTTTGCTGATTTTTTTTTTTTTTTGTGGT
TTTAAATCCCTATGCAATTAATGTTTTATATCTGCGTTTTTAAAAAAGAAATGTCATTTTAAGTGATTCTTGTATGTAGCAAGCACCTATTGCTTTTGTGAGTAAATGAATTAAGACTTTTGTACTGTGATTTGTACTCACTGCCCCAGTTCCCCAACTGTTGGAGCCTTGCTGCTGTGAAACGCTGTAGTCACCATAGTTGTGTC
TCTGCATAGTACTGTGGAGAAGAAACACGCACTTCGTGTCTAAAGTCTATTTTAAGATGTGTTTGTGTGTGTGTGTTTGACTTTTTATTGAATCTATTTAAGTAAAAAAAAAATTGTCTTTATTAATTTCTGTGGTCTCTTTTTTCTTCCAAGCTGGGCGGATGGAGGGAGAAGATTGGGCTACCCCAAGCACGGTGCTGTTTGTA
CTGAGGAGCAGGTCATGCATGTTAAGTCAGGCAGAGCAGCCCGGTGCTGTGAACACCAGGCACTGTGCGTGTCTGCACAGCCCCATCAACTTGATCTCACAGTAAATTTAAAAGTTTTTTCTTTATATTCCTTTTGTCCTTCTTTTTTCTGTTATGTTTTCTTTGCCTGTGGTTTTACCATTTCAGTTTCCTGCAGACGGGGATAA
ACAGTAGCAACCTAAGAGATGGTGGATCTGGTGCACCGTGCACTTTCCTGCTGGACTCTGGCCTAGTTAAAGCTGACTAATGGCAAAGGACTGCCTGAAGAGTAAACTTCGTGAACCGTGACTGGCTATCAGTGTTGTGTATGCGTAGGTTCTAACAGCAGGTTATGGAGACCTCTCATTAAGTAGAGTTACTTCTGTCGGAAGTG
CCGTCTCTATGAGCACAGCTTACACGTGTAGAAGAGTAACTGTAGAACAAGTTTTGGTTTTCTCTTGTTCCCTAAATTGCCACCACCTTCCTGTTTGAAGAGTAAAATGAATATGACCGAGATAGTGGTGGAAACATGTGGCAGTGTTCATTAGCTTTTGGTTCTACTCATACTTTTTTTTGTACATTAAAGAAAGTGAATTTCTT
TCATATATAAATATGAGAGTTTGGAATTTTTAAAAGAATGACTCCATTTTAGGCAGCCACTTTTGATGTTAAATACAGTGAGTTTGACATGTGCTCTAGAAGTAAAGACATTGACCGGTGCAGCCCACAGCTCTTCCACTCGTTCTTTGCAGAGGGTTTGTTGGGAGGTGCAGAGGCTGAGACACAAAGCAGACCAAAGGAGCAGG
TGGAATTTAAAATGAATTTCTACATTACCACCATGAAATTAAATACATTTTTTGAAAATGTGGAAAGGATTGAAAGGTAGTGTTTGCCCATTGAGTTTTAAGTAAAACGTGGTTCTTTTAACTTTGTAAGTTTGTAGGTGAAGTGAGGGCTTTGTCCCAAGAAGGCTGTGTGGGTACCAGATTCTGCAAGTGTTGAAGTTCTATAG
CTGAAGCTAAAGTCGGAAAATCAAGTTCTCGGACAATATATAGAAAACCTCATGTCTGCTTCTAGTGTTTTTCAAACAACTGATACAAAAAGCAAAAGGAAGTAAAGGGCTCACCTCCCTCTCTTCTATGGATTGCTGCTTTTTTTCTTCCCCCTTAAGGCTTGGATATGATCCAAAAGTTAGAGTATCTTTGTTCTTCCCTGAGT
ACTCTGTACTTTGCCACAGATATAATCGAAAGAATCTAGAAATTTCCTTTAAGCTACAATAAGGAATGCTTAAGAAAATGGCCCCAAATCTTATCCTGTGAGTAAAGATGGTATGCCAGAGTGCAATAAGTGGGAAATAAGTATGTTCTTTTTGATAGCCTACATCTGAAGGTCGGACTACATTGCTTCATACATAAGTTTGTCTT
GCAGCTAATCATGCAGAGAACGCCACCGTGATGAGGGGAGCAAGGATCAGGAGCTCAGTGATTGGGGGGACAGCAGGCCAGGGATTTGTATGGGGACTTGAGTAAATAAATAAAGGGATCCCACCTGAGAGAGCCACATCTTACCCAGTCTGGGATTGGGTGCCCTCCTCCCCACCCCTGCAAGTGCTGTCTGTACCTGGAGCCTC
ACAAGCTGGATGGGATAGGTAGAGCCTTTGCAATGCCCTTAATTCCTGTCACCACATATATTCACCAAGACCCATGGCTTCCTCCTTTCTATAGCATGAGAGTAAAGGAATCTGAAAATGCAGACTGCTTTGCCTGATCTTGTGCAGGAATGGCTTGTTCTGGGTAAGACCCACTCAGCCCTCCCATCCCAAGGTCCCTAAAGGGA
CAATGAGCATGGTGCAGCCATGAAGACCCACCTGCAGGGCTGCTCCGAACTGGGTTTTGGATTCTGGTGCCCACACTGCTCACCCCAGTAGTCTGGCCACAGTAAACCAAGCCTCCAGCAAATTTGATGTTGTCCTCTAGTTCTTTGCTGTTCATTGAGATGGGCTTATAGTTTTCTAAACTGTCTCTGAAACCCGTTTCTATTCT
AGCTTCCTGCTCCGCGTGAGCAGCACGACAACTGTCAGAACTTACGGCCATGCTGAAGTTGCAGTTTCATTCAGATGCTACCTAAAGTTTATGTTACTAGAGTAAAAAGATCTCACAGTGAGTTGGTTTGATATTTATATTGTGGTTCATGTTTGTTTTTCCAGTTTTATACACGGGCTTTTGTTACGCCTTCGTCCAGGTCTTTC
CATGTGCACATGCGTGTGCATGTATTCATTGACTGTATACATTAAGAGTGCATACGTATAAGAGTGACACAGTGGGTGTACTATCAGATGCTCTGGCCCAAGTAAACACTCAGTGCCCACCTGTGACAGACATGTTCACATCAGTTCTATCCTTATGGAAACATGTCTCTAGGCACAAGTATACTCTAGCAAAGGCTAGAATTCCA
CCTGCTTCCTCTCATATTCATAAATCATCTCTACTTATGAAGTGTAATGTAAGTGCTGTGTAAACAATTACTGTACCATATTGCTTAAGGATTAATGGCGAGTAAAATATGCACGTTTGATACAGGCAATTTTCCCTAAATATTTTTGATCCATGGTTGGCTGAATCGGCTGTGCAGAATCTAGGAATGCAGAGACCTGCCTGCAA
GAGACTATTCTGACACCCAGTCCTTGGTATCCCTGCCTGGGTTCTCTAATTTCTGGGAAGATTATGAACCCTAGTACTTGGGACCCTGAGAATTCATCAGAGTAAAGGGATTTTTATGTGTCTTGTGTTACTTGGTTTTTCATGTGTAAGTTCATTTTCATGTAATTGTGAACTAAAAAGTAGTATCTCCTGGTGGCCTACGGGTC
TTATTGTTAGGGAAGATCTTGCTTAACTTAAAATCTACAGGAGTCTGTGAAAAGGTACCTTCTGACTCCAGAATCTGAAATTCAGAGAAATCCTGCAGAAAGTAAACGGCTGATACTTTATATAGCATTGTGTTTTTATCTTTACCCCTTCAGGATGGCTAAACCTGGGAATTCTAAATGCAAAGGGCAGACTTCGCCTGCTGATT
TGGAACCTGATTTTGTTGTTCTTGGACTGTGGATTTTACTGACATAAAACAGAATATCCTGTATACCTGATATCAATGTATAAATAATGAGGATTAACACAGTAAAATGTTCAATGAATCAAACTATCAGAGTTACATTTGTTCCCCTCAGTCAGTATCATTTTGTCTATTGGAGTAGAGTGGCTAAACTAACACCAAGGCTTGGA
TTCAGAATTTGTAAAATACGTTTTTTGAGGGGGGTGGGCATTAAGGGCACATTACTTGTTCTTACAAGAATTACAGAAACCTCTTAAAATATTTCTTTCCAGTAAATGCCTTTCAGAGTTGAGAGTGAGTGTCTTTAATAACATGTGCTAAGGCAAAAGAGATCAAAACCCAGTTTTCTTCTCTTTTCTTTTTTTCTTTTTCTTTT
CACAGAGATGAGAAGACCACCCATTATTCTCCCTCCATTTTACTGCCTACACTCTCAAATATTGCATCTTTGACCCCATCCTTAAATGGAAAGTCACAGTAGTAAATATAATTTCACTTTAGAGCGTGCCCATACTTTTAGTTGGAGGGAGGAGTTGGGTCCAATAAAGACGCTGGCAGAGGACAAGTCACTCTGAGTCTACATGT
ACTTTATATCTAAGTCATGCTGTTTCTGAAGCAGCTTCCTAGTTTGTAAATAGACTCTCATGGAATATTTGTATTCTAAAAGAACATACGCAGAAATGTAAGTAAACCCAATCTGCAAAACTGTACAGCTTTGACACTGTATATTGTACATGTGTATATTGTGTAAAAATAGAGCTTAAATCAACCTAATATTCCCACACTGTCTT
TGTAGGGAGTGGATGTGGGAACATTTACAGTATGTGCATAAAATCTGAATAGGCTACAGAATGATGGCGCCATGCCAGATTCCTGTTACTGAGGATATTCAGTAAAGAAGCTGAGGAAAATCTTGCTTTTATTTGCTTTCATTGTGGTATACTAATTTCATAAGAAATTATTAGTCATGTAGTAGCCAAGTAAAAACCCACTGAGA
GCCTTGTGTGCTAGCGGCAGCTGACTTGGAGCCTGTCCTGCTGGTGCTATGCATTCTGGGTGCAACTCTGTGCTCTTCTGGGCCTTACTCTGATAGTATCAGTAAAATAAACTATATTTTGTTCCGTTGTTGAATTTTACTTTTCTGAGATGAGTGTGTCACCGAGTTTTCCAGTGGATTAAAAGTTGATATTCTGTGTTACGTTT
AGCAGAAACTGAGGGATAATGTCGCCTGCTACTCACTCTCAGGCTCATGCTTAGACAGCTTTCTTTTTTTATGTAAATATCAGTTTTAATATCTCAGCAAAGTAAAACATGTTTTTTTATTTTTTATTGGGTATTTTCCTCATTTACATTTCCAATGCTATCCCAAAAGTCCCCCATACCCTCCCCCCACACTCCCCGACAGCTTT
GGCCTCCCCGGCCTCACTGCTTCACGTTCCTCAAGTCACTGAGAAGTGTATTCAGTCTCCCGAGACTGGGGATGTTCAAGCGGAGGTCCTTGGCACTGGTAGTAAACATGCCCTCTAACAGGATTTGGGGTCTCATCTGTGCTTTCTTCTTCCTTCCCTTATGAGAGCAGTTTGCACTGCTGCCTCCAGTTTCCGTGATGCACACT
TTGGTGTACACTGTCTAACCAAACAAAGAGGGTTAGCCAATAGAGAAGCCAGAGTTGATGAACCTACTTTTGTACCTGCCACATAAGATCTATTTCTGAAAGTAAATTTGGTGCCATGCAGAAATCTGCAGTTCATGGATAGTACTCTAATACCTTAACCATGCACATAAAACTGAGTGACATGTTCCCAAAGGATTGAACAGTAC
CTCAGGTTGAGGGTTGCCCATTGTGTTCTCGGAGTTGACTCGTTGAAATTGTTTTCCATAAAGAACAGTATAAGCATATTATTCACATGTAATCACCAATAGTAAATGAAGATGTTTATGAACTGGCATTAGAAGCTTTTTAAACTGCGCTGTGATGTGCTCCATCTACCCTAGGGGAGGACATTGCCTGCAGGGGCGGGACTGCC
ACTCTTGTACAAGGGACTGTTCACTGCTGTCATGGTTTGCAACTCTTGAATTTAGCTCTTTAATGACTAATTATATTGTAATCATTTTATATTGCTAAATAGTAAAGAGCTACACTTTATAAAAAGCAATTTTTACATTTGTTTATTTGAATGATGCATCTTCAGTAAAGTATTTATATACATAAATGACAAAGGAAAGAAATAAT
AGACTTGCCTCAGTTCTGGACACGTTTCTGAAGACAGTAGGCTGTAGAGCAAGTATTAGGTTTTAAATTTTATAATGTTCCCCATTTAATCACATTTGCTAGTAAAAAATCCAGATTTTTACGAGAGCAGTCTGGGTCTTTATTTTGTATAAGTTCATTTTAACTCATCAGTTGACCTACACAGAAATTAAAAGACCATCCATTTT
ACAGACACTGGTCATAGCATATAGTCTATTCCAAGCAGTAGCTGCTAATTAACTGGTGGGCTGTGCCACATGAAATTGCTAATATCAGCTCGCTGGTTTTAGTAAAGTTGGCATAACACGTTTCCACATGTGTCGTTTAGAATTATGCTGGCATTGTGTTCTCTATTTTTAAATTACTCTTGTTTCTGCTAATGTTTTCCACATAA
TTTCACATAAGAATTTCTTTTCTGTATCTTCTGCTCTTTTTCACTATTTCGTTCTCATTGTTTTGATAAAGTATCAGGCTTTTTGCTTGAGTTTTTTCTGAGTAAATTATTTTAACCTGCGAAGTGTTCTCTTTAATTGCATAGTGCAGCAGAAGCTCTCATTTTCAGTTTCCTCTTTCAGTTGAGAAGCTGTGGGGCTGGGCCTG
CTGTGCAGAGGAGGTGCTCAGCATAGGCGGCTCAGACACGGGGTGCTTCTCTACCACGCTCTGTGTTACCCTGGGGACCCCTCTTCCTAATCCACGTTTGAGTAAAGGATGTTTGGATTCCTTGGATGACTGGAGTTTTTGATACAACTTTGTTTCATTTTGGAAGGGATGCAGGGTTAAGGTGGTGTTCTGTGACTCTATTGGAC
ATGATGTGTCTGTACTTTTAAATCTGTTTTTATACATTTTTACAGTGCTTCTTTCTGTCTCGGACATTCAACATATTGTATGGCATATTAAGTAAGCCTCAGTAAAATCTGCCACTTTTTGAACATAATGCCACAGAATATATACGATTACTTTCTAGTTTCCAGAACACTCAGAGAAACGCTGTAAGAAATAAATGTATTAAAAC
GTTCTCGCTTAAGAAACAAAGCCATGTTGTATTTGCCTTCAACACTTTCAAAGATGGAGAGATGCAGCTAAGCTGGGTCCTGAATTACTGTCAACTTGATAGTAAAATATTGTATTACAGCTTCCCAGAGAGATTGGCAGTGGTATGTGTATGTGTGTGTGTGTGTGTGGGGGGGTAATCCTTGCAAATCCAGAAGAAAAAAAATT
GCGGTGTGGTCCTGTGCACTACAGTCCAGAGGAAGGTATCCACTGTGCAGCTGAAACAGGAGGCCACAAACAACCTAACAAAACCTAGGAGACCCAGCCAAGTAAAGTCCCGAGGACTGGTCGCAGTGTTCAGCCCTTCCTCCTAGGGTCAGGGAAGGTGGTCTGAAGGCACTGTCCCTGTTGGACCCCTCCATGAGCTGGCAGGT
ATTCTCTGGCAAAGCGAGGCAGTGTAAGGGCTTCTGCTTCTCTTTTCATTGTGCAAGAACCCTTGTGCAGTGTTAGATATAGGATCAACTTCCATGGAAAAGTAAAGCCGAAATTGTTTTTGATGTCCATGTCTTGATTTAATTTGCTTTTGTTTAGCTTTCTGCTTTCTGTTTGTTCCTCATTGAGGAAAATTTCCTAAATCTAA
CATAATATTGAGAAGCTACCATATGCAGTTACTACATATCTGTTTTTCGGAACTATGATTTCTACTTAAACACTTGGCTTTATTTATTGGCAACCAACACAGTAAATTATAATTAAAGTTTTGACAGGATTGCTTGTTCCTTCTTGAGAAGACATTTGACAAATATTACTGAATATCCAACTTATCATTGTTCTTTGAAGAAGTTG
GGAGGGTTTGTGTTCCAGAAAGATGATTAGCACACATGCGCCTTGTGATGACCTCGCCTGTATTTCCATAACAGAATACCCGAGGCTGCATGATTTATAGAGTAAACACGTTTATTTGTCGCATGTGTCCAGCCCAATTTCTACTCCCTGGAGAATTGTCCTGGATGCATCACAACATAGAAGATAAAAGGAAAGGAATCAGCCGC
GGGGATACAGTAGCCTTTTCTAGCGCTACTTTAACACAAGAGAAGTTTACTAAAACTCTCTGAACAGAAAATGAAACCACATGGAAGATTTCACTGAAGGAGTAAAAATAAGAAATTCATACTTGGTATTTTAGAAATCCCCTAATGCAACTTTATTGTCCTGATAGGTGGAAAATAGTGCTATAATTAATTAAGGTTTTTTAAAT
TGACTAATTATATTGTAATCATTTTATATTGCTAAATAGTAAAGAGCTACACTTTATAAAAAGCAATTTTTACATTTGTTTATTTGAATGATGCATCTTCAGTAAAGTATTTATATACATAAATGACAAAGGAAAGAAATAATATATATTTTTTATGTTGGGGGCAATAATTTTTAGTGTGTACCTATCTCGTGGATGAATATATA
TAGCAGAAGGCTTACTTGAAGACTTAGGAATGGGACATCCCATGGAAACCTCTCACTATACACACTCCGTCCCCTCTCTTGAATACTAGACTAAGTCAAAAGTAAAAGGCACAAACTACACAGTGTTCCTTACTTCCTGTGGAAAACACCTACCACATCAGGTATTTCATCCACCTTATTATTATCAACCTTGGAAGAAAAACGAT
AAGTAGAAGCCCCTTCAGTCACATGGTGTCCGTGGGAACCCTTTACTCTGCCACGTCAAACTTATCTGCATGATGTATAAATTTGTGGTTGTTGTGTCCCAGTAAAACACCAATTAAAAAAAAGCAGCTGTCTGGCTTCAATGACTTCAGCTGGGAAAGATAGGCTAAGGTTTGCGATGCCTGAGTTTGTAAGCATTCTGTTGACA
TTCAAGTTGTTTTTTTTTTTTTTTTGCACAGGATGTGACCACTGTCTAATCACTGTTCTTTTCTTTCTTTTTGTGACTGAAAAGCATATACTGCAATTGAAGTAAATGTTTGCTCTTCTTAGTAAGTGTAAATGGTTGTTTTTTGGTTTTTTTGTAGTTTTGTTTTGCATAGAGGAACGAGTCTTTGATCTAGCAGAATTATTAGT
GAAGAAACTTATGTTTCCCGTGTATGAGATTCTGTCTGCTGTATTCTGTATTTTTTTATATTTTATTTTATTTTTTTGACTAACTGTATGGAAAATTGTCAGTAAAGCCTTTGTCAGAGGATGAATTTTTAATCCCGCCAGAGTCCTGGTTTAATCAGGTTTTTTCGTAAAGAATGGAAGGCTTCACTCAGAGCATGCCGTATGTC
CAAGAGCTGGGTTTCCAGCCTGGCCCTGCCCCCTCTGTGTAGCAGGCTACTTGGTGTTCCTCTTGGTGAAATTGCTATAAAGATGTTGGGAAGGATGGCTAGTAAAGTGTTGAGAGAGCAATAAATGGTGAGCCAGTATTTTGTTATTAACATTCATGGGCCCTCGTTCCCCATGCAGGACTAGGCCTGAGAGCCTCTCCCTTCTG
ACCTAGAGCCCATCAGAGGTGGGTACCTATGTATACAAGTCCCACCTGGCTTTGTCAGCATTCTATATATACACCTTCAGTGTTAGCACAACCTGAGCAGAGTAAAAGAGCCTGCTGGTTTCTACCTGATCCTTAAGCCAGTGGCCTAATGTAATTCACAGCAATTTCTGTCCATCTGCAGGACTTGTCCACTTTAAAGACTAAAT
TCGCTCTCAGACACTGGATCTTTTCTCTTTACAGCATTTATGCTCATATGCATTTTCTATTTTCATGGGTGGGGGGCAACTGTCCAGTCTGAAGTTATTAAGTAAACTTGGCCATGTAAACTCACCCTAGTACTTCTGCAACCTTAATTACCACTTCTAAGAGGCTGGTGATATATGACCAAGGTCAGGATCTCATTGCATAGCCA
TCCCCAAACATGATAACCCAAACCCACTCCAGTGGGTGTATCTCACCCCCTCACCCCACCCCCACCCCCTGCATAGACCTTTGCTGAATTAAAGTTTGTAAGTAAACGGTTTTAAAAAAAAAATCAGAGCTGGCTGGTTCTTGATATAAACCATGGGCCAGCAAACTAGCTCAGAATTCTGGTAACACAGACAGCCTGAGTTTTAT
CTATACTCCAGTTTTCTTTCTACTCTGTGACCACGGTACATCCATGAAGACAGTGTTACACGTAAATGAAGTATTCTTTTCTTGTAATCATATTTTAGAAAGTAAAAGGACTTAATAAAGCTACAAATAAAAACATTGCCTCGTGTCTGTTTGTTCTCCTTCTTTTTAGGCTAGCCTTGAACTCCTGATCCTCCTGCCTTCCATCT
ACCATCTCCTGTTGGCTGTCCTCCCCTGTCTGAGAAAGATCAAGCAGACCTGATGTTCAACAAGTAGTGTTCGCTGGTCTGTGTTCCTTGTAATTTGGAAAGTAAAGGATTTGTTCCTGTGTCATCTTTCAGTTCATGTAGAAAATGGGACTCTTGCAATCTCTGGCTTTGACAGGGCGGGCCGTTGGATGAAAGACTCTTGGAAT
AAATAAGAAAATAATCTACACAGTCAAGATACCTAGCAAATAAGTGGTGCCATTGGAATGTCAGCATTGCTTGAGTGTCATGCTGAGGGATGGTCCTGACAGTAAACAGCGGGAAGACACCGGGAGCATTGTAATCGCTTGGTTAATTGTCCGACATTGGTCCAGGAACAACTTGTCTTTTCAGCCGGCTGACCTGCAGCCTGTAC
GTCACAGAGACATTTTTGACAAATGACACTGACATAAAGGGAAAGGCTGCTGATTTCTTTGGCCAGCAGGAAGCCAGCTCTCCAGGGAATGGAATGCCCCAGTAAATAGCTCTTCTGCCTTCACCTAAGTCTTCCTTTATTTTAAGCCCTAAATATAGGTATATTTCATACTTTGTTTTAAAAAGTTTTCTCTATGGATTTGAGTC
AAATGTAACTCTGATAGTTTGATTCATTGAACATTTTACTGTGTTAATCCTCATTATTTATACATTGATATCAGGTATACAGGATATTCTGTTTTATGTCAGTAAAATCCACAGTCCAAGAACAACAAAATCAGGTTCCATTTCTCCCACCATCTTCTGTCTACTCTGCTTTCTAGATAGAAAAGCACAATTCACAGATTTTTCCC
AAAGTCTTGGTGACTGGAAACAGATTTACCTCCTAAGATTTTTGTCATTCACTGATACTTTTTTGTCACTTCTTATGGAGTCTGTCCCCTTTTTAATAGTAGTAAAAAATATATATATATGAAGAAGAAGAACTTGAAAGATCTTTCTTCCAATACTATTTTTTGAGAAAAAAAAAAAACTTGTGTAAAGTTTACGGGGATGTCGC
AAAACTTAGATAGTTTTTCTAACTCCCTCCAGCCTGAGTGCTCTTTTGTTTTATTATGTTTCACCCTTCCGTTGGAGGGAAGCAGGCTGACATGCAGGATAGTAAAAATAAATTGGGAACAGACTTCCTGTTGATGTGATGTGTTTTCATAAATGTTTGGGGTTACTTGTGACTTTAAAAATAACCCTGACCTTGTGTATAATATG
GCAGTCCTACGTGCTTTCTCCTCTGTGTGTGTGGAAGATTTTTAAGCAAAGTGGAAGGTAAAACACTGTTATTCACTTCCTGTGCACCCACAGATCACCCAGTAAAGTGTTCTCCTAAATGTAGGTCCTCGTTCCAAAAATGTTTGTTGAGTAAGGAATGACTAATGGGCCACATGAAAACTGTGTGTTCCAAGGGATTCTGGGAA
TTAAGTTGTATAATTTATTTTCTTGCAAAATAAAAGTGTAATATAAAACATTTCATCTATCCAGAAAATCTTGATGTTCTACCATAAAAATTTTTGCAACAGTAAAAAATTTTGGCAAGCCAGGGCAGTATCATGTACCTTTAATCCCAGCATTCCAGAGACAGGCAGAGGATCTCAGAGTTCAAGGTCAGCCTGGTGTACTGGTA
GTTTTATCTCTGTTGGAAAACTTAAGTGTCACTATGTGTTGGACTTAGAACTATGGAGTTGATCTGGACAAATAGTTCTTATGATGTCAGATACTTTTTTAGTAAAGTAGGTTGCTTTTGACATATGTGTCTGATCTCTCTCTCTCTTTCCCCCTCCATTTCTCTCTCCCTCCCTCCCTTGCTCCCTTGAGACCTCCCTCCTTCCC
CTCTCTGCCTACCACTGTATCCTGGCCAGCTCCATATTTCAGGTGTAGCCCAATCCCTGTCCCTGTTGTGCACTCTTTGAATGTATACTGGATTAGAAGCAGTAAATTTGGCATTAGTAACTCCAGGAGCATGCCCAGGCTGGACCATCTTCAGGACAAGGTTTCTGTATGCATGAAGCCTGAGGCCTGCCACTCTTCTGTACCCT
AGGACCCACTGAGTCCCAGCCTCAGCAGGCTGCTTGTCTTCAGTTGATGGTGGATTAATGACAGAAGGAAGCCCCGCCCCTCACTGCTGTCAAAGCCTTCAGTAAACATGTGAATCCTGAAACCCTAACATTCTGATTGCAATCTCTACTCATCCCTCCTTCCCTAGAGGAGCCTTTGAGGAGCCTCTTTCCTGGGGACAAAAGGC
GCTCATGCAATTAAAACAAACACAAACAAGGAGGCACTAAGCCTGTTCTGACACCGCTGGTCTGTAGTACCAGAATTCTGTTTTGTTAACGGAAAGTTTAAGTAAATTATATTGTAATAAAAAAGGTAGATAAACCATTGTACAACAGTATTCTAGGCCGCCAACAAAGTGTGACAGACACACAAAAGCCCTCCAACTTTAACTTG
GGAACGTCATTAAAATAAATGGCTATAGACTGGGAGCATAACTTTGAGGAAGAGCACCTGCTGTGGTGTGCAGGAAGACTTGAACTCAATTCCAAATTGCAGTAAATAAAAACAAAACAAAACCACCTGCGGGTGTGTGGTGCATCTCTGGTTTCCCTGAGTGAGTGGGTGACTCAGCTCTAAGTGATGGTGACTTTGTCTTGTCC
TAGAATCACCTTTGATTTCATGGCAATTGACAGTCCTAATGGCTCAGCTAATTTGAAACTAACAACTTTGCTGTGTAAAAGGAAAAATGGTGTTGTGTTCAGTAAATGTTTGAAAAAAAAGTACCTTGAAGTTTGTGTCTTTATTGTTCGGTGTGAGATCTTTTGTTGAGTTCCTTTTAAAGGGGTTGTTGAAGTTACATGTGTGT
TGACATTAACTACCAAGACCAGATCCCCCGGACTCTTGAAGAGTTTGTTGGATTTCATTAAGTGACTGGATGTGTAAAATCGTTTAATGTGGTGCTAAAAAGTAAAGGACTTTAATCACAGACAATAGAATTCTGTGTTTGTAAATTCTCCTTTTCTTTCCACTATCCTTTCAGCCATCGTCCTTGGTTCCGTGTGCCTCTTTTCT
ACAGATACATCCACCAGAAGTGAGCTGTGTTTTGAAACAAAAGCTAAAGGAGATGGGCCACTGCGTTTCTAATTTTTCTTATTTGTTGTAAAAGTGAACCAGTAAATCAAACATTATTTTGAAATGGAGTTTTGGAGCCATGGGACAAAGGCATCATGTTCACTTGGTATGCACACAGCTTTTGGGAATCCTTACCATCACACAAA
TGTGCAGGACAGCTGAGAGTCACTGGGGTCCAATGGGGAGTTCGAGAAAACACCCAAAAGCTGTTTAGTGTTGGTCTTCTAAGCCAACTTCAGCTGAGCAAGTAAATATCTGAATGTGGTAACCAGCGTAGCCCTTGTCTTTTTATGTACTGATGTCACAGACTCCAGGGCTGTTCTGTCTGTGGATGGGTTTGCTAGCCTTCACC
TTTCATAAGGCTGTGGATGAAGGTGCTTCTGCTCTTGTTTTCGGTGCCTGGCGTTTTCAATAGTTACCATACGTTGCTTTTTATCAGGTCGACTGAAAGTAGTAAACACATTTTTTTAATCTATGTTAGAGTTCAGTTTTCTAAAAGTAAAAAGAACAATGTTTTTCCCCACTTATCTACCTGAACACTGCAAAAAGATAAAACAG
GACCAGATCCTACCTGATTGTTATCCGTGGCCTGCAGAAGTCCAGAAAATACAGACCAAAGTCAACCAGTAACGCAACAGCTAGGATTTTTAACTTTATTAGTAAAATCTTGAAGTTTTCATGATCTTTAAGGGTCAGAATCTTTTATGATGATTCATAGTGTGCTTAGAATAAGGTGATTTTAGTTTAATAACAAACTCATGGGA
GAATTATATACAGTTTGAATGAAATGTTATTTTAAAAGCAAAACAATTGTTTAGTGTTCCATAAAAGTTATGTTGAATTTTGGTCAGATGAATATTTGTAAGTAAAAAAATATATGCATTTCTGAACCTCAACTTACATAGATTTTCTTTATAAAAACAAACAAAAAAAAAAAAGACAAAAAAAGACAAAGAAAAAGTTGGCTACA
AACGTGAGCCTTCTCCCCTACATTGAAATTTAAATAGCGCCAGAAGCCACTCCCTCCTAGCAAATTTAGCTTTATTTTGTTGCCTATTAGTGTCGCTGTGAGTAAAGGCTGTATAGATTTGATGTGTTGAATGGCCTCTGCTACCATACAGGTGGGATCTCATCAGGATATCACTGAAGAGAGCTTCTCCCTTTTCTGGATGCTGG
ATCTCATTTAACTGATACTGTCACCCAGTCCACCTTTGCTCTCATTGCAAAGTCAGACTGTAATTTCAAATGTAAGACTGAAGATACGATTGTAAAAGGGAGTAAACTGGTTTAAACGTGTTATTCTAAAGCACCTTACTTTGTTGTTGTATGCAGAAAACACAGATGCGCTAATTCAGTATAAATGACTGATTGCCTGGAATATG
AATATATTGCCATACAGTGTTTCAAAACGTATTTTTTTATAATGAGTTCAACTTAAGGTAGAAGGCTTGGGCTGCTAGTGTTTAATTGGAAAATACCAGTAGTAAAGTCTTTTAAGGAGTTTTCTTAAGGAGGCTGGCTGAATATTCCTTTGTTCAAAAGAAGTTTTAGCATTTTTCATAAGAAAACTTACTCTGTCTGACCACTG
GAGCATCTGTGTAGGAATTTAAGGCATAGTGTTATGAATGTATCATGTCTTCATTAGCAACAGGAAAATATACACGGTGTTTACTAAAATTGTTTACTACAGTAAAATTCCCTTTTATTTTTTTAGTAGTCCAAGTTCTTGAGTTTTTCAAGACAGATTGTTTTCTGAACCGAGCTATCATTTTAGGAAGGAGAGTTAATTAAGCC
TCTGGCTAGTATTTGCAACGGAGGAGGAGGTGCTTCCGCCCTGCTGATTGAGAAGCTGTAGACAACCTGTTTTAGGAGACAGTTCCATGTGACCGGCTGAAGTAAATGTGACTCCCTTGGGCCAGGTTATATTCAGCATAAGCTATTTCATTTTTTATTATTTTCTACTAAAATTTTTAAAAAATCATATCCAAAAAACACACTTA
AGTGGTGATAGTGGTTGACTGGAGTTAACTGTGGTTCATTTGTCACAGAAGAGCCACTGCCCATTTCATTGTGTATTGCCTCTATCTGCAGAGCTTTGAGAGTAAAACTTGCCTTTTATAGTTATTGCCATGTCAATGCCTGTCATCACTCATTTTTCCTACTTTTGATTAAAAAAAAAGAATTGGGGGCTGGTGAGATGGCTCAG
GTTTTTTTGTTTTTTGTTTTTTGTTTTGTTTTTTTGTCACATGCAATTGCTTCTTTGCCTTTTGGCTTAAAATCAAGCATTGATTTTTGTCATATATCACAGTAAATCCAGCTATTTGCAAACATTAGGTTAAAAGGAATTGTCAGTTGCTAAGATGTTTGTCACCTCGAAGACAGAGCCTGTGAAGACATGACTGAAGTGACCAT
ACTAGCTGTAGTGTGGGGAGGGGGAGGGGAGGTGGGCATGAGCTGTTGAAAGGTTACCGGGCTATGATATAGAAAAGCTTTTATGAACTTGTTTCTCTTCAGTAAAGACTTATCTCGCTCTCAGTAAAGAAGTTCCTAAGTTTGCAGCTGCTTAACCTCCCCCACAAGGTGGATGTGCCGTCTTCCTCCTCCCTCAGCATGGTGCG
AATGACATGAAAACCAGCAGCCAAGGAACAGCTTGTGTTGTCGTAGCAAGTCCACAATAAGTGTCCTTCAGGGATAACATGTAGCAGTCGGTATTTTACAAGTAAAACTCACATTAGCCTCTAGTGCTTTTAAAGTTAGCGTGTGATCTGCAAGAAACGGGGTTTTAGAGTCTCAGTGGTTACTTGTAAAGCAACCGCTGGAAAGG
GGTAACCTATCTGTGGAAGACCTAATTCTGAATAGAGTAATAGATATTACTGGAAACTGATTTGTTTTTTTTTTCCTATTATACTCTGCTTTATTGAAAAAGTAAAGCATTTAAAATTGTGCTCCAGAAATTCAGATGTTGTCTTGCGATCTTTAAACAATAAAATGGATGATTTCCCCTTAACATGGCTTGGTGTAGTTTGTCTC
CTTAGCCAGACTATACCTTGTGTAGCTTCAAGAACTCGCAGTACATTACCAGCTGTGATTCTCCACTGAAATTTTTTTTTTAAGGGAGCTCAAGGTCACAAGTAAAGATGAAAGGAACAATCAGCAGCCCTGTCTGAAGGTGGTTTGAAGACTTCATTGCTGTAGTTTGGATTAACGCCCCTCCCGCCTACCCCTATCCCAAACTG
ATTCTTACTTTAGCATAAGCATTTATTCTTCTTAATGATACTTGAGAATTTCTCAGAAACAATGTTTTCAGGAACTTTGATTTTTGTTGAATTTGCTTTCAGTAAAGTAATAACACTTTACCCCGTGAAAACTTTCTAGAGTCTCAGAGCTTTCTGGGAGGAAAACAAAAAAGCACGTGGTTAGAACTAAAAATGATCAGAAGGCC
GGGAAAATATACATATTTTTTCCAATGGAAGGACAAAAAGTATTTTACCAACTCCGCCCTGATATACTTTTTGAGCTACTCCCTAACTGTGTATCCCAACAGTAAAGTTGTCCTTGTGATTTCTTTCTTATCTTTTAGTCTTGCCACGGTTTTAAATCAGGCTTCTGTTCTACATGAAATTCATGTTACAACATTTTTCAGGGCCA
ACTGAGTGCGGTTTGAGGAAGTATTCTTTTTCATGGTGCTACTAATCCTAATGTACCACAGGATTTTAATAAAAGAGTGTTCATCTTACTTTGCTTTGTAAGTAAAAGAAATGTGTATATGCTGTAAACAACCTCTTAGTTCAAAATGTTGAGTCATTTAGATGTGATCTGGCATAAACCCTACTTTACTGAAAAATCTATGAAAT
GGTGTTCTGCTTTGCATTTGCTACCATATGGTATTGTTTAATACTGGATTTACATAACTGTCCTACCGCACAGTATTATAGTATCTTTTGCACAATTTGCAGTAAATAAAAGCTAGCATGTAAAATTGCCAAAATGAGTGGAGTTTTCTTTTTGCAACAAAGCAAATACCAGATGTTTGATTGCTTCAACATGTTTTCCCTGACAG
CATAATAATTTACACTCTCCAACGTAGTACGATATTGCCTATTTTTCCATAGCTATGCCAACATGAATTGTTACTTATCTTTATATCTTTTCAGTTATACAGTAAAAAATCACATGTCGTTGCTTTCATTTTACTGCTGTTTGAGCATATTTTCATTTTTCTAATTACAAAAGTCAGTAGTTAAATATGAACAGTCTTGTATATAA
CCTGCTGACTGACTGCCTCAAGTTCCAGCGGGAGGAGCGGCCCCTATTTCCCCAGGTGGGCTGGGTAGGAGGGCTGGATACCTTGGGGAGATGCACTGTGAGTAAAGAGATAGAGGCAGATATTGAATGTGAACCATGTTGAAAGCTGGGGATTGGGGATATTGGAGTATCTCTGGGACTCTGGACACCCCTCTTCATCTCCACCC
CTTTTTCTGAATCTGGGCACTGAAGGGATGCATAAAATAATGTTAATGTTTTCAGTAATGTCTTCAAGTAGAAGACTTTCTGTTGAACTACTTATAAGAAAGTAAAATAAATATTGTCTTTTTGTATGTCACCCAAATGCTTTTTTTTTTGGTCTTATTTTTTGGGGAAGCGTTGTGGGAGAGTGAGTGGATGGTAGAGAAAATTA
TAATAGAGGATAATATCTTAAAAATGAGTATTAAGAGTGCTAATAAGGGAAAATATAATAAGTCAGTATTTTAATTAAGCTGTTTCATGATGATGATGAAAGTAAAATATTAAACATTTTCAATTATGTCCTTTATATTACCAGATTTCTTGTTTGAGACAGAGTCTCACTATGTAGCCCTGGATGGCCTAGAACTCCCAGAGTTC
GAAACCCTCCTTACTTCATTACTGTTTGAAAGTTTAATATATGTTCTGAGAAAATGTGTTTCTAACCCACAACTGCTGAACTAAGCAGCAGTTAGCATGTAGTAAAATCTGTGATCTTTGAACTTGAAATTATTTCATGGTATTTATACGTCTCAGTCTGATAAGTATATAGTTTCCTAAAGTCTAATGGAAACTAGGTTCCAAAG
AAAGCCTAAGATGAGCGCAAGTTGAATCTGCAAATACGAGGAGTCCTGTTGATGTTGCCAGTAAAATTAGCAGGTGTTCTAGTCCTGTGGCCATCTGCCTAGTAAAGCTTTTTGCATGAACCTTCTATGAATGTTACTGTTTTATTTTTAGAAATGTCAGTTGCTGCGTCCCCAGACTTTTGATTTGCACTATGAGCCTATAGGCC
GTTGGCATAGCCATTTGTTATGTAGTGGTAGTGACTTTCCTGCTATGCAGGAACAACTCCTGTGAAGTGTACGTTTTATATGATGCGTGGCTCTTCATGCAGTAAATAATTTCTTTGTTAATGTATGTTTGAGGGGTTTTGAATGTCAGCATCATTGACCCACAAAGTTATTCAAGTTGTAAAAGGGTATACAGTGATTTAACTAC
GTTGGTTGATATTTTTGGGTACCATCAAGTCGTGTTAGTATGGTTTGAACACTGAAGTGATCTTTAACTAGACTGTTGGTTTCTATGATGGTTGGATGGAAGTAAATAAATGTATGAATGTTGATGGATCCATGTATGTAAATTAGAGGTCCTCCTCTAGATTCTGTGTGCTTTTGTTATAAATATAGAACTGACAGGGACAATAA
TATCTGGACCTTACAAATGTATAAAAAATGTGATCTTTCTTTGTTCTGGGTCTCTCCTCTAGCCTGGGTGCTTAGACGGGGTTCCCCAACATGTTGGATAAGTAAAATCCTCATGCGTTTTCTAATGATGCCAGTCTCTGTGGTCTTTGTGTGAGTGAGGGTCTTTTGACAAGCTACACCACCACATTCTTAATTCATTTATTTCA
ATGTTCACTATAAACTGTAGCTTTTCAGGTAAAGTATCAGAATGAAGACAGTTCATAAAGATTAAAAAGGATTTGTATCTATATGATATTCATCCTGCTCAGTAAAGATAAGTTTCATTTATATACTGATAGGACTCCCTTGGACTTTTGCACACTACCTTCAAGTTTACAGTTTACCTTAAACCATCATTTTCCATCCTTGTTCA
AGTTGTTCTTTATTTAAGATGAACATAGAATTGAAAATTAATTTGCTCTTGTGGGCAAATATGTAATTTATGAATTAAAATTGTTTTCCTTTTTTGAACAAGTAAAAATAAAATTTGTGTGACAGAAACCATTTTCAGGCTTCCTGGATACCTTAGTTGTCAGTGTTGTACTGGTCAGGATGTGGGACACTCTTCCACTGTGCTAC
ATTTAAAGTTGAAATGTAAACTGAAGTCACATTAAACACTCACGTTTGGCTGTAAACTTCCAATAGTTTGATTCTTTGTTCCTGTTTTCATTCTATGCTGAGTAAAAGTGCCTTACAATGTAAAAATTGTACAGTACTTACGTTCCCAAGTAGCAGCTTCACCATCTGGCTAGGCGTCACATTGTGGTAGGAGTATTAGATCAATA
CTAAAAAAATGGAAGGCTGCTGTAGGATGCATCTGGTATCACTGACTCTTTAAATGGATGCCATTTCACAGGTTAGAGTAGCATTCTGGTTTTCAATGATAGTAAAGAATTTTAAACCTGCTATTCAAAGTAACTGCGTATTTCATGGGAATCTAATAGTAACTATAACTTGAAGTTTACATGAGAAAAGTCATAGTGAACCGGTT
TTAAAAAGAATTGTCCATGTAAAAGTCAGGGTTCCTTTATATTTGTGAGCCTCCTTGTCACCTTTCCCTGGTTTTCGGATCTGCAGGATAGTCCTGGTTAAGTAAAAATACATCCCGTTTTCCTCTTGATAAAATGTTCCATTGTAGAGGGATTCATTTTCTATAGCTCAAAAACAGCTGCAGCACATTCTAAACACAGTGATGGA
TATTTTTCTAGATGTCTTTGGCAAAGCTAGCATTAGTTTTCTGTATATTATACATCTTCCGCAAATATTAGAGCAAACATCTAGCACCAAAGTAATGCTAAGTAAAGTAATTTTGTCAGAATAATGTATAAAGGCTTTGTTTTTACTTATTGAAAGTAACTTTCAATTATTGTCTGTGATGAATTTTGATTTTGTAAAAATAAAAA
GAAAACTAACATAATATGTTGAGGTTGCTTGAAAATGTACATAAAACTAAAATTTTCTGAATTGTGTGTTTATGTTTGAAATCTGTGTTTTAACTTTGTAAGTAAATTCTCTGCCTTTGTATTTATATTTTACAAAAATTTTTCTTAAAAGGCAATAAACCTGTTGAGGAAAGGAGCAAATTGAAGTACTTTGCATCCTTTGTATT
AATGGCTACTTTTTTCCTAATTATAACACCTTTGAATGCATTGTGTAAATCAAGTAAGATAGGATTCAATGAACAGAATTTGATTTTGATGCTTATTAAGAGTAAACCAATGAATTTGAATTTTGATATCATGCTTGGTACTTGGAATTGGTATATACTTTATTAAAGCTTGGAAATACTTAGCATTTGAATCGTAACTTTCACCA
ACCAGTAGGCTGATTCAATCAAGATACTTGTGTATTGTATTCTGTGTCCACTTTCTGTCCTATTCTTACACCCCTGTATCTCTGAAACACTGGAAGTGCTAGTAAATTGTAAATGAAATAATACCCTGTTTCCCTTGGATTTGATTTCTCAGTGTAGGAATTGTGAGAAGTGCTGTGAACTTGCCATTTCCCTAACAGTGTCACTG
TCTGGGTTAATTTCTGATGATTATAACCGGGAAAGATATTACTGCTCTTGCCTATTCTTCCTCTAAATGTAATTTACCAGCTAGGCCAGCAAAGGCCTCGAGTAAACGCTTCTGTTGTCACTGCTGCTGTCTCCGCATTGTCATTGTAATCGTTATTTTTGCTCCTGTCCATATTGGGAGCAGTGCCCTCATTGTTAGTGAGTCAC
GTTGAGTTTAATATTACCTCTGGAGAGACAGCATAAACAAATGTGCCCCTCCCCCCAATCCAGAATGTGAAAAATGTGTTTGGTAACAACAATAGACTAGAGTAAAGGAAAGCTGCCAGCCACCGCACAAGTGTTCCATGGTGTTTTTATTGTCATAAAAGATATGTGAAAATAAATATATAAGGATCTAAATCTTAAATTTCAGG
GCAACTTGGCATTGTATTGTGGATAATTTGAATTGTCTATCCTATTGTTTGTGTAAAATATTTACACTGTATCAGTAGAATGGTATTTTTTTTTACAGCAAGTAAAACATTGAAAATTTACTAATGGAAATCAGGCTCAAGTTTCATTGTCCCTCCCAAGATAGGAAGGAACAAATAAGACAGGACAAGACAAATGATCTTTAAAA
TGAATGATGGTGATTAGTGTTATTTATGGCTAGAAAAGCATGCTTCTATTTAAGCTGTAAAAAGGATTGTCGAATAGTTACTGTAAATATATGTTGACATAGTAAAGCTTGGAATGTCTTATGTCCCTGGTGTATTATCATCTTTATGGAAAAATTCATTTTGGTTTCTGTAGAGCATTTAGAAAAATGAGTTATATTGGAAAAAT
AGTATTTTAAAGTTTAATGGTGTATTATTCTGTACTCTGGTTACAATTCTATGAAAGTATCTGCTAACATGAAAGCAAAAACTCTGTACAAGTGCTATCAAGTAAATGAGCAATGTTGAAAGCAGATAAGGCTTGTGATGTGATAAGACAGTTTGTCGCACAAGTATTACATTTTTCATAGTGTAAGTTACACTCAACATTTTTAA
TGGATGGGTGTTCCCATCCAGCGTAAGGAACTCTGTGCTCTCAACTTGGACAGGAAATACCCAGACAACAAAAGGCTTGAAAACATGTAAATTAAGGGAGAGTAAAATTGCATGCAGTTTGTACATTGCTGTATTTGGTGTATTCATTCATGTGAATAAGAGTGTATTGGATTTGTATAGGATTTGAGATGGGTATTGCAGAGTTT
AATTGTTAAGAGGCAGTCTTGTTTTGCTTTTCAAAGACATTTTGTAGAGATTTTTCACTACCGTAAATCTGATTTTATCTACTCAATTCTGTAGAGATTAAGTAAATATGTATGATGAAATTAACAGCTTCTGTGTATTATTCTTTGGTTGCTCATGTGGCTCATACAAATCTATATATACTATGAGAGATGGGAGCATGCACACC
TTTTCCTGCTGTTAGTGTGCTGAAATGCAAACTGTGTATTGCTGTAAATACTGTTTACTTCAATGCTGGATGTTTGTAAAGAACTGATGTGAGTATTGAAAGTAAAGAAATAATGAATAAATGATGGACTGGGCTGTGAGGCTTCCTGCAGATGCGTCAGCTCCACCCAGAATGCTTGACTGACAGGGACTCCTCTGGTTCCCTCA
AAGTTAATCAGTTGCACTACATAATTTCTGGAAAATAATCTCTTTAGGAGAAAATACAGTTAGGCTTCTGTGATACTGCATTAGGAAGGGTTCACGAAAGAGTAAACAAGATGGCTACGGTTTAATTATGTTTGTTCTTTAAAATAGTTTTTTTTTAATTTAAAAATAATCGTTAGCCAATATGCAATCACTGAAAACTATGCAAG
ATCTGTATCATGCAGATAATTCCTACCTTAAAGGGTCGCTGTTAAAGATAAATGATATACAATGTGTCAAAGTCAAAGGCTTGGAACTTTGTAGAGACTCAGTAAACTGTTTGTTGGCTCTGAATCTGAATTTTATTTGGACTGGGCCAGAATGTATCGGAGGTGAATACCAATCCCACCTGAGACCTGTGGACAGAAATGACACC
CCATATTGGAAGGACTTTGGGACCATAGGCCTTAGATACACATTCTAGTTCCTGGGCTTGGACCGCCATTTTGTCCTATGCTGCTGCCACTGCCACCACCAGTAAACCCAGCTACATTCCTCAAATACCAGGCATTTAAAACTCATTGTAGGGTTTCAGGGCCACCACTGGCCCTATCTGAGCCACCCATCTTTCCACAAGACCTG
TGTTTTTCTGAAATGTCACATGTTTTTGTTCTTGTTATTTTATTTCATATATTTAATCATGAAAACTGAAAATTTGGGGGGTTGGGGAGATAACTCTGTCAGTAAAGTTCTCGGAAAGTATGACGTCCTGATTTCAGTCTTTGGAATCCACATTGAAGAGCAAAGGAAGGGAGGGAGGGAGGAAGGGAGGGAGGGAGGGAGGGAGA
CAAAATGTACTGTATACTTTGCCTCAATTTGTTGTACACTGTAATGAAATGTGAAAAATTCTTTATTTAGCTGTATGTGAATGAAAATATGCTTGTATTTAGTAAAATGGTTGATCATGTGACTGAGAGATTCCATATGTGTGTTGTAGCTATTTCTAGAATGTGTCCCTTCATTGTTGCAAACAAGGATACCAGTAAGATACCAA
TATGGACATTTCAATGTGGACTTGAATTTTGTGTTTTCTTTCTCCTTTCACTTTATTTTCACTAATTATGTTTCTACTGTTTAAGGAACACAATATCTTTAGTAAATACTAGTACAAATCTATAATCCTATGATCCTAAATGTCTTTTTTTTCCTCTTAGGGGATTCTGATAAATTTTTCTATAATGGATGAATTTTAAACAGTTA
TAACGAGGTGGAGAAGGCACATGTGAAGGTGTTTCTTTTTCCCCTTTAGTACAGTTCAATATGTCTAATGCACAGTAACAGTGTTGTTATTGAGTTAACTAGTAAATGGTTCTTCTAAAAAATTTTTTTAAGTGTATGTTGATGTATCATGGGAAGTTAAAGTGCAAGATCTGGGGAAAGAATATTTTTAAGTTCAGTTTAATAAA
AAATGAGCTAACTACCCAGGTTAGTCCAGTACTCTAGAAAATGTTTTACACAAATCTGCTTTAGGAATTACCTGCTTACCCTCACTGATATTGCCTTAGCAGTAAAGATTATTTCAAAGTACATTCTTTCATGTTTTCTTCTGGCTTTCAGTCCTACCTAAGTATTAAGGAAAGTAAATTGTAAATATCGTAGTTGTTTACAAAGG
TAGAGGCTCAGTACTTTTCCAATGCACTGTTGTATTAATGCATTCAAAATTGTAAAGTACCATGCTTAGAAATGAGAACTGCTTTTTTGTGAGCCAGCATAGTAAAACAAACACACCAAACAAAGTACGAAGCTGCTTTTGTAAGTGTGTAGATGTCAAGAGCAGAACATATCTATATTTAGTGTATTTGTGAACAGCTACTGTGA
TTTGCTTTGAAAATAACTGTTATTTCTGCATATGTGCCAGCTCTTTGACGATGATTGTTGCCTGTTGACTACACATTGCATAGTTTATCTTTGATCCAACAGTAAATAATTGGTGCTCCATCTATGTCCTCAATACTCAGACTGGCAGTGTGTTGGTCTTTGATGACTTCACCTGGGTCATTATAAATGATTGGATTCATCCTATC
CTATTATGATGGATCTAATGTACTGTAACTTTATCAGTGAACAGTAAAATCTCGAATAACAAGTACAAACATTGAACAATTACCTATGAAGATTTGTAAAAGTAAATTTTTTCCAATAGATTTCATTCTTGTCATTTTGTAAGACGACCCTGCAGTCCACCTGTTTGTAACTTTTTTAATAAAATAGATATCTGTATTATGGAGGC
CATTCTATGTATTTTGTTTTGTATTTAAATGAGTAATTTCAATAATTTCATTAAAAATGATTCAGTGTCTCAAGGTAAATGTTTTTAAAACAAAAACTATAGTAAATAGCTGATTAGATTAAGTTACTGTCATGTATTAAATTGTAACCAAAAAGTCAAGACACTACTTTGAAGTGTGTAAAATTTCAAAGAGAGATTGTTGATTT
TTTGTGTTCCAAACATGAGGTTTTCTCTACTGGTCCTCTTTAACTGTGGTGTTGAGGCTTCTATTTGTGTAATTTTTGGTGGGTGAAAGGAACTTTGCTAAGTAAATCTCTTCTGTGTTTGAAATGAAGTCTGTATTGTAACTATGTTTAAAGTAATTGTTCCAGAGACAAATGCTTCTAGGTACATTTTCATTACAAACAAAGCA
CAAACTAGTGTTGTCAGACAAATTGCTTACAGGCTTTCAACAGACATCAAGAGTGGATCTGTGGGAGATGGGCTTTTCCCCTTTATAAGCACAAATTTTCAGTAAACATTGGGCTTTGATCACCATTTGTCTTGGCCTCGTCTCTTTCTCGCCATCTATTTTCTTTTTAGCCCCAGCCTACTTTTCAGGAGGACCTGGGTTCATGT
CCCAACTCAGGCCAGAATCCCATCACAGTGAGAAAATAGTATTTACTCCTCAGCCCGGCCTCCAGTTAAGATCCAATAAAAGTTTGGAGACAACTATAGAAGTAAAGTGGAAGAAACTTGGTTTGCAAGTTTCTAGTTTGCCAAGTAATCTAATGACTACAACAATTCTGTCAGACAATTTGAAAGCAACTTTTGAAAAGACAGAT
ACTATTACTTTAAGTTTGCTTTTCTGGGTACAAGGTAGATGGATATCCTCCTTGCAAGATTGTTCTGAGAAGATAAGTGCCTTAATCTCATAACATGGGCAGTAAACTTATACACAGAGTAGTGCACTTTTCTTTTTTAAAGATTTATTTATTATTATATATAAGTACAATATGCTACAGATTCAGGCATCAGATCTCATTATGGG
GAGTTCCTTTTCTCTTTCTTTGGCAGGTGGAAGACAATGAAATTCATTGTTGACCTTAACACATTAAGGTAAATTTGCTTTTTTCCCCTTCTAAAGTTCAAGTAAAGGGTACCTTTAAGAACAATCTGAATAGGGACTGCAGGCTGGCTCTCTAGTTAAGAGCAAGGATTGCCCTTGCAGAAGATCTGAGTTTGGTTTCCAGCAAC
