# Supplementary material for: Poly(A)-DG: A deep-learning-based domain generalization method to identify cross-species Poly(A) signal without prior knowledge from target species
Source: PLoS Comput Biol. 2020 Nov 5;16(11):e1008297. doi: 10.1371/journal.pcbi.1008297 (PMC7671507; doi:10.1371/journal.pcbi.1008297)
Supplement: S1 File — These three datasets are produced by previous researchers and we use them in our experiments. (ZIP) [file pcbi.1008297.s002.zip › mouse/bl_mouse/positive/posACTAAA.txt]

CTGAGAAGAAGCCATTTGGTTTTGCAAAATGTGTACCATTTTTCATTGATTTGTTTCTATCCTTTATAACATACCATCGTCGTTATGTTCTGTTGCCCTCACTAAATAAAGTAAATTTCTGAGAGCCTCCTGCTTGCCGTTTCCCTGTTTGACACTCACTTTCATGACCCTGTCACACTGTAGCTGTCTCTCTCACCAGAGCAGAT
ACTGAACAAAGGAAAGGAACATGTTTCTCAGTCTGTCCAGCTCTCGAACTTCTCTGAACTTCAATTTCCTCGGTGCGCTCTGTAATTCAAATGAATAGGAACTAAAACATAAAACAAAATCATATTTCCTAAACTGGTTTTCTGTGGTGGTTAATTTTAATTGTCAATTTGTCTGGGCCATGGTAGCAGTCCGTGTTGCTGCCCTA
CCCAGCTTTATTTGCCAAGCCTTCCAAGGGGAAGAAGAAGTGAATTTCCTTGGCACACTTCCTCCGCTGTGACAGACTTGTGGCCTGTGTTCCTTTTGATACTAAAAGCCAATTTTTTAATAATTCGGTTCTAACTAGTCTCTTTTCAAACTAGTCTCTTTTCAGTGGTACCTGAACTTGAGGTTTTCGTTGGAGGAGAAAACTTT
TACCTGTAAGCTTTGTGTTTCAAACTTGCAGCTGAGATTATTATGTGATGTAGCACATATGTTTATAGATAGTAGATGATAGATATATCGATCTGCATGAACTAAAAAATAAAATTTCCTCTGTGTGTGTGTGTGTGTGTGTGTGTGTGAATTAATAATTGCCGATTCAGCACTCCTAACATTGAAATAACTATGTGAGAAACTTT
CAAGTGCCAAGGGGGTTGGTGAAGGGAGAGAAGATGGCCGGAATCAGATGACCTTCCCAATTAAGTGCCTTCTCTGTGACCTGAGCACCTCAGAGTGATAACTAAAGAGAAAGCTAGACCCCCTCCTATTCCGCCTCTGTGGTTTTTGGGGAAGGGACCTGAAGTGCGAGAATGTCTCACATCTGTGACTGCAGTTTTGACTATTT
TGATCTTAATGAAGTAGGTTTTTCTTGTATTTTGGTATTATTACATACCCAGTGTATAATTCCTTTTCCCCAGTCCTTTCCAACTCTCACAACCCTGTAAACTAAAATAGACAAAAATGCACCGTTTCCAAGAATTCTGTGGTAATAGATTGGGTTATTAGAAACTGTGCAGCAAACTAATTTTATTAGAGCTATTCTTTAACCCC
TAACCCGTTTCCACAGTCCTGGTTTTCATGTACTTCAAAATATATAAAAGTGATATTTCTTGGAACGTGTGCTTTTCCTTTCTTTTTTTTTCTTTTTTTTACTAAAATATATAAATAGTTCCTATATTTCTCTTGTCTTTTTTTTCTTTAAAGTTTACCCTTGGCGTACCACCCATCCTGCCCAGCACAGGTTCCTGTTGCGAGCA
TCATATGTCTTGCAAAAATATATCTTATCTTCCCAATATTTTTATAGTCTAGTATTATAACCTAACCAGATGTTCTGATGTAAAAACTATGGTTCTTTTCACTAAATAAATGGCAGTACACATCTTTTTGTGAAGAAGCTCAAAATAATATTGTCTCTTTAACATTGGAACAAGTGTAAGTCTCAAATAAGTAGTATGTACTGTTT
TGATTCCCTGGTTTATTCCTAAAGCAAATGACATCCACATTTTCTCTAGTTCATGTCATTTGTGATTTGCTTATATGCCTGAGAATATGAATGGAATGAGACTAAAATTAGAAGCTTTGGTGGGGTGGCATGTCATGGTCTGGCATTGGAATTATTTTTACTTTTTAATCTTACACTTGGTTTATTAAAAACTATAAAAAACAATG
CTAATTGCTAGATGCCTCTGTCTTAAGAGGAGAGGAAGAATCTTCAACCTCTATAAAGTTTGAGTTGCAGTTCATTGAACCTAATTGCCTAGTTTTTAACACTAAAATAAAGATATATTATCCTGATTTCTTCCTGTGTTCATTGATTTTTTTACCCTCAGTCCTTCTTTTTGGCAATTAGCCGTTGTGCCTACTGTCATAGCCGT
GGCAGGGCCCAGATGTCTGCAGCTCCTCCCATGTCTTTGATGGTGTGTTCAACACTCAGACTGTTGTAAACTCTCGTTTTGTATGAGCAAAATTGTCTTTACTAAACAAATTTAATAGTTGAAAGTTTTTCATTCTTTTTCTTCCTGAGGCTTGGGCCCTTGACCGTTTACTTGTGTTCTCCCAGCCTGTGTGTGGAGAGTGTTTC
TCAATTATATCATTTAAGTATTGTTTCTACAGTTCTATGCTATGTTTATTTTCTTGTAACGGTATCCCATAAGCAATTCATAAGTTGATCATTAACAAATACTAAATATACTAATTTAAAATATTATGTGATTAATAATAAGTAATTCTTAAAATTTTATTTTATGTGTATGAATATTTTGCCTACATGAGTATCTGTGCACTCCA
CACTTTAACAACCTCCAAATTGTATAAAATGGTTCTTTCTCCCGGTTGTATATTTTTGAAACATTCAACTATCACTGTCGTATTTTTATTTTAATTATGTACTAAATTATGTAGTTTTGTTCTTTTAAACATCTGTTGCTTTGGACTTTGTTTATTTATAGTAAATGTAGGTGTAAGATGGTAAAAACTATCCCTTTCAGGTGAAA
TTTTTTTTTTTTTTTTTTTTTTTTTTGTCTTTTGAATGGCTTCACTCAAGTCCAACATTTTATGTTTGTTGTAAGTAAAGCTCTCTGGGAAGCTAGTTACACTAAAAACAGTTTATTTTCCTTGCAAGAGGTATTTCTGTAGCCTGATTTGAGTTTTATTTTTCTTTTGATTTTATGACTCTCATGCTGTTTACATGCAGTTTCCA
GTTCCTGTTCATGGTCCCCCCCAAACTTCCAGACTCACTCCTCAGTACCCCTCTGTTGCCCAGAAATCCGGCTAATCTTGGCACACCTGTAGCGCGCCAGACTAAACACTGACTTTGAGAGTATGTGCCTCAGTTCTATCTGGTAATTATTTTTATGGTGCTTGGAATTAGACCAGGACCTTGGTTTGTACATATAATTAGGTGAT
CTAGCTTCCCTGCTCTATTTATTTATGTATTGTCTTAATTTTATCAGAGTTTAAAAATGAAGACAGCTGCTAACCATTGTGGACCAAATGTCATGCTACCACTAAACAAAAGACCCACTCAGTCTGTGTTAAATTGTATGTCTTGTATTTGGAAATTCGTCTAAGCTTTAAAGAGGGCCGGGCAGCTCGAGAACCTGAGATACGGA
CTACTCCTCCACCCTGTGTCACCCCGTGCCCTCTCCGGTTCCCTGTGCCAGCCCTCGGTCCCTCCTCCCTCAGCAGCCAGGCAGACATGACAACAAAATTACTAAAAGGAGCTTCGCTGCAGTGAGCTGTTTCCTGCCCAAACCGAGGGAATAATGTGAACTCTGTACATGTGTGTATGTGTGTGTGTGTACGTGTATGTGTATGT
ATTGTTGGGTTTTTTTTTTTAATTTCACTTTAGAGCTTATGTTAATGGATCCTTACCCAAGGAGTCAGAAACTAATGAACAGGGTGACTGTTTCTTATACACTAAAAGCTTATGTTCAATCAAATGCTTTTCTGATGCTTTTCGTTGTATGAGTTTCTTTCTGTGAACTGAACACAAAACTCAGGAATTGGAGGATTCATATGTAA
CTTGATATGTAAATTTTTGTACAAAAGACATATTACCAGGATGATTGAAAAAAAACATGCCACAACTACCAGATGAATCTGGTTTTGAGCTATGGTTGAAACTAAAGATTAAAATATGATTTGTAAATAATGCAATTAAAGTATTTCTTTTAATTAAAGTAGTTTGTTTATGATGAAGGAGGTAGCAGTTTCTCATCCAACCCAGC
TTAGTGAAACTCCCTCGCTCCAGCCTCTCTAAGTAGCTCTTCCCGCTGTGTCCGTGTGCACACTGTAGCCCCACAGCCCCGTAGAACCTGCAGTGTCCTGACTAAAGCTGCCGACTTGCTCTCATTTGCAGTTTCTGTGTCATGTTTGCTTCTTGAATCTGATTGACTAGAATATTTCTCCCCCCTGCCCCTTGATGTGTGATGTC
CACTTCTAGAATCTGCTTTTCTGGGACAATCTCTGATGAATGTAAGTTACATTGTTGTTGTGGGAAGCAATTTCTTTTATATGTGAAGTTCTTTGACGGGACTAAACAGAAGAATAAATGTAAGAAACAATAACATGCCAATTTGAAGATGACTTTCTTGCTGCACACAAATCCTGAGCTTACACTTTACAATTGCTAATAAAAGC
CACGCGCATCATCACACGGCCCTCCAAGTGAGACGTGCTGGGCCACTGCCACACAAACACTTGCCACGGGGCTGTGATCTAGTGTTTTAACAAAGGATGGACTAAAGGATGGACAATTCTTAAATTGTGCGCCTTGGTTGTTCTGTCCCTATCTGGGCTGGGGCTTGGTTGGAAGGCCTCGGGCCTGGGGGATGGGGTGCGGTGAG
GTGGGGGGACAAGCTTTAAAAGTAATTAAAAAACAAAAGATTATGAAAAATCCGAAAAAATAGAATTCATTTTTCTTGTACATAAAAGAAAAACCCAACCACTAAATGCAGCCTGTTACGATATCTCTTTGCCTGGTCTCTGTGTTCTGTCTTGCTTTTTGGGAGGGTGGGCCTGGGAGACCCCTAGTCTCTGCCTGGTCTCACAT
ATGGCTGGTCCATCTGCAACAGTCTTTACTGTGTGGAAGTGGGTGAGATGGCTTATGAGAGCCAAACCAATTTATCCCCAGAAAGACGAATTACCCTGTGACTAAAATACACTGTCTGCTTTTACTAACTGGTGTAGCATTGTCTCCTTTAATAAGTCTTGTGTCCAAAACGAGAAAAACCATTGGCCACTTTTGCAAGTTTCCTG
AGGTGATTGCAAATTCAGCACCTAGGACCCACGAGAGGAGAGAATTGATTCCACAAGTTATCATGCTCTGATCTCCAAAAGAATGCTCCCACATAGACGCACTAAATAAATGTAACAGAAAACTTTAAAATACCTCAGATGGCTTCCCGCTGTACTTACAAAAGACTCCAAAGGCCTCCACAGTCTGACCCTGCCCCTGGGGGACC
GTAAAGCAGTAGTATTGATTTAAAGACTCATGAAGCATCCTTTTCATTTTCACCAGATTTTTGAGCAATACCTAACTTTTTGTGTGGCTATCTTTTAATAACTAAATTTAATAGAAACACATAACCCAAACTTTATGTCCATTCCAGAATTTACTTGTTCCATAAAAACTGTATAAGAATTAACTTCTAACCAGTCTCAACAAGAG
AAGCACTTATATCAAATTATTAGACCAGGTTGTAAAGGTGTTGTTTTAGCCTCTTGGACAATAAGATTTACTAGCTTTTAAAAAAACAAAGTTTACTTCAACTAAAATGATTTATTCCTGTGAAGATAGTGTCCTTTTAATTTGAGGAGAAAACTTCCATTCTGTAGTAAAAAAGATCACATTAAAATGGGATTTGAAGTCAATTA
TTATGCACATTATGGAATACATTTCTGTTTCCAGATAACTAACTTGTAACCAATCATTTTATTTCCTAATATCCTTTTCATATTAAGAGAATTATATGTGACTAAAAATATACATGATTTGTGTTTGTTAAGCATTTTAAATTTGTCTTTGCTTTTGACAATAAGAACCAAAATTTCTTCCGTGTGCCTTTGTCAGCTAAGAATGA
ATTTTAAGTGAAAACTGTCCAACTGTGGGATCCAGCTCCCCTTTAGAGAAAGTGTGCATTATCAGGGGTATCTGAGTTTGGGAATGCTTCAGAGCCTACTACTAAAAGCAAGCTGCTTCCTGACTGACTCTTCTTCACACATGGGTGTTGTTTATTTTTAATGCATTTTTTTTAACCTGCTTAAAATTCTCATTAGGTCAGCATAT
GTCAGCAGTTTCCTGTATGGGGAGTGTGGATACTGATCCGGAGGAGGATTGTGCTATTGAGAGTCGCAGGCAGGCAGGCAGAATGTTTGTGGGGGTGGACACTAAAGGTTTGTGTCTCAGTGTACTTTGCTCATATGTATTTGGATTTTTATCATTTTTCCATGTACTAGGCATTATTCCATGTAAGTCCAAAAGCTCTAAGATTG
GAAAACAGTTCTGATTTTATATGCTGTACCATTATACCTTGTGATCTTAGAAATATCTTTGCTCTTTTTCCTACCTCACTGTTACTACGTGCATCCCCTAACTAAAAGCTGCCACTTTCAAAATCCCTCTGATGTTTGTTTTTAAAGTATTTCATGCAAATGTAGTGCTTTATTCGTTCTTACAGCTAATGTACACTGGGTCCCTA
GGCACCCTGGTTTTAATCCCTTGAGGATCTGGCAATTGGCTTACGTAAAGAAAGGGTCACCATTTGAGGTCCTGCCTTACCAATTATGTGCTGCCCAACAACTAAATTTGTAATTTGTTTTCTCTACTTTGAGCAGGGTCTGAATTTTTTCATTTATTTTCTTTTTGCCAGCAGACAGACTTGGGTCTATAAAGACAAGCAAGTAC
TTACCAAGCCTGGGGAGTATCATGTGTGCTGGTCCTGAACACCTGACAGAACCTGGCCCCACTCCTCCACCCCTTATTCCCTGGCAGTTATTTGGTGTAGACTAAACCCCAGTCCAGCCTTGGACATGGAGCCTGTTAGTTCATGTACTTGGCCAGCAGTGACATCTGTGACTTTGCCTCCTGGAGGATCTTTTCTGCCTGGGTTC
ACTTCTTTTTTTAAAAAAACTACACTTGGGCTCCTTTTTTGTGCTCGACTTTTCCACCTTTTTCCCTCCTTCCTGCGCTGCTGCTTTTTTGATCTCTTCGACTAAAAATTTTTTATCCGGAGTATTTAATCGGGTCTCTTCTGTCCTCCTCGCCACCCCCACCCCCTCCCTCCGGTGTGTGTGCCGCCGCCGCTGTTGCTGCTGCT
TATAACCCCAGTACAAGTTGGGCCACCACCTACCAGACAAAGACTATTCGGCCTTCTCCAGGGAGCTTTCTCTGTGATAAATGGTACCAATCCCAATGCCACTAAATCTTGTTGGTTGTGTTTAGCCTCTGGTTCTCCCTATTACGAGGGGATGGCGGTAATGGGAACTTACAACAATACCACCAGCCATGATCACTGCAGCTGGG
GCTGAGGCTGACCCCTAGGACCCAGGCGGTGGAAGGGGAAAACCAGCTCTTGCAAGTTGTCCTCTGACCTCCACGCGTGTGTCACGGTGTGTGAACATCCACTAAATAAATAGTTCTCTTAAAGGGATGACGCTGTGTGTGGTGGCGCACGCCTCTAGTCCCAGCACCTGAGAGGCAGAGGCAGGCGGATCTCTGAGTTTGAGGCC
TCGTTTTTGTAATAATATGAGTGGAATAATGTACCGTGTTTTCTTTCATGTAAAGCTGGTATTTTCTTAGATCAAAACTTCACCTGTTCTAGCTGTGTCAACTAAATAAATGCTAAACATTAGCTATTAATAAATTCATGTGATTATTTATGAAGGGACAACAAGGGAGCTTTGCTGAAGTCTTCTGAGATGAGTCTGAGTGTGAA
GATAGCCAGCTTCAGGTTCAGTGAGAAACCCTGCCTCAAGGGAATAACGCAGAGCGATGAAATGGGACATGCTGGTCTCTGCCCACACCACCACACAAATACTAAATAAAAAATTTTTTAAAAATTACTTTGTTTGTTTAAAGTACAAAACGGTGATTTCTAGTAAACCTGCTGAGTTACCATCTGAACACAATTCTGGATCATCT
AGACACTACGCACAAGGGTCATTGTTTACAGTTCCTGGGGAGAGAGCAGAATCCCTGCCTTGCCCCAAGCTGCCTCTGTATCCTGGGCTTCCAAGGAACCACTAAACACTAACTGTGGCCCATACCTGCCCCTATTATGCCTCTCACAGAGTCACCTGGCTTCTAGGTCAGTCATCTTAGGGTGTGCCTTTAGAGGCCACTGAGAG
TGGGGATCACTAAATTTAAGGCTTCCAGATCCCTGGTAGGAGTAGATCCCAAACTGCTTTCTCAGTACATTTGCTCCAAACTTCTGAACTTGAGGGCAATACTAAATAAAAGAGTTTTTTATTACAAAATTATTATTTTTATGGTACCTTTAACAAGGACCCTATGGCAAATGCACAATTATTCCGAATTACATTTATCGTTTTCA
AGTTAGCTCTCTTACACACTATTTTATTGATGCATTATGAGATTTAATGACTATGAAGGGGAATGATAATTCTAGTTGGCCATCATTGGCAGCACTTACTACTAAAGTGGAAGTGAGACATTTGGACTGTATATCTGTTTGTATGTATATAACTACTAAAAATGATGGTGGCAGAAGGAATGAAGCCCTCATCAGCACTGTCTGAA
GGAGACTAACGAAATTTGAGCTCCCCAGCAGTGCAAAGCTCGGGCTGCTTCTTGCGTAAGCTACCAAGCTCAGACTTGCTCGGTTCCCAGATTTGATCTCACTAAATAAACTTGTTTTGTTGTAAATCTCTGTGTCTTTGGGACCATTTGTTTCGCTTCTTTACAATGTCGTTTAGCGCCTCGGTGAGTCCTCATTTCGGGTTTGA
TTTGGTGTCAACGGCCACCTTCAGCGTAGAAACACGTCTCATGAAATCCTAGACTTGTAATTGTCTGCCTTTCCCCAACGTAATTTCCGAGAACTGCAGAACTAAATCTCATGACTGCCACTGGGTACCAGTTTCGTCCTCAACTTTGTACTGTGGGAAAGGGTTTTTCAGTTCACTCGAAACAACAGCAACCTTATCTGCGATGT
TTGAGTTGGGCATCACCAATTTGTATGAGAATTTGCTGAGATTTTGTACTTTGCTGAGATAATGTATTTAATCTTGAATAGCTTTCTATTTGGAGTATGAACTAAAGCAACATGGGTAGGATGATTAATCTGTTTTGTGATTTATTATTTATTTATTTAGATTTGTTTATTTTTTATGCATGAATGTTTTGCTTGCATTATGTATA
CTGCTTCTCTCCACCCCAGAGGTCCTTGGGTTTGCCCAGCTCCCTCTGTGCCCTCTGGGGCTCTCAGCCCACTGCTGACACTTCTGCAATCCAGAGAAACACTAAATAAAGCAATATGTATTTGCCAACACAGTCTTCCTGTGAGTGTGGAAAAGGGGCCCTAGAAGGTAGACATTCTTAAGGGGCTTGGCACTACAGAAGAAAGG
AGTTTGTTTTCAAATGCTGTTTTAGACTTTCTATTGGTGTTACAATAATATGTTATCTTTCAGTGTAGTTTTGTATTTGTTTATTCTATATGAATGACAGACTAAAATCACTGACACATCTGCTATTATCCAGTGTGTGTGTGTGTGTGTAAATCAGTTTCACTATTTTTTTATGGTTCTGGGCTTGAATCTAGGGTGACACATGC
GAGTTACCTGCATGCCTAAAGGAGTAGGCTTAGGGGTGGGGAGAGAGAAGGCATAGGCTTTTCTAGTTATACAAAGCTGTGTAAGGCAAGGTTCCTTTCTACTAAATGGTCAGCTGTCACTACATTTATACTTTTGTATGTCATAAACCCTTTCTTTCATTCCTCCCTGGGTAACCAGGACAATCGGAGGGCAGTGTGTTACTGGG
CCCTCTCTCATTCACCCAGCTTTAGTTTCCTGTTTTGATGGTGTTTCTGCCCAGCTTTTCAAGACAAATATCTAGAATGTAGGGGTCCATGAGATGGCTGACTAAATACTTGTCTGACAACCTGTGTTTGATATCTGGAACCTGTGTAAAAGAGGACAGAAAGGACACCACGCGTTGTCCTCTGGCCTCTGTACACCCGCTGTGGC
TGTGCCTCCTCCCCAGTCCATGCTTCACTCACGCAGACTGCTTTCTCTCCCTAGCCGCAGCGCCCAGTGGCCACTGCTTCACAGCTTCTTGTCTCTTTATACTAAAAGTTGCTTTATTGCACCATTTTTCATTGGGAGCGTTATTAAATGCTCATTCACAAATAAATAGAGAGTTGTATGGACTTGGCTGTCACCGCTTCTCTGTG
CACCTGGTTACTATACTGGCAAAATCCCTTTTATAGAGATGGCCTTCAAGTGGTTTTTAAAAGTATCCTATTGAAGTTTTTAGGTCAATTATGTATGTTGACTAAATTTACAAATAAACTTGTTTATTCAACTAAGTGTCAAACCTAAATTGAATATACAAAGCTTTTAATACATATGGAATCGAGATTCCTAGATTCAGCTATTT
TTCAAGACCATCCTGGTCTACGTATCAGTTCCTGGACAGCCAAGGCTACACCTTATCTAAAACCAAACCAAACCAAAAAACCCAAAAGCCAAACAAACAGACTAAATAAAGCATTATAACCCTAGAATAAACTATGTATGTTATTCAGTTGAATCTGGATGGTACACTACTCAAGCAGTAACAACTATAAAAAAGCAGGGGTGTTG
CCTGAACTCCCGATGGGCATGGTTCAGCGTCCTTGACTGAGTATGCTTGCACTGTCCCCAGCAAGTGTGGGAGTGGGGCCTGCACTAGGCCATGAAGCAGACTAAATAAATTAAGCAGTTAACATAGAGATGACAGAGAGTGCCAAAGTGACTTAGGGCCTGACTTAAACACGGAGGACAGGATGGATAATCACGGTCTGACCAGG
TTTCCTAACTTAGTCATCTCTTCTGCACGATAAATAGAATTCTTGTGTAAAGTCTGCCTCCCTTTCTTCCTATCACGTTTCTATGTGTGAACCATTATCCACTAAACAAATTTTTACAAGTTCAAGGTATTATTAGTCTGTTAATTCTTGGGGTTTGTCGTTGTTTTTAGTTTCTCTTGGGTTTTGTTGGGGGTTTTGTTTTGTTT
AATGATAAAGTTACTGGTTTGGGTTGTAAGTAGAGGACTTTATGAATTGGTTAGCGGTTCACTGCTGCTTTGTTACTTTCTTGAGTCAGATTGGCTGCTTACTAAATAAAAAGCTGATAGAATTGTGTACTCGGATGGTTGTTGATTGTGTGTGTAAACAGACATTCCAGTGCCACCTATAGCACAGCGTGCCCAAGAAGTCCTAA
TTGAGTGATCTGAGCTGAATTTGAAGACTATTAAGTTATATTTGGAAGTTTTAACTTCAATGAAGTAATTATTTGCTGTGAAAGAAACAAACATTGAATTACTAAACAAAGATGGTGCAATATCTTTGTTGTCGTTGTTGTTGTTGTTGTTTTTATGAGGCTCCTGAGAAGCTACCCAACCGAAGCATTTCAGTCCCCTTGACTGA
CCTTATGTCTTGTGAGACTTGGAGCCCTTATACCTTGGTACAACAGCAGCAGTATCAAGAGAAAACTTCCTAGGAAATTGGGGTAGTCGTCACAGTCATAACTAAATAAATAAAAATGAAAAGTCACCTTGCCTCATGGATTTTGGAAAGGTTGTCCTTTGTTGGCTTTTGGTTGGCTGGTTGGTTTATGTTTTTTTCTTTACAGG
TCACATCAAACAATCAGCTTACCATCATATTATCCAGGATCCCTGTCTTCTTGATGAAGTTTTGATATCAAAAATGTTTCTTTCATAATATTGCCTGGTCACTAAACGTATACACTCCTAATTAATTGGCTTCTGAGATATATTTGTCAGATGTTTTAAAGTTGATTTATATATGATAAAGAAGAGTTCTGAATCATGTTTGGTGA
GTAAGGCAGAGCTGGGGTGCAGGTAGAAGTTGGGGACAGAGGAAGATCTGGAAGTAAGCAAATGTGAAAATTCCTTTTGGAACCTGACAGATGCAGCTAAACTAAACAGTGCTTTTCAGACTAGTGTGTGTGTGTGTGTGTGTTCACACATGTGTGTCTTCACATGTATAGAAGTAGCCCTGTAAGGAGGGGCAGAGTGGCTGGTG
AACCTCATCTGTGGTTTGCCCAGAAGAAGAAAACTCGCAAGAAAGACACTGAGCCATTATACCCAGAACAAAGTAATACATTTATCTGGTTTTTATTCAGACTAAACTAAAATGGATTTGTGATGATTTGTGATTTGATAGCAATTACTCATCATTTCAAAGCAAGGTGATATTTAGAAACAAAAGTGCTAAAGACCTTAAAAACA
AGCTGTGGTATAAGCCTTACAAAAAACTGTCACCTCTTTCCACCTCTGATAAAGAGGAGCCCAAACTTTACCCTCACCCACTTAACTAGCAAATGCAGCGACTAAAAAACCCCACTTCTCACACCCAACTGCTTGCAGTTATCTTTTGGCATGCAGTTAAATATGGGTTGCTGCCTGCACAATGCCTCCAGATTGAGAAATCCCAG
AAATGTCTCGTTCTGTGGGAGGTATACTCGACACATACCTATCACTGTTGGAGTTTGGGGTTCTTAATTATATTGTTAGCTGGACCTGCCCACCTCAAAGACTAAAGGAATTAGCCTTGGAACATTAGGTTATTTTATTTTTTACGGAGTTGGTTACATGGACAAGTAGCAAAAGCTTTCCCAGAACAGAGCTAGTGAGGCTGGCT
ACCCCTCCAGATAAGCCTTCCCCCACTTACCCAGTTCACTCCTGGTCCCTGTTTCCCAGCTCTTTGTGACCAACTTCTTCACCTTCTCTGGGCTGGAAGCACTAAAGTGTCACAGTGTCTTTGTATCTCCAAGTGTCGAGACCTATAAAGTCCCTTTCCTTCCTGTACACTTAGTGCCCACTGTCCCTGCCTCCTTCAGGGCCTGA
TTTAATGCCTTTCAAGCCATAAGTCTTAGAAATCTTGCATGAATTCCCTGCAAATTAAGCAGAGTGCCTTAACAAAAATGTAGTCAGCTGTCTGCTTTTCACTAAATATGTAATTTGTCTCTGGAGTTCAGTTTAATTTTTATTTATTTTGCTGTGTGTATGTGTGTGCTCTAGTGCACATGCACATGTGAAGATCGGAGGACAAC
AAGTGCCAAGTCAGAAAACCAACAAGTGGCCTGTGGCTGGGCCCTGCTTGGGACAAATAGAAACCAAGTTCATGTGACAGCCTTCACGTTACTAGAGTTCACTAAAGGACACTTTCCACTTGTTCTCTGGCATTAAGTGTGTCTTTAACAGTTCATCTCAGCAGTCACAGGCCATGCCTTGGTCACAGGCCATGCCTTCTTAAGTA
CCTAAATTTCTCAACAAAACCAGAAACTGAGCCACTGACCAGGCCCCATTGCACATTTATTCCTGACATCATGGTGACATTTCATGTGGGATCTGAGCCTACTAAATGTTGTTTCATGTCTTTACACATGTGTGTCTGGTATGGTTCTTTAAGGGGCCTTCATTGTGAAAAAGGAACACATGGTATGGATTTTACACTCCAATAAA
TGTTTTGACATTGTTTATGAAGAAAGACTTCATGCACTTGCCATTTAATATGCTCTTTTATCTAATTTTAAAGAACTCTTTAAAATGGTGTATTATATGGACTAAATAAAGAACATGTGAATTTTATCGCTCTATGAAACTAAATTTAGCCATGGCGTTGGGCAGTCTGGTTCCGACTCGCTGTTACTGTCAGGTCAGGGACCAGC
AACACTGACCAGGCACTGGACAGCCGGTAGGACCCACCAGGCAGCCTCTGTCTCTTGCTTATCTAGGCCAGAAGCCACTACGTGACTCGGAGCCTTGAACACTAAAACATTCTTTCATGGGGGTTTCCTGCTTGTCTGGTGGTGTGTGCTGGAGTGACAGCTCATGTCTGGGTACAGGTGGCCTGTGGCCCTGAGGCAGGACACCA
CAGTTTATCCCATTATGGTTCAGCTGCTTCAAAAGGCTATGTCTGCTCTTCAGTGACTTGCAGTCTCCATGAACAGACCCGTCCAAAGGTGGCAACTACAACTAAAGATCATGGTTGATTTTCTGTCCTTCCTCTTTCTGTTACCTCCAGCACTTTTTCTTTAAATGTCAGAATAGCTCAAGCATCTCAGCCTTCACATAGCACCC
CGTCTACCAGCCAAAGACAGCATTGTGAAACTTCTTTCTCATCCTTCCTGTGTCTCCTAGTTTCTGCCTATAGCAGAAGCCTGCAAGGATGTTACCAAAAACTAAAGATCTTCTACTGTAATGAGTTAATGATGTCCATCTTTTAACCAGACTACTAGTAGTATACTCTAAAACTTCCTCAGCACTTGGGGCATTCTTCAGCTAGC
AAGGAATTGTAATTTCTGCTGTCAGCACTTAACAATTCACTACTTAATTATTATTTATTGAGTGTAAAATTAGGTTGAAAAATTAAGAAATTCTCTTAGTACTAAAAATCATACTGCCAAATATGTTGACTTATTTTCAATATGCATATTTTGGTGGGTGGTAGTGGGTAAATTCGGGGAGAGAAAACAGGGAGTTAGGATTTCCA
TTGATTGCTTCCTTCTAGGGTCAGTGTAGAGATGTTGTAAAAACTTTGATCCTCGCTATAGTTACTATTGTGGAAATAGTGGCTGTTGGCCCACTGATATACTAAATCCAGTTCTGTGACCTTCAGATGGCCCAGTTTGCATCTTTCATGCTTTCTGTTAAGATTACATGTGCATGCCATTTCCCTGGAAGCAGCTGTGCTCTGGT
GCTTACCTGTTCCTACATCTATCTGCAGCTGTGGACTATTAGAGGGTGTAATGCCCTGACCCGGTTTTCTAAAGTGTAATGTATGAAATATTGGTTTTATACTAAAAGGTGTTAACAGTAGGTCAACTTCCAATAAATTACCTGCTTTCTGGACAAAAGAGAAGCCTTGGGGTCTGGACAGATGGCTTGGTACTTAAGAGCATTTG
CACCGTGATTGCAAAAATAAACCACTGTTCCTTTCTTTGTGACTGTTAATTTTAAAGCAAAATATGTGTCCAATCATGTATGAGATAGAAAAAGTTTATTACTAAAAGTAAATAAATGAGTATCATTGAGCAGTTGTCTTTACTGTATAGAACACGGCAGTGGGCATTCCCACTGCGTGTGGATGCGCTGGGATGTTTTCAGTCGG
ACCATGTGGTTGCTGGGATTTGAACTCCAGACCTTCAGAAGAGCAGTCGGGTGCTCTTACACACCGAGCCATCTCACCAGCTCCCTATATTTTCATTTTCACTAAATAATAAAAGTTTTAAAATGCATTCTTGATTTCTCTCTTGTCCCATTTTTTCCAATAATTAACTTTTAAATTCACTTTACATCCAGATTTTACTCCATTCC
ACCTGAAGCTCCAGCCATCCTAGAGTTAGGAGTCTCCACTCCCTGCCATGCCCCTGGGCGCCAGTGATCACATCAAGTCACAACATACAGCTCAGCATCTACTAAAGATAACTCTGAAATACCAACATTGTCCTTGTAAGTGTTTCACAACATTAACATTTGTGGTATAATTAATGCAATTTATGTTTTTAAAGTGTTAAACATTA
GATGGACCCAGCAATATTTTCGACGGGAGACTTTAAGTCTTTCCGAGCAGTCTTTGCCGAAGCTTGTTCACACGATCACCTTAGGTGAACTCTCATGATTACTAAAGCTACTTCGTAAAGAACCAAATACGCGCTTTTGCATCTGTTTGCCTTTCTGCATTGGTTTTTAATGGCTAACAGTCACTACAGTACTACAGAGATGATCC
AGTAGGCTTAAGGAAAAAAAAAACTTTAAGTGAAATTGGAATTTCTGATGGGATAGTATAGATAAATGATGTTGTTTTATATTTTTTAAAAAACCAGTATACTAAAATTAAAAAAGGATAGGGTTGTCTTTTAGTTTGTTTTTATTTTACAATTCTTAGTATTCAGAATTGATGTGTTTTATTGGTACCAGCTGTCTTAATGCATT
ATCTTCCTGCTGCTCTTTCTCCACTTTTGGTACCGTGCTTACACCAAGGGTCAGAGGTTGCCCAAAACTCTAGAAAATGGAAATTGCAAAAGCAAGCGCCACTAAAATACAGACACAACCTGAATTTACAATGGAGACTGATATCTTGCCTTCCTTGACAATCAAGACATACTTGCCTATGCAGTGCATTTTGTATATTTTTCAAA
GTTGGCCCACAATTGCTTGAGGAGATTGTGCAGTTATTTGTTAAAGTAGTTTAGATAGTTTTCATAATGTTTATGTAACAATAGCCTGTGTGAAGTTAAGACTAAACAAATTAAATTTTCTGCAAGATATTTATACTAAGCATCCAGTTTTTGATTGGTGAATTTATCATGGCAGGTTTGAATATACAAATCTCGTACACTTTGTG
AGTCCATGATTTTGAAGAAACTGAGGTTACAAGACTGGTCTTTTTTTTCTTGGGGTTTTCTCACAAGCACTCGATTCCTCTTGCATGACTCCTTCCCAACACTAAAAATAAAGTGAATATGTTTGTGTATATTGCTGTTATTTTTTGGGCCTTGGGTGAGAAGTGGTGGTAGAGGCTATTGATTTTTCTAGTTTGGAAAAACAGTA
AATCATTTGTATCACAGAACTTTAAAAAAAATTAGATGTCTTCTGCACGGACTGTGTGAAAGAAGGTGCATTGCACATTGCTGCACTGCATCGGCATCTTACTAAAATGTGAAGGAAGGACTATTGTACACTGAAATGCTTACTGTATCTGAAAGCACAGGTGATGCTCAGTGTTGTGGTCTTCATGTTTGTGCTGGTGTTTGCCT
TGTGCTTGGTTTTTCCTCTGTGATGTTTTGCCTACTCTGTCTTTCTGGCTCATGTGAGGTGCTAGTGGGTATTAATTAACTTTCATCTGTGCCATGTTCTACTAAAACATTCTCCCTGTCTACCCTGGATCCTTGTTTTAAATATATCAGTTCACATTAAACAGCTCATCAATGATCTGTCTTTGTTAGAATGATGTTTCTTTGTA
GTGAGGATGATAAAAGCTTCTATTAGCATTCTACTAACAGGTCTGTGGCGTGAGGCAGTGCCGAGGTGTGATGATTCTCCATTACAGCGGTTAACACTGTACTAAATAAAGTAGCTCTTGGTTCATCTGACTATCTCTTTGTGGTTATTTATTTGGTTGGTTTTTTGAGACAGGGTTCCCCTGTGTCGCTCTGGCTGTCCTGGAAC
CACGCCTTTAATCCCAGCATTGAGAAGGCAGAGGCAGGATGATCTCTGTGAGTTTTAGTTCCAGCCTAGCCATGGCTACAGAGTGAGAGCCTATCTCAAAACTAAAATAAAACACTGTCTATGTTATAGAATTTTTTGGTACTAGCATTTGATAAGCCCTTGGGAAGGCTGACCTGGGATTCGGGTTGGTTCGCTGTAAGTGCTTT
TCTAGAAGGTTCCATAATATAACCACATTGAAATTCATTTTCTTAGAAAAGGTATAGAAAGCAGTATGTAAGTGTGCCATGCACCCTCGCTCTGTAGATCACTAAATAAACACGTAAGCCTTATTTGCAGTGTCTGTAGTGATTTTAAGAATGTAGGAAACACTTCTAAAAAAATTTTAAAGGATAACTCTGAGATGATATTGATG
GTCCTTTGATGCATACAGATTGCTTTTTTTCCAGTGATGTTCTCCTTATTTAATACTGTTCTGATCATGAGGTATGCATGCTGCAGCTAAGAATCTCACTACTAAAGTCAAGTATAGAAATAACTGTTCTTATGTTTTCCTCCAAGGCCTTCATGGATTATACCTTATATATCTAGGTCACTGTTCCAGTTTGAATTAAATTCCAT
GGGCGGTTTGTTTTTACTTGAGCCTGCCTTTGTACCCTTTTTAACTTAAAGAACAGAGCCACACCGGTATTATATGTGTATAGTTATATTGCGTTTGCAGACTAAATTGTCATGTTGTGAAAGTTTGTGTGTTTTTATGTTTTTCCCTTTTTCTTTCCTTTTGTTTTTAATTCCTTTTATTATTATTATTATTATTATTGGTTTGT
CAAAGATTTGTATACTTCTGAAGCTATTATTACTTTCTGGGGAAAAAAGACAACTGGTGTTTAAATTATGTCTGACTAAAAATACTGTGGCATTCACAATACTAAACTTGATCACATCTTCAGAATTCTTTGAGACTAAGAAGAGGTTTCTTTGTAAAAGGCCAAAACCCTGTGTCCTACCAACTTTTGAAATACTGTTTTTATGG
GGTGAACCAGATGAATTGGCCTGGCGACCACTGTGGCCATATGCTACAGTTTACAAAATGATACCATGTTTAAATTTTCTGTGCGGACAACAATGTGGACACTAAAATTAACATATTTTTATGTAAAGTTTTTCTATTCTTTGATCTTTAATAAACTTTAGATGCTAGATACTTTTCCTCTGAAGGGTGGGGTAGTTTCTGCATTA
AAATGTCGCTGTTTAGTCATGTGACCTGAGCGTTTGCATACATACACTTTTTTTTATTATGAAGAATGGGTACTTCTGGATTCCAGGAAAAATTCTTATAACTAAAATCAATATGTTTTAAAAGTCACCATATAGCTTCTTACTAGTTATCTTTTAAAGACTGTGGTGGTCTTAAAAGGGAACAAAAGCTACTACAGACTAAATTT
AGGAAAACTTAGATTTCTATTCATTTGCTTTTGTTTCTTCATTTTAAAAATTATACAGATGTAAATGGAATTATAAATACTGTGACCTAAGAAAAGACCCACTAAAAATAATTGTACTATAAAGTTTCATAAAAACAGATTTGATTTCTTTTGATAAAAGTTTCATATGACTGTAATTTGATTTTTTTACTGTTATAATCCAGATA
ACCCAGTATTTACAGCTGGCCCAGAACAGTTAGTATGGGTTCTGAAAAAAAATGTAATTATTGATTTGCATTTTGGTTCATATTCCTATCACTGAATACTACTAAAAATTGAAGGAATTCAATTAGATTTGCAAAGCTTTTAATCTTTATTAAGTAGGCCATGTAGTCTTCTCATCTCATGAGTGGTGGAGGACACTTGTCTCATA
ATCCTGACCTGACCATACTAATAAATATAATTTATAAGCATTGCCATTGGAGGCTCAATTGACTGAAATTACTTTAACATTTTGGAAATTGTTATGTATCACTAAAAGCATGAATTGGAACTGCACTGGAAGTCAAATTCACTTAAAAAAGAAATTGTGTGGCTTCACCAAGAAGCAGAGTTCAACTTATTTCATAATTGCCTACA
CAAGCCGCTAGCAGCAGCCTGACAGACAAAGATTTGTATACTTCTGAAGCTATTATTACTTTCTGGGGAAAAAAGACAACTGGTGTTTAAATTATGTCTGACTAAAAATACTGTGGCATTCACAATACTAAACTTGATCACATCTTCAGAATTCTTTGAGACTAAGAAGAGGTTTCTTTGTAAAAGGCCAAAACCCTGTGTCCTAC
CAGTGGGTCAAAGGTCAAACAGAAGGTGAGAGGCTGAGCAGTGCTGGCTCTGTTACTCAGTTCCCCTTCTGGAGCTCACCCTGACACAATCAGCTTGTGGACTAAAGGCTGATTTTGACTCCCAGAGTTGGAGGTTTTAGTTTATAAATGATTGGACTTGATGCTGTGGTCCCATGGCAACACTGCACCTCTTGTTAAGACAGTGC
TTTCAGAATTTATCTTTTGAACAAGTTGGCTTTAGAATCTGTCAAGTGAATGTAAGGATCACGAGTATCAAACTCTGTCACTGGACATTGAGAAGAGTGGACTAAAGCGCGGACCCGCTAGCTCAGGTTGTATGGCTTCATCATTTGGATCATGTGCTGTGTGTAGTAAGGGAGCTGTCCGCCAAAGCTTGGCCTGAGAGGTTTGG
GATCTTGTATTCAGATTCATACAGTGCTCAAGCATATTTAAAAGATATTTGCAATTTTTAAAATACTTTTGGCTTGTAATTGAGAAGAAAATTCAAAATAACTAAAAGATAATTTATACTTAAAAATCCTGTCTCATTTCTTTAGTGATGTACCGTAGCCACTAGAAAAACAAATCAGCCTAATGGAATATGTTTACTGGGAATAA
ATTATTTAGGAAATCTGTAAATAACCATGCATATATTGCTTTTTACATTGTTTTCTTAAATTGTGTCTAGATATCTTTTCATTAATTTTAAATTAAGTAAACTAAATAAATAAAAATAAACTTTTTTAAAGATGTGTGGTTTAGGATGGGCTTTAAGAAAGTGAGTCTACCAAATGCCAGTTAAAGAGCAAGTTAGGGGTACGCCA
AGGCTCACCTACCTAGAAATTAACACCTATACTTTTTATGAGAAGAAACAATGGGGTAATCCATTTTTCTGTAAATGTCACTATTTCTGTTTTCTTGACGACTAAATAAAAGTCCATTGTCTGTGTGCACCACATAGTCTTTATCATCTGTTAATAGACATCTACGATGACTCCATTTCCTTGCTGTTGTGAATAGTGCAGGCTCT
AGCACAGTGTTGTAATAAGTAAATACCTGATTCTAAATTAAATTCAGATTTAACTAATATATATTATTTTATAACTTTGTTGTATTAAAATGTTTTAAACACTAAAAAATAAAGCATTTGAAAGTTGGTATGTGGCTTGTTATAACCCTTGCACTATTAACATAGTGCGCCTTTATGTCTCAGACAGAGTCTTGCTGTGTGTGGTC
TCCTTTAGTTAAATGAACTTTTAAAAGTGGAGCTTCTGCTTTCAATACTATTGGAGAATTTGGAACAGATCTTGAAGTTTTAATTCGAACTTGGTGTTACACTAAATGTGGAGATAAATTTTTAAACCCTCATCTCTTGCCTACTGTTACTAATGTTAACTTCAAAGTGTGAAAACTAGAATCTCCACTTAATATGATGAAAACCA
AGATAATGCTTTTTGAAACGTGCTAAGAAGCCAGTTCTTCTGTTAACACAAAGGTTGTGTCCTATTTTGCCTTCCTTGTGTTTTAGGGTAAAACACCATGACTAAAAGCAACATAAGGAGGAAAAGGTTTATTTGTCAGTCACTGAGGGAAGTCGGGGCTGGTAATAGACAAGTGGGTACTCCTTACTGGTTTACTCTCCATGCCT
TTACAGTGCTGAACGTAGTGAGTGCTCATGTCTGACAAATTACCCAAAATCCAAAACACTGCGTTTGACTGGGTGTCGCCTGGAGACTTGCTTTGATTTAACTAAAGAAACGCATATTTTTCTCTTGTCTTTCAAAGTCTTTAAAATCACACAATCCAACAGAACCGTCGCTCGAGCACGTGATGAAACGCTGCTCTGACATGAAT
CAGATGGAGTCTGGTGGTACAGTCTTGAGTACCAACTGGTCTGATGTAGGTAAAAGGAAAGTTGAAATCAACCCTCCCGATGATATGGAATGGAAACAGTACTAAATAAATCAATTTGCTATCACTGTATTGCGTGTGTTCGAGAGAGCCCATTGTGTGCTTTATCATATTCTTGAGTTTTAAACAGTATCTTTTGAAAGATTAAA
GATGATTTGATTTCCAGAAAATACTAGACTCAAAATCTTGATAGCTAAAATTCTTTTCTATTCAGCAAAACAAGTCACTGTATAGAGGTTGTTCAAATCAACTAAAGTAATAAATGTCTTAAACAAGTGGACCTATGTTATCTTTTATGTTAAAGCAAATGAGGAACTTGGAAAGGATAGCTAATTGTAGAAATGACAGGCATAAT
CTGTTCTGTGACTTTATGAGAAGGGGCTTCTCAGATTTTATGTTTGTTTGTTTGTTTTCTCCCCTTAGCAGTAGGACTTGATATTTTGAATTTTGGAAGAACTAAAAGATAAATAAACTGGGATTTTTTTTTGTTTTGTTTTGTTTTTTTTGTAAACTTGTCTCTTATGACCATTTCTTTGCAGTTTCTGAAGTCAAGTCAAGTTC
GAGGCCACTTATTTCATTGTCTTCTCCAAATACAAAGTAAATACAAGACTGTTGTAATCTTGTATTCATTCTTTGACATGCATTGTTGGCTATTTGAGATACTAAAAACATTCTACAGTTCCTTTCCATCATTTTACAGTGCCCTTTTCATTTTAGCTTACTTTTGTAAAGTGAAAAGTATCACAAATTTTTTTTCTTTCTTCCCT
AGCACTAATGAAATTGCATTTTCTGACCCAACACCAGATGGCAAATTATTTGCAACCAAGTACTGCAACACCCCAAATTTCCTTGTATATAATTTTCATAACTAAAGCCAATTGTAACCACAAATCTGGTACTATGTGGGAAAGTTCAGCTAGATAGAAACTGATTAATCGTAGCAGAATGAACATACTAAGACTGTGCACATGTA
CTCACAGATACTCAGAGAGGCTCGCCTCTGCCTCCCAAATGCTAGATTCAAAAGGGGGCTGCCCTGCCCAGCTAATGATCACATGATTTATTGCCAAAATACTAAAGAATTCCATGTTTACATTTTTGTATGTGCTGTTATTATAGTTCTTGTGTTTACCATACCCCGACCTTTCTACGCCACAGTGACCTAGGTTCAGACTCAGC
CTGCTTTCAGTTCATGTTCTCATCAATACCAGTGGCAGTTTTGGTCATAGAGCTCTTGTCTCCCCGTCTCTGCATGTAATCATGGGATGTGCTTGTATACACTAAAGTAATATACAGAGTATGTGTAATTTTGATGATTTAGAAGATAAGTCAGTTACCAAGTAACAGTTGGCGATTTTATTCCAGCAAGTACTGAATCGACCCCC
TATATTTGTTTGTCTTTTTGTTTTGCCTTTGTTTTGTTAAAGCATTCCTTTCTAGATCCAGCAATGTGTTTCTGCAGTTTTATTCCTTTTACCATTTACCACTAAAGGCTTTGGCTGTTCTGGAAAAGGACCTTTAGAATGACTTATTCTTTTCTTTGGGTTAAATTGACCAGCTTTGATGACTTCATTGTCTGTCTCAAATCAGA
TCAGAATGGTTCTCTTTGACCCGTTCTGGTCTATTGTGTAAATATTTATTTAGACTATTTTGATAATACATATTATTTACCCCACTGTAACATCCTGTAAACTAAATGCGTTTTTAAGCAATTTTTAAGACTTGTAATTACCCTAAAAATAAGGTTTATTAAGCCAAGACCAGACTTTTGAGCAGGGCAGCACTGCCAGGCTGTCG
CCCTGCTGACCAAGTGATACCTAAAAAGGCACTGCACCCAAAAAAATGAAGAGGGAAGACAAGTGTGATAGCTACCATGTCTTGCTGTGCCAAATAGCATACTAAACTTTTTTTTAAGATATATTTTATGTATGAGTGCTCTATCTGCATGTACTCCTGTATGACAGAATATACAGATGGTTATGAATCACCATGTGCTTGCTAGA
ATCTCCTGCTCTACTCATGTGATGAAGTTGGGTTTTTCCCCCCTCTTGAGTATTCCTCCCTTTGAAAAACGTTATTTATGTCTTTATTTTAACAGCTAGCACTAAAGTTTCTGTTTTCACTTTAAAGTATTTACTAGCTTTTTTTTTAATACTGTGGGTTTTATGAAAGATTATTGTAATACCTTTGATAGGGTATAAATTTTGGT
TAAAAAGGGAGCCGATTACAAGTGCAGACAATGTGGTATTCTTTTGTAACTGAGTCCTGAAATGTTCTGTAGTGTTAGGCAAAGTCTCCTCTTGCTTGATACTAAATAAACTTTTGAAAGAAATTTTGTGTGTGTGAGCTAACGATTTCATGTTTTTTTTTTTTTCTATTTAAAAAGTTCTTCATAAATAGCTGTAAACAGGGAAA
CTGTAGCCATGCTGATTGACCTTTAATTTTTGACAAGTAATAATTGTATGCATTTATAAGGGTACACTGTCTTGTTTTGGTATTTATGTAATGTGAAATGACTAAATAAAGTTTATTGACATAAACATCAGCTCTCAGACCTATCTTTTTTTTTAGAACAAAACTATTCCTTAAGTACAGCAATATAACTTGCATATTAAATAATT
AAAGGTTTTCTTAGATTGTTTTTTTCTCCTTGGATTGTGTAAATCCTTACTATTTTGTGATGAAGAGAAATACTTTATGATAGCTAAGCACATTTCTAGTACTAAATAAACATCTACAATAGCTTAAAGTATCTTAATTAGAATGTTTCCCCTATGTGTAGAATATTCTACTCTATCTTCATACATTTCCTCCCTCCAAAAATAAT
GTGCTGGCTTTTGGTTTTTGATAGGAACTTCATGCTCCTGTAAATAGCTCCTCACCTAGGTTCCTGTAAGGAACCTCTCTCCACTGCTCCTGTAACCCTAACTAAACTCATTGGTTCAACAATGTAGACATGAGTGGAATCTATTCTTCTGTCTGTTATTGTGGTCCTATTTTGAATGAATAGATGTTTGCTTGTCATCCCTCCCC
ATGTGTCATCTTTCCATAGACACTTTCCTGTGCTGTTTGTCTCTGCTTGCCTGTTCATTCTCCCTGTCTTACTCAGTTATGTCCTTTGGCATCACTATGCACTAAATACATGGCTGTTTGCAGTTACAGCCTTTTGTGTGGAACTCTGCTTGAAGGTAATCGTCTCCCTCACTGTCTACACGCTGTTCATGATTGATGGCTACTAT
TGGTTTTGGTTTTTTATTGTTGATGGGTTACTGTAACTGCAGTGGACTCTGATGTGAGTCATCATTTTTTAAACCTGGGTTGGATAAAACTTTTTAAATTACTAAATAAAATAAGCATCTACTAACATTTTTAATTTTTTATTATTTTAGTGTGTTGCATGTATATGTGTGTACCACATGGCTTTAGTGTCCATGGAAGCCAGAGA
GATCTCTCTTGCCACCCAGATGGTTAGGATGATTCTGAAGATTGATGACATCCGTAAGCCTGGAGAATCTGAAGAATAAACTGTACCATTTACCACTGTGACTAAATAAAGGGTGTGTCTGTTGTGCTGCGTCTGCAGTTACTGCTGGTCCTCTCACAGCTGTAGATGCTGGAATAAAAGCAGCTGTCTGGTAACTGCTTCCACTT
TGGAGGTCATTATTATCTTGAGTCATGCATGTATACTCTTTGTGAATCAGACCTGCTCCCTTTTCATAGGTGGGCTTTTGCCAGCAGAGCTCAGCTTATCACTAAATAAAGTTTTCTGAAGGCTACAGTGCTTTATATAGTTACTTTATGTTGTCATTCTGAAATCAGGCTGCTGGCCGCAGTGTGGTGTAGCTGGTATGCTCTGA
ACTTCCAAATTGCTACACCCCCACCCAGGGGGCATCTGTCCCGGGTGTTTCTACAGATCTCAAGTGCCATTTCCTCTTGATGGTTACTGCTGCTTTCCCCACTAAACTCCTTTTGCATAACCAGCCTCTGGGTTGTTACTTGAAAGCCCGTAAGCCACCATTTGCCATATCTCTTCCTAGCTGAATGCAGCACGCTGGACATAGTG
CCAGCTGTACTGTTAGAGGCCAACATGCCTCTGTGGCCTGTTGGCAGAGAGTAAATGCTACACCGGTTTCAATGAAACAATGTATGTTTGTTTTAACTGAACTAAAATAAATACATGATTAATCAATCCTCAGTAGGATTTTTTGTTTCCTTCTGGGTAATGAGTTGAGGGCCAGAGGTACGTGTGGAGGAAGAAACTGTTCTACC
GTTTTAGCCATAACTCTTGGAGGCCCTTTTCCTTCTTCAGCAGGAAGGGTGGGAATGGATAATTTATTTTACTGAGATGTGTTCTTGGTTCCTGTTTGAAACTAAAATAAATTAAGTTACTGAACTACTGGACTGGCAGTGGCAGATGGTGATATGTCTAGCCACACTCGGGGTAGTAGCCCGTGTTTTTTTCTCTTTCTAGGTGA
GACCCTTTCTCCTGTGGATTTAAAAACTCTACTCTGTCCCCCCAGCTGCCTTAAATCTCATCCCCTTGCTTGTGGTCTCATCATTTGATGAGTATCATTAACTAAAGTACAACGTTTTAAGCCAAGAGTGAAGTCTCCTTAAAAGTTTTCAGTAAGTCAACATACTGTAAATTTTCTATGCAAACTTGCCTAGAAAACTTTCCACA
CCCTACCCAGGGTCACAGACATGTGACTCTAGTTGATATAAACATGTAACTATTACACAGAACTGAGGTGTCACTCCTAAGTCAGCTTAATTGGCCTTTTACTAAATAAAACAATTCATATGGAAACCACAGTACTCTAGTTCCAGATACAACCTTCAATTTATGCACTTATCAATATCTTGAAATAAAAAGTATTTACGGCCCCA
AGAAGAGGATAAATATCATTCATAATCCAGCCTCTGTTATCATTTTGATATCTGTATTTCCAGTCTTTCCCCACTTGCTACTGTATCTTGACTTTCATCCACTAAATAAATAGTCCTCTGAAGCATTGCTTGCTGATTATCCAGATTCCTGTGTCTGAATGCAACATAAGTTAATGAACCAGCTCCTCAACTGTGGACTTCTATTT
CTTCTTATAGCACATATTACTGAAAGATACAACATGCATTCCACGTTGGCTGTTGTCCTTCTGTGTGCCATTCTGGGAGTTGCTCTCAAGTGTTTTCTTAACTAAAAAAGTACTTCACTTCATTTTAAACTTTTGGTAATTTTGGTCACTTTGGCCGTGTAAGAAATGTAGCATCTGAACATTGGCCGTCTCTTCTGTGGATATGT
TGACAGATAAACTCTCTTGCTAAATCAAATAGATAACTGTTTTTTTTTTTAAACCGATGTTAATATCCTTACAGACTCTGTACAAACTCGATTTCAATCCACTAAACATTAGTTGGTTCAGTAACTCCTTGCCTTGCTAGCCCCCATCCCTTGTTACTTCTCTGGCTTGTGTTGTGTTTGATGCTTGACGCTTATACCCACCTACC
AGTGCAGCTCGATTCTAATGTAATCATGCTGCATACATGCTTTTGCTGTGCAGCATCCTTATCTTTAAAAGCATACTAGTCTCCTCAGTGTGACCTCTAGACTAAAAGGGCAGTGATCCAATAACCTCAGTATCCCCTGTTTTTATTTCATCTCCTACTAGTACCCTACCTCCCCTAGGAAGAACATGCCCACCTCCTGCTTATTT
TTCTCTGAAACAAGTTTCCTACTTCTGACGGATATTAAAAATACATACATTGAGAATTGTGTAAGCTTGTGCAAAATCCATGAAGTGACTTTATTTTTGTACTAAACAATGTCTCCTCCTTCAGATTTTCGGTCTTCGCTTTCCTTTATCACATGTGGATGCTCTGAAGCAAATCTGGTGCGGGTCACCAATTCGTGTTAAGGACC
AATTTCATAGAGTTGGGTTTTTTATTTTTGTTTTTTTTTTTCCCAAGTGCACAGAAGGGCTGCTCACACCCACCAGACACATACAGATAAGGTCACAAGTACTAAATAAAAGGCTCACATTCCTTCCTGTCTCAGCTCCTGGCCTGTGAAGGGTCTCCTTTCTCATACAGTTTCTGGGAACTCCCTTTGTTCATAAACACAGATGA
GAGAGGGCTGTGATGTACATCTCTACAATATCACAAGTCCTGACAACACAGTGATAACGTGTTTTCTTTCTAGACCATGTTTATCATTTCTTTTGAAATCACTAAAAATACATGATTCATTTGACTATTGTGGTCTTCCAAATTCTTATCATTTGGGTACTATGTATACTATTATTTGCTTAGTTTCTAACCTTTAAGATCATAAA
TTGATGTCTCCATTATCAGCACAGTGCCTCACGCAGAGCAGTTACTGAACAGCTATTGGAATGAGTGAGTGGGAATGGATGGATACACTCGCCTGGCCTAACTAAAGTCTATTTTTTAAACTGCTCGGTTGCTTGCTCCAGTGGGGATGAGATACACTGTGAGAAATGGGTCAGTTCAGATCCTTACTTGCCCTGGAGTAGTAAGG
ACGCTGACATGCAGAGGATGTCCCAGCATTTCCCATGTACCAGATCCCAGGTTCAACATGGGGGAAGGTGCATGAGAGCAGGAAGTTCTGCAAAGCCCCTACTAAAGAGCAGCTTTGGTCCAAGAGGTGAAGAGAAATGCCTGCTTCATGTTCCTTGCTCCTGGGTGTACTGAGGTGCTGTGTCTGTGGAGATTGTATGGAAGTGT
CTCTGCTAAGTTGAACCTTAACAATCCTTCCATTTACGTATCTTAAAAGATGTGATGGAGAAGTTATCAGCTGGTGTTTTCAGGTATGCTAAAACAAAAAACTAAATCATCATTTTTCAATTCTCAAAGACATAAAGAGTTTGTATTCATTCCAATTTTATGGTATATCTAGTACTTGTATATATTTTTTTTAATTCACTGTAGAC
AGATCCAGTGTGCTCAGTAGACTGACTGGAATGTACTGTGAAAGCTGGCTTACAATTCAGGGAATATATTTATATTTTTCTATGAAAAGTTGTGAATGTGACTAAATCATGACTGTTACTTTTATTTGCACTTGCTGGTTTTGAAGCAGCATTCAGCACAGGTGCCAAAATATGCTTTATTTTGGGGGCAGATGTACTTTGACAGT
CCTCTTTGCCTTTATAGCCTCTCAAAGATGAATGAGCTGAGCCCAAATGAGCACTGGGCTCAATCAAACATCACTAGCATTTGACTTTTATTCTCTTCTCACTAAAATAAAGACCTTTGAAATCACATTTTTTATTTTTTAAAGATGTATTTTTGTGCCTATACCCAGGTTGTTAAATCCTGTTGAAAGACGGAGCTTAGGTTGTA
TTTGTTGAAATAACACCTCTCCTACATATTCTTTACTTGACTCGAATAACAAATTAACCTGACGTCAAGATGGAGAGAGACGACTGAGCTGAATGTCTTTACTAAAATTACAATAAATTTTGTCAAACTTGGTGGTGGTCTTATTTTCTTTCTTTTTTTTTTTTTACTGTGTCTTTGAAAATGTTTTTTAAAATAGTCTGTGTATA
CAAATAGTAGCCGTTTCTTATTATTGATGCAGCATAATGATATTTATTTAAGGTAATGTTTATTTGATACCTAACAACTGGATATTATCACGTTTTGATGACTAAATTGGCTTACAACTGACTTGGAACGCACAGCGTGTGATGGACTTGGAACGCACAGTGTGTGATGCGTGAATTGTGAAGTTCAATAAAACATTCCACCGTTT
AGTGGGAGCCAACTCACCTTAGATATATGTTGAATTGAAGTGTCCAGCCACCCCCACCCCCAGCTTCCAAACATCCCAGTTTCTTTTTGAGTTAGTTCAAACTAAATAAAACTCTTTATATGGTATGTGGAGCCAGCTCTAATGGATTTGCATCATGAAAGAGGACAGTGTTTGGTCTTAAAGCAGATGTCATGGTGTCTGCAACT
TAACCACATTCATACCTTGTGCCCAGAGGTCAGAAGAGGGTACCACATTCTCTGGAACTGGTGGTAGAGATGACTGTGGGCCTCCATGTGGGTGCTGGGAACTAAACCCACAACAAGTGCTCTTAGCTGCTGAACCTTCTCTTTGGCCCTGGTCCAACTTTATCCAATGCTGACCCCTGATGTTTCTCTGGACTCCTTCCTGCTTC
TGACTGCTTTTAACTGTTAAGGGTTTTGTTGTTGTTATTGCTGCTGCTGTAGTTTTTTTAAACTTCCTCAAGATTGGCCTCTGCTGTAGATCTTTACCACACTAAATCAGAGCTGTTGTCAAAGTTTCCAGTCTCTTCGCCCTTTTTGTGTATGAATTTGCAGTGTGCAGATACATACATGTAAGGAGTCCAGATGTTGGCAACAT
TTGTACTCCCGAGCTTGCGTTCAGATATTTCATCTGTATTTGAAATCATGTAAGCAAACATAAGTTTACCTTTATACACAAGATACAGTCGTTTGCTTTTACTAAAATAAAGTGTATTGTATGTAGATGACTAGTTTTCACTTGTGTAGCCTTTACTGAGTATGCCTGTGATGTAATTTAATATAAATAAAATGAGTACCTGATTC
GCAACCAACAGCCTACATTAAAGAGAAACCACACCAGTGTGGCAAATGTGGGAAATGCTTCAATACCTCCTCAAGCCTCACTGTCCATCACAGAATTCATACTAAAGAGAAACCCTACAAGTGCAGTGTCTGTGACAAATCCTTTACCCAGTGCACACATCTTAAAATACATCAAAGACGTCATACTGGGGAAAAACCTTACAAAT
AGCTCACTCCCTCACCCACCAACCCTCCCTTCGCCCCTGGCTGGTATTTTGGGACAAAGGCCTTGTAGTGTGGTCGTGGTGCTTCGGTTGCAAGCTTAAAACTAAATGAATCCCTTTCCTCTGGCCGCAGTGGGGTTCCACTCCTAACTCGCCCCCCCCCCCCCCAATAGCAACAAGTCCAATTGCGGGTCTATACACCAGTACTT
TATTGTAGAGAACAGATTCTTTATACACTTTGTAAAATTTACGCCAAACCCCAGCTCTCGAACTCTTATTCTCCCTGTAGCCCTTGCACTGTTGCCCGTTACTAAAATGTATAAGCCACTTCTGTACAGAAACCTACCACTCAGCTTCTGTCTTCTTTCTCTCCACCAAATGATGCACCTGAACCAGGGCCCTTTTACGTGTCCCC
GGGCCTGGAGGTATCGAGGAAGAGGACGAGGAGGAGCCCGCCGAGGTGTCCGCGGAGTTGGGAGGGCTGGGAGAGGCTGAGCCGACCCCGTTTCACGTTGACTAAACTCCCCATGAGTGCCTATCTCCGAGATTTGGTTAAATGATTAATAATAAGGGATGACCAATCCATGCCCTTCCGAGGGATTCAGATATCGATCCCCTTTC
GGTCACCGCAAAGGACGGCGTCCTACAACCCCAGCACCCACCCCAACCACTCCTCCACAGCCTCCTGATCCCTCTAAGCCCCCTCCAGGACCTATGCAGCACTAAATCCCTCTCACCATTCATGTGTCTGCCTGCCCCAAATATATCCATCTGACATGGGGACTCCACCCATTGCCTCCGTTCTCCTGCCCCCTTCTTCCGTCTCC
GCCCACATGCCCAAATGCACCATTCAGCCAGAAAAGATGACTACAGAACGCAGTCTGTTCAACTTTGTGATTAATATAATAGAAGATGGAAAAACGAGTCACTAAATAAAGACTTGTTAAACCTAACAGTCTCACAAATAGATGCTGCCCAAGTAAGTCTGCGTGGCTCCAGACAATGGTGATTTTTTTTTAAAAAAGGAAGACAT
ACCAACATGTTCATTTGGGTTTGCTTCCTTGATCCTGTGGAAATTCCCACGGCCATTGGGCATCCTAGGTGAATTTGGCCTTGGTTGGGCTCTGCCAAAGACTAAAAGTGTGAACAGCCTCACCCTCTGCCCTGCCATCTTATTAGGTTGTCAGTGCCCTTTCTAAGAAGAGCTGTGAAGATCTGTGAGCCCATCCATCCTCTTTA
AAGGATGTGTGGATAGAAATGTAACAATAAGCTGGGTTGTAGTAGCAGCGAAGGGGCAGATAAATCTCTTTGAGTTTGATGCCAACCATGTTTTGAAAAAACTAAAAACAAACAAAAAAAACCCCCTAAAAACCCAAAAATATAAATAAAGAGCAAACCAGAGTGCTTGGAGTATGGTAACTTGGAACAGAGGTGACTCCATTCAG
AATGCTGTACACACATACAAGCACAGCTTGTTTACCAGTTGTGGATTTTAGATGTACTAAATGTTTATACAAACTCATAAATGTACACTGTGTTTCAATGACTAAATAAATAGAGGTTAATGTCACCATAAGAAATGTTTATTCTCAGAGACAGAGGATCTCAAGTAGCTATTGCAGCTTCGCACCACCCTTAAGCAGCAAGGAGC
AAATCCTTGCTAATCTTTAGTTTTAGCTGTTACTAATTATATGCTTTTGTAAATTCTTTTTTCCTTTCTTTCTTGCTTTCTTTTTTCTAATCTAACAGCAACTAAAATAAATTGTGGATAGGGCCAGTCATGGTGGCATATATCTTTATTCCCAGCACTTGGGAGGCAGGGGCAGGTTTGCCTTGAGTTAAGAGAACCTCCTGGTC
AAAGATATAAAAGTAATTTTATTAAACAAGGTAGAGGCATAAGCTTAAAGGCATTTTCATGAAACTTATATGTGCACCATTCCAGGAACATGACTGTTAAACTAAATAAATTTGCTTTGTTAATGAAACTGAGCAGCATTTCACCAAAACCTTGTGACAGTCTCTTGGTACATAGGGCATAGAATGCAAAGGTGTTGGTTGCTGTT
CGGATCCTGAGCTGTAGCCACTGTCCTTGTGAATATTAACTGAGGTAGTGAAACATGGTGTCCGGTTTTCTATTGCATTTTTTTTCAAGTGGAAAAGTTAACTAAATGGTTGACACACAAATTGGTGGAGAAATTGTGCATATGCCAATTTTTATTTTATTTTTTTGTTAAAATCTTTTATTTTGAACTATACTGCTTTGAGATCT
TTCTTCGGTGGGAAATACTCTTTCTGTATATCATTTGGTTTTCTTTGTTTTTGCCTTCAAAGAACGACTGCAATTGACTTAATTTATTCTCATAACTTATACTAAAGTTATCTTAGAAGATTATTGCAACATACTCTTTACATTCTGTTAGTTCGTGTAATAATGGAGTTTGTGTAACTGGGAAAATATGCCAAGTAACTTCATTT
CTTCCATGACCTCTGCATCAGCTCTTGCCTTCAGGTTCCTGCCTTGCTTGAGTTCCTGTACTGACTTCTTTTGATGATAAACAGTGATGTGGATGTGTAAACTAAATAAACCCTTTGCTCCCCAAGTTACGTTGGTTCATGGTGTTTCATCACAGCAATAGTAACCCTGACTAAAATAGCTTCTCTCTCATTCTGGTCCTAAAAAG
GACCTCCACGCATTGTGGCATGTGCATTCTCATATATATGTACATGTATGTGTGCACACAAATGTAATGTGTTAATATGTCCTCAGTTCTAACTTCTGTTACTAAATAAAAATTTGATTCAGCAGTGAAATGAACTAGTATGACCCTTTTTAAAAATAAAGCAAATAAGCTGGGCGAGGTGGCGCACGCCTTGAATCCCAGCACTC
TGTTTTAGGAAAGTGGTTTCTAGCCTCATGTGTAACCAGGGTTTTGAGGATAGAGAACTGTATTTTTAGAACTCTATATAACATAAACTGTTTTGAAATAACTAAATGCAAAATGGCATTAGGAAATGTGGTGTATGTGTGGTTTTTTTGTTTATTTGTTTGTTTTTAAATCATGTTTCAGATAGACTAGTTGGGTGGGGAATAAA
AGAGAAATCCAGGTAGTAGAATCCCTGATGGCTTTTCGGTGGAACTTCTTGGGAAAAATCACTCTCCAGTTGCCTGATGGAGTAACAGTGCTTAAAACTGACTAAAAATGAGCTTTCTTAAGTTTTCATTAGTGAGTCTCTTAAGTGTTTCTAAGAAGTTGTAGGTGTGTGAGTAAACTAGGTTGAAAGTAGCCATATGTTTGTTT
AAGTCCTGAAGATGGAATAAAGTCACATGAAAGCAAAATAAGACTATATATATATTTTCAGTTTTTTTGCCTTATTGCTTTTTTTCAAAAAAAAAAAACTACTAAATTAAATAATTTTTAAAAAGCTATATTGTCTGATTTGCTTCTACTCCTAATAGTCAGGAAATAGTGGTGGACAGAGGGAGACCTGGCCAGTGATGATTTGC
GAAAAGAGAATTTGTTTACTGTTAACATATCCTATGAAATGTTGTGTCTTTTCCTATTTTGCCAATTACGTGCCTCAATGATTTTAGTTGAACCTTAGCAACTAAACCTTCCGTTTAGTTTTATGGACCTTCCATTTTTACTATTATGCTAATCTTCGGTGCAGTGGGACTTGGTTCCTTAGACTGGTTTTTACCAAAAGCATAGC
ATGAATTGAACCAGGCCCTGTGGCAACCTTTGTATATTTAATGCAGATGCATATGGTGTTTTCAAATCCTTTAACATCATTTTGTTCACTTTTAAAGTATACTAAATAATAAATGCAGGTACTGGTATTTAAGGCTACAATAACATCCTATTAGAGGATGGGTTTCTGTTTAATTTATCTAATGGCTAGGATATAGCCAGATTCAA
ACCTATGCTCATCTGCTTAACATATCTGTTTGCTAATCTAGCAACTAATTAAACTTAAATGTCTACAGTTTTCTCCAATTTGTTTTCATTTTCCTCATGTACTAAAATGAACATCTGTTTCTTGGGATGCTTCATATCCTTATTTCCTACATGAAGGTGTTCTTGGCATGAACGGTCTTCATAATTCCCTTTGTAGCTTTATCTGT
GCTAGGGTTTTTGTTGTTGTTGTTTTGTTTCTGAAGGGAGGAGTGGTAACCATATGTGGCAGGAAGTCAAACTGGACAGACTCTCCCCCACCCCTCAGTTACTAAATTTGCCTTTAACTATTCTTATTTTTGGAATCAAAGTATGAAAATCTGCACAACACAATGTTTACAAGACTGGTTGACTGAGGAGATGTCTGCTACACGGT
ATTCGTTTCTACCACTGAATTATAAACTCATGTGTGAAAGCTCAAAGTGACTATTTTAGCTGCAGTCAAGCTAATTAATTCTGGTATTTAAGATATTTGAACTAAACAATTTATACCAATGGAAATTCATTACAAAGAAGAATTTGTTCATTTGGTTCTGTGTGCTCACTGCTGTGTTCTACCACCCACCCTAAACACACACGTTT
GGGTAGCTGTGAGCCACCATGGGGTGTTGGGAAAATCCAGCCCATTGACATAATCTCATTTCACTGAATTTTTAAAAACTTACTTCATAGAAAACTCTACACTAAAACAAACTCTCTTGCTTACATTTTGTGTCAACATCATTCTCCTTAAAGAAGCTTGTTTTATATTGGTCTTGAAAAGCAGAACCATTTCTCTACCAGTCTTG
CAAGTCCTTGCATGGGATCTAATACACGCTGTTTTGCTTAAACGCTGATTTTGTTGCATCAGGTATAAGACATCACTGTTGAATTATTAAGCAATTCTACACTAAAATGAATGATGATTTAATGTCATATTCTCCTAAGTTGTGAAATGTTAGTTTATTTTTTCAGCCTTCTTTAGGCCTCCCACTCTTTAAATCAAGGCTTCTTA
TTGAATTGTGGCAAGCACATGTCCCCATACACACAGCAAGTGTCAAAACAAAACTCAATTAGACATGGGCTTGCCACATTTAGGTTTTCATTCCTTCTCAACTAAATATCCATAACTGACAACCTTGTGGTTTTGAGTCCTGTGCTCAATGTGTGTGTACACTATATATGTTGTGTATACTATATAGTGTACACTATATAGTGTGT
GTTATATCTACAGGACCTAGGGTTCCCAAGACCATCTTGCCCGGGCTAATACCCTGCCCCGTCCGTGATCATCCTATTTATCCCATTGCTAAGTGTAACAACTAAAATGGCAGCACTTGCTATTAGTGTCCTGACTCTTCCTTCAAAGCATCTTTACATACTACTAGGTAGGAAAGAGCCCATCCACCTAGACCCTAGGGTGGAAC
GTAGAAATGACCTGTCTTGGCATGCTTCTAGACTTCAACATTTGGATTGTTTTGTTTCCTATTTTGTTCGTGTTTACAGGCATCTTGTATTTCCCTAAAGACTAAATAAAGTTTTTGGCCTTTTTAACTGAACAGAAGCACGCGATTCTCTCTGACACCGGAGGATCCATTCAGTTGACTAGCAAAAGCCCCACTCGCTCAAACAG
TTCGAATGGAAGCTTTCTCAGCAGACAATGTGTGCACAGTAAACTTCAGCAGAGTCCACTTGTTCTCCCGGAAGCTTAATGTAATTGAATGGCAGTTATCACTAAATAAAATTCTTTTCTGAGTCTCTCCCGAGAGTGGCAGTCCTTTGAATCGCTTCCCAGGGTGAAAGATGGAAAGAGATGAGCCTAAGGATACCAGGTTCAAA
ATGCGTGTGCACAGGTACACAAACTCTACATTTCCATTTGAGCCTTTGAGTTTTTTAATTACCACATGTGCCTTAACCCTCTAGGACAGAGCACTGTTTTACTAAATAAATGTCTTGAGTGTTCCCAGTCTTTCCTATCACTGGACTTAATAAAATCATCACCTAGCACACTTTGGAATGGTTATAATATGGAATAGCCAGAGTAT
CAGTGTTCAGCCTGCACCTGGGAATGGCTTGCTTCTAGAGGAGTGGTTTTCCTTCCAGGCGGCTGGCTTGTGTCATCTTTGAAAGTGAAGGACTTTGCTAACTAAAGCTGCTCAGCGTCAAGCCCAAGGGTGCTATGTAAACAGTTTTTTCTTTTATTAGACATTAAGTAAAACTAGGCCAGCCACAGTGCATTTCCAAAAAAATT
AAGCTGATCTCCAAATATATGGACCTCTACTCTTGGCCATAAGCCTCTACAGTAATTTAGGACCCAGATGCTATATTGTGGTCTATGCCTACAGAGCTGTACTAAATCCCACTTTTCCCTGATGAGTACATCTGAGCTATTTGTGTGTGTGTGTGTGTGTGTGTGTGTGTGTGTGTGTGTGTGTGTGTGTGTATGTGTGAGAGAGA
CATTCTGGCCCAGAAACAGGATAGAGTTTTTGTCTGATTTTTCTCCTAACTGGCTCAGTTTTTTTGTGTCAGGCACAAGGGGGAATATGTTATGATTTACACTAAAAAATGTGCTTCATGCGTGAGCGTAATTTTTATGTATTTATTTTGGTTTTGGTTCTCAGGTAGGGTCTCACCATGTAATTGGTTGGCCTGTACCTGACTAC
TGATTGACCGTCCCACTTGATGTCCTCGCCTAGAAGAGTGACAAGAGTTTTGGAGTCTTGAGGGCCCTGCTGTGTGTCTGGCGCTCCTGGACATCAGGACACTAAATAAATAAAGACTGAGTACTGGGCTCTGATTCCAGCCTTCAGTATTGAAAGGGAGAAGAGCGATGAGAGAAAGCTTACTCATCCATCCCCCGGCTTTCCTT
TCTTGATTTTGCTTGTGTAAAAAATAATCTCCATCGCATGGATCGGTCTGAGAGAGGATGGAGCCATTGTGCTAGTCTTTTCTCTAAGCATGTTGGCCAAACTAAAATATTCCGTGGATCACCTTGGAAATGCAGAGCCTCTGCCACTGCTTGACTGTTTAAAACAGTCGCCTTGTTGTATGTGTCCTTCTCTCTGGGACTGCATG
GTAGTTTTGTCTATTTGAATTCAGGGAAAACTTGGTCCCCGCCAACATATGACCATACCTCTCTTCATTCAGTTTGTAATTGTTCTATTGCCTTGCAAATACTAAACTTTACAAACAGTATCAGCACTGTGGTTCCTTCACGTTTTTAGAAATTAACCTAGAATTAAAATAAGTTCAGATGAATTCATCTAAGATCATTCTTGATT
GTGCTTAATTGTGGAAATCAGACCATAGACTTGGGGGGAGGCTGGGAGGTCTGTGATCTCCCTGAATAGGCAGACTTACTGTAGGCATTCAAAACATCTTACTAAATAAAAGAAGTTGTCTGTAACCAAAATCAAACATAGTTAATGTGTCCAGGTGTATCCAACTTGGGAAGGGACACTGGAATGACAGGGAAGAAAGAACCACA
ACTGATGAAGCCACAGCGTGAAAGCTTGGCTTTATCTTTGTGTAGGACTTCAGAGCTGAGAGTAGAACATAGCACTGGGGCCACTGTTGGGGAAATGCAAACTAAATAAACATTGGACTCTTCAAGTGCTGCCTCTGTCCGTCACCTGTGTCTTGCCTGTCGAAAGCACATGCAGGTTAGGATTCAGAGGTACTTACGGGGAAATA
ACAGTGAAGAGCTGGTTTTGAAGACAGTCATACCCATGTTCATGCAGATGTGGCTGCCTTGGCATGAATTAGAGAACAGTCTTGTACATAAATGTTTTACACTAAAGTTCGTAGATGAAGCAGACCACTGTGCCATCCTTTCAAGGGCCACAGGAAATGGACAGGGTGGCGGGGCACTCAGGCCTGAGGAGCACTGAACCAGGAGC
AAAAGCAACAAGTTTGCACAGTTAGGGTGGTTTTGTAGATAACTGTATTTGTATAACACAGCCATGTAACATATGGAGCTATAAGCAGAGACTTGGCAAAACTAAATAAAGGGCTGCATGCTTATTATTTTTTTTTTGTACCTTGTCACTATAACGTCTTTCAGTCAACGAATATGTAACTATTGCCACAGGGTTTCAGCTCTGAG
CCTTGCTCCCTGACCCCAGGCAGCCTGGCTCAAGCCCAGCACCTCCACCCTGCCGGGCTGTGCACAGACACAGGAAGCCATGTTATCCTGTCCCATGGACACTAAAGAAATTGCCAAGGAGGGTTAGGATTGCTCCTTTCCTTTGCTTCCAGTTATGGTGATTCATGCTGCCACAGCCGGAGGCCCCAGCGTGGCCGGCCCATTCT
TGCTATGCCTTGTGTAAGGAAATGAAATATTTTATGCCTAGTGCCCACATGCAACATTTCTTGTACTTTGTAAGTCGTTTGCAAGAACACAGACCACCTCACTAAACTGTACAAGGAAACAAGAATTTACTGTTGGTCTCTGTGAGTCGCATCTCTATTACGGTTTACACAAAACTCCCAGTTGCAGATGTTTTGTTCCGGTCCAT
TGTGCTTCAAAGTTTCTGTTTCATTTGTTCGGTTTTTGTTTCGAGGGGGTGGGGGGTACAGAGCAGCCGATCAATTTGTATTTATTTATTTTAACATTTTACTAAATAAAGCCAAATGAAGCCTCTCGGCCTCTTGGTGTTGCGTTTGGGGCTGGGCTGGGAAAGTGTGCACAGGAATCCCCACCTCCAGCCTGTGGCCCTCGAGG
TATGTTTAGATATGAAAAAAACTTGTTTTGATCTCAGGTAGAAAAATAGATTGCTTTGAGTTTTGTGTAGTTTTAAACATTTAAAAAGTCATAATTTGTTACTAAAAGTTGTTTGGAAAATTATGCCTTTATATTAATTATTGATGACCGCACTGCCATTCTCTCTGCCTTATGCACAGAATCAAGTTTATGTAGATCCTGAAGTG
ATGCACAGAATCAAGTTTATGTAGATCCTGAAGTGTTAGGGAAGCTGAAATGGTATTTGTCACATTTGTTTAAAAATTAGCATCTGTACACTTTAGAGCTACTAAAGTAGACTGGTTTCACCAATAACCATTGCTTTATTCTTACAATTAAATTTTATAATTAATGATATTGTTCTTTCAAATAGGTAATGTTTCTATGACTTATT
TGTTAAGGGGGAGAAATTGTTCTGTGGACTGATGGAGCTACAAATTATCTGGCATGGCATTGAAAGCCACCCCCAAACTTGGTGACTTGATGTAATGAGTACTAAATATGTCTTGAACTTCTGCCTCTGCCTGGCCTCAGCAGAGTGGCTCTTTTACTTTGTGAGTCTTTGGGGTCTTGGTTTCATGGGGCCTGTGGTCATCCACT
TGCTTGCCACTGAAATGCTGGGTAGAAAGAGTCCACTCCTGAATTAGATGGTGGGATTTTTAGCCATTACCAAGAGACTTTTTTCTTACTTGACGATAATACTAAAATAATAAACTATTCTTTTGTATTCATAACAGTCTACCACACACACACACACTATTTTAGCTTCCATGAAGTGAAATGTGTCCCATTGTGTGATAATGACT
AGTTCAATTTCCAGCAACCACATGGTGGCTCACAGCCATCTGTCATAGGATCTGATGCCCTCTTCTGGTGTGTCTGAAGACAGCAACAGTGTATCATGTGACTAAAATAAATCTTTTTTATTTTGTTTTGTGGGGTTTGTTTTTTGTTTTTTATTTTTTTGGTTTTTTTGGTTTTTTTCCAGACAGGGTTTCTCTGTGTAGCTCTG
CCTCATATTTCTTCTTAATGGAGAGTTACCCTGGATATTTTCATTGCAAGTGTACTATAAACTGTCTGTAGAGATAATTGGTTTTTCACATATTTTGAAGACTAAACGTGGAAGAAATTGGAAACTGCCATTTTTTTATATGTACGTTTTTGTTGAGTTAAAAAATTAGGATATATAATTAAACCATTTGTAAATTTCACCAAGTA
TTTCCACCTCTACCCATGTTTAATTGTGGCTAATTATACCTGTGTGGATGCTGTTCAAATGCACCTGCAGCTGCATTGCCAATACGTAAGGTGCCATTTAACTAAAATTTCATTTAATTAGTTGAAGTGAGAGATGTTTTTTGTAACTCTGTGACCTTTTGTAAATTAAGATTTCTTGAGATGTTCATGCTGTAATTCTTGCAGTC
ACCTTGACGACCACAGTTGAATTTTCTTCTTGTGCCCTATACTGAGAAGACCAGGATCTTACATTCTGATTTGTTATTCTGAGCCTTCCTTTATATTTTTACTAAATGATCATTTGATCCCTGAGCACTAGTGAGTATTTGTGTGTTTCCAAGTTTTACTTCAATTCTTAAATTGCATCACACATTTTTTTTCAACATTAAAAATT
AAGCAGAGAATGGGGCCCTAGACATTTCCAAGCTGGCAGAGTTCATTATTGGCATGATGGGGATATTGTGTGCACCTGCTCGAGATGAGGAAGTTAAAAAACTAAAGGGCATTAAGGAAATAGTGCCTCTCTTCAGGTATGGAATGTGTCCATAGCAATACTTCTAGTTGAAAACGCTGCCGGGCGTGGTGGCCCATGCCTTTAAT
TCTGTAGACCAGGCTGAACTCAGAAATCTGCCTGCCTCTGCCTCCCAAGTGCTGGGACTAAAGGCATGCGCCACCAAGCCCAGCTGAGTTTTCTTCTTTAACTAAATTGCAACTCTGAGTACCTGCGTGCTTCCTGCTCGTTTCATTGAGTGTGTGTGTTGAGTGTGTGCTCATTGAATGTGTGTTCATTGAGTATGTTCATTGAG
GCCAACCTTTATATCCAGTTCTAAGATTCTGAAAAAAAGAAAAGAAAAAAAAAAACCTGTTCCTTGCTGCTCAGAAAAAGTTTACTGAAAATGTCAGTTCACTAAAAGCACTGAAATCGGTAAAGTTTGTCTTCTGCTAAAATGACGTTTACATATGTGGAGTGAGTATTTCTGCCACACAGTTGGGGGCTGTGGGTACTGCTAGC
TTTTCTTTCCAAATGATTTGAAGTCAAGAGATGACCATATTTTTTAATGGAACAAATGCTTATGTTATACAAGAGAATGTTCATACACCTAAAGTGCTAAACTAAAATAGGAAACTTGGAAGGAAACTCATATTTGTAAGTGGACAGTGATTCTATCTCCTCTGCTTGTGTGGTATTTCCATGTTCACTTTGAGATTTTGTCTGAA
ATCCAAGCTCAGTCCAACCTGTTTTCCATTTGTGGTGTTGAATCTTATAAATATACATTTTGGTGTGTGGGTGTGTGTGTGTAAGAGAGAGAAACTGTATACTAAAAACATTTTTACTATAATATTAGAAACAAAAGTCTAGTCCAGTGAACAGAGCAGCACATGCCTTCAGTCCCCACACCAGAAGTTAGGGACCTATGAAGATC
CACACACACACTCCACCACCATAGCTAAGAGTTTGGATTTTGTATGTTTGTTTCATGAGTTATCTGTGCTTATGTGAAGTATCTGTCACCCTATTTAATGACTAAATATTTCTCCATGTTCCTGCAATGGTAACGGGTACCTTTTGGTGACATGACTTCCCAGCACATGAATGTCTGAAGACATTTACATAGTCATTTGTTCTCTT
CTAAAAAACAGAAATGCATGGAATCTGCCTCTTAACTCTTAGGAGATTAATGTTTGTTCCAAGGCATTCTGCAGCTGGTAATTACACTTTAAGTGTCATCACTAAAATTTTCTCCTTGTCCTAAGAGTGTGTGTACACCTGTTCCTGGGAAGAAGTAAGCCTTTCGTTTGCCTCTGTTGCAGAAGGATTAGTCAGGGCTGCAACTC
GATAAGAATGTCTCTGAATAAATTTTAAGGTGTCCTGCAAATTTTAAAGGAAAGTAACAGGGTGGGGGGAAAAAAGCACTGCTTTAAGTTATGGATGATCACTAAATTCTCACAAAACCATGTACACCAATGCCTGGTATCTAATTTGTGCTGCGCAGCATTCCTCTACGTGCAAAGACAAAGAAACAATGCCTTAACAGATCTCA
CGTTTTTGTCATTATGTCTTTGACGCTTTAAATTTCAGAGAAGAGTATATTGCCTAATGGGACCAACATAAAGTAGTTATCAACAACTTTATTCAGCTCTACTAAAAAACAAAAGGAACTAAATTATTGAAAAGGTTTAAGAGGTCATTATTTCCGTGTTAAAATCTAAAGGCTGTGAGATGTGCCTCACAGGCTTCACTGCTCCT
AGGGGGAGAAGTGGAGGTGGTCAAGTGTTCTCTAGACCAGTCCTTCGCAGCGTATTTTAAAGAAGAGGCCAGAGAAACCATATGAAACTTATAGCCTTGAACTAAAATCACTGCCAACATTTACAAAATATTGTTTTCCATAAAACAAAAAATTAATTTGTCAGTGTCTTCTTACTCTTTGATGCAAAATCTATTCCTGACTCTTA
TTCCCTCCAAGGTTGGGTCAATGTGTAAATTGCTATTCAACACTTGGATATTACCAGTCTGTGGTTTAATTATTCCTCCTAGTGAGCTTGCAAAGCATAGACTAAATTAAACCCTAATGTTAGATGTCAGTATAAAGCCCTTAGAATTTTTCCTCAAGGACCCCTTCTTCCTTTAGGCCTTTCTGTCTTGATCTGTGCATTAAGAA
CACACAGGTACTCAAGATAACTTAAAAGCCTTCCCCTCCACAGATACAAATGGGTTGTTTTCTGGTTAAAAGTGAGTACATGAGATTCCACTTGAATGTCACTAAAGATGCATTGAATCATGCCACTGCATTTTCTCTCATTTTGATCTATTTGGCCTTAGTTTTTAAGTTGGTTTAAAGAACTCAGCAGTAGTTTTATTTTATTC
TAAAAATTGATCTGGGTACCTTCCTCTGGAGAGCTGAAGTCTGAATGTATTTTTGGACTCCTAAGATTTGAGATCCAGCATCAGGGAAACTGTCGGAAATACTAAAAGGTGAAATAAAGACTTTTATCCTTGATTTTCCCTCCCCAGAGCTGTTACTTATTACCTGCTTCGCTTAGGTGAATCACCAGTGTCAGACTTAGCTGCCC
TGAGTTATAGAAAGCAGAGAGCAATGACATTGGAACTTTATGCTTAATTCTTTTTACCCTCCTCTCATTGTAAAAGTGAGTAGTAAAGGTGTTAGTTCCCACTAAAGGAAATTACTTCCGTTCATAGGTTTGTGTGTGCTGTCTTGGTCTGTTTATCTATGGACATATGTTCCCAACCATACAGAATATGCCATCTCTAATCTTTG
CTTGATAGTTTGATTTCAGTGCTAAGGTGGTCTGAGACAGACAGGTCTGAAAGTTTGGTTTTATGATTTGGATAAAGTGGTTAAAAGGAACCATTAGTTAACTAAAACTTTAAATAAAAATGTGCCACTTCAGTTCCTGTTGACTGAAAATACTGTATTAACTCTTGATTGACCCTAGACTCATAGCATTTTAGAATGGAAAACTG
TCAGTAAGTACTCTCCAGCTCTCCTGGGGGTTGGTTGGTGGAATTACTCTGTATTGACAAGTACAAGTTACTGCCTATGCTTTGTACCTTAGGCTACAAAACTAAATAAAAATCACTACTGTCCTAGAAGCGTGCTGGATTTGTCTGTGTGACTGGCTGCTGTCAGCGCTGCTTCTACCATTACTTGATGTGGGGAAGCAATCACT
TAAAGGGAGAAGAAAGAGCAATGCAGAAATCAAGGATAGATGTGATTTATAAAAATGCACTAACTTCTCACATGCATATACAATGTGAACAGATCACTATACTAAATAAACACAGCAAGTAATTAACTGTAATAGTCTCTTCATACAATAGTGTTATGCATGCTTGACTCAAGAGAAATATCTATGGATCTTAGTTTTCATGTATC
CTGATGTCAGTCTGGTGTTAGTGATAACCTGTCTGAAATGTGCCTCTCCCTTCATAAAAACTGATTTACTGACTTTTTCTTCTTTTGGAAACTTAAAAAAACTAAAATAAAAAGTTACACATTTTTATCATACTTCTCATCTCCTTGTTTTCAGTTTTGTTCTTAATGCACACATCTTCCGTCTTCTGATGAAAAATAATTTGATA
TTAACTTTCGTTGTTTCCCTTTTATATTTTGCTTATTGCACAGTTGCTTTGGAATTAAATCAATTATATAATATGCCTTGAAATTATATAGTATTGCTTGACTAAAAGGATGAATTTTTTTTTTCTGTCATTTACTCTTTGTTGTTTGTTTTTCTTTTCTTTTTGTTTTTTTTTTTGTTTGTTTGGTTAGTTTGTTTTGTTTTGTT
TGGAGTGAATCTTGAAAACGACTATAGACTCTTGAATGAAGAGGACTCCAGCAGCTGACTTCGGCACCTCTATCTAACCTTTTCTTCAGCCCTTGACCTCACTAAAGTACTATCATATGTTTAAAACCTGTTTTTCATGGTTGAAGTAATGATTGTAGCTAAATGATAGATAATATATATTTTTAATAATGTCTGTAACTTAAGTA
TCTTGTTTAGATGTTTCAGGATGGAAATGCTTATTCACATTAATCTTAACAAATGGATATTAACTACCAGTAGACAGCTAAGTTTTTGTTTTTCATATCTACTAAATGCCTGACTTGATTCCATGGATTAAAGCTTTCTTCTTGGTCTATTCAAAACTGCTTACAAAAAGATTTTTCTGGGGTAAAACTTTAGTAGAGCTAAATTT
AATTTAAATTAGGTCTTGCAGGTCTAGTGAGGATATGTGGATTGTAACATACCTTCTGCAGCTTTTTAAAAAGATGCTATCGCACTCCAATGTCTTTGCCACTAAAATTTCTACCAGCTATTTAAACATCTTTACTGTGAAATCATTGATAGCAAAGAAGTAGCTTCTTGGACATTACTTTTTAAGGTTTATTAATTTTATGTATA
TGGTACTATGGCAACTTCCTCGTGTATATTTCCCTGAAAAGTGACATTATATCTGTTTGTATGAGAAACTCAGTAACCAGAAAATGACTTCGTGTTCCTGACTAAATATAGGAAGGAATATGCACACTGTTTTTACTTTTTAAAGTTTCATTCTAAAAGTAGATTAAGATGAAATTTATATGAAAACATTTTTATCACAAAATAAA
GAGATGGATTAAGCAGTTGGAGATGGAGGGACAGAGGAACATTGTAGGAGCGGTGGGGGTGAGAAGAGGACTCTGATATTTTTACAACCGAGTGTGTTACACTAAAACCAGTCCTCTCTAATCTCAGGTGGGACTCGGCGCTCTCTCTTTTCTGCATGTCAAGTTCTGAGCGAGGACATGTTTACCAGCACACAGCTCTTCTTCCC
GTGGCATGTCTGGCAGAGATGCGTTGCTTGTTCAACTCAGTAGGTTCACTTGGGTTTGTAGTCCAGCCTTCCACCAGTCTCTCTCATTGTTCTAGTTTTAACTAAACTGCATTCTAGCAAGTTGAATTTTGTCCCTTAGCATTTATTTCTGTTTTATTTCTTTTAATTAAGAAAAAAAATTATTGTTAACCCTGAGGAACAGCTCA
TAACACTAATTGAATATATCTATGAGGGCATGTATTAGTTATTGGAAAACAATACAACACTAACAATACATAGCTGCAATGTTGTACAATGGCTGATTTAACTAAATAAAATGTATAAGTGTTAAGTGTTGCAGTGGTGGTTTTGTCCTTCTTTATGACCAGTCTATTTTAGGAGAATCAGAGGTTGTTAAATGAGGTCAACATGA
TATTTTGAAAGCGATCCCCAGAACGAGAGAGTTATTGCAATGAATGAAAATTGTTTCCATTTTGGCTAATTGAACCCCTGGCCGAAAGCTGGACTCTGAGACTAAATAAAGAGAACTGTTTCATTTCAACATGAAGAGACTCCTGCCTACCTCTGGTCACCCAGCGAGAGTTTAATTTCTTAACAGCCAACCTGAAACTCAGCGTT
CTGGATGAAGTAATTCAGAGCATGAGACACAAATGAACAGACACCACGACTGCAAAACAGCTGTAAAAATTGTATTTGTTACACTGCACAGGCTTTTTATACTAAATAAATACCTAATTCCATTCTTTGAAAGATATTTCTAGTCCTTACGTTGTTTCTGCGATTGGTATGTACAGGAAAACATTTCACCATGTTTCCATGTAAGA
AACAGAATCATTAGTTAGCTGAAATCTAGCTGATCTCTAAATGTTAGGTTTTATGTCTAAAATGTATACTGCCATTCTTAATTTTTTTGTGTCCTATCATACTAAAATAAAAATTCTGAAAATGTACCGTGGTCTTATAGCATCCTTGCATGGTGTGGGTGTTAGCTAGCTCTCTAATTGCATCCTCTAGCATTGACTTTCTAAAC
TCAAAGTTAAAGTTAACTAAATCAAATTAAAAACTACAGAAAAAAATGGCATCACATTGATCCACTTTTAGTATGGTTACCTGGAGGGACATTTAGTTACACTAAATAAATTTCTGTATGCTTATGTGATTGTATATAAGATGGTTGTCTTTAGTAACAACATCTTTATAGTTAAAGTTTGAAAGAAATCACAAGTCATGTTTCAT
AGTTTTGAGATTGTCTTTAAAAATAATAAAGAGTAGTTTCTTATACTTGGTATCATTTTCAGTATTTTCACATCTCTGTACTGAAAACATCAGGTGAATAACTAAACAAGTTTGGTATTAACTTTATTCTATTTTCTGTATAATTTTAAGTACATAAAGGTTTATTTCCACAGGCCTCAGGTAATGGGCAGAAGTCACAGGACAAT
TTACCATCTGATTTTCTTTTGGGACATTTTGTGATGCCTGTACCTTCCTGATGACACATCTGATCGTCTGTTTCATGTGGTGTCGATATTCATAACTGAAACTAAAGTGGCTTTTAGAAGGAAATGGGCAGCTGCCTCTTTGGCTTCTTGATTTCTTCAGGGGGAAGGGAGAGAGTGTTTTCACGGTGGATGGCCTATCAGGAACA
CAGTTCTAGGGGGCAGAAACAGGACATTTACATCTAGTAGGGGCTGCAAGAGCAAAGAGGAATATCGTCTAAAGATTTCTCTATATATTTAAAACCCACAACTAAAACACATCTGCATAATAGTGTTTGTTTGTTGAGAGGATTTCCTGAGACTGGTTTGGGTCTCCCTGCATGACAGTCCCCCAGAAACTTGGTGTGTCCTGGGC
TATCAAGATTTTCTAGTCACTGCATAAAGGAAACGCCTAAGAGTTGCCGTATTGCTTTCTGAGAAACAAATTGCTATATATTTCATGTAAAAGTTGTTATACTAAATAGAATAAATTTTGGAGTCTCTTTTTCACTCTAGTGGGTAATATCTAATTTGGCATTTGAGTCCTAACATTATGTAACTTTAGCTAGGTTGGGGTCGTTT
TCAGACTGTTAGGTATGAGAAAGGATTATGCCTGCTTGTTTCTTTACAGCTTTGTATGGTGTCTGATACATAATATGTGGCCGATAGTACCTCATTATTTACTAAATTAATAAAAGCATTAGATTAGAAATCGAGTCATTGCGTTTATTAAGGATGTACTTTGTGTCATGCATCGAGCTAGGTGCAAAGCAGAAGTATGATCAAGA
TTAATGGGTCCAGAGGAAAACATTTGATGAATTCTATACATTGTTACTGAATTGTGAGACTTCATAAAAATAATTTTAGCTCTGATAAATTAAAACAGTCACTAAAACGTGCAGATTTTACCAACCAACCAATGCCCTCTTTGCGCTGTTTTCTGCAGAAAAAAAAACCCACCCCAGGGAAGAACGTATCAGCTGCTCAGGGTTTT
TATGGACACTATAAGTCAGCCTTGGTGGCACCTTTACCTGCTTAGCCATCTCACCAGTCCTGGCTTCAAACTGTTAATGAGTGTTGTGCCACCTCACATAACTAAAATCTTTATTTAAAAATTTTGTGTTCGGGATTTAGCTCAGTGGTAGAGCGCTTACCTAGCAAGCGCAAGGCCCTGGGTTCGGTCCTCAACTCTGGGGAAAA
CCTCCCCTCAGAACTTCAAAAGGGCAAGATCTTTTTTCCTTCACTTATTGCTGAAACCAAGAGCACAATTCCCATTAAGAGAAGGATCTCTGTGCTGTAAACTAAACAAATTGTGCATTTTTTCTGGGGCCATTGTTTTTGGTTTATTTTGTTATTTTGTTTTGTTTTTGTTTTTTTGGTTTCATTTTGTTTTGGGTTGGTCCAAT
ATCATGGGCTTGGTATGTTAGTAACTGTTTTTATATTCACTTCCATCAGGGGATGCCAGCTCTTCACTGTGACTCATTTTGATGTACAGTTTCTTTCTGAACTAAAACCATTTGTGAATATATCAAGCTCTTTTTTGTATCTGATTTTGATCCAAATAAAACCTCGAATGGCTTCCTGACTGTTAAGTAGAGACTATTTGGAGTGT
AAAATCCAGCGAGTAGACTTTGATATATTCCATCCGTCTTTACAGCAGAAGAACATGTTACTTCCATTATCTTTGTATATTCAATCATGGAGAAAAAGATACTAAAATGATTTTATGTTGCTCATACTGATTTACTTTTAGTTTATTGGTTTAAAAAAAATGTGTGGTCTGAGTTTTTTTTTTTAAAGAAACATTAAAAGCTAACG
CAAAGGTCCTGAGTTCAAATCCCAGCAACCACATGGTGGCTCACAACCATCTGTAATGGGATCTGGTGCGTCTGAAGACAGCTACAGTGTACTTATATGTACTAAATAAATAAATCTTTAAAAAATAAAAATAAATAAATAAAGTAGAGCTAGAAGAAACTCTCATCATTGATCTTTGGCCTGCATACACACCCATAAACTTCAAT
AGAAGGATGCTGATGCTTGGACTTTGTTTTGGTTTTGTTGTCCCACCCCCACTCCCACCCCAATTAGAAACCAAGTTTTCTTCATTGCATTTCATTTGGAACTAAATGGGAATTTGGTTTTCAGTCTCTTCCTGTCCTGAGTTTTATTAAGAAATCCTTTTTTCTTTTTCTTCTTTTTAGGGGATATATAGTAATATTAGTGTAAA
CCGAAGAAGAGCCGCAGGTGTGTGCTGCTATGAACGCATCTCCAGAGCCCTTTCTGCACAGCTGGTGTTGTCGTCATACTAAAAGCAATGTTTAAATCAAACTAAAGATTAAAAATTAAAATTTGTTTCTGCAATAATGACAAACGCCCTGCACCTACCCACATGCACTCATGTGAGACAAGGCCCATTAGTATGGCCCCTCCTTG
TGTTTGCATTTTATTTTTGGTTCCCCCTCTCAGTACCTCCCAAAAAAAGAAAAAAAGAAAAAAACTACTTCTTCATTCGGTGGTACGATTATTTTTTTTAACTAAAATGAGATAAAATTCTATATTCTTATGTGTGTGTGGTTTTTGATGACTAACTAGAAACAAAGGTGGACAGGATCAGGATGAGGTCGCTGGATCTGGGCCGT
AGACCTGGCCCTGCCCCGTGTGCGGTCTGGGGGCACGGGTGGGTACAGGGGATCTGTGGGAGACTAGCTCCCAGGTCCTGCTCTCTGTGCCCGGACCACTACTAAAAACCGCAAACGATATGTGACCCGATCTCATTCAGGAGTCTCCTCGGTGGTTGGTCCCTGCCCTGCCCTCTCCTGCGGTTCATGCGGCTGTGATGCCAGCC
GCTGGGGTGCAAAAGGCACCGGACACAGTGTGTTTGCTTCTGGTATATTTAGGTGATGCATCCGCCTGGGTTACCTGTATCTCTGCTGATCATATTGGAAACTAAAATAAAGCCCCATTTGTGACCCTGTGTGAGCTCTCTGCCTGCAGTAGTCTGGTCTGAGAAGAAAGGACATGGCCAGCCTCCACAGGCCAGGAGATCTGGAA
GGAAGGCGGCTCAGTTACCAAGCCTTGAAGACTTGCGTTTAAGACCCATGGACTGATTTTGGCAAGGTGTTCTCTTACCCCCACATCTATATCCATAGACACTAAATAAATAAATGTAATGTCAATTTTAATTTTTGCGACGGAGTTTCTCTATGTAGTCCTTGTCTTGGAACTTGTTCTGTAGGCCAAACAGGCCTTGAACTCAG
ACAAACCACCAGGGAATTAAGATCCGTGACTGAGATGAATGTTTTAAATAAGACCATTAAAAAAAAGGATGTAATTCACCTTTCAAATAACAGCTCAGTCACTAAAATGAAATGTTAATGACGCTAACTTTAAATCAATTTTTCTAGAAAGGACCTCATGCTCTGCCGCACAAGAGAAGCAAACGTGATGAGCAAGTCCATTCACA
GGCCAGCCTGGTCTACAGAGTGAGTCCAGGATAGCCAGGACTATGCAGAGAAACCCTTAAATTTTTTTAAGTTGGGAGTGCACGTCTTAATTTATTTTTAACTAAAGGAAAATACTTGTGTCAGATTTTGTATCTGTGGATTAATCTGTCAACAGCCTAAGTGGCCAACCCCACTTCTGGGTGTGTTTAAAGCATAGAAGAATATT
CAGTACTCTTCCATTTGCATGGAGTTTCTAACGTTTTAGAGTGGATTGTGCCTTTGCAGCAATGCTTTACTGTTTAGGAGAGAAGACAACCCCTTCAGTTACTAAAATCATAATTAAATGAAAGAATAAAACAAAGTGGTTTGAGTTTTTCTTTTAAAACAATTGTTATACTGAGCCCAGTAGAAGAGCAAGTGGGAGACATCCTG
AAGAGCACCTCAGGAAGCACTGGGGCGGGTGACACTCGTCTCGGCGACCAAGGGCAGTGCTAGCATCTGTCCGCATTGCCTATGCTCCGTTCAATCCTGAACTAAAGCGTACACTTCTTCGAAACAAAGCTTATTTATTCTTGAGCAGCCACACATTGGGTGCACTCTGGTGCAGGAACTGGGAATTCGGGTTTTGTGGGTGTATT
TTTCTTTCCTATGTAGAGGAGGATTTAATACTGAAAATGTACTGTTGTAAAGAAAAACTAGAAAAGCACTCCAGTCTCTTATGTATATATTTTTTAGTGAACTAAAGAAAAACTGTTCTGTCAACAAAATCCTTGAAAATAGGTTCCATGTTGATGTCCTTTACATTTAAACCAAGGCTACAGAGAGAGCATTTATAATGAGCATA
CCCTGCTGAGAGCCATATACCAGAACCCAGCCTCCATGTGGCCCTTAAAGCTGACCCTCAGGAGCACAACTTGGCTTCCTCTTGTTACATTGACTAACTCACTAAAGGGGAGAGGGGCTTGGCATACTTCTTGTCTCTGTTGCCTGCCTCAGGCACCTAACCCAGCTACAGCTCTCCAGTTAGGCTGCTTATATCCCAGCCAAGCC
TTTGCAGGGAACCCAAAGGCAAGTTCTGCTGCCTATGGCTACCTTTGGACTACCTTTGACAGTTACCCTTGAAGTGTGAGGTAGAATCTCTCCTGTGTACACTAAATCCAAGTCCAGCCACTAATACATTTGGAGAACAGGGGACCCTAATTCATTAGCTATATGCCCGTCCCTGTTTCTGGATGCATGTTCTTTTTCCACCAGCA
TCGACTGGCGGCTCTGAGGTCAGGGTCAGGTTGACCTTAGAGTCATGATCTGTACTCCCTGTCAATGTATTTATTCCAGTGACAATAAACTTGAACGACCACTAAAGGAGCCTGTTGGCCTGCTGATGTAAGACGGGCTCAGCTGTGAGGATTTGGGAGGTGAAGGGGAGAGCTGTCAACCCCTTGGGGTGGGGCCAGGAGCTATA
GAGTCCAGGGAAATATGCCCTTGGACTAACAGGTGTATAGACTTTCGAATACATCTCTATGGCATAGGTGTTTTTAGTAACTTTTCTGTTTGTTTTAAGAACTAAAGTTGTAATGGAGTGTGTACTTGTAGGAGTGACAGTGAGGTGTTTCTGTTCGTGCTGTGTTAGCAGGGTTTTAACCAACGTGTATTTCTGATACTGTACTT
TTCCCCTCACGGCCCTGTAAGAAAGATTACCGAATGATCGACCTTTCTTCTTCAACCATGAGAGGGTTAAATAAAATGCTTTATGCAGAGCACTGGGTAAACTAAAATGTAATATACAAAAGGCACTTTTTTTTCTTGTTCTTTTTTTCAGGTATTGCCTGTTGGGGTGTAGTTGTTCTGGTAGACCCCAAAGGGAAGAGCCACCC
AAACAAAAAGATGTGTAAACATGTACGGGGCTTCGCTCTGCCTTCCCTCCTGGCCACTGATGGACAGTCAGGAAGCTTCCACGTGCTTTTTACTGACTTTACTAAAAGTTAAATAAACATACAGGCTCACTTATGGTTGGCCGTAGGCTACAGTCCAGGATGACAAAGGAGCTGGCTGAAGGCCAGGTTCCCTGCAGTAGGCCCGA
GGCCCGATGTGAAACTCCTGTCAAACAACCAACTTTTAAATGGTTTGCTAGGACTATTTCTGTATTGAAAGTTTCTAATTATGCTTTTTAAAAAAAAAATACTAAAAATAAAGGTTCAAGCTGCCAAATTTCCTCCTAGGGTCTGTCTGCTCTCCCTCCCCTGTGCTCTGGGTACCCGACTCTTGCTCTTGGTCCAGCGCTTGTCC
TTATGTCTGCCCTACAAATTGATTTGTGTAAAATAAAGTATAACTAAATCTCCTATCAGATGTCTAATTTTTACATGCGAATGATTTTCTCCAAGAACATACTAAAGTAAATAAAAGCCTCTTACTTTTCATGTGTTGCACGATTGAGACCTTTTTGTTGGTTCGTTTACTTAGCTCGTTTGACATTTTTGAACGCAGGGTGTAAG
TATAAACGTGATTAGGTCTCAGAACTAGGGGTGTGGAAGAAACTTCTTAGGTTGGTGCTTGTTGAACCGAGAAAAGTCTGTGAAAAGAGCTCAGTAGAACACTAAAGTGGAATAATTGTACATGCCCCTTCCTGGTCTCTCACTCAAAGGGAATGGGCAGGCTCTGGCTTAGAGGTGGGCTGAGGGCTTCTCCATTGTTAATATAT
GAGGACAGGTGTGACTCCCAGTTGTACTGAGAAAACCTATGTAAAGACTTAAAAGGACCCCAGCTTCCTTTCCCTCAACCCTTCCATGACCCAAGACTGGACTAAATGAAGCCTCTTCCTCCCACCTCCTCCAAGTTTTGATTCCTCAATTTCCTACTCAAATGTTACTCCCCACCCCTGAACCTATTTTTTTAAGCTCTGCCTAT
CTGGCTTTAGTATATACATAGGTATACACAACAATATTTACTGATAATAGTAAAATATACTTCTTAAACAATTTTGGGATACATATAAAATTTACCCTTTACTAAATAAAGCAAACTTGTGTACTAAGGAAATTATGTGCTTATTTATTTTTTAAGGTTTATTTTTCACTTCTATTTATGAGTGGGTATATAAATATTCCCATTTG
CTTGGCGGTGTTCACTCACTGTTAATCTTGAGGAACCCTTAGAACTTGGCTCACTTTGTTAATAAGCTTAAGAAGTGTGTATTCATTATTTCCAAAAACCACTAAACTTCACTATAATTTCATTTTTTTTCTTACCAGCCTGCGCCACCCAGAGAAGCACACTTTGTGAGGACTAATGGAAAAGAGCCTGAGCTGTTGGAGCCCAT
ACAGCACATGACCTTTCCTTTTTATTTCAATACGCTGTCACATTGAAGCACTGGTTGGGCATTTTAATTCATGTTAATAAACCACAATTATGTCAGTTTTACTAAATTGTTCTGTACAACTTCTGAGATTGAGGTCTGCTTAATGATTTTACAAAAGTTAAGATTTTCAAATATAATTTGTAAGTAAAGAATCATTCATTTTCTTC
GAGGTCATCCTGAGTTCCAGGACAGCCAAGGCTACACAGAGAAACTCTGTCCCTGCCTCACCCTGTCACTCACCCCTCTCCAAAACAAAAAAATCCAACAACTAAATAAAGACTGTCTGACTGTCTGTGTGCCTGTCTTTGCCTTAAATGTCTTTCTCAAATAGCTTGGGCTGTGATGGATTCTCAGGGATATAGGCTACACACCT
GCACCGGAGTCCAGGCCTTCATTCCACCTCTCATTTCTACTATTCCTCCCCCCCATTTCAGCATTCAGGATAATCTTCTCCCTTTTCATTGATCCCAAAGACTAAATGCACTTTCATTAAGAATCTAGTCCCTGATTTTTATTGTACCATGGACTCAGTTTTCACTTCAAAGCATAACTTCTAATTAGTCTCGAGACACTGGCTAG
TCTGTCTGTCTACCCATTTATTTCCTTATCTGTCTGATTTATCTCTTACGTGTGGTTTATTTAACCTCTGTTCATTTCTAAATTACTTTATTTTGAAAAGACTAAAGTTTAATCTCAAACTCAAAGTCAACCCAGGTCCTGTTGTTTATAACAAGCTCATTTGCCTCTTTTTCCAGGTAGTTCAGCTTGTTTGAAAGCAACTCTCT
AAAACAAAACAACCAACCAAACAAAACACTTAATTAAAACCCATGCATTTTCTGAAGTACTGATTGACAGCTTGGCTGTTTCTGGATTTCTTGGCTAAAAACTAAATAAACTGGTTACATTTTGGCTGGTTTGTCAATAATGAGGAGGATGGTGGAAATACTGAAATCATTCTTGGTGCTTAGTGAAAATATTTTTAAGTTGGTCT
GTCTGAATTGTTTATTGTTTGTAAAATGCCCTGGGCAGCAATATTGTATGAAATTCCCTTTAAAAGCGAAATCATTACCTTAATATAAAAATGGATACAAACTAAAGTCCCATCCTTCAAAGTACAATGTTCTGGTTAATATATTCTTATTTTATATTAAGATAGCCTTTATTTTAGCTGCTTTCTTTAAAGAGTGTAACAGTCTC
TTTCCTGGCATGTTAAATCAAGCCTTTAACACTTTCTGAGAAAATTTTACTGTACATTACTGTTTGTGGTTATGTAAGTTTGTATTTAGTGATAAATGTTACTAAATTGTTTTAGATGCTGCTGTGCCTACATCATGAAATACATTTATTTCTTTTAAAAAGAATTCTGAAATTTGTTTTACCCTAACTATTAACCCACGTTATGT
TAGTTTTAAAAGAGCCTTATATGTATATTTTCATATGTGAAAAAACAAAATATGTATTAATAGCTTAACTGATGTGATATGTGAATTTTTATTATTCCCAACTAAAATTACTCCTTACAATGTGTTTATACTGTGAATTGCTTTAACATGCTCACATTATGCTTTAATAATCTGTGCCTTAGTGAACCATAATATATGCATGGAAG
GGCTGGTCTCCACCACTTATTTTGTCCTCATTTCATTGTTTAAATCAAATAATTAAACACTTAAGAGGCACACAGTTGTATCACTTTTATAATACTTTGCACTAAAAAGTCTTCTCTGTTAATCCATAGTTGCTCTAAAGCTTCTTGTAAACTGTTAAGAATATATTTAGTTTGCAGTGTATGGTTTCTATAAGAAGCAGCCCACC
TGTGCCTCTTTACTCAAGGTGACAGAGACAGTGTGGCAGCTGGCTTGTACAAAAATAAAAACTGAGGCCCTACAATGTTGTTTTGGAATTTATTTTTTTAACTAAATAAAAAATTGGCAATATTAGACATTTTTTTAAATGAAAGAAAACAGGCCTAAGAGTATCAAGTAGAAAAAATGTTGAGTGTCAAAAGCACAAAGGTCATT
TCTGCCCTGTTTATAAGTCCAGAGTCTGGTTTTTAACAAGCTGTTCTTCAGTATTCAGCTTAAGATAGGCAACTCTTTTCTGTACATAGTGTACATTACAACTAAAAGTAATGGGAAACACTGTATTTTGTAGCATTGATTTGTAAGTTTGACCCACTTAATTATTATGCCCAAAAGATATAATCATTGATTTTATTTGTAAAGAT
AGTTAAAAACAGTTAAAGGAGTGTTTGGTAGAGGTATATGTATATATACCTCACTGCCAGTGAAATTACTTTCCTATGGTATATCTCCTTGCCAGAAATCACTAAATAAAAAGACTTCAAGAATTACAGTGCCTCTAATGTGAAACATTTGTTATTTTTTTTATTTCATGGGAAATAGTCCATAAGGTTGTTTTATTTAGTTAGGT
ATCATAAAGAAGTAAAATTGTAAGCAAAAACCAAAATGTTTATTTTTAAATGTGTATTTTCTGCTTCATAGAAGTTTTTTGACCTTACTGTCTTAATTATACTAAAATCAAGTAAGCCATCACTTGCTCTGATTTTTGTCTTGTTAATTGTATAAATTACTACAGTAGCTTAACAAGTTTAGAGATCATTGTTCTTAGTTGCAGTT
GTTTGTGTAGAGAAACCTCAAGTTTCCCCAGCTGTGCCATGAGTGTATCTGCATATACTCTGGGTATTGTCAGAGGCAGTGGATTTGTGAGCTGTCTGGAACTAAAAATTAGAATAAAATCATTTTCTTGTATTACAGTATTTGTCATTTGGTCTGTTGTCGTGTGTGGGGAAGGAGTGGTGGGAAGAAGTGGGACGGTGGCTCAG
CAACTCCTGTGTTCAATGTTTTTTTCATGGTGCAGGAGGAGTTTGTTCATTGCAGTGTTGTCAAAGGCAGGGCCTTGTGCGACTGCACAGATAGTGTATTACTAAACTACATCTTGGTCCTCCTTTCCTTTGGTGTCTGTGTTTTATTCTGAAAGTTTGTTCTGGTGTTTTCTGCTGTTCACCGGTTACATTTTGCTCTCCATGAT
TTTATGTGATTTTTAAATGTTTCTTACAGTGTTGTTGTGTTTTTTTTTTCTCTCATTATCTTTGGTAGTCCATGCTTCTTTTTGCCTTTTTGGAAGTAACACTAAAACTCATCATTAGTTTTATATGTGTTTTTGGTTTTCATATATAATTAGTGACTGAAGACGTAAGACTGTTAACTACAGGACTTCTCTAGACAAATTCTGAG
TTTTGTAATGTGTTAAATAAGCATTATATGCTGGTAGAATCTAGTTTAATTGTTTCAGGTAGAAAGTATTCTTTTGAGTTTCCATTTTGAATGTGTTTGGACTAAAACAATAAACTACTGATGTCTGCAGCATTTATCTATGTCCCTAATTTAATCTGAAGTTATATTTTCTCAAATATTTTCTTCCAGTTGCATTTCATATGGCC
GGAACAGAGTCTTAAAAACATTGTGAGGCCAGTAGTAAATTAGGCACTGAGAAGAGAAGGAAGCTTGGGGACCAGTTACCCCTCTTGGGAAGGGGTTTGCACTAAACCAATTTCCTCATACCAGAAGAGCCTTTCTTTCCAAGGTGAGGATGGTGCTTGTGTGCATCAGAATTGCCGAGATGTCACAGCTGGAGTCAGTCAGGGAG
GCCATGGCTGTGTGTTACTGTTGCTGTGCTTTCATTTTTTAAACTGGGTTTGGGGTTTGATTTTTATTTCTGTGGGGAACTTTATTTTTCTTGGCAAATAACTAAAGTTCTTGTCCATGTAATTTCTGTGGTCTCTATTCAGCTTGGGTTTCATGTTTTAAAATAAACAATTTTAAGAAACAGCTCTCTCTCTCTCTCTCTCTCTC
TAAAAGAAAGTTTATTTCATGGTATCTCTGTACCATCTGCATGCTTGACTTTTCAAACATGAGCGTGACTTAAAATTTTGAGCATTTCCAGGCGTTTGCTACTAAAATCTGTGATGTTGCACCTTTGGCCTTACAACTGCTTTTCTGTCGTTTGTCTTCTTTTATTTGTTCCAGTTGGAGGGACGTGTGTCCGTGTGACCGTTGTT
AATGCTGAAATTGGCAAGAGGAAAGGAATTCTCAAAGCATTACTGTGTACCTTCGTGTGATTTATGGCTCATTCAACATTTCAGAAATGTTAAGAACACTACTAAATAGTAATAAATATAGTGGGAAATCTTCTATTTTATGTGGCACTAAATCCTGATTTTTAGCCAACTAACCTATTAAAAGCTCTGTAACAGTACTCTTACTA
GCCTTTTTCAGAGTTTATTTCTCATGTGCACTGCTGAAGATGTGTATTCCTATCCTTCATAGCAAATCAGCTGGAGTTGTCATGATAAAAGTCAGCACACACTAAAAGGCTTCATATACGTGTCTAGTGTGTTGAGGCCTCTTTCCTTTCTATTTTAAACACCCACATTTTTGACCATCTTAATTAAGAAAATTGCATATTACCAT
CTATGGTGTTGGGGGAAGAGGTGCAATTGGTTCCAAACTCAGGGTTTCCTGTCATTAAGGGCTTAGATTGGGATATCCCTAGGAATTTCAATGAGTTTCCACTAAAATTACTGTTTCTTTCAACAATCACTGTATCGTATTCTTTGATCACAGAACTAACTCTGGATATGATGGCTCAAAGTTGAGGGGACAGTTTCTGCCTGTAG
GGCGTCAAGCACGGCTAGCAATGGCGGCCCTCCTGTTCTGTGCCCATCCTTGTTTTAAGCCTCACCCTGGGTTCTGGTCTTATCTCTGGCCTTGATTAGCACTAAAGCCTTCAGAAAGTTGTTTCTCCATCTTGTTGTCGTTGTTCTTTGATATTTACTTAATTTTACTTAGACATATATGTGTGTGACTCCGTGTGTGACTCTGT
CCCTCACTTGCCTGGCTTCCTTAGCTTGCTCCTGAGCTTTGCAAAAAACCACCCTAGACCCCACTCTACAAGCTACAGAACAACACTACTGTAACTACCTACTAAATAAAGCCCGTGGCACTGGTCTTGGAATTGAGCGAGAGGTGGAGCCTGGGGGTGATGGGCAAGGCCTGCCCCTGCTGCATGGGCCTTCCACAGATGCTCTC
AAAAAATAAGTATTATGCAGGACTTGGCAGTGCCTCTGATTATAATTCTAACCTTGATTGAGATAAATTATGTATAAACATTCTGTACCACCTGTAAAGAACTAAATAAATGTGATATTTGTTGTTAATTCATTTTAGGTGTTGAAAAGTATATATTCTATGCTAACCAATATAGTTAGGTTCTACATAATGTGTTTCTGTTTTGT
CTGAGACTGTACATTTGTTTACTTAGAAGAATTTTTACATATGTATATTTTGTTCTATTTTGCTGTTTAAATATTTAGATGGCCATTGTAATTTATATTGACTAAAATTAAGTTATATTACTATTTCACTATCTCTGAAGTTAGCCCTAAAATGTATTTGTAATGGGTAGGGACTATGCATTCCAGTCTGAGTTCTCTAGGGTGGA
CATCTTATAGTGGACCAGGAAGCGCCCCTTGCCTCTTAACGCAAACCACAGCAGCAACCTGAAGGGATTCCTTCAGCTTACCTGGTAACCACAGCTAGTAACTAAAACACCCTTCTCTCGGAATAATAGACCCTGAAGTCTCTCTTTTTCAAGTTGTCCTTTCTTCACCCTTTACTGATTTAATACAGAATAACAATCTTATTTTC
CACAGTAAAGGAAAAGGTCCAGGAAATATAATACCCCTAACCCCTGTAATTGTAAAGAAGTTACTATGTAAATATTAAACGAAAGTCAAATCCCATGTTAACTAAAGAACCAGAAACCAGACTGAGCAGCCTTAGTCATTTTCTGCAGTGGCAAAACCAATTGCCAGGTGATTTGTGGGGTTTTGTTTGTTTTTGTTTTTTTTGTG
TTCTGAGTAGTTGAGACAAAAATCTGGCCCCTGTGAGACCCTGGGAATCTTTCAGTCTGTTGAAATACCAGGTTAAACACATTCCAAGAGATCTGTGCAAACTAAATTCTTTTGTATACTTCTAAGGTGCCTGAGACAACAAGACTTCATTTATTTATGGAAAGTGTGCTTTATCTTGGGAGTTGTGCTCAAGCATTAGCTTGCTG
AACAATGCATGATCAAAATCATAAATGACGCACTTGTCATCATTGCAATGACATATTTATTTGCTGTGTGGAATGTAGTTTTATGGAATTTAATTTCTGGACTAAAGAAAGGTGTTAAAAAAGATATACTTTGGGATTATGCTGAAATTTTTTTGTATATGAATTTGTTTTAAATTCTATCCCCATCAAGTGTTAGCCTCCTGATT
AGCTCCCTTGCATCTGATGATACATCTGCCATCGTGGGATTTGGTTTGCATGACTAGTTATTACTAGTTATTGCAATGGTGACTCAATTTTAACTTGTAGACTAAAAATGTCAAAATACAAAATTTTAGCTATGTTCTTTTGTTTTGTTTTGTTTTGTTTTTGTTTTTTGGAGACAGGGTTTCTCTGTAGCCCTGGCTGTCCTGGA
TAAACTGAATTTTCTATCTAATCAATGTCTTCAGTCCTGAAGGAGAATCTGCATTGTTGTCTGTATAGAGAGTTGCTGTGCATGGTTACGAGCGCCTTTTACTAAATGCTGTTCAATGTGGCTTTGTTGTTGTGGCTTAATACTACCTACATGAGGTTTATACTATTAAAGTAAATTCAAGACTAGTATGTGTGCTGCTCATCTTT
TCTCCTTTGGGCTACAGGGTTGAAATGACTTCTGGGAGTTGGGCATGGATGAAATGACTCCTTGTATGTGTATTGTCTTGACAGCAAGCATTGATGACCCACTAAAGAGTGACTGCCATGAAGAATCTAGAAATTGAGCTGGAGGTGTCATTCATGGGTAGGGTACTAGTTACACACGAGGCCCTTGGTTTAATTCCAAGAATGTC
TCCAAACACTTTTGTCTGATTTCTAAGAAGTCTTTCACTGTTATGTGCCAGAGATTAAAAAGCTTTCACTATAAAGTGAGAATTGATTTACTTAGTTTTCACTAAACTTCCGTTTTGTAAAACATGTTCACTATTGATTATGGTTCCTGTGGATTTTGTTCTGGTTGCTTTTTGCTGGTCAGTAGTGCTCCCACTATTAGAGCCTA
AAGAAGAAGAAGAAGTCAAGGACAAGGTGTACAGTTATGTGAATACTTTGTACTCTTTCTTAAGGCACACTTAAGTAAAAGTGTGATTTTTGTACATTACACTAAATTATTAGCATTTGTTTTAGCATTACCTAATCTTTTTTTTTCTTCTGTTCGTGCAAACTGTCAGCTTTTATCTCAAATGCTTATTTTAAAAGAACAGTGGA
TCTGAGATGGCTGGCTGGGATCCCATCTAAAGGAGTGGGGTACCCAAGGGAGGTGGTGTCCATCTCCCCTCCCCCCCCCAAAAACCCTACAAGTTCACAGACTAAAATAAAATCTTTTCTCAAAGACTAGACCTTCACAAGATGGTTTAGCAGGTAAGAGCTCTGTCCCAGAGGTCCTGTGTTTGATTCCTAGAACTCTCTCAAAG
GGAAGCCCCCTGCTAATCCTCCTACCTAGGCCTCAATGTCTTAGCCTTGGTTGGTGGAAGGAGCCCATGTTGGAGAAGGCCAGAGGCTGTGTGGAACAACACTAAACAGAATGTGGTGGCATCCTTTGACTATGAGTGTCTTATTTGGGGGACAGAAGAAACCTGGGAATGGGGGGGGGGGCAGAACTGGGAGAATATATGAGGGC
TGGGGGAGGGAGGTTCATTTGTGGAATGAGCCCAGAGATGCGACAGTAGTGATACGGTCAGCACTGCAGTCCTCTCTTCTTGGGAGACTTGGAAGTAGGAACTAAACAAACTCTTGTAGCAACCTGGTTCAGAAGTTGCATTCTTGCCAAATTCCCAACCAAGGGAGGGTTCAGTGTTACCATAAGCCTTCTTGAAACCTTTATAG
TTCTGTTTTTATCTCGCAAGTTGATATTGTACTTAGATCTTAGCCAAAAACTTTTATCTCTGAGAAAAAGTTTAATAAAAATGTACTAAACATATCTAATACTAAAATAGAGAAAATATTTGTTAAAAGATAACTTTACATTGAGTATCTTCTCCTTGTGAGATGTATTGTATCAAATACATAGCCATTATGCCATCAGTTCACCT
ACTAACTGCATTCTTCACACTCCTCCTTGCTGTTTAAGATGTGCAGGGAATAAGGAAAATCTTTCCTATCCTGTCATATCTGGTCATGAAACTGTAGGAAACTAAATAGGTTCCCTGAGATAACTGAAGATGTCTTGGATTATGCTGTGTCTAGCGTTTTATTCCAGTCTGTATGGTTACGCCTAAAGAGAGAAAAGTCTCAGCTA
TAATCTTTAAATGTAAATGTAAATTAGTACAGGAAAACTAAGATTCTTTAGACTTATCTTTGTAACTAATTAGGATGGAAGTTATGGAAGAATGTAATTCACTAAATTATTTTTTAAATGAAATCTTTCTTTCTTTTTAAAACCAAATGTTAAACTATAGCCTTAAGACATGCTTGGTTGAACTATCCTAATGAGACAAATTTATA
AAAATGCCTTTCCTCCTGCTGTGAACATGCCAGAACCCAGAATGCACTATGGTGCTGTTCAAATACTCCCAAATGGCCTTTATTTCACCAAACTGTTTCTACTAAAATTATTTTATGTCACTTTCACTGTGATGCTAATTCTTTCAAAAATAACTGGCAAATTCATAAATAATCCTTTGTACGTTACTCTCCTGCCTCAAGGCTGC
GCATGAAGAACTCACGGGGCACTTCCCCACAATGCTGCATTACCGATAGGACCTAGTGTTTACTACAGTGTAAATGTTTATATGGACACAGAACAGCATCACTAAATAAAGCCTTTCTACTTGTGGGTGCAATAGATTCCTTCTTTTTCCTTTGCAGTGTCATCTTGATTGTATATTGAAAATACTGTGTAATGATGAAATCATAT
ACCTCAAAGAGATTTTGTACAATCTGTTATTTGCATTGTGAGTTAAGAGTTACAGTTTTAATGCTTCTAATCATAATTCATTATATTTATCTTTAGAAACACTAAAGTCCTAAATAAAATGCATCACATGGTGTTTCTAGAGCCTCGGTATGTTCCATTGTTGGACGCTTGCCTGGAGTTGAACCACTGCTTTCCTGGGGTGTTTC
AGGTGGGCTCAGGTCTGGAGAGAGGGGGAACCTGGAGAGCCATTGTGGCAGTAACGGGTGGGGGGTATTTATGTCTTCTTCCAAGGACCTACGTGGGCTCACTAAAACAATAATAAAACAATAACTTCTACACGTTGAGTGCTGTGTAACTCATGTGACCCTCCCAGGGAGCCTGGGATTATTCCTATAGTGGAAACCACGGGGCA
AAGAGTGAGTCAAAGCCAGCTGGGGCAACTTTGTGAAACCTTGACTTAAGGGGCGGGGGGGGGGGTGAGTGGGGGACAGAGCTGGCACTAGAACTAGCTTACTAAATGGTGAGGTGCCAACTGTTCAGTTTTGTATCTTTGTCTCTCCTTCTGCCCGGGGTTCCCTCACCATTTTTCCTTCTCACCCTCGGGCCTCCACACCTCCA
TGTGTACATGTATATGTATTTAAAGACTGTTTACTGCAGTTACTCAGGAACTGCTTTTCATTCACGTTAAGCTGCTTTCAAAATTTAAGAAAAAAAAATAACTAAAAGAAAAAAATACTTAAAGGGTGCATTGATAAAATCTAAGTTTTTCAGTTTTGTTTTCTGGGTAAATTTTTTTCCCTAAGTTTGTGGCACAGGGTAGCCCT
CTTGAATGTGAACATGATTTTAGCAATAATCAGAATAAATTGTATATATCCCAGAATTACCTTAAAAATTTTATTTTGTGTATTGAACACAGAAACTCATACTAAACAATATTTATAGTATATCTGTATTATGAGGAAATGGTCTCTGACCCACTGAAAGCAAAGCTCTTCCTGCTTGGGGGTAGTTGAAAATGTCCCAGGATTCC
CTTCCCTCCCATTTTCCCCTTTCCAACCAGCCTCTCTGCTCTGCTTCCGTTTCTCTTCCCTTTTTACGATGAAGTCTGGTTCGTTGTGAGTTAATAGCTAACTAAAGTGTGTGGCTTGTGTTGAAATTGACTACTTTTTTATATTGTAGTGCCATTGTCTCTCCATTGACTTTCTGTTGTACCTTTGCCAGAGTCATGTGGACTGT
ATGCTGCAGACATGCTAAGCAGTTGTTTGTTTGTTTGTTTTTATTCCCTGATGTGCCATGTTTTCAATCTCCTGGGCCTGCTCATGTCACTGAAGGAATGACTAAACCTCTGCCCTTCCACATCTTAGCCTGACAAGCTGTTTATTGTTCTGAGGCTCAGTACCCTCCAATACATTGGTGCAGGACCGCCATTGGTGAAGTGGCTG
GCACAGCTTTGCTTGGTGAAGGACACATGTCTTCTAGTTCTGCCTTTTTAAGTTTTTGTTCATGATGGATATGAACATGATTTTTCTTTGTGTACAAAAAACTAAAATAAAGTCAATAAAGACAATTCTGACTATAAATTTTGATATAATAGGAGAAATGGGTAATACACTTCGATCCTTAGACACTATTCCATTTTTATCTTGCT
GAGACCCGGCAGGCCACGGAGTTCTGCGTGCAGCGCATCCGGCTGATCCTCACCCCGCCTGCTGCACCACTGAACTGAGCTGGGGACGGCGGGGGGCGGCACTAAAAGACCTCTTGCTCCCATCTGCGCGGGCTTCCGTTATGAGTGCGCTCCGAGATGGGCTCCAGGCCCCCTCAGTCGGGCTGGGCGGGCGGGAGTGGGCTGTG
GGAACCAGTGACCAAGCAGTTAACTGTTCCTGAGGCTCAAACAGGTCCCAAGTAAAAATTTATACCTGAATAAAAGATTTCAGAAGAAAGAAATGTTAGCACTAAAGGGCTTCTGAAACACCACCCACTGCGTAGTCATTGAATTGGGAAGTTGAAGACCTGGATGCAGCCATTCTTGTAGCTATGCAGATGTCTAGAGACACAAC
GCTACACTGCAGTTGCTTTGGGGCAGGAAGGCTCGTCTTAAAACACAAGTATAAGTGTATGTGGAGTAGCAGATGGTTGTGATTCCTTGTTTAGAGTTGAACTAAAGCCAGCTAAATGGAACTGCTAAGTATTTTTTCATCACTGAAAGGATTTTCTTATCACTAATTAATTGTATTCGGCAATTACTTCCAATTGCCTGCAGATA
TCCTGTTCTCAGGACTCTGTGATAGTTTCTGGTGTTCCCTCGGCTTCCCTGCAGCCTTCCTTGAGTTTCTTTATGTGTTTCTGATAACTGTGGAGATTTAACTAAAATTGGAGTTGAAGCACTTGGCCCGTTGAGTACTTGCTGCTATTAGGCTCTCAATTGTGCATATTGTTTATATTGCGCCTGCAGGATTTAAGGTGGCTCTT
GGTGGACATGAGGCAGGAACGTGTGCTTTACCTCAGACAGTCAGTGTTCTGCATACTGTAATTTATATTGCTCTGGAATCACATGGTGCCATATTTAGCTACTAAAAAGCTCTTCGCAAAACTGTCTTGATGTGTTTGTCCCCGAGTGGGAGGGAGCAGCTGGTAGGATCCCCCAGGGACAGGGTTGGGGTGCCTCAGGCTGTTAA
TTGCCTGAAGCAGATTCCCTTCTGTCCCCTCCTCAGGCTGTGGGCAGGCCAGGGGTCTTACTGGTTGCCTGTTCCTTGTCACATGGGTTTTCTCTAACCAACTAAAGGTCAGAATACATACCTGGTCTTCGCTTCGCTTCGCTTCCCTTCCTTTTCCCAGAGCTGAGGACTGAGCCCAGGGGCCTTGTGCTTCCCCTGCCCTCCCC
TTTCCTGGCTTTTGTTTCATCCTCTCTGTAGATTGTATCACTGCTATAGGAAAAGTGGGGAGAAAGGAACACCTCCCTATCCCAACCCTCCCCAGTTCTGACTAAAACTGTAAACACACCCATTTCCTTTTTCTCGATTTTTTTTTTCCTAAAGAAGTGGCTAGTACCAGAGTCTCCAGATTCAGGTAACAGCTTGATATGGGATC
TTTTCTCTGTGTAGCCTTGGCTGTCCTAGAACTCGCTCTGTAGACCAGGACGGCTTCAAACTCATTGAGATCCACCTGCCTTTGCCCTCAGAGTGCTGGGACTAAAAGTGTGTGCCACCACTGCCTGGCTTCTCCTCTTTTTTCTTTAACATTATTTTTGTGTGCATGTGTGTAGAGGAGGAAATGATGTAACATGTGTGTAGAGG
AGACGAAGCCTAGTTCGATGGTCTACGGTCTGCTTGGCTCAGGGGTGCCAACCTCGAGGGTAAAGGGGAACGGAAGGCCACAGCGCTCATGAAAAGTGTCACTAAATGAACTTCCTCACTGCAAAGGTGAGATCTTCCAGAGTAAGAGGATGAAATGGTTCTCAAAGTACTCCACAGTGGGACCTCTTTGCAGGAAGGTATTTCAA
AACTCCGGCAACTGCAGTCAATGGCTTTCAGCTGATGTCTCCTCTTAACACACATTAAGAGTCAGACTGTGTCATTAGTGCCCTTTCGTGCAATCCTGACACTAAATATACTAAATGTACAAAAATATTGGTAATATTTTTATTTTCAAACTTACTAAATAACCTAGCTTTTCATTCTATTCCACTTTCCCTACATCTATTTTCTC
ATTACCTTGTTGGAGCCAACTGTGTTTCTGTCCTGATTGACCACTTTTAATTCTTAGTGTATAGGAACTGGACTAAGCAATGTGAACGTGGATTGAACTTACTAAATCTAAATGGAACCACTCTAATGAGTATTATATTTTCTTAGAATTTATACTGCAATTGGTAGTATTAAGCATTTGTTGGAACTGATGAAGGTTAGCGAGCA
CCTCGATGTCCTAGAACACTATATAGACCAGGCTGGCCTTGAACTTGGAGATCCACCTGAATTCACTCAGGTTCACCACTCTGCCTCCCCAAGTGGTGGGACTAAATAAAGGTGTGTGCCACCACACCTGTTGAATTGTATTTATTTATACTAAAAACCTAGCTCATGTAAGTTATTGTTACTATTCCCTGTTGATCTGCCAGTCA
GCGTCTCCACTTTCCTCTCCACACTACCATACTTCTGTCCCCCGACCCCACAATCTGTTTTCTGTAAATCTTTTAAGTCTTAGTCAGATGAGAAGCTAAAACTAAAATCTTCTGTAATTCCCGATCTCCGTTGATGTAGTGAGTGACTCAGCTCCAGGCTAGGCCAGTGTGCATCGTCCAGTCCTTTCATCTCATCCGCTCCCTCT
AGGCTGCTGGGCACTGGTTGGCTCTGTTATGCTGCGTGGCCCCATGCCTGGAGCAGTGAGGGCCTAGTTTAAGGGCCAAAGCAGCCTGGATTATAGGATCACTAAATAAATAGTTTCGAATGTGGCTAACGGCCGTGTGGGTGATGATGCACGAAGCAGAAAGAATTTTAGTCTCGGGATGCTCCTGTCTTGGCTCAGCAAGGCAG
GAAAAAAATTTTAAATTAAAGCCATTCTTTCATACCTTATTACAGGCTTCTTGTAGAACTACGTACGGCATATGTAGTCGTTTGGAAATGATGTGACCTTACTAAAGCTTTTGAATATATGTGTGCAGAGTCACCAAGTTTTAACAGCTTGATATGTAAATCCTGTTGTTCACAACCTTGAAAGAAAGAAAGAAAACTCATAGTAT
CTCAGAACTGTTCCATTGATGTTCAGATGGTGTGTACTTTTCTCCAGGACACATTGATTTTTAAGAACTCAGTTGAAAATAATGCACTATTATGCAGCATACTAAACGGTATCCCCTTGGAGGGACCCAGTGTTTTCTGTTTAATGTCATTCATTTTTGATGCACACCTTGGGATAGAGTCGTCTTGTCACAGGACTCTCCTCAGC
AGAGAAGCCTGCGTTCACCCCTGTTGGATGATACTTATTTATTCCCTTTCTGCTCCCTGAGTGTACCCTGTGGGCAGGGCTGTGTCCCCTGTGCTTTTCTACTAAAGGCCTCACAAGATGAGATCTACGTTGTCCTGTGTCAGCAGAGAGGGCTCAGCTGAGGACCAGCTAGCTGGTCTCAGAGACTCTAGAGTGATGTAGGGGCT
CCAAACCACTGGCCCCACCCACAAGCGTCAATGTTTAACTTCAGCGAGGGGATCGCAGCTGGGTTAGAAAGTCTGCTTTGTGCCCATTGTCATCTGTAAAACTAAATAGGTCACCTCTTTTGGCAAGTATTGCTTTGGGTTTTCTTTTAAAATTAGATTTCTTTTCTTTAGGAAAACTCAACCCCACAGCTTCTAACTAATGTGAG
AGCTTGTTAAAAATGCATTTTTAATCCATCTGGATTTGTTTTGAATATATGGCATGCAGTGACACCCTTAATTAGTTTCTTCGAGATACTTGGCCAGTTTACTAAAAGCATTTGCTAAAAGCCCATGTCTAATTAGTTTATTCTCTGTAAATTGTGCTTTAAAGCTCGCGCGCATGTGTGTGTGTGTGTGTGTGTGTGTGTGTGTG
TTTCTGTAATTCAGAAGGTTGTATTTTAACACTAGTTTGCAGTATGTTTCGCTATATTGGTTATCTTCCATTTGACTACTTGGCAGCTCAGACTCTTAATACTAAAGTATTTTACATTTTGAAGCTATGTGATACTGGTTTTTTGTTGTTGTTGTTGTTAGTTTCTGAAAGTCAATGAAAGACACTGTAATGATGCGTTAAGATGT
GCTGAGGTCCAGATGCGATGTAGATTGTCTATCACCTGAGACTGATTCCGTACAGATTAGAATGACTGCTATATTTGACAAAACTTTCTGCACTATTTGCACTAAAGATGTTTATTGTTGACAAATCCTGTATTTAAGTTCCTCTATTTCTGATTAAACATCTATGCATGTAATTCTAGCTAATTTTTAATATTTTTAAAAACTAC
TTATTCTTCTTTTCAGAAACAGTGGGAGCCCAGAGTATATGAAATGTCTTCAGAGACTCATCTAACTCTCTTACATAGTCAGCACATTTAAAAAAAAGACACTAAATAAACATTTGCTTTGATCTGTATAAAATGTAAATTAGTTTGACACTGCATTTTTGATGGGTGTGCTAATTTCTGCCCATGGCAGTTTAAAACATTAGAAT
CTGCCTTTTCTGCTCCTGAAGCCATGCTCCTGACAGCAGCGGCCTGTGGTGACAGTAGTGAGACCTGCTTATCAGGGTGTACTACCGTTTTGTCATTCAAACTAAATTACACCAATTCAGTTGTCTAATAACTCAGAAGGCATAGCCATATTTTTGAGTATTGTGTTAATAAATTTCAGTCTCTTGACAGGTTAGTCATCACCAGG
TGGGAACTATCCATTTCCATCCTTTTACAAATACCATGTAATGTATGCATATTTAACTGAAGAGATTTATAATCATAATTATTTTATTGTAAAGATTTTAACTAAAGGTTTTCCTTTTCTCTTGAACTGAGTTTGGAAATTTATTTGACTTTGAACTAAGAATATTGTTGGCTTTGTCAAAGTTGGATCTGACCCTAGAAACCAAT
TCAAAAGGTCACAGCCTTTGGGGGCACACAGTCTAGGCCCAAAGCCCTGGCTGGTAGGCTCTTGGTTTTCATTCTGTGTTCTGTCTAATTATATCTTGTAACTAAAAGAATTTAAAGCCACATGGAGACTCAATTATCTAGATCCTCTCGAGAGCCAGGTGCTGGGGTCCCATGTCCTTCCGCACTCAGGACCTCCCTAGAATTTT
CATTAGATCAACCATATTGCCTCTGAAGACTCAGATCTGTCCTCTCACGTGGGGTGAAATTGGGACCATTTTGCTTCTATGTGTTTAAGAAAATTTCCTGACTAAACCTAGAATGCAAATTTCAAGCTGAAAGACATCTCAGACATTTTATTTGGTTTTGTGGTTTTTTAAATTTTATTTCACTAAATGTTATATAGCCTAAGTTA
AGCTTCATTGTTAATAATACCATGTTGTACAGAACTGTTAGATGGTTTTTACCTTGTAAACATGACTGTAGTTTTGTATTGAGCTGCATATAAGGGTTGGACTAAAATATAATATATCAAGCATTTTCTGAGCATCTGTTAAATATAGGAATACAGAAGTGCCAGTCAGACAGAGCTGGGAATCATGATACAATCCAGCCTTAAAA
TCTAGCAGAGGCATGAGGATTGCTGCAAGTGTGAGGCCAGCCTGGTCCACACAGTAAGTTCCAGGTTGACCAAGGCTGTAAGACCCTGTATCAAAACCAAACTAAATAAAATATTATCTATGGATGCATCCATTTTTATTGAATTTATGTATGTGTTGCTTACATGTGTGCTTAGTCCTGAGGCCTTCAGAGGAGGGTGTCCGTCC
GCATACTTAGTTAGTTTTTACATTTACGGAGTACTGTATTGGAGTCCTGTTTTCATTAATCCCTTGGCCTGGAGGAGTTTACCAATGTGTTGTGTCAACCACTAAAATGGAACAGTTGCTCCTTCCTTGCTGTTTGCTGCTTTCTGTTCAGCTTTTGCTGACTGGGACTTGTGGGGTGGAAGAACAGCATTCAGTTGTACTAACTT
AATTCTCTGTGTGCAAACAGACCGTCGTCCCTCATTTATCGCTGCACCACTCGGTGTGGATTTGAGCTGCCAGCTGCTTCCAACTTGAAGGTGTATTATTACTAAAATCTCTGCTTTGAACAACCTGAGCATGACTCTTATAGATATGTGCTTTCATAACTTTGGGCGGGTGTTTAGGAGCAGAGTGGCTAGATCATAGCTAGTTT
TTGTCTGTCCCTGCACCCGGGCTCAGCTGGCCTCCCAGCCACGTCCCCTCTTCCATTGACATACTTGCTGTATTTGAACGTGAACTTTCCTCTGGTGGACACTAAATAGAGATAAAGAGAATCATGGTCCGTTCCCTACGCTTCCCCGACATCATCTTGTGAACCCTGCAACGCAGCGCAGCCCAGAGCAAAGGTGCATCTCTGGG
CCAGAAACCAGTAGACAAATACATCGAATACGACCCTGTTATTATCTTGATTAATGCCATTTTATGCAAAACTCAGGCCTACAGGCATATTCTTTTCAACACTAAAATAAATGTAAGTTATGGTATTTTAAATGTTTAAAACTATGTGTGAGTGTGTTGAAGGAGGAAGGTGTGTTCCCTGTTGCAGGTGCTTGTGACAGCTGGAG
TCCCCTGAGGGTGCCAGCCCTAGCACTGCCTCAGAGGTGGTAAGAATGGACAGCCCAAAGATCACATGGCCCCAGCAGATCACATGTGCAGTGGGAAGGAACTAAATAAAGTCTTGGGGCGGGGGCAGTGCTGGATGGTATTCGAACACAAGTTTAGAGATGGGAGATTCATGTCTCCCCATCTTAGGACTATGAACTAAATCCAC
CTGTGTGGGTTCCGTCTCTCTGGGTTCTGATGTGTAAAGTGTGCCTTGTAATGTCTAATGGACTTTACAGATAAATGTCTTTTTTTTTTTAAGATGTATAACTAAAATGGACAATTGTTTACAAGGCTTAACTAATTTATTTGCTTTTTTAAAACTTGAACTTTCTTGTAATAGCAAATTCTTTGGGTTATGGTTTTTAGAAAATA
GTCTTAATCTTTACCAGAAAAACTTGCCCAGGCCAAAGAAGAGAATGTGGGCTTACATCAGACACTGGACCAGACACTAAACGAACTTAACTGTATATAAACTAAACCAGAAGAGTACTGTTTTAACACCAACTCCACTCCAGAGAGTGTGCCCTGTCTTCCTCTTTTGTAAGAAGTTCCGCTTATTACCAGGTTTCCACCTTGCA
CTGAGCCAGAAGACGCTGGCTCTTAGTGCCATCCACAAGTGAGCTATGGTATCTGTGACTTAGAAGTTGGCACCTTGATGATGGCCTTATAAAATACAATACTAAAGTGTAATATATGATGGACATATATTCAGCATTCTTTTTCTTGGTACAGGGCTGGAACTCAGCGCCTTGCACATACTGGTGAGCAGCCATACCACTGAGTT
AGGATGCTGGGATGGAAGCCAAGGCCTCTGTGATGAGCTATAGGAGCATAGTCTGAAATTATCAATTCATGCCTCCTCCTCCTCTTCACTAACAAAACTTACTAAAATAAAACTGAAATCAGTACTTACTGCAAGAAGCATAGTCTCTGTCCACCTGTGGTCTTCTCCCCAGGAGCCTGTATCCTCCACCGCACTCCTGTACCATC
AACTGTTTCTTGCCACAAAAAAACTAGACCATAAATTAAGAGTAATGTCACTGCTGTTTTTTAGCATTCTCTGTGAGACAGTTTTTGTTATCATGATGACACTAAAATTGAAACATGTCTAAGAAAGTCCACAGGCTGTTTTACTCTGGCTTCAGTGTTTGTAACCCTCACCTGCGTGAGGTCATCACTACCCACGCGTCATCTCC
GCCTTGTGACCATCCCAGAGATGCAAGCAGTGACACCAAGTTCAGGCCATTTAGAGAAGCTTAATTACAGTCCATCTCTACTGTATAATTTTGTCATCTTACTAAACGTTGCATAAAGACACTCCCACCAAGTTGTGTTCGAATGGCTTCCTGTTTGTGTGAACTTGGGGAGGGGACTGAGCAGGGGTGGGGGTGGGGCTGTGGTT
ACATTGGAATAAGATAGAGGTATTGCATTACAGATCGACTCTTAAGTTTTTCACATTTATGTCTCAGTCTTTATCATTTCTGCCTGTACAGAATGCTAAAACTAAAACAGTTTGTTTCTCCAGGATTATTTTACCTAAGATTCCTGCCCTGTCATTCCATTGGTTGATTACGTATTCAGCTGACTAAGTGGTACATCCCGGAACCT
TTAGCTAACCTTTTTAAATATTTTAAGCATTTATGGGATTTTTAAAAAGGAATTTTTAAGTTATGGTCTTCCTAGAAACCGGTATTGTCAGACTGGCAGAACTAAAGTTGTTATTTATGGGCACCTGTGCCCTTCTGTTTTGAGAGGCTGCCTCCTCTCCCTGCTGCTATGCACCTGTGTATTCCTGCTGAGAGAGGGAGCACATG
ACATAGATAAAATTGCTTTTTAGCACTTTTATCATCTGCTTTTCCTGTCAAAGAGGTTGGGAAGGATGAGAATGCCATTGTATTCCTAGTACATTCAAGGACTAAATAAAATTTAAATGAAAATATAATCAATTCATCTCACTTCTTGGATGAGTCATTGGAGCCAAACAAGCTACACAAAACTTGCCAGGCAGCAGAGGTGGAAA
ACCCCCCTCCTCTCCACCCACAGGCAGGGACCATTGCTCTGAACTTGCTGTGAGGACACACAGACTTGCTTTTAAAGGGTTATATTTCTCTTTGGTGTAAACTAAAAGAAATGTTTTTAGCTGTAGCCTGGAATCCATATATATAAAGTAGAGGAGGGCAGAACATTTGTCCTCTCAGCCAGGCTCCTTAGCTCTGTGGCTGTGAC
TAGCAATTGTGGGACTAGAACTCTGTTTTTGCTATTTATGTTATGTGAAGTGAAACATGATACCATTTCTTAAGTATATGAAATGTTTATTTTTAAAGTCACTAAATACATTTTGTCTAACTACCACATGCACTGTTACAAGAAGAGCCTTTAATATCCATAACCTGAATTTTGGTTTTCTCCTCCTCCTCTTCTTTTCCTTCTCC
TTCAATTCCAGGATCTCTGACTAGTTATGGATTTGATAGCACTTACGTCTAATTGAATAGCTTATGCTTCGTCACTTGGGGTGTATCCAGCATGTCATGAACTAAATACTATTAAGCTTATGACTTTCCCAGTCATTAATAATTTTTCAAGGATAACCTAGTGGCCTCCTAAAGATACTTACCTGGCTGGTCTCTGACCAGTTTTT
GCTTTTGAGTGAGGCTCTTATTCTTAAATTTCCCTAGTAAGTTTTACTTATAAGGAAATACAGTGTGGCGATCATGTCTTTTTTATGAATGGGTCTAGCAACTAAAATGCCATAATTTAAACTGTTTGTTTGTTTTCTTTCTTTCTTTTCTTTCTCCATTCAGACAGGGTCTCATTATATGTAGCCTTGGCTGTCCTGTTGCAATT
AATTAAGTTCATTAGAAGATGGGTCCTTTCAGCTGTGTCTCCCTTTCTCAATTTTGTACATTTCCTGGCCAATGGATTCATTGACCTAAGAACTTCATAGACTAAAGGCTTAAATATCTAAACCTCAGTTGTGTCAAAACTTTATTCCCTCTAAACCTCAGTTTAAATTACAGATTTTCCTTCTCTGGGCTCAGTAGTGCACGTCT
TTTCTAATGTTGTTCTAGGAAATACCCAGTAAAATAAATGTGCTTTGAGCATGTTCTAGTTTTATAAGAGCAATCTCATGTATGTGAATTTGTTTTGTGTACTAAAATAAAATCATCTTTCACTAAATCATCTATCAATATTTCTTACTGTCCATATTTACTTTTATGTATCTAATGAAACACTATTTGTATTTTTATTGAAGTGT
AGGGCGGACTTTTCTACTTGAATCACACAAGAAGTTTAAATAAAATTTGTATTTATAATGTTCAGCTTAAAGGAGCTTGTATCCTTTGAAGAGTAAGACAACTAAATGGTGTGCATATATTCTAAAAGGTTGTTTTAAATGGTGCATCTATGGACTTCGGGCCTAGCTCAGTAGGTAGAGTGCCTGCTTAGCCATGGTGAAGTTCT
TTCATGATGCTAATACTTCTCTAACAGCAGAATTCTTTAACATAAGTCATGCAATTTCTGTAACGCAGTAGAATTTCACTGTATCAAGACAGCCTACTTAACTAAAAAATAAACAACTTGTTTTCTAAAAGATCAGTGTTTTCTTGTTTTCTCAGGTTTCTTAGACTTTTAAATAAATATGTGATAGAACTAATAGTAAGATGGTA
TGGGTGGCAGCCCTGGGGAAAGAATTCTCTTTCTTGGGCAGCAAGCAGCAAGCTGTGAACAGATTAGACCGTTGGGTATGGGGTGAGGCAGGCCAACTGTACTAAAGTAACGCAATAAACACATTATCAGCTGACATTGGAATGGCCCCAGCAGACAACAGGTAGTCCTAGACCTTGCTGGGGGCTCTTGGGTATCGCCCTAGGGG
TCAGTGTTATACTGTTTGATTTCTGCCTATATACTGGTTTTGTTTTTGCTGTTCTTTCTTAAGACAAGGTTTACTGGAGCTTAGACTGCCTTTGAGATTAACTAAATGATCAAGAATGACCTAATGACCTTGGACTTTTGATCTTCTTGCCTTTATCTCCTAGTATGATTCTAGGCATGTACCACCATACTTTGCACGCTCAGTGC
CTGTGTGTGCCCGGGTGCTCGGAGCAGGAGGACCTCCTCCCAGCCCAAGGCGAGCATCTCCTACTGGGTTCCATTCCCAGGAAACAGGAATCCTCAGTACACTAAATGGCAGGCACTTGAAAATGGGTGGATTTCCCTTGTCGTTGTCTTTTCTATTGATAGTTGGGATTTGGGAGAGAAGAAAGCAAATTTTTATTTTCTTGATT
GCACCTGGGAGAGACAGGTAGATCTCTGATTTTTGACTCAGCCTGGTCTATCGAGTGAGTTCCAGGACATCTGGGGCTACACAGAGAAACCATCTTAAAGACTAAAAATAATAAACATGAGACTGTAAACTGGGTGTATTTTGGGAGAAATAAATGTCTTTTTCTTTCAATAGCCTCTGGCCTGTGATGCCTGTGAAACAGTGGGG
TACATTTGAGTAGGAATCACTGAGTTTTGCTTCTTTTCTATTGTCAGCATATAGGAGAATAATGCATTTTAGCTGTGATGTCCATTTTTATGAAATTTCTACTAAAAGCTATGTTAAAAGTAAAGGATGGTGGTGGTTTTATTAACTATATACTTGTTTAGGCCATTCTGCCTGTGGTATTTTTCAACAGGTCAGCATCCCTAAGA
CAGCTTTTTCAGTTTGTTATTCTCAATATACTTATATCCTCATATATTACAATTTCTAATGGTAATTCTAATACTTATTTCTTTGTAAACACAAAAATTCACTAAAATGTTAAATTATTTGATAATTGTTGCCTGGTTTAATCTTTGAGAGCAAAGTGTTATATCCACCAATCCAATGGAAGACCTTCATGGGACTGATTTGTCTG
TCAGATGTCATTATGTGGACCTACATGAAGTTTAGGCATTCAATACTTCACTAAACCTAAAACATAGTAAATGGCTCTTTGCTCATTTTCTCTAGACTGCACTAAATCTCTTAGGGTTATCCACCGTGAGCTTCTGTTTTTCTTAATGTCAGTCTGCTGTGTTCATATACCACTTTGAGGCTTGATTACTTGGTTTTGAATCCCTT
CTGGTGCCAGGCTGCTTTGGAAATGCGCTCTGCTTGGAATTGGGCTGTGGGTTACAGCAGGAGTAGATAGCAGGAGGGACTGTCATTTTGTGATTTAATAACTAAAAATCCAGTAAGGATAATTTGTGTTTCTTTTATTCATTCTATTCCTCCTCGTACTTAAGATTGATAATTTCATTGGAGAGATCATTTCATTAAGATCTCTG
CGAATATCTCTGTATATATTGAACACCAGCCTCTTTTTTTCAGATACATCACTTGCAAATATCCTCATTTTGTCAGTTGCCTGTTTGTTACCATTGACATACTAAAGGTTTTGATGCTGACCAGGCCCATTTTGTCTTTTGTTATCGTTGTCATTTTTGTTTTTTGTGCTTTTGGTGCTGATCCAAGAAATTTCAGACAGTTTAAT
GTAGAGGTGGAGGAGTGGTCCCTTAATGATCCCCCAAATATGTGTGTGATGTGTTTCTAAACTGCTGCTTTGTCTATTTCCTGCATTTTATAGTGAAACTACTAAACATAAATAGATTTTCACTACCACAAAGAATGAGAATTAATGACACTGAAGGAATGATGCAAAAACTTCCCATGATTCATCACTGAAAATATGACTAATAA
TAGTTCTATTCAAGTGTTACAATAAATATTTGTAGATAATAGTCAATACTTGTGTATGCTTATTTTAAAGATCTATTTAGGTGGAAATAGTTGTGGATGTACTAAAGAATAATGAAATAAAATTATAGCTTCATTCGCTTGCCTTTTTACCATACATAAATCCTATCTTTCTCTGTTCGCGGTATGGTGTCATTTTTTTTAAATAA
TTTTATTTAAGTACTATAATGTAAACCCTTTAAGGTTCAGGTTTTTAAACAAGTACAATACTGTATTTGCCTCATCTGAAGCACTGTATTCCAACATGTAACTAAAATGATAATATGTTTGCTCCCTGGTCTCTGTTGTCTCTGTGTTTTCACCATTTCAGTAGTTTTTCACCCCTGAGGAAAATGAGTACTAAGAAAGTACCATG
GTCAGCAATTAAGCCAAATATATACAAACAGCAAAAATGAACATAGCAGGTTGCATTTATATATTTGTGCGTGTGTATATGTATGCATATAACAATAATAACTAAAGGAAAATACTATCAATTTAAAAAGGAAGGGGGACAAGGAAGGAGTTGGAAGGAGGGGACTTGGGAGGGGCGGGTGTGAGGAAAGTAACGTGATTATATTT
GGAATGCATGTCCTTCATATAGGAAAATATTCTCAACCTATCCCTGTCTTCTCAAAAGTCTTAACCCAGTTCAAGCATCAGTTCTAAGTCTAAAATGTCAACTAAATAAAATCAGTACAAAAGTCCTAAGTTTCATCTGTCATTCATTTCAATAAGATATGGTTGATTGAGAGCCCCTCCCCCCCCAACCCCGGGGCAAAATTCTT
TGAACCAAGCTGTTCACCAAGCAGAATAAGTCTGTCTTTCTGGAAGTTTTTTCAGTGCCCTAGTCTACTCTGGTCATGTAATTCTTCATTGCCAAAATGGACTAAATTTGCCCTAGTTAACTTTGACTTATACTCTTCAGAGGAACTTGTCCTGGCTGTTTATACTTAAGGGCATCTCTTCTTACCTTAAGAAAATCCCTTATCTT
AAAACAAAAACAAAAACCAAATCCAGAAATGATAAGTGTCTTTTTATGTCAGGAAGTTGAGCTAATCAAAGCTAGATAAAATTGCATTGCTTGCAGTATAACTAAACATAATCATTTCTTAAGGATTTGAGTTCTGTTTTCTGGTGGTATTTTTGAAGTCACTAGCATTCTTTTTCTAGGATCCTTTTCTACATGAAAAGGAGATG
CGTGGCATCTCTTCCCATCCCTTCCTACCCTCTTTTACTCTTTTCTAGTTTGGGTTCTGTAATTTTTTTTCTCTTTAACAAAACCTTTTTCAGAGTTAACACTAAAAATCGGTGTCTTTTCCATGACTGTTGTCAGATCAGCTTTTAAATGGTGTTGGCAGTGAAATCCCCACTCTCTCCAAATGCAGTCCGTGTTGTGGCTTTAA
TTGGTGTATGCTTTCTTTTTAAATTGGTTTTAGGCTATAGAAAGAGAGGTATTTATACTTACTATAATTATGTTGCCAAAATGGCAGTGTAAGTACCAACACTAAAAATATTAAATGAACTTCTGCAAACAATGCATGAAGTAATATAAGTATTATATATGGTAGGTGGGTCTTTATGGAAACCAGCTGTAAGAACTTCATGAAAT
ACTCTGTACCACTCTGTGGCAAGTGTTAGTTTCCTCTGGTTCTGTCATATATGTGTTGAGTTCTTCACGGAAGAACAGTATTGTGAAAAGTTCTAAACCTACTAAACTCATAAAGAGACTTAATAGCTAATGACGTCTCAGCAAGAATTAGTTTAATAGACATTAAAGAATTAAAAAATTATTTTGTTATTAAATCTGGTATCCTG
CATGTCAGGTCATTTTGTATCACCAATTTTCATCTTTGTGAGAAGCCAGTTGTAGAGCATTTAACAATAAATTGTGCTGTACGTGTAAATGTCTTTATCAACTAAATGATGTAAAATTTTCTTTAAAGTAATTTTAGTGTGTGTTTGTTTATAACTTCTACCCTGTGATTTCCAGGATATTGGAAGTGATTTACTGTATCTTGTGA
CCTTATATCATTCCTGAGAAATTTAAATGTATTAAAAATAAATGTTTTAAAAATAGCAATTTTTCAAACACATATTTATAAGTATATTTATGTGATAAAGACTAAATTATAGACATTGTAATCTGTGGTGTATCTTTGCTTATTGGTTTTAAACTTATGTATCATTTTAGCTTTGTAATATATGTAAATGAGACCTCTAGAGAATT
TTAATGTTGAAACTGAAAATAAACAGTTACTGAATGATTTTGAATTTACCTCATCTTAGAACTCAGTTTTAATTTATTTGGCCTGTTTTTAATATTAGTCACTAAAAATAAAGTGGAGCACTGTCTTATGCAACGCCTAAGAATCGTTTTATATAGTATGTGTACAACATTAAAATATGTTCTACAAAGAAAAATATACCAGCGCT
CATGACGGCACTATTGTTATCCCAATGCTTAGTTGCTTTCTTTATAATGGCTCACTATGTCCATGGAGCCCTTCCCATAGTCTTTCCCATTGTATCTTCCACTAAAGCTTGAGCAATTTTTCATTGTGTCTTGCTGTGGCATCATTAGCACCCGTCACAAAAGAGCACAGAACCTCCTAGCGCTCTTGTACCCTATATTCTGTATC
TGTATGCCTTCAGGAACCTGTACCATCAGATGGGAGAACCGTACCATGAACTGCATCGTGAATGTTTTTGCAGTTGCGATTGTCCTGTAGCCTGTAATGCACTAAAAAATGTGTTGGGTTAAGGCCATTAACTTAAGTTTGTGAGTGTATCCTTTCTAAAAAGAGTTACAACTACTTATTAATGTGCTAGATGACAAGTGTGCAAT
CTCGTCGTAACAGTCAGCCTGGTTACATTCCCTGTCCGAAACCCACAATACTACAGGAGCCCTTGTTCTAAACTTACAATGAAACCAGTCAGTCAATTAGACTAAAGTTGTTGATTCCTTGTGATTATTTCCATGTGAAAATGGTTGTGTACAATGACATTTAAAAAAAATCATCCTCTCGTTTAGAAGGTAGAAAGGGGGAAAGG
TTCTGTTGGTTATACAAAGTTGTATTTTAAAACTTCATATTGATATATTTGTGCCAATTTTACTGTATTTATTTGTATTGTTTGCTTAGCTGTTCTAAATACTAAAATACACACATGTAACTTTTTAGTATCTGCTGGTTTCAACTTTTTTCCCATTATGAGTATAGAAACATCCATTTAAGTGCCTTTACTTTCCCAATATCTTA
