# Supplementary material for: Poly(A)-DG: A deep-learning-based domain generalization method to identify cross-species Poly(A) signal without prior knowledge from target species
Source: PLoS Comput Biol. 2020 Nov 5;16(11):e1008297. doi: 10.1371/journal.pcbi.1008297 (PMC7671507; doi:10.1371/journal.pcbi.1008297)
Supplement: S1 File — These three datasets are produced by previous researchers and we use them in our experiments. (ZIP) [file pcbi.1008297.s002.zip › mouse/bl_mouse/positive/posAATAGA.txt]

ACTGTGCTCACAAAGCCTCGGATCCTTGGATCTCTTGCATCTGTGACTAACCACAGTGATCATTTCTTTTATTTCTCATACATATATAATACCATTTTTTAATAGATTTTACTCTGAAAACGGACTTGGTTTATTTTATTTGACTTTGTGCTATATTTTAGTTTTATAGAACTCTGTTATAATTTCCTAAGCTTTTCATAAAGCCC
TACTTTTTATATATTGAAATTGAAAGTATGAAAGCATTTGTGACATTTTGTGATTTATTTTTTAAAACTGATTATATATGTTTACAATGAGTTCCCACAAAATAGATTTGTGATACCTGGTTTTTTTTTTTGTTTTGTTTTCTTTTGTTTTTTTTTAGTGAGAGCAAATGTTTGTTTCTTGATCCATGATAAACTTCAGGTTAAAA
GTGTGTCAGCACCTCAGAATCGTTAGACATGTATAGGTTCCCTCCATCGTACATACCACCATTACTGTGTTCCCACAACAGTGGCCCAGATGTTGTGTCAAATAGACCCATAGAGATGTTACCTCCTCTCTGTCTGCTTACCAGCTGTACAAAGCACTGAATGCTACCCTGCCGTCTTCCCCATAACAAAGCTGAGACTCAGAGAG
CTGGAGTTAGGAAAAAATGCCAAAAAATTATTCCTTAAAACAGGTCTAGGTCCCAGGAAGAATTTCCAGAATCTAGCACTGGCTGAGTCCCAGTTGTGATAATAGAAAATGCCCCTAAAAGTCGTCTGCTTGGTTGGTTGGTTTGGTTTGGTTTTTTTCCATACAGGGTTTCTCTGTGTAGCCCTGGCTGTCCTGGAACTCACTCT
CTATTAACAGTTGATGAGGGTGATTGCCAAAAGCTAGGTGTTTAGCTGCTCTGTGTTCTGTCATAACTGTTCTATTTAAGGGAGAAATGGTATATATTGAAATAGAAATGCTTTTGTTTTCTGTCTCTAATCAGAATCTTTGTTTTTAATTAAGGACAGTTTTAAAAGCAATTACAAAGGAAAATCTAAAATATCAAAATTCATTA
AAACACACCCCAAAGGTAATTCTTTAATAGTTTGTGTACACCGTATCAGAAATGGCTTATTGGAGTTTCTTAGTTCATGATGGGAGTAGCCGCACCTCATAATAGAGATTCTATTTTCATTGATATCTTGTTGAAAATTATACTTTTGTGTGTCTTAAATTCATTTTTTTATGTTCTCAAATGTATCTCTCTTACATAACATACTC
AAAAGGTCAATGACTTTTTTTATACATTGTTATAATAAATGCTTTATTGCCCTCTGATTTCCTTCCCACATGCCTTAATTTTGTGGCCCGTGTCTCACTGAATAGAAGCTTCCTCTGTGTACAGTCTCTTATTTACATTAGTTCATCATTCATTCATTCATTCATTCATTCATTCATTCATGTGTGATGTGTGTGTCATCTTGTAT
CCAAGATGGTGTCACACAACTGTTTTAAAACATTGGATTAGGCTGGGCCCTATAGTCCAGAAACCCCATTTATATTCCCCATCACCTTTCTCGCATTGAAAATAGAGCCCACTTCACACAACCTCTTTTCCCTGCTGTGCAACTTCCTCACCCTAGTTGCAGCTGGTTTCTCCAAGGCTCCTGCTTAAGTCAATGTATCATTACGG
CCTGTTATACAAGTATCATACATACAGTTTGTATTTTTTTTTCTTGAAGGGGTAAAGGTTTGCCTTTTAACTTAACTTGACATTTTCTTGGTTTTCATTTAATAGAAAATAAAGTATTATACTGAAAATTGATTGTGTCATTGATGTTCTTTTTTACAGAATAAGAGTTGAGCCTATATTCCCCCCTTTTAATGTTAGGGTCTCAG
TGTGGAAAGGCTCAATATTGTAGGCATTCACTATTTAAGAATGTACAACATGTCTTTGTAATTTATAGAAACAAGTCTAGGTGTTGATACCTTGTGGTCTAATAGATGTGGATACCATTCATTTTACTTGAAATTTTGTTGTCTACTTTAAGTGTATTTGCCATAAATGTTACTCGTCAGCAATTAGAACTTTTGCAATCATAGAA
TGAACTTGAGATGAATCTCTTAGTGTGGTTGCACCCACAGCCCAGGGTCAGAAGAGTGACCGTCTTTGGAGTTAAACAATTCAACTCTGTCCTCGCCATGAATAGACTCTGGCTGAGCGTGAGTCCCTATATGAATCTTGAGTCTTGTTTACCTCAACTATGAAGTGGGGAGGACTGATTGTAGGGTTGTATGAGATTGTGAGCCT
GGTAACTGCTTAGACTAAACGTTGATTGTGTGGAATCCTGAGCTACAGAAGCCACACTTTTCTCTATTCTAATGAGCTGTGTCATTACTGACCAAGGGAAAATAGAAATTCAGGTTGAATTTTGAAAATGGTGATCTGTTTTCTATTTTTTTTTTTTGGTGGTCATTCACTTAAACATGAATTTTTGCATTTCAGGCATCAGTCAC
GGCCTGTGTACTTAATGAATTTTTCAGTGATCTATCAAGGATGTTTGGTTTTTTTGTTTTTTGTTTGTTTTGTATAAGGCATGGGTGCCTAGATAACCTTAATAGAAACTTTCCTGTAGGTGTTTTTCCAAGTCCCACTCCCAACAAACTGATTTTCAAGAAAGACCAGTCAGCTATTCTCAACCAAAGACCCTCTGTAGGGTTGC
TTTTTATTCATAAACCAGGAAGCAATGTTTTCTGTAGTGGTTCCCTTGTGTACATGCCTGTGAATTAAATTTATGTAAAACATCTTGGCAATTGTCTTTGAATAGAGGACCAAATTAAAACATTTCACTGAAAATGTAGTTCTCCCCCAGTTTCATTAGGTAAATGATGGCTTGATGGTTGCCTATGAGAAATCTGCACAGCAGAG
CCATCTGGCTAGTCCCATGTTCCGTGCCCCATACACACCTATAGTTTTGTCCAGAGCAATGTCCCAGGTGACAGTTTGTCTTTGTTGTGTTTTCTCCCCAAATAGATATGTTTGCTTCAAAATGTGGGTGTTTCATTGGACCAACAGTTCCTGTGCTATCTCTAAGGTCCCATCTGGAGGTTTAGCTGTGAGAGGCTGGGTTTTAT
TTCCTCCAGTCAGCTTTGTGTTTGTGTTTAAGTCACCTGCTTACTCGTCAGCGTCTGTGTACTTGTGGGAAATGTAGTTTTCGGGGATTCTGTGGTAGGAAATAGAGGAAGAAGGGGCCTCAGTTGGGCTCTTCTTCCTGCTTTCCTAGTTGTATCTGTGAGTGCCCAACAGGCATCAGAGGGGGAGCTCTAAGAGGATGGGGGGC
TGGGAACTCCTTGGAAGCTGCCTGACTGGCTTTGAACACTGGACTCTTCCACACTGTTCAGGTCTATCCTGAGTACCTAAGATGTCATCATCATAAATGAAATAGAGAAGTGTCTTTGACTTTGCTGTCAAGACTTTTTGTTGCTGCTTGAACAAAAGAAGCGCCTATTCAAACTGCAGTTTTAGAGTTCAGGTGACATCCGGCCT
CTGAGAACTATCCTCCTAGATGCTTCCTTCCTTCTAATGTACAAATAAGTGTGTGTTCTTACGTGTGTACGTATGTACCCTTGTGTGTTAGTTTTGTGCAAATAGAATGACATCCTTAGCTCTGTCTCTTTTTCATATTTTGAAATATTGGAAATATCAATTTCCATTAGTGTTTGCCCATTTGAAAATTACTTACTAATTCAACA
CCACTTTGGCCATTGTCTATTTGACAGTAACAGTATTCCCAATTTTTGTAAAGTTGTATGTGCTGTTGTGTAAGTGTAACACTGTTTTTCTCTTGCATGAAATAGATTTACTCTGCCAATTTTATCCATGTTCTTGCTAAGTCTATTGATGATATGAATTGGAAAGGGAGAATTTTGAATATGGTGAGAAATTGGGAAAAATGGAC
TCTTCAGGGCCTACTCATCAAGAAATGGATTTATGTTCTAAATAGGTTTTTAAAAAGGAAAGTATCAGTGTGAAAATTAATATGATCTTTAGTGTTTGTGAATAGAATTTCTTGGAACACAGCCACATGCTTTCTTGGGTTTGTTGTGTGTGGGTGCTCTGTGCTCCAGAGACTACACTGGGAAACCACAGCATACAGGGATGGCC
ACCTACCCAAGGTCCTCCACTGCACACATCGGATGGCTCCAGCCCGCAGCCTCACCAGCTGGCACACTGTACAGACTGCCTGTCCTTCCTTGCAGATATGAATAGAGCGTTTTCTTTACAAACAGATGATAGTGCGTGTCTGCCCACTCAGGCCCTGTGCGCTCCGTGTTAGTGTAGCCCTCCACGCATTGGCATGCAGCTCTTTA
AGTCCTGGAGTGTAAGTGTCATATCACAGCACCCTGGAGGGTTTGGTCTTGAGCACATGGCAACAAGGCCTGTATATTAGGGCTCTAGAGAAACAGAACCAATAGAATGTATATATACTGTAAAAGTGGGTTCGCCAGACTGGCTTACACAAATGGGCTTGGTAGCCTAATTGTCTTAGGGTTTTATTGCTGTGAATAGACGCCAT
GAGGGGTGTCCCTTTAACAAGTTTGGCTCCTGGGAGCCAAGGCTCTTGTTGATTGGGCTTCCCCTGATTGGCCTCTGACAGAGCGTCCCACCCTCCCTCGAATAGATGCGCTTTTAACCCCTTTCCTGCCTCCCCTCAGTATCATCTCATTTATCCGCAGCTATCGGTCCCTGAGCACAGTATCGCACCCAAAGTGTACCTTGCCG
CCTTATTCAGCTAGTAGATCCACAGATTCTGCCTGTCTTTTTCTTTTTCTCAAGGAATCTATTGTTTCTGAAATTCATAAAGTTGCAAAATCATTTTCATAATAGAACCGTCTACCAGTGACCTCTTGATTATGATTTGATTTGACTGCAAAACTTCTTCCTCCTCTATGAGGAGATGCTGTCTGCTTCGAGCTGTAATGTTTTGC
AAGTGGCTTTGGGGATATCCAGTGCTGTTTCCAAGGTCTCCTTGGGTGACTATAAATGTTCTCCTGTACTGTCTTGCTTTGATCATGTGATAATGAGGGTAATAGACTACTTCTCTCAGTAAATGGTAGACAATAAGGTCCTCATCCTCCCAGGTTCGGAATACTATCCCTGGCTTCCAGGAAGGGAGATTTACACCATCTAAACT
TTCAATTCTGGATTGGAGGTCCTTCAAGGAAGTCCATTAGAAGTTGAATACCCAGGGTTGTCCCACAGGACAGTTTCACACTATCGAGTGATGCTTAGTTAATAGAATATGGTTAATGCCATTCATCATTTTGTATCATGCTTTGGTTTCTTGAAGCCAGGCATAGTACATGCATGCCTGTGATCCTGGGACTTGGGATGTGTGGG
TGTTTAAGAATCTGCCTCATTCGTGGTAGAAAATGACTGAAACTTACCTTACTGTGAAACACTGTGAACTCTTATAATGTAAGTATTTTTCACTTACAGGAATAGAAAAATAAAAGTTGGCTCTACTAATGAATACTTGTTCCTGGGGCAGCAACTCAGAAAACTGAAGTATAAATCTTCAGTCAAGATACAGTAGTATTAATTTA
CTGTGGCTAAGCACTTTCTCAATACAGGGCAGGGAAATCGTGGGCCCTACCTTTACCCCCACGTCCAGTGACCCCAGATTCTTCCAAGACAAAAGAGGTGAATAGATCATAACTCTTCTGGCCTTTATATGTGGCTTCTTTGGGGCTAACCTAACTTTGAGCACCAGGTATGAAGCACTCCATAGAGAATGGAGAAGATACTCTAC
TTTTCTCTCTCAAACTTGGCTCACATCTGGTAAAGCCTCCAGTTCTTTTGGGATTGCACTCATTTTGCTGTTAGGTATGTTTAGTATGATTTCAGGAGGGAATAGAATCCTCATGGAACTGGATGTTTCTGCTCATTTTTGCTGTATAAAGCAGGTCTGTATTCATTGAGTATAACCATGAGGTACATCAGGGACTAATAGAGCCG
GGCAGGCCATCTTCGGACGCAGCCTTTCTGTGCTCATTCTTCAGGCAACTTTCAATCCCTTACTATAGCTATTTCTAGATGCCCTTTAACATTGTGAACAAATAGACCGTCTGGTATTATAAAGCCTGTGTGTGCGGGAGCCTGATCCTCTAAGATACATGGTGTAGCTGCTGTGTTTACAGCTCATCCTCTCTCCACTGTGCTCT
ACATTACCACCCTTGCCCTAAGCCTAAATTTCTGTTCCTTTTTTTCTTCTTTTGAAAACGACCCAGTTCTATCCTTTTCGGTTTCTCCGAGTCCCCTGTAAATAGACCATGCCATCAATCAGTATTTCTTGCCCGTCTCTTCCGTCCCTAGACGTGCCCCCGACTCCCCGGAAAGAGCTGGCTGTCACTGTGCCCGGCCCCTGCAC
TTTTAGAGTTTTTGTATAGACTTTAGTAGTCTGTTTCTAAAATGAGATGTATTTCAATAAGCTGTGTAATTTTTTCAGTGTAGCTAAACCCATGTTGTAAAATAGATAAATTTTTATAATCATCAAAATGTGATTCTCAAAGATGCATATAATAACTTCTATCTCAACTATTCTTACATCCATACAACTCAAAGGTGCTTCTGTGA
CAGAGCCAGGCCTGGTGCACAGACTGCAGTCCCCGAATTCCGGAGGCAGGGACAAAGGGATGGGGAAATGCTAGGCTCTCCTTGGTTACATTGTCTCGAAAATAGATTAAAACAAGCAGGTTCAAAGTTGTTTGTCGGCTCCTGCTGCTTTCTGTATTGTTCTTTCATACACGAAGAGGGAATTGTCTGCTACTTAAAGGATGTTT
TCCTAGTCCTGATAGGACCACACTGGAGTGCAGACGGGGCCGGGCTCTTTGCACAGTTCTAACCTATACAACTTGGTCTGCTCCTCCTACCAACTTATTTAATAGACATTAAAGTAAAACACGCATTCCTTGTGTCACTCCTATAGCTTAGGAACACATCCCATCTGAGGGAGGATGATGGGGGAGGGGCCTTTCTGGCTTGCAGC
AGTCCAGCCAACAGCCAAGCAGCACAGCTTTATCAGGAAAACAAACGGGAGTATGAGAAGAGAGTTTCGGCCATTGTTGAGCAAAGCTGGAATGATTCATAATAGACACCTGGTCTGCTCATCCTTCATCGTTGTTGTGTATAATTTACCTCCCAGTAGAAAGGCTAGCAAGTTTTAAGTGCCACGGGTTTTAAGGATTCTGCAGA
AGTGGCGGGTTGAAGTGTAGAGTTTTTTTAAAGTGGACAATTCTTGTTCTTACATCTGTTTGTAAAGAAAACCATGATGTCTTTAAATCAATCTTCTGTAAATAGATGACTTTTTTGCAGTGTATCCCCTTGCTGTAGTATCTGGTGTACTTAAATTTAAATCAGCGAATCAACTGGGGAGAATTTTTAAAATTCTTTGTGTATCT
GGGCTAGAGCTCCCTTCTGGAATTCCAGAGGATCCTGTATGGAAGTGGGGCTGGACCATGGTGTCCAGAGGCCTCTTTCATGTGTGTGCGCCTGCCAGTCAATAGATCTGATGCTGCCTGGCTCCCTGCTGTCTTGGTTCCCATCAGTGTTGCTGACTCCTGTGCTTGTGTATTGGTCCTTCTGTGATCTTGGCCTGTCCAGGCCT
TGCCTTACTAGGAGTTCTACGAGGGCAACATCTTTTCTGCATTTCACCTTGTATTTAGTTTACTGTGTTAAGATATTTGATTTCAGATTGAATGAATGTAAATAGAAATTAAATGCAAATTTGAATGAACATAAAATAGAAGTGATTTTTTATTACTTGAGAGAAAAAAATTTTAGTATATTTACTATAGCATACATAACAGATGT
ATGTGTTTTTATTTTGAGTAATGTGGAAAGCTGACCTTATGTTACCTATCTGGATTTACCACCCAGAGTGGAAAATTTCTTTGTCAATTGCCTAAAAAATAATAGAAATAAAACACTATAATATGTTTGAAGTGTGTGTATATGTATCTGTGTGTTTGCCAACTGTGTGGAGGCCTTCAAAGCATGGAAGAGGGCATCATGTCCCC
TGTACCTTTACCCAGCGAGTCCCCACACTGTGGTCTTCTTGCACAGTGTGTGGCAGTTGAGAAAGCCTAGAAAAGGTGCCCATTTGACCACTGTGAGGCAAATAGAAACAGTCCCTAAGGGTCCTATGTGGCTGTGTTGTGACAGCCCTTACCCAGGTAAGAGATGGATGTCGTGATGCCTCGTTGCCTTAATGAGAGCTGAGTCA
GCAGTATTAGTGGGGTGTTCTGACCTTTCAGTATTGTTTTGGGTATCAGTTTAAACCTGGGCTTTTGTATGTTTTTACAGATTGAGGCCATTGAGCTTCCAATAGATCCCAAGTTGAACAAAAGACGGGGTTTTGTTTTTATTACATTTAAAGAGGAAGATCCTGTGAAGAAAGTTCTGGAGAAGAAATTTCATACTGTCAGTGGA
ATCTGCAGATTTGTTGGGTGTCACCTCTAGAACAAAGGTTTTTTCTTCCCACTGTCTTCCTTCAGGAATATAAAACCACGTCAATCAAATGCATACTGAGAATAGATCATAAGAAAAATTACTTTAAAATAATTCTTTGGTATACAATGTTATCTATTAAAGACAAAAGCAAATATTTGTGTATTTGGGGCATGGATGTGGGTGTT
CATCAGAGGTGCCCCGCTGGCCATGCACATAGTTCCATTGTTCAGCAGTGTTTTTCATTTTCTTTGGGGCATGAATGTGCTCGGGCTTGTACCTGTTCCAAATAGAGACCTACCAGTCCTGGGATTCCTTTCCCAGTGTGTGCCAGCCCTGCCTGGGACCACTTGGCAGCTCGGAAGCCCCTGCTTCTTGTTTTGCCATGGCTCAG
TGTACACTCAGCATATGTGCCTCTTGTATGCAAGGACTACTGATTGAAGTCTGTTTTGCTGTGTCTGGTTATGTTGTCTGCACTTTTATGAAATCACTACAATAGATCTACGTTGGAAATAACTATCAATTTGTAAAGAAATTTTTATTAAACACTGTAGAAAAAGTGAAGCTGAGAACTCTTTTGTGCATTTATATTTCCTACTG
AGAATTTTTTTTTGTCTGTTATTTTATCAGAGTTGATTCTACATAGAAGACTATGAGTCCGAGTCCCAAGAATTTTGTTTCATTGATGGTCACCTCCTACAATAGAATATGAATAAATTATGTTTTATTGTTCTTTCTCTCTCAGTGTTTTATTTTAACCAGATCAGCGTTTACTAAGCTTTTTGGGGCCTAGTGAAGACACTTTG
CTCTATTTCTTTCAGATTCCTATATGAGTCATCAATGAGAACTTTGGGAGAATTTCTGAATCCATGACAAAACCACCGTCAAAAACACTGGGTGTGTAGAAATAGAGAAAAGACTCATGAAAGTGAAAATGTGTGTCTTTTGTATATTGCTTTTTTTTTTTTCATCAGACTAAGCCCGGAGTCCTAAGGACCACACCCAGGTCTGA
TTGTTTGTTTGTTTTTTGTTTTTTTGTTTGTTTTTCTCTACATAGTCCTGATTGTCTTGGAACCTGTCTATGTAGAACAAGCTGTCAAATTAAAGCAATAAATAGAAAAGTTGGCTAAGTCATCTCATAAATCAGAGATATTTTTTAATGTTTTGCAATTAAGTGACCAATATATCAATTAAATGACTGATTGTAAATAGTCTATT
TAGAGCTATTTTGATTATATGTAAGAGACTGAATTTTAGAAGTGAAAGTAAAATAATGTACTTATTAATTTTAAGAAAGATCATGTTTGATAGATCTCTTAATAGAGTAAATAAATGATACCAGTGTATAAATGTATGCTATTACAGCAAAATATTTAAATCAATATGTACTAAATATGTACTATTTTTAGTAAAGGTTTTATTTT
ATGTACAGATTAAAATTATTGCTACATTTGAGGAAAATAAAATTGCTTGCTTCTATGTAATTCCTGTCATTCCACAGGAAATTGACTTTTCCAGCTACTGAATAGAATTTGTTTAACAACCTCATGGGCTGCCTCTTCATTTATGCGCTATGGAGGGGAGGGGAGGGGACATATAGAAAGATTACCAAATCACAAATGATTTCAAA
ATTGTTGTTTTGGAGAAGTTTCTTTTCAAGGATGTGTCTGACAATACTACAAATGTAGCTTTTGGGCCCAGACTTGAGGTCTGAGCTTTGTATGACTGTGAATAGACTATGGTCACTTCCTCCTTCTGGTACTCTTGATTTACTTTGAAGTCATAATATAAGCTTCTTTGTGAAAAAATATGATCACCTTCAAAACTTAATTTCCT
ATAAATTATAATGTTTAATGTTTTGAAAATGGATTATAGGTATTTTTAAGTTTTCATAAAGTATTTCTTATATTTGTCATTGTGAATTATATGTAATTCTAATAGACACTGTTTGCTTCAGTTGTTTTTGTTTCCTTTTCCTACAGTTTTCTGTGTGGGTGATTTCATTTAATTAATTGGACAGTCTAGCCACAGGCAACAAATAG
CCTAAAAGCCTGGGGGAAATACCTGGTTTTGCTTCCCATCTATAATTGAGAAAGAGGGGGGAAAAGATACTGTATTAGAATTTGTGTGATCCTGTGGCACAATAGATCAACCAACCCATTTAAAGCTTAGAGCTGTCCTCAGTATTTTATTTTTAGACAAGGGCTGTGTTGTGTTTGTTGTTCAGGCTGGCCTGGAACTCAGTATG
ATATTCTATACCTCTAATTTATCTTTTTAAACTCAAGTACAAATTAACTTTGAGTTCTGTATATACAGATGTAAGTTTCTGATGTAATTTCTGAAGACAAAATAGAACTTTCTAATAAATGGTTCATAATATTTGTGTTTATTCCTAATTAAATACTCTTTACCTTCATTTTGTCTTTTATTTAAAAAAGAAAAAGATAAGTTACA
CTGAGGACTTCCCCGCCCTGGCCTAACAGCCACTCCCCTGCAGCAGAGCAGCACTATGAAGAGACTTTCCTTGCCGCGAGAAGAGTCAGACTCTAAGAACAATAGATGTTGCTTTTCCCGTGTCGTGTGAAGTCATTGCACTTTTTTGCTCTGTGGAGTTCCCATGAGGTCAGGCCCTTTCCCCAGATAGAGACTTTTGTAAGGGA
TTTTTTCCTCTCTATTTTACTTTGCTGCCCTGAATTTTGAAGCTGCTTTTTTTCTGGTCCTCTCCCCAACCACCCACCCCCAACCCCCAACTTGTTTGTTAATAGAAGCAATTTTTAAGAGATTGGGGATCCAGTGTCTATACTTCAAATCAATTTTCCTTGATAACTTGTCTTTGTCATTAGCGATGATTTTTTTTTTTTTTAGA
GCCACACTGTGACGAAGAGCACCTTAGAAAGAAAAGCAGCAAGTGAGCGGTGAGCAAGTAAGCACCGTGCAGTCTTCGTTCTCTGTAGTCTTGTCTTCCAAATAGAACGTCCATCGTAGTTACCCAAAGGTGGTATTTGTGGTGTTCTTAATGCAGTGCTTTAAGTCTAGTGTATGTTCTGTCAGCTTGAACTGGAATCTCTCTTG
GATCCAAAGGAATGAGTCAATAGCAGGTTTCTCAGACGATTTACAGTTATTGGTTGTGAATGAGCCGTTCAAGGATTTGTTGTGTGGTAGTTTTACATATAATAGAAACTTGCTGATTTTAGTGGCCAACGTGCTTCTGTTATTGTAAAACTACTTCTGGGATTTTAAAAATAGGACCATGTTTGGGATTAGTGTCTTACAAGATT
AAGTAGCAGCCTGAGGAAGATGCTGGCTTGTCTGTACCGTCACGTCTGCAGCAGAGGCCCAGTAGCACCGAATGGTGTCCAATAAGCTCTGAGCAGTGGCAATAGAATGTCAACGGATTGCAATCAGATGGCTCAACTCTGTGTCTCCTGAGCACCAGCAGCCAAGCCTGTTCATGATGATGTGCACACAGTCATTCTACAGGAGC
GAATGGCCTTTGTCAAACATGTATTCTGTAAAGTGCCATAGTCTTTTTTGTTATGTGTAGCATATTTAAGTATATATATTACACATATACAAGTTTGTCTAATAGATGTGCAATAACCAAGGTGTATGTATGTTTTCTTTGGGGAAACTGGACAAGAATCAAAACAGGGATGTTTCTTTTGTGGCAAAGGGGAGTTAAAAAACATT
AACCAACAACCCACCAACAGAAAAAAGAGTGTGGAGAAGGAGACTTACAGTGACATTCAGTATATAAAATATGTACATAATATTGGGTGACTAACTATCAAATAGATGGATTTGTATCAATACCAAATAGCTTCTGTTTTGTTTTGCTGAAGGCTATAAACGTGCAGCGCTATGCAATTCTTAATTTTTATTATGTTGTTACCCGT
GTAAGAGTTTAACGACTGGAATGTATACACCAGAAACAAAACCTTTGCCCTCACAAATGATGTTATGTTTTGTTGGGAAAAGACCATTTGGTTGTATATTAATAGAATAATAAAGGCTTTGATTACTATTGATTTCTCTGCCCTTTCTGTTTTCACACCTTACTGCATTCACTATGTGAAGATGTAAACATGGAGTAGAAACAGTA
GCCTTTGCTTCCCGAGTGTTGGGATTAAAGGCGTGCGCCACAAGACCTGGCCAGTGTTAAGCTTTTGTAGAACTATTTACTGCAGACTTAGGGGAATCCCAATAGAGCCTTCTGCTTGGGACAGAAGGTTAATTTTCTCGGGGGATGAAAATAGTGTATGAACTCAAACTAGATGTTTGGTTTGGCTGGATTGGGCTGTATGGAGG
GGATTAAGCCTATGACCTTGTGTATGTTAGGCAAGTGCTCTACCACTGGGTCACACTCCCAGCTCAGTGATTTTCTATATGCTACAATAATTTAATATGAAATAGAGGTAGTCCTTGATGTATGGACGGTTGCCAACTGTGAACACTTGGCATGGTGGCGCATACCACGTGCCTATGGAGGCTATGTAATCTGGGTACTCAGAAGA
AAAGACCAGCCTAGCCAACATAGTATGACCTTGTCTTGAACACAAAACTAAATCACCTCTAATTGCTGGATGTGAATTGGTCCATGGATAAGTACCTTTTAATAGACTGTTAAGACACTGTCTGGATGCCTTTAAGTTGTGTATGCTATGGTCTTCAGAACAATTTATATACTGTACTGCCTTGTAGGATAAGCCTAGGTGAATTG
CAGTTATTACCTGCCAGATGCTATACTATGTCATGGTGATGCAAGTCACTGATAGTTCTCAATTTTTGCTGACTGCTAAGGGAAGTAACCATATTCCCACAATAGATTTCGAGTTACTGCAAAATTGCCTACCCCCGTTCATCTCTGCTGAACATTCGGAAGCCATGCACTCACGCACCCAACTGACTTCTGCTAGGTATTGGCAT
TGGGGGTGTTGCTCTGATCCTTCATTAGGCTATTGGGCCCTTCACATGTGGTCAGACTTGGAACTCTTATGTCCTGCTTTGTGCCTTGTATACAGGTGCTAATAGACATTTATTAAATATACTGGTGAGATTTCCTACATAGCTCTAAAAACCCATTATCTGGAAATTCTCACCAAAACCATTTGTATATCTTTTTAAAAAAAATG
AGCTAAGACCTGTGGCTATATAGAAGGAGGAGTGCCGTTCTTCCCCTGGAATTTTTAAGTGAACACTGTTGTATTAGTGTCTATGCATTTTTTTCTTCAAAATAGATTTACCAGTGGGAGTACCAGGCACAGTTGTCTGTTTAAACCACAATTGTTTGCTAGCTGCCAGAAACTCATTATAACCAACTTTCAGATGAGGCTCATGA
ATAAAGTAGTTCAACCTGGAGTGAAGTACAAATGTTAAAATGTTAAAAAAAAAACTTAACACTTCTTTAGACTCTAAAATTTATCGAAAGCTTCATGCTGAATAGAAGCCTATGAGTTGGGGCATGTGGTAAAGCCTTTGGAACAATCATGTCATACAAAGCATTCATACAATTATGTCAAAAGTGGAGCTGTTAGACTCTGTGTT
AACTACTTTATCTTAGTTACATGGAGAAGTTTTTCTTAGTGAGCTCACAGAGAAAAGTCACTGGTCTCTGTAAATACCCACACTGCTCCCCGAAAAGATCAATAGATAATGCTTTTTGAAACGTGCTAAGAAGCCAGTTCTTCTGTTAACACAAAGGTTGTGTCCTATTTTGCCTTCCTTGTGTTTTAGGGTAAAACACCATGACT
AGCTAACCGTATTTCTGACGAAGCAGCCTATACTAATTTGTGACTTCTGGGAGAAGTGGTCTGAGATACTTATCCTGTGGAGGTGTTCAGAAAAGCGTTAAATAGACATTGATAACCCTGGAGCAGACAGATTCTATGCAGGCTGTGTATTAACCGTGAGGAGGAGCTGTGATCTTTGGTGGATTGTGTCTCAGTATTCTTAAAGG
AAAGAATATTTATTTTAAGAGGCATCATAAATTTTGCCCCTTTTATGAGGATGTGATGGTTGCTGCCAAGGAGAGGTTACAGATGCTATGTTCAATATAAAATAGAAAATATATTAACGTTTGAAATTAAGCTGAGCTTGTTTTGTCTTATTTTACCTGGTTTCTTGTTTGTTTCAAATGTAAGAAGCCACGTTTTATGTCAAGGT
TTCTGCAGCCACCAAGGAATTAATAATTAAATATCTAATATTGTCTGCAGGACTTATGGAGTTATCCAAATGTTGGCTGTTGAGCCTGTTTCCTCTTTACAATAGATGCTGTGAACAGTCCAGTTGTGTGCACATGGCTATTGAAGTTGGCCCCCAAAAGACCTGGACTAGGATTTAATATGTGAGCCCCTCCCCACCTTGAATTG
AGCCAAACGTTTATATAAAGCTGCTTTTGTAAAAGAAGAGATACATTGTCTTAAGTAAATGACATTTTTAAAAATTGTGTTCATGTTTAATATTATTGTGAATAGAAGTAGTATTTTGATAATATACAAATTTTAATACTAAGCAAAAGTAAGGTCATTAAACTCCCTTATGATAAAGCTAGGTAAATATTGCCTTAGGCTCTCAA
ATGTAAGAGTGGATTATTAATACATTTCAGTTTAGTTCTGTAATGTCAGGAATTTTTCAAAAAAAAAAATTAAAAGATGGACTGGAGCTTTTTCTTTGTGAATAGAAACTGGATGCCACAGTGACTTACGTGGGTGTTGTTCCTGTCTGATGTTATTTTTATACCTTTTAACTTCCAGAGAGCCCTGATTCAGTTTCAATAGAATT
GTGAATAGAAACTGGATGCCACAGTGACTTACGTGGGTGTTGTTCCTGTCTGATGTTATTTTTATACCTTTTAACTTCCAGAGAGCCCTGATTCAGTTTCAATAGAATTAATGGACTTTCTTCCCTTTTTTACCACTCCAATTTTTTTAATTTGCCCTCAATCACCTCCCCCTCCATGATACTGGGTAGCCTCTGAAAACTTGTTT
CTTGGGGAACCAGCGAAGGGGTGAAGATCTCCTTGGAGTCTCAAGAGTACCAGAGTCAGCGCCGAATCTTGTGGACACACTGACAAGGATGTCTAATCCAAATAGATGTATATCTGTGTGCTCAGTGTATCCCTGTGTGAATGAAGCCACTTGGATTCTGGGGTGGGCAAAGAAGACCTGAAAAGATTCTACAGCAGAAGGCCTGT
CTGAGATGGGCCTGCCTCTCCTGGAGGTTCTAGTGTTCAACCCAGTGAAGGGGACCTGGGCCTCACTGTCTAGACCACTGATCAGGACAGTAAGCCAGGAAATAGAGGGATTTGGTACCCATGTGAGCCTCAAGCAGTGCTGTTCTACTGGGTGTTTCCCTTTATGAATCTCCAGGGCTACCCTGAGGCTGGAGTGGGTATTACAG
CCTGCAGGTGCCCTGCAGGTGAGCAGCTCTCAGCTGGTGCACAAGGACATGGGACAAAGGAGGTCCTCCCCAAGGAATGTGGTGCTGTTTGGTCTCTAGAAATAGAACCATGTTCTTCATGCAGTAAAGATGTCATCTTGTCTATCTGTAACTTAAGCACCCAAAAGGTGGCTGCCTCCTGTTCTGCTCAGGAGGTTTGGGAGCCA
ATGTGCCTGTCCCAGTCCATCTCCCAGGCCTGTCTTGGCTGTAAGCCCATTATCCTGGTAGGGCCTTTGGTTCCCTCTGTCTCTGCTCTTGGCTGAACAAAATAGAGATTCTAAGTTTTGGCCTCAGACTAAATGTTGTTCCAAGTCCTATGACCCAAAGCCCCAGATTCCCACCACCCTCACAGCTGTCAGAGTGAGAGACTTGG
AGCTCACTTGTTAGCTGAGATGGACACCATGGCCACTGTGTAAATCCATTCTGTGCTAAGAACCACCAATGTAGCCTTCCCCTCCCAGCCTGAGGTGCTAAATAGAATGCCTAATACACTCACCCTGCTTAATGTTTTCACTGCTTGGAGGAAAACATTAAGAGTACACTTAAACTCTTTTTAAGTTTTAATGTAATAAAAAATTC
TATAGTGAATTGAACTGTAAAGGTAACTTGTGTGTGACTCTGAATACACAGATAAAATGTTTTTATTCCTCATGCTTTACTTTGATGGCTTCTATCATGAAATAGACGTGAAATTTTATGAATTGATTTTGTGTATATTGCCCACGTTCTTTCAGAATCTGTTAAAAGTAAAGTGATCTGGGGATTGCCTAGCACAATGAAGCTTT
CTCCTCCGGGGCAGATGGCACCATTCGACTCTTCAGCTAAGCCAACACACTACTCTGGGTGGCCTGGAAGAGGGTGGGTGTGCCTCCACACAGAATCCTCAATAGAATCCCATTCTTCCTGTCTTCCTGATTCAGCCTCCAGCAACTGCCCAGCCTTGACCTTACACAGCACCCAGAACCTGGCTTAAGCCAGAAGGGAAGGTGGT
ACCTGCTGCTCTGGTCTCCTCACTAGCTCCAATGTTCCCATGTTTCCATTTGTGTGTCTTATACGTGTATGTGTGCCCTCTCCTTACATACACACCCTGGAATAGAGTTCTCACACCGTTCAATTTTGCACATATGTCCTCATGGATCCCCAGTTTTGTCCCTCCACTTGGGCACACGAGGTCTCAGGGGTCCTCAACCTGGGTCT
TTTCAGATTTTTATTCTATCAAACACCTCTTCTATTAAACCATCAAATGTATATTTTGTGGGACAATTTCTATATGATATGACTTGACCTGATGTGTTAAAATAGACATATTAAATAAGTGTACTTGCCACTGCAGTAATAGGCTTCTTTCGAAACGTGTCCCAAATCCAATCCAGGTGTCTTTCCTTTGGGAACATTGGGTGAAG
TCTGCCTGAGAACAGCTCTGGGGGTGTAGGGTCAGGTGAAATCTGTAACGAGCAGCCTTTTGTGGGGGAAGTGGCCCCACACTCTGTTCTTAAACACTCGAATAGACTAAGATGAAATGCACTGTACTGTTAGCGTCTTCTCTACCTACAGCTCCCTCGGGCTCAGGTTCCTACTTCCTTTGGATAGGGAGTCTATCTTTTGGCCA
TCATTTTAAGTTCAATATGAGCAAATAACAAATTTTTATCTCTTATGGAAATCTTTTCTGCCTCATTTCCCTCCAATTTTGTATGTTTTCCAAATAAGCAAATAGAAGGCCTACTTTCCATCCTTATTTCTGCACACACTCTGATTTGTGTTCTAGACCAACGGTTTTCAGACATTAAAATGCGAGGTTCCTTTTTGATAAACAGA
TCCCTCCCTCCCTCTTCCGGCCAAGGAGCCAATGGATCTCTTTCCTATAACCCTCATCCCTCCCCTGTGTTTCACTGGCTTAACGGTGGGCTCTTAACTGAATAGAATACAGTTGGTTGTGGCCAGAATTAAGTGCACCAATTAGTTTAAGGTAACTGGAGCTTTCCCTGGGTGTGAGTGACTGAGAACAGGAAAGGCCTTCCCCG
AAGGACTTCCACATTTTTGCACAGATTATACTCCGTCCCATTCACTTCTGCATTCCTGAGACTTTTAATCCTCATGTTTGTCTCACTTCTCATGTGGTTGAATAGATTTTTAGTGTGGTATTTGCTGTCACATGATTTTTCCTGGGTGAATGTGCCAGCCTGCAGGTGCCTTAAGTCTTGTCCTGTCTGTCACTTTTCCTCTGGCT
GAATGCCTGACACAACACGTAGAACGTAGAACGGGATGCCTTCCATAACTGACCACTAGGCTTCATTTCCAGGACCCAGTTTCCCTTTAATTTGCACTTTAATAGATTGGGCTGGGACACTTCCACACTGTGTCGTAGAGGCCTAGCAGGCGCTGCAGTCGGGTGCAAAGTATTTTAAGGTTTCTAGGTTGTCCGTGCTCATTTCC
CCCCACAGAATGAAGTACTCTGTTCCTGGGAAGAATTCCAACATCCAGAAAAGTGTCCTGTGAGTTCCAAAATTGCTTGTTGACTCACAAGTTTGGCCCAAATAGAACGGAGTGAAAGTTTTCATTTTGTTCTTTTATTACTGTGAAAAACACCAGGAGAGCCCCCAAACAAGGGTGCATTCACAGTGGGTCTACCATTTGTAGGT
TGGTAACATTTGGGAAATACAGCTTAAAGTAAATTTTTAGCTTTTATTTGTTTTTGCAGTGCCCTCCTTTGGCTTTTTAGAAAAGTGACTATGTTAAATTAATAGAAGACTTTGCATCTGAGACTGGTGTTCTGTGTTTGTTGTCCAGACAACCTTCAGTTATATTGGTTGCTTTTCTGGTGAGCAAACATACCTGACAAGTTAGA
ATGAAAGAAGCAGAATGTCCGAAGACAGGCCCTCAGGGAAGAGCTACTTGGAAGACTCGGCCATATCACTCAAGACTTTGGAATGATACTCTTTGTTGAAAATAGAGAACTAATTTAAAGTTACTATCTGTAGCTAATTCTATTTGCTGTTATCAGTGGGTATGCATGTGTGGTATGTGAGAATGTGCACACGATATAGCATACCT
TCATGGCTTCTAGAGTCTCTGAAATCTGTGACCTTTAACTAGGTTCCATTGGGAGCCTGGCTCCTTCCCTGGGCTGGAGGTGTGGGTCTGATTCCTATAAAATAGATTTATAAACACAGTGACTGTATTTTGGAGAACTGTGTAGGCCTCCTATTTCTCTCCTCTACCAGCCCTTCGTAGACTACTTGGCCTATAATATCGTGTGT
GCTTTGCCACACCTTCACTTGCACTGGGTTTTATGGGTTCCTTCCCTCCATGGTTACTGGTTAACAGGGGACATTTTGGTGTTACGCTTCTTGGATTATTAATAGATTGAGCATTTTTTCTCAAATCTTTGTTTACTGCTTTAGCTATTTATTTTGCTTTGGTGGTCAGCAAGTAGCTGCTCCACACACTCCTCATGAGTATGAGT
AGCCTAAGTAAGGACTGTCCACATGAGCTGTGGCTAGGACTGCCCCTTGCTGCACCTTTTCTCCTTACACTCTGTAAACAAATGTAAGGACTCACCTGTTAATAGAGTAATTAACTCTTAAGATCTCTTCCTGACCATATTTAAGTGTATTTTTAAACACTGGTAATGCTTTTAAGTTGGTGCCCAGTGTGCACTGTGCTTGTGTT
ATAAGTCAGGTTTTTCTCTTATAAATGTCTACTGTCTTCAATTCTGTAAACGTGAACTAGGTAAAGGAGGGGAGTGCCCTCTGTAAAGCGTGTATATGTGAATAGAAAGGAAATGATTGTATACTAATAACTCTTCTTCTAGTATTTAATTGAATATGAAAAAAATTGTCAAAACTTGCCAGACCAAGGAAGCACCAGTCCTGAGA
TTCTTGGTAAATCAATCTTCTGAACTGTGAAGGTGGTGGGCTCAGTCTCTTTGAGTTTCCCTGCTGTTCTACCATTTTTTCACACAAAGACTTTTATAGGAATAGATTCCTACTAATAAAAATGTTTAACTTCATATTTCTATTTTAGACCATGCATTGTTTAAATCTAAGTATGTGCTTTTGAAATAAGAAACCTCAAAGATTTT
CCTCAGAATTGACCTAATGACAGACTCCAGGAGTCCCTGATAACTCAAGACTTTGGTTTTATTCTGTGGATTTTTTTCTTTTCATTGGATATTCCGGTCAAATAGATGTCACAGCAGTTGTGATGTGTGAGGATTTTAGTGCCCCTGTCCTGGCTCTGCCCACATTCTGGTCCTGAGTAGCTGGGACTACAGATGTGACACATTCT
ATTCTCGCTTTCTCTCTTTACATTCTGGTCTCTACATTACATGATTCATGGGTTTTGTGTACTGTAAAAAAAAAAATTAGCTGTATCAAACTAGTGCATGAATAGATTCTCTCCTAATTATTTATCACATACATAGCCCCTTAGCCCGTTGTATATTATTCTTGTGGTTTGTGGCCCGGAAAAAACTCCTACTTGAAATATGCTTT
CAATGCATCTTTCTCTCGTTTCTAATGAAATCTGTTTTCCCCCTACTTCAATCCCCTATTTGCATATGCGAATAATTCAAAAACTCCTTTGAATTTCATTAATAGAATTCAATTTAAATGGTCTTACAGTGGAATGACTCTGTCCAAGCTGGGACTTCTGTCTGGGAGGAAAATAAGTCTGCCAATTCCCATCTTGATACCACAAG
AATACCACTGGAGGATGTGGAGAAAGCTGGAATTTGTGTATATCAGAAATAACAAAGACATCCTCTTATTAACTGGAGTTCTACTTTTTCTCTTCAGATGAATAGAATAGAGCAGGAACTATTTTTAAAAGTGCTTAAAACTACTCTAGAAAATAGTCCTTATTCGCATAGTCACATAAAAATCACGTAAAGCCCACACAACTGCA
TTGGATGCGTTAGATGTTTTCGTTCTTTTAAAATTGAGTCTTTTCAGATCTGAAGGGGCTCCTCGGATTCTTTTGGCCAGCCTTCCTCGATATCAAATGCAATAGATAGTTCTTACTGCATGCTGTTTTGGTTCTCTCTCTCAATCTCTCAACAATTGGGACTCAACAATTGGTTGAAAAGCAAGAGAATAAGATAGATTATCAAT
TTCCCTGACCCTCCAGGCCTCAGACTTGCCCCACTCCTGGTTCCTTCTCCCAGGATGAAGTGTGTGTTATCACACCCCTTGTGGCTCACTTCTGAGAGCCAATAGAGTGTGTGTGAGAAAGACAGACGTGAGCTACTACTTACTGCTGTCTCTGCTCAGACTCTGAGCCCTTCTCACCCTGTGTCTGCATTGCTCACACAGCCAGG
AATTCTGGGACCCGGGGAAGAGGTGTGGCCCTTACCTGGAAAACCAGATCTGTCACTCTTCTGTTTCCATGTCCATCTTTTCTGGGACTGTCTCCATGTGAATAGAGACGCGACCCATAAGCCTAGTCTTGGTTGACCTGCAGGTCTATGACCCCTTCCGCTTCGACCCAGAAAACCCACAGAAGAGGTCTCCTCTGGCTTTTATT
ATGAGCCAACAGAGACTTGGACACACTCCTCCACTGTCAACCGAGGCTTCTGCCAAATCTTCCCTGTCATGAAGGATTGTATCATCTGAAATTGAGTCTAAATAGATAAATAAATAAGTAAATAAATCTCTCCTCTCTTAAGTTGCATCTGTTGGGCTTTTAGTGACAAGAAAAGTAGCTAACATACTGTTTACAGAAGTCATGTC
CCCAAATTATACAGCCAGAGAGAGAGAAGCTTTGCAATCCAGGTAGCTGGGCAGCAAATTCTTTGTTCTGAAAATATTTTCTATGTTGAATACTATGTCCAATAGAATTTTGTGAGACATCAGTAATAGCCTTTAACATTCTGTACTGACCTCGAGGGTCACCACTGGGTACATGTGGCCATTGAGCACTTAAAATATGGCTAATA
AGAGAATTCAACTGCACCAGAGATGTTGGGTATATGAATTCTTATGATGCAATATGATTCAAAGAAATTTCCATTGTTCTGTTTAAAGTGTTTTGTAGATAATAGAATAAAAATGTGATGAGATTACCATGTTGTATGTGTGAGTGTGTGGGGGTCAATGAAACCCACTATTTTGTTTTAATATATACCAGGAGCAATAAAAACAT
CAGGGACACCACCTGCACAGACTCGTACTCTGTCCAGGGTCCAGCCTAGCCTTTACCAAGATGTTGGTTCTGGTGTGGGGGGATTCTGAAACCTCAGACTAATAGAACTCTCTTCTTCTTTTCTAGTAGGTGTAGTCCTCCTTAATTTCAACTCATTTTAAAAATGCTTTCTAGTTTGAGGCAGTGGAAGGAAGGCTGGAATCAAA
ACCCAGGTCATTTTCCTCCTGTTCTAACTCTGCTTTTTGTTAGGCCATTGATGCATCTTTCCGACTGTATGTTCTGTGTATAATGCTGTTCTTGGTGCTAAATAGACTTTCTTTCCTCTGATATTCAGGATAATTTTTCTCTATACTTCTGTTCACTTGTTTTCTTGAAGTTATCTGATTGTTATTTTTAATTAAAAATACTTAAA
ACATAACTAAAAATGAGACTTTTTCTTTAACCTTACAGTTTTAAATCTGAGGATAAAGAAATTGCAAAAGTTCAAATTCAGAGATATCTGTGCCTTTAACAATAGAATTAAAGTAGCATTGGAAAGATTCGTCTTGTCGCTGCTTCAAAATCAAGAAGGAATTTTTGCTGTGTTGAATAATCTGAAGACCCAAGAACAGCTTTAAT
AAATAAAGGCAGATAAAGTTAAAGGTCTTCTGGTGGTCTTTAATGAGCCCTGTTGGGAGTGAGGTGCTTTAACATGGAGAAGCATGTTATTAAACAGTGAAATAGATGGTTCAAAACCACGTGACCATGTAAATATGACTGTCTAGTAGCTTTATTGAATTGGCAAAAACTGTAGGTATAAAGTGTTTCATCCATAAACTATTGGG
CTTGAGTGGCAAATGCATAGATCGGTCTGTAGTTTAAAAAAAAAAAAAAAAAAAAAAGCAGCTCAGAGTTCTGGCCACAGACCCAGACGACGGCCATTGCAATAGAATTGTTCAGCTTAATGATATTAAAAAAAAAAAAAAAGCACCCAATGAAGTCCCATACCTTCTGCAGCTTTTGATAGAAGTTGTCTATCTACTATGCTTCT
AACAGCAATAAAGTTATGTAAATAGTTAACTTTTCTAATTAAAGATGTAATCACTGATATAGACTAACAACAACTTCTGTTTAATCCAGTATGAAGGAAAAATAGAAGAAGTCTTATTTCCTGAATGAATACTTTCTATGGAGATTTGTTCTATTTTGTTGAAGTAATGAAGTGTCAATAACTGGCCAGAATTTGGGTTCTACTTT
ATAACTTTAACAATTAAGTTGATCTGTTTAAAATATAAATCTATTCAAGTTAAAAATAAGCTTTTCAAAAATGTATTATATTTATAACAAATTTACTGTAAATAGAATAAAGACATACTATTCACTGTATAAATTTATTAGATGCCTTTTTTAAAACCTGGCTTTGTGAGGACTTAATATATTCTTTATTTAAAATAAATGTCAAA
TTAGAACTTTCAAGATTTGAGAAGAATGTTATTTAATTGCTGATTTTATTTTATTGCGTTCTTTATCATCTTTATACATCTGTGCATCTGGAGTGTAACTAATAGATCAAATAAAGAGTTTGAAAAAGAAATGTTTCTTGTTACTCTGTTGAGGACTCTTGTAATTTTAGTTATTTCCTATGGGCTAATTCATATTACATATTGAC
TTAATATTGACTACTATAGTATTTTCTCATGGCTGGAATGAATAGATGGCATACTAAAAATTATTCAGTGATTGTATACAAATGTTTGCTAAATTTTGTGAATAGATTAAAATTATTTTTTAAAGATAAAACTTGACTTGGGCTCTAAAACAAGAGGTACTATTGTTCAAGTAAAAGATAGCTAATCTTTGTTGGAAAACAATTCC
ATGCTGGACAGTGCCCTGGTTGGAAGCAGGCTCTGCAGTCCTGCTGCCGAGCAGCCCTGGAGCCTAACTTTAGCGGAGTAAATGTTCTTACACTCGTTAAAATAGAATGTGAATTCTTAATAACTGTGCACTGAGAAAGGGATGTTTTAATGAACACATCTGCATGCAGCCTATTTTAGTGGAATTTAATAACACCTGTTTAAAAT
AGCCGCGGAGGACGGCTGGGGGAGGGATGGAAACTGGACACGTGACATCCACAGCTGGGGCATGGCTTTCAAGAATTCGGAGACAAACTTCTTCCACCCAAATAGAATCATGTTTATTTTTTCAGAACCTTTTATCGTTTCTTTCATCCCTCAATTTGCATGAAATTTAAAAATTGTTTCATTATGTTTTTTTCCAAGAGATCATG
TATTAAGAAATTACTAATTTCAAGCACAGTGAGAAAACTTATCAATATTTCTATGTTTGTAGAACACGATTTTAATATCTTCAACTGTTAATATTCAACAAATAGAATAATTATTTTAAGATATATTTTATATGTCTCCCTTTTCATTTCTGATTTTATTAATTTGGATACTGTCTCTGTGCCCTCTGGTTAGTCTGGCTAAAGGT
TTAATTTACTCTTGGCTTTCAAGGCAAATTGATATTCACATCCAAAGCGGGCAGCATCAACTGCTTGGCGGGTTGGACTGAGCTGGGACCCAGGATGTGAAATAGAATTTATTGTGGCTCTGATTATGTACACTAGATGTGCCTGACCTGCTGACCAGGCTCACATGGTTTGTACAATAAATACATCCGCCGGGCCTGCTCTCCAG
CCCCAATATGCTGTTGAATGATGAGGAGACTGAGACGTAACCTTGCTAGCCGCCACTTTGGTATTTTGTTGACTGTGTGTTTCTGTTGTACGGTCTGTTAAATAGACGTGTCATGTGTGACCCCCAAACTCCCCCCAGTGACTCACCGACCACCGTGTACTTGAGCTCCATAGTATATTTTTTTTCTCATTAAAGGTTCAAAACCA
AGGACAGTCTGGGCTATGACGTGAGACCCATCTCACCTCTCCATCCTTGCCCTCAACCCCCCAAAAATGTAAAAGTAATGCCCCCCCAAATCTTGTAAATAATAGAAAAGGGAACACTTTTCTAAGGCTGACAGATGTCTTATGTTGCTTATGGCCACTGAAATGAGATTGTGTGTGCGGTAGAGATCAGAGTTCTATCCCCGGCT
CAATAAATGCACTCCCACTAAAGAATCAACAGTGTTTCACATGTTTTATTTTGCTGTACATTCTTGTAGAACCGGGTTCGTTTTTCCAGTTTTGTAGAAAAATAGATGTTCCAGCCACCATTTACTTAACTGTCTAATATTTAAGACCAATCAATATGTTCCCTGGAAAGATGAAAAAGTCTCATGACTAACTCGTTTTTTTAAAA
TGAAACATAATGACACCCGCCAGTAACAAAAAGGAATCTAGACTCTCATGTCATTTGTATACCTGTGGATCTGCCCTGTATTGTTAATTCTATTTTACAAAATAGAGGAAGTGTCTAATATATGTGCATAGTCAGTTGTCCTTTTTGAAAAATAGGTTGAAATTCCTCTGGTCAGGTTTTTATTAAATTTCTGTTGACATCTTCTT
ATATTCTGATTTTGTTTAATAGTTTATATATTTATTGTTAAGTTTCAAACCGGAGTCTTAAGTTTTTCCCTTTGTCTGTCTCTGTCTCATTTGAAGGTCTAATAGAATTATCTTTGCTTATTTAGGAGTAATTTTAATGAATTATTTTAATTCATACAAAAATTCCACTGACATTTTAGACATAAATATTTATAATTCCCCTGATT
ATGGTTGTGCAGTATATTCCATTTAATGTCTTGGGTTTTGTTTTTGTTTTTTTTTTACTACATAACCACACATCCTATTTTTCCTGTGTGAACATAGCTGAATAGATGCTTTTAATTATGTAAGCTTCCACTGAGGAGTGTTTCATAGTTTGTGACTCACCTTCTATGAGATCAATCCCCAGCTGTTACTATTGGATTTTATCCCC
TAACTGAGTGGTAGAAACCCCAGGCCCAGGTAGTACTTAAGATCAAATTTGGAAGCCAAAGGCTTCAAAGCATCCCTGGGAGTCCAGGGTTAAATCTTGCAATAGAAACTTTTCCCAACCCCATAAAGCCTTAGCTCTGGTTCTCCATGGAATCATGTAGGTCAGCATAAAATACTGGATTCTAGGACTGTGTGGCTAAAAGCATT
AGGGCCCTCACCTTCCGCACATCACTACAGAAATGGAGAGGGACTTTCTGTGCAGGAATCAGTGTTGCTGTGAGCGTGTGGCTGTATTCACTGACAAGAGAATAGAAACAATATGCCCACATTGCTATGTTTATAATTGCCAGAGCAGTATTTTTTATATTGTAAACAGCGTGCGCAGCTCAGTGTGTGTCAGTGATAAGAGTGTG
TTGAATCAAAGTTTAGGACAAGGCATTAAGATGCAAGAGATTTTGGATCTTGCCATCACATTATTTCCTTAGCAGGCTGGAACTGGAAAATCAAAATGCGAATAGAGAACATGGTCTGAAAACAGTAACTTGCTACTATTTTCCTACCATAGACACAAAATACTCGCTGATTATGCTCAGAGCAGAGTGCATGGATGATCTTCACC
TGATCAACATTGACAAGGATTACTGTGTGTTTAATTTTTACAAACTGAACACTGTGATCATGGGGTTTTATAACTTAGCAGAACTCTTTCTGGTAGGAAAAATAGACCTGAATTATGTGTAACTTCTTGGAAAGTTTAATCTGATATCAAAATGGTCACTGAAATACAATTCTGTTGTAAAGCTGTACAGAAAGTTCTAGAGATTC
TGCTTTTCCTGTAAGACTCCACTGTGCACTGGCATCCAGAGAAGGTGTCTTTGGAGTTCACACAGCACACACTGTGCACAGAAGGCCTCCCCATCTGGGAAATAGAACTGGATATTTTGCCTCATTCACTTGTACTGTAATAGTGTATATAACTTAGTTGGTATTTCACTATTTAATTTTTAAGAAGCCTATTTTACTAGTGTTTT
CCAGCCTGCTCCCACAAGCATTCTTCTCATAAGATTGACCTTGGCTCAAGACTGCCAATGGATAGCTGTGCCTCTGGTGAAAGTTCTGTCTTAAATGTGCAATAGAAGGTGATGTTACCCTTTGGCCTTCTTTCTCCATCTCCTAGAAGTGAGGACCCTTGCTGACGCCAAATGCACACAGGTTCCCGTCTCCCTTGTCACTAAAG
TTTCTCTGGGGGAAATTCCTGAGACCTTCGGACATCTAATAAGATTCACAGTATCATTTTCACTTGGTTTGAAATCTCATAGCTCATCTAGTGGCTTACAAATAGAATCAAGGTCTACTTCTAAATCATTGTCTTTTGGTGCTAAATAAGACCACTCATACTATTTCTAGGCTACACCGGCCCACATCCCACCTTCTCTTCTTGGC
CCTGATGTCCTGGACAGACACCAGACCATGGAAGTGTCTTGCTAAGCAGATCTCCTCCCCTGGACCATGCAAGTCCCTCTCCTTGAAATGACCACTCCGTAATAGAACATTTCATTCCGTCAGCTGGCCCCCACTTCCTTTCACTCACGCATGGCCACAGCATCTCTCTCTAGTAGCCGAGAGTGTCATTCTCTCCACCCTTTCTG
TGCCCCATTAAAACCTGCTTGAAGTTAGCACATCGTAAAATAAAGTGTGTTCGTGTGCAAACTCCCCTTTGCTCTCTTGTTCCGCATTTCAAAAAAAAAAAATAGAGCTTTATAGGAATCTAAGAATGGTTGTGTTTAATTTAGTGTTTGTCTTCCCTTGGGTGGGATCCGTGGCATCGAGCTTTGCGGCAAAATTCCTTACTCAC
GAAGGGACACTGTGTCCCTTCTGGCCAGTGTGTCAGAGGAAGAAGAATAAGGCTTTTTTATTCGGATTTTTTTTAAAGGTGCTTGCTTGTCAATGTAAATAATAGAAAGCCTTAATATCTTTCTGTAACATGGAGTAATATTTTAATGTCATGTTTTGGATGTATATAATATATTTATAACAGAGGAAGCATCTCCTTCACTCTGG
CTTAGAACTGTATATAAGCCATAATAGCTTTTTTCATCTTATTTATTCACTGCACTTTATGAAGAGCAAAGTATCAATAAACTAAAACACTACCACTCTAAATAGAGGGAGTGAGCCGTAAGCTTATCTTTATCTGCTGATTTTAATTCTATTCACTTTGGGGTTAATATCAAACCAAAAAAAAGGACTATTTCATTTAAATTTAA
GTGGTATTTATAGAAAATATTTTTTATATTTCAGCAAAAGTATGGGTCATTGAATGCTCCTTTAGAGTTTTCTGTGGTCTTGGACCTTCTGCCATCTTGTAATAGAGTGTGTGGAATGTTGCTGTTAAGTGTTATTTGTCTTGTGTTTCAGACTTGCTTTTCTTTCTAAGCAGAGTATGGTTGTCATCTTTCTGGACAGATGAATT
GCTCCAAGTATGCACTCATGCTCAATTTTAGTTTTTCCATAAGAATGATAGCATTGAAAAGCCATTCCATGAAACAACCAAGTGGGAGCTTAATACACTGAATAGAAAAATAAACTTAGACAAACTTGTGACTGTATCACAAAGTAATTCACTACTAAACAGATTTGAGATCCATCAATCCATTTTAATCTTGACAGACAAGAAGA
GTGAGTCAGTATATTATAAAATGGTGTGTTTTTTTGTAATAGTTTTGATTGTTTAGCCCAGTGTATTTATTTTCCATTACCTATGTATTCTGTGCTCTCAAATAGATGTGTAGCAATTGAAATGAGAAATCAGTTCATCATTTCAAGTACTACATTGCCTGCATTACAAATTCTCTGATCACAGAATTGTACATAACCCTGAGCCT
TATATATTTTCCTTTTTCGTGGATTAATAAGATTTAAATTATGTTTTAACATTTAAAAGAAGTTTTTATGACACATGGAGCCAATTTGGATATTCATGATAATAGATAAAATTACACTTGATTTTAGATTCATTGACTTGGATTTCAAATATTTATCATTGAGTTTATTATAGTTTTATTACATTTGGGGAAGGCACCTAACAAAT
GTTGAACCGGACCAACAGACCTATTGTCAAAATGATTAAACACTGTAACAGTAGTGACTGCTGTGACTGTGAAATGTCTCTTTCTACACATTTCATTATGAATAGATTTAAGAGACTTGATGAAATATTGTATATGTGGTGTTTTTATAATAAAGCATTAATTATGTTTATTAGATGGAGCTATCATAATAACTAGACATAAAGCA
ACTGTGTCCCTGGGTTTCTTAAGTTTAATAATTTGTTTCAGATCTCTCTCATCTTCTAAATGTAAAGTTAATTACTGAAAACTTTCTTCATATTCTTCTTAATAGAATAACTTTATTTTGAGTAAATTGTACTTGATAATGTCTACTGTCACATAAGATGAGAGCCCAAAGATTAGAATGAACACCTTAGCCAGTGTTCTCCCCTG
AATGTGTATTCTTACTAATGTTCCTACCAAGAATGGATTTGTAATATATGCTGTCTATTTCTAATGTTCACATTCATATTTTGAGGTTCTATCTTATTTTAATAGAGAACAGACGTCTCAAAAAATCTTCAGAAGCAGCTTATTATTGAAATATCAAAATACTGAAATAAACCCGGTGGGGTTAGATTACTCATCTGTCCACCAAG
GCAATTTAATTTGTTCCACTTGGTTTAACCCAGTTTTTCTCAAACCTTTATCAACATGCAGTTCGTTTTGTTTTTTGTTTTGTTTTGTTTGAGTGGAAAAAATAGAGTCTGAATCAAAAAGAACCAGTATATTGTTATTAAATTTGTCCTGTCCCCATCCTCAAGTCCCAGATAAAAGATGTCGGTTATTTGTTTTCAGATTGTAA
CTGTGTAAGCATTTTTGTTTATTTCAAATAAAATATATTTGTATTATTTGTCATTCATACTATCCATCCATGCCACACTGTCTTCTGTACCAGGTAGCCCAATAGAAATACACCTGTTTTGTTCTAAAATTGTGTCTGTCCTTTCTGTCCTGTCAACCTTTGTTCTCAAGGTGAGATATTCAACTATAATCAATCTATTTGTTGAG
CTGTTGGTGATCTCAGAAGGCATGTTTACATGTCTGTCTTTCTCTTTCAGATACTAATGGACATAGTACAGTGACCAGTCCACATGAACCACGCAACTCTAATAGAGTATTTTTTAAGATAACTTTTATTTTCTTCTTATTACTTTCCTTTTGATTTTTTTTTTCTATCATTTCATTGTTGTTTTCTCATCTCATCATTTGAGTTT
AATCTAAAATATTAGATAATCCAAATTTAATTTTACTTCAGAATGCATTTTGTATTTTCATTTGAATCTGTCTATTTTTTAAACCTTTCTGTTAATTAAAAATAGAAGTTCTTCACTTCTTTGTCTCTGCACACCACTTTTATTTGTCTTGTTTTTACATGAAATCATTCTTACCTTACCATCCAGGTTCCTTCCTTTAGAAGTCC
TAAATTTGTATAAGGCAATAAACTGCCACTAATTCTATTTTTGTTTTGTAGGTGTGAGATTATGGTTGTGTACTGAAGTTAGCATGGCTGTGCTTTTCATAATAGAATGCTAAAGACTTTGGGAATGGATCTTGGATGTTTGTTTAGGAGAATTATGTGTTTTTCAGTATACATGGAGGCAACAGTTGGAGGGTTAACATTCTTGT
AGGAATGTATAAACTGTCTTTTATTAAGTGGATTTTTAGATGATAAATTTCTCATGTCAATTTTTGGTACCATTATTATCTATATTTAATAGATAAGAGAAATAGATAATTTCATAAATAACTACATATAGTTTTCTATATTTCCATTTTCTATTTTTACCTGTGTCTGATTTAATCTGGGGATTGGTTGCTTATTTTTATATTTT
GGAAGTGTTAACTGTGATCCAGTACCTGTAATACAGGAACACACAATGTATATGGGGAAGCCCTTTGGCTTCAGATTGCCTATGTTTGAATAATAATAATAATAGATGGCCTATTGTTAATGGTTATGTTGCTTTTTTTCTTACCCTCCACCAGAGTCTTGTACAGAATGCAGGACTGGCTGTGTGATTAGGGAGAGCTGAGGAAA
CAGAAAGTAACTATCATATAAATTCTTAATAACCAGAGACCAACATTTCCTAAAGACAAATTTGTTTTCCAATAAGTTAATGAGCAAATAAAGAATAGGTAATAGAGAACCTTTCCCAGGTGGCGTCTGGTGGTCTTGAGTGTTACTACCTATCCCTGAGTTCTCTGAGTACATGAGGCTTGTCTCCCTTAGTGTGTATGTGTAGT
GTAACAGAGCTACTTTGAACTAACTGGTAGAATATGCACAACCTGATCTGCATGGTTTTATTAGGGTTTTACTCTATTTTGAAAAGTCTTGAGATATGGAAATAGATGTATTTAAAGTGTCAGTGAAAGCTATGCATTCTTCTTTCCCTTTCCTGTGTGTGTGTGTGTGTGTGTATGTTTGTGTGCACGTGCGTGGGTGTTGGTGT
GTGGGTTTGCAGTGTAGGTCCTTGTGAATATGGATTCATACAGGCTTTCATGTTCTCTGACCTCTGAAGCCGTGGGTGAGCCAAACACTTCTGAAGTCTAAATAGAGTGGCATTTTATACTCCCTAAAGTCATCATCTTGTGTGGGGTTTGGCTTGATTCTCTTGTTTCTCTCTGATTTAAGTAGTAGGTCCCTCCTATGGAAATA
CATCCCAGAAAATGAAAAATAATGCTTTTGACACTGTTTCTAGAATTTTAAAGTTGAAAAATGATGATATAATCCAGAAATTGTTACTTCGGAGCATGACAATAGATTTCTTTAACAAAGACTCAAGATCAAATTTCTTACCTAAAAGTTTAGGTTAACTGTTGACTCCTCAAGGGTTTTGATCAATATCACCCAAACCTTTTCCA
TGCTGGGGATGTTCTGAATCATGTGGCCTGTGGCCGTGCTGGAGAGTCAGGTTGAACGCAGGCATTCTATTGAACAGTATTTATTTTTCTACAACATGTTAATAGAATTTTTTTTTAAATCAGCTGTGCATAGACAGTTGAGAACATCATGTTGTGAGTGTAATCTTCTTAGAGCTTGTTTCCAGGCACCGTGCTGCCGCCATGCT
AACTTCTTGGAATTACACCTGTATGTAGAATGTAATTTCTAGATAAATATGTTTTTTATGCAAATGAGTTCTAGTTGTTATCAGATACCTTGCTGTTCAGAATAGAATTTAAAGTATTATTCTGTCCCAGAATGTGTGTAGTAGTGTGTTTTTTTGGGGGGGGAGAGAGTTGTTTTTGAGACAGGGTTTCTCTGTGTAGCCCTGGC
TGCTCACGTGCTCTGTTAGGATGCCCAGGAACTCAGACACACCACACTAACTAGTTTTCTGAGTATTTTATTTATACCCATATGTATCTGTTGCCCCGTGAATAGATTTGGAGACATTTACTGGCCTTGAATACTTCATCCATGGAAGGACTGGGTAGGGTAAGAAATAAATAAGTGGTTCCTCAGCCCCTTTTTACTGGCACAGC
TTTCAAAAAAAAAGAAAAAGAAAAAGAAAAAAAAAATCCCTGCCAGCCAGCGACATCTGATGCTGTGCGCGTAGCTTCTCTTTTCCTCTGTACCAGTGTTAATAGACAATAAACTGCCTTCTCACTGCACCTACTGCTATGTGTCTGTGCCCTGATTCCTTCCGCTTCTCACTCGCTCTAAGTGAACTCCTGACCATGTTGGAGGT
CCATTGGAGGTCATGAGAAGATGGCTACATACTGACATCTCACTGTGTGCGTGGCCAGGAGAAGGGTGCATTCCTTGGGTACCTGGGCATTTAAAACTGAAATAGAACATGACTTCTATATGGACAGAGTTCATTGTAAAAGTTATCTTTTCTTTGTGAAAACTAGAGTATATTTTCTCTCCCTCAAGTTCTAGTAAAATAATCTT
TAACGAGTTATGTAATGTTTACCTATCCTTGAGTGACCTGACTTCAGTTTTCAATTTTAGAGTTTTCTTATGTAAAATGGTAGCAACTTTTGCTTCTAAAAATAGATTTTTTAAACCTTAACATGTGTCTAGCTTTTCTGCTTTGTTGAACTTAGTGTACAGTTGTCTCAGCATTTCCATAGTTCACCAATACTTGTTTTCTGTTT
AAAGGGGATTAATTTAGTGAAAGATGATTTTGCTCCTAGTTTTGATTTCTGCCAGGATTGAATTATTTCAAAATCTCCTGTGTTTTTTAAGCTTTTTCAAAATAGATGTCTGAGGAAAACCAGCAGAATATTAACCAGTGTGGAGCCAGTTGTTGGGAGCACACACTTCCATTATGCTTGGCACATAGGTCTCCTTGTGGTGGGTG
GGGGAATGTACAATGTGCAGAGGTTATTTTGATGCTACATTTGATATTTTAGGTGAATGTCAAGTACATTATTTGCTATATTTGTAAAGGAATTAGACTGAATAGAAAATAAAACTGAACTAAGAACTGTTTTGGGGTTCTGTGTCTACAAGATTGCTCAGCTTTGAAGGCTCTTGCACAAGCCTGATAACAAGCGTTTAATCTCT
AGCACCACTGATGTTTTCTTGCCTGCACTGCTCTTTCACTATGACAGCTGTAAAATGACTTTCTAGTTTCAGCATGGCCCTTTCTTTATGAGCTGGATTTAATAGACTCAAAACAAATAAGCCCCTCCTTCCTTTGTCCTTTATTCATGGAGTTTTCTTGTTGGTCCTGTGGACTTCTACGGTCTTAGTCTTGTACTCGGGTGATG
GTGGAACTTTTGGTGTGTATGTATATGTATGTGTGTGGGTATGTGTGTACACAGTGGACAGCAGATTGGATAACAGTTATATCTTCCTATTCCTTCCTCCAATAGAAATAAAGCAAATCTTTACATTTGTTACTTTTTTTTTCCTAACAAATACTGCACATAATTGATGAAAAGTGAGTACCTCTGATTGCAGAGCTGAGGCGAGT
GTATGGAAGGCTGCCTGCCAGAGGCCTGACCTCCAGCCTGGCTGACAGCTGCTCTAAGGGTTGTCCCCAAGACTGTGACTGTGAGCTGTTTTCTGAGTCTAATAGACAGCTGCACCTAGAAGTTCCAGCATTCACTTTGAGGGGCGTTTGGGCAAGCCCCACTTATGGCCCTCTCTGGGGTCAACCCCTCTTCCTGTCCTACTTTT
TTTTTTGGTGGGAAAAGAGGAAGAAAGATTGTCCTGTGACTTCTGCCCATTACCTGAGGCCTGTGGAAATAAACCTTTATGTACTTAAAATTATACAGAAAATAGAATAAAGTTAATACCAAACTTGTTTAGTTATTCACCTGATGTTTTCAGTACAGAGATGTGAAAATACTGAAAATGATACCAAGTATAAGAAACTACTCTTT
TGTCTAAGTGTTTTTCTTCGTGGTCCCTTTCTTTTCCCCACTTCCTCCATTCTTAACTCTGCATTCTGGCTTCTGTATGTAGTATTTTAAAATGAGTTAAAATAGATTTAGGAATATCGAATTAATTTTTTAAGTGTGTAGATGCTTTTTTTTCTTTGTTGTTTAAATATAAACAGTGTACCTTTTATAATAAAAAAAAGTTGAGT
TTGCCAGGCTGGATAGATGGGGTCATCTCACAGTGGGTCACGTGAAAATCAGTGTCACGTAGTCCCAGTGAATGTTGTGTTCTTTCTGGGGGGAGGGGGGAATAGAATAAACTCAAATTCTTTTTCAGTATAGCCCCTGAGTAATGAATGAAAATTTGAGCTTATGTAAGTAAAGATTCATTTATGCCACCAGGGAGAGCCTGTAT
TACTTGTGCTATTTTATTTTGTGGTTTTCTTTTGTTTATATTGCTCAAATTCTCTCTGTCAGCACTGTGGACCATCTATCAGTGGCTTTATAAGTACTGCAATAGAATTAATACCACAGAACTTTATCTATTTTCTGTCATGTTCAAGATACTGTACCGGCACCAATTTCTTAGGATGTTTGTAAGAATCATCTTTTAAAATCTGT
GACTGTGCTTCACTTCACAGTGTTTACCCGAGCACTTAATAAAATGTAAGGCTGGTATTTATTTGAAGTTGTACAGTATGACTTAATTCACATCTGTTGGAATAGAAAATATATTCTGTTGAGTATTTAAGAGGCTGTACATGTTTTCTTTTGTGTTTGGATTCTTTGTGCTTTTTCATGTTCGGTACATCAATAAACAAAGTTGA
AAAACGAAGACTATTCTTATAATAGTTATGTGTTTCTAAAGAAACCAAAGTTCTCACCGCACACTTATCACATCCTAAGTTATATTGTTGAGAAGTCATTAATAGAATTGGCCATATATAATCTTCACAATTGTATTGAGTATCTTTGAGATTCATCCTGTTGATTGCGTCAGTACTCCTTGTTTAAATACTGAATATTATTTCCC
TTCTGTTAATAACAACAGGACAGCCTGGTGCCCCATTACACTCTGTAGGAGTTATGCAATTCAGAAGTGGAATTTAGGAAATCATTTATTTTGATGTGTCAATAGAGAGATTTATTGTCTGTAAATTTGGATGTAAATAATCTGATCATTGAAAATGAACTTGAAACAATTGTGTATGCTTCCTTAAGCTGTCATCAGCCTGTAAG
ACCCCCCCCCCCCCCCATAAAATGGGCTTATTTATTTGTGCAGTTGCTCTTCTGGATGCTTGATGATGGATATCAGTCAGTTCTCAGTACAACTTTGTGAAATAGATCTGTAAATATATCCTTCGAAATACGATCTTGTCCTCATTACTGTACACTTCTCTTTCTCAATGAAATGCAATTAGAAATTATTAACAAAAGGAAAACTG
CTCCCAGTTTCCAGCTTCCCACAATGACTGCCCAGGGTGACTTTAGGTGGGCTTGGCCAAGAGTCCAAGCAATGGAGTGGGTGTATGAGGAGAGGCCTGGAATAGATTTGTGGTTCCAGAACGTTCCCCAGCTTTTGGACTGAATCTCAGAGCATCCATCTCCCCAGCCTGTGCAGCCTTGCATGACAGTTGTCCTAGAGAATGAT
ATTGTTTGATTATCATAAAACATGTTCTTAGTTTTAAAAAATCCCACACTATGATTTATGTAATTTATTGGCATTTTTGCTGAATAGGTGTAAGTCAGATAATAGATTTTTAAAAAGCAAATGAAGCAATGTGTCAAAGTCTAATGTTTTCATAATAAAAATAGATATTATGTTCACTTAATCTCTGTCATTGTTCCCTTTGTTTA
GGAGCCACGGTGCACACCACACCAGATCCTTTGCCCGGCCAGGAATACAGGCCGACTGGGGACACTGAGTCACATCCTGCCCTGGTGGCCTGGTCTCCCAAATAGAGACGTTATTCATCAGCTTGGTTTACAGTGCTGTTTATTCACACCGGTCTGGTGTGGCCGATGTCTACTTGGCCATGTCGATGAGGCTCTGCAGGGAGGTG
TCGTGATCCGCCGGCGGTCAGCGGCTTGACTTTCTACGAGCTTCCTCCTCCCTTGACCCCTTCTCTGGAGTGGTTTTTATTTTTGTTTTGTTTTCTTCTTAATAGAAAATTCTTAACTTACCGGGACTAGCTCCTTGGCCTGGGACATGGGGAGCACTGTGGAGTCTTCAGGGCGCTCACATGGCCGCCACCTCCATCTCTGTGCC
TGTAAGACATTATAGAGATTATCTCCAGCTGTTTAAAATGGTAATGTACAAATGTGAATAGACACTTATCTATAACATGGGTAAGTTTTGTTTTGCCTATAATAGATGTTTATAAAAAAATTCAGTGAGGGGACAATTGGTCTTTTTGGTTTTTTTTTTTCTCCCAATCCTCTCCTTCCCCCATTTTTTTTCTATCTTCTTCTTTT
GGTGGCCCTGCCTACCATGGACTCTGTGGCTGGTTTGTAGGGGTCAACATGAGACTGAGACCAGAAATCAGGGTGTCTTAGTCTCTGTTCTATTGCTGTGAATAGATAACATGACCAAGGCAGTTCTTCCAGAAGAAAACATTTAATCCTTGGCTGGCGTACAGTTCCAGGAGAAGTGGTTGAGAGCTTAGCTAATCCTCTTCCAC
ACATACATAAAATAAATAAGATTTAAGAAAAAAACCCAACATATTAAATGAGGGGCGGGCAACTCATTTTCAAAACCTTTGGGCAGATCATATTTTATGAAATAGAAAACAATAGTTCTGACCAAACTCCAAATTGTGTCAACCTTGATTTATCACCTGGAATTAGCATCCACTTTATTTATTTGGGATTTTTCTTTTCTTTGTTG
AATAGGACCTCATGAAGCTGAAGATACTCAGTTTGGCAAATGGTATCATCCTTTAGGTAAAGCAGCAGGCTACAGAGTTGGAAACAATCTTTGTACATCCAATAGAGCAGTGGTTCTCAATCTGTGGGTTGCAATCCCTTTGGGGGAGTTGAACGACCTTTCCACAGGAGTCACCTATGACCGTCCTGTATATCAGATGTTTATAT
TTTTGCTTAAGCACTTCATCACTTGTTTTATTCTGTATCTGCGAAGTACTCTCCGATCTCCTATGTTCCTTTAACATTTTGGTTTGTTAAAATATTGCCAAATAGAGTGTTTGAGACATATAGTTTGTACTAGTATTTTTATTTTACTTCTCATGTTCTTGTAAGTCATTAATTGACCGATGATTGTAGACCTTGCTTGAGTATTT
ATGTAAAACGAGCCCAGCTCTGCAGGAGTCCTGAGAAGGAATTCTGGGGCTACCACCTTAGGAACGAAATTGTGCCCAGCCAGAAAGAATGCTGGCTCATAATAGATTCTTACCCAATGCCACTGTCAGTATCCCAGGTAGTGAAATTCTTAAAGTGGTGGGGTATTAGTACTAGTAGTTTTATGTTGTCTAATTCTAGCCAAGCT
GAGTTGTGAATGTATTTGGTTTATTTTTGGTATGGGTTTGCAGAGAGATGACTGTGCATTCCTTCTGATTGTTATTTTTATAATTACTAGAGATGACTGAAATAGAAAAAAAGTGTTGTACTGAGTTTGCAAGTGGAGTGTAAGTATTTTGTGTTGAAATTTAAAAAAATATCTTAAGAGCATTAGCAGGTGGAAGAAACCAGGTG
GTTCTCACTGAGGTTATTTAAATAAAGCTTAAGGTTATTTGCTTGGTGTGTTTTTCATAAACATTTTCCTGCCTTAGAATTGGAGTCATGTATACTTGGAAATAGAAGTAAAGAATTGTGTTAGCCTGCTGCTTGCTCTGCTGTGATGGCCCTTGTCTAGACACCTCAGTGGCTAGGTGGTAGCAGTATCACCGTCACACAACACT
GGAATCAGGCAGCTGGAACTCTATAGGGTGACACAATAGTCCACCTCATCTCTAAGGGTGACATGATAATCCTCTCATTTCTGTGACATCTGACCAAATAAATAGAGCTGCTGTTGTTTTGTGTTATTAGGACATTCTGACTAATAACACTTTTCATTTATGTAGAAAAACAGCATTAGATATTCTTTTTTGGTGTTAAATACCTC
TACAAACATTAGTTCATGTCTTTGTTCTTTTTCAGTTATCACTGACCTCAGGGACTTGCCAGCATCTAATGTCATGTTCTTAGTGATCATTTCTATCATTAATAGAAGCTTTGAAGATGGCTTGTGTAGACTTGGAATGTGGTTATTATTATTTTTCCTTGTATAATGCTTATTAAGCAGGGGCTCCTGAAATGATAACTTTTGAG
CACATCTAAAAGCTACTATATAGTATATTTACTCAATGCATTTATTAATCTTGTTGCCAGCAAGTCTGACAGCTTGGAAACAAGGGTTTTTTTGTTTTTTAATAGACTTGAGCTGGTGGCTTACATGTTCTGTATTAGTGCTGCTTGAAGTTTTACATGTTCAGATCCCTGCTTTTCAGAGGCAAGGATTAGTCCATTTAGACTTG
CCCAGCTGTTAAACAAACAAACAAAAAAGTGACATAAATGTTATTTATCAATGAATATGCAATGTGTAATGTCTTTGAAACAGTGGCTTGTGAGTATTTGAATAGAGCCTACAAAATTTTATATTGCATTTGTCATAAAATTTGTTTCTGTGTGAAAAATGCCTTTATTTCCCAGTTTTACCTGCCTTTGTTTGGCAATTCAAAGC
AAAGAGCAGAGGATATCTTCCTTCCCTGTGGAGACTGGACAGATCTTCTCTGGTCCCGCAAAACTTGAATGAATCTGATTTATTTGTTTGCATAAACTCCAATAGAATTAAATAAAGGATCTTAATAACCAGCCTGAGTCTTTCTTTTTTCTATTCCTTCCTTCCTTCCTTCCTTCCTTCCTTCCTTCCTTCCTTCCTTCCTTCCT
AATGTGTGAAAAACTCTTGGCAATGCTGGAAAATTTTATCCCAGAAGGGTGGAGGGGGAGGGGAAGCCGGAATCCATTTTTGTCACAGTTTGTTTTTATTAATAGAAAATAAACACTCATTCATTCCAGTTTCAAAGTTGCTATACTTGAAATTTCTAATTTAAAAAACGAATTTAAAATAATCAATAATGCTGCTTTAACTAAGT
CCCTAGTCGTGTAGCACAGGCTAGTGGTTGTCCTGGACACCCTAGAAGAATGTAGCACTGCACCCTTGTTTCCTACCTTGTGTTCAACTCCAGTGATACCAATAGACTAGTCCTCACTGTAATTGCACAAAGTGATTTAACATAGGCATGGAACCAATGTGGTAGTCCAGGTGATGGAGTGAGTGTGCGAGCACGTGTGGGTGTGA
TGATTTGGCTGCCAGCCACTCGCAGGCGCGATGCAGGGCCATTTAGTCGGGGATAGAACTTTCTAATTACCTTTTGGATACTGTGGTTCTATTTGATAATAATAGAGTAATTTTTAAAAGACGAGTGTTTCCTGTTTGCTGTTCTTGTTTGGTTTGTAAGGGGAGGGGCTAAGGTGGCCCAAGGGACATGTGCCCCAGTATTAGCT
CTTTCCTGGGGGAAAGGACTTCTGTCCATCCCTGCCCACTGGATCGGACCCTCCGTGATTCTCCAGAACACACTGCAGACGTGCAAATTAGAATTCTTTTAATAGATATAAAAAAGTACTAAAATACTCGTGTGGTTCTGCTGTGTTATTTGCCCTAAAGGAAGTGAGGGGCAGAGTGAAGAACCCAAGTGCAGCTGGGTGGGCCT
CTGTCCTGATATATGTTACACTGCTCTGTGCTGGCGGACGCGGTGGCTCCGGCAGTCTAGAGCACCTCCATTCCAGGCCTCAACTTTTCTCAGAGTTCTGAATAGATAACAAATTCTAAATTGCCTTCTGTTTTCCCTGTATATTTCCTTTGCTCATGCTTGTAATGTGTTGTGTAGGTGCAGAGATTCGTAGTGTTTTTACCACA
GACCCTGTCTGCTGAGGGCCCATGCTCCTCTCATGGGTTTCTTCCCACCTAGCCAGTGCCTTCATTTGCTTGTTGTACAGTTTCTTGTAGTTTATTTTTTAATAGATTTGAATAAAACCTAAATAGCGCTATCCCTTTGGTTCTGGTTTAATGTACCAACAAGGCTTCCCTGAGCTTTTTGAAGGCCCTTTCTGCCTGCCCTCAGT
CATTGTCTACTCTGGTTCTGGTTTGTGATTTTGCAGCAGACCAGGTAGGGGCTGCAATGGAATGCTTGTAGCTCTGATGTGTAAGGGATAAGAGTGCTTCAATAGAATTTGGTACAGCCCCCCACAGGTCATTCTTTTGAGTTTTTGTTCCCATGGTGTCTTAATGGCTGGTATCAGGGAATAGACTGCTTCCCTCCATGGCAGAT
ACTTAGTGTCAGTTTTACAGTGACAATTTGTGACAACTTGGACATGGAACACCTGTTTCTTGTGTTCAAAAGTTAGACTGTTTTTGCACCTGTATTGGATAATAGATTACAAAAAAATGCAAATTTATTAACAAAATTTGTTTTATTTATTCATAACCATTTTTGGCCTTTGTTAATCCTCCTGCCTCAGCCTTCTAGCAGGTGTC
AATGAGAGTGTATTTAGCTTTATTTAAAGTTCTTAATGCCAACAGTTTTAAAAATCACATTTAAATGAACTGTACAAGGTAGCCAGACCTTGAATGTATGAATAGACTATATAATATGTCCCCGAGAAACTTTGTTACTCTCAGCTCTGTTGATTGCGAAATCTTGCATAGATTATGCTTTGATTTAGTTTCTTTTCTGCTTATTG
GTGCACCAAAGGTATCACTGGGGTGAGATGTACTGTATTTGGACAGATGGGACCTCATCCCTTCAAAAACATTCTTGTTACCATGTTCTCCTGAGCTGGTAATAGACTCTTGCTGGGCCAGTACCACCCCACCTGCATGGTGTTTTTATCTTAACAATCATTCTTTGCATACATGTGACAACTTCAAAATGCATTCTGTGTTCTTA
TTCTTGTCAATGCTGTTGGGTGGCTTCGTTCCTCCCCTAACTCAGCCATTGGTGTGCACTCATCTTTAGCACCATTGGTGAAAATTCTCGAGAGCTGTGGAATAGAGTCAAAGATTGAGCCAGAAGTCAATGACTCCCTGGGGGTTTACTGCATTGATGCCTACAATGAAACCATGACAGATAAGCTAGTCCAGTTTGTGAAACGT
CAGAGAGCAGTTGAGAATTCAAGCCACCCAGACCCCAGTGGGTCCACTCCAGTGCTTCCTGTGACTCCTGTGTGCTCAGCCCTGACCTGCCTTCTCCCAGAATAGACCACCTATACTTTTAGACCAGTCCTTGATGCCTGCAGCCTAGCCATGGGCCCCTCAGCCCCGTGCTCCCTATTGGGGCTGCTCAGGATTCTCTGGCTTTA
GAACGAAACCTTCAAGAACTCCACTCAGTGAACCTTGTGTTAGAATTCTCTCATCTGCCAAGTTATCTTTTCCCTTTTCTTTCCTGTGTTCAGCTGGCTAAATAGATTATATACATTTGAAATGAAAATATTTGGATATGAGTCAAATATTTTCATAATCTTAAGTGACAGTCATTACAATGAAAGTGTTCCAGTGGCACGCTGTT
CCACCAATGAGTATGACGGACACACCACCTACCCCTCCCACCAGTATGACTAGCACTCTGACCTAGGTGGGGAGGGTCATGCATCCTGAGAAATGACACAAATAGAGGGGTCAATAAATTTTTAGCCAAAAGCTTCAAATTCTTTCAGGAAGCCTAACCCTGATTTTCCTCTCTCTGTCTGTGATTATTTTGGTCAGCGTCTTACC
ATGTTCTGTAGACGAGTTGTAAATATTCAGATAGGGAAAACCATGTATGTGTTGTGAGATGAATATTTTTCCAGACCTTGTGTAGTTGTAACCATGCGGAAATAGATGAGTGATTATTTAAATAATACAGACACAAGACTCAAATTCTGCAAAAGATACTATGGGAAGTTAAACTTATCTGCCAAATTGAAAATAGGTATCCATAC
TCCTTTGTACAAATGAAAATTACCCTTAATTCCTTCAGATTGGTAATAAGCCCACGCTCCGGTTGCAAGATGACATTTGGGAAGCGTTCTGTTTGGAATTAATAGAGTGCCCATTTCGCAGCCTTTTTGCTTGATTGCATGTAATGGATGTGCCCTATATTTTCCTGCAAAATAAGTACTCAATTCATTATCGTTAGGCAAATGTA
CTTCATCCTCTGAACCCAGCTATGCTACGTACAAACGAGTGGAGATATCATGTGTTAGATCAGCTAACACATTTCCTAAAATGTGAAAATTGTTTTTGCTAATAGAGTCAAAATTAGTTTTAAATGCTTGAGTACTGGTAATGATTTTGTGTGTGTGTGTGTGTGTGTGTGTGTGTGTGTGTGCATGTGTGAACAATTTTGAGTGT
GGAAGGGTGTGAAACAACCTCTCAGACTGTGCTTCACGTTGTGCAATTTATACTATGCTCAAAATAGGAAGCTCTCCTTATTTTCGGCTATTCGTTATGGAATAGAGTTTGTCAGAGAGAACCATCTGATGACTATTCTATTTTTTTTTTTTGCTTTCTTCTTTTTTGTTTTTTGTTTTTTTGCTTTATAACCTACTGTTTATTGA
TAATTAATGTAGCTTTCCCTGGTCATACATTATCAGTGAAGAGTTCTTACAAATGTGAATATGGGACTGTGAATTCAGCATTTGAGAATTTATGTAGGAGAATAGAAATGCTGATGTAATCCACATAGGAAAACCATGTGTTTACTTGTTTACATTGTATTACATTTTAGCAAATTAAAGTAGGGAAGTGAATCCGTTGCTGTGAT
GTCATAAAGACTATCTTTACAACACAAATGCTTATATGGATGGAGCCTTTTATTTGAACATAATATACATATTTTTCTGAAACCTGATTTTATATTTAAGAATAGATTATAAACATGTTGTATCTTAGCACATCTTGACTTTATTCTATTTAAGCATGATATTTAATATTCCGCTGTTTCTTTGGTGGTATATTGCTTCAATTTTT
AGGTAAACCAAGTTTGGAGCCTGAGCTGTTTGCTAAGCTGAAGTCATAGGTTGGAAAGTAATTTTTAACTTCTGGAATCATGTTGCCTACTGTTACTCTAAATAGAAATATAGGGAAGGTTTTTTTTTTGTTGTTGTTGTTTTTTTAAATGTGAATTTTTGCCTATCTTTAAAACTTTGGTTGTCAACTTTCATTAACCTTAAATA
CAGTTCCCAGCAGACTTAAGTTTTCAGAATTTTACTGTTATATTTGTGTTGGTGATACAGCTGTGCCTAAAGAGATTGCTCTGAAGACCACCAGTAAGTGAATAGAATTCTTTTCAGCTAATTTGATTACGTTGTTTCTTCTTTTTTTAAGGGGGATATTTTGTACGTATCCAGTATTTTGACAAACTATTGATTTTAATCATACA
AATGCTGCAATCCTTTTACACAGTGTTGTGGTGACCCCCCAACCATAAAACTGTTTTGTTGCTACTTTATAACTGTGATTGTACTACTATTATGAATCATAATAGAGATATCCGATATGCAAGTGTCTAATGTGTGAGAACTGCTGTCTTAGTGGATCCAGTCATTCCATGGAAATTGGATCAGCAGGGCACTCAGACTGATGGAG
GATTATTTTGGGAATGGGGGGGTCCATGTCCATATTTTTCTTTGATTATATGATATATTTTTACTTTTCAGCCTTCTAATTTAATAAGTGGTCTATATAAAATAGAAAAATAAAGTCCTCTGAGGAAATGTTTACTATTTTTGTTCTTGAGTATTTTTTTAAACTTTTTATTAGTTCTTTGTGAGTTTCACACTGTGCACCCCAGC
GAGTATGTCTACTGCCAACTAATTACATGGTAATCTAATCTAATATAATGTACATGACAGGGACCATCTTCTCTTCTGTCACTTGTTTGCTGCAAACATTAATAGACCTGTGGGTGTGTTTGCATTCTTGGTCAGATCTAACATAACTGGCACATCCAATCCTTCTGTTGAGAGACATACACTACAGGCCTGGGTGTGGCATTTCG
TTCCAAGCAAGGCCAAAGGACAACATTATAGGAAAGATTTCTAGTATTAATATGCCTTTTCTCTGTGTGTGTACTGTCTTGTAGTGATGCTATATAGACAAATAGATGATTTCTTATTTTTTGTTTGTTTGTTTGTTTTTTTGTTTTTCTGTAGCCCTAGCTGTCCTGGAACTCACTTTGTAAACCAGGCTGGCCTCGATCTCAGA
AGCAAAAGAGAAAAAAATATCTGAAAGCTGTCTTAAAGAGAGAGAGAGAGAGATAGAATCTGCATCACCCTGAGAGTAGGGAGCCAGGGGGTGCTACAAAAATAGAATTCTGTACCCCAGTAATCAACTAGTTTTCTATTAATGTGCTTGTCTGTTCTAAGAGTAGGATTAACACAGGGGAAGTCTTGAGAAGGAGTTTTGATTCT
CCCACTGCTCTTGTGATATTAGACTGGATGTTTACTTTGTTTTTGTATAATTTGTTAATGGCTAGCACAGCACCAGCCAAAGCTGTAACAACAGAGTTATAATAGATAATAAAATCCTTGCGAGTATTTGGTCAGTACTCATGTTCTGTAAAGTGGCCTCTACAGTGTTCTTGCTTTCATCAACATTACTGCAACTCTTATGAAAA
TCCCCTCTGGGTGTGTGGGTGTGTGTGTACGTTTGGGTGTGTGTGTATGCGCGTGTGTGCGTGTGTGTGTTTTAATTTTCTTTATGGAAAATGGACAAAAAATAGAGAGAGAGGTATTTAACTGCAATAAACTGGCCAGTGTGGCCCCGCCTTGTCTGTCTGTGTGTCCATGTTGGGCATGGGGTTGGGTAGGGTTCCTAGGGTCT
GGATCATACGACTCACTGGTGGGTAGGGGAGGAGACAGAAAGCTTAAGCTTGGTCAAGTAAGAAATGTTAAAGATGCCCCTGTCTAATCCACCCTGGATGAATAGAGTTTTCTAGTTCAGATATGCAGTTGTCCCTTTGATGGCTGTAGCCTCCCTGGTCTGCTGAGTGGTTTTCTGTTGCTTTCCTTAAGCGTTTTTGTAAGAGC
AGCTGGTTAGACCTTGAGAGGTTGTTTGTAAACACTGGACAGATGCAGTTCAGAGAGCTTGGGTTGAGATTTGGCATGAAGGATATGGTGCTCTATTTGTAATAGAAACTTTCAAGGCTCTTCCAGCTCCCTTTCTCTTCGTTCTTTAGCTGTAGTCACGAGTTCTCGCTCCATGATTTTCAAGATCAATTCCCATTAAATTGCAA
CAGTGGGAGCCGTTAGGATTTCCTGCAGACGGATTTCATTGGATGCATAGTTAATGCTGTGAAACGTGATAGGATTAATGCTGTATTGGTGGATTTCTTGAATAGAATTTTGTCTTAACATTCCTTTTTTGTGTGGAGGCTTTATTTTCTCCATTTGTAGCTAACCAGCTCAGGTTTTTTGGTTGCTTTTTGTTGTTGTTGTTGTT
GGATGATCCGTGGTCCGCAGGCTCTGGGAAAGATGTAGGCCTGGTTAACGTTTACAACTAAGGTTGAACAAAAGCAGGCTCACCGGAAATGCTCAATATGAATAGATAAACCTTCTTCCAGACAGGGAAAGGCTCATTTATTCTTGGCTTATAAACCAGGCTCCCCTTTGCTATAGCTAGTAGCTTCTTTTAAGGAGCCCCGTGTG
GCACCCACTATGGGAAATAGTTTGTCAGGCTGCACTTCTGCTGGCGCTGAGCACTTCACACATGCTCAGTAGAAATGTCCTCTGGTTTGCATTAAGGGATAATAGAAATACATACTTTTAATGATTTATTAAGTGAGTGTTTTAGAATCTAGCTCATTGGTTCAGCCCCCTCTCTGTGTTTCATGTTTTGATGTAAGTAGATCTTG
CTTCCTACTAGGTTTCTTATTCAGCCCCCCTTCCCCACCTCCCCCTCATCTCTCGACCATCATCTCGAGTCCTGGCTTCTCTCACTCTCCTTTCTCCTTGAATAGATAAATAAATAACCTTGTTCTCCAAAGTTATATTCACACAAAAACTCATGTGTTTTTTGAGTAGCTTTTAAATGATTGATGATTGTCCCTGTACATTTTCG
ACTGGTATGCCAAATACTTCCCCTACTTGGTGGTTATCCATACTCTCATCTTTATGGTCTGTACCAGCTTTTGGTTCAAATTCCCTGGTACCAGCTCCAAAATAGAACACTTCATCTCCATCCTGGGCAAGTGCTTTGATTCTCCATGGACCACTCGGGCCTTGTCCGAGGTGTCTGGAGAAAATCACAAGGGCCCAGCTTCTGGA
CTTCGGTGAGAAGGAATACTTGGTTGCAGCCAGGAAGTTCACCCGTCAGCTTCTGGATCAAGGTCAGCCATCCTCTGTGTGTAGCAGTTTCTCAGCTGGCAATAGAAAGACCGCTTACCCTCTTCCCTCCTACAGGCTCCTCTCAGTGTTACGATGCGCTGTCTTCTGAACTGCAGAAAAATGCCTTAGCAGCTTTCGTGAGACTG
TGTGAACTGCAGCAGCATGTCACATAAACTCCTGAGCAGGGGAGATGGGAGGGCGATGAGATGGGAGCTGAGTGTGAATAGAAATGTGGGTTGGTTTGGGAATAGAAACTTGTTCCTGCATGAGATGGCTTTGGGTGTCTGGTACCACTCCTTCCCTTCCCCCTACCTGGCCGATTGGTGCTCCTTCTACACTCATACCTCTACCT
TTTTGCATACCTGAGGCAGGAGACCTGCCAGTGGTGGAGGTCACCTGACAGCTTCCCCACCAGGAAACTGAAGCACCTTCTTCAAGCTGTTATGGTGGACAATAGAAATACAGATGAACTAACCTACTGTGTCCCATCCCTATCCATGGTATAAAGCTCTATCCACCAGCGCTTACTTTCAAAGTCAGGGTCTTGCCTACTTTGGG
GCAGCACTGCCTGCGTCTTTTCCTGTTTTCTCTACTCCTTTCTTAGTCTTTTTGGAAACTAGGAAATGTTGCCAGGTTTTCCCCGTTTTTGGTAAAACCAAATAGATAAATATGCTATTTTCAATGATTTGATAACAAGTTTTACACTTGGGATTTTTAAACACTAGGTACCCAGTAAGCCTTGTAAATAAAACTTCTGTTCCCAG
GGTTTCCTTCAAAACCAACAAGTCCCACAAATAACTCGCTCATGCTTTTTTTTTCTTTCCTTCTTTTTTTTTTCCTTTTCTTTTTTCTTTTTTTGTACGGAATAGATAATTAAGAGTGAAGAAGTTGAAACTTTTTTGTTAGTGTACAACTCATTTTGCGCCAATTTTCACAAGTGTTTGTCTTAGTCTAAATGAGAAGTGCAAAG
GACTTTATGTTTCATATTTTAAACTCAAATCCAGCATTGTAAAGTTTGTACAATTTGTCCTGAAGCTTTGTGTTTGGCTGCACCTGCATAAGCTGCTACAAATAGAATAAAGAATTCATAGCCTGTATCTATCATTTAGATGCATGGAAAAATGGGCTTTGCACACAATGGGTTTGAAGCTGACTGGGAACAATGGAAAAAAATTA
ATTCCTGGAGCTGGAATGGCACTGGCTGTAAATATTTCTAAATTACTTAGAAATGTCAGGATTTCAATTTTTTTCTCACTCAACTTTTCTTATGTGGACAAATAGAAGAGATAAAAATTTCAACTTATAATATTTTAATACAAAAATAGATTTTTACCCCCATAACTACATCCATGTGATCTGGGATAAGGAGAGCGGCCTTTCCT
AGGAGCCACCAGTTCTTATGGGTGGCAGTGGGTGGGGGTGGGGGGGTCTCTTCTCTCCAGCTGACTAAACATTTTTCTGTACCAGTTAATTTTTCCAACTAATAGAATAAAGGCAGTTTTCTAAATTTCCTGTATTCTCTTGTGTGTTGCTTTCGCCGGAAAGACTCCCCTGGAGAGGCTTCTTGAATGGCACCAGCTCCTCCTAC
GAATACTTTCTTTTATTTACCTGTACTATAAAATGTTATTTCTTGTAAAGATATTATATAACATCCTGGAAATTTTTTCATAGTCAGTCACTAGAAGGAAAATAGAAAGTACTAAAACTGTAATTTTATACTGTCTAAAAGGTTTTTCTGGGATATATAAGAGATGGGAAAAATAATGTTGAAACTTTGCTTCTTCCACCTCCAAG
TCCTTCTGCCTCATTTCCTTTCCCTACTGACGTGGCTGACCTCCTCTCCCACGCCCCCTGCAGGCAGCTGGCCAGGTGGGCAGGTGCCAGCGGAGCTGTAAATAGAGCTGGGCTTTTGTGCCGGTTTGTGCGTGTGCCGTATTTCTGTGTCTTGATAGAAGTCACACACAAGAAAAAAAAAAGATTGAGAAAAAAAAAAAAACCTT
TTTGTATTCTAAAAGAACATACGCAGAAATGTAAGTAAACCCAATCTGCAAAACTGTACAGCTTTGACACTGTATATTGTACATGTGTATATTGTGTAAAAATAGAGCTTAAATCAACCTAATATTCCCACACTGTCTTGATTGACTTCGCCCGAGGCTTATTCTTCTGGAGTACTTTCTCATCTCCTTTGGAGGAAGATGATAAT
TGGGCTTGTGGACCTAGCAGTGGGCGCCCTGGGCAACGCTGTGGTTTTGTGGTTGGTTCCCTACTTTTTCTAACTGGAGGGCTCTCCTGAGGGTTAACTGAATAGAGGGTTCCAAAGGTCTGCTGCAGGGTCTCTGCCTCTTGATTCTGACTACTGTCACCCAAATGAACCCTGAGCCCCTCCCAGCCCGTGTGGTCCTGGAGTCC
AGTTACTGCCAGTGGCCACAATAGAGAAACTGAGCAAGCACGTGGACCAGAAGACACTTTTTATTTATACTCCATGAATATTTCAAATTTTGTTGTAAATAATAGAAACTGTTCAGGAGTGAAGCCTGAGGAGTTGAATGGATACCTGAATAGATGTCACCCTTTGGAGACTCATGAATTGTGTATTGTAGAGCGATATAATGACT
AGAAGACACTTTTTATTTATACTCCATGAATATTTCAAATTTTGTTGTAAATAATAGAAACTGTTCAGGAGTGAAGCCTGAGGAGTTGAATGGATACCTGAATAGATGTCACCCTTTGGAGACTCATGAATTGTGTATTGTAGAGCGATATAATGACTGTTGTGTAGCAGGGAAATCTGTCAGATGCCCTGAGCAGTTGGGTCAGT
GGAACAGCGAGCCAATGACCTGCAGCAGATTATGGACAGTGTGAAATCCAAAATTGGTGAATTGGAAGATGAATCCCTAAACAGGGTTTGCCAGCAACAAAATAGAATAAAAGACCTTCAAAAGGAATATAAAATGTTACAGGTATTGTATTGAATTATATAGGTATAATTGTTTTCTGATGGTTAGTGTTGGAACAGTTCATCCT
AATGTTCTGATTTTATACAGCTGATACTTAAGTGACTTGAAGTTCTCTTCTTTTCACAGAGCTTGTCCTTTGCAACCTGATCACAGAGATGATGAAAACGAATAGAATTTACTCATCTGAATAATGTCTCCGGTTTTTCTACATTACTTACATGTAAATTTGGGTAAATGAGTTTGTCCAATTGGCTTGTTGAGGGGAAAAAAAAT
TTGTGGGTCTGTATGTGGCCTGAGATTGCTAAAAGCCAAATTATCTTACCTTTGAACCCTTCTACCCTCTTGCAAATGGAATGCTGAAGCCAGCTTGTTCAATAGATCAACAGCATCCAGTACCAAATAGGATCTCATTTTTATTGCTTGGATTTTCCAGGGTATATTGGAGACACTGGCCAAACTCATGGCCTTCTGCTGGTGTC
CCATGAATGACATAGTTCACATAGCCATGGGTGGCCAAGGACACTCCTGGGTACTCTTACTGCATCTTCCCTTGAAGGACTTTGCTAAATCCTGTGGAGAAATAGAAAAATCCAATACGGTACAAACTGTATTTATATGTGTCTGTGTGTCAATGTGGGGTCTGTGACCTCCTATCCCAGTGTGGGTGCTGTCTGACCTCTTCTGT
GCTCCAAGGGCCTGCACCAAGTTGCTTTTGGGTTTTTTCTGGTATTTGTGTTTTCTGGGATTTTATTTTTATTATTTTTTTTAATGTCCTTTCTTTGGGTAATAGAGAAATCTCTGCAAAAGACTTTGCTGACCAACCAGCTGGAGCTCAAGGAATGTGGGGTATCTGGGGCCACACCATTACCTGTGGGCTTGCTCCTGGAGCCA
TCTTGAACTCCTGATCATCGTGCCTCTACCTTTTGAGCATTGTAATACAAACATGGACCACCAGGCCTGGCCTTTGAGAAGCTAATTGTCTCTGGATTAGAATAGAAACATTAAACATCTCCACCACCAGCCATTAATGTGAATTAATATGACTATTTGACTTCAGTTCATGTAATTACATTTTTATAATTGCAGAAAGGTTTATG
CCGAGAGCGATGTAAGAGAAGCAACAAACAGCTCTAACATTCTAGTAGGGACAACAAACTTACTCGTTGTCTCATGGTACTATCTGATGTCAATTAGTGGAATAGATTTTTTCTTGGTGAACTGAAGGAAAGTATTATTTATATCTAACCTTTGAAGATCAGTATAGAATTTTCTAAAGGTTTTGACTATAATAAGCCTTGTTTGT
TTTCACTGAGACTTGTGGTCTCACAGGATTGCTGCTACAGAGAGGATAACGACAGTGATGGCATCAACAGAAGAAGTGATTTTTGAACTCGAGTATATCCAATAGATAGAATAAAACAGGTATTAGAAATTCATGAAAAATTTGTTTTGCTTTTATATCAATAAAAGAGTTTTCTTGTTAATTGGCCTTTGGACACGATTTCCTTA
TAATTTATAAATTAGGCCCAGTAAGAGATCAGCAACAATAATAAAATAGAACAGTTATTCACTTTGTTCTGTAATAACTTATTTTCCATGCTGAAAGAAAAATAGAACAATTAAAAATATAATAGAGCCTGGCAAGATGGTTCAGTGTGTAAAGGTGTTTGCCACCTTGTGTCACCAAGCTTCACAGTGTGAGTTTAATCCCTGGG
ATTATTTTCCTCAGTGAGATTTGTATTTTGAATTAGGAAAATCTCAACATAGATTAACATTTTTACAAGAGACTCTGAATTTAATTTTTTTTCTCAAAATAATAGAATGGAGACTACTAGGATGTCTGAGGAATCTTTGTTTAACATAAGCCTATGGTGAAATGAGAATGTTCTTACCAAGTGTTCTGCTTTTGACATCTTGAGAC
GTCCTGAAATAATACTTGCAAAGTAGAATGTTTCCTAAGGAACGGGTGGGCAAGTCTTAGTGAACTCATGAGCAAAGGTTGTGAAGTAAATCCCCTGTTAAATAGAAGCGTAATCATCCTAATGCCGACGTTTTATCATGCATTTTCTCTCTGAGAGGTTTTCTTTCCATGTACAGCATTTCAAAGTTGTAATACAAATAATTTAT
CTTTTTTTCCGACACAAAAAGTAGCCACTGCGGTTAAAGCTTTGCTTATTGTAACAGGCTTTTATTTCCAGGTAACCTATCTGTGGAAGACCTAATTCTGAATAGAGTAATAGATATTACTGGAAACTGATTTGTTTTTTTTTTCCTATTATACTCTGCTTTATTGAAAAAGTAAAGCATTTAAAATTGTGCTCCAGAAATTCAGA
GAACCTGTCTAAAACCAAATACCCCTGCAAACAGATAAAACCTACCCTATTTAAATATTTTGCTGTTTTATTTTATAGAAATTATTTTGCTGAATTTGCAAATAGAATTTGATTTAAGAAGAACTTTTTGTCCTGTGGTATGTTTGGGGGTTTTGATAACCTTCTCTGTCTGCCTGTCTCTCTTTTTTTGAGGACTGCATATTTCT
ACCAAAAAAGAAAAAAAGAAAAAACAAAACAAAAACCAACAAAAATGAAAAAAAAAAAAATAGAACAAGTGCCGTGTGAAGCCGTGGACGTCCATGCCCTAATAGAGTCGCAAGCTTTTCTTCTTCTTCTGTAGTGGTGGCTTGATTTGTCTACCCATTTTCTGCATTTGTATTGGAAAAGGTTTCCTTTAAGACATTTTCCAAAA
TTTAAACTCAGGTCCTCCTGCTTGCATAGCAGTCACTCTTACTTGCTGGACCCTAACCTCCCAACTCAGTTTTGAAGGTTCTTCCCCGCAACCAACTCTGAATAGACTTGCCAAGGAGAAATATCAGTAATTGGCTCTAGACTCTCATTGTCATGTTACTTTTGACCAAATGTTGCAGTGCTTGTTTGCAAGTAAGTCAAATAAAC
AGAAAATTATAATTTGTTACCTGAAATCACTGTACAAATAGCAAGAGGGCATTAGTATGTCATCACTGTTTACTTCCCTTTGTTGTCATCAGTGCATTGTAATAGAGTAAATGGTGTCTTGGACTGTGTTGAGTGTATATTGTTTTTCAGAGAGAACAAGAGATACGGATGGGCCAAATGGCTATGGGAGGTAAGGAGTTAAGAAA
AAGTGGTAAAATCATAAATTAATGAATGCAACATAAATATTATTAGGTGATTGATGTGGGAACTGAGGTAGAAATGCTAGAAGTACATTTCATGACTTGTAATAGAATTTATTAGAAAGCAAAATGAAGTGAAGATATGTCCGTAAGACTGAATTCTATAAACATGCATATGTATGTATGTACGTATGTATGTATGTATGTATGTG
TCTGTATGAAGATTATTTTATTTATTCCATCCTAAGTTATATGACTTTCATTTGTTTTTCTTGTTTAATTGCTGTGTCTGTGACTTGAGATACCATGTTGAATAGAAGTGGGAAACATGCATATCCTTGACTATTCTTGCTTTAGGGAGAACCTTTCAGACTTTGATTTTGTTTTATGAGTTTGCTGTGGACTTTTCACATGTGGC
GGTTGGAAGGTACTTGGTTATATGTGGACCACAAAGGGGACCAGTGTCTGTCTATCTGCTGACTCCTTGTCAACATCTAGTAGGAAGAGATTTGCTTGGGAATAGAAATGTTTGTACCATGAGCACCCCAACGTCTCGTGCCAGATGCAGTATTCAATGTGAGTTTGTGGGTATTAGGCCTCAGCTGAACTTCAGCAGCTCAGTGG
ATTTTGTTTTCTAAAGAGACTTACTCAGTTTCTCACCTCTTCGCCTGTTGTTTATAGGATTTCTCTCTTTTTTTATTTGTTGTACAAAGATAATAGGAAAAATAGAGAAATTGCTCAGTCCTACCACATGAATTGTTACAAGTGTTCTGTGTCCCTTGTACGTCTTTGTCATTTGAAGTGTACTGTAAAGTTGTCTTTGGTATTTT
ATTAAGGAAAGTAAATTGTAAATATCGTAGTTGTTTACAAAGGATATGTACTGCTCTTGCAAGGAAATAATGTCCAAACAAAGCTTCACTTATTTTTTTTAATAGAAGCATATTTCACTGTTTATGGCGCTTATGTAATACATTTTTATCTTTTTAAAAAGAATTGTCCATGTAAAAGTCAGGGTTCCTTTATATTTGTGAGCCTC
CATTTTTGTCATCATCATGTAAATCCCACGATTTCAAACTGTAAACATCTGTTCAGTGGTGTAGCTTTACAAACTGTTCACTGATTTTGTGTAATTTATCAATAGATGTGAAATAAAGTTTCAATTGCAGGCTGTGAGTAATCTCATGATTTCAAGGTTTATAGCCAGTAGACATTGTGATACCATAAACAAACCAGAACAGGAAT
TCACCCTCCCTTAGAATCTAGTGTGTGTCGATGTGTGTGCTTGCACGATGTGCTCATGCACACTCCTTACCTGTATGTTATGTGTGCACAGGACCTTGGTAATAGAAAGCCCCAAGAAGGGACACTTCTCTTACGCCTAGTTCCTTTTCCCCAAGAAGCTATGCTAACAACCAACATAGAGGCATACCCATAAAGGGCACCTCTTT
AGAATTTCTGTTGTGAGCAATTCCTAGGACACTGGATGGCTGGATTCTCTCAAACTCCAAGCTCTACTGAAGGGAAAATACCCACTGATCTGTATTGAAGAATAGAGCCTAGTTTCCCAATCTTCTCTGAACAGCTTGTTTCCGCAAACGTCATTGGATTCTGCATGAGTCAGGTCTAAAGACTGTTCTTAGGGGGTCTTACTCTG
GGTTATTTGAGATTCAAATTTTAATTGTGTTGCCGTATTTGAAGATAAGGTGGCTGTCTCATATCTGTGAACACGCACTTTATTGTTGTTTTGTAGGAAGAATAGATTGTGATAACCCCAGTACTCTTGCCTCAGGTGGGTTTTTTTTTTTTTTTTGAGGCTGATTGGGGTTAAGATTAGTTTGGCTGTGGAGCAGATCTGTAAAA
CCCCTGACTTTCTAGACCACAATAAACCAGCCTTTCTAGACTCTTTCTAAGATTCTGTAATGACGAAGGGGGAACCTGCCCCCAATATTGGAAGTGGGGCAATAGAATTTTCTAGAGCAACATAATATTGTGAAATATTCTGTTGTATTGTGTTAGTACCTTGGAAAACCTGAAAGTAAGTGTCCAGCCCCAGCCTGTCTTTGCAA
CAATTACCCAGAGATATATTTATTAACAACCAACCTGTGCAACCTGCTGGAGCTTTATTTTTAATTTAATTTATATAGAGTACATATTATTATATGCCACAATAGAGCTCTATGAGAAATGATGTGTCTTGCTGTGCTGGTCTCCTGTTTGGGCCTGAGTGTATAGGGTAGTCACATTCTGGGGAATGGCTGTGGTCCATGTTGGG
