# Supplementary material for: Poly(A)-DG: A deep-learning-based domain generalization method to identify cross-species Poly(A) signal without prior knowledge from target species
Source: PLoS Comput Biol. 2020 Nov 5;16(11):e1008297. doi: 10.1371/journal.pcbi.1008297 (PMC7671507; doi:10.1371/journal.pcbi.1008297)
Supplement: S1 File — These three datasets are produced by previous researchers and we use them in our experiments. (ZIP) [file pcbi.1008297.s002.zip › mouse/bl_mouse/positive/posAATAAA.txt]

TCGGCTCGTACTGCGCAGACTCAGATGCCACCATATTGTGTGTAGGAGGAAACTTGAGTTTGGGGAATTATGTTTATGTGAGTGTAGGTGCTTCAAACGAAATAAATTGTTTGGAATACTAAATATCTCTAGAGAAACAGAGGTGTAAGTATCTCCGGATTATTGGTTTTGGAGGGGGAAGATCGCGTGACTCTTTTAAGATAATT
ATGATTAAATGTTACATTTTTCTGCCTCCATCTTATTTTTATGCTGATAGAAGCACAGACTGGGTTACTAATTTATCTGATTTCACTATTTCTTAACACAAATAAAGTTCTATTTTTATTAACTACCAGTGTCGGTTTCTTTCTTTACTCAAAGTGTTTCTAGGGGTTAAAAAGGTCCCATCCAGAGAGGATAGAGGCAGTGGTCT
CAGATGTAATAAGACTAATACCTTGCGTTTTCTTGATGAGTGTAAAATCATACCATCTTCTAGTGTCTCTACTACCAGCACACACGTTTGTGTAAATGATAATAAAAGCTTAATTCACCCTTCAGCCTACTCACTAAATCTACCTGAAAAGCAACACCACAGAGCTGTTAAATTTAGAGAAGAGAGCAGGTTGGGGACATGTTTTC
ACCATATACTTTGATATTTGAAATGTTATGTACTGGAAAGGCCACTTATATTTCTAGAACAGATTGGATTTTATGCAATCTTTTTCCTTGAATTAACAGCAATAAAAAAATGAAAAACAGCCTAAGAATTATGCCTTATTGCAAGTTTTATAAAAGTGGGTTTTCATGGTCGTTTTCCTTTTAAAGAATAGGTTTGTTTCCCTCTT
TATAGATCTCCCTATTCCTGCCTTAGGAGTGCCTCCCTATGGCTTATATACCTAGGTGCCTAGGCAGCTGGACCTGGCCGAGTTTGCTGTGCACTTGAGAAATAAACTACCACTGCCCCCGTATTGTTTTGAGGATGTGAGAGTTCTCTCTGAGGAGGGACTGTCAACTCTAACAAATGGTTCTTTCTTCTGATGTGCTTGTGAAT
CAGAGCCCCATAGGCAGTGCCCACTCACTCTGACCACTCAACTTCCATTTCTTCAGTGACACTGCATTTATGAAGGTACCGGATGTGTGCGGGCCCTGAGAATAAAGAGCATTATGTTCAGCAAGTATTGAGCAACTGCTAAGAAATAAGCCCTGAGGTAAATGTAGCCGAACACGGTCCCTGCCCTTATGGTATCTGGCAGAGGC
GGCAGCCTCAGTTGCCGCCTAGAAGAAGGTGGAAATGACTTTTCACCGTTTGCCTTTTGTACTCTGGAATTTTGTACCGTGTACATGCATTATCTACTCAAATAAATAGTTTTTGAAGTTTAATTTGGTTTCATTTAAGAATAATCATGGGAGAAAATTTTACTTCCACTGGTCTCTTTTCTTTCTTTTTTTACTTTGGGGGAGGG
AGGGTCCTGTGGGGATTCCGTGTTTAGCACAGTGCCTGGCTCATAGGGAGCCTAGTGAATGTTCAATATTGATATTAGTAGTATATCATAAAACTTGAGAAATAAAGAGCTGCGCTCACCCCCTATCTGTTGATTCAGACATGATGGTTACATAGAAACCTTGTTGAGTCGATCAGATGCTATAGGAATTAACTGTTTCAATTGTT
CAAATGAGGTGTCGCTGTCCCCGGATTTACTGTACAAGGCAAAAAGGACACTACTTTGTTTTCCTGTGTTGTAGAGAAACTAGGGAGAACTTTATTTTTCAATAAACTTTTCTTGTGTGACAGGTGGTAGTGATTTGGGGGAGGTGTGGCTTAATGCTACATTTCATGGTACCAACACACTCAGTTGCAAAGGTTATGTTCAAGCA
ACAATGTGAATATTTAAGGTCTGGGACTGTAGTTAAACTTCACTAAGGATTTTCAGAAATGTGTTGTTTTTTGTTTGTTGTTTTGTTTTTTAGATATGGGAATAAAGGTAATTTTGTTGAATCTTCATTGGTGCTAATGATGGACAGTTAAACAGATAGTGTCTACGCTGTGGATAAGTACACTTAGTGCTTCCAGAACTGACTTT
CACTCAAAAATCCTTGTGGATAATTGAATGAAACAAGAAAATGTGTATATTGGCATGAATTAGCCATTGAATTTCAGCTTCTCGTTACATAAGGAATATTAATAAAGTTTGTTTATTGACAACCAAATCCAAGGCTGAAACATGTTTTAAGTTTATGTGAATCCAAAATAACAGGTCTTGGGAAAGTGGGAAGTCCGCCGTGATTT
AAGCTGTCCTCTGACCTCCATGTGTGTGCTGTGGCATATGCACACATGAGTGCCCCACTCCCACAAGCCCAAAGTGTAAAATATTAGAATTCTGAACTGTAATAAAGTTGACTGAGACCATATAGGTTTGGGTATGTACTTATTTAAATAGAATTCAGCAAAAATAACTGCTTTGTTCCGGTCTTACTAAGTTGAATTATTTCTAC
GGGGCCAGAACAAATACAAGACAGGACAGTGTTTGCTTTCCTGGGTATTGATGACAGAACTCTACAGTGTGGGGTTGGTCTAAAATGGCATTGTTTATCTAATAAAACGGACTGCTGTTTATGTGTGGACTTGTGGCTTTTCTCCCCGAGAGCTCTTCTGTTACTTCACTCAGTTCCTGCTGCTTCAGCTCTGTCTGACGTCACTA
AGATTCATTGCACTTATGAACAAGGAACCTTATTTTCAATTTCTGTGTAATTTTGCAAGGCTGTACAATGTGCTGATGCAAGCCTTTTTCAGTTCAAGAGAATAAATGTTTACAAATGTAGACCCACTTTGTCTTTTTTCTAATTAGAAACATCCTTAGGGACTGCGAAGGTGTCACATTGGGTGAAAGCACTGGTTGTACATCAA
AGGTGATAACTGATGTTTAGCGTTTCTCTTTGCACTCATCAGCCTCAAAAACAAAACAAAAAAAAAAAATCTTGTAGTTTTTGATCTTACTTAAATATCAAATAAAAAAAGTTTCCAAAAAACCAGAATGATCTTATTTTTGCTGTAAGCATCTTTGTTGTACAGGGCTGTATCGAGGTCACTTTTGTCTGACTTTTTCCTCCCAG
GAACCATTGCATGTATTTTACCTCGACGTGCTAAACTTGATTAGCAGAAAGGCATGGCTCACAATGTTGGTGGTAAGAAATAAATCCTGCGGGAATAAGCAATAAATAAAGCAAGAATGACCGGCTCTCTCTGTGCTTGCTAGATAGACGCTCACACTGCTGACGCTCGGGTGCCCTCTTGAATGAAGGAACAGGACAAAGGCTGT
ATACTATGCTCTTTTTTTTTTTTAATCCAATGTAATACTCTGTGATACATTTTATAAAACAATTCTGGCTTCAGGAAAGTCTAGAAGCAACATTTCTGGAAATAAAAGGTGTTGAAACTTGTTACTCGTTTCAGAGAAATGAACTTCAGCCAGCTTTTGGGGGTCACACGTTACTTCCAAGTTAGCTGTAGTCTAATTCTCACCTT
CCAAACCTGGCAAGAAGTGACAGACTCATTTTATGCAGTGGACCCCATGGGAACCCAGGTTCTGAGCTGGTAACTGATACGAGCAGTTTTGGCTTTTGCAAATAAAAACTGTAATTCTTTACTGAAAGCTTTTATTTCTAATCTAAATCGGAATCGCTCTTCTGTTTTCCTTAGTGAAAATGTCCTGTGGTTTCTGTGATTTAGTT
TATATCCTTTATGGGACAATAGTCCCTCTTGGTCAGTGATACCAGTCTCAGTTACCCATGGTCAACTGTGGACCAAAAATATTAAATAGCAAATCCCAGAAATAAATAACTTACAACTTTCAATGCACGTGTCATTTGAAGGAGTGTGGTGAACCGCTGCGCCATCCTACCCAGGTCAGTTGCCTTTGCTCTATTCTGTGCATCTA
ATCCTTCAAAAGTTACAGAACTGTGTCTTAAGAGAATTATTTATAGTTACTATAACTGAATTGACAAATGTCGACTTAACTGATAAATTATATTTGGTAAAATAAAATGGAAGTTTATTTCAATGGCTTGTATCCCTGTGTGTCTCATCAAAAAGCAGACTCAGCTATTTCCTTGGACCCTGTTCTGTGGTCCCGCCCCCACCTCA
ATGATCCAAAATTAAAAAGAGATTTCTTTGAATTTCGATGATGAATTTACCCCTCACAGTGCATTTCTTCACAGGCTGACAATGTTAAAAGTTTTAAGCAAATAAAGTTTGAGTTAGTGTGAAGCTCAGATATAAAAGATTGAGATTTATCCTTTATGAATACAAATAATTGAAATGAGGGCCCATGAACCATGCCACAGTTGTTT
TTGCAGCCCTTGCTTTTGTCTTAGTATAGCCTGAATGGCTGCACTAGGTTTGTGGAGTCTCCTGGAAGCTGTTAGGATATGGATACCAGGTGTGCTGCGTAATAAAAACCACGTTCATGTTCCAGCGTTGCCTGTTTGGCTTCCCCTTCTCCTCCCTCCCTTCACAAGCTCACAGGGTGCTCTCAAGCCCTGCTTCCCTCCAGGGC
GCCCCATTACTGTCTTCACTCACTTCCTTTCTGTGAAAGGTTGCTTAGCTTTTACCCTTCTCTTTCTCACCTTGGCTCTCTCTGCATTTGCTGTTCTTTTAATAAAAATAGCAAATTGAATGGATTTGTACAATAAGTGTTTGAAATTTTCTGAAAATCCAAAGTCAGGAAGCCAAGTGTGCGAAGGGTTAGTGACGCCTCTGGCA
CCTCCCTGCCTCTCCGTTTTGTTTCTTAAAATGTTCTGTAGTTTTGTACAAGATGAGACTTAGCCTTGGGTACTTCTTGCTAAAGCTTTAATGCTTTGTAAATAAAATTGGATGTTTATTAAACCACAAGTATACATGCTTGTTTGTAAACACTGCCTGCTTCTGGAACTCAGCAGCCATCTTTGTGTTTGTACAGTAGAAAATAC
GCTCCCTCCATTCAGTGGCGGCAATCTTACTGGATTAGGTAGGAAGAACCCCAGGGAGCTCTGATTTGTATCTTGCAAGTTTGTATAAACCAATACCGGAAATAAAATGAGTGGTTTGTACCTGTGGTGTGTGTGTGTCCCTCTCTGCATCCGTGTCAGCCTTTCAACTGCTCTGTCCTCAGGCTCCACAACAGGTTACAGATAGG
TGCCCTGGCCAGGGTTCTTGGGAAGCACCTGCATGTATCACCATCCTGCCTCTGAAGAGCCCTCAGCATGAAGCAAGCATGAATGGCGGCCAACCTAACCAATAAAGTTATTTTATAAGTGCATCTGCAAGGATGGAATGGTTGGTGGCAGCCCTCGGCATCGCCTCGGGGTACCTAGACACACAGGCCTTGAACCGTGTCAGCTC
TGTGTGTGTGTGTGTGTATCTCAGGCCCTGCCCAGGATAGCGTGAAATGATTACTCATAACTTAAGATTGCTGCCTGTACAAAGTGTGTCTGGCTGTTCAAATAAATGGAGCCGAGGCCCTAATGATCTCAAGGAATCATTGTCGTCGTGTCTGGGGTCCTTGTCCTCTAATGCTTAAGGACATTGGAAGGGAAGGGCTCCCAGCA
TGTAAAATTAAAATGGGGAAGATATTTAATATTTAATACTAAGCTTTAAAAAGAAACCTGCTATCACTGCTATGTATCTTGATGCAAAGACTATGGTGATAATAAAAGAAAGTATAGACAACGCTTGGCATTCAAAGAGTTAACTGTGTTGTCTCCACTGTTTGCACACAACTCCTGAGGCTCGAGGTTTCTGAGGACTCAGCTTC
TATTTTGGCTTTCTCCCTACTCAGTCCCCCACCCCCACCCTTTTTTTTTTTTTTTTTTTTTGGTAGAATGTATCAAATGTTGCAGTTTATATTGTGGAATAATAAATCCTTGGTCCTATTCTAACACTAGACTACAGCTTCTTCTGCCCTTCCACCTCGTGGGCCTGCAGAACCAGAAGGGTTGCTTGCTTCTGCTTCTTCCCAGG
GCTTCTGCTTCTTCCCAGGCAGGCAGCCGCAGAAGTGTGTTTGCTCTAGGAGACTCTGTAGCCTTATTCTCTGGGTGGGCCTGTGCCTTCATGCCCCACTAATAAAGAATCCCTGTCTTTAAAGACCAGAGCCAGTCCTTTAAGCCATGTTCTTTTTCAGTAAGCCCTCAGAATATTGGAGTGGTCCCCAAATCACTCCAGACTGT
CCCCTATCCCTTTTTCTTCCATAAAAACCCCTAGCTCTGGAGACTTGGGGTCGACTCCCCTGCCTCCTGTGTGAGGTACGTGTCGGCCCAGAGCTCTGCCAATAAAGCCTCGTGTATATTGCAACAAGAAGGATTCTTGCGTGTTCGTGGGTGCACCCTATCCCTGGACTAGAGTGGGGGTCCCCATATCAGGGGTCCTACAGTAT
TTATGCTAAATAATCTGTGGGACTGTGTTCGAGTGGGTGGTGCAGAAGGCATTGCTGTCAGAATCATGTGCATGAAAAGTGTTGTAAAGGAAGTGCCTTTAATAAATCTCATGAGCTCCAGAACCGCCTCCTAATCCAGGACCTTTCTTATTGAATTATTTTCATTCACTTCATCGTGATTTAAAAAATGTCACTGTGGCTCTGCC
TCTCTTTTGTTTTATACAGGTTTTGAATTTCTTTAACTTTTATTGTGTGTACTGAATACTACATATGTATTATTCTGATTGTTTGCTCTAGTTTACTACCAATAAAAGTCCTGTTAATCACAACATTGAAGAAAGGAGATATCACTTAGTCTCTGTGGATTACATTTCATAAAATATTCGTATTGATAGTATAAATTGTAACGTAG
CTTAGAGCTTCTTTAGATTTCTACTTTTATTATACTTGAATGAGGCAGAAAGCACTGTGGGCAGTTTGTAACTCTGGATGCAATATGCAGATATACCAAAAATAAAACAAGGTACTGAACAGCAGCGCTAATGGAATGCGTTATAATCCAGGAGTTGTGTTTTTCAAGCCACATTTTAGTGAAATGAAGTAATTGAAGATATACAG
ATGTTCTGTATAAAATTATTGTTTGGAAGTTTTTTAATATGCAAAATAAAATGTTGAATGAACTCTGCTTTGCCATAAAGTACCCAATAATGTCGCTGAAAATAAAATTGGTCACGATCAAACATTGTGTGTGGTGATGGCTCTTCTAACTAACCAGTTGTCCCCTGTATGGCTACCGGAGAATGGCTTTGAGGACTCAGCTAGCT
GCACTTAAGAAATGAAGGTACTTTATAGGAACAGTTGCCATATTAATGTTCAAAGAGCATGTTGCAAATTGAGGCATTAACCAAAGTAGCTAATATAAATAATAAAGATAACCTGAGTTTTGCCTCACTTATCAAAGTTTGGTTGTTGTAATTGTCTTTGGACTAGTGAACTTAATTTTGTATTATTATTGCTAAAGTCTTCTTAC
GTGTCCTTTTAGACCATCTTTTCTGAATTTGAATACTTTGTACTTTTTCAGAGATGTGTAGTTGTGTAGCATTTTCTCTGTTGCCTAGATTGTACTGGTAAATAAATGACTTGTTCATTTTGTTTTATTTTTTGGTTCTGAGTCTTAATATCCCTGTTGCCTGCTGGCTGGGCAATAGCCTTTTACATGTTATATTAACTTAGGAA
AAAACATGAAGTAATTGTGCTGGTAGCCTTTTGGGAATTGGTTTGGTTTATTGTATATGTACCATTTTGCTACCAGTTTCATTGAATTGATTTAAAAATAAATAAATAATAAAATTATTTCTGATGATGAAAATTCCTTGTTTTTTTTTTTAATAACAGAACTTTGGACAAATTCTGTTTTGAAACTGTAAAAGTATTTTGTCATT
TGCAGATCTTAAAACTGAATTTTATCTTACACCTATTTGATTTTTAAGGCCAGCCATTTGGAAAGACTGATACGATTTTTGATGAATATGTAAAGAAGACAATAAATATCCCAATTATATTTTAGCAAAGTTTCTTGGATTATTTGTTTATATATTGTAGAATTATTCTAGAAAGCCCTGGATATTTTTTTGCTTTGAAACGAAAC
CTCAGAGAAATTTGTATTTAAATTAACTTATGTAAAAAATAAATCTTAGAGCAAATGCTTGTTTATTTTTATACTTATTTAAGAATTGAAAACTTCTGAAAATAAAGTTTGATTGTTTCTTTATATCATGGCATTGATATCTCTGAGTCATGATCCTTAAACCATTATCTTATGTCCTTTCATCTACAATAAGAGTGAAATGTACC
TGCTGAGGTAACTGGTTAGAATTGAAACTGTCTCCTTAAGAACTGTGCTTAGAAAGCTTGCTGTTTTCCTGTCATATAGAAAATCTTGTGTTACCAGGATAATAAAAGTCTTCATACCTTTGAAGTTTTGTTTGTTTGGCTTGCTTGGTTTGGTTTTCCTCTGGTTTGTTTGCTTTTAATCATTTGGTGTGGCTTTTTTTGTAACC
ACATGTGAATAAGATTGACGAATCTGTTTTAATATAATGATTGTCAAGTTGAGAACTGTTTTGTATTTAAATAGGTATGCTCATTTCAACATTCTTTATTAATAAAATGTATTTCAATGTCAAAAAGTATCACTGTTTTCTTCATTTCATTTTGATGACTCTTCTTTGTCAATCAGTTCAAGGACAGTTGTACCAGATTTTGGAGA
ACTTTTTGTGTTTGGAACGGAATGCAAAGATGAAGGTCTGTTTCTGTATTCTTAAGACATCTTTGGTTATTTTACTTTTTGAAGGTTGATACTGTAAAAGAATAAACCACAAATTGATTGGGAACATCATTTCAAGAAGTCCCTGCTCCTCCACATTTGTTTTGCCGATTTGCACATTAAATGACTCTTCCCTCAATTCTGTCTTA
ACTGAGGTGAGAACCAGCGCAGAAACTCTATAAACTGCTGTTTTTGATACCTGCTCTTTTTGTTTTGTTCTGTTTTGTAAAATTATGATAAACTTCAGAAAATAAAATGTCAGTGTTGAATAATTTTTTTCTTAATTGAATACTTGTAACTCTCCAGTTAGTTAAGGAGAAGGGCATTCAGTGTAGCTGTCTGTGTGGAAGAGTAT
AAGATGGCTTTAAAACTTAATATTTAAAAGGGTTTTAAAATTGAGTTTTGTTGTCTGACTTGGATACGTCAATCAAAATGTCTACATGTGAAGAATACTCAATAAAAATTTGAATCGTTTCATTACGTTGGATTTTCTGTCAGTGACTTGTGATAGAATAGATGAATCAGCAGTTCCTGGGAACTTTAATAGCTAGGCTCTGATTG
TTGAGATTAAACTGCTTTTCCGGGTGTTTTTGTGGCAGGGATAAGCAACAGGAAGTAGTGAAATCCCTTGGGGCTGGGGGTGCAGATGATGAAAGGCTTTAATAAACTGGGGCAGTTGAGAACAGCAGCACCTGTGTCGGTCTAGCCTATTGAAGGACTGATGGTATCTCCCTGGGCCTGGCCAGAGCTGCTGACCTGCTCTGTCC
GCAGTACTACACCATTGCCTCTGTTTGCAGGTTCCTGCCCTCCTTGAGTTCCTGTCCTGACTTCCTTTGATGCTGAACTGTGATGAGGAAGCATAAGCCGAATAAACCCTTTGCTCTCCGAGTTGCCTTGGTCATGGTGTTTTGTCTCAGTGTGATAGTAACCCTAACTAAAACAGAACGGACTTTTCATTTCTCCATTCATCCAT
TCCCCGTGCTAATGAGGCGTCTCAGTACCTTAGCCTTCAGCCAATGACCTTTGTCCACCCTGGATATTCCTACCCCCTTCTCCCAAACTATACAGACCTGAATAAAGTTGATCTGTCTCCCTGAAGCTGATCCCGGAGATAAGTGTTATTTTTGCAGTACTCATGGCCATTCACATACTCTGATACCCTGTCAATCAACTCTGCTC
AAGCCTGAAGAAGCACAGTTTGGCAGACTAGGACTTCCGGGATAAAAGAAACTGCAAAAATAATACTTCTTTTACCGCCCATCTTTGGTATGCATTGGCTAATAAAATCAGTTCGAGGAACTGGGATTTCGACGTCTCAGCAACTCATTCTCCATGCATACATTGTGGGGGAGTCTGGGGTTGGTGATGAACATGTGTACTGTGCA
TACTTTGTCCCCTGCTGACTGATCTAAGAGGCCCTGATTGCCTCTACATTAGTCTCCATGCAGTCACAATAGTTTCAGTGCACACCGATGAAAAATGAGAAATAAAAAGAAAATCGTGTCAGCACATATCACAGAGAAGGCGTAGTGTCTGACTCACCTTAGCTTCAGAACCCAGGCTGAGTGTGTGTGTGTGTGTGTGTGTAAAT
AGTTTTTAAATGGGTTCAGTATGGTTCGTTGTGCCGATAATTCAATCACAACCAGAAGCAGGGGGCACCTGGCTTGCTTTCTTACAAGTCTTAATTTGGAAATAAAATCTTTTTGAAATGACTCAGCAGGTTTTATTGTTTTTGTTTTACTCTCATGAGCAGGTACTGATTCATGCACTAGTCTGAGAAAGACTTGGCAAAGGAGG
AGGAGGAAGATTGGGCTTTCCCTTATGGCACCTCACCTCCGCTGATAAAACTGACATCCATCCCTTAAGTGGGGAAGTGGAGGACTAGTTGTTGATACGCAATAAATCTTGCTTTCCACATGTGAAACCTGGCTTTTGTCTCTTTAAAGGATGGATTCTAGTGAGCCACTCCTGTGTCTGCCATATGTCTGTCATGGCGGAGGTTC
AAGATGCACAGTTTGAAGTTGATGAGCGTATTACACCCTTGGAATCAGCCCTGATGATTTGGAACTCAATTGAAAAGGAACATGACAAACTGCATGACGAAATAAAGAATTTAATTAAAATTCAGGTATGAGTATTATTTTGTGTTTATTGCTTTGCTAGAATATTGTATCAATGACTTTTCTCATTGATGAGACAAAATACTGAA
ACATCATTTCGCTTACTTAAATGTAATCAGAATGTTATTTTTCTAGTATCTGAAACTGTTGATGTACTTTACCTGAATTCCTAACTCTCAGCAACAGACCAATAAATCTAGTTACTATTTTACTGTATCTGGGATATTTTTCTTACTCAATTTAAGATGTGTTGGTGGCTTTTTTGTTTTGTTATGTTTTTTTCCCAACCTGTTTG
TAGTCTACTTAACCCTGAGTTAAATTACTTTTACATTTTAAATAATGTGGCTATTTGTCATTGAATTGTCTTTCAACTTTAAAGCATAGTACAAGAGTGGAATAAACATATTTTCTGTGAAAGTATGGTCTTTCCTTCAAGTTTGATGTTTAGTAGCAAAATAATATATATTTTTGGAGTGATTTCACAAAATATTTCTAGATGTC
GTTTCCCTGGTCTGCAGTTACAATCACTTTTTGGATAACAATAGACAGAGTTAAACAGGATATTCTAAATTATATTTAGGGTCAACTTTATGTGACAGTGAATAAAAGAACTGCTAAATAGTTGTTTCATCTTTTAAATTTTTTCATTACTGCGTATGGATGTTTTCATGCATGCAAACCTATGTTCCACGTGGGTGCCTGGTGCT
GAGCAAGAATCATCTCAGATGAAACAGACAATTCTGGAAGGGTTATGCAGCAGCATATTCATACTTGTTCAGAAACAACGCCAGTATGTTAGCTGTCGTGAATAAAAAGTACTTAGGCTCAGTCTGTTTTCCGTGAGTCTCTGGAACATGATGGAGGAACTGAGAATGGGGTATCTAGACTCAGTTTCCTGTTGATAGTAGGAGTC
GCCTTTATTCACATTTCCATAGGCATTTCAAAATTCACTTAGCAGCCACAAGATTGGTTCGTGTCTCAACATCTGTAGCTTCAGCACACACTGATGGGAAAATAAAGGTTAGTTTAAACAGATCAAATTAGATTTTTTTCTTGTCATGTTTCCAAATGTTTGGTGTATATATATATATATATATATATTTTTTTTTTTTTTTTTTT
TGAGCCGCGTTCATGGGCTTGTGTATCCAGCATATCACTGTGGCTGTGTCCTGTTATAAAAGATGCTGAATTGTTAATATAAAAGGATCCAATTTAGTCAAATAAACTTACCTAAAATCTGGTGTTTCCAATTGAAGTTATTTATTCTGTTAGTGGGGCTTGCCTCTGAGGTTCCTTCCTGACTTCCTTGATTTTTCACCTCTAGA
TGTATAAGAAAATACGTGGTAATTTTTTGGTCTTTGGATTTTGAAAATGGGAAATTTAAACAGTGTGAAAATCATAATATGGTCCTATAAAACTGGAGATAATAAAATTTTTGAAGAATGTCATTGGAGTGTTTGAAAACGAGCACTATGTAGCTCCCAGTCTTGGTCCAGTTGGTTGTCAGTTAAACTACAATAAAAAGGGACTA
TCTCAATGCCTCGTGATGGTATATGTTTAACAGTGCTGCACAGTTCAGTTCTTTGTGTTCATACGAGATTGTATTGTAGCCTTTCCATAGCAAACAGCAAAATAAACCATTTTGCAGAAAATGAAAAGTAAGCACTGTGGCTTGTTCAGTGTGTTACCTGTTGACCTAACTTCGAAGCAAAGTACCTATACAAGCACCCGATTTCA
CCTTCGGACCTGGGCAGTTACTGTTTCACCTGTATTACACTGGACCAAAGCTCTCAATGAGAAATACCCACCCTCATCTCCCATCTTGTTCTTTATGTCAAATAAAGATTATTTTCACATTTACAAAAGCTCTTTTATGTGCTATGAAAATATACAAACATAATTTACATTCACAATTTCATTTACAAAACACCCAGGCAGGCATC
AGAAAAGTGATTATTATTGATGAGATGAATTGAACAAACTGACATCTAAGTGTCAGAAAATGCATTTATGTCATCATTGGTACAATATGCAATTACCAATAATAAAGAGTATATTTGGTACAATGGTTACAATTATTTCTTGTGTTCTTGTCTGTGTTGGTAACATTTCAGGGAAAGTGTATGGTTTTTGGTTTTGGTTTTTGATG
ATTTGCTTACCGATAAGGTGATGCTAAATTCTGATAACATTCGAAAAGAAGGAAAGCAAAATCTAACTGTACTTAAAAGCTAGCACTTGACTTCACAAAAAATAAAGCAAACTTTTAGTACCAGTCTGTCTTTACATTTGCCTCAAGGGGACTTGCTTGTGGATGGCACCAACCTTGGTTTCTACCATTTGTCCATAATAAACCGT
AAAAAATAAAGCAAACTTTTAGTACCAGTCTGTCTTTACATTTGCCTCAAGGGGACTTGCTTGTGGATGGCACCAACCTTGGTTTCTACCATTTGTCCATAATAAACCGTACTTGGTCATGCATACCCCCCACTTCATCTTTCAGTTAACCAAAATGTAAGCACAAACACATACAAGCAAACATGGTCAAAGGGTTAAGAGATCTG
GTAGTAGGTTTGAGGTTAGCCTGGACCTTGTCTTAAAAACAGAAGTTGAAACTATCAAGCAGAATTTCTGAAAAATTTTTACATGACAATGTTCCTATGTAATAAAATATGTTTAAATTAAATATGTAAAATGTGGATGGTCATGAATATTCTGGTATATGTATGGCTACATTTATTTACTTATATTTTGTTTTTAGACAGAATCT
TGGCTCACAACCATGAGGGGATCTGATGCCCTCTTCTCGTGTGTGGATGTATATGCAGGAGAGCACTCATACATTAAATAAATAAAGGATTAAGGCCTTAAATAAATTAAGGCATGCCACCATTACCCAGTATGTGTTTGTTTGGTTTTGGGTTTTTGTTTGTTTTGTTTTTAGTTTTTTTAATTATTAAAATCTTATGTGTAAGA
TTAGATGTTTCAGTTAGAGAAATGTTTGATTTTTTTGCATATTAAAAAGAGTATTTTCTGTAATCTGAACATAAGGATAAGCATTGGCCCAAAAAGCTAAAATAAAGTTTTGTCATGTTCTTTTACCAGCCTTGTCTCCTGTTCAAAATGTGGGATTGTCCCAGTGTACACTTTGAACGTGTTCCAGTTGGCTTTCTGGTGTTTTG
AGGAGCAGGAGTGTGGGGCTCAGGAAAAAGTGCTAAGTGGCGGCAAAGTTTTTATGTATTAGAGAAGTTCTTAAAACTCAGAAAAAAAATACTTTTTTTTAATAAAGGAGATATTTTAAGATCCTTTCCCGGCTCATTTTCGTTTCTTGGGGATGCATTTAACTAGGTGTTAGCTTTCTGCTCCTGAAGGAGGCTGGGTGTTCTTC
GTGACATTTTAGAGACTGACCGAAATAGGTGAGACCCTGCCTGTATTCAGAAATGTGGAACAGAGAAATGGTGGGCCAGGAGTGAAGGCAGATTTAGGGAAATAAACATTGTGTGTTAAATCTTTTACTGACCTGGGTTTTCTCCTGGTTTACGTCTGTCTTTTGTAAATCAATAATTACAAGGAAGGCTGGGGAAGAGGGGACAG
CCTTCTAGCCCCCAAAAGACATGTCCAGACATTATGATTATTATATTTTTTTTTCAATGCCAGTGCTGCTCAGCCCTCAGCATAACTTCAGTTTTCATGAAATAAACAGTGACTATATAAAATCCCACTTTTCTGAAACTGAAATCTGAGGTCAGGTCAAAGTCTCTTCTTTCCCATGGACTTGATTAAGCCTGTGTTCCATTAAG
ACCCTGTCTCAAACAAAACAAAAAAATATGATTTGCATTGTTTCTACCAGGTTAATGGCTCACTATCAGAAAGGAACCTCAGTTCGGTCTTTCCTTTGCAAATAAAGTAATCTGTTTATTTGATGCTCTTCTAAAACGGATTCAGAGGGCTGGAGAGATGGCTCAGATGGCTCAACAGTGAAGAGCTCTGTCTGCTCTTCCAGGGG
CACAACACAGAGTGCCTCCCTGCTGTTCTTTAGATGAAGAATTCCAGGATGCAAACCTGTGGGCTAGCTGTCCTGCCGTCCTCACCAAAACCCCCAACCAAATAAAGCTGGTCATTCCAAAGGCAAGTCCGATGGCCCACGCGCTTCAGTCCACGGTCTGTACTGGGGAAGTGGAACCACAGAGGCGGAGACTTGCCTGTGGGTTG
ATGAAAACTATGTGCTGGCCATTTGTTTATCAGATTCTTAGTATATACTCCTCCCTTCCCACCACCTTCCTGTCAATTCCAGTACGAGACAGAAGGATTCAATAAACGCCACTTTCCCCAGCCACGCGAGTTGTTAACTATCCCATCTTTTTCTTGGGCATTTAATGTCATAAATAGGTTCCTCCTTTATGTGGCCCCCACACTTC
TATCTATAAATATATTAAAAAGCAAGTTAAACTTGGATGTATCAAGTTAAAATTATTGTCAGAAGTTTAAATACCTATATATTCTCTATGAATCCAATGCAATAAAGGGGCTGCAAGGAAGAGCAAGCGATCGAGTGATGCTGAAGAGGTGACGTGGGTCAGATGATTCATGGCTGCTCTCAGAGCCTAGGGCTTACCTGTAGCTT
TGAGGAATTACAGAAATGAGGCTGTGAGGAGCAGGTCTTTCTACTTATCACTTGAAGTAAACACAGTGAAACTGTATGAATAAACTTTCTCAACTGTATGAATAAACATTCTAAAATATTTTTAGAAAACATAGAGCCTGTCTGTGTTGAGGGTTTTCTAACATTCAAAGATGCAGTAGCAATAGATGAGTATAATTTTTTTTTTA
GAATTTTTTCCCTTTCCCCACTTAGAGAACTTTTTCCCTTTCCCCACTCAGGATCTTTTTGCTTAGATAGCTTTCATAGGAAACTTTTTTACAACTTAGTAATAAACTCTATAACCACTTTTCTAAGTGTCCTTTTTTCTCCCTGCAACTTCCAACTAGCAGGCTGAAAGTTAGAGCCCAGCAGCAATTCCTGCTGCGATAGAACA
CCATTCCCTTTTATAAACTTCCATTTAAGCTATAATATCTAAAATGGAAGATTCAAACTGTGGACTAATAAAGCATAAAGGAAGAAATTAATTTTTCCTAAATAAATTAAACCTAGCACAGCAGTTTATGTCTTAATAGTCTTTGAAACAATTTTTGTACATTCTAAATTGACGATCGTTTTCTCTAAATTTCCTTGTTATAAATA
AGTCTCAATGTCATTTTTTAAATGGATTACATTTTGTATATTAACTTTGTGACTTTCTTTTGCTCAGCTTTTTATATTTTCATAGAAAGCTAAATAGAAGAATAAATCTGTCTTTGACATTTCTGGGAAGTTTAAATGCTAATTGGACAAATCTTCTGACATCAGTAGCAATCTAAAGGACTCTACCATGTATGTAGCATCTAGTC
TAGAACTCTTAGCTCTGCTTGTGTCATGCCTGCCTGGATACTGCTATGCTCCCACCTTGATGATAATGGACTGAACCTCTGAACCTGTAAGCCATCCTCAAATAAATGTTGTTTTTATAAGACTTGCCTTGGTCATGGTGTCTGTTCACAGCAGTAAAACCCTAAGACAGCTACCTTAATCCAAGTCTGATTCAAGGACCTAGGCA
ATGTAGTGATACAGTGTTATGAATGTATGGATTTTTAACCTCTGTACTTGCAGACCATAGCAAATGTAGCTTTTAAACCTGACTGTGTTATTTTTCCTTCAATAAAATATTATTCATTATTTTGATTTTGAGATCTGAGTGTTTTTTCTGATATTCTAAGAAGCAGATGATATAACTTTGAGAAGAAATTATTCCCATTTCTAAAG
CTGTCAGACTTCTATTGAGAAGCAACCATTTGTGTGCTAAGCACTACTAAGCTACAGAAGTGGGAAGCATTTAATGTCTTGGTGTGACCTAGCTCTGGTGAATAAATATTAATGCTGTTTTTGCCCCTTTGCATTCTCTCTTGTTCGGAGTTAATTTCTGGAGTCAAAGTCTGTAGAGTTCCCCTGCACTGTCTGTCTGTACTGCT
CTTCCCTTTCTCTTTTCCTTCTCCTCTCCTCTCTCCTTTCTCTTTCTCTCTAGCCTCCCCCCCTCTTCTTTTCTACCTTCTCTTTCCCCTGCATTTTTATAATAAAGCTCTTAAACCATACACAGTCTCTGCTCCTTCAAGTTCCGCTGCGCACTCTGGTCAGTGTTGGGAACCTCTTCCCCTATTCCCTCTCTCCCACAACCCTG
AAATACCCATGATCTATTTAAACTTACTTTTTATTATCATTTTTTTTCCAGTTACCCAGCATGCCACAATCTGATTGCTGACCTGGATGAAACAGAGTGAAATAAATGATTTACAAAGAGATATTTACATTCATCTGATTTGTACTTAATGTGCCACAGTGCACCGAAACCTCCCCAGGGAGACACCACCAGGGACTGCAGGGGGG
GCTTGCTTCAGCATCAACTGGCTAGGGCTCGTTGGGAGTGTGTGCTCAGAACAGCTTCAAGTCACTGATTTACGTTGTCTCTAAAGTATACACATGGATTAATAAAATGACCTTCCTAAAGACTTGAGTTGTTCCGTTTCCTTTTCATTTTGTAGCAATGACAAAACACACTGAAAGGCACATGTTTGAAGTCAGCCAACGTGGAC
ATCATAGTATGTTTTATTTCCTGAGGGGGAATAACTTATAATGCTGTTTAGTTTTGTACTATTGGTGTGTTGGTGAATTTTTAAACTGTGTGCTAACTGCAATAAATTATATGAACTGAGAATTCCTTGTGTGCTTTTTGTATTATAGTCGCACAACAGATTTGGAGTTAGTATAGTGCATGACGTCTTCATTTTAATGTCAAGTT
CACCAGACCCCCCCATTCAGTAACCCCCTTACCCGAGCTCTATAATGTCCAACACTGACCTCTCGAACACGACTGTGGATTGGGGGAGGCAATGTATACAAATAAAAAATTTGTTTAATTCGTTGCCTTCTTTAATTGATTGTGTTGATTTGGGTGGGTGGTTTTTCTCCTCCCATCGTTGGGATTAACACATTCCAAGACAGTCT
CATGTGAGCGTTTGCTAAGTGAAACTGTACTTCTACTTCAGTCTGCTTTCTCACCCATCTACTCCATGGACTGATCTTGGATTGTTTAACTCAGTTGAATAATAAAGGGTTATTTATTGAGTGACTTTTTCCCCCTTTTTTGGTTTGGACTTGTATGCATACTTTCATACATTGGCACTACTTAAAGTGGCCTGACATTTTTACTT
ACAGAACTATTTAAGGTGGGGTGGTCAAAAATGTAACAAAGGATTTCTCACCAATATTTTATGTTGGTATCACCTAATTAACCAGACTTTGATGTTCTGCAATAAAATAAGGAACTGTCAGCATTGAGTATTCTATTTCTTCCCGTGTGGAGAGTGTGAGGCATTCTTGGCTCGCTGATCTCCCTCTGGACCTCTTCTCTATCCCA
TGGCTTCCCCAGGGAAGGAAAAATGTGCTTCCTCCCTTTTTTCAAGGGTTCATCTTTGCTTTAATTTTGGCAAAATGTTAAGCATTTATTTTGAGCTAAAAATAAAAGTTAATTTCATACTATATAGATTTTCTTTTTTATCTTGTATGTCCCCCTCTTAGTCTGCTGAGCTTTTGTTTTGCTTGGTTTTCAGTGATAGACATGGG
ACTGACTGCTCTTCCAAAGGTCCTGAGTTCAGTTCCCAGCAACCACATAATGGCTCACAACCATCAGTACAGCTACAGTGTACTCATATACTATACATAAAATAAATAAGTAAATAAATCTTTTAAAAAATATATGGCTCTGATGGGTTTTGGATTTTTTTCCCCATCTGACAGTTCACGCATGGACACTGCGTCCTGATTAGGTC
GTCATAACATTTTCTTTGGGGTGTTTTCAGGTGTGCCTAAATGTCTACTCTTCTGCTCTGGAGTTTGGTGAACTTCATGGTTTTGTATATTTATTCCATTAATAAATTTGGAAAAAATTTTAAGCAATTGTTTTGGAGTTTTTTGTTTTTATTTTTTTGTCATCCTCCCCCTCTCCCCAGATATCCCTGCCCTGTCTTGACATTGT
CTTGGTGTTGCAGGTGGAAGTGTGGGGAGTCATCCTGTGACCTCTTGCTTAACTCTTCTGGACAGGTGACCCATTAGAAGGTGATGTTCAGGGCTGCTTTAATAAAGATCTTATTTATTTTTGAGTTCTAGTCTCACTGTGTAGCCCAGGCTGACCTCAACTTGTGGCAATGCTCTTGCCTCTGCCTCTTTTCTCCTCCTCCTTCT
CTAGATTGTGCGCTCCTAGAGGGCAGAGTCCACTCTGATCACGTTTGTGTTGTCTTCCTTACCCTTCTGGCGCCTAATACAGTGCCTTGCACACAGACACAATAAATGGCAGTTGAATAACAAATTAATCTGATTGTTCTATTGCTTGTGTCTGACTTACGTCCTTTAGTTCACAGAAGCAGTTACGGAACACCATAATCAAAGCC
GAGCTGTCAAAGCCGAGAGACCAGCCTGCGTCCTAAAGTTTGCTTTAGAGAGTAGGAATGTCGGGGTTTCCAGTTAGAAAACCTTTATTTTTGGAAACGGAATAAAAATCTCTTAGAAACTTTTGCAGATAATTTGATGTTGGGCAAATATATATAATTATTTTTTCTGGTAAATTCATGTCAGTAATTTGTTGAAGAGTTAACAA
GTTGGGCAAATATATATAATTATTTTTTCTGGTAAATTCATGTCAGTAATTTGTTGAAGAGTTAACAAGAAAAGGTCTTTCTAGATTGTGTCTAAGATGAAATAAAATGTAACTTTTGCTGCAGTGGTATGTTTCTTTTGGAGTACAACATGTATGCCGTTTACAACACACACATGGTAACGGGGATCACATGCTCCATGGTGCGC
AAGATACTGCATTCAAGTGTTTTTTGTAAAAGTTTGTCATGGTGAATAACTTGAAATTTTTATTAGTTATAAGAATTTTAGTCTGTTTTAGAGGTCAGTAAATAAAATACAAGCATCCTGGTTTTGTTGAAGTTTTGGATTTCTTGTATAGGTTTCTTTTGTTTCCTTCTCTTTGTTTAGCTAGGGTCTCACTAGCCCTGGTTGTC
TGTTAAAGTACTTGGATTCCAGGAAGGCTCACTGGGGCTCAGGAGACAAACCACACATTTCCTCATTGGCTTATAGCCCTACTAGCTTTAAATAATGAACAATAAAAGTGGAAAAGTTGTGCTTTGTGATAATTTTTAGTAGTATTTTATTCTTGGGAAAGGGTATCGAGAAATAACTTCATCCAGAGCAAACGAAGCAAGTGGGT
CTGTAACTTTTGATGCGAATGAGACCCACTTCTCTTAAACTGGTATTGCAGTTAGGTTAAAGAGGTCTTTTTTGTTTTGTTTTGTTTTTTTAAGCCAACAAATAAAAATATTATAAAACTTGTTTCTTCCCAGTTTCCCTTGTAAGCTTATTGTAGAGTTTTGAGTAAATAGTCTGTGCGGGCTCATAGACCGAAGATACCACCCT
ATGCTCTATTTATCTAATGTCAATGTATTGTTAAGTAGTGAATTCTGTATATACTGTTATTCCTGTCTATTCATTATTGTGAACTTATGTATATTAGTGAAATAAATTAACGCTTCGTGTTATTTCCTCCACTGTTCATACCCGTAGGAACACAGAGATTTCTCCTCTTGAATAACAATTTGGTGATGCTCTTTGTAGTACACTCA
TCGTCATCCACAGCTTCTTCACCATCATATGCTGGGAGTTTCCCAGAATGCCTTTATTTTCAGATATCATAGAGCTTAAATACTGAGTCAAAAAAGTTTTAATAAAATATAAAACATTCTGCCACATTGAAAGTAACCATATTCAGTGTCTGTCTCTGAAGAAGTCATGAGTGTGTGTGTGTGTGTGCCCTGTATATATGTATATC
AGCAGGGACTAAGCAGTGAAACCCTCCCTGTGTTAAAAAACAAAGATTAAATTGTTTCTAGATTTAAAACATTATTATGGAAATGAATGTAAAAGATGCAAATAAAGAAATGACTGAAAATTAAGAAAACTCCCCTATTTTGAGCTTATCGTCTTATTTTCAGTTTAGCCTGCTGTGGTCTGAATGTATTCCCAAAGTCCATATGC
TTTTCATTTTTTAAAACTTCTAAAAAAGGTCATGAGATAAAACAGCTATTCTTATGCCTAAATTAACAGTGGAAAATACTTTTCTGTAAACAGCCAGGGTAATAAAAACCATGAACTAATTGTATTTTATCTATTTGGTTCATCCTGCAATAGCGGAATTATACATACAGGGATGGTCTTCAGAAGCCTGCTAAGTGCAGGGTGAG
GCCATGTGCTCAGTCTTCCCATGCTGCTGTTTGTCCTTTGGAAAGGAAACCTAATTTGCAACAGATACAAAACTATTTGTCATTTTGCAGCTTTGCCAAAAATAAATGAAAGTATTAACGACTACAGCTCTAAGCAGCTGTTAATAAATGGGAGGAGGGCTGCTGGTGAGAGACTATGTGAGGATGTCGAACTGCGTGTGAGGGGT
CCATAGCTGAGAAGTAAACACAATTAAAATAGGAAATGTTCATGTAAATCAGATGTCTGCTCGGGACATGAATCCCACTGGTTTACATTTAATAGAGATTAATAAATCATTATCAGTTCAAATCAGTTCATGGTGCCCACATCATTGGAGTTCATGATTTTAACTCTATCATTCCTATCACCTTTAAATAGTCTTAAGAGATTTCT
TGATCTACATTGGTACTGTAAAATGAAGTTGTTAGCAAGGAATAATTTGATTTTTTTTTTTTTTTGTAGAGAACATATTGGTTCAACAGAGAAGTAAGAGAATAAAACATAGTGAGAACACTATTTCTAAAGCCGTTGTTGGTGTGTTTCTGTCTTAACCTTCTGTTACGTCTTCTTCGTGTCTCTCCTGTTTGCCAGTGGTGGGG
TGCTGTTACAGATAACCCATCACTGGGATGGGCCCAGCCTAGAAAGCTAGTTCTCTTGTTGGGGTGAGATCACATGATGATAGATGTGTATATACAAGACAATAAACTCCTCTTACAATGAGAATATTGTTGGATTGTAGTTGCTGCTGAAAAAAAAAATCCCCCTGTTACTGCTTTTCCTGGAAATCCTGGCCTCCTTAAAAGTC
TTGCTGTGTAAGATGTCGCCTATGTGCCTTTACAAATGTGAGATCTTTATTCTAACCCCCTTTTGTTTTTGGTAAAAGATATCTATTGATTTCTACATGCAATAAACCTTGTTTTGAGAGAAAATACCTGTCTTTTGGTAACACACCTGCACTAGTTGAATTCACTGGCTTCTCCTATTCTGTATGTGCACGCTTGTGTGGGTGTG
TGTCCAGTAGTAAAATTCTAAATGTAAGTAGAAATTTCTCTGCTTTTTAAAATAGTAGACTCAGATTACAGGCATTTTTACTAAGTCATTACTGTGCAGTAATAAATGTTCTCTACAGTGAGTTTTATTAATAGAATGTTTTATATTAGACAATAAATCTTTGCAATTTAAATTTTTACTCATTTATTCCAGTTGTTTTATGTGTA
ATAGTAGACTCAGATTACAGGCATTTTTACTAAGTCATTACTGTGCAGTAATAAATGTTCTCTACAGTGAGTTTTATTAATAGAATGTTTTATATTAGACAATAAATCTTTGCAATTTAAATTTTTACTCATTTATTCCAGTTGTTTTATGTGTAGTAGACTACTGCCTCAGAGGTGTGCAGGCTAAGAAGTGCCCAGTGAGCACC
ATTTCATGTATAGCACTTGGATACAGTTAACTTATAAATTGCTGATAGCTTATTGTTAATCTATGGCCACACAAGACTTCTCACAAGCTTTTAAAGCTCCAATAAAAATACCTATTTTCTCTACTGTTGTGGACAGAGAAGTTGGCAACTCCTCTGGGCCTTGAGTTTACCTGCCAAGCACAGTTTGATCTGACTACATAAGTCAG
TTTAATTTACACTTAGGACTAAATGCATTGATTTGAAATCTAATGTTGGATTTGTTACCTGTTACTTAGTAACTTATGTCAAAATTTAACAGCTTAAAACAATAAACACATCCTATATGCCTTGTGGTTTCTGAGGTCAGTAACCTGGTAGGAGCTTTAGTTCCTCAGGGCATGGGCATGCACCTCTAAGCTTCCTGTTACCTTTC
TTATGCCTTAGGGAATCGGAAGGGAAATACTCACAGGTATAAGGAGGACATTTTTGTCTCTAAATTAGCAGCAAGAAACTGTTTTGCCCAAATCCCTAGAAATAAACTTGTACTGTGAAATATTCCTGCTACCTTTGTCTCACATATATACAAGAATTTAGATTTTTAGCCTAAAACTTTTATTATAAAACACCATTTTAGCACAA
CCAGATCACCTTTTCAGAAATTTAGATGTTGTAAACACCAAAAGAAGCATTTTCTCAGCAAAAATTAATAGCTGGTTCTATTTTTTTTAAATGTAGAGAAAATAAAGTTGATTTCCTTTTTTCCAAAAACAATGCTTTTAATTCTTACTAATGGGGGTGGGTGTCTGCTGGGCGGAGCCCCTCAGCACTCACTGCTGTGGCACGTG
CAGTCTTCTCATTTGGTATGAGCTCTTGGGAAAATTTATGTAAATGTACATCCATGTATAATATATTTTGCTGATAACATATTTAATGCAATTAGCAAATAATAAAATATAAGTAATTGATCCTTACAATATAATTATCATTGCTGAACCCTCGGAGCCAACCTGTGACAATATCAACCATGATTGCTAGCATTATGCCCTGATAA
ATGTATTTTTAAAACGAAAAACCAAATCCTCTTTTGGTCTGAGAAGTCAGCTGTATGAGCAGGTGTGACCGTATCATAACATGCTGATGTCATAGAAATCAATAAATTTTTACCTCTCAGGAATTGGGTGGCCTTGTTCTTAACTCTTAAAGGCTGGAAAAACAGACTAGAGGTGTCTGCATGCAGTTTAGGATGCACAGATACAA
TTCAAATTTTGTCTTTTTTTTTCCCATTAGTATTTGTTTAGTATTTGTATTAGTATTTGTAGTAGTAGTATTAGTATTTGTTTACCAGTTGAGCAGACGTAATAAAAAGACATCTGAATACCAAATGTCCTGAAATCATTTGATTCTTTTGAGCATTGTGCTTCTTTGTGCATGGTGTGCTCTGGATCTAGAACATGTCAGGTTTC
CCTTTACCTACTAAGCCAGCTTATTGGCCCCAGGACTTGTAAATGCTTTCATGTGACTTTGTGAAAATGCTCTGTATGTGGGCAAACTAATAAATAAACAAATAAAGAAAGAAATAAGTTCTTCAGCACTGGAGGACATGCCTCTCTTCCTTGGTGTCTAGTTGCTTCTGCACACTTCCAAGAGTGTGAGTTTGAAAGAATGTTCC
TTCCTCTCCTGGGGTTAAGGGGAGAACAGGGGTCCTGATTTTAATGATGGCTAGGAACAAAACTTTCCAGAGATGAGAGGATTGGGTGTATTCTCTTCTGAATAAACGTGATGAGTGAAAATGATGTAATTAAATTGATGATGAAATATTTGATGTGGCCCTATAATGCTGACTGTGCTAACTGACCGACTGGTTTCCATATCAGG
CTGTGTATCCCAGGCTGGCCTGGAACTCCAGATGGATTCTCCTGTCGCAGTCGGCCAAGGAGCTGGGATTCCAGGCTGCACCAACACCATATCCAATTCTAATAAAACTAATTTTAAAGTTCTTAAAGATGTCAGGGTTACAATTTCAGCTCTTAAGTCTCTCAATAACAATAGTGTAAGCCATAGACTGGAAGCTTGAAATAGAA
ATACTCAGCTGCTTCTCATGTAAAGGATTTGGAAACCTGTGAAAGAAAATGAAAGTTGTGTGACTTAACAGAGTTTTCTGACTGCGTTCTGGGCAGTGAAAATAAAGGCTTAATTCGCTAATGTCAGCTAGGACTTATTCAAAAGTATTTACCGGGATGCTTGAAGTAAAAGATCTGTATGGCTCAGGAGAAGACCTAAGAGTTAA
GGGGACTTGGATCCACACAGTGGTGCCTGCTGTGAGACGTGATTTTTTTCCTCTTCAAACACAGACTCCTCAGTTTTTACACAAAGTAAATTTGTTGGCAAATAAATTAGTTGACCCTTTTAATGGCATTGGCAGAAAATTCATTCCTTATAGAACATTGTAGCTTTATTTGTAGCCACTAAATGCATGGTAAAAAGGTGTGTGGT
ATGTTTTCCTATTGAGTGGTACTTAACGCCTTTGGGGTTAATTTTAAAATGTACTACTTGATTAAAATTTCCACAAAGTTGAATTCCAATAACTCAAAAAAATAAAACATTTCAAAGCTAGAATGAATTGTGTGTGGTGTGTGTGATGTGAGCCAGCAGAGTGGGGTGGGATGCTCAAAGGAGCCAGGTGTGGGGCAGTGGGAGGC
TGCTTGGGTGGACAGCAGCCCCTGTACCACTGAACTCATTTTGTAACAGCAATTTCGCTTGCAAAAAAAAAAAAAAAAAAAAAAAAAAAAAAAGCTCTGAAATAAAACACATCCCTTAACTACATCGCTATGGAATTAATTTTTTTTCCCCAGGGAAAACTGGTGTATTTTTTTATGAACAGTATCAATTTGGAGTGACCAAAAGA
ATAATCATGTTCTGGTATTATATCTACTTATATTTAATAAATATGCATTTTAATTTATTATGTATACTCACATACTAGAGAAAGATATTAGTATGCATTTAATAAAACATATTCACTTGAACGTATGGAATACTTGGTTATTTGAAATGAGCTTTTCTGTTTGTTTTAAATAAAGGGTAAATAATAGAAATGGTAATAATAGATGA
AGCCTAACTTACAAGCAGGGGCACCCTCCTCTAACTGCGAGCTTTTCCCCTCAGCCTCTTTGTTCGAAGAGATAGCGACTCTAAGACTTAATATTTCATGAATAAACGCCTAGGCCAACAGCTAGCGTCTATTCCCTGCCTAGCTCATTACTCAGTTCCTTGTTTGTTTTGTGAGTGCCCTATGGCTGGTTACCTCAGTTTCATGC
GTGGAGACCAGACTGGCCTTGAACTACCTCCTGCCTTTACCTCCTAAGTGCTGAGATTAAAAGCCTGTGCTACCATGCCTGATCTGATTGTTCACTGCTAAATAAAGTCCCAGAAAAAAAGTGTGCTGAGGTTGGGTTAATGTCAGAGGGAAGCTACGGGCCAGCCATGCTGACCGGGTTCATCATTAAGAGCCTCTCGTGCTGCT
CCGTCCCTCTGAAAACACTCCCACGAAAAGGTCAGAATATGCAACACAAGTCAATCTTTATTGAAAACTGCAGTATTAATTACATAACAATTCTGGTTACAATAAACGTGCTTTTAAGGATTTTAAATCTGAGCCCATCTACTCATCAGATTGCATAAAAAATTAAAACAGTATGAATTTACATCTAATTGAACTGGCTTGGGATG
GGTAAGATCATGAAAGTACCTGAGCTGGTATTTTCTCTCCACTGAGAGGCCGGGGAGCTAGTTGGCAGCTCAAGGCATCCAGGTTGGCCATGAAAGACCCAATAAAAAGACACTGGTGTGATTGCACTCAGCCCTGGGGTGTACAGCACTGGATGTTTGCAAGGGGAGGTGAGGCAGGAGCAAGTGTGTAGGTGTGGTGACCAATG
GGAGCCAGGGGGGCTGTTGGGCAGGGACGGAGGAAGCCAGAGATGACTTAGGCTGCATTTAGAACCTTCTAGTCCAGGAGGCAGTTGGGCTTTTATGTGAAATAAAGAAAGATGGAAGAGAGTCCTGGCTCCCAGATTTGGTTGTTTGCTTTATGGTGCTAGGGATGGAACCCTGGACATTTTTTATGCTCAGCAAGCTCTGATCA
GTGTCAGTGGCTCGCTCCTCCTTGCCAAATGATGTCCCGTGGTGTATTCAGTGTCCTGTCAGAGGACATCTGGGTTGTTTGCAGTTTTTGGCCTTTTCAAAATAAAGCTGCTATGAACATTCACGTACAGATACGGTGTGAAGACTGGTGTCCGCCTGGGATGTGCCAGCAACACAGGTGCCATGACGTTTACCTTAAAAAAGAAC
GATGCCCCAACTGTGGAACCCATTACAAGCTGGTGCCCCACCAAATGGCCCACTGAGCCCCTGTGTTATCTTTTCAGAATGTAAAGAAAAACTTCTCTCTAATAAAGATTAGCCATTGCACTGGCTCCTCCCATAGCTGGCTAGTCTTATGTCTATAGTCTTTTTTTTTTTAATATATATATATTGAGACCACCTATCTCTTAATA
ATCTGTAAATAGCTTCAATAAGATGTAAAGTTTTACAAATTCAAGGTGATATTAACACTTGTGTAGAACATTCCTTAAAACTAATTAAATGTACATTTCTAATAAATATTTTTAAACTAAAGCTGTGACTGTTTATTTTCACTTGAAGCTGTATATAAAATATCAAGGGTACAGTAAGTGTTGGATCACACAGACCATCTTGTTGG
TAGGTAGGGACTTCGCTTTTTCCTTCTGCTCTGTGTGCAGCCATGGCTGGCTACAATTACTGCTTGTACTAGTCAGGAGAGCTCATTGGAACAAACTGCCAATAAAGAGGAGACACTGCAGTCGAGTAGGTTCTGCTAGGCCTCCATTCTAGCTCATCAGCACCTGCTAACGCTTGCCCTCAGAGGGGCGCTCTGCATACATTCCA
AGAGCAGGAAAGAAGGCCAGGCACGCCGTGGCTTAAGGCATAAAGTCCTCCGAGCTCAGCTGTACAACTTCGTATTCTCATTTAGCAGTTACGTAGGTTTAATAAAATGTGTGTTCAGGGACTCATGTTTTGAGATTTCATGTTTTGAACCCACATTCTTTCAAACAGCAGTCTCAAAGGACAAGTAGCTTGACTTGTATCCAAAA
TATGTTTTCCTATGTGTATTTCAGGAAACCATGAAACTGTTCAGTATTTTTTGACATGTAACTCTATAGAAAGGAATGTGGACTTAAAAAATATAATGCGAATAAATTTAAGTTAAAATCTCTATAAAAAATAACAGTGCAAAAAATGAGAACTCAGCTTTCTAGTTAGATCGTTCGTTTTCCTTTTGTAAAGCTAGCAAAAGGAG
GCCTCCAGCTGGGGCAGGATGCGTGGGTGCTGACTGGCTGTTACTCTCCTTCCAGATCTACAGACGGTCAACGTGGATGAGAACTAACCTGCTCGTGTCAAATAAAGTTGCAGAACTGCCTTCAGGGTTTGGTTTTCCTTTCTGTTGTCTGCCTCATGGGTGGAATTTTTGGGTCTACAGGGTGTTGGAAATTAATCTGAGAATCT
TGCAGGCCACCTGCGCGTCGCATCGGGTCGGGTCGGGCCCTCTCCCCTCCCTCCTACACTTTTTGCCAGTTTATTCCCATTCTCTCCTTTTCCTTTCTCAAATAAATCAAGGCTGCATTGCAGCTGGTGCTGTCTGGACTCCACCATCGGTGCTAGGAGTGCTTGGGAATGGACTCAGACCGGGAAGAGCGAGTGAGCGAGCGAGC
AATATGACTGTCTGGCCCTGAACCTTCATGGCATGATAAGGCACACCATAAGGCTGAGAAGGAAACAACCAAGTAAGGAGTGTCCCTCACACATTGCTTGAATAAATTGGCTGAATCAGCTGTGCACTGCATCCGTTTTCTCCGAGGACTGTGTGTTGTAGCTTGGTCCCAGGGAATCCATCATGATCAAGGGAATAGTTGGCCTG
CCAGGCTGGCCTCGAACTCAGAAATCAGCCTGCCTCTGCCTCCCCGAGTGCTGGGATTAAAGGCGTGCGCCACCACGCCGGGCTAAGCCTACACTTTCAGAATAAAGTTCTGATTCACCTCAAAGAGCAGTCTCATTCCCAGAGGCAGAGAGCCGGAAAGAGCCTCCAATGTGCTTGTCCAGGCAGAGCTGACCTTATTTGCTTAC
AAACCAGTAAGCAGCACTTTTCCATGGCTCTGCTTCAGTTCCTGTGCCCAGATTCCTGGCTTGTACTCCCTGGACAATGGACCTGAGAATTGTAAGACTGAATAAACCCTTTCCTTCTCAATTTGCTGTTTTATCTCATGGTGTTTTATCTCACTAATAGAAACCCTAACAGAGACACTATCCTCATCAGAGCTATACCATCTGGA
GCACTGACCAATGGAGGCAGCGTGTACACATCGTCTTGAGTTTACGTTATGACATGGTTTATTTTTAGTGCTATTTTGTTATATGATTGCCATTGAAAATAATAAAAAGAATGTTGGTTTCATTCGCCCTTTTTTTTTAAACCTTTTAAAAAAGACAGTAGTGTAACTCTGCATATTAGACTTGAAAGTTATAGTTACCTCATTAT
AGAATACAATTTTTTGCTGTTTCAACCACCCAATACAGGTCAAATGCTTTTGTTTTATTTTTTTACCAATTCCAACTTCAAAATGTCTCAATGGTGCTATAATAAATAAACGTCAACACTTTTATGATAACACTGTGTTACATTCTTTGAACTCTAGCCCATCTGCAGAGCAACGGTCATACTCATTCACCAGCATAGAATATCTT
TGGTTTTTTTTTTTTCTCACAATAACACAGAGAATGTTTTAAACTTTTTCTTTTGTAAGCTTGTATGTAGTTGTTGATCTTTTTTTCCTTCCAGTCATATAATAAAATATCATAATGAAACATTCCCAGTTTTGTCGCTTCTCACAGATTTAACAATGGCACGTCTACCTGAACTTCAGTAATTTTCTAGAAAGAATCTAATTGTG
GTCACTTTAAAAATAAAGTACAGTTTGAAAGAATTAGTTTAAAAGTAATAAGGTTAAAATAGTCCCACTTTTAAGTGATCCATTTTAAAATTTGTAAATCAATAAAGTTTTTTGTTGTTAAACATACATGTTTTTTGTCTTTTTAAATTTTTTTATGTTGAAACAAATCTGAAAGAGTAAGCCAGTCCCAATTAAATGGTTTCCTT
TCCTCTGAAAATGAATATAATTAAAGGATTCTCACTCCAAACATGTTCTTAAATTTTGCTTATTCCTATTGTGGACTTTGAATAAACATCATTTATTTCAAATAAAAATTGGGAGAAGTGTTCCCAGGTGATGATGAGAAGTAAATGTTTTGAAATGATCATCTCCATCCCCCTCCCCCTCCCCCTCTCTCTGTCTTTTGCTCTCA
GCAATGGCTACACAAAACTAAACACCAACAGAAGTAAGACCATTTTCATGAGTACTCCATCAAGTTAAAGGGTTTTTGTTGTCTTTTTGGTCATGGATTGAATAAAATTGTCTTTGCACATCCATTAAGGGGGCCAGCTTTCTTAAAGCAATTTTTCTTTTTTTTTAACTAAAATTAGATATAGGTGAACTCATGTTTTTTAGTGG
TCTCAAGAGCTCCAGAGAATCTCAAGTTTATTTCTCATTAAAATGGTAACTTTGACTTTGTTTATATACTAATTAACCAAATTATGTACAAGTTAGCAAAAATAAAGACCCTGAAATTTGGAGGGGGTGTGTTGATGCCTTATAAATGTTCCTTTTTTAAACATATGAATGTATTTTAAAACAATACTGTAGCAGAAGAACTACTT
AGTTGGCTTATCCTTTAGCTTACAGCTAGTAAATCAGTTTAAAAAGCCATTCATCCCGATTCATCACATGGAGGCTCACGCACTGACTATTAGGCTCACCAATAAAGTAGAATTTCCTTTTTTAGTTCTTTTGATTTCTGGCGGTCACTGCCTGTTGGCATTAGTCCAAGGTGTTTCCGATTTCCTGCTCCTTGGGAAGTCTTTGG
AGGGTCTGGGTTGGCGTTCTGTTCATCTTTCCCAAGTTTGTTCAAAAACGCTATTCTTGGTCTTGATACATTTATGATATCTGATGAAACTCCAGATGAAAATAAAAAAAGTGTTGTGGGAAATATTGGCCTTGTGTGTTGTTCTGAAGAGCTCCTTGACGTTCGTCACTGGAGGTAATAAAGTCAGGGAATCTCTTGGCTGGATT
AGGCATTTTCTATTTATTGTGCATATTCACTTTCAATAATATTCTGAACTGATTTTTTTTTAAAAACCACAAATCAGTAGAAAGGCTGAAGTCATGACTTAATAAAGTTAAATTGTTTATTTTTGTATAGTGACCTTGGTTATTTAAATCTTTTTGTTTTTTATTTGGTTTTCATGATAAGGTCTTTCTGTGTAATATCCCTGGCT
TCGACTGAAATCACTGTTGAAATGGTGTCACGTGAAGCTGCCATTCCACTGATGTCTGAACTATTTCATCATGTAAATAATTTCCATGCCTCCCTTTTATAATAAACAGATGATGCCTAAACTGACAGCCATTGTCTCTGACCTTTAGTTTCACTGTACTGTTACAAACATTTCCAAATAAAATGATGTAAATGAGTGGACAGTCT
ATGGGAAATACATTTTAAGTTATTCATGAGCTGTATATTCACTGGTGTGGCACTCATGGTTTTTAAATCAGTTTAGTATTATCTGTTGATAATGCCTGTTAATAAAAGACTTTACAGTTTGGTAAATGCTGCTAAACAATCATTGGACCCCAGTCCTTCCAATCTATAAACGAATGAGCTTGTGTTTCACACAAGCACCTAACAAG
CTGACTGTTTCTCAGGGGACAGTTACGGTAGTGATTGGGTTGTGGGTGTGACTGAGTAATTGGAACACTTTGTGAATATATGGCTTAGTGTTAACAGGAAAATAAAGTATGGTTTTCTTTTTATACTTACTCCACCCTCCCTGTAGTATGTTTGAAATTGATCATAAATCTGCAAAAGCATCAGTTTGTATTCTTGCTTTTGTATT
TGAGTTTTGTACGTGAAGTGTTTGGTTTTGGTTTTGGGGTTTTTTTGGCCTTTCTTAGATTTTGCAAGATCTATGTGCATGAAATAGCTATATCTTAGATAATAAACTTTTTTTTAAAAACATTGGTCATCACATAACTTGTTGATTTAAATTTCTATCAAATTTATATAACCAAGCAACTATTCTTATTAACCAAATAAAATGTA
TGAGGGGAAATGCATGTGACCAAGTAATTAACTTATAACAGTGTTCAAGCTTTTTCCATTATCCAAACCCCCCAGAAACCTTTTCCCCTAATAGCACCCCAATAAATTTTAATATAGATATACTACGTACTGTGTCTGTGCTTTATACATGAAACACTTTTTTTGTATCCCGTAGAAGTTTTTTGGTTTTTCGAGACAGGGTTTCT
AAAGGTGTGCGCTACCTATCCCTGTGAGCTATTTAAGAAAATAGAAAATGTCAATGTACAAGAATGATGAAATGTTTTTATTTTCTACTGTACTGAAAACAATAAAATGTAAATCAGGACTTTATTTCTTAGCCTGGCTTCTCCTGGTACCGATACCAACGATTTTAAATATGCTTTCTAGATTGGACACATGCTCCACATATGCA
TGAAGAGAGCGCCTTGTGACGTCTCTTCCATAAAAATAAGATTCTCTCACTGTAGCATTCTTGGCTGTATGTTTGTCCTTGAAAGAATATTATATGGTTTAATAAAGTAAGAAAAACTGTTGTTTTTGTAACTCTTAAATAAAATTAAAAAGAAAACTGTAATGTGTGTCCCTCTAACCTCAGCACTTGGAAAGCTGAGGAGGAAG
AAAACCTCTGGTCTGGAATCTGGCTCTGTTGCTCTGTTGATGGTGCCATCTGTAACCTTGTGATTTTCCACCTGTCTGACTCTGGGACTTCTTATATATGAATAAATGCTTAGACTGATAGCTTTGGCTCATTCCATGACTAGCTCAGGATTTAATAACCAGTTTATTCTGTTCTAAATAGACTCATGGCAGTGTCCTCTGTTACA
GGGCGGGGGGGGGGTAGGGAGGAACCCATGCCCAGATTATCAGCTGGGATTTTGTTGTTAGTGGTGAGGTTTGGGTTTTTTGTTTTGGTTTGCTTTTGAAAATAAAGAGCATCTTTAGCTACTTTCCAGCTTATGTCGTGTTTCTATCTTGTGTGAGCTATACAGTTCTTTCCCCTGAGTGGTCTTTAGACCTGCAGAGCGCCATA
AAGAGAAGATGCAATTTGCATTTTAAAGGGGAAGGGGCTAACAACACTTTTCTACCTGTGTAAATTATAGATCATTAATTCATGCACCCTGTGGGAGCTCAATAAAAATGTATAAAATTAAACATCTCTTTTATATATTTTGTGTGGCTTAACAAAACTAGAACACAGATTCTAATTTGGTTTGCTGAGAGAATCTCTTTTTTACA
ACATCAGATGCTCTCAAATAATCAAGGGAGGTTGAATATCTAGCTTTTCAAGCCTTTTTGTGTCTTGACATCAACTGTTGACCTTAGTCTTTGATACACAAATAAAATATTTTCTTTGTATTATAAGGCAGTTTTGTGATCTCTTTATATTTTAGGCAGAGAATCTTTAGCCCTTTCTATGTTGAACTTAACATCAGACTAGGTAT
TCAGTATGTCACCCAAGGTCCACTGGAAGAAAATCAGCTCCTGTATTTTTTACACCAAAAAGATTTTCTCTGAAAGTAATACAAGGTGATTCATAACTTAAATAAAATACCTAATTGAAACGTTAGGTTTTCTTAGCTACTTTGGCTCGTGTTTTAAGGGGATTTGGTCAGAATTGTTGGTCATTGTTTTGGGTTACTTTGTTTTC
ATGGAGCCAGTATAGCAATATGTTACAGTTGTCACTAGTGGTATATTGCTTTGCTGTTTGTTATGGTGTTTCCCTTTTTCCTGTATCTTTTAATGGTCGCAATAAAAAGAAATCCTGTTTTTAAGAACCAGCGGGTGCTGCTGATTATGATTTCACCTTGAGTTCTTATTTCTAAATGCTTGAAGATCTTTGTCAAATACTTGCCC
CACGTAGCTTCTGGTGCTGCTGTACCTTGATGTTGCTGTCATGCGGCTTTTGCTTCTTTTGAAACTAATGATCTCTGAAACAACAGTCTCTGTGTCTTTTAATAAAGACTTTCTATCAAAAATTGAGGAGTTTTCCCTCAACATTGCTTCTTATCAGTTTGCAGACAAATTGTTACCATGTGTTTTCAGATTCTCAGAATCCTTAA
GATTAAAGCTAGGTATTTGCATAGAACGGAAATCCTTAAAATTTTATCCCATGGCATATGAATTTTGAGAAGCTATACTTTATGTTAAGATTATGCCCCGAATAAATCTATTAAGTCTTTTTAAATTTTTCGATGTTGTTTTTACTGATGTCTGTGGTGTTTCTAGTGAGCATTGCAAACACACACATTTACTTGTAAAATGGAGT
AAAAACAGCATTTCCAGTGATGATAAGTATTGTTGTGGACTGTGTCCCTGAACCTGAGCACTTACTGCTTTGTCACAGGGAATAGAACTTCCTATGTTCAAATAAAGTCTGTTGTTCTTGAGTCTTTCTTTCTCTGTGTGTTTTTATGAATGTCACTGCAAACTCACAGTTCACTTATTTTTAGGCATTTCTAGCCCTGTGTAGCT
CGCTTTAAGGTGGTTAAAGTAGCCAATGTTTCTCTGTTGGCTCTATACAAAGGCAAGAAAGAAAGGCCAAGATCATAAAATTTGACAATGGAAACACAGTAATAAATTTTCATATTCTGAAAAAAAAAAAAGAATTGTAAGACCCATGTAATATAACAAAGAGAGCCTTTATTCACAAGTCAGACCCGGATTTTAAGCTTTCCCCA
ACCTGAGACAGTCTTATTTGTTCTACGAATTTTTTTTTTTGTTTTTTTTTTGTTTATTCCACTGCTTTGAGCTTTACTGTAACGGCTGATAAACTTGGAAAATAAAGTAATATGATATGGTCTTGAACCGTCTTTTTGAGGAAATATTAAAGTACCAGAGTGGAAAGCCAGAATGGCAGCCAGAGAGAGGCTCTTTGAACTTTGGA
TACATTCTTGTGTTTGATCTTATAGCCAAGGCAAATTAGAAACAAAAATAGTGCCAATATTTTGAAATCTAGACCCAAGATTTCAGCCTGCTGTGTTTGGAATAAATATGAATTTTTAAAGATGTCTCCTACAGTATTTTCCTTTTGGCTACTTCTGTCTTCCTGAGAGGTACTTGTCCTCATCTAGGGATTAGCACAGGACTGCT
TGTGTGCGCCATTAAGCACCTCCAGATGAATGAGGGACAGTCACTTAATTTTTAAATTGTATTCGGAATAATTACTGCTGTGTACTAAGAACTTGACCCAAATAAAAATCACACGAAGTATATTGCAGTGTCTTGTAGAATCATTTATATATTTACTACTTCTTTCTAAGGTGGTTCTAAGCATTGATGTACTGTTCAGTTACGTA
ATCTAAGTTACTAAAATTATATGCATGTAATGGATATATGTGATCTCTCTATTATACGTTATAACTGTATGTGAAACTGCAATTATCTTAGTTATGTGAAAATAAAGTCAAGGATGTATGTGCTGATGTCATTCTCAGAATATTCCTTGTATCTTCTCATCTGTTCTTCTAAAACTCATTAAGACAAGTGCTGTTTCCATTTTACA
TTTGTTGTTTGTTTGTTTGTTTGTTTTTACAAAAGTCAACATAACAATATACTTCATTGGTGGACTGCACTTACCTTTTAAGTGGCTACATCTTAGGAACAATAAATTTATTAAAATTCTTGGCTGAATCAAAATGGTTTTGTTTTGTTTCCACCCAAATAACTAGAAATTCGGACCAAAATAGATGTTTTCCAAGGGCAGAGCCT
TTGTTTCCACCCAAATAACTAGAAATTCGGACCAAAATAGATGTTTTCCAAGGGCAGAGCCTGCACTGTGGCTTGTGACTAGCCTCATTAGTTGCCTGTTAATAAACATTAGCTGAATAGTTACCAGTGTTGTTACCAGCATTTGTCCTCTTGTGAATTCAAGAGTCCTCGCACTCTTTAACATGTTCTTTATAAAATGTATAAAC
TGGTTGACCTTCAGAAGAAGATATTCATTGTATATTAACATTTAGAGGTCATTTAAATAACAAAAGTCTGTATTGTAAAGGACCTGTACAATTTTAAGACAATAAAGAATTGAAAGTGTAAATGTGTGTGCCTTTTAAAGGTTACATTTTAAATATATTGCGTGATTTCTGGGAAAGGTGAAAAAAATGTTCTGTATCAAAGAGAA
CCTCCTGTAACTGTGACACCCTTTGCATTGCTCAGTTGCCTGTGTGTCAAAATAACTTGTGGATGTTGGAAACTATTTGAAAATGTATTGTGTGGAATGTAATAAAATGACGATATTTTTATACAAACATCTGGGTTTTTTTCCCTGCCCCTTTGCCTGTGAGAACAAAGTTTGACATGGAAGCTTTGGGGGAAAAAAAGAAAAGA
TATGCTGGAAGAGCAAATTACTGCTTTTGAGGACTACGTACAGTCCATGGATGTGGCTGCTTTTAACAAGATTTAAATCATTCTTAAGTCAGTGCACTTAAATAAAAGCTTGAAAGATAACCCTTGGCTCTTCATTTTGCTGTGAAATGGTATGTCTTCATTTTGAAGGAAAGGATTCAGTGTAACTCATTAGTGGCGAAAACTTG
GTTAAAATCATACTATAAAGCTTATTCTGGTGAGTACTAAGTCTTAATGAGTAGGTGCTGGCCAGGAAGCTAACTCCTTGAGTTATACAATAAGGTGTTTAATAAATAAAGACTTTTGTCCTTGCTTTCCGAATCCTCATACTGTCACTCATTTACCTAGTCCACTGCTGCATTTACACTGTGCAGCCAACAGGAGCGTTTTCAAG
GGCTTTGTTAACTTCCGAGAAATGCTGCCTAAACGTAACTGGTTTCTGACTGCGGGGGAGTACAGTATGCTTTGTTAGGCCTGTAGGTGACTCATTCTAGAATAAACGTGTTCACTGAGATGTACAAAGCACAACTAGAGTTTTGGGTGGCTTGTGTGTGTCTTGATTACTTTCAATGTTAATGTTGACTTTTTAAGTTAACAGTC
AGCATGATCTAAAACTCCCAAGTGCTGTTCTCCCGTCAAGTAACTAATGGAGATGTGTTCCGCAGTTTAAAGTTAAGACGTGTGCATGCCCTGAAAGAACAATAAAAACTCGGATCACCTTTATTCTGAAATATGTGACTGTATAAAATGCAGAAGGAAGGTGGGTACAATAGCATGGCCTTGTAATCCCAGCCTCATGAGAACAG
CATCTGGATAAAACCCTACACCTACTAAATGGTTATCTTTCCCCTTTTTCCTTCTGCCTCTGGCAACCAGAGTCTGCCTTCTGTAAATTGAGAAATTTCAAATAAATGGAATCATAATGTGTATATGACTTTGTGTCTAGCTTTTTTCATGAAACATGTTTCTATGACACTGGAATTAAACCCAGTAGTGTTCACACTAGTCCCGC
ACACTAGCCAACACACCTACAATACTTTCTGTCCCAAGGAATTTTGATTTGGGATCCCCAGTCTATAATAGTAACTCTAAATGATATCTTCTTCCACTGGAATAAAAGCATTTCAATGAATCAGTTTCATTTTCATGTTTTGTTTATCTTTGGGTTTATAAAAGTATATACTTTAACACATAGGTAATGTAAAGTACATATATTAA
GCAATTATTACACTTTGTGTGTGAATTTTCATCTTTGTGCTTTCTAGGTGATATGCTGAGTTAATGTTTCTGTTACTTGGAACAGTCCAGTACCCTTCAGAATAAATAAAACTTACTTATGTGATAAAACTTTTCAGTTGTTGAAAAGTTCATTATGTCATTAAATTTTGATTATGCAAGCACTGATGTCTTGATTGTATTTTGAT
CTCTAACTTTGTTTCCAGCTGTTTTATATGATTGACATGTTATTTAAAGATAACTACCATAGCTTCTTAGAGACTTGTACTGTAAATAAAGAGGACCTTCAATAAACTGGAATTTACTTACTCTACTAGATTTCAGATCTCTTTGAGGAAATTAACAAAGTGAGAGAAAGTTGAACTCAACTCTGTTGACCAGACTGGCTTCAAAC
CTTTGGGGGATTTTGGTTTTGGTGTTGGGAGTCTGTTTCCAAAGTGATGTAATTTGTAAGTACTGAAAGTTTAGGCTTCCAGCATTTGAAGACGAGATATAATAAATCAGCTCTACAGTCTTGTTCTCTTTATTTCTAATGTGTCTGTTTTTTATTGGGAATTTCATACATGCATATAACATGCTTTGATCAAATCTATCCCCCTT
TACCATAGAAAGGTATTTCTTCAATGGCTGGTTGTAGTTAGTTCATGTTTTTCAATCAATTTGCAAATGTATTTGTTGCTGTATAGTGATTGTTTTGCAAAATAAAATTGCTTGTCACCTAACTACAAGTTTCAGATTTTTTAAAAACATTGTTTCTTCATCTCTGGAGGGGAAAATAGGTGTGTGTGTGTGTGTGTGTGTGTGTG
AAATAGCCAGAGGCAGAAAGGAACCATACAGTTTCTCTTGGAAGTGCCACTGGGTTGGACACCAATAGAACAGAGTACCCTATTCTAGCTCTTTAACTTTAATAAAATCACCCAACTGTTTTCACTATAAACGCTTATGTATATCGAATGAAACCATAACTATTGTGCATTTGAGAATTAAAAGCATAACATGATTTTGGAAGGCT
CTGAGGCTGATCTGGAACTCACAGAGTTCCACCTGTCCCCTCGGCCTCATAGTGCTGGAGGTAAAGGTTAGCACACCACACCCAGCACAGAACATTTTATAATAAACAGTCATCTTTTGAGTTGTTTCTGTGCTGGCTGATCTTTCAACTCTTGGAGTGGCCCGCTGAAACAAAGTGGACTTACATAATCAGTAAACTGTGTGGCT
AAAGCCATTTTTTTTTGCATTTATAAAGATGATCATGTTATTCTGTCTTTGAGCCCATTTATGTAATTTCTAATACACACACACACATCCCTGTATCTGGAATAAAGCCAATGTAGTTGTGGTGAATTATTTTTTTGAGGTGTTCTTGAATTTGTTTTGTAAATGTTAAGAATTTTTGTGTCAGTAAGGGATCTTGGCCTTTTAGT
AATTCTTTGATAATTGGGACAGCTTTTCCTCTCCCTTTTGACAGGGTCAGAAAAGGAAAGAAACGAAAGAAAGCAGTCACAAAATCATGGGGCTCATTGAAATAAAGTATTTTCTTTAAAAGCCTGTATTCCGTTTGTCACGCAGAAGAGTCCAAGGCCAGTAGGTACCATCATCTCCTTTCTGTGTTCCTAGACAAGGCCTGCTT
ACAGCACCACCTCTGCAGTCACAGTGAAGTCTGCCATCAGAAGACTGAAGGAACTGAAAGACCAGTAGAAGCCCTGCTGTCTGAGACTTGCCTAGCCTGCAATAAACGGGTTATTTACGTAACTTTTTTTTTTTTGCCTTGTTTGTGGTTAATTAAAACATTTGGTGTGTGTTCTATTTTTTATTTTCGAAAGATGCTTGTTTTGA
TGCTTGTTTTGAGACATACTGTGTGACCCTGGCTGGCCTTGAGTGCCTGGTTCTCCTTACAAGTGTAGATACATCTGGCTTAAGATTTTAGTCTTTCAGAAATAAAAATGTTGCTAAGACAATTATGTACATAGCTTGGTTTGCTATATTGTCAGCAAACTGAAACTAGAATATTTATAGAAATGTTAATAAGATTGAATTAAATG
TCTTGTGTGGCCATGGCTCCTGAGGCCCACCAGAGGGCGCAGGATGCCCAAGCTGCTGCCAGCACCCAACTCTTCCACACCGTGGAAGGAGCCAAATGCAAATAAAGTTATTAAGTACTGACACGGAAAGGAGGCCAGGTTGAATTTGTAAGTTCCCAGGAGGGGCGGGTCAGAGTGGAAATAGCTGCTCATTCCCTGTTCCCTCA
TCTCCCCTTCTAGACTGTGAATCCTTAAGGGCATGGACTGTATCTTATGCATCTCTGTATTTCTGCGCCTAGCACGGTGCCTGGCACACAGTAGGCGCTCAATAAATGTTGAATGAATGATTTAACCAAGGTCTGAGCTCTCAATGGCTTATCTATGCTGCCCATGGGTAACAACAGCAGAGAATCTGCTCACTGTTTCCTGACTC
ATCTCAAAAGAGAGAGATGTGTTTAATGGACACAAGCTGTAGTTCTCAGCAAAACTTTGTCAGTTGGCACTGTTTACAAGTCTGTTAGCTGCATAAGCTCAATAAAAAGTTGGTCTGGGCATTGCATCCCCTCTGACAGACCGATAGCTGCATCAGGCTGTTGGGTGGAATGGGAGGCAAGGGAATAGGAAAGCCAAAGGCCAAGC
GACATTTGGAAGATGGGTGGTGAAGGACACCCAGGAATCGAGGCAAAGACAGGGCCACGAAGGTGTGTGGAGCCAGTACTGTCTTTGGAATTTTAATCATAATAAAGTTTGGCAAGAAAACTGTGTGTGTACTTACAGTCAGAGGGATTGTAGCCTTCTTTATGGTCACTGTGGCCATCACCAAAGGATGCTGCCCTGTGTCTCAG
GTAGCAGCCAAAGCAGAAAGGGGGACAAGCAGAGGCTCAAGCAGTTACAAAGGGGACAAGAAACCATGCAAGGAGACTGTTTATTTCGAAAGGATTTTGCAATAAACACAGTGAACAGGCTCCAAGTAGCGGTCTACTCTTCTCCCTCATCCTCGTCCTCATAGGAGTCGATGCCTACTTCCTCATAATCTTTTTCCAGGGCAGCC
TCCGACACGCGCTGTCTGAGAATGAGAGAGGTAGCCAGGCTGAACACAGGAGCAGGGTCATAGTGGAGGTGGAGATTTGGAAACACTATTTCGTAGCTCAAATAAAGTCCAGTTTGTACCCAGCTAGTGTGCTGTGTCTTCTTTTGCCGCCGCCGCCGCCACCACCGTTGTTGCCACCATCGGTCCGGATCCCCTCCCTCAATTCC
AGAAGGACAAGAGAATCCATCTGGCCCTTGGGTGACCTGCCTAATAGAGCAGGCTAAGTGGTCAGTGCAAACATTTCTCCAGCACTTACTCTCAGGTATCAATAAAGTTGTTGCCAGGTGTCATGGGTAGTATGTAGAAATGTCTCCCAGCAAGCCTGCCATCCCCTAATCTCTTCCCGGAAGCAACCTTGTTTGCACTGAGACCT
CTGCCTTCTAAGTGTTGAGATTAATGGCGTGAGCCACCAATTGTGAAAAAGTTGTGAACTTCCCCTCTTCCCAAAGTTTACATTTTATGTAAAGACCTGCAATAAAAAGTGAGATCCTGTCATTGCTGACTCTGGAAGTCACCTCTTGAGCGAAGCACTGTACCTGTCCAGAAATTTCAATGCATATACACGCACATGTGCATATC
CTGCTGGGAAAGGCTAACAGAAGGGTGCTTTGTTTATTTGCCTATGTATGGGAAAGCCATCCTCCATGCTGGGTTCCTTGCCAGCTTGTACCCTGTGACCAATAAACTCAGGCGGGTTCCCCAGAGTGAACTTTGTGGGATCCTACTTCAGTTTGTTGTTGGGACCTTGTAAGGTGGGGGTAGACTTTGTTTGTGTCTCCTAAAGG
CCCCTGAACCTTAAACCTCAGCTAATGAAACTTCACCTTAAGAAGAACCCCTTCCCACTCTCCAGGATCAATATATCTATATAGCCTTTGCTCCACCCTGAATAAAGTATATGTGCACAAGCTGTCTCATTGACTACTGTCTTAAGAGAGCTGTTTTCTAAAAGTTCTAACACTGAAATCTTCAGAGACCCCCTTCCCTCAGCATT
GCCTATTTCCTTTTGATTGCCTGTTGCAGATGACTTTTATTAAAGATTCCTAGAAGTGAAGCATTGGATAAAGGCTATGAAGAAGAAGTTGAGTGCTCTTAATAAAAATTGTAAACTTGCTTTCTAAGTGGTGCTTCATTCTTGTGCCCTCATCATGAGGGTGGCATATTTTACTAGTGCTTGCGCTATAGACTCAAGAGCTAGAA
CAATGTGAAATTATGTACATTTTAAATGCTTATGAATCAAGTCATTGTTGAACAAAAGATTTGTTGCTGTGTAATTATTGTCTTGTATGCATTTGAGAGAAATAAATATACTCAGACTTATGTTTTAAGAAATTTCGAATATATGCCTGACACTGTTGGGTTTATATACTTGCTTTTTCTGTTGGGGAAAACAGTTTGCTTGGCAC
TAAGCTTCAATGCTTTTGGAAAGATACTAACAATTGTGACTTGAAATGTCAGCTTAAAAGGCAGTGTCTCACCAGTACAGTAATGGCTGATTGAACAGCAAATAAAGCTGGTTAGTCCGCATCAGAGCCTCTTCAGAGTCTTGTATAATTTACGTTTAGAACTGCGTTTAGTCTAAGGCGTTAGAGGGCAGGGCTTTTTTTTTTTT
TTTATTACTGTGTATAATTTGTACAGCTAGATGTATTTTATTCCCTCCAGCTTTGAAGTGTAGTCAAATACATGCCATATGTGAAGTTCGTTGTAATATGAATAAAAAGCTATTCTTTGAGATGTCTTTCCTTTCTTTATTGGTGCAAGAGAGGCTGGAGAGGTGGCTGTGGCTGGGAGTGCTACAGGTCTGAGGGCAAAGGTACA
TGCACTTTTTCTTTATTTATGGAGTGGGATGTCACCAAATGTTTATTACAGATGTGGGAAAAGTCATTTTAGGGATAAGTGAAAACCACATGTCTTCCAGAATAAAGATGGTCTGGAAATGATAATCAGTGTGTTGCTCGAGTCATGGGCTTGCCTATAGCCAGTGCTTAGTGTTTTCTGGGTCTGGAATTCTTTTTTTGTTTGTT
GGGCATACCCACCATCTCTGCCGAAGGAAGATGGCGCATACAGGGATTGTTGGAGAACTGTATCCAGTGTGAGCTTTGGGGAGGATAAAGTTGGTGTGCAAATAAATTGATACTGAAGCTTAGCAACTTGTCAAGTGTGGAGCTTCATAAGGTCATAAGAAAGTGTATATATGCTTTTTCACAGCTTTCTAGAACTTTGTGACATT
ACACCATTGCCTACGCTGACATAAAGAACCTGTGTCCCAAGTCTTTGGTTAAGAAGATATACGACTGTTCAGTGTTCTCTTTCACAAAATTTGGTTTTCAAATAAATATATTAAAATCTCCACATTGACCAGACTTTAGTTGATTTGTTTTTCTTGTTTTTTGGTTCAGTTTTTTATGGATATGACACTACCACCATACGCTAATA
CCACAGGACAGGGTGCCCAGTGTAAGTTCGGGATACAGGAGGCGGGAGTCTATTTTTCTTAAACTTTGCTTTAATTGCTGTGTAATATGCATTAATGCATAATAAAGCATTCATACTGAAAAGCATTCTCTTTATTGTTTATCTCGTGAGGATTTTTGGAGGGAAAACAGTTGAGGTCCCATCTCTCCAGTACACACTTAGGCTCC
GGATCCCAGTCCTCCTGGGCAGGCAGCCCCGCTTCTACCAGGCGACCCACTGCCCTTCCCTGCCCAGGAAATGGGGGGTTTCAGCAAATCAGTGTCATGGAATAAAATCAAGTGTGAATTGCTGTCTGTGTAGATGCCATGGGCAAGCATGGCAGCTGGGTGGCCTGTCACCGAGGGCAAGGGGCTCCCTAGAATCCACCTCACAG
TAGGCTGTCTTGTCTTTCTTATGCTAACCACTATTTTAAAATGAAAGACAAAGCTCTTTCAGAAGTTTCTCTTGGCTGTTTTAAAAGACAATTACTGAACAATAAAATCCTCTTCCCTGCCCACCCTGACCCCACCTTTGCATGTCTGTTTAACCTGTTAGCTTTAGTCTGTACTCTTTGTCTTGGGAAAGTGACTTCTTTTTATG
GCCATGTAGTCCTCACTGGCCCCCAACTTCACCTCAGACTGCTGGGATTAGAGGTGTGAGCCACCATGCCAGCTCTCATGCCCAGCTTGTGGCTCCTCTGAATAAAGCAGATTTGAGTTTTCATAGGTTTGGGTCCTTACATCAAATGGCTCACAGCATCCTCTACTTGGGGGGGGGGGGGGGGGGACTCCTACCACAGACAGAAT
CTCCCAAGAATGAATTTCCAGGGGATTGCGGGAGGGGAAAGAGCAGGGGCTGTGGCAGCGAGTTTTCGTGTTGCACTTTGAGAGGATTGTCTACTGCAGTAATAAATGGAAAGTATCAGCAAGAGAGCAGGCTGTGGACTTGTCAATACAAGGGAAGTGGGACACTGGAGGGTGGGTGGTCCTAGCTCTGTCCTGGTCTCCATTTG
ACAAAAACAACCAAACTGGTGATATTCTTGAATTTGTTTAACATCTTCCATCACTGGTTGGCATGTGGAATCCTGTTGGAGTGTAAGTAAAGTTTTTGTAAATAAAGTTTTATTGTAAGACAGCATGTTCTTTTTTGTTTCCATGTTACCTTGATGCCTTTGTGCTACTCTGGTTCTATCAGGGGTTGCCTAGTTCTCAGAGCTTG
TCCCAGCAACCACATGGTGGCTCACAACCATCCCCAACAAGATCTGACTCCCTCTTCTGGAGTGTCTGAAGACAGCTACAGTGTACTTACATATATTAATAATAAAATAAATCTTTAAAAAGAAAAAAAAAAAAAGAGAAGGACATTAGAAGTCACTACGTTCGCCTCAGTTGGTAAAGCATATGGAGGCTCTAGGTTCAATCCCT
TTATAATCTTAATTTATAGTGACCATCTGGAGCAGATTCCTCTTGTATTGTTATGTACATAGTCTGCATCAGAGAGTTGTAAATAAGTTCTTCTGTGTATAATAAAACAGGCCTGTTTTTGATCTTCCAGTGAGCATTCCTGTCCTCATTTCTGTGCTGACAGTTGCTAGCGGTTCTGAAGACTCGGTTGCTGACTTGGTGGCTAT
AAAAAGTCACGCAAGTCCCTCAAGCAGCAGGACACAGACGGCAGGCAGTATATGACAGAGTTGAGGACTGCAACTTTAAGAATGTTTTATTTTTTTCTTTAATAAAGTCTTAGTGTTTTTCCCTGTTTTGTCTATTCTGTTCTCCAAACACACACACACACACACACACAAAAGAAACCAACCAGATAGGCCTGTCAACAGACTTA
GGGATTTTGTGTCAGCTGTACAGTATTCTAAGGGGAAAAGGAGACAGAGAAGCGTGTAAAGTAACGGAGAGAGGTGCCTATAATGGAGAGACCTCTTTCTAATAAAGAAAAGAAAATATGTATACAGTGCTTCTGTGGAGTGTCTTCTTGCTACCCATTTGTCACAATTAATTGGCTTCCTGCTCCCAGAAGAGGTAAATCAGAGA
GCATCTATTTTTGTTCTTGTATGGCAGCCCTTGAAGATTTGAGGTGGTTAATGTATCTTCAGGTTAAAACGGCCCTAGTTCATTTATTCTGCATTTGTTCAATAAATATTTAATTGAATTCGTAAACTTTCATCTAAAGCTGGCTCTAGAAATTTCATATCTTGGTCTTAACTGTGGGCACATTATAAGTTTGTCCTTTTCTCAAA
GAGTCATGTGAACTCGTACTACTGTTACAAGGTAGAGTGGAATGCAAAATAACCAAAACCTCAGTGAAATTTGAGTCAAACTGAAGAGTCATATCATTGAAATAAAAGCATTTTCTAATTTTACAAGCCTACTGGTTGTTCTGGTCTTTGAGACCCTTGACCTCTAACCCTGGTAGCTGCTTGCTCGGTGCCCACATGAAGTCACT
GCATACGCCATAATCAGGGTAGTCACTTCAGGGTCAGCCCTGGAGAGACAGGTGGGCTTATTCTGGCTTTAGACATCTGAACCAGTGAAATCTAATGCAAAATAAATGCATGTCTGGTTTTACTCACTGCCTGCCTAGCATTCACACTTAACTGCCAGTCTTCCTGCCTGTCATCTTCTGGGTTTAGTGTGCAAACAAGGTCAGTT
CCTGTTTCAGTGAAGTCACCTTTTGTCATTCTGAAGCCTGTTAGGATTACTGTGTGGACCTTGCTGATTATAGACTTGAGAATATTTGGGACAAGCAGGTAATAAATCTGTTTAGACTTTTGGCCATAAAGGGGATTTAACTTGTTAATACTTTCCTAGTGTACCATTTTGTGTTTTAGCTGACCAGTCAGGCAGTTGGTAGCCTT
AATGAGTGCTTGTTTGCAGTGCCCTGGACTGACTTGCTTTTGCCCTTGTGCCTAGTTAAGAGATTTCAAAAGGTCAATGACTTTTTTTATACATTGTTATAATAAATGCTTTATTGCCCTCTGATTTCCTTCCCACATGCCTTAATTTTGTGGCCCGTGTCTCACTGAATAGAAGCTTCCTCTGTGTACAGTCTCTTATTTACATT
TGAGGGACACTGCCATTTGTGCCCCATGTGATATGTGACTTATTTTGCCAGTTGAAGGTAAAATCTGGCAATTTGGGATAAGCGTGGAGTGACTGAACTGAATAAAAGTTATTTCTTCATCTTGAGTGTCTGGCTCTCTAGCTCTGTGCTCTGTCTCGTCTGCTTCCGAGGTTGCTTCCATTCCTTACCCAGGGTGTATTACGAAA
CCCTGTTCAGTGTATATGTTGCTTATTTGTTTATTTATTGAGATATTTTACCAGCTAAGTGACTGCCACGCGTTGTGTATAACGCTCCACACCCAGGAACAATAAAGAGGCCTGCACAGCCCCGCGTGTCCCCTCTGTCCTCATCTCTATGCCTGGAAGCTGAGAGGGTTGCAGAAATGAAATACTTTGCCACTCTAAAGGGACGA
GATACTTGCTCTTTCACTAAGAAGTAACTTGTACTTGTAGAAATGTATTTTGAAAACATTTCACACTTCAACTTTGTATCCATTTAAATTAACCTTTTTCAATAAAGCACTATTGTTTAGATATTAAATGAGTAGTCCTCTTTTTGAGTAAAGTATGCGGGCCATTGTGAAGATTCAAGACCCCTATTACAACTGTATATCAGAGC
TTCTGTTGTCTGGTTTGTGGTACTTATACGATTTGTTCTCCATTGAAATTGCCTTTTATAAATTTACAGTTATGTACTGACAATTTTTAATTGTTTATTCAATAAAATGAGGAAATATTTACTATGAATTTTTAAATGGGCTTTTTAGCTTTCTTTCCCTCTAAAGAGTTTGATTTATATAGGTTACAGATTATTTCACATAGTAA
ATACTCAGGCTTATGTGATGAGCTCATATTACTCTAGGGGTTAGTCTCCAGATCAGCAAAAGCTGCTCTGGTTCCCATCGCACATGCCCATGTGACTTAAAATAAAAGAACATCTCCCCCACCCACCAGCATCCCCTTTGCCCTACTTTGTTCTTCAGAAGGCCACCAGAAAGTGTTAGGTTATATGACAATAGCTCAGAAGCTAT
TCCCCTTTGTAAAGGAGAGATACTATGGTAAATCTTTTTATTAAATAATGTAAAGATGTATATCTGTATTTTTGGATCATGGATTATGGATATATTGTTTAATAAAGTATTTTTGGGAAGAAACATTTGAAAGTAGATCATTTTGAAAACAGGTATGTTGATCCCTGTGCTATGTCAAAGGTGAGCATATGTCATGTTCAGTTACT
CTGAAGACCGTCCGGGGTGAGCCAGGACGTGGGCGAGGGGAACAGATTCCTCGTCCGCTTGCCTCATATCCCTTTGATGACACCACCAAGGTCTTCTGAGAATAAAATCGGCAGATTAAAAGGTGTAGCACTTGGCTAAAGTGAGCACTTGTGGACACGGCTGCCTGCATCTGCTCAGCTTCTTCTTAGCTGGCTCTCACCAAGGG
ATATTATTGTAACTTGGCTTTCTTTATTAATCCATTGTTGTTGCTTTCGTTTTGTCAGTGTCATAATGTAAAGAACTATAAGCCACAGCTAACTGCTATGAATAAATACAATTCTACTAAACTTTTTCCCGTTTTTATGGAGAAAGAGCCAAATCTACTGTTATTTTTGAGTTTGTAAGTAGTAATAATTGTCTGTGCTAAAGTAT
CTACTAAACTTTTTCCCGTTTTTATGGAGAAAGAGCCAAATCTACTGTTATTTTTGAGTTTGTAAGTAGTAATAATTGTCTGTGCTAAAGTATGAAAAAGAATAAATATGATTTAAAATTATTTAAGTGGTACAGATAGAATGTGTTTATAAAATAAATACTGCATAATTATATATTAACATGTGTTTTATATTTATATACTGAGT
CATTCAACAAGGCCACAATAAAATCTCCTCTCAGAATGAGAAAAAGATAAAAAGAAAAATGGTTGTATATTTAAGTATAACTCAGACCTGTAATATTTCAAATAAAACTCAAAACTTCACATACTAAAACAGCGTTCTAGTTGCCACATTCTCTCCTTATATTGAGAAGCTCTGCTGGCTGTCCACTGAGGTTATGTGGCACCATC
CCATTTTGCAGAATTCAGTTGAAGTTGAAATTCTTTTGCTATTATATCCTTAGCACCAACGTGAATGATTTTTTTATATGATGAAAATACATCTCTTTATAATAAATCTGTTCCAGTGTGAACTCTCAGCTTTTGTCCCTATTCTGTCTTAAGATAGAAAACTGTCAAATCAGCCAGGCTGTGGTGGTGCACATCTTTAATCCCAT
GTTGTTACATGTTTGAATACAAATAAATATATGTAACAGAAGTATACCATGCGTAGAATTCAGAAATTTCTCAGAAAACAGACAAAATACGTTGTTAGAAAATAAATTCTCGTGGAGAAGTCTCACCTTTTTCTATATGGGTACTACATTTTCTCTTTTAACTTTTCAGCAATACATACCCCTTTTAAATAAATTTAAACTAATTA
GAAGTCTCACCTTTTTCTATATGGGTACTACATTTTCTCTTTTAACTTTTCAGCAATACATACCCCTTTTAAATAAATTTAAACTAATTATAGCTTAGTTAATAAATGTTGAGTGAACAATAACATAAATGAAACGAAACTTTATCTGTGACATTGGAACTTTTTAAATTTGTATTTGTGTGTGTCTGTGTGTGTCTGTGTGTGCG
AAATGCTCAGTCCCCATCCATGCACCATTTTTTTCTCTAGAGGAAAAGAAAATATTTAATGGCCAGAATTTTTTAGAATTCCTAACGAACTGAGAAGTGTAATAAAATGCTACCAGATGTTTTTTTAAGGTGGTACCCACCATAATGTCTCTGTCACATATTTATATTACAAATGTTTTCTATTTATGTTCCTTTGACTCTTTGAA
TGCAAATAGCTATTTCAAAACTGCCTTCCTAATTGATTGTGTTTTTAAAATGACAGAAAAAAGTAGCCTTCTATAATGTTTACCTAGTTGTGAATTAAATAATAAAATGGCAAGTCTGGGTTGGTGTGAATGTGTGTCACCTACACATTCTAACAGAAGGTAACAATAAGTTAGCAGTGACATATTCAGTATTACTCATTTTGTAG
TTTTATTTTTGGATGGGATATTCACAAATATCTGTATTATACTCTAAGCTATTACAATGGTACTTAAAATAATGTAAATTTGAAGTCATTGTTATAAAGTAATAAAAGTGGAAATTACTTAAGTATTTAAATTATGAAAGAATAATGCAGACTTTTTATTATTTCTTAACTGACTAGAAAGAGCCACCAGCATTACTCTGTGCCTT
TTCTGTAATTGAACCTACTTTGACAATTTGGAAAATTAAAAATGTATTGCAGACTACTGTGCTGAATATCTTCAATAGTTTATTACACTCTTAATTTCTCAATAAATATTACTGAAATGATAATACTGTCAGTATAATGTTTAGGTATGTGATAAGACATCCAAAATGATCTCCAGAAACTCGAGCTGCCTTAGTCACACTAAGGT
GTCCTTAACACTGGGAAGCACTCAGTTTGCCTTCAGAGGTCCTGACCAGATTGGCTGCAGAATCAGCCGTTGATTTCTGAAGGCTTGAAGAGGAAAACACAATAAAGTTTACATACTCTTGATGTGAAGTGCATTTAAATGTTTGTTGGCTTGTTGCAGTGCTGTAGAAAGCAGCTAATAATTGGTGTGAGGATGACTGTGACTTT
GTGTGAGGGAGAGATACCATATTTCTTTTTCAGGTAAATGCAGTCTTCCTTATAAAAATGAAATTAAACCTATGCTCTCTTGATTCTTTTATATTCTAACAATAAATAAAAAAGAAAAGATTGCTGACTGTGCATTGTACCTGTATTTATAGCTTATGGTCATTATCAGGAAAATGTAAGGAAAAAGGCCAGCCTCAGGCAAGCCA
GATCTCTGAGTTCTAGGACAACTTAATTCTAAGAAACCCTGTCTCAGAAAAAAAGATAAAAGATATGTGATAGAGTTAAATGCCATTCTATATGACTTATAATAAAGGCTTTCTTCAGAAGGCATTCTGCGTAGTGTATCATAATTATTCACTGGAATCCTTTGATACAACCTAATTAACTACAAGTTTGATCTGAATTTCATTAT
TTAACTCCAGTTACAAGAGATCTGGCACTCTCTTCTGGGCATCAGGAGCAATAGGCACTCATGAAATGCATTTATACACATGTAGGCAAAACACTCATAAAATAAAAATAAGAAAAGATGGGGGCCTGGAAAGATGGCTCGGTGGTTACGATCACTGACTACTCTTCCAGAGGTCCTGAGTTCAATTCCCAGCAACCACATGGTGG
GTCCTTGTTCATTCATTACAAGGGGAACGTTTACACCCTAGGGCCACCATCTTGAAAAATGTCTTTGCATTTTTGCCTGAGTTAATTCTCATTAACTGTTAATAAATTTATAAAGAGGGAAGAGTCTCAAAGGAAGAGATTGGAGGAATTAAATAACCAAAAAGCTAGTCACAAGATTGAGGAGTTGGAAAGGGCGAAGCAGCATC
AAAAAATTACTCTTTCTATTATTAGTAGAAGTGTTCTTGTTTATTTAAAATAATAATGTGGAGATTGCATTATTGTATCATAACGAACTGCCTCAGCCACAATAAATATGCAATAAGAAATTCCTGTTCCTTTGATTAGTATTGACAATACTGTTACTTTAACAGAAATGTTTGTGGTACAGAGTGCTGGTTCTATCTGTGTTCAT
AAAATCCAAGAGCTCACAATTACAGGATTAGCATGCTAAATGAAATATAAGGTTGTTATTTTAATCCAGATGATTGGACCTGTACTCAACTATGATAAGTAATAAATACAAACTTAGCTCTAGACATTAAATTATCTAATTGAGTATATCGTAATGAAAAACTGTCAGTTTCACCTACATATCATCAATGTACATTGGCATTTTGT
GCTTTTAGCACTTTTGTGTGTGCGTGTGTGCGTGTATGTGTGTGTGTGTGTAAACTGTAACGTTTTGCTTGGCCCTTGTGGGTTTTGAAAACATATCACAAATAAAATAATAAACTTCTAGTGAATAAAATGTAATCAAAAAGGAGGAAACTGTTTAAGCACTTAAGAAATGAAGGTACTTTATAGGAACAGTTGCCATATTAATG
TACCTTTAAGCTATTATAAAAGTAGTAAAGTTTGCAGGCTTAATCTAGAGCCTTTCTGCTGGGCAAAGAGGAATAAAAATACCATTTAAACTGGTGCTTTAATAAACTGACTGCCTTTTAATGATGGTAGCATAAAAGAAGTACACTGCTTTCTTTCAACCTTAAAAAGTGTCAAAAAACACCTTTTTGGAGTGACTGTAAAGTAT
AACATTTTCAGTGTGGGACAAAAAGGAATTATGCCAATCATGGATACCTGGAGCAGTTTTTACTGTCAGTGTAAACTGTTTAGATATGACTTTGTGTAAAAATAAAAATGTAGATATTAAAGTTACTAAAACTGTTTAATGAATTCATTTTTACTATTTTTGAATTTTTGTAGTTATAATTTAAATAGGTTTTTCTCTTTCATTTT
AATAACATGTCAAAATTTAGAAAGAATAGGTGCTATCTCTGTTGTTGTCAAAGAGTACTTAATTACATTTTAGCTAATTCTTCACAAATTGTCCTTCACAAATAAAATTATCACTGAAATTGTTTTTTAGTCCCTGTGCCTCCAGTTTATTTATATGTTTTTAATAGGATGTCATTGTCAGAATAAAAGGAAACTGATCTAAGCTG
TTTGAATGCTGAGATTATAGAAATGTATGGCCTGCCTAGCTTGTTTGTAAATGATTGCTGTATCATTTAGGATTTGTTTTCAGATTTCATCTTTAGTCTTAATAAAAATGGCTATATGAATCTGATGGTCTGTGCTCTTGTTTCTGGAAATCAAAGAAGAAACAGGAGTTCATAGTTGTTTTATTTGTTTGTTTCTACTTTACCAC
GACAACTTTCATGCTACTCAGGAAATGTGGGAGCCAAACACCTGGCACGATGCTGTGCGGGGGCTATTCGGGGCTTGCTTTTAGGCAGGGAGATGTTTCTAATAAAGCTTTCTGACCTTGTTGAAGCTGCCCATAAATAAAGTCCAAAGCTGAAGAGGCAGATAGCCAAATGGCCAGCAGAATGTGCAGTAAGGCAGAGCGCCAAG
TTTTTTCTTTGTGAAATGTGGTAGTGTTGTATAGATACATGTAGATTGTGCAATATATAACAGAACTCCAAATAAGGGTTTATTTTGTAAAAGTTGATGGAATAAATAACACATTTATTTTGAGTTTTCTTCTCTGTGACACTTGAGGAACTTGGCAGTATCTATATTTTGGCAGCTAAGCTGTCAGACTCCTCCGTGTGTGATGT
GCAGGTGTCACCACTAATACACACATCACAGTTGGAACACTCGTCACTGAATCAATGGTTTATTTGTCAATTTCCTGAGTAGTGCCAACATGTGACATTTAATAAATGCAGACAGAGCTTTCTAATGTAGTCACACTAACTGCTCACCTCTTGTCTCTCCTGTTTTTGATTGGCCATTTCTCAGCAGGGTTCATTAGAAGCACACA
TAATTCCTAAGTCTTAGAAGCAGATGGGTTTTTGTTGTTGTTGTTTTTAAAATTGGAATAACTAGGGGGAAATCTGCATATTGGTTTTCTTGGAGTTAAGAATAAAAGTAAATTTTCATTGTAGTGTGTATGAGACCCCCAAAATGTACTCTGCTGCGGTGCACTAGTATCCTTTTAGGTATATTTTTATTTAGGGAGAAAATTAG
GTATTGTTTGTGCCCACTGGCAGGTTTAGGGATTCAATAAAAACTCTCATAACTTTGAGGGGTTTTTCTCCCCTTAACAAAGTCAATGTTATGAGACAACAATAAATTGAAGCATAACTTCATGACTCTTAACTGCTGTTTTTATTAAAATATGAAAACCATTGATTTTTATTTGTGTCTTTAGAGACATTAAAAAAAGGAAGCCC
ACTGGAGATAATAAAATTTTTGAAGAATGTCATTGGAGTGTTTGAAAACGAGCACTATGTAGCTCCCAGTCTTGGTCCAGTTGGTTGTCAGTTAAACTACAATAAAAAGGGACTAATTCTGACGTGAGTAAGTGAAGGCTGCAGGTAATTTTTTTCTTGACTTCATTTTTTTAGTGGTTTTCTCTTTTTAATTTTAACTAACCCTG
GCTTTCTTTAAAGTCATCAGTCTCATTAGTGTTACCTATGTACTCTTAGGTGTGGGACCATCCACTATGTGCGTTAGACCTAACAGAGACCACACCTGTAAATAAATCAAATTCTTTCTCTTGCTCTCAGTCTGTTTTGTGCCCACAGCCCCATGCTGCTCTTTGTCTGACGTGAACTTGTGTAGGTCCTCTGCGTGGTGTTTCAG
ACCCTCTTGGTGTGCCAGCCTTTGCAGCTACTTGTGATGAGTACAGCTGTTCCTTGGGCGGTAGAACCATAACCCTTAGGAAAAGCCCCTTCCTCTTAGGAATAAAGAAACCACTGATTTGATAGACTTGCTCTGATTACCGTGCAAGTAGCCATATTTTGGAGCTGACCAGGACGATTCTTTTATTTGAACTATTGACCATTTCT
CCATCCATACAATGAATCATTTTGGATCCTCCTCCATCACTCCCCCAACGAATACCTCAAAGGCCAAAGTCATGGTCTAAGAAACAATTCTGCATAGTAAAATAAAACAGCAATGCTTCATAAAAGATTTTACAAAAGGCTTGCACATACATTTTCTCGTCCACAGGAAATCTTATAAGAAGTGTCGTACAGTGGTGGTTGTGGTG
AGAGAGAGAGTTGTAAATTGATATTGTTATATAGAAGGGCTTTCTAGCTCTTTGGCAAGGTTGTGTTTCTGTGTGTTTATATTTGACAGATGTTGCTGGAAATAAAAACTTCATTTGACAGACTTCTTTTTTGTTGAACATGGAATATTTTAGGGATTGTGAGCTACTTTGTATAAACAAGAAAAGACACAAAAGTTCTGCTTCCC
TTTCCTTTTGGGGAGGAGGTTACAGGTGGAGGAGGGTGGGTATGATAGTACTAAGAAATCAGTGATATTGGGGTATGTGATGTGAAATTCCCTAGCACTCAATAAAAGAATTATGTTTTTAAAAAGAAAGATTGTTGATAAATAAATAAATATGATTTTACTCATGATTCAGAAAGTTAGAAAAAAGTTTGTGACTGTTCTATTTT
TGTTACGAAGAACATAAATGCACTGTCTTTATTTTTATTTTTATTTTATATAATTTAAATTGACTTTTCCCACGTCTTTAAGTTTGAAACTGTTAAGCTGAATAAAAACTTAAGCTGCAAATTGATAACTTCGCTACATTACAAGGAACATATAAATGTTTACAAACGGCTTAAAGAATTGCATGTGCAGTGTGCATTCATACCAC
AAGCAGTTCGGAAGACTCATCTAGCCCTTGGGTGCTGACCAGCAGAGCTGCTAGTGGATATTGGAGTTACATGAGCTACGTGTTAATATTCAGTCTCCAGAATAAACGTCCCAGCGTTGCCCTGACCTGGCTGGAGGGCGCATTGCTGTCTGTGCCTGTGTTGTGCACAGCCACAGTTAGTAACTGGGGAAGCTTCTGTACTAGTC
CCCTGGCTCCTCTGTCTGTAGCAACTCACTTTAATTCACTTTATGATAGGAAGTCCCTGGAACTGATCTTTAGTCCATCAGTGAATGCTTCTGATATTTTAATAAATATATTTTTAAATGTATAGATTAGACTCACTTTTGCGTTTGAGCTTGTCCTTGTTTCTTATTATACTTCATATTCCAGACCCATCTAAGGAGCTAGCTAG
GGCATGTCTGATGGAGAGAGCGAATTTAGTTAATTGATTAATGTTTGGAGATGTGCCAGTTACTTGAGGTGGAGAGGGGAAGAGTACCAGGTCATTCTAGAATAAACTCAACGAACATGATTAGCCTTGACCCCTGTTTGTAATAACTTATTCATTTTGTCTCAGTATTAGGAATGAGCTGTCCACGGAGTGCGCGGTCACTGCCG
AGACTAGACTGGCCTCCAACTCAGAAATTCGCCCACTTCTGCCTCCCAAGTGCTGGGATTAAAGGCGTGCATCCCCACTACCCGGCATGTTTTTCCTTTTAATAAATCTCTTCTATTGTGTGAGGTTTGCTGTGTGGTGTGACTTTGTGGGATTCCTTACCAGGATACCTCTCTGCTATAACACTTGCAGTGGTGTCTATTCACAT
AGTGTGCTCATGGGAAGGAAGATGGATGCATTCACTACCCCAGCCTGAGGGATGGTTCATCTTCTTTGTCAGCTCCTTCCAGCCACACGCGATGACCTCCAATAAATTCTCATGTCCCCTTTCAACTGCTTCCTGGGCAAAAATCGGCATGTGATGATGTATCGAGACTGTCGTGGGAGTGTGCATGCACCCAAGTATCCCGGGCA
ATGACTGCAAGGACCAAATACAACATTCTTCAGTTTATGTCAAAGGATCCGATTATTCCAAATGAAACTTCAGCTTTGGCAAAAACCCAAAAAGGATGAAAATAAAATTTACATGCTGCCTACCTTATATGCTTTTTTTTGAGGACCATGACATTGAACCAGACAAAAGGATTACAAAGATAGTTTCTGTGTGAGAACACTTGCAC
TGCCTCTGTGACTGCTGCTTTGCATGAAAATTCATTTGATGTATATTGGGAAATAATGAGAACTTTATTTAATTTTTTAAGAAAAAGGGAAAAAAACAGAAATAAAACAGAAACATAAATCCTCCCTGTCCATCCCGTCCAACTTTTGTTTAATTTGATTTCTATTCCCTTCTTAGTAATATTTCTCCTTCCTTCTGTAACATCTC
GTGCTGGGACCTGGGCTCCTCAGACCCACATGCATACGCAGCAAGCATTCTGACCCACTAAGCTATCTCTACAGACCCCCTAGAAAGTAATTCTTGTCGAAATAAATATGTAATCACGGTTTAGAATTTCAAATTTCCTTCTGCTGGTAGAAGCTGTTGGGCAGACATGGAAGATGCTTTGGGCTCAACACAAGAACTACGATGTT
TCACTTGAAGTATCTATAGTAGGATGTTGATAAATGGTATTTTAAAAATAAAATCTTTGGGTCAAAGGAAAAACTTAACCCCTTCTATATTTTTGTTACTAATAAATAATGCTTTTGTAAATCCGAATAGAAAACTACTTGTATGTTTTCCTATTGAGTGGTACTTAACGCCTTTGGGGTTAATTTTAAAATGTACTACTTGATTA
ATTATTTGGGCTAACGTGCTATTCTGATTGCATGTATATCTCACAGTGTGGTTATACAATTGAAATTGAAATGTAACTGAAAAACAGTCCTTGTGTCTCAAATAAAGGAAGTGACTTGAGAGTCCCAGCACATCTCTGAACAACGGTTACGGGTCACTGAAGTATATGGATTCCCCTTTTTACTTTGCTGCCCCTTTGGAACCGCT
TCAATTTGGAGTGACCAAAAGATACTTGAAAAAAAAAGTGGGCTTATTTTGATTTCTCATCTGGAATAATCATGTTCTGGTATTATATCTACTTATATTTAATAAATATGCATTTTAATTTATTATGTATACTCACATACTAGAGAAAGATATTAGTATGCATTTAATAAAACATATTCACTTGAACGTATGGAATACTTGGTTAT
GGGACTGTTTTGTACCTGAGCCTGGCAGTGACTTGTAACTCTTTATTTCAGTGTCCACCATAGGATTCGGCTTTGTGCTGGACATGGGATTTTTTGAGACAATAAAGCTGCTGCTGTGGGTTGTGTTTATAGATTGTGTGGGTGTTGGCCTTCTGATCTCAACGTTAATGTGGTAAGTACGGTAAAGTGGCTCCTTCTATGCTGTC
GGCATTTAAAACCAGGAACCTTAAAAACCTGTTCTATCCATATGCCCTCAATTGACTGTTGGGACATGCTTTTTTTTTTTCCTCTTTAAGTAAAAAATTAAATAAATTACCTTTTCATGTATTTTATAACCAGATCCAATTTTTCCAAGTCTTTCTCCTCTATGAGGTCAGTGCAGTATCTCACAACCTGCAGGATGTCTTCTTCC
TTAGAGACTTGAGGCCTCTGGGAAGGGGGGAGGTGGGGCGGGGCACAGAACCTTGGGGGTGGGGGTAGGAGTGGGATGGGGGAGCAACAGCTGAAATGTAAATAAAATAATTTACAAAAAAGGAAAAAATATTAGAGTTTATATTATTTAGGGGGAGGTTATACGTGTGCATTTATTTCTAAAAGTTGGTTGTGTGGCTTTTGAGC
CGATGCGTACATCATTTACCCTCGGGTCTTCCGGGGCAGCGCGGCGGGAACCCACTCTGTGGAGTACTTTGTTCACCACACTCTGCCCGACGTTCTTGAAAATAAATGTGGCTACAAATTGTGCATTTATGGGAGAGACCTGTTACCTGGGCAAGGTAAACCGACTGAGACACATCAGGGGTTGAAATTATTTGAAAAAAAATTCA
CATATTAAAAATCACTTATCCACGTCTGCATATAACATTAATAGCTGTATTTCTCTTGGGGCCCATGTTTTATATAAAAAAATTAATGACTTTATGAGCAAATAAAACACTAACCAAGTAATCCCCTCCCCATTTCATATTTGGGTCATGTGCCATTAATTATGGAATCTCTTCAAAGGTCATAAACAGCTTGAAAGGAGTAGAGG
ACATTTTAATACATGAGGTAGGGCAGGGGCACCTTAACTAGAGAGTCTTCTCTATCCCCAAACCTCATACATACAATACAATCAAATGTGTGCTTGGTGTAATAAATGAATTTAGATTGAAAAAGCTTGGCCTGGTGATTCTCATTGACTATAGCAACCAATCTAGGCATTAGGATACTGGGGCTTTGTTCCAGTTTGTTTTCTAT
GCTCAACATACAAAACCAATCGTATGTATGTAACATTAATAGTGTTAGATTCATTTATTTTTAAACAGACATAGAGAACGCAGGAAGAAGGACTTGGGTGAATAAACCATATTTATTCACATCAATAACATCAAAGAGGCATCTTGTCACCCATGTGTTCGGATGTCCAAATGGGTGAAAAGGACATAGTCCGTAAGGGAAGCTGG
CTGCCTCCCAAGTGCTGAGATTAAAGGTGTGCACCACCACGCCTGGCCTTGAACTATAAACTTTCATGAAACTGCTTCCACTTTGGAACATGGAATTTGGAATAAAATAAGTCTGTGTTCCTGGCCATGGTAACTCAAAATGCCTCCAAAATAAGCTATATATTATTTCCTTTGAGATGAAAGCTGTGGTTTTTACATCAACAATG
ACCAGCCAAATTCATTTTGCGAAGGAAACTCCTTCCATAGAGAATCATTTCAGGGTTCACGAAGTATTCTGAGACTATTAATGTGCTTGCTTAATGGGAGAATAAAATTTTGAATGTTATAAATGCAGATGATGAGATGCAAGATTAATGATGCTTCATCAGTTTGTGGGCTAAGAAGATGCACATTCCAAAAATATGAGTGTCAA
GTTTGAAAATGATCTCTCAGCTTTCTGCTCTGGCTGCCTTCTGTCCTTCCCTCTCCCAACACACATACCATTATGGACTCCCTCTGAAACTGTAAGCCAAAATAAACTCTTGTAGCCAAAAGAAACTCTTTGGGTCATGGTGTTCAATTACAATAACAGGATCACACAGTTCCATTCTCAGAACATTTACCCAAGAAAAGCCAAAA
AGTCAACAGCTGGTTGGCCAAAGGGCTTGGTGAGAAAACTCTTGTCCTTCATATTTAATGATTTCCCTGCAAATACTTGGAAATTTTAGAATGTCTTCCTAATAAAGTCGCAATTGTGTTAAGGGGCAACAGGTTTTTCTATTTTTATATAATATTAAAAATGACGTGTTGCTTAAATTTGGTAATTGAGTTTCGTTTGAAGATGT
TTAATGGGCAAACAGTGTTTCCAGCCCAACGCTAGCCTTTTAGGAAAAGGGCCAACTGATTGTCAATACATTTTGATTAAAAACTAAATAAATAAATAAAAATAAAAATGTATCCTCGGCGCTCACTCTCAATAAGCTGTCATTTCTTAAACTCTTAAAATTTATGTGCCAGAGTGTTCGTTCACCCAACCTCAAACCCAAGTTTC
TCATGGCTTCCATTTTCTGCATGTACTAAAATGTATTTAGTTCTTTCTTGCTGATGTATAAATTGCCTCCTTTCCTTTGTTACTAGAAACAATGCTGCAAAATAAACTTCCTGATTCTTATCTCTTTGTGCATTTGCTTTTAAAAAGACTATTTAGAAACTATTTTTACTTATTTATTTTAATTTGCATATATGCTTGTGTGCCTG
TAGAATCTCATGACCTGCAAATCTTTGTCTCTGATTGGCTGAAAAAAATTTGTTGCATTAATAAGCAGAGCAGAACTACCTGTGTGAATGCAAACATGGGAATAAAAATCATTGAAGCCCTTGAATCCCATTCTTCCCTACATCGAACTTGTGCTGAGAACTTGATTGCAATCCATGGTTCATTGGGGAGTCAGTCTGTGAGCTCA
AAGCTTTTCCAGGGTGTGCGGTTAAAGGTATTTGACCATTCACTGGCTGAGCCAGATCACGGGAACTCGAGAGCTTTTACTGTGATTCTTCAATGTAAAAAATAAAACAATGTCAGACTGTGTTTATATGATTTGTATAAAGCCTTTTTAAGATTACTATTTAAATAAACATTATACCAGAACTATTTTTCCTACATTGTCTTTCT
TTTTTTCATTCAAACTCTTAAGCCAAGTAGAGAAAGCCCTAGATGCCCGTGTCTATTTTGTATTGGCCACTGGGATGTTTTTTAAGTTTTTATTTATTCAAATAAATTTACCAAAAAAAAAGCCCCCTCAGCACAACGACTTCCATTTCTTGATAGTGTTCTGTGGCGTCTCACATCTGTGTGTTTAACTGTTGTCACAGCAGCTG
GGTCTCTCTCAAGCCGCATCCTTGCAGGCCTATGCACCGGCTTTCAACGGCAGGGAGCGAAGACTGGGAAAGGGATGGCAGTAGCAGCTAAAGCTGAAATAATAAAAGATTTGCATCCTACAACTATGTGCATTCTATTTCTTCTCACATCTAACCTTGGGAGTCTTACCTAAAAAGCCTTTTGTGGGCCACGAATACTTCCTCTT
TGTGACAGACTTGGAACTTGAATCTTCTTGGCTTTTTGACTAGCATTTCCCACCGAAAGTTTACATAAAATTATAAAAGACCTTGGGAGTGAGATAGAAAAATAAATTTATTTCAAATAAGCAAAATCTGTTTGCCCTCAGTCACATTGGCAAATATGTGTTATTTACATCAGTTTCGTTTCTTGTTGGAGGTTTTGCTGTTCTTT
GTTAGCCAGGACTTCAGATTGCACTGGTGCAGAAACCCAGTTCTCATCAGCTGAAGGAAAGAGCTTTCTCAGTGCAGGAACAGGAGACCCAGGGCTTCCCAATAAACTCTCTGCTTTCTTAGCTTGCACCTCAGCCTGTCTCATCAGGGCCTCTGTTCGGGGGCTTGTGGCTGGTGTCCCATAGTTCCCAGCACAGACTAAGGGCT
AAGTCTAAATTGTGATTATGTCATTCCCATCTTCCACTACTACCTCTTGAAGCCATGAGTAGTATCCTTTGTAAAATGGAAATGAGGGCAAGATGGTTGTAATAAATGAGATAATTCAATATAACACTTGGTTTCTTGTTTTCAATGCATGCAGCATGTGGAATGTTTGTTGATGTGTCATCTAGATTCCCCCAGAAAAGGCAGAA
GGAACTTTGGGCCCGCCCAGCCCCCATTCCCAAATCCTCAGTGTTCAATGACGCCTGGGCCAAGCCTTCTAGAGCTGTTGAGTGAAGCAGCAGCAAGAAGAATAAAGTAGTCCAATCATCCAACACAGACTATCAGATATTTCAGAAAGTGAAGACTTGTATCTTGCAATAGCTTGTAGCTAGACAGACAGGTCCAGGGTTTGGTC
TCCTAACACCAGCGGTTGATGAACACGTGATTTTCCTTTGTTTTGTTTAAATTGCCTTCATGGTGGTTTCTAGATGTCTAATAAGAAAGATCTTGATATTAATAAAGGTTTGCCCATTCTTCTCCTGCCATTATTAATTGTTTCTATTTAAAGCGTTCTGACTTAGACTGATTATGGACCACTATGCATGAACTGTTGTCTGCTTC
TGATTGCTGTATGCATGCAATAGTACCATTTTGTATTTTGTATTTGTCTTTCACTTAGATAATCAAATTAAATAGACGTCTCCAACTTCTGGAAGAGGAGAATAAAGAGCGTGCTAAAAGAGAAATGGTCATGTATTCAATCACTGTAGCGTTCTGGCTGCTTAACAGCTGGCTCTGGTTTCGACGCTAGAGGTAACCTCAGCATT
ATTGGAAGGTTTTATTCATTCTTGAATTTTTCCTTCTCAAGAGCTCTTCTATTCATACACGGCTAAGTTCTTTAAAGATGTGGAGGACACCTGTCTGCGGAATAAAGCTGATCATGTTTTGCTACAGTTTGCAGGTGAACAAAATAAATCTTAGAAAATATGCTATTGTTTTTGTGTTCTTGCTGCAATGCCTTTACCAAAGTGGC
CTCGGAGAAGAGGCAGAAGCAGAAAATTCCAGGCCCAGAGAGACTATAGACCAAATTCCCTTTTACGTGCCATATCAGAGATGGATTTCTTGCTTGGGTCAATAAAAAAGCCTCTTGCTCTGAATTTGAGGGGAAATACAGAGCATGTTCCTTTATAGTTAATATAAAGAAGAGAAAATCTAAAAATTAAAAACATTGACTAGGTG
CATCTGTGGTTGTTCACTGTGAGAAGCACAGCCAGCTGGCCATTTCCCCATGTGTTGTCAATAAGTGAAGTTACTCATCCAAGTTTCTTGTGGTTGCCATAATAAAACACCTCAGGCCATGTGTCTTTAACAACAGAATCAATTTTCTCACAGTTCTGGAGGCTGCGAGTCCAAGGTCATTGTGTTGGCAAGATCAATTTCTCCAG
GATGCCTAGAAACTGCTTGTAGTTCCGGGTGCCTTGAGGGAAGCCCCCGGTAGACTCTCAAAGTTATGCTAGATATCAAAGCATGAGCATTCCTCCCAGAAATAAAGTCTCTGGGTCCTCTTATCATGTGTCAGGTTGTATGGCTGGGGCACTGGGCTGTTTTCACTTACATAGAGCCTGATGCCTTTAGGGTCTCTGGAGCCTGA
TAAATACTTTATTTTGCACCAATGCTCTTGGATCTTGTTGCCAATGGTACCCAAATTAATATTATCAAAGACTTTTATTTTCACTTTATGCGGGTGATGTAATAAATTCATTTTATATTGAATATTTTATTTTTACTCTTCTCTGCTAATGACACATTGAAATTATATTTCCTACTTTAGTATCAAGGAGAAACAGCCATTATTTT
AATCCCACCCACTTCCAGCTTCCCTTCAGGAAGAACCTCACACTTAAGAGTTAGTTGCCTTTGGCCTCACCTGTTTTTCCTCCGATTATGATTCAAGACAAATAAAATATTTTTTCTTGTTCAATTTTACTGGGGTTGTTTTGTTCAAAGGGAACATTTTTGTTTATTCTGTTGGTTGGTTGATTGATTGGTTGGTTGGTTGATTC
TTAAGATTAGAATACAGTAACCTGTGTTTGCCTCAGCAAGGACTGCAGGAGTATCTGGCAAATTGCTGCCATTGAAAATGCTGTACCTCGTGAATTTGTCAATAAAATGTGATACTGTGAGAAAACACAACTGTTCGTCTGTGTTTCTGACAGTGTGTTCCCAAGAACGTCCAAGCTCACACTACCAGAAATGGTAAAGCCCTCTC
TTGGTGCTCAGCTTTTAACGGAATGCATATGCCCAGCTGCCTCACCCGAGCTGACCGGCCTCCCTATCATGGGACACAGGGCTGTCCAACTGTGACTCAGAATAAACCATTCTCCTTGGTGCCTTTCCTGCTCATTTTATAGTAACAGTGACACGGTAGCTAATGTGGGCAGCTCTCACAATTGAGAGGCTTCTGTACAGCAAAGG
AAGTAATTTCCCATCAGATTTTTGCTTTGTGTGTATGTGAGTCATATCAGGCTACATTATTCTTCTTGCAAATCATCCCCAGATCTTAGTAGCTTAAAACAATAAAGCTTTATTTCTTGACCACCTGCATGTCCTTCTTGATCATCAGTGACTGACTGCAGTTTCATCTCAAATGTTGAGTGATGGAGCTTAATTCCTGAAATGGC
CAAAGGATCTTAGCATTTAATCACACCATGGTCACAAACTTGTCAGTTTTTCTTGTGCCTTCTCTTGACAGTCTATTAGTAAAAATGTAATTCAACTTCAAATAAAATAGCATCTGACTTCAGAGCCCTGACTGGCCTGAGTCTATGTAGCCCAGTTTGGCCTCAAACTCGCAGCACAGTCAGCCTCCCAAATGCAGGGATTCCAG
TTAAACTGAGAAAACTTGAGAACATACTGGGGATTTTGCCTGCACATCCCTGTCTGTGCAGTATGGAGTTTCATCTCTTTTGCATCCTCAACCTGAAAAAAATAAAATCACAACTCTCAACTGGTTTTCTTGTGATAAGACATTTTCAAAAGCATTGATAGTTAAATGTTTTAGTACTACTTTGTTCAAAAATTGTGAAAACAAGA
TCTTCAAATTTTGGGAGACTCTGTGGCTTTGTTGATTATTGTTTCAGTGTCAGTCCCCAAATCAGTGGCTGTAGTTTCCTAACAGTATCATAAAGAATCAAATAAACTTGCTACTCTTTTGTCTTGATATTCTAGCTAGACCAAAGGCCAGCCATCTTAATAGAGTGAGCTTTTCCTTTATATATTCTAATATATGAGGTAATTTG
AAAATAAGTCTCCAGTTGGCTACTGTTACATATAATGGCTCTTTGTTTGTGTTGTTAGAAAACATTACATTGCCATTAACTCCCCATGTCTGTCTGAAAAAATAAAATAAAATACAGTGAGCAGCACCAGTTGTCCTCTGGAACTGTTTATAACACGCTAACATGGTTGTGCTGACTATTCGTCATTATCAAAGAAACCTTTGGAA
AGGAAAACACACAGAAAACCCCCACATGTTGTGACAGTATATCAAGAAAATGTCAAGAGGAAAGTCTTGGGCCAAAATTTAATGGCATTTATCTCGGAGTAATAAAATGACTTGTTTTTTCTTTTCTATAATTTATGTAGTTTATTTTGGTGAAAACAGTATGTAGTGGAATTTGCCATTGCAATCACTTTTACATATGTAATTCA
GCCACACCACTAACCTTCTCAAGTAGTGCCACTCCCTCATAACTAAGTACTCAGATATATGAGCTTTGGGAGCCATTCTTATTCAGACATGTAATTTGTGAATAAATTATATATAAACTGTTTTTGATAAGTCTCTGGTTAATGAGAATTAATATAAATTTATTTAAATACACTTGAAAGGGAGAATTTTTGTGAATCCAAAGTTC
ACTTAAAAGTGAAGGAGTATGTTCTAGTGTTGTGATTCTACTTGAGAGTTTAGAAGTGTCATGTTGATAATTAGTTGTGTTCGTTACTGGCTTGTAAAGCAATAAAACTGTTTTTGGTCTCTTTGTAAAGTAGTGTGCTGCTGTTTGAACTCTTCTTCTCTATGGAGAATCAAATTGTTCATGTTCTGCTGGCCAGTAGTGGCCCA
ATGGATTTTTTTTTTCTTTTTTTACAGAGGTTATGGGAACTAAGGTCTGATCCCTGGAAACTGATCTTGTGTCACTTCCAAAGAATCATGGGCTTTTTCGAATAAAAAAATTTACACTTTTCAGGATTTCGCCCTTTTTCCTGCATGCCATCGAATGGAACGCTCAGGGAAAGGAATTAGCAGTTGCTCGATGTTCTTAACAGACG
GCACTATATTCAGTGACTTCCTGTTGTATGTATTAGAAGCACTGCAGTGAACTGTGAGTTGTCTGTACACTGAACAAGAACTCTAGGTATGACCCATTGCAATAAAACTTCCATGAGAGTTCATGTTTTATGAGCTGTTTCTTGAGCATGAATGGCCCTGGCTAAATTGTTAAGTCCGAGCCACTGTTTATTGTAACCAAATGGAC
CTGCAAGGAGATTGTGGGTCTCAGCTGTGAAAGACTTGGACCTATTATTTGATCCATCTCTTGACCATCCAGTTGACTGGAAATTTGCATACATGTATGTAATAAAGAATGTGGGTTTATAGATCACTGATGCTTTTTTTTTTTTTTTTTTTCTGGAAAAAAATGAAACTTGGGTTTGGATGGTCAGGATGAACTGGAAACATTCC
GATATTTTGTTGGTTATATTTCATTTTGATTTAGTACTTGTTCAGGTACAAATGTGAAACGAAAAAAAAAACCCACCTAGCTGTTAATGTTCAATTGAAAAATAAAGATGCGCTTTAGTAATCTAATGACTTCGTTTCAAGGTTCTTTTATGGAGACTTATTGTTAGACCAATGACCGTGATTTATTCATTAATGGGTGATCAGTT
TGCAGTCTGAATTTTTTTTAGTGCCAGTCCCTGACATATCATGAAAAGTTGGTTTTCTTTGCATTTTCAAATATCTGGATCATGAAGAAAAAGTGATGACAATAAATTAAAATTGAATTACCCTTCCTGATGGTTTTTCTTCGTGCAGTGGAGTTCAACTGGCTGTCTACATGCTTGATAGGATTTTTGTTTCTGGAGAAATGATG
CAAGACTGTTGGACCAGTATTGCAATTCTGTAGAGTCGTTTCTTATTAAAACAATAATGTGATTACCAAAATTGGCATATTTAAGGCCTAATGCCATTCTAATAAAGGCAAAAAATTTCTTTTTACTACTTGTTTCAGGCTCTTTGATCTCTTTATAAGTTAACTAATACGTCTATTTTCTTCAGATTCTGCAGTAGCTCTTTAAA
ATGTATAAAATCAGGCTAATTGTCAAAACAGATTTTGTCTCCTGGTCCTCGTTTCCTGGTTTTAAAATCCTGGTAGTGATTTGTTTTGTTCTGTTCTTTCAATAAACCTTGTAATTTTTTAAAAATATTTTTAAATTATGGGTACGTGTATCCCTGTGGGGCCGGGGGAGATGCGCAGTTGCCCACAGAGGTGGTGTAGCTCCCAG
TGAAAAGCTTTTCACTGAGGGGGCTGAGTCATAAAATTCCAGCCAGCCTGAGCTACATAGCAAAACTCTGTCACAAAAACAAAACCAACCAAGACTTATCAATAAAATAAGGTAGACCATACTGATATGTGTGATTGGTGCTGTGTGGCGAGCATAGCTGCTTTCCAAATCTGTGACAAATTCTCCATGCTAGACATTTTCGGAGC
ATTTTATTATAAACCAAGAAATGTATTTCTCTGGAAAAAAGTTCTCTCTTCGATAATTAAAACCATGCTGAAATATCTCAGTAACATATACTGCTTTTGTAATAAAATAAAGTTATTTTTTATTGAAAGGTACAATGAAATTTTCAATTCACATACAAAAACACATCATTTGATATATTACATATGCACAAAATATTAACATTTTC
TCCTGTGATATTGATAATGAAATATTGCAACAGGTCCATTTAAAGTGTATATAATTGTATTTGAACTGTGTTTTATGTGCATGTCTGTATAGAATGGGTTAATAAAATTGTTGAGTAACTTGAACTTATTGGAAGGCTTCTGGTTTATTTTTTATTTTTATTTTTTGCTTTGTATTTTGAGTTATACTTCCCATCTACTGTCTTCT
TAAGAAACAGCTGGTCAGTATCAACCACAGCCATGCTAACTGGACAGATGTTGGAACCCAAAGTCCTAAGGAGAGAGCAGGCCTGCACCTTCAGACATGGAATAAATACATCGCCTTTTCTGTTTTCCTGCAGCTATGGTACCTGACCGGGAAGGGGTGGGAAAGCCCGGAGGTCCGGGAGGGACGTCTCCAGAGCTTTGGGAAAT
GATAACTGGAATATTGTATGTATGCTTGAAGATGCTTTGTGCGAACCTAAGACTCACTCAGCCAATGCTGGATTGGGAAAAATCCAAAGCACAACTTCAAAATAAAATACATTTTTAGGTTTTGCCGCTGTACGTCACCTCCCTTCCCCTCTCCCTGAAAGCAGTGAAGTAACAAAGTCTGAGCCTTGCAACAGTAGGAACTAGGT
TGACGCACAGTTTGTATTCCTCCTGACTTTGGAGGGGTGAAATGATTTGCACTTTGATACCCTGTTAACCATAGCCTCTGGACACTGAGACTGGAAGGAGAATAAAAGATGCTTATTGTTGTTAAACTGCATGAGGTTGCCAGATCTCTTGGCTTTTTTCCAACCAGACAATAGAGGGGTTGGGGGACATGGTTCTTTCCTATCTC
TACATTTATGCAAGTTACTATTGCTTTGCTGATGCTATTTGCTTATTTGATGTTAAATAATGCTATTGTAAATAAAGAATCTGTTGTTACTGCATCATTTAATAAATTTTAATGCCTTCGGGTTTTACATGGCTTTAGAGATTTTAATGTGGCGATACGGTATCTTCTTTTGTAGTTTAAACTTAAAAATACCTGAGAACTACTAC
AAAGGTAGATATATACAGAGAAATTTTAAATACATTTATGCAAGTTACTATTGCTTTGCTGATGCTATTTGCTTATTTGATGTTAAATAATGCTATTGTAAATAAAGAATCTGTTGTTACTGCATCATTTAATAAATTTTAATGCCTTCGGGTTTTACATGGCTTTAGAGATTTTAATGTGGCGATACGGTATCTTCTTTTGTAGT
TAACCCTTGAGACTCTCCTCATGAATCCTGTATCTAATCTATATGATATGCAGCCGCTGTCAGAACCAAGTCTTGATTTTATATGTTTATATTCTTTCTTAATAAACCTTAGAAAGACAACATTACTAAGCAGCCCACTTTGATGGTTGTTTTCTTGCCCACTGTCGGGGATAACCTCTATTAACTGGTGTCAGTTTCAGACAGCT
TTAACCTCAGAGATTTATCTGTCCTTGCCTCCCAAGTGTCTGGATTAAAGTTGTTTATCACCATGCCTGCCAGAACTTTGTACTTTTGTTTGCTGGCTATAATAAACTTCTTCAGAATCCAAAGCATGGGTGGTGTTATCATTTCTGGATTGTACAAAAAAGTTTGAAATATTTTCACTTCGTGCAAACTTTGACGCGAAGCCTGA
TCTGTAGGATGTTGAGAAGACCCCTTGAGCGTGTTTAAAGATGTCTGCTGCAACCTGCATTTACTCAACTTGTTTTACTTGCACATTATTATTAGGTGACAATAAATGCTGTAGGAAGTTTTTGTTAAAATTTTACATTGTTTCATTCTGGTGGCAAAATGCTTTTACCTAGGGTCGGTATTTAAGGTTTCTGAGGGCTTCCAGTC
CTGGTCTCTGTCTGTTAGGACACGATCTTGTCGCTGGAAGCAGAAAGGGGGGGATGAGTGGCCTGTTTTCACAGACAGATGATTTTGTAGCTCTACTGTAAATAAAATCCTTGTTTGTGTGTGATGTCCTTAGCTTCTTTTTACACTGAGTGTGAACCTAAGTCATAAGAAATAGGCTGGGCATGGTGGCACATACTTTTGATCCC
ATACAACTGACACGGGAAGAAAAGGAGTTTTAAAGGGGGTGACTTTTTGGAACCAATAAAGCTTTTTGCTGATGAACAGAAACCAATGCCATGCACTGAGAATAAAAACCCATGCCCACTTGTAATGTGCTATCGTCTGGGTCTGCATGTCTCCACTTTGGGGTCGCACCACCAGGGCTTGCTGGGGCTGAGAATGGCTTTCTCTT
GGAGGGGGGATGCTAGAAACTGACAAATCTATACTGCAAATGTGTTATACAACTGACACGGGAAGAAAAGGAGTTTTAAAGGGGGTGACTTTTTGGAACCAATAAAGCTTTTTGCTGATGAACAGAAACCAATGCCATGCACTGAGAATAAAAACCCATGCCCACTTGTAATGTGCTATCGTCTGGGTCTGCATGTCTCCACTTTG
GCATGCGCCAGCTCTCACCCTGTACATCTTATCTATTCTCCAAAAGACCATGTTAACTCTGATACAGCGTCCGCATTCCAGCAAGCTTCACAGCAGAGGAAATAAAGTCATATGGAAAACACCCAGCACAAAGCTGACTGTGTGAATGAGTCAAAGGCAGCAGGACTACTTAAAGCCGTCTTTTCTCCAGCTCCCTACTGCTCGCT
TTCTGACAGAAAAGACAAAGGTTACTAATTGTATAATAGCGCTTTTATATGGAAGACTGTACAGCTTTATGGACAAATGTAAACTTTCTTTTTTGTTTTTAATAAAAATGTAGCAGATCGTGTAATGTGTAGAGAAGGTGGAATTCCATAGCGCTGACTGGCCCTCTTAGATACAAACCCCTTCGTGTTTCGTGGACTTCATCAGT
CACAGAGTCTGGAGTTCCCTGAACAAAAGATGCCATGGAGCAGGGGAAGTTGTCCTTGTGGATTGTGTGTCTCCCATTTAGGTTTACCCTGAGTGGGTGAAATAAATGTGGCTTAATTGTTTTCTGGCTCAACTTGTGAGTTTTTATGTCAAACTCCATGGTATGATGATAGATGCTATAGCCTCCCTTTGAAGTTCCTGCTGCCT
CAGATTAGAGGAACTCAGAGGCTTAAAATGGTTGCTCCAATGTTGCTGCTCCTCAAATTCAAGTGAATATTTTTTTCTTTTCCCTTTACCCTTCTCCAGAAATAAAGCAGGTGACAGGGTTGTCAGAATCTTATAAGATTGATTTGTGCATCTTTTAAAAAAAATGCTTTTTGGATATTTATTACATGAATATTGATTGTTTTGAT
CCCTACCCCTTCTAGTATCTTTTTTTTTTTTCTTTTTGCAAATGGTATTACTTCTGGAAGAACTTAGACTTCCTATAGAGGTGTATCTTATTACGTGATGAATAAACATGCTAGATTTTCATGTGGGGTACAGAGGTCTAGTGGACTTTATGAACTGTAGGATGTGGTAGGGATGGATAGAGAACTTAACATGTCTGACAGGGAAA
TTGTTGTTATATAGTATTAAGTATTCTGTGTTTGAAAGTTTGGGAATAATATTCACATCTATAAGATGCCTGTAAACACAGCAGTATTTATAAATGAGTAAATAAAACTGTGTTTTACCTTTGTGCCATGAGATTGATAGAACCTCCCATTCACCAGGCAGCCAACTGCGAAGTCTCTGCCATAGGCAACCACGAGTCTGTGGTCA
AGCTTAGAAGATAAAGGACCAAAGGCCAAATAACAGTGACACTCCACCATCATTCCTTCGGGACTTCTCTGCCTGGTGTTTTGTGTACAGTTATTCAGACAATAAAAGGCTTCTGGGACTTAACCTTTCCTTTGAAAGTTAGAGTTCTGCCTTTCATACCACGCGTACTTCAGGTAGTGCATGTTTATGCCAGTCCCTCCACTCAG
ATAAAGAGACATTTAGCACATTTTTCTATTTAAAAGAGACTCAGAGGGTGAAAAATATATTGAGTTTATTTATTCTTGCTTGGATTGCATCTGTGATCAAAATAAATGTCTAATACCATTTAAAGAATGTATATGAGCTTAGAAGATAAAGGACCAAAGGCCAAATAACAGTGACACTCCACCATCATTCCTTCGGGACTTCTCTG
TGACATGGCTGAGAAGGCTGGGCTCAGGACAGCCTCAGCACTCATGGGTTTGTTCAGACAAGCGCTGCACTGCACCAGGCCAGCTGTGCCCTGAGGACGGAATAAAAAGTGCATTTCTGGCTCTTCTGTCTCCTGTCAGTTTCAGTGACTATTAAGCTTCTGTCAGATACAGTAGGCCAGTGCCTTAGGTTTTTTCAAGAAGCTGG
CTTCCTCCATCGCCACTGAGGCTACCCTTCCCTGGGTCCTCTGCCGACCAGGCATGTCTCCATCCAGCAGATTTCATCTGTTTGCTGCCATTTGCGTTTCAATAAAGTTATCTCCTGTATTGTCCTCTGGTTTCTCTCTGCTTGGTTTCTGTGTCCATCTATCTTAATGCTTGGTATGCTATGACAAATAGCTCGTGGTCCTTTGC
CAGTCTAAAACGTCACCAGACCACAAGAGTAACATCACAGCCTTCGAAGAAAGGCCACAAGCTGTCTTTCTGCCCTCTAACTGAACATGCATGAAAAGTCAATAAACCCTACTTTTTAATTTTTAAATTTTTATTTCTATTTTTTCCTTCCATTTGCCTATTTATTTGTCCCTCACCTCCAGTTTCCTCACATCAATAAGATACTT
AAAGTAGTCGCTCCCTGGAGCAGTACCGACTTTCAGTGGAACCAAATTTCCGCCCTTAAGACTGGCATTATATTGAACGATACATTGAGAAATCAATCGAAATAAAAAATTTTTACTTTCACAAGCTGTTTCCTGAACAATTCCTTCACTGTAATGTTTAAGCTATTTTGAACGTATATTCTCATTAAAGTGTACTATTAAAAGAT
TTCTTGAAGCAGAGGCGATGAGACTGTCAGGAGTGTGTAAATTCTCTTCCCACAGATCTGAGTATTTTGATGACTTATTTAACAGCTGTTGAATGTGGGTAATAAAGTTTGCAAGGTGAACCTGTAACATCCTACGGGTTTTTTTTTTTTTTCCACCTTCCTCAGTACTTCCGCCCACTCCCCTCCCCCTTCCATTTTTTTTTTTT
CGCTGCAGATGATCCGTCAGGCTTGCTCGTTCCTGGGGGTTACAGTGTAGTTCCCCTTTCATCTGAATAAAAGCATGGCACCAACTGACGCTGATTCTTCAATAAAGTGCGTGTTGTCTTGTCTTGTGTTTGATAACGTTATTTGGACTCAGGAAAATACATCATGAAGTTTTCTTGTCTCAGCCTAGGTTTAAATTTAGTAATTG
TGTAACAAGATCTGACGCCCTCTTCTGGAGTGTCTGAAGACCGCTATAGTGTACTTACATATAATAAATAAAAATAAATCTTTAAAAATAAAAAAAAAAAAATAAAAAAAAAAAAATAAAAAAAGGATGTAGGCAATATCTTGCTCTGGCAGGTTTTATAAGAACATTAATTAGACTTTGTGCTTACCGCTGTCCTGGTCTCTCAA
CTCTCTGGAGGCTCTGCGGTTTTATGGCTTGGTTTTGAATGTGCGTTATATCATAAAACACAGCTCACTAGTCTCTTCAATGTCTCCCTTTCTGTCGTTGAATAAAAGGCATCCAAACAGTCAGAAAGGGATGATCATCGTCTTGCTTTGAACCTTTAGAGTTTCAAATTTTAAGTCAACACTTCCCATTCCCCATCTCTGCGGGT
GGGCTTACTGGTCAGGGATGGTCACTTTAACTTTGTACAAGAAGAAACTTTCTTTCAAATACTTTAAGTCCCTCAGTTCATATCCACCCTCCCCCACCAAAATAAAGAATCCATTGTGTAGAAACAAATTCAGTGTGATGTTTGCAAGTGGTTATGGAATTGATTAAAAGTTCTAATCTTAACAATCACCTATAAAATATTCTCTT
AATGTGAAAGATCCATCTAAGAAGAAGCAATTCAACTCCTATTTTTATGTTTGACAACAACTTCATCTCTAGTCTGTCAAATTAAGTGTGTGTTTTTGAAAATAAAGCCCTAATCTAGAATGACCTGTTACGAATATTTGAACAGAGTTAATATTAAATACATATATCCAAAAGAAGGTCCACAAGATGCACGTTATTCTCGAGAC
AATCATCTTGCATGCTCCCTAAAGTATGTTGCTTAGATTTGGAGACCTGTAACACTGTATTGGTTATTTCCTTGTCAATGTGACAAAATATCTGACATGAAATAAAAAAGGAATTATTTGAGTTCACTGTTGCAGAGGGCTCATTCCATGATGCTTGTCTCATGTGACTGAAGGAGCAATTAGTGGAACCCGTTCTTCATGTCTGA
GTGAATGAGGGAGTCAGGGCACCACTGTCAGGCTTGTTCTTAATTCACCTTGTATCCAGATCAAGTAACAGCATCTGTATCAATATATCTGTTATCTATTAATAAAGCCTAATTTAAATACAAATACTCATCTTATTGTCCTTTCCCCCCAGCTCTTCAGTGAATCATCTTGCATGCTCCCTAAAGTATGTTGCTTAGATTTGGAG
TACCTACCAAGAAGGCAGAAGTATTGTGAGTTTGGGATGTTGTTGTCTTTCTGTAAAGTGATTTAATGGGATTTGTCAGGCATAGTATTTCTGTTCAGGAAATAAAGATGTTTACTTTTTGGAACCAATGAGTTAAATCCTTTTTTCAGTTAATAAGTTAATTTCTAGAAGTCTTCATAAAGGCAGCAGGTTTTATGGCCTACTGA
GTCATTGATGTTTTAGGGATTGTGTGTTAGGAACTGTTCATAAGAGTATCTTGGAAGTTACAAATTGCCATATACTGAAATACAGTAAGCATTCTATATGAATAAAGTTTGTGGACTACAACTAGTTTTGTGCCAAAATTAAAAAGATGGGATTATATGTCAAAATTAAGGAAACTTTCCAAGTATTTTGTATTCTGTTAAATTTT
CAAATTGGGGATGCTTAACTTGTAAGTCATTCCAGATGTGGAGTGGGCACTACACAAACTGTTTGTCACCAGTTTATTGTAGAAATCGATAGGTGTACCAAATAAATTGTATGCATATCAAATAACTGTCTTTTAATCATTTTTTAATCATTTTTTAAAACATGAATTTTAAGGTTATAATATGCCTTATATGTAAACCCCTGAAG
AGGAGACTTCCCATTGTGTGTGAATGTTATTCTGAACTAGATTTGTTCATGCCATGTTACAACACTATTTTTATTTAAATGTTTATATTTACACATACGAAATAAATACTTTGCTGTACAAATTACCACTAGAAACTTGAGTCTTTTCTGTCATTTCAAAATCTTTCACAATGAGTGGGCTTTATATGATGTGTGTGTACTTGTGG
AACGATCAATATTGTAAATCTAAAGTGTTATTTGTATACAAAAATCATAATGAAGTATTTAAAGAAATTGTAATAGAAATTGTAAACAAATGTAACACCGAATAAATATTGTTAATGCAACATTAATGTGGAATTTTAAAATAGGATATAACTGGGAAAATCTGGGTTAAGAGAGGAGGAGACTGGTTTGAATCAAAGTCCTTCAA
GAGGTTCTTTATGAACTTGGTGTCCATTGTCATGCAATGTTTTGTTTTTGTCATGTGTTTCCACTATAAGTTTAGAATTTCAGGTCACGGGGAAAAGTCGAATAAAGTTCTTTGAGAACGTGGTTCATTTACAGGTTTCACTGAAGAAAGAGAAGTTTAAGATGGTGAAAATATGTGTATTCCTCTGTACATTTGAGAGTTTACTG
GACAATCAGATTACTGATAGTGGTCTCAGTAGGATGGCAGGCAGCAAGTGGATGCCTTTGTCCTTCTCCACATTTCATTTGTCATTTGTATTACTTTTATAATAAAACGGTTTAAAATAAAAAATATCTTGAAATCTGTCGTAATCATCCATCATTGCATGCTAAAGGTAGCAGTGTAGCCAGCCTTATAACAGCACTTTTATGAT
TGGAAAAGCCATACATGAAGGAGCTGACATGTATAAGAAGCACTTTCAAATTATTGTTCCTTTTTAATTTTTTTCTCCAAATACCAGTTTTTATTCCAAAAATAAAGAGAATGAACCCAGAATACGATATCCAGATTGTAACAGGGACTTTTTTTTTCTAACCCTATACTTTAGCTCTCAAAGGTTATGTAGGGTTTGTGTTATGT
TGGAATGTTTATGACTCTCTCGGCGGGGTTCCTCGCCTTGCCATCCTCACTGTGGGGTAATGAAGAAGGGGAGGAGAATCTTCATCAACTGGTTTTGTGTAATAAACTTTCGTGTTTTGTTTTGATTTGATTTGATTTGGGGTTGTTTTTCCCCCCTGTCTGTCTGTCTGTGCAAGATCTGCAGCTGCTGAAATCAGCTTTGCCTT
GTTTGCCTTAATCTCTACAGCCTTCCCCCCTCAGGGAGGGCAATAAAGCGCAACACTTGGCATTTTTTTATGTTTAAAAAGAAAACAGTATTTTATTTATAATAAAATCTGAATATTTGTAACCCTTTATATCTTGTGTGGCCTAAATGCGGTGCTAGAACATGAAATGTTTAAAAGGTTTAATGAATGGATGTCTACGTATAGTG
CAGTACTCATGTTTCTATGAAGGAAATCTTTGGCTCCTCATCGTAGCATTGAGATGGCCAGTATGTCCGCTCTGCATCTTCTGCCTCCTCTTTGAAAGGAAATAAACATCCTGTGCCAAAGGTATTGGTCATTTAGAATGGTGATGGCCATCCATCAGACATGCTGGCTGGCTGAGCATAGGACACAGAGCCATCGTGGGTGACAG
AGGAGGATCAGGTGTTCAAAGTCACCCTCAGCTACAGAGGAAACTTGAGATACTTGGCCAGCCTGAGATACATGAGACCCTGTTTTAAAAAAAAAAATCAAATAAAAGCCATGTGTTACAGGTTTCTTGCTGCTCTCCTTTGTCTCACAAAATCAATGAGAAATGAAACGTTCTGCTAGAGCATATAGCTCATATACCTTGCCTGG
GTACTTTAAAGCTGGGGATAGATTTCACTGGTTTCTGAGGTAACAGCAGTAACGATTAGGAATATATAGAAAAGTTCAGTGACCAGTCATTTCTTGTACAAATAAAATCAGTGGTACTGTGTATCCAGAGCCCTGTGAATTGTCAGCTTCTTTCTCTGGTAGTGAGCTGAGTGGCGGCACACACTCCTCACAGTTGACTCCTGATG
GGTTTGTAAGTACGCTCTGTAAAATAACTGGGATGAAGTCCCATGTATACCCATGTACATAGATTTGTTAACTAAAATGTACTTTAAGATGAAATCTGTAAATAAATTGATTTATAAATTAATTCCATGTCCGGTGTAAATTTTTCTACTCATGAGCCAAGTTTAGAGTTCTTCTGAAATTGAATTGTTTCTGATTTCTTGTTTTA
GGCTGATGGGATCTTTGAGACCTTGATCAAAGATACTATTGATGTTCTCAATCAGATCAGTGAAAAGCAGGGGAGAATGCTACTTGTGTGACATCTTGCAAATAAATCGAACACTGAGTGCTAACATGAGTCCTGGGCCTTTCTGCCTTCTGATATACACCCCATCTCCACCATAGCAAGAATGCTTCTGGACCTTGAACCTGTTC
TCATGTTCTTGCCTGCATGAAGTGACTAAGTAAGAGTTGCTTCAAGTTCTTGCCTTAACTTCTCCACAGTGATGGACTGTCACCTGGAATTGTGCCCTAAAATAAACTCTTTCTCCTTTAAGTTTCTTGTTGCTGGAATATTTTAATCATAAAGACAAAAATGAAACTAGAGCAGAATTGGTACTGAGGAAGTGGGGTTGTTGCCC
TTAATCTTTCTCTACTAATAATCCCAAAATGGCTCCTAAGGCTCCAGAAGCTGGCTTCTGAAACATCTGCTCAGTCATTATACTTTATATTTTTAGATGAAATAAATGACTATGTGATCATTTGTAAGGACATGTACTCATATGTGACATTTGCAAATTGTGAGGCGCTCATTCCTCACCTGGTGTGTCAGAAGGACCTGCTGTGC
TATCTGGTGCTGGGCTCAGATCCTGGGCTTCTTGCTAGGCAAGGACTTTACTGATGCCCAGCCCCAAGACCCTGTTTCTAAGAATGACACTGGACTGGACAATAAAAACAAGGTCAGTGCAAGTGCTGATGGTTCTTCCTTTGTTTTTGTAAAATAAACATGACCGGTACAGCTAAGGAAAAGTGAAGGGGGTGGGTGGGGAAGGA
AATGGACCATTTCTGCAACCCCCACTTACCAGTACATGTGTACTCACTCACCTGCCTTAAGGCTAGGGACCACCTAGCCCAGCCATATTCAAATAACTGAAATAAAGGAGTGTGGTTTGGAAGTGGGATCTCAATTAGCAAAGGCAGTCACAAAGTTCAAAAGCTTAGGAGTTCTGCTGCCACAAACCCCAGGGACAGAAATTTAA
ATTTGTTTTTGTTCAGTATGAGGTTCAAAAGCATACTTGTTTAAAAGGTTCTTCATGTATATGTATGTATTTTATTGTAAGACAAAGCAATTTTAAGAAGAATAAAGGCAAAGTTTGCAGTTCTAGGAATTGAAAATATAAAACCTTTTCTTGTATGACTTCACAAAATGTACCAGAACATTGTATTCAGAAAGTTACTGTCGGTC
TTCTCTCCGAACTGACCTGTGGAAGCCACTGCCTTAACAGAGTGCGAGGAGAGCCGACACCAAATAGTGTGTGTGCGTCTTCTGGCGGTGCTGTGCTTGGAATAAATTGTAGCTAATTTGCATTTCTTTTAACTTTGTACTAATTTTGGAGGGGAAACCATCTTTTTTAGATACACTTTAAAATGGAAAAACATTTCTTATGGATT
AAATAGACAAACATCGTGTTGATAAGTACTATCATGGTTCAGATGGCTTAAAAATAACCATGACGCGAAAACTTGAAAACGCCCATTTATTCCTTTGTTCAATAAAGTTGGAGTTTTACTTAAAAGATGAGTTCTGCAATCTGTTTTGAGTGTATTCAAAGTTAAGCTTTGTCACTGTACTCGAGTAAGTTTCAGAAAGCCGTAAG
TGCATAATGAAAATGTTATGTCACAGACTTTTGTTCTGGCTGGGAGATAGAATACAGAAGTGTTTGTCTGTAGTTGACATTAGATCCCAGTAATGTAAACAATAAAGCAAAATTTTTGCATAAAATTCAAATTTGTGCAAAGTTACTACAGAGCTGTTCCATTATTACCATGTGTTACCATATACTGCTAATTGATTTAAGTATAC
CTGAACACTTGCTAGATTGTGGTAAATGGTGCCTATAATAGTTTTGAGTACTTCATTCCTGGTTTCATTGTAAAATTCCGATGTAGAAAAAACTTGAAGTAATAAAATTGATGCTGTAAAGGATTTGCTAATAAACTTGCTTAGGAAACATTAAGTTACACAAAGTTGACATAAGCTAAAGGAGCAATTGCCTCCAATATGCTTAT
GAAGTCTATTAATGTATACTTGAAATTGTTTGTATAAAAATGCATTTCTCTTTATTTTGACACTGTGTATAAGAACATTATGCATGTGAGTGGTTTGAGAAATAAAACGTTTAATACTCTTATTTGAATCTCTGTCTTTATGGGAGATTGATTCGGGTTTGTTTTTTAGTTTGTAGTATGGGGGCAATAATGAGAATTTAAGGTCC
GTGAACGCACCTTATAAAAGACGGGCGGTGACAGTGTTTTACCACTCAGTGTCCTAGTAGTGGGTGGCCATTTCTGAATTCTGCTTTTTGAGGTTCAACAAATAAAATCCTGATCAGAAAACCGTTGTCATGTTTTAAAGTACTACTATCTTAGACTCTAGCATGTCTATTGCACAGGCATGCTTCCTTCTTGCTGGGAATAGCAT
GTGAGCCGAGCTAGAGTGGGGAGTCACTGTGTGCTGTGAAAGGAGGGTTTTTAATATGTAACTACAGAGCTGTAGTACCATTAGAAACTGTGAATTTCCAAATAAATCTGAACACTTGTCTTTATTAATCACTGGCTCTTCTGTCCTTTAAAAGATTGCAAAAATTTATTACTAACTTTTGATCATAGATTTAAGGGTGTTTTGGT
ACACCCCTCCATGTTAGCTTCTGCCTCCAAATTCCTGCCCTGTTTGAGTTCCTGTCCTGACTTCCTTTGGTGATGAACAGCAATGTGGAAGTTTAAGCTGAATAAACCCTTTTCTCCTCAACTTGCTTTTTTGTGGTCCTTTGTCACAGCAATAGAAACCATAACTAAGACAAGTTGCTATCAGCAGAATGGGGTATTGGCTGAGA
GGTGCCACACGCCTTTAGTCCCAGTGCTTGGGAGGCAGAGGCAGGTGGATCTCCATGAGTCTGAGGCCAGCCAAGGCACAGAGAAACGTTTGTCTCAACAAATAAAACAAGAATGATTTGTTTTTGTATTAATGTCAGGCAAATGACTATGCAAAATTTAAAGAACACGATTCTTTACATACACATATAATGTTCTCAGATTATAT
CCCCTCATATCTTCCCCTTCATGATGCCCTGCCTTACCACAGGCACAAGGACAGTGACTGGGTCTGGTCACTGCTAGCCTGGAACCTCCACACTAAGCCAAATAAACTTTCTTTCTTGAAAGTTGGTTTATCTCAAGTATTTTTATAGTAACTGAAAGAGGCAGTTTTCAGCTTCATTTCCCACACAACGGACATTTGTATCACTG
AACCTTAAGTTCCTAAGTTTTAGGTCATAGAAGATGAAAAGCCTGTATAGCTTACAGTGTGTGTCTCTGCATGCATGTACATACTACTACACTGTGCTAAAATAAAACACCACTGATACTTCTGCCTTGTCTGCAATGGAAAATGGTAACAAAAGCCTGTCCAATGGAAGTAAGGAAATTTATAAATTGGCCTGTGGGTCACCACA
CTAGAAATGTTGAACTTAATTTTTTTTTCCATTTGTACAGGGGTAACGCACTGTATTAAATATGTAAGGTCTTATCTACGTGGGTTTGATTACAAAAACTAATAAAGTATTCTCTAAATAATGAGTCTTGGAACTTCTAATCTATTCCAAAGTCGGAAGCAAGGCTTGTTAGTGTACCAAAGGTCCTAGCCGTTATCCAAAGAGTT
GCTTGAAAGTAAAATGATGCTAACTGGTGCTGGATAGAGGAGCCTTATCTTTTATTACGGCAGCTTGCTATTTTTGTAACATGGTGATTTGGTTGAACACAATAAAGTACAGTAGTAACTGATCTCCCCTCTTCCTGGATGAGTGAGCAGATGATTGAATATTGATGTCAGCATCCTTGAACACACTCAGATGAGCAACATAGAGC
TCGCCCTAAAAAAGCAAGTTTCCTAGATCTTAATGAAAAGCCCAACCTTGTGGAATATTGGTCTACACTAAAATAGTTCTCTGTGTATTAGCTGACTACAAATAAAATGGAAGAGACTACATGTACCAAGTGGTCTTTCGTACTCATTTTTTTTTTTTTTTTTTTTGTGGACTGGTAGAAAAGATGAAAGGATGTGGACAGCTATG
AAGAATCTTTGTAAACAGGGTCACGGCTTATTGATATCATTTCTCTATATCATCTACCACAATGCCTGGCACGTTGCGAGGGTCCCCAGAAATTTTATTGAATAAAATCAGCGATTCACTTCTCTGTCCTTGCTCCCATTTACCAAAAGTTGCACAGCATAAATAATCACCTCGCAACCAGAACATTACCTCCCCATTGACATCCA
GGTAATAAAGATCTCATAAGAAATGTAATATGTAAATTATATCTTGCTTTATGATGTAAAATATACATTGTTTGTGCTAGAATAGAAATGATTTCTTTTCAATAAAATGAAAGAGTGATAATACAATGTCTTTTGTTATAATACACTGGACTCAGATGATTATTTTCGCTTTCAACTTCCCAAAAGGCAGAACTGCTTAGATTCAA
ACCAGTCTGATCAATGTGGTTGGTCATGTCTGGTGTACTCTAAGCTCTAAGCTCTAGGTTATGATGTCACCGTTAACCCTACCCCTTACCCAACCCAAACAATAAAAGATCCTAAGTTAAAGATACTCATCGTTTTTAAACAATTGTTTCACTTGTTCTTTGGTAGAAGAAATCCTTTCAGTTTTAGAGATGGAAAAAAATTTTGT
TAAACACAAGCATTTATTTCCATAGTGTTGTTTTTATTTATGAATGAGACGCATACAAATTTAAAACTTCATTGCCCAATACAGTCTTATTTTTCTAAGGAATAAACAAGTCTGATAAGTTTACAGTATGGTCTGTCATTTAATATGGTCTTTCACACCATTTAATCTGTGTTAAATAGCATGTGTATGGAATCCCAGAATCCCAG
TGCTGAAGAAGCTGTACTAATTATTGACTCTGTCATCGGAAATTTAAATGATTAATTTCAAGTTATAATTTCAGAATTTGTTATTTACCTTAAGAATTACAATAAATCACTGTTTAAACAAAAGACTTTGATTCATATAGTGAAAGCACTAGACTAATATTTAGTTCTACCAATAATCTGCATAGTATAAATTAAAATAAACTGTG
CTGCCAGGGGGAGCTCATTGCTCTTTAGTGTGTAGTCTGTTGGAGCCATGCTCAGTACCCAGAGTCATTATTTGGGAGCCCGGATTAGTAAGTTGCTAGAAATAAAATCAATTCATCGTGATATAATACATACCCATGAAGCTATTTCATGTACTGGATTCCAGATTATTTTTTAACAAATATCTCAGGGTAAGAAAGTGAAGCTT
AGGTGCGCACTCTGGTCATTTTTCAAGCCATGTTTTATCATATCTGTTTTCTACTTTACGTGAGCAAGGTTTGCTGTCCAAGGTGTAAATACTCAACGGGAATAAAACTGGCATGGTACTTTTTCCTTTCTTTCTTATTTTCTTGGCTCTGAAATTTCAAAGGTAACGGCCCATCGATGAGCATTTTTAACACACTCCATAGTCTC
GGTTCATGTGGTTTCGTTTTCCTCCCTTCATAGAGAAAGAGTGTTGCTGGGGAGAGCTACCTCTCCCTTGCACAGCTGTTTCCTCCCCTTTCTTTTCTCCAATAAATGGTAGCATTATGATCCTTAACAAATGTAGTGTTGTCTCTTACTCACGTCTGTTTCTCTGGGACTCACTGAAGCAAACGACTGTAGGATGATGTCTTATT
TGTGCACCCTCTGCCTACTTCCTGACTTTACTCTTCCTCTGGTAACTTCTCAGTAGAGTCAATTACAACCAAGCCTAAAACTTATTTTTAGTTAATTAAAAATAAAATAAAATCAGTGTTTAAAGCAGTATAAAGATGCCTGCTAGACTTTGTGGCAGTTTGGTTTTTACTGTTCAAGTATTTTTTTTTTTAATAAGTTTAATAAT
TGTATCCCTGTGAGGAGTACCCAGGTGTGTCCTTGGCCATTTCTAAATATGACATATGCCATTTTATATTTATTTGTCCAAGTGTCTTTTGTAAGAGGAGAATAAATAATAAGGAATTATGTATTCATAGTTTGCTGTTTATTTCAGCTTTTCTTAGACTTACTTGAAGATTGGATTAGGATGTATCGTTCTCATTTATTTTGTTC
TGTGGAACCTGACTGGAAACCTTGGCTATTTGTAGGGGTATTTTTATTATGAGAATTAATTTCCTTGCTTATGCGCAGATTTTCTGTAGCCTTAAAGGAAAATAAAAGATTGCTGCAGGCAGGTTCCACACAACTCCTGTTTATCCTGTCTGTTTTCAAGTTCCTGCTCCAGAGAGAGATGTGCTCTGGAGCTTACGTCAGCAGTG
AGGATTTTGAGTGTGTATGATTCTCATGTCTGTTTTCCAGACCGTCTGGAGGGTGACAGATCAGAAGGTTCAGGTCAGGAGAATGAAAATGAGGATGAAGAATAAAGAACTCCTTGGCAAGCACTTAGATGTTCTGAGATTTGTATACGACATTTATTATATTTTTTTTCTTTACAGAACTTTAGTGCAATTTAAGGCTATGGGTT
ATCATGTATCCTGTGTTGTCCTCTAATTTTAGGTAGACCATTGCAAGATGTATTGGTGATCCTGGCCTATAAGGGACAGTACTAAATATATTGGTTTTTTAATAAATGTATTTTGAGTTGATTATACTTGAATCTTTTTTAAAAGGTTTATTTATGTACATGGGTATATGTCTGAATGCACACCAGAAGAGGACATCGGATCCCAT
AGATGACTATGTACCACTGAGAAGAGCCAGAGTGTGGATGCCTGAGTCCTGCATACATTTAACTCAACATGGAAAGCGTTTGAGTCTCTGCTCTTACTCCAATAAAAGCAAATGTCTATCTTTCCTGGTGTAATTTAATGGTGGTGGTGTCTGCTCTGATAATCCAAAGAATCTGACACATTAATCCTTTCTCACATTTGGGGGGG
AGACAAATCTGTGTTATATATTTTTCAATACATGTACCAACCTTTCTTAGTTGAACACAGGTTACTTTGTGCGCTTTATGGATCTTGAGTAACTTTTAATAATAAAGCAGTTGTCATTTGCTCTCCCATACCATATACTTGAATACTAACTGGATAAGTATGAGAGTTCTTTGCAGTTTATAGTACTGTAAGCTTTAATTTGTATA
GCAAGCTCTGTTTCTATGACAATGTTATTTTTACTGATGCCTTACTGTTATAGTCTTTTTGAATATCCTGCAGTGAATATATTAATCAATTTGGGCTAAAAATAAAAGCCAGTTGGCTGAAAGGTCTGACGGTATGTAAACCCATAAAAAAATCATTCAACTGATAATTGGTAAAGAATATTTTAAAAATTGTTTTTAACCTCTGT
TATTTATTTAATTGTTTATATCTGCTGTCAAATTGTTTTGACATGGAAAGTTTTCGAGGAACATTGGCAGAGAGGTACAATATGTTATCCCTATGGTGAAAATAAATTCATTTGTTGTATATACTCCTCAGTCTCTGAAGTGAAGGTGTGAATAATAGAGTGTGGATGGTTAACCAAGGTGTTGTTTGGAAGTAAAAGAAAAAATG
AGAACCTGCCTTTGGCACATTCTTTTGAAGTTTGAGCTAAGATCTCATATGGCTGGACTTCTGTTTCTATGGAAGAGAATATTCCTTATCTGCTTATTTGAATAAACAGGAAAAGGGTTTCTCCCAAAATGTTTATTTGTCATGTTTAAAATACAAAACCAAATTCAGATATAGGAACACACAAAAACATTCACATGTATCCACTG
TAACAGAGCCCCAGTACAACTATTGAGCAGAATAGCTGTTTCCTGAGAATTACCATAGCTCACTGGGACTGGCACTCCCTAGATAGAAACTGATCCCAGTAATAAACTTTGATAACAAAGACAATAGGCTCTGGTGATTTTATTTATTGCTGGTGTTATCCAAAGTTTAAAAGCTATTGCCTCTGCATCACACCGTTGAAGCAGTC
GTTACTCTGTTAGATCCAAAAATAACCTTAACTTCAGGACATGAAAATTGCAGCACACTAGGCAAATTTGTATATGGTACAGAAAATGGTGCATTGTGTTAATAAAGGCTGTATTGACTGAAAAGGTACGATCAGCACTTGGTCTTTACTCTTTAGCATTGTCTCCTTTACATGAAAGCCGGATACTGCTGCAGGGTGTCTTGCCA
TGTAAAGCTAATTGCCGAGCAGATTCCTTCTGTCATTTGCATAGCAGAGTTGAAATTTGTTTGCTACATCAACAAATTAAGGACATTTCACAAGTCAAAAAATAAATAAATAATGCCAGTTTATAGATGGTTTGCTTTCTCCTGGATATGACCTTTAAAATTATAACTGATAGAGCAAATCCTGGAATATAAACGTAAATGAATAT
ACAGCTCCACTGAAATTCCTGAATTCCCAATTGCACCTGAAATTGCACTGGAACTGCTGATGGCTGCAAACTTCCTAGATTGTTAAATAAAATAAATTATAATAAACTGTTAATTTTTTTCAGTATTTAATACCTGTAGTTCAGTTAGTAATTTTTTCACATATAGCATGTTGCCTGTATGAAATTGAGCTGTAAAGCTAATTGCC
GTTCTTTCCCTGGAAGATGCTGCCTCTTCCCGTCTTTGCTTTTTACTGCCCTGCCTTTGTTCGTGCTATGAAATGACCACACCCTATGTACTTGGCTGTAAATAAAGACAAATAAAAACAATGAATTCAACTCTTCACTCCTTTGTGGGTGCCTGGTTAGCAGCAGTCTCCGAAGCCTGCTGTGAGAATTGGGCGGAGGGAGGGCT
TCACAAAGCCTGATGGCCATGTGTTGATCTGGCTCCCACAAGTTAGCCCCTGACCTCTACGCGTGCACTGTATGTCGCACACGTATGTAACACCTATACAAATAAACGTTAACTGTTTAAAGCTTCTTTCTTAAGCAATAGACACAGATGAAACTAGGGATAACTGTGATGCTAGAATTGCTAACAGCTCATTTTATAGATGAGGA
TGCCCATCTTCTTACCTCTAGAATGTAAGCTCTCTATGGGCAGGATTTTTTTGTATTCTTTACTGTTGTACCCCCAGTTTCTAGAATGAATTAGGTGCTTAATAAATATTTCTTGCATAAATGAATGTTCATTGCGAGGATCGTTTGAGTCAAGGGTTTTGCATGGGATCTGTCACATGGTAGACACATGGATGTTATCTACGTGC
CCCCTTCGATTGCAGCGGAACGAACGTTTGTGTTCTCTAATGATACTAACACGATGTAGGTTTTACAGTCTCCTAATTTGTACTGGTAATGCAGATTCCAAATAAATAGTTTCTTTTGTTGCAAAAAAATATATATACACACTTGTATTTTGTGCAGACTTCTTCTTATGTGCTGGCAACTTCTCTTCCCTAAATGGGTCAGGGTT
GCTCCAACATGCCATGTATTGTATAGACTTTTACTACAATTCAAATAACGTGTACAGCTTTTATGTCCCTACTCTCTCTCTTTTTCTATGTACTGGTTGGAATAAATAGATACTGAACTCTGTGAGTTTTACTACTGTTATCCAGGATGTTGTTTCTTCGACGTTGGAGTCCCACATCCTTGAGCCTGACTGTGCCCTACACATTT
AAAAAATTACCTATTTTTCTGTCAAGCTGTGTATTTATGTCTCTTACTATTTCTTGTTTGATTTTTCACCTTTGGTAAGAAGAGATATTATTATCTATATAATAAAGAATGAAGCTTTTGCCTAAAAATCATTTATTTATCTAACACTTGTGCTCATTTCTCATGTTTATTGTCCTTTACTTTTCCAAAGGATCAGGGCCAAGACC
ATTGATAAGTCAGCGTATGTGTCAGAGGTTTCTATGGTACTAAAATTTTGTTTTATTTTATCAAGCATTAAAGTTTTTTAAGAAAATAACTGGACAGCAAAATAAAATTATCTTCTTGTCACTGCCTTGTTTCTACCTTAAGAAAATTCTATTGGCAAAATACAAAACTTGGGAAGTGTTTTGAGATAATGCATAAAAACAAGTGC
TGAATAATTATGTCCGTTTACAATAAATAATGGTGGCAGACTATTTCATATTTTCAAACAAGTCTTTATAATGCAATACCTGTTCTTCCTCTGAAATCCAAATAAAGACTTTTAAAACTTTGTTGTCTGTCTGTACAAAGACAAAAACAAATGAATCTTCAATGTTAAGTGGTTAGTAATGGGAATGGAAGCCTAAAGAGGACCTG
TAAGGGTCAACCAGGGATACGTGGGACCCTGTCTTACCATGTGTGGAAGAAATGCAGGAAAAATGTATTGTTCTCTCCCTGAATAATTATGTCCGTTTACAATAAATAATGGTGGCAGACTATTTCATATTTTCAAACAAGTCTTTATAATGCAATACCTGTTCTTCCTCTGAAATCCAAATAAAGACTTTTAAAACTTTGTTGTC
AAGGCAGGCTTTGTTTGATATCAGCCTGGCCTACATTTCAAATTCCAGGACAGGACAGCTAAAGCTATATAAAGAACCCACCTCAAAAAATAGATGAATGAATAAATGAGTAAATAAACAAATACAAACAAAAAGCAAAGTTATGTTCACATATATTTTATTGTATTTTGCCTGCTTCCTTCACCATAGCAAGCAGCCACATTTCT
GAAGTACCCTTCCGCCTTGTTTTCCTGTCCCATGTACAGAAACCACCAGACCCTTGACCATGTACAGCCCCCAGAACCTCTGCAATCTCACTTTTTTGTGAATAAATTTATTAAGAAAAAAGTGATGTTCATGTTTGTATTTGTGGATAAGAGGGAATGGATATCTAGAATTTTGGTTCAATTGGAGCCTTTCTGGGCCCCAATTC
CTAACCTGCCCTAATATACTCACCCCCTCGTGCTGCTGTGAGGTTGCTCCTAGCCTGTGCTCCTCTGTCTGCAGCGTGCACAGCCTTGTTCTAACCCTGGAATAAAGGTGACTGACTCTACCGTACCTGACTGATTCTAGAATCTCTGTGGGTCACTAAGTTTGGGAAGCTCTGAATGACTGGGAGGGGGTGTGTAGCCATGTTTT
CTCAACCCAGACTCAGTCGGGAGAACCTCTCTGGAACCATACTTCTGAAAACCTGAATGCCAATGATATTTTTTTGTGGAGATAAGATTCAATTACAGAAAATAAATGTGTATAAGCCTATTGAAATATCAGTCCTATAAAGACCATCTCTTAATTCTAGGAAATGGTGTTTTCTTATATTCTTTACACATTTTCTATATCTAAAT
ATACCTGATTTCTGATTTTGTATTTTCATTTGAAAAAATTTCTTATTGTTCTGTTTTTCTATGAAAATAAAATTTGATTTAATTTCTCTACTGTAAAAATAATAAACATGTCTTTTTAAAGGGACATCATTATATAGTGCTGTGTGTCATTTGTTTAATTCATAAGTGAACTGTTTGAAAGTGGTGGATGCTCTGTGGACAAATCT
GATGAATGTAAATATCTCTTTGTAAATCATTTATTTCACTCTGTTTCATCCAGGTCAGCAATCAGATTGTGGCATGCTGGGTAACTGGAAAAAAAATGATAATAAAAAGTAAGTTTAAATAGATCATGGGTATTTGTTTTCTCATTTGCTGGTTTGGTCAGCTGTTATCACTGAAGTTTTGGAGGAAAAGTTTCTGTTGCTAAAAG
TGAAGTAACTTCCAAGAACCTGATTTTGTACACTGTCCACTCTCAGTATCTCACACTCTCTGATAGGGACACACATTACTTCCTTCGTACAGACAGCTTAAATAAAGCCCTATGTCAATCTGCTGCTTCTCTGTTTGTTGTTGTTGGATATGGCTCTGTAATTTCAGAAAACTAAATTTCCTCCTTTTCTGGAAAAATGATTATAG
AATAGGAGCCGAGGAAGAACCAAATGACTGTTCTGAATTTAAAAGTTTATTGAGCTTTCTTTGCATCTTGGTTAATTTCTATTGTGTGACTTTTTTTAATAATAAAGTTTTTTTATAAAATGAAAAGTTTAAATTATCAGGGACAGAGGGGGGAGGAGGAGAAAACACAGATTCTGCTTTTCCTCTATAACATGTTTTTACCAAGA
CATGATTCAGCTCTTCTAAGGATTGCCAGCAACGCATGAGACACTCCTTAAGAGGAAGGGAAAAAGACTTAAACATTTCTTTGTGATCTGCAAATTCAAGAATAAAGACATTGAAATGAGTTTTCAGCTGGCGTTGGTTTGCAGTTTCTGATGGATGGCTGTCATGGCCGGCCTTGTGCTCTCATCCAGCTTCCCGGCTGGCATGG
TCCAGTTTGTCAGCTAAGTACTTAGCTAATTGAGATGGAAGAATCATGGACAATAAGAATTCAAGTGATCCAGCATACTACATTTTCTTGTTAGCTTAGAAATAAAAGCAATGTGTTGATTTAAATTTCATCTCCTTTTTCTTAGTCTGTCCATGTGAATGTGCTGTGTGAAGAGTAAAAGGGGCCCAACTAAATGTGTTCCAGTG
TTAATCATGTCAGTTCTTGAATGGGTATCTCCTTAGCCTGCTGATTTCTTTTTCTTTCTAAAGAAAGTGGGTGGAGAAATTAATTTAGACGTTTGTTTGCAATAAAAAGAATTCATTTTACTCTTGTTTGGGATTCTCGCCATCAAGGTCTAAATCCCTTTATAGTATGACTCCCAAGAGGAGAAACTTTAAGTGTGTGCTTTCTG
TGATGTTTTTTTCTTTAAAAACAAAATTTTCTCTTACAGCAATTCTGGGGTCAGAAGCCATGGAGTCAGCATTATCACCAAGGATATTATTGAATACCCAAATAAAACGAACTGATACATATTTCTCCAAAACCTTCACAAGAAGTCGACTGTTTTCTTTAGTAGGCTAACTTTTTAAACATTCCACAAGAGGAAGTGCCTGCGGG
TGTGGACCTTCTGTAGAAATTGCCAATGTGTTTATGTGGGTAAATGTGATTCTGTGGCATGTCGTGAGAAGTCTTACTCGTGATAGAGCAGAACCATTACAATAAATTAAAAAGACGAGTCCAAAATGCCACTGGCGACTTGGCTTTGCCTATTCTCAGGTGGTTTTGATGGTTAAGATGTCAACATTGGAAGCAGGAGCTTTCCA
GAAATATTAAACTTATTTAAATGGATTTGTCAAATGATTCACAAAAGCTCTAAGCATAATTTAGTAAACATTTAATTTCATTCCTTGGTACAAGTAGCACAATAAAAAAAACTGACAAGAGAAATACTGTCAAGTTAATAATTATTTAACCAGTGCAGTTTGCTAAATAGAGATGTGCGGTGTCTGTTTTTACTGCATGTCGGTGT
GAAGAGTGTGAGCAGATGTCGGAAAAGAGGAAAGGAACCCTCTTTTCTGCAGCGTGTGTACCGTTGGTAATGGCGCCTGATGGAAGCCATGATGTTCATCAATAAATAAGTGTTGTCAAATAATTTATGACAGGTAATTGATAGTGTGTAATGAATGGACGCTTAATAATTGATACCTAAAAGCAGACTTTGTCAGCTAAGCTTTG
TACTCTAACTATATACATGGTTTTTCTTTTGTTTATTGTCCTTAATGCTTTTTTTTAAAAGACCATTTATTTGCTGCTTGATATTATGTATTCCTTTCCAAATAAAACGGATACCCCCATTGAATCTTTCCCAACTGCCTTTGCTATTTCTTGGGGCCAAGTTAAGCTAGTTCAAGGATTTTGGCTGCTAGATCATAATGACTATG
TTCTGTGACTAATGTCCTTATGGCTTTTGCCTTTATAAATGCTGAATCCATGAATTTTGGGACAAGAGTTCTTTGTGACAAGAGCCTTCTCTCTATCTTAAATAAAGAATTCTTATTTGGCCTTATATACTAGTGATCTGGAACTTTCTTGCTTGGACTATAACATATACTGTAGCACCAAAACATACAAGTTGGGATAAAAGCAT
CTGTCTCCCAGGCTTTGAAAGGTAGCAGTCTAGGCTATAAAAGTCTAGAAGCTCTGCATAGGGAGTGTTAAGCCTGCAGCAAAACAACTTGTAAAAACTCAATAAATTATAGATAGACTTGTAACAGATATCTATTAACATCTGAACCTTCTTACAGGATCAGTCCCTCCCTGGGCACAGGCTCCTGCCTGGAATACATAGCAATT
ATTTGCTTTACTGGGATTTTTAAATTTTATTTTAATTCCACTTTTTCCATGTCAGTGCACAGCACTTGCCCAGTCCTTTGTATCCCCTTTCTGTCGATTCAATAAACAGAATGAGTAATTAAGTAATTCTCGTTGCGTTCCATCTCACCAGACTGCCGAACTGGTGGCCATGACGTAGGGTTTGTGAATGGAATCTAAGGAAACAT
CAGAGAAATCCTGTTTTGATACTTCTTAGTTAAAATAATATGTTACCGTTTATCTGGTACTTCATTTTCTTGACTAAAATTACTTTTCACTTTAAGCTTGAATAAAAATTTTCATTCATAACTGTATATAATTAAGTGGCAACTCCTCTTTACCTCAGTGCAGTTAAGACCATCTTTTGATTGATATACCCTGAAGCCATTAATCC
TAGTAGTGCATTCCCCGAGTCCTAGCTCTTGAAAGGTAGAGCAGTGCGCTCATTTCACAAATTTCCACACTGACCCCTTGGTTCACCAATAGATTGTCATAATAAAGTTGATTTATCCTTGAGTTCTGCTCTCAGATTAGAACCATCGTCGTGTAATTAGCTTATCTTTACGGTGTAGTGGATTTAATTCTTTTTATGGTCACTTT
AACTTTGGGTTCTTTGCCTGGTTCTGAAAGGGCGGACAGTGCCACAGTATCTGGACATTAGGTGCAAGTTGTTTTTAATTTGATGTTTGGCAAGCTTTGTAATAAAATTTTGGTTGGAAACAAAAAGTTGAAAATAAAGAGTTGCTGTTAGAGCCTCATTTCTTTGCCACAGCTTTGGGATTACCAGCAGCAAGATGGCCAACTCT
CATCCAATCAGATCTGTCTCCCTTTTAGCTCCTTTCCTACTTTGCAGCTTTGCTGATTTTAACTGCTTCATTCTTCTGCTTCTTGGTATCTTTCTTTTGAAATAAAAAGACACAATACCTAATTCAAAAGAGATTTGTATTCATTTTTCCAGTTCCTCTTCATTTACCTCATGTATGGCAACGATGAAGCCTGGTGCCCTGTTCGC
CCGCAGGCGTGTTTCCTGTCTAGGTTTTCAGTTCTCTGCTGTTACCACCATAGCTGTTCCAGTTAACTCTCCTACACACTAACTTCATTTGTGCGATTGAAATAAAATTGCAGTATGTGCATGTTTCTTGTTTGTGACACTTAGATGGTCTTCTGCAATGATGTGTTAATTCCAAACCAAGTGATACTGGGTGTGAAATCAGCACC
AGTTCCCTTAGCAGTACTAAACCCGTCAGGCAAGATCACCGTGCATTGAAATATTTTCATGTCTAGATGAGTCTGCACGTTTTCCATAATCCATTGCTAAAATAAAGACGAGAAAGGCTTCAGAGATTTTTTTCCAGAGGGCGCTGATGAAGAATTTGATTTAGTAAGTTCTGCTGTTGCGTTGTAAATGTTTCTCTCAGGTTTGT
GGATGCAGATTAGAGTTTTGTGAGTTTGCTGCCCTTGCTGGGCTAGGCATTTCATTGTTGTAACTGCCTCTGAGTAACTGATGATCCTATAAGTAACCCCAATAAACTCTCTGGTTTACTAAGCTAGCCTTAGTGGAATTTCTTTGGTCTGTCTCTGGTACCCCACGTGATATCAACAGAAGAACAGTTTGTCTCTCCCTGGGAAG
TTGCCAAAGTCTAGTGGTTCGTGCTGCCAAAAGGTTAGACATGTTTTAAAAACTCCTTTATGTGGTACCATTGTCTGTTTACTTAATGCTCATGAGCAACAATAAACCACTAGTTTACCGTCTGGAGTTTTCATTCTTTCGACCTAATCAGTTATTGGAAGGTGAAAAAAAAAGCACCTCCCAGTCACACAACAGGGCACAGAAAT
AATTCAGTAGTTTCAAGATGTATGCGCTATATTCTATGTGTTAAAATGGTAAAATATTCTATGTAGCCCCAAGAGTGGGTAAAACAGAGTTTAATGCCTAAATAAATAAGCTAAAAAGGTGTCACAACAGCTGGATTTTTTAGAGAAAATGGACATATAAAAAATAGGCTATGCGTCATGAACAGAAACTATGGCACCTTGGGATC
GGGACTGAGGACTGCCAGACGCCAAACCTTGAAGCCAATGTGCCTGCTGTACCAACACACTCAGACCTGTCTGGCGAGAGTCTGTTAATAAAAACACTATAATAAACCTAGCATTGCCTTCAGAAGCACCTGTCTCCGTCGTTCTTTTGACGTAGGGGTGAGATCTGGGAGCCCTACAGAGGGAGCCTGACAGCAGGCATGTCCCA
AGCAGGAGGGGAGACTCTGTGGAATTTACCTGCAATTAAGTCGATGTGTGATGTGGATAATTCCAGGGTATGTAAAACACAGCTGAAATCAATTCAGCACAATAAAGTCATGTTACGGAACATCTGCCTCTGCCTTGCTGTCTGACCAATGAAAGCCAACGGGGCTTTCCGCTGTGGAGCAGGCCCCAGCAGGCCGGTGTGCTGTC
ATTTTTGAGCCAAACAAAAATATATTATTTTCCCTTCTAAGTAAAAAAAAAAAAAAAATCACCTCTTAAGCTAGAATATCCTTCAAACTTTGAAATGTGCAATAAAGAATACCTGTGTTTAGTTCATGTAGCATATGTAATGATTGCTAAATGATTTAGAATATCAAGTATGAACATTTCCTGTGGAAATGCTTTAAGAACACGTA
TTTCGGAGCTGTGTACGCCTTGACTTAATTCAAGAAAAGTGCCAGAGGTGGTTTAGGAATGTGAGGCTGTATAAATTTTAGATAATGAGGTTTTTAGAAAAATAAATGGAATTTGTCTGCAATTATTCTGAATGCTACACCCGCTATTACGTTTTTCTCATTCCTGCCTCTACGATTGCTGAAGTTTAAAGACACAGCTCGAAAGC
ACTACAGAGTGATAAGTGGTTTCACCCACTTTTATCAACAGTAATTTATACTGGTCTTTAGGTCATAAGTCAACTGTGTGCTGAAGTATAGAATATTGTTAATAAAATAAAGAGAATTCTTGAGTTTGCAAGGACAAACCTTAAGAAATTCTTTTACACTATTTGAAAGCATGACCTCAGTTTCATTATAAAGAATTCTACTTGTA
CTACACTGAAGGCTTCCCAGATTTGTGAAAATCAGTTTGCCCTGCCCAATCTGTTTGTAGATTATCTTTGTGAAAATTATTCACTGCCAAGATAATGACAAATAAATTATGAATAAATAATTTACTGACTTTCAGATTTACTTACTAAAATGTCTAGTCCCATGATGAGTAATTTAGTCTTAATACAGGTGGAATTAATTTAGATC
AAAGAATGGGATATAAGAACAGATGTTACGTGTTTTGATGACCAATTATGCTGTATTTTTTAACACGATGCATGTCCGGTTTTGTGGTGCTCTAGTGGTAAATAAATTATTTCAGTAACATGTTGCTGTGTTCTTCCTGTCAAAGAGATGTGTGAGACTAGAACACGTGTGATGTAGTAAGATGACATTTACACTGGGACCGTCGT
TAATAATGGTTATGATTTAGATTGAACTTAAATTTGGACTTTTTTTTTTAATGATCATTCAGATTGTATATTTGTTTCCTTTAGCTGGCCAGTACCTTTGAATAAAACCCCTAGATTTTGACTTGCACTACAAATTCAATTTTTTTTATATACTATCTTCTCTGCCTGTATTTTATGTATTGTCCATTTAATGACATGAGCTACCT
CGGGTTCCTTTACAAAGAAAGCTCCACCCATCTCCTGAATAGCCGTTCTGGAAGCTGACATGGTGGGATGTACCACGTATAAACTGTGAACTGGAGGACAAATAAAGTTTGTAATTAAAATCAGCTCTTTCTGTGTCTCCTGTTTGCCATGAGATTTTCTATCTTATTTAAGCCTCGTCAGACTGAGGGGGTGGCGGCTTTTCTGC
AGAATGTTCCCATCTGTCTGTTGATAATAGGGCTTGAAAAGATGAAGGCATTTTGACTCAATAACAAATGAAAACACTTGACTAAGCCTCTGTGCCGTTGAATAAAGGTGAAAGGTTTTCCGGCTTTAAGTTAGTAGTAGATGATCTGTTCTTGGCTTTCATTTCAGATTGGTATCAAATGTTCACAAACACAGTCATTTTAGATT
TGCTTTTCCTACTTCTGTTAACACACATGCAGTGAGAAAGGGAGGGGTATTTATTTCCCCCAAACTGCCAGCTTAACAAGACTAAGAAATCATGGTGTCAAATAAATGTGGTTAAACCTTGTCTGCCTTCCTCATTTAATAGCTTGAGATTTAAAGGTTCGTTTTGAAGGGTCTTTTTCTGTCCTTTCTCTTGTGAAACATGAACA
AAGTATGTGAAGACTTGATGGTATTCTACAGAACACCACAAGTGCATGCTTCAGGCTCGACGACTCTCTCTCATCATGTGTCCACACAGCATGGAACTGTAATAAAACCGTTCTGGAAACTGAAGGACTTCACGATGTTTGTTTTGTTTCTGTTTGTCCCACTCAACATATTGACCACTATGTTTCCTCTTCCAGACTTTGTTAAA
CAACTGGAATGGCACCTATGTCTAATGTCTTCATTCCTGTTCTTATTTTGCTACTTTTATAATTTCTCTATGTGCCTGTTCTTCATTATTTCATACTTAAAATAAATTTATTTTTTTAGTGCTAATTTTATATGTCCTTTAAAAACAAATCCTGGTGTCTGATATGTGTGGGAAGTTAGAAAGCGATCATATGGTCTTAGAGACAG
TTTCCATGTTAAATGTCCTTGGAACAGCCCTGATTTAATTGTATTAGTATTAGTAGTCAGCCCAGCTTGGCACCTACTGGTCACGTATAAGTGAATGTTCAATAAATGCTCCGGTGATAAAGACTTGGCAGTATTACTGAGTCCAGCTATTAGTTCTTAACCGTGAGACAGTGGAAGGCAAATCACTGATCAAGAATGGTTAGTGG
TCACACTGTTGTTACCAGTACCATTCCAGCCTCTTGCCTTGCAGTTGTATGGAAAACTGTTTTATAATGAGAGATCTTTACTGAGGATTGAGCAGCATTTAATAAAGTCTATGTTTGTATTTTGCCTTATGTCATTTGCTCTTTTGTCTCTGGAAGATATTTATATTAGAGAATTATAACTTACGGATGTACTCTAATTAGAATTA
AAATACTCTATTTTAACTGAAAATAAACTGAGTAACTATTTTATTCAGATTATTCTATAATTCCATATATATTTATTCTGGGATTTAATCTCTTTACTCAAATAAAAAGATGTGGTTTTCCTTGTTTTTGTTTAATTTCTAAGTATGAGCCATCTAATCAACTTAGCCCTTTGACATACTTCTGGACATTTATTACATGTTATTTT
TTATTAAAATTTCAAGACTAAAAGTTATTGCCTTCTGTTAACTGATTTCCTGTGGTTTTTATTGAGGAATTTTGATGGAAAATACTCTATTTTAACTGAAAATAAACTGAGTAACTATTTTATTCAGATTATTCTATAATTCCATATATATTTATTCTGGGATTTAATCTCTTTACTCAAATAAAAAGATGTGGTTTTCCTTGTTT
CTACATAAAAGGAAGTAATCTTAGAGTCCCTTTTGCTTGCTTGTAGAGTAAAATGTGTTATTTCCAAAGGTATAATCTAGTTCAAACTGAAAGAGGTTCTAATAAACGTCTTACTTCATCAAACCTCAAATGTTTAAGATGGCTTGGGTTACTTGCTGTGCTGCTTTAAATAAGAATGACCCGTAGTCTCATATTTGAATGATTGA
TAAAGCAAAGCCTAGAAATTTCTTAATGACCATTTTTGTTAATTCTGAAGTTATCTTTTTTGAGAGATCTACACCAAAGTGTTTTTATAACATAACTAAAAATAAATCACATTGTTGCTACTACTGTTAAAATTAACGAAAAAGTATTTAATTCCAGTGTAATATGGATGGAATCAAAGGTAAGTTACGATCAAGAGTGAGCTTAC
TTCCTCGTGAGGCGTCTCTGACTGCTTAGTCATAAGGACATGCCAGCTTCTGGTCCTAGCAGAGCGAAAGTGTATTATTTCTACTGTTAAGCTGTTTACTAATAAAGATGTCTGTTTGGTAGCCTTGTTGGGTTTTTTGTTTCTTGTTTTTGGGTGGGGAGGAGGGTTGTTTATTTTTATTTTGTTAAAAATAAAAGAAGCCTGTG
GGCCTGGACACTTCAGCCAGCCACCTGCTCTGGGAGGTATATAAACTGTGGGGAAGGGTTTCTACTTTCTCTGAAAACATGTGTCTCTGTCGAACATTTCAATAAATTGATTTTGAACTCAGGATTTCATGTCAGTTTTTACACAGTTGACTTTACAAATCACATCCAACTCCTCAACCCAACCATACAGCATACAAGAGTCCTCC
AATAACTGAGAGGTGTTCTGGTTTCAATTTGCTTCTCAGGACATCAGGATATGGCAAAGTTTAAGTATTCAATGAGAATATTATGATTTTTCTAAATGGAAATAAATTTTAAATCATTGTTTTTGTGCTTTGATATTAAATTCAACTTTCTAGCACTTAACTCATTAAAGAGCCAGAATCATGGCCTGGGGGAGTTTCAATCAAAT
TGCCTTGATCATAATGGACTGAACCTCTGAACCTGTAAGCCAACCCCAATTAAATGCTTCTCTTATAAGAGTTGTCTTGGTCATGGTGTCTGTTCACAGCAATAAAACCCTAACTAAGACAGAAGTTGGTATCAGGAGTGAGTATTGTCATGATAGGCTTGACCATCCTTTTCTTTGGAAGAATGTAGATTTGGGGACTTTGGATT
CCACTGTTTCTGTCTGGTTTTAGAAACAAGCTACAGTTTTGTATGGATTTTTTAAATGTACATTTTGAAACAAATGATCAAATATTTTCTGAAATACATGAATAAAGGGCACAGAATTATTGGTCATAACAATCTCTGATAGGCTTCACTGGTGTGTTGTATAGGGTAGATTTTTGTTTTTGTTATGTTTTGTTGTTTTGTTTTTT
ATTATTGGCTTCCACGATCCTTATTCAGACTATATCACATTAAGAGCTGTTATTGCTAGCATAGTATTTTAAATTCTCTAATTTGGGGCTTTTGGTGGACAATAAATTTTACCTTTAACACTTTATTCTGTTTAAACTGGAAGTAAAATAATGGCTGCTAAAATGTATTTTTGAAATCAACTTCTTTAATCCTAAGATATTAAATT
CCCTCCGCCCCTTCTTTACACCACTGTCCTACCTACAGGAATTTAATATTTTTAAAGTTTTACAATACTGTATATTCAAAGATTTGTTTAATTAATATGCAATAAAGGCTTAGAAATTTTAGTTTTATTCCTTAATTGGTAAATATGGTTAACTATGAAATATATTTCCTGCCTCTAGTGAATGTCCTTTCTATAATGACTAATTT
ATTGCATCTGATAAAAACCAAACCCATTTTGCTAATCAGAATTGTTATGCTGCCTCAGGACTGGAGGTTTTATGTCATTTTATTTGACTGCAGAACTAGTAATAAAGTGTAAAGCTCTGAATGGAATGGCTATTTTTCTTTTGAAGCTGTTATTTTTGTTTTAAATGATGCACTTGAAACACCAACTGTTACCATTTCAAAACCAA
TCTGCAATTTCCAGACCAGTTTTCTCATTTTTAAGTTCATTACATGCCTGTATATATTTTGAAATTAATTTGAACCTGAGTATTTGGCACATGATGGCTTAATAAATTTTAACTTTCAATAATCTGAAATGTTTCCTTTTCCTAGTTCATGCTCGTGTTAGATAAATAGGATTTTTTGAAATTTTGAAAAAAGGATATTTCATCTT
AGCGATACACATTGATCACAGAAACAGATTCAAGTCAGTGCGGTTCCATGTGCTATTATGCAGCTGTATGCTTGCTCTGATTACAGTTGCACCTTACCACAATAAAAACATCTTTAAAGCAACTAAGAGGAAATTTTTTCTATCCCTTTCAGACTTTGGTATGATTTGAAATATCAAAGTATATGCATGGACTTAAACTTATTTTA
GGCCCTGGAAATACAGGATATTTCTATCATCCAGGCATGCAAATGTGAACTCTTTAAGAGCAAGAATTTCAAACATGCCTGACAATCTGATCTCTCTTGAAATAAAGAGGGATGCCATTAGTCTAGACGTCGTTGTGAAATCCTTGAGATATAAAGTGTGACTGGGTGTTTTCAAGATACACAGCTGTTTCTGAATATCTAAATAA
TAAGGTAAACGTTTAACTGAAACTCAATAGGATTTATACATACATCTTTTTATATGTATTTCCTTCTGTTCTTTGTCTGGGTTGTCTTAAGGATACATACAATAAACAAACCAAGTGCTAGAAAGAATTTAGTCTATGAGTCCATTACTTTCTGGTTTGTTGCTAATTTATCATTTCCTTCCCAAATAATGGCATGTTAGTAATTG
TTTTTTATGCAATCTGATGAGTAGATGGGCTCAGATTTAAAATCCTTAAAAGCACGTTTATTGTAACCAGAATTGTTATGTAATTAATACTGCAGTTTTCAATAAAGATTGACTTGTGTTGCATATTCTGACCTTTTCGTGGGAGTGTTTTCAGAGGGACGGTCTCACTAGCACTTGCTACCACTTCCCCTGGTGAAGAAGTGCCT
CTGTCCATTCAAACCAACACCTCACTTGGCGATGAGGTTAAACTCTGTGGATGTCTTAGTCCACGCGGGTTTCACCGTGAGAGTAAGATCTGTCCAACACAATAAAATTCCTCCTCTCTTCTTACAGCTGTCTGCTTGTTCATTCTCTCTCTCTCTCTCTCTCTCTCTCTCTCTCTCTCTCTCTCTCTCTCTCTCTCTCTCTCTCT
GACTGAAAAGAGAGATGAGCTATTCTCCAAGAAGCAGGAAGTGACTGAGCAGACAGGTTATTGAGGCTCCTGGAGAGCTCACCGCCATTCTTGGCCTGCGAATAAATGGTTCTTTGACCTCCTGTCATATAGCAGTAGAGTGTTTCCTTTCTGAATCACTAGGGTAGTGTGACCTGTGACAAGTCAGACTGTGCCGATGTGAATCC
ATGGAGGATACGTTTGAGACAAACATGTTCCATAGCTTCTTAGCTTAACTAGCCCTTGACATTTATTGATACAGTGTATATTACAACATGAATTTCAAAAAATAAAAAAATTACCACACATATATCAAGTAATATCTCCCCCCCCCCCATTTTCAAATCTAAAAGTTAGCTTAAGAGCCAGCCTTTGTTCAGGCTTCATGTCCACC
CATCGGTCGGTCAGCAGGGTTTTCTCCCTCTCCCTCTGCAGGCGCTTGGGTAGCAAGGACAGGCTGTAGCGAGCCCTCTGACCTTGGAAAGGTGTCTGGGAATAAATTACTTCCCAGCTGTTTCAAGCGATGTATTTTGACTCTTGGATTATCAAAGTGTTTTGTCATTTGTCATAAAGTCAGGGAAGGGGCACACATCCCCAGAC
AAAGACAGCAACCTTTGGTTGTATCACTATAATAATTTGGGTTGGATGAATTCATAGAAGTGAGCCAGAGCAATGTTTCTGATCTTACGTTAGCAAAAAGAATAAAATACAAAACATTGAACTTTGCGTTGCTTCAGCTTGTTTTCATTTGGTTCTGCATGCTTTGGGAATTGCCTCCAGCCAGACTTTAGATGGAGTGATGGGTG
ACGCAGTTGGTACCTGCAGCCACTGTGCTCTGAGGCTAGGGTGAGAACCCACCCCACAGCCACAAACAGCCTTGCCTGCCCACAGAGCCTGGACTTGGGCAATAAAGCTCGTTCTAATCTCAATTGAGAGTTTCTACTCCCTGGGCTTGTAGGCAGCGGCACCCTGCACCCCGGGGGCTGAGCTGGAGCTCCACGCTCAGGAGCTG
TATCTTGATGTTATCACATGGGCAAAGATAAATTTCAAAACACAGTTTTCTAAAGGTAAAAACAACACTTTGAAGTATCAGAAGAAAACCTGGAGTGTGTAATAAAAGCTGTTTGCTGGCTGAATGAGCTGGGGGCAGGTTTCTTTTAGAACAGCACCCGTGTTTAGAACAGAACCGTGAAAAGGATTGCCTCACGGTTGCTCTGG
ACCTGAATTTATTTTAAAGATAAACTGAAATGCACATAGCCAAGTCTTGACATTACAAGATTGTGTATTTCTTAAAATACAACTTTGTGTTGTACTTTGAAATAAATGATGCTTTTTTTCAAAAGCCTTGAATTGTTTTGTTTTGCTTTTTTACACTAGCTGCATTTCCCACCACGGTTGTCCATGGTGCCACTGAGGTGATGGGT
TAATTGCTGAGAGTCCTTTAAACATGCTTCCTTTTCTGTCCTATCCAGTTCTATCCAGTTCTATCCAGTTCTAGAGAGTCATGAATTCATGTTGAAATTGAATAAATTTTGTTTGCTACTGTTCAAAGACATTTTCTTTTCATTATAAATGCAGACTGGGGAGCAAACAGTGGCTACAAGGGAGGTTTAGCACCGTGTCTCGGTTC
CCCAGTCTCTCCTGACTCTGTCTGCCTTCATGCCAACGCCACTGCTTTGATTACTGGAGAATTACTATCAAAATTTGAAATCAGAAAGTGTTTGTTCTAAAATAAAAATTTGAATCTGAAAACATCTTTGTTCTGTTTCAAGATTATTTGGGGTATAACTCTTTGAGAATCTGTATTTCAGGATATACATTTTGTCTATCTCTAAA
CCACACTCAGCATCCCTTAATTGTCTGTAAGAACATTATTTTCTAAAGTGTAGAGCTCTTCCCTAGCCTGCTCTTCCTGGTTTAGTCCCTCGCATCACAAAATAAACAGAAAAACACTTTTGTAATCATTTGGATCAAACAATCCTGATTTTACTAGTTTAAAGAGCATGCATGTGAAAGTTAAATTGGTATTTTCATGTCATGTC
ATTTCTTGTCCCTTTGGGATTCCCAGTAAGCCAGGGAGTAGAAGCGTCTTGAGTGTTCAGAGGACTGCGCCCCTTTCCCTACACGTGTTGAGTGTCTGAGAATAAATGATGAAGTCTCCTTGCAGCTCCGCTGTGTCCCAAGGATGACTGAGAACACTTCTCACTGCATCTCATTACAGCCCATGAATTGGCGGTTTCATCTGAAA
AATGTATTTTCAAGGGAGAGCTGGGATTTGCAGCTTTGTGACTTCCTTTTTATGTAAAACCTAGAGGAAGACTTATGTGACTTACAATAAAATTATTCAGAATAAAACATTTTGTCAAGCACAGTGTGTGGACTAATGATTAAATGGTAGCACCGACTTTTCTCCCTCACGTGCTTCCCTTCTCCTGGAACACAAATATTCTACAT
TTCAAACAAGTTTTGCTGAGTCAAACGAAAACTTTAGGAGTTTTTATTTTCATTAAGAACTTTCTCAAGGTGTGTGCTAGGATTTTATTTTGTACCTTAAAATAAATGGGAGGAAAACACAATGCACAAAATGCAGTCTATCTCCAACCAGATTAGCCTTACATGGTAACAGCAGAAACCCTTACAAATGCCCAAGGAATAAAGGT
CAAATGATGTATTCAAAGAAATAAACACACAGATCTTGTTTTGGATCCAAGAAATCACTGAAATGGACAAGAAATAATTGTCATTAAAAGCCATGTTCTGAATAAAAGTACGGTTGGTTAATTTGATAAAGTATACCTCTCACTCAGCATTGTGAGATGTATTTCAGACTAATGTTCTTTAATGTTGCCCTATTTTTTAAACATTG
GACAATAAGACTCTGTTTTAAAATGCAAATGACTCTGTCTGTTTTAAGCTCTTTTTCTTTTGGAATAACTACTCATTGAGTCTCAGTCAAACCTCATTCTAATAAAACATGCTAGAGCTGCCTTTATCTGGCCTCTGCCTCTGTTGGTAGTCAAACCTATTACCACTTATTACAAATCCTGTCACCGCCCACCCAATGCTCGTTTC
ACAATGTCAAATTTACGTGTGCCCATTCACTTTCTCACAGTATTTCGTCTTATGCAGTGTTCCCATGACTGTCTTTTACATCACATTTTAAAATTTTTATAATAAAACTGCCTTTATTTTAAGGGTCTGTTTTGTTACAGTTATTACCTATGAGCAGAAGAAATAGGCGAGTTTGGGTCCTTGATTCTGGTGAGTGCTCTGATTCA
GCCTGCAAAGGCATGTTGACATCAATGAAGACAGTCTATGCGTTAGAAAACTCAGGCTAGTGATTGGTAAAGAGTAAAGGAAATGAAAAATCCATTATTGAATAAACTAATAATAAAACATGCCTCAATGTGTATCAAGTATGAAATTAGCTTGAACAGTACCAGAGTTTCATTTTCAATGTCTATTTCGTAGCTTCATTTTTTTG
CAATCCTCAAGTTTAATTGACTTAATTTTTTCAATATGGCCGTTTAGATTAAAGCAACCAATGACAATGACCATCTTTACAAAAAGTAAACTGATCAAAAAATAAATATGTTTTCATCAATTCATTTCACTGTAATGAATACGTTGCTTAGTATTTATGAGAAAATTCTTCTTCCTAGCAGGTAGCTTACATGATGGGGTATGTAA
CTGTAGTTGGACATTAGTTCAACGTCTATAGTGAGTTACACAACTAATTATTTGTGATATTGCCTTGTACCCTTGTGCATTTGGCTGTTGCATCCTTCTTAATAAAACTTATGTTGAAAGTTGTGTAAATCTCAGAATTTACTTCACTGTCTTTCCATTCTCAGTCTCTCACCATACAATCCCTGGGTATTTGGTTACAGCAGTTT
AAATCAACCGAATACATCTGTTGTATAAAAATAGTTTAGCTGTGGCCCCTGTTACTAGATTGTGGAGAGCATGTGTGCTTATTTTGTACTGCAGAATCCCAATAAATGCCTGCATTTCTCTCTGGTTTTACCACATCTGTGCCTTAAGGGCTAGGAGCACTAACTAACCATCGCCAGCAAAGATGGTTATTTCTCCTTACATGTAA
TTAAATTTATAAAGCTGGAAGTGATGAAATGCTGTTTTTTCATTGTCAACAGTGGTGTGTCATTTTATATATGTTCCTAATGCTTACGGAACTCTCCCAAAATAAAGTTATTCAGAAAGTGTGTGGTGTGTTTTCATTGTCTGTCTCATAACACTGAATCTTCATTGGTACTTTAAAGAGGCCAGAATAAAGTCATAATTAAGAAC
AGGGTCTTGGATTGTGACTATAGATTATTAAGGGTACATAAAGTTACATTGAAAGAGTTAATGGGAAACTATTTGGCTTTGATGGAGTAAGCCATACTTGAATAAAGCATTAAATATCAACGGTACTGGCCTGCCTAATAATGACTAACTTCAAACTAGCAAGAACTAAAAATTATACTTAAAGGATTTAAGTGTTTTGTATTACT
TTAACAATAAGGATTCATTTTGGAAACCACATTTTAAACTCTGGAATTAAATTGTTTCTTATTTGGGAGGATAATGTAAATACATTGGGATTATGTTAATAATAAAATTGTTCTAATTTGGTGCCATTTGCTGGATTACAACTGTATTTTTGTATCTCAAGCTATTTTCATACGTTAGTGTCAAAGTGATGTGTCACAGAAAGGAT
TTCCAACATTTCCCAAAATGAAAACTATAAATTGCAAGTATTCTGGAATTGGGAAATACTTATTTTAAATGAGATCAGGTAGTGTTGCTTTTTACAGCATAATAAATATGTGTATTGAAAACAAACTATGAGAAAAAGTGTTTTCTTTTTTAATAACTAAGGTTTTCTCTGGGCTGTTGGGTTGGAAGTCTGTAGCTGGTTTACAT
GTTTGGATTAAAACATTTGTGTTGTTGAGCTTTCTTCATTTGCTTTGTATATTTAATAATGTATCTTTATTTTCCAGTATGCCTATTTTTTGTATTGTACAATAAATTTATTTTAAGCTGATTTTATTGTTTTTTTTAATATATATGTAAAAACACCTGTGATATTTAAAGTACAAAAAAACAGCAAAACAAAACACTTGGGGTTT
AAGATACCGTGACTGTATCTGCAGACAAGAAGAGGAAAGAAAAGCTTTGCCAGTTTGTGGATTTATCTTAATTCCCTTCAGTATATTCAATCTCTTTTCAAATAAAGCTCTTTGAGAAGTACCCAGTATTGTTGGGTTTAATTTTTCCTACTATTATTGATTCTTGATATTCAAGCATTTACATGACAGCGTATTTTTTTCTTTTC
CCATTTCTCCCTAAGTCTGTGTTATTCTTTATTGTGTGAATTCTGCATTTTTGTGATTCCTAAAACTGTTGAAGAGATGAGTGAACTTGCTTCCCGTGGCAATAAAGGATTTCTCTGCCTCACAAATCCTTGCTTAGAGTGCTTTGCATAGCACATGATGTTCGTCTATACTGCCTCCCTTACCGCATGTCGGGACAGGATGCGCT
CAATGCACAAATTAAAAATTGGAGTAACATTCCCAAAATGAGGTAGGCTATATTTATGGCAGCTGCTTAAGATGTAACAAAGGTTGGACAGAGGACATGAAATAAATGGGTTATTGTGTAAAAGCCTTGACTTAAAAACATTGATATTTCAGAATATGTTAAACAAATTAAGGCATAGTAAGATAGCCCTAAATGTGATAAAGATG
ATGTGAATTTTAGTAAATTAGTGGCATTTGTGTCACAGTTAAGTTGGTATATGACATCGTTATATGAACATTGTGCTGTTATTGTTGCTTGGAACCCTTCAATAAAATACCAAGGGAGGAGCAAAACTGTACAGTTCAAGTGGAATGACTAAATGACCCAGCTGTTTGGATCCAGGCAGCTTGGGTATCCATGGGGTTAGCCTGAG
TCCTTTGTGTCACCATGCTTCTTCCAAATGAGAAGGAACTTACATTATATACCCTTGGTTCATTGGCTCTTTGCTCTTACAATAATGCAGAATGTTTGCTAATAAATCAAGTTATGGTCACCACCTTTCTACTCTTGTGGCTCATGTGCTACAGTGAGACTATGCATGCATCTCTGTGTTGTTCTATGACATCATTTGTGGCTAGT
GACATTGCTTATTGTAAAAGAGTAGCTAGTGGTTGCACACAATAAAAAAGCAGTCTTTCCATAAAAGCAAATTTACAAATTTCCCATGTTGAAGTGTGGCAATAAATGTCTTCTGAGAGAGTTAATCTGAAGCTGCCTTAAGTTACTCTTGTCCCCACCAAGGTTGAAGAACAAGTTTATTAAGATGTGTCATTTGTCCTGATGCT
TTTGTGTGTTCCCCTTCGTTAATTGGCTACCAGGTTGTAAACTCCCATACCTTTCCTTGGGACATTGCTTATTGTAAAAGAGTAGCTAGTGGTTGCACACAATAAAAAAGCAGTCTTTCCATAAAAGCAAATTTACAAATTTCCCATGTTGAAGTGTGGCAATAAATGTCTTCTGAGAGAGTTAATCTGAAGCTGCCTTAAGTTAC
CTTCCCACTCTTTATATTGTATACTCAGCTCCCCAGTTGAAAAGTAGAACTTGTGAGTAGTTAGTAAATGTATCTTGTATTCTGTATGTTTCTATATGTAAATAAATCCTATTTTTATAATTGACATTTCACCTTTTAAACTTTTCATTTCATGCCATTTAACAATTGTGATGAAGCTAACTAGTTGTGATTGATAAATTTAGGTC
AGCCTTTGGAAAATTGAAACACAGCTTTTACTCTGGAATATATGCAAAGTTGCTATTCCTATGAGAATGTACATAATATTCTTTGTTGTTAGCATTCTACAATAAAATTATTCCAAACACTGAAATGGACAATATTGCCTTCTGAATCAGTTGGAATGGAACATACTATTTTTCTACTTAATATCTGCTAAACTCCTGTGAACCAG
TATGTGAATATTTGCCTTCAGTCTCCGCTCAGGTATTAACGTGTAGCGATTTTTGGTGCTTTGTTTTTAATTTGTCATAACTGGTGTTCTGAATGTTCAAAATAAATTTGGTGAATAAGCACATTTGGTACAAAGATTGTTTACTGGTTTTCATACTCTGCAATGCTGTCTCAGAAAAGAAAGTGTTACATGCGTCTTCTTTACCT
ACTGTAAGATACCTCTGGAGATTTGTGCCAATGAACTTTTCTTAGTAATTTGGGGTTAAAACAAAAGTAATCTTTTCAGTATTTTTCATCCAGGACTTACAATAAATGTGGATATCATGAAAACATGTTCCATACTCTGTTTTTCTTTGAAAATTTTCAAAGATTTAGAACAGTGTGTTGTTCTGTGTTCTTTTGTGTCTGGTTTC
AGTGCTTATACACACTATACTGGAGGGATATCATTTTTTATTCATCTTTATGAAGATTTAGAATTCATTCCTTGTGTTTAAAGGGAATGTTTAATTGAGAAATAAACATTCGTGTACAAAATGCTAATTTGTGTGTGTTTTTTGAATATGACTTGTAAAATGCAAAACTTTGGTAAAGTACTGGTTTGTGTAGAATAAGTGGATTA
TGTGTCACCACATGAGAGTTCAGAAGCAGCCTTTCTGTGGAGGGTGGGAATGATTGTGTACAAAGTAGAGAAGTATCCAATTATGTGACAACCTTTGTGTAATAAAATTTTGTTTAAAGTTTCTGGTTGTGTTACCCTTTCCATGGTCTTGATGGGAGAAATGAAAGCCAATCAGAGGAGCACAGTTGGGTATATAGAAACAGTCC
CTGACCACTGTAATCATCAGTTACTGGTTTCCTTTGACGATATATAATGGTTTACTGCTGTCATTGTCCATGCCTACAGATAATTTATTTTGTATTTTTGAATAAAGACATTTGTACATTCCTGATGCTGGGTGCAAGAGCCATATACCAGTGTCCTGCTTTCAACTTAAATCACTGAGGCATCTCTACTGTTCTGTGAGCATCAG
AATGTTCCTTTTTCCATGTAAATCAACTATCTTTGTTATCACTAAGTGATAATTTTTAACTTATGTGCATTGTTAGGCTGTTAGAATTTTTTGGTTGTTAAATAAAACGCATTCAATAAATCTGACTTTGTTTGTCAAATAGTTTACTGGACAATAGTCCCCCTTTCCCACATTAAATCTTCAGGTGGAACAAGACCTGGAGAATC
TAGTATAAAAGGAGATGTATATCTGATATCTACTGGTATAGATTGAAAATGCTTAACGGGACCATTCTTTAGCTTTAAGATGTAAATAAAATTTGGAGTTAATAAAAAATCTATTGAATCACACTACATAAAGTCTATTGGTGGAGTGGCCGTCTTTGTTTTTTTTCCAAGGATTTAGTGATACCACCAAAACCTTGTTCACCCCA
CATTTCCAATGTTCTTCAGAGAGGAGCAGTTCTTTTCCAGTGTTTTTCGAATTAGTTCACCTGGATTACAGCTCTGGACTCACTATGATGTATGTTACAAAATAAAAAATGTAAAGGTTCAGAAGGCTGTTGCTCTTACAGGTCTAATATTGATGGTTTGAGCTCTCTAGGCTAGTTTGTAGATCTGTGCAGTGTCATTGGCTGAA
TTAACTTTGATTTATACCCTAATTTATGTAGGGTTTCTATTTCTGTTTCCAAAATTACTTTCTTGTCTTGCTGATTCATGAAATGATAAAATCAACTTTGAATAAATATCTACTGGTATGTTTCTCAGAAGGTGGTTTAACTGAGCAGAAAGGTTTCTAACTGAAGATCCATAATGACACCCTGGAATACATCAGCCATCTAGTCA
TAGCTTAATTTGTAAAACATTTTATGTTTTTTAGATGCTTTATTAAATACATGGCCAAACCAAATAACATCTTTCAGTAATTATAGAATGATTTATTTGGAATAAAATTTGTGCTTATGAATGTATAAAGGTCTATAGCTTGGTGTACGGTCTTTCTACAGTAAGTCTGAAGATAGCTCTGCCTTTGTATGTACGTGGGCATTTTC
TTTCTCTAGTGTAACTCCTACAGTATAAACAAACATCTGATTATAGAATGTGACATCTTTGCAGTTGCCTTTATAGTTTTTGTTATTAGATGTCGCTCTTAATAAATCAAAGTGCAGTTTGCAGAGTCCTTTTGTAGTTTTGTTTTGAAGTGTCTGGCAAGGATTGAATGCATCGTACAAATCTAATGGGTACCTAGGCAGATCGC
TCTAGAAAGCATATTTAAAATCGTTGGTATCGGTACCAGGAGAAGCCAGGCTAAGAAATAAAGTCCTGATTTACATTTTATTGTTTTCAGTACAGTAGAAAATAAAAACATTTCATCATTCTTGTACATTGACATTTTCTATTTTCTTAAATAGCTCACAGGGATAGGTAGCGCACACCTTTAATCCCAGCACTCAGGAGTCAGAG
GTGTCACTGTTGAACTTGTAAATATCTGCCAGAGATGAAAAATATTTTAATTTATTGTAAATAAAGATGTATAAAATTTAGTATCCGTCTGCAATGCAGAAATAAAACATCTCAGATGTTAAATATTGTGTCTCCTGAGGGATGTGTCATTCCCCCCTTGATGTATCTAGCTACATTAAGAATGTAAAATTTCTTTTGTACAGTAT
CTATTGTGTCATATCTGGAACACAACTTTGTCAAGTCACTCTTTATGCACCTTCCTTTGCTTTATCAATTGTAAATCAGATAATAAAATGTAAATCAGTTAATAAACATGAGGCTTCTTAAATTGTCCTGTGTCTCCTTGTGATTTTTGTTTCAACCCTACACAATCCAGCAGAGTCTTTTTGTTGATTTTTATAAGGAAACATCC
TGCCAGCACCTGGGAAGCAGGTGGATGTCTGTGGGTTCAAGGATAGCCTGGTGAGTTTCAGGACAGCCAGGGATAAACAGAGAGACCCTGACTCAAACGCAATAAAAAAAAAAAATAGTCTTTCCTGACTTAACTGTCTAGGCTGATAATGCAGTACGTAATGAGTAAGATTAAGGTAAAAAGGCTGGGTTGGAGGGGCAGCTCAG
GTCGGGCAACTCAAAACCACCTATAACTCCAGCTCCAAAGGATCCAATGTCCTCTTCTGGCCTCCAAGGCACCTGAACATGTGTGGCATACATACACTTAAATAAATAAAAGTAGATTTTTAAAGAACCTGGTTTTAAAGCTTGTTGTGTCAGAATCTCCTGAACAGGTTACATGCTGGAGGCTAATTAACCACAGTTACCTTGGT
CTTGTGTAAAAACTGATGTAATATGTGTATAAAACACTTGTATGTATTATCTGTATATAGTGTGACAAAATGATTTTTCTTTCTTTCTTTTGGATGTATTAATAAATCTTGCTGTGAAGTAACCTTGCTTTTATTAATTATTTTCTTTACCTGGACAGGGATGGAAACCCCTGATCCAGGGTAAGAACTTCTTCCTGTTTGTTCCT
TCGAGGGAGGAGTTTTCTTTTCTTACTTTTTTTGACTCTCGCACATCATATGCACTAGGGATTCTGAAAACTTCTAGCATGACTGCAAAGTGGCCAAGAGAATAAAAGTCCTTGATGATAAATCACAGTATACCCCTTGAGCCTCACCTTCTTGCCAGTGCTAGATTTTTTCTTTTTAAATCTCTCTGATTTTTTGCTAATGAAAA
TGACTGTTTAGTTCTTAAGCCCCTTGAGATGAAGATGAGTTCTCTGGGTCTCATGTCATACCTTTTTACCAGATTTCAGGAGCAAGTATATAAGCAATGAAATAAAAATAAAATTTTACATTTGAAATTACCTAAACTTGTAGGTTAGAAATTACTTCTAAAACCATGCTTTTGTTTGTTTCAACTTTGCTGTTTCTCAGTTTTGC
TGTGTGTAGCTAAAATGCATGGCAGACGTGTTTATAAAGAGCATGTATGTGTCCAATATACTAGTTATATTTTAAGACCACTGGAGAATTCCAAGTCTAGAATAAATGCAGACTGGAGGATTCTGCTCTTTGATTTCTCTTCTCCTGTGACCCAGCCTAAGTATTATCCTACCCCAAGCAGTACATTTCACCCATGGGCAATAATG
TAGCCAATCTCAGGAACAAGCATATAATTTGTCCAAGATTTATTTCTTCTCAGAAGTGTAAGTGCAGTTTTTAATTCTGTATATTATTTAATATTTTACCAATAAAATAAACTTCTGACAGAAATTATTTGGTACAAAAACTTTTTGTTGAAAATTCTGTACACAACTACATCTCTCCAGTCACTGAAGACTAAACTGTTGAATAG
GTGTGTGTGTGTACAACTGAAGAAGCTGCAAAAACTTTGTAATACTTTGTGAAAGGGTTATATTATAAAGGTTTGTACTGTCTGAGTGCACAGCTACTGGAATAAACTTAGCCAATCTCAGGAACAAGCATATAATTTGTCCAAGATTTATTTCTTCTCAGAAGTGTAAGTGCAGTTTTTAATTCTGTATATTATTTAATATTTTA
TTGTATGCAGTTGATAAGAGGAATTCAGTATAATTATGGTTGGTGATTATTTTTATAAGCACATGCCAACGCTTTACTACTGTGGAAAGACAAGTGTTTTAATAAAAAGATTTACATTCCATGATGTGGACGTCATTTCTTTTTTTTTTTAACATCATGTGTTTGGAGAGAAAAATTGTCTTCATGCATGTCCTTTTTCTTTTCGA
CTACTGACTGCATCAAAGTGTTGCCGATGAGAACGTCTGTGTTGTTAGTGCTGATTAGGTCACAATATACAGTATGGCCGTTTCCCCATCAATAACCGTCAATAAAATGTCTTCTCCTTTTTTTCCTTTCTCCTTCTTTTCTTCATAGTCAGCGAAGGCCTGAACCAGCCTACAGATGACTCATGCTTTGACCCTTACACGGTTTC
CAGGTGGGGTAGAAACCTTACTAGCCCAAGGACATAGTTAGAGCTATTCTGTCCAGTACTTGATTCTGAATATATCACAGAGGGACACAACTAGAAATGTAATAAAGTTTTATGTTTGGCAGGAAGACCCTTGAGTTGCTGTGGCTTTCTTAACTCTAAGGTGGGAACCCAGTATTTGGAAGAAAGACTTTCCTGAACAGTTCTTG
GGAGCCTGTGAACACAGGAGCTCTGAGGGGAAGAGGCTCCCCTCCCACCTCGGCCACAGGGTTCTAGGCTAGGAGCTGGAGCTGTCTCCCTCCTGGATCCAATAAAGCCAGATGCTTTGCCTCCAGCTCCAGTGCTCATAGGCCACTTATGCTGTCTGAACTCTTTAGGCTTGGCATCTCTTAGCTTTAGAAGCTAGAAGAGATCT
CAAGCCTTGAACTTGTTGCCTCAGATCCTTAAGTGCTGGGAGTATTACAGGTGAAAGCTGTCTTGCCTGGCCCTGGTGACCTCTTTAGGTCAGAATAAAAAATAAAAAAAAAAAAAAAAAAAAAAAAGAAACAGGGAAATGGGAAAAGGGAAAGCAGGTTTGGGAGGGCCAGGAGGGAACCAGAAAAGGAGGAAGGAATGGAAGGC
CACCCTATGGCAAACTTAGGTACATGAAGCAAGTTTACAAAGAGGCGCATGCCCAGAACTCCTGGCTGCCTTTCACAGGGGTCTCTCTCTCTCAACACAGAATAAAGGATGCTCACACTCCTCGACTGTTGAGGTTACCTGTGATCTCTGGATCCCAGAATCCCCCTAGAACAGAACTGGGTGTCCCCTAGTCCTGTTGGGTCACA
GGCTTCCCACTCTGCCTTTTTGGGTGTTCTCTTCACAGGCCTCTCTGGTTACCACTGCTTTGTATCTGGGTTTTTCACGCTTTTATAGAATTGAGGTTTCAATAAACAGTTTCTGTTGCATGGCCTGGCCTTTTCCTTCTGTAGCATTCTTTGTTGATCTCCTATCCCTCCTCTGCCTCCCAGGTCAGATGCACAGCCCTGTAATC
AAAAGATATGTCCCCTCTCTTGCCTTCATTTCATCCTGGTGTAGGAGTTTGGTGCTAGCTATTGTAAGGAAAAGGGACCTTCCAGAAAGCATCGTGAGGAAATAAATGGCCTGCGCAAGGACGGCTGTGGTTTGGTTGTGTGGGGTACTGCAAGGGGTCTCTCCCCTTGAGCTGAATGAACATTCCCGAAAAAGAAACAGCACTCA
CCTGCTACCACTGGCCTGCCACCTTGACCCTGCTCAACCTTCTCCCTCTAGCACAAGGGAACATTTCTAGAAAAGTAAAATCTACTTTTGTATCAGTGTGAATAAAGTTAGTGTGTTGTCTGTGCAGCTGCAACACGGATGCCTTTGAGGCGCTGTCTGTCATGCTTCCGGGCTCCAGTGTCCCCTGCCCTGCCTCCCTGGAGACA
GGACTGAAACACACCAAGCAGGTGCCCTTGGACAATTTGGAAGGAGCGTACCCTTATGCTGGGCAGGGTGGGGAGGGAGGAGCCAGAGGTATCAGGTAACAATAAAGATGCTAATGTTCATGCCCACACCTGTCTGTGTGCCACGAAAGGGCAGACCATGCTTGGAGCCCCTTGTAGTGTCACAGCTCAGAGGCTGCAGTATTTCC
TGTCCCACCCTCCCTGCCATTTCTCCTGCCTCTCCCCAGACTCCCTGAGCCATTAACTTAACCTATCTGGCCCTCACATTTGCAACCCCTGTGTTAAACCAATAAACGCACCAATAAACATTCCAAGAAACCTCATGGTAAATAAGTTCAATTAGGGTCCAGGGCTCCACAGAACAGCCAGGCAGGGAGGGCCTGGGCGGAGGTCT
TACACTAGTGTGGAAACCGAATCACTGGATGCTGTGGACTGTCTGCAAGGCAGATCAGCATCTTGCTTCACTAATAGTTCCTGGAGGAGATGAGTTGGTAAATAAAGCAAGCTCTTCCGGTGGCCTCATGGCTCTGCTACTATCTTCAGTGTCCTCACAGGAAACTTTATTTTAGAATGGTCTCACCACCCACTCAGGGACAGTCC
TGGTTACTTCTGACTCCTCCTGAATAGAAGGAAACAACTCATCAACTAGAACACATGTTGTACAGCCTTAAGCCTTTTCTAAACCTGATAAGTATTAATCAATAAAACATTTTAGGAAAATGTTTTCAGAATCAGTATGACCAAGCAGTGACAACCTTTCAAGTCATCTTTTTTAAGTTGATTTATATGTGAATATATGTGTATCT
GAGAGACGCTGCAAATTTTTGTTCTTTCTACTTGTGGGTTCCATTTTTGTGGGCTTTTTTATTTTATTTTTAGTTTTAGTTTTGAGAATACACATATAACAATAAAATACCCCTTGCTTGTTCCTTAATTTGTGTAATTTTGTTTGCTCTGGATAGAGCTCGGGACACGTCTATGTTTGTCACACTTACGTGTCATCCTGTGTGCT
TATGTCCTTTCCATCCCAGAATTCTCAAGCTAATTTGTACAGACAAGGATCAAGAAGTAGAGGGTGTTAGACAAGAGTCTTGAACTTAGATCTAGTATGTAATAAAGTGATGCCGAGTCTTTATTCTCAATGTGTTCTTTACTGGTCCTTTATTAGTTGGTCCTAGTGATAGCAATAGGCCTGTATGTTGGTAGAAACCACTTCTT
GCTTTCCAACGTTATCCCTGTAGAGATCATCTTTACAGTTCCTCGGGAAAATGTGAATGTGCCGCGTTTTGTTTTCAATATTGTATGAAAACAGGAAAAAAATAAAACAAATTTAGAAAACACAGCTCATTAAAATAAAATTGTTGGATTTCATTTCCCCAGGTCTTCAGTGTTGATGTAAATGTGTTTCTGTAGTGTTGCTTATT
TTCTTAGAGTGCACATTTATTTATACCCAAGACAATTTTTTGTGGCTGTATTTGATTGATATGTGCTTCTTATGATTCTTGCTAATTTCAAAGAATATTGAATAAACGTTAGCAGGTCGAGGACTCACTTGTCTCATTCTTTAAAAACACAAAATGCTTCAGATATGATATTGATTGTCAACCCACCCAAGTGCTTATGACATTTA
ATCTGAAACATTTATATAAACTGCTGGAATAATGGAACTTCAGACTACCAAGTGTGTATGTAAAATTGCATCGATGCCCTGACTTCCTGACTATATTTTTAATAAACAGCATTATCCTTCGTGGTTAGTTTTGTTACTTTATGTACAACCAGAGGGTGTTTCCTGAAGTGTGTGGATGGTATTTTGAGAAGCTACTTCTAAGGAGC
TACACATAGATCAAAGCACCTGTAAGCAATGCTGTCCATTTGTTTGTGTGCTCATTTCTCAGATCTGCAATAATCCATCAGGTTAATGTTTTTACCTAAAAATAAAACAGATTTGCTTCACCATTTTTGTTTATAGTTCTGTGCTGTCACACACACACACACACACACCTGTCTTAATCACTTACAGTACAAGTAAGTCGTCCTGT
TTAGCAAGTTCTTGTTTAAATTATCATTTATTTGATGAGTGAAGTTTTTAACTTGCTTTGCTGTGTGAAATTTCAAAGGGATGTTTTTTCAGGCTGGAACAATAAATGTCGCTGTGCAGTTTAATTCTGGGCTGTGTGTATCCATCTAGCTAAGTCTGCAGTTTGTTTCTTCCAAAGACAACTCTTGTACATAAGTACAGACATTA
TACATTCCTGAGGTCTTTTATCTGTTGTAGCTTTGTCTTTTTCTTTTTCTTTTCATTACATCAGGTATATTGCCCTGTAAATTGCAGTAGTGGTACCAGGAATAAAAAATTAAGGAATTTTTAACTTTTCAATATTTGTGTAGTTCAGTTTTTCTACATTTTAGTACAGAAACTTTAACAAAATGCAGTTTCGAAGGTGTTTCCTT
AAATAATCTAATCTTACACAAATTGTTTCAGAGGAAAGACCAATAATTCATTGTGTGAGGACAGCAGGTAGACCCTGAGACCAGCACTGTCAAGGACAATAATAAAGGACTTAGCCAACTTGCTTATGACCATTGTCCTTGTTTCTTTTCCCATCATTCTGATAAAACATCCTGACAAAAGCAACTTAAGGGAGAAAAGGTTTATT
CACCCACCCCATCCCCCACCCCCATTTGCAGTACTTGTGAGTCAGCTGTAACAGTTGACCATCATCTGGCCACCAGCCAAGCTGCTGACAGCAAACTGCTAATAAATTGCTGTAAGGGGAGAAGGCTGAGATGAGGGTGCAGGTTTGGCCTGTTCTGTTGAGGTTTCTTTCTGGCTATAGACAAAACACCTCCGGGAGGTGGAGCG
GCTGGCATCAGATGCACCTCAAGCATGCTGTACCACAGCTGTCTGCCCTTCATGCTCCAGGGCAGCTGGTACCGTGGAAAGTGCCTGGGGTGGTTTTGCAAATAAAGGTATATGGTTAGCATTACCAATGTCGGTCTGCCCTGCGGACCTGTTTGTCTTCTCTGACTCTGGCATGCCGTCTAGAGTATGCTCCACATTTTGTGTTT
CCCTGGCTTCCGGTTTTGGTTTCCCTGTAATTCTGTCTTCTCTTCTCTGTTTCCATTCCCCCCTCCCCTTTTATAATGCATATATGATGCTGTGAACAGAAATAAACTATTTCTACAATCAAACAGTTGGAGGCGTTTTCTGTTGATTTGTTTTTTTCTTTCAGGTTTCTTGGTTCATTTTCCAAGCCTCTATGGAACCAGGGAGT
TGTGTGGTTTTGTTGAGAACTGCTTTTCAGCCTGGGATGAGACCTCTTCCAGATGGCCTAGGCCCTGTCCGTGTGCAGGTCATTCTCTCGTAAAGAGACCAATAAAACAAAGAACAGAAAAACCATTGGAGGTGGTGGCAGTACAGGTGCTTAAAGGGTGAGGGTCTCGACATTAATGCTGTGTGTGTACGCGCGCGTGCGTGTGT
AAGTGAGCTGGAAAGAGGTCATGCTTCTCGGGTCTGCCCTTCATTGTTAGGGCTTTGTGTGATCCATTACATAAATATATTCTGCCTAGCAATATGACACAATAAATACTTTTAAGTTGCTGTGTAACACAGTTGTTGGAAGGTAAGATATGTGCTTATGTGGCTTTCTCAAGGGTAGAAGATAACGTCACTGACATGTCTGTGCC
ATAGGACACTGAGGCCAGCACACTGGCGTGTGCTCTTGACTTGCAGGTTCATTTTGTTTGTGCACGCTGTGTGTACTCCTGTGGGACTTCCATGGTTGTAAATAAAGGTTTCTTTTTTTCCTAGTTATTTGAGTGACTGGTCCTGAGTTAACTGTGTTTGCTCTAGAATGTGCTCTGGATCTGTCCTTGTCAGAACCACCATGGGC
GTGGGTTCACTGACCGGCGGTGTCCTCTGGCGGTCACCTCTTTCCACCTCCCGGGTCCAGTGTTTGTACCACATCACACACTTGTCGCTCTCGTGGTGTAAATAAAGACTGCGTTAATTGCCCTCCCATCTCTGCTACCTCCTTGTGTTCTTTCCCCCAGCTTGGGGGGGGGGGGGATTGTGGGTGCCCGCGCGCCCAGGACACTG
GAGCAAGCCATGGGGAGCAAGCCAGTCAGCAAGATTCCATTTCCTATGTTTCTGTTCCTGCCCTGACTTCCCCCAATGATGGACATAAACTGTAAGATGAAATAAACTCCTCCCTCCTCAAGTTGCTTTTGGTCATAGTGTTTTATCAGAGCAGTAGAGACCTTAATACTGAATATCAAAGAGAGTCCATGGCACTGGACATTTGG
ATCACTAGAAATGAAGACCTTGTCAACCAATAGAGGAACTGTCTGAACCAACTGGGTACTGATGTCTCTGGGAATGCCAGCCCGTGTCCTTGTTTAAGTTAATAAAGAACACTGTAACACGCAGGGTGATTTTAATTCCTGTGCTTTTAGATGCAGGTTGTGACTCCATCCCCCATGTGTGAACACAGAATAACACATGTCACTGC
AAACCAACCTGTAATGATCCACTGGAGATACAGGTAGATAAACCAAACCAAATGAGGGGTGCTTTGTTGTGGGTTCTTTGGGAGGCCCTACTCCATCCTAAATAAAGGACTCGGCTGTCAAAATCCAGGGGGTGCAACCCTTCCAGGTTGGAGTCTTTTTCTCTGTTAAAATAAGTTGTGCTAGTTCCAAAACCATGTGGAGAGAG
TCCAGCTTCCTGGTCCACCCAGCATGTAGTCAGCACTCTGACCTTCACACCAGAGCTCCACAGCGGCTAGGAGTTGACTTCCTGTGTCATGACCTCAGGAAATAAATTTCCTTGACTTTATAAAAGCCAAAACGTTTGCCCTCTTCCTTTCCCACCTCCCTCCTGCCCACCACCTGTCGCCCAGACCTTCCTCTGTTGAAAGCAGT
TTTTGGGTTTTTTTTTTTTTTTTTTTAGGAAAATTGAACTTCCTGAGTATTCTGACATTAAGTGTTAGTTTTAATAGAGCATTGAAAACCCTACCATTTCAATAAAGACCTGGATTGGAAATGTTCTGATGTACAGAGCCTGGCCAGACAGGATTTCTATAGCTTCTGAGCTATTGTCATATAACCTAACACTTTCTGGTGGCCTT
GGAGCCACTCCCAGAGCCTGTTTGGTAGACATGGTGTGGTCACAGGCTCTGCTGACACTGAAGTGTTGTCCAGGTGTTCTTGTAATGGCATAGAAAACCAAATAAAAGGCCTTTATTTTTATGGCTGAAGATTTTGAATATTATCACTGTGTAGACTGTACATTTTTTATCTGCTGCTGATAGTTTATATTACAGTCTTTAAGATA
GATTTAAGTTGTGCAGTATCTCTCTTTACCTACTGCTTGGCTGTAAAGGTGTAGCAGTTTCCTTGAGATCAATTGGTGAGAAATCACATTTTTTTTACAGAATAAAAATTTACCCAAAAATATATCTCACGAGCTTTGGTTCTGCCCCTATTTATGGTCCTTCCACCATGGATTTGATCAGTTATTAGGTCCCATGTTCCAAGCCT
TTGCTTGTATCAATTACTAGTATTTTAAAATTTAAGGTATTGCATACTTTACGCTAGAATGCAGAAATCCCTCCTGGAGCCTTTATGCCTGTTGTAGAGCAATAAAGGACTGAAAAGCTTATCAATATTTTCAGGTTTGTTTGACTGAGTATTAGTGCTAAGAATTGAAGAGTCTCCTTTTTTGGAGGGAAATGCTACTTAGATTA
ATTATTTTGGCTTAGTCAGCCACTGAGATACTCTTCTCAATTTTTTTTCCTGGTTTAAGTACACAAAAACTGCTCAATAAGCAGAAAATGTACTGTGTCAAATAAATTATATAATCACCCTGCTTTAACAGATGCTCTTCTGTGGCTTGGTATTTTAAGTTAATAACTGGCAGGATCTCAAAGTAGGAGTATCAGAAACAAGTTTT
ATCCTGTCAGATGCCAAAGAGTTGGGATTTTTACATTTAATGATTAAACACCGTTATTTATTGATGATTTTCCCTCTGGAACTGTATTATTTCTAACTGAAATAAAAGGGTGATGTCAACATCCATTGTTTCGTGGTGTTTTAAATCAAACAGACCATCACTAGGCTAGCTAAGGACTCCACCCAAGGGGTTGGGGAGATGGCTCG
AGAATAAGAGTGACTTGAATTTAAAGCATTTTATTTGTGTTCTTTCTTTTATGTTTTGAAATAGAAAATCCCCAGCAGCATTTTACATTAAGTACTATTCAATAAAACTCATGAGTGAGCATACACATAGCAGTGTATTGTCCTCTGCCTTATGAAGTATGTTAGCACTCGCTTTCCTCAGTATTAATCAGTAATTTCGGCTTTAC
TGTATATGGTACAGATGTAAAGTTTTCTATGTAAAAAATTCTGTACAACTTTCTGTACAATATTGATTCTCATCTGGCATATCTAATCAGGTTATAGGTCAATAAAGTTTTTGAATTATTTCATCAGTGCAGTGTAACCCACAGCCCTGTTTTCATTGTTTTTTGTTTGTTTTAATTAAAGGTCAAACCATGAAAAGATTTTTTTT
AGTGAACTCATCTCAGGTTTCGCTTGCTGCCTATATGAACTTAAGCATTCAGTGTTGTATCTTGTTATTTTTAAAAGAAATTACATGTACTAGAGTGGCTAATAAAAGTTTTTAAAATTCTTTTTCTAAATAACCCTCTAAAAATTTGTGTTTGTTAAGGTACAATGAACCCTAGGTTAGGAGCCACAAAAGCCTGCTAACCGTTT
CATGTCTGGTTGAATGAGTCTGGGCTTTGATCTCAAGGCCAAGATGCGCAGGTTGGGGTGTGAGTGGATTCTGGGTCAAAATGGGCCATTGAGCAGATGAAATAAAGTCGAGTTTGTAGCTTTGCTCCCCTGACCTCTCACTCTCTTCCTCTGGGTACATCACACCCTGCCAACACTGTGTTAACTCCTGCCCGCTGGCTGTGAGG
AATAAAAATTTCCTGCATCTCATGCCAACGGGGAAACACCAGAATCAAGTGTTCGGTGTAACTAAAGACACCCCTTCATCCAAGAATGCAAAGCACATCCAATAAAAGAGCTGGATTATAACTATTCTTTTTTTTTTTTTTTTCTTTCGGGGCCGTGGGGCGGGAGTCGGGACTTGAAGTGCCATTGGTACCTGCAGCTTCTTTTC
CTTCTGCCATGAGACTGAAAAGTGTCTATCGTGCTTTACTTCTTTTAAATTCACAAACTCTGCTTGTTGTCGATCATATTGAAAGGCAAGAAACTTCCCCAATAAATTCTGTCAGTGCCTTCTTTCATAATTTGGATATTGATTTTAAATACATCCCATACAAGTTTATGAATAGATATAATGGTGCCATGATGGATGTGTGGGAT
GGTTAAAGTTTAGCAGCGTAACTTAAAAGAGGGTTTATTCTTCAAATTTCATATTTACTTTATCCTAAGTTAAAAAGTGTTGTTTAACATGTATATTAGAAATAAATATATTGGTACTCTTAAGTTATAGTGACAGAGTTAATTAGTTGGAATATTAACATCTATAACTAAAGTGTTGCCCTGAAGCATCATTCTAGGTCATATCA
TTTTTCTCCTTGTGTTTTTCAGAGTCAATACAGATTTGTATGTGAAGCTATTCTGAAAGTTTATGAAGAAGGATTTGTTAAACCATTAACAACATCATCAAATAAATAAAACAAAAAGGTTGGAACAAGTACTGGGAAACTGATTTTGTTATGTTCACTGTGCCATAATACTGCTTGCAAGAAATGGCCTCTCACACAAAAAGTGA
CATTGGCTACTTGACATAGCCAACGAAGAGTTACGAAGAAAGTATATAAAACTACTGATAATACTTCTAGTTTGTTAGACTGTCCAAGAAGAATGGATACAATAAATTTAATAGTGTTGTTTGTTCTGCATGCTGTCATTGTCTTCAAGATGTGTTAGAAATGTTAAGAAAGCATGAAGAAAGTTTGTTTGGTATGGCATTTGTGA
ACGGGTGTTTGTCATACTTAGTTTATGTTTAAGCTAAAAATTTAGTTAGAGATATCACAGCAGGGGCAATTGCTTTTGTACATTTTCTAATTTAAATAGAAATAAATGTATTCTAAGCTAATGCAAAAACATCTCCTGATTGATTTGCCAAAGTGGTGAGTTTAACACCTGATTTTCTGTTGTTTGCTCAGTGATATTTACTATAG
TACTTGTTGACGTTTTCTTACTGTATCAGTGAAACACACATTGTCATGTCGGTTCTTGCCATGAATTTCTCAATGAAATGGATTTTTTTTCCAGTATTTCAATAAATATTGATATGTCCACCTGGTAACTTTTTAAATCCTTTATGTTGTCCTTGTGTTGCATGCGAGAGCATCTAGTAATTAAATAACACAGCTAGGAATTCAAA
TCTTCTAGACGATGGGATGTTGATGTGATCCAAGAAAGGTTTAGTACTCATACTCAAAAATTTATAGTTTGGGACAACCGGACAAACTCTGAAAATGATGAATAAAAGATAAAGCCTGCAGTGCTTTGTAGCATTTCTCACTAGTATTCATGGCTGCAGTATTTCGTGATGGCCAGTGCACTTTATTGAACTAACATGCAACCTAA
GGCAGAGGCAAACCTTGAACGTTTCCTAAAGTTGACACTCAGCCTTGGGAGTAGTATGTCCCAAAAATCCACTGTCTAACCCCTTCATGTGTTGCAAGTGAATAAAGATTTATCGAAAAATTATTGACAGCCTTTGACCGTTCTTGCTTGTGCTCTTATTTTAAGTATAACAAACACATGCAGTTTGTTTCCACAAGTCACCATAC
ATTTAATTATTAAAAGAAAAGCATAGTATGAATTAGTTTACACAAAAAAGTTTTCACCTAAGGAAGATTCACTAATAAGTATTGAAGAGACTTTTACCTAAATAAAAATTTCTGTGACTCTTAACCCAAAGTGATGAGAGTGCTCTTTTTTTTGGAAAGTGGGCAGGGATTATTCATTACACTGATGAGCTATGCAAGATTTTTTG
ACAGTTTCCCATTCTTGCATTCTTTTCTTGATGATTAAAGAAAACTCAACTTTGTTTACAGAGTTTCTCAGCATACAAATTATCCTTAAATTATGTATTGAATAAATTTCCTCCATAGTGAAGTAGTCAACAACTCAAACCTGTAATATTTTAATGTAAAATTACTTGTTAGGACTACTGCAAAGGACATGAACTACCTACCACCT
TTTAATATTAGCCTTCTAGTCTGTAATGGAAATTGTATATTTTGATAGAAGTTTTTTCTCTATTGGTTAAATTAGCATTACTTAAAATTTGTTCTTTAGAAATAAATACAGGTTATAAATGTGTGTATATTTAGGAGTTATTAGGCTCTTCAAGCCATCTTGCTTCTGATTTTTCATTGCTCTGTGGTTCCTTTTACTGGAAAATA
TGTATCTCTTAACTCAAGATTATGGGATTATCTGACTTACTGACTAATAAATACTTGTTAATATTCTGATGGAATATGACAGTTTGTTACAAGTAACATCAATAAATTGTCTTACTTTCTTTAGCCTGAACTTTTTATTCCTAGCATAGTTTTTTCAGTGATCTACCTAAGCCAGAAACTTAGAACTATATTGTCCTTTAGCTCTA
ATCTAACTCAAACATTAGGAAAAGAGGATTTAACAAATTGAATCTTCTTATTACTAAAATGTTACAGTGTGATGCTACAGTCAGTTTAAGAATGTCTTATAATAAACATTTCTATCTATTTAAGACTTTGAATATTGGTTTACTCTTTAAAGCTAGTTTTGATGAACATTGTAGTTAGGGCATAAAGCAAAAAGGATAAACTAGTT
TACATATTTCTTCCTTTCACATCACCTCTGACATCCACTAGTCTTTCTTCTGACTATCAGAAAATATGAAATCTTTTCAGACTCGATTATTTTATACAATAATAAAGTAAATTTCAGTTTGTTCCACATTTTCTCATGTTTTTTTTTTTTGTTTTGTTTTGTTTTGTTTTTTTTTTTTTTTAGCTTCTTTCCTCTTCTTAGAATTG
GAAAGATTGGATGTGAGGCTCCTCAGCGAGCTGCTCGTCTTTTATCTCAGAGGTAGTCAGGGCTGACTTAGCTAGTCCCAACCCATAAACTTCCTTTCAGAATAAAGCCTTCTCCGATGGAAGCACTATATTGCTTGCAAATATAGTTAGCCTAGAACTTTCTTATCAGAGACAGTACAGTTGCATGCGGGTTTACACCAAGGATA
CACCGCGCATGTCCCCAACACGTGGGAAGTGGAAGCTGAGAAGGGAAGGCAGATGGGAGAAACCAATAGGAACTTCTCAGTCCTTTTTTCCTCTTTGGGGAATAAAATAGGAATCCATTATGAGTGCTTTGCTGACTGAGAATGTAGTTGAAATTATTCTTAAACATCTTTTATTATTACTCTCAGTAGCAAAATATCACACTGAA
AAGTGAAAATTGTAATAGTAATTACAATTATTAATTAATTACATTAATTAATATAATTCATATCACTATATTAATTGCTACATTGGTTATATTATTGCTGAATAAATTTCACCTGCCTTTTGGGAGCACTTATTGTCTTAATCTTGTTTCAAAGGTTTATAATTTGAGTATTGTCTTAGTTAGGGTTTTATTGCCACAAAGAGAAA
ATTCTCATTTTGTAAAGAATTATAAAAAAGTTTTTGAAAGTCTTTATTTTTTACATACATATCATAAGGAAATAGAAATGTCTTATATTCCACTGACTTAAATAAATTTCTTTTATCTTTCAGAAAAAAAACAATTGTAGCAGTTAATGTGTAAAAAGCTTTTAAAAGCTATTTTAGTAATTTAAATAAATTTACTTTTTGGGTTT
AGATTGGGTTGGTAACCATGACCACGTTGGCCGCATTCGCAGGAGTCTTTTTTTTTTTTTTTTTTTTTTTTCAAACCATGTCTGAACTCTTTAAAGAGAAAATAAAACCAAACCTCTTGCTAGCAGTGTGTTCCAAGCTGGTTTGTTTATTGTTTATTATTCCGTGTTGTGCCAATGGGAGAAAGCTGTTTTCTCTTGAGGATACT
TGGGCATTTTGTATTTTAGTAGATATGGTCACATTACCTGCCATAGACAGACACCTAACTAATTTACCATACCCATGGGTGCCCCTCCTCTAATATCATTAATAAAATGCATCCTGAAATGTTTGTTTGTTTCATGTGTAGCTTCTGTTCATTTGTTGACGAGCCATTTGTATTTTCTTAACTGACTTTTATACATGCATGGGGTC
CAATTTATTGTACATTGTCCCAACAAATGTTTACTTTTATAATCGTTATGAGCTTGTATTGGATTGGTATCTTGTTTAGATGTGTGAATGAAACCTTGTGAATAAACAAATGTGACCAAGAAGGTAACAAGGTGGCTGTTTTGTGAGCCAGTGACGTTTTCAATGCTTTGTGTTGCCCTTTGGTTCCATTAAAAAGTAATAAACAT
GGGTTGATTTGAAAGTTTCCCTCCAAGTATTTTGAGTTGGTTACATTTGGAAATGGAGGGCCAATAGCTGTGGAGTAGATGGACTACTGCACTCTAGATAAATAAAAACTTTAAATAAATGTGCAAAAAAATCATTTGGCTCTGGTATTCTAGCAGTTCCTTTTAAAGACTCCACATGGGGCTTGTTCTCCTGATGTGCCTATGTA
ATTAGCAAATTGCTGGTGACTCCAAGAGCTATGTTTTTTGGTTTGTTTTTTTTTTTAAATAATACACTACAGGGCACTTCATCATGCACAATCATGTTGCAATAAATGATCAAGGGATCAATTCTTATCAGGTGTGGTTATACTATCATTCCTAAGATTTTTAAAACTTCAAGGAGCTTTTTTAGTGATCTTGAGTTTTCTGAGAT
CTCTGTCCCTATGCTGAGTGTCACTCTTTCATCTCAGAAGACCACTGTTACTCTGTCTCTTAAGTTGCACTTTCTGATGAAAAGTTAAACATTTTAAGGAAATAAATGAATATTTTAGTGCCTAAGGTTCTCCCCCATTATAGTCACAGACTGATTTTTTTTTTCTTTCAGTGTATTTTGCAGGAAAATCTTTGAATGAGACTTTA
AAAGCTTTAAGGTGGTCCATGCCTGAAGCTCAGCAATGTGGGTCATTTGCATAAAGATCCTAAAGACTTCCAACTTAGAACCGCTCAGTAGTCTCACTGAAATAAACACTTTCTCAAGTTTTCTAAAGGCCTTTCAGATAAAAAGGTGATGATTTCACCCTTGGTTTCATTTAATTTAGTTGGATTGGGTTTTTTTTCCCCCTGAG
TGCTGCTCAGCTAGAATATTTTAAGGGCACATTTTTGGTTTCTTTACTTACATGCAAGGTACAACTGAATGCTAAACTACTATCTTGAAACTATTCTTCCAATAAAGATGGACTTTATTATAGTGAAGCAGTTGTCTTTATTCTTTGTGAAGAGCTTGGTAAAAAAAAAGTTCCCAAGGAACCTTTTATCCAGCAATTTAGGATCC
GGAACAAAAGTATCCCATTTAAGACACATTTGCTGTGTTATGGCCAAGTAGGGAATCAACGTGTAATTACTCCAAGTGTAGGACTAAAGGCACTCTTCACAATAAATCTGATTTTGAATGAAAAGGAAAGGAGGAAGGCTGGAAGGGAGGAGGGGTGAGGCAAGGATGGAGGGAGGAGGAGGAGGAGGAGAGAAAGGAGTGAGACA
TTTGCAGCTAATGATAAATAGAGCTTTTAAAGTTGTAATTTCTTGTTTAACTAATGCCAGTTGCAAATACTTTGTGCTGAGAAATAATTCCTCTCTGCCAAATAAAATACAGTGGACGTCTGTGGTGTGTTTCTCAGCTTATTGTTAGTCACAGATCGCCTGACAGAGCACTTTCTACACGGGAGATAAATGCCAGGCAGACTGAC
CACCATGTTGTGAGGAGGAAGAAGACATGGAGAGAAGAAAAAATTACACATACCAGAAAAAGGAAAGAATGGAGACAGGACAGCATTTGCCTAATTTTATAATAAAACAATGTCTTTTCAGGATTGCTTCATGGATTGGAGAACTTTCTAACCAAAAATTTTAAAAGAAAAAAAAAAAAAAAGAAACAAAAACAGACAGACAAAAC
GAGAGAACCAGGAAAATGCTCAGAATTCATCATTATTAAGCTTTCTTCAGTCAAGTATATTTATCTACTTTTTAATTCCCCCAAAACAGGTAAAACTTGGAATAAAGTGATATCTGATTTTATGTGTTTTTCAGTTTTTCTCTGATAATTTCATACATGTATGCAATGTATTTTGGTCATATCCATCCCCAACTCCTCCCAAACTG
CAGGAAGGGCAGGTTCTTACCTGAAGCTTGAACTGCAGACTGCCTGGCCTCTCAATCTTTCCTAAAGCCAGCCCTGGTTACCTTCTGTTGTATTTGACCTAATAAAAGGCTTCTTTGGAGCATAAAAGGCCTGGCTAGCAGGACTCAGAGTCTTGCCCCATCTCCACAGGGCTCTGAGGAGGCTTCCTAAGCCTCTGAGCTGTCAG
GTGGTTTTCAGCCTAGCTCAAAGCTTTCTGGAAACTTTTATTATTTTATTTTATTTTATTTTATTTTATTTTTGTAAGCTACTTCTTTCCCTTTCGTTAAAATAAATAAAACATTGAATGTTTTGCCCTCTTTCTCTCTCTTTCTTCTTCCCTTTGGGGGTTTCCTTTTGAAGTGTGTTCCTTTGGTTGTTGGTTTTATCTCCCCC
CCAGAGATGGGGAATCTCTCATCTCCGAAAAGTTTCAGATACTAGCTGAAGAACTCTGCAGGGAAGAGGTTGTTGACTACTGGGTATATATGTATGGGATAATAAAAGGATGACCATTTGGTGTTACTGAAAGTGCTTTTGCCAAAGAGAGGGTGGCCAGCGGCAAAGCATGAAGTTCTTTTCTGGCTTTGGGATTCACGAGAACT
CAGAGAAAAGTCAGAGCCCAGTTTGACTTTGTTCATTTCTACTTCATCTGCTTTTTTCTGGCTGATATTCATATAATATGGATTCATAAATTAGTTTTGAAATAAAAAAAAATGAACATTCTTGTCTCCTCAATAAGTTAATGCTTTGGAATGTTGCCTTTGAGGGTTTTTTTGTGCATGTATTTCTAATATGTAATGTCTTTAAT
AACTCCATGAAAGAAACTTCAAGGAAAACCTGGAGCCTGTAAATACATTTACTTATAAGGCCCACAATTGCTTTCTGATCTGTACTGACAGTTTGCATCTAATAAAGTTTCACTGGTTCTATAAAAATCTGTGTGAGTCTTTACCTCAAGTCTTTGAAAAAAAGGGCAAGATTGTGGAAACATGGGGCTTAATCTCTGACCATCAC
TTTCTCATATTCTTTATACATTCTATTATCTAAATTTCATAGGTTGTCTCTATAACTCCTTTAACTGTTGGTTTGTAATTTTTATACCTAAAACTTAAAAAATAAAATCCACACAATTTCTGTTAAGCAGTGTGCCTTTGGCACTATCCTTTAACCATTTGAGATGTGCTTTAAAATAAAAACTTAGTGACCCTTACATAAAGCTG
TCCAGCTCTTAGTTGTGGGAACAATACTTTAGCTTATTCTTTATAAAAAAATTTTATGAACTTTCATAGTCTGCATGCTTAAGTTCCATAATATGAAAAAAATAAATGCTGTACATTAAGCAATACTTCCAGTTATTTATTTCTTTAATCTGTGAGTTACTTTAAAAGTATTTGGTGACCTGATGAAGATCATATTTAAGGAAGAT
GTTTGTCCAAAACACTCCGTTGCTCTCATGGAGAGCCTTTTCCTTGTATGATTTTTAGCTTGGCATTTGAGCAAATAGAGTAGATACAAGGCATGCTTCAAATAAAAGGAAGATGGAAAGTTCTAGGCAGTTTGAGTTACAGGGTTTTTTGTTTTGTTTTTTGCTTACTATTAATACTTGGTATGGGTACATGTTCATAAGAGAAG
GGACCTTGACCTCAGCCTTTTGAAAGGCCAGTTCTATCCAATTCAACAGATATCTATTAAATGATTCTGATGTTTTCAGGAAACGTGCACACAAAGGCCAAATAAAACTTGCATGACCTACCAAGTGTATACTGAGAGAACTTGCATCCATTAGCTTATGCTGTATGACAAACAGCCCCAGAACATAACTTGGTTTAGCTCATAGT
TTAGAAGAAATGTTGTAATCTATTTTCCACCCAGTAACTGTCTTCTGTTCAACTTGTACCACAGCAGACACAGCTTGTATTTTATGTCCAGGCCACCAGAAATAAACGCACTTAGACCCAGCATTCAGTTGTCAAGAAGAGCTGATATGGCAGATAGTGTTTTCATTTGGCATATTACAAGTACAGCAGCAGCAGGCTCAACTGCT
CTGTTACTGAGGGCGTCTTTCCTCGTGTCTGTCATGCTGTGAGCAAATCATAAAAAGCTTATATTATTTTTCACTATAAAGTTACTTTATTAAAGCACCTAATAAACTGAACTGTTAATCATATATATTAATAATATTCATTGCATTATTATATTTCTATTGTATTGGTATACTTACCAGAGTGCTAGGGAGAACTTTACAATTTC
CTAAAGAACCCAGTCTGATGGAGGCATCTAAAGAATCCAGGAGCCAGGAGTGTCTGACACAAGGCCAACCTGGGCTGCCTAGCAAGACCCGATCTCAGAAAATAAATGCCAATTTAAAAAAAGGGCATGCTTGCTTCCATCATTTGGTTCTAACAGAAGATGGTTTTTATATACCTTTAGCATTCTTAAACTCAAGTCCTTGACCA
CTTTCCGCTGTGGAGCAGGCCCCAGCAGGCCGGTGTGCTGTCGGGATCCCAGCGTCAGAGTCCTGTGTTTCCCCGTCTTTAGAAACACACTGCCTTCTTTAATAAAGAGCCCTCTCCTTTGCTGCTCATATCCTCTCGCTATGCTAGTCTTCTGTTATTTCACAGCGGGTTCTTTTCAGGATAATAGTGAAGGCTCTCTGTCTTCT
TTTAAGGCTAGCCTGGTCTACATAGTGAGTTTCAGGACAGCCAGTGCTACATGAAAAGACACGATTCAAAGAACAAAAACGAACACCAAAAAGGGAAAAAAATAAATAAAATCCTTGTGTTTCAAAATTGATGTGTTTTTTAATTGCTCTGTCTTGGGTTTGACGAGGTGTAGAAGATACTAGAGAGGAAATGACAGCTCCAATTC
TTCAAATCCCAGAAACCACATGGTGCCCCACAACCATCTGTAATGAGATCTGATGCTCTCTTCTGGTGTGTCTGAAGACAGCTACAGTGTACTTATATATAATAAATAAATAAAATCTTTTTAAAAAAAGAAGAAGAATAAGAAGAGAAGGGCTGGAGAGATAGCTCAGCAGTTAAGAGCACTCGCTGCTCCTGCAGCGGACCTAG
AACAACTCCATGAAAACCTTGAGTTCTGGTACTTTATAACTTGGGTTTCCCTCCAAATGAATCCGGACTCTTAGTTTTATTTTTTTTTCACCAGGTTGTAAATAAACTTTATCTCACAAGACTACTCTTTAGAACTGTGTATTCCTGAGAAATAAGCCACAAGTGTAACCCTTAAGCATCATTGTCTCGCACCCTACTTCAGTTAG
CTCACTGTAATTTTTCACTTAAAGAAAAATGGAATGTTGTCACATTGTAATTTTTATCCTGCTTGAGAGATTTTGGTGAGTCACATAAGCTATGGGGGAAAATAAAGTTAAGAGAACTTGTATAATAATTAAGAAGATTCTGTATCTGTGTGTTCTGCTGACTCCATGCCCCCTACTTCAGACTCTGATGTGTCAAAGCTGGATAT
TGTTCACTTGTTAACATACTATGTTGTGATTCTATAAGTAAAATAATAAAGGCTCTGGAAAGCTACCTGTATCAAAACCAAGCATAACTCTTTCTAGTGTAATAAAATATTGGTTATGCCTTCATATGTCATGCCTTTTACTGAAGAGTTCTACGTACTACAAAGTGGACATTAATGAAATACAGACATTGACAACTTTCTTTTCT
CCCTTCCTATTGCTGTCATTCGCACGGCCCTGCGTGGGTTTCTGTGGCAATCTTACAGAATGTGTTGTGACGTCTTCGAGATCTTTACGTTGTTTTAAAAAATAAAATAAATGTGTTGAAGAAAACAAAAACAAAAGCATCCTCAGACCGGGACATTGTCAGTGTCTGGGGATAAGATCAGTCTGGAGTCGCTGACATCACTATCA
GGAGCAGAGCCTCTCATTCCCTGTGACACTGCAGATGGAGCTGATGTTCAGAGCCGGCTCCTTTCCCTTTCATACTTAGAAAGTTTCTGTTAAGATGAGAAATAAAGCAACGCAAGTGTGATTTTGGTCACGGGGCCATATACAGCTACACCAAAGCCCTCTCACCTATAGTCTGAGTGGACACAGTGTGGAGGAGCCTCAGGCAA
GTTATGGAGAGTGGGAGGGCTACGTGCAAGAGACAAGTTAGGGCAGTACAGTGCACAGGGAAAAACCCTGCCCTGGATGCCAGGACCAGATTACATCAAGAATAAACGTGCCTGTAGCCCTACTCCTGAGGTCATCGGGTGGACCGGCTGGTGATGTTATCTAGGTAGCGGTACGGCCACAGATCCTGAAGACTGCAGCACCAGCA
TGTGAGTCTGGAAACTATGAGATCATATAGCAAACAAAAACATTTTAAAAAAAATATAGGCCATGTGCTTAGCATGAACAGAAATAATCTGATGCCCAGAAATAAATAAGCCTTGGTAAGAAAAGAGTATAGCATCAACTACTGAGATGGCTCAATGGAGAAAGGCACTTACCACAAAACTTGGGGACTGGGCCCACTGGTGGAAG
CCTTGGGAGTCCATCCCACACACCCCTCTTCCTATGTGCATTGGACATTACAGTAGGATGAAAGACACATCAGTGATAAAGTGATAAATGCTGTGAAGGAAATAAAATGTGCTGGTGGGCATTTTTAGCATTTGGTGTTTTCTAGAATAAGGGTCTTGGATTGTGACTATAGATTATTAAGGGTACATAAAGTTACATTGAAAGAG
AGTGTCTGCCTGCCATAAGGATTTTTTCACAGACAGAATCAGAATCATCCTAAACTCTTGTTTATTGACCAGATAACCAAATTCTTCATCAGAATTATGGAATAAAATATGTAATATAACAAGTAATTTTTAGAAGAAAACGGTTTAAGATGATGCTCTTAACATTTGTTGCAAACATTGAAGTTTACATTGAAGAAAAATTTACA
TAAGGCTCAGATTGTTTTTCTCTCTTCTATTCATTCAGTACCAAGTAGTGTATTTGTTAATACACTTGTCCAGCCCAGAGCTCACATGTTTGCGTTATAGAATAAAAGTGCTGGTTTTTCCTGGGATTTGTAAATATTCATAGTGTGTGGATGAACTTTAATGATTGTGTGTCTGTAGCATAATATGGACCAATTCTGAAAATGAT
CTAAGGAAGATGAGCCAAAATTATGACATCTAAAATAATCGTCAGTCTTAAGAGTAAAGACAGCGAAACTGCACACTTATAAGTTCTTTTCAGCTTCTACAATAAAGAAAAGTTCAGAAATGCTTTCAGTTACCAAAGTTATAACGATATATTTAGGAAAAGCTACAAATAACACTTACTTTGAATCCTGCTGTCAAATGTCTGCA
GGTTCTCTTCATGCAGCCAACTTTAAAGTATAGCAGTTAAGCTTACTTTGCAATTGGTATTAGGAATTTAAGTCTGTTGATCTGTTTATTTTGTGAAGGGAATAAATTCACCTCTAGATTATTCTTGCTTTGTAGTAAAGATTTGACTTAGGAACTATTTGTCCATACTCTTTCTTGATTATGGTGCCTTCTGGGAAGTTATTTTA
AGTGACTGTAGGGAATCAGAGCGTTGTATCTTGTGTTTACAATTCTGGTTGATTTCTTTGAAAAGCTGCTGGTTTGGGAAATGCACAGTGGGTGTATTGAAATAAAAGGTAAATACCATTTTTAAATATTTCGTAAATGAAAAACACGTGACCAAACAAGAGAACATCCTCTGCTCTGTAATGAATGACACCAAATTCAATATGCC
TAAATATTCATATTTTCACTTATTAAGACTTTTAAAGGAAAGCCATCGTACTAGACATGGCAGACCCTTTAGTCCCTTGTTTCAGAAGAGTGTCAAAAGGAATAAACTGTACCATAGTGTTTGTTGAGTACCCAAGAGTGAGTTCATTGGATAATTACAATTTTCTCATGGCACAACACTTACATATCTAAGTAGGAATGTATCTG
GTTTTCCCAATTCGCTGGTCCTTCTCATGTTTTGGTTTTTTTTGTTTTTGTTTTTGTTTTTTTTTTTTGTTGGTTTTTCGACATGGGAAGGAATGTCTTCAATAAAGACACTTTGAATTATGACTGTAAGAGTTTTGTGTAAGTCAATTCTCACAAAAGGAATAGGGTTGAAGTAACATGTAGTAACTCAGGTATGTGATCTTGGC
ACATATTTAAAAGTGACTTACCGAAAATTTCTGTTTTTTTGGGTATAGGTATATTTGTTTTATAGATTGTTCTGGCCGTTTAAAGTTATTTTATGATTTTAATAAAATGTTATTTTAGTTGTTCTTCCCTTCTCTTTATCACTCTTCAAACATTATGCCTGAGAGACCTTTTAAAAAATATTTTTAATTTATGTGTGTGAAAGTGT
TTGGAGTATAGGGATTATTTATGCTGTCTCATAGGAATGGAGTCTGTAATACATCGAGACTGGATCTCCTACCTAACCAATATCTGTTATTAGTGTTTATAATAAAACTCCTCAATTTAAAATTAGGCTTAGGCAGTGGAGGATAACTTAGTGATAGATATCATTAGTTAACATGTTTGAGGCCTTGTGTTAAATAGGTGTGCTCA
ATTCCCAGCACACTGAGCACAGAGACTTGAAGAACAGAGCCCCCGACCCCAGGTTGGCCCCATGTCCTGCCCCAACTCACAGGTGCCCAAGATTAGACCTAATAAAAGCCGAGGGTGAAATCTGGATCCCTGTTTAGCACACCTGAGTTGTCTGTCCCCACTGCCCCTTAGAGGGCCTTGCTGTGTGTGAGCGGACCTTGGACACT
AGATTATTTCTATATTTTTACTATGTAATTCTCCAGTAATGTCAATTATTTTACTTATTGTTATAGTAAAATTGGCTAAAACTGAATGCTTTTGTATCATAATAAACCATAAAATTTACATTTAGCTTTCTGTGCTTTTGTTCATTTTATTTTACCCCCATCTCCAATTATTTCATACATTTCAGTGCTTCAGAGAATTTAGATGA
GGGGGCATTGAGCAATCACCCCAAGGTTCATTGCCACTAAACTGGGAAAGGCTGGTTTCATATGTGTATGTTATGGGAGGGATTGAACCCACTGGTCTTCAATAAAATGTTATTAGGCCTGAGTATCGGGTACTGTTGTTTGCTTCAGTTTGAATTTGAAAAGTATTTCTCCTTAATGATAAATAGTGGCCTTTTCTGTGTAAACT
CCTGCCTCTATTGTAAACCAATTTTCTTCTTATGCTACGCCGCAGAGAATACTTCAAATTTAGCAGTGCTATCTGCCGTGGGGTCCAAATAAAAGAGACAAATAAAAACAATTCTATCTCTAGGATGGAATAGTCTGTGAAATTGTTTCCTGTACAAAGATAATTTATATAGAAAAAGGGGCCATTGCTCATCTTTTTCATACAAA
TTTTGGATTTTTTTCCTCCGGGGAGCATTGACTGTGTGGACATTGTTTGAGGAGCTAGAAAGAAGATCGGCTGGGGATCACGAGCCCCTACTTCCCAAAGAATAAATGGGCTTAGTGATCAAGGTTCTTCAAGGGGTCTTTCTCCCTCTGAGATATTCAAGGCAAATGTCTGGATGTCGCATTTCCTCACCCCCCACCTCATGAAT
ATAACCTCTAGCATTAGAAACACATGTTCTTAATGAGGTCAGCGCCAGGATCATATGGGGATAAGCCCAGGACACAGAGTTGTGTCAAACTTGTCTCAGGAATAAAAATATTAGTCTCGATCCTTTGATACCGTGGTATTAAATATGACATTGTCAGCCTGTAGCTGATCTTGCCCCTAACTGTGAATTGTCCCAGCATGACCTAA
TATGATAAAGAGTATCCTATAATTATCTTGGAAGTTTTTAACATTTATTGAATTATTTTGTTACTGTCTGTAGTGTTTTGTGGAGTTCTGGAGCAAAACCAATAAAGCATTATAAATATATAGTTTTACTTATAAGGCCTTTTCTATTGTGTGTTTTATTGTTGATTAATAAATGTTATTTCTGGATACCTTTGGACTTTTTATTC
TGGAAAACCATTATGTGTGTTTTCTTTATTATCATAAGATTGTAAGAAAAATTACCAAGTGAAAGGAAAAAAACAATAGTGAATTTGTATAAAACACCCAAATAAAAGGTTAAAGATATGTTAATGTTGAACTTGGAGTGCCTTCATGACTGTTTGATTCTTGCAATTCCAACCTTGGTTTATGGTAAAATCTCTTCAGAATTTCT
TTGTTAAGTTATTCTTTGCTGTCATTCTTTGTGGGACAGCATTTTTTTATTTGTCATTTAAATATTGAAAATTTATTCCAATTAGGAAACAGCTTCACAAAATAAAAAATATGGTTGTAATTCCAAGGATTCTTTATGTCAGTGAACTACAAATGGAATTAAAGGGATGCATGTGTGGGGCATTGTGAGCACAGGGCAGGAAGGCA
TTCACTCTTTAATAAAAGTATGTTTGTGTTAATAAAGCCAGGGCGTTTCACACTTTATATGAACTTCCCTTTTTTTAAGAAATGGAAATTTGACATGTAAAATAAATCAAACTTGGTAAACAGGGCAATTTTATTTATTTTTTTAATTGATCAAGCATAGGGCATTCCTTGTGTTTAGAAATCTTTTTCAATTTGTTTTTCATAGC
TGAGGACTTACCTCCTGAAGATATGCTTGTTGCTTTATGATATATGTAAACTATTCTTTAGAAAAATGCATTCACTCTTTAATAAAAGTATGTTTGTGTTAATAAAGCCAGGGCGTTTCACACTTTATATGAACTTCCCTTTTTTTAAGAAATGGAAATTTGACATGTAAAATAAATCAAACTTGGTAAACAGGGCAATTTTATTT
ATAAAACCCAGATGGACTTCTGTGGTTGTTACAGAATAAACCTTATGTAGGAAGAGTTTCTTTTGATGTGTGATGCCGGCTTTCTGAGTAGAGTTAGGAAAATAAATAGAGTATGATGCATAATTCAGTATAATCGTTACTTAATATGACGTGGCGTCCGAGATGTTTGTTTTGTGAAAAAAGAAAACTAGTTAAATTTATTATTC
ACTAGTTTGGGGAACATTTGCATTCTTTTTCTGTTTTATGACTTGGTGACATTGTTATAACATCCATTCCCAAGTCTTTCTATAATTTGTGGTTTTCTTGAATAAATATCTAAATACTGAACGAAGTCATTTGGTAAGATGCTTTAATTTTATTAAGATATACTTTATACTAGTGGTGGCTTCAATTTTTTTTTTCATTTTTCCCA
TCCCTAAAGCATCATTATAAAAATAAAGTTTAGTTACGTTAACTATAGCAGGATGTATTACTGACATTGCTGAAGACTGACATTGCGTTCCAGAGTTGGGAATAAAAGAGTATGGACTCAGTAACTTTTCCTCCACTCCTCTGATATTTGCTATTCAAATAACTTTAACATAATCAGAAATCTAATGTCAATAGGAGATTTCATTA
TGTTTTCTGTTTTTGCAAAGGTTGTATTGTATGTTTTAGTCAAAATATTAGTAGGAAAATGCTTACTAGTATAACACTGAAGTTCATTATGCAATGTTTTAATAAATAAAATGTTGTGCTTTGAGTAATTAAAATTTGATATATACTCTTAAACTCATTAAACTAATTCATCAATTTAAAAAAAAAAATGAGGTACAGAACTAAAC
TAAGCAAAAAGATAACTGTGTTCCCCTTGACACGTTGTCTCTTGTAACATGATCTAAGCCCAAGCTCAGTCAGTGTGTGAAGCACAGCCTGAGAGGAGAAAATAAAGCTTACTCTTTGGAAACGCCTCTTCACAGGGAAGCTAGGCTGTTAGGAAAGTTACTTGACAGTCTTAAGTGGCTTTTAAGTTTCCAGTTTTTAAATCGGC
GATGCTTCCAAAAGCATTGAGGAAGTCCATAAAGAAATCCGTGCACACTCTGAGGACGCCATCCGAAACGCTGCACAGAGGCCACTGGGGGAGCTATGGAAATAAATCAGCTTCCATTGCCAATACAATTTTCTGGTTCTGCAAGAGACTGGTAGAAGGCTCACATCTCTACACTATTCAGCAGGAGCTAGTTCTCAGCAGAAGAG
AATGCTGAGACTACAGTCACAAACTTGAGCTTGAGGTCTTCTGTGTGTGTGCATGCCATTGTCCATATACCATCAAGATAGAGCTCTCAAAACTTCAGTCAATAAAGAAGATAAACATTCCACTTAAGATAGTTCATTACTGGTTTTAGTTTTATTGACTGGCTGTCATACCCCAGTAAGTAAAATAAGGCTGAATAATTGATTGT
AGAAAATTCCATGGAGGAACCTGAAGAGATGGATAGTCAAGATGCTGAGACGACTAACACAACTGAGCCGATGGATCACTCGTGATTTAATTTAGAGGCTAATAAAGGCAGAATGTTTATTGTGAATATGTAATATTTGTTGGCTGGGCCACATAACTTGAGTAGTCATTAAAAATCTTGTACGTATATAATTCAAAGATTATATC
CTCGGAAAACATTAGTTATTTGCAGTATAACCGTTATCTCTTGAAACATAGCCACTTATTTAAATCGGGCACTCTGTATTCATTAAGGTTTATGAAACGAAATAAAAAAAGAGAGAGCTTTATGTAGCTGTGCATGTCAGTTTGCTATTTAAAACGTGTGACAGCATTTCTCATATTAGACAGAAATTGGCAGTGATTCCACACTG
AAAAAATGGAAACACATAAAAGTATGTATGCACAATGAAGTATATGCTTTTAGTTAAGAATTAAACACACTTTGGTGAACTTTCATGTGCTTTGAAAAAAAATAAAGTCAGTGCTGCATAGTTTGGTAATTTGATTCAATCGAAGTTATAAATGAATGGAAAAATCTGTTGTGTAATCTTTGATGGTTTCCACCACCTCTAACCAT
TACTGTATGTGTACTTTTTAAAATAGGTATATGTCCCGACCCTTTTGATACAGGTTTGAATTTGAAATTACATTATATAAACATATACTTTATTGTTCTAAATAAAGAATTTTATGCACCATCATAAATCTGCCCTCTCATTTGATGCCTTAAAGTTATTACATTATTAATAATGTGGATTAGCATTTACTAAGTTAAAATTCATT
TTTATTTACTAATTTTTAGTGTATAATACAGGAAAGCGGGTTTTCTAGGCTACCTGAAAGTACACTAAAAGAGTTTGTATCTCCATAATAAGGTAGACCTAATAAAGAGATTTTATTTATGAATGGAGTGTAATAGAAGCGTTTTCATAGTAACCAAGCTCTCCAGATCCTTCAGAGGGGCCCTACACTTTGAAAAGGATTGTCAC
GGCTATATTATCTATAGCCACCTACTTGGAACGCTACTACTACGTGTAAACCAATCTTTCCTTTTAGAAAAAATACTAAGCTTTATAAAATAGCAATGGAAATAAATGTATTTAGTAAGACGTGTATGTTATATTACTTGTAAAACATTTTCAGTGTGTGTGTCTGTGTCTGTGTGATATGGCACATGGGTGGAGGTGAGGGGAAA
ATTTCTAATCTATTATTCCTAACCTGTCATGTTTGCAGAGAGAAAAGAATTTTTCTAATGATCTGTAAAATTATGTTAACTTCTACAAGTAGGTATTCTAAATAAACTTTTTTAAAAGAGCAATCTGTGATCCAGTGACTCTTGATATAATGTATTAATGCATAATGTACTAAATTAATCCTCTTATTTTTTATTGTGTGTGTGAA
GTGATTAATGTATTCCTTATAATCATTCTGTGATTTGGGATAAATTTTGGAAACTATGATTTTAGAATTCTACAGCCAAACAATGTATGTATAAGGTTTCAATAAATAAATTGCAAAACTCAGCAACATTTTTTTTTTTTATTTCAAATAATTTTGTTCTGCTGCAGGGTTATCAGCTCTTTGAAGAAGTCAAAAGCTGCAGTAAA
GCCTACCTTCTGCTTTCCTGGAAAAGATGAATATACATCATATGAACCTATTTTGAGTTTTTCTGTTGTTTGTTTGCCTAATTTTGTTTTTATAGCCTAAAATAAAAATATGACACAGTTTTAGCTCTCATGGGATGCTGTCTCGGTTTGTACTGATTGAGGCTATTGCAGAGGGTTAGTTGGAATTCAGGGGTGCCTAGTTTTCT
TGCCGTGTGGAGCTTCAGGGGTCAGTGTTTATTATGACATCTGTCAGTCCCCAAATGGTTCTATTCTCTACAAGTCTGAAATATGTAATCTGAAATCCTTAATAAAATTGGATCTAATTTTATAAAATACACTGGTGATATTTGAAGTTTTTATAACTATACATAACTTTGAAGATGGGAGAGCCGCTAATTCTGTGCTTAAGCCA
GTGCTTAACCTAATTTATTCCTAATTATGGATGATTTTTTTTCCAAATAGTGTTTATGGTAGTCTTCCCAGGATGATTCTTTTAAGATAATGGATCCAACAATAAATATTATATTTTGAGAAACTCAATTTTGTGTTCTTTTTTTTTTCTGTTAGTGTTCTGTGTGTTACACAAATGGGTATAGGAATAGCTGTTTGATTATCATT
TTTAACTTGAAAATTTTCATGGTATTTCATATTTTCTAGGTATCCAATGTTTGAAAAGAAAATATACCTCACTAAAAGTTTGAGTTTGGAATATTGTTCGAATAAACTTCAAATATTCAGAATACAAAGGGTTTGACTTTTTGAGGGGCCTTAAAAATGTTCTGCTTTTGATATTTGTAAGACTTTTTTTTTTTTTTTTGTCCCGA
TCTAAAGTACTGTGAACTGCAGCCAAAATAAAAGCCACTTAGAAGCTACTGTAAAGCTCTTCAAAGTTCTCATGTAATCATAGGCAATAATTTTTCCTAAAATAAAGTTAAGATGTGGCCTTCAAAGAAAGCTAATTTTTGTTTTGTTTTTTTTTTGTTTTTCAAGACAGGGTTTCTCTGTGTAGCCCTGGCTGTCCTGGAACTCA
GACGCTGCATGCTCAGCTTCTCTTGCACTTAGAGTTGATGTACTGAATTATGATGTAATGTGTACTGAATTATGATGTAATGTGTACTGAATTATGATGTAATAAAGAATCAGTGAAGCGGATCCAAAGCGATGCCGAGCCCCGCATCCACTGACAGACAAACGCAAGGAGACTTTACCTAACAAGACTAAACTGGAAGCATTTCT
ACTTGAAGATTAAAGAAACTATTGCAAATGCCAGTGCATCAGAACCTAAGAGTGGTCAAATATTATGTGCAATTTTTTTTGTAAAGAAATTTTAATTTATAATAAAGTTTAACAGTTTAAAGAACAGTTAATAGTGGGACTGTTTTGTGTTCACTACTTTGAAGTATTAAGTGGTTGTCGTGCAAAATATTTTTAATATAAGTTTT
ACTCTTTGCATTTGTAAGTACTTTAATACTGTCTACGCCATTAGCATATAACCTGGGCTTCTAAAATGCTATTGTGTGTGTGTATTGGTAACAATGGGAGAATAAAACTGAATTGTGTGTACATGTGCTTGTCTGTGCTTTAGCATGTGGGGGTCAGAGGCTAGCCCTAGGTGTCTTCCTCTTTCGTTGTCCACCTCCATTTTGAG
TACAAGCAAACAAACAAACAAAAAACCCAGAAACTTTGTTTTCAGTTTGTACTTAGTTCTGTAATTCAAACCAAAATAACTCATTTGTGTTAGAAACTTGAATAAAATCTCTTTGGTGATGAAAGAATGTTATGCTGAAGTTGTGATTGGATACTGCCTGGCACTGAGTATTGTAAGCATTGATGTGGTTATAACTATTTGATCTT
CAGATACATGATATACAAGTGTGACGTACTTGCTCTCAGTAAAGCATCACTGTAGCACAAGCTCAGAAAGTTGTAAAACACTTTTTGTAAGGCAAGTGAAAATAAAATTGTACTACTATCTTGACTTTGAAATAGTATATTTTATTTCCTTTTAATTATATGTGTAGGGGGAAGGCATGCGCATGTGAGTGCAGTCACCCATGGAG
AAGAAAATCTATGGCAACATAAACTTAAGTCCCTATGCACTGCCAGGATTGGAGGAACCTCGAAGATTAGTACTGACTCTAATCACTTCTCAAGCTCCTCAATAAAGTTTTATATATATAATTACATATATACATGTATATATGGTTTTTTTCTGGTCAAGCAAATTGCATTGTGTGCATATGAATGTTGTGGGGTTCTTCTCCAA
TGCTTCATGATTTGATACATTTGTTGTATTCAAAAACTTGAACTGTAGGATGCCATTAAGAGTCTGTTTATATTTTTGGAATATTTGTATTACAATTGTTAATAAAGGCTGGTTTAAAAACCTGTGCAGGACTGGGAGCTGCTTTTGCTTTCCTTCCCTTCCACTGACCTGACACTCGGTGGACACTGTTCTTCCTGCATGACCTC
ACCCTGCAATCCCCAAAGCACTAGAGTGACCACACACTCCCTGCAGGCCAGGCTCCAAACGCCCAGGTCTACCATGTGCCACAGCATGTTCAACTTTACAAATAAAGAGGCCATGTGACTATGTTCTTATGGTGGCTGTAGTTATCATGGGAAGAACGTTTCCGTGCTGAGAAAATAAAGAGGCAATCTTGAGGTTGGGCCTGGTT
TTTCGGAGAGGCAGCACTGAGAGACGTGCATAACGTTAACAGTCTAAGCCACACTATTATGAGACTATTTCAGCTGTAATCTGTTCTTACCGAAGAGCTAAATAAAAAAATGAGTACAGAGTCAGAACCAGAGTTTCAAAATATTCTCATCTGTTAAATTAAGAGTGTCTCCCATAGAAAAGCAGTGGAGGCCCCACAGGGCAAGT
CCCCCCTCCCCCGGCTCTTACCCAGTCCTTTTTCCCTCACTGGAGGGGAAGGGGGCCATGGATCCTAAGCCATAAAATAAATTTTATTCCAAAATAACAAAATAAATAATCTACTGTACACAATCTGAAAAGAAAGACACGCTAAGTGTTCGACAGGTGCTGCAGTCCTGCCGGCTGAGGAGGCCCAGGGTCCAACCCAGGCCTCT
CTCCATTGCAGGTAATCAAAACAGTACCTTCAGAGTGAGGACCTGAGGTCACAAACCACAACATTATAACATCATTTTGTTGTTTTCCCACTTATTGGAAAATAAATTATTTGTCATTTATTTGAAAATAAGTGAGTTTGACTACTCTGGCTTTTCACTCATGTTTGGCACGATAGTACACTGTAATGAAGGGTGTGTGTGGAAGA
AGGGATGTCTGTTTGCTGTGAGTCTTCCACATTTGTGTAAGAAAATCTGATGCCATGTAGTTTTTTATTTCTATTGTGGCTTGTAAATAATCCCCACTTTAATAAAGTTTTATACAATTTATAGTAGTCTTTTTAAATTAAAGTATTTTAATGTGTGTGTGTTCATGGTGTGGACAACTTGTGTGAGTCTGCTCTCATGTGGCTTC
TAACTATTTGACAGCGAAGACAACTCCCCCTTTCCCCCCTTTTTGGTGTTTGAAAAGTGGAACTACAGCTTGGTTTAAAATTTGTACTGTTTCTATCACTAATAAAGTTGTGGCTTCTTGTTGGATGGACTCAGCAGGTGCTAGATCTTTTCCCAGAAAGTAAATTGAAGTATGTGGGGGAAAAATCTTTTTAAAAACTTTTGATG
TTTTTTATTTTCTGTTTTGATTTCAGCTTATGCCCTGGCTGGAAAACCTCAATTTATGTTCATGACAGTGGGGATTTTTTTAAATGTCTACATTCTTTCTAATAAACTGTTGGAAGATTTCTTGGCTGTCCTTTTAAGTGTCTGTTTGCTGTAATTTCATGTATTTACCCCTTACTGGAATGGAGTTTGGTTTTTTTTTTTTTTTT
AGGCTTGCTGTACTGTCACAGGAAACCCTGTAAAGTGTGTCTGTAAATGGGAAGCTGTGGGCACTTGGCAGCAGCCAGACAAGTGTTGTGACTTGACTGAAATAAAAGTGAATGTGTTGTCCTCCTGTACATTTTCACTCCTGAATTAGCAGTGTCACCTTGTTTACTGCTTTGATCCAGATTGAGAACCACTGACTGACGTAAAA
AAGGTTTAAAAAAAGGAAAAAAAGTCTAGAGAAAAAAAAATACCTTGTTTTTGCCATGTGATGTTCCACAGGTGCGGCTGTAGAAAAGTGCTTGTCATTGAATAAAAACCACATTTGATAAAAGACTCAAGATTGCATGTTTCTCTCCTGAAGCATAGGTCACTGTACCTTAGAGAATGAGTGTGATGGGTTGACCTGTGCTCTGG
AAACCACGTGGCTTTAGAAGTCTGCGGAGATCTGTCCATCTTAGCCAGGACACGCTGCTACTGCTGACAGCAATTTTATAGACAGAGTATTTTGTGTTCAAATAAACTTTAATTACATGAATTATAATTTTTATTTTATATTTTGCTAAATTTAGTCGTTCTCTTTCTCCCCTAAGGACATCATCAGTTATCACCATTGTAGCACC
GTGTGGGAGACAGAGGCAAGAGAATTGCCATGAGGGAGAGGAAAGAGTCATATAGCCCTACGCGTGGGCCAATAAATGTAATTTAAAAAATCAGCTTGATAATAAATATAATTTTTAAAAAAAGAGACTTTTGTTGTCTTCCTCCTCCTCTTCCTTCTCCTCCTCCTCTTCCTCTTCTTCCTCCTCTTCCTCTTCTTCCTCTTATC
CTGTTTTTGTAGTGTTGGGGTTGAACCCAGGGACTCAGGAATACTAGACAAGCCGTTCACCACTAAGCCTACTTCTGTTAATTCTTAAACTGATGAGACAAATAAAAAGCTGCTTCTATGTTGAACTCACTGATTTGGGAGCTTTAAGGAAGTTTAATATAAATTCATAGCTCCAGCTGGCCCAGAACTCAGTACAAAATTCATGC
TTGCAAAGGTTCTAGCTGCCAGATTCCCCCTTTATCCTCTGCAAAACAGTGGGCCAGAAACAAAGCCTAAAGTGACCCAGGTGGAGTGATTGGTGTTCGTAATAAATATCCTGGGCAACTGATATCTGTACAAAAGAGCTCTAGAACCAGAACTCTCAGTTCCCAGTCTGCTAGAGAACTGAAGTCCTGGACAGTCACAGGGTACA
TCCATGAGCACGGATGGCCTGATGAAGTTTGTGGACTCTAAGTAAGGGTAAAATGGGAGACTGGGGGGAAACTGACTATAAGAAAACGAGGAAGCTTAAAAATAAAGTGTAATTTTGTTTTGTTTCAGGGGCCTTTAAGACTTAAGATTAAACTGTATCTGAGGCACTGAAAATATATTTGAAGTTAAAATATAAATTAAGACTTG
TGAGATGAATGATGGAGGAGGCTGAAGTTTGCTTGCCCTTTGCACCAGTATCTGCAGCTCTTCCATTGTGCTGTGTGCTGTACATGGTGTTCACTGCACTAATAAATCTCTCACTCAACTCTAAATTCTTAGTCACCCCCCTTATGAAGGATTCTTCCTAGCTTGGTAATGCACCTTCCACTGACCTCTGCCTTGAGAGACCGTCT
CAAAACCCAAACAAAACAGGTTTTTGGGAATGGGTTGTAGTTCAGAACACTTGTCTAATATGGGCAATGCTCTGGGTTCCACCTCAGCATTACAGAAATTAATAAAAAACTATTTTGGGCATACCTCCTTGTTTCAGAGTCAGTGTCTCTAGGGACCAGGGCACCTCTACTACTGGACAGAGGTAGGTGCTTGTACTTTGTCTTCC
ATCCCGCCATGGCCTCTGCATCAGCTCCTGCTCCCTGACCTGTTTGAGTTCCAGTCCTGACTTCCTTTGGTGATGAACAGCAGTATGGAAGTGTAAGCTGAATAAACCCTTTCTTCCCCAACTTGCTTCTTGGTCATGATGTTTGTGCAGGAATAGAAACCCTGACTAAGACAATAACCTAGGCTCCAGTATGAGTATGTTTATTC
TGTGTTGAAAGCTTTTTAGGAAATTTTGACAGTATTTTTGTACAAAACATTTTTTTGAGAAAATACTTGTTAATTTATTCTATTTTAATTTGCCAATGTCAATAAAAAGTTAAGAAATAAACTTGTTTTCTAAAAGTCAGTCATTTGGGGGGGGTTGTCTTTACATTCCACTTGTTATTGCGAGTAAGCTTTCAAAGGATAATAAG
GCAAAAGAAAATACAGAGAGTGCTCTCATCTCCCTGAGAAAGAGATTTGATGTCAACTTTACAGTCATTTTATTGCTTAATCAACACACTCAATTCTGAGAATAAAAAGATGTTTGAAATGATTTTTTTTTCTTCTTCTTTTTTAGCTTCCGTAGTGTGTTTACCTGAATGTTGCCTGACCTTAGGATTCTATGTCTGGCTGCCTT
ATATTTGTTTGAAGGTAAGATAAGCAGCATTAGAACTAATTATAAAATGATTTTAAATCCCTCATTTAAAAGGTATTTATTAGGTTTTAAGTTTGTTTTCAATAAAACAATTGTAAAGCCAATATTTGAAACTTCTTTGTATGTGCATTTAATTCTTTTACGCTTTCCTAGAAGTACATATTGTATATTGAACATAGCCTTTCTCA
CTGAGAAAAGCCTGCTGCAAGATGGATCTGAGGAGGAAACTGTTCTCCAAGGCACAAGGAACCTACGTTTGGGCAATGTTCATATGATCAGAAATGTTAGAATAAATGCTAAAGAAAATTCTTCATAATTAGTGTTAAGTTTCATGTATGTCGTGTGGAGTTAAAAAGACTTGAATTCTGTTTGCTAAGTATATGCTAATTTTTCC
TTACTTAAACTGTACTGTTTGCAAGTAGTTTATAGAAATTTTGTTTTAAGTCTTCAAATACCTTGAAAAAAAATAGACTGTATGTTGAAAATTGTATTGAAATAAAGTAGAAAATGTTCGGTATCATATTTGTAACTATCAACTTTTAAAAACATTTGACTGTTTTTGTTACATGCATTGTATTTCTGCTTTGTCTATAAGAAGTG
GAGGGGAAAATATCCAATGGGAATGAATGTAGATGGCTAAAGGACTCTTCCTCAGTGTGGTGTATATTTCAACAGGGACCCTTGTAAATTGTCATATGCCAATAAAATGTCCTAAGTGGTAATAGCTGGTCTCTGTTTGCCTGACGTTGAGGCTATCGCTGCTTGAACTCTACCCAGCTGACTTCCATGCCTGTTTCTAGAATTTG
AATAAAACCGTCCATCAAGCCTGCCTTCTGGAGTGTAATGCGAAGTGACAGAAATCTGTTCTTAAGTAACAAAGATGCTACTTAAGTTGAGAAGCCAGCTAATAAAATGCCTTAGTTTGAATGTATTGCAAAAATGTGTTTTATTTCTTAGACATCTCTGAGGGAGTCTCTCCCCCCTCAGCAGCTGAGACTCAGGCGCCGGGTGG
TTGCTACTGAGCCTTATCTCCCTCCTCTAATACATTTCTTAATAAGAGAATATACTCTGAATATTATTAAACCCAGGGCAAGTCCCACAGTAAGGTTCACAATAAAGTTTATTGTTTCAGAATCAAAAAGGAAAACACATTTTAAAATGACTGTCATGGCCAGTTATCACATCGTTTGTAGCAATGTATGATTGAGGACGTCCAGG
AAAATGACTGTCATGGCCAGTTATCACATCGTTTGTAGCAATGTATGATTGAGGACGTCCAGGTCCATCTAAAAAAATGCCAGGCAATACAGCAACATCTAATAAAACTGGTAAATTTAAGGTATGTGCTCCAGAAGTTTATATCAATTTGACATATGGTGAAATTATATGCTAGAAAAGAACCCCAATTTTTAAATGCTTCCATT
CCCTTAACATAACTGTTTGTGGGATGTTTTATCCGCTGTGGTCCACAGCAGTGCAGATCGTTATTGCTCTTTCATTATTGGATTGTTGTTTTCGTCTCTGAATAAAATCAGTGAATCTTTTCCTGATGTGTATGTATATATGCATTTGCTGTGGATTACCTAGTAAAGACAGTAAGGATAGGTTGTTTTTAACATTATGGACTGTT
CACAGCAGTTTGCTAATGATGGCACTGTTTAATGTGGCTCTGAAACCTTTAAATGGGAACAAGTGAAATATTAACAAAATAATTGTATCTTTGCAAGCAGAATAAAGATGATTCTGGAGATGTCTGCTAATTCTGAGTCCCAAGAACTCTTTCCCTGGAGCCCAGGCTTCCCAGACATTTGCTGCTGACTATGCACCATGGTGGGA
CTTTTGCTTTTTATTTTTTATGTATGTTTTTATTTCTTGAGTTTGATTTCATGTGTACAGTTATCAGCAGTCTACATAACATGTCTGTATACCATGCCTAAATAAAAGAATGTATTTCCTGTGGTAGCAGACTTACTCATTTTTAAAGAAATGTTTACATGAAATTGCCCTGCGACTATAAAAGAAATCGGATAAAGAGGCCTGAG
TTACATCTTGTATACCTTACCTTGAAGATGCGACACATGTGAAATGGCCATTACAAACCCTTTTGTACATAAATGTCCTTCCAAATAGAGCCTTTTTATTAATAAAGGGCCTTGTACTTCACTTGGAACAAAGGACGTTTCATACTCTTGTCTTTGGTTTTTTTTAATTGCCTATAAAATTTTTATTGTAAATTTTAAATTTCCAA
GTACCAACTGAACCCGAATGCCGAGTGGGTCATAAAATCCAAGCCAGTGTAGACGACAACCCCGAGGACGTGTCATCATTCTTGCTGGGTCGAGAGTGTAAATAAAAGTAGCAGGTTTCTTAACTATTCAGCTGCACCCAATTATTACAAATTGATACCCTCAAGCCTTAAAATTATAGATTTTTTTTTGTGGCTTGCACAATTGT
ATGTTATAATTAAATGGATTTTTCTAAACAATCTTCTCTTGGAATTATTACATTACAGGGGTATGTTCACGAGTCTATGTTTGTCCTTTTAAATTATTTTAATAAACAGTCTATTTTCAATGTAATTAAGTCCTATTTACTACTACTCTTTATTGGTTCTATGTTCCTGTATAGATTTTAAATTCAGAAGGCATTTGAGAAAACCT
TACCATGAAGGAGAATGACACCCACTGCATTGATTTCAGTTACCTGTTATATAGCCAGAAGGGGTTGAACCCTGGCACTTTGAATATCCTAGTTAGGGTGAATAAAGGACCTCTTGCTAATCCAATTTGGAATGTAACTGGATTCACTGGTCGTGATTGGCTTCGGGCTGAACTAGCTGTGAGCACCTTTTGGCCCAATGAATACC
CTGTTGTACCTGTTACTGCACCGAGAGATTTTAATGTACGGGGTGGGAGGCTTTTACATTGGAGAGGCAAATGTATTTTTCTTATAAAGTTGTGTATCTTAATAAAAAGGACTTGATCAGTTTCTGTGACTGTATGAGAGCATCCACATTTCATGCCACCTAATTTTATCTTTAATCAGAGGCAGATTTGGATGAGAAGTGGTCTG
AGCTTGCAGTTTGTGATTAACTGAAGCATTATGGTGTCCTCTTCCTACATTGCCTGTCTATGACATGGTGCTTATAAAGATTTAATGAGAGTAAGAGTGAAATAAAGTTTTTATAATTGTAACATTTACTGATTGAACATCATTTTCTCTTCTAAATTTTCATGCCTTTATTCCCAAATAAATAATCTCTCTATGACTCAATATGA
AAGATTTAATGAGAGTAAGAGTGAAATAAAGTTTTTATAATTGTAACATTTACTGATTGAACATCATTTTCTCTTCTAAATTTTCATGCCTTTATTCCCAAATAAATAATCTCTCTATGACTCAATATGAGAATGTCACAAAAATCCTACTGAAAGCATGATTGACATCCAGGCTATAATATGGTATATTTTTTGTTCCCTAAACT
TCCCTTGTCAATCCATATAAAGTGGGCTTATTGGTTCTATAACACTATGCTTGTAGCCCAGACAGAAATACCACTGATGGAGCCTGGTAAAGTAAATGTAAATAAATGATATTAGCTGCTTGAGAAATTTAAATCTCACGACCTATGGATCTTTTTCCACATTTGTTTATTCCAAACACAGCGCCCATTGATAGCTTCTCTTTCCT
TTTCATGGAAAAGTAAATATGTGACTTGATTGTCTTGATATAGTTATAAAAGTACTTTGTCAGCACTGTATATTTGTTGCCATTTTTATGCATGATGGTAAATAAAAGCATGGCATCCTGTTAGATGGCTTTTTTTTTTTTTTAATCCCCAACCTGGCCGTAAACTTGCCTTAATGGGTTTGTATAATTGACAAGATTGTTGAATT
TTCCTAACACTGAAATAAACATAGTAGTGGGGGGTCGGGAGGGTCAGAGGCCTGGAACTCCCCTCCCTACTGAAGCTCTCACCTGGTTGAAGGGGATTTCAATAAATCAGAGACCAGCCGCTTCCTATTTCTTATTTGAATTCAAATTCATCCTGGGGACCCAAATGGTCTGCAGCAGACAGCAATTCAGGCAGTGGAAGAGTTCC
TATAGATGCATTTATAATACCATCTTAGTAATTTTAAGAATCTTGCTGTCCCTCTACTAATTATGTGGTAGGATCTGATAGACTGTATTGCCAAGTACAGAATAAAACTTTAAATTATGTCTTTTTATATCTACATAAAATGTTTTTTGAGACAGTGTTTCTCTGTAGCCCTGGCTGTCCTGGAACCCACTCTGTAGACCAGGTTG
TGCCCCAGATAGGATTTTCCTCCTGTGTTTTCCAGAAGTTCCCCCCAGTAGAAGGCAGTAGTTTAAATCTTGAAAGCTGTATTTGTATATTAATTTTCATAATAAAAATCCTTGCACGTTCTTTACCTTTGCCTTCATTGCCATGCAGAACTGTGAGAGGAAAGGAGGAAAGGAGCTGTCCCTAGGCAGGCTCAGACGGCCCCCAG
AAGAAAAAGCAAATCCTATGTGATTTTAACTCTGTCTTCACCTGATTCAACTAAAAAAAAAAAAGTATTATTTTCCAAAAGTGGCCTCTTTGTCTAAAACAATAAAATTTTTTTTCATGTTTTAACAAAAAATGATCAGGACAGGTGTTTGGGTTTTTTTTCCCTTTTTTATACATATGATATATATGTTAACATATGTTCCTGTA
AACTGGGTGCTTTTGCTCTGGATTTATCCAGCCACCCTTCTCAAAGTGACTCTTCCAGCTGCGATAAGTTACATCACATTTATTTTATATTCTTGGTTGAAATAAAAATTAATTGACTTGGTTTCTGCGTGGGTTATTTTAGGAACAGACACATAATGGATTTTTGGGGTTTTTTGGGGTTTTTTGGGGTTTTTTTTTGGTTTGGT
TAGTCTCTGCCTTCCCGAGATGAGAGATTTCTATTCAATCCAGAACATAATTTTCTTCTACGGTGTGTGCTCTTGGAGAGAATATGGGCTCTGAATATCAAATAAATCCCCTTTTCTTCCTACTTCACAGTCAGCTTCTGAATGTCTGTGAGGAGTGTGCAGAAAAGTTCATTGATATAAATAGACTTTGAATCTGGTCATTTGGG
CATTATTTTTGATTTCTATGAAAAGTATTAGCATATATTTCAAACTAAATATTTTGTGGCTTACCTTAATTTTTCCCCCTGGAAAAATATAATTTGGTCCAATAAACTACTAAGTATTAAGCATGGAAAGCCGTTATTAGAGTAGCAGATTCAGTTTTTGATATTCCTTAATTGTGCACTTTGTGATTTTTTTTTTTTTTTTTAAA
TACAGTTTTGCTTGCCTATAGAAGTTTAAATTTTTCCATGTGAAATACTCAGAATAAGCATATGTGTGACTTACATAATGTGAGAATTACAATCTGATGTAATAAACGGTTCATTTTAAAGGCTCTTGGGTGTCGCTCTTCGAGTGAATGCGTTGGTAAGGAAGCGTGTGAGAGATTTCAGGGAGCAACTTCAGCTCTATCAGTTG
GCCACACGGGTAACTTCGATTTCCAGACGTGGTGCGATTGGTTGGGGAGTTTGGAATTGTGGTTGGGACGGTTGTGTTGTTTCTACATGGTAGACATGGCAATAAAGCCTTCGTGTTGTGTTTAGGTCTCGTTGTCACCTCACAGTAGGTACTATCTCCAGTGTGCAGATGAGGAGATGGTCTCCCTCTGTGCAGGCTCACCCATG
TATTTCTTAATGGGATTCTGTAACTAATGGAGTCTAATAGTAGATTGCATTTTAGCTATTTTTACCCAAGTTGTACCTAACTTAAAACATTATATTGTTTAATAAAACTTAATTAAGGGAAACATCTTTAGACTCTTCAGTCTATCCCTCTTGGATTCTCAACGTTTGCAGTCAGCCTTAGAATGCGTGTTTCCTTCCTTTTGGAA
GCTTCAAAACATGTATCTATACATTTTTTAAAGAAGCAGCTATTAAATTTTATTTTAAAAAATCTCCAAAGTATGAAACTGGATCTAGACACTCATTCCAAATAAACCAAATTTTGTCAGACACTGATACTTGATCTTTATCAAAAAGGCTTCTTAATGACCTGGGACTCAAAAAGTTTACTCCATATAATATAAGTCCTATATAC
TTCCTTTCCTCACCTGTGTTGAGGATGGGATGTCAGGCCTCTGCTTGCACCGTCCAGCGCTGTGCTGCCAAACTGTATTTGTTTTTGTCTTTGAACTGAAAATAAACATGTGTTCTAGAAAACCGTGTTCAGCTAGTAAAGCCACTCACTGATGTCACTGTCCTTGTGAAGCCTTGGGTTGTCACCTGGCACATTTGTGGCAGAGA
GGATGCAAAAAAGAGGCCGCTGGTGCCAGGGTACAATCTGAAAAGGGTTTTTAAAGCCTTTCAGGTATGGGGTGGTGCGTTTATCTCATCTGCAAATGATAATAAATCCTTTGATGTTCCAACTGTCCAGAAGTGTGGGCTGTGCATTACCTGATAGATTATGCTCTCAGTAAAAGTCAAGGCACATGAAAACAATCTATAAATGA
ACATTCGTAGTTTAACCTACCTGACTCTGTCCGAAGCCTTCTGAAGACAGTAACTACAGCATACAAAGGAGGCACTTTTGTATTCATTTGGACTCCTGTTAATAAAATAGAAGTTTGACTCATTTTATGTTTGTAATCGTGTGTGTCTTTTTACTCCTAGAGAAAGGGCATAAATAGGGTAATGTTTTATTTTTCAACTCTAAAGT
CAAAGTACTGTTGCAATACTAACTTATCACCTGTTTATTTAAAAGGTTGCTACTCTTCCTGCAGAATTATCGCTGGTATTTTGTTACTACAGTAGTTGGAAATAAAATTTAAAAATTACCAAAAATGAATTTTTTGTTATTGTTCTAAATTTAAGATGTAACATGTAATAGTTGTTCTCACTGGAACCCTGCTTCCTTCCTCTGCA
CTGTGGCTTTAGGTCTGACATTGTATTTGACCTTTACTAGTAATTAACATGTGCCAGGCAATGGTGGATTGGAACCCATCCCCAAGTCCAGCCACCACTGAATAAATCTGATTTCAAAAGTCAAACAGTAGACATTTCCCATTGTCGTTTCTCACTCACCACAAGCACCAAATTCACTAGAGTACACTGGTTCCAGAGAGCAGAAT
TGTACATCTATTTGATTGTAAATTGTGTTTGTGTATTTATGCTTTGATTCATAGTAACTTCTCATGTTATGGAATTGATTTGCATTGAACACAAACTGTAAATAAAAGAAAGAAATGGCGGAGAGAGCAGTCTGTTGAATTTATTTACTTACTTTTTAAAAAGACTTATTTATTTTATGTATGTGAGTATATCGAAGTTGTTTTCA
GTAAACCCATCTTTCCTTAATGAGACTTTCCTGTTTACAGTCAGTCTATTGGTATGCAAACAATCTTGTAACTTTGATAATGAACAGTGAGAGATTTTTAAATAAAGCCTCTAACTATGTTTTGTCATTTAATAACATACAGTTTGTCACTTTTCAAAGACCTCCTGAATCTCATAGAGTAAGCCACTTTTTCTTCTGTGTTCCCA
CTGCTGTTGATTTGTGAGCTAGCTTGCTGTCCACATTGAATGTCAACCCATCTGAGTATGCTAAAAGATGATATCATAAAATAATGGTTCTAGATTCAATAATAAAGATGAATGTTTTCTTATAAAAATTATGTGGTGGCTCAAGTGAGGTCCTGATAGCGCTCCTTCCTCCTTTCTCCTTCCCCTGTCCTCTCCCCTGGCCCCCT
GCCAGGCTGAGCTCAGTCTCCATCTCACACTGTGTGTCCCTCACCTCAGATGTTGTGACAGTCCATAAATTCAGGGTACTTTGTTTCAAAACAAATTGGAAATAAAATTGGAAATGCTTTCTTATACTGGAATAATAAAATGGATTTTACAGAGAGCTCTCACTGGTTTTTATTTGCTTTTGGGATAAGTGAAGATGAGCAGCTTA
GTGTCCCTCACCTCAGATGTTGTGACAGTCCATAAATTCAGGGTACTTTGTTTCAAAACAAATTGGAAATAAAATTGGAAATGCTTTCTTATACTGGAATAATAAAATGGATTTTACAGAGAGCTCTCACTGGTTTTTATTTGCTTTTGGGATAAGTGAAGATGAGCAGCTTAACCCTGAGATCTGCACAACACACTACCTTAGCT
GGCATACCCATATATAATAGCTCAATGAAGTTACTTCTCTAACCATAGCATATAAACTTAAATAAATGGGAGACCTCAAGGGAGTCTCCACTGCAATACTAATAAATGCTATTTAAGAGTGGGAGGCTTTAGTTTTGGTTCCTTTGAGAGGCAGCCCTCCAAATGCAGATGACTATCAGAATAAAGAATGTAGTCTTTATGCAACA
GTGACTGCTGCAAAAAAGACTTCATCATTCCCCCCAGACAATTCAGAATCAAGATGCCATTGCCAGCTGTTTACTAATTCATTTCAACTTCTGCATTGCAAATAAAATTTAAAAATTTTCACGTATTCCTTACTGTTATAATGGGAGATGAATACGGATGGGCAGTTTGCCCCTTTTCTGCATCAGAACTGAGAGAATGTGATTTC
TACACTATATGAATTATTTGCATCTTTCTGTGCTCAGTTTCATGTGTGTGTATATATTCTGTGTGGTCTCAGTTTTTCTTATGCCTTAATTTATACTGAAAATAAAATTAAAATATATTTATCTTATATTTCTTTATTTGATCTAAGCTTGATGACACACTTGAAGTAATATAATCTGCAGATTAAAACTTAAATATGTAATGTTT
GATAGTAATATATGATATGAATTTATATTGCAGAGATCAATGATGATTTTTCAAAGACCACACACTGATCTTGGAAAATGTGAACACTGTAACTGGTGGAAATAAAGTATATAGAGTGCTCCTTCCAGACAAGCTACTCTTTTTTTCTCCTGTCCCATTATACCCTCTGTTTGCTTTTCTTACCACTTTTACTGGCCAAGAATTTT
TAGGGTGCTGAGAGCTCATGGCATAGGGTCTGCTGGTTATAGTGGAGGTTAAACCATTTACCTTACGGAGTTTACAAGATTGTGTATGTGTACTAATTGTAATAAACTATGCCAAATCAGAGAGCCCCTGACTTCTATTTGGCCACCACCTGCTGAGCTAGCGAGAGGCTCTCATCTTGTAACTGAACTCCCATGATGCAACTTGC
TTGTAAATAATGTGTATACCAAGTTTTTATGATTAAGGAATCAAATTTATTGAATTTTATTATTGAAAGTTGAAATAAGATGTATGAACAAAAAAAAATCAATAAAAGAATATACTCTTTTCATGGACTGTAGTAGTATGTGAATGTTACATTTAGTTTGAACAGTTCTGAAGTATAAGGAGAAATGTATGACCAGATAGCAATCC
GACTGTGTATTGCAGTATGGGAGGAATATGATGCTTCTGACCTTAATGTGTTTTAATGTTCTTTGTTTAAAAAGTATACTGGCTTGCTTTCTATGTTTCTAATAAAGAACCAAGAGAAAAATTCCTTCTCATTGTTGCAAATAAGATGAGAACATTACCACTGGATGCCACCAAATGCCAACGTTTTCTACTGCAATATAGGACAA
ATCCTTGTATTTTATTTTAGATTGTAAGCTTAATGGCAAGAAATTATATCAATAATTGTGCTTTTTATGTAGCAACCATTGCTGTGTACTTTTGGTGCTTAATAAATATTCATAATTATTCATAGTGTGTTACATATCATTTAGTTTGACCTATCTTTGAGAATTCAAATATTCATTTAGTATAATATGTTAGAAACATCATATAT
CACCTTTTGAAAACAGATGTTTCCGATGTATAAATGTAAAATTGTAGCTTATAGCTGTTGTCACTTTTTAGTGTGTAATAATTGATCTTGCATGGTGTGAAATAAAAGTTTAAACACTGGTGTATTTCAGGTGTACTTATTTTTATGTACTCCTGACATATCTATATTAGAATGGCTAATACAAATTTTGTTAAAAGCAATAGAAT
AACCTAATCTTTGTTGAAGATTCTATGTATGTCAGATGTCTAAGCCATGCTTTGAATAATCTTTCACTGAAGCTTCTCTGTGTGAAGTGTACTGTGCATTAATAAACTTGCTTGCTTTACTCTTGTTAGGTTGTCTTTGGTCACCAGTGTTTCTCCCAGGTATGAATTTATGAGAGTTGAAGATAGATTGTGTTTGTTCCCTGACA
GGTGGGTTGAGGAGCAGGGGGAGGGGGGAGAGGATAGGGGGTTTTCGGATGGGAAACTAGGAAAGGGGATAACATTTGAAATGTAAATAAAGAAAATACTAATAAAAAATTCATGTGCACACTCCTTTAGATCTTCACCTATTTAAGTATTTAAGTGATATTTATCTGTTAAACTTTGTAGTCTATATGTTTATGGTACTAGCATG
TAGAATTCAAAGCAATAGGGTTACAGTTTGTAAAAATATTTTAGGAAAAGTCTTCTTGAAATTATGTGATTATTTGGAATATAATTTGTCCTTATGTGGAAATAAACTATGTTATCATTTTTCCCTTAATATAGTAGAGTCCCTTCTTTTGATAACATTTTTTCTTAAAGGCAGGGTTTTTATGTAGTGCTGGGTGTCCTGGGACT
CTTTGTTGAAACCAGCAATGGCCTATAAACACGTGAGGAAACACTCCATCTCTGGGCCTTTAAGAAGATCAGCAGTGTTAACCCAGGGTCCTATCAGGACAATAAAGTTGCCTAGAATGTGTGAGATCTGTTATTATGGAAAAGTTCCTCAAAATTCAATTTCCTATCATCTGTTTCTGGATATGAAATGAAGACAGGGGTGGAAT
TGTCATAACTAAAAGATGGCCTTTAAGCCTAAAATGAAGGCAGACTGATTCATTAATAGGACTTTTTTCTCATCAAATGTTCTTGCCTTATTACTATTTGAATAAAAGTAACAATAGTGTGCTCTGCCCAGTTGTTGGTGGTGATGGTTTTTTTTGGTTCGGGGGTTTGGTTTGGGATTTCAGAATGGTGGATTTTGAGGCGATTG
ATCATAGGAACAGGCGACAGTTTGAATGAATAGATGCATTTTTTTCTTTTGAAATTTCTTAATCAGTGCAAATAAGCCATTGCTTGGTTGATCTTTGCTCAATAAAATAGCTTAAGAGGAAGCTGGTGGCTCATTTAGACTTTATTACTTTGCCCCTTTGAGCCAGGGAATGACTGTAGCTTGGGGAAATAAGCAGACACATGGGA
CAGCCTGGGCTGTATACCGTGAGACCCTGTCACAAATACAAAGACAAGGGACAAGAGAATTCGGGGCTTGTTGGCAAACCTTCCTCCAAACCCACCCTATAATAAAAATTCAAATATGTACTAATTAGTTTAGTGTGAACTTGGTGTTTATTTGAACCCCACCCCATCCCCAGTGTGTGTTGTTGTGATGGAAACTGTGTTTTTGT
TTCCTTACCCTCCACCCTCCTTTCTGTGACTCTGCTCCTGAGCTCTGTGGTGTGGCCGACCACTGTGCTGTGCGCTGTGAGATGGCACAGACCGTCTGCAAATAAATGAGCTTCCCAGGTGGCTGTGCTGTGGTCTGTGCACGGGTGACCTGTGTTGGGGTGCGGCACTTGCTGACTTAGCTATTCTTTTACCAAGGACTCACTCG
CTGTGTAGAGTAGAAGCTTCCTGTGCCTCCGGTTGCCAGGAGACAGCCTGTGCAGTTAAATGGACCTAGATTTTGTTTTGCACTAAAGTTTCTGTGACTTAATAAAGTTCTGTTAACCAACAGATCTGGCCTTGTGTCTCTTTGATACCTCAGCCAGAAGAGAGTGGGTTCTGGGTCCCCTTCCCCTTCCCCTTCAGCTCCTAGCA
ATTAAACCTTAGCTCTCAAAGCCGTGGGGACATGGAAGTCATTTGTGCATGGATGTGCAGTGTGGACACCTATTGGATGTACATGTTTACTGTGTTAGGAAATAAAATTATTTTACTGAAACTTGGCTTAGGATAGTTTCTTATTCTGGAGCCAACATTCCCACACTGGCGTCGGTACTGTGTTTCTTTCCTACCAGTAGTCTTAG
CCCCATGGAAGTATTCATGTGCAGTGTGCTCAAGAGGCAAGGCTACGGCGAGGGTTTCCGCTGGCTTTCCCAGTATATTGACTGATGTTTGGACAGTGAAAATAAAGAGTTTTACTTCTGGACTGATCCTATTCACAGCTTCCTCATGGACTTTTCTAATAGAACAAGGAAAGCTCTCCAACCATGTATGGCATTGAGAAGCCACA
GCGGGACTCTTCAGTGACAGGCCTTGTGTTATTTCTTTATAACCGTCTGGATGAATCTGTCTGTGGGGAACGCGGTTGTCCAGAAGGAGGAAAATATCGCAATAAAGGGCTATGTTATAAGAAAGACGCTGGAGCTTTTATTTTTTTCTTCTCATTTTTCTTTTTCTTTAAAAAAACAAAAAAACCGAACAAACAAAAATCCCGAA
CCTTCACCAGGCAGGCAGGACCTGTTCCCGCTGCCTCCGTTCACCCTCTCAGCCACCCTCCGCTCCCATGCCCCGTCACCCTTCTGCAATCCTTGTAAAAAATAAAACCCCCGCTCTTGTGACGTCACGCCGATCCTCCTCCTTCGCCGCCACTGGAGAGAGCTACTTGGTGTCCAGTTTGGCCATCTCCTGCACGTAGATGCCGA
CTTTTGTATATTTTAATTTCTGGACTACATTGTAGCTAATTATTCCATTCAATCTTAAGGTAATTTAAATCTATAAAATAAATATCGCAATTATATTATCAATAAAGAGAACTGAAGATATTTTCTAAAATAAGAAATTGCCTTCTATGTCTGTTATAGAATCCATATGATATTAAAAGTAATTTTTTATCCTTGTTTTGATGGCT
AATCTCCTGGGGGGGAAAAACTTCTACCTCACTGAGTGGAAATTTAAATATGTTAAAATAGTTGGTGCTTCTGTCTTTTTTATTATTTAATGTACAGTTGAATAAATCTTTTTGTCCTGATAAACTTCACTGAGTCATTTTTCATTTTGTGACTTTTAGGTGTGTGTGTGATGTAGGCTCTCCTGTGTCTCGGGTGACCTTGAGCT
ATAGGCTTCCTTTCACAGACATTTCTCCCTGCAAAAGGTATTTAATCTCGGTCAGACCCTGAGAAAGCAGTTATGCATCCATTTTCCACCGTGAACAACCAATAAACTGTTTAGAACCTCGGACTGTCTCTTTCATCAAGATCCCCTGTGGGGAGCCGTGGAGAAGGCATTCCACTACGGAGCTGCAGATTAATTCTCCATAGAAG
TTGGTGATGTGATGATCAAAATACACGCTAAGGGCGTGTGAGACGAAATCTTTCCCTCCTGTGTGGCTTAGAATGGCCATGTCATTGTCTTCTCTTGTTTAATAAAGCGTGATTTAATCCAGCTTTGAATTTGGTGAAATTTGTGTCTCTGACTTCCAGTAGGTGCCTTGGAGCAGGATTTCCTCCCCCAGTTAGCAAGATAGCCC
AAATGTTGCTTACTGTTTCTTCAATCACTGGGGGGAAAGACTACGATGGCCTGCCCACAGTCATTTGATTATTTTTCCATTTTGTAAATAAAAATTTTGTAATAAAATAGTGACATTCAGATACCAGTAGTTTCTATGGTTGTAATTGAACAGAGTTTTAAGGGTTAAAATTTATGATTCAGTCTCACTTGCAGATTCTATCTGTA
TTGTGAAGATGCCAGATTTAAAATGATGTATTTATTTTTGGTAAAAAAAAAAATCTATGCTATATTGTTGATCAAGTGTAAATGTGCTGTTGTACAGTTTAATAAAATAACTGATATTTTTCACTACATTGAGACAGTTACTGTGAGACTAGGACACACCAGCTGTTGCCTGCGTTTGGGAAATTGCTGGATTGCACAGCAGTCAC
GCAAACTAGGAAAGGACTCTTCATACTTTCAATAGGAGTTGCCCAGTCTGATCTCATTGAGGGCGTCCTTCAATCCTGTGAGTGGATCCAATAGGTTCTCAATAAATTAGCCATTCAGTTTTTCTCCCTGGCTTCTTCATTCAGTTCCATCTGTTGGTTTCTATTCAAAGTAATGAAGGCCACGTCACGCTATAGGGTTTGGTTTA
AACAGAGCTGGCTCTCTCACACTGGTATCCCAGCATCCCACCATGTTCTTCTTAGCCGTCACCTTGGGGCTCCATACAATGGAAGTTTCTCTCCATGGTTAATAAACGTCGATGGAAAAGTGGTTTGCTTGACTTTCTTCAAAGCCTCCCGCTCACATTTGACCGTGAGGAGCCCAGAAAGAAGCCACAGGAACAGCAACTATAGA
TCCATAAGATGTGGGAAAGGACAAGGTAAAGAGAACTCGCTACTCTCACCCAACCGTATTTAATCCCAAGAACAATGTTTGAGGGTGAAAAATAATGTTTAATAAATGGGCTTTTTTTTCCTCTATAGAAATGGGTTTCAAGTTTGGTATGGCTGGAAATGCCCTGTGGAAACTTAAATGCGTGCTACTATGCTGCTTTCCTTTGC
CATGATTTGAGTGTGTTCCTTATGGGATGCACTCATGGAAAGGACTTGTGGGTGTGAATACATTTCTCAAATAAAAGTTTAAATTGTAAAATAGTTTTATAATAAAGTATTTACATTAATTATTTTAATATGGATGGAAGTTGCATAAATTATAATTGTGAACTATTTAGTCTTTCAAGAGAGTTTTGAAAAATGTATGTAAGTGG
GTGACCTCACTCTCTTCAGTATTGTGTAAAAGTTTTAGGAACTCTCCAAGTAAATACTTGGTAATTGCTCATTGATAGAACAGAAAAATGCTGTGTAGATAATAAATAAACATATAACTATAAGATTATCCAGTGTCCTTGTTGCATTTTGTATTCTTTAAAGTATTTAGCCAGGAGTGGTGGCTCACGCCTTTAATCCCAGCACT
TCAGAGTTTTAAAAAAAAAAAATCTCTACTGGATCATTTGTTCCGATGCACCCTCTCTGGGGAATAGGGACACCGTCAGATCCCTTACTGTTGTGTCTTGAATAAACACTGCTGCTGCTTCCTATTGTGGGGGCCACAGCCATGTCCCTCTGTTTAGGTGGGGATGCCTTCACGTTCCCTGACGTAGAAATTCCGCTGTGTGTGTG
CGTTGTCCTTTCTTCTCTTTGATTATTGCAGGGGTTTTGGGGGGAGGGGGTATTACATGTGCATATGTCTTAGATTTTCTTTTGATAAACTGTTAAGCTAAATAAAATTTGGTTGTTTTGTGGTTTGTGTGAGGCTTTTTTGTTTTGTTTTGTTTTGTTTTTGAGGAAATAAGAACTGTGTGTTCGTGTTTGTAGTTTGCTTTGGC
GATTACTATTTTGTTACTCTGTGAAGTTGGCTGCTTGATTTACCAAATGAAAGTTATTTTGATGTTGCCAAAGTTATTTATAAGAACTAGCAATTAGAGGAATAAAAAAGCATTTTGTGGAAACCTTTTCTGTCTTTTTTTTTTTTTTTTACTTTGTGCACTGTGTATTTTAGGTTAATTTTTGTTTTGTGTCTTCTGCAGTTGAG
TTTTTTTTACTTTGTGCACTGTGTATTTTAGGTTAATTTTTGTTTTGTGTCTTCTGCAGTTGAGTTTATTTTACTGGTTATAACTTCTAGTGATATGTTCAATAAAGCTAATTAGGCTTCTTTAATTTCATTTTTAAATCTTATTTATTATTGTGTGTATGACTTGTGTGTGGGTGTATCTGTGCCACCACACATGTATACAGGTC
ATGTAGCTGTCTGACGGGAGACGGATCTCTAATTCATAATGCTTTGTCTGTATTCAATTGTGTTATAGATGCTGTTGGAAATGTGACTATTAATTATGCAAATAAACTTTTTGAATCATTCCAGAGCCGCCTTAGTTTTATGAATGAAGGCTATGTGATGTCTTTAGTAGGTTTGGTTTTTTTTTGTTTTTTGGTTTTTGGTTTTT
ACTCCAGTTCTCAGGGAACCCAATGTCATCTTCTGGCCTCTGTGGGCACTGCACACATGGTACATAGACATACATACACTCATAACATCTATACACATAAAATAAATCCTGAAAATAAAATATTAAAAACAACCACCTGCCTTCCTGAGACATTTCATCCTGGAGTGTCTATGCTGAGTCTGTGTGGCAAGGAGCCAGTTGTAGCA
GAAGGGCTTGATGGTTAAGTCTCTCTGACAAAGTATTTTTTCCTTTTAAAATATGACTTACTGCTAAGTAGAATTGAATTTACTAAGATGTTTTTATTTAAATAAATTTTTGCTGAATGCTGTTTTCTCATGATCTGTTTTAACAAATACAACTGTATGGTGATATATAGTTAATCAGATTGATTTATTTTTAATTAGTTAATTTA
CTCATGTTCTGAAGTAGAAATAATTAGGAATGAGCAATGTTTCAAAATTGTTTTCTTTTTCTTTTCACTTGAACACTACAAACATTATGCAGCAATGACAAATAAAGTGTGGCACTGCTTGGATTCAAGTCTTCCTTTTGCATTTTTTGTCTCTGTGTGTTATTACATCAATAAAATTATAAAACCTAACGTAAAAGTATGGAAAA
TTATTCTGATTTAATAATATGTTAGAAATTAGAAACCCAGTGGGAGGAGTTTTTAGATATGCTGCTGCTGTTACCCAAGGTACTTTAGAAATTTTCCTTTAATAAAAAAATTCCTTTGATATTTAAAGTAAAACAGTCTGTTTTTGAATCTAAAACTGTAATTTGGGTCAACATATTGGTCTATTTGTAAAGTGCCTTAGTATATT
TGGATATTTCTGAATGTACTAGAACAAATAATCAGTCTGTTTTTAATGAATCTATTTGTATTTTCCCAATCATTCCCTCTAGTGTAATATTTGCTGGGATAATAAAAAAGGCAAACTTCAAATTTTTTCAATTATGACTGGAAAGCTGAATTATGTTATTTTTATTATGTTTTATTGGGAGGCAGGCATGCACACGTGAAGGACAG
GCTAGTCCTGCCCCCGTGGGGCCGCCTCTACCACTGGCAAAGCCCTGACATCCACCAGGTCCGGATTCCCTGGTCCGAGTTTTTTGACCTCCCGAGTCTCAATAAAAACATCCCCGTTATAGAGTATGAGCAGTTCATTGCAGGTGAGGCGGGCATCAGTCTGGGAGGCTTTTCTGATGTGGACAGCTGGCTGCCCGGTCCAGCCT
GCACCAAGGTAGACTCTGAGCACAGACAGGGCCCCGTGGCCCAGTCAGCTGACCAGCTAGAATCACATATTTATTTTCCATTTGTACATCCAAGCGTATTAATAAAATACTTTTTCAAGAAAGCTGCAGTCCTAGAAATGGTGTCTTTTTAAGTACTTTTGTTTTCTTAGGTCAGGAGCTGTATCCAGTATGTAGACATCTGCAGC
TGCTCGTGGGAGTGGTCTGTGCCTACCTTTGAGCAGCATGAAGCCACAGAACCAAGCCTGACACCATCACACCCCGTGCCTTAGTTTTTAACCACTGTCCAATAAAATGGTTGAATATGACTTTGATTTCTTTGTTTTGTCCCAAGGGTGGACTGGGGCTGTGGCTTTCCAGGTAAGGTGGATTTGCCCTGTCATCTGTGTACCAT
CATAGTACAAAACACATTTAGTCTGTCTCTGAGAGCTCACTCTAAAGTTCAAAGTCTGCTCTGAGACTCAAGATAGGTTTTGAATGGTGAGCCCCTGTAAAATAAACAAGTTACTCTGACATACAACAGCACAGAGTAAACATGCTTGTCTCAAAAGGGAGGGATTGGGGCATAGCAAAGGAAGATTAGGTTGAAGCAAGATTAAT
AGTCTTTGAAAAATAATTAAATGTAGAATTTCAGTGTACGGAGTGCTATATTTTTTTAAACTTTCATAATGGTGTGATTTGGAAATTCTTTCTGGTTCTGAATAAAGACTATTTTTAAGCTGCTCTTTGTTTCAATTTAGCACCTCTTGACCTCTGCTAAGTACAGCACCTCTCGACACTGCTTGTTGTTGCTGTTCTATGGTAAT
TGCCCACCAGCATGGTCCCTGGGACTTACCTGCTGAGGCCCAAAGCTCTGGGCACTGTCTGACCCTTCCTCAAGGGAGGCCTGAAGGAGCCATACCCTCCAATAAAGCACTTTCTGTTTGAGCTGGAAGGTCTGGGACAGGAAGCATCTCGGGGCCTTGACGTTGAGGTTCATGTTGTTTCTCAGCCGCTAGGGGGAGCCCTAGTA
TGACCTGTAAGGGTCTTAATGCTGAAGGTTCAGGGCAGCTGGGCCCTTGGCTTTGCTCCACCGCTGGCCCACTTCGAAACCTGGGAGTGCTTTCTCTCTTAATAAACTGTTTTTACCAGTGTCTGTGTCCCAGGCCCACTTCCTCGTTCCAGGATGTAAGATTCTGGAAATGCCCAGCAGGTTCCCTCAGGACCACACCCCATGCC
GACGACTACTATGAGGACGGCGAAGTGGAGGAGGCCGACAGCTGCTTTGGGGATGAAGAGGATGACTCTGGCACCGAAGAGTCCTGACCCACGTCCCTGAAATAAACTTACAAATTTTACCTCAGCAGGACCCGTGTGGGCCTCAGGCGACAGACTACCTCACCGAGGTTCCATGTGGGCTCCCATCCCATGATCCTTAGGTCCTC
GGGAGGCTGGGGACCGACTGCCTGGTGGGGAGCCAGAGACTCCAGCCCAGCCCAAGGAAGGCCAGCACCACAGTCTCCTCTCTGCTTTTGGTGTGTGTGAAATAAAATAAAATAGCTTTCTGAGAAGCTGAGAGAATCACCTAGGACGCCGGTGGCACTCGGTACTGAGGGCCACCTGGGTAGCCCGGCCAAGGCCGTGGGATGGG
GTGGAGTGGGGGAATGGGGCCTTGTCCTTGGTCAGGAGGGAAGGCCAGTGCATGCTCTGACTTACTGTTGGAGGGGGCTGGGCCTGCTGGAACCCCCCCAAATAAAGACCTACCCCACCATGTGTGTGTCACTACTTGAAACTTCAGGACCCCATCTTAAAGGGAGAATGAGTGTTGAGGTCATATACAGGAGGGGTTGTTGATCA
TTGGGGAAGGGGGGGGGGGCTTTCCATTAAAGCAGTTTTATAACCTCTGTCTTCCCTGAGCCCTTCATTCTGAGCTGTAGGCCAGGCTGGGCCTGGATTCAATAAACACCTGTGTCTTACACTCCTGCCTGTCATTGGGCGGTGGGGGGGGGGGGGGGGTGGTACCACGGAGCACAAAGGATGACAAGGGTGAGATGGCTCAGAGG
ACATGACCCACACGGGCCCCTGCACTGCCAGAAAATGTGAAATTCCCTGTGTGGACCAAAAAAACAAAAAAAAAAACAAAAACAAAACAAAAACAAAAACAATAAAAACCTCTGTTTCTAAGAGTAAAGTACATTCCTGAGTTTGGCCGTGATGGAGGGGGCGCTGTCTAGAAGCAAGGTGCAAGCCCTGCACAAAAGTTAGGGAG
CATGATCTGAGCATGCCTGCCTTGGGACTGAGTGGCAAAGCTCAGACAGAGGATCTCTGTACCATACGCTGGCTCCCAGAAAGCCTTGGGCTCTGGGGGAAATAAAAAGAAACTAGAATGAGAATGAGGCCACGGCTGAGTTTGTGTTTTAGGAGTCTTAGCTCTGTACAGTCCCATACACTATCACATGTACAGTATGCGCGTGT
CCTGCTGCCCCAGAAGCACTTTATGTCGAGACCACTGGCCGGCCTTGCCTGCATGCCGCCCTGCGAGCCTCGCTGTCTTTGGGTTGGTTTCTTTTTTTTTAATAAAACAGGTGGATTTGAGCTATGGCTATGAGGGTGTTTGGAAATATGGAGCAGGCGGGGCACAGGGTGGCCTGCAGAGAAAACCCAGAGCAAACAAATATGCA
GCAGAGACATTTATGATTAACCAGACAACACGACCAACCACAGAGGGCGCAGGGCAGGGAGTGGGCAGGCACTCACAGCGAGTCTGCCCTATCTTTTGGCAATAAATAAAGCTTGGGAAACTTGAAGCTGCCACCTGGGCTGTTCTGTCCGTTGTGTCCAAAGCCCAAGGCTCTCGGGGAGGAATGAGACGGGGAGCCTGTGCACA
GGAAGAATCCGGCTGTGGGGTATCCACCTCGCCCAAGTCTCCTTTTACTGAAATAAAATTTGAGGGGAAGAGAAAAAACTTACACGAGCACCGAATTTCAAATAAACGAAAATGAGACATGACCTCTTGCCCCTGGCTGTTCCTTTAGGAGTTCCCAAGCCCCTTGTCTGGTGAGTAGTGAGCCCTAGTTCCTGCAAATGGTTTCC
GTCAGCCTGCCTCCTGTAAGGGACAAGAGCATCCTCTGATAAGGTGTGATGGAGCAGGGGGCCTGAGGATCTCTGTGCGCCTTCCTGCTGCTTTGGCAACAATAAATGAAGAGTGGCTTTGTAGCTTATCTGAGACCTCCCCCTTGATGCCACACTCAGGTGTCCTGGTGAAGTGAATGAGGGTGTCATGCCTGGCTGCCCTGCCT
TGTGGCGCAATCGGTTAGCGCGTTCGGCTGTTAACCGAAAGGTTGGTGGTTCGAGCCCACCCAGGGACGACCACAGCGACTTTTTCATTCCCTAATACTGAATAAAGTGGAAGTTCTTTATTTTGTCGCTGTTTCCTGTTTGTCACAGGACGACCGTGGCGCACTCTGCGCGGACGCGACCACAGGTATAAAGCGGGTCAGAACCA
TTGCAGCTGCAACGGAAGATCAAGCGTGAACAGAAGCTGAAGATCTGGTACCGCAGGTAGAGCTGCCAGGCTGAGCACGATAATCCCAGAATCCCTTGTGAATAAACCCATCCTGATCCAGTTGTGTGTTCTGTGTGGACTGTGGCCCAGCTGGCAGGTGCCAGGTCCTGCACCCTCTGTGATCACTCCTGGCTCTTGAGGGCCAG
GGGACAAAATAAATGACCACTCGACCTGGGGGGAGGGGCAGCGGAGGCCGCATCTGGACTGAGGTTTTAAATATATTTCTTTTCTCTGACCCATCAGCACAATAAAAACACGTCACTGGTTCAACAACAGGGTTTAAAAAACGCCTTCAGCTTTAATTCAGAATTTCAGGTTTCTTTTTCTTCTTCCTTTTTTTTCCTTTTTTTGA
GGGTGGCCTGGGCCCCACCCACACAGGTGTGGCAGGCAAGGCCTTGCTGGAGGCCCCTCAGTAGGGCTCAGGTTCCCATTGACCAGTTTGACCCGGTTTGAATAAAACAGCGTGTTTGGATCAGAACCTGAGTGCTGTCTGCTTGTGTCTGTAATTCTGGTCTGCTCCCCTCTGTCCTTCCCAATGTACTTTGGAGGGACTGTCCC
TGGGCGAGTTCTCCATCACCTACAAACCCGTGAAGCACGGCCGGCCCGGGATCGGTGCCACCCACTCCTCCCGATTCATCCCCCTCAAGTAGCCGAGGCCAATAAAGACTGGTTTTGGTCCCTGGATTCTGGGTTTTTGTTTTTTTTCTGGGGATTGGGTTGGTCCCTGTGTGTGGAACCTGGAGCCTTTTGGGTGGCTGTCACAG
CTACTACAGTGTTACACTTCTGTACATACTGACCCCCGACCCCCCACGCAGACCCCCGAGTGGACACCCTGCCTGGCTTCTGATTCTTGTTCATATCTTTAATAAAGCGAGCCACTCCATCGATCTGTAGCTTCATCTTTATCACTGGCTCTGGGGGGGGGGGGTCGTTCCAAGACCTTCTTCTACAGCTCTGTTCAACCCCAGAA
TCTGTCTTGTGATGACCTCTGTACTTAAAGGGTGCATTGTTCTCTTCCCTTGGTTCCCCCAAGGCATCTCACACATTGTTGCTGCCTTTAGACACAGTATAATAAATAAAGCCGTTTTCACTTGAGCCAGTTCTCAGTGCCAGTTTTTCTTTGCCTGTTTATTGCTGTCCAACCTGGACTGGAAGAGCAGAGTGCCTATCTGTCTC
GTTTTGGGTGGACATAGCCAAGATCAGAGGTAACCCCAGGGACTCAGGCAGAGACAGACAAGGGAGTGAGAGAGGCCACAGCTTAATGTCACAAAACAGCAATAAAACCCCAAGATTTTAGTAAACACGAAGGCAGAACATTTTTTAAAAAATCAGCAAAAGCGGTGACAGCCACGTGGGGATCTTGGCACTTTGTAACTGAACGG
GTGGAGTTCCCCCAGAGGGGGAGGTGGGGTAAGTGCCTCCAGGAAGGCAGGCAGCCTGCCTTAGACTTGCAGCCCGGCTGTGGGAATGAATCATTGGAGTAATAAACTACAGTGGTTGATCCACATGTGCTCGCAACTCTGTTTTGTACAGCGCACGCTTTCCTGGTTTTCAGGGTATCTGGCTACCCTTAGGTGGCCTGCGGTGA
TCAACCCTGTTCCCTTCTACCTGTGGCTTTTAAAGGCCAGCCCACACATGGCGCAATGCCTGGAGTCTGTAGAATCATCCAGAACTTGGCTAGGGTGGGGAATAAAGCAGATCTGCCCGTGTGCGCTGTGGCCTTCATGTCCTTCACTCAGGGGTCCAGGTGGCCATACCCACCAGCCCTCAGCCTCCCAACACTAGGCTGCATTG
CGCTTGCAGGGTTGGGAAAGTTGTGGGGGCAAGGGTGTGTGGGGTACACCTCCCATCTGGGTCAAGCAGGGAGTACAAGCCAGCCCCAGCGTGCTGCATGAATAAAATAAGTTATTTTTCACAAGTGCTGGCTCCTGCTGTGTGGGGACAGTCATGTGGCCTTTGGGGGGTCACAGAAGAAGGTGTTTAGTGGTACAGCTACAAGT
CCGGTTCCCTCAACCACAAAAGAAGGGGACAGAGAGAAAGCATTGGCTCGGGACTGCAGTGGGGGTGGGCACCCCACAAACTTCCCTCCCCTCTTCCCCAAATAAACGTGAGGGTTAAAAGTTGGTTTGTTTATGATTTCTTTCTTGTGCCAGTATTCTATAGCTATCATCTCAGAAAGGAAAAGAAGGAAGCCCCAGGAGTGTCT
GTGTCTGTCATAGGGTTAGCTTTGTTGGTCGCCTTGGTCTCTGTCCAGAGGTCAAAGGCCAAGCCGCTGTACTGAGGATGGGGTCTAGCTGTGCCTTCAAAATAAAAACATGAAAAGGTTGGCCACTGTGTCCCTGCTTCTGTCTTGTGGGTGGGGACCCCTTTCCTCAGGGCACCCCGTGTCCTGCAATAAGACATCCCTGGAGC
TCTATGAAGAACCAAACCAAAACAAAAAACTGTATTTATTGACCTGGAGGCTCCATAATGTCTGGTCCCTGTTTGCTGTGAACAGACATGGCTGTGTAACAATAAAACTTTATTAATAAGTGTCATATGTGATTTGGAATCCCTTCAGTGGTCACAAAATAGATCTTTCTTTGGATTTCTTTTTCTCCAGATATTTAAAAATATGA
GGGGCAGGAATACCCAGTGTGACACACTGGGTAAGGGCAGCTATGGGGCAGGGGACTCAGGACACAGTTTGATCTTCTGGTTCCATAACACGACTATGGCAATAAATGTAAGTGCAATGTAATATTTAAAGAAACCAAGTCGCAAGAGTTGTGTCTCTCTCGGGTGGAAATACACCTAGGAAGGGGTGGGAGTGTGGTCAGCAGTG
ACATCTGTTCTTTGAGAGTATTCTCTGACTGTATTTCTAGCAGTTATGAATTTGAGTTTGTAAGTTGTTCTTAAAATGTATTTGCTCACTTCTAGATCCAAATAAAGATAGAAAGAAGCAAAGACTGAAAATTAGTATATGGATTCTTCCTTACCCATATAGCTGCTTATAAAGGAAAAAAAAAATAGCAAAATGAAGATAAAAGC
CTACAGTATTTGTAATTAATGTGTCTCACTAATTAAATTTCTCTTGAAGAAAATATGCAAACTATTAGACACATGAGTGGCTTTTGAACTCTAAAGATAAAATAAATGCACTACTCTGGTGTTGTTAGGATACCTTTTGGGTACATGAATCTTCCTAATTCAAAGGGTCCTGTCCAAGCAGTGTTTACAAGGAGGCCTTTGGTTCC
TATTCTAGACCAGGAAAAAGATGTGGGCCCATGGTTCTAATACCCGATTTGCTTCTTTGAAGAAAGGGTGGCCTTTCTATACTAAGCGATTTGTTACAATAATAAACCTTTTTACCTCAAGAATTGCCCAAATTGTATTTTTTCCATTGGCATTACTTCCTTAGCATAAATCATGTTTCTGTTATGGGACTGGTGGCTGAAAGATC
GACTGCGAGTAGGCTTGGTCTTTGGCCATTTGAAGTAACTGCTGTGCTTCCCAAGACTGGTTTTAGGCAGTTGTATGTATTGTGTACCAATGATATGTAAAATAAAAGTTCCTTTTTCTATAAACAGTTACAGGTGGTATTATTTCTTTGACTTAAAGTGTAGTGTGGCAGAGCCTGTCTGTGGGATGCCGATGTGTGTCATTCAC
ATACGTCATTGTTCATATTCTGTAATCGCACAATGTATTGTAATGCAAATTCCAATTCCATGTATTTTTATTACAATTTTTCTGGAAAAAAATGTGAACCAATAAAAGATGTTGATGCACACGCGTGCCTTCTGACTGAGTGGTGCTCTGGGCTTCTTTGACACCGCACAGGGCTGAGTCAGGCTTTGTATTGAAGGCTGAAGTCT
ATTGTCAGTTCTGATTAAATTTTGTAAAAGACAGCAAGTTTGTTATCTCACTTGAGTGGGGTTCTCCTTTCCCTTGGCTCAAATAGAATACAATACGTATAATAAAGCATTAATAAATATAATTTCAAAACTGTCCTTCCATTGGATGCTTAAGGTCAGAATTGAATGTTGTCAGCCAGTGGGTTTTCAATGTGCTTTTGCTGGTG
GATGAGGCTGAGGAGGGAGTGCGAGGACTTTGCAGATCTCACTCCAGGCTCATCCGGATGAGTCACGACTTAAAGACTCAACCCTGTTTGTTTTCTTCACAATAAAGATGTGGCAGTCAGAACGGTACTCAGTCTGAGAGGTGATGTGAGTGGGCAGCCTTCCGTGCATCTTCAGAGACTCATGGGCATTGTGAGTCAGAGGAGGC
TATGAATATTGTATTTAGTGAAATGTCAGATGAAAATACCTGATTGAATAATGCGGGGATTTTTGTATTAAAGGGATGGGAAAGAACACCTGAATCTGATAATAAAGGACTATGATCTACAAAGATGGAATGTTTCATAAAGATCTACAGAAATAAAGGGATTTTGTAAACAGGATGATCTTAAAAGTTAAGATTACACAGTTCAG
CTATGATCAAAATATTTTACTAAATAGACAACAAACTGTCAAAGTAATACATAACCTTGTAAGTTTTGGTCCCAGTACATTCTCCCATCTATTTCCTTCAAATAAACTTGAACTTGTCAAGCCCATAAAGCCTTCTGGACTTAAGAGGTCCTAAATTAGCAATCTCACACCACCTCACAGAAAGGCTGTCCACTCCCTCCTCCCAG
ACCACCTCACAGAAAGGCTGTCCACTCCCTCCTCCCAGACTCCACCATTACTAAGCTGATTTCCCAAGTTTCAGGATGTTGGTACTTTTTGAAGTAATAGAATAAACTGTTCTATTTGTCATTGAAATTCACCTCACTTTGACTTCACTCTTATTTTCAGAATACCAGGGCATTTCTCAAGTCTGATCAGAACTTATTTAGTCCTT
TGTACAAATTGAATAGGTCTTTGTTGTGTCTCGGCTTCATTAGGTCAGCTTGGAAGGAAAATGCTATTGTTTGGGTCAAAATTGTAAAAGAGCAGAACCCAATAAATAAAACCTTTCAGATTCTATTTACAATGGCCCTACCCTGTTCCTTTTGCCCTTTTCTACCTCTAAATGTCACAGTTACTGAGGGTTACCAGGTTTCAGAG
TGTCACCCCAAGACCTGGTTCCTCATGTGTAAACTGAGACCTGACCTTCCTTCTAGGTTTACGATCTGTTCACGACTCCTCAGATCTGGACCTTGCCGTTAATAAAGGTTCCAGGAACACCTGCAAGCGTTTTCTGATTCTTTTCTTTTCCTTTTCAAATAAGTTTTATGCAAGATTTTTCAGTGAGTAATACAATTTTGTTCCAA
CTAGAAAAGAGCCTACGCTCTATCTAGCTCTCCGTGATAAACATCACCAAATGCTACTGCATACCTCCCCAACCTTTCTCTGTTTAAAAATAATTATAATAATAAAGCATTTATAATCTTTCAATATGGTTTGTTGACCAAATAAAATGCTCTGAAGTTAACAGAACAACATAAATTGCTACAAGCACTGTAAATAGTAAGATGGG
ACATCACCAAATGCTACTGCATACCTCCCCAACCTTTCTCTGTTTAAAAATAATTATAATAATAAAGCATTTATAATCTTTCAATATGGTTTGTTGACCAAATAAAATGCTCTGAAGTTAACAGAACAACATAAATTGCTACAAGCACTGTAAATAGTAAGATGGGTTCAATGAACATTCTAAGCTGGAGTTAGTTTGGGTTTACC
CTACATCACATACTCATTGGAAGCAGTCAGGTGTGCTTCCTGTGACTGCTGGAGCTGTGCGATTCTGGCATAGACAGACCTGCCTGACTTCAATATTTGTAATAAATATAAAAACAAGTATTTGGTGAGAGGGTTAGCTTGATTGAATCACCCAAATGGTTTATGTAATGTAAAATATTTCTTCCTGGTTTTCATGTGTTAAGGTA
GGGCTAATGTAAAAGAAAAGTAGGCTTACATTTTAGATGTTATTAAAATTATGTACTTAATCTATAATTATTTAATTGTTGTAAAAAGTCCAATCAGATTAATAAATTATATAATTACTGAGTTTACAAATGGAAAACTCTTGACCCTACCGAACTTGTGAAGCAACTTGAAAATGTGAAAGGAAAGTCACCTTAAGTGATGGGGA
CACATACACACACAGTCTTATATATGAGTCATTGGTAAATTTTGAAATCTATTTTCTATGGGATAAGGTTGAAAACACCATGAGAGAATCTTAATTATGAAATAAAGTACATGAGTATTTTAAGAAACAGGTTTTTGAAGACAGTATATTTCTGATAGAATTAAAGTAAGTGGTGTCTATTTTAAACTTCACATTCCTCAATAGAA
TTGAACTGTGTGACACTAGAGTTTACTGAATACAATTAATAGATGCTTAAAATAAGAACATGTTGGGCCTGTGCCTATTTTAAAGATAAAATAACATAGCAATAAATTGTGATAATGACATATTTACATCATTATTTTAAAGATTCTCCAATGTATGAAACTAAATTTGTTTCACATATTAATTTTTTAAAAAGTAGGGCTGGAGC
GGGACCATAGGTCTAAATCATGGCACAGGACTTCATATTGTTGTGCTTTATGGCAAATTCCCAGTATTATAATCCACACTTTCGTATCTCTGTAATTGATAATAAATTTTATATAGCAGTTAGCATATAGAGAGTACTGTCCATTTATTTAAAAAATTTCAGCACACACAAAACAGTTTATACCCAGGCATGGTGGTAGGTGTCTA
TGCACAAACCCCCACACAGATACAGATGCATACCCGTTTTATATATATATATAATATTATTATATATATTATGTGTGTGTGTGTGTGTATCTACACATTCAATAAAGTAAGTTTCACAAAATAAGCACCTAATTATTTGTAATCTTTTGGGTGTGAAGTTTTGAAATGTATTTATAGCAATAGTTACATCAGGAGCTGGAGAGTCG
AACGCATATTTCAGATTAGTTTGATATTATGTAAATTAGAGGTAATTTAAAAATAAGATTGCTGTTGTGAATAGACTGATAGGAAATACTGATATTTTGGAATAAATGCTATTTTGTGTTTGATACTATTTTGCTCCATAATATTTTTTTAACTTATTCATATGTACATGTAGGTGGGTGCCTGTGCAGGCCAGAGTGTGTATTGG
TTCAAATCCCAGCAACCACATGGTGGCTCACAACCATCCGTAACAAGATCTGACTCCCTCTTCCGGTGTGTCTGAAGACAGCTACAGTGTACTTGCATATAATAAATAAATAAATCTTTACAAAAAAAAAAAAAATTCCAATGCAAGTGCCAGCAAGATGGCTCAGTTGGTACGGGTGCCCGTCTCAGGGCCTGAGTTCAATCCTG
TACATAAAGTGATAATGGTTTGTATCTTACTGTTCATAAGATCATTTATAAATAAAAATAGCATTGTAAATAATGTTAATATGTATTATAATTCATACAAAATAAATGTACTGTAATATCTACTGCTGGTGTGAAGTCCTTTATTATAGAGGTTTTGGTTTGTACTGATTGTTGATACTGTGTAGTCCAAGGTGGCTGGCCTTCAG
GAGGACAAGAGAGCTGTAGACTGAGGCCCAGTGCAAGAGGCTGCTGTAGATAGCAGCTGTCAACCTACTTAGAGAGGTTCCCATATTCTTAACTGTATGAAATAAATGCTTCAGACAGAGTATTAAACGGATTCAAACTTTGCCTTTTCTTTCTGGAGTCGGTGGGTTCTCCCAACTCTTGCTTCCGGTCTTGGGAAGAGGGTTCT
GATTTAAAAAGGTACTGGGCTGCTCTTGGTGAGGATGACACCTAAGACTGTCTCCTCCTGACCATCTACACTAAGCTTTCTCATTCTATTTTATAAAACAAATAAACTAGTCTTTTCCCCCCTGAATTGCGTTCTCTTCCTGTTTAATTCCATTGAGCCAGAACATTAATAATTAAACACCTAAGCAGGGACTTCTTACATCTTAC
AATTGTAATTTCTCTGTAGATCTTCCCCACGGCGGTGTTATTAATGAATTCAAAGCAGGTGCCATTATTTTTTAAACAATTGATGTTTGCTTTGGTGTTAAATAAAAGAACTAGATTTCTTAAATTTTTACATTTGTCAGAGCCCATCTCTATAATGTGGGGTGTGTGTGTGTATCTGTGTGTTTGTGTTTGCATGCACAAGTGTG
TTCTGTTTTGTTGATATTTTCTGGCATTTTGCTTGAAATATATCCACCCTGAAGTCCCTTTTCCTCATCTTTGAGATGCCTCCTTGGTAATGACAAAACCAATAAACATCTCCTTTATTATATATAAAAGTTTTGGAAAAGATAATCATTTATAAGTATAAAAACCACTTAAAAGTTTCTAAACATGTTTATTATAGAAATCTTTA
CATTTATAAGTATAAAAACCACTTAAAAGTTTCTAAACATGTTTATTATAGAAATCTTTACCTTTTCTAAAAGCTGTGCACTTAATTTATTGAATAACTTAATAAATATTTTTGTATCTCTGCTGTTTGTGTTTAATTTTCCTGATCATAGAATATGTACTAAACAGTTGAGATGGCATCACTTCTGTGGCTTTGGTGAGTTTTAG
GTCGATCAGATCATCGAGTGTACACCACTTCTCCTGTTCTGCCAAGACTTCTTCCTTTTTTTGTTTGCATTTAATGGACACAGTCTTAGAAACATTACAGAATAAAAGCCCAGGCATCTTCATCTTTGGTGATTACATGCACATTAGCAAATCTGTCTTGTCCTGATTCACTGTTGTAAAGCATGAGCAGAGGCTAGAAGTACCAT
TCTGTGTTAGGATTCTACTGAGTGAGTATTTATAAACTGGCTCTGAGCATGCATGAAGCATCAATATCTCTTTTTTTTCTTAAGCCTCCTAGAAATTTGAAATAAATATTACCTGATTCAATTAGGTGATCCTTGGTGTCCTTGCCATGTTTGAAAGTTGACCATACTCAGCAGTCACAGTGAAGAGGGCAGTTGCATGTCACATA
TTATCTATTAAAATTATATTTTCAACATATAAGAGCTTTTGACAACTGATAACTGGATCCTTCCAAATAAATGCATTTTGTTAACAAATGTAAAGTTTAGAATAAAATTGCTAATGGCCCTACCTGATACTGTGAAATTTTAAACTCTCTAACAGCAGTTGTTACAATTCTTGGCCTGAGTACATCTTTGTCCATGGCTAAGACAG
CGCCCAGAATAGCTTTGTTTTCCCATCTTGGTGTTGGTTCCCTTCTATGCTCTAAGGGAATATGGATTGCTTTAATTATGCATGCTTAAGGGAAAGAATCAATAAAGAAAAAGGCTCTTGGGTAGTCTGCTTGGTTTCTCCTAGTGTTTCCAGCTGTCTTTTTATGAATTTGTAAATAAATATAAATGCCTTAATATGTTTACTTA
ATTATGCATGCTTAAGGGAAAGAATCAATAAAGAAAAAGGCTCTTGGGTAGTCTGCTTGGTTTCTCCTAGTGTTTCCAGCTGTCTTTTTATGAATTTGTAAATAAATATAAATGCCTTAATATGTTTACTTACATTTTGCCATGAAATTTGAAATATAAAGTGTTATTTCAATATCATAGGATTATCTATTTATGCTTTATTAATG
ATTGCCCTTTGCCTGAATTTCAATGATCAAAATGTTATTGTTGCACATGTGAATACTGTGTATAAAACTTCCTAAATTTATGTAAAGTTGTATAATATAGAATAAAGAAATCCCACTGTGTTCTCTCTGTAAGAAGTAATGAACTTACTGTAACATGGTCCAGCCACAAGTCTGACATTTTATGCTCTCTGAAGTGGATCATATAT
AATTATGAACTGGTGTAAATTTGTACAGTTCATGTATATTGATTGTGGCAAAGTTGTACAGATTTCTATATTTTGGATGAGAAATTTTTCTTCTCTCTATAATAAATTGTTTCTTATCTTGGCATTTTAATCAATCTCTTGTCATGATTACAGAGGTTCAGCTACAAAATATTTTTCTCAGACGTCTTAGATTTGTAAGCTGTGTG
TGATGGTGTTGATTTCTTTTAATGATGCTTACCATCTCTTTTAGCCACTGAGCCTTTTATTATTTGTCTATTTGTAAAGTTTATTTGTCTTAACTCATTTAATAAATATACTGTTTATCTGTTTCTGAATGGGGACTGAACTTTTTGACCCTTGGGATGATCTGAACACCATATTTTGGCATTCCTTTTTTCCTACCTGAGATTTT
AAACATGTGAATGTGTAATTAGAACTATTACTTTCTGATTACATTCTTTCAGCCAGCACATTACATTTTAGGTTTTTAAAAACCAACTTGTCTTTGGTAAAATAAAAGTTGAAGAAATTTGATCTTGAGGAAAAGGCCTGGGGTTGATATATGTTTCATTGGAAGAGGGTCCTGGTCTTGAATGCAAGTTTGGAGGTCTTATTTTA
GATTTCTGAATGGGCACAAAGCTGAGGTCTAGATTTCTGTCTTTTGAGCGGTGACTGTTTCTTTTTGTTAATGGTGTCTGTAATATTGGCGAAGACATGCAATAAAATGTATGCCTAATTATTTTTGCAAACCAATTCTGATGATTTTAGTCTATGGCATTAATGTTTCTATGTACACATTAATGGGTGTGTGCGTGCGTGTGTGT
ATTTTGATTTCATATGTTTCTGTTTTGCTTCATTTTATGCAAATACAAATTCTTTTTTAAGTGATTGTTAAAACTGTATGGCATTACATTTTAACCTACAAATAAACGAAGTTTAAAGAACGGAGTTCGTGTCCCTCATTGAGTTTTGCTTGGATCACCTGAACTGGATTATGCTTCTTACAACTCCTCTCAGCTGGATTGTTTTA
GCTTTTTTACCTACTCAGACCTTTTCCATCCATGTCAGTGGAAACTCGCAGTGTATTGAGGGAGTGAAGTATTCCAGTCTGCAGACTGAAACAGTGTAAGAATAAAGTCCGTGACTTTTGAACAAATCACCTGGGCTAGGATTAAGTGAATCTTTGGTCTAAGGCTCCTCCGGAGATTAGCAAACCCTTCATTAGGCTATCGTTCA
GGAAGAATAACAGACTCTCCTGTTCCTCAATCATGTAATCAATAGGGAATTCTCCAGCAATGAGAGCCACAGCCATCTTTCAAGACAATGTTAAGATCTAAATAAAAAAAAAAATTCTAGCATTCAGGGCCTTGTTAAGAAGGAAGTTTTTCTCTAAAGAACTTGGCTAGAGACAAATCACACCCATTTACAAATGCGGTTCTCAA
GGTGGCAAAGCACAGGTTAAAAACTGCTGCTCTAAGATCTTGAAAATTTGTTAGATTTACTCCTAAAACCCTTATCATTCTCATTGATGTTATAAATAGTAATAAATCATAATTCTCATGATTATAGATAGTATCTTTTGAACTTATTTTCCCTTGCTGTTCAGGAATACAGTTTGGGTTTTTGGTTGGTTGGTTTTGTTTATTTG
CTCTTCGAAATCATTTACTTTCAAGTACACCTGCTACAGATTATTTTCTGCAACAGAAAGACTACTTCGTCATTTTCCTTCTGATTTTGCTTCAAGTCATAATAAACTTTATATTTAAGTAGAAGTTCTCAACATTGAATCCATGAACAAGAAAGATTAGATGTGATCTGGGACCATTGTTCAAATTGGCTTGCTCTTTATTAAAG
TTTCCATTCTTGTAAAGCTGACGAACATCGGCTCTTGTGTCCCTTTGAACGAGTAGCTTGCTTAAATAGAAACTTTGGATGTCCATTTACCCTGGCACGAAATAAAGTTGCTGAACATCTAGAAATGTGTCCTGCAAGTGTGGTGTGCTGTACTATGGAATGGAATCGATGGCCCGTTAGTTATTCAGACCGGAAGTCATATGAAA
TGCTGTTTAGCCAGATGGGTCTCTTATTTCATTATTTAAAACTTATTCTCTGTGGTAAATGTAGCTATATTATACTTGCTTTTTGTGTTTCTGTATGACTAATAAATAACTCTGGGCAGCTAACTTTTGTAATATTCTTTGTAACAACAGAACTAGATAAGATAGATGTAAAAGAACTTTAAGAAGTAATGAGCAGCCATAAAAAC
GATTTTGAAAAATGATTTGTGAAATGGAGAATTAAAATTTTGTAGACATTTAAAAATGAAAATTAAGTGTGCTTGGCTTCTTCAGGAAGTTATCATGTGGAATAAATATCTTCTAGAAGCATTCTATTAGAACTGCTTAATCAAAAATTATACTACTATTGCAGCTGCTAAATGCAGTGAAACTGAGTCTACAGTATTTTTTTTTT
GCACAGACTCTCTCCCGAAGAGTACGTGATCGCTGCCATCAGTCTCTACATGGATATCATCAACCTCTTCCTGCACCTGTTGAAGTTTCTGGAAGCAGTTAATAAAAAGTAACCGAGCAGTGTTCAGAGACAGTTCTATTATGAAAGACGCTTGAATTAAACTTAAATGTTAATATTAAAAGCATATGTGATCTTTAATGGCATTC
AGGGGAGCTAGGGGCTCCTTTCTGCTTTGAGCTGTGTTTGTTCTTCTGCTCTATTGAGAGGATGCTGCGTTCCCTCTGTGTCAGCTTGTTTGGTTGGGAAAATAAACTGTTTGGGACTTGGCTCTGTACCTTTGGTGGCTGCTGTGACTACAAGCTCAGCCCTGCTTTCCTGTCCCAGAGTTCTGCTTGGTGGCACTGGATAGCTC
AAAAGTTACAGAATTGAATGTGGATACCGGCTTCATTCACCCCCACTTGGATTCTAAACATGACCAGTGAAATAGTGAAAGCTGACCACAGTTGTTCCCAAATAAAGGTCGGCAGCTCCTACCAGGTCTGGGATTGAGATGTTAGAGTCTTCAGTTTTATAGCCGGCTCCTGAAAGCAGGCGACATCAGAGTGGTAACAGTCAGTA
AGTTCAAATCCCAGCAACCACATGGTGGCTCACAACCATCTGAAATGAGATTCAATGCCCTCTTCTGGAGTGTCTGAAGACAGCTAGTGTTCTTGCATATAATAAATAAATCTTTTTTAAAAATTAAATAAAAAATAAAATACCACATGGGCTGGCAAGACGAGTCAGTGGGTAAAGGTGATTGCAAATTCAGCACCTAGGACCCA
GGGCATGGAGGAGTGCTGTTTTCTGGCTTCCTCGCTGTGGGACCATCTGCCCAGGAATGGCACTGCCCACAGTGAACTGGGCCCTTTTGTATCATTAATCAATAAAGATAATACCCTACAAGCTTGCCTACAGGCCAGTCTTAAGGGGGTATTTTCTCAGTTGAAGTTCTCTCTTCCCAAATGACTCTGGCCTTTGTCAAGTTTAT
TGAGGGGGAACCCCAAGAAGAGAGTCCTTTGAAAAGCAAATCACAGGAGGAACCAAAGGATACTTTTGAACATGATCCATCTGAATCTATTGATGAGTTTAATAAATCTGCTACTTCTGGTGATATTTGGCCTGGCCTTTCAGCTTATGATAATAGTCCAAGGTCACCTCATAGTCCTTCACCTATTGCTACACCACCCAGTCAGA
TAATTTTGCTTTCTCATGCATTGCTGAATGTCTTTATTGGTTGTAGAAATGTTGTGGTACCATCTTTAAGATTGTTTACACATAGACTGAGATCATCTGCAATAAAGATACTTTGACCTTTCCTTCCACTTATCTGGCTGCCCTAGCTAAGACTCGGGGACTGTGTCAGACAGAAGTGGGGAGCGCTGTGTGTGCCCATGTGTCCT
AAAATGACTGTCATGGCCAGTTATCACATCGTTTGTAGCAATGTATGATGGAGGACGTCCAGGTCCGTCTAAAAAAATGCCAGGCAATACAGCAACATCTAATAAAACTGGTAAATTTAAGGTATGTGCTCCAGAAGTTTATATCAATTTGACATATGGTGAAATTATATGCTAGAAAAGAACCCCAATTTTTAAATGCTTCCATT
TTCTGCAGGAAGAAATAGTTTTGTTTTGATTTTTTTCCCCATTAGACTGCAATATTCTGACTGGATTGGCTTACTGATTTCTTGAAAATACCATTTTGGAAATAAACAGGAGATAGAATTTTGTGAAATATATGGTCTTTGATGGTGGCATTAGATTTTTCTTTTCCTTAACTAAATGGAATATTTAAAACAAGCAAACAAACAAT
TATATATAATATCTGGACTTTTCAGGGTAGTTTTTGTTCTTTGAGTAATAATATGTTTATGGTCCAAAGAATCACAACTTGGCATCCAGTCCCTTTTTATAATAAACGGTTTAAAAGCAAATGTGTAAACGGCTGCTACGGCGGTTGAGCATGTCACCGTTGCACACTGACGTCTGCAGCTGAACTTGTAGGAAACGGTTATCATG
ATAAGATTTTTAGAAGCCAGTATACATTTTGCACTATTGATGTGATACTGTAGCCAGCCAGGACCACACTGATTTCAGCATAAGGATGCTTATAAACAGTAATAAAGGCTGTATGGTGGCATGCATACCAGGGCCGAAAATGAAGTCATTGACATGTGACATGCTTCACTGGGAGGAATCTCTGACTGTCTCCTTAGACTTTTTTT
GTTGGGTGGCCCTTGTGGACAGAGCATATTCTACTAAGTGGTTGTAGAGAATTACAATGAAAATAGAAGCTCTGTTCTTGCCCTCGAATGAGCTCAATTTAATAAAAGACATTAGCCCCTAGTCTGTGTATGTATGTGTATATATATTAAAACAGTTCTTTGTACACAAACTGGATACACACTTCTGGCAGTATGCACTTACACAT
TTTTGGCCTGGGAGAAGATTGTTCACTGAAGTAAGCAATCCTGGAGCAGGGATGTCATTACATTTTGGAGAGAAGTACTTTTTTGTTGTTGTTGTTGAATAATAAAGCCTGTTTTGAACCTCCTAGGAGTCTTACGATTGGCCATAAGTATAGGGACAGGGCTGGAGAGATGGCTCAACAATTAAGATTGCTTGTTGCTCTTCCAG
TTGGTCAATTTTTATTTGTTCTCCAAGTAAGTCATATACTTTCATTAATATGGTTAAGACTGAGGTAATGTCAGGGATTCTGTACCAATACATACACCTAAATAAATTTCTTGTGACTTGTCACCCGTGTCTTCCCTGGCAAGCATCCTTCCAGATTTTTTGCTGAAGATAAAGCAATCCAGGAACTCAAGGTATTAGTCCTTGCA
ATCTTGTGGTCATATTAAAAAAATGTACATAGTTCTGAATCCTGAGGCACATAGGGTTATGTGTGTGCACAAGAAAACCTGTTTTTTCCTTATGCTTTACAATAAAGGAAATAACAAGGAAAATTGTAATGTTGTAATTGAATTTTTATTCTCTTAATTTATTATTATTATTATTGAGACACTGTCTCAATATATAGCCCTGCCTG
TGTTTTAAAAGAAACCAAATTCTCACTGTTCCCTCCCTTCGTCCTCTCTGGCCTGTTTTTATTCATCTTTCTAAATGCATTCCGTGTCTTTTATGTTCTTAATAAAGTCTTGATGGAGTGTCGTCTAGAAATGTGTGTCTTCTGCATGCTGAGTTGATTTGATTCTAGGTCCACTGCTTGGTATTCGGAGTGTTTCTTATTCCTTC
GGAACCTCTTAAAGGACAACTTTGATTTCCTTCTTCGTGTGAAGATGCTGGATAGTACCCAAATCACTTAAAACCTGTTTCCATTCGCTTTTTACTTAAAAATAAACATTTGCGAGAAGTTACCAAGGCAGCTCTTGTCCTCAGAAGGAACCTGCTCCTCTTGAGTGGCACCTGGGATTTTCTCCTCCCAGTAAATCTCAGTGATG
GATTCTGGGAACAGACAGGAAGGGCCCTAGGTTACATTTTTGGTGATGATCCTCTCAGAACTTTTGTAATTTTATTTTAAAATGTGTATATATCAGGCTTAATAAAGATACTCTTTTAAGCTATACACCTAGAATTTGAGTTTTTCTGTTCAGTATTTGGTTATTTTGTGGCTATAAACAATAATATCAGCCACATGGAAATAGGA
TAACAACGTGCCACTCTTCGACATTACTGCTACTGAATACAGGTTTAATCTGGACTTGCTGCTGTGTTACCGTTTGTGCATTTTCTCTGGGATAAAATTGAATAAAAACTTTTGTGAATTAGTAATAGAAGTGGAACTAGTATAAAGACACTTCTTAATTCTTAGGGAATGAATGTTTTTCTAGCAAATACATTTCATTTTATTTG
CACACCCTAGATGTTTGTTCTTTCAATAATATATGCTTTGCAAATATTTCCTCCCAAAATGTAGCTTGTGTTTTTATCCTCTTACCAGTATTATTTGTGGAATAAAAATGTTACATTTTGATGGTCTAGTTTATAAATATACAATACAAATTTTGTATTATAGGTCTTTTTATAATTTATTTATTTTTATTTTATGTACATTGGTG
AAATGTTATTTCTGCATTTTTTCATGTATATAAATATTTCTTGTCACATCTTGGAAAAAATTGGATGAATTAGTTTCATTTTTATAATCTTTACTTTAAAAATAAAAATGTATCATGTGATTTGTAAATGTACCAGGAGTGGGGATAAGTCTGTTTATAAAACTCTTTTGTATATTTTAATTTCTGGACTACATTGTAGCTAATTA
GTGAGTCAGCGTTTTATTTGTCTTTATACTTTTGGTAGATGGTTAACTTTTTTATATTCTTACTCAGGAATACTAATTTGTTCATTAGAAAACTATGAAGAATAAAGAAAAAGGAATGTCGAGCAGGGAGTGTGTGGAACACGGAGCAAACAGCTGTAACACTCGCAAATCATTACGCAGTCATTTAGAGGTCACATAGCTTTCTG
GATGCTAGCCGCCCCCTCTTAGCCCCCCCAACATGATTTGAGTGTGTTCCTTATGGGATGCACTCATGGAAAGGACTTGTGGGTGTGAATACATTTCTCAAATAAAAGTTTAAATTGTAAAATAGTTTTATAATAAAGTATTTACATTAATTATTTTAATATGGATGGAAGTTGCATAAATTATAATTGTGAACTATTTAGTCTTT
AACTTGTATGGCTTCCTGGGTCTTGTTAAAAGACAAATATAACAATTTTTGCCCTAATTGACTCTGTGAATGTAGAATTGGGCAACACTTCATCCTGTGAAATAAACTTGAGTGTTGTCTTGTTTTGCTTGGCTCCGTTTGAGTCTCTTGGTGTGACAGGCTCTCAGTGTGTCATGGAAGGACTCCGGAACCCATCACCCTCCTGC
TATAAAACTCCTATTATATTGTTAACATCCCATCTGTTGTATTATATGTGAGTATAAAAACTATATCCAACGTATTATTTCATAATCATGTATGAAAAATAATAAAGCTTCCATCCATGCTGTCCATGGAAGGTAAGCTTTGTGGAGTCTTTTGGGGCAAGGCAGCTGAGGTTACGTGCTTTGTCCTGCCTGCTGTTTGTCCATCT
GGCCTGCATAGAGCTAGGTGGGTCACAGTAACAATGTCTCTCCTGCTGCTGTAAATATTATTTGGAGGTTTCTACCCCACCTTAGATCATTTTGTTCCCAAATAAAAGACACAAACCTTTATATTTATAATAAGTGTTAAAAGCATTAGAGCTGGGCAGATATCAACCCTCTGGGCTATTTTGTCTGCTTCCCTGTCGGGAACCCC
ACTGCTTTTTCAGAGGTCCTGAGTCCAAATCCCAGAAACCACATAAGATCTAATGCCCTCTTCTGGTGTGTATCAAGACAACTACAGTATACTTATATATAATAAATAAATAAATCTTTAAAAAGAAAGGAATAAGGAAAGAGAGAGAGAGGAGAGAGAAAGAGAGAAAGAGAGAAAGAAAGAAAGAAAGAAAGAAAGAAAGAAAG
CCCCACTTCCGCAGTGAGCTGTCCCGGGAACTGTGCTGTGGAGGCCAAGTTGGGCCCCCAGCCCCCATTCCCAGACAGGTCAGCCCCTCCACCTTCTCGCAATAAAACCAACTTTAATCACATGTCATCCTGGCCAGTGGCCACTAGACTTGGGGTGGATGGAGCCCTTGGGGACTATGGTAGGGTGCCCCATAACCCGCCAGCGA
TGCGGGGATTTTTGTATTAAAGGGATGGGAAAGAACACCTGAATCTGATAATAAAGGACTATGATCTACAAAGATGGAATGTTTCATAAAGATCTACAGAAATAAAGGGATTTTGTAAACAGGATGATCTTAAAAGTTAAGATTACACAGTTCAGGGTGTGCTGCAGTAAATTTTTTTGGTGATACTTTACAAACATGATATGGAT
CCCTGTATTCTCCTGTTAGCACAGGCTAGAGCTCCAATGTAGGCCCATTTCCTCACTGTTTCGTGTCGTGGGATGACTGTGCCTGTGTGGTATCAGGCACAATAAATACAAAGTAGGTTTACTATTTATTCGGAATGTGAATTTGCTATTTATTCTACGTGTTGATTGTCTATGTTGTGATAATGAACTTAAAGCCAAATAAAAGC
TAATTCTATCCACAGTCAGAAATTCTTTCAATGAGGAAAGTTTAAATATGCAATCCTTTATCCAATACCTAATTCTCTCCAACTGCATCATAAATCAAGTAATAAAAATTAATTGTACTAATTAATCATAATAATGTACCATTGTACTTTTAAATGAATGAACACTGCAAGACAAATCTATGTAAACTCTGAAAAGTAACTGATCA
ATCTGTCCTAATGACTCTTATAAAATGTAACTAACTGAATCATTATCTTACATTTACTGTTTAGTAAGCATATTTTGAAATTGTATGGCTAGAGTGTCATAATAAAATGGTATATCTTTCTTTAGTAATTACATTAAAATTAATCATGTTTGATTAACTGGTTCCTTTGATGTAGTGTGTCATTTCTTAACACGTCTACTATCATA
TGACAGTTTTAATCTTCTACATCCCATCTTCCAGAGACATGCCCACGAACAAGATACCAAAATGCATGAGGTTTATAAAGGGAATATTATCCCTAAATTGAATAAAAACACTCTTAAAACATCTGCTGCCACCGATGTGTGGGCGGTGTACTTTTCCCAGTTTTGGATAGACTATGAAGGGATGAAAAGCGGGAAGGGGCGGCCAG
GCTGCCGTGGCCGTGAGAACCGGGGCTAGAGCGCTGGAGAAGGACGGCTAGGTTTAACAGAAGGATGTAACCAGTTAGTGGGAAGTTTTCCTTTACATGAAATAAAGCGAGTGGTGAAGTGGCGGCTGTTCCAAACCCTGTGGAGGAAACCTTGGGCGCAAGCGGTACAGTCATCTGGGTGGCCCCGTGAAGGCTGCGCACACTGT
TATAATGTTTTAATATTTGTATGCCTTTGTTGTAAGGGTTGCCTGAACGGGGATTTGCTTAGTCTGTGAAAAGTTATTTCTTGAAGTAATGAAGTCACAAAATAAATTATGCTCTTAGAGTGAATTACCATAAAAATCTTTATTTATATAATGACCAAGTTATGGAGTCTTGATAGTGTTTTAAAATGTAAGGCTTCTAGAGCCAT
GCTGAGAGGGGGTCAGCACAGTGTGTTTCGGGAGCATGCAATGTGAGGGTTGATGCAAGCAAATGAGTAGCAGACATTTTGGGTTCTCATGTCAAATACCAATAAACTAAAACACGGAGTTATTTATTTTTACCTATTCCTCCTCTTAGAAATGTCTGCATATGTGTATGCTCCTACACTTGGTTAGCTCTTTCTCACTGTGCTTT
TTTTCTTTCAGTTTATGTATAACATACAAGTTGTTTTGTAACTGATGGTTCATTTAATTCATCTGACATGAATGGTACTAAGAGTAAGTAAAATTAAGCAAATAAAATATTTGTTAGTTTTGGTTTTTTGAGGTAGGATCTTTATTATGTAGTTTTGACTGTCCTAGTCCTCTGGCTCTCTTGTGTATTGACCCTCACCTCTCTTC
GCAAAAGACTGGAAGAACTGGAGACTACACAAAGAAAACAACTGGAGGAGCTTGGGTCTCCTGGGGAGTGAAGCCTGAAGACAGGCAAAGCCAGAGACTCAATAAAAGTCTGACGGGTAACGTGTGGCACTGAGACGCCTTCTTCCTGTTTGCCAAAATCCATGAGCTGCCTCAAGAAAAGGTACTAGCAGCGCACTGCATGGGCT
ACTATTTTATTGTGTTAGAATAGAATTTAATAGAATTATCTATTAAAATTATATTTTCAACATATAAGAGCTTTTGACAACTGATAACTGGATCCTTCCAAATAAATGCATTTTGTTAACAAATGTAAAGTTTAGAATAAAATTGCTAATGGCCCTACCTGATACTGTGAAATTTTAAACTCTCTAACAGCAGTTGTTACAATTCT
CGAAGAAGCCTGTTCGTGTCTGTGATGCATGCTTCAATGATTTGCAAGGATAACGGGTTATCACAACTTCAGAGTAGTATCACACTAACGTTAGACTTTTAATAAATTGATTTGGACTCTGGTTGCATACTAGGCCAAATTGGAATTCGTATATTTTGGAATGTTACCAGTATCAAGTAAAACTCTTCTATTTTTGTGAGACTTGG
GTACAGCCCCACCTCCATATACCTAGGAGCTCCTAAATGATGATAAAAAGGAAAACACTGGCTGCTGCTCGACCCCTTAAAAGTCATTTGTCTACCAACCAATAAACTTGTTCTTAGAAAGCATCAGAAGACTGAACTTGCCACATACTAGTTTTTAAATTATCTTTCTGTAGAAGAAATATAAAGTTACACATCGAATCATTACA
CCTTTTATTAAATAAATACACAGCAATGGTTCTTCAGACAGCTCAGCTCCTTGGTTCTCTACGTGTGCCGCATTGGCCTGTCTCCTCTAACCACAACTAGAATAAATTTCAAGCTGGTGGCAGCCTCAGGAAGGGCTGTTTGAATCCTTTCTTGGTCACCCCATGGAGTCGAGCTGAGACAGCAGTTTTGCCACCTAGCACACCCT
TAAAAGCTCACGTTGTCACCTAAATGATATTAATTATCTCTACAGAAGGTAATGAGAACTCATGAAGTGGGTTGTATGCAGTACAGATTAAGAGAGAGGAAATAAAGTAAAGATAACCTTCATTAAAAGTTTCATCTGTACTGTTTCATTATATATAGGGAGACTGTATTCTTTATCCTCTCAAGGTATTGCTCCAACAAGCTATA
AGCCTATCGTTCCTTCTCAGTTTTGTGACTTGATTTATTTATCTGGTAGTTTCATTTTGCTTAGGCTTATGAAAATACTATTTACTGAGCTCGAGAGTACAATAAATATATGTTTGTTCTCAAAGTTAGCAGTTGGATTTTAATACTCAAAAATGCAGTCTTAAAATCAGGAGAGCTAAATAAACAAATTTAACAGATTATAACCT
TTTTCTTATAAGACTGTTTTTAGAAGAAGAAAATTGTTTAAAACAAACAAAAGCTATCGTATTTTCATTTACTCAATTTCTAGGCTAAAAGAGTTCACTGAATAAAATTTTCCAATCAAAATTCCTATAGTCTTATTTTCCAGTAGTCTAGGCATTCCTATGTGATTATTGTGTCTCTCTACCACTGTTTTTTAAGTCAATGGACT
CTGACGTCAGTGACGTTGACAATAAGATAACTAGTTATATCACTTTGTTTAACGTTTCGTTTATACTCTTAGGTATTTAGTGTGTGAATTACACAATTCTAATAAAACATCATGCCTTTCTTTACATCTCAGTTTTCAACTTCATGTTATAGAATGCTTCAAAGATGCTTTAATGAAAATTATTAAGAATATATAGATTTGTATGT
TAAAAAAACTATTAAGAGATGTGCATTGGTTACAATTTAAAAATAAATTTATTCTCTAGTACTTTCTGTTTGTCTGATTTTTTGCTGTTGATAGTTGTTTAATAAAAAGTTGTCATGAGTCAAATAATAAGTGTGAAATAAATCCATGAATTTTGGGTTATACACTTAAAGATGGTGATCATAAAAATTATTTCCCAAAGCTGTTT
TTGAAAAACTGTTATTTGTATAAATTATCAAGATTTGTAGGCTTTCCTTTTGTAGAAATAATTGTTTGATGTGCCAGAGAATTTCAATTTTGTTTTGAACAATAAAGCATTGATAACAAATATGTTGTGTGGGGCCTTCTTTAGAACTTTTCTAGAACAACAGTGCTTAAACTCTGGCAACATTTTGTTTTGCATTGTATGAGAGT
GACAGAGACAAAGGGTGGGAGTGCATATCTTGGCTACATTGCAAGTTCAAGAATAGCCGGTGCTACACAAGAGGCTTTCTCCCAAAATTAAAAAAAAAATAATAAAAGGGTTTTGTGTTGAATTTTAGATTTGTCACTTTATGTGTGCGCTTTGTCTGCATTTGCTCCTATGTGCCAGATATGGACCTACTGCCTGATGTACCTAG
AACATTTATATCCTGTTATGTAAACATTTTAAATCTATATTTTAAATAATAAAATATTGCCTAACAAAATCATAGTGTTTTCATTCTCAAAGCATACAGTAATAAAATAAGAATTTATGTAAATATTATGATCAATGTTCTTGAGTGTGTCAATAGTAGATTACAATCTGATTTTAATTTCTGTTCAATATTTGGAAGCCTTAGTG
CCAGCAATCATCAACTGCCATTTTTTTACTCTTACGACATAAAACATGTATGTATCTCAGTTGTTACATTGCTTTCAAGCTATTCTCTCAAATTCTGTACAATAAAATTCTTACTGTTTGCCCCACAGTCAAGCTGTTCTTCACTAAAACACTGTTCTTCCACATGTTGATGTGCTTGTGTGGTCTGTGTACATATGGATATGTAT
ACTGTGTTACTCTGTGGAAAGAAAAACTTGTAAAGTGTTTAATAAATCAGTCCTCCTTACATAATTTAAACCTGTCAAAATTTTGTAAAATATTAATCAAAATAAATATTGACTCTTAAATGTGGTGTCTGCTCAGTTCACTTAGAAAGACTGTAAAATAAAGATTCTGCAGTTCTGTTTTGATCGGATTGAAGTCAGGGGCAGGA
GGCTCGCTCTTGTGTAGCCGCCGGCTCTGGGGATGCTGGCTTATTTCTAGTTCAGTGAGATAATTTCTAGTAACCTTGCTCTGGGGTCTCACGGTCTGAAAATAAAGCACTTGCATGAGTATACTAAGTCATACTATTTTGTTGAAATTTAAAGCCCTACTAAGTGCATGATACACTGCATAGAATGTATACTAGCAGATACTGTC
GTCTGGGTTTTTTACAAAGAACTTTTCTTCACTTGTATATAGGCTATATATATGTACTATTTATGAGTATAAGAAAGCATAGTCCTATTTTCTTTAACTGAATAAACTTGACTATTGATTTATATAAGCTGATTCAACAAAATTAATACATGGCTTCAATATAAGATCTTTTTCAAAACTATTTTCTTAACTGAACATTTATTTAA
GGCATTCGACACTACAGGGTTTGTTTTCAACGAAGCATTAATTTATCTTAGATCTTCAAGAAACGTGTATCTCCTTAAGTTCTCAATTCTTCGACTTTGTAATAAAGCATTTTTTTTCTCAACATGCTTGACCTGTTAAAGTTGGCTTTGATCTGTACCAGTGTTTAAAGCTTGTCAATTTTATTTTATTTTACTATTTTTTTTTT
GGGTTTTGGCCCCGAGAGTGAACTTTCTTTTCCTTCCCAAGCAGTCGATACTGGTAAGGCCAGCCAGACTTGCAATGTGAAAGGTTTTTTTTCAGTGAATAATAAATTCAGGGACCTTGGGAATACCAGCTCCTCCCGTGTTCCATTGTGGCGGCTGCTTTCAGCTCCCTTAGCAGCTGCCGCCTTCCTGGTGGAGCGGGAAGTGC
GTGTGCTGGAAATTGAACCCAGGGCTTCACGCATGCATGTATACGCTCCCACGGAGCCACATCCCCAGTCTTTTTCATTCACTATTTGTGGACACCATTGAATAAACCATCCTCTCAGTAAATGTAATTCTCTGCCTGTTTTCTTCATGTTATTTTCCCAATAGCATGCTGCAAAGCCTCTTTACATGACTGTATCAATAACACAT
ACATGTGAAGTAGGAGCTAACTGCATTAAATATGATCTTAAAACTACTAATGTATTTTGTATGAATTAAATTATTGGGATTGTGGTTGAAAATTTTATAGAATAAAACCTCTGGGGTACGGGGCAAGGTTTGTTTCTTTGTTTTGTTTTGTTTTTTGTCTTTTTTAGCCTTTTGTATTTTAACTAGTAAAAGTAAACTTATCATGG
TGAGACAATTCACTCTGGCTGTTTGAACAGCAGCGTTTCATAGGAAGAGAAAAAGATCAATCTTGTATTTTCTGACCACATAAAGGCTTCTTCTCTTTGTAATAAAGTAGAAAAGCTCTCCTCACTGCAGTGTTGGCTTTGATTTGAAATTGTGACATTTCTTCTTCTCCAGAAAAACACAGAGGAAAACCTCAGGTTTTACAGAT
AATGAAAGACGTGATACTGTACTATGCATAAATTGTGTTTTAATGCTGTTTCATATCAGCAGGTTAATCTTGGGTTGGCAAACGTAACCACTGTTATTACAATAAAACCTTGTGTGTGTAACGGCGTCACTGGCCCTCTGGCCCCTCTGTCTTTGTTCTTGCTACCCCATCAGTGCCAATGTCAGACACCCTGTAGCATGGCAATA
TGTATATGATGTATCTAGGAAGTGTTTAATAAATGTAGTTTACTGCTCCTGTGTCTGCCTCTTGTGACTTCTCCAATCACTTTACCGCCTTGTGTTTGCAAATAAATGTTATTCTTTGAGAATTTTACACAGTGTGCTTTGATCATATTCGCCGATGCCCCTCTCCTTCTCCCCTCCCAGCTCCACCTGACCTACCTGATCCACCA
CTCCTAGGTAGGATTAGTGACTGGTATGTGTGTTTAGTTCTTCAGGTCCACATCTGCCCCGGTCTACCTCTTTTGTATATGATGTATCTAGGAAGTGTTTAATAAATGTAGTTTACTGCTCCTGTGTCTGCCTCTTGTGACTTCTCCAATCACTTTACCGCCTTGTGTTTGCAAATAAATGTTATTCTTTGAGAATTTTACACAGT
CTTTCTTTAGCATTTAGGTGACTGTTCAGCAGTTTTCTATATGGCCATTGTTGGCCTAAAACTGCGCTAGTAACAAGCATGGTATTTATCTTGTATTGAAAATAAAAACAAAGTTTTGGTAATACTTTGCAGTTTGTTCTTTTTGTTTGACTTATAATTTTGGCTTAACTATTTCATTTAACCTTGAAAAATATCTATTGGGAAAA
CTTGCTTGGCCTATTTCACTCATAAGCGACTTTGGATGCAGACAGTGTATTAGCCTTGCTTGCTGCTGCTGGTCCATTACTTTAAGTGTTGTTAGGAAAAAATAAAATAGCTTTGGTTTGTCTAATTTTGCAGTGTCTCCTACCTGATAACACATGAATGTATAGCAGTAAAAGTAAAAATTACAAACCTTGTTATTTGTCAAAGC
AAGTAAATGCTTGTTTTTATAGTAGTTTGTTCTTGTTAAAATGTTCCTATGATAATGTCTGTAAACAGCACCGATTTGATTACACTAGATGTAGTGTTGTAATAAACTGTTTATGGGGCTGATGTGTAAAGCTGTTCACGTTATTTGATGTTTACACCTCAGGGAAAGGCTTGTGTTCAGCAATATCTAAAGATAATGTTACTATG
GTCTTCTCGGGGGAAAAGTGACGCTTGTCCAGCAGTTTGCTTCTTGTGATTGAACTGAACCTGTAAGGCTTCATGGATAAACTGAACAGGAATAGATCTGAATAAAGCAAATCTGCATAAATGGTAACCAGTAGCTCTACTTTTATTTTTTATGTTGCTTAACTGTTTTATTTGAAGGAAACCTGTGTGATTTAAAAAGTTAATAG
TGTTCAGAGAAAAACATCAGAGTATCAACTCAGTAGCTCCAAGCTTTTTGTGAACATCAGTAATAAATGGAATTGGTTTTATATGTACTGTGTTCTAGTCAATAAAAGAAGAAACTCAGGAAGAGTTAATATGTTTAGACTCTGTTGTTGCCTACCTCATCCCCATTCCTCATTAAGGAGAAATTTTCAGATATAGAAGGGTAGAT
TTCAATGAGAAAAATAACAGCTTTGTAAATTTCAGTGTATAAATGCATTGTGCTTCATATTCTGTAATTTTTGCCTCTATTCTCAGACCACTCTGAGCAAAATAAAAGCTGTAAGGTTTGTTCTCACAGAAATAACGTTACTGTCCAGTTGCAGTGGGAGCTCCTTTCCTTGGTTTTACTGCTCTCATTGTTTAGCATAGTCCCAC
TTTGAATAGGTAGGTGGGTGGGGTATGATAAGTGGCTGGTGTCAGTAGGAATGAGGGACAGAGTGGGAGTATGGTGAATCAAGGCGTGTTTATATACGTGAATAAACTCTCTACTATTAGAACCATACAGGCTGATAAGCAGTTTTTTACACCCTGAAGACTTTCATCTAGTTGAAAATTCCTAAGGAAAACACACTGATGCCCTG
TTGTTTGTTTGTTTGTTTTTCCTTTGGCATTCTTGGGGAAAATGTAAAATTCAGGCATTTGGATTTTGTATTATATCAGTATTTCCTTATGTATTTTTTAAATAAATTATACAAAATAAATTTTTTGTTCTATAGATGAGAGTTTTCTCTTATGTAATAGAATAAGGAAGTAAAGTATTTTTCCTATAATCATAAATTCCTGACAT
TACATGTATGAAAATGGTGTACTGTATACTTTAACACACCCCATACTTTGTATTGGAGAGTACAATAATGTAAATCCTAAAAGCACCACTATTTTAGCATAATAAAAGAAAGTCCAAAGAGCTCCTATATAGACTACTCCAGATAACTTTGCTTCTTTGATACTTGTAGCTTATTGTAATTTTTTTTAAATTCAAGGTCATTATCA
GCAGCTAAATGTGTATGTACCTGTACTAGTGTTAAGACGTGTATCTGCTTGCAATCATTGCCATATGTAAACTAAGCGAGGCTTTCTTAAGAGATGTGGAAATAAACTCCTGGTTCCTTATTCTAGAAATAAAATCCATGTTTTCCTTCAGAATTTATACTGCAGTAAGTAAAAAATGTTACTTTAGATAAGGATTTTGGATGGCA
ACTTCGTTCTCTGTTCCTTGTGTAGAGTCGCTGTCTGTGATTGTACTTGGACGGCTTGCTTGTGGCAATACCTTCTCTAGTGGATTATCACTGTCTGCACAATAAACATAACAGCCTCTGTGGGCCCCGTGGTGTGTGTGTTCAGTTTCCTTTTCTTGGTCTCACTTCTATTAAGTAAATAATAAAGTTGGTTCCAAACAAGAGGG
AAACGAGAGTAGATGATTCACCGGAGAGACGTTCAGCGTCCGCGGCAAATCTATCGCTTTTTCTTAATTGCCTGAGTATTGGCTACTTAGCCTAGCACCCAATAAAGTCAAACGTTAATATACCTGGTGACCTCGTGGCTGTTTCAATTTCTCTTTCCCAGATACTTGGATTTTTCTCCCCACTACCCCGTTTTTCTTTCCAGTCC
TTTAATAACTTTTCTTCTGATAGTTTAAAACTTTTGAAAAGTGACAAGAAACCTTCATTGAGAAGCCTTTTTCGATATTTGTTGTATACAGAAATTCGGTAATAAAGTTTCTTTATAAAAATGTCTCTCTTCTCTGCTTCCTAAAGACCAACCGTGCTCTCTAGCGTGGCTTCCCACCACAAACAGACAGTGTAGAGCGACTTCCC
TGTTTAAAATATCTTTTATAGATTTTATATAAAAATATCCGAGTATGGTTTTGTGTAGAAGTTCTGGCACCAGCTGTAATGAGTTCAAATTTATGTGAGCAATAAAGAAGCAATTGGCAGATACTGGAAAATATTTTGTGAAAAGCTGTATTTATTATAAATACTGGGACTGTGACAGAACTAAAGGGATTATGTCATTTCCCAGT
TGGATGAATCTGTCATGTCATTAACAGAACTGAAATATTCTATTGTAAGACGTGCATTTGCGGTTAGAATGGTCTTGTTGCCTAAACTGTCTAAAATTCTAATAAAATAACTTTCTAAGAAGTCATTGGAGTGGGCCTTTTAAAATCTCCATTTTGAGTTTGATGAAAACGGATTAGAAGTGGGCAGAGATTCAGCTTCAGCCCCC
TTGAAAGCAGACCCATTATACAGGTCCTTCCAAGAATCCAGAGGCTGTTAATGGTGTATGGGACTATGGTCTTTATTATGTTTTTACCTTTGGTTTTTATAATAAAATGCAGGTTATCCAGGAAGTAGCCCACAGCCTGACAATACTTGTTAACTGACTTCATTCATCAGAGGCTCATTTTGTTATTACAGCAACAGCGATCTGAA
GATTCAAAGAAGAAAAGTGTTACTTCATTGGTACCAACACTTCAAAACAGAACTAAAATGGAAATTTACTAAAATTTTAGAAAGTTCATTTTTTATTAATAATAAAGTTTAATTATGTCTAGTACCATGTATTCATAAGTGTAAATAGTTATAGTGCTGTCTAAGCTGACTCCATCAGCTCCATCATGTAACAGACCAAATACTCT
CAGAATCATACTAAAATTTTATGCAAGGTGGTACTATAACATTCCATACTCTCTACAACCAGCCCTTGAGAACAAAGGGAACTGACAATACTGTGTGTATAATAAACAGGACAGTTCTGTATAAAACAGTTGCATTTATTTAAAATTTTAAAATACTGATGATGCTAAATGCTCGAAGCTGTATTTATTATTAATACAAACTTGTT
CAGTACTTGAAGTGAAACACAATGAAAACTTTAACAGAAATTGTCTCTTAATACATTTACAGTCTTGTATTTACAAGCTAAATATATATAGGAAATCACAAATAAATCCCTTTTAAGTTTGCTGCTGTTTTGATGAATTATGTTTTCTTTAATTTTTTGGATGTGACTTAATTGATGACAAATGTTAAATTTGTGGATGTTGGTCA
TACAGTAACCATGATGAGAAATAAGTGTATTGTTCTTTTGAAATATGTGGTTAATCGCAGACTGTCATCTAATCTGTTACATACCGTATTTTTCATCCTGAATAAAAGTAATTTTAACACAAAATGACTTTGATGTTTGGCTGTGTTCACTGATGAAATCAGATCTCTGAATGTATGTGATGAAAGCTAACTATAAGATGATCTAT
GTTTTGTACAGAGCATGAGCTTACTGAAGAACCAGGAGTTGAGGATGCTGAAGTGTGTCTGAGCCTTGCAAGCCATGTAGAGAGACGGGAAGAAGCCCTGAATAAATAAACCTTACATAAAGTTTTGTCTATGGTCCTTTGTCTAGAACTTCAGGAATCTTCACCATTATCAGGAAAAGATATTTCCAAAGCGGAGAACTTGCCAT
ACTTCATTTCAGTCACATAACAACCTGATTAAGTAGTCGCTGTTTCTGTTTGTGTGGAGGGTCAGAAGAATGGTGAATCTAAGCAAAAAGGCAGTATTCTAATAAACAAAGCATACACATTAAACATCTGTTTGACACATTACTTCCTAAACCTGATTTTGAAAGATGTTGTTTTTCAAAGTGTGATACATTTCATCAATTTTGGA
TTAGCGTTTGACTACAAAAAATTGGACACGGCAGAAAGGAACTCCTTAAACTGCAGTGCAGAAATGGAATCTTCAGAGCTAATCATTAGTGAAAAATGTAAATAAATGACATTTTTGTATTTTTTACAGTATACTTATTTTTTGGCTCTTTTGTTCTCTTATGAGATTATTTTAAAATTTGGTTGTGGCCTCTGTGAAGCATGCAC
CTGCCGTGTGTGTGTGTGTGTGTGTGTGTGTGTGTGTGTGTGTGTGTGTGTGTGTGTGTCCGGACTCATAAATGGATAATGAATATAAAAGTACATTGGAAATAAAGAAACAAAGTGTCACCTACATGTCTTGTGTTGTTATTTCGCAGCAACTTTACCGCTAAGTCTTTTGTGAAATATTTTAATGAATTTAAAAGAAGCGGGCA
ACTGAGGGGATGGGAGACCTTTCATATCACCTCACAAACAATCCCAGCAAAAAGGGTTGGAGATGGAGCACCCCCTTGTTCTTCAGCAATCAGGTTTCTAAATAAAAAACTGGACCGTCAAGCCATCAGGCTCTGTGGGGAGGGCAATCAGGTCAGAGCAGCTCAGGGTGCCGATCCTGCTTGCTAAACGTTTCCCAGAAAATGTC
CGTGCGGCTGTGGTCGTGGGCAGTGTTGCCATCTTCACTTACTGCTTCCGTTTTCCATCTGTTTTGTTAATAAAATATGTATATTTACTCCCGATATCACAATAAAATAAATTATTTGATCTAAGTCATTCACAGAAGTTTTTGTTTTTTAAAAAACTGAGTAACCCATCCTATGTTTAAGAGTTACAGAGTCCAACTGAAAAATA
TGACTCCGGTCCCTTAACAACTGGGGTCTCACCGTGCGGCTGTGGTCGTGGGCAGTGTTGCCATCTTCACTTACTGCTTCCGTTTTCCATCTGTTTTGTTAATAAAATATGTATATTTACTCCCGATATCACAATAAAATAAATTATTTGATCTAAGTCATTCACAGAAGTTTTTGTTTTTTAAAAAACTGAGTAACCCATCCTAT
GGGGTAGCATATATGCATATTTGTTCACTCCGTTGGTTCATGAGTTGTGTTTGCCTTTAGGTATATGGGCCAAACTGTCTTGGTGTGTCAGGCCCTTCACAATAAAGCTCTGGGCACCTCTACCATCTTGTGTCTCCTACTCCCCACAACTCAACACTCTATGAACAAGCTGCACTAGACAGCTTGTTATTCCAGAACATCATAGG
CTGGGCCTCCTCAGCCGGCAGGACTGCAGCACCTGTCGAACACTTAGCGTGTCTTTCTTTTCAGATTGTGTACAGTAGATTATTTATTTTGTTATTTTGGAATAAAATTTATTTTATGGCTTAGGATCCATGGCCCCCTTCCCCTCCAGTGAGGGAAAAAGGACTGGGTAAGAGCCGGGGGAGGGGGGCAGAGCTGGCAGTGGACA
CAGAGACAGAGAGCTACACACAACCAAACTAGGAGGGGGAGCTGCATACGCTTGGGTACGGAACCCCCATACACATGCAGTGGGCAGGAGGCAGTAATTCAATAAATGGAGCTGTCTTCGCATTTTTCTGTGCCTGGCCTCATAACAACGCTTCTGCTCAGCCTCCAACCCAGTGTTCTAACCAACCTACACCTCTTTCCTACAGA
CCACAGTTCAAAGCTCCAGAAAAAAGACAACTTTACACAATCCATTTTGGAGCCTGTTCAGACCCACAACTCCCATCTCCCTTGGCCACAGAATGTACTTAATAAAAGCAGTATTTTGGTTTGAGGAAAACCTGGTGAAACAGTTGAATATGTATGCGGAATATTCAGTTTGGACTTGTCTGACCCTGGGTGCTACAATGGTGATA
AAAGGTTTGCACCACCTCTGCCCAGCTACATAACTATTTTCAATTGCCTCTGGGATGCAAGGGGATTTCCCTCTTAGAGTGCTACTTTTAAAACTATTCCAATAAAGTGTCTGTTTAAGATTATGACTGGAATCTCTTGGGCCTGGACAGTGAACATGTTGCAAGGAGGTATGATACTAACCCAAAGCTAGCGGGAGGGAGGTGTA
CAACGCAACAAGGAACACTGAAAAAATGCCTCATTCTAATAAAGTGACTTTCTCCATTACCCTTACCCCTCTACAGACAGATTTAAAAGCAGACAGAACAAATAAACGAACAGCAACAAAAGCCCTCCCGCAAGGTTCTGAGAATTTATTTCAGATATTGGTAGTCTCGAAGGGAAGACTGCAGAAAACACAGGCACTGCTGTCAA
CTGATTCCAGCTTTACAGCAAGAGGCTGATTTTGAAAAGCAAGGCATCTATTTCTGTGTCTACCCAGTGCTGCCTGGTTTCTGATACCAATTAGGCTCTCAATAAATATGTATTGCTTTAAATCAAAAAGCAGGTGTACAGAAATGAAGGTACCTGTGGGAGCCTGACAAGATTTAAGTATCTAAAATCCCTAAGCTGCCCAGGGA
AATACGTCTACAAAGGGCAGCTGCAGTCTGCACCATCCTAGACTAAAACCCACCCCTCTTACTTCACCCTCCTGGACAGGAGGGAAACTGGTGAGCCACGAATAAAAACACAAGCTTCCATTCTATGTGGTGTGTTTGAAGGAGTCACTAGCGCCCCGTAAGGCAGTGGGAATTCAGAGGTGGTTTCCCTGTGGGGCAAGTGCCTT
ATTGCCCAAAGTAGTGGAAAAAGGATGTCTAGGAAGAGTCCTGGGCGTACCTGATGGAGTGTCCATTCCCTTCTCAGGGCCCCAGTTTCTTTGCCTCCAAAATAAAGGGGTTTGTTTTGTTTATGTATGGAAGGTTCTTTTTAAGAGGTCTGGCATTAGTTGGCAGTTTCTAGAACAGTAATAAGTGCGTGAGGACCCATTAGCAC
TTATGTCGCTTACTCACAATTATTAATAATTACAGAAGTTTATTCATTTGTGTATAAATTTAATAACTTTGTATTGATTTTGAGTATGATAACTTGTTGCAATAAACTATTTTAATAAAATATAGCTTTGTTTAGTTAATGCTTTTTAGCCATTAATTTATTTGTCCTTTAGTAATATTTTTGCTGTTTTTTTTTTTTTTGTGAGA
TGGAGAAATGATTGTTTTCTTTCCAGAAAACTACAGCGGACTCATCTACATCAAAAAGTACTCTGAATAAATCACCTATACAATTTGCAACCAAATGCCTAATAAAATCTGTTCTTGAGCAAAGTCTTCATTTCATAATGAAGTAGATTCATTTAGCACCTTACTGTATTTTTAATTCATCAGCAGTCTACTTCATCAGGTGTATC
TAACGTGTACGAAGCGTTTAGTACCCCCCAACAACTGGAGAAATGATTGTTTTCTTTCCAGAAAACTACAGCGGACTCATCTACATCAAAAAGTACTCTGAATAAATCACCTATACAATTTGCAACCAAATGCCTAATAAAATCTGTTCTTGAGCAAAGTCTTCATTTCATAATGAAGTAGATTCATTTAGCACCTTACTGTATTT
GCGCAGTATAGTAATAGTATCTGTTTAGTCAAAACTCTGAGTGTGCTTGGATCCCTCTGTTTGATCTGTCAAACTCTTCCCACATGCAATCGTGACTGTTAATAAAAACCAACCAATCCAAACCTGCTGTCTGCACTGTTCATCTCAAAGTCTTAACAAACAGGCTGAAGTATCTGTCCTTACTTTGCTTCTGTTGAAGCAAACCT
GTCCATCATTCTGGCTATCACCTATAAGTGAACTGTGATCCACTAATGCTGAGCACCGACTGAGGACCAGTCATTGTGCAGGACCTCAGTGCACTTGACTAATAAAGTGGTTGCCGCAACAGTCACGGAAGCAGACTGGTTTTGTGTGTGCTTCTTCGGAGACTGCGTGACTCAACATGTCAGCCAATGCTAAATGACCCCAGTTT
ATGACAGGTAAAGCAACTGTGAGGGCAAACTAGAATTAGTAGTGAGAAACTGCTAAAGCTGATTTGCCATTTTACTGAAATGGAAAATGATTTTTTTTCAAATAAATACTTATATTGTTCATGTTCCAAATTATTCAGTTCCTTTATGAGGGATCGTTTCTATTTCTGCCTCCTAAATAGGGAAAAACATTATTTGACAACTGGAA
ATTACTGTGCACAGTTTGATAGAACAGATGTACATAGTGACTGAACTGTCAACATCACAAAGAATCCACAAAGTACATCTCCTGAAAAGTGCTCTCATGAAATAAACATGACTCTGGCTCAACATTTGCATCTGGAAATCCAGTACTCTGGTATGGTTCTATAGAATATCAGAATTAAAACATGACTTCGGTGGTCAATCTTCCCA
TTCCCTAGGAGAGGTAACCACTGTACTTCATCCTTGTACATCACACAGCTATGTGGATCACATGGTATCAGTCTTTTTGTGCCTGGTTTATTTATTACTTAATAAAATGTCCTTCAGGTATATCCATTTAATGGAAGTATGATTAAATTTCTTTGGTTGCTAAATATGTGTGTATATGTATGTAAACAAAATATTTTCTTTGTCAT
CTCTTAAACCATTCTTAAGACAATTTCTACAGGCACTTGACATTCTGTCAAAGCAAGAAGCAAACTGCAGACCAGCTGCCATGAAAAATGTTGTTTATGGAATAAAAAAAATGTAACTGCCTTTAAATTTCCTGGTGGCTGTGTTTTGTCATTTAAGTGTGAATGTGCCTCATTTGATACAAATGAGTTTTTGTATCAAAATTAGT
CCAGCTTCTGTTTACGTCAGACAATCGGTACACACGCAGGTGTGTTTCCCAATGGCCAGTGACAAATGTTGAATAAGTACTTGTGAGATTTGCTATTTTTAATAAAGTGATTGTTTTAAATCGTCATCTCTGTTTTCTGTTTAGAAGACTTAGTAGTCCTCAATCTAGAAGGGTTCAAGTCTCCAAAGTAAACCGTGTATAAAATA
AAATATGGGAGGTTAGTAGATTACATGGACAGTAATATATTTTGTTATTAATTTGTCATTTTGGATGTACAATATAACCACTCCTGTTGATAAAAATCAAAATAAACCACATTTCTTGATCATATATCATTTATGACATGTCAATGAGGTTGCCTTTTTAGAATGTACTGTTTGTATGGATATGATTTTATATTTAATGTAGCTGC
ATCTAAGTCCTTACTTTTTAAATGTGTCTTTTGGTTACCCTTTCCCCAATGCTATGGTGGCAAAATATGGTTGGAATATTTTAATACTAATATCATTAATAATAAATTTTATACTCCTCTGGTCTTCAGCTTGAAAGTAATTAAAAGGTCAAAGATTTTCCTTTTTATTACTGGAACTCATTCGTATTTAGTACTACTACTAAAAC
GTAAACCTACCTATTTTCTATAGCCACCATAAAACATCCCCTTTTCTTAAGATTCCCTTTCTAGGTGAATATGTAATTTTTGTAAGTCTTTGCTTTTACAAATAAACAATGTTAATACACTAATGTTCTGTGGTTTAAACAGAAAGGAGAAATCTGAGGATTTGGTGCCTGGAATCTATTTAGCATTTATTGTGAAACACAAGTTT
AAAGTGGACTGTGGCTTTTTTGTTTGCTGAGTGCTTCTCTTTTAATTTAATTTAATTTTTTAAGTTTTAAGGACAAAACTTGTATTTGATACAATTTCCCAATAAAGTTTGATATTTAAGTAGAAACGGTACCTACTTTTTATTTTACTTTAAAAAAAACAACATATATTTTTGTCAGACTTATACCTGAGAAACAAAATTTAGCA
CGAGAACCATGGTCTCACAGGAAATCGCTGATCTTTTTAGGCAGACATAAAGTTGTTGGAAAATGTCCCCAGCTAGAATTTAACTTACCATGTACTGTTCAATAAACTCTTGCTTTTAAACGTAACATTTTTGTTTCAACTTTTCCAATCTTTGATAAGAACTCAGCCTCACATTTTAAGAACTTTATGTTAACCAATTCTCAAAG
TGATTGCATTCTATTCAAACTGTTCCTTACTCAAGAAGTAAGTCTGATTTCTTCAGAAGAGAATAAGGAAAGAGAAGCTATCAATGGGCGCTGTGTTTGGAATAAACAAATGTGGAAAAAGATCCATAGGTCGTGAGATTTAAATTTCTCAAGCAGCTAATATCATTTATTTACATTTACTTTACCAGGCTCCATCAGTGGTATTT
TCATGGTGTTCCCTTCCATAAGATTTGCTGTCTTGTCCTTGTACTTGGAGGTTTCTCTTAGTCTGCATTTTTCTTTTTGATTAAAAAAACTTTATAATTTAATAAATACTAGAGTTTATCAGAAATAATTTGTTTGAGTCTGGAAAAGGGATGGGGACACTTTGGTATTTGTGGCTAAAGAGCTTTTTTAAAGGTGAGGTTTGAAT
TATTTTCTGGACTAGTAAATTAAAATATAATAAAAGTTTAAATCTGATTTCAATTTTTTTCTTCTCATAGGATGGCCGGCTGTGGTGAAATTGATCACTCAATAAATATGCTTCCTACAAATAAGAAGGCAAATGAGTCCTGTTCCAATACTGCACCTTCTCTGACAGTTCCTGAATGTGCCATTTGTCTACAAACATGTGTTCAC
TTTTTTAAAATCTGTGTAAGTTTTCACTTTTTTTTCTAGGAAAAATGCCTAGAAGTTTGCTTGATAGGTCAAATGGCAAATCTATGTTTAACTTTAAAAAAATAAAGAAATAAAAACTACATAGCTAAAGCAAGATAGAGTGATTGTACTACATTTTTACCAACAGTATATGGAAGTAATTTTATTCACATTCTAGTAAATAGAGT
CAGATGCTGTGTTCTCTATTTAAAACAGTATTGTCTGAACAGGAATGTGTGGCCCTTTATTATGGATTTCAACTACATGTAATGATATTCCAATATTTTCAATAAAGGAATTTATGCATTCAGTGTGAATTTCTTTCCTAAAGACTCATTCATTGGCCATTTATATAGTACAGCCTGACTTCAGAGACATGACATGATCCATTCCA
CTGGTCAATCTGCCTGCTCATCCTCTGATATGAAGACCAAAATCCCACTGGGAACCCCAAGTTTTGACATTGATATTTAAATGGGGTCTCCAAAAAGCTTAATAAAATGATTTCTTTTTGCATTTGTGTTGATGACCACTACTCTGGAGTATTTACAAATGTCATCTTTAAAAATAGACAACCTGGAGCAGGGTCATAATTGTTCT
ATGGTTCCAGTTGTCACTGTGTGTACAGTATAGATTACTGTGGAGTATTGTTTACCACATGATGTGTGTGAATGTCATGCAGAGTCATCTAGTAATACCTAATAAAAGTTTTTGAAAGAGAAGACTCATGTCTTTTTTCCCAATAGACTTTGATTCTAAGTAAATTAAAAGGCAAAATCAATCAATACCCACCAATTACAGATTAA
ATCCATTCATGGCCTCTGCATCAGCTCCTGCTTCCTGACCTGCTTTAGTTCCAGTCCTGACTTCCTTGGGTGATGAACAGCAATGTGAAAGTGTAAGCTGAATAAAACCCTTTCCTCCCCAACTTGCTTCTTGGTCCTGATGTTTTGTGTAGGAATCGAAACCCTAAGACAGTATGAAACACCTGAAGAGACTCTTGGGAAATTAA
TTTTATATCTTGAAACTCAATACCAAAGAACATGGAACTAAAGTTTTGGTGTGATTCTGATGTTTTTAATTAGAAAAGTTTCTTCAAGTTTATTTTGCTAAATAAACCAATCATAATTATGATCTCTCCTGCTCTGGTGTGCTTCTTCTGTGTTCCATTATATTCAAAGTGCATTTCTATTTTCCAGAATCTTCTAAGAGAGAACT
TATTTGTGGCTTTTCGATAAATAATACAATAACAGGTAATTTCATATTCTCTTCCTCTTTTATGTAAAATGTTTATAGACCCAAAGGGTAAAGTTTTTGAAATAAACTATTTTATATCTTGAAACTCAATACCAAAGAACATGGAACTAAAGTTTTGGTGTGATTCTGATGTTTTTAATTAGAAAAGTTTCTTCAAGTTTATTTTG
TTTTCATCCAAAGTTTTGTACATCCTGTTGTTTTCTAATGGAAAAAAAAATGTTAATATGGCTTTTTTGTACTACTAAAAATAGCTTTGAGATTAAGGAAAATAAATAACTCTTGTACAGTTGAGAATCGTGTTATTAAGTCTGTATTGGCAGTGTGTGCAGTGGCCTTTGCTGTGGTTATGAACACTCTGGATTATAAGAATCAT
AATTTGACATAGAGCTGGAATGTAACGTTGCTTACAAGCATTGCTATTCAACTCCTGCTTAAGGTGTTCTAATTTTCTGTGAGCACACTAAAAGCAAAAAAATAAATGTGAATAAAATGTACAAATTTGTTGTGTTTTTTTATGTTCTGAGGCTGACTTCTAGGTCTTAGATTAATTTTTTAGGAAGGCCTTGCATGCCATCAAAA
AAACTCAACCAAGCTGTGATACGTGGAATGGTTACTGTTTATACTGTGGTATGTTTTTTGATTACAGCAGACAATGCTTTCCTTTCCAGTTGTCTTTGAGAATAAAGGAGAAACAGATCTTCAGATGCAATGGTTTTGTGTAGCATCTCGTCTCTCGTGTTTTGTAAATACTGGAGGAGCTTTGACCAATTTGACATAGAGCTGGA
TAGGAACTTCCTGCTTATCTCATGTTAGCTGTACCAGTCAGTGATTAAGTAGAACTACAAGTTGTATAGGCTTTATTGTTTATTGCTGGTTTATGACCTTAATAAAGTGTAATTATGTATTACCAGCAGGGTGTTTTTAACTGTGACTATTGTATAAAAACAAATCTTGATATCCTTCAGAAGCACATGAAGTTTGCAAGTCTCCA
TTTAATATAGACAACCAAAACCTTTTTAATGAAGAGTGCTTTGTACTTTGGAGAATACAGTCATTTTACTGTGGGGAAATGTGATATTCTCAGTAAATGCAATAAAATTTTTAGCAAATTCCTGTAAGATCTTGTGATTGTGTTTCTGGGGCAGGGGAATTACTGAAATGAACAGTGTCTTGAAGAAAAGTAAAGTGTTTGTGTTT
AACTAGTAAGGTGCTATTTATATTGATAACTGGTTAGTCAAATTGCATAAAGACACGGGCTGTAAAGTGTATAAAAACAGTGTGTGCCTTGATTTAACTCAATAAAATGTGTACATCTTTGACTGACTATTAAATGACTAACTTGGGTTTTTTTTTTTTTTGTTTGTTTGTTTTTTCGAGACGGGGTTTCTCTGTATAGCCCTGGC
TCTAATTACAGGTGGGGAAGTTTTGGTGCCATAATTTCTCTTTGTTGGTGTTGGACTTTTAATCAGCTGAAATGTATTTCTGTACCACAATGTAAGCTTCAATAAAAGTTTGCTTAATTGTCTAGTAACATTGAGAAAGTTTTCTGTTTGGTGTCTACTTAACTAAAACCCAGAGAATTTAAAACATTTGAAGGTAGAAGTGACAA
AATTTCGTAATCTCAATTTCTTTTATTGTGTTTTTGACTGTTTCTAAACAGAGTAATTGTACATAAAAGTTTTCTCTTTTTTGAAAAGATCCTATTTTTGAATAAAGCATTCTTTTTATAGAAAGTGCTGCTGAGTTCATTGTGTCCTTTGTCTTAGGTCTGTGAAGATACCAACAAACCACCTCAGACTTAAATGGGTCACACAG
ACCACAGGAAAACATGAATTAGGTAAATGTGGTATCATCTTTTATACTTTAAAATTAGTGATGTCACAATGGATTTCTCTGTTGTATACACATGTTACATAATAAATTTATACTTTTTGCCTTTCTAAAAGCCTGTGGAAATATTCTGGGACAACTAGAAAATTGATGCCATCAATGGAAATAGAAACTAGAGCTGGGCATGGTGG
TGGAATGGAGGTGCGTACTTCCCGTGGCGTTTGTAGATATTGCCTGTGTATTCCATTTAAAACCATAATCTAGTTTGTAAAAGAGATGATGACGCATGTAAATAAAGCTTTGGTGACACTCTATCTCATGCCCAGGAGTCTGTCATCATTGTCCTGTTCCCCCCAGGAAAGAGATGGTTGGGTTTGTGAGGCAGTCCTCCCGTGGG
CCAGCCCAGTGCTGTGGGATTGTCTATAGCCAAGTTTTGTAGAGCCAGTGGCATCTGGTTTTGTTGTTGTTTTGGTTTTTTTGTTTTGTTTTAATGTCCTAATAAAACCTTAAAAGCATGCACATCAGCCTATGTATCAGGGAATGTGTAATTTGTCACAGTCACTTATAATCTAAGGTGTTTTCATAGAGAGTCTCCGGACGGAC
CTAAGCTTGAGGTCATCTCTCTTTAACGCTCTCTCATTTTCAGGCGTGGCCTCCTGGAGCGCCACAGCACCCGGCTGCTCCGTCGCGTCTTCTGGGTTACAATAAAGTTTTCCTCCCTGTACGGAGCTCAAGATGGCGGCCTCCTGGTCGCCCTTGGTTACTCTGCGCTCCGCCGCGCGCAGCCGGCTGACTGGGAGAGGTGTTGG
CAAACTAAACCAGCCTACAACCCACCACCAAGCCACGCCCTGCAGGAAGCAGCCGCCCCTCTGGGAACTCCTTTTCCTGCTGCGTCGGAATTGTCAGACAAATAAATCTCTGAGAAACATCAGCTGCGCACTTACACGTGCTTATTTGGCTTTTCTCATTCTTAAGATCTTTGTTGTTATTTGCCTTGTTATAGAAAGTGCTGATT
CAAACAAACAAACAAAAAAATCCAAAAAAAGAAGAAAACTTAAAAAAAAAAAAACCAAGTCAAATCACCTTGTGATTCAGTGTATCTGTTTACTAACTCAAATAAAAGCAATTGTTCCCTCTGGAGGGGTCCAGGTGCCCCGCCCCTCCAGGCCACAGAGCCTCAGCAGGAGGGTGACAGACGCGGCGGGAGGGCAGGAGGGGCTT
GGCGGACCCGGTGTTGACTTCAGGCCTGTCCATTCAATCGCAGAGGGTGAGCTCTCCCATCTATCCAAGCAGGCAACAAGCCAAAACATTGGTTTGTTATAATAAACATTGTTTATTAACCGATTACAGAAAGAAGAGAAATGGGTGTTCCTCCAGCATTTAACTTAGACACTGCTCCTTCCCTGGGCTGGGGACACACAGAAGAA
CTCCTGAAAAAGGTCTATGAAGAGAAGACTGAGAACGACAAGCACCGGGTGGTGTTGCGCCGATGGAAGAGCTTAAAGCTGCCTAAAAAGACTCTGTCTAAATAAACATCACTTCTCCCACAGACTGCCTCCTAATTGTCAGGGGGTGGGGGAGCATAAAAAGAGGACGTTTTTATTAAAATAAAGTTCTCCTGTCATTTATGGGG
TAAACTTTGTCAGGCATGATAACAGTCCATGGCTCAGAAAGATAGATAAGAGGATCAAATTTGAGGCCAACCTGGGCTATATAGTGATACCCTTTTTCAAAATAAAGTATTGAGCCCATGCCTTTAATCCCAACACACTGAGTTCAAGTCCAACCTCGTGTATATAGCAGGGTCCTGCCCAGCCAAGGCTGAATAGCAAGACCTTG
GTGTCTACAGAATCCACAGGCTCAAAACTCGAGTCCCCAAACAGGAAAGGACAGTTACCTATGTAAATTTATTCCTCCAGCCTTGTAGCATATTCACAGCAATAAAACAGAGTGATTTTGTTTTTGTTTTTCCTTTTAATGAGCTCAACGTGTGGCTAATGTACAAGAAGAATATTTTTTCTTGATCAAATGGTCATTTCTAGAAA
AGGCTGAGAACCGGCTGTCCAAGCTCAACCAGGTGTGCATGTGCTCCAGCCGCACAACCAGAGCCCTTTAAGTAGACATTGTAACCATTTCTCCTCTGTAAATAAATGAAAAAGGCAGTGCTAGCAATGATGGATGCGGTTTTGCTATAGCTTATTTCTTACAGTGTCTCTGTGATTTATATATAAACCTATATCTGTTTCATAAC
ATAATTGTATTATATCTAGTTGAGTTTCATATTCTTAATTAGCCTGTAAATAAAAATGACATATTCTACATTAAAGCAGTATTGATCAGATTTGAAGGAAAATAAATGTTTTCTCTTTCATTCACATTAAATATTTTGGTTTATTATGGGTTCTGAGTAGCTCCTGTGACTTGTATCATTGTGTCATGAAATACCCAAAGACTGAA
CACTTGATGGGGACTATTCATGTGAAGACACAAATAGTGTTTGAACTGTGAGTTGAAATTACAATGAATGTTGACCTGCCTTGAGCACCAGGCTAATTCTAATAAAATAATTGATGACTGCTTTTGAAAGTCTCATTTGGCTTTATTTTTTATGCAGAAAAAATAAAGCCAAGAAATTATATCCACTGGTAATTATACATAACCTG
CTGTCATTTCCAACTTTATATAAATCTCTGATGTTATGGAAAACATAATAGATTGACACATAATTTTTAAAAATTATATTTGTAAAATTTCTCTATTGTGAATAAAGTCTTTTAATATACCTCCTTCTGTGTCTTGTCACTGTGACTTTAAAGATGCTTCTGTGTGTATAGATGGATGGAAATAACAAATTCTACTAACAATTACA
AGTATTTATTGTGCAAATGTACTATAGCAGTTCATCTTCATGTTCCAGCCTTACTCTGTGTTAATACTGCTTCACAATTCTGAATGGCTGTGTTCTCTTAAATAAATGCATTCAAAGAAAACGTGTGGTGGTAGCATTACAAATGTAGGTGGCTTTCTTCCTTCCACAGGCCTTTTTTTCCAAAGGTTGTGGCCAGCATTTTTCTC
ATCAAATAATAGGTGTTTTCATTTGACTATATTGTGGCATTTATGGGTATTACTGTAAAATGCATATGCATTACCTGATTTTCTTAACATGTTTTGAACTAATAAAGAATTCTCCCATGTATCCTTAGACAAGTTATTGTTTGCTTATTGGTGTAATGCTTATCTGAGTATAACAACTTCTGGGTGGAGTCTTCACATTGTTATGT
AGCTTTTGTGGAAAGTACCACCAGCTGTACTTCTGAATCCTAATTTTCAGTTGACAGGCCAAAAAAAAAAAAAAATCCATTTCAGAGGGCTGGGATGGGAAATAAAAGTAATTAAATAACACCAGAAATTGAGTTCCTGAAAAACTACAGGTTGACTGCTGGGGAAATACAATGAGGAAGGTCTCTTGTCTCCATTTTTATCAAGG
AGTGCCTTAATAGTCCTAGAGCATTTTAATGTTTTATCTTTTCTAATGGTTATAGGTATATATGTTTTCATTCTTTTGTATTTGAATATTCTGTATTCTAAATAAAATTGATAATCTTGACCAATCTATGTATTTCCTAAAATGTGTTGAAATTGCTTCAGTTTTTGTTTTTCATTGTCACATAATTTATCCTTTGATGCAGTAGA
ATCAGTATTCTGTGCCCTGGGTTAGATAAGACAATAGGAAAAGGTATATATACAATTATGTCATACTCTTACTTTGTAGGTGCTCAATAAATTTTATTGAAATAAATACCATAAACTATAAAGAAAAATGTTATCTGCAGTGGAATTCAGCTCCTTGATACTCCAATTAACTCCTAGTTAGGCGACTTCTAAAATGGCGGCAACAA
TGACTAAGAGCATAACTCATGATCTCCTAGATACCTAATAATTGTGACCTAAAATCTCAACCCCAGTATAGAGTATTTAAAGGGGATTTGAAAGTCTATCAATAAAATAATGTGTAACAGGAAACACAATAGGTTGAACGTCACATAGTACTTTTTAGTGTTTTCATATTGCCTGGATGAAATGTTTTCACCTAAAAATAATTCAT
GAGTGTGGGAGGCGGGGGGTGGGCGAGCAAGATGTTGGACACGTGTACAATCCTGTATCATTTATGAAATATGTATAAAAAGCAATGTACCTTCCGGAACAATAAATACTTATTCAATTTTTGAATCATGGCATCTCGTTCTTTACAACAAAGCCAGAAAGATCCTGCCTTTCCTGTGATTGTAGCTGGGAAGATTTTTCTGTCTA
TGGGTCTTCCATCTAGAACCTGTTTACATGAAGTTACTCGCGGTTCATGAATACACTTGATGTTCAAGTATTAAGACCTATGCAATATTTTTACTTTTCTAATAAACATGTTTGTTAAAACACTTGAGTCTCATCGGCGCCATAAATGAAAAGGGAGAGTGGTGGGTGCTGGTCACAAGTTTCATCAGATTTCAGGGGCCACTTGT
TTTTGAATGTTGCAGCACTTGAAAATATGAAGTGACCTAAATCCTTTTGAACCCCGAAGTCTTAGTCCGGCTTACAGGGTATGAAAGCAGTTCTGTGGCAAATAAACCCTTACACGAGGTCCAGATCGCTGTGCGTATCCTTTCCGGTCTGGGGGACTTAGACAGAGAGAGGAGGTCAGCTTTTCCTTAGACTTGAAAGTCGCTTA
CCTGGCTCCCCCCCCCCTTTATCTGTGGCTCCCAGCATGTATACTTCCCTCTATCAGTGTATCAGGCTAGCAAGCTTCATCTAAAGTGTATATATTACCTAATAAAATCCTTCTTATTTGGGATTATTGCATCAAATTTTAATTTCCTCACTCGAACAGCAGCATGTCAGCCTGCCCGTCAGCGAGGGGCCGACAGAAGGTGAAAG
CTGTATGGTCCAGTGGTCTACCTACAGCCTATTTAGGGCATGGGGAAATCTTTTTAACAGTCATGTTTACGGGTTGTTGGGGTCCTTGGTTCGAGGGCATAATAAATCCTGGGATTCTCAATGTGAGCTTGGTTGGTGTCTCCATTAATTGTGGCCTTGGCAGGAAGCAGTGTGCTAAGGTTGGGTGATTTGGAGGGATGCAGGGA
AATGGTACTTGCCTCTTTGAAATCTATTTTGTCTCTAATGTCCCTACCATCTCTATGTTCTTTCCTAACTGCAGCAATAACCCTTCAAAAGCAATTGAATAATAAATGTCCCAAACTGTAATCATTGGATGGTTGATTTTTAGATAGATAGATAGATAGATAGATAGATAGATAGATAGATGGATGGATGGGTGGGTGGGTGGGTG
GTAAATAGTAATTTGCTGAGCATGGGGGCTGATCCATGCCTGTAATCCAGCACTCAGGGGGTGGAGGCAGGAGGATTGTGAGGTCAAAACATGGACCAAAAATAAACCCTTTCTTAAATTGCTTCTGTCTGGTGTTTTATCATAGCAATGAGAAAAGTAACTAAGACGGGACTCTGGTATTTACAGTGAGGGGAACACAGAGCCCA
ACCGTGTTTTGTATACAATTAACAAGAGTTTCTGGCTATTCAAAACTAGCCACCCCTGACCGAGTCCACTCACCCCTCCCCGTTAGTTCATTAATTGAACAATAAATATGTGTTTTGGGGGGTGGTCTTTTATTTGTGTTGTTTGGAAGTCTCTTGTCAGATTGAGAGAAGGCTGCCCCGGGGTGAAGATTGGTATAACTTGGGGC
AGCACTTGGGAAATGGAGGAGTGAGTTCAAGTCCCTCCTTGGCTACATAGTTTCAGGCAGGCCTATCCAACATGTGAGCCCATCCCAAATGAAATGAAGCAATAAAAATAAATCTCCAGTCCCCAGAGTTGGTTCAGACAAGGGCTTCTTTATTTCAAAACATCACACAGTCGCCTTTGGCCTGACCTGATGTCCCAGCACCTGTC
AGGAGTGGCTGACACAGCAGCCAGAACACAGCAGAGAGAAAGTGGGGACACGGAGAAAGAAGAAGGACCCCGACTCCGATTAGGTTTTTTTAATTTTGCAAATAAAAATCAATTTTAAATCCTTATGCACACGGCATTCTCTGCCTGAGGCAGGATTGTGGCCAACTTGTACTATCTGGTTTGTTTGTTTGTTTGTTTGTTTGTTT
TACTTTCTTAAACTCCAAATAAATCTTTCCCTTTTGAAAATACTAAAAACTTAATAATGTTGTAAAATGGCTTAATTATAGGACTGAAGAACTTGCACATAATAAATTTACTTGTTTCAACTAGTAATTACTTTTATTACCTCTTTTTTCCTTGTAAGAATGGTTCTCTTTTTTTTTTTTAAGATTTATTTATTATATTTAAGTAC
GTTTTTATGTTCCAGCTGTCTATGTATGTTTTCCTGAAACTGTACATAAAATGTTTTTACATTAAAATGAATTGCTGTATAAAGTACTGCATTATGCCATAATAAAGATACCGATGCTTTATATTTAGTTCTTGGTGGCTTTTATTTTATAGCAGTGACTGCTAGGTCTGTAAATCTAGTAGCTTGGCTTGCCTTTTGTGTATACT
AATTGCCTGTAATTTCTAGCATTCAAATTATTAAATACTCACTGAGTGAAGAATTTTGCATTGCAAAACCTTTTAGGATGAACTTTGTTATAGTTTCCCCAATAAAGTTCATCAGTGTCATTGACAATGACAAGTAATTACTAATGTCTTTTATTGAAGTATCCAGAAAACCTGCTTTTATTTATACAACTATTGTTAGTTTTATA
ACGACTGAAGGAATGTGTTATATTATTTGGTAAAGCAACAGACTGCGATGGGAAAATCTGTTTTCTGTAGGTTGTTTCATTTGTTGCATACTTTGACTTAAATAAATTTTTATATTCAAACCACTGATGTTGCTACTTTTTATATATAGGTACTCCTAAAGATGTGCTGCCTTCATAAGATTTGGGATAATGTATCTTACTGTTAG
TACTTTAATACTTTAAGTGGAAATAATTTTATAAAATCTCTGTTAAATCTCAAGCCCCAAATGTGGGTGGCTCTGCATGTGTGTTTTGGGAAACTTTTACAATAAAGTAAACTCATTTTATTAGTGGCAGCTGAGTATTTTTTTTTCTTTATGTGTCTGAATATGTATGTTGAAGTCTGTGAATTGATGTCCTTTATTGTTCGTTA
TGCTTACATGGGGGTGCCTGAATGGCCCACACACACAATGACCTCTTGATACTACGAATATTTTCTACACAGAATCACATTGTTAATATTTTTAACACGAAATAAAAATTCAATCTTTTTCCTCCCCAATTTAATCTTGTATCTCCATCTACTTTGCTTTGACTAATAGCCTCTTCCTTTCGAAAAGGATTCTTTAATTTCTATTC
ACTTTTCTTTCTTCAGGTGCGGTATGGCTCACTAAAATATAAAGTGAAGAAGAGACCGCAAGTGTATTTTTAGTGTCTACACCTTGCCCTTCCCAAGATGAATAAACCGCTAACAGATCAACTTCATTTTCTAACCTGATGTATTCAGGGCTTAACACTTTAAATCTTCAGAGTGTGGCAGGGATGGGATTTACGCAATGACTTTA
CTGAGGTTTCTGCTGTCAAAGGAGATCATTTCTTAACAATACCCAGTCTTACAGTGCAGGGGTGTTTACGTTTCTGAGTAAGATGTGTGTACTTATGGGAAATAAAAGCATGTTTAAAATTACGTAGAAATAATGTTGCTTATTGCAAAGTGGAGAAGGGAAACATAACTATTACTATTTTAATTATTGTTGAAAACTCACAGTTT
AGATTGTGGTCTAGAAATTAGGATAAAAGTTACCTTCTCCTTTTCTTAGAAAAGACCAATGAGCACAATGGTGTTAAGTCACTTAACTGTTCTGATGAATAATAAATGCAATAACTAGATCCTGAGTGAGACGCTGTCTGTCTGTCTGTCTAAATACACTGAACCTTTTCAACCTTGTAGTTCTATCAGTGACCAGTTATATCGAT
TAAGGTGCTTTTCAAAAGAGTAACGAAATTGTTCTGAGCTAAAACAGCAATACTGTGTTCCTCATTAGTTCAATAGGAACAGTGAAACTGTCATTTCACTAATAAACTGAGTAAACTTACGGTGAAAACAGTGTAATATGTTTTAATGAGCCACTTGAGAAAGAATATGCTCGTTACTAAGATAAAATGTGCAGAAAAATCCTTGC
AGGCCTTTTCATAAAGACAAACTGTAGAAATCAGATGTGCCCAGCTGTCTTCTAAGCTCTCTTGATGGCTCATGTGGCAATAGAATATACTAATATCGGCAATAAATGGAGACTTACTGTCATGAGTGACAAATGTTTGTTGACCTGGCAGGGAAACAAACTGCTTTTGGCTCCATGTATCCAGGATACACATCCAGGCTGAAGGG
TGTCCTGATAGCATTTTATAGTAGTAACAGAGAGATTTACACATCTTTCTCAAATTAAGAAATTATGTACCAAGTCTATGCATAGGTTTTTCTTGCATAGAATAAAAACTCTAATTTTCCAAACATGTTTCTGAAATTATGTATTTTAAGATGAACCATTTGGTTAACAGATTTTTTTTTTTTCAATTTTAGGTAGGGACTTTAGA
GAGAACCCTGCCGTGACCCTCACTCCTCCTGGTTGAGCTGGTGACATGGATACACTTTGTGTGCTTTAATGTTGTTCTCCTTAAACTTGCCCGGGTCACCAATAAAGGGGCAGCAACTTCCCTCTGTGTTCATCTCTGTGGCTCTGTAACGGATCCACTATAGACACCGCTAGCAGAAATCCAGGCCACGGGGATGTGGGTTAGGT
GTCTGCCCTGAACACAAGGCTACTGTTTGAGAACCTCGGCTCCGAGAGAGTCATGAAGTGAACCCACTTAATGAGGACTGAGTTACTGTAATCAATAGTGAATAAAAGATGTCATTGGGCCTTATGAAAAAATTAGTCGTGAAAATGCCTCCTGAATCTTGTGTCACTAGAACTTGACAGTTCAAGAATGTGCTCTTCTTTGTGAG
TCCTGGCCCCACTTACCTGCACCGCTGTTCTTTGAGCCTCGCTCCACGTAGTGTTCTGTGTTTATCCACCGGTAGCGATGCCCACCTTCCAGCCGGGAGAAATAAATGGTTTATAAGAGACCACGGTTGCCTCAGCTTCTGCTTCCTTGGCTTGCGGAGGAATTGGGTGCAGGGTGGGGACCTTGAATGGAAGCCCAGGCTCTGAA
GGTGCAAGGACTGGAGGTGGCAGTGTGCCCAGTGGACTCTGCATGGGTAGCCGCGTGTAATGTCTATGGGTAAATTATATGTGGGACTTAGTACATGCTCAATAAATATTTTTTAACGAACAAATTCATTTTGTTCTGTTTCTGTGCCTATGTACTGTTTCTCATAAGCATAGGGTGGTGGTCTGGATGAAAATGGGGTGGGCTCT
CTGCATGAGACTCTGGGTATCCATAGCAGACATGCAGCAAGGGTCATGGGGGAGGGTAGGCAGTGGGGAGAGGGTGTCTTAGTGATGACTGTATCACACCAATAAATGAACCGTTTTTTTCCTTACATTCTATTTTGGTTCTGTCTTTCATGTTTTTATATTCTTTATATTTAATCTCTTTACTGCCTTCAGTTATTCTTATTTTT
CAGTCTTAGGGTTGCTAAGAACTCAGGAATTTTTAGCCTTTAAAATTTTTTAAAACAAAATTAGGACCATATACTTCTTTTATAATCTGCTTTTGTACTTAATAAATTACACAAATGTTTGCATCCGTTACATACATTCTTTACATGTCTTAATGATGACATTGTAAGTTGTGCAGGGCTGCATGCAGCCCTTCCTGGGCTGCTGG
AACGTATCTGGTAAGTTAAGATTTTAAGAATCATATTAAAATGTTTTAAGGTTACTCTCTGGGAATTCTGTATATCACACTAATTTTTTTATATCATGTTAATAAAAGCTATTGACTTTGTAATTCTGCATTTTGAAATGTGTGAAAGGGTTTTTAAAAGTTTCCCAAAACAGGATGTATTTTATTACGCATTATTTCTTTCAGAA
CATTTATTTGTTTCTAGTTTGCTGCTGGTAATGTATCTGCATCTAACATTCTGTGTAAGCGGTCGTGTCTTTGCACAGTTTATGCAGCGCTGCTTTGCCAAATAAAATTAAAAGCAAAAGAAGCATTGGTGGCCTTTGAATCTAGAAGGACACAGGTCTGCTAGGTCCAGATGCTGCCCACAGTCCTGGGGAAGCGTCGTAGTCTT
GAGGCCTGGTCGGCACGGCATGCTTTGCAGGGTGACCTTATTTATTTATCAGATTTTTCTGCATAATTATGTCATGTTATAGCTGCTATATGGCTATGGAAATAAATGCTTTGATCTGGAAAAGAAGCCATCATTCTTGCTTTATTCACTCCCTCTAATACTACTGTGACAAGGAAAAAGAAAAATATTTGGAAAGGGCAAAGATA
CCCTGAAGGGCCTGTGATGTTTTTTAATTTTTAAAAAAGATTTACTTGGGTATGGGGGACTTTTGGTATAGCATTGGAAATGTAAATGAGCTAAATACCTAATAAAAAAAAGATTTACTTATTTTATGTATATGAGTACACTGTAGATGGTTGTGAGCCATCGTGTGATTGCTGGGAATTGAACTTAGGATTTCTGCTCGTTCCGG
GATGGATTTAGTCAGGAGTATCTTAGGAGTGAAGAAATTTGACCTGGGGATCATCTGTGTTGACAACAAGACTATTCAGAACATTAATAGGATCTACAGGAATAAAAATGTCCCAACTGACGTGCTTTCTTTCTCATTTCATGAGGTAAATATGTATACCTCATATTTAAAATAAATATATATGTATGTATATATGTTCTTCTCGT
AACTGTGAGGGGGCCAGTCAGTTATGAGGACCTAGGAAATCCAGTCGTTCCCAAAACTTTTCTAGGCATCCTGAGCATATTGCAGGGATTATGGGTGATTAATAAAGTTAATAGGCTCAGTAAGAAAGACCCTGCCTGCCAGGGGCACTACCTGACTCGGGGCTCAGACTCAGAGGTAGTGAGCGATTGCAAACATTTTATAAAAA
GGGATATCTCGGGGAGGGGGCACTTGTGCCCTCCAGGTGTCTTCCAAGATGGCTAAGAACAAGGACTTGCCAGAAAGTTCATCTGCACCCATCAGAGTTTAATAAATGTCGTGTTCCTCCCCCATGGCTCTGACTTCTCTCTGCTACCCTGTCCTCAGTGCCCATACCCCCCTGTGAGATGCACTGGTACCCAGCCTGAGAATAAG
GGGACACTTTTTATATTAGGTCATTCTTTTTTAGATGTTAGAAAACTATCTAGAATGTATATTGTTCACAAGCATTGATGTGAAAACATTTGTTTTTGGAAATAAATGCATTGAAGGATGCATTGAAAAGCTGGGGAATCTTGGCATATGATCTAGGTAGTTTTCAAGAGGCAAAGCCAACATTTGCCATCTTTGAAATAGCTGAA
ACTGTGCCTGCCTCAGGCTCTGCTGTCCAAGGATTGGGACAATCCAGTGGGTCTGGTTCTGTGACAATGTGTGCTATGATGCCATTTCAAAGAGGCACCAAATAAAAATGACATTTTATACCAACGCTTGGTTTATAAGCTGCCTTCCCTGTTACAAAAAGGACGAATCACCTGTGATGAGACCTGGGAGCCTCCGTTCCTGTACT
ATACCACATGTTACAGCCTGCATGAGCTTCCTCACACCAAGCCCAGCCGGCACTGAGCATGAGATGCTGTTACATGTAGACAAAGGACTGAGATGTTCTCAATAAAGACTAAGACGTTTCACTATGACCTGCATGGACATTTTCCTTTTCACGCTGTCCTCGTGTCTATTGCTCTCCATCGTGGTTTGAAAGGTGTGGGTGGCTGT
CTCATTATCATCATGGGACCATCATTTTTATTCCAGAAACATGCCTCTAGGTACCTGTCTCATACTGCTGTGTGGCCTCATGTGAAGTTGTGGTTCTTGTAATAAAGCTCTGAACATGTGCCAGGATAAACTCAAGAAAACCTTTTTTGATTGACTCACATTCCTGGTCTCTGGGATAACAGTTCGTAAAGCTCCCTTCAGACACA
TGTTCTCATGTGGACGGACACAGGAAGCAGATCCCAAGAAAGTGGTCCTCTGCTGGTCGGTGGGAGTTTGCTGGATTTGTGTATCTCCTGATCTTTATAGAATAAACACGAGTCACATGGTTTCTGTGAAACGTGCAGTCCCCTGGCTTTCCTGACTTGAAAGTTAGATAGCAAATGAAATGATCACGGGGCACAGCAGTACCTGG
CGGAGGTGCCGGCAGCTCTTGAATCCCATCCTGTACCTTCATGGCCAACTAGCCAGCCTTGAGACCTAGGGAAGGCGAGCTAGAGCTGCCGGTGAGGACAAATAAAATGACTTAGGGACTGTGGCTTCCATAGCCTGAGGACCATCTGTGGCTTTACTTCCCACTTCAAGACAGCCACCCTGCTGACCCTGGAACAAGCCCAGGGT
CTGTGGGGCCCCTACCTTCCAGTCAGACCCACATTGCCTCTCCCTCACTGGCCAGCTGGCTGCCTCACCACACGGCTGAAAAGAGCCTCACTTTTTTAGAAATAAAGTCACCTGTCTAGAGCATGGTCACTGGGACAACATGACCAGAGGAGTCCAGGGAGAGGGTTGTCAGGACTCAGGTGCAAACCTTACCCAAGGCTATAGTT
TTGTAAATTTGATTGTACATATTGTTGATTTATTATTTTTAAGAGTACAGACTAACTGATGTAATGTTTGTGTATAAGTTGCACCAAAAATCAAGGACAAAATAAATGTGTGTTTGTTTTTACTGGTGTGGAAGTCATAGATTGTAAATAGATGCTGTATGTATTAAACGTTCTCAGTCCTCCAAAGTGATGTATTTTTGTATATA
GGGTCAGCTGACCGTTGAGTCTATGAATGACAGAGGATTCCGGGCTGCAGGCTCTGCCCTCCTAGGCCTGCTCATCATCCAATGCAGCGCTTCTGAGAGCAATAAAAACTACACTAGTAATGTGGGTGTGGGCTTATTTGAGGGTGGGGTGGGGTCAGATTTTGCTTTTCATCTGCTTCAGAAAGAAAAGGGGGAGGAGAGCCCCT
CGTACATTTGATGCATTGTGTTTTAAAAGTAGGCCTTGTTTTTCAGCTTCCTCTGCAGTTCTATGTGAAGATTGATAAATCAGTTTTTACTTGTTTTATTAATAAAACGTAATTTGGATATCTTGAGTTGATGGTTTTGTGATTTAGCTGGGTAAACTATCTTTGTAACAGATAAGTTATTTATAAAAATTAAAAAAACTTATATT
CTCTGTTCTTGACTGTGGATGCCTCTGGACCAGCTGCCTCAAGCTCCTGCCACTGTAACTTCCCTGTCCAGATGTATTCTATCTTTGAACTGTGAGCCAAAATAAATCCATCATTAATTTGCTGTGTCAGGATATTTTATAAAAGTCACAAAAAAGTAAATAGCATACCCTACGAATGTTTAAACATGTAGGAATGGGGTTAGAGA
CTTGGCTTTACAGGTACCTTCGATCTAGGACAGGTGATAAGATCCACCTACTTTTTCAGCTGACCCACGCCATGCGGTCCCTAAACCTGTGCATAATGTAAATAAATGAAAGTTTGTGTCTACCTATGCCAGCCGCCACTTTCTGGCGGTGCGCAAACCCACCAAAGTAATGAGACGCTGCGCTCGGCGCCAATGCTGTCGTTTAT
TCTTGTCCTGCTTGGGGTCGTCTGCCTCAGTTTTCTTGTCCTGCTTGGGGTCGTCTGCCTCAGTTTTCTTTGGGTGCCGGTGGGAGGGGAAGACTGGCCCAATAAAGTTCTCTGATGCACTAGGCTTTGGCTGTCACCGTGGTCCCCACCACTCTGCCCACTAGGTGAGGCTCCGTGCTGAGGTACCCACACATTTGGAAACTGAG
GCCGAGCGCCCGGGCCCGGACTAGCAGGTGGTGGCTCACGATGCGGGGCACACGTTCCACGCTATTTAATTGCAGTGTACAGAGTCGTGTTTGTATATAGAATAAACTGTCGTGGACAGTGTGGCCGTGTAGTTCCTCAGCTCTCGGCGGGCGCCGCATGCAGCAGGCGCAGTGGCCTGAGCCGGGTGCCATCCCCAAGCTGGGCC
CAAGGCAGCAGACATAACCACATGAGGCCTATTCCACCAAACACCCTTGTTACAGATGGGGAAACTGAGACTCACAGCCAAGGTCAGGGCTATGCTATCAAATAAAACAGAGTGACTGCTGTTGTACCCATGGGTCTCCATTCCTCTCCTGTGAGTCTTCTCATCCTGGTCCTGCAAAGCCACCTCACTGACCTTCTGCCCCATCC
TCTTTGACAGCTAAATCACTGATTATATATTTGCTGAACTGATTTAAGGGTTTAAAAACATTGTATCCAGAGTTTTATTTTTGGACTTGAAAGCCTTCTTAATAAAGTTGTTTTCCTATATGTAAGCGCTGGCGTTCGCGTGGTGTGGGAGGAGGGAGCGAGACCCTGAGGATAACGGTCCATTTCATATAAGAGCTGTGACCCAT
GTTTTTTAAAAAGGTTTTTAAAGTTTTTTTTATTGTTATTTTTACTTCATACTTCCTGTGTATATGTAGGGAATTTATATTAGATATATGTACTTTACGGAATAAATTTTAAGAACTAAAATATATTTTATTTTAAATAAAGCAACGGACCTTTAATCTTTGACAGCTAAATCACTGATTATATATTTGCTGAACTGATTTAAGGG
CTCCCCAACCTCAGAGCCAAGCCAGCCCTTTGGCCTGGCCTTCCAGGGCCTCTGGGCTGTCATCCTGGGGGCTATTGCCTCCCTCTGTGAGTAGAAACAGAATAAATGTTTGTATGAACTTTAGATTTCATAGTGTGTGGTGCTTTGGGGGCAGACAGGATCCTGACACACGCCATGTGGCCCCTGTCCCAGTGGCCAGGGTCAAG
TGTATTTCTCACCTGTAAGACTTGGCCACCTTGCCAAATCCCAGCAGCCCAGGGAGGGGTCCACCTGCCTCATTCACTCCCACCTCTGTGCCAGCCTAAGAATAAAGTGGTCCTCTCCATACTGCGGGCTGCTCCTTGTTGTTTCTGCCCAGCTCCCTTCTTGAAAGATGGCCTGGTGACAAGCTTTGATAACAGCCTGTTCGACC
TGTTTGGTCATCCCGGGGAGACCAGCCGAGGTTAAGAAGCAAGGCTTCATGTAGCCTTCACCTATCATGCATGAGGCCCAGGGTGCTGACCTTAACTCTGAATAAACCAAGTGTGGTGCACACCTGTCTGCCCAGCACTTGAGGGTGGGTTAAGTGTGGAGGCAAGAGGATTGGTACATGAGATTTGGTCAATTTGGTCAGTCCCA
GGGTTGCTGCGTCCAGCTCAATCTCAGAAGAGAGTGAGGACCCGACAGAGCACAGGGATCTGGCTGGCCCCACTGACCTGTGACCTCAGGAGAGCAGGCCAATAAATCGCTGCTGGGGCAGTAAAGCAGGCGTGTCACCTCACTGCTTCAGGTCCCTTCCCCTGAGTAGGCCCAGACCTCCCAGGGTATCTTTCCCCTTGGGGTCA
GTTTCTTTTATAAGATGCATGCCAAACGTGTGTTCCACCTTTTCTTTTACGCCTATGATTTGTAATATACATTTTACAACTGGAAACTTTTGTATACTCAAATAAACATTGACTTTAACTGCAGCCTCAGAGTAGATCTTCAGATTAAGATAGGAGCAGCAGGCTGGTAAGATGGCTCAGTGGGTAAGAGCACCGGACTGCTCTTC
TTATTTCTGATTAAAAAAAAAACTTTTTCCCGTGTGCCACGCCCACTCTCCCAGTGTTACTATTGTGTGGAATGAGGTCACAGGAGAGTGACTCCTCCATAATAAAAGCCTCGATTTTCCTTTTGTCTCGACTCTAAATTATTTTTCTCTCCCTTGCCTGGATGGCTCAGATAATGTAAGGGACAGTGGCCAGCCTTCCACACCCC
CTAGCCATGGTTACCCACTCCGTTAATCCATGCACTCCAGATACAGGTGGATTTCTGTGAGTTCCAGGCCAGCCAGGGTTGCAAGTGGGCCCTTTTGCAAAATAAATAAACAAGTGAAGATTTAAACTATTTATTTATTTGTTTTTTTTGAATGGATGTTTTGCACCACATGGGTCTCTAGTTCTCTAGGAGACCAGAAGACAGCA
CTTTGGCAGATAGTGTCAGAGCTGTGTGTGTGGTAGGTAGCCAGTAGGAAGATGGGCCCCCGAGGGCAGCAGCGCCACCTTGGGCACAGAGTGCCTGGAGAATAAAGACAGTGATGACGCTCTGCCTCTCTGCTTCCTGTGTCAGCCTCTTGAGCCCCTCTGAGCCCCACTGCTCTGAGAGCTAACATACCACAGCGGGAGAGGCG
CCTTGCTCTCCCGAGGACAAGTATTAACTTTTAAATAATATCCGCGCACACAGACGCATGCCCTGCACGCATAGTTACAAACAGACAAATGATTACATGAAATAAAAAATAAAATCCAAAAGGGTGGTATTTCTATTTGTAAAGAAAAGAAAAATCAAATGAAAGCAAGATTTTTTTTTTTTAAATATAAGAAGGCTGGGCGTGGT
TGGGAAAGGACACAGGGCACGCCCCCTTCCTCTGTCCTCACAGGGCATGGGGATGGATGGCCCCTGGGGTGGCCGTGGGTCTGCAGTTGGTGGGTTACAAAATAAAAGCCATATTGAAGGACCGAGCCTCCAGGTGTCCTGAGGAACATCCACTATTGTGCTGCTGTCCTTGGTCTCTGGCGGTGTCACATCAGGCCCGGCCATCT
GCATCTCCCCCCCATCCCCTGGCCCTGACACAGAGCCACCAAGGGCCCACCAGGCACCCATCTGTGCTAAGGGCCCCAGGCTCCCAGAAGCTCCCAATGCAATAAATACAAAATCCCTTCCATTCTTTTACATTTTGTTACATTTATGTATTCCGTTTGTGTGTGTGTGGTGTGTGGAGGTTCATGTGTGGAGGTCAGCTGACAAC
AGTTCAAAAATATATATGGAACTAAAGCATTAGCTTAGCTATAATAAAAACAGTCTGTGTCTGAGGTGAAGTGTTCCTTAATTTATTCATTACCCATAGAAATAAATGAATATAAATAAGTGGACCTTATTTTTTCTGTTATTTTGGTAGCTGGAAATTAAAGACTTCCTTTCTCAAGATGTCTTCTTTTTTAACGTGTATCTTTG
TCGTGAGTCTGTCTTTTTTTTTTTTAAGTATTAAAAAATGGTGTTTCACATTGATGGAAGTTCAAAAATATATATGGAACTAAAGCATTAGCTTAGCTATAATAAAAACAGTCTGTGTCTGAGGTGAAGTGTTCCTTAATTTATTCATTACCCATAGAAATAAATGAATATAAATAAGTGGACCTTATTTTTTCTGTTATTTTGGT
TCCAGAGGTCCTGTGTTCAATTCGCAGCAACCACTTGGTGGTTCATAACCATCTATGAGTTGTACCCTGTTCTGGCCCGCAGGCAGAATGCTGTATACATAATAAATCTTAATATTTTTTTAAAGATAGTCTTACTATACATTCTTGGCTCACCTAGAATTTGCTGTGTAGATCAGGCTGGTCTCCAGTTCACAGGATCTGTAGGT
TGATTATTTAATCGCCTATTGCAAATTTTGACCTTTTTCATCTCTTCTTAGTTATAAACAGCCCTTCATTGAATCTTGTGTACATCGTAACTTTTCTTGAAATAAATTCTTAGAACTGCTGGGTTGCCAGATACACAGCAGGAAGGTTTTTGCGCCTTGCGTGTGGGTTCACTTTGGAATGTGTCCTACCCAGGTGTCATCCCTAC
TACTGTCAGAGATTTGTAGACAGTTTCTTATTTTCATATTGAATCATGTTATTTTGTAATTCAAGTAAGCAGCTGGGTTAATTCATAATGTTTACCCTTTAATAAAATATAAGGGTAGAGTTCATTTTGAATGAAAGTTGCCTTTATTATAAATTTGAGTTTGTCTTGGCTATATACTATCTTGCATGGTAACTTAGCTAGATGTT
TAGTCTGCAGTTCACCCTGACTCCGTAAATGGCCTTAATGTACTTTTTAAGGAATTTGTGCCGAAACCACAATGAATGGTATTTGTGCTGCTTTTTGTAGAATAAATAATTTGACACAGACATAGATACAAGCTCACATTCTAAAGTTAATTAGGAAAGAATTTAGGATGTTTACAATGAGTTAATTTTGAAACCACAGACCTAGC
TGATGTAGTTGCTACATGTTGAATGGGGAGTTCACTGAAGCCAGCTTATTCCTGCAGAGGTATTAACTCAAATAGGGCAATCTAGCCTCTCTGTCATCTGAATAAAGCTGGGTTATCCAAAACTAAGTACTGTCCTGTTGGGCCTTCAGCCCTCGGCAGAGCCACCTAGCTCCCACACAGTGGGCACCGTGCTGACTCTCTGTCCC
AAGAAAAAGGGACAGGAGAGGGAGAGAAACTTGACTGCACATTTTTTTTTTATTATTAAATCCATGTTGTGACTTTTATTTAATTTCTATATTTTTTGGTAATAAAAAGTTGACTTTTTAATTTGAATTTGTCTTTTTTTATTTATTGGTCTGAAAGGCATTTCAAAGGTATTATAATAATATATTGGTGTAATTTAATTGGTGCA
GGAAAGAAAAAAAAAACAGAAAAAGCTGAAAAGAAAACCAAGATTTGTTAGTTTACTGTGAAATGAACTGTATGGCTTCTTTACAGTATTTTTAATTCTTAATAAACACTTGAGCTTTGTTATGACCTTCAGTCAGTGGGTTCTGAGAACTTAGTGATGATGCATTTTATCAGCATAAAATGTTCGGGATAAGAAAATTGGTAACT
AGGATTCTCAGGACCTACTGAGATTGAGTTGTGTTCAAGTTACCTCTTAATTGGTAGTTTCTGACTCATTTGCTGTATTTTAAAATGTAAACTGTGCTTAAATAAAACCAGTAACTTTAATCTTGGAACTATTATTCCAAAACATCATATATTAAGCGGCAGGAGTGTGATAGTTCACAGGAATCATTTTGAAGAAATTGACAGTT
ATCCATTTAAAAAAAAAAAAAAGGAAGGTAGACAGAAGGGTTTTCCTGTGTATCAAAACTTGTCTATAATTATGTCACCTATGTACCTAGGGGAAAGGTAAATAAAATGTCTTCATCGAATCTGTTTCTCTGGTTGTTCCTGTGGTGCCTCAAAGACAGATGAGAAATTAAAGGTTGAGAAGTGTTCTGTTTTGTAAAGAATAATT
AGACTCTTCCCAGCATACACCTGAGCACTGAAAGAGAACAAACAATGACTATAAATACCATGCAGAATTGAGAAAAACTGTGGACTTACAACGAATCCAGAATAAATCAAACTCTATTACTGATTTTGAAAAATCCCCATTTTTTGACACGGGTCGCCTACTATTTGGTAGAACTGAATTATGGGTCTTGATTTTGTTATGGTCAG
TTTCTCCTTGTTCCTCAAATTTCTGTATATCCAGTTCCCACTGCTGCAACACATTCATAAATTGCTGAGAATATTCATTGTTAAGCTTCTGTCTGTTAAAAATAAAAACAAAAAACAGTGAATCCTGTCAAATTTCATACCAGTATGAAAAGAACATTCAAAACAGATTTAATTCATATATCTTATGCTGTAAAAAGGAAACAGTA
ATCCTTAAGACCAATGCTTTTAAGGATTTTAATATTGTATGTACCTATACTTCTGGGGTTTACCATTTGGCAATATTAAAACATGTACCTGACAATGAGTAATAAAACTTGTCTCAGTTCTAAGGACATAATGTAAGACTAGGTTCTTTACTTCTACTTGAGGCTTAGATATAATAGAGTAATTATAAAGTCAATTGTGATACTAA
AGAGACTTTCGAACATTTGCCATCTCTTGCTGCTGCTGTTTCATGAAAGGAGATATGAAACATGTTTAATTTTTAGTTAAATGTTATAAAATTTTCAGCAAATAAAACATTTCAGTGCCTCCATTAATTCATATTTCTGCAATATAAAATAGAACTTACAGTTTCCATCATAACTTTTTTTTGCAACATAGCCATTTCTTTTTTAA
TTCAAATCCCAGCAACCACATGGTGGATCACAACCATCTGTAACAAGATCTGACGCCCTCTTCTGGAGTGTCTGAAGACAGCTACAGTGTACTTACATATAATAAATAAATAAATCTTTTTAAAAAATGAAAAATTAAAAAAAAAGAAGTTTTCTTCCATATCTTTTAAAAAACCTAATTCCCTACCTTTACTATATTTGCTAAGA
CGTAAATGTATTTGAAATCCTTTTTTTAATGTTCTTTTATGACCAGAGCAATTATTAAAATGGAGTTAACCTACTATGTATTTCCTGGGCTGTTTCTAAGAATAAAATCCCAAATGAAGTTTTATGTTTGCCTAACTTTATAAGTGTAAAAAATTTAAGTGTAAGTGTATTTTATGACATTCTGGAAAAGATGAGGCACACTTAAA
TTCATAATGGATAAAGGAATAGTTTGGAGAAAATAATTTCTTCTGCAGTCTTTTTTATTTCTGTCTAATTTAAAAATCTGTTACTTCCTTAAAAGGAGCTAATAAAGGTTTTGATGTATTCTTACATCCAAGTTTCATGCCATCTCTGTGTCAGTTTGGATTTGTATATATTCTGTTGTTTTTTAATTGTTGTTGTTGTTTCATGT
ACGAAAAACTAATTTTTTGTCAGAACTTTCAACTTCACAACTTTACCTGATTTATTTTTAACACGATACTAATATTTCTTTTGGGAAATGTTTTATATGGAATAAAATTCTTATTGAAGAACATTTCTTTGGAACAGTTCAGTAGTTATTTAAAATTTTTTATGTGTGTGTATGTTTTGCCTGCACAGTTATAGGTAGGTACATCT
GTTATGTGATAATTATAAAACTCCTTAAAAAACTCTGTATGTATTATAGTTGCTGCCATACAGTTTGTGGTTTTTAATTATCTGGAACCAGCAATCCTTAAATAAATCACATGAAGTTTATTAAATGGCTGAATGTTCATTCAGAATTATATGTGTGTGCACATGATGGGTATAAATTGTAGGACTTGATTACAAAGTACAGTTCG
ATGTTTTATGTACTTTGAAGACTTTTTTGTATTTATAATTTCCATGACTTATTATTATTTTTGCCTTGAAATACTGTTTAAACATGAATTTTAAAACAAAAATAAAATTACTGAAATTTTTGGAAAAACATTTTGGTTTCGGGATCCTTTCTTGACTTTTTTCCCCTGCTGTTAGGAGACTGCTAATAGCCTTCAGGAGTGGGCTG
GCCTTCTATAGGTTGATGCTGTCATTATGTAGGCTATGTCCCAAGGTAATGGTGGTCAGTTTTCTGAACCACACTTACTCCCAGGGGGTATGGTTTTCCAAATAAATCATGCTTATTTGCACTCTTTAAATTTGCTTTAAGATATTGTGTCATGGTGCAAGCACAGTCTGCAACATTTCTCTTGTTAACTCAGTGAGTATTGGTTT
CAAAGGAACTTTTATATATTTGACAGTGTAGGAAATGTCTGTTCCTGATATAATTACTGTAGTACCCTTGCTTAAAGCAAGAGTTTCAAACTTAATGCTAAATAAACCCATCTATTCCTGATGTCTATGAGTTTGTTATTTTAAAAACTAGTATTGAAAAAAGATTTAGTCCTAAAACAAAAAGAATAATTAAGGTATTCACCCCA
TACTTGTCTTTAAAATGTACATGTATACATGTACCTGTGAAGTGCTGTGTGATTTTTTTTTTTAAAGCAATGTATGCCTGTAGAATGCTTCTACAAATTCAATAAAGTTGTTAAATTTGAACAGTTTTGTGTGGTCTCCAGAAACATGTTTTATGTGTGCTTTATTCTTGGAGTTTGAACAAGCTGAATATATGTGGATGAACATG
ATTTCCTTTTTTCTATAGGTGTATATATTGTGTATTAAAAAGGGTCTGATAGAGCATGTATATAGGTAAAACACTTGTCATGGATTTAAGCACTGAGTACAATAAATTTTCACATTCAAAATGTAGACAGTCTGAGCTTGAACCTTTCACCTCTAGCTGAAATGGAGTAACAATTTAACCTTCCCTCTGGAAATTTGAAAGCAAAA
GTGGGAGCTGAACTCCGTCCCTGCGCACAGCTTTCCTACAGCTGCAGGGCTTCCTCCGCGGCCACACGGGTGTCGTTTTTACTGTAATACTGTTTTGCTGAATAAATACTTTGTAATAAAAGAGTGTTTGGATTCGAGGGTGTTTGTTCCCTTCCATTTACTTACAGTGACTCAAATACCGCTTCTTCTGTGTCAACAAGATGGGT
CATCGCGGTAAGAACTGCCTTAGGACCTCTTCGGAACTGAAATCCAGTAATGTCCAAGTGATGGGTTTTTATATAAGAATGAACGAAGCCATATTTAGACAATAAACATTGTTTAAAGAACATGTTCCAAAGTGCACTTTTTTAAAAGAAGAACTTTGAGAGACCAAGCCGCTCAGCCGTTTGTAGAAGCCTTTCTACTTCCTGCA
CAAATCAATACAGTGCAAACAGGGGAATGTCTTACTAGTGATTGCCTAAGTGGTCAACCTGTGCCACATATCTTTTTAATGGTTTATCTTTACTTGTCTTAATAAAGAACACAACTGACCATCAAACTTAATAGAAACTGCCCCCCCCAAATCTTTATATGACACATTTATAGAGAGCTAGCAACTAGTTTAAGAAAAGAGGTATT
TGTCCTCTACATCAGAGGCGTTGAAGAAGAAGAGGAAGATGGGGAAATGAGAGAATAGCATCTTGGATTTTTTTTTTTATATATATATGTATTTCTATACAATAAAGATTTGGGGTTCTTTTTTTTCAACTTGACTTGTGGACTATTTAATGCAAAGCGCAAATGTTGAAACAATGGATGGATAATTCTTAGAACTAAAGTTTTAA
ACTGCCTTATTAGAACTATTTTTTCATTGCCCATAGTTCCAAAGTTCATTGAAGTATATACCATGTGTAAATCTGCTATTTTCATTTTGAATTTGTGCTCAATAAAGGACAGTTATGGAAGCAATAAATTTTGGAGTGAAAGACCAGTATCTGCATTAAATCTACTCCGAGCCCTGTAGAAGCCTCAGGAGTGACTGGAGCTAGGT
TGCCATATTCTTACTTGGATGCTTTGAATGACTTCATTCAGTTCTGCACCTGTGCCCTCTGGTATTGCTTTTTAACCTCCCTGGAATCCATTTTCTAAAAAATAAAGACATTTTCAGATCTGAGAGATACATTTTAATGTGTATGGTTGTAATTCTAAGCAGAAAGAGGCAAAAGTATGGATAATGTTCTTTATCTGTCTTTATCT
CTTTGCTGTATCGCATTACCTTGGCAACTATTTTAAAGCGTTAGAATTGTAGGCTTGCTTATGCTGTATAAACTGTTCCTCCTAAGCTTAAAGGATCTCTAATAAAATCTCAGATTCCCTGTATACTTGTGTGTGTCCCTTTTTTACCCTCCTGTTTGCAACATGGACTAGTTCCTCAAAGGAAGAAGTCTTTCTCTCTTCCTCTA
TTTGATTTGGAAGACAAGAATTCTGAAAATGCATGAAGACCCAAACTGAAAAATTATGGTAAGCATTGACAATTTATGCTTTTGATGTTTTGTGCAGACTAATAAACTCTCCATACATAAGGAACTCAAAATCATGCATTCCTACCAATCTTTATCACACTACCAAAATTTACGTCACCCAGTCACAGTTCCAAATGGGCCTGGCG
TCATTATTCCGAATTCTGCATAGCATGTCTTATTACCAAGAGTTACTGGTTTGAAACTAAACCTGACTCATTTAGTAAGAACTGGCAGACTTGACAGGGGAATAAATGATTTGGACAGCCCAGTTCTCTAGCAATGTATGAAATACACCATAATCTTTGCTATATTACAACGGTTATCAAGGAGCTGGGGAGATGACTCACTGGGT
TCTACTGTGTCCTTGCAGTGTGAACTGCAGCGGTCATGTTAATACATTGTTCGTACTTTATTTTGTTTATACCACTCGTAAAACAAAGAGACAGGTTCTAAATAAAAGTATTTAATTACCACAACCGATGTGTGCTGGGGTTTGGAACTGGAAAGTAGTTAGCAGGGAGCTGGGACTGCAGCGTATCTTGGACATTTCTCACGGGT
GCCGCCCGGTCCCTGTCCTTTACCACCATGCAGGAACAAACTTTTGGCGACGAGGAGGAAGAACAGCTAGTTGAAGGCGGTGAAAATGAGGTGGAGGAAAAATAAAAGCCAAGATGAAGCGATGGCCTTGATTGTTCTTTTTACAAAAGTGTTCTAGCTGCAAGACTGGAAAGAGAAATGAGTGTGTGTTTACTCTCTATAAGGCT
GGGCAGGAATCGCTTCTCTTTGAACCATGAGTGTTATTTAAACTGTAGAACTCTGGATCCTCCGGTCAGTACAGGACTCTCATACAAAGTCAATTTGACCAATAAAAAAACACCATGTAATCACACTAGACTATGGAGTCACACTTTTTCACCGGTTATTTAATTCTTTGATAGATTTCTTTCAGAGTGGACCTTTAATTGGATAC
ATGCTACAGCATCGAATGCAGGTGTCCTGCATACAAGGCAGCTACACTTGTGTTGCCTGGAGACTGGATTGTGCATTTAGCTCTTCATAATGGTGATGATAATAAAAAAGCAAATTGTGATATAGAATGTGCCTCTTTCAATGAGAGAGTATTATATCACACACACACACACACACACACACACACATACACACACACACACCACT
CATGATTCCCCGGACATCGGGAAATTTTGCTTTGTGTCTTATTTGCCAGCTGAGAAAATGTACATGGTACCATCATTAAGGTGGTCGGTATATAGGAAAAAATAAAAATACCCTTTCATGTATCCAAGTGTGTATTTCATTATGTTGATTCTGAATTTGAGGTTCTTATTTAAGAAGTCTACTTGATCTTATTTTCCTTTTTGAAA
GTGTACAAGAGTTGCTTTGCATGGTCTCATCTGAGATGGTTGCATTCGAACTGTTGTAAGAATTGTAAGAATCTTGACTTTTTTACGTTTGGAAACATCAAATAAAAATGGAAACAACCTCTGTATGTTTATTTTTAGTTTAAGAAGAGCCTGTTTTCATCTTTCAGGTACATGCTTTTACAGGGGGCTAGAGAAATGGCTTAAGA
AGGTTTTTGTTTGTTTGTTTGTTTTTGTATCTGTTTTTCTTTTTTGTGGCAAAGATTTATTTTAACTTGGGGGATTTTGTTTGTTTCTATGTTTCTGCAAAATAAAGAGCACTGAACTTTAAACTTGAATTTTTCTGCACTTTCTTAGGTCATGACTTTTTATTGTCCTTTATTTAATCTGCACTTTTTCGGTTTAAATCAAGTGA
GGACTATTCTGTGGATCATTCCTGTATTAAACTTTCATATGCCAAAAGACTTTGTGCCGTTGTATCTGCCATCAGTGTTTGATCCGACGTGGGGAGAGGCAATAAACCAGAAGTTGTAAGTCCACAAAGGTCACTTTGTATCTGGACTGCATTGTGAGCAGCTGTCTGCACTCACCCTCTCTCAAACAGACTGCTTATCAGTCTTA
AAAGACTCATCTGAAAGAATTGTTAATGAAACCTCATTCTTTATGTTTATCTCAGTGTCTCTTTACATGGATATTTTGCCTGTCAAATGAATTGATAGCTAATAAAAGTCAACAAGCCATCAGAATCTAATTCTTTATTGCAGAATTACTTGTTTTAACAGAATTCCTAATTTCCCTCCTCTATTTTATACTTTTAAGCTATGATA
ATAAATGTGACAGAACTTGATTATTTCATCTTTTCCCACAATTGTGCTTTATTGGATGTGATGTTTCTTGCATTCATGTAAATTGGATGCAATGTTTTCAAATAAATGTAGATCTTGAGCATGATGTGTTCTGTATAATTTTAATAGATAATAATCATAAAATATGTAGAACATTTTGTCAATTTGCAAGATAAGTTATGGGTCAC
AGCTGATATGAAATACCCATTGTGTCCTCGCATACCTAAACACCAGTGCGGATAAATCCTGGAGGGTTGTCTCATTTTGCTCTTCCTGAAAGATGTCAAAAATAAATTATTTTAAGATGCCATGGAGTAAACATCAGCCTGCATATATCTCCATCGTCTGCCAAATGCTTTTCTCAGTTAAAAGATATTTTCTCATAGAAAACTGA
AAACAGTTCAATGTTTCACAGTGACCATAACTTATAAATGTCATGTCTTATTCTATTGAATACGTGTTCAATATTTTATCTGTATCATTAAGTTTGTGAAAATAAACTCTAGGATGCTCATAAATTACTTAAGAATATATATATTTTAAAACATGCTGCATCATTCCTGATTGAATATGATAGTCCATTTTTGACAAGCAGTTCAT
CTGTAGAGATCGCCACAGTCTCTGGGGCTCCAGGGCTGCGCTGTAACTGAGCTTCATCCAGAATGAGCAAAACACTGTCCAGTCTTTGTTACGATTTTGTAATAAATGTGTACATTTTTTTTAAATTTTGGACATCACATGAATAAAGGTATGTATGTACGAATGTGTATATATTATATATATGACATCTATTTTGGAAAATGTTT
TGTTAGGGGTCAAAAAAATTGAAGGCTGTAACATTTTTGGTAAAAACTCATGTATTTGCTACAGTAGTGCAGCTTAATTACAACCCAGATATACTGAAATAATAAATTGTGAACTGCTAGCATTTAAGATAGATTTTGATAATTCTGGTTTCATGCAGTAATTTACTGTTTGATGCTGATGGTGCCATAGGCAGTGTAATTATGGC
AAACCTATCTGCAAATTTTATTATCATTATAAGGTCTGTTGACCTCTTTAGAAGTTTTAAAATATGAGTCCTTTTGAACTTCCTTGTAAATTTTAAATGGAATAAATGGACTAAGAAGTACTTCACCAATAAAGTAAGTGTCAGTCTCTGTATAAGTCACTAATGTACTCTGCTGTCAAGGGATGATGGTGGTAGAGGCAGGTTCT
CCGCTCTGAGACTGGCAGATGGCTCACTGTTGTGAGTCGCCAAAGGAGCTATGGAGAGATTAAAATTCAACATGACTGTTAACAATGCATTAAATAATCAAATAAACAGTGGCTTATAAATATCAGATTCTCATTCCGGGTCTTCGGATGGGCCTTACAGAAACCTCATTTTGGCCAGCTCATAAAAACTGAAGCAGCTTCTCGTG
GGTTAACAGTACCCAATGAACCCACCCAAGTGATGACATGGGAGGAGCGAAACCGAAATCTCTTTTGCTATATAAAGGACACTATTTTTTAAAAAAAAATAATAAAAACAGCTCCCGCTCTCTGTCCTCTCTCCCTCCCTTCTCTCCCTCGCCTCTCTCTCCTCTCTATATTCCCTGTTCTTCATTGTGTACCAGTGTCCGTGAAA
GTACATGTGGCCGATCCTTTAGGGAAAAAGTGAAAATGGGAAACTTTAAGGTAATTGTGTCACGTATACTGTAGCCAAGAGTTTCTATTAACAAGAACCAAATAAACAGAACGGATATAGCATGTTTCAAACTGGGTCCAAAATTAGAACCACAGGCTGGAGAGATGGCTCAGTGGTTAAGAGCACTGGCTGCTCTTCCAGAGGTC
ATGATGCACACTATTCTGTAACAGAAAACCCTTGTGCCTTACCTGTGTGCTTTTGTGGGCACCATGTTTATGAAGAATAAATGATTTGTTATCAGAAGAGAATAAATTTTAAATTCTCAATCTATGTCTCAGATGCTAATGTGTTAAAATATATATATATAATATATAAAGTAACCAATCTTTCTGTATTTTATGTGCATCATAGT
ATGTATTCTTTTATTTCCTGCCTGTATTTGTATGCAAAATGATCTCTATCTGCTATTACAGAAAAAGCTACACAAAACACTACATTGTAACCTTCTGAGTAATAAATAAGAGGAAATATATTACAGTAACCATGATGAGAAATAAGTGTATTGTTCTTTTGAAATATGTGGTTAATCGCAGACTGTCATCTAATCTGTTACATACC
AATCTTTTAATAGACAATCCCTATCCAGCAGAGAAAAACAATTCCAGTTTCTTCTGGAATTACATCATCAGCCCTCCCTGCAGATTATTTGGTTGAAATTAATAAAATTTTACTCACTCTGGATGACATTGAATTATCACTTAATATGCCGGAGCTAAACACCACTGTCTACAAAGACTTCTCTTTCCAGGAAGACTCTCTGAAGG
TTTTGGAGACAGGTCCTGCTATTACTTAGGAATATGTGGGAACAATGATAGGGACCAAGCTTGTGAAGCAAAACGGCTTTGGAAAGGGCAAGTGCTCAATAATAAAAAATGGGGTGGAAGTGAAGCGTTATTTGCTGAGGGTTTCGGAAGGACTAGTTTGTTTTTGTCCCTGGCCCTTCCGGTCAAGTGGGCACCTCCCATTTTGT
TGCTAGACGCCACCCCACATTCGAAGCTTAGAGGGCACCTAAGCCAAATCCTGATTAGAAAGGGTTTTGTGTTGCTCCCCACAGCTCCTATTCTCCAGAAAATAAAACAAAGGCCTAGTTTGTCTCAGCCCTTGTCAGGTGCCCTGCCCACTTTCTTGAAGCCCCCCCCCCCACCCAGCCCTTTGCCTCCTCTGCCCCCACACATT
TGCTGTGTGCCATTGTTTGATGATCCTGAGTGTATTTCATGCCTGTCTGCACAGTCCAGTTTGGGTCTAACTTTATTTTGAACAACTGTGTGCTGTCATTAATAAAGAGAAGCGAGGAAGATTGGAAACTTGTGAAGCAGCTAGAGATGCTAAAGTGAGGTTCTTGGGGATAGTAATCTACCTTACTCCGAGCCATTCCTTTCTCC
CTGTTGCGTTTTTCCATTGGATCCGTGTCCTCATCCAACTGTTGCTCCCTGAACAAAGACAGTTCTTACCTTAACACGTTGACAAAATTTGGAGGCAGAAAATAAATTCTATGAGATGATGAGACCTCCTACGCTACATGACAGGTGTGCCTTTTCAAGAAATACACTGATACCTAATTGTAACAGTCACTTGAATTTTTACAGTG
CAGTTTGCTCGTGTATTCTGGTTATTTTTTCACTGGGTAGCTGATACTACATGAATTCATGATGTATTCCTTTATACGGCCCTACGTTTTCATGCCCTGTAATAAAAGTACTCTTTCCCCTGTTGCTTTTCTTCTTTTCTTTCCTCTGGAAACCATTGGGTTCTGGTTGGTGTTCCAAAGCCATGAGCAGGGACTCTGAGGTTTTA
CCTGTATCATGCCCGACTACCTAATAAAGATAGTTCAATCCTGAGGAGAATTCATCAAAACAAGTATATCAAGTTAAACAATATACACTCCTATCATATTAATAAAACTAATGTGCATATACATAAAATTCTTTCTGCACGGTGTCAGATGGTGATATTTCATACCACAGACTGAATTTTAATTCAAGTCCCTTTTCAAGACTATG
TTATACAAGACCAGTAATTTAATATACACATCTGGGCATATATATTTAATGAGTGAACATTGTCACTAGGATTAAATACCTTCTCTAATAAAAGAAGGAAAATAAATAATTTCAAGTAAAAATGTTAACATTCACATAGTCTCTGTAAGTATGGATTTACTAATCGCTTAGGGTAAGAAGAGATTGTCTTAACTAACTGTACTGTT
TCCAGTTCGAAATTAATCGCACTGTTTTCTAACTGCAGCAAACTTTCCTAGCATTGCCTGGGTCTGTAGCCACCGCACTCTGAACTATTACTAACTCTACAATAAACTGATTTTTTTTCTAGCACTTCCATTTCTGGGTGGCCATCCACTTGGTTTTACAAATAGGCCCAAGAGGAAAGCGGCTTTTTCTTGGTCACACGGGTGTT
GAGAAACCCTGTCTCAAAAAACAAAAACAAACAACAAAAATAAATACCTCTTTATTATGATAAACAATTTAATCTTTAATTAAAAAGTACCTTCTAGGCAAATAAATGCTTGTACCTAGCACCAATTCTTTCCTTTGCTATTAATATCACCTAAAAAAAAAAAATCTCCTTTTCCTGGTGCTCTAGTCTCCACCAGAAACTTTTGT
ATAATTTTCAAACAAATTTAGAGAAATTAGCTAACATTTATTTGTGATTCATGTAGCAGGTAAAATACTGTAAAACTGGCCCTGACAGAATTAGATTTTCAATAAAGTATCTTGAGTGGCAGCAAGGAAACAAAAGCAGTCTTGCTTGGCACCATACTACCTCAGTGTTGCCTCAAGGGTGGCCACAGGTAAGACCTCCTTTCCCA
CTGTTTGTCTTTTTATAAAACCAAGAACGTTGGGTTGGGATATGGCTCAGAAGAAGAATGTATATGTAGCGTGTATGACATTACTTATTACATAAGTAATAATAAAATAAAACGGAGAAGTTTCCCTGTCTGGTGGGCAGAGATGACTAAACTCTGTCTTTCTGTGTGCTTCTAAAGTCCTTGTGTTTGGATCCCAGCAGTGGTAG
AATACTTTCAAGTCCCAAGATGTCCTCCTAGTTAACTAAAATTTAACACCAATGAAGTTAAACTTTTTGTTTCAAATGTTGAAAATGAAGCATTGATTTTAATAAAATCTAAGAAAAGCGTTAAGAAGCCATATTTTAGCTTTCTAAGTTCTGTATTACCTCACTATTTCGCATTTTTTAAACCGTAAAATGTACTTCAGAAAGGA
AAAGTATAAAGCCACAGGGTCAATTTTGATGCACTGCAAGTATTAAGCCTTAGAAACTGAAGGAGGGCCAATTAAACGTATAGGCTTAGTGATCAAGCATAATAAAGCCCCTACTTAAAGTCTCTTTAAAAATGTTTAAGTGTGTTTCTGTATATATGGGTACTGATGTGGAGGTCAGAGGACAACTGGTTGGAGTCAGTTCTCTC
TGTAACTCACGCCGTTTTAATTAAAGCATGGCAGGTGGAGGCTGGGGTAGAGGGTTTTTACCTTTAATTCTAAAAACAAAACACAAAAAGGATCTTAGGGAATAAAGGGATCTTAAATGCTGAGGATCCAGCATCATGGAATCCAAGTGCAAAGGGCTTAGCGAGTCTTGTCTTAAGCATCTCCATTTCGGATGAGAGTGAAGACT
GGAGGATCTCTGTGAGTTTGAGGCTAGCCTGGTCTACATAAGAGTTCCAGGACAGCCAGGGCTATGAGACACTGTCTCAAAATAAATAAATAAATAAATAAATAAATAAATAAAAAGAAGTATTGGGGATCAGATGGAGACAGTCCTTTCAGAGAACCAGGAGGCTTGGGATCTAGGAAACACTGATTCTCACAAGCCAAATGGAC
TGGTCTCCTGCAGGTTGCCTCATAACACCTGCTTGATGTATTTTCTCTTTTAGTAAGTATCTACAGATAGACTAATCCCACCAGAGAGGCCTAAAGGGGAAATAAAAGTCAATGTATTTACCTCTGTGAAGGTGACTCTCATGGACCACTGCCGGACATGGCTGTGTGACGGCATGGTTTTTATAGCACTGGAGATAGACTTGGTC
CTTGGGTACGTATATTCAGTTTGATCCATGTTACCAGAGAAAAGATCTCCTTCAATCTTAAGGAATATTGATTATGTACAGTTAATGAAATGACTATTCAAATAAAAAGGTTTATTAAAAAAATCAAGATTTTCATGTCTGTGGTGTCAGCATCAGCCAGTTTTGTGTCCCTTTTAATGGTATGCCTTCCCTTGGGTTTTAATTTA
TCTAGGGCTCCCTGCTCTTTTCACCATCCTTGGACCAAGAAAGCACACACTTCCTGCTTAGATAGCAGTGTGCCCATGACTGGAGAAATGGCATGTTTTCAATAAATGGAAGTCACATTCAGATTAGAAATTTGTTTTATCTCTCATTCTGGAGCATCTGTCTAAGAGATGTTAGGACGCTTTGGGGCAGCAGAGGGGATTTGAGT
GCACACGATGCTGGTCGCACTATGGTGAGGCTGTTGGGCTCCCCTAAGCCTGGAGCTGTCCCATGAGGCCCGGACATGTTAAGATTCAATCTGAAGGGGAAATAAAAAACCACGAGAAGACAGCTGCTGCCCCAGGCCTGTGATCCCAGCACTTGGGAGCAGAAGCAGGAGGACCATCACAAGTTCAGGGAAATTTAAGGCTGCCC
TTCAAATCCCAGCAACCACATGGTGGCTCACAACCATCCGTAATGGGATCTGACTCCCTCTTCTGGAGTGTCTGAAGACAGCTACAGTGTACTTACATATAATAAATAAATAAAAATCTTTAAAAAAAAACAAAAACAAAATAAAAGAACACATTGTCTATAGGAAGAACTGATTAAGGTGGGTGTGTGGCAGTCCAGGACTAGCA
ACCAATCTCCAACCCCTAATTATGAAGTAAAGGTCTTGAAATCATGCAGCATAAATTAATTGTAACCATCTTCAACAACCTGTCTTTGTAATAATTTAGCAATAAAAACTGTTTCATCTCAAACTGCTTATTGTGGTTAGTTTATAGACCACCCTTAGAAGGAAACTAAAGTCTTGGTATGTGGACCAGATTGGCCTTGCAGTCTT
AGTTGACATTAGAAAAATCCGCAGGCTGAAAGGATGGGTGCTTCTAGAGGAAGAAACCTACGTTGAAGAGATTGCAAATATTTTGAAAGAACTAGGTGCCAATAAAACTGTGATTGCCAGTATATTAGAACGCTGTCCGGAAGCGATTATCTGCAGTCCCGCTGCTGTTAACACCAAAAGGAAACTCTGGCAGATGGTCTGCAAAA
TTATGTTTTATGTTTACTATTACTGTCCTGTGCTTAATTAAAATTGTTTTCTAACGATGTCAGAATCTATGTGTGAAAGCTCCTGTCCTGAATTTATTTTAATAAAATATGACAGAAAAATGGAAAAGACTTAATTTTTTTAAAACTTCGGCAAAGACTGAAGTTCTACAAACACCAATACTAAAAGGGAGCCGAGAGCCCCTTAA
CTATGTAAGTGGACTATTCAGTTGGCTCATTTTTTTCTTGTAATTACTACTATGTTTTAAAAATACCAGTTATAAAAATGATAAGTCTGTTAACTTTTCAAATAAAACATGAAACTATAAAGAAACATGAAAACTTGTTATGTAATGATATAAAAGCAAATACTTCCAAGTAATTCCTCCTAACTTTTATGAAAAATAATCTGTTT
GCAACACCCACCCCACCCACCTCAAATAAAAAGGAATTAAAGAATTGGACTGTCCTTTTAATGTTAAAGCTAATGGTAGAAGGGTAATTTCTTCCTAGACAATAAAAAGAGTATTATATAGACTTGTATAAAGTTTTTAAAAGGTGGGTTATAGAACAAAATTTTAAAAAGATAGTTTTCCTTCTGATATGTTTTGTTTTTCTGAA
GATTAAATCCAATGCATTACTAAGAGCTGGAGGAACTGAAGGCCTTGCTTCTGAGGATGAGCACTCAAGAGCCACCGCTTTCGGTAGTAATGATGATGAGAATAAAGGGACTCTGAGAAGGGGAGACTTGTCAGGATCTCCCTCTGAAACGGATGCAGCAGCTCCTCAGATGCTCCGCAGGGAAGGCTTCACGTGCTGAGTATGGC
ACTCACAGGCCCTCCAGCTGCCTCCTTGGGTTCTGCATTCATGGTCTTGGTTTTTGAGCAGCTTGACCTCTAAGCCCAGGATATTGAAAACTGACCCCTAAATAAACTTTAGGGTTTTCTAAGACCTTTCCTGCAGTCTCCCTCTTTGTAAGGTCCAAACTTATCTCAGAGTACTACTGTTGGGAGCAGACATCCTTGTGTCCTGA
CTTGAAAATGATGGAGAGATAAGTGTTCAAATCCAGTTTCTAATGATGATGTAATTATTTCCTGGCATTCCTAGGTTTGAGATTATAATGCTTCCCTGTTAATAAATGTCCTATCCCAGTTGACATTGTGTTTTACTCATTACAGAGGTAGAGTCTAGGTAGGATTGATGTTTTCACAGGTTGTCACCCGTGAACTTGTATGAAGA
TAAACCTCATGAAGTTGGGGGAAGACTGAGGAGTAAACTGAAAAGGACAGTGTATGCAAACAAGACGGAGAAGTCAACTGAATCTTCTTAAGTCCAAGGAAATAAAATGGCTACAAAGAACCTTTAATGTTTGAGAGACTGGGTCTCACTTTCCCACGGTGGCCTTGAAACCTAATGCTGAAGGTGACTTCAGTTGACGCGCCTGC
AGGAGTATCTTTTCATGTCCTAATTCATTAAGGGTTTGCCCTATTACCTATTCAGTATCTTTGGTTTTGTTGGTTTTGTTAAATGTTATTTTAAGTTGCAAATAAAAGTCATTACACTGTAATTAAGCAGACCCAAGGCTGTGAAGTTTAATTAAGTTCTGTCCAGTTTGACTAATCACGCAGAAAGGATGCCATGGGGCTTCTCG
GAACCTGTAAAGTAGTTCTACTGTAGTGTACTTTAGCAGGTAGAGTGTCTTTATGTAGAAATCTACACATTCTACTTAAACATTCCTCATTTCCATCTCAAATAAACTTTTCTCTATATTTGACTAAATATTCCTTGAGATTTTACATTTTTTCAGTTGATACTCTTTGTTTCATTTGTGTGTTCTAGTGGCTTTGTATGTATCAA
GAAAGATCTAAAGGAAATTGAATCTAGTAGAGCTCATGTCTACCAGCCCAGCCGCCTGCAGCGGGGAGACTGCTGTTTGTGCTTATCTGTGCAGGCGCTGAATAAAACGGGGCAGCTAAATTCTCCAGTTCCATGTGCCTCCTAATGTTTAAAAGAAAAAAGCAAAGTAACTTGTTAAAAATTGACTTGCAAAAAAGTAGAAACTG
TTATTATTATTTGGGGGAGGTTGCAAGGTAGAGGGTGGATACAAAGTGACAAGAGATATGAGTAGGGTTGGGATGTGTGGTATGAAACTCACCAAGACTCAATAAAGTTTTTTAAAAAGAATTCATTTTCCTATTTGATTTCTATGCCTTTTTCATTTTCAACTGAAATCATTTTGGTTTATGATAGTAGAAGCTCAGATATGTAC
TCCCTTCTGTCCCTTGTCACAAGTTTAAAAACCTCACAGCTTGTATAATGTAATCATTTGGGGTCCGCTTTTAACTTGGACTAGTGTAACTCCTTCATGCAATAAACTGAAAAGAGCCATGCTGTGTAGTCTTGAAGTCCCTCATTTAAACAGGTTGAGCAGTAAGCCCTGGCAGTGTCCACCCTGGAACAAAGCAATGACAAGGT
GCAGCTAGACGGGACAACTTCACGGGATTAGCACTGCGAGATGAAGTAAAGTATTCCGCTTCGACAAGTACCCTACCTGTATGAGCCTCTTCATTTAGCTAATAAAAAGTCTAAGCAATAAGAATTAATTCTTTTTTTAAATAAATGCAGTGTTTAAACTTGTAAGAGTACTGGAAAATGTTCAACTTAAGGGAAGCAAGGGTTGG
CAGGACCTTGCTAATTGGGTTGTCACCCGAGAATCTGGGATGTATGCTCCTACCCTCACCCTGTGTTGCCCACCTCAGCCACCACTAAGACTGATACTGAAATAAATCATGTTAATCCCAGCTGTGTGCTATCACTCTTGGCCTTCTATGTCCAGCCCAGTCTTCCCTGGGGTTAGGGCTGCGTACATTAAGACCAGCTTTGTCCC
AGTCTCCTAACTGATCCTCAGTTTCATCTTTGCCAAGCCTTGGCTCTTCCGAGAGAATGACCTTTCTTGCAAAAGTGGATGGAGTGTGTCATTTCCCTGTAATAAACTTACCAATGGCGTGCTATTGTGGTGTTTGGTCCCTGGCCTCCCACACATCTTCATTATTTGGCTAGTCTCTGCAATCAATACTGAGCCCCTAGGGATTC
CTAGAACAGGCGAGGGGGGGCTGGTGCCCAGGCCTGGGCAAGGAGAGTCTGGGCACCTACAGGCTCAGGCTTGAAGTTCATTTATTGATGTGTTGGACACAATAAAACCACAACTGCTATTATCAAAAAGTTTCCCGTCCCCTACCCCTTTTCTTGTCCCATTGGAAATATCTTTCAAAAAAAGGGGGATATAGGTGGATCCTGGT
CCGACTAGGAGTCCTGGCTTCCAACCTCTCTGAAGGAAGCAGAGGGATGCTTTTTATATTTTGTACATAGAACTCAACATTTATGTAAACAGTGTTTTTGAATAAAGTTTTTGTTGGTTTGGTTTTTGCAAATCTACCAGTCTGCTTCCTGGTTTACTGGGCTGTGTGATGGATGGGCTTTTCACTAAAGTTGAAGTTTTGTTCCC
AATTAACTGTGCACACGTGCATGTGTTCCGTTATGGATTTGGGTTACATATGAGCATGAACCCCGGGCCTGCCAACGTCAGAGACACCTGGATCGGAGAGAATAAATCACTATGTTTTTACCTTTCCTGGTCGTGATTTTTGTCACGCTCTCGGCAGCAGAGGCCAGCCCTGGGCCCACACGTCTAGATGCGGCATCAGCCAAATA
TGCCCGGTTACGTGATCTTTGCTCTGTTTGCAGAGAGGCCTGCAGCAGAGCTCTTTGTGGGGACCCTGTCCAAGGCCTTCTGTCCAGACATCTTATCCGGAATAAAGTGTGTTTGACTCTCAGAAAAGCTGCCTGTCTCTGAGTGTGTGTGTAGGGGGGTGCGGGGAGGCTGTCACTCTAGCTCTGCCCTCCGGAGCCCATCTGGT
GAGACAGGGTATGACAGTGAGTGACAATGATGGCTTGGAGGGAAACAAGGTGCTTTCTTCCACTCCAGACTTGGGGCTTAAAGTACCATTTTCTGTTATCAATAAAGTGCTGAATCCACCTGGGCCTATTACATTAAAGTATTGGACGTTGCTGGCATGTCTGGAAGGGTTCAGGTGCACATGCGGACCCTAATGTGGAAGCCGCC
CTCGGAGCACAGATCAGGGACCTCACAAGTCCTCGCGTACACACGCACCGTCTGTCGGCTTGGGGGTGGGTTTACTTCTTCTCTGAGAGTATTTATCTTTAATAAAGCACTGGATGTAAACCAAGCCACCCCCCGGTCTCTGAATTCACACTGGGGAATGGGTGTGGAGGTACCCGCTTCTGCATAGCTGACGGTTTCCTTCTGCA
CACAACACTAAAGATTTTATTCATGTTTGAGAAAAGGTATCTGAACTCCAGCTCAAAGGGGATAGTTAAAATAGTATTATTTAACTTAGTTGGTATTTATAATAAATGGCGATCTTAATTACTCATAATATGTTTATTTACAATCTAACTCTTGAATGCTTCTAAATAAACCACAATTCAAACTGCAAGCCAACCAAGCTGTTTAT
GTTAAAATAGTATTATTTAACTTAGTTGGTATTTATAATAAATGGCGATCTTAATTACTCATAATATGTTTATTTACAATCTAACTCTTGAATGCTTCTAAATAAACCACAATTCAAACTGCAAGCCAACCAAGCTGTTTATTGTTTAAAATGTTTTCCTGGGGTTTGGGGTAGAGGCAGAGCCCCATGATGTGAGAAATTGGGTA
TCCTGGGTAGCCAGGGCTAAGGTGTACAAACCAAAGGAGACCCAGGGAAGTCAAGCTGAGATTAGAGTGTATAAACCATCAAATGTAAAAGATTTCTAACAATAAATTGTTCTTTAGCCGAAGGAAAAGGGGCATTCCTGGACAGAAAAACAAGGGGTGCTGGTGTACCAACATCCCACGAAGAATCTGTGTGTGCATGCTTGTGC
TTGCTGGGCTTTGTAGGAGGGCTCTGGGGGAGAGGTCTAAAGGAGGCTTGAGCCCCGTCACTAAGGTGGAAAAAGGTTCCCCATGCAGGCGTCCCATCCTAATAAAGACTACGTAACAAAGGTGTCTTGTAAATAGTGTGTGGTTTGGGTCCCTGACTTCAGGGAGCTTCAGTAAGGATTTTTGTCTACTAGTGAGGGCTGTGTCT
CTTCCGGTTTCTGTGGACCTTGTGGCCAGGTGCTCTTCCCGAGCCACAGGTGTTCTGTGAGCTTGCTTGTGTGTGTGTGCGCGTGTGCGTGTGTTGCTCCAATAAAGTTTGTACACTTTCTGAATAGTATCTGATTTGTTGCGCCAGGGCCCTCTGATACCAGCATTCCCCATAGGAAAAAAAAAATCACACATACACATACACAT
TGTGGCGGTGGGGGTGGGGTTGAGTGTTTACGTGACATTCTATATCATAAGATATTGATAAGAATGTTTCTAACATGTTTCTTCCCCGCCCCTGCACACAAATAAAAGTAAGGATTTTGCTAAGTTAGCGGCCTGAGAGATGTTCTATAAAGTATCTTTGTTAGTGTGAGAATCCCAGTTTCCAGCAGGCATGGGTTCCCTCGAGC
CCCTCGAGCCTGGAGTACTTTACAGCTTGCATGCTAAAGAAGCGATCTGAAGACCAGTGTGCCAGAGCTCCGCTCTCAACCGTCTCTCCTGTTTCTTGATAATAAATAGTGCAAATTAAAACCTAATAATCATCATAATAAAGTGCATTTAATTATCTTCAGATCTAGCTCTTTAATTGTGTTTAACAGGGTTGTAACACCACTGC
AAGAAGCGATCTGAAGACCAGTGTGCCAGAGCTCCGCTCTCAACCGTCTCTCCTGTTTCTTGATAATAAATAGTGCAAATTAAAACCTAATAATCATCATAATAAAGTGCATTTAATTATCTTCAGATCTAGCTCTTTAATTGTGTTTAACAGGGTTGTAACACCACTGCCCTTAACCAAGCCACACCCCCTCCTCCCCTCTCCCC
CTCATGGGACTCTGTCCCAGACTGTCTTCGATTCCAAACTGACCATCCTGTCCCTGCCAGGGTGCATGCATTCGGGGGTATAGAAAAATATAGTCCCTAAAATAAAACTCCACCTTTCCCCTTTCAAGAAGGGTGATTCTGGGGCTGTCTCAGGGTTCAGGTGCCCCCTGATGTGGCCTGGCTGTTCTGGAGCAGGCTATCGTAGC
TGTTCTAGAAAGGTGAGAGTGCGAAGTTCTAGAATGATTTTCCCCTCAAGATCAGGCCTGACGCATTAGCATTAGAACGGCATCTTGTACTTGAGCTGGGAATAAATCACCTCGCCCTTGGCTCTCGCCTCTGCAGTTCACTGCCTCTTTCCCTGGCCGCTTGACCCTTTCTTTATCTAGTGGCCCCTCAGCAATGATTTCTAGAA
TATTTTCAATGAATTAACATGCTCATGCAGCCGTGATCAAGGGAATGTAACTGCTGAAACCTAGCTCGTGATTGGCATATTATGGAGTTAACGGGTGAATAATAAAAGTATATATATTATATATATATAAATATTCTAAATATCTTTCATGTTCCAAATGTACAAGGATGTTTGGTCTCTGATGAGAAAGAACTGAATCCAGTCAT
CTTCACTCTATTGTCTTGGCTTTTCTTTGGGCCGTGCTGGGGGCGTTCATTGCTGGGATACCCAATGTACTGTTCCACTCCGGGCATCTCACTTGTTTCTAATAAAGGAAGTTCAACGGTCTGCTCTCTCCTGGTGTTCTTCTGGTCAGCGGTAGGTGGTATGTATAGCTAGGGGCCCCCAGGGCCACCAACACACGGCCAGCTTT
CAAGTTATAATGCATTTTTCTGTTTTAAAAAAAAAATCCCCTCCTTAAGCGGAGCTATAAGGTGGCCAAATCTGAGACCCATTACATTCATTCTAGTTATAATAAATTTAATGTTTGTAAATGTAACAGTTTCAGTGTGATTTCTAGAGATTAAAAATCGTGCTGGTTTGTGTGACTGCACTTTTGAGGTGGGGTACCAAGATTGT
AACAATCTGCCAAAAAAAATTTCCCAAGCTTTCCAATAGGATCTGAAACTTAACCCCTAGATTTTATTTGTAACCACCTCATTAGATAAAAGCTGTTGTTAATAAAAAAAACATACTGTGTGCTCGTGTGTGCTTGTGAAGCCTAGAAGTTGACCTCAGGTTTGTCATTAATTCTCCATCTATTTTTTGAGTAAGGTCTTTCACTG
AGTGGCTCAGTGTTGGTCCACCAGGGAGCAAAATTATCTAAATACTTTGGTGAGTTTTCTAGACCAATAGTTGTCAAGCCTTTTGATAATGAACTCTATTAATAAAACAAATTATTGAGCATTCGTACCCAATCTGTGTGTATATGTTATTTATGTATATGTACATGTGCATGCAGATAAAATTTATAGTTACTCCTATACTACAA
GACCCTCTATTGTAGTTCTTGATTCTCGAAATGTGCTATTATTGTTTGTCTTTTTTTTTTTTTTTTTAAAGAAGGAAAAAGAGAAAAAGAATAGCAAACAAATAAAAACCTTCCAGAGGCTTGAGAAGTCAGCGTTTGTGCCTCCTTCTCTGCAGAGTCTGACCCCCGCAGCCCTGTAGGGACAGATGGCAGCTCTGTCCAGTTGT
GATTCACTCCTGTTTTGTTTATGTCATTTACCTATCCTAGTATTTATAAACATTGATACAAACAGTTGTGCCGATGTATCAAATTCTTCTGAATTTTACAAATAAACTTGAATAACTTAAATAACTTTGAAAATGTATGCTTATTTACATATATATAGTGTGTGCATCAAATCTACTTATCAGTCATATGAATCCATATGTGTTAT
AAAGAAAGAAAGAAACGCTAAATTGATTGGAAGAAAAGCCCACTATAATTATCTGAAATGTTACTATGTTGGTTTTCCAAGAAGTGTTTGGGGAACTTTTAATAAACATCCAGCCCTGATTAGCCAAGGAAATTCCAGGAGAACTGTTGGTATTTTTAAAGTACTCACCAAGAGGTATTCTCTAGGCTTTAACTAACAGCTACTAA
CTGTGACCTTACTTCCTAGTACGTGAAGTCTAATCTCAGTTTTGTCCTGTTTCAGCCTCCTGTATAAGAAGTATCATATTTTCTGCCCATCATACTTTGTAATAAAACTTGAACATGTATAGATTGAAATTTTTCTTGTGATGAATTCAGTTCTTCTCAGTTTGTACCTGTGGTCATGTTTCAGAGGTGCTGGGAGGGCATTAGAC
CTGAATTAGGAACTTCTTATCCAGGTTGGGTTTCTAGCCCAGGCATAAAGCCCAGTGTTCAGCATGGATGAGGCCTTGAATTCCATCGCCTGTACCCACCAATAAAGAAACTTCTTCCCTAAAATAGTTCTCCTTATTCCAATAGAATCACTAAATCAAGTACTTTCTGTTTGTTTGTTTGTTTGTTTGTTTGTTTATGACAGAGT
AAACATTTTTTCAGTCTGAAGACAGAAAGGTTTGTGTCTCAGCTTTCCTTGAGTGTGTTCATACTATTTGTTTTTATTCACCTGACAGCCACGTGATAGTAATAAAAACAGGACATGTGTTAGCTCCTGAAGTTGCCAGGGTGGTGATTAACAAGTGTTTATAAAGGATTGTGTCATAAAGCTATTGATGACTTATAGAATAAAAA
TCTCAGCCCCCTTGCTGCTAGACCTGCGCCTACGTTTAAAAGTATATTCCATTATTTTGCATTTTTGATGTGAGTCAGAATTTTGACAGCTTTTATGTAGAATAAAAATATTTTTAAATTTGTGTATTGTTACATATGTTTGCATCAAGCTAGCAGCTAAGAGGTTAACTGTGCAACTATAAAAAAAAGAAAAAAAAGTTTGTCTA
AGGAGTCTACAGTGTGACCCTTGTCAGTGAAGTTCTTTTGTTTTAAAAGATTCATGGTAACACAAAATGTATTTTACTGCTACAACTAAAATGTATTTATAATAAAAAAATGCCTTTTTAATAATTTGGAGAGTGTTTCTTTTGTGTGGACACTCGTTCTCGGCTCCCTCTTCCCTCGAAACTTAAAGGTGTTAAAGAGGCTGGCG
TGACTGGAACCCATGCTGTGGGAGGAGAGAACCAACTCCTGCCAGTTGTTCTCTGACCTCCACACATGTGCCACAGCTTGTGCAAGTGTGCACTCACCTGAATAAATGTCATTTTAAATTCTACTTGTATGTCCTCTTTTGCAGCTCTTATTACTTTTCTTGCATGCCTTTTTAATTGATAGTAGCATTTAATGTTTGCCCTCATA
CCCTCATATCAGAAGATCTTTGAATGTTTGTTATCTTTATAGCATCTTGGTACTGTAACTTCCCATAGTGCTTTTCATGACGTTCAAACATACTGAAAAAAATAAATGGACATTATATCTTGAAAGAACTGAGATATACGTATACATTTAGGTTTATTGCTTGTTTTTTCTCTTGTCTACGCTTTCATCTTTATAAGCAGATTTAA
CTTACACGTGAGCTCACAAGGCCCAAGAAGCCTTAGTAGAGGCACACAGTGCAGACCTTATAGACGGTGTTCCTAACGAGACATGGTTTATGCTACACTCAATAAAAGTATTTGTGTCTGGTAGGGTTTGTTTGTTTGTTTGTTTGTTTGTTTGTTTCTCCATTCATCTTTCTAAAACTTTCCTGAAACTAAGCTGGTTACAGTTG
TCGTCTTTGGACAGGCCTCCTTGTCAAGTGGTATCCCCTTTGCTACTGTTTGCATGTCGTTCATCTTGAGGGGGTTGGAAGATACTCAAAGGGCAGGAAAAATAAATCCAGCCGGTAATATTTTCAATCATTAGAGCTGGTGTTTTCTGTAGGTGCCTGCCATGCATGCTGCAGTAGGAAGTGAGCTCTGAAAGACAGACGGACGC
AACCCTCTCTGCCTTCCTTCCCGTATCACAGCTGGTCTGTGGCAGTAACTCCATCACCTCTGCCCTTCAGATAGGATTAGGTGAAGCTAGACGGCAAACAAATAAATACTTTGAAAATCATTCTGTGTGGCCCTAGGAATGAATCAGCACTTTTCCAGGTTGCAGAAGAGATGCTGCCCCTTGTGAGGCCCAGCCGAGTCACCAGG
CGCCCAGTGGCCACTGCTTCACAGCTTCTTGTCTCTTTATACTAAAAGTTGCTTTATTGCACCATTTTTCATTGGGAGCGTTATTAAATGCTCATTCACAAATAAATAGAGAGTTGTATGGACTTGGCTGTCACCGCTTCTCTGTGCAGTGCTCGTGTTCAACCTGGGCAGCAAGTGCCGCGCTTTTTGCTGAGGGCGGTCCCTGC
CAAAGGGACAGTTGCTGTTTCCTGGACACTAGTCTGATATACTCTGTGCTAATCTAATCGCTGTTCTTTTGTTACAGACTGTCTCAATGGTAGGTCACAGAATAAAAAAGATGAAATAATTTAAATTCTTAAACGAATCAGTTTTTCTTCCTTTCTTCCTTTTCTTCCTCTGTTTTTCCCCAAAATTTCAGTGGGAAAGAATGAAA
TTGTTTGTGTCTTGTTTGTTTCCCTCTCCAAATTCTTCCTTCTTTGTGCACCCTGCCTTTCTTCCCTTCCATCCTTTCTTTTTTGTATATTATTGTTTACAATAAATATACATTGCATTAAAGTGAAAACAGCCCCTTTGACTTATTCACTCTGTTCTCCTATGAAGAGTGCTTTAAGGAATCAGGCACTGAAGAGATTGTGAACC
TTGCAAGCGAGGAAGACGACTCACCTGCACCTTCATTATTCAAGCTTGCCTGGCTCTCTAGTATGACCAAGTAGCATAGGAACAATGCCCAGGCTCTCTAAATAAATACTAGCGCATTGTTTTTCCTAGAGGTGCCTCTGCTCCTGTTTCTACACCACACCAATCTTTCCAGTTCCATGACAGAATGTGGGCCCCCGGCAGGGCTG
TTGACTTGAGCACTGCGCAATGTTCTCTATAGCGTCTGGGGTACAGACTAGAAGAAAATAAGATATGGAAGTGATATTCTCCCTGGAAATTCAAATGTAAAATAAAGACCACAACTAGGAAATGTGCTTAACGTCCCTGGTCTTCCGAGTGGACGGCTGTTCTGTTCCAAGGGAGAGCATCCCATAGACAGACATCTACATACTAA
TCTAAGCAGCAAGCATCTATAACCCTCCCTCTTGTGGGGACCTCCAGATCGTAGGTCGTGGAAACTAAAGGACTGAGCTTATCCCAGCACCAAAGTCCTTAATAAAGCTGCTATTACCCACGGTTGTCTCCTCTGTCATTTGCCAGCCACGACGGTACTGGTAACCCAGGCCTGACAGGAGCTTTATCACCTCCTAACGAAGTGGC
TCAAATCCTAGCAACCACATGGTGGCTCACAACCATCTGTAATAAGATCTGTCACCCTCTTCTGGTGTCTGAAGACAGCTACAGTGTACTTACATACAATAATAAATAAATCTAAAAAAAATTTTTTTTACCCTCATTGTGGGAGCTACTCTATGCTTGTTCCTGATAAGTTCTAGGTGCAGTAGCTGATCAGGATGCTCTGCCCT
TCAGGCCTGTTCACTTCCCCAGTTCTGTAGCAGCCGATCAGCGTCACCTTTGAAGTATACATGAGAGAAATATATTTACAAATGCTTTATTCTCTTCTTTAATAAAAAGTGCACCGGTATTCTAGAAGTCCAAGTGACCCTGGGTCTATCGTTTCGCCTCCGAGTCTCACGGGCCCCCTGCCCCTTGCCATGCAGCACTGCGGATG
CTCGATTAACCGCCCTGCCCGAGCAGCGTTCCTTTGGAGGGAGGCTGCAGATCATCCAGGGCTGCCCCTTCCGTTATCCACCTCATGAATCACTGGCTGCAATAAACATCGAAGCACAGGAGCCTGTTTCCAGTGAGAGCTTTGCACAGGGCTCTTACCTTTGGGTCTAAGCCCACCTTATAGTTAGCACATACAGCAACAGAGGA
CACATGTGTCATATTTGCGGTGAGTGCCTGAAGCGCCACGTCTTCGTCAGCCAGGTGTTTTCATTTTTCCATTTTCCTTTGGACTTGTGAAAATAATGTTAATAAATGCCTGACCTCATTTCCTAAGACTCTGGTCTCATGCTTCTCTGTGAAGTCGTGCAGCTGACCTGATTCACTCTCCAACTCACTGTGAGGCAGGCGTGTCG
TGTTCCAAAGGTTTCGATACCTTCTGACCTCTGGGCACCAGGCGTGCACATGGTATACAGACATAGGTGCAGACAAAACATCTATACGTACAGTACCACTAATAAATGTTGAGCTCCTGCTGTCCTGTTGGAAAGTTCTGGAAGTTAAGGACGGAGAGTGCTGTTTGTAATGCAGTCTTCCATTCTGTGAGTCTTTGATTCTCCAT
GTAATCCAAATTGGTTCCCCTGCTCCCCCCCTCCAACCTCTCAAAGACAGAATGTGTCTCAGAGATTTCCTGCAAGAAACTCAGGTCCAATCTGGACTAGAATAAAGACCTCTGGGGCTGGAGAGAGAGCTCAGTGGTTAAGAGTACTGGCTGTTGGGGTTGGTGATTTAGCTCAGTGGCAGAGCACTTGCCTAGCAAGCACAAGG
GAGGCCCCTCCCTTGGGCTCAGCACGAAAGGGCTTTCAATGAATTACGTGAAAACTTTCTCCTTTTTTACAAAAATGCAAAAATCAACAAACTTATTGGAAATAAACTATGAACTTGCCGTGGCTTGTTTATATGGGATGGGACTAAGGACGAGGACATCCAGACTTCCAGGGGCACGAGATGGAAATGGCTGCTGCCCGTTCTCC
GTTTATGTTCACCGCCTTTCAGACTTGTGGAAATGTGGCGGTGAGTTGGAATCTGTACTCCTTCCTTTGAATGCCCGTCTGAATGCATTCCAGCTGTGACAATAAACGTTTATGTCCGCTACCACGCCAAGATTGCACCTCCTGTTTTTCAGCCTACCCTTTCTCGTTTTCTTAATTTTGTGTATCAGATATTTCGCGTTTACGTG
CAGAGCAGCTGCTGCCACAGCCTCTAAAACAGTTTCCTACACATGTCTAGTACCTTTCTGAGTGTCATAGCCCGTCGTCAGGGCTCCGCCCTGCTCTGTGAATAAATAACCTCCTCCCTCCGTGAGCTCTTCATGTGAGTGACAGGAGAAGCCAGACCTCAGAGTGGCCAAAGGCCCCAAAAAGACAGCAGGAAAAGCTGACCAAG
AACTTCTCCTAAAATGCTTTGTTGAACAAGTCTTACCTTGTCACTCCCAGCAAGGGGCTGGTTATGTGTAATGAGGTAAAGACTGTGTCATTTGTCAACTAATAAAAGCATATTTAGAGAAGGAAAGAGTATTTACTGGGAGGGGGAGGACTCATGCTGTGGTTGTCCTGACCGTTACAATAAAGAAAACTCCGGCCATCCTCTGT
GGCTGATGTGTGGTCCTTCCACCTCAGCCTCCGTGAGCAGCTGGGAGTGCCGGTGCCAGCACACGGGCCTCCTCTACTGTACCTGCTTGAATACCATTATAATAAAGGAACTGGTCAATACTTGGGATTGAAGGAATAGTTTCTCTCTCTCTCTCTCTCTCTCTCCCTCTCTCTCTCTCTCTCTCTTTCTCTCTTTTTTTTGTTTT
TCTTTGCATATCAGATTCTGTAAATGTTTTGTAAACATATTACCTCACTCTTGGTAATACAATACTGATAGTCTTTAAAAGATTTTTTTATTGTTACAATAATAAATGTGAACTGTTTAAGAAGAGTGTCCTTTTCTTCTTGGGAGGCCCCAAGGAAGAATAGAGATTGAGAGGAGAAGCTGCCCGTGCCTAAAGGCAAGGGGAGG
TGGGGGCTTCCTGGTGGGGGGGCAGAAAAGTCTCTCTCTCTCTCTCTCTCTCTTTTTTTTTTTTTGTATAAATAACAAAGTGTTGAAATGTATTTCCTGAAATAAATGTTTCAAATACAAACTTTTTTTCTGGAGTTCTCTTTGGCAAGACCTGTCTGGTCCATTAAAGGTGGTGAGGGGAGCACGGGAGTAGAGGCTCCCAGTGG
TGAGGCGACTGGCTGGGAGGAGCCTTCCCCACCCTCCATCCGACGCAAAATGGAAATTGATGATGGTACCTCAGCTTGGGGGGACCCAAGCACCTACAACAATAAAACTGTAAACATGTGGGACAGAAACAATCCAGTCATCCAGAGCAGTACCACAGCCCCTGCCACCCCCACGACCCCCACCTCGAGCAGCACCACACACCGGG
AATTTGCTGAAACTGTTGCCCAGCAGAGAGCTTGAAATTTATAATGATTCATAGCTACATGCCCTTTTTGTCATTAATCAGGGTTACTGCATTTTATTAGAATAAAGAGTGCTGTGGGAACCGGTTCCCTACTATCATTAGTAAGAAAATTAAAAATTTCACAATTGAGATAATATTCATACTGAGACCAAACAGTTTGGAGCTGG
AGAAAAAGTTTGTGGCGCTTAATGCCCTCCTCTTGGAATGTGATGGTTGGACGCACACCGGAGGTTGCTTTCGAAAAATAACAGCGCTTTGTTGAGTCTTAATAAACTGCAGTTTTTCTTGGCTATTGATGTAATTGCTGTGTCTTTCATCTGTGAAAGGCAGGTGCTTCCTTTTCATGTGTGGAGACAGCCTACTATGTCTCTGC
AAAACAAAACAAAAATTAAAGAAAGAAAGGTTAGGGTATAACTCGATGGTAATGGGCTTGGTAAGCATAAACAAAGTTCTGGTGCAATCCCCAGGACTGTAATAAATAGACATATTCTGTCTAGCGGACCCCAGGACGGTCATTCCCTCATTCAACAAAGCCATTCAAAAAAACCTGCCTTTTACTGAGAGCCACCACTTCAGCCG
TTCCATACAGGGCTGCTAATGCAGCCCATGGGTAAGTGTGGTTATATGTGTTTGTGCTGATAATTTTGTCCTGATGAGTTTTCCTACCACGGGGTAACGGAATAAAATCACTTGAAAAAGTGGACTGTAAGCTCTGTCTGTCTTGGAGAAATGGTTTGTTTGGTTTTTTGAGACGGGTCTTGTGTGGTCCAGGCTGACCTGGAACT
GCTGTGCAGCCACTGCAGCCGCAACCCTGCAGAGACAGAGCTGGTGCCTTCACCAGGTTCCCAAGACTCGAGAAACTTACTGTGAAGTGTACTTACTTTTAATAAAAAGGATATTGTTTGGAAGCAGTTCTCACGTCACCTCATGTCTATATATGACCTTTGTGTCACATCTCTAAACACCCTCAGGTCCCCATGTCACCTCAGGT
AAGATGTAAAGTGCTAAAAAATATTTTTTCCTTTTTTCCTTTCCTTTTTTTTTTAAAAAAAAAAATCTGAACTGTGCCCTGTACTGCGGTCAACTGTTGGAATAAAGGCTTTATTTATTGCACTGAGTTGGTCTGTGCCTCCGTCCAGCTCTCTGGCATGTGTTGGGGCTGTGTGGGCCAAGCCACACCTCAGGGCACCCCAACTT
AAACACTAAATACAAAAACAAAAAAACAAAGGTTTTATGAACAGCAGACTCTATGTAAAGGCATTTTACTATTAAATTTTTTATTGATAACTTGCTTAAGAATAAATATATGACTATTGTACAGGTGTTCAGTGGTCCGGATTGTGACTGTACCTGCCTCCTTTATGTGTGTCACATGGTCATTCCTGTGTGGGCTGAGGAGAAAC
ATGCTGATGCACCTGACAAGCTATCCCAGTAGAATGTTACCACCTCCTGTGTGCCTTCTCTTGTCCACTTGTGGGACCTCATATACCCCTGTACATGAGAAATAAAAGTTTATTGAATAAATCCATCAATGAGAACATTCTTGTTTCTGGTGAGGTCACAACCACACTCCCCCTCCCCCAGAGTTTTGGCTTTTTGTTTTTTGGGT
GTGTGTATCAAAACGAGGTTCGGCCCTGTGCCTCCCACAGGTCCTCCCCCAGGAAGTGGCAGCAGCCCAGGGGCACTGCCTACACCTCTCTTCAGGATCTAATAAACCAAGTGGCCTGGGAGGCCTTTCTGTCTTCCCTGCACACTTGGGGGCTGGCAGATCTTTGAGCTCCTTCACCGCTAAGGACAATGCTGTCACCTTTGTAT
GTGCAGACAGGCTCTCCAACTGTATGAACAGTAACTTTGGGCAAAGCAGAAAACAGAAAGGCACATTTGCAAGTTGCATGTAGAGCTTTATTACTTCTGAAATAAAAAGACCAGTAGAAGTGGAAGTCCCACCAGCAGAAACTCTAATCAGCTTTTTACCACCATAGAGAATTGAATGCTGTCACCCAGGAGTGAGTCTATGACAG
AGGAAGGTTGAGAACCACTACTATAAATTATGATTTTTTTTTTTTTTTTGCTTTCAGTCTATATGCCTTGGGTATCCATCCCCAAAGTAACTGGTTATGGAATAAACAATGCAATGGGGTCTTGAGTGTGGCATTGAAGGAGTCAGCTGTTCTCCTGTCCTGGACTACACCCCGCAGTCCGCCTCCCTCACCAGGCCCCAGCCTGG
CACTAGGCGCTGCTAGCCGAATCATCCAGACATCACAGGGCACCCCTGTTCAGACAGTGACCATAGTGCAGCAGGCGCCTTTAGGTCAACACCAGCTTCCAATAAAAACTGTAACGCAAAACGGAGCTCATGTGGTACCCATGCCTACAGCAGTGCACAGCCAGGTGAACAATGGTAAGCAGCATTCATGCATTCCCGATGCCCCT
CACCCACAGTATGGAGCTGTCACAATGTTACTGCAGATGATGCGTGTTGACATGGAGTTACTGCACCCAAGCTGGATTTATATAACTCAGCCACTTAAACAATAAAGGTGAGACATGATGCGAGTGAGAACATGTGTGTGCCCACCGCAGTCTGCCTCCTCCATCGTTTCTGCAGGTAACCTCGGAATGTCTGTCTCGTAAAGGTT
ACAATCGTGAAGGCCAAGCATCTGCAGCTCAGAGGAAGCAGAGTGCTGATCTGTGTGCAAAGATTTGGAATTTTTAAAAAGTACCAAGTTCCTGAAATTCAATAAAATATTTTTATTAATTTTAATGAATACAGAGTATCATTGTCTTCTGATAAGCAGATACATCTATCTTACTTTTTAGCTTGTGCTGGGGAGACTGGACCAGG
GCTTTCCCACCTGGTGTCACACATGTATTGATCTTTCAAAATGACATTTTGGATTTGAAGTGACTGTGATTGATTTTTGTTGTTGTTGTTTGTTTGTTTCAATAAAATGTGTTCCAAGTTGAAATTATCTGATTGTTTCTCAGGTGAGTATGATAGAGATATTTGAAAATTCAAGTCAAGGGATAAATATTTAACCCTTAACTGCT
TCAGGAGCGGTAATCCGTGAGAGAGAACCGTTGCAAGCCACTCTAACTGTAGCAATGAAACCCTAGTATTTTTGTACTTTGAAATACTTTCTTATAACAAAATAAAGTAGCAAAAAAACTGTTCAGACTTGCTTTTCTTCTTATTTAAGTACTCAGCATAAAGTTGAGTTGTTGTCAGGGTTAAGATTGTATTTGCCAGTGTGTCC
ATAGACTTTAAACAAACATAAAGGTGGCACTAATACATACCCTTTAACTTGAACTTTGTACAACCGTGTATGGAATGGTAATCAACTTTTGATATTTCTTAATAAAGACATTGGAAATGATGCCCCGACTTGAACTCTGAATTGTGCAACAGCTGTCTAGCAGGCCAATCTCTTTTCTTAGACAGTGCACTCAAATCTCTATGCTG
AGACAAGAAGAAGGCTGCCAAGCTGGACAGAGGTGCTGCTTCGAGATTTGTCAAGAACGCACTCTGGGAACCCAAAGCAAAAAGCACACCAAAAGTGGCTAATAAAGGGAAAAGCAAACACTAATCTTTTGGTTTTGATGTACATGTTTTCAAAAAGTACATCCTTTTTAATCAGTTTACAATGTAGTTATGTGACCATGTGGTGT
TTCTGTGATTTTTTTTTTTTTGGAGTAATTGCTGTCTTGATATTCAAAGTACAAAATTGAAACCTTAAGGCTGTACTTTAATTCTTCATGTTCCATTTAAAATAAAATGTTCTCATTAACTCTGATGGAAAACACGGTTGTATGTCCTGACTGGCTTTGGCTTGATTCCCTTTTAATAAGTATGGTAGCTGGGTAGCTCACATGCT
CAATTGCAGAAAATAATTAACCAAGGTATTTGTGAACACCCAGCCTATGTCCCACGGAATTGGATATCTTTAACGAGTTCTCTCAGCATGCGTTTGTAGAAATAAAATATTTTAAGTCTGTTCTATTTTATTATAGAGTTTGAAATAATTATTACAACATACCAAGGAGCTGTGACAGTTTATTAGGTTATCTGTGTATCACAGGC
CACTATCTGATTAATAGTTTCTTCATACTCTGCATATAATTTGTGGCTGCAGAATATTGTAATTTGTTGCACACTATGTAACAAAACTGAAGATATGTTTAATAAATATTGTACTTATTGGAAGTAATATCAAACTGTATGGTGATAAGTATTGTTTTAATTCCTATGATTAAAGGGAAATAGAGCTTTGCATTCTACTCAGCAGC
ATTGAAATACATGGTACAAAAATAAGTGGTAAGATTATTGTAAATTGAAAAATGGACAGAATAAATATTCAATTTAATTTTCCATCTATGAGAATTTCACAATAAAATCATAGTTTACTTTGTATTATAGATGCGCTTGTTGGGTCTATTCATCCTTATATATAAAAAGGTAACTGGAAACTCCTCAAGTCACCAGGAATTGGGTC
GGGCTGTGTTCAATATAGATTCATTCAGGCTGTATTCTAAACAATTGGACAGATTAAATGTACATGGAAATGAGCAGTCTTTTGTAGTTTTATATTATACAATAAACAGTTAAAAGATGAAACATGCTCACAGTTTTCTTGTGACTAGAGTACCGCCAGCTCGTGTCATGACGGGTCCCATTAAGGTGGGTGCAGTATGCTCCACC
TGTACAATGAAATAATCTTGTGGGGGTTTTTTGTTTTCTCAAGAGGAATTTTTTTTTTTTATCATTGCAGAGGTATGTCATTGGTTCTTAAACTGTCAAAAATAAAGATGTACAAAAACAGACTTAAAAGGCAACTTTTTTCAATGGTACAGTATATTTTAAACACACAGCCTTTTCAAAACAAATATGGAAGAACTGGAAATATT
ACGGTGTCCTACAGTTGCCAAGACATGATGTTTCTGGGGCGGCTTCATCCAGTCCACCAAGAAAGTAATTTCACTTAAGATGTGACAACGCTTGTAGCTCAATAAAGAACATGTCACTAACCCCATGTACCTCAAGACATTCCTGACACGGTTTGCTTTAGAGTCTGGTCTTTTTAGTCAGATTCTGTTGAGGCTTCGGGATATCA
TAGTGGCCACTATTTTAGTTTTGTTAACATAAATTAGTATATTTTTCCCAAAGTCTCAAGTTTTGCTGTGACTGTTGCTGCTTATTAGCAGCTGTTATTCAATAAATTCTCTTGCAGCTTTGTTCATTGCCCATTTATAAAAGTTAGTTTTGGTCTCCCTGCCTGTTGTGCTGTGATTGGTTACGGGGCAACCATCTTGTCCTTGT
CAACAACAACGAAAACAAAACTCTGGCTTTTGAGATGACTTATACTAATTTACATTGTTTACCAAGCTGTAGTGCTTTAAGAACACTACTTAAAAGGCAAAATAAACTTGGTTTACATTTATTTTCCCTTCACTGACTTAAAATTATTCCTACTTAATGAAGGTGATTTTAAGGATTGTAATACTTTATATGAAGTTTCGTACTTG
AATTCCCTTGCCAGTCTTGGAAAAGAGAGCTGGAACTGTGCTTAATGATGGATATCATTTGAGTAAATTTTAGAATACAATAAAATGTCTAAGCACACTTAATAAAGTGCTTAAATTACAGTGTACATCAACCAGTGCAAATTCCTCTGAAATTGGTGTGTGTGTATGTAGAATTTGACAAAGTTGCTTCTTTCCAAAGAAGTTCT
ACTTGTTGGCAACGTTTGAAATATACTGAGACATGAAATCTTTCTTTTGAAAACTGATAAAAGGAAATGGTGTAAAGGATATGTTTATCTTACTGCAAAAAATAAACGTTCATGTCAACTGAGTGGCGAATGATACATCGATAACAGATGTTTCAACTAATAAATGAGCAAGGAGTGTTGGAATTAGAAAAATCACTATTTTGTGA
TCAAAAATTACATATTCTGTTGGTGATATATTCGTATTTGTATTTTTGTCTTCATAACTTGTGTATGTTATATGGCCCTATCTTTTAATTACTACAAAATAATAAACTGTTTTAAAATGATGTTTTAAAGTAATACCTAACTGAAAAGACCTAAACAATTAAAGGACTCAGTGCTATCAAGTGCTTGTTGGTAGGCCTTTTTATTC
CGGAACAACCACAAGAAATTTGATTCTGTAAAGAATCCTCTTTAGCTGTGGCCTGGCAGTATATAAATGGTGCTTTATTTAACAGAATACCTGTGGAGGAAATAAAGCACACTTGATGTAAAAATAATGGTTTTATTTTTATTGACATGACTGCTGTTCTGTGTACTTATAAACTGACTGTGATCACTTTTCCTTTGTTACATAAG
TATGATCTCATAATTGTCAATTGTAATGGCATGGTGAAGAGAAATCTTAAACATATTGAACCAGAAGAATTAATCATCAAAAATACCAGAAGGGAAGCTCAATAAAATTTTGACTTAAGTAAAATTTTCATCAGCTAGTGCAACTTCTTGACTTTTTTTGATGCATTGATTTGAATAGCATTTGATTATTCACGTTTCTCATCTTT
TTCATGTATTTTCCTTGTCCTTGAGTTTTCCTATGAAAGAAATATATTTTGTTAGATTTGAATTATCGAGGCATTTATTGTGTACTCTTCAACAGTGCTAAATAAAACAACATACCAAGCAAGTCTAGTCATTAACACCCCTTGTTGGCATCTAGCACATCACGACAGTGCAGACCCATTTGGAAGGCTGTGGGATGCCATTTCAT
AATCATATATAAACAATTTTATGTAATTTTATATAAAAGTAAAACAATTGTATGTAATCAGATTGATTTCTTCATTCCATGTGTCTTAGAGTCTATTTCTAATAAACTGAAATTTTAAAAATCACTTATTTTTTATTCTTACTTATACACGGTTGATGGTTGAATGCTAATAGTTTCTTTTATTTGTGGGATTATATGGATCCTTC
AGCATTATCTCCACTCAGCTAGTTCAAGTCAGAGCACACATTTGTATGCCTTAGGTCCTAAAAATATCTGTAAACATGTACCTAATAAAAAACTATTTTTAATAAAAAGTTATGTGAAACAGATTCACGTGTTTTAATCACTAGTTTTTCTGCAGGTGGAAGGTTTTACATTTTACATTCAAACAGATTAGATGAAATTTTAGTAA
TCCCGATAAATGCAATAGCTTAACTACTTCCCCTTTATTTTTTTGGTATCCTTAACACAAATTTTTCCAGTTTTTTTTTTAAACATATGAGTCAAAGAGAAATAAACCAAGTTACTTATTACCTTGGGAATTTGTATTTTTACTTCAATTCAGAAGAATAGCAAGGTTTTTAAATGATGAAAAAAATTAACTTCTGTCATTAATTT
ATAAACTTCATTCTTCCTTGAATCAAGGAGCACTACTGGATTCAGCTGCCAAAAGTTTTAGAAGGTTTTAGGACACTGTACAGTGCACTAAGCTCTACTGAATAAAGGACATTCTCTCACTAAGGACCGAGTGTTTAAGGTCAAGTATTCTAAGGAACAGCCTACTTCTTTCAACATTTGTTTATTAATTTATCCATTTTTGCTTA
CTTTGCACCCCCATCCTCCTCTTTTTGTTTCTCTCTCGCCCCCACTCTCTGTAATAGTCACTAGCAGGTTGTGTTTATAGCAACCATTGGAAAGACCGTCAATAAAAACGACAAAAAACATTTAGTTGTTCAGAAATTGAAAGTTAGAGAACTTGGATTTATTTAACTCAGTGCTGCCAGAAAATAATGCTATAAAATTAAATTAC
CTGTCTTGACTTCCTGTGTTTATCATCTTAAGTATTGTAAGCTGCTGTGTATGGATCTCATTGTAGTCATACTTGTTTTCCCCAGATGAGGCACTTGGTGAATAAAGGATGCTGGGAAAACTGTGTGTTATATTCTGTTGCAGGTAGTCTGGCTGTATTTGGAAAGTTGCAAAGAAGGTAGATTTGGGGGCAGGAAAAACAACCCT
GGCAAGTGGAACTTTGCCTACCCAGCCCAAAGTCAGTGTAAGTATTCAGTACACCTCACCCAGCCTCTTTCCCTGTTTCTGTATCACCTCCCACTGCAATAATAAATGGGTTTAATGAAGGTATTCTGAGCAATTTGGAAATTTCTTTAGAAGTTGTTTGGTCTTTTAGAAATTTCTGTAGAAGTTGTTTGGTCTTTGGTGTGTGT
CTTCTGTCCTTCAAAAGACCAGACCCGGTGCCATCGCCAGTGGCCTTCCCTCTCACCTCTGCTTTTAAGAGCAAAGGTGCCCTGCCAGGCTTATTACAGCAATAAACAATTCTAATGCAATGGAGGTGTCCGGATTATGCCTGCAATGCCTTTGTGCCCTGTAATTACTAGTAGCACCTCTCGTACATACCAGAGAGTGTGATAAA
GTGTTTGTGGATTTCATCTGGCTGAAAGAGATACATGCCCCGGTGTCTGGACTTCATGCGTTGGTGTCTGCACTTGAGCTCTTTGTGTCTGAAGAAGAGAAATAAACAGAATCTGTTCAAGCATTGCCTAGAAACAGGAGGGACTCTTTCCTGGGCCTCGGCAAAAGACTGAAGGTCTTTTATATATGCTGGATGGGGCAGGCAAA
CAAGGGATACAAGATTGTCAGTCCTGGAAGTCTTTCTTTTATAAAATATGTGAATGAAGTGTTGGTGTCTTCTAGAGGTGACACCTAAGGGTTCTGAAAAAATAAAATGTATAGACCCTTATGTACAGACCTGTGTATAAACTTTTGTACATACAAATAGGGTAGCTTTTTTTGAACTTATACATACAGCTGTACATAAAGTAACT
GCCAATTATCTGTTTGAAATAAATATGTGTCTGAACAGCTATTGAAACTGTTAAATTGTACAGATATTATCATGACGGCTTTGTACTGTGGAATGTGCTTAATAAAAACAAAAGTTTGACCTTTGTCCAATAAATTGCTAAGTAATGTCAATAAATCAAGATGAGTATTATGCAGTACACCTGACCTGGCTTCCTGGCGATTGTTA
GTTAAATTGTACAGATATTATCATGACGGCTTTGTACTGTGGAATGTGCTTAATAAAAACAAAAGTTTGACCTTTGTCCAATAAATTGCTAAGTAATGTCAATAAATCAAGATGAGTATTATGCAGTACACCTGACCTGGCTTCCTGGCGATTGTTACTTCAGCTACTGATTCAAGCCAATCCTCTAAATAAAGTGTTGCAGTGCT
ATACAGTGAGTTATTTTTACCAAGTTTTGTTTTGTGTTGTGTATTTGTTGTGTTTTTATAAACAGCTGTTTATAAAATTTTAAGACAAAGAAAAAACACTAATAAAAATGTTTTAAACACAAGGATAAGGGTAGAGAAACGGTGGCCTGTCTGAGGCAAGAGGAGGGAACTATGGATATGTAGCTCTCTCAGGGTCAGCAAAACCA
CTGGGTTTGGGTGTCTACCTTTTCTGTAGTTTCTAACTTTTTTAATTTGTTAATATTCTAAATACGTGTTAGAATCATGCTTTTTATACCCTACTTTCCAAATAAATTATCTCTTTACTACATGTGTCTCCTGCTTGTTTCATCCAGAGCGGAGCAGCCGCATTTCCACTCGGATTCAGCATCAGGTTTGATTCTCTTTGCCATTA
CATCCTCTGTGTTTTTTAATTCTTAAAAAAAAAAAAATTGAAATGTGTGAAAAGCTTATGAGTAAAATATTAACAGATTGAAAATCTTACACTTTTTTCTAATAAATTGACATGTTGTCACCTCAATATTTTACTTTTTCTTTTCTTCAAAAAAGTATTTTCTCTCAACAATGTAACCATTAAAGTTAGAAAATCAACATGGACAT
GTGACTCGTCAGGATTGGACACATACACAGCATGTTCTTTCCAGCTCCTTGTCACCGAGAGATAGAAAATCTTTATCTGTCCTTCTTGCTCCCTGACATTAATAAATTTTTCTGAAGTCTCAAAGTCTTCTCAACAGTCAAGAAACCAAGCAAGCAAGCAAGAGCATCCAGTTGTGATTAGGGTTAAAATCATCCATCCTAATTAA
TAAGATTTTCTTGGTTTTAAACAAAAATATTCTATCTTTATCTGCAGCACAGAGGGAAATCTGCCGGGCATCAAATATCTGTGTCCCCCATAATCCTAATAATAAATCTATTTTTCATTCAGTTGTTAAACGTTGGATTTTCGTACACTTCCTTATACCTTACATCTTTTAATGGTCGTTGACTGCTTCACACTTACCTTGCTGAA
CTGATCATAAAGGCCAAAATTGTGTTCTATCTCTACCTCGACATGGGTGGTTCAACACAAAGTCGGTTATTGGTGTCTATTTTGTGTATTTTCTTTTGTTAATAAAGATGCAATTGAGAATATTTAGCCATGAGTTGTTTGAAGTACCCCTGTTTGGCAGAGAAATGGACTATGGGGATGCTGAAGAACGTGGCTAAGTTTTGTGT
TTTAAAGATATCCCAGTAGAATTTTCCAAGCAAGGTGACCATTTGCTATCTACTGTAACAGAGTTTCCTCTGAGAAGATAAAAGGTACTGTATGTACGATAATAAACCAAATGGACTTTTTTCTTCTTGTTTGGTTTGGTTTCTCTTTTCTGAGAGAATTTACTTAGACAAATTTCCAATATAAGAAAAGTAGCTAAAAGACAAGG
GTCTTCTGGGATAGGGAATGTACTAGAGTTATTTTGACCTGCGGTTTGTACAGCTCCTGGAGAATTTTATTGTTGCATGTAAGCTTTGATACTGGTTCAAAATAAAACATTTTGCAGTGAATATTGTCTCTAAATTTTGGACTCGTAGCTAAATAGTCATGGTAGCCACCTTAATATAACCAATTAGGGGAGAGAGTCTTTGGCTT
CCTTCAGGGTGCCAGTAGACACAAGAGGAAGGTGATCTGACATCCTGCTGAGAGGATGGCTAAGTGCCCCGCCCACCCACAAGTACAATGTGGATCTTTTAATAAAACAGGGCTGTATTATCTTGAATATATGTTTGCTTGTTAGAACATATTAAGATGTATTTATTTGCCACTAGTATTTAACATTTTGTGCACATTTTCATAAC
TTTCTTGTTTAATGAATGGAGAACACATGAGAAAATCAGATGGACCTGTTAGTACTACATTTTTAAAGCATTTTATATTTGATGGTGCCGTAATTTTAATAATAAAACTGAAGATTTTTAGTGGCGATACTGATTTATTTTTTAAACCAGAAAGATAACATCATATTGATTACTTACTACAAAAAGAAAAAAAAAAAAAAAGAAAA
TGCTATTGTTTGAGATAGTCCTATTTTTTGGAGTTGGAATAAAAACTTGAAGTAATAACGAATTGTCATTCTTGGAAAAAAAGTTATTTGCTTCGAGACTAATAAAGGGCATCAAGTGTACATGTGAAATTATAAAATGTTTAGATTTATTCCAAAATAATATAGAAAGTTTATTTTTCTGATTACTGTTCCAGCAAACTCAGTAT
GCCGAACCAAAGTGTCTTTCATCTTGTGCAGCGAGGCACCACCTCCGGAAGTCCTGGATGGCAGGAGACCTGTATATTCAGAAGCAACGAAAGGCCCATGAATAAAGTTTCTGACCCTCCGGCAATGCTCTGTGACATGCTCCAGCCTTTTCCCCTCTTCCTTCCTCAGAAACACCAATACCTGAAAGAAAAGAAGGCATAGTGGT
ATTGTTTGTGAGAATGTTAGTGCTCCGTTTGCACACAGACCAATGTGGAAGGAACTGCATGCACAATGGTAGTGGCGGAACTGTGATCCCTGCTGTTGGCAATAAACAGGTTTCCTGAGTCTCACTGATGCCAGAGTCTCCTGTGTGTTTCCTGGAGTCCGTTCTCTTGCTTAGTCTTACAGCTGTGGATCAGGTGAGAAGATTGA
TTCATTTACAGACTCTGTTTGCTGGCTATACAGACAACTTGGTGCGAGTATGGCAGGTAACTATTGGTACCCGCTAAAAGTTTTATGACAAAGTCTTAGAAATAAACTGGCTTTCTGAAACTGGCTTCTATATGTGAGTCCTGGAAGCTGAGTCCCTGGTTCTACTGCAAGAGCAGACCACTGGTGTTTACTATCCTGGCATGTAA
CTGTTAGGAGGTATGGTGTGAAAGGGTATCAGTCCAGGTATGGCCCGGGAACTCTCTGGTGTCTACTTGTTAAAAAAGCAAGCCTGAGTCTTTAAAAAAAAATAAATAAAAATCCTGGAACTGCCATAAAGTCTGAAGTCGTGACAGTCAGGAGGAAATCCAGAAGTTATCAGTGTCAGTAGGTGGTCCAGAAGTCTACTTAAAGG
CGACATACATGTGTATATTGTCTGTAGTAAAATATGAATATGTTCAAAACTCACTTGGCCATAAAGGCCAAATAGTTATGGCAAGATAAGGGGTAAAAACAATAAATGCCTCAAATGTAAATAGGCTGTGACTTGTTTTAGATGGACAAATAGTAGAGAGTCATTTGTGTGTTATATCTTTCCTTGTAAATGATACAGAATCTTGA
TGAGCTGTTTATCTTGTCTGAAGCTTGTCTGGACTCCTGAAGAGACCAGACTTTTGTGTGTGAATCATGGTTGGATGCGTCACCTTCCCTCCAGCCACTCAATAAATGCATGGTTGCCGGTCTTTGCTCATGTATGGGGATCATGATTTCTTATGGCAGTGCCTCCTGAGTGACCTATAGGGCATGATATGTTCTAGAAGACTTCC
AAGATGCAGGGGGCAGGCTGAAGAGAAATTTGTGTGTCCTTGTTTGTTGCCTGATCTTAGTTTCATGGAAGAAAATGGAATCTACAGAATTATTTTCAAAAATAAAGTAAAGGCTGAATTGCTGAAAAATAAGTGTGTGTGTGTGTCCTAGGGAAGGAGGCGAAGGGGTGGGGGAGGGGTTGGCAAAGGGAGAGAGGAAAGTCTAC
GTGTATTAATTGGCCACCGTCATATATCATATCTTACCCACTTTATGGTATGATTTATTCTATCTTTTGTATTTCAGAAGGAATATAATTAAATTTATTTAATAAATAAAAATACAGCTATTCTTAAATTTGTGATGTTTTAGGCTGAGAATTACCACTGCTCTATGTAGACACTCTGTGCCCTTTAAACTGCCCACTGTGGGATA
CATGCTTCTGGTGTGAGGTCCTGTGGGTTCTCCAGCAGCCGCTGGCTCCCCTGGCTCCCAGTCTGTGTGTGTGACAGCTATCCTGTCACTGCTGTTTGATAATAAAGAGATTCTGCTTTCGGCAATCATGCACATTTCTTCCCTCTACAAACTGCTTCTGGTAACTGGGGATGTCTGATCCTGCAGTAATTATATCTAATACATAT
TCCATGAGACATTAGCGTGTGCCAAAGTGACTGTGAAAATGACCTTTTATTCTTACTAATGATGGAAAGACCTCTTGTCATGCATCTCACAAATAAACTCAATAAAAAAGTTCAGTTCAACTGGGAGCTTGGGTTTGCTCGGCTGGTGGCTTGTTCCCATCACCTTCCTGGCAGGCAGTGCTCAGGTGCTATAGGTAGCAGCATCC
CTGATCCCTCGACGGCCAAGCCTGTATGTAAAGACAAGGAACCAAAGAATCCAGGAGCTCATTAATGCAGTGCAGAGGAAAGAGAAGCCGGGAAAGTTCTAATAAAAATAGAAAGATTCGCATCAACAGCCTTTCCCCTTGCTTATAGATATATTCCCCAAGTTAGCAAATCCTGTGTTTGTGGAAAATGAAGCCAAAAACCCTGC
TAAAAGATTAAAATGAGCTGTAATCTACCTCTTAAGTCTCTGGAACATCTCCTTTTCTTGACCGGATTTCAAATGTGTGTGGATATTATTATAAATGAAAAATAAAAAGCTCATCTCCTGGTATTGTGAATTGGAGATAGTCCACCTAGTTATTAATTCTGTTCCCAGAGGTTTTTGTTGTTGCTGTTGTTTTGATTGCTTCAAAG
GATTGTCTGCCTATCTTGTGTACAGTTAAAATCCGCTTATCAGTGATTGCATGATGCCTTACGGTTTCCAAGACTACTTTTTCTTATGCAAACGTCATGCAATAAAACAAACTCCAACATTTGACTCAGTGTTGGGCAGCTGTTTCCTTTGAATGTGTCTTGTGGCTAGTGTGCTCTGAAAATCGAGGATTTAATGTTGTACATAT
CCTGGCCTTCATCCATTCTAATCATCTGCAGACTCGTGAGGCTTAAAAACAAAATGCACTTTGCATGGATTGTTGATTTTACTTTCTGTCTACAACCCCCAATAAAACAGCTTTTCCATTGAATGAAGTTAGGTTCAAGTTGTGTGATTTCTTCCCGTAAACCTCCAGTTTACTTATTCATGTTGGTATTTGGACAACTGGAATCC
AAGTCCCGGTTATCCTTCACCATGGAGCTCACGCATCAGCTTCTGCAGAAAGACTTCCCAAATGTCACCAAGCAGCGTCCTCACTCTTGAGAGCAGGATTAATAAATTATTTGTTTTACCTGATGTATTGTCTGCCTCCTTGTTGCCTCAATGGACTGTGCTGTCATTGCGTGTCTTACCACGCAATAAAATAAAATACCTGATAG
GTTCTTTGTTACTGTCAGAAAACCTGGTGAGTTGTTTTGAACAGAACTGTTTCCCTCCTGTAAGATGATGTTACTGCACAAGTCACCGCAGTGTTTTCATAATAAACTTGAGAACTGAGAAAGTCAGGTTTGAATTGTATCAGTGGGCACGACTGGTGCTGTTTATTAACAAGATAAATCTATTGATCAATTTCAGAATTTGTAGA
TATAACTTCGACTCCAGAGGCCCTGATACTCTCTTCTGGTCTCCACGGCATCAGACACACATGTGGTGTACATGCCTGCAGGCAAACCACTCAAACAAAAAATAAAGATCAGTCTTTTTAAAAGACGTGTTAATGGCTACAAATGTAGTTCATTGGTAGAGCACTTGCCTAGCACATGTACTGTGCCCTGGGTTCCATCTCTAAAA
TATCCTAGTGGGTTGTACTCCGGTATGAAATTCTTAGAACAATGTGCTGCAGGCAGTACTCCAGTTACTGACCAGCGTGCTACATTCCTATACTGTACTCAATAAACTGTAAACAAATATACCACCTCCTGATGTGTCGCACAGTCCCTTCTGTGGTGGTCTAACACGGGTGAGTTAACTCTTGCCAGTCTTAACGATCCCTCCTT
CATCGCCTTGTCTTCACTGCATGTGTAGTTCCAGTCCAGATCAGACCTGTGGCTGAGTTTCTTCTGTGAGCAGAAGTTTCCTTTTCCCCCCATTACTCTGAATAAAACCGAACTATGGGTTCTCTGCGGAAAGTGGCATTTTGGGCTTTCCCTTTCTGTAAAGTGATTTCTGCCTCTAGTTCATTGTCCAGTTAACTTCAGTGAGC
CGGAAAGTGGCATTTTGGGCTTTCCCTTTCTGTAAAGTGATTTCTGCCTCTAGTTCATTGTCCAGTTAACTTCAGTGAGCCTTTCAAAGTTGACATTGTAAATAAAACAACTTAAGAAAAGTATGCTGAAATAGAATTAACAAAACATGATACTTGTTCATGAATCGGAAACTGGAATAGGGCAGCTTGAAGTTAACCATGTGGGT
GGAGAAACACTACTTGCATGTAAAAATTAATTTAACCTTTTAACATTAAAGTGTATGGTAAAACTCAGAAAACAGCCATCCTAAGTGCAAGATGCTTTTCAATAAAAAGTAGTACAATAGGTAGTAAACAGTTGCTTTTGTGGATGTAAATGTGTTTCTTAATGAATTAAGGTTTTTTTTTTTTAAAGATTTGTTTATTATACATA
CACCACTATTTTTTAGCAGTTTAATGGGTACATTATAGAGTCTTCCATTTTGTGTGGAATTAGCTCCTCCCCTTCAAATGCTGTAATTAACATCACTTAAAATAAAACTTGAATAAAATACTGAAACCTCATCCTCTTGTTGTTTTTGTTAAAATACGAAATGGCCAGGGCATTGGTTTGGATTTGTGCTGTGCTCCTTTGTGGTG
AGGCGGGCCGGCAGCCACGCTCCCTGTGGACACGGAAGCAGCAGCGTTGACTTCCCCCGTCAGGGACAGTTGACTGTCCGAGGGAAGGGCACTGTGGTGAAATAAACCTGAACTGTTTTATTGCAGTAGTTTTTTTCATATCTGAAATTGTATTATTTAATATTTTGAATAAGATTTTAAGAAATAAATGGTAAAGGTATAAATCT
TGTACTGTATCAGAATATCAAGAAGTTTCTTGTTCTCTTTTGCCTGTGTTTATTATGTGAGATTTAATGCATTGTTATTATAAATGGTTTTCCTACTGTTAATAAATGTGCTCTATTTTTATGTTTGTATCAGAAAATTCTGATTTTTCTATTCTGAATCTATAAAATCAAAGAACCCCATACAGAACATTGGAATGATGTAAGTT
ACAAGGGTATCACATTTCAATTTGTAAAACTCTTTTTAACTCTACTGTGTCATTACAATGCTTTGTATAATGCCAAACCATAGCTGGAGAAACTAAGTTTAATAAATATCAGCTAGCTTTTCTGTACTACGTTTGCATGCACTGTGCTCTCGCTTCTTCAGCTGCTGCTGTGATCTCTTGTGTAGTTGCTCTTTGTGTCTTAGGGT
AGTAACACAGATTCCCTGATTTTTTTTTTTAAAAAACTAAAAAGATCTCTAAACCTTCTTACATAGAAAGCATCCCTATAATCTATAGGGAGAGGCGGGGAATAAAGTGCCTATTCTGCCAGTGTCTGGGACTTCTTTATGGACAGAAGGGGACCCTGATGAGACCACGCCCGGCGTTTTTACTGTGAATGTAAATGGAACAGCAG
ACCTTGCACTTTTTTCTTCTCTTAACAGAAAGCGTTCTGCAAAGCCTGAGACCGTAATTGATTCTTTACTTCAGTAAATGTACAGAATTAAAGTTAAAATAATAAAAAGAGTGCTGTCCCATGCCTGGAGAGAACTCCTTAATTAAGACACGAGGACAACTGTATGGTTCACATAATGGAAGCTGTAAAGCATGGAGAGAGACTGG
AGATATTTCAGGTAGAAGATGTCTCAGTGAAACCAAAGTTCTGATGCTGTTTACATGTGTGTTTTTATCACATTTCTATTTGTTGTGGCTTTAACCAAAAAATAAAAATGTTCCTGCCAGAAGCCTTAAATAGCCTTATTTTGGAGTGTTTTGGTTTTGTTGTTATTCTTGTTTGGTATTGTTTGTATTGTTTGGTATTGTTTCCA
AGAGTTAAGATCTGTGGCTTTGAACCTGCATTGTGTAGCTGCCTTGATTTTAATCAAGCTTTATCTGTGAGTGTTCAGACCAACTGATCACATTGATCAGAATAAAAACCAAATGCTTTGTAGTTTGATGTGTATGAGTCCCTGAAAAAAATCATGTCTGCCTTTTTTTTTACTTTGTTAGGTGACTAGAGCAAGGGAAGCCTTAA
GGGTCCTGTGAAGAGAGTGGGTCCCACATCAGGTTGCACCATGACAACTTCCTGAGCCTCCTCGGACAGCCCAGGTTCTGGACTAGAAGACTGGTCTGGCAATAAATCTTTTTAACTTGCTGTGTGGGCTCCTTTTCTTGGCTGTGTGCTTCATTGAGCATGGCTGCATGTTTGGGAGTCTGTGATGGGCTGTGGCTGTGGAAGGG
TCAGCTGTGTTGACGTGGGTGTGGCTGTGGAGGGTCTTAGCATTAATGACAGGTGATGTGACATTTGAGCTATTTCTGTCTTGCTTTAGAAGTTTTTCAAAATAAAAAGAGACTGTTTTGTGAAAGTTTCTGTTAATTTCTTTTACATTTATTTACTGTGTATGTGCGCAAAAGAGGAAAGAGTATTCAGGCACTTGTTCCATGGT
CATAGCTTCAGATGTGCATTGTGTACATGTGTGGGTCATGTCAGAGCTTCTAGGTCTCATTTGGGTTGCACATATGGATCTTGTGTTAAATTTCCACTTCAATAAATGAATTTTATTTTTTATTTTTGAGAGGTTGCAAACTGTGTCTTTGTTTTCACACTTCAGGGAAAAAAAATCACTGAGTTAGGACAATCTGACAAAGGGAC
AGAAAACAAACCCCCAAATCTGATAACAAAAACCAAGCAAAACTGTGCCTTCTATTTATCTTTGATTCCGGTCGGTCCTGGCAATTGTTTAAAGAAAAGTAATAAAGATTCTAGATTTGTTTTCAGATTCAAAGTATGTGGGGGAACTGTAGAATTTTTTTGATCACGTGTATGTGTCGTGTTAACATTGTTCTGCCTTATCCTAA
CCACACTGTTTTCTCTCACCAGTCCCATAGACTGTAAGCCCCCTGTGGCAGGTTCTATGAATGAGTCAGTCGCCTGTGTTAACCTACAATGGTACCTACCAATAAATATTCATGGCTGAACAAATGAATTCTCTTTTTTCAATGTGAAGTTCTTCAAGTGAAGGGCTTCTCACGTTGCACATAGATTTTTCTCGGGGGTACCTGAA
CTAGATGTACTTAAAAACATAATTTTTGTACCTTGTCATATAAGCTCATGATAAAAAGTAAGCAACATTTCAATAAAAGTGTATAACCCATCACCCCACAAATAAACATGCCTTTATACTTCTGAGACATGTTCTTTTCATGTATAAAAATGTATAGGTAGAAACATGGTGTAGACTCACGTGGATGATCATGTCTTTGAAAGATT
CAACACTCAGCCTCGTGAAAATCTCTGGGTGCTTATGGCCCTGTCACACAAAAGGGAATGAGTGTTGTTTGATAGTACTTGTATCTCAACAATTATTTTTAATAAAACTTGCATTTAAAAATTCAGAGTTGAATGATGTATATTAAATGGTGTATATACAGGTAGAGAGTGGACTTATCATATGTGATCCAGTTTGATCATTTTTC
GCGTCATTCACCAAGGGATCTCTGAGCCCACGGGGATTTCATGTTATTCCATACATTTCAAAAAACGCATCTAATGTCCCTCATCAGACAGTCGCGGCAGAATAAATGATGGGGGTGTTGTTTTTGTTTTAGTCCTCCGGTTCAGTTTATTTACAAAAGACTTGCTAATGAAGCCACACTGGAGAATGAGGAAGGAAGCTGGCTCG
GGAGTCAAAAAGGGGAGTGGGTGGGTGTCCAGAATCCAGCAGGGATGCGTGTTGCAGCCAAGGGGAGTTGAGTCCTCAGAGAGCAATGCGGCCTTGTTTCAATAAAAACCGTGCCTTTTACAAAGAGAAAATGCAGCCGAGCAGCTGATTCCCTAAACTTGAACCACTTACTAGTGCCTTGCTAGACAGACAGACAGACAGACAGG
GGGGCGGGGGAGGGGCGGATCCCAAGACCACCCACCTCTCCTGGAAGAGAGAGCCTTGTAAGGAATGACTTATCCTGTTCAGTTGTGACTGTGGTTGTTCAATAAACCTCCAGACTTTCTCTAAAGCAGTGTCTGGCATGTCCCTTGTCACCTGCCTTTCTGTCCATGTCCTCAGAAGACTGAGTGCCTGCCCAGCGTCCAGATGT
AAAAGCTTGTGGGAAACTGAATTTGAAATGACAAAATGTCAAGTATTAAAGCTGGTATTTAAGATGCTTGTAAATATTATTTATGTTTTTAATTTTGTAAAATAAAGATTGCTTTTTAACCATTGGCATGAAGTGTGGTCTTTGCTAGCTAGAATCTGACTGACGTCTGGCAGGATTGGTTCACCTAAGAGCCCTGGAAGGTATTG
CATCAAAGCTACCGGGACTCTGCATAGACTCTGGTCTACCCGCCCCAGCTCTACCTGCCAGCCTTTGGGGAGGGGCAGGCAAGGAAGCCAACGTCACATCAATAAAACAAGCTCATGACACCACCTTCCCCTGTTCTGACTGGCTGGACAAGAGGCTGGCTTGCTGGATGCTCTCCCTACCTGTCCCATCCTACACATGCCCAAGT
TTTTCTCTGTGAAGATCACTCTAATTCAACATATGTAATGAATTTATGCAGGAAAGTCCATTCGTTTTGAAAGTTTAACAAGTCAAAATTCTAAAGCCCAAATAAAGACGTGGAGCAGCGTGATTTTATGAGTCAGCACGTATGCATTTACACAGCTGGGAAAATGCCAGTTGTTAATGTCAGACCTGTGCGGCAATCTCACATCT
GAAGAAATCTTGATAAAACTTGCATAAATCCTGAGTGCGTTCCCAGCGGGATCCTCCATTAAACAGCATGAAGTGCCCATTCCGTTAATGTGTGAAACCTAATAAAAAAGGTTTCAAAAATCCTTGATCTGGGAAAGTTGTCACTATGGAATCTGTATATTAAGGTTTTGGAGAGAAATGTTAAATCTCATATTCCAGTTGTTTTT
TAGAAATATTTATTCCTTTGTGTGACAAGCTAGAGTCCTTGGCTGTAGCTCACCATTTTTACTGTGTAAATACTGCTTGGTTTTACATGAACTGTATCATAATAAACTATTTTTGCATTGCCCTCTGCATGCATATGGCTGCTGACTTTGCCAGTCAAAGAGCAGAACCTAAAGCCCTGAGTTGTAAAGGTACTAGAGACCAGAAT
ACCGAGACCCTCCCTACGGTCTCTTGCTCTGGTGTTCTTAGATCCCATTAACAGCCCAGAAAGGAGTCAGCAGGTGTGAATATTTGTTGCCAATATGAAAAATAAATGCTACTCACACATAGCCTGTGCTGTGGCCTTCTCTAGAACCTGCCCCAGGATCCTCTAGTGTGCCATCTGCTTGTGATATAAGCATACGGGAGTCCCAC
GCTTTAAACACTTCCCCTAGATACCCCTCCCCATTCCCTGTTGCGTTCCCTCTGTCCTGCGCCAACCCGCTTGCTAAAACAGCTGAGTGGCCAAGCTGACAATAAAATCTCATGCCTTTGCGGTGAGGGGCAGGGGTCATGACTCAGCCTCTCCTGTGACTGCTGACCCTGAGCCCTAGGCAGGGGAAGAGACTCCCTCTTTCTTC
ACTGAAGATTGTGTGTATCGAGCTGTTTCTAAAAGATGTTTATTTTCCTTAAGAGTTAAAAAAAAAAAAAACAGTCATTGCATTCAGAAAAAAAAAAGTCAATAAAGATACCACGATTGTTTTGGAAGTGTGCGGCCTGTGGATGCCGACCAGATTCCCTAAGGGGTTGGGAGTAGAGGGAAGGGGCCGGGGGACACAAACAGGGT
CTCCTCTATTACAGGTATCAGTCCCTCAACCTGACCCATGTTCCTGAACACAGTGCACCCATCTATGAGTTCCGGTGACAGAGGTTCAGAACAGTGGCCAAATAAAACTGAACTTGGCAACAAAGAGCTTTGCGAGGAAATTATGTACCTGCCAGAACCAGGAGAGGTGTGTTCCTGTTTGTTCACGAGCAGACTTCATCAGAAAG
TTCTTTATGGAAGACCTGTGGAAAGGGTTTGAAGATTTGCAATGGGAGAATTATTTTGCAGAGCTATCAATGTCTAAATAATTTTTGAAAAAAAAAAACCAATAAAGGTATTTAAGCAGTGTGTGTCCAATTTGTAAGTCAAAACATTCCACTAGGAGAAATCTGTTCCTTTGTGACTGGAGCAGGAACCAGCAGGTCAAGCCTAG
TTTTTGTTTTGTTTTGTTTTCTTGTTTTTTACTGCTCTTTTCCAAAAAATGATTTGTAGTTGTGTGTGCAGCACTTTGCCCTAATATGTGTGTGCTCTACAATAAAAACCAAATCTAATATATTTTGAAACAGTTGTCTGATGCTGTGGTGAGAGAAAGCCTGACTTTGGTTTTTCCCTTAATTTATTTTCTTGACCTTCCAACTG
CACCAGAATTTGAAGTTAGTATTAAAAAGAATGTAAAATATATAATTGATAACTTTATATTGATTACATGTTGAAATACTATTTTGGACATACTGAGTTAAATAAAATACATTATTTAAATTAATTTCACCTGTTTGAGTTTTTTTTTTTTTTTTTTTTTTTTTTAACTTGACTGTGGTCTGTCTGGTGTGGGCTCATGCACATGC
GTGAGGATGGGCTTCCCTGTAGATGCCACCTTCGGCTTTTCTGTCTTTTTTTAAAAACTAGTTGTTTTAATATTAAAAGTACTGATTTTTTAATATTGAAAATAAAAGCATTTAATATCTTTTAAACTACATCTGCACACATGTGGACACACTGGTGGGGCTTGGGGCTGTGTGCTGCTTGCAGGCTGTGGCTAGCTGAAGCAGGT
CCCTTGTTTGAAATCCCTTCAGAGTTATGGTGCTCCCCCGTCAAGCCTCATTCACATAGATATCTAGGTAGGTTATTCCTGTGTTCCAAGAAAATAGGAAAATAAAGTTGACTTATTGAATAGACCTTTTTCAATGGTCATTGAATGGTTACTGCCCAGTGCCTGAATTACAAGCAGATTCCTGGTCTGTACAAGTGTGCACCCTC
CCGTCTGTAAATCTGTCCCAGCCGTGCTGCAGTCACAGTACTGGAACTAGAGCACTGCGGATGTGATCATGTCCCACAGGCATTGTGCGCAAAAGCTTAGAATAAATGCCAAATAAATAATATGAGGAGTGTACTTTTTAAGATATTAATTTATTTGAGTTCAGATATTTTTAAAATATAAAAACTGGTTGTATTTTTTAAAAATA
TGTATTTTTTAAAAATATAATTCTTGTAGACATTCTGTGGGTAAAAATTTGATTGTCCATATTAAAAAGTTACTGATGGTTTGCAATTCAGCAATGTACAAATAAAGACTCTTTCAGAAGGTGGCATCTGGGTTCCTAATTGTAGGAAGGAGCTGCTTATCTCAGGCAGGTGGAATATAAAGCCTTTGGCCTCTGCTGATTCTTAA
ACTTCAACTTCAAGTGCACAGCGATATTTGCAGTTATGTATCAATCTGTCTTTCCTCTGGGTACTATTGAATGTTTTCAACATCTGTTTATGATATGCTAAATAAATGTTATTTAGAAGAGTCTGTGGTTTGAATTTTAATCACTGGTTGCCTTTCTGGAGGGCTCGTATGAATTTTGTTTGAAACTTTTGCTTCATTATAATTTT
ATGTGTTTAAGTTACCATTTTACCTGATTTTTTTCTCTTGTTCTGTATGCTAGTACCAAAATTAGAAAGCGAATTTCAGCAGATAATATTCGATGCTTGAAATAAAATACTTCATTTTTTCCCTTTTTTTATTGGATATTTTATTTATTTACATCTCAAGTGTTACCCCTTTCCTGGTTTTCCCTCTGCAAATCCCGTATCTCATC
AGCCCTTCACTCTCCATGTCTCTTCTCCTTCCCCCCTTCACTAACACTGCTCTGGCCTTGCTTCAGTCAAAACTCTGTCCTTAGCAACTACCTGCCCCAAAATAAAGCAGCACCCCACAGAACAGAAAAACAAACGCAGCTTTTGCCTCTTAGCCACCTAGCAGCACACTGACTAGGGAAATAGTTTGCTCAGCTCTGTGTAACTG
CACACTAGATAGCACCAAGCACTGCCCAAGTGTGACATACTATTCGAGGTGAACAGAGCTCATAATGGAAGTGTAAGGTGTGCCGCTGTGTAATATTTCTAATAAATATATTTTGTTTCTGCCTCAGTTCTTTCACCTGGTGACATTTATCCGAATTTTTTTCAAAGCACCAAACTTGCTTTGAGTCTGCTGACAGCCAGCATCGC
AACCCGTTGGATGTTGGGAATCAAACACTATACCTCTGTAAAAGAAGCAAGTGCTCTTAACTGTTGAATCACCTGTCCACCCCAACTTTCATTAATTTTTAATAAATATTGAGTAGTTGTCCTATGCTGGGCATTGTTTTTAGATTTGAATAGCAGAAAGTGAGGCACAGGCCCTGAGAAATACTTTCAACATTCAAGTCAGGCAC
TTCTGGGTGCCACGAAGGAACCCTGGTGGTAGAGGTAGGCGGTGTGAGTACGATTGCCAGTGGACTTTGGTTCATGTGTTTGTTCTGGGAGAATCTCTATAATAAACTAGAGACTACGCAATTGTATGGATTCTAATAATCTTGGAATCATAGAAAAATAATGGCCAAGTTACTAGACAGACATACTAAGGTCCAAGTCCTCAGAG
AAAAACAAACGAGAAAACCAGGATACCCTAAATATGGTGATGACTGGACAATGTGAAGTGTATACATACAGTGGGTGAATTTTATAGCAAAGTATACCTCAATAAAGCTGATTTTCAAAATTGCTCAGGACCTTTTTTCCCATGTGGTTGTTGTGTTGTTCTCTTTTGGGGGGCCAGGGGTGTTTTTGTTGTTGTTGTTTTGTTTT
CCCTTATGAGAACTTTACAGTCTAGAGAAGCTGTACCTTATCATCATGGTGGTTCTGCTGTGTGTGGAGATGATCCTGTGGGTCCCCCCTTTAAGGAGCCAATAAACACCTTGGTTCTCTGCCTTTTCACAGTAGGAGCTGGGCCCACACCTTTATATATATACTTTTTTTTTTTTTTTAAGATTTATTTGTTATATGTAAGTACA
CTTTGTTAGTTCATCTTTATGGGGTAAATGTTTACATTGTCTTCATGATACACATTAGGGGATGGTGGCCAGGTTGGTCAGCTAACTTGTCTGGTCACCCAATAAATGGGGGGCAGATCTGGGATTCAAGTCTGTTGTTGAACTTGTGGCTACATGTTATGCTTACCTCATTAGATCATGAAAGTTATGCCTGAGGGGTAAACCAC
AGTGTCGTAATAACCAAGTAAGAACATATACTTATCCCTATACCAAAGACTATTTATTTATTGTAAGAACACTCCAAATCCTGTCTTCCAATTGTTTTGAAATAAACCTGCTTTAAAAATATATTTTTTTGCTAGTATTTGCCATTTGCATTACTACAGACTATTCGAGAAACTGCTTTAGAATTCTGCTTTAGAGTAATGGCACA
GAAACTCAATTAACAGTTTTATGCGATACAGCAGAATGGAGACCCGATACAAACGGTTCATAACTGCTTTCATACCTAGCTAGGCTGTTGTTATTACTACAATAAATAAATCTCAAAGCCTTCGTCAGTCCCACAGTTTTCTCACGGTCGGAGCATCAGGACGAGCATCTAGACCCTTGGGACTAGCGAGTTCCCTGGCTTTCTGG
TGTATATACGGTGTCCTTCTGATGCTAAGACTCCAGACCTTTCTTGTTTTTGCTTGCTTTCTCTGATTTTATACCAACTGTGTGGACTAAGATGCATCAAAATAAACATCAGAGTAACTCACTTGTCTCTCCCGGGTTTTTCTGAGTCCTGGCTATGTGTGTACGGCACAACTGAAGATGATATGTTGTCAGTGGAGATCATTGTG
TGTCTGTGCAATCTATTAAAGGACTCCCTCTTGGTGGGCTTGGCTGAGTCCTTCCTTTGTGCTGAGGGTCTGTGGCCTTTCTGTTCTTAGAACCCCAAATAATAAAAAATCTAGATGTTTTCATCCAAGCTCAGGATATCCCTGAGCTGTAGTAAATTTCCTTTCCCCTGGAATTTTCCAAGTTGGCTTCAGCTGCAGAGCTATTT
TGTCCTGTAATCTCTGCTCTCACTGAAGTTCTTTGGGTTCCATATTTTCCTCATTCCCCTTCAAGTCTAGCTGGATTGCAAAGTTAAGTTTATGATTATGAATAAAAACTAAATAAGAACTGTTTGTCCTTGTTTGTATTGGAGTGGTATAGGTCTCTAAGCAACTAACTGGCTAGGTTACTTGGCTGACTTTAGCAGCAGTATTC
CAGGGGTTTTCTCTGCATGCCAGAGTCAAGCCATGTTACAAGTGACATTGGGTGTATATGTCCCAGGCTCCAAGCATAGTATTTGCAAGGACTCAGACTCAATAAAGCTCAAGTTTGGAATCCTGCTTCAGTGTGGGGTCTTCTGTGGGCTGGGTTACCCAGTGAGGCCGCATCTCCCGTGCCTGTGAGCCTGTTGTGCTCTTGGT
GCCTGGCGGCGCTCTGCTCACTTCCTCATGAGGCAGCACAGGATGTTGTGACTGCCCCGCAGCCTTCACCGAAACAAGACCATGTGCCAAGCTCAGGGTTAATAAATCTATTTTAATAACATTACTCTTGACAACAGTTTGTACATATATGTAAAGATAACCTTCAACCCCCAGGCTCCGTTACAAATTTGGGGACTGGACTGCCC
TAAAGAACATTTTAAGAAGCCTGGGAAGACCATGTGGGAATGAACCGCTTAAACTGCCTTTAAAGCGAAAAGTGGGCTTTGATAAAATGTATCCCTTTCAAATAAATGCTTTGCAATCTTCATGTTTGCCTGTCATTTTCATTTGATAAATGTGTGCACGTTGTGGACAAGTTTAAAACAGACTTTGATGTCCTAGCTCAGCACCA
CTCCTCCTCTCTGTGTGTTGGAGGGAGAGGAGCTGGGCACTGTTTTGATGTGGAGGGGATGTTGTTCTGAGTTGAGTCTAGTTTTTCTTTTGCACCAGGAAATAAAACAGTTTTTGTTTGTTTCAGCTGGCCTCCTATTTTGGACCCCCTGGGAAAGACATGCAGTGTAGATAATGACTTTAGTAGCTCTCCAATGAGAGCCTGAC
AGAGCAGGCTGTCACAGAAGGGGAGGTAGGGTCGACTGTGAGTGCATGCCATCTTTGTCAGACTGGTGACAGAGTTCCTGTCTAACTGTCCTTTATTTGAAATAAACTGAGCTGAGTTGGTCTCTATCTTCCTTGTAGCTGCCTTGTTCACTGTGTTTTGACTCTCACTTCTGAATATACAGTTTTCATAGAAGAGCCCATGTGGG
TATTCAAATGCTAAATACTGGCCCCTGAGATCTGATTGCCTCATTTCATGTACAGCAAATATTATGTAAACTTTGCTTGCCAATCTTTTGTGACTGGTTAAATAAAAGTGGTTAACAGCCAATTACTGGGGAGAATTACTAGGAAGGCAGGGCTTGTCATAGGGCTGGGGGAGAGGGAAAGAGAGAGAGAGAGAAGGAGGAGGAGG
GTGGTTTGACTGGTTTTCAGTGGTAGACCACGTGGAAATGAGAATATTTATCATGTCTATGATCTGGTAATTTTTATGTACCAGATTACACAATGTATGAAATAAAAGATGTGGTCAGTCCAGCAACTTGGACAAGCATGGCTTTGCTTCTGTGAAGAATGGGTCCCTAGCACACCATGGTAGGGGTAGAGGCCACAGACTGAAGT
CTCCTTTTCAACTTGAACCTTTTTAATGAATCCAAAGATGCTACAAATGAGCCTTGCTGGAAACCATTCTTCCCAAACACAGATTAGTTTATATGCAAGCAATAAAGGCTTACCTTCTGGTTTTTAACTTCTTGGTACTTACATGAAGCCTAATGAAAATACTTATGTCACCATGAAAGAACACCTGTACTTGTTATAGGCCAAAT
CATTTTCTCCTAAAGGAACCCTTTTGTGTTAGCAGGATGGTTGGCATGACTTAGTTGCATGGTTTTCCGTATGTTTAATTATTAATCTTCTGAAGTTTCAAATAAAAGTCTAATTTTAGTAAACAATGGGGGCCTTCTTTCAAACCCAATTGAAATATTCTGGCATGTAATTTTACCCTCTGCCTGGTATCATTTGGTGCTGCCCT
TCTAGTTTATTGATTTTAAAACTGGGCCATGTTTTGCCCATTTTTTGTTATTGTTAGAACCACATGATGTGATTGCCTTTATGAGCTTTGCAAACAGTGAAATAAATGTCTTTAAAGATGTCATCTCTGGAGTGTTGTGTCTCCGCTGGGTCAGGGGAAGCTCACACTGCTGCCAGGTGTGAGGACCTTCTGTCTCACCTGTCACA
GTGGCCAACCAACTGATAGCAATAAAGGGACCACCCGCTGTGACACCTGCCAACTACGAATGAAAGCCCAGCATCCTTTTGGTACATAACACCTGCTCTCAATAAATTTTCCACCGCTCTGGGCTCTTGGTGTACCTTGTTTGGGTAGAGAACAGAGCTGAGCAGCTCTGGAGACCTTCCTAGAGCACTGGCCCAGTTGTGTCCCC
CCACAAAGCTTAGATGCCCAACAGTGCTGGCTATTTCTGCTCTAAGAGTTTCTGGACCATCTTCGTATCTGGACGTGAACCTTTTCAATTTTGCTTTGTTAATAAACGCGTCCTTCAAGATTGATGACACCTTTCTAAAACAAAATCCAGACGTGGAGGCACATGCCTTTAACCCCAGCACTTAGGAGTCAGAGGCAGTGGAGTTC
TTCCCCTGTATGAATTGTACTGGCTGTTGACCACCAGACACCTGACTGCAAATATCTTTTCTTGTATTCCCATATTTCTAGACAATGATTTTTGTAAGACAATAAATTTATTCATTATAGATATTTGCGCCTGCTCTGTTTACTTGGAGGAAAAAGCACCCGTTGAGAACAAACAGACCTCAATAAACAAGAATAATCATGTGACC
ACAATGATTTTTGTAAGACAATAAATTTATTCATTATAGATATTTGCGCCTGCTCTGTTTACTTGGAGGAAAAAGCACCCGTTGAGAACAAACAGACCTCAATAAACAAGAATAATCATGTGACCATGGACTCTGCTTCCGCACCTTCTGTTCTTGGTTTCCCATCTGTGGTCTGACTGGAGGGGGAATCACACACCTGAACCAAG
TTTTAAAATATTATAAGCCATTTAATACAATTTTTCTTTGAAACATGGTATAGCCTAGTCTGTCTTAAATTCAGAAAAATTATGAAGAACAACATTTTATAATAAAGTCTTAAATGTTTCATGTTTTTGAATACTGTGGTGGTCTGAATATGCTGGTGACATGATTAGGGGGTGTGGCCTTGTTGGAGGAAGTGTCTCACTGGGGG
GTGTTTTAGACCCCCAATATTATCCCAGTGTCCCCTGCCTTCCTTCTTCCCCTGCCCCATGCCCCCAATTCTGTGGCGCATCCAGATTGTGAAAATGTACAATAAACGTGTAATGAGTAACCATATGGTGTCCAAAATCTTTTTCTTAATCAGTAATAAGAATATTGGATTTTCAGATATGGAGTGGTTGAAAGATTCTTTGGTAA
GTGGTGGCTCACACCTGCAAGCCCAATGGTCAGGAAGCTGCAACAGAAGAAGTGCCATTGTAGCCGAGCCACAGAGTGAGGCGACTGTCTCAGAGTACAAAATAAAACTAAATCAAACATAATGGTCATCTTTTATCACACTGAGTACGCGCGCGCGCGTGCGTGTGTGCGTGTGTGTGTGTGTGTGTGTGTGTGTGTGTGTGTGT
CTTCCATTCTGCAAAGCCTGTCTGCATTTATCCACCCCCCACCCTGTCTCCCTCTTTTTTTTTTTTTTACCCCTTTTTATATATCAATTTCCTATTTTACAATAAAATTTTGTTATCACTTATATGGTTTTGAGAGGTTGATATCAGCATAAGCTGTCTGGGCCCCCAGGGGCAGGATGAATTTGGGAGGTACCCACCTGAGTCCA
ATTTTACAGACTCTAGCTCTATATGTAGTGAGGACCCAGATTTAGAGAATCTGACCACTATTTATCTCCAGATTTGTGTGTGTTTCCAATTCTCTAGGCCAATAAATCAACAAGACAAATGAACTATGCTCACAGCGGGATGCCAGATGCGATCATTTGTGTGACTGGGGGTAGGGGGCAGGCATTTGTTGTCTTTGCTTGGCAGG
ATCGGGCTCAGAACCCCAATAATCCCTTCCTTTCACTATCTTCTTTTTGGGGGGTAGGTGGAAGGGATTGACATTGGATGGGGGAGGTAGGAGGCACATCAATAAAAAGGAAACCACCGAGCTGAATTGAATTTGCCCTGTGTCATTCCACCTCCTGGTTTTTTGTTTCAAGTATCGTGAACTTCAGTAGTGGGAAAGGGGAAGGA
GCCTGTGGAGTGAGGAAGGAAAGAAAAAGGTGTCAATTAGCACTCGCCTCGTTTTTAATACTGTTGGCCGGCTGCTCAGACAGACGGCCTGCGTGTTGTAAATAAAGCAGAGTGGGCTCTTGTGTTTTACAGCCCTCCTTGTCCTATTTGGGGAGGGGATCTTTGGGAAACCTGGTGGAAGTCTTGGGTGGAGTTGGGGCTGAAGG
GGGTACCCCAGACAGCAGTCCAAGGAGGCTGGTGGTGTGTTGGGGACTGTGTAGCTGCCTTTGTTACTCTATTTATTTTAGTCACTTGTACAAAACACCAAATAAAGCAAATAGAGGCCAACTCCCCAAGCCTCTGGCTCCTTTCTTTGCGAGGCAGGCAGTGGAGAGGAGGGAGCAGTGACATTCACGGCAGACAGTGACTTGGT
CCCTGTTTTCCACTATGCAAGATCAGACAGAGGTCAGAGGTCAACTCCCAACCCACTTCCTCATGTGCACCCTGCCCTGGAGTTTCAGAAGACTTGGCCCAATAAAAATAAATGTGTTCTTATAAGCACACACAGTGGCTCACACCTGTAGGCCCGGTACTTGGGAAGTAGAGGTGGGAAGATTGCTGTAGTTTGAGACCAACCTG
TTGAGACCAACCTGGGCTAAGTACATAGAGGGACCCTCCTTCAAAAGGGGAAGTTATGTTCCTCATTGGAAGAAACAAAACAGGAACTAAGTGTTTTAATAATAAAAGCTGTATTTTTTTATAAAGCTAAGAGTCTCTCTCTCGCTCTCTCTCTCATATGTATGAGGCTCCAAGAGACTGAGGACTCGAGTCCTGTCTACACAGCA
GGAGACCAAATCCCCAAGTTCACCATTGCCACGTTGCCACCTCCCTGAGGCCTGGTGTTCTAGGGAGTAGTAAAGGATGGTCCATACCGACGCAGAAGCTAATAAACAGTTTGTTAAAGAGACGTTTCTGTGTGAAGGTTCTTGACTTCAACTTCAACTTGCCAAAACCATTGTCTTGCGTAAACTATTGCACTGAGCTCGGTAGG
CTTTGCTGGAAGAAAGTTCCGTAATCCAAAGGCCAAATGAGGAGCTGGAGACTCCAGGCTTTCACAGGAAAGACACAGGCCTTCAAGCCCTTCTCCCAGAAATAAACACTGCCAAACCAGACCATGCTGTGTTCCTTAGGAGGGAATGAATGACAAGCTCGCCAGGAAGGACAGGGCTGGGGTGGGGTGGGGGTGGGAGACAGGGA
GTGACATGGACACATCTGGAGAAGGCACTTATATCTTTTGAAATTCTGGAGCTGGGGCAGACTTAGTTCTCAGGGAGACTCAAGACAGGCTTCTGGAACTAATAAAATGGCAGGTGCAAGGAATATAGAGCAAGTCACGATTGTATGACTCACATAAATTTAGAAGACACTGCAGGGTATGTGTCTTAGAGAAATTCTCGCAAATT
CGTGATGAACTTCCTGGGCCCAAAGGTACCAGGGCAAATAACTGGCACCATCTACCCTTTCCAAGTGTTTAGTTACTGGATCAGTGGTGAGAATAATATTAATAAAACAAGCTATCTCTGACATCTAGTACACATGTATAAATCTGCTTATTTTCAGCCTGCCGCAGAGGCATACTATTTATTTTTTTCAGTGTCACATTTAGAAT
TGAAGATGGACCTGGCAGTGTTCAGCAGGAGCCTGTGTCCAGAATTAAAACAAACCAACCAACCCATAGACTTTAATTGTAAAGCAAAGTCAAATTTTTGAATAAAAATTTATTCAAACTTTATTTGAATAAATAAATTTATTTAACAGAAATAATAACAAAAAGGAATAACAAAAGAATAACCACACCAAATCTTATCCAAAATG
AAAGTGAATGAACTGAAATGTTAATGTGAATGTACATTTCTTAACTGCAACTTTTCTACTGAGTGTTTGCACTATACTCTCTGGGGTCTTATTTAACAAAAATAAAGGAGAAAAATTGCTTGACTAAACTCTGGCCATTTTCATTGAAAGACAAATGGTCGTATGCACGTTCTGAAGTCATCCATGACTCTTTTTCTGGGGTGAGG
TTGCAATTTTGTATTGATTGCCTGGTTTGTTTAAAAGCAGCCACATTATTGCTTTGAATTGATGAGTAAATGATGTTATTAAATCAGTGTATATCTAAACAATAAAGAATTGAAATACAAACCATTAAGTTTTTTAACACGTGGCTATCTAAAAGATTTGAGTAAAATGAGTCTTCAGTATGGTGGTAGTAGCTCAAAGGAAATAT
GTCAAGAAAAGGAGAGTGGCCAGCAGGAGAGTGCAGACACCTTGAGTGTGTATAGTCTGTTTCCCTGCCCTAGAGACTCCTATTTTTTCACCAATATTTTAATAAACAATCCATGATGCTATATGACGCCAATCTCTGACTCAACCTTCCAGGGTTAGGGCCCGTGTGCCCTTCCCTTCCCCAGGTTGTTCCACTGGAGAGCCACC
TCTGGTCATAGTCAGAGCTTAACTGTCAATCACTCGCACTGATTTTTTTGAGACATTTGATAACCCTACGATACTTGCGTTAATAGAGTATGGCTGTATGAATAAAAGGGACTTCTTTTGGCATCACTTTCTTCCTTGGATAGTGGTATGCTCTCTGTTGCTGTAGAGTTAGACATCTTACTGCCTAAATATGTATAAAATGTGCT
GACCATGGCTAAGGCTTAGCAGCATTGTTTCTTTGGATTCTGTGTAATGGAATGTATTTTTCAAATATTGATATTTTGATTTTCTGTAATAATTCCTTACAATAAAAATGAGGTAAAATTGTAAATTTAAAGTGTAAACTTTAATTAAAGACATTTATAGCTACTTCTAAGTCAGAAGTACCAGTAAACATTAAAAAACAGTTTCT
TCCCAGCTCTCATGTGGAGGCTCAAAGCCGCCTCAGGCACCAGGTATACAAGTGATATACAGAGATGTACATGTAGGCAAAACACTCATACCCATGAAATAATAAAAGTAAATCTGAACAATACATTTAAAAGTGGTTTGTGGACAAATGTCTTGAACAGCTACCCTCCACATTTCCTATTCTAGCATCCCATGTGACACATACTG
CTCTCACTTTGCTCAGGAATCTATGCTTAAAAAAACAAAAAACCAAAAACCTGAAGTACAAATCCATGTATACTTGTATTCTAGACAAGAGCTGCTTACAAATAAAATGGTGTTTCTGGGTTTGATCATGCACACCTGAATTCCAGTTCTGAATCCCAGGATGCTAGGTGTGGCTCTTTCTCAAAATAACAAAATAAGGAGGTGAT
CCGCAGGCTCTGGAGGGGCCTCAGAGAGAAATAGAGTTTGGAGGGATGGCTTGGCAGGAGCAGAGCGCTGTGCCCACTTGCTGATTGTTTCTGATGGAGAAATAAAGGTGTGTGTCTGAGGGATTGGAGCTGGTAGTCTTTTCTGAGCCCTGTGGGGCCCCTAGTTCTGTGGCTATGGTGGGGGAGTGGGGTGAAGGGGGAGGGCA
CTAGTCAATATCAGACCAAAGCTAACAGCGTGGAAATGTTTGACGTGTCACTGAATCGACACAGAACTGTGGCTAGATACGTTTTCCATGTGAAAAACAAAATAAAATTGATTTTCATGTAGTCATTAAGGCCATGTGGTTGTCTGCTTTTGCTAATACTATAATACTCCAGAATGTTCGCTTACATCTATGGAAGAATGAGAGGT
CACACACCTGGAAGCAGCAACTTGTAGCATGTGACCAAGCCAGTTGGTTACTATGGAAATGGGGCAGTATGATGGTATCCCATGTTCAACACTTGTGTCCAATAAACAACGCTGGAATTCACCAGGGGTTTCTGTTAGATGTTGGGGAGGTGTCTTGGAGGGTGGTATGTTTTAAGGATGGCTAACTTGTCCCCTGCTGCTATGGA
CCTTGTTTCAAAGGGAATGGGCATGGGCCAGCAAGGCACCCCCACAGCTATCAAGAACGTTTTCTTGTTTTTAAACCATCACGTCTTCATTTCACATTGGAATAAAGTGAGTTTTTGAAACCTGCTGCCCCAGCCTTTCCTGTGTGCTCTGTGGAACTTGTTCCTATTGCTTGAGTGAGGCTCAGAAGTACTGCTGGGAGGTAATT
CACACAGGAAGCTGCACGTTCATCGCCCACCACTATTCTGACATTGCCTATTTCAGAACCAGAGTTGAATAAGCAAAACTCTGAGATGTAGCTGAGGCACAATAAAGTGTACCCACCAACCCACCGACAGCATTGTTTTGTAACAATTGTACTGCCTTTTTTTTTAAATGTGAAATGGAATCTTTTGGTTTTTAATATAAGACTTA
CCATTTTTAGGCTCCTAAAGGCAATAACAGGCCTTGCAAATGCCTTTCTAAATCCTTGGTTTTGCCTAACATCTCCTGACTGCTGTCCCCATGTGACCTAAATAAACATGATCATGTGAAGCCTGTAAGGCTGTTTGTTTTAAATAGCAAGCATCTCTGCTAAGCCCTGAAGCAGATGGGGTACTGGGGGCAAGGGAAAGGCCAGC
CACATGTTACAATACAGCCTTTGTCTACGTAAAGGAGGCAGAGAGTTAAAGATGTGTTACCCTTGGTGATCAGAATGGAAACAAGACCTTGAAGCACTTTAATAAAAGTTGTATCTGATAACTGGCTTGTCTGGATTCTAGTAATTGGGAAGGGCCATAGCTTTGTGAGGTGGACTTGAGGAGTAAGGATGCCACCATTGTAACTG
CACTGGGGCCCACCCCCATGGAGCCATTCCTGAGAGGCCGCCAGGCGCCCAGTGTAACACGGAAGATGTCCACGTGCCTGAGCTACCAATCCACCCAGACAATAAACCATCCTCTTCCAACCTCACGCCGTGGCCGTGCTGTGGGGGAGCCGCTCCTCACAGAGCCCTCCCAAGGGTCAGGCGGAAACTGCTGGGACCCTCCTGGG
CCTCTGGCTGTGAGGGTCATTGGCTGGGGGTTGGGGGATTGGGAATGGAAGAATACCTTTCTTCTTTCTGTCCCACTTGGAACCCTGGTTTTGTTTCCTTAATAAATTTTTAGTTATGAAATATAATTGACCTCTGCTGGTCTATTTTTTGGGACTGGGGAGGGGCGGCTGGTTTGGGCCTGTACACCTATGTTGGGGCCTTGCCA
AAGTTAACCAATCAGATGTGAGACACGCCTCTCCTAGGCCTATGTAAGCAGCACCAGTTCTGGGCTCAGGGTCTCTTCGCCTCTACAATCAAGCTCTCCCAATAAACGTGTGCAGAAGGATCCTGTTGCAGCGTCGTTCTTCCTGGCCAGTTGAGCGCGCACAAGAGTATGGGTTTTCACCTACATTTATGTGAACTGCATGTGCA
GTATGACTGCTTACCTCAAGAGACATACAATTCCACTTACAATATCCTGCTTCCTTAAATTTTTCATTAAGACTGGTGATATATAATTTGTGAATGGAGAAATAAATACGTCTTACTGTTGGCAGTTTCTTCCTGGGATGGCAACTCTGTATTGGTTTCCTACCAGTGTCCTAATTCTTACTCAGTGGCTTTCATTGAGTGTTCTT
ACATCGTGTCACTGTTAACTCAGCAGCTGGCCTTGGCTCTTCCCTGTCACTTCTACTGTTCCTAGCCCCCAGCATACTCCTTGGCACACAGTAAGCACTTAATAAATGTATGCTGAGAATGATGAAGAACTCCTCTGTGGCTTCCATGTCTCTTTCTGCCTGGATCACACCACTCTTCCTCAGACTCCCTGCCCCTAGTGAGCAGC
TTCAGACCCCTGACCTCTGCTCCTAGTAACCTCTTGTTTGCGTGCTCTAAGCACCAAGAAGGCACCCAAGGCCCAGCCAGTCTCAGAAAATTTAGCAAATAATAAATAACCCCTACTCGAGTCATTGCATCTCTGGTTAATATTCTTAGAAATCTTGGCTTCTCAGCCCTCCTGTTGCCCACTCTGTCTGGATCTCTCTGTAGAGC
TTCAACTTAGATGTCCTTAAAGCTCCTACTGATATCTCCCCAGTTTATTTACAGGAGAGGATTATGAGAAGATACAGTGGTATTTCTGACATTTTATGTAAATAAAGTATTCCTTGTCCAAAAAAGTCACTTACAGTATGGATTCGGGCTGGGGTATGGTATAGCTCAGTGGTAGTATTTACCTAACAGGCATTAAAAAAAAGGTC
CCTGCCTTAAGAATGTCCTTTTAGGGGCTGGGGTATAGCCCAGTGGTAGAACTGGTGCTAAGCATGTGTGAGACCCTGGGCTCAATCCCCAGCATTAAAAAATAAAAAATAGGTTTTTAATATTTTCACCCCAGTCTGAGGGCATCCCTAAAGTGGGGGAAAAGTCTTAAGAGTTTGGAAGTCTTCAGAGACAGTGTCTGGTCCAG
TGAAAATGTTTATTAATAATGCAAATAGATAATTTTAATTTTCCACAAGTAACATTTCACTATTAATGGTTTGAAATGGGTGATAAGCAAACCAATTTGAAATAAAATATGAACATGTGCCATTGTATTATAACACTATTCACTTTCTTGACAGTTAAATTTTAAAAATGTTTTTTTTTTTGTAGCATGTATTGTATATGTTTATA
TGTTTAGTGCAGAGCTAAGGGAAAATGCCGCCTCCAGGGGATCCCGCTTTAGCATATGCAAAATTAACAGCAAGGTGGAAAGTGTTTTCCAGCTTCTGACAATAAAATAAACTGTCCACCGCTTTACTATGTTGAATGTCGGGTTCCTTTACAAAGTCTCAGTGTTCATACAGCCCATGTCTCGCTCAGGGAACTTCATCTGGAGG
ACTTGAAGCTAATTTGTACTACTGGATATCTGACTGGAGCCGCAGGTACAGATCTGTATTGTTCTTACTGAAACACAGCATGGAATTAACATTAAACTTAAATAAAACAAACCTAAATTAAAAATGCCAAATATATCATGCCTCCATCCTTTATACTTCTAAAATAAAATCTCTAGTCCAGACATATTTGACAGTATTGTTTGTCT
TCTTACTGAAACACAGCATGGAATTAACATTAAACTTAAATAAAACAAACCTAAATTAAAAATGCCAAATATATCATGCCTCCATCCTTTATACTTCTAAAATAAAATCTCTAGTCCAGACATATTTGACAGTATTGTTTGTCTGAATGTGAAATATCCCCCATTTTATCCCATAAATCATTTGTTTTCCAATGATGTGTATTTGG
TATTATTTGTGCCATCAGTTTGTTTCTTGCTCCGTTGATTTGTCTATCTACTAGGTGATTTGGAAAACATCCGAGTTGTTTTAAATTCTGAGACGTTGTGAATAAAGCTGCTATAAACGTTCCTGTCTAAAGTTTTCTGTAAGTTTTTCATTCGCTTAAGTGTATGCCTAGGAGTAAGATTGCTAAGTGGTATGGTCTGTCTGTGT
CAAAAGGAGATGAATAGCTTCCTGTTTTAGATGGCTGGGGGTCAGTATGAGCTCATAAACCAAACAGCAGTTTGCAGACACATCTGTTCCTGATCTCTAGAATAAACAGTGTCCAATGGCTTCAGCTGATTAAGTCCCACACAAACCCTATTGGGTCTCCTAAAGGAGTGTAGGCTCTTGGTGGTGGTTGGAAGGTGCAGGTCTCT
TTCCCACAGGATACAGTCAGACTCTTGGGTTTCCAGTCTCCTCCAGGAACCTCTTTGAGAAAAATGCTTTATGCTGAAACAAAATATTCATAAAGGAAAAAATAAAGGGGAAGGATCGGGGCATCCGTTGCTCTCCTCATCTCTGACGGCTCAGGATCTCGTAGCATTTTAATTGGATGTCATTGTCCTCTGTCACAGTCTTTGTG
CACCCACTGAGTGCTTTAATGTCTGTGTGCGTTGGGGTTGGGCGGGGAGAGGCAGCGATGCTCGTTCTTTCTGATAACTGATGGTGCTGAGAAGCTTTGGAATAAAACCCTTTGCTAACTGAGAGCAAGCCGGCGTGTCTGGTCTGTAAACGTTCTCTAAGAAGGGGTTATTGGGCTACAGTGGGAGCAGCCGAGCTGCTGAGACT
ATGTCCCACTTGTATCATAGTTGTTTTTATTATTACTGATGTGCTCCGCTGTTTTTAAATGTGAACTTGTGCGCAGATTCAATGTTCTTGTTACAGATTGAATAAATTTTTATTTTGAAGACAAATGTTTGTTTCAAGTGTAACAAAAAAGGGAAGTGCTGATGAAGGTGGGAGGTTGGAAAACAGCCCGGACAACAGACAGATCA
CAAAAGACAGGGTGTATTTATCTTTTCTCCATTCTCACTTCAACAACCTGAAGTTAATTGCATAGTATTTCCTCTAACCTTAGTAGTGAACCTTCACATCAATAAAGTTTTTATGGTGTCTATAGTAGCCTGCCCTTCTCTACTTTCTAGGAGGGGATAACCAATATCTAAAAACTTGGTAGTGACACCTTCTCCCCCCCCCCCCA
GTGTAAATGTGAAAAGCTTTGCTTGCATTACGTTTTAGAAATGCATTTTGCACACTCAGTTTTGCCGAAGCTCCATGAAAAGGTTAGATTTAAGTAGATGAATAAAGCTATGCACATGTTTTGAAAGTTTAATTTGTGTGTCATTACCAAAAGTAATCTGTCATTATTTTGCTGTTCTTAGCTTTACCATCTTTGGAAACATGGTT
TGCTGTTCTTAGCTTTACCATCTTTGGAAACATGGTTCAAAGTTATAATCTGGGCTAGCTCATCAGTGGAACTAAAATGAAGGAAAACTGGCACCCACTGAATAAAGTTGAATTGTAATGAGAGCCTGACTTGTATCTGTTAAAGGGCTTTTCTTCAACAGGACAGTTGTATCAGCTTTATAAACCATTGGACCCAATGTTCTTCT
AGTACCTGGTGCTGGACCTGTTTGCCATCCCCCTTCCCTTCTGCCATTGCTTTGTACTCATTGGGCTGTGCTCTCCCTGTGGACCTGATTGATGTAAGGAAATAAAAGGCCCCTTCCCTCCTGGCCACAAGTTTCCCTGCCTCTCCTTGCAGGCTCAGGGGAAGTCCAGGGTGGTCCCGGGCAGGGGCAGAGGTGGAATTCTGATG
CCACACCATCAGCTCTCCTGTCTGATGTGTGTGAATGACCACCTTGCTCCATGGAGAATCTCTGATTTCAGTAGCTTAAACTCTTTGTACCTTTGGGTTTAATAAAGCACCGTGATTTTTTTTTTTTCTCAGTGTGAACAAGATAAACAACTTTTTGGTCAGACTTGGGGAGTTTGCCATAACTTCTTTCACACAAGTCCACTTTG
AGCCCGGGAGTCTGCCCTAGGGCCGGTGCCCGAGGTGACGCAGTAGTAACTGTGATACAACTGAGGTGCCCCAAAGGTGCTACAGGGCCAAACCCCCTGGAATAAAGCGAGCTGACTGTGGATGCTCTGGCTCCCGCCTCTTTCCACATGCCGGCCCCGCCCTCCGCCGCTACACTTCCGGCGGGGCCGCGGCCGCAGAGGGGCGC
GCCCTGCCCAGCCTGTGTAGCTGTTCTGCATGTGAATGCTGCATGTCTGGTCCGGGATTTGGATGTTGCACTACCCCACTGCCTGTCCCCCTCTGGTGAAAATAAAGATCTCTTATACCCACACCTTTCATCGTATATTCTGTGAGGAGAGAAAGTAAGGACCAAGAACCAGCCACATTAATCACTTTGGCATCCGGGTTGCTCTT
TCTGGGGACAGCAGAGTGCCTAGGCCTATCTACTATCTAGGTAAACAGACCAGGATGTCATACAGAGTTAGACCCTCGTGGACAAAGTCTAACGCTAGTGAATAAAGAAACCTTAGCAGTAAAGTTGGTGTTCCTCAGCTTCCGACTGATATGACCTGTTTTCATGGGCCCTTGTTCTGTCACTTGTCCCCTAGGCTATGGGCGCC
TTGGTTTCACACCAGCCTGTAGCAGGGAAGGAATTCTTGTAAAGCTTGTCCTTTGAGCCTGTGATGGAGCAGTGTCCCAGGAGAACCAACACCTGTCTATAATAAATGACCCTGGTACTGAGCTAGCATGGGGACTGCATCATCATGTGTCCCCATTGGGTTAAGCAAATCAAGTCTTAATTGCTCAGAGCTGAGAAAGCCCTGGG
AATTCTGGCCAGTTTTGAACTTTAGTCTTCCTCTGTTCTCTGGCCTCTGTTTCTCAAAGTGTTAGGATTATAGCTATGAGCCATTATGTCCAGATGAATCAATAAACTTTTTGTTTTGCCTTTTTAGTTTTTTTGAGACAGGATCTATTATGTAGCCCTGGTGGCTGGCCCAGAACTCACAGAGGTCTACCTTCCTCTGCTTCCTA
ACCTTGGGGGCAGAGCTGTAAGGAGGGTGGGCATTGCCTCTGTGGCACAGTAGCAGCACTAAGCGCTTACTGTATACCTGGACTTTCCAATGCCTTTCAAAATAAAGCTACCACTCTCTAAACCATTTAGCCTTGGGTAATGAAAATGGACATCTTTAAGTCTGGTCATCTGGAGTGGGTCTGTTCAGTGATCTCTACACTCTGGT
AGAGTTCACAGTATAAAATGATGAGCATGTATCTTCAATATTATAAATCCCATGCTAATTGGCCACAAAGATTTGTAAAAATTCAAACCTACTCTGGGTTAATAAAAAGGATCTATCCTCCCTAACTCCTGGTCTGCAATCTTTATTAGGCATTAAGAACATTGAAAAAAAATAAAAAATATAATCTGTTATGTTGAAGGCATAGT
GTTAAATAATTTTCCAAGAAACAGAATATGCTGTATATTATCATAAATTTCTTTGATAAGATGTATTTTTAAAATCTTTTAATCTTACTCCTCTCCTCCAAATAAAATCAGGAATCTCTAGCAAAACATTTGGATTCTATCTGATAGGATTGCATTTAGTCACTGTGAAGTCTGGCCGGCCTGTGTGGTATGGACACAGGACCTCT
AGCTAAGTCAATAAATAATGGTACATTTAAGTATTCTGACTTTAATAATATAACACGTTTCACACTTATCCATACAGTAACAATGTAATATGTTAATGTAAATAAAATTGCTTTTGATATTCAGAAATAACAATTTAATTTTTTTAATTTGTTTACAGCCCTGGGAAAAGTAAGAACCATTTGCCAAAATAAAAGGAAACCCCTTA
AGGACAGAGCGCTGTCTTATGACTGGTAAGAGGGAGTGCTCCTGGACCCTGCTCGTGTGCCTTTTTCTACTGTTCATTTTATTCTGTGGCCTTTCAGTGTAATAAACTGAAATCATGACTTTCACAACTGTGTTGAGTTCATTGGGTCCTTGTCGTGTCCTTTGAAGCATATATTGACCTTCAGGATCCACAACCAGAAAAGATAT
GTAGCTGCATGTGTCATGATGTGTTCTGTATCTGGCCAGGATAACCTAGAGGCAACACTTTTTTAATGGTAAAATAAATCTAATGAATATAAACTCTCACAATAAACCTATTTTTTCCATCATTGACCTTTTCAAGTATTTAAATAAATAACTGCTGTGTACTGTGATCTTGAGGTTTTTTGTCTTCTGAGGTAAATATCTCTGTC
TAGAACTTAGAACATCAGGCTTGGTAAACAGATGCCTTTATCTGCTGAGCCATCTTTGGCCCTTAATTTTGATTGTTTTCTGAGAATTTTCCATGTATCAAATAAATTGATCTCAGTTATACACTTTTCAAAGACAACTGTTTCTTTCCTTCTGCATTTCTCTTTGCTCCAACTAAAATATTGTTTCAAATAAATAGGCCTAATAG
CTTCTTTTTCATGTTTCATCTAGGTTTTTAGAAGTGAAGTATAGTAAATTTGGTTCGTTAAATTGTGAAGGCGCTGGAATTACATGAACATACCACCTTAAATAAAGGCAAGTTCTGTAAGATTACATTGCTATTTGTAAAGTTATGCCTTCGCAGCATTTCCAATGCTGTTGGACTTCATGTCCCCAACCTAGCTTGGTGAGGGT
ATAAAATGAGACAAAAATTTATGCCTTTTTATTCATAACCCAGCTGTGGACCACTGCCTGAAAGGTTTGTATGGATGCATGCCACGGTAGATGTCCACGTAATAAAACTCAGTTACCAATACAGTTTTGATACATGATTGAATTCTTTAAGCTGTAGATTTTAGCTGCATGTTTTAGTATATTACAGAATATATAAAGTTCTTGTT
TATCCAGCGATAGGCGGCCAGTTCTCATGTAATCCGTACTGGCCAACACGGGAATGGGGAAATTGCTTAAAAAAAAAGAAAAAGAAAAAAAAAGATTCTAAATAAAAGGAAAAAGGCTTACACTACCTAAAGCTGTGCTCTCTGCCTCCTGGGAGAGGGCCGCAAAGCCAGGCACCCTGCCAACCACTGGGGATCCTCACCCACCT
CCTCCCTCCCTCCCTCCCTCCGCCCATCTCCCGCCTCCTTCCTGCTGGCCTCTTTCTCATTCTTTAGAACCTTTCTCAGATTATCCTTCCAGGTTTTGGTAATAAATTTCTATTTTGTAAAAGGATTTTGTTGTACCAGGTTTTGCATCTTCACTGAATCTGACTGGCTTTTATTTTCCTTTTCAAAATCAGGTTTTTGTTCTCAA
CATGTCCAGTCCCTGTTTTGGTTTTGGCACCATCATTATCAAATGTACAAACGGTTCTTGCTGACCAACACCAGGTATATCTGATGTTCAGATGAGTTCCAATAAAATAATTTTTTTTTTCAAAAGGTGTCCTTTCTTGAGTGCTGGAGGGTTTCCAAACAAGTTCAGGTGCTCCATAAAGCCTTTTCTGGCTTGGCCAGAGCTAT
TAATTTCTTGTCTCCTCCTCTTCACAGCTGTCGCTGAAGTGTAGAGCCCCTGAAGTCTCTCAGTACATCTATCAGGTCTACGACAGCATTTTGAAAAACTAATAAATGGGTCCAGTCAGCCTGTAATCGGTGCAAGCCAAGAACTCTTAACTGGAAGACGTTGTACTGTTGTGTAGAGCCTGAACCCAAACCCTGCGGTACCCACC
GGAGCCAATGCTGTCCCAAGAAGGCTTACTTTGCTGTTCTTGTTGGGATCTGTTGTTGGGGAGGGTGGGGTTTGGGGAGCCTTTACCTTGTGTACTCATCAATAAACTCATTTACACAAAATAAAGTTTGTGGTATGGACTTTGTTCCCAGGACAATACATAGCTGGCTAGAGAAAGGACCTTAGTAACCATTCTTATTCTTATTC
AAAAAAATCCCCTTTTATTTTCCCACCTTTTCTTTCCTAACCCTTAAAGCTAAGTGCGTTGTAAAATATTGCCAAAATGGAAAGTGTTTTGTAATACTGCAATAAAAGCTGCTTGTTTTTTGTGGACATTGAGTGCATTATTTGTCACACTTAGAACTCAGTTACAGCTAACAAACCCTACAGAATTAGAACATTAATATTAACCT
GCCGGTAACCTGCCACGGACCCTCACTCCTTGACCATGCCCTGGGCATCAGGGCACCAGCGTGATTCTCTGTTCTGAAACCTTTTCAGCCTCCTCTCTTTAATAAAGAAGCTGTTTCTGTTGAGTTTGTGGCGAGAACAGTGAAGTGTTGCTCCTCCAGGAAAGCCTGGCCTCCTGGGCCCTAGAGGGTGTGGGTGTGGGCAGCAC
ATTACTGGCCATTCTAACCCAGACAACCAAGAAACAAGGAATCAGGATCTATGTAGCCTGGGCCCAAACAACTGGAGGTCTTTTAGTCTCAGAAAGAAAAAATAAATAAATTTAGAAATTAGAATCTTATTAGAATTGTGTTTTCAAGAGTGTTTTTTAAAAAGCCTAGCACCGCCAGGCGCAGTGGCGCACTCCTTTAATCCCAG
TGTAACTTAAATGGTTATTAATGTCAAACACTTGTTAAAGTAATTTCTGGCCAATCAGTTGTTTACATTTAGATTTTGTACTTTTGACCACAATCAATTTAATAAAGTTATTTCCATCCAAAGTGTAGGGTTATATAAGAAAGAAAGTACTTCACACTTATATTTGCTGTGGGATAAATTAAAAGATGCAAAGATTGGTTCTAGTG
GTTCTTTGAATTTTCGCCAGTTTGTATCTTGGTGAAAATACTTGCAAAACCGGATCTGATGGTTCATTTGCCGATCTGCTCCTGTCCTTTGCTTACCTTGAATAAAACCTGGCATTTCTTTGTAACCGTTGGTTTCTGGGTCTCTGATATGGATGTCAGGGTTCACCTAAAGGGGAATATACAGAAACACCTCTAGATACTATAGG
CAAGCCTCCCGGCCTCCTCTTGCCAGATCTGCTCTGAAAAACTGCTCAATGAAGCTGATTTTTGGTTGTTTCTGTCACAGGACTCAGGGTGACAGAAATCAATAAATAGAATGCAAGTACTGCCAAGCCCCCTGCCACTGGTCTCTTTGAAGCATTCCCCAGGAGGTAGGGTCCCACCAGAAAACCTGTCACTGCTTCTGCCTGCC
AAGTTTGTCTTCAGCCGGCTCGCTTATATCGCCGTCATCATGGCTCTAGGAAGCAGAACACATTTTTTTTTCTGCATTTAGCTTTTAAACACTTGAAGTGAATAAAAAAAAGGCTTGTGATTAAACCGATGATGCTCTGTCCTGGTAAAGAGAGCACTGCTGTCTCCACTGGACAGTGGCAGGCAAGGAGGACACATAGTCACCTC
GTCGCAAGCCCACCGTGAAACAGCCGGCTTGTGTGTGTGATGTGGAACATGGTCCTGTATGTTAAAAGTTGGTGTGTCGCTTTTCCCTTGTGTACGTTCTAATAAACAACTACTGTGCTGTGTTTATACACTGTAAAACTGGGTGTCTGTTCTGAAACAACCCCGTGTCTAGCAGGGAGCACTTCTGACTTCGGCTCTTCTCTTTA
TTCACAAAGCAGCCTTCACACGTGTCAGTGAGAGTTCGATGGACACACACGCCAGCGAGCAGGGGCTTCAGTCCAATGCACTCTTCTCACGTTTTGTTGAAATAAACCTCCACATTTGTAGAAGAGCCACCGTTTGTCATTTCAACTCATGCCCGCAGCCACCCATTATCTGGTCCCACTTTCAGCAGAACTACAGGGGCCAGAGA
AGAGCTGGGATCCAGAGGCTTCAGCTCTTCAGCACCAGCCTCAAGCTTTCAAGGATACCATGTAGCTTGCGAGATTTAAAAACTGATGTCTGGAGATCAAAATAAAAGGTTGTTCTTTTGTGGAGCCCATAGTATCTAAATTATGTGGACAGGGTGAAATGAGGTTGGCGCTGGGCTATGGAGCACAAGTATCTTTCACACGTGTA
TTTGTCTGTCTTATCTTTAAGCCCTTGTCCCCTGGTCCTGTACTGTTCCATGAAGGGAAGTGCAGTTACCGAGGCCGTGTCAAAAGTGCACGTCTTGTCCAATAAATCTCGCTGCAATTGGTGTTCATTCCTGAGTTGCTGGGGTCAGGGTCCTATCCAAACACGGAGCAAAGTCCTGTAGGTCTGACCGTGGCACTGGCTCCCAA
GTAGAACTAATTGATGAAGTTACTGGCCACCTAAAACTTTACTAGATAAGCTTTTGCTTGATGGAGATTCTGTCCGAAGACTATGGAGCCTGTCAGTAACAATAAATGCTTAATTCTTGTCCCACTTTAAAGTCTGTTCCCATGTTCCTCTATCATGTACTAGACCATTAATATCTTGAGCTTAAAATACTATTGAAGGGGTAGAG
CATGTGTTGATAATTGATTCATTTTTATTGTTGAGTATATTCCATTGTATAAAGTCTGACAAAGTGTTTCTTGGGTTGTTTCCAGGCTTTGCCTGTTATGAATAAATTTGTTGGAAGCATTGTCTTTACGTGGCCATAATTTCTTATTTCTTTTGTGTAAATACTGGGAAATGGGACTATTAGGAGAAGTTGCTAAAATCAACTGG
TGACATTTCCCTTGACCGAGAGGATCGTGATGCATTTCAGATGAGGAAATTGTAAGAAGCGTAGATGTCCTGTGACTGAAAACCAAAAGGATGGGATGGAAATAAAGCAATGTAAATACTGATACCCAGCATTCATTTTAGGCAATGAAATCCCTTAGTACTACTTTTTTTTTTATTTTCTGTTTTCTTTTTGTATAGTGTTGGCA
CATGTACTTAGTGCCTCCTCTGTGTCCCATGGTGATAGCTTGCTTGCTGAATGCTGTGACTCATAGTTTACTGTTCTCTTAACAGCTTGCACTTTTCGTTAATAAAATTAACTTGAGAAAATGTGCCTCTGCAGTTTATTCAAAGTGGGACCAGAAGCACCACTCCCCCTCTTAAATTTTTTGCTGTGGCTGTTTAGCAGTGTAGA
CCACGTGGTGGATTTGAACAAAGGATGAAAACAACCATCCATAACCAGATCTGATGCCCTCTTCTGGAGTGTCAAAAGACAGCTATGGTGTACTTACATAAATAAATAAGTAAAAACATTAAATAAGTAATTTAAATAAATAGGTAAATAAATATTTTTTTATTATTTTCTTTTTATATACATTTCAAATGGTATCCCGAAAATTC
CAAATCCCAGCAACCACATGGTGGCTCACAACCATCTGTAACAAGATCTGACTCCCTCTTCTGGTGTGTCTGAAGATAGCTACAGTGTACTTACTATAATAATAAATAAAAAATCTTTTAAAAAAATTAAAAGTGGGGCCTGGAGAGATGACTCAGCAGGTAAGAGCATTGGCTTCTCTTCCAGAGGTCCTGAGTTCAAATCCCAG
TGTGAAATTCTGCTGATTGTGCCCTACCCTTTGCACCTGACTTTTCCTAGTTGTCCTGGTGCTAAAATGGAAGCTACACCTTGATCTCTCCTGGCATGAAAATAAAGGATTTTGTTGTTCCACTGCCCACTTCCCCCATGTTGTCTTTCCCTTGGCCGCTGCCTCCTCTGGGTCACACTGCTTCTTATCCTGAACACTTGACACCT
ATAGTAAATCAGTAAGTCACTTCTAAATTTAAAGAAAACAAAATTGGAGTTGAAGAATAAGTAGGTTTCCAATTGGCTATTGCCGTTTTTCTTTGAAAAAAATAAACATTTTTTAAAAAACGATGCATGGTTGTCCTTTTTCCTCTTGTAAAATTTTGATTGGGTAACTAGTGTATCAGTTATTTAATTTGATAAGATTCTGATTC
TGGAACTCAAATTCAGTATTAACATTAGGAGACAAAATAGACTACACAGTTTTTTTTTTTTTAAATTTTGGATAGTGTGCTGTCAAATGCTTATTGGGTTAATAAATACATTATAAATCTTTTCAGCCATAGAGTGTTCTGTCGCCAAACTGTTCTGTATTGAGTCAGCAATTATATATATATCTTAGTCTAGTCTACTGTTGTAT
CATGGATCCCAAATATATATCTAGTTTGGGTGAGCAAGGAGTTGTAGAATTGTACTAGTACTGCAGAGGATTAATGTTACTATATGTAATTTTGGGAGTGAATAAAAAGCTGTTAATTTGGAACCTTTATTGAGATTTAAGTTCTCCATCCTTTTAGACTGAATCAGGTACTTAAAAGGTGTCAACCACACAATATATTCCATTAC
TAGCAGGAAGGCAACACATTCCTACACTTTTAATGTATATGTTTGTTATAATGTCCATGTAAACATGCCCTATGTTTGTGCCTTTTAATTAGTTTGTCTCAATAAACAAAATGTAGAGAAAAATATGTAGCTATGACTTTGTTACAACAGTTCTTCTCCACAGTGGAAAAATGGTTTGTTTTTAAGTGTAGACCATTATGTGTGAG
CGTGTGCCTTCTCTTAGTCCCTGTTTTCGGGATGTTATGAATCTCAGTACTGTGGTTTGAAAGCACCAGCTTTGTGAACTTTTATTTCAAGACATGGTTAAATAAAGGGTTCTCCAATGCTTACAAAGTAAATTTACTTTGAAACTGTAAATAACACCAGGAAGCCTTTAAAGGTGCCTTGTGCTGGCCTTGGGCTGCCGGCATCT
CACACCCAGTCCTTGGATGTCACGGGTTGGGTTCATTGCTCTTGAGATGATCAGCATGGGCACACAGCTCATAGGCTGCCTAGAAATTGTTTGGTGACTGAATAAATGACCACACCTAGCTAAAGACTGACGTTTTCCTAGTCACTGGATTTCCAAGATGGCAGGGGTAGGGGTCTGATTCAGGTGGTCTTCCCCACAAACATCCT
CTGGATTTCCAAGATGGCAGGGGTAGGGGTCTGATTCAGGTGGTCTTCCCCACAAACATCCTGCCGCCCTGGTACTGCTTCCTTGTGTTGTGTTACACCAAATAAATGCGATATCCTGTTGTGATTTGGCTCTCTATTTGTGGGTAGTTTCATCCAGCAGTCAAAAGTCTTAAAGCCTCTGGCTTCTCAGTGCAGTTCTGAGTGCA
GTCCTGTGACGGCAGGACAGGGAGGCTGTGTGCTCGAGACCCATCTAGACCTTGCCCTGTTTGTGTCTTTATTTGACTGCTTCTGATTCTTTTTCTTTTGAATAAAGTTCAAATCATAAGTGCGACATTGTCCTGCCTTTTGCAAAACGACCAAAATGGGAGGGAGGCAGGTCACAGTCTCTACCAGGATTTGCAGGTATTCGGCA
TTTAAATATATTAACTTTTTGTGGATTCATTTAAAGTCTGCTCATATGCAGCACTGTCAAAACCACTAAACTGTATTTGAGAACTTGTGCTGTAGGTTAGAATAAAGTTGTTACTTGGGTTGACTCCATTGTCTGGAGCATATGGCTGAGAGTAATGCTGGGTGTTTGAGTGCTTGAGCGAATCACACATTTGTAATTTGTGTAGT
TATGAATATTGTTCATATTCCAAGCCTGAAGAATATATGACTGCCCAAGTGTGACTATTAAAAACTGCATCATGGGCCAGGGATATGAATCAGTGGGTTAAATAAAGTGTTTGCCACATAGGCCTGACAACTTGATTTCTATTCCCGGAACCAGCCTTAAAAGAGTGACTACAGTAGCTCCTACCTGTAATCCCAGAGTTCTTACA
ATATCCTTGGTACTGTCAATGTACATTATTTGCCTTTTGCTAAATCACTTTTTCTAAGAACGCGTAAAATTGGGCCTGGGGGAGGAATAGTACTGAAACTAATAAATACAATACTTGGAAGATACATGATCAAAACTATTCCTTCTCATCATTTTGACTCATGGTCTTTGCAAACCCATGCCCCCTCCAAAAGGAAGGCCCTTTCT
ATCCAGATGTGGTTTGCTCTGCCACAGTCTAATGTCACTCACTTAATTGATGAGGCCATGTTTTACCTGTCACTAATAATGGAACTAATGGAAAAGACTTAATAAATGAAATTGTACCATGAAGTACAATAGAGTTTTCCCCAGTGTATTATAGAATTGACGCACTAATAACAGACGGATTATCACGATTTGTCTGAATGTCCCAA
ACTTTCAATTCTGACAAATCTTGTTTATATGGTATATAAAACTTTGTTTTCATCAGACTCGGGGGGTTTTATATTAAAGAAATTAAGGCTACACTATTTAAATAAAATTTCTTGTTCCTGTCTCATTAGAACTCTAAAGTTTACGAAGCCTGCTTCTCTGAATATTCTCATATTTTAGATGAATTTCACCCATTTTCATACTGACA
CCCTGGTGCCACTGCGTAGTGTTCACTAACACCCCGCCTCACCAGGCAGGAGCCCCGACCCCCCAGCAGCGGTGCCACTCTTCCAAGCCTCTTGGTGCACAATAAACTATTGCTGAATCTTTGAACAGCTGGAAAGTAGTCTTGAGAGGCAGAAGCCGAAGGTTCGAGAGCCAGTGTTTAATGTGCAGGATCTAGAGAGTTGTCAA
TGCATTCACCTTTCAAACTTAGTTTTTACCTTTGACCAACTGAACGTGACCAAAAACCAAAAGTGCATTCAACCTTACCAAAAAAGAAAAAAAAAAAAAGAATAAATAAATAACTTTTTAAAAAAGGAAGCTTGGTCCTCTTGCTTGAAGACCTATGTGGGTATAAGTCCCTTCCTGCCCACTTGGCTTATGATACCCTAATGCTG
AAACAGTTTTTACCCCTGGGCTGGGAGGAAACAAGAGACTCTGTACCTATTTTGTATGTGTATAATAATTTGAGATGTTTTTAATTATTTTGATTGCTGGAATAAAGCATGTGGAAATGACCCAATGCATGTGCAGTGGCCTCTGAATTTCCTTCCTGGGACGTGGGGAGGTGGGGATCCAGGGACAGGGCTCTGGGATGGGGGAC
AGGCAGGGTCCAGGCACCAGGCTCTCGGAGCACGCGGCCCCCCTCTCACCCTGTTTGGACTGAGTCCTCTGGAGGGAGACCCCAGGGGGGAGGGCCCAGTAATAAACCCAATTTCGAGGACTTGTTTGGCGCAGACTTCCAGGGGGAAGCAGGTGGCAGATGAAGAGGGCAGAGGCCAGGAATGCAGCAAACGCGGAGCCCAGAGG
GCCAGCCGGGCCACGGCCTCCATCATGCTGAATGACGCCTTCCTTCTGCCCCACCCCAGAAAATCACTGTGAAATTTCATGATTGGCTTAAAGTGAAGGAAATAAAGGTAAAATCACTTCAGATCTCTAATTATCAAGCGAAGCTTTTATTGTTACACTTCTTACCCTCTTTCATATCCAAAATTGCCAAGTGCCTCTGCAGACTG
GCTCCCTCTCTCTCAGAGATTGCCCTTTCTTCCCGAGGGCTGTGGGCCAGCGCTCCGAAGGAAGCAATCAAGGGGAGAAAACACAGTGTAAGCCGCTGTCAATAAATGACACCCAGACCTTCCAGCTGCACTCGGGGTGTGTTTTCAATTTGTGGGAGCGAGAGGATCAGAACAGAGTGTCCCAGCAGTCATGCGTGCGTGCGTGT
AGAAGATTTAAAGGCACGTGGCTTCATTTTATTTTATTTGTATATTATTTTGACTTGATTCTTATTTTTAGCAAATGGAGAAGTCTCCACATAAAACTTTAATAAAGTTTAAAGAAACCTTTGTAAATCATTGCCAGGTACTGTCTTAGTAACCCTCAGCCTTAGGCCTCACCACGGGCCTTTCCAGAGTTGTCCAGTCTGAGAAC
TGGGAGGGTTGGGGCAGGGAGGAAGGGAGATGGGTAGAATCATTTTGGTTAAAATTTGGGGCCTGATTGGGGAAATGATGAAATAGTAGAACAGCTAACTAATAAATTGGTTCTGTGTCCAGAATATTTTGCCTTTTCAAAAAAAATGTCATTGGCACCATAAGTAAGGACTATGAGAGACTGTTAAAAAAAAAAAAAAAAAAAAA
ATAGAACTACATTGTAAAATCTTTTTCAGCATGTGTTAAGATGTATGTGAAAATTTCTGTTTAAGTTTAAAGTTCATACCATACTGTCAGTTTTTGTCTTAATAAAATTATAGATTTCTAATTCTTGATTTCTGTCTTTTTTTTTCCCCAACCAGGTCTTCTTCCCGTGTTGCCCAGTCTGGCCTAGAACTTTGAATCCTATGCCT
AGAGAACAAACGCGACACTGGGCTTTTCCCAGCAGCAGCAAGCTGTGGCATCAGACCCACAGCTTTCTTTTTTCTAATTATAGGCCGAGTCAGCATTTGGAATAAAATACTGTCAAAGAGTTGGATAAACTGTGTGTTCTGTACATTTTCCCTGGTTCAGACTGGGACGGAGCGGTTCTGTGATGTCAGGCATGGGAAAGCAGTAT
GTGTCAGCGCGGGAGACATTTGACTCTTGTGTTTGTATCTCCTTTTTATGATTGCTGTACCGACCCATGTCTTTTTGGGGAGGGATGAAAAGAGATTTGAAATAAAAATGTTTAGAAATGATCTGTTACTTGGCTTTGTTTTTAGTCTCTCTCCTGACTCTTCACTCTCTGTCAGGCATGGGTCCCTGCACTGGCAGCCATGCAGA
CATGGCTCCTCCCACTGTGTCCTTGACACACCTCTCTAGGCTATAACTAAGATTCCTGCTTCTGAAAGTCTTGTCTTAAAAGTACAGTCTATATCTTGGAAATAAATGGCCTTCCTCAGGCATGAACCAGTGTCTCGCTTGTTTGGATGGGGAGAAGAACAGAGCAGCGCTGGGAGGAGCTATCTGAGGGATGTGTCTCGGCAAGC
GACCTCCAAGCCTGGAATTGTGCATAGCCTGGGTCTTGTATCTTTGTATAACGGATGTTATTTGTACGAAGGGCAGTTCGTAAACAGCACTTGTTCTTTTAATAAAAGAATGTTTTACTAAAAAAAGAAAATCCAAAGAGACCTTGCTTTGTCTGGCTTTATTGTAGGGAGGGAGATGGGTTCCTAACTGGAGGCCCGAGGGAGGA
CTCTCTTGACAGTGAGAAAGACAAGATCACCACCAGGACGCTGAAGGCCCGGATGGACTAACCTGTGCTCTGGTCCCATCTCCCTTTTGTTTTTCTTTTTAATAAAATTGCCTTTCTTTCATGCCTGCCTGCCTGCCTTTGTTTCTGCAGCTTTGTCCCCATCAGGGAGAGTCCAGTACAGAGCGAGCAACTTTATCTCAGTTGTC
CCTCCCTCCTGGCCTTGTCCTTGGGATCATTTCTTTCTGGCCTGTTATGATTTTGAACATTGACTTGAACCACAAAGTGAATCTTTATCCTGGTGAGTCAAATAAAAATGTAATTTTTACCTGCGGACTAGGCTTCTTCCTCTTTGACTTCTGAAGTAACTTCTGTGTGTGTCCCGTTTGTCAGGGGGCATTGACCTTGTCCCTCA
GGCTGGCTCAAATGTTTCCTTCCTCTCTACCATCTCATATTTTTGCTTCAGTGATCACTCCCTTTACCCCTGTTGAGTATCTTGTACATACCTTTTTCCAAATAAATCATCCTTATGTTTGCTCAATTTTGACAAAAGTTATGTCCCTCTTCCTGCACACGCAGCAGGCTGTAGACAGTGGCGTTCTCAGGCGAGGAGGCAGACTT
TGTAGCAAGTAAGGCATAGAGAACACTTGCTCTTTACCTAGTGGTGGCGGTCACGCTAACACGTGTGAAAGGCCTTTGGCATTTTTTAAAAAGTGCAATCAATAAAGCAGAGTTCTGTCAAGAATGAGTAAGTTAACAGCCAGAGACAGACACTGTGCAGGCATTGCAAATAGATGGAATTACAGCAAAATGTGCTCAATGTATGT
GTTTCATATCGTTGTCTGTGCTGTAATTCATACTTTTGATACCATTTCTGATGTGTAAAGTCGGCTGTCTTGTAAATATCTTATAAAGAGTTCAATTGTAAATAAACTATTGTGGCCGTTAACTTTTGAACTTTTGCCTCATTTTATTAGATTTGTTGGGAAACATTATATCTGCTTGTATATATGAAAGAATGGGAAAGAATCTT
CTGGATCTCATGGAGGCATTTCCCCAACTGAAGCTCCTTTCTCTGTGATAACTCCAGCCTGTGTCAAGTTGACACAAAACTAGCCAGTACAGTTTGTAACAATAAAATCTTGCTGTGTAGTCCAAGCCGGCCTTAAATTTGCCTCATTCCCCTAACTGCTGGGATTACGGACATGTGATAACCATGTCCACTAATTGTTTTAAATA
CTCTCAGGGAATCTAGATTAGGAAAACTTGCTGGGGAAAGGTTACTACCAGAGTGGCTGAATTCCTGATTATTTGATCCATTATTGTTATTAATATGAATAATAAACTATTTATTGATTTCATTATTCTTTCTGACTTAATAGCCTGCATTATGGCATTTGCTTAAATGACCCCCAACTTCCAGCCCTGTAAATGACCTCACTCCG
CCTGTGATCCCAGCACTTGGGAAATAGAGTCAAGAGTTAAAGGCCATCCTTTGCTACATAGTGAGCTTGAGCTGGCCTGGACTACATGAGACTCTGTAAGAATAAAAACAGTGGCCCTTTTTAAAGCAATGTTCAGTACTTTTCCCCTTTCACATTCCTAAACACAGTGCCTACGAGTATATACGGACTTGTGTTGGAGAGTGTGT
AGGAACTGTGAGCCCTCTTCATGAGAGAGACCAATTTTGCCTTATGGCACTGACACCCTAAGACACCACAGGATGCACAGCAGGAGCTCTGGGCATGTTGAATAAAAATGAAGTTATGTATTCACAATAGCTACTAGCTAGGGAGGTCTGCGGGAAGTTCCAGCTTCACCCGAGGTGGATTTGGAATGAGCAGGAGAGGAGGCACA
TAGTTCCCAAATCCTGAGGAGCTGATCGCCTTCCTAGCACACATCATGCATACGGTGCACAGACATAAATGCAGGCAAGCATTCATACCCAGAAAATAACAATAAATCAATCTAAAGTATTCCCAGGATTCCTACATTGTTAACATCAAATTTAGACAACTCAACAAATTTTTAAAGGTTTTCATTTATTTTATGTGTGTGAGTGT
TACTCTTATCCCATGTTTCCTACTGCCTTCCCCAGGTTTGATATCTGGGAGGTTTGATCATCCAGAGGAAATTAAGTATTTTTATATCAAATTATATTACAATAAATATTACAAATACTTTCTTTTAGGATTGTTTTAAGTCCTTGTTGAGGCCTGTACAAAACGGACATGACCGTCCTTTCTGATCACCAGCCTCTATCTAACAC
GGTACTAATGGCAAAAGGTATCCCTGGCACATCAGATATTTGATGGGAACAAAGGGAAAGAGGTCTCAGGGGGCAGGTCCTTCAAAATTGGGAAGGGTGAAATAAACCTGATTTATTTCATGCTGACCCAGGCTGCCTTCTACTCCGTACTCCCCAGGAATGCCCAGGAATTGTGAGGCACAGCTGCAGCAGTGCACACAGCATAC
CAGGGGGTTCCCTGACGGAGTGCTTCAGAGGAAGAATGTGGACTTGAAAATACAGACTGGGCTAGTCCAGTGTCTATATTTAAACTTGCTCTTTTCTTTTAATAAAATTTAGGTAACATCTCCTGAAAAGCTGGTAGCACAAGGCTCGGCTGGGGATGGTGTTTGACTTGGGAGGAAAAAGTTGCTACTGCCATTAAAGGCACTAG
AATTTAATCCCCGTGATCCCAGAAAAGTAACGCCTACAAATTGTCCTCTGACCTCCACATACCTGCCTTGGTACTACCATTACCCACACATAAACAAATTAATAAATGTAATTTTAAAAGAAACTAATTCCCAGTCTCTTGGTTTCGTTCAGGTTCGTTCTCCAGCCTCACTCAGGACCCTCTCTTTATCAAGGGGATATTGCAGT
TCGTTTGAGAAGACCAAGCGTCAGTGTTAATTTGAATTTCCTGTATGAACCCCTGCATCCCACCTTTAAGGCCCAGTCAAACGTTTGTAAGACGTCCCCTAATAAACCTAGAGAGGCTGCTTCCTTACCCTCTCATTTCTTTTCATTTTATTTGAATGACGGAGAGTGAAGCTTTTCAGGTCCTTTTATTTGGAAAAATCAGACTT
CAGGCGTTTGCATCCAGGGAAAACAGGAGGAGGGACGAAGCCAGACTTGAGATGCTTAGAGGAGAACCAAAGCTGGTATGGCTTTCATGGACTGGCAATCAATAAACTACAGACAGACCACCACCTCTGCTGCCCCCAGTGCCCAGCTAATGCCCTCGTGTAAGAAGCTGTGCCCCTGGGAGAGTGGCCAGTACCATGAGTGTCCA
GAAGGGGGGTATATTTATCATCAGCTAGATGTGCTCACTGTATGCTCCATTATTTATATGCAAGGCCCGGGTGACTGGAAGTGCAGTTGTCAGGCATTTTAATAAACTGGACAGCCATTTGTTTCTGCACGACAAGGCATCTTTACACAGGAGCAATCAGGAGAAAACAGGAAACAGCCAAGCACTCTGCACTGCAACACGCCACC
AAGACTGTGTCATTTGTCAACTAATAAAAGCATATTTAGAGAAGGAAAGAGTATTTACTGGGAGGGGGAGGACTCATGCTGTGGTTGTCCTGACCGTTACAATAAAGAAAACTCCGGCCATCCTCTGTGGGAAAGTGCGTAAGCACTGCAGACTGTCTCCCACAAGGACTGACACTCTTACGATTGAGATATTAAATTAATTAAGC
AAAAGTGATAGAAGACGACACCACCTGATGCATTCCTTTGCCCTTCATGTGCACACATGGGTTATGAATTTATAGATTTATATGCCTGTACCACACATGAAATAAAAATGGATCTGAGGATTCTATTTATAGAGATTTTTTTTTCACTGAATTTTAGAGCTTATCTGTTGTTGTTGTTGTTGCAAGGCCCTGGCTTACATCATCCC
CCTGTTTGGCTGATCTGCTTCTGCCCCGGGATTAGAGGCGTGTGCCACCGTGCCAGACTACATGAGTGCAGATCTTTAAAGGCATCCTTAAAGGTGGCAAAATAAACTCGTGCCATTAATCCCACAGGCTCTCCTTGCCGTCTTTAAAGACAAACACGTGCCTTTTTCTTTCTTTTTGGTCGGGACGCACGGAATTTTGGAAGATG
AGCACCCCTCCATGGCCCCTGCATCAGCTTCCACCTCGGTCCCATTGGAGTTCCTGCCTTGGCTTTCTACAGCGGACTGTGACTCAGGATATGTAAACCAAATAAACCCTTTCCTCCCCAAGTCACTTTTGATCATGGTGTTTCATCACAGTAATAGTGCCCTAAGACAGTTCCACATTCCACCCTTGGAAGTTGATACATCTGGT
ATCCCTCCATGGCCTCTGCATCAGCTCCTGCTTCCTGACCTGCTTGAGTTCCAGTCCTGACTTCCTTTGGTGATGAACAGCAGTATGGAAGTGTAAGCCGAATAAACCCTTTCCTCCCCAACTTGCTTCTTGGTCATGATGTTTGTGCAGGAATAGAAACCCTGACTAAGACAAATTGGTACCAGGAGTGGGGTATTCCTGTGACA
CACCCCTCCATGGCCTCTGCATCAGCTCTTCCAGGTTCCTGCCCTGCTTGAGTGTCCTGACTTTCTTTGATGATGAACTGTGATATGGAAGCATAAGCCAAATAAACTCTTCCCTTCCCAAGTTGTTTTGGTCATGGTGTTTCATCACAGCAACAGTAACCCTGACCAGGACTTCATAAAACCTAATTATAACACCTAGCCATACT
TTGAGTGTTACTAAAGAAAGTAAAAGATGAGAAACTTTTCTTAAAAGTAACTCTTGATTCTAGGATAGCCAAAGCTACAGAGTAAGATCTTGTCTTGAAAAATAAACGATAAAATTAACTCTTTAAGAATGTTAAGATCAAAAGAGTAATTAAGACAGAAATCATGGATATAATTATGAGAGTTAAGTAATCATCTTTTGTGATTA
AATTTCCAAAACTGAGAAGCTGATGTTTTCCACATATTTCATGGATTTGTGGAACCTTTTCCAGCCTAAACTTTCTGAGCCAGCAATAGCTACAAATCACAATAAACAGGCTTTGCTTTCATTTTGGTACAATGTGTGTGCTGACTGTCCAGAGAATATCCGCCTTATTGTTCAGAACCCAGTGGTAACCAAGAACATTGCCTTCA
GCTATTTGGAAGACATCAAGGAGAGCCAGAGAAGTGTAACAGAATGCAGCCACCTAGCCCTCACAGCAACACTCTGGAAACACCTTGGAAACTGGCTTAGAATAAAGGAATAGTATAGCATGCCATTTATTTGTCTTAAGCTTAAATCAATTGTAGCAATCAAGTAGCAGCCTATGACCAGCCTTAGCTCAGCCTACCTACTTATC
TAAACATAATAGCAATGTGAACTTTACATACATCATTTCAGATCTATGTGTAAGTCTGTATAGAATGTGCATTGTACCCTATTTCCAAATGCAAATGCTCAATAAAATTGGAACAAATGGATAATTTCTTAACATACTACTTGTATAACACCAAAAGTTAGTTTTGTATTTAAGAAATATTAGGGATATTCCCACTTAATCATGAA
ACCTGACACGCTCAACCACACTGCAGATGTCTGTATCTCCACAGACTGGAGTTTTTGGTGCTGAGTAAGAGCCAATTGCTGAAAAACTGGGGGTTTGGTGAATAAATTTTAGACTGATTTGTATGTGTATACAATGTGTGATTTTAAAAATAAAAAAGAACATCAATAAACACCATGGCTGATTGTTTTTTACCCTGTAGTCCATA
TTAACCAGAGGTCCTGAGTTCAATTCCCACCAACCACATGGTGGCATGTAATGCCCTCTTCTGGTGTCTGAAGACAGCAACAGTATACTCACATACGTTAAATAAATACATCTTTAAAAAAAAAAGTCACATCCTGGAAGACCTTCTCCAGCTCAGCAATATTAAGCTGCCGTAAGGACCAGATTGAAGAGGGAGGCTGGTGGGTA
CTGTAACTGAGCAACTGTAAATTACTGCTATATTAATGTGTTAAAGCACTGGGGTAGTCTAATTCTAACTGGTAATTATGTTTGCCAATTATCTGTTTGAAATAAATATGTGTCTGAACAGCTATTGAAACTGTTAAATTGTACAGATATTATCATGACGGCTTTGTACTGTGGAATGTGCTTAATAAAAACAAAAGTTTGACCTT
ATTTCTCTTTCATAATACTCATCTATGGCTTGACAGCAGTCATAGACAATAGGTAAATGAAAGCACTGCTCTAATCCAACTCTCATATATGAACAATTGGAATAAAATATGGACGCTGAAAATTGAAACTCAATTATCCAGGAATTTTGTGAGATATTTTGAGTTTTTGGGCCACCTAAATGTAAATTTCTACACTCTTGGGAGTT
AAGCTCACTCGTGCTTTCATACATTAGGAATGGTTAGTGTGATGTCTTTGAGACATAGAGGTTTGTGGTATATCTGCAAAGCTCCTGAACAGGTAGGGGGAATAAAGGGCTAAGATAGGAAGGTGAGGTTCTTTGTTGATGTTGAAAATCTAAAGAAGTTGGTAGCTTTTCTAGAGATTTCTGACCTTGAAAGATTAAGAAAAAGC
GCTTTCTTAGGTGGGTATGGAAGGGAGACCATCTAACAAAATCCATTAGAGATAACAGCTCTCATGCAGAAGGGAAAACTAATCTCAAATGTTTTAAAGTAATAAAACTGTACTGGCAAAGTACTTTGAGCATATTTAAACCAGATCAATGGTTTTATTCAAGGATGTCCTTATCTGACAGTCTTTAAGCAAGGGCATGTATATAA
CCCCCTACAGCTCACCTAGAACTGGTCCCCTGCTTCCACAGGGAGAGTCCTAGGCCACGGGGCTTTTGGGAAGGTGGTGGAAGCCTCAGCTTTTGGCATCAATAAAGGCAGCAGCTGTGACACCGTGGCTGTGAAGATGCTGAAAGGTATGGAGCTCACAGGTGCTGTGCAGCCAGGGGAGGGCCATGTGCTCTGGGGGAGACTGA
TTAGGCCACACACTTTCCACCATGGTATGCTGTGCCATCACAGGTGCAAAGCAACGAGATTCTGCAGCCATGGACTGAAAACTTTGGATCCATCAGACCAAATAAAAATAAGCCTGCTTTCCTTTTTCACTGAGTTGTCAGGCTAACAGAAAGCTGACCCACATACCTACAGAGCCCTTGCCTTAGCTGGCCTCTGGGGTCTGAAG
TTTGGTCTTAGTGTTTGTATGAAATTCTGAGGCCTTGATTTAAGTCTTTCATTGTATTGTGATTTCTTTTTAGGTGTATTGCGCTAAGTGAACCTTGTCAAATAAATCTTCCTTTTAAAAGCTACACTCTGTCTGTGCTTTAGTGTCCTGTGAACTTGATGTTTTATTTCTGCCAGGTCTACCTTTCTTGCTAGGACAGGCTGGCT
CCAAAAGCAGGTGACAGTTTTGACACCTTACCTTGCTTCCACTGACAGTATGAAATTTCTTCTCCAGAACTTTCTTCACAGGATCTTCCTCTTTAAATGTAATAAAAACAAAACCCCGTCTTTTGTTCAACTTGGGATCTATTGGAAGCTCAATGGCCTCAATCTGTAAAAACATACAAAAGCCCAGGTTTAAACTGATACCCAAA
GGGGTCTGCCTTAGCTTCATCTACTGGATACAGGACACCCAGAAGCTGGGGCCACTGGTGTTTGGCGTCAGAGCAGTGGGGCACATTGTTTGTGGCTTGAAATAAAAGCCACATTTTTATGTGGATTCTGTTCCAGTCCCCAGTGACCATTGATTCGATACCTTGGACAAGCTTCTCCAGGCAATGAGTGACTGCCTGTCAGAGGG
CGGTCATGAAATGCAAACATAAGGACACTGGGCGAATAGTGGCCATTAAGATTTTCTATGAGAAACCAGAAAAATCTGTCAACAAAATTGCAACGAGAGAAATAAAGTTTCTAAAGGTTTGCTTCTTTTGCCTTTTATTATATATATTTTTTCTTGTTTTCCCATTGGGACCTATCTTGCTATGCAGCCCAGGCTGTCTTGAAATG
AAGAAGTATAAAAATTTTAAAAGCTTAAGAAGAAAAGGTTTAAATAACAACTTGGGAATTGACCATGAATCCATATTGCTGTGCACTTTCCTTCTTGTATAATAAAGAAAATATTCAGTTTCTTTTTTTTTTTAAGATTTATTTATTTATTTGTTTATTTATTTAATGTACACTGTTATACTCTCTTCAGACACACCAGAAGAGGT
TCTTTTCCCTCCAGCCACCATGCCAATCACTCGAATGCGGATGAGACCCTGGCTAGAGATGCAGATTAATTCCAACCAAATCCCAGGGCTGATCTGGATCAATAAAGTGAGTGTTATCCTGCGTATTCCTGCCACTGTTTAATGCATGTTCTCTTGGGGCGCCAAATTTCATGAGTGAACGTTAAGAGAGCAGGAAAATGTATTTC
TACCTAGTGAAAGGGGAAATTCTGTGCTGCTGGCAAAGCACCTGCAGAGCCCAGTGGAGCCTGGTTGCATCCAATTGATGTGTGGGTGCTTTGGCTTGATAATAAAGTCAAGGACTTCTCTAGGTCCCTGTAAAGGGTTTTCTTGCCTCTCCCTGGTCCCCATTGTTGTATTCTGAGTGGGGTTCCCTGTATTACCTTGTCCCATT
GTCTGTATGTCTGAGTTTGGATTTTTCATTGTTGTTTTTTTATTCTTACAAACAGAGACATTTTCTAAATCTTCTAGAAATAGATGCTGCATTCATCTTTAATAAAAGCTTCCATTTGTCGTGTGTTTTTATTTGTTTGTTGGTGTACTGGGCTCTGGGTGGGGCACTTTTCGGTTACAGTGTGGTTCCAGCCCCTTAGGCACGGT
TAGGCGTCATTAAGAGAATTGAGACTGCCGTGAAAGAAGGGGAGGTAGTGAAAGTGGTTTCTATAGTTAAAGAGATCATACAGAACGTTTCCAGAAACAAAATAAAGATCGCTGTGACTGGGGACTCTGGCAATGGCATGTCATCTTTCATCAATGCCCTTAGGCTCATCGGACACGAAGAGAAAGATTCAGCTCCCACTGGGGTG
TACAGATACAGAAGTATATGTACACAGATATTATATATTCATCACACACATTTATTATGCATTGTATGTAACATACATGTAGTGTTGATCTTTGTGATGGAATAAATAATCACAGTATATTATATAAATAGATGTATTATTTTTGTTCTTTATTTTTTGATAACTTCATGCATGAACACTGTATTCACATCACCCCACCCTTCTCT
CTAGGCTGTGTATGTCAAGTTGACAGAACTAGGGCAGTTTGACCTTTCATTAGGAAGGGATGCACGGTCTGTCTGTCTTCAGTCTCTGTGTGGAATGGGGAATAAAACACCATACTTAAGGACATGGCCATGCTCTCAACAGCCTGTGAGTTGAGGTTCTTAAAAGTTGTAGGGAATGTGTTCATTGGGCCAGTGAGATGGCTCAG
TCTGTAAGACAGCTAAAGCCTTACCTAGAGGGAAAATGATAAATTGGCAGGACTAAGAACAAGTGTTTTGGATCAATAGCCAAAAAAATAGAACATACACAATAAATGGAAATAACCAGCACAAGTCTTTGAAATAGAGAATAGCAGTGAAACCAAAAGTTGGTTTATAAAAGACCAATAACCTGGGCTGGAGAAATGGCTCAGCA
CCTTCCCTGGGGGGGGGGGGGGGCGGGAAGAGATGTCCGAAGCATTCCCTTGCAACCCGAGCACATCAGCGAACCCCACGAAAGTGGAATTTTCTAACAAAATAAACTTGCTCATTTGGTCCGTTTTCTGTAACTTTTGCTAAACACTTTATACATTTTTAATGTTGAAAAGCAGTGTCTCCTGCCAGAACTCCTCACCCAGGATG
GTTGGTTGGTTTTTTTTTGTCTCTGGCTGATAAAAGTAAACCCACTGTCTTTGTCTTGGTGCAAGAGAGGGCTACTACTAGGCTATTTCAAAGTTTGCCAAATAAACACTTACCATGTTCTCTTGTATCCACGTTTTAGTTACATAAACAGTCTTAAACCAGATGTGGTGGCTCACACCTGCAAGCCCAATGGTCAGGAAGCTGCA
TGGATAGTGCTGGGCCTCTGCTTTGGGCCTAGGAAGGGAGCCTTGGCCAGAGCTTTACCCGCTGGAGAAGTAGGACACCTTTAAGCAAGGTTCAGCCCTTAATAAAAGAACCATGATTTTTACTGGGTTTGCTTTCTTTCTTAATCTGCCTAAATGGGATAGGATTTGGCAGTTCTCGGGGGCTAGAATGGTGCTCTCCTTACGAA
GGATCCCCTAAACCTGTTCTTGTGGTTCAGCTGTGTGCCATAAACCCTGCCTCCTTGTTTATCTGTATGCAGTAACCCACTTCTCTGTTCAGCTCTATATAATAAACACGCTGGGCTCTGTGTAGTAAACACGTTGAGCTGAAGTGCTGAGGTTTTCCCATCAGAGAGCCCACTCTGTCCAGTCCCCAGCTTTTCTGTCTGTGTGT
GCTGTCCATATGATGAAAAGGAGAACTGATCCCTAGAAGTTGTCTTTTCATCTGCATCTGCCCCAACTCTGTCCCCCAACTTTGAATAGACGTGTTTGAAAATAAATCTTAGAAGAAGAGTGTAAGAGATTGTAAGAAATGAGTAAAAGAAGGGGCAGGTGGAGTCCTGACTTGCAGACATGTCAATGTCTGTATAATTCTTGAAC
TTTTCTGGTTTAACTACCATCAATTCATAGCGTAAATGGACTTTGTTAGTAATGAGTCATTATGAATTTGCCCTCAAGATGTTTGTTACTTTCTTCTTTTAATAAAACAGATAAGGCCTACTTACCCCATAAATAGGTTACTTTTATAATCATGAATTTAAAAGTAAATATGAATTATGGAAACGTGCTAAAAGCTTGCCAATGCA
GTTAAAACTCTTGACTTCTTAGTGGTACACTGTAGAGGTTTATACTTTGATTAATGTCAGTACTGTGGGAACAGGAGTGTTCCTTAGGGAATAGATTCCCAATAAAGGATGGACTCAGGTCCTTCTGCTCTGGCATGATCTCACCCTGTAACACCTGAGACAGCAGGAAGGCATGTAACTTTGGATTCTATACATACAATAAATAA
AGTCCAGCCTTCATCTTCTTTTTCCCCTCTAGTGCGGGCCCTGGAGTTGCCTGAATGTGGGGGCCCCTAAGAAGGGGGTGAAACTCAGCCGCCCTAAAAAAATAAAATAAAAAATTCCCCCGAGGTGTATGTAATTCAGGCCTAGTGAATCCATCCTGATGCGGGTGGTGTCGCGAGAGCCGCTTGCAGGCGGCGACGAGCGGGGC
AAAAATACAGAATTACACTCCACAACCATACTCAGATTTACTTATTTTATCAGAAAAACTTGAGATTTGTAGATCAAATAAGACAATTAAGTGTACATTGAATAAAAAAGTTTAAAAGTTTTTGAGGTGTTTGTGGGTTTTTGTGTGTGTGTGTGTGTACTTTAATTTTTAAATTCCTTCCTGAAAATTTAGATAGGATAATGACA
ACATCAGCTTTATGATGGTTCTGATTAGATTGTAAGCTTCTTACAAGCAGACTATTATCTATATACTTTGAAGTGCCCTTTTGTGTTTACATATAAGCTTAATAAATCTTTGAATTGGTTCACTTTAAATTGTACACCCCGTTTCACTAATTTTTCCTTTCCTTTTATTCCTTTCCACTGCCAGGTAATCAAAGAAAAACTAAGGC
CTGGCACTTGTTCCTCTGAGTGAATGTTGGGAAAGAGGTTTTCAAAGAAAGTCTGCTTAGCACCCATCCCTTGGTGCCCTGTTTCCTTTTCCTAGAGACGAATAAAAGCCTCAGGTCATTGGCCATGATGTGGGAGGAAGTCCTGAAAGATGGTCATTGTAGATGTGTCTGCTGTCATGGTTGCTTGGGTGAAAGGAGATCAACAC
TGCACCACCATTACCTGCCTCATAGTAAAATCATGTTTCAAAAATGTTCTGTCTATGAAAAGGTAAACTATTATGTGTTTCAATATAGTATTGATTTTCTAATAAATAAATCTCAAGTGTGGGGTTGCTTCCCGCCTCAGTGGTTTATGTTCCTGAGTGAAAGACACCCACACAGCCTCTATATTTTAATACACTTTAAACAGCAC
GAATGGCCGTGTCTGTGTAGTTATTGCCGTAGCTGCATGTGTCATGATGTGTTCTGTATCTGGCCAGGATAACCTAGAGGCAACACTTTTTTAATGGTAAAATAAATCTAATGAATATAAACTCTCACAATAAACCTATTTTTTCCATCATTGACCTTTTCAAGTATTTAAATAAATAACTGCTGTGTACTGTGATCTTGAGGTTT
CAATGATGAACTGCCCCCCCCAAATGTATAAAAGGTGTGTGCGTTAGCTACTCGGGGTCGCTTCTATCCCGATTTCAGAACGACCCCAGCATGCTGGATTAATAAACCTCTTGCTTTTTGCATCGATCTCTGTCTCTACGTCTCTGTGAGTGGGACATCCCGGACATAAGGCTTTTCGGGTCTTACGGAACCATCAGTTGGCCTTG
GCTTTATCCTCCTCTTCTGCAAACACTGGCTGCATGCTTACTCTGATGCTTCCTTTCTAGCTCTTCTGTACTCTCTCCTGCGATCTGTAAGTCCTGTGTTAATAAACGATTCTTTGGCATATTTTGAAAGTGTGGGGATGTGTGTAATTTGTGTTTTTCAGTTAGACCAAAGAAATACCTGGCTGGTATCAAATTGAAGTCACAGT
GGCAGCAAGATGCTCAACATTGTATTCAGTGTCTTCACATGTCTTATCTCATTTAATTTCCTCATTTAAGATCACAGGTCCATTTCCCAAATATCCCAAGAATAAATCCTAAGACACCTTGCTCCTGGTGCTTAGAATTACTTAAAAGTGCATTATGGTGACACCTCAGTAAGTCTAAATCTCTTTCTGTTCTACTTGATCAAATA
AAAAAGGCTTTAGGGTATCACGAGACATGTTTATAGTTCAGTTTCTCAGAAGTTTAAGTGCAAGAGCCCTGCATTTTTAAACTATATATTCATTCACCTTAATAAATATGCAACATTTATTCCACTTATTTGACAAATAATTGCAGTGTTAAATTGGAAATGTGATTTCTTATCAATAATACCAAAATAGCAATTAGAAATAGAAC
GTTTAATGCACATTTTATGTAAGTAAAACTAAAAATGTAAGTGTACACTGATGAGTTTTGGCAAATGTATACATAATGTAACTCCCTCCACTACTAAGATAATAAAACATTTTCATTACATTTCATTTCAAAAGTCTCTGTGTCTGTCTGCAGTCTCCTTCCAAACAGTGCTTTTGTGAACTCTGACTGGGCCAGCACAGTATTTG
GTATGTATATACTGTCCAGTTTTCCCAAAATCTAACAAATTAATAGGATGTTTTGTGAGAACTTTTATTTTTTTTTTCCTTTTTCCCATTGCTTGCTAGTAATAAAACATCATTAGTTTGTTTTCAAATGCTGTTTTAGACTTTCTATTGGTGTTACAATAATATGTTATCTTTCAGTGTAGTTTTGTATTTGTTTATTCTATATG
GTACAGCCCTAGTTGTACTGGAACTCCCTATATACACTAGACTGGCCTCAAATCCAGAGAGCCACACCTAGCCAGAAGTGTCCTTTAAATATTATACCTGAATAAATTTTAAATTCCCCAACCTGGATAAAAATCAGATAATCATTGAGGAAACTTTAACTTTATAAATTTCCCAGGCTCCATTTCAGTTTCTCTATTGAATATCC
TTGTCATTATTATTATTGTTATTATTGTTGTTGTTGTTATTTTAAGAACCAGATTAAGTTTCCATAGTGTCAGGTATCGCTATGGAAAGAACATAGACTCAATAAAGTTGGTATGAATTCCAACCCCAAGATGCCTCTGCCATTTCTGGCTCAATGAAGACTTGCCTGTGGCTAGCTAATTCCAAGAGTGTGTGAGGTCCAGCCTA
CTCACACAGAGCTGTGGCCTCAGCGCCTGCCCTGCTTCTGCAGCGCTTCATAGTCTTGTAGCTAGTCAGCCTTTGTATTGATGTATGTGCCAATGTGGGAAATAAAGAACTTGTGAGATATCTGCCCTGTCTCAGTTGTGTTCCTTAGGGATCATGGTGTGTGTGTGTGTGTGTGTGCCTGTGTATGAATGTGTGTGTATGTATGA
TCCGGCTTGAGTCTCACAGGACCAAGGCCAGCCAGGTGGCGGTTGTGTCTGAGCTGCAGAGTGGGTTGTGAAGAACATTGGGCTTAGAGCTCTGCTGCTCAATAAATGTTTATTGTTGAAATGAATCATAACACCTGAGGCCAGTCTGCAAGGTGGAGGTGTCTGGGTACAGGCCCTCGCCTCCCTCTCTCTGCCAATCTTCCCTT
AGCAGCTGGGATGCAGGGGCAGGTGGATTGCGGTGAGTTTCAGGCTAGCCTGTAGTGAGTTCTAGGCCAGTAGAGGCTCTGTTGTAAGACCCTGTCTCAAAATAAAACAAAAGGAAAAACCTTAAAAGGGACACAGTTGACCTAGTTTCCACTCAGCCTCCACCTTAGCTCTCTCTCTCTCTCTTGTGTCTTTGAACCGCAGACTG
TCAGATACATATTTTAGTGTCGAGGCAGATTAGTATATAGCCACCAAAAAAGTATTGTGTATAAATTGAGGCAGCCACAAAATTGTGTATTTTATGTTACAATAAAGGCGTCTCCTTGAAGGACAATATTGAGTCCTGTTTCCTTTCCGTCACGTGTCAGGGGAGGGTGGCTTTAACTGGAAAATGTTTTCAGTCACGAGCATGAC
GGTCCTCTGTGCTGATGGGCTAATGTTGTGGGCAGATGCAGTTTCCTGTGGGCTCTAGGGGAGTCCCTTGAGTTGCTGTGTTCTGGTGAGCAGCCGGACCAATAAACCTGCTTTTCTAAAAGGATTTGTGTGAGGTTATATTGTCCAAAGCAGTTGCTGAGGGTGTCATAGGACTAAGGGAAACCAGGAGTGAAAGGGGGAAAGAA
GGGAGCAAGCAAATCCAGGTCTTTTCTTGTACCAGTGGAACCTGCTCTGAATCTCCCAAGTCCTCCACTGTGAATTGGGCTGGGTGGGGGGGTGCAGGGGAATAAATCTTGTATGAGAACAATCTTTTAAGAGACTGCTGTTTCGTTGTGTACTTCCTTGATAAGTCTTCTCATTAATCTGATAATAGCTAATCTGGTGTGGTGAT
GCTTGCACCTCCAGGTGCTTTTGGCCACGCCACACCTGTGCTGTCAGTCAAGGGTCAAGAAAGCTTCCCTTCCCGAATCACAGCCTTCTCCCTTACCAGAAATAAAGATGCAGCGGCCCCGCCTTCGACCCTGACCCCGCCCATCTCTCTGCAGGAGCCTGGTGGAGGTGCTCCACAGAAGCTCTGCCTGGGTCTGGGAGCAAAGG
AGTGAGGTGCTGTGGACTGGTGGGGAACTGGCGTACCTGCGGCTTAATTGCCAGTAAATTTCTTGCACTTTAAAGTCCTGTGGCTTGTGACCTCTTATCTAATAAAGTGTTAAGACTCCATTTTGGCAAGTTGTGTCCTCCGTGCTTGGGCTGGAAGCATAAAAGGTGGTGGCATGGGGGCAGGTTGGGTAGAAGCTTTAGCGCTC
CCGTCCTCACTTGTAGCATTGAATGCCTCCTGTGCTGTCTAGTGGGACTACAGAATGCTGTTTGATACTGTGTGCGACGTGGAGAGATTTAATTATTTGTAATAAAGGATTTGCTATGGTCTATTAATTACCAAGTGGTACGCCTGTATGTTTTTCCTTAAAATTGAGTATTTTGTATTCTGAAAGAATTGAGTTGTAGTCAGTTC
CTGTTGTCAAATTGAGGCCTCCATGTGGGAAGTGTGATTTCTGCTTTTGTGTCCCATCCCCACCCCACCCCATTACCACAGCTGCCTTTGTGTCTGTGTCAATAAAAAGCCAAACCCTGAGTCCTGACCAGATGTTGTATCTGAGAGTTGCTGGAGAATGGGTGGTAGTGATGCGCACCTTTAATCTCAGCAGTTGGAGGCAGAGA
TGGGGGGAGTAGGTCTTCTCTGGCCCCCCCCAGTATGCAAGGGCAATGGAGACCTGATTATATAAAGTATGTTTATAAATGCTGTGCTGTTAATACTGCAAATAAACTAAATAGCAAACATTTTGACAAAGAATGACTGATTGGGGGCCTGGTGAAATGGTTCATTGGATAAGGTCCTGCTGCCACAACTGACAGACAGCCAGAGT
GCGGCAGCTGGGGGGGGGGGTTGGGTGGAAGAGTAGGGATGGCTCTCTGCCCTAGGCCTACCCAGGCCTAATTCCACCTTTGCCTCTTATGCCAGACCTTAATAAAGCCTCTGCTTCTCCGGTTGTTTCTATTTGCTCTTTGCTTCCATGAGGCAAGGACCTGGGGTGGGAAGAGCTATGGCCATGCAGCAGTTGACCAGAGTTTG
GTCACCTGCCAGGCATGGGAGGTCCTGCCATCCGGGAGGAAAAGGAAAGTTTAGCCTCTAGTCTACCACCAGTGTTAACGCACTCTAAAGTTGTAACCAAAATAAATGTCTTACATTACAAAGACGTCTGTTTTGTGTTTCCTTTTGTGTGTTTGGGCTTTTTATGTGTGCTTTATAACTGCTGTGGTGGTGCTGTTGTTAGTTTT
TTTTTTTTTTTAATTAAATAAATGGATCAAAATTAAATAATTCAAGCCCTGCCTTCAAAATGGAAAAAAACTTTTTTTTTAAGTATTGTTTAGCAAAAACAATAAAACCCAAATTTTTTTAACCATCACTGATGTCTCAGGTTTGTGCGGTGCGTACTTTAGCACCCCAAATGAGGGGTCTGAAATGTAGAGGGATGGGGTGTGTC
GGGATAACCTATCCTTACATACAAGCATAACAGATTGTATCTAACTTTATCACATATGATAGAGATGTATATGCTGTAAAGTGAGGGGAAGGAGCTTTCTAATAAACCAGTGCTTTGTGCAAACTTAGTGGAGTCTGTTGTGATTGCTGCTGCATAGGCTGGGGCAGGTGGGAGTGTGGGTTACAAACAGTGTCCTGTTGGACGCA
AACGCGTAACCTGGTTGGGTTCTCCCAGACTGTACGCCTCTAGATGGCAGGGCCGATTCATCTCCACTCTAGTGTACCACAGCCTGCCCCACAGGTGCTCAATAAATGGAATTGCTCTAAAATGTCCACTGAATTCCACTTGGCCTTTGTTCACACTGAGGGGGCCTAAGCATAGGACTCTAGTCAGACCTGTGCACCTCTGGGAA
CAGCCCTGATGGTAGCAGGGCGCAGAAGAGAACAAATAGAGGCCTCTTGCTGTACACCTATATATTTAAAGTCCTAAGGCAAGCTAATGACTAACTGTTAAATAAAATGTTTATTCTCCTACTTTGGCGAATGTACTCTGGTAGTAGCCTGGAAGACTGGATTCTAGCTTAAACACCTTGGACTCTCAGCAGAGCGTTGTAGGATG
GCCTCTGAGGGCAGTTTCCCCTTTCCCCTGTCTAGAGGGGGATGGGCAAACTGGAGTTCTCATCCCCAGAAAGTGCCTCCTATAATGAAAGGAACAGGTTAATAAAATACATGCGCTCACCATCGTTGTGTTTAGTGTCTATTTCGTTTAACCGTCCCCACAAGCATGTAATGGGAGTAAATTGAGACTCATGGGTACTCCCATGT
CATTTCAAGCTTTTTCTCAAAAGCCAGCTTGCCTTGTTGAATTTAAATAGCTTTGATTGGCAATTTATTTACACCCCTTGTTTTCAGAACATGTCAGCTGAATAAAGTTGAGGTTTATTTAGAAAACTTTAAAGAAGCACTTGGCATTCTTTGTCTTGACTACCCCTTTGTTCCTAGGCTAGGAGCATTCATATACACTGTTTCAG
TAATTTATGTTTCTTGTTCAACGAAGTTAATGTCTTGTGTTTTTGTCCAAAATTATATTGAAAAAGATATTATATTGTGTAATGCAAATTGAAGGAATGCAATAAAGAGTAAATATACTTGAAATATTGTATAGACCAGTATTTTATATGGAACAGGATCAATCACTAATGGGGCTGCATGACGAAGTGGCCACAGAAGAGAAACC
TTTTGCTTTTCCTGACTTATTTCAGAAATTGTATAGTCTTTGGGGGGAAAGTCTTCTCTGTTAATATATTTACAGTTCATTAAAGGATATGGAAAATCCAAATAAATTACTTTTGAAAGCAGTTTATAATCAAGGTGTTAAAGCTATGTAAAAGCTGTGTCATCTGCATTTTTATACTGAGCCACAGCAGCATAGTGATGACAGAT
TCCAAAATTGTTTTTTATTTGGTTCTATTCCTGATAAACAGAGTAACTGGCCTTCATTTCTAGGTCTTCGAGAATGGTGTTAGCAAGTGCCAGATGGAACAATAAAAGACATTGCCTATAACAGAGTAAAGTTCATTGCCAAGGAACATAGCTTACCTTAAGCTTGGAGTCTCTCCTATAAGCAAATGCAGTGGGCCTGTTCGGAC
ACCTTAGTTTGAGCCTCAGAATACATGCAACTCCTACACGTGGTTGTTTGACCACCACATGTGGGCCATGGTGTGTGCACACACATGTACACAGTAGGTGAATAAATAAATGTGTTGAAAAAAAATTGCTAAGCCTTTTCTTTTGGGTAAGTTACTGACCTCTGAGTCTGCTGTTTATTCCTTTATAATGTGGGGGTAAACATTTT
TGATATGAGGATCATTATCTAAACGGCCTATTTTTTTACCTCTTTTACAGTTTTATAATTCTGCTCATTGATGAAGGCGACTTATGCTGAGCCAACCACAAATAAAGGTAGTTTTAGATTTGGGAGTTGCCTTGTTTCTTAAAGACTAGAGTGCCGCTCAGAGCAAGGAGCCAGGCCCACCCACGTCAGAGGTGCAGCATCTGCTC
ACTCAGATCTTCTGCAACAGCAGTACCTGAATTTAACCACTGAGCCATCTCTCCAGCCCCACAACTGTCTTTTTAAACACTCCTGAACAGCTAATATCTAAATAAATATTCTTCCTGTCACATGCTCAGCACAGATTTCTCAGCCACATGCTATATAACAAATAAGCCATGCTCCCCATGCACTGCACTATAAGAGAGGCATGAAC
CAGTAACTAAAGGCAAGACTAGATAGACACACAATTGGAGACTGAACTTATTAAGCTTAAAATAATTTGGGAACTTAAAATCACTTGCATTGTCTCACAAAATAAATATTCATGTCAAACACCAGACAAGCATGTTATTTTTTAGAGAAACCCACAGGACCGTGAATGCAGAGACCCTCACAAGGCTAGTTTTAGCCACCTTTGCT
GGAAATGATTGTGGGGCTTGGAAAAAATTACCTTTGAAGTTTTAAAAGACAGTCCACTTTTTAGCATGTGTGTTGTGTCCAGCCTGTGGTTGTCTTAACTAATAAATGTGATTTTTCTCCCCATTCTCTTCATTTATTTATTCGCGTAGAGGCCTCTTACCTGGGTTTTTGCACCCCCGCCTTCCCCATTCCAGCTATCCTGGAAT
TTTAGGTTTTTTTTGTACTAGAAAATGCAGGCAGTGTTTTCACAAAAGTAACTGTACAGTGATTTCAAATACAATAAATGAAGGCAATGCATGGCCTTCCAATAAAAGATATTTGAAGACTGAATTAAGTGAAATTGTACTTTATTTTACATATATAATGTCATGTACAACTTGGCTTAGATAGTGTTTTTGGGGGGGATTTTTGT
CAGTAAAAAAATGACCTTTTTCTATTTGGAGTGGCCTGGAGTGCTGTGTGGGACCCTCCCAATGTGCTGCTGTCTGTAACCTGTCCTCTTAAGAGCTGCAAATAAAACTTCTCTCCCTGTCTCCGTCCATCTGTGTCAGGTCAGATCTCGGTCCTTGCGGTTCTCGTGCTGCTGATGTAGGAGCCCAGCTGGCGGCTGCACACTCA
AGCTTTCCTACCTGTAGGCAATAGATTGCTATGTTTTTAACAAATTGTAGCAAATTCTAAATAATCCTTTTTGTACGTAATAGGACATTTCATCCTAAAAAATAAAGTAATGTTTTTGACATTGGATTCTGTGCAGTTTCTAATGAGACAATGACTGGTTGGGTCAATGTTTGCTATATTTTTCTGAAGCTGTTGGCATTGCCAAG
TGAGCAAAATCTATTTGAAGGTATCTTGTTTGTAAACATTGTCAGATTCTAATTTTTTTCTTTTTGTATTAAAATTCAACTATGGATGTATACGAATCGAAATAAATGGAGATCATTTTTCTCCCACAGATGGAGGTCTCTTTGAATGTGCGCTGTGATTACCTGTAAGCCTTTGTGGGGGACGGGGCGGGGGAGAGACCAGGAAT
CTCCTCGCATCGTTGTAAACAGACAGGCACACACCTTTTACTACAGCGATGCTTCTGCAAGTGTCTCACTTGTCCCATTTGTTGAAAATGGTGTAATCTTAATAAACAATATATATTCGCTTATAGATACATATATTTTTAAACATTGGCTTTTTCCAATGAGCTACCATGTTTACTGTACAGTGAAAAGTTTTACTACTATAGTT
CTAAAGAGTTGTGAATGCCTGAGATGTTGTCCTTCTCGCTACTGTGATAGAAAGAGCTGAGTTAGCCCTGCTACCTGTACAGTAATGTGGTCACTAACAGAATAAAGCTGTGAATAAAGCTGTGAGAAGAGGAAGACTTTCTGGACCTGCACAGAAAAATGTGATGTTAATGTTACTATTGTCTTGTGGTCGAGCCCCCTCCTCGC
ATTCCTGCCAACCACATGGTGGCTTACAACCATCTGTAATGTTATCTGATGCCCTCTTCTGGTGTGTCTGGAGATAGTGACAGTGTACTCACATATATGAAATAAATCTTTTTTTGAAAAAATGAAGAAGCTGCAAAACATCTCTGATGAGTGGATCTAAGGAGAATGTATATCAGTCTGAAGCTGTTCCCAGTCATCTGTATCAT
ACACAGCCCTCTGTGTCCTTTTATGGCTGTTCTGTCGTCGATGCCAACCCCCAATTATTTATTATTGTTAATAACTTACTTTTTCTTACATTCTGTTGTAAATAAAGTATGAAGCAATCTTCTTCCGAGTGTAGCATCCTCTGTCTCAGCCAGTTTCAAGGGAACGCTGGCCACTGTTAACATCAGTGGGAAAGAAGACAGAAGTC
GCCTGATTAACTTCTTAAATTTTTGAAAATTTTAATAACCAACTTCTTGAGGCTCCAAGTGCAATTAATGATAATGTCTTTATACCTTTTCACAAAATTTAATAAAGCACCCATCTGTTTGCGTCTCTTCGCTTCCCCTTTTTGTGCCCTGGTGGCTTCTCAAATCTTGCCTGGATGACTTATGACCACAACTAATACAATGTGGA
TTACTGCCTAGCTTTCTTGGATTTGTGTAACCTCTACTCTCCGTTTGCATGATCCGCTCTGTTAGATGCATTCATTGTAGTTCGGAAGCAAGCGTGTATGAATAAAGATACTGATCACTGCTGAGTGAGCGGCTGTCATTTGCACCCCGTAGCAGTCTCGCTCACCCATGTTTCCCACCCAGCGTTCTTTGAATGGCAATGGCGTT
CAAGATACTTTATGCTGATATCAACTCAAAGATGTTGTCTTGCTAGAAGGATTTTAATATGTTTTGCGAGTGCATCATGCAATGGATTTTGCATGTTTATAATAAACCTTAATAACGAGTTAATCTATATTATTGATATAATTGTATCAACTATAAAGAGTATTATGATAATTTTTATAAGACACAATTGTGCTATATTTGTGACG
CGTAAGTAATCTGAAAACTCTCACTTGATGTTAACTCGAATGTCTGAGGTTATTTATTTTTTTTATTGCCTATACAGCCGTTGTTCTGGAACATGCTATTAATAAAGAGACATCTCGGTTTTCTCACTTCGTCTTGTAATAATGAATATGTCCATCATTCTTCTCAGCTGTGCGCTATTTCACAGACATATCCTCAGAGGAAAATC
GTGGGCGGGGTGCAAATGTTGGGAAGGAAAAAAACGAAATACCACTACAGGATCACTGCTCTGTTCTGTATGAGTGACATCCTGGTACTTAGGGATTTACAATAAATTTACGGCTTTTTATCTAAAGAGTCTGATGTTCTTCTGTATGAAGTGCTTTTTACTGATCTCAGAAACTGCAAAATCTTGGAGCTACCCCAGGACACACA
AATGTACTTAGTGGGAAATCTCTTAGAATTGTGTTTCGTGTATATTACAAATATAGAGAGAAACTATTTTAGCCAGGCAAAGTATTTTTGCAGTGATTGGAATAAATCATTTATTACCTTGAAGTCGCATTCAGGACACTAATTAAATAAAATCATGGCAATGCATTTGTGAGTTGTTTACATTTTTATTTTGTTTCTTAGAAGTT
TTCCAAACTTCCCCCTAGCCTGACAAGTGAGAGGCATCTGGACAAAAATGGAAAAGGCTCTAGCAATTAATCCTTTATTTAATCTCCTGCTGTTTTTTTTAATAAAACAACATATTAATGTTCTTAATTTTCTTTTTATTTTATTTTTTGTTAATCATTCCATTCATTTACATCTCAAATGATATTCTACTTTCCAGTTACCCCTC
GCCAGGCTTAGTCTTATTAAAAGGAACCAAGCTCTCTTCTTACAAACTTGAGTTTAATTCACTTAGCATCAAAAGGTAGAAACTGTTTTGTTCGCTATACAATAAAGATTGGAGTTCATTTTTCATCCAGAATGAGTGAATTCTTTCTGCACTGCTGTTTAGTCTTTTGCTCCAAATGCATATGTAAGCATGAATGTGTGTGTATA
CAGGGGTGAGTACCGTATAGAGGCTGGACCACAGGGAACCTTGTCTAGCCTTCTCCACATCCCTTTAGGACACTTATAGCCATAGTTCTGTAGAATGTTGAATAAACAGTTACTTTTATACAATTATTTCCATTTCTGAGTATGATATACTTAGTTAAAATATTTTAGATAATTTTTTGTATCAAAACCGTAGGCTTAGATTTTTC
TTATAAGGTAAAAATTTACTTGTTTTCTATTCATAATGTGTTATATGTACAATTCTCAATGCTGCCCTTTAAGAAAAATGAATGTGCTTATATTATTAATAATAAACTTTAAGAGCTAAAAATCTATGACAGACTTCAGTTTGTATACCAAAATTCATTTAGTGTTCATAATTAGATGTGTGACTTAAATTCAAACTTGAAGCAGT
AAGCTTATTACTTGAATAGTTATTAAAAAAAATGAAAGCACTTGGAAATTTCTTAAAGTCCTTAATTAACACACCATGGTTATGGTTTGGATTTTCTTTCAATAAATTTGCGTGTAATTGTCCATGTGCATGTTTATATCTGAAGGTAGTCTATATGCCTACCTTCACGTTTCACAAAAACAATATTTCTCAACTTAGGATTTAAA
CACGTGCGTATATATTTTTATTCTTAGGTCTCCATGTGTAGTTCTGTTGCTGCAAATCATGCTTTCTGCCGGATAAGACCTCGTGACTGTGATTAATGTCAATAAAGGGAATTTTGTTGCGCATGAGCTGTGTTCCGTGCGATCTTCAACACCAGCGCTTTCTAGAGCTGCTGAGGCCCGTCTCCCACACAACGCCAGCAGGAGTG
GAGGAAGTCTCATCTGACCGATTTCCACATCTGTCAACTAGATGCTGTACTGTATGTAAAGAGCCTCTTAAAAATGCGGGATCTTAATTTTTTTTAATTCAATAAACTAGTAAAGAATATCTAGTTTCCATGGGGAAAAACCCCTGTAAGTTTTCTCCCTAAATATAGGAAGCTTGACTCTGTTGCACTGAAGCTAACTGCCGTCC
GATGGTGACAAGTTTGGAGGTTGCTCATACTTGAACCGCTTAAAGTGAAGTGATCCCTGCGGCTGACTCCTTTTTCCTGGGCTTGGAGGGATGTAGAGAAAATAAAGCAGTTTGATTTCTAGCTGTTTGTTTAGGCCCTGCTGTCCCCTCCCTTGCTGTGTGTGGCCTGGTAGAGGTCCTCCTACCCTTCGGGTTCCTTGTTCCTT
GAACCTGAAGCTAGGGATGGATGGAGATACAGACTGACCCTACCCGTCCTGCTTCCTTTCTGATGGACCTTGGAGGGCCTCTAGAACGGAACACAGTGGAAATAAAACAGATGTGCCTAAGACCCATGGCTGATAGCTACCATTTTTGGGGGGCTGGGGGTGCTGTTACTGTGTAGCTCCTGTTTGCCTGTGGCTGCCAGAGGGAA
AGGTCATCTGGCCTACCTCCCAGCTATTGTCCTTAGCTAGCAGGTTTTACAGTTTCCTTAGGACAGGTTTAAAAGAGATAATCATTTTCACTGATGATGGAATAAATCCAAGAGCTTTCCAGAGACTGGTTACTTCGGTGCTGGAACATCTATGGGATCACTGTCAATACGGTCATTAAAGATTTAAATTATGAGTGTTGCTCACT
AATGTTTCCCTTCAGAGGCAGGTACTGTGGCTTTCTGGGAAAGGCGTACCTCCTGCAGTGGGAATAGGCCGTCCTACTCACTACCTCTTGCTTGGCATGAAATAAACTGCTGTGCTCCCCATAAGCCTTTCAGGGGAGGACACCTCCTGCCACTCTGCATCCTGCTTTGGTCACTCCTTCTCCCTGCCACACAGTATGTGGTGTGG
AAATGGTGTTTTATATATTTTATAGAGAGACTTTTGTGGAGGAAGCCTGTTTCCTCCAGTCATGAGTGACTGCCTCACCAGGTTGGGGTGAGGGTTTTCTAATAAATCTTTTCTGAAACCAAACTGCGTATTTCCATAGCATCCAAAGGTGTACCCCAAGCCAAAGGAAGAGGTCTTTTTACTTATGAGTCCACTGCAGCTGTCTT
CCCAGGGTCACTTGGGAGGGCTTCTGAGATGGGTGGCCCGTTGGCTTCCTGGGCTTGGAGCAGCAGAAGTGTTTTGTGACCCTATTGCTGGAGAGATGTGAATAAATTTATATACCAGAGGAGAAGCTGACTGCAGACCATTGTAAGGATACTACTTGTTTCTTCTACTGCTATGATAAACACCATGACCAAAAAGCAAGTTGGAG
CGCCGCTACCCCTGTTCCCCTCCTGTGTCCTTTTTCTCGTTCTTTCTTTCCTGTCCAGTGCATGATGTTTAAGGCCACATATAGTCCAGCTGATGCCAATAATAAAAGACAAGAAACCAAGTGGGCTGGTATTTTCTCTATGCAAAATGTCTGTGGAGATGGATGGACTGAAAGAGCCGGATTCCTCACACACAGGGGCAGCCAGT
AGGTGTCCCTGAGACCGATGGACGCACAGGCATGAGGCGGAGGCAGCAGGTGTGTGCCGCAGCTCTGCCTCGGGCATCCTCCTTCTCTATCTGGGTGCTTAATAAACGTGTGCCTCTTAATGGCGGTAGCCACCTGCCTCCAGAGGTGGGTAACATGCTCTGGGGGCAAAGAATGGGGATTATGGGAGTCAGTGTTCCTACTGCAG
ATGGGTGGGCTTAATAACTACAATACATGTTTGTTCCCATGGTTTTAGAATATTTGAAATTTTAAGTTTGCTGTTTTGGATCTTTCTAATAGGCCTTACAAATAAACTAGTAAGTTTGGAGTTTTTTTCCTGGGGAAACAGTTTCTCTGTAGCCTTGGCCACAACTCCCACTGTAGAGCAGCAGGTTGGCTTCAAACTCAAGATCC
ATACTTCTTGCTTTTCATGATGCATGTTTCTGTATGTTAATGACTTGTTGGGTAGCTATTAAGGTACTAGAATTGATAAATGTGTACAGGGTCCTTTTGCAATAAAACTGGTTATGACTTGATCCAAGTGTTTAACCATACATCACTGTGATAGAATGTGGGCTTTTTCAAAGGTTGAAGATACAAGTTTTAGCCACAGTGTAACA
GTAGGCACAGATGGACAGCCGCAGAAAGGGAGTTTGGCTGTCTACAGAATAGCCTTCCTCCCTCAGATAGCACCTGCCACCTAGAAATGTTCTCAGAGAAAATAAAAATAAAACATTATCCACTGCCCTCAGAAAAATCTATAGTTGGCTTACAGTGGGTCCAGGAAGATCTGTCAGGCCCTCTATGCCTCCTCAGAATGCATTGC
ACAACCACCCGTAATGAGATCTGATGCCCTCTTCTGGTGCGTCTGAAGACAGCTACAGTGTACTTACATATAATAAATAAATAAATAAATCTTTAAAAAAAATAAATAAAAAAAAAAAAAAAAAAAAAAAAGAGGATCAGAGATCTTCCTGAATCAAGAGACACAGCTTAGCCCTTGGTTCTCAGGAGGAGGCAGACCTTGTGTCC
TCTTGTTCGTTCCTGGTCCAGACACAAAATGAGGAGATGGTTATTTAAAGAGAATTCCTATTTATTTGACACAAAATGTCCAGTTAATATATTAATGTGAAATAAACCCTGTTTGCACCTTGATTTGTTTGCTACAACTGTGAAATAGTAAAAACGAAGTGACTGGAGGTTCTCTGACTCTTGTGTGGTGACCAGGGTGAGGTCTT
GGGTGTGAGACACGCCTCTCCTAGGCCTATATAAGCAGCACCAGTTCTGGGCTGGGGGTGGGGGGGCGGTCTTCTTGCCTACGCAGTAAATGCTCTTCCCAATAAACGTGTTGCAGAAGGATCCTGTTGTGGCATCTGCTTTGCTGGCGAGTCGGGTGCTCACATACACAGAGAAACCCTGTCTCAAAAAAAAAAAAAAAAGAAAG
CACACCTCCGGAGAGAGCCATCTGAAGCCAACTGAGACAGTCCCATGCTGGCCTCTCCCAGGACACCCAGGGGCTTGTGGATGTGCCTCGATTCTATGTGAATAAAATACTTTTTTCCTGATGCCAATATGTCTTCACTTTCGGGCACCCAGACCCTTTTAGTGAAGCTTTAGTGCTCTGTGGGTGAGCAGAAGGTGCCCAGCAGC
TTTCTCCTGGAATGACTGATAATCCCTGAAGATTGACAGTAAGCAGCATGTCACCTGTGGGGTTTCTATTTGACAGTAATTCATATTCTGGAAAATAGCCAATAAATTTAAATGACTGGATCTTGGCTGTTACGTGTAGACTTATTTCTGAATTTAAGCACTGTATTCAGAGGTGAATGTTAGTAGGCAGCGTCTGCTCTGTGAAC
TTGCTGCGATGAAGCAGGATGCCCAAGCACCCTGGGGGAGGAAAGGGATTTTAAGACATAACCTGTCGGTTTTTTTGATTCATCCCCAAGATCTCAGATTAATAAATACCACAAATGTAAAACATAATTACAATTCGAAAGTTCCAGTCTTTACCAGTTCAAACACTTTAAAAGTTTAGCCTATGAGATGGCTCAGCAGTTAAGAA
GCAGAGGCAGGCGGATTTCTGAGTTCGAGGCCAGCCTGGTCTACAGACCAAGTTCCGTGACAGCCGAAGCCACACAGAGAAATTGTCTTGAAAACCCCAAAATAAAATAAGTCACAGTTGAGCACTGACTTCAGTGTGCCCATCCTGCAGCAGCCAAGACCCTGCCTGGGACAGATGTCCCTTACACTTCCCTGGATCGTCCCCGC
CTGCCATTAAACAAGGAAGTGTCCCTGCCTGCTTTCACTGAGCTAGTCAGATGAGAGAGTAGCACCCTGTCCCTCAGAACCGTGTCACTCGGAAGCTGCAAATAAAAGTTCCTTGTCTCCCTTGGGTCTTCAGTCGGCTGCTGAGCTCCCAGCTCCCTCCTAGACCGTGACAAGCCTGTCGGTGCTGTGCAAGAAACTGGGTTCAA
TTCCTGTGACTCCAGGTCCAGAGCACAGGTGCCTCCTCCTCTTCTTGCCTCCCCGGGTCTCATGCTTATGTCCACACTCGCACGTGCACACAGATGATGAAATAAATGTATCTGCAGACTCAGAAGCCGTTCTTAAACGTTCCTGGCATCACTGGTGAGATTGAACACAGAGCGTTCACCAGAGCTGAAACCAAGAGGAAACCCTA
GAGATCCACCTGCCTCTGCCTCCGAGTGCTGGGATTAAAGCCTTGCGCCACCACTGCCTGGCCAGTGGGAAAGCTCTTAAGGTCCGTTTTTATTTGCTAAAATAAAGCTAAATTGATATAGAGACGTAGCTCGAAATATGGAGACCGGAGTTAACTATGCGCGTGTGTGTGTGGTGCATGTGAGTGCGTGCGTGTGTGTGTGTGCG
GGTTAGCTAGGCTTGTGTGGAACCTGAGCATGGCTTGTGGGCAGCAAGGCCCTGGCACTGCTGGCGGCTTGGCTCCCTGTGTTCAGCCTGTGTTCAGGCCAATAAACATCGAGTAGAGAACCTTGGTTACCGTGTGTTTCTTCAGTTTGCTTTTTTTCTTTCTTTTCTTTTTTTTTTTTAAATCTTTAGAAACAATGGGCATAAGT
AGATGGGAGTTGGTAGTACGTGGTACAGTGGCTTTTCTCTGTGGTCATGTCTTAGGGGCAAAGGCGTGTGGATGGTGCCAATGAAACCCTTTACCTATTTAATAAAAACGGATACATTTTATACTGTGGACAGCTTTCTTTGGGGCATACCATAGTCTCCCTAAGCTCCTTTCCTGGGGTGTGTGTACGAGGGGGTGCCTGCTGCT
GGCGATACGTGAGAGTTGTTGAAAGTCAGCAAGCCGAGCGCGCCTGATGCTCTGTATCAGTCTCTACTTTTATTTTTATGAGTTTGCTCTGTCAATGGACAATAAACCATATTATCAAAGAGAAGGTTGATTCCTTGGCTGTTTCTGAAGGGCTGAGGGATGGGGGCCAAGTCTGTACCGGCTAGAGGAAAGAAGAGTCAGAAGCT
AGGACCCGTAAGAAGGCTGACAGAGCCCCTGTGGCCAATTGAAAAGCCTCTGAGGGTTTAGACTGGTCCAGCTTTGACATCCCTTCCTGGAAACAGCATGAATAAAACATCAATCATCCAAGTGGGTTCACGCTAGTGTGATTCTGCCCCCTCCCCTATTTTCCCTAGACATGGTAGTGGGTCTGGAGGGACAGGCGGGCCAGGTT
GTTGCATTTTGTTTTTTTAAGCAGTCCCCTTCCGGTCAAGGTCAGGACTGGTCACCATGACCCCTGTGAATAATGATTCTCATGGATTCCTCACAAAACAAATAAAATAGTATCACCACACACATGGTCCTGTGCCTTGAGAGAAAACCCTAGTGAGAGTGGCCAGGTCAGGAGCCCCAGGGCTGGGCAGAGAGGCTCTGTGGAAG
CAAACCCTGGACACCCAAGGATGAGCACACCAGACACCACTGTCTTCTATATCCCAGACATTGTGGTTCTCAGCTTGTTAGATTTCGGTAAAAGGGCAGTAATAAAGATGGTGGTGAGAGTCAGTGCTAGCCGGAGAGTATGTGACTAATTATTGAGCTCACAAGGGAGTGGAGGTGGTAGTGGACATTGGTACTGTAGCACATGG
GCCCAGCGCTGGATGCCAGCTTGCCACAGTTTTCTGTAGGACACGGGAGAGAGTCGTCCCATCTCAGAAGAACCTGTGGAGATGCAATGTGCACTTTCTCAATAAACACATGTTTACACTGCTTGTGCCACTTGGGCTGGTTGATTTTGTGCTAAGATTTTATTTATATGATACATTGTCTCCGTCTTCAGCCACACCAGAGGAGA
TGTCTCCCAGTATCAGCAGAGTTAATGGGGTTTTGCTGTTCTTGTGGTTGTTTTATTTTCTGGGTGGTGGTGGTGTTAAGCTCAGAAAGCTGAAGGTTGAAATAAATCATTCAAAGTCTTGGATGCAATGCTGCCTTTCCTTGTCAGTCTCCATGGAGTTGGTGAATGATAGTCCCCGTTGAAAATAACTGACACGAAATGACCAG
GGGCATGGGTGCTCCCGCTTCTGCTCTGCTTGGGCTCACAGGTATGCACTGGCTGGGTGTGGATGAGTATTTTTCTGACCCCAGCCCTGCAGTGGAACCTAATAAAAGCACCTGAAGCGATTGTCCTGCTCCCAGTGCATTGTTCCTGTGCCCAGAACCACAGTCCACCGGTGTGGCATGGATGTGTTGCCTTGTAAGGACAGTCC
GGATGCTTCTAACCCCACCCAGCTCTCTGCATCCTGCATGCAGCTCCTGGGTCTCCTTTCTGCAGAAGAACTTGAAAAAGCCTCCGTCCTCATACTCTTCAATAAAATGTATGGGTCTAAGGGCTGGGCAGGATGAAGGGCAAGGTATCCCAAGGGGTTGCTCTACTTGAGTACAGCCAAGACCATAGGGTCTGCAGCGGGGAGGT
TCCTGGCTTTCTGGGGTGTGCTGGGAGGATTACCAAGGCCCCCTTTTTTTGTGCCCTCTTGAATCCAAGTGTCTGTAGCTTTGGAGACTGAGGGTCTGTGAATAAAGGCGGTGGCACTGGAAGTGGCTCCATGGCAGTCTGTCAGGTCCTACCCTGAAGCCCGCAGAGCTGCCTTGCAGGTCTGTAAGCCCCTGGCCGCCAGAGTA
TGATTCCCAGATTGGGAGTCAGCCAAGGACACTGGGGCTGAATGAAATGCCCATTCTTCAGGCATTTCTACCATAATATTGGAATTGAACACATTGGCTAAATAAAGTTGAAATTTTACTACCCATTGTCACTGCTGCTTTATTTTGAGCTAAGGGAGCTGAGCTGAAATTCTGCCACCAAAAGGGATAGCGGGCATCTGTCATGC
TACTCAGGAGCCTGGTGTGGGAGGATCATTTGAACCCTGTAGTTCAAAACTAGGATGGGCAGTATTACAAGTCCTTCTTTTTTAAAATTTGGATATGATGAATAAATGTTTGTATTGAAGTGTACAAAATCAGAGTTGATCACACCTCGTCTCTTTATGTTGCTTAATGTTATGGCTGTAGGATTTAGATCTGGGGTGTCTGCTGA
TTTTTTAATTCTGAAACAGACCTGTTTTGTACTGAGTTATTTTTGGGATAAATATTACTGGTTGCTGTTGTGGAGAAGGTGGCATTTTCACCTTTGCCATAATAAAATAGAAATGTGTGTAGAACTGGAGCTGTCTGGTCCATCCTGCTATTAGAGTCTCTGTGGCTGTAGCTAGTACCTGGTGTGAGATTAGAGTTGGTGCCTGG
TGGTTTTCTTTTTTGTTATTGTTGTTGTTGGTTGGTTGTTTGTCTCTCGTGGAAAATGACTTAACACTCATCTGTCTGTAGAGGTTTTATGTTAAGTTGGAATAAAAACCTCAGAGCCGCAGGATTTAAGTGTGTGGACAGAGCGCTTCCTCCCGGGGCTATTTGCTAAGCATGACCTGCGCTCTAAAATCTGTTCCTTCAGACAC
GTCCAGGAGGGGCGGCACTGGGCCTGGCCCCCCGGGTATTTATTGCTGTACATAGTGTATGTTTGTGATATATAAGGTTTTCTTTATTTTGTATATGATCAATAAACGCCTTTTAAAGAGATCTGGTGGTATTTCTTTGAAATCCCGAAGGAGCAAGGGTGGGAAGGGCGAGCCGGAAGAGGTGGAAAGGGCCGGGCCCGCGCATG
CCCTAGGCACTGGGGAAAAGAACTTCTCGGGTAGCTGACACGACTCCTGCATCTTCCCCAACTCACCAAACTGCTACTGCTCTTCCTATCCTTTCAGTTGAATAAAAAAAGAAAAAAAAATCCCCCAGAGCTCCAGTCAACCTATTTGTCAGCTATGGAGAGAGGCCTGCCTGTACAGGGGGAGTATGACACCGAAGGAGAAGCCA
GTAGTTAGAATGTGTGTATCAACCTGTGTCTTGGTGACCAGTCTCTGAGCTGTGCGTTTGTACTACCACTGTATTTGTGTACTTTAACAATTGTGTAAATAATAAATTCATAATGACTTCTACCTTTCTTCCCTCCCCTTTGTGTGGTCTTTCTTTCAGCAGCATGTGTAAGCTACATGAAAGCTAACTTGGTGTGGGTTGGGGTT
TCGGCTAACTGTGGATTTGATGTCAAGTATGCATGTTACCTTATGTGTATTTAATCATGAAACTTAATTTTTGCACACTTGTTTGTACTGTTTTCTTTGAAATAAAAGTGACTAATTTTGTCGTACTCTATCTGTAAAGAGCAGAGCCATATGTAATGTACCCACAAATTCTCTCTTCCTCCTGTTTATGTAATGGTATTGGTGTT
CCTCACCCTCTCTTGATAGATGGCTAAAGCCTGCCATGTCCCAGAATCCTGGCAGCTTGAATTGTGTAGTAATAGCTCTGTGGCCTTGTCAGAGTACATTAATAAACTGTTTGCATATGTTTAAACTTTTCTAACAATGTAAAGGGCAGAGTTCACCTTGCATAAGGGACCAAGACTCCACCATGGCCCCATCTCTTGTCACCACT
GGTATTGTGTGATTAACATTGCTAAACTTTCTCAGTGAGGCAAGAGCTACCAGCCAATTGCTCTTAGTCACAGCTGTCTGCTCTTTCTCTTAGTGCCACAAATAAATGCAAATCCAATGCTGTAACTGTCGTGTGGACTTCATGCTACAGTGTCCATCCTGCCTACAAAATGGAGGGATTAATCTTTTCTGCCAACAAATATTTTG
AGGGTTGAGTCATGGCAGAAACTTGCACTATTGAACTATATGTGCTCATCTTTGCACTTCCTGTACAATTTATAAAATGAAAGTCCTGCATCACGTGGCTAATAAATGTTATTTTTCAAATAATTAAAGATGTTAAAATATTTCTCATGTGCAGTAAAAGTAAAAATGTAAAAGAATTCTCCCAAGAAAACTGTTCTCCAAACAGC
ACTGATAGTTATGTATCATTTTTCAAATGTTATTTTTATATATACAGTAAAACAGATTTTAGTTTCCCTGTATTATCAAAGAGTATATTATAAAGACCTAAATAAATGTTTTAAGTTATTATGTAAGAGAGTGAAGAGACTAGATTCCTTTTCGGTTTTTTTCTTTTTTTTTTTTTTTTTTTTTTGGTTTTTCGAGACAGGGTTTC
CACAACTATTAATAACTATCTGTGATAGGACTTTTGTTCTGATTTCTCTGTGAGAAATGTAATACTGACTTATAAAGCCTGAGCTTCTACTTTATTATTTAATAAATCAATGTTTACAGTGGTAAATGAAACCTTTTCAGAGATGTATGTGAATTATGTATATAAGTTTTTGAAAAGTTAGCAGTTATGTATATACAGAGGAAAGT
TTTTATAGTTTCCTATCCTAAGGTGAAATAATGAATTTAGTAATTTGGGAGTTCGGACATACTGTATTCTATTGGAGGTGCCAGGTTTGAGTCCTTCAAAAATAAAAAAAATTTAAAAAATCTGTTTTTTAAAAGATCTGATTTTTAGCTCTTTGAAACCCATCGTCACTTAGATTTCCAATGCTAATTAAAATTCTTTTATTTTT
ACCAGCCTTACAGGTCTCAAGTCTTCTCTGCAGCTTTACAGGGTAATATGTAGTCCTGGCTTGTTTATCCACGGGGATGGGAGTTAAGTCACTTTTACAAAATAAAATCTCAAGTAACTGGAGTCTTGTAGCTCAGTTGACTATTTTATCTGATAAATCGAATTAAGATGTCCTTTTCAAATTCTCAGTGTTGAACACTATAAAAT
AGGAGCTATCCAGCTTGTAGTCTGAGGTTTTCTCTGATTCAGCCTTTGGTCTGGAAGGAAGTTGGCAATTTTCAGCAGAATTATGGATGTGTCCAAGAATAATAAAACTGGAGTTAGTTATGTGGAGCCCGTTGCCCAGCTACGTGACTGCCTCTCAGGCTTAGGACAGGTTGTGGACGTTCTTGGTCAGGATCATGGGGCCTAGC
GACATATTTTCAAAGAAACACTTTCTTATTTACTGCGTGGTGTAAACTGTTGTTAAATGTGTTGTTACATTATGTCACTGCTAAAAGTTATTTGCACTATAATAAAGGAATTTTCTACAAGATAGCTTCTGGGTTATTACATGCTGCATTTGGCTCTAGATACAATGTATTTATCATAGACCATGTGCTTAATAGTGGTCCCTTTA
CTTAAAGTGCAATATTACTTAACCTCAGAATCGGGCCAGTTCTGTAGATCCTCAAGAGAAGCTTCAGTGACTGTCCCTTTGAATTGCCTCCGATTTCAAAAATAAATAAATAAATCTACACGTTTACTTTTGCTGTCTAGTGCTCACTCTTGTGAAATGCAGAAAAAGTCAAGTACTCTTGCTCCAACATAAACAGGAAGGTTTGT
AGAGAACAAGATTGTATCTGGAAACCTTCGGATCCTGGATCACTGAAATAAGCACTTTCAGATACACTTTCTACTAATTATGGGCTAAAGAGTTTCTTATAATAAAATATCCTCTAAGATTATAAAATAAGCAGGTACTTTATTTACTATGTTGTACTCTGCAGTGTTGATTTTTTAAAGTAGTTTTCTGCAATGAGCTTTTAGTC
TAAGCTAAGATTATTAGAAACATAAAACTGTTTTTGAGTCAGTCTGTTTTCCATGAGAAGACATGCATCATCTTTGTGTGTTTTGTGCATTACTCAGTGCAATAAATAACCATAATCTCAAAGCTGGCTGTAATTTGCTTTGTGGATATTCAAATACTTGTTGGTTAGATTTGCTGTTTACCTGTATTAGTAAATATTATCTATAT
AGTAATAATGCTACATTCAAATTGTGAACAGCAAAATATTTTAAATAGTGTGTGCTTTATGATTTGTGAAAGTCTATCATGTTGTTAGTGCTGCAATCTAAATAAAAGTATATTCAAGTGAAAATCTCTCAGACTCTGTTTCTACTTTATATTTAGTATCTTCAGGAAAACAAGTTTGCCCAATAGATTATAATTTTACTTTTTTA
CAAGTAAATATCCCATTACATCTTCTCTAGCATAGCACTGTGTGTTTTGTGAAAATGGTTATGTTTATTTATTACAATACTGAGTCATATATAAATTTTCAATAAAAGCAGAAACTTTCTTACCTTAAACCCTGCTGCAATTTATTTCCTTGCAATGAAAACTTGAGTGGAAGTTTGTGTGTCTTTCCATTGTGAAGACTTTCCAT
AAATATTGCATATACTAGTATCTTGTAACATGCTTTCTTGAAATATTTTTGTGCTTTAGAGGGTTCTCACCTGTGCTACAGGGGACTGGGAAAAAGTGGAAATAAAGTGATTGTATTTTTTAATCATCACGTATAATAAGTGATACTCTTTCTGTTCTTGTTTCCCTGTGTTTCATGACATTCTCCCTGGGCTATCTTTCCCAGAA
AGCATGATGTTTTAAATGTTAAGCTGTAACATGTTAGATAAAGTTAACTCTTATTTTTGAATTTTAAAATTTGGATGGGGGGGTATGAACTGCTAGAGAAAATAAAGTTCTGCCAAAATATTGCATATACTAGTATCTTGTAACATGCTTTCTTGAAATATTTTTGTGCTTTAGAGGGTTCTCACCTGTGCTACAGGGGACTGGGA
GTGAAGCTGCTCACAGACTTTCTCCACTGACCCTTTGAAAGTCCTGTTTGCCCACTGGTGTTACCAAAAGACATTGTATACATGCATGAAAGTCTTCAAGAATAAATAAAAATATATTTTAAAAAGTGGGTAAAAAAGAGAAACCTCTCAAAGTCCAATCTTGCTTGTCTCTGCTTGTTGGGTTCTTTATTTTCCCATCTGTTCCA
CAGTCTCCTTACTGCTGTCATTTGAAGAAACAAACGACTTATGTAACAAAGGAAAAGTGATCACAGTCAGTTTATAAGTACACAGAACAGCAGTCATGTCAATAAAAATAAAACCATTATTTTTACATCAAGTGTGCTTTATTTCCTCCACAGGTATTCTGTTAAATAAAGCACCATTTATATACTGCCAGGCCACAGCTAAAGAG
GCTTTGTATTTTATATCTGTCTGTGATACATGGACAGGCATTTCTTCTGCCAAGTACGTTAAGGTTTTCCTTACATTAATTCTGAGCTCAAACTTATTGAAATAAATGGCAATGACAAAAATTGTGGAGAAAGTCCCTTGATCTGACTTGTTCTGCTGTCTGAGGAGACTGGAGTGCTCTGTATTCTACATAATTCCCTGGAAAAT
GTTGTTTTTTTTTGCTTAATAGTGAATTTTATGTGTTTCCCCATAGAATTGGAAGCTTTATACGCTTGCTGTGAATATACTACAGATTAGAACTGTCAGAAATAAATCACAGAATTCATTTATAGACACTACTAACAGCTGTGGGTTTTGATAAAAAGTGATTTGGGTTTTGCTTCTTTCATATAGATAGGTTTATCAAATAAATA
CTTCTTAAAGTTCTGAGTTAGTTGACTTGAAGTCTTCAAAAATTGAGTGATAACATCTACTTATAAGAACAGACAAAAGGCTAATTTTTTTAACCTTATAAATAAACTAAATAATAAAAATTTTCTCATCTGTATTATGTCCAGTGTTGAATTTACTTTAGGTGATGTGTTTTTACCAGCAAATAATTGATAGTATTATCTTTTAT
ATCAAGATGAAATATTTTTTTAATGTCAAGATGCCTTTTATTATATAGCATATTGTGTTACTTTTGTAATATCTTTGTATACTGTGATTTTTGTTGATGTAATAAATAGACCATTTTCTAAAAATGCTTGTTACAGTTTTGCTGTTTGCTTACGAAATATCAGATTTCTTTTTTTTTTTGTTTTTTGTTTTTTACTTTTTCATTAT
AGGCTGTCTGTCTGTCTGTCTGTCCAGGGCCTGGACACTCACTGCTTCGTTTTACCTTAATTGCTCAAAATTCATCTATGTTAAACATAAAATTTCTCCAAATAAAGGTGGTTATAAAAATATGGAAAAAGTAACTGAGTAACAAAATTTACTTTAATTTTAAGCAATAAGTGTATGTAAATGTTACCTACTGTCTCAATAGATTT
GGAGTTTTCATGGGAAGCCACTTTGACAGGCATTACTGTGGCAAGTGTTGTCTGACTTACTGCTTCAACAAACCAGAAGACAAGTAGTTGTGTATGCGTTAATAAAAAGAAGGAACTCGTACTTAGTATTGTGCTTTATTGTACATTTAAAGAATGTTTCTTTGGCTGTGTGATGTTGTATGAGCTGCAGCTGTCAAAGCCAATAT
TATGTATATTCATAAATCTTGCACTGTATTCTGTTAAAATATTGGTGCATGAATTTATTTTCAAAGTATAAAATAATTTAAAACCTTTTGTTATGAGTCAAATAAATCTCACTATGTAAATATATTCTTTGTTCTTAAGCTGTTTCATGAACTAAAACCTTTCTAAAAGCATGTTACCATGTGTCCACTCTCTAAGCCTACCACCG
GTTTCATACCCTCTCTGTGAGCTATGACCTACATTGCCAATATCCTGTCTGTGTTGCAATATCAATGTTAATGGCCTTGGACTCTAATATTTGCTTTTTGAATAAATACTGTCTACTACGGTGTTACATGGGATCAAAAGATTACAGTAATTGATTGTAATGAATGAAGATCTACAAACTGCTGGAGATGGAACAGAGTTGTGGCT
GATAGTTTTGCCATAGTGTTTTCCTGTTTTAGTGATGTAACTCTAGTTACAAACTTCTATATTCCTGTTCTTTCTGTCTCCTTTACCATATTTACTGAGAAATAAAAATATTTTCAGCTATAATGCTTTTATATGGGTGACTAAACTTGTTTTTCAGAAAGCTTTATTATTTATGTTAGGCTTCATGAAAATTGGCACTCAGGATT
GAGCTATCCATATATAAAACCACTATGATAATCATATTTACTTTGTATTTATTTCATAATGAAACTTTAAAATAAAAGATAGGTTTTCTGGTGGAAACATAATAAAAATTGTGTTTAAAACAGATTTTACAATTATAATTTCTCTAAGTGTCATTTCTGATTATAGTCTATATTTTTCTTATTTATATATTGTCACATAAATAAAA
GAAGGAGTGGCCCTGTTTGTTTATTTTTGACCACTGTTTCAAGTCTCCATTTTACTTTTTTTTTTTTTAAATCAACTGACATCTATGTGTCTGTCATCTAAATAAATGGCTTTCAAACCAAACAACTGGGTCACAAAAACCAGGTTAGAGAAGGAAGAAAACCAAACCAACCCTAGCCCACCTCTGGAGGGTAATTTTTTGTGAGG
CTGCACAGCTTCTGTCCTGGCACCTCCCCATCCGCAGGGATGAGTCACTCTGGGTGCCGTGCTCAGTTCTCATGTTTGTGTTTTTAGAAAAAAAACTGCTAATAAATAGTGGATGTTTTACAATAAAGTTGTTTGACGATCTTTCCCTAAAACCTCAACAGAACCTTAGAGCCTTGTTTGTGGAGGGGACCCCCTTTCCTCTACCT
TAGGGCATTTGAATATCGTTTATTTTACTTGAGAAAGCTACTTCCCATTCTTTCTTTGAGTTTTGGCAACAAAAGTAATTTTTCCCCTTTGTAATGACTTAATAAAGTCTTTTTTGCAAACTATCTTTTGTAACAGATTTACACTATGTAACCCTGGCGGGCTTCCCAAGTGCTGGAAATTACAGGCCTGTGCCTAAAGAATACAG
CCCATCTTGTCTTCCCCTGCTGCTGTCTGAGACCTTACTGGTTACTTTGTTCCAGAAATTCTCTTTTCTTCTTCTGGTCATAGAAATTAGCTTTGTTGTTAATAAAACCACCTGGTTTTACATCTGATTCTGCTCAGACATGACCTTTGCTCTTCCAGCATTGCTTAGCTGAATAGAACCTGCCAAGGGCCTCACCCAGGCCTGCA
GTTGATCTTGAACTCTGGTCCATGCCCATTGTGGATAACTGCTCACCATCTTGATAATCATCCCTCCTGTATATAAACTCTGAAAGTGTACCCACCAAAAAATAAAATACAGCATCATCCTTTCCCCGAGCCCCTCAGAGAATCTCAGGACACTCATTTGTTATTTTGTAGCATCCGCCTTGAAGGTTCTTGGAGTTATTGAGCAC
TCCTCCTGCCCCTGCCTCCCTAATGCTGGGAATTAAAGGTCAAATTGGGGCCCTACAGCATCTTCCTACCATTCTGTTCTTTCCTTGGCCATTAAAAAACAATAAATTTCCTGTCTTTTTGCATCTAGGAATTTTATTGTTTATTTCTGTGTGAGTGTGTGTGTTTTTTCCAGTGTATGGGTTCACATGTTGAGGTCTGAGGACCA
TCCACCCTTTACTTGGTTTTAAGTATGTATGGAATGTTATGATAGGACATAGTAATAGTGGTCAGATGTGGAAATGGTAGGGAGACAAATATACATGTGAAATAAACTCAGTATTTTAATAAAGTAGCACTGTTTCTATTTGCTTATTTAACTCTCATACTTTGAAGTTAACGTTAGTGCCCTCATTTCTGAGCAGAATCACTGTT
TTCTTTTACTTTTGTGATGCAGAAAACTACTTCTCTACCACTTGTGCATATGCCTCATTTCTTTGACCATGTTTTAACCTTTGTATCCTTAGCTACTCTCAATAAATTTTTAAATGAATCAATAAGGATGTATGTGACAATATTTTCAAATTACCGTAGTGAATTATTTTCTAGGTGATGAAGGCAATTGAGTACCTTAATACTCA
TGCATGTATATTTACAATTGTTACAGCTTTTTGATGAACCATTCTCTTTATTAGTATGTATCAGTTTCTTCTAGCTTAGAGTGTACTTATCAGCTTTTGAAATAAATTTGCCAGTTTGTTTCAGCTTTCATTTGATTGTATATTGCTTTCCATACTTGATTTTGTGAGTGTCTTTACTACTGAGGCATGTTTCTTGGACACACAGA
CTCTCTTCCTGCTACCTGTAGATCCAGATGTAGAATTCTCATCTACCCCTCTCTAGCACCATGTCTACCTGTGTGTCACCATGCTTCCTGTCATGATGATAATAAACTAAACCTCTGAACTATAAGTCAGCCCCACTTAAATGTTTTTCTTTATAAGAATTGATGTGGTCGGGCTGGCGAGATGGCTCAGTGGTTAAGAGCGCCGA
CTCCTGTTTTCCCAGTTCTGAATTCACTCCGCCTCCATGCCACTGCCCCAGTTATAAACACAATCGTGCTGTTTGAGGGCTGGAGGCGTAGCTGGCATGGAATAAATAAGTGTTCAAATAATGGCCTGAAAGGTATCTATTGAATTTAGCAATCCACAGTCACTTAGTGAGGCAGTTTCAGAGAAGAGACGGTGGGAGGCGGATTT
TACATATATATGTCTCTTTCCTTCTATCTTACTAAGTGATGTTTCATACATGTGGTTATAATAATGAGCCTTGTAAGTCTTTTGACCACTTCTAAATAATAATAAATACTTGCTAGCATGTAACACTTTGGCTTTATTTTGTATTTGCTTCCTTTTTAACATAAGGACTACTGGATATGGTAGTACGTGTCTTCAGTCCCACCAGA
CTTTCCTCATCGACAAGAGATGGAGACAGACTGTCTTTCATTAGCTCATGTGTTGTGTATTTTTTTAAATGAAAAGTATAGTATGTGGCACTTTTTCAAGAATAAAGGAAATAGTTTTGTATGAGTACTCCTTAATTGTGACACATGATCCTTCAGGTAAACAATGCTGTTGCACTAGGGGAATGTTGGACCGGCTGAGAGCGGTC
TTTGGGACACTCAGGGCAGAGTCTCTGGCCAGCCTGTTCCTGTTGCAGGAGCTGCTGGGCCTGGTGAGAGGCAGGACAATCACAACCCAAGTGCTAACCTAATAAAACTTTCAAAAATGGCATCTCCTTTTCATTTCCTCTTCCTGGGGATAAGCAGGGTTGCGACCACAGCACAGTGCTTCCTCTGGAACAGGTAAACTGAGGGA
CATACATATGGACAGGGTCCCCTCCTGCTGTCCCTCCCTGCTCACACTTGCTCAGATGCTGCAGTGCAGGGGCTTCAGCATTCTTGAGTTCCTCCGTGTTAATAAAAACATCCTGTGACAGTTGGGGACTATGTTGTTAATTTTGTCCCCTTAACAGCAGCTGAAGCAGATTCTATATGACATTTGGAACCAGTTCTGGTTTCCAT
TGACAGTATTGCTTTATACAGTTCTTGTATTGAAAGGAATTGCTCCTTTTAAATGAACAGGTGTACATTGTTCTTATGGGACTATTTCAGTGGTGTAAATAATAAATATCTTTTCTTAAAACATTGGTTATCTGTTTTATAATGTCTCAAATATTTTACCTCTTTGTCAGTTCACCAACCATGTTCAGGCAAGGACCTCTGAAAAT
TAGGGTGGGGAAAGGTTGGTATAATTGAAGATTGTGCAGTTCCTAGTGACAGGTGCCAAGAGGTTATGATACGGGTTTCTTGGGTCTGTTGTACAGTGTGAATAAATGCTTGCAGCTCTTAGCCCTTTTTGATCAATGAAGCACTTTTTTATTAATATTTTCTTTGTATGTAAAGGAGGAAGCGTAACTCCATAGCTGTACATAGA
GTTAAGTTAACGGAGACCCTTCTTGTTGAAGGGGCCTGCTGCTAGTAACCTTTGCAATGTTCTGCTTTTAATATGTGTCAAATGGGAGTCTGGAAACTGTAATAAAGATGATTGTATCCATTTGCTTGCTGCTTGGTCTCTGCTAACTTGGGGAGAATCCTGGAGAAATTTCGGGTCTATTACCAAGAGAAGACACACATCTAGAA
CCCCTTTCCTCCTGGGAGCCCCACGCTTCAGGAGTAGACTAGAGCCACCTCACTTGTGTTCCGTGGGGTTACATTTGCTTAAGGATACACCTTACTTTTTAATAAATGGTTTTGATTGTTCAAACTAATTTCTAGCTACCTGAATAATTCACAGATTATAGCTTATTTTTAATTAATTTATTTATTTTGAAACAGTTTCACTGTGT
AAATGAATACTCTCTAGGAAATGTGCAATTTCATGGTAATTATTTTTTAGAAAAGTCAATTTAATAAATTATCGCCTTTAGCATTGTAACAGTTTTCAAAAATAAAGAAAAGTAGGTCCTAATGATGTATTGCTTCCCCGAAATGGTATCACACAGGTCATCCATGAATCGCTGTAGTGGCTAGGGGTATGTGGGACTGCGGCACT
CACTCGGCACATAAATCAGATTTTCATTCGAGGCGAGAATGTCCTGCTGGTCCATCTGGCCCAGTGAGCAGCTCAGCCCACGTGACCTTTGGGTTGTAGAAATAAAGTGCATGAACTGTTCTCTGCTATATCCTAGTCTCCCACACAGTGCGAGTCGGAGTGAGTCCCGCTGGTCCTGCCCATGCAGGGCACAGAGCTGGCTCACC
GCCGGTGTTTTTCCTTCCCATTCTCCCCTCTCCCCAGGAAGAAGCAATAGAGCTCATGTTTGGTAACTGCTAAAATCTTTTTAAGAGGAAAAAAAAGTATAATAAAGACTTCAGCTCCTTGGCCTACTTAATTGGTTCCTACAGAATGAGTTTAACTTGTGTGTTTGTCTTAAGCTAGGATGCATGTCCCCACATAGCAGACATCC
CCCCTCTTTAGACAATGCATGTGCTCTTTTCCTCAGCCCCTGGAAAACCTTCCCTCGTGCCGTATCCTGTTGGACTATTATAAAGCCCCTCCCACCCCCCAATAAAGTGAGAGTCGGTGCTGACAGTCATCTAGCCTTACTCTGTGTATCTCTGCTTTAGGAAAGTTTAGGGTAATAGTTCTTACCTCCTAGGCTTATAGAAAGTG
GCTATGAATTACAAGGAACTATTTTAACTTTATTACACTTTCTGTATAAAAACAAATTTGTATTTAATATTATTTCAACTGCAGTCTTGTAAAATATATTAATAAAAAATAATGATTGGTAAGAAGGAAAGTACCCTTGTCCACTTCTTTAGGAAGCTCCTTTCTGACGGCTAAGAAAATTCCACATTAATTTCTCTTCCACATCT
TTAGCTTCCTTTGGGTTATTCTCTCTCTAGATAAATGTTGTTGCACATCTACAACCCATAGACCAAAGATTGCTTGAAGGTTGATGCTATTGAAAGGGTCAATAAACTATGAATTGGAGACTAAGCCTGATTCCACGGCCAGCAACATTTATATGCCACTCTATACCCCACCCCCACAGTTGACTGCATGGCCAGAAAACCATTAT
GTTTCAAGTTGCCGTTCACCGACCGCCAGTGTGTGGGCAAGCTATGGCTCCACTGTACAAACAGACTCACTTCTGCTGTGTTTGAGTACAGCTGTCAGCAAATAAATGCAAAGTGCTCATGAGACCGGCTTTTGCACGAGTCCTTTATTAACTTCCTGATCTCCGCTTGGTAGTTGAGACCGTGCCCAAGCCCCATGCAAACTCCT
TTACTTTGAGGACCATATGACCTTTGATGAAGGTCCACTTCTCTATATTACTCCAATGTAGCCATAGAGCATTGTTATAACAAATGAATGTCTTTAAGTCAATAAAGCTTTATTCATAAAAATGAGTAATATGAGTAATAAATCTGTCTACACAGATATTGTCTAACATAACCATAGCAATGATTACTACAGGAACATAAAATATT
ATAACCTTTTGATTCCCTCCAGAATCCCTAAGCATGTGAAATTGGAAGTGACCATAGAGATTCAGTCAGGACGGCATCATGTGGGCATTTGGGCTTTGTCAATAAATCTTAATTTTTCAAGACAAAGTCTCTTTGGAATCTCTTAGATTTTGACTGCTTTATTTTTATTTAACCCTCATCCCACCTACATCCAAATTTCAATCAAT
GAATTTAATCTGCCAATGACCATGATGGAAGTGGAGCTTATGTTAAAAGCTCTGATGAGATGACTCCTTGTTTGAGGATGGGTTTTGATCTTCACTGAGAAATAAAGTGATTCTGTCTTTAAAGTCAAGGGGACTTATGCCCAAGGCGTCACCTCACGTAATAAGAACTCACAGGGAACTAGAGGCCTGTTGAATGCGTCCCTTCC
CTAGTAACCCCTTGCCTTCTGACACTAAACAGCTTTTGTCCTCTGCTTTGGTGGCTGAGGTCAACTCATGTTCTTGGGGAAAGGTGGGTTGTGTTGCAAAAATAAAAAAAAGTGTTTATTTGCTTTTTTTGTGGACTCTTTTAAAAGCAAAGCAGAGATTGTTTTTCAGACCTCAGGCTCCCTGTTTTCTGACCCAGGACAGGCCT
AAGCTTTCCTTCCACCCCCCAATTTCTACCTCCATAGACTGGCCAGAATTTAGCTTCAGTGAGATCTGAGATGGTCAGCATGACACCACATACATTACCCAATAAATTATTTTCTCTCTGCATCTTATGTAGGAGCCTAAGTCTTCTTCTCTGTCAGGCTCTTATTCAGAAGTTTCTGGCCTCTCCATGCCTTTTATTTCCACTTG
AAATAAATAAATAAATAAATAAATCTTTGGGAAAAAAATTAGAAATTTTGTTTTCAGCTATTAAATGTGATATATGTCCAAATCAATTTTCCTCTGAAACAATAAAGTCGGTTCCTCTTCATTAATGCCTTTGTATTATCTCTCTCCTTCCTTTCCCTAGATACCCCTGTTAAGGACTCATTTGTTACAGAGGAACACTTACTTCA
CCAGCAACCACGTGATGGCTCACAACCATCCGTAGTGAGATCTGATGCCCTCTTCTGAGATGTCTGAAGACAGCTACAGTGTACTTACATATAATAAATAAATAAATAAATAAATAAATAAATAAATCTTTGGGAAAAAAATTAGAAATTTTGTTTTCAGCTATTAAATGTGATATATGTCCAAATCAATTTTCCTCTGAAACAAT
CATCCCTCCTTGGCCTCTGAATCAGCTCCTGCTTCCTGACCTGCTTGAGTTCCAGTCCTGACTTCCTTGGTGATAAACAGTAGTATGGAATTGTAAGCTGAATAAACCCTTTCCTCCCCAACTTGCTTCTTGGTCATGATGTTTGTGCAAGAATAGAAACCCTGACTAAGACAAATTGGTACCAGCATAGTGGGGTATTCCTGTGA
GAGGGTATAGGGAACTTTCAGGATAGCATTTTTAATATAAATAAAGAAAATATCTAATTTAAAAAGGCAAAAAAGATACAAAATAAATACTAAATAAATAAATAAATAAATAAAGTACCATTATGAGAATATGTGGTTGTGTACGTCTGACTTTAAATACTTCATCTAATTAAACTGAGATCTTTTGTCCCAAGAAGATTCCCCAA
TTCAGTGGACTCTTCTTGGTCAAATTGTAACTAGCTAGTATTATATTTATATACAGGGTCTCTTTTCCTTACCGATGTATTTTCCTACTCATAGCCAACCAATAAATTCAATATCTGTTTCAAATATTTTAAAAGTGTAGTTTGTACAGCTCTAGCACTAAGGCTTCCAAAACAGGTGTTAATCAGAAGATCGCGCATTTACAGTT
AAATGCTTTGTGTCCAAAATAATTTCCAAGAAACTATACTTCTTAAAATGCATAAAACTAGTCTGTTTTCATAATGTAGATTATTTTTGAAAAATTCTGTAATAAATATATGTAATGTTTTGCTATAATGTAATTTCAGTGTTCTTGCTGATAAGTACATCTTAGGAGTGTTTTACGGAGTGTTTGGAATATGTTTCCCTTTTAAA
ACTGTTGAGTGTTAACAGTTTTATACAGAGACTGAGCCATTTTGGATGACTCAAAATTTTATGAGAAGACATTTAATTGCTTATGCTGTTTTTAAGAGGAAATAAAATTACATACTGTTTAAATAAATGAATTTTTTCTTTTTAAGAAATTCTCTAAAGGTCTTGATATCTTGGACCTTGTTTTTCCTTTAAGGTTTTTTGTTTTG
CCTTTCTAATGGCCACTCTTTAGTGTTTGTGTCTAATGTTAATGCTTAAAGCACAGGACCCCCATGTAGCTTCCTCTGACTTGGTTTGTAAGTAACCTGTAATAAAATGGCATATGCACTTTAACCAGCCCTGTGATCCGTACGAGTGTAGCAGCAAGAGGACTCTGTTGACAGGCACGTTTATTGTTGGGTTATTTGTTCCAGAG
TCTTGCCGCCAGCATTGCACCAGCAGTCCAGAATTCCTGCCTGACAACCCGTGTTTCCTTTATTAAAAGTGATTAGTACAACTGCTAGTTATTTTCAACAAATAAAGCCATTATGTTAAGAGGGGACTGTCCATAGTGAGTGAAAGGTGGCAGGCAGGGGCCTACAGCTCCTAGGGAATGGAGAATTCATGTGAAGCCGAATGAAG
ATCAAAAGTACATAAAAGTCCTATTAATCCCCTTACTCTGCTTCCCTTAGCTCTGGTATACACCAAAAAGAAATCTTTACTTTCCTTGTGTTATAAAAATAATAAAAATATTTTACTAGTATGGAAATCACAAGCATGTTTGACTTCAGTGGGACATTTGACAGCTGTCAATTTCTCTGATTAGCTTCACTCTCTTCCTGCATGTC
GAATGCATTTTTCTTCCTGTTCAGTGCTTTATCACCATCTGTTGTTTGTGGTCACAGTGACCATAGCTATGTAGCGGACGTTTCCAAATGTATAGAGTGAAATAAACAGTTACTAGCAAGAAATGAATACATGTCTGCAGGTTTCTCCTTGAAGCAAACATGGGGATGATTGCTTTTCTAGAAATCGGTTTATCTGTTTCATCATT
TATGGGAGGATTGACACACAGCATGAGTTATTTGACTTTTGTAGGATATTTAAAATCTTCATTTGCAGTTCATGTAACAGTTGTGTCTTAAAATTCACATAATAAAGCAGTCCTGTTCAAAAAAAAAATTTTTTTTTTGTGGCTTGTAGAATTTTTTAAAAGTGTATTTAGGGCTTTTTGTTTTTTGTTTGTTTTTTTGTTTTGTT
TGCTGTGCTTTGAACCTTGTGGGTCTGTCAGTGTGCCTTGTCTGCTTCGGCATCCAGCATTTGCCATCATGCTCCTGCCAACACCTACTGTCAGCCCTGCAATAAAATCCTTTATTTTTCACTCTTGTACAGACAAAGTGCTGGCCTCCAGCTTGCTTGTGGAGGGCTCAGCAAGGCCTGGGGAGGAGGGCCTGCTGGGTCTGAGC
TGAATCCAACTATTCTTCCTTTAAGCCGTGATGACACATCTCAGGATTTCTGATGACTTAAGTTTGATTCTTTCCTCCAAAATCTTTAATCACCCTTGACAATAAAATATATTTCCGCTGATCAAGAAACTGACCGTGAGAGCTGGGGACCTGGCTCAGTGGGAGAGTGTGTGCTCCATAGCATAGGACCTGAGGGGGGCATCTCC
TTAACAATGGGAACCCCTTGTGAGCATGCTCAGTATCATTGTGGAGAACCAAGAGGGCCTCTAATTGTAACAATGTTCATGGTTGTGATTTTTTTTTTTAAATAAAATTCCAAATGTTTATAAACTGTCATCCTCCTCCTCTGTTCTCGTGTATGTCCAGTTCTTTCCAGCCCTCGCTAGATGGGAGCAGAAGCTTGTGATGCCCT
GACAAGTCATAATGTCTGCAGCTTATTTTAAATTGAAACTGATCAGTGACTGTTGAATTGTGATCACCCCTTAAACTTGTCTGTACCTATGTTTAAATGTAATAAAAATTGAGGCAAAAATGATTTATAAAGTGGTGAATGTGAGCTTTTTGTTTCAGGCTTAGAGAAACTGGGTTGAGAGTTCATCCTCTATGGGAATATTTGTC
CACTCCTCATGGCATCAGCTCCTGCCTCTAGGTTCCTGCCTTGTTTAGTTCCTGTCCTGACTTTCTTTGGTGATGAAAAGTGATATAGACATGTAAGCCAAATAAACCTTTTCCTCCACGAGTTGCCTTGGTCATGGTATTTCCTCACAGCAATAGAAACCCTAAGACACTAATAGACATAGGAATTCACAAATTAATAAAACATT
TGTAAGCTAGTTGCTACTGGGTGGCAGATAAATTGTGCATATTTTAATGCCATAGCATGCTGTTTTGAGTTCTCAGCTAATAGTCATTAAACTGTTGTTAAATAAATTTACTCTATTTAGATGACAATGTGACTTAAATATAATCTCTAATTATCTAGGAATCAAATACATATCTTTGTGTCTTATTGGAGAGTCATAGAAATTTA
CCTAGACTGGGTTTTAAAACTTTGTAGGTAATCTTTTTGTTTTTCTTTTTCTTAAAAGTTAAGCCTTCAGAATTTACATTTAAATTAGGCATCTAAATTTAATAAAGAATATATTGAACCTTACTAAGTTCTTTAATGGTGTTCTCAGTTTTAAAAATATATATATGGATTTATAAAGCATATGCTATTTGACACAATGCATATTC
GGAAGGGATCCTTGGTAGCTTGTTTTTTGTCTGTTGGGATCTGAGCTTTGTATAACAACCACTTTGGTGTATAGTCATTTCTAGTTCGGTAGTTTTCTTAAATAAATTGAGGGAGACCTTGGGCTGTTCTTGACCTTGAGTGATTTAAAGGTTATGGGGAGGATTTGACTCTAGCCAGCCAGCCATTTTAGCCACTCACATGTGAG
TACTTTTTGGTACCTTTTGGGAATCTAATGTATTGTAAGGTATTTTACACGTGTCCTGATTTTGCCACGACCTGGATATTGAAGCTATCCAAGCTTTTGAAATAAAAATGAAAAACAAAACCCCCAAGCCTGGGTAAATGTGGGATGCTCTGTGAGACCTTGCCCAGTGTTGGAGATGCCAGGTCTCCTGTAGCAAAGCAGAGGTC
ACGATGCAGAAGAGCAGGAGAGGAGGAGGGTGGCATGTGACCTGGCCTGAGGTCTTCCTCCATGGAAGGAGCCAGGGTTGGGAAGATTGGCCACCTCCAGAATAAAAAGCACGTTTTTATGAGGAGGCCTAGTTGATAAGATTGTCCTTGGCCTGAGGCCAGAGGCTCCTGGATGGTCAGTGCTCCAGGCCTTGGACCTAGGCTGT
TGTAATTTTCACTGTTTTATTCCTGTTTTTTTAAAAAAAAGTCATTTGTAACCCATGCAAACAATGTTTGATCTGTGCTAACTTATAAATTTGGCTATTCAATAAAGTTAATCAAAAGAGCTTATGAAAATGTTAGTTATTGAAGATAGTCTAGATTGGTGGCCTTCCTGCCTCTACACGGGTTTGTTTTGGGGATAGCTCTCCTA
ACTGAAAGATGACATGCTGGTGGCACATGCCTTCTTAAATCCCAGTACTTGGGGTATACACACATGCAAAAAGGGTTTGGTGGTGTCCTAGAAAATAACTAATAAAAGTTACTCCTAGTAATTAATGGAAATTAATTTCAAATGGTTGCCGTGGCCTGACATAGTCACAGTGAGAATAGAAAGGACTTGGGGTTTAGCAGTTGTTC
CCCGTCCTGCTCACTCACTGGGGCATCCGGATTGCCGGCCCCCACCAGGGTCTGTGTCTAAGGAGCCCACAGCACTCCTCATGTGTTGGCAAACTCGGTTAATAAAGCAATGTTCTCTGTGCTGGCTGCCATGACGTTCTGTTGTGTTAGGTGGCTAAGAGACCTAGAAATCCCATCGCGTGCCTCCGACAGTATGCTCGGCAAGA
CATGGCCTCTGCATCAATTCCTGCCTGCAGGTTCCTGCTCTGTTTAAGTTCCTGTCTGAACTTCCTTCAAAAATGAACGGCAATATGGAACTGTAAACCAAATAAATCCTTTTCTCCCCAATTTGATTTTTGGTCTTGGTGTTTGGTCACAGCAAAGGAAACCCTAACTAATACAACTAATACAGAAGTACCCATAGTTTTTTTGT
TTATCCGGGTTGCATTATCCAAACTGGTTTGTTAAAAACTCTAGGTCACATTCTTACACTAAGAAAAACAGTTAACATGAGACAAAGTTTAGGAAAAACTAATAAAAGAAACCTGTCTTAACTTGAATGGTTTTCTTAATTTTCTTAAGTGGGCTGTTTGTGTGTGTGTGTGTGTGTGTGTGTGTGTGTGTGTGTAGGGGACTTAC
TCAGCTGCACGCATGAGCGAATGCCACAATGTGCTTACATCAGAACTTCTAAAAGTGTAATGCCCTGGTCACTTCCGGGTGCTGTCCTGCAGATGCCTTTAATAAATGTTTTTATTTCCTCATACCGCTTCCTCTTTGCATAACTAAACCATGTTTTTATTTGCGTATTGAAAATAAGATTCTTTTCATACAATATATTCTGTTCT
CTAGGCCCCAGGACCCACATGGTGGGCAGAGGAAAACAAGTCCTTCAAGTTGTCCTTTGACAGCTACACACATGCAATGGCACACCCCCCCCCCCCCACAAATAAATATGTTTTTTTCTAACATCCTCTTGAGCCTTAGTCTCTTGAGTAATTAAGTTTATAGGCCCATGCAACCAAACCCAGACGCCTCTCTATTTCAGATTAAA
GCTCCGAAAGCACATGCTTCACCCACTTACAATACAAAACAAACACCAAACCTGTATTTTGTGAAGGCTACTGAAGTGCCTTGGGCAATGAAATGGTTTTAATAAACAATGATTTTTTTTTAATAATACCAATTGAATACAATCTTTATTCCTAGAATTTGATGGGTTCTTGCCACACCAGAATGCAACTCTTCTATAGGCTAATG
TTAACAGCAACAAGAATGCTGCAGTGCTACAACGTGCTGGAAGATGTGTCAGATTTGCTTTAAAGATGAGAATCTGGTGTTTCTGTACTTTATTATTTTCAATAAAACTCAATGTTTTGAACTTTTAAAGTATCTGTAATCCTGTATAAATGTAAATTAAGCATTTTTTCCTTAGCTTTAAATTTTAATTAAGGGGGCATCCTTAT
GACTGTCTCCTCTGCTGTTGTTCCTGCTCTCTCCGTTTCTGTCTAGATGTCAGGAAAAGGTTTAATGTTTAATATTTAAACAAAATATTTATATCTACACAATAAAGTTAATCAACCTTCAAACCAGTCTTGAAGCCAGCTACTTGTTTCTTCATCTCAGACTCCTAGGGGAATGAAAGCTGTCTTCTGTGAATGTGCAAGGGTTT
GCTGAGAAATTGTTCCCCTCCAAGCATTTCATGAAAAAGCTGCTTCTCATTAACCATGCAAACTCTCACAGCAATGTGAAGAGCTTGACAAGTCTTTCAAAATAAAAAGTAACAACTTAGAAACGGCTGTCCTGTCCCGGGTGATGGTATGTGTGTCTTACTCTCCGGTGCTTCGTTTTCAGGTGTGCACAAACATGGCCATACTT
AAAGTGCACTTTTCTCCAGTAGAGCCTACAAGGTCACAGAGGTGCAGGAGACCAAATGCCTGTTCTCTGAGGTGGAGGCGTCAGCTCCAAGCTGCTGTTGAATAAAACCCTGATCATGTTTTGTCCCTCTGGGTCTCTCTCTCTTTCTTTTTTTTTTGAGACAGGGTTTCTCTCTATAGCCCTGGCTGTCATGGAACTCACTTTGT
AGGATCCAAAAGTTTAGGGTCAGTCTGGGTATACAGCAAGACCCCCCATCTCCAAGAAGATAGAACGTTCTTTCTACATGAGGTCTGTCCACAGCCCAGAAATAAAATTCAGTCTGTATTCCTAAAATTTAGATACATGCAGAAAGTTTGTGATTTTATAACTTTGATCACAGTTTTGAGGGGACACAGATTATAGGACAGAGTGT
CCTAAAACTGGAAGGAAACCAATCCCATAAAGTTGTGTACTGACTCCATACGTGCCACGTCACCGCCCCCCATGTACACACTGTAAGCACACCTGCTAATAATAAAACTAGGGTATTTGCTTTCAGAGTCCCTCCTACTCCTGAAAGTTCAAGAATTGCTTTTAACCATACTTAAAAATTGTTTTATGCTGTCCCTAAAATCTGAG
CGTGTGTTTCCTGTCTGCCCCTAGACTGTGAGTTGCTTGAGGGCAGGGCCTAAGCACCATACAGCTCTGGGTCCCTAGGACCTGGCACACATAGGCGCTTAATAAATGTTTGTTGAATTAATGAGTTGAATGTATACTCAAATGACAGTAGTGTGCAGGTTCTGCCTCTCCACGCCTTCATTGTCCTCATGCTTAGGACAGCAGCC
TTTGGTATCCAGGCCTTTTGAAAATGTTCATTAACTTTGTGATTTTTAGTGGCTCCGGCAACTTTGGAGAGCCCTGTTCTTTATCTTTGAAAACCATTACAATAAAATATAATTATACCTACTTTATAAGCGTGGTATTTAATAGCGTGGTAAATACCTAAATATCTAGAATTAAAATATTTTACTTCAATAATGTCCATTTTCAT
GCAGCCAGTGGTAAAATTGTTAAGCAGGAGAGAACAAAACCTCAGTTTGGTGTCCTGGGGTTTATGACATTCGTCGTAGCCTGGGCTTTCTCCTTTCCAGAATAAAGCCTGTGGCTTCTAGAGAACTGAGACTACATTAGCCCTAAGTGAGATGGCCGGACAGGGCTGTCTAGATGTTTCGCATGGAGTAGAAACTCGTAGCCGTG
GAATTGGATACCTCTGACTTCCGACTTACCTTCACTCACTTGCACACGTACATAATAAAAAAATCGTAAAACATGCTTTGTCACTGTTGCAAATATCTGAAATAAAGATCTTAGAAAAGTCTGTTTGGTGTGCTGACCCATAGCCTTAATCTCAGTCCTTTGAGGAAGAGTCGGGTGTATCTCTGGGTTTAAAGGCAGCCTGGTCT
TTACATGGACAAGTAGCAAAAGCTTTCCCAGAACAGAGCTAGTGAGGCTGGCTTTTTCCTCCAGGTTGTGTGACTGGCAGTGGTCAGACAGCTCAGGGAAAATAAAAATCACTCTTAGTGGTTCATGTAATCTTTTGGGGTCATAGAATCCTTTTTTGAGAATTGACTTAACACAGCCTAGAGAACAATGTGTCTTCCTTTTGTGT
TACACTTAGTGCCCACTGTCCCTGCCTCCTTCAGGGCCTGACAGATGCGGGCCTCCTAGATCAGTCAGCAGATTAACAAGTATTTTTAAAATTAACATTCAATAAAGTGGATTATTTTTTTGGATTATAGTTTTACAAGTTTTAACACACACATGCACACACAGAGAATGGCTACTTCTGCCACCTTCAGGACACAACAGCTCTGT
GAACAAACACCCAGAGAGAAGCTGACTGGATTTGCCCAGTTGACTAAATAATAATAAATGTACTAAATTGTGATGAATTTTGATACTGACTTGCAGTTGTAATAAAGTATGCTTGAAAGCTAAAAATAGTAAAGTATTCAACAGTCAGGACCTGTTGCTCATCCCAAACTAAAACATAGTGGTTATATAACACTTCAAGACGCACT
ACTCCTGACTTGATCTTCTCATCCTACCCAAGAAATATTGGTATGGCAGAACAAACACCCAGAGAGAAGCTGACTGGATTTGCCCAGTTGACTAAATAATAATAAATGTACTAAATTGTGATGAATTTTGATACTGACTTGCAGTTGTAATAAAGTATGCTTGAAAGCTAAAAATAGTAAAGTATTCAACAGTCAGGACCTGTTGC
TGCACTGAACATTGCTGTGTCACCGACAGCCTAAGTCTTTTGTCACTACACATTTTGCTCTAGCTCTAAAGATGTTTTTACCCTATACATAACTGCCTTGAATAAAAGACTTTGTGTCTAATGTATGACACCATTTTCTCTTATAAATTGCAAGTCTTGGTATTTAAAACTTGTGTCTTACTATCAGTGTGTTTGAGATGCTGATG
TAGGTTTCGGGTAACAATGTTCTGTCCCCAGAAGGCCCCAGCCTTGGATGTAGTGACCGGCCTCAACTTGACTCGCAGGTGGGCTGGGTTTTCAGTGCTGAATAAAGTGGTTTGCTCCAGCCTCTCTGTTTCCATACCTCCTAGTCTTTGTCTACACAGCTGCTTCCCCCTTCCCTGACCAGGTTCCAAGGACTTTGATACCTTTG
TGGAACCTCTTACCGCTTTCAATACACAATTAGTAATCAACTGTTTTGTATACTTGTTTTCAGTTTTCATTTCGACAAGCACTGTAATTATAGCTGTTAGAATAAAGTCTCTTAACTATTTGATGGGCTTGTGTGTCAGTGCCACCACTGCCAGGCTTCTTCCTGAGATTGAGAGCCCTTTTCATGCTATAGGAAACAGGGAAACA
CCAGAAACATCAATTCCCCCTTCAAATGCTGCTGTAGCCCCTGCCACCTTTTCCTGATCATCAGTTAGAGTTCTGTAACCAGTAGCCTCTGTGTGTGCGTAATAAAAGAATGTTTATTCGATGACTTACATCAGAGGAGCCGGGTCTATAACAGCCATGTGCACACTGGAGAAACAGAGACCATTATAGCTGCCCAGTCCAAGAGT
TATATATTATATAACTAGTTTATATGGTATGTAACTAACCACTATTTTACTATAGTATTATACTACATGGCTATGCTATTGGAGTTTTATCAGTGTGTAGAATAAAGTGTTTCAGTTACCCACCCCAGTCCCTGTCTGTAGCTATTTCTTGCTCCAGGAGCATGGCTACCAGGATCCCCAATATTCAGCATCAACTGTTTTCACCA
ACATGAAGAAGCCTCTAGTCCAGACCCAATCAAAGACTCTTAAGACTTTGGAACAGAGTTTCTTTTTCTGCTCAGTGCATCACCCAGAAATAGTAAATGCAATAAAACCATTTGGTCACACCTTGGAGAAGAAATAAACTGTGGAAGCTCTTAGTTTCTAAATAGTTTTCTTCTATCCTTGTGTCTGGAGAGGGAGGCGTTGGGTC
CTTTCCCAATTTGTTTTTATAATATTCTTGGTGTTTGTTTATATTTAACATGAAGACTGTGTATCTCAGTCTCTGTACAGTTGCAAGAATGTTGAAACACAATAAATCTGTATTTTTGTAAACTGCCGACTACATGTTTTTATGTTAAATACTGTGGTGGTTTGTATGTGCTCTGCCCAGGGAGTGGCACTATTAGGAGGTGCAGC
TTCAATTCCCAGCAGCCACATGGTGGCTCACAACCATCTGTAACAAGATCTGGGGCCCTCTTCTGGTGTGTCTGAAGACAGCTACAGTGTACTTACATATAATAAATAAATAAATCTTTTAAAAAAAAAGTGAATCTTTGGTCTAAGCAGTTACTTATTGTTTGTTCTTCCTATTCTTTAAAAAAAATTTTTTTTACTCTTAAAAA
TGGGCCTTCTCTGCACAGCTGTTGGAGAGGTGGCTAGCCTGTGTGTCCCCAGAAGCTTCCGCTCCTGCTCCATCTAGGACACCCATAGCTCATGTGCCTTAATAAAAAAAATGCATCCATATTTTCTGGTGGCATTCAGTCTGGGATGCCAGCAGGAGCCAGTGAAGGCCAAGGGACCTCTTCTTGGGACTCTCTAGCTCATCTCT
AGCAGGGCATTGCGTTGCCTGTTTCCTTGTTGTTGAGTACAGTATGACCCATGGGATCTTGGGTTCACATTAAAAGAGTAGTTGCTGTGCCCAGCACTGTAATAAATACACTCTCTATATCAGGCATCTTTCATCTGCATTACATCACAATTTCACAAGTGAGGTAGGCTCTGGCCAGTGAAGGGCTCTATTTGGTATCACAGTGA
GTCTGAGGAAAGCAGGGTGACTCTGTCCCCTTTGCCCAGAGACCCAAAGAGTGGGGTGTCCAGCCTGCAGAGTTGCTCTGGCTCCTCGGTGTTGGTTTGCAATAAATCTGTGTTTAAGCAGTTCTGGTTCTGTCTGTGACAGTCACTATTAAGACACTTACATGAGTGGTCGTTACCCTTGACTTCTAGCCGTGAGTCCTGCTTCC
AAAGCTACTGTTGGTTCCAACACATGACCTTTTTAGGAACGCTTTTATAAATGGGCATATAGAGTATGTGGCTGTATTTATTTTCTGCAACTAAAAAAAGAATAAAACCTTGTGTTTGTTTTTTAAACCTCTGTATGTGGATAGTTGTTCTGTAGCTAGACTAGACAGCCACTGAAAACCTGAGTTACTTGGCTGCTTTTTCGTTT
GCAGTGGAGAACAGCTGTAAACTTAGTGAGTAACGGTTCTGATATACTACCATTATCAAGGCTAATTGTTTAAAGAAAAGTTTGCCTTGATTATAGCAATAATAAATAAATGCTTTATGTTTCTGTATTTTTATTTCATATCATGTATCTCATAAAATGGAATTAGACAAGTTCACACACTCATGGGTCAGCACCTATATTCACGT
TCTCATTTGTAACTGCATTATCTTCAAAATAGGTAAAACCCACTAAGTCATTGTGGAATAGCCTTTTTTAAATTGCTTGTACAAATGTATATTAAGGTTAAATAAAACTGACAGTGTTTTTAGGTTATAGTTGGGTTAATATGAAGGCTTGTCAAGCCAGATGCTTCCTTAGAGAGTGGGTTGGAAACTTGGCCATCAATATTCTT
GAGTTCACCATAGCTAGTCATGGCAGATCAGCACCTCTCCAAGAATGGTTCCTGTGTTGTATATTATTTGGTATCTTTTACTTACCTGCTTGAATACTTGAATAAACCATTCACCGGTTTTAATCCTTTTACTTCAAAACTTACACATACTGACCTACTCTCTGATAGCTGCACAGAAACTCTTTGGCGCCACACTTGCTTTAGTG
AACCTGCCTTATTGGAGAAGTCACTCCCCCTTTCCTTTCTCTTCATAGAAGCAGAACAAAAAGTTTTCCACATGGCTCAAGTTATTTGAACCTGGCAAATAATAAATGTACCTTAGAACTAGCATCATAAGTACAGTTATTCTTGTGGATAATTAAACAGGAAACAAAGTGAGTGGCTTCATTCAGCTCTCTGAGCAATACATGAA
TTTGAGGCATACCTCAATGTTTATGCACACTGGTAATTTAACCACGCCCCCTAAGTATTCTGCATTTGATGCAGCCCAACAAAGCTTCTTTCTGTTCTGAAATAAATTTTGACTATCCTGTCCATAGCTACAGTACATCATTTGTGACGTAAAGAGTCTTCGTTTCTCAGGTTTCAAACAATTAGTATACATGCTTTTCTTTAGAT
TTTGTGGGACTTGCTAAATTAGTCCTAGTGATGAAATCATTGGCAGATAAACTTTTTCATGCTTTGGAATAATTGTAGTTTGTTGTTTACTGATTTGTTTAATAAACATTTATCAGTTGTAGACAGTGTTCCATGTATTATTCCAGAAAAGCAAGTAAGGTAGCCATACCGTTTTGCTCTTAGGGAGCAGATATGCCAGCGGACAG
GATGCATGAATTAAAAATTAACTGTATTATCTTGTTATAGAATGGCAGGAATTTTAGTCCTAATTGGAAAAATTATGGAGTTTTATTTTGCAGGTTGAAAAATAAATTAAGATTAACTCTGATCGCACCATAAATTTTTAAGTGGTTTGCCTGCCTCCAGTGTCTGGAGAAAGGGAACACGTCATTAAGTTGTGCTTTTTCTTAAT
TATGTCTTTGTGAGAAATTAATGTTTTATAATATCACAGTATCAAAACAATTCATTTTTGAAGAAATATTTTATTATGGAAGTTCTGACAAATGCACAGAAATAAAGAAACTAGCACTAGTGTGACAAAGCCATGTGTCCTGGTCCTGAGAATTAGTTTTTATGGTCAATTTTAGCCGTGTCCCCACCTACCACCACCAGTGGATT
AAGTTAAGAATCCTTCCTGCTGGTGTGCACTCCTTCCAATAGCAGACTTTTGCAAATGGAGTTTTACAGTCTATATTTAAAAAATTGTATGTTTGTAACAAATAAAGTATGCGGAAAAGTGAATGACAGTCTTGTGCCCTTGCCTCTTATTTAAGGGATTGCATGGTGATTAGGGAAGGAACTATTATCATCCTTTGTAGTTCACA
GAAGTGAACGCGAATGCTGACTCTATCCTGGAAGCATTTTTATACCATCTTGAAATTTCAACAAACTGGCACTTGCCGGTTTATCCAGCTGTCTTTCAAGAATAAAAGTTGGGGTTTTCAAGGATCGCCTCTTCTATATTTTAAATGGATTTTCAGTATAAATGATTTTTCTAATCAAGTTAATCCCACCCCATCAAAAGGTATTC
TTATCCTGTATTCTTGTTTGAATCCTTCCTCTATTTAAGACATAGCCATGGAGCCCACATGTTTATGGAATAGTCTACCCTTTGCCTGCAGGTCAGTTGTAATAAATCTAGGTTGTGATGATGGTCTTGTAATCTGATTTTCTGCAGTCATACCCCGAGAAAGAAATTCAAGAAAAAATGACATTAAATCATCTGTGCATTTCATA
GAACTGGCTTACAGGAAGGAGCAGCTGGCCACAACTTGTCTTAAGTTGAGGTGGGTTGGTAGTGCTGACAACCCAGTTGGGGAAGTCTTGTGTATGAGGAAATAAAAGTTTGTGCTGCTCACCACATGGGCCACTGGCTTTTCTTTTGAGCTAATGGAGATCTCCAGCTAATACTCGGTGGCGTGGTCAGTGGTGGAACTACTGCA
GCAGGCCAGAGTTGTCATCCAACATCAGAGAGATTAACTGTGTCTGTAGGACGTGGTCAGAGTAGGGGGTGCTCAGCATCTCCAAGGAACGGGTGGTCCTAATAAATCCTTTGGTTTGGTGGAAGCCAGCTATCTTCCCAGGCTCTGTATCTATCTCCTCTCTCTCGTATTTTGCACACACATACATATCCTCTTCCCTAGCTCTC
ATTGTCCCCTGGTGAGGGGAGCAGGGGAGAGAAAATGGTAGCCATTTTTACATTGTTTTGTATAGTATTTATTGATTCAGGAAACAAACACAAAATTCTGAATAAAATTACTTGGAAACTGCCTGTTTGGGCTTCTTGTTTCTTTCCCTTCCCTCCTACCTGCTAGTGTGGATCACCTGCCCCCATACTAGTTGATTACTGAATTT
CTAAGGAAGAGCTGGAGGGGGGAGGGGAGGGAGCCAAGGGATGGACATCTTGTTTTTGTTTTGGCTTTTTTTTTTTTTGTTTCAGTTTTTTTTCTCTATGAATAAATGTCACTTTTTGAGGCAAAAAGAAGGAACCGTGAACATTTTAGACACCCTTTTCTTTGGGGTAGGCTCTGCCCCAGGCGCCGTCTCCTTCCCCCCCCAAA
GGGGGTGGTGGACGCGCAAAGGGATTACTGCCTGCCCGATCTTCAAACTTTTTTTTATATATATAAATATATATAAAAATGCCACGGTCCTGCTCTGGTCAATAAAGGATCCTTTGAAGATATGCAAGTGGTGGTCTTCCTTAAGGGGCCTCAAAATAGTGGCTGTGCTTTATCTCAGGTCTTCTTCCAGCTAACACTGTTAGCGA
AGATCTCGATGAGTTCGAGGCCAACTTGGTCTAAATAGTGAGTTCCAGGCCACCCAGGGGTTACAATGGTGAGACCCTGTCTCAAACAAACTAACAAACAAATAAACGAAAGGCTCTCCACGATCAGACTGGTATCCGGGAAGTTTGTATGTACTGGACGCCCTGGCACACCGGTCGTGTCTCACTATTTAATCACGCCCTGCTTA
ACACGATCCCTCCTCAGGCATCTGGGAAGGCCTTGCCCCCACGGGCTTTACCCTTTCCTGTGGGCTCTCTCCCTGACACATTTGTTAAAAATCAAACCTGAATAAAACTACAAGTTTAATATGAAGCCCCCAACTCAGTTGTTTATTTGTTGATTGAAAGGTACTTTTAGAATCTAGAAATGCTGAGACTTCATAGTAGCCTTTGT
AAGCTGGGTTCCCTTTTGTGGTGCTTGAAGTCATTGTTTCATCCTTGTTATTCAGACTGGGGAACAAACCCAGATATGTTAAAATTTAAATCACCTAAGTAATAAAGCATAAGAACCAGGATTTGAACTCAGGGTTGCTCAACTCAAGGGCCCATAAGCCAGCCAAACATGCTGGTGCACACCTTTGATACCATTACTTGAGAGGA
AGGTTCTTCTGAATTTTCCAGAAAGTCCTGAAACCCCTGAGTTCCAGGGTGGGTGTATATCAAACTTGGAGAGATGAGGCAGAGAAATGCAGTATGGGAGAATAAAGATTATTGTAATCTCCTAAGCACTCAGATCTTTTAAGTGTGGCTTTGTTATTTTTTTTTCTTCAAACAAATTCCTGGGACCCAAATACATTCTTATTTTA
CCCAAGGTACAGTGCCTGCTTAGCATGTGTAAAGTTCTAGGTTCAACCCTCCCACTACCAGATCAATTTTAAAAAGTGTCTGCTTTTTGCATAGTGTAACAATAAACTGGACAAATTCTGTTTTTAACTGTAATACTAAAGATTACTTTTAGACCAATTGGCTGAGGGCTGGAGAGATAAGTCAACAGGTTTCAGATATTGTTCAA
GAATCCAAGGCAGAGCTGAGGAGACAGGAGAAAGCAGAAGCTGTCAAGATGACAAAGGGTCTATGGTGGAAGATGTGGCCTTCCTCCTCCCTGAGGACTTAATAAATTGGATTGAAATACCAACCCCAAATCTGGATAGTCTTAAGGATCATAGGGGGAGGTAGCTGCACAAAGAAGCTTATATCTCTGGAAAACAAACTGGAGTT
GCGGGAGGGTACCGGATATAGGGGTTTGGGGGTTTAAGGGGGAGAAGGAGAAAGGTTCTCTGGGATGTCTAGACTCACACACAGACTAGTCTCCTGCCCTAATAAACTTTTTGAACTTAATTAGAGAGCCCCCGGGGTCAGCTTCCTTATCTTGGGGCATAGCTACCTGGACCCAAACTCCAGGTTACCCGGAGACCCAGGCGTCC
AAAACAAACAGGGAGCACTGTTTAATTTATAAAGGAGCATTTTGGATAAGATTTGGTGTGGTTATTCTTTTGTTATTCCTTTTTGTTATTATTTCTGTTAAATAAATTTATTTATTCAAATAAAGTTTGAATAAATTTTTATTCAAAAATTTGACTTTGCTTTACAATTAAAGTCTATGGGTTGGTTGGTTTGTTTTAATTCTGGA
TTAAATTACTGCTGTTACACCTCCATTCGCTATTCCTTTGGGCTTTTTTTCTCTGTACAAATTTATTATTTGTAGATTTTTGTATAACATGATGATGGACAATAAATCTGACTCCAATAAATCTCCAGGAAAGTTGAGGTTCTTTCGCCCACATCAGAACACCAAGAGCAGAGATGTCTGAAGTTTTAATATAAAATCCGTTATAT
GTTCCCCTCATGAGAATGTAAGCTCCTTAAGGGCAGGGACTATGTCTTAATTTTTGTATCCACCACAGTGCCTAGCACTGTGCTTGGCACATGGGTGCTGAATAAATACTTTGTTTATTGATCAGCAAACTATTATCTTGTATTTTTAATTATGAAAGAATCGATGTGTATGTATCCAAACTTGGACCTGATTGCTAAGGTTTAAT
GCAAGTCCATGGGTACTTGAGCTCAGTGGCACAGGCGGGTGCTCCTCCTCCTCTTTGATAGACAAGGCCGTGGTGTAAATGGAAGTTACGGAGAGGACAAAATAAAACTGAATTCCATCTCTCTCACACTGTATTTAAGCTTTCGTGTGATCTTTTAAATCATGGTAGTGTGTTCTAGCTCTCCTGCGTATGTTTGAACACAGCAG
AATGTGAAATGGAATTTACAGGAACCACTGGGAAGGGAATACTTTTGTATTTGATATGAACATAGTAGACTATTTGCCACCTCAGAGAAAAAGGAATGCTAATAAAACCTAACATTTATTGAGCACATACTAGAGTATTGTACTAAAAATGTCCCCTGCATAACTTAATGTGGGGTGCACTCTGTGTGAGAGACACCACCACACCC
AGTCTGGAGAGTTAAACATGTACACTTGAACCGGTAGAATCCCTTGTCATTGGTAGTCCTCATTTGTCATTTGCGGTTTTTACTGTGCTGATTAAAAAAAAATAAACTCAGTATTTTAAATTGTGAACATGTCTATTTGAAGTAATTTACATCTCCTTTTTCCCACAGGTAATGTGAAATGGAATTTACAGGAACCACTGGGAAGG
GCAAGAGACTAGAGAGTCAAAACCAAGAGAAAGTATGGAAAATGTTTATCCGGTTCACTCCCCAATCACAGGAGCAGAATTTATAGAATTTCAACAGGAAAATAAATGTCTCTGTGGCTCTCATGTTTGAGATTTGGCTTATTTTCATCAAAGAAAGGGAATTACGATTCTGCTTTAAAATCTTAATGTCTAATTTCCTTCCGACT
GCATTCCTCATAGGCTGTATATTTTGATCCAGAGTTTCTACAGTAGGTTTAAGAGAATTTTGCCCATGACTTTTGGAACACTATTCCATTGTCAATTTTTAATAAAGAATTTATCACCTAGCTAATCAACTTTTTTTTCTTTTTAAGAAAATCAATTTGAAAGGTTAACAGAAACAATGACATAACAGTGACAGTCTAACAATGAT
AATTGTATACTGTAAATTTACATATGTTGTCTAGAAGTACCATAGGGTTTAAAAACCTGGGCTGGCATTGGTCACACCAGGCCTACAAGGGCAGAAGTTAAATAAATTGAACTAGGGCACTAAACTGAATAGTTGACAGTGTCATTTTATGTTGGATTATTAATTACTGTTTTTCTTCCTGCTATCTGTTGGTGCCTGACTTGATG
AGCTACACACAAGTTACTTAAACAAGCAAGTAATAACAGTAACACTAAGAGGGGAAGGTGGGAGGACCCAGCTCAGTGCAACAAGATACGCCATCTCTTCAATAAAACTTTTGTTTACAAACACACGATGGTAAGAGAATGTACCCAGAGCACCAGTGAAGCTGTCACCATCTTGTCTCCTGTCACTGAAAGGCAAAAGCCCCAAG
TTTTTCCGTGTCAGTGAACATGGCTGTGAGATGACTGCTTCTGTGCTGGGTGTAGGAGAGTAAGCTAGTAGGGAAACTGTTCACCTTACTTTCTCAAAACAATAAAAAGCCTTGTAATACATCTCATTTATTTGGGGGTGTGGGGGCATATATGCATAGAAGTCAGAGGACAGTTCTCTGCTCCACCATGGGGGTCAGGGCACTCG
TAGAGATTCATTAATACTGTGTCCTGAGATTTCAGCTTCCCATCAAAACTGCACTTCATATGGCCATGGGTACCTAAAAGTTAAACAGATAATTGGTCAAAATAAAGTGGACACGTCCAAGCAGTGAACTTACAGCCCACAGTCTCCGATAGCCAACCCCTGGGAATCCCAGGCTCTTACCTAGAGGCTCTTTGATATGTCCCCGG
CCTAATTATAACTATTATCCTTTTTTGCTCCTTTCAGCTGTGGTAAAATACACATAAATGTATCATTTAATCGTTTTTAAGTGTATGCTTTTTGTTGTTTAATAAATTCTGTCGTATACCCAAACCCATTTATTATATGCATTAAACATCACTGCACTGCCCTAAGCCCAGCCCCTGTCAGCTAGTCATCTTTCCTTGAATTTGAT
TTCCTTTGCTTTGTTTGAATAAACAGTATATCTTTGTGGATCCTACTTTCTTTGACTGTAAAGGATTCTTGTAACTGGAAAGCAATTAATTAGCCTTCATAATAAATATTCACTAGGGAAAGATGTTAACTCATTACAGACTCAGAGATTAGACTGAGGCCTGGAGATGATTCTCACTAATGTTTGCAACCCTGGAATGCATCTTT
CATCAGTTACCGTTCGGTTGCCAGGCGGACCTGTGTACCTTTATTAAAGCTATGTTAAATAGAATTTAAGAAAGAAGCTTTGTTTCCTTTGCTTTGTTTGAATAAACAGTATATCTTTGTGGATCCTACTTTCTTTGACTGTAAAGGATTCTTGTAACTGGAAAGCAATTAATTAGCCTTCATAATAAATATTCACTAGGGAAAGA
CCCCAGTAGTACTTAATGTCTCAGTGCTCTACAGAACCCCCAGAGGGAAGCTGATTATACATTCCAGGAAGGCGGCCGGTAGCTTCAGTGTAGCCTCTGCAATAAAAGAGCTTTTCCTTAATGTTTGCTTCTTCCTTCTCCTGTTTGAAGCTGTTTCATATGGAGAGAAACTGGTCCTTATGAATTTACATACTTGTAACATGAAC
AGCATCTTGTCATTTGACACACGCCAAAAAAAAAAAGTTTTAAAATTATCTTTTGACTTCTGTCCCACTTCATTTTTGCTTTGTGACTTCTCTGTTTAACAATAAATGATCTCAAACATAAAGCCCGGGAATGCGTTTGTTTTGTTGTTGTTGTTGTTTTTGTTGTTGTTGTTTTACTAAGCAGGGACTCACTCTGCACTCCTTAC
GGGGAGAAACGGCCAGCTTTCACCCACATGTAAGCTACAAAACAGGCATGACCTCTTAAAAGTAGGTCAGTAGCACAGTGTCCTTCATGGGAAAAGCATCAATAAACTGACTTCTGGGTACCAAGCAGCCTTTCCTGCCATTTTGTAGCATCCTCTGTCCACCATAACAAACAACCATTGTTTGAAGTGTTAACTGTGAAGCAGAA
ACCTCTCACTGCCTTTGCCTCTGCTTGCCCTCCACATCCTAGAAGCTGTGACTCTTCTACCTTTCCTAGGAAGTCATTGGTTTGTCCGTGTTTATTCTTAAATAAAAAAAAAATTACTTATTTACTGTTTATGTGTGTATGTTTGGGCCTGAATGAGTTTATGTGCCCCATGTAAATTCAGGAGCCCTTCAAGGCCAGAAGATGCA
GAGCTAAGAACAAACAAAGTTATAAGAACGTACACAGTGAAAGGAGTACAAGAGCAGTGTAAAGAAATAGTTTTCTTAGATATTTGTCACATACTACTTAAATAAAATTCTCTTGGGTTTAATCTTATCTTGAGCCTTTCTCAGAAGTTTGGGCTTAAATATGCTCCAAATTAGGTTTAGGTAGTCTTTAAGATCAAGTCAAGCCA
CACCCCTCACCTAAACTCTGTAAAAACCCCTTGCTTTAGCCTGCATGTGTGACTTCACTGATCCTGTGAGGTCAGTGAACCCACCCAAGAGCTGCCTCCTAATAAACCTGCCTTTATCAACCATAATGGTGAATAGGTAAACTGCTTTGAGCACCCTTCTGGCGGGTGATCCAGCCTTTAGCCACCTGCCAGAGTGTTCTAAATTC
TAGAGACTTGGAACCAATATTATTGTATTTTTACTTAATTTTTGTTCTCATCTAAATGTGCATTTTCTGACTGTATAGAAGAAACTTTGTTATATAATTTAATAAATTAAATATCTAAATAGCCATGTCTTTGGTTATCTGTTCCATTGAGATAACTTGAGCCCATCTGGGACTGTGACATCATTTCTGCAAAAGGACTTCTTCAC
CGAGGCCAGATGATCAGCGGGCCTCGGAGCTGGACTCCTCGTAGCACCAGACTCTCTACATCCAAAGATGGCTTCACTTTCAGCCACGAGATTGGATGTGAATAAAAGTAATTTTTGTCCTTTTATTTAACACTTGTGATGAGTAATCAGCTGTCCTTTGCTGATACTCTGTGATCTGTATTCTATTCTGTGTCCCTAACTCTTAG
AATTGGTGTGTAACTAAATCTGTCAGCTGAGAATGAAAAAAAAAAGTTTTATATACTCCAGCAAGGAGACTGAAGCTTGTTAAAACTATCTCTATGTTCAAATAAAACTAGTTTCTGAACTAAGTCATTGGAACCTGACATCCTGTAAATTTATTCATGGGTAAAGGAAGGATAACTACTAGGGAGAAAGTTGTTCTCTGGCAAGT
TTTTCCTAATGTATAGCACTTTCTTGGTTTTACTCAAGAGTCAAAGGTGTTAAATCTTGTAGATTCTCTGTGAGGAAAATTGGCTTCATGTTATAATGTTAATAAATAGCTTGTACAAATGTTGCTTTTGAGTTTTTTTGGTTTTGTGTTAACTATTACCTGGGTGGATGTTTTGCCTACATGTAAGTCAGTGCACCGGGTGGCTG
TCTCTGAGCTCAGTCATGGTAGCCTACATTCACAGGCACCACACAGATCTGACTTCTAAGGATCGATCGTTGAAGGGAACAAGTAACATCGGCAATCAGCAATAAAAACAACTGGATAGTGTTTACTGTTTGCTCTGTGTGTGTGTGTGTGTGTGTGTGTGTGTGTGTGTGTGTTACTGAATACTTGCTCGGTAAGCACTCTACCA
CAATTCTGAAACCTATGAAAGAAAACTTGTTCTGATTCATCCTGGATACATCCGTTGGCCAAAGAGGTAGCACGTGCCAGAATCATCTGAGAGTCGCAGCAATAAAAAAAAATAATGTTAAAGGCTCCCGTCTGTATAATGGATACTTGCTCCATGTTCGCTTTGTCTTCTTTAAAGGTAAATAAGGCCAGATAAGGTCATTCATG
TTTGGACACTGGAATAATATGATTTATTTTCACCTGTAAAAATGACTTCATTGTACTTGAACACCTTTGCATTTCTCCATTTGTGCCATTTACAAGTGGAAATAAATTTTATTATACCATGATCTACTGGCGTTTTAAAACTGTTAAATGTGCACATTTTGGGTATAGCTATTTTCACTTGTATGTATATATTGTATATACATATA
GGGGTCCCCTCACCCCCACCGTGCATGCCAGACTCAACTACATACATGCTCAAACCCTAAATTCTTTATCAGTAGGCGTATAGTTCCCACTAATTTTGGCAATAAATTTGGGCTTGCTTTCAGCAAGTTACTTAGCTTTGTGGGGTTAACTCCACTTATTAATGGTAAAATGAATTCTGTTCAACTACTGGTATTGGAATATAATC
GCCTTGAGATTAACTTCTCTTTCCATTCACCCAGTGGTGCCCTCTCTGGTTATTTATTTCTCTAGTGCTAGGTGGGCACAGCAGGGGAACTCTGATTTTTAATAAATCCTGAATTGTATTTATTAACCTGATTCCAGCCTGTCTCCTCCCAGTAGGTTAGGGTTCTGGGAGGCTGGGCCCAGCCAGAGGAGAGGGGTGAACTGCTC
AAGATGTCTGCATTGTCCTACTGTCTTGTTACGTTACACTGTTCAGAACTTAGATAAGTTAAAGAATCTGTCTAAGGCACTTGAAAGATGTTATTTATTCAATAAATATTTATCGTGTTCACTGTATTTTTATCTTTGGTCTTAAAACACAAAGCACAAAAACTTGCATAATTCTGTGAATTGCTCAATATCTGCCCTTTTGTTTG
GAAGGGTAACACAGGTTCTGGCAGGAAAGAATGTGCCCTTTACTACATACCTGCGGTCTCAGTTGCTTACCTTAAGTGATGGAAGTAAACACTAACTTCTAATAAAGTTGTTTTACACTGCTGAGCCATGTTTCCAGTGAGCAGAGCCTGGCCAGCTCACAGCTGTGGGCTCAGTTCTTTTATTTCTGTTCCCTCCATGACCTTGT
TGATTGGCCACATTCCCTTTATAGAAAAGTCTACATAGAGGAAAAACCTAACATTGACTAGTATGTATCAAATGTCTATCCATCACAGACCAGCACTGCCAATAAACCATACCAAGTCTAGCCTGGTGAACCAGTGAGTTTATTGGGGTTCCTTACAGGAGCATGCTTGATTGAAAGGCATCACTCAGAAGCTCACCCCAACTTGT
CCCTTTCGACAATCATGACTTTTCCTCCCGTTTTATGTATAAGTAAGTGCCCTTCTCATGTTAGAGGTTCTAGAGTGCCGTATCCAGCCTTATGAAACAAAATAAAAAATGAAAAATTAACAGAATGTATTTTGTGGTTTTTTGTGAGTATAATGAATCCAATCTTAATATACTTTTCATTAGAAATTTAATAGAAAATAAAAGCC
GGTTCCCATCTTCCATGTTAGTGGAAAACATTTTGAATATATTTTCCATGTTTATAAAATCTGATTTTTGGCTTAAAAAAAAATGAGCCAAGACCAAATCAATAAATATTTTGTGAGATTCTGTGCCTTCTTTGCTTAAGTTCTAAATAGTAAGGAGCCACACGGAGCCAAAAGTTACCTCCATTTAAAAGCAAGTACCAGGCTGG
GCACTGCATGCGTGTGATTTCATTTCCACCACTTTGGGGTGAATTGCTTGCTTATATTTAGGGTGCATCAAACTGACACATCTCAGTTGAAAAACACAGAAATAAATTATTTCAAATTCTTGCAAGTGAGGGCTGGTACCTTAAGAGCTTTTTTTGTATTATTTATTTATTTATTTAATGTATATGAGTACACTGTAGCTGTCTTC
TTAGTGAATAAAATAACCCCCTGTCTGTTACCAACACTGTGGCCATCCATCTGAGAGTCATAACTCTGGCTGAAAGGGGAGGATGGTACCAGGAACGGCAAATAAAAGGCAGAGAGAAATGATCTGGGTTGTTTATGGACCACAGTTTTTACAGGAAGGTCATGCTTGGTTAGAGAGCCCGTTGTATAATTGCTTGTGTCCTAGCT
ATCTAGTCTTTTATACAGAAATTCATTGCTGGTGGCTCTAAGATGCAGTATAATTACACCTCTCGTCCTGCCAGCTGTACCACAGCCTCATGTCTTAGTGAATAAAATAACCCCCTGTCTGTTACCAACACTGTGGCCATCCATCTGAGAGTCATAACTCTGGCTGAAAGGGGAGGATGGTACCAGGAACGGCAAATAAAAGGCAG
TTCAACTAGGATGAAATAAATTCTGCCTTAGCCCAGTAGTATGTCTGTGTTTGTAAGGACCCAGCTGATTTTCCCACCACCCCTCCATCAGTAAGCCACTAATAAAGTGCATCTATGCAGCCACAGGTCTGTCTGCCTCTTTTGCTTCAGTTTCCTAGGACTATGGGCTGAAATTGGGCTGTTAGGGAGAAAGCATCTCACTCGCT
ATTTTAAGTGGATAAACTGTGAGAGTGGTCTGTGGGACTTTGGAATGTGTCTGGTTCTGATAGTCACTTATGGCAACCCAGGTACATTCAACTAGGATGAAATAAATTCTGCCTTAGCCCAGTAGTATGTCTGTGTTTGTAAGGACCCAGCTGATTTTCCCACCACCCCTCCATCAGTAAGCCACTAATAAAGTGCATCTATGCAG
TATTGTAAAGAATATATATCCAGTATGTAAATGAGTGTTCTATAAACCTTTTGTATAGGCATTTCCTCTGCTCTTTAAATATCAGCCTTATTCAGAGTATAATAAAAATTATGACCTTGGTAAGTCTAATGAAGCATTTTTTTAAGTCTTTGTTGTACGTGTGTGTGTGTGCCCATACCTTTGCTCCTGTGTTTGTGAGTATGCGA
CCTCCTGATGCAGACCGTGGGAAGTGACAGTAGCATCCTCTCAGGCCCGACCTCAGCACAGGACCCACCTGCTGCCTCCAATAAAATGATCAAAAACTACAATAAACCTTTTTTTTTTTAATCTGTTGTCACTGTCTTCACTGTGAGTTCTTGAGCTGGAGGGGGTGGTTTAGAGTTAAATTGCTGAAAAGTCATATGTTTTTCTA
AAGAGCAAATGAGGGTAGAGATTCAGACTGCCCAAGACTGAATTCTTCCTTTGATGAGACTTGATAACTGAGAAAAGCAGTTCTAGTCTTGTTCTTAAAGAATAAATGCATTTAAACACTGGCTAGCCTCTTCCTTCCTCATGAGACTTGAAGTTCCCAAGGAGGCAACGGAAACACCTTAACTTAAAAGAGGTTCATATTGACAT
ACCGACAGCATCTGAAGGAGAAATTTAATAAATACTGCCGCTTAAATGATCACAAGAGGCCCGTTTGTAGTGGCTGGCTGACAACGGCTGGAGCAAATTAAATAAATAAAATAGCTCTGTCTTTCAATGAAACACTCAAGATGACTACTGCGCCTTCTCTTTTAAAAACTCCTAATTTAGTGACTTCTGGCAAAATTTTACCTTAA
TTGATTAGAGCTCATGGAAATGTTCTGAAACTTTTTTTCTTTTTTTGTGGTCTGGTAAAACTGGGGCAGATGCTTAAGAGTGAAAGTCAGTAACGGATGCAATAAACTTTACAAAGCAGTAATTGCTGCGCAATGACTTGTATTTTTGGATGGCTCTGGACAGGCATCCCCATCCTGCAGCTGAAGGCTAATGACTGCTCTGTGAA
TGCTGGGAAGGGAAGTGACTCCTTGTAGCTGGCATTTGGCAGAACCATCCCTGAAAAGCAAGCTACATGTAGTTATTTTATCCTGTGACCTGAAGCACAAAATAAAGTCCTAATTAAAATAGCAGTCAACTTTAAGAATAGTAATAATTTTGTTTTGAAGTCTCTTACAAGCTGTCTGGTAGAGAACTTTCAGGCAGATCCCACCA
CAAAGACAGTTTCAGGAGAGGCTTTTTGTATACTTTTATTGGATATTTAGCGTCCTGTGGTATGTTTGTGGTATAGGAATGTCATGGTAAATTGTTTTTCAATAAATGTTTTAAAACTTAAGTTTTCACATGGATTATTTGTATTTAATCTTCATTTTTGGTGGTGTGCACATACAGTGTTTTGTATAGTCAGATAACTTCCGGGC
GACTTTAATAATATAAAGATTTGCAAATCTCTTTAGGCAATTTAAAGAAAATATTTTGGTATTTCTTTTTCTGAGTCAGTTTTTGTTCCAAAATACTTACAATAAAGTGAATCATTATGTGAAAAAGGTCCGATGACTTATCTACATTCTGGGAAGATAAGTATGTGCAGTAACTTAGGAAGCTGAGTATTTATTTTAACTGATAC
ATCCCTCCATGACCTCTGCATCAGCTCCTGCTTCCTGACCTGCTTGAGTTCCAGTCCTGACTTCCTTTGGTGATGAACAGCAATGTGGAAGTGTAAGCTGAATAAACCCTTTCCTCCCCTACTTGCTTCTTGGTCATGGTGTTTGTGCAGGAATAGAAACCCTGACTAAGACACATACATTCTAGTATAAAGTTTTAGTTCCATAA
ACAGTACACATTTTGTGGATCAATTTTCAAAGACTAGTCATAACCTACTGTGTTAAAGTAATAACATAGCCTGTTTTTCATCCAATTTGTTGATGATGTAAATAAAATATGTAAATAATATTAGTAAATGTTAATATTCATATATCTTAAGTTAAGGTTATAAGCTTTGTCACAATGTGATTTTTTTTATTCAAGTCAAAACAGAT
TTTGTAAGGATCCATCTTACAAAAATGGATCCAGGGACACTGGAAGCATGGATCCTGATGTCCAGCTCTGTCATTGTATTGAAAGCACAATAATTGAAATAATAAACATGAGTGTTAGTGGAATTTAAAAAAAGTTTTAAGTGCAGCCACTTGCTATACTGAATCTGGACTTTATGAGAACTCTAAACTGAATGAGAATAGTGAGA
CCGAATGCCATAACACTGAGTTGTACAAATTGTGATTGAGGAGATGAAAAAGTTTATACTTTTTAAAAAAAAAAAAAACAAAAAACAAAACTTCAAATGGAATAAATTATTCATGAAGCCTTCCTTGTGGTGTCTCATTCTGTGGAAAGTACAAGCTCCTTACAGCTTCCCCATGGTTAGCAGCAGGGCTCTTTCTGTGTCATTTG
TGAAAAGGTACCGGGTCTTACAGCATTTTATATATCACACCTTTACAGAATAACATGATGGCAATATACATACGTGATATTGTTAGGTGGAATAACTTAGAATAAAATGAGAATTCTTGAGTTATATTTTGTACTATGGTTTAGGGCTATGACTAATATTTCAGGCCATTTCCAGTGAAAGAAACTTAGTTTTACAAGAAAACATT
ATAGAATGTATAATGTTATTTTACATCAACTTTATTGTGACTTGCTATTAATGAGTACATTTGAAATTTTTGCATATGCCAACGTCTCCAAGATCACTTGAATAAAACAAGAAAACATTGTCTTTTGGCAGTGGACTTGGTTTACTCTTCTTTACTCATAGCAGAGCTCTGTGCAGTATGTTCACTCCTTTTAATGATGTTACTGC
TTACTTGAGAGAAAAAAATTTTAGTATATTTACTATAGCATACATAACAGATGTACAATTTTTTCATTAACGTGTTAGATATGTTCATGTTACCATATTTAATAAACTACTTTTGTATAAAAGATAACAGTTATAAAACTTTCTCCCGAGACATTGGAGCTATTTAAATATATAACAAATCTTAGTGGTCATTTTATGTATTAAGT
GACTGCCTGGCCAAATTCCAATAAAACTTTTACACTAAATGATTCCTCCTTAGCCCTAGTTGCTAGTAATATGTGCACTGTGACCACCCCATAAACTGTTAATAAACTGTTCATAGAATTACTGCCAGCAATAGTGGCAAATATCGCAACGTTTTTGTGTAGAACGCATTAATTGTACACCTTCTGTCGACTTCCATCTACACAAA
ATTATAGGAATCATTTCAGACTGCAAATGGCTTGTGCTACTCTGATATCTGTTTCTAAATGTGTTTACTAACTATAGCGTTGACTGCCTGGCCAAATTCCAATAAAACTTTTACACTAAATGATTCCTCCTTAGCCCTAGTTGCTAGTAATATGTGCACTGTGACCACCCCATAAACTGTTAATAAACTGTTCATAGAATTACTGC
AGAAAACCTAGTGGCTTAATTTAGGAAACATGTTAACAAGACACTGTTTTTGAAATTGTAACAAAGTCAACATAAGTGATTTACAGGTACAAAGAATAAAAATAAAGGTAACTTTACCTTTCTTAAATACTTCCTGCCTTAAGGAGCATTTCCATGACTAGCTGGTGAAAGGGTTTAATATCTGCAGAGCTTTATAAAATATACTG
TAGATTTTTGATTCAGCTCATTATGAAAAACATCCCAAACTTTAAAATGCGAAGTTATTGGTTGGTGTGAAGAAAGCCAGCTTCTGTCTTCTCTTGATGAAATAAAATGCAAATGATCATTGTTAACCACAGCTGTGGCTTGTCTGAGGGCCTGGGGTGGACCTGGGGTGTTTTTTTAATCTTTTTGTTTTAGTAACCTAGCTGCA
ATTGCCTAATACTATCTGTCAGAATGATCTACCATTTGCATATTCTTTAGTGCTGAGTTGGTGACTTTGTAAAGTTTGCTGTCTTATTATTTGTTTTGATAATAAACACTACTGTGTTGTTTTGTATTCTTGCTATCAGAATCAGAAATGTGAAAGTCTAACTTCACCTTTTAGTAGAATGCTATTTTGTTTCTCCATATTTGTTC
CAGATCTTGAGGTTACAGAAACAGGCAGAAAAGAATGTGGAGAAGAAAATCTGCAAGTTCACAGAGGTCCTCAAGACCAACGGACTCCTGGTGTGAACCCAATAAAGACTGTTTGCCTCAAAAAAAAAGAAAATAACTCTATATATGATGGGATGTAGGTTCCTAACTTCTCTTCATAACTAGTTATTTTTCTGACACTGCTTACA
ATTATACGCTCCTTGTGGGCAGGGTCTGTCTTTTTCACCTTTGTACCTTTCATGGCATCTAGCATAGTGCTTTGCACATAGTCGTCACTCAGTGTTTGTTAATAAAGCTACTAGTGTCATTAAAACTCTATAGACAGTATGTGGATTTTTGTTTTCAGGTTTTTTAAAAAATTCTTTTTATGTAACCCTAGTTGGCCTGGTATTAC
ACGTCTTTTGCCTAAATTATGTCTCTGCTGTGGGGCCTGCCACGCACAGCTATGGAGGGCAGCCTCATGCTCCCTTCTGTTGCTTTGTGGTCTAAATTGTAATAAAGTTTTCCAAGAATAAAACGAGGTATTGATTTTCTTTTATGCTTGTGATTCCAGTGTGTTTCATGTAATTTTTTTCAGTTAATGAGGTAATTTATCAATAA
TTCAAATCCCAGCAACCACATGGTGGCTCACAACCATCTGTAACGAGAACTGATGCCCTCTTCTGGTGTGTCTGAAGATAGCTACAGTGTACTTACATACAATAAATAAATCTTTTTAAAAAATTTTTATAAAGCTGCTATTGCTGTTGTATCAGTATTAAAATGCACCCTATTTTAAATGTTTACTATTTTCTTAATTTATTTTT
TGAACCCAGGGCCTCACACATGCTAAGTACATACTCCCTGAAATATACCTTCAGCCTTTAGTGCTTGCTATTATATCTGCTGTCCATGTTCCAGCAGTCAAATAAATTCTTCATGGTTTCAGCATGAACTCTCTATTTTCCAGAATGCTTTGTCAAGGATCCTCTGTGGTCTGTGGCAGTTTTATCAGGAAGCCTGGTCCCCGCTT
ATCACTTTTGAGTTGAGTTGTAATCATAAGTGATCCTTATTTTTATTTATTAAAACTGTTTATTCAGGTAAGGAGTATGTTGAAATTTTGCCAATATCTTAATAAAACTCAGCAATTAAAAACCACCGGTTATTTGTCTTATTCTTAGAGGACAGCTGAGTCAGTTGTAAAGTCTTTCAGTCAAACACGCCCCCTCCACCAGCCTG
CCATGCTTTCCACCATGATGATAATGGACCTTTGGCAGCCCCAAATTAATTTTTTTTTTCCTTTAAAAAAGTTGCTATGGTCATGTTGTCTCTTTATAGCAATAAAACCCAAACTAAGACTCTGTGTGTGTATACATCTTTCTATTTAGCCCTGGCTGGCCTGGAATTCACTATGTAGATCTCTTGTCAAACAAAAGAGATCTACC
GTATAATTTTATATTTGTATTTTCAAATAAATAAGTTTGTGAAAGGTTTCCATCCTCTACTGTGGTCCAGAAATCAATGTGTTTGTCTGACAAAAAAAATAATAAAATAAACTGTTTTGAACAGACTTGTTTAGTGTTCTTGTGTTTGCAGAGGCTGGAGTGGGCAAAGCTGCTGTTGGGTTTGGTGTGTCACTGTGTCATATCCT
TTTCTTAAAGCCCTGTTGTAAAAAAAAAAAAAATTACTAAGTGGATGGCAGTCTCTCACATCACAGATGTGGAAAGTATAATTTTATATTTGTATTTTCAAATAAATAAGTTTGTGAAAGGTTTCCATCCTCTACTGTGGTCCAGAAATCAATGTGTTTGTCTGACAAAAAAAATAATAAAATAAACTGTTTTGAACAGACTTGTT
CGTGGGCTAGCCAATCTGCCATTCATGGTGTTATAAACTCGGAATTCCATATGTAATAGGATGCAAGTCTAAGCGTTTCATGTGGACATAAATGTATCTAAATAAAACTTCCCCTAGCACTGTGGCTGACCTCACCCTTACTTTTATACTTTAGTATGAAACTGATGAGAACTTTGGTAGTGAGTATTTTTTTTATATATATACAT
TGCTACATATATATTTTTACAAAAATGAAATCCATATTGTACGCTATTTTGCTGTCTGCTTCGTTCCCATGTCGACATGACCCGCACTTCTTTTCCCATCAATAAATGTGTTGTGATATTTTTAATGACGGCTGAAAATTCTGTTCTGTGATCGCCCCAATGTTTAGTTACCGAATTCCCAATTGGTCCTGAATGTTTCCAGTTCT
TTGCATTATTGAGTTGGGTCTGCATCCTGTGACCAGTGCCTACAAACAGAAATGTAAATGAGAGCATTTGAAATGTTGAAGATATGTTTGCTTGTTTTGAAATAAAATGTAAAATATAGCACTTAAAAAGTATGGTTGTTTGACAGACAACAATCACATAAAAGCAGCCACGAGCTCCACCGATGGTCAGTGGTCTTCGGCTGGGC
TGCCAGGGCCAAAAAATGGGAATGGGTGGGTAGGGGAGTGGGGGGGGGAGGGGGGGCGAATTTTGGGATAGCATTGGAAATGTAATTGAGGAAAATGCGTAATAAAAAAAATTTTACTCTGCAGAAATTTCCTGAGCCTTGAAAGGGTTAATATAGAACTTCTGTATAGGGTTGAACACTCAATAGTTGTTTGGTCTCAACTCATG
CTTTTGTTTTAAATCTTTCCGTTCCCTTTTCCAGTTCTAAGAGTGGAGTGGTAAACATATACAATCAAGATTCCTGCCTCCAGCAAACAAACCCAAAGCCAATAAAAGCAATAATGAATCTGGTTACTGGTGTTACTTCCTTGGCCTTTAATCCTACCACAGAAATCTTGGCAGTGGCTTCAAGAAAAATGAAAGAAGCTGTCAGA
GTGGGTTTCAGAGTAATGGCCACCGCGTTTTCTCTAACTCGATGGGCTTTTTTCTTTTTGAACTGTATGTTTGTGTGCTTTTGTGTATATGCTATTTCTTAATAAAAAAATTTTTTTTAAGTGGGAAAAGGACTTGGTGTAGGTAGTGACTGATAAACATGCTAGCTAACCTCAATACATACAGATTTTAAAAATACACTTTCTCC
GGCGCAGTGAACTTTTCCTAACCTGTCCTGTTGAAGGTTAATTTTTTTATACAATTTCCTGTTTGATGTTTTAATGGTGCTTCAATCTTGGCTGGTTATGAATAAATTTGGATTTGCTTTCAATAGCAAAGGTGCATAGTGAACTGCAATATATTTTTACACCCATGAGGTTTCTTTAGTAGTAAAAGGTTCTAAATAACCTCACA
TGGACTTTGAAGCCAGGATTCCACGTTAGTGCTCATGTGGAGCAGACTGGGGCTCCGTTTTACACTTGTGCTCTCCTTAGCCTTTGGATTTAGAAGTGAAAATAAAGTATCTCTGACTTCCTGTTGCAGAGTTGATTGTCTGTGTCATTGAAAGGCTCAGTGCTGCTCTCTTCCAATAAAGTGACGACTCCAACTACTCTCTTGTT
GTTTGAGGGTCACAGGGCAGGGGTGAGTCGGGGAAGTTGGGTGTCCAGTCGAGTCCTGACTCCTGTCCCCTGCCTGCAGATTCTGACTCAGGAAGACTGGAATAAAGTCCTTTACAACGGCATGGCCTCCACGTCATCTTGGGCTGCTCTTTACTTCATCGCCCTCATGACTTTTGGCAACTACGTGCTCTTTAACCTGCTTGTCG
GGAGGTAAGAGGATCCTGAGTTCAAGGCCAGCCTGGGCTTAACATTATTATTATTATTATTATTATTATTATTATTATTATTATTACAAGGCAGGAGAAGAATAAACTAAAGGTCCAAACTTCCCAAGAGAGGTAGCACAGGTCTTTCTTACTAGTCTTATTTAATAGCCAACAGAAGCTTTCGAGAAGTACAGTGACATGTTCTA
ACCATGTTGTCTGTGTGTCTATGACACTGGGGCTTGAATGTTCCCGCTACTGTACACTGTGCCGCTGTGCCTGTGTGTCTGTGGTACTGATAATTCTCTTAATAAATCTCTTACCCCAAAAGACAGACCTGCGTAGCTCCTCCTTGAGGCACTTCCAACCTTTCATTCTTGACTTGGAAATTGTATGCCATGCCATGCATGCGTGT
TTTGTTTATTGAATGGATGAACGAACACTCCCGGGGGTCCCTTCCGGGGGAAAGCTGTTTCAGCCACAAAGCAATCTCATTCCACTGTTTTCAGCCTCAAAATAAAAGGAAACTTATATTGAAAGCTGAGTGTGTCTGTGCTTCTGGGAGTTGGGGAGCTTGGGTGCTCGGGATGAGGGGAGGGCTTTGCTAGGAAAAGAGTCCCA
TGGACTCGTTAGGGAACCTCATGTGACCACAGTTTTATGTGAACCACTGCTTATAAGCTCATTGGAAATGAATTTAAGCAGATTATAAATTTGCATGATGAATAAATACCTTTTACCACCATTTGGAGTCTCCCTTCTCTTCAGAAATCGTGATTCTGTTCTCCGAAACCAGAGTTGAATGAGAAGAGCCCACTCTGGCAGAATGG
TAGATGTTTTACACAAGTCATTTTACATGTTGCTCAGGTTATCCTCACTGGATAAAAGAGGCTTCCTCCAAAACAGATGAAATGTGAAGGCACTTCTAAAAATAAATACTGGGGGAACAAAAAAATAACTTGGAATGAACTTTTTTTTATAAACAAAGTTGTCCAGGTTTATTCACAGACAGGGCATCTTCTGGCCTGCTGCTGTC
CCCTGGTTTTAAGTTGAGGAAATATATGCACAGGAGTCAAAGAGATGTCTTTATATCTGACTGTACATAAATGAAGTTTTCTTTTTTTCCTTTTTGGTGCAATAAAGTTTGTTTTGGCAGAAGGAGGAAGCGCCTGTGGGTGTGGGAGGGTTTGTGTAAAGAAACGGAGTCACCTGGGCCAACCTGTCAGGAAGGAGTTTTTTGGC
TGCCTCCCAAGTGCTGGGATTAAAGGCGTGCACCACCACTGCCCGGCAACAATCTGTAATCTTTGCTTGAGCCTGAAAATGCTTTTTGAGGGTGTGGACTAATAAATTCCTTGGCGGTGTGAAGCTTCTTTTTCTGTGGCCTGTGCCAAGACCTCCCTTCGCCCTCATTTGGCTAAAATGACACTGATAGCCCAGGGAAGATAATG
GCTCTTCTCACAGAGCTGGGCATGAACCTTGTTAGGTATAATTTACCTGATGCTGCTTCCGTCTTCGAAGCCTGTCTGAGGTGCCAGGTGCTAAAAGAGAAATAAAGTTTGTTAACAGGCAGATGCAAAGCCCTGGCTGCTGTTCATCCCTCCTTCCTGCCCGCCTCCCCTGGGTCTTTCCTTTATATGATGCATCAGAGCGAAGC
ATCCACCCCGGCTGTGGGTCCACCCCAGCCGAGGGACTCCTGGCCTGCATTGCGGGATTGTCAGTGGCATTTAGTTGAGAGTTGAGGGGCTTTGGCCTGAAATAAACTGCAAGTATTTAAGACTGTTGTTGCAATTTGTGTCTAACAAGCTGTAGCAGGGTAGGAGGGAGTGAGAGCTGGCAGGAGTTACTTTCATAAATCATGAA
GTGCTTTTTATAAATTATTTTCCTTGTAGATTTTATTTTTAATTTATCTCTGTGACCTGCCAGGGAGAGGAGAGAAAGAAATGCTGTGAGCACATGACAAAATAAAATCAAATAAAATGGATGATTCAGCTTAAGTGCACTTTCTCCCCCCTCTCCCTTCTGAATTCAGATGAGAGTCACGGAAGCTGGGAGACTGGCCATTGTGT
GGAAGGGTCACACCATGATCTCTGCAAGCAGTTGTCTTGAGTGGCTCTGGCCTGTCAGCCTTAAGGCACACTTGCTGCTTCTAGTTGTCAAGTGAGGCTTAATAAAAGGAAGTGACTCTCCTTCGTGGCTGGCAGTCACTTGCACCACCACGCTGAGCCTGCTTGAAGTTGAAGCTGTGCACATGTTTTCTTAATTCTTGATCCAA
AACTGCTTGAGGATGTTTTATTAATTAAGTGAAGATTTGTTATCCTTTATTAACGATGTATTTTGTTGGTCAGTACTGGGCTGACAAAAAGTTTCTTGCTAATAAATTTAGTTGCCCAAGGCAAAGTCTGCGTTTGGCAGTTGGGCTTCCTTTGTCTGTGATGTCAGAGGTCTTACAGAAGGATTCCTGAGGCGGGAACTGTGGAC
ATGCCCTTGGCATGCCAGTCTGTGAAGGCATTAAAGACCTGTTAAAACACTTGAGCCCAACTTTATTAACCAAAACTGATACCACCACCTTTATCTTCTGAATAAAGTCCGCTTTATTTTTATTTTCAACATTTTGCTGCTTCGTTCTTTGTTTCAGATGTCACTGCTGTGTCAGTGAGGTGTGGTTTGGAAGAAGCTGGAGAGAG
CTTGAAATTGGCATCATAAACAAGCTCTCTCCTGACTTGTATTGTGGCAGTCGGAATGCCCCCAGAAAACTGTGCCAAAGAGTTTAGAAAACAAATGTACAATAAAAGTAAATACACTCAAAACCGCAAACTTCAGGTAACTATTTTGAATTGCAAATGACGAAAATTTAATGTTGAACGATCTGATAAAATAACCATTTGGAAAC
CTTAATGTATTTTGGAAGGTCATCAGATTGTGAGACTGCTTCCTTGAAACATTTTTGTGCTATTGTTTTAAAAAATAATAATTAAAAAACAGTTGGCGTTAATAAAAATGTCAATGTGAATTTGTTGGCCTGGTTCTTTCAGCTTTCTTGAAAGGAAACTAAAGTTTCTCTGTGCCTCAGAATTACAGGAATTCGGCCGGGCGGTG
TGAGGTTCTGAGCCCATGGGTCTGTTTGCACCACGTCCTGAGTCTGAGGTCCTGTGACTGTACCCTCCTGTCCTAGGTCATTTATATCTCTTGGCTTTGTAATAAATGCTGTGTACACTCTCAAGCCTGTGGTTCTTTGGGACAGAGGGAGGGGGAGGAAGAGGAGGAGGACGGTGAGGACGGTGGTATGCTCCCCAACCTTACAG
ACCCCTGTGCTTGTCTAATGTCTGCTCTGAACAGTTCGAGCCTCTGTTACTGTTTTAAAATGCATGCATGTTAAAAAAGAATCTCCAAATGGGAGGACAAAATAAAACTCGAAAAGCTTTGTGTACATCTGGTATGTGAGTCCTTTGAGATGCAACCCACCCTCCTTCAGAATTAGAATGTTTTTGTCCCAGTTTTAGAGGCAAAA
GAGCGATCTACCACGTGCCTGGTACTGAGTCTTGATATCCCAAGTGTTGACCTGTGATTTGTGTCGGATACAGAGACCCTTCGACCAAGTGGAATTACATAATAAACCATGGGCAGTTTATTCGAGATTTCTTGGAGCAAGAATGAAAGGATTATTACAATACGCGTCTACAGATGCTAGTGGTGTCTAAACTTGACCATCGGGAT
AACTCAGTTTCTCCCCAGACAATATAACATTATTCATTTAATCATCTCATCCTTCTGCCCTATGTTATAGTTAATTATGGCTTTTATTTTATTACTTGGTAATAAAGGCTACATTTATTTTTGTAACTGTGTAGAGCGATCTACCACGTGCCTGGTACTGAGTCTTGATATCCCAAGTGTTGACCTGTGATTTGTGTCGGATACAG
CTTTTCAGGTCTTTGCTGGGACCAGGTACACATAACACAGATAAATATTAGAGCAAACCATGCACATATGGTAAATTATCTTTGGGTTTTGGGTCCCTAAAATAAAGTGGTGTGTTCATTGTGTTTCTGTGAGTGCTTGAGAACGACCTTGAAGGTTGAAGCCTGGATGGCCACTTGAGTGTTGTGTACAGGAGCCCTGTGCTTGA
TGGTTTTAAGGGACTTCTGTCCCCGTGGTGGACCAGGACGGCTTCTAAAGGACAATGAAAACCTAGAGCTCACCTTCATCCCAAAGAAGCGTCATCAGCAAATAAATAAGGTATAGCCCTCACTCCGTCGCGCCTGCGTGTAGCCCCCACTCCGTCGCGCCTGCGTGCATGTTAGGAAGCACCCGGACAGAAGGCTGAGCTCCAGG
AGTAGCTGTACCTCCAGGAGGGACTTTATAGGGCCACAGTGTGTATATAAGTTTTATTTTTATAACCCATGAATGGGGAGTCCCCCTTGGTTCCTCTGTAAATAAAGATCCTTGTGGCTGTGGCTGTGTTGCTTGTGTGGGGACAGTTTCTTTCCCCTGCAGTCTCCTGTGCGGTGGCCAGGGAGGGGCATAATCCTGTGTAGGGA
CTTCTGTGCTGTTGTCTCTTATTTAAGTGCTGTTATCAATGTCTTTTGTAAATATTTAATATGTCTGTCTGTTCCGCTAATTCCAACTATTTTGTACTTTAATAAATCTTCTAAACAATGCAAGCCATCCATTCCTCTTATTTTAACCCATCTGACATCATCTCCTGTAGTCAGGACTTGTTATAGCCATGGTCTGTCTGCTAAGA
GCCGGGGTCTGCAGGGTGTTAGCAAAGTTTTCCCAGTTAGTAGTGCCAGTTCTAGGCTGAATGGGAGAGTCCTCCACAACTCCCTGTGTGCCTCATGGAAAATAAAGTTTTTTGCACCATAGCTGGTTCTGGACATTCAGAGCTGTCTCCTGAGTCCTGAGCAGAGAAGGGGACCCAACAGAGCAGAGAGTAACATACCAGGACAC
AAACAAGATAGTTTGTAGTGTGTGCTCCCTAAAATCTAGAATAGATTTTTACTGAATAGTGGTATATATGATGGTATATGTTTCTTAAAGGTCCAAACATAATAAAGAAATTAAGACAAAGGTCTCAGTGTTTTTATTGCACTGTGGAAGATAATATGTAGACATAATTTGGTCACTATGATACAGGGACATCATGGAATGATCCA
ACAGACTTCCTGGCCCACAAAGCCTACAGTGATGACTGTCTAAGCTTTACATGTTGGTAGCCGACCAACCTCGCCCTAGAACAATGGTTTGGTTTTCCTGAATAAAGGCATTCCTCATGGTTCAGGGTTGGTTTTTGTTTTTAAGAAAAGAAAGGTAAAACTTAGATCAAATACTGATGACTTTGGTTAACCTTGGCGTTTTTGAG
GTATTTCTTCTTTTCATCTATCAGAAAGTGTTCTTTTGTGGAGAAAAAAGAAGAAAACTTTCTCACTTACTTATTAATTTCTCATTTACTAATAAATTTCAATAAACTTTCTTACTGATGCAAACTATAAAAATCTGTCAGAATTATTATTTAGTTGGGTGGGTGTGCTTGGACCAGTATGAGTACTCTGGGTGAAGAAGTCCATA
GAGCAGATTTGCTTACAATGGACAGCGATGCCCTTCTTCCCACAGTAAGTCACATTTTAGCTTTCCTTGTAGGGCTCAAGATGACAACTGCTATGGAGCAAATAAAGGGAGTCTTGTGTGTGTGTGTGTTTTCTTTTTTCAGATATTCTGGATAACAGCAAAATTATCAGTGAGGATTGTCGCAAAGAGGTGGGTCATTCCCTTCT
TGTGTAGACCAGGCTGGCCTTGAACTTGCAGAGATCTGTTTGCCTTTAAACCCATCTTGCTTGTGTTTTTAATCTCAGTTTTGAAAAGGCCCTCGGTGCAAATAAAAAGCATGGAAAGATATTTAGTGATGAGTGCTCCTTCAAGCAGGCCCTCTGGTCTCTCTGCTCCCCGTCTCCAGTGCTAGGGTAGAGCTCAGGGTCAAGTT
TTACATCCAGCTCTTTAAGTGATCCTTGTTCTGGTGGCTTTCTGTAAATATGTTTGCCCTAGTTGAATTAAGAAACTTTAAAGGTTATAAAAGAAAAAAAAATAAAATATTTGTTTTCTGCTAGATGCAAAAATGACTAAGCATGTATATTTTATCAACCTCCTGTATTTTTTGAAGTTATGAACTATATAAAAATGTTGACACTT
GTTCAGGTTCTGAGGCTACTGAAACCCGAATTTGACTCTGCTGGGTCATCTGCCACGTGATGACGAGCTCGGTGTCCTCGTATGTAAACAATACCCAAAGAATAAAGTAGTTGTGAACCTTAAACGCAGTGAGGCGTGGAAGCACTTGGAGCCAGCGGGTGCACGTAGAGTAACTAGGGTTCCATCCGCTGTTCGCTGCAGCCCTG
CAGTACTGAAAACTTGGTTCTTTTTGAAAGTGAATCCTGGATTCTGGGAGGGCTCTGGTTGAGAGAGCAGGCTGTTGTCACTCTCTTTAAATTCTTTCTGAATAAAGTCTTTTTTGCCTCAGTTGTGCTTTGGTTGTTCATACCAGCATCATCGGGCCAATTAAGAAAGAGCTTTCCCCCTCTAAGGAAAAATTGACACTATTAAT
CATAGCGGATGGGCTCACTCTGTTGTGTGCAGTTGTTGCGTTGGTTGCTTTTTCTTCAGCTCTAGAATATTGAAAGATTGTCTGCCTTGTGCTCGATGTAAATAAAGAGCCTGTGAGTTGATGGACCGAGAGACTAATGGTGTATTTCACTCTCCCGCCATGGTCGGCTTTACTTTCTAACACTGCATCAGGATGAAGTCCTACAG
TTTAAATTATGAGTGTTGCTCACTACTACTGAGGTCACTGCTTCAGTCAGTACAGCTGTACTGGTTGTACCACCTCCTGCCCTTGTTTTGCTGCATGTGAAATAAAACCATTTCACCCTGCTTGGCATCTTTCAATACAGAGCACAGCGGTGGGACACCATGCTATGAATTCCAACTAGTTTCTGAAACTTGTGTTTAAAGAAGCT
GACTTTGCTGATCCGCTAACCTAGAGAAAGGGGTGGAGAGAGCAGCCCTTACTGGAGAAAGCCACAGGGCTGACTGTACTGCCCGACACTTCATCAAGTGAATAAATGAAGTTATAGAGAAAATATTCCTCACTGAGCCCTGAATCCAGGGACGTACCATGTGAGGTTAAGGGGGGTCAGGGCAAGTAAAGCTGACTAGAAGAATC
AGCCTGGACTACATAAAATCCTGTCGCACCCCCTCCCCTGCAGAACAAAGCAACGCCTCCGCATCAGTGAGGTGCCACTTAGACCCTCTAGGAGGCCTAAAATAAAAAAAAGGCAGAAATTATCAAATGTGACACAGAGATTAGAGTCCTTATGAATTGCTAAGGGAAAATGTGACATGGCACAGCCACTTTGGAAAGAATTCCGC
CCACTCTCCACATGGTCATGGTCGGCCCCCATGTCTCTATTCTCTCCTTTCTGCTTTTCTCTGCCTCTGCTACTCTCTCAACTCCCCTCCTCATGGCCTAAATAAACTCTATTCTATATATTTTTGTTGCTACTTAATAACTATGATGTTGCTGCTGTTATGAATCATAATGCAAATATCTAATATGTGACCCCTGTGAAAGAAAG
CGCTGTGCAGCCTGAGTTTGATCACTGGAACCCATGCAGCAGTAGAAAAGACTAAGTTGTCCTCTGACCTCCACACATCTGTTGAGTGGAACAAGACTGAAATAAATGAAAACTTAAAAGAGCAGTTGCTGTCCACAGGGATCTTAAGATCTGGCTTGTCAGTATGACAATGATTCCTCACATTAAACAAAAGCTCAAAGAGTTTA
GTACCAAGGACTATTGAGTGTAGACAAACGATCAACTCTTGGCTTTGACCATGGCTTTAAACAAAGGGGTGAAAACAAGAAAGAATAGGATGGAATCTGGAATAAAACAGTGAAAGAGCATTGTTCTTTGTACCTTGAATGTAGAATTTGTTTTTATTTCATAATTCTGCTAGCAAACATGACTGTTAAAATGATGTATTTATATA
TCACTGCACTGTGGACTTGTATTGGTTGGTCAGTCTATTACTACAGTTTGACTAGGTCCTTCCTAAAATGCTGCTGAGCTACAAAGTCATATACTCCCCCAATAAACTCACGCGCTGGCGCAGCTCTGCCCCAGGCCCCTGTCTGGTTTCCACAGTATACTACTCGCTTGTGTGAGACCTATGGTTAGTCCTGGGTCTGATGTAAC
TTGCCATCATCTTGGAGGCCATTGGATTGCCCACACATGACCTCTCTCTGATCCTGGCTGTGGACTGGATTGTGTAAGTAGCCGATACCAAAGACCCTAGAATAAAGTCTGTTGAGGCCTCTGAGTACTTGATGCTCCAGTAGACCTGGTGCATGCAGAAAGACTTAAAACTATCTTTGCTTTGGAAGGCATCTGTTGTTAAGCTG
GGATGAACATTTTTGAAGATTTATTCTTTTGTGTTGCTGGGGTGTATACATTTATGTCTTTGTGAAATACACTGGTGGTGTCCTTCTTAAAAACTTTTGAAATAAAAAAAGAAAATGAAAACCTCAAATCTTTCCTGTCTGAAACCCCTTCAGTCTTTCCCCGTGCCTGACAGCTCTTGACTTACCTGTCCTATGGTCTGTTACTT
TTGGAAATTGTTTATAGGTCTCTGAGAACCGTGAGATGCACACTGTTTCTATGTTTAGTTTTTCTCTGCTTTGTGATTGATGTCTTCAAATTATTCAGATAATAAATCTTGATGATGTAAGGGAACAGCAATTGTAAAAGAAAAATTCATGTCTTACACCTAGTTTACACAAAAAGAAATTATAATTTTTAGTATCTTTTAGTTGC
AATGAAGTAGAAGGATCAGGAGAACTCCTGGTCCTCTCCAGTGTCAGAGCAAATTGGAGGCCAGCCTAGTTTACATGATGAGTCTGTCTCAAATAACCACAATAAATAAATTTAAAAATAAAACAAAATTTTGGATGTTTTCTCTTCAAAGAAATTAGTTGATAGTGCATGCATTCATGTCACGTAGACATTGTTTGTGTTAAGCA
ACATTACTAAAGAGGCGATTGCTTGCAGAGAAACTTAAAGAAGAAGTTATTAATAAGTAATATGAAAAATTAGCAAAACAGAAGCCCAAATTTTCTTAAAAATAAATTATTTAATCCTTAAACAAAGACTGTTAGTTTCAAGCAAATACTTGCTTTTCTAAATGCAACTGTGAACTGACTATTATTTTAAACAGGTAAAGGCAAGA
TATGAATCTGAACAAGGACAAAAAAGTGGCCATAGGGACTGAGAGAATACTTTAGAGGCAGAGCATGTTTGAGGCCCTCAGTTCAGTCTCCCACAACAAAAATAAAAAGTTGGATATTGGGGTTCATGCTTTTGTTCCCAGCACTAAGTAGACAGATTCAGGGGATCAGAAAGTTCAAAGATAGCCTGGTCTACGCCAAGGATAGC
TTCATTCTAAAATTCACTGTGCTGGCTCTCGTACGTGCCTGCTGTATAGTATAAATCTTAGTTCTGGACAGCTTTACAGCACAATATTTATTTTAAAGAGAATAAAATGTTATTAAGCAGTCTTTTCATGTAATTAGTGGCAGATTATTCAGTTACTTTATTTTCTCCTTTATCCTTTTTGCATATATTTTATCCATATGAATCTG
ATGTAATTTCAAAACAAATCTGATCCAAGCAGTTTAGTCCAGCTTATCAAATGTCATATACCTTGTACTTGTTAAAGTATTTTAAATAATATACTTACTGAATAAATTACAGCACATATGACAAGCTAATGAAGTAAAGATAATTTAGAAAGAAGTTTCTAGAAGATTGTATAAAATGAGGGGCCACATAAAATGTATAAAATTCT
GAGTACTGAATCTGAGTCCTGCAGGAACAAGAATGCAGTTAACCACTGAGCCATCCCTCTACTGCCCCTCAGCATCCAGAGTCATTTTTGTTGGCTTAAAAATAAAAAAACAACTATTTTATTGAATTCTAATGTCTCTACCTCTCTTCCAACCCTTGCTCCACCGTAAACCTTTACAACCCCCAACACTAGGTAAGAGAGAAAGA
CAGCTGGAATCTCTCTGCAGGCTGGACTGGCAGGCCGTGGGGTGGGCGGACATGGCTCTTAACATTTTCAGAGGGAAACACGCAGATGTCCAAAAGTCTAAATAAATGCATTCAGAGGTTTATGAGGTCCATGGCCAAGTGGAGCTCCCCCAGAGGGGGAGGTGGGGTAAGTGAAAGACCCCCGAAGGGAGACCCTCACTCAAGCA
ACATGAATTTGTATATTAGGCACCCAAGTGGCTGTACTTGCATGCCAGTAGAGCCCTCTGTAGTTTAAATTGGCTGTTTGGAAGGAACTGGGCATTAAGCAATAAAAAACCATGGTCTTTCTGGGTTTGGGCCCAGAGTTGGTTTTTTTTTGTTGTGTTTTGTTTTTCCAAGACAGGGTTTCTCTGGCTGTCCTGGAACTCACTTT
TTACAGCTTGTGACCCATCAAACCTAAGCTATTAATTTGGAATTGCCACTGTCAGGCGGGTTTCCTATCTCACTGCACTGACTTTGGCGTTCAGGCTTACAATAAACACTGCGGCCATAATGTCTGATCAGACCTGAAAGGCTGACCTCACTGTTGCAGGGGAAAATCCACAGGCTCTTGCTGTAATCTCATTTCTCAGACTAGTG
CTGGCCAAGTCCAAGTTTATGATTGTTTTAAATAGGTCACTTCCACCAATCTGAGAAACTACATACAGAAGAAATGAAATGCCAAGAATATTCCAAAAAGAATAAAGCCATTTTGCAGATATACCATCACTACGATTGATGTTTCTACTTCTACAGAATTTAGGAAATGTCTGGTACACTGTTTTCAGCTTTCTTTTGTCACAGGT
GTCATCATCCAGCAAAGGAGACAATCCAGTACCCTAGCTTACTGTGACCTCTAAGATAAGTAACACACTCTGTCTGGTGTCTGACACTTACCCAGTGACCAATAAACATTTATTAACATGTTAAGAGTACTCTATGAGTCATCTTTAATCCTAACAAGAGATGACTGTTTATACAAGTCATTGAAGTGTGGTAGCGTCATGTTCTT
TGATGGACTGTCTCACATTGTGTTACAGATGCTCAAGGCAAAGGAACAGAAAGTCAGTCCCAGAGAAATCGCAGAAAACATTACCAAACACCTGCCGAACAATAAATATATTGACAAAGTTGAAATTGCGGGTCCTGGTATGATATGTTATCTTTCTTAATAACTATATTGATGAGAGCTTTTTGAAGTTTAAAATGGGTTAAAAC
TAAGTGGAAAAGCTAAGTTGTGAACTGGTTGAGGAGCAATCCAAAACTTTTGGCCTAGGCATTGATTTATATACAATAAGTCTCAGTTGTTATTTCTGAAAATAAAGAGGCTACATGGCAAAGCTTACATTTTCATTTGGCCCACTGAATGTCTGGCAAGAACTTTCTTAAATAGCCACTTCCCACCAATCCACTGTGGTTCAACA
CCATGGCAAAGGCTTATAGTGCTTAGAGTAGAAAAGAAGTGTCTTCAACATCGTGCAAATATGACAGCAAAGTATATTTGCATTAAAATCATTTCTTAAAAATAAAACAAACACATGATGTGGATTTGGTTTGCATTTTTCTCCTCAAATGAATCCTGAATCTTTTACTCCTATGAAAGTTTTCATGTGCTTTTACATTCTCACTG
GAGTTGGGAAGAGGTAACCCACTTCTCTCCCATCTTCTCCGAGCCATGACTCAAGAAGAAAAGGGTGCTCGGACTCTCTTATACACATGTGCTTTGTGTAAATAAATGTTTACAATTTTATATTGAAGATGGAATAAGTGTTAGAGCGTCCAACTGTATATTTTTTACTTTTATAGATTTTAAAACTGATCCTTTATATGTGTTTG
GACAAAGAGCAGAGGACAAATTTTCCCTTATCCCCCTTCTTCATTCATTCTGTTTTTCCCCTTTTTCTTAGCTTTCTTAGGAAACTTTTTACAACTTAGAAATAAACGTTAAATTCACTTTTCAAAGTGTCTCCTTTTTTTCCTGCAGCTTCAGCTAGCAGGCTGAAAGGCCACATTACTTGTCCCTCACTGTTAGGCTACGGGTG
TGAAGACCGGAGTTTGATTCCCACTCCCACAAGTTGACTTCTGACTTCCGCACACTCAGTCGGCACGTGTGTATACTTCCACTCAAGTACACACTAAATAAATAAATAAATAAATGTAATTTTAAAAGAGAAGAAATTATTCACAACTTTCCCATCTATCCAAGGGTATATCAAGCATCAGAGTGACATACACACATATTTATTGA
TTTGAGATAGGGTCTCCCTGTGCAGTCCTAGCCTTGAACTCTAAGATCCACTTGCCTCTGCCTCCCCAGTGCTTTACATAATTTGATCTCTAGTGTTCCAAATAAATAATAGTAATAATAACAATTGGATTTTATCAAAGTTAAAAACATTTACATAACGATTAGTGAACAATTATAGATGAAATATCTGTCATATATATGATGAT
ATGCAATGTATGTGAAGAAGTGTTTCCCTTTTCCAGTGTATTTAGAAGACATCAGTCATCTCATGCTGGAGAGAAGCAGCCCTATGGATGTAAACAGTGCAATAAATGGTTTAGTTCCAACACCTCACTTCAGAATCACAGAAGAAGTCACACTGGGGAAGAGCCCTACGCCTATAAACAGTGTGGGAAAGCTTTCAGTTGTCCCA
GCTCCTTGTTTACAAAGGTCTTGCTGATTTCAGCAGATTTACCAATGATAGTAGGCAGACTGCTGTTCCTGTTGTTACTGGGGCAAGGACTGGCCTCAGCAATAAAGACTGGCAGCACATGGGATAGTCATGTGTGTATCTGTATGTGAACACATCTGCATGCTACCCTGACCCTTCCTAGGCCATGCTGTCCTGGCATCAAGAAC
TTTAATATGGACAATCAAATTTTTACCCACAGAATGTCTACAAGAATTATATTTTTAAAAAATACAACCAGTTTTTATATTTTAAAAATATCTGAACTCAAATAAATTAATATCTTAAAAAGTACACTCCTCATATTATTTATTTGGCATTTATTCTAAGCTTTTGCGCACAATGCCTGTGGGACATGATCACATCCGCAGTGCTC
ATTGCTATGTATTGTGTTGTTTATGAAATCAGTTTTTTAGTTTGAGATTTGAGGTCTTTGCCATGTTTCCCCACTACCACATATACATTGAGTGGCTAAAAATAAATTTACAGCTTTTATTATTGAGTTGTTTCTATGTTATAATTTTCAGGCATAACACTGTTTTTTTCCTTTTTAGAAAACTGATTGGGAGGTGGCTATTAAAA
ATGGTTAAATCAAAGAAACAGGAAATTTTTCGTAAGTTGAACTCTTCTGGTGGAGGTGACTCTGATATGGGTAAGTAGGATTTTTTTTCCATGAACTCCAAATAAAACATGCATTAACAATGCTATCTCTAATGTTGCCTTTTTTATAATATTTGAGTTTGATGGGTTTTATAGAACATTTTGATTCTATGCAAATTCACAAATAG
AGCCTTTTGAGGACAGGAGATCTGTTGGCTACTGAATTATCCCCAGCAATGTGTACAGGTCCTAGCCCATAAGTGCTTAACATTTGTTGAAGAGAGGGAAAATAAATCTGGAAGGAAATATAAATATCGCCTACAATTGCACGTATTAAAATTAAAATGTAGAAAATGATTAATCATTTTTGTCTATTTTTAACTTTCTAAAATTT
GAAATTTGGCTCCCAACACCTACAACCACCTGCTTCTCCAGCTGTAGGGGATCAAATACCAACACCCTCTAATGCCTCTGGATACCCACACACATCACCAAATAAAACCTGTTTGTTTGTTTGTTTGTTTAAACCTGGCTGTGGTGGCACACACCTTTAATCCTAGCAGAGAGAGGCAGGCTGATCTCTTAAGTTCAGAACCAACC
AAATGAGTTTGTTTCAGTTGAAATGCCTCTGACTATATGTTCATTCATAATCCTTCCTTGAGAGGAGGGTTTTAGAATGAAATACATGTTTAACTGAAAAAATAAATACTTGTGTTAGACTTGTAGTAAACATGTTGCGCATGGAATTTGTAGTCTTAACTGGGGAGATGGCATTAACTTGGCTTTACAGATAATATAGATACCAT
CTTACATTGTATCCTTCTTCTGGCCTTTGTCTGAAGACTAAGGTGACAGACTATTGTTGCAGAGGTTTCCTGTCTTGTCTGTTCAACATCCAAAACCAAGAATAAAGAACTTGCTTTTCCTAAAACGTGCATCTTCTTTTCCCTGCCACACCAAGACACTAGGGCAGGGCTCCTGGGCTCCTTTGTGACTTCAGGTCTTTGTAGAA
ATTATCCTTGAAGTTGGGTGTCTGCTGGCAGTGGGTTCCCTGGCACAGTAGTTAATGCTGAAGGGAGCACAGTACTCCTCCAGAAGGAGTTTTGTTTTTTAATAAAATTCTCCTTAAGCAGTTTTGTCATTAGCCATTCCTCAGTGATTTCAACCCTTCAAGATGACAATTTCTCAGTCTCTTCAGCAGTCTAATGGGTGTTTTCC
ATAAATATTTAAAAAATATTTGGGCAGATTTTAAATGGAAGATTCAATGAGGCTGTTTTTCAGTTTCTAGAATACTAGCTGCTTGGTTAGCAATCAGCTAAATAAACATTTTGGAAAGCCTTTGCTTGTTGACTGTCCCTTGTGTGGGCCAGCATGAAGTGGTCTAGTCTGTGACTTCTTCTAACCAGACTACAATGCTCTTACAA
GATTTTTTCAAAGGGCCTTGATTGGCATTTGTGCCTCAGCTAGACTTTATGGGACTTTGGTTGTTATATAGTGGGCATATATGAAATCTGAAGTATCGTAAATAAAGTTATTTATTTAAATATACAGCCAGTCTTTTCTACTGGTTTGATGACATGTTTCATTCACTAAAGCTGATGAGAAAGCGTAGGCTAGGACATGGTCCTGC
TTTGGGAAGTTGCTTTCCATTAATTTAAATAGCATAATAAAGAGTACTGGGGGTCTGGACAGTGAGAAATGGCAGCTTTTACATCAAAAGAGTACCAAACAATAAAGAGTTTAAGAAGTGGACTTGTAACTGGTTTTTGGTTTGGGTTTTTTTTTTTTTTTTTAGAATTTTTTCATAGATTATCCAAACACTACTTCTCCATCTCT
GCTGGCCTTCAGATCATAAGTATAAGAAATATGCATCATATCTGCCTATTGCAGGCTTCTGAAACTTGCACTGCCCATCCATGCAAAAATAAGTATCTTAAATAAAAGCAGAGAGCAAAAACTGGGGAGCCATGTACTATGTCACCACATCTGTTAACTGTTTCCTGCAATCTAAACTGAAGTGTGTGTGTGGGTGTGTGTATGTG
GCGTTTGCCTTGCCTGTAAGTGGGATGGATAAGCCTGTGTTTACAGACCCACCAGTTAAGACAAAATTTGGATATCATATTATTATGGTTGAAGGGAGAAAATAAAATCACATGAAAGACTGAAAAAATAATAATAATTTTTAGGTTTAAAAACAAAGTGAGCATTGGTGGCATATGCCTTGAGTCCTTGTACTTGGGAGGCAGAG
ATGTGATGATTAAAAAAAGAGCCAAGGAAAAAGGTAGCTAGAAAAAAAGGTTGGCTCTCATCAGCCTTAATTTTGGAAAGCAGCTACTTACCCCTCAGAGAATAAAGTATTATGCATTCTTGTCAATTTGAAAACTACATCTACTGTATTATTGCTGAATATTTTGTTAATACTAAGGGACAATTATTTTAAGACCATGGGTTTTG
ATCCCTGGGTCCCACATAATGGGAAGAGAGAAGAGAGACTTGCAAATGGTCCTCTGGCTTCCATACATCCTGTGGACTATCTACGCCTCTGATGTGTGATAATAAAAATGTAACAATTAAAAAAAGAAAACAAGACCTTTACAGGTGATAGGCATAGCAGGGATAGGCATAGGCCTGAAGGATGGAGATGAATGACAAAGGGGCAG
TTAACAGTTTGACTCATTCTCAGCCACATAGAGTTTGAAGCCATCCTAGGATGAAACCCTGTCTTAAGCCTCCCATAATCTTTCCTCCCAGAACAAAAACAATAAAAAATAGCTTGAACTAAAGCTTGCATTCCAAGATAATTCCTTCAAGTGGCATATAGGAGAAAAGTATGACTGGCCTTGGGAGAGCTTTAAGTTGATAGCAC
CAGTTTTCTTGGATGGGTGCACAGTGCCGCAGTTGTGTCCTGGGGAGGATGGCATCACCATGATTTACAGGGAATTGAGATAACGTTTTGTCTGGGGAAAAATAAAGTGATATAAAACTGTCCTGAGTTAAATATCTCAGTGTCATTGGGAACATTTTGTAGATGTTTTCTTTCTCTAACAATAAAGACCCGCATATCCAGGTTTT
ATCTGGGTGAATATGGGTATGATGAGCCTGAGAATGTTTCCTCAGCATTTGCCTAGAGGTAATTTAAGAATGCAGCAAGAATACCATGTATTTCCCTAAAAATAAACTGAAAATCGTATTGCTCAGAGTTTGGTGCCACTGTGCTAATATATGCCATCTGCTTTCATATGGAATCAGTAAATCACTTGTGAGCTTAGATCTGTGGT
TTAAAAAGATGAAAGGGTTTTTGTCACTGTTTTTTTCTTCCAGTAAATAATCAGTGAGATGCTGGAGTATGGAAAGAATAGCCCTTTACTAATTGTCCTTAATAAAGCTGTATTACTTTCTTGAGCTGTTTGCTGCAGATTACCATATTCATTTATAAACTGAAACAAGAGAGAACTATAGTATCTAGGAGTTCCACTGGTTGAAG
TCTCACCCCAGTAGAACAACAGGAAACCGTTTTTTTTTTCTTTTTAAAAAATAATTCGTTTTTCAGAAAGTCTGAAAGAAAAAAAAAAAAAGAACCCCTAAATAAAACTATTTAAGAGTTTAAAAGAGTTGCATTCTTATTATGTAAGGATGATTTCAAAAACTTTTTAACATATAGTTAATTCTTCCATGTGGAGGTATTCAATA
GGAAGGGGATGTGTGAGCATCCTGCAATATAAAAACAAGAATAAAATGGCAGTCTCAAAGAGTCAGTGTCATTACCTGGAATGCTTTCGATGGAGGAAAAAATAAACATGGATTTTAAAAAATCAATCAAAAATGGTGCAAAAAAAAAAATAAACCCACAAAAAACTCAAGCAAAATAGTATTGTGGAATCCACAGACACATCAGC
AAGCTTACTTCTCTGTGTGATTTCTGTGTTTTATTTCAATGTGATTTTCCTTTGACATTTTTTTGATTGACCCTGTTCATTTTGTTTTGCCTGGTAGGAAAATAAACAGCTTTCTTTCCTAGAATTGGCATTAAGCCCCAGCAAACCAGAGATGTTTGCTTTGCTTTAAACCCTGCCTGAGCACCTCGTGCTTGCCCCCTGTCGTG
[truncated: 1,695,952 more chars]
