# Supplementary material for: Poly(A)-DG: A deep-learning-based domain generalization method to identify cross-species Poly(A) signal without prior knowledge from target species
Source: PLoS Comput Biol. 2020 Nov 5;16(11):e1008297. doi: 10.1371/journal.pcbi.1008297 (PMC7671507; doi:10.1371/journal.pcbi.1008297)
Supplement: S1 File — These three datasets are produced by previous researchers and we use them in our experiments. (ZIP) [file pcbi.1008297.s002.zip › bovine/negative/bt_negGATAAA_polyA.txt]

ATTTAGGTGCTAGGCATTGTAAGAAAGACTTTTGGGTATTAAACTCTTTGAATTTTCATGACATTGAGGTAGGTACTTTTATCTTTCCAATTTTACAGATGATAAAACAGACAATGAAGTTAAGTAACTTGTCCAAGTTTGCAAATTCTAAAGGACTGTAACAAGCCCCAGAGCCAGAGTCAAGTTCCTGAATACTTACACCATTG
TGTCCACCTAAGGGTGAGTGATATTTTCCATGGTCAGCTATAGTTTTATATATTCTTGTTGAACTGGCACTGCATGTTGTAGCTTGCTGACCTGGGCATAGATAAAACAGGTTAGAGAATTGATAATACACGGAGCAATCATAAGCAGCATCAATATGGTGATGACAAAGATTAGCAGGGGCATTAGCTAACTCCATATTTCCCCT
CCTTAATTATCTCTCTAAAGGCCATATCACCAAACATAACCACATTGGGTGTTAGGCCTTTTGGATGTTAAGGGGAACACAATTCAGTCCATAACACATGGATAAACCATTTGTTTATCCATCAGCTGATGGATGTTTAGGTTGCTTCCACTTTTTGACTCTTATGAATAATGCTGCTGTCAGCATTCATGCAAGGCTTGTGTGTG
ATGCCTCCACGAGTTTGGACATTTCATTTGGTTTCCTTTTCTTTCTTTTTTAACACAGTGTTCTAAGGAACAATTCTTGCCATATGAATAAATGGATTTTGATAAAAAATTAAAAAAAAATAAAGTACTAATACTAACACACATATAACTTTCTGAAAGTTTGCCATATATAATTAATTTCAGGGTTATATAAATAATGTCAGGTT
GGGAGTTGGTGATGGACAGGGAGGCCTGGCATGCTGCAGTCCATGGGGTTGCAAAGAGTCAGAAACGATTGAGTGACTGAACTGAACTGAACTGAAAGGTGATAAAGCCCCAAAGTGGACTTTTTTCAAAAGTTAAGCACTACTGCCAATTTTGCAGAAAATTGAAAATCCCACATTAAACATTTTTATCAAGGCAAAAACTAACC
GAATAAATTTTGGAAATCCTGTGGAACTAAAGTTTCTCTAAAATTTCACATTAGAATACATACAAATCTTTTTTATCTATGGCATAATTCAACTTCCAAGGATAAAATTTTAGAGGGAAAGTTATATTCACCTATCAGTTCAGAGAAAATTTTTTTCCAGGGTTTTCATTTCTGGCAAAAATCTATTACAATTTTTCCTTGTGGAT
TCAATGGATTCAGTGGAGGAGCCACTGGCTCCGAATGATCCTCTTCTTTCTCTTTAAAACGGACAATTCTATCTTAAGGGATATTGTAAGAAATTCGAAAGATAAAATAAGTGAGGAATCTGAAAGTGTCGATATTGATTTCTCTTAAAATCGACTGATTAGAATTAATTGAGATGAGAGTTGGGATACTAAGGGAACGGAGGATT
TAAACAATTTCTCTACATGACCCCATATACACATGACCCCATACACACATGCTCACGTGAACACGCATCTGCACACATGCTCCAGACGCACACCTATGAAGATAAACTAGCAGGGCCAGGCTGAGTGGGGAAAACCACTGTCGGCCTTGCTAGGTAAAAATATGGGCAGCCCATGGAACAGATATAAAATCTTTGCCAAAAGCTGT
GGAAACTGGTTAATGGAGACTTTGGGAGTGGCTGAAATGGCCCTTCCAGTGACCCTTGGTCTTCCTTGCCTCCTTAGAATCTTTCCATGGCTGCCCAGTGGATAAAGTCCAAACATCCACTGGGCATGACATTCAAGGCCCTTTTGATCTCTGATTCTTGACCACCTTTCTACCTTAACTGCTGTTACAGGGGACTTCTCTGATGG
TGGACCAAAGGTCCACCCCCCGAGCAGCCTCCAAGCCCCATCCAAAGGCCTTGGATGTGCCCCAGATCACGTAGTTATCCCACGTAGGGCAGGGACAAGAGATAAATCCACTGTGAACCTCGCCTCACTTAATTCTCAAAGCAACCTGGGAGGAGAGTACTACCAATTTCACGGCCAAAGAATTAAGTCTCCAGAAAGAGAAAAGA
TTCTGCATTGGCAGGCAGGTTCTTTACCACTGAGTCATCAGGGAAGCCCAGTATTCTGTATAGAATACCCTGAAATTGCCACACAAATACTATTAGAACTGATAAATGAACTCAGCAAGACAGCAGGATACAAGATTCATATAACCAAATCTGTTGCATTTCTTTACACTAACAATGAAATATGTGAAAGTAAAAAAAAAAATCAT
CTTGATGAGTGCAGAACTTTACTGGGCCCAAAGAAGCAAGAAAAGAGGCTTCATGTGGGTAGGTTGGGCATCTAATATAGGCCAATGGCCTGAGGATCATGATAAATAGTAGCAGATTACCCAGAGGGCAGGCTCCAAGAATAAGGGAAGCACTGAGCGGTCTTCTTCTACTTCACACTTTGGCCTGGAGCCCACCTTGGGAAGGA
TGACATATACCACAGCATTAATTACCCTTGGGCTTTGCCTAAAATTTTATTTTCTACCCCATTCTTAATATCCTTTTGACATATGGATCATAACAATTGGGATAAAATTAGTCTTGACATTCTTGAGGAAGCATATTCATTAGCATTCCACTTCATTCCTTAATTAGGCATGAAGAATCAGGAAAAGACAATTGGCAGGCAGTGTA
ATTCTTTACCACTGTGCCACCAGGGAGGCCCATGCATAGTCAATATACAGATTTATCTCTGTAGACTGGTAAAGATAGCCATTTGCATATCCAGTAGTTAGATAAATATGTCTAAGTTGACACTATATACATAGGAAAATATATTTTTCACATTTCTTGATAAACAAGGTGTATAGAGTGATTCAATAAACATATAATCAGATACT
ATGACTTATTCAAAGAATTGAAAGAAAATAGTTGTCAACCCAAAATTCAATATAGAGCTAAACAATTTTTCACACATTAATTAAAATGAAGACATTCCAAGATAAAAAATGATGGAGAATTTATTGCTACCACAGTTGCCTTACAAGAATGTCCACTCTCACCACTTTCATTCATAATAATACTGAAAGTCCTAACCAAAGCAAGA
CACAAAGCTGTATTAATTGTGTTATTAGCAAAAGGATAAACACTCAGGATCAGTGGAACAAAAATAGTGTATCCAGTAATAGAACCACACATATAATTTTGATAAAGGTTCAAAAGAAATTCAGTGGATAAACAGTCATTTCAAAAAACAGTGCTGGAACAATGGACACTTAATCAAACTCCAGACTTTCACCAGTCTTTTCTTTA
AGGCAATATCTGGCTGGAGGAACCAAGATTCAAACACAACACCGGATGCCTGTTTTGGGGAATGACTAGAAGACTCAAAGTTCCCAGGCTTCTAAGCCGTGATAAACCTGGCTAGGATGCTCACACATGCCGATAAATGTCTCAAAGTAAACAAAACCTCATCCCCTTCCAGCTGCACTGTCCCAGAGAAATAAAATGGGAGCCAC
GAAATAAGTTTATTAATGCCAAGTGTTCAGCAGGCTGTCTAGCACACAGGAAGTGCTCAATAAATGCTGCCATCTAATCCTAATTGTTAGTTTGGATACTGATAAAGTTTCTTCTTCAAAGCTTTCTATGAAAGAAAAGTAAATAAATTCTGTGGAAATATTTATTACCCAATAAGTTCTTTAGATTATAGGCAGTTTGTTTGTGT
TATTGAATGTATAGATTTAGCTTATGAAGACTTTTGTAATTAATCTATGCTGGGAAATATAAATTATCTTTAAAGACAGCAATAAATATAGTTAAATTGTGATAAATGGTTTTATTGTTTGGGGAAATAATATAAACTGTTTCATGTGTTTGAAGAATAGAAAGAAGTTGGCAACAAGAGACAAAGATGAATGATTATGGTTTAAA
TCACTTTGCTGTGCACCTGAAACTAACAACATTTTAAATCAACTATACTTCAATAAAACTAAAATATTTAAAAATTTATTTTCACTGTAACTGAACACATGATAAACTGAGTATCTGTTTTCATAGAGATGATTTAGATTCCTCAGTTAAAATAAGAGCTCACCAAGCACTATAGTAGTTTTAAAACACCTTTCCCAGAGCCCAGT
TAGCTATTAAGTATCTGAAATGAAATTTGATGCCAAATCTTATAATTTCTCATTGTCCTACTTTCTAGAACAGGAAATGAAGCATCAGTTTTTTTTTAAAGATAAAAATAACATATGAATACGTCAATAACTTTCACTTAGATCCTCACAAGGCCACCAGGTAACTACCTTCTGCTGAGGAAATAGACCCAGGGAGGTTAAGCGTC
TAATTCTGCCTGGGAACTTGTTACAGAAGTGGTGCTTTCTGTCTGGCCTTTAAGGATATACATACTTGCTTGGCACTATTCCAGGTGCTAGGAGTCCAGTGATAAACAGGACAAAATCTATGTTCTCGTAGAGCTTACAATCCAATGAGAAAATAAGATAAGCTGGAGGGAGTCCAGAAAATAATAAATGCTCCCATTAGCTCCAG
CATGGTGGTTTCTTATCAGTTAACATTTTTATTTTCTACTTATTTAAAGAGCTCTTTTAGACTTAGATATCGATTTTTCCATTTATCACTCTTGTGCATAGATAAAAAGGAAAATATATGTGAAATACATCTTCCAGTGTCTGCTTTTTGCCTCAAAGATGTTTGTGTCTGTTTATCTGAGACAAGAGTCTTCTTCCTCTGTACCT
GTCCTGCAAACAAGTGAACAAGGGATTCATCTCCTTTGTGATGAAAGTGTTCATTATAGACATTATTTGCCTTTTCCACCACTGTGTGTTAGAGAGGGCAGATAAAATATTTTTATTCCCAGATCACTGGGCCATGGTGATTTACAAACAGACTTGATGGAGGGGAATGGGAATCATCTGGAAATACCAAACTTTGAACCAGATAG
CTAACTGTATCACATTGTGCAAATTAATGTCTCTTTAAATCCCATTTTTTTAATCCCCAAAAATGGAGATAATAATACTGCCTACCAAAGGGCTATTGTAGATAAAATGCAATGGTGTAGGTAAAAGCTCTAGCATGTGCCTGCTGGCATGGTAAATGCTTAATAAGTAATTTTTGAAAATTATGTGTTTTTGTATGCCTCTAAGA
CTGACAGTGGATCATCACCAGCGTTGTAAACAGAATGAAAAGTATCAGAGGGCAACATGGGTAGTAAGGACTGGTATGGTCATGTGAGACTTGTGTGTCAGATAAATATACCTATGTCTGTACTGATCACTGAAAAATTAAAGACTATCACAGATCATAGTCAAAAAAGTGGGAAACCACTGATCTAGTCCAAGCCCCTTATTTTC
AGTATATATAGAGCTTAGAAAAAGAAGGGTTCAGAAACAAAGAGTTTGTATTTATGTAGCATTGCCTGATGGGGAGAAAAAAGACGGAATTTAAAAGAAAGATAAAAATTATAGTTTCTCCAACAGTAAACTCTAGTTCAGCCCTGAGACCATTCTCCATGGTCTTCCCTAAACTGGATACACTATGTCGCTTCAGTTGTGTCCGA
CCAGGGTCAGCTGTCTCCCAGTGTTCAGCCCGAGTCCTTCCTAGTGACCCTGTCTGGCCTTGCTGATTATTGGTTCTTGCCCTCTGGATCAAAGAGATGAGATAAAACTCTAAATACACTGTTGGTAGGATTAAGAAAGCTTACTCCCTCTGGCTTCGAGCCCATGTCTGAAGGGACAGCTGGGGAGCATTCCTTTAGATTCTAAC
ATGACTAACACGAGCATTTAGTAACACCTATTTTAGATTTTCCAGCCTAGAATTGTTGCTTTAACCTAAAATCTTGGGCCTTGAACACACTTCCTCTATTGATAAAGTAAATCCCAATTCATGTCTCCTCTCATTAATTCTCCAAATATTCTTCCAGTTTGCTTTTGTGCCTGACATTGTTAGGGGATGCAGTGGTGTTGTGGGTT
CCCACCAAAGGCTCTTGACTCCTTCTGTCCAGCTATTCCCCACCATGTACAGAATGAACAGATAATCACTAGCTCATGCAACTACTATTATAACCACTGGGATAAAACTTTGATTATGCTGAGCTCATTTCTTAGAGTGATAAGCTCATGGATTGTTTTCCAGAAATCATAAGAAGAAAATAACTGTCAGTATTTAGCAGTCAGAA
TCCATTTACTGAGATGGTCATAATGGTTTTTATTCTTCAGTTTGTTAATGTGTATCACATTAATCGATTTCAGTATATTAAAGAATCCTTACATCCCTAGGATAAATCCCACTGAATCATGGTATGTGATCCCTTTAATGTATTGTTGTATTTGGTTTGCTAGTATTTTTTTGAGGATTTTTGCATCCATGTTCGTCAGTGTTATT
TAAGCATAACTTTTCTAAGTGCTCAGCTATTTAAAGCTTCATTTTATTTCATATTTTCATTTGTTATTTAATCAACACTGTTTACTGAGCCCTTATTATAGATAAAGCAGCTCTAAATTAGTTTACCAAAAACCTACTTGCTGAATGAAATAGCATTCACCTGATGACAGTCAGGGAACTTTCTAGTCATTAGTGCTCTCCAATCA
CAAACCCACATATCTTGCATCTCTTGCATCAGCAGGCAGATTCTTTACCACTGTGCCACCTGGGAAGCTCTTACAAAATGTTACCACCAGGGAAAAACTGGATAAAAGGTAAATGACATTTTTATGTATTATTTCATTCAGAAAACTAAGATCATGGCATCCGGTCCCATCACTTCATGGCAAATAGATGGGGAAACAGTGGAAAC
AAAACACCACCTCTAAGAAATAGTGTAGCTTTATTTCTGGACTCTTCATTCTCTTCCGTTGATCCATTTGCTTACCCTCACACTAAAAGCTTGCTCTCTTGATAAATCTAGCTTTCTACTGTCTTGAAAGCATAAAATTTAATTCCTCTATATTTGCTCATTTTTTCAAAGCTTTTGTGGATGTAGAATCAGCTTCTAAATTTCTG
ATTTTTTTATCCATCCTTTCACACTCACTACTCTAGAGAAATTAAAACAATTGTCATACCTAGTTTTGTTCACCACCTATTAGATCACTACCATTGTGTAGATAAATATCATCATTAGGGTATTTGGACTAGATATACTACATATGCCATTCTGACAATAAAATGGTTATAATTCAGGACTTGAAATTTTAGGTGACATTTATCTG
GTCATCACATCAGGGGAACAGAGATCAGAATCGGGTATTAGCAAACAGAAAATACCAGAGCAAGAAAGGAGGTAATTCATTTTGCAGTGCTTACTCCTAAGATAAAATGCGCAGCACAGAGTAAGCAGACAGGGTGTCAGAGTGGAGCTCAGCCTTGAGGTGACCTTAGGAGGACTGGGTTCTGCCTCTTCTATTGGTTGATATGT
GTATTTTTAAGTATGTTGTGTGAAGATATTTTGTGCCTATGAAAATATACTGCTATCATATTTTTATCACCAATTTTAGAATACAGTGATGATCTTGTCTGATAAAAATTATTACTGTGCATGCATGCATGCTAAGTCACTTCAGTTATGTGTGACTCTTCGTGATCCTATGGACTGAGGCCAACAAGCTCCTTACTTTTTCTATT
CAGCTACTTATCAGTGGTAGAATGGATAAACTTGGTATATCAATAGACTGGAATACTACATTGCAACTAAAATGATTGAACTGTTTCATGCAACAATTTGGATAAAAGTTACAAAGAGTGTTGAGCAATAGAAGACACAAGAAAATACACACCATATAATCCATTTATGTGTGTGTTAGTCACTCAGTCGTGTCCAACTCTTTGTG
TATTTATTAAAATTCAGTTGAGTAAATCCACTTTGATTTTGTTTATTTGTTTTGAAATTTTGGAGATACTGTCAGTCTAGAAATGTCTTTCCTGAAAATAGATAAATAAATAAATTTTACTTACCAAGTATCATGCTTGAATAAAATAAACTTATCTGATTATGAGCAAGTAGAATTCAGAAATAAGTTACTTTCTTATTTTTAAA
ATCCTCATTACATCCATGCAAAGTATTTTATTCATGTTGACATTATTGAAAGGAAATTTTTTAAAATTCCTTTTCAGATTATTATCTGCTAGTGTATACAGATAAAATTGTGTAATCATTCATGTTTATCAGTTTGGACAGCTTGATAGTTGTCTTTATTTTCTTTACTTTCTCATACTTTAAGATTACACTGGCTCAGGTGAGCC
AGGGAAAATATGGAAACTTTTTCTTTATGTCTTTCTTCATTTAAATTCTTTTCTACAAAGATTTTATATCTAGGTGAGAAATTATATCTATACACGTATAGATAAACACGTACACATATATATACACATATGTACATATATAATTTAAATATTATTTTGTTAACCCCAAACCTTCATTGTCTTATCTACCGAAATAATGCATGCCA
CCAGAGTCCGGAAGGAATTTCCTGACCTCAAGGCCCCACTCTGCACCCCGACCCCTGAGCCCCGACACCTGGCTGCAGGTCTCGCCTTACCCTTTCGTTGGATAAACTGCAGTCTTGGCAGCCAGCAGAGCTGACCGACGCAGAGAGGGCAGAGTCTGGGGGAGGCCTGGGCCACCAGAGACAAGAGGACCCCAGGGTGTGGAAGT
AAAAGAACCTCAATAAGCAGTTTAAAAAAACCTGGACCCAAGACCAGATTTAATTGGGGCCTATCAATCATCAGGGTACATCTGGTCTCCAGTATATGAGGATAAAAAGGCTTATCCCATTTCTTTTTAAATGTTATTTTTAATATGTAGTTATTGGCACAAAGAAATAAGAAATGAAAATAGCAAATCTCCAACACTCATGTACC
TATAAACAAGATGAAGAGACAGAGGAATAACCAGCAGGTAAAGGAACAGGATAAATGCCCACCAAACCAAACAAAAGAGGAAGAGATAGGGAATCTACCTGATAAAGAATTCTGAATAATGATAGTGAAGATGATCCAAAATCTTGAAAACAAAATGGAATCACAGATAAATAGCCTGGAGACAAGGATTGAGAAGATGCAAGAAA
TAAACGTGATTTTGCCCCTCCTACCATCTTACTGGGGCTTCTCCTTTGCCTGTGGACGTGGTGTATCTTTTTTTGGTGGGATTTCAAACAACTATGAACTGATAAAAAGAAACCAACTTTAAGTTAAAGGTAGAAGTAAAAGAAATCAGTGGGGTGAGAGGAATAATAGCTCAGAGTATCAAAAGGTCCCAGAGAAGGTCACACTG
TATACCTGTGATGGATTCATTTTGATATTTGACAAAACTAATACAATTTGTAAAGTTTAAAAATAAAATAAAATTAAAAAAAATAAAATTTAGCAAAAAGGATAAAATAAATATGGCAAAATATAAACAACATTTCTAACTTAATAAAAAATCTCTTTATCAGATGGATTTCTCTGCTTCTCCACCCTGGGTTGACCAAGGACAGG
GAGCTTCAGCCACTTAGCTGGGGTAGTGACCGCTTTGATATGGTGACATTTGCGAGGACACTGAACAAAGGTAGAGGAGACAGCTGTGCGGAGGTTTGGGGATAAAAGAGTTCTCGGCAGAGGAAACAGTGTGTATAAATGCCCCGAGATAGCAAATAGCTGGGTATATTTAAGAAAGAGAAAATTGGGAAAAGAGGTTTCCTGAG
ACCAGATATTCTCCTGTGGGGCAGTGTTTCCAGAAAATTCCTTTAATAATCAATACATTTGGAAACCTCAGGAGAATTCAGCTGGTTGGGACAGCAGAAGGATAAAGCTTTATCTTGAAGACCCACCAAAAAAATGAAGCCTTGGCTCAATTCTTTGTCACTGTGTGGTTGATATTATTCTCATCTACAGATGATTAAAGTGAAAC
GTCTCTCAAAACAAAAATCAGAAAATAATGAGTTTATAAAATGTGAATGAATTCAGAGATAAATACCACTCTAAATGAAATTCTAGGACAGACCACATAGGATAAAGGAAAGAAGAAAAGAAATAACAGCACATATGCCCAAAGAGATAGATGAATCTTCAGATTTAAAAGACACACTGAATACAAAGGATGGTTTCTGGAAAAAA
AATCCGAGTACATATTGATATTGGAGCTGATGGCAGAGCAACAGGAGAAGCAGATGTAGAGTTTGTGACACATGAAGATGCAGTAGCTGCCATGTCTAAAGATAAAAATAACATGCGTAAGTAGTATAACCCTCTCATTTGTGATTCCTCAAATGTAAGAGGTTCTAGGAGCTTAGTGGTCTGGGACCTGAAACCATGTGGCTGCT
CTGTGCGAGTTTGTTCACAGAGCTATTACTACTATCAGTAGTACAAGATGAGGTAAGGGTCAAGAAGGATCACTTAGTTTTACCCAAGTCCATGACTAAAGATAAAATGCCCAAACCCTGGACAGCGTTTTTGCTGGTGAGCACCAGGGGACCAGATAGGAAAGGGCCAGTCTTTCGCTACCGATAAGCTAGATTGGGAGTGGGGT
TATCTATTTGCGCTTTTTAATATATACATTATGTTATCAGAATGGGTTGGGAATAAGTCAGGAAAGTTATCCTGAAGCAGAAACTCTCAAAACTGGGACAGATAAAGCCTTTGCTCTCAAATCTGTGTTCTGGCAAAGGGATGGTGCCAGGACACATGCTGTGAAGAACCGCACATGAAGGTCCCTGATAGAAGCTTTCTTGCTGG
TATCAATGTAAATGATAATATTTGATACTTGCAGATATTATTAAGACTAAATGAACCTTTAGTTGGTTAACTGTTCTGAGAAGGAGTTTGGAGAATTTAAGATAAAAAATTTTAAATGAATCCTGTGTCTTCAGATTTTACAATTGTTTGTTTATGGCATTGCACGATCATAAATTGAATAGATGTAGATTTGAGAGAAGATGGTC
GCTGGACTGTGTTTCCCTATTCTTATTAGGAGAGGACAAATTCAAACATACACAAAAGCATTTTGCCTTTTTCTCACTTTGGTCCAAGATGAAGGCAGGTGATAAAACAGTGTGAGCTAAATTCATTTTGAAAGAGGAGTCTTATTGAGTGATCCTAGACAGACAAAGGGATCAAGACCTGTTCATATTAAATAAATGCTATTTAT
CAATTTTTAAAGACCAGTAATACTAGGAGATTTCAGTATTCTCAGTGCCAAGAGAAAACTTTTAGGATTTATAAGAAATAAGATATAGTCAGGGTATTTGGATAAATGAGCATCTAATAATTAAACTAATATCATCAATTTTCACTAAATTCACAGTATTACTGGTTAGTATGGATCAGAATATACTAGGCAATAAAATTCATTCA
TTGGTAGTGATTTAAGATATAGAGTATTAAGGGTGATTCTCTTTTAGTGTAACCAGTGGAAGAATGATACTATAGGTATACAAAAGAAGGTAATAGAGAAGATAAAATTGAATTGTCAACAACAGTTGATTGATGTGAGAAAGGCAGGAAAGGAAGAATGAATGAACAAAGAACAGATGAGGTAAATAGAAAACAAGAGCAAGATA
CTATGACTCGGCCACAGCTGCCTTAAGCCCTCGGGCCTCCAGCGATCTCCCCCCTGCCCATGGCTCTCACACCTTCATGCTTCCTTGAGTTTCAGTGTCAGATAAAGCAAGAAGCTCTGTGGTTTACTCTGGATCTCAGTATCCCCCTCTATAAAGTAAGGAGTTGGAATGTGACCTTTTATAAAGTGTCTGAAACATGTTTGGCT
TGATCCTTCTTCCCAGTCCCTGGACAAGAGATTCTGTGAGGAATGAATAAACTTCACCCTTTTGTGAAAGCCTTTAACCCTTAAAGTCACAGTGTGAGGAGATAAATCTGTGTAGTCAAAATCATCCTTAAGAATCTCTTTAGTCTTCTTTTTTTTTTTATAGCAAAATGGTCATTTTTATTAGTAAGATAAATTAAACAATAATT
ACTACATCAAACTCAAAAATTCTTGTGTACCCAAAGAAAAAAATCATTAGAGTGAAAAGGCAACCTGTGGAATGGGGGAGAATATTTCCAAGTCATGTCTGATAAAGGGTTAATATCTAGAACACATGAGGAACTTCTACAATCCAACAACAACAAAAAGAACCCAATTTAAAAATAGAAAAAGGACAAGAGAATAGACAGTTCTC
CCCCCTCTATACAGTATCTGAGATAATGTGTATTGATATAGTATTTATGGTAGTTTATTGCAAAACTTATGGTCTTTAGGGCTTCCCTCATAGCTCAGTTGATAAAGACTATGCCTGCAATGTAGGAGACCCCAGTTCAATTCCTGGGTAGGGAAGATCTCCTGGAGAAAGGATAGGCTACCCACTCCAGTATTCTTGAGCTTCCC
AATGCAAAGAAATAGAGGAAAACAACAGAATGGGAAAGACTAGAGATCTCTTCAAGAAAATCAGAGGTACCAAAGGAACATTTCATGCAAAGATGGGCTCGATAAAGGACAGAAATGGTATGGACCTAACAGAAGCCGAAGATATTAAGAAGAGATAGCAAGAATACACAGATCAGATCAGATCAGATCAGTCGCTCAGTCGTGTC
TAGGGCCTCCTCCAGGACAGACAATTGGTTAGGCTACAATTTATCTCAGTGTATTTGACAAGACAGATCTCATGCAAAGTATCTTCTCTAACTACAATGCGATAAAGTTAGAAATCAGCAAGAGAAGAAAAAGTGGAAAATTCACATATTTGTAAAAATTAAACACACTTTAGCCAATGTAGCAAAGAATAAAGCATAGGGGAAAT
AGAAACAAGCTAAGATTCCAGGATTTCAGAATTGTAAACAGGTAGAAATGTTTCTACCATCTCTGCTCCTTTCTCCAAGGAGGTTCTACCCAAGATTGCTGATAAATGACACTCAGCCCTCCTTATAAACTACACAGCGTTTGTAAATGTGGAACTCTACTTTGACCCACAAGTATTATTGTTCCATTTTATAGATGAGAAACTAG
GAGCTTTCAGATTACTAGCAATCTACATCTGATGAACCAATGACAAAGCTATTTCATAAGAAGCACACAAATGTGTGCTTACTACATTACGAGCAATTCAGATAAACTACACCCTATTTTACTTTTAGTAGACTTTAAAAGAAATGTATATAGGTACTTGGGAATTTTCTGGCCATGGGGGAGTACAAGCATTTGACACCTCATAA
AAGTGCATAAGTAATGTTCTGGGGCTCAGGCAGATTGTTAATTCTAAAATTAACATCTGAAAATATAAGCATAGTCTAATACAATTACATAAATTAAAAAGATAAAAAATAAGAAACTTGGAATTACATTTCCATTTTAAGTAATATGAATATCCTGATTCACATTCTGAAACTGAGGCTTTAAAAGGAAAAGGGTGCATTAGACA
CCAGAGTGGGGGTAGTGTAAAACCTGACATCAGCATTTAAACATTCAAAAGAGTAAAAACAAATTTAGCCAATAAAATAAAGGAAGATAGATTTACATTAGATAAATATTTACCACAGTGATTCTCTACATAGGACCTTACTTCTAAGGTTCTACCCAGAGAGAACCAAAGACAGTATCCAACCCTTCATAACATAGTTTAAAAGA
AAAAGAAACAGGTACCCCAGTGTTCACTGCAGCAATATTTATAATAGTCAAGACTATTATAAATAGTCTTCCAACCTGAATGTCCATCAACAGAGAAATGGATAAAGATGTGATACATATATACAATGAAATATTCAGTTCAGTTCAGTTGCTCAGTTGTGTCCGACTCTTTGGGACCCCATGAATCACAGCACGCCAGGCCTCCC
TAAAGTAATGCTCAAAATTCTCCAAGCCAGGCTTCAGCAATACGTGAACCGTGAACTTCCTGATGTTCAAGCTGGTTTTAGAAAAGGCAGAGGAACCAGAGATAAAATTGCCAGCATCCACTGGATCATGAAAAAAGCAAGAGAGTTCCAGAAAAACATCTATTTCTGCTTTATTGACTATGCCAAAGCCCTTGACTGTGTGGATC
GAGAATTGAAAATCCATATTCACAAAAACATACACAAATGCTCAGAGCAACATTATCTGTAACAGCCAAAAAATAGAAACAACCCAAATGGCCATCATCTGATAAACAGAAAAACAAATGTGTGGTATAGAACACATTAGAATTTTATTGTCATAAAAAAGAATGAATGACTGATCCATGCTACAACATGAAGATACACTAAATGA
AAAGGAGAGGACTGAGAGAGATACAAACAATGCCAGGGTCCCTGTGTTACCCCTCCCTACATTCATTTGATCTTAAGTTAAAATGGGGGAAGATCATAGAGATAAACTGCCTCTTCTGGCCAAAAGCCTAAAGCACAGGGAGATTGTGTTTCTCTTCCCAACTAGTACTTTGTAAGGATGCTTCTCAGAGGGAGCTCCCCACCTCA
ACTCTACACTGCCCTAATGACTTTTTCTCCACCTTTGGATTTCACTTGCCGAAATGGCTTTTGACTGTCCATTTAATTGGGCTTCCCAGGTGGCACTAGTGATAAAGAGCCCAGCTACTCATGCAGGAGAATGAGAGACTCAGGCTCGGTCCCTGGGTCAGGAAGATTCCCCTGGCAGAGGGCATGGCAACCCACTCAAATTGCCT
AAATAAATACATAAATAAATAACCTGACTACTTAGCTACTCATTAAACAAAGGCTAGGAACTCTCAGGTCAGGATTAACTATGAACCTGAGTCAATTGAAGATAAATTAGCATTTGAAGAAAAACCTATCAATTAAATAATACTATACTTACCACTGTAATCTCTAGAATGCAACCATAAAACTAAAGGCAGTGGAAAATTGCCTG
TGGCAACATGGACCTTGAAGGCTGGTTGATGTTACTGAACTTGTCATGGGATCACAGGAATGAACTATTATGAATGGAACAATTTAACAGCCCAACAAAGGATAAAGATAAATAAGCTCAAGTCTATCTTTAGCCTTCAGGGTCAGAAACCACTTCTATACCCAAGGTGGAAGACAAACTCAGAGACTCTAAAAGTTATTTAATTA
GCGGGGTCATGAGGAGATTTTTGCACTCATGTTAATAGCAGCATTACTCATAACAGCTAAAATGTGGAAACAACCCAAATATATACTGATAGATAAAACTGATAAAAGAAATATGGTATACTCATATAATAGAATAATATTAAGCCAGAAATCAACCCCTTTTCCATAAAAGAGACAACTGGAAGAATAAAAGTACACGTAGGAAT
ATAAGAAGCAGGAAGAACTAACATATAATCCATACTTCAAAAGCAGCACTGCTGTGGTTCCTTCTGAGCTTTATTTTCTTTATTTTTTTAATATCCTTGAGATAAAAACATGTAGTTTTTTTCCCTGCTTTGAAAGTTTAAACACTGCATCATAAGTAAATTTTCATGATCTGAAAGCTTTTAGTAACAACGTGAAGTTGTGTCCC
ATATTGAGAGACAATTCACCATGGGTCTATCATGTCTCTGTAGGTCGTATCAGATTTTGTTTTCTCTTTTTAAGGATGTTAATATAACAAAGTCTTCAAAGATAAAGATAGTGGCTTTATGTCAGGGTAAAGGCTGGGCGAGTTTCAGGGAACGTATTTAAAGATTGTGATTTCTTAAATTCAGTATTCTTCAATTGTGATACAAG
TCTCTGGGGTCGCACAGAGTTGGACATGACTGAAGTGACTTAGCAGCAGCAGTAGAAGCATACTCTAAAGAGCCATTATTCTAGATGGAATCCTGGGACAGATAAAGAACAACAGGTACAACCTAAATAAATCTAAGTAGTTTGGACTTGAGTGAGCAATAATGAGTCAATATTGTCAATCAGTTTTAAAAAACATACTAATGAAA
TTTAGGGAACCCTCTTTAAACACTATGTAGAGTGAAAATTTTAAGGCCTCATTGTGCCTACAACACTTGCTGGACTATTACCAAAGGAACTTAACAGAGGGATAAAAATGAGGCTCACTTTTCATGGCACAGATTCTTGCGTTGTTTAAAAATTTTGCCATGTATCTGAGTCACTTTTATATTTAGAAAGACAAATTTCCTCTTAA
GTGATTCAAGTATTGTGCCAGGATCTTACAGACAGTGTAATCGATCAAATTTCAAAGACGTGTACTGGACTGTAATATTGGGTATCATGTTTTCGAAGGTGATAAAAATTTGCATGGGCAAAAATGTCACCCTTGTGAATCCTGTTTTTTCCCACATAGGTAGAGAAGATAAGCTTGGAGTCAGTTTTTTATGGAATTTTCTTTGT
AATATATGGCATAAGTACATCAAAAGTTAAATAATAAAATAAATGATAATTGCCCGATAATATACAAAGACTCCCTACCCAAACCAAAATAATACAGAATGATAAAAAGTATAAGTTTCTTCTGTAGAAGTAATATATGGTAAGAAAATGTTACTGGTGTGAAAGGTTTGGCTGTGATCATTTCTAGAATCACAAAATGAATAAAT
AAAGAAAGCTTTTGACAACATTAAACACCCATTTATGATAAAAACTCTCCAGAAAGCAGGAATAGAAGGAACATACCTCAACATAATAAAAGTCATATATGATAAACCCACAGCAAACATTATCCTCAGTGGCAAAAAATTGAAAGCATTTCCCTAAAGTCAGGAACAAGACAAGGGTGCCTACTCTCACCACTACTATTCAACAT
CAAAACAAGGGACACATACAGACTGAAAGTGAAGGGCTGGAAAAAGATTTTCCATGCAAATAGGGACCAAAAGAAAGCAGGAGTAGCAATACTCATATCAGATAAAATAGACTTTAAAACAAAGGCTGTGAAAAGAGACAAAGAAGGTCACTACATAATGATCAAAGGATCAATCCAAGAAGAAGATATAATAATTATAAATATAT
TGCTTTGTCCTCTTAAAGGGAAACAGAGGTGGGGGGCATGCCAACTTCTACCAGGGATATGTGGAAAGTTTTCTGTTGGCTATAAGTGCTTGGCAGCCTTGATAAAATCATTTGGAACAGTGAGTTGATAGAAAAGCCACCATTAAGTGACGTGAGAACAGCAAAACAAACTTGTCATTCCTAAGAAATAAGAGCAACCGGGATTC
TCATTAAAACTTTAAAAAAATCTTCTCCGTGAAGGAAACTATTAACAGAATGAAAAGTCAAGCCACAGACTTGAAGAAAATACTTTCAAAACACAAGTCTGATAAAGGACTCATAACCAATACACACAAAAAACTCTTAAAACTCAGTAAGGAAGCAGCCCAATTAAAAAATGGGGAAACGATCTGAAAAGACCTCAGTAAAGATA
CTTCTTCCTGCGTTATTTAATAGTTTTGAGGTCTTTCTCTTTTCCCTTCTTCTGAAACAATCTCAGAAAAAAATCAGAAAAGATACAGTTATACAACTATGATAAATTATGAATCATTGAAAGTTGTTTTCTTCCAAATTAAAATAAAAAGGAGATAAACACAACAATTAAGCAAATGCCAGTCCTAGACAAGATAAAATTCAAAA
CCAGACCTGCCTGCTCTTCAGAATATATCTGCAGACAGGACCACTTTCCTCAATCCAGCAGAAACACTATATTTTAGGGATCTACCTTGATAGCTCAGTTGATAAAGAATCCACCTGCAATGCAGGAGACCCTGTTTCGATTCCTGGGTTGGGAAGATCTATTAGAGAAAGGATAGACTACCCACTCCAGTTTCTTGGGCTTCCTT
AAAGGAAGCAAATAATGAATATATGAGCAGACTTTGTCCCAAAATGGATGGAGCGAGGGAGGATCAGGCATGGGGAAAGAAAGGAACATCAGAAAGAGCAGATAAAGAAAACGTAAAATCCATCATAACGAATTATCTCTCAGGGAGAGAAAAAAAGAGAAAGACGAAGAGTTCAAACAAATATTCTCCCCAATCTCAAAGAAGTT
TTAACAAATATATTTGGTTAAAAAGTGTATTACTGGAGTATATAGAATATATTTCTGGAATGAATGCACAGTGTATTCTGGATCTGGAGTATTAGTCTAGGATAAAAAAAGTAAGTTAATAACATAAAGAATTGGAAATCATTCTCATAATAGTCTATTTAATTAAATTTGTTTTCTAATGATTCTTATGTGTATTTCAAGCATTT
TAGAAACAGGCTGGATATTCCTGAACGTGGGCTGTAATGTGGAGGGAGGGAGTGTGTTCTGAGGCATGTGCAACCCTGCCCTTCTATTCTGGTCGGCACTGATAAAAGTCCTTTTTAAGGCCTGCCCTGTTCCTGTGGGCCTGAAAGTGAGAAGGTTTATAGACACCCCAGTGAGAAAGGGCTGTTTGATGAATGCAGGAGACTGT
ACAGCATATTAAAAAGGAGAGACATGACTTTGCCAACAAAGGTCTGTCTAGTCAATGCTATGCTTTTTCCAGTAGTCATGTATGGATGTGATATTTGGAGGATAAAGAAAGCTGAGCACTGAAGAATTGATGCTTTTGAACTGTAGTGTTTGAGAAAACTCTTGAGAGTCCCTATCCAACCAGTCCACCCTAAAAGAAATCAGTCC
TTTGCCATGAGGAAGCAGTATGCATAGTTTACATTGAGTCCCCCACCTCTGTGCCGTGGACCAGTACCTCCTGTCAGATCAGCAGTGACGTTAGATTAGAGATAAAGTGCACAGTAAATGTAATTGACTTGAATCATCCCCAAGCTATCCCCTCGTTTTGCGGAAAAATTGTCTTCTACAAAAGCAGTCCCTGTGACAAAAAGGTC
CAGAGCCTCAAAATACATGAAAAAGCTGATCGAGCTGAAAGGTAAAACAGACAAATCCATAGTTGTAATTGAAGACTTCAGTACCTCCCTTTCAACAATTGATAAAACTAGAAGAAAACCAGCAAGGATACAGAAGATCTGAAAAATACTACCAATCAACAGGATTTAGTTAAATAGAATATTCCACTCAACACCAAATTAAAAAA
ATGCATAAGCATAAATTTTAGTTGTTTTCTCTTGATGTTAGGCTTATAGATGGCATGTTTATTTTACTTTAGGATTTTATGGCTTTTCTAATTTGTCTATGATAAATACATCATTTATAAAATTAAAAAGAAGGACAAAGATAAAGGAAGTGATCTTTTTTTTTCCCCCCAACTTGACTAAAACCAGAAGAAGGTATGTAGAATTG
CCAGGCAGGGTGCTCCTCTGCAGCCGAGCCCAGGCGCTTGCCTTGTCTAATCCACTAAAGCACTCCCACACATATCAGTAAGTGCTTCTCAGAAACAAAAGATAAAGCGAGGGGATAGTATGACCTCGTAGTACCCCGGGAGGTGGGGTTAAGAAGAAGATATTTCTGTGGGTTTTGGAGGATGCATCAGTGACATTGCAAAAAGC
CCGAGTGCTCAGTAACAAACAGTAAACAAAGGCAGAAGCACAGGCGGCAGAAGCAGCTCAGGGGAGAGACAGCACCCCTGCTCCTTGGAGAGTGGGCCACGATAAAGGCCTAGACGGTCACGGAGACTTTCTGGACGCAGCCTTTGACACAGGACGCAGGTACTTCTTGACGTCATTTACTTTCTCCTATCAGTCTGCATCAGGGG
TAATGTTCCCTGGAGTCAGGAGTTCTCTGATGTTCTCAAGTCTGGCTTTCAGTCTTATTCTACAGTAGCCTCAAGACTTCTCCATCCATACAGCACACATGATAAAACATCTAGGTTAATGGTGAAACAATTCTCCACAGTCAGGGATACCCAGAGAGGTTCGCAGAGTTACATGGAGAAGAGAAGAGGGAGAGGGAGATAGATGT
ACACAGACTAGAGACCTCAGGACCCCAGGAACAGCGTGGGAGACACAAATGGAAGTCACTTGTCATGCCAAGGACCAGAAAGATCAGCCTGAGTGAGAAAGATAAATAGCCAACATGCCAACAGAAGGATGACATAGATGTTGGGATTATAGGGTAGAGATTTTTCAAACAACCATCATAAACGTGTCAGCGATCAAATACAAACC
TCTGGCTGAATTCTTTCTATGCTGAGACATAAAGGACTGGGAGCTCTTCAGAGCCTCCCTGAAATGCCACCAATCTGTTTTAAATTTATTATTTTTATGTGATAAACATATAATATTGGTAACTGCAACATTTTATGATAAATGCCAACTGTAGGGTGGTAGTATATATAGAGCTTAGAAAAAGAAGGGTTCAGAAACAAAGAGTT
ACCGAATAAAACTAGAAATCAAGATAAAAATAACAAAAAGCATTTTCTCTTAACCCATCCTAATGATAATTTATTGTACACTCCCCTTTTCAAGTCCTGTGATAAACATTTTTTTCATATAATATTTTGTAAAAAAATAAAAGAAAAAGAAGAAAAGGAAGGGGGAAATGAGGAAAGGAGGAAAAAGAACTCATTTAGTAGGGTTA
GAAATTTAATATAAATGGGAAGAGTTAGAAGAGGGTATCAGATTCCCTCTCAACATTTAATTAATTTATAATTTGTTTTCAGTTTCAACCATATCAAGGAGATAAACTAAACGAATCATCATCTCTAACTATGCAGAAAACTTTGATTGATACCATCCACTTATTCTGTCACTCAGTGGTAACCACCCCTGACATTTTTTAAGAGA
TTAGCCTTTGCCCTGCTTCATTTTGTACTCCAAAGCCAAACTTGCCTTTTACTCCAGGTATCTCTTGCCTTCCTGCCTTTGCATTACAGTCCTCTATGATGATAAAGACATCTTTTTTTGGTGTTTGTTCTAGAAGGTCATGTGGGTCTTCACAGAAGCGTTCAGCTTCTTCAGCATTAGTGGTTGGGGCATAGACTTGGATTACT
TAATATAGGAAGCCTTTATCATAACTTATTTGGCAGTATTTGTTGTCTTTTTTAGTGTATGTAGGTTGATGTATCTTACTATCCATTGAATTATAGGTTTGATAAAATGGAGCAATACTTTAAAAATTAAAACTTAAGAATTGAAAGATAAATCTAAGAACAATGCTTTGCATAAAAAAAAACAGTAAGACAGATATTTGAGATAT
CTGACCTCAGGCTCTACTACAAAGCCACAGTCATCAAGACAGTATGGTACTGGCACAAAGACAGAAATATAGATCAATGGAACAAAATAGAAAGCCCAGAGATAAATCCACACACCTATGGACACCTTATCTTTGACAAAGAAGGCAAGAATGTACAATGGAGAAAAGACAATCTCTTTAACAAGTGGTGCTGGCAAAACTGGTCA
TCAGATGGAGAGCTTTCTATCACAAGAGAATACAAAATAGTGTTAAGGATATATGCATAAGCGGGAACAAAAAAAACAACATTGGTAACATTTTGTTCTTGATAAAATTTGTGCTCCTAATACAGTAGATTAAAAATAAGTCCAACTGTTAAACACATTAGTGTTCAGCCACTGCTGATGTGCCAGGAAAGCAGCTATCGCTACAG
TGCTTTCTGCTGGAGACACAAGGTGTATTTCTCCCTGATGGGATTTGTGTTGACTTGAGTGATACGTGTGTGAGAGGTCCTCTTCCTGACCTCCTGACCCGATAAATACCCAGGTGGGTAATATGGTAGTTCTATTTTTTTATTTTTTTGAGGAAATTCCATACTGTTTTCTATTGTAACTGCATCAATTTACATTCACATCAACA
TCTCCCTTGAAGCAGGCCCAGGGCCCAGCAACTCACCCTCACCCTGACGGAGATCAGCCTCCTTGACACTTGTACCTGACAGCCTTGCTCGGAGGCACAGGATAAAGGGAACAGGGGCCTCTCCCGGGAGCGTTCCCACGTGTCCTGTCCCTACCCCCATCCCCTGGCTTCTCCATACAAAGCAAACCATTCCTGTCCCTTAGCTC
GTCTATAATTAATTAGAATAGACTTGTAAAAATATACCAGATTATTATTCAAAAAATAAATTCATTTTTACCTGACCTAGAGAAAACACATGAAGGTAAGGATAAATATTCATTTTAACTTGAACCTTTCACCACAAATGTCCTACATTCTTGAAGTCTAGATATGTGTGCTTTGTGTATTAGCAGCTTTTCACTGACACTTCATC
CTACCACTGAGTCACCAGAGAAGCCCTAACAGGAACCCACTGTCAGCCACTATATCTCCACCTCCTCAGGCTCCCTGGGATGATTTGTAGGCTTTTGTAGGATAAAAATAGGGGCAAAAAGAAGGAGGAGCAAAGAAGAGAGTCAAGAGCACAAGTGGACAATAAAAGGTGACGTATCTGGAGAGTCTGGGGAGACAGCGGCTTAC
GCCTCCTATGTCCCGGGCAGTGTCCTAGATCTGAGTCCACAAAAGTGAGTGAAATAGATGATAGCTCCTGTCCTCATGGAGCTTATGCACTGTTGGGAGAGATAAATAACAGTCATAAAGCATTCCGGAGAAGGCAGTGGCAACCCACTCCAGTACTCTTGCCTGGAAAATCCCATGGACAGAGGAGCCTGGTGGGCTGCTGTCCG
ACTGAAAGAGACATTGGAAGACATCTTGTGCTACCATCTCATTTTGTAAATGAGCTTAGAGATGGTATTGGAATTGGCATCTGACTTGTTTATTTACCCTGATAAACTTTTTATACTAACTCACTTTGCTAATTAGTATTTGGTACTTTACACTGTAATTGTTTTCTGCAAAGCCAGCAGCTTTTATTTGATGATCTTAGATCCTA
AACTAATACAAAGGGCAAAGTGCTGATGCCTCTAACTCTCGAATTTGCCTTTCTGTCCTCAAGATAAATGGGTATCCAAAAAAATTAACTGAGATTGGGAGATAAAGAAGGACAAAGGAAAACAAAAAATACTTATATATGAGTAGCGATTGTATATTAGATTTTGGGTGTCAGCCAGTTTGCATTTACATGTATGAGTGAAGAGA
GGGGTAATTACTCACAGAGCAAGTAACAAATAGCATATCTCTGACATGTTGACTTACCAGTAATTGCCAGTTCCATGCACAGTCACGTTTACTGTACAAAGATAAAAGTACTTGCTTCCTCATTGCCTATTTTATTTTTTTCTTCTGTTGCTATAAAAATGTTGCCCAAGCATTAACTGACAATCTAGGAAAGTTACTTTTAAAAT
AACTATATCACTTACAGGGACAAACTTCCTCCAAACCAAATTTATTATTATTCAGACCCTTTGAAATATGTCATTCAATGTTTTAAGACACAAAGATAGAGATAAATTAGTAGAATAATGGAATAATTATCAACCATTGGGCTTCACTTCTATTTAAACTGTTAGAAATATACAAAAATGAGATACTTTGAAAAAGTCCACAGCAT
GCCCCACTCTGGGCGTTACATCCTCTTTCAAAGAAAATCATTGGAAGAGCAGAGCCTCACATGTTTGGGTGGGGTGGGGAGGAGGCACCAAATCAAATAAGATAAACTAGGGCCAAAGTCCTAGAGAGAAGTCACCATGGTCCTCTGCATGTGACAGAGCCAGTTGGAAGACACACACTTAGACAGGGGCCTCTGATCTTTGTATT
TTTTTTAGCTAAGGAAAAATTCATGTTTTCTAAAATACATATATTATACTTAATATATATGTATATATGCACACACACACAAAGCTTTTTTACTACACTTGATAAAGGCTTGAGAAAGAGCCTAAAAAAAGAAGAGATGAAGAAATTGAAAAACATAAATGAAATGAAAGCCCTGAATATGAAATAGAAAAAGTGAAACAAGCTAG
