# Supplementary material for: Poly(A)-DG: A deep-learning-based domain generalization method to identify cross-species Poly(A) signal without prior knowledge from target species
Source: PLoS Comput Biol. 2020 Nov 5;16(11):e1008297. doi: 10.1371/journal.pcbi.1008297 (PMC7671507; doi:10.1371/journal.pcbi.1008297)
Supplement: S1 File — These three datasets are produced by previous researchers and we use them in our experiments. (ZIP) [file pcbi.1008297.s002.zip › bovine/negative/bt_negACTAAA_polyA.txt]

CTTCAACAAATGTATAAAAGTTGAAATATGCAAAATGTATTTTCTGATCATAACAGAGTCAATCTGAAGTCAGTAACAGGAAATCTCCAAACACTTGGAAACTAAACAGTGTACTTCTAAATAATCCATGGATCAAAAAGTAAGTCTCAAGGGAAATTTTACAAAATATATTGCATTAAATAAAACTGAAAGTAGAACATATCAAA
TGGCAGCTCACTCCAGTATGCTTGCCTGAAAAATCCCATGGACAGAGGATCCTGATGGGCTACAGTCTGTGGGGTCTCAAGAATCAGACAGGACTTAGCAACTAAAACCATCACCATCAACCAAAATGATCAGTAAATACCATATGATTTACATGTACTTCTTTCTCCTCCACTGACCAAGTACACAAGAGTTTAAGGAGATAGAA
TACAGAACAGCACTGAACCATTTTAAAAATGTTGTGGGTCCAAGTACTTCAATATCATATCCCTTTCTATATAATTAAAAAATTAAAAATTAAAATCAAAACTAAACAATTTAAAAAATAAAAGAAAGTCTAATAGAGGCTATTCTATTGATGAATAGAATCTTCTACTGATGATGAATATTCGATAGAATTCTATTCTATCGAAT
TTGTGAAAGTGTTTCCACACTCCCATCACCCAGGAGAAGGAAAACAACCAGTATTACTGAAGAAAGACATCACCAAGATGGGCCTACACAAGTAGACCTCACTAAAATAACCCTTATCTGTCATTAACTTTTGCCACACATATACCCACCCAAAATTTACCACCCCTAGAAGCTCAAACCCCACCCTCACCCGCTTTGTCATTTTC
CATACCTTTAAAAAGAAAGTAATTTTGTTCTACTTTGTTGTTTAAAAAATAGGGAAACATTTATTATGAGAATCTAAAAGCAGTTCATGTAACATATCACACTAAACCCACCTGTTTTATTCCCAGTGAAACATGGGATGGCCCTTGTTTTAATCTGATGGTGACTGTTTTTCCCTAAGTGTTCGCATTTAAGGGCAAAACCAATG
CTGCACAACTGGCTGTCACTCCAAAGACAGGTGCCCTGTGCCTTCCAGAACGGCCCACACACCCGCCTGTTAAAAGAGATGCCAACACTGTTTTTTGGAAACTAAACACATTTTAATAGAAAACAAAATACAAAATAACTCTTTTCAGAAAACAGAAATATTTAATCCTTTTCACAGACTGTTTATTAAACTGCTATTGCAAAGCA
TTAGACAGTCCCACGACACTGACCCTCGATCTTACCTGTGGAAGTGTAATTAAAATAATTGGTAACAGGGCGTTCCCCATGCAAATTCAGGAGGTCTGAGACTAAAAATCAAAATTTTGTAAGTTCTTCTGGAGACTTGATAATGAGGTAAAAAATCTCTGCTTAAGCTCAGTTTCTTGCCTAAACACAGTATTCACTGAAGAAAT
TATCGGAGAGCAGATATCCACCTTGTGCTCGGGGCCAAATACAATAGAATAAAATGTAATGAAATAAAAACTCTATTAAATGAAATAGAATAAAAGAGCCACTAAAAATGCAAAGCTCTGGGGGAATTTAACCTTCTCACACAAGACAGAAGGTTCTCCTGGTAAACCAGCAGGCTGGAGAGGGTTTCACAGAACTGCACAGAGAG
GGGCTGGATTGAAGCACAAGCTGGAATCAAGATTGCTGGGAGAAATACCAATAACCTCAGATATGCAGATAATACCACCCCTTATGGAAAGTGAAGAGGAACTAAAAAGCCTCTTGATGAAAGTGAAAGAGGAGAGTGAAAAAGTTGGCTGAAAACTAAGATCATGGTATCTGGTCCATCACTTCATGGCAAATAGATGGGGAAAC
CCTTCAGAGGAGCATCTTCTTCTCCAGTTTTTCACCATTCCCACCAGGCCTGCCTTATTTGTTCACGGTACCTGGAGGTTCTTCCCTTCGCAACTCCCATACTAAATCAGTGTTCCCATTTCTCAGAGAGAGAAACTGAGGCCCAACCAAAGGGAAGCGACTTACCCAAGGTTACATAGCGGATCCAGAGCAGAGGCAAAACCAGA
ATGGGCATGAGTTTGTGTAAACTCCAGGAGTTGGTAATGGACAGGGAGGCCTGGCATGCTGCGGTTCATGGGGTCGCAAAGAGTCGGACATGACTGAATGACTAAACTGAACTGAACTAAGAATAATTTATTCACTCATTAATTTATTAACAAAATTTCATGAACCATTATTATGTTACAGACACCTTTCCAGCAGTGACTATATT
TGAGACAGTAAAACAGTAACAGAACAACTAGAACACATACCTTAAGGGTATTAAGTATGACACAGAATTCACAAATACAGGATGGAGGAAAAACCTACAGACTAAAAATAAGAATACTGGGAACTAGAGACTATTAGAAATTTGGGATTATGGGAAAACTGAATACTGACTGGACTTATAATATTAAGCAATTACTAATTTTTAAG
TTTCTTTTTAATGTTTCTCCCTTTCCTTTCCTTCACCCTCAGGCTTAAGGCTGATACTCAGGAGGCTTAATGGCTGCTAGCAAGAGGCTTAATTCTCCCTACTAAAAATAAGGCAGGAGGTATTCCCCTCCCTTAGAACATTTTAACTGTCAAACTTGTAGTTATATTTTTTAAAATTTTCTTAAAAATTAACAAACTGAGAATGT
GAGTTATGATAGAAAAATTTTTATATTCCCCTACTTTTTGCAAGTTCACTTTATTCACTTCACTTTTATGAAAAACCTACATTAGTACCTGCTTTCACTAACTAAAAGAAACCTGAAGATGGTTTTTCTTTTTATGAAAAAAGGCAAAAAATGAAAATAGTGTTCAGTGTTTGTTTTGCCATGTTAGGGGCAGTGCAGAATCTGAG
CTAGCTGCTATAATAAATTACCACGAAGGTAGTTACTTACAACAGATTTTTTTTTCTATTCCTTTTCTGGAGGCCAGAAGTCTGAATTCAGTTTCTCTGGACTAAAATCGAAGTGTTTTCAGGGCATCTGTGGATCTTTAAAATTAGGAGACAGGTATTCTGCTTCCAAAATATAATAACAGGACAGCCATAACAGTTAAAGGCAT
GGCTGGATGAAGCACAAGCTGGAATCAAGATTGCCAAGAGAAATATCAATAACCTCAGATATGCAGATGACACCACCCTTATGGCAGAAAGTGAAGAAGAACTAAAGAACCTCTTGATGAAAATGAAAGAGAGTGAAAAGTTGGCTTAAAGCTCAACATGCAGAAAACAAAGATCATGGCATCTGGTCCCATCACTTCATGGCAAA
AACCAACACAGTGCTTAGATGGAAAATTATAGCTGTAAACATCTATATTTAAAAAAAAAGGAAGATCTCAAATCAATAACCTAACCTTGTACCTCAAGATACTAAAAAAGAAGAGCAAACTAAACCCAACACAAACAGAAGGAAGGAAATAATAGAGATTAGTGCCAAAATAAATGAAATAAAAATGTAGAAAAAATGTAAAGAGG
AGTAGGGTTTTTCTCAGCCTACTACTCGAGGCTTCACCTCAGGAAGATGTTCCTCTGATTCTAAGTGATGGGCAATGTGCTAAAGGCCTTGAGTATGACCACTAAAAACTTTTCTGCTTCATCTCATCAAGCAACTCCAATTCTAGTTACTCTCTCTCTTTCTTATCATTATGTCTTTGCCTCTACTTCTGTCTCTCTCTGTTTCT
CTCCATGCTTCTCATTCCACTACTGCGGCTCCCTTCCTTAACTTATCAAGTACCACCGCGGGGCCAGACCTTGTGATAAAACATCTGTTCTTCCAGTTTGACTAAATGATAGAACTAAGGTCCCTAGAAGGGAAAGGACTTAAAGATGGAAAGGCTTACACAGAAACCTAGAAGCAGCTGGGGATTGGAATCCAGGCTCCTGACTC
CAGCTAACTCTGTCAAAGTATGTGTGAGTGTTTATGAAAGTCATTTCTGAGACAAACCAGCTGCAGGCAAAGGAATGGGATGGATTAACTACAACCCTTGACTAAAACATATTAGAATGATTGCACAAAATCACACTACTTAGAGTTCCCTTGCTACACCATAACTCTTTTTCGCCCACATAAGAAAACCGACCCATATCTTTCAA
ATCATTGGAAAAAGTGTAACAGGCAGCAGATGCCTTAGAAGAAATGAAAAATAATTGATATCTCTGATATAGGAAGTCACTGTTTAGTTCCAACTTTGTCACTAAATAAACTCAGTTGCTGTTCTTGAGAACCAATGGTTGGGGAACTCATGTGAGTGAAGTCCATACTCATCTAAGTAAACCAATTGTCTTGTTGACAGTTACTG
GCAATCCACTTCAATATTCTTGCTTGGAAAATCCCATGGACAGAGGAGCCTGGTGTGCTACAGTCCCTGGGGTCACAAAAGAATTGAAGAGGACTGAGTGACTAAACAACAACAATATAATGTTGAACATAAATATGAATTTTCCTCTTAGAGTTTTAAGAACCAGCTGACCAGAGATTGTGCAAATATATTAAAAATAGGAAGAG
CATGAGGAGTTGGCTGAGAGAGACCAACTAACCTGTCAAGGTCACTCAGCTCCTAACTGTTGAACCCTCCAGGATTCGATTTCCACATGAAATAGCTACTACTAAAATTTCTCTCCAAGATTTACCATTTTAATAGCCACCTTTTCAAGGTGGCCCAAATGACTCACATGACACCTGGGAAAATCAAATACTGCCTGAGTCCTGAG
ATAAATTTTGGAGTCACCTTATTTTATCTGATATAGAAAGCATGAGACCAGATAAGATTCCTTGAAGAAAGATTCTATAAAGAAAAGAAATGGGCCAAGGACTAAAGCTCTTACATTCTCTAATACTTGAAGCCTAAAGATAGGTAAAGCATGATAGTCATTGTACTGTGTCCTCAAAGCTTGAAACCCACCATCTCATATTTTGC
AGGCAAGAGAAGAGTTTAGGGTACAAGGGAAATTTTTGTAAATTTTGTAGTCTGGGTGCCTCACTTGCTTCACCCTAATTTCAGCCTTCTTTTAGCTTCAACTAAAAATCCTGGCATGAACCAATCCATCTCTAACCCACTGATTACAGAGAAAAGGGCAGCTGAGATCACTGGGTCTCTCTTGTCTGACATTTCCCCCTGATTCT
ATATATCATTTTATTGCACTCAAAGTTCTGTTTCTTAATTTTCTACTCTGTTTTGTAATTTATTTTGATCTGTTGTGTTGGTACCAATACTGTCTTAATTACTAAAACTTCCTAAATTTTTTTTTACTATCTAATAGGGAAAATTACATTTTTTTTCTTCTTAATAGAACGCTTTCTTCAGATTTCCCTGGTGGTCCAGTGGCTAA
AAGCATACCATTAATTCATCCATGTGGGATTTAAATTAGTTACTCTGAAATTTATCCCACATACATACTCACTTTTTAAACTGTCACTGTGAAAATAAAAACTAAAAAAAAAAAAAAAAAAATTGGAAGATAGTAGTTTCAACCACTATGATCTTCTTCAAAAACTGTACATGTTCTTTTTCTTTTGTTTCAACTCATAACATTTA
AAATTATGAACCCCAGGGTTAGTAGAAGGAAAGAAATATTAAAAAGTGGGGCAGAAATAAATGCAAAACAAACAAAAGAGACCATAGCAAAAACAACAAAACTAAAAGCTGGTTCTTTGAGAAGATAAATAAAATTGACAAACCATTAGCCAGACTTATCAAGAAACAAAGGGAGAAAAATCAAATCAACAAAATTAGAAAGGAAA
GGTTGGATGAAGCACAAGCTGGAATCAAGACTGCTGAGAGAAATATCAATAACCCCAGATAGGCTGATGACACGACCCGTATTGCAGAAAGCAAAGAAAAACTAAAGAGCCGCTTGATGAAAGTGAAAGAGGAGAGTGAAAAAGCAGCTTAAAGCTCAACATTCAGAAAATTAAGATCACGGCATCTGGTCCCATAACTTCTTGGC
AAGGTGTGTACAACTGAGACAACCCTCAAAACAGTTGTGCTTCCACTTGGGGCTCAGGTGGGAACAGAGCGAGGGAGGACAAGACCGTCTGGGCCATTAAACTAAAGTAACATGACACAGAGAACGTCTCCCTTCATCCTAAATATTCTCATCTACATGTGTGGGTTTACTGGGATGAGTTTTATTTAACGCTGTATATTTAGTCA
TTTACTTGTCTTTCTTCTTTATGCTTTGACATATTGTTTGAAAAGTTCATGATGAACATGTGTAATTTTATAAAACAAATTATAAAAACATTCTTTCAAAACTAAATATGGGGGGCAGATGTAGGTTTTATATGAAAAAACTGACAGGCCTGCATAACTGCTTGACTTTAGGGAGCAAAGGAAGAGGCGATTTCAAAGGTTTGGAG
GACTTGAAAATAACTCTCTTTCATTTGTCTGATACTCACAAACTTGTACCTTTGTATCAGTAAGTATCAGAGGTTAGAAAAGCATCCACAATGAGGAACTACTAAAAAGTTCTGTTCTGGAATTTAGTTTCTTTTTCAAATCAGAAATCGCTCTCATCCTGCCTAGAGTGTCTTATAAAACAAAAAAAAAACATCTTCCAGAGTCT
CATTCAAGGCCTAATTATGAGACACTTTTGATAATGGAAGTGTCATTTCTGTGGTTCTGAAAACTGCAAGAGTCAAATGTTTATAGAATATTCAACTACAACTAAATACTTAAAATTAGACAAAGAAATATATTCCAGGGTACAGTATTCAGCAATAGAAGCATTTATATAAGTATGGCTATTTTTTATCTTTGAGTGTATTATTT
GAGTGGGAGCTGACTGTGGCTCAGATCATAAACTCCTTATTGGCAAATTCAGACTGAAAGTGAAGAGAGTGGAGAAAACTACTAGACCATTGAGGTATGAACTAAATCAAATACCTTATGATTATACAGTGGAAGTGAGAAATAGATTTAAGGGACTAGACCTGATAGACAGAGTGCCTGATGAACTATGGATGGAGGTTCGTGAC
CAAACAGTGGTTGCCTCTGAGGAGCGAGGCTGGGGACTTCACTGCATGTTGTTTTGTGCCTCTTGAATTCTGAACTTTGTGAGTGTATTATCTGTTCAAAACTAAAAATTATAAATAAAAATAAAGGCATTCAAATAACATTAAAAAAATAAACCTCATAGTGTCTAGAGCTGCCACCAGAAGCTGGTTTGAAACATCTAATAGGC
GAAAAGCAAACACAGCCCTGAGCCTTGGGACATGGCTTCGACAACCTGGCTCCCAGACTTGTGGAGGTTCTGGCTGAGGGACTCAGGAAGCAAAGCAGAAACTAAACCCTGCTGGTCTCTACCTGACCAGAAACCTTAGCTATTTGCAGAAATAAATGCCACACACGTATGTGTGACAAGTCCAATTGGAATGGACCCTTAGAGAA
TGAATATTCAGGACTGATTTCCTTTAGGATGGACTGATTGGATCTCCTTGCAGTCCAAGGGACTGTCACAATTACCCATCAGTTAAAAACTGGATGAGATACTAAATAACTATGGATTATGAGGTCAGAATATAGAAACGTCTTAATTATATACTTAACATATATACAAATTTTTATTATAAAATAATATAAACTTGATGTAGAAA
GGACTCTCTAGTTGCAATGTGGGCTCCAGAGCTCATGAGCTCTGTGGTTTGCAGCACACGGGCTTAGTCGCCCTGCAGCATGTGGGATCTTAGTCCCCCAACTAAAGATTGAACCCATGTCCCTGGCATTGGAAGGCAAAGTCTTAACCACTGGGCTACCAGGAAAATTCAGAGTGTTGAAAGAATCCTGATGTAAAGGTGGGCTA
GTGGTCAAGGCAGTGGTTCCTATCACTTGAAGTGACAGTAGAGATTTTACAATCCAGGTTTTTCATTTTTACACGTATGGAAATCTAGCTCAGAAAGGTAACTAAACCTGTCTGAGGTCAGAGCAGAACCAGAGCCTGAGTCAACCTGGCTCTAGTATCCGTTCTTTTTGTTTGTATGTTTGTTTGGATACACCTCTTGGCATGTG
TGTCACTGAGGAATCCCCCAGACACTGGACTTTTAGACAAAAATGTTAAACTAGCTATTTCAAATATATTCAAAGAAGTATAAGAAATCTTGTCTAAAGAACTAAAGGGAAGTATGAGAAAAATGTCTTACCAAATAGAGATTATAAATAGAGACTGAAATTACTTTAAAAATAGAAATTCTGGAGTTACAAATTATAATGACTGA
TGTGCACTTACCAGCAATACTAGGATCACGCAGTGGGTTGGGTGGCAGATAAAATTTTCAGAGCTTGAAAATATCACATATAGCTTACAGAAAAACCAAAACTAAACTTTTGGCCAACCCAATACATAGAAAGTATTCTATAAATATTTGTATTAGATTTGACTGTGTATCCTCAAGAAGCATTCAGGATGAAGAGATGGAAGAAA
AGGTTGGGATAAGGATAGGGAATAACAAATCTGACTCCATATTAGATCTGTTTCTTTTACTTTAACCTTTGTTTTCTATTGCTTTTGCTACAAGTTAATCACTAAAGGGATGTTGTCTATTTTAAAATTTACATGATGGCCCATCTCTGAGAAGATCCCCATGCCTGAAGGTTAAACTAAAATACCTTTGTACGGCTCAAAGGAAA
AAAAGAAGGAAAAAAACCTCCAAAATTAGTAGAAGGAAAGAAATCATAGAGATCTGAGCAGAAATAAGAAATGAAAGAAATAATAGTAAATATTAATAAAACTAAAAGCTGGTTCTTTGAGAAGATAAACAAAATTGGCAAACCTTTAGTCGGATTCATCAAGGAAAAAAAAAGAAGAATCAAATCAACAAAATTAGAAATCAAAA
GGCTGGATGAAGCACAAGCTGGAATTAATATTGCTGGGAGAAATATCAATCACCTCAGATATGCAGATGACACCACCCTTATGGCAGAAAGCGAAGAAAAACTAAAGAAACTCTTGATGAAAGTGAAAGAGGAGAGTGAAAAAATTGGCTTAAAACTCAACATTCAGAAAACTAAGATTATGGCATCTGGTCCCATCACTTCATGG
CAGGTGCCTTGCTCACAAGGCAACTCCCAATCTTTCCTGCAGAAAACAAGGTTCATTCCATGATTATCTGTCTGACTGATGGAACTCTGGAGGAAAAGACACTAAAGGAAACTGTAAAAGAAGTGAGTCCAGACCATCGTCACCAGCTTTGGGTTCCACTTGTTTGACGAATTATACTCAACGCTTTTTTTCTCGTAGGCTGACAA
TACAAGGCTTAAGTGGGGGAGGAGATGTCATCTCAGCTGCTTGATATTATCCAGGAAGACCCATATCAGAACGTGCATGATATGGTACTTCCCTGAAAACACTAAATACATTTAATGTTATGATATATGGCCTCAAAGAGTTTATAATAATCCAGTGTTAGTGTTAGTCACTCAGTCGTGTCTGACTCTTTGCGACCCCACGGACT
CCATCCATGGGATTTTCCAGGCAAGAGTACTGAAGTGGGTTGCCATTGCCTTCTCCGATAGTCAACCATACTAAATTATAAATTTCAGAGTTGCTAAGAGACTAAACATAACTGTTCTCAGCACAGAAATGATAAATATGTGATGTGATAAAGGCCTTAGCTCACTGCTGTAGCAATCATATCACACTATAGAAATGTATCAAACC
AGATATGTTAAAACCTCAAACCCAACTAACAAAAATCAGCTAGAGGAGATTTTGTTTTGTTTTTGCTGTGAGAAGGGCAAATGAGCATTATCAGAGATCAACTAAAAATTGCACAGTCAGCACCTGAGTGCATAATTTCCTGTGTTTTGTGCCCTGAGAATATAGAACACAGGCTCAAATTGGTGACTCTGGAATCTACAAAATCA
GAAAGCTGGATTTTAAATATTGAATCAGTCTGGCAATCCAGAGATAAAATCCAACTTGTCATGGTGCATTTTCTTTTTTACAGATTAATATATTCTATTCACTAAAGTTTTGTTAAAGTTTTTCTTTTTAATCCATGTTTAGGAGAGATAGCTGTCTCTAATTTTTTTTTTCTTGTAATTATTTTGCTAGGTTTTAGTATTAGGAC
ATTTCCCTTTGTAAAGGTTGTCTCCTCTCCATTTCCAGGAAGAAGACAATGCATCTTAATCAACACAGACAATCTGAGTTTAATCTGCCTAACAGAGCTTACTAAACTATTCTTCCTTCTCAGTAGCACTCCAGGTACCCAATACCCTGCATATATTTACCTTCCCACAATTTACCACCCCTAGAACACAAGCTCCCTTTCCTTAA
AAAGGAAATAGTCAATCAAGTCCAAGATGCTCAAAGAGTCCCATACAGGATAAACCCAAGGAGAAACATGCCAAGACACATACTAATCAAGGTAACAAAGACTAAATACAAAGAAAGAACATTAAAAGCAGCAAGGAATAAGCAACAAGTATCATACAAAGGAAACCCCATATGCTTAACAGCTGATCTTTCAGCAGGAACTCTGC
CCCCCAAAACAGTAACACAGGAAGGTCTGTCATCGCCAGGGAAACAAACATTTGCTAAATTCTAGGGCATTATCTTGATTCTACCTGAATGCAAACAAGGACTAAATAATCACAAGCTACTGTCGAATGGAAATATGGTTTAGTGGAAAAATGTAACATGTAGTACAAGGGAATAATTTCATCCCTCCAAACAGCAATAAACTCAG
TAGATATCGCTTTCCTATTTTTCTTGAAATAGGTTTCTAAGTATAACTCTGAGACCAAAATATTAAAAAAAGGAAAAACAGATAATCCTGCGATAGAAAGACTAAAGAATTTTTATGCCTAAAATAACCATAAGTAGAAGGACAAACTGGGGAAATAATTGCGAAGACATGAACTAATACATGGAAAACCTTTATAAATTTGAAAA
GGCTGGAGGAAGCACCAGCTGGAATCAAGACTGCCAGGAGAAATATCAATAACCTCAGATATGCACATGACACCACACTTATGGCAGAAAGTGAAGAGGAACTAAAGAGCCTCTTGATGAAAGTGAAAGAGGAGAGTGAAAAAGTTGGCTTAAAGCTCAACATTCAGAAAACGAAGATCATGGCATCTGGTCCCATCACTTCATGG
TAGAACTTTCCAGTACACTGAATATTTCTTCGCTTACATAGACACGGTAACAAAGAGCTCACTTCATCTAAACCTACACAGATTTTTAGACACATCGCGTACTAAATAACACAATTACAGGAAGCCCGTCTTATTCCCGTTGTAGTCACCCACATTCCTTATACAGAACCTAAGAAGTTTCCAAACCCAACTTTCCTATGTTCAGG
ACCAATGGGTTGTTCTTGTTTCTGCAGTGACTCATGGCCCTTTCTCTATTGCCTTCACTTACACTCCAGGCCTTGGTAATGGGGCATGTATTTTCCATCCACTAAATATTTCCCCACACAATGTTATTAGGACAGTAGTGTGTTGTGGTTGAAAGCATGGGCTTTGGGGTAATAGAAACCTGAGCATGGCTCCTCTTTGTGCCCCT
AAGGAAATGGCCACCCACTCTAGTACTCTTGCCTGGAGAATCTCAGGGACGGGGGAGCCTGGTAGGCTGCTGTCTATGGGGTTGCACAGAGTCAGACACGACTAAAGTGACTTAGCAGCAGCAGCAGCACCTAAGACCTAAATAGTTTAATTCCATCAGCTAAATTGGAGAAGGCAATGGCAACCCACCCTAGTACTCTTGCCTGG
TCAGGATGAACAAATGACTAAATGGACTATTTTTTTTAGTTTTACATTCATAAAGCTTGAAATAAAACAGAGAAGACAGCCTTGTTCAAATGATCCTTCCACTAAAGTGACATTTCCATTCAGTCATTCTATATCATAGAACAGGGGCTATGCCAGTTTAATCTGTCATATTGCCTAGGAAAGTACCTCACACATAATCAGTAATT
TTTTTTTTAAGAAGAAAGAAATGTAAACAGGTTAGTTCTAATAAAGAGAATCTAGAAGAGAGTAAGATAGTGAAACTATATGAAGGAGAAAATGATCATTACTAAAATATGTAAGGTACCTGGGTAGAAGCAGGGAAGGAAGAAGAATTAACCTGAGCTTTCTCAGTGAAGAGGGAAAATTCCAGAATAATGGGAGGATGGAAGAA
GAAATGAGTTGTCAAGCCATGAAGAGACATAAAAGAACCTTAAATGCACCTTAGTAAGTGAAAGACCTGATGTGATAAGGCTGCCTACGGTAGTATTCCAACTAAATTATATTATGGAAAAGGCAAAACTCGGAGATGGTAAAAAGATCAGTGGTTGCCAGAGACAGGGTTTGTTAGAAGCAGGGATAAATAAATATACAGAGTAC
AACTTGAGAGCAGAGTCAGTGCTCTGGTTTGTATCTGAATTGAATCTGAACAAGAATATTTATTAGGGATCACATCTCATCTAGTTTTGGAATTGTCAAAACTAAATCATTTTTTTCAAAGATACAACAAGGGAGAGCTCGTTTAAAAAACGATTTTCAAAATATGTCCTGGCATTCAGTTGACCATAACCTAGTGTTAGTTAGGT
