# Supplementary material for: Poly(A)-DG: A deep-learning-based domain generalization method to identify cross-species Poly(A) signal without prior knowledge from target species
Source: PLoS Comput Biol. 2020 Nov 5;16(11):e1008297. doi: 10.1371/journal.pcbi.1008297 (PMC7671507; doi:10.1371/journal.pcbi.1008297)
Supplement: S1 File — These three datasets are produced by previous researchers and we use them in our experiments. (ZIP) [file pcbi.1008297.s002.zip › bovine/negative/bt_negATTAAA_polyA.txt]

AAAGGATTAGGACTTCCACATGTGAATTAGAGGGGTGGGGAAATGCAATTCCAATCCACAGGAGCATCCAAAGATGGTTCCAAGGAAATCTGGTTTTCAAATTAAATATGCTTAATAAAGCATGTGACGGTGATTAAAGCCCTTTCAGTTAACTCAGTGATTCAGCAGGTGTTATATAGTGGAGATGCTATGTATTGGGCTGGAGC
AGATAAAGTACTCATAGGATAATATTAGTTTGAAATTTAGAACAATCTCCTCAAAAATTTTATAGCAGTTAGAAAAAATGGGCACCAAAATATGCTCATGATTAAAAAATAATATCAAATAGTATGATTTCAAGGGTTCATTATTATCAAAATTGTCCTTGTTTTATAGGGCTTGGTTTATTATTTTTGAATACCATTTTATTAAT
AAATCCGCACAATCAAGTCCTAGAGCATTTTTATTTATCAAAAAAAGACAACCGGATAAGAAAGCTGTGGTACATATACACAATGGAGTATTACTCAGCCATTAAAAAGATTACATTTGAATCAGTTCTAATGAGATGGATAAAACTGGAACCTATTATACAGACTGAAGTAAGCCAGAAAGAAAAACACCAATACAGTATACTAA
TCATTGGAGTTTAAGGCAGTTTTCCTTCCCTTCGTTGACATTTTTGATACACAATATATGGAAGAGTAACTTCACAAAGTAGAGACCAATCTCTGCTTTCATTAAAGTACTTTCTCCTGTCAAATGCTACATACTGTATGATCCTTTGTTAAACTATGAAAACTCTCATCTTGGATTAAACTAAGAATTTAGAAGTACTAGCCCCA
TTTTAATCACTTCCCACAGTTCTATTTATGATGTCAGCGTTCTTATACATCCTACAGAAGTTCCCAGGACCCATATGATTTATACCACCAAGACTCTCCCATTAAAATTGTGAATAACCCTTTCCTCCAGGAGTCAAAAAACAATTAAAACTTGACATAGGAGTCAGATAGGGACAAAAATAGCAGCTTTATCATTGATATAATTA
TTCTTTGCAGCCAAAGATGGAGAAGCTCTATACATCAGCAAAAACAAGACTGTGAGCTGACTGTGGCTCAGATCATGAGCTCCTTATTGCCAAATTCAGAATTAAATTGAAGAAAGTTGGGAAAATCATTAGACCATTCAGGTATGACCTAAATAAAATCCCTTATGACTATACAGTGGAAGTGAGAAATAGATTTAAGGGACTAG
CTGGTAAATGTGGGACTTTAGCACCTGCAAGGCAGGGACTCACTACGTAGCAAAACCTCATGGAACCAGATGAAATGACAGTGACATAAATGACAATTGTATTAAAAAAAATAAAAAGGCTCAAATCTCTCTTCACATTATAACTTAGCTAGTTGGAACAAAACTTACAAAACACTTTGGTAAAAAAAGAAAAAATAAAAGCACAG
AAATTTGAGAAGAGAGTAAAACAGCAATAATAGCTGAGGGAGAATTTACTCTAGGCCAAGTGCTATTCTAAACACTTTATGCTAATATTAATATCAGTATATTAAATAGCATTAATATTTGATCATTTGAATTTTCACAGTTCCATGGAGTTATAAATTTTGAAGCAGATGAACCTTAGACTCAGGAAAAGTAAGTGGCTTTCTCA
GCCTACTTTACCCTCAGAATTTCCAAACTGGGAGTTAGCTGTGCCAAGGTTCAGGGAGGAAACCATCTGTTTTCCACCATGGTTTATCACTAGCAGTATAATTAAAATTTCCTTTCATTTTTTTAAGCTATCAATATCTCTTCCCCCTCCCCCAACAATGCTGTCGGAATGTTTACTAAGTCCTTCATATAGGAAGCTTTATTTAT
ATATTTTAAGTCTGAAATCACATCTATTTACCACTTCAGTGACAGTCCAATGAATTAAAGACAAAAAATATTTTTCTAAATTTAAAAATCACTGAAACATATTAAAAAATACATAAATACATGCAGAAAACAGTACAGAATGAAATGTCAATAAAGATGTTAGTACTTCCTAAATTGATGTAATTGCAATAAAAAATATCCAGTCA
ATTAGTGCTATTTTTTTTGTTGTAATTGCATGACAGAATTTATAAGAATCATCTGCACCTGAAATTTTCATTGGAAGGAGGCTTTTACAAATAATAATAAATTAAATTTCTTCAGTACATATAAGGTGATGGCATCATGGGTTCTTTGGAAAGCAGACTTTTGGATAGATTTACTATACAGAGTATTTGTTTGCAAGAGCAATCCT
CAAACCAATAACCTAAAAGTGAGTCATCTGAAAAAATCTGTATTAATTTTGAGTCATCAGTTTTCTAATCATTATCTTACAATATATATTATTGTGATATATTAAATACGGCTGTACAACTAAAAGTTAACTTACGGGAGCATTCTACCACAGAATAAAATGCTGAGATGAGAAGTCAAGGAAAAAGATGGTGAATAGGAATTCCC
TCCCACCAACCTATTCCCAGATCTGAGCTGCTTACTAATTTAAGAAGATGCCAACTCCGGTGAAGCCATTGCTCTTTGGTTCCTTTGCAGAATTTCCCAGATTAAAGGAAGCTTGACTTCCTGAATATGACTTGGCCTGCATACATGAATGGAGCACCTTTCAGTAATCATACGTTATATTACAAGTGAGAGAACACAGGCAGGAC
AAGCAAAAACAGAAGATAATCAAGAAACTTTCAAGAGGGGAAAATGCTAAGGAGATATTTGCCTTAACGACTCTTCAAATATCTTTTATAAACTACAGCAATTAAAATATTGTGGTATTGTCTGAACATACATATTTTAATAGAAAAGAATAGAAGATAGATTTATGAACAGGTAAGAATTAAAATAATGATAACAATTACTGAAA
AATGCATAATAATATTATTTTAAATATCAGAATCAGTTTGATTTTAACATGGGCAATGTGAAGTAACGCTATGAAGACAAAAACTATTGATTACTACTGCATTAAACATTTTCATCAATATTTTTATATACAACACATTTTAACATAAAATCTGCAAAATCAGCTAATTGTGATTGTAGGGACCAGAGGGAGATGAAACTATAATT
CCTTTGCTGGTATCTGACCTTGTTACATTCTGATACAATATCACTCCCATTTTTAATTCCCTTAAATGAAAACTACTTTAATGAAACAGGAACTCAGGTCATTAAATATAACTGCTGCTGCTGCTAAGTCACTTCAGTCCTGAATACATTTAAAATATAAACACCATGCCTTTCCTGATTAGTTTGGCAGAGCTGAGGTAAGAACT
GCTGCTCCCTCTTTTTTAGTCCTGCTCCCCTTTTAATAGCTGAAATTAAAACTTTTAAAAGGAAAAAAGAAATTACAGAGTATTTCAAGAAAAGATGATAATTAAAGTTGAACAAAGTTTATGGAATGTAGCTAAATGTTTAGCTTAAAATTCTTTTATTAGTAAAAAGGAGAAGTTTAAAATCAATTGTGCAGGTTTCTATATTT
CTCTCCTTTGCCGAAAGCCACATTTAACTTATCTTTTTACTTAAGTAAAAAACTGAAAATTTTTTTTCCAAATACAACTCAAATATTAAAGAAAATCCAAATTAAAATATCTGTGGCAACAAAAATATGAAAGTAACATTAAAGCGGGCAAGCACCCATTTACAGCCTGTTTATTTATTATGTTAATTTATTTACTTTAATTGGAG
ACTGTTCAATATATGAAAAGATATATATATATATATATATATACCTTTACATATATATAAATTCCACACTCATTCTAGCTATATCTCCTGGTCCATCAGAATTAAATTTAATCAACTATCCAGTGCTATTTCTCCAATAATGATAGCTATCACAACACTGTCTTAGTTTTCTATTCTGTATATTACAGAGAAAAGTTCAAGGGTTG
GTTTTAATGAAAAATAATGAGATCATTGGATAAATTTTTTTTTTGAGATCATTGGGTATATTTTTGATGGCTCTTTAATGACATTTGAAAATTAATTACCATTAAAATATTAATTTATGATAAATATAATTTTATGTGTCAACATCAGGAATTTCATACATTTCCCGGTATTTTCATTTCTCTACAATGAATAGAAATAATTTAGA
CGCAAGACTTAGTGTAAACTTGCATCTTTCAAAGCAGTAAGCTTTGTGAAGATAACCAGGTCTTTTCAGCTTTGTTACATTAAAGCATTTCTTTTGTTATATTAAAGTTCCTTTATTGTCACAGGAACCAAGTTGCCCTTTTAAAAGAAATTGAATTAAAAAGTAAAATTAATAATTGAAGGCAAATGAAGGGATGGGAAAAAACC
ATGGTTGTTTTTAAGAATACACTTGCATTTTTTTCACTCGCTGAAATTAAAGATCCTGAAACCAAAGTGTTATACACTTGCATTTTTTTCACTCGCTGAAATTAAAGATCCTGAAACCAAAGTGTTAAATAAGGAACACGGATTCGAGTAATGTCAATCAGCACCACACTAGCCTTTCTTCCATCAGCTGCTGAATCAAATAAAAG
CCCCATCCTGAACCCTCTTCCCTCCTTCCTCATGTTATTTTTAAAATTAAAATGGAAACAAAAAGCAATGAAAATTTTAGTTAACTCTCTGCATTGATGCATTAAAAAAAAAAAAAAACTTTTTAACTCGTAGGTAGTTCATCTAAGTACTAATCATTTCCATCCTAGGTTCTAGGGCCTGAAGAAAGGCTCTGTAGAAGGAAAAT
ACGTCCTGACCACATCAGAAGCCTCAGCCCTTTAGTATACTGGGAGACTCCTTCCTCCTTCAAGAACATCTTCCCCTGTGTACTTTGTTTTTTAATTGATATTAAAATGTCAGTTGGTTGGAGAAAAGACTGGGAAAATCAACAGAAGAGATTGTCCAGCTATGGCGTGGCTGATGCCAACCCACTCCATCCTCACAAAAAAGGAC
CTTCCCCTGCTGGGTCCACACTCTATGTCTGCATAAGAGGATAGTTTTAAAACAGTATCTTGTTGGTGTTCTGTCTTGAGAGTAAACATTTTAGAAAGTTATTAAAATGGAAGTAGATTTCAATGGAGAGGTTCCCACGCCTTTCCTGTCTGCATACACAGTATGGCCAGATGCCTCTCTGCATCATTCAGAGCTTCATCCCAGCG
ACATGTGAGACATTAAATTATGTTTGAATTAATTTATAATACATTCAAAATTTTGGAAGTCCTACATTTATATTAAGGAATAGATTTAAATATGTCATATATTAAATTATACTTTGACATTCATTAATTTAATGTTGTAGTTCTAATACTGTAATTTTACATTCTAACATTGTTGCAAACAATTATGATTCAATAGATTTCATATA
CATGTTTTGAAATGATTAAACTTGCTCTAATTTTCACTTTACAAAATTTAGTATTAAAATGTTCTTAATTTATCCAAGTACTAAAATAAGGGATAATTAGATTAAAAAAAATGACAGTTTTGAGAAAAATCAAAGAATAGTGACTGGAAGTAACCTTTCTTGATCAGGCCTCTGAACTAAGCCAACCTACTAGGAAGAATGCTAAA
AATAGCCAATGTAATCTGACACTTCAACTTGCTCGGCTCCGGGCGAGTTGATTCACTTACTCACCCCCTAACGCCGAGTTCCTTTTCACTGTCTGTGGACATTAAAAAAGCGAGCGGCGGCGGGCGCCCGGGAGAGCGATCGGCCAGGCGGCGGGCGGCGAGCAGCGACCGGGCGGCCGAGCAAGCGAGCAGCGCCGGCGCAGCGC
ATTCATATCTTTCCCATTGCAAAAAGGATATGCAGCAGCTAAAAGCCACTTTAGGGTTTTGCATCTTTTTTTAACCTAATGTATAGATTACTTGAGAACAATTAAAGAAAAAGCACTGCCCATTAAAATTGTCAAAAGGGGGGAAATTAGCAAAAATGGGCTGATGACATTTTCAAAAAAATCAATACAGTTTCAAAAGCCAACAG
CTATTGGGATCATTTCAAAAGGACTTGAAGGCAAAATTGAAGAGGTTCTTATTAGCAAAAATGAGATAAATTAAACAACAAAAAACAATAACAGCAATGAATTAAAAACTGTCAAATATGATAAGATCCATAAGGTTACAATGACAAATAAAAACAATTTAAGCATCATCTCCAGAGAATTTTAGAGACTCAAACTATTATTCTGA
AGCCTCAGAAATTCAAAAAAATTGAAATAATTTCAAGCATCTTTTCTGATCACAGTGCAGTAAGATTAGATGTCAATACTGTAAAAAAAAAAAAAAAAACATTAAAAATGCAAACATATGGAGGCTAAACAACATGCTTCTGAATAACCAACAAATCACAGAAGAAATAAAAAAAGAAATAAAAATATGCATAGAAACAAGTGAAA
ACCTCTCATTTTTTGGGTTGCTATTGATTGCTAGTTATTTTCTGAAAAAAATAGGATAAATACTTTTGAATTAAAAACAGGAAAAAATCAAAGTTTGATCATTAAAGACATTTCTTCTACACTTGAAGCAACATAAAATGAGAGTTTTAACTCACCATCATCTTCTCCTGAAAGATAAAATAAATAGATAGGATATCAGACAATGT
TACAATTCCAAATTGCCATTCAGAAAATTTGTACCAATTTATTCCTCCACCAGTAAATTATACATCTGCCTGATTAGCCAACACTGGATTAATTAAAATAATTAAATTTTTTCCAATGAATGCAGCAAATGAAATAAATATATCTTTCAGCTTCAACAGGCTTGCTATCATAATTTGACCTAAATTCTTATAGTTCCATTCCTAAA
TTATTTCAGTTTTGTTGTGGGAAAGAGAGAGGTCTGGGTATCTTGCCAGAGAACCTAACAAGAGAGAGAACCTGAGTCCAGACAGAATGGCAATCCTTTGATTAAAGGCTCCCAGTCTTGCTAACCATATCAGTCCCTAAGCATGTCAGGACTTGAAGGGACCTTGAGATCTGGGACATAGGCTTCTCACCCTAATCTGTGGGGGT
CATCACTTCATGGAAAATAGATGGAGAAACAGTGGAAACAGTGTCAGACTTTATTTTTTGAGGCTCCAAAATCACTGCAGATGGTGATTGCAGCCATGAAATTAAAAGACGCTTACTCCTTGGAAGAAAAGTTATGACCAACCTAGATAGCATATTGAAAAGCAGAGACATTATTTTGCCAACAAAGGTCCATCTAGTCAAGGCTA
GGTTTTTATTTATGATTTTTATTACACATTATAAAGCAATGTTTTCTTCATATAACAAAGATAAAAATATGTTGAAAATTTAGAACAAACCAAATGTTATATTAAATTCCAAGCCCTCATAAAATGAATTGCTGCATTTGATATAAAAGTCAAATGTCAAAACTATGACTACATTTAGTTATTTATTCCAAAGAAAGCTCTGTAAA
ATTTACAATAGCCAGGACATGGAAGCAACCTAGATGTCCATTGGCATTCAAATGGATATTAAAACTGTGGTACATATACCTGCTGGAATATTACTCAGCCATTAAAAAATGCATTTGAATCAGTTCTAATATGGTGGGTGAAATTGGAGCTTATTATACAGAGTGAAGGCAATGGCAACCCACTCCAGTACTCTTGCCTGGAAAAT
ATTCTTTGCCAGCTGAGCCACAAGGGAACACCTTAAGGAGTTAAAAATGGAACTATTCTATGATCCAGCAGTTCCACTTCTAGGTATTCATCCAAAGAAAATTAAAACACTAATTTGAAAAAAATATATGTACCCTCATCTTCACAGCAGCATTATTTACTATAGCCAAGATATGGAAACAACCAAAGTGTTCATCCATAGATGGA
TTGGCTGCTCCAAAGCTGAGTCAAAGCTTTCTTATCCCAATTCTTGAGGCAGCCAGAATGAGTCAGGTAATGCCCTTGTCCTCACCCAGAAATCAAATCCATTAAACATCTGTAGTCAAAGCCCTCAACAGCCCACATTTACTTAAATCCAATTTATTGCTATCTGTTTTTCATCTTATTTGACCTCTGAACTTAAAATCTCCTTC
CAGGCAAATACTAGGCAACTAATGGAGAAAGAAATTCCAGTAAGGAATGCAATAAGTGCAAATACACACAGAATATTTTGACCCAGAACATACTATATGTATTAAATCATGCTTGATGATCACTTCTTGAGGAAATGATGGATGAATTATGAATGAACACTGTATAAAGTGCTCATAGACAACACTAGTCCTAGAATATAAAGTAC
AGATTTCCTCTGTCCACAGGCTTTAAGTACTTAAAATTTCTGGATTGTGGGATCTTTATAGTACTTGTTAAAACACAGTTAATACAAGCAGTGTACATATATTAAAGCTTTAAGCCCACAAAACCTAAATTTCCATCAATAGGTGAGATGATAAACTAAATATGGTATGTTTATACAATGGAATGCACATCAATAAAAAAGAAGTA
GATGTCACCAAAGAGGACTTCTTAATTGAGTCAGGCAGGAGAATGGGTTAGAAACGAGTATAAGAGGCCTAAAAATAACTTAACTATAAAAGGGAAACAGATTAAATTAATTTTATTGTTTTCAGTTTCTGGTCAAGTTAAATTAATAACTTAGTTGCAGTGAACACATAGCCTCTGTCTTTAATACCTATTATGAGAACTTAAAA
AAGTCTTTTCAATAAATGGTGCTAGGGAAATTGGATATTCACATGCAAAAGAATGAAACTAGACCATCTTACACCACTCACAGAAATTAACTTGAAGTGGATTAAAGATTTCAGTGTAAGACTGGAAACCATTAACTCCTAGAAGAAAGCGCAAGAAAAAAGCTCTTTGCTATGGGTCTTGGCAATGACTTTTTGGATGTGACACC
CTAATCAAAACAGTAATAAAAATTTCTAGTTGCATGTGGCTGGGTCTAAATGGGGAACTGAATAGATGGAGATGCAAGAGATTACAAGGGATTCCTAAGTATTAAATGATCGGGGTGCTGCTGGTTTTGTTTCCACAAGAGTAACATGACTGACTTAAGATTTTGACTTCTGGGTACAATAGCCTCCTGGTAAAAAGAGGCCCAAT
CCATGTGCAGCAATGAAGACCCAGAACAACCAAAACTAAATACATTGTGGATTCATGTTGATGTATGGCAAAACCAATACAATATTGTAATTAGCCTCCAATTAAAATAAATAAATTTAAGTTTTTAAAAATCGTTTCTTTAAAACTGCATGAAAAAAAAAGAAGATACTGTCATTACTAACAGCAGTATTTTGTGTCTACCTCCA
TTAAAAGTTCATATAGGTAAGAAATTTATAAATTTCTACCTGGACCAAAATTCTTTAAGATCTAGTGAGCAAACTTACACAAAGGAGGGTATCTATCATTATTAAATCATGCCTGTATTATGATAAAACTGACACTATTATAGCAATATTTTTCAAAAGCACCTGCTTAGGGGGGAAGGGGGAGTGGGAAGTGGAAGAAGGTGGAC
AAAAATCTGTTTAGAAAAATTATAATAAGGAAGAAAAGAGTAAGGCCACTTAAGAAACCATTGTGACAGCAAAGGAATTCTTTGATACTGTTCAATAAAGATTAAATACCAAAAAATTGTAGCAGGGATTTTTGTGGGCGTTATGGGGTGCAGAGCCAAAATGACCAGAAACTCGCATAAAATAGCAAGATAAGACTGGAGGAAAA
AGTCTCAACTACTGGACCGCCAAGGAAGTCTCTGAGAAACTGAATTTTTTAAAATTGCTTATAATGTGGTTTTCTGGAGAGACTTATTATAACTATAATCATTAAAGACACTTATAGAAAAAGAGAGGGGAAATAACATTTGGACATCAATTATGTGCTATAATTGTTATGAAGATTAGGGAGACAAAGATGAACAAGATGTTGTT
CATGTGAGGACAGGGAACGGATGGGAAAACTCTAAAACTTCTGCTCAATTTTCCTGTGAACCTAAAACTGCTCTAAAAAATAAAGTCTATTGAAAATAAAATTAAAAAACAGATGAGACAAATAACAAATAGTAAAGTTACAGTAAAAAACAACAGTAAAAATCCAACATCAATAATCACATTAAATATGTATGGAACTAACAGTC
AGAGTCAGACATGACTGAAGTGACACGGCATATTTGGCTGAATTATTTGCTTTATGCTGTTATTATTTTGCTTGATGGTTATTTTGACAATTAAAAAAAAATTAAAAGAAGTTCAGGAAGTCTTGAGGGTGAGCAGCCAGCCTGGTCCTAGGGGTGTAAACTTCTCCCCTTCCTGCGACAGTAGTCACTGTCTCTCATATTTTCTT
CATTCAGATGCCTGAAAACCTGAAAGAATTGAAATGTGAAAGTGTAAGAAGGCAGAGTGGGTTTTCGCTGCTATTTTCAACTGCTACAAATGAAATCCATATTAAAAGAAAGCAAGTACTACAAAATATGATCCTCAATTATATAAATTATCACTTTCCTCTTAGCTCTACAATGTAAGAAGTGTTCGTGGGAATCTGCCAAAGTT
GAAACACTCTCCTAATGGTTCACACTCTGCTGGCATCTATTGGTGAGGCCCATCTTATAAGAATTCTGCAGTGTGCCAGCTTCCCTTGGGCTTGTCATATATTAAATTCAAGACAAACTTTACTCTTGGCTTTCATGCTTCAATTCTCTATCACTTTCTCAAGGCCATGAAACTTCACTCTTGTGTTTTGTGATAACAAATGTCCC
CACTACTGCAATGGAAAATGTATATTTAAAATAAAAGCATAATTGGTGACAACTTGAAAGTTTAATGAGATGCCAGTTTTAATACTTCAGACATGTAAAAATTAAAAAGAATAATGGTCTGATGGGGAAGGGAAGAGATTGGGGAGGGAGGGTCTTCTCCCTCAAGGTGATAAATTAGTACAGTCCACTTGGAGAACAAGGCAGAC
TAAAAGGGACTAGATCATTTTCCTAACTTAATATTTAAGCTTGTAAATATTTCTGCTTTAAGTCAATATCATGAAGAAATCTTCATTCTAATGCCATTTGATTAAAGTAAAAGTCTGGAAGAAGAGGGTTATGCATGGCATATTGTAGTCATTCAATTAATATTTGATAATGCTGACTTCTATAATTACATACTTTTGATAAGTGA
AAATATAGTTCATATATATTTGTAAGAGTGAGGAAATAGTCTATTTACACATAACCTTGTTTATCTGCTCCCTTTGGTGAGAATAGATATTCATTTTGTGATTAAAGCTGAATGGGGGAGTTAATTCTGAGGAAATACCATTAAGAAGGCCATTAGGAGTTTAGTTTATTCATAGAGTTCATTGCATTCTCAAATCCAACTTTCCA
ACGTAATTGTATGAACTAGAGTACAAACCCAATGTCAAATAATATAATGAAAAGAGTGAAAAGATAGCAGGTACATTAAAACACTAAAGACAGTAGGTGCATTAAAACACTAAACATAGCCAGCATGCAAACCATTCCTCCTCAAAAACACTACATATCCCAAAACTCAGAGATACAGCAAACTATTAAGTCATTTGCGGCTCAAT
TAATTTATATAATATATATTATGTATAATTATATATAATATATGTATTACATCTATATTAATTAAATATATAATGCTTAATTGAATATATAAATAAATAAATTAAATATATAAAAATAAATTATTTAAATGTACATTAATTAATTAATTAATTATATAATTATACAATTAATTATAAATAATTAATTATACATGCTTAATTAAATA
ATCCGGTCCCACCACTTAAGATGGGGCAACAGTGGAAACAGTGTCAGACTTTATTTTTCTGGGCTCCAAAATCACTACAAATGGTGACTGCAGCCATGAAATTAAAAGACACTTACTCCTTGGAAGGAAAGTTATGACCAACTTAGATAGCATATTCAAAAGCAGAGACATTAATTTGCCAACAAAGGTCCGGCTAGTCAAGGCTA
AAGTGTGCCCCAAAGCAACTAAAACCAAGTCTCAGTTATGGGGAGTTGAGCTCAGACACAGTCGATATTTAAAATCCCTAAGTAATACTTTTCTTTTTATATTAAAGCTTGCATAGGAAGTGAAAGGCAACATTTGGATAACTATATGACAAAACCAGAGACTTTACAATTACTTTTCCATCTACTACCTTCCAGTTGGAGCATTT
CCATAAAAACTATTTCTGTTAAAGGTAAACAGATTTAATTTCTTTTGTTAGCTACATATAGTTATGATGCCAAATTAATTTCTTTTTTACTCTCTTTGCCATTAAATTGTAAGTTTCCTGAGGTCTAGTAGTTAGTCTTGTTCAACACCCATAGGGCCTAGCACCGTGCTTACCATATAACAATAGGTGATTATTGATAGAATTGA
AATAAATTGTAGCATCCTCCTCATTATTCTGAAATGAAATCTATAAATATTACCACCTACACATAGAATCTCAAGAAAAGTCATTCTAATTGCAATATAAATTAAAGCCAAAGGAAAGTCCCTTGTAATAAACTGCTGTATGTTTCCATATGGAAATGCTCAAGTTTGCTCACACTGCAGGACATCAGGGGTGATGTAACTGGATG
ATGATAGCAACCAGTATTGACTCTAGATGGTGAACTAAATGAGTGTGAATCTTACTCTACAAACTTGGATGCACAAGATATAAAACATTAGTTTTTAAAAATTAAAGCTATAGCCCCATTTGAAAGCTGATAGGAAATTTAGTCTTATTTTCTTTTGGTGCCCTGGTTATACTAGGTTGGTGCAATGTAATTGTGGTTTATGCATT
GCACGTGTGATCTTCCCAGACCAGAGACAAACCCTTGTCTCCTGTATTCACAGACGGGCTCTTTACCACTGAGCCACCAGGGAAGCCCCTATTTTATAAAATTAAAACCTTCAAAAAATTTTTTGTTATTTAAAAATTTTAGAAATCCAGGATGGAAACTGTTAAGAATCTGGAATGCTTCTCCCTTTCTGAGAAGAATTATGTAA
CCCGTCCCTGGGATTCTCCAGGCAAGAGTACTGGAGTAGGGTGCCATTGCCTCTAATTAGGCTTGTTTAAATCACTGCAGATGGTGATTGCAGCCATGAAATTAAAAGACACTTACTCCTTGGAAGGAAAGTTATGTCCAACCTAGACAGCATATTAAAAAGCAGAGACATTACTTTGCCAACAAAGGTCCATCTAGTCAAGGCTA
ATATTCCAGATGCAAGTCTATCAGATAGATGATTGTTATTTTTTCCCCTAATTCATCTTTTTAGCTTTCTTGATGATGACTTTTAGAGCACAGAAGTCTTATTAAATTTGATCATCTGATTTATCAGTATTTTCCTTTCAGTATAATGTGCAGAGGTGGTCATTGAAGCCAGAGATATGGATTTGATAACTTGGGAAAAGGGAACA
TCTCCAGGGGATCTTCCCAACCCAAGGATCCAACCCAGGTCTCCCATTGACATGTAACATGTAATAAAGTGGTTACTTTATTATTGTTGTTTTTAAATGAATTAAATATTTTGCATGTTTGTTTTAACTGCTGATACAGTCAATTTTGATAGATATCCACGTAAAAGCATTTTGGAGTTCTCAATACTTTTTAGGAGCATGAAGTG
CACCACTTCATGGGAAATAGATGGGGAAACAGTGGAAACAGTGTCAGACTTTATTTTTTGGGGCTCCAAAACCACTGCAGATGGTGACTGCAGCCATGAAATTAAAAGACGCTTACTCCTTGGAAGGAAAGTTATGACCAACCTAGATAGCATATTCAAAAGCAGAGACGTTACTTTGCCAACAAAGGTCTATCTAGTCAAGGCTA
TTTTAATTGTAATTACTAAATATTATGTTTAGATGTCAAAATAGAAAAGAATAAAATAGGTCAAAGTAAATAAGCACTAAATATATCATGCAGGAGAAACATTAAATCAATGGGGGGAAAGAACATTTATTTTTAATAAAATAAGAGACAAGTTTCTTTAGGGAAATAATTTGGTCAATAAATTTTGCTAGTTATCCATCTGGAGG
TCAACTGAATGCTGTCTACAAGGATGCAATGATAATATAAAAACAGAAAAAATGTTGAAAGTAAAAAGATGAAAAAATATATACTCTGGGAAATACAAATATTAAAAAGCTGTCATGGCTGTACTAATACCAGACAAAGTAAACTATAAGACAAAAAAGTATGATGAAAGATTTTAAAATGAACGTTTTGTAATGATTTAAGGGTT
AATTGGTTTTATAGCAAAACGGCCCCCTAGAGTGGGTCCATCTTCCCGCTCAAACTAAAAATGTAGTGGCTTCTTATCCAGGATTGATAGCTACGTTGATATTAAAAGGAAAAAAGTGGAGCATTGAATTATTTGGTTAAAGAGCCATCAGAAATTGTAATTCCATATAATGAGGAACAACTTGGTGCTCTTCTAATGTTTGACAA
GTAATTAATGCTCACTTTTAAAATGTAATAAACAGAATTCTAAGTCTTATAGAAAAATAAGCATTTTTATTATTTCTTTCCTTCAAACATACATATGCTTATTAAACAAAATTTTAAAATATAGATTTTAAAAATCAATACAATGTCATTTGCAATAACCATCACTGAAATTTTTGTGAATTTCTTTTACATATTGTTTTTAAATG
GATCTCATCAAGAAAACTGGATTTATGAAGGGAACATTTCATGCAAGGATAGGCATGATGAAGATCAGAAATGGTAAAGATCCTAATAGAAGCAGAAGAGATTAAAAAGAGGTGATAAGAACACAGAACTAAACAAAAAAGGACTTAATGACCCGGGTAACCACAATGGTGTGATCACTCACCTAGAGAGGGACATCCTGATGTGT
GAATTCCATGGACAGAGTCCAAAAGGCTACAGTCCATGGAATTAAGAGAGTTAGACACTACTGAGCAAGCAACACACACTAACAGAAAAGCAATCCAGTAATTAAAATTCTTTTCTGAAGAATCTTGGCTTTAACCATGGCTCATCTTGAACTAGAGGAAATGTCCTATTCTTGTTAAGCATCAATTTTCACAAAAGAATGTGAAC
CTGTACAGCTTGTACAATTGAATAGTTACCAAGAAGCATTCTCTTCCAAGCTAATGAAGTTATTGGTATATTATTCTCTCCATGGTAGCCAAGAAACAGTATTAAAAAGCATACTGTTTGATTTTTGCCTTTGTGCAAGGTAGAAGTACACATGTTGAAAAATGCCTCCAAATTATATTTTTCATAATTATGTGATCTTGAAATAA
ATTTTCTTGGGCTCCAAAATCACTGCAGACAGTGACTACAGCCATGAAATCAAAAACACTTACTTTTTGGAATGAAAGTTATGACAAACCTAGACAGCATATTAAAAAGCAGAGACATCACTTTGACAACAAAGGTCTGTATAGTCAAAGCTATGGTTTTTCCAGTCCTCATGTACAGTTGTTAGACCATAAAGAAGATTGAGCAC
ATACCATCAAAATGTAATGTATTTGCATGTTTATTGGCAATTTTAATGTTTTGTATACATTTTAATTATTTCAAATTATTTATAGTGTTTTTCCTACTCTATTAAAGAAAATAATAGTTAGAAAAATAATAACCGTGAATATCTTTGGTTATTGAAGCATAGTAGGTTCCCATGCCTTGATTTCCTACATTTTTCATATTTCCAAA
TAGCTTGGAGACAAAGATTGAGAAGATGCAAGAAAGGTTTAACAAGGACCTAGAAGAAATAAAAGAGAGTCAATATAAAATGAATAATGCAATAAATGAAATTAAAAACACTCTGGAGGCAACAAATAGTAGAATAACAGAGGCAGAAGATAGGATTAGTGAATTAGAAGATAGAATGATAGAAATAAATGAATCAGAGAGGATAA
AATGAGGAGCCAAAATGCACCACAAAGTCAAGTATCAGTGACACAGTGACTGCCACCCTCTCCCAATCTGTTCTCCCACCCATGTGGCCAGAATGGGCTTATTAAAACAAATAAAACCACAAAAATACCCCTAGGTTCAACCTACTATTTACCTACAAGCTTCAAGTAAAGACCTATCACCAAAGGCAGTAAATTGGAACCTGCTC
AAATGCAGTGTGTAGGAGGATGAGCATCTGGGAGCTTGGGAACATCTTTGTGAATTTAGCATTATTTCTGTTCTCTGTTATTTCTTCCAGCAATTTTGGGATTAAATTGGGTTTCATATATGTCTCTAATTCTTTAATTCCTTGGCTTTGAGTGAGTGATTTGTGAAATTAAATATAACTTCAGAGCTACAGCACTGTGTCATTTT
ACATAGGCAGAACACGTGATGACATAAATCAAAGCAAGATCCTCTATGACCCACCTCCTAGACTAATGGAAATAAAAACAGAAGTAAACAGTGGGACCTGATTAAACTTAAAAGATTTTGCACAGCAAAGGAAACTACAAGCAAGGTGAAAAGACAACCCTCAGAATGGGGGGAAATAGTAGCAAATGAAACAACTGACAAAGGAT
CTGCCTCTCTTATGTCTCCTGCATTGGCAGGCAGATTCTTTACCATCCCTTTATCTATAGGTGAGATAGAAAATTCTATGTGTGTTTCTATTTTAATGTAATTAAATCTGTCAGTCTTTTCCTTTGGGATTTCTACCTTGGTTGATGTATCTAGGACAATCTTTGTTGCATCAAGTCTGTGTGACTTTTAATCTATAACTTTTTTA
TCTGGTCCCATCACTCATGACAAATAGATGGGGAAACAGTGGAAACAGTGTCAGACTTTATTTCTCCAAAATCACTGCAGATGATGACTGCAGCCATGAAATTAAAAGACTCTTGCTCCTTGGAAGAAAAGTTATGACCATCCTAGACAGTATATTAAAAAATGGAGACATTACTTTGCCAATAGAGGTCTGTGTAATAAAGCCTG
TGGGATTGCAAATAGCTGGACATGGACACGACTGAGTGACTAACATTTTCACCTCACTTTTCACTGTATTTAACAGGTGTATAAGATACACTCTTTTAAAATTAAATATCTTTCATCCCACAGGTATTGAAAATGGGTGTTGAAGTGGCTTATTGTTAAACATGTAGTAAACTATATCCTAGAAACCATTAATTTGTGAATATGTT
GAAGGAACAGAAGGAGAGAGGGAAGGAGGGAACAAAGGAAGGAATATAAAGAATAATTTCAACAACTTAAATGTCCACCAACAGGAGACTAATTAAGCAAATTAAAGTATGTTCATACTACTTCATATCATATAGCAAGTACAAATAAAGAAAAAGAATGAGAATGCTCTTCGTATATTTATGTGGGAAAAATCTCCACGATATAC
AAATAAGATATTAGCAAATCAAATTCAATAGTTATAAAAAATGGTAATAAACCATGACTAAGATGAGTCTATTCCAGTGTTGCAGGGATGGTTTAATATTATTAAATTAATAGGTGATACTCATTATTGTAAGTAATTGAGAAAAAATTTAAAATACATCAATAGACATGTAAAAATACATGAGGAGAAGGGGACAGTGAAGGACA
ACAGAGCCACATATGACTCCCAGCTCTAACTTCATCTACCTCAGTTTTCTCAACTGTAAAATGGAGCTGATAATATCTACTCCATAGGATTGTTACAGCAATTAAATGAAAGATTGTATGAGTGAAGTACCTGGATCATAGTACACTATCAGCAAATGATTGCTGTTGTTAAAAAGTAATTCTTGTGTCTTGCTCACTGACGTAGT
GTTTATAATAGCCAGGACATGGAAGCAACCTAGATGTCCGTCAGCAGATGAACGGATAAGAAAGCTATGGTACATATACACAATGGAGTATTACTCAGCCATTAAAAAGAATGCATTTGAATCAGTTCTAATGAGGTGGATGAAACTGGAGCCTATTATACAGAATGAAGTAAGCCAGAAAGAAAAACACCAATACAGTATACTAA
CCTCCCTCCTTGGAGAAGAACCATCTTTCATCCCCCATAGTTGCTATTTTTCAAACATCAGTTTTAATTTGGGGCACTCTCTCTCTGGGAGATTGCAAAAATTAAATCGTTTTTAAGCAACCAAACAACACTTGTGGGGTTTGTAACAAACTTGTGAAATTTGCGGAACTTGGCAGTGGAGGTTCTCTTGGCTGATTTCCCTGCGG
ACCATCAAGCACCAAAGCAGGATGCTGTGAATAGGGAAACCACATAATTTAAATAACTACTGAATGAATGAAGTCAGTTGGGATATTTCTAAAGCTAGACATTAAAATTTTTTAAGGGTAAGTCAAAGGGAAATAGAGTCTGAGCATAAAACTGCCATTTAAAGACTCCTTTCTGGGAAAAACAACACAAAAACACATCAGGTGAG
AGATGAAATCTGAAAAGTAGACCCTCTTATTTTTTAAAGACTGATAGAAATATATGGCAAAAACCACCACAATATTATAAAGTCTAAAAATTAGCCTCCAATTAAAATTAAAAAAAAAATAAAAGCAGGAACACAAATTACGGGTTACTTTGGGGAAAAAAAGATTAAAAAAAAAAAGAAATACTCTACTTGGAAAAAAAATTACA
TCCCTCTAGTTTCCAAAATCAATCAAAAGATGTGACCAGGTTTTGTTTTGTTTTTAAATTCCAACTTTAGCTATTAAAAAAAAAAAAAAACACGTTTAGGATTAAACAGAAAATGTGATGACAATTTTAAAAAAGATCTTGTTATGTAAATCTAGTACTAGGAAGAGGAAGCAGAATTTCATACATTTGTTTAGAAGACTGCATAG
TCACATAAACTGTTCTCCATTTTAAAGAGGCTGGAGGCCCAGAATTAACCAGATTGGCAATGTTGATTTAACTCACAGAGCAATTTAGAATTTTATTTTTATTAAAACCAAAAGGAGACTTAAAAAATCTAGTCCAACTAATTCATTGTATAGCTCAGACAGTCTAGGTTCAAAGGGATTAAACTGCCTGCCCGAGGTCACACCAG
GGAACCACCATTTATCTACTGTGTGACTTTGAATAAGTTACTTAACCTCTCTGTTGGGGAGCCTCTGGCCAAAAAGAGGATACAAATTATCTAAATGGGGATTAAAGATATCTACATTATAGATTGTTCTGAGGATTAAAAAAGAAAATTCAGGGATTTCTCTGGTGGCGCAGGGGTTAAGATTCCATGCTTCCACTGCTGGGAGC
ACAGAAAATAATCAGTGTTGGTTGGATGTGGAGAAAGTGAACCTGCATGCACTGCTGGGGTGCAGCCACTACAGAAAACAAAATGGCAGTTCCTCAAAAAATTAAAAATAAAATTACCATCTAACCCAGCAATTCTACTTCTGGGTACATATCTGGAAGAACTGAAAGCAGAGCCTCAGACAGGTATTTATCCATCTACACTCACT
AAATGAAGTAGATATGGGAGAGAAATGACTTTGTGAGTGATCAGAATTTTGTCAGCAGTAGCAGCCACGGACTATTGAGTAAGACTCAAATGAGTAAGGTATTAAATAAATGAAGGAGAAGAAGGGTTGAGGAAAGAACACTGGAGAAGAACTTGTTAAAAGTGGGCAAATGAATGGTCCCTGAAAATAAAACCTAAGAAAAATTT
TACTCACACTTTCTTAGCTGTAGTAGGACTTTAAAAACATCCCACAAGATACATTTAGTACTATACAAGTATTTCAGGTGTTCCTGTTAAATTGCTTTAAATTAAACAGTGTAATCTAAATGGCTTTTTCTGCAGAACAGCTTCTATAATATATCTGCTAGTACTGCCACTGGGATGCATATGTAGTGATAATTTGGTACTCAGAG
TATATTAGGTATTTGCTCCATTTCTTTACTTAATATCCATTCTGGCTCTAATTTGATTTTTCTACAAGAAACACATATACATATGTATTACCTTTATGGTATTAAAGGAAAATCATATATGTGTTGAGAGTATAAAAATGCTGTCAAATTTTACAAATATGTTTTTCTGTTTACTAATTTCTTTTTAGCTGTTATTTGATTGTCCT
AATATAAATAAAATCTATATCCATGTTTAAGCACATCATAATGAAACAGCAAAATGCCAAAGACAAAAAGCAAACTTAGAAGTACCAAAAGCACCTAAAGATTAAAGACAACTAGATTAGGAGCAGACTCAGAAAGGAACATTGTCTTTATTCCCTATTTCTACTCTTTCTTCAATGCTTGTTACAAAAACTAACAACATACCTTG
GATTTTTTTTTTTTTTTGGATGAGTTAAGAATGCAACTAAGGTCCTGATTTTATTTTTCTTGGTATTCTCTGCAAAGGGCCTGGCATATAGTAGGTGGTTATTAAATCCTTGATAACTAAATGAGTGACGCTTTTTCTTATGAGAGAAAATAAATGTTTTTAGAAGAGTCAGCTTTATACCACAGTTTCAGGGAATGAATTGTGAT
GGTAATACAGTGGCTAAGACTCTGCTTTGCCAATGCAGGGTTCCATCCCTGGTCAGGGAACTAGATCCCACATGCTGCAACAAAGACCCGGTGCAGCCAAATTAAATGCATAAATATTTTAAAAGAGAAAGAAATATGACTCTAAACAACAACAAAAAGAAAGCAATCAGAAATTATCTCTGAGAAAACTCAAACATTGGATGTAC
ATAGCCATGGGACAAGGGGGCAGGTGCCTTAGAAGATATTTGGGTTTACTGTTAGTAGTTAATGGTGAGACTTATTCATGGTAAGGGTAACTACTATTAAATTAAATGCAAAAAGCAGCAGTTTAAACTTACTCTCTTACCAAACATTTTCCTGTTTAGTGTGTGTGACTGGCCAGTCCCAGCCTCTGTCTCCTGCCTGCTTCCTG
TCTTAGGGTTAAATTATTATTTATTTAATGTCTATACACATTAAGGAAACATATTAGCTGAGCAGAAACTAAAGAGAAACTTACATTGAGCTAGTTAAATATTAAAAATACATTCACATATTGACCCAATAATGATTCTGTAGGCTTCTAGTTTTATTACGAATCTGCAGATTGGTTTTTTATTATATTTTTTCTACTATTGCTTG
AGGTTGCAGCAGAAAAGTCCAGAGTAGGTCCAACTCTTGAGATAGGTGACCCTTTCCTTCCCCTTGACTCTGTGTGAATTTTGCTGAAGTTGCTGGTTTGATTAAACATGTTTTTATTTCTTTCTTTTTTATTCAAACTTTAAACTTTTTATTTTGTATTGGGCTATAGCTCGTTAACAATATGGTGGTAGTTTCAGGTGAACAGC
CATCACTTCATGGCAAATAGATGGGGAAAAAGTGGAAACAGAATCAGATTTCATTTTCTTGGGCTCCAAAATCACTGCAGATGGTGACTGCAGCCATGAAATTAAAAGACGTTTGCTCCTTGGAAAAATAGCTATGAGAAACCTAGACAGTGTATTAAAAAGCAGAGACATTATTTTGCTGACAAAGGTCCATACAGCCAAAGTTA
GCTATTTCTTACCACACGGGCTTTGTTCCCCATTCTTATTAATACATGGTTGCAGAATGGCTACTCCACCACCAAGAATCGCATCCATATTCAAGAAGAAATTAAACTATAAGAGAAAAGACCTTCACTTCTTTGTCTTTTAATTCTGCAAGAGAAGTCTTTACTAACAGTGGTTGCCTTTCATTTCATTTGGGCCCTTATTGAGG
TGGTCTCCACTATATAAATGATCATTTATATTTTTATGTTTAATCCTCACATTTATTGAAACATGTTAATAGATATTCATTGTTGAATAGTTTTTACTTTATTAAATGAATCTTAACTGGTTATGAAATTATATTCTTTTAGTGTATCTCTACACTTAATCTCTTTTTTGTTTTTAAATCTTGGCTTATTGGCAAAATTTATCTGT
CATGTGAATTTGGGAAACGGGAACACATTTAATCCATAATAGCAGGGTTTTCTAACATGTGCTGTGGCAATGACTGGTGGACGGTGATTGTAGCCATGAAATTAAAAGAACCTTCTCCTTGGAAGTAAAGCTATGATAAACCTAGACAGTGTGTTAAAAAACAGAGACATCACTTTGTCTACAAAAGTTCATACAGTCAACTATGA
CCTTTCTGCAGGTTTCCCTGTGGGGCTGGGCACGCCCACCAGAGCCCACGTAAAATGGGTCAGCTGAAACTGAACTAAAGCTGAAGGATGCAAGTTGGAAATTAAAAAGAACTTCCTGGTTCAAAAGGTGAAAAGACATTAAAAATGGTTCTGGAGTAAAGGGAATCCTTCTACACTGTTGGTGGAAATGCAAATTGGTACAGCCA
ATCATAAATTTTCCCAGAAATAACTTCAGTATAAATTATAAACTCCATTTATGACACACATGCAGTTAAGCCTTCATAAAGCAGAAGCTGAATGTGAGATATTAAATCCAGCCAATGAACTCACTTAAAAGGAAAACATTAGTCTGTGAATGATTTATTACCCAAGGGGGAATGTGGACCTTTATTTTTTAATTGCTCCTATACAA
ATAATATCACTTGCACTGTAGAATATTCCCTGAATTTACAGCTGATTGTTTCCTTATGATATTCCTCTTATTTTTTTAGATAGTTAGATCTGGAATGTTTATTAAATTTAGGCTCTATATTTTATGTAAGAATACGTCATAGTGCTTGGTATGTATTTCCTATTTTATCACCTGTTGGAAACATAATGTCTAATAGTTTCATGTTT
CTATTGTCCCCTTGGGAGGTAAGGGGGAGTGAATAAACCACTGGCAATCCTTCACTCGATTCTGGTAGATTTTCATGTCTTTCAAGTTAACTTATATGCAATTAAATATCTATTTCCTCATCTCCCAAATACTATTATATAAGCCACCTGTATTATCGTCAATCCTGGGAAGCATGGTATCTAAAATATTTATCCTTACAATTTCT
TCACCTGAGGAGGTTTGAAAATAGAGGACTAAACTAAAACCAAAGTGAGTAGAAAAAGGAAATATAGCAAAAAAATCAGTGAACTAGGAAACAGACGTATATTAAAGAAACCCAATGGAACCAATAGTATATGCTTTTGAAAAGATAATTAAAAATCATAAACTTCTTGCTCAACTGATCAAGAAAAAATAAATAAAGCATAAATT
TATAGTCTATGTGATTTGGAGTTTAGTGACATCTTTTTGGATATAAAATTAAAAGTATGACCCCTGAAAGGAAAAAAAAAATAAATTGGACTTTATTAAAATTAAAAACGTTGCTCTGGGACTTCCCTGGTAGTCCAACAGTTAAGAATCTGCCTATCAATAGAGGGGACATGGGTTCGATCCCGGTCTGGGAAGATTCCACAGGC
AAAGTGAAAACAATGCCCGGCTGTGGATGTGACTGGAGATGGAAATAAAGTCTGGTGCTGTAAAAAACAATATTGCATAGGAACCTGGAATGTTAGGTCCATTAAACAAAGTAAATTGGAAGTGGCCAAACAGGAAATGGCATGAGTGAACATTGACATTTCAGGAATCAGTAAACTAAAATGGACCTGAATGGGAGAATTTCATT
ATAGATGACTACATGCAACTAGAGAATATATATTCTTTTCAAATATACATAGTGAATTCATCAAATTAGACTCAATGTAAGTTCATAGATGTTGCAATAAATTAAAAAGTGGTCAGCATCGTATGAGTTCTCTGACCATACAATGATTAAGTCAGATATCAATGACAATAAGATACTGAAGAAAACTTCAAATATTTGAAAATTAA
GATGCCAGGGGCTCCTGGCTCAACCTTAAAGATATCAAGGGTGGAGCATCTTTTCCTTCAGGTATCAGGCTAAAGTATATAAGGGGTTCAAAACACTTCTATTAAATGATGATGGACTGAAGCCTAAATCTTCAAGAAAATATAAAAGAAGAAAGGGAAAGAAAAAAGAAGAAATCGGATAAATAAATGTGATACTATTAATAGGT
TAGAAGCCAAAGCTCTGCCACCCCAGATATCAGCCAAGAAGGCTGAACTAACTGCATTAATGAGTTTTGCAACTGCTTTGCAACTGGGGAAGAAAAGGAAATTAAATATTTTTATTGACTCAATACAGGTTCCACGTGCTACAATCTCATACTGCCATTTAGAAAGAAAGAGAAATATTAACTGCTAGAAATTCCCCCATGAAACA
TCAACTAATTTTTGAAAGGAAGAAGTTCTTTATCCTAAATTCCATGATAGCTTTCCTTCTTGTCTAATTTGTTCTTAAATTTCTGTCATCAGTAATGACTATTAAAAAGGAAAAATTCAGGCAGTTTCTCAGCTAACAGGGTTTATGGGTCATTCTTTCTGATTATTATAGAAAAAGAAATTTGAATCTCTAAGTTTTTTTTTAAA
CTTTCTTGGGCTTCAAAATCATTGCAAATGGTGACTGCAGCCATGAAATGAAAAGACGCTTGCTCCTTGGATGAAAAGCTATGACCAAACTAGACAGAATATTAAAAAGCACAGACATTACTTTGCCAACAAAGGTCTGTCTATTCAAAGCTATCGTTTTTCCTGTAGTCATGTATAGATATGAGAGTTGGTCTATAAAGAAAGCT
TACATAACCTATAATCCAAAAATAAGAATGCAAATATTACTGTATATGGTTTTTGGATTTCACATCAACACCAATAATCAATATATTATTGTAATTATATATTAAATATATTTAATTTTTTATTTAAACCATACTCACTGTCTCTACTTTTCTCCCCTCTTTCTGCCACCAAATCTCCCCACAATATTCTATATACTGGGCTTCCC
TCCGACTCCCAGAGACCCCACAATCTCATTCAATTCAACTGGTATAACTTAAGAATCTTCCAAAGGCCCAACTTTCGAATTCTTTATATTAGGCATTAGGATTAAAACAAGTTAATTTGGGGGGGCACAAAAATTGTGTGGTGCTTGTCATTTGATATGCATCAAGCAAATGTTGGTCTAATTGAATGATACTAGTCATGGCTGTG
GATTGTTAGGCTTCTATTGAGTTACTTACCTGCTTAGTTAGTTAATGCTTGTTGGTAACACTAGCTTATATTCATTAGTATAGAAACTACAGTATGTCCCATTAAATATAAAGAATGCTCAAAAATCTTTCAGGAAGCACATAACAAATCTTCAGGCAAATTGAAATGTAGGTTAAATGAAAGAATAAACCAATGATATTTGATCA
ACTCTCTTCCCTCACCTCCAACCCCCTCCCTTTGTTTCTGACAGCTAGCATCCTCCATCTGTTTCTATGAATGTGTTTTTTTAGATTCCACATATAAGTGATTAAAGAGTAGTTGTCGTCTCTGACTTATTTTATTTAGCATAATGCCCTCAAGATACAACCGTGTTGTCATAAATGGCTAGATTTGTTTCCTTTTTATGCTACAT
GAATGAGAGTAGATGTCTCATGAGAACATGGGAGCCATAAGCAAGTGTCTCATGTCTGAAGTGCTGGAAGAAAAGACCTGTCAGCCAGAATCTCGTATCCATTAAAAATGTCTTTCAGGAATTATGGAACTATAAAGACATTCTCACATAAAGGACCACTAAGAAACTTTTTCACCAATAAACTTTCTCTAAGAATGGCTAAAGGA
ATGTAATGTTAAATTCATTAAGGTGTCTGCCTAGAAGTGAAAAGTTATGGAAAGATATACAAAGCAAGCCATAAGCAGGGTTGGAAACCTCAGCCTATGAATTAAAGTAGGGAAGAGAAATTAACCTTTATCTAGTATAAGGATTTAAAGTAATTAGATTTATTAATTACAATGATCCATACTGGTTTTTTTTCTGTAAGGTTGCA
AAACATACAGTGCAGAGTTCATATTCCTCCTTCTAAAGCAAAAAATGGCAAAGTCCTAACCCATATTTATTGACTCAGGTTGTCTGATGGCACATTCATTATTAAAGAAACAAATTAAGCCATAAAAATATTAGTTGATCAGCTTTTAATCATGATTGCCTTGGTTCTCGTGAAGCACTGGCCTATATTGTAGATGTGACGATATA
TAAAGGAAGAATAAGTTATCAAAAGATTAGGAATACCAGTAGGAAATAAGTATTAGCTCTCTTCATTTTCTTTTGAGATGATAAAGATTTGGAAAAAGGAATTAAACATACATATAACCCAATATAAAATATTCCCAAGGTCTCCCACAGTCCCAACATTTCTATATTTGTTTTTTGTATTTAAGATCAGCCAAAATCACTAAATG
TGATTGTGCTCCCTGGGGCCAGTGTTTGTAAGACCCAGATGCAGGTGACCATGTCACAGACAGCCAGAGACTTCTCAGAGCCCTGGAATTTCTAGTTCCAATTAAAATAAATATATTTATATTTTTAAAAAAAAGAAAAGGAAAACAGGTAACCTTGTGAGTATGGGTATACTATATGTCTTCAGGCACACTTTTTTCACAGAAAC
AAAGAGCAGCTTAAACCCAAAATAAAAAGGTAAAAGTAGAAAATGAAGGCAAGGATAACAATAACGAAATAGAAAATGGGCAATTAATAGCAATTAACCAATTAAACCAAAAGTTGTCTTTTAAAAATGTGATAATATTGATAAACTTCTAGACTTACCAAGACAAAACACAAATTACCAACATTAGACATTAAAGAGGAGTCATA
TAAAAAAAGATATTTAAGAGCTAAATAGTGCTTCGTTAGCTACTCAGGAAACCAGAGGGCTGTTTAAGAATTAATATCTGAGTTGCCCTTAAACTTTGCTATTAAAGATTCTCTCTTTCCCTCTTTTTGGAGATTTCTTCTTATGGTAAATTAATAAAAGGATACCCCATACTAAAGTGTAAGGAACAATTTACCTGGATCTACCT
AATTTCCATTCTAGAAAAAAAAGATGGGTCACTACCAACTTTGTTATACTTTTGTCAAGATTTCTTTTGCTAATTTAATAGGAGAAAATTGTATTCTTTAATTAAATTTCACTATTTGAGAGGGTAATGTAATCTCTGCATATATTTCTAGTCAGATTTCCTCTTTGGTGAATTATATGCTGATACCCTCATTCGTAATTTTATTA
TATGAAATAAGCACTTAGAAATGGAAATTCCACCATTTAAAATGAATGTAATTAAGGATAATTAATAACATAATTCAAATATATAATGAAATTGAGATGAATTAAATGTCAAAAAGAGCTGATGATTTATTTTGCTTGAATCTCAAAAAATTAATGCACGAAGAGCACTATTTTCTATACAACTAATAAATGTAGAGTTTAATTTT
TGTCCCTGTCACTGTGCTAAGAAGTGGGGAATGTTTATATGATATCATTCGTCTACTCAAGAACTCGACACTAATAAGGAAAAATAGGATAAACTAATGTATTAAAAACATATGCAAATGTATTAAACAAATGTATTAAACTCAAGATCTAATTGAATTTCAACACTGGCCATTATTTGGCACAAGAGCTATTACTTAGAAAGGGC
CATCCCTTCATGGTAAATAGATGGGGAAACAGTGGAAACAGTGGCTGACTTTATTTTTCTGGGCTCAAAAATCACTGCAGATGGAGATTGCAGCCATGAAATTAAAAGACGCTTACTCCTTGGAAGGAAAGTTATGACTGACCTAGACAGAATATTAAAAAGCAGACACATCACTTTGCTGACAAAGGTCTGTATACTCTAAGCTA
AATTTGGCTTAGCATGGGACTGATCCTTCTTTATTTCAAACGTTGATATTTTTATTCATTGTGAAATTTTTGCATTAATTTTTATTTTTTAAAAGGCTATATTAAAATATTATCTGGATTACAGGCATCTGGGGCAGTCCTTTAAATGTTATGTCCACACCTGCCTCACCCTCGTCCGCACTCAATTCAGAAACCTCTATAATGAG
GCACCGTATGATGATTCATTTCAGTTCAGTTCAGTCGTTCAGCCATGTCTGACTCTTCTGATCCCATGGACTGCACGTGGGGTTGCAATGATGCTTAAATATTAAAAATTGAGACTTTTAAGATGTGCATAAATAAAACAGCTCATAAAAATAATTTGTATAAATGAAAAACATTTTATAACATACAATTAAATTTACATTTTTAG
TCTTCTTAGGCTCTAAAATCACTGAGGATGGTGACTGCAGCCATGAAATTAGAAGACAATTGCTTCTTGGGAGGAAAGTTATGACAAACCTAGACAGTATATTAAAAAGCATAGATATCACTTTATATATAAAGGTCCATATAGTCAAGGGTATGTATGGTCTTCCCAGTAGTCATATATGGATGTGAAAGTTGGACCGTAAAGAA
ACTAGAGAGAAGCCCACGTGCGACAAGTAAGGCCCGATGATGCAGCCAATAAATACATGCATTTTTTAAGCCAGTGCTTTTAACCATCATGTAAAATAGAATTAAAAGTGTCTGCATGCAAGAGTGACAACTGTTAATCAGCAAATGGTGATCTGCTCCCCTCTCTATGTCCCACCTCCCTCACCTCCACACCCCAATGTTCCAAA
ATTCATTTGTACCTATTTTCAATACTACTGATCTATAATTATGCCTGTTCTTTGGATTCTCCTTTGAACTAAGTTATAACACATTACCGGTTTCCTCACAATTAAATTTTTAGTATGGGATCATTTTATATGTGCATAAAGGTCATGATTTTGTCTGTTTTTGAAAATGATTCTTTAACATTCCATAGTGAAGATACTGTGAGAAC
CCATGACTTCATGGGAAATAGATGGGGAAACAGTGGAAACAGTGTCAGACTTTATTTTTTGGGCTCCAAAATCAGTGCAGATGGTGACTGCAGCCATGAAATTAAAAGACGCTTACTCCTTGGAAGGAAAGTTATGACCAACCTAGATAGCATATTCAAAAGCAGAGACATTACTTTGCCAACAAAGGTTTGTCTAGTCAAGGCTA
TGTTCCCAGTGTACACCCATGGTGGATTTATGTTGATGTATGGCAAAACCAATACAATATTGTAAAGTAATTAGCCTCTAATTAAAATAAATAAATTTAAATTAAAAAAAAAAAGTAGAAGTGAAAGGCGCTCAGTCGTGTCTGACTCTTTGCAACCCCACAGACTATACAGCCATAGAATTCTCCAGGCCAGAATACTGGAGTGG
CAACTCTCAGATCCATACATGACCACTGGAAAAACCATAGCCTTGACTAGACGGACCTTTGTTGGCAAGGTAATATCTCTGCTTTTCAATTTAAAGGGATATTAAAAATACCAAAGGCAGCTCTGTTTGTCCCAGACCAAAAGTACTGAAAGATTCTAGGACTCACTTTACATTTCCCCTTTCCAACCCCAAGTCCTGGCAGGCTC
CTCTTCCTGATAGTTCATTATTAGTGTACTTTCTCTTTCGTTTTGCCTCCCCATTTGCTTGTTAGTTAAATCTGAATGCATCTGTTAGTTTTACTTGTTGATTAAACAGATTGCTCATCCTTAATATCACACAAGTTTTAATGTTACCCATACTAGTAAGTTTCAAATGTATGGCATTTTATAAATTAAAAAGCCCATTCCTACAG
AAGATATCAAAAAAGGGAAAATTACAGCCAGATATAACTGAAGAACAACACGGATTCAAAAATCTTCAAGAAAATACTAGCAAACTGAATCCAACACTACATTAAAAGGATTATACACCATGATCAAATGGGAGTTATGTCTACAGATGCTAGGACTTTTCAGTATCTGCAAATCAATCAGTGTGATACGCCACATTAACAAACTG
AGCACTTCATGGGAAATAGATGGGGAAACAGTGGAAACAGTGACAGACTTTATTTTTCTGGGGCTCCAAAATCACTGCAGATGGTGACTTCAGCCATGAAATTAAAAGACGCTTACTCCTTGGAAGAAAAGTTATGACCAACCTAGATAGCATATTCAAAAGCAGAGACATTACTTTGCCAACAAAGGTCTGTCTAGTCAAGGCTA
TAAATGCAACCTGGTTTATATATGTTTAAATACCCTGCTAAAACGTTTAGATTTGTTTTCAGTAGGTGATGGGAATAATTTTAAATAGGAGAGTTAATTGATTAAACAGTGTGAGAATGGATTGAAGGAAGGCCTTTCTGCAATCGTAAAGACATGTCAGACTGTTGGAATATCCTAAATACTAAATAAGGAGGCCCTGCGCCCTG
GTACTCCTTTTCCTATTTGGAACCAGTCTGTGGTTCCATGTCCAGTTCTAACTGTTGCTTCCTGACCTGCATACAGGTTTCTCAAGAGGCAGGTCAGCTCATTAAACTTAAAATGCAAGCTCAAAATGTATATATTAATATTTTGTGGTTTTTAAGGTATACCTCATCAGGATGATTAAAATAACAAAGGGAAAAAAAGTGTTGTC
ACAAAACCTAGATTACTTTGGGTATGGAGATGACTTTTTAGATAAAACAGCAAGGACATGATCCATGAGAGAAATCACTGATAAGTTGAACTTTATTACAATTAAAAGCTTTTGCTCTCTGAAAGACATTGTTAAGAGTATGACTAGATGAGCCACAGACTGGCAGAAAGTTTTTGCAAAACACATACTGATAAAAGAGCCATATC
CCAGAGGTATGCCAACATAAAATAATTCCTCCATAAAGAAAAAATACAATTAGAACCTATTCCATATTCTATGCAATAGTTAATTCCAAGTGAATGAAAAATTAAATTAATAAAGAACAGTATATTTAGAAGAAATACGAGAGGTCATATTTAACACCCAAGGGAGAGAGGGAAGGATTTCTTTAAAAAAAAAACTCACAAGATTA
CAGAGTAACAGAGGGAGTTATATACATTATAGTTTGTCCACTAAAAGGATACCATGTAGTTGTTAAAAATGTGTCCTGGGATCCCTGTCATAGATATGAAATTAAACCACAATTTAGTAAGTGTAAAAGCAATATACAAAACTATTTACACTGTAGCAGTTCATGTTGATAAGGAAAAAACTGTGCACACACCCACATTGAAGTGG
GAGCTAGTGCACTGGGATGACCCAGAGGGATGGTATGGGGAGGGAGGAGGGAGGAGGATTCAGGATGGGGAACACATGTATACTAATTAAATAATTTTCTATTAAAGAAAATTTTAAAAAAAAGTCAAAAAATAAAAATAAAATTAAAAAAAAAATAAAAAGAACTTTGTATTCTAAATTTTTCCTGCAACTGCATCAGTACAAAT
AATATCTCTTTCCTGAGCTTGTTATGAGGATTAAACAAATTAATATTTGTAAATGATGTAGCTAAGTGCCTGGCATAGAGTAAGTGATTTAGAAGTGTTTATTAAAATAAATTCTCAAAAACAAGTATACATTTTTAAATATTTTCATTTCTCTATTGTCTCTCCCTACACGTACTTGTAGAGAGAGAACATACTAGACACACTGG
ATAACAAAATGTAGTACTAAAACCAAAAAACTGGTAGGAAAACAATGCAAACTGATAATCTCTTGATTGTATATAACCAAATCTAATAGAAATAAATGCTATTAAAATGTTATGCAAATAAAAGTCAGTAACTTAACAGGCAGCTGTAATATATCATAATCCACCTTTAAAGTTACAGGAAAAAAAATTTATGTTAAGAAAGTGGG
CATAGCAAATAATTTGCCAAATATGCTTAAAAATTAAATTGACATTTCACCAAATAACCCTTCCATAGTACTATTCCTAACAGAATTATTAGAAATCTCTATTAAAAGAGATGGAATTCAAACTAAATAATCTAAAATCACTAGTGAAGTGCTATGAAATAAAACTTTAAAATTGTTATGTCAGGTTGTGTTTCAATATTTTTAAG
TTGGGGTTTATTTTGGTGCTTCCTTACCCTGCTTAATATATCAACCAAGAAAGATAACTGTTTTTCAGTGATCTTTGTGTAGGAGTAAACAAAGTTTGAGATTAAAGTCTTTTTGTTTGTTTGTTTTTCCCTCCTTCCTAGAAGCTGGGCCGGTTAGATCAGTTAGTTAGAGTGTGGTGCTAATAACACTAAGGTAAGAGGAACTA
TAAACATGTTATACCCAGGAAAGGAGGAGTTGGACCAGATTAGAAATTTCCAACCTAAAATCCCTGAAAGCTTAAGGAATTTAAAAAGCTGTTGATGAGTATTAAATATTTGGGACTCATAGGTGTAAGCAAGTATGATTGCCTCTTCCTTCCAACCCCAAAAGTCTATCAACATAATACAGGCTAACAGATACGTCAGACCTTTT
TGCTCTGCAATGCTTGGGTTCTTCCTCAATCAACTGGAGGACTGTTTGGGGACTTCTTCAGTTTTTCTTGCTGGAAGGGTCTCTTCTGGTCACTTAGATTATTAAAGAGGTCCACTGGGATTTCTGGGTCCTGTGCTGTGGCACAGATTCTGACCCAGCCAAGCATGCATATATGAATGAGCCACCATCTCTGACTGAACTGTTCA
CATCACTTCATGGCAAATAGCTGGGAAAACAATGGAAACAGGGAGAGAGTTTATTTTGGGGGGCTCCAAAATTACTGCAGATGATGACTGCAGCCATGAAATTAAAAGATGCTTGCTCCTTGGAGGAAAAGCTATGACCAACCTAGACAGCATATTCAAAAGCACATATATTACTTGGCCAACAATGGTCCATCTAGTCAAAGCTA
ACAGTCTATTGTGTATATGTACCACATCTTGTTTGTCCTCTATTGGCGGACATTTAAAAAATAACTTGTTTATTTGAGTGAAAATATGCTGATAATTTACATTAAATGAAGTAAAATAGAAAATAAGACAGGGTCAGAGAGGCAGAGAAAACTTGGATATATTTCCAAAGCATATAATTTGTAGGACATTGCTTTCTGGTATTTAC
ATTGAACAGCTTATTACTAGCTGTATCCTAACAAAAGGCAAGGAAATATTTTACGTATGAAATAGTAAATGTCAATCATACATTACATCCTGTATACTTTATTAAATATTTTAAAAGTTATACAAATAAAACTGGATACCTCATGAATCATATTGGGCACAGAGTTTTAGTCCAATAAACATGAAAGCCAACCTATAAAGCCTTGG
TTCTCATTACATTTTAATATATTAAAAAGTAACAGTGAATCCTGTCACACAACATTCACAACCAATAGATACATATATTCTAGAGATAGTAAATTTCACAATTAAACATGATATAAAATAGAAAAAATATGGCTGAGACGATTGAAAATTCAAAGTAGGAAAATATAAAGAATTCATCAATACACTGAGCAATAATAAATCCTCTC
CCTCTGATTGATCAGCCTCTTTCTTCAGGTACCACAGTGCTTGATTAAAAGACTCATGAATGAAGTGATGGGAGCAAGATCAAGACCAGGCATGGGTCAAATTAAACTTCTCATAAGGACTGAACTGACAGCTACTGAGACCAACTGGCCAGCAGCAATGACTCTGAACCCCTGATAAAGTATCAATACATAAACTTGGGAAAGCA
AGGGTGCCCACCCTAAAGCAACATAACCCTAAATGTGTGCTTACTAATCCCTGTTATTCTTTATAGATTTTCAGTGTCCTGTTTTATGTCTACACATTATATTAAATAGTATCATATATACTTGGACTTTCAAAGACACAGTTTTATGCTTTATATCATCTTCTGTGATTTTTTTTTTTTTTTGAATGATGTGTCTGTCCTTTTTT
CCAAAGTAAATGTCTCCATGTGTCTTTAATAATAACCTTAAAGGAAGACATATTTTATCCTAAAAGAAGTGGGTCAGTCATATGACCCCACTGAGCAAGTATTAAAACAGCTGTTCTATGCATAGAATAACACTTTTTTTAGTTTACTGTGTTTGTTTCGTAGACCCTATTTTGTGTTTCCATTTTGAAGAACTAAATGCCCCAGA
TGTTGGCGCGAATAGCAAAGATAATCTAGAGGTGACTCAGCAGCCCTAATTTGGTCCTCTTTCCACCATTCTTTAACTTTGGTGTTCAGTATTTTCACCTATTAAAGCTGTGTACTCAGTCCCTCTTCTGTTCCCCCAAGTTTGCAGAATGGCTGGAAACATTGGATTAAGATCCCTTACATGAAAGCAAGTGATCCCTTACAGGA
AGGAGATAAGATCCCATATGCCTGATGGCCAAAAAAAACCAAAACATAAGACAGAAGCAATACTGTAACAAATTTAATAAAGACTTTAAAAATGCTCCACATTAAAAAAAAAAAAAAAGGAATGGGGTACAGGATGGGGAGTTGGGCCCAGCTACGGAGAAGGCAATGGCACCCCACGCCAGTACTCTTGCCTGGAAAATCCCATG
TCACCACTATCACCACCACCACCGCCAACGCGATGACCGCTGCCATGATACAATTCAAAACAACACTTAACGAAGGAACATAAAACAGCTGCGTGCTGACATTAAAAGGGCATTTTCCTGGCCCGTGTGACTACAAAACTGTGGCTAGCCCATGGAAGTGCAACTTTTCTACAATCTGTTGATGTTCCCTCACTCCTAGGACCCTA
GATCACTTTACTGTACAGGAGAAACTAACACAACATTACTTCAATAAAAATTAGGGGAAAAAAAGAAGGCCCATTAAAGCCAAAAGGGAAAGCTTGATTAATTAAAGGAAAATTCTTCTAGTTACCGAAGACTGCAGCAGGTCAGATTTCTTTCCTTAGGGACTTCCTTAGGGTATTTAAGAATTTGCTTAGGGAATTAACACATT
TATTTAACCTGTATTAGGATGTACTCTCTTCATGACATAGATAAGAAATTGCTCATTCTTTTGCCCTTGTATGGACAGAGCTCTTGAAAGTTGGAAAAAAATTAAAATTATCTGAGCTGGGAGTTGATGTTGGAGCTATTACTTTGATATCTTGAAACATTTCTTTTCTGCTTTCTGTATTTCTTTCAGTCATTTTTAGTAACCTG
CATAGTAAAATTTGCTATTGACTTTCCCTTTTTTATCTCACTACCTAAAGCAAACATGGTTGATCATTCATTCATGCTTCTACATGAGTAAAAGTAAATTATTAAAAAAACCCCACAGGTATTTTCTGTTGTTAAATTTATAATTTACCTAAGAGTGGTTTAAAATCTATTAGGTATGGCTATTGATGTATTTTAAGATATTAAAA
CTATAGAAAATACTAAACAAAGGTCTTTAAGTAAAATTGAATCTTTAGTATTATGAGTGGCACAGAGTACAATATTGGGTAGAAAATATTCATATAAATAATTAAAATAAAAAGGTATTTAGGAGAATTAGATTTATGAATGTGAAGAGATGAGTAATAACTTAGCCCATGTATTCTGCTTATATATTCCTCTTTAATGTATACAC
ATTTTCTTGAGCTCCAAAATCACTGTGGTGGTGACTGCAGCCATGAAATTAAAAGATGCTTGCTCCTTGGAAGAAAAGCAATGACCAACCTAGACAGCATATTAAAAAGCAGAGAATTCACTTTGCCTATAAAGGTCTGTATAGTCAAAGCTATGGTTTTTCCAGTAGTCATGTTGGACTGAGTGCCAAAAAATTGATGCTTTCAA
GGGGTGGTATCATCTACATATCTGAGGTTTGGTATTTCTTCCAACAGCCAGCTTGTGCTTCATGCAGCCTGACATCTCACATGATGTACTCTACATATACATTAAATAATTAGGGTGACAATATACAACCTTGAAGTAGTCCTTTCCCAATTTTGAACCAGTCCATTGTTCCATATCGGTTCTAACTGTTACTTCTTGACCTGCAT
GCAGAAATGGAGAAAATTAAGGAGAAAAAAAGCTAAAAGACATACAGAAAACAAATAGTAAATGTCCTTCCCTATCAGTAATTACTTTAAATATACATGGATTAAACTCTCCAATCTAAGCATACAAATTGCCATAATGGATAAAAAAAGATGCAACCATGTTATGACTACAGGAGACTCACTTTTGATGTTAAGACACCAGGAGG
TTCCACTGAGAATAAACCTGTCATATCATTGCCCTTTGCTATGTCAACAGTTATTATAAAGTTTGAGCAGAGTCAAAGTAAGTTGTATGATGGACATTCAATTAAACAATGAAAATAGTTCCTTATGGAAAGAATGGGAATAATTTTGCTATTTAGCCATGTGTCTAGGAAATATTTAATAGTTGTTGACTTGAAGCTTTTTTCCT
CAGCCACTGGAGTTACAAAATTGGGTCAAGCCTAAACAGTCAACAACAGGGAACTAGTTAAATAAAGAATACAGAGCCATAAGTGTAGAGAAATGTAGCCATTAAAATAAAAAAGAATTTTTTTCATAAAAAGGAAAATACTCCTATAAAAAAAGCCCATCAGAATAATCTAGCCGTCATCTACCTCTCTGATGATTCCAACCTCC
GTATAATATTATAGCAGAAACGTTAACATTTCCCTAAATCAATATGATAAACAATATTTTGAGCAGGTACTTAGTATTACACTAATTGAATATATTCTAAATTAAATAAGCCCCCAGGGTTTATACCTTAGTTTACTTAAAATATTTTAATAATAGAAGTAATAATAATGTTTCACACAAGCATACACATATACATACCCCAAACT
ATTCCTCCTAGCATCTCTGTCTATGATGTTAAATCTTGGAGGTAAAATACTAAAAAGCTATATAATAATTGAGACTTTGAGAAGAATTTTGTGGTTAATTATTAAAATCGCCCCAACCAAACTCAGCAGAGAAAGTGAGAGTAACATCCCTGGTATTGGAACACTAAGCCCAGCCAGGATAACATCACTTTTTGCTTAAAGCTTCA
AAATGGACTCTGCAGACCTCCTAATGTTTTTGTGGACTGTGATTTTTAAGTAGAGAGTAGTATATATTTAAACTTTAAAATTAGCTGTTGTTTATTTGAAATTAAAATTCAATTTGTATTCTGTATACTTACTTGCTAAATTTGGCAACCCTCTTACAAACTATTATCTTAGTGAAAAGAGCTCTCAGTTCCATAATAGAGAGGAT
GGGACAGAGTTTCAGCTTGGGAAAATGAAAGTTTTCTGTGGCTAAATGGTGGTGATGGTTGCACAACACTGTGAATGTACTTAGCCCACTAAACTGTACAATTAAAATGGTTAAAACTAAATTTTATGTTATGCACATTCTCCCACAATAAAATAAATTGACATCTTTTAATATATGTCCCATTCAGGCTTGGATTTCAGTTGCTA
ACAAACAAATTATCTGAATGACAAATAAACACAAAAATGTGCTCAAGATCACACTTGGGAGACAATGTGATACTATTTACATACATCAGAATGGCAAAATATTAAAACTAGGGACCATTTCAGATATGGGAGGTAATACAGAGTAACAGACATTCTTACACAATTCTGGTTGGAATGTAAATTGGTTCAACCTCGTTGGGAAAATA
GTCACAGATTATTCTGTAAGAAACATGAATATACAAGTCACAGGGGAAAGGAAATGTATTTTCTAGAAATTAAAACAATAAATATCCTAATAACATTTCCATTAAACTCAAATGTTGAAGTTGTATAGTAGAATATTTTCTTGATTCAGGCTTCTGGAATTAGAAGCATTTTAAATGTGACAAAACTACCATATTTGTAAAATTTA
AGTGGTGTTGGCTGAACTGAACAATAGTGAGAGAAACATCTCCGCCAGCAAACAGACTTGAAGATAGCCATTGGCTTTTTAAAAAAAATATTCACTTATTATTAAAGTTTATTTATGTATTTGTTTATTTGGCTGTGTCAGCTTTTAGTTGGGATCTTCGGTCTTCACTGTGGCATGTGGATTCATGTGGCATGTGGGATATAGCT
ATCACTTCATGGGAAATAGATGGGGAAACAGTGGAAACAGTGTCAGACTTTATTTTTGGGGGGCTCCAAAATCACTGCAGATGGTGACTGCAGCCATGAAATTAAAAGATGCTTACTCCTTGGAAGCAAAGTTATGACCAACCTAGATAGCATAGTCAAAAGCAGAGACATTACTTTGCCAACAAACGTCCGTCTAGTCAAGGCTA
TTTTTCTTGGGCTCCAAAATCACTGTGGATGATTACTGCAGCCATGAAATTAAAAGACACTTGCTCCTTGGAAGAAAAGCTATGACACCCTGGACAGTGAATTAAAAGCAGAGACATCACTTTGCCAACAAAGGTCCACGTAGTCAAAGCTATGGTTTTCCCAGTAGTCATGTATGGATGTGACCATTAAAAAGACTGAGCACCAA
TCTTTCTGTTTTTAGCCCTAGAGGTGGTGTCACCTGGGGCTTGATGTCAACCTCTTGGTGCTCAGCAGTATAAAGAGACCTGGGGAGAATGTTGCTTGACATTAAAGAATGTTTAAAGTATCATTTGTGAATGTGCTGTTGTGTACAAGCAATTATGCTACACTCTGCTGACTCCCTTATTTTTTTCTCTTAACTAATTTATTTTT
TCTAGGATAGATGACAGAGAAGTGAATACTTTAAAACTGATTTCCAGTTTATTGTTAATAAATTGCCCGGGGTGAGTGCATAAATCTATTTAACTGATTAATTAAACTTTAGTACCAAACTTGCCACCAAAAAATTTGAAAAGGTAGTAATCTGTTGACCAGATCACACCACTCTTTGCCATACAGTTGGATTAGCTGGTCGAGCT
CCATTATGTATCTAAAGCTCACTGGACTTTGTGGCAGTTGGCCAAGCTATGAACTCTATTTCCTTCTGAATCAACTACTAACACAGGATGAGATATTAAAATTAAAGAAAGTACTGACTGGAGTTCAAGTCTCCATTTAATAAATGAACATTCCAAAATTTTGTAACATCGTATATACTACAATTCTGTTCTACCATCTCAATTGT
TGAATGAATCATTTACCTCTACAGTTATTGCTGTTTTCTGTGTCTTTTTACCAATCAGGTCCACTTGTTCATACGTAGATTTCATGTATTTCTTAGCAACATTAAACACCCAATAGGGGCAAGTTGCAGAAAAAAGCAATGTTTGGGGATTGTCTTCTGAATCTTTGAGGGGGAAAAAAAAAAGTATGAATAATTCAAAATAGCCT
CATCACTTCATGGGAAATAGATGGGGAAACAGTGGAAACAGTGTCAGACTTTATTTTTGGGGGCTCCAAAACCACTGCAGATGGTGATTGCAGCCATGAAATTAAAAGATGCTTACTCCTTGGAAGGAAAGTTATGACCAACCTAGATAGCATATTGAAAAGCAGAGACATTACTTTGCCAACAAAGGTACGTTTAGTCAAGGCTA
TTCATGTAATAGTCTTTGAGTTGATAAATAATATCATACTGCATTGTAACTTGTAATTTTCAAGTTGTTGTATTTGAATTGGTCTTTGTAGAACAAATGCATTAAAAATGCCTAATAATCCCAATTGTGTATGACTACCTGGGTCTCTGGTGTGAGACCACCTGTACTGGAATCCTGGTTCTACCAATGTTTCAGATTCCTCATGT
TTACCATCTGAGCCACCAGGGAAGTCCTTTTGGTAATATTAAGTATATTCATATTACCATGAAGAACCTTTTCATCCTGCAAAGCTGAAATTCTATATCCATTAAACAACAATTCCCTCATCCCCCCACCCCCCAATAACCATCATTCTACTTTTGTCTTTAGGAATTTAGGCGCCTCAACATAAGTATAATCACACAGTATTTTG
AAAGTAGAGTACTGACAAAAAGAAAAAGCCTCACAATTCGCCTCTATTTCTGGGGATTGACTGGTAGGTCTCCTTCCAGGTCATTGGTGTTTCTAAAACAATTAAAAAAAAAAACTGTATTCCTTTTAAAGTAGAGTAAATCCATAATTTACATGGAGAAGGAAATAGCAACCCACTCCAGCATTCTTGCCTGGAGAATCTCATGG
TACATAAAACTCTAAAAGGAAAACTTACAGTTGTTTCATAAAGGAAAATTATGGAACAGACTTTTCTTCCTTCATGAATTTAATACTATTGTATCTAAAAATTAAAACAAATGGAAGAAAATTTCTTAGTTTGTTCAATTGAACCATTAATATTAGAAAAGGCATACTGATCCATTATACAGCTCTTCAATTATGTTTGGTTTTCC
CTTTTCTGGGCTCCAAAATCACTGCAGATGGTGATTGCAGCCATGAAATTAAAAGATGCTTGCCTCTTGGAAGAAAAGTTATGACCAACCTAGACAGCATATTAAAAAGCAGAGACATTACTTTGTCAAGAAAGGTCCATCTAGTCAAGGCTATGGTTTTTCCAGTGGTCATGTATGGATGTGAGAGTTGGACTATAAAGAAAGCT
AAAATAATTACGTTTACATTATACAGTTAATTACAGCAAAAATACACAGTTCTGTTGCTGTTTTAAAACACAACTTAAGTTTTAAATTACATCACTTGAAATTAAAAAAAATAAACTACTTTACTACAAAATGAATTCTACATTTTTGAAAAATCACTCAAAAATAAGACCACTGAATTGTTTTCAAAGTAGTTCTATCAATGACT
AGGATGTAAGAAGGCAATTTCAAGACAGAATTATTATTCATTGTAGGATTATTTGTGTAATGTTGTTAATGACAGCTCTTCACCTCATCCCAGGATTCAAATTAAAAGGCTCATTCCATGGCCTTTACACACACATTCATTCTCATTGTTCAATTACAAACACTGAGATGAGATGCTGATGACATCCTGGGTAATTGTCTGGTTTC
TTTAGCCTTCCTATTTTGGTGAAGAGAAGAACCTAAGGGTTTATGTACCAGACTCTCAGAATGTGATTTTACTTTACTCTCCGTTTTGATAATTTACTGCATTAAAAAAAAACCTTGCTTAACTCTAGTTAGCTCACATCACATGACTGTGTACTTTTACTAAGGATGGGAAGGGAAGGAAAAGAGAGGGGGATCAAGGTGACAGA
CAGATGTGACCAAGAAGTTATCTGTTATAAGACATAATAATATATTATCAGTAAAGATGTGTGAATAAAAATAAGACTTTGTGTAAATAAAATGATAAACATTAAAAAAGGTCTTCTAGCATTTAGCCTTGCATAAAAACCTCACCTCCTGCCATGACCACTGCTTTGCTATTTTGAAAACTCAATATATTGCTGCAAGTCATACT
CATCACTTTATGGCAAATAGATGTGGGAACAATGGAAACAGTGACATACTTTATTTTCTTGAGCTCCAAAATCACTGCGGATGGTGACTATAGCCATGAAATTAAAAGAAGATTGATGCTTGGAAGAAAAGCTATGACAAACCTAGATAGCATATTAAAAAGCAGAGACATCACTTTGCCCACAAAGGTCCATATAGCCAAAGCTA
AACTCATCCTGTGAGTCTCTGAAGAAGCCAGTGATCTAAATGCTAACCTCCTATCTGGATGACTCTGGGTATTCTTCATTTGTTAAAGAGGCCCTGGCACATTAAAAGGTATGTGGTTTCCAAGTCACATGGCCTTGCTTCTCTCTCATGAATTAATGATCCAACAGTCCAGAAGTAAATATTTCCAGCGTTGGGATTTGAGTTCT
TAATACCTAAATAAGTGGAGAGAGATAGCTTCATGTCTTGATATATATACTTTTATACATGGTCATTATCCAAGTGCTCAATATCATTAAGATTTTTCTCATTAAAAAGATGTGTAGATTCAGAACAACTCCAATCCAAGTCCCAACAGGCTTTCTTAGAGTAATTGACTAGCTGATTGCTAACTTCATATACAAGTTCAGAGGAG
TAGACTGCAGCCCACCAGGCTCCTCCGTCCATGGGATTTTCCAGGCAAGAGTACTGGAGTGGAGTGCCATTGCCTTTTCCCTTTAACACACTACAAGTCAATTAAATCCTATCTTGGGACCAAATAAAACTAAAATTTTCAGAGGCTTGAAGTTTACTAGCCTGGAAACTTATTGTTGATGGCAGATGGATGGGCTGAGGCCAGTT
CTTTTTAAACACACACAGTATACTTACCAACAGTGACCACTTATTATGTCACAGAATTTCCAAGAATCAATAATACATCTTGACTGCTGGTCATAAAGCAATTAAATCAGAAATATTAACAATCAAAAGATACAGACATATCTCATTTTACTGTGCTTCAATTCACTGCATTTAGCAGATACTGTGTTTTTTACAAATTGGAAGGT
AAATACAAAGTCAATGGGAAAAAAAAAAAGAGAGATTTAAGTGGCAATAAATACAAATCTATCAATAATTTCCTTAAATGTCAGTGGACTAAATGCTCCAATTAAAAGACAGAGTGACAGATTGGTTAACAACAACAACAACAAAAGCCTACGATATGCTGTGCATAAGAGGCCCACTTAGGGCAAAGGACACACATAGAATGAAA
GTTTACAATAGCTAGGACATGGAAGCAACCTAGATGTCCAACAGCAGATGAATGGATAAGGAAGTTGTGGTACATATACACAATGGAATATTACTCAGCTATTAAAAAGAATGCATTTGAATTGGTTCTAATGAGGTGGATGAAACAGGAGCCTATTATACAGAGTGAAGTAAGCCAGAAAGAGAAAAACCAATGCAATATATTAA
TGGACTACAGAGTCAGATATGACTTAGCAACTCAAAAAAACGCAGTGACTGTCAATGTAGGGCAAAAACCACCGCAATATTGTAAAGTAATTAGCCTCCAATTAAAATAAATAAATTAATTTTAAAAATGCAGTGAAAGGGACCCTGTGCCCCTACTCACATGCATTGTAACCTTGGGCAAATTACTTAACCGCTCTGAGCCCTCG
CAACCGGTAGGTGTAGTAAACGTAACACATGAACTCTTGGATCAAATGTAAAAACACAACAGAATTATAAATGATAATAATGAAATGGCATAATTAAATAATTAAATAATAATTGAAGCTTCGTGAGTAAATAAGCTGAAAGAGATAAGCGCTGAGTCATACTTATTCAGGGCCACGGCAGCTATCTGGCAGCTAGGGCACAGAAG
AGCAGTGTGTGACTCTGGATGAGGTGGATACGTGACCTTTTGAGCCTCAGTTTCCCCATCTGTGTAGTAAAGTAACACTTACTTATGGGATCCTGTTGGAATTAAAACAAGAGGGAAAGGCCAGGGTTTCTCAAAGGATAAGCCATATGGCCCCAGGCAGTACCTAGGCTGACTTTAGCTCATCTTCATCCTGGCACTCAGTGACA
ATCACTTCATAGGAAATAGATGGGGAAACAGTGGAAATAGTGTCAGACTTTATTTTTTTGGGGCTCCAAAATCACTGCAGATGGTGACTGCAGCCATGAAATTAAAAGACGCTTACTCCTTGGAAGGAAAGTTATGACCAACCTAGATAGCATATTGAAAAGCTGAGATATTATTTTGCCAACAAAGGTCCATCTAGTCAAGGCTA
GTAAGCATAAAGAAAATGGCTGTACTGTAGAGGCATATTCGCTAATTTGCTAGAAGATTTAACATACAAGTGAGTAGAAAATGTTCCCCTACTAATAAAAATTAAAATATTTCAACATTATTTGACAATATGTATTTGAAGGTTGAAATACATAAACATTTTTCTTTAAAATGCAGAAAACAGTGCTAGTTTCCAGGTTTATCAAT
CCAAGTACTGCATTTTGAACACTTTTGTTGATATTATGAGGGCTACTCCATTTCTTCTATGGGATTCTTGCCCACAGTAGTAGATATAATGGTCATCTGAATTAAATTCTCCCGTTTTCATCCATTTTAGGTCACTGATTCCTAAGATGTTGATGTTCGCTCTTACCATCTCCTGCTTGACCATATCCAATTTACCTTGATTCATG
TGACTCAGCCTGCTTCCATGGCCAAAGTTGGTGAGTCATCTGTCTACTATCTGAGGGAATTCATTTCAGGAACTCTAATTCCAGGAAACTCTAAAAGGTAATTAAACTCATTAGTAACTCATTGGTTCTGTGTGAATAATCCTAGCCTTTTCCTTCACCCTCAGTTTTTATCCCTCCTCAGAAAAATCCAAGCTGAATTTAATGAT
CTCTCAGTGATCCTGTGCTTCTGGACTATAGAGCTCACTTTTCTAGTGAGCTTTTGTCTTTGGACTTTGAACTTCACAAGTGCTTCTTAGTTGTTTTATAATTAAATTTTATTTCCCCTTTCCCTGACATGGAAGGCTAGACTGGGCTAGAATTTGCTGTTTCCCTTCTTGGCTCACTAGACTGAAGAAACCCAAGTTTCAACTCT
CGGACACGACTGAGCTACTTTCATTTTCAAGTTTTGGAATGAATGGTTATGCATCAAAAGATAACCATCTTTTCTGTTTTTTATCCTCTCTGATATAGTCATTAAAAAAAAAAAAAAAACAAGCATTGTAAGTAATGATCAGTTTCCCACTTCCATCACTCTTCAAACTCCACATGAATAATTTCTTCCCCACACATCTGTAAGTA
GGCAACCCACTCCAATATTCTTGCCTAGGAAATCCCATGGACAGATGAGCCTGGTGGGCTATGATCCCTGGAATCTCAAAAGAATCAGAACGATTTAGTAATTAAAAGAACAACAACAAGAGAGCAAGATTTACATGTTTTCAGAAAGAAAAATGAAAAAGGTAAGTCTATGAGAAAGGGAAAGATAAATCCATGCTAATTAACTC
GGTGAGCCATTATGGAGGGAAAAATCTGTGTATTTGAGCAGGAAGGCCCTTGGAGAAAACAATAAATGATTCATTCATTCACTTGTTCATCAAACAGTTGATTAAACAGCCATTCTCCATTGCAAGAAGCTATAGGCTATGCTGCGATGGATGCACACTCTGTGGTGTCTGCCCTCAACGAGTTCACAGTCTAATAGGAAAGACAC
AATTGAAAATGTGGTTTCTTTTCAGTCTTGACAGCAAACATGACTGTAGTGCAGCTTCTTGGGCTCCAAAATCACTGCAAATGATGACTGCAGCCATGAAATTAAAAGACACTGGCTCCTTGTTAAAGGTTGTAGCTGAGCCATGAAAGATCTGGAATTCTTGGCCTTTGGAGGAGAAGAATTCAATCCAGGATCAGTGACTAGGC
TGGGAGGGGTATTCAGGATGGGGAACATATGTACACCCGTTGTGGATTCACATCAATATATGGCAAAACCAATACAATATTGTAAAGTAATTAGCCTCCCATTAAAATAAATAAATTTATTTAAGAAAATTATCTCCAAACAAAGGAAAATGGAAACAAACATTTGAATCCTAGGGGCTGTTGCAAAATCAATTCTGAAAGGGAAG
AAATTACTGATTACAGTAAGTCAGTTTAGTACATAAAAATAGTTAGAAAGCATATCACTTTTGTGCCTGAAGGGTGGCAGCTCTGTTACCAAAAAGATACATTAAAAACTAAACCTTCTTCTCTGTGGACTAGTATAAGTGGTCTTCAGAGCCTGGGGTTTATCCAGATATTTGGATGATTTTTCACTTGTAAGAAAATTACTAAG
AAGGCTTGAAGGCTGAACGGCCCAGAGTTGTGTGATCTGACTTGTACTGCGTTACTCAACTTGTTTGGTTAGTTGACAAGAGTTAGAAATCAGATTTTACATTAAAGTACAGATTTGAAGCTCCTCTTTAAAAACAAATAAATAAATCAGCACATTTATAACACCGGGATTTCATTCCCAAATGGTAAAATCAGGTGAAGTTGTAG
CCATAATGTATAAATTGAAATATACCCTGGATGGGATTAATGGAGGAATAGACATGGTATAAAAGATTAATGAATTTGTGCGCACTTTGGCAGCACATATATTAAAATTGGAATGATACAGAAAAGGTTAGCATGGCCCCTGCACAAGGATGACACTCAAATTCGTGAAGTGTTTCATATTTTTACATTTCTCCAAAGAAGACATA
AAGTAGCACAAAAATTTTGCTTTATTGGATACATGGTAGAAATACATCCTCTAGCTGATCTGTGACTGGCAGTTCATAGCTCTTTGTATTTTTCTGGCCTATTAAAAACTTTGCAGTCAATCACTATTTCATCTGCTAGGATAAATAATAAGGCGAATAATATCAACTATTATTGATCAGCTTTGTAGGTTGACAGAAAATAATAG
AATTTTAGGATGAATATATCTTTACATTTTAATGTTGCTGAAATCAGTAAGCATATTACAACTGACACTTCTCTCTCCACGCTTACCTTGAAAATTTCTTATTAAATTGATAGTGCATCTTCCAGTCACTTAGAATCATGGAAATATTTTATTATTTCCATTTTACAGGCAAGGAAACTGAGGTGAGGACACTCAAGGTCTTACTA
TCAAAGGTTGGGAGGAATACACTGGGGGCGGAGCGGGCACGGAGAGGAGGCGTAGCTGGGAAGTGAAACTTCAGGAATAAATGACAGGGATTCTTCAGAAATTAAAGTCAACTAGAGAGAGTATCTCGGAGAAGGCACTGGCGACCCACTCCAGTACTCTTGCCTGGAAACTCCCATGAACAGAGGAGCCTGGTGGGCTACAGTCC
AAATCTTGAGAGAACTGCTCCGAGGAGGTGACGGGAGGAACAAGGTTATACAGAAATTTTGCAAATAAGGGCAAGTCTGAACATCAGAAGATTATCATTAATTAAAGGACAGATAACCCGAGTTGAGGAATTTAGGGCTTTTCTGTATATGGGAAGATTCAAGAGTCTGGGCTCACTGAAATCATTTCTTTGATATGCACCTCAGC
TTTTCTTGGGCTCCAAAATCACTGTGGGCAGTGACTGCAGCCATGAAACTAAAAGACGCTTGCTCTTTGGAAGAAAAGCTATGACCAAACTAGACAGTGTATTAAAAAGCAGAGACATAACTTTGCCAACAAAGTCCGTCTAGTCAAAGCTATGGTTTTTCCAGAAATCATGTATGGATATGAGAGTTGGACCATAAAGAAGGCTG
GCAGTGCTGGAGTTTACAGTGAGGCTTGACAGTTTCTATGCATCTTTCTTATTTCTCTCCTTCTCTGTGGACCAGTTTTCTTCACTTCCAAGCCCACATAATTAAAAAACAAAAAGTGGCCCACATTTCCTTCATTTTACCAATTGGCATTAGCCAAACAGACATGACTCCTTCTTCAACCCTAAATTTCAGTTCTTAGAGACAAT
AGCCTGTGCAATGCAGCTAGAGAGTAACCCCCACTCACCTCAAGAAGAGAAAGTCCAAGCACAGCAATGACGACCTAGCATGGCCAAAAATAAATAAATAATTAAATAATTAAAAAAAAAAAGAAGCGGAAGGAGGAGCTGGGAAGGTATGTGGAAGAGATGGTTGAGAATAGCCTCAGAGTGTTCCAACCATGATTCGCAGATGG
AGAAAGAACTCTGAACTAGAAGCCAAGAGACCGGGGTTCTCGTCCTTGTCCTGGGGCCGTAGGCAAGTTATGCACCCTCTCTGAGCCTGTTTCTTTATCAATTAAATGTGGGGGAAATGCCTGGCTTTGTTCCTTTCCCAGGATCTCAGGAGCATCCAAAAGAAGCCGCCCATGGAAAGTGCTGGGTGAGTGCTATACTAGCCCTG
TTTAGCATCAAACTGTTATTATTTCTACCTTTATCTAAAAATTTGATATTTCGCTCATCAAGGTTTCTGGCACTAATTTTGCTTTTTGAAAAATTATTCCATTAAAATCTCATTTATCCCGATAACTGAGTGGCCTGGTGCCCATGAAATTTCGTGCGGCAGCCCAGGGCCTTTCCTGCCTCTCCAGCTTCTAACCTGGAGTAGGA
GCTTATTTCTAGGAGCTTAGGTTAGTTCAGACAGTTTGACCTGGTATGGCTAAGATTCACAAAGAGAAAATTAAATTTTCACTTCAGTGTCTCTTTATTCATTAAAGCTGGCAACCATTTAGCAAGTTACATTGCCCTGAAATATCTGGTGATGTACCTGAAGCTATAAGGAGACATAAAACAGTTAAACCTTGCTCTTTAAGGGC
TAAGTTCTTAATCCATTTTGAGCTTATTTTTGTGTGTTGTTAGGAAGTGTTCTAATTTCATTCTTTTACACCTAGCTGTTCAGTTTTCCCAGCACCGCTTATTAAAGAGACTATCTTTTCTCCATTGTATATTCTTTCCTCCTTTGTCAAAGATAAGGTACCTATAAGTGCATGGGCTTATCTCTGGGCTTTCTGAGAGAAGCAAG
AGTAGGTTCACAACTCTGTGAAAGATTGATTGCCATCTAATTCCAGAAGATTTTTGCTTTAATCTTTGAAGCAGAAAATGAATGGAAGGGGATGAACCTCATTAAAATAAAAGTGTCCTGTGTCCCAGAGGCATTCACGGTTTGGTATGTAAAACCCCTCATTTGGGGTATTTTCTATTTATAACATTTTTCCTCCTCAAGAACCA
ACTCTGAGTCAGGAAAATCAAACAGGGTTTTAAGATGTCTCAGATTCTTTAATGTAAAATCAGGAGGTGAATATGAGTGTTTCCTAGACATTTCTGATTTATTAAAGTTAGAATATAATTAACATAAATTTTACCATTTTAACTATTTTTCAGTGTACAGTTCAGTGACCTTAAGTATATTCACAATGCTATGCAACTATGAACAC
TAATAAAAATTCTGCAGTTTTCTAGAAGGGCATTCCTCAAATGTGTCCTATGGCTGCTGTTAAGAGGTTAATAGAGGTCACAAACACAAAATATTTCTATATTAAAGAAGTTTGGGAAACCCCACATACATATGTATAAGTTTGGGTTTGCATTTCCATACCCTAATTAAAGTTCTTAGAAATTTCCTTTATAGTAGGTGCTTTTA
ATCTCACTGTGAAAACATTCTCAACATATATTTTTTTCTTAACAGGGGTCAGGTGATCAACATGAGATACCTGGAATATTTTGAGAAAATTCTTCATTTTATTAAAGATAGAATTCTAGTTTATCATGGGTAATCTTTCAATTTTCTTTTTCATGGTAATGGATAGATTTTATATATTTTTCATTAGTTATATTTATGAAACTTGA
CTATAGTGTAAAGAGTTTGAATGTCATGAATGAGTTCTGACATTGGATTAGCACTCCTGGAGGTAACTAAGAGAGTCTGTAATAGTTTTTCCTGACTGCCATTAAAAAAACTTTTATTTTTTGAAATGACTTTAGTGTGGCTCTACTTAAGTATGGATAAAAGGACCAGATAATCTTATAAATTCAGTTTTAAATCTCACAGATTC
CATCACTTCATGGCAAATAGATGGGGAAACTATGGAAACAGTCAAAGTCTTTCTCTTCTTGGTCTCCAAAATCAGTGCAGATGGTGACTGCAGCCATGAAATTAAAAGATACTTGCTCCTTGGAAGACAATCTATGACAAACTTAGAATATTCAAAAGCAGAGACATTGCTTTGCTGACATAGGTCCACATAGTCAAAGCTATGAT
AAAAAAAAAAAAAAGAAAGAAAGAAGAAAAACTATGTCAATGTAATATAAAATAACATGAATTAGCTGTAGAAGATTAGCCAATAATAACCAACTTGGAAATTAAATATATATAGTATATGTGCTAAATAACTTGGGTTCTAGAGGAACTAATGCCAAAGTAAGGGATTTTTTAATGATTAGAACTGAGAGCATTATGTACATGTC
TGACTGTAGCCCACCAGGCTCCTCTGTCCATGGGATTCTCCAAGCAAGAACACTGGAGTGGGTAGCCATGCCATCCTCCAGGGGATCTCCCAACCCAGGGATTAAATCTGCATCTCCTGCATTGTGTGTGGATTCTTAATTGCTGAGCCACCAGTGAAGCCCCCTATATAGTATGTGAATTTTCTCAGTCATGTCCAACTCTCTGT
CATCACTTCATGGGATATAGATGGGGAAACAGTGGAAACAGTATCAGATTTTATTTTTCTGGGCTCCAAAATCACTACACATGGTGACTGCAGCCATGAAATTAAAAGACGCTTACTCTTTGGAAGGAAAGTTATGACCAACCTAGATAGCATATTCAAAAGCAGAGACATTACTTTGCCAACAAAGGTTCGTCTAGTCAAGGCTA
TAATAGTGACCGGTTATCTGTAAATATAGAACAGATACAGATTGTATTTTTGTGTGGGTTTTTGTCCTTTTAGTGATTTTTTTTTAAAATGAGAGATGGAATTAAACATTGAAAATGGGAATTTTTCTAATCAGTTGTTATATGAAAAATAAATTTATATAACCCCTTTGTATTGCCCTTGCTACATGAAATGTGTCTTTGTTTTC
AAAAACTTCAAGTAATGACATAAATGGGTCAAGATTCCTACATTTTAATTAACATATATATTTATTAAATTAATTGAGAAACCATCTTTCATACTAACTAATTAAAAATAAAGTTGATCAATTAATTTTTTAAAGGAAAGTCTAAAATGAAACACTTTACCTTATTGGTACCTTTTCAATCATCCTACAAGTATGTATTTACCAGA
TTGTTGGATATTCAGGGTTGAAGTAATTTAGTCAGAGAATACCTTGGGGAAAAGATATGTATGTAGTATGTAGGATGAAGCCATCTGGCTGTCTATATGTATTAAAATATAGAAAAATCATTTTAAATGGAGCTATATATATGTAATAAGTGATATAAAATTATATACATCAATGTGTGTAAACTCCATGAGTTGAAGTGAATAAA
CCTCTTCAATAAATGGTGCTGGGAAAACTGGACAGTTACATGTAAAAGAATGAAATTAGAACACTTCCTAACACCACACACAAAGATAAACTCAAAATGGATTAAAGACGTAAATGTAAAAAAAAATGTAAAAAAAAAAAAAAAAAAAAAAGACATAAATGTAAGACCAGAAACTATAAAACTCTTAGAGGAAAACATAGGCAGAA
GTGGAAAGTGAAGGGAATTGGGGAATTGTCACATACAAAAGAGATCTAAGAAAACAAAAATGTTCATTTAACAAACTCTAAGGACAAAAGCCTTTAAAAAATTAAAAAATAACACTGTGATAGGAAATGTTTGGAGAGTTTTTTGGAGCAGAGACGTTTTGCAATGAAGAGTAACAAAAACGCACCTGAGAGGAGAACGCCCTTTT
CTCCTCTGTCCATGGGATTCTCCAGACAAGAATACTGGAGTGGGTTGCCATTTCCCTCTCCAGAGTCTCGTAGTGTACTACCAAGAATGTTCAGATTTCAATTAAAAACCACTCATCACACCAAGATCCAGCAAACACTTGAATGAAAAGTGGCAATCAATAGATACCAACTCTATGATGACAAAAATAAAAAAGTCTCAGCAAAA
GCAGTTTAGCATCTACTGTAACTAACACAATTTCTGAAATGAAAACATCAGTATGAGAGGAGAGGCAGGTCTAAGGCAGGTCTAAGAAAATCTCCCCCAAATTAAAAAGACAGAAAGCTACAGCATAAGCGTTATGATCCCATGAACAAAGGTATATGTAACAAGGATATGTAAAATGCACTCATTTAATAAAAAGTATAAATTAT
TAATCTATAACAAAGGAGGCAAGAATATACAATGGAGAAAAGAGAGTCTCTTCAATAAGTGGCACATGGAAAATTAGACACCTGCATGCAAACAAATGAAATTAAAACATTCTTGAACAGCACGTATAAAAATAAATTCAAAATTCATCATATAAAGCTCTTACAGAAACAGATAGGAAAATCACTCTTTGACAAATATTGCAGCA
AGAACTAACACAACATTGTTAATCAACTATACCCCAATACAAAATGAATATGAAAAAATAAAGACATGCAAATTAGTTATAGAAGCCCCTCAAAATAATAATTAAACAAGTCTCAAATCCAAAAAAGGAAAAAAAAAAGAAGAAGAAGCCAAGGAGACTATTGAGACCTTTTTTGAATACCATTGAGATAAGAGATTTTACAGGAA
TAATGTGCAGTCATTACTCAATGTATCAATCTAGTGATTGCATGGCAAGTTATTAATAATACATCATTAACCCAAAATAATGTGTGATAACATGTGATAAATTAAAATATCTTTTAATTTAAAATATACAAACAGTACGAATTCCCTGGCAGTTCAGTGCTTAGGACTCAGCACTTTCACTGCCTTGGCCCGGGATCAATCCCTGG
CCAGGAAGGCAGGAGTTGGGGAGAGGTACAGATTCAATCCCTGGTCAGGGAACATTCCACATGCCATGTGGCCTAATAAACAAACAAGTAAATGTTTTCAATTAAAAAAAAAAAAATTGTAAACAACCCAAAAATCCATCAGTTGCTAAATGAATAAATTGCAGTACATTCTTAGAGTGGAGTACCGCTTGGCAGTAAAAAGGAGC
GTCATGGGGGTGATAAGCCCCCATTATACCAATTCAGCAATATGTCTTTATCAGTCCAGAAACTTGTCTTAGATTTATGAAAGCCTCCAATGCTTGATCTATTAAACCAGGAGCAGTTATGATGTTCTTCCTGCTCTTCAGAACAGTTGACAAACAACCCGTGAGGTCCCCAGTCAACAAATTTAAATGTATGATTAGAATGATTT
CTAAGAGATTAGGGAAATAGATGGGGAAACAGCAGAAACAGTGTCAGACTTTATTTTGGGGGGCTCAAAAATCACTGCAGATGGTGACTGCAGCCATGAAATTAAAAGATGCTTACTCCTTGGAAGGAAAGTTATCCAACCTAGATAGCATATTAAAAAACAGAGACATTACTTTGCCAACAAAGGTCCATCTAGTCAAGGCTATG
ACCTCAGTGCATGATACATGCTAGAAGATGAATGAAGCTGGACAAGGGAAAAATAAGTGTCAGGTGAGGGCATTATCATGCCATTTTGAATACTGTAGAAATTAAAACAAAATATAGACAGAAGCCTCACTAATAAGTGAGGTCAACTGCATACTATACTAAAGGAAGTCATGAAGTCATGTGAATATCAAGAGGTCGCTCCAGGC
TGGGAGGAATTTCAGGACTTTTAGCTTAATTCCATGAATTGGATGAAATTCCACTTACTGGTGGTACCTGACTTGCTCTTTAAAACATCTGATAGCACAGATTAAAAACTGGCATCTTTTTACCTGCTTGCAAAGCATCACTGTTAATAAAGCCAAGACATTTGCAATTACTATAGCTTAACCTTTTAAAAATGTATAATAATACT
TCTAAATAGACTGTAAATCAATAAATTAGGATATGACTAAAGATCATAAATACCTCCCACATTATTAGCTGTTTTCCTGAATTAAACTGTTTATAAACATATTAAAGGAATAATGCCTGAAAGTTAAAGCCAAGAGTAAGGTCTCAGAACATTCTGTGACAGTTATAGTGTGCCAGAAACTGTGAGATTTCTGAGCTCGTGGCCTT
ATATTATTTTAAACACTGTATTTAGAAACCACCCTATTTGGAGACCTAATTATAAGGCCCTTCTAATTTCTAAACAATTTAAAACAGAAATTTCAATTTTATTAAAATTTAACCCTTTTAAGAAACAGTAGGTTTTTGTTTTTCCCAAAAAGAGTGTTTTATCTCATCCTTTGAACTCACAGAGGCCAAAAAGGGTTTCAGGCCAC
CCTTTCTGAATTGTATAGTATCCAGTCTTATAATTAGGTCTTTAATCCATTTTGTGTTTGTATTTGTGTGTGTGTGTGTGTGGTGGTGGTGGGGGGGCACATTAAAGAAAGTTCTAATTTCATTCTTTTACATGTAACTGTAAACCAATTTTCCCAGCACCTTATTGAAAAGACTGTTTTTTTCTTGTTGTATACTCTTGCCTCCT
AATTCTTGGTGTAAAAAGTTTCACGGGGCCTTTTATTATTTTGAAAAATCGGTTCAGACTGCAGTGTGTTTTTAAACCAACCTTATCTTAAGTTGAACCGATTAAAGGTTTGTATTTTTAGAACCTAAATAGAAATGAGGCACTTAGCAATATGTTTCATTATGAAACCTCTTAAAAGCACTATTGAAAATTGATTTAAAGTGAAG
ATAACATACTTGTATTGGAAATATTTAAAAACCCTTACTAATCAATATGAGATAAAGAACTCACTTTAAAAAATGAAAGAAAGAGTTGATCAAACATTTCATTAAAGCAGAAGTATAAATAGCCAATAAGCATAGGAAAAGATTCTAAGCATATTAGTCAACAGAAAAATGCAAACTAGAACAATATTATGACAATAGTCATCAGA
AATTTGTCCTATCACTTCATGGCAAACAGATGAGGAAACAGTGGCTGACTTTATTTTTCTAGGCTCCAAAATCACTGCAGATGGTGATTGCAGCCATGAAATTAAAAGACACTTGCTCCTTGGAACCCCACTCCAGTACTCTTGCCTGGAAAATCCCATGGATGGAGGACCCTGGTAGGCTGCCGTCTATGGGGTCGCGAAGAGTC
TGAGCCACCAGGGAATCCCAAGAGAGGTTAAAAGACCAAAGTAGTAAAAATCATCTATATTCGCAAGAAACAGTTAAGGAATACACTTATTCCTTATTTAATTAAAATTAATTAGTAAAATTAAAAGTAAAATATGATATCAAAGACAGTAATTATAAGGAGAGGAGAGTAAAAATGCAGGGTTTTTACAATGAATTTGAAACTAA
GCAAGGGGTGGGTGGGGGTGCTTTTCTTCCTCCCGAGCTCGTTCTTTCTCCCCACTCACGTGCTTTTTCATTTCTCCTCCTCTCTCCTCGTTTCACTTTTATTAAATGCTTTGAGTTCTAAATTTTGGCTCTTGGAGCTATTTCGTAAACCGCAAAACCAAGAGGTGGCTCCCACCTGTGGGATCCCACCTGTAGAGGCCTTGGAT
GCCCCGTCTCTGTGCCAGTCTCCCCTCAGATAAAAATAGGCCAGGTGATTCGGGAAGACCCTCTGCAGTCTGACAATCACATCCAACAGTATCAGTGGCAATTAAATCGATACTACTACAGATACTATTTATCCTTATTATACACCCACTGTCCTCCACAAGGGCACTGTCCTCCTGCTTCCCCCTTTCTCTCCAGGACACAGTAT
CATCTCTTGGGGGCATAGAGGAGTGTTTTGGAGACTTGAAGACTTGAAGAAACTGGGGAGAGTTCAGAACAGCTGCTTATGGAAAATGCAATAGAAATGAATTAAAAACTTGCCAAACCAAATTATTATACAGCTGAGGCTGTGTATATAAATTTGTAGTCAGATTTCTTGGGATAGTTATATGCCTTTTTCCAGTTCTTTGGTCT
AAGAACAAAGATTGCAAGATCAATGCAAATAAAGGCAAATTATTTCACTTTTCTAAAGAAATATGGGCTTTCCCCTTTTGCCATTAGTCAAAGACAGACAATTAAAAACATATTAAGTGCTAGACTAGCTTAAATAAACAATGTGTCTTCCAATGGATAAAGTTCAGCTTAGTGTTTTAATGTAAGAGTCTGGGAATGAAAGTTGG
TGGGTGGGGGTTTTGGATGGGGGACACATGTGCACCCATGGTTGATTCATGTCAATGTATGGAAAAAACCACTACAATATTATGAAGTAATTAGCCTCCAATTAAAATAAATACATTAACTAATTAAAAGAAAGAAGTATTTCTAAAAGTTTTGTTTGGATGTATGTAAAATAATTTTTTCTCTGTGACTGGAATATCCTACTCTT
GAAATTTATTACTGCATCTAAAGAATTATTTTATCTAAGTATTAACCCATTTTATATGATCTACTTGTGTCATATAAAAAAGAAAAAAAAAATTCATCCCATTAAATGGAAGACCAAAAATAGAATTGACTGATTCTACTTCTACCAGAAATTGTACGCTTAAGTAACAAATTATGGAATTATATTTTAAGTAATTTATAACTCAA
ACCCTGGAAAGCGGGCCCTGGAGGTGCTTGTATGCAGGCTGTTCGTCCTCTGTAAAGCCTGGCTATTTGTTTAGACTAGCTGACATTTCCATGGTCTTTTATTAAAGAAAATATCCTGGGGAGAAGGCAGGATGTTTGCACACAGCTTATACCCTCCGCCTCTGGTCCCCAGCGCCCTGGAGCGGGTAAGGCAGCAGGGGTGCCAG
TGAAGAGCAGAGAAGGTAGAGGCATATATTTCCTATTTTTGAATATTCATATTATTTCAAAATGCTGGTTATATAGTGAATATAAATGTATCAATATGTGATTAAATCTTTAGGGGAGAATATTGAATTATTGAATCAAAGAGATACTTTTAATGTGGAATGTAAGCTAGCAATGTATGAATGCTTATCTCAGAAAATATCCACTA
GCACTGGATATTCATGGATGAATGAAATGAATAATCACTGCCCTTTTAGCTACAAAATGAAGAGAAAGGGAATAATAGAGAAATCAAAAAATACCCCTACATTAAACAAATAAACAGAAAATAAAACAATATTTCATTAAAGTCAGGGTTCCAGTCTCTGTAGAGTTGGAAGAATCTGTCCACGCTGCGTTAGTTTTCTGTTTCTG
AGTGTCCTCAAAATGCATGTCCAACTGGGACCCTCTGAAGGAGACTTTGTTTAGGAATAGGGTCTTTGCAATGTAAGTAACTAAGATGAGGTCATTCTGGATTAAAGTAGGCTGTAAATCCAATGGCTGGTGTCCTTATAAAGAGAAGAAGATTTGGAGATGCCTGGAGAATCCCAGGGACGGGGGAGCCTGCTGGGCTGCCGTCT
TTGCTTTATGTATCTTTGTTTCTTTCTTTGGTGTCTAATGGTTTATGATGTCTATCTTCTCTGTGAATTGTACCTTATTAAAAATATTAATCTCTGTGTCATTAAAATGAATTTTAAAAAAACCCCATAAAATAGAAAGTGAAAAATTGTCCATAATCCCACTTCTTAGAGATAACAATAAATGGCTTTACTAGTAATTCTCAACT
TTATTGGTCTCCTTATTTAACTTTCCCATGAGTTGCCCTTTTTCTCTAGGAGATTCTTTTGCATTTTTAAGTGAAGGAATATGTACTCTCAAGACACTTCATTAAAAAAAAATTCAAACTTGGAAAAAAGTGGAAAGAAAAACGACATGAGTACTCATATATTAATATTACCACCTACATTTACCGATTATTAATATTTTGCCTCG
CCCATGAATCAAATCTGTGTCTCCTGCGTTGGCTGGTGGGTTCTTTACCCCCCTGCCATCAGGGAAGCCCATCTGATGTTTATACAACCCAAATATCAAGATTAAAACATAAATTTTGATCAACTCTGTTGGAGGAAGCAATAGCTTATCTTTTTAATTCATTTGCAAAATATTATGAAATGATAATTTTACAGAGATATAATCAA
CATTATCAATTATCTGCTTACAAGTGGTATTTCTCAAAGAGTTTCATGTCTAACATAGCAAATAATCACAGGATTTTTCAGACTGAAGGAGAACTTGCAGATTAAAAAATGCCCAAGGTTACCTAGTGGAGAGGAGTTGAGCCCAAACTTACAAACTCCCTGACTAGCCCCACCCCCTCAGCTTATGAATAAAGCAGACAAGCTTC
TAAGGCAAAAACTTTTAAGTTCTTTCACTTGCACAGGACCCCTGCGGGAGAAAGGAGTGGAAGTGAGGGCATTTTATATTCGTCATTTTGTGTTCTTTTTATTAAAGGAGAATAATACATTTAGAGAAGCTCCAGTCTCTACAAAGTCTGCATTCTAGTTGGGATATATTGAAATATGAGTTTTATAAAAAGCGTGTTCTTATATA
GGCTTTAAAATGATTATCTCACAGTTATTTACTTATTCAAATGTACATAGTTATTATTTGTGAGATTATGTGGGGTCTTAATGGTGACTGCAGCCATGAAATTAAAAGACGCTTACTCCTTGGAAGGAAAGTTATGACCAACCTAGATAGCATATTCAAAAGCAGAGACATTACTTTGCCAACAAAGGTCCGTCTAGTCAAGGCTA
TATGGCACATTTACCAAAATAGAACATATTCTGGGTCATAAAGAATCTATAAGCAGATTTCATATAATTGAAGTAATTCAGAGTCTCTGACTTTTGTATAATTAAATTGAAACTCAATAACAGGAAGATAACTAGAAAATCCCCTAATACTTGGAAACTAAGTGACACCCTTCTATTATTAATACATAACTCATAGGCCAAGAGAA
GTTTCCCTGGTGGCTCAGTCCATAAAGAATGCTGGAGACCTGGGTTCGATCCCTAGGTTGGGAAGATTTATTACCAATTTAGGTTTTGTAACACAGAAAAATTAAAAACATGAGAGGATTTTTAACACAGAACAGTAAAGTAAAGGATACACTAGGGATTTGTCATAACTGAGGTTCTAGGGGGTAAAAACACCTTCTCACTGCTG
GGGATTAAACCCAGGTCTTCTGCATTGCAGACGGATTCTTTCCCATCTGAGCCACCAGGGAAGGCATTTTATACACAGATTAAAAATAAATTTGAAATGGATTAAAAACACTAAAAACAAAACTTCAATATTTTAAATTCAGTATTAATTAAAACTTATTTTAATAAAGAGCACTAGTTTGAGTATTAAGAACCTTGAGAGGCGAC
GGTTAAACCAAATTGATCCAATTTCTTATATATTTTTCATATGTTGATAAAGATATATGAAACAAATATATAATAAGTCTATCCAGGGCATTCTCCTCGGATTAAACTGGCTCCTTGCTGTCTTAGCATTTTTGTATTGACATCTATCACATACATGTTTTCTTCCTTTTTCTTCCTGTACTGTACCACCAGGGTCTGATGAGGCA
AATATTTTGTATATCTAGGCACTTAATCACTTGCCATATATCTTGCCTGTTTGGATTATTCAGCAGGAGAGAGGCAAAATCTCCCTTGGGTAATGAAGGTATTAAATTTAAATTTGTAGGGAGCTTTGTTGTCAAATGAAAAACATCTGGCTATTTAGGAGCAGACAGATGTTCAAATAAATTTTTCATTTTTCATAAAAAGTGTC
CCAGGAAACAATGCGTAAAGTAAAGCGAACAGTCCCAGTGCTGATGACAGAACCTATTTTCTGTCCGCAGGGTCGGGGGACCTCAGAGACCCAGAGGAACATTAAAGGTGAAGCGTGCATTTTCATAAAGGGAGAAGAGAAGAGAGAAAAAACCAGGGTAAAAGTAGTGATAAAAGATGATAGAGATGGAGCCAGAACAAAAGCTG
CAAGTACTCTCAAGGATGTGAAGTAATTGGAACTCTTATGCACTGTTAGCGGGAATGTAACACAGCCACTATGGAAAACAGTATGGCAGTTCCTCAAGAAATTAAAATACAGAGCTGCTGGTGAGCCAGCAACTCTACATCTGGAAAGACGTAGAACTGAAAGCGATGTCGATGGACCTAGAGACTGCCATAGAGTGAAGTTAAGT
AGTTGTGGAGCATGGGCTCCAGAGTGCCCAGGCTTTATTAGCTGGGGCTCATGGGCTTAGTTACTCTGGGGCATGTGGGATCTTAGTTCCCCGACCAGGGATTAAACCTGTGTCCCCTGCATTGCAAGGTGGATTCTTAACCACTGGGCCACCAGGGAAGTCCCCACAGTTCTTCTTATTACACTCTAATGCTGTTACCACCATGT
CATCACTTCATGGCAGATAGATGTGGAAACAATGGAAACAGTGACAGACTTTATTTTGAGGGGCTCCAAAATCACTTCAGATGGTGACTGCAGCCATGAAATTAAAAGATGCTTGCTCCTTGGAAGAAAAGCTATGACCAACCTAGACAGTATATTAAAAAACAGAGACATGACTTTTCTGACAAAAGTCTGTCTAGTAAAAACTA
CCGCAGTGAGAAGCCCATGCACCACAGTGAACAGTAGCTCCTCACTGCAACTGGAGAAGGCCTGTGCAACGCAATGAAGACCCAGCATAGTCAGAAATAAATTAAAAAAAAATTTTTTTAAGAGACCTGAACAGACACTAACAGTTTCTAACAGCTCAGAGCCGTATTTCTAGGATGGATCCTGGTCCCTTTTAAAGTGCCCACTT
CTTTTTTTTAAATTGAATATTCATTTGTTCTTGTATTATTTGTTGAAAAGACTATCCTTTCTCTACAGGATAATGTTTGTTCTGATAAAACCTTAAGTGAATTAAAATCTGGCAAAATAGTTTTCTTTGAAAGCAGGCTTTTGTTAATAAGAACAGAATGATCTGAGTACATTTCAAAATGGCCATTTTTTTCTCCCTGTGCTAGA
ATCAGTTTTATAATTTCTTCCATCACTGAGTCCCCAGTAGCCCTGGCATCTCCTCGTCTGTGATATGGAGGTGGTAGGTAATGGTGTTTGCCTTCAGGAAATTAAAGACCCCTCTCAATAACTGCATTAGTCATCCACACTTGCTGCTATGATTGATCTTGTAACCACAATCAGATCTGGGCACGGAAAGGATATGAAAATTCATA
TTGATGAAGTCAAGATCGGGCTCCACTTCACATGACTCCAAGGTCCCATTCTTCATCAATAGACTGTTTTTGAGAGAAAGATAAGTATACACACAAAGTGATTAAACCCAAAACATGTCTCACATAAACAGATTTGAGACTCATTTGTGCAAATGAATTCACTCCGTCTAGTCAAGGCTACGGTTTTTCCAGTGGTCATGTATGGA
TTCAGACTTTTTGTACAGGCACTCCTGTTAATGCATTTTGTTTATCTTCCACTGTCTATCCTAAATTTACATTTATCCTAAATGTTTATCCTAAATTGTCATTAAATATGAAGCTACTTAAAGTTTTGATATTTCAAAACTAACATCTTACATGTTTTTTTTTTTAAATTTTGAAGATGTATTAACATCATCTATCATTTTATATA
AGCTACTTAATCATCTCAACTCAGAAAAATTAATATCCTTTTCGTTTTATATACGGTCACATTTGATTGTGCTATGTGAGTACTTTATGTATTTGTAGCAATTAAAACTAAGTGTCTTGTGTTTTCCATGGGCATATTTCAAAAGACCTGATTCTACAAAGGAGAGAGAAAACAATTCACAGGAACTAGGTCAATGCAACAAGTGA
TTTTTCTGGGCTCCAAAATCACTGCAGATGGTGACTGTAGCCATGAAATTAAAAGACACTTACTCCTTGGAAGGAAAGTTACGACCAATCTAGACAGCATATTAAAAAGCAGAGACATTACTTTGCCAACAAAGGTCTGTCTAGTCAAGGCTATGATTTTTTCAATAGTCATGTATGGATGTGAGAGTTGGACAATATAGAAAGCT
CACCCCCAGGCCAAATCCAGCCTGCCACCTATTGTCACAAGTAAATTTTTACTGTAACACAGCCACATTTCTTCATTTATGTATGGTTTTTCACAGCAGCATTAAATATCTGCACCAGACCTCTTGCCTGAAAAGTCTAAAACTTTCACCATCTGACCTTTTACAGAGAGTTTGCCAACCCCCAAGTACAAGGAATAAACTTGATT
ACAAAATAATTCCTGGAACTAATAAACAAATATAGGAACATTGAAGGATACAGGTCAATAAACAAAACTTGAATGTTTTCTGATATACCAGCATTGAATAATTAAATTTTGAAATTAAAAACATAAATAATTTCCTATAGCACAAAAAAATGGCATAATAAGGTATAAATCGAGTTACAGATATAAAGTCTGTGAGGAAAATTACA
ACAATAATAGTTAATATTATTAGGTGTTTATTTACTGTGTGCCTGGCACTATGTTAAGATCTTTACATGCATTTTCTCAGTTAATTTTTGTGACCAGCTTATTAAAAAGAGATACTCTTAGTACCTGAGTTTTCTGGTGGGTACTTGGGGAAGTGAAGGTTTCACAGGTCACCAGTAGCAAAGGCAGCTAACTGCCAAAGCCTATT
ACCTTTTGTTCTCCCCAGGGAATAGTGAATGCTTAACAATGGATCCAAAGATACTTTTTTGTTCTGGTATTTTCTCCAGTGTTTATTCTCCTAAGCAGAAATTAAAGAGACTCTTACCTTAAAGTTTAAAGGAAAGTTTCCCTTCCAGTTCAGCAATGGCACCCCACTCCAGTGCTCTTGCCTGGAAAATCCCATGGACGGAGGAG
AATTCACAGTAGGAGTGCCTACTCAAAGCACCATTTCTCTCTGAAGTAGGTTACTACGTTCACCTAGGGAAATTTCTATTGAATTATAATTAGGTGGCTAATTAAAAAGTGGATTACCAACTATATTAAAATATGAGAGGAAAATGTGCACATCATTCATTCTTTAATTTAGAAAATCCACTGCTTCTTTAAAAAATTCTCACTGG
TTGATATTTGGCAAAACTAATACAATTATGTAAAGTTTAAAAATAAAATAAAATAAAAAAAAATTCAGGTAAGTAGAAACTGTTCATTATAAATTCTAAAATTAAAAAAAATCACTTATAATCCCAACATCAATATTTTTATGTATCAGTTCTTTTTCTTTACCATTTTTACTATTTATTTTTCCCCCAAAGGGGTGGCATTAAAT
ATTATGATTGTTACTATCATTATTGAAAAGGCTATTATGATGATTACTATTATTATTGGAAAAGGCTGAATGTTAGAGTTTGCAGAGTGTTAAGGATTAGATTAAAAAGTGTGTGTGTATGTGTGTGTATGTATATAGAATTTTGAGATAGTTTTCATTTGAAATCCTTTTTTTGTGTGTGACAGGCAGTCTAGGGAAATGCTCAG
CAGAAATATAGATCAATGGAACAAAATAGAAAGCCCAGAGATAAACCCACACACTTATGGACACCTTATCTTTGACAAAGGAGGCAAGAATATACAATGGATTAAAGACAATCTCTTTAACAAGTGGTGCTGGGAAAACTGGTCAACCACTTGTAAAAGAATGAAACTAGAACACTTTCTAACACCATACACAAAAATAAACTCAA
CAAAGGAGAGTAAAACTTGGGTAGTTTTCACTTGTATCCTTTCCCATAATTGGCTCCTGCCCGTGGGTGATGTGACTGCCACTCTTTTGTTGCCCCCCAGATTAAAAAGACCAGCCAAGGCAGAGCAGAATAGTTGTTTCGAGGCTACAGAGAATGGGGCAGTTTGAATTCTGTTTTGACTCTTGTGCAGAGGGAATCTTAGTTAA
CAGGGAGAAGAAGTAAATTGCATGCTGACCATAGCAGGTAGACCCCAGACTGATTTGGAACCAAAAGGCTGATGACCTTGACCCCAATTACTACCAACAGATTAAAAGAATGTCTATAAGCTGGTCTCACACCCCACAACCCTCTCTCTCACCTTGTCTTTAAAAACCTTTTCCTGAAAACCATCTAGGAGTATTAACCACCTGTA
ATACATCTGTTTTTGAGTTCAGATATTACAGAAAACAGATACTACTCCAAACATCAACCCTACCCAGGATTCTCACAGTCCCAGAAAGCCAGCCTGTACAATTAAACTAGCTTGATAAACAGATGAGCTTCTATGGGTGTTTTTATTCTAGGTTTCAGATCCTGACCATGCTGATGTCTTTTTCTGTAACCCTTGAGGCACTCAGT
GAGGGAGGAGGGTTCAGGATGGGGAACACATGTATACCTGTGGTGGATTCATTTCGATATTTGGCAAATCTAATACAATATTGTAAAGTTTAAAAATAAAATTAAATTAAAAAAAAAAAAGAAAGAAAACAGAAGACAAAGTATCATACAGAGTGAAAAATTCCTAAATTAAAAATATGAATATAAAAACACTGAAATGCTGGTAG
CAGGTGGGATTTTGCAAGGTGTGTACAGTGAAGGGTGACAGCACAAGAGAATGATTTTAATGATAGACCTGGAATCTATCAAGTGAGAATTTGGAGAAAGATTAAAGGACATTAAAAAGGAATTAAATGGCTTTTTAATTATAGAAATTTTTTTCTCTTCTAAGTGGTTTAGATAATTAATATTTCCACAAAGTAATTCAAGGCAG
GGACACCAAGAGTCATCTCCAAAGTCTCTTCCCATTTTAAAGGTTTTTGAATCTGACCCTGGATGACTGGGCTTGAGTTACACTCGTGTGAAATGAGGAAATTAAATCAGGACAACCACTTGCTTTGGATGAATTTCTTGCAGGTATCGTAATACAATAGGATTAACCAGTGAGCGGGTCATCTTTGTCTTGTTCACCACCATAGG
CAAATGCTGCAAAAGGGTCCACTAAGACTAAGACAAAGACAAAAACTGGATTTGACTACAATTTGGTGGCTTTTTCCAGAAATGATTCAGGTGGAGAGGTATTAAAGGAGCAAGACTGCATGTATTAGGTTGAAATTTAAGTGGAAATGCAGAAACAAAAGCCAGGACTATCTGCTACTGAAGCTAGAAACACAAATGAGCTGATC
TTGGCATCAGGAGTCCCCAACTCTGTGCTGCCCTTGAGGGACAGGTCAGGGAACTCAGTTCCAGTCACAGGCCTCACAGGAATGTGACCAGCTCTGCCAGATTAAAGACTTTCCCAGCACCCTCGGCCTTTTTATTTCTTATTTCACATCCTCCAGCTAAACTTGCCTGGCCTGTTGGAGAGGAGTGTGTTTCCCAGCTGCATGAG
CTTTCTCGGTTATTCTTCTAGGGATGTTACAAAAAATAGGCTGGATTATCTACAAAGAATCAGAATATCACAGAGACTTCCTTGTAAGAAATGGGGCCTCATTAAAACAGATCATTTTGACAGATCTTTGACAGTTTGGGGTTGTACACATGTATCTACCCTTTTGGAATTTTTTTTTATTGTTTCAAAGACAATATATTTATAAT
GCATACATTTAGATATCCGCCCAATCTATCCGTGAGTTCAAAAACACCTGGGAGGCATGCAAAGCTTCCCTCCTAGTCGTGCTTCGTATTTCGTAATTCCATTAAATGAGTGATTTATTGAGCGCTATGCTGGGCATTTAGCCTCCAGTGTCTGGTTTTATTTCCACTCTGTCCCTGTGAGGCAGATATTATTATTTTTGTTCTCT
AATAGAATCAGAGAACAAGGGTCATCTAGTCTAAACTGCTGGATAAGGAGAGAATTTACTCAGGTAACATCCTACAGTAGAGATGATGAGCCTATCTCAGATTAAATACTTTCAGCACAGGGAGTTTGCCATTTTAAAAGAGCAGTTCATTACTCTATTAGAATCTTTTATTAAAACAAGATGTGACTCCTGTAAGGAGTCTTATA
CTCTTATTTAAGAAAAGAAAAAGCTAGAATAACATAAATGCACAACAGGTATATGTCATATAAACTACAGCATTTCTTTTCAATTAGGTATTATGCAGTGATTAAAGAATGGTAATTATGAAGTCTTTGTTGAACATCGCACCACTGAAAAACACTTAAGTGGAGAAAATGGTCTATAGGTGTAGCAAAATAATATGACTTTACAT
CAAGGAGCCGGGGCAGAGGGTGGGTGGAACATATGCACACCTATGGCTAATGCATGGTGATGTAAGAAACCAACACAATATTGTAAAGCAATTTCCTCCAATTAAAAATAAACAAATTTAAAGTTAAAAATATTCCAGCATGGATGAACCAGATTGGTGGACCTGACCTCATGGTGCCTCCTCTTTCTTCCAGTCACACTTCTGCC
TGGATTTACCAATCTAAAAGATTATGTGTTTTTTAAAAGTTCTTAAAATAAGATTTTTGGGGGCTCCAAAATCACTGCAGATGGTGACTGCAGCCAGGAAATTAAAAGACACTTACTCCTTGGAAGGAGTTATGACCAACCTAGATAGCATATTCAAAAGCAGAGACATTACTTTGCCAACAAAGGTCCATCTAGTCAAGGCTATG
CCAGCTGAGCCACAAGGGAAGCCCAAGAATACTGGAGTGGGTAGCCTATCCCTTATCTAGGGGAACTTCCCAGCCCAGGAATTGAACTGGGGTCTCCTGCATTAAAGGAGGATTCTTTACCAACTGAGATATCTGGGAAGCCCTGGGGCTAAAGGATAGGAAATCATAATAGCATCAGACAGCCAGGCAATAATGGCCTTAACAAT
TATACATCAAAGAGAAACTTCAAGGGGAAAAGAACAGTAGGAAAAGCAAACAAAGTAATAAATGTAGGGAAAAAAATAGGTTTAAAAAATTAAAATTTAAATTAAAAAAAAAGAGAGAGAACAAAAAAGAAAAAAAAAAAAAAGAAGAAGAAGAAAGAGAAAAAAAGAGAGGAAAACTCCACAGAACTGCAAAAGCCCAATGTAGA
ACACAGGTTTCAGTTTGGTTTCTTCTGCAATATGTCAGCCAGAATAGAGTTTGTTTAAATCAAAATGATAGTCAAAATGAAGGAGCCACTTGGCAGTTTAATTAAACATCCTGTATCAAATAAATATGATTTACTAAATGAATACCTTGGGATCCATTGCAAAATCCCTTTGCAAGGTTTATCACTTAGTAGAGGGAAGCAGGATA
CTTCCCTCCTTTCTCCCTTCCCTGCCACTATTCAGTGAGCTGGAGATTGGACAACAGGTATTCAAGCTTTTCGTTTAGATTTAGATTTTTGGTTGACAGTATTAAAGCATGTGAAACGATTTAGAAGCATATTTACAGTTGCTCTCAAGAGTTGTGCCTTTTATAAACTAGCAGTGTCATGGTTTTGTTTTCAAAACTTGTTTTTT
ATCAATTTTTAAAAATTCAATATATTTAACATTCTTTCTAGGAAATTTTAAGCCTATATTTTCTATTATTTCTGCTGTTAAATACACAAAACAAACACATATTAAATGTTTAATACAAAGTTAATTTTAAAAGAACATGATGTACCAGCTTGACACATCTTTTTTTTTTTTTAGTTTTTATAAGGAATAAATGTAATACATTGCTT
AGAGGAGCTTCCTGGGCTACAGTCTATGGGGTTGCAAAGAGTCAAACGTGACTGAGCAACTAACACACAGGCAAGCAACAGCAGATGTATATTCAGTCCTATTAAATGTACACACAGCACACTTAATTCTAAGTCTTTGTTGATTTGTCTGTCTCCTCTAGTAGTCTGTGAACTCCATGGTAGTGACTATATATATATATTTTGTA
ATCACTTCATGGCAAATAGATGGGGAAAAAGTGGAAACTGTGACAAGACTTTATTTTCTTGGGCTCCAAAATCACTGTGGACAGTGACTGCAGCCACAAAATTAAAAGACACTTGTTCCTTGGAAGAAAAGCTATGCAAACCACAATAGCATATTAAAAAGCAGAGACATCACTTTGCCGACAAAGGTCCATCTAATCAAAGCTAT
AGTGGAGGGATGAGAAAGAGTACATGGGAACTACTTTCTGTACTTTCTGTTCTATTTTTTTTTTGCAAACCTAAAAATGCTCTAAAAACATAGTTTATGAATTAAAAATATGTATAACTACTTACGTACCTTCATAACAGATGGAAGAACCTTTAAAAATGACACAATAAAGGTGATGAATGCAATATTAAATGGAGACCTTGATT
TTTTTTAAGGAAAGGCTCTTTAATCATTTGTGAGAGAGAACTCTGTGTGGTGGAGCATTGAATTGTGACATCAAGGCTCCTTCAAACTGTGATGCTTGTGATTAAAAAGAAGAAAATACAATCTGCTGTAATTCCAGCCCCACCTCCTACCCCCGCCCACGGAAACATCTAGGCCTCCAGGCTTTAAACTGGAAAGGTCTCCAGAT
AATCTCTAACAAGTGGTGCTGGGAAAACTGGTCAACCACTTGTAAAAGAATGAAACTAGAACACTTTCTAACACCATACACAAAGATAAACTCAAAATGGATTAAAGATCTAAAAGTAAGACCAAAAACTATAAAACTCTTAGAGGAAAACATAGGCAAAACACTCTCCGACAAAAATCATAGCAGGATCCTCTATGATCCACCTC
CAACAGAGGTGGTAGAGAGATTTCCTGAATTAATAGTGAAAAGGTGACTTTCTTACTCGCTGGCAAAACCAATACAATATTGTAAAGTAATTAGCCTCCAATTAAAATAAATAAATTTAAATTAAAAATAAATAAATAAAATGATTTCCAAGTAACAAAAAAAATAAGTAAGTATATTATTTCTACTGGTTTTTACAAAATCTTTT
TTGGCAATTCAACATCTAAATATTGTCAAAAATCCTTGATTATATTTTGAAAACCAAAGATAATTGATTCAAGGCTATTTCCCTTGACTAGATTAAAAAAATTAAAACCTGTCCTGTGTACTTTCCTTTAAAATCTCAATGTTTTTCTGAAATTTCTAAAATATTTCAGTAATCGGAATTTTTGAAAAATTAAAAAACTTCTACAA
TAAGAGTAATTGGGGCAGAGGCTTTATTAGCACCTGAAGCTTTAAAAATAATTAATGGACGAAACCTTACTGTACTGACTTCTCATGATGTGAGTGGAATATTAAATTCTAAGATTAATATTTGGATGACAGACAGTAGGCTTCTTAAGTATCAGTCATTGTTGTTAGAAGGACCAGTAACTAAGCTTAAAGTTTGTGGAAATTTA
AATGCGAAGAAACAGAAGAAAGCAATAGAATGGGAAAGACTAGAGATCTCTTCAAGAAAACTGGATACCAAGGGAACATTCCCATGCAAAGATGGGCAGAATTAAAGAACAGAAACAGTATAGAGCTCTACGCCAAAGCTTTTGACTGTGTAGATCACAACAAACTGTGAAAAATTATGAAAGAGATGGGAATAACAGACCACCTT
GTATCTATCTCATAAATAAATAACAAATGAACTAGTACATGCAAAGCACTAGAAATAATACTTGGTGATTAGAAATGCTACTTAAATATTAACTATTATTATTAAACCACATAAGTCCCTGTAGCTGAGGTACAAAGTGCTATGGGAATATATAGTAAAAACTGGAACATGAAGTCTATCTAGGTCAATTTCCCAATGCTACACAA
TTGGCAAACAAGATACAAACCTCATACACAAATAAGTTTTTGTCTGATCTCTAAGACTTCAGTAAAATTTCTGAACCTTCTGATATCAGGGGAGACTATTATTAAATATTTCTTTAGAGCTCTAAACTTATATAGAACTGTGCAATCACATTATTAGTCATTTCTTTTTATTCCTTAGAAAGACCTAGATCAAATATCTGTGTGAT
AAGACAACTACATGGCTGAGTAGAGCTGGTAATTTACCAACATAGTCAACTATAGAACAGAGGCTGGGGAGATAACTCCTAAGAGAAAAAAAAGCAAAGTATTAAATAAAGAGGAACAGAAAAAAAAAAAAAAAAAAGATGAAGATGAAGAAGAACTCTTTGCAGATTTTAGTTTTTTTTTAAACATCTGTTTTCCCAGCCTCTGT
ACTTCATAAACACACACACACGCATGAGCTCCACTTCATCCATGTAAACTTACAAAGCAGGCACGATCCCCTTTAACACTTGAAAAGGAAGTTTAGAGAGATTAAAGAGTTTGCTTGGATCATGTAGCTCTGAGTCAGGAGCATCGTTCAGTTCTGGCTTTGCCATTACCTAGCTATAAATCCTATATATTTGTAAGTCACCTCTC
CTGGAGAACACAGAACAGTCCCTGCCACAGCAGGAGTCCCTGTCAGGCATCTGCGGAGCACAAATTCATTTTGTTTTAATTATAGAAGCAATGTAACAACATTAAAAACAGTGCTTCAAAATTAGAGAGGAATTACTTACAATGCCAGGAACAAAGTATCTGATAGTGTTTATGCAATTTTACATAGCCAGGAACTTAGGGGGCAT
CTAAAGTCAAATATTTTAAAATTTTGTGTGATCTTTTCAAATATAATTAAGAATAAAATAATTTCTGAACTATGTGATATGATACCTTAATCCAGTTTTTATTAAACTTTCCTTTTTTTTTTTAAGAAAAGATAACTGACATTCTAGAGAATGGATCAGAATAATGAAGGGCAAGAGTCAAAGATCATAGCTAGGCTATCACAATT
TCTTGCCCCCTCTTTCCATTAGAAGAGGCCACCTCATGTGTTAAACTGGGATCATTGCAAACCCAGTCTGTGTGTCTGGCAGGCTTTCTATAACATTCATATTAAAAACACTAACCAAAAATAAATGACTTAGAGATGTGGGAATCATACTCTTGGCCACAGGGAAGGCATTTGTGTTTGGGATCAGACCTGTTGGAGTCCTGGCT
AACCACAATACCAGGTAACAGTATACAAATCCTAGTGAAACCATTAACGGATTTTAAAAGAGAACAGGAAGGAAAAATACTGTAAAAAGCACAAATAGAAATTAAAAACTGAGGTTGAAAATCATTTTAAAGATGGTCATCCAGCAAGGTTCTAAAATGTGGGTAAGGACTTAGGATTGCATTTCTTCTTGAAGAAACAGTTAAGA
TCAAAGTGCTATAATAATGATCCCTCCTTTTTTTCCTTTATATTCCATTTCTGTCAACTGGATCATATATAGTGGTTTTTCCAGTACTCAGACCTCACTCATTAAATCATCACCCAGCCTAAATGCCAACCAAGGCAATAAAGAAGAAACGTCTTCTTCCCACATTATCCTTCAGCTACTGTTATTTCCTCCCCTTCGCAGCCAAA
AGGGAATCTTGGCATGCTGCAGTCCATGGGGTCTCAAAGAGTTGGACATGGATGAGTGACAGAACTGAACTGATACAGCAATATAAAATAAAAAGTTTAAATTAAAAAAAAAAATCCTTACATATTGAGATAGTAGGTGGAAAGGGTCTAAGGGTTAAATTATGACTGATTCAAACTAATCATCTTCATCTCACATCCCTTGACTA
CACACTCTTTCCTCCGCATGTAGATCACACACAGAGTTGCTAAAACATCAGGAAATCTACACACATACACACTCACATACACATGCACAGAAGCTGGTGTATTAAACAGCACAACTAGATACTGCACAAATAATTTTGGATGAAGACACAATCCTATAATCTGATTCCAACGATAGAAGAACAGATGTAGGTTATGATGTACCTGT
AAAAAAATGTTAAGAATTACAATAACATGTTTTGTTTTCATCTATAAATTTTTCTCTACTTTCCAATTTGCCCAAAATAAGGAGGGGTCTCAATTTCATAATTAAAAACAAACAAAAATGCTATAAATGTAATTATGGTGATGACAGCATTTGAAACAATCTGGTATTTCAGAGTTAGCCTGCTAGAAACTTTTGTTTACTTTGGT
TGCAGATGGTGACTGCAGCCATGAAATTAAAAGACGCTTGCTCCTTGGAAGAAAATTTATGACTGACCTAGAGAGCATATTATTTTTTTTTAGAGAGCATATTAAAAAACAGAGAAATTACTTTGCCAACAAAGCTCCATGTAGTCAAAGCTACGGTTTTTCCCATAGTCACATATGGATGTGAGAATTGGACTATGAAGAAAGCT
CATTAAATAATTTACCTTATTCAGTTAATTTACATGTTGTACTAGATAAAGGAAATCAGGCTGTCTCATTTTTCTAGGAAGCTTGTGACTTTTCCTACAGATTAAAACATTTGGTTTAAAGATGTTTGTATTTTTCCAATGGGACATATATGCTACTGAAATTTTTACATAAAACTGTTTTTAAAATATATTTCAGAATGGAAGTC
TAATGGTTGATAAGGGATATCAACAGCTGTTCTAATTTGGAATTAAACTTTTATAAATCAAATCAGTACTTCCCTCCAATAAAAAGGGTCACTGAGATTGATTAAACTAGCAATGTTTTAAATCTTTTTAAATTCCCATCTCAGTGGCGGAACTGGGAATAACTTTCACATGACTCGTTTTCTTTATACAAATTTCATGTGCTAAT
CTAATCTTATTTTTTTTAATGAGTGTCAAAAAAAAAAAAAAAAAAACTTTGCTATAAGAGGTGGTCTTACTCTATAAGGAACACCTATCTTAGCTGGGGAATTAAAAAAGAGACACAACAAATAATCATAGCAATCATCACAAACTGCATATCTATGGCACTTACTAGTTCACAGCAATCTATTCATATTCCCTAAATGCCATGTG
CCACTGCTACTGGTCTGTATCAAAGCTGAATTTTTCCAAAGAAGATGAACATCTGCTTCTGCCATCTTCTGGGAACACCACCAACTTGAGACTGGTCTGAATTAAACCTTCTGTTGTAGGCTTCTACGGATCACCCTGGTAATAAGACCTCAGGTCCCAGACTTGAAGCTCAAGGTTCGTATTCTCGGGAAGAGTTTTCGGGTGCC
CTCTTAGCTATTAAAACTGATTAGGTTCAAAGTAAATATTGCACTGGACAAAGGTAAACAGGCAGGGAAGACTTTATTCATGACTACAGCAGAGAAAGAGATTAAACCATCCTGAAGTAAAAGATGAGAGAATTTTTAGGCAACGAGTTGAGCCAGTAAAAGAGTGCTGGTGGACTTTAAGGGTGGAGACTGATCAATGGGATGTA
TTTGGTTAAATGGCTTTCAGGGTATAAAATATTTGGATAGTATCCTGGCAGTTTCTTCAGGATACCGGATTTGATGTGTCTTTATTTCACTTTTGGAAAAATTAAAAAATGTATTGACTCCATTGGATTTGATGTGTTATTGGTGGGCAAATAAGACTAAATAAAAACTCCAATGATTGAGGTGGAGAGATATTTGTCTCTGGGCT
GCCCACTGGAATACAGTGTCAAGTGTGAGTGACTTGGCCCTCCAACCGCTGTCACTGCACTTGACCAGCTAGGTGCTGCTCTGATGTCTTTACCTCTAGCATTAAAGAAAGGAATGACACTCTCCATATATACAGACACACACACAGGTATGTTAATGAAAGGATTGTTGTTGTTCAGTTGCTAAGTCATGTTCAACTCTTTGCGA
CTTATACAGCATCTCCTTTTCATAATGTAGTGTCTCAAAGAGGACATCTTTTCTTTTTGTTTAAGCTTGTTATCTTGCAGACAGAATAAGTACAAAATTTATTAAAGCAGAATTTTAATACTTTTCACTTTGGGTTAATGCTTTCCAACATTTTCCATCTGCTGTCGTTTTTTTTTCACTTTTTATTAAAATATGACATATGCAGA
AAACTGAAGTTATCCTGCATTTGTTTTGATCAAATAAAACTTTAAAAAGGTAATCAGATAGAAATTAAATGATGTAAAATAGGTAAAAGAGTAACTAATGATTAAATACAAAGTTCCTTTTTATAGAGGTCTAATTGATTTATTATATTAGTTTCAGGTATACAGCAAAGCGATTCAGTATTTTCAGATTATACTCTATTAAAAGT
AAATAATCTTTGTAGAGAGAGAAACTGTTAATGAACTATAAAGTCATTATATTAAAATTCTGACAAGTACATTATACATTTTAGTTTCAATAATGTGGTGATTAAATTCACCCATTCCAGTCCATTTCAGTTCGCTGATTCCTAGAATGTCGACATTCACTCTTGCCATCTCTTGTTTGACCACTTTCAATTTGCCTTGATTCATG
GAACCACCAGGGAAGCCCACACTTTCTGTATTTCATTTATTTTTTATGCATATTTACCTTTTATATTTCATATAACCTCTGAAAACTCCACTCCACACTCATTAAAAAAATGGCAGTGAAACAAAAAGTACAAAGTCCTGGTATTATTATGAAAATAGTTGTGATAACCCTGAGCCACTGAAGTGGTCTCAAACCATGATATATGG
TTAATCATCTCAGACAAAAACTGTGTACCTATATAGAGTCATTACTAAGTGAAGTCAGGTTGAGAAAGACAAATACCACATGATATTATATACAGATGATATTAAATACCACATGCTTATATACAGAATGTAACAAAATTATACAAAGGAACTTATTTGCAAAACAGAAACAGACTCAGGCATAGAAAAGAAACTCATGGTTACCA
TATAAGAAGAAGGTAAAAAGAAATGTAAAAGTAAATCAAAGATCTACACTTAAAAATGACCTCTATGTTCAGGAAGTTTTATAGGAAAATATAGTAAATGATTAAATAATATTTTAGGGGATCATCTATGAGCTCAAGGCTACACTAGGTGTTATGGTTACAAAGAAGAGGACACAGTGGATATTGTTTGTTCTGATGGAGTTCAC
AAAATTCCATGGACTGAGGAGCCTGGTAGGCTCCAGTCCATGGGGTCACAAAGAGTCAGACACAACTGAATGACTTCACTTTCACTTTCCTTGACACAAAATTAAATGAGGGTTTGATAACTAGCTTAAAATGTATATCAGAACACAGTTAACATATTGAACACATATACACAGGTTTGTTTGGAAGGTGCATAAAATGGTTTTGG
CACTCATTTTCTTGCCTTTATTTCAGCACAATCATTAATTATATTTTCATAATCAAGATTTTCCAAAGTCTGTGTTTCATTAATAGCAGTAATCGAACAGATTAAAAATAAATGTAATTGTATTAAAATAGACAAAATCTGAATATATTTTAATCAATATGTAAATTAATGTTAATATAGGAAGATACCAATTTAATTATTTTAGA
TAGTAAGTGAAGTGAATTAGAAAGATAAATGCCGGAAAAAAAAAAAAGAAAGAAAGATAAATGCCACATGATATTGCTTGTATGTGGAATCTAAAAAAAAATTAAAAAGGTACAAATGAACTTTTTTATAAAACAGAAACAGACTCACAGACATAGAGAACAGACTTGTAGTTACCAAAGGGGAAAGAAGGGGAATAAATTAGGAG
AATTTGGGAATATCAACTTCAGAATAGATGCATAATTTCAGGACTTTATTATTCAGAGTTCAAGTAAACATAACTAGACATAGTCTTATCACATTGTGGTATTAAAGGGGATAATAATAATCAGACAAATTTTGATTAATAAGATATTTAAGCATTTCTAAAAAATAAGGAGCATCACACACATCTATATATTCAGTAGATATAAA
TAAAAACTATCTCATTTTTGTTATGATAGTAAGAGGGGTTGTAAATCATGTTTTCCTTCAATAACATCCTAAATTAAAATAGGAATTTCTTTAAAAAAAAATTAAAAAAAATAAAATAAAATAGGAATTTCTTCTAACACCTGGAAGTGCATAACTGTTAATAGTATGTAATATAAATATTAAAAAAAATAAAACTAAGAAGTCTG
TGTGTGAGGGCTGAAGTTAGGTACTGAAGAGACTTGCAAACAGAGGAAGTCAAAATAAACAAAGACGAGGGAACCACTTTCGTAGTGACAGGTGCAACAGATTAAAACCCTGTAGTTAGCATTGGCTACATTGGAATGGACCTATAGACCTTGAGAAGAATTATAAGCTGGAACAAGGAACTATCTGAAACTGAACTGATCCCACA
AAGAAAACAGCGCGGTTTGTACCGAGGAGATCACTTGAAGAATGTGCGGGAAGGTTGCTGCATTTATGAATAAAGCGAGGCATTATCATTTTTAATAGGAATTAAACAGCTAGAGGGAGAAGTCGGGCAATGCTGTGATCAGTGCAAAGGAAAACAATCTAACAATTTTAATTAACTGTATTTTAATAGCTTTAGTTATAATTGAA
GCAGAGTCGGACACAACTGAAGTGACTTAGTAGCAGCATACCTAAAGCAACTTGGAAAGGAAGAAATTATGAACCCCAGGGTTAGTAGAAGGAAAGAAATATTAAAAAGTGGGGCAGAAATAAATGCAAAACAAACAAAAGAGACCATAGCAAAAACAACAAAACTAAAAGCTGGTTCTTTGAGAAGATAAATAAAATTGACAAAC
CATCACTTCATGGGCAATAGATGGGAGAACAGTGGAAACAGGGTCAGACTTTATTTTTGGGGGCTCCAAAGTCACTGCAGATGGTGATTGCAGCCATGAAATTAAAAGATGCTTACTCCTTGGTAGGAAAGTTATGACCAACCTAGATAGCATATTCAAAAGCAGAGACATTACTTTGTCAACAAAGGTCCATCTAGTCAAGGCTA
CATCCTAAAACTTTAATCCTGAAATTAAAATATACTGTAGATTCATTTATTTCAATCCTTCAAAAGTAGTCACTTCGGTGTGCTTTTTAATTTTTAATTCATTAAAACAAGTTGCTGCTGCTGCTGCTGCTGCTGCTGCTGCTAAGTCGCTTCAGTCGTGTCCGACTCTGTGCGACCCCATAGACGGCAGCCCACCAGGCCTCCCC
AGATTGTAGTATTGAAGGATTAACTTCAATTAGTAAGGATTAACTCTCATTAGTAAGAAACAATGAGAACTTTCACATTCTTGGTTGAACTACAATTTTTATTAAAAACATGTAAAACCACTCCCACTTGTGAGTTAGTATATCTATGTTATTACTTTTATATGCCAACTACTGTTTCATGTTATGCATCAGTACAGTTTATTTTT
TTATTTTCCTGACCCTCCCCTTCTCCAACTTGTGGGCTGGGAGGGTCAGTCCATTCCCATATACACTAATAAAACTGTTTTATTTCTTGCACCTTGTTTAATTAAAAAACTGATTGATGATCTATGGATGATAAAGGCTTCCATCTATGGAAATGGTCTGCAGTTAAAGGAACATAAGCGTGTGCCTATATAAAAAGAAAGGGGGA
CTGCTTGAGCACAAGTCAGACCAGCAGGGCTTGTCTGTTATTTTTTTTAGCTGTGTTCATGTTTCCCTTCTTGATCCTATAAAACAGAATCAATTCTTATATTAAAGAGATTAATTGGGTTCTGTTAGACATGGGTAGTGTTTTTTAATTGGCTTCCATATGCTCAATCCCAGATCAGAGTCTCATTGTTTGCCTTAACTACTTGG
AGTATTCACTATTTCTTATTACTGCTAGTGTTGCTATAATGATCATTGTCAATACTACCTGTAATTGTGATAGGGACAGAGTAAAGAAACAAAGTAGGTGATTAAATAGTTAATCCCACTGCTGCTGCTGCTGCTAAGTCGCTTCAGTCCTGTCCGACTCTGTGCGACCCCAGAGACGGCAACCCACCAGGCTCCCCTGTCCCTGG
AAAATAATACATCACAGTGTTGTAGAGTGATCCCAGTCATAGGATTTAAGGATGGAAAGGAAAGTCTTTGGATAATGTTGCTTAGGACACTTGCTCATTCATTAAAAAGAGTCCTTTCACACGATGTGGGTGGAGGAAGGCAAGAGCGCAGGACTGTGGCGTATGCTGGGTGGCTGCCGAGGGCTCACCGTGAGGGCAGGTGGGCT
ACTATAGGAGGATGACATGATTAAGAGTTCAGTTTTTGACATAATTAACTTGAGGGAATCTGAATGGAGATACCTACTAGACACTGAGGTCACAAGAGCAATTAAATACTCACTTACACAATGTTTTGTTCAGTGTCTATCTTTCCCAGCTAGATTTCGAGCAGAGATTATTTTCCTTACCGATCACTAAATACTCAGCACCTGAC
CAATCCATGGGGTCACAAAGAGATGGACACAACTGAACTGACTTAGCATGCACCTTATTACATTATTATATATTTTACCTCAATTAAAAAATTTTAGTGCATTAAAAAATAAGAAGCACCTGAATTCCATCACCAACTTCAATGCTGGCAGAGTTTTCAGTGTTCAACAGGTCACTTCCCCATTTAAGTCTCAGAGTTTCATCCAC
GGTTAAAGAGAGAGGAGATGTATGTACACCTATGACTGATTTAATTTGTTTAATGGCAGAACCAACACAACATTGTAAAGCAATTATCTTCCCATTAATAATTAAAAAATTTAAACCCAATTATTTAAGACAGAAAAAAAACACACCTCCTACAAAATGCTTTTTCTATTTCAGCAACTTCCAGGCAGGTATGTAGGTAAAAATGT
AATATCATTTAAACAAGTTCATTTACACATAATTATTACCAGAATCACATTATTCAATTTAGATACTCCAGCCTATTAACAATCCATGAACTAAAATGTAATTAAACTATTTTCCTTTTATGAACCTATTCATTACAATGTGTGGGAGATGGATCTCTCAGTTTCACTGCAAATTTCAGCACTTTGTTGTTGAAATTGACAAGTCT
GGGAAAAGTGAGAAGAAGTTGGTAAGTGGCAGAACTACTTAATTTCTGCTCCCTCTGGCCTATGGCTGTTGCAGTAAGGCATGCAGAGACTTTTATTAATATTAAATAAAAGCTAAATTTTAGCTTTCAGAAGACAGAAGTATACTATGGTCTAAAAGACAAAAGCACATCACCAGCTCACAGCATGAAAATTCTGAGCAAGGAAT
TCTGCTCATAGCAGTTAATCCTTTAAGGGGAGAAGCAGAAATTTAAAAATTATAGAATTGAGTTCATTTTATAAATGAATAATTCATTTAATATTATATCATTAAAAAATTTCCCCTGTGCCATTAGGTGTAATGTCCTTTTGTTCCATCCAGAAGATTATGTGTGATTTACTTAACTCTTACCCGGTTTTAGGATATTAAACCTG
TTATCCAAATTAATAATTCCATGCTTTATTCCTATAAAACAGTATTATTTGCTTTTTAATTATAATCTGAAAATCTTGATTTAAGTTGTAAAAATGCAACATTAAATTAACTGACCTATTGAAAGTCTACATTAATTCCTTATATGCCAATAGGAGAGTATAATAACATTATTTTGATATTACTTTGTGGTAAATATTAAGTATGC
AAATCCCATGGACAGAAAAGCCTGGAGGATTGTAGTCCATGGGCTTTCAAAGAGTTGAACACGACTGAGCAACTAACTCTCACTCTTTCACTTGAAAGAAATTAAAGAAGACCTAAATAAATGGCAAGATATAACATGTTTATGAACTAGATGTCTCCACATTTTGTGATGTCAATTTTTCCAAATTGTTTGTAAGCTCAAGGTAA
AATGGGCTTTAAAGAAAAGCCATTCTTGATTTTCTTTCTCTCTTAAAAAAAATATTTGGCAAAACTAATACAATTATGTAAAGTTTAAAAATAAAATAAAATTAAAAAAAATTCATCCTAATTTTTTCTTCTTTAATTCCTTCTGCATGTGTTGTCCATCCTACACAGTTAACATGTTATTATAGCCCTCTTTTTTGTTTCATTGA
GATATAATATAGTTTTGCAGTTTCCTAAAAATTAAATGTACATCTACCATATGATCCACTACTATATGATCCAGTTATTCCACCTTTAGTTATTCACCTAATTAAAGCATATTTAAAAGAGGTGTTCATAAATATAAAAGCTAACTGTAAAATGTCTAGAAGAAAGCAGAAGAAATTTTTGTGGCTTTGGGTTAAGCAAAGATTTC
GAATGGACTGGTTGGATCTCCTTGCAGTCCAAGGGACTCTCAAGAGTCTTCTCCAACACCACAGTTCAAAAGCATCAATTCTTCAGTATATATAAATTTGATTAAAAAGAACTTTAGAAACTGGCAACATTTTTTAAAACTGAATGCATCATATATGATGACCTAGGACACTCCTTGGTAAGTATCCATTGGAAATGTATTCATAT
AGGCTCTTCAATAAGCAGTGGTGGGAAAGCTGAACAGCTACATGAAAGAATGAGTTTATAATATTTTCTTATACCATATGTAAAAATAAACTCAAAATTAATTAAAGACCTAAATGTAAAACTGGAAACCATAAAACTCCTACAAGAAAACATAGGCAGAATACTCTTTGACATAAATCATAGCAACATTTTTTGTATCTGTCTCC
CCCAGGGATCCGACCCAGGTCTTCTGCATTGCAGGCAGATTCTTTACCAAGGAAGGAAGTCCTTTTACTTCATACGAGGTACTTTTTAAAGTATCATCTAATTAAATCGTTAACAGCTTTTTATCATCTACACTTTGCAGATGAGATAACTGAAGCTATAGATGTAAGCAGCTTGTCTGTGGACCTGCAGCTTGTGATCGACAGAC
AGGAAAGTCTGAAGGGCTGCAGTTCTCGGGGTTGCAAAGAGTCGGACACGACTGAGCCACTTAACAACCACCACTACCACCAAGGTTGAATCATGAAGAAATTAAAAATCTGAACATAAATTCTTATATTTATTTAATCTTTAATCTACTTTAAAGTAATCTACTTTAGACTTTTTAAATCATCATTACTACTGGGATTTACTAAG
AAAAAGAAGCAAAGAACAAATGTAATGTTTAAAAAACAGTTACAAAGATGGCAGAATTCAATCCAACTATATCAAAAGCCACTTATAAATGGACTAAACAATTAAATAAAAGCCCAAGATTGTCAGACAAGAGAAAGAAACCTAATTATCTGTCATCTAGAAGAAAGACATTTTAAATATAAAGACTGCAGATAAAGGAAAGCAGT
AAACATTTCAGTTGCTTCTGATTTGTAGCATTTATGAATAAGACTGCTATGAACATTCTTGAATTCATAATTTTGTAGACATCTGTTCTCATTTTCCTTCATTAAATATGTAGGGGTAGAGCTGTCAAAGCACAGGATGGCCACATGTTTAACTTCAGTTGCTGCTGTTTAGTCGCTCAGTCGTGTCCCACTCCTCTGTGACCCCA
ATAGGAAAATCACTCTTTGACAAATATTGCAGCAATATCTTTTTGGATCCATCTCCCAGAGTAATACAAATAAAAACAATAATAAACAAATGAGAACCTGATTAAAATTAAAAGCATCTGCACAACAAAGGAAACCATAAAATCAAAAGGCAATCCACAGAATGAGAGAAAATATTCCCAAACACAGTCATCTACAAATGTACAAA
GCCAAAAAATAAAAACAGAAAAAAAAAAAAAAAAAAAAAATCCTAACAAAAACGTAATTGCAAAAAGTATGAATTCCTATAGCATCAAGGATGGTAATTCATTAAAAGAGAAAGAGCATTTAAAAAAATCAGTCAAGAAACCTCTGGTTAATAGAAAACATGCTTAATCTGAAAGAAGGCAGAAAAGGAGGGAAAGATACAACAGA
TTTGTGAAAATGTCTTCATGTATTTTACTTTTAAACTTGTTATAAGTACACAATAATTTATATTAAATATACCTTAGGACATGGATTATCTTTTACAGAAATTAAACATAAGTACGAATTATGAAAGAATCTGTCTGCAATGTGGTAGACAGCGGAATGATCCCTGGGTCAGGGAAGATCCCCTGGAGAACCAAATGGCTACCCAC
GGTCCCATCACTTCATGGCAAATAGATGGGGAAAAAGTGCAAACAGTGGCTTACTTTATTTTGGGGGGCTCGAAAATCACTGCAGATGGGGACTGTAGCCATTAAATTAAAGGACACTTGCTCCTTGGAAGAAAAGTTATGACCAACTTAGACAGCATATTAAAAAGCAGAGAAGTTACTTTGCCAACAAAGGTCCATCTAGTCAA
TCATTGATGTTACAATTTTTCAAAAGGAGTTTTGTGAAATCTTCTTTGCAAATGTCTATACCCTCTTTGGGAATTTTTATTGAGCAAGCAATATGAAAATATTAAATATGATTATAAGATAAACTTAACATCAGTTCTTTTTACCCGGCTTATCACTAGTTGCCACTGAAGTAAAATATAGTTTAATCTGATGTGTGTAGAAAGAA
ACATGTTGCCAGAAGCATGAGTGGTAATTGGCTCTTTATTGCTTAGGGTTGATAATAGTATGCTTTAAAGTTATATTTAGGTAATTAAATATAAAATAATATTAAAACAAAGCCCTTAAATGTCTTTTGTTCTGTCAGTTTTGTCCTAAGAATTTCCTATCTCTGATCCCAAATAGGTGAAAAATTTACTTGAAAGAAAAACAAAT
CAAAAAGGAAATGATATAGACTACAAATACACATAAAAGAACTTGTAACGACCCCCACATGCTTTAATAGTACATATGTAAATATGAATTATAAATCCATATTAAATATGTCAATTAATGACTGTAATGATTATATTTTTTATTTATTGTAGTAATTTATAGTTTTTCCCCTTCAGTATTCTGCATTTCTAAGCATCATCTGACTA
AGCATGAACATACAGATCATTGGACAGAAGAAGATCCAAATTGATGTAGGTATTTGGGGAATTATAAAGGTAGCATTTAAAATAAGAGGGAAAATGAATTATTAAATATAAGGGATAGCTATGTTATCATTAGAGGTGAGTTAGATTGCTACTTCTTAACTGACTAAAATTAATTCCTAATGAATCAAAGATTTAAACCTGAGAAG
GGATTAGAAAACAACACTAAAATACAACCTCTGGTCTTCAATTTTAAAAAATCAACTTGCAGGCCTTTATAGGTCTGGCTCTACACTCTTTTATCAACTTATTAAAAATATATTTATACCAAAAAAACTATAGTTTCTATTTTCAACAGACTTCTCTACTTTTTCCAGTCATATTTTTCAAAACTTAGAATATCTTACCAAATCAG
GAGAATCCCATTGAGTAGGCATACAAAGTGGATTTTCCCTTCATTCCTATTTTATTTATGTGTTTAATATGAAAGATTTCTGGAGCAGATATGATAGAATATTAAAATTTTAAAATCTACATCTTTAATATATGAAATGTATACTCTGTTCTATTATGTAAGTTTTCTAAGTTAAGGGAAAATCTCATAACTTTTGTTAACCTGCA
GCCTGAATTCTGAACCCTAGCTCTGCTACTTGCTAGCAGAAAGTTCGGCTTCAGTTTCTTCTTCTGTATGTGTGAATGACAGTAAAACCTACCAACTAGGATTAAATCAATTCACACATGTAAAGTACTTAGAAAAGTGCCTGGCACATATAAGCACTCGATGTATTTGTTATCATCTTCATCAGCATAATTGTACAAAAGCCCAG
ATCACTTCATGGCAAATAGAAGGGGGGTAAAGTGGAAGCAGTGACAGGTTTTATTTCCTTGGCCACCAAAATGTGTATAGACAGTAAGTGCACCCAGGAAATTAAAAGATGCTTGCTCCTTGGAAGAAAAGCTATGATCAACCTAGACAGCCTATTAAAAAGCAGAGATATTACTTTGCCAACAAAGATCCGTGTGGTCAAAGCTA
ACAGTGACACTCAAACATGAAAAAAGATGTTACAACTCATTCATATTTAGAAGCAAATTAAAACAACTCTGAGATACCACTTCTTACAAGACTAGAAAAAATTAAAAATTGTGACCAAACATTCCACTGGGGAGGCAGTGGGGAACAGGCACTTTCAGACACTGCTGTTGGAAATGCAAATTGGTACAGTCCTTTGGAGAGCTAAT
TCTGAGTTAGTGTCAGAATTCTTCTTGAAAATAAGTCAATATATATACAGTATAGATAAAAATATCCTCTACTTGCAGTATTCTTTACTCTTTCAAAAGTATTAAACTTTGCTCTTCAAAACTCCTTCACATTATGACACTAGACAAAGCACACACACACACAAATAAAAAAAAGAATGAAAGCACGAAATTTTTAAAATATGTTT
GCACCAGAAGGAGTGGCTGTCTTGTCTGTTAGAAAAGTAGATCTCGGAGAACAAGAAATAGGCTCAAAGTTATGACAGACTATTAAAGATAGGCCCTCCTATTAAAGATAATTAGTTAATGCCCTCGGAATGTTCTTTAAATGACAGATGTAATAGCAGAATGGTTAAAAACAGTCAAGTGCCTGTTTTAAGTATGAATTTTGTTT
TTAAAAATGTGAAAAATATAAAGGACTATAAAGTAATAATACAATAAAAGTTTAAAAAATAAACCCATAATGTTTAAAAATAAGCCTATAATAGTGGAAAATTAAAACCAGAAGAGCTTTCCTGGTGGCTCAGTGGTAAAGAATCCGCCTGCACTAAGCAGGAGTTGGGGGTTGAACCCCTGGGTCAGGAAGATCCCCTGGAGAAG
ACTCTGGCTAAGTTTACCCTCTGAGGTTTATTGATGATAAGTAAAACTTTTTTTCCTAATTTTTATAGTAAAATGATGAATACTCTTGAAAAAAAGGAACATTAAATACATGAATAGTCAGAATGGTATTCTTAAATAGTAATTATCCTACAGATATCTAATAAACCTTTTCAGGACATATTTCACTCTTTGTTTTGTAAACTGAT
GTTTCACAGATAGAAAATTTGTTCTTACCATGAAGTTTAGCAACTTAATCATAAGGTTTTTGTTCAGTTCCTTGTTAAACCATGAACTTACACTTCATCAATTAAAGGAAGCACTTTATGGCCTCTTTTTGGCATAACTGAATTGCCAGTATCTTTACTTGCATGCTTTGGGTTCTTAAGAAGTAGAGTTACTTGATCATAAACAC
AGCCTGTCAGTCCTTGGATGTGCCTCATTAAGCTTGGAGTAACAGCCAGGGCCAGCTACAGAATCTGGAGGGCTCAGTGAAAAGTAAAAATGCAGGACCTATTAAAAAATGATGATGTGAAGTCGCTCAGTCGTGTCTGACTCTTTGTGACCCCATGGACAGTAGCCCACCAGGCTCCTCCATCTAAAATATAAAACTTTTTCCTT
TGTGTTTGTGTTTCTTACAGTTTTTTTTTTTTTTCTTATAATTGATATCTAGTCTCATAGCATTGTGGTCAGAGAAGATGCCTGATACAATTTCAATTTTATTAAATTTACTGAGGTTTTATTTGTGACCCAAGATGTGGTCTATCCTAGAGAATGTTCTATGTGCACTTGAGAAGAAGGTGTTTTCTTCTGCATTTGGATGGAAT
GATGAAAACACATCAAGTAAATAAATCAGCAAACTAGTAAAATATATCTTTATTCTCTACCTAGTGATTCAACTAGCAGCTAGTATTTTCATTAAGAACTATTAAATGAGCCTTACAAAATGAAATCATATTCTCATATGAATTCTTGGTCTCAAAGAATTTACTCCTTTTTCCATCACAGACATTAATACATGAATTCATCATTC
ATGTCTCTGCTTTTCAATATGCTATCATGAGCCATAAAAAAACTGATCAATTAGACAATCAAAATGAAAAATTTGCCTCTCTGAAAATTACATTAGGACAATTAAAGTTCGAACTAAAGAATGGAAGAAAATATTTTCAATGAATATATCTGACAAAAAACTGATATCCAAATTATATAAAGACTCTTACAGTTCAATAATATGTA
TGCAGCTGGCACCACCCTTATGGCAGAAAGCGAAAGGGAACTAAAAAGCCTCTTGATGAAAGTGAAAGATGAAAGTGAAAAAGTTGGCTTAAACCTCAACATTAAACCCCATTACTTATTTTATATTAAATGCAAGATTATACCTCCTATCTACATTGCCTTTTTCAACCATCCCTGCACCCCTACCCCAGCAACCATAAGCTTAT
ATCACCAACTCCCGGAGTTCACTCAGACTCCGTCCATCGAGTCAGTGATGCCATCCAGCCATCTCATCCTCTGTCGTCCCCTTCTCCTCCTTCGAATTCAATTAAATTCAATGGATATTGTACTTGGAGACTAATTTTTTTTAAAGAAACAGTACGATACTAGTGATGATACACGTATATACATACACATATGCACATACATGAGA
ACGGCAGGTGCTGTCCTGTAAGACCCTCAGAATACAAGGTCATATGCATCTTCCACCGAAGTTGTTCGGACATCCATCATTAGCACAACTTAAAAGATCTATTAAAAAATCATTAGTATATAATAAATGATACACTCTCATTTTCTAAGCTCTCCTTTGGTACACTGAAGCCATTGGGTTCGGAATATTTACTTGCATGTGTGATG
CACAGGTATTCCTGTGGCGGATTCATTTTGATATTTGACAAAACTAATACAATATTGTAAAGTTTAAAAATAAAATAAAATTTAAAAAATAATAAAAAAAATTAAAAAAACAAAAATGGGCACAATTGCACTCATCTCACACGCTAGTAAAGTAATGCTCAAAATTCTCCAAGCCAGGCTTCAGTAATATGTGAACCGTGAACTTC
AACTGGAGAGTAACCCCCACTCTCTGCAGCTAGAGAAAAGCCCACGCAGCAACAAAAACCCAGCAGAGTTAAAAATAAAGTTTTATATATATCGTGCAAAATTAAAATGCAAAGCAAGGAAATGAACATATAAGAATTAGATTAGTGGTTACCACCAAGGGTATGGAAGAGTGTCATGACTGGAAATAGTAATACTAGGAGAGTTA
TGTGCAGCTTGAGTCAATACATTTCACCAAGGACTTACCCTACATCCGGCTCATCCTAGACACTACTTGGAACAGCCTCTGTCTTTGCTGAGAGTATTGAATTAAAGATGAAAACCCAAACATTCATAACACACCATATTAAGGAGGAAACAGTGCGGTAGGGGCAGGCAGGGGAGCTTGAGAGAATGCTGGCTTGCAAAGGAGGC
TGTGAATATATCCTTTATCTTAGGAATGAAAAGTCAGTGTCCTTAAATATTGGCACTTTGATTAGTATTCTTGTTAGCATACTGGAGGAAAAATTTATTTATTAAAATTATTATAAAAATTTAAATGATTTGTATTTAGTTTTAATCAGTTAGACTCTAGCTTATACATTAAGGGGGAAGAGTTATTTTTTTCTCTACTAGTAAGC
ACCATTCAGACAGAAATGAAGGAATTACTCATTCTGCAGAATCTGTTTACCATCTGCTGCTAAAGGAACGTCTTTACTGAACTGGAGGACCTCTGCGTGAATTAAAACCCAAAAGAAAAGATGTCTTCGAGCTTTCAAGTCTCTCTGATTCTGTGACTGCACATACTTCAGACCAAATCGATTCTATCTTTGAGAAGAAATAAATG
AAGAAGCACTGCCTTTAAAGTTTTCAGGTTGTATTCTAGTTGAGCCTGATAGATATATTGATCAGATATGTTCTTCATCCTATTCATTTTTTCTTGGAACATTAAAGGGCATTATAAAAACCATAATAATCTGGTTTCCACCTTAAGAAGCTGGAAAACTATAGAGAATATTAGCAATAAAAATAAATGAAGGAGTGATACAGGCT
GTTTCTACCAGTTATACAGATTAACTACTTTTTGATCACCCTATCTTACCAATTTAATATTGTGGTGAATCATATGTAATAAATAACCTTCATTCTTTGAATTAAAGATATAATAGTTCCTACACAATATCCAGTGATATGAATTGCCTTCAAATTAATTGTATTATGAAAGGAGCTATGGTTTTGGAATGTCCTCATTTGATTTT
GAAAGGAGACAGTCAGAGGGTCCCATGTAGGATGAACCCAAGGAAGAACTTCCACACCAAGATGTATTTGTAATCAAAATGGCAAAAGTTAAGAGAGAATATTAAACATAGTAAAGGAAAAGCAGCAAATAACATACAAAGGAACTCCTATAAGGCTATCAACTGATTTTTCAGTAGACACTCTGCAGACCAGAAGGGAGTGGAAC
CCAATCTATAAGTAAGATACTTTAATGTGGGTGTTTGCTTTTTTATTTTACCAAATTCATAGGTTTAAAATTTATTTTTTCTGTTGTTTAAGTTACTTCAATTAAAATCTAATAAATCATTATCTAATTTAAATTTTGAAATAAGAAGTGTATTTTAGATTTGTGGTCATTTCAGAGTGAAAATGGTTATTACTGACCAGCCTTGC
CTAATTTATAATGCCTAGGAAAGGACTTTATTAAGGCATTCATACAAAGTACCTCCAAGAGTTCCATTTTTCATTTTCCTTCATAGTCAAAAGCTTTAATATTAAAGGATTAAATTTGTAATGTAAGCAACATGCAATGTCACCTAAAAAGAGCCAAACTCGATTTTAGGCTGCACTGTTAAAAGCATAAGATCTAAAAAAGTAAA
TAGGATCAAAATTTATTTCTTTATTCCTCTCCAACCTGCTTCTTTTTTAAAATATTGTTTTCAAAATGCTAACATATTCATTAATCTATTATATAAATATATTAAAATATCTTCTACTGAAAGCAGCCAATGGACTATTCTTTGTCTCTTTCTTTCTCTTTTCTATTATGTGTAAAAGTACCATCAACATTTTAATTTTGATGTAT
GTTGCAAAGGAAGTATTCTGACAGTGTAGTTTTTAAAATACTCACCCTGCACCTCAAGAGAGGCGCTATGAAGTGCTGACACATCCAATTTCCTCCCATTATTAAATAATATGTGTAACAATTATATACTTATTTACCTGAATCAACATCAAAAGATACACTGTACATATTACAATGCAACTTTACCTGCTCTAACTCACTGTTTT
TGTCCTTGGGTTCCAAAATCACTGCAGATGGTGACTGTAGCCATGAAATAAAAAGATGCTTGCTCTTTGGAAGAAAAGCTATGGAAAACCTAGACAGCATATTAAAAAGCAGACACATTGTTTTGCCAACAAAGGTCCATGTAGTCTAAAGCTATGGTTTTTCCAGTAGTCATGTATGGATGTGAGAGTTGAGCCATAAAGAAGGC
AAACTTTTAAATAAACTTTAAAAATTCTGGTAGATGGGGTGAAGCCATTTACCCATCTGTAGCCATACAAAACAAGCCACAGATGTAAGCTCCCTTGCTTATTAAACCTTCCACCTACCCATCTGGAGTGCTCAGCCTCTTTCTTCCCTCTTTACCCTCCATGTGTGGGACCAACTTGCAAACCAGCAGCTTTTTGGACAACAATA
GATGTGACTATCAAGTCAAAATTTACCAGTTTAGCACCTCGAATCAGATCTCCCCACTTCTAATTCTGTCAGCATTTTTACACTCATTCTTTTTTATTTTATTAAAGTATAGTTGATTTACAATGTGGCACTAATTTTGCTGTACAACAGTGATTCAGTTACACACACACATTTATATATATTCTTTGTTCACATTCTTTTCCATT
CAGGATTTGGATCACATGTACACCCGTGGCAGATTCATGTTGATGTATGGCAAAACCAATACATATTGTAAAGTAATTAGCCTCTAATTAAAATAAATAAATTAAAAAAAGAAGTTAAATAAGCAAGGGGACAATATACACCCTCGATGTAGTCCTTTCCCAATTTTGAACCAGTCCATTGTTCCATATCCAGTTCAAACTGTTAC
AAGTACATTTCTATCTTGTTTAAGCTACTGAGTTATGGAATATTTTTGTTCTTGTTTTGTTGTTAACAATAACCTAGTATTTGACCCTAACAAAATACTGATTAAAACTATGTAGAAACATATGTTTACATAATGACAAGAGGTCCTGGGGAAGCACAAATAGTGACTGTTTTAGGTAATATTTTATCAATTTGTTTAAATATTTT
ACCACTTCATGGGAAATAGATGGGGAAACAATGGAAACAGTGAGAGACTTTATTTTGGGGGGGCTCCAAAATCACTGCAGATGGTGACTGCAACCATGAAATTAAAAGATGCTTGCTCCTTGGAAGAAAAGCTATGACCAACCTAGACAGCATATTAAAAAACAGAGACATTACTTTACCAACAAAGGTCCATCTAGTCAAGGCTA
TACTCAAGAACCAAAAACTGAGTACCCTATAATATTTAACATTTTCTATTTAGAAACTGGTGGCATTTATCCATTGTTTAAAATCCCTGAGGTGGGTTCCATTAAATCTGTTATTTAGCAACTATATACATTTAGTTAATATCTTATTATCTAGGATCTAAGTAAATGTATTCCAATTCAATGAAAATCATAATTCATTAGTAACA
AAATAAGGAAGAAAAATATCTTTATGCCCTTGGAGTAAGCAACAATTTCTTAAACAAGACACAATGTATAGTAAACTATCTTTTAAAACAACAAATTTTCATTAAAATTAAAAGCATGAATCATAAGATAATATTAATGACAAATGAGGCAAGCCAATGCTTGGGAAGATGTATTGATCACACATATATAAGTAAAAGTACACATA
AACAGATCTCTTGAATGTTTCATGCTTATGTGATTTTGCTATTGAGAACAATATATGCCACTTATAAATCTCTCACATATGCACACCCAGAAACACTGAAATTAAAAAAAAGTCTAGCATGCATAAAAACTGTTCAAATAATTTTATTGTTGTTGATCTTATTTGGTAAAAAAACAAAATGTCAGACTGCTTTCCAATTATTTGGC
TGAACATCAGGCATGTCCACCAGCAGCCCGATGTAAAGTTTAGAGATACAGTTATATCGAAATTGAGAGTGGAGACAGAAACCCTCCAGTAAGAGCAATTATTAAATGACCACTGAAGGTGACCATTATCTCCTTTTGGAATATTAAATTCTCCAATGAAAAGCTTTCAGACTCAAAAAGCACCTCTTTGGGCACCAGCAGACAAG
GTTTACAATAGCCAGGACATGGAAGCAACCTAGATGTCCATCAGCGGATGAATGGATAAGAAAGCTGTGGTACATATACGCAATGGAATATTACTCAGCCATTAAAAATAATACATTTGAATCAGTTCTAATGAGGTGGATGAAACTGGAACCTATTATACAGACTGAAGTAAGCCAGAAAGAAAAACACCAATACAGTATATACT
AGATGAGATGAGCACTGGGTTGGGAGAGGGGGCCTGTCTCTGCCAATAGCCCTGTGCCACCCTGAGCGAATTATTTCACTCGGACTGCAGTTTTCCCTCTATTAAAGAAAGAAGTTGTGGGGGAAATACTTTGTAATTTTTAAGTTTTGCAAAATTTAGAAGTCTTGGATAGCAGGGGGGCCTTGGGCTGTGAGTGAAGGAAAGCC
AAGCTATTTAGGCTTTAAGCAGGGTGGTGATGTGGTCATTATTATTAAGCTGTTATTAATTATAGTTATTAAATAGGCAAAAAAGACTATTTACAAGACTATTAAAAACTCTGTGGTGTGAGAATGGACGAGAAAGGGGGGAAAATAGATGGCGGTAAGGCCAGGATCCTCTTAGAATTGGCAAAACAAAGAGGGCTAGGTTTAGA
ACACCTAATCAGTAAAAATATTTCAAGGACAGCGCGTTCTAAGTGACCCATGTGCTTATCCCATAACCCGTTTTCTCAAGCAACATCCTTAATATTTATTATTAAATCTCGGCGCCAGGCATAACCAAAGGCAGGAGATGTTTTTCTGCCCAAGCACACCAAGCTGGGGTATTTCTGGCCCTTTGCCATTTTCCCAAGGACTTCCT
TGTTATAAATAGTAATCAGTATTAACACAAAACAGAATATATTAATAATACATATTTACTAGTAGAATTAATTGAGTCTCAGAATATTCTTTAAAATCTCATTAAAGAGGATAAAGATAGTCTGAATAGTTTTCAATATATTATAAAATAAAATTTGTCATTAAATCTTAAAAAAATAACCTCCACACCCACACAGTATCAGGGTA
AAGAGAAACATCTCAGATTCATATATAAAGAAATTTTAGATATATGGCAGAACCAATACAATATTGTGAAGTTTAAAAATAAAATAAAATTTAAAAAAAAATTAAAAAAAGAAATTTTCTCCTGTGCCAAGCAACAAAAGAAGCTCCAAAATTTCTTTAATTCTATAGATCTGATATAACCAATATAGTGTTCTCACTCATGCTAA
TGTCCTTTCATTCTCTTAACACTATCTTCTGTACACAAGTTTTTAATTTTAATGGAGCTCACTCTGCCAGTATTCTAGTTCAGAGTGTTTTTGGTATTGCATTAAACTCTTCACCAAACTCAGGATTTTCTCCTGAGTTATGTTCTATACGTTTTATAATCTTGCATTTTACATTTAGGTCTATAATCCATTGTGGGTTAATTCTT
ACAAATACATTTCTAGTGTAAGTATGCTCCACACATGTTGCATGACTCAAATATTGGGGGGAGAGGGGATTGTGTGCATTTTTGTGGTAAAATATACATAATTAAATTGATTTTAAGTGTGAAAAAACAGCCTCACAGACACACCAGTCATATTTAACTGGAAGACAGTGCACCCTATGACCCAGTTGAGTTGACACATAAAATCA
GAATTGCAAGATGCTCTAGGATCATCTTGTGTATTTTTTGCCCTATCTTAGAACTAGCCATTTCTTAAAGAAGCTCTGGTTCCTTTTTTTGGAGTATGGTATTAAAAACCAAGATGTGGGCATGACAATTGATTTTTCAGCAACAATAATAGGAACCAGAAGACAGTGGAATATTATCTGCACAGTGCTGAGAGAAATAACAGTTT
GGATTCACACATGTTATTTTGTGTATTGAAAGCTGATTTCCTTTTAAAACGGAATAATATTCCAGTGTGTGGAGGTTCTACAATGTTTCCCCTTTCAACTATTAAAGGACATTGTCACTGCTTCCATATTTTGGCAAGCCCGGATAAAGCTGATGTAGATATTGGCATGCAGGCTTTCAGAGAACAATATTTTATCCAGATGAATA
TGTGTGTGTATGTGGAAAGTGTTAGGGAGAAGTATCTATGTAAGTGTAGATTCCAATCATCAGCTACCTTTATAATAAAGGTTGTAAAAATTCTAATTACATTAAAAATAGAAATAAAAATTCAGAAAACCACATCCAGGAAACTTCAGTATCAATAAACTTTCTATGAAAAACTGTCTCAGTGCTCGCTTCAGCAGCACATATAC
CTATAAAAGGGGATTTAGGAGATAGATCACTTACTTCCAAAATACTAGTGTGCAGTTATGTGTAATAGTTAAAATTTCCCTATGGAGGGCTGAGATGGAAATTAAAATTGAAAGATGAAATATGGCCAAAATCATGTGGTATGAGAAACTTAAAGCCTCTTTGGTAATACTTAAAAAAAAAAAAAAAAAGCTCTCAATTCCTGCAT
ACAACTCCCTTAAATATCATGACCCCATTAAATCTATTGTCTTTCCTAAATCTCCTGTCATTCATTAGACCACCAAAATTCCTTAGGTTTCTTGACCCCAATTAAATCAATCCCCTTAGGTTTCCTGACTCCCATTAAATCAATCTGCTTTAGGAAGAATGGGTTGGTTGCCTTAATCATCTGACCCATTAAGAAGGATGATTGAT
TAAAAAATTCCTAAGGTCACAGACTAGGGGAAATTATCTACAAGCCACACATCTGATAAATGATTGGTATCCAGAAAATTTAGAGAACTCTCAAAATTTAATTAAAAAACAAAACTTACTGAGCAAAAAATTTGAAGAGACACTTTATCAAGTAAGATATACAAATAATAATAATACAACTGGCAAATAAGTACATGAAGACACCC
CTGAAAATGCTAAAGAAGAAAAATATATTATCCATCTCCTTGAGGTGGTCTTAGATTGTCATTTTCATTAAATTTTATTTAAATTAAATGTATTTATTTAATTAAACATCTTTTAGAGCAGAAGCCTGAGTGTTCTGTTGACATTCACCCCCTGAGCAGACAGAGAGTTCACAAATGACTCCAGCTTTGTGACCCTTGCTATCACG
TGTGGTGGCTGTGAATTGTACTTAGGAGTGGTGAGCATGCTGTGCTTAGGATGCTGACTACCATTATGGCTGGCAAAGTCAGAGCACCTTTCTGTCCCTGATTAAAATACTAGTGTTAAGAATCGTATCATTAGTGAAAAGTTAGCCTCAAAGTAATAGACTATTATTGCCAAAACTCCCATCAGAAGTGGTTGTCTTTTTCAGAA
GCTTTAAGCCAACTTTTTCACTCTCCACTTTCACTTTTAACAAGAGGCTTTTTAGTTCCTCTTCACTTTCTGCCATAAGGGTGGTGTGAGCTATAATCACATTAAAATCAAGCATTGAAATAAAGGAAACTGGAGCCAGGTCTTTGAATTACTGTATTATACAGAGTTAAATGACAATTTTTAAAAACAGTATTTTCAATTGCTCT
AATGTAGGTCCCACTGGTTATTTTTAAGCGAGAGAAGGAAGTAGCTCGAAAATTGGAATTTGATGGGCTTTATATTACAGAACAGCCTTCAGAAGATGATATTAAAGGCCAGTGGGATAGACTCGTAATCAACACACAGTGAGTAAAGAATTAGATGAGACATTTCTGTGCTCAGAAAATTTCAGGATGTAAAATACTTGGCCAGA
TGTGATGATGGAAAATGTTTCCATATATTGCCAAATGTGAACAAGTCTCCCTCTTTTAAGAAGCACTAAATAGTAACTGAAATAGACCAGCTTTATAGGAATTAAAGCCCAGTGTTCAGTCATCTCCATCACTGGTTTACAATGATCTGAGCTTTACTAGTATCCTTTGCTTTAAGCTGCCTGTTAAAAAGAAATGTTATTCTATC
GAGGATCCTGGTGGATGTTCTGGTGAAACTAAATATGGACTTATATGCAGCACTCTGATCTGGGGAAAGAAGCATTGCCCAACTGGTAGAATTCAAGACCATTAAATCAATCTATTGAAGCAGTACTCTAAGGGTTAATTTTTATTTTTATTTTTTGGCATGCAGGTTAATTGCCCTTGTGTGTGTCAAGCAGCCAATGCGAACCC
CAATGCTGTGTTAGTTTCGGGTGTGCAGCAAAGTGATTCAGTCATACAAATATATATATATTCTCTTCATATTCTCTTCTATTATGGTTTAGCGCAGGATATTAAATACAGTTCTCTCTTAAAAGTAAACCTTATAATTCTATAACTGCAATGCTAAAATATTATCCCCTATTTTGAAAATGATACAGTGCATAAAAGTCTGTGTA
TCCAAGAAACCCAGAGAGTCCCAAACAGGATAAACCCAAGGAGAAACACCCCAAGACACATATTAATCAAATTAACAAAGATCAAACACAAAGAACAAATATTAAAAGCAGCAAGGGAAAAACAACAAATAACACACAAGGGAATTCCCATAAGGATAACAGCTGATCTTTCAATAGAAACTCTTCAACCCAGGAGGGAATGGCAA
GATGAGAGCACATGCTTCTACTCAGCCATCTTGAACCAATCCTCCTACTATTCACTCACTTTCAAAATGGGTGAAATAGCTACTTTTAAGAGTTTTAAGGATTAAACCTAAAACACATGAAGCACCTCCCAGGTTACTTGACATGTGACAGGCAGCCACAGGCAGGAGCTCTGTGGTCTGGGAGCTGTCTTCAACCTTGGCCTTGA
TTCTGCTGTTCATTTTCTCTGAATGGCCTTTCACAGTCTTGAAAGGGTTTTAGGATAAAACTTTGAGTCAGTTACGTTTAATGTGCCTACCTGAAAAAATATTAAAAATAAATGGTATCTCTGTGGCTTTTGGTGACAAATCTCTTGCCTTTTTTTGAATCTCCATTATCCATTATGGATACATATTTTTTCTTTGATTCTGAAAT
TGATTTACTAGAGATAAAGCTGTATTATTAAGCAGAAAGGAGGAGCACCTATAAAGACAATAGAAGTTTTGAAGCAAGAAAAAAAGTGAGGTTATTTTTGATTAAATCAGAAACCCCAAAGGATGTCACAGTACATAGAATTGAGATAACAAGTACTGTCTTACCAAGAAACATATAGGAGAAATCATTTTTGATTTATTATAATA
TCTATTTTTAATATTTTTCAAATATATTACATTCATAAATTTTAGTTCTTTTCTTTTTGGGGAGTGTCATTGAAGCTAATTATGCTTCTATACACAGCATATTAAAAAGCAGAGACATTACTTTGCTAACAAAGGTCCGCCTAGTCACAGCTATGGTTTTTCCAGTAATCATGTATGGATGTGAGAGTTGGACTATAACGAAAGCT
TATGGGAAATTAGAAATGGCTCAGCCTTCAGACTCTGACAGAACTGGATTTGAATCTTTGCCTGATTCCTCCTTTCGTTCCTCTGTACTTTCTTTCCGCCATTAAACCAATATTTTCTAGGAGCCTTAATATGCAGACCTGTGCTAATAAGTACATACACATATAATGCTGGTAATACAGAACACCCCTGCACTCACGAAGAACTA
TAGAATAAATGTTTATATTTTATAATTTTGCCTTTGGCTCAGCCTGTGTCGGAGATATGAAGTTGTACATCTTTCAGTATATAGCTGGTTCTTTGCTTTTATTAAACAATGGCTCAGTTGAGACCCTCAAAAGAAACACATTCACAGAGTTAGACAAGTTGTCTGGTGAATGTGACACATGCAGAGATGCCCACAGGATGATTTAA
CCCGGATGAGGGGCACAGGACTGAAGCACAAGGGAATTAAGGCAAAATGAAGACTGTGAAACAGTCAGGACTTGGTGCAGTGACAGAGAAGGAAGAGTGCATTAAAAAACAACAACCTCAAAAATATCCACTATTTGTTCATTCATTCAACAAATCTTTTCTGAGCATTTCTGAGCATATGTCAGGTACTGTTCTAGATCTTAGGG
CTTTCAATTTAAATAATAGCATAGAATCCTTTTCATAAATATTACTGTACATTATATTTATTACTTTACTATGAGAGAAGAGAAAATTAGTAATATAAATATTAAACGCCAATCATCAAAATTAATGTTTACCACAGATTATTATTTACAAAAATAATGTAAATCGGCAAAATCAATTCATTTAATATAAATTACATTTCCAGCAT
AATGGGCTAATTCTTAGAAAAGTACAATCTTCTAAGACTGAACCACAAAGAAATAGAAACTATGAATAAACCAATCAAAAGTAATGAATCTGAAACTGTCATTAAAAATCTTTTAAGAAACAAATGTCCAAGACCAGATGGACTTGAACCACAAGTGAGTTCTAGCAAGCATTTAGATAACACCTAACATCTGTCCTTCTCAAACT
AATCAATTGGCACAAAGCTTGAGTTACGTAACATGAATAAGATAAGCTCTAGAAATCTGCTGTATGACATTGTATCCATGTTAACAATACTGTACTGTGCATTAAAATTTTTGTTAGGAGGTGAAATATGACTCAGCCACAGAAAAGAATGAAATAATTCCATTTGCAGCAGCCTGGTTATGATACTAGGTGAAGTAAGTCAGAAA
GCTGTTAGCAGTGATGGCCAAGCATTTGTTTTATTTAATTGTACAGTCAAGATTCTTAGTGCTCACTGACAGCCCATTAAAAGAAGCTACACCTGCATTTATTAAAAGAGACAGAAGGAAAATTCCAGGTCTCAGTGCCCTAACAGCCAGGCGGAGGGCTGGACTCCTAGCAGAAGCTGAAAATGGGCTGATAAGGAGAGCAGGGC
GCATATTTTGTCTGTGTCATTGTATGTGATTTTAGACAAATCTAGACTATTTTGGGGGGGGGCCTCCCAAATCACTGCAGATGGTGACTGCAGCCATGAAATTAAAAGACACTTACTCCTTGGAAGGAAAGTTATGACCAACTTAGATAGCATATTCAAAAGCAGAGACATTATTTTGACAAATAGTCAAAGTCCGTCTAGTCAAG
CTTCTCTGTTGAGTTGGTATAGAGACTGATATAAAAGAACTTTGCTATTTGTCATCCAGTCAGCAATCTGGTCTTGACCAGAGTTCTAATTAGAGCCCTGATTAAACAGTTTAGTTTCTTGAAAAAGTTCACACCTTCCTCTATAAGAAAGTTTAGCCCAAAGTGACAGGAAAAATGCAGACTCCTGGTCAAGAAACTTCAGTGGC
CTACTCAAGAGGCCCAGGCAGGCACCAGAAGGAGAACTGTTGTCTGGGAAAGAGACATGGGGATTTGATGCTGCAGCCCTGATTTCTCTGACTGCTACCGATTAAATCAGGGATAATGTCCCCGCTCTAGGAACCAGATTCCGATGCAGCTTAAAATCTACTCAGACACGGCACCATTATGCTAAGCAGTGCGGCTGCAAGGCGGC
TCCCACATGTCTTGGAGAAACTAAGCCCATGTGCCACAATGACAGAGCCCATGCACTGTAACTAGGACTCAACACGGCCAAATAAAATTTTTTTTTTTTAATTAAAATAAGTGGCTTCTGAAAGTCATCTCACCCAACTGCTCTGTTGTGTAGGTAGGGAAGCTGAGACTTGGAAATAGAAAGGAATACACATCCCAGGAGGCAAC
TCTCCTGCATTGTAGACAGACGCTTTACCATCTGAGCTACCAGGGAAGTCTCTTATTAGCTGTAAGAGAGTGGACATATGCGGGCTTTGTAGTCAGGCTCATTAAAACTTAATTGTTTAGCTCTGGTCCTGAGAGCTAGGTAACCTCAGGGAAATCCCCTTGCTGAGTGCCCACTCATGGCCCATCTGTGAAAGCAGGGATCAGAC
GCGAAGTTTCTTTGAGATCTGTTTTAAAGGCCTTCTCCATTTTTCTTGGTTCTTGTTCTTTTGAATTCATAAAAACCACAGAGGGTAAAACCTCTATGGAATTAAATAAGAAATGCATTCATAAGCTTGATAATTAAAGTGTGCCAGCACCTGCCCATGATAGGGGCATGGCGTAGATTCATTCTGTAGATGAGACCTTGCAGAGG
AAATGAAGTATAATTGACCTACACGTTGTAGTTGACCTACGATAATACTTGATTCAAGTTTTGCAAACATTGTTTCAGGTGAACAATATGATTAACGTAGATTAAAAATAACTTTTAAACTATGTGCTCCAGGAAATTCCAGGGTTAAGCCACAGTTAGGCAAAATGGCTCTCAGATATATCTCTGGTGTGACAGTTGAGTCCAAT
AAGCTGCCACTGAGCACACAGCAAGTCTTCCCAGGGTATCCCACAGCACTGTCTTGTGTGTTCATCACCCCTCTCATAAATGTGTCCACTATTAACTACCATTAAATATGCTAGATGGCAGTTTGTACTCTGCGTCTTCAACTTGACACTAACTTCTTAGCAGGTTACATTCCTAAAGGGTTATGTATCTGTCCTCACAAGCCTTC
ATATTCACTGGAAGGACTGATGCTGAAGCTGAAGCTCCAATACTTTGGCTACCTGATGTTAAGAGCCACGTCATTACAAAAGACCCTGATGCTGGGAAAGATTAAAGGCAAAAGGAGAAGAGGGCAGCAGAGGATGAGATGGTTGGAAAGCATCATCGATTCAATGGACATGAACTTGGGCAAACTCTGGGAGACAGTGAGGGATA
AATAAATTGAATCTGGTATCATCAATAAATATCTTTCCCCATGAAGACAAAGATGTTTTAGCATTAGAAAATCTATTAATGTAACTCACACTTTTAACAGATTAAAACTCTAGCTTTTATCTTAAAAGTTAGGAAGAAAAGATGACATTCTAACTTGATAAACACTATCTAGCAAAATTAAAAAGTCATACTTGACACGTGAGAAA
GCTCCTCCCCTCACATTTCTGCCCCGCTCCCTGCTCCCCTCTCCCATCATTTATTTATAAGGTATTCACAGCAAAATGAATGACAAAAAGTTAGGAGCTAATTAAAGCTGGCACAGATTGGCACATGGGGGCATGAATTATGCATTGGTGCAGAATGGCAGTTGGTGGCAAGACCGGCACCATGTGCCCTGGGCACTAGTAGGAAG
ACTATTTTTGTACGGTCAACTCATCATTCAATAGTCAAGGACTTCCTTAAAACTCAGTGCTATGCAACCTACTCCATATACTCCTAATTGCTCCTCTACCATTAAACTTGTCAGCATCTTTTGGGTAATCATTTGTTCAAAGTTTGCCCTTTCCATCAGATGATGAAATCTAAGAAGACAGGATGTGTGTATTTCTCTCTGATTCA
CAAAACCAAACAAAAATAAAAAAGGATGACAGTAATGGAGGAAATAACGGACAAAAGCTATATAAAAACGAAAGTGACAGAAATCCTTCTTTATAATTACATTAAATGTAAACATTTTAAACTCTCTATGCGAGGACAGATTGGCAGAATGAATAAAAACACATAATTTGACTATATACTGTCTATAACAAATTCATTTTACAGCT
TTCATATTTTTCAAATTGCCTACAATGAACATGACATACTTTGAAATATTTTCTAGATTTGCATTTTTATTGCAAAAGTGATCCATGTTCAGTTTAGGAAATTAAACTTTGTTACCACTGGGAACAGCTTGTTATGAGTCCTTCCAGATGTTTTTCTACGCATATCTAAATACATCCATAGAGGGCATGCATTTCACAGGCCACAT
AAAAAAGTTCCTACACTGGATCTTTGGTTCTTAAGTTTACTTGGATGGAGAAAAATACTGTTCTGGCCTGGTATAATCCAAAATAAGGACACCAATCATCATTAAAAGAACACATTTCAAAGTGAAAAAATACCTACTAACAAAATCAATTGCTGTGTGTTTTTTAGGTCTTTTATTTCCATAGACTAATTATATTTGTACAAATT
AGTTTTCCAGTGTGTAATCATATCACCCAAGATGTGATTCTAAAGATAATTTTGCCTCTTAAATTTTTATACATCTTATGTAGTTCTCTTAATATCCTGTATTAAATTGAACACCTAAAACTATATTAAATCATAGTTTTTGCTTGATGTTAATATAAAGGAATTAGGAATTATAGTAGATACGTATCTACTGAAAGTTTTTTTTT
CTTGTCTTAAAAACTGAGTCATCAGACTTTTACAAGAATCTAACTGTACCCGTAGAAGTGTATTAACTAGCATTTCTCATCAAGTTTGTGTAAGTACATAATTAAACCCTCATGTCTTTTAACCTTTACAAATTCTATTCTGGACTATTAGTACACATATTACTGAGAAAGAATATCCTGGAGTATTATTGCAGTTCTATAGTGTT
AGAAGTCTGTTGGGATAAAGCAGTAAAAAAGAAAAACCACATAGTTGAATAAATATGTAGACAGAGAATTAATAAAACAAGATAGTATTCAAACACTTTTATTAAACACTTTGAGAAGATGTGAAAAGGTAAAATGATAGGATGCTGAAAGAAAAACTCCCCAGGTCAGTAGGTGCCCAACATGCTACTGGAAATCAGTGCAGAAA
GAGAGCATGTAAAAATGTTAAAGAGTAAAATCACAGTCATAATCTATTGAGGGCATTTACATCAGATACTAATCTTTAAATGCCATACATGCATTAAGTTATTAAAACTACATTTTAAATTATGACACTGCTGCTGCCAAGTCGCTTCAGTCGTGTCCAGCTCTGTGTGACACCATAGACAGCAGCCCACCAGGCTCCACCGTTCC
CCCATCACTTCATGGCAAATAGATGGGGAAACAGTGCAAACAGCGGCTGACAATTTTTCTGGGCTCCAAAATCACTGCAGATGGTGATTGCAGCCATGAAATTAAACGACGCTTACTCCTTGGAAGGAAAGTTAAGACCAAGCTAGACAGTATATTAAAAAGTAGAGACATTACTTTGTCAACAAAGGTCCGTCTAGTCAAGGCTA
GAAATGTTCTAAAATGGATTTGCTGACGATTGCCCAACTCTGAATATGTAAAATATCACCGAACTTTATAATTAAAATGGGTGAATTGTATGGTATGTGAATTAAATCTCAATAAAGGTGTTATCAAAGTGAAAAATTGGAGGCTTCCAGGTCCACTTCCAGATGCTGACCCCAGAGATGTGGGTGCTGAAAGCCCTGTTTTGTCC
TTTTAAATGATCCAAATATAAGTTGGCTATAGGAAAATCACTTAGAATTTAAAGAGGTAGTTTGTTTCAAAAAAAATCATGAGAACCTATATATTTCTTCATTAAAACATTAATCAAAAACAAATCTTGGATGGGTCTATTAAATCAGATCTGAAATCTACTGGACTTTAGAACAAAGAAAATTGCCAAGGATATAGGGACAAAAT
ACAGAAAATGAAGTCTAATAATAAACTATGTAATTTAACAAACATTAAAATCTGGTTCCAAAGATTATAGCATACTTCTTCCTAGGAAAAGTTTCTACAAATTAAATGGATTCCTTCCCAATTTTGAAATAGCCCAAGGGAGATAACCAGAGGTAAGGAGATACATTTATAGCTTGCCTAAGAGTTTTAAAAGAAATAAACAGGAA
CTGTTCATTCCGGGTAAGTAACCAGAAACTCACTTCTCCTGTTACATTAACATTGCATTTATTTTGCAGTTATAAATTCATATTGGCAAGTTTCACATGTATTAAATATTGATCTTCTAAAGGACTTCATTAATGAGTATACGTGGCATATATTTGTAAATCATTAGTAAATTCTTTTCTAGACAAGTCTGCATATCTGTTTTTAT
TCACAAACAGACATAGTATTTGTAAAGGCTTTAGGTTAAAAGGTTAGCAAACTTTTTATTTATAATTAAAGCAAGATTACTTAAAAAAATAACAATTCATATTAAACGTAAGTACAGAGACAACATATCAAACAACAACAAAATCACAGAGGAAAATAAATACCATTATTTCTTTTCCATTTCAAAGAAAAGCTTCACTACTACAT
TATTACTGATTAAAAATCTGTGCTTACCCATGGTAACTAGTGTCCAGCTTTGTTTATCTTTGACAATAGTTTACATATGCTTTAACCTAGGTACTAGGAAATTAAATCTGGATTAGTCAGTTAACTCTGAAGTGAAACATCAATTTTCATGTTTAATAAGGAATGTGAAAGTCACTCAGTCGTATCCAACTGTTTGCAACCCCATG
TCAATTTAGATTTACCTGTGTAAGTTCAGGCCTAGGATTGGGCCACTATCCTGAAAGTCTGAAGTCTTCAAGAAACTGAAAGTCTCTTGGCATTAATAGAATTAAATTAATAATAGAATTAAAAGGACTTGGGTCTTTCCCCGTGGTCCAGTGGTTAAAACTTTGCCTTCTGAAGCAGAGATGTAGGTTCGATCCCTGGTCAGGGA
GAGGGAAGAAGACAAGTTGATTTCCACATTTTAAGGCACAAATTTAATTTCACCATCCTTTAAGAATAGATTTATATATAAAACCCACTCCTATGGAAAAATTAAAATAAAATAAACACAATCTATACATGACAAGATTACAGAGTCAAAAGGAGAAAATATAAGTTTTAGGGTGGGAAGACCAGAGCCCCTGGTGAAATCTTGAA
ACAAATGCTCTGTGCGAAATTTTCCAGTCGATTAGGAAGGTCCTCTGTTACTTTTAGATCGCTCTCTTCAAATTTCATAGGTAACGCAAGTTTTATACTAATTAAATGTTATTTTAAAATGCTGGATTTGGGGCTCATGTTTTTGTCATCATCCTCTCCTCCTTTCAAAGATGGGTCACATCTTTCAAACTGAAGTTCAGAGTTGT
ATACACAATTATTTCATTTGGGGTTGGATAGGTCACCTCATTAAGCCTGCCAAGATCAGGCCTCTAGTGATCCCCACGAATATCCTCGCATTTATTCCTAATTAAAATGGCCCTCCTAAATTGTCTCAAGTTTATCAATACAAATAACAAGCTAAGGGAAATAACCACCATTGAGAAGATGGCGGGACAAGGAGACCTGATCACAG
ACAGTGCAACCAATACAATAAAATCAATCCAGAAAACAGTGAGATGTTGGCACAAGATACATCAAAGACCCGGAAGGGGCCTGTACATCCCCAGGGGCCTATTAAATGTTAGAAGGGGCACACAAAAATCAGGATGGGAGCAAGTGTACACACTCAACACAGAAGCTGTGTACTGTGAGAGAGCTGGGCCCAGAGGTCAGGCCCTG
ATTTAGCTACATTCCATAAACTTTGTTCAACTTTAATTATCATCTTTTCTTGAAATACTCTGTAATTTCTTTTTTCCTTTTAAAAGTTTTAATTTCAGCTATTAAAAGGGGAGCAGGACTAAAAAAGAGGGAGCAGCGCTAACAACAAAAAAGAGAAAGTAGTAAAGTCCTTATGTTAATAATTTTGGTCCCTGGTCACTAGTTCC
TAGATCAGGGCATTATATGTGCAACAACCTAAATTTCCTCCAGGGGATATACGGTACAAAGTTTCCATTTCTCAAAAGCTTGTCAGTTCTACCTGTGATTATTAAAAAATTCTAAATTAGAGCTATTAGTATATGTGAGAAAACTGTAATTAGTCTGGAATCACAGTCATTAGCCAGGTGTAACAGTTAAAATGACAACTTCCTAT
AGAGTGGGGCCTGGGCCTGAGAATTTGAGAATCCTTTTCCTTAAAAAAAAAAAACTGCCCAGATTCTGTTAATTCAAAGCTAATGGTAACAATGATTATTATTAAACTTCAGGACTCCTAGCTTCAAAATGCGGCCCCCATCTAAGTATCAAAGATGAGAAGGTTGTCTTCAGGCTATTACTAAATAAACATGATACACATGCCAG
AAACAAACATATATCCACAACAAGAACTGTGCAAGATGTCCTGGAAGCCTATTCATAATACTTGAAAATGTAAACAATAACATTAATGAATAGAAGAATCATTAAATTGTACTAAAACTATTAAATGGAATACTATACAGCAATAAAAGGGAAAAGACTACAAATGCACACAATAATGTGGATGAATTTCAAGATTATTATAAATA
GGCTCCCAACCTTGGCTGCAAATTTAAGTCACTTTGGCAGTTTGCGGGGGGAAAAAAAAAAAAAAAAAACCACTAATGCTCAAGCTTTACTTCCAGAACAATTAAACCAGAATCTCTAGTTTAGCCATCAATAGGTTTTAAAAGGTCCTCAGGCAAACCTATACCAATGAGGGTTAAGCACATGGTTATAGATGAAGAGTCTGCTA
TTGGGTGAAGGGTCATAGGAACTCTCTGTACTCTTGCAACTTCCTGTGAGTCAAAAAAAAAAAAAAAAAGGAAATCGTAAAGTATTCAAAAGAAAAATATATTAAAATGTTTAAAAAACAATTAGGGTGACATCATCAAGAATGGTAGAATAAGGGCCTCCAAGAATCCTCTCTTCTATAAAAGCAACAAGAACAGTAAGCAAAAA
TAAATCTAGCCTTGGTAAATTCAAAAAAATTGAAATCATTCCAAGCATCTTTTCTGACCACAATGCAGTAAGATTAGATCTCAATTACGGGAGAAAAACTATTAAAAATTCCAACATATGGAGGCTGAACACACAGTGCTGAATAACCAACAAATCACAGAAGAAATCAAAAAAGAAATCAAAATATGCATAGAAACGAATGAAAA
AATATGAGGATCATCAGTTTGAAACAAAAGAAAATCCAAATCTAACCACATAAAGTTTACAAGAAATAACTGTAAAACCTGAAGACATGGAATAATTTAAATTAAAAGTAGAATAACGTGTGTTAAGGAAAGAATAATTTGAGAAAAAAATGCTGAACTTACTACTAAAGCAACCTCAAAATTACAGAACAAAAATTGCCAAAACA
CGAAAGGCCCCTCTTCCAAATATGATGATAGTTAGGGTTTCAACATATGAATTTTGAGTGATGTACACATTTAGTTCACAGTACAGTGTGAAATTATATAATTAAATTTTTTAATTTTGTTTTTTAATTTATTTTTGGCTGTGCTGGGTGGATCGCAGCTTTGCCTAACTCAATGAAACTATAAATCATGCCATGTAGGGCCACTG
AAACATGGAATCCTTTCTAGCCAAACATAACCTCACCAAAGCCACATGCTTTAGAATAAAGTTAATATTTTAGAGAAGTCGACTGCTTCTAGAATTTATCATTAAAACTGAATTCCATGCAGTGAGGAGGATCCCTGGGGAAGTTTCAAACATGAGTTCTTCCCAGTGAATTTCATCTTTACTTCTGAATCTGAGGCAAAAGCACC
TAAACTAATGAAATGAGGAATGTATTATATATCAGCTTTGAATAGTTCATTTATGCTGTTAGAGTGAAAAAAAGTAGTAGTTTCCATCTGTACTTCAGAAATTAAACATTTGCTTCTCAAAGATTTCATTTTAATTGAAACTAATATTAGTTTATTAGTAAGAGGCCTCTAGAAGAGTTAAAATGAAATCATGTTGCAATAATAAA
TAGAAACTGTGGTAGTAATAGAGCACTAGGGCTGGGAGTGGGGAGCAGTACCCTCATAACAAAAGTGAAACTAGGACTCATATTGGTTGGTTTTGTTTTTATTAAAAATAGATCCTATAACTGTTAGATTTGAAGGATCTCTTGATAGTTTTGGTAGAAAATATTTTAAAGATGTGTGAGAATAATTTGTCCATCTTGTTTTGAGG
TCCTACTCCAGAATGAGATGTGTTTTAGAAAGAGTAGTAAGAGAAGGAAATAAACAAATCCCCATCCCTACTGTGTGACACATTTGTATGTTTTTAATGAATTAAAGAAAGGATAAAGTAAGAAACAGGGAAAGAGAAAGAAAACCCATGATCGAAGGTAGACTGAAGACAAATTGTGAGTGGCCTTCTCTGGTGGCTCAGATGGT
TGCCTCAGAGTTATCCCATCAGGAGTGAGGGAGCTGGGGTATTTACACCCCAACTGTGGCCAGTCACTGAGCTGGGCTAGGGAGGGTGTCATTAATTGTCATTAAAGGCCCAGTACTTCTTGTTTCCCAGGCACAAGAAGAAAGCCTCAGAGGGGCTGCTCTTCCAGATGCTGATGGCTGGAAGTCCAGCCCAGTGCACTGGCTTG
TTCTATCTCTTAATATGCATTCTAAAGAACTTTGGGTATGAATATTTTGTTTATTTGTGGGGAAATAGATATAATTATCAAGCCCTGCATCATTTTAAGCATTAAAATATAGCCAGTGGATACATATACTGATCAAGAAAATCAGTCTTTATATGTACAGTTCAGCATTATATTTATTCATAACTCGTTACTTATTCAAAAATAGA
TCTATCTTATACATTTGGTGATAATTACTTAATCATTCTCCAATTCAAAATACATGTTGTAAGATCTTCTATTTACTTAACAAATCTAACCTGGCATTCTATTAAAATAAATTTTCTGGACTACCTACAATTTTTTCAGGGGGAAATATTTTGTTTGAATGATAAAAGTTGATTAACATGCTCAGTTTGAATAAAAAAGGTGATTA
ATGGACTGCAGCCCACCAGGCTCCTCCGTCCATGGGATTTTCCAGGCAAGAGTACTGGAGTGGGGTGACATTGCCTTCTCCAACTTATTTCTTACCTAGCATTAAAGATCACATTTGGAGAAACCAAAGACATGTATCAAACTGCCTGTTTTCTCCCCCTCTCTTTTTTAATTTTTTTTAAATATAAATTTATTTATTTTAATTGG
GCACAGAGAATTATACCCAACAGACTGTAATAACCTATAATGGAATATAATCGTAAAACTAAAAATACTGTAAATCAACAATACTTCAATATGAAAAAAGATTAAAAAAAAAAAAGCAACCTCAATGTACAACTAAAATGTCAGGCTTTCAGAGATAAAATGGGGGATAAATGTTAAAAAGCATTAAAAATACTTGATACTTAAGA
TTCATAAACAATCATTGAATATGTATTATGTGCCAGCTACTGTCCTAAGTATTAGTGTGATGAGTAAATAGAAGCAGATATTATAGTAAGGGAATACACAATTAAACAAATAGTCACACAAATATATTATTATAAATTTTGATATTGGTCATGGAGGAAAAGTACAGGGAACTACTCTTTGAGGGATGGACATCATGGAAAGTTTC
ACGGTTTTTGAGAATAGTAAATATAGGTTTGAATATTCCCTTTGGCATTTTACACCTTTTATCATCTAATATCCCAAATAGGGTGTGACAATTTGTATCTATTAAAAAAGACTAAAGAGAATACTATTTATAACTCCTTTATCATCCCTGTTGCTTGAAGGGCTCAGATTTTTCTCTTCACCATCCCTGCTTCTCTTTGGGAAGTA
CCCAGGTAACACTGTTCAAGTCACACCAAAAAAAGCAGGAATGGTTTCATCATAATAGAGAAAAGCAGAATGATAGAAACACTAATTATCACCTCATCATATTAAAGACATAAACAGTATAAGAGAACGGCATTACAATACTATAGATCTGTTTTCCTAGAAAATCTAACTGTGTAAAATGAAACAAAGGTCTTCAGGCAGAGGTG
TGTATGTGTCTCTTGTTTTGAGGTGAGTCTCTTGTAGACAGCATATATAGGGGTCTTGTTTTTGTATCTATTCAGCCATACTTTGTCTTTTGGTTGGGGTATTAAACCCATTTACATTTAAGGTAATTATTGATAAGTATGATCCCATTGCCATTTACTTTGTTGTTTTGGGATCGAGTTTATAAACATTTTCTGTGTTTCCTGTC
AATGTGGTATATCTACACAATGGAATTTTTTCTTTACTATAAATTGTATTTAGCTTTTGGTCTCCAAGTTAACTGAGGAGGTAGGTTGTTTTATTCTTTAATTAAAAAAAAATCATTTTATTGAAGTATCGTTGGTTGACAATGAAGTGTTGCTGTTGTACAATGAAGTGTTTTACAATGAAGCATTTCTGTATATGTGTAATTCT
AGCCTTAATTTTCTCTCCCCCATTTCCTCTCCCCTTTGGTAACCACAAGTTTGTTTTCTTTCTGAGTCTGCTCTGTTTTGTATATGCATTCCTTTGTATTATTAAACAATAATACAATAATAATAAAACAATAATAATCTAAACAGATTCCACATGCAACTGATACCATACAATACTGTCTTTCTCTCTTTGACTTAAGTTCACAT
GACCGGTTGGCTCTCCTTGCATAATTAGCAGTGTTGAACATCTTTTCATGTGCTTTATAGCCATCTGTATGTCTTTTTTAGAGAAATGTCTGTTTAGATCATTAAAAAACTAAACATCTGGCAATCCCACTCCTGGGCATATATCTGGAAAGAACCCTAATTTGAAAAGATACATGCACCCCAATATTCATTGCAGCACGATTTAC
CTGTTAACACTTGCATATGCTCTTCTTGTGGTTTTTTCAATGTGTGTTACATGTGCACATTCCTGTCACATGCGTGGACATGTTGAAAAAACTGATTCAAATTAAATAGAGTATTTATAGCCTACATTTATCACTTGATGATGCACATTAATTTTGACTATCTTCTTTAATTTTAAAAACATGTTGCATAGATTTTTCTCTTCTTT
AGATATTTACAAGTATAATATAAATATATCTGAATCACTTTGCTATATACCTGAAACTAACACAACATTGCGAATCAACTGTATTTCAATAATTTTCAAAATTAAACTAAAATAAAACCTTACTTCCTTGATCTGGCCCCCTCTCGCCTTGTTCTCTACCAAGCACCTCTCAGTTCATTCTGCTCCTCACACTTGACCTCAGAGCC
GCCTGAAAATCTCTTTTGAAAAGTAGATACACCTCTGAGACTTAAGCAGAAAAATATAGAAAACAGGAGACCCACTTAAACAGAAAAATCTTACACAGTAATTAAACTTAATATTTCAAAGCACTTCTAAGGAAGTTCATTAGAAGTAATTTGAAATATCAAAGGAAATACATATTTCCTGCAACCGCCACTACATGAACAGAATA
ACACACCATTTAAGATAAATGGAGTTACTTTCTTTTGCTTAAAAAAATAATTGCAAAGGTCGGAAAGTTCAGCACAAGACTAGAATCTTTAATAAAGTGAATTAAATAGTCATGTGAAGATTTCAGAACTAAAATACAGTAATTGACAGTTGGAATTTAATATAGGTTTACAGCATATTAGAAGCAGCAAAAGAGAAAATCAGGGT
AGTCTTGAATATTCATTGGAAGCTCTGCTATTGAAGCTCCAATACTTTGGCCACCTGATGCAAAGAAATGAGTCATAGAAAAGACCCTGATGCTGGGAAGATTAAAGGCAGGAGCAGGAGAGGATGACAGAGGATGAGATAGTTGGATGGCATCACCAACTCGATGGCCATGAGTTTGAGCAAGCTCCAGGTGTTGGTGATGGACA
ATGCTCAAATAAATAATTTAAGGTGTCATTTTAAGAAACTAGAGAAATAATAGAAAATTAAATCCAAAGCAATTAGAATTTAAACGTTGAGATGAAATAAATTAAAACAGAGAAAGAAGAGACCACTAAAACTTATTAAAAAAAAAAAAACTGTTCAATTTACAATAACAAATCTGTACAATTAAAGAAACTCTAACCAAGAGTTT
AACCACTTCATGGGAAATAGATGGGGAAACAGTGGAAACAGTATCAGACTTTATTTTTCTGGGCTCTAAAATCACTGCAGATGGTGATTGCAGCCATGAAATTAAAAGACACTTAGTCCTTGGAAGGAAAGTTATTACCAACCTAGATAGCATATTCAAAACCAGAGACATTACTTTGCCAACAAAGGTCCATCTAGTCAAGGCTA
CTAGGGTCTTGGAGTCAATGCTCCCACTCCAAAGGCTCAGGGCTTGATCTCTGGTCAGGAACGAAGATTCCACAAGTGGTTTGTTATGGCATTAAGTGAGATTAAAACAAATATCCAAAAATGAGTAAACAAAGAGAACCCCTGACAAATGGCAGTTACAAAATCAGGCAAATAATAATCAAAATAGTGGAATATTCACATATACA
AAGAATTAAAATATATTAAGCGTTCAGTGTAAATAGTTGGTAGAAGAATAAGAGAACATGAAGAAACAGATCAGAGACATCAGTAAATATAGAGAGAAAAATTAAAGAATCTATAAATAGAAATGATAAAAATTAGATAGAAATATCTACACCTACTTAAGAAGACAAATAAGAACACAGCTAATTGTGAACTAGCTTAATCAAGA
CATACAGCTGCCTGGTAAGTCCGCATCCAAATGAAATTCCAATGTCTGGAAAAAATGAATTTCTAACTCATCAGTGAGCTCCCAATTTTCTGAGATTTCTATTAAAGAACAGAAGGTCTGGGATTTCTTTGTGAGAATGGTGGCCTCAGACTATAGAGTTTAGAAAACCAGTGTGGGTTTCGTGAATGTCTTGAGGGCTATGCCTG
GTAATCCTATAAATAGTAAAAAGGGGGGAAACAGGAGTGTTCCTTGGCCTGAAGCAAATGGTGTCAATACATTTGTAAACAAGGTAAAGCTGCTCCGCCTATTAAAAGGACAAAGATAAAACTAGTCACAGAGAGCACAACAGTTCAAGAGGTTCGGAGTGGGAAGTGTTTTGTCCCAAGTTTGGGTGCCCTAAAGTGGCTAGCAG
TTTTTCTGGGCTCCAAAATCACTGCAGATGGTGACTGCAGCCATGAAATTAAAAGACGCTTACTCCCTGGAAGGAAAGTTATGACCAACCTAGACAGCACATTAAAAAGCAGAGACATTACTTTGCCAACAAAGGTCCGTCTAGTCAAGGCTATGGTTTTTCCAGTGGTCATGTATGGATGTGAGAGTTGGACTGTGAAGAAAGCT
TTTGTAGGAAATAAGGGACATGTGGGTATGGGTCAGATAGTTAATTTTCAGCAGCAGAAGAATGACAAACAGGCTCAGAAGCAAAACAGAGACTACTGAAATTAAAGAACTAAAAATAAATTCAGTATTCCTAAAAGGAATTTTGTGTAAATGCAATAAATGAAGATAAATCAGCAAAGGTCTTAGAATCAAAATGCTTATAATCT
TTATCTGCAATTTCAAAAAGTGCTTTGTTGCATTATTAGGCCACTGACCTAAGAGGTAATGGGTAAATAGTTTCTGAAAAATGTCCAAAGCACAACATAAATTAAAGCTTATAGTCTTGCCTGCTGTTCTCACCATAGCTATAACTGCAAACTATTACGATTTTTACACAATATTCCTAACTATAATTTTACACCATAATATTGGT
CAAACTATTTCTCCTTTCTGAGCACACAACTGTATTTTCTATTTGTCTTGGGTATATATAGGGCCATATGATTAGTTTCCACAAAAGGATCACAGCAATAATTAAAATGCTGCATCTGAACTAAAGCAGTTAAGTCTGCTCTGTCACTTCTCTCTTGCCTCTGTGGTGACCACAGGCCAGGTGTTGAACATGGTCTCCAACAGGAA
GATATGATAAATGTACAAATATTCTTGAACATAAAGTGAAAGTAAGACAATAAAATTTGTGCCTGATGAAAGAGGCTCCTATTCAAATAACCAAGATGTGATTAAATAACTAGAATTCTAATACACATACTTTTTAAGCAATAAAAGAATAAGATTACTTGTAAAATTTTTCTTTTGCCACATATGAAAATGTTTATTTACACTGA
TCTGCACTGGAAATGTTTCCTGCACTCTAGAAACTGACAGTGTGTTGGGGAAGATAGACTTACAAAAAGATAGGTTAACCATGAACTTCTCTCGCAAGCTATTAAACACTACGGTAGAGGTGGAAACACTGCTTTTGACCCTCAGATACTGCCCAGAAAGGCTCTCTTGGTTTGACAAGTGTATGGAGAGTGTGCATTCGTTGTCC
GTTTATAATAGCCAGGACATGGAAGCAACCTAGATGTCCATCAGCAGATGAATGGATAAGAAAACTGTGGTACATACACACAATGGAGTATTACTTAGCCATTAAAAAGAATACATTTGAATCAGTTCTAATGAGGTGGATGAAACTGGAGCCTATTATACAGAGTGAAGTAAGCCAGAAAGAAAAACACCAATACAGTATACTAA
AAATCAGTACACAGAAATCACTTGCATTTCTATATAATAACAATGAAAAATCAGAAAGAGAAATTAAGGAATCAATCCTATTCACCATTGCAACAAAAGAATTAAATATCTAGAAATAAACTTACCTAAGGAGACAAAAGAACTGTATACAGAAAATTATAGGACAGTAATGAAAGATGACATCAAAGATGTCATAAGCAAATGGA
AAATCACAGAACCAAATGGGAGTTAAAATGGTTTTATCATGAAATTTAGTACCTAATACATATTTCTGACTGAGAAAAAAATATTAGAGTATAAAAGGCAATTAAAGAAGAAAAGGGATTCTCAAATGCCTATTCTGATAGCAATCTTGATGAACAGCTCATATAAGCTGCTGACCTCTCTATGTTGAATCATCAGGGCCTATAAC
AGGGCTGTCCATACTGTAGAGGGATGGTATCTAATTTATTTTTGTAACACATGTTGCAGCCCTATGCATATATATCCTTTTCTTTAGTGGCTGACCCGCAATTAAATTCCTCAGCTACAGGGAATTCTCCTTTCACTGTAACAAGCTTACTTATTTTTTTTTAAAATCTCTTCTAATCGATTTGGGGGAAACTGTTCTATCTCTCC
ATGTACCTATTTCCTTATCTCCTTGGCTTCCATTATTGCCTTAATATTCTCATCAGTGTCTAGAAAGAGAGCAATACCACGTTTGGTGTGAACTGTCCTGATTAAATAATAAGATTGATTGATCTTATTGATTGACATTCACAAGCAAGTGAATTTTATAGAAACAGCAAATGGCTTCTTAAAAGAACTAAAACATAAATACCACC
GAATACAACAGTAGAAAATGTTCCTCTTCCAACTAGTCAAGTCACCTTAGATATTGATATGAATTATTAACTATACGGTTTACTTAGCAATACAAATAAAATTAAAAAAATACACCTTAAAATTAAGAATAAAAAACCAATACATTAAAATGTTACTATACTGAACAAAACTTAGGTAACTGGGAGAGCATTTTGGAAATCACTAG
GGGATGCAAAATAAAACCACTATGAGATACTATTTTATATATAATCCTCTTATCCAAGATAGGAGGATCATTTTTAGGCATACCATTGAGAATGGCTAAAATTAAAACAACCTGATAATATCAGGTGTTAGAAAGGATGTAGAACAAATGGAATACCTTATGTATGGGGATTCCCTGAAGGTCTGTGAGAGAGAATTGGGCTGTCC
AAAGCACATACTCACATGAATTTTATTATAGTGTATTTTTATGTGTTCTATTTTATTATTAGCTATTGTTGTTAATCTCTTACTGTGGCCTAATATATAAATTAAACTTTATCATAGATATGTATATAGAAGAAAATATAGTATACATAGTATTGATACTATCTGGAGTTTTAAGCATCCACTGGGGATCTTGAAAGTTATCCCCC
TAGATTTCTGAGAGAGAGAAGGTATCAAAGAATGAGCTCCAGATGTATGCACCTCTTATCCAAGATTGTACAGCAAGTAGACTGGGGTGAAAAGGCTGAGATTAAAGAAAAATGCCATTTAGATAAATATTAAGAGTGAAAAGGACATGCCACAGTTCTACATAGAACAGAAGTGAAGAAATATTGATCGAATGAAAAACTTTTTA
CCTATTGTTCTTTCCTGCCCTTCTTCCCAGTGGAAGAAATAGTACACTTGTAGCAGTTCAAAGTTATAGCAGTTCAAAGAAGTAGAGTCTCAGCTGTTACATTAAAGATGGTTTTGAGACATCCCTGACAGCTGGTATATCTCTGTTCTGCCATTTGATATTAAGATACTATCTTGGAAGACATGACCTAAGGGAGGAACATATGT
CATCACTTCATGGGAAATAGATGGGGAAACAGTGGAAACAGTGACAGACTTTATTTTGGGGGGCTCCAAAATCACTGAAGATGGTGATTGCAACCATGAAATTAAAAGATGCTTACTCCTTGGAAGTAAAGTTATGACCAACCTAGATAGCATATTCAAAAGCAGAGACATTACTTTGCCAACAAAGGTCAGTCTAGTCAAGGCTA
CCTTTCCTTTTCAAAAGATGAAAGCTAAAAGGGAACAAGCACAAAAATGATGGCATATGTAGGGTGAGCAAAGGCTTATTCAGCAAATTCTATGATCCTCATTAAATGATAGGAGGAGCAGTTAGCTAACTTTTAGGCCTGCTGCCTGATACTTGATAGGGATTGCAGAAGTAGCCATTTTTGTAATTGCAGCCAAGTTTGAGCTA
TTTTGGAGGGCTCCAAAATCACTGCAGATGGTGACTCTAGCCATGAAATTAAAAGACACTTGCTCCTTGGAAGAAAAGCTATGACCAATCTAGACAACATATTAAAAAGCAGAGATATTACTTTGCTGACAAAGATCTGTCTAGTGAAAGGTATGGTTTTTACAGTGGTCATGTATGGACATGAGAGTTGGACCATTAAGAAAGCT
AGGAATTTCTGTTTTACAAAACTAGACTCACTTGTTACCAAGAGAAAAGGAACCCCTAGACAGTCACCATTCTGATGTCAGGAACGAAAGGAAAACAGAAATTAAAGTGATTTTAAATATGGGTGATAGATAGCGAGGGGAAGAGGGAAGTCTCAAATTAGACCTGAATACTGATGCAGAGTGTCACCACAACAATTTTCTAAATA
CTTAGAAGAAAAAGTAGCTGTGGTGAGCTGAATAATTGAGATTCTGCAAGTCTTTCAAGAGCTGAACAATGTCAATGGTGTCCCTCAGGTTGGCTGGGCTATTAAATTACCTGTTTACAGACTAGACCACATGTTTGAGCAAATACAAAGCTGCCAAAGGAAAATTTCAGAAACAGCTCATGAACTACGTGAAGATCACTGTAAGA
AGACAGAAGGGACATATGTACGCATATGGCTGATTCGTGTTCATGTATGGCAGAAACCATCACAATATTGTAAAGCAATTATCCTCCAATTAAAAATTAAATTAAAAAATAAAATAGTCAAAACAGATTATAAAAAATAATACTGGAGTGGATTGCCACGCCTTCCTCCAGGGGATCCTCCTGACCCAGGGATCAAACCTGCATCT
TAATTCTAGTTTAGCAAACTGAAAAATGCTTTTGGCCTATATTTGTTGATTTCCAAGTTGACTGGGAAGAAATTGTTTTGTAAGGGTAGGATCCTGTATCATTAAAGCTAGCTGTTTTTGATAGCTTGTTAATTTTGGACATAGCTTCATTGGAGGAGCTGAAATACACTCATGCGTTACCCACAGATGAAAGAGTCTGCAGGAAT
TTTTTGGGATCAACTGCTGATGGGTACACGGAACCTTTTAGTGGTGCTGGCAGTGTTCCACAAGTGCAGTGTGGTGGTGGTTGCACCACTGTGTGAAGTTATTAAAGACAGTGCACTGGATGCTTTGAATGGCTGTGATTTGTGGTGTGTAACTATACCTCAGTAAAGCAGTTTAGGAAGGTACTGCAGATGTCCAAGTGAAACAT
CAACACTTCATTGCAAATAGATGTGGAAACAATGGAGATGGTGACAGACTTTATTTTTTTGTGCTCCAAAATCACTGTGGAGAGTGACTGCAGTCATGAAATTAAAAGACACTTGCTCCTTGGAAGAAAAGCTATGACCAACCTAGACACCATATTAAAAAGCAGAGACATTACTTTGTTAACAAATGTCCATCTAGTAAAAGCTA
CAAGAAAAGCTCCAAGATATTTTGGTAATTCACTCACTTTCTGACATGATTCTGAACTAATTGTCATTCAGATCCAGGCCTGCAGGTTTACCTTCACCTAATTAAAAATTCATTAATTGAATTAGGTTGGGATAAGGATAGGGAATAACAAATCTGACTCCATATTAGATCTGTTTCTTTTACTTTAACCTTTGTTTTCTATTGCT
AAGTAGCTCTATTTGAACATGACTGTATTTGAACATAAGGACTGTAATGCATAGTTTTATTTATTTTTCACAACACTATGAGATATGTTTGTTATGTTCCATTAAACAAAGTGAACCACAGAAAAGTTAATTTCCTGAAGCTCTTAAACATACCATGCTGCCTCTCACATAAATACATGTTTTAGGAATAAAAATAAAAAGCAATG
CAATGCAGTTCAGCTAATATAGGTAAAAGTGGTTGTGAAGTTATGAAACCGAACTTGGCCTCCTCCCCCCGACATCCCCCTCCCTTCACCGCCCCCCCCCATTAAACCATTGTTCAACTGAGTAAATGGGAGAAAAGCTGCAGGGGCTTAGTCAGTAGTTGTAGCACCATCTAGTGTAATTTTTTCCTTTTCTGTGTGAAGAGCCT
CCTCCTTAGAAAACATACTTTTTTCAAAATATCAATAGATACAAACAATTTCTTTGTCTCGGTTCCTCCCTGGGCCTTTTTTTTTGTAAAATCATCTTGTATTAAAGCATTCTTTGACATATTTCACTGTTTCATCTTCCATGTCTATCTAGACTGAAGCAGTCAGTGTCTCATATCACAGCTTTTATTCTAATGAGACAAAATTC
GTTGGAAAAATAATTCAATTTAGTATAAGAACATCACAGACATACAAATCTCATAAGAAGACAATATACTCCTAATGTCATGCTTTTATTTTGTAGACATATTAAATCAAATGATGTCTCTATAATATCCATTAGTGACTCTCAAAGTCTATTTCAATATGAATGGAAAGACCAAGTAAATGTTTCACTATCAATCCCAGTAATAA
CGAGGACAGAAGATTGGGAGCTCTTGGCCGGTTCTGGGTGTTGTCCCCGGTGGGGAGGCCTCCTTATCACCGCTGGATCAGGGCCTGCTCAACAAGGCCCATTAAAGGGACTGGACTTGGATTCCATCGGTGCCCCAGGGCCAGGTGTTTAGAACCATCTGCTTTCTGACAGAGAAGATAAAAAGGCCTGGGCCAGAGGATTCTTT
AATAGGATTTACCCTCATTTTATAGGTGGGAAATCTGAGGCTCAGCGAGAAAGAAGTTACATGACTTACACACAATTACACCAGTGAGAGGTTAATCAGTATTAAAACCCGGCTTCACCCAATCAACAAAGCCCATGCAGAAGCTGGTCCCATTTTGCAAGTCTGTTAGTCTGTGGACTGGTTTCAGCCCTAGGGTGATAATCTCC
ACTGGAGAGCTACATGAAAAAGAATGAAATGAGAAAATTCTTTAACACCATATACAAAAGCTCAAACTGGATTAAAAGCCTAAATATAAAACCTGATACTATTAAACTCCTTTAGAGGAAAACATAAGAACAACACTCTTTCATATAAATAATGGGTTTTTTAAATCCATCTCCTAGAGTCATGGAAATAAAAACAAAAAATAAAT
GCAGAACAGATTCTAAACCAAGCTAGGTGTCTTGAAGTTTCCATGTTCTCTCTTTAAATGCATCTCTGTTTTTCCGGTTGCAAATGTACATATATACACTATTAAAAAGTAAATAAGGTAGAAAAAACTTGTCATGAGCAACGGAAGTCCAGAGACTCCTCTGTAGCTGCACTGTGCAGAAACCCTTCATCATCTGTACAGTAGTC
TGGTACTTGGCCTCAGGCAGGTGGCTGATGCTCTGAATCTCAGCTTCCTCATGTGCAAAATGAAGACCATAACCACCCCTCTCCTAGAGACACCAGAGTGATTAAATAAGATGGTGTCTTATAGCTCAGCGGTAAATCCTCCGGCAATGCAGGAGACGAAGGAGACGCAGGATCATTCCCTGGGTAGGGAAGATCCCCTGGAGGAG
GATCAACAACCTGTGGTGAGAAAAGTTAAACAATTTGAAGGTGTTATATTATTTTGGGAAGGGGCAAAGATATTAAATAAACATTGGTTAATTTAAAGGTATTAAAAATAGGAGAAATAAAAATATCATGTTTGTGGCAACCAGACATATGCATCTTTCAGATCTCCCAGGTTCCAACTGTGGAAAATGGAAATGACCAAGGGCCT
GCAATTAACTCCCAGAAACTGATGACAAGAACTGTCAATAAATAATTATAGTCTCTGGGTCAAATCTAGATAAATTTTAACCAAATTCAGATTTTTAGAGATTAAATGATTTGGGTTTTTTTTTGTTCGTTTGCTTGCTTTGTTTTTAAGGCACAAGCAAATCAGGCTCTACAATGTAATTTGGCCTTTGCCTAACTGTGACCTGA
TTAGAGAAGAACATAGGCAGAGACATAAATCAAAGCAAGATCTTCTATGACTCACCTCTTAGAGTAATGGAAATAAAGCAAAATAAACAAACAGGACCTAATTAAACTAAAAAGCTTTTGTACAGCAAAGGAAATCAGAGGCAAGGTGAAAAGACAGCCCTCAGAATGGGAGAAAATAATAGCAAGAAAACAATTGATAAAGAATT
GTCCCATCACTTCATGGCAAATAGATGGGGGAAAAAAATGGAAACAGTGACAGACTTCATTTTCTTGAGCTCCAAAATCACTGTGGACGTGACTGCAGCCATTAAATTAAAAGACATTTGTTCCTTGGAACAAAAGTTGTGACAAATCTAGACAACATTTTAAAAAGCAAAATATCACTTTGCTGGCAAAAGTATGTATAGTCAAA
GAAACACTTGAGATGAGCCCTACTGGACCCCAAGAGGCACAGGGAGGTGGAACCCAAGCAAGTTAAAATAGTCCCACTGAGCTGAGCAGTAGAGATCAAGATTAAAGCTGCTGAAGCAGCTGGAATCTGAAGGCCTGAGTGTGGAAGAGAAGAAAGGTGCAATAGAGAGGGAGCCTTGTAAGTCTGTGTGGGGGTTCCTTGGGTCC
GGCTGGATGAAACACAAGCTGGAATCAAGATTTCCAGGAGAAATATCAATAACCTCAGATATGCAGATGACACCACCCTTATGGCAGAAAGCAAAGAAGAATTAAAGAACTTCTTGATGAAAGTGAAAGAGGAAAGTGAAAAAGTTGGCTTAAAACTCAACATTCAGAAAAATGGCATCCAATCCCATCACTTCATGGCACATAGA
CCGAGATTCTGTTAGCCTCTGGTACCTGATTACAGGCAGAAGGAAAAGGAGATTCTCTAAGTTGGAAGCTCACTATTTGTTCAAACTTAAGAGGAAGATGATTAAAATGTTATTAGGTGGATTTGTATATTCTGAGAAAAGAGTGTTTAAAAGCCAGAGAAAGCTACAAATCAAAAACAGAATAAATACTTACAATTCCAGAGTCA
GTGCTGATGAAGACGTGGATAAATCGGAACTCCAGTGACCTGTGGTGGGAATCTAAAATGGTGCAGCCACTAGGAAAAATGGTACAAAGTTCCTCAAAAAATTAAAAATAGAACTTCCATGTGATCTAGCAATTCCACTCCTGGGAACATAGTCAAAAGAATTCAAAACAGGATCTCAAAGAGACACCTGCATACCCATGTTCGCC
GAAAACCAGTTACATACTGAAAACCATACTCCACATTTCTTTATCTCAACCCCTTTGCTTGTGAAGTGGAGGAAGAAGTAGAAGAATTAATTAGAAGTTAATTAAATTTCAGGCAGTTTTAATTAAGGAGTTAAAAAACAATTAAGATAAACTTAGAAATGTTACCTAACTAATTAGAAGAGCAATAAAAATTAGCAAAGTCATCC
TACTGTGCTTTGCTTTAATGAGCTTTATAAATACATGTTTGTTTTTTTTTTTCTTGTTAATTTTCTGTTTAGTTGATCTATCCATAAGTGTGAGTAGGGTATTAAAGTCTCCCACTATTATTGTGTTATTGTTAATTTCTCCTTTCATACTTGTTAGCATTTGTCTTACATACTGCGGTGCTCCCATGTTGGGTGGATATATATTT
GAGAAATGTAGTTTGTTTGTTTTTTTTTTTCAGATTATTTTTTCAGAATTCTTATATTAAAATAAATAGTTTTACTTGGTCAGGAGAAAAATTTTCATATATTAAAAACTTAAGTTTTTTGAGGGGCATGGATCTTTCTAAAGAGACTGGGTAATACATTAATACAAACTGGACAGTGTGAAAAAATGTTCCCAAAGTAGTTTGTA
GCTGCAGTCCACAGGATTGCAAGGAGTCGGACACTGAGTCACTGAGTATGAGTGATCTTACTGAACTGTATCTTATAAATGGTTAAAATGGTAAGTTTATATTAAAAGTACTTAACAATCAATTCTATTAAGAAGTAATTTTATTCTCAAATGATGGGGAAGAATGGGGGAGGGTCAGAATCATCAAGTGTGACTGAATCCATGGC
AACACAGTCACCCAGAACACAGAAAGAAAAGTAATTTTATAAAGATAACTCTTCAAATAAAGTCTTATTAAGAATCCAGCAAGTCCTGTAACTAACAACTATTAAAAAGCTACATAATTATATTTTATGGTCTTCCCTGAATCAGAGGGACCTTAGAATACTCTCTTATGTTGTTGGTTTTGGAAAACAATCTGACAGTAATCATC
ATTCTTAACAGAGTGCCAAAATAATACATCCTTACCAAAATTTATCAAAATTAAACTGTCATTCAAAATAAGAAAGAATTGCACAGAAAGCTTCCTGTTCATTAAAACACAGTGTGTTTTCTGTATAACAAGAAACTGTTCTCTTGTAAAAAGAAATTGGACAGCAGTGCACTGATGACTTGTGGCTCATTTTTTCAGAAATTTTA
AAAACAGGTGTGCACACTTTAGATACAAATACTGTTCACCTCAGTCTGTACTGTTCTATATGCAATGTTCAACATTTAAGCAAAAATGAAAGCCAGAAAAATTAAACCACTATTAAGAGACAGAGCCATCATTAAATGAGATTAACTCATCTGCTTAGAGAGTCTCAGACTAATGAGGAAAGGATGGAGTTTGAGCATCTGACAAA
TTTTTTAAAATCAGAGAAAAATCTAGTTTCAAGTGGTGAATCACCAAAGTAGGATTTTAGAGGCTCATTCCTAGAGCAAGGAGGAGGGAGAAGGTACTTGATTAAATATATGCAAGCAAATATGTTTTGAACCTCATTACAAGAATATTTCTACTTCACAAGAAGTTGGAGATTTGGTTGTGGCCCTCAAAGAATGTAGAATCACG
ATACTCAAGCTGTTTTGGAATCTATAAATTCTATCACTTAGCAAGCAGTAGATGGAGAATTTAAGTGGTGTAACTGTTCTGTTTAGCGGTTTCTTATGAAATTAAATATACTCTTAGCCTGTGATGCTAAAATTCCATTTTTAGATATTTACCTAAGAGAAATTAAAGCATATGTCCATAAGAAGACTAGTAGGAGAATATCCGTG
CATAGAGCCTAGGATTCTCCTAATCTTATAAGAACACTGTTAGAAAATCTGTCCAATCTCTGACTCAGAGACAGACTTTGTAATTTTACTCTGGAATGTAATTAAATGTCTTCAGGAGGAAGGGGGAAGGATTCACTGTTTGTTACTCAGATATGTAGGCAAATCTCCCTATTCTGGAATATCTTTGATCTCTGTATCATAGAGAG
TATCCCCTCTTTTTTGAATTTTCTTCCCATTTGGGTCACCACAGAGCACTGAGTAGAGTTCTCTGAGCTACACAGTAGGTTCTCATTAGTTATTTATTTTATTAAATAGTGTATATATGTCAATACCAATATCCAAATTCATCCCACCCTCTCTGCCCCACCTTGCTATCTATATATTTGTTCTCCACAACTGTGTCTCTGTTTCT
CGTTTGTAAAGAATGTAGCAAACTGTTGGGCATATGCAAAGTTTTAACGAATTGAAATTACTTCCATTATTGTAACTTTATTTCTCCTTTTCCGCTTAGCATTAAACTTTCATTATTTTCCAGTGTCATTAATTGTTCTTTCAGTTATCATTTTAGGTTGCTGTATAATGTCATTTATTTTCATTAATCTTGTATTGTTGAACGTT
TTTTTAAATTTTATTTTATTTTTAAACTTTACATAATTGTATTAGTTTTGCCAAATATCAAAATGAATCTGCCACAGGCATACAAGGCCATTGCTTTCTAATTAAATTCTCCTGACTCTGGGGCTCTCCCTGGCCGGAGTGTCAGGAGCCCACTGCTTCAGACCCTGTGTCCTGACACAGCCAAGGGGATTTGCCAACCCTCCTTG
GTCTTCAATAACTTCTGCAATTTTGTCCTCAGAAGGGTCCCTCTTAACACTCTCCAAAGGATCGTTTCCCCACATCCCACCTCCAGCCACTCTATACAACATTAAACTATTTTATTGTCTTTAGGTAATTTATCTCCTTCAAACTTACGATGTTATTTTCTTATTTACTGTCTTCCCTGTTCCCCCTTTTTAAATGTAAATTCTTC
ATTAATTTACAAGATGGAGCTGAAAATAAATAAACATACTTCTCAGTCCAAGGGCCAGGCTTCCCTATCTTTCTTTGATTAAAGTTTCTTGCCTGATTAAATTAAAGCACATTTAAAATTTTATTTTCTCCCCTTTTCCAAAAAGGATGCACAGATAATTCCATGTCCATACAATTCATCCATATTTATTCTGTTCCCTAAATGTC
ATAAAAAAGAAAAATATCTCACTTGACAGATTCCTATTAAAATACAGTAAATTTCATCTACAGTCTTTTTGTAATTTGTATCAGAAGCTGTAACATAATAATTAAAATTATAACTGAGATTATTAAGTATTTACTAAAAGTGTTTCATACCTCTGTCCAGAGATCCATATGGAGATTTTCCCATGGATATTCTTTTTCCCTTGGGG
TTAAGAGGGAGGGAGTATATACATAATTCTGACTGATTAGTGTTGTTCAACAGAAACCAACACAACATTGTAAAGCAATTTTCCTCCAATTAAAAAATAAATTAAAAAAAAAAAAAAAACCAAGAACCACAAAGAGCTCTATTTGATTGTGCATTGGCTCTGTGTCCACATCTGCACCAATGACCTCACATGTATTATCTCACTTG
ATAGAGGATATTGTAGACAATAGTTTTTCAGATATAAGTCATTAAAAATGAAGTCCGCTCGTTAAATATAAAATTCTGTGTTGTGTTTGTGTGTGCAAAAATTAAATAGTTCAGCCAGTATCTGGTGAATGTAGTACGCATATGTGTATGGTGTGAGCAATATTGTTTTCTGATTTGGAAACTGACCAAGAGTTGGAATTTCTGCA
TACACCACATGTTGGCGCTGAGTCCTCCAAGTTATTAGTCATTTTTTGGAGGCAGGCTTCCTGTGCGGATTAAGATTTTTAGGAGTTGTAGCAACCTCAAATTAAATTTGACACAAACTCTTACTTTCTCTTGGTTAGAGATGTTTGTAATCTGAGATTACATACCCTGAGATGTTTGATATAAAGAACCCGTGTTTGTCATTCTT
AAGAAGATTTATATACAGTAAAGATCAACTGCAAGGGGAAAAGAACAGGAGGAAAAGCCAACAAATGAATAAATGTACAAAAATAATAATAGGTTTAAAAATTAAAACTAAAGAAAAAGAAAAAAAAGAAAACCCCACAGAACTGCAAAAGCCCAATATAGTGGCAGTGGTTTATAAAAGCAATAAAAAATGAATGAAAAAAAAAA
AAGTTCAAATGGGGGAGAAAATGTGGAGTTTAAAAATAAAGAGGAAAAAACAGGATGCATGGGCAAGAAACAACAAGACAAACACACAGGTACATATATAATTAAAACAAAGACTATTGATTCAACTGAAAATCTCCAATTTACTAATAAAAATATAAATAATAAAAAAAAAGATATCAGGATATTGACTGGCTTTTGTACCTCCA
TAAATTCTGCTCAATTTAACAAATATTTATTAAGGTGATTTTATGCAAAGTATGATTTTAGATGTTTTATGTAACCACTGATTTCATATCCCTTGGAAAAATTAAACACACATCCATCTCCTATAACTGTTTATTACTACCATTAGAGCTTTAGGCTTGGTTTTTACATTCTAGAAGACAATAGCAGGTGTGGGGGTAGGAGAAGG
ACATAAGTATTATAGATATATATGTGTGTGTGTGTAAAAATAACCAGTAATTAAGTATATAAAATTACCAGACTACTCTTTTAACAAATATACAAGAAATATTAAAATCCAAATTAGTCCCACATCCATAAAAGCAGTTGCCTTAAAGCCGTCCTTACTCCTGACAAGGGCAAAAGGAGTCAGTTTAGGATACTGTGGTTGACAGC
TCAGTGTTTGCAAAATGTCATAAGGATTGTGTATGATTTTTTATGTATTAAAAATCAATTGCTATATTATATATAAATAGGAATTTTAAGTTGTTCTATGATTAAAGACGTCTAGCTTCTTTTAGCACCTTTTCAAATGTTTTTAAGTATTTTCCTATCATGGTGTATATTGCTAATTCTCTACAGTAATCACTCTCTGCATATCC
GGGTTAACCAGTTCATCTCTTAAAATGCTAACACCTGTCTGTAATGTAATTTACCACTTCCAAGTGGATGGACAGGTAAAAAGAAAAAAAATTGATACATATTAAACTTATGTGTTCCTTCTTCAGTTCTCTTGAATTCTCTTTTTTCTTGAATTCTCTGTTTTTATTATGATTATGCCATGTGGAAGGACCTTTAGAACTTTACC
ATGCAAGAATACTGGAGTGGATTACTGTGCCCTCCTCCAGAGGATCTTCCCAACCCAAGGATCACCACCTGGGAAGCCCCATGAACAGAGGTATAGGCATATTAAATAAACAACCCTTGAAACTGATATATATCAAAGTAAACATATGTAGCAATTAAAGGCAAATAATGTGTTACTTAAAACATTTTCAATAAATATGACAAAGG
CCGACCCAGGGATCGAACCCAGGTCTCCTGCACTGTAGGCAGATTCTTTACTGACTGAGCTACAAGGGAAGCCCCCCAACAATGCGGTAAGGCTACAACTATTAAAAGTACCACATGTCCAGATTCATGAGACTGAAATTTTTATTTCCTTAACTTTTAAGAATTCTGGATTTCAATATAGCACAAAGAAAAATCACATTTTATAA
AAAAGAGAAAAATGAAAAATTGAACAGAAATCAAAAATATAAAATGGCAAAAATAAATTCTAATAGACCAATAATTAGATTAAACTACATAAATATACCGATTAAAAGACAGATTGACAGAAAAGATGAAAAAAAGCCCAACTATAAGCTGCCTAAAAAAAACTCACTTAAATTATGATGTTCAGGCAGGTTGAAAGTAAAAGGAT
TTCCCTGGGCAATCTGCACATCTATTAAAAAATCCTTATGGCAGTTCATGCAAGCACAGGCTTTTGAGGCTTTTTATAAAGGGCTTATTCATCTGCATTGATTAAATCCTACATAATTAGACTCAGTTCAAGGTCACTAAGTACAGTGATATGTTTCTACAGAAACGTTGACTTTTTTTCAGCTATCATCCGTTCCATGTTTTTAT
TTCTCCAGGGGATCTTCCCAGCCCGGGGATTGAACCCAGGTCTCCCACATTGTAGACAGACGCTTTACCGTCTGAGCCACCAGGGAAGTATGGAGTATAAATTAAACTATAAAGTGCTACAACAGTGCCTGGTACATAGGAAAAGCCTGATTTATGTTAACTATTAAATATTATTGTCAGGACCTTTGCACATACTGATTTTAATT
CAGGGAAGCCTGGCATGCTGCATTGGGGTCAGAAAGAGTCAGATGTGACTGAGTGACTGAACTGAGAATAGCCAGAATATTAGTGAGGACAGAAGCCCAAATTAAACTGGCTTAAAACCTCAGGGGGTGGGGGCAGATTGAGATTAATGTACTGGTTTATATAATGGGAAAGTCTGGGTGGTGCAACATCAGGCATGACTGGATCT
CTTTTGTACATTTTGGATATGAAAAAAGTCATTTCCATTTCAGAACTCAGCTGAAACTAACTTCTGTTCTGCAGCTTCGTGATACTTTCCACGGAACACTATTAAATCTCTCCCAGAGGCTGTCACTTGGGGCATTACTGTTTAATCACATCATTCTAACAGTGTGTGGGCTGCTTGAGGACCTAGACAATACCAAGCACATTAAA
CAGGGTATCCTTCACATTTAAGCTAAGTGAAGTACAAAATTATCAATATAGAACAGATATGCTTTTAAATTCCCATATAACAATTAAAAGTAACATTAAAATTAAAAAGGAAACAAATGATAAATTATCTGCAGCTGTAGTGATTATGACAAAAGGTAAATACTATTTCCAACACAAAGAAATTCACACTTAATAGAAGACTGATT
AGTAATAAACACTAATATGGGCAAAACAATGGAATATTGCTAGACACAGTATTATTAATAGGCAAAGTTGAGATGGTGTGCTTCAGTTCCTAGTTCAAGTATTAAATGTCATTGGACTCAATACTGTGGCCTTTCAGGATCAGATGATACCCTCTGCTGGCTAAATGTGGAATTGCGTTTAAAAATGAATGGCTTTATTTTTTTGT
GCCTGGAGAATTCCATGGACAGAGGAGCCTGGCAGGCTATAGTCCACGGGGTCACAAAGAGTCTGACACAACGGAGCAACCAAGCACACAGCACAGAAATATTAAAGTTCTCTATTGTGGAAGTAAATACAAAAATGGATAGAAGAGAGGAGAGAGAAATCACAGATGACATTCCTCGTTAGAAGGGGTGACCAAGTAGAAACCTC
CATCACTTCATGGCAAATAGATGCAAAAACAATGGGAACAGTGACAGACTTTATTTTCCTGGGCTCCAAAATCACTGCAGATGGTGACTGCAGCCATGAAATTAAAAGACACTTGCTCCTTGGAAGAAAAGCTATGAACAATCTAGACAGCATATTAAAAACAGAGACATTACTTTGCCAACAAAGGTCTGTCTAGTCAAAGCTTT
AGGTCTCCTGCATTGCAGTCAGGTTCTTTCCCATCTCAGTCATCAGGGAGAATCAAGTATCATGTATCTATTGACAGACAACCTTTTATTATTACAATGTATTAAAGAGACAAATGACTAATGAGACTATAGCATGCTACCATTTGCATTTTTAAAAATCTCCACAAATGCTTAGACATATACCCACACACTTATATATATATATA
GAATGTGAACTTTTCTGTTTGGCTGAATGTGTGAAACGCCTGTAGGCCTCCTCGTAGCACTGTCTTCATCCTAATCCCATCTCATTTTATTACTCACACCATTAAAATATAAAAAGTTGTTCACAAACTATATGTTTCCCCCTGAAGCTTAGGAGACAGAGTACCGAGCAGTATTTAAACATTGATCTTGGGCCTAGGGTGGTTAC
TCTCCTTCCCTCCCAATCTTTGCTTTTTATCCACTTACCTCCTTACACTTTTAAAGGGTTAACTAAAACAGAAAATTTAAAGCACTCCAATTGCCAACAAATTAAACTATCCTTCTATGTAGTTAATTTATGTTGAAAAATTTCTAAAAGTATCTTGATAATATATAAATACCAAACACCTAAATTGATGTTTCAATGCCTTTAAC
TTCTTGCACATACCTTGTCCGAGCATGCTCAGTAAATGAATTTTCTGTCTACTGTGCTGTAAATTGGGATTTGACTTTCCCATAATTTACTTGGTATTTTATTAAAGACTGAAATATTACGATCACAAATATCCCCACATTTGTACTCACAAACCTGAACAGTTGTGTATGTTTAAGTAGTTAAGATCCAAATTGCATAGTTAGAA
CCTTAAATTGTATTCTCCAATAATATATTTAAATACTTAAATTTTTATTTATAATGCTCTTAAGTATTCATTTGTTGTTGGTAACAGCAAAAGGCTAGGAATTAAAGTAGTTGCGGTTCATAAATATAATGGAAAACTATTCAGCTTTGAAAAGAAAAAGGTAAATCTATGTATGTACTGATAAGGAACATCTCAGATTGTTAAGT
TCTTCAAATGAATGATGCTGGGAAAACTAAATACCCACATGCAAAGAACAAAATTGTACCCTATCTTTACACCATATACAAAAATCAATTTAAAAAATGGATTAAAGACTTAAGCATATATCTTGGAATTCTCAGAACATATATATCTTAAGAACACTGCCTTTCTGAAACTACAAAAAGTATGCCCAAGATGACTGGAGAATTGA
AGGAAGTAATGAGTTAGAGCTATAAAACCCCACCCCACCTAGGGAAGAGAAAGCATTTTCTCACAAACACTTAAGGCAATCTGAGAATTTCCCTTTGCATATTAAAAAAATACAAAGTGTGAGATTAGACAGCAGTATTTTTCAGACTTCTGTAAGCATAATAATAATGGATGGTGATAAAAGCATGACTATTTTTTTTAAATGAG
CAATATCTTATAATAGCTCATAAAAATCTGAAAAAGAATATATATAACAGTCACTTTGCTGCACACTTGAAATTAACACAACACTGTAAATTAAACTTCAATTAAAAACTCATATATAGATAGTTATGAAATATTCAGGCATTAGAGTCCATACCAATATCAATGATATAACATATTATTTTAAAAAATGAATAGTTTTCAGTTAA
CCTAAGCCTGTATTGTTATCCAGTAATTTTCATAACTTTGGCACGTCACACAAAAGGCAGTGATAAAGTCAGAACCAAATTGAAGTGCTTTGATGTATTTATTAAATCAGATAAGAAATGGATATTTAAATAATAAATTATTACAAGCAAAGGTGAAGTGAGGAATGAAGCTTTAGAAGGAAGAGAAAGGCCAGTGCATAAATGAC
ATGGACCAAGGACTAGAAGGGAATACAGAAAATGAAAACAGAACCAAGGGGCTTGCTTCTATTATTTCCATTCCAAAGTAATAGCATTTTTGTCTACTATATTAAAACTCAGACAAAGGAGCCTCTGGCTCTGGGGTCAGCCTCACCTGCCACTTAGAAACCCTGGGCTGGGACTGAGGGGTTCTGGTGGGCCCTGACCATTCTCG
CGGTGACAGACTATTTTCTTGGGCCCCAAAATCATGGCAGTCATGAAATTAAAAGAGGCTTGCTCCTTGGAAGAAAAGCCATGGCCAACCTAGACAACATATTAAAAAGCAGAGACATTACTTTGCCGACAAAGGTCTGTCTAGTCCAAACTATGGTTTTTTCCAGCAGTCATGTATGGATGTGAGAGTTGGACTATAAAGAAAGC
GAGGGAAGCTCAAGAGGGAGGGGACATATGCATACCCGTGGCCGATTCATGTTGATATCTGGCAGAAAACAACAAAATTCTATAAAGCAATTATCCTTCAATTAAAAAATAAATAAATTTTAAGAAAAGAAGTGACATATTTCCCTTTTTCTGCCCAAGGAAACTACTCAGCTCAACACCGTTTCCTTTTTACTCTGACTGTCCGA
GGAAAAGAGAGAAAAAATGAACAAAGAAAAACAAACAAGGTTGTGAAAATTATAAAGAAAATATAGGTACAAAATTGATAACTAATACCAAAAAGCAAAAATTAAAAATCTAGAGTAGAGTTTGGAATTTCAAAAATACAATGTTAAAAAAAAGGAAGAAGAAACATAAAGAGAAAACAAACAAACAAACAAACAAAAACAATGTC
AAGACAGTTTGATTCCAGCAGGGGAGGCAGCTGATGGAGACAGAAGCTGTCATTTGCTGACCAGTCACTGTGGGCCAGGGTACTTTGTGTATTTGGACTCATTAAATATGACCACAGTCTTATGAAGTGGAGACTTTATCCCCATTTTCTACTTAGGAAGGTTGGAGCACAGAGAGGTTAAGTAACTTGCCCAAGGTCACACAGCT
AGATTTTAAGAGCAGTGTGTACATGGGGAGAACGTGTGGGTCCTGACACAGCTGACACCATCACTGTTCTCATGCAGGCCCCCTGGAAAGGAGATATTCTATTAAAAAGATCACCTCCAGTCACTGAGCACAAAACCAGAGCAGAAATTGGCTGAAGCTAAGATACAACAGCACCTGTGGCCTAAACTTATCTTGACACTTCACAG
GGGAGGGAGACTCAGGATGGGGAACACATATAGACCCATGGCTGATTCATGTCAATGTATGGCAAAAACCACTACAATATTGTAAAGTAATTAGCCTCCAATTAAAATAAATAAATTCATTAAAAATTAAATAAATAAAATCATAGCATTTGCACAGCTGCTTGGAAAAGAGAACTGGCTTTTCAAGTCCTGAGGGAGTCAGAGGC
ATGATTCGTTCATTTAAGCAGTTTTTTTCACTTACAACAACAAATAATTATCAAGGAGAGGTCATATAAAATCTATAATGTAACTTGAAGTTAGATCTCTATTAAACATATCCCATTCCCATCTGCTCACATATACACTTAAACATGCTAAAGAGTAAAGAAGTAATTCTGCCTTACAGGTGAAGCTGAAGTACAAAAGATAAAAA
GACCTAGAGGTCCATGTACAGAGTACACTGTTAAAGGACTGAGATAGATGGGAAAGTCAGCTCAGGTTTCTAAGTAGAGGAAGGACAGGTCTGAGTTGATATTAAAGCGTCACTCTAGCCACTTTCAGGTGATCAGGTTGATGGAAAGCAAGAGTGGGTGTGGAAACACAAGTTGGGAGGTCAGTGCAGGAAATCAGGTGAGAGAG
GAGATCAAGTGAACTTTGTTTGTTTGCTTGTTTTATACAAAGGAGAGTTCCGTATTTGTTGAGGTTGTTGGATTGAGAACTTTGCATGTGTCGTTGTATCATTAAAAGCCTAACAGTTACCACATCTACTGCTTACATTGCCAGGAAAATTACACTCACATCCCAAATTCATAGCTGTATCTCATCAGTTCCTTCCTCATCCTCAA
ATGCAAGTGTATGTTATCAAAGATTAACTCAATATAAATATGCAAAAATAAAATTACTTTTGTTTTTAAATTCCTTTTACTTAAAAATTCAAAATTGTCTATTAAAGTAAAAAAATCATATGCATATAACACCAAATTTTAATTTCATAATATTTCATTAAAGCTGATATTTTCATTTTTAAAATCTTTAAATCTCATTGCTTATA
GCAGTCTCCCACTGTGGAGACAGCCAGCCAGGAACATAGGCAGAAACATGCTAACAGGGCAGCACAACCCAGGTCAGAGGGACAGGAGGACATGTTTTGAATTAAACACTAGAAAGGACCCACTGAGGACAGCTCCCCATCACAGGAGCTGGGGTCCCAGGCGCTACAGAGGGGATGTCATTCCTTCTTGTGGCTTTGTTGCTGAG
TCATGAATAATCTGGAGCTTTTCAGAGGATTACTTTGAAATACCTCCCTGCCGACTTTTCATAAATTAAGCATAAACTTTCTTTGACCTCATCACACATAATTAAATAGCTGTTGAAGGGTTAAAACCAGCTAAAAAGCAATTCTGTATCTCGATCCCCATTCTCCAGCAAAATTATACAGGAAGTTTCTTTTGGTTCTCAAGCAG
AGTTGTGCAGCATGAATTTGAAAGCAGCCCTGTCTTCTCCGAAGCCAGGCCCCTTCCATTAAGGGGATGGTTGAAGATATAGTAACGGCAAGTTGAGCACATTAAAGAGAATCGGAAGGATCGGGTGGTTGAATCTTTTTGTTTTTTAATGTCAAATATGTTTTCAGTTAACTTCAAATAGTGTAAGGCAAATTTCACCTTATGGT
GGTAAATGTTTTGCATGTACTTTTAGGTTATATATACACAATAGGCGCAGAACTCTTTTATTATGTGTTTTATTTTCATATAAATTAACATCCTAGAAAAATTAAAATAGAAACACTAAATACAGTATTGCACATAGCAATTTCTGTTAAACGCCCCATTGTATCATTGAAGTTCATATACACATGGAGGGACTGAAGGAGACAGG
ATAATTTCACATAGACTTGCTCCTAATGCCTGCCAAGGAAAACAGCAATTTGTATCACCAGGAATAAATCTACATTTGAAAAGAAATGAAAGTTACAAATATTAAACTGTGTAACTCTGGTCGCCTCTTTCATGCTACCCTTCCTTATAAGTTCTCAATTATTTTATTTTATAAAACTGGCATTAAAAGACAACCTAAAATGATGT
GGCAAGAATGCTGAAGTGGTTTGCCATTCCCTTCTCCAGTGGACGATGTTTTGTATTATTGTGCTATAATGTATTTTTTGCCAAATTCTAAAATTTCTAAATTAAATCTTTAATTCTCAAAGTGTTTTTCTTAGGAATAACTTCTACAGATATTATATAAACATATACATATAGTTTTATATTTTAGAAAAGTGAAAAACTTGACC
GGGAGTCCTGAGTTAAACCTCACAGCTGATTGTGGAAAGGGGCTGGGTGAATTCATGAACAATAGTGATGTTGGTTCTTACAGGAGCTAAGATAAGGGTAATTAAATCTTGTACTTCAGGCCATATAAATGGATCTCTGCAGGAGGGCGAGAATTAATTTAATTTCACGTGCACAGCCCTGCCCAACCCCTCCACTAGCTTTATGT
TTTTAAGAAAGAAAAATACTAATTGAAGAGAGGAAGAGATTGCCTGCAGAGGTTAAGCACAAAAAGGCCATTAAAAATTTCCCATAAAAAACAGTCACATATTAAACTTCATGGTTATGTGGGGGCTGTTTTCTTAGGCTTGGCCATGCACTGCCTCTTCTGTTGTCTGTTTTCTGAAAATCAGCAGCAGTGCTTGCTTATAGGCA
AATGGATATATGTTTATGTATAACTGAATCACTTTGCTGTACACCTGAAACTAACAAAACATTGTAAATCAATTGTACTCCAACATAAAATAAAAACTAAATTAAAAAAAAAAAAAAGGAGCTGAATCCATGGATGTCTAAATATCTAGGAAGCAACATAGATTTTTGGTGCATAAGCTGCAAATGGATTGACTAGAGTTCCAATT
AAGAAGATTAAGCAGAAGATCAAAGAAAAACAAAAAGAAAATGGAAAACTTCTATACCTCCTTTCCTAAAATATTAAAGAATGCAGTTTGTAGAATACTGATTAAAATCCATCTGAAAAAACACTTGCTTAAGATATCTAAATATCTTGGTTAATAGGATAATTAAAAAGATAAATACTTATACCTTCAAGGAAATACAACCTTGA
TGGCAGTTTCCACAGTCAAGACTGTTTCTGCTATTACATCTCTTAGTAAAAGGGTGATACACTCTCCATTCTAAGATGTCAACTCATCCACCTTTCTGACATTAAAGTATAATGTACAGTCTTTATGTGGATTCTTCCCTAGTGAAGTCACATTCCCATGAACTTGGGGCAAGGATACAATGGGGCTAAATTAACTCTGGGCAGAA
TGAGGCTCAGAGAGGTTAAATATCTTAGCCAAACTTAAACTTTTCAAATAACTCTGACTCCAAAATCCATATTCTGCTTATTGCCCCACACAACAATGCAATTAAAAAAAAAAAAAGCAAATACCCAATAAGTATTAACTTGGGACACATCAGAATGTTAGTGCCCCGCCATGAAACTGGTATGACAGATATCATATTATGAAAAG
CAGGAAGGAAAGAAAGAACAGCCAGGGAATATGTGATTAGTTCAAAATGGATGAATTGAATTCATTTGATAAATATAATTAGCTGTAAATCACCAACTTCATTAAACAAGGAACAATTCGCAGAAAACAAAGGTGCATGCAAATTTCAGGGTGCCTTGTCTTTTATGTGAGCCCTTCTCCAGAAGTATGCAGCATTGAGATGACTT
AAGGTTAAAGCAACTCACTTGTCAGCCACAATAAGAACTCTGAATTTTATTCTTAGTGCTGCACTACAACACGGTAAGAGTTCAAAAAATGCTCTTTATTATTAAAGCTGACTTTAACAAATAAGAATCGGTGGTCAATATACTTCATGACACTGATTGGAAAGTTAAGTTTTATGTCACGCGTATTGTCTGACAACAAAAACACA
TAAAAATGAATAAATTATAAAAATTTATCAATACCTTATAGTTTGAAGATGGGAATATAAAATAATGTATATTTTTAATTTTTAAAATTAATTAAAATTGATTAAATATATATACATACATATAACCTGCTGCTGCTACTGCTGCTAAGTCAGTTCATTCATGTCCGACTCTGTGTGACCCCATAGACAGCAGCCCACCAGGCTGC
TCTGAAAGTATGATAGCTCTTTAAATCTGTCTTTGTGGGAAGGGTAGCTGGGACCCAGAGGGAAGAGCAGTTCTTGGCTACTGACTTCTTTTTTAAAAAAATTAAATTAAACTTCTTTGGAGATAATTATAGATGCACATGCACTTGTATGAAATAAACGCTTGTACCGTTCAGCCTCCCCCACCCCCACCCCGCAGGGAGTGGTA
GCTGCTTGGCATTCAGCAAAATAAAAAAGCCTACTTTCCTCCTTCGGCCGTGGGGAGAAGGGGCATTTGGTGGGGTGGCTGTAAGGACAACCTTCCAGAAATTAAAGTCAGGAAAAGGGAGAAGGGGAGGAAGCTTAGGCTCCTCCAGTCCCAGACAGAGGCTTCCTGGGGGCCCAGAGCCTGCACTGCAGGGTCCAAGACTCAGA
ATCACTTCATGGGAAATAGACGGGGAAACAGTGGAAACAGTGTCAGACCTTATTTTTTTTGAGCTCCAAAATCACTAGAGATGGTGACTGCAGCCATGAAATTAAAAGACGCTTACTCCTTGGAAGGAAAGTTATGACTAACCTAGATAGCATATTCAAAAGCAGAGACATTACTTTGCCAACAAAGGTTCGTCTAGTCAAGGCTA
GGAGAGAGGCTCAAGAGGGAGGTGATGTATATATAATTATGACTGATTTGTATTGTCGTATGACAGACATCAACAGAATGTTGTAAAGCAATTTCTCCCAATTAAAAACAAATTTAAAAAAAGTAAAAATAAATTATGGTGTTCAATTTTTATTCTTGATGTTTTCACCTGAACATTATTATGCCAAGAACTATGCCTATGACATT
TCCAGTCCCTTCACTTCATGGCAAATAGATGGCAAAACAGTGTTAGACTTTGTTTTTTGGGGGCTCCAAAATCACTGCAGATGGTGACTGCAGCCATGAAATTAAAAGACGCTTACTCCTTGGAAGGAAAGTTATGATCAACCTAGATAGCATATTAAAAAGCAGAGATATTTCTTTGGCAACAAAGGTCCATCGAGTTAAGGCTA
ATGGGCCAGAATTAGATATTAGGACTAGAAAGAGGAATAATAAGTGCTGCTCTGCTTAATATACACCCCAACTAGTCAGTGGGTGACATTTGAAAAGGAAATTAAAATAAAATGTAAATGTCATAATGTAGTTAAAACAAAGTGAAATAGGAATGCAAATGAAGGAGAAAATTATTCTATGCATTGGGAATTCTCTTAAAAAGTCA
TGTTCCCACCCCAAAAGGAAATTTTTTCTGAGAGGAAAAAAGCTAAAGAGATGCAAAAGAGAAGTTACTGTATGATTCCATTTATATTAAATTCTGGAACATTAAAAACTAATCTATAGTGACAGAAGAGATCAGTGCTTGCTTGGAGTGGTGATCAGAACAGACTGACTTCATAGTGGTGGGAGGGAACTCTTTGAGGTGATAGA
TAAGAAATTCCAATAGACTTTCTAATCTACTGAGTCTGATGAACACATGGCAATTTGCTCTGTGTGGCAATGAGCGGTGTGCAATATTCTTTATTTAAAGATTAAATCACTCAAATACCGTGATATACTTGTAAGGCTAATCTAGAAAAAATTAATACTCTTTGTTTTTTAAAGTTCCAATGTACACTTGCAATTTTGGCCAACGT
TTTTCTTGGGCTCCAAAATCACTGCAGATGGTGACTGTAGCCATGAAATTAAAAGACTCTTGCTCCTTGGAAGAAAAGCTATGACAAACCTAGATAGCATATTAAAAAGCAGAGACATTATTTTGATGACAAAGGGCCATCTAGTCAAAGCTATGTTTTTCCAGTAGTCATGTATGAATGTGAGAATTGGACTATAAAGAAAGCTG
AATTACTTGATTATCCGAGTGGCTGCACATATCAAAGAAATAGAAAGTAATTTCACATCTATACATGTTTTATAAGTAAGCATTACTAACATGTTATTGTATTAAAAAAATTACCACTTTTTTCTAAGAGGAATTGAAAAACACATGATATCCTATGTTGGAAGTGTGTAACCAGTGTTCGGAAGTGTGTAATGCCTGGCATATAC
ATGTTCATCGCAGTACTGTTTATAATAGCTAGGACATGGAAGCAACCTAGAATGGATAAGAAAGTTGTGGTACATATGCACAATGGAATATTACTCAGCTATTAAAAAGAACACATTAGAATCAGTTCTAATGAGGTGGATGAAACTGGAGCCTATCATACAGAGTGAAGTAAGTCAGAAAGAAAAACACCAATACAGTATATTAA
TCTCTGAGTGACTTCATGCTCAAGGCATTAAAAACTCAGGACATACAAGTAAACTTCTCTAAATACCTTTTCCCAAATTTGTCACAATAATTCACTGGAAATTAAATAAACTTCCCATTCGATGAATGATATTTTTTAAAAATTATTTGATTTGCTATTCCTTATGCAGTACCAGCTCAAACATCTTCTGTTATCCTATAGGCAGA
AGAAAACCACAAGCCTCCCCACCCACAGCAACTCACAGAGACTATATCCCAGTGGAAACTCCGTACAGGAGCAGGTGCACAGGGCCCAGCGGGACTTCTCATTAAATGGTGATGTGTGTGGAGACCACTCTACAAAGGAGCCACTAATTGAGTGGTGAGCCTGACAGTGGACGGGGATGTTCACCCAGTTCAGCCAGCCCTGCAGA
GATATGTTCTCAGCAATCAGAATGCTGAGACTGTCTTATTTGTCACAATTCTCCCATACTTAACTTTTTTTTTTAATTGTGTAACCATTTTCCTAATACTATTAAAAACAATCAATATGTACTTTCTGATCATCAGCTCATGACTCCAGCCTGGTTTCTGTGTTTCATTTTGTTCCCAGTTAAACATTAGCGCTGCATACATTTGT
ACTCCTCCTGTGGAAACTTAGGTCACTTAGTATCTCTGGTGTTCAGTTATTTCGTATGTAAAGTTTGAAAGGTATTTTCAATATCATTGAGTTTTTGTGAATTAAATGAAATTATGTATAAACAAGTGCTTTAAGCCCCTTTTCACACAAAAAAGCAATAAATAATATTTATTAGGTGTTTAGCATGCACCAGTGTACGCGTGCCT
TTATATATTTATTAAAATTCATGTGAATAGTTAAAAGGAAAGAGTTGTGGACATGAGGGGATGGGGCGGGCGGGGGGCAGTAACGAATTGAAAGAATACCATTAAAGCATATACATTACCATATGTAAAATCAGGTAGTCAGTGGGAATTTGCTGTATGACACAGAAAATACAAATGCTTGAGACAGCCTAGAGGGGTGGGATTGG
CGGTCAGGGAGCTGGATCCCGCAGGCTGCAACTAAGCGTTCACATGCCACAAGAAAGATCAAAGACCCCTCGTGCCACAGCTAAGACCTGGTGCAGCCAAATTAAAACATATATATAATTGAAAATACATATGTCATTTTTAAATATACAACTATATAATGGAGACACTTGCTACTTAAAAAAAATCTCAAGGTATAGCCTCTAAA
CTCCCTCTTCTTTCAGACTGCTCTCAACACAGCAGTTAAAATGGGTCAGATCGTGCGATTCCTCTCCTCAGAGCCCTCTGACCACTTTCTTTGTCATTGCATTAAAGCCAGGACCTTACAATGTTGAATAACCTTCAGATCAGATCAGATCAGTCGCTCAGTCGTGTCCGACTCTTTGCTAGCCCGTGAATCTCAGCACACGAGGT
CGGTAATAGTTGTGAAGGTGTTTTAGCTAATGAAGCATGGCCATAAACACACCACTAGATGTTCTTGTGCTGGTTCCTGAGAAAGAGGTTGTTCCTTATTATTAAAAACTCATCTCCTGTTGTTGATAACATAAACACTTTACCTACCCTCCTTCTTTGCTAAAAATGTCTGATTGCTTTTACAACAATTTACAGCTTTAAAAGAG
TCTTTAAGCCGCAGCAGCTGTTCAAATAAATGAATCTATTTTTCTTCACGGCTTCGAAGTGGCTCTAAAGGTAATCAAAACCAACAGTTCTTTAAGGTTTATTAAAATTAAATCATTCCCAAGTTAGCACCTTAAAGTCTCACATTTTGATCCGCTCCCATCCTCTCTGTCCTTGCCTATGTCAATCACTCTCTAATGCAGACTTT
TGTTTCCCATTTGTAAAACAAGGGCAGTTGGACTGGATGATCTCTCAGGTCAACCCCTCATGCTGAAAATTATGTGAGTCCTCAATATTTCTTTCTCGGTATTAAAGTGTTTATTCATTTTTAAAATTCTCTACTAATTTTAGAAGATATTGCAATTCAAGGAGAAGAGTAGTGACATGATACTAGAAAAAAAAAATCAATGTATT
CTATTCATACCTCTTCAAAGATATACATCTAGTTAGGAAGACACAGTACTGATCCATGAAATTTTAAATATGGGGGTTATTCATTCACTGATCTTGTGCCATTAAATGGAAAGAACGGACTTAAGATTAGGAAACATTTTTATGTAATAAATAGGATTTTTATTATGTGGTAGGCTGGGTTCTTTTACAAAAGTCTGTTTTTTCCC
GTCAGCAGAGATCAGCAAACTCAAATAGTTTCAGTGGTTGGATTTCTAAAATGTGCCTTTTGAGAATTTCATACACTTGCCTGAGGCAACTTGAGATTTTATTAAAGTATAGGTCAGGATATAAAGCACCAGTAGTACATTGAAGCTTGCTCACCATGTCAGTTTGATAAAAATTTTAAAAAACAGGTCTTAAATATGTGGTATAA
TTTATATTTTTCCTTGGCCTATTTTTATAAAATTTTCCTCCTGAATTACTTTAATTCATTCAACAGTCCTCATATCTTATGCAAAATCAAGTGGACCATAATTAAATAAATAAAAGAGAAAACAATTGCCCTTCTAAATTTTTAATTTAAGAAAGGAGAATGCATGAATTATATTTCTCATAGAAAAAGTACAAATAAATATTATA
ACCTCCCTCCCCATAGTCCAGGTTCGATGCAGGATACATGACTGGCTTATTCTTTATGATCTTTTGCATTTAATCCAGGATTAAAGATCTTAATTTAATGATTAAAACATTACAACCTAATGTTTCAGGCAAGTAACATTCACAAAACTGAACCACAGATGTTCATCTGGTGGATTGTGCCTGAATGTTTACGGTTGTTAGCTGAA
ATACAAATAAATAATTGTTTTTGATATAGCATGGTAAGTGCTAGATTAAGCAAAAGGAAGGGTGCTGTGAAACACATAGGAGGGCACATAACTCAAAAGAATTAAAGAAAACTTCCTGAAGAAAATAATGTCTTGTCAATTTTACCTTCCATACAAATGTATTTTTATTTATATTTTTAAAAACTGTGGACTTTATATGTAAATCT
CCTCTCTTGGCGGGTGAGTAGCTGAAGGAGTGATTAGTCCCTTTTTAGAGAGGAGATGGGGGCTCAGAGATGCCAAGTGACTTGCTCAAGGTCACCCAGCATTAAAGGGCAGAATAGGGATTCAAACTCAGCTCTACCCATCCGTGCCCTGGACCTTACCTCTGAGGACAGGGCCAGGCTCCAGTCTAGAATCTGGGCTCCCAACC
GTCTTGAAAAAGAAATCAAGGCAAAGCTGGGGATTCAGGCTGTAAGGTTTCTTGCACAGTCTCTTAGTAACTGATTATCTAAAAGAAATGAACTCCAACCATTAAATACCCTTATGGTATTCTTAAGAATTTAAATTGCAATGTGTCAGCATGACTTCTTCCTACCTTGGGTTTCCTAACCACACCCTGGCCATAGAATGTAGAGC
AAACGTCACCCTGACACTACAGCCCTGCTGGCAGCTTCAGTCTGGTGGCTGCTTTCACTTCTACACCTTCTCCGCCTGCAAAGTGTGGTTTTTCTTGATTATTAAAATTTCATTTCCAGAATGGAAACCAAATTCTTTTCAGCTTCCTCAGGCATGCAGGAGTAGAGAAGTCTTCAGTAGAGTCAAGTCTCTAAGAGAAGTTTCCA
GTTTTAGAGTGTTGCTAAATGAAATTTTCAGATGGTAAATGTTACAGGGACTTAATGTTCGAACAGAATTAGAATCTTCAAAATGAAAGGAAGAAAAAAAATTAAATCTCTTCCCTCCCTCTCTTCCTGTGTGTCCCGAATAGAGATTTCTTGAAGCTATTTCATTCACCATGCATATCATGGTCTTTTGTTCTTGCTTTCTTCAA
TATCCTTCCGTATTATTGTGTTTGCAGCTCTCTCGTAGTGAGAAACCTGATTTCCATTACCTACAATATATTTATTAATGTGCTTAGTCCTAGAATACACATTAAATCATTTTAGGATTGCTAATCACATCACTGTATAAAACAGACCTTCTAATGAGAGGTCAGTAACTGTATATAGTTCTTCATGGCTTTACCTGAGTACAACT
TTAATCTAGAAGCCAGAAAAACTGGTAAGAAATTCAATTTACATTCAAAACCTCCCCAGATCTGGAGAAATGAAAGAACTGAAATCTCTGGAATTGAGATATTAAAAAAGCAAATTTAAAAAATGGAGGACTTGAATATCTGGTTAAGAAACATAGATCACTATCTCACTTTAGGGTCCTCCACAGAGTTGGGTTACTCAGCTTTC
ATAGTTGCTTGGGAAACATTATTTATGCTTTGTGGTTATTACTTCTGCTGCTCTCAACTTGAAGCACTGCATGTGTTTTTGTGAAGAATGTTGATACTTGATTAAAATCATAGCCACATCTCTTTTGATAGGCAATTTCACTTTGGAGAAAAGGTGTAAGACTTTTAGTGTTTTGAATGTAAATCGCATCTATCTCATCAGAATAT
AATGATTTTCCTCTGTATTCTAAGAGCCATGGAAAGCTATTTAGGCTTTAAGCAGGGTGGTGATGTGGTCATTATTATTAAGCTGTTATTAATTATAGTTATTAAATAGGCAAAAAAGACTATTTACAAGACTATTAAAAACTCTGTGGTGTGAGAATGGACGAGAAAGGGGGGAAAATAGATGGCGGTAAGGCCAGGATCCTCTT
CATATCATCCATGCCACCTGCAGTTGGAAGCCTACTTGATAAAACGACCAAAAGAGCTAACTATTTACATCTATTAAACGGAAATTTTCTTATAAGCATAATTAAAAAGAATTTTTTTTTAAATTTTTGGTCATGTAGAGTCAATTTATAAACAGAGGTGGTTAAGTAAACATGGATATAAAACCAGGGGAGTACATTTAACAAAT
TACACAGGATCTCTGCATAACTTCTTACAGCCCAAAAGAGACAGATCCAGACATATAAATAAATAACTCATAATACATAAAATTTATCCCGAAATGATTTATTAAAACTAACATCTTTGGAGGACAGAAGATGGTGGAGTAAGATGGGTAGATCACCAGCCTCCCCACAAATACATCAAAAACTCATCAAGATATGGAACAATTCC
TATCTCTTCAATGGTGAAACCAACTAACAGATCAGTTTCTGAAGTATCGGCTTCTGGCTGGGACTCTCCAGGGCCTTGTTCTTGATTCAACCCCTAGAATATTAAATGTAAACAACACTCAAGTAATTTCTGGAGCCTTTACTGATTTATACATAACTTCAGAATTCTTTCGGCTGCTTTCCTATCAAAAATGATGTCAATCTAGG
TCCATTTTCATCATTTCATGGCAAATAGATGGGGAAACAATGGAAACAGTGACAGATACTTTCTTGGGCTCCAAAATCACTGCAGATGGTGACTCCAGCCATTAAATTAAAAGACACTTGGTCCTTGGAAGAAAAGCCACGACAAACCTAGACAGCATATTAAAAATGCAGAAACGCCACTTTGCCGACAAAAATCCATATAATCA
AGTTAGCTAACCTTGGATATATATCTCTAATGGGAAAAGTATCTCTGAGCAATAGGGATATGTATCCTATATATTCTATAAAATGTATAAAATACTGAAGATTAAACTTAGCGGGAACTTGACCAACCAATGCTGATATTCTGAATGAATATAAATGCATGAACCATGATATTTTGTAAAGAAAAATCAATTGTGAGGAAGGGAGA
ATACTGGAAGAAACATCAGGTTCCAATAGAGCTCTAACTACTCCTGTATATCTTTACCTCTGGAGAAAAAGGTTGGAGGGTGGAGGACCTTAAAGAGCCTATTAAAAAGAAGGGAAAGATGTGGAGAACAGAGTTCAAGAGCAGATGCAGTCAATCCTGAAAAGTATATACTTCTCAGAGTTAATATTTATAATAAATGCTGATGA
TCTACAAGTAGGATACAGATCATTGTAGTTAGTGTTAAGTACTTTGAGTTACAAATGTCAGTACAAGGCTTTCATAACATTTAATTTAATAATAATGATTATTAAATCATTAACAAAAATTAAAATGTAGAAATCTAGTAAATAGATTATTATTCTTTTCTACTGTGAGAGGGAATTTTAGATACTATATACACAAGTAACAGCAT
TGACCCAGAGGGATGGTATGGGGAGGGAAGTAGGATTCATGTTGATGTATGGCAAAACCAATACAAAATTAAAGTAAAGTTTTAAAGTAATTAGCCTCCAATTAAAATAATAAATTTATATTAAAAAATTTAAAAGAAAAAAAAAGGAAAAGGAAAAACAAATAGATTGTGCAGCCATGGCTTCATCTTCCTGTAGGAAGATCTTG
TTTCTTGTTTGTATTCACTGACTAGGACCAATAAGACATTGAATAGAAGTGGGAAGAATTGGCTTCGTTTCACTTTACAAATGTTACCAGGGAAGGTTTCATTAAATATGATATTAGTTGTCATGTTTTTATTGATGACCATTTTCAGAGTGAAAAAAAAATCCCTTTCAATCCAAGTTTGCTGAATGATTTTATCATGAATAATT
GTGATTATTTGTGTATTAGGTACTGTTATAACAGTATTTCACATCTCTATTAATCTATCTAACTATGCATCATTATTAACACAATGCTATTTATGGAAAAATTAAAATGAAAAATTTAAATACATTTAATAAATGGTATTTTTTAATATACTTAATATGCTTTAGAAAGAAGTTTCAAAAATAAATTTTTCTAAATTTCTGTAGGT
TAGATTCTGGAAAGGGAAGATACTGCAATGAAGAATGAACACTTCTTACTGTCTCATTCCTTAACCTGGATGGTGAGTATACAACCGTGTAATGTTATTCATTAAAGGGTACCCTTATGCTGTATACGCTCCTTTTATGTATATTTCATGAACTTAGTTTTCCTGTTATGATGAAAAAAGTCTGGGGATAGAGAAGCTTGAGTTCC
AGCGTTTTTTGAGAAAGCATTGAGATTGCATAGTGATGAAATCAAGTCCTGATAGGAAGCAAGATGGTGAACTAGAGGAGTTAAGAATCTGTATCAAACTATTAAAGGAGGCCCCCGCCCTCTTGCCATGAACTTCTGTGCTCCTCAAGGTGTGGTCCTCACAGAATCACTTGGGCTCTTGTTAAGAATGCAGACTCTCAGGCAAC
CCCTGTGAATAGGAAATAGGATAAATTCACTGTTATATTCTTGTAAGTGAATAGCAACTGCTACTATTTGGGGAAAAACTGAATGGCACATCTTCCACCAATTAAAAAATAATACATTGATTATAAAAATGAATGTTAATTTGTAGATAAATTCAGTTTTCTGCATAACTTTGGGACAATGACATTAACTATAAAAAATGGCCCTA
ACCTATGATGTAGCATATTGCCTATAGTTAATAATACTCTGCTGGATACTTAAAACTGTTAAGTGGGTAGATCTCACATTGTCTTACCACTATAAAAAAAATTAAAACTGAATTAGATTTGAAGAGTTGGAAAATAATTTAAATGTATGGGTGGGAAGAAGAAAGAGAAAGAAGAAAATTAGATTAAAAAAGCAAAAGCTCTATCT
GCAAAGAGTCAGATACAGCAGTGACTGAACAACAAAAACATGTTGCAGGCAGTACAACAGGTAGTCCTACTTTTACAGAAAGAGCATGAGACTGAGATCAATTAAATAATTTGTCCAATCAGACAGCACGGAAATGATGGTACCTGTATTTTAAAAAGTCAAATCTATTGAGACTTTAGTAGTTTATGTACAGTAACTAATGTGTA
CAGATGTAATGAGAAACAAGGCAGGAAGAATCATTTTGATTTCCTCAGTACTCATTAGGAAACTATCCAATACAAAATAATTTATTCCATTACGGAACAGATTAAAAGTTATCTTTAAGGTGGTCATTAACAACCTCATCAGTATCATAATGTCAGCATCACATTAGTGATACTCTCAAAAGAAAAATCTCCAAGTCTTTAAAAGT
AAACCTTGAAAACAAAATGGAGAAAATCCAAGAATCAATTAACAAAGACTTAGAAGAATTAAAGAATAAACATACAGAGACAAAAAATACAATTATTGAAATTAAAAATACTCTAGAAGGAATCAATAGCAGAATATCTGAAGCAGAAGAATGATTCAGTGAGCTGGAAGATAAAATGGTATAAACAACCTCTCAAGAGCAGAATA
TACAGCCAAGTCTTTTCTAGACTTTTTCACTACTCATATCACAGAAATGGCTAGCAATGATGTGTCAGGCACTGCCCAAGGCACTTTAGGGCACTGAGTCATTAAATGAACACTGAGTCATTTCTCATATTCAGTTCGGTTCAGTTCAGTTCAGCCACTCAGTCGTGTCCAACTCTTTGTGACCCCATGAATCGCAGCACGCCAGG
AACCTGCATCTCCTGCATTGCAGGCGGATTCTTTACCCCTGAACCACCAGGTTTTAAGATTTTATTTTTGCAAGTCCTGGAAAATTAGACCTTACATTTAATTAAAATTTTAACAATAATTTAACAATAACAATAACAATCTACAACTAATTCTATAAAGTTGCTTAATTCACTGGCATGCATGCATGCTCAGTCACTTCCAACTC
GATTTCATATAGAAAAAAGCATGTCAAATATCTCAATAATTTTCATACCAATTACATATCGACACTGTAATATTTGAGGTGTGGTTAAATAAAATACATTATTAAAATTAATTTCACCTGTTTCTTTCTACTCCTTAATGTGGCTACTAGAAAAAAATTTTTTTTGGCTGAGTTGCGAATAGGGATTGAACCCAGGGCCGTGACAG
TAGTAAAAGGAAATGGGTGAAATCCATTTTAATAATAGCTATTATTTAACCTAATATATCTAAAATACTATCATTTTAACATATAACCAATATAAAAATGATTAAAGATATACTTTACATTTTTGCCACTAAGTATTTTAAATTCAGTGTGTTTTTTACACTTAGCACAGACCTCAATTTGGGTCAATTACATGCTGCAAGACACC
GGGCCTTCTTTTTATTCAGATGGGTTATTTCCCTTCCTTTCTCTCTGGCTTGCCTCACTCTCTTCAGGTAAGCCTTGTTTCAATTTAAAAAAAAAAAAAAATTAAAATTTCCTCCAGAACAGAGCATTTAAGGGTCAGCCAGGAAGAGGTCTGCAATACATAGAATTTGAAAGGAAGAAGGCAGGGGCCTGGGGGAAAGGAGAGAA
AAAAATGATGGGAAAATACTTTACAGACACACAAAATTTATTGCCAGTAGTCCCACAAGAAAATAAAAAATAAAATTATGAAAAGACACACATCGTGATGATTAAAGGCTTTGTTCAGTTGGAAATTATAGAAACATAAATTTGTACGTAAGATGAATTACACAAGCTTAAATACATACATAAGGCAAAATGATGTATGTAAAAGA
TTTATTTTTGAGGGCTCCAAAATCACTGCAGATGGTGACTGCAGCCATGAAACTAAAAGACACTCCTTGTAAGGGAAGTTATGACCGACCTAGATAGCACATTAAAAAGCAAAGATATTACTTTGCCAAAAAAGGTCCATCTAGTCAAGGCTATGGTTTTTCCAGTGGTCATGTATAGATGTGAGGGTTGGACTGTGAAGAAAGCT
AATGACAACCCACTCCAGCATTATTGCCTTGGATATCCCATGGATAGAAGAGCCTGGTGTTTACAGTCCATGGGGTGACAGAGTCAGACATGATTTCTTGATTAAACAACAACATGACTCCCATATCCAATGTTTTCTTTTCAAACCCTAACATGAAAAAAGTAAAATATTATAAATATGCATTTACACATTTCCATTCTAAATTA
TATCACTTCATGGAAAACAGATGGGGAAACAGTGGAAAGAGTGGTTGACTTTATTTTTCTGGGCTCCAAAATCACTGCAGATTTTGACTGCAGCCATGAAATTAAAAGACACTTGCTCCTTGGAAGGAAAGTTATGACCAATCTAGACAGCATATTAAAAAGCAGAGACATTACTTTGTCAACAAAGTTCTGCCTAATCAAGGCTA
CCTGTATACCTGGCTCCCTCCTTCTAGTACTCTATTTGGAGTAATACGGTATTTTACCAGCCCTGTAAGTGGCCCAGCACAAACCTGTCCTCAATTCAAAATTAAATGACTAAATTGGAATGAAGTTAAGCAGCTTTATTCAGAACCAAGAGCAGGGGTCCCTCGACTCAAGGGTGAGGTCCAAACTTTTGAGAAAGTTCAAGTCT
AGTTTTTAATTAAGTATGGGTATAATATAGTATGGATTGTACCTAAAAAAGTCATATTTTTATGACAGTCCTGTCTTTTATTTTGTCATTTTTTCTCCCGATTAAATAACATATATATCAGCATTGCTCCCCTCTTCCTATTGAACTTTTAACATTTCTTAATTATTAGTGATGTTTGAACATAAACACTATGGTAGGTGATGAAA
GGCATACATCACATGAATGCATAATGTTATTTTCCTTTTTATATATGTGTCCCACACTGGCTAATTTGCTGGACACAAAGAATACCAACCTTACAGCAAGATTAAAAGGAGAAGGTGCTCGGTATGGTCACAGAGAAAATGGTCAATAACATGAGAAAAGAAAGTAACAGCAGTGGAGGTAAAGAGAAAACCCAAGTGGATAACCA
GCGTTAGTCATGGAATCAGAACTAAAAGCCGGTCCAGTTTTGCAGGATGCATCCTAAAGGGCTGTTTTTAGGTACTGAATTTGTGTTTGCCATGTCCACAATTAAAATAGTGCACCTTCTCTAACACAAACACGCACACACACACACAAAGATAACAACAAACCAATTCCAAAAGGCCCAAAGCCCAATCAGCTCCAAAAGGCTCA
ACATGGATGGTCTATTTACACAGACATTTATAGATAAATGTCTATCTTTATTTCAAGAATGTTATACAGTTTCCATAGTATAAGTTTCATGCTTTTTTGGATTAAATTTATACCTATGTATTTTATTATTTTTATGCTATTGTAAGTGGAATTATTTTATTTCATTTTTGGATTGTTCATTGAAAGATACAAACACAACTGGGTTT
GTACAGTGTGGAGATGCTGGATTAAGAGATGATTTGCATTTCTGGTGGTCCTGAGATGGAGGGCAAGAGATTTCATCACACTACTCAGAATGGCACACAAATTAAAACGTACTAAATGCCTCTTTTTAGAATTTTTCATGTAATATTTTTGTGTCATGGTGGACCACAGGTAACCAAAACCACAGAAAGCAAAACCAAGGGTAAAT
TAGAAAAAATGTCTTGACACTGGCTTCAGGCACCCTCAGAAACACTTCTTGGTGATATTTTATGCTTTCTTCTTATAACCTGTCCCACCCTGACAACAATATTAAACAAATTCGGTGCCTCTGTTCCAAGTCTGCATTCAGATACAATGCAGTTCACATCACCTTTTCACCAGCCTGCCACCTGGATGGATCTGTGGCTTCGTGGA
GCCTGATGTCTGAATTACTCAGGGACTTTTCAGTTAACAGCCAATAAATTCTCTCTATTTTCTAGGTCAGAGAGAGTCAGTTCTTCTGTTATAACAGAAGATTAAAGGAGAAAATATACTTGAATATTCTGAGTTAGGTCAGTAGAAAAGATACTGGATAACACATATGCCAAAAAAAGAGAGACTGGTACAAGGTAGAATTACTT
TAGTGAAATACTGAGCTTTTTCCTTAAGATCAGGAAAATTACAAAATACCTATTTTCATTAACTCTATTCAATATAGTGCTACAAGTTCTAGCCAGAGCAATTAAATAAGAAAAAGAAATAAAAGGCATTCAAAATCGAAAGAAATAAATTGGGAAAGGAGTATATCAGGGCTCTATATTGTCACCCTGCTTATTTAACTTTTTTG
GTTTTTTCTTTGTTTTGAGGTCTTTGTTTTGAGTTAGTTTTTATTTGGTTAGGACTCTTTGGGCTCCAAAATCACTGCAGATGGTGATTGCAGCCATGAAATTAAAAGACGCTTACTCCTTGGCAGGAAAGTTATGACCAACCTAGGTAGCACATTAAAAAGCAGAGACATTACTTTGCCAACAAAGGTCTGTCTAGTCAAGGCTA
CAAGATGCTTCAAGTTACTCTTGTGAATCTCCTGCTCAGGACTAGAATCAGTCATTTCCTCAAAAACCTTTGATTTGTATATTGGAAAATGGCATTGAATATTAAATATAGAACATTAGGATGGTGGGAATCCTTACTTCTGGTTTGATCATTGTTTTCTAGGTCTTCTCAGTGGGAAGAGCTAGATACTACATGTATGCTAAAAT
GTTTACAATAGCCAGGACATGGAAGCAACCTAGATGTCCATCAGCAGACAAATGGATAACAAAGCTGTGGTACATATACACAATGGAGTATTACTCAGTTATTAAAAAGAATGCATTTGAATCAGTTCTAGTGAGGTGAATGAAACTGGAGCCTATTATACAGAGTAAAGTAAGTCAGAAAGAAAAAAACATCAATACAGTATATT
AAACTATCTTCATCTTCCTGACTGCCCTTGACACTCATTAGCAAATGTTGAAACATTTGTGGGTATAGCATATATACCATTCATTTAGATTCTTGAGTATATTAAACTTTTCCTTAGTTATAAAAAAATTGGTCTTTTAGTACTTCATGAGTGTGGTGGGGATCATAGATCATAACACCTTCTCACCCAAAACATACAATATTTTA
ACTAAAAATCCTAAACTGTGGCTTGAAGCTAGCCTCATTATTTCAGGCTAAGTTTTATCTCTGATGGTTTCTCTTATCTTTACATTTCCCCCATTTAGCTATTAAAGCAATTCCCAGTGGTTTTTAGTTCTCTCTAAAATTGTTTTCCTCTTCTACGCTGTTTGGCAGAAACTGGGAAAGACTATGGCCTTTTGTTCATCAGTGCC
ACGCTGCAACTAAAGATCCCAAATGCCACAGCTAAGACCCATCACAGCCAAAAAACTAAATATTTTTTTCTAAAAAAGGAAAAAACTCTGATGGGAGTACATTAAACGTAAAAAGAATCTTAAACTTAAAAAAAAGAAGCAATAGTCCTGACTCTTCTATTTCAGCTAAACATTCTACATATTTCTCAAGTCTCACACATAAGAAA
TTTTCAAATTTACTGTTTTTTCTTCCTGAAAGATGTAACAGTTTGTTGTTCAGTATGCTCCATTGGTTAATGAACTGCCAGATATTAAAAAAAGAAAAAAATTAAACATGCTACTGTGAGATAGCTATGATACTGAATACTAGAATGAGAATACCTGGACTTCTAATTACATAGATGGGTTGGTGCATGCTGGTCAGTTTTTAAAA
AAATCAGACAAATGTTTATGATCTTATCCATTTGCTTTACCGGTATCTGATTTTTGAAGTCTTCTATGCACTGAAATAGATATCTCGGACTTAAAAAAGAATTAAAAGCAAGTAAAAGTTCTAGGTTGCCACTGCATGGAATAGTCCTTCTTTCTTCCAGAAAGAAGTGCTTTCTTCCACTAGCATTCAAAGCTGCCTGGTAGAAT
CCTGCACATCGTCTCCAACCTCAGTTCTTCCAACTTCCTGATTTGAGCTCAACCTCTAGTGGGCTCCAAAATCACTGAAGATGGTGACTGCAGCCATGAAATTAAAAGACGCTTACTCCTTGGAAGGAAAGTTATGACCAACCTAGATAGCATATTCAAAAGCAGAGACATTACTTTGCCAACAAAGGTCCGTCTAGTCAAGGCTA
GCAGAGCCCACAGCCTCACAAGACACCTTGCTGAACTGGGGCTCCATCTGTTTGTTTCAGTTATTTTAAATCTTTTTAGGAATAAGGGGAGGCATCAATCATTAAATGCACTCTCTTCCATGGAAGGCAATCACCTCTCTCTCAGAGAGTTTACCCACTTGTCTCTGTCACACCCAAAGGGGCCAGCAGAGTGAGACAAGAACTTT
GCTAGCTTATAACTGAATTAGGTAACTACTAAATACTCATTAGGCAAATTACAGAAAATAAAGGAAACATACTCATTCCTACAGCTTCATGAATGCCAAAATTAAAGATAATATAATGAGAATTTGGGATTAAGCAATTGTAATTTGGCTGTAAAATCTCAATGGCTTACACATTTTAAATTGAAATAAAACCTCTAAGCATCTTT
AGGAGGGTTCAGGATGGGGAACACAGGTATACCTGTGGCGGATTCATTTCGATATTTGGCAAAACTAATACACTATTGTAAAGTTTAAAAATAAAATAAAATTAAAAAAAAAAGATTTATAGGAAAAAAAAAAGTGTCTGAATATATACATATACACATACACCCATAAGCAAAATCAAAACAGTCTAACAAAAGTGAAGTAAAAT
TCCTCAAGCTACAACTTTTTCTCAGGCAGATGGGGACCAAAGCAACTTGGGATTCAAAGTCTCAAAATGAATTTGTGGTTTAGGAACAATAAACGATGTTATTAAATGTAGATTCTAAGTATATTACTTCCTGAAACTTAAATTTAAGGAACAAAGAGAATACTAGTAGGTAAAGAATAACTAACTGCAAGCTCCTTTGGCCAAAC
TGGAGGGCTCATCAAGAGGAAGAGAGTTGCCTTTTTTTGTTTTATTTTCTTAAACATAGGCTGTTCTGAAGGAATATTTTCAGTTACTATTTTGGAAAACATTAAACAGTTCCCAGGCCTTCCTGAGTTTGTTCAGTTGTAAGTTTGAGGAAACTGCAGTTAGTAAATTGTGGTTGGCAGATGCTGTAAGCAGGTGACTCAATAGG
TTAGAACCATAAAACAAATGTAGAATAAAAGTTCTTATTAATAAAACTATTGCTAATAAGACTAGGAAGAAATGCTTTTTCTAGTACTATAGCCAAGTAAATTAAAATTCTGAGATATAATATTCTACTTTCCATAGAATATCTCAAATTTATTGCAACTGTGAAAATGGCTTTCAGTTACCATGTGTGAAAATGAAAATGTTAAA
ATAAAGTCCAGTGCTGTAAAGAACAATATTGCACAGGAAGCTGGAATGTTAGGTTCATGAATCAAGGTAAATCGGATGTGGTAAAGCAGGAGATGTCAAGATTAAACATCAACATCTTAGGAATCATTGAACTAAAATGGACAGGAATGGGTGGATTTAATTTAAATAACCAGTATATTTACTACTGTGGGCAAGAATCCCTTGGA
CATAGGCAAAACACTCTCTGACATATATCGCAGCAGGATCCTCTATGACCCACCTCCCAGAATATTGGAAATAAAAGCAAAAATAAACAAATGGGACCTAATTAAACTTAAAAGCTTCTGCACAACAAAGGAAACTATAAGCAAGGTGAAAAGACAGCCTTCAGAATGGGAGAAAATAATAGCAAATGAAGTAACAGACAAACAAC
CACTATTCCCTCAGCCTCTAGAGTAATGCCTGAAGAGAGAAGGCACTCAATATTTTTTGAAAAATAACTCCATTTCCTCTTCTCATATCAGATCCAATCCATTAAAATCCCCAAGGCTCTGCGTCCAAAACACATCCAGGGGACATCCCTGGCAGTCCAGTGGTCAGGACTCTGGGCTTCCATTTCAGGGGGCAAGGGGTCGATCC
AAGGCTAAAGATAACCAGTGAGCTGCACTTGGAAATACTAAGAGACTAGGTTCAATTTAAGTGAATATGAGGGTTTTACTGAGGCCAGATAATGTAAAATATTAAACCCTTCATTATTTATCTGGGGACCACAAAGGAATAACTTTCCATTGTTTTTGGTTGAATTTTCTAACTTTTAGAATGGGAAAAATAACGATCAATTTCTT
TTTTCCTTTAGTGTCCTATAGTTTTCAGAATGCATGTCTTATACCTCCTTGGTTAAATTTATTCCTAGATATTTTATTTTTTCTTATGCAATTGTTAGTAATTAAAAAATTTATTTCTGATAGTTTATTGTGAGTATTTAGAAATGCAACAGATTTCTGTACCTTAATTTTGTACCTTGCCACTTTATTGAATTAATTAGTTCTAG
AGGGAAGTCTTGGATATTGTAAGCCTAACAGGGAAAAAAAAAAAAAGCAACTCTACTGCTGTCCAAGTCCTGGTCTTTTAAAATAAGTACTATGGATGAAATTAAAGCCACAGAGTTTTGATGGATTTGTCTAAAATCACATACAATGACACAGATAAAATTGCGATAAAATTAGTGTTTTCCATGTTTGCCCACTGCTTTTTAAT
GTTTGGGGAGAATGGATACATGTGTACGTGTGTGGCTGAGGCCCTTTGTGTGTGCCTGCAGCTCTCACAACATTGTTAGTTGACTGTACTCCAGTATAAAATTAAAAGTTAAAAGAAAACACCTGTGGAAGCTGAACTGCTCATGAACGCCTCCTCTCTCGACTCAGTCTGCGCATTCCTCTCAAGCTTAGTAACTTCCAGAGGCA
GGTAACTAGGCTTATTGTGATGATTATTTTGCAATATATAAAAATGTCAAGTCACTATGTCCTAAATCTGAAATTAACATAATATTTTAAATCAATAAAAATTAAAAAATAAATTCTATTAAGCATAAAGTTATAAGTTTAACTACATTGTCACCTGTTTGAAAACATTCCCATAGGTTGTAGAACATCAGTCGCTGTATTTCTTC
TGGGAGGGGGGTTCAGGATGGGGAACACGGGTACACCCGTGGCAGATGCATGTTGATTTATGGCAAAACCAATACAATATTGTAAAGTAAAATAATAATAATTAAAAAAAATAAAGACAGCTTTGAAAAAGAAAAAAGAGCAATAAAATTGAGTTATAAATTTCAAAAATCTTGTATATCCTCTTTATAGTATTTGGGAGACACTG
GGAAGAAAGGAAGGCTACATGGAGGGTCTGGGAAAAAAGCAAAGTAGAATGAAGAAAAATGAGAAACAAAGAGACATATTTTCCAGTATACTTAATATAAATTAAAGACATATTTAAATGAGCTTTATAAATTTTTCAAGACTAACCAGAGGGATTAAATTAAATATAGACATTAAATATTATTATTCAATACATATAATTATAAT
TTGATTGTCTGTATCAGAGGTAACACTCCAAATAAGAATCTAATATTTTACTTTTTTATTTAACATCAAGAGGAAAAAAAGAGCTTGTTATGCTATGAACATTAAAATTCATTTTTCTGGCTGCATACTAAGAAGAGACATATTATGAAAGTTCAACTATTTTAGATGATGTTATATATGTCTCTTTTGTTAGATAACATATCACT
TATTTCAGGATATTAGAATAATATTTCTTATACAGTAATACTTGAAATAGACCTTATCCAAGGATTATTTTTAAGAATGCTAAAGTCTTTAATAAAAAATATTAAATAATTTTAGCTATTAGGTGACCACATAGACAGTTGTATAAAGACATCCCAAAGCACACTGAAAAGTCATATTGTAGTATTAGGAATGAGGAATTCTTAAC
CAGAAATATAGATCAATGGAACAAAATAGAAAACCCAGAGATAAATCCACACACATATGGACACCTTATCTTTGACAAAGGAGGCAAGAATATACAATGGATTAAAGACAACCTCTTTAACAAGTGGTGCTGGGAAATCTGGTCAACCACTTGTAAAAGAATGAAACTAGAACACTTTCTAACACCATACACAAAAATAAACTCAA
TTCCACCTATGATTACAAAACTATTAGATCTTAAAGGACATACAATAAAATAGGAATAAATGGAACATTGTGTTAATATTTTTGAATATAAGACACTATCATTAAAACATGATTTCTCCCATAATTAATATAAAATGTATAAATATTAATATATTTAATTAAATTCCAATTAAAATTCCAACTTTGTAGTTGTTCTCTTGATACAA
AAAAGCCAAGAGAAATATGTTTGTTGTGTAAGTCACCCAGACTATATTATTTATGGTGTAGCAGCCTGAACAGACTAAGAAATCTTCAAATTAACTATTCATTAAACTTTTGAAAATAAACAATGAATCTAACTTCTATCATTTATGTAATTTTCACAAGAACAACAAAAAAATCTGTTTTTTCTGTTATTACTATGATCTTTAAA
AAACTGGACAAAGGACGTGAATTGAGATCCCAGGAAATGTATACAAATAGTACTTAAGCATATGAAAAGATGCTCAACTCCATTGATTAAAGAACTGCAAATTAAAACTAAACTTTTTGGCTCAGATGATAAGGAATCTGCCTGCAATGTAGAAGACCCAGGTTCGATCCCTGGGTCGTGAAGATCCCCTGGAGAAGGGAATGGCT
CGGGGGAAAAAGCAAACCAAGAATTCGAAGATTGATGGCCAAGAGACTAAAAGGAAATTTAAAGAAATCATCAGCTTCACTAATAATCCAAGAAATGCAAATTAAAAAAATAATAAGATGCAATTTATCACGTAGCAAACTGGCAAAGAGTCTCTAAACCCGATGGTGGTTGCATGACAGAAAAAGGGCACCGTGGTGGGACGCTG
TAGGCAGGGTTGGACCTCTCTTCACTGCTTTCCTTGTGGTTACATGCCTGAAATTGTCACACACCTCAAGCTACTGCTCTGGCAGAGGCAGAGAGTAGGTATTAAATTTTCCGGTTGTTTGTGCCAGAGAGAAAATGACTAGTTACCTAAACTCTACTCTGAATGCAAACTTGAGAGATAGTGTCTCGATTTCCTAATGCAAAAAT
AGCTGGAGGGGACATCTCATATACTCTAGCCCAAATACTCTGAATTTTCTTTGTGAATAAAATATGGCCCAGATTTTACCAAGGTCCTGCAGCAGGCAGAATTAAAACTGAAACAGAGGGGGCCTTCCCTGGTGGTCCAGTGGTTAGGAATCCACCTTCCAACGCAGGGGACGTGGGTTCAATTCCTGGTTGGAGAACTAAGACCC
TATTTAATAGTGTCTACATCTGAGGGAGTAGGATTGTGGATGAATTTTATTTTCTTCTATATATCTGTTTTTTAAATGTCCTGAAATAAATATTAGCCTTATTAAAAGAAAAAACTTTTAAAAATAAAATCCTTTCCTTTTACACAAAATCCTGGTTTTGTCGAAAGCTTGTTTAATTTCACGTATATATTCACTTTTGCTGCATC
GCTTCTGTTATGATATGTAAATGAACACAACATGTCAGGCTCTTAGGAGCACCAGGACTCTAGCCTAAAGGAAAGATTATTCAGGAGTTCTTAAAGAGCTATTAAAGTAAGATTGGATCTCCTTCATACTTTAATTTCAGGCTTTGTAATTACTCATTGTGATTTAATATTTTCCCCCTGCAAAGGCCCTGCAATACAGCAGTGGG
ACTTTTGGTTTTTTTTTTCAGTACATAGCTTGTCATTATATAATGGACTTCCCAAAATTAGTCTTTACTATGTCATGAAAAATTCAACCAAATGGTACTTATTAAAGTGAAATCACATCTTTGTTTTAAAGACCATACCAAATTCCCAAACTTCCAGCTTTTTTTTTTTTTTTGAGTGCATTTTTTCCCCCTCAAAAATAAGCAAT
AAAAAAGAGACACCAGGCCAGACAAATAGAAACAATGCTTTAAGCAAAAAATTTGTAATATGAACATGTTAATGATAGGATAAATACCAATACACTCCAAATTAAACTAATCACATGCATCAAATCTCATACAGAACTAATGCAAGAGGGATTGTAGACAATGTGTAAAGTATTAAATAAGAAAGATTCCCAGTGAAAATGTAAGA
TCTTTGGACACATCTATACAGAAGGTAAAATGTTCTATAAATTATATAAATTTCCTAGCTATTGCTTTCCTTTGTATTAATTCTCTATCATCTGTAACCTATTAAATTTAACAGTCTTCTTTTTCATTTTAGAGCTTTACCAAATACATGGATTAAAATGGTGAGGCCGTTTCCCATGAGTGCTGTCACTTATTCCTGTTTCTGTT
TGTCTAGACAGCTAGGTATACATGAGTCTGCAGTTCAGGTCAGACAAATGGCTGGGGATATAAGTTTCCTGTCATTGGCATAGAGGTAGTATTTAACACTATTAAAACTGATTGAGATAATCTAGGGAGTGAGAGACTTCTCCACTGGAGAAGTCAAGAGACTTTGCCTTGGGGTCCTATAATGCTGTTGGAGAGAGAGGGACCTG
TGAGAGAAAATATTTGCAAATGATATATATCTGATAAGAGATTAATAGTATGCAAAATACATAAATAGCTCAAACAACTCAGTATCAAAAATAGAAACCAATTAAAAAATAGCCATAAGACCTGAATAAACACTTTCCAAAGAAGGCATAAAAATGGACAACAGGCACCTAAGAAGGTGTTTAACATCATGAATTATCAGGGAAAT
CTAGTTTTCTCCTACATTCCTCCAAAGTGCCTAGCAACTGAATTATATGTTCTTTATCTCTGCCTACACTGAGAACTATCAAACTCTGTGTATAAAACCAATTAAATATAAATTATCCAAACAATCCATAATGTTTAACAAGATAACGTTTGATGCTGCTTGAGTTTTAACAAAGGATGGAAGCCTTAATACAAAAGAATGAATCT
CCAAAGCTACTTCCCCTGAATTTTCTGGTTTAGTAAGTCAGGAGTGGAGGTCTGAGAATCCGTCTGGTTTTTCAATTTCTCAGGTTTAGGAGCCTATAGTATTAAAAATATTAGCATGGGCATTTATAGTGAGAAATTCATGGTTTGAGTCTGCACTTTGCCCAAGCTATGTAATTTTGAGTGAAAACTTTAAATTATCTAAGCCT
GTGTAAGTCCATATTTCATTCATATACTTCAATCAAAACAATATACTGCAACAGACTGAATGGTGACAGTAAGAATCCACCTGCTTCTACTAATTCAGACATTAAAAAAATTAGCAAAAATGTAAAACATAAAAAGTAAAACAATATAAATCTTTTTATATTATTTTCTGTTTTAGAAAATATCATTTTCCACAAAAATATGTTAC
AATGGGGATGGGTTTCCTTTTGGGGTGATTAAAATGTTCTGGAAACAGATAGTGGTGATGTTTACACCACATTGTGAATGTACTGCATGCCACAGAATTAATTAAAAGGATACACTTTATATTATATTGATTTTACTACAATTAAAAACAAGAGCTCCAGGTATTGCATAGCCTGAGTTGCAGGGTCTACCATTTCCCAGGTGGGA
ATTATCATCATCACCATCATTATCATCGTCGTCATCACGATCATCGTCACTCATGGATGATGTGGAATAAAAATAGTCTAGAACTCAATACTAAAAATATATTAAAACATTTTCATACACACATTTTTTTCTCTACAGGATAGAGCTAGATGCAAAGGTTAGTGCAGTAAGGATTTGCAACGAGTATTTCTGAGTGATAATAGAGG
CACCACTTCATGGGAAATAGATGGGGAAACAGTGGAAACAGTGTCAGACTTTATTTTTCTGGGCTCCAAAATCACTACAGGTGGTGACTGCAGCCATGAAATTAAAAGATGCTTACTCCTTGGAAGGAAAGTTATGACCAACCTAGATAGCATATTCAAAAGCAGAGACATTATTTTGCCAACAAAGTTTCGTCTAGTCAAGGCTA
AAAAACCAAAGTCAACTGTGATTCTCCTAGGGTACCTAGCTCCCACCTGAGCCTGTTACATATCTGAGCTTTAATTTAAACTTTTGAATCACATGCCAAAATTAAATGAGCAATGTGTATGAGAAGTGAGAAGTTGGAAATCAGTTACACTGTTTGAGGCCCCAGATTCTCAGTGTTCCCCTGCAGGGAGCTTTGTACCAGTGCAT
CATCACTTCATGGGAAATAGATGGGGAAACAGTGGAAACAGTGTCAGACTTTATATTTGGGGGCTCCAATATCACTGCAGATGGTGACTGCAGCCATGAAATTAAAGACGCTTACTCCTTGGAAGGAAAGTTATGACCAACATAGATAGCATATTCAAAATCAGAGACATTACTTTGCCAACAAAGGTTCGTCTAGTCAAGGCTAT
ACCATATTCTGCATAATGATAGTCAAACCACATCTGTATCCTTTCTGTTGACACTGAAGTCATAAAATTGTTCTTACTTCAGCACTGTTCAAACTGAACAATTAAAATATTTTATGTTTTGTTTGCATTCAGTGTTCTTCTGTTCTCCCAAATTAAAAACCTGTTGGCTCCCATTAACAAATGCAGTTGAGAGAATCCTCAAGTTT
GTATTTCTTTTAAGCGTATATACTTAGTGAAACTTTAAAATTAAAAAAAAAAAGAACCTTGATCTGCCATAAATAAGAGGCTATATTTTGTTACATGTTTATTAAAATCAAGGTCAAAGTCTACAAAAAAGAGATAGGTAAAGGAAAGGAAAAAGAAGAGAAAGAATATATTGTTGCTTCTCTTTTATTTATACTATATTTTATTT
ATGTGGGAGGGGGGGTTCAGGATGGGGAACACATGTACACCCATGGCTGATTCATGTCAATGTATGGCAAAAACCACTACAATACTGTAATTAGCCTCCAATTAAAATAAATTTATTTTTTTAATAAATAAATAAAATTCAGCTAGAGAAAACAGGAGGAAAAATAATAAAGCTACATTTAAGCCTCAACACAGAAATATACTCTT
TAAAGTAAAATCAGACATGTTTTCTGATTTTAATAGCGCAAATTTTATAGAGCATTCTACATCCCAAGAATTGTCCTCAGCACACTACTTATATCAAATCATTAAATCCTTATAAGAATCCCATCAGTTCAGTTCAGTTCTGTGGCTCACTCATGTCTGACTCTTTGCCACCCGATGGACTGCAGCACGCCTGGCTTCCCTGTCCA
ACAGCAAATTGTGACAACATAAAAGTGAAGCTCATTAAACATTCAGTTCCCAATATTTTTACTGGGGACTGGTTACATAAGCATCCTCTGCTTGGCACATATTAAAATTGTGTACTCCTTGAAGGAAAACAGATATTCAGTATAAACCGTATTGTTTGCACAGCTTAGTTGTAGAGAGCCATTGTTATCTGTTTTGGGAATCTGAG
CTATGGGGCTTAATTTTCTGATTTGATATATTCTCACCAGGCACACTTTCAGTAACATGTTTATTGCTATTTTTTAGTGGCTTGATACATCCTTGTGTTGATTAAATATAGATCAATCAAAAGATTCTTTTTTTTTTTTTTTGGACACACTGCACAACATGTGGGATCTTAGTTCTTCATCCAGGGACTGAACTTGCAGCTCTTCC
TTATTTTTATCAGTTTTGATCATTAACATTGTGATTTATCAAATATGCAGTCTTCAACGTTTGAGAACTTTATAAATATGTATTATTTGGTCTTTATTAAATTAAAGCTCTTGGGAAATTTCCTGCTGCAGGAGCTGGGTGTGCCTTCTTCAAGTTTTGTTATTCATCTGTCTGTGGAATGAACCATCTCAGATGCAGAAAGTACA
TGTAAAAAGTCAGACACAACTGAGTGACTGAATAACAATAAGGATAAAAAGTATACTCTTGGTCATAATTTATAAGACTGCATTAAGCTACAGTAAAGACATTAAACTTTACAGTGGAAAAAAAAAACTTTACAGTGAATAAGAAAATACATTTTATCACTGTTAAACTACTTACACCAAAACTTTTACCTTCCATTTCCAGGAGT
GGATTCTCCAGGCAAGAATGCTGGAGTGGATTGCCAGTTCCTTCTCCAATAAAAGCTGCATTGGTCTTCTAAAATGGAAGGTTCCCAGGAGCTGGCACATATTAAAATTCCTAGCAAACACCTTGGAGTGAAAGCCATCTAGATTTAGAAGATAGAGACTAGAGTGTTAGGAAGGCTAATACTCAGGGCTAAAGATAGGGAATCTA
TAAATGTCAAGTATTGTTTAGGGAGCTTTATTATACTTTGTTAAAAAGGCAAACTTGTACATTTTTATAATTTTTTATGAGTAAATTTAATGTACCAAAAATTAAAATTAAAAAAAGAAATCAAAGCAACTAGCTCTTGCGGTAGTTATGTTTGAGTTACACCATGTGGTTTACACAGCTGTTTTCATGTAGCATTTGCCCTGCTC
CCCTTGTAGCATGGCAGCCTCAAGGTCAGCTGAATTTTTACATGGTGGCACAGAGTTTTAAGAATAAACAAGGCTATCACTGAACCCTACACTTTAGATGATTAAAAATAAATATCTGTCATTTGGGAAAAAAAGAGAGTAAATACGTCTAGAAAAAGCTGTCTGACCTTTTATGATGTGTGTGTATGTGTGCTCAGTTGTGTCCA
TTCCTTAACATCAAATTTGCACAGTAGCCCACCCACCCCTTAACTGCAGTTCCGCTTTCCCAAGTTTTCAGTTATCTACATTTAACTACTGTCCAAAAACATTAAATGAAAAATTCCAGTAATAATTCATAAGTTTTAAACTGCGGGCCCTTCTGAGCAGCATGATGCAATTTTGAGCCATCCAGCTTGATCCTGCCTGGTACGTG
CCATCACTTCATGGCAAATAGATGGGGAAACAGTGGAAGCAGTGACAGACTTTATTTCAGGGGGCTCCAAAATCACTACAGTGGTGACTGCAGCCATGAAATTAAAAGATGCTTGCTCCTTGGAGGAAAAGTTATGACCAACCTAGACAGAATATTAAAAATCAGAGACATTACTTTGCCAACAAAAGTAAAGTCAAAGCTATGGT
TGACAAATTATACACAGACAGCTTAGTGCTCTTTCTCACATGACAGTTGTATGTATTCTTTTTAAGAGTAACTTATTGGTTGATTACTTTCACCTTTGTAATTAAATTCTTAAGATTTTCTTTCACAAATACCTTTTAGAAAACAAGTTCAGTAGCACAAGGTTTTCAGATCTCAAATCTCAGTTAATTTGTCAATCACAAAAACC
GGCATGGACGAAGTGCTGGAGCCCGGGCACTGCTCAGCCCAGGTCCCTGTACTGAACCAAGTTGAGCCTCTATCGGTGCTCTTCTCAACCAAACCCACAAATTAAACCAGGCTGAACTAATGTCCCTAATATCCAAAAATCCGTCAACGAAAGTTAAGCTGTTGTTTGAAAATCTTTCCCCCAAGGGAGTAGGTGTGCTTGAAAGT
TACTAGCTCTGTAATCTTAGGCAAATTATTTAATCAACTAAATACTGCAATTCTCTATCTATAAAATGAGGAGTACCTTTCTCTTATAGTTGTTGTGAGGATTAAATTAGTAAAATATGGAATATTTAAAAATTCGTCTGTATACAACAAATACTCAATAAATGTTAGCCATTATTATTTGGGAAATTATTGTTAAGTAAATACTT
ATTACAGTAAAATCAAATATGGTAGAATTTATCTGTCTTAAGAAGAAACCCCCTACCACATCACACCTATTAGAATGGCTATCTCAAAAAATTAAATTAAATTAAAAACAGAAAATAAGCATTGGGAAGGAAGTAGATAAATTGGAATTTTTATGCACTGCTGGTGGGAATTTTAATGATGTAGCTGTTGTAGAAAACAGTGGTGA
GTTGCTTTACAGTACTGTGTTAGTTTCTCCTGTACAGCCAAATGAATCAGTTATAACTGTACCTATATCCTTTTGGATTCCCTTCAGGTTACCACAGAGCATTAAATAGAGTTCCTTATGTATACAGTAGGTTCTCATTGGTGGTGGTGGTTTAGTTGCTAAGTCGTGTCTGACTCTTGTGATCCTGTGGATTGTAGCCTGTCAGG
TGTGTTACAGTAACCTAACCTAATTCCAGTGGCTTAACAACAGAATCTCCTCCTGCTGCCAGTAATGAAAACAGGCTAGATGTTTCAAAACCCTTTGCTGATTAAATGTTTGTACTGAGAATGCAGAGTGATAAGTAGGCCATTTGGTATCCAGCTTAAATTATACATGAGATGCTGCCAAACAGGTCTCTCATGTGGAGAGTAAC
TATCTGCTTACACTTTCTGCAGGATTGGTTCAAGTCCCTTGATCAACTTTCAAGGGTGACTATCAGCTGGATGGGTTTCCTATGTGAGGCTTTTAAACTCATTAAAGTAAATCAGAAAACTGCTAAAGCACTTTATCAGCATTTTATCAAGAATGTAAATTATCCTTGGCTGCTACTGCTGTTAAGTTGCTTCAGTCATGTCCAAC
TTTAGAACTTTGTACTTTTATAAAGCTATTTGTTCTCTTAGATGAACATAGTTTATACTCTAGGTTTCTGAATCTATCTTATTCCTTTCCTGACAATGTTATTAAATACCTTGAAATGCATGTACTTCAGAAACACAGTAATTTATTCATTCAGTAAATGTTTGCATTTTGTTCTGGACCAAGGTCTGTTTTAGACACTAGAGCCA
TTTCTATTCTCCTATGTCTCAGCCAAACTTTCAGCACTGCTCCTTCATTCTGTAAATGCTTTCCATCATTTTTACATATGTTTTACAAATGTGAGCTCTTATTAAACAGCTTTCTGTATGTTCTCCAAGCTTTTTATTCTTGTTAAGGCTCTTCTTTATTTTCCTTTTAATTAAGGTCATTTGAGATTTTAAAGTCATAACTGAAT
CAAGTATTGAACTAACATAATTTAAAACATGATTTTCTTTCCAGGTAATTTAATCCCCTTAAATTTCAAATGACTTCAAAATATTGTAATTATCTTCTTTATTAAACAACAGGTATAAAAAACACGGCTTCTTCAAAACTATCTCTGCTTCCTAGGCTTATTTGTTTTCAGACTTTTTTTTCCTTCAGATCAGTTGAGTGGCACAT
TTTCACTACATGGTATTGCTTGCAATACATAATTTGGTAGAAATATCAATATTTTGAAAGAATATTTTTGTTTTCTTTTTAGAAATGACCTCAAAAATGAATTAAAAATGCTTATAATGACTTCTGGTTTCCAATCAGGCATATACAAACCTTGAAATTTGTCTCTGTCCTAACAACAAGTAAAAAAGCTAAACAGACTGAAAAAT
TGGCTGGGGAAATAATCTATCAGAAGTAAAGGTGATACATGTGAGAAATGTAATCCTAAGTGCACTGGGTCCTGTAAAGCAAAAACATTCAGGGCACTCGATTAAAATGCTGCTGCTGTTCCTCACTCCTGCATCTGTCTGGAAACCACAAAAAGAAAGTGAAAGTCACTCGGTCTTGACTGACTCTTTGCAATCCCATGGGTTCC
CTGAAAACAAACATTTTCAAGTGGCTCATCTAAGAAAGAACAGTTTTCCAAAATATAAAAAGATCTTTTAACACTCAACAATAAGTGAACTAACAACTTGATTAAAAAATGGGCCAGACACTACACCAAAGATAAACAGATAGCAACAAGCACATGAAAAGATGCTTACTTCATTTGTCAGAGAAATACAAATTAAAACAACAATC
CAGACTCATAGACTTGGAGAACAAACTTCTGGTTGCCAGGGGAAAGGTTAGGAGGAAGGGATAGTTAGGGAATTTGGGACTGAAGTATACACATGGCTACATTAAATGGATAAGCAACAAGGACCTATTGTATGCCTCAGGGAACTCTGCTCAATGTCATGTGGCAGCTGGACAGGAGAGGAGTGTGGAGGAGAACGGATAGATGT
GTAGGCAGACGTTTTACTGTCTGAGCTACCAGGGAAGCCCTAATTGCATAAATATTTTTTCAACAACATAATTATTATACAAAGTTTAGATGAGTGTAAAATTAAAACAATGGTGAGAATGGGTTCTTCAATTATTATAACTATGTACTTTATTTGAAAGGCAAGGAGAACATTAGTCAGTTCATAAAATGCATTCATTGTTACGT
ATAAAGCCAAAAGTTATTTCAAAAAGAATATTTTACCATTTTCAAATTCATCTGTATTTTCAAATGAATTGCAGTTACCAAAAGTAACCCAATGTAATGGATTAAAATTAGGAGCATTTAAAATCCCGCAAACAAAGAGGTGCAGGTTTCGTCGTGTGAATTTTCACCACCAGCTGTACACGTGTTTGGGAACTTTGACTCTTCCT
GGCTACACATGTAATTGGGCTTCCCAGGTAGCACTAATGGTAACAAAACCTGCATGCCAATGTATACTTCAAGAAAAGCTATGACAAACCTAGAGAGCATATTAAAAAGCAGAGGTATTACTTTGCTGACAAAGGTCTGTCTAGTCAAAGCTATAGTTTTTCCAGTAGTCATGTATGGATGTGAGAGTTGGAATATAAAGAAAGCT
CATCAGTTCATGGGAAATAGATGGAGAAACAGTGGAAACAGTGTCAGACTTTATATTTTGGGGCTCCAAAATCACTGCAGATGGTGATTGCAGCCATGAAATTAAAAGACGCTTACTCCTTGGAAGGAAAGTTTTGACCAACCTAGATAGCATATTAAAAAGCAGAGATATCACTTTGCCAAAAAAGGTCTGCCTAGTCAAGGCTA
AGCAGATTACTTTTTAAGCTTCTGAAAACAGTAAGAAATAATGATTCACTGCCTATCAGTGACATGACTAAAGTTTTCTCCAGAATATGAATATTTGGAGATTAAAGTAAGGTAGATTGAATAGTGAATTGATGCTTCAAATGGGAAATAACTATCAAAAGTTCTGCCATGTAACTGGTAAATTTTTTGAAAATTTCTTCCTTCCA
TCATTGTATAAAAGAGCTACTAGAATTAGCTGTTTAAAGTTTGTTCTTAGGTATTGAAGATCTCTTCACAGTCTTAGAATGCGGTGAAATCTCATGAAAGATTAAAGGATGCAGCCAGAACTGGCGTTGGCCTACCACAGCTGCATGTGTTTCAACCTTGTAAAACCTGCTAGGACAGGAGCTGAGGCAAATGGAAACATTGCCCT
TCGTTAAGATAACAAAATACAGTAACAGCATACAAAAAAAAAAGAGCCTTCAGATACACAATTAGATAACTGAATATAGTAAATGTATTTAAGGATGAATATTAAACATAAATATAAATTTAAGTATACTTTGAAACACTTCTAAAAGATACAAAAATGAATTTTAAACAAATGGAAATACATCCAGTGTTCTTGGATAGAACATC
GGGTAATGATTGAAAGACCTTCTGTTATTTCTAGTTATTCTTTGATTTTAATAAACATTTAAAGGGGGCTTATTAAGCAGGTTTTCTACTAAACCTGGAAATTAAAGGATAAAACTTGAAAATTCTGCATTCGAGAGGTTCACAATCTTGCAGGCTAAACTGACAAATATACGAGCAATTTTAATACAGTTTGTAAAGGCTTGATA
CAAAGATCCCACAAAAAAAGAAAACTACAGGCCAATATCACTGATGAACATAGATGCAAAAATCCTTAACAAAATTCTAGCAATCAGAATCCAACAACACATTAAAAAGATCATACACCATGACCAAGTGGGCTTTATCCCAGGGATGCAAGGATTCTTCAATATCCACAAATCAATCAATGTAATACACCACATTAACAAATTGA
GGACAGGGAGGCCTGGTGTGCTGTGATTCATGGGGTCGCAAAGAGTCGGACATGACTGAGCGACTGATCTGATCTGATCTGATAGAAATATAACGTAGACATTAAATGTGTGGACTTTGGTTGGATACACACAAACTTTGGTTCAAAATGGAGTTCTACCAATTTGCATCCATGCGTCCCTGGGAAAGTTAGTTTATATTTCTAAC
TCCATGTGTTTCTGTTTATTACAGTTGTTTTTTTCTTGTAATTGACATCTAGTCTCATAGCATTGTGGTCAGAGAAGATGCTTGATATGATTTCAATTTTATTAAATTTACTGAGGTTGGATTTGTGACCCAAGATGTGGTCTATCTTGGAGAATATTCCATGTGCACTTGAGAAGGTATATTCTTCTGCATTTGGATGGAATGTC
TGTGCCTCATGGAATATTTTAGCAGCTTCTAAACATTCTCCCACACATTCCAAATGTGCTATAGTAGAGGCCAGTAGCACAGACCCTTCAAGCTGTGACAATTAAAAATACATCCAAACACTGTCAGATATTCCCAGGAGTAGGGACAAAATCAGAACTGAATGGGATCACTGAATTAGCCCAATCATGTGAAAGTGAAAGTCGCT
ACAGAAATATAGATCAATGGAACCAAATAGAAGCCCAGAGATTAATCTACACACCTATGGACACCTTATCTTTGACAAAGGCGGCAAGAATATACAATGGATTAAAGACAATCTCTTTAACAAGTGGTGCTGGGAAAACTGGTCAACCACTTGTAAACGAATGAAACTAGAACACTTTCTAACACCATACACAAAAATAAACTCAA
TGTTTCTCATGACTAGAAGAAACCTTCTGAAGAAACATGTGCTTGATTGTATGTACACTTCCTTCACCAAAATCACATATATACTGTCCTTCTCCACTACATTAAAAAAAAATTATTTTAATTGGAAGATAATTGCTTTACAATATTATGTTGGTCTCTGCCACACATCACCATGAACCAGCCATAGGTGTACATATGCCCCTCCC
TAGTCTTGGTTTGGTAATGTGAGGCTTAGCATAAGCAAATCTGTTTTAGGCCTATTGTCTTGTTGTTGGGAAAAAATAATAATAATAAACAGAAAATTCAATTAAACAAAATTGGGAGACCAGAAGGGGGAGTTCTCATGCCCTGGGTTTACAGCAGAGGCTAAGAGGAAGAAAAAAGTTTCTTCTTTACTGGAAGGACTCTCCAG
GGTCACCAGCAAACCAGGAAGATAGCCTGATGTAACACCTGGGAAGACCAGCTGGTACTTCCTGGGTTTGAGCTTCTTCCTCATTTAATGAAATGAAGAAATTAAAGTATATTTGCATACTTTAATATTTGTGATACATTTAATCCTTGCATTATAAACCTTGTAGTTATAATATTTCCCAGAATGTTGTCATTTGCTTTTTAAGC
TTTTAAAGTAGTAAATAACATAAGAACAAAAAGGAAATGAGATGTAGAGAAAAATGAATTGCAAAATAGCAGATATAAATTCAACCACATCAGTAATTACATTAAATATTAATGGATTGAACACCTTTTAAAAACTTAGAAAGTGTCCACCCAAATTCGTGTCTACCTAGACTTCAGAATGTGATCTTACTTGGCAGTAGGGATTT
AGTGCAAAGAAATAGAGGAAAACAATAGAATGGGAAAGACTAGAGATCTCTTCAAGAAAATTAGAGATACCAAGGGAACATTTCAAGCACAGATGTGCTCATTAAATGACAGAAATGGTACAGACCTGACAGAAGAAGATATTAAGAAGACATGGCAAGAATACACAGAAGAACTGTACAAAAAAGATCTACACGACCCAGTTAAT
ATCTGGTCTCATTACTTCATAACAAATAGATGGGGAAACAGTGGCTGACTTTATTTTTTGGGGCTCCAAAATCACTGCAGATGGTGATTGCAGCCATGAAATTAAAAGATGCTTACTCCTTGGAAGGAAATATATGACTAACCTAAACAGCATATTCAAAAGCAGAGACATTACTTTGCCAACAAAGGTCCATCTAGTCAAGGCTG
TTTAAAAAGTACAAACATCCTTTGGATTGCAAAACTGATACTTTAATATTGATTTTTTTCTTAAGTATTTGAAACTACTGATAAGATAATAGGACAACAAATTAAATTATGATAATAAAAGGACCATTCATTTTAGGTAAAACTGTGGTCAGCCATGGGAGTCATTTGGCTCTGGGTTTTTTCCTGCCACCATAAGAGCCACTGAA
AACATATATCTGTTTACCCTTTAGAAGTTTTAACACTTATAGGGACAGACTGTTATTCTCTTGTGCAACTTACTTGAAAAGGGGTTAAAACTAAAGCCGGATTAAAGGTTACTATTATTCATAAATGGGATGTGTCAACTCCAAACTTTAATTTGATTTTAAGCTTCAAAAGAAGTAGGCTAATGGTAAAATGAAGTAAATAGTCC
GTCACCAATGGCCACCAACCACAGATATTTTCATATCACATTTTCTTATCATGTTTTCAGATTTCTCAAAATTATCACTCTTGCTCATCACTATTCTGAAATTAAAGTAATTAATTCTGCTGCTATTTACTTAATGAATTCATTAAAAGACGTGTATACTATGTCGAAAAGTTGTTTTAAAAAACATTTTGATAGCTCTATTTGAA
TCCATACCTCCTGTGTGTAACTCTCTCCCCAGCTCCTCTGACTGGAGCCTCCTAGCTACATCCGACTTGACCAATTTAGATTGATTTTTTTTTTTCTCCAATTAAATTAAAATTAAATTAAAAATTTAAATATGCTTGTTTAATTTAATTTAATGCTTTTTAAATTTAATTTAATTTTTATTTTATATTGGAGTATAGTTGATTTG
TCCGAAAATTACATGTGAAAAATGTCCACATCCTCTTCCCCACAGTTGGCTGCATCCTGGCACCAGTTCTAAACTTATGATGGAGGTCCAGTAAAGATAAATTAAAACAAGATAAACTGTATTTAATTAAAATATTTTTGGAAATTAAGCATATACATTATTTTTACTTCTTTGATAGTTTACATAGAAGTTTTTCAGAAATTACA
TTTTTAAGCCAAAGATTTAAACAATTACTTCATAAAAAGTAGATACCAAATGGGCAAAAAACAAAAGTTTTCTACATCATTACTCGTCAAGAAAATGCTAATTAAACCTACAATGAGATATTACTATGCCCCTACAGTTGCTAATATGAAAAGGCTAGCAACATCCAGCACGGGGCTTCCCTGGGTGGCTCAGCGGTAAAGAATCC
TCTGATTATTTATATATTTATTTTACTATTATTATGCTATTTTCCTGTTACTAATTTTGAGATTTTTTTTAAATTTTATTTTATTAATTTGTTTCTGGTGATTAAATCCCTGGAGAAATAGTCTTTAGCTATAACAGCCAGCTGGTGGTTGAGTTTGTTCAAGAATTTCCAGTACATATATATATATATATATATATATATATATA
CATCACTTCATGGGAAATAGATGGGGAAACAGTGGAAACAGTGTCAGACTTTATTTTTTTGGGCTCCAAAATTACTGCAGATGGTGACTGCAGCCATGAAATTAAAAGATGCTTACTCCTTGGAAGGAAAGTTATGACCAACCTAGATAGCATATTCAAAAGCAGAGACATTACTTTGCCAACAAAGGTCCATCTAGTCAAGGCTA
GTGACTCCACAGACTGTAGCCCACCAGGCTCCTTTGTTCATGGGATTTTCCAGGCAGTGAGTTTCTATTTCCTTCTCCAGGGGCTCTTCCTGACCCAGGGATTAAACCCAAGTCTCTTGCATCTGCTGCATTGGTAGGAGAATTCTTTATCACTGAGAAACTTGGGAAACCCTGTATGATCCCAGATAGGTCGTTTATAGAGACAA
ACAGACCCCAAAAAACAGAATGGGAGAGCCCAGGTCAATTCTGGGGACTGTCTCATTGAGGGGGTGCTTGATGTAAGCACCTATTAAAAATTAAATTAAAATTAAAAAACTAAATTTCAAATTTTAATTTTAAAATTAAAAAACTAATTTAAAATTAAAAATTAAAAAAACCTATGCTGGCACTGCCGGCTGGGCTAGAAAAATAA
ACCCTAATTTTCATCATGTGTTCCTTTTCTCCTTCATCCATCTTCAGCTTTTAGAGGATGATCGGTGCCTTGCTAAAGAGCTTTGGGTTTCAAACTGTACATTAAAGCATCTGCGTCCTAGAATTTACTTGGCTCATAAACCTATGTTACTGAACAATACAAGATTGGTTTAAGGTACATTATGGTTACATGTATGGCTGCTGCTG
AGCTGGCAGAATTCTGATGATATTCCCCCAAGTTTCCTATTTCTGGCTATTCAATTAAATACAGATCCACTTCCTGGTGTGAAAGGACTTTGCAGCTGGAATTAAAGTTATTAATGAGCTTACCTTAAAATAGAGAGGCTAACCTGGATTATCTGGATGAACGCTGCATAATCACAGGAGCCCTTAAATCAGAAAAGTCAGTGGGG
GGAGGGAGGAGGGTTCAGGATGGGGAACACATGTATACCTGTGGCGGATTCATTTTGATTTTTGGCAAAAAATTTTTAAACTGTAAAGTTTAAAAATAAAATTAAATTAAAAAAAAATAAATACATAACTCATTGCAGTGGGAAAAACCTGTGAAACGTCTCAATAGAAGAAAACTCAGAAGTAGCTATTTCTTCCAGCATTATAC
CCTCTTTATGACTGACAATTTTTCCACTTTTAAAATATTCGTTTTTTTCTCTAGTATGAGTTTTCTCATGTTTAATACTGAGTAGCAGTTTTCCACAGGCATTAAATTCATCAGTCTTTTTCCCTAAAGAGTTTTTCTTATCGATAACCAATTCTGAAATATAGTTGAAGCTCATTCCACATGAGACACACTGACAGAGTATTTTT
TATTTTCTGGTAAATCTAAATGTTTTCTGGTAAAATAGATATTTTTCTTGAACAAGGAGTACATATTACAACAAATTCTTACAGAAAAATAATGCTGTTGATTAAAATCAGATTGACTTCAGATTTTTCCTTCCTTATACTAAAAACAAGGAAAAAGGAGTAAATGTCTTCAGCTTATGTAATAACACAAGAAAAGTGGTTTTGAG
TCCAGTGGCTAAGACGTGGTGCTACCAATGCAGGGGGACCAGGTTCCATCACTGGTAAGAAAACTAGATCCTGCATGCAGCACCCCAGCACAGCCAAACAATTAAAAAAAAAAACCATAAACTTAAAGGATAGTTATCTAACAAATATATAATGAACTTGTTTGGATTCCAAATCAAACCAACCAGCTATATAAAAATATTACACA
TAGCCTGGAGACAAGGATTGAGAAGATGCAAGAAAGGTTTAACAAGGACCTAGAAGAAATAAAAAAGAGTCAATATATAATGAATAATGCAATAAATGAAATTAAAAACACTCTGGAGGCAACAAATAGTAGAATAACAGAGGCAGAAGATAGGATTAGTGAATTAGAAGATAGAATGGCAGAAATAGATGAATCAGAGAGGAAAA
TTGTTATCTCCATTATTTAATTTAAAATTTTTATTTTTTGACAATGAAATGGCTTAACTGCCTTTGTGTTCTTTATTCATCTTTGAAAATAAAAGTGTTCATTAAACCTACTGTCAATGTGGGGTAGTCAATAGTCTATTTTTCATAAACAAACCTCCAGGTCAGTACTGAGGTCAACAGTTCTATCCAGAGTGAAACTTGTGGCA
GATATAGGAGGGAAATTTTTGCTACTTTAAAGTAGATAAAAGATTTTGTAGGTCACAAAAGTGACATAAAAAATATATTGATACGTCATATTTCATTGAAATTAAAACATCTGATCTTCAAAAGACTCTGTTAAATAAATGCCTGGTTTACTACTTATTTCCTAAATCTTACATTTCAGGTTTTATGCACTTTTCTATGTGCTTCC
TCCATGGGGTTGCAAAGAGTTGGACATGACTGAGCGACTTTCACTTTCACTTTTCAAAGAGTATTAAATTAGGCTATTAAATTAAGGCTTTTCAAAGGGTATTAAATTAAGGGAAAGGCTACCCACTCCACTACAGTCCATGGGGTTGCAAAGAGTTGGACATGACTGAGCAACTTTCACTTTCACTTTTCAAAGGGTATCTGGTA
TAGTAAAGTATAAAACCATTGTGTTGAGTGAACAAGTATTCAACACAAGCCTTTTGTCAAAAACTATTAATATATGTAACTTATATAGATTATAGTGTCCATTAAAATTACATGTATTAGTATCCATTAAAATTGCATGTACTACCCCATTCTTAAAACAGTGTATCCTAAACTGGGTAATATATGTGTTTGTATTTTACACACAC
GTATATATATATACATAACAGCAAAACACTAGAAAATATATTATTACAGGTAATTAGTTTTTCTATGTGCTTTCCTCACTTTTTCAAAACTTCCACTCCAATTAAAAATGAAATCATAAAAAATTTCCACAGTGTGCTTTTATAATCATATAAACACAATTGAAAAACTTATTTTTCAAAACTTCCAACTTAATGGCCTTTAAATA
ATGGTGAGTACATTTTTTGCACACTTGAAATAATACTTTATAAAATAGTAATAAAGCCTTAATTTAGGCACAAAATGTGAAGTAATGTGAATTTAATAAAATTAAAATTTCATTGAGAATTACATAATTGCAAAGCTGAAAACTGAGTGAACTGTAAGTTCAGTTCATTCTATTGCAACACAGAAGTGCCACTTTAACTGCTAAAA
AGAGTCTATATAATAGCATTTTTTAAAACTGAGGAATTCTGGAAACCATAAAAATGTCCAGCTGGACAGGAACTATTAAGTGAACCAGATAGATGAGGTCATTAAAGTATTCTAGCTGTAATACTTAAGAAAACTACTTACAGAATAATGCTGAGATTTCTAAAGACTGATCCAAATTGTACATGACACAGCTACAGAAGAATCTT
ACACCTGGAGTGGCCCAGTGGGTCCTGCCAAAGACAGCAATGGGAGAGTGATGAGGATAAACAGCTGTCTGTCTCTGGTAATGCAATTAGGAGATAAAATATTAAATGCTTTACGACAGGACATATATCTCCCACATAACGAGCTGCCTCTTGCAAAAGCAAGCGTTGTCCAGGTGGGAGGTAGGCAGGCCCGTGTCTCAGAGCCA
GAAAAGGGAGGGTCAAGAGTATTGGTACAGATTCCTTCTTATTAAAAAATGAAGCTTCAGGTCTTTGTATAATGTGTTAAGTGAATACTAATTATCTCATATTAAAAGATTACATATAAATATTGAAGTCCAGTATGAAACTATTTTGAATCAGATTAAGTGAAATGGAGGAAAGAGTCATTAATTAAAAATAGTTGTAGAACTTC
TTTCATAAACCATAGTAACAAACTTTGATAGTCATTAGAATGCAGTATTTGTGGATGGTTCAGTGGAGGTTATGACATCATGAGTATCAATGTAATCAACATTAAATAAAGGATATCAGGAAACTGAAAAGGTAGGAATATCTGTATAACAGTGTTTCTGCCTTATATTGTGGTAGACATTAAATTAGCCAAGAAGTGTACATTAT
TGAATTTAATACTGCTGTGTTAAACAGTGTGAATTTTAAATTTAGCACTATGATTTCCCTTGTGTTCTTAAAACAAGGCTAAATTAAAAACTTTAAAAACATTAAACACACGAGTGGAAATGGTGACTAGAAACTAGAATAGAAACATAGAGTTCCAGTTTTCCTGTGACTTTTTTTCTGTTCATCAGCCATTTGTAATATCCTGA
TTGATGATTGTATTAAAAGCTTGTGCTAAGGCACTGTGGAAAATTGGAAACACCGGGTATTTTCATGCCATATTAACGCTCAAGGGGCTTAGAGAGACAAATTAAACTTGAATAAAAGCTTTGGGTTCATCATGCTTTGCTTCAGAGACACATTTTAAAAATTCATGGTTTAGCAAAACGCCTCTACCGTGTTTGGAACCAGACGT
AATAAAAAGAATATAGACTCCATCTTTTGACTGGCAATCACACTGCATTGCATTGTGTTTTGGATTGGTGGGTGAAAACAATATTTTGGTAAATGTACACATTAAAAATTCCTCTCCCCCCGACCCCCCGCTTTTAAAATTCTCGCCCCGGCAATTCTTTATTTTTCACTCAGAGCTTCAAGAAAAGGAATTAGCCTAACTTGAAC
TTTTGGCAGGCTCCAAAATCACTGCAGATGGTGACTGCAGCCATGAAATTAAAAGACACTTACTCCTTGGAAGAAAAGTTATTACCAACCTAGACAGCCTATTAAAAAGCAGAGGCATTACTTTGCCAACAAAGGTCCATCTAGTCAAAGATACGGTTTTTCCAGTAATTATGTATGGATGTGAGAGTTGAACTATAGAGAAAGCT
GATGGAAAGAGATACAAAGAGGCGGGTGATGGTTTCATGACTGTGGTGTTGCTTTCATGGGTTTCATGTCCATACTTACCCATGTGAATGTACACACTTTATTAAATAAGGGTAATTGCCTATATGAAAATTATATCCCAAAAATCTTGTTAAAAAATTTTTTTTTAATCTAATATTCTGAACCAATTTGAAAAGCACCAACTGAA
TCTTGTCTTCTATCCCCTATGATGTGTAACAATGTAATATTTTAACATACAGCACTCTACACACCCTCCACTTGCTCTGCATACTGAAGACAAATGAGTAATTAAAGATGTGTTAATTAACAAACGTGAAATATCTTCTGTTTTCATTTAGTGGTTTCTTAACATTTTCTCCAAAGTATTTTGCACTGATCAATGTTAGATCGTCT
TTGTTACCACATATTTCTTTTAAAATAGTAAGACACCAAAAATGCTGATATTTTATATTCATATTGCCTAAATATGTATGTTAACAGAATAGGCAGGACAATTAAAATAAGCAACTCCTTATTAGGTTATTGCTTCTGAAATGTTCTTACTGTTTTTCCATAATTCTTGCATCCTCACAGCTCACAAGTAAAATATACAATAGAAA
CCCTCTGCTGAGCACATCCTTTTATTCCACAGCCTTCCATAGTGTAGGGGAGAAAAAACTTTCCCTCTAACCTCTTAAGCTATGTACCTGAGGACTGCTAATTAAAATTAACAGGAGAAAGAGCAAATAAATTTTATTGATTGTTTGAAGTGTGTGAGGGGCTGCTTCATAGAAAAGGGGCAGCTAAGCCCAGGGGCACACACTGT
CATCAGTTCATGGGAAATAGATGGGGAAACAGTGGAAACAGTGACAGACTTTATTTTGGGGGGCTCCAAAATCACTGCAAATGGTGACTGCAGCCATGAAATTAAAAGACGCTTACTCCTTGGAAGGAAAGTTATGACCAACCTAGTTAGCATATTCAAAAGCAGAGACATTACTTTGCCAACAAAGGTTCGTCTAGTCAAGGCTA
ACTTTAGTGCTTTAAAGAGATGAGTACAAGGATGTCAGCTTGATGATGTAAAGGATAGGTGATTCTGGAATTCTTTAATATTAAGTTCCTTACAATTTAAATTAAATTAACCCTCATTTTTTTGTTCTACTCTTAATGGCAGATGAGAATAATTAGCATAGATTTTTATGTCACCTTGTTATCTTTCTTTCTGATTGAACAAATCT
CATAGGCAAAACATTCTCCGACATACATCACAGCAGGATCCTCTATGACCCACCTCCCAGAATATTGGAAATAAAAGCAAAAATAAACAAATGGGACCTAATTAAACTTAAAAGCTTCTGCACATCAAAGGAAACTATTAGCAAGGTGAAAAGGCAGCCTTCAGAATGGGAGAAAATAATAGCAAATGAAGCAACGGACAAACAAC
ATCACTTCATGGGCAATAGGTGGGGAAAGAGTGGAAACAGTGTCAGACTTTATTTTTGGGAGGCTCCAAAATCACTGCAGATGGTGACTGCAGCCATGAAATTAAAAGACGCTTACTCCTTGGAAGGAAAGTTATGACCAACCTAAATAGCATATTCAAAAGCAGAGACATTACTTGGCTAACAAAGGTCCGTCTAGTCAAGGCTA
GTCCTGGATTCTCTTTTGCCTACTTCCAGTGGGTTCTCCACCCATAAATTCTCCTCTGGCTCTGCCTTCAGTCACATTTTCACTGTTTTCTTGTTCTCAAATTAAAGCTTCCTCCAAAGACCTGCAAATTTGACCCTACAAATCCTCATCTCTCATTCACAGAACTGGTCCCTTGGTGGCCCCATATATTGTCCAAAGCAGTGGGA
CATCACTTCCTGGGAAATAGATGGGGAAACAGTGGAAACAGTGTCAGAATTTATTTTTGGGGGCTCCAAAATCACTGCAGATGGTGACTGCAGCCATGAAATTAAAAGATGCTTACTCCTTGGAAGGAAACCAACCTAGATAGCATATTCAAAAGCAGAGACATTACTTTGCCAACAAAGGTCCGTCTAGTCAAGGCCATGGTTTT
CCGCATGGCAGGCGGATTCTTTACCGGCTGAGCCATAAGGAAAGCCCAAGAATACTGGAGTGGGTAACCTATCCCTTCTGGGGATCTTCCTGATGCAGGAATTAAACTGGGGTCTCCTGCATTGCAGGCAGATTCTTTACCAACTGAGCTACGAAGGAAGCCAAGGGGCAGGCAATTGGGAGGAGAAAGGAAAACTGGAGGGAGAG
AATGGAACTACTGTACTTTGCCATTTTTCTATAAATCAGTATTTTTTTTTAATTTTGATATAATACATTGTGTGAAAAAAGAAAATGGCTAATAAACTGTATTAAATCTTAAACAATGTATAAAGATTGTACTTAGCCAGTTCAAAGTGTATATTTATTCATAATGAATTATAACAGTTATATTTTTGTGTTTTCTTGTAAATGTT
TCAACTGTTATTTATACAGTGGTAACTCTCCCAAATTTATATTTCAATCCAGATCTTTCTTTTGAACTAGATACGTATTTCTAAACTACTAAACAGCTGTATTAAATATTTATTCCAGTGATACGTGAAAAGAACAGAATATAAAAACGATCATCTACCCGCAAAAAAAAAAAAGTTTATGCATCCATACTCGATTTTCTGGCTAA
AAAATGACAGAAGGAAGAGTTAGAAACGTCTGTCAAAAATTAACAATTATGGGAAAGTGTTAAAGACCACCTAGCAAAGAAGAAAGATTTTGAAGAAAAGATTAAAACTGTTTTTAAGAACAAACGCAAAATATAGTGAGATTGGCTTAGAAAGTTCTGCTCCCAGTTAGAATATGTTGTTAGGCTTCCTGTGTGTGACCTAACCC
GAAACAGTGATCGAATAGGTGAGTATAATGTCTCCATTTTACAGATGAGAAGCATGAAACTTACCAATGGGAAATAATCTGACTTAAGACCAGGGCTGCAATTAAAATGCAGAGTAAGTTTTCACTATATTTGCAGCACATTTTTTCCCATTCTCAGCCTGATCCCTCGGCCATTCATGGGTACAGAACAATTCATCAGTGGACCA
CACGTAGGGGTGGCATTTATAGGTTATTCATTTTTCTTCTTCTAAAGACTTTATTTTGGGGGGCTCCAAAATCACTGCAGATGGTGAGTTCAACCATGAAATTAAAAGACGCTTACTCCTTGGAAGGAAAGTTATGACCAACCTAGATAGCATATTCAAAAGCAGAGACATTACTTTGCCAACAAAGGTCCGTCTAGTTAAGGCTA
AACAGTTTCTTCCCGTTAGCTTCAACTAATTATACCTATGGCTAATTCATGTTGAGGTTTGACAGAAAACAACAAAATTCTGTAAAGCAATTATCCTTCAATTAAAAATAAAATTAAAAAAAAGCTTCCATATTGTTTCTTTGTTCTCACTTCCAATTTATTCTTCAATCCACTTAAATATGGCTCTTAAGTCAATCATTTTGTGT
TCTATGTTTCGGTGTAACTTGCAACAAAACAGCAAACATGTTTCCCAAACACTCCTTTCTTTGTTCATCGGATTAAATTCTACTTGTCCTTTAGGTTCAGATTAAATGTCACCTAATTCATTCATTGGCTCATTAGACACATGTATAACGAGTTTCAGGCAAAGTCTGGAGTCCTGGGGAAACTGCACTGAACCTGGTAGATATTA
GGAAGATGCTGGTAGGAGCCACTCTGTCTTCCATGTTGTGAATGGCCTGGATGTGACAGAAACAGTGGGATTTTTGAGTTGTAATTTTCTACATAATTCCATTAAAACACCATTGGAACTAATACATGAATTCAGTAATGGTACAAAATCAATACATACAAATCAACTGTACTTCTAAACACAAAAAATGAACCATCAGATATATG
TATTTTCAGTGCTCTATCTACACTCTTAGATGAATTTTGCAGGGCTTTAGGGGAAAGACTAACTCAACTAAAATATATCCCTAAATGAGATGTTTCAAGTATTAAAACAAAATTAAATTTCACAGTCTTTCTGGGCCTTAGATTTTACACCTGCAAAATGAAGGGATAGACTGATTACTTCTTAAGGAGATCTATTTTAAGACTAG
GGATAGGATTAGGAGAAAACAAAGAACCTTGGTATCTGCAATTGTGGTTGTATAAAGAACCTGTTTATTAAATATAGCTTTTGTGCCTGTTTGAAAAATTATTAAAGAATTTTTCTTTACAAGTAGACTCACTGTTAGTTCTGAGCTATTTATCTCTCACAGATTTTCTTTTTTAATATAGAAAAGGAAATGGTCAAATTTTGTAT
CTTTTCTTTGACTCCAAAATCACTGCGGACGGTGACTGCAGCCACAAAATTAAAAGATGCTTGCTCTTTGGAAGGAAAGCTATGACAACTTAGGCAGCATATTAAAAAGCAGAGACATTTACTTTGTCAACAAAGGTCCAAATAGTCAAAGCTATGGTTTTTCCAGTAGTCATGTACAGATAGATGTGAGAGGTGGACCATAAAGA
GGAGGGGAGTTTAGAATGGAGGGGACACACGTATAACTATGGCCCATTCTTATTGATGTATAGCAAAAATCATCATACTATTGTAAAGTAATTATCCCCAATTAAAGTAAGTACATGTATTTTTTAATCTAATTTTCCAGATCACCTAGGTTCACCCCTGAGGCATGGGTTTCCTATGCCCACCCAATTCACCCAACTGTAACAAG
CAGGAGTTAACCATATGACCTCATCCCCTGTTTGATAAATATCAGGTAGGAAACCACCAGGTATAGACCCATTTACCTTCTAATGTGCAGAAAAACAGTCATTAAACTGAAATAAAAGTGAAAGTGAAGTTGCTCAGTTGTGTCTGACTCTTTGTGACCCCGTGGACTGTAGCCCAGCAGGCTCCTCTGTCCATGGGATTCTCCAG
TGGGCATCAGGAATTCACTATATGATGACTATTAGTACTAACTTAAAATCTGACATGATGATCATAATCTCCTTATTATGTTTCTGCATTCAAAAATTGAATTAAAAATCTCTTCTAAGGTTTTATAGGTTCAACCAAGACCTTTCTCCTCTAGTTCTATTTTGTTTAGAAGGAATATGATTCCTTAGAGACAAATTCTCCTACCC
CTTTAAACCCTGCTACATGTCACTATGTGGTTTTAACATGGGCTCTGACATCACAGCCTGCTCTCCCATCCCTGAAAACAAGGCCTGATTCTTTACATGTATTAAAGTAACAGAGGGAATTCTCTGGCGGTCCAGTGGTTAGAATTTTGCATTTTCACTGACGGGACTCTGCGTTCAACTCCCTTTAAGAGAAATAACATCCTGCA
TTTAATATAAAGAATTGTTAAGAAAAACTGTCTGATCTCAGTCTCCTAATCAGGCCTGATTGTTATAACTAACACAGCAAGAAAATTTAATTCAGAGTGTATTAAAGATCTAAATATAAAAATCAAAAATACAAAAGTTTTTGAAAGTGATATAGGAGTATGTTTTCAAAAATTCAAGGTTGAGATGGACCTCTTATACACAATTC
AAAGTATTTAAATCTGTTAATCTTTTTATTTATTTTCCTTAAAACATTCAGTGAGGAATTCTGTCAGGTATTTGGTTAGATTGAGTATTTCATTATTAATATTAAAATTCATTCCCAGAACTGCCAGTATCCATAGTGTCAGACATATTGACCAAAATTACAAACTAGTTGTTTTAGGGTACTCAAGGTTTTTGGGTTTTTTTCTT
GGACAGAGAAGCCTGGCATACTGCAGTTCTTGGAGTCACAAAGAGTCAGACACGACTTAGTGACTGAACAACAACAACAACGTAAGCAAAGAAACAACAAATTAAAAAAAATTTTTTAACACCATGTAAATAAAAAAATATGCACAGGATCTATATGTAGAAAACTATAACACACTGATAAGATAAATCACAAAAGATCTAGATAA
ACTCCATGAAGTTGAAAATACCAGTTTTGGAGGTACAACTGCAACATGATTAAAGGTAAGCAATTATTTCTAGAGCTATCTGGTTTTAAAAATTTTTTTTATTAAAGTAGAAGACAGAGTTTTAATATCTGGCTGGCTGCTTTAGAGAAGGCTTTGACTAAGCCAACCAGTAAGCTCTTGTCCTTAGGTTTGTTCCCCAACAGTGC
GAACTTTTATAAATATATAAATGGATTCTAGATAAATATTCTCAAACCATAATCAAGATTAAGTGGCAAAGCAACAGTATTAAAAAAAGTGTACATTTTTATTAAACCATAATCAGCATTTTTAAAAATAAAATAATCATCAGACCAAAAAAAGGCAAAGTAATTGAACAAGAAACTGATCATCATGAATTGGTAGAGTCTGTGTG
GGAGGGTTCAGGATGGGGAACACATGTATACCTGTGGTGGATTCATTTTGATATTTGGCAAAACTAATACAATTATGTAAAGTTTAAAAATTAAATAAAAATTAAAAAAAAAAAGAAAACTGGTTACACGGGTGTTGTGTGTGTGTGTGTGTGTGTGTGTGTGTGTGTGTTAGTTGCTCAGTCATGTCCTACTCTTTGGGACCCCA
CATTTTCTAGATAGAGGTTTTATCTTACAAGACAAAGTTCTTAAAAACAATATAAAGAGTTTTGTGAATCATATAGACATGCTTAGAAAAAAGGAAGGAGATTAAAGTGTTAATAGTTAGTTTATGGATGTTGAGAGTGTTGATGAAGACTACTTTTCTTATTTTTTTCCAAAATGCCTACTATGGATATTATTAACTTTTGCAAT
TCTGGCCTAGAAAATTCTATGGACAGAGAAACCCAGCAGGCTACAGTCCATGGGGTCACAAAGAGTCAGACATGACTGAAGCAACTCAGCATGCAACAGTATTAAACAAAACAAATTTATTATCTCATGGTTTCTATGAGTGGGTAATCTCAGTAAAAATTAGCTGGATTCTTATCCAGGGTCTCACCAGGATGAAACCAAGGTGT
TTATTACTATGATCATTGTAATCTTTAGGCACAAATCCAGATTTTATTAAGTATGCAAAAATGAACTAAACTTCCTGTAACCACAAGGAATTTATTGTGTATTAAATAATGTAGACATTTGCAAATAGCTTTTCATTATGTGAGTTGAGGCTATTGAGCTGGGTTGTGGAAAATCTTTAGGATTTCTGTAAGCAGAAATAGTTGAG
TAAAGAACAAACCTGGAAGTATGTGTTTTTTTGTTTTTTAGCTTATCCTTAAATGGTTGAAATTTTGTTTTTAATATCTGTGTACTTTATATTTTGTCAAATTAAAATGTGTAATAAGGTTTCCATTTAGCAGATACAAATTTAGGGATTTTAGATTATATACTTTATTTCAAAAGTATGTAAGATATATCATACTTAAAATTTAA
ATCAAATTTGAATTGAAGCATTTGGGCTAGAATTGGTGCCTACTTTAAGCTTGGGAGAATCTCAATAAGACTGCATTCTCCTTGAGGGCAAAGTTACCTTATTAAAAGAAGAAAACCCCACAGTATCTGGAAGAGCTGACTGCCAAGGAGGAACTCTGTGCAGGGTTATTAGGTGCGATGAGCAGCCTATGCTTATTTCACCCTCT
AAAATCATTTTTTTCCCCAAAGATATAATTACATTGGAAAAATAAAGTGACTATCAGCAGAGACCTGCTTAATGCTTCTTTTTTCCTGCCATTTCACAGTATTAAATAGCATTTCTGTGGGAAAACCATGGGACAGGGGCCAGGAGACACAAGCTGGAGTTCTTGCTCTGTCACTGACTGGCCATGTAAAGATAAAACAGATAGAA
GTTGCTTTTCTTGAAGTGCAACCATTTTTCCCCAACCTCTCATTTACCTTTCAGAACAAAATTTGGCATGTCAAATTAATCTGAAAGTTAACTCTAAACCATTAAAACAGAGGAACTGATAAACACAGATTGGAATCCCCATGGTATCTAGCTACGCCATCTGTGGTATTAAGTGCTAAATGGCAATTTCTGGGATTCCAGGTGTT
TATCATTAAAAAATTTCCCCTGTGCCATTAGGTGTAATGTCCTTTTGTTCCATCCAGAAGATTATGTGTGATTTACTTAACTCTTACCCGGTTTTAGGATATTAAACCTGTTTCTGATTTTCTACCATTTCAAAGAAGACTGTGTCAAACATCCAGATATGAATCTTTGTTTTTTTAAATCCAGTTATGTCTTTTTTTTTTTTTTT
CCTCCTTTTGAAGGAGGTCGCCATTACCACCATTACCCCATGGTTTGGCCTAGGGAAAACTACAGGGAGGGAAACAGCCCTACCATCAGAAGAAAATTGGATTAAAGACTTACTGAGCATGGCCTTGCCCACCAGAGCAAGACCCAGTTTTACCCACAGCCAGTCCCTCCCACCAGGAAGCTTCCACAAGCCTCTTAACTTCATCT
AGAGCTAACAGGAGACTCAAAAGCTAACTTTTCCTCAAAGAGCCATTCAAAAGTTCCTTAGTATTATCTTCTCTACCGACGTCATGACTTTTCTCTTGGTATTAAACCAATCTAGGCTGTGACTCCCATGGAAGATCACAGACTCTGGACAATCACAGTGGGGCTGGCTGCCGAGGCCAAGGAAGATGCAGAGCACAGATGGGGAA
GATCTTCCCAACCCAGGTATCAAACCCAGGTCTCCTACATCGCAGATGGATTCTTTATCAGCTGAACTACCAGGGAAGCCCTAATACGGGTAAGAATTGCATTAAATCTATGACAACTTGGATAGTATTTCCAGCTAAACAGTGTTAAGTCTTCTGATTTATGACTGGGGGATGTTTTCACATTTATATTGATCTCTTTTCGTTTC
GGCCAAAGAGCACTCAGTGTTCAGTGGGAACTGCGCTGTGAACTCCCCTCCACACTGAGTAACTGTGGGCCTCACCCTCTGGGCCTCAGTTTCCCTTTCCATTAAATTGTGAATTTGTGTTATAGGTTCTCTTATCACTGTCTTTTTGCCCTCCCTTTCTTTTTATTTCCTTACTGTCCCCATTTTTTTAATTAGAGGGGAAAACA
GCCAACATGCTAGGCAGGCCTCTCCTTCAGAGGAATGCTCTTCTCCCATTTCTTCTCCCAGAAATCCACTTTTTTCTTTTCCCTTCCTTTATTTTTTCCCATTAAATACAACCTTTCATTGAGATCTTCAGTAAACATTCATTCATTTTTAAAATTAGTTAATTTATTTTAATTGGAGGCTAATTACTTTACAATATTGTAGGGGT
CAGGAAATGAGAGAGGTGACCTCAGTACAGATTCTTCAGTTATTAAAAGGATATAATACCAGGAAAGGAGAGAGGTGACCTCAGTACAGATTCTTCAGTCATTAAAAGGATATAAGGTATAATAAGATAATGTTAAGAATAACATTATGTTAATAAATTTGGCAGTTCACATGAAGTAGATAAAAGAACACACCAACTACTGAGGT
GAGTATTATTTAAGCTTCTGTGAAAAATGGTATATAATGACTGAATCTCTCATTGGCTAAGAAAGCAGAGCTGAAAGAGCTTTGATGTCTAGATTTAAATATTAAAATTATCTTTTTAAGTTCTATAATAATGCTGCTAATGAGCTTACCAAATTTCACATTTCAATTTACAATTATCCCATGAATTAGAGACTTCTGACCCTTGC
GAGGAGGGTTCAGGATGGGGAACACATGTATACCTGTGGCGGATTCATTTTGATATTTGGCAAAACTAATACAATTTGTAAAGTTTAAAAATAAAATAAAATTAAAAAAAAAAACTAATGGGTATGTAGTAGTATCTCATTGTGGTTTTAAATTTCATTTCCCAAATGACTGAATATGTGAGCATCTTTTCATTTGCTTCTTTATT
CACTGTACATTGACTAATTTAAAATTTCTTTGAAGAAATTTTATGTTTGAAAACTCTATAAATCAGAAATTTTCTGAGAACACTGTAGAAAGCATAGAGGATTAAAAAAAAATCTACAAAGGCAACAAAGCTGGAGACAGTGAACCTATTTTCCTAACTGAAAAAAAAAAGCAGCTACTGGGGGTTATGGTGGATAGGAAGATAAT
AGCAGAAAATTATAAAAAAAAGAATTAAAATCCTGCTAGAATTTTTGTCTATTCTATGGGATTCTAGGTTTGGGCTATCCAATTTTAATAAATGCATTTCATTAAAAGTTAGTGTAATAATTAGTAAAACAGATTTGTGAAGTAGAAAGTCCAATCCATGAGAACAACAGCAAAAGATCAATCTAACAAAACTCAGGGTAAAGGAA
GTTCATGATGAATATTTTCTTCAGAAATTTCAGTCTGGGAAGCTGAGGTCCTGCTTTGAGTTGTACTTTCTGGAGTACTCAAAATGTCAATAATATCTGGATTAAATTCTTTGAATTAAAAGAAGAATAAAAAATTAGTCAAATCACTAATACTGAGCCATTACAAATGATAGTGACAAAAATAATCTATGTAATTACTAATTCAG
CATAATTTATCCTGGTGACTATTGCTTTCGGGTTTTTACAGATGAACTTAGCATCGGCTTATCTATCTTAAATCCTGAGAGTATTTTGATCATGAATTACATTAAATGTATATGTTAAGTTAAAGGAAATTGATAGATTTATGATGAATCTGTGCAAAAACAAGGTATATATTTTCATTCATTCAAGTCATATTTTGTATCCTTCT
GAACAAATAAAAGATAAATGAGTGAATATTGTGGATATATACATATTCTAAAAGTAAAAATCTAATTCAAGTCCAAAAATGTTTAAAAAAAAAGACATCTATTAAATCAGAGTAAACAGCAATGATACCATCTGTGTATCCATCAAGCTTCTGAAACATGATTTTCTTTGTGTTCCCATTACATTTGTCAATGCTCATATTTTCTA
AGAAACATTTTCGTAATAATGGCTAGCAGTTTTCACAACAGAATCATTCAAAATTAGACGACAATATAGTAATCTTCAGAGAATAAAGCAATGCTTAAGAATTAAATCAAGTTAGGCTGTTATTTAAGAGTAAATAATAATGAGAATAATGAGCAGTATTTCTGAATTCCAGACCCTGTGTGCGTGTTTACACATACAATCTCCTA
TGTTACGTAATGATTAGAAGCAATTTTTGCTAGTTGAATTATTTGTTATACTACTTGTAAAAAAAAAAAACTATACATGCATAGCTTTGATAAAATAACAATTAAATTTAAAAAAACTTTTGTAGCCCTGATGTTTAGCATGTGGAATCCTAATACCCTGACTAAGGTTAAACCTGCACCCTCTGAAGAGGAAGTGTGGAGTCTTA
TTTTTGTGACCCCATGGACTGTATAGTCCATGAAATTCTCTAGGCCAGAATCTGGAGTGGGTAGCCTTTTCTTTGTCCAGGGGATTTTCCCAACCCAGGGATTAAACCCAGGTCTCCTGCATTGCAAGCAGATTCTTTACCAGCTGAGTCACAAGGGAAGCCCCAAAATAGTGGGGTGGGTAGACTGTTCCTCTTTCAGGGGATCT
TTCATGTTAACTCCAGTTTATCTGATGACTGGCCACAAGTTTTTAAAATACACGTTTGAGTTTACCAGATACACTTAATGATGATTAGAATAGCTCTTAAATTAAAAGAATTTATTTTGAACAAACAGTGGACACATTTCTGGTTTGCCTGTTGCCGTAGACTTATTAGGAATTTTTCTCAACTTGTTTTTGGTTACTATAACCTC
CATCACTTTATGGGAAATAGATGGGGAAACAGTGGAAACAGTGGCAGACTTTATTTTTCTGGGCTCCAAAATCACTGCAGATGGTGACTGCAGCCATGAAATTAAAAGACGCTTACTCCTTGGAAGGAAAGTTATGACCAACCTAGATAGCATATTCAAAAGCAGAGACATTACTTTGCCAACAAAGTTTCGTCTACTCAAGGCTA
CTTATCAGAGGAGGCCAATAAGAACAAGAGGCTAATAAAAAAAAAAAAATTAAAAAAAGGAAAAAAAAAAAAAAAAAGCATCCATCCCAGCACAACCAAAATTAAAACTAATTAATTTTAAAAAGAGCGTTTGTTATAGCAGCATAACTGATCCTTACTAATAGAGTAGTGTGTGTAATGTACAGTCAATGTGTTTATTTGTGTAT
TTTGTTAAATAATAGTTAACTATTATTTAATAGTTAAATAATATTAGTTAACTATTATTAAAAATAATTAAAAGTTATTTAAATAATTATTTAAAAAGTTATTAAATAAAGTTATTATTTAACTAAATAAAGAAGTTATCAAATAAAAAACTATTAAAAGTTATTTAAAATAATTTTTAAGTTATTAAATAATTAGAAGTTAAATA
CTTTTTTGTGTAGTTCTTCTGTGTATTCTTGCCACCTCTTCTTAATATCTCCTGCTTCTGTTAGGTCCATACCATTTCCCTTTATTGTGCCTATCTTTGCATTAAATGTTCCCTTGGTATCTCTAATTTTCTTGAAGAGACCTTTAGTCTTTCTCATTCTGTTGTTCTCCTCTATTTCTTTGCATTGATTGCTGAGGAAGGCTTTC
TCAGTATAATCGTCATGTTAATAGACACGAAGAAAATCACATGTTCATTTCAATAGATGGAGAAAAATATATCAGAAAAAAAAATTTGTCATTGCTTTCCATTAAAAATTCTCAGAAAGAGAAAATACTTCTGTTTCCTGCCAAAATAAAATAGACCCTTTCATCCCGAGTCCTCCCTCTTTCAACTAAAAACTCTGAGCACAGCA
AACTGTAATCAGAAATCTTCCAGCAAACAAAAGCCCAGGTCCAGACGGCTTCACAGCTGAATTCTACCAAAAATTTAGAGAAGAGCTAACACCTACCCTAATTAAACTCTTCCAGAAAATTGAAGAGGAAGGTAAACTTCCAAATTCATTTTATGAGGCCACCATCACCTAATATCAAAACCTGACAAAGATGCCACACAAAAAAA
AGCCACCTGGGAATCCCTAGGAAAAGGTGGTCAGTTTATTTAGAGATTTTGCATGTGTCTTTCTGGAGAAGAAGCTAGAATCTGTCTTCACAAAGTGTTTATTAAACACCTATCAGAGGCTCAGTGCTAGGGGCACATAAGAGGTATAAGAGGAGATGCAGATCTCATTCAACCTCAAGAAGTTTCAAGGTTAATTAATTTAAAAG
TAACAGTTAACACAGGCTTATTAAGTGTCACATACTAGTCTAAGATTATGTCATCTTCATATTCTACAGATATGGAGATGACTGAATTCTCAAACTCTCTATTAAATGGAATTTTGTTATGATACCCATTTTGTAGAAGACAAAACTAATGCATAGAGAAGATGATAAACATAGTCAGTCTTATAGAGCTGATAAAATATAGTCAG
TTAAATACTTTATAACATTATACATTCTCACATCTGAACAACTCTTTATCTCATTTTTCTTAGGTGCTATTGCATAAATCAGTTCCATAATAATTAGTTCATTAAATCAAAGAAGGAGAAAGAGATCTGAATAAACCAAATGTGGCTTAGTAATGTTGGCGGGGAGTGGACAGGCCTAATATTGCTCTAGACCAAGCGGTAGACAC
TTTGAAGGAGGTCACAATTATCTTCATTACCTTCACCATAGTTAGGCCTCGGGTCAACCAACAGAGAGGGACAAAGCCCCACCCATCAACAGAACATTGGATTAAAGATTTACTGAGGATGGCCACGCCCATCAGAACAAGACCCAGTTTCTTCTATCAGGAAGATTCCATAAGCCTCTTATCCTTCTCCATCAGAGGACAGGCAT
CAATCATGGTGCTGGGTCTAGTTTGGTTTACAGTGTTGTTCATGTCCTCCATTTCCTTACTCATCTGTCTTGTCGGCCCATCCATTATAGGAAGCTGGGTATTAAATTATCCAACTATTACTGCTGAACTGTTTATTTCTCCCTTCAGTTATCTCAGATTTTGCTTCATGTATTTTGGGACTCTGTTGTTTTATATATATGTATTT
ATTATAAAACAGCTATATTTCACAGAACTGGTTGAAGAATGAAGTAACTTTGTTTCCTAGAAGCTGTGGAGAAAGATTCTGCCTTTGGAGAGGTTAAGAAATTAAAAGATTAGAAGTATTAGATTAAGAAATGAAGAGTCAAAGTACCAGAGATTTGAATGAAGACAGAGACAGGGACATTATACATTGTCTCTAAACTTTTAGAA
ATTCAGCAATGGGTACAATAGCCTAGTCATGTGGACACTGACCATCATTCTCCCTCCCTCATGTAACGTCTTCAGACCCGTCTATAGCTCAGCATATGTGATTAAAATTCAATCCTCAGGGCAGGGGGAAATCAGGTATTTCCACTGTCTTAAGTATTTAGGAACTCCTGCTGGATTTGATGGCTAAAATTACAGTTGTGAAATCT
TCTTTTCACCTCTCTCATAGCTGTTTAGATTTCAGTTTCCTCATACTTGGTTTAATCTCTTATTTAGCGAAGTGCATCCTCTGGTGAAAGAAGACATGAAATTAAACATTTTTGAAGCCTTATGTGTCTGAAAATGGCTTTATTCTACTTTTATACTTAATTGAAAATTATATGAGTACAAGCCTGAAATTATTTTCTCTATGTTT
AGTGAAGCAGGCACTGGTCAAGCAGGGGATGTACAGAGAGCAAGAGAACAGCCACTTTGAGTGACCTGAGCATACACCATCCCACTGGGGTATTAGGAATATTAAAGGAACATATGCATAAGGCACATGGCAAGGGCTGTAAAAGTGTTAGCTGTTTAAAAAAAAAAAAAGTGGTAGCTGTTAAAACTATCACCTAGGTTTCCCTT
ATGCAAAGAAATGACAACATTTGAAAATCACAATCCTTAAGTGTTTACTTAGTGAATAGATGGGAAACCCATTAGAAAAAGGTGAACTGAAAAATCTGCAATTAAAAATCAAGCTGTCATCCCCAAACCCACCTGTCATTCAGAGTCAACACAACAGAGGCTGGCAAGCATGGTAAGCTTAGTCGATGGGCAGGGGGGATGCTTGT
TCTCCAGCTGACGTTTTCCTCTCTTTGGGGTGTATTTACTATTTATTTTGTATCTTTGATCTTTTTCTTTGGAAGATTTTACCTATTGCCGTCCTACTGTATTAAATATCCCATACAATGAAATAGGTTAGTAAAGATTTTAAAACCCCACAAATATCCATTTTTGGCTCTTAACACATGGGGGGAACAGTTTTTATAAAAGCACT
TCTCTTTAACAAGTGGTGCTGGGAAAACTGGTCAACCACTTGTAAAAGAATGAAACTAGAACACTTTCTAACACCTTACACAAAAATAAACTCAAAATGGATTAAAGGTCTAAACGTAAGACCAGAAACTATAAAACTCCTAGAGGAGAACATAGGTAAAACACTCTCCAACATACATCACGGCAGGATCCTCTATGACCCACCTC
CATAATCCCATATTATAATAATTGATGGAAACCTTTCCTTAAATAAATATATATTCTTCTCAAATCTACTTCAGTTGAATGTAAATAAAACAAAAATAAAATTAAAAAATGCATACTGCCTCTCAACAAAATCACTCCGTCACACATATTTCAAGAAGGAAATTTAATTCACAAAGAAAAAAAGTGCGTTCAAATAAACCTAAGGG
GATTTTTTTTTGGAACATTTCAAATGCCTGGAAAAAAACAAAGATTCTATAACGTGAGATTATAGCAAATACTCAGACCTCAGATCTAGCAAGTATTAACATTAAACTATGTTCAGTTCAGTTCTCGTGCTGGGGGGATGGGTGTGTGCATGTGTATGTGTGTAGAGAAATCAAACCTTATAGTACAGGAAAGCTACACTCCACCC
GATATCTGTTAGTAATTAACAGTGGATATAGATTAAATGGTACACAAAGGAATGAACTTCCTCTGAAAAGCCAATCAATTGAGACTTGTTTCACATAGGAATTAAACAGATAGCAAAAATCCTCTTTTATTTACTCACATGAAAAATTGTAGATATCTGAATGCCAGCCTAATAGTTTTTCTGTTTTCTGTTATACTATGTTCTAA
ACCCCATGGACTGCAGCCCACCAGGCTCCTCTGTCCCTGGGATTCTCCAGGCAAGAGTACTGGAGTGGGGTGCTATTGCCTCCATAGATGTGAGTGCGGTATTAAAGTCTCCCACTATTATTGTGTAACTGTTAATTTCCCCTTTCATACTTGTTAGCATTTGTCTTACATATTGCAGTGCTCCTACAGTGGGGTCCATATATATT
CATCACTTCATGGCAAATAGATGGGGAAACAATGGAAACAGGGAGAGACTTTATTTTCTTGGGCTCCAAAATCACTGCAGATGGTAACTGCCGCCATGAAATTAAAAGATGCTTGCTCCTTGAAAGAAAAGCTATGACTAACCTAGACAGCATATTAAAAAGCAGAGACACTACTTTGCCAACAAAGGTCCGTCTAGTCAAAGCTA
TAATCAAAGGAACCTTGACCTTGCCACTTAATGATTTTTTCTTTCTTTCTCCCTTCCTTTCTCTCTTTTTCTATTACTTTTAATCTTTTTGTAACAAGGCATTAAAAATATATCAAAGTCAGATTTCAGCATATATCCAATAAATATTTATTAGGTGCTGGACATTACATTCCTGAAATTTACAATTGTGAAAATGGGGAGAATGT
AAATGACTCAGACAAGTTTCCTGCTGTTGCACAGTGAGGCAAATAAGTACTGTGATAGATAGTCGTATGTGTTAATTTTGTAGGCAATAGTACCCATCTAATTAAACATTAATTTAGGTATTGCTATAAAGATATTATGCAGATGTGGTGAACACTCTGCAATCAACTGAAGGTTATTCTTCAACTGGCAGTCAGGGTGGACTTCC
TGCTACAATTAATTTTAATACAAAAGCATATAATTAATAATTAATTAAAATTTATAATTGTATTAAAGCATATTTACTTTTCATTTTGTTTTTAGGTTGCATTAAACATTGATCAAGATTTGTAGACTCAACCAACCTAAGAACAATACATTTTTCTTCTTGTTTCAAGTTTCAAAATAGGAGGTCCCCGGTTGTATTTTTTTCCC
ATATGGTAAAGTCTCAATATGTAATACTAATTAAAAAATAAAATATATCTGTATGCATATATATATAATATGAATTAAAAGTTAAGAATGATCTATAAATATTAAATCTTGGTTAATTTATTACATATTTTTATTTTATGCATATAAAACCAAATAACATTAAATTATCTATAATAGATTCCTCAAATATTTTAAAGCCTTAACTG
CATCACTTCATGGGAAATAGATGGGGAAACCGTGGAAACAGTGTCAGACTTTATTTTCTTGGGCTCCAAAATCACTACAGATGTTGACTGCAGCCATGAAATTAAAAGATGCTTACTCCTTGGAAGGAAAGTTATGACCAACCTAGATACCATATTCAAAAGCAGAGACATTACTTTGCCAACAAAGGTCCGTCTAGTCAAGGCTA
GTGGTCCATGGATCGCAAAGAGTCGGACATGACTGAGCCACTTCACTTCACTTCACTCTTCAGTAACACTATTATATATTACTTCATTAGCTTTTTTATAATTAAAGTTATGCATCCATATGGTTTAAAGAATCAAATTGTTCTAGGAGACTTGTGTAACAACCACCTTAAGTACAATATGCCTTTCCTGTTTCCCATTTCCTACA
AGTCTATTTTAAAACTAAACTAAATAAGAACAGAAAAGTAAAAATACAATATGTGGCAGCAAATGAGCTTATTGAAAGAAATATGGAACCTAACAGAATGATTAAAATTAGAGGACTGAAAATACCAAATGTTAGTAAAAGTCTAAAGCAGCTGAACTCTCAGACACCATTTGGTCAGAGGTTAAACTGGGTCTTTTTAAAACTGT
GGATCTCATTGATATCTTCAAGACGTTTCATCAAAATGCAGAATACCTTCTCAAGTGCACATGGAACATTCTCCAGGATAGACCACATCTTGAGTCACAAATTAAACCTCAGTTATTTAAAAACATTGAAATCGTATCAAGCATCTTCTCCAACCACAGTGCTATGAAGCTAGATGTCAATTACAAGAAAAAAGCTAGAAGAAACA
AAAGAAACTTCTCACCATGGTAAGGAACAATTGCAGCACTTGATCCAGGTGTGACCTAATCTAATGTACATTTTAGAAAGGTATAAAATGAGGAGATTCAATTAAATGGAAGCTAAGATAGTGAAACAACAGTGACCATCATGTTCAAGGTAATATTGTTACCTTGAACTTGTTAATATTTTGAGGTTGCAAAAACACAAATTATA
GATGTGTGACCTTGCGCAACCACTCATGGCCACAGTTCTTATCTGAAAATAAAAAGATTGGACTAGCTCTAATGTTATTCCAACATTTAAATTCTGATTTATTAAAATTGGGGGGGGTGGAAATCATCAAAATAATTTAAATTAAGTTTTGATTTGTTATAAAAGGACAAAGAAATGTCACACTGCTCCCAAACATATGCCCCATC
AGCAGGGCACTTACCTGGTCACCTCGACCAGTCACTGAGGCACGGACAGGCCTCTTTTACTCAACCATTATAAGCCTGACTCTCCTGGGTCCCCTTCATCATTAAACAAGAAGCCCTTTATCAGTCAGCGCTCTGTGCCTGTGGACAGCCCTTCTCCTGCCATCTGCCTGCTGACATAGGGGACTGATGAGTTTGCAGAGAAATGA
AAATCAGAGAAAAAACATGAATAGATGCTTCAAAAAAATGGTACATGAATGTCAAAGAGGCACATGAAAAAATATATAATTAAATATAAAATAATTACATATTAAAGTAGCATAAATTTAAAAGGAATAATGACATATAACCACACACCCATTAGAAATGCAAAAATTGAAAAGAATAATAATGCTAAGTGTTGACAAGAATATGG
GTTTACCAAAAGTAATTTGTCAGAGACACATTATACTTTGCTAATGATAAAAGATTTGGTCATGTACTCTGTCACCACAATAAAAAACCATGGTTATAGCATTAAATGAGACAGTGCATACGGCCTACCAGGGCTTAACAAATGGCAGCTATTGAAATGCAAGCATGTATATGAACATCCACATGTATAAACATACACTGGGCTGT
GAAACCTTCACAAGCAAATTCTGTGAGATCAGATGGAATTTTCAGTAGACTTTTCCAGCCAATTTTTTTATGTTGAAAAGCATAATGTTTTTCAGCTTGCATTAAAACTCCAGTGAGATAATTTTCTCTTACCAACAAGGTCAATGGACAGCTCAGGATCTGTTCCTCTAATTCTAAGTCAATTACACTTGCTAATACTGAGCTCC
CTTAGTCTCTCACATTCTTACAGATGGAGGTGCCCTAGTTTTATATTAGCAAGGAAGCTTAAGAAGGTAATATAAATTTGGAGCTTACAAAGTCTTTCCGATTAAAACTGTTTCATGAAACAGGTTTGAATTCATAATCTCTTCCAACTTATCATGGCAGTCTAAATGCTGTTTATCAGTGCTAAGTTGCTTCAGTCGTGTCCGAC
ATTTTAGGGGCTCCAAAACCAATGCAGATGGTGACTGCAGCCATGAGATTAAAAGATGCTTACTCCTTGGAAGGAAAGTTATGACCAACCTAGATAGCATATTAAAAAGCAGAGACATTACTTTGCCAACAAAGGTCAGTCTAGTCAAATCTATGGTTTTTCCAGTAGTCATGTATGAATGTGAGAGTTGGACTATAAAGAAGGGC
TTTTTTTTTCCTCTTGTTGAAAAATTAACAGTTGGGAGAAATGTCCTCCATCTCAAAGAAAAAAATATTTTTTTGGTTTAATTTATATCATTGTGATAATATTAAAAATTGTCATTTAATTTTGAGACATCCTAGTGCAGAAAACTTAAGTTCAGACACTAACTAATATTTCAGTTCTCTTATCCGAGAATGCGAATGATGGGTTT
CCCTGGTCCATGGACTAAGATGCCATATGCCATAGGGTATAGCAAACAGCAAAAAAAAAAAAAAAAAAAAAAAATCCAATGGATTTATTAACATTAAATTATTAAAGTTTCCCAAAATTGAATATCAGATAGGGCAAACATAGATAAAACCACACAAAACAAAAGCTCTCTGACATCCTCCATTTTCAGTACAAAGGAGCCTTGAG
TTTTGAGCATTACTTTACTTCCTAGGAGTTGGCAAAGATTCCTTAGGTCACAGAAAGTGAAAAGCATAGATGAAAAATGGATAAATCAGTCTTGACATAGATTAAAACTTATGCATAGCTAAAGATCTTGTTACTGAACTGAACTTGGGTCTCCTCACCTGTGCAGTAGAGCCACTGACACTGTGTTGTGGTGAAGGAAAGTGCAG
AATATGAGACTGGATTTCTGTTTCAGGCTTTCGGATAATATAAACGTCTGCCTTTTTTCTTTTTTTTAAAAAATCCTAAAGTGTGTTGCTTCTAGGATCAATTAAAGGGAAAAAATGTCAGCCTTTCATCACATATTGTTTACATGCATTAGTCTAATTACTTTGTAAATATGCTTTTGCATGTGTTCATGTAATCACTTTCTAAA
ACAAAATGAGGAGTCTCGAAGCTGTGAGGTACTTAACCTACTTACGTTATCACAGGATGTACGGAAGGATCTCTGAAGTGAGCTAAGCATGAATGTGCAAATTAAATTTCTTAATTGTCTCTTGGCATCACCCAGCAAGGACGTGTTTGGCTTGCCAAGATCCTCAGAGGGCGACTGTCCCCACGGCAGGGCCACGTCAGAATGAC
TAGAATCTATTTATTTTTCAAAATCGAGACAGTGTTAGGATCTCTTTGAAATCACTCCCAAGTGAAATAATCACTCCTTATACAAAACTTCTGTGCATCTATTAAAACAAATCACAATAGATCGTAATTTTCTCTTCACCTGTCTGATTCCTCTCTCCACTCCTTTAATAAGTCTCTGATTCCTCTATTAGGCATGCTTCTTACTG
GGGAGGGAGGTTCAAGAGGGAGGGGACACGTACGCCTATGGCTGATTCATGCTGATGTCTGACAGAAAACAACAAAATTCTGTAAAGCAATTATCCTTCAATTAAAAAATTTATTAATTAAAAAAAGAAATAGGGAAAAAAACTATTCTGGGACAGTTTTCCTTCATTAACTATTTTAACTTTTATTAGATAAACTGTATTTGTCC
GTGAATATAACAAAAAAAGCAGCACACTCATAAATTCAGAGAGCAAACCAGGTGACCAGTGGGGAGAGGGAAGGAAGGAAGGACAAAAAAGGGCTAGAGGATTAAAAGGTCCAAACTATTAGATATAAAATAAGCCTCGAGGACACATTTTACAACACAGGGAACAGAGCCAATATTTTATAATAACTATAAATGGAGTATAACCT
TTTTTCTGGGCTCCAAAATCACTGAAGATGGTGATTGCAGCCATGAAATTAAAAGATGCTTACTCCTTGAAAGAAAAGTTATGGCCAACCTAGACAGCATATTAAAAAGCAGAGACATTACTTTGCCAACAAAGCTCCGTATAGTCAAAGCTATGGTTTTTCCAGTAGTCTTGTATGGATGTGAGAGTTGGGCTATAAAGAAAGCT
AACACAGGCAGAACACTCTGACATAAATCGCAGCAATATCCTTTTTGAGCCAACTCCCAGAATAATGGAAATAAAAACAAAAATAAACAAAGAGGACGTAATTAAACTCTAAAGCTTTTGCACAGCAAAGGAAACAAAAAACAAAATGAAAAGACAATCCACAGATTGGGAGAAAATATTTGCAAATGATGTGACCAACAAGGGGT
TCTGGGCAGGTCACTCTCTTGCCCTTAAACTATGGTTTCTTTATGTTTTCAGGGTTGTTAGAAATTTGTAAAACAGTATTAGAGTTATTATGACATAATTATTAAAAATAGTGAAATAAGTAGAACATGTTAACTACCAATAAATGTTGGCTCAATTTTGAGCATTACATTGCTAGCATGTGAAATGAGTACAGTTGTTCAGTAGT
CTAAAGCGGAGCCCCGGGTTATGCTGAGCATCGGCCAGTTTGGCCTACCACAACCTCCACTCCCATGTGCCAATCTCCTGCTCTCCTGTTTTAAACCCCCATTAAAGCTTTCACGTTGAAGCATTATGGCATCGAGAAATGTTAACAAGATCTACATCTTCAAAGAAAACATAGCTCCTTCTAAGTCCTCAGTGGCCACCTCCACA
TTAAGCTGATCTTAGATACTGGGCTGTATCAGATGGCTAGTTCAGAGATCAAAGATGAACACTAATTGCATGAGGAAGGCTCACGTAAAGAAATTTATGGATTAAAGAGTGAAAGGTATTATTTTATTTAGGTAGACAATTGGAGAGAAGATGAATCAGAAAATAATTGCCAGAGTCAAAGCATGCACTCTCTTTTTGTCCTCACC
AGAAAATATTTTGAATCAAACGATTAAGAAATTCCTACGTGGCAAAACTTTTAGGATGGAACTAAAACCACACATCAAGGAAAAATTAAGATTTAGAATTATTAAAGAAGAGAAACTAAAAAACAAACAAGTTGCCATCTATCTGAAGCAGTTAGAAAACCTCAAAGAAAGTTTGAGGGAGGAAATAATAAAGATAAGGATAGAAT
TCTCCTTTCATCTTCCGTGACTCCTGCTTGGCAGACTCGCTGTGTCGTCAGGTGCGTAAATATTCATAGCGTGTCTTCATTATGAGTTATAGCCTTTAGCATTAAAAACTGTTTTTCTTTGTTCCATTTATTGCTTTTTGGAGAGAATTCTACTTTGTCTGGTATCAAGATATGCCTAGTATGAATTTTCTCATGCTTTAACTTTT
CGGTTTGTGCAGAATATTTGAGTCCATAGTGCATGAACATGCATATGTACATATGAAGAGGAAGGTGATCAATTAAACAGAGGTTTGTGGAAAAACTTCAATTAAAGACTAGATAACAACATGCAAAATATATTTTTTTCCAGACATTATAAGCAGATGTAAACTAGAGTGAGTTTAATTGCTCTGAAGTTTAATGTTCTCCATCT
AAGTGACTTCACTCCCTGTCAACAACGGCAACAACATCAACAAAAGAAAAAGGAAAAAATAACCACTGGAAAGAAACTATGTGGTTTCAAGAAGTGAACCATTAAAGTATCGATATAATGCAGTAGAGATACCCAATAGGACATTAACTGAAAAATGTTCGATCAGTAGGCAATTAGAAGGTCTCTTCTTTGAACTGTGCTCCCTC
ACAGGATTTGATTTTCTGGACAACTGGTAAAGTGGATTAGACAGAATAAACAAACCAAGAATCCCCAAGTCTTTTCCAAAGTGGTGTGGTGAAGGGGGAGATTAAACAAAAGGGCAGCATTCCCACTCTTTCCAGAATCATTTGGAAGCTGGTTAATGTTGCCTTGGCCAGCTCTCCAGATTTTTCCCTTTTTGGTAAGACCAGAT
AAGAAGTTTCCAAACACCAGGAAACACTCTCACTGCCAAGTCTGTGGTGAGCCTTGGAACCACGGAGGGCAACGTAACTGGGAGGAAAAATAAGTAAATAATTAAAACCCACAGATTACGTGCCCAGCTGTAACTCCCCCAGCGGAGAAGCAGTGGAGCTGCCTGCACCTGCCACTAGCAAGCGGGGCTGGGCAGGGAGGCGTGGG
CGCTTAAAAGAAATACTTTCTGGAGTAATAAATAGCTAAGTGGAAACTCCTTAGTTAATGCAACTGTCAGCTCAGTTGAAATTCAGCAAAACAAATAAATATTAAAAGTGTTCTCCTCTATCATTGTCAATAATGTGCTGTCCAAAAGAATACTATTTAGCCATAGGAATTTAAAACTGACAGTTGTTTCTCTAATGATAGAAATT
TAAGGGAAAAGGCCCTCCAAAGATTACTAGAAAGGTCCTTCAGAGGAACAGGCCTCCAAACAGCTATAAGACAAGTGGTCTCCTCTTGTCCCACTTGCCAATTAAACAACCCCCAAGGAGCTCAAAGACCCCAGCTGGCCCAGCCCATCCAGTGACATGGGACCTACTCAGGAGAGGACTTGGAGATGGACTTCACCCAGATGTGT
AACTCAACTGAATGCAGAGTTTCAGAGAATAGCAAAGAAAGATAAGAAAGCCTTAAGTGAATATTGCAAAGAAATAGAGGAAGATAGAATGGAAAAGACTATTAAAAAAAAAAACTATTAAAAAAATTGGAGATACCAAGATGAGCACAATAAAGGACAAAAAAGGCAAAGACCTAATGGAAGCAGAAGATATTAAGAAAAGGTGG
TACAGTAGCCATGGAAACCACTTGGAAACATTCTAAAAGTCCGCTGACAGATGAATGGATAAAGATGTGGTACGTATATACAATGGCATACTACTCAACCATTAAAAAAGAATGAAATGATGCCATTTTCAGCAATCTGTATATACATGTCTGGACCTAGAGATTATGATAATAAGTGAAGTGAGATAGAGAAAGACAAATACCAT
TTTAAAACATAGAAGTTTATTTTTCTTAGGTATTTCTGCCAACTTTGTTATGCCTCCAGGATTGGTTAGGTCTAGACCATCTTCTCTGATGTATAATATAATTAAAGAATTCGTCACCTAGATGGGGTGGAACGAGGAGGCTCTCTAAAGAAGGAAGGATTTTAGAAGGAAATCAGTCACTTTTAAATGGTGGTTTCTCTATAGCA
ACACATGTCATGACAAACCTAGGGTATCTTAGAAAATAAATTGTGGGCTACTTAAAGGGTTCAGAAAGCAATTCTCAGTGAGGGTTTGAACCTTCGTTTGATTAAACATTGCCTCCTTCCTAGTCAGTGCCCTAGGCAAAAGAAAACAATTCTCCTTCTCCTGTGACCTGCTCTGTCACAGGAGTCTAACATCTCTTTTCCCCCTG
GGGATCTGTTCCCCTACCGGGGAATCAAACCCATGAACCCTGATGTGGAAGTATGGAACCCTAAAACTGGACTGTCAAGGAATTACCCACAAGATCTGTTATTAAAAGATAACTGTTTTAAAGGATTATTCAGGTTGTTGTCTAAAAGAGCATCAATTAAGATAAAGGAGGGCATTCTCTGGCAGTCGTGGTTAGGAATTAGTGCT
AAAGCTATAGATCTGAGGAATATAGATTCTCTTGTCCCTGCCTTTCTGTTTCTTTATTCAGTCTATAGATAACCATTAATTTTTGTTTATTTATCTTTCCATTAAAAATAAAAGCAAATAGTTATGCATCTGTACCACACCCCTTTTAGATAAATGGTAACCTGCTATAAATAATTTTATCCACAGTGCCTTTTTCAGACAGTAAT
TACCTGTGTCCAAACACAGAATTAAGTTTCAGTGCAGTGTGGACTTTTCAACTATAAGTCTGTATTAAAGTTAGAATGTAAAGTTTAAAAATAAAATAAAATTAAAAAAAAATGAAATGGTTAAGGTCAGAGTGGCCAGTGTAGCGCAGGTGGAGTTGAAAGTCTTGAGCTGAGAATGGATAGGTATCACTGTGTCAGAGATAAAG
CTTTATTTTGGGGGGCTTCAAAATCACTGCAGATAGTGACTGCAGAAATTGAAAGACACTTGCTCCTTGGAAGAAAAGCTATGACCAACCTAGACAGCATATTAAAAAGCAGAGACATTACTTTTCCGACAAAGGTCCTTCTAGTCAAAGTTATGGTTTTTCCAGTAGTCACGTACTGATGTGAGAGTTGGACTATAAAGAAAACT
CACAGTTTACAATACCCAAGACATGGAAGCAACCTAAATGTCCATCAGCAGAGGAATAAAGAAGATGTGGTACATATATACAATGGAATATTACTCAATCATTAAAAAGAATGAAATAATGCCACTTGCAACAATATGGATGGATCTCGAGAGTGCTGAACTGAGTGAAGTAAGTCAGAGAAGAAGAAATATCATATGACATCGCT
TTTCTGTTAAAGCACATATAAAATATCTTTTCTGATTACAATGGAATAAAACTAGAAATCAATAACAAAATGAAAACTGGAAAATATACAATATATGAAAATTAAACAATGCTCTCAAACAGCCAGTAAGTCAAAGAAAAAATTATAAGCTAAATTAGAAAATATTTTGCAACAAATGAAAATGAAAACAAAACATAATTATGTTA
ATGGAAAGAAATAGAGGAAAACAATAAAATGGGAAAGACTAGAGATCTCTTCAAGAAAAGTAAAAATACCAAGGGAACATTTCATACAAAGATGGGCACAATTAAAGACAGAAATGGTATAAACCTAACAGAAGCATAAGACATTAAGAAGAGGTGGCAAGAATACACAGAACTATACAAAAAAGATCTTCGTGACCCAGATAAAC
ACTTCTAAAGCCAAAGCCCAGGCTAGGGAAGGTGCCAGCACATAATAGGTGCTCAACAAATGTTTGTTGAACAAATGACTCAATGAATGAATGAAATATCATTAAAAAAATGTAAGATTCAGCCTATGTCACATACTAGTGTATCTTTAAAAAAAAGTGCACTGTAAACCATCATATTCCATATATCCGTACTATATCATCTTAGC
AGTAATTTTACTCTTTTGGAAATTATATTAAGGAAATAGTGAAGACAATGAAACAGAAGATTTATAGGCAAAGCAGTTCATCCCAGCATTTCTTATTAACATTAAATGGTGGAAAACAATACATAAATATATGTCAACCAAAAAGAGAATGGCACGATCACAGTGCATCTGTGAAAAAATATTATGTAATCTCTGGAAAACCACAT
GATTTTTCCTATAGAAATGTTTTAAAAGGAATTAGAGGAAGTAATGAAGCATCAGAAAGCCATTCCATTTATCTTTGTTTAAGTTATTATAGCCATTTAAATTAAATTTGATTTGTTGTAGCTTTAAACTTTAGTTTCACTTAATTAATTGTAAGTAAGAAACAAGATTTGTGACAGAACTACGGTTCTTAGCAGACAGAAGGAAG
GCAAGACAATAATAAACTGGGGGTGGGAAGAGAGGTATGTGGGAATTCTCTGTATTATATGCTCAATTTTTCTGTGAACCTAAAACTGTTCTAAAAAAAAATTAAAAAAATGAATTCACACACAGCCACCAGAGTGATAATTTGTAAAACATAAATGGAATAAACCACTTACCTCTTTTTACAAACTTTTGGTGGCTCCCCACTGT
TTGGGACCCCATGGACTGTGTAGCTTACCAGGCTCCTCCATCCATGGGATTTTCCAAGCAAGAATACTCGAGTGGGTTGCCATTTCCTTCTCCAACAACAATTAAAATCCTAGAACAAATATAAAAGACAACTTGCTGAAAGAACCGGAAAGCAATGAGAAGCAGGCAGAAACTGGGGAGGAATCTACACTCACATGAGGGTAACA
CTTAGTTCAAGGAGTATTTTTTCACAGAAACCTATGATCCGATCTGACTATTTTAAAACTCTTAAAAGTTTTTGACTAACCTCCCAAATATAAAATTCTAATTAAAATTCTCTTGACTTCCAGTTAACTTTGGGGGTGTTTCAAGGGGCCCCTGGAAGATCCCAAAGAGAGATCCTAAACTAATTGGGTTAACCTGTGAGAAGAGG
CTGGTGATGGTCACACAACGTGAAAGTACTTAATGCCACTGAACCGTACACTTAAAAATGGTTAGAATGATCAATTTTATATTATGTGCACTTTACCACAATTAAAAATGATTTTTAAAAGACAGAAATGAAAACATCTATCAGAGCTGCTGAATTAGATGAGACGGTGTTTGTGAAACACCTAACACAACAATGTTACTAACAGT
AAAACTGAAATCATATCAAGCATCTTCTCCAACCACAACGCTATGAGACTAGATATCAATTACAAGAAAAAAAAACTATGAGAAACACAAACACATGGAGATTAAACAACACGTTTCTAAATAACCAACAGGCTACTTAAGAAATCAAAAGGGAAATCAAAAAATTTCTAGAAACAAATGACAATGAAAATACGACAACTCATAAC
AGGGAGTGTGCCTTTCTATGAGAACAACACTCACTGATTTTTCCCCTGGTGGATTTTAAATCTGGTAGGTCATACCTTCAGTACCGTTAGTGCTTTCTGGATTAAAACACACTGAAAGCCAACCACTAACCCCCACCACACTAGCAGGCTGATTAAGAGAGCTTTTTAAACCTTGATAGTATCCCTCTGGTCATTTAATGTTAGTT
TGGGAAGGAAATTTTCTATAGTAAGAAAGAGGCATCTAAAGGAGTTTAAAACTTAACTCAAAGGGAGATGATTTAAAATATGCATCAATATTTAATTTATATTAAAATCACAGCAATTAGAACTGATTCTTAAAATGATAGTCATCTTTTAAAGTCAGAATGAGGCACTGCTGCTGCTGCTAAGTCACTTTAGTCGTGTCCGACTA
ATGTGATACATGTATATGCATAGATGATTCACTGTTCTGTACAGCAGAAACATAACATTGTAAGGCAACTATACTCTGATAAAAATTAATTTTAAAATATATTAAAGATTTTATCTCTGTGGTGATCATGAACTCTATTTATTAAACTTGTTTTTTCTGAATTGCATTCTCATTATAGTTGACAAAACAATAATATAGCGTACATT
CATCACTTCATGGGAAATAGATGGGGAAACAGTAGAAACAGTGTCAGACTTTATTTTTTTGGGATCCAAAATCACTGCAGATGGTGACTGCAGCCATGAAATTAAAAGACGCTTACTCCTTGGAAGGAAAGTTATGACCAACCTAGATAGCATATTCAAAAGCAGAGACGTTACTTTGCCAACAAAGTTCGTTCTAGTCAAGTCTA
GGGAGGCAGGTTCAGGATGGGGAACACATATATACCCATGGCTGATTCATGTAAATCTATGGCAAAACCCACTACAATATTGTAAAGTAATTAGCCTCCAATTAAAATAAATAAAAAATAAATTAATAATAACTGACTTCAAAGACATATTAGAATGGCTGAGTTTTTTTTACATATTAATATTAGAAAGATGCAAAATGCATTGG
TTGACCATGATGGCTACTCTCTTTCTTCTAAGGGATTCCTGCAGCCCCTTTCACAAAGTATACATTTAATGGATGCTGGTGGAGTTGAATAGAAACAATAATTAAAACTAGCATCTATTCGTGGGGCTTCCCAGGTGGCGCTTGTGGTAAAGAACACGTCTGCCAATGCAGGAAAGGAAACGCGGGTTCAGTCTCTCTGGGTGGGG
GGGAAAACTGACAGAATAAACCTTCAGATAGAAATTTTCAGGAGAAAAATTTATAAACCCAATTTCTTGCATCTTACATACTTAGAAAAGCAATAAAATAATTAAACTGTGTGTGCTTGATAACTAGCAGTAAACTTTTACCTAGATATGTGTTTGACTGCAGGTACCCGTTCTCCAAATCTTCTATACGCTGACCTCTGCCCTCA
CAACCAACAAACGGTAGAAGGGTAGAGTAAGGGGTAATTTTCTTATACTGGGTTTGTTAGTTAAGTTATATAGTTTCAAAATATAGAACTATTAGGCAGCATTAAAAAGTTGTTAAAAATGTTAGTGCCAGGAAGTGTTGAATCCCAGTGTCCTCATTAAGACAATTAATGGACTCCCTCTAATGTCTACTATTTCCATTTATGAG
TAATATGCTGTCTAGGTTTGCCATAGCTTTTCTTCCAAAGAGCAAGCATCTTTTAATTTCATGGTAAAGCAATTATCCCCCAATTAAAAAAATAAACAAAATTAAAAAAAAAAGAAAATTAGGTTTAGAAATATGGAATTTACTTATGATCCTCATAGAAGCAATGCCTTGGAGTTGATAGGGAAAAGAAGCCCAGTTGAAATTGA
ATGAACAACTTAACAGGAGTATCATTGTTAGGTTTTGAAGGGACCAATAATGGAAAGTTGAAGGTTGAAATAGAAACATTTGAAACCTGAATGGTATAGAATTAAAGGTTGATTACATCTCTTCATATGCATGCTTAATGACCAGCCGAAGATGAAGAAGCTCTAGACAGTCAGCAAAATCAAGACTAGGGGGCTCAGACCAGAAA
ACTGAAGTGACTTAGCAGCAGAATGGAAAGGGGGACAGGGATAAATTAGGATTGACGTATACACACCACCATACATAGAATAGACAACTGACAAGAACCTATTAAATAGCACAGGGAACTCTTTTCAATACTCTGAAATGACCTATATGGGAATAGAATTTTAAAAAGAGTAGATAAATGTGTGTGTATAGCTAACACAACATTGT
TAGAGACAATGAAAACCTAAAAAGGTACGATTCATTTGTTTTTTCTAACTAGAAGGCTGTCGTAAATCTCAGTTGTGATTGCCAATTCAGTAAATGACATATTAAAAACGTGAAGGATATTATTGTTTGAATTTTTATTTTTAAACCTCACTGCTGTTTTTGACAGCATTAATGACTCTTGTTGCCACTAAATTACTAAGCTAGAA
CATGTATATGCAGTTCGAAAAACAAATAAACAAAAGACAAAACAAATCTACTTAAGTCCAAAGAACAGTTACCGTTCTAGGGGAAGAGTGATTGGAAAGAATTAAATAAGGGTGCCTGTAACAATGTTCTGTTACTTGACGCTGGTTACACACTTTGTGAGTATTCATCCAGCTGTACACGGACAATATGTACACTTTTCTATATG
TGGAATGGCTAAATCATAAAGTAGATGGAAAATTACTTCTTAACCATCCTGGAGTCTTCCTTTTTAAAAAAATACAATTTGTTATCTTAACTTTTGTAACATTAAAGATTGGTAAAAAGCATAACCATTAATATTTTCAAGACTTAAGTGATTTATTACCATATTATTTACTCCTTGGATTGCACATCTATGATTGTCATTATTTA
TTAACCTCCCTCTGTCTCGGTGGCCTCATTTTAAAAATGCAGATAATAAAACCACCTACCTCAGTGGGTTACTGCAAGGAGTAAAAGTTTTCCCATACGTATTAAAAAAAACAAAACAGGTACACAGGAAGGTCTATGTGTTGTCTGTCCTCAGGGAAGATTCACCAAGCACCAACTGGAGTCAAATCCCACTCCAGACACGAAAC
TTTTCTGGGCTTCAAAAATCACTGCAGATGGTGACTGCAGCCATGAAATTAAAAGACTCTTACTCCTTGGAAGAAAAGTTATGACCAATCTAGACAGCATATTAAAAAGCAGAGACATTACTTTGTCAACAAAGGTTCATTTAGTCAAGGCTATGGTTTTTCCAGTGGTCATGTATGGATGTGAGAATTGGACCATAAAGAAAGCT
CTTCAAGTAAGTAATCACAGGTTTAAAAAGTTAATGATTTCACTCACATTTACTTCTGTGCTGAGAATGATTTCTGGTTTATTCAGAATAAGGGGGAAATATTAAATACCACAGACATGATACGAAAAGTCATCATCAAAGGGCACTTAGGTCTGACATCAGCTCCGTTTTCCCACAGCCTCCCGAACAAGCCCCTAAGTGGTGTG
TTTCTTACCACATCGTTTTTATTTTCCTTGTCTGACAATCACATTTCTTTCATCATCTGTTGACATATCTTTCTTTCCCTGTCTTTACTTCTTGAATTTTATTAAATGTACAAAGATGCTCTCTGAAGTTACTTTTTAATTCCTTGCCATAACATAGTTTTAAAAATATTATTTTTTGTCTGTTGACATATTTTTTCTTTGTGTTG
TGCAGCACTATTTACAAGAGCCAACACACAGAAGCAACATGAATGTCCATTGACAGAGGAATGGATAAAGATGTGGTACCTGTATACGTATTACTCAGCCATTAAAAAGAATGAAATAGTGCCATTTGTAGCAACATGGCTGAATTTGGAGGTTATCATATTAAGTGAAGTAAGTCACACAGAGACAAATATATGATATCATTTAT
CACTGTAAGTGATGAAAGACTTAATTAGTTTCAGTTTGATTTGTTGTCTTTTTTTAATTTTTGGTGCACAGCTTATGGGTTCTTAGTTCCCTAACCAGGAATTAAACCCTTGCTCTCAGCCTTGAAAGATAGAATCCAAACCACTGGTGTGCGTGCATGCTCAGTTGCTGTGTGGTGTCTGAATCTTTTTGACCCCGTGGACTGTA
ATGGTGAAACTAGATAACAAGTTTTCATTTGAGATGATAAACTCAGAAGGAACTTGGTGTTAAGTTTTAGTGACCTTACCTCAGATCGGATTATGACTCCATTAAACTTTCTAAAATACTGAAAATAATTTAATTCCTGTTGATTTTTTAAAAGATTCCTGTTAATTTCCTTTAAGATTCCAGATTGAGAATAATTAAATGCATTA
GCTCAGCATTGTCCATAGTTAAAGTATAAAACCTTAACTCCACAGAACAAATACAGTAATGACTTATAAACATGGCAAAATTAATACTGAAATAAAAGTTATTAAAAATGTATAAAGTATAATATTAAAGACTAAAAATTTTACCAGTTTATCAAATATATTTAATTAGTACTTACTTGTATCTGACACAGACATACACAGTTCTT
TGAATAAAGATGTGGTACATAAATAACAATGGGATATTTCTCAGCCATAAAAAAGAATGAATTTGAGTCAGTTCTAGTGAGGTGGATGAAGCTAGAACCTATTAAAACAGTAATGTCAAGTCAGAAAGAGAAAAACAAATATCATTTTTAACACTTATATATGGACTCTAGAAAAATAGGATTGATGAACCTATCTGCAGGGAAGG
CAGAAATATTGATCAATGGAACAAAATAGAAAGCCCAGAGATAAATCCACGCACCTATGGACACCTTATCTTTGACAAAGGAGGCAAGAATATACAATGGATTAAAGACAATCTCTTTAACAAGTGGTGCTGGGAAAACTGGTAAACCACTTGTAAAAGAATGAAACTAGAACGCTTTCTAACACCTCACACAAAAATAAACTCAA
TTATTAAATACCAAGCCTGACCTGAGGCATTCACTGGAATCACAAAGTAAGCAGTATTTCTTAAACACCTTAACATATTATATTCATTAATACAGAAAATATTAAACAATCACTTATGGAAAAGGATGTTTGCTATAAGATTATACATAAAAATCGAAAATAGCCCAACTTCTAATAAAAGAACATTTATGAGGTAACTGATGGTA
ACAAAATACATTTTACATAAGCAACTATAAGATATCACAAACTGAGATACAATTTGCAGTTCTGTTCTGTACTTTCCCTTTAAGGAGCTCCTATATACCAATTAAAAAAACACCTAGAACCTAATAGATAAGTCCACAAAGCATATGAAAGAGATCTGAAAATTTCACAGATAAACATAACTTACGGTTAAACATATGGAAAATGT
ATAATTTTAAAAAGGAATGTATACATGTATAACTGATTCACTTTGCTGTACAGCATAAATTAACACAATATTGCAAATCGAGTATACTTCAATAAAATACATTAAAAATTTTTAGGAGGGTACACCTCATGTTAAGAATTCTTCAGTTGAGTTCAGTTCAGTCGATCAGTCGTGTCTGACTCTTTGCGACCCCATGGACTGCAGCA
TTTTTATTCATTAAAATATTTAATTAAAGGAAGATGCTCACTTTCAATTCAATGTTCTGTTTTTTTATCAAAATTCAATGAATGCAATTATCTCTGAAGCATTAAAAGGTTTACACGAAATGACTAAATTTCACCTACAGTTGAATCATATCACCATCTTTGTAAGGTGAAAACTGCTTTTTTCAAGATGAGAATAAAATTCCTCT
TTTTGTTCATCCCATCAGTACTACCAAAAAAGAATTTAAGGCATAATAACTCATTAGATTGGAAAAATCAGAATTAGAGCCCAAGTCTTTTGCATTTTCTATTAAAAAAAAAGTAAGTGAAACAGTCATGGAAATCTTGAGACACCTAATGTTGTTGCTATCTGATTATTTGACTTACATACATAGAAAAACATGGTTTTTTACTT
CCATCACTTCATGGGAAATAGATGGGGAAACAGGGAAACAGTGTCAGACTTTATTTTTCTGGGCTCCAAAATCACTGCAGATGGTGACTGCAGCCATAAAATTAAAAGATGCTTACTCCTTGGAAGGAAAGTTATGACCAACCTAGATCAGATCAGATCAGATCAGTCACTCATTCATGTCCGACTCTTTGTGAACCCATGAATTG
TTTTTTTGGGTTCCAAAATCACTGCAGATGGTGACTACAGCCATGAAATTAAAAGACGCTTACTCCTTGGAAGGAAAGTTATGACCAACCTAGACAGTATATTAAAAAGCAGAGATATTACTTTGCCAACAAAGGTCCATCTAGTCAAGGCTATGGCTTTTCCAGTAGTCATGTATGGATGTGAGAGTTGGACTATAAAGAAAGCT
CTTCCCTACACTGACCAGTTACTAACATTTACTGTGTGTTCTCTCTCCTTGTCTGTATACATAATCCTTGTCTCTTTTTTTTACCCACATATTCTTACAAATTAAATGTATATTTTGCAAACATACAGACACACCAGCCCTAGCATACATATGAGAGTAAGACATTTTTAACTGCATCGCTTTAAAGACATCATAACTATAGCACT
TCCTGCAGTAGGTGAGTGAAGTGTCAAACTTTTTAAAATCAAACTTTGCTCTAAGGCAAATCCTAATTATATGTTACTTGGTTAGATAACTTTGGGGGAAATTAAAAGATATTATTTCTATAAAATGGGATGAGTAGAAACTACTGTATTGTGTATTTATTACTTTTATAACTAATTTCCTTTTAATAGCACTAAACTCTAAACTA
TAGACTTTTTGGTGATGACTATTCTGACTGATGTCAGTCAGTGGCTGACTTTATTTTTGGGGGCTCCAAAATCACTGCAAATGGTGACTGTATCCATGAAATTAAAAAACGTTTACTCTTTGTAAGGAAAGTTATGACCAACCTAGACAGCATATTCAAAAGCAGAGACATTACTTTGCCAACAAAGGCCCGTCTAGTCAAGGCTA
GACTAAATGTGGGTGCCCGAGCCTGGGACAAGGGAGAAGTCTTGATGTTTTTCTGTGATGTCGATATATATTTCTCAGCCGAATTCCTTAACAGCTGCCGATTAAATGCTGAGCCAGGTGCGTAAAATGTTGGCAGGTGAATTGAGTGTAAAATTTTAGAACATTCAAGTGTCAGCACATTCCATATTTTGAATCAAGTTAAGTTT
TATTTAAAGTTTTTTAAAAGAGAAGTAGGCTATTTAAAGCATCTCTAAAAACGTCTTGTACATTTTGAAAAGTGAGAAATTTAAATTAGAAATATTAAATATTAAATTAGTAGGCCATCCTACTAATGAGCATTGCACATAACTCTGAAACATTAGAGATCTTTGCACTGAAGCCAGAAACTTGCCTTAATTCCCAGAATCACCAT
AAACATAGAGAGTAAGCTCCTTCACAATGGTCTTGACAATGACTTTTTGTTTGACACCAAAAGGAAAAGCAATAACCAAAAAATAAACAAATTGGACTATATTAAACTAAGAAGCTTCTGTTTATCAGAGGAACCCATCAACAAAATAAAAAGGCAACCTATGGAAAGGGAGAAAATATCTACTAATCATATACCCAATAGGCACT
AGACATCATATGGTGATGAGACTAAGTAGAGCCATAATTCTCAATCCTGGCTGCATTCTGTTTGAATCCTCTGGGGAGCTTTACAGGCACACTCCCACTAATTAAATCAGAACCTCTAGGGTGGCCCAGCTCCCTAGGATCCCAGGGAGCAGTCAGGGTGGGTAACCACTGGGCACCCTGCTCCTCCTGCAGGGCTTCTCAGGGTT
ATATTCATTGGAAGGACTGATGTTGAAGCTGAAACTCCAATACTTTGGCCACCTGATGTGAAGAACTGACTCTTTGGAAAAGACCCTGATGCTGGGAAAGATTAAAGCAGGAAGAGAAGGGACGACAGAGGATGAGACGGTTGGATGGCACCACCAATTCACTGGACATGAATTTGGGTAAACTCCGGGAGTTGCTGATGGACAGG
CAGAAATATAGATCAATGGAACAAAATAGAAAGTCCAGAGATAAATCCACACACCTAGGGACATCTTATTTTTGACAAAGTAGGCAAGAATATACAATAGATTAAAGACAATCTCTTTAACAAGTGGTGCTGGGAAATTTGGTCAACCACTTGTAAAAGACTGAAACTAGAACACTTTCTAACACCATACACAAAAATAAACTCAA
TCCCAGGGGGCTAGAGACCAACTGGTAGAACCAGCAAGAATGGAGAAAGATGGGAAGACTGCTTCTTATCAGGCTATAGAACAGGATGGCTAATGGGAACATTAAAAAAGACAGGGTCAAGCAAAGGAAAAGAAGAGAATTCTGAGGGATATCCCTGGTGGTTCAGTGATTAAGACTTCACCTTCCAATGCAGGGGATGTGGGTTC
ATTTATGCCATGGACTGTAATACTTTCCACTTATGTCTCAGAGAGAATAAAACGAGTGAGTGGATTCATTCATCTGAGAATTGCAATGCTTTCAGAGGGAATTAAAGTCTGGAAATCTTTTAGCAATCTTTCTCCACTTTAGCAACCATTCTTTTTATCCATATTCTCCTCCTTCCTAGTGCTCAGGGGCTAGATCACTTTGAGAG
CCATTGGGCAATTCCAACAAGACATACACATGTTGGGTGTCAACCAGGACCCAAAAGATTCTAAAGAGCCACCACTATATGGTCCAGGGACTCAAGTCCTATTAAAATCTGGAAAGATGGGTCCCCAAAGGCTCAACTCCAGCCCACATGGAAGGGCCCCTACCCTGTGATACTTTCTACCCCCACAGCAGTCAAGGTACCGGGAT
AGTTACCATAAAAGTGTCATGGCAGAATTAATTTTGATTTTAAAATAAAGTCATTCTTTAAGCTTATTTTCATGAGGGCAAAAGAATGCCTGTGTTTAGTATTAAAAGATCATTTACATATGACCTTGTGCAAGAGGATGGAAATGAAATATTCAACCCCCATTCTCTCTTCAACCTAATATGTGGCACAAATTTTTGTCAGTGGT
TGCCTCCTGATACATAAAAAAATCATAAGTAAATCTTTCTTTTCTGGATTTTGAGTCTGTCTTCTGTTTAGAAAGGTCTTCCCTACTACTAAGCTAATGAATTAAATTCACCTAGTCTTTTTCTAGAATTTTCTCACATTACAGTTTATCTGTCTGGAATTAAACACTGACATAAGACAAGAGTTGCAAACTCATGCTGGCAGCCA
AGATATTGCTGTTTCACCCTCAGTGCCCAGAACCTAGGGCTGCTGTGTGGTCAGCACTCAAGATCTATATCTTAGAGAAAAGAATAAATTTTCCATACTAATTAAAAAGATAATGACACTGGGCTTTTTCCTTTGCAATAATACAAAAGGTACACTTATAATTTAGAATGAATAAATAAAAATCTAAATAAAAGACTTGTGCTTTA
CATCTGCAAATCTGAGGTTATTGGTAATTCTCCCTGAAATCTTGATTCCAGCTTGTGCTTCAACCAGCCCAGCATTTCACATGATGTTCTTTGCATATAAATTAAATAAGCAGAGTGACAGTATCCCTGACATACTCCTTTCCCGATTTGGAACCAGTCTGTTGTTCCATGTCCAGTTACAACTGTTGCTTCTTAACCTGCATACA
GACAAGAAGGCAAAACATACAGCAAGCCAAGATTTGGGCTTTGATGAGCCCTGCCATATGCCAAATACCACCCATATCACCACCAACCCCTAGCATATTGATTAAAAACTGCAAAGTTACAGTTACACGAAAGGAGTAAGTTCAAAAGATCTGCTGTTTGACATACTGCCTATAACCTGTAGTTGACAATAAGAAATTGTGCAGTT
TCAATAATTCTGATATGATTAAGTGTAAGAGTAATAGAAAATTTACACCAATGGACATTTATATTACTAATTAATTTGCATAACAACCTGAACACTGATGATTAAATATAATTTATGCTTGTGGAGTGAGAAGGTTAAGGGGGTCATTGATGATAGAATAATGAACTCACTACTTATTATTTGGCTTATAGAACATTTAATTCTAT
CCTTTTTAAAAATCTAGTTCCATAGTAGCCAAGATAACTTCAAAATGTATCGTCAATGACCAATGTGCAGGCAGGACAAGAATTAAAAGGAAATGTTTTCATTAAACAACAAAAACTAAGACTTGACATCTTCATGGTTTATTGTTGTTGTCTTAATATTTTGCCTTCAGTTGTGAGGCCAGAAGTTAAGAGAAATAATGGGATAC
CAAACTATCAGAATTACAGAAAAAATAGACTATTTTAGATTTGCTTAATTATTCAGAAGTTTAAAGGACTGAATTTTATAATTATGAATACACTGAATTGATTAAAAATTTTTCCTTGACCTTGGAAAATCTTTAGATTTAGGAGTGCTGATTATCTCCTGTGAAATCTCATTTCATTATTTCGGGAAAGTTTATAATATAAAATC
CTCAATGTTAATAGTTTAAAAAATAATTTTGGAGAATTACTATTTTGGGGTAAAAACAAAATTTCTTCTACTATTCTAGGTTCTTCTGACTGACCTAAGAATTAAATTGACACAATACAGTGTTTGACCAAGAGTTTTATTTTCATTTTTAGAGTCAGAGGATTTGTTAACAAAAGAAACCACTCTTACACACAAAAGCTATTTCA
GCAGTGAAATGCATAACTTCAAATGCAATAAAGAAAAGTGAATGTGCTGAATTCAGCAGAGGCAGAATATGAGGGGGAAAGGCAGAAAGAAAGGACAGCAATTAAAACACAAATTGAAAGAGCAAGATAATTCCAAATATGTTAGCATTCACAGCAAATTTAAACAGGTTTAAATCACCTGCTGCTGCTGCTGAGTAAAGTATAAA
TTTGCAAAATGAAAGAAAAGAGCTCCGGAGATAGATGGTGGTGATGGCTGAACAACAGTATGAATATACTTAATGTCACTGAACTGTATACTTTAAAATGATTAAAATAGTACATTTTGTGTGTGCATATTTTACCACAATAAGAAAAATTTGGTTAAACTTTAAATATCTGCAAAAAATAAAGAACATTTGCAACCTGTTTGACT
ACGTTATGTTAATATAGTCTTATTATTATAATAATAATAATTATAACGAGAACATTTGTTGACCTTTTTGTGTCATTTTCAGCTATGTCATTTTATCTCCATTAAAAGCCATGAGGTAAGTCGTTATTACCTCCGGTTCTACAGTTGAGAAAACTGAGGCATGGAGTGGTTGTCCGAGTGCAAACTTCTAGTAACTGGTGGGTCTT
TTTAATGATGTATTTTTTTAAAACATTGGCTTGCTTTTATTTGTTAAAGTGCAAGTGTTACATATGGCTTTGTAAAGTTGAGAGGGGTTTTACATTTTCCATTAAAAGGACTTTATCAAAAATGGGCTAGTGTAAGTGTTCTCCCTCCTGCTATCTGTATTCTGGGGGCTTCATCATCAAGGCAACTTACTTACCAGCATTTTCTT
GATAATGTCTGATGTCTTTTACAACCATTATCTCATTTGATCCCCATAGCAAGTCTTTAGATTAGATATTATAATCCCCATTTTGCAAATGAGGAAAATAATTAAAAGCAGGCATTTTGAGGAAAATATCCACTTATGGGTACCATCCTCCTTTCATGCATGAAAACATTCAATGACTCCAGCCCTAGGAGCTCTGGAACTGAAAA
TTTTCTTGGGCTCCAAAATCACTGCAGATGGTGATTGCAGCCATGAAATTAAAAGACACTTGCTCCTTGGAGGAAATGCTATGACACACCTAGAGAATGTATTAAAAAGCAGTGGTATCTCTTTGCCAACAAAGGTCCATCTAGTCAAAGCTATGGTTTTTCCAGTAGTCATGTACAGCTGTGAGTTGGCTGAGTGTCAAAGAATT
ATTAATTCAATGTTGTGATGATCTTTTAAGTTGGTGTTTTGGTTTTTTTTTTTTTTGGCTGTACCATGTAGCATGTGAAATTCTAGTCCCCCAACCAGGAATTAAATGCCCCCTGTGGTGGAGTAGGAGTAGGAAATGGAAACTCACTCCAATAATCATGCCTGGATAATTCCATGGACAGAGGAACATGGCCAGCTACAGTCCAT
GGGTCTAGACTGGTGTTAGTCAGTCCCATAGCTTCCCAGGGAAGACCACACTGAAGAAAGTTGACATGGATTTAAGAAAGGCTGACTTTACATCCCAGGGATTAAAATATGTGCTCACAACAGAGGGCATGGATGGTAAATAGCAACCCAGGCTTCCACAATGCCCCAGCAAAGGTGGTAACAATTCTTAATTCAAAAACAATGAC
AGATATCAATTAGGTCTAACTGGTCTATTGTATCATTTAAAGTTTGTGTTTCCTTGTTTATTTTCTGTTTAGTTGATCTATCCATAGGTGTGAGTAGGGTATTAAAGTCTCCCACTATTATTGTGTTATCGTTAATTTCTCCTTTCATACTTGTTAGCATTTGTCTTACATATTGCGGCACTCCCGTGTTGGGTGCATATATATTT
AACCTCCAAAAAGAGAAGAAAATATCCTGTGAAACTACAGTATCTTTAAGAAGTGAGTTATGGGACTTCTGAAGAAGAAATAAGTTACAGTCAAAGTTGAATTAAAAACTAATTCTTAAAAAGAAAGCTAATTCTTCAGAATGTCCAAGAGTGAATCTTATAAATCAATGTCTTATTAAATGAATTTTTTCTTTTCAAAGACCAGG
CAAAATTTCTGTTTAAGTTCTGTGATTAAACAGAAAGTATCATATACAGTCTACCAAGGGATAGATTCCTGACTTTAGTTGTCATATTACAATAGCAGAGATTAAAACAGCCTTTCAATTCTCAATTCTGTTTGATACTGTGTCTAGCCTTGGCTCAGCGGTAAAGAATCTGCCTGCAATGCAGGAGGCAAGGGTTGGATCCCGGG
ACCACTAATGCCTCAGGGTGTTCACTGATTTTCAATACACATCAAAGAACATATGTTGTGTTTTTCATCTTGGTTGCTTATTTCCTACATTTTGTAATGGATTAAAAAGCAAATTAAATGCTTAGACACTTATTGAGTGTTTAACAGAGCATTACTCATTTGACAAAACAGCAATATGAGACCTGACTTACATCCTTAGAAAACTG
TTCTTTGTTTTTGGCCGTGGGGTGTTCTATGATCTGTAACCTGCATCTTCATCTGTAAGTGCTGATAAAACAGCACCTACTGCACAGGTCATTTGTGAATATTAAATGATATCATTAATATGCAGTGTTCATTAGCATAGAACCTACAACATGGCGGAGAGTTGATAAATGACACTTTTTTCTACTTTTATTATTACTGGAAGAGA
TTTTCTTGGGCTCCAAAATCACTGTGGGTGGTGACCACAGCCATGAAATTAAAAGACGCTTGCTCCTTGGAAGAAAAGCGATGACAAACCTAGACAGTATATTAAAAAAGAGACATTATTTAGCCTACAAAGGTCCATATAGTCGAAGCTATGGTTTTTCCAGTAGCCATGTACAGATATGAAAGTTTGACAATAAAAAAGGCTGA
GTAGGAGAAAGAGAAACATTAAAATGTGATGTAAATCAAAAGAAAACTGAGCCAATAGAAATAGATTTAGGAATACCAAAGATAATGGAGGAGAAGAGAAATTAAAAATATTGTAAATTAAATAACTATAGTAGAATAACACAATATACATTTTAAAAATTAATTAAATTAATAACATATTAGACAATGCAGGAAAAAATGACTTG
TGGGGGGGGGGTTCAGGATGAGGAGCACGTGTACACCCGTGGCGGATTCATGTCGATGTATGGCAAAACCAATACAATATTGTAAAGTAATTAGCCTCCAATTAAAATAAATAAATTTAAATTAAACAAAGTGACACTTGTTAAACAATCTTGTGTTCATATTATCTGTGAGCTCATACAGTTAATTTCATAAATTAATTGGAACC
AGTGGAAACAGTGACAGATTTTATTTTCTTGGGCTCCAAAATCACTGTGGATGGTGACTGCAATGACAAACCCATTACAAACCTATTAAAATGGAATCTAATTAAACTTAAAAGGTTTTGCACAACAAAGGAAACTATAAGCAAGGTGAAAAGACAGCCCTCAGGATGGGAGGAAATAATACAGTCCCACTACAAGGCATATACCT
AGGGTCCCCACTCAGAATCATAGCATGAAACTGGGAGCTGGTAAGACCTTCCAACCTATAGCGGGTGGGAGGGTACTGAGAAATGACAGGCCTGTGGATTATTAAACCTTGTACCTGTGACACAGGAAGGAGCAGAGCATCTCACAGAAGTCAGATTTGTGACAAGCTACTAATTACTGGATCTACAATATCCCCCATACCACAAT
CATCACTTGATGGGAAATAAATGGGGAAACAGTGGAAACAGTGTCAGACTTTATTTTTCTGGGCTCCAAAGTCACTGCAGATGGTGATTGCAGCCATGGAATTAAAAGACGCTTACTTCTTGGAAGGAAAGTTATGACCAACATTGATAGCATATTAAAACTCAGAGACATTACTTTGTAACAAAGGTCCATCTAGTCAAGGCTGT
TTATTTTAAATTCCCAGTTTGATAAATCTAAAATATTTTCTATACCCAAGTCTGGTTCTGATGCTTGGTTTGTGTCTTCAGACTTTTTCTTTCAACTTTAATTAAAAAAATTATTTTTAATTAAAAGATAATTGCTTTAAAATATCGGTTTCATTTCTGCCATACATCAGGACATATGTTCAAATTTAATTTTTTATTTTTGCTTT
TAGCCACTATGGAACATAGTAGGGAAGTTCCTCAAAACAGTAAAAGTAGACCTACCATATTGATCTAGTAATCCCACTTTTATCTGAAGACAATTAAGATATTAAATTGAAAGATACATGTTCACCACAGCATTATTTACAACAGCCAAGATAGGGAGACAACCTGTGTCCTTGGACGGATGAATGGATAAAGAGAATACATAAAT
TAAGTGTGTAGATGTGTGGTTTTCACTGTCTTCTCCCTCTGCAGAAAAAAACTCCCTTTCAATCAGCCACACAGTCATCAATACAGAGTTGTTCTCATGGATTAAAGAGCCTCAATTTTGTCTAGTCTTTCACACTCTTCAATCACAGCACCCAGCTTCTCAATTTCACCTATTTTCTCAGCAACTTGAAAGCTCTTTCCAATGAT
ACACACACACACACACACACTCATTCTTATACCAGTAGATTTTAAGCACTGATAACTTACAACAGTTTTATCCAGCGAAACCAAAGGAGTACTGTTTAAAATTAAACAAGTACCAATGAGACCACAAGTCGGTAGAAGTGATTTTTGAGTCAAGTATTATGGGAGTAAAAAACCATGGGCTCTGTAGTAGACTGAACAATGCCCTC
GCACAGAGTCGGACATGACTAAAGCGACTTAGCAGCAGTAGCGCAGCAATACATATGTTTCAATGCTACCTGGCAGAAACTAACACAACATTGTAAAGCAATTAAAAGTAAATATATTTAAAAAAAGAAAGCTGATAAAAAAAAGCGTCAACAATGATTAAGATTTTGCCATGTTTGCTTTATGGATTTATTTTTTTGCTGAAATA
CCCAAGTTTCTAAATAATAGGTTCATACCCAATACTGATGACGAGGCATCATAACTGGGGCTGATAAAAATTAACTCAAATACAGAAATCATGTCCTACAATTAAAATAAACCCCAATGCCCCTGCTATGGACTTGTGGGGGCAGGGGGAACACTGAGTATTCTGATTCATAAGGTATTCTGATTCCCGTTGAAGTTAAAGGGGTC
AGCAAGCAGCCTGAGGAGTCATAAAGTAAAAGAACGTATACAACAAAAGGCTGAAGAAGGTAGAAAAGGCATACAAGTAGAAATAACGAAAAAAGAAAATATTAAAATTGGCTTCCCAGCCAAACCAAAAAGTGACAAGAACTTAGAGTCTTTATTTAGAATAAGTAAAATTTTATAAGCTAGAAGTGAAAATAGGAATATCCAAA
ATATACAGAAAGTTTTTTCTTTTATAGAAAATAAAATTACTCTATGTATAACATATTTGTAATGTATCCATGCCCTATAGAATATTTCCATTTCTAACTCATTAAATGTTCTTCCTACATCACTTTCAGTAGTTGCATAGTATTTATCACATCCCTGTAAAGAATGTGTGTTAGTTACTTTTGGGCCACCTACTCGACACTTACTC
CAATGTGACACACCACATTAACAAATTGAAAGATAAAAGCCATATGATTATCTCAGTAGATGCAGAGAAAGCCTTTGACAAAATTCAACATCCATTTATGATTAAAAACCCCTTCAGAGGGCAGGAATAGAAGGAACATACCTCAACATAATAAAAGCTATATATGACAAACCCTCAGCAAACCTTATCCTCAATGGTGAAAAACT
ATAAAAATAAAGGAAAGATGAAAATCTCAGGGGAAAGACATTTTCCTCTACCTTTCTAGGTTTTTCTGACTGTATTAAGAGTTAAACTGACATGAGACAGATTAAAGAAGAAAATCAAACAAGTTTGTTAACACATATATGTGAGTTAACAAAATAGCTGAAACCCTCACCTTAATAAGGTCTTCAGCTAAAGACAGAAAAGGATG
ATTTTCTTGGGCTCCAAAATCATGCAGACAGTGACTGCAACCATGAACCTAAAACACGCTTGCTCCTTGGAAGAAAAGCTATGACAAACCTAGACAGCGTATTAAAAAGCAGAGACATTACTTTGCTGACAAATATCCATATCATCAAAGCTATGGTTTTACCAGTAGTCATGTATGGATGTGAGAGTTGGACCATAAAGAAAGCT
CAAAGATGCCACAAAAAAAGAAAACTACAGGCCAATATCACTGATGAATATAGATGCAAAAATCCTTAACAAAATTCTAGCAATCAGAATCCAACAACACATTAAAGAGATCATACACCATGACCAAGTGGGCTTTATCCCAGGGATGCAAGGATTCTTCAATAGCCACAAATCAATCAAAGTAATACACCACATTAACAAATGGG
TACTAAAATTTTTTCCAACCAATATTTAGACAAGTGCCCAAGGATAGTTTGGGGTATGTATATGTGTATGCTTGTGTGAAACATTATTATTACTTCTATTATTAAAATATTTTAAGTAAACTAAGGTATAAACCCTGGGGGCTTATTTAATTTAGAATATATTCAATTAGTGTAATACTAAGTACCTGCTCAAAATATTGTTTATC
TGTATACCTTAAACTTCACAGTGCTGGACATCAATTATACCTCAATAAAACTGGAATAAAAAGAAATTTAAAAAACTCCAATGAACGTGACTAAACTTTCATTAAAACAGATTATATAGTCACAGATGTAGAAAACAAACTCATGGTTGCCAAGAGGGAAAAGGGGATAAATTGGGAGACTGGGATTGACATATACTATATATATA
CCTCCATCCATGGGATTTTCCAGACAAGAGTAGGGGAGTGGGGTGCCATTGCCTTCTCTGGCGTCATCCATTCACCATAGGTAAACTTTTGATGAGTTTAATTAAATGAATGTGATCTCTTTCTTGCTTACCTCTAATCTCCTCTTTCCTCTATCTTTCTGTCTCACAGCTGAATAGGGATGTTCTCCAAATTTCAAACTTGAATT
TAACCCTGCCAATTTAACCTATGATGTACTCACTGGAACAAGAGCCATGGCCGATATGATTGCGCAATTAGCTAATATTACCCCTCAGATGTTACATTTCATTAAAGAAACTGCCTGCAGGGCATAAGCAAAGGTTGATAGCAATAACTCTGATGGTTCATTTGTTAAGATTATTCAAGGACATGAAGAGTAATATTCTCAATTTA
TTAGAGAAAAACACAGGCAGAACACTTGATAACATAAAGCAAGATCCTCTATGACTCACCTCCTAGAGTAACGGAAATAAAAACAAACAAGTGGGACCTGATTAAACTTAAAAGCTTTTGAACAGCAAAGGAAACTACAAGCAAGGTGAAAAAAGAAGCCTCAGAATGGGAGAAAATAGTAGCAAATGAAACAACTGACAAAGAAT
TTTTCTTGGCCTCTAAAATCACTGCAGATGGTGCCTGCAGCCATGAAATTAAAAGACACTTACTTCTTGAAAGAAAAGCTATGACAAATCTAGGCAGCATATTAAAAAGCAGATATGTTACTTTGCCAACCAGAGTCAAATCTATGGTTTTTCCAATAGTCATGTATGGATGTGAGAGTTGGACTATAAAGAAAGCTGAGCTCTGA
AGTGAATGGGAGAAAATATTTGCAAATCATGTATCTGACAAGGGTCTAATATCCGGGGTATAAAAACTTACAACTCAACAGTTAAAAGACAAATAGACCAATTAAAAAATTAGCAAAGGATCTGAATAGATATTTCTCCAAAAAAGATATACAAATAGCCAATCAGCATATACAAAAGTAAAAACAACTCAAGAGTTTGGCTGTGA
AAAACTGGGAAAGAGAAGAGAATATTACTACATTCATGGGTAATAATGATGAAGGAAAAATGGGAAAAGTTTCATTCTTTCATTCATAAATTGGACAAACATTAAATGTGCACAAGTTAGATGCCTGGGCACTTGTTCTATGGCCTCAAACACCAAACTAAGTGCCCTCATAAGCTAAACAATGGATTCCTGTTGCTCATCAGAAT
ACTCCAGGGGATCTTTCTTATCCAGGGATTGAACCCACATCTCTTATGTCTCCTGCAATGGCAGATGGGTTCTTTACCACTAGTGCCACCTGGTAAACCCATTAAAGCTGTAGTATTCTTTAAAAATGGAGAAGGCTGTGGCACCCCACTCCAGTACTCTTGCCTGGAAAATCCCATGGACAGAGCCTCGTAGGCTGCAGTCCATG
ATTCCATTCTTGACCTCTCATCCCAGTCCCCAAGATTCCTCTTCCCAAACCAGAGCCACTGTATAGGCAGAAATTCATGATAATCACCAAAAGACAATATATTAAAAAGGAAGGGATTCACATCACATTGTTTGCTACATGATTGATTCTTTCAACTTCCTTAGAAGAATTATGCCACAGAAAAGAAATAATTTCCAGCATATCTA
TTACCCGTGCAGCCTTGTGTAAGTCATTTAGGCCCTTTAACCTCATTTTCCACATCTTTAAAAAGGAATTTATCATCTTCTTCTCAAGACTGCTGTGAGGATTAAAAGTCAAGGGCCACAGACCCAGTGTCCTTCCTTCTCCCCAAAGTTATGGGTGGAGGCGGAACAGATAGCTTGAGTAAAAAAGCCTTTCCATGCAAATTTTA
CTCGTCTCCTACAGATCCAGAAGCTGGCCACCAACAGCTAATTGAAAATTCATAGAGTATATGATTTATGTTAGGGGAAGGGGGACTGGGGGAAAGGGCCATTAAAGAAGAGAGTAATTGAACCCAAGTGCAGCAAGATTGGGGGAGATGTCAATTATCTCATTTTGTCCCTTTCTTCTGGAAGGGCCTATTACTACCATGTAATT
TTTTCTGGATATATACATGTGTGAGACCTTACTGAATTGCACATTTTAGACGTGGGTTTTTTTTTTTTTTAAACCTCATCTGTACATCCATGAAGCTGTGATTAAAGCACACAGAGTGAAGGATATGAAGCACAGATTTCCCTAGTCGGTGCTGACAGTTGAAGCCCCTGGTGCCACGGAAAGTCCACACCCCTGTCCCCCACGCA
CCATCACTTCATGGCAAATAGATGGGGAAACAATGGAAACAGTGACAGACTTTATATTCTTGGGACTAAAATCACTGCAGATAGTGACTGAATCCATGAAATTAAAAGATGCTTGCTTCTTGGAAGAAAAGCAATGACCATCCTAGACAACATATTAAAAAGCAGAGACTTTAGTTGACCTACAAAGGTCGGTCTAGTCAAAGCTA
GAGCCAAAGGAAGAGGGTTTCTTTGTAAGGTGATGAAGACGCTATAGAACCTACTATGGTGATAGTCACATATATCAGTGCATTAACTGAAAACCAATGAATTAAATGGATTAGTTGTATGTGAATTGTATCATAATAAAGCTGTTACATAAAAAAGATTAAAATGGATAGCTGTCTTCTTTTCCAAAAGAGAAATGAAGAAAATT
GTTTATAATAGCCAGGACATAGAAGTAACATAGATGTCCATCAGCAGATGAATGGATAAGAAAGCTGTGGTACATATACACAATGGAATATTACTCAGCCATTAAAAAGAATACATTTGAATCAGTTCTAATGAGGTGGATGAAACTGGAGCCTATTATACAGAGTGAAGTAAGCCAGAAAGAAAAACACCAATGCAGTATACTAA
AAGGGGGCCCAAATGAACAATTACATGTTGTATTTTGTGTCTCTATTTTATACCCTGTTAGGAGTGTGAGTTACACCAGTGCTTGTACTTTTCAAAACACATTAAATTTAAACGTGTTAAATTACTACATTCAATTTAAATATACATTTAAAAAAATATAAATGTGTTGTTATCATTTGTATATTCTTACAATACATAATTTGCTT
AGTAAGGAGAAACTCCTATTATCCTTCAGTGACTTATTCGGTACTAGGGATGAAAACAACAATGAAACAGCTTTGACAGAGTTGAAGCAGACAAAACAGTATTAAAAAACCCAGCATTGCCAAGAGCTCTAGGCCCTACTATGATAATAGTAAAGATGTTAACTGCCATGACTCTAGATTCAACTAAAACCAATGTGGACTAAGTA
GATCACCAGGGAGGTCCCCATTTTCTTGCTTTTTATAGTCTTTTCTCAGTTAGACTTTTCCCATCTCAAATGCCTCTTCACAACAGCCAGTTGACTTCTGATTAAAAGGAGAAATAGCCAGAGCCAGCCTCCCCGGCCCACTGTCTTACTCAGACATGGCTCAGAGCGTTCCCAGTATGGTCCAGCCATTTGGTACAGGAGGAGCT
GGGATGATCTCCTGGAGAAGGGAATGGCAACCCACTGCAGTATTACTGCTCTCCCCCCCGCCCCAAAAAGGGGCTCAAAGAAAAGAAGTTATGCTTCCCTATTAAATTAGCACCACTCTGTAGACTCTGGGCACTGAGGCACAACTTGAGTCCTATGAAGCAAGTAGCCAGAGTGAAATCTAGGGACTTACACTCCCTGAATTAGC
AGGCTTGTCAGTCAAGAAATGAAACTTGAGTTATTGGTTTTATATAGTTTCAACTGAAGTGACATTGCATTATTAGACTGAACTTGAAGAGAAAAGCAATATTAAAGTAAGTTTGTGCCCTGAAAAAAATTTTATATCTGACTAATTTTCAGTTTTACTTTTCCCTGCTTGGAAAGGCACAGAAAACAAGGAACAGACACCCAACC
ACTGTTCACCTCAGTCTGTACTGTTCTATATGCAATGTTCAACATTTAAGCAAAAATGAAAGCCAGAAAAATTAAACCACTATTAAGAGACAGAGCCATCATTAAATGAGATTAACTCATCTGCTTAGAGAGTCTCAGACTAATGAGGAAAGGATGGAGTTTGAGCATCTGACAAATGGATCATCTTCACTTTGTTGTTAGCTACT
GATTCTTTATCATTTCAGCCACCAGGGAAGTCCCATTTAAAATGAGACCATAATAATAAAGAACTTCTAAGGTCAAAATGTAAACTCTTCTTTGATGATCATTAAATCCAGAAATATCTTGGATCTGATCATTTAAAAGGTATTTCTGATTCAAAAACAAAAGACAATCAGCCTAATAATTACCCCAAAGAAAATATATAAATGTG
AGTTCTATAAAGTTGACAGAATCAATCAGATAGTGTGGATAGAGCAAGATTTTAAACTTAACATGCTTAAATGGTTCTTGCAACTGAAAACTAAAGGTTGATTAAAACATATTAAGGGAATTCCCTGGCAGTCTAGTGGTTAGGACTTCATGTTCTCACTGCCTGGGGTCTGGGTTCAATCTTTGGTTGGGGGACTAAGATCCCTC
TAATGAACTAATGAATATCACTAATAGAAGTAAATAATGAATATCACTAATAGAAGTAAAAATCCTCAACAAAATTATAGCAAACAGAATCCAACAACATATTAAAAAATCATACATCATGACCAAGTGGGCTTTATCTCAGGGATGTGAGGAATCTTTAATATTCACAAATCAATCAATGTGGTACAACACGTTAACAAATTGAA
AGGCCTTGTTTTCAGGGATGGGAGAGCAGGCTGTGATGTCAGAGCCCATGTTAAAACCACATAGTGACATGTAGCAGGGTTTAAAGATGTGTAAAGTTGAATTAAACAAAATACATACTGAAGCTCCTCTGGCATCTGAACTTCTCTGAGCTGCTGTCAAATCTGCATGCTTTTTCCTAATAGTACCCCAGGATGATTTTAATAAT
GGATCTTCCCGACCCAGAAATTGAACTGGGGTCCCCAGCATTGCAGGCAGATTCTTTACCAGCTGAACTACCAGGGAAGCCCACCCAAAGAGCTAGAGTAATTAAATTAATGACAGACAAAACAGACTTTAAGAAAAGGTATATTACTAAACATAAAGGGGGAATATTTCATAATTATAAAATGGCTAATTCATCAGGAAAACACA
GGTCTGGAAGCTGAGATCCCACATGCCTCACAGCCAAAAACCCAAAAAACCCATAAAACAAAAGTAATACTGAAACAAATTCAATAAAGATTTTTTAAAAATTAAAAATAGAACTGCCATATGATCCTGTTCTTTCTTGACCAATCTTTTAAAAATTCAATGTGAATTGAAATCTTTTTCCAGTTTTACACATTTTTTTAAGTTTT
CATCACTTCATGGGAAATAGATGGGGAAACAGTGGAAACAGTGTCAGACTTTATTTTTCTGGGCTCCAAAATCATTGCAGATAGTGACTGCAGCCATGAAATTAAAAGACGCTTACTCCTTGGAAGGGAAGTTATGACCAACCTAGATAGCATATTGAAAAGCAGAAACATTACTTTGCTAACAAAGGTTCGTCTAGTCAAGGCTA
CCATTTTAAGTGTACAGCTCAGTAATGTTAACTATTTTCATACTGATGTGAAACAAATCTCCACACTTTTTTCATCTTATAAATCTGAAACCCTATACTCATTAAACAACAATCCCCCTTCCCCTTTACCCCTACATATACCCTGGTAACCATCATTCTACTTTCTGTTTCTGTGAATTTGACTATTTTAGATACATTATATGAGT
CTTTGCTTATGGAAAAGGAACACTAAAATAACTTCCATTATTATTTATTTGGTCAATGAATATGAATATAATATACATATAATATATAAAAATTACATATATTAAATTTATATAAACTATATATATATTGAATATATGTAAAACCTCTTAATAAAATGTTTCTCCACTTATGAAATGCTTCTTGTTAATTTTTGGAAAAACTACCC
CACCTTCAGGTCATTCTGAAACTTCCTATAGAACACGCCCTGCCAATACATGAGCAGTCATGGCATGGTTGAAGCAGAGTAAAGAAGACCACTTTTCAAAATTAAACTTTTTTATTTTGAGATTATTGTAGATTCACATGCAGTTATATGAAACAGATGATCTCCTTACTCTTCACTCAGCTTGCCCCAATGGTAGCATCTTACAA
CAAATGCCACATAACTTTCTCATGAAGTGCAGAGTATTTTAAGATCCAGAAGCACTGGTATAGAGAAGAGTATTAACACTCACTCAGGTACTCTTCTTTCATTAAACTTGATGTTTGACCTTGAAGAGTCTGTGTGTATATTAAATCAATATGTACCTTTCTTCACTAGGCTGAGCTTCTAGAGCCTAACACTGTGTAGGCTGGAT
TGTGCATAAAGGAAGAAACAAATGTAGAGGAAGACAGAGGCTATTTGATGAAATAAAAATGTTGAGTATTTGGGAAGGGAAGTTAAAAACCAAAGACAAAATTAAAATTCTTTGCTATAAATCTGAACATTACTTTCCTGACTTGGATAGATGCTAGGGTGGTTGACCATACTAACAAAGTTAAAGGCAAACATGTCTAATGTAAC
AACAAAGACCTTGGACAAAGTTCTGAATAACTTTCATCCACTAACAATCAATGGAAAATGCCAGTGAATTTTGGGGGAAAAGTTTGCTTACTTTCTATGGATTAAAATGTGATACTCCTCAAGTCATCCAGGTTCTATTAAAATGTTTTCATAGTAACAGCCCTCTTTAATAGACCAGACGAGAAGAAAAATCTAGGAGAGAGTCT
CCCAGCACAGCCAAAAATAAATAAATAAACACATTTTAAAATATATATATATATTAAAAAATATGATGGCTGGAATCTAGTCAGTAATTTCCCTGGAGGCATTAAAGGGATGGTCTATGAAAATAAAAACGGCCAGAGCCAAGCATCTAAACTGCTGATTCATGGAACCTGGGACTTAGAAGTCACATCAGCTCTGCCCATCAACT
CATTCTTCTTGACATTTGGTAATTAGCTTAGCAGAGAAAAACTATCCACTTGCAGATTGGAACTTTAAAAAATTATTTATATCTCCATTGTCAAATAATAATTAAAGTTTGTATAAATATAAAAACTTAAATTTAAAAAGTTAATATTAAAAATAATTAAAGCTTAGAAATACCAAATCTAATTTAGCTAGAACATATTATTCAGT
GCAAAAGAACCAGAGATCAAATGGCCAACATCTGTAGGATCATAGGAAAAGCAAGAGAATTCCAGAAAAACATCTACTTCTGTTTCATTGACTACACTAAATTAAAGCCTTTGACTGTGTGGATCATAACAAACTGTGGAAAATACTTAAAGAGATGGGATTTCCAGGTCACCTGACCTGCCTCCTGAGAAATCTATATGCAGGTC
ATTATATCATATGGTGGCCGTTAGTTCTAACTTTCCTGACATTACAAAATAGTCACAGAAATTTTTAAAAAATATGTTACCATATCAAAATATTAAAGGAATTAAATGAGGAAAATTAGCTTGATAAATTCACCATTCACTCACTAAAAAACAAAATATAACAGACACATACAAAAAATAATACATGAGATAATTTTGCTTAACAT
GATGTTATTCCTTTAATAAGCATTTTGTAGTGTTTATCATGCAAGTCCTGAAGATGTTTTCTTAGATTTATTTAATTTGGGGGAACTTTGTACATAAGTAATTAAATGTTGTACATGGTATCGATTTTTAAAATTCTGGCTTCCAATTGCTTATTACCAGCATATAAAAATATGATAGATTTTTTCATGTTGACCTTATATCGTGC
GAAACCAAAAGTTAACACATTTTCCAATGTTATTTGTGCAAGTGGAGGGGTAGGAGAGTAGATTATTGAAATGAATCATCATTCAAAGGACAGAAGCAGAATTAAAAGCTTAGATAGACAAATTTGGTCAAGCTTTAGCCATAAAGGACTGCCAGCTCCTGCCTTGGTCTCTTGGAGACCTGAGCTGCTGTCAAGGAGGTCCAACT
AGCAAAAGAAATGTGGGGCAGAGAAACAATTTCAGTGTTCACAAACAGCAGACAGATTAAACAAATGATGGTAATTCCTCCAACAGAATAACATGCAGCCATTAAAAAATAACGTAGGACACTCGCTGTTCACCTGAAACTGTCACAACTTTGTTAATCGGCTATACCCCAATTCAAAATAAAATGTTTAAAAAAAAACAAAGTAG
CATCACTTCATGGCAAATAGATGGGGAAACAGTGGAAACAGTGTCAGACTTTATTTTTCTGGGCTCCAAAACCACTGCAGATTGTGACTGCAGCCATGAAATTAAAAGACGCTTAACCCTTGGAAGAAAAGTTATGACCAACCTAGATAGCATATTCAAAAGCAGAGACATTACTTTGCCAACAAAGGTTCATCTAGTCAAGGCTA
GGTCCAGAAAGATCAAAGTTCAGTCCCTAAGAAAAACATTTGAAAAAGTACCTAAAGACTTTTTCAGATGCTGTAATCATATAAAACAATCAGCAATTAGATTAAAATTCAAACACTAGAATCACCAGATACTTCTCCATTTGGCATTCAAGGTCTCCTGTAATCCCTATTTGATCAATAGGGCTTCCCTATTTGATCAATGAGAC
GCTGCTGGTGTCTGCGTTGAAAAAATGTTCAGGGGCAAGTTCATCCTACTGTTGAGTCTAGTGATGATGCTCTTCAGTATGCTGAAGAATTAACTTAGCAATTAAATATGCAATGTCAAGCTCAGCCCCTAAGTTCTTCAGATGTAGAGGAACATGTTCAAAAAAGTTTCCCTCATCCAGTTGATACATGGGCAATAGTTGATGCC
ATTTTAACCAAATCTGAAATCTAAGTAACGTTAAATAATAGTTTGAGTGTCTATGTGATAATTTTTATTCTTCTAAAAGAAGGTATTTTCCAAAATATTTATTAAAAATACTCTTAAATCTAGCTGCCTGCTGGAAGAATCCATGAGAACACAGGTTTCAGTTTGGTTTCTTCTGCAATATGTCAGCCAGAATAGAGTTTGTTTAA
GAAATCTACAGTCTAGTAGAAATTATTTCAGCAGAAATAACATTTACAGAGATATCTGGCTTCTCATGTGGCCAGATACTGTTCTAGGAGCTTTATTTTTATTAAATCATTTAATCCATACACACCCAGTGGGGTAGATTCTATTCTTGTTGTTCAGTCACTCAGTCGTGTCCAACTCTTTGCAACCCATGCACTACAGCACCCCA
TGCTCTCCTCTTTTTATGGGAAAGAAGTCTGCAGCTTAGGATGGTCAGGATGTTCATTTACAGATGATAAGAGGAAGTACTGAGCTTTAAAATGTGTCTGATTAAATTTAAATTAAAATTCTTAACCATTACACTAATCAACTTCAAGGAAGACTCATATACGTGTTGCATGAGCACACAAAAAGTTCTCTATCGTAAGTCATTAG
GCCCCCTATCCTTATTAGCACAGGACCAGTATAAAATCAAGTAAGACATTTTGGCAAATGTAACATTAGGAAGTGTATCTAATATATTCAGCAAATACTTATTAAACATTTAGTATGTGCCAGGAAGTACTAAGTGCTATGGATACTAAGATGAATGTGTGTTTCCGAGGGTCAAGGTGTAGTTTTGGATGTAATATTGTAGTAGT
GAGAGGAGTCCAGGAGGGAGGGGTCACATGTATTCCTATGGGTGATTCATGTTGATGTATGGCAGAGGCCATCACAATATTGTAAATTAACAATCCTCCAATTAAAATAAATATTTTTTAATTCAAGTTAACTCATTTACAAGCCAGAACAACTTCCCCAGACCTCAGTATATGAACATTTCTTTTTAACAAGTGGCTGCCTAAGT
ACTGCAGTGGAGAGAGACTGTGGGTCCCTGCTGTGAATCTGCCATGCCAGACCTGGACTGCCCTCCTCTAGACTTCTTTTACAGACTTCTACAAATGTCAATTAAATTGCCCATTTAATCTAGTCAAGACTGATTTCTGCTATTTGCAACAAAAAGTGCTGTGCTTAGTCATGTCTGAATCTTTTCGACGCTGTGGACCATAGCCC
GACGATGGTTGTACAATAATAAGGACATATTTAACACTTCTGAACTACACACTTAGCCGTGGTTAAGACAGAAATTTTACCATATGTGTGTTTCACCACAATTAAAAATAAGTTCTTCAAAACAAAACTGTAAGAGCCAAGGGAAAGTGAGGTCAAGGTCCTCGAGAGGATGAAGACCGCTCAAGACTGGGACTCCTTGTTGGTCC
AAGTATGTTTGGGTGATGAGCAGTCCAGATTTTTTCAGGGTGGATCATGGGTTCCTGCCTTGGTGTATCATAAAGGTCCTGTGAGGTTGATTTCTTTCACATTAAACACCGGCTTCCTGAATGTTTTAGAGTTGTATTCAGGTTTTCCCTGTAACTTTCAGGCTGGAGTCATGTCATATTGTACGTAAGTCAGATGATCTGTCTGC
AGAGATGTCTACTTGCATTCTTTAAATCAGTCGCAATAATTCAATGTAAAACCAAGAGGATATATGTTTCAGTTATATAAGCAACATGGTCTAAGAGGATATTAAATACTAAGAATTTTATTTTAGGAACAAATAATGTTATCAACATCAGCTGTATTTTATTCCTTTATTCAACAAAAGTTGCAGAGAGTCTAATACTTTTTTAT
CTCCGTGTAAGGGAAGACAGGCAAGAGTTTGGCATTCTCACATGCTGTGGTGGGAGGATCGATTGATACAATAGTTTCGGGGGTCAATTTGACAATGTCTATTAAAGTTTTAAATGCCCATTAATCCACCTATTTCTACTTCGAGAAATTTATCCTGTTGACATCTGTGTATATAAGGATGCTCACGTTTGCTTTACGCTTGGCTT
CTTGAGATAAAAAATTAAATGTGGATGATTAATTCTAGAGCCCATCACAAGGAGGAGGAATTAAGAACAGGAAAATGAAAGTGAGAAGGAGATAAAATCCATTAAAGACCATGTTATCAATTTGATCACCACCTCTGGTAACGAGTTGTTTGATTCCATGGACCTTGAAGGTAAGACTGATAGTATCTTCCATCTGTTAGATGAAA
CACCACTTCATGGGAAATAGATGGGGAAACAGTGGAAATAGTGTCAGACTTGATTTTTCTGGGCTTCAAAATCACTACAGATGGTGACTGCAGCCATGAAATTAAAAAGACACTTGCTCCTTGGAAGGAAAGTTATGACCAACCTAGATAGCATATTCAAAAGCAGAGACATTACTTTGCCAACAAAGGCCCGTCTAGTCAAGGCT
ATCCAAGCACTGCATTTCAGACTCTTTTGTTGACCATGATGACTACTCCATTTCTTCTAAGGGATTCCTGCCCACAGTAGTAGATATAATGGTCATCTGAATTAAATTCACCCATTCCAGTCCATTTTAGTTTGCTGATTCCTAGAATGTCGACATTCACTCTTGCCATCTCTGTTTGACCACTTCCAATTTGCCTTGATTCATGG
ATAGATTTATAAATTTTGTGGTGAGAATCAAATTTTGTGCTGTCTTCAAGGTTGATTACTTCTGTTGAATTTGATATAACTGTTACCATGTTCTCCCCAAATTAAAAAAAAGCAAAACATTTTTCTCCTATGTTTAGTTTTGGTCTGATGTTACTCAGTAAGACATTTCTTTTAAGCTTTCAAGAGATATCGTTAATAAAAACGTT
CGATAGAATCAGATTTTAAACATGCCTTCTATGGTTTTACTCTCCTGCCTTTAGAAGAATACTGCTAGTTCTTCAAGATTTATGGAAAAGACTTTCTAAGATTAAACAGATTAAAAAAAAAATTTTGTTATTAACAGTAAGCTAGTATCAGACTGGAATTTGGTCTTCTTTCTGTTTAGAGAACAAAGTTTTCTTAAAATGCAGGT
TGATTAATCTGCTAGAGTGAAAAACAGGAACTAATCCAACGTTCTTCAAAAGGGAGAAATAGATCATGAGCAAAAGGGTAGAAGCCTTGCTTGAATTCACATTAAAATTATGTCTACAGTTACTTTTGGAAGGGAAGAGGTAGAATGGACTGGAAAGAGGAAACACATAGATGTGAAATTTATCTGTAATATTTCAAATCTTTAGA
TTTTCTATATGCTAAAAATATCCTGACCAAGGCCTAATTACTGTATTTTGAAAGATGGCTCTGCTTAAAATACATATTCCATGAAAGTGACGCTGAAGGAATTAAACAAATTAGTAGATTGGAACAAAATTTCAGAATATGGGCGATTTTAGCTCCAAAAATAGTTTTCCCAATTCTGAAGCATCGTATTTTTTGAAATGTTTATA
TTACCTAATGTGAAATTAGTTTCTACTTTTGAACATTACATTTGTTTACTGAAACTAAATTTGCCTCTATTAACTGTTTCAAATTCATAAGATTAAAAAAATTAAAAATAATGGTTAATGAAATCAGGATTGTCTTAAGTTACTTTTTAATATACTGCAGTTTAACAAAAATGAGCTTTATAAGTTGAAAATGTCTATAGAGACAA
AATGCTGTTTATGAATCAGTAAATTGATTTCATGATTCTTGAATGGGTGCCATCTATTGAAGAACAGTCATAGAAGATATGTCTTTATAATATAAATGTCATTAAAAAGGAGGAAGCGAGACCCTTTAATTTTCCCTCTTTAGAATTTTAAGGCCAACTTAAAACTTTTCTAGATTAAGATTATATCAAATATTTGCTAGAAAATG
TCGGCAGAGATGTTGTATATATATTTTGGGGGGTAGATATATTAATTTTTTTTTCTCTGATAGTCTTCTTTTTTTTAAACCTGCATGCTATTTTATTTCCATTAAAAAAATATTATCTATGTAAAATTGGTCCAGTTTCTTTTCCTTTAACTTTACTACTCAAGCTTAAATGCTTTAACTTTACTCAAGTAAAAACAGAATCAGAT
TGTTTACAATAGCTAGGACATGGAAGCAACCTAGATGTCCATTGGCAGACAAATCATAAGAAAGCTGTGGTACACATACACAATGGAATATTACTCAGCTATTAAAAAGAATGCATTTGAATCAGTTCTAATGAGGTGGATGAAACTGGAGCCTATTATACAGAGTGAAGTAAGCCAGAAAGAAAAACACCAATACAGTATATTAA
TTTTCTTGGGCTCCAAGACCAGTGCAGATGGTTACTGCAGCCATGAAATTAAAAGATGCTTGCTCCTTGGAAGAAAAGCTGTGACCAACCTAGACAGCATATTAAAAAGCAGAGATGTTCCTTGATGGACAAATGTCCATCTAGTCAAAGCTATGGTTTTTCCAGTAGTTATGTATGGGTATGAGAGTTGGACCATAAAGAAAGCT
ATTATATTTCTAAGTGTCTTTATATTTCCCATGTAAATCTTTTTATTAAGATGTTCATATTTTTTCTCTTGACTTGTAAGAGCTCTAATGGATTAAGTATATTAAAATACTTTGAGTATATGTTGTAATATTTTCCTATTTTTTGTCATTTGGCTTAAAGTTATTGATGATGTTTGAATGATTCCCTGAATTCTAAAAGTGAAATA
TCAGTGATCTTATGAAATGACTTGCTCCTTTTATATTTACTCTCTAGATGTGCACAGTAAAATATGGTAGTTGTGAGCCATGTATAACCACTTAAATTTAATTAAAATTTTTAAAACAAAATTCAGTTCCTTAGTCATATTTGCTACATTTCATCTACTTAATAAGCAAGCACATACTGGACAGCACAAATACAAACTTGTTCTAT
ACATACTTACCTTATATTATTGCTTTTTCAAACAATACCCCAAAAAGGTTGCTATTATGTTTATACTATATTTATATAAAGTATTATTTATTTAATATTTATTAAAGTAATGAAGATTTATAATCATTATACAACCTGAAAAATAAAAAATATGAAAATGATTTTTAAAATTATGAATGAAGTAGAATTCCCCAATTGAGAGAGGG
TGTTAAAGAAAAGAAGAAGAAAAAGAAGGAGAAAAAAAAGTCACAAAAATTATAAAGAAAATATAGCTATAAAATTGATAACAAATACCAAAAAACTAAAATTAAAAATCTAGAGCAGAGTTTGCAACTTCAAAAATACAATGTTAAAGAAAAGAAGAAGAAAAAAAAACAAGGTCACAAAAGTTATAAAAAATATATATATGAAG
TGCAACGAGAGCAAATGAAAAGGTGCCAGTCCTGGACGACAGGCATCTGGGCCCTCTCTACTCTACCCCTTCAGCCTAAGCAGAGAAACATCCTGGATACATTAAAAGTCTCACTAGCTTGAGAGATTTCAGCAAACAAAACAAATGAGGCTATTACAAAACAAGAGAACAGATTGGAATATCTCTAATGTGCTTTTACAGACAGA
TGTTGAAGACACTGGGATTCTTGGCCCCTGGAGGAGAAGAATTCAATCCAGGCCCAGAGACGAGGTTTGATCGCTCAGAGCTTTTGTATAATAAAGTTTTATTAAAGTATAAAGGAGATAGAGAAAGCTTCTGACATAGGCATCAGAAGGGGGCAGAAAGAGTACCCACTTGCTAGTGTTAGCAATGAAGTTATATACTCTCCAGT
TAAACGACACTTTGGGGCCATCTGAAGCAATACATGGGGTCGCAAAGAGTCAGATACGACTGAGCGACTGAACTGAACTGAACTGAAGCTGTGACTGTCTATTAAATGTAATACTCTTGTTTCACTGTTGAATTTCTACATGAGATAATACCATTGTGGATACACTGGAGAATGTTCCTTGATATATAATTGTAATTATAATTTAA
TTCCACTGCCTCTGTTTTCTCATCTATAAATAAGGTTAATAATAGCACTCACTTCATTAGAGATTTTGTAAAGTTTGACTGGGTCAATACAAGAAAGGTTATTAAAACACTGTTTGGTACACGTTGGAGGTTATAGAAGCACTGGCTATTTTTTATTCCTAAAAGAAGAACAAGGTAAGATGCCTGGTCCCCAAATGAACAGCGTT
GTGATGTTAATTTACATCTTAAAAGGCAAAGTATTTGCCAAAGAATGTGAAAAATGACATAGTATATATTTTTAGGGAAGAAAAACAAAAACAGTACTTGATTAAATTCACTCATTAGTTTAGATTCTTTTAAATGAAAAGTCATATCTAGTTTATTTAACAGATTTAGCAAGTCTTTTAAGCTAAGCAGCACACTAGATTCTGGT
TGTCTGTCCTTGGACAAGACATCTAGCTTTTTAAAAGAAGAACAAAAATAATCCCTATGTTTTATGATTTTGCAAGAATTAAATGACGAAATGTACATGTATTAAAGCTAAACTCTTATCAGGTGCGGGGGATTGAGCAGCCCAGCCCCAGGAGAGGAAGGTGGTGGGCCAGCTGGTCATCCTGGCATCTGCGGTCAGTGGAGCAA
TATAACATAAATATTTTAGAAAAGTTATGAATTTTTGCCTAACTAAAAACTTTATGATTCTGCTTGTTTGACTTAGTATGAACAGAATACTAGATTTCTAATTAAAAAAAAAAAAAAGGCAACAAGCATCAAAAGTTCACTGTATAGCACACGGAACTATAGTCAATATTTTGTAATAATGTAAATGGAAAATAATTTCAAAAATA
GCCTAATATTATGGAAATAACCTTGTGATGATTCTCAATGCTTAGTGAAACAACTTGAAGTAATTTATTAAGTGACTAGTCCCAAATTATCCTAGTTGCAATTAAAAGCTTGTTGAATAGAAGCCTGATTCTTAATGTCTTGACTTTGTCAGTGAGTTGAGTTTTGACATATTTGAGTCATCCAGATAATTGAGCTGCTTTGTTGC
TATATTGCTCTGCCCAGAACAGATAATAAATCTTTGTTGATTTACCAAATGATAAGGACAGAGCACTCACCTACATTAAGCAAAGAAGAACTACCTCTACATTAAATCAATGACTTGATTTGTTGTGCTTCATACTTCTGTTTTAGAGATCTTGGTGCTCTGTATGTTTCTCTGTTATTTCTTACACTGCTTTACAATTTATTTAC
AAAGTAAAAGCACTCAATAAATGGAACTGTTTCTGTTAGAGGGGTATGAGATCCACAAGACTTAATTACTGGATTATGGAGCTTTCTGTGGGGAAAAAAAATTAAAAGCTAACATTAAAGGCAAGACTCAAAAGATAAAAGAAGAGAAGGTGGTTGCTGCTGGGACATGTGGCTTCCAGGAAAATCAATCAGACTTTCACAATTAT
AGGTTGGGACATTTGACTCAAATCCCTTATCTTCCTACCTCTACCCTTTTTTCCAGAAGTTCCGAAACTCTAGTTCCTAGGGATGGAATTCTTACACCACATTAAAATGCTGATAGCATGGACCATTCAGATTCTTCCCTCCATTTAAACTTAGTGGTGGCTCTGTAAGAAATACTGTGCTTCTGTGTGAAAGCTAGTTAGAGACT
CCCATCACTTCATAGCAAATAGATGGGGAAAAGTGGAAACAGTGAGAGACTTATTTTTTGGGGCTTCAAAATCACTGAAGATGGTGATTGCAGCCATAAAATTAAAAGATGCTTGCTCCTTGGAAGAAACACTATAACCAGTCTAGACAGCATATTACAAAGCAGAGACACTACTTTGCCAATAAAGGTCCGTCTAGTCAAAGCTA
CAAAACACTCTCCGACATAAATCACAGCAGGATCCTCTATGACCCACCTCCCAGAATATTAGAAATAAAAGCAAAAATAAATAAATGGAACCTACTTAAAATTAAAAGCTTCTGCACAACAAAGGAAACTATAAGCAAGGTGAAAAGACAGCCTTCAGAATGGGAGAAAATAATAGCAAATGAAGCAACTGACAAAGAACTAATCT
GAGCCACTGGGGAAGCCCCAGAGAGATTTAGGGCAAATGGAAAATCATTTCCACCATGTGCCCATGCATATTTCTGATGACACATATTTTCATTTCACATATTAAATTTTCAGCTCAAGGTAATTTACAACTTCATTTTTTATCAATTACAAAAGAAAGTATTAGTACTTAACAATCCTGTACAATAACCTAAGGATCTGGGGATT
ATACATTTATTTTTTAACAGCTCCACACTTCTGAAACAACACATCATTTGATTTTGGACTGTTTCTTCATAATACATTTAATAAATTACCCGTTCCTGACATTAAACTATCAACCAAGAGATGAAACTTAGTCTTTTTATTATGATTATTGTCCAGGATTTTTTTCTTTATTTTTGGTTCCTGTTTATACTGGAAGCTAAAGCTTT
GACTGAGTGACTGAACTGAACTGAACTGAACTGATACCAAAAAATTGGATGAACCTAGAAAGTATTATGCTTTTTTTTTTTTTTGCAAGTATTATGGTTAATTAAACAGGTCAGACAAAGAAAGACAAAAGTATGTCATCTCTTATATGTAGAAACTAAAAAATAAAGCAAATGGATATAACAAGACAGAAACAGGCCTACAGTAT
TGGAGAAGGTTCCATGTGTGCCTGAGAAAAAGGTGAAATTCATTGTTTTGGGATGAAATGTCCTATAGATATCAATTAGGTCTAACTGGTCTATTGTATCATTAAAAGTTTGTGTTTCCTTGATAATTTTCTGTTTAGTTGATGTATCCATAGGTATGAGTGGGGTATTAAAGTCTCCCACTATTATTGTGTTATTCTTAATTTCT
TCTAAGCTGCATGATAATATTTTGGTAATGAGAATCACTTGAGTGTAAATTGCTGTGTAAATTTAGAAGTTTTGGGGGCAAACTTTATGAATAGTTTAATATTAAAGCCTCAAAGAAGTTACAGATTCACTTATCCTCAAACAATGGACACTTGACATACTTTTTGTTTCCTCATACATTTTGCCAGGCACTGTGGTAGGTGCTTG
GGTGGTAGGCTAGAATCTATACACCACCTACATGAGGAAAAAGGGTTTTATTAATGTCACAAAGAACAAATGATAAGAGAGAAATAACCAGAAACAGAAGATTAAAAGAATTACAAATACTTATGTGGTCAATTATATTCAAATATGTTTGAAAATATTTAAGAAATTAATAATTTCCTAGAAAAATATAACTTTATTAGAACTAA
GAGAATTAGAGTACAGTTAAATGTATTTATGTACCTGAAATTCCTCCATGGGTCAAATACGTTGGATATCTAATCTGTTATTTAGGACCAAATTAGATACATTAAATCCGTGAAGCTCCTAGACAATTATATAATTAGCTACAGTCTTTCTGTGTCATTTGTCACAGAGTTGCTGGTAAGCTAAGGAAATATGAATCTTTAAGATA
CTAACTCAGTTTCTAGGGCCTTTGAACTAGCAAATGATGCTATGAAATAGATTTCTTTTAAAAATACTTATTTGCATTTATAGTTAAAACTCTCTCAGAGATTAAACAAAAACTTCTTCAAAATTTTCCAAAAGGAAGATTTGCTACGAGTATTTTATTTAAATAGAAAGAAAGAGAATCTCACATTCATGGAACCCCAATTTGCT
CTAATAGATGGGGAAGAAAACTAACAGGAAATTTACAAAAAAAAGAAAATACAAATGTTCAATAAACACATGAAAAGATGTCAATTAAAACAACTATATGATTAAAACAATAACGAACACCATTTTTATCCCCCATGAGACTGACAGAATGGAGAAAGAAAAGAGTGACTGTTAGCGAGGGTGTCGAAGGCTGTGTCCTCTGCTTT
GTGGAGGGAGGAGAGACTAGACAAAGAGTTCCGAAACCTTGACACCAAAAGTACAATCCATGAAAGGAAAAGTTGATAGATTGGACCACACTTCATCAGAATTAAAATTTTTTTTTGCTCTGCAAAACATCCTGTTCAGATGATGAAAAGACAAATTACAGATGGGATAAAATACTTGCAAATTGCATACCTAACAAAGAACTTAA
CTATTGCTGTCCAAAAGTCAATTTTTACTTCTTTTAAAAAAATAAATCAAAATATATTTTTTAGGTTGTCATTATGTGTTTCTCATACAGAGTCCTACCAATTAAAGAAAAGTTGCCTCCTGGCTGTGCTTTCCTTTGCTGCCCCCTCATTCTGCAAGACATTGAAATTGATGTACGGTAAGGATAGAGGGAGAGAAAGACATTTC
GTTAAGAGGCTTTTTTCACAACGGTTGGGGTTTCTTTCCGGTGGGGCTTTCTGATGTCCAATGAGGCATGCATACTGTCTGAAGCACTGTTTCACAGGGCATTAAAAAAATATCATCCTCTGGTCTGAATTCTCTTGGAATGAGGAGAGGTGAGCATTGCTAGATAGCTTTCTCACATTCACTGAACTTGTAAGTTTCCCACCTGT
AAATTCTAAAGATGGAAATTGTCTAAATGTTTTTTCCAAGCACAAATGAAGTGAGAATCAATAGTAGAAAGAAACATGAAGAAATGGGAAATGTATGGATATTAAAGAGTACAATTTTAAACAAATAAAATTGATCAAAGAAGAAGTCACAAGAGAAATTTAAGAATACCATAAATCAAACGAAAATGAAAAATCAACATATCAAA
GGTTGAAGATCTTTTTCTGTGCTGCAAATTTCATTTTCTCTGAGAATTGGGAGGAAGGAAAATAAAAAAGCAAAAAGGTAGAACAATAGGAAGGCTGTACATTAAAAAAAAAAGATATGGTTTGATTTAGTCTAACAAAGCAAAGACTTGCATGAAGGCTGCAAGTTACAGCCAAGGTGCATCACGGGAAAGGAAAATTGCTGAAT
AAAAATATTGAGGCCAATTCAAGTTAACTGCTAGAGGAGATTAGAGCTACGAAAAGAACTTAGACTTCCTGGTTTCTACTACCAACCTCTTCTCAGGCTAATTAAAGTCCTCATTGCTGAGTGTTATTTAGCAGATCTGTCTCCCAATGTACTCCAGAATGATCTTTCATTGCCAGCTAGTAGCCTAGTTGTTCCTTCTTAAGTTT
GGCAGAGAATCTGAAAAGACAGTTTTCCAAGGAAGACATACAGAAGGCCAACACGCACACAATAAAAAGTTCAACATCACTAATCGTTAGAGAAATGCAAATTAAAACCACAATGGTGATATCTATAATGTCACAGCTATTAGAATGAGTATTATCAAAAAGACAAGAAATGAAAATTTTTGGAAAGGACATGGAGAAAGGGAGTC
GTCTATGAACAAAGATGGCAAGAAGAAGCCTTTGGAGGTGATTTGTTAGTGATGATTTCACAGATGTCTATGTCTCTCCAAACACATCAAATAACATAACATTAAATATCTATATCTTTTCTGTCAGTCATACTTCAATAAAATTATTTTAAATGTTATGAATGGAAATATCTTTGATGCAGAATTAGGTTAGGGGACTTGTCTCA
ATCACTTCATGGCAAATAGATGGGGAAACAGTGGAAACAGTGGTGGATTTTTATTTTTTGGGGCTCCAAAATCACTGCAGATGGTGACTGCAGCCATGAAATTAAAAGATGCTTGCTCCTTGGAAGAAAAGTTATGACAAACCTAGACAACATATTAAAAAGCAGAGACATTACTTTGTCAACAAATCTCCATCTAGTCAAGGCTA
GATTTTCACAGGGGTATCTTGGTCACATACATTCCAGATCATTTCACTTCTGAAAGAGAGATTAATCTCTCCAAGAATTGAGTTCAAGGAAGATTTTTCAATTAAAAAAAATAAATAAAAAATGAACCTGTACATTTTATCATCAAGAGTCAACAATGAATCAGTCATCGGTATATACATCACCCTCTCTGGAACCTGCCTCCTGC
GTAGATTGTGGAGACAATTTATAAACAAATATATATACAGACACAGACATATACATACACACACACATATATATACACACACTTATACACACATAGAGAGATTAAAATATATAATATAGATGTAATCATATATAACATACAGATATAATCATGTCATACATAAATGTAATCATAAATGTAATTTTTGTATGCTTATACCAGAATTA
ATATTATAACAAAAAACTTCAAGAATTATATGGTGCACTTTATAATGTTTTCTTATTTAAAACACATTAAAATTATCCTAGCATTTAATACTTAGGTACCATTAAAATCTTTTGCAGTTCAATGTGATATACTGCCAAAAATTTATGGAAAATTGAGGTTTCATTGTTAGGTAAAAATTATGTTGAATATTTTTTTAGTGGGTTAA
CTCAAGATCTGCTTTGGGGAAAAATCAACCTAAGATACCAAAATTTATTTTAACTTGATCTGGATTTTTGAAAAGTAACAACCATTTTGTAGTGAAGACAATTAAAAATGAGTAAGATTGATCTCCCCTATCAGCATAAAAGTCAAATGTATCTCTTCCAGTACTTTCTTATTCAAAATGATTTACTAGATTAGTCATCTGACTTC
GTGCTCTGTGGAGACCTAGATGGGGATGGGGGGTGGGGATATATGTACACATATAGCTAATTCATCTTGTTGTATAACACTGTAAAGTAACTATATCCCAATTAAAAAAATAAAACACAATGGAGTCCCAGAGAGGCTCTCACACCAAGTCACACAGGCAGCAAGAAAGGACAGGACTTGGGCGGGGCCCTCTGAGACTTTAGACC
CAAAGATCCCACAAAAAAAGAAAACTACAGGCCAATATCACTGATGAACATAGATGCAAAAATCCTTAACAAAATTCTAGCAATCAGAATCCAACAACACATTAAAAAGATCATACACCATGACCAAGTGGGCTTTATCCCAGGGATGCAAGGATTCTTCAATATCCACAAATCAATTAATGTAATACACCACATTAACAAATTGA
TCTATATTACCACATGTCACTTAACTCAAATATGACCAAAAGAAATTCTACAAAAGGATAATTTTAAATTTTAATTATCAAGTTATCTCATAAAGATAATATTAAATTTTTGTCAATTCAGCTTTCCACATATCATGATTTTATTAGATAAAATTACCATATACTCTTTAATTAAATATTTTTTAAAAAAACTTCAACATCAAAGA
TCATAATAATTTTCTGACTCACTTTTCTGCAAATTCATTTGTCAGGTAATCAAAATTTATAGTTTAACAACTTTTAAAAAATTAACTTTCAATTGATATAATTAAAAATGACATCAGTCGCTCTTGGCAAGTGAAGATAACAAATAATTTTTTATAATTTTAAGTTTGAGGAAAGTTCCGTGGTGCCTAGTAGTTAGGATTCTGAC
TTTCTGTAGGGAAATATGCTGAGAAAGGGGACTGGTGAAATGTTAGAGGAGTTGTCTGTCTCATTGTGAATGAGTTTTTAGAGTCTTTCCTTAGAAGCCTATTAAAAACACACTCAGATATTACACCTTTAATTTTTTTTTTGTTTGTTTTCAAAAATTGCCTCAGCAATTCACACTTATTAGAACATGTCAAACAATTCAGAAAG
TACTTCCAAGACTAATCAGAAATGAACAATTTAAGGAATTTCCCGCCAAGCTTCCTTTAAGAACACAAAACAAGTTTGAATGTTCATAATAGGCTTCCCTATTAAATAGTTTCCCTATTGAACTGTTAAATAATCAACTTCATAAGGACAGGAAGTAGAATGGTGGTTGCCAGGGTCTGGAGGTAAAGGGGGATGGGGAGTTATTA
CATCTGTTATACTATTTTATGTATAATTAAGAAAGAAAAATCCCTACCAGCTAAATCATGAAACAATTCTTTCTTATCACATAGAATTTTTAATATCTATATTAAAGTAACTCTTGGGACTTCCCTGGTGGACCAGTGGTTAAACTCCGTACCTCCAGTCAGGGGATAGGGGTCCGAGCTCTGCTTGTGGAACTAGGTCCCACGTG
ACATAGGCAAAACACTCTCTGACTTATGAATCACAGTGGGCTCTATGACCCACCTCCCAGAGTAATGGAAATAAAAGCAAAAACAAACAAATGGGACCTAATTAAACTTAAAAGCTTCTGCACAATGAACGAAACAATAAACAAAGTGAAAAGACAGCCTTCAGAATGGGAGAAAATAACAGCAAGCGAAGCAACTGACAAAGAAT
TGGCAGCTCCGGGGCCAAGATTCCTTGGCTCCCGGTGAGACAGGAGGAGAGTCCATCTCCTGCAGAGGAAGGCAAGGCCCGGCCGAGGGGACGATGCCGAATTAAAGTGGACTAGTACATTAGGTCTTGCTCCTGCTGGTGTCCCCATAGACCCCGGTGATTCAGCTCTTGGTAGAAAAAGAGAAATTGTTTTTCTGTTTTACTTT
GGTTTTGAATAGACAGTAGGACTTGCCACCTACTCTCTTGCGTTTTAGTGATGCAGTAATACAATCTGTTTTCCTTTAGTTTCATATTCTTGTTATACATATTAAATGAAAATTTATGTAAAGTAGTTTTTGCTTTCTTTTCAGCCACAAAAGCTGCACCCAAGCTTGTTTGACGTCTGCTCTGTCGAGTGTCCATGATGTTGGGC
TTAATAAATTATTTTTCTCAATTTTGGTCATTAATATTGTGATTTATCAAGCGTGAAATTTTCAGCATTTGAGGGTTCTATGAATACTTGTTATTTGGTTATTAAATTAGAGCTTTTGTGGAGTACCATATTTAGAGTCTCTTTTAGAGTAGAGTCCAATTAGCATCTTATAAATAATGCAAATATGAATGAATCAGTAAGTAAGA
TGCCTTCTCTGCAGCACCACTCTAGATGCAATATAAATCTTGAAAAACTGAACAATTCTTAGCTTGCATCCAATAAGTATCAGATCATCAAACTGCCATGATTAAATTAAAAATATACTGCTCCTTTAATTAAATCAACAGAAGGAAACACTCACTGATCAGCAGAGCTTTTATAATAATAGATTTGTCTCATGACAATGAAAAAT
AAATGAAGTCAAATTAAAATTGAATCTTATTTTTAAAAATCTTAGGTGGATGGGGATCAAGATGGTAGATGATGGGGAGCTCACCTTTTCCCATAGAAGCATTAAAAACATATCTGCAAGTGGAACAATTCACACAGAACTCCAGCAGAAGATTTACACTTCCAAAATGGCCAGAAAATCTCCAAGTGGAATTCCCTGGCAATCCA
GAAGGCATCCATCAATCATGAAGAGTAGTGCAATCTAATCCATTAAATAACTGAGAAATATCTGAATTCCTACAATTAAGTCTACCTTTAAAAAATGAAAATTAAAATAATTATCTGGACAAGCTTTAAAAAAAGCTACTTACCTTTGATCTCAATTATTTGGACGTTATAGATGGAAGAGTCTTTCCACTTCACTCATAATAGAG
TCTCATTTCAAAGATGAAGAACATGTCAGTAAATATATGTTAACACAATTTTTAATGGTTGTATGGTTTGCCATAGAAAACATTTACAAGGAAAAAATCAATTAAATGAAGGAAAACACATTTAATTTCTACAACGTTAAAAGTAATCTCTTTGATTTTGCTGATTATAACAATATCAAAGGACTTCCCTGGTGATACAATGGATA
AAGATGGTGTTATATAGAGAAGAGAAGAGGGAGGAGGGAGATAGAGGCTAATAAATATGTGAAAAGATGTTCAACATCATTCATTATTAGAGAAATGCGAATTAAAACCACAATGAGGTATCATCTCACACTGGTCAGAAAGGCCGCCATCAAAAAGTCTACAAACAATAAATGCTGGAGCGGTTGTGGAGAAAAGGGAACCTTCT
CCAGGAAAGCCCCAAACTTACTTCTAAATTCCTATATAATGAAGATAAAAACTGTTTTCAAAAGAAGAATCTAGTTCAGAATCAACATTGCTTTTATTCCATTAAAGTCTCTAGGAATTAACTACTCTAGGCCTCTCAACTTGTTTCACTAAATTCAGGTATGCATCTTATTAAAAGTTATAAAGTATTTCCCTGGTGTGTTCAAC
CTCAGCTGGGACCAGGACATAGACGCTATTTGTTGTGGGAAATGAGTTTGGAAAGAGATGAAGGATATACTTTATGTTAGAGAAAGGTGATGGTGGAATCATTAAACACACATCTAAAAGACAAATAGAAGTTGTAATATTTGTTTTTAAGAAATATGGAGTCACTAATCATGGGTTAGGAGTATTTTGATGAAAGTATCATTAAA
CACTTTGGAAATATTCCGTTGTTTTTTTTTTTCCCCCTGATAATGCTACCTTTAGGTAACTGTCTGCATGGTGTTAAATTCATTGACTATAATAATGCACATTAAAAAGTTAATATGATATTTGAGAGATGTATACAATATAATGTTGGCATAAAGTTTCATTTTTTATGATTATAGTACATTACAAAGGTTTTTCAAATTATGAA
CTCAGGTGGATTTGAGATGCCATGACCAGAAAGCTTTATTCCTAGCTCTAAAGTCTCCGATTATTTGGGCAAGAATTTCCTTATTCCAGCTCTTTCTGTAATTAAAAATTATAAGTTAGGTTGCTGCCTAACTCCATGAAAAAGAATTCACAATCAAGTTTCCAGATTACTCAGAAATATGTTTTGCATTGCTTTGGTCACTTTTA
TTTACTAAAGCTTCCACAATATATCCTATTTCCAGTGAGAGACTTTATTTTGGGGGGCTCCAAAATCACTCCAGTCACTGATGGTGACTGCAGACAAGAAATTAAAAGACACTTGCTTCTTGGAAGAAAAGCTATGACCAACCTAGACAGCATATTAAAAAGCAGAGCAGTACTTTGCCAACAAAAGTCCATCTAGTCAAAGCCAT
TTAGCTGAAAATAAACACATAGTACCAAAATTGTGTGGCACAGTGACCACAAAAGTTCCAAGAATTTAAAAATGTTGAAAAATCACTGCTCCAGCATAATATTAAACCAAAATTCTAATAAAAGTGTAGTTTTAAAAATTGCTATGTCCCAGAAGTTAACCTGTAACTTCAGCCTTAACTTCAGCTGAACAGTGAACTTCATACTT
GAGTGGGAAAGTGAAATATTGATCCTACCCACTATGGGGCAACAATAAGAAAAAAGGCAAAAAACAGAAACAATTCAAACATTCTACAGTAGGGACAGCCATTAAAATTATATATCTGAGAACTAATAATATAGGAACGTGCTCATGATATAATATTGTGATAAAAAGTATAAAAATCAATATGCAAGATAATCTCAGTTTTCATT
TGTGCTAAGCATTTAAATGATGAGATAGAAAGACAAAAGTAAAATATTTTGTTATGCTAAGCCTAATGCAAATGAATTTCACAGCATGGTATAAGGTCACATTAAACAGTCAATTAAACCATCTGGATCATCAACAATTTTTATGCCTAAGTGTATATGTAAATATAAGAAAAATGTACATATTTGTGTCTGACTCTCCTGGCATA
AAATGAACTAAAATAAAGGCTTAAATTTCATCCTTGAAATTTTCTTATCTATGCTAATTTCCTCTAACTAAGGTTTGTATATCAAAAAGTCCTGTTTTTAATTAAAATATTAAGGGCTTGGTAATAAATTTGTACTGATTTGTATATGATACTAATTTTTCTGAAGGCTGTTTACATCAGAGATATGCTATGAGTTTTAAGGTCAG
AATGAACCTTCTGATTTTGTCTTTTATTTTATTTTGTTTTAAATATTTCAGGATGACTATATATGCAGTTTTAAAACTCAGGTTGTATAAACAGGTTCCTATTAAAAGGCAGCAGCTCCCAGCCTCTTGTCTTCCCAGCCCAGTTCCACTGCCTAGAGGTGAAGGGCTCTAATCGTTCCTATGTTTAGCTGTCAGGGACAGCTCTC
GGGGGGCAGGTCAAGGGGAATCAACATAAACTTAATCCACTAATTTTTTAATCAGAGAGAGATATCAATGGATAGAATTCATAATATTACTCTATTTACTATTAAAACTCTTTGAAAAACAATATTAAGATTTTGGCACCAGTTTAAATCAGTCATACTCACCCTAGAGGGAGAAAACAAGTATTTTAACAAAACCTGTTGCTTCA
AGACTCTATGCTCCCAAGGCAGGGGTCCTGGGTCAATCCCTAGTCAGGGAACTAAGATCCCAGATGCCATGACTAAGACTTGGAGCACCCAAATAAATTCATTAAATAAATTAAAACAAAACAAAACAAAACAAAACCCTCAACACTCAAAAAACTAAGATCATGGCATCTGGTCCCATCACTTCATGGCAAATAGATGGGGAAAC
TTACCATCTGAAAATTAGTTAATGCAATATACTATATTAATAGAATAAAGAACAGCCACTACATAACGATCATAAGAAAAACAGGAACATATTTGACAAAATTAAATGTCCATAGAAAGGAGAGAGAAAGAAAGAGAGAGAACGGAAGAAATAAAGAACTCTCAGTAACCTAGATAGGGATTTCCTCTAAATGATCAAGGGCATCT
TGGGTATTGACTATTGTTTTAACAATGCCCAGATGACTCCAAGGTGTACTAACGGGGTCGAGTACACTAAAAGCTTAATGGAGTCACAAGGTCTAATTACATTAAAAGACAAGAATAAAAAAGCTGCTAGTAATGGTTTCAAGTGTTAAAAGAAAAAGATTTTTTGATTTTTCTTCTTTAGACAAACCTACAAGTCATAAGTATTC
AACAGCCTGCAAGTGTCAGACATTTTTCTCTCTCTTAAGCAGCAGGAGGAAACAAACTAGCGATATTTTTTTCTTCTCTATACAAATTTAAAAGGTTTCTATTAAAATACTGTGTTGCCATAATGACACCTGGTTTCACTTGAAGTTAACTATTCTCAAACCTGGAGTTAACCAATGCATTTTCCTTATGGAAATGTTTGTCTTAA
TCTCTTTAACAAGTGGTGCTGGGAAATCTGGTCAACCACTTGTAAAAGAATGAAACTAGACCACTTTCTAACACCATACACAAAAATAAACTCAAAATGGATTAAAGATCTCAATGTAAGACCAGAAACTATAAAACTCCTAGAGGAGAACATAGGCAAAACACTCTCTGACATACATCACAGCAGGATCCTCTATGACCCACCTC
ATACCAATTAATGACCTTCCTGTTACACCTGCTTATGGCCTCAGATTCCTTCTCAACACAGCTTTCCAGGCAACCACTGCCTAACATAGCTGACCCAGGAATTAAAAGATATTTTCCATTTCAATCCAAGCAAAGTAGAATAAACAGGACTATCTGCCATTCCTAAGAGATCATGTCATTTTAAGATGATTATAAATGAGATGAAG
GATGAGTCCATATATTACAAGTTTCCCAAAACAACTACCTAAATAATAATAAATGTTGTAAATTCCTTGAAGAAAACAAAGCACGGAGAATTTATAAAATATTAAAATACAGCATTTAAAAATAAATAGCCACAGGAACTTCCCTGGTGGTCCAATAGCTAAGACTCTGTGCCCCCCAATGCAAGGGGCCCCGGTTTCCCTGGTGG
GTATTGGTGAGGAAGTGGAGAAAGGGACCCTTGATTATTGCTGATCAAAATGCACATTGGTGTAGCCATTAAGAAAAACAGTATGGAGATTCCTCAAAAAATTAAAAATAGAAATATGATATGATCCAGCAGTCCCATTTCTGGCCATATGTCCAAAGGAAATGAAATCAGGATTTCAGACATATCTGTATCTGCGTGTTCACTGC
CATCCCAGGCTCCAAGTGCCTGCTGACCCTGTCCTGCTCTAATTCAGACATTAGAAGTGTCTTTGTTTTTCTTTAAAAAAAAAAAGCCAAAAAAATAAAAATTAAAAAAAGCCCTTCCTGTGAGGCAAGTTCATGGCCTCTGTTTCAGAGATGCAGGCCTGCCAGCACTGCCTCCCACACCACTGAGGGAGCCAGCTTCTTGATGG
TGTAGCTGATTCACTTTGCTGTATGGTAGAAACTAATACATCATTGTAAAGCAACTATACCCCAATAAAAATTAATTTTAAAAAAATCACTGAAAATACAATTAAATTAGCTTAGGGTTTCAAATAGAAGGTAAGAAAATGCACTGTGAAGTTCTCAAAAACCCTCATAGTTATACATTTTATGACTAAATAAAGGTTTCATTTCA
CTTTGAGGGGCTCCAAAATTACTGCAGATGGTGACTGCAGCGATGAAATTAAAAGATGCTTGCTCCCTGGAAGAAAAGTTATGTCCGATCTGGACAGAATATTAAAGAGGAGATATAGTACTCTGCCAGCAAAGGTCCATCTGGTCAAAACTATGGCTTTTCCAGTAGTTATGTGTGGATGTGAGAGTTGGACTATAATGAAAGCT
TAGTTTTTATCAAATGAGAAAAAAAAAGATCCCCTAATCATGAGATTATTCAAGGCTGCTTTGATTTCCTCTGCTGTGTTCCAACCTCATTGTTTTAATAATTAAAGAAAGTGATTATGAAACAAACAAAAAAATAGTTCATGGTTCATTAAATTTTATTTTCTTAAGAAGAAATTGACAAAAATATGCACAAATGTCCATTTATT
TGTTTAAGGAAAATGTTATTAAAAAAAAAACATTCAAATGAAAGGCCTGCAGTACTAGAACACAGATTGAAAGGCTGTGACTTACAAGGTTGCCCATGTTATTAAACAGATCTCAAACTGTTAAATGAACTGGTATGCTAAGATGAAGCTTGAATGGAGAGTGAAATAACAGTTTAAGATTCAGAGCATGTCTCAAGTTAGATCAT
AGCAAGAATATTAAAACAAGCAAAATACTAAACACTTGGAGATGGATGACTGCAGGCCTCAAATACCGTGACGGGCCTAAGCGAACGTGTCTTGACTCCCATTAAAAACCAAGTTGGTGACCATCTCATTCTTCCCTGGTCACATCACGGTCGGTTCTCTGGGATGCCACACTTTCCAAGGTGTAAAGAGAAGGGTGGTGGTTGGC
ATCTATCCTTTTTAAAACATAGTGGATTCATGTTGATGTATGGCAAAACCAATACAATATTGTAAAGTAATTAACCTCCAATTAAAATAAATAAATTTATATTAAAAAATAAATAATAAATTAATTAATTAAAACATAGATAGCCCTTTGGTGCTTCAGCTGGCTTGAGTTGAAGCTCTGACAGTTGCAATCAACTATTAGGTCCT
GAGTCATGCTGTGTGTTGAAATCCACTTTTTGTGCCCTTGGTGTCTGTAAACCCTGGATGGGTTACTTCTTTAGACAGATATTGCTTTGGGTCTTTGTAAATTAAATTTCTTTTCTCTAAGGATAAAGTGAGTAAAAAACAATCTACCAGCTCCCAGTGATGGTGGGAAGCTGTCACAGGCAGCATGGGGCGCCGTGTGAGGGCCT
GAAAGAGAGAGAGAGAGAGAAGGAAAGGGAAGGGAAGATGAGAGGAGAGAGTTATGGTCTTTCTTTCTTTTCTTATAAAGGCACTAATCCCATCATGGGGATTAAACCTAAGTACCTCCCAAAGTCCTTACCTCCAAATACCATCAAATTGGAGGATAGGGCTTCAACATATGAATTTTGAGTGAAAACAAACATTTATTCCATCT
TTGGGGTCAGCTTTGGAGACACCAGGTCTATTTCTCTGCTCTCTCAGCTTGGTCATCCCATATGTGTGTGTGGGATTAATTCTCTTTAAATTTGTTTTAAATTAAAAGTTGTGGTAAAATACACAAAACATAAAAGTGAACATCTTAGCCATTTTCAAGTGTGCAGTTCAGTGGCATTAAATGCCTTCACTTTGCTGTGCAGCCAC
CAAAACACTCTCCGACATAAACCACAGCAGGATCCTCTATGACCCACCTCTCAGAATATTGGCAATAAAAGTGAAAATAAACAAATGGGACCTAATTAAAATTAAAAGCTTCTGCACAACAAAGGAAACTCTAAGCAAGGTGAAAAGACAGCCTTCAGAATGGGAGAAAATAATAGGAAACGAAGAAACGAACAAAGAATTAATCT
ACACTTCATCACAAATGTACATGGTGTTTGAGTGCTATTATTTGAAATGATTTTTATCTTCATGTCTTTAAAAATCTTAGAAAAGTTGATGATTGACTTGATTAAAGATACAAAGTTTTTGGCTCATGTTTTCACAGTAATAATGAATGATTTATTTTATAATGTTAAAGTAATACATAAAAGAATTGATGTGCTTTGGATGACTT
TCCATTGTTTCCCCATCTATTTCCCATGAAGTGATGGGCCCGGATGCCATGATCTTAGTTTTCTGAATGTTCAGGGAAGCCCAATTTGTCACTACTGGAGATTAAACACAAGGACACAGGTCATCAAGAAATCCTGATGATAAAGTACAGAAAGTGGAGAAAAAGTATCAGAAGAGCCTTCTGATCAACGTTGCAATGTTAAATTA
TTATATGAATATAGTATTATAGTATTTATAGTATAGTAACTATAGTGCTAATATAGTATTATATTCAGGCATATAAAATAGTTATTCAATACTTCTATGGATTAAACTCCACTTGAAGTTATAACCAAAAAAAAAATGGCTATATTTGCATTTACAAATACAAACAGCATTTGTCTTTTTCTGTCTCTGTATGTGTGTGTATATAT
CCTCACTTCATGGCAAATAGATGGGGAAACAGTGGAAACAGTGTCAGACTTTATTTTGGGGGGCTTCAAAATCACTGCATATGGTGACTGCAGCCATGAAATTAAAAGACGCTTACTCCTTGGAAGGAAAGTTATGACCAACCTAGATAGCATATTCAAAAGCAGAGACATTACTTTGCCAACAAAGGTCCGTCTAGTCAAGGCTA
CTGGAGAATCCCAGGGACAACAGAGCCTGATGGGCTGCCGTCTATGGGGTCGCACAGAGTCGGACATGACTGAAGGGACTTAGCAGCAGCAGCAAGTATAATTAAATTAGATGTAGTCACACCTGGAGGGTTTTGTCCACCATCTCCATCAACATAGAGAATAGACCCACGGGTCTGTTCTCTGGATAATCATGGTAGAAACTGTA
TACAAGGCCCAGCATCACCCAAACACCAATAGCACCCTGTGCAGGATGCCTCATATAAACAAACAAAACAAAAATACAAACCCAATCATCAGAAGACAGGATTAAAACCTGATTCAGCCTTGCCCATCAGAGGAAAAACAAACAAACAAAAACTCAGCAAAAATCTCACTCTACACGAAGCTTACACAAACCACTGGACCAACCTT
TATTTCAAATAGATGAACTATGAAAATAGGCATTCTGAACCTTTGAGCGGGGGTGGGATGGGGTAATGGTTTTGTGTAGTTTGGCAAATACTGGGTTAGAATTAAATAGGAGCTTTATTTGGGGGAAACAGTTGTTAAAACACCACCAGTGATGGCAAAACTGTGTATAGGAATTAAGTCTCCAAGGATTGTATTTTGTGCAAAGA
CTACACCAAATGCAATATGCAGAATCCTGATTAAAATAAACCAATTTTTAAATGTTATGAAAATAAGAGAAAGCTGAATATTGAGAATATATTGGATGATATTAAAGAAATATTTTCTTGACTGTAAAAAGTTTTAAAATAGAGTGTCTTTGTCTCTTAGAGATACGTATTGAAATATTTAGGAGTAAAGTGATATCGTGTCCAGC
CAGATTCCATTCAATTTGAGAACATAAAAAGGAAGGACATAATAATCAGACTCCTTCCCACAGACAGCTGTGGCCCTGATGGCTGAGCACCTCCAGGGGTATTAAAGGAAATGGGAGGCTTTCTGTCTCTGCCCTGACCTTAGGTGGGTTGGGGAGGGTCTCCCCTGAGCCCCCACTTAGGTGGGCACACTGCTGGAGTCTCATTC
AAGGAGCTATAATGCAAACACTGTGACAAGGAATAGAGAGATGTACACGTATTTAACTGAGTCACTTCTCTCTACACCACAAATTATCACAACATTTTAAATTAAAGATACTTCAATCATAAAAAAGGATCATACACCATGATCAAGTTGGATTCATCTCAGGCTCAGAAGGATGGTTCAGTGTTCATCAATCAATGTGACCCAGC
CATCACTTCATGGTAAATAGATGGGGAAACAATGGAAACAGTGACAGACTTTATTTTGCGGGGCTCCAAAATCACTGCAGATGGTGACTGCAGCCATGAAATTAAAAGATGCTTGCTCCTTGGAAGAAAAGCTATGACCAACCTAGACAGCATATCAAAAAGCAAAGATATTACTTTCCCGACAAAGGTCCTTCTAGTCAAAGCTA
GGCCTGAGCCACCAGGAAAGCCCAAAATGGGACACTAAAAAATCTGAAATAATTTTTCAAAATAACTTCCCAAAATAGTGTACTTGAAAAGTCTCAAAAAATTAAAAAGTTGTGATACTAAAAGAGACAAAAACTGGAGAAACTGTCAAGCTAGGGAGTTTACTCTGTATTTCCTAATCCCATTATTTCCCACATCTTAGTCTACC
ATAAATGCACCTTCGTCCATATTCCTGAAGCTCTTAAAGGAGATATGTTTTTTTTAATTTCTTACTGTAACTGTAGCCACACTGATATATTTTCTATCATATTAAAAACTTATGTTGGGACTTCCCTAGAGGTCCAGTGGTTATAACTTTGCTTTCCAATGCAGGGTGTGAGAGTTCGATACCTGGTCAGGGAGCTAAGATCTCAT
TGAGAAAATTAGAAGTTAAAAGGTACATGAACCCCAACAGGCAGTGAAGCACTAACTCACAACAGCTTTGACAAAGAACCCGCATAAACTCTACCGACAGATTAAAGCTGAAACAAGATGTGGTACATATACACAATGGAGAGTTACATGAAAAATCAAAACTGAAATTAGGAAATTATGCCACTGGTAGCCACAGGGATGGGCCT
CAAGTAAATAAGCCAAAGGGCTCTAACACATAGTATAATGAATAGACAATCATGTACTATAGTTACATAGTGTGATAAATATTATTTCAATGGCAATCATATTAAAATATGTATCACTGTACACCTTAAATTTACAAAATGTAATATGTCAAATTTGTTAAATAGATAAAAAAGAACAGGGACTTTCATAAAAGTTCACGAATGTA
CATCACTTCATGGGAAATAGATAAGGAAACAGTGGAAACAGTGTCAGACTTTATTTTTCTGGGCTCCAAAATCACTGCAGATGGTGACTGCAGCCATGAAATTAAAAGACGCTTACTCCTTGGAAGGAAAGTTATGACCAACCTAGATAGCATATTCAAAAGCAGAGACATTACTTTGCCAACAAAGGTCCATCTAGTCAAGGCTA
TTTACTATTGCAAGAATTCTGAGTGCAGGAAACATGGCTTACTAAGCTTTAAATCCAAAGTACCACATGATACAACTGCTGAATAATCATTTCTAAAATGATTAAACGAATAAATAAATAAAATTATACCCCATAGCTGAGTAATTCCTTAGTTAATCTTGAACACTGCATCATCTTTCACACTACCAAACCATCAACATCACCGT
GTACTTCTGAGTACTGTCAGACAAAACATGAGGGCAATATCAGTGTATGAGGGCACATAATAGCAATGACTTAGTATTAAGAAATCACAGATAGGTGCGTATTAAATATTTGCTGGATGAATAAATTAATATTCTGGACATAAATAACTAGATTCCCAGAAAAACAATGATCTGTTAGAAAAGAGGAACTCCATCTAAATTAAGTA
TTTCCCAGCATCCTTTTCAGCGAGTAAGTAAACTTAGGCAAAACAGTTTTGGCCGATGGAATGTAAGCAGAAGTCAAGTGTGAATCTTAACGGAATTTTCATTAAAATGAAGGAGCACACCCGTCTTTTTCAGTTCAGTTCACCCTCTCAGTTGTGTCCGACTCTTTGTGACCCCATGAACTGTAGCACACCAGGCTTCCCTGTCC
TTCTGTTCACAGCATGTGGAGAGAAGTTTATCCTGGATGGCTTCCTAGGCCTTGGTGTGGTGGGGGTTTAGGAATGTTCTAGTACTTTATAACCCAGTGGATTAAAAAACGTAGGATTCTGAGGTAGAAGGAATCTGGTTTCCTGTACAGCCTTGGGGGGAGCAGAGCTGCCTGCCAGCCCGGAGCATCAGCCAGTCCACCTCTGA
TTGAATAGTCCTGGCTTGTGAGGATTGGACCTTGAGGAAATGAGAAATGGGATTCTGAAAGAACGAAAAGATCAAATATTTTTGATAGTTTATTGCATTTATTAAACTTCTGAGGGTTGAATATGGAAAGTTAGTATTAATGTGTTGTTTTTTTTTTAATTTTATTTTTAAACTTTACATAATTGTATTAGTTTTGCCAAATATCA
CCATCACTTCATGGGGAATAGACAAGGAAACAGTGGAAACAGTGTCAGACTTTATTTTTGGGGGCTCCAAAATACTGCAGATGGTGACTGCAGCCATGAAATTAAAAGACACTTACTCCTTGGAAGGAAAGTTTTCACCAAGCTAGACAGCATATTAAAAATCAGAGATATCACTTTGTCAACAAAGGCCTGTCTAGTTAAGGCTA
CATGTTAAGTGTTATCTTTTAAGACCATAGATTTCAGAGTCTTTGGTGCTGTCTTTCACTGTGCTTGTGTCAAGCTTTGTATCATGCTGTATAAATGCCCATTAAAAACCAAATTCAGGGTTGCTAGACAAGGGTGGATGCCAGCTTCAGTTCTTGCTTGCCTCTCTAGATTTGTGCTTTCTTGTAATTTTCCTTCTGTAAGGAAT
ATAGTTTTGGCTAGATGGACCTGAAAGCTAGACTGAGCTCAAATTTAATAAGAGGTCAGAACATCAGCAATTTGTTCTGACTTTTGATTTCTGACCTCTTATTAAATTTGAGCTCAGTTGCCAGCTCTCAGGCTTTCACAATTTTCTTCTTAGTTGGGGTGTTATGCAGTCTGTTTTTATTCTTTTAGTGGTTACCCTTGGAATCA
AAGAATATGAAGCAGAATATACATGTAACTGAACCACTTTCCTGTTTAGCAGAAATTAACACATTGTAAATCAACTATACTTCAAAATAAAGCCTTTTTAATTAAAAAAAATAACAGGATACAAATCTTCTTTCCAATGCTTCAAAGTTTTCAGAGACCTAAGCGTACTTTGTCCACATACTAATTCTATATCAAATACATAAATA
TTTATGACTCAATTTCAGTAGAGTTTTCCAGAGAGTGCATAATGTGTAATACAGCAACAGATTTAATACTGAAGTAGATATGAAAACCCTGCTGTCTTTTATTAAATCAGACATTAAAGCGATTAGCAAAAATGCAAGTTTTCAATAATATTTTTATTTGGAATATATTATTTTTATAAAAATATGTTAAAATTTAATAGGTATAT
GGTGGTGTTGAGTTGTTATGTTTACACTGTTTTAAATAAAAAGGCACAGTATTTGAAAGTACATAAAAGATTTCTTTTACTGAAGTTTGGGAAAACTTTGATTAAAATTTCTCTGTGGAAGATGCACATTCCCTTGAAAAGGAATGTAACTCTTTCTGAATCAAATATTGAAGATATACAATTCTTATTTAAGATTAAGCTGTTTC
AAGGTGTTAGAGACTTAAGAGATGGCCATTCAGTTGTGAGAATGGGTTCATACATATTTGTTATATTGTTTTCTGTATTTTTATTTGCTTAAAAAACCCTATTAAAATATGTGTACATTTTAAAAGTGATTAGTCTGTTTAGACTTCTCATGCTATATCCTGGGAGGTTTTATGCTAGTCACTATGAATCCTGATTGTAAACAATA
AAAAAGGACAACTCCAAAACTGCAAAAGCTCAACATAGAGGCAGAGGTTTATAACAACAATAAAAAATGTGACTGAGGAAAAAAAAAGCTCAAAAGCTTAATTAAATTTCATAGTGCCAATAAAATTGACAACTACAACAGAGGAGAAAAAGAAAAGGAAAAAAAAAAAAAGAAAAAAAATCCAAAGGAATCTACAGAACAATTCA
TGCACATGTGCAGTTGAGTTCCTTCACTGTTCACCTTAAACCACCACAACATTGTTAATCAGCTATACCGCAAAACAAAATGCTTTTAATGTTAAACAAAATTAAAATTAAGGGAAAAAAAAACAAAAGAGGCCACCACAACTAGAGGGTAGCCCCTCAACACAAGTAGAAGAGAGCCCACGAAGCAGTGAATATCCCGCACAGGC
CATCACTTCATGGCAAATAGATGGGGAAACAATGGAAACAGTGAGAAACTTTATTTTCTTGGGCTCCAAAATCACTGTAGATGGTGTCTGCAGCCATGAAATTAAAGGACGCTTGCCCCTTGGAAGAAAAGCTATGAGCAACCTCGACAGCATATTAAAAAACAGAAACATCACTTTGCTGAGAAAGGTCCAGTCAGTCAAAACTA
ACCCTCCAAAAGCATTAGATAAAGTTGCATTCCTACAGAGCAAAGGTGTGGTGGGCTATAACAAGAAAAAGAATTAACTCAAGGGTCCCAGGTTACAAACATTAAAGCTACTACTTACACCAATTATATTAATCAATACACTGCCGGGGACACAGCAGGTAAGGGATATGGAGACTTAGCAGCAAACATTGGCCCAACAAGTGAAA
TATTTTCTTGGGATCCAAAATCACTGGACGATGACTGTAGCCATGAGATTAAAAAACACTTGCTCCTTAGAAGGAAAGCTATGACAAACCTATACAGCATATTAAAAACAGAGACATCACTTTTCTGACAAAGGTTTGTATAATCAAAGCTATAGTTTTTTCAGTCGTCATGTATAGATGTTGGAGCATATAGAAGGCTGAGTGCC
GGGAGGGCACATACATATACTTATGACTGATTTATGTTGATGTTTGGCAGAAGCCACCACAATACTGTAAAGCAATTATCCATCAATTAAAAATAAACAGATTAAAAAAGCCTCAGCTGCAAAGAAAAATGTGGACTAGGATGAGCACTTGAAACAGGATATAAGTTATAGTGTTGTTTGCAAGTTATGTGCCTTAAGCATGATTT
AGAGCAACTGATCTAAAATGAAATGTGTGCTGATCACTGGTTATTAAGAATCAGCACAGTGTCAAGAAATGCTATCTGGATTCACGATTGTAGGACCCAAATTAAAATATCGACCCAACTTTGCTCCCTCAGCGTCTAAACAATGACTTGCTTGTTAAGCCCTATTTTCTCTCAGATTGCTGAATTGTGACTAAAAGAAAGATTTT
TATTTCTATACCTAGAACAGTACATGTTACATAGTAGGTACTCAATATTTTTTAATGAGTAAAGAAGGAAGAAGAGTTGACTTCTAAGTATATAACAAATATTAAATGGTACTTACAAGAACATGTCCCTTTCTTCAGTGGATGGGTCTAGTTTCTCAGCTTTGATTCTGCTTGTTAAGGAGTACACAGACCAGTCTGACTTATCC
GCAAAAGGTATCATCAATAGACACCTCACAAAAAAGATATCAGATGCCATGTAAGTATATGAAAAGATGCTGTACATCATATGCCATCAGGAGCTTTTAAATTAAAACAACAGTAAGATACAACTACAAAACTATGAGAATGGCCAAAATCCAAAACTGACACCACCAAATGCCGATGATGAGGCGCAGCAATAGGAACTTTCTTT
GGACATCTGTCTTCCATCCCATTTCCATCCTAGAACAAAGAGACACAGTCCTACCACCCCACAAATTTTGTCTACCACATTCTTTTTCAGAGCGTACAAAATTAAAAGACTGTGAGTACCCACTGATTGCCAGAATCCTGCATGGGCCCTGTGAGAAGATCGCCAGGATATTCCTGATGGAAGCTGACTTGGGCGAGGAGGTCCCC
AAGAAGAGACACATTTGTGTTATTTCAAAAAGATTTGTAGATTTCCCCTCCCCAAATTGCAGTGTCTAAGGGACTTTATATACCTCTTATTTAACTCGACATTAAAACTGTTTGAAGGCCTCCTCTGTGCAAGGTATTTTGCAAGACTGTAAATTGATAGAGAAATGAGTAAGACATAGCTCTGTTTTTAAGGTACGTCCAATCAT
TAAACTAATCTAAAATTTTTTACTCAATTTATTTAAATTTAATTTTAAATTTTAAATAATTTTAAATTCTAGTAAAAATTTATATTTTCTACTTAGTATTATTAAATTATATAATCATTTTATTTTTATTGATATTTTGTATGTGCTCAGTCATGTCTGACTCTTTGCAACTCCATGGACTATAGCCTGCCAGGCTCCTCTGTCCA
AGGTAACATCTGACTTCATGAAGACAGATCTATAGTTGGTGGAGGGAGTAGTTGGTGGATAGGATGATCTTTGGAAGAATTCTTTTTTTTTATTAAAAAAATTAAAAAAAAATATTTAGCTGTGGCTGCACTGTGTCTTCATTGCTGCACTGGGCTTTCTCTAGTTGCGGTGAGTGGGGCTACTCTGCATCGCAGTGCAAGTGCTT
TAGAAAAAAAAATTTGTATTTGTGTGTATGTACATATATATGTATGTGTCTGAGACTTTATTCTTGGCTTACTTTTTTTTTCCTGAGAAAAACTATTCTTATTAAAAAAAAGATATTTACATATGTTCTAACAGCACAATCTAGTCCCAAGCTCCTGGCATCCTGTGACATTCTCTGAGGAGTACAAAAGAGGCCTAAATTCTCTA
AGACCAACATTCATATTGCAATATATCCAGTAGCCTATAAAAAGAGTTTAAACACCATGACCATGTAGGATTTATCCTAGAAGTTCAAGGTTGACTTAACATTAAAAAATCAATCCATGTGTTAGATAATTCTAACAGAATAAAGGACAAAACCTCATGATCACCTCAATAGATGCAAAAAAATTTCCAGCAATATCCAACACCAT
TATATTATCACAACACAAATGAATCCTGATTTAATTCAGTAGCAACTAGAACACTGAACACTAGAATTGTGAATAGCTTTTTAAAATTTAATAAGATTAAATTAAAATTTCAAAATTAATTTAAAACAAGCTATATATCTTTGATTTATAATTTTTAATATAAATCAACTATAATATGTATTTTTATTTTATTTTAATAGATAATG
TATTTTTCCTTCTTTTTCTCTTTTTGTTTAGCTGTATTTTATTTTCTATATACATACAAACTGTATAAAGAATACCCTAAGAGAAAGAAAAAACTTAACAATTAAAAACCCAAGTTCTTCAAAAAATAATGGCATTGAAAGGGAGTGGGTGACAAGCAGAATATAGATTAAATAAACTATGAGATACATCAACCAAATACAATACA
CCGTGAAATTATTGAACATTTAAAATACAAGTATTCTTTTTATCACTAATTCTATCCACACTGCATTTTGGATCCATGTGCAAATGTGTATGGTTTGAATATTAAATAAGAAACAAACCATAACTGTCAGGTTCATTTTAGCTCAGCTAATCTTATTTTTACTGTTAGTTGTATGTATGTATGAATATAAATATATTTCTATAAAA
GTTATTATGGGCATTTCAAATAGACAAGCATGAAATTGTAATGACAAGAAGCCTATTTTATATTGAGGATATATGCATTTGTATTTCACACACCAGAGATATTAAACACTGATTATTTTATGCTGCTGTTTATTAAAAATGTTTACCATAAACTATTTCCTGAATATTGCTATCATGGAGGTATTTGGGAATTTTAATATTATTTC
TGACTGCAGAATTCAGTGGACAGAGAAGCCTGGTGGGCAAAAAGTCAGATATGGCTTAGTGACTAACATTTACAATTTTAGTCAAATCTGCAGAAAAGACATTAAAGGGATTGCTCAGATTTGTAGAGGCTTAATTTTCAGGTAGTCTTGGTATTTAAGTGATTTAAGGGCCAACAATCTCTGGCAGAAAAGTATCTCTAATTTTT
GATCTGTCAGGCTTCTCAGCAGCCTGGTCCTACCTTATTTTTACAGAAGAGATGAAGAATGGGATTTAATCTTTAAAGTCTCAGAGGAAAGGCTTTCTCCATTAAAAGATAACACATAAATGACAAAAGCAGAACATGTAATCATAATTGTATATGATCATAAATATATTTATTAGAATATTTGTGGTACATTATAACACAGGGAA
ATCTCCCTTCTAGTTTTTCACAACCTCCAATTCACCCTCCAAACTATTCCCAAGGTGATCTCTTTAATATAAAATAAGATAATGTTACACTAATCCCCTGATTAAAACCGTCAACTGTCAAATATTCTTCTTTTGAACACAATAGAGTTTAGGCTCCACTGAATGACTCAAGGCAATTTGGCCTTCCTTATCTCTCCAGCTTTTTC
CATAGGCAGAACACTCAATGACATAAATCAAAGCAAGATTCTCTATGACCCACCTCCTAGAGTAGTGGAAATAAAAACAAAAGTAAACAAGTGGGACCTGATTAAACTTAAAAGCTTTTGCATGCAAAGGAAACTGTAAGCAAGGTGAAAAGACAACCCTCAGAATGGGAGAAAATAATAGCAAATGAAGCAACTAACAAAGAATT
CTCAGCTACATGCAAAAGAATGAAATTAGAACACTACCTAATGCCATATACCAAGATAAACTCAAATTGGATTAAAGACCTAAACATAAGACCAGAAACTATTAAACTCTTAGAAGAAAACATAGACAGAACACTTGATGACATAAATCAAAGCAAGATCTTCCATGACCCACCTTCTAGAGTAATGGAAATAAAAACTATTTAAA
GCCACTTTGCTCTTATTTTAATTTACTGCTTGGAGCTTCTTTAGGTGCCAATAATGTTTAAAAGTGTCTTTTAAATATAGATAACTAAATTGCTTAAGTAATTAAAATAAGATTTACAGTGAGGAAAATTTTTATATTAGAATTAGAACAAAATGGTAAGAAACTCTTTAACAGTTATCAGGGAGGAAGAAATTTTTCTCTACCCT
AATGTAAAACAGGATACCAAAGGAGTTAGAAGAAAACTGTAGATATCGCTTTCCTATTTTTCTTGAAATAGGTTTCTAAGTATAACTCTGAGACCAAAATATTAAAAAAAGGAAAAACAGATAATCCTGCGATAGAAAGACTAAAGAATTTTTATGCCTAAAATAACCATAAGTAGAAGGACAAACTGGGGAAATAATTGCGAAGA
TCTTCAAAGGGGAGAGAAGTGGGAAAGGAAGGGAGGGGTACTAAGGAGAAAAGGAACGTGGTCAAAGGGGGTCTATTTAAGCTGGAAGAGCAGTGAGCATATTAAACGCTGATGGTAAAGAGCTGATAAAGAGGAAGAAGCTGAGACATCTGACTGGACAGGCAAGAGAGCCAAGTCCCTGAGGATGAGGAGGAGGAGGAGGAGGA
TGGGAGGGGGATTCAGGATGGGGAACATGTATATACCCGTGGCGGATTCATGTTGATGTATGGCAAAACCAATATAATATTGTAAAGTAATTAGCCTCCAATTAAATAAATTTATATTTAAAATAAACAAATAAATAAAATGGATAACCAAAAAAAAAAAAACAAACATCAAAACTGGTGAGTTTTTGTGCAGTCATTTTAACAAT
TATGGGGTCACACAGAGTCAGACACGACTGAAGCGACTTAGCAGTAGCAGCAGTCCCAACTTTATTCTTTCCTTTGAATTCCAGCTGGCATATCTCTTTGATTAAACACATCCAAAAGCCAAACATCCTGTAAGCCCAGGCAAGGCAATCTGTAGAGGTCTCAGGGCACAGATGGGCAGAAGAGGGCTAAAATTGAGAGGGGCTAA
AATAATTCAGCTTATTTTGTTAAATTTTGTCAAAAAAATCAAAATATTTTTTGATATTTTGTCTCCTCGGAGGGAAAGTTATGACCAACCTAGACAGTATATTAAAAAGCAGAGACGGTAATTTGCCAAAAAGGATCCGTCTAGTCAAAGCTATTGTTTTTCCAGTGGTCGTGTATGAATGTGAGAGTTGGGCTATAATGAAAACT
AAGTTTCAGGTATTACTCATTCAGCAATATATTGGTGTATTCCCTCAAGTGGACTTTATAAAACATATCACTTGAATCGGATTTTCCCATCAATTTCATTATTAAAATTATTTTACAAAATTGTTTTTTATATATATATATATATATATATATATTATATATTGTATTAGGGATAAGCTACCCACTTCAGTATTCCTGGGCTTCCC
AGAATAAGAAAATACTGCAGGACTTTGTAGGGTCACAATGAAGATGATGTAAATTTTCTCAATTTATACTGTCTCACTGTAAATAACTTGAAAAATTAAAATTAAAATGTCTTTTTATAGACCATAAAGAGCAATAGTTTGGGAGGCTTATTTATTTAACAAAAGCTTATGGAGTGTCAAGCACAGTACTAAATGCTGAGATAAAC
TAAAGTTGGCTTCTCTGAATGCTCCAGATTTGAATTAATCCAGTTGCAACCCAATCCTGTCTTGTCTTCTTTTTCAAAAGAGCCTATTAATGGATTTAACATTAAAAGAGGATAAAACCAGGATTCTCACATAAGATGAATCCATTAAAGTTTTTATTTTATTCACACTGATGTGAGAACTGGTTAGTAATTACAACTAGTTCAAA
TGCTTTAACAAGCATCCTACATACAGCATAATCTCGTTCCTCTCATTTCTTGACAACCAAATGTGCAATATGTCTTATAGATTCACAATATTGTTGAATTATTAAAAGATATTTGGTGTAATCTCAAAAAAAGTCAGTAAATTAGAATGCTGAAGTAACCATTTCCTTAAAAATAATAAAACTCTACTTACACACCATCTATCTTA
AGCAGCCTTCAGTGTTAAAGGAAAAGAGTGTCTATAATGAGCTTTTATAAATTGCATTACTAGGTGACAATTAATTGGTTTCATTCCTTACACAAATGGGATTAAAAAGAGTAGTGCCCAGACTGCTATAAAGAGTGACTGCTCTACTTCTGTGCATTTCAACTCAGCATCTGGAAGCTATCCAGATACATCATCTAGATTTTTCC
ACCCTCCCAGTGATTCTTTATCTCTAAGATTCAGTTTTCTTATCTGTCCAGTGGAAGAGCTAGAGGAAATATTTGCTCCATTTGCATCCAGCTCTAACTTATTAAAAGTCTATGGTTAGCTAGACCTACACATTTCCAGACCAGACCTTGTCCTACTCAGCTCTTCATACCACAGCCTCAGAACCAACCTCACACTTGCATGTGGT
TCAAAAGTGGGATTACTGAGTCATAGAGAATGAACATTTAAACTTCATATTTATTTCCATATTGCCTTTTTAAAAGAGCTTACTGATTATGACATCACCAATTAAAGTTTGCTAAGTGGGTTGATGTTGTTCAGTTGCTCAGTTGTGTCTGACTCTTTGCAATCCCACGGACCGCAGCATACCAGGTTCCCCTGTCTTTCAATATC
AGCAAAGTTTAAAATTGGATTTTTGCGCTTGGGCCAGATTCAGAAGGTACATCCAGATATCCAAAAATTTACAGAGGAGGAAATTTGCAGATCAAAGTCCATTAAATCTTTAGCTCTTCTAGAAGAACTCTACAACAGTCAAGTAAGTACAATTATTGTATAATCATACTGACAGTAATTTTTGCTGTCAGAATGAGGGGAGAAAT
CAATGGTGTTTTAGAAACCAAGGAAGAATAGAAAATTGATAGTATCAAGTACTGCAAAGAGGGTTAATTAGGATTAGAACTGATGGCATGCAATGCTTTTATTAAAAAGGTTGGGGGGCATAGTTTGGGACTTCACTTGTGGTGATTTCAGTGAGTTGAATGGTAAGTGAGAAGATGTAGGCAAGGACCAGTCTTCTTGAACTTGA
AAAGTTTACTGACTTAGCCCAGGAAACCAGGCATTGTGGAAGAAAAATATAATACATTACAATGAAAAGTTTGCATTTTTCTCGTAATTTATAATGACCGATTAAATCTGTTCCCCATACCATTTGCTCAATAGCATACACATCATGCTCTCAACTTTTATGCATCCTTATGTTTCACACATTCTTTTACCCAAACTAGTCCTATC
GCAGGTCAAAACCTAGCAATAGGAATCACTTTGTTTTCAGATAAATTATATGCATATATTCATGGTTCATGCTTTTTTAACTTTGAGGACATCTTATTAAATTAAATTATGTTAAGCTTGGATTTTTGAATTAAGATACATCTTAACATCATTTGGATTAAATATTCATGATATTTTTAAATCAAAAACTGTAAAAAAACTTTTGT
CAGAGTCTTAACCACTGGTTAAAGAAAGTTCCTTTTTCTAATTTTTTTTGAGAGAAGAAATTATATCATATCAAATACAAATCATATATTGCTTTTTCCCATTAAAATTTTGCTATTATACTATAAATAACAAATTTACATCCATTTATTTTTACCTAACATATAAACATTTTCATATTTAATTAGTAGTCTTAGAAAATATAACT
CTCGTCACTCACTAGCTCTGAGCACATCCCCAAGATGGTTCTCAGCCTGTCTCTTCATCTATTACATAAAGGGGGCTTGACTTGAGTAGCCTGTGAGGCTATTAAAACATCCCAGGCTCATTAGACAGGAGCCTTTTTCTTACACAGCCATGGCAAGTGTTCATGGTCATCTTAAACCCAAAGCCAAGAGCTGTCCGGCCAGTCCT
GACTGGGTGAATAAAGTACCGTAGAATATGTCTGTACAATGGAATTCTAGGTATTCACTAAAGTAGCCTGTATTGCAATGACAAAATTTCAAAACATAGTATTAAAAAGGGCAGCTGAAAAATTACATATGATACAGTCCTCTGTGTGTGTATGTGGAAAGTGTTAGGGAGAAGTATCTATGTAAGTGTAGATTCCAATCATCAGC
AGAACTTTTGTTCTTTTCTCATTACAGTAAGGTGTTATAAATTTTACAAATTTAGTCCTGATAATGTGACAGGATATAAATTTATCTTAAATATTACTAAATTAAATATATAAATAAAAGTTTTAACACAGTGTTTCCATGAAGTAGACTATTTTATTTTGAATCTAAGTAATCAAATGTGTCTGTACAAATTTTTATGAAGCAAG
TACATTATATAAAGGTCAAACTTAATAGGCACCAAAAATGAACATTATGTACCTTATTGTCTACATAACTTATATGCCTTTTAAAAAAATTCTTCAATGAATTAAAACACCATTGGGCAGAAGTCAATATATAAGATGCTTGAGTCCATGAGTTTTCTAGAAGAAAACTTTCATGCTTTTCACATGAAAGCAGACAGAAGATGGAT
AATTATTCCTTGAAGTAGAAATCACAATAATTCATACCCTAATTTATACTGGGATATGAATAAATGTTATCAGTCTTCCAGGCAGCATTAACACAGAGTCATTAAATGGACATGAATTTGGTTTAAGAAATCAAAACCTAAAGGTGAGCCTAGCAGAGGACCCTAGCAGGTGCATGAAAGCCAGGTACAAGGCAATAGAGAAGGAT
AACATTCAGATTGAAAAGACAATCTGAGGAATGGGAGAAAATATCTGCATATCTGATAAGCAATTAATATTCAGAATATATAAAGCTCCTACAACTCAACATTAAAACAACCTGATTTTTTAAATGGGCAAAGGACTTGAATAAATATTTCACCAAAGAAGACAGACATGTTTGTTAAGCACATGAAACAATGTTTAATATTACTA
TGGAGAAGGAAAGTAAATATTACAAAGAAAATGCTTAAAAGAGAAAATAATGCCACCCAGAAAATGCTTAATAGTTAATTTGGTATCCATGCTAATGACAATTAAATTTACTTTCATATTGTTTTAAAATTAAAAGTGAATTGTAAATAAATCTATTTGTTTGAACAGAAGCGATGACAGTTGTTTTCTTTATTACTGTTCAAGCA
TGAAGTCACCTCAACCCAGCATTTTCTTTGTTTTGCTAACAAGCTTGTTTTATTAATGACAAAAAAGTTTAAAAAGGAACAAGGAGTAAAAACTTAGAACATTAAAAGAACAGTGCATGTGGATGCATACATGGATGGAAATAATTCTTATTCACTGAGATGGTTTGAAAAATTTGTAAGAGCTCAAGAGAAAGTAAAAATGTTCA
CCCATCTGTAAAATGGGATAATAGAGTTGAGAACTAAATGAGATGATGTAGAATAAATATATGGGTTATATATAACACTGAATGAATGTCAGTTACTACAATTAAAACCACCATTAAATATTTAGATATTATGAGTCTATGTAGATAATGTTTTAAACTTACTGTCTTTGTATTTTTCTATTTAAATTTGTTTGCAAACAAGATTT
AAAATTTGGGATGTAATCTTATTAATTATAGCAGAAAGTTTCCTGTTGTTCTTATTTATTGGAGTTCATTGACATGGAAGGATAAATAACTGTTTGTTGAATTAAAAACATTTGCCCCACTCTTGCCCAAATCTCACAATACTTTTTAAAAATTTATTTATTTAAAAAATTTTAAAGTTTATTCAGGCTTCCCCTGGCTCAGATGG
AAAATACCAACTCAGTATTTAAAAGACCTGATCTTGCAGAAAGCCTGTATAGTTTTAATCAGCTCCCTCAAAACTGGGTTCCATGCTAAACGGATTATTTATTAAAGGGCACAAATGTATGCTCAAAAGAGGGACGTCTTCATTAATTCCTGTCTCATGCATTTCACCTTCCTCTCACTAACCCATGTGGATGTGCCAATGTAATT
ATTTTCTTGGCTCCAAAATCACTGCAGGTGGTGACTGTAGCCATGAAATTAAAAGACACTTGCTCCTTGAAAGAAAAGCTATGACAAACCTAGACAGCTTATTAAAGAGTAGAGACATACTTTGCCAACAAAGGTCCGTCTAGTCAAAGCTGTGGCTTTTCCAGTCGTCACGTGTGGCTGTGAGAGTTGGACAGTAAAGAAAGCTG
TCTCATCAGCAATTCCACACAGATGGAATGGTATTTCCCAGCCTCGGGATATGAGTTGCATAGTTGAAAGGCCATATTTCATGCCAAACACTAGCCCATAATTAAAAGGAAACACACGTATGATGGTAAATGTGCCCTATGGTCACCCATATCTTTGACCTGGACTCAGTGTGGCTAATCAAGAAGCTGGTAATGACAAAAAGAAC
GAACTCAAAAGGACAATAAACCTATAGAAGAACTTCCAACATTTGAACATTATGAAAACTTTATGAAAAACTAAAATATCTGCTCTTCTCCCCATAGCCTATTAAAGGGATTCACATGATTACAATGAATCAAATACATTTTCTCAGTCTAGATTTTAGGAAGCTCAAGCTGGAAACATAACAATAAATTGAGGAATGTGTGCATT
ATTTATGATTTCCTTTGACTTTCTTGACTCTCATTACTGTCTTCTGCTTTCTCATTTCTTGAGAGGAAGCTCAATATTTTTTCTGTTGTATAGGTTTATAATTAAATACCTATAGCATATGCCTCACATGCAGCATTTATAAACATTGCTGGGGAGAGAGACAATTAAGAAAAGTATCTTAGTAAATTTTTTCTGTATGCGCTCAG
CCCCAGAGAAACCTTGTCTCTCTCCTCACCAGTTGAATGATATTTATGAGACAAGCTTGAGAAACTGTAATAGGTATTAACTAAGGGGATTGGGAAATTGATTAAATTTTTAAGTCCTTAACATATATGAAACAGTAAGCATTGTGAATATTTTTCTACTTACATGGGATTTTGACCAGTAGATAAACACCTCAGCAACCATGCGG
CAATACCAAGCAGTATTTGTCTTCTGTGATTAGACGTTTCTTTAAAGCCCGCTTCTAAAACTATCCAATACTATAGCCACTAGACATTTGTGGCTCTTTAATTAAAATGAAATTAAATTTAAAATTCAGTTTCTCAAAAACTAGCCCATTTTTCAGGTGTTCAGTAGTCACATATGACCAGTGACTACTGAGCTGGGCATTACAGA
CCATGGACAGAGGAGTCTGATGGGCTATAGTTCACAGGGTTGCTGTGAACTGTAGAGTTGGACAGGGCTGAGCAACTAACACTTTCACTCCCACTATTAAATTAAAAGCTCTAAATCCTACTGTGATGTAGAAATGATATGTGAAGACAGAATGAAGGAATCAATATTTTAAAAGAATATCACCTTGCATTTTCAGAGAACTTTAT
CTTTGACAGACAGAAAGTCAAGCCCTCGGTGTTTCCTTGCAAATTCGAGGGGCCTCCCTCTGGAGTCCTTCCTCATTCTTCAAACAGAAACTGCAGTCTGATTAAACCGCCTGTCAAATACCGGCAGTGCAGCTGCTGTCCTTAAAACCACTTACGAGAGGCTCAGGGGCACAGGAGGCAGGACGGATGGGAGTGTTGGCTGGGCA
CACGTGTACACCCGTGGCAGATTCATGTTGATGTATGGCAAAACCAATATAATATTGTAAAGTAATTAGCCTCCAATTAAAATAAATTTATATTAAAAAAATTAAAGTGACTAAAAAAAAAAATAGAAGCCCAAAATTATATTCACCTTTTTTTTTTAAATAGACAAAGCTGTTTTACTTTTCTGTCAAACTGTTTCATGATTTCT
TTTACACAATCATTTTCTCCACGCAATAACAAAAATTATCAAAGAAAAGGTTACTTACATATTGGCAATTGGATTACCTCAATCTAAAATATTTAAAAAGATTAAAATCTTAAGCTTATGATTGAGAAGAATTTTGCTATCTTTCCTCATTGAGTATAATTTCCAACAATGTTAAAGAAAACCAATTTTCTTTTTCATCACTATTG
CATCACTTCATGGGAAATAGATGGGGAAACAGTGGAAACAGTGTCAGACTTTATTTTTCTGGGCTCCAAAATCACTGCAGATGGTGACTGCAGCCATGAAATTAAAAGACGCTTACTCCTTGGAAGGAAAGTTATGACCAACCTAGATAGCATATTGAAAAGCAGAGACATTACTTTGCCAACAAAGTTCCGTCTAATCAAAGCTA
ACACAATTATACTGGCTTTTATCTGGAGAAACAAACTGATAAGAACAGTCAGGGAATTTGGGAAAAAAAGAGTATGAGGCAAGAATTTGCTCTAACAGATATTAAATTATATTATGAAGCAAAGTTGCTTTAAATTGAAAGCAAAAAAAAAAAAAAGTAGTATGCAAACCAATGGAGCAAAAGAAGCTGGTTCCAATGCAAATGCC
CACCTTGTGTCCACTGCCAGTTGCTACCACCCCTCAGCAGTAGTAATCACTATTGGGATGTCTAATAACACAGAACAGCTTTGCCTGTTTTTGTATGTGCATTAAAACTTTTGATTAATGTTAAAACAGCCATACTAGAAGCTATAAGTATTATAAATTATTTATGTGTAATATTATATTACTTTAAACTGATTCACTTTTTAAAC
GAAAGTTGAGCGCTGAAGTATTGACACTTTTAAACTGTGGTGTTGGAGGAGACTCTTGAGAGTCCCTTGGATGGCAAGGAGATCTAACCAGTGCATCCTAATTAAAATCAGTCCTGAATATTCATTGGAAGGGACTGATGCTGAAGCTGAAACTCCCAATACTTTGGCCACCTGATGCAAAGAACTGACTTATTGGAAAAGACCCT
ATTCTCTTGTCATTGGGTAGACTCAAGTTAGGTCAGGTGTTAACAGTATTGTTCAAGTCTTCAATATCCTTCCTGATTTTGTTTGGTTGTTATATGAAATATTAAAAGTGGAGTACTGAAGTCTCTAGCTACAACTTTTTGTTTCTTATTTCTCTTTTAAATTCTGTAATTTTGCTTCATATACTTTAAGGCTTCATTGTTAGGTG
GAAGACCCCCAGTTATCTGAAAGCAGCATATGAAGATCCTTTCTGAAGAAAATTTAAATTCAGCTTTAAAAACTACCCTAATAAGATCAAAGAATCAAAGATTAAAGGAACTTGAACTCATAATTAAAAAATCATTATATATGAAGAAATAAGCTGTCATTAGCAACTGTAAGTGCCACAAAGCACAGAATCAGACCCCTAATGAT
AATAAGACACGGCCCATTGGGAGCACTTAGGAGGGACAGGGCAGTGCTGCCCCACAAATATGTGAGCCACATATATAATCTTGAATTTTCATGGCGCTCTATTAAAAATTTTTTAACATTAGATTAATTTAATAATATATATTCAAATATGCTCAAAATGTCATCATTTCATTAAAAATTATCTTACATTTCCTTTGTAGTCTTCA
GGTTTCATTTTTTTTAATGTTTAAATTTCTGATCCATTGGAATTTATCTTAGTGTATGAGATAAGGTATGGATTCAGTTTTATATTTTTTCTATCTGGTTATTAAAATGTTCTTCCCTCCCATGAGAATCAATCCTTATGAAATATTTCATTTGCACTTGTAATTGGAATTAATTTTAGGTTTCATATTTTGCTTGATTGGTCTAC
GCTGTTCTTTGGATCATATCTATAACTGACTTCGTGATTTACACACATATGACTGTTAAGTATTTGGTATATATGAATACAGAAGTCTGATTTTAGCCATATTAAAATGTATTTAAAAGAAACCTATAACGGGTCAGTGATTAAAGAACAGATTCCAGGATATCCATTTCCCTGCAGCTGAGAGGGTAAATTAATAATCAGAATGT
ACAGCTCCAAGTCCAGTGTGAACTGCAGGATTGCTTCCGGCTTCAAGGGCATGTAACATAACATCTGAATATTTAGATATGTAGAGGGATATAAAATAGTATTAAATTCTCGGTGTGTGCACATATAGTTGAATTGGGAAAATTCTGGAGCAAGTGTCATTTTACAGCCTCTGCTTGGGTGTAATCTGGACTCGAGATAGCGCTTA
AGAAATCCTATAAACAGAGGAGCCTGACAGGGTACAGTCTAGTCCATGAGATCACAAAAGAATTGGCGATGACTTGATGACTAAACAACAACACCATTATATTAAAAAAATTATGAATTGATTATTTATAGTGTCCAAAGTGTCATCTAGAGTAATATAGGAATTTTCAATGGAAGAATTAAAGTATATTCCCATGAATCTCAAAG
AGAATCAATACCATACAGCTTACGGTATGAGATGAATGAAAGCAGTGTGCCTGGATGTTGCTGCCTTCTATAAGTGGAATTGATTCAGTAAGCAGCTCTAATTAAAGGAAAAAGGGTTTCTCTCTTTTCCCCCCACAGAGTTAAAATCAGGGAATCTATTTTCAAGGGAAGAAGGAGAGCATATCAGTGGAAATAGAGAAGAGACT
GAAATAGTGATATGCTCTACAATATGTATGAACCTTGAAAGCATTATGTTAAGTGATAGGAGCTGTTATAAAGAACTACATATTGTGTGAATCCATTTATATTAAATGTCCAGAATAGGCAAATTTATAGAGGTAGAAAGTAGGTTAGTAGTTGCCTAGAATTGATGAGGGGCAAAGAGATGTGGAATGAGGGGATACAGGGGCTT
GCTACAGTCAGTGGGATCACAAACAAGTCAGACATGAAACTAAATAACAACAATATACCTTGGAGAACTGAGTGGAATAATCAACTCCAAAACATACTTTATTAAAACTATTAGATTTTAAAGACAAAAAGATCAAGTTACTTATAGAAATAAATATTTAGGCAAGGCAGCAGTAGAAGAGTATTTACAAGACACTCAAGGAAAGA
TTCTTGCCTAAAATATCCCGTGGACGAAAGAGGCTGCTGGCTATAGTCCAAAGGGTTGCAAAGCATTGGACACGACTTAAGCAATTTAGCGCTCATGCGTATTAAATGCCATGACTGAACATCAAGGACAAAAAAGGGGTAAAAAGAGGATGGCAACCCGCTCCCTCAAAAGAGCCCTGGGCTTTCCCCAGTTGACTAATGAATAT
ATAAGGGAAAATATATATATTCAAGAACTTCATAATAGCTTACTAAACTTTTATATTTGTTTGCATGTTATTAGTAGGAATTGTTGAATCAGGAAAGTTTATTAAAACTGGAAACAAAAAATGAACAGACATGCAGCATGAAAAATGTTATAAACTCTCACCAAACATAAATGGAGTATAACTTCCACTACCAATAAGACAACCAA
TTCCAATACGAAAATGCTTGAATTTGTTTCTCCTGCATTCAAACATCACTCTACAACATGTATGTGCAGCAAGTATTTCTCATTTCTCCTGTGATATCTGATTAAAGTGTATTTTAGCTTTTTACTGAGAGCAACTAAAGTCTATTTCATATAATACCAACTTTGTTCATTTATTCATTCAGCAAACATGAATCAAACACCTATAT
TAAAACTAATAAATATGTTGAGAGGAAAGGAAAGAAAGAAAAGAAGGAATAGTAATGCAAAGTTAAATAGAGATAGATTAAGAACTTTATATATATATATATTAAAGATTAAATGCAAGGGGAAAAGTACAGTAGGAAAAGCAAACAAAGGAATAAATGTAGAAAAAATAATAGGTTTTAAAATTTTTTAATTAAAATTAAAAAAG
TTTGTTTCTTCCATCTTCAATATTAAAATTACCGCATAAAAATTCATCAGTTGGCTAAGTTTATTTAAATGCATGCTAATATGACAACTGTCACAATACAATTAAAATTGTTTTGAATGAAGTTAAAGACAACTAAGCACTACTACAACCATCTTACCCAAAAAACGGAACAAAACTTTTTTTTATATTATACATGTTTTAATGCC
AAACTAAAAAGGGAACACAGATCAAGCTTTGACAGAATCAAAATGTTCTGTCAATGGTTTAACTCACAGTCAGAAAAAAATTCAACATTCTTAAAGAAAGATTAAAATAATCCAGAGCCTCTAAAATATATGTTCTACAATGTTAAGTTTACAATAAAAATTAAATAGTCAATCAGAGAGATGAGGAAAAGGTGAATTATAAAATA
TGTTAAGGTCTGAACAATTTAAACAAATAACTCTAGACTGCAAAGAGGAATTCATAACATATAATCTATTTTATCAAAGTTGTTTTCAAAGTTATCAGATATTAAACAACTTTCCAGTGTCTCTTAATTTAAGATTATTTGAATCATAGGCAATTAATGCTGGTTTTTCAGAAAAAATGAAAAATTACATATGCCTAATGATTTCA
ATTCCATCACCCTAGTACCTTAATTTATATTTTATACAAAAATATTTTTCCACATAGGCATCAAAATGAAGAAATTAGCACTGGTTCAGATATTACTTTCATTAAACAGTGACAGAGTATCATGGGGTATTTTATTTAATCATTTAGGTCATCTGTTTAACAAGTTACTCACATAGCTTAATGCCAATATATAAAAGTGTGTCATA
TTTCAAAAATTTCTCTAGTAAGTATATTTCAACTTTATAATCTGTAAAAAAAAATTTTAGAAAAATCATTCACAATAGGTCTCATTTGGATTTTGGAGAGATTAAAATAAATCAAGTGTGACATTTAAATTTCAATATGTGTTTATCCAGTGTATTCAATATATCATACTCTCCAATGATTCAATATAAATAATAAACAATTAAAA
CCTTTCTTATATAGGCCATTACAGAGCATTGAGTAGAGCTCCCTGTATTTCCACGTATTTTTTTTTATTAAGATGTTACATTTATGTATATTTTACCATAATTAAAAAAAAATTCAGTACTACATTAAAAAAAGGTAAAAGCCTCATCCCAAGGAGGGCTCCCCCTGGTGGTGGAAGGGTTGCTGGCGCATTCGGACATGGGGCTT
TCCCTGGAAGAAAGTCAAACTGCATGTCTCCAAATCTCTAATTAGGATAGCGTTTTGTGTTAATAAAGAACCTTTTTAACTCAAAATGCGTGGGTCCTTCATTAAAGGTTATCCTGTAAATTCTAATGAAGTAACTACTGGGCAAAACAAGCAAAATCCTAGCAGTACACAGAACACTGTGTGGGAAATCAGGAGGGCGGAGTCAA
TTCCTGTTTTGCTCCAAAAAAAAAGTTTCTTTTTTGTTTTTTACATTTGGCATGTAGCTCTTTACTTTTTAAAATATAAACTAAGGAACATTTCACACATATTAAAAAAAGAAGACATAACTGTGTGGTAACTCTCCCTTATACTCATAATCTGGGTCCCACAATTATCAATTATAATACTCAATTTAATACTCAAAATATTATAA
TGCTTCTTTTGTTCAACCATATGTTTATGAATTCATCTATGCTTCTGCATTTAGCATTCTCTCATCACTAAATGTTATTCCATTAAATAAGTGTTATTCCATTAAATAAATATGCCACGATTTACCTATGCATTTTACTACAGATGGATATTGAAGGTTTTCTAAGTTTTGGATATTATCAATAATAATGTTACTATGTTCAATCA
AGTTAAGTAGGGAGACAAGCAGGTAGATGAACAAATACAAAAAATTCCCATTGAGTCATTTAAATTTTTATATAGGATTAATCAATATAATTACTTATATATTAAAATATATTTCATCTAGGCACATCTTCAGTCTCATAAACCTTGAATTTTTTCATGTAAGATAGTTTCTCTATGGGCAAGTTTTATAAATCTCAAGCCCAAGT
ATGAACCTTGAACTAGGGCAGAGGAAAAGTTGGATACTTCCTTTATTCTAGGTTTCTCCCACTCCAGCGAGGCACACAAAACAGAAAAATAAGAACGTTTATTAAAGTCATTTCTAGCCCACAGCTGGGGCTCATACTCAGCTCTACGAGCCATCGTCCGACCTCATCCCCATTCAATGTGAATGACATTAGGGAGGCCGGGCCAC
ACTAATATTTCAATTGTCCAATATTATTCACCTTATGCAAATACAAAATCATGATATAATAAGATAGCTTACTGGAGTCAGGTCCACTTAGATGTCTCAAATTAAAAAAAAAAATTTTTTTTAAACCCATAAATGTCTAATTTACCATACTGATTATATTATTTACATAGTGATTTTAAAATTTACAAATATTCATTTTTCCACCA
AATAGAAAATACCGTGGATGCTGTATGACTGAATCACTCTGCTGTACGCCTGACACTAACACAACATCATAAGTCAACTATACTTCAACATAAAATGAAAATTAAAAAAGAAGGAAAGAAAATACATTAGATGTTTTTGGCCCAGGGAGGCTTCTGTGGTAACAACGTCTCCTATTTTCTGTATTCTCAGACTTTAACACGTGATG
TTCCAGGCAAGAGTACTGGAGTGGGGAGCCATCGCCTTCTCCGACTACAGCAGAGGGAACTATATTCAATATTCTGTGATAAACCATAATGGAAAAGAGTATTAAAAAATGTTTATACACATAACTGAATCACTTTGCTGTACAGTAACAATTAATATAACACTGTAAATTAACTATACTTTAATGTAAAAATAAATTTAAAAATA
TTTAAAAAGGAAATGTTTTAATGAGCATAATAAATTTGGACTTTTTCTAAACTAATACCTTAATGTTTGCACAATGAGCAAGTATTATTTTTGTCATCTAATTAAACAATAATAGTTTGCATGCAGTGTTTTGGAAACATATAAATTAATGAACATGGCATAGAAATGGATTACAAGAACAGAGACACCAAACTATTGATCTGCAT
CTCTACTCCACAGGGTGTAATTTTCCAGGCCCAGTACAAAGTGAAAATGCAGGTCCCCTGTGTGAAATTATCAAGAATTTTAAGACAGTACCTTCAGAGCATTAAACCAAATATAAAGTTGATCACAGGGCCCTGTGTGACTGACTGCCCAGATCTCATGTCTATGAAGTCAGCCCTGCTGTTCCATATTGAGCCCTCACAAGCCC
TCCATACTGATATAAATAAATGATGTTATAAATACATTTGGGGAATGAAAATCTTCCCTTACAGAAGATTTCCAATTAATAAAGAAGAAAAAGGTGAAATATTAAATTGGAATACCACAGTAATAAGTGTTGCGTGCAAGATCCACCAATGAAAGGTAAAATTAGTGGCCAAAACTCTAAGCAGGAAGAGTATATCTGCGTAACCT
CATGCTTTATTGCATAATAAGACTGATTCACCATTAACAATAGAAAAGCATCTACATATCTATATTTTCCCATTTTACATAATTATTTTCATTTGACTTAATTAAATTTAACTTAATTTTCACACAATCCTAGAAGGTAAACATTATTATTCTCCCTTTTATTGGTTCAGAAACTGAGACTCTAAGGAGCTCTGTTTTGTCAGCAA
TGTTAGAGGTGTCTTTAGGAAGTTAAAGCAAAAAGGGCCTTATGCAATGTTTGGGATGATGTTAAACACAGGAAACAAGTAGACCAAGTGGGAACAGGAAATTAAAATGAGAACTGACCATGAGAGGTGAGTCTTGGGAAAGGCACTGATCTTTCCATCATATGGGATCAAGGGTTGGGGCACTTAAAATTTTTTTCACTATAGAA
GTATCCATATGGACTCATGGTTGGCTTTTTTTTAAACAGATTTTTTTTTTTAAAAACTTAACAAAAATTTTAAATTGAAAGATTTAACAAACACATATTTATTAAAAAAAAAAAAAAGAGTTCACACTTTGTGAAAAACTGTAAAGTCAGCCAGTGTTAGGCCCACATATCTTTGTAATGAGGCAAGAATGTGCTGGAGTTGAGTG
CCACGAGTTCTGTGCCCTGTGGGGGCTCACAAGCTGTCACAATGAACAAGTCTCCAGAAGGAGCACTCTAAATGCACTCTGTATAGGACATGCTCTCTTAATTAAACATTCTGAGTGGAAAACGGGGTGGTGGAGGAATGCAGCAAAGACCAGATACAATGAAGCACTTAGGAGTCTGTGTGCGTGCATGTGTGCTCAGTCACTTC
CCTGCAGGGCATAAGCAAAGGTTGATAGCACTAACTCTGATGGTTCATTTGTTAAGATTATTCAAGGACATGAGGAGGAATATTCTCAATTTATAGGAAAATTAAAGGATGCAATTGAAAAATCTATTAAGGATGTGACTTTACAAAATATTATTTTAAAACAACTTGCTTTTGAAAATGCTAATGAGGAATGTCAATCCATGCTT
GAAGTGTAGTTATCTCTGTGCCACAGAGAGAAAGTTCCATAGTTCTTACATAGAGATGTCATTGTGAAGTAATGAGTATCATCTGTGATATTTATAGTATATTAAACAGTATATGCGTTCTCTTGGCAAAACTCTATTAGCCTTTGCCCTGCTTCATTCCGTATTCCAAGGCCAAATATGCCTGTTACTCCAGGTGTTTCTTCCTA
TTGCTAGACATGAAAAGAAATGGGAAAATGGGACTCACATTCGAGAAAAATGTGGTCAGTGGAACTAGACTTCAGGATGACCCAAATATTAGAACCGAGCATTAAAGATCCTAAAGATTTAGCCTCTTTGGACATTGTAATTTTCAGTGCCATCTGGATATGGGTGCTGAACACTAAGATAATGGTAATTAATTAAATGTACTTAC
CATCACTTTATGGGAAATAGATGGGCAAACAGTGGAAACAGTGTCAGACTTTATTTTTCTGGGCTCCAAAATCACTACAGATGCTGACTGCAGCCATGAAATTAAAAGACGCTTACTCCTTGGAAGGAAAATTAAGACCAACATAGATAGCATATTCAAAAGCAGAGACATTACTTTGCCAACAAAGGTTCGTCTAGTCAAGGCTA
GCTTAAAAAACAAAAGTCCCTCCCAATTATAGACGTACAAAGGGACACAGGAACTAACTGAAAGATTTCCCAATGTTCAGAGCTTTTGAGTAACAAATAGATTAAAAACTAAAAAGTATAAAATAAACATACAAGTACATATTGATGTAAATAAATTATTGAATAAATGGCTGGGGGATAATAGACAAATCTCCCATGCAGAAGAA
ACTATTAAATAACTTTAAAATGAGGATAGAGACATGGGTAGAGATTTTAAATAGGTAATTTGTTTTTTTTTTCAGCATAACTAGAAGTTTTTCCTGTGATATTAAATCTGAGGGTATGGATTCACTAGAGTTTTAGGGTATTTATAGAATCCTAAGAAGAGGATTTTATTAGCTATAATTGACCAAATAAGTAACTACAACACATT
TAAAATAAATTAGCATAAAATAATAACTTCAGCTAGATTTCAAGGAATATTTAAGTGCTTGTCAGAGGAAACGAAGGCCACAAGTAGAGGAAACTGCATCATTAAATGCACAGAGTCATTTTCATGACTGGTGCAGAAATCAGTAGCAAGGTAAATGTGCCTGAAAAGGTATCAAGGAAGATTCTTTTTCTTTGAGCTACTTTCAT
CTTTACTGCTGTCCTGGTGAATGGCATCTGTCCCCTGGAGTTGCACAGTGTGTAACCTTTGTGGCTGTTCATGGCAGCCCTGAAGTTGAAACTGTCAGTAATTAAAAGTGCACTTGGATGTCAATTACAGCTCAATTAAAAGAAAAAAAGAGAGGAAAAAACTTATCTAAAAAAACAAATGCAATGGGATACAGCCCATACCAGGC
ACATGCCACACTGAGAGTTCACATGCCACTCAGCCAAATAAATATCTTTTGAAAGATGTTAGATGATGTTACAGTAGAAAGAATGGCATTTCTAAAAAAAATTAAATATAAGTTATGTCATATGATTTAGCCAAATTTTAGAGGCAATGCTTGTAGAGTTTTGCCTTTTTCATATGTCTCTTCTATACTCTGTAGCAACTCTTTCT
GGTTGGGGGACCAGAGTATTGACTTGGGAAAGAGTGTTTTTAGCTTCTAGGTCTTATAAACCATATGGGTATCTTGCCCTCTCTAGCCACAGACTCCTATATTAAAGCATCACTCTTGAACAAAGTAATCTGTGAGACAGTAAAAGGGACTAGAACTCTCTCACTCAGAGAGAGAAACCAAAGTGGCTTGGGAGGTGATACAAACA
TGGAGCAAATAACTTAGCCTCTCTGTTGCTCAACTTTGTCATCTCCTATGGAGATAGCATCTGACTGGTATGGAGAAGATGCAGCAAAATAAGGTATCTAATTAAACATATTGTAGGAGGTTGCCTACAATACTGCCTGCCTAACTGCCTGCCTTTCTTTGTACCTGACTGGCAACAAATAGGTATGAAATAAATGTATTCTGATG
TGAAAGGCAGATGGAGCATGCCCATACCAGAAGAGTGGCCAGCATGTAGGAAGTCCTCTAGAAGTTCTAAATTTTTCTTCTTTTTCTTTTCTTTATTAAAATTAAAAAAAAAATTTTTTTTCTAAGATTTTAAAAGTACTATTTTTCCTTCTTGGTTGACTTGACTATTTCACTGCTACATACCTCTTTATATGACTGAGGATTCT
AAAATCTTCTAGGTGCCACATTAAAAAGAAACAGGTAATATTAATTTAATAACATATTTTATTTGATCCAATATATCCAAAGTATTAGTCATCAATGAACATTAAAACGTGAAGAAAATTCACATTTTTTCCCCATACTAAGTCCCTTCAATATCTGGTATTTCACTCTTGAATCAATTCCGACTAGCACGTTTCACAGCACAGCT
TATGGTTTATATTTTTTCTAACATTGTTGACTCTGGATAACTTGTTTTCTAGTGTTCAAGGCCCCACCTCTACTTCAAAGAGTTAAAGTATGGCCAATCTATTAAAGAGAAGGAATCATCAGCCCAGCAAGCAAAATTTGGGATTCTTATCTATGATTGTCTCATCATCTGCCTCATGGGTTCTCTAAAGACATACACTAAAGATT
AGAATGTAAAATGGGAGGATATATGAATTTGTATAACAGATTCACTTTGCTGTACACCTGAAAGTAACACAACATTATAAATCAAATAAACCTCAATAAAATTAAAAAAAAAAATAGATCTGGTGATTCACTGATGTGGAGAGAAAGAGAGAGAGATCAATTGATCTAGGATGACTCCCAAGTGTGTATATTAAACAATTATTAAT
ATCCCTTCTCCAGTGGATCTTCCTGACCCAGGAATCGAACCGGGGTCTCCTGCATTGCAAGTGGATTCTTTACCAACTGAGCTGTCAGGGAAGCTCCAAAATTAAAATAGGAGCAGAAATCTCATTCAACGATGCCTAAACCCTCTTAGCTGGCTATTGGGACAGCCAGCTAACACATTGGAAAATTTCAATGTGTTGGTTTGTTT
GAAAGAAATTAAAAGACCTAAATAACTGGAAAGATATCCCATGTCCATAGACTAGAAGACAATACTTCCCAAACTGATGTACAAATTCAATGTATTCTCTATTAAAATCTCAATGGCTTTTTCTTTTTTTGCAGAAATGGAAAGCTAACTGTAAAATTCATACAGAATTGCAAAGGATTCCTAATAGTCAAAAGAATCTTGAATAG
TGATGGACAGGGAGGCCTGGCATGCTGCTATTCATGGGGTCAGAAAGAGTTGGACACGACTGAGTGACTGAACTGAACTGAACTGAACTATCTTTAGAAGATTAAAATAATTCCAAACACCAGGCAAAGAACCACTCACCTGTTGAACTTAACAGCAAGGCCCAGGTCAGCAATACAGCAACTTCCATTTTTCTTGATGAGTATGT
TGAATTGAGCAGGAAAAGTCAAGAATTCTCTTTCAGTTTCAGTCTTGGCTAGCCTTTGAATGTATGAAAGAGTATTAGCACAAATGGATTTTTTAAATGAATTAAAAGATTGCATATTGTCCCTGTCATTGTGCCATAATGACTGAATTTAGATTCAGTATTGGCCATTTACAAGATAACACAATTTTTCTAATCCTGCATAGTCC
ATACACAGTAGTAAAATGTTGAAAATATTTTAAATATTAATTAAACAGTAGGTGAAGAAATAAATTATAATAAATGAATTGTATGAAATGCTATGAGGTCATTAAAAATAGTGCAAAATGAATTGACATAGATAAATGTCTAACAGGTAATTTTAGGTAAAGAAAGCAAGGAAAGATCAAAATTTAGAGTGCAATATGGGTAAGAA
TGTATCTAGATAAATCCACTTCCTATCTATCACTCTGTCCCTCACTGAGACATAGAGAACCTGAGCTTTATTAAGTTCTGAGACCAGGCGTGTGATCTCAATTAAAAGACAGTGGGATCAGGTCTCAATCTGGGTGGGCAGTTTCATTATTATTTAAGAAACACATTTTGTAAAGCCATAGCTGCCATGCTGCTTGTATTGCTGGT
AGGAGGGTTCAGGATGGGGAACACATGTATACCTGTGGCGGATTCATTTCGATATTTGGCAAAAGTAATACAATATTGTAAAGTTTAAAAATAAAATAAAATTAAAAAAAAATAAAGTAATATGTTTAAAGCATAATCAAAACAAATGAAAATCTACAAAAGGAACTGAATGAAAGATTTCTGTGGTTTAAAAGCAATACAATAGA
TGCAGTCCAAGGGGTCGCAAAGAGTCGGACACGACTAAGCAACTGAACTGACTGAAGGGATGATGATGTTGACCTTTCTGACCCTTGTGACTTAAATCAAATTAAACCTGGACTGTCAACTTTTGCCCCAACTCTATACTGAATTCTCCTCCGACCAAGCCCAAGGTATTTCATGCATATGCAAGTACCCTTAGCTTAAAACTTCC
GGTTAAGATGTGATGAGAAATACATAAGTCTAAAAAGCATTTGTGTAATAAGTTTTATTAACTACTTTTAAACAATATATTTTATTTACTATTAAATACAATTAAATTATAAACTATATTAAATGTGTCACTTACATCATATTACTCTATCTGCCTAGTATTAAATATCTATTTTTTACATTTCAATAACAACATTTGGGGTTACC
GTAAACATGCAGCAACAAAAATCCACTTGTATGCTAGTTATGCTTTCAATTCTGTAGGCTGAGTCCTAACAAAGGAGCTAGAAGCTCAAAGGCTATAGATATTAAAAATTTTTAATAAACTTTTCAAAAGAAGTTGGGTCATTTAACATTCCCAATATCAGTATTTGAGACTACTTATTTTTGTTACCTCTGGCATCACTTGAAAT
CCTCCTCTCCCTCTAAGCACAATGAAGTGCCCTACAGATGAGGATAGTTCTCTATCCTTATCTCCCAGGGCACTCACCTCTCCCTACCCCACCATTTTAAATTAAATAGCCCCTGAACTCACTGGAGCTGACTGTGGCTCAGATTATGATCTCCTTATTGCAAAATTCAGAGTTAAGTTGGAGAAAGTAGGGGAAACCACTAGGCC
ATAAAATATTGGCTGTTTCCCCACATTGTACTGTATATCCATGTAGTTTGTTTTATACCTAATAGTGAGGCCAAATCAGGCTTCCATACCCCAACACCAAATTAAATCTCGGAGGCAGAGTTTTGGGTGAAGTAGAAAAAAATAGCTTTATTGCTTTGCCTGGCAAAGAGGACCACAGCAGGCAAATGCCCTCAGAACTGTGACCT
TTTTCTTGGGCTCCAAAACCATTGCAGACAGTGACTGCAGCCATGAAATTAAAAGACACTTGCTCCCTAGAAGGAAAACTATGGCAAACCTAGATAGTATATTAAAAAGCAGAGACATCATTTTGCTGACAAAGGTCCCCAGAGTCAAAGCTATGGCTTTTCCAGTAGTCATGTACATATGTGAGAGTTGGACCATAAAGAAGGCT
TGACACTGGGCTTTTTCCTTTGCAATAATACAAAAGGTACACTTATAATTTAGAATGAATAAATAAAAATCTAAATAAAAGACTTGTGCTTTAAGAGAGGATTAAAAGGAGTCTGACAAATTCCACATATGCAAAAGATGCAGGCAATGAAGACAACTTCACCAAAAGAACACAAATTAGAGTTCTTAAGTGATTAACAATTTGTG
ATTCTAATTTGAATGGAATAGAAAAGTAATAGTGGATATAAAACACTCCTCTCCAAATATAAGGATTGTTTCATTTCTAAGATAAGTGGAGGTGAATTACATTAAAAATAAAACATAATATGCTAAATTATAGACAACAAGTTGGATTTTAAATTTTGTTAATTATTACTTGAATAACAAAATTATGACTAGTCAGCTTAATAAAG
AAAATACAAAAAAATAAAAAATAATAAACAAAAATAACCCACTATTTGAATGTAAACTGGTATAGCCAGTAGGCAGAACAGTATGGAGGTTCCTCAAAAAATTAAAAATAGAGTTACCACATGATCCAGCAATTCCAATCCTGGGCACATATCCAGACAAAACTGTAATTCAAAAAGATACATGCACCCCTATGTTCATAGCAGCA
GTTCTCAGTCAGAACCATAAAAAAGCAGACCTCCGAATCCCTCTTAGTCAATTTAAAAGCCAACAACATTTTGCTTCTTTAAATGTTCTTTTTATGCTCAATTAAATCTCTTCTCTGTTCATTTGACTATTATATGTTCTTCAAAATCCAGCCTAAGTTCTACCTTCTCTAAGACAATTTCAGTAACTCCTGCAAACCTCATTGTT
GACAGAATCTCCAAAAATTTAGCCTTAAGCAAACTGGAAGACAATCTAATTTTGTTTAAAGTGTTACTTTGAAAAATTTGGTGAAAGATCATTTTAAAAAATTAAATGAAAGATCGACATGTCAGTACTATTCCAGCACAATTTCTGACAGAGTTTCTATTCCCATTTACTGTTAATACTCCCAAATATTCTCAGTATTTTCATCT
AAGCCTGGAAAAAAATATTAGCAGAAGGAGGAAAAACACGGGTCAATTTAAAATCATCAGCTGAAGAGTATCATATATGCAAAGTGGTATGAAGAAGAAAATTAAATATTTGCTGAATAATCAATACTTAAAGGTTTTTGCAACTTCAGATAAGTTGATCCCTACCTTAAAATTCTCATTACCTCTTGACTGAAACAATTAAGAGT
TTTGGGTAAACTTTGGGAGTTGGTGATGGACAGGGAGACCTGGCGTGCTGTGGTTCATGGGGTCGCAAAAGAGTCGGACACGAGCGACTGAACTGAACTGATTAAAAGCCCACTCCAGTAGTCTTGCCTGGAAAATCCCATGGACAGAGGAGCCTGTCTATGGGGTTGGGTATAGTCGGACACGACTGAGCGACTTCACTTTTCAC
CTGAGAAAAAAATAAACATGTGAAACCTAAACAGTATACTACTAAATAACTAATGGGATTGAAGAAAACAAAGAGTAAATAAAAACATATCTCAAGACAAATTAAAATGGAAATACAACAGGCTAAATCTATGGGATGCAGCAAACGTACTTCTAGAAGAAAGTTTATCGCAATAAAAGCCTAATCCACAAATCAAGAAAAATCTC
TGGGCAAATGATTTGCACAGAACCTTTACCAATGAAGATACACAGATGGCAAATAAGCACATAAAAAAGAAGCTTCATATTGGTCATTAGGAAAATACAAATTAAAATTTCATGAGATACTACTGCATACTCACACAAATGGTTAAAATTTAAAAGTCTGACAATATGAAACACTGATGAGGATGTGAGCCAACTGAAACCTGTAT
AAATGAACCATTTTCTTTAATTGACAAGTTTTAAGGGTTTTAAAATAATGTTTTGTGCTAAACATAAACAAAATTCAATTCAAAAATATTTTGAGGGCTTATTAAATGCTAAGCATTACAGATACAAAAAGAAGTATGTTGTTTTTTTCTGCCCTCAAAGATCCATAGAATAGTATTATCTACCTGCCCACCAAACCAACTTATAA
CCAGAATTTAGGTTGTGCCATCAAAAATGATCCAACTACACAGTGTATTGAAACAGATATTCTTGGGTGTGATATGGTGATTTATAATAAGAAATATTACATTAAACATAGCCCCTGTTTCTAGCATGGAACTCCTAAAACTCTTAGAATTTCTTCAAAGATGAGAGAAATAAAGGTGTCTTTTCTGTTAGTGAAGTGACTTGGAA
TGAGCCCCTGTGAGTGCACAGAGTTATACGCAAATAAAATAGTGGTTGTTTAAATCCACTCTGTTTGTTGTATAGCAATAGATAACACACACACACACACATTAAACACCCGTGTAATGTATGAGCATTCACCTATTTTTTATATCTGAGAAGTTGGTGTCTTTAGATTTGAGTTCAGGCTATTTTACCTGAAGACAGTCATTTCT
CAGCGTGCTGCAGTGCTCAGCATATCTCACAACCCAGTGGTGAGTAAGCCTCAGCTGTAAACAAAGGACTAATTAAATTAGCATAAATGATTTTATGTAAATTAAAGAGCCACGTTGTAGCTGCTTATTGGTAGCAGCATCAGTTCCTGCCACTGCACAGGTTTGTTTAAAATTAATGTGCATAAATGCTCCAAATATCATATTAT
TCCATTCTCTTAAAAGTGTATTTCTTAGAGTAGATGTTTTTCATTTTCATGAAGTCTAGCTTATCAACTTTTTCCTTCATGGAGTATGCTTTCCTGTCATATTAAAAAGTCAGACAATCTCAAGACACCTAGATTTTCTCCTCTGTTAACTTCTAGAAGTTTTATAATTTTTCACTTACATTAAAAAATAAGTTTACTTATTTATG
GACAATGGCTTTGGCTGTAATTTTAATGTAATTTTATGAATTAAGGAAATTACACTGGGCACTTACATCTCCATGATACCATCAAGGATATTGCTGTTCTATTAAAATTTTGTGGTTCCTGATTTTAGGACTCAGCTAATGAACAATTCCACAACAGTGGCAAAGTGATGGGATAAAAACATAATGAACAGTTTATTTGTACTTCT
AGTTCATGGGGTTGCAAAGAGTCAGACACGACTAAGTGACTAATACTACTACACTACAGATATTTTGCAGCTGAAACAAAGATGTTCTTTTCAGTGATGAATTAAATGAATGGAGTTGTCACAGCAAAGATGTATTTGTCTTTTTGGTATGAAAAAGGCTTCAACTGCTATGTTTTCTATCATTGTCTTTGGGGTGCAAGTCCAAT
AGAGTCTAGAGGGTATTGTAGGATTCTGATATTTTTATGGCTTTTTAAACAAAGGGCTTCTGGGAGAAACAACTGGCTTACATACCAGTTGGAAGGATGTATTAAAAAGGGAGAAGATAAATTTACAAGAGGAAGAATAAAATAATCTAAGATTCGAGAGACTTGAAATCCATGGGTTTATATTAGTGCCTAGATTTCTAATTAAA
TGTTCCACTGCTACCCTCATTTAGACATCTATGATTCTACTGTAGATTTCCAAAGGACTTGCTGTCCTTCAGAATGCCCCTGTGAAAAATACAAGCTGCAATTAAATATTCCATGTTTCAACAAATTTGAGAAATCCTGGGTTAACAAACACAGGACTTCCCAGGTGGTCCAATGGTTAAGACTCCGTGCTTCCAATGTAGAGGGG
AAACCTGCAGTGTTCAAGGGTCACCTCTATTTGCAGTGTTCAGCCATTACATCCTCCATTCACAAAATTCTTTCCATCTTGCAAAAATGTAACTGCACCCATTAAACACTGACTCCCATTCCCCTCACCTCCTACCCCAGAAAACGACCATTCCATTTCTCTGGCTACAAATCTGACTGCATCATGTGAATGCAATCACACATTTG
CTCTTGACCCAGGGATTGAACCTAGGTCTCCTGCATTGGCAGGCAGATTCTTTACCATTATTGTAGCTACCAGAGAAGCCTGATCTAATTACGCTTTTTAATTAAAAGTAGATTTTCTAGGTATAGTCTGTAAACTAAGTTTATATTGTCTCTCATCCCACCACAAATAATAATAAATTAAACATATACACACTAAACACACACAA
CAAATTAATCTGTTTCCACAGTTATAGCAAATCTGGCCTAGTACCAATGTACCATTTATCATTGTCTACCTTAGATGAGATATTTGTGTTCATCTGCCCAATTAAAGTATGGGTACAGTGAAGGTTGGTTATTGTTTTTGAACTCTGATACAATGGGTTATACATAGGAGACATTAAATTATGTTGGTTGAGTGGAATGAATGCTG
ATTTAACTTCACCCTAAAGATACCAGGAGACAATGAAGAGTTTTGAAGAATGAAAAGGAATCATTAAATCTATATTTTAGCACAACTTAAATGACGATGGATTAAAGTGTGGGAGAAAATGGAGACAAAAAGATCTGTAGGTGAACGGCTGTCAATCACCATGCTTCAAGAATCTCCAGGGGAAACAATCAAACCACTCAGGTCCC
GAGAGTCTGCATTCCCCAGCACAAGACCTCACATGGTGCACCAATGATCCCGCATGCCACAAATGGGACCCAAGGTAGCCAAATAAATAAATAGACAAATATTAAATATAATAATAATAAATTATATTGAAAAGACAAGATCCTGTAGTCTAAAGAAGGTGGTTCCATTACCTTCTAGCTAGGCAACATTGGCAAAACACTTCACT
ATGATGGACTTACCAGTCTGCAGTCTGTGACTTTCAAAGTGAGAGGCTTCATATAATGGGAGGGTTAGGAAGCAAAACCATTTTGAAAACTAATATAAACATTAAAAAAAGTACATAAAATCACTGTACTGGTTTCCCTATGAGCCTGCAAGATATGATATTTGGTGACCAAACTAAGGTCACCATGTCTATAAATGTGACATGGC
GGATTTTCCTGGCAAGAATACTGGAGTGGGATGCCATTTCCTCCTCCAGATTATACAATAAATGTCTGAAGAAATATAATAGCTCACATATCATTTTTTTATTAAAAGTTAAACATACCCCCTAACTGACTTATCTTAGGCCTAAATTTCTTTTAGATTTTGAGTCTGTAGACACACTTGCATCTACATCCTTCAGAATCTACAAG
TAAGCTCACAGAGAGGTAACCATCAGGAAGGTCCTACATATAGTCTGACTTGTAGTATCAACTTATTAGGAACAATCTGTATATTGATCAAGGAAGACCAATTAAATAAATCAGTCCATCCATACAATGAAATACTACACAGAAGCTTGGAAAATATTGTCAGCAAATTTGGAAAACTCAGCAGTGGTCACAGGACTGGAAAAAGT
CTTTGCAAACCCATGGACTATACAATCTATGGAATTCTCCAGGCCAGAACACTAGAGCGAGTAGCTGTTCCCTTCTCCAGGGGATGTTCCCAACCCAGGGATTAAACCCAGGTCTCCCACATTGCAGGTGGATTCTTTACCAACTGAGCCAGCAGGCAAGCCCAAGAATACTGGATTGTGTAGCCTCTCTCTTCTCCGGGGGATCT
CAGCCTACCAGGCTCCTCCATCCATGGGATTTTCCAGGCAAGAGTACTGGAGTGGGGTGCCACTGCCTTCTCCATATACACAATAAAGTATTACTCAGCCATTAAAAAGAATACATTTGTATTAGTTCTAATGAGGTGGATGCAACTGGAGCCAATTATACAGAGTGAAGTAAGCCAGAAAGAAAAACACCAATACAGTATACTAA
TGAAGCATTATATAGAATTTTTACTTTCCTCATCAGCTTTAGGCCCTGAGTTTCTTACAGCACCATAATGGCTTATTTAAATGAGTTCAAATACAATTAAATTAAACATCACACATTTTACACATCACTCAAATATCAGGGGTGAATTGTAACAGATTCTGACTCTATATTTTATGTTTGAGTTATGAAAACTTTCAGACTCCAAC
CCTGTCCTCAAATCATTTTGTGGCAAAATTTGACTTCAGAAAACGTAAAACTATTTATAATATTTATTTATTCCATTCAGTATGAAAATTCGTATTTAACATTAAAGCGTTTGATTATAAGGTTGGGGGCCCCAAACTCTACCAAGATGTTACCCTTTTAAAAATCCCCAGAGTTCTGAATTCCAAAACTAGCCTCAAGGATTTTG
GGAGGACCAAATTGAAAAGAAAACCCAAAGAAGGGCTATAATACCTAGGCTCAGGGACTCCCTTAATAAAATGAAAGAACACAGTCAAACTTAGAACAAAATTAAAAACTAAATCTGATATAAATCCCCCTTTTCAACAGAAAACAGCAAAATTCTGTAAAGCAATTGTCCTTCAATAAAAAATAAATAAAAAATTTAAAAATCCC
AGAGTTCGAGAAAAACATCTACTTCTGCTTTATTGCCTACAACAAAGCCTTTGACGGTGCGGATCACAACAAACTGTGGAAAATTCTTCAAGAGATGGAAATTAAAAGACGCTTACTCCTTGGAAGGAAAGTTATGAACAACCAAGACAGCATATTAAAAAGCAGAGACATCACTTTGTTAACAAAGGTCTGTCTAGTCAAAGTTT
AAGTCCAGAGTCAAGAAGACAAAATTTAAAATATCTGCATGCAACAGTAGTTATAAACAAAAACTACTAAAAGTGATATGTGTAATTAATGAAAAAAGATATTAAAACTTGTGGGATAAAGTTATACAGTATATTGATGGAAAGCTATAGCCTTAAAATGTACTTTCTTAACAGAATTAACATTACTTTTTCTTTTATCCACTAGA
GTGTGAAGTTATTTTCTCAGTTATGCTTCTTAAGAATGAAGGTGAGATAGAATTCATCCTTTTAATGTATACATATGAGTCAAGGGTTTTCTTTTCTACTATTAAAAAATGTGGGGGTTTGATGCTGAAGTGATCACCACAATCTATGTTAGAACACTGCAGTTGTCCCTAAAATTGAACAGGGCCCATCAGTAGTCACTCCTTCT
CACTTTCCCATTGCCTTCAGGAAAATCCTGTGTTGCCTCAGCTGGTGTGTCTATATAATGGAGACAATACTGTAGTTCCTAACTTGTGGTTATGATGGGAATTAAATGAGATGATTCATGTGAAGCTCTTGGCCAGAGCATAAGCTCTGACATAAGTTCTCAAAGAATGTTCACTGTTTAGTTTTATTGCTGCTACTTGCTCATGA
AAATCTACAGTCTCTCTTGAGAGACTTTCATACCATGCTAGCAGAGTAATTCTGTTAAGGAAATAATGACGCAAATGAGTAGAAAATTTGAACTTTTGAAATTAAAAGCTACTTGACTCTGATTTACCCTTCATTCCCAGAATTGATGAGAATCTTGGTTATACCTAAAGATGGTAGTCAATTTTATAACTAAAGTATTTTTTAAA
GTCCCATCACCAGCAGAAGATGGCCAACCCCTAGGAAGGCTTGGAAGAGCCTCTGAGCATTTCCATTAATGGCCTGAATAAAGACATGGAAAGCCAGCTTATTAAATTTGAGTCTGACATGAATTTGAAAGGAAAGATAAATGAATTGAATGAAAGTCTGATCCAAAAATATTTCAACAGGTAGAAACGATAAGTGATAGTCAACC
ATGTTTTCACCCAAGCTATATCTTCATGGGCATCCCTGGACAGGACTCAGCTCTGCATGGCTACACTCTGAGAATTAAGCTCACACTCTCCTCCCCTAGAATTAAACCCCTCATATCACTCCCATAGGAAATAGCAAGTGTAAGTGCCGTTAAGTGGACTCAAGCTTTTTCACAACCATTGGTCTTTTGTTGTGACTCTGGTCTCC
TCTATTAGTTTTATATTGCTGCTGTAATAAATTACCACAAACTTGGTAGCTTTAAACAGTACAATCTCTGCTTCTCTCTCTTCTGCCACCCTTTTCCATTATTAAAGATTTTTGTGATTACCTTGGGTCCACCCAGATAATCCAGAATAATCTCTCTCCATATCTTAAAGTTAATTGACTAGCAACCTTAATTGCAGCTGTAACCC
ACCCATAAGCAAAATCAAAACAGTCTAACAAAAGTGAAGTAAAATAGATTGACCTGGTGAATGAAAGAAACCAAAAGTTATATTTACCAGAACAAAACTAATTAAAGCACAAACTGGAAAACAAAACTAAAAGAAGGTGCCAATTGGGGAATAAAGCAATGAAAATAAAACTAACAAATATGTTGAGAGGAAAGGAGAGAAAGAAA
CTCCCTGCCAAGTAGTCTGTACAGTGAAGGATACCATCCGCTGTGCTTTCCACATGACTGTGTGCCACACACGCGTGCACATATAGAAGACTGCTTTACCATTAAATTAGCAGTATTTTCAGTCCTGACAATGTTTCATGTATATGTGTATTTACATAAACGTGTACTCATGTATCATGTCATGACCGTGGCAATCTTGCATGCAT
TCAGCTGGAACCTGGGAAAGACTGGTGAGCTTAATCCAGCAATGAACCGTCACCCTCCAACAAGAATACTGAATGTTAACATACCTGACTTGAGACCCTAATTAAATGTACATTGAAAAGCCACTGTATGAGAATCTGGAGAGAATTCAACCCTTTCATGCTACTGTAATGTCAGACAGTCTACAGCTGCCTTAACATTCTATACT
CAAGTTTCTCTATTCTAAATTCACTAAATTTCCCTTTCTACGCTCTGTTCTTTCAAAATGAGTAATTCAGTCTAGAATATATTCAAGGGAAAAAAATTATATTAAACCTCATGAGGAGAGAGTTTCTCTCTATACTAGTCAGAGTTCTTCTTTAAGATAGATTTTTCTTCCCCATTGATTAGTTGGTTGAATTATTTATTTGTCAG
AAAAGTGAAGACCCAGTGCAGCAAGAAAAAAAAGTAATGAAGTATATATACTTAGGAAATAAAAATTTTTAAAAAGATAAACATTAATGCTTTGTAGATAATTAAATGCAAAAAAGAAAGCAAAAATTTTGCATATAGCATGCTGCTGCTGCTGCTGCTAAGTCGCTTCAGTCATGTCCGACTCTGTGCAACCCCATAGGCTCCCC
TACCCTGGATCAGCCGGGGCTGGACCCTGGCAGAACATGATGTTGTTTTTGGATTAAAATTTTTATTCCCCATAAAATTCGATTAAATATTGTGGAAAATATTAAACATACACAGAAGCAGAACAAATAGTATAATGAAACCTGATTTATCTCCCAGCTTCAATAGTGATCAACTTTGCTATTTTACTCCATCTACCCCTTACTCC
TGCACAATTAAAAGAAGTTTTTTCTGTCACAATGGTTTCACGCTTGCAAAACTTTCTTGCAGGGATAGGAGATATTGCTGGAATTAAATTAAAGAATTAAATTAAAATTCTTTATCTTTTCCTTCTCATTCATCTTCTCAATTTCAGTGTTCTCTGAATAAAAAATTATCTAAATCCTGGGATGGAGACTCCACCAACAGATCAGG
TATCACATCATGGCAAATAGATGGGGAAACAGTGGAAACAGTGTCAGACTTTGTTTTTTGGGGCTCCAAAATCACTGCAGATGGTGACTGCAGCCATGAAATTAAAAGACGCTTACTCCTTAGAAGGAAACTTATGACCAACCTAGACAGCATATTCAAAAAGAGATATTACTTTGCCAACAAAGGTCCGTCTAGTTAAGCCTATG
TATCCTAAATATCGCATCATCCAAACCCATCTTTTGTTACACGAGGAGACTAAGGCTCAGAAACGAATGCATGTGGAATGCACTAATGCATGTGGAATGCATTAAAATTTTCTACTAATAATTGCAGCAGACAAACTTGACACTTACCCCACCTCCAGCCCCATTTCATCTGACAAGGCTTGCAGGGTGAGGGGAAGGATCACCAG
CTCCAGGCAAGAATTCTGGAGTGGGTTTCCATTCCTTTTTCCAATTGATCATATTGAACAGAAAGATAAATTTAAATAATAATGAAATATTTTCCTATCTATTAAATTGCTGATTTCCTCTCCTCATTTGGCAGACTAAATTATAAAAAATTTCCCAAAGAACACTTTCTAAGTGCAAGTCATAAGATTTTTAGAGTTTTTAATAG
TAAAACTAACAAATATGTTGAGAGGAAAAGAAAGAAATTAAAGAAAAGAAAGGATAGATATGCAAAGTTAAACAGAGGCAGATAAAGAAGATTTATATACATTAAATATTAACTGCAGGGGGAAATGAATGTGCTCAGTTCAGTTCAGTCACTCATTCATGTCCCACTCCTTGTGACCCCATGGCCTGCAGCATGTCAGGCCTCCC
ATTAAGTTGGAAAAACCAATTAGCAAAAGCTTCAAATTAGCAGATATTAAACAACATTCTTCTGAATGATCCACAAGTGAAAACAGAAATATCAAAAGTAATTAAAAGTGTTTTAAAGTGAACAATAATGAATATACACCATATCCAAATTTCTGGAGTGCTGCTATAGCTGTACATATATGGAAAGTTTTATTTTGAAGTGTGTA
ATTTTTGAGATTAATTCTTTGTCAGTTGCTTCATTTGTATTTATTTTCTCCCATTCTGAAGGCTGTCTTTTCACCTTGCTTATAGTTAAGGAAAGGTTATATTAAATCACAATGGAGCTTCAACACTAAGTTTTACTAATCCATCATTATTTGCTGACTAACCACCATGTCTCAGGCACTGTATGAGGCACTGGGAATATTCAGGC
GTCTTTACAAGCCATTCATTTGCTTGTTACAGTTGGGTGAATTGGGTGGGCATAGGAAACCCATGCCTCAGGGGTGAACCTAGGTGATCTGGAAAATTAGATTAAAAAATACATGTACTTACTTTAATTGGGGATAATTACTTTACAATAGTATGATGATTTTTGCTATACATCAATAAGAATGGGCCATAGTTATACGTGTGTCC
TGACTTGCTTTGGGTGCTTTGGGCAAGTAGCCAGTCTTTAGAGCACCAGTCTGTACTCCAGGGCTGAGGCGGGAAGGCTGGATTTTTTATTTCTTTTTTAATTAAAGTGTATTTGATTAACAATGTTGTGTTAATTCCTGCTGTACAGCCACATATCTCAGCTATACATATATATTTATTCTTTTTTATATTCTTTTCCATTATGG
AGCAAAAAGGGGGCTTCCCTGGTGACTCAGAATCTGCCTGTCAGTGCAGTAGACACGGGTTTGATTCCTGATCCAGAAAGATCCCACATGCCATAGAACAATTAAACCCATGTGCCACAACTACTGAGCCTGTGCTCCAGAGCCCGGGGGTCACAAGTGCTGAGCCCACACATCACAACTGCTGAAGCCTGAGTGCCCTAGAGCCC
TTTTAACTGTCTAGTACTCATATTTTCATAGAATGAAGGGATGCTCTGAAACATAGAAAGTAGTTATTTGCTTCTTTAAGTTAAAAACATGATTACTAAGATTAAAAATTACAATAATAACATAAAGTTTGGATAGCAGAATTGTCATGGATAAAGACTACACTTGTAACTAGAAATTTAAGCTAAGAATTATACCAATGAACAGT
ATGAAGGAAGCCGTTCTGTCACATTATGAGTTGAAAAAAGATATGGTAAACATTTAATGAAACTGGGAAACTTTTAACAAGTGTGATTCAGATAAAATAAATTAAAATATTAGGAAAAGATTATTCTTTCTTATACAGAAGGATGTGCCAACACCTAGAGTAACAGAGCTGCTACGGAAGAGGAATAAGTCCTCCAACTGAGCATC
CTGTCCCCTTCTCCTCATGTATTTTTACATGTCTATTGATGTATTTTAAATTTTTTCTCAATTACTTACAATAATGAGTATCACCTATTAATTTAATAATATTAAACCATCCCTGCAACACTGGAATAGACTCATCTTAGTCATGGTTTATTACCATTTTTTATAACTATTGAATTTGATTTGCTAATATCTTATTTAGAAATCAT
GGAGCAGAAGGGTGGAGAAGAGCCGGGCTTGTGTCTGCCACATTTCCCTGGTTTTGGTGATAGCTGAGCAAGTTTTCAGCTGCTGTTTTCAAAGTCTTATATTAAAATGTTGACATGACCCATGGAGGAAAGCTAGGGTCCTATTAGAATTAACAGAAAAGAATGGGAACTCCCTGAAAGCCAGAGAAGGGCACACTGCAGTAGCT
TTTTAAGTGTATAGTTCCGTGACATTAAGTACATTCCCATTGTTGTACAACCATCACCACCAGAACTTTTTCAACTTAAAAAAACTGAAAATCTATATTCATTAAACAATAATTCACCATTTTTTTGCTTCCCAACTCCTAGCAGCCACCATTCTATTTTCTATCTTATGTATTGCAATATTTGACTACTCTAGCTAATTTATATA
TTGCCACTAAAGGAACCAGGACTCTTTGGAGAAATGGTTGCTTCCAAGTTTGGGACCCAAAAATCCTGGAAACTTTGTCAAGCCAGAAAGAAAAGGAGCCATTAAATACTACCAGAATGATGTCAAAAGACTGAACAGTTACCTGAGTAAGTTCTCCTTGACCAAAGATGGGATGCTTTTAACATCAATAAGGATAATCAATGCAA
TTCAGCATGATGTGACCTAAACTCTTAATGTTTTGTTGTAGGAAGCCTGGAAACAAGTGCTCTCCTAGGCAGAAGGTACAAGAAAAACATTAATATTCCCATTAAACATTATTGTTTTAAAACAAAAGCAGTAAAGTTACTAAAAGCTTGCTTTGGGTTTTGATAATAGGTTATTTTAAATCATTAGAAATTAAAGTTAACTTTGA
CTGACCTGGGCGTGAATTCTAGCCTGTAGCGTTCTCTGTGAGCACAGAGGTGCTCACAACTGGTCCTCACCAGGTGTCTGGTGCCCAGTCCACTGGGTTTATTAAATGATCATTATACTTCAGTGCTCATTAAATGTGGTGATAGTCCCAACACACTATAGGTACACAGAAAATATCTGTTCCCTTGTGCCACTCCCAACTTCTGA
CTGTTACTGCAAAGTATATGTGGATATATATGTAAAAATAAACAGATGCCATGAATAGAGGTATAAGGAGGCCTGGAGGAGTTACTGACACACACAAAATATTAAATTAATCCAGTTCCAGAAAGACTCACAATACCTTTCTCCGTGAATTAAACAGAATTCTTGGTTGCTGAGTGTTACAAGCACAGAGGACTAGTTGTATTTCT
TGGCGATAATAGAAAAGCATTTTGAGATCCCCAGCTCTTTTAGGTTGGTGGGTCTGGGACTCCGGGTATGTCCATGAACCCAAGGGGCTGTAGAAGTTCAATTAAAACAAAAACAGTGGCAGCACAGCCAGCCAGGTTGCGGATCAGAGTGCAGAGGAAGCCCGGAGCCTGTGTATCATCTCCTCACCCCATACCACGATGCACCC
CTACCCCACCCTCTGTCCCCTCCTCCCTGTCGCATGCAGTAGCACCATAAGCAAATCATATAATATGAATCCAGAATATATTTCTAAGCCTGAAATAATTATTAAATTATACACCTGATGGAAGAAGCCCCATAACATTGCGAGTACCCTAGACAGTGCGAGGCTGTTGACTTTTCATTCTAAACTGTAAACAGTTTGAATCCAGC
TGTGGGGTCCAAAATCACTATAGATGGTGACTGCAGCCATGAAGTAAAATAAAAGACACTTGCTCCTTGGAAGAAAAGTTATGACAAACCTAGACAGTGTATTAAAACAGAGATGTCACTTTGTCAACAAAGGTCTATATAGTTAAAGCTATGGTTTTTCCAGTAATCATGTATGGATGTGAGAGCTGGACCATAAAGAAGGCTGA
AGGGAGGGGACACGTACGCCTATGGCTGATTCATGCTGATGTCTGACAGAAAACAACAAAATTCTGTAAAGCAATTATCCTTCAATTAAAAAATTTATTAATTAAAAAAAGAAATAGGGAAAAAAACTATTCTGGGACAGTTTTCCTTCATTAACTATTTTAACTTTTATTAGATAAACTGTATTTGTCCATCTTCACGGTGTATA
TCTGATTTTTTCTTACTGGTATGTTTGGTTATACTTATTTTTCCTCAGAATTTTTCAAATGGAAAAAAAAATCATTTTTAAATAGCCCAAAATGTTAATAATTAAAGATTTGCAGAGAACAAACCTGTAAGAAAATAAAAATTACTACCCCATTCAGACTTCGAGTCTTTTATTCTAGGTAATTTTGTCAGTGAGCACCAATGGAA
ACATCTAATTCACTAAGTAGGCTACGAAGATAGGTTAGATAATGTTCATAAAGATTTCTGAAAACAAAGAGAAATCCAATTTTTTTGGTATTAATTTATTATTAAATCTAAACAATCAGCTCCAGCCAAAACAGTCAAAACTACAACCAGGATAGTAGCAACTACCCTTTCAAAACTACAAACCTGAAAACATCACCAACTTAGAT
AAAAGGGAGGAGATATATGTATACCTATGGCTGAATCATGTTGAGGTTTGACAGAAAACAGCAAAATTCTGTAAAGCAATTATCCTTCAATAAAAAATAAATTAAAAAAAACCTTTGGATACTACATTAATTTCTTATAACTATTTGTCTAAAACAGTGCTTGAAACTGTTAACAGTGGATATGTGGGAAGAGAAAGTTTTATTTT
AAAAATGAAAAGGCAACCAATAGAATGGGACAAAATATTTACAATCACATATTGGATAAAAGGTTAACATCTAAAACATATAAAAGGCATATACAACTCAATTAAAAATACCCAAACAATCTGATTAAAAAGTGGGTAGAGAAATAGATACTTTTTCCAAAGGAGACATCCAAACGGATGGCAAGTACATGAAAAGATGCTCCATG
TGTTTAATAAAAGGAGCTGGACATGTCCTCAGAATTGGTCTCTATACAGGCTAAATTCCATTGTATCCATTTGGTTCCTCCAGGTTGGAAAAACATGTGGATTAAAACTGCCCCAGAGAATGGTGTCCTCATACCCTGAGCTGCTTCTAGTTTAACACCCTTGCCAGGTGGATGACTGATTTCTTGGAGTTTGGTCTTTGGAGTCT
AGCTTCTCTATACTTTCAAAAAATTCTACAATTAAAAAGAGGCCCCAATAATTTTTGAGTTAAAGGAAGTAAAGGCAGCTGACTCTTCTGCACTGGGTCCATTAAAACCAATACGTTTTCTAACTAAAATGAGCCGACTCCCATCACTCCACCTTCCCATTAAACTTGGGGTCAGAGGGCAGGTCTCAGACCTGGAAAATATTACT
CTTGCCACAACTAGAGAAGGCCCGTCTGCAGCAATGAAGAGCCTGGGTACCACAAGGAAGACCCAGCACAGCCAAAAATTAACACTAAAAAAAAAAAAAAATTAAAGAATATCCACAATAAGTAACCAGTGAATAATTTCAAGTAGTAAGTGAAATGATTAGATTTCTGTTAGAAAAATCACTCTGGTAGCACTGAAGCACACAAG
CTCTGTCACCTACTAATCATGTCCTATGACACGGAGGGGCTTAATCAGATGGTCTGCTCTCTCATTAATCATCCTGGGCTCACTCAAACTTCACAGAGAGATTAAAGTTTAGCTCCGCTGGCTCCCCACTCCTCCTCCCACTCATTCCCCTCCAGAGCAGTTTCACTCAGGGTCCCTCTCAGGTTCCTTTTGCCTTGCCAACTGGC
TTTTGGGGGGCTCCAAAATCACTGCGGATGGTGACTGCAGCCATGAAATTAAAAGACGCTTACTCCTTGGAAGGAAAGTTATGACCAACCTAGAAAGTACATTAAAAAGCAGAGACATTGTTTTGTCAACAAAGGTCTGTCTAGTCAAGGCTATGGTTTTTTCAGTGGTCGTGTATGGATGTGAGAGTTGGACTATAAAGAAAGCT
ACAACTGCTTGTTATCTTCAACAGTAAAACTGGCAGTCTAGTTTAAAATACACACATGCACACACCAACAGATGATATGTACCTGTAACATTTTTCTAGAATTAAAGTACACTGAATCATGTTGGCCTTCAAGGAATGCCTGCTTAACATCTACAGAAGCCACATTAAAAAAAAAAAAAAGGATATAGCTATCCTTGACAAAAGAT
CATAAATGAAATTTTGCAAATATCCTAATTCTAAACATGTTCTTCAAATAATTTCTTGCTCATCCATGAGATAGGCAGTTGGATGGAAAACTCATCTCCCATTAAACTAGCTGCCAGTTCCACAGTGGGTGGAAGATGAATTTGTGACATTAGCCCTATTAAAGTCAGAATCTTCCTCCCACTCTCTGAGGTAGGTCTTTGGAAAG
CAAAAAGCAAAGATTCACCTGCAACAACCTGCAGTACTCTGGTAATACACAGCCTTTTTTTTTTTTTCATTAGTCTTTTACACTAATTTTTTCTGCAATAATTAAAAGTATATTTTCATTTTTTTCACTATTTTAATTACCAAAATGGCAAATACAATTATCTGCTTACAAAAATCCTTGATTTTCAGTACTTCAAAATAAAACTC
TAGTCTTTGATCTGTTTGGAAATTTTTCTGGTTTAATGGATCAAGTACAGATATACTAATTTTATTTCAAAATGGGTACCAAGTTGTCACCAAATTATTTATTAAAAAATCCATCTTCCTTCATTCTTTGAGATTCTACCCTATGTTGCACACTAATATGCTCTTTCTGAATCCATCACTGGGTTTTAAAATCTATTCCATTGATC
ACCCAGTTACCTTCATCTCAATGCCAGACCACTATTTGAATGCTCTATTTCTATTACTTGGTACTCTAATCTGTTTCCAAATCTTTCATTATCTTTCATAATTAAAGGAAAATCAACGAGCACCTCTGGAGAAACTACAATGTGAAAACTACCAATTTACAAAGATAAAGTGAAATATAAGCATGGGCCAAGATATGGTAATTTCC
CTAGAGTTTTGGAGTCAGTGGTCCCACTCCAATGGCTCAGGGCTTGATCTCTGGTCAGGAACAAAGATTCCATAAGTGTTCTGTTTTGGCATTAAATGATATTAAAACAAATGCCCCCAAACAAGAAAGCAAAGACGAACCCCAGACAAATGGCCATTATGAAATCAGGAAAATAATAATTAAAATAATGGGATATACACATATAC
TATTTTTTAAGCTTCCATAAGTGCATTTTAAAAGACCGTTTCATATCACTCTCATAAAAAGGGAAATGGGTATTTTTCTAAAACATTAAAATAGCTCTCTATTAAAAGGTCTGAAACCGCTTCCTGTGTGCCAGCCCAGATCGCCTGGTTCACCATGGGACACTGCTCCGGCTCGTCCCTCCCCTGTTCACCCAGCCCTTGTCATG
AATCAATACACAGAAATCACTTGCATTTCTATATACTAACAGTGAAAAATCAGAAAGAGCAATTAAGGGATCAATCCCATTCACCATTGCATCAAAAAGAATTAAATATCTAGGAATAAACTTACCTAAGGAGATGAAAGAACTGTACACAGAAAATTATAAGACACTAATGAAAGAAATCAAAGATGACATAAACAGATGGAGTG
GCCGTCTTTGATTTCTTTTTCCCTTAATAAGAGAGAAAAGGGAAAGCAAACATATTTTTTGAATGTCTGCTATAAGCCAGACAATAACATGCATTATTTCATTAAATTTTCATAATAACCTTTTGAGGATGTTATGATCCCAATTTCACAGATGAGGAAACTGAGGTTTAGAGAGATGAAATGACTGGCCAGAGGAACACATCCAA
ATGTTCTGCAGAGCTGCTGGAATCAGACCCACTGTTTGGAGAGGGTGAGAACTCAGCCCAGGAGCCTCTGGCATCCGGTGAACAAAGTTTGGTTGAGAAAATTAAATGAGATCACAGGGGTGATATTAAAAGAGCAAATTGCTTTAAAGGGCTTCCGCTTACTGCAGATCTGACTGCAGATGGATGGTGCTAATTACCAAAAAGGA
TAGTTTCTTATGAGATAATCTCTGAACTGTAATGACAGCTTGACACTAATTAATTTTGAAAAAATCTTTGAAGTTAATTGTCTTCTCTGCCTCAGTCAAAATTAAAAGTTAAAAAATAAGTATTAGGAGATTTTTGCTTAATTCTTTGCTGTTTAGCTTTAAATATATTCTAACTATAATGATTAAGTTGGCATTTTGTCAAAATT
GGGAAGGGAGGCTCAAGAGAGAAGATATATGTATAATTATGGCTGATTCACATATTCTATGGCAGAAACCAACACAACATTGGAAAGCAGTTTTCCTCCAATTAAAAAAAAAGAGGAGAGGAGAGAAATTTAGAAGAAGAAGAAAGAGGAAGTGGAAAAAAAAGAATAATAAGAATTTTCATGTGCTCTCTCTTTTGAATGCTGTT
TTTGTTTGGGCTCCAAAATCACTGCAGATGGTGATTGCAGCCATGAAATTAAAAGACGCTTACTCCTTGGAAGGAAAGTTATGACCAACCTAGATAGCATATTAAAAAGCAGAGACATCTCTAGTCAAGGCTATGGTTTTTCCAGTGGTCATGTATGGATGAGACAGTTGGACTATAAAGAAAGCTGAGCGCCAGCGAATTGATGC
CAATACACTAGGGTCAAATGAAACATCTGATTTGGTGTCCCCCCTACAGCACCACAGGCACACCCAGCCCACATTTCACCTTTTTGCTGTTACTATGGACATTAAAATCACTCACTTGATTTTCCAAACCTTGGAGAGAAGGGCAGGATTGGCGGCAGCGGGAAGCATCTCAGCAGCCTGTGGACAGCGTCTCCCCAGTGGTGTGA
TGGTTTTTGAGAAAACTAATAGTAGACTATTTTACAGCAATATTTAGGGAGACAAAAAAAGAAATAGTTTATCTAGACACAGCATGTGGGGATAAAAGCAATTAAAAAGGAGATTCAAACAGAGAACACTACACCATTTCCCTTCTACATTAAAGTTGAAACATGCTGACCTAGTTAGCTTCTTAAATAGTACAAAGACCATTTCT
AGCTTGTAGGACACAAATTTAGGATATAATAATCAAGTGTTACTTACAAGTATTCAATAAATGATGCCCTCAATAGAATTTTTTTTCTTATAAACAGAAAATTAAAATAACTTCCAAGACTGCCTCAATGTGTTGAAGAAATGAGATCAAAGTAAATATGAAATGGCTTTCTATATTATAAAAAAAGTACTTAAATGAACAGTATT
GGCTACGACTATTAGGTAAGCTGTAACTACTAACATCATTAAGTACATATATAGGGAACATATTCTTAATTACATCCCATCCATGAATCTTAATAGTAACATTAAATGTGTCTTTATTGGGAGACTTATGAATGCCTCATGACTTATGATCTTTTCCCAACACTGGATCTGAAGTCTAGTGAACATGACTTGCTGTACTGCAAAAT
AGAACTACAAATAGGATAGAGAAGTTTTGATTTAATCTGCTCCATAGGTTGTAAGTATCCCAAGCTATTATCTATCAATCCAACTAAACAGTGCATCAGAATTAAATTTTATTAAAAGCATGATTCTGTTCCAGAGTTACCAGTTTTTAGAAATGTTTTACAGCACAAGCATTACCACCACTCCTAAATGAATATTTGGGTTAGCT
CTTCAAATCTCTCCCTTAAATGCCACCTCCATAGTTTTGCTTATGCTGTTCCCACTCCCCAGAGCATCTCTCCTTTTCTGGATATATTGTATCTCTACCCATTAAAAGTGAAAATAATCTGGGACAATATATATAGTATGCTACAAGTGGTGCAACAGAAGAAAAGCATTTATATTCCTACTGACTACACATAAGCAAACTCTAGA
TGAGAGTTGGACCACAAAGAAGGCTGAGTGCTGAGAAATTGATTCTTTTCGAACTGTGGTGTTGGAGGAGACTCTTGAGAGTCCCTTAGACTGCAGGGAGATTAAACCTAAGGAAATCAACCCTGAATATTCATTGGAAGGACTGATGTTAAGGCTGAAGCTCCAATACTTTGACCACCTGATGTGAAGAGCCAACTAATTGGAAA
TGAACACAGGTCTCCCAAATTACAGGCAGATTCTTCATTGGCTGAGGCACCAGGGAAGCCCAAAACCGTGGCACATTTAGACAATGTAATACACCTCAGTATTAAAAAGAAATGAGCTACCAAGCCATGAGAAGATATGGTGGACACATAAATGAATATTGTTAGGTAAAAGATAAAAAAAAAAAAATGAGTCTCTAGAAGTTAAG
ATGGACATTGGAATCTTTTCAGCTATTTGTTTAAATATACAAAGCTGTCAAAACATGTAGTTATATGCAAGTATAACTGGGATAAATTTCAAACTGCTGTATTAAAGTTGCACTTAATTTTGATAATTATTGCCAAATTGTCTTCCATAGAGATTGCACCCTTTTGTACTTTCACCAGCAATATGTGAGTTTATTTCCCTACAGCT
GTGAATTAGAAGATAGAATGGTAGAATAAATGAATCAGAGAGGAAAAAGGAAAAATGAATTAAAAGAAATGAGGACAATCTCAGAGACCTCCAGGACAATATTAAACGCTACAACATTCTAATCATAGGGGTCCCAGAAGAAGAAGACAAAAAGAAAGACCATGAGAAAATACTTGAGGAGATAATAGCTGAAAACTTCCCTAAAA
AGATATTTCTTAAAAAAATATCTTAAATATTCATGTTGAGGTTTGACGGAAAACAACAAAATTCTGTAAAGCAATTATCCTTCAATTAAAAAATAAATTAATTAAAAATATCTTATACATTATATTGTTAGAGACATACACATTTGTAATTATTATAACTGTGTTATAATAATTTGTTATAATAATACTTTGACCTATTTATCATA
CGGGCTCTGAGAAGCAAGAAATCCTATGCTGTGATGTGCTGTATCTGCTCCTGCTCTGTGTGGCCACCTCACTTTTGATAGACTTTTTTAGGACATGGTTATTAAATTGTGAACTTAATAAAATCTTAAAGTTTGAGAGCCTGTGGAGGGTGTGTTTTTGCAATTCCATAGGCCACCTTTGGCTTCCCAGGTGGCTCAGTGATAAC
ATGGATGGAGGTTGGTGACATTGTACAGGAGACAGGGATCAAGACCATCCCCATTTTGGCAAAACTAATACAATTATGTAAAGTTTAAAAATAAAATAAAATTAAAAAAAAAAAGACCATCCCCATGGAAAAGAAATGCAAAAAAGCAAAATGGCTGTCTGGGGAGGCCTAAAAATAGCTGTGAAAAGAAGAGAAGAGAAAAACAA
CTATCACTTCATGTTAAATAGATGGGGAAACAATGGAAACAGTGACAGACTTAATTTGGGGGGCTCCAAAATCACTGCAGATGGTGTCTGCAGCCATTAAATTAAAAGACACTTGCTCCTTGGAAGAAAAGCTATGACCAACCTAGATAGCATGTTAAAAAGCAGAGACATTACTTTGCCAACAAAGGTCCGTCTAGTCAAAGCTA
AGATGAGATATTTGTGTTCATCTGCCCAATTAAAGTATGGGTACAGTGAAGGTTGGTTATTGTTTTTGAACTCTGATACAATGGGTTATACATAGGAGACATTAAATTATGTTGGTTGAGTGGAATGAATGCTGTGAAAAACTGGGAAAAACCAGTCTTTGTGTGCCCGTGGCTGATTCATGTCAACGTTTGGCAAAAACCACTAT
TCATGGATTCACTAATATGATTTGTTTGGAATCTTAAAGTCACTGAATGTCAGGTTAAAATAATCATGGAGAATTATTCTCATGATCTTGTACAGAATATATTAAACGAAGGAGTACTGAGAGCTTACAGTATTGTTACAGACGATCTAGTGTGGGAATGGTGTTTGGAAGATATCTTTCCCACAAGCTCAGAATGTGGAGATCAG
AAAATGTTTGCCACCAATCCCTGCTTTATAGGATACTGCATCACTCTGCACACCCTATACAGAATGCAAGTGTGCAGTGACAGAGAGACTTTAAGATTGGATTAAAAATACTTAGAAGCCAGCCTGGCTCTGCCTTTGGTAGACTCACTGGTTCTACTTTATTCCATTTATCACCCTAAACTTCCTAATTATTGTGTATAATTTTT
TCCATGGAGAGAGATGTACTCACCGCCCACCTACTCTGCCGTCCTGTCTTCAAACTGATTTTGAACATTCTCTTTGCAAGCATTTCCATCACTGAAAAAAATTAAAACAAAAAGTTTGTAATGAGTTATTGAATGCATATAGCCATTCTTGTAACTATAAATTAACTTCAAATTTTAGAAATTTCTTTTCCTTATTTCACATCCTG
TAGCTAGCAGTGGTGATTACACAACTTTGTGAATATCCTATAAACCACTGCATTTTATGCTTTAAAAACCTGAATTTTATAGTATGCAAAATATATAGCAATTAAAAATAACAAATACACCAATAATTCCTATATTATTTTTTGAATTGAGGATAGAAAATTTCTTCATATGATTGCTGTGGTTTTTCAGTTGCTAAGTATACCCA
CTTAGTTAAATTTCAAGTTTTGAGCTAAAAAAATATGTACGCTTATAATCAGCTGTAATCAGTTAGCAATATTTTTGTGTCAGGTCATTTTGCGGCATACATTAAACAGACAGAGCTGTTTGTCAATTACATCTTAATGAAGCTAGAAAGAGAAAGCAAAAGTCGCTTCATCATGTCCAACTCTTTGCGACCCCATGGACTATGCA
GTTTATAATAGCCAGGACATGGAAGCAACCTAGATGTCCATCAGCAGATGAATGGATAAGAAAGCTATGGTACATATACACAATGGAGTATTACTCAGCCATTAAAAAGAATACATTTGAATCAGTTCTAATGAGGTGGATGAAACTGGAGCCTATTATACAGAGTGAAGTAAGCCAGAAGGAAAAACATAAATACAGTATACTAA
AATTGTTATGTCCACATATTTTATACGGGATGGTATCACACACAATTTCACACAACTGCTATTCATTTAAAGACTGGGTTGGTTAAGGCATTTCTTTTATATTAAAAACCTTATTGTTTAATATGAGTGTAAAATCTATCATTGAAATTAATTAGTTGAAATTGAAAAAAATGATTATAACCATCCTACTGAAATGAATGACTAAA
CAGAAATATAGATCAATGGAACAAAATAGAAAGCCCAGAGATAAGTCTACGCACATATGGACACCTTATCTTTGACAAAGGAGGCAAGAATATACAATGGATTAAAGACAATTTCTTTAACAAGTGGTGCTAGGAAAACTGGTCAACCACATGTAAAAGAATGAAACTAGAGCACTTTCTAACACCATACAATAAAATAAACTCAA
TTTATTTTGGGGGGCTCCAAAATCACTGCAGATGGTAACTGCATGAAATTAAAAGATGCTTGCTCCTTGGCAGAAAAGCTATGACCAACCTAGACAGCATATTAAAACACAGAGATATTACTTTGCCAACAAAAGTCCATGTAGTCAAAGCTATGGTTTTTCCAGTAAGTCATGTTTGGATGTGAGAGTTGGACTGTAAGGAAAGC
TTCAACCAGGTTAAACCTGAGTCATGGCACCACAGATGTCACGCGAGTGTATGTCCCTTGGTTCTTTGTCTCATCACAACAAAGATTTGGAGCGACAGACATTAAAGCCCTCAGCGCGTCACAGCTCTCAGGTCTTGGACAAGTCGTGTTATACCTCTTAGGCAAATCAGTGTTACACCTCTATTTTATTTAGAAGATAGCAGGAG
AGATAATTTTTCTTTCAATATCTCAGATGCATACTCTTAAATATTACTAGCTGTCACCATCTCCACACATTGATGGGATATAAGACAGGTATTGTAAGAGATTAAATGAATAATAAAATAATTCAAAGTGGATTTGGTCTCATCCACATGATATTATGCCAAATTACCCATAAAATAACAGCTCTAAGGAGCCTAGGTGAACCCCT
AAGTCATGTGTCAATAATTCATAATTTGCTTTCTCAAAAATTAAAAATTTATATTTAAAGTCAAGTTCTTAGAGGAAAATCTCACTTCAAATGTGTATATATTAAAATGCAGAAAGCAAGATTTTTATTTTTTCCAAAATTCTCCATATTAATGATTGAGAATTCTGTCCTTTCATTGTATTTTCCCCTTTTACATTTATTAGGAT
AGTTAATACCTATGAGCACCTAAATCCCAGATTTTTATCTCTAGCACGTATCTTGACTGATACTGCCAAGCCACTCTGAAAAGCCTCACAGGCTGCTTAAATTAAAAAAAAAAAAAATCTGAAATCATTGTCCTGTTTCTCATCTCAAAAAAATCTGCTCTTTTCTCCCATATTTTCTATTAGAAAATGGCATTACTCTCTTACCA
TATGATGCTGCTTATAAGAATAGTATTCAATTTTTTTAAATGATATAAATCATGCTTTCCCACAATGTTTTTTTGGTCCCATTATTCAACAACTTTTTAAATTAAAAACTTGTTTTATTTTTATTTTATTTGGCTGTGCTGTGTGGCATGTGAGATCTTAGTTCCCTAACCAGGAATCAAACCTGTGTCCCCTGTATTGGGACATA
CTTACACTTGCATTTAAAACAGAAAGGTGAAACAGTAAGGTTCATGCTAATAATTAAAATTAAAAATTTTTTCTTTCCTTAGAATAACATCAAATAACAAATTAAAACACTGCAAAAGAGGAAGATGGAAAAAAAAGGAAAAGAAGAAGCTTCACATTTCGGTACTTTTTCCTTGCCTTTTGAAGGTGGGGCCCATGACTCACTCT
TGGTAGGTTCCTTGTGGGCGTGGGTTTTTTGCATTAAATGTGAGGTATGCTAACTTTTGATTTTTATGAATTATAAATATTTCCTGCCTTAAGAATCCGTATTAAACTGGGAAACCAAAAAGTGGGCTTACCTTGAGCATTTTTTTTGTTTGTTTTGGTTGTCAACAGTAAATCAGTGTGTTTGGGAGTGATTTTGATGCTTCTGC
GAACATTATTATGGTACAGTGTTACAAGGTGGTGTTTACCTTATCATGCTGAAGGTATGTGTGTGTCTCTGATGTTGGTATAATCCTCATTTTTATAGCCATTAAAATACTTATTCACTCTGAAAGCATACATTAAGCATCTACTATATGTCAGGTCCTGGGATAAATGATAAGGATTTAGAGGTGACCTTGCCAGGTCCACAGGA
TTGTTTGGGGCTCCAAAATCACTGCAGATGATGACTGCAGCCATGAAATTAAAAGATGATTACACCTTGAGAGAAAAGTTATGACCAACCTAGACAGCATATTAAAAAGCAGAGACATTACTTTGCCAACAAAGGTCAGTCTAGTCAAGGCTATGGTTTTTCCAGTGGTCATGTATGGATATGAGAGTTGGACTAAAAAGAAAGGT
TATCACTGAATGCTACAGAACATTTAAGAATGAAATAACACTGACTGTAGTCAAAATCACAGAGCACAAAAAGAGAAGAACACCAAAAGGGAGTATCCACATTAAAATGAAGAACATTTATTCACAAAAAGATACCTTTAAAGAGTGAAAAGGCAAGTCTCAAAATCACAGAAGGCATTTGCCAACCAAAAAGGGCCATAACATAA
CTCCAAGGCCAGGTCACCCAAACAATCACCCTTAAAATATTAAAAAGGAGCTATAAGGGACTAACTTGAATTTCTGAAACTTTGATTCCTGTACATCGATATTAAATTTGAAGCTGTATTCAAGGCACAAGAAACAGGGTAGCAAAATGTATCCTATCGTGCACACAATTACAAGTGGGCCCAAAGGGAACTAAAGACCCAACTCC
GTTTAGTTCGCTTTTGATGAAACCAAATTCCCCTTTGACTTTCTCTCAAAATTTTGAACATTTCCCAAATTTTCTTTGACTCGCTTGCTGGAGGCCTGGAATTAAAAATCCAGCACTAGTGTATGAGAAAAATAAATGAAATCTTGCATTATTGGGGGCTAATGGTTGAGTACGGTGCTTGAGGCTGTCTAGTTTGTGGTTTGCTC
TCAAAATCACTCAAAATCCCTCAAGCTAGGCTTCAGCAGTACATGAACTGAGAATTTCCAGGTATACAAGCTGGATTTAGAAAAGGCAGAGGAACCAGAGATTAAATTGTCCACATCTGACCAGTCAGTCAGTCAGTTCAGTCGCTGTGTCCAACTCATTGTGACCCCATGGACTGCGGTATGCCAGGCCTCCCTGTCCATCACCA
ATCTGGTCCCATCACTTCATGGGAAATAGATGGGGAAACAGTGTCAGACTTTATTTTTTGGGGCTCCAAAATCACTGCAGATGGTGATTGCAGCCATGAAATTAAAAGACGCTTACTCCTTGGAAGGAAAGTTATGACCAACCTAGATAGCATATTGAAAAGCAGAGACATTACTTTGCCAACAAAGGTTCGTCTAGTCAAGGCTA
TTAGGTGTCTCCATCTCTTATTGCATTAAAATATTTCTCCTTGCCAAATTATAAAATCTATGTTCAAATTGTTACTTGTTCAAATTGCAATTTGCAGTCCATTAAACTGAAACAACTCAAGGAGAGTGAATGCAGCACTGAAAGGCAACAGAGGCTGGGAATCTGGGACCCTGGGATCTAGAGCAGATGACTGAGTGACTTACATA
GTACTATACTACTGAGAGATGCCTAGCAGCTGCTGAGATGTGGGCAGAAATTTGCTGGAGGTGATAATGGTAGGGGTAGTAGGGATATCTCAGTTTTCCTATTAAAACAGGTAGTTTGTGGATAATGCTCCTCTTCTCATCTTGCCTTGAGCAGGGATCTAAAATGCCTGTTGGGCAGTTGCCATTTTGGGACTATGAGGTGATAA
AATCAATACACAGAAGTCACTTTCATTTCTATATACTAACAATGAAATATCAGAAAGAGAAATTAAGGAATCAATCCCCTTCACCATTGCAACACTAATAATTAAATATCTAGGAATAAACTTACCTAAGGAGACAAAAGAACTGTGCACAGAAAATTATAAGACACTAATAAAAACATCAAAGATGACATAAATAGTTGGAGAGA
AGAAGTATTAATTCACCCCTGTGCTAGAAATGCATCGTAGTGGGTAGGTCTTTCTCATAAGCCTCCATGGCTCCTTAGATTGGGTGGTTATTAGAAGTACATTAAAACACTGTAGTTTTAAAAGTGAAATAGTTCTATAATCAAAGTGTGTTGATGTATTCTAAAGCTAGTAAAATTACCTTTTGACTGGCAGTCTTTGGATGCTT
TGGCTCAGGTTTTACTTTTCAAAACTATTTTATCCTAAGGAAAAAGAAGCGTATATGTATATGACCTTTTGGTTTTATTTTGTTTATTAAAAATTATTTTATTAAAGTAAAATTGATTTATAATGCTGTATTAATTTCTATAGTACAGCAAAGTGATTCTGTTATTTTATATATATTCTTTTTCCTATTCTTTTCTATTATGGTTT
CATTACCTTACATTTGAATTAAAACATTTTCTAGCAAATATTTGATATAATCTTAATCTAGAAAAGTTTTAAGTTGGCCTTAAAATTCTAAAGAGGGAAAATTAAAGGGTCTCGCTTCCTCCTTTTTAATGACATTTATATTATAAAGACATATCTTCTATGACTGTTCTTCAATAGATGGCACCCATTCAAGAATCATGAAATCA
GGGGAGCCTGGTGGGCTGCCGTCTGTGGGGTCGCACAGAGTCGGACACTACTGAAGTGACTTAGCAAAGCATGACAAGGCCGCATACTGTCACCCTGCTTATTAAACTTTTATGCAAAGTACATCATGTGAAATGCTGGGCTGAATGAAGCACAGGCTGGCTGTTTTCTCCCGGAATCAACATTGCCGGGAGAAATATCAACCTCA
ACAGTACAAAAAAATACAGAATATCTCAAGTCTTTATATATATCTTGACTACATGTTAAAATAGTACTTTGCTACACCGGGTTAAATAAAACCTATTAAGATTAAACTGTTTACTTTTTAATGTGGCTAGAAGTTTAATTTTGTCTTACATTACATGTCTACCTGACAGTGCTGTTCTGCTAAGCCAGCCTTGCTTTTCTTACCTA
CAACAGGCAAGATTTGTTAAAATGCACAGTAAATCTCATTTAAGGATTACAAACTGAGGACTCAATTGTGAATTAGCTTTATAATAGTGAATTTGGTTAAATTAAAATGCAAATGAGATTTTTCAATTGATATTTTAATGATTTCTATACCTTTCATCCATTTATTCTAATGCATCCAAAAATTACAGCTTAAGCTTTTCCTGCAA
AGGAGGGTTCGGGATGGGGAACACATGTATACCTGTGATGGATTCATTTTGATATTTGGCAAAACTAATACAATTATGTAAAGTTTAAAAATAAAATAAAATTAAATGGACAAAAAAAAAAAGCTAATACTTGATTGTCATTGGAAAACTAAAAATATGTGGAACAACTTGAGTGAACTGTAAATTTCCTGACTCTGAAGTACAAA
AAAACAGGCAAGAGAGCTAGGTAGAAATCAGCCAAGGAAAGGCCTCTTTTGGATGTCAAAAAGATGCTTAAATTCTTGGTTAAAGAGATATGCAGCTAAAATTAAAAATAAATAAATAAAAACCTTGGGGAAAAAAGAGATTTGCTTAGAGGAAGAGGGAGATAATAGTTTTGTGCATCTTAGAGTCATGCCACTGCAATGCAAAG
GAAAGAATTCACAGGGACAACAATGTAAAATAGAGTGGCATGAGAGACACAATTAAGAAGATGACATTTGAGAAGCAAGATGCCATCTGGACAACAGTTCATTAAATGGTACTCCCCCATCACCTAGTCTCTCAGGCCAAAATCCTTTCCTTCGTCTCTTCTAGGTTGGATCTTACACCTCCAACCCATAAGCAAATCTTACTGGC
CACACACACACACACACACACCCACCCCTTTGCTTTATATCTAAACTTAAAAGAATGTCTCAAGTTTTAGCATTAACTGTAGTTTTCATTGGAGATTTTGATTAAAAAAAAAAAAATTTGTCTCAGAGTCCATTTACCTGTTTATGAAATAGCCACACCAGTCCTCTCATGTGTGTGATTTGCATGGTTTATCATTTTTCATCCAT
GCAGAGAGTAGGCAAAATATAAAGATGACAAAATTTCATTTGCTTAGTTTGAGGATCTGAAGGGGGCTTAGTAAAACCACATTTTGTAATAAAAAATAAGATTAAAAGTAAAAAGAAGGAAGCAAGGAAGATGAAGTGGGCAGGGAAGAGGAACTCACAGAGGGAAGGATGGGAAAAGGCTGTGGACGTTCCATGACTGAGTGTGT
AAAAGAAATTATTAATGATATCACCAAAAGGCACTGTTAAAAACATGAAGAAACCTAATAGAAAAGAACCAAACAATCTAATTTAAAAGATGCACAAAAGATTAAATAGGCATTTCACAATAGAGAATATTTAGAGTCAGTAGGCAAATGAAAAGGTGTTCAAGTTAATTACAATCAATGAAAATGAGAAATAAATTCTTACTTTT
TATATGATTAATGAGACCTAAGACCCATTTCTTAATTTGAATAAGCCACATGTCAAAATAAAATTATGAGGCAATTTGGGAAAACTGGGTATCTGACGATATTAAAAAAGTCTTCTTAATGTTTTTAGGTGTGATAAGGGTGTTTTTAGGTGTGATAATGGTATTTTTAGGTGTGATAACAGTATATGAAGTGAGAACTTCCAGAT
TCTAGAAGAGAACAGATATATGTATGTGTGCGGCTGATTCACTGCTGTACAACAGAAACTAACACAACCTTGTAAATCAACTATACACCAATAAAAAAGTATTAAAAATAATTCTCAAAACTAAATAATAAGAAAATAAACAACATAAAACTTAAAACGGAAAGAAGATTTTAACAGACACTTCATCAAAAATGAAGTCATGTCAA
ATGATGTGCTTGCCACAATGCCCCCTCTTTCATAAACTTGTGGCAACAATAGATGGTCATTGTCCTCACTTGGCAGAAGGAAAATGTTATCAGTGTGCAAATTAAAATGTGCTGAGGATGTGTGTGAAATCTGAACGCTTGGTAACCTCTGCTCTTACGTCTTATAAAATTACGAATCTGATGTTCCTCCTTGCGTGAGTGCTCAG
AGATGATATTTCTGAGGGATTTTAATATTTATACTGTGTTGGTTAGAGTCCCTTTGGCTCTCAGGAACAGTATACCAAACTAATGGTGGATAATAAAGGCATTAAATTATCTAGTAAGAAGCTGGAGGATGGTCATTCCAGAGCTAGTTCAGCAGCTTCACATGCTAAGAGCTCTGGGTTGGCAACTCCAAGAGTCTCTTGGGTTT
GAAGGGAGTTTTCAATAAATGTTCCTGGAGAAATAACTTACCCATATGAAAAGAAAATGTGTCTCATCTTCACACTATACAAACATATCAGTTCTAGTCAATTAAAGATCTAAATGTGAAATATAAAACTCAAAAATATTTATTGGAAAATATCTTTATGACCTTGGCATAAGAGTGTAGTTTTTCTTTTTTAATACATCAAGAAA
AGAACATCCATCACGGAAAATGCTGTCTCTTCAATAAATGGTTATGGAAACCTGGACCCCTTTCTTCACAACATTCAAAAATAAACCACAACAACAGAAGATTAAAGACAAAATTGTTAGACCTTAAACCATAAAGCTCCTAGAAGAAGACGTAGGCAGTACGCTCTTTGACATAGGTCTTAGCAATAGTTTTTTGACATGTCTCC
TTATTTATAAGTCCATAAATTAGCTCACTAATTTGTGAAGTATGCCTTCTTAAATATAAAAATATTGGACTGGCTATTTCCTGAAAACCAATTGGGCTTTATTAAAATTTGGAGAACATTTTTATTGAAGCCATAATTGTCATGGGTGATACACATGAGAGATCACCCTGTGGTTGGCCTGTCAGACTTGCATGAGCTTTCAGAAA
CTAAACTTAATTGATGACAAATCCATTATGTTTCTGAATATTTGTTAGAAGAAAGTAATTTACTTCCAACTTAAGTGAAAAAAATTGTAGTTATATTTGAATTAAAAACAAAGTGTTTTTTAAGAAGTTTATGTAAATACCTCTAGATAACTCTTTTCTCTGGTTACCTCAATCTCAAACTAATTTCTCACAAAATGTTAATAAGG
GGGGGTTTATGTGTGTCAAAGCATTGCCCATGCAGATCACATGGGCAAACCAAATTTATTAAATACTCACTGATGCACAGTATGTGATTAGGTACGCTATATTAAAAAAACACATAATACACGACTGTCTTCAGTGTATCCTTTATATTACTGCTACCATTAAACGCAAAAACATCTTAGGTATCTTCCATGTTTCTGATCCATAA
CATCTGCCAACAGTGACAATTTTACTTGTTCCTTTCTAATTTGGATTTATTTTATTTCTTTTGCTTCTCTGATTGCTATGTTATGGATTTCCAAGACTACATTAAAAATAGTGCCAAGTGAAAAAAGAAATGAGAAAAATAAAACAATATCATTTACACAAATTAATAATATATACATAAAAAACAAATATATCTTTTCACAAGAA
GTACCAACTGGAACATTCTAGACAAAACTCTATACTATTTGCTAGTGGTTTCCAGACATGAGCTTATTTTAAACACTCAAAATAAAACTTATTAAAAAGTATTAAATTTGTGATAATAATCCACTTACATAAACATCAGGAAGTAAACAGGCAGGTCAATCTGTAAGAGGATACATCTTGGGGTGATTTTCATTTGTGGTGAATTC
CAGAAATAAATGTTTATGATATTCTTAATAAACTTTAATTATGCACACTAAAATTTGAACTTTATAAAAGCTTCCTGTCATATAATATTCCCCCTCAGTCATTAAAAATATAAAAACCATTCTTAGCTTATGGATCATACAAAAACAGGTGAAGGGACAGGTGTGGTCCCCAGGCTTTACCAATCCTTGTTTCAGAGAAATAATTT
AAGAGTCGGACATGACTGAGTGACTGAACTGAACAGAACAGAACAGATAGCAATCTACCTTTAAACAGTGGATATCCATGATCTAGATTATGTTGTAATTATTAAAACACAAATACAAACAAAAATCACCTTCCTCCTTATGATGTTTTGCAGTTGTGTAGAAGTGTTCTACATCCATGTATCATTTTCTTGATCATTTTCTAAAA
AAACTAATTAAAAAAAATACCTCAGATGTTGTTTGCCATTTTAATAATGCAACAATGATTCATTATTGTATCTTTTTTCCAGATTCAACTTGAGAATAAAATTAAATTTGAAATATATTCATTCAGTAGATAGATAAGTTTAAAAAAAGTATGATGTTTTTTATCCAATAAATATAAATGATCAGGAGGTAATTAAACTATAACAG
CTTAATGACTGAGCCATCAAGGAAGCCCCCACAATTTATCTGCTCATATACTGATGTACATCCTGGTCCCTTTTAGTTTCTAATGATTATAAATACAGATATTAAAAACATTCATATGCAGTATTTATGTGGATGTTTTCAAATCAGGTAGGTAGATACCTAGGAGTACAAATGATGAACTATATGGTAAAACTGTTTTCTTTAGA
AAAAACAAGTAAGATAGTTCGGTTGTCAGGAGGATTTAAATTATTAGGAAGCAAAAGCAAACATGACAATGATAATAACAGGTGAAATATTGTCTATGACATTAAATAAATGCAAAGAATTTAGAGGATTCAGTGGAGAAGAAAACATGTCTGTCAACCCACGGATCGAACCCAGGCCTCCCGCATTGTAGGCCGATTCTTACCAG
ATGTTTAAAACTAAACCAAAAATGTAAAAGTAAAGAACTATTCATTTTTCAAAGAAACCTGCCCAGAAAATGACTTTCAGAAGTTTCACACTTTTTAGTAATTAAACCTAGCCTGCTAAACTTTATTCATAACAATACTCAACTGTTTAAAACTGTATAGCCGTTTCCTGATTACTAAGATATTAAAAGCAATCTTTTCTGTCTTA
TGCAAACGATACCACTCTAATAGCAGAAAGTGAAGAGGAACTAAAGAGCCTCTTGATGTAGGTGAAAGAGGAGAATGAAAAAGCTGGTTTGAAAGTAAACATTAAAAAAAAAAAAGATCATGACATATGGTCCCATCACTTCATGGCAAATAAAAGAGGGAAAAGTGGAAACAGTGATAGCAAGAGTCAAACATGACTGAGCACAC
ATTAGAACAAAGAAAATCCACAATTTGGTCACTTACAGCATTGAGTCACACAATGTATTATTTTAAAACTGTTAAGGTCTGAATTCTGATGAATAATACAATTAAAGAAGAAAATGCCTATGGATTTAGAAATAAACTATAAAAACATATTTCTTTTTCCATTATAAGTGCCCTATATACGGCAAATGAATTCCAATTATTTTTTT
AAGATCCTTTTCTCAAGGTTGAAGCTCTCCATGACTCAGAGAGGCCTCATCCTCAAGGCGCTGTCCTTGCCCTGACCTTCAGCAGTATTTCCATAATGTTATTAAAAATTGAGGTACGCAGACCAAAAGAGTGACACTCTGCAGTGATGGGACTTCACCATGCTCCTCTGGGCACAACGAACTTGTTCAATTACATGCTACCCCTG
TGACTCACCGTGGCTATATAAATAACTCTGAATTATGCACACATATATAGACATATTTGCCTCCTTAATAGCAACAAATGATGCAAAATAGATATGGGAAATTAAAAACCAAATGATTCACCTTTTCTTGATACAGTATTGAGTGTCAATAATTCACACAGATGACACATTGAAAACTTTGTGATTTTTTCCCAAAGGACTGTTAG
TAGCCTGGAGACAAGGATTGAGAAGATGCAAGAAAGGTTTAACAAGGACCTAGAAGAAATAAAAAAGAGTCAATATATAATGAATAATGCAATAAATGAAATTAAAAACACTCTGGAGGCAACAAATAGCAGAATAACAGAGGCAGAAGATAGGATTAGTGAATTAGAAGATAGAATGGCAGAAATAAATGAATCAGAGAGGATAA
AAATGGACATGCATGCTTGTGGAAAACTAAATCCATTTATTATAAATGCCTTATCTTTACCCTTTAGGTCCTACTAAATATATTTTACCTGGTACTGTTTATTAAAATGGAAGCTGCCTTGATTTAGAGACAATTCATGGAAGGTAGGTTAAGCAGTCAAATATTTCTTTAGGCTTATGTTCAGTACCTCAGCCACCTACTGAGAA
AGTCAACATCTAAATAGACTTTTATTTTTTCTTTTACTTACTTGGACAGAAAAGAAAATTCATTAGCTTCCATTAGAGTCTCCCTAAGTGTTGGAAATGCATTAAACTCAGAAATAGTGGACCTTGTAGAAAAGCATCACAAATTAAAAATAGATTTCTCCATGTGGTAAAAGTTCTTTCAATCCAATTAAAGGACACGGCAAAGG
GATTAAACTCGTATTTCCTCCAGAAAGCAACATAAATAAGTGAACTGTTGAGCAAATTAAGAATTCTTAACAGCATCGCATCTGAAAAGTAGTTACGCTGATTAAATTTTGTGTCCTTGAGGACTTTCAGGAAATTACTTTTGATCGTCAATAACACAATTAAGTAAACTACACACACATTAGCATGAATAATTGATAAGAAATTA
GGTTGTTTTGGTATACTGTAGACATACCTTCTCTTCTGGCTAAATTGAGAGAGGATAGCTTATACAGATGGGAACAAAAAAAAAAACAAAGTAATGAATTATTAAAGAAAATTTGTTTAAATCCTGAAGATCATTTGTGCTTTGTATACAAAATTGGCTGTTGTGACTCATTAAATTTGGACAAAAGGATTTGTTAGCCCTCTTTT
TGATCTTTAAACTCTCTTTATCATGGTTTAAACAAATCTATTAAGAGTTGACTCATAGCAGTGAATAACTGTCTCTTTGTTTTCTTGAGATAATTCTCAGATTAAAAAAAAAAATCCTTGGCATTTGAGTCCAGTGATGAAGGCTGTGGGAAAGAAATAATCCCAATAATTATATCTAAAGAAATATATGTTATATATAGCGATTT
CATTCATTCAACAAGCACCACGTTTCAGGCAAGATACCATTGATTAGGATAACTACTGTTCCTGTATGAACTGCCAAGAAAAAAAAAGGAACAACTTCTAATTAAACATGCCATCAATTGTGAGGTGCATCCTAATTTCACAATGGTTAAACCGCGAAGAAAATAAGCTTCTTTAAATAAAATATGTGAGTTTGAATGTGGATACT
CATAGAGATATTCCAAGTGTGAAGCAGAGAGAGAAATCTTTTAAGAGAGATTATCAAGGATCAAAGTCCTACTGAAGAGACTTTAGTTTCTGTTTTTTAAATTAAAAAGCAAGCTCCCTCTTCTGATTTTTTTCAGTAAGCCTAAGGGATAGTTTGAGAAAATACCAACCTTTTTCTTTGAAATTCCAAGGTTCACACAATCCTGG
GGCCTAAAAGACCCCTAGTCCATGATATTATAATTAAGAATCAGCCATTTCTCTCCCTTCCCCTACTGACTGGCTCAGTATCACACAGTATTCTCTGTGAATTAAACATCTTAATTCTATGTTAAGAGTGCTCCTAAAACATTTTCTTATACAGCACTTACTGCTGGCCCAGAAATCACGGATGTAAGTGCTTCATATTTTTAAGA
ACATTTTGCAGCTATTGGCTTTAAACCAGTTAAAAAATTGAGAGCTAACTGCCAGACTTTTGCCCTTGAGAAGTTCTGTAGCTCAAAGGGCCAGATTTCTATTAAAGTCATTTCTAGTTTGTGATACAAAATCATCTGTATTACAGACAGGACACTGTTCAGTTTTCTATTCTCTTATTGCTACAGGTTTAAAAGGGCCACTCCAA
AGTCAGTATGTTTTTTATGATTACATGACACAGTTTAAGTAATAAATTAATGACAGTTCTAAGAATATCACAGCTGTTCAATAAATATTGTCCATTATTAATTAAAATATTAAAAGCAATCTCATTGGTCTTAGAAATACTTGGACACAAAATAAATTTAATTTCTTATAATAAAACACTGTTTCCCCTATAGAAAATTATGTTAA
GGAAAAGTCATTTCAGTGACACAGTGGGTAATGAAGGGCCGAGCCAGTGCTGGGGCCTGACCTTCAGGACTGCGGTTTGGCCAGAGTCTGGGCTCTGGCTATTAAAAGATGCAGACAGAGCATCTCAACTGAGGGAGAGGAGGGGATAAGGGATGCAGTGCCAACGGCACCTCCTTTAACCTGCTCCAACCCGGAGGGAGGGTACT
CATGGTTTAATTAATGTAAAGGAATATATAAATTCTCAGAAATATAAAAGAAATTAACCCCAATACATTTCAGGTTCACATAAACTGGGAAATATTCAACATTAAATTAATATTTGATATTAAAGTTCAGTTCAGTTCAGTCGCTCGGTCGTGTCTGACTCTTTGCAACTCCATGGACTGCAGCATGCTAGGCTTCCCTGTCCATC
TTCCTCCCCTCCCCCCACAGCACCCCTTTTCCTTCCTCACGTACCCCCTGTATGCCCAGTTGGATTTTCTTGGCACACGTCCACACAGTAAAACAGCCTCATTAAATCTGTATGTGAGCATGAGCACACTACCAGGCTGTTTAGCGGTGCCCTGGTCCTGCTGGGACCGGAGCAAAGCCGAGCCTGGGGTTTCTCTACGCCATTCA
TTATCTATTGCCTTGAGCAAGCTTCTTAAATTCAATATGCCTCAGGTATTTTTTCATGAATAAAATAGGAATCATAATCACAGAGCTGCTGTGAGGTTGAATTAAAGGAGATAATCCCCCACATTTCTTGACCCATTATAAAAACTCAATAACTATTAAGTATAATTTTATTACAAAAATAGCACTTTGTTTTTCTTTGATCTACA
ATTTTCTGTTATAGGTTACTATAAACTATTGAATATAGTTTTATGTGCTATATAATAAATCCTTGTTTTCAATCTAGTTTATATGCAATAATGTATATCTATTAAACTCATACTCCTAATTTGTCCCTTCCCCCCTTCCCCTTTGGTAACCATAAGTTGGTGAATCTGTTTTTATTTTGTAGATAGATTCAATTGTCTTGTTTTTT
GGCATATGGGATCTTAGTGCCCAGACCAGGGATTGAACTCACGTCCCCTGCATTGGAAGGTGGATTCTTAAGCACTGGACCACCACGGATGTCCATGGGCATTAAATCTTGAACTTTGTCTCAGGTTCTACCCATAGGATTTGACCCATTGTGACTGAATCCTCTAAATTCTCTAATGGAATTACAGAATCACAGAGTTCATTTAA
GGGGATGGGATGGAGGTGTGTATACACACACACACACACAGCTGATTCACTTTGTTGTACAACAGAAACTATCACAACACTGTAAAGCAATTATACTCCAATTAAAAAAAAAGAAAACCACTGTTTGAAACTCTAAGGACTTTGAGGTCAAGAACCAGTCTTTATTCATCTCTATCTTGTAAGGCACCTTCATACATAGAAGAGAG
TCTATAAAGGATGTTGTTGTTATTAAGAGTTGATGATCATCATTATTGATATCTTCCTATACATGCTCCAACTAGCTAGAGAGAATGCTATAAAATTGATATTAAAATTTAAATCAACATATTTATTCTGAAAATATAAATTTTCCTAAGATTAATCTATGGATAATGCAACTGCATTAAAAAGTCCAACAAGATTTATTACGGAT
AGAACACCCAGGACTGATCTCCTTTAGAATGGACTGGTTGGGTCTCCTTGCAGTCCAAGGGACTCTCAAGAGTCAAGGGCCACTTAATCAAAATGGTCACATTAAATGTCCTGCTTCTGCCCATTCTGCTTCCAAACAGCAGTCCTGGACAAATGACAGGCAGCTGGGCTGGTTGCTGCGTGGAGGTGCCTGAGCCTTGTCATAGG
AAGAAATAAGTTACAGTCAAAGTTGAATTAAAAACTAATTCTTAAAAAGAAAGCTAATTCTTCAGAATGTCCAAGAGTGAATCTTATAAATCAATGTCTTATTAAATGAATTTTTTCTTTTCAAAGACCAGGAGTAATCAACTTTTTGTAGTTTTCCAGGCGATGGAGGAGGCAGTAATTGCTAGCCATCCTCAATAAACTGGGGC
GCTTATAGTTCTTTTGCTTTTCCTTTCAATTCGACCTTGTATATTTAAAGTGCAAAATATGTTATTTGCTTTCTCATGGATTTGAACTTTATCAATAGTAATTAAATATCCTTTTAAGTTTGCTAATTTCATCAAAATTATGTGTCTGAATAATATTTGAATAATGAAGAGTGATAATTCGTCATATCATTGAATGTGTCTCTAAT
CTGTATGATTCCTATTATATGATATTCTAGAAAAGAAAAAACAAAGATGACAGAGAAATGATTGATGCTGGTCAGAAGATAAGTTTGGGAGGAGGCTGTGATTAAAAGGGGGGGCAGCACAGGGAATTTTGATGGTGATGGACCTATTTCATAACTGTTTGTGGTGAAGGTTTCAGGAATCTATATGTGTGTTAAAATGCATAGAA
CATCACTTCACGGCAAATAGATGGGGAAACAATGGAAACAGTGAGAGACTTTATTTTCTTGGGCTCCAAAGTCATTGCAGATTGTGATTGCAGCCATGAAATTAAAAGACGCTTACTCCTTGGAAGAAAAGCTATGACCAACCTAGACAACATATTAAAAAGCAGAGACATTACTTTAGCAACAAAGGTTCATGTAGTCAAAGCTA
GCGAACAGCTCCCTTTCCTTTTTCCTACTTTTGCTTGAGGCAGCTGAAAACCATTCCATTCACTCCATTGCCCCATCCCCATCTAACCACCCAAACATAAATTAAATTAGAGGAAGAAGCTATGATTAAAAAAAAAAAAAAAAAAAGGCAAACATATTCTGCCTCAGGAACGATCTCAAGAAACTGGCGACTAAAAGCTCCCAGCA
CAGCCCTTTTTAAAACTGCTTTTGGAAGAGAAGTGACCACAATGCTGACATCCTTCTCATCTCCATTGGCTTCAAAACATGAGACCATTGGAGGGAAAATATTAAATTTAACCGGGGCCTAATTCTTTACCTTTGTAGGATGCAGGTTAGGTACCTAAGAATGGGTGTACACCTAACGGGACTGGTGGTGCAAAACTGGGGCCCTG
AAGCCCGGGGATGGGGGTTGGCTGCCGTCTATGGGGTCACGCAGAGTCGGACATGACTGAAGCGACTTAGCAGCAGCAGCAGCATTGTAATGTTTACTGCATTAAAAAAATACGTTAGAAAATATTTGGTGTGAAAAAATCAGTGTAAAAGGCAATACATATTTTATAAACCCCAAAGGATTTTGCACACATTTCAATGCTGTGAA
TTAATGCTTTAGCTAAGTTTAAATGCAAAAGTTAAAGGAAAAAACCCAAAGCAACATGATAAAAATGAGGTTTATTTCAGTCCTGTGAGACTGGTTTCACATTAAAATGAATCAACTTCGTTCACTGTATTCACAGAATTTTAAAACAAGAAAAAGAAAAGAAAAAGCATGTGATTATCCCAATAGATGCACAAAAAAATTTGACA
GTACAGAAGTCCAGAGAGGTAAGGGCCCTAGTCTTTGGGATTCTGGAGTGGAGTGTAAATGAATGGTACACTTAGCCTTATAGCCTAATAGTGAGGATGAATTAAAGGTGCACTTAGCTTTACAACGTTTGAAAACCAGCCTCATGATTTTCTAGACCATGTTTGGATTGAGGCATTTTCTCCTACTCCATGCTTATCTGGAGGAA
TATTCATTTAAATTATAATTTCACAAAGGAAAACATGATTTACATCAACCAAAAAAAATTTTGCTCAACAAATTAAGTGTCCAGGGGAGACAGTTAACCCATTAAAATTTAAAAACAAACACGATTCAGTAATGCTCATTTGTTTTCCAATCACATACATTTTTACTCATAGCAGTTTCAAAAAACTCTTGTATTTGGTAATGTAC
AATGAGGTCCAGGGAGGGTAAAAGTTTCTTAAGGAGAAACTAAAAATGGAAAGAAAAAAAAAAGAGCTAGAAAGATGGTTTAAAAGACTGTAACCTTGAAATTAAAATACAGAAGCAGTGGATTGGCAAACTCAAAGAGTTTAAATATTTGATTCCTGTCAAAAAATTATATTTTTGTAAAATGAGCTTATAAAATTCTTTTCTTA
GTCATCCCAGTGCACCTAAACTTTTTATTTTGTATTCGGGTATAGCTGATTTATTTTCTTGGGCTCCAAAATCACTGTAGATGGTGACTGTAGCCATGAAATTAAAAGATGCTTGCTCCTTGGAAGAAAAGCTATGACAAATCTAGACAGCATATTAAAAAGCAGAGACATTACTTTGCTGACAAAAGTCCACATAGTCAAAGCTA
CTGTTTGGATAAAATATACACTTGTTTAAATGATGCTTTTGAAGTATTTTTGAATAATTAGAGATGGCATTAATGTTGGCTGTAAAACACAACATACTAAATTAAAATATTAATATTTCTGGAGTTTGGGATTATAGCTCCCCCCAAAGAGCATAGATTCGTGAAAATTGATGATATGTAAGGTCAAAGAGAAAGTCATAACAATT
CGTAACTCCTTAACAGGCATCTTTCTTTTCTCAATCCTGTAAAGGGTCACGGTGATCCACCACTCGCTTTGTATGTGCAGATATCTTTGGTGAACTTGTTATTAAAATGTCAATATATCATTTCCTTTAAAGATGTTGAGTTGTGCAGAACAGACTGGTCAGATGACCTGGGGAGATACCAGCCACATCTAAGGGAAGTTCTTAGC
AATTCAGACTTAAATTGAAGAAAGTAGGGAAAACCACTAGGCCATTCAGGTATGACCTAAATCAAATCCCTTATGATTATACAATGGAAGTGCGAAATAGATTAAAGGGACTAGATCTGATAGATAGAGTGCCTGATGAACTATGGACGGAGTTTTGTGACAGGTTTGTACAGGAGACAGGGATCAAGATCATCCCCATGGAAAAG
GGTAGGTCAGGCCGGGCCTCTTTAGATAATCCAGAAACTGCTTCTTCTCCTCCTGGGACAGCATGATGTGGCAGCAGGTTTTACAGATCATCTTTTGAAAATTAAACCAAACAGATAAAAGGATGAGAGGATGAAAAAGTATTTTCTTTTTTTTAAAAAAAGCTGCATCCATCCCTTGTCCAGGACACTTAATTATATGCACAGAT
TTGTTTTCCACTCAAGCTGGACTCCATCACTCCATTAACATGTTCATTGCCACTTTCTACATCAGTATTTACACTTTTTTTCCTTCAGCTTTATTGATAAATTAAAATTAAATTTGATAAATTAAGTTGTAAGATATTTAAAGTGTACAGCATGATGATTTGATTGTATGTATAGACTGTGCATTGTGAGAAGATTCCCCCCATCT
AAAATAAGAAAGAAGGATCTATTGCATGTTACTAGTTCCCAGATATCCAAATTAGTTTATGAATTACTTCTCAGTTAGAACAAGGTATGCAGCCTTAATTATTAAAAGCATATAAGAGTTATTTTTAGCCATTGCTGTAGCAGTATTATGCAAAATAAATATTTTCTATTTTAAAGCTGATTCTGTGACTCAGCAGGAGGAAGGAC
TGGAGGAGAATGGGGACCAGTTTGTGTTTTAAAAAGAATAAAAGGTACACAGCCATGCTGCTTGCTTGTTTGTTACTTTTGCCAAAGAACTCCTATCCTGATTAAATTGATCTTGTCTCTATATGAAAAGCATTATGAACCTACTGTCTGCCTGCTTTGGGTTCTGGGCAGCCTAGATCGACATTAAGACAGACTGAAGTATATAC
GCGATGAGATTTCACCTTTCCAAAACCTGCACAGTAGGAATTCTGCTTTATCATTTAGTTAGGAATAGTTAGAATGTAATATTGCTTTGGGAAAATCTGGATTAAAAGTAAATCAATTCAGGACTTCCCTGGTGGTCCAGTGGTTAAGACTCCTCCTGCCAATGCAGAGGACATGGGTTCAATCCCTGCTTCAGGAAGATTCCACA
ATTGGGTGAAACTGGCTAAACGATATTCTGAGATCTCTCTGCATTATTACTTATAATTGCAAGTTAGTCTACAATTCTCTCAATAAAAATGTCAATTAAAATTAAAACTAGACCATATCATTCTGAATTTTTAATCCTAATCAAGGAATCTCTCCTCTTTCAAATAGGCACTTGGGAGCTACAGAAGCTGGTTGAGTATGGATGAC
TCAATAAGATTACAAAGGTAAAGTCTGTATTTCATGCTTAAAGTTATTATAATGTAAAGATTATTTTAGTGCATCTGTTTCTCACAGTAAGAACTGAAACATTAAAAACAGCTATTTTAGAGCTGGAAATCTTCTGTACCTGTTTAAATCCCATATGATGCAGGTTCCGTCTCTGCTCACACTTATCATTATACTATACGGTTTGC
CTAGAGCCACCATGAAGTTGAAGGACAGTTTAACTCTTTGAGACATTGATAGCCATCCCCCCACTTTTTTTCTTCAGTTTGGAAATCTGAGAATAAACCCATTAAACTTGGGATTCCTTGTCAGAAGAAACTGAGTTTTATTGTTGTTTTCAGGGTCTAATGTAGTGACAGAAATGTGGAAGGAGTTTAATAAATATTTGCGAGTG
GTAAAATCCTCAGAGGAAAACATAGGCAGAACATTCTTTGATATAATCGCTGCAAGATCATTTTTGACATACCTCCTAGAGTAATGAAAATAAGCACAAAATTAAACAAATGGGACCTAATTAAACTTAAAAGCTTTTTTACAGCAAAGTGAAAGTGAAGTTGCTTAGTCAAGTCCGACTCTTTGCGACCCCATGGACTGTAGCCT
ATTTTCAGGGTATTGATAAAAGAAAATGTTAAATAATGTTTAGAACACAATTTCCTTCTTCTACCTTAAATGAAAATATGTTTTCTCATCAAGAAATATTATTAAACATATTTTATACTGTATAATATGCAATCCCTATAAAACATAATACTTTTTCTCTTAAAGAAAAAGACTTGAAACATGTATCTTTGAACTCTTCCTTTATA
CAAAGCATTACTGTAGATTCTATGAGAGTTAATTCATTTGACTAAATTATTCTCAGAGAACTGTTTCCTCATTCTGATTTACCAAGATATAAGTCCAATAATTAAAATGTTAGCATATATAGTCAACAGTTATAGCTCAAAATTATATGAATATGTCAACTGACTTGTTGAAAATGAGCCCTCTTGGAAAATATCATTTAAAAGTC
GACAGTAGGGCCTGCAAAGCCCAAAATTGTTACTCTCTGACCTTTTAGGAAAAAGTCTGCTTATCTCTGATCTAGGGGATTCACATTTTAGATACTGTATATTAAAAAGTTAATTTTTTTGGCTTGTGGGACTCTCAGTTTCCAGACCAGGGACTGAATCTGGGCCCCAAGCAGTGAAAGCACGCAGTCCTAACCACTGGACCACC
CCTCCCTACAGTCTCTTCATGAGTTATATCACATAGGACTTTTAACCACTTTCATATGATTCCCCTTCAAATGAACTCAAGAGCAGTAGACATATAAGGTATTAAAAACACTGGGGTTCTTCTCGGCACTCTCCCTTTCAACAGCACTGTCTAGCTAGCTGTTTGCTTCCCTTCTTATGCAGGTGCCCTGTAGGGATGTACTCACT
AACTTTAAAAAAAAAACACTATTTAGGGAATTTCCTCCCAGTCCAGGATCCTGTATGCTGCAGTGTGCACCGCCCCCCCGCAACCACAAAAAAAGAAAAGATTAAAAACTACAATGTTTTTCAAGAGAACTACCCAGACCAGTGGGGCAGAGGAGTTACAATGCCTACAACTCAACAACAAGATATCCAATAAAAAAAAAAAAAAA
TTGGGGGGGCTCCAAAATCACTACAGATGGTGACTGCAGCCATGAAGTTAAAAGATGCTTGCTCCTTGGAAGAAAAGTTATGACCAACCTTAGATGGCATATTAAAAAGCAGAGACATTACTTTGCCAGTAAAGACCTGTCTAGTCAAAGTTATGGTTTTTCCAGTAGTCATGTATGGATGTGAGAGTTGGACTATAGAGAAAGCT
TATTTATTAATATTTTAGGAAAGTGAGAGGATATTTGTTTTCCTTTTTTATTTCCAAGTTTATTTTTAAAATATGTCTTAGTTGAATATAATACAAATATATTAAAAGAGATAAGATCTCGCTCAGGGTACAAAGCTGAATAGATAGTTCATCAAAGGAGGATGCTCTGAATGCATGTCTCTGAGTACAGCAGTAATTAGAGGCAT
CTTCATGGGGAAAGAAATGTCAAGGAAGAGGCAGAAGGGGAAATTTGGGGGTGGTGGAAACGAACACTTTCTTCAACTGTGTGGTGGCTTTTAAAAATTGATTAAATGATGTCAAGCAAATTACCTGACCTCTGAGGCTTTTGTTTTTCCAAATGTTAAAGAGACATAGTGCCGACCCCAGCTTCCTCCAGCTAGCCTAATGCTGT
CAAGAGTGAATCTTAATATATGCAAAATTTTTAAAAGCATTTTGGAGATTGAGGGACACAGGATGAAATGCAGAATATGACAGAACTATGTTACAAACACATTAAACAACTTTGTTGAAGGGAGTGAAGGAAAAGGGTGAGGATTTAAGCAACTTTGGAAATTACTGGGAGCTATAAGGCTAAAGTAAAAAAACTGCATTTACCAC
GATAAAATACATGTTCCAGAAGAAAAATTGATAGCCTCAGTCATCCATTAGTTTCTTTAAGAATGAAGAAATAAAGAATTATTAATTCTTTAATTAAATAATTAAAGGCACCTTACCATTTAAACACTGAGGATTCCTCTAGTAAGCTCTAAAAACATCTTTCTCAACTTGGACCTCTCCTTTAAGAAACTTTTCCTAGAAGAAAA
TGTCATTTCCTTCTCCAGCGGATCGTCATAGTTGCTACTGAAACTGCATCTTCAGAGGTCAGAATACAATTTAATTTTTATTAGGTTCTACCTCATTTAAATTAAAAAGAGAAAGAAACAGCATAATTTCTACTTGTGGATGTACTTTCACAAGTATATTCCCCTAAAGGAGACCAAAATGCTAAAGCAAAACAAAACAAAACAAA
ATTTATGCTTAATCCTCAACAGACAGCAAAATATACCACTAGTTAAGGAAACAACATTTGATCTTGTCTTTATGGTTTAGATTTGTTTTTTTCTTTGATCATTAAATGGATTTTATTTCATGCTGTTTATTATTTTACATTAATTTGGCAGGTGGCACATACTATTATTCTTTGGGTTGTGATTCTGAGTTGAATGATAGCTTAAT
GATGTGATTTAAGTTATATATCTGAACAGGCTGTGTAATACAGGGGAGTGTTTGTTTTGTCAGAAATCATTAACCATTACATATATATGTCATCATATGAATTAAACCCCAATAAAATAATAAAACCACACAAAGGAAATTCAGCACTCTCCACACAGAAAGCAAACAAAACAATGATGTATCAAAGTTAATAAAAGCAAACTCTT
TGAATGGGAGAATATATTTGCAAATCACATATCTGGTAAGGGGTTCATACCCACACCTATGGAATGCATACAGCTCACTAGCAAAAACCCAAACAATCTGATTAAAAAATGGGCAGAGGATCCGAATAGGAGTTTTTCCAATGATGATGTGCAGATGGCCAACAGGTACTTGAAGAGGTACTCAACATCGCTCATCATCAGGGAAA
CAAAGATGCCACAAAAAAAGAAAACTACAGGCCAATATCACTGATGAACATAGATGCAAAAATCCTTAACAAAATTCTAGCAAACAGAATCCAACAACATATTAAAAAGATCATACATCATGACCTAGTGGGCTTTATCCCAGGAATGCAAGGATTCTTCAATATTCAGAAATCAATCAATGTGATACACCACATTAACAAATTGA
AACTTCAGGGTTCTCAGTCCTTGATTTCTTGTGAGTCACTTTCTGAACCAGAATACACATATATCCGCATAGATAAGAAATAAATGCAGGTCAGGCACAGATTAAATGAGGCTTACAAAAGTAACATTTCTCCAAATAAAAGTTAGTGACAAGAGATTTAAGAGTAGCTACAACATGTTATAACTACTTCTCAAATATTCTCACTA
AGTAGAGATTATATTTCCTTCTTACCTTCTTCTTAACATTCAGAAAAAGTATAAATATATCAATACAAAAGTTATTCTCTTATCATAGGATTCTCTTATCATTAAATGAGTGCACATACAGAGTGGTTGACAGCATTATTTCTGACTGAATATAACAAAGGTTTTTCTTTGACTTGATCACCGAAAGTTAAGAAGAAATTAAAATA
CCGGAGTTCACTCAAAATCACTATGGACAGTGACTATAACCACAAAATTTAAAAACTGTGTACTTCTTGGAAGGAAAGCTATGACAAACCTAGACAGCATATTAAAAAGCAGAGATATCACTTTGCTGACAAAAATCCATACAGTCAAAGCTATGGTTTTTCCAGTGGTCATATATGGATGTGAGATGTGGGCCATAAAGAAGGGT
TTAAAAGATATAACTTAAAACAATTATGGCTGGTTCACCTTGTTAAACAGCAGAAATTAATACAATATTGTAAAGCAATATTCTTCCTATTAAAAAACAAATTAAAAGAACAAAACAATGGTCTTCCAGTAAACACTGCTGCTTGTCTACAAACCCAGCTTTCTGGATTATCAGAGTTCAGAGGCCAGTTCCTCATTTGATGAGGC
GAAAGGGGGAATTTTGTTACCTGAGGTATGTCAGATCTTTGTTCAAAACCCACCAATTCCTGCTTGAAAGGAATTAACATGTATCTTTAAGTCACAAAGTATTAAAATAACTTGGAAGAATAACGAGCTTATTTGGATAGAGCAGTGGCCCCTTATGAAAGAAAAATTACAGGCTGCTAAGGAACTTACAGACGCACAATTAGAAT
TGGTTTCTACAGAGTGCGTGAGAAGGGAAGATAAATTTTGTCCTAGTAATACTATAGCGACTCATAAATAAATGGTTACCCTTTGGTGCTTGCAGTTTTCATTAAAGTCGCCTGAGCTTTGTTATTGACACCATAGGTTGCCTATTCAGGGAAATGCAGTAAAATTTATCAGTGTGCTTTCTACACCTAATAAATCATCCAAACAG
AGCCTAATAGGCTCCTCCGTCCATGGGATTTTCCAAGCAAGAGTACTGGAGTGGGGTGCCATTGCCTTCTCCGTCAACTATACTAGTCAGCTATATTTCAATTAAAAACAAAATCAACCCAGACTTGCCAAAATGCCCACAGATAATATTGCCTTGGAACTTTCTTAATGTTATTCAGGCATCCAATAAAATTATTTTTATATCAC
