# Supplementary material for: Poly(A)-DG: A deep-learning-based domain generalization method to identify cross-species Poly(A) signal without prior knowledge from target species
Source: PLoS Comput Biol. 2020 Nov 5;16(11):e1008297. doi: 10.1371/journal.pcbi.1008297 (PMC7671507; doi:10.1371/journal.pcbi.1008297)
Supplement: S1 File — These three datasets are produced by previous researchers and we use them in our experiments. (ZIP) [file pcbi.1008297.s002.zip › bovine/negative/bt_negAATAGA_polyA.txt]

CATCCACAGTGTTCTGTGCTGTGGGAAGCCTACTAGGAGCTCTATAAGCAAAAAACTTCATGAAAAAAAAAAAAGGGAAATGCCAGCTAAATAAAAATTTAATAGATTTATTTACTGCAGAATTTTCTCCGTCTTTAACATGAAGAAGCAAGTGTACATCCAAGATAGGTCTATAACTTGCATAATTAATAGATCATTTGACTAGA
AGATAAAGGCAAAGGAGAATGATAAACCCATTTGAATGCACAGTTCCAAAGAATAGCAGGGAGAGAATAAGACAGCCTTCTTCAGTGATCAGTGCAAAGAAATAGAGGAAAACAATAGAATGAGAAAGACTAGAGATCTATTCAAGAAAATTAGAGATACCAAGGGAGCATTTCATGCAAAGATGGGCACAATAAAGGACAGAAAT
TGTAGGAGAAGAATGAAAGGGCAAGTTTGTGACCTCGAACCTCTGGTGAATGGTGGGAGTCATGGTCACTGAGAGGAGCAGATTTGGAGGTTGGAGCAGGAATAGAGAGTTTTGCTTTGGCTCCATTGATCTGGAGACACCTCTGAGACAGCCAAGTGGAGCTGCCCATCGGGCGACTCAAGTTGGGGTCCTAGGGAGAGGCCACA
GAGGAATCAACCTGCCTGACTGCAGGCTCTACTACAAAGCCACAGTCATCAAGACAGTATGGTACTGGCACAAAGACAGAAACATGGATCAATGGAACAAAATAGAAAGCCCAGAGATAAATCCACGCACCTATGGACACCTTATCTTTGACAAAGGAGGCAAGAATATACAATGGAGAAAAGACAATCTCTTTAACAAGTGGTGC
CTGTCTTACCACAAACTTCATGATTTTCCCTGATAGGTAGATAGAAATCAAGAATACACATGCCTTGGGTCTGCCACATCCTCCCAAGCCTGCAGGATCTAATAGATGCATCCCATCTCTGTCAGGCACCTTAAGATGGTCAAGGAGACACTAGCCTGGCTCAGAAACACCTGCAGACACAGATGCCCTAGAGACGGCTTCCCTTC
TCATTATAGGGAACTGGAATATAAAAGTAGGACGTCAAGAAACACCTGGAGTAACAGGCAAATTTGGCCTTGGAGTATGGAATGAAGCAGGGCAAAGGCTAATAGAGTTTTGCCAAGAGAACGCACAGGTCATAACAAACACTCTCTTCCAACAACACAAGAGAAGACTCTACACATGGACATCACCAGATGGTCAACACTGAAAT
CAGACAGAGAAAGGGGCTTGGGCCAGGGGTTGGGGGGCTGTGGGTGGAATACACCAAATTGCACTTCTTTTCTTTTTGGTTTTAAATTGTTTTAAAGAAAAATAGAGAATTGTCTGAGTTACACATGAGTGATGGAGAGAGGTATGAGCCCACTCTTCACTAAGTGTGAAGCCCCTTAGGCAGAGCTGCCCTAGAATGTGAGGGGC
TAAAACTTCACCTTCCAATGCAGGGGGTGTGGGTTCAATTCCTGGTCAATGGCTAAGATCCCACAGGCCTCTCAGACAAAAAATCAGAAACATAAAAAATAATAGAATACATTATTGAATATTATAACAAATTCAGTAAAGATTTTTTTTAATGGTCCACATCAAAAAAAAATCTTTTTAAAAAATGGATTTTTATAGATAAATGG
GAACAGTGTTACATATAATGCCACTACATATTACAATTATTTTTTAAGTAGATAAATTAAGATTTTTAGTTGGAGTTTCAGTATCAAAGTCTCAAAAATTAATAGAATGAATAGACAGAAAAGTAGACAGATGCAGTAGACTGAAAAGCCCTATGAACCCATTCAACACAGTTAAGATTTATACAATTTTCACACAACAGAGGGTA
AAGTGGGAGGTTGGAGGTATAGTGGTGAGTTTAAGAAAACATCAGATGTCCTCATGGGTTCTCATGGAGGTAACAAGGGAGAGCTTTCAGGAGGGCCTGAAATAGAGGTCTGGTCTGATACTGAATATTGTGGTGAATAAGCTTTTGGCGTGGGTTACCCCGGAGGAATTGCTGGGTGGCTGTCCAAATGCTTAGACATCATCTTT
TTAATGGACAATAAAATATATTAAATATATGAGGGTGAGGCAGTCAAAGTCAGGATGAAGGAAGAGGGGAAGCAAGGGACTTACTCCTGCTGGAGAAGTGAATAGAAAAGGCTGACTTAGCACTACAGAGTTATTAAGAGTCCTTCAGAAAGATGTCAAACAAAGCATTCTGGGTGCTAAAGGACATAGAACAGAGCATGTTAAAA
CATAACATTGGTTACCTACAGATGTTCAAGCAATTAAACAGAAACAAAGTAGGACACAGTTTAACTATAGTACCTTCCAAACACACACTAAAAAAAAGATAATAGAAATAATATTATAACAGTTATTTTAAATTAGTTATCACTTTTACAGTCCTTTTAAATTCTTTATGCTTTCTACCCAGAAGCACCATGATGTTCTTTTTTTA
TTTGGGTTTATTCCAAAAATGCAAGGATTTTTCAATATATGCAAATCAATGTGATACACCATATTAACAAATTGAAAGATAAAAATGATATGATCATCTCAATAGATGCCAAAAAGCCTTTGACAAAATTCAGCACCCATTTATGATTAAAACTTTTCAAAAAATGGGCATAGAAGGAACCTACCTCAACATGGTAAAAGCCATAT
AAAAATATGCCTGATTTGTTTTTTCATCAGAATGCATCATTCAAAGAAATGCATATTTATAGGAAAGAAAGTACAAATATCATTTTGATAGATTATGCAAAATAGATAAAAACATACATCAGATCTCTGATCTGGCAAGGAGTGTATTTCAAAAGAATGACAGCAATTTAATGCATTAAATAAGTGGTTCACATAGTTGAAAATCA
GTTTTCCTTTTTTGGATTTTTATTGTAGTCAATAAAACATAAAATTTACCACTTCTTAACCTTTTTTAAGGTTTCTTTGCAAGTAACTCCAAGATGGCGGAATAGAATAATGTGCGCTCACCTTCTCCTGTGAGAATTCCAAAATTACAACTCACTGCTGAACAACGATCGACGGGAGAATGTTGGATCCCACCAAAAAAAGATAC
CACATTAAACAAACAAAGATTCTCAGCTGGAGCTTAGCAGGAGTAACAGCAATGAAATTCATTAAAAGTTATACAAGAAAAGATTGCTCAAAAAATTAAAAATAGAACTAACATAAAATCCAGCAATTCCACTTATGGTTATATGTCCAAAAGAACTGAAAGCGGGGTCATGAGGAGATTTTTGCACTCATGTTAATAGCAGCATT
AATGAAAATCCAAATGGCTCCTGACTGAGGACCCATTAGAAGAAAAAGGTCAGCTCATTTACTTAAATCCCAGTCTGGCAAAACCATTTTATCTAAATAGAATAGACGAGAATAAAGGTCCTGACAACTTTTGGCCCAACACAGAATCCCAATTCCTTTTGTTCTAGCATCATCAAAGGCCAACACTGCCAGGCATTAGACTGGTA
TGTTCTACCAAAGAAAGAGATCTGATATGAAGACCGTGCCTAAAATTCATTTGCTTTTAGAGGAGAAACTGTAGTGAGAGGTTGGTGTTTAACACAAGATAATAGATCACTTAGTAGTAGAAACTCAGATATGCTGAGAAAGAGGGAACGATGATCCTTGCAAGAGAGCGGACCTTCTCAGTGTTGCTAAATTCACAAACCTATAG
TTGTATAAATTAATCAGTCAGCAAACAGTGTCCATGTTATAGGATGTTTATAAGGAACAACTATCAGTTTTATAAAGAAAGAGCATAATGCCCTACACATAATAGAGCTCAGCAAATGAGAGCTTTCCTTTACCCTGCTTAACAGCAAAAGGGGATGCATTCACTGATAAAAAAAAAAAAAAAAAAAAAAGACTGTAAGAAAAGCC
AGTTTTAACTTTGGAATTATGGAGCCTCTCAGTCTACAAAACGCGGTGGAACTACATGCTTGTAAATTCCCTGAGAAGGTGGTTCTTGATCAAATTTTTAAATAGAGCCACAGCTTATAAAAAATTGAGACAATGGCTCCCTTGAGTGAAGCATTCTCAGTAGCACAAGCGTCCTTATCAGCATGGTTGGATGAAAAATTCCACTT
CCAAAGTAAGTTGCCCAGAAAAAAACGCAAAGTCAAGCTGAGTTTCCCACAGTATGACTCACTGTTAAACTAAGTCTTCATGCAACATGGTTTGGTTCTGAATAGAAACCATACATCTTTGTTGGGGTGTGTGTGGGTATATGTGTTTTGCCACATCTGTCTTAATCACCCCACCTCTCTGCTCTAATTTTAGATGCCGGGCAAAG
AGGTCTTTTTCTGTTCCATTGATCTATTTGTCCATCTCAATGTCACTATCACACTATCTTGATCACTGTGGCTTTATAATAGGTCTTGAAATCAAGTAGTAATAGAGTTCCAGCTTTGTTCTTTTTCAAAGTTGTTTGGGCTACTCTAAGTCTTTTGTATTCCACATGGATTTTAGAATCAGCTTGTCAATTTTTTTTTAAATCTG
AGTTTCTGGAGCTGAAGAACTTGATAAATGAGGTAAAGAGTTATTAGGAAACTCTGAAAATAGAGCAGACCATATGGAAGACAGAATTAGCAAATTCAAAAATAGAAATCTAGAAGATGGTGGAGGAGTAGGTGGATGTGCTGTACATTTCTCCCCATGGATACATCAGGAATACACCTTGAGACACAAAAGTGCATGCAGAACAC
CAGCCAAATGCAAGCAGGACGTTTGCAATCCAAATAACAAAGGATTCCAGGACCCTAATCTGGCAGCAATCTAATGAGCTCCACTTTCAAATATACAGGAAATAGAAAACACAATGAGCCATACTGCATGCTTTCAATGTTCAGTCTGATAACTTACTTACACTCTCAGCACAGCTCTTTCCTGCTCCTCATTGGGGTAAGGCAAA
TTCCAGGCTCCTCTGTCCATGGGATTCTACAGGCAAGAATACTGGAGTGAGTTTTCACTTAGACATAGAAAGTGTATAAAAACAATATTTTTAAAAATGAAATAGATACATTATAATGACAGCTGTGTTAAAAGCTATAGGAATTCCTGATCAGCTATTCGAATAGGTTATCGGGCTGTGGTAGTGATAAGAGGTGGTTTATTGTC
CAAGTCTCTTGCATTGCAGGCAGATTCCTTACCATCTGAACCACCATAAATGTTCATTAATTTATTACATAGTTTATTTTTGTAATTAAAATCTTATTATAATAGATTCTGGCTATACAAAATGCATAAAATGTTTCTTTAATTGTTCTGAGGGGGGTTTATAATCTAGCAGATAAGTAAATATTTGCTTATTTAAAAGGTAACTT
CTGACAGCTTCTTGGCAGGCCCAGAGTTTCCAAAATATTATCAACCTCCCCTCCCTGCAAATTTATAAACTCATTAACCCCTCAGATATAGCACGCCTCCAATAGATGTAGGGTGAATTACGACCCACCCCGAAACTAAATTTGTATCTTAGAGCTGGTGAAGCAGGGTGAGGAGTACCACACCTTCAGAGAGAAAATTCCTCCCC
ATGGAAGGAAAGAAGGAAGGAGGAAGGCTCTGTTCCAAGTTGTGAGGATGGGATGAAAGACTCCGTGTGTGAAACTGCCTTTGCACATTGAAAATATCAGAATAGACTAAAACCATTGCCATTGTTAGACTGAAGCTTGTCTCCTTCAGACAGAAGTTTGTCTTCTGTATGCTGGGCCTTCAGAACCTCTGACATCTTGAGATTCC
TGTTTGTACAGGGCATATGTTTTACAGAGCAGGCTTGGATCCATGCTCTTGGTTCTCACAGGGATCCTGAGAGGTGGGTGGAATGGGTCTGTCCCCACTGAATAGATGAGGCATGGGGATCTAGAGAAGGTCATGCAGCCGTGTGACTGAGATCAGGCCTTTCCTTCTCTGCAAAGCCACTGAGAGGCCTGGGGAACTTCTCACAT
GTCATACTGAGTGAGGTCAGAGAGAGAAAGACAAATATCATATTATATCACTTACATATATAGTCTAAAATGGTACAAATGAATTTATCTGCAAAACAGAAATAGAGTCACAAATGTAGAAAACAAACTTACGGTTTCCAGGGAGTAAAGAAGGGAAGGAAAAATTGGGAGACTGGGATGGACATATATACACCACTACCACCTGA
ATTTTCCTTAGCTTGGAGCTGATCTGGCTCCCCAGATCGCTGGGGATACTGAGGAAGGAAACAGGAGGAAATAGATAAATGCAATCAGTAGCGAAGAGTGAATAGATGGCAGTCTACAGTGGATCAATCTGTGAAGGCTTATTTGTGCCTTTTCATTCATCTCAGCTAAGAGAGACTTGAGTGGCCCCAAGAAACCAAAAGTGTAA
ATCTTCCCAACCCAGATCTCCCGCATTGCGGGTGGATTCTTTACCAGCTGAGCCAAAAAGGAAGCCCAAGAAACTGGAGTGGGTAGTCTATCCTTTCTCTAATAGATCTTCCCAACCCAGGAATCGAAACAGGGTCTCCTGCATTGCAGGTGGATTCTTTATCAACTGAGCTATCAAGGTAGATCCCTAAAATATAGTGTTTCTGC
ATTCTGTCGTTTTTGAGATTGCATCCAAGTACTGCATTTCAGACTCTTTTGTTGGCCATGATGGCTACTCCATTTATTCTAAGGGATTTCTGCCCACAGTAATAGATATAATGGTCACCTGAGTTAAATTCACCCATTCCAGTCCATTTTAGTTCACTGATTTCTAAAATGTTGACGTTCACTCTTGCCATGTCCTGTTTGACTAC
AAGAGGCCGGTCAGGTGGTCTGGTATTCCCTTCTCTTTCAGAATTTGCTGGTTATTTGTGATCATATAGTCAAAGTCTTTGGCATAGTCAATAAAGCAGAAATAGATGTGTTTCTGGAACTCTCTTGCTTTTTTGATGATCCAGCAGATATTGGCAATTTGATCTCTGGTTCCTCTGCCTTTTATAAATCCAGTTTGAACATCTGG
TCTTTCAGTAAACTCACTGTCACTTTTCTCAGTGATGCGTGAGTTTGGTTTTGCATGCTCCGTGACAGTTTGCTGTTCAGTTGGTCTTTTTTGCACCATTAATAGATTTATAATATCTTGTGATATCTGATAGGATACGTTCTCCAATTTGACATGTCTTCTTCCAGATTGTTGTGCATATTCCAGATTCTTCAGATTTTTGTATG
ACCTATCAAAGAATGCAAAAGACCTATACTAGAAAAACTGAAACACAATGATAAAAGAAATTAAAGATGATACAAAAAGATGTGATTACTATGTTCTTGGAATAGAACTGTTAAAATGACCACATAAGGCAGGGAAACCTACAATTCAACACAGTCCCTATCGAAGTAACAGTAGCATTTTTTTCACAGAGCTATATCAAATATTA
AATTTTTAATGTTTTAACTTTTAATTTGTATTTTTTTGCTTGAACTTCCTGCCTGTTATTATCCAAATTAAAGGAAAGTGTTGAGATTTTCATTCTTAAAAATAGAATGCATACATCATTGGTAGATAATTTACTTAATTGAATCCCAGCAGCATTTATAGTTTTATTTTTGTCTTTCAGTTGGATGTAGAGCTAGGGCTTTTATG
GCCTCTTGATGAAATTCAAAGAGGAGAATGAAAAAGCTGGCTTAAAACTCAACACTCAAAAAATGAAGATCATGGCGTCTGGTCCCATCAGTTTATGGCAAATAGATGGAGAAACAATGGGAACAGTGACAGACTTTATTTTCTTGGGCTCCAAAATCACTGTGGGTGGTGACCACAGCCATGAAATTAAAAGACGCTTGCTCCTT
GGAACCCTTGTGCACAGTGAGTGGGAATTTAAATTGTTACAGCCACTGTGGAAAACAGTATAGGGGTTCCTCTAAAAACTAAAAATAGAACTAAACTAAAAATAGAACTACCACACAGTCCAGCAATTTTGCTTCTAGGTATTTATCCAAAGAAAACATGGATACTAATTTGAAAAGATATATGCTTTTCAATATTCATTGCAGCA
CAATAGAAAAAGAAAAATAATGTAATCATCTCAATAGACAGAAAAACCATTTGCCAAAACCACTATCTATTTCTGATACAGTTCTGTATAGGATTCTTAGAATAGAAGGGATCTTATTTATTTCTCATAAAAGTTTGGTTAGAGTAAAGCCTCATAACATAATTTCTAATGGGAAAGTCTTTATACTTTTCCCTAAGATCAGAGAC
