# Supplementary material for: Poly(A)-DG: A deep-learning-based domain generalization method to identify cross-species Poly(A) signal without prior knowledge from target species
Source: PLoS Comput Biol. 2020 Nov 5;16(11):e1008297. doi: 10.1371/journal.pcbi.1008297 (PMC7671507; doi:10.1371/journal.pcbi.1008297)
Supplement: S1 File — These three datasets are produced by previous researchers and we use them in our experiments. (ZIP) [file pcbi.1008297.s002.zip › bovine/negative/bt_negTATAAA_polyA.txt]

AAAGAAAAAAAAAAACCAAAGTCACAAAAATTATATATATATATATATAAAGTTTGCTTTAAAAAATAGGGTCTTTTTTTTTTTTTGCAAAGTAATAGGTTATAAAAATGAAAGTTAAAGTAGTAATAGAGGACTTAAAAATAACAAAAAGAATTTTTTAAATTTAAAGGATGATAATAGTAAAAATATTTCTAGGACTTTCTCTG
CCTTTGTGTTTCACTTCTTTTCTCAGCTATTTGTAAGGCCTCCTCAACAATCATTTTGCCTCTTTGCATTTATTTTTCTTGGGGATGGTCTTGTTTGCTCTATAAAATATTTAGATTAAAAACTAACCTATGCAACATGCTACATTTGCAGCCATGCAAATGTGAATTATAATAGAGACAGGATGCAGATGAAGAAGTCTTGAAGT
CATAGATAGCCTATTAGCAGGACACACAGATGTGTTACAGGGACAGTGAGGGGGCGGAAGGGTAGGGTCTTGAATGGCAGGTATCTGAGGGAGGCTTGGATATAAAGGAGTGAGTGGCCAGTGTAACCAGGCTCAGTGGGGTGCTTTCTTTTCCTTGGTTGAGTCCGCTGGTGCACACCATGGACATACATGCCCGCTCCAGTGCT
AACATCAGGCATGCCATATGGCACAGCCAAAAAAAAAAAAAAAAAACAAGTGTTGGTAGGATGTGGAGAAACCAGAACGCTTCTGCATTCTTGGTGGAAATATAAAATGGTGCAGCCACTGTGGAAAACTGTGTGAAGATTCCTTTAAAACTAAAAATAGAATTATATGACTCGGTTCCACTTCTGGGTATATGCCCAGAATAAAA
GAAGGGTGGGATAGGGGGTGCAAGGGAGGCTCAAAAGGGAGGGGATACATGTATATATCAGCTGATTCACATTGTTGTATAGCAGAAATCAATACAACATTATAAAGCAATTATCTTCCAATTGAAAATTTTTTAAAAAAGGAAATCATATATTCAAAGGTAAACTGAAAGAAGTATTTCCAGACATGTCAAATTCAAAAATAAAT
GATACAAAGATATTTAAAAAAAATTATTACTGATGAACATGGGTGCAAAAATTCTCAACAAAGTATTAGGAATCTGAATCCAACAATACATGAAAAGGGTTATAAAACATGATCAAGTAGGATTTATTCCAGGGATTCAAGGATAATTCAATACCCTCAAATCAATCACTGTGATATACCACATTAACAAACTGAAGAATAAAACT
ACAGGGAGGTCTGGCATGCTGTAGTCCATGGGGTCACAAAGAGTCAGACACATCTGAGCGACTGAACAACAACGATACATAAGAAACAAAAGATATTGGCTATAAAGTAAAACTGGTAACTCAGATCCCACTAAACATTAAACTATTGGTTAAAATTATTCAAATGCTTAAAACCTTTAAAGAAAACATTAAGGAAATAAAAAGGC
AAAAGTAAAGGGAAAAGCAGGCCATACCCTCAGTTGCAGAGAAGTATTAATAACACTTCGCTTACCCAAATAACCTTATCCTAAAATATTATCCCCAGATTATAAAGGTTTATTTTTGTTCTTTCTTGAAATCCAAAATACTTATTAATTCTGTAATTTACATTCCAAATCCCAAACTATTTTTATCCTAGATTCTGTGATTTCCT
TATAAAAAATTAATAGTCTTATCAAATGTAAAAGTTTATATTCTGCTTTTTGAAGCCTTGTTGAGTTCCTATTGCAGCACTATTCAGCTGAGATTAGTTGTATAAAAAAAGATAATCACAGGTAAAATGAGCTCTAAAATCTGAAAAGAAAACCCTTACATTTTTGTCATTTGGTTGTTCCAATTCCTACCAGATTTATTTGTAAT
CTACACATATTTCCCAAAGCCAAACGGCGTAACAGGACTATTTAATGACAGTGCTGAACTCAACACCTTATCAAGGTCAGGGTCAGGCAGTTGAGACATTTATAAAGAAAAGAAAGAGGACTATACTGTCTTAGCATGTTGACTGCTCCTTCTTTAATTTCAGAGGCTACAGGTTTTTGCCCTTTGCCAGGGATGTTGAGAGATTT
CTTCCTTTTGTAGTCAAATGTCTCAAAAGAAAAGATATTATCTTCATTTCCCTTCTTCCTGTTCATTTCTTCAATTCAGTCTGGCTTCTGTCTTCATTAATATAAATGACTTTTCTTAGAGTCAACAGTTGTTTAAATAGTAGAGACAATGTACATATTTCACCTTCCAGCTTGTTTAATTTCCAAACATTTTGCAGTGCAGACCA
GTTTAATTTATTAGATTTATAAAAATTACTTAGGTACTTGGAAGGGTTTATCAGTTAAATAATTGAAGTACTTTTAAAAGGAAATAGAGTATATTACATTTATAAATGCTGTTTTAAATAGTTCAAAGTATTTAATGGAATCTATAAATGGGGCCAAATTATTATTTTTAAAGTAATCACTAAAATGTGCTAGACTTATAAATAGA
ATTAAGACCATATATGTTCTGAAGAGGTTGGGGCCACGCCTGTGATAACAGGGCAGCTACAAACTCCTGGTGGGCTTTTTTTTTTTTTCTCTATAAGAGATATAAAAAGTTAGTTCTAGATAGAGGCTGAAGTGTCACTCTGATCCAAGAGAAAAATTGCATTCCCACACCCTCCTTCCTCCTCTGCCAAACGTAGTCCCCAAATT
TGTTATACTGGATTCCAATATTATGGAAGACTCTGTAACATTGAATGACAACAACAAAAACAGCAACAAAAATAATACATACTCTATATGTTTCTGGTTATATAAAATAAAGAAGTAAGTAAAATTGATCTATGGTATTAGACATCTGAATGCTGACTACCCTTGAGGAGGAAGAAGGACTAGTGCCCAGAATAGAACATGAGAGG
AAAATAGATAAACAATGATCTATTATATAGCACAGGGAACTATACTCAATATCTGTAATAACCTATAATGAAAAGTAGTGAGATGGAAAATATACATGCATATAAACACACATATATATGAATTGAATCACATGACTATATACCTGAAACCAGCATGACATTTTAAATAGACTGCAGTTTAATAAAATAAACAAACATGTCATTGC
CTACTGGGCGTAAAACTCTAAATTCCTGTTAAATAAATCACAGATTTATTCATGGAAAATTCAAGGTATAACTTAACAACTGTCATCAGAAGTAAGATGCTATAAAGATAATTCCTATGAGTTGGATCCTATGAAAAGCAAACCCATAAAAGAAATTTATTAGGGATTGTCCTTAGGATCAATGCCTGTGGATGATTGGAAGGAAG
CATTTTCTTGTAAAAATAAATTGATTGAGAGGACTTCTTCAAAAGCCCAGCTTTAAAGCAACTGCTAACCCTAAAATTATTACTGACATAACTAATTAAATATAAAAAGGCCAGAAACCCATTTTACTATCAACAGCTAGGGACACATGCCATCTATAGGCCAAAAATATCAAGACATTTCTCTAAGACATAATGCAGATGAGGAG
TATATCACATAATTGAATATTTTTAAGTGCTTATTAAGAGATTACTAGGTATCTTAGTCCATGAAGCCTGATATAACAAAGTATCACAGACTGGGTGGCTTATAAACAATAGAAATTTATTTACCACAGTTCTGAAAGCAAGAAGTTGAAGATTAGGGTGCCAGCATGGTTGCATTCTGATAAATACAACTTCTAACTTATAAATT
GGTTGTACCAGTTATAATGGCCATCATTAAAAAGTCCACAAATAATAAATGCTGGAGACAGTGTGGAGAAATGGGAACCCTACTGCACTGTTGGTAGGAATATAAATTGGTATAGCCACTATGGAAGACAGTATGAGGATTCCTCAAGAAACTAAAAATAGAGCTAGCTACCATATGATCCAATAATCCCATTCCTGGGCATATAT
ACAGATTAGCCAAAGCTAAGAGAATTCAGCTCCACCAGATCAACTTTACAACAAATGCTAAAGGAACTTTTCTAGGTGGGAAACACAAGAATAGAAAACCTATAAAAACAAACCCAAAACATTATGAAAATGTTAAAAGGAACATATATATCAATGAATACCTTAAATGAGAATGGATTAAATGCTCCAACCAAGAGACGCAGACT
GAGGACATTGTAAAAAAAACTTTTAAAGCTTAAAAAGTCATAGTTACTTCCTAATGAAGTCAGTGAAACAAAACAGAACAGTATAGTCAAAACCTTTCAATATAAAAATTCAGGAATAGGACTTCCCTGGTGGCACAATGGATAAGAGTTTCCCTGCCAATTCAGGTAACACAAGTTCAATTCCTGCTCTGGGAAGAGCACACATG
AGTTTAATAACAATTCCTGCTTTGATGACTGGAATTCCAGCTTTGGGCTACATGTTTTCTTCAAATATGATATTTTCTTCAGAGTCAGGCTCTACAAATCTATAAACATCAGCACTAGGGAGTCTCATTTGCTGCTTTTCATCCTAAAGTATTGTCACATCAACCATCCTTTCCAGTGTTCTCTGATATGATAAAGATATCAATGC
GTAGTTTGTGCCTCTTAATCTCCCCGTCCTACCCCTTCCCTCTCCCCACTAGTAACCACTAGTTTGTTCTCTCTGTCTGTGAGTCTGTTTTTTTTAATTATATAAAACTAGTTTGTTCTATTTTTTAGATTCCATATGTAAGTGATACCACACAGTATTTGTCTTTCTCTGCCTGAATTATTTCACTAATCATAATACCCTCCAGG
TAATGTCTCTGCTTTTCAATATGCTATCTAGGTTGGTCATAACTTTCCTTCCAAGGAGTAAGCGTCTTTTAATTTCATATATGCATTAGGATACAGTATTTATAAAAGAATGGATATTTTAATTGAAAGCAAGCTTTATATGAGTTAGCAGTACACTGGATCTCAAGGAAAAAATTACTTACTGTATGACTACATTTAACCGAAAG
TTTTGGAATTGCTGTTACATATCCCACTCTGATGTCTCTTGGAATCGTCCTCAGCGTACCTGTGAATGCAGGTAAACTTCTATGGCTCTCTGTATCTGTTTATAAACGCACACACAAGCACACACGTGCACACACATACTCACATATATTCTTGCTTGCCTGGTACAGTGTACAGGTTTAACCTCCTGTATAGAAAGAAACCACTT
TTCTAGGTATTGTGCCGAAAAATGGTGTTGAGTGAGCTAGATACAGTCCCTGCTCTCTTGACTTTACAGTCTACTGGAGGAGACAGATAAACAATTATAATATAAATATGATAGGATTTGATGCTATGGAAGCAAAATAGAGGGGATATCTAAACCAGGCTTGAGGAATCAGGGAAGTCTTCCTGGAGAATTAAAATGAATGTAGC
TGGACAAAATGCTCCTTCACCTGCATCATAAGCAACAAGCTGCTGAGCCACAAGACCCCTGAGTGACCAGTCTGAGCTGCTTTCATTAAAGGTACTGACTTATAAAGTTAGGGTGGATTTGTTCAACAAATCCCAGCACATGAGAAACTACACAGGCCATGTCTTGAAGGTTAAGTGGAGCAAATTAAGGACAAATAGTCAGAAAT
CCCAAATTCTACTTTAGAATATTTTCTCTCCTTAGATCTCCCATTATCAAAACTTTTATTATTGTTCTCATGCATTTAGTTCTAACAGTATTTTAAACTCTATAAACATTATACTTATTTTATATTATTCAATATTTCTATTTCTTGGATATTTACTCTTTTTTGGCACTCTTCATTTTCTCCTACGTTTCCATGTTTTTGTCTTT
ATTAATGCAATCATTCTAATTGTCTCCTATACATTTTAGAAGCTAGAGGAAAGAATGAACATATTAAGTAGAGGATGGATGATATTATAAAAATAATAACTATAAATGCTAAATATACCAGACAGGATTAACAGTAGATATCGCAGAGAAAAAAAAAAAATCTTTAGCAACAGAAACTTTCAAAAATGAACATGGAGAGGCAAAAA
ACACAACAGAATTATTGCTTTCCTTCCTGTATAAAATAAGCATCCAAGAGGAAGGTCACTAAATTAATAGCTGTGTTAGAAGTAGACAATATCCTAGTCTTATAAAATCCATGTATGCTGTGATACCAAATTATCTTTTTTGCCAGTGTGAGGGTAGACACAAAGTAAGGGCAGTTGTTGACCCACAACTTAGGTAAAAGAGCCTA
TACTTATTAAATACTCAGGAGTTTAGATTGTCCATGGTTTCTTTGCTTCCTAAATGACAGATCTCTTCCCCACAGTAGCTCCTTTAGCCATCATTCAGAATATAAAATTGACCAGCCCTAGAAGAAGTATTGCTGTCTTCAGAGTTTCATGTAAACATGCATGCCTTCGGAGAAAGCAATGGCACCCCACTCCACTACTCTTGCCT
CTTCTTCTATGATTATGTTTAGTTTGTCTTTTTTGATTAAATTGGATTGTGTGTTTAACATCAAAAACATAAAAATCTCAAAATATCTATAATTCCAACATATAAAAAGAGCCATTTAAGAATATAGTCAACATATGTACACACACACACACACACAGAAAGACTATACCATAGCAGAGTTCCCAGCAGTAATAAACACTCGCAAG
ATTATAATCTTTTGGGAAATAAACCAATGCTCAAAAAACCCTTTGAAGCACATTTGGTTTAATGTGCTATCTAATTCCATCAACAGCCCTGATTAATTAGTATAAATCCAGAGGGTAATGGACATTTGGGGTCTTCCCACTTAAGTCTATTGGAGGCTTTTACACTGAAAGATTGCCTAAACACTTATACATTTATAGGATCAAAT
TTCCAGAAAGGCAACTGCTGGGCATCCTGCAGTCAACTATTCCTGCAGAGCAAAGGTGAGAGAACCACCGCATGTCTCTACTAAGAGTGATTTTCATATTTATAAATTGCTGAAAAAAATAAAAAGAGTAACATTTCAAGGTGCTTGAAAACAATATGAAATTCAAATTTCAGTGTCCATAAATAGTATTTATAGATAAAATATGA
AGAAAATATATTATTTTCCTAACCCAGGAAAGCATTTCCCTTACCATTTCAATTTCACCATTAACTTTCAGCAAAAAAAAATCTTTGTATTCACAAGCAGTATAAATAAATAAATACATGGAGAATAAGAAGGCAGAAACAGCCCTGGGGGGAAAAAACACTGCCTCACCCGAGACTGTGCAGACCATATAGGTCTGCCTTCTCTT
TATTTCTTTTGGCCCTTACTATTAGCACGTAAACCTAAGCTTCTTATCAGATTGATTCATTAGCCTTAAGGAAGGCACAGAAAATTTGAGGGAAACAAGATATAAAGTCAGTGAATTCCAAAGGAATGAGGAAGCAAGCTTAGAGAAAGTTAAGGCTCTGGTAATTTTTTAAAATCAAAAACTATATTTTTTAGCAATTAAGTGTT
ATTGGCAAGTAGTCTACTTCATTTTATGGAAAGCATCCTATTCTTAAAAAATGTTTTCAAAATAATCACTTTTTCTTTCCTCCTCTGGAAAACCCATTGCTATAAAACAAACATAAACGTTGAACAGTTTTCCAGTCCCTTCTGACAGTGGTAGTTTAGGACTCTTAGGCCTAAATGGGCTTCCCTGGTAGTTCAGTCAGTTTAAG
CTGCAATTTTTCAAAAAATAAAACCAAAATTCATTTGAAATTGTTAGAGAAAACCTATATAAATTTTGGCCAAGAATAAAACATAATCTATAAATAATGTTATAAACAATGCTTCTTTTAAATATCTATTTTTATGTTATAAAAGCATGTTTTTACTGCAATAGCATCTACTACAAAGGATACTAGGTTAAGAACCAAAAAATCCA
TTGTCACCAAGCTCCTGTGGGGCTGCAGTGGATCAGTATTCTTTACATAATCCCACTAAAAAGGCACAGGTTAGTTGGTTAAAACAATGCACTCATTGTTTATAAAAATACTTGCCATGCGTGTTTCCTAAAACCTCCCCTGGCTTAACCACAAACCTGAATTTATAACAGAGACCTGTCTGGATCCTGAAAGGGGGTTAATATAT
CACTCACCGATATCCTGTCTTGGAACTCTGCTGTGGGTACAATGGGAATAGTTCCACCATGTTTTCCAAATTTCCTTTCCAAACTCTCTTGAACAGACACTATAAAAAGCCGAGAAATGAAGATAAAACGCTAGTAGGAAAAAACAAATGAAATACAACCCAAAGTAGCCCAAACTATATTCACAATCCTAAACTGAATAGTTTTA
CTCACTATTTGCAGATGACATGATCCTCTACGTAGAAAACCCTAAAGACTCCACCAGAAAATTACTAGAAATAATCAATGACTATAGTAAAGTTGCAGGATATAAAATCAACACACAGAAATCCCTTGCATTCCTATACAGTAATAATGAGAAAACAGAAAGAGAAATTAAGGAAACAGTCCCATTCACCATTGCAACGGAAAGAA
CATTTCCTATATTCAGCTATTAAGGATCTGGTCTTATATTTTTCCCTGCTAAAGTTGACACAATTAATTTATATTTTCAAGGAGAACTAAGTTTAAGTTCTATAAATAATCAAAACATATAGTGTCAGCCATGAAAATTTCCTCACATACTATAGACTACTTCGATTGCCCATAAAATTATTTTATCTAAAAAAAATTATTGAGCT
ACCCAAATCACAGACAAGAAATGGACAAGACAAGCCTGAAATATTTTGTCTTACCACAAAGCAAGAATGTTCTCAAAGACTGCTGTAACTGAAATATTTGTATAAAAATTCATTGATGATCATAAAAGTATAAAAATAATAAAGCCATTAGCCCTATTTAGAGGATAATATGTATTCAACTTATCAGTCAAAACACTGGTAAATAA
GGCCCAATTATTATTGTTAAGTTTCAGGTTACATTGATAAATAGTTCTATAGAAAAATACACAACAGGATAAGAAGAGAACATGAAGAATAACAATTGTGTATAAATATATAAATAAAAAATTTCTCAATGCTACTGGAGTTGAAAATACAGATAAAGAGGTAAATATCTTTCAAAAATGAAAGCAGTGAGATATCTGTTTTCACT
TATCCCTTTAAAAATATTCTTTTCATTATGGTTTATCACAGAATATTGAATATAGTTCCCTGTGCTAAACAGTATGAACTTATTGTTTATCCATTCTGTATATAAAAGCTTACATCTAATAACTGTAAACTCTTACTTTATCCCTTACCTAACTCATTCCCCCTTGGAAACCTCCCATCTGTTCTCTATGTCTGTATTTCTGTTTT
AAAAAAAAGAATGAAATCTGGCCACTTGCAGCAATATGGATGTATCTAAAGAAGTAAATCAGATGAAGTCAAATACCTATGATATCACTTATATGTGGAATATAAAATACGACACAAGTGGACTTATCTTTGGAAAAAACAGACATTGTGGTTGCCAAAGGGGAAGTGAGGAAGGGATGGATTGGGATTCAGGATTAGTAGGTGCA
TTCTGGCAATTCCAAGTCTTCTGGAAGCTCAGGCTAAAGACGATTCCTTTCTCTCAGACCATATTTCCAAATCATCAGCAAATATTCTCAGCTATATCTTTATAAATAAATCATGCCATATTCAATGAAAAGGAATGAACTCGCTGTGTATGTGAACAACATGGATGAATCTTACAGACATAATATAAAGTGAAATATGCCAGGGA
TCAGGTCTTTCCTCTGTTGGGAAGTGTCTATTTGTGTGGTTGCTGTCTGTGTCTTTGTCCATTTGGGCTGCTATAACAAAATCCCATAGACTGGATGGCTTATAAACCACAGAAATGTATTTCTCACTGTTCTGGAAACTGGAAGATCAGGGTGCCACATGGTCAGGTGAAGGCCTCTTCCTGAGTCATCATAGATATCTTCTCCC
GTTATTTTTTAATAGCCATCTTTAAAGGAGTATAGGAAAATTTTTATCTTGAAAACTGGTAAGTAAAGAGAAATTACTAAGTTTTATCCTGTCTTTTCTCTATAAAGTCTATCACTGGGTAACCAAATAGAAGAATTCAAAGTGCATCTTTATGAAGTTATATCAACTAAGATATAAATATAGAACTTGGATATTACCATTTTCAG
ACCTTTCTAGAGTCACCGATTGTGTGGACAATAACTGGCATGTCAGTCACTGCAGTGAGGACTTTAGACCCATGGCCCCATTTATTCTCCACAAAGACACTATAAAGTAGATCCTCCCAGTCACCACACTTCACAGAGTGGAAACACACATAGGGAGGCTTCCACAAAGACCCTGCGTGGAGTAAGAAGGAAGGGTGGCACTGAAT
GTATGCTGGAGTCCATGGGGTCACAAAGAGATGTACAAGACTGAGTGAGTGAATAACAATATATGAATCTCCTTATTGTACATCTGAACTAACACAATATTATAAATCAACTATAGTTCAATAAAAAGAAAAAAGAAAACTTTTGGAATCAAGAGAAAATTCTCACAAGATCAGAATATTAAATTATTTAGAATATGGTTCCACAT
ATAAAAATTGAGCGAAAATTGCAAAGGGATAAGAAGAATGAAGAATAATGGAAACTGAAAAAAAAACTTAAGAAAAAGAAGAAACAAAATAAGTAGTAAATATAAAAGCCAACTGAAGGAATAAAATTATGTAAGAATGTTGCTGTACTAAGCGTGAATGGACAAAATCTTTCTGTTAAAAGATAGGGACCTCCAGTTGTTTTTTT
GCGCTGAAAGACAATAGCTTAATAACTATCCCACTAGGATTCTTTTATTTTCAACAGGCTAAGTGAATTGTAAGTAGAGATTTTAAAGTGTTTTCAATTTTATAAACTATGCTTCATTAAATACCAATATCTAAATTGTAAAAATTATTCATCTAAATAAATTCATGTTAGCATAACCAGTATATGTTCAAATTTCTATCATTAGA
AACATGCTCCTATATTTCCTGCTAGAAGAATGCAATTAAGAGGATCAACAATCAATATATTATTTTAGCTTAGTGTGTGCATAAACACAAGATTATACGATATAAACTAAGGCACCAGAGTAAAACAAGTAATTAAAGTTAAAAATAATTACCAAGGATGATTAACTATTATAGGTAAAATTTTTAGCTTGGTCTTTTAAAAATAT
GTAACATTTGAACAAAGTAATTTATTGGGAAACAAGACAAAATGATTTTTCTTGAAATGCCATAACCTTACTAAGTAAAATAACTGAAGTGGCACCTAAATATAAAGGCATTTCCTTATTCGTGGATAGATAATAATTCTCTTTTCAGCTTTTTTCCTTGATCTTAGTAACCTATTAACATAAGAACTTCATTTTTTTCTCATCTA
CTTAAACTAATTTTATCTGTATTCTTCCATTGAACTCTATAGTAAAAATGCAGATTTCTAAATACAAACCTCTCCAATAAATATTTTGAAAAATATAACCTATAAAAATAAATAAGATTAATCAAAAGATTATCTGATATAAAGATATTTATGAATTTATATAAATTCCCTTGCCTTGATTATTATTATAATTTTTTTCAATTTAT
GGAGACTAATAATAGTAAGATGAACACAGGTTTAGATTCTGTGGCTCCTCTCTTGAGTGAGTAAAGAAATACACATTGGGGATACCAGGAATAATAATAATATAAAATTGTTACTTAATTTTTATGAGCAATATTTGAAACCATCCCAAATTATTTATGGGAACTATGATATAACATTAAATTACTTGTGTTTCCCTCCCTTTTTT
TCTCCATGTATTTATTCCCAGCATCTAGTGATGAATATACTATGTATGAGAAGACTTTGTGTGATAATAAAAGGTGTATATAATCAGCAGATCACAAGTATATAAATTTTTTAATGTGACCAAATAGTATAACTAATTTTGTGTAAAAGTCAAACAACTGGGCTTTATCTTTTATGTTAATTTGGCTTGTGATAAGTCTTTGAAGA
TTCCTGAAACATACATTTTTATTTCTTTTGGATAAATATTTAGTATTGTAATTGCTGGCTTATAGAGTAGATTTATACTTTTCCATTTGTTTATTATATATATAAAATAAATATATATATAGGCTGCATTGTGAGGCATGTGGGATCTTAGTTCCCAGGCCAAAGATATAACCCATGACCCCTGCATTGGGAGTAGAGTCTTATCC
ATGAGGATGGAATTCCTAATTCTCACTTTAAACATTTATTACTTATTAAAAATTGGTTTTTCATCCAGGTAATAATTTTATCAAACTTCTAGTGTGAACATATAAAGAAAAAGGACAAGCAAAGGAAAAACAAAAGCAAAGGAAAGACAAAAAGAAAGTGTAGGACTTAGAGGAATCTAGGTTTCTTGAGAATGTATGTATTATGC
AAAATTGATAACAAATAACAATAAGCAAAGATTAAAAATCTAGAGTAGAGGTTGGATTTTCAAAAATACAATATTAAAGGAAAAATAAAGTCACAAAAATTATAAATAAATATATATGAAGTTTGCTTTAAAAAATAGGGCCTTTGTTTTTTTGTTTTTTTGTTTTTTTTGCAAAGTAATAGTAGGTTATAAAAAAGAAAATTAAA
TCAGTGGAGAAATTACTCCAGAAAGAATGAAGGGATGGAGCCAAAGCAAAACAACACCTAGTTGTGGATATGACTGGTGATGGAAGTAAAAGTCCAATGCTATAAAGAGGAATATTGCATAGGAACCTGGAATGTAAGGTCCATGGATCAAGGTACATTGGAAGTGATCAAACAGGTGATGGCAAGAGTGAACATCGACATTTTAG
TGTAAGGAGTTTAAGACAAGATAGGCCAGCAGCTGTCGAGCCCAACCTAACCCATCTCGAAGAGCAGTGGTGTTTGAGGTTTGGTCACCAGGCAATGGTATATAAAGTCCAGTGGTGATGATGACCAAATTCTTCCCTTAGGCCAGTCTGAGGGTATCACAACTGAAAACTCTGACCTCTGGTAACCAATCCAGCAAGGATCCCAA
TTATTTATTAACCTTTTGTTTTTTATCGTCTATCACTTCTCTGTTCCATGCCCTTTGTTGAGGAAATCATTAAATTGACTTAAGACTGACTTTTCTTATTTATAAAAGCAGGATTGCTTTGAGGATTAATTTTATATCATAGACATATGTTCAGTGCTCATTCTTGGGCCTATGGCATCCAGATCTGCTGGCTAACTTTCTGTAGC
CAGCAGCCTGAGGTGAAGAGGATGCTCCATGAAGATAGGTATCCTCTCTGTCTGTGGCTCACTGCATAATTGTTCTTTCTAGGACATCTGAAAAAAAAATTATAAAGTTTTCTCCTTTTCTTCGGGAATATTTTGAAAATATTAATTTTATAGAAATGGCTATAATTCTTAATTTGGGAGGGTTTGACATTCTCTAGGGCAGATGT
ATCACCCTATTTCCTACCTGTAGAATGTTAGGAGTCTGACAATCTTTAATTTTGTTTTCTCCCTGTCACTTCCAGTCCAAACTAGCAGTCTTTCTGCTAGTATAAAATTCTCAAGAGTCTTGTGGGTCTTCCACATATATCGTAAACATTCTCTCCATTAGATAAGAAGTTCCTCCACAGATTTTTCTAGATGATCCCTTCTCTGT
TTCCCTTCAGAAAAGTGCTATATTTGCTGGCTTCCTTTAATTAAAAAAATTTTTTTATCAATTAAAGGACCTTCCTGGGCTTCCCAGGTGGCACTAGTGGTATAAAACCTGCCTGCCAGTGCAGAGGATGTAAGAGACATGGGCTCGATCTCTAGGTTGGAAAGATCCCCTGGAGGAGGGCAATTCACTCCAGTATTCTTGCCTGG
GGCACACATATAGGTGCATAATCTGTCTAGCCAAATTGATGCAGAATATTAATCAGTATATATACTGTACACTTTCATGCTATATTTAAGAAGGTTACTATATAAATTTCCTTCTGTATTTTTGTTTTAAAATTTCCCAGAAATAATTATTCTTTATGCAACTTGAATTTCTTAACACTAGGTATTGCAATTCTTTCCATGCACTA
AGAGAGCTCCAAAGACACCTCCGTCTTATACCCTGCATCAAGCCATTACTCCGGTCATCTCTGCAGGCACCTCTCAGGTGTGCTGAGTAAGAGAGGACACTATAAAAGCCTGCATTCAGCATAAGGATCAGGGCACACTGGTAACCCTCCTGTCCTCTAGGCAAGAGGAATCTTATCCTGAAGCTGCTCAGAAGTTAGTTCTGTGG
TAGTATATATAGTATATATGTGTATATATATATATAGCATATAGTATATATAGTGATATAGTATATATGTGTATATATATATATAGTATATATATATACCTATAAATAGGTATATATAGTACATATATATAGTATATATATATATATATAGTATATATAAGTTTGTGTGTATATATATATATACACACACCAATATATTATATATA
CAGCACATTAAAAAGCAGAGACATTACTTTGCCAACAAAGGTCCATCTAGTCAAGGCCATGGTTTTTCCCAGTGGTCATGTATGGATGTGAGAGTTGGACTATAAAGAAAGCTGAGCATCAAAGAATTGATGCTTTTGAACTGTGGGGCTGGAGAAGACTCTTGAGAGTCCCTTGGACTGCAACGAGATCCATCCAGTCCATCCTA
TATTTTCTAAACTCTGAAGAAACCATTAATTTGCCTTGTTATAATAATCTATTTTAATGGGCTTTTCAGAACTCCCTGTATGGCTACTAATGACTTAGAATATAAAAGTCATCTCATGTTTCATCTATCCCTAGTTTTATTTTCATTAATCATTATGAAATAATTGAAGCACTGACATTTTTCTACACAAATCCACAGCTGAGAGC
GTGTCTTTTGGAAACGGTGCATTTCATTTGAATTTTCAAAATTATTGAAATAATGTTTGAAATACCTTCTTATCTTTCTAAGGTCTATAGGATTTGAAATTATAAACCCCCTATTATTTCTGTTACTGATAATTTGTATCTTCTCTGTTATACTGATACTTAGTTTATTTAGGAAATAGTTCTAAAATTTTCCTTTTTTTTGGTAC
TGTGTTTTGGTCGTTCTATAAACCTACATGACACAAACTGAATTTCCCTTAAAAACAAAGCAAACGTTTTCTCCTCCAAGTTCTCCAATTGTAAGAACTATATAAACACACACACCGACTCACATACAACTGGGAAGAAAAAAAAAATTGTCATTTTTTTTCTTTTCTTTACATTTCAATTTTCTAACATGAGTTCTAAGTTTAAC
CCTCAGAGAAACTAATCTCTCTGTGATGCTTCCACATCTGTAAAAGTGGATTACAATTTCAGATATAAAATCCAAATAAAATATTCTTTCAGTGAAATATTATAAATAACTAAATATAATAATTCCAACCTCTGAAGGGAAGATTAAAGATTTGGTTAAAAATACAGAACAAAAACATTAAAATATTCCAAACTGTATAAGGCAAG
GCTATTCGAGGTTTTTTGTATTTCCATACAAATTGTGAAATTATTTGTTCTAGCTCTGTGAAGAATACCATTGGTAGCTTGGTAGGGATTGCGTTGAATCTATAAATTGCTTTGGGTAGTATACTCATTTTCACTATATTGATTCTTCCAATCCATGAACATGGTATATTTCTCCATCTATTAGTGTCCTCTTTGATTTTTTTCAC
AAAGGCCTAGAGTTTCTACTTCAGACAAATGTAGCTTCACATCTCGGCTCTACCACTTCCTAAAATAATGTGAATAAATACTCTTCTGTAACAAGGGGGTTATAAAGATGATGTAAATTGCTCTACAAATGGACATCTAACAAACTTCCAAGCCTTTTGTAGGGACACAAAAAGTGTGATTTATCTTATGGAGCAGACACTATGGA
GTCCATGCAGTCGGAAGAGGTGGACACGACTTAGTGACTTCACTTCACTTTACTTCACTTAAGGTATGACATACATACAGAGAAGTACCCATGTCATAGGTATAAACTATAAACTGTCATAATCTGAGCACATCTATGCAGAACCCAGAGCAAGAAATAAACCATTACCAGGACCTCAGAAACCCTTTAATTCACTTTTTACTACC
AAGTTCTCCATTTCCTCATCTGTCAAAAAAAATTAGTACTCTTAAAATCTTGTGGGATATACTCACATATTCCTACTAAAGAAAACCTATCTCATTTTATTATAAAACATTATAGTCTTCAGGGGCTCGGTTGAAACAGAGTTAAGTATTAAATCATCAGGCTTAACTTGATTGATTGCCTACCTTATAATGGTAATTATAATAAT
TTTGTAGCAGTTTTCCCAAACATCCAGCCACGAAAGTCTCACCAAAAGGCATAGTTTGCAAAATTGTTCTCATCCTGGTTTCTTTTCCATGACTTGAGTTTATAAATGGACACTGAGCAGAAAGTAGTTAAATGCTAGGCATAGAATGATGACTGCAAAACAGAACTAAAGCCACACAATTTTTGCTTCGACTAAAACTGGAAATA
CTTTATTTTCTTGAGCTCCAAACACTGGGTGGTAACTGCAACCACAAAATTAAAAGACACTTGCTCCTTGGAAGAAAAGTTATGACCAACCTAGACAGCATATAAAAAGCAGAGAGGTTACTTTGCCAACAAAGGTCTGTATAGTCAAAGTTTTGGTTCTTCCAGAATTCATGGATCAGTGTGAGAGTTGGACCATAAAGATAGCT
TGCTTAAACTCACATTTCAATTCAGGTATCTTTGAGTTGTAGGACCCTGGGCAGATTATTTAATTTCTCTGTGCTCTGGCTTCCTTCTCTGTAAAGTGAGTATAAAATTAGTGCCTCCCTCACATAGTTTTAGTGAAGACTTGGAAGGAATGATGCTAAAGCTGAAACTCCAGTACTTTGGCCACCTCATGCAGAGTTGACTCATT
GAAAGAACTGGCTTAATATCAAATGAGGAGAATCTAGCCTTGAAAGGAAATAGCTATCAGTGAAGATAAGGAGAATCCCAAATACATACACATTCTCATTTATAAAATTCAATCAGTATGATAGCATGGTGGCCAAGGCCATGGTCTTGGAATCGGACAGCCAGTGTTTGGTGACTTTGACCCTAACTAGTCTGTGTGACCTTGGA
AAATGAGTCATTTTTAAAAGGACTAACTACTGAACAGAAAAATGAACATAAGAAGAGATAGTTGACATAAAAATAAATACAAGTAAATGGGCCTTAAATGTATAAAAAGAAGACCAAAGTCATTTATAACAGAAATGCAAATAAAATGACTCCAAGATAGCATTTTCCACTAGCAGACTGGCAGAAGTTGAGAAATCAGGTAACAT
TAGTATTAGTGTCCTTATGAGAAGAGATATCAGAGAGCTAGCCCCCTACCCCAGTCACAAAGAAGAGGCAGTTTGAACTCATAGTGAGATGATGGTTAGTTATAAACCAAGAGAAGAGGCCTTAAAATGAACCTTTTTTTCCTACCTTGATCCTGGATTTCTCAGCCTCCAGAACTGTGGGAAATAAATTTCTGTGTAGTCTGTGG
GGAGAAAATATACCTCTTTGCCCATCTGGACTGAGAACAAACTGAGGGTTTGGGTGAGGCATGTAGTCCGATCGAGGGAGTAGGCTATCACTGAGATATGTATAAACTCTTGACTGTCTTGAGGGTCTTCTAGTTAGGAATGACTGCTGGAGCAATTTATTTCCCTATTAAGAAGCAACTGCAAGAATAAATGATAAACACAGAGT
GAACCATCTTCCCCAAGTTAAAACTCAGGCTTCTTTTATACTAGAAGGGGATGAGATGTGGTTCGTGCAGCTGTCCTTATAGGTCCAGCAACAGTGTTCCTATAAACCTCCAACAAGACAATTATTATCTTCTGTTCTGCAACTTTTTATCTCTATATGAGTGTAAAAATGTTAAACCTTTAAAGATCAAAGCCTTGAGAATAGGT
AAGTGACTTAGCATAGCATAGCATAGCAAAGCTATTAGTGTATGGAATGAGATATCATTGTGAAATATACAGCACAGGTCTAGACTCCATAAATGTTTAATATAAACTCACTGAAAGTTTCTTTATCTTCTATAATCCTCTCATTCTACTCCATGATTTATTCTAACCTAGTGGCTAGGCTCATCCTGCCAATTTAATCTATATTT
ATCAGGCCTGGTTTACGCAACGTGTGGGCCCTGTGCATTGTAAACTGTCATTTACATAAGGGGAAACTTGGTAGACCGCCTCTCAAGCTCCATGACGGTTTATAAATAACAGCAGGCTGCACATTCTGCTGCCTGAGAACCTTTTTCATCTGCTCTCAGGTCTGAGGGTTGTCTGGGGTGGGCTGTGGGGGACCTCACTTGTCTCC
AGTAGATATGCAGTATGGTATATGTATAATGTTTATATATACCATATTTAACAAATTAAATAACTTGTTCTTTTAATAAGTGAGAAGAGTTTTAAAACATTATAAACATATATTTTCAGAAATATATCTCCCTTATTAACAATGATTTGGATATTTCCTTTGAGATTTGGTTTGATGATTTCATACAGAATTAGAAATTTAAATAA
AAAACTGAAATCAAGTATATCAGCTATATATATATAAAATATATATATTATATATATATATAAAACATATATTTTAAAGTATATCAGCTATATATATATATATAAAATCAAACCCAGTTCTCCTGCATCACAGGAGGATTCTTTACCATCTGAGCCACCAGGGAAGCCCTAATTTCTCCAGTAAAAGGATTTTCAGATAGGCTCAT
CATAGTGTCAAGCAGGTAGGATTCAAATCCTGTCCCCATCACCTACTAGCCGTGTAGTCTTGGGCATGACCCAACCTCTTTGATCTTTGGTTTTCTAATCTATAAAAAAGTGATGTAAGAGTACTGAGCTTATAGATAGAATTAAATGAGATAATAATGCAGGTAAGCACTGAACAAAAAGTTTGGCATGTAATGTGATCATAAAT
ATTAGTCATATATAGGCCATTTTTATAATGGTTATAATTATAATTATTTTCATCTAATTAATTCAAATGGATTTTTCTCTTTTCTTAATTCTTGAGTATCTATAAAGTGTCTGCTTAATATCCAGGATACACTCTCCTGATTCATTTGCTTGCATGATTAGTTTCTTTTCACACCCTTCAGCCTCATTCACTAAAAGGCAAAGATT
TCCTATGTTGAACTATGGTTTGCACAAAAAGAAAAATAACTGCAAAGTGAAGACAATTTAAAAATCAGTGTATCTATCTGATAAAGTATCTTTACATACCTATAAAGCATAAAGCTTACATAACTTTTTCTAAATTCTATTATAGTAAAAACCTCCATACCTATCACCATCATCATTGTAAACTTGAGAGGTTATAGTAACCAAAA
TTGTATATGATAAATTTGCAGGATAGAAACCCTGGTTTTTGATAAGGATCAAAGACTGCTGACTTTGCATCCCCTATTATCCTCCATGTGTAACTTAGGGTATAAAAACCCCTGTTGAAAATAAAGCTACGGGCCTTGCTCACCAAAGCTTGGTCTCCCCATGTCATTCTTCTCCTTAACTTCCAGCTGAGTCTCCATCTGGAGCA
GGTAATATAAACATTTAGTTAAAAAACAAGCTGAAAACCCAGAGAAAAATACCATGCATGAAGCAGGCAAATTGGCTAAAATGTTTAAGACTCTTTTATATATAAAATATTATTACAAATCAATAAGAGCAATTCATTAGAAGAATAGGCAGATATGAACAGAGAGCTAACAGATTAAAAAACACAAATATATATGAATGAAAAAT
ATCATGGTGTGATTTCTACTCTTAGAAAATCACTTGAAATGTATATCTCCCTTTCAATATTTTCCAATCCATCAAAACAGCATGTAGAGTACCATGCACATATAAATTATTTCTATTGAATCACCCAAGTTTTAATCATCCAAGTTATTTTCCAAAAGTTCATAAAAAGAAAGCTTATTTTTCTTTAAAAAAAAAAAAAAAAGATT
AAATTCTGTTCACTTGGAGACGGATACCATGTTCATGGATTTGAAGACCAATTGTGGTTAAAACATCATTCTTCCTAAACTGATCTATAGGTTTAATACCTATAAAAATCTCAACAAATATCTTCATAGACATAGACAAGCTTACATTAATATTTATCCAAAAGGAAAGCAGTTAGAATAGTTAAAACAATTTTCAAAAGAATAAA
CCTGGGGGAGGAAAAGGAGAGTCAAAAGGGGGAGAGGGCAATCAAGCCAGTAATCACACTTCTAAGTAAAAATGGGTCCTGAAGATTGGATTCTTAAAGGTATAAAATTGATAACAAATACCAAAAATAAAAGATTAAAACTCTAGGGAATAAGTTATACTCTCAAAAATACAATATTAAAAAAATAAAACAAAATCACAAAAAAT
ACAGCATATTAAAAAGCGGAGACATTACTTTGCCAACAAAGGTCTGTGTAGTCAAGGCTATGGTTTTTCCGGTAGTCATGTAGGGATGTGAGAGTTGGACTATAAAGAAAGCTGAATTGTGGTGTTGGAGAAGACTCTTGAGAGTCCCTTGGACTGCAAGGAGATCCAACTGGTCCATTCTAAAGGAAATCAGTCCTGAATATTCA
TTTTAATCTGATTCTGTAGAAATTAAATCAAATAGACTTATATGTTCTTCTTTGGAAATCATGTCACTGTATAATTATCATATTAGTGTATACTGATTTATATAAAATTTTTCTATTAAAAAGTCATATAAAAACTAAATTTCTTGAAGCATGTATATTTTTTAGTTATCCAAAATCTGGTCATATTTTATACATATTCGTTGAAT
GCTGGAACTGAAATCCAGGAATGATTGATTCTGGAATCTGAGACATCAACTAGTCTCTACTGGCGGGATTACCCAGCTGTTCATTAAACTCTTACAAATTTATAAACTTTTGGTATTAAAGTATGATTTAGTAATACTAATATTACAGTAGAATATGTTACTAACTATTAAGTTGCTTTTATATTTACCGCAACCTGTGAAATGTG
AAATTAAGCCCTTTTGCCAAGCCCCTTCATACTATTAAACATGCCAATTTTTTTTTCTTGGTATAAATCACAAACTTCATCCTTCAAATAGTCCCAAGCATATAAACAGCCAGGCTAAAAGTAATTATGTTTTATTGTAAATTGTTCCCTGGGCTTTTCTGAAAATCCAAAGGCAAGGCAAGGAAGAGTAGATATCCTGCTAGAAT
AGTCAAATAAATCTTCTCTTTTATATACACATACCTCAGGGAAAACAGAATTTTATGTAAATAACTGCAGGTGGTGATGTAACAGTATTACAATAGCCCCTATAAATTCTGGAGTTTTTCAGCTGTGCTCTGAGCAAAAGCTCTGAGTCTCTGCAAATTCTGTTCCTTCTCCCTGGAGTACCCTTTTGCTTCCTCACTACTTACAC
GGGTTAGAGATCAAATATTAGAAGAAAAGACACTCCTAATACTCTTAGCACTTAGGAGATTACCAGGGTTTGGGGAGCCCTGTGCCAGAAACTGGTAATATATAAAATTTCTATTATCTCATAGATGGTTTCTCTGTGTAGGGGAAAAGCTTATGAGGTTTCCTGGTGATAGGGCACGTTTACATGTTCTCTGTCTTAACTTGTTT
AAGCCCAAATCCAAAGCTAGACACTTCTCAAAGATGCAAATACATCATCATCACCACCACCATCATCATCGTGATATCAATATCAAGTCAATTCTAATGCTATAAAATAGCCAGAGTATGGGAACTTCCAGATGTTCAAGCTGGTTTTAGAAAAGGCAGAAGAACCAGAGATCAAATTGCCAACATCCATTGGATCATAGAAAAAG
TGTTTTACCTTAAACACAGGTCACACAGCACAGACTGTTTCTCTTACTTGGATATAAGTCATAAAACCCAGAGCTACATAAGCTGTGACCTAAAAGTTTGTATAAATCATCTGTACTATGTCTGTTTCTTGAACACCCTCCCTACTGCCACCACTCATTGAACTCAGTTATAATTATTGTTAACATTACTGCCACTTCCATTTTCC
ATTCCTGAAGACGGCTTTGGCTCTACCTGTTTTTCTGAGGTGCAGTTCAGAACAGAGAAGTCTTACACATGACTAAATGTTCCCAGCTTCTAGAAGTGGTTATAAAACTAAGAATTCCTTGCCATACACATGAATAAGTCCTCCTTGGTGAGGAAGATTGGGCTCACAGAGGAGACAAAGATCTATTAGTATCCCAGAAGTAACTG
CTTATAGTTGTCTCTTTTATCCTCAGGTGACCAGTTCCAGGACACCCCTCACCCACCTGTGCCTGTGGATACTAAAATACGGGGATGCTCAAGTCCCTTATATAAAATAACCAGTGTCATCAGCCCTTTGCATCCACGGGCCTGACTGTATATTCCTCTATAGGTCTACATTGCAGTTTCAAAAATTAAAAAATAAAGTTCATTGA
TGAAAGGCTCCTCTGCCCATGGAATTTTCCAGGCAGAAACTCGGGTGGGTTGCCATTTCCTACGCCAGACAATCTTCCTGACCTGTACTGCTGGTGGGAATATAAATTGATACAGCTACTATGGAGAATGTGTGGAGATTGCATAAAAAAGTAAAAACAGAACTACCATATGATCCAGCAGTCCTGCTGCTGCTGCTGCGAAGTCG
TGTGTACAAACGTGTTTATCTCACCACCCAATGGTAATCATATTTTGACTCATTTTCTTGTCAGTCCATTTTCTATGCACATACATTTATTATGTATAGGTATAAACACAAAGTATGTTAAGAGATAGATATTTTAACGTAATTGACATCGCAGTTTATATACAGTTTTTTATTTCTTTTAAAAACCTACAATTACTGATTCTAAC
ACAGCTACTATGATGCAGGTGTGCTGGCTTCTGCCCCTAACCTCTACTCTAGTGGTGGACTCGTCATGAACAAGCAGTATTTCCACATAATACCTAAGTGTATAAAGCAGAAATTCAGTCCTCTTGCCCTTGCCTCTTTCATTCTCATGCCCTTGAGGTAACCAGCGGTAACAGTTTACTTAGTAAGTAAATATTTGTTAGATAAA
CAAGAGGAAGACATAATTTAACTGAGAATTGTACCTTCATTGGTATAGTCATAAATCTAGTAAAGATTAAGTCTAATACCTTTTCTAAACGGCTCCTTTTTATAAAGCAGTGTAGACTATTTAAACAGAGAAAATTATTTCCTTTAAATTCAACTTTAATTGTATTTTCCTCTTTCAAATATATAATTTAAATTAGCAAATTAATA
TGTAATTTTCTCTCATATCCTGCCTACTCCTCATGTTCCCTAATAATTACCATAAATGCAGAAACTTCTGGTACAGTGCCATTTCTTTTCAAGCACAGGGTATAAATAAAAATATTGGAACTTGCTCCTTTCTTATGTTAAATGTGAAGAATAATATTCATTACTATATTTGCAGGCTGGTGTGGGGGGAGGTGGGCAGAATTAAA
TATTTATTGGACATTAGTTGTAATTTTGAGTTTAAATAGACACTTGCATTTTATTAATTTAGAATATTAGTTTTCATATCTATCAGTTTATCTACTTCCATATAAAAAGTACATATCAATGTTTTTTATCAATCCTCTCTATGAAAAATAAGCAGCTGGCCACTGAAAAATAGACATGGAATACTTGTATATTCTATAAATTAATC
GATTGGCAAGAATCTCTTAAGGGAAATAAAAAGGACATAATAGGGTTCACTGGAGGAAAAATAATACAGTCAATGTTCAAACATAGCTTTATTGTTTTCATATAAAAAACAAACATAGGTATTATAACAAGTCAAGCAAACCTGAAAAATACATGGTGGAAGAAGTGATCACTGAAGCCCCACCCTCTTCACTAAATTCTTCAGTG
TTGAATAACTTTCTATGATGGTGGTTTCTATTCTGGAGGCTAAAGGATTGTAGTTATTGCTTCTTCTGTCTACCCTCTGGTGCATTAGGCTAAAGGCTTGTATAAATTTTCTGATGGGACAGACTGGCAGTGGGGAAAACTAAGCCTTGTTCTGGTTGGCAGGGCTGTGCCTAGTAAAACTTAAATCTGATTGTCTAAAAATGGGT
AGAATATTAGCCACTTAAGGTCCTTGATGACTGTTTTTACTTCACATGGTGGTTTGCACAAACACGGTTAGAAAATTGGTGGTAGCCACAGGAACATATTTATAAAACCCCATGTCTTGTTCTTGAGTCAGACATGGAGAGAGGGATAGAAAGGTTGCCATCCTAAACGGTGGACCTCTCCCCCTCCAGTATCTGCTCTTCCATGC
GTAAGGAGAGAACTATCCACAAACTATATTCTGAATTAAACTGATTTTAGAGTGTATGCCAGGGGAGCGGTATGATAAAAACCAACTCCAATAAGTAAATTATAAATTCACAGCAATGAAAAGAAGTAGGAAAAAAAGATTGGCAAAAAGATTGCTGTATAACACTTCTGTTAATCAAATTATTAAATTCAACTATTTAAATTATG
TGGGTCACAGTGGAATTTCTGGGTCATGGGGCATATTAATATTCAATGTTAGGTAAATTATTTTCCAAAGCACAGTACCAATTTGTAATCCTGACAGTAATATAAAAGAGTTCCCATAGATTCACATCCTAACACTTAACTTTAAAAAAAAAATGTTTGCCAGTCACATATGTGAAAAATCTTATTGGATTTTTTTTTTTTACAAT
TACCCAAATCCCACCAAGAAATTTACATCTAATAAACAAGGTCCTACATTATCGCACATAGTATATTTAATATCTTATGATAAACCATAATGGAAAAGAATATAAAAAAGAATTTATATACATATAACAAACACTTCCTGTACAGCAATTACACTGCAAATCAACTATATTTTGATTAAAAAAATTTTTAATTAATTTTTAAAAAC
GATAACCTGAACACTAAAAATAGCACTGAAGTTGCAATTTCACTTTCTACTTCTGCCCCAACATCTCACACTCTAAAGTTTAGAACAAAGTCTTAAATTCTATAAACTTCTCTTCAGTTGACTATTCACCTTAAATCCATTATCAAAAGATACGAATCTGGTGTTCTAGAAAGCATTCATCACTCTAGGTGATACTAGAAGATCTG
CATGGAGTCGAAAATAGTCGGACACGACAGAGCGACTGAACTGAAATGAATATTGTTTCCTGTGCTATACAGTAGGACCTTGCTGTTTATCCATCCTGTATATAAAAAATTTGCATCTGCTAATCCCAAACTCCCAATCCTTCCCTCCCCCACCTCCTAAACAATGATGCATTTTTGACAAACAATTATTATAATGAGGAAAAGTT
ACAGCTTATTAAAAAGCAGAGACATTACTTTGCCAACAAAAGCCCATCTAGTCAAGGCTATGGTTTTTCTTGTAGTCACGTATGGATTTGAGAGTTGGACTATAAAGAAAGCTGAGCGCTGAGGAATTGATGCTTTTGAACTGTGGTATTAGAGAAGACTCTTGAGAGTCCCTTGGACTGCAAAGAGATCCAACCAGTCCATCCTA
TCTCTCACAAATTAAAAAAAAAAAAATAGAAGTGGAGAAAACACTTTCAAACTGATTCCATGAGGCCACTCTTATGATAATAATTTAAAAAACAGACAAGTATAAAAAAAGGCATTAAGAGAAAGAAAACTGTAGACCAATATTTCTTATGAATAGAGATTAACAAATCTTCAAAAAAATACTAGCAAAGCGAAACCAGCAATATA
ATGGGACTTCTTGTTAGTATGGGCAGGTTAAATCTTGAGGAAGAAAATTGAAAATATGACGATGTTTACCACAGGTTGATAAAGTGGATCCTGCTGGGTATATAAATTCTGTAATAAATTTGAGAATAGAGCATATGCTCTTGAAAGGAAGAGGGTAAATTGGAAAGTATATATATTACATCAATGTTGAAAACTTAATTATAAAG
CTATTCGAGGTTTTTTTGTATTTCCATACAAATTGTGAAATTATTTGTTCTAGCTCTGTGAAGAATACTGTTGGTAGCTTGATAGGGATTGCATTGAATCTATAAATTGCTTTGGGTAGTATACTCATTTTCACTATATTGATTCTTCCAATCCATGAACATGGTATATTTCTCCATCTATTAGTGTCCTCTTTGATTTCTTTCAC
ACCAAGGAGAAGGCTCTCACCAGAGCCCAACCCAGCTAACCTTGACACCCTGATCTCAGACTGCCAGTCTCAGAACTCTGAGACATACATTTCTGTTGTTTATAAACCACTCAGTCTAAGATACTTTAGAGCAGCCTGAACAGACTAAGACAGTGGATTCATACTACTCCCTGATTTCTGCCTCACCTGGCTTCCTATGTGTTGTA
ATGGTAAACATAATCACATACAGACATTAAGCCTGCACTAGAAAAATCAATGTACAGAGAGATTCCGCCTTTGCCTTTGGTCGTATCAAGACTTTACAGCTATAAATAGAAAGCATTTAAAATATTTCTCTTTGTAGATAGACAAGTGAAACTCATCACCAGCTTTCTAGCTAGAGAGAACCCTTTGTGTGTTAGGGAAAGTCAAG
CAGTATCTATTTCTTGATAACCAGTGAGTGATGGTTTCTTGATAATCAGTGATGCTATACAGTATTTGGAAGATGACCATTTTATAAGCATGTCAGTCATTATAAAATTGCTACAAAAAGTCTCCCGATGTATTCTTACACCACTGGTATATGAGCATTCTCATCTCCTTCACACATATTCCCTACATAGATTTGAAAAAATTCTT
ATTTAGTATGGTAAGAAAAGTATTATAATAAACTCAGGAATAAATTAAAATGAAGTGTGCAGAATCTACATTGAGAAAACTATAAAGTTTTACTGTGGAATATAAATAAAGTGAATAAGTAGAAAGATCCTTGGATAATAAATCTCAATTTAGTTAAATAATTCTTCAATTTGAACCTGAATGGACTCTTTTTGGTAATATGACTG
CTCTGTAAATCAAATGACTTGTTTTCTCCCAAGTGCCTTTAAGATTGCTAACTGGCCCTTATCTGAGAGAGGGTTTCAGCTGGGGCTAATTTTTTAATTTTATAAAAAATAACAGTGCAGCACCCCTGCCCTAAAAAAATGGAACAATCCAGGCTTCTACCACCTGTTTGGGTGAAACCAGGAGTCCTTTCTCTATGGAACAGATG
CTTCGAACACGGATCAAAACCTGAGCTCTCAACAGTGAAAGCATGGAGTCCTAACCACTGGACAAAGGGAATTCCTGGTTTTTGCACTTTTAAAGAATTATATAAAAGGAAAAAAAATATGCAACATAGACCGTAAGTGGTCCACAAAGCCTAAAGTAGCATTATGTATCAAAAGTTAACAAAATTTTTAATGCTGCTGAAAAATT
ACAGCATATTAAAAAGCAGAGACATTACTTTGCCAACAAAGGTCCGTCTAGTCAAGGCTATGGTTTTTCCAGTGGTCAGGTATGGATGTGAGAGTTGGACTATAAAGAAAGCTGAGTGCAGAAGAATTGATGCTTTTGAACTGTGGTGTTAGAGAAGACTCTTGAGAGTCCTTTGGACTGCAAGGAGATCCAATCAGTCCATCCTA
ATGTGCTTCGCCTGAGGTAGCAGAGTAAGAGAGAGCCACCAAGTCAGCACTCCAGTGGAAATCACTAGGTGGCAGCTGAAGTTCTTTGCAAACAGATAACTATAAAACAAATCCAAACAAAAAATTTTTCATTTCAAATCCAATTTTTGAACATGCACCTGACTTCACTTTCTCTGCATACTTTAGATTCTAATTCACTGCTAGAA
CACAGGATCCTGTCTGCCAAGCCAGAATTGAAGGTTATCACCTTTGCCTTTAATAAGGATGCTTCGAGAAAGGTTGCAGGGAGCTGGCTCCTGTATTTGCTATAAACACACTGTCAGATCAATTGTCAAAATGTTACCAGGATCACATCTGGGTGATAACTTGTTTTTTAAATTTGATGCCAACCATACCATCAAATGGGCTTCCC
GGAACTAGATTCCACATGCCACAACTGAGAGTTCACATGCCACAAAGATCCCTTGCACTGCAATTAAGACCCAAGAGAGCCAAATTAAATAATAAGTAAATATAAAAAAATAAGAACCAGCACCAAAGGATAACGGTTTACCCTAAGCCAGGGTGTGGCTACATCACACTGATGGAAGGAGCCTACCCCACCCAACTGCTTCAATG
ATAGAATGCTTTCAATATGAATCTTTAATAAACATTAGGTCAAGACATAAATAAATATAGTGAATATATAACTTTGTGTTCTTAGGATGGTAAATTCATATATAAATCAATATACACATAGAATGAATAAGGAGAAAGTGTGAGAAGGGAGTTGAATTATTTTTTTTTCATTGAGGTTTTTGATAGTTTTTGAGACATAATTGACT
TTTAAATAATTTAAGAATTGGAAAGTCAGTCCCTGTGGCTATGTCTGTGACATCAATAAAAACACCACTCAGTTCTGAAGAAATGTGATTCATGAGATGGTATAAATAAGATCTCTGGAAAAATGCAAACATTTCCCATTACATTGAGGATAGAAATTTAGCTAAGTTGAAAACTCAGGTAACTTGTTAATAGGACTTGACAAAGT
TCAGGAGACAAACTGATGTACTCAGAGTAACAACCTAGTCATAGGTAAGAGATTTTTGGAGGATTTTCAGTGGATCATTATCCTTCCTTAATTTGGTAGTTATAAAGGGATATACTTTTCCATTAATCAGTAGGCTGAAAAGACGAGTCTCTGAAAATAGGATCTTACTCTATCATTTGAATAGTACTTAAAGAAAAGGTTTATTT
CCAAGATTTTCATTGTGTAATTTATTTTCACAATTATCAACAATTTCTGTTGTGAGCATGTTTTTTCCAGTTTTATTAAAAAATAATTGACATACAGAACTATAAAGTTGAAGATGTCCAACATAATGATTTGACTTACATCGTGAAATTAGTATCAAGTAGGTTTAGTGAATATCCATCATCTTTTATACAGAGGCAACATTAAA
ACAGCATATTAAAAAGCAGGGACATTAGTTTAAGAAAAAAGGTTGGTCTAGTCAAAGTTATGGTTTTTCCAGTAGTCCTGTATGGATGTGAGAGTTGGACTATAAAGAAAGCTGAACATTGAAGAATTGATACTTTTGAACTGTGGTGTTGGAGAAGACTCTTGAGAGTCACTTGGACAGCAAGGAGATCCAACCAGTCCATCCTA
ACAACAAAGTAAATGGCAATGGGATCATGTTTATCAATAATTACATTACATGTAAATGGGTTGAATGCCCCAACCAAAAGACAGGGACTGGCTGAATGGATATAAAAATAAGATCTCTATATATGCTGTCTGCAAGAGACCCACCTCAAACCAAAGGACATGTACAGACTGAAAGTGAAGAGCTGGAAAAAGATATTTCATGCAAG
GAAGAAGCATGAAGAGGTGGCTGACAGTCAAAAGAAAAACAGTCAATAGACATTAACCTAGAAATGGTACAGATGTTAGTATTATTTTAAAATTACCTGTTATAAATAACCCCAAACATCTAGTAGAAAAGGTAGACAGTGTGAATCAACACATGAAAATTCAGACTATAAAAAAAAGACTATTTAAAAACAGTGAAAATGCTCAA
CCTTGCCATGAAAACCGTTTCATGGAAAAGTATAAAAAAGCAATTAAAGACCTTACTTTTCATTTATATTCCTTTAAATAACTCTGCTTAGAAATTTTCTTATAAACCTACACTGTCCAACATGTTGGCTATTGGCCATATGTAGGTATTGAGTACTTGAAATGTGGCTGATTGGAAGAGTAGGGTTGCAAGTATAAAGTAAACCA
GAGGATATGCTTTCTTCAGTTTAAAGATTTTCCCAAATCAGCCAAATCATTTTAGTAGTCTTTTAAACCAATAGTATGAATTGAGCATTCCATTAATACTTATAAATACATCATTAACTTCAGATTTTTAGACTAGTGAGGTTCTATTTAGTACTTACATCTTCTCATAATGAAATACAGTCATGAACCATGAAATAAAATCTGAA
TAGACACAAAATTACTGAATCAAAGGTATATGACTTTATTTTCATAGACACTGTCAAACTGCCTTCCAAAAACACCTGAACAATTTATATACTCACTATATATAAAGTACATCCATTTTTTTCTGTCACCAAAACAGAACATTATTAATCTTTTTAACTTCTGTCAATATAACAGGAAAAAAAATATCTGATTGTTCTGCAGAAGG
GTGTCAACCAACATTAAGGGCTTCCTTCAGAGTTGTTTGTATTTGCTGTGCTATAGCTTGGAGCACCAGAGAAGACAGTTGGGACATATCCTCAGCAAACTATAAAGATAAAACATACACTATTTTTAACTAGTATAAAGCCTAAGTAATTCTGTTCATGATTGCTTTATTTAGAAATTGGCTTTTTTTTTTAATGTTAATCTTAC
CTCACTGTTGGCAGATGACAAGATCCTCTACATAGAAAACCCTAAAGATTCCACCAGAAAATTACTAGAGCTAATCAATGAATATAGTAAAGTTGCAGAATATAAAACTAACACAGAGAAATCCCTTGCATTCCTATAAACTAACAATGAGAAAACAGAAAGAGAAATTAAGGGGAAAATCCCATTCACCAATGCAATGAAAAGAA
ATGTCTCCACTGTGAGGTGTCTGTTTGTCTTTCATGCATTTTTTGACTTGGTTTTCAGCCTTTTCTCAGTGATTTGTAGGAGAACCAAATATGTGTCATTTATAAATCTATGCATTGAGGTCTCTCCTACTCTGTGGCTTGCCTTTTTGATGCCCTTAATGATGTCTCTTGATGAACAGAAAATTTTAATTTTAATGTAGTTTTTA
TTTTAAAAATAATTTTTAAAAAATCCCACTTGGAAACCCCAGTAACATCAGTTCTATATAGAGAGCCAGTCCAAAGAGTTTTAGAAGGCAATTCAATTCTTATAAATAAGCTGGGTGAAGATTTCATCCTTAATAAATTTATTCTGCCCTTTTGATATTTAATTGCACTTAAAAGTATACTAAGATGTCTTTAGTAGAAATAGATC
TAGCCATTCCCTTCTCCAGGGTTCTTCCTTACCCAGGGATCGAACCCTGGCAAACCCAGGCAGGTTCTTTACTGTTTGAGCCAGTAGGAAAGCCCTACATTATAAAGTCAGCTGTCTACTTTAGAGTTGTTCTGTGATTTTGAAATATGATGCAACCTACATAGCAAATTTGATCTTAAAATTCTTTTCAAAGTTATTAAAATTCA
TTTTAATGGCCGAGAAATACTCCATTGTGTATATGTACCACTGCTTTCTTATCCATTCATCTGCTGATGGACATCTAGGTTGCTTCCATGTCCTGGCTATTATAAACAGTGCTGCAATGAACATTGGGGTACACGCGTCTCTTTCAATTCTGGTTTCCTCAGTGTGTATGCCCAGCAGTGGGATATGTCATATGGCAGTTCTATTT
GAGTCCCATAAAGGTTAGAGCCTCTGGTCACCACATTTTCCTCAAGTGATTTATAAGTAGTCTTGTTTTATATGTGTTGTTATCTGGACATTTCATATAATATAAACATAAGGAAATATAAGAATACAAATATAAGTATATATAGTTGATCAATGTTGAACTCGCAGCCACCTGGCTCTATTCCTCATACCTTAAGTAAGCTTATC
TTAATCGGCAAAGTCAATTATTTATAGTGACATAATAGCGAGCAAAGGCAAAGAGTACACACACATACTAAACTCTTGAAGACTATCAAAAACATGATCTTATAAAACTCACTATCACAACAAATAATTTTGTATGAAAGGAATCAGACTTAGGCACCTGGCTTCTTATGCATATGAGTTCTTTGGGAGCAATCTTGAAGATGTAT
AGGGTAGAACTGACCCGAGCAGGAACCGCACCCACCTGGACGATTCAAGCATCATGAAAGAACATATTCCCTCCTGTCATTTACTCTTTCTGTCTTTAATTATAAATACTCTTTGTCAAGTGGCCTTTGGTCAAGTCCAATATTTCAAAATAAATACATAGAAAATAAATAAAAATTAAAAAAAAAATCTTAAGGTCAAATTTCTT
CAAAATCTTTGTAGTTTCCAAGCTCAATTGGTGACTTTGTGCAATTAGGAAAAGGCATCTCCGAAGACATTTTATAGTTGGGACACTGTCATAAAATGCATATAAACTCATGGTGGTTGACTGGGAAACGGTGCAGTGGCTGTCGCCCTCACAACAGATTTATATCTTTATGGCATAAGATCAGATCCCTGGCCAATGCATATGTA
ATTTCATCTTTGACAGTTCTGCTTAATGTAGCAATACTGTGGCTGGAAAGATCTGGAGTTAGAAAACCTTGTATGCCTTTTCAAATAAAGATGACCTATTTATAAATATGAGTATTAACAGCTGACAACACTGCAGTTCTCCAAGGAAAGGATTCCTGCTTTAGTTCTTCAAAATATTTCATAAATGAAACAATTTCATTTTATTT
CTTTTGCATATGGTAAGTTTGAAAGCCTGGCTTCGATTAGGACTGCTGTCCTTGCATGACTCCACCCCTTCCCCCATTATCCTCTATGCACAACTTAAGGTATAAAAACTACTTTGAAAAGTAAAGTGTGGGCCTTGTTCACCGAAACTTGGTCTCCCCATGTTGCTCTCTCTCTCAAATTCTGGCTAAGTCTCCATCTGGAGTGC
TCTTCACAACTCTGTTATGGCTGTTTTCTATCTCCTAAAAATATAATTTTATTTCAGAGAAATTTTAACTTATATAGACTAAATTATAAGAATATAATGTTATAAAGCAGAGGAGATGAATATTTGTTGCTTAGGCATTGCCCTTTCCACTGTTTCCTTTTCTTGGCCTCCTTATGGAATGGGAGGTTGCTGTCCATCCTCTTTCA
CAGGTCTTTCTTTGCTGGTCCTAAGAGAATGTTTTCATGTGTGAAATTATACTTCCTTAAATCTTTAAATTGCTTTTAACACCTTCCCTTCTTAGGATCCTATAAAACTTGCAACATCTGATACACTCGTGTGAATGGCCAATACAAGGTAATAGGGGCAGTGACAACTATAAAGGAAGCTGCTCTTTTCATCTCTTGTCACTCTC
AGGGACCATCAGTAAATATATATATATATATATTTATAAATATATATATGTATTTTAATATATATCAGTAAATATATATATATCTATATATATATATATATATAAAAAATACAGAGGACCGTGACTATAACAACCAAGGCAGTGCTGAGAAACATGCAGCCTTCTTTGTTGAGAGCCAAGAGGCGGGCCTAAGGGGTAGATGGTTG
GTACCCTTTGACCTTCAGTGTCCCAAGGTTGAGTGGTGATATTACAAGGAGAATTTCTTGGCTCTTCTCACTGAGAACGCTCTTTAAAGGTTTACAATACTATAAAAATATTATACTGGGAAAGATTAAGGGCAGAAGGAGAAGGGGGTGACAGAGGATGAAATGGTTAGATAGCATCACTGACTCAATGGACATGAATTTGAGCA
TTTCTTCCATCTCACACATGGACACCAGGTTTGTCCATAAAGTTGTTATCTGGTTCGCAGGAAGGAGATTTATATTTACAATATTGTTTTCATTGTGTTCTATAAATTAGAAATTGTTCCAAATCAGTCATAGTTTTATTCTTTATTTACTCAAATTGAGGATACTTCTCCAGGTCTTCATTTACAGATTTAGGAATTGATTTAAG
GATTTTTTTAGGGATAAGGGAGAGATATATTCTTCATTAAATGAATAAAGTATTTGATTACTCATTGAGATAGAAATACAGCCTAGCTCAAAATGTAGCATATAAATTTTAGAAAGATTAAATATGTAAACACTAAGAAAATACAAGAGCTCATTTTTATAATCTTATAACAGTGAAATTCTTAACTTTTGAAACCTGTGATTATT
AAGATAATTTTCAAACTACTTATCAAACTACTTATCTCAAGAAAAAAACATAAGCACATTAATATAGCATTCTTCACTTTCTGAGGATCTTTGTATAGGATATAAATTATAGTTCAATGATATTCTACAAGCATTATTAATATGGAATTTTGAATAAGAAAGTTGGATTAATTATAAAAACCCAGAAAAGAAATTCTGATGCTCAA
ATCCATTTAGAAAGGTGATATATTATCTAGTCTTTCATAGAAATAGTGGCTGCTTCCATAAATATATGAAAAAATATTTTCTTTCTTTGGACTAACTGACTATAAATAAAGGAATTATTGGGAGATGAAAAATCAAAAAAAATCATTTTTTTCCCCAAAGATATAATTACATTGGAAAAATAAAGTGACTATCAGCAGAGACCTGC
CATTGATTCAGGTTATTCAGTACCAAATTAAAGGCTTGGAAACAATTTGAAACTATAGCTGAATTATTATTCAAAGCATTTTTAGATACTACAGGCTTTTTATAAATGGCGCTTGTTTTACTCTAAAAGTAATACGTGGTTACTCCTATTACACTGCTTACTTTAGCTTTGCCTTTTAGATTATTTTAGTCATCTTTTAGTTTAAG
GATGTTGGATAGAAAGTTTCCATGATACAATAAAATTCATAAAACCTAAATTTTTTTAAAAAGCTGTTTAAAAATGCACTATTTAAAAAATCTTTCAGTATATAAATGCATATTATGAGTCTCCAGAACATTAAGAGCTAGAATTCCTTGGAATAAAGTTTGAAAAACTGAAGCATAAATCACTTTTTCTTAAAATTTTATGCTTT
GGAGTTGGTGATGGACAGGGAGGCCTGGTGTGCTGCAGTTCATGGGGTCGCAAAGAGTCGGACACGACTGAACTGAACACAAAAGGAATGATTAAAACAATATAAAATATATGGAGCTGTGTTCTAACAGATACTTGAAATGTAAGTATGTATGAAATATCTATTCTTAACCCTGAGTGACAATGATTAATGATTCTTGAGGTCCC
CTGAGTTTGGCAATAAAGAGTTCATGATCTGAGCCACAGTCAGCTCCTTCTCTTATTTTTGGTGAATCTCTAGATCCTCTCCTTCTTTGGCTGCAAAGAATATAAACAATCTGATTTTGGTATTGGCCATCTGGTGATGTCCATGTGTAGAGTCATCTCTTGTGTTGTTGGAAGTGGGTGTTTGCTATGACCAGTGCGTTCTCTTG
TAGAGAGATGATGGACTTACCAGTCTGCAGTCTGTGACTTTCAAAGTGAGAGGCTTCATATAATGGGAGGGTTAGGAAGCAAAACCATTTTGAAAACTAATATAAACATTAAAAAAAGTACATAAAATCACTGTACTGGTTTCCCTATGAGCCTGCAAGATATGATATTTGGTGACCAAACTAAGGTCACCATGTCTATAAATGTG
ATAAAATGTTTGAATTCATGCTTAATCCAATTATGAAGAAATATATATTTTTAATACTCCCATTTGTGAAAATCCATGCAGTATTCATGTCAGATGATATTATAAATATAATATAGTATAAATTTGTTTTCAAAATTAAAGTTATAGTGTATATTTTGTATCTTATAGTCACAAAATATATAGTAAAAATTCCCTATATTATAAAA
TATTTACATGGAGAGGCAATAATATCACCAGCGTTAAATACATAGAATTTTTAGGTAGATCAATGATGTTTAAGTTATTTTTCACTGAGATGTCCAAGGATATAAATAGCAGAAGTGAAAAACTAGGAAGGATGCTGAATTGGAAGATCTTATGCCTTTCCCTACATAATCTCCTACTTTATCTTTTTCTGTTTGTACTTATTTGA
ATTCTTTTTTTCTTTAAGAAAGTGAATGGGTGAGATAAATATACAGAAACTCCTATACAAATAACCAATGGCTATTGACCAACTACATCCAAGCATCAAATATAAAGCACTGCCCCATATGTATCACCTTCTGTGGAATCTAATATATGACACAGATGAACTTATCTATGACAGAGAACAGATTTGAGGTTGCCAAGCAGGAAGGG
CAATTGGAATTTCTTAACTCATTTTATATTGGTTTTATGCAGAATTGTCCTGCCTATACCCAATCTCTCCTTCCATAATCCAAAATCTCACTTTATTTTCTATAAAGTAGATGTTTCCAGAAGACTTGAACCATGTAGTAATGGTTTCATCTATTCTCCTCATATTTCAAAATATTTGTCACAATTATACCCTTACTTCTCTCCTT
GGTTTGAATCTCAGCCACGTTACCCACCTTAGTTTCCTTCAGTAATCCTTAATTTCCTCATTTATGAAATTCGATAACTACAAAATCTTTTATATGGTATTATAAAGATGAAATCAGGACTGAGCGACTTCACGTTCATTTTTCACTTTCATGCATTGGAGGAGGAAATGGCAACCCACTCCAGTGTTCTTGCCTGGAGAATCCCA
ATTCACTGAGCTTTTACTCTGAGCTTTTACGTCATGAGCTTTTACTCATGATGTTAAAAGCCTTTACTTACAATTTCATATATTTCTCTTACCAAACCTCTATAAAATGGTCATCACTTAGGTCGGTTGAAATATTCAGAAACGTCTGGTTCCAAACACGGTAGAGGCGTTTTGCTAAACCATGAATTTTTAAAATGTGTCTCTGA
TTTTAATGGCTGAGTAATACTCCATTGTGTATATGTACCACAGCTTTCTTATCCATTCATCTGCTGATGGACATCTAGGTTGCTTCCATGTCCTGGCTATTATAAACAGTGCTGCGATGAACATTGGAGTACATGTGTCTTTTTCAATTCTGGTTTCCTTGGTGTGTATGCCCAGCAGTGGGATTGCTGGGTCATAAGGCAGTTCT
GGTTTCTACTCACCATCAAATCAGATCAAATGAATCATAAATCACACCCACACTTTAGACTAGGGTTGCAGATTTTTTTAAATGCTTGCCCTAACAAGAATATAAAAAATTAAGTCTGCTCCCAAGGTCAACTCTGTTTTACTACATTCTCACTAAGAAATAAGGTTTTTACTAAATAATAATGAAATTTTTAAAAAGGACTAGGG
TAAACAATGTACATGTGATATTACCGATGAGGTGCTATCTAATGTACATGGAGAGTTTTCTGTATTAGGTCATTTTGCTCTGCTCTTTAGATGTACAATTTATAAAAGAAAACTGTATTAACTACCCAACACATTAAATTATCTGCTAAGATTTCTTAAAAGTTCAACTTCCTAGGCTAACCCATAAAAATACCTAAGTATGCTAT
TCAGTGGAGAAATAACTCCAGAAAGAATGAAGAGACGGAACCAAAGCAAAAACAACACCCAGTTGTGGATGTGACTGGAGATAAAAGCAAGGTCCGATGCTATAAAGAGAAGCACTGCCTAGGAACCTGGTATGTTAGCTCCATGAATCAAGGCAAATTAGAAGTGGTCAAACAGGAGATGGCAAGAGTGAACATTGACATTTTAG
CGGAAACAATTTCAGGGATGACAAAATGGAGTGATGGCTATACTGTGAATCACGCAGGCAGGGAACCCTTCTCTCAGCCTCCCAGTTTTCCTTCATTGAGTATAAAATGGAAATCTTGATATTGCCACATGGTTCAACTCAGATCTAAAGTGGTTACTTAGAGAAAGGGAGAGAAGAAAGAATTTATGAGGTAGCGGTGTAGAAAG
CCTGTCTTCTTTTTTTTTCTATTTAAAATATTAAATTATTTCCATTCAAACTACAATACAACTTGAAGAAAACAGAGCTTTGAATGTTTAATAAGCATTTTATAAATGACCCTTGATATGCAGTTAGTAGTTAGCACTTTTTAATAGAATTTTTAAAAACTAACATCAGTGAAAACTGCATATTGAACCTTTTGGCTAGAGTGTAT
TAACAACTGCTGTGGGAGAGTTTGCTCACATTCTTCCAGGTACCATAGGGTTGCAGCTAAAACAATGGCTTTCCCCCTGCATTCAGATCTTTAATATAAATATAAAACAAACTCAGAGAATAGTTTTAGTTCTGAAATAGACTTTACACATCCCCTATCCCAGCCCCTTCATTTTATTATTTAAAGTGAGGAAATAGAAGTCCAGA
AAGCAGGCACAAAGCCACCAGACGAACCTGGATGAGGCGACGCGGGGCAGGCAGGGCGAAGGGTGTGCAGAAAGGCTTAAGGAAGACAGGCAGCTTCCTCTATAAACCGCACGCCTGGGGCGCTGCAAGTACCAGGCAGTGCTGAGCGCACAGGACACACGCCGGGTGAGATGCTGTAACACCTGTGTCTACAGGGACAGTGTAAC
GGTAATGATGGGCTCGTTAGTTAACCACTTACAGGAAGTTAAAGGCAGGTAGAAAGCCATGAGACCAGTAGTTAACCAAGTAGCAACTCATTTCTGAGATTATAAACATCTCACTTGGCTTACATTTAATTGATAATGAATGAAGTAAGCCCCATTGGTTTTGTGGTGACCCATGGGGGATTTGGCCTTGGATAGCTTTTCAGTGG
GTTACTAGATTCTGAGGAATAGAAACCACAGATGCTTATGTCTATATCCTGGAGGTATTTTCAGTGGAGCCTCATTTGAAGCTATGGGAGTAGATGAGTATATAAAAATGAGAGTGTAGCTAACGAAGGCAGAAACTGGACCTCAGAAAGTGGCTGTGTTTAACAGACAGGGTGAGGGGTTAAATCATGAAAGGCAAAACAAAAGA
GATCTGAAGATGGATTTGAATATAGCCTAGGATTTTCCATTCAGCTAATCAAACAATGCTACTGTGAGTAAAATTGGGTAATTAATGAAAGAACTTGAACTATAAACATATCCTTAGGAAGATGAATTGAGCCTTTTCTGATAAAGGTTTAACTTTTCTGCAGTTTATGGGCTCACCAAATCCTAACAAATCATGTCTACAAAAGG
GAATGTGAAGCTCACTAACTTAGACTTCCTGTGACTACATGTGGACAGGGGCTCTGCTCCAGTGTGCTTTTGTGCTGTCTATGATGAAAGGATATATGTATATAAAGACAAAGTATGAACAAAATGGGGAAGGGTATTTAAATTACTCAAGTACTTTGGTATGTTCAAGCCCTTCAGAAGCACCAATTATGTTGTAATACCTAATA
GCTTGCTTCATTCCGTATTCCAAGGCCAAATGTGCCTGTTACTCCAGGTGTTTCTTGACTTCCTACTTATGCATTCCAGTGAGATTGATTACTGTAGCTTTATAAAAAATAAACTTTTCAATGGATCCAACTTTTATTAGTTAAATTTGTCAGGAAGAAGCCTAGAGCACTGAGATTTTTATTTTCCAATTAAATCTGTGGTATAC
TAGGAGGATGATCTACTTGGTTTAGAGTTCTTTTCAATCTGATTTCTCTTCAGATGAATCAGAGATATTTTTGGATAATAAATCTGTGATTTATATACTTTATAAACTGAAAAATATTATCCAGATTTAAGGAACAAGATGGTTTCTTTTTTCTATTCTAATTTCTTCTTTTATTTTTATATAATTCATCAGAACCTTTGACTCTC
CTTAACAAGGGTTTAAAACTGAATAAACTTGCTCAGAAAAGTAAGGAACCTAGTGTCACCCTATGCTAGGAAAACAGGTTTCACCCAGTAGAACATGTTTTATAAAATAATGGAGAAAACTGTAATTAAAAAAGGCACACAGAATGTTCTAGAACAGAATGGTTATCACTGAGTTATCACTCTAAATTTGCCACTACTCTTCAACG
TCTAGGGTCAGTGTACTAAGAGTTCCCATTTTCACAGCTTCATCCTTCCTCTACTATACGTAAGGGTAGCCATTGTCTTCTCGAGGAAAATATCAACGTGTATAAAATGCATTACACTTTCATTTCCCTAGCCATAGGGTAGCATGTTTTAGAGTAGATTCAGAATTAGTACTGCCTTTGGCCTCCCACTCTGGGCTCCACCTCTC
GACAGTGATTGAAGTGAACTGAACTTACTTTGCCGACAAAGGTCTGTCTAGTCAAAGCTATGGTTTTTCCAGTAGTCATGTATGGATGTGAGTGTTGGACTATAAAGAAAGCTGAGTGCCGAAGAATTGATGTTTTTGAACTGTAGTGTTGGAGAAGACTCTTGAGAGTCCCTTGGACAGCAAAGAGATCCAACCAGTCCATCCTA
CACGGATGGACTTAGAGATATGAGTGAAGTCAGAGAAAGACAAGTATCATATGCTATCACTCATATAGGAAATCTTAAAAACGGTACAAATGAACCTATTTATAAAATAGAAATAACAGGGAGGAAAGCAGGGCAGGGAGGGACAAACTGGGAGACTGGGACTGACATACACACATTCTCTCTCTCTCTCTCTCTCTCTCTCTCTC
GGTCTCTCGAGTCTATCTAATCCAGGCTTCTGCTTCTTAATTTTTTACACTATACACTTTATTGTTTGTTACTCATATGTAAATATATATTTAAAGCATATATAAATGCATGGGAATGATGAGTAAATAAAACAGTTATTTTCACGGAAGTCAGATAAATGTAGTCAGAGATGGAACACAGGGAGCATTAACTGCGCCTGTAATAA
TTGTAAATGGTCTCAGATAATGCAGTATAAAATGAGTGAGCAGAAGGCAGTATAATAGAAGTTCTTTTTATTTTTCTTGTTTAGATATGTAGTTGTGTACTATAAATGTTAAAGACTTAATAAAGTTAGCAGTTTTATGTATCTGATTTACTCATGAAAATTCTAATGTAGAAAATTAGAAATAATGGTATAATAAACACCCATAT
TTTATTCCTCCAATGGAGAGAATAGCTTTATTTCATTTTAACTTTATAAAAGATTTATGATCATTATAAAGAAGCTTAAGTGCAGAAAAGTAATACAAAATATAAATTCAGCAGTGTTCCTGTCACTTGACCATCATCCCGTGTATTTCTCTATGCATAGACATACACGCATGGTCTAAGAAAATACATTTATTGTGTTAAAACAT
ATAAAATCTCAACCTCTTTAAGTGGCAGTGAAGGCATAAATGTGATCACAATTTTTGTAAGCTGCAAGATCAGATCAGATCAGTAAGCTGCAAAGTGCTGTATAAATATTAACTATTTGAAGAGGAATCAGGGAGTGGTAGAAAAAAGTATTGAATCTGGAGTCGGGACACTTTGGTTTGAGTCTTATGCTAGTTGGGTGACCTTG
TGCAGCAAAGAAAACAGTCAACAAAGTGAAAAGGCAATATACAAAATGGGAGAAAACGCTTATAAACCATATATGAGATAAGGGATTAGTATGTAGAATATATAAATGACTCCTACAACTCATTAACAGAAAATCAAATAACTCAATAAAAAAATAATCAAATGACCTGAATGGACATCTTTCCAAAGAACATATACAAAGGGTCA
TAATGTTTGAAGAGGAAAGAAAAAACGTAAACTGAATGAGCACCTCTATTGTCATACAGTAGTTACTTCAAAGACTGCTTTTATTTATGTATTCATATAGTATAAAGATGTTTATTCCTTATGTAGATATTTGCAACATTAAAAAATTCTTTTAAAAAAACCTGTTTACAACTGTTACTAAGGTTAAAATTATAATCTTATTACAT
ACAGCATATTAAAAAGCAGAGCTATTACTTTACCAACAAAGGTCCGTCTGGTCAAAGCTATGGTTTTTCCAGCAGCCATGTATGGATGTGAGAGTTGGGCTATAAAGAAAGCTGAGTGCCAAAGAATTGATGCTTTTGAACTGTGGTGTTAGAGAAGACTCTTGAGAGTCCTTTGGACAGCAAGGACTGTCCATTCCATCCTAAAG
CACTTTACTGACTAAGGAAAATATGGTAACATATGTAAGAAAGCGAAGGAAAGAAAACGAGGGCCAAGAATCTTTATGTTCAGTCAAATTGACCTTTAAGTATAAAAAGCCTCTGGTAAACTGATGTAAACATGCATGAACACAGAGAATATTGTTCTCATGTGCCTTTCCTGAGGAATCTAGCAGACTGCAATGCAATAAGCACG
TGCTATAACTTTCTAGGAAAGTAACAGGGTATTAAGTGCAATTGAAAATAACTATATATTTTGCCCTTCTGGAAGTTGGTAGTATAAACATATTAATATATATAAAAGGATATTTATCACAGCAATGTTTGAAGTATCCAACAAAAAAAGCTTGAAGATACCCCAATCTAAATATCCACCAGAACGGGGGTGGTTGAATAAGCCAC
GATCAACATAACCAGTTTCTTAACATTTTCAGGAAATGTTTGAAACTCAACTGCTTTCTTCACATGTGCCCAAAAACCATTAGCAAAACATTCAAACAAATATAAAAGCTATCACTTCTAAAATGAACTCTTAAGTAAAAAACACCAATAAAAATGTTTCCCTGTTCACAAGGACCTCAGCTTGCTGAAGAGTGTCTAAAATTTCA
TTTTAATGGCTGAGTAATACTCCATTATGTATATGTACCACAGCTTTCTTATCCATTCGTCTGCTGACAGACATCTAGGTTGTTTTCATGTCCTGGCTATTATAAACAGTGCTGTGACAAACATTGGGATACACGTGTCTCTTTCAATTCTGGTTTCCTCACTGTGTATGCCCAGTAGTGGGATTGCTGGGTCATATGGCAGTTCT
TGCTTAAACCATTCTATCACAAGAAAGAGTATTTCCATAGGCCAGATGATTCCTGAATATTTTGTTTACATATATGTATGTGTATACATGGGCTTATATATATAAATATATGCATGTATGTATGATGTACAGAGTTAATATATGTGTGTATATGCTTGAATTACATCTTTATAACTGCATGGAGTACATAATATAATGTATATAAA
TATATGCTGCACTAAAATAAGAATGCTAAAAGGAAAAGATGAAATTAAAAAATCCGCAGGGTCAGTGATCAATTAGTGAGGCCAAAACACCTGCAAATTATATAAATGATGATAGACACTATTTAGAATTGATCCAAGTCCAGAATCAGTAAGATTACAGTAGAGGGTGGTCTCACTCAGTGACTCACAGCCATCAATTTCCAGAC
TGTGTAAGTCTGGTATTATTTCTTCTTTAAATATGTCTGATACAATTCATCATTGAGATTGATTAGTGCAAACAGTTTACTTTTTCCAAAAGTACCTCATTATAAATTAAATTTTTTTAATACATGGAGAGATAATTCAAGTAATCCCTTTCTTTCTCAGTAAGCTTTGGAGTTTGTGTCTTAAGGAATTTGCTCATTTCAAGAAA
CACCTCAAACTACAAAAGTTACGGACATGACTGAGTGACTGATCACACCCACACCCAAAGGAAGGTTACACAGATTCAGGAACAGATCTAGACTGAAAAATATAAAAATTACTGGAGAGGCTGAGTCTGCTGATGAAGAAGTTACTGCCACATTCCTGACAGTGTTAGAACTGATTAAGGAGAAAGGATACCATAAACGCAAGTCT
ACTCACTCACACAGTGGTATGCTGGAACCAGCCTGAACCATCTCATGAGAGGCTACTGTTAAATTTTCAGTTTTGTGAGCCAGTTACCCAACGCAGTCACTATAAATCAAATAACAACCATATAATTAAGCAAATTACATTACAAATAAAATTCACAAATACACAAAACTCATCACTTCCTAGTTATTTGGCTATACTTTACTATT
AATGTATGGCAAAAACCACTACAATATTATAAAGTAATTAGCCTCCAATTAAGACAAATAAATTAAAAAAGGAATTGGATCAGAGTCTATCAAGAGAAAGTATAAAATGAGTAATTTAGCCTTCATATTTAAATATTTGCTGTTGGCCTTCAAATATTCTTGCATCGAGTTAAATAAGCCTTTTCTTAAAGTTTAAATAGATATTG
AAACTGGACTACAGTTGTCCTTGTGTTGGGAGAAGTCCGTGGGGGACTGGTTCTGGGACTCTTTGTGGGTACCAAAACACTTGGATGTTCAAATCCCTTATATAAAAGGGCAGAGTATTTGCATACAACCTAGCACACCTTAGTACACTTTAAATCAGCTCCAGATTACTTATAATTCTTAATACAACTGCTTGTAAATAGTTGCA
CAGAGTCATGTCTTGGTTTTATTTTATAGAGTGACTTTCCCTTTTTCTGCCTACACACCTCTTCAGCTTCTTTTACTCTGGATGGGGAGAAAACACATGATATAAACAAAGACTTAGAAAGATCACTACAGTCCATCTATAGTAGGTGAGCAAGTATCATGAAGGATTTGATTTATTAGAGAAAAATAATACCACATACACAGGAA
CCTAGTCACCTTCCACACACCTACCACCCCACCCTAAACACGTACATATTATTGAATGAATGAATAAGTGAATATGCTTTCTTGGAGCCTTACTTGAAATTATAAAAACATACAGTGCTAATCCTACTAAATCCTGTCTACTCCGTGTACCTAGTATTATCACACTTTAGGACTGGCCATCCTATCACTGGTTGTACAAGATGGCC
TTATTATGAATAAATAAATGAATTACCTTTAGTGGGCCCTTTATATGGTCATCTTGAACTTCCACTGTTGAAGAATCATGTCTAAATGTTACCTAGAGATTATAAATTTAATTAGCCACCAAAAAAGAAAACAAAGCAGCACAAGCTCATTAATGCATGAATTCTTTTTTTTTAATAAGTAATCTAAACAAATGGCTGTCTAGTTT
CTCAACCTTAACATGCACTATTCCCTGAAAGTCATATCTGAGAGTCTTTGATTAAAAAGAATTTGATTTCTGGGAGCATAATAAAAATGGAGGACATCCCTATAAAGACCCCACCTGCACTCTAGAATGGTTGAGGAGGGAAGCCTCAGAGGGGTATTTTTCCAACCAGGTCATTCTCTTCTCTAGCACTTGCTCTCCAAGTCCAG
AACAATTGCAATGCCATTTGGATGTAGAGGGTCCACACTAGTGGTTACCAGTAGGGAGAGGGAGGAGGTAGAGGCAAGATAGGGGTAAGGGATTAAGAGGTATAAACTACTACGTATAAAATAAATAAGCTACAAAGATACATACAACACAGGAAATACAACCAATCATTTATAATAACTTTAAATGGAGTGTCCATATAGTCAAA
CAGTGCAAAAACAAAGGCTTTGGAGTGACCACTGAGCCTGATTCCTGACATTCCCCTCTTGAGTCCGCTTTTCCCCAATGACTATGAGCCTCAGTGTCTTTATAAAACACAGGGCTGGCAGCATCTTTCTTGTGGGAGTAGGGCTGCAAGAATCCCAAGGGACCGAGTATTGCAGAGCCCAGGAGAGGCTCAAGACTTGTTTGCCC
CGCGTGTGGTTTTGAGCAACTTGATGTCCTCATGGACATGTGTTAATTACAAAATGTGCCCTTAGCAGCTCAGCACAGTTTTCTGTATGGACTTACTGTGTATAAACTAAATATTAGACTGTATCCACTATAAGTCATTTTTATTTCGGAATAAGTAATATCAAGCAGGTTTTTCCCTAACCATATGCAGTGATCTATTATGTGTT
CTATTCATGGATACATCAGGAATACACCTTCAGACACAGAAGTGCATGCAAAACACCAACTGAGAGAGGACGGGAGTACCTGACCAGGGGAAAAAAAAAATATAAAGAACCACACAAAACTCAGTAGGATGAAGGAACTAGGGGGAAAACAGAAGTGTTAGTAGGACTGGACCTGCCCTTGGTGGGTGGGGGAACAAAAGCAGGGG
GGACAGAGATGTAAATCGTTGCCTCTCCTTTCCTTTCTCTAAACATATAAATCCTTTTGCAGGCTTCCCCCACCCCGCCCTTGGTAATTACATAGCACTTTATAAAATAACAAGAATTTTGAAGACCTTGCACTTCTGATCTTTTTTTGAAATATAAGTGGACCTCAACTTCACCATCCGTTTAAGCCTTTGCTGGCTCATCTCTG
ACCCCACGATTAAAACTAGAAAGCATGAATGGTAAGAAAAGTAAAGTAAATCGGTTTAACAGAGACCTGGTGAAGCAAATCAGAGCAAGTTTTAGAACTTTATAAACAAGGGAGTTGCTTCTTCTGTAGCTGAGCTCTTATCTGTGGCTCTGCCCTGGTCAACTCCACCCACCCCAAGCAATCTTCATCTTCACACAAACTTCACT
CATTATTCTATCATCAATGACCCCCTTAACCTTCTCACTCCACAAGCATAAATTATATTTAATCATCAGTGTTCAGGTTGTTATGCAAATTAATTAGTAATATAAATGTCCATTGGTGTAAATTTTCTATTACTCTTACACTTAATCATATCAGAATTATTGAGACAAGGATAAATAATTTGCTACTCCAATGCTAAGCAGGTTTC
GAAAAAATAAGTCTCTTTCACCCCTGACCCCCAGCCCCCCAATTTTCACAATTAACACATTTTTAATACAGTCCTCAGATGTGTGTGTAGACTTCTTTTATATAAATAGTAGCACAATGAACATACTTTTTTTTTTTTTAAGTTTTCTCTTTTCACTTACTATCTCTTGCAATTTTTCCCCTGCCGATACATACAGAACTGCCTTA
TATCTACCAAATCATTTCCTTTATTACTAAGCATTTTAAGGAGCAGATAGCACGCGTCCAGCCCTTGGGTTCAGTGCTTTGCATGGCTGTGCACCGTATCTATAAACCCAGCACTCAGGCTGTCTGGGGACACATGAGATACCAGTCTTATACTGAATCCTAGGAACCCAAATCCCCTCATCACTCACTCTTCTGAGTGATGTGTC
TTCCTGTAGGCTTAAATGTTAAGCGGAGCTCATGGAGGTGGTGTTATCAGAATACTTAATGGGGACCGAGGTAATGTGCTTGCTGATGGGCTTCTGTACATATAAAGTAATGTTAAGTCTGTGCCCCTGGACAGCTGCCTGTCAGCCCCAGCGACACCTTTGATAAGTGGGTCCTGGGTAGAGATCTGGCAGTCCTAGGCTGGGAT
TATAAGTTTCCATGTTACTCTTTCCATTCATCTCACAGTCTCTTCCCCTTTCCCCATGTCCATAAGTCTGTTCTCTACGTCTGTTTCTCCATTGTTGCCCTATAAATAAATTCTTCAGTACCATTTAGAATACAATATTTATCTGTCCCTTTCTGACTTACCTCACTCTGTATAATAGGTTCTTTGTTCATCCACCTCATTAGAAC
CTAAGCTACTTAACTTTTATGCATTTTAGTATCTTATTTGTAAAATGATAAAAACAGCAAGCTATCTGAAAGAGTGGTTGTGTGCATTAGAATTATTATGTATAAACACTTGGAACAGTGCTTGGTAGATAATAAATACTCAAAAACTTCAACTGTTGTTCTTTTTCATATTAGTAGTAGTACTGACAGTAATAGCTCCCTCAAGA
AAGCTCACCAATCCCCCAGGCCCAAAAGAGGCTCCCTCTGTAGCTCAGGCAGATGGAAAATACAAAGATATAAATGAACGAAAACAGATGACATACCGTTTATAAAGATGACATATTCATAAGGGGATTCAGGTGCCACATTCCCAATGATGAAATACTTGGCTCAACAGACTCATTTTGAATAGAATTTTCTAGCTCACAGATAA
TCTTATGCTCGTGTCTTAAGCTTATGTGGTCTCAAGCAAGTCACATTTCTTCTCTGGATCTTGTTTCTCATCTGTAACATGGCAATAAAAATAATCATCATATAAAGGCTCACAAGTGATAAATGAAATAATGTGTGTGAAATATTAACTATGATTTATTAAGCATCATATACCATTATATTAAGTATTTACTCAACTGGCGAGCT
ATCTCAACAGCATCTGCTCCATGCTGCTGTTAGAGCCAGAAAGCAGCCACAGGCAACACAGAAATGAATGGGTGTGGCTGTGTTCCAATGAAATTTTAGTTATAAAAAACAGGCTAGATATGGCCTGCAGACCATCGTTTGCTAACCCCTGACCTAGTCTCATATTGCTCCCCGAATTTAATAGAATTACTGTCACTCAAGTTGCT
AATGTAGTGGACCAAGAATTTTCCAGGAATGAAAGCAAAGAGGAAATGCCAAATTGGATTATATATACAGAATACAATTTTAAATGGATATTTATAAAAATATAAAGTATATGATGAAATTAGGATAGTATTTGTGATATATGTTATGAAAGTTTAAATAAAGAGCTCTTAAAATAAGAAAACACCCAAATATTAACTGATTATTT
AAATAGTAACAGTTGTTATCTTTGAGACACAGAATGACTATGAAATATGGAAATCTATAGATTTCTGTGTAGTCTGAAGGCTTTTTCAATGAGCATTATGTATAAAACAAAACAATGTATCTATTTTTACTTTGGAAAAAGTAAAATTTTCCAACCCTAACTTGAATATCACTAAAAGTTAAATGTAGTTTCAGAAAGGTCTCCAT
CTACCTGTTTTTGTACAACCCATGAACTAAGAATGTGTTTTACACTTTCAAATGGTTGGAAAAAACCACTAGAAGCGTATTTTGTGACAAATGAAAATTATATAAAATTCAGATCTCAGTGTCCGTAAATAAACTTTGTTGGAACTCAGCCACGCTTATTCATTTATGTATTGTCTATGGCGTCTATCACGCTAAAATGGCAGAGC
CCCCATAAATACATTCAGGTAAACAGAGGCAGGTCCGCTCTGAATCCTGGATAAGCACTTTCTGACACCAGATTCGTCACTGTGCTGACTTGCTCTTGCCTATAAAGGCAGGAGGTTCTCTCATTATATACTGCAGTGCATCATCAAATGTCATTTGAGGAGTCATGAAGGGCAATCAATAGTCACAAAACTGTTATTTCTACAGT
TACCCCATGATACTCTGTCACTGTTTAATGAAAGTAATATCTGAACCAGTGCTAATTTCTTCATTTTGATGCCTATGTGGAAAAATATTTTTGTATAAAATATAAATTAAGGTACTAGGGTGATGGAATATCATAGTTTCAGGAAAAAATTTGTACTTCCTCTGCATCTTTCCTATAGGCTTGATAGGAAATTTAATTTTGATTCA
TACTGCTGAGCTACGTTATTCTGTTTTATATAACACACTATAATGGATGTTACACATAAACAGGAATCCACTATTGCTAATACTATTACAGAAATTAGGCTATAAAGTGCATTCAGAATACCAGAGGCAACTTAGCGTGCTGCTTTCGGCTTTATTGTCAATACCTATGGAAATTTTTCATTCTGTTCCATAATCTATACATGTTT
CATGACTCCTCAAAAAACCATAGCTTTGACTGTTCGGACCTTTGTTAACAAAGTGATGTCTCTGTTTTTTAATATGCTGTCTTGGTTTTTCACAAAAAAGTATAAAGAGAAGTAAAAGGAACTTCTTTGTACCTATTATATAGATATAACAACTTTTAACATTTTAGCTTTCACTTTCTCTTTTTTTACATAAATATAAATATTTT
AAAAATATTAAATTCATCATAAGCAAAATAATATTATGTGGAAAACTGAACCATTTTATACTCAGTGGAGTTGGGAAAAATGTTTACTCTCTCAGAGTATTATAAACATATTTAGATGGCTCATATTTTTGAAAGCCAAAGTGGAAAGCATTGTCAATATTTTTTATATTCTCTCAATTATAAGTATGATGCATATCACTTTTACC
CCCAATAGAAAAAGAAGATAGATTGTTCAGGAAATGATACTGAGACAACTACAAACAGCTTAGAAATCAGAATAAATTTCAAATGAACAAAATACTTAGATATAAAATGTGCAGCCATAAAATTAGAGGACAAAACATGAGCAAACATTTATATTTCTGAACTGAGGAAGGTCTTTCAAAACATGACCTAAAACCTAGAAGCCATA
ATTACCAGAATGTGACATAGAGACACAAAGGGAGCAAATGTTGTTAGAAAAATAGTGCCAGCAGACTTGCTCAATTCAGAGTTGCCATAAACCTTCATTTTATAAAAGTGAAAACAAAAAGTACCCCCCAAACCTCAATATCTACAAAGCATAATAAAGTGAAGTGCAATAAAATGAGGTATGCCTATACATAAAATTAGGGAACA
ACCGGGCATTTCAAAACAAATCTTACGAGAAAATATGTTTCTAATTATGATGTTTCTATTAGAAAATGTCTTCATGTCTTCACAAAGCTACATTTGCTAATATAAATTCAGCCTTTGATGTAATCACAAAACCAAATTCTTATGAAAGTTCACAAAGGCAGATTTCACATAAAAACTCATACAGTTCAGGAATCATTATTTATGCA
AAAAAAGAAAAAAGAAAATAGGATAAGGGCATTCATGTAGAGCTTCTTGGAATTCATATGAGTTGATAATTTATGATTATGATTTTGCTGAAGGGAAGATTATAAATTAATGTTATTGTACAAAAACTATGGGCAGCAATAATACACTGGATATTTGTTTATAGGGCATTTGAAACAGGTGAACTTTTTTCTCTTGAAAAATATCC
TAAGAATGCAGTTATTTCCCCCTTCAATTTTGTTTTCTAATTTTAAATACATTTTACATAAACTCTCAAATTACCTGGGAGATAAAATTAGCTTTCATATTATAAATATGAAAAAAGAAGTGATTACTCTTTTCCTGAAGAATTATTGTCTGTGATGAATGACAAGATGCTGGCATAGAATGCAGTCACATTATACATACCTATCC
CAATGTGTACATGACCTTCCCAAACTCCCTAATTATCCCTTTCCCCCCACCCTCGGCAACCATAAGTTCGTTTTCTAAGTCTGTGAGTCTCTTTCTGTATTATAAATAGGTTCATTCATATCATTTCTTTCTAGAGTCCACATATAAGGGATGTCATACGATATCTCTCCTTCTCTGTCGGACTTAACTTCACTCAGTGTGACACT
GTAAGGAAGATGTTTTCTTATATTAGTATTGTATCGCTGAAATATATTTCCACTGCTAAGGGGGCTACCCCTAAAATTAATTCTATAGACCTGTATAAAATATAAATAACCTGAAGGTCCTCTCAAAATATAGCTGAGGTAGAATTCTCATCGAGCAATCAGGAAGGAACTCTGGAATCATGAGAGTACTGATCAGTATGTAAATG
ATAAATAAAAGTTTAAAAAATAGTTTTCGAAATTGTCAGAATGAAGAAAACTTAAAATAAATACTATTTCATATAATGAAATTAAAGTCAATATTATTTCTATAAATAGAATTTGGGGGGCTGCTGCATAGCTTGGGGGACCTTAGTTCCCAAATCAGGAATTAAACCCAGGCCACCTGCTGTGGAAGCATGGAGTACTAACCACT
CAAGATATCCATTCTCAGATTCAGAAATTTCAAAAAGAACCACTCAAACTAAGAAACGTCTCCTCCTAAATATATTTTTATATATAATAAAAGTATGTAATATAAATAATAAAGAATATCTGTAAAGGGACTAGCAAAGACCACAGATAGAGGAGCCTGGCAGACTACAGTCCATGGGGCCACAAAGAATCAGACATGACTGAGCG
AAGTCTCATTTCTTCTTCTTTGGAATGTAGCAGCAATTGGCTTTCCCAGTCCTGTAGGCTCCAAATTTCTAGACTGCATCTGTTTTGTTTCTATTCTGTTTATAAATCAACTTTCTCTCTTGAGTTCATCTCTTCCTATAATGCCTTGCCAAACACAGATGACAGTAGCTAATGCAGAGGAATACCTTGAAACAACTAGCATTGTC
CTGTAGCCCACCAGGCTCCTCTGTCCATGGAATTTTCTAGGCAAGAATACTGGAGTGGGTAGCCATTTCCTTCTCCAGTCTTCCTGTTTAGGTCCACAGTTATAAAACCATGCCTGTCCAAGGTAGGTCAAATAGCAGCAGCCTCACCATAAAGCTTGGGATGAAGTCATAGTTTGGCATGCAAGCGCCCTGAAGCAGTCTTGGCA
GGTGAACCCTTTTGCCTTCCCTTGCTTTACATCTTCCTTGGGAACCTTGAAATCCCAGTCTCCTTGCTCAGCCCCATCTCAGCTTGTTGTGCCTTCAGTGTATAAACCAGCTTGAGTCACAGGCTTGACAAGACTCTTCCAACCCCATCCTCCTTCCTGTCTACAGCCTGTTCTAACTCCTATCACAGCAGCAGTCCAGGTTGAAA
GACTTGTATGAGAATGTTTATTATATTATAACATTGTTTCCTAAACAGTTGGAAACTACCTAAACATACTTGGATAGGCATATGGTCAGATGAAATACATTATAAATGCATCTGATGCAAAATAAAATACAAAATAGAATGCTATGAATGCAAAATAAAAGAACGAAATCAATTATATTAATTGAGAACTCCTCTTTTTCTCAAAT
ATATATTACTTTTCTGTGTCTTTACATTTTATTTATTTACATTATTAAATTCATTAAAATTATTTTTCATATTATTTTATTAAAATTTAATTTTAAATTTTATAAATTTTGCTATTAACTTTAATATCATAGTAGAAACATTGTTCTACAATTTCATTTTTCTCCTCCATGTTTTGCATGTATGATCTATCCATGTTGACATATAT
TGCCAGCACTAACTAGCAATGCTAACTGTGCTGACTATACTCCTGCAGCACGGAGTCCTCCAGGTTGGAGTGAAAGGCTCTGGATAGCAGCTCAAAATGGTATAAAGAGATAAAGATCTCTGGTAAAAGTAGATAGACAAGCAATTAGAAAAGTTACTATTGTAACTGTGGTTTGTAGCTCCACTATTTTATTTTCTCTCTGATAG
AGCTTCCAGTGCCATGTTACTTAACTTCGTGTAAACTGAGTCACCTCGTGTGTGTGTTCTTTTTTACTTTTTTTACTTTTACTTATTGAAAATGAAGCACTATAAATGAAAAAAAAACAGTGAATCATAGTTTGTCAGTGATTGTTTGAGAATGCAGGGCCAGTAATTTGAATTATCCTTTGACTCCTGTGCATATTTTCCTCTTT
GGTCAACCACTTGTAAAAGAATGAAACTAGAACACTTTCTAACATCATACACAAAAATAAACTCAAAATGGATTAAAGATCTAAATGTAAGACCGGAAACTATAAAACTCCTAGAGGAGAACATAGGCAAAACACTCTCCAACATACATCACAGCAGGATCTTCTATGACCCACCTCCCAGAATATTGGAAATAAAAGCAAAAATA
AGGAACAGTAGGGAAGGCGTCAGGTGTTAAAATATCCACTGACACTGAATTTCTTAGTATAATGACCTCCAGCCAGGTTGCTTTTTTAGCTCAAAGGAAATATAAAGGGCAGAAGTCTATAAATAAAGGGACCATAAACATGGAGATTGAACCAGAGGCAAATTATGGGGAAATCAGAATAACTGAGGACAATTTGATTCAGTCCA
GTAACTCTGAGGTTCCCACCATCCCTTCCTCAAGTTTGATTAATTTGCTAGAGAGTTTCACAGAACTCAGAAAAGCTGTTTGTAAAATGTTTACCTTTATTATAAAAGCATGTGATTAAATATACAGATGAACATCCAGAGGAACAGATGTATAGGACAGGGTATGTGAGAAGTGAAGCGGAGTGCCACTCTCCCCTCCTCCCTAT
ATAGGTTTTGGGCAGCCATCAGTAATAAAAAAAAGTTTCCCAAGATATGGATGTTCAAGAAACTAGCTTTTAAAAGTGCATATTATAAATTAACTGTTTGTATAAACCTTATAATCAAATTCTTGGTTACTTATTAGTTGTAGTAGTAACACGTATTGCAATATTGAATTTCTTTCTTTCAAAGCTTTTTGCTGTAATTTATTTAC
TAAGTCATCCTGAAATTACTCGCTTTTTAAAACCACAGGAATTAAAAAGTTGCATCATCTGTGTTTTCCTGACTTACCAAGATACTCGAGTACCAACCAGTATAAAGGACTGAGGGTAGAAGGGGATGACCACTGTTGGTTCACTTCCCACAAGTCTTTCTTTTGTATTATTCTGCTTCACAGAGCATAGATCATGTGTTATATAA
GCCTTATCCAAAATCAAGGCAAAAATTGTGCCATGTGCACATCTTGTTGCATTGACTACTGAATGTATTCGGACACAGTGAAAAGGAAAATACTGCAATTTATAAAAACTAACTGCATCTACTACTTCTCTTTATCTTACCAGGGAAATGTCATAGTTTATCTCAGGGAAGATGATTTTTTTTTTTTTCACTTAACAAAATAAGCT
TTCAATAAAACAGAAGTTGCAAAATATGAAAAAATAATCTTAAAAGTATATACACATGACACTTAAACCCAGGAAACTGTTCTCACCTTGACCCCTAATATATAAAACAAGCAATGCTATTATAATTTTTCACCTATTATTTTATCAAAAATTGTATCACCTATTATTTTATCAAATTCAAAATGTGCTAAAGTACTCTGTTGGTA
TCTTTAAAATAAAGTGAATTTGTTTTTTTCTTTTTGACTTTGATCTTCATTTGCAAAGGGATCCTGCCCAAATATCCAGCTGCCTCGTTTGTACAGTCTGTATAAAATCCCCTTAGGGCCTAGTCCATTGGTAGCAAACTTCATTTTTATAAACAGTAATAACAACAACAACAAAAGCACCCAATTTGGACTTGAATGTTTGAAAT
ACTTCAAATTTTTTAGTAGTAAATTAATATCAATGAAAAGATATCCAGATCTATTGAAAGAGTAACAATATAAATTATACATTTGTCTAACACAGTGGGATATAAAAGCAAATTTTAAAGTTTAATATTTTCAATAAGTAATATATACATATGTTCAAATTTCAGAGAAATAGACAAGGTTATATATGTTAAAGTCTCATATATAC
GAGTTGAAGTGCCTCATCTGTTGCTCTGTTGTAACATTCCATAAGATTTTCTTTGCCTTGGTTTTGGCTCATTAAACTCTATAAAAACAAGATGATTATTTATAAACTTGCCTCTCTGGTCTTTCTCAAACCTTAGCGGGCTAGATTTTTATTTTTATTTCAGAAAGTAGAAGGTAAAAATAACCATTTTGCCATCTTCATGTCAA
TGCTCCTTTGAATAATCCCTTTAAAGATCATTTATATTATTATTCAATTTTGACCTCACAACGATATTAAAAAGCTTTGGTTTTCTACCTTGTCTGCACATATAAATAACCGATAAAGATTTTTTAAAATAATTAAAGATCCAGGTCCTCCTACAAACTAGGTTAAAGCATCGACATCTCAATTTTATAAAGACTCTCCCAATGAT
TGTGCTATCCCATACCAGCAATAGAAATCATAGAGGAGGGTGGGCAGATACTAATGGTAGCCTATTGAGCAAATAAATCTTTCAATTCTGAGATAGGTTATATAAAGATCTTTCTGTTTTAAAAAGCCATCTAAAGCTACATATCCAAATCCAAGTTGGAAAGACCTACAGAGAAGTTTGTAAGTAGTAAGTGCCTGTTAGTCACT
TAAGGTATAGAAGCAAGCTAATTGCCTATCCATAGGTGAATGGGTAAAGATGATTCATAATGCAGCATGATGCAAATGTTGGAATTATAGTGGAAAAGGTTATAAAGAAACAAATGGAGGATGAAATAGGACAAGTTGTTTAACCTCAAGGATAGTGAGAAAAATATAAACTAAAGGAGGCGAATTGCTTAGAAGTAGAGACGAAC
TTCTACCAAAAATGTCAAGGTCTTAATGAGTCAGGCTCTTCCTGCCTAGACAACAGAAGCCATCAACAAAGACAGGAAGAAAAACATTCTGCCTTCACTTTATAAAAATCAAAGAAATTTAAAATTTGAGACCATTAAGAGAACAGAAATCTCTGGAAATATGTTTTATTCTCAGAGTCTGATAACCACTAGAGCAGAATGAAACT
GAAAGTTCAATTTTTATGTCCTTTTTTAAAGGATGTTTCCCATTAGCAGTCAAAGTAGTTAGGCTGCAAATAAATTAATGAAAATAACTTTCCATTTATTTATAAATCATAGCTCCCCAAGTGTGAACGATAACACTTCACTGAAGAAAATGACCACCATTAGAAAATGAGATTTTTATATATCCATCCAGCATTAAAAATTGGCT
TTAAGAACTGAAAACCAGACAGCCACATGAAAAGAATGAAACTAGACCACTACCTTACACCATCCACAAGAATTAACTCAAAATGGATTAAAGGCTTAAATATAAACCTGAAAGCATAAAACTACTAGAAAACAGGCTCGTTGCTATTGTCTTAGTGATTTATTTTTTGATTTGATACTAAAAGCAAAAACCAACAAAAGCAGAAA
ACCCAGGGTGTCTGGTCACGCAGACCCAGGGAAGTGGCTCCACTTCTTTCCTCCTTCAGTCACTGCCCCCTTCACCCAATTGCCCACAAGCCTCCATTTTTATAAACTTCTTGTGTATGCTAGCGCACGACTAAAAAAATTGAACAAAAAGGAAAGAGGAAGAGAAAATGGAAAACTAATGATTCAAGAAATCACATAGCACGAGA
TAAAACCAAATACAAAGCAAGAATTCTCTCCCCCCACCCCCAAAACTATCTGAAAGAACAAAAGAGTCATGTTTTATTTAAGTTCTTACACAGTGTTTCATATAAAAGGGTACACTGTCTTATTTCTTTATTCTGATTAACAAAATATTGTTTGGGGAAAATGCATCAACCCGAAACAACTCAAAATATCAAAAAGATAAAGGCTT
TTTTTTTCCTTCTCATTTCTATTCTCTGGCATGTAATGTATCCAACCCTCAATGGGTAGGTGTTCTGGAAAGCAGCACTAATATCTGTTTCACTCCTGCTTATAAAAATTCCTAATTTTTTTTTTTAATTATGATTCTATTTTGTTTAAAAGAGAGAGAGAGACTGTCTAAACCAGCTGGTAAAGTGGACTTTGTCACAAGACTCA
CAACAATTACTTTTCTGATTATCTAAAAGACATATGGTAATATTTAGTGGACAAAACACTTGTCTGAAATCAATGGGCAGTACTTCTGCTTTCCACTGAGTATAAAATCCTGGGCAATCTCTATTTTAGTTTTCATTCTAGAAAACCAGACGTGACAATAAGTGTCTTATGGAACCAGTTCCAAGAGATGATCTGCTGATGAAACT
CCAGGTCCCAGCCTCCTCACAGAGGGATTCCAGGCAAGCTTTGTCCTCTCTCTGTGACCACCTCTGGGAAACCATGGGTTGGACCAGTGAGCCTTAAGACTATAAACCCTAACATTCTTTTTGTCCAAGAGGACCTGGGTGGGAAGAGGGAGGGCGCCTCCCGAAGCTTCCCTAACCACCCCACACTGCTTCCCAATGTCGGCCCA
ACAAGATGCATTAAGGTCAATTATGCACAAATAACCAAATTTCCCCAAATTTCTTAAATTCATCTTAAATCAAGAATCCACACAGGCCCTGAGACTCAGATATAAAGTCATTAAGTAATTGTTCTTTAATATAACTCATAAATCATTGGGGTTTTTTTTAGGTTGTGAATAATTTTAAGTTTTTATTTTATATTGGGGTATAGCTG
GGGGTCTTTAATTTCCTGAAGGCAAACACCATTACCTACCACCTCCATATCACAGACGAGGAGATGCCAGGGCTACTGGGGACTCAGTGATGGAAGAAATTATAAAACTGATGCAATTACTGAGAAAATGATGAAATGTCTCACAAGAAAGGCTTCAATTCCCTTCAATTTGAGGTTTTGTGATACGAATCAGTGTGGCTGTGTGT
CATTTTCATCTCTCTTAGATACACTTAGAAAATGAATTGCTAGGTCACATGATAATTTACATGATTAACTTAATGAGAAAATACCATACTTTTGTCCAGCTATAAAGTTGTTTATGTTAGGAAGGCTAGTCTGGTAGTTATAACATCAGGGCTGGAAGTAGAATAGACTTACTACATCTTTGTGAATAAATTAATGAGTAAGTAAA
GGATCTTTAGGACTTGTTACCTTCTACTATTTTTTTTCTTCTTTTTCCAGTTGTTTTAGGTATAAATTTTTTTTTATTTCTTGAGGTAGGATTGTATTGCTATAAACTTCCCTCTTAGAACTGCTTTTGCTGTATCCCATAGGTTATGAGTTGTCGTATTTTCATTGTCATTTGTTTCTAGAAATTTTTTGATTTCCCTTTTGATT
GAGGGAGCTAAACTCTTTTCAGAAATCTTAAGGCCACTTGATATATGTGAGTAATTAAGGTTATATCTAAGTGCTTCTAATGAGATTTTCAGATCAGAAATATAAAACAATTAGTAAGAAACCAATTAAATGCATTTAATCCCTACTCCCACTCCCAGATCTCAAGAGAGTCACCATTTGTTACTCTGGGGAAGCGTCTCAGTGAA
