# Supplementary material for: Poly(A)-DG: A deep-learning-based domain generalization method to identify cross-species Poly(A) signal without prior knowledge from target species
Source: PLoS Comput Biol. 2020 Nov 5;16(11):e1008297. doi: 10.1371/journal.pcbi.1008297 (PMC7671507; doi:10.1371/journal.pcbi.1008297)
Supplement: S1 File — These three datasets are produced by previous researchers and we use them in our experiments. (ZIP) [file pcbi.1008297.s002.zip › bovine/negative/bt_negAATACA_polyA.txt]

GAAACTAGCTAAGGGATAGGAGGATAAATACAAAAAAAAAAAAAGACATTGTTTTTTCATTAGACAGGGCTGACTTAGACTAGAGCTCTTTCTCATAAGAAATACATTTTCACTCACATAGAGTTAGGGGTCAAATTTTCTTTAATCAGCACATATTTCTTTGTTTTTATACTTTTTAAAGGATATACATTTTGGGAGAGGGCAGC
TTTCCATGGTCAGCTATAGTTTTATATATTCTTGTTGAACTGGCACTGCATGTTGTAGCTTGCTGACCTGGGCATAGATAAAACAGGTTAGAGAATTGATAATACACGGAGCAATCATAAGCAGCATCAATATGGTGATGACAAAGATTAGCAGGGGCATTAGCTAACTCCATATTTCCCCTCACCAGGAGAAGGGTCCCCCAAAG
ACAGATCTTGGGGTTTTTCAGCCTCCGCAAATTGTGAGAGATATATATATATATATCTATATATATATCTCCTATTGGTTCTGTTTCTTTGAAGAGCCCTAATACATGGATTAAACTTAAACATGTGTCAGATCTGTAACCAATAATATTGTGAATAGCACAAAAAAGGAAGGAAATTTTTGAAAGCTATATAATTCATCAAAGAA
GCTTTTTCTGGATCAACTGAGATGATCGTATTGTTTTTACGAAAATCTTTTTTTTTTCATGCATTTAAACCACTGACATTAAATTTGATATAGCTGGATTAATACATGCCATATTTGTTTCTGCTTTTTATTTGTTGCCCTTCTGGTTTTTAATTGAAAATTCTATATAATTACATTTTGTTTCCATTTCTTAGCATATTACTTTT
TTCCGCGGGAGCCCAATTTTGCTAAAACAGTTGGGAAAAAATTGGTAGTGTACACATTTCAAGGCAGTAATAATAAACTGTAGATTTTGCTGTACAAGGAAATACATTCTTCAAGCTTCAATACATCATTCCAGGATAACTGTGAACTTTCATATATTTACTTTGCCACTCCACTCAGAATGTAGGATCTTAGTTCTCGGACCAGG
TCAACTTTAAGCAGCCTTGTTTTTTTTAAAAAAAATTCTAAACTTCCTTATGTAATTCAATGCTGTTAATAATACTGATACTATTTATTATCCACATAGCAATACAAACACACTTGATGATAATGAAAAAAAACTTCACTTAGAACCATGCCTTTTCTTTTTTGTGGTTAAGCACCATTTGCCTTGTATTCTTAGGTCCCACCAAG
GGTAAATGGAATGTTTTATTCATCAATTGTGTCCATGATTTTAAATTAAGGAAATCAGATGATGAATTACAGATTCAGTCCTTTCAGGCAAGTCTGCCAAAATACACTGAAACCATCAAAGTATATTTTAATTGACTAGCCTAAAAAGAAGTGAGTTGTACCCCACCTACATCCTTCCTCTTCTGACATCCTCACAAATTTGATTT
ATTCTTACTGAGCATCTTCTTTGCACCAGACTCTGTTCTAGGCACCAAGGAGATGTGATATATAAATAGATGGAAGATTACAGTCTAGTGAGAAGACAGAAATACATACATATATGTACATACACACACACACACACACACACACACTTAAATAAGGTAATATCATAGAATGGCAAATATGTGGAAAAAAATAGAGCAGGGATGTC
GCTTTCTCTGGGAATACTAAGTAGTCATTCAAAATTATAATAATTATATATATTGACATGGAAATACTGTCACATTATTATCATTATTAAATGAAAAATGAATACAAAGAATATGAGAATGATTTCATTTTTCAACCACACAAAAGTAACCAAACTGATCACATGGACCACAGCCTTGTCTAACTCAATGAAACCATGAGCCATGC
CAAGGAACCTGAACTCTAGCCCCACCCTGCCTGTTACTAACAGCAAGTAACTTAATTTTCTAGGCTTTAATTTTACCATCAGTAAAATAACAAATACCCCAATACATTCATGAGAAAAGAGCAATCTAAGTGAAAGCATTCTGGTAACTTCAAAGTAAGGATCATCTGAATTATCATAGTGACTGGCACCCTTTGCAACACTGGAG
ATAGAGAATACTTACTAAATTGTTATTCAATTATTAATGAAAAATAGTTGAGAAACAAGAACATATTCCCAGTCCATAATCAGAAATATATTAATATATGAATACAGAAAAACTGTTAAATGACGGCAGTATTTATCTGTGCATGACGGCATTATGGTTGATTTTTATTTTCCCTATATTTTCTAATTTCACTACCAAGAATATGT
AAAACAAGACCCCTATATATGTTGTCTACAAGAGACCCACCTCGAAACAAGGGACACATAGAGACTGAAAGTGAAGGGCTAGAAAAAGGTATTCCATGCAAATACAGACCAAAAGAAAGCAGGAGTAGAAATACTCATATCAGACAAAATAGACTTTAAAACAAAGGCTGTGAAAAGAGACAAAGAAGGGCACTACATAATGATCA
TTCCATGCACCAAATGACACTATAAACAGAATGAAAGGCAACCCACAGAATGGGAGAATATATTTGTGAAACATATATATGATAACAAATTAGTATCCAGAATACAAAAAGCAATTATGACTCAACAACAAAAAGAAAAGCAGCCCAAGTTTTAAACAATTGATGAAGTATATAAATAAACTTTTCTCCTAAGAAGATTTTCATGT
ACCAGGGAAAGAGAAGGCCCAGGGAGAACTAGCATTTAAAACCTCCGAGTTCCTCTTCCACTCAGAGCTTGTCCTGACAACTGACCATCTTCATACCTGCAATACATCTTAGTGATTAAGATTACTGGGTCCAGAACCAGATCACTAGGGTCTGAATTTTAGCTTCCTTCCTCACTGGCTCTGTGGCATTGGGCAACTCACTTAAC
ATGTTAAATAACTGGCAAAAACAAAATGTTTTTATCTTGATAAGATACCTGGACTCGGTCCAGACTGAGTGGTCCCTTCTGCACTTGCCAAGGTCCATGCAATACAGAAAAGGGGAACAAAGCAGCCACAGTTAAAAAGGAAAAGCATCAGTTTGCTTGTGTTGCATCCTCTTCAACAGCAACATAACGTTTAAGCCTTTTGGCAG
TTTGGAAATTTATTTTCAAATCTAAAAAGCACACAGATTGCTCATACCTACCAAGTTGGTTTACCTCTAAAGCACCTCCAATAGAAACCCAAGGAGGTTCAATACAACATTGTCACATGTAAAAATTAAACATAACCCCAATGTCCGCCTAAGGAAAGAGCTATAAACACTGGTGTATGCTGTGCAGCAGCTAAGAAACTCATGCT
GGAAACCTCTAAGTAAATTCCTATTCTGAAAAACTCCAGTGCTGGAATAATACAGCTATGCTAATTAGCATGTTCCTGATTCTAATACATTCCCCATTCAAATACATAGGCCTGAAATCTGGGAGTCTACTGGTAAGTGTCAGTCATTCAATACAACATGAAGTGATACTGCCTTCTAGGGTATTACTGAAAGTCAAAGTGAAAGT
ACCAATTAAGTAAAAAGTGTAGACCATAGAAGGAAAACCCACAAATATTATTTGGTTTGTTGCATACCAAAACATGAAACATAAAATCTAGAAGTATCAGAATACATAGAATATTGCTATCAATAAATATGAGAATGACGACCAAAGAGAAAACAGATACACGTGACTAGGCATTTCACAGAAGAGGAAATACAAATGGGCCATTA
AAATTAGTGGTCTTTATTTATGGTGACCTTTTCAGAAATATGAAGTAACCTGAGTTTTGTAACATTCCATTTTTTTAAACCGATCAAAACCTAGGCTCTCAATACACATTTTTATTAAGTCTTTCAAAGGTAAAAATGTTAAGAGTTGTATTTACAATCTCCATCAGGAGCAAAGAATCCTCTCCTAAGTGTTTTTGATCTGAAGA
AAATGACTATTACCACTTGACATTGAACGTCATCTAGAATATGTTTAATTCCAAAATAAAACATCACTTTTGGAATGCCTCTACAAATTATGATAACCATAATACAAAAAGTCAAATGGACGAGAGTATTACCTATGACCTTCTTTTGACTTATTTCAAAGTGAATGTAAGCATATGCCATGAGCAACAAGTTCCCTAAAACTCCA
CGACCCAGAGGGATGGTATGGGGAGGGAGGAGGGAGGAGGGTTCAGGATGGGGAACACATGAATACCTGTGGCGGATTCATTTTGATGTTTGGCAAAACTAATACAATTATGTAAAGTTTAAAAATAAAATAAAATTAAAAAAAAAAAGAAAAAAAAAAAGAAAGCTCCCAAGTCCTTGCTCCTGCTTTTAACTAGCCTTGCAATC
GACGACCCAGAGGGAAGGTATGGGGAGGGAGGAGAGGAGGGTTTAGGGTGGGGAACACATGTTTACCTGTGGCGGATTCATTTCGATATTTGGCAAAACTAATACAATTTTGTAAAGTTTAAAAATAAAAAAAAAAAAGCTCGACTGCCATAGCAAATAATTTGCCAAATATGCTTAAAAATTAAATTGACATTTCACCAAATAAC
CAACACTAGCTTCCCTAACCAGAAAACCTTGACAAGCCACCCATCCAACCCCACCCACAGCGAGGAACCTCCACAATAAAGAGGAACCACCAACCGCCAGAATACAGAAAGGCCACCCCAAACACAGGAATATGAACAGATGAAAAGGCAGAGAAATACCCAGCAGGTAAAGGAACAGGATAAATGCCCACCAAACCAAACAAAAG
AGTGAGTGAATCTTAGAAAGGTGGCAGGAAACAAGGTCAATATACAAAAGAAAATCGTATTTGTGTATACCACCATGAAAAACTGGAATCTAAAACTTAAAATACACCATTTACAATAGCACTAAAAAAACAAAGGAATACTTAGATATAATCTAACAGTATGTGTAGGACCTACATCCTCAGAACTAAAAAACATTGAAATCAGA
GGATGACCCAGAGGGATGGTTGGTATGGGGAGGGAGGAGGGTTCAGGATGGGGAACACATGTATACCGGTGGCGGATTCATTTTGATATGTGGCAAAACTAATACAATTATGTAAAGTTTAAAAATAAAATAAAATTAAAGAAAATTCTAAAAAAAAATAAAATAAAATCATGTGGTAAAGTACATAATCTTTAAATTTTGGGGGC
TGGAGAAATAAAAAGCTTTCCAGACAAGCAAAAGTTAAGAGAATTCAGTACCAACAAACCAGCTTTGCAACAAATGTTAAACGGACTTATATAGTCAAGAAATACAACAGAAGAAAAAAGATATACAAAATCAACCCCAAACAATTAAGAAAATGGCAATAGGAACATATTTATTAATAATTATTTTAAATGTGAATGAATTAAAT
TTATTAAAATGCAGATAAACCAGAATGGATTACTCAGCTTTCTGAGTGATTCTAGCTGACCCAGCCCAGTGACCACACAAAAGCTTAATCATTCATATTTAATACATAATTTAATGCAACAACCCATTCTAAAGGAGATCAGCCCTGGGATTTCTTTGGAAGGAATGATGCTAAAGCTGAAACTCCAGTCCTTTGGCCACCTCATG
TAGAGCGGTCTCAAAAAATGTTATTTCACTTCCTCTCAGGCCAAATCTACAATTCTCTAACATGTACAAAACGAGGATACAGTCAGAATCTTTAGAGAAAAATACATGTATGAGAATAGTTTGTTAGAATGTAACCAGTGCCTTTTAATTTCTCTCTGGCTATCATTATAACTCTCCTCTCCTGGGTACTATCTGCTTTTTCTTTC
TACACATCATCTCATATCTTTTGATATGAAAAGTTAAAAACTTGTTCTTTAGTGATTCAGTAATCATCTCATTATCAAACTTTACAATGCTGTAGACTGTAATACAGAAACAAGGTGAAGTTTGCTTTCTTCGGTTCTAGTGCTAAACCTACCAAAAGATTTACCCTCTTGCTTACTGAACACCAGATGGCGCTCTTGTGCTTAGT
TATTCCAGTTGAGCAATTGTAGGAAAGAGGCAAAACCATAGAGCAATGTCACTTAGCATCCTATAGTTGAAAAACTGAAACTATGTTTGCTAATCAGGCAAATACATACATTGTCATGGGATTTAGAAGCAAGGAAGGTGGAACGTATACTGTAAAAATATGATCATTTGCGGAGCAGGCAGCAACATTTGGGCTCTCTCTCTCTC
TTCAGTACTGCTGCAGACCCTGCTGGAGATGTTATATAATATATAGCATATATTTAAAGGGTATAATACATGTTTAAAATCTGAAAGATGTTAAATTTAAAATACACCTAGCCCCAAGGATACTGATAAGGAAATGTAGACTTATTAGATTTTATTTAGTTGTGTATACAAAACACACACACATACAGAGAGAGAGAGAGAGAGAC
GAAGGGGAACAGTTCAAAATGAACCAAAGGGAACAGTCAACAAGATCTGTGCTGTGGAAAACCATGTACATCATATAACCTAGTTTTTCAACAGGTAAGCAATACATTACAAGGAAAGAGAGACAGAAAGAGACTGACAGGGACTTCTCCAGCAGTCCAGTGGTTAAGAATTCCCCTTGCAATGCAGGGGATTCAGGTTCAATCCC
GAAGGCATAAACAAACTGCGGTATAGCCATACAATGGAATATTACTTGGCCATTAAAAGAAATGAAGTAGCACTACATGATAAAACATTGATAAATCTTAAATACATTATAAATGAAAGATGCCCAGAGACAAAGGCCACATACTGTATGAGTCCATTTCTATCAGATATTCAGAATAGGCAAATTCATAAAGACAGAAAGTAGAT
ACAAAATAATTCAACAGATACTTTTTGATTACCTTCTATATGCTGTGCTTGCACAGAGATGATGGTATACAAAACAAAGTGAGGTAATAGTAAATAGGCAAATACATACTGAAATAAGGGCTGCGTTTGAGGGTTAAGACAGTGAATTTGGGGAGCATATTGGACAGGGACCCAATTCAGGAAAAAGAAGAAATTCCAGGGCCAAG
TGACCCAGAGGGATGGTACGGGGAGGGAGGTGGGAGAAGGGTTCAGGATGGGGAACACGTGTACACCCGTGACAGATTCATGTTGATGTATGGCAAAACCAATACAATATTGTAAAGTAATTAGCCTCCAATTAAATAAAATAAATAAATTTATACTTAAAAAAAAAAGAACTCATTTCCATTGTTGGGGTATACATTGGGCTATT
CTGTCTGATCTCAGTCTCCTAATCAGGCCTGATTGTTATAACTAACACAGCAAGAAAATTTAATTCAGAGTGTATTAAAGATCTAAATATAAAAATCAAAAATACAAAAGTTTTTGAAAGTGATATAGGAGTATGTTTTCAAAAATTCAAGGTTGAGATGGACCTCTTATACACAATTCCAAAAGCTCAAACTAAAGTGGAAAAGG
ACAGTGTGGATGCAAATAAACATCTAGGAGGTGCTGCTCCAACCAGTGGAGCCACATAGGAGACATCCTGGAGTAGGTCAGCACTTCTTATGACTTGAAAAATACACCATTACCAGCCTGAAAGTCACACACTGCACACCCCCCACCTGGTAAACTCTCCTATGCCAAATTATGCTTCAGAGTCATCTGATTCAAAAGCTCTTTTT
AATGCAGGGGATGTGGGTTCAATCCCTAGTCCTGGAACTATTAGGTTGGTGCAAAAGTAACCTTGGTTTTGCACTGTTGAAATTCACTGTTTGATATTGCAATACATTTAAAAATAAATGTGGTTATGTTATACACGATTTTCATGTGCATTTCTTTCTTTTTTTTTTTTGCTACTTATTACTTGCTATTTATTTTATGTTTATTT
GACCTCCTTCAGAATGGACTGATTGGATCTCCTTGCAGTCCAAGGGACTCTCAAGAGTCTTCTCCAACACCACATACATAAATATAAATAAAGAAAGAAAAATACAATACTGTCATGCTGGTGCACAAATCACTTTTAACCCTACTTGAAAAATTAAAAGACAAAAATATTAAGAACACCTATATCTACAGTAATCAATCCATAAT
TTCAAACTTTATTTAATAAATAGTACACTTTAATGTATCTCAGAACAAAAGTTTACATTCTTTTTATGTATTTTATCTTTGTACATGGTAATATAAAAAGAATACATGTGATTGTTTTATCACTGTAATAGCAAATTTTGATTGGAAAATTCATGACTTCGGGTATTGTTTATAAACTTATAAACTTAATTTTTCTGGCCTATACA
CAAAAAGTGCCAACCGTTTGACACAATAAATCAAAATTGTTCTCACCGGCGACTGCTTCTGGATTTTAATGTAATCAAAAAACAAAACAATTCAGTTCAAAATACAAAAACGTAAGTCATAAAACTCAAAGCCATAGTATTCAGTGGAACACACAGAATGGAATCAGCCCACATTTATAGCTAGCACTAAGGTGAAGTGTATGAGA
TGCAGCATTATCTGCAGCATAAACCTAGAGATTATCATACTAAATGAAGTCAGAAAGAGAAAGACAAATACATACGATATCACTTATATGTGGAATCCAAAATACAACACAAAGGACTTTATCTACAAATAGACTCACAGACACAGAGAACAGACATGTGGTTTCCAAGGGGGAGAAGGGTTGGGAAGGGACGGACTGGGAATTTG
AAAGGCCTCTTCAGAGATATAAAAAGATGAGAGTCTGAGTTGCTGGGTTTGAGAACAGGTCACTTCCCACTTTGGCTTTATGGAGACAGCTCAGTGTTGGAATACAGCCAGCCAGGATTGGAATCCCAGCTCTGCAGCTCATTAGCTGTGTGTCCTTGGGCAGCTTCTCTTGCCTCCCTCTGCTTCAGTTTCTTCATCTGAGGATG
TAGAAGTATCAGAATACATAGAATATTGCTATCAATAAATATGAGAATGACGACCAAAGAGAAAACAGATACACGTGACTAGGCATTTCACAGAAGAGGAAATACAAATGGGCCATTATAATATAAAAACATCATCAACCCTCATTATTTGTTTATTTGTGGCTGTGCTGGGTCTTCATTGCTGCGTGAAGTTTTCTGTAGTTGTG
CAACGGAAGAAAAATAACATGGTCCAGGGAAACATATACACCAGTTTGGGATCCATAACTAAGTGGGTCAAACATATTCCCAGAAAAGATAGAAATGTTCAATACACAAATGCTCAATAAGAAAATATGTGAAACTTCACTAATAATCTGGGAAATAGAAAGAAAACAAAGAGATATATGTTTTTCCTATCAAATATAATATGCAG
AAGAAATGAACCTTCATGTTAAAAAGATTGAGCATATATCAAGATGCTAAACGTAGGAACAAAATGCCCCTCATGGAAAAAGAAAAAGCAATACACTAGTAATACACTATGAGTTTTGTGTTGGAATCAGTAGTGAAATCAGTAGAATTAGCTATCCTGCCAGCTGCATCAGACCTGGGTGAGGTCTTCCAGAATATATGAGCTGA
CTCTTTCATTTGATTTGCTTTGCTTTGCTTCTGTTTCTCCTTATTCTCCCCCTCCTTTCCCTCCTCCTCCTCCTTTTCTTCCACAGAACGCCTCTTGAGAAATACATGCTGACTGGACTAGGCTCTGTATCTAAGCCCTGTCATGCAATGTTTTCAAATGAACTGATGAGACCATCTGTAATAAAAAGAGCCTGCCTTTCTTTTCT
TAAGAGGGTTCCCTTTTCTCCACACCCTCTCCAGCATTTAGACTTGTAGACTTTTGGATCCCAGCAAGTATAATTCTACAAAGTTAAGCTGAATATTTCAAATACACTACACTTCTGCAGTAACACAACAAAATGAATCCCTCTGAAGATAACTGCTAAAAGTTTCCAAGTGACCATTTTTTTACTGAATTTCTGAATGACTTTAG
TGTAGAAGAGCTTTCAGTTACCACACATCCTATTAAGTACATGAGCAAATTCACACTGGTGAAAAAAACATAAGAATGACATTTCTTTGGAAAAGTCTTTAATACATACTCTGTCCTTAGATAGCATCAGATCCTTCACACTAGAGAGAAACCCTATAAATCCAATGAATATGAAAGAGCCTTCAGGCAGAGCACACACCTTTATA
CAACATGGATGAACCAAGAGGTTATTATACTAAGTGAAGTAAGTCAGAAAGAGGAAGACAAATACCATATGATATCATTTACATGTGGAACCTAAAATACAATACAAATCAACATATCTACAAAATAAAAACAGACTCACAGATATAGAGAACAAATTTATGGTTGCCAAGGTGGGGGGCAGGGATGGGTTGGGAGTTTGGGATTA
CTCCCGGTAGAAGTGTGAAATGAGATGTTATTTGGAGCTGATTAAGAGCTATCTGGGTATACATAGTAGAATTGCATACGTGCACACTCTGTGATCCAGCAATACATGAAGAAAACTCCTGCACAGGTCAAAGAGGACAGGTAAAATGCTGGAAGGGATCCATCACTAGAAGAATGGAAGCAAATATGAGAGGTGAATGCTGGAAT
TTTAAACATTTGTATTTACCACAGGATTGACTGCGTGGTGGTTCACGCTATAACCTCCATGTTTGTAGTCATATGGTTCAGTATGAAGGAGAAGGGTTTTAATACATGTTTTGTTAAATACATGTTTTGAAAATTATTTCTCTGGACTCCATCATTTTAAAGAATGCTCTGTCACTTTTATTTTCATTCTTACAATTTATTGTAAT
ATACTACCCAAAGCAATCTATAGATTCAATGCAATCCCTATCAAGCTGCCAACGGTATTTTTCAGAGAACTAGAACAAATAATTTCATAATTTCTATGGAAATACAAAAAACCTCGAATAGCCAAAGCAATCTTGAGAAAGAAGAATGGAAATGGAGGAATCAACCTGACTTCAGACTCTACTACAAAGCTACAGTCATCAAGACA
CAAAAAAGATCATCATGACCCAAATAATCACGATGGTGTGATCACTCACCTAGAGCCAGACATCCTGGAATGTGAAGCCAAGTGGGCCTTTGAAAGCATCAATACAAAGCTAGTGGAGGTGATGGAATTCCAGTTGAGCTATTTCAAATCGTAAAAGATGGTGCTGTGAAAGTGCTGCACTCAATATGCCAGCAAATTTGGAAAAC
AATTGTCCCTTAGTCCAGTAAATCCACACTGTGTATGAGTCTTAGACATTACACCCTGTGGACAAGGCGGGGGACTACTGTACTTACTATTACGGTTTATAATACAGGAAGAAAAAGCGGGGGAGGGGGGGGCTTCTGTGGTAGCTCAGATGGTAAAGAATCTGCGTACAATGCAGAAAACCCTGGTTCGATTCCTGGGTCAGGAA
ATTTTGTACAAATCTCTTAGTGGATTCTTAGAAGTAGTTAAGTTGAAACTCAAAACTACTCAACTTATTGAAATTTTTTATTTGCCTGGCTCACATTTCTAATACATTAAAGTAATGTTTAAAATGATGCAAAAAATAAAGCGTGGGAGAAAAATAGGTATTTAGGTGCGTAGCTGAACTTAGACTCTTCCTTGGTTTGTGTCCTT
TCAGAATCCAACAACACATTAAAAAGATCATACACCATGACCAAGTGGGCTTTATCCCAGGGATGCAAGGATTCTTCAATATCCGCAAATCAATCAATGTAATACACCACATTAACAAATTGAAAAACAAAAACCATATGATTATCTCAATAGATGCAGAGAAAGCCTTTGACAAAATTCAACACCCATTTATGATAAAAACTCTC
TACTAAAAATATAGATTTGTGTGTGTGTTTGAAAAGTCTTTTTGTGTCCTTAGCCCATTTATCTTTTAGGGGTTAGTGTTTTCTTATATATTTATATTTGAATACATCATATGTTAGGGTTATTACCCTGTGTCATATTCAAAACATATATGCCTTTTATGTTCTGTTATCTCATATTTTTCATTGGTCAGATTTCTCTTTTTCTT
AAGAGAAATACTAAAAGCATGTAATAATCAAAATGCTTAAAACTAGTGAAAAGAGAAAATCTTAAAAATCATATCCTTATCATATTTTCTCATCCTGAAAAATACAGAAAGTATATGAGATTGTAATATTAAGCATTTTTTGTAAATCACACACCAAGGTTAAGCCAGGAGCTGAGTACGAAGAAGTAAAGGTGTCCAGACCTGTA
AAGGGATAGAAGGACTCAGTCCTTCTAGGCTACAGCAAACTCCATGTCCATTAAAGCTGAAAATGAAGTTGTCAGAATTCAAGCAGTGAGTGCCACCACAAATACAGCTTTTTTGTTCATTGAAATATATTGTAGTCAATGAGATGGATGCTCTTTATGTGTCCCCGTTGACAGAAGTTGTGGGCACAATTCGACCCATTCATTGC
GAATTCCATGGACTGTATAGTCTACAGGGTTGCAAAGAGTTGGACATGACTGAGTGACTCCCTTTCACAAAATAATACAGATGACTTTATATACAAAAATAATACAAATGACTCTATATACAAAAGAGAAACAAGACTTACAGACAGAGAAAACAAACTCATAGTTACCAAAGGGGAAAAGGGTTGGGGGGAGATAATTAGGAGTA
CTCTACAAATATGGAAAGCATCTTTGAACATTCTGGTAAGATTATGGATTTTCTCCCAATCTGTCTGTCATAACAACAAACACACTCCTGTAAAGACATGAATACATTGAGGTATGGTTACTGTAGCATGGCACTACCGGAAGATTCTAGATAGCCAATCAGGGTAAAGTTGATCACCTTTCTTCCCTTTTTTCCCATCCTTGACA
TCTGAACCAGGGAGCCAGTCTCAAAAATTTCAAAGGAATAGGTGCCAAACAGCCTATCTTTCTTACCATGGCGCAACTGAATTAGGTAACAGTGGCCAAAAATACACTTACGTCTCCGTGTTTAGAAATTTAAAAATGCATTTCTAAGTAACCGATAAGTCAAAGAATAAGTTACAATGAAAATTAAAAAACAGCTAGAACTGAAT
GACAATGACTGAGTGAGAGCATGAAAATGATGGTGGGGATCTGGAATCTTCTAATTCTTGGTCCCCATGTCAGTCACTTGAGACTGAGTTTACTTTGTGAAATACATTAAGAGATATATATATATATTTATATTATATATATATATATATTATATATATATATTATATTTATTTATATATATAAATACATATATTTATATATATAT
TCCCTATCCTGACTTGTGCCAAGTCTCTCAGACCACCCATATCACAACAGTGTATTAGGGGTGGGGAGGGAGGGAGTTTTAGGTCAACTGATTTGGTTTGAATACACTGATCTTCAAGACCCTTCTGTCCAAGAGAATCCTACCTCCTCATTTTCCAATAACTGGTTGTAGAAAGTCATTCAAGAGATGCTGATTTGAGTCCTGGC
AGAGATACCAAGGGAACATTTCATGCAAAGATGGGCTCGACAAAGGACAGAAATGGTATGGACCTAATAGAAGCAGAAGATATTAAGAAGAGATGGCAAGAATACACAGAAGAACTGTACAAAAAAGATCTTCATGACCCAGATAATCATGATGGTGTGATCACTGACCTAGAGCCAGACATCCTGGAATGTGAAGTCAAGTGGGC
GCACATAACATACCATCAGGAAGGCACCAGTCAAGTTCTACCTGCAGAAATACATGTGTATATGAAATGTTTGGTGCCAGGATAACTCTATAAAGGATATAATACATAGTATAAAGAAAGGGAGGGGATCTGAGGCAAAGTATGGTATGTCTATTAAGACTTATGGTATGTCTCTTCTATGGATATAATCCTATTATTTTAAAAAT
GGAGACTTGAAGGAGTAGTGTGTGTGTTATTATACAGAATAAAGTCTAATAGCACTCTAAATCTTACTTCCAACCCTAAGTAACCAAGGAATGATTTGAAAATACACTTAAAATTGTTTTCCTATTTACTGTCTACCAATACAGACCTGCTACATGTAACCCCTCTAAGGCTCTATTCCAAGCTAATATTTTAAACCTTCATATGC
ACTGGCAATTCGTTTCACATAAGATATTTTACATGTTTCACTACCATTCTCCCATATCATCCTGCCCTCTCCCTCTCCCACAGGGTCCAAAAGACTGTTCAATACATCTGTGTCTCTTTTGCTGTCTCGCATACAGGGTTATCATTACCTTCTTTCGAAATTCCATATATATGCGTTAGTATACTGTATTGGTGCTTTTCTTTCTG
CCCACCCTGGGCATCATGCTCTGTTACTTACACCTTCTTCTTCTCCACCACACCGAGCCTCACAAAAGCTGCTAAGGCATTTTTCTGTACGTCGGAGGATAATACATCGTAACACTGTGAGGCCCCTAAAACACAGGGATGAGGGAGTGAGTGACCTCCTGTTTGTTCTCAGCTGACAGAAAGCACCGCCTTCAGGGTTGTGACTC
GGTGCCATTTGGGGAAAAAACTCTACATTCTGGTTACGTTTGAAAGCTCACTCACTGATTTAACGACAATCAGAGGGAAGGAGAAAATCCAGCATGTATAAATACACCAGCATATCCAAGCGGCAACTACTTGGCTTGTAAGTCTTTTCCATAGTAAAGAATGGATGAAGTATTTTCGGAGGCATCCCCAAACCTGGTTACAATAA
TATTTCTAGGAATTAGCTAGCCTTGGAAGGAGTATTCACTTGAGGACAAAGGTCCCAAATGTCAGAGCATCAAGACTATAGAAAATAAGAAAATATAGTCAATACAGGAGAGATGGCTCCGAGAGGTAGAACCAAGAGCTCAGACAACAAAGTTAAAACCTGAGGAGAGGGCTTCCCTAGTGATCCAGTGGTTAAGAATCCACCTG
CCGAAGCAAGAAACTATGGGAGGCGGACATCTTATCTTGTCTTGTACATCCTTCTCCATATAGAATTGGGACATGCTCTGGCCAGGGTAACCCACTGGGTAATACACTTGCTCCCTCTTTCATAGACAGGAAAATTAAGACCTGTAGTGTTAGGAGACTTGCCTCTGGGCATCAGAGTGTCAGATGTGAGGCTTGGACCCAGGTAC
ATTAGATATATCAACAGAACATTTCATGCAAAGATGGGCACAATAAAGGACACAAATGGTATGGACCTAACAGAAGCAGAAGATATTAAGAGGTGGCAAGAATACACAGAAGAACTACACACAAAAAATCTTCATGACCCAGATAACCATGATGGTGTGACACTCACCAATGAGCCAGACATCCTAGAATGAGAAGTCAAGTGGGC
AAATTAACATTGGTGCAGTACTATTTGCTGAACTACAAACTACTTAGACTGCACCAATTTTTCCACTAATGTCCTTTTTCTGTTCCAGAACTCAATCCAGAATACATATTGCGTTTACCACACATGCACACACACACACACACACACTTTTACTGTATCTCTCCATTTCTTTCAAAGAAACCCAAATCCAAACCTTTCTCTCTCTT
CCGGGGTCTCCTGCACTGCAGGTGGATTCTTTACCAGCTGAGCTACCAGGTAGTCCATTGTCTGGATGGACCACGATTTATAGACCCATTCACCTATTGAAATACATCTTCGTTGGCAATTATGAATGGTTATCAGTTCAATTCAGTCGCTAACCCTATGGACTGCAGCATGCCAGGCCTTCCTGTCTATCATCAACTCCCAGAGT
ATTCAAGGGATTAGATCTGATGGACAGAGTAACTGAAGAACTATGGATGGAAGTTCGTGACATTGTATAGAAGGCAGTGATCAAGACCATTCTCAAGAAAAATACAAAAAAGACAAAATGGTTGTCTGAGAAGGACTTACAAATAGCTGAGGAAAGAAGAGACACTAAAGGCAACAGAGAAAAGGAAAGGTATACCAATTTGACTG
AGTCTAGGTCTGGTGGAGTGGGATTTAGTATAAGCGACTCTATTTTGGGCCTGTTGTCTTGTTTTTCACAGATGAAATATGTTACACTCTTCAATATCTAAATACATTTAGCAGTTTCTATGATCTGTAAGAAAGTAGAAATGATTGTCCTTAAGGAAAATCTTCTCAGTGTTAGCAAACTCAGTACAGGTTATAATACTGAAACT
TAACAACTGGCTCATAAACTTCCTGAAAATTTATCAGCAGTGCTTGCAAGTCAGTATAAACTTACTGTAGCACATCACTGTGTATTGGTAAGTGTATATAAATACATTTACATATACAAATATACATAATTATTACAACCTAAAAAGACATTGATGGTATCTAGTGTGGGAAATGTTAATATAGACTCTAACAGTTAATTAAGAGT
CTCTATCACAAAATAGAAAATACTGTGGTGACGAGGATACGCAGAAATTAGAATCTTTATGTATTCTTGGTAAGAATGTAAAATGGCACAGCTGCTGTCAAATACAGTATTCTGTTCTCAAAAAATTAAAAATAGAATTACTGCAGGATTCAGCAAATCTAATTTTGGGTATATATCTCTAAGAATTGAAAGCAAAGTCTTAAATA
TGGTCGGCACTTCATAGTGGCCAATGACTAACTGTGATTGATTCATAAAGATATTGCTGGAAACAGAGCTGCTTTGAACATCTGAGGGGCCTGGAGCAAGAATACAGATATTTAAAAGTAATGAAGCAAGTTTAGCAGGCTCTTAAGTAAAATCCATACTGTCCTCCTACTGTGGCAAATATACCTTTGTGATAATAAATCATGAC
CTCATACCAGAGGGGACTGCTTTTTCAGAGTTTCAGCTTAGCTAGTGTCCAGAGAAATAGCACATGAAATTTCTTACTGGATTCCCTGGATGAGGAACAAAATACATAAAGGAATGTTGGAGTCTGAAAGTTTTCATAACTCAAACATAAAATATAGAGTCAGAATCTGTTACAATTCACCCCTGATATTTGAGTGATGTGTAAAA
GAGAAGGGGTATGTGGCTAGTATTTTAAATTTGCCAAATGTATTTGCATATATACACAGTGATGTACCACTGTAAATACTGCCACTAATGCCACACTACCAATACAATGGCACTGAACGTAGGGCTGGTCACAGATGTATAGTACTACATCATTATATAATATTCATCATGCTGATTTAACAATACAGATAACCTAAAGAACAAAG
CACAGTTTCTTCTAGAAAGGTGTGTCTTACACACCTCATTAGACAAAGGAAATGTGCATAACGATGCATACAGTCAATGCATGATAGAAAGCACGTTTCAAATACAAGGCAGCCCCTCAGGCAACCATATTATTTAGGTTTTGCATTATCATTTATGGCATTACAGATTAATTACACATAACATACTTTTATAAATTTTAACCCTG
TCCTTGGTCTAAGGCAGCATCAGCAGACTGTAGTATTCAAAGAGCTGTTTTTTCTTGTTCTTTTAAAATTTCTATTTTAAGCATATCTTATAATGTATATAATACAGTTTATTATTACATGAATGTATTTTACAAATTAAAAATTCATATTTGGGATGCATCTGGGGTAGAATTTACTGTGGTGGGGGGCGGGGTTAGACAGTTGT
AAACCCGAACAAACTAATTGGCCAACCCAATAAATTGGAAAGAGTGTAGTGCATACAGGAAACATTTAAGAATGATTCAAGGCAATACATGTCCTGTAGAAATACAGAGAGAGGGATGGGGCTGCTGTGAACTGAGTCAGTACAGGAAGCTGGATCCCAAGCTGAATACAGACGTTGTAATTATGATATGTCCTGAAAACAGGAAA
GATGTGGGGGAAACAAGGACCAATAGATTGTCTACAGAAATGCAAAATGAATTTTGAAATATACAGACATATTAAACCTTTATGTTTCATACCTTAAATTAATACAATATTATATGTCAATGACATCCCAATGGGCTTCCCTGGTGGCTCAGATGGTAAAGAATCTGTCCGCAATGAAGGCGACCCAGGTTCAATCCCTGAAGCTG
TTATGTTTTGGTAGGTATTGCATTTGAAGCTCTCAGTGGCTAATAGGCAAACTGTTTCTTTTTTTAGAAAAATTATTATTTTGAAAAAATTATTATTTAGAATACACTTTTTTAATAAAACTTTTTCTTAAATGTGTTTTCCTACTGACATTTCACTCTGAATTTAGATTAAAACTGCACATGTAAAAATTCATACTAAGTGAATA
GTTCTTAAGACTCAGTTTTCTCATTTATAAATCTTGCCTCACAGGATTGTTGTGGGGATCACATAAAACTTGACATTTGAAAGGACTTTGTAAGTTGTAAAATACAGACCAATATAAAAAACCATTTTTAACAAGAAATGAGAGAGAGGTGTATTCTATAAAAAAGAATCCCAAGGGTACACACAGAGCAACTACTGGAGACACCA
ATATCTATGGCTGATTCATGTTGAAGTTTGACAGAAAACAGCAAAATTCTATAAAGCAATTACCTTCAATTAATAAATAAATAAATCAAGAAAAGAATAAAATACATTTTCCAATATATTAAAAAAACTCTCATCATTATAAAAATGAAGATTGTGGCATCTGGTCCCATCACTTCATGGCAAATAGATGGGGAAATGATGGAAAC
TGAACAATGTAAGTGTGAAAAATGCATACTGTTGATACTACAATAAAACAATATTAATGCTTCTAAAAATATTTTTGCAATGAATTTCCTTCAGGAAACAAATACACAGTCACTCTTTGTTACTATAAACTCAAAGGAGGTTTTCATACCTTCATCATCAGACATATCAAGAACTTCGTTCATAGTTTCTGGAACATTCATTTTGT
GGTTCTTTGAATTAAAAGATATATTTAATAGCTATAATTCATAATATTCTGCAAAAAAAATCCAGCAATCCCAGGATTCTCCAGTCATTGATACATGATTAATACACAATAGGAAAATAAATAGTAGGGGAATAAAAACATTAAGGAGCTTGTCCTTGTATAATATGATCTCTCTCTCCCTCTCTCGTGGTAATTCATGAAATAGT
AAATTTTTAAATATTAAATATTTTAAAGAATCTAATAGCATTTTTTAATTAACAAGTAATTTATAAGTACTCACAAACTCTCTTTGAAAAGATTTCCATCAATACAGAATATTTTTTAAGAAACCTTTATTCCTGGACTTTCCTGGTGGTGCAATGGATAAGAATCTGCCTGCCAATTCGATATCTGATTGGAGAAGATTCCACAT
TTCATTCGATTCCCCAGGTTTTTAAAGTGCAACAATTATTATGACTCCCAAAAATTAACACCTCAGTTATGGGAATGGCTGTTTATTGGTTCCTATAGCCAATACATCTCCTTCTGAGGTGTGACTGTAAGAGTGCTCAGAGGTCTAGAAACGGTAAGGCTTGAATGATTCCACAGTTGATGCTTTGAGTGCTTTAAATGTGATGA
AAGCAACATAAACTGTTAAAAGATGTCATCTTGAAAGCAGCTAAACATCTCCATTCTGGAAGAAGCCTCCAGCCTGAGGAACTAAGTGAACATAATTAGAAATACATCTGGGTATTGGCCTCCTATCTGAAAGGGTCACATGCACACCTTCCATTGGTACTGGTTATGCTCCATCATTATGTTCTGTCCTTCCTCATTCGTCTCCC
AACATATGAGTAAAGCTGAACTTGGGTGTCTCTTTTACATTGCATTTCTAAGCAATATTCTAGAAAACAAAAAGAAGAAAATGCTAGAAAAATGTATCTGAATACAAAGTTGTGAAGAAAAAAAATTTAACTATAAAATAAACATTTAAAAAAAAGAGTAAACTATCTATTCACCATGGAAATTAATTGTTGCCAAAATCATCCAG
ATAGTTTTGATTTGTATTTCTCTAATAATTGACAATGTGGGGCATCTTTTCATGTGCCTTTTGGCCATCTATATGGTGTCTTTGGAGAAACATCTATTTAAATACACCCATTTTTTGACTGGGTGATTTGGTTTGGGTTTTTTTTTTATATTCAGCTGCATAGCTCTTTGTATGTTTTGGAGATTAATCCTTTGTCAGTCGCATCC
AGATATCTTTAAAAATTGTTTGCCTCATGTCAAAATAATTATTTTATTTTTAACATTTATAGAAGTAAAGCAGACCTTCTACAGAAATAGAACCTCAAAGAATACAACTATACAGAATTAATCAGTGTTTATATGTTGGTATATAGCTTTCCAAAACTATATTTAGAATCATTCTACTATTCATGTAGAATAGTAGAATAAATATT
ACAGAGCGAAGGTGTGGTGGGCTATAACAAGAAAAAGAATTAACTCAAGGGTCCAAGGTTACAAACATTAAAGCTACTACTTACACCAATTATATTAATCAATACACTGCCAGGGACACAGCAGGTAAGGGATATGGAAACTTAGCAGCAAACATTGACCCTACAAGTGAAAAACCCTTCACCAATACAATTTCTAATCAATCTTT
TAATAAGCTGCTACCACAAACCTGTCTATATTTATGGATTTGTTCCAGCGTCAGCTCTCCTCATTCTGAGTGTATGTTTTCATGTATGGCCTCATAAGTAAATACAGAGGCATTGTTTTAAATACAAAAAATAGTGATGGATGCTTCATGCAATATACTGAGCTCACCACATAAGATCATCTGGGACTACATAACCCACAGACATA
CTTTCTTTGTATTCCAGCTCTCACATTCATACAGACTACTGGAAAAACCATAGCTTTGACTATATGGACCTTTATTCAGAAAGTAATATCCCTGCATTTTAATACACTGTCTAGGTATGTCATAGCTTTTCTTCCAAGGAACATGCATCTTCTCATATCTTGGCAGCAGTCACTGTCTGTAGTGATTTTGTAGCCCAAGAAAGTAA
CTGGGTTGTGAAGATCTTTCTTGTATAGTTCTTCTGTGTATTCTTACCAGAAATGGTATGGACCTAACAGAAGCAGAAGATATTAAGAAAAGATGGCAGGAATACACTGGAATGGGTAGCTATTCCCTTCTGCAAGCAATCTGCCCAACCCAGGGATCAAACCCAGGTCTTCTGCATTGTGGGCAGATTCTTTGCCATCTCAGCCA
AACTCCACACTAATAGGGATGAAAATAACAATGGAACAGCTTTGACTTGAGTTGAAGCAGACAAAACAGGATGAAAGAATCCAGCACTGCCAAGACGCCCAATACATTCGTGATAAGATAATAAAGACATGACATTGCCGTGACTCTACACTCAACCAAAACCAACATGGAATAAATAGATTATTTTTTCTTTTCATGGGAAGATT
AGTTGAGGTGAAGACACCTGATTCACAGGCTCAGCATGGGTAGATGACACAGATGTTACCCATGCGGTGAGGGCACTCAGGTCAACATTTTAACACCTCAAATACAACACAGGAAGGAAGCACAGTCAAAGCAGGCGCGCTGCTTCCTCTGGCAAGAGGGAGGCAGACGAGTCAGCAAGGGCGACAAAGGGCTCAACGGCATCCCT
CTATACAAAACTTACACAAACCACTGGACCAACCTTAGGAGGGCAGAAACCAAAAGGAAGAAAAAAATTCAATCTCAAAACCCAGGAAAAGGAGATCTCAAATACAATAAGTTAAAAAAAGAAAAGAAAAGAAAAGGCAGGAAATACTACAAAAATGAAGGAAAAAACTAGAAACACAGAAGTCCAAATAAATGAAGAGGAAACAG
GACAGGCTCTGCGATTCCTGCACCTAGTGGCAGAGGGTCTTTGAGGGGCCCTGTTGGTGCATCCACCACCATTCTTCCCAAGTGTCAGTTACAAAACTGAAATACAGTGGTCTTCGTATGCTGACTGATTTCACAGTATTTGGGGAAAGTATGTGCTGAAGTTTGCTATCTAATAAGACAAAATTTACTCTCACAGAGGATATATT
GACTCTGTTTCTCTTGGTATAAAAAACAAAGATGAAATTAAATTTATTAAGATTACACTAGGTATGCCACATGACACCTATACTGTATTTTCATCTGTGTAATACAATTGTTTTGCCTGAAATTTTAGATGAAAAATTTAAAAATTGAGAGACTGTTATATTTTTCCTAGTAAGAGACAGAGTCAAGACATGAGTTGGACATGACT
TCCATGGAGTCGCAAAGAGTTGGACACGATTGAGCAACTGAACTGACTATCTCATGCAGATATAAAACAAAAGAAAGAAATACTTTGTCCTTGTGATAAGAATACAGGATTTACTCTCAACAGCTTTCATATATCACAAACATCCGTGTTATTAATTCCACTGTTTTCTAATGCCTATTTAGGTTCTAACTAGCCAGAAGTTATGG
AAAATGAACACACAAACATCAGTTGTAATTCTATATCTAGCAATGAACAATCTGAAATGGAAACTAACAACTCTGTTTACAATAGTATCTAGAAGAACAGAATACATATGACCAGATTTAACCAAGGAGATGCAAATCTTATACACTGAAAGCTACAAACATTGCGAAAAGAAATGAGAAAAAATCAAAGTAAATGGGAAAATATA
CCCATAACATCTATTCTTACTGTTTCCAAACCACTGGTGCCCAGTGGGGTCTGTGGGCTATTTCTGAGAGAACTCTCTAGAGACCTGAAAGCTTTGGGACAATACAGCATTATATTGTTTTTACTAAGAATTTTTGAACATTTAAGAACTATAACTTTCTTTTACCACTCAATAGGTGGCTCAGATGAATCTGAGAAAGAATCTGC
CAAACCAAACATTCTTTTGTCATGAAATAGTTGAGATTTTGGAGATACATTTTGTTATCAGCTTGTCTTTTTATAATTTGTCCCATTCTTTCATACATGAAATACAGATAAATTCTTTTTAATTGTGAGACTCTAGCAGGGTATTGGGAGAAGGCAATGGCACCCCACTCCAGTACTGTTGCCCAGAAAATCCCATGGATGGAGGA
TTGTCTAGAAGGTCTTGTGATTATTTTGTAAACAAAGAGACTGAGGTATTGCACTCATGAATTCTGTAGAAAGAGCCATAGTTCCAGAATTCCAAACAGAAATACAGAGTGCCTCTAAATATCATCTGACAGAAACCTTATGCCTGAATTAGCTGTACCCCAAACCAGAACAAACGTAAATGAAGCCTGCCACAAACCGCCAACCG
CCTACTCCAGTATTTCTTGCCAGGACAATCACATAGACAGAGGAGCCCCGAGGGCTACAGGTCATGGGATCACAAAGAGTCAGACATGACTGAACAACTGAATACACATGCATGTGATGACCCTGGGTTTACCCAGATAATTCAGGGTAATCTCTCCATTCTAAGGCCAGCAGATTAGTAATAGTAATTCCATCTGGCACCTTAAT
TGATAAAAGTCATACTTGGAAAAACTTTTGATCACTCATATACAATAAAAGCTTTTAGTGGGCCATGAAAGAAGTTTCAGAGATTAAAAAGAAGACACAAAATACACCTGTTGTGATGTTTAGTGGAGCCAGGGTTAAAGGCAGAGTTAGCATCCACATATGCAATTCATCAAACCAGATATTTTCTCCTACAATGATGCCAGGAC
TCATCAAAACAGAAAATTAATAAGGAAACAAATGTCTTAAATGATGCTTTAGATGAGATGGATCTCATTGATACCTTCAGAACATTTCATCCAAATGCAGAATACACCTTCTTATCAAGAGCACATGGAACGTTCTCCAGGATAGACCACATCTTAGGTCACAAATCAAACCTCAGTAAATTTAAGAAAATTGAAACTGTATCAAG
TGACCCAGAGGGATGGGATGTGGAGGGAGGTGGGAGGGAGGTTCAGGATGGGGAACACATGTACACTCATGGTGGATTCAAATCAATGTACGGCAAAACCAATACAATATTGTAAAGTAAAAAAATTAATTAAATTTAAACATAAATAAATAAAAATAAAAATGACTCTAAATTATTTGACCTGGTAAATGGTTCTGCCATTGACT
GAACTATCACTAGAGATAAAATGGGGAAATTTTATTATGATAAGTTAATATGAAGAAGTAATGATTATAAATGTATGTGCCCCTAACAAGAGAGCTCCAAAATACATAAATCAGAAACTGATGGAAGTGAAAGGAGAAACAGATATTTCAATAATAATAAACAGAGATTTCAACATCTCACTCTTAATAATTGATAGAACAACCAG
TGAAGTAAATCAAAGATAAATATTAATGATATCACTTATATCTCTTATATGTGGATATAAGTGGATATTAATGACATCATTTATATGAGGAATCTGAAATAATACACACAAGTTTATTTGCAAAACGGAAACCAACTCACAGATATAGAAAACAAATCTACGGTTAGCAAAGGGAAAAGGGGGGGGTGATATATTAAGAGTATGGG
TATTATATAGCACAGATAATATAGCCAGTATTTTCTAATAACTTTAGAGTGTAACCTGTAACAATCTTGAATTACCATGTTGCACATGTGAAACTAATACAATACAGTAAAGTAATTATACTTTAATTTTAAAAATTTAATTAAAAATAAATAATGAAGTTGAACGTCTCTCAGAAATTGCCACTTCAGGCTTACAATTTATTTGC
ATATATGAGGCAAGGGGGCAGACTGGTAAAGCTTACTCAGCCAGATTAAGAATGTATAGACATCTAATTCCTGGTGCTATTTGCAACTACACATATCTAAAATACAAGGAGATAAATATCCAGAATACATCAAACCCACTGATTTAAAGAAAACATTTCAAGGGAGGGGGTGAAGTTATTATAGCATAGCAGCACATTACACATAT
CAGACTTTACATTCAGATTAGCCTATTTTCCGTTTAATCTTTCTTTGAAAAGGTCAACTTTCCTATAGAAAAATGTTTCTGTTCCTTCTATGGTTTCCCTAATACATTTCTGTAATATTTCAATTTATTTATAGGTCCTTTCTTTCCTGAGTTTTTTTTTTTTTTTTCCTTCTGTTTTCTACATACCAATTTAATTTTAACACCTC
TGGACAGAGGAGCCTGGTGGGCCACAGTCCATGGGTTGGCAAAGAGTTGGACATGACAAAGCAACAGTACACACCAATGGACATTTTGCATTTTAATAATAATACATGATGTTAGTGTACAGTAGAAGGTTACAGCAAGCACATCAAACCTTGAATCACAGTTATTATTGCTCAGGATAAAGTATGCATATATTGTGAACCAGGGT
AAGACTGATGTGCTGCAGTTCGTATTTGAACTGCAAAGAGGGGGTTGCAAAGAGACAGATGTGACTTAGCTACTGAACAACTGTCACAATAAGAACAAAAAATACATTTAGAATAGCAATTCTATTGTATTTCCTTATACTTTTCGCCTCCCCCTCCCAAGTAATATGAGACTGTTTATAACAAAAGACATATGAAATAAAACAAA
CAGAAAAATAAATGACCCAATCAAAAAATGGGCCAAAGAACTTTATTGTATTTTTTAATGAAATGCATATATGGCAATTTCAGAAACTGCTCACTCAAAAAATACAGTAAGGAAAAATAAACTAGCACATCATACCCATGTATGACACTGGGGTATTTCAAATTATTTCTTACCTTATTCATTGTATTCTGAGTTTTTGTAGTAGC
AGGCTTTCACTGCTATAGTCTCAGTTCAAACCCTGAATAGGGGGAGCTGAGCCATGCAATGCAGAAAACAAACAAAAAAAAAATGTTGCTTATAGCTTGAAATACACAGGATAGCCAGTTCTCAAGGCTCTGACCTCTAAGGGTTTAACACATTTCCGTGTGTACAGAGATGAAAAGTTGTATAAAGACAGTAACATTTGTCTTTT
GAGATTTATCCCCTTAGAGACTGGTCTGAGATCTGCAGAATTCCTAGAATCCTTTACCTGGACCAATCTCTCTCTTTGCTCTTCATTACAACATTGGAGAAATACAAGACCACAAGCATAAAGGAAAAAGGCCCCATGAGAAGGCAGTACGTCTTTTTTGGGACCAGTGTGGTTAAAAATGACAGTCACTAACCTTGTTTACAAAT
AGTGTACTGAAGCAAAGCTAAAAGAGATTATTATCTAATATTGTTATGATCTGAATAGTACTAAACATTTAATAGGTACTCAAATTTGAATGGCTGAACTAATACATTATTAGACTAAGGTGTTCTCTTCTGAATAGAACCTAACACACTCCAACAAGTAAGAGAATCCCATATATACACCCAGAATGAAAGAAAATTCCTGAACA
CCGAGTATGATTTAGAATCTAACTTCAAGGATTGCACTATTTTTAATTCCACGTTTCAGTTTAATGTGACATCTCTAGGCTGTGGATTGTCTATCCAAAGAATACATTGGTGCTGGGAAGGGGTGCTGCTGAAGTGAGTGTGTGGTTTGTGTCCTCAAGAATGTTGTTAAGTTGACATGGAGAGGAATTCGTGGGAAAGTTCCAAG
GCCATGCTCTGCAACAAGAAAAGCCACCACAATGAGGTCCATGCACGGCAACCGGAGAAAGCCCACAGGCAGCAACAAAGACTCAGCACAGCCAAAAATAAATACATAAATATGTATTTTTAAAGTCTACAAACAGTAAATGCTAGAGAGTGTGGAGAAAAGGGAACCTCCCGACACTGTTGTTGGGAATGTAAATTGGTACAATT
TTAAATCACCACTGTCTAGAATAGTTCCTGGGCTCTGGGATCCATTCAACAAATTTCAGGGAAGTAAAACCATGAAATAATAAATGAATTTGAACTTATAAATACATTCATGATTACTGTTTGATGCTCATTACCAGAATTAAAAGAAAGTTTGTTATTTAGGCAGAAATTGTACAAAAGATCATAGCATAACAGCATGAGGGTTC
TACTCAGCCATTAAAAAGAATACATTTGAATCAGTTCTAATGAGGTGGATGAAACTGGAGCCTATTATACAGAGTGAAGTAAGCCAGAAGGAAAAACATAAATACAGTATACTAACGCATATATATGGAATTTAGAAAGATGGTAACAATAACCCGGTGTACGAGACAGCAAAAGAGACACTGATGTATAGAACAGTCTTATGGAC
ACAGTTAGAACTGGACATGGAACAACAGACTGGTTACAAATAGGAAAAGGAGTATGTCAAGGCTGTATATTGTCACCCTGGTTATTTAACTTATATGCAGAATACATCATGAGAAACGCTGGACTGGAAGAAGCACAAGCTGGAATCAAGATTGCCAGGAGAAATATCAATCACCTCAGATATGCAGATGACACCACCCTTATGGC
CTACATTTGGAGACAGAAAGCAAGCTGACCTGTGGGGGTCACCCAGGCCTTCCCCAGCAGAGACCCACACCCGGTGCCTGAGTCACCTGCTACTTAAACCAATACAGTAGACCTGCCCTCAAGCCCAACGTGAGCTTTAAGTGTTATTTTATTAGCAAGTCTGTAGCATTTTCTTCATGTAGTATGTCACTGCGCTTTCTCAACAT
CAGTGTTCTTGCCTAGAGAATCCTATGGACAGAGGAGCCTGGCAAACTGTAGTCCATAGGGTTGCAAAGAGTCAGACACGATTAAGCATGCATGCAGATCAATACATATTTATAAGCATAAAATGGGAAAGAATGGCTGATAAACCTTTGTACTAGAGCCATTTGCTATAACTCTGAAAAATCATTGTGCACAAAAAAGGGTGCAG
AGGGAAAGGAACATTGTGTTCCAAATTCCATGGGGATCTCAAACAATGTAGGAAGGGAAGAAAAAATAAATTCTAATTGAGTATTTGACTTCATTACATTAATACATCTTCACTGTATTCATCTCATCAGACAATTACAAGTGACAAGATATAATAGTACCAAATTCCCTCCACATGAATAAAAAGCAATTTTGGATTATCTTGCT
TAGTTTCAGCACCTTAAAAATATTATAATAGATTCTGATCTAATATTTTAGACAGCCTGGTATATGTCCCTGAATATCAACTGACCAATTTTATCATAGTAATACAATCTTTACTTTCATGTATGCATATAGACAACCAGAATTGAACTACTAAGCTCCTTTGTAGCTAGTCATGACCAAGGAGAGCCAGGGAGAATAGGCCAGTG
AACACTTTAAACTTTCACGTTCACAACTGCATGTGTATCTATGTGTACATGGGTAGAGAAATGAATATACACATGTTAATTACTATCTGGTTTGGGCACCAATACAGAAATTCAGAATTTTAGAATAAAGTAAAAAGAAAACAAACACATCTCAACTTTGGCCCCAACCTTGTCAAGTCTAGAGCGAGTTCAGGCTCAGGCGCCTG
CTTCCTTATGGTCCAACTTTCATATCCATACATGACTATTAAAAAAACCATAGCTTTGACTAGACGGACCTATGTCCACAAAGTGATGTCTCTGCTTTTTAATACACTGTGTAATTCCAAATGTAACAGAAATATCTTTCATAAGTGAAGAAAAAAATAAAGATACTTTCTAGATATACAAAGACTGAGTGAATTTGCTGTCTGCA
TTCTCCAAACCACAGTTCAAAAGCATCAATTCTTCGGTATTCAACATTCTTTATAGTCCAACTCTCTAGTCTTGGCTAGATGAACCTTTGTTAGCTAAGTAATACAAAAAATGCAAAAAGGCAAAATGCTTGTCTAAATAGGCCTTAAAAATAGCAAGAAAAGAAGAGAAGTGAAAGGCAAAGGAGAAAAGGAAAGATATACCCAT
CATATCTTTGTAAAAAGAGAGACGAGTTCCTTGCTTTTAAAGAGCTTATATGTAGTACGAGTGGAGAGTGGGGAGATGGACCAAAACATGTAAAGAGATGAATACAGGAGTTCATTTCTGAAAGCGATGAATGGATGAGAAGACAATGGTACATTGGGTGATGGGTTAGAGAAGATCTGTGGAAAGTGGATGGTCAGAGAAGACTT
ATTAGAGATACTAAGGGAATATTTCATTCAAGACAGCACAATAAAGACAGAACCCGTATGAACTTAACAGAAGCAGAAAATATTAAGAAATGGTGACAAGAATACACAGAAGAACTATACAAAAAAGATCTTCATGACCCAGATAACCACAATGGTGTAATCATGGTCTTAGGAAGCTTCATTTCAAACAAAGCTAGTGGAGGTGA
CTAGACTACCTTCCCTGTCTCCTGAGAAACCTGTATGTAGATCAAGAAGCAATAGTTAGAATCAGACATGGAACAATGGACTGGTTCAAAATTGAAAAGGAATACAAGGCTGTATATTGTTACCCTGCTTATTCAACTTTATGCTGAGTACATCATGTGAAATGCTGGGCAGGATGAATTACAAGCTGGCAGAAAGTAAAGAGGAA
CAAGTATAATAATGGCCTAAAATAATCAACAACAGAACATATTCATTTTTTATGAGAGATCAGGAGAAAACAAAATAAAAATTACCATGTAATTCTTGTCAATACATAAACCAGAATGTGTACAACTTCACATGCATTGTTTTTAGTAATACTACCAAGTATAAACTTTTTTTATTTTCATCTAATTTCTTGAAAATGTTTTTAAG
GAATGCCTCTCAGGGTGAGGACTGCTCCTCTGTTTGGAAAAATAGCTTCTAGGGCCTTTTGAGTTATATAAAGCTGATGCCCTTTGGTACACAATTGAGAAATACAATTTAGCAAATAAAAGTACAGGATGCCACACATAGAAAATAAATTTTTGCAAATAATACTGCTGATACATACACATACACACACACATATACAACTATAC
AAAGGTACTATAAATATTTTTATTTTTCATATTATTTTCCAATTAGGCAAGTTTGTATGGGGCTTAATCCCAACATTTCTAAATTTTCTAGAGAAAGTGCAATACAATTTTATATATTGGGCATGAATAAGAGAGATAAATTTATGAGACTGAGGTTAGGACTTAAATAAGCTCATGGAATTTTAGAACTAAGAGGTGTCAAATTC
CAGATTTGTGGTTGCTAGAGGTGGGGTTGAGAAGTCGGCACAATGGACAGAAATCTTCAAAAAGTACAAGGGTCCAGTTAAAAAACAATTGGGTCCCAGGAATACAATGTACAGTGAAATTAGTATAGTTAGTAATCCTGAGTTGCATGCTTGAACATTGCAGAGCAAGCAGATCTTAAAAGCTCTCATCACACACAAATCGTAAC
AACATTGTGTTAAGCATAAAAAGCCGCTCACAAAAGTCTACATACTTTATGATTCCATTTCTGTGAGATGTCCTAAATATGCATATTTATAGTGACAGAAAATACACTGGTTGTTTCCTAGGATTTGTGGGAATGGGGGTTTAGGGGTATGGTGACTAAGTGATGTGGGATTCTTTTTAGGGTGTTGAAAATGTTCTGAGATTGAT
AGTAATGAGGACATGTGTCTCTTTATAAAGCACTCCACCTAATAAATGAAAAAGAAATTAAAGAATTAGAATATCTCCATTTTGCAATCCTCAATGAATGAATACATTTAGGCATTAAACATTAATGCGAACATTACAAAAAGAGAAACAAGCAGACACTATGTACCTCCTGGTGAAATCTTGCCAAAGGGATTGAACCCAAAACT
AAGAAATCAAAATATGCATAGAAATGAATGAAAATGAAAACACAACAACCAAAAACCTATGGGATTCGGTAAAAGCAGTGCTAAGGGGAAGGGTCATAGCAATACAAGCCTACCTCAAGAAACAGGAGAGAAATCACATAAATAACCTAACTCTACACCTAAAGCAATTGGAAAAGGAAGAAATGAAAAACCCCAGGGTGAGTAGA
CAAGTTTCCAGTAACATTTTCCTTACTTTATTCTGGACCCTCAATAACACCACCTTAACAACATTTTTCTTTCTGTGATGATATGTGTATTCTCTAACATAATACATTCTTTTTCTACTGTGTTCTTCACTTCCTCCTGAGCTCTCATTGGCAGAATCTTTAACATCCATATTTCTATCAATAATTTATTTAGAGCATGTGGATTT
AATGCTTTTTGCAAGCAGTTGGGGGACATAATTAGGGAAGAATGGACCAGAACATCTAAATCATTGAACTTTTTCAAGGAAAGCCCTAGTGTTATTTTCAAATACACTACAGATGAGAACCAAGAATAAACTACCGTCTGGACCCAGCTAGGGCCCTGCAGCACCTGCTTAAACACCAGATAAGAATCATGCGGGATTACTCGTGG
TGAAACAAGGTTCGAAGAGAAAAAGGTAAGGGAAAAAAAGTTCCTAATCTGGGAGAGATGGTGCCTTAAATGCATGGTTTAGGGTGATATTCTGCAGCATAATACATGAAAATCCGATGACAAAGAGAAAATTGATGGGTCAGAAAGGGAGCGAAGGGACAAGACTTCTAAATTCTCATATAGGGAAAGTCGAATAGAAACTCAGT
GACAGGTACTATTCTTGACACTGGGAATACATCAATGAGATAAACAGTCAAAAATCCCTGGGCACATAGAGTTTTTATTTCAGTAGGAGGAAACCCAATAAATACATAATACTTATATACACAAACATGTAACAAATACATGTGGTAAACACAGTCCATTCCCATTATTTGAGAATTTTATATTTGCAAATCTGCCTACTTTCTAA
ACAAAACCCTTGAGCTCCAGGGACATCTAAAAGTCTTAAAGAAATATATAAGCATTAATAATAGAGGTGATCATTACCATGGAACAAATGACAATATTTAAATACATAAGGTTTGTAGTCAACAGTCTTAAAAGAATTATCCTGATTTATATCTTCGGATAAAGATCTCTAGTAAAAAAGATCTTAAGAAAAAGGCCTTAAAAACT
TGTTTGCTGTAAAAACAAAAAAAGAACAACATACAATATTTTAATTAAGTGCTTGGTCAAAGGATAAATCAGATAAGAAAATATTAAGAAGAAACTACAAAATACAAAAATATGAACTATGTGCATAAAAATGTGTGTCTTCTCACCAAACACACAAATCACATCCTTAGAAATTTTACTGGTAAGCAAAAAGAATTAAAATATAT
GTACTGGATCCATCATGAAAAAAACTCACACATTATACAAAAATTAACACTAAGTGGATTATAGATTAATGTAGAACATCAAACTGTATTTTTTAGAAAAAATACAGATAATATTTGGATCTAGGACTAGGCAATGGGCTCTTAGACTTGATACCAAAAGCACAAGCAATGAAAGAAGAAATTGATACATTGGACCTCATCAAAAT
TGACATAAAAAAGAACAAAATAATGCCATTTGCAGCAACATAGATGAACCTGGAGGTTATCATACTGAGGAAGTCAGACAGAGAATGACAAATGTCAGCTAATACAGCTTCTACGTGCAATCTAAAAAATGGTACAAAGGAACTTACAAAGCACAGAGTCACAGATGTGGAAAACAAACTTATGACCAAGGGTGAAAGAGGGGGAG
TGATGCAAAATTTAAATACTATAAAGATGTCATTTTTACATGTAATTCCACTGAAAATCTCAGGATTTGTATTTACTGATGTTAGTCTGAGGCCAACATGAATACACCTTAAGTAACAATAGAAAATGGCTTCCTTTTTTAAAAAAATTATTTATTATTTATTTATTGATGGCAGCACTGGTCTTCATTGCTGCACGTGGGTTTCT
TTATTTTAAATATTTCTGACTTCAAATTTCTAGTTTATGTAAATGTGCTGTTTTATACAATTTTTCAATTCAGAAAGCTCATGGAACAACTAAAAATTATAATACATCAACCGGAAGTCTCTCTCTCTAGATACATATATGCATACACACACCACTACAGTATATATTTATAAAAATAGAATTGTATATTGCTCTGTAGCCTCCTT
CCACATTTTGGGTGAAGGACATAATGCCTCGCTCATTGCCACGTTCTCTACCTAGAATAGCCACTGCTGCAGAGGTGTGCTGGTTAGATAGCCAGGAACAAATACACAAGCCCGTTCTCATCCGACAGCTCCTCATCTGTGAAGCAGCAAGACCAGGACCCCGCAGGCTGCCCCCGGTCCCAGAGGAAGGTGGGCATAGCCCAAGG
