# Supplementary material for: Poly(A)-DG: A deep-learning-based domain generalization method to identify cross-species Poly(A) signal without prior knowledge from target species
Source: PLoS Comput Biol. 2020 Nov 5;16(11):e1008297. doi: 10.1371/journal.pcbi.1008297 (PMC7671507; doi:10.1371/journal.pcbi.1008297)
Supplement: S1 File — These three datasets are produced by previous researchers and we use them in our experiments. (ZIP) [file pcbi.1008297.s002.zip › bovine/negative/bt_negAATATA_polyA.txt]

CCTAATTTTTTTTAATGGAGGAATTGATTTGACCATTTGATCAGAAGAAAAGGAAAATGTGGGCATGCCTAGTTAAGTGGAGAATTGGGATCATGCTTGAAATATATCACACAGGGTAAAAAAAAAAAAAAAAAGTCCTTTTGAAAGACAGAATCTCCAAAAATTTAGCCTTAAGCAAACTGGAAGACAATCTAATTTTGTTTAAA
TTTCATGTAACATCTACATAGGATACTCTTTAGGAAACAGCAGTGTAAATTCTTTCATTTTTGACTTTTAATCTGATTAAACTGATTTTTATTTAAATGAAATATAGAACTAACTGAATCTTACCATTATGTTAAATTCACGTTTTTTAAAAATCATCTTCTCTTTGGTAAATATAACAATCTTCTGTTGGCCTTCACAATTGCCT
TTATTTGAAAAGATGTAATGTCAACATCTTTAGAAAATATAAACTAATTTAAAAGGAATATATCTTGGATAAGTATTGCTTAGAAGACTGTGACACTCGGAATATATTAACTCCATGCTGCGGTAGCACTATGTGTACTGGGGCCCATAAAAATTAGAAAAAAAAAACCCCATACTTTTCAAAGACTAAACTGTATTTCCTCTCTC
TTTCTCCAGGGATTTAATCACCAGAAACAAATTAATAAAATAAAATTTAAAAAAAATCTCAAAATTAGTAACAGGAAAATAGCATAATAATAGTAAAATAAATATATAAATAATCAGATCAGATCAGATCAGTCGCTCAGTCATGTCCGACTCTTTGCAACCCCATGAATTGCAGCACGCCAGGCCTCCCTGTCCTTCATCAACTC
GACTCCTTGGTTCCTAGATTTAGAAACAGATGAGTGACTTCCATTCACTGAAATAAAGTATTAGAAAAGGATAACCAGATCTGATAAGAGATAAAAAATTAATATACACTATCAGAACCTGACAATTTTGACATCCTGCTGCACCTTCAAGAAGAGATGTCCACCAGACAACTAAATATACAGGGGAGTGGAGTTCAGCAAAAAAA
AGGGCAACTAAGCCTGCCACTACTGAGCCTGTGCTCTCTGGAGCCTGAGCACCACTCAGAAAAGCCCATACACTCTCAATTAAGACCAGAGGCAGCCAAAAATATATGTTTAAAAAAAAAAAAAATCAAGTCTTTTTAATACAACCACCATTCAACTTCTACATTAAAAAACACATCCTATTGTCACTAGCCAAGCAGCAGAAGTT
AGTAGAATGGGGTGGGAGATGAGGCATTGTTATTTAATGGGTGTAAAGTGTCTGTTCTGCAAGATGAAAAAGTTCTGGAGATGGGTCGCACAGCAGTGTGAATATATTGAACACTACTGAACTGGACACTTAAAAATGGTTAACATGGTAAATGTTATGTTATGTGTATTTTACCGTAATAAAAAAGAAAGTATTTGAAAGTGGTT
CTTATTCTCCTTGTGATTTCCAGCTTATTAGGGCTGCTGTGATAGCAGTCTGTGCTTCAGATCATTAGCTACTTGCTCCTTAAATGGAATCCATTGGCTAAATATAACCAGGAGCCTTCAGTAGTCTGCACTAATTGTGTGGAGTTGCTTTGTTAAGGTAAATAACAGAAGAAACCATCAATGTATACATGTGAAAGCCATAATTT
GGGCTAAAAGCAAAGGTTAACAGGTTTTACTATAGAATTTCTTAGCTGCTTATTTATATTGTGAATGTTCAAGAAGGGAATATAGTGTGAATTATTTATGAATATAAGCTCTGTAGTATCTTAAGGACTAATCAACTTCTTGTGTTTACTGTATCTTGTATTTTACCAACAAACCCTTTGTTACTCTGGGCTTTCTGATGGAGATC
ATTCATATTTCTCCCAGCCATCTTGATTCTAGCTTGTGCTTCTTCCAGCCCAGAGTTTCTTATGATGTACTCTGCATATAAGTTAAATAAGCAGGGTGACAATATACAGCCTTGATGTACTCCTTTTCCTATTTGGAAGCAGCCTGTTGTTCCATGTCCAGTTCTAACTGTTGCTTCCTGACCTGCATATAGGGGTCTCCAGAGGC
TTATTAAGAACCTAAGGTTGAAAGCAGAACTTCAAAGTTTGGAGAAGGAAATTTTTAATAATCTTTTTATAACCTTGGAGAAGAGAAGGTTCTAACACGAAATATAAAAAAGTTCTAAATATAAAGAAAAATGATAGACATATTTTCCTCCTATAAGAATTTAGAGTTCCTGTTCACCACAGTGCTCTAAAGAGAGTGTAGAAAAG
TGACCCAGAGGGATGTGATGGGGAGGGAGGTGGAAGGGGGGTTCATGATGAGGAACACGTGTACACCCAAGGCGGATTCATGTCAATGTATTGCAAAACCAATATAATATTGTAAAGTAATTAGCCTCCAATTAAAATAAATGTATTTATATATATATAAAAAAGAAACAAACAAAAGCAACTCTCCTCAAAGACTACAACAGGAT
ACCATATGACTTTTCAAAAAAGAAACAAATTACACAAGAAGATATTGGTCACTGCAGTTGTATAGAAGAGTTTTTCAGGGAACTTACAATTTCTGACTAGAATATACTTGATACTAGGTCTAAGAACAGATATTTAGAAAATGTGAACTTCTTAGAAAGCAGCTGTCAAATAATTGAATTGCTTTTGGAAACCCTTTAAAATGTAA
GAGAAAGAAGAATGGAACTGGAGGAATCAACCTACCTGACTTCAGGCTCTACTACAAAGCCACAGTCATCAAGACAGTATGGTACTGGCACAAAGACAGAAATATAGATCAATGGAACAAAATAGAAAGCCCAGAGATAAATCCAGGCACCTATGGACACCTTATCCTTGACAAAGGAGGCAAGAATATACAATGGATTAAAAACA
GTAGCAAATTTCAAGACCAAAAGGAGAGGAAGATGAGGGGTCGGGGAGAGGAAATGATCTTTAGAGCAAATGAGACTAGAGAGACCTATCAACTAATTTCAATATATGGACCTTATTTTGATCTTGATTTGAATGCATACACTTAAAAATATGAGACAGTTGGGCGAACGCCAACACTGACTGTAAGTTTAATGATATTACAAAAT
TCATAGCTAGGCTGATTCTCTAAAACAAAAGATCCAATCAGTTAGCTCCTTCTGATATAGTACAATAACCAGATGTCGTTGTTAATACTTAATTCGACAAAATATAACATTTGGCTGTAGAAAATTTTGGTTTTGTTATTCTCTTGCTTCAAAGCTTCCAATGATTCATAGGGCCTACAAGATAAAAGTCACTTAGGAACTGTACT
CTTGGGAGGTTTCTGTAAGACCTAACTAACACTGAAAAGAGTTTACCAATTCCTGTGTGGGGTTTGGGGGTTAAATATAATGAAACTGTTAAGATTATGGAATATATCACTTTCTTTCAAAATAGGTATTTTTTATTCTAGCTAAAACACATGTGGCAATAAAGGTTATATCCATTCTTTGAACCCCTATTTTATTTCTACAATTT
AGCAACTGAGTTTGCAGGCACTGATTAATGGAACTGAATAGAAAGCCCCCAGATATAACCATGATTATATCGCCAATTAATCTACAACAAAGGAGGTAAGAATATACAATTGGAAAGTGTCAGCCTCTTTAACAAATGGTGCTTGGAAAATTGCAACATGCAACAGAACCAAACTGGACTAAATTCTCACACCTTACACAAAGATA
GTATGGGAGGGGCCCAATGACCAGCAAACTGCGTAGGTGTTATATATAGCTCGAAAACAAAGGGGAGTTGGGTGCCCCGAGAAAAGAACTTTATCTCCAGAATATAAACCTGCCAGTCTTTCCTGGTTCAGGAGCTTTCTTTAGGTAAGGCTTGGAGTGGCTCACACCCAATTTCCGTTTCCAGTTGTGCAAAGCTAATCTTCAAA
CCCATGCTCCGGCAACATATAAGCGGCTTTAATAAGCCATCCCTCCCATTACACATACACTGATAGAAAATAAATCGTTTTCATGAAAAGCAACTATGTGAATATAAAATTCTCAGTTTAATACCAAAACCATTCTGGAGATTCCTCTGCATCTCCTAATACTGAAGCCTAATAGTCTCTGCATTCTAATGTAGTTTTCCTTGAAC
CCAAAAATGTGTCTAAACATTACTAAATGTCCACTAGAGGACAAAAACTGCCCCCTGGTTGAAAGCCACTGCATAAGCAAAAAGTTTTGATTCCCCTTAGAATATAGAACATAGTAAGAGTGTATTAAGCTCACAGAGCAAGCATCCTTTGTGAAGCTAACTAAATCTGCATTTCAGTGGCTTAAACTTCTGCTGGAACAATGGTG
TATCTCCCAAAATTCTTATAGAAATTATAATTCCTTATTACTTGGATTAGTTTAGCAGTAATATAACAAGGCAAAGTCATAAAAATGTTAAGGAAACTGAAATATAAGGAAGAAGACAACTCAATTAGATAAATATTTATTAAGCTTCTGCTTTCTCCTCATGTAGAGGGGTAGAGTACCAACATATAAAGAAAGGAAGGCAGTCT
TGTCTATTGAAATTTAAGATGAAAACGCCTTTAGTACTTTTAAAAACATCCTTTAATAATGTGAGTTATCATTTCCACATCATTTTAGCTGTTGGCATAAAATATATTTGGATTTGGAAGATTAGGATATTGAGTTAGCCGGGATGCAATGAAGTTTTCTATCCTATGAACAAACTTCTCTGAAGACCTTCTGAAATTCCATCTTG
ATTTATTCCTCCACCAGTAAATTATACATCTGCCTGATTAGCCAACACTGGATTAATTAAAATAATTAAATTTTTTCCAATGAATGCAGCAAATGAAATAAATATATCTTTCAGCTTCAACAGGCTTGCTATCATAATTTGACCTAAATTCTTATAGTTCCATTCCTAAAATCTCTCAAAAATCAAAATTTTAGGTTATCAATTCT
ATTGGAAAAGAAATAAAACTCTCACTGTTTGCAGATGACATGATCCTCTACATAGAAAACCCTAAAGACTCCACCAGAAAATTACTAGAGCTAATCAATGAATATAGTAAAGTTGCAGGATATAAAATCAACACACAGAAATCCTTTGCATTCCTATACACTAATAATGAGAAAACAGAAAGAGAAATTAAGGAAACAATTCCATT
TCCAGGGGATTTTCACAACCCAGGGATCGAACCCACATCTCCTGTGGCTCCTGTATTGCAGGTGGATTCTTTAGCACTGAGCCACCTGGGAAGGTGTGAAAATATACAAACTATCACTAAAACATTTTTATATCCATGAGGTAGAGGAAGTAGTGTAAAATTCATTTGCCAGGCTTCAAGTGGTCCATTAGGCCATTCACAATATT
AGCCCATGCACTGCAACGAAGAGCAGCCCCTACTTGCTGCAACTAGAGAAAAGCCTGTGCAAAGCAATCAAGACCCAGTCAGTGCCGTCAAAAATAAATAAATATATCACTGGGTAAACTTAGGAAAGTATTTGTCCCTCTCTGGGCTTCTTTAGTCAAGTAAGTAAGTGTTAATCTCTCAGTCGTGTCCGACTCTTTGCAACCCC
CAATCCTAAGTGGAGAGGAGATACACACACACATACACACATATAACTGATTTACTTCATTGTACAACAGAAACTAATGGCAATTATACTCCAATTTAAAAATATAATACAAATAAATAATAATTTTTTAAAAATAAAAGATATGTTTCCCACCCCATTAAAGTTGCCGATAATACAAAAAGTGATTATGCTCCCAGTGAAAGAGG
TTCTAAGCATCTTCTGGAAACTTCTCTTGGTTTGTTTGCAAAGGTGGTCTATTTCATTCAATAAGAAAGTAAAGAGCCTTCCTGAGTAAGAATTTGGGATAATATATTAGAATGTCAATCTCAATGTTTTGTGGTTGTACTTTGAATACAGAAACTGATTCAGTTCAGTCATTTTTATCCCAGGGAATCTTTCAGGCTTTTTTTTT
TACTAAAAAGTGAGCCTGGCTGCCTATTCCATGAGTATAATTTAAACTTTAAAAAATTCTGTACTTTTATAAAGATGTATTTTATATAACTTAATGCTAAAATATACTAGGATTTTTTGAGAATATTATTGCAATATACGTCATAGTTTGCACAGACTTTTATGCATAATTCACTTTAAAAGTATACAGTATATAGTCTGATGGTT
TGACCCAGAGGGATGGTATGGGGAGGGAGGTGGGAGGGGGGTTCAGGATGGGGAACATGTGTACACTCGTGGCAGATGCATGTTGATGTATGGCAAAACCAATATAATATTGTAAAAAAATAAGAAGAAGAAAAAGAAAAAGAAAAATGTTCCATTCAATGAAGTAAAAGATGACTGAGAAAAAGAGAAAGATACTTAAGAGAGAG
TGATCCTAAAATTTCTATGGAACAGTAGAAGACCCCAAATTGCTAAAACAATCTTGAGAAAAAAGAATAAACCTGAAGATATCAGCCACTCAGATTTCAGAATATACAACAAAGCTACACTATTCAAAGCAGTATAGTACTGGCACAAACAAACACATAGATCAATGGAACAGAATCGAGAGTCCTGAAATAAAACCATGCTTGTA
AACATATTTCCTTATTAACAATTAGATTTTTCCATGTATTTTTTTAAATTGTAGAAGTCTTGCTAATCTAATTAATTCATGAGACATTATTGAGAGCCTAAATATATACAGGCATTAATTTAGTCTCTGGGATATACTGATGAACAAGACAGAAAAACCTGGAGTTTATAGTTAAATACATATACAAATTAAGAAAATATTAGAGT
CTCAGTTTACCTGGTTGGAAAACAGGGACGATGATCACATAGTATGTACTCATAGGGTTAAATAAGTCAACTTCAGACCTTGAGAACTGTACTTGGCACTAATATATGCTAACTATATTGTTGTCATTGACTCGCGCTTTTCCCAACTAGGATAGAAGCAACTTGAGGATGAGAATGATACGCTAAGTGGCCCAACCCTACTGTGC
AATAAATGGGAAAACTCAAATCATTAGATGATAGAGACCAGTCAGTATGTATCATTGAACTTCTACAGACTATCAAACTAATTCCTAGTAATAGCCAGGAAATATACATTCTGCTTCCAGCTTTACACCTGTTATTTCAGAGTGAGTAATAAAGTGCAAGAATTGCTAGTTCCCTGAAAGAGCACAGCTGCAGGATGGACTCTGTG
AGAGTACTGGAGTTGGGTGCCATTGCCTTCTCCATACATGGGTTAATATATATACATTCTTTTGCATCTTCTTTTCCACATGGTTTATTACAGGATAGTGAATATAATTTCCTGTGCTATACAGGAGGACCTTGATTTTATCTATTTTATATACAGTAACACACACTTATTCTTAATAGTGCATAGGCTGGGCAACTCTCATATAT
ATTGATATTTATCCTGGCAATCTTGATTCCAGCTTGTGCTTCATCCAGCCCAGCATGTCTCATGCTGTACTCTGCATATAAGTTAAATAAGCAGGATGACAATATACAGCCTTGATGTACACCTTTCCCTATTTGGAATCAGTCTGTTGTTCCATGTCCAGTTCTAACTGTTACTTCCTGACCTGCATACAGATTTCTCAAGAGGC
GTGATGTGGAGCAGCTGTAGGTACAGATGAAGTTTTGTTCATTCATTCACCCACCACTCATCTCCTGCTGTACCTGGTTCCTAATAGGTTGGGGGGTCCTAATATATGGAGAACATCATGTGAAAATGAAGCAAATCACCAGAAACTACGGAGAAGGCAATGGCAACCCACTCCAGTACTCTTGCCTGGAAAATCCCATGGATGGA
GTGTATCTGTGCAGAAAAAGTCAGACAAATCCAGGTTGAAGATATCTGGCACCTAAATCTCAGAAGTTTCTAGATCACTAATGTCAAAGAATGTCAAGGAAATATAGAAAAACAATCCTCTCTCTTCTTCCCCTCCAGTGACACTCAGGAAGCAATGAAAAAAAACATCATTAAAGAAGCCACACTTATTATTTTATCTAAGAAAA
ATTTGTGCCTTATTGACAGTGCTGATTCAAAAGGATTTAAAATAAAATGCAATTTTAATTAATGGCAAAAATGCAAGTGTATGTTATCAAAGATTAACTCAATATAAATATGCAAAAATAAAATTACTTTTGTTTTTAAATTCCTTTTACTTAAAAATTCAAAATTGTCTATTAAAGTAAAAAAATCATATGCATATAACACCAAA
TCTACTCTTTTGACTTTACATATTGCATCAGCTGGATTCATTAATTATGCCTGCTGTTTGGGAAGTTTCCAATTCACTGTTATTCTGGCACATGTCAAAGAATATATACATTTTTAACTACAATGTCAAATAAAAATCTGCAGAAGAAAAATTTCAGGTCCCAAGAGAACAGTGATATTTTAAAACAGAAAGATTTATTATAAAAT
CATTTTTAAATGTTTTGTGTGCCTTTTAAATATCAGCTGCCACATATATATAGACTTCAAATGACTGCCTAAGATATTCCATTTTAGCCTTAAATCTTTAAATATACTTATGAATTTTTGACTTTAACAGATAGCTTAATGTCTCTTCCCTCATAATGGAAATAGATTCCAGGGAATCTTCATTTAACTCTATCTTCTTGGAGCCT
TTCCTGCTTAAACAAACCACATATGTATCTGGGTCAGTCTAGGAAACCTTCTTCATCCTTCTAGATACCTAGTCATCTGCATTGCAATATCTGGACTTTGAATATAATTTCTATTAATTTTTTTGGTTATTTTAGATTTAATTAACAGTTTACCAAAACTTGTAGCTATTCTTGCTATGTTTTACATGTTTACATGCTGTGCTAGT
GAAAGGAGCTTAGAAATTATTGAGATTAATTAAAAGATTGAAAGGTAAGTTAAAACATGGATATCAGAGCTTCATTGTGTTAACATGTAGATTTTAGTCAAATATAGGATGTGAGTGAAAGAAGTGTAGTCTAATTTAATAATCAATGAGTATTTATTAGGTGGAAAATATGAAACTAATGACTGAAGTAACAAGATATGTCATAT
GAAGTAGATGTTTTTTCTGGAAATCTCTTGCTTTTTCAATGATCCAACAGATGTTGGCAATTTGATCTCTGATTCCTCTGCCTTTTCTAAATCCAGCTTGAATATATGGAAATTCTCATTTCACATACTATTGAAGCCTCACTTGGAGAATTTTGAGCATATTTTGCTAGCATGTGAGATGAGTGAAATTGTGCAGTAGTTTGAAC
CAACTTATTTCTTACCTAGCATTAAAGATCACATTTGGAGAAACCAAAGACATGTATCAAACTGCCTGTTTTCTCCCCCTCTCTTTTTTAATTTTTTTTAAATATAAATTTATTTATTTTAATTGGAGGTTAATTACTTTACAATATTGTATTGGTTTTGCCATACATCAACATGAATCTGCCATGGGTATACACATGTTCCCCAT
AATAAAAGAAATATATAAATTCTTGAGAATTTCCCCAGTTACTACTTTTCCTGTTATTACAGTTTGAAAGAAAATACCACTTGGGGCCCTCCAGGAAGTTAATATACAGCACCTCTGTTACCGAACCGAACTTGAGTCTGTTTGCCCATAGCACAGCAAAGCTGATCTGCTGATACTGGATTGTCATGAAGGAAAGCTCAGTGTTT
TTGTTGGTTATCTATTTTATATATAGTAATGTGTATAGTTCAATATATTAATTATATTTAATTAATTAATACAATAATTTAATTAATATAATAATTAATAAATATATTAATTATATAAAATAAAATATACTTTAATACCAAACTCCTAATTTATTCCCCTTCTTTCCCCTTTGGTAACTACAAGTCTGTTCTCTATGTCTGTGAGT
ACAAAATGTGTATTCAAGTCTTTCCCCATTTTTCAATCAAGTTGTTTGTTTTTGTTGTTGTGTTTCAGTAGTTCTTTATCCTGTATATAATCCCTTATCAAATATATGATTTACAGATATTTTCTTCCATTCTGTGGGTTGCCACTTCACTCTGTTGATTATGCTTTTTGCACAGAAGTGTTAACTTTTGATATAGTTCAGTTTCT
CTGTATACTGTATAAATATATTATATATGTGTGACATGTATTATTACAGTACATTGGTTTGTGTTGGTTGGTATTAGCTGTGTACATGTTGTATTGCTGTAATATATATTAATTAACATTAATTATAAAGATTAATTCAAGTATATTATGTCAATAAGTCTATACTTGTTGCCATATATAAATACATTTTGCATTTAGGTATATCT
TTCATGGAGGGTCAATGTCCCTAACATTCATGTGGTTCAAGAGTCAACTATACATGAGGTGATGGATGTTAACTGAACTTTATTATGGCAGTAATCTTGCAATATATGCAGACATCAAATTGTCACATTTTACACCTTAAACCAATACAAAGCTATATATCAAGTATATCTCAGCAAAACTGGGGTGAGGGTAGGAACCATAGCAT
ATTGTTGATAAAATAAGTTAATTACAGTTTTCAAGGAAATCTGTCCTTCTTGGTTATAACCTACAAAATATGTCCCAGTACGTTTATGATTACTGTTTAAAATATAGAGATTTTTTTTTTCTCTTTAAAGTGTAGTACCACCCAAAGTGGCAGAAAAGGTAAGGCAAGTGTTTTGGAATTAAAACATAGACTGTATACAGAGAAAT
GGAGCTATCTGAATCAAGAGGGATAAAGCTCAAAAACTTACTGTTGAGTGAGAAAATGAGGTACAGAAAAATTCATTTTTATGTCAGTTACGAAAATAAAAATATACCAAATAATATTTATTTTTTATGGATAGATATGTATCTATGTATATATGACTGCAAGACATGAGTTGAAGGCAAAATGAAATATAATACAGGTAGCCACT
TTATTGATTTCTTCCGGCAATCTTGATTCCAGCCTGTGCTTCTTCCAGTCCAGTGTTTCTCATGATGTACTCTGCACAGAAGTTAAATAAGCAGGGTGACAATATACAGCCTTGACATACTCCTTTTCCTGTTTGGAACCTGTCTGTTGTTCCATGTCCAGTTCTAACTGTTGCTTCCTGACCTGCATATAGGTTTCTCAAGAGGC
TCTAAGTGAACTAATTATTTAAAATAATTCTATTTATATATATAAACATATATACATATAATACATAAAGTTCTTCCAAAATATATGAATAATAAAACTAAATATATTTAGACACCACCCCTAAGATCTATCAAAAACACCTTCCTGCTGGAAGAGAAGACTAACATTAAGCTCAGTTTAAGATACTCAAATGTGTTTTTAACAAT
CTGGCACAAAGACAGAAATATAGATCAATGGAACAAAATAGAAAGCCCAGAGATAAATCCATGCACCTATGGACACCTTATCTTTGACAAAAGAGACAAAAATATACAATGGAGAAAAGATAATCTCTTTAACAAGTGGTTTTGGGAAAACTGGTCAACTGCCTGTAAAAGAACAAAACTCGAACACTTTCTAACACCATACACAA
TTGCACAGCCCCACAAACAAATAAACATCCAAATCGAGAACCAGAACAACAGCCAACAAAACATTTCGCTGAGGTAAATGCTAGAGAAAAACAACTTTTAAATATATCTTCAGCCAGATTTTGTAACTGTTTCCTTGTGAGTTATCTTCATCTCCTGTGAGTGTAACTAATGCTTTTGAGAAAGGTGCAGGAAAACTGAGAATCGA
CCTGCTCTGCCAGCCAGGAACAGGTCACAGGACCTCAGTCCAGGGAAAATTCAACAACAAAACGGGTGCAGGAGATGAGCCCCTAAAGCTTCAAAATAAAAATATAAACACCTGTTTCACCTCCAGCTATACAAATGAGTGTCCAACGCCTTGTGACCCCATGGACTGTAGCCTGCCAGGCTCCTCTGTCCATGGGATTTTCCAGG
ACTGATATTTCTTCAGGCAATCTTGATTCCAGCTTGTGCTTCATCCGGCCTGGCATTTTGCATGATGTACTCTGCATGTAAGTTAAATAAGCGGGGTGACAATATACAGCCTTGACATACTCCTTTTCCAGTTTGGAACAAGTCCATTGTCCCATGCCTGTTCTAACTGTTGCTTCTTGACCTGCATACAGATTTCTCAGGAGGCA
TGGAAGAATTTTGGCCAAATTATTGTATATAATTGTTCAGCTAGAGTAGATGGCAGTTCTACATCTTTTAATGATTTAGAGGGTTGAAGCAATATTTTAGAATATAAATAATCTCAAAATTGGTGCTATATAAAATATATTACTGTATTGAGTAAAATAGATTTGTTAACTAGCTTCCATTTTTAAGGATTATTATATAGATTCTA
TCATTCCCCCAAATGATTATCCAACCAACTCCCAGTTACTATTCATGACTACTTAACATTACTTCCAGCATAGGACCTGGCACTCAGTATACCCTTAATAAATATAACTTGTCTATCCGCCGCAACACCCCCCCCCCCACCACTACTGTCATCCTGCCCTATCTATCCTGGATAAATCTAAAATCAGAGATGGTTTCTAAATATTG
AAGTCCACGATAAATGAGAGATGAGTGAATCACCAAGAAGTGCCCATCCTTTCTATTATCACACAAATTAGCCTAGGTTATTGTTGACTTTCATACCATGAATATAAAATTCACTCAGCAAATGAATAAAGCCAACAACTGGCCAAATTCATAGGCAAATGACAGCAACTGCCACTCGTAAGTCACTTGAGTGGGATAATATTTAA
TCCTCTTCTTTTCCCCTTGCAGTTAATCTTCAGTGTATATAATCTTCTTTATCTACCCCTATTTAACTCTACATATGTATTCTTTCTTTCCTTTCCTCTCAATATATTTGTTAGTTTAGTTTTCACTGCTTTATTCCCCAATTGGCACTTTGCTTTAGTTTTGTTTTCCAGTTTGTGCTTTTATTAGTTTTGTTCTGGTAGATGTC
TTTAACCACTGCTCCCAAACAAAAACAATGCTGTAATAAATAACCTCACATTCACATATATCTTTATACATATCTGAAAAGAATTGCTGAGCCAACTACAAATATAGATTTGTAATTGTAATTAGTATTAGCAAATTGACTTCAAGGGATTAAACCAATTTATCTGAGCCCCAGCAACTTTGGGTGTGCGGTGAAACTTCAGGATT
AAACTTTTATATGGCAGAATATATAAGCAAGTCCAAAGACAAACAATACACTAGAAGAAAATATTTACAATAGTGTCACAGATAAAGGGGTAATATCTCTAATATATAAAGAACTTCCAAAGGAAAATGACTAAAATACTATTGCTATTAAGCAATGGAAAACAGACATAAACAAGACACTTGACAAAAATAAAAATGACTCAAAC
TCCTTCCCCACTGTGTCCGCAAGTCTGTTCTCTGTGTCTCCACTGAGCCCTGCAAGTAGGCTCATCAGTGCCATATTTCTAGATTTCATATATTTGCTTTAATATATGATATTTTCTCTTTCTGATTTACTTCACTCAGTATAATAGGCTTTAGGTTTATCCATCTCATTGGAACTGACTCAAATGTGTTCCTTTTTATGCCTGAG
AGCATTTCCCTTAAAGTCAGGAACAGGACAAGGGTGCCCACTTTCACCACTACTGTTCAACATAGTTTTGGAAGTTTTGGCCACAGCAATCAGAGCAGAAAATATAAATAAATAAATAAATAAATAAAAGGAATCCAAATTGGAAAAGAAAAAGTAAAACTCTCACTGTTTGCAGATGACATGATCCTCTACATAGAAAACCCTAA
TGCCCCACAAATTCTATGCTCTCCCTGAATGATTGCTACTTCATATATACATTCGTATAAATGGGGAGGGAAAAGTAAAGAATGGTGATACTCAGTGTAAAATATATTTACAGAATGAAAGCTGTTATGATAAATCCTATTAACTAGAGAACATTTAGCAACTATTCAGGACATAATTGATTGGAAAAGGAGGGAAAGGGACCATT
ACAGGAAAGGCAGATTAGAAGTTTAGTTTTGGACACGTCAAGTTTGAGGTGTCTGTCCTAACACTCAGGTATGGCTATTGAGTAAGCAATTAAATTTAAGAATATAAAGTTCAGGATAGAGGTAAAAATTGGGGGAGGCAGTCATCAGCATAGAGTTTGTAGGATTTTTTAAAATTTCACTGAAGTGTAGTATACTTACAATATTG
CTTTGAAGAACAACAGAGTCTGTTTGAACATAATGGAAAGTGCTTCATCCTCTTTTATGGTTCGGTAATAATGTAATAGGATATCAGTTCTTTCCACATGAATATATAACTCTAATGTAACTTTAAGAATACAAAAGTACCTTATATGTGTCTGTGTGTGTTTAAGTTAATCACGATAAATAGCAGACATACTAACATATGTAAAT
GGGACATTTTTAATACCAACAGATGTTCAACAACAGAATAAGCCCAGAATGCTACTAAATGGGAAATTTTTGTCAAGGCTCATACAGTAAATTCTTTTTTAATATATCTGCACATAGGCACAAGGCCAAAATTCCAAGGGGAAATATGCAAATGGCCCTTTTTGGCTCAAAGGTCGCCAGATTACTATATTTAATCTAATCATCTG
TTCCCCCCAACCCTATCCCACCCGTCTAGATCGTCACAGAGTACCACGCTGAGCTCCCTGTGGTACACAGCAGCTTTCCCCGAGCTATTTTACACATGGTAATATACATGTTTCAACGCTACACTCTCAGTTCATCCCACCCTCTCCTTCCCCCATGTGTCTACAGGCCTGTTCCCTGTGCTTGTGTCTCTATTCCTACCCTGCAA
GTGGGTGTCTTATTCTACACCTTTCCTATCCATTTATGTATGCATTTTTACTTATACAAATTCATGGTTTTATTTTGTTTTCATCAAAGTGGTACCATTCAATATATATTGTTTTACAATTTGCTTTTTTCATTAATAATAAGTCTCAATGACCTTTCTGTCTCAGTATATATAGGTATACTTCATTCTTTTTAACCATTTCCTAA
AATAAAAAATAATGTTTTAGTACATATTTACTATTTAGAAGAGGAAAACTTGAGTAATAAAAAGGGATCGATCCAAAAGGACAGAAAGAAGAAAAGAAGAAATATAAAATATGTGAGAAACAGAAACAAAAATGACAGCTATAAAATCAGTTGTGTCAGTAATTAAATGTAAATGGATTAATGCTTTGTGTTAATAATGAAAATTA
TGCTTTCTGGCAGTACACAAAGTCAAGCTTTCATTGGAAAATAGCTGTTTTAACTCAGCAACCTACGTTTCCTACATGCAACCTTGATTCATTTTTGCCAAATATAGTTTGGCAGATAAATAGTCAGGAACAAAGATGTGGGAGAAAGAAATCTCTAGCTCAGTTAATATGCAACATTGTTTGGATTCTAGGTAAACTTACACCCA
CTGCACAACAAAGGAAACTACAAGCAAGGTGAAAAGACAGCATTTCAGAATGGGAGAAAATAATAGCAAATGAAGCAACTGACAAACAACTAATCTCAAAAATATATAAGCAACTCCTGCAGCTCAATTCCAGAAAAATGAATGACCCAATCAAAAAATGGGCCAAAGAACTAAATAGACATTTATCCAAAGAAGACATACAGATG
TTATATTAAATATCTATTTTTATGTGTGTGCTTATAAAATTCTGCGTAGCTTTCATAAGAAAGATTTAACACTGAAAGTTTCTGGATATTTGAAGAAACAAATATATTATTAACAGTGCATTTTGCTCTTTCATGTTATTTATTGTTTTATTATAAGAAAACATTAAATGTACAATTAATAACAATAGTAACTAATTGTCCCATTC
AACACAGCTCAGGGAAGTCTGTTGGTACTACTCTCAGACATGTGGCCGTTTGAAGTCTGGCAAATGGATTTCATACAACTCCCTCAATCTCATGTACAAAAATATAGTTTAGTCACTGTCTAGACTGAAGACCTGCCTTGCAGACAGGCTACTGGCTCTTTGATAAATAAAGTCCTTATGGAAGAAATGATCCTTACCTGTGGAAC
GAAACAAAATCCTACCAGGCTACAAGTTTCCAGCTGTTATGATATCATAAGATAAATTTACAGCTAGAGAAACAGCATGTTTGCTTTTATAAAGTATGGAAATATAAATGTTCCAAGTGTTAAAACTGTCCAAACAAATTAATTCAAGTAAAAATAGTTGTCTCAGATTGGGTTCGCTCCCATTTGATTTCTGTTTATAGAGCCTG
AGAAAGAAGCAGTTAGCAATTTTCTGAGTCTTTTCACCCTGACTCTGATGAAGCTTTTAACATGTGTAATATCAGGCTTCCTAGATGCGAACCAGCTGTTAATATATTCACTTAAAGAAAAACGATGAGAGAAAGGAAGGACCAGGCATGTGACAGAGAAAGCTCAAATTTTTTGAACAAGAGGAAAAATGACTCCCAACTATGGA
GTTCCCAAAAAGGAGGGATACCTTGGATTGTATAAAGGGAATGGTGCAATGATGATTCGAATTTTTCCCTATGGTGCAATCCAGTTTATGGCATTTGAGCAATATAAAACGGTACTTGAACTTTTATCTTTTTTTTTTCCTCTTTTATATCTTTGAATAGCATACTTAGTTGTCAAGGCATTTGCTTTGGCCTTTAACGTTACTTT
AAACTCTCCCTCCTCCCAACCACTTACATGTGAGAAAGACCGATGGTCAGGCTTTGAGTTTTCATCTGAGCTTTCCCATCCTGTTTGTCTGTTTTGAAAAAATATAGACAAAGAAGCCCACAATGAAATGGCAAAATATCCAGGAGGATGTGGGGAGACCTAAGAGCATCTCTCTTCCCTTTCCCAAACATGCACCAGTGTCAGAA
GAAAGTAACTTTTCATATATGAAAACTGTATGGAAACAAAAGTGGTCTACCATATAGTATCAGTTACTTTTTATCAAACATGCTATTAAGATAATTTTCAAATATATAAAAAAGTTGAAATATTATACAGTGAACACCCATTTACCCACCATCTAGAGTCAACAATTAAAATTTTGCTGTATTTGTTTTATTTCCCAAATATCTAT
TTGGAAAAGAAGAAGTAAAACTCACTCTTTGCATATGACATTATCCTCTACATAGAAAACCCTAAAGACTCCACCAGAAAATTACTAGAACTAATCAATGAATATAGCAAATTTGCAAGATATAAAATCAACACACAGAAATCCCTTGCATTCCTATACACAAACAATGAGAAAACAGAAAGAGAAATTAAGGAAACAATTCCATT
TATCCAACCATCTGTCAGTATACATGTGTCCAAACCCAGAGAATGTACAGCAGCAAAAGTGAACCTATAAAGGATGGATAACTCTGGGTGATTGTGTGTCAATATAGGTCCATCCCTGGTAACATAGTACAATGTACAAAAGTACGATGGTACAACACACCAAATTACCATTCTGGTGAGTAACGCTGATAATACAGGGAGACTAT
TACTGCCTTACTGTTTGCTTCTTTCATAGGATTATTTATCCACTTTATATTTCATTCACTTCAGTAAAACAAGATACCTCTTTAGACAAGAAAAGATGTAAATATACCAATTTATCTGGTGCCGTTTGGATTGCTTACTGTTTGAAATTCTGTCACGTATTTCCTTATCACTTTTAAAGAAGTTAAGCTTCTGGTTCTTTCTCTGT
CTTTATATCTTGCACTGGCAGGTAGGTTCTTTACCATTAGTGCCACAAGTGAAGCCCCAGATGTTATACATTTTCCAAAACTCATAGAATGCATAACACCAATATAAACTATCTACTTTGGGTGATAATGATGTCTCAATGTAGGTTCATCAATTATAACAAACATACCAATCCAGTGGGAAATGTTGATAGTTGGGGAGGCTGTA
