# Supplementary material for: Poly(A)-DG: A deep-learning-based domain generalization method to identify cross-species Poly(A) signal without prior knowledge from target species
Source: PLoS Comput Biol. 2020 Nov 5;16(11):e1008297. doi: 10.1371/journal.pcbi.1008297 (PMC7671507; doi:10.1371/journal.pcbi.1008297)
Supplement: S1 File — These three datasets are produced by previous researchers and we use them in our experiments. (ZIP) [file pcbi.1008297.s002.zip › bovine/negative/bt_negAAGAAA_polyA.txt]

ATCTGGTGGAAGAGAAGGATCTGTGTGGGACTTGCCTGAAAAAATGCCAACAGGCCCGGGACAAGCTGAACAAAATCAAGAGCATGGCCACGACGATACCAAGAAAGGCCATCTTTTCCACTTTGGTCTCACCCAACTCCATGGCCAAGGAATCCCAGGAAGATTGGAGGTGACCTGGGACCCTGACCCTAAGGCAGTAAGGGACA
AATATTAAAAAGCAGAGACATTACTTTGCCAACAAAGGTCCATCTAATCAAAGCTACGGTTTCTCCAGTCGTCATGTATGGATGTGAGAGATGGACCATAAAGAAAGCTTGTGCCAAAGAACTGATGCCTTTGAACTGTGATGTTGGAGAAGACTCCTGAGAGTCCCCTGGACTGCAAGGAGATCCAACCAGTCCATCCTAAAGGA
ATCAAACATACAAACAAATAATGGACAGACAAAACCCTGAAACAAATTATAAAACTAAACAGACAAAAACACAAATAAACTCACATCTCACACTCACAAAAAGAAAAGACAAGAAAAAAAGGAAGAATGAAAAAGGGAATTAAGAAGAGAGTAATCAGACCAATAAACAAACCCATAAATGAAAACAAACACTGAAAACTAGTAAA
GATGTGCTGAGATCTGCCAGAATGGGTGGGAAATGCAAGGATCATGGAATCATCTCTATTTACTAGAATATGTTCAAGTTGTACATCACAACATTATAGCAAGAAAATAGTTTCAATGGGTTTTAGTAGCTAGACATATGGTGATTTCAGAGGCCTCTGTGAAAATTCATGTTCCTGAAACACTTGGATTTCACATTTTGTTTTCC
AGATATGAACTTACAAAATGTAATCTAACCTATCATGGATGAGTACTTCTTCTCAAGTCTTATCTTGTGATGAAAATAGTAATAATGGTGAAAAAGAAATAAGAAAAATGGTAGTATCAGTAATAGCTAACATTTACTTAGCTTATGTTCAGACATTGTTCTTTCTGTTTGCATATATTAATAATCATAAGAATTGCTATTGTTAT
AGTCTTCAACAAACTGCAAAATTAATGACACTCATGCACAACGAACATTAGTAACCTAGTCCGTATTAAGTCTGTGTAATCTTAACACAATGCAAACATCAAGAAACAAAAAAACATTCCAGTTAGGGATGAGACAAAAAACAAGTTTTGAAAACAAAACCATGACACTGCTAGTTTATAAAAGGCACAACTCTTGAGAGCAACTG
ACTAGAGATCTCTTCAAGAAAATTTGTGATAATATTTCATGTGAGAATGTACATGATAAAGGACAGAAATGGTAAGGACCTAACAGTAGCAGAAGAGATTAAGAAAAGGTGGCAAGAATTCTTGGAAAAACTATGCAAAAAAGTCTTAATGACAGAATAACCACGATGGTGTGGTCACTGACCTAGAGCCAGACATTCTAGAGTGT
CCAAGGTAGCAATTTGACTGAGGAAATAAATTATATGAGGATAAAACAACCATGCCTCATGGGACAGTTTGTCTTGGATACATCCTGACCAAGCCACACCAAGAAATTCACTTATAAAATTTTCCAAATAAAATTTCAGAATAACACTATGTTCTGTTCCCAAGGAAGGGGAATGGTTAGGAAATACATACTGGCCCTTTCATTAA
CTAAGCAGAGGAGAGGAGGTATGAAGGGGATCCAGAAAGAGCAGAGACTCAAGGTCAGGAGAGAATTGTGGTACCAAAACCAAAACAAGAGCGTTTCCAGAAGAAATGTGCCAAATACTGAGCCGAAAGTGAGATACAGTGAGCAGCTCTGGGTGTGTGTAACGGCACTGCGCAGAAGGAAGGTGAAAAAAGGTGGGAGGGTACAG
CTGAGCCACCAGGGAATCAAGAGCATACCAGTTCAGAAGGAGCATGATTCATTGTTCCTCTATAAGCATTTATTCCTGCTGGGACTCGGCTCTCTTATCAAAGAAAAACCAGAGATAAACACATCAACCATATGAAAATCTTAATTGCTGTGTTCTATGAGATCAGCTCCTAGTTACATCCTGGCTCTAAAAAACTACACTGGAAT
TAAGCCACTCACTCAGTCTAAGATACTTTTGTTATAGCAGCCTGAACAGACTAAGGTATAGCCTGAACTGGGTATTATTATTACTCCTATTTTAATAGGCAAGAAAACTGCACTGTGAAGAAGTCAAATAACTATCTTATTGCAGTCTCACAGCTGTTTTAAATGGCAGAGATGATAGGATTTGATAGGATATGATTCCAGAAACC
AACTATAGGTACAAAATTGATAACAAATACCAAAAAGCTAAAATTAAAAATCTAGAGTAGAGTTTGGAATTTCAAAAATACAATGCTAAAGAAAAGAAGAAAGAAAAAAAAAACCAAGGTCAAAAAATTATTTAAAATATATATATATATATATATGAAGTTTGCTGAAGAAAAAAAAATAGGGTCTGTATACGAGACAGCAAAAG
CCTTACAAAAAGCTGAGAAAAGAATAGAAGCAAAAGGCAAAGGAAAAAAGGAGAGATATACCCACTGAATGTAGAGTTCCAAAGAAAAGCAAGGAGAGATAAGAAAGCCTCCCTAAGTGAACAATGCAAAGAAATAAGAGGAAAACAACAGAATGGGAAAGACTAGAGATCTCTTCAAAAAAATTAAGAGAAACCAAGGGAACATT
AAAAAAAAAACTTGAGAAATGAAAAATTTGTTGAAATTTTGGTAAAGGCTTAATATCTAAATGTCCTTAGAAATAATGATGTACCAAACTAAAGGAAGTTAAGAAAAATCTTGAGTCAATATGAAGGAATGATGTAGGGTGAGTTCTCATGCCAAGAGTACTTGTGAATCCTGAAGTGGTATGCCTTAATGAGCTCAGAGAGTTCA
CTCCATAAAGAGGCAGAAGGCTTCATAGAATGCTCTGAAATTTTGTCACAGGTTTTTAAGTGGCATAAATCTTCCCTATATTTATGGTACATTGTTATACAAGAAAAGAACACTGCAGAGAAATGTTCATAGCATAATCCCATTTTTCCCTAACAAAATGCTTTTATACGTATGTTTATAGACGTTGGTATATGTTTGCATAGGTA
CATAGAAACGAATGAAAATGAAAACATAACAACCCAAAACCTGTGGGACACTGTAAAAGCAGTCCTAAGGGGAAAGTTCATAGCAATACAGGCATACCTCAAGAAACAAGAAAAAAGTCAAATAAATAACCTAACTCTACACCTAAAGCAACTAGAAAAGGAAGAAATGAAGAACCCCAGGGTTAGTAGAAGGAAAGAAATCTTAA
AGATGATGCTGTGAAAGTGCTGCACTCAATACGCCAGCAAATGTGGCAAACTCAGCAGTAGCCACAGGACTGGAAAAGGTCAGTTTTCATTCCAATCACAAAGAAAGGAAATGCCAAAGAATGCTCAAACTACCACACAATTGCACTCATCTCACATACTAGCACGGAGAAGGCAATGGCATCCCACTCCAGGACTCTTGCCTGGA
CTAGTGTTTTGATTTGGGCCATTCTTGCACGTGTATTTCAGTTCTAACTCAATGTCGTAGTGGTATCTCAGACTTTTAGGAAGTTATTTAATAAATGCTTAAGAAACAACCAACTACCTTTCTGAACACAGAGACAAAAGAGGCTACTTAAAATGCTTCAGTGGCCCTTGTAAGATCTAATGAGAAATACAGAGCACAGGACAGAT
AGTAAGTTCAAAAGCTATAGGAAGAAAAAGCAAAAGAGTATTTTATCATGTTGTTTGGAACTGAATCTCATCAGCTTAAGCAAATGATACTTATTAGCCTAAGAAATTGAGACATAGGGAAGACCAAAGGTAGAAAAATCTAGATTGGGCTCTGCATCTTACCCTCTGTGAGCTGTAATATTTAACACTCAATATGTTTCTTATCC
TGATATTTTTAAAATGCAGGTATAACTGATTTTTTAACACATGGAAAACCAATCTGTAAAGTGCTAATCTGACTCAGTTTGAGTGTCCTGAGAAATTATGAAGAAACAGCATTTGTCAGACACTCTGCTGAAACAATGATGTCAGGAATATTTTGTCTGAAAAAATTGAACTTAAGAATGCTCAGAATGTATTCATAAGTAGATAG
CAAACTCACTAGCGTGAAAATTGCAAGTTAAATTAGCAGTGACATATGACTTACATCCACAATGCTAGGTTTAAAGAGGAGCCTTTTGCTGACAGGAACGAAGAAAAGAGCATACTCTCCAACTTGATAGTGGAAATGTGAATATTTATAGCCTTTTGGGGAAAGCAGTTGGCAATACCTATTTAAAAATAAAATAAATTGCAATC
TTTTTAGCATCTATCTAGGTTGGTCATAGCTTTTCTTCCAAGGAGAAAACATCTTTTAATTTCATGGCTGCAGCCACCGTCCGCAGTGATTTTGGAGCCCAAGAAAATGTAGTCTGTCACTGTTTCTACTTTTTCCCCATCTATTTGTCATGAAGTGATGGGACCGGATGCCATGATCTTAGTTTTTTGAAAGTTGAGTTTAAGCC
ACTGAACCCAGGTCTCCCACATTGCAGGTAGATTCTTTACCATCTGAGCCACCAGGGAAGCCCACTGGTGTCTGGTTGCTCATAATTTACAACAAAACTTAAGAAAAACTCTTATTACCTCTTCTTTATATATCAGGCTTCCCTGATAGCTCAGTTGGTAAAGAATCTGCCTGCATTGCAGGAGACCCCGGTTCGATTCCTGGGTC
GATGAAAGACAAGCTATAGACAATATGTTTGGAAAATATATTTGTAGGCCACATATCTGATAAAAATATAAAATATACAAAGAACTCTCAGAAGGCAATAAAGAAAAAAAAAACCCAATTAGAAAATGGGCAAAGGACATGAAGAGACATCTCACCAAAGATGGCGAATAAGCACATGAAAAGATATTCAACATCACTGACCATCA
CTATAAACTTCCCTCAAAAAGTATAACACTGACTAAAACCATGTTAGTGCCAATGTCCAAGGTGAAGGAGGAAATCCCACAATGTACAGTAAAAGACCACAAGAAAACCATTTTGGAAAATAAGGACAGCACAACCTTTTTCCACCAAAGATATTAACAGCAATGATGACCTTATGATTCTTTAAATAATGCTGGCAACTGGCTAC
TCAGCAAACTGGAGATGCTATAATTCCCCAAGAAATGTTCTCCCAAGAAAGCGTTTTTGAGTACTTCTTCAGGATAGAATCGTTGGTACTGAAAAACACAAAGAAAATTTTTATATCATCTCTGTCAACCAAGGAGTTATTAGAATATCTTGGGAAGGTTTGTTATATAGAAAGTTAATTAGCAATGAAGAGCAGAGTGGTGTTTG
ACTTCTCAGGCTAGGAGCCACAGAGCATTTAGATTTAGTGATCTAGCTTTTTGGGTGCAGGGAATTACAGCTCCAAGGCCTTTAAAAGATCTTTTAATTCAAGAAAATAAAATGTCAGGGCTATTAGACACAGGAACAGACATCTCTTAACATTGCTGGGAAAGACTGGCCTAGTTCCTGGCCCACGTATAATACTAAAAATGAGT
CTTCTTTAAGTCCCTGGCACTCAGCTTTGTAACCTGAATGTAGAATTTTAATTTTTTTAAATTGAATCAGTAGATGTTTTTCAAAAGAAAGAAAGGAAGAAAGAAAAAAAGAAAGAGAAGTCGCTCAGTCATGTCTGATTCTTTGTGACCCCATGGACTGTAGCCCACCAGGCTCCTCCGTCCATGAAATCTTCCAAGCAAGAGTA
AGGAGAAATGGTTTGAAAGTTGCAAGGAGAGCCTTTAGGATATACACTCCCACTCCAGGCCCTGAATTGTGGGAGGTATGGAAGTAAAACAGACATGTCTAAGAAAGCCAGCCCGTCTCTGCTGGAATAGCAGGGCAATGAGAAGATGCAGGGAGTGTCTGAGACACTTGGACTTCTGATAGTGACCAAGGGGATTATGGATAACA
TTTTAATGTGCTGTCTAGGTTTGTCATAACTTTCCTTCCAAGGAGCAAGCGTGTTCTAATTTCATGACTGCGGTCACTGTCTGCAGTGATGTTGGAGCCCAAGAAAATAAAATCTGTCACTATTTCCACTTTATCCCCTTCTGTTTGCCATGAAGTTATGGGACTGGATGCCATGATCTTAGTTTTTTGAATGTTGAGCTTCAAAA
GAGCGACTGAACTGAACTAAAATTTATCTTTAAGCTTTTGTTTTTGTTCTCTAAATAAGGCTAGTGCTTGCCTTTTGTTGACTCTGGAGAGAATCCCACTAAGAAAGTAGCAATAGCCCCATGTGCTGCCATGAATTTCTAGACAGTGAATGTGGCCATCTACCACCAGCACTAGTCCTGACCTGCGCTCTCCACTCTGGTTACTC
AAAGATGCAGAAGCTCTATACTGTCAGCAAAAACAAGAACAGGAGCTGACTGTGGCTCAGATCACTGGCTCCTTATTGCCAAATTCAGTTTTAAATTCAGAAGAAAGTAGAGAAAACCACCAGACCATTCAGGTATGACCTAAATCAAATTCCTTACAATTATACAGTGGAAGTGACAAATAGATTCAAGGGATTAGATCTGATAG
GCTAAAGGCAAAGAAGAAAAGGAAAGATATACCCATTTGAATGCAGAGTTCCAAAGAATGGCAAGGAGAGATAAAATAGGCTTCCTCAGTGATCAATGCAAAGAAATAGAGGAAAACAATAAAATGGGAAAAACTAGAGATCTCTTCAAGAAAATTAGAAATACCAAAGGAATTTTTCATGCAAAGAGGGGCACAATAAAGGACAG
ATCTAGGCTTAGCACACTGCCACCCACCCTTGCCTCTCCCATCCCCCATGCAGCACGACACACACACACACACACAACCTTGACTTACAAAGCATTTAAAAAGAAATTAAAATTTGTTTAAATAGCGGTGAAATACACGTAATGTAAACCTTAGCATAACAGTGTCCAGGTCAGGGATGGTAAGCACGTCCCCGTTGTGCAACTCT
CAGTAGCTAAGACTCCTCACTCCCAATGCGGGGGTCCTGGGTCCAATCCCCGGTCAGGGAGCTGGATCCCGCAGGCTGCAACTAAGCGTTCACATGCCACAAGAAAGATCAAAGACCCCTCGTGCCACAGCTAAGACCTGGTGCAGCCAAATTAAAACATATATATAATTGAAAATACATATGTCATTTTTAAATATACAACTATA
GCTCTTCTTCAATCTTTCAGTAACATGTCAAAATGAATCCTATGAGGGAAAGAACTTGATGTCTTGACTCAGGAATCTGTGAAATCTGAGTTCATAATAAAAGAAAAATATATCTTTATTCTTGCTTTGTCACTTCTGGCCTTGTGGCTCTGAGCAAGTTTCTTAAATTCTGTTTCCTCCTGATTTATAGAAAATGAGAATAATAC
AATATTAAAAACCAGAGACATTACTTTGCCAACAAAGGTCCCTCTAGTCAAAGCCATGGTTTTTCCAGTGGTCATGTATGGATGTGAGAGTTGGACTATAAAGAAAGCTGAGTGCTGAAGAATTGATGCTTTTGCACTGTGGTGTTGAAGAAGACTCTTGAGAGTCCCTTGGATTGCAAGGAGATCAAACCAGTCAATCCTAAAGG
TTATTGAATAATGATGTACCAAACCCTTGATGTGCATTATGTCATTATGAGCCCCAGGTTATCCTGAATAGCATGGACAGTTATCCATATTCTACAAATGAAGAAACTGAGCTCAGTAATGTTTAACAATTCACAATTCCCCCTAGGTCTCCAGAACCTGGAGATCTTCTTGCTATAGCAAGGATGGCAAATATGCGCCACATCCC
TTGCAGCCAAAGATGGAAAAGCTCTATACAGTCAACAAAAACAAGAGCTGACTGTGGCTCAGATCATGAACTCCTTATTGCCAAATTCAGACTTAAATTGAAGAAAGTAGGGAAAACCACTAGACCATTCAGGTATGACCTAAATCAAATCCCTTATGATTATACAGTGGAAGTGAGAAATAGATTTAAGGGACTAGATCTGATAG
GGACAGCATACTAAAAAGCAGAGACATTACTTTGCCAACAAAGGTCCATCTAGTCAAGGCTATGGTTTTTCCAGTAGTCATGTATGGATGTGAGACTATAAAGAAAGTGGGACTATAAAGAAAGCTGAGCACGAAAGAATTGATGCTTTTGAGCTGTAGTGTTGGAGAAGACTCTTGAGAGTCCCTTGGACTACATGGAGATTCAA
TATATGTAATAAGAAAACACTGTTTCACAGTTTAATTGGCAGTTTAATTTTTTCTTATCAATACATAAAGTGGTGGATCTTACAACTACGACATCTTAGGAAGAAATATAGCACCAGAGGGATACTATTTTGTTCGCTCTCATACACTGAGATCCTTAGCAGCTTCCTCACAGAACAAAAAAGGTTGAAGATAAAATCACAATAAT
TTCCAGGTGCTGACAAGGATGTGGCACAAGAGAAACTCCCATCGTTGGTGGTGAGAGCTGAACTGGTAAAGCCACGTAGGCAGACAGACCAATAGTGCCTAAGAAAGCCAAGTATACACAGGCTGAAGAACTCCTCGCTGGGTGTAGAACCGCCAGAAATGCTTACACACTCACACCCAAAGACCCATCCACCCGTGTTTAGAGCA
GTGCTGTAATAGGTAATATTCACTTTCCATTGACCATCTTTACCCATGAAATTACAACAAACTGTGGAGTTATACTGAAAGATTTAGTTCAGTTAGTGAAAAGAAAACTGCCAGCTGGCATTATCTGCTGGAAGCATCAGAGACACATGGCACAAGGGCTTTTCCAAAACTTTTCTAATTGGATGAACGTGGAACATTTCTCAAGA
CAAGTATGTTACAAATACTGATTGTTTCACATACCAGTTATATGCATATCAACACCCAGTAAGAAGGAAACCTGTTTAGCTTTGGCTTAAGGTGCTTACTAAGAAAAGTAATCCATTGTTGTGCAGAAGCTTTTAATTTTAATTAGCTCCCATTTGTTTATTTTTGTTTTATTTCCAATATTCTGGAAGGTGGCTCATAGAGGATC
CTTACAAATAGCTGTGAGAAGAAGGGAAGCAAAAAGCAAAGGAGAAAAGGAAAGATATACCCATTTGAATGCAGAGTTCTGAAGAATAACAAGGAGAGATAAGAAAGCCTTCCTCAGCAATCGGTGCAAAGAAATAGAGGAAAACAATAGAATGGGAAAGACTAGAGATCTTCTCAAGAAAATTAGCGATACAAGGGAACATTTCA
TAAAAGACACAGAATTGACAAAGCAATTCTGAGGGGGGAAAAACAAAGCAAGAGGCGTAACTCTCTCTCTCAGACTTCAGACAACACCAAAGCTACAGTAAAGAAAAGTGTGGTATTGGTACAAAAACAGGACATTTGGATCAGTGGAAAGTAATAGAGTCCAGAAATAAACCCACACACCTGAAGTCAATTAAACTTCAACAAAC
TCCTGCCTTGGCAACCTGGTTCTTTACCCCTAGTGCCACCTGGAAAGCTCTCTCTTTAGTTGATCTGATATAAACTTACTACGTATAATCAGGAGAATTAAAGAAAATAGTTAAGAAAATGCATTTCTAACACAAAAAGAAATCAACTGGCTGTAATGGGTCTGGAGCACAATCTGTATATATTCGTGTGAAAACAAATTGGGATA
CTGGTGTCTGGGGAGGGGGCAGATGGCACTCTTACCCCCAGCAGCAGCAACAAGGCTTCTGCCTTGGCTCAGAGGGGTTACAGTGAGCCTACAATCTAACAAGAAAATGGGTAAAAGACAGAGACTTCACCGAGAGAACACACAGAAGATAAACACATGCTAAGATGGTCATTTACTATTAGAAAATTGCCCATTAGAATCACGAA
AGGCTTCCCAGGTGGCGTGAGTGGTAAAAACCCCGCCTGCCAATGCAGAAGACATGAGAGATGCAGACTTGATCCCTGGGTAGGGAAGATCCCCTAGAGTAAGAAATAGCAACTCTAGTATTCTGGCCTGGAGAATCCCATGGACAGAGGAGCTTAACAGGCTACAGTTCATGAGATCTCAAGGAGTCAGACATGACTGAGTGACT
CTTACAAATAGCTGTGAAAAGAAGAGAAGTGAAAAGCAAAGGAGAAAAGGAAAGATATAAGCATCTGAATGCAGAGTTCCAAAGAATAGCAAGAAGAGATAAGAAAGCCTTCTTCAGTGATCAATGCAAAGAAATAGAGGAAAACAACAGAATGGGAAAGACTAGAGATCTCTTCAAGAAAATTAGAGATACCAAGGGTACATTTC
CTTATTCTAGAAATCCTTTTGACTCTGTGATGCCTGACCCAGCTTTAGCAGCTGTTATCCATAAAGAAAACAAGCATGATGTTAAAATAAGAGTGGCTCTAAGAAAGTAGAAGTAGTATTTTGTATTATCAATTATACTTTGAGTTCTTATGGCAAGGACTTTTTTATGATATTGAAGAACAATACCAGAGTATAATAAGAAGTGA
TACAAAAAGTCATAAAACTCAAGAATAAGAAAGCAAACAACCTAATCAAAAATTGGTCCAAAATCATTAAAACAGACATACAGGTGGCAAACAAGCATCTAAGAAAGTGCTCCATACCACATGTCATCAGAGAAATGCAAATTAAAACAACACTAAACTAGAGATACCATATACCCCTATTAAAATGACCAAAATGTGACAATGCT
CTCGCAGCTGGGATCGTCACAGGAGCACAGCTGGGATCGTCACGGTGGCACCTACCACTCCCTGTGCAGGGTTTGCAAGTATGCCATAAACATGTTTGAGAAGAAACTTTTTTTAAGCACCTGCTCTGTAGCAGGCTTTTCTAAATACTTTATTAAGTAATGTACATAAAATATCCAGGACGGCAACTTAGGGTAGCATTTAACAC
TAACTGAAAGGGGAAAAGATAGGAAAAGAAAAAAAGGAATAAATGTAGAAAAAATAATAATAGGTTTAAAAAATTAAAAATTAAAATTAAAAAAAGAGAAAAGAAAAAAGGATAAAAAGGAAAACCCCACAGAACTGCAAAAGCCCAATGTAGAGGCAGAAGTTTATAGCAACAATAAAAAATGTGACTGAGGGAAAAAAAAAAGC
TGTAAAATATTTTTTAATCTCTTTGTTTGAAGGAGTCAAGCACTACCAGGGTAGCCAAAACTTAAAGAGTCTAAGACCTCTTTGAGAAAGGGCAACTGCTAAGAAATGAGTCTCATGTTAGGCACACTTTTCCCCTTGCTGCATTTGCTGACCCATCAACAGTATATGAGAAGCTAAGCAGGAAGCCATGGCTAACAGACAGAGGA
GCTGAACTCAGTTGTCTGGATAAATTTACACAGGATGGCCAGCTGCAAAGCAGCCTAACTGGTAGAGGTCACATGATAGGCACCTTTAAACATTCTTCCAAAGAAAGAAAAATCCCACACAATGCTGACCATTCAAGGAGAAATAACCTCTATGTAAAAGTCTTGTTTGAAAAAGCACCTTTCCTAAATCTAAGGGTCTTCCCATA
AGATGATGCTGTGAAAGTGCTGCACTCAATATGCCAGCAAATTTGGAAAACTCAGCAGTGGCCACAGGACTGGAAAAGGTCAGTTTTCATTCCAATCCCAAAGAAAGGCAATGCCAAAGAATGCTCAAACTACTGCACAATTGCACTCATCTCACACGCTAGTAAAGTAATGCTCAAAATTCTCCAAGCCAGGCTTCAGCAATATG
CAGTTTAGGGCCTCATGTGAGGCTCAGTTATCTGATGAGGTCAGCCTTGTTTCCTCAAGCACATTTTTAGCCACGAAGGGGAATTTACTGTCTCCTGTCTAAGAAAGTCTGCAGTGGATTTCAGGTGCCGCTGGATCCAGGTGTTCCAATGATGATATTAGTATTCTACCATTTCTTCTAGTTTCCTCTGTGTTAGCTTCATTCTC
TAATCACTGGAATTGCTGTTTCATTAGCTCGTAGTCAGCTAATTTTTGATAGAGATTTCCTAGTTTTCCAGAAGTTGAACAAATATAAAATCATCCCCAAAAGAAATAAACAGAGAGAGATAGAAGATAGACAGGCAGAACAGCACTTCTCTCAACCATTGCAGAATGGTTATTTGCTGGGGCCGTTCTTCCACCACTTAGATAGG
AGCTCCAGACAAGCAGAATTAGAAGCAGGGAAAACCAGAATAGATAAATGACAGGAGGTTTATACTAAAAATAATCTGTGTAAAACAATATGCAATATCTAAGAAACCATCCTCCCCCCACCTTAATCTTACCTTCTCTATACTTGAATTTAATTGTTTCCTAGATTTTTAAGGGTAGTTTAGAAAAATGAAAATTAATCTCCCAC
ACATACGGTAACCACAGGGTGAAGGAAACTTTAGGAAGGAAGCCCACTCAGAGGTCATGAAACCTTTGAGATGCTTCTAGTAGTTTATGTTCGGCTGCACAAGAAACTTCTTTCCTCAGTTGATCAGGTAAGGGGGCTCTGATGATTGCTGGATAAGCTGTCCCTAGCTGGCCATTGTAGATTAATCAGGAGTGCTCTGCACTCTG
TGAAGTTATATGGAGAGTGTACAACTACCTTGAATCTCATTAGAGCATCAGTCCTAAGTTGCTTTATATGCAGGCTCTATGCCAGAGAGTAGCATATTCCAAGAAAAAAGGGATCATCTTCCTTCTTCCACTTCCCTTAACTCATGGCTTCTCAGACATATGGTTGCTTCTTCCTTTAGTAAAGCCATGCAGTAAAGGGGCCCCCA
TGTTTCTTGATTGTATTTTGTCTACCTTATTGATTTCATTATATATGTATATATTCTCATCCTGAACAATAGTAACCTAGTGTATTTTCTTAACATAGTAAAGAAAAGAAAATATGTGCTAGTTAACTACTTTGACATTGTTTTATATCTTTAGAACTAAAAGTTTGAAAATAATAGAAAATGAACAGGAATAATATTAATATGCC
TAATCAATTTAACTGTCAGTGGTCTAAATATACCAATTAAAAGACAGAGATTTCAGAGGGGATTTAACAGAAAAACAACACCCAACTATATGCTGTCAACAAGAAAGTCAGACACAGATAGATTAAAAGTAAAGGAATGGAGAAAGACAAAGCATGCTAATACTAATCAAAGGAAATCTGGAGTAGCCATATTGATTCCAGACAAA
TTCAGTTAAAATCTTTAAAATGTTTGCTTTGGAAGGAATTGCTATACATGGGAGAAAGACTCATGAGCAATACCTTATCATTTAGGGAAAATATTCCATAAAGAAACTGGATTTCATTATGGCCTGTTTTGTGTAACCAGGCTACAGGTTCAGTTGCTACACATGTCATTAGGGTATTGCAAGTATCTGCTTTTCGTTACTGGGGT
GCGAAAGGCAAGGGAGAAAGGGAAAGATATACCCAACTGAAGGCAGAGTTCCAGAGAACAGCAAGGAGAGATAAGAAGGACTTCTTAAAAGAACAGTGCAAAGAAATAGAGGAAAACAATAGAATGGAAAAGACTACAGATCTTCTCCAGAAAACTGGAGATACCAAGGGAACATTTCATGCAAAGATGGGCAAAATAAAGGACAG
GTTCTAAAGAATGGCAAGGAGAGATAAGAAAGCCTTCCTCAGTGATCAATGCAAAGAAATAGAGGGAAACAATAAAATGGGAAAAACTAGAGATCTCTTCAAGAAAATTAGAGATACCAAGGGAACATTTCATGCAAAGATGGGCTCAATAAAGGACAGAAATGGTATGGATCTAACAGAAGCAGAAGATATTAAGAAGAGGTGGC
CATATTCAAAAGCAGAGACATTACTTTGCCAACAAAGGTCCGTCTTGTCAAGGCTATGGTTTTTCCAGTAGTCATGTATGGATATGAGAGTTGGACTATAAAGAAAGCTGAGTGCCAAAGAACTGATGCTTTTGAACTGTGGTGTTGGAGACGACTCTTAAGAGTCCCTTGGACTGCAAGGAGATCCAACCAGTCCATCCTAAAGG
TTACAGAAAGTAATAGAAAACTTTACTATCAATTGAAAATATTGTATTTAAATAAATTAAATACAAAACTTATTATAAATTATAGAAGATTTGGAAAATGAAGAAAAGCAAAAAAAAAAAGAAGGTAAAGGGCACCCTATAATTCTATCACCTGGAGATAAAACTTCAACATTTAAATATTCTTCCTGGCTGAAAGAAAGGCAGAG
TCTTTGCTTTGTTAAAATGGAAAAAATCAAACAGAGATAAAGCTATTTGTTTAAAAAAAGAATAACAAAATGGAAAGATTTCTAGGATTATTGATTTTTCAAGAAAGAGAGAAGTTAAAAAAAATAATAATAAAAAAAAGAAAGAAGTTAAAATAAATACCATTATTAAGGAAAAAGTGACATAATTACCAATATAGGAGAGATTA
AGCCCTCTGAAGACACTTTTTTGTCTAGTACCATCTCATCTTTCCTCACTCCTCATCAAGTGGAAAAATGAATAAATACATTAGTAGAGAAAAAGAGAAAAAGAAAACAAAATGGCGACTAAGCAATAAAAATGGAAATATGGGTTTTGCTTTGGCATATCATGGATGTCCTTCTATGATCTGACCATTTGGTAAAAATAATCGTC
TTCTTTACCACTAGCACCACCTGGGAAATGGTTACATTAGACAAAGAAAAAAGCAGGTGAAATTAATTTTAACTTGTATTTCTTCCACCTAGAATATATAAAGAAATATTCATTTCTATTTGTCATTAATACTAAAAAGTTGTTGCACTATTTTGTAATTTGTACTAAGTCTTGGAAATTGGGTGTATATTATTTTACACTGATCA
CATGGACTGTAGCCTACTACGCTCCTCCGTCCATGAAGAAGACCTTAAATTGGAAAGCAGATATTAACGTAGTAAAAAGTATTCCAGAAAAAAAAATAAAAAGAAACAAAAGGAAAATAAAATGTATTCCTGCCTTCCCAAGTATACTTAGTAACTATTGTAAACTATAACTCTGGAAATAATAATAGTAATAGTAGTAATAATAC
GTGCCTGTAAGAAAACTCAGTCTGCTGTGCATCTTTCCTCGAATATTCCTAGCTCATTATTCTTTCAGGGGGGAATTTTACATGAATTGCTTGCACAACGAAGAAATAATAAAGGTTTAAGAAGTAAATTGGGCTTCCCTGGTAGCTCAGATGGTAAAGAATCTGCCTGCAATGCAGGAGACCTGGGTTCGATCCTTGGATTGGGA
TGTTAATATGCTTTCTAGGTTTGTCATAGGTTTCCTTCCAAGGAGCAAGCGTCTTTCAATTTCATGACTGCAGTCACCATCCACAGTGATTTTGGAGCCCAAGAAAAGAATATCTGTCACTGTTTCCACTTTTTCTCCTTTAATTTGCCATGAAGTGATGGGACTGGATGCCGTGATGTTAGTTTTTTGAATGTCAAGTGTTAAAG
CAGAACTAAAGCACAAACTGGAAAACAAAACTAAAGCAAGGTGCCAAGTGGGGAATAAAGCAATGAAAACAAAACTAACAAATATGTTGAGAGGAAAGGAAAGAAAGAATAGATATGCAAAGTTAAATAGAGGTAGATAAAGAAGATTTATATACATTAAAGATTTACTGCAAGGGGAAAAGAATAGTAGGAAAGGCACACAAAGG
AGTTCTTAAAAAAAGTTCAATCTTACAAGACTGAACCATGAAGAAATAAAACAACCTAATTACAAGCACTGAAATTGAGGCTGTGATCAAAAATCTCCAAAAGAAAAAAGCCCAGGACCAGATGGCTTCACAGGAGAATTCTATCAAACATTTAGAGAAGAGCTAATGTCTGTTTTTCTAAAACTCTTTCAAAAATTGCAGAGGAA
AGTGGAATAGTATTCATCCATAAAGAAGAATGAAATAATGCCATTTGCAGCAATATGGATAGATTTAGAGATTATCATGCTATTAATAAGTCAGATAGAAAAGAAACATATCATATGGTATCAGTTATATGTGGAATCTAAAAAGATGATATAAATGAACTTATTACAAAACAGAAACAGACTCAGAGACTTTGAAGATAAACTTC
ACATCTAGTTAAACACACACACCTTCCCTGCTTTATAGCATAATGAGAGTTAATTTCAGCCCTTACGGTTTTGGAAAGATTTAGACAGTTATACTAGGGGAAGAAAGAGATCTGGAAGAACATTCATGAGTGTGGTTGGGTTTCCTTTCTCTTATACTCCCTGTCTTTCTCTTATACTCCCTGTTTTGTGTCTGAATGTAAGAGCT
AAAACCAAAACGACTATTATCTCATCTTTACAACAGCCTTCCAGGCTTCTTTAAATAATATGTCCTAGGGCAAGCCCTTAAAAAAGAAGACAAGAAAAAAAAGAAACCTTAAGTCTTAGGAGCGGTGGAATTCATTAACAGCAAATCCACCGTGCTGTGGGCAAAGCACTCTATTTATCAGGCTGTGAAGCGAACATGAACAAAGG
TGAAAATGAAGAAAAAGGTGCCCTGAATTGTCAAGGTAACCTCAGAGACTTACCTGAACCTAACTTGAGAATCAAAGAAATTTTATTTGAATCTACCTGAAAGAAAAACTCATTGTGTCTATTAAATCAGTGAAAAACTAAGGCTAACAAGTGAATGATTTGCAGAGGTGTAGTAGGGTAAAAGTAAGATAAAACTTTGAGAGAAT
GTGAAAAGCAAAGGAGAAAAGGAAAGATATAAACATCTGAATGCAGAATTCCAAAGAATAGCAAGAAGAGATAAGAAAGCCTTCTTCAGCGATCAATGCAAAGAAATAGAGGAAAACAACAGAATGGGAAAGACTAGGGATCTCTTCAAGAAAATCAGACATACCAAAGGAACATTTCATGCAAAGATGGGCTTGATAAAGGACAG
GACACCTGGCTAAGTTATGCTAGGATTCTTGACCCACAAAAATCCACAGATAATGTTCATTGTTTTAAGTTGTTAATCTGGGGGTGATTTGTTACACAGCAAGAAACAGCCAATGCACAGGGCATGAAAGTAATGCAGTTATACTGGAGTGGGTTGGTGGCCCTCCTCCAGGGGATCTTCCCAACCCAGGGGTTGAACCCGCATCT
CATATTCAAAAGCAGAGACATTACTTTGCCAACAAAGATCCATCTAGTCAAAGCTGTGGTTTTTCCAGAAATCATGTATGGATTTGAGAGTTGGACTATAAAGAAAGCTGAGCACCGAAGAACTGATACTTTTGAACTGTGGTGTTGGAGAAGACTCTTGAGAGTCCCTTGGACTGCAAGGCGATCCAACCAGTCCATCCTAAAGG
GCTAAAGGCAAAGGAGAAAAGGAAAGATAAACCCATTTGAATGCAGAGTTCCAAAGAATAGTAAGGAGAGATAAGAAAGCCTTCCTCAGTGATCAACGCAAAGAAATAGAGGAAAACAATAAAATGGGAAGGACTAGAGATCTCTTCAAGAAAATCAGAGATACCAAGGGAACATTTCATGCAAAGATGGGCATAATAAAGGACAG
CCGAGTCTGGCCTTCCTCTTCCATCCCCATGTAATTTGGTCTCTAGTTCTGGAATGCCAGCAGCTGGAGGAGAAGAATCAGTGTCTTTGAGGGCACCTGGAAGAAAGTAGAAGTGAAGAGCAAGTGTAATCAGGGGCCTTTAACACTTTCTGAACACATATCATGAGCCTGCCTTACATCAGACATGTTACTGGTATATCTCAATT
TTTAATTTAGTCTACTAAATTAAAACAAAGATACCATATGCTTTGTATTATTTGTACAGAAAACCAATTATAACCGCTATCAAATTACCTGCTACCTTACAAGAAATAGCCAGTTTAACACCGTCTGGAGATCTACAGAGAAGTTCCAAGCAGCAGAAATTCATGCCCTAGACCTTCCCAACATTCATCATTCCATAGGGAATGGT
AATTGCTTGCAATGTGGATATGCATTAACAAAGCAGTTTTTCCACAGATGTCTTTGAGGAATCTTTACAAATTACTGTGGCTATTGTAAATATGCAATAGAAGAAATTGCTAAACCTTCTAAAAAACATAGGCTATTCATTATAAAATGCTTTTGTGGCACACTGTTAGTGTGTATTTGAAAATGTTTTTAAGCTACAAAAAGAAA
TCACAACAGTACTCAAACAGAGGAAAGGAGAGTTCTGGAGGGATAAGAGCCCAAATATCCATTTGGAATCAGAGAATCTTAGAACTGGAAGAGACCTCAGAAGAAAGATAAAATGCAAAGAATTTGAATAACTTGCTCAACGTTATTCAAAGGGCCACAAAGCTAGCTGGTAGCAGGGCTGTGCCTAGAATCTAGGTCTCCTGACT
AACTCGATGAATGGTTTTAAAGATCAGGTAAGATAGCTGAAGAGAGAATTAGAGAACCAGAAAATGGTTTGGAAGGAGATTACCTAGAGGACAATGCAGAAAGAAAAGCAGTTTTAAAAAGAAGTTAAAGACATGAAAAGTTCTAGCATGGATCATATTGGACTTTCAGAAAGAAAAAAAAATAGGTCAAGAGTCAATATTTTAAA
TACAAATATGTTCTGGGATATCTTTCAGGAAGGACCTGACCTCAGCTGCCTTACAATTCATTTGATCTCTTACAACATCTCCAAACCAACAGAATGGACAAAGAAAATTAGTCCCGAGTCTTGCTGGCTTTGAGATGAAAAGATAAATGGGAAATGGTGTCTGATGTTGTTCAGGCAGGGAAACAGGTCATCCTCTCTGGGGACCA
AATTAATGAAATATTTTAAAAATAAAAGAAATGATAAATTAACCAGGAAACCAAACATTTTAAAGTCAAATAAGAAAAATGTATCCTGATAAATCTGTATAAGAAAAAAAAGACAAAAGATTAACAAGCAGAGCGGTAGAGATAAGAAAGACGCTGTAACCACAAACACAAAAAAAATGAAAAGAACTTTAAAGCAATACATTCAT
GGAAACAGTGGAAACAGTGGCAGACTTTATTTTTCTGGGCTCCAAAATTACTGTAGATGGTGATTGCAGCCATGAAATTAAAAGACGCTTACTCCTTGGAAAGAAAGTTATGACCAACCTAGACAGCACATTAAAAAGCAGAGACATTACTTTGCCGATGGGGGTCCTTCTGGTCAGGGCTATGGTTTTTCCAGTGGTCATGTGTG
TTCCTTAGGCAACTATTATGTGCCAAATTGGAACTAGTTCTGGATTATAGAAAAATTTATAAGACTTAAGTCCTATCTTCAGAGAACTGACAACATAGAAAAGAAAATAGACGTATGTAATTACTGAAAATAATGAGAATTATTATTAATAATTATAGCTATAATTATTAGTAATAAATAGAAACAATTAATAATCTGGGGCCTCA
TCCCTGACTCCATTCATGGCTATACATCTTGAAATGGAGGGCCCTAAGAACCCAGAGTATCCTAACTGGCAGAGTCGGAAGAAAGAAAGTTCAAGTTCCCAAGAAAGCAGATCATTGAACCTGTTGGTGAGGGCCTCTTTCCTGGTGACTGCGAAGAAACCCCAGCTTCTATTTTCAATCACAAAGCAGTCAGCAGTAAGAAGGTC
AAAATAAGCTGAAACAACAGTCAATAGAATTAGATCTACAAGGAGTTTACAAAGAGGAAAAATTAGACACAGAACATGAAACTTTTACTTAAAATGTTTAAAGAAATAAAAGAGAATCGAAAATATGCAAAAGATGCTATTTATGAAGACCATGATTATTTGAATAATGAACCAAATCAAACTTCTGCAATCAAAAATTATATTCA
TCTGGTTTCAAATAGTAAGGATGTATTAGGTTCTGGAAAAGAGTGGAGTGAGAATGAGAAAATGTTTTAACAATAGTATTTCTAGGCATTATGTGGAACCAAGAAATATGCAAGTCTTAGCACACAAAAAAATTGCAGTTAAGGAGACAAACTAATGTACAGATTACAGCACCTTGTGTAATTTTTAAAAAGAGAGAGACCCATAC
CTTTAAATGTTTAAATAAAAATTTTAAATGTCCTCATGTTAATTTCTGATACAGTAAAATATCAAGAAATATAACCAAGAAGCAAGAACTCACTGTGACAAAGAAATAATACTTTTCACATATTTAATCACCAACTTTGTTTTCAAAATAATTTGTTATTGTACAAATCAATTTTTCACCATTTTCAATCTAAAAAATTTTCTGTA
GGTTTCATTTTTGTAATTATTGTTTTTCCTGTTTATGTGCTTTTTCTTGCCTTGCCAAAATTAAGCTCAATTGCTTGTTACAGGAGGGTTGTGTGTCTGAAAGAAATGAAGATTGTGCAGGAATAAATGGGCAGTTGAATGGAATAGAATATTAGTTATTGCTGAATTACCGTCAGGACAGAACATACTGGAATATGACAGTATCT
CAAAGCAACTGTAGACTCAATACTTGCAAAATGAAATATGCTTCCCTTCAGTTTTCCTCTTGTCCATTAATATCAGCATCATTCACACAGTTGTTCAAACAAGAAACTTGACATCATTCTTGCTTTCTTCCTTTATATCTGCCGTTTCCCCACACCTGACCCATCAAAATTCTTGAGATTTAAGCTCTAAAATACACTCAGACCCT
CAGAAAAGGAAGGTCAGCTTTGTTGGGCACTTCCTGCTTTGCTTCTGTGTTTTCTATTAATATTAGTGAGTTTTACAAACATACTTTAGCTGCCTAAACAAAGAAACAAACAACATCAAATAAATAAAGCCAGCAAAGGAAAGCAAAACAAACAAAACACTGTTTATAAAGTGTGTTTCAAAATAGTTTTACTAATATGTGGGAAG
GATATGCATGTTTGAGGTTCAACCATTTTGACTGATTCTGAGTTATATTTGAATCATTTTTGACTCATTCAGAGATATGAAGACTGAATATTTTTCCAGTAAGAAATTCATTCTAGCAGAATTGATGTGCAGAAGCTCGGCCCATCATGTTTAAACATAAAGAGGGAATAGTTTACATTTGGATACAACAGAGGGCTTCCAAGGTA
TATAACATCTGCCCTCAATTGCAAAACTTGGTAGCAAAAATTTGTTCCATATGCCATATATAACACATGCCAAAATGAAATCCGGCTGTTTGAAAACAGTAAGAAAAGCAGTGGCCAGGAGAGGCCTGTCCCACTCCACTCCTACTAACATGGATAAAATAAAATCAAACAAGTATGTCAACCAATTCCGAAGAGACATCTCCAGA
GGTACCCATACAGTCATTTGCTTTTTCTTCTTGAGTTTCTGAAATATTTGATGAATCTTTAGACCTGATATTTTGTTATATTTTTAGTTAATAATCTCTTAAGAAATAGCTTCTTAGATAATTTCACCATCATCTTTCATCTCTAAGGAATAACACTGAACCCTAGTGGGAAAGTTACAGTTACCCATAAAATAACACTTTCAAGA
CCTGAGTGGAGTAAAAGCTTTATATACTGGGCATGAGGTTTTTGGATGCTATGGGTATTTGTGTTTGGAGAAACAGATATAACAACCAATGTCACAAGTCAAGAAAGCCAGTCAAGCAAGGGAAGTTGAGTTTTTTGAACATGTGATGACAGCTAATATGTGACAATGTATGCAAACAGTTACATTAACCAAGACACACAAATATA
GTTTTTTGTGTCTTTGTTTAAGTTATTGATAATTCAAGATCTGGCTGGAAAAGGCAAATATGAGGTGAAGATGACATACAATGCAGTTACAAAATTTGTAAAGAAAAATTACACAAAAATGTCACTACTTGGGGGCTTCCCTGGTGGTCCCCAGCTTTGCTTAGGTGTATACAAATGGAAACAAGAGGAGCTAAAGCTGAAGGAAT
GTTGTGAGGCATGGGTTAGAGACTAATGGGTTCCCCTTCCTAAGCAGTTAATTAAGTCCACATCCCATTGTGGAAAATGTCAGTTTTCACTCCAATCCTAAAGAAAGGCAATGCCAAAGAATGTTCAAACTAATGCACAATTGCACTCATATCACACACTAGCAAAGTAATGTTCAAAATTCTCCAAAGCCAAGCTTCAACAGTAC
GCAAATACACGGGGAAACAGTGTCAGACTCTTGTTCTGGGCTCCAAAATCACTGCAGATGGTGACTGCAGCCATGAAATTAAAAGCCACTTGCTCCTTGGAAGAAAATTTATGACCAACCTAGACAGCATATTAAAAAGCAAAGACATTTTACTTTGCCAACAAAGGTCCATCTAGTCCAGGCTATGGTTTTTCCAGTAGTCATGT
GGCACTATGTCTCTTTAACATTTGGAAAAACAAAAGCCTCAGAGGTCAGGTAATTTGCTTGACATCATTTAATCAATTTTTAAAAGCCACCACACAGTTGAAGAAAGTGTTCGTTTCCACCACCCCCAAATTTCCCCTTCTGCCTCTTCCTTGACATTTCTTTCCCCATGAAGTGGCTCACTTTGTGGCCAGAGTAGTGGCTTCTG
ACGTCGACATTCTAGGAATCAGCGAACTAAAATGGACTGGAATGGGTGAATTTAACTCCGATGACCATTATATCTACTACTGCGGGCAGGAATCCCTCAGAAGAAATGGAGTAGCCATCATGGTCAACAAAAGAGTCTGAAATGCAGTACTTGGATGCAATCTCAAAAATGACAGAATGATCTCTGTTCGTTTCCAAGGCAAACCA
TCACTTTCGAAATTAAATGAGATATTTAAAAATATAAGTGAACTTATTAGTGTCTTTTATGTATATGACTACAATTTCAAAGTAACTTTGTAAAGCAACAAAGAAATATATAATTGTTTTCCAAATAATAAGTTCTAAAAAATCTAATGGAAACATAATTGAAATGTAAAGTTTGCACCTAAATCTGGATTTCATATTTCAAAGCT
CATTAGTTGTCTTCATTTTCATAACACAGCTCTGCACATGTAAGGAGAATGGGCTACTGTGTCAGAGAGAAAGCTTCAGCTGTACAGTAGAATGACCCAGAAGAAAGCATGTACATGAAAAGGGAGAAAATATATTTAGAGAAAAATTAGATTTCATTAAAGTGATATCCTTACATTTGGTATTTGCTTTTTTAAAATTTTTCATT
ACTTCAAATGTTTATTCTTTAAAACCATCTTGAATTATTAAAAAGATTATTTTCAGAAAGTACTTATAAACTGTGTGTGTGTATATGCCAGAAATGGATTAAGAAAAATTATGACAAGAAAATATAGCTGATGATGTTTTAGTAGATGAGGATTTGCTAAGGATGTCTCAAATATAATCAACATAATAAGATGAAGGATAGATACT
TGGTCCAGTAGTTAGGACTTGGTGCTCTCACTGCCAGGGGCCTGGATTCTCTTCCTGCTTGGGGAATTAAGATCCCACAAGCCATGCAGCACAGTCAAAAAAGAAACAAAAATTGAAGATATTTAAATTTGAATTTCAGATACACAATAATTTTTTAGTATAAGTGTGTCCCATGAAATATTTGGGACCTTAAAAATTAAATTAGA
CCTAAAAGAAAAGGTGGGGATGAGAGAGTCATTTCCTAGGCAGGTTGATAAGAAGGCTAGGGAACCCCAAGGAGAGAGGAGTCTGGAGTTCTCAAGGAGGAAGAAAGGGCAAACTTTTTTTTTTTTTTTCCTTCTACATTCCTTAGGATTATATAGCAATAATGTATCCTGCTTGAGGACAGTCTCTGGAAAAAATCTTCTGGCTA
CCCCAGACCGCCAGCCCCAGTTTATTGAGGATGGCTAGCAATTACTGCCTCCTCCATCGCCTGGAAAACTACAAAAAGTTGATTACTCCTGGTCTTTGAAAAGAAAAAATTCATTTAATAAGACATTGATTTATAAGATTCACTCTTGGACATTCTGAAGAATTAGCTTTCTTTTTAAGAATTAGTTTTTAATTCAACTTTGACTG
TCAGACAAAGACAAATATCATATGATATCAATTATATGTGGAATATAAAAAAATGATGCAAATAAAATTCCCCAACAGAAAAAGACTCACAGATATACAAAAGAAACTCATGGTTACCAAAGGGGAAAGAGTTGGGGAATGGAACAAATTAGGAGTATGGGACTAACAGATTCATACCACTTTATATAAGCTACATAAACAACAAG
CAGAAATAGAATAAGAATAAATAAACAAACCCAGTTTGTTTCATCTATATGCTGGGCATATCATGAGAAATGCCAGGTGGATGAGTTACAAGCTGGAATCAAGAAAGGTGGGAGAAACATCCACAACCTTAGACATGAGGATGATACCACTCTCGTGGCAGAAGTGAAGAGGAACTTAACAGCCTCTTGATGACGGTGAAGGAGGA
ACCTGTAAAATGGGAATAATAATAATAATACCACCTTACTTAAAAAATGATTGTGTGATATAGATATAAAATGTCTCACACCTGGCATCTGGTAGGTTCTAAGAAATTTTTACTATCATTATTATTTTATTTTTACAATACCATGATTCAGTTGAGTATCTCCTCGGGTTTGGGAAAGCATGATTTTGGAGGCCTGCTTTGTAGGC
GTATCCTTTTGCAGGCTTCCCTGGTGGCTCAGTTGGTAAAGAATCCAGGTGCAATGTAAGAGACCCAGATTTGATCCCTGAGTTGGAAGATCACCAGAAGAAGAAAATGGCAACCCACTCCTGTATTCTTGTCTTGGAAATACCATGGACAGAGGATTCTGGCAGTCTACAGCCCATGGGGTTATAAGAGTCGGACGTTACTTAGC
CATAGGCAAAACAATCTCCGACATAAAACATTCTTCTTTAAAAAATGTAAGTCAAGTCAATTATTTGATAATAATGTGAAAATAAAACCCAGATTATATTAAGAAACACTTGAAGTTAGAAGAGGGGAGAAAATGTGTCCTGGATTTAAAAAATCAAATGAGATACTTCAAAGATAGGAAGATATCTATATTATTGAATTGAAATA
CAACTGTTGAGCATGTGACCAAATTAAAAAAAAAAAAAATCTTCAAAGAAGGTGAGGAATTCATTAAATCTGCTCAAAAGAGAGGGAGGGCAGAGGAAGAAAGAAAAAAGCTGTTTTGCAGAGCCAACTGAATGCCTCTTCCATGCCTTGCAGACTGATGACTAGAATCAGCATTAAAGTGGAAGAGAGAAAAAAAAAAGAGGTTT
TGACAGCAGAAGTACATAGAAATGGAAACACTGGCAGTAATGGAGATGTTAGGTAGTTAGAATAGGAAAAAGGAGTCCAGAATGGTGGTGGCTAAAAGACAAGAAAGGGAAAAGCCTGCAAAAATAGAATAAAGGAAGGTCTGAGGACTGGCGTGAGGACCTCAGGTAGAACAAACAGCACTCCTGGCTAGCACAATTTACATAGG
CATCTTGGGTCACAAATCAAGCCGCAGTAAATTTAATAAAACTGAAATCATATCAAGCGTCCTCTCTGACCACAACACCATGAGACTAGATATCAATTACAAGAAAAAAACCTGTAAGACACACAAACACATGGAGATTAAACATGACGTTTCTAAATAACCAAGAGGTTACTGAAGAAATCAAAAGGGAAATAAAAAAATCTCTA
AAATGGAAAACTGATTGACATTTTTAACTCGAGAACATGAAAAACTGAAAATGCAGTTTTAAATTAAAATCTCCTCATTATTAGAGGCATTAGGTGAAGGAAGAAAGACCCTGAGTCAGGAAGTAAATGATTTAGGTCATTACCTTACTAGTAAATTATATTCTTGCCTAAGAGTAGGCTTGTATGCATACACGCTAAGTCCCTTC
GGATTGCATTTTAGTACAATTGCCACATCTTGTCCTTCAAAATCTGGTGGTTCCAGATGAGATGGCACCAAAATTGATGCCAAGAGAGTCAAATGATCTGAAGAAACCAGTGTTCCAGACCCCAAACTCCTACACATTTTCATCAGCAAGTCAACGTATCAGACTAAAAGGAGTTTGACTTCACAACTACTCTGTTCTACACAATG
ATAACAGCCCAACTTTGCCTCTTGGAAATTTCAGAGAATGAATACTTTAGGATAGGTCATTTTTCCAGAGTGAAGTAGTCTGGTAAGAACCAATCTGGAAAAGAAAAGGTGGGGGGAACTATTTCTATGGGACAATTTCTAAAGCATAATGCATATTTTTCTGCTCTCTGAAACTCAGTGGGATATAGTATAAAAAGCCCTCTGCT
CTTACAAATAGTTGTGAAAAGAAGAGAAGCAAAAAGCAAAGGAGAAAAGGAAAGATATAAACATCTGAATGTAGAGTTCCAAAGAATAGCAAGAAGAGATAAGAAAGCCTTCTTCAGTGATCAATGCAAAGAAATAGAGGAAAACAACAGAATGGGAAAGACTAGAGATCTCTTCAAGAAAATCAGAGATTCCAAAGGAACATTTC
ATGATTCCTTGACCAGATCACAGCCCTAAAATAAGAAATAAGTTAAAAGACATGGGTTTCCAAGAAAGTATCAACAACAGGAGTGTTGGGAGTGAGCGCAAAGAAAACTGGATGGGCAGGATGTCATAAAAGCTCACATGTGGTGCTACGGAAGGAGAACTGTCTTAAGATCAAGCTAAGACCTAACTTGTGATTCTCTCACTTCC
AAGAAAATGTTTCTGTTGCAGAAGCACCAGGCTGAGCACTAAGGATAGTTTTAGTTACTTGAATATAAAACCTTGTGTCTGTTCAGGTTCTTTGCCTTTTAAGAAATGAACGAATTTTTATTTTAGGAGACAGAGTTTTGAATATCCGTCAGTCTGGAAATAAAAGGCTTCTAGGAGTTAAAATCACTGCGAGGGCAAAGCATTTA
GGTGAAGAGTTCCTAATATTTGAAATTTTCTCCTATTATGTCATGGATACAATTAATGAGATGCAGTTTCCATCCCTAGATTGGGAAGATCCCCAGGAGTAAGAAATGGCAACCTGCTCCAATATTCTTGCCAGGAAAATCCCATGGATAGAGCAGCATGACAGATTGCAGTCCAAGGGATCACAAAGAGTTGGGCATGACTGGGC
CATATTAAAAAGTAGAGACATTACTTTGCCAACAAAGGTCCGTCTAGTCAAGGCTATAGTTTTTCCAGTGGTCATGTATGGATGTGAGAGTTGGACTATAAAGAAAGCTGAGCACCAAAGAATTGATGCTTTTGAACTGTGGTGTTGTAGCAGATTCTTGAGAGTACCTTGGACTGCAAGGAGATCCAACCAGTCCATTCTAAAGG
CAAGCTAGAGCTTCCTGCATTCAGGGAGAGCATGTGCGGGGAGCGAGCCCCCGGGTGATTGTCCAACAGCCAAGTCCTACATTTGGAAAGCAAGATTTAAAAGAAAACATCACAGCAGCCATTGTGGGCTGCTTGTTTATCTTTCTAAGAGGAAGTAGCAAAGCAGGATCATTTCGAATGAACCTATTATAGAGGGTCAGCATCCC
TCTCTAAGAGATATCTTTCAAATTTTGAGCCTTGTGAGGAATCAAAAAATAACAGATGGAGACAGCAGTACACATGATAGCTTTGGAGCAATCATAGAAAAAGAAAAAAATAACTTTACATATTTTAAATAATCAGGCACAACTTTTTTCAAAATCTTACAATGCTAAGTTCATTTTCAAGTCACCATTCTTACAACACTTCCGCC
AACCCCCAAAATTTGAATACAGGAATAATATCAACAAGAGAAAAACTACATTCTCTGTAATGCAATAAATTACTGAAGTCCAATTCACTTACAGTCACCTAAGAAAAAGAATATGTGAACATACAAACCAGTATTTTAACAAAAGTTATCTGAAATTATAATACACATAAGCCAAAACTGATGATATCTTGAGCATTTTACTCAGG
TTGGGCATGTAGTGAATGTTCAGTAAGAGGTTGAGAGGGTTTTTTTGGTTTTTTTTTTCTTCTTTTTCTTCTTTTTTCTTTTTTCTCATTGCTCTCTCTCAAGAAAGAGCCAATGAGAAAGCTATAAGATTTGGAACCAGAGGTGGTCCTGAGCCTGAATCTCCCTGAGGCTAGCCTCTTCTTTTCATTTATAACAAACTCTGTTT
CCTTTGATTGTGTGGATCACAATAAACTGGAAAATTCTGAAAGAGATGGGAATACAAGGCCACTTGACCTGCCTCTTGAGAAACCTATATGCAGGTCCAGAAGAAACAGTTAGAACTGGACATGGAACAACATACTGGTTCCAAATAGGAAAAGGAGTACATCAAGGCTGTATATTGTCACCCTGTTTATTAAACTTATATGCAGA
AGAGACTGGGGGCGGGGAGGCATAGAACCCTCAGGCATTCCCAGATTATCTGAACAGACAGATGGATCTAGACAGGAATCCCAAAGTGTTCTATTTACTTAAGAAAAAGCGACTCAGTTCTTACATTCTAAATCATTCTAAATCTTACCAAGGTGAAACAAATTTGATACTTAATCCTGTCTTTTCAAGCTCTGAAAGGAGACAAA
TGTCTGAATTGGTGTGTTACTCCTCGGTGGAGAAATAGCAATAATTTCCTGCCTTTTCGCCTTGGACCTTAGAGAAACTGCTTTCAGCATCCCAAAGACAAAGAAAAGGTTCTATTTATAGGCTTCATGTGGTTTCTAAAGTTTTAACCGAAGTGAATAGAACAATAATAAATTGCTTTCACATTTCTGCCCATAGAATTGTTTAT
GGAGTGGTTATGTGGAAACTAACTCCAGTTGCACCTTGAGGGAAATCTTTGCAAGTATTTTTCATACAGATTTTCCCAGACTCAAAAGCATGGATACTGGAAGAAAATTTCAGGTTAATTTCTTCTTTGGATAAATGAAAATATCCTATAAATGGGTATTCCCATTAGTGGAATTTATTAAACTGATTTCAAGATCATAATAGGAT
TATGCTGAGAACTCTGGGGCCCTGGCTTGTGCCGGGCACTGGAGCTCTGAGATGAAACAGATGCAGACCTCGGCCTCTCAGAGCTTGCAGTTCAGTGGGAAAGAAAGGCATTGTACATCCACACAGATAAATACATGGATAATTACATATGGGATGAGGGCTTTGAAAGGAAACAACCAAGGAGATGGGAGGGGGCCACCAGGAGC
GCAAAGTAATTATCCTCCAATTAAAATAATTAATTTAAAAAATAAAATTTGATGAAAAATGAAAAAAAAAAAAAACTCATGTGGAGCCAATTTAGGTGTGAAGAAAGTTTTAACCATCCCCCCAAAAAAGTCCACAAGAAAAAAACGTGTGATTGGGACCAGTTATTTTTGAAAATGCTATTGAATCTACTTCATTTATAAGTGGC
CAGAGCGTGTGGGTATGGAAGTGAGAAAACAAAGCAAATGGTGGGAGGACATTGAATTTACCTCAACCAGTAACAGAGCAGGAGGGTAGGTTAGCAGGAAAAGAAAATCAGAAACAGAGTTAATGCTAAAAAACGAGTATTCAGACTTTAATGAGGTGCTGAATGTCTCTTTATGCAGGGTTCAGGGCCCAACCATTTTACAAAAT
GGTGGGCTGCTGTCTATGAGGTCACACAGAGTTGGACACGACTGAAGCCACTGAAGCAGCAGCAACAGCATATTGGTAAGTTCTCATTTTTACCTCAATTAAGAAAATAGCTCCAAAAAATGGATATTGTGTTTTGGGTTTTTCTTTCCCACAATAAGCAGCCATTTAATTTCAGACACTATCATCTGGGAATTTTTTCTTGACTC
TGCTTTCATGGAGATGGCTGAAATTAAACCTGGGCCAACTGTAACAGAACTATACAAGAAACCCACTGACTTTAAAAGAAAGAAATTGCAATTATTGTCCAAGAAAACGTTTTATCTTCATCTGCATCAAACTTTCCACAAGGAATGATCCTGACATGAGCACCCTGGAACTTCTGTGAATCTCACCACTCCATAGAATCCATCAT
AGGAAAGAATCAAATGTGTGATTTTTTTAAAATTTTTCTTAAAGGGACACTGTACTGTATTGTACTTTTAAATATTCATTTGAATAGGTCTTAAGGACTTAAGAAACTGAGTTAAACTCAAATAGCAAGTATTAATATATATTGCACATATTTGTTACTTGCACTTACTACTTCTTGGCCTTCAAAAATTAGTCAAATCGCTTACA
AGGGGGTATGCCAAAATTAAACTCAAGAAAGGTTGGCCATCCTGTGAGAGTTAAAGAAACATGGAAAGAGTTCGGGGACAAAGGAACTACTAGAGGGATAAAGAAACAATTTTTTTAACTCACAACTGCTTTTTGATTTGTCCTTGTTTAACCCATGATTGTGGAGCAGAAGAATTCAGAATCTTTAAATAAATAAAACACAACAG
TCCACATGCCTTGCGGCCAAAAAACCAAAACATAAAGCAGAAGAATATTGTAACAAATTCAACAGGCTTTAAAAATGGTCCTTATAAAAAAAAATCCTAAAAGAAATCAATGCTATCAGCCAAAAAAGTAGAAACAACCTGAATATCCAACAACTGATAATAAATAAAATGTGGTATATCTACACAATGGAATTTTTTCTTTACTA
AATACATCTTATTAAACAATTTTATTAGTAAAAATCAAGTATTAAAAATTAATTAAATATCCAGCTCAAAAAGGAAAATAACAAGGCAAACTAAAAATATAAGAAAGGAAGCAATAAATATAAAAGCAGAATTTAAGGAAGTAGAGAACAGAAAAAATGGTTGATCTATTTAGTTAATAAAAAATATTCTTTTAATTTAAAAAAAT
TTAAAAATTTAAAAACACAGAAAAGTGAATATATACAAAATACATATGGTTCAGGGACTTAACCACAGAGCAAATCACTGTGTAAACTATTGCCCACATTAAGAAATATGGAACACTGTTAGCACCCAGAACTCATTCCTGCTTCCTACCCTTTCCCAGTCACTGCCCCCTCTTCTCTAAACGTAGCCACCATTCTTCCTTGCTGT
TAGTCAAGTCACAAGGCACCTCCCTCCACTGGGGCCAGACTCCAAGGGAGAAGTGACCCTCTGTACTCGTGTGAGGACCTACAGCACTTAAGACCAAGAAAAGAAAAATCCACTATTAAAATACTGCTGGGACCTATCAGTGAGTGTTACTTAGAAGGTGTGGTTGAAATTTTTCTGTAGGGATGTAAGTTTAGATTGTGAATAAT
ACTGTGCTACTTCTGGTAAGTTATGGAGCCTCACTGAGCCTCGGTTCCTCTATTATTTAAGGGAGTAAAGATGGGCCCTGTGAAGGATATGGTGGATGTAAAGAAACCTAACAGGTGCTCAGGAGTGGACACTGGTTCACATCCGCTTCTCCAGGGCACAGCATTGAGCCAGCCTCTGTGGAAACAGGGATGGAACGTCCAAGGGT
ACGAATAACACACAAGGGGATTCCCATAAGGATAACAGCTGATCTTTCCATAGAAACTCTCCAGGTAGGAGGGAATGGCAAGACATACTTAAAGTGATGAAAGAAAATAACCTACAGCCCAGATTACTGTACCCAGCAAGGATCTCATTCAAATATGAAGGAGAAATCAAAAGCTTTACAGACAAGCAAAAGGTGAGAGAATTCAG
AAAACAAAGAAACTGGATCCCTACCTCACATCACACACAAACATTAATTCAAAATGTAGCAAAGACCTAAATGTAAGAGCTACAGTTATGAAATTCTTAGAAGAAAACACAGGTGTAAATCTTCATTGTCTTGGATGGGAAACTGTTTCTCAAATGACACCAAAAGCATGAGAAGTGAAATTTTAAAAAAAGATAAATTGGACATC
AAGCGAAGGGGTATATGTATACCTATGGCCGATTCATGTTGAGGTTTGATAGAAAACAACAAAATTCTGTAAAGCAATTATACTTCAATAAAAAAAAATAAAGAAAAAAAAAGATGCTAAGGGATTGATTATTTTCAGATTTCCATATGAAGGGAGAGTTAACCAGGCTTCCAGCCAAGTCCCCCCTCCACTTGTCAATTTTGCTG
TCAGGAAGAGTGGTGGTGAGGAGATACCCCTCATCCAAGGTAAGGAGCAATGGCTGTGCTTTGCTGGAGCAGCCGTGAAGAGCTACTCCACACCCAAGGTAAGAAAAACCCAAGTAAGACGGTATGTGTTGCAAGAGGGCATCAGAGGGCAAACACACTGAAACCATACTCACAGAAAACTAGTCAATCTAATCACACGAGGACCA
CTTACAAATAGCTGAGAAAAGAAGAGAAGCTAAAGGCAGAGGAGAAAAGGAAAGATATACCCATATGAATCCAGCGTTCCAAAGAACAGCAAGGAGAGATAAGAAAGCCTTCCTCAGTGATCAGTGCAAAGAATTAGAGGAAAACAATAGAATGGGAAAGACTAGAGATCTCTTCAAGAAAATTAGAGATACTAAGGGAACATTGC
GGACTCAGGAATATTGTTTTTACAAACAATTTGGTATTTTTCAAGTGAGCTTCCAATATATAAGTTTTCCTTGCACTACAGTTATCGGTTGTTTTTTAAAAAGAAAATTTTGTGCAAATGTTAAGAAATATCACATTGGTGAGAAGTGAAAGTGCCAGCCGAGAATTATCCTGAAAGACCGTATAATCTGCGGCCAAACCTCAGGC
CTAGAAAGTGAGGTCATGCTGCTGTTAATAATAATCTGTGTATCACAGAGCTGTGCAATGATTAAGTGGGACATTGCATGTGTGAAAAAAAAAAAAAAGAAAGAAAAAGTTATCCATGAGTCAGATGAGCAAAATTGCATTTTGATGGTGCTGCTTGAACTACAAATGATCCAGTGTCCTGGAGCTGAACTTGCAGTATCTTCAAG
TATATCAACAGGACTCTGGAAACTTGAACAAGTGATGTGAAAAACATTCTTGAGGTGTTTTTCTATAATGTAAAGGAGCAGGACAGAAAATTTGCAGGCAAAGAAACAATGCTAAGAATTTAGAACAACCATCCAATCTGTAAGTTTTATGGGATTCTTTGGAAGGAACCATCATGGTAAAGAAACTGCCTGCAATGCAGGAGACC
CAAACATTAGCCGGAGGGCAAATGATCATTAAATTATATTTAAATAATAAATTTTAAAATAATATTGATCTAGCAATAGTGATTAATTGTGGGTTGATTAAAGAAAAGTTAATTCATGTCCAACTCACCAGATATTTGGCTTAAATCTAAGGTACATGTAATATTTCAGAGTACCATACCTTAAGTTAACCAGTAAATTCTATGAC
AGATGATGCTGTGAAAGTGCTGCACTCAATATGCCAGCAAATTTGGAAAACTCATCAGTGGCCACAGGACTGGAAAAGGTCAGTTTTCATTCCAGTCCCAAAGAAACGCAATGCCTAAGAGTGCTCAAACTACCGCACAATTGCATTCATCTCACACACTAGTAAAGTAATGCTCAAAATTCTCCAAACCAGGCTTCAGCAATACA
AAGAATAATGTTCTTTGTCATTAGTTGTACTATATCATACATAACTCAATATACATATATGTACATAACCAGGTACATAACCCCGTGGTTAGGGATAGGAAAGAAAAGATTCAATCCCCAAATGGACAGGATGACCTTAGTATCTCTTTCATTCCTGATTTTGTGACACTAGGTAGTAAGAGATGAACTGAACCTTTAAGGAAAAG
CTATATATGTTGTCTACAAGAGACCCACCTCAAAACAAGGAACACATACAGACTGAAAGTGAAGGGCTGGAAAAAGATATTCCATGAAAATAGAGACCAAAAGAAAGCAGGAGTAGCAATACTCATATCAGACAAAATAGACTTTAAAACAAAAGCTATTTGTTTTAAAGAAAAGAGACCAAGAAGGACACTACATAATGATCAAA
CTTATTTATAAACATTTAACTCATCGAATTTGGTGGTTTTCAATTTGTATTCCTGCTCCTGGAATCATGATTTGGGGACCCTTGGAAGATCCCCTGGAGGAAGAAATGGCAACCCACTCCAGTATTCTTGCCTGGAGAATCCCATGGACAGAGGAGCCTGGTGGGCTACAGTCCATGGGGTTGCAGAGCTAGACATGACTGAGTGA
TCCTTTGACACTCTTCACTTTCACTCGAAACTGGGCTAACATTTGTGACTGCCTCAGGGAGTAGAATGTGATGGAGGTGAACCTGGGTGACTTCTAAGGCAAGAAACCAGGCCACCTCTGCTAGTTTCTCTTGGAGTGTCTCCTCTGGGAGCTTTCACAAACCGTGTATGAAGTCTGACTACTGTAAGGAGGGGAAAGATTGTATA
CTTGTTTATTTAGGCTGATGTACACACAAATACAACTTATATGTCCATTTCAATAACTGGAAGAAATTTTCCAGCATCCAATATTAAACATGATGAATTTAAGAAATGTACATATTGTAATAGGAAACAAAGTCAGAGTACCCAGTAATCAAATAACTACAAACATTTCCTGTACTTACCTTAAGAGGCATCTTTGCATGTTCATT
ATGTCAGGCCTGGCACCATAAAGCCTGAGATGGCAAGTGCTATTAAACCGAGATGCAATCACGGTGAAAAGGAAACATTAACAAACAGCAGACAATTGAGAAGAAAATACAGTGAGCTTGTGTTCTACTACATGTGCTTCCAAAACCTTATATAACTACTCATTGTCTATTTTGTCTGGCTTGGGTCCCGGGTTTGTTCTATGTGA
GAACAGCACATCTGGATAAGTTAAATGTTTCTTATCCAGAGGTCACGGCCAAGACGGTGCCACTGAGAGACCGAGATAACTTTGTAAAGGCACGTATTGGAAGAAAAGCCCAGGTAATCCACACCCAACCCCAGTTCCCAGAGCCCACAGACCCAATGAGCAGAAAGAAACCTCTCTTACCGAGGAGGGAACTGTGGGCCCCAGAG
ACATATATAGAAATGTAGGACAAAAAACAGTAGAGAAAAATAAACTTTTAGAGATGTCAGTATTAAAAATCATCAACCACAAGCAATTTTCATGTATGTCAAGAAAAAAAAAATATGCTATTATATTTGAGGATCAAGAACAGTTCTTTTTAATTGTTTAAAATAATTCATAGCCTGTTCTTTGAAAAGAATTTTAATAACTTTAT
CAAGAAAAAGAAAAGAAAAAGCATGTGATTATCCCAATAGATGCACAAAAAAATTTGACAAAATCCAACTTCTAATTACATTAAAAGCCCTCAGGAATAAAAGAAAACTTCTTTAACTTGATCAAGGGTATCTATGATCAACAAGCATCTAACACTATAATTAATGGTGAAAAGCTGAATATTTTCCCCTAAGGACAGGAAAAAGA
TAAACAACATAAAAAAAAAATAGACTGAAAAAGCAGTTTAAGGATCTTTGGAACTGTTTAAAAAGATCTAACAGTCATGCCTTTTAGTACTGAAAGGGAGAAGAAAAAAGCAACAGGGCTGAGAAAATAACAATAATGAAAAATAGCAACTGAAAACTAGAAGTAATAGCTGAAAATTTCCCCAATTTAATAAAAGGCATCAAGAA
GACATGGGTTCAAGTGCTGGTCAGGGAACTAAAAACCCACATGCCGCAGGGCAACTATGCCTGTGTGCCGCAACTAGAGAAGCTCAAAGTGCCACAACTAAAGAAAGCCCACAGACCGCAACGAAGACTCAGCAGAGCAAAAAAAAAAAAAAATTTGCAGGGTTAAAGGTGTTCATGTTTTCTATTTATCAAGATAATGTCAAAGT
TAACCAAAAAGTAAGTTCAGAAAATAAAATACTTTTGGTAAAAATACAATTATTTAATATATATTTAATAGATGTAGCCAAGGTTTGGTACATCAGTTAAAAGAAAAAGACCAGCCTAAATGAAGAGCATATGTGTGGATGCTAAGTTGCTTCAGTAGTGACCAATTTCTGTGCAACCCTATGGACTGTAGCCCGCCAGGCTCCTC
TTCAACAGAGTAATCAAAACACAGGCAAAGGCTCAGAATTCAGTAGTACCACACCAGCTTTACAACAAAGACTAAGGTAACATCTCTAGGCAAGAACAAAAAGAAAGACCAATGGAACACAATAGGAAGCCCAGAGATAGACCCATGCACCTGTGGGGCACCTCATCTATACCCAAGGAGGTAAGAATGTACAATGGAGAAAAGAC
GTTCTTAACATTGTATAGGAGGCGGTGATCAAAACCATCCTAAAGGGAAAAAAATGCACAAAGGCAAAATGGTTGTCTGAGAAACCCTTACAAACAGTTGAAGAAAAGTGAAAGGCAAAGGAATAAGGGGGAAATACACTCAATTGAAAGCAGAGTTCCAGAGAATTGCAAGGAGAGACAAGAAAGCCTTCTTAAGTGAACAATGC
TCTCTTCTTGTCATGTATGGTCTATGAAGTGTGTTACTTTAGTTTATGTTTATTGAGTGTTTTATGCAGAGATTTCCTTGAATACCAAATGGCAAATAAAAAGAAAGAAAAAAGAGGGAGAGAGGGGGAGAGAGAGTAAGAGAAAGGGATTAAGGGAAAAAAGAAGATAAGGAGGCAGAGAAAGAAAAAAGAATTGAAAGTGAATT
AAACACATATTCACACAAAAACCTGTACATGAATGTTCATAGCAACAAATAGTCAAAAAAGTAGAAACAAGCCAAATATCCATTAGCTGACAAGTAGATAAAGAAAAGCTGGTATATCCATACAATGAAATATTCAGGAATAAAAAGAAATAAAGTCTTTATACAACATGAGTGAGACTTGAAAATTGTATGCTAAGTGAAAGAAG
CTTTTTTAAAATAAAAGGCTCTTTTTAATTTTTAAGTAATTTTTATTGTTTGTTGTATTATTAAAGAGTTATGTTCATAGAAGAAAATACAGAGAAGTAAAAGAAAGATATGGACCCAGAATCCCATTTGCTAGATATATCCATTCTAAACATTTTGGTGTATCCTTGTAAGAGACTTAAAATTCTTCAATCCAAGTAAGAATTTC
ACAGCAAAGTTGAAAAATCGACAGCTGCATCAGCACAAGAAAATATAGGAACTATACAAGAAAAAATTGCCATCTTCACTTAACAAACATAGTTAAGATTAAGAAAATGGACAGAAATATATGGCTACATACAAATGCAAAGCCTAGTGACTAAGAGACTGTATGTACTAAAATATAAAGTGCAAATTGAACCTGATTATCCAAGA
GAAATCCAATGCACAGAGAAACCCGGCGGGCTACTGTCCATGGGGTCACAAAGAGTCACACACGACTGAACACACACCTAAGGCACCCAAGAGAAAAAGGAAGAAACAGAAGGCAAAATAATCCAAGGATGGAGCAATCTGAGTATTTAGTGACTTGTGTCACTGTGCAAATCTTAGACATTGGAACACCAAAGGAAAAAATGCAT
AGTTGTGAGGGTTAGAAAAGGTCAATATCATCATTCCTTTGGTTCCAGTTGATTTAGAGGTTGAGACCTTGAGGAGGGGTTAAATTATGCAAAACAGTTAAAGAAAGTGCCTCAGGCTAATCTTTATCATTGAAAGAGAACTGGGAGTCTTTACAACTGACTTCCCTGGGTGGCTCAAACAGTATGTAGTCTCCCTGCAATGCAGG
AAATTTGAAAGCCAATAAGAAAAACTGAAACCATGCATATTTTTAATTTTGTATTGATACACTACTCTTTCGTCCTTTCAAATTTAAGAAAAAGGCCAATAAGAAAAACTGAAACCATGCATATTTTTAATTTTGTAGCATCAATAAATTCCAATTAAGTGTAAGAAAAAGGCCATAATTTAAAACAGTAAAGTATGATAGAAAGA
GCCGTTGCCTTGGGAGAAAGATAACATGAAAGACGCCATAATTGCAGGGCCAAGACCGTGGGCCCTGTGAAACAGAACAAAAAATAGCAAATAAAAAAAAAAGAAAGAAAGAAAAGAAATGCTCCGTGTGTTTTCAGCCGGGCCAGGGGAAAAAAAATCAAAGGAGCAACTCCCTCTTGAACTTGTTCAAAAAATGGAGACACAAG
AATGCCATTCTCCCATATCATCCCACCCTCTTCCTCTTTGAATCAGTTCTAATGAGGTGGATGAAACTGGAGCCTATTATACAGAGTGAAGTAAGCCAGAAAGAAAAACACCAATACAGTATACTAATGCATATCTTTTAAATCACATGTTCATTTTGTGAGGCAACCAAGGGATATTTTTCCTTCCTTTTTTAAAATTCAATAAT
TTTTCCAGGCAAGAGTACTGGAGTGGGGTGCCATTGCCTTCTCCAGAAACAGGACTATAATGAAACTAATTTTGCCCTAATCAAGGTCCAAGACAACGACAAGAAAAATATGACCTCTGCTTAGAGGGAACCCATTGAAATTTTGAGTGTGAACATGTAGAAAAGTAATGAGATAAGCTCTAAGGTAAAGATGCTTCTTGGAAGAA
AGTCCAGTGTTTAAGACTCTGCCTTCCAATGCAGCGGGGTAAGTTTGATCCTTAATTCCCTGGTCCCGAACTAAGTTCCCACATGCCCCAAGGAGCAGCCAAGAAAAAAAAGGGCCCTTCGTAACAGTATAGAAAGTTTTCTGTTTAGACTTTTGCAGAAAAGAACAAGACAGACCTTTGAAATACTTAATGTTAAAATTTGATAT
GGGTAGGGGAAGAACGGATGAATTTCCTGAAGAAAGGTTAACGAAGATACGGAAAGATCAATTTCTGGCTTGCTCGCTCCATCTCTACTGGGCACGCAAAAAGAAAATACCAGGAAGACGGAACTTCAGTTAAAGGTGACACTGTTCCAAGTCTGAGACACTGGGAAATGACGGCCACATCCCTAAAGTTATTCCAGTGTAGGATT
CTGTTTCTCCAGGGCAAGATGAGCTCACAGACCTCTTAGCCATGGGCCAATTGGCTGAGAACTGTAAACTAGAGACATCCTGACTCTTGAAACCGTGATTAAGAAATGTCACAAGACGATGATTAATCCCAGCTTCTTTGTTCTTCCCCCTTAAAGCATCCCTCGCTCAAAGACCGAGTTGAAGTGGATCTGAGACTTGTCTCCCA
TGATAAGAAGCAGTCTTCCCATCTTTCTCCATTCTTGCTGGTTCTACCAGTTGGTCTCTAGCCCCCTGGGAATACCAGTTCATGAAGAACTGAGCTTCCCAAGAAAAGGAATTTGAGTTTAGAAGTGTTGGAGAACCCCTGAAGATTTCTTCTCCTTTGTTAGATTCTTTGTAATTCAATAACATTTATTTTATAATGGTGGTTAG
AAAAGAAATACAAATGCTCCTGAGAGGAATAGTTAGCAGATGTAAAATAGATGGAGGTGCAACATTTCCTAGTTGGGATACTAAAATCCAAAACAGGATGAAGAAATCAAGGTATAAGAAAACCCAAGATTAGTGCTCTTTCATGTCAGGACCTTAAGTCCCAATAAAATATCAAATATTTTCAAGCATTATATTAAAAGAATAAG
ACTGTATGCCGAGAGAGGCATGGTTTTGTTCTAATTTGCATTTAAAAAACAACCTACAACCTAGTTGCTTCATGAAAAATGGATTATTGGGGTGGGAGGCAAGAAAGAATCAACATGTCATTAAAGAGGCTGTTAATGACAGTGGTGGAGATTGGTGAAAGTAGGTAGATTTGGGTATGTTTAGGTACGACATTGGTGAACTGACA
GCAAAGAGTCGGACATGGCTGAGCGACTTCACCTTCACCTTCGCCTTCTTAATTCTGATGAGGTCAAATTAATCAGTTTTTTCCCTTCCTAGATCATGGTAAGAAATCTTTGTTTAAGCCAGAATCACAAAGATTTTCTCTTATATTTTCTTCTAGAAGTTTTATGAGCCATTTTGAGTGCAAAGAATGGGTCAAAGTTATTTTTT
ACCAGGGTGGCATGAAAACTTAAATTCAGAAGTGACTCAAATATCATTTTGTCACTGAATCAAACCCATCTCTTTCACTCAGAGTTTCTCCATAGCTTCTAAGAAATTACCCTAAAGATCAGCAAACTCTATTTGTACCTATAACATTCCCACACAGCTCCCCTCATGGCCACTCAAAAACCACTGTGGAAAGGACCCACCCAAAA
CACTGGTTCCAAATAGGAAAAGGAGTACATCAAGGCTGTATATTGTCACCCTGCTTATTTAACTTATATGCAGGGTACATCATGAGAAACGCTGGACTGGAAGAAACACAAGCTGGAATCAAGATTGCTGGGAGAAATATCAATAACCTCAGATATGCAGATGACACGACCCTTATGGCAGAAGGTGAAGAGGAACTCAAAAACCT
CTTGAGGGGTTGAGATTCTTGGATCAAACCCATTATATTTAAATATTTACATGTACAAATATATGTGTGCATATGCATAGATCTTCCTGAGGGGATATATAAGAAAAGTAACAATTGCCTCTATGGGGGGAGGACTGAGAATGGGGAGGGTGGCAGGGGAGGGGTGAGGCAGGAGGAGGTGGGGTATCTACTTTTCACCTATTATT
ATAAGAGACTATTATGAACAACTATATGGCAATAAAATGGTTAATCTGGAAGAAATGGACAGACTCTTAGAAAAGTTCAATCTTCCAAAACTGAACCAGGAAGAAATAGAAATTATGAACAACCCAATTACAGGCACCGAAATTGAAGCTGTGATCAAAAATCTCCCAGAAATCAAAAGTCCATAATCAGATGACTTCACAGGAGA
GACTAAATGCTTCCTCTCTGAGATAGAAAACATGACAACTCTGGAAGTTCTAGCCACTGCAGTAAGGCAAGAAAAAGAAACAAAATGCATGAAGACTGGAAAGAAATAAAACTGTTTCTGTTGGGAAATTATGTGAATGTCCACACAGACAACCCTAAGCAATCTACAAAAGTATTACTAGAATAAGTGATTTCAGCATGGTCACA
TGAAATTTCATTCAATGAGGCTAAATTCCAAAATTATTAATATAGCCGTAATTTCAATCTTAAAACATTTGAAGGAAGCTTATACATTCTACAAAATGTCAAGAAACCTTCAGAGCTTTTCACCCTCTGAAAAGAGGATATAATTAACCATCTTTCTTTTATTTGTTATTACAGTTAAAGCTAAACTTCTCAAAAGTTCCCAAGCA
AAAACAAAATGCAATGACATTAACATAAAGATTTTGGTTAAAATAAAAAAATATATAAACATTAAAAAAAATCACGCACACCATGTATACTTCAAAATTAAAGAAAGCAGTATAAAATAAAAATGGGTGACAGTGAATGTGCTCTGACTACCAGCAGAGACTGTATGTCCTACTGCCAAATGCAGCCTACAAACATTACCGAAATT
TGAAAGAGAAGTTAAATGATCTCTATTCACATGCTATGACTTTATATGTAGAAAAGCCTAAGAATTACAAGCAAAACCCCCACTAAACCCAGTATGGAGTAAGAAAAGTTGCAGAATATAAAATCAATTTTTAAAAACAGTTGCAGTTGTATACAATAATAACTGACAATTGAGAGAGGAAAGTAAGAAAAAAGTCCATTTCCAAA
TCAGCCTGCCTGTTGAGGCATCAGGCACTGCCATTTTGCCAAAGGAGTTCTGGTCTCAAGTGCCAGGTGTGGGGCCTCTGCATGTGGCACAATTGAAAAAAAGAAAAAGTCAGACTTTTTTATTTCCCAGATTCTATTTTTATTCCCAAGGAGTTAATGGCCTTTGCTAGTAACATATTCACCTGTTCACTTAAAGGAAGCACTTA
GCATATTCAAAAGCAAAGACATTACTTTGCCAACAAAGGTCCGTCTTGTCAAGGCTATGGTTTTTCCAGTGGTCATGTATGGAGTGAGAGTTGGACTGTGAAGAAAGCTGAGTGCTGAAGAATTGATGCTTTTAACTGTGGTGTTGGAGAAGACTCTTGAGAGTCCCTTGGACTTCAAGGAGATCCAACCAGTCCATTCTGAAGAT
GAGAGGGCTGGGCGAGGCCCCAGCTTCAGGGTCCTCCTTTTCTAGACTGAAAACACAGTGACCTACTTTTCAGGACTCTCAGAAACAACCATTATTTCAAAAGAAAAAAAAAAAAAGGCTTCAAGGACAAAGCCTTTGGTAAACACTCAAGAAGGCAATAAATTCAAGCAACATGACAGACACCCTCTCTCTGCAGCAAATCTCAA
CATAAAATTGAGAATGGACACACAGATGAGTTAAAGCCACATTAGCGGGTGAAATTACTAATAAAGTTTACAAGGAAAACAGGGCCCAGGTCTAACTGCTAAGAAATGCCAAATATCTAGAGGGCAAACAGGCAGAGAAAGTCAGCAAAGGAGACTCAGGCAGCCCCAGAGGAAGGAGAGAATTCTGGAGAAAGTGTCATCACAGC
GCTTCAATTCTCTGCACTGCAAAGCTCTTTTCCAAAGGAATCCATTGTGTCATTTTTCAGTGTTTCTTTAAGGACATTTTCCTATGTATATCAATTTTAAAAGAAAATATTATTCATTTATAAGGGGTCAGGTTCTCTACATAGTTCTGCATCTTATAATTTTCCTTTAATATCATACAATGAAGTATTTTGTTATCAGTATACAC
GAAAACAAAACAGGGAAGGAGATGAGGATAAGACTCCATAAAAGCCTAACAGCTTTTGGGGGATGAGAAACATCTAGATGTAACAAATTACTGTGACAGGAAGAAACAATCGCCTTGAAACAGAAGGCATTGGTGTCTGTGAAGCCGCACAACTGGCCAAACATCTCAAACCAAAACACGTTTGGAGGCCCCTCTAGCCTGGGGAA
AAGAGAGAGAAAGAAGGTGGCTGCTCTAAATTAAGAGTTTAAGAAATGTAACCACCATTGTCAAGACTGGACCTTCTTTAGATTCTTATTTAGGCTATCTAAGAAATAGATATGATGGATAATATTCTTGAGGGTCCCTTGGACTGCAAGGAGATCCAACCAGTCCGTTCTAAAGGAGATCAGTCCTGGGTGTTCATTGGAAGGAC
GGATATGGAAACCATTACAATGTCTGTGCCCATGGTCAGGGGTGGTCATTCCAATTCAGCTCTGCGTTGTATGCAATCAAGGCTAGGGTGCTGCCCGTGGAAGAAAAATGATGCAACAGGGTTGTGCTTTAGCGATCTGCACAGTACCAGCATTTCCACCCCCTTTTCTGTTTTAGCTTCCAAAAGCCAAAAATAACATCAAGAGT
GCTTTCAACTTTCTTGTAACATTGCCAGTTCAGTTCCTCCACCTTTAATTACAGATAAAACATTTTCCAAGGACTTAAGAACCTGTCATATTGAAATGCAAAGAAAAGAATATGCCAAAGAGACATTATTTGGACATTAATGGTCCATTTTGCCCTTCCATCGGAGAGGCAATGGCACCCCACTCCAGTACTCTTGCCTGGAAAAT
GAATAAGAGATTACTAGAAACAATTGTACACCAATAAAATGGACAACCCAAGCAATGAACACATTTCTAGAAAAGTATAATCTCCCAATATTGAATCAGGAAGAAATAGAAAATATAAACAAATCAATTATCAGTGATGAAATTAAATTGGTAATTACAAAAACAAAACAAAACAAAAAAACTCTCGACAAAAAAAGTCCAGGACC
AGCCCCAGCCCTGCCGATTGCCACCACTTCCTTTCCTTGAGGACTACTCTCCACAAACAACTGCTTTTACTGGGATCTTCAGCAGGGTGTTGATACATTAAAGAAAAACTCAGGTCAGACTCTTTTTTCTTGGAAAATACCCAGATTATTTTCAGGCTTTTTAAATGTGACCTGTTTTTTTTTTTTTTTTTTTTTCTTCCACTGCT
ACCCTCCACCAGTGTGTTTGAAATCACATGACAAGGGGAAAAAAGCAAATCTGCGTAATTGAAAGAGTGGGGTTTTTTGGCCCACGTTTGACCAAAGAGTAAGAAAAAACAGAGACTATTTTCTAACGTGTGTAGCAGACTACAGAATGTTATGTTATCAACCTGTGAAATGTCTAGTGAACAAGTGCATCTATATTTTATTACTC
CATATCCAGTTTCTTCCCCCCATATATGGTATTCTATAAGTGGATTTTCTCCAGCTTAAATTTATGGTCTTTTAAAAAAAGTTTATTTCCTTTAATGTCAAAGAAACATAAATATGTTTGTATGTATATATATTTTTAGATACATCGTATCTATCATATTTATTCAGATATACTTTCTTAAACAGCCTTAGTCTTTACCTGCTGTA
TGGAGGTCCAGTGGCTAAGACTCTGCACTTCCACTGCACAGGGCACAGGTTCCGTACCTGGTGGGGGAACTAAGATCCCACATGACATGCAGCTAAAAGAAAGAAAAAGGTCCCATATTAGTCCACCAACAATCAAGATGATGATATACACAGAGCATATATATAAAATAATTTCTTTCACTTTGAACACTTATTCATTTTTACCT
CATCTTTACGTGGAAGAACAAACAGTATTCCTGCAGGGGGGTAATTGTAGAAGGAAACATGAGGGAAAGGAACAAGGAAGAACACAGATAAAAAAAAAAAAAGAAAAATGAGGCATGGGGTGGGAGGAGGGAGGGAGGTTCAAGAGGGAGGTGACATAGGTATACCTGTGGCTGATTCATGTAAATGTATGGTAGAAACCAACACA
AGGAAATTGGGAATGTGGGACTGAAATGGGGCGGATTGCAGTATTAAATAGCAGTATTTAAACAGCTGTTCAGAATTAGTGAGCATTAAAGGGAGGAATCAAGAAATCAAGTAAGACAGTAGGTGTTGCGAGAGGGCATCAGAGGGCAGACACACTGAAACCATACTCACAGGAAACTAGTCAATCTAATCACACTAGGACCACAG
ACAATGGAGTATTATTCAGCCATTAAAAAGAATACATTTGAATCAGTTCTAATGAGGTGGATGAAACTGAAGCCTATTATACAGAGTGAAGTAAGCCAGAAAGAAAAACACCAATATAGTATACTTACAAATACATATGGAATTTAGAAAGATGGTAATGATAACCTTGTACGTGAGACAGCAAAAGGACACAGATGTATAGAACA
AGCCTTAAAAATAAAAAATAAAAATAAAAAACCTCCATAAAAAATACCATGGAGGTAAGAAACACTCTGTAAACAGTGGACTGTGCATACACTAGGATGAAAGAAAGCAAGATGCACTTGGCACTGTTGGACTGGAGGGCGCTGGTGGAGGAGATAGAAAGGAAGCTGCTAATGAGGACAGGAGCCAGCTAATGAAGAATCCCCTT
TTTTAATATTCTCTCTAGGTTTGTCATAGCTTTCCTTCCAAGACACAAGAGTCCTTTAATTGCATGGCTGCACTCACTGTCCACAGTGATTTTAGAACCCAAGAAAGTAAAATCTGTCACGGCGTCCACTTTTTCCCCTTCTATTTGCCGAAGTGATGGGACCAGATGCTCCCATCCCGTGATCTTAGTTTTTTATTTAATTTTTT
TTATATGGATATTATTTGTATTATTTTTGGAACTTTTCTTTAAGCTTGACATTAAAAATTAAAAATGTGCAAAAAAAAAAAAAAAAGCTGTTATGTGTTCAAGAAATGAGTTCTGTCCAGAGTCACATGAGCTTAGGAGAGGACCCTGAGCCTCAGCCCTGCCCAATGTGACTTTGTAGGGTGTGATTCCCTGCACCCAGTACCCA
GAACATGTCCAGTGAAGACAGATGTATTGAGGGTTTTCAGGCTTTGAATCGAGTTCCAAACTGGAGGCTCACTGTTGTTGACTGTGAAATGTATCAGCTGAAGAAAAGGGAGGAGGAAGAGCACTTCGCTTTGGAAATAATCATCCATAAAATAGTCTCATGATTGGCAAAACCAACCATACTTAGGAAACAGAGAGCAGACAAGA
CTGCTTAAAACATGTTACATATGCTTGCATTTGACAGTTAAAAACATGTTACTATATCTCTGTGAGATAAACAAATATCATTGTCCTCTTTTTATAAACTAAGAAATTGTAGGTAAAAGAGATTTTTCCAAGGTCATGTGGATAATATTTCACAAAACAAAAATAAGTAATTATTTATTTTGATTTCTATACAGGGACCTACTACC
CTCCAACTATGGTGAGCTATGAGCCAGTTTATACACAGCAAGGAGAGGAGAAAGGCTATAATAAACAAAGTCCATGATTTTCATTGACTGATTACTTGCCAAGAAAGGAGTCTCTTCTTCCTTTTGGGCTCTGCTAGCTTCGCAGGCTTGAGAGCTTCCCATTCTGGTCTTCTGATTCTATTTAACTGAAAGTGAAAAGTGAAAGT
ATCACACTGTCACATTATAGATTGGTTACCATTTAGGTCTGTTGTGTGTGTGTGCTCAGTCGCATCTGACTCTTGGCGACCACATGGACTATAGCCTTGGAAGAAAAGTTATGACCAACCTAGACAGCATATTAAAAAGCAGAGACATTATTTTGCCAACAAAGATCCATCTAGTCAAGGCTGTGGTTTTTCCAGTAGTCATGTAT
ATGTCTCTTATGTCTCCTGGCGCAATTGGCAGGCAGATTCTTTACCACTGGTGCTACCTGGGAAACCCAGTTTTTGATGAGAGGGAAATTACATCTCTTCAAGAAATGGTGCTATAAAGTCTGCTTTGTTGGCTGTCATTTCTTTCCAACAAATATACCAGAAAAACGTATTGATGAAAGAACTAATGGACTAAGGTTAACTTTAT
ATATTGAATACTTAATGGTGAAACACGAGATATTTCTCCATTAAGATAGAGAATATGCCTGTTAACATACTACTAGAAGTCCCTGCCAATCTAATAAAGCAAGAAAAGGAAATATAAGGCATACTTTTCAGAAAAAAATTAACTGTCCCTGCAGATGATATTCTGGAGAAGGAAATGGCAATGGTCTATGTAGGAAGATCTAAAAA
TGAAATATGGACATACGAAGTAAAACACCAGATTTTTTTATGGTCATTTTAACTTTATTATTTAATGTGAAAGTATTTGTCATGAATGTTTAAGATGTGAAAGAAATATCGTAATAAAACATCTCTTGAGATTACCACCAACTGTAAAACTCCCAACACCACTGACCCTGCCTCCTCTACAAGGAAACCACTATGATGTGCATTTT
AGACTTAAGTGCCAAGGTTATGTTCAACCCCTGCCCTCCATTTAAATTAAAGAAAGAAAGAAAAAAAAGGGAGAGAGAAGGGAGAAAGGGAAAGAAAAACAAGAAAAAACAATGATCCACTGGGAAAGTCACCCAATATTCACTGGAGCTTGCTTTGACTTAAATGTGCTAATTGAAGTAAGCCAAACTGTCGTCTCTCTCAATTC
ACAATGGAATATTACTCAGCCATTAAAAAGAATGCATTTGAATCAGTTCTAATGAGGTGGATGAAACTGGAGCCTATTATACAGAGTGAAGTAAGTCAGAAAGAAAAACACCAATACAGTATATTAACACATATATATGGAATCTATAAAGATGGTAACGATGACTCTATATGCGAGACAGCAAAAGAAACACAGATGTAAAAAAC
AATGGTTGGCAAGTATCATTGGGCCCATCAGTGCAGACGTGGTAACTCGCTCACCCCTTACAACACTGATGCAGTTAGTAGTCTCTCCACTGGACAGATGAAGAAACAAAGCCTTAAAGAGGTTGACTGGTCCAAGGTCATTTGGCTGATAAGAGACGTTGTTGTTGTTTAGTCACTGAGTCGTGTCCAACTCTTTACAATCCTGT
GTCCATCTAAGTACAACAAGTCAGCTGACTGGGCCAAGCAAATCTTTCAGTTCATTATAAATAGAATAGATATTTTCTGTTTGTTTTGTTTTGTTTTTTAAAGAAACTATGCAGTGGTTAGACCACATGATTGTGTGTAACAGTTTTCGAATGATGGAAAAAAAACACATATCTAAGGTGAACACTTTAGATAGCCTTGTCAAATT
CAGATAGATTCAAAGGATTATATCTGATAGACAGAGTGCCTGAAGAACTATGAATGGAGGTTAGTAACATTGTACAGGAGTGGTAATCAAGACCACCCCCAAGAAAGAGAAATGCAAAAAGGCAAAATGATTGTCTGAGAGGCCTTACAAATAGCAGAGAAAAGAGAGAACTCAGAGGCAAAGGAGAAAAGGAAAGATATGCTTAT
ATAAAACAGGTGTCAACAAATTTGCCTCAGGTAAAGGGGGATAGGATTTCACAGCAGATGGAACTGGGTAAGGTAATAAATCAGGTAACTAAGTTTGTACAAGAAAGGGTGCCGTTCCCCCTTGGGGAACAGATTCATGAGTTTACGCTTGGTGACCAAGTATGGGTCAAAGATTGGAAACATGATTTTCTAGCCCCTTGGTGAAA
AGCACTCTGGAGGCAACAAATAGTAGAATAACAGAGGCAGAAGATAGGATTAGTGAATTAGAAGATAGAATGGTAGAAATAAATGAATCAGAGAGGATAAAAGAAAAACGAATTAAAAGAAATGAGGACAATCTCAGAGACCTCCAGGACAATATTAAATGCTACAACATTCGAATCATAAGGGTTCCAGAAGAAGAAGACAAAAA
TATTAAAATAATTTCCATGAAAATTTAATGTATTAATTTGTATTCAGAGTCTACATTTCCAGGACATAGTTTCTCCTTAGACTTCTTCAAACTCAGATGAAAGAAAGTTGAGTGAAATTCTCTTTCCTACTGCTGCTGCTGCTAAGTCGCTTCAGTCATGTCCGACTCTGTGAGACCCCACAGACGGCAGCCCACCAGGCTACCCC
AACTCTTAGCGACCCCATGGACTGTAGCCCATCAGGCTCTTCCGTCCATGGGATTTTCCAGTAAGAGTACTGGAGTGGGGTGCCATTACCTCCTCCGAACAAGAAAGTTATGCTCTCTGAATTTAAGTTTTTGCTCCTGGAGGCAGGCTGTTGCCTCGATGAATAAACATAGCAAGTAGCTCATGAAAGATTGATGCAGTTAAGAG
AGCCCCTGAGCCTTTTTCTGCTCCTGCTCTTAGCTGGAGGCTTCAGGATCCAGGTGCTAGTCAACCTTGTCACGTGTGGCCAGGGCTCTGCTCCCAAACTAAGAAAGCTGGGGCCCCAGCAGGACCCAAGCGACACTGTGAGGTCTGGAGTTGGAGAATAGAAGACGTCAATCTGGCTCCTTGTTGCTGCCCAGCCTCTGCTGTAC
TGGAATGCAAAAGTAGGAAGTCAAGAAACACCTGCAGTAACAGGCAAATTTGGCCTTGGAATATGGAATGAAGCAGGAAAAAGACTAATAGAGTTTTGCCAAGAAAATGCACTGGTCATAACAAACACCTTCTTTCAACAACACAAGAGAAGACTCTATACATGGACATCACTAGATGGTCAACACTGAAATCAGATTGATTATAT
ACGCTTTTTTAAAAGATTGATATTTTATTTCTTATAACAGTTACCTCTTTCACATTTCTGATTATGCCTTCCCCTCACTCTGATATCTTTGATTTTGGTTAAGAAATACTCATTCCTTTTCTTTGCAGTCTTTCATTACTTTAGAGGTTTTTTAAAACCTCAGGAAACCATTCCCTTCTCTTCAAAGTTTAATTATCTTCTCTGGA
TCCTGCATTGGCAGGTAAATTCTTTACCGCTGCACCACCCGAGAAGCCTGAAACAAGAATAATAAAAGGAATGCAAGCATTTTATTTATTTTTTAATTAGAAGAAAATTGCTTTACAATGTTGTGTTGGTTTCTACCATACAACAACTCAAATCTGCCATAATTATACATATACTCCCTCCCTTTGCAAAGAGTTTTAAAACTGGG
GCAGGAACCTGGCCTTCCCAGGTGGCTCAGTTGTAAAGAATCCTCCTGCCAAAGCAGGAGACGTGGGTTCGATACCTAGGTCAGGAAGATACCTTGGAGGAAGAAATGGCAGCCCTCTCCAGTATTCTTGCCTGGGAAATTCCATGGACAGAGGAGCCTGGTGGGCTGTAGTTCATGGGGTCCCAAAGAGTTGGACACGACTGAGA
TATACACAAATATTGAATTTAACTTTTGTCCTAAAATTAAATAAAACTGTGATGTAATCCCAAAAGAAATACTTCATAAATGTTATGTGCTTCCCACTGAAAGAAACTTACACATTCTCATGTTTCTTAAAAACTTTGTAAGTTGAGAAATGAACTGATTTTTTCTCTTAATACATATGGGGTAAGAAGCAAGAGGGTGGGTGAGG
CAGCTCAACAATTCATAAAGCTGAAAGCCAGATGACCAGCTGGCTACAATATGACAGAGAGCTAATATCCTAACTATATGAAGAGGTTTGGGAGACCAGTAAGAAAAACTGAATATCTCAGTACAAAAATGGGCAAAGGATATGAACGAGTGATTCACACACACACTGTCATACATACAGATCCATGCACGCAGTCACACAGTGGC
AAAATTGGCTTCCTTTCTTGCAGGCTTGATTTGCGTGGTGACCAAGTTACTGGTGACTAGTTCACTAGCTAGGTCATTCAGGGGAGTCAGATCAGCACAAAAGAAACATGTCACTTTTAAATACACTGGATAGCGGTACCTGTCCACCTTCTTAAGCTCTTCTATTGAAATTAGTTCTAAAGAAGACAACATGCTAATCCTGAAAA
CTCACAAATAGCTGTGAAAAGAAGAGAAGTGAAAAGCAAAGGAGAAAAGGAAAGATATTCCCAATTGAACGCAGAGTTCCAAAGAATAGCAAGGAGAGATAAGAAAGCCTCCCTCAGTGATCAATGCAAAGAAATAGAGGAAAACAACAGAATGGGAAAGACTAGAGATCTCTTCAAGAAAATTAGAGATACCAAGGGAACATTTC
CATTTCCACACAAACTCACCTTGGATGAAGGACAAGAATTTCTATAGAAAAGGGTTTCTCTAAAGTGGGAGCCACTTTGATATCTTTTGCACCATCGTCCAAGAAAGGAGGCAGAAGCATTTCTGTGCCTGGATCTGAAAGACATTTAATCTAACCTGACACATGCCTGTGTATGTGATGCATCTCTTTGGAAAAATTTGAAAGGA
CCCCCAATCCCTCCCAGCATCAGAGTCTTTTCCAATGAGTCAACTCTTCGCATGAGGTGGCCAAAGTACTGGAGTTTCAGCTTTAGCATCATTCCTTCCAAAGAAATCCCAGGGCTGATCTCCTTCAGAATGGACTGGTTGGATCTCCTTGAAGTCCAAGGGACTCTCAAGAGTCTTCTCCAACACCACAGTTCAAAAGCATCAAT
GACCAGGATTAAAAAGCAGATCCCAAACAGCACTCCAGTCAAGTTTCCCTTCCACTCTGAAATTAGTTAGAGCTGACTAAGAAACTGGCGCTCGACTTTGAAGAAATATACAGCCCAAAAGGCTGAGAGTCAACTCAGACCTGACGAGCTGATAGGTAATGTCATGTTATGGCAAATCTGACTCTCTTGAGGTTGATTTATCACGT
AGACAGAAGGCAGCAATAGAATGGGAAAGACTAGACACCTCTTCAAGAAAATGAGAGATACCAAGGGAAAATTTCATGCAAAGATGGGCACAATAAAGGGAAGAAATGGTATGGATCTAACTGAAGCAGAAGATATTAAGAAGAGGTGGCAAGAATACATAGAAGAGCAATACAAAAAAGATCTTCATGACCCAGATAGCCATGAT
AAGCATTTAAAGAAGAAGTCTCGTGAAGTCCAGTGGAGCTACAACTTGAGGATTGCTTGAAATAGCTTTCGTTAATACGCAACCAATCACAAAGCTGAAAAAGAAAACAGTTATCACTTATTTTGAAAGTCTAACTGAACAAAGGGCTTCTAATTTCCCTAATTAATTTTCTTTCTTCCACAATAAACTGAATTTAGATAACTGAA
CTGCACTCAACCAATTGTTTCATTCTGTTGTTTAAAAACAGGGATTCATTCAGCTGCATAGGAGATGAAATCTGTCATTAGAAACTTTGCCATCAGGCTTAAGAAATACATTTATAACTCATTTCTTTCAGGAACCAGGTTTCAAGATCTCCATAAGAAGTCTTTTATTAAGATAAATCACAGCTTTGTCAGTTTCTCAGAAGCAC
GTTGGAGCTATAGAGACAGAATAGGAAAACGTATAAGGATTGTATGTTGGTGGATTCATGGACTAAAGCATCAGTTCACGCCTTCATGAAAACAGAGACTAAGAAAAATAGATAAGATTGAGGCCAGAGGAATGGATAAGGCCTAAGGAAAGGCTGAAGCTCAGCAAGAGATAAAGATTGAGGTAAAGTTCAAAATTAGTTAAGTG
TTCAGACGCTGGTGGCAAATTCCAAGCCACGCCACTTGCTACAGTTTCCTACAACTCTCTCCTTGGGTTTGATAATTTGCCAGAAAGACTCATAAAACTCAAGAAAACACTGAGCTTATGTTTACTGGTTTAGTATAAAGGATACAACTCAGGAACAGTCCAATGGAAGAGATGCTTAGGACCCAGTGTGGGGGATGGAAGGTGTA
GTGCTCCACCCCACTTCACCAGCGTGCACGCCTCTTCCCTAGACAGACTGTAGTAAAACAGTACATGAATCAATAAAGAAGTGATGCAAGACGCTAGCCTAAGAAAAAAAAACAAAAACCTGGAGATTTCAACATGAAAAGTGGATTTCTGGCTCTTCCTGAAAAATGAGATTTAATAATTCTTGACCCAGAGCAAGAGCATATAG
GAGAGCATATTTGGTGTCTTCCCTGGATGAAAAAAATTAGCTCTTTCAGGAAGTAAACATACAAGGCCACTGTTATCCCATTTGGGGACCAAACCAAAACAAGAAATACATTTCTTGTCATCTGAATTATTGTTGTACAAATCTCTGTTCTCGCCCAATTTTATAAATTCTTTCAAATGTCTGAGATTCAAGAAACCAGTGCCTTA
ATATTATTTTTTTCAAAGTAAGTATAAGATATGGGAGAGAAGTCAATACGTATGTTTGTGTCTACTGATACACTCGTAGAGGAACTCCACAAGGGTGCATAAGAAATCAGTAATTCCGGTTACCCTCATGATACGGTATGTTTCAAACGGGTCTGTTTGTTTGAAGAATGAATATATAGATATAGGAAAGGAGGGGCAAAGGGATG
GCATAATTACTAGGGGTTTAATGTACAATGTGATAAATATCATTGACACTGGTGTATAATATATATGACAGATGTTAGAAAACTCAGGAGTTCTCATCACAAGAAAAAAAATGTTTTTTCTGTTTTATTCTCTGCCTATATGAGATGATGGATATCAGTTCAGGCACTCAGTTGTGTCCAACTCTTTGTGACCCCATGACTGCAGC
ATAATAAACCTATGAGCATTATTATTATTTAATACTAAATCGAACTTATTTTTCACAACCATCCTGTGAAGCACATATTAGGAGCTCCATTTTACAAATGAAGAAACTGGGGCTTAGTGAGATTAAGTAATTTTCCCCAAGGCACACAGCTTGGAGGTACCTGAGTCTTTCTAGCCCCAGAACCCTTATTTATGCCCAACTCCTAA
TATAGTGACAACGGGCTGGAATTTGCACAAATTTTATTTTTTGTTCAAATTACTACAAGAATCTCAAGCATCTTGCTGTCATAAGCATCACAATCAAAGGAAGAAAAGGATGATTTTCTACTCTCTGCTTCCGAGCTTCACCTGAGTGCCTCACATTTGGTAAACCACCTGGAACCTGGTCCATAAGAGTCTGGGAAGCATAATTT
TTTTGCCTTTGTTTTTGAATTTTAATTTTTGTTGAATTTTTTTTCTTTCAGTGGTTTTAAGACTTTGCTTTACTGTCTTCTGGTTTACTTTGTTTCCAATAAGAAATCTACTGTTATCCGTAACATTGTTTCATTGTATGTAGTTCAAACTTTGTCTCTGACTGATTTAAAAATTTTATCTTAATCACTTCTTTAAAGTAGTTTTT
CAAATAACACACAAGGGGATTACCATAAGGATAACAGCTGATCTTTCAATAGAAACTCTTCAAGCCAGGAGGGAATGGCAAGACATACTTAAAATGAAGAAAGAAAATAACCTACAGCCCAGATTATTGTACCCAGCAAGGATCTCATTTAAGTATGAAGGAAAAATCAAAAGCTTTTCAGACAAGCAAAAGCTGAGAGAATTCTG
AAAAGGCAAAAAGATAGGACACTGAAAGATGAACTCTCCAGGCTATTATGTTGCCAGTATGATACTGGAGAAGAGTGGAGAAATAACTCCAGGGAGAATGAAGAAACAGAGCCAGAGCAAAAACAACACCCAGTTGCAGGTGTGACGAGTTATGGAAGTAAAGCCCGATGCTATAAAGAGCGATATTGCATAGGAACCTGGAATGT
CTTTAAACTAGTTTGGTAGTATCGTCTTCTATGACAGTGGTTGGTCACATCACTGGTCAGCTCCCTGTAATGAAAAGTAAACACCCACCACTTGGTATTAAAGAAAAGTTACAGGTGAGCCCTTAGGATGATATTTGCTCACTGTGTGGACACATGGGTCCTGGTGCCCAGAGGATTCAGGAAGGACCTGTTTGGCAGATAAACCA
TGTGTTTCACGGATGTCCAGGAATCCAAGGTCCAGAGAAGACCAGCAAGTTGCACAATCATCTAGAGTTCTTGCAAAAGCAGCCTGCCTCTGCAGAGTCCAAGAAACAGCACCTGCTGTGCCCATTTCTCTTCCTTCTCATCTCAACATGAGTGCTCAGACACTAGCAAAGAGCTGGGAGCTGCCTGGCAGGTCTGAGCAGGAGTG
CAGAACCTGACAGTGTTTGGAGACAGACCTTTTAAAGAGGTGATTGGGGCTAATGAGGTCATTAGGGTGAGCTCTGGTCTGATACAACTGGGGTTCAAGTAAGAAAAAAAAGTTAAGACAAAGACACACAGAGGATGGCTGCGCAAGAACTCAGGGATAAGATGGCCATTGACACGCCAACACGAGAGGCGTCAGGAGAATCTAAC
GGATGGGGGAAGGGAGAGACAGCCATGTGCAGGAAAAAACAAACGAACAAAAAATCCCAACAATCTTCTAAAGGTAGGAAAGGAGAAATAGTTAAGTATTAAGAAATATATAGAATATAAGAAATTGTTGAGTTGCAGGTTAGTGCAAAGTGATGTTCTGAAAAGCATGGCTTTTGGTTCCAACAGCTGAGATTCCATTCCTGCTT
AGACAAGCATCAAGAGGGTTGGATGCGAAGTCATAAAACTTACAGAACTGGAGCAAATAATTTTTTAACACAAAAGACCCCAAATAGCCAAAACAATCTTAAGAAAGAAGAACAGAGCTGGAGGAATTAGGCTCCCTGACTTCAGACTACATTACAAAGCTACAATCATCAAAATAGTATGGTAGTGGGACAAAAACAGACACACA
ATGATAAGATTTTACTTCTCTCTGTTATTTCTGATGCTATTTCCACAGTATCTGACAAATCACTGTCTATATGAGAGATTAAGGTAGAATAGAACATGTAAAGAAAGATGTTACCCTGCCAAAGTCTGTAAAAGTACAGGATTTTCAAACATACCTCCCACATTTCATCCTTTGTAGCCCTTTCCCTTTGACTGTTCCTCTTGTAC
GTGGTCTTTCTGACCACACAAGGTCACAGAGGTTGCTATTGGGTGGGACTTTGACCAGTGGTCGCCCTGCAGTTTATGGGCTATGTTCAGGAACAGCCTAAAGAAACCCCAAATCATAAATCTTATTGACTTTCTGGAACTTTCCATTTCTTCTTGGGTTTAAAATATATTCTGCTAGAGTCCCACACAACTAGACACACGCACTT
TGAATGTGCTTTGAATGTGCTGCAGTCAATATGTCAGCAAATTTGGAAAACTCAGCAGTGGCCACAGGACTGGAAAAGGTCGGTTTTCATTCCAATCCCAAAGAAAGGCAATGCCAAAGAATGCTCAAACTACTGCACAATTGCATTCATCTCACACGCTAGCAAAGTAATGCTCAAAATTCTCCAAGCCAGGCTTCAACAGTAAG
CAAATAGAACATTTTTTAAAATCCTATGACTAATTACAAATACAATCTCTCAAATGAAAACTGTTCTTAATGAAGTTAATGGCAAATTAGACAATTGCATAAGAAAAGAAAATAACTGTTCTTGACAATATTTGAGTGGAAAATATCCATATTGAATTATGAAGAGTAAAACAAATGAAAAAATTAATTGTTATCAAAAATCCCAT
TATTCTCTGCCAGTTTTTCTCGTATCCTCTCCAGGTGGGGAGGCAACACAATCTAAAATTTAAAAAAGAGAAAAAGAAAACACACATCAGAAACAAATGCAAGAAAATGCAATGTTAACTGTTCTTACTGTGAACTGAACTAAATAAAATCGTCTCCTCAACCATTAAAATGTAATCATATAACTAGGTTCCAGATAATCCATTCT
AGCATTTCGAAGGGGGAAGTGTATAGCAATACAAGCTTACCCCAGGAAACAAGAAACATATCAAAGAACTTAATTGTATAACTGAAGCAACTCAAGAAAGAAGAAAAACAAAACCCAAAGTTAGTAGAGCCAAGAAATCATAAAAATCAGAGCAGAAATAAATGAGGCATACGCTAAGAAAACAATAGCAAAGATCAATGATACAG
TAAAATACTTAGGAATAAATCTACCTAAAGAAACAAAAGACCTATATATAGAAAACTATAAAACACTGATGAAAGAAATCAGAGATGACACAAATAGATGAAGAAATGTACCATATTCATGGATCGGAAGAATCAATATAGTGAAAATGAGTATACTACCCAAAGCAATCTATAGATTCAACGCAATCCCTATCAAGCTACAAATG
TCCTAGGTAGGGAAACCCATGAACTTGGTTGGGCCTGGTGTGAATTTCTCAGCATTTGAGTCATTTATAGTAAAGGGCATTAACAGAGCTTAGTATATTAAAGAAACTATATTGCCCTTTCCATCAAAATTTACTGAATAAGAAGATATAACTACTTCCTGCCAAGACACAAAATGACAGAAGGAAGAGTTAGAAACGTCTGTCAA
CCACAGAAACCAAACTGCCAGCAAGCCCGGAAGAAAATCGATCCTTCCCGCTCGGTTTTCGGGCAGAGGACTTATGGGGGATGCCCCTGAGGACCAGAGAAAGAAAGGGAACCTCTCGAAGGGGCCCGGGCCAACCGCCCCTGGACCGCGCGAGTTCCGCTCGACCCGCCCACAGAACCCCAGCGAGGCGGGCAAGAAGTCAGGAG
GACTGGTTCCAAATAGGAAAAGGAATACGTCAAGGCTGTATATTGTCACCCTGTTTATTTAACTTATATGCAGAGTACATCATGAGAAACGCTGGACTGGAAGAAACACAAGCTGGAATCAAGATTGCCGGGAGAAACATCAATAACCTCAGATATGCAGATGACACCACCCTTATGGCAGAAAGTGAAGAGGAACGCAAAAGCCT
AAGCCATTTTAAAAACGTTCTTGTCTGCTGCCATTTCCCATTGCATTCCCTACATAGCATCAGGGGCTCGGCTTTTTTTTTCTTTTCTTTTTTACATAAAAAGAAACTAAGGAATGAAAAAAATAATATTCAGCATTAGACTTTGAGATCCAAGGGACCATTTCAGACACAAAAATAGTGAAAGCCATTACTTACAGGGAATTTTT
GATGTTGTTCGTCAAACATATAAAGGGAAAAGTCTTTTTTTAAATTATGAAGTATGTAATGTCTATAAAAACAAGTAGAATAATGTATTTCTTTTAGCTTAAGAAATAATACAATTATAATTGCTACCCCAGGTTGCCTTCCTCAGGCCTATTTCCTCTCCTCTTTGCCAAACACTCTCCAGTTTGATGTTTCCCTTGTATATGTT
TAGAAATAAAAACAGCCTCCAAAAAAAAAATATTAGGCCATCTCTGTGTCTGAGTCCTAGGGCCTGTATAGAAAAACTGGTTAATAAAGCCTTCAATGAAAAGAAACATGGACACAGAACAGTGAGACAAAGGAATCCAAACACTTGAGGAGCTAGAGGTCAAATGATCTTTCCCAATGGGAGGAACAGGAGCCTTACCAGACTAA
ATTGTTATAGCTTAGAAATCTTTTAAAGGGTCAGCAGGAATCTTGAGTTCACCACGTTTGATTTCTTTCTTTTACAAGGAAAAGAAAGATTGAGAAAGAAAAGAAAGAGAAAGAAATATAAGCTAAAATAAAAAAAAGATAGATGAAGATAGTAAAGGAAAACCACGTCAGGATAGATTATCATATTCTACTTAGTTTCTTAATCT
GGACAGAATGAATAGAAATTTAGGGCCATGAAAGAGTATGGTCCATTTAGAGAACTTCAAGTTCTTTAGCATGGATGGAATACAGGGAGGCAGTGGGTCAAAGAAAGAGAAAAAGCTGGAGAGATAAGGAAGGCCAAATTGCCTTGAGTCATTCAGTGGAGCCTAAACTCTATTGTGTTCAAAAGAAGAATATTTGACAGTTGACG
AAAAAGAAATTGTTAAGTTGATTTTTTTTTTTTAAACGTCTGGCTTAAAGTAAGTCTGTTAATCATAAAGAACATTGAGATCATTTATTCAAAGAACAGGAAGAAACACACTTGCATGTGAAATAAAATGTTCTTGAACTATTTCAAGTGGTTTTTAAATCCTGAGTGCTATTCTCAAACAGAAACAGAACTAATAAAAATATGTA
TTCCTGAGCTCAGAGCCTTCTACAACTGCACAGGTTATATGCCCAGGAACCCAGCCTTGGCCCTTCCTTTGTATCCTTCACTTTATTCCATGGGAATTATAAGAAATGTGAGCTAAGTGCAAGACTTAAATACATGAACTTCGCTACTATGAAGCCCTTGATGTTTCCAGTAGAGGCAGACAACCTCTTGGTTAAGAAAATAGCAC
AGATTTTGATCCAGAGCTATGGAAGTTTAGAACTGAGACTCCCAAAATGAGAGTCTTAATCCTATATGTGAACTATCCTAAGTTGAAGGGAGAATCACAAAAGAAAAACAAATCACAAAATTTGCCAGTGAGATATTTTGTTCTTTTCCTTTTTGTCTGGAATATGGATTAAGAAAATTAGGCCACCTCTCAATTTGTGGTTCACA
GCTAAGATAATTTTGAGAAAGAATATATTTGGAAGGATCACACTACCTGATTTTAAAATTTGTTACAGACTGTAGAAATAAAGACAATGTGGTATTGGCAAAGAAATAGACACGAAGGTCAAGGGAACAGAATAGAGTCCAAAAACAGACCCACATCAAAATTGTTTCTTGACAGAGGTTTAAAGGCAATTTGATGAAGAAAGGAT
AAAACCAGACAATATTAAAAAGGCAAATCAACCCTATCTACAAGGAAATTTACATTTCTCTGATGAATATTTGGTATTTTACAATTTTCAGAAGAACTTAAAGAAAATGAAAGGCTTAGAGAGTCCACAGAATCACAAACTCAGACGGCACCTAGGTTTCTTTTGAAGACACACAATAATCTTTTCATCCTTCTTAAAGTCTTTCA
TTTATTGTTTTAATTTATGGATAGTGGATTTCTCACTTTAGTTCTTGGGGGAAAAAAAAAAAAAGGCATTGAATGCAACAATAGAGATGTGGAGGCAGTAAAGAAAACAGACATCTGAAAGAATAAAGTACCCAGCTCAGGGCTAAAAAAGTATCAGAAAGGGGAAAACAACCCCGGTAATAGGCATAGCTGAAAGTTAGCTGTAA
AACTCTTCGCATGAGGTGGCCAAAGGACTGGAGTTTCAGCTTCAGCATCATTCCCTCCAAAGAACACCCAGGGCTGATCTCCTTCAGATCTCCATTTCTGAAGAAACTCCGTGGTGCTGGTCTTTTACAGGCGTACCATTCCTCCATCCTTGCTCCTGGCACCCACGAACTGCCCTCTGTCACTGTAATTTTGAGAATGTCATATG
CATATTGAAAAGCAGAGACATTACTTTGCCAACAAAGGTCCGTCTAGTCAAGGCTATGGTTTTTCCAGTGGTCATGTATGGATGTGAGAGTTGGACTGTGAAGAAAGCTGAGCACCAAAGAATTGATGCTTCTGAACAGTTCAGAAGATTCTTGCTGGAGAAGATTCTTGAGAGTCCCTTGGACTGCAAGGAGATCCAACCAGTCC
CCCCCAATCCCTCCCAGCATCAGAGTCTTTTCCAATGAGTCAACTCTTCGCAGGAGGTGGCCAAAGTACTGGAGTTTCAGCTTTAGCATCATTCCTTCCAAAGAAATCCCAGGGCTGATCTCCTTCAGAATGGACTGGTTGGATCTCCTTGCAGTCCAAGGAACTCTCAAGAGTCTTCTCCAACACCACAGTTCAAAAGCATCAAT
TTCACCTCACCTCTCTTTGTCCTTCAGTGGCTCCACAGTGCCTTTCAAATCAATTCAAAAGCAGATCACAAGGGTCTTCATGCTTGCCAGCTCTTCTTTGAAGAAACCCCTCTTTGCCTCAAGTTCACCCATTGAACCACTTGCTAAGTCCTCTGTAATGTCCAGACTGTTGGCCATGGTGAGTCCTTGCCTGAACACCCCTCTCT
CTTGTCTTCATAACATTCAGGTGCCTTAACAACTAAACTTAACTAACCATTAAGTATCTGATTATATGTTTATTGAATCACTCTATACACCTTGTTTATCAAGAAATGTGAAAAATATATTTTCCTATGTATATAGTGTCAACTTAGACATATTTATCTAACTACTGGATATGCAAATGGCTATCTTTACCAGTCTACAGAGATAA
GTTATAATAGAAAAAAAAAAATCAATGAATTCCCTTTTTTTTCAAACTAGATAATTTCATTAAATTCTGGGTAGTTTAAAACTGGAAAATAGTCTAGTTTAAGAAATAATTACTTGTGCTTCTTTTCAAACATCAGCAGTGTCTTTGGTTTATCTCTATAGTATCCAATTCAGTGCGTTTGGTTCAGTAAATCTCAGGAGAAAGCC
GACTGGTTCCAAATAGGAAAAGGAGTACGTCAAGGCTGTATATTGTCACCCTGCTTATTTAACTTATATGCAGAGTACATCATGAGAAACGCTGGACTGGAAGAAACACAAGCTGGAATCAAGATTGCTGGGAGAAATATCAATAACCTCAGATATGCAGATGCTGCTGCTGCTGCTAAGTCACTTCAGTCGTATACGACTCTGTG
GAATGGTTACTTTTCCATTAATGTGAAAATATTGATGTTACCATTATCTTTACTCTTAGCTTGGTTATTAGTCTTAAGGTTTCTCAGCTATTCGCTGCTGAAGAAAATAAACCGAGTTGTTCTTTTTGTGTGGAATTGAACAAAGGACTTAGTTCAGAGGAACTGTTCCTAATGCCATCAATTTGAAGTCCAGATGAAAGTTTTTC
GAAACAAAAGTGACAGATATCAAAATGGAAAAAGAAGATCCAACATATCCCTGAAGAAGAAAACCAAAACAAGAGTACAGAATACTTAACATTATTACTTAAGAAAACTTTCTTGAAATAAAGATTAGAAGCTATGTGTGAAGAAAAGAGCACACTGCATTTCTGAGGGTATCAACCCAGAATGAACTGTACCCAAACCTGCTATA
AGGATGGGGAACACAGGTATACCTGTGGCGGATTCGTTTTGATGTTTGGCAAAGCTAATACAATTTTGTAAAGTTTAAAAATAAAATAAAATTAAAAAAAAAGAAAAATTTGTTAAATAAGTTACTATTTCTAAAAAAGAGGTTCATACATATATTCGAATTGGCATTGATACACTTAAACATTAATTGCCTGGAAGGGTAAATAA
ATCAAAAGCATGATCCATGAAAGGAAAATTGATTAGTGGGACCTATCATTTAAATTTAATTATGTACATCTTTAATTCTGTGAAACATACTGCTAACAGAAAGAAAAGGCAATCAGAAAGTAGGAAAACAAAACAAAACGAATTTAGGCTACACAAAGACTCCTTAACATTCAACAATAAGAAAACAAATAACCTAATTAATAAGC
TTTGTAAATATAACATAAACATTATGTGCTATTTCTATATATAAATTTCCAAAAGGAACAATTTTTATAGTCTGTCACTGACACCTCACAGATTTTTTAAAAGAAATTTCCCTTTATTTGACTGGACTCTTTCATATCATTATCAACGTTTCTGATTTCATTTAGCTTAAAAACACCTAGGATTACTTTAGAGCAGAGTCAATTGG
ACTCTGAGAACAAATATTAAAGGAAAGTAATTTCTCACCACTTATGAGTCTCTGTCAGTGAGTTCTCCTCTGCTTTTTGGTCAATTTTAGCTGAAAATGCAAGAAAAGAAATAGATGAGATATGATAAATGGTTATAACCATCTTAAAATAGATCAAATAATATGAAATATATTTCAATACATTAATGCTAATGCACTCCACCAAA
CTCACATATTTTCAGATAGTAATTTTTCTAATCACCTATGCAATTGTTTTACTTTATAATAATAGTTTTATTTAAAGTTTATTTTACTTTCTAAAATGTCAAGAAAACTTTTTTTTAAATTTAAACCTATTCCACTTTATTTCCAGTAATTCTCTAACCAGCAAAGTGGTCTATTTTTCAAAATATTATTTGGTATTGGAAATTTT
AAAAAAAAAAGAAAGAAAGAAAGAAAGAAAATCTGCCTGCCAATGCAGAAGCCACTGGAGACATGGGTTTGATCCCTGGGTTGGGAAGATCCCCTGGAAGAAGAAATGGAAACCCACTCCAGTACTCTTGCCTGGAGAATCCCATGGACAAAGGAGCCTGGTGGGCTACAATCTATGGGGTCACAAAGAGCCAGACACACAGATTA
ATTTTTCCTAACAGAGTCTTGGCTGATAGAGTTACTATGAATATGAGTTACTATGATAGAGTTACATGAATACTATGATAAAATATGGAGAGTTTGCATGAAGAAACGAGAGTGACATTAAAATAAGAATCATAATAGAAGAATCATTCTGTGGCATAGTAAGGTCAGGGTGATGAGAGCAAGCATCCCAGAGTGAGACAGTAAGA
TAATATCTAAGAAGAGAACATTCAAGTTCCAAGAAAAGGAGGATAAAAAGATTAAATAAGAAGCAGCAGCCCAATAAAGTTTCTCTTACAGTATATATGCAAGAAAAATACGAAATAGTTTCAGATTGAAAAAGAAAAGTGCTTTTTTCATCAAAGGGGCATAAATATGTATTGTGCTGTGCTTAGTCACTCAGTTGTGTCTGACT
CTTTATCTTTGATGCCTGCTGTTTCTTGTCTGCTAGTGATACCTACTCCCTTGGCAGACAACACAAGTTAAAAAAGTAGTAAAGATATTACTATAGGAAAAAGAAAGGAAGAGCCAATTCAACAGCTTTTTCTTATTATAAATACATCAATTAAGTTAAAAAAATTGACACATACACACAGCAAACCATACAGGATATTCCTGCCT
TTATTATTCATACTTTATGTAGGGTTTGTGCATTAAGGTCTGTCTAGTCAAGGCTATGGTTTTTCCAGTGGTCATATATGGATGTGAGAGTTGGACTATAAAGAAAGCTGAGCGCTGAAGAATTGATGCTTTTGAACTGTGGTGTTGGAGAAGACTCTTGAGAAGTCCCTTGGACTGCAAGGAGATCCAACCAGTCCATCCTAAAG
AATTAACCATTTAAAATAAGAGTTACATTGAAACTACTGAACTATTGAACTTAACCAGTAATTTCCTACTCTAATAGTCCATTCTTCATTGTTTTAAATTAAGAAATGAGAATTTGCTTTTGTAAGATACTCTACTTAGCAATCTGCAGATTAAAATAATGAGTCTTAAGGTCATTGCCATTATAGGCTAAGAAGAGAAAAATATA
CATATTAAAAGCAGAGACATTACTTTGTCAACAAAGGTCCGTCTAGTCAAGGCTATGGCTTTCCCAGTGGTCACGTATGGATGTTAAGAGTTGGACTATAAAGAAAGCTGAATGCAGAAGAATTGATGCTTTTGAACTGTGGTGTTGGAGAAGACTCTTGAGAGTCTCTTGGACTGCAAGGAGATCCAACCAGTCCATCCTAAAGG
CATATATGTGCACCTCTGTTCACTGAAGCGTTATTTACAGCCAAGGGGAGCCAAGATATGAAAGGAACCTAAGTGCCCATCGATAGATGAGTCAAAAAGGAAGAAATGGTACACACACACACACACACACACAGACACACACACAGTGGAATATTACTCAGCAATAAAAAAAGAAAGAAATCTTGTCACTGTGGACAACATGGATG
AGACTGGTGACCTCAAATGCTAGGGTGGGAATGGAGAAATGGGTGTTTTCATAAATTATTGGTGTCTAATTCAGCCCATAAGATGGTCTCATTTAGTCCAAAGAAAGAACGAAAATTACTTTCGGATAGCATGGCCACTCTGTCATGTATGGCATGTCAACGGGTGAGGTGGGCAGATGGTAGGGAAAAAATACGCTAAGGGGAGG
ATTATATAAAGTCACGCATGACTCTTTTGAAAATTGTAAAACACTATATAATTTAAAGAATCTTTCATTCAATAAAAATGTTAGGAAAAGGAAACCTCAAAAGAAAAATAATTTAGGTTCTCAGGATTTATGAAAATTTGAGATTGTGGACTGGCAAAGTAAATAACATATATTTTAAGGAAACAACGGCAATTAAAATAAGACTT
GACAATTTCAAACCAATAGTGCTTTTTCAGAAAGTTTAATTCCTATGCAGTCCTACAAGAGTGAGGAAATTAAGCTGCCCATTTCGTAACTTAAAAACTAAAGAAACTCTCTTGACTATACAGGCCATAAACGTTATGAAAACTGACCGTTGGAGGGAGTGGATTGTTACATTGATTGTATTCTTACTAAGGGGAAAAAAATCAGC
TAAAAGATGGCAGTGAGCTCATAATTGAGTTAATACAAATAAATAAATCAGTCAGGAAACAGATTGATAAACAAGTTTGAGAAAAACAGTTTAAGGGTATAAGAAAGCAAAGTTCTGTTAATGTTAAGAAGTTACCAAATCACTAAGATAAAGAGAATCTCTGTTGAAAACTATGGGACATTTCCCAATTTAATCAGTTCTGTCAA
ATACCCATTTGAATGCAGAGTTCCAAAGAATAGCAAGGAGAGATAAGAAAGCCTTAAGTAAACAATGTAAAGAAATAAAGGCAAAAAAAAAAAAAAAGAAAAGAAATAAAGGCAAACAATAGAATGGGAAAGACTAGAGATCTCTTCAAGAAAATTGGAGATACAGATACCAAGGGACTATTTCATGTAAAGATGGGCACAATAAA
GTTCTAGAGAATAGCAAGGAGACATAAGAAGGTCTTCTTAAGTGAACAATGCAAAGAAATAGAGGAAAACAATAGAATGGGAAAGAGTAGAGATCTCCTTAAGAAAATTGGGAGATATCAAGGGAATATTTCACACAAGGGTAGGCACAATAAAGGGCAGAAATGGTAAGGACCTAACAGAAGTAAAAGAGATTAAAAAGAGGTGG
AAATGTCAGAACAGAGAGCTAACCACACAAAATCCAGGCAGTCAGAGAAACACAAATATCATGTGTTATCACCTACAGGTGAAATTGAAAACCTCGTACAAAGAAATTGATGTATGTCACACACACACACACACAAAAAGACTCGTAGAAAAGAAACTAGGTTTCCCAAAAAAGGGATTTCTAAGATGAGAGAAGGAGAAGTTAGG
GGTTCCCTGAGACTTTGCTGAGCACTGGGCTCTTTCCAGGTCTCTAAACACAACCCTGGCCTCAGCAAACTTAGAAACCTGCAGTGATGGCTAGGGAAAGAAGAAACACTGCCTGGCCAGCCAGGCTTTCCAGAAGGGGCCTGTGATGCACGCTTTGCAAATGGCAGGAGACATGCATGTCAGAAAACTGTCCACGATCAATTTCA
GGAAGCCTGGCATGCTGCAGTTCAGGGAGTCAGACATGACTTCATGACTGAATAACAGTAAGACCACATCTTGGGTTACAAATTAAGCCTCAGTAAATTTAAGAAAATTGAAATTGTATCAAACATCTTCTCAACCACAACACTATGAGACTAGGTATCAATTACGAGAAAAAAAAACTATAAGAAACACAAACACAGGGAGATTA
CATATTAAAAACCAGAGATATTACTTTGCCAACAGAGGTTTGTCTAGTCAAAGCTATGGTTTTTCCAGTAGTCATGTATGGATGTGAGAGTTGGACTATAAAGAAAGCTGAGCACTGAAGAATTGATGCTTTTGAACTATGGTGTTGGAGAAGACTCTTGAGAGTCCCTTGGACTGCAAGGAGATCCAACCAGTCCATCCTAAAGG
TTCATTTCCAAAATCTTCAGAAGGATCGGACCATAGCAAGTCACACATTGGTCCAAATGCAGGTGGCTCTTTGAATCTATCTAACTGTGAAAGAAAAAAAAAGAAACAAAGAGCAGAAATAACTTGTCAAAAGTGAGAATGGAATGGACAAAGGAAAGTGGTACCAACTCTGAATACTGTGCATACTACATTGTTCTGAATGGTTA
CTGGACCACTGGGAAGTCCTCAGTAAATGAACATCTTGAAAATGTATGATTTATGAACAAGGTCTTACTGTGTAGCACAGGGAACTATATTCAATATCCTAAGAAAAACTATAATGGAAAAGAATATGAAAAAGAATATATATATATACGTATATGTACAATTGAGTCACTTTGCTGCACAGCAGAAATTGACACAATATTGCAAA
CAATGGAGTATTACTCAGCCATTAAAAAAGAATGCATTTGAATCAGTTCTAATGAAGTGGATGAAACTGGAGCCTACTATACAGAGTGAAGTAAGTCAGAAAGAAAAACACCAATACAGTATATTAATGCATATATATGGAATTTAGAAAGATGGTAACAATGACCCTATATGTGAGACAGCAAAAGAGACACAGATGTAAAGAAC
ATAAATGTGACCGCAATCTATTAACTTGCTACGTTAGTCAAAAATCTCAAAACTTTTTGTTTTGCACCATCAAACTCGGGAAGTATCAAGAAGACCAAAAAAGAAAGGATACAGAGTTTCCACGGCCACATTCAGAATTTTCTTGCGACCAAAGAGTGATCCAATTTAAGCCATAGGCCCGTGTGAAACCAATCATTCCCGGAAAC
CAAAACAAGTCACAATTTGTCAACTCTGATTTCAAATTGCAATTATTTTTAAGGTGTATACCATCAAAAGAGAATGGGTATTTTTTTGTATGTATTCTGGAAGAAAACAAAAAAAAAAAAAAGGAAAAACAATTCTATTCCAAAACCTCATTTGCCTTATTTTGTTCTTTAAAAGGAACACTTAACTATTTTTAATTTTTAAGTCC
TTTTAGGGCATAGTACGAATTACTAGTTGGAATTATCTTCTCAGATAATATGTGGCATTAAAATACAATGTAATCATTCACAAATGCCTATAAGAGAAAAAAGAAAAACACAAGGCATTTAACTGAATCAAAATATTATGAACATATTCTGTCTTTGACATTCTGAAAATTATTGAAAGATACATTTCACTTTGCAAGTATCACTT
GATCGAAGTTAAACCTATTCAGGATCCACTATGTTTTGTTTTGTTTCTGTCATATCTCCAAGTTTTCTCTAGAGATTTCTCTCAAAAAAAAAAAGAAAGAAAGAAAGAGATAAAAGCAAAAATTTTAAACTCATAACATTCTCCTCCCTCCCCAACCCTCACCACCCCTCTACCCCCTCCACTCCTTCCAAAAAAGATTTGGTTGT
ACTCAGTGGATAAAGGCAAAAATGGAGATATTAGATTTTTAACATTTCCTGACATTTAGTTTACTTATCATTATATCTGAACAAGAGAACAGAATAGATGAAGAAATAATAATCACAGAAATTAGAGAAGAAAACTTTTCAAAGATGAAATACGGATTAAAAAAAAAACTTTAAAATGCCACAAAAACTATTTTAAAAAAGATATA
GCTAAAGGCAAAGGAGAAAAGGAAAGATATACCCATTTGCATGCAGAGTTCTAAAGAATGGCAAGGAGAGATAAGAAAGCCTTCCTCAGTGATCAATGCAAAGAAATAGAGGGAAACAATAAAATGGGAAAAACTAGAGATCTCTTCAAGAAAATTAGAGATACCAAGGGAACATTTCATGCAAAGATGGGCTCAATAAAGGACAG
AAATCTGAATTTGGTTAAAATTTATCTAGATTTGACCCAGAGACTATAATTATTTATTGACAGTTCTTGTCATCAGTTTCTGGGAGTTAATTGCTTTCTCAAGAAATAAACTTCTATTCTTTTTTTTTTCCTTTTTCTTTTCTTGTAGTAATCTATATTTTAAAGAGAAGAAAAAGTTAACTCCCTTAAGGAGGTTTCATAGAGAG
CACTTCTAAGGATGAATTGGTCAGAGTTTAATTGAGCACAATGTGAAAGAACATTCTATTACTCAGTGAGTAAACAGTCCTTTGGGAAGACTCAAAGGGAAAGAAAATAAGTAATTCAGGGGGAGGGGGTGCACAGTATTTTTCCCAGCAAGACCAAGGTTGGGATGGAGCTGATCTTTCAGAGCCTGAACAAGTAGTAAGAGTTC
TTTCTTTACTGCAGGATCTATTTGTTCTCACAACATGCCACAAAGCCAGGCCACCACTTGGCCTGGGCAAAAGTCAGTCTGAATTAGTCAGAGTCATGGCAAGAAACAGATGGGCCAGTTAAACTGGGTCATTTGAAGAGAATTTAATAAGGTAACTGCCTATAAAACTATGAACAGGATCTAAGAAAACAAACAAACAAAAGGAA
ACAAGCCTGATACATATGATCCATAAACAACGGATGGAAATACATCGTGGCAAGTTACATAGTGAAGTAGATTCCCCCAGTTAAAGAGAAGAGGTAAAAAAAGAAATAAACCTACATATGTCTCCATAGCTATTTATTGTATTTAATCTACATCTTTCTTCACAATCTGAATCCTTCTATCAGCTGTCTTCTCCAGCATGAGAACT
GCATATTAAAAAGCAGAGACATTGCCAACAAAGGTCTGCCTAGTCAAAGCTTTTTTTTTTTTTTCCAGTAGTCATGTATGATTGTGAGAGTTGGACTATAAAGAAAGCTGAGAACCAAAGAATTGATGCTTTTGAACTGTGGTGTTGGGGAAGACTCTTGAGAGTCCGTTGGACTGCAAGGAGATCAAACCAGTCAACAGTAAAAG
AGAGAAGCCTGAAATTTAGTGGTTTATTTTATTTTATCTACCTGTTTAGCAAAACCTTAACTAGTTTTCTTTCTACCTTTACTTTTTTTTTATTTTGGAAAAGAAACACATGACAGTAAAAATTCTTATACTAGTCATTTTTTCTTCCCACTAAGAATTTTCTAGGGGATTGAATTGGGCTTTTTTAATCAATCTGATAACAATTA
TGTGAAGCCCGACGTCCTGCTCACAGCTGGTGGTGTGTGCTGGGCCTAGGGCCCCGGACTTCTGAGTATTTTATGTGCATTTTGAGTGTTAGGATCTGGGAAGAAAGATCCTTATGCTTTCCTTAAAATTGTTCATCTGTGTAGGATGTGTCCCAGTTAAAGTCCCTGGAGTTGATACCCAAGATCTGTATCATTGGAATAGGGTA
TGCTGCCCTCAGTAAATGGGGCATCCCACACTCCGGACTCCTCATGGCAGGGAAACCTGCCCAAAGGGCCCCAGATCATAAACACTTACTTTCCAGCCTCAAGAAAAACATGTCCTATGCAGACTAGTTTTTCTCCAGTCACTGAGTCAGGTGGTTTAGCTAAAAGACAATCATATGAAGAGTGTCAATGGACTTGTCCATCCATC
GAAATAGCATAAACAGATACCTCTGATCTTGCTATGGGCTAACTCTTTATGGCAGAGCATAGAAATGTGTCAAACACGCAGGGCAAAAAAAAAAAAGAAAAAGAAACAAGAAATGCCATGGGGACCAAAAGCTTATCTTCTTTTAAAATATTTTTTCAAAAGAGCTAAAATGTATGCACTGGTCAAGTTATACTTCTCGGGAGCTG
GTAGAAAAGGCAAAGAAAGGAATCAATATAGAAAAAATATAATAGGTTTAAAAAAATTTAAAGTTAAAATAATAAAAAAGAAAAAAATAAAGGAAGAAGAAAGAAAAAAGGGAAAAAAATGAAAACTCCACAGAACTGCAAAAGCCCAATGTAGATGCAGAGGTTTATAACAATAAAAAGTGTGGCTGAATATACATATACACCCA
GACTTATGTCTTGATGGGTTGAATGAGCTGCTTAGGCAATTCTCTACTGGCTAAATAATGGATCATCTCTTCCATCCTTTTTAGTCATGCTGACAAGAACAAGAAAGTTGATGGTGGCATTGGGAACAAAAAGTTGGCTCCCCTGCTCCTAAGCCAATATTGTATCACCATGGTAATGATATGCTCACTGGTCTGGATTATGGCAT
TGCAATGGAGAAGGCAAAGTGTATGAACCCCATTAACAAAACTGGCATGACTTTACGGTCACAAAGACTCAGATTTCTATGGGCCACTTCAATGGGAAAAAAGAAAAATTTATATACCATGCTACAACACAGACAGCCGAAGACGTCTGAATTTTTCACATTGCTTTTAAAACTTGTACCCCTCCTCTATTTTTCCTTTCCCACCC
AGGTTAGGGTAACAGCTATTTGGCAAATGTAATCTCAATATTCTGACCCTGGATACAGCCTTGTGGACATGTTTCATCTGGAGAACATTCCTACTTGGCAAAGAAACACACTTATCAGCACTGTAAAATCTACTCTCATCAGAAAGCAGGAAGTGGTCTGTTTCTTCTTTCTCATGGAACATAGTACTTGCTACCTCACATATGCA
TCCTGTTGGGTACTAGCTATTTTTGTTCATGATTCAATGTAGACACAGCATGAACCCTGCCTGTGTCTCTCTCTCTACAACCTTCCCACATTCTAATCCCAAGAAATTACCCAAAGTAATATTTGGAGTTATGGAGTCCTAAATGTGCTTGTTTGAAAAAAATTTTAAAGGGTCAAGGGAATTTTAAAACTACAAATTTCGTTTTA
CTACATATGTTGCCTACAAGATACCCACCTCAAAACAGGGGACACATACAGACTGAAAGTGAAGGGCTGGAAAAAGATTTTCTATGCAAATAGGGACCAAAAGAAAGCAGGAGTAGCAATACTCATATCAGATAAAATAGACTTTAAAACAAAGGCTGTGAAAAGAGACAAAGACGGTCATTACATAATGATCAAAGGATCAATCC
ATGACATTGTACAGGAGGCGGGGATCAAGACCATCTCCAAGAGAAATAATTGCAAAAAGGCAAAATGGTTGTATGAGGAGGCCTTACAAATAGCTGTGAAAAGAAAAGAAGTAAAAGGCGAAGGAGAAAAGGAAAGATATACCCATTTGAATGCAGAATTCCAATATACATTATTAATATATAGAAATATAACTGATTTTTATATG
AGATGATGCTCTGAAAGTGCTACACTCAATATGCCAGCAAATTTGGAAAACTCAGCAGTGGCCACAGGACTGGAAAAGGTCAGTTTTCATTTTAATCCCAAAGAAAGGCAATGCCAAAGAATGCTCAAACTACCGCACAATTACACTCATCTCACACTCTAGTAAAGTACTGCTCAAAATTCTCCAAGCCAGGCTTCAGCAATATG
TGGAATGCAAAAGTAGGAAGTCAAGAAACACCTGGAGTAACAGGCAAATTTGACCTTGGAATACAGAATGAAGCAGGGCAAAGACTAATAGAGTTTTGCCAAGAAAATTCACTGGTCATAGCAAATACCCTCTTTCAACAACACAAGAGAAGACTCTATACATGGACATCACCAGATGGTCAACACCGAAATCAGAGTGATTATAT
CTTACAAATAGCTGTTAAAAGAAGAGAAGTGAAAAGCAAAGGAGAAAAGGAAAGATACAAGCATCTGAATGCAGAGTTCCAAAGACTAGAAAGGAGAGATAAGAAAGCCTTCCTCAGGAATCAATGCAATGAAATAGAGGAAAGCAATAGAATGGGAAAGACTAAAGATCTCTTCAAGAAAATTAGAGATACCAAGGGAACATTTC
CCTTTTGACCATACACAAGACCAGAAGCAAAGCATACAAAAGGGAAAGACCCAAAGTAAGTGGTGAAGAAGAAACAAACAAAACAGCAATCAAAGAAAGAAAGAAAGGAATTGTGGTTTTCATGGCATGCTTTAAATAACTCATGGAGCTGAGGGCAATTAACATTATAGTCTGTTGTCTGTGGCTGCTGAAAGCTCCTGAATTAC
ATGCATATTGTAATTGGGGGATGTGTGGAGTGTAGCCAACAAATAACTGATGTAATCCTTAAATTATAAAGCAAGTCAGAAAATGATATGGACTGTGGCAAAGAAAGTGTTAAGGGGGCTAAGGGGGTTTCAAGTGCCTGGGAAGGGTGTGATTATGCTTTTGGGGTGGGATGGTCAGGGCAGGTAGGCCCAGCCCATGAGAGCAG
AAACTCTTCCAGAAAATTGCAGAGGAAGGTAAACTTCCAAACTCATTCTATGAGGCCACCATCACCCTAATACCAAAACCTGACAAAGATCCCACAAAAAAAGAAAACTACAGGCCAATATCACTGATGAACATAGATGCAAAAATCCTTAACAAAATTTTAGCAATCAGAATCCAACAACACATTAAAAAGATCATACACCATGA
TCTTTACAGATGCAGCAGATTCTGTGGCTTGTGATTGGTGGTGAGTACCGGATTGGTTGCAGTCGGGTGGGGTCTCAGTCTCCTACAAATACCAGGGTGAAAGAAAGTAATGACCTGACCACAGCTAGAAGTATCCCTCAGGCAGAGCCAATATCCTGTCATTTATGGACAGCATTTGGCCCTGGGCATCTTATCCTCACTGTCAG
ACCTCCCTCCCTACAGCGCGACTGAACAAGTGAGCCTAAAAAAGTGTCCACCACCGCCCGCCTTGTGTCAGGGCAGAAATCAGAAGAAACCAGCAAACAGAAGAAACTAAAACAGAGGGAACTGCAAACAGAAGAAGCTAAAACAGAGGGAACTGCCTTGGAAGTTACAGGTGCAATAGATTAAAACCCTGTAGTTAGTACTGACT
TTGAAAAATAATCCAATTGCACAAGAATGTTGATAATAACTCTGACATCATTTGGAATAAGAAATTTAAAGTGCTATAATCTAAATTACTATAATGATGCAAGAAAAACATAGAAATAGGATAGTTAAACAGTAAACAGCATTTTAAAAGAATGTTTCAAAAACAGGGTCATTGTTACCAATCTAAAGGAATAGTTCTAGCTAACT
GGTTGATGCTGTTAAAGTGCTGCATTCAATATGCCAGCAAATCTGAAAAATTCAGCAGAGGCCACAGAACTGGAAAAAGTCAGTTTTCATTCCAATCCCAAAGAAACACTATGTCAAAGAATGTTCAAACTACTTTACAACTGCGGTCATTTCACATGCTAGCAAGAGCATGCTCAAAATCCTTCAAGCTAGGTTTCAGCAGTATT
AATTCTATACAACTTCCTTCAAAATATATAAGAGAACACTTTCGAATGCATTTTGTGAGACCAGTATGACTCTGATATCAAAAGCAGACAAAGCCAGTACAAGAAAAGAAAATTGTCTGCCAACATCGCTTATAAAAACAGGTGCAAATTCTCAACAAACTATTGCAAAAACAAATATAACCATACACAAAATAAATAAGGCATTG
CTTACAAATAGCTGTGAAAAGAAGAGAAGCAAAAAGCAAAGGGGAAAAGGAAAGATATAAGCATCTGAATGCAGAGTTCCAAAGAATAGCAAGGAGAGATAAGAAAGCCTTCCTCAGAGATCAATGCAAAGAAATAGAGGAAAACAATAGAATGGGAAAGACTAGAGATCTCTTCAAGAAAATTTGAGATACCAAGGGAACATTTC
AGAAAAACAACCTCTAACATCCACAGCTCTTCCCTGCCCTTCCCACCCAAGACGTATCACCTGTTAATGCTTTTACTTTAAATAAGAAAGGGGCTCAGGTAAGAAAGGTGGGTCCTAATTTACCTGAAATTATTGCAGCCAAGAACCACTCCAACTATGTTCTTGCCTATGTCGTGTACGTCACCTTTAACAGTAGCCAGCACGAT
TTTGTGCTAGATAGGAGAAATGTGGAAAGGACACTGGGAACTTCGCTTTCACAGAAAAATAGTTTCAAGCAAGTCTATATCAGCCAGGCTCGTTACTGTCAAGAAAGTTTTGTCCAGGGACATCCAAGGTGTGGCTAAGACTTCACGCTCCCAGTGCACAGGGCCTGGGTTCGATCTCTGGGTGGGGAAATAGATCCTACAAGCTG
ATAAATAAATGTTGGGTAGAAGAGAAAGTGGAGAAGAAAGAGAAAAGGGACGAGAAGAAAAGGAAGAAGACAATGAGGATGAAGAAAATGCATCCAGAACAAGAAAGGAGGGTAGGAGGGAAAGAAGAAAGGAGAGACAGAGGGAGGGAGGAGAAAATGTTGATTACGAGTCCTATCAGACAATATCAAGGGAAGCTGCAGGTGTC
ACAGCTATCTGGAGGACTGGATGGAGTCTACTGTCCTTCACGTTGCCCATGCTGGCCTGGATAATTTAGCATTTTTTTTTTTTTTTTCACTTAAGCAGATAAGAAAACCCAAGGCCCACAGCTCTTTAGCTGGACAGTGGTGACAAAGCAGAGAAGACAAGCTAAGAAGATAGAAAGTACTTTTGTGATAGTAGAGAACATGGACA
GGCATAATCAGTATGAGATGCCTAAATTTCATGAGTTTACATCTCTGAGATGTAAAACCCATCAGAATTTACTTCTGGGATGCAGAATACTTCAGAAAAAAAGAAAAAACTAAACATCATAATAGAACAATTCCACTGGTGACCAATATGCATGGTATACTTATCCAGAGTAGGGGGCTGCAGGCACTATGACAAGGCAACAAACA
AAAGAAACACACAGCCACTCAGGTGCCCTGGGGAACCAGAGGAAGAACAGAGGAAGCACAGGCTTAGGGTCGTGAAATTTGTGCTCCAAGAAGGAACCTGAAGAAAGAAGAGATTTACTATACTATTTTAAACAATTCTTGTTGAACAGAACAGGAAGATCTGGTCAAGGACTGGTAGCAGTTGGTGCTTTTCTGTGATTGGAAAG
CCATTCCCTTTTCCCTGTAAAGTGACGCTTCAAAACACTCCCAATTCATTCATAAAACCAAAAAGACGTCTTATATGTGCCATAAGATTTCCTTTAAGATAAGAAACATATGCTACAGTTTCAGGATGTAGTGGTTGTAAATAATTTTCATCAACTACAAGATTCAGTCCCGGAACACCAGGCTTCCCCTGACGTTATCAGGAGCA
CAGAGGATGCTTTTATCCATCAGCGTGTCTCTCTTATGGAATCATCAGAGTGGTAAACTCAATAACAGGGAGCCCTCCCCCTCCAACCAGCATTAGGGGCAAGAAAGCATCAAGTAGTGCAGTGTGCCCTGGATGGCGGGCTCCTTCCTGTCCCCCTCTCCTCTTCCTGTGGTCCCGACCTCCCACCATCACTGAGCTGTCACCCT
GGTAGGAATGATGGATGAAAGAATGGCTTCTGAAATAGAGAAAGCAAAGGCAGGAGGAATAATAACCAGGCTTTAAAAGGACTCTGAAAATAAAGGGGAAAAGAAAGAATTTACCATAAAAGAACACAGGGATCAAAAAATACAATCATTATTAATACAAAGATAGATCACAATGAACTTTAAGTTCCTAAATTATTATGTGGAGA
AGAAATGAAAATGGAGAGATCACAACAGACAACACAGAAATACAAAGGATCATAAGAGATGACTATCAGCAACCATATGCCAATAAATAGGACAACTTGGAAGAAATGGAAAAATTCTTAGAAAAGAATAACCTTCCAAAACTGAACCAGGAAGAAATAGAAAATCTTTACAGACCCATCACAAGCTTGGAAATCAAAACTGTAAT
ATATATATTAATATAAAAATTTAAGTATGTGTATCGAAAACTTAAGAATTCCAAATCTCAGTGGGGAAAAAAGAACAAAAGAATTTTATCAAGCCAATTAAAGAAAAGCAACTGTGAAAAAAGAAAAGTATATTAATTAGTATTACTAAAATACTATTGCATCAGCAAATACAACCTAATTATTTTAGTAACCACAACAAAATTGA
TCTTATCAATGAATTTTTAGATCTGACTCCCAAAGCAAAGGCAACAGAAGCAAAAATAAACAAATGGAGTGACATCAAACTAAAAAACTTATGTAAAGCAAAGAAAATCACCAACAAAATTTAAAAGCAACCTACTGAATGGGAAAAATAATTGCAAATCCTGTATCTGACAAGTGGTTAATATCCAAAATATATAAATAACTCAT
GGATGGCGTGAACATTGTGAAATATGCACAGAGTATTTTCCATAACAAAGCCCATTCTCCAGGGGAAAAGGCTTTACCAGAGCCTATCCCACCTGGTATAAAGAAAGAGCATTTCTTCCACTCCAGCCCCTTAGACTTCTTACCTCATTCAAGGGTGGAGGAAGAGAGAACTAAGAAATACTTGTGAAACTCACAGCCTAAAAGCA
TCAAGAGCTCCATGAAGAGTATGAAAAGGCAAAAAGATATGACACCAGAAGATGAGCCCCCTAGGTCAGAAGGTGTCCAGAATGCAACTGGGGAATAGCAAAGAAATAGCTCCAGAAAAAATGAAGAGGCTGGGCCAAAGCAAAAACAATGCTCAGTTGTGGATGTGTCCGGTGCTGAAAGAAAAGTCCGATACTATAAAGAACAA
CTGAACAAAAGTGACGAAGTCGCTGCTGTTGGCATCTTCATCTAGTGGGGGGACAGATGAACAGCACATAAATCTACGTCTGTTGGTGATAAGGGCCCTGAAGAAAATAAAGCAGGCCAGGGGCTCGAACAGGATTCATGGCCAGGGAAGGCCTCTCCACGGATGCTGGGGGAGATACCTTGAGGGAGTGAAGCATGCTCTTCCTT
TAAATACGTTGAACACATGACAACTTCTCTAATTTCAGTTCTCCAACTAACACAATGAGTATAATAATTAAGGCCCTAACTACCTCACTTCAGTTATTCTAAGAAAGAATTAGGCTTTAGGGAATTCCCCGGCAGTCCAGTGATTAATTAGGACTTTGCGCTCCCACTGCCAAGGATTTAGGTTCTATCCTCGGCTGGGAAACTAA
TAAGACAATGTTTCCTTTCTTCAAAAGAAACTGATTCTTATGTATACACACTCAGATTTCTCTAGAGGTACCAGAGTGGAAGCAAACAAATTACAAACCTAAGAAATTACAAAACTGAAGCTAGCGAAAACCCACTAATCCTGAATCTGTCCAACTCCCTCTGATGCTTCATCACCATATATTTAGGAATGGGCTAAGGTGATCAT
CATAATGACTGTATATAACAGGGGCTCGGCTGTTGTGACATAGCAGTCATAAGCCATCATAGACAGGAGAATGCCTTCTGTAGTTACATATAATGCAAAAAAGAAACTCCGTAGAACACATCCAGAAAAGGTGCTGGACTTATGCTTTTAAAGGAAATTGACCAGCATTTTACGGGAAAAGACAGTAGAGTTGCCAGGAGCCACCA
GATAAAGAATTCCAAATAATGATAGTGAAATTGATCCAAAATCTTGACATTAAAATGGAATCACAGATAAATAGCCTAGAGAAAAGGATTGAAAAGATGCAAGAAAGGTTTAACAAGGACCTAGAAGAAATAAAAATGAGTCAATATATAATGAATAATGCAATAAATGAAATTAAAAACACTCTGGAGGCAACAAATAGTAGAAT
CTATTTCACTATATGAGATCCCAAATGGATCTCATGAAGCCCAAAGATACTTTTCATAGAAGAATTGTTGACACCATCAAAGCACTTTAAACTTGAAGGAAAGAAATCTATTCTCAGATAAAGCCATCAAAGGCATGTGAATGTGTTCATACACATATGCATGTGTGTGTGTGTTAATGTTGTGACAATAATTAGGGCATAGAAAG
GAGCACACATTGCACACTCGCGAAGCTGGCCCCGCCTCTCCCTCTGACTACTCGGTCATGTCCTCACTTCAGTGCGTGTGCTTCTTTTTCCTCTGGAACAAAGAAAAGCTGATCACTGTTCACCCTACATCATTTGAAATGAGTTTATCAAGCCATTTGGACTTACCAAATGTCTGCAGGGAAGAGGGTAATAGACTCACAGGCAC
CAGAGCTCAAGTTCAATTCCCTAGTCAGGAAACAAAGTTCCCACATGCCTCGAGGCATAGCAAAAAAAAAAAAGTATGTAAGACATTAAAAAAAAAAAGAAAGAAAGAACGATAAGAACCCCCTCTCTGGTGGCAAGGCTAAAAGCACCAAGGCCAGGACTGTCTGTCAATAAGAGCCCATTATGGTACCTCCCTCAGAAAAATGA
ATAGATTTCAGGTGCTTTCATCACACATAAGAAATAACCTTGTGGGGAGATATGCTAATTAGCTTGTCTATAGTAATCATCAGGAGAAACGCTGGACTGGAAGAAACACAAGCTGGAATCAAGATTACCAGGAGAAATATCAATAACCTCAGATATGCAGATGACACCACCTTTATGGCAGAAAGTGAAGAGGAACTCAAAAGCCT
CATGGTTACAGAAACTATTTGGTGATTTCTAATCAATAATCAAGATGGGCTGAGGAGGAGCCTAGAGCAGGAAGGAGTAAGCAGACTGAAGAAAGAGAGGAAGAAAATGAGAGGCTAAACCAGGCAGGAGCGAAACTGAAGAAGAGGAGGGAAAGCAAGGCTGAAATGAATCTGGATTCTTCTGCCAGCCCCTCGCACAACAACTC
CCACGTATAACTATTGAATCCCCCAAAACTTAATTATTAGAAGTCTACTGTTGACCCATGTTAGAAGGCAGAGATACTGAATAGTATCTTCTGGACTAAGAAGAAACTTTGAGACCAAAAACAAAGCAGGCAGCTCCATAAAGTACATTGATGAAGTTTCTTTATAGCTGCATGACATGCTGCCATAAGGGGTACAGGGGAATTCA
AAAAACAGAAGCAATATTGTAACAGGTTCAATAAGGACTTTAAAAGTGGTTCACATAAAAAAAAAAAAAAAAAAAAATTGGACAAAAAAGAAACAGATACAAGAAAAGCTCCCTGCCCTCCCCCATTTGCCTAAAAACAGGATATAAATTTGTACAAGTGCCGCCCCCCTACTTACATCCAGGAAAGACAGAAGTTAATCAATACA
TCCAAAAATCTTGAAAATAAAATGGAGTTACAGATAAAAAGACTAGAGATAAGGATTGAGAAGACTTGTTAAACATAAGAAATGTTTAACAAGGACATAGAAGAAATAAAGAAGGGTCAGGGAACAATGAATAATGCAATAACTGAGAACAAAAGCACTCTGGAGAGAACCAACAGTAGAATAATTCAGGCAGAAGATAGGATAAG
CAGGAGACTCTGGAGACATGGGTTCGATCCCTGGGTTGGGATGATCCACTTGAGGAGGAAGTGGCAACCCTCTCTAGTATTCCTGCTGGGATAGGAAAGGAAGAAAGAAAAAAAGAGTAAGGAAAGGAGGGAGGAAGGAAGGAAAAATTGTCTTCCTGATTAAAAAACAATTAACAAAATATTTCATTATTTCCTCCACTCATTTG
TTCCTGGGTGTCCTCCATGGAAAACTTCTGAGTTATCTGATTCCTCTTTATCATCTCTGAGCTAGTTTTCAAATCTGAAAGGTGTAAGTAAAGGACAGCAAAGAAAATAATCTTTGTCAAGAGGATGACATTTCCACTGTCATGGAAAAAGGCAGTTTTGTATCTATTTTATTCATAAATACATTTCATGGCCTCTATTTCTGTTC
AATATTCAAAAGCAGAGATGTTACTTTGCTAACAAAGGCCCGGCTAGTCAAGGCTATGGTTTTTCCTGTGGTCATGTATGGATGTGAGAATTGGACTGTGAAGAAAGCTGAGCGCTGAAGAATTGATGCTTTTGAACTGTGGTGTTGCAGAAGACTCTTGAGAGTCCCTTGGACTGCAAGGAGATCCAACCAGTCCATTCTGAAGG
AAACTTCAGTCACTGTTACTAGAAAAATCAAAACAAAGAAATGAGAACATGTCTAACTCACAAATCAGATAACCAAGGTGCAACAAACAAAGCACTGTCAAAGAAATCAAGTTAAGAGAAATGAACTGGAAACTCGAGAAGGCACCATTATTAGCGACTCCCTGTGGGAGACACTGGACCTTCTCAGTGACTTATTAAACTTTTTT
ATGTGGCAAATGCGAGCACTTTTTCCCTTTGCTAGGAGTTTTTTGTACATTTTACCCAGAATGGAAATTATGTTTCAAAACAAACAAGTCAATACCATAAAAGAAAATCAGATTAGACAGGCATGAAAATTTTTTATAGAGTTCAGACTCACCCAGGAGAAGTTCAAGGGAAGCTGTGATGCTCCACTGTCCTTGAAGGAGTCCAC
TGATGAAGTAGTGATACATGCTACAACATAGACAAACCTCAAAAATATGTTGTGAAAGAAGCCAGACACAAAAGGTTACATATCATTTAACCCCATTAATAAGAAACTCCTAGAATAGATAAAGCTAGAAACAGAACATAGATTGGTGGGACCTGGGCAGGGATGGGGGAGATGGTGAGGAGAAACTAATTAATGGGTAAAAGTGA
AAATTCACAATCTGCAAACTATATATATACCTTTGCCGAACATGTTTCTTGTAAGTTGTACTAATAGAGAACCAAGTAGACACTAGAAAACAGGAGAGAGAAGAAAGAACTTGGTCCTTCATATTTACTAGTTTGTGTGTGTGTGTGTGTGTGTGTGTGTGTGTGTGTGTGAGCTTGCCCCAGTAGGAGAGATTTGTAGTGTTAGT
CATATTAAGAATCAAAGACATTACATTGCTGAGAAAGGTCTGTCTAGTTAAAGCTATGGTTTTTCCAGTAGTCATGTATTCATGTGAGATGTGGACTATAAAGAAAGCTGAGCACCAAAGAATTGATGCTTTTGAACTGTGTTGTTGGAGAGTTCCGGGTCCCTTGGATTGCAAGGAGATCAAATCAGTCAGTCCTAAAGGAAATC
AGATGGGCTCTATGCCCCCCAAATACATTCACTTCTCTTTTGGGAGCCCTCAGTCAAGCTATATATGTTAGTGTGCTCAGGCTGTGGGTGGTTTAAACAAAAGAAATGTATTCTCTCAGTTCTTGAGGCTAGAAGTACAAGATCAATGTGTCAGTGGGGTTGGTTTCTTCTGTGGCCTCTCTCCTTGTCTTGCAAACAGCTGCTTT
AGATTTGAATCTAGACCTGATTCTAAAGCTTGTCTTTCCATGATACTATGCTGTCTGGCATTTAGAATTTTGGAACTGAAAAGCTTAAAAAAGCCAGGTGAAGAAAAGCATAAAATACTTAGAAAAAGTAAAAAAAAAAAAAAAAAAAAAAAAGACTTGAAGGACGTCAGGAAATTATTATTGTGAAGAAGATGCTAAGAATTAAT
GTAACCAACATTTGTATGTGCTCAGTTATACCTCTGGCTAATTTGGAAAACTCAGCAGTGGCCACAGGACTGGAAAAGGTCAGTTTTCATTCCAATCCCAAAGAAAGGCAATGCCAAACAATGTTCAAACTACCGCACAATTGGACTCATCTCGTAGCTAACAAAGTAATGCTCGAAATTCTCCAAGTGAATCTTCAACAGTACAT
AGATTCAATGTAATCCCTATCAAATTACCAATGGCATTTTCCTCAAAACTATAACAAAAATTAAGGAAACACAAAAGACCCCAAATAGCCAAAGAAGCTTAAGAAAAAAGAACAGAGCTGGAGAAATCAGGCTCCCTGGGTTCAGAATATATTACAAAGTTGTAGTAACCAAGACAGTATGGGACTGGCACAAAACAGACACATAA
TCTACATATAGATGGAAGGCCATGTGAAAATGTTGTAACAGAAGATATTAGATAAGACGTGAACCGTTGAAAAGCAATCTCTTAGATAGTAGGGTTCTTGAAGAAATAAGGTTGCAAAATGTGACTTAGTAGAACAAAATTTTCCTAATGCTAAAAGGAGGGTGTAGTGGGGACACAGAGGAGAAAAAGAAGACTCCAAGTGTATA
TTGGAGGAGAGAGAAAAAGGAGATTGAGAGACATGAAGGATACTCCATATCCAGTGGGAGAAAAGGACAGCCTTCAGTAGAGTCAGGGCTGAGAGCAAGGAAGAAAAGCTCTGCCACTGCTTGCTTTATTATTTCACATCTTCTTTTGCTTGAAAAACTACTGTCTGGATCATTCTCTGAACTTCCTTGCCCAGTTCCTACACCAA
GTTTTGGGCTATAATTTTATCATGACCCTGTTAGATTTCCTTTAGGCCACAACAGAGGAACAGCTATTGGATTAAAACTGATGTTCTTATTTGTTGAGTAAAGAAATAATCATCTACCAAAGCTTTAACCATTCTGGTATTAATACTACCTACCGCATCATAGTATATTATCCAATACTATTTTAGAAATTATTCTTTTCATTTTT
AAAAACTTCAGAGACAAGCAAAAAGAAAAAAAAAGCTAAGTGAATTCAGTACCACGAAACCAGTTTTACAACAAATGCTAAAGAACTTTTCCATATGGGAAAGAAAATGCTACAATTAGAAACAAAAAAATTATAAATGAGGAAGTTCACTGGTAAAGCCAAACATACAGTAAAGGGAGGAAAACATTCACACATGAATATGGTAT
CATATTGAAAAGCAGAAACATTACTTTGCCAACAAAGGTCCGTCTAGTCAAGGCTATGGTTTATCCAGGGGTCATGTATGGATGTGAGAGTTGGACTGTGAAGAAAGCTGAGCACTGAAGAATTGATGCTTTTGAACTGTGGTGTTGGAGAAGACTCTTGAGAGTCCCTTGGACTGCAAGGAGATCCAACCAGTCCATCCTAAAGG
ATAGCAATATAGACTTTCTTCAAGAACAAACAAAACTCTCAAATAAACAACCTAACATACCACCTAAAAGAATTTTAAAAGATCAAAAGTTAGCAGGTGGAAGAAAATAATGAAGATCAGAGAAGAAATAAATAAAAGATTAAAAAATAGAAAAAAATGGTAAAACTACGAGGTGGTTCTATGAAAGGGTAAACAAAATTGACAAG
TTTTCAAAAAATTATTATGGAAAATTATAAATGTAGTCTATTATTTTCATGTGTAATTTTGCAATCATCATATTGTTAAAATTAGAAACATGAGGAAGAAAAGAAACAGAAACATTATCAAGCACCAAAGAAACTATTAACTGAAAAATATTAATTTTTCTGTATAAAAACGGTTTGTCTATGCAACTATTAAATAGTTTGAACAG
CAGCTTAAATTACCTATCTGTCTTACTTAAACTGGAGGAGTCCTAAGACAAATGCTCCAACCTTAGCTTTGAGGAAGATAAATATACACAGGGAAACACAAAGAAAGGCACACCAAGTTTCTGTAATTGATCATATTCCATTTTCCACAAAGCAGACAGAGTGGCCTTCTGAAAATATAAGTTCATTGGTGGTATTTCCTCCTTTA
CAATCAATCACCAATCACTTCTGTCAACCAATCACTTGGTTTCTGTAGCAACTCATGCCCAGAACTTTTAAGTTGACTTTCACCCTACTCTATTTTGCTCAAGAAATTACTCAAGTTCTAATAAGAATAAGATAATTTAGTGTTAAGAAATGAATGTGCCTATTTCCACTTACTAGATTATAAACTCTGAGAAGGCAAGACCCCTT
TCTCTTCAAGAAAATTAGACATACCAAGGGAACATTTCATGCAAAGATGGGCTTGATAAAAGACAGAAATGGTATGGACCTAACAGAAGCAGAAGATATTAAGAAAAGGTGGCAAGAATACACAGAACTGTACAAAAAAGACCTTCATGACTAAGATAATCATGATGGTGTGATCTCTCAACTAGAGCCAGACATCCTGCAATGTG
AGCATCCTATCTAGCAAATAAAAAGGAGCTCTGAGGAGCTGTATGAAATGAAAGACTTTATTAGGCAGAAGGGAGTGGGAAGAGGAAAGTTATCTGGCAAAAGAAAAAAGTAGGTTGTGTTATTGCAAAGTTATTTTTCTTTAAGGTAGCAGGGGTCTACCCAGCAGATTACTTCACTACTGCTAATCAGATGGTTCCTGCATATA
TGAACATTATGTGACAAAATTAAATGTTATAAGCACCAGGAAAAATACATGGCTATTTTACATAATTTAAGCACGACTGACACTTAAGACTGAAGCCATAAAGAAAAGATTCATGGATTTGACTACATGAAAATATAAAGAGCTTCTGCAAGTCAGTAAGAAAAAGGTGAAAACCCCTAATAGAAAAATGATTAATGGATAAAAAC
CATTAATAATACAATATTTTTTAGACTTGATCCAAGAGATTAAAAAATGTGCTAAAGCCTTCAGCGGACAAAAGATGGATCAGAATTCTCTTGACTATTTAAGAAATACATATACAAGTGAATTCAATCCACAATAGAACTTATGTTTCCTCTATGATGATAAAAATGCTGAAAACAAGATACGGGGGGTAAATTTCCCTGGCTCT
CTTCAGTATTCTTGCCTGAGAAATCCCATGGACAGAGGAGCCTGGCAAGCTATAGTCTATGGGGTTGCAGAAGAGTTGGACATGACAGCGATTAAACAAAAAGAAATTGTTTGGTTATAAAGAGGTTAAAAACAGACACAATATTATCACAGTAGAAACACTGCAAAACACAGCAAAATAATGTACTCTTTAGAGAAAGTCCAACT
GGTTTGTTTGTGAACATGTACCTCTCTCCCTTATTCTGAGTATTCAGCACAGATAATTCATCATTTACCATTAGGCCCCAAACTTGTTAACTGTTCTCTAAAGAAACTGAATGGATTCTGCCAACAAAAGGCAGGATGTATGCATTAGGGCTACCAACTATAACTGTAAAGTCTGCAGACTGGCCGAGTTGCCTAACCAAGGGGAA
AGTCCTGGGGTCAAGTCTGGCCTCTGGCTTTTCCTCTTTTCCTTTCTTGGTGCTAAGTGAAGGAGGCAATGAGGGATGAGCATGGTTGTTCAGGTTACAAAAGAAATGTCTTATTTTTAGGAACCTATAATCCCCTCGGGCAAAATTTTGGGAGAGCTGAAAGGAGGAAGGGTCTAGGAGTGTGGAGACCTAGGGATTAGTTTAGC
GCAGAAGCCTGAGGATCTCCTCCTTAGAAGCTTCCATTAAGGGTTCCAACTGGCTTCCATATGTGCATGACTCCAATCACATTCTTTCAAATTCTCAGGAAAGAAAGTTTGATTGGCTGTTACCAAGGAATTTCAATCTTTGATGCAATCATCTTTAGCAAGGAGATGACTAGAACCAGGGAAATGCTGTAAGCTAGAAAGCCTCC
TTTACAAATAGCTGTGAAAAGCAGAGAAGCAAAAAGAAAAGGAGAAAAGGAAAGATATTCCGATTTGAATGCAGAGTTCCAAAGAATAGCAAGGAGAGATAAGAAAGCCTTCCTCAGCGATCAATGCAAAGCAATAGAGGAAAACAACAGAATGGGAAAGACTAGAGATCTCTTCAAGAAAACTGGAGACACCAAGGGAACATTTC
TTGATAGAGAAATAAAAAGCTTTTCAAACAAGCAAACGTTAAGAGAATTCAGTACCACCAAACCAGCTTTACAACAAATGTTAAAGGGACTTATACAGTCAAGAAATACAAAAGAAGAAAAAAGATCTACAAAATCAACCCCAAACAATTAAGAAAATGGCAATAGGAACATATATATCAATAATTACCTTATATGTAAATAGATG
CTTTGGTGCTTCACACATATCAACTTGTTTAATCCTCACAATAACCCTACTATTATTATCCCCATATTAAAGATGAGGAAACTCAGGCTAAAAAGAAATCAAGAAAATTGCCTGAATTTATCAACTGATAAATTGGACTAATTTCAATTTAGTTCAAACTAATGTAGTCTGCAGATACGCAATTTTTTTAAAAAACAGAAAATTTG
TGTCAGTTGGCTTCCCCAGACTAACCTCTCTGAGGGCTGTTATTATCACCCTCCGTTTTCTTGCTTATAGACACTTCACAGTCGTGACCAGAGGATCTGCAAGAAATACCTAGATATTTATGAAAATCATTATAACTTAACTGGATTATACTAGATTTAAACTTTATAATCCTGTCTAAGAACATGTTAAATGAATTTGGGAAGTA
TGCAGATAACTAATGGCAATGCAAAATGATTCTGGTTTGTAAGCATGCACATTTTGTCCTGGCTGGTAGAGGTTCCATTGATTTTCCTCACTCACTGTGGAAGAAACTCGTTTTATGTCTACTTGCATATTTATTTCAGTACTCCTAATTATAAATGTGTTCCTTTGTTCTTCCAACTGGTTGTAAAGTCTCGCTAGTTTCCTCAT
GCTCTTGAACTGCGATGTCAGAGAAGACTCTTGAGAGTCCCTTGGACTGCAAGGAGATCCAACCAGTCCATTCTGAAGATCAGCCCTGGGATTTCTTTGGAAGAAATGATGCTAAAGCTGAAACTCCAGTACTTTGGCCACCTCATGCGAAGAGTTGACTCATTGGAAAAGACTCTGATGCTGGGAGGGATTGGGGGCAGGAGGAG
CTCCACCAGAAAATTACTAGAACTAATCAATGATTATAGTAAAGTTGCAGGATATAAAATCAACACACAGAAATCCCTTGCATTCCTATACACTAATAATAAGAAAATAGAAAGAGAAATTAAGGAAACAATTCCATTCACCATTGCAACGAAAAGAATAAAATACTTAGGAATATATCTACCTAAAGAAACTAAAGGCCTATATA
GTTCTAAAGAATAGCAAGGAGAGATAAGAAAGCCTTCCTCAGCAATCAATGCAAAGAAATAGTGGAAAACAATAGAATAGGAAAGACTAGAGATCTCTACAAGAAAATAAGAGATACCAAGGGAACATTTCATGCAAAGATGGGCTTGATAAAGGACAGAAATGGTATGGACCTAACAGAAACAGCAGATATTAGGAAGAGGTGGC
AAGAGACACAGATGTATAGAACAGTGTTTTGGACTCTGTGGGAGAGGGAGAGGGTGGGATGATTTGGGAGAATGGCATTGAAACATGTATAATATCATATAAGAAACAAATCGCCAGTCCAGGTTCGATGCAGGATACAGGATGCTCTGGGCTGGTGCACTGGGATGACCCAGAGGGATGGTATGGGGAGGGAGGTGGGAGGGGGT
TTTGGTCATATCTTACCTTCTGTGAACCTTAATTTCTTCATTGTGAAATAGCATGATTGGACATAATTTCTAAGGTCACTTCCAGTTTTAAGATCAGGTGAAGAAACTGAGTGATCTCTTGCATTTTTCACCTCTGTCAGTAACACCATGCGTTTCACTGAAATTCCGTTAAAGAAAAGTAGAGGGATTTCAGAAAGAGCAAATAT
TATGGAATAAACAAATTACAGAGCACCCAGTCTGGACAGAGAGAGCCCACACTGTCTCACATTTTACCTGTGGACAGCGAAGATCTGACCCAGATGCTTAAAGAAAGGGGGTGATTAAAACTGCCAGGGGACGGGGCAGGACTCTCTAAGCTTGTAGGGGATCTCTGAGTGTGGTTACGAGATACAGGGAAAACCCATGCCAGATG
CAATGGAATAGTCCTCAGCCATAAGAAGCATGAAATAATGCCATTTGCAGCAACATGGATGGATCTAGAAATTATCACACTAACTGATACATGTCAGAAAAAGAAAGACATATACTATACAATATCACTTACATGTGGAATATTAACTATGATACAAACACAATATTCTCTTTTCTACAAAACAGAAACAGACTCAGAAACACAGA
AGTTGGATATGGTGGCAACTGAGACAGGAGAGCACTGTAGTTTGATAGGGAAAGGAAAGAACATTCCAGATGAGGGAGATTGAGGGAAGAATAGTCAGAAAAGAAAGTGGGAGAAATATGAGGAGGGTGGGGTAGAGTGAGCATACAAAATTTGAGTATCTAGTGTTTGTAGTGTTTCACTTTTCACTTTCATGAATTGGAGGAGG
TATAATAGGCTCCAGTTTCACCCACCTCATTAGAACTGATTCAAATGTATTCTTTTTAATGGCTGAGGACAGGAAAAGGTCAGTTTTCATTCCAATCCCAAAGAAAGGCAATGCCAAAGAATGCACAAACTACTGCACAGTTGCACTCATCTCACACGCTAGTAAAGTAATGCTCAAAATTCTCCAAGCCAGGCTTCAGCAATATG
GTACCTTATTTTTAACAAAGGAGACAAGAATATATAATGGGGAAAAGATTGCCTTTTCAATAAGTGGTGCTGGGAAAACTAGACTGCTACATGTAAAAGAAAGAAATTAGAACACTTCCTAACACCATGTACAATTATAAACTCAAAATGGATTAAAGACCTAAATGTAAGATCAGAGACTATAAAATTCATAGAGGAAAATATAG
CCAGGCTTAAAATACGAGTTGGTTTTCATTAATTGCATTTCTTTTTGGTAAAAAAGCAAGAGACAATAATTGTTTAAAAAAAAAAAAAACAGCAGAAGATAAGAAAAATAAGTTGGCTGAATAATCCAGAGGAGTGAAGGGATACTAAGAAAGTTTGGACAGGAAAAGTGGGGTCCTCAGCAGGATACTGATTGAAAGAATAAAGT
CCATTTGTAATTAATCATGTAGTTGTAGGAAAGTATTATTATCTAAAATTTGATAAGATGTGAAACATTGAATACATGCCATAAGTGACATAAATTATGAAAGAAAATTTAATTTTCAGAAACAGTGGAAGTGTTAAAGATCTTTGTTATTAAAAGGGAAACAAAAAATTAAAATACAGATAATGAGCAGCTTGTCTTAGAGTTTT
GACCACCAGGGAACTCCACCACTGTCATACACATTCGTTCACTCTTTCCTCAAGCATCTCTAAAAGTTGGCAAAACAGTCTGAGTTTTGTTTTGCACATCAAGAAAGAGCAAAACTCAGAGAAATAAAGCCAAGAGCTTCTTCCCACAGCCAAGACCTGTTGGTCTAGGACTCAAACGCAAAGCGCTGCCGCTTAGCTCAGGGCTC
TATTGACTATGTAAAAGCCTTTGACTGTGGAAAATTCTGAAAGAGATGGGAATACCAGACCACCTGATCTGCCTTTTGAGAAACCTATATGCAGGTTAGGAAGAAACAGTTAGAACTGGACAGGGAACAACAGACTGGTTCCAAATAGGAAAAGAAGTACGTCAAGGCTGTATATTGTCACCCTGCTTATTTAACTTATATGCAGA
CATATTCAAAAGCAGAGACATTACTTTGCCAACAAAAGTCCATCTAGTCAAGGCTATGGTTTTTCCAGTAGTCATGTATGGATGTGAGAGTTGGACTGTGAAGAAAGCTGAGCACTGAAGAATTGATGCTTTTGAACTGTGGTGTTGGAGAAGACTCTTGAGAGTCCCTTGGACTGCAAGGAGATCCAACCAGTCCATTCTGAAGG
TGGTGAGAAAAAAGATTACTTATTTTTGATGAAGATATTTGCCTCTGATACCTGCAATAGGCTATTAAAATAATAATCTTTGAAACATAAGACATGTTCCAAGAAATAACTTTCCAGAAGGAGCAGGCATAAACCAGAACAAAAAGCTAATAAATTTCTCCTTTCCCTTTCCTCTTACTCATTGCACTGTTCCATTATCTCTCATC
ATCTGTAATAGATATACACACAGAAAAAAAGAAAAAGGAATCCAAACTTAACAGTAAATATAACCATCAAATATAAGAGAACAGAGCAAAAGAAGAAAGGAAGAAAAAAACTACAAAACAACCTCATAAAGAATTTTTAAAAGGCAATAAGAACATACATTAAAATTCAACATATGTTGAAATTAGTTTCAATGTAAATGAGCTAA
CTCTAGCTGGAGGGAGCAACACCCACACCGATAACAGGGCGGCAGCGTAGAAGAGCAACCACAGGCTACGCTGAACAAGGAAGGAGTGAAAAAGGTACAAAAGAAATGTTGAAAACTGACGGCAAGCTCCTAATGTGTGAGGCATGCACGACAGTGACAACAGGGGTCGGCTGGGGACAGTCAGCCTCTAATCAAAACACTGCGTT
ATCATTATTATCTTCTTTTAAAATGCACATATTTGACAGCATAATGACACATTTTTGTACTTTGCATTTGTCGTACATGCTCAGTGTAGTCTATGTTTAGAAGAAAAAATGATTTTTTGTACTATTTCTTTTTCTGCAGTAGATAATACATATGTACAGTAAAAGCTCAGAATATACAGAAAAGCATCAAGAGCAAATAAAAGCCA
AGGAAACAATGGAAACAGTGACAGACTTTATTTTGGAGGGCTCCAAAATCACTGCAGATGGTGACTCTAGCCATGAAATTAAAAGACACTTGCTCCTTGGAAGAAAAGCTATGACCAATCTAGACAACATATTAAAAAGCAGAGATATTACTTTGCTGACAAAGATCTGTCTAGTGAAAGGTATGGTTTTTACAGTGGTCATGTAT
TGGAAATAGAAAATGAATTATTGAAATTTAAAAACCAACTGATAGATTTCTAGTCAGGGTATAAAAAGATGCAAGAGACATTCATTCATATGAAAATAATAAGAAATCTTAAAGGAGATAAAATATTTTTTATTTTTTTGTATTCCATTTTAACTCCTCTTATGAATTTTTCTGACAAAAATAAATGTAGCTTTCCCCAGTATAAC
AGGAGAGTACGCAGGTCCAATACCTGGTCAAAGAACTAAGATCCCACAAGCTGCAAAGCAAATAAGCCAGCATGGCACAACTAGAGAGCCCAAAGGCCACAAGAAACATCCCCTGTGGCGCAACTAAGATCTGACACACACAAATAAATAGGTAAATATTTTTTAAAGCTGTGGAAATACGTAATATTAAGGCTTTTTAATATGTA
AATCCTGTCCTGTTGGTCTTAGGCTGACTCATTCAGAGGTCTAGAAGAATCCAACTCTGCCAGCCTTAAGAGCCCACTTCTGCCTGATGGCACCCATCTCAAGAAACAACACATACTCGATTCGGTAGCCAGCTTTGTGCAGCTCTCAGCACAGGGTAGGTGTCTGACGAATGTTGATACAAGAACCCGTTACTGTTCTGCTCCGT
CCAGAGTATATAGGGGCAAATTACCGAGGTTGGGGATTTGATTTAAATACTTCAATCAAAAGGGAAAAGAAAAACAGGAGACAAAAAAGAGACAGGAAGAAAGAAAAATGAATTTAAGTGAAGCAAGTGGGTAAAACCTTAACTACTGAATCTGGGTGATAAGAATATGAGGGTTCACGACTATTCTTTTTACCTTCTATGGCATT
TCATGTTCGTAGACTAGACATGGTTGATGAAAAACTCTCCATGCTAGTTGTATAATGATAGAATAGTCAAAAACTGAAACGTAGTAAGAACAAAGACTGAAAGAAAGTGAACAGACTAGCCAAGGGCTTTGGGACAATATAAAAGGCATAACATACATGTAATGGAAATACCAGGAGAAAAAAGAAAAGAAAAAGCATTTGAAACA
ACCCCCTCCTTTGCAGGACTTTTTAAATCTAATATTTGTGTTTCTTGGTAAAATTGAGGGTAGGGCTGTAGGAGAATAAACAGCTGAAGAGAGAAAAAGGAAGAAAGATGAGGAAGGGAGAGAATCTAGGATAGCAGTTTTTATAGGCGAAGAAACTGAGGTTTAGGGAAGTTGTGATTTGGCATCTAGGTTCACATAGCTAGTGG
GGAAAATTCTTTTTCATGTCAAGAAGCATAAAAGTGTTAAAGTCACTTCAACCATGGACCCCGCTCATGAGACTTCATAGAAAGAAAATAACTCAAGTAAAAGAAAAAAGCTATAGGTCTGGTGATAGCTGCTGTTTTATTACTCATGTGGGAGTGAAGAGTTGGAAGCCCCCTGAATGTTCAGCAGCAGGAAATAGCCACATTAT
AGTTAGATACTTTAAAATGGCTGCCGTTAATTTTATGCCCTTACTGATCTGGCTCTCAAGCAATCAATAGTAGTTTTCCCATAAAATATTTGATATTGAAAAGAAAAACAAAGTTCTTTCTCTGACATAATTGAATAACAAAACTACATCACTCATTCCCACACTGGAATTGTGTGTGTGTATGGGCTCAGTCATGTCTGACTCTT
CGGAAATATTTTGCCTCTCTGGAGTCACCCTGCATGCCTTTATTTTTGCCTTTGCTGAAAAGAGCAATAATATAATGTTTAGAAAAGAACACTTGCAAAGAAGAAAGACTTGGAACCAACCACCGTCTTCCTGAGTTGTTGACAGCTGCTATTCAGTGGAACCTCAGTGGAGACAAAGAGAGACTGCAGCATTGTTTTGACACGAA
ATAATATAGGTTTAAAATGATATATCTTGGCTTAGTGAAATAGTTAAAGGGATAATGAGAGAACTTTTTGTTGATTTGTGTCTTCTAATAATATTTAGCAAAGAAAGCCAGTGTAAACTGGAGCAAAAAAATACACTAATGAAAATAGCTGAGCTGAAACATTTGCATAGTAATTTACTATGCACATAAGATGATTGGCTCTGAAC
AAGAGATTGTTCATCATGAACTCCAGTTTCTTTGGGATCATTTCATTGTTCTTTGTTACAAATAATTATCCTTCAAACTCAGTACACATCAACATGAAAAAAGAAAAAAAAAAAAACTTGTCTAATCAAGTTAAAGCAAGCATCTATGACAATTTCCATGACAGATGTTTTACAGAAGCATTCTATAAAAAAAAAAAAAAAAGCTG
AGTTAAGCCAGAGAGTCGCAACTAGAGAGCAGCAACAAAGACCCAGCACAGCCAAAAATAAAAATAATAAATAAATAAATAAATAAAGTAAAGAAGCTTGAAGAAAAAGGGCAGAGGGATATATTTGAAGTACCTCGTGGAAGTGGCATGGCTATAAGAACACGTGACTTTATACGTAGCTCTGTTATTTTTATTTATTTAGATTT
TGGTAGACAAGCTACACACCAGGACAAAATGTTTACAAAAGACATATCTGATAATTGTTACGGTAAATATACAAAGAATTCTTAAAACTCAACAGTAAGAAAGAAAACAAACCCAATTTAAAAATGGACCAAAGACCTTAACAGATACCTTGCCAAGGAAGGTATCCAGATGGCAGTAAGTACAGGAAAAGATACTTCATAAATGA
CTTACAAATAGCTGTGAAAAGAAGAGAAGTGAAAGGCAAAGGAGAAAAGGAAAGATATAAACATCTGAATGCAGAGTTCCAAAGAATAGCAAGAAGAGACAAGAAAGCCTTCCTCAGTGATCAATGCAAAGAAATAGAGGAAAACAACAGAATGGGAAAGACTAGAGATCTCTTCAAGAAAATCAGAGATACCAAAGGAACATTTC
CACACACACACACACACACAAAAACCCCAAATGACCCTCTCATGCCACACTTACATTGCTATAATAAAAAAAATAAAGCTATAAGGAATGGAAAGAAAGAAAGAAACATGTACTGGCTTTTTTTTTTTTTTTAAATACTATGACTGTCTACTTAGAAAACAAAATTTCAGTTTGGATATTGTATATAAAAAAAACGGTCAATACAA
GCTTTATTGACTACACCAAAGCCTTTGACTGTGTGGATTACAATAAACTGTGGAAAATTCTGAAAGAGATGGGCATACCAGACCACCTGACCAGCCTCCTAAGAAATCTGTATGCAGATCAAGAAGCAACACTTAGAAGTAGACATGGAACAACAGATTGGTTCCAAATCAGGAAAGGAGTACATTAAGGCTGTATATTGTCACCC
CACATTAAAAAGCAGAGACATTACTTTGCCAACAAAGGATCATCTAGTCAAAGCAATGGTTTTTGTAGTAGTCATGTATGGATGTTAGAGTTGGACTATAAAGAAAGCTGAGTGCCAAGGAATTGATGCTTTTGAACTGTGGTGTTGGAGAAGACTTTTGAGAGTCCCTTGGACTGCAAGGACATCCAAGTAGTCCATCCTAAAGG
GGTGTCAGTGACACCTAAGTTTCACTCTTTCCTCTCTCTTTTCCTTTGTTGTGCTAGAGAGACGAGTGCTAAAATTTAAAAAACCCTTCCCATGCCTTGCAAGAAAACATAATGTGCGTTGTTAAAACACACTTATCCCTTGAAATACTGTAATTCACTGGGTGGGCATTTCATTAAAGCAACAATTTTTGGCGAAGTGGTGGTTG
GGGAGTCAAGTCTCATCGGGGAGAAAGACACGGGTGGAACTGCTATGAGCAGAATAAAGTGGTAATAAAGGCTACATAGAGCTCCAGAGAAGCCCATCAGAAGAAACGCTCCATTGAGCCTGTGGGCACAGGAGAGCCCGACAGAAGGGAGATGTTTCATCTGGGTCTTGAAGACTGAGAAGTTGTTTAAGAGGGAGAGACGGGGG
CTGATCAAAGATGCTTCAACCTCTCTTTGGACATACCTGAAGCCTCTATTCTGAGTTCTCTGGTATTAAGAGACAAGTAAGTTTTACTAATAAAAAGTGAAAGAAAGTGAAAGTCGCTCATTTATGGCTGATTCTTTGATACCCCACAGTCCATGGAATTCCCCAGGCCAGAATATTGGAGTGGGTAGCTTATCCCTTCTCCAGCG
GGTAGACTGAAAAGAGCAGTCACTGCTTGTAGACATAAATATGAGACTCAACAGTATTGATATAGAATTACATATAGACCAGGGTGAGATAAACATCAGAAAGAAAAGACAGAAGAGGTCCCAGGATTGAACTGTGAGTTATTGCAGCATTAGGGGTCCCATGATGAGGAAGAGTCAGCAAGGAAAGATCAGGAAGAACTGCCAGT
AGAGACTGAAAGAGGGTAATCAGAAGAAAATAGTAAAAAATTGGTGAAGCTAATTAACATATATTGATTTGAGATATGCCTGAGTGCCAGAATATGTCAAAAGAAAGTGCTGAAAACATACCATTGAAGAAAATGAGTCCTGATGAACTGAAATGTGCCATCAGAAAAGTCATCAAGGTGTGATCCAACAATTCATACTTGGAAGT
CCAGAGCAAATGACCCATGAACACCCCCTTCTCTATTAAGTCTAGCAACAGTTTCAAGAATGAAGGCACAAGTAGACTTTGACAAACAGAACACAGCACCAAGAAAGAAATCATGGCCACAGGTGTCCCCTTGAAGGGTGTCACCACACAACTGTGAGCAGAATAGCCATCGTTGACTCCCTGCTTCTCCTGGTTCACTGGCCACA
CCAACCCAGGTCTCCTGCATTGCAGGCAGATTATTTATCAGCTGAGTCACCAGGGAAGCATATGCTATGTTGCAAATTATCTAAAATATTCATGTAGAAAAAGAAAGGATATATAAAATGTTGTTTTTCTTAGTATGATAAGGACAGATGATTTTTTTTTGCTTCTCTGCATTTTCTATGACAAGACATTTAAAAACAATATGTAA
GACAGAGAGAAGACAGATGGAGGGACGGGCGGGCGGACAGGCAGGCAGGCAGGCAGGAAAAATAAAGAAAGAAAGAAAGAAAGAAAGAAAGAAAGAAAGAAAGAAAGAAAGAAAGTAATGAAAGGACCTACCGTTCCACCTGTTGCTTTCCAGATACAAAGGGAAAAACAAAGGACCGAAAAGGACACGAGGTTTAAAATGGGAAT
CCTGAGTATTGTGACTTGATTGGGGTTTCCTTTATGTGTTACGGCAGTTAATCAAAAGCTATGAAATGAGTATGCAAGAGTTTATGATCTAAAGGAGCCTAAGAAAATATTTTATTTTAGTTTGAGAGGGGAAAAGTATAACTCCACTCTTTCTGAGAGTATTTTAAAGTCACTTCTGAAGCATTGTGATGGCTTTGTCTAACATT
CATCATAAGACAATAATAAGCCCACTTAAATCACCATGGGTTATGCCTTTTCTAGTATGGCTTCAGTTTGATGACATAAGAGAATGAAAAGAAAGAAAAGAAGAAACCTCAGTGAATGCCCCTGTTGTGTGAATCCCAAGTGAACAACATATACATCCAGCTGGCTATAGCGTCAATGAAATTGTTCAAAGAAATACGTAACTGCT
GCATTCCTATACACTAATAATGAGAATAGAGAAATTAAGGAAACAATTCCATTCACCATTAGAACAAAAAGAATAAAATACTTAGGAATATATCTACCTAAAGAAACAAAAGACCTATATATAGAAAACTATAAAACACTGGTGAAAGAAATCAAAGAGGACACTAATAGATGGAGAAATATACCATGTTCATGGATCAGAAGAAT
TGTGATTCCCATTAATGCTAGGACACACATCCCAAAAGAAAGGTTTGAAAAGAAAGATATAAGAAAAGAAAATCAGTAAACCAGGAGAGAAAAAAAAAAAAAGAAAATTGTGTTTGTTCTGCAATGATCACGAAGTATTTTTAAGATACGAAAAGTGAGAAAAGGTTTCCATTTACTTATGTATGTCTTTTCATTTATAGAATTTG
GATTTTGGAGCCAAAAAAAAATAAAGTCTGCCACTGTTTCCTCATCTATTTGCCATGAATAGAGGAAAACAATAGAATGGGAAAGACTATAGATCTCTTCAAGAAAATTACAGATACCAAGGGAACAATTTCATGCAAAGATGGGCTTGATAAAGGACAGAAATGGTATGGACCTAACAGAAGCAGAAAATATTAAGAAGAGGTGG
TGAACTGAAGTTTTCATTTCCATGGAATAAACACCCAAGAGTATTATTGCTAGGATTATATGGTAAGATTAGTTTAATTCTGCTTTTGTTTTTTTTTTCTAAGAAATTTAAAAACTACTTTCCAGACTGGATGCACCATTTTACATTCATTCCTATAAGCAATGGATGCTGCTGCTGCTCACTCGTGTCTGACACTTTGAGACCCT
ACTCTGAGAATAAATATTAAAGGAAAGTAATTTCTCACCACTTATGAGTCTCTGTCAGTGAGTTCTCCTCTGCTTCTTGGTCAATTTTAGCTGAAAATGCAAGAAAAGAAATAGATGAGATATGATAAATGGTTATACCATCTCAAACAAAACATATCAAATAATATGAAATATATCATAATACATTAATGCTAATGTACTCCACC
CAGAAATAAATAAATAAATTTTTTTTTTATGGGTAGATATTATAATTTAATTCAGATAATACAGAACTTCTTATGGTTTTTAAAAGAATTTCTTGAAACAAAGAAAGAAAGGGACTTTCCTGGTGGTCCAGTGGCTAAGATTCTGTGCTCCCACTGCAGGGGGCCCAGGTTTGATCCCTGGTTGGGGAACTAAAGATCCCACATGT
TTCTGAAACTCTTAAAAAACTCAAGAGGATGAACACAGAGAAGTCATTTGGTGAAGGGAAAATTACCCCAATATAAAAAACAGACAAAAACACTAGCAAAAAGAAATTAAAGGCAAATATCTCTGTGGAATATCCCTGTGGAATAATTCTCAACAGAATATTAGCAAAAAGAAAGCAACAACACATAAGAAAGATGAAATACCAAG
AATTAGGTGCTAGGTTTGTTTTGGACACACAAACATTCACGCTTGTGTGCACACACACATTTTTTTTTTTTTTTTTAACAATGTCTTCAAAGTACTTGCAAAGAAAAATGCAATGATTGGGACCATGGTGAGGTCCCAGTTCTCTGGTTGCCTGGAATGGCATTCATGATAAAATTAAGCATAAACCTAAACCTTGGACTGGGGAA
ATACAGATTCACAGATACTTGTATTCAAATGTTCAGTTTTATTCATAAAAGTCCAAAACTTCAGAACAACCCAAATGGGCTATCAGTTGATGAATGGATAAAGAAACTAGTATATCCACGATGGAATAGTACTTGGCAATTAAAAAGAACAAAGTATTGGTACATGCTGTAACATGGATTAATCTCAAAATCATTATGCTAGGAGA
GGGGCCTTTTGGGTTCCTACCAGCTTGAAAATCTTGAAATCTACAGCAAGGAGATTTTTTAGTATCCCCTTTCTTTACCATGTTGTTTATTTTCCTTTTTAAGAAATAAAATGTATAAATGAATAATTCAAGCTTCAAACATAGAAATGGGTAATTCAGCCTAGATATTTGCAGCATCTATCTTTGCAAGTTTAAAGGTACTTTAG
TTAATCCCAGTTTTCTTCTTTGTTTGCCTGCTCAAAATGGCTTGGATTTATCCTCTGTTAACAAGATCACTTGCCAACATTCCCCAGCAAGCTGGAAAATAAGAAAATGGGCAGTCTCTCTGTAACTCTTGCTTCCCTGGGACCTTCCCACCAGACTTGAAACAATGGATTCCACAGAAAGGAAAGGACAGCATTTCTCCAAAGGA
CATTTATACTTTTAAGGAAGTATTATTTCCATGAAGAAAATCTGTTCCTAGGGTTTTTTTTATTTTAAAAAGAGGATCTATGACTAACATTAAGTTATTTAAGAAATCCAAGACAATTAGTATCAGGCATGTAATCCTGAGGTCTACAATTGATTCCTACTGGTCCCTACATTGATGTAATGCTTATATCAATGCACATAGAAGCT
TCTTCACTTTACATCCAAAACATCTACATAACTTTTTATATCAGCTTAAATAATGATTGTTAAATTGCCGTGAGGATCCTAAAGCATTAAGAACTGTACGAAGAAAAATTCAGTGCTTCCTTCCTTTATATACTCAAAACCTAGCTACTAGCATTCTCAAAATTCATTTTCCAACCTTTTTATAAAATTGAAAGCCAGCACATGGC
TAAGACCAATGTCCAGTGTTAATTCTGCTCAGCTGGAGCTGCGAATGGGTGATTTTTATCTTCATCATCATTTTTTCCTAAATTGTAGACAGAAAAGGCCAAGAAAAGTACTTTCATCAGGAAAAAAAAAAGCATTTTTAAAATAGAGTCCTACTCCCTCAGGAATCTAGAGCCCAGTTTCTTTGACTGATTCTGCTGCTCAGGCA
AAATTAAAGTGAAAATTTCATTGAAAAATTTTTATATTGAAATTTTTAAAAAATCAAGTGACAGACTGGATAAATACAAGATATATAGTTACTGTTCTTAAAGAAAAAAAAAATTTCTGAGAAATTAAAAAGGAAAATGACTCAATAGAATACTGAGGAAAGAACAGGCATAAGTACTTCACTTCGGTGGAAATCAAAAGGATCAA
CTGTTATAGAAATACAAGATAAAACTGCAATGGCATAATGTCTAAAATAAAATGACAAACACCAAATAATAGTGAGGCCCTGGAGCATCATAAGTATCAAAAGAAACATAACTGTGGTATGTAACTTTGTGCAAACACTTCTTGGCAATATTTACACATCCCACGATTCAGCATTTCCACTCTGAAAGGTTATATCTAACCATATG
AAAAGATGATGCAATGAAAGTGCTGCACTCATTATGCCAGCCAATTTAGAAAACAGCAGTGGCCACAGGACTGGAAAAGGTAGTTCTCATTCCAAACCCTAAGAAAGGCAATGCCAAAGAATGCTCAAACTACCACACAATTGTACTCATCTCACATGCTAGCAAAGTAATGTTCAAAATTATCCAAGCCAGGCTTTAGTAATACA
GACCCTGGGGACAGGTTGAAGCTGCCTGGGAAGATGTCAGAAGACACCATCCTTATCACCAGGCCCTGGACATGACACCAGACTACACAGTTGGCTTCTGAAGAAACAGGCCCTCCCATGCTACTACGGTCAAAACGGCTGCAGGACTGGGGCCAGGGTTGGTGGGAGGGGGGCTAGGGCTAAGCCAGGATCAAAAAGAGATGTGC
CAGTCTTAGATTTATTTTTTTAATTTTAATATTGAAACTCCCAACCTTTTATATTCAGTATTACTATGCCATTTTACTTTACCTAAATTTCCTTTATGTGAAGAAATGAATGGATTTTGCTTTAAATCCTCAACAAAGCTCTCTACATGAGATAATGCCATCTCCATTTTTATTATATTAATATTTATTACATTCGGTTGAATTTC
ACCATTAATCTTTTTTGAAAATATTACGTACATTTATCATAATATTTTTTCACCAGCCTTAACTTTTATAATCCATTTAGGTTAACTGGTGTGTAGTCTCAAGAAAAGAACCTTCATAATGGTTTTTAAACTATTTAAACATTAGCTATTTGGGAACCTACATTTCTAGCAATATACATAAAACTCATGATAGTGCTGACATAGAA
AATACTCCCCTGGGGCTGGAGCATCCAGGGAGTGGGGACATAGTAAAGGAATGGAGTGCTTAAGAAGGAGCAAAGCAAAAGTCCTCTTCTTAAAAATAAAAAGAAAGCCCCAAACTGCCCTCCCAACAAGGCTGAGTTATAGCACCAGTAAGCAGGGACTAAATAATAGTTAGCAGCAGTGACGACCTGGCCCACACATTCTGCAA
AATTTATTCCAGGTTTTATCTCTAAACAATTAAGCCACTTTAAACATTAAGGTACTTGTCTATGGATGAATTATAGCTTCATTCATGTTTGGCAGAGTCAAAGAAATGAATTTAATGTTATATATATCAGGATTTATTTATTAGCTTTACTCTTTTCCATTGGTCTAAATGTCTATCTTGATGCCAGTACCACACACATATGGTGA
TCAAAAAACTAAGATCATTAAGTAGAAGGGGAAAAACTGGAAACAGTTACAGATTTTATTTTATTAGACTCCAAAATCACTGAGGTTGATGACTGTGGCCAAGAAATTAAAGATGCTTGCTCCTTGGAAGGAGAAATATGACAAACCTAGACAGCACATTAAAAAGCAGAGACATTACTTTGCCAACAAAGTTCCATATAGTCAAA
TGAGAGCCTGAGCCATCCCTGAAATAACTTCCCACCTGATTGTCCCCAAGCAAAAATGCAGACTTGTGTGGGCAAATCTTCCCTGTTTCAAGAAAAAGAGAAGAAACTGGGCTTTCATGTTGAATCTCCAGTTTTAAATATTGCCCATGACTCTACCACTTTTAAAGTACTCTACAGGCCAAACAAAACATCTCTGTAGGCCGTTT
CTAAGCTAATAGCAACGCATGTCAAATTGTGTTTAGACAGATCGAGGGGCTGGGAATGGAGGGTATATTTGTCTCCGGAAACGTGCCCATGGAAGGATAAAAGAAAGGCGCCCAGATATCCGCAGCCCATGCAGAACGCAGACGGCCCAGTCCCTGGGGCTCCCGGCATAGGGACTCCCTAGAAAGAGGCAAAACCACAGGCTGGG
TAAATATATTCATTCAGAAGATAGAAAATATGGAAACACTTTTCAGTGACTTCAGATAAATATATCTTTGATATTTACAACTTGATAATATATGTTAAGAAAGAAAATTATACTCCTATCTCTTATACACATAAATGCAAAAAATCCTATACAGATATTAGGAAAGCAAATCCAGGAATCTATAACATTTGTGGAGAAATAAGTTA
GTTTCAAAGAATAGCAAGGAGAGATAAGAAAGCCTTCCTCAGCGATCAGTGTAAAGAAATAGAGGAAAACAACAGAATGGGAAAGACTAGAGAGCTCTTCAAGAAAATTAGAGATACCAAGGCAACATTTCATGCAAAGATGGGCTTGATAAAGGACAGAAATGGTATGGACCTAACAGAAGCAGAAGATATTAAGTAGAGGTGGC
TGGCCATGACATTTGAAAAAAATGTACATTCCAGAGGGAAAGTTACCATGAGAAGGATAAAGCAAGCACTGTTCAGACTACTCTTGAGAAGTGTTTTCTGAAGAAATAAAACACTTTCCATTCTCCATATTTCTAATGTAGTCAATTACAGCATGCTAAACCAATATTATGCAGATGACACCACCCTTATGGCAGAAAGTGAAAAG
TTCAATGCCCTGTTCCAGGAAGCTGCTACAAATCAGTTGCACCTGAAATGAAACTGATTTACCATCCTGGGTTAGTTGATAAGCTAAGTTATGCTTTTGTAAGAAAAAAATATGAACCCCCCAAACCTCAGTGGTTTAATTCGTGTACATGTCCAACACTGGTTAGTTCTATTCCAGTTGGTCACTTAGTAGCCCCAGGTAACTAC
GGTGGTAACGTTTGTGCAAGTCATTTAGCTGTGGGTCTGGACTAGAGAAGGTAAGGGTAGAAATATGAAGAGATGTGGCCAAGAGTTTGAATCATCAGAAAAGAAATAATCCATCTGTCTTGGACGATTCTTGGAGATACACTGGATTGGGAACCTTACAACAGAGACCAACATATAGGAAGGATATTGGTCCCTAATCTTTGATC
TGTGTGTCATCCATACAGGTACAGAAAATGGAGATGTGGGCTCCTAAATCACTGAGGACGGTGACTGCAGCCACAAAATTAAAAGGCACTTGCTCCTTGGAAGAAAATCCATGACAAACCTAGACAGTGTATTAAAAAGCAGAGACATCACTTTACCAACAAAAGTCTGTACAGTCAAACCTATGGTTTTTCCAGTAGTCGTATAT
GATTTTTCACCATTATTCAAAAATCAAAGAAAACAATTAAAGATAATCTATGTAGAGATAAAGGAAGAAGAGAATTTTTAAGATACTAAGGAGTACCTAAAAGAAAAATGTGGAGGAGTTCCTGGTGGTCTACTGGTTAGGATTCAGGGCTTTCATTGCTGTGGCCCAGGTTTAATCCCTGGATGGGAAACAGATTCTGAAAGCTG
ATAAGAGTTTAATATATAGTATTCACTATTTCTTATTACTGCTAGTGTTGCTATAATGATCATTGTCAATACTACCTGTAATTGTGATAGGGACAGAGTAAAGAAACAAAGTAGGTGATTAAATAGTTAATCCCACTGCTGCTGCTGCTGCTAAGTCGCTTCAGTCCTGTCCGACTCTGTGCGACCCCAGAGACGGCAACCCACCA
GAATGGGCTGTGGGGTCATATGCTTATGCCTGGGCAGATCTCAGAGCATCGCTGTGGCTTGTGACAGGCAGACGGTGCGGCCAAAAGCATCATGCTAGCCAAGAAAGCATCAAGAGAGAAAAGCATATCCACAGGTCAGAGGACATGCAGGGAGTGTGAGCCTACACCAGCTGGCTGGGGGTGGGGAGCAGGACTGGACAGGACCC
AATTACAGGCACCTTATAATCACCTCTAGGCTGAAAGAAGGTGGAGGGCATGTAACAATGGACTCACTTTTTAATAAAAGATGAACTAAGTCTGTTCCCCAAGAAAGTGATTTGCTGAAAGACAACCTATACATTCTCTATTCCAATGCTGTAAAGCAGAACTGTGTCATAGAACGACCATAAATGGTGCAAGGAAGGCTGAAAAC
CAGTAGCTTGCATCATTTCAAAGAGTCTATTCCTAAGATGCTGTTTAACTTGCTAAGTAAAATAATGAATATGGAAGTAAACACACAGAAAATAAAAATGAAGAAAAAAAAGAGAAAGGCAAAGAGAGAAAGAAAGAGAAAAATAAGTAATGTGGTATAAATATCTGGAAAGACAAATCTCTTCTTGTTTTAGGCATTAAGATCTC
TATTGGGTCCTTGCTCTGTTTATACAGATTTATTTGGCTCAGTCAAGCTATTTTATGCCTCTTTAATCCTTTTGCATGGCATAAAAATAAATAAAGCAAGAAGAAATAGCCCCATCCTACTTAAAAGCCCTCATTCCTCCTGTTTTCAAAGCCTCAACAAATCATCAAGCAATGAGCTGGGACTGAAGGTGAATTGTGTGTGCTGA
GGCCTGGCGTGCTGCGGCTCATGGGGTCACAGAGTCAGACACAACTCAGTGACTGAACTGAACTGAGTTCCCTGATTAGTAAAATCAAGGGGAAAAAAAAAAGAAAAAACCCTTCAGGGCTTCAGGGCTTCTCTTAGATAAAACACCAACTTGGAAACTTTTCATGGGGAAAGATAGAGGGCAGGAGGAGAAGGGGATGACAGAGG
AGTATTACTATGGCTATTCATCGCACTACCTCACGGTAGTTTCCTGTTTTCAAACCATACACTGAGGATGGCCAGCTCTAACCCGTCTCCTCTGAGAGTAAAGAAAGGACCAGCTCAGATCGCGGGAAGAAGCCGATCCTCGTGACGTCACCCAAAGTGGAAGCGCAATTCCCGAGTGGGGCGCAGAAGCCTTCCGCGCATGAGCA
AGACCAATAAAAGACAAAAAACCCCTTAGTGATTGATTCTGGTAAAGAAAGTGAAAATGAAACTCACGGTGCTGAAAAATGCTCCTTTGCTTCTGGATTGAAGAAACATTTCATGAAAATTAGGAGACTCCACAGGTGTAACTGTTGAACATAATAGCCTGCAAAAAAGTTAGGGAAATAACAGAATTAATTTTTGACTGGCCAAA
AGCATAGCCCTGAGCTTCAATATACAGGCTGCCCAAAGTCACTCCAAACCCACTAACGTCTCATAACTTATTACTGGACACTTCATTGCACTCCAGAGAGAAGAAATCCAGCTCCACCCACCAGAATACTGACTTCCCTAACCAGGAAACCGTGACAAGCCATCCGTACAACCCCACTCACAGAGAGGAAACTCCACAATAAAGAG
CTGCCAGCAAGCAGAGCAGGATGTCAAGAGCTATTGCTGGGGCCCTGGAACCTGCTCCCCAGGGCTCACAGTCCCCCATCCCTAGGTGCCTGAGCAGGAGAAGAAATGGTCCCAGCAAAGCCAAGGTTGGAGCAGGATGCCTTAGAAGCTGAGATTCGAGAAGGTCTGTCACCCCCAGGAAGTCCCATCATCTTTAAAGAATAAAG
ACAGTCAACTGGGAGTTTAGGTAAATGTTCTCTGGTTAATCCTGGGTTTATTGTAATGTAATTTATTTCTCTTACCTTGTTGCATTTCCTAGAACCTCCAAAGAAATGAGAAGTTATAAGAACGGACATCCTTGTCTTGATCTTGATCTTAGGGGGAAAACATTGAGCCTTCCACCACTAACTGTAATACGAACAGTAGCTTTATC
AGAAATTAAAGCATAATTTGTCACATATTCCATATTAAAGTGTTTAATTTGGAAATGATTGTGAGTTTAAATAATTCAACCTTTAAATAGGATTTTTTGGAAGAAACCAATAGACCATGAGAAATATTTAGACATTTAGACCAAGCAACCTTGAAACTTTTTTCTCTTACACAGACTCTTCTGTCAGTCCATGCAAATTAAAAGGT
TGTTTTGATTACTATAGCTTTGTAGAATAGTTTGAAGTCTGAGATCATGATATTTCCAGCCTTGTTCTTCTTTCTTAAGATTGTTTTGGCTATTTAGCCAAAGAAAATTAAAACACTAATTTGGAAAGATATAGCACCCCAATTTTCATTGCATCATATTTACAATAGTCAAGATATGGACCCAGCCTGTGAATGGATAGGAAGGA
TATTCTCTCATCTATTATATCTGTTAATATCTATTCATTTAATATCTTGCATTTAAATTATTGTATGTCTTTCTGATGCTTGTTTTTAGTGGAAAGAGTTAAGAAAAATTTCACACAGTATTGCAAAAATTCAGATTGTTTTCTGCTACTTGCTATATGACATTGAACAAGCTGTGTTTTTCTTTATCCTTATAATAAGCACAATA
TTATTTCAACTAATTTACATTCAATAGCTCTAGGATTATACGCTCCATAAATAAATGTTGGGTAGAAGAGAAAGTGGAGAAGAAAGAGAAAAGGGACGAGAAGAAAAGGAAGAAGACAATGAGGATGAAGAAAATGCATCCAGAACAAGAAAGGAGGGTAGGAGGGAAAGAAGAAAGGAGAGACAGAGGGAGGGAGGAGAAAATGT
AATAGGGGAAGCATGGTCTCTACTCCAATAGTCAAAATAACAGAAACACCCACTAAGTGAACCTCATGTTTGTTGTTCTTTTTGTTTGTTTGTAACAGGGAAGAAAGAGAGAAAGTTACTTCTGGCTTTGCATATATTCAAAACTCAAATTTTGATTATTTTTAACTATTGAGTATCTCTACAAAATAAATATCAACCAAAGCGTG
TAATTGAATAATGCTAATAACAAGTAGAGAGTAAAATAATGCCATTTGCAGCTACATGAATGGACCTGGAGATTATCATACTAAGTAAAGGAAGTCAGACAAGAAAGACAAATACCATCTGATATCATTCACAGGACGTCCCTGCAGTTCAGACAGTAAGAATCTGCCTGCAATGCAGGAGACCTGGGTTCAATCCCTGGGTCGGG
GGGAGGAAAAAAAAAAAAGAACCTGACATGACCAGAGAGCCACTCCCCAATCTAGAGCTCATGTCAGTCCCTCTTTTTTCAGTTTCATCAACTGGATCCAAAGAAAAGATGAGGGCAGCAAGAATAAAGTGACCACCTCTTCAGGGTCTCTCCTCACAGCCGTCTGCAGGCACAGGAGGGCAAGACCCAGGGGGGCAGCACTGCCC
GTAGCCTTCCAGGCTCCTCCATCCATGGGATTTGCCAGGCAAGAGTACTGGAGTGGGTTGCCATTGCCTTCTCAAAAATACTTAGGAATATATCTACCTAAAGAAACTAAAGACCTATATATAGAAAACTATAAAACAGTGGTGAAATAAATCAAAGAGGACACTGATATATGGAGAAATATACCATGTTCATGGATCAGAAGAAT
GGGACATAATATAAAAGGGAAGGAAATGAGCAAAGGATGACTTTAGGATAATGGAAGAATAGGAGATGGAAATGAGTTAATAATCTCTGGGAAGAATGAGAAGAAATGAATAGCAGGTATATTAATACAAGGAAATGATAAAGAAGAAAATTTTTAGAGGGAAGAAAAGAGTTTGCACAAATCACAGCCAGAGAGAAATCAAGAGG
TTACATGCTAGTAAAGTAATGCTCAAAATTCTCCAAGCCAGGCTTCAGCAATATGTGAATCATGAACTTCCACATGTTCAAGCTGGTTTTAGAAAAGGCAAAGAAACCAGAGATCAAATGGCCAACATCCACTGGATCATGGAAAAAGCAAGAGAGTTCCAGAAAAACATATATTTCTGCTTTATTGACTATGCCAAAGCCTTTGT
TACCCCACCCAGGACCTTGACTGGGCTGCCAGTGGGAGTGGTCAGCTGTGGATTGTCCCAGCTTTTTCTTGCTACATAGGTTTTTACAAATTGATGAGAAAAGAAATACCCCCATGTATATAGTGACCCAGGGCTTCCCAGGTGGCTCAGTGGTAAGGAATCCTCCTACCAATGTTGGAGCTGCAGGAGCTGCAAGTTTGATCCCT
TGGTTAACAAGACTTAAAACGGGGAAAAGGAGGTGGCTTTCTGCAACTTTAGTTTTGAAATGCCAAGCTAGTGGCCAGTGTTTTAATATTGGCAGACAGCAAGAAATGTTTTGGAAATTTAGCACTTCAAAATTACTTGGTCAAACGTTCAAAATAAATTACCTAGTAATGACTAGTCTTGTTAAAACTACCACCACCCAAATATT
CTTATCAGTTTAAATTACTGACCTACACAATCATATTCAATAAAATGCTGCCAGGAATGGGGAGAGTAACAGTGAGATAATCCATCCCCCTTGTAAAAAAAAGAAAAAAAAAAAAGGCTGAATCAGAGAAAGCATCAGAGAAAAATCAGAAATGATAGCTTTCATTACTGGTCTTGAGTTCTGCTGGGCATGCATCTATATCCTAT
AAGGGTGAGGATTTACATAATGTCATGTAAGAACTAAGAGTTCCCAGACTTGATTCTGTCAAAACTAACCAGCAACACAGGCTAAAACCACTTACACTCTAAGAAATTTTAACATTAAAAATAAAAGCACAGACTACACCAAGAATCATTTCTTTGTATATATTAATAAATAAGCATTAGAGAAGCCAAGTAAGTCATGCACAAAG
AGAAGGAGAGAATGTCCTTTCTCAGCCCTTCTTTTCAACATTGTACTGGGAGTTCTTGCTGGTTCAATAAGACAAGAAAAAAGAAAGTGTATGTAATGAAAAGAAAGAAATGAAGTTATCTTTATTCACAGATGACATGATTGTCTAAACCCCAACAAATATACCAAAAACTTCTGGATAAAAAAAAGTGACAAAGCAAAGTCACA
AGTTTGAATACAACGCCTGCTCTTTTCTTGTGATAATGAAAGTAGTTCACTCCTGAGAAGAGTTTTTCAAGAAAGTGCAGATGCATGCATCTCTTTCTTAAAGAAACCTATAATTCCAGGAGAATCATTTAGTTATCTGAAAGACTTAAAGTGCTCTCCCTCAAAAAATTCTCAAATCTTCTCTGACTTTTATTCTAACAAATATG
CCCCCAATCCCTCCCAGCATCAGAGTCTTTGCCAATGAGTCAACTCTTCGCATGAGGTAGCCAAAGTACTGGAGTTTCAGTTTTAGCATCATTCCTTCCAAAGAAATCCCAGGGCTGATCTCCTTTAGGATGGACTGGTTGGATCTCCTTGCAGTCCAAGGGACTCTCAAGAGTCTTCTCCAACACCACAGTTCAAAAGCATCAGT
TTTTTTTGAGCTTCATGTTTTTATGCCTTATCTAAGAAATCATTATGTGATGTAGGTCACTAAGATATAAGTGTAAAGCTTACACCTATACACATTTTGGAAGAAAATACAGACAAAATTTTGTGACCTGGATTTCCTTTGCCTTTCAAGATACTAATAGTCAGAAAAATTAGGAGACAGTATTAGTAATACAAAATCTTTATACA
ATCCCCAAGAAAACGATGTGCAAAAAGGCAAATGGTTGTCTGAGGAGGCCTTACAAATAGCCATGAAGAGAAGAGAAGCAAAAGGCAAAGAAGAAAAGAAAAGAAAAGATATATCCATCTGACTGCAGAATTCCAAAGAACAGCAAGGAGAAAAAAAAAAAAAGAGAGAGAAATGCAAGGAGCGATAATAAGTATCTTCTTATGTG
ATATTTCTTCCTCTTATAAGGATACACCAAAAAGCATTTGACTCCGTTATTTCACAGCTTTTCATGAACAGAAATCAGTCCTGTTCTCCCTTTGCAGCTCAAGAAATCATTACATGAATTCTCCAAAGGTTAGAGGGTACAATATCTAGATAATGTCTTCCTGTGACACATTTGCACACACACTATCTGGGCTTATGGACATCTTC
AGGACACACTTGCCCCAAAGTTTACATTTTTGTGTAGAATGAATATATAAGTGACTTTAGATACTATTAAATAAAAGAAAAGTCTTGACTGAGAAAGTGTAAGAAATGAGACAGCCACTTTTCTGTTGCTTTGAGGAGAAAATCCCTCTCTTTTGATACAAAGAGGGAATAGCTACAAATACTTACATAATATCTATCAGGTACCA
CCAGGGAACATTAACTGACAGAAGCTCATCAAATGCCTCCGTATCTACACTGAAACCAAGCACCAAACAAGGGCCAATAAGTTCCAGGGCAAGACATACCAAGAAAATTCTCCAGCAACACAGGAACACAGCCCTGAGCTCCAATATACAGACTGCCCAAAGTCACCCCAAAACCATAGACATTGCATAACTCATCACTGGACACT
CCCAGGGGGAACCCCTAGAGCATACAGCATGAGTGATGAAAGGGGAGTGCACAGCTAGGATGAACAAGACACCTCCTACAGAGGCCACTTCTCCAAGGTCAAGAAACAAAACCTACCCCATACATAAAAATACATACAGCTCAAACAAGGGTGGCAGAAGAGTATGTTCCAGATGAAGGAATAAGATAGAGCGTCAGAAAAGAACT
TTCTCCTGTTTGAAAAAACACACTAATCACAAATTCTAATTGAATCTTGTCCTTCATGGGTCAAAATGTATCTTTGTACTTAGTCGAGAAGTTCCGAAGGAAGAAACCTTCATTAGCTTCTCCTTCTGAGCATATAAATAAAGTAGCTAAACTGAGCTGCACATAGTAAACCTCCTCTAATCTTAGGAAAGGAGAGCATAAGGCAA
CCTATATAGATTTTTTACATGCTCTCACAAAACCTATAAATAAGTACAAAACAGGTTATTTGTGAGGTGTCCACCTATTCACTTCCTGATATTCTATGCAAAGAAAAAGAGGGAATTAGTATGGAAGCCTTCTCCTCCTACGCTCATTAAATTTTCTTTATGGCCAAATCCCAGAAAATCACTCCTGGGTGAATGATATAAACCTC
ATAAGAGACTATTATGAACAACTCTATGGAAATAAAATGGATAACCTGGAAGAAATGGACAGATTGTTTGAAAAGTTCAATCTTCTAAGACTGAACCTGGAAGAAATAGAAATTATGAACAATCTAATTACAAGCACTGAAATTGAAGCTGTCATCAAAAATCTCCCAAAAAACAAAAGCCCAAGACCAGATAACTTCACAGGAGA
GAGACAATCAATCAGTCAATTAATACATTCCAAGCACTACCAGCCTAATGCTCTATAAATTCAATCAGAACATTAAGTTTCTAAAGCTTACCAAAGTCTCAAGAAAGTCCCTTTTCATAGTGAAAATGTGCTATTTTTAAGACCATGTGTCAGGCCACAGACCTGAGAAGCTCACTATGAACCCTCTGAGATGAACATTACTCACA
ATGTATGATCCAGGAAATACTTAAACTGCAAATATGACACTGGAATGTAAAGATAATACTTTCAAATTAACATTATTCTAAAAATGGCTTCCAGACAAGGAAGAAATGAAGAAGCACACAAAATAATATATAAAAAAAACAAATTCTGGGACATATTGAAGGCAGAAGGAGGCAAAACCCTAAGTTTAATAGATTCTGACCTTTTT
CAGCAATACATGAACTGTGAAATTCCAGATGTTCAAGCTGGATTGAGAAAAGGCAGAGGAACCAGAGATCAAATTGCCAACATCTGCTTGATCATGGAAAAAGAAAGAGAGTTCCAGAAAAAAAAAACCTATTTCTGCTTTACTGACTATGCCAAAGCCTTTGGCTGTGTGGATCACAACAAACTGTGGAAAATTCTGAAAGAGAT
TATGCTTATTCAAACTAGTTCTTCTCATACGCCTTTGGCTGTGGTATCATGAGAAACACTATTGATAGAAGATTCCCATGCTATTTGCATTCTTTAAAAAAAGAAATATATTGCCCATACAAAATTTCAACTAAAGTATCATGTTTTACAAGCATCATAAGCATTTATAGGCAATTTGAATTATCTTGTTTATTCAAATGTCCAAA
TGTGGGCTCCCTCTGTCTTTATTTTCAGAGATTTTTGGTCTTAACATATTTCTTCAAAGTAATATATATATAAAATAGCATCAATAGTCAAAGATGTATAAAGAAAATATTAAGTACCTCTTCCGCCCACATCCATCACTACCCTCTGCCCAGGATGCTCAGTGTTACAGACTTCCACATCTTTCCTTTGTGCTGGTTTCACCACC
GCCCATGCTCCACAATAAGAGAAGCCTGCATACTGCAACAAAGACCCAGTGCAGCCATAAATAAATAAAATAGTCATAATCAAATTTCTTAAAAAAAAGAAAGAAATGAGATTGGTAATACATCTAGAGTCTGACAATACCAGTTGCTGATTGCTGGCAAGAAAGCAGGGTAAGTGGCAGTCTTATGCACAGCTCCACCATCTAGC
TTGAAAAAGAGATTTATATTGTTCATAAATGCATTATTATATATTCATATAATATATCCATTGTAAACAAAGAACAATAGCACAAAAATCTTGCTGGTGTAAGAAAGAAATTATTTGGATTTTGGTCTACTTCCTTTCACGTAGTTTATGTTTTGTTTTCATTTATCTGTTGATCATTGGAAAATTGAAGAGATTTTTTTTTAATT
CAGGACAGAGATGATGGGAGAATAAAAGAGATGAAACACAAACTGGCAAAATTTAAGGAAGATATAGAAGTAAAATTATATCACAAGGGGGAGGAATCACAAGAAATACAAGGGAAAATACACACTGTGGAAAATATAGCATAAAACATATGGGATAGAAAAGAAAAAAAAAAAGCAAAATGGGAGGAGATCAATTTGGCAGAGTA
AAGACCATCTCTGATCTTGAATCAATCATTTCATGATTACTGAGCATTCCCGAGATTGCCTGAGTTCCATCTCACTTCTGTTCCTCACCAGTACATTCTTAAGAAAGTGATTTAACATCTCAGCACCTCTTCTGGGAAAAAAAAAAATTGAGATAACAGGAGTAACTTTCATTGGTTATTCAGTTCAGTTCAGTCACTTAGGCATG
GAGAGAAACTAAAAATTGAAAATGTAAATTTAATTGGGATTCTGATAATTTAATAAGATGATTAGAGATGTGAAAGCTCAGCTCACAAGACACCTGAGAAAAGAAATTTTCAAATTTTAAAGGTTTTCTCCAAAATGTTCGTATTATACATATATTCGATCTAAACAATAAAGATTTCCAGTTAGAGAGGCAGATATTAATAAAAT
CGCGCACGCACACACAGACCGCACACACACACCGCGGCCCAGGCTTCTTCCCTGACTCCCACGGCCCAGACCATCTGCCGGCCCCCAAGACTTGGGCCGTAAGAAACTCTGAGACTGTCCAGCTTTGGGCTGCCGTCGCCACAACCATACACACACACACACACACACACACACACACACACACACACTGAGAAATACACAGACAC
TAGGTATAAATCTAAAAAAAAAATATATACTACATACATACACACACAAATATCTAATATATATATAAAATATGTGAGAAAAATGATGAAACACTAATGAAAGAAATAAAAAATCTCAACATGAATGGAGAGATATTTTATGTTCATGGATAAGAACTCTCAATATTGTAGAGCTGTCAGGGTTTCCAACTTGATATTAGATTCAA
GCATCAGCAGAAAAGACAAAAGCATTTCTAAACCACCCATCACATTAACACCAATACGTGAGGTCTTTATGTGGTATTTTTGAAAAACATTTTTATATCCAAGAAAGTTTAAACAGAATTCAAATCTACTTTGGGTTTTATTTTTTTATTTTGAATTTTGATTAAGAATGTTTTCTGCAGAAAGAACAATGCTCAGTTTCTCTGCT
CAAGATTTGATTTAACGGCTTTAGCAAATACAAAGAAAAACTGAGGGTACAAACATAAGAAAACTTTTTGAATTTTGCAATAGATTTCGAGTCTATAGGGAAGAAATTTACTTACAGAGTTCTCCACTAGATACGTAAGTTGCCCACTAACTAAGCTGCTGCTGCTGCTGCCAAGTCGCGTCAGTCGTGTCCGACTCTGTGCGACC
TGCCTAGGAAAGAACTTTGAGCGTGGGAGGCATGATAGCTGGTGCCTGGTGATTTCCCAGAAGCCTGGACACAGGCCCTTTCTTTCTCTGAGGGCCAACAAAGAAACTAATCAGGTGTAGTGGCTCTCAGTATAGCCACAGAGCTGTATCCATGCATTCATCCAAAATGTATCGAGCAGCTATAGTGTACTGTACAAGGGTCAGAT
CACACGGGGCTAAACTGCATTTTTCAACTCCAAATACAGAAGTATTTCAGTTGTTTAAATAAATGAATAGTAAGTAGGGAGACATGGAGTGGTTAGAAAGAAGAAATAGGAGATTATTGAATCCTGAAAAAGATAAGTTAGAAACAAGATTTCAGACACAAATGTATAAATTGCAAATGTAAATATTCCAGACACAATCTCCGTTA
AGTTCCCCAACCAGGGATTCTGTGCCCCCCTGCAGTGGAAGAACAGAGTCTTAACTGCTGGACCACCAAGGAAGTCCCAATATATTATATTTTAAATAAAAAGAAAAGATTCTTTGGACTATCAGGCAAAAAAGACCAAATCATTTATAAGTAAAAATAATAAGATCATAATTAGACTTTACAACAGGAACATTTTGTGCCATGAA
GTATGGGGAACGTGGGTATACCTGTGGCGGATTCATTTCGATATTTGGCAAAACAAATACAATATTGTAAAGTTTAAAAATAAAATAAAATTTTAAAAAAAAGAAAAAAAATATGAAAACAAATGTCATGGAAGATGTGACAGATAACAGGAAAGGTAATTAATAGTATATGCAATCTTAAAATATTGTAGCTTCTTGAACAGGAA
AGATGATGCTGTGAAAGTGCTGCACTCAATATGCCAGCAAATTTGGAAAACTCAGCAGTGGCCACAGGACTGGAAAAGGTCAGTTTTCATTCCAGTCCCAAAGAAAGGCAATGCCAAAGAATGCTCAAACTACCGCACAATTGCACTCATCTCACACACTAGTAAAGTAACACTCAAAATTCTCCAAGCCAGGCTTCAGCAATATG
TGAAAAAATACAATCTTCCAAGAGTGAATCAGGAAGAAATATAAAATTGGAACAGACCAATTACTAGTAATGAAATTGAATCAGTTACCCCCAAACTCCCAAGAAACCGAAGCCCAAGACCAGACAGCTCCCAGGTAAATTTTACCAAACATATAAAGACTCGATACCTATCCATCTCAAACTACTGCAAAAAACTGAAGAGGAAG
CACTTGGGCAGCAGGCTGGCCACAGGCTCTTTAGGTTTAGCTGCTTGGATTCTCCAGTGGATAAAATCATTTAGAATAATTTATTTAACAAATTAAAATGAAGAAAACATGCTTGCATACATTACCCCATACATAATACTAAAAAAGTTAAGAATCACAGAACTCTGCAGTGGAAGGGGCCTCACCGATTAAGTTACCCCACCCCT
AGGAATATAAATGAAACCTGAGTAGTCATGAGGAATTAGTGTCATGGTAATGCGTGAGCATTGCTCTTGATTTTTCATATGCTTTAAATTTTCCACAATAAAGAAAACTTGAAGTAATAAAACATATCAAAAAATGGAAGATACATCTGTTCTTTGGTAGAAGCTTTAGTATTATTGTAAGAATGCCATTCTATACCCTAAAAGCT
TACCCTCTTTGCCCACCTCCCCACTTTGCGCTCGGACACACCCCTAAAGCGCGCTGTCGTCTCAAAGCGACCACCGAATCTCTGCTGCAAACTTGCTTTGAAGAAAGTTCGAGCTCCGTCTGCTGTGGAATTTGCTTTCAATTTTCGCCCCGGGCGGACTCGGCCCCGGCGGGTTTCCGAAGCACCGGCAGAAGGTGGGGGCTGCC
ATCTTTGTAACTTTGCCCTGCACCAGCTCCTCTGGTGAGCCCTGCAACCAGGCCCCCGCATGCTCAGCACAGGCCAATAGATGTCTCATGCAAAACAAGAAAGAAAAGGACAATTCTCACTGATTTTTGGGGGGAAGACACAGTTGTTTCTTTGGGGCACTTTAGACTTTTCGGCCAGTGGGTCCCTTGGTAGTAATCTCTAATGG
GGGAAACAGTAGAAAGAGTGGCTGACTTTATTTTTTGGGCTCCAAAATCACTGCAGATGGTGATTCCAGCCATGAAATTAAAAGACACTTACTCCTTGGAAAGAAAGTTATGACCAACCTGGATAGCATATTAAAAAGCAGAGACATTACTTTGTCAACAAAAGTCCATCTAATCAAGGCTATGGTTTTTCCAATGGTCATGTATG
GACACAAATTAACAAAATCAGGTGAGATATCAATATAGGTCTCCCAGCCATTAAAAAGACAAGGGAATACTATGAACAACTTTTTAGTCATAAATTTGAGAAGAAATGGACTAACTCCTCAAAACCACCAACTATCAAAACTCATCTGAGATGAAAGACATCATTTGAATAGGTCTATAACTTTAAAAACTGCCAAAAAAGAAATT
CTTCTTAATGCATGTTCAGACCTCCCCTCCCTTCTTATCTGGGCAGGGTCTCTCAGAGATCATGAAAGGGCCAGGTCACTTCCATTTGAGAAACCCATCAAAGAAATGCCAAAACAAGGTTATAAACATAGTAGAATATTTAAGTCTTTACATTGAGAAATTTTAATTGCATGATAAAGATTTTCTTTTAAGACTGCCTTTTTTTC
CATTTGGGGGACTCTGGGAAGGAAGCTTGAGAAGCCATGTGGCCAAGCAGGCAATGTTTAAACCCTCACAGTTGGAAATGCAGGCCTATAAAAGCTCACCAAGAAAGAAAAGCCAAACCCATTTTCTATTACCCTAAATGTGAAATAGTTGCTGCTACTGAATAACAATAGCCAAGAAGAATAGAAACTACCTGCTGAATAGATTA
AAGAATGTACAAATAATCTCTAGAGCAACCATTTGAAAAAACTACTAATAACAAAGTAACAGGATAAAAACTGAAAAACAAAAAGTAGATTAAAGAAAGGAAGAAAGAGAGGAAAAAGAAACATAAAACAGGTGTTTAAATAGAAAACAAACAGTAAGATGATAAAAATTCACATGTATTGGTAATTATATTAAATGTTACAGAAT
ATTTATTAATGTTTAATTGAGGGGCAGCACTCATCTGTTACTCCTTGGCATATTAGCCCTGAGCACCTGTTTCCTGGGCTACAAGATGGAAACAGAATGAAAGAAAAGTAATTTCTACATCTATGAATAAATAAGCAAACAACCATTTACAGAGCAGTAAGAAATCTCCACACCTAAAGGCATCCTGCTAAACAGACTCAATTCCT
ATATTAAGTTTATGAGGAAACCTCATTATTTAACCATCTCATATTGCTAAGGTGACTGATTTTTACTAGCGATTTAACAGTGATGTGAATTGTTAGGACCAAGAAAATGATACGAGTTACTACAAAGCTAGTCACTTTGTTCGGGATGAGAGATTTTTGTTTTAAAATGCCAAGTGCAGAAGCAATATTCTGTAGCTGTTCACTTC
CAGCTCTCTGGGGACACATTTCAAACCCTAGTCCCTCCTGCAAAACCTTCTGCCCAGAGCTCAGTTAGGCCATCTGAGTAGCCCCGTGGAGCCAGAAGACAAGAAATGTAGCACAAGATAAACCATGATGGGGAAGGGTTCTCTTCACCCCTCCCAGTCTAGGCCCGAGTCTCTAGCCTCTCCACCCTAGACCCCAAAAGGTATCC
GAAGGAAATTTCCTCAATCTGATAAGGAGTATTTGTGTAAAACCAACAGCTAACATTACATTTAGTGGTGAAAAGCTGAATGTTTTCTCTTAATATTGGGAAGAAACTAAGGATTTCCATTCTCACCACTTCTACGGAGCATTGTACTGGAGGTACCAGCCAGTGCAAGCAGACAAGAGGAAAAGAAGGCATACAGATTGGAAAGG
TAAATAAGGAAGCTGCATCTAATTTGAAATGAGAGATAGAATCATGAATAAACCTCAGTCTAGTATATACCCTGTGGCTTGGTGGTTATGCAATGTTCAGAAGAAACCTATGCCAGACGTTTCTAGAGCAACAAGAAGACTGGTTTACGATTGTCTAAAGAAGCTGAACCACCCATTCCTCCCTGTCAGGTGGAAGGTAACGAAGA
AGGCCACTCTTCCCTGCCCCACCCCAGGGTGAGTTCCCAGGTAACCAAGGCCCATGGGCTAAAGAAGAGGAAGTCAGCAAAGGACAGAGGCCAAGGAAGGAAGAAAGAAACAGAGCTGCTGGGTAGACAGTTCTGGTGAGATCCCTTGGCCCTCCACTCTCAGGGGGGCGGGGGGGGTGGTTAAGTGCCCCAAATCCAAACCCACA
CCTGTATAGCAAATCCTGTCCCTTTTATAGCTGTCAAGTAAATGCTTACATTGAGAGGATTATATAGAGGAAAGTCACATTATGTCTTCTGCTAGTATGTAAGAAAAACATCTCAAAATTTAAAAAATTTTCTGTGTTATCTTCTGTTTTGTTTTATTTCTCAAAATTGTCTCATTTTTTCATTAATGTCTTGGTAGCAAGTGTTT
ATGGGGTCGCAGAGTTGGACACAGCTGAGCAACTGAACTGAAAGTTTATGCAAATGAGGTGACTTTTTAAATTAAAAAATGCTGTGTTAATTTCTGGTGAAAGAAAAGTGATTTGGTTCTTTTCATGTTCTTTTCCACTGTATAGTTTATTATAAGATATTGAATATAGTTCCCTGTGATGTATGGTAGAACCTTCTTGTCTATTT
TAGATACATGTATATGTATGGCTGAGTCTCTTCACTGTTCACCTGCAACTATCACACCATTGTTAATTGGGTTTACCCCAGTAAAAAATAAAAGGCTAAAAAGAAAATTTAAGACTACAGAGGATAATCCACTGTAGACAATAAGAAACTGATATTTTAACATAAAAACATATACTGTGCAAAGAAACTCTTACAGCTCAGCAGTA
GTAATTGTAGTCATCTTTGTACCTCACTTCTATCTATCTGCATAATGAAGGACTTATTTAAGTATTAATTGTTTTAAAAGATTTAAATCTGGAATTTTGAAAGAAATTCCTATACTTTTACAAAGAGAGCAACAGTGTGTTTATAACCATAAGCTACAAATGATTACCATGTGTCTGAATCTTTTTAGAGTAAATTATCCATCAAT
TCTCAGATCCCTCAGAGAAATAAAGTCACAGGGCAAACTGCTCTTCCCTAATCTGAAGAGATAGGTGTGTAAGACAGAATCACAACTATTACCGTTAGAGAAGAAACAGACTAGAAGAAATCTCCAGGGGAACCAGTACAGGGGTAGGAAAGTCTGAACTGATGAACTGCCAGAGGCTCAGGGGAAAAATCTAATAAGAGTTGAAA
AGCATCGATGATATTTAGATAAAAAGAAGATGGTGTCAAACAACTACAATGAGAAACCTGCACACCACAGCTAGAAAGTAGACCCTGCTCACCACAACGAAAGAAATCTGGCAATGAAGACCCAGTACAGCCAAAAATAAATGAATAAATTTTTTTTTTTTTTTAAGAAAAAGGTGTCTTACTAGAATCGGCCTTGAGAGATTTAC
AAGGAATGTTTGCTCATGTCATTAAAAATTCCTCCACAAGATGCCCATACCCCATTACACAAGAGTAAAGAAAAACGTCTTCACAAAAAAAAAAAAAGAAAAGAAAAACATCTTCACAAATATGAATTAGTTAAACTGGGAATCCAGGCCTTGTGGTATGTTAAAATAATTTGCGAAGATTATTTATTTCAGTATTTATAATTGTA
CTCTAAAATGATCGTCATAAAGATGCTCCAAGACCTAAGGCAGATGTGGAGAAAGTCAAGACAATGTATGAACAAAAGGGAAACAGAAAGAAAACCTAGAAAGAAACCCAAAGTAAGTTCTGAAACTGAAAAGAACAGCAGCTGGTAAATTCACTAAATGGATTCAAAGATTTGAGCAGGTAGAATAGACAATCCCCAACTATAAA
ATCATAAGAGGATGTGAACAATTATATACCACAAAGTTAGATAACCTATAAGAAATGAATAAGTCCCTAGAAACACAACAACCTGAAAACCTCAATCAGGAAGAAATATAAATTTTAGATAGATCAAGAACAAATAAAGAAATTGAAACAGTAATTTTAAAAGCCCAACACAGAAAACTCCAAAAGTGGATGGCTTCACTGGTGAA
AATTAATTTGCATGCATTTGAGTAGAATCTGGTGTAAGGAAATACTGTTTTCTTGGAGTTCATGGGCTGTACACTTTAGCCTTAGAAATCAGAGGGTGATAAGAAATACTGATGTTTCATAATTAAAGGCCTGGTTGGAGTGTGCAGCCGTGCAGTCAGCCTTGTCTAGGTAATGTATTTTGGGAGGGAAGGCACTGGGGTTTTTC
CCCCCAATCCCTCCCACCATCAGAGTCTTTTCCAATGAGTCAACTCTTCGCATGAGATGGCCAAAGTACTGGAGTTTCAGCTTTAGCATCATTCCTTCCAAAGAAATCCCAGGGCTGATCTCCTTCAGAATGGACTGGTTGGATCTCCTTGCAGTCCAAGGGACTCTCAAGAGTCTTCTCCAAAACCAGGGTTCAAAAGCATCAAT
AGGGAAAGAGGCAAGTATTCTTTGGAACCATTTATTTGTTGCCTTATAATGTTATTCCAGTTATTTCAGTAGTCTCTGAACTTCCTATTCAGTTTATGCAAAGAAAGTGTCTTTTCTGTCTCCAAGGACCTTAGGACAGTACTACACACAGACTACAGAATTCACCACCATTTAATTAGGCTTGTATGAGATTTAGACCAGTTAGG
ACCCATGGATAGGAACAGGCAGGTTCTCTACCACTGAGCCACCAGGGGAGCTCCACCTTTCAAGCATTTTGCTAGAACTTCTGAAAAGGAGAACGTCCTCAAGAAAAATGTTTCCATTTGATATGAGATTTGCATGGATATGTCAGAGTGGATGGCCCACATTTTGGCCAATATCATCATCATAATAAATTGCTACCTACTTTGTG
AGCCAAAGATGGAGAAGCTCTATAGTCAGAAAAAACAAGACCGGAAGCTGACTGTGGCTCAGATCATGTACTGCTTATTGCCAAATTCAGACTTAAATAGAAGAAAGTAGGGAAAACCACTAGACCATTCAGGTACAACCTAAATCAAATCCCTTACGATTATACAGTGGAAGTGAGAAATAGATTCAAGGGATTAGATCTGATAG
AGCAACAAGAACTGGAGAGTGGCAAGAAACGAAGTAAGACAATACGTGATAGATAGGGTAGGAACTATTCAAATGCCTTTTACCGTCACTCAAAGTGAGAAAGAAAGTCTAGAAGGTTCTGGGCAGAAGATTAACATGAAACTTTGAAGAGACTCACTCTGGCTGCAGGGGAGGCTCAGATAGACTATTTAGAATGGAACTGGAAT
CATATTCAAAAGCAGAGACATTACTTTGCCAACAAAGGTCCGTCTAGTCAAGGCTATGGTTTTTCCTGTGGTCACGTATGGATGTGAGAGTTAGACTGTGAAGAAAGCTGAGCGCCGAAGAATTGATGCTTTTGAACTGTAGTGTTGGAGAAGACTCTTGAGAGTCCCTTGGACTGCAAGGAGATCCAACCAGTCCATACTGAAGG
CATCATAAAGAGGAAAGAGTTTGTTCTTTTTTGTTCCCAAGGGATAAACTGAACCAATAAATGAGACTGCGAGAGAGAGCTAGTTGGGTTCAACAGAAGGAAGAAATTCGGAACCATTTCTGTGGCCCCCAGAACAGGAGAGATTGGTTCTGGGTCCCGGAGTCTTGAAGGGCTCAAGCAGGAGACAGGTGCCAACATCTCAGGGA
TTGGAGGAGGGGAGGGGTGGAAAATTGAACTGAAATTTGGACTTCAGGCCACCTATTATTACTATGATCAATGAAGTAAAGGAAAATACCCTCACAATGAAAGAAATCTTAGCTGAACAGAAAACATAAAAAAGTCTAATGGAAACTTTAGAAATGAAGACTGTAACATTTGAAAATTACAAACTTAATGGGTGGTCTTAATATCA
GGGTTCAGGATGGGGAACACAGGTACACCCATGGCGGATTCATGTCAATGTATGCCAAAACCAATACAATATTGTAAAGTAATTAGCTCCAAAAAAAAAAAAGAAAATGGCGACCTTGACTATGGATGTGAGGATGTATTTCTAGACTGTCAGTTGTATCCCACTGATCTGTGTGTCTATCTTTGTGCCACTATCACGCTCGTTGA
TTTGCCATCTGATGATTCACTGAATATCACCTCCTCAAATCGCTTCTAAGCACTTATCCTGGGGAGTACACGTCTAATCTTCAAGATGATTTTAAAGAAAAAGAAACATATACTTTACAGGAAGAAAGTGAAGGAGATTCAGAAATCTTGTGGTCAGGACAATTGATGAATCCAATACAAAAGACACAATACTGTCTTTATCACTT
ATTCTCACATCTATTGCTCCTTGAATTAGCCTCAAATGTGTGGCACAATTCTGTGCATGGAGTGAGACTTTCACAAATCCAAGGTAGGAAGGGTAATAGAAAGAAAATAGCAAAGATGTTCCTATTAGGAAAAAGTCACTAAGCATTACATAACACACATACACACAGAGAACTCCTTCCTTATTTACCCTTGGTTTTGCTTTCTG
TACCTCAAGAAACAAGAAAAAAGTCAAATAAATAACCTACCTCTACACCTAAAGCACCTAGAAAAGGAAGAAATGAAGAACCCCAGGGTTAGTAGAAGGAAAGAAATCTTAAAAATTAGGGCAGAAATAAATGCAAAAGAAACAAAAGAGACCATAGCAAAAATCAACAAAGCCAAAAGCTGGTTCTTTGAGAGGATAAATAAAAT
CTACCCAAATCAAAAGTTGCCACCGGATTTAATTTTAAACCACAGAGCAATAACCAAGAGTGAGATGTTTCCCCAAATATGCTACTGTGCTTGCGCTAAAAAGAAAAGTAGGACATGAGGTAAACTGACAGCAGGCTAACTTAGAGAATCTGGAATAGGTGTCTAGGCAACCTAAGCAGCCAACCAAGTACATCTGTTTTGATGCA
TGGTGATAGAGAAAGCTTTCTGGCAAAAGCTGTGTCTAAGACAAGGAAGCTAAGTCAAATGGCAGGAAGGTTCAACTTGGTCCTACCAGACCAAGACAAAAAGAAATTCACCCTTCGGGGAACTTAAGTGTCATGTGTACCCACTGCCCGAAAAACAGGAATTACATAGTTCTTCAGATATTATACTTAGGCAAAGAGGAGAACCG
CATGGTTTGCATGCATAAAATATCTGAAAACTGCATATTGAAAAAAGGGTATTTCTCTACTTTTTTGCTCATGCTTACTAACTGTTTAAAAAAAGAAAGGAAGAAAGAAAATGAAAGAAAAAAAGAATTATACCAAAATGTGTTTGGCTTACTGTTACACTCTTTTTCTTCTCTCCCATCTGTTAATGACAAGGGGTCCTTCTCTA
AATTGATGCAGCGACTATGGAAAACAGTATTGAGGTTTTTAAAAACTAAAAATAGAGCTACCATATGACCCAGAAATCCCCCTCCTAGGTGTGTATCCAAAAGAAACCATAATTCAAAAAGATACATGCACCTCTATGTTCATAGAAGCACTCTTAACAGCAGCCAAGACATGGAAGCAACCTAAATGTCCATCCACAGATGAATG
ACGCCCCAGGCAATGGTACATTTGAGCCCTGGGTACTTAGAAGAATTTAGCAGGACAGTTTAAAATGTCCAGACTTGAAGGTGTCAGATTTCGTAAAGCGAAGAAATTTGGAACACATATGCGGACCTCAACGCTGGGACACTCTAAAGTTCTCTCAACTGTTCAGATTGTGTAAAGACAAAAGAGCAGATCTCCCGAGCTCCTCC
AAAAGAGGGCTCAGCGAGAAATTCTGAGAGTAATTACTATTTAAGATAAGCCTAGAAAATCTGGTCAAAAACAACTAAATAGAAATGGCCAGAAGGCTGAAAGAAAAACCAGCAGAGAGACATGGCTCCTGAGAGGCAGGGAAGTAGCAGCTGCTATAGACAGGCCAAGCGGAGCTCTTGGATTGGGGGAAGCAACAATTACCCCT
AAGATGATGCTGTGAAAGTGCTGCACTCAATATGCAGCAAATTTGGAAAACTCAGCAGTGGCCAGAGGACTGGAAAAGGTCAGTTTTCATTCCAATCCCAAAGAAAGGCAATGCCAAAGAATGCTCAGACTACCGCACAATTGCACTCATCTCACACGCTAGTAAAGTAATGCTCAAAATTCTCCAAGCCAGGCTTCAGCAATACG
AGGAGCTTCCATATTGTTCATAAAAAAGAGCAAAATAATGCCATTTGCAGCTACATGGATGGACCTAGAGATTATCATACTAAGTGAAGTAAGACAGAGAAAGAAATATATCATTTACATTTGGACTGTAATAAAAATGATACATGCATGCATGTATGCTCAGTCTTAAGCAACTCTTTGAAACTTCATGGACTGTAGCCTGCCAG
GTCCTGAGCTATGCAGCCCCCGTCCCCCACAATCTTTTCCTGCTGGAATTCTGTCTAGAAAGTTTAGAAGGGCAGGGTCATGGTAGTATACAAGCAAATTAAGAAAACAGGTATCTCACAAGCTTGATTAGATAATGAATTCCTATCAAAATTAATGACTTTCATTTCATAGCCATGAGATCATTACCAAGTTGGAAAAAAAGTAA
CGGGGGAAGGCTCACGTCACGTATAAAGTTAGATTAAACAAAAGGTAGATTAAAAACTTCAGTGTGAAAAGGAGTGCTTGGCACTTTGAGAAGAAAATCAAAGAAAACATAACCAGAGGATGGAGAAGAATTTCTTAAAAACTTCAGTAAAAAGCCACCATAAGCAAAATGAAAAGAAAACCACAGGCTAAGCTGTTTATAAGTCA
CATCAGCTAGCCAAAGTATTGGTGGCTCAGAGGTTAAAGCGTCTGCCTGCAAGGCGGGAGACCTGGGTTCGATCCCTGGGTTGGGAAGATCCCTTGGAGAAAGAAATGGCAACCCACTCCAGTATTCTTGCCTGGAGAATCCCATGGACCGAGGAGCCTGGTGGGCTACAGTCCACGGGGTTGCAAAGAGTCGGACACGACTGAGC
TATAGTCAACATTATAATATGCCTGTTTATTTAACAAGACTATAACAAATGCTTGTTATAGTCAACAAATGGTTCTGGGACACAGGATAACCATGTGCAAAAGAAAAGATGAACCCCCTACCTCATTCACATTATAATAAAAAAAAAAACTAACTCAGAAGGGATTAGAGATCTAAATATAAGAGCTAAAACTACAAAGCTTTTTG
CCAATAATCTCTGACTCCTAGTAGTCAATTATTCCCTTATATAATTCCTTCCCCTTGATTACAGTCTGAACCTAGGTACTCACTTTTAGGGGAAAAAAAAAAGAAAACAAAATTGATGGGCTGTCACTTCCAAAGTCAGGGTACGAAAAGGCTTTCCGCTCTCATTTTCTGAAGGAAGCAAGCGTCCCTGTTGTGAGCAGCTCTAT
TGTTTTAGAATATATAAAATGCTTTTCACTTAATTTGATGTTTTATATAAATTTTATCTGTATTTATAGTCATGACCTCAAATATCCCATAAAAATAGAGAAGAAAAATTAAGACTAAGGCAGCTGCATTCATATTTTTGGTGGATGTTCACACAGAAAGAAAATAGCTGCTTTTGCCCTGAGTCTCAGGCACCAAGTTGGTATCT
TACACATTTAAAAATATGAAGCAGTATGTTAATATTTGAAAGTCTCTTTCACGGTAAGATCACTTGTCTATTGTTTTACAATGGCAAGTTACAATACGAGAAGAAATTCAAATGTCAAAATCATGAACTTTCAGCTGGGTTCTTCTTGACAATTCCACTGGGAACAAATTTATTCAAATAAAATTGTCCAACAAGGCCATGAGGAT
CTGAAAGCATTCCTCCTAAGATCAGGAACAAGACAAGGGTGTCCACTTTCATGACTATTATTCAACATAGTTCTGGAAGTCCTAACTACAGCAATCAGAGAAGAAAAAGAAATAAAAGGAATCCAGATCAGAAAAGAAGAAATAAAGCTCTCACTGTTTGCAGATGCCATAATACTGTACATAGAAAACCCTAAAGATAGTATCAG
TTATTTAAAGCCTTTAAAAAAAAAAACAAGCTGTTTTCAAAGGCAGTTAAAGAAATGTAATCAATCGTACGGTGTCAAGTGACAGATGGAAAAGGAAACCAAGAAAGAACAGACATTGGAAACGTTCACAGGAAAATGTCACCACTGGAAGGAAGATAAACAATCACCTTCTCCAAAGCTTCTAGTCATTAAAAGGAAACTGAAGT
GTTGGATGAAGCACAGGCTACAACTTCCCTTTTCTCCTCAACACGTATAAAAATTTTTTAAATGTATTTATAAGCACATGCAAAAAAAAACAGAAAAGACAAGAAACAAAGCAATCACTGTAAATGACAGAGCCAGAAGGAACCCCACAATTGTAAGTGTGGGTTGGCGCATATTCATAAAAGGGACCAGGTCTGGAGCCCGGCAC
AGTAACTAAAGCACAAACTGGAAAACAAAACTAAAGGAAGATGCAAATTGGGGAATAAAGCAATGAAAATAAAACTAGCAAACATGTTGAGAGAAAAGGAAAGAAAGAAAAAGAAGAAAGAATAGATATGAAAAGTTAACTAAAGGTAGATAAAGAAGATTTACTCAAAATGCCAGCAAATTTGGAAAACTCAGCAGTGGCCACAG
GGGAAAAATCAAGTACCAAATAATTCATGTGAGTCATCACAGAGGTGAAAACATTGGTCAGTTTGAAACATTTATGAATGACTAAGTATCCATAAAATTTAAGAAAGACTACAATGCTGTCTTCCTAGTGGATGTGTCTGTGATTTATTGTTGCATTTTCAGAAAGTATAAATAAGCAAACAAATTTTATAATTATCTCCATTCCA
AGATGATGCTGTGCAAATGCTGCACTCAATACGTCAGTAAATGTGGAAGACTCAGCAGTGGCCACAGGACTGGAAAAGGTCAATTTTCATTCCAATCCCTAAGAAAGGCAATACCAAAGAACGCTCAAACTGCCGCACAATTGCACTCATCTCACATGCTAGCAAATTAATGCTCAAAATTCTCCAAGCCAGGCTTCAACAATACA
TTTTAAAACAGATTTTAGAAACTGCTTCTCTCTGCCTCTCCCTTTATATTTAGGAGATGTGTTACTCATGTTTCCACCTAATGCCTACTAGTAATGAACAAAGAAATCCTGTGGGCCTCCCTGAGCCTGCTGGGAGAATATGACACATCTTTTTTTTATAACTGAGGGAGGTAAAGTGAAAGGAGAATAAAAACCAAGGGACAACT
AAAAGTCAGAGAATAAAATTTATACATTAGTGTACATAAAAGTGCAACTCTTCTTTATGGCACACACCAAACAATTATGGCTAAAAAAAGTACAAACAGGAAGAAATATATGCAACTTATAAAACAAAGGGCTCTCGTCCATATAAAGAAAAAATAATTCTTTTGCAAGAATAAAGAATTCTTACAAATAAGGAAACGATCTAATG
ATGGGGTTGCAAAGAGTTGGACACGAAAAGTGACTAATACATTCACTTTTTCACTTTCACAGACAAACACAAGACTAATTTTGGATGTATTTTGAAATAAAAGAAATTTAAGTGTAAATTCAAGCTCAAAATTATTCCTATCAGCTGAACTTTGCTGATGTGAAGTAATAAAGTTACAGTCAAATTTAACTGGAAAATAAACTTAT
AGAGAATCTAAAGGCAGAGGAGAAAAGATATACCATTTGAATGCAGAGTTCCAAAGAATAGCAAGGAGAGATAAGAAAGCCTTCGTCAGTGATCAATGCAAAGAAATAGAGGAAAACAACAGAATGGGAAAGACTAGAGATCTCTTCAAGAAAATTAGAGATACCAAGGGAATATTTCATGCAAAGATGGGCACAATAAAGGACAG
TTTCTTGGAATGGCCTTATAAGCTGTCTGCTAAAATCCATGAAATAACGCCTCTTGGTATTTTAAGGGCGAAGTTCAATCTGTGGTTTTGTTCACAGACAAAGAAAATCTTCCTAGTTGCCTGGATAAATTATTCATTCTCCCAGTATCATGGGCTTGGTTTTTAAGCATCCTTAACACCAGAAATCATCTTAATACTCTGCAGCT
AAATGATACAGATTTTATGTTTTTATTTGTATCTATTTCTGGGGCCTATGTTCCTTAAGCTTCTGAATCATTGACCTCTGAAGGCCCTCAGCAGAATGTCAAGAAAGCAACATCATCTTGGGGCTCAAATAATTAATGAGTTTTATGAGATAAAAGAGGGATAAAACTATCCCAAGTGGGTACATGTTATTATCAATATAATCAAA
AACTGAGCGACTGAACTGAACTGAACTGAAATGTAAAACTGTTTGTTTAAAGTCTATCAGAAAACACAAGCAGGTAAACATAGGTAGGTGATTTTGGAAAAAGAAAATATGAGAAACCAGTAGAAGTATCCATGAATGATAGCTGAAAGTTCAGGTTATCTGACTGAGCCTTCCAGGACTGGAGACACCTCTCCCACAGATGGAGA
AAAAATGCAATGGCAGAGGGAATATAAAAACATTTGTCTTTAGCATAATAGTCCAGGTCAGTGTTGACTTCATCAAGAAATGTTTCTCAAGCAACCGTGTAAGAAATAGGGCTCTGCCCATCTGTAATATGTAGATTCCAAGGTTACTCTGCTCCCTGCCTTCCCAGCCACAGGACAAGAGAAGAGCCTGTGGGGAGACACACTCA
GAAATTAACCCATTTTAATAGTTTAAAACAATAAAATGCCTAACATATTTGACCACTTAAGTGAAATATCAATACAATGAAAAGCATACAACTTTGTTGAAAGAAATCAAAAGCACAAACAAAAGGAAAGATTATGATGTTCATGGATTGAAAGAATTAACATTGTTAAAATGGTCATGGATTTAGAGAAAGATAAATAAATTTAT
TGATTTGTTGCTTTTTATTCTGGTAATAATTAAATATTATGGAAGAAGCTTCTCAGATGGTGCTAGCGGTAAAGAATCCACCTGCCAACGCAGGAGATGTAAGAAATTCGAGTTCTATCCCTGGGTCAGGAAAATCCCCTGGAGTAGGAAATGGCAATCCACTCCAGTATTCTTGCCTGTGGGATTCCATGGACAGAGGAGCCTGG
CGGAAGGGGCTGATAGACTCCTGTCTTTTACTGAAGTCCTTTTGATAGATAAAGAAGGCATAGTCTTATAAGGGGGGTGGACATGGATTGAGGTGACTAGAAGAAAAACATATGTCAGAAAAGTTACTGAATGCTGTTTGACCATATACAAACATCCCTAAATGTCCGTTAGTCAAAATCACACTTATGGGCAACAAGCTGTTCGT
ACCTGGGCTGTGGAGTGGGCCTACTTCTGTTCTGTGCCACCGCAAAGGGCTGTTTTGAAGGTTCAATCAGATGTTACATGTGAGAACACTTCTAAATTGTAAGAAATGCTATGCCCCTTTAGGTCTCAGTTACAGACATTTCAAATGACAATATTAAAAATGAGCGTTAAACTAAAAATTCTCCATAATTTCTTGATAAACTGTTT
AGTTACTTATCCCCTGACCGACTGTATGTAAACAGTGGAGGTGGATAGGGTTGTTGGAAATATAACATAGATGAAGTAGATAGTAACAATGGTAATTAAAAAGAAAAACTATAATACAGCTTATACTCAATAAACCCTTTGGATGTGCCAGGCACTGCTCTAAGCAACTTGCATGGATAGTGTATTTCCTAGAAGTGTTATTACTC
CCTTGGCGGATTTTGAGGCACGAGTGAAGGGCTGTCTCTGTCTTCCTAGAATGGAGGGGCCCCTGTGGCCCTGTTTCCAGAGTGCCCTCACCCCCTGGAGAAGAAATGTTGGTGGCAGCAATGGGTCATGGCATGTTCAGGGCTCAGGGAAGAAAAAGCGAGCAAGGAGGCCCATCAGCTCCCATCAGGCAGGAGGCCCGACTGTG
TACTGGTTCCAAATAGGAAAATGAGTATGTCAAGGCTGTATATTGTCACCCTGCTTATTTAACTTATATGCAGCGTACATCATGAGAAACGCTGGACTGGAAGAAACACAAGCTGGAATCAAGATTGCCAGGAGAAATATCAATAACCTCAGATATGCAGATGACACCACCCTTATGGCAGAAAGTGAAGAGGAACTCAAAAGCCT
CTTGGTTTCAGATATATTTCTCTAGTAAAAGAAATGTATTCTTGGAGAAATAGCTAATTGGAGCACTCCTTGGAGAAACAGCTAATTCTAGGAATGGGACAAGAAATATACAAGATGAACCTTGACCATCTTTTAGTATCACGCAATAACAAAGTGCTCAAAAAAGATAAAAACAATGATGGGGGTATATCAAAGGGACATAAAAG
TTAACGCCTCATTAGCCATGGATTAAATCACTAGTTTAGAATCTATCCTCAGCAATAGTAAATGCTCATTACATCCAATTAGAATAAAAACTGATGTGGAAAGAAATCGAAGAATGAGAGTTAATTTTCAGTTCTGGCTTTGCAACTAACCACTTCTGTGACCTTGGGAAAAGTATTCGAATATCCAAGAAACCGCATTTGCAATA
AAAATGAGCTCAGAGATTCTGACTAAATGAGTCTGGGCTGAGTCCTATGAATCAGGACTCAGCATTTTTAAGCATTCCATTTTTAAGCATTTGTACAGAGAAGAAAAATGTGCAGCCAGAATTGAGGACCACCTCACTGGACAGGATGGGAAAACCTATGTTGCTCTGAAGAGAGATTATCAATCCCTTTCCTTCTGATAATAACC
TCTTAATAATGAGCTTCATGACCAAATCCTATTCATGCAAGTTAAACAATGGTTTTCAGAATTGGCTCAGTCTTGGCTGTGAGAGTAATTTGAGGAACTAAAGAAAAAAGCAACAGTTTTGGTAAGGCCCTATCTACCTAGAGAACAGAATTAGAATGCTATTGTATGTTAGTTTATTTATTATGGTTAACTAGTAAAAACTTGAA
TCAAAATTATTATGTAATATACAGCTTGGTGACTATATTTAATACCATATTGCACATTTGAAAGTTGTTGAGAGAGTTAGACCTTTAAAGTTCTCATCTTAAGAAAAAACATTTTGTGTGACTATGTGTGGTAACTAACATTAACTAGACTTTTTGTAATGGTTATTTCACAATATATAAAAATATCAAATCATTATACTGTTTAT
TATTCTTTCTTTAGAAGCCTTAATCTCTCTCATGTTGAAGTTAAATAAGGAACATACATTTTTAATCTTATAAACAAAATTTTAAAACAAAGAAACAAATAAGAAATAGTTGTGACTTACAGTTGTGATGGTATGGTACCTGGAGCTTATGTAACGCCATGCATAGGAACATATCAAAGGCCCCAAAAATCTACAAACAGGAAGTG
AAACTTTTTTTTTTTTTTTTTATGCTGTCTACTGTTCCCTAGTTAAGAAAATAAACTCTTCCACTGTATTCCTAAGCTTATAAAAATTCTTATTCACTTAAAGAAATGTTCATATATATCAGAAAGCATGAGGATGCAAAAATCTGTCAAGAATTTATTTTCCGTTACAGTAATCACATGCATATTATCATTTATATCTAATATTT
ATGAAGGAGGAGGAGTTTCCAAACGGTAGGAAACCCTCTCACAGGTGGGTCTGTGGGCAGTTTTGGAATCTCAGAGGGCAACATAACCGGGAGAAAAAAAAAGAAACCCATTGAATACGTGCCTAACCACAACTGCCAGCTGAGAAGTAGCCCAAACGCTTGCATCAGCCACCAGCGAGCGGGGTGGGGGTGGGGGGGGACCGGGG
TAGCATATTTTTAAATAAGCTGATCAGGAGCTTTTAGACTGATGACATTTCTCATTGCAATCTTGCCTACGAATTTCACAAATAAATCATCAAGCCTTTTAAGAAATGATGGTCTGCAATTTTTCAAACCTACAGATGGGAGAAGCCACTATAATTCTAAAAAATGTTCACTCCTTTCTAACCTTGAGTTACTGTGGTATGGGTTT
TAATTTGCTGTCCAAGTTTTTCATAGCTTTTATTCCATGGAGCAAGAAAGTGTCTTTTAATTTCATCATTGCAGTCATTGTCTGCAGTGATTTTGGAGCCAAGAAAATAAAATCTGTCACTGTTTCCATTTTTTTTCATCTGATGCTGAAGCTGAAACTCCAATACTTTGGCTACCTGATGTGAAGAACTGACTCATTAGAAAAGA
ATAGCCCAGATATGGAAACAAACTAAATGTCCATTGATGAGTGAATGGATAAAAAATGATATTTTATATATATACCATGGAATATTATTCAGCTATAAAAAAGAAATCATGCCATTTGCAATAACATGGATCCACCTGAAGGATGTTATGCTAAGTGAAATCATCCAGACAGAAAAAGACAAATATTGCATGATAAATAGAACTCA
CGGAGTCCCGGCGAATTGAGGCCAGAGGAGGACCGGCCCAGGCTTCTGAGCCGCATTCCTTTCGCCGTCCATCAGGCGCGTGGCCGGATTAAACAGATTGAAGAAACGCCTGGGTGGCGCAGGGCTGTTCTGAGCAATTTACAGACGTTGACTCATGTAAATTTCTAACCCCTGATGATCTGGCGGCTTTACTGTCGTCCCAGTTT
AAATCCCAGAAGAATTTCTCTAGATATAGACAAGATTAATCTAAAAATTATTTGGAAAGGCAAAATAAGTAGAATCGCTAAACAATTCTGAAGGAGGGGGAAGAAACAAAGTACAAAGAATTTCAAGACTTATTATACAGCTATGGAAACCAAGGGAGAAGGCAATGGCACCCCACTCCAGCACTCTTGCCTGGAAAATCCCATGG
TAGACTTAACAGAGAAATGTTTTCCTTTTTATTATAGAAAGAGGACTCAAGGATCACCTGTCACTACTTCTATTTAACATTATTGATTCAAATTTTTTAAAAGAAATAAAAGATTAAAATGTAGAAAATAACAGTATCAACCTTATGCAAATGGCATTTTTTAAAGCTATGGAAAACAAAATAAAAATTATCGTAGGAAGTAATTC
TTCATTGCCATTCTTAATGATATACAAGTGTTGGTATCACAATGCAGCTGCCTCCAGAGAAATACATCACAATGACCATCAATACAACAACAGCCACAACAAGAAACCCTTCAACTCTATGTGTTGGTCACTCAGTTGTGTCTGACTCTTCGTGATCCCACACCAGTCTCCTCTGCCCATGGGATTTCCCAGGCAACAATACTGGA
AAGACTTTAAAAATGGTCCACATCAAAAAAAATCTTTAAAAAAACAGAAAGAAAATATCCATGAAAACTATCAAAAAGAGTGAATTAAAGTATTGCTGTCAAGAAAGACAGAAAAGAATGGAGGACCCAAGAGCTCCAGGAGAAATATTAGACGGACAGTTGAGGTGTCTATTTCCTCTTCTCTGGAAACTGCAATGTCACATGAA
ACTTTTTAATACTGTCTAGATGGGTCATAACTTTTCTTCCAAGGAGCAAATGTCTTTTAATTTCATGGCTGCAGTCACCATCCAGGTGATTTTGGATGTCAAGAAAATAAAATTTGTCACTGTTTCAATTTCTTCCCCATCTAGTTGCCCTGAAGTGATGGGATCAGATGCCATGATCTTAGTTTTTTGAAAGTTGAGTTTTAAGC
CATGGGTGGAGGAGCCTGGTAGGCTGCAGTCCATGGGGTCGCTAAGAGTCGGACACGACTGAGGGACTTCACTTTCACTTTTCACTTTCAGCATTGGAGAAAGAAATGGCAACCCACTCCAGTGTTCTTGCCTGGAGAATCCCAGGGACAGGGGAGCCTGGTGGGCTGCCGTCCACGGGGTCGCACAGAGTCGGACACGACTGAAG
AATAAAATGATAAAATAAAGGATATGTGTATGTATGAATTGTAGAGTCCAGGTGATGTATAGGTATTCAATGTTATTAGTTCTATATTTAGATTTTTCACAAGAAAAATCTGGGCCAGAAATCAGATGAGGACAGGTAGGAAAGAGGAAAAGATGAGGCAAATTGAAAATGTAGCAATTCCCTTATCTTTTAGGATGGAAAGTTTA
GAAAGAAGACAAGGAAGTACACAATAAGGATGTAAGGATATCCACTCTCACCACTCTTATTCAACATGGTTTTAGACATCCTAGCCAAGGCAATCAAATAAAGAAATGGAATCCAAATTGGAAAAAAAGTAAAACTATCACTTTTTCCAGATGACATACTATATGTAGAAAATCTTCAACATGCTACCAGAAAATTACCAGAGCTA
TATACTTATTTGTATATACAAATAATAAATTTGTGTATGTGAGATAATAATGTCTGTGCCAGGAAAGATGGCAGAGAAGAATGAATTTATGGGTATTTAGAAGAAAAAATTATGAGGCTTGTTGATCTAAGTGGTCTTGAGTGAAGGACTGTTAATATTACAATTTATTACCAGATCTGGCTTCAGCAAATAGATAGATGTCGATG
AAAATACTTTATCTCTTAGCAGGAAAGAGCTGTAGAGGCAAGTAGCACATTAGCCTTGAGGACTGCTTATTTTGCCCAGTAAAAACAAGTGCAGTGTTCAAAGAAATATATCCTGAATGCGTTATTTTCATTCATTCAGCACAAATAAATTGTTTGGTTTCACTTTAAAGTGGAACACTGAGTCACTCTTTTCTTAACACTTGGAA
AGTGTTACTTACAAGTATTCAATAAATGATGCCCTCAATAGAATTTTTTTTCTTATAAACAGAAAATTAAAATAACTTCCAAGACTGCCTCAATGTGTTGAAGAAATGAGATCAAAGTAAATATGAAATGGCTTTCTATATTATAAAAAAAGTACTTAAATGAACAGTATTATTTGTCAATAATTTCCAAATAGCATTTAGTTACT
TCTTCCTGCAAGAGTTGCACAATTCATATGTACCAGAGAAAATATGAAAACCCATTATATTTTAACTCAATCTGGCTTCTATGTATTTTTAATTTTAAAAAAGAAAAAATAAGATGAAAAGATTTAAATAAAACACACACAGATTCTACTGGGAACAACCAGTCCTACAAAGATAAATAAGACATTTTACAGTATAATAGGAGAGA
TGAAAACTCTCTTCCTGGGCCTGGAGCCCTATCTAAATTATTTAACGAAGTTCAGAGGTGGAGGTGAAAGCTCTTCATGAGCCTTTTGTTTCTTTAAAAAAAGAAAAAGAAAAACCTGATATAACCCTCATGCTACAGAGACATATTTTAACAAATTTTGCTATCCTACCTTTGTGATGGATGCAAAGACTCATATTGGAAACTAT
GAATACAGACTCTTAAATAAGTGATATTGGGAAAACTGGACTGCCATACATAAACAGTAAGATTAGAACGGTTCCTCACAGCAAAAAAAAAAAAAAAAAGAAGAAAAAAAAGAAAACTCAAAGTGGGTTAAAAATCTAAATGTAAAACCTGAAATCATAAACTCCAGTTCAGTTCAGTTCAGTTGCTCAGTTCTGTCTGACTCTTT
TAAGAAGCTTTCCAGAAAAGCAAAGCTAAGAGAATCGATACCACCAAACCAGCTTTCCAACAAACGTTAAAGGGACTTATACAGTCAAGAAATACAGGAGAAGAAAAAGATCTACAAATCAATCCCAAACAATTAAGAAAATGGCAATAGGAACACATATATCAATAATTACTTTAAATGTAAATGGATTAAATGCTCCAAACAAA
TGGGGAAACAGTGGAAACAGTGAGAGACTTTATTTTCTTGGGTTCCAAATACTGTGAATAATGACTGCAGCCATGAAATTAAAAGATGCTTGCTCCTTGAAAGAAAAGTTATGACAAACCTAGATAGCATATTAAAAACCAGAAACATTTCTTTGCCAAAAAAGGTCCATCTAGTCAAAGCTATGGTTTTTCCAGTAGTCATGTAT
TAATCATTTCATGATGTATGTAAATCAAATCATTATGCCGTGCACCTTAAACTTACACAGTGCTATGCATCAATTATATCTCAATAAAACCGAAGGAAAAAAGAAACGAAAGCAAGGTCTCAAAGAGACTACTGTATGCCCATATTCACAGCAGCATTATTCACAACAGCCAGAAGATGGAAGCAACCCAAGTGAACCAATAAGCA
TCTCAAAAATTGTCCTAATATCTCAAGGAAGGCAAAACTCAAACCTATATGCAGCCATGCATAACAGATTTTAGTTTTGTGAAACTTTTAAACAACTTACAAGAAATGGTCCCTCTGGGAACTACATAGGGTTGTTCTAGAACACAGAGAAGCCATCTCACCCTCAGTAGATGGCATCGTGTGGAAGAAGTGTTAACACAGCAGGC
ATTGATAAAACTGTATTAAATTCTCCTAACAGTTATCAGGACATTGTTGGCCTTTTTAAGTTAGATCTTTATAATATGGGAAGAGTGTGAAAGTTCATGAAAGAAAGAGATTCAACTGGGCCAATTAAATTCAACATACTTATTAAAAATCCTACACAGGAATTTCATTGACATGTGCCCCTTTTGAGAAATATCTCTAGTCTTTA
CCTCCAAGGAGATAGTGCGTCATTCAGAACACAGCAGCTTTGAAGAGAACAGGGCGACGTCCTCGGGGGAAGAGGAAATGTGTAGAGGACCACCCCTAAAAAGAAAGTGATTCATGCAGTCACCAGGAAATAAGTGATTTTAAGCACCTGCATGAGAGATTGCTCTATGGGAAGATTACCAAATGTCATAGTGAGAATAGACACTG
GGGAAACAATGGAAACAGTGACAGACTTTATTTTCTTGGGCTCCAAAACCACTGCAGATGGTGACTGCAGCCATGAAATTAAAAGACACTTGTTTCTTGGAAGAAAAGTTATGACAAACCAAGACAGCATATTAAAAAGCAGAGACGTTACTTTACCAACAAAGGTCCATCTATTCCAAGCTATGGTTTTTTCAGTAGTCATGTGT
TGGGGGCCCATTTAGGAAAAAATGCAGTTTTTCCAAGTCTAATGAAAGTTATAAACCCATAGGTCCAAAAGGGAAAGAAGGCCCAAGCAAGATAATCACAAAGAAAAGCACAGCAAATCACATCATAATCAAGTGGCTGAAGCTGGAGATAAATGGAAAGCACTAAAAACATCCAGAGAAAATGACACATCACATATTGAGGAGTA
