# Supplementary material for: Poly(A)-DG: A deep-learning-based domain generalization method to identify cross-species Poly(A) signal without prior knowledge from target species
Source: PLoS Comput Biol. 2020 Nov 5;16(11):e1008297. doi: 10.1371/journal.pcbi.1008297 (PMC7671507; doi:10.1371/journal.pcbi.1008297)
Supplement: S1 File — These three datasets are produced by previous researchers and we use them in our experiments. (ZIP) [file pcbi.1008297.s002.zip › bovine/negative/bt_negAATAAA_polyA.txt]

CCCTTTCCATTGTGAGGACACAGGGAAAAGATAGCTGTCTACGATCTGGAAGCAGGCAGGTACCTTCATCTTGGAACTACCAGCCTCCAAAACTGCAAGAAATAAATTTCTATTGTTTATAAGCCAGTTAGTCTATGGTATTCTAACTGCCTAAACACTTTTAGTTGTTGTAATTCAGTTGCTCCATATCCCCACTCCACAGTCAT
CTGTCTTGTTACTTTTTGTACTTTATAGCAAAAATGCCAAATTTCAAATTCATCATCATTACAATTTTCAACTTATAACTATTGTTATAATGTCATAATAAATAAAACTTGCTCCCAACAATATTACTAGAATTTTTATACTCTTAAAATTTTACCATAAATGAAATGAATCCTAGCAAAATGCCTATAATCATATAAATGACCTT
AGGGAGGTCTGGTGTGCTGCAGTCCATGGGGTTGCAAAGAGTCGGACATGACTGAGCGACTGAACTGCATTTAATCAGATTAAGGAAAGTCCAAGTGCCAAATAAAGTTTATGATTTTTTCCCTTGCATCTATTAAGAAGATCATATAGCTCTCCTCCTTTAATCCTTTGAGAAGGAATATTATATTAATATAATCTCATGTTGTT
CAATTAGCAAAATATTAAGTATCAAAGTTAAAATAGTTTTCTGAAATTGTTGATAAATTAGTCCCTTATTTTCTTAGCTATTCAGGCCTTAGCCTTTCCTAATAAATCTTTAGGATTGGGAACAGGATGATGAAATGCAAATTAAGTCATCTACAATACTTGTCCTCTATATCTCATAAGTTATAAATTGTAATAACCCCCCAAAT
GACCAGAAGCTATAAAACTGTGAGAGGAAAGCATAGGCAAAACACTCTCTGACATAAATCACAGTAGGATCCTCTATGACCCATCTCCCAGAGTAATGGAAATAAAAACAAAAATAAACAAATGGGACCTAATTAAAATTAAAAGCTTTTGCACAACGAAGGAAACTATAAGCAAGGTGAAAAGACAGCCTTCAGAGTGGGAGAAA
TCTCCAATATGCTACAGGTTAGCTACTGGTAATTGTACTATTATACAACATTTTAGCTTTCAGAAATAAATTTCCCTCTTGATAAACCCATTGAAAGAAAAATAAAGGTGAAATTATTTTTCTCTACCACAAAAAGTGAAAACAGATTGAAATCACTAAAGGACAGAGAACATACCATACACCTTCTTGTATCCCTAGGGCCCTGC
AGACAGAAAAACATTGCCTAATACTCAATTTATTTTCCTCAAGACAATAGGGAAAAAATATAATTGAAAAGTAAACATATAATAAAAGAAACTTTCCTTAAATAAAGCAAGATTTAAATTTACCTGAAATTTCATGATCCAGAAAAATTGTTATAGAACACAATTAAAAAGAAGAGACATTCCTACAGGAGCACTGGAATTAGAAT
CCAGGTTCCATATCCATCTTTATAATCAAGATAGCCTCATTGCTTGTGTTCTGCCATACCACGAGACAAGAATATTTGTGAGGGTTATACAGCTTCTAAAAATAAATAATTCAAAGCACAAATGGTTCTGGTTATTACCAATTAAGGTATGATTGTTGAATGACATGTATCTGTATTAATTGCAAGGCTTCATTAAAGGTATTTGG
CTTCCCCCTAATTTTTCATAGCATTTTTGCAAGAGAGTTCCAGAAAAACATCTATTTCTGCTTTATTGACTATGCCAAAGCCTTTGACTGTGAGGATCACAATAAACTGTGGGAAATTCTGAAAGAGATGGGAATACCAGAGCACCTGACCTGCCTCTTGAGAAACCTATATGCAGGTCAGGAAGCAACAGTTAGAAGTGGACATG
AGCCACCTCAATGAGAAGCCCGAGTACCACAACTGGAGAGTAGTCCCGCTTGCCGTAACTAAAGAAAAGTCTGCACAGAAATGAAGACCCAGCACAGTCAAATAAATAAATTTTTTTTAAAAGAAAGGGATAGGAGATAAAGCCTCAGGCCCATGCAAAATGACAGAAAAGACCCTTGAAAAACTACATCTTTACTTAAAAAATGA
CTTATTAAAAAGCAGAGACATTACTTTGCCAACAAAGGTCTGTCTAGTCAAGGCTATGGTTTTTCCAGTGGTCATGCATGGATGTGAGAGCTGGACTATAAATAAAGCTGAGCACCGAAGAATTGATGCTTTTGAACTATGGTGTTGGAGAAGACTCTTGAGAATCCCTTGGATTGCAAGGAGATCCAACCAGTCCATCCTAAAGG
CCTCCACTCGGGCTGTCAGGGACTGATGAGATCATCTTTGTAAAACTGTCTTCCCCTCCCTTCCTTTCCTCCTCCCCCCGCAGCACCAATACAACATGAAAATAAAGCCAAACAAGTTGCGTCTGACTTGGAGATCTGATTGTATGTCATGTTTGTTAAGTCCAGCCCTTTGTGAAACTTCAGTGCGCGTAGCCCTGGAGGGGAAA
CTGGAATGATGCAGCTACAAGTCAAGGAAGCCAAGGATTTCTGGTTATTCCAAGAAGCTAGGGAAGAAGCATGGACCAGATTTCCCCTCAGAGCCCCTAAAATAAACTCTGATGACACTTTGATTTCAGGCTTCTAGCTGTGAGATAATAAATTTCTGTTGTTTTAAGCCACTGAGTTTGCAGTGCTTTGCTCAGCATCCCTAGAG
ACACTAAATAAGGGACAGCTATGCAGCAACTTCTGAGGTTAATGTCATAAATGACATTGTGGCTTCCTTGTTATATTTTGATTGACTCACCCTGGGGAAAAATAAACTGCTATGACTGAGAAAACACTTAAGAAGTCCTATGATAAGAAAGTGAGTCTTGGGACTTCCCTGGCAATCCAGGGGTTAAGAATCCTTCTAGCGACCTA
AACTTTCAGTGACTTTCAAACTGTAGGACACAACCAGTACTCAGTTAAAAAATCAATTGAGTTGGGAGCAGAAGTTTAAAAAAACAAAAAACCCCAACAAAATAAAGGTAAAAGGAGGGTAAATTTGCTTCTTGAAACTTTTATACACATGTATTTGGTCAGTAAGGAAAATATATTTTGTATTCTGGATTGAGGTCAGAAGTTAT
TGGGGAAACAGTGCGAACAGTGACAGACTTTATTTTGGGGGCTCCAAAATACTGCAGGTGGTGACTGCAGCCATGAAATTAAAAGATACTTACTCCTTGGAATAAAAATTATATGCAACTTACGTAGCATATTAAAGAGCAGAAACATTACTTTGCCAATGAAGGTCTGTCTAGTCAAAGCTTTGGTTTTTCCAGTAGTCTTGTAT
TCTCTAAAATGCTTATTATATCACAAAACAGTTACTGAATTTGATCTCAGATAAGACTATAAATTACAAACATTATTTGCCTATGGAATCCTCAGAAATAAATAAAATATAAACTTCAGTTGGAATAAAAAAGAAGCCTATTTAAGTAATAGCTACTTGTGCTAAATGGGTTTTTAAGTAGCTCTTCAAATTTTGTTATTCTGTTC
CCATGTTATGGAAACAACCTTAGTGTCTATCTGCAGATGAATGGATAAAATATATATGGTATATATGGTAAAATTAATAAATAAGCAGAAAACTTAATTAAATAAAGTTGGAAGACCAGAAGGGGAAGTTCTAATGTCTTGTGACAATAATAAAGCCCTACAGAGAGAAGGGCTTTTCTTTTTTTCCTGGAAAGGACTCAGACAAT
AAATAAAAAGATACTAGGATGAGCCAGGAGTCAAAAACAAAAAAAAGAAAAATCAGCTGAAACAAGCATCAGTTTTACAAGTAAAACTATCACTAAATATAATAAATATAGAATGAACCAGTTGTATTAGGGAGATGACTTATCCAATTTAGAAACACAAAAAGAGAAGCTGAAAATATCTTGAAATATGGCTAAATAGAGAATAT
CTGGGAGCAGCTGTAGAGAGGAGTCCTGGTGCAACACTGAATCTAAAATTGAAGTAAAAACTCAAAATAACTGGAAAAGACAAAGCAACTTGAGGGAAAAAATAAACAAATTTGGAGAACTGATTTAAAGACTTATTATAAATGTCAGTAATCATAGCAGTGTGACGGTGGCATCGAGACAGATACATGAGAGTGGAACAGAATAA
ACAAATAATAAAGATTAAAGAAAAAAACAAAACAAAAAAAGCCAGGAGAAACATACTTGCTATCTTTTCCTAAGATCGCAAACCAAGTCGTGAAAATAAAAATAAAAATAATAAAGATTAGGTGATTATTAAGTACTAGGCATTACAATAAGTAGTTTTACATGTATTATTTATTTATAACAGAAACATTAAACTCCCTTTATGGA
AGTCGTGCGGTATCTGGTGCAAGACGGAGCTCAGGTAGAAGCTAAAGCTAAGGTATGTGCCGTGTGTGCTTCGTTTGCTACCAAGAGAAGAAATGATTTTAATAAAACCTTTAAACATACGCATGCTCTCTTCCAGGATCACTCTTCTAGAGTAATGACCACCACCAATGACAATAGTCTCTACCTCAGGGATATTGAAAACATCC
TACAGATTTCTCAGGAGGCAGGTCAGGTGGTCTGGTTTTCCCATCTCTTTCAGAATTTTCCACAGTTTGTTGTGATTCACACAAAGGCTTTGGCATAGCCAATAAAGCAGAAGTAGATTTGAAAGCCATGGAGATCCCTAAACAGTGGCTCACAAACTTTAGAGTGCATTTAAATCCCCCAGAGGGCTGGTTAAGGGCTGCATGGC
GTGGCCTCGAGGGTCAAGAAGTGTGGCATGCTAGGGAGTTCCAGGTGTTGTTACAGGCCAGAATTTTTCAATCCTATCTAATCAATGTCCCTTTTAAACAAATAAATTGTAGCATCCTCCTCATTATTCTGAAATGAAATCTATAAATATTACCACCTACACATAGAATCTCAAGAAAAGTCATTCTAATTGCAATATAAATTAAA
AAAAATTGGCCCATTTCATGAATGAGAAGAGAGTTGAAAACCAGACGGCTTTACATTCGCTGAGCTTTTAAATGGCTCTTTAAAAAAGTATCTTAAGGAAAATAAAGTTAAGGGGTAAGGACCATTGGAAAATAATGAAGATCGGTCAATAAACTATTGATAAACATGGGTTAAGAAGGGAATATTTAGAAAAATTGAAGATATAC
AGAAAGTCACACCACTGTGTGGTAAATAAATACAAAACAAAGCCAAAAAAAAACAGGAAACAACCTAGATGTGATTGAGCCAGTGAATTATACCACACTGAATAAACTACTAATGCTATGTAATTGTTGGGACCTCCCAATGGGAGACTGACACTAAGATGCTAAGACTCCATGCTCCCAAAGCCGGGAGCCTGGATTCAGTCCCT
CACGAGCCTCACTGGAGCAGCGTGGGCATTGTTCTGTGTGGAACTCCACAGACCAAGAGTAGATTAAGGCTCCAAGATACACGAATTTCAAAATTGAAGCAATAAAACACATTTTTTTTCTTGGCTTGCAATTGCCCCTTAACTAGACCATGAATAGCAATTACACTATAAAGCCTAACAGGAATTTGTGGGTAATTAGAGTATGT
TGCCTTTGATTTTTTGAAATTTTTTTTCAAGAATCTCTTTTTTAAATGTCCTTAAACTTTTGGAAATGATTGAGGATACTTGATCTGCATATGTAAGCAAAATAAATCACACCTCCAGTTTTTGCCTCCTCATCTAAATTCCCTCTTTTGTGTGGGGCAGATGGAGATGGTTGATTTTTTGTTTAAAAAAACATTCCCTCTTTTAC
GATACATATGGCAACCTACAGAGTATGGAGCTTGCAGCCGCTGAGAAAAGGACTTTGAACTTTTTACAAGTCTGTTTTATTTCTTCCAGAGAGAAACCAGAATAAAGTGACATTTCATTCCAGATTATCTGAAAGAATTCCAATAGTTACTTCTCTTTAATCATGAGATATTATCCTTTTATAGAAAAGAAGGCTGGAACTTCCTT
GACCAGGGGCTCAGGCTGCACAGGGGCTACCAGCAGCTGTCAGCCCACAGCCAAGCGTAACAAGCCAAGCTCTTCCCTCTTTGCTCGTTTCTTCCTTCAAAATAAAACACCAGGTTGTGCACCAGGAAGGGAAGGGTTTGGTGGACATGATGAGTCCTCGTGATGCTGTCTTAGGTTTTGTTGAATGTTTGAGGGATTATCACTTG
ATGAAACATGACTGAGCATAGAGGCAGCATTGTAATTTATAGGTGAGGAATAACATTTTCCATAAAGGTGCTGTGGCAGTTGATTATCCACGTGGACTAAAATAAATTTAGATTTCTTATCTCACACCATGCAATTCTAGATATATTAAAGATCAGATATGAAACATGGAACTTGAATCTTTTGAAGGAAAGTTACATTAGGGCTC
ATCTCTCCCTCACCCTTCCCCATGCCCTTGCAGTTCCACCAGAACAATAGTGATCAGAATAGCTACTTCTTCCAGGCTTGCTGAAGATTCAATTAGATGCAATAAATCTAAAGCTCCATCCGATATTCCGCAAAGCATTTCCCAGTAGCTGCAGTGCCTGAAGTCATTCTATTCTTGGCTATAATTCAGCACCCTTCTCACATAAT
CTTTCCAACTTTATGGAGATATAATTGACATACAGTACTGTAAGTTTGAAGTGCAGATTACCACAAGTTTACTGAACATCCATCATCGATATAAATAACAAATAAAATAGAAAATTTTTCCTTGTGATGAGAACTCTTAGGATTTACTCTTTTAACACCCTTCATATACTACACATAGTAGTGTTAATTATATGTATCATTTTTTA
AACAGCTACATAGTTTTCCATTGTATTGGTATATCAGAATATACACAACCAGCCAGCCCCTTGTTCAGAGACCTCATGGTTGTTTGTAATCTTTTGCTGTAATAAACAATGTTATAGCAAGTACCGTCTTACTTTATTTTGCACATGTGTGCCAGTTTATCTATGGCATAATCCCCAATGAGTGTCATTGATGGGTGCCAGGTTAT
AACTATAAAAATAATCTTATTTCACTTAAAACAATTCTAGCATTTAATGAAATCTAAAGCTATCTGTAATAATTCAGAAGATTATTTATGCAAATTGGAGAATAAAGCTAAAATTCACTGTCAAGATCCAAATTTCCTGAGCTATTTGTAACAACTCAACCTATAAAATCCCCAAAAACAGTAATTTTTTTTCAAAAACAGTAATC
TTTTACTTTTTCATATTCAATGACTATCAAATTTTACTTCAATTTTCTCAAGAGAATATTTATTTTCCACTATAACATAGGTTGTAAAGATGCTTATATTAATAAATATAGGTAATAAATGGATAAGCAACAAGAGTATATTGTACAACACGGGAAAATATAGCCATTAGTTTGTAGTAACTTTAAATGGAAGATAATTTATAAAA
AACAGCAGCAGCAGAATGTTTTAAAAAATGAAATAGGCTGAAACACTAACCCTGAAGCCAAATTACTAACAAAAGTGAAAAGTGACAAAATAAAAATTTTAATAAACGCTTAGAATAAGAGATTTTGAAAGAACTTTCAGTTAAATAGAATTTTATACATAGTAGAAAAGAAGCAAATATTTCTAAAGCAATTAGTCTGGCCCAAG
ACAAAATCATTGTTTTACCAAACTGCTCTCTAGTTGACATTTCCTTATTTGCTAATGGGAAACAACATAAAATTTTCTAAAATAACAACTATTCTATAGCAATAAACTTTTCAGAGACCTTATTCATCACTATCGTTTCTGTAACTACAGATGTAAACAAATCTGTAACGTCCTATAGCTGGGGTCTATTAAAGAATCACTGTTTA
TTTGTTTCCTTGTGGAAGGATTCAAGCATTGTCAGGAGTCTGGATAGAAATGTGACTGTAAAGATATATGAATATATATCTTTATAATAAAATAAATTATAATAAAATATAATAAAATAAATAAAGAAAATAAATAATAATAATAACATTCATGTTAGTTAACTTAATGGATGAGAATTAGGATTGCTTTCATTTCTGGTGATTAA
CATATGTATAATTATGGCTGATTGCATTGTTGTATGGCAGAAACCAACACAATATTGTAATTTTCCTTCAATTAAACAAAAAAGCATAGAAGAGAAATTTAATAAAACTCTGAACATGACAACCAGAGCAGTGATGCCCACTCTCATCTAATATTTATATGGTTTTAAGAATTTTAACTAATATAACAAGACAAGTAAACAAAATA
CTCCAATTAAAATAAATAAATTTATATTAAAAAAAGAAAAGATATATGCACCTCTATGTTTGTTACAGTATTATTTACAATAGCAAGCTAAGTGTTCATTAATAAAGAAATGGATATGTAAATGGGATATATATGTGTGTGTGTGTATTCAGCCATAAAAAAGAATGAAATCTTGCCATTTGGAACAACATGAATGGATCTAGAGG
CTGCAAGAGAAACCACTGCAATGAGAAGTCTGCACGCTGCAACTAGAGCATAGCTCCCACCTGCCGCAGTTAGAGAAAGCCCGCCCTCAGCACAGCCAAAAATAAATAAATAAAAAGCATAACAAATTAAAAAGATAATAAAAACAAGGAAAAAATTCTACAAATAGTATGGGCTTTTTAGAATACACTAAATTCTACATTATAAC
TTAATCAACTATACTTCAATTAAAAAAATCATGAGGGTTTGCCATAGGCATGCAAGATTATTTAACTCTATAAAATCAGTCAATACAATTGCTATATTAGAATAAACTAAAGCCACTTAAAAAAAAAAAAAAGGATTCTAGTCTAGTCTATGGTTCAGAAAGCCAAAGATGGCACTCACCATGGAAGAATAAGGAAAGGATAAAGC
GTTTTTTTTGTTTTTGAACAGTTAGGCCTTTATGTTATAAGAAATTTATATTTTTATCAGTTTACGTAAATATTTTGTTGTGGCGAAGTATAATGTGATGAATAAAAGACTTTAAATCATAAAAATATATCCCTCTTGGAGAGGGCTTCTCAGGCTCAGCACTATTGACATTTTGGATCAGATGATTGTTGTTTGTTGACTGACCT
AGCTGGATGCCAGGTCCAGTGGCTAAGATTCCTAGCTCCCAATGTTGGGGGCCTGAGTTCAATCCCTGATCAGGAAACTAGACCCCACATGCCCCAACTAAATAAATAAATTAAAAACCCTCCTCCATCTATGTGCGTCCATGTACTGACACAGCCCACAGAGGGGCACTGTTAATGTGTTTGTGGATTTCCATACCAGGCACAGG
TATAGAGATTAATTTTTAAAATTTAGAATCAATTCACATTAGGGTAACTGTGATTTTTCCTTTATAGCTGCTGCATCAAAAGAAATAGTCCTCTGCTTCAAATAAACTAAAACCACCACAAAGCTTATAAGTGGTAGAGCTAGAATATGAACTCAAGGAGACTGCCCGTTCCAATGCTCTTAGTCATGCTGCTGCACTGCCTGCCT
TGACAAGCCACCAGTACAACCCCACCCACAGCAAGGAAACTCCACAATAAAGAGAACTCCACAAACTGCCAGAATACAGAAAGGCCATCCCAAACACAGCAATAAAAACAGGATGAAGAGACAGAGGAATACCCAGCAGGTAAAGGAACAGGATAAATGCCCACCAAACCAAACAAAGGAGGAAGAGATAGGGAATCTACCTGATA
CCAGCAAGCCACATGGCACAGCCAAAAAAAAAATTTAATACACATTTGGTCTAATAACTCTCCTCTGAAAACCTTTCTTGAGATTCCCAAGTGCTCTTACAATAAAGACTAAACTCCCTACAATGACCCCTTAGTTCCCCATGATCCTGCCAGCATACCAACTGGGCTTCTCCCACTCATTCTCTGGCAAGATATACTGTCCTTTC
TAGAGAAAGCCCACACGCAGCAACAAAGACCCAGCACAGCCAGGAGTAAACAAACAAAAAGAGAGAAAGACAAATATTATATGATTTCAACACAGTCAAAAATAAAAAGCAAGACAAATCCTGTATGATTTCACATATAAATGGACTCTAAAAACAGAAACAAATGAACAAGTGTAACCAAACAGGAATGGAATCACAGATATAGA
AGTCTCACTCCGGGTCTCAGAGCAACGTTTCCACCAGCCTATTGCTTCTATTAAATGCAACATAAAGAGGTTTCCACAGCCAGAGGCCTCCCTGGATGGGAATAAAAGGAGGCACTGAGGCACGTTGAACCATCTCTAAACTACCCTACACCCACTCTTTCTAGCCCCAATTTGAGGATTTGGTTTCACAGTCTTCCTAGAGCACC
TGTGTCAGAGCCTAAAGTTTGTTGGAATCAAATACAAAGAGGGTGTCAGTTTATAAAACAGAAGTTTAAAAAAACCCAACAATCCATTACTTAAAAAAAAAATAAAAACTTCAAGGGGCTCAAAATAGTGAAAACAATGTTGCAAAAGAAGAGCAGAGTTGGAGGACTTTCACTTCCCGGTTTCAAATTTTCATAAGCAGTCAGGT
AGCTATGTGCCATCCTTGAGAAAATAATAATTTAAACAATTTTCTGTAGGACTTAGTTGTCTTGTAGAACTCCTGTTAAAAAGGCTGATACAGTAACTGAAATAAACCATAACTGATATAAACTGCTAATAAAATGTTACCAAGTAGAGATTCTGCATCTACCTTAATGACTTAGGAAACAAAAAACCCACGTCATTCATAATTAG
TATGGGGAGGGAGGAGGGTTCAGGATGGGGAACACATGTATACCTGTGGTGGATTCATTTTGATATTTGGCAAAACTAATACAATTATGTAAAGTTTAAAAATAAAATAAAATTAATTTAAAAAATTTAAAAAAATAAAAATAAATAAAGGTTGAAACAGTAGGACTTCTAAAGTCTTTTTGCTATTTTGCATAGTTCAGTAAGAC
GGGGAGGGAGGAGGGAGGAGGATTCAGGATGGGGAACACATGTATACTAATTAAATAATTTTCTATTAAAGAAAATTTTAAAAAAAAGTCAAAAAATAAAAATAAAATTAAAAAAAAAATAAAAAGAACTTTGTATTCTAAATTTTTCCTGCAACTGCATCAGTACAAATTTCTCCTAAATATTAAAAAGTGGAATTGTCAATGTT
CGAGTGTAGATGGACCAACAGCTGTCTGATCCTCAGAGAGGTGAGCACACTCAGTCTGCATGAGCAGAGCCTCCTAGCCTCCTCGCCCAGATGTGCGAACAATAAAAGCTTATTTCTGGGGACTTCTCTTGCCATCCAGTGGTCAAGACTGCTTCCATTGCAGGGGATGTGGGTTTGATCCTGGGTCCAAGGACCAAGATTCCGCA
TGATGGACAGGGAGGCCTGGTGTGCTGCAGTCATGGGGTCACAAAGAGTTGGACACAACTGAGTGCCTGAACTGATATCCATCATCTCATATAGGCAGAGAATAAAACAGAAAAAACATTTTTTTTCTTGTGATGAGAACTCCTGAGTTTTCTAACATCTGTCATATATATTATACACCAGTGTCAATGATATTTATCACATTGTA
ATATGCTGTCTACGTTGGTCATAACTTTCCTTCCAAGGAGTAAGTGTCTTTTAATTTCATGGCTGCAATCACCATCTGCAGTGATTTTGGAGCCCAGAAAAATAAAGTCAGCCTCTGTTTCCACTGTTTCCCCATCTATTTGCCATGAAGTGATGGGACCAGATGCCACACTCTTAGTTTTCTGAAGCTTTAAGCCAACTTTTTCA
AATTTAATAAATTATTTAAATCACAGATAAATACCTAAAAGGAAAGATTACCCACCCTCCCTGAAAAAAAGCTCCAATATGTACAATGGAGACTTTTTCAAATAAAGAGATGATAAACAGGATAACACTTTGAAAATACATAAATTACACATGAATGTTCTAGAAAACAGTGAAAGCAACTTCTAGGCCCTAAATAGGAAAATATC
CCCAGTTTTGCTGAGATATACTTGATATATAGCTTTGTATTGGTTTAAGGTGTAAAATGTGACAATTTGATGTCTGCATATATTGCAAGATTACTGCCATAATAAAGTTCAGTTAACATCCATCACCTCATGTATAGTTGACTCTTGAACCACATGAATGTTAGGGACATTGACCCTCCATGAAGTCAGATTAGCTCATAACTTAT
AGAACCCAAATATAATCCATCACAGTCTCTACAATCTAATGGTTATTTGATAATTATGTGTTTATTCAATAAATGAAACAATATATACATGAATGAATGAAATAAAACATCCTGAGGTGAATGCAGAGATGATAAGGGGATTGGCTGAATCAAGGAAATAGTTAAGAAAGCCCAAACACAATGGTAAGATTGAAAATCCATACTGG
ATCTGCTGTCTAGGTTGGTCATAACTTTCCTTCCAAGGAGTAAGTGTCTTTTAATTTCATGGCTGCAGTCACCATCTGCAGTGATTTTGGAGCCCAGAGAAATAAAGTCTGACACTGTTTCCACTGTTTCCCCATCTATTTCCCATGAAGTGATGGGACCGGATGCCATGATCTTCGTTTTCTGAATGTTGTGCTTTAAGCCAACT
CAAAACAACATATGCCTAAGTATTCTTTGAGACATTATTTGTTATGAAAAATTACTGGGGAAAAAATGTCCCTCCACAGAAGACTGGTTTAATAAAATATAATAAATTCAATCAATGGAATATAAAAATTAAAAAAAAAAAAAGACAAGCAAAAGTATTTGAAATACAACAAATATTTAAACGCAATGTGTAATCCTTACTGGACG
TATTTTATAATAACTATAAATGGAATATAACCTTCAAAAATTGTGAATTGCTATGTTGTACACCTAAAGCCTATATAATATTATACATCTACTATACCTCAATAAATGAAATTTTTTTAATGCCTCTAAGGCAAAGAAAGCCACACTAAAGAAGTACCTGTAAAATAAAGCAAGAGAAACTAAGAGCAGATTATCAGTGGACCTGC
GTTATCCTAAAAGTATTTTCAAATTATCACATAATAATTCCCTTGCCTGAAATATCTAAAGTGAGTTTTTGAATTTATAAGCTGCTTTCAAATAAAATGAAATAAATAAAATCTTATATTAGTATATCAATTTCCTTTTTTAAAATTACTTTTAAATTTTATAATTATAGCTTTACATAAAGTTTCCAAAAATAGTTCAGAGCTCC
CCCGATAAAAGCAACTAGGTCACTTTAAAGAAATGGGAAGGAAAATACAAAATACACATAGAGCATCTTGTACTACCAGAAAGTAAGGCAGTGTTCAAAAAATAAAAGGATGGGGTCATGTCACAGGGACACAGGAACCAACCTGAAAGGACTCCCAATGGCCAAAGCTGGAAATATTTGAGAAACAAGATAAATAACATAGTGTT
GGTTTCTCAAGAGGCAGGTCAGGTGGTCTGGTATTCCCATCTCTTTCAGAATTTTCCACAGTTTATTGTGATCCACACAGTCAAAGGCTTTGGCATAGTCAATAAAGCAGAAATAGATGTTTTTCTGGAACTCTTTTGCTTTTTTGATGATCCAGCAGATGTTGGCAATTTGATCTCCGGTTCCTCTGCCTTTTCTAAAACCAGCT
AAATAAATTTCCCAAAGTGCAAAATACAAAGAAGGTGGAAAAGAAAAAAAAAAAGAAGAGGAAAGGAAAAGAAGGAAGAAAAATGGGACAAACAGGAAGAAATAAAAAAACCGCAAATATATCAATCACTACGATCATTGTAAATTTATAAATTACCTAATTATAAGACAAAGATTGTCATACTGAATAAAAGAATAAAAAAACAA
CATGGACAGGGGAGCCTGGCGGGCTATAGTCCATGGGATTGCAAAGAGTTGGACACGACTGAAGTGACTTGCACGCACAAATTGTATTAAACTCATGTTTAATAAAAAACTGGCCAAGTGCTCTGTGAATTCTATATACTGTATGCATGGCTGGGCATTCTAAGGGCTGCAAAAGGAGGCTTTTGAGAAGGAAGGCACATTCCAGA
TTACAGAATTGATATGACAATTGATTTAGTTACCCTTTGTAATGCGCTTAGACCTATGCCTGGCATACAATTTAATGCGATATAGATGCTTGTTTAGATAAATAAAATCACTTCTTGCAGTTATCCAGGATGCAGACCAGCTACCTCTCCTTCTCTCATCTTTGCTTTATTTCCCTGATCTTCAGTGCTTGACCCACAGAGTGATC
GAAAAGGAAGGGCAAAAAAAGAATGGGGAGAGACAGAAGAGGACAGGGAAAGATACAGGAGCTTGTGTGTTATTCCCCAAGCGCCCTATTTTCCACCCATAATAAAACAAATGAAGTGTTAGCCTTACTTTCTAAACTCAGAAAAACTACATGATCTCTTCTTGTATTGATTTTTTTCTGATTTCAAAAAATATCCTACTATCTTA
ATGTCTTTGTTTTTTAATATGTTGTCTAGGTTGGTCATAGCAAGTGTCTTTTAATTTCATCACTGCTCTTACCATCTGCAGTGATTTTAGAACTCAAGAAAATAAAGTCTCTCAAAGTTTCCATTGTTTCCACATCTATTTTCATGAAGTGATTTGATAAAATGCCATAATCCTAGTTTTTTGAATGTTGAGTTTTAAACCAGGTT
AGTTGGGATATAAATGATTTCTTGCATAATTGAGCATAGGAAGATAACAAATGTGTGCTATGTGATCAATGTCACACATACCAGGAAATTAATTTGCAGAAATAAAATATACCCACTCCTTACCTGCCATGGATCCAGCCATTAATCTGTGCACATGACCAGAAACTCCCAGTTTTGTAGTAATTAGCTAGAAACCAAAAACAACA
AGGGAGGAGGGAGGAGGGTTCAGGATGGGGAACACATATATACCTGTGGTGGATTCATGTTGATATATGGCAAAACCAGTATAATATTGTAAACTTAAAAAATAAAATTAAATTTAAAAAAAAGTTATCTATAACAAAAAAAAAAGTATTTTTAAACCATCCAACATGTTACATTTGCAAGAAAACTGACCTAGTGGACAATAATA
AAAGAAGCCACCACAACCGAGAAGCCCACACACTGCAACAAAGAGTAGTCTCTGCTCACAACTAGAGAAAGCCCCTTGGGAAACAATGAAGATCCAGTAGAATAAAGCAAAAAGAAAAAACCAAACTGTAACCATGTATGTTAACAGATATTCACCAGACTTATTGTGGTACTCATTTTGCAACACATAAAAATATAACGTTATAC
GCTTATTTTAGAATTTTTCAACACTAGAATATGAGTACATTTTTCTTGCTGACTTTAATCTAGGTTTATTTTCATATTCATTCCATACACTCATGCTTTCAATAAAACTGTCTTTAGTGAGTGCATACTATGCGCTAGACACCGTTAGGATGCAGTGAATTACATCAGGTATGCTCTGCCCTCATTTGGCCTTCAAGCTGGTGGGG
TACCCTTGTGGATTCCTGGGTGATATGCATGACTTGGAAAAAGAAGAAAGGTATTTCATGCAATACCACAGGGCGCCTTTAGCTCAGCCTTTCTTCCTGAAATAAAAATACAACTGAGTTTTTCAAGTTAGTTGGTTGATGTATCACTCTGTTCCCCCTCATCATTCTCCTATGATTCAACAAACATTAGAGAGAAATTTTTCTGC
GGGGGTTCAGGATGGGGAACACATGTACACCCATGGCTGATTCATGTCAATGTATGGCAAAAATCACTACAATATTGTAAATTAATTAGCCTCCAATTAAAATAAATAAATAAAAAAGAATGAAAAGAACTGAGGATAGTCTCAGAGGCCTCTGGTACAATATTAGATACAGCAACATTCAAATTACAGGGGTCCCAGAAGAAGGG
TTTTCTCATCTGTAAATAAAGCTAACAAGAGAACCTCCCCCACAGTATCAGAAAAAAATGAGATAATGAATGCAACACTTTCAGCACAGAATCTGCGATAAATAAACACTTTAATAAACTTTCAGGATTTTGACCATGAATCTGTTATTTATAATGGTAATGATTAATTTTGTTTTAATGAGGGTGTTAGGAATAATGATGATTTC
ACTACATCATATGAACTTATGTCACTGTTTTTTATAGGATGAAAAGGCTAATCATATTCTGAAAATAGTTGTTCTGGATGATACTCTATCCTTTATTAACAATAAATGGAACTTTGTAGTGCTGTCCTTGTAATGCTGTCCAGTTTTGTCTTTTTTAAAAATTAAAAATAGTCATTGTATTTTCATTATAAAAACCATGCATATTT
AGTTGATCAACACTTTAGATACTACTGAACTAGGGAAATTGCCTAGTCCTTCTAAAGTTAACTTTGTTGATTCCCCTATGAATTGCTCAAATTTTCAGTCAATAAATCCATCTGATTTGAGATGTTATCTGTCTGGAGATTTGGATTTCTATTCATTTGTGCAATGGTCTTATTTGTGTCAAATATAACTTTCATATGTCATATAT
TACCAAACTGTCTATATATAATATTTTTCCTATACAAACATACCTTAAGAAAATTTAATTTATAAATTAGGTATTGTAGGGATTCATAATAATAACTAATAATAAACTAGAACAATTATAACAATATATTGTAATAAAAGCTATGTGAATATGGTGGTGGTTTAATTGCTAAGTCGTGTTCAACTCTTGCAACTGCATGGACCGTA
ACATGTATGAAATATATAACTGAATAAAATATAATTAACTGATTTCCTCCCAAGAGTTTATGGGAATTTGAACACTTTATCTTGCTAACAACAGTTTTTCAATAAAATAACAATCTGAGAAAAATAGTACAGAATTGAAAATAATTATCCATATATTATCCTTATATACATATCTATATTATGATTTAATACAGTACCATGTTAAC
AATAGGTGTTGTGCTTGATTAAATGTTATATCATAAAATAATTCTAGGAAAAACATCTATATGTTTATAATATGCATATGTGTTTATGCACATGTGTATGAATAAAACATGTATGAAAGAACCCAGGAATATAATATTGCCCACTAAGTGGTCCACTAACCAAACTGCCGAAACAGGGTTGCAAAATCCATTTTAATATATGATAA
ATTGTGGGTGAAGATTCTTTTCAGTTGAAGATCAGACTAAAATTGAATACTCCCAATAATCCATGAGGGAGATATTATTACCACCACTTCATAAGTAGGAAATAAAGTTACAAGAAATTAATTACTCATTTTTCTAAACACTTCTCTCAACTAGCATCAACAAGCAATCATTCAGAGCTTTACAACTAAGGTCTATTTTTAAATAA
GAAAACATACCCACAGGATTGAATTGTATGTAATTATATGAACTTTGAGTAAGAGCAAAGTATACTGTTTACAATTTACTTTGAAATTCATTAAAAATTAAATAAAATGATAAAATAAAGGATATGTGTATGTATGAATTGTAGAGTCCAGGTGATGTATAGGTATTCAATGTTATTAGTTCTATATTTAGATTTTTCACAAGAAA
TGTTTGATAACAAGGACATAATTCTCTTATTTTCTGTTCCAATCATGTTATCCTGTAGCTACTTCCGTGCGCTCAGACTCTAGGATATACTTTAGAGTAGAATAAAGCTGATTTTTGAGAAATACTGAAATGTTAGTTTTCATCAGAAATGAAAAACGGAAGTGGAATTAGTATTCAATTGTAAATATATTTTTCTATGACTTAAG
CTATCTTCTGTCTCTTCTTTAATCAGACCTGTATCCAAGTCTCACTACCCTCCCACCATCTCCATCCTCCTCCCTCATTTTCTCTGATAAGCATTTCCCCAATAAATTTCTTGCACATTTAATTCCATCTTCCCATTTGATCTTAAAGAAACTGGATTAAGATATTAAGTGCCATGTGGAGTAGGTGAAGATTGGTCTCTAAATGA
AGGGAGGAGGGAGGAGGGTTCAGGATGGGGAGCACATGTATACCTGTGATAGATTCATTTTGATATTTGGCAAAACTAATACAATTATGTAAAGTTTAAAAATAAAATAAAAAAAGATATAATATAATATAATAATAACATCCGCTGGATCATGGAAAAAGCAAGAGAGTTCCAGAAAAGCATTGATTTCTGCTTTATTGACTATG
CTATAAGTAGTTTAACTGCCTTACAGGAAAAAGCCAACACTCATTAAAGGAATACAAAATCTGGGGAACTAAAAAGCAAAATTCACAATGTCTGACATCCAATAAAAAATTACTATACATGTACAGAAACAGAAAAATATAACTCACTAGAAGGAAAATTAATCAATATATGTAATCATTGAGAAATGATAACAGAAATGATAGAA
TACTTGCTATCAATTTGTAAGAAAACTCATCTAGCATATGGCACTGAATGTATGTTAATTTTTAACTATTTAAAGTAATTGTATTGTATAAATCAACTGAAATAAAGTAAGAATAGATATGGGAAAGGATCTTTAGGCACTGAAAACAAACTATGTCATATATGGGAAGGAAAAGGTTAGATATACCAGTAAGTGTGATCTCAATA
AGCCAAAAATAAATATGTGTGTGTGTGTGTGTGTGTGTGTGTGTGTGTGTGTGCATGCTCAGCACGTACGACTCTTTGTGACCCCATGGACCAATACAAAAATAAAAATTAAAATAGATACATATGTATAATTGAAGCACTTTGCTGTACAACAGAAAGGAACACAACACTCTATATCACCAATACTTCAATAAAATAAACTTTTT
CTTAATGTCAATATCACCTATTAATTCAACCATTTTATTTGGCAGAGTTATTAATATGTATATCTCTTGGGAAAACATTTCCATAAAGAGGTCTATAGAGAATAAACTTCCAATGAATTTACAGAATTTATCCTCCCACAAACTTTATGTCCCAAGGTATCTTCCTGTTTGAAGGGTTTGAAAGAAGACCGGAGTTTAAGATGATG
GACTTGTTTTAAAATTTCCCACAAAAAAATAGCTGTCCAGAGAGACTGAGGAGGTGGATGAGATGTGTGATTTAGATTTATAGACTGAAGTATGTGGGAAAATAAAAAGACACTTGTCATTAGAAGACTTTGTACTAAGAAACTTTTTTTGTTTTAATATAGTTTTAAAGTTGAATTTATTAATATGTAGTCTGATTGTTCCTGGA
TTTCTAAATTGTAACAGTCTTTTCTTCATACATGTGTAAAACTTTTAGAGTTCAATGGGGAAATAAACTTTCATTTCAAAAATCAACTTTGAAATCGGGAAATAAAAACATATGCCACTTCCAGGCGCTAGTCATAATAATGGGTTTCCCAGGTGGTTCCGATGGTAAAGAATCCACCTGCAATGCAGGAGACACAGGTTTGATCC
TAAGAGGCAAGTGTTTTCCATCTATATGGTATCATTGCTGTCTCAGCATTTTCAGTCTTCTACAGTATCATCCTCAAAGCTTGGCAACTGCTTTGAGTTTAATAAAATAATAGGTATTATTTAGGGATCTTCTCAACTGAAGAATTATTCCTATGAATCCGACTTCAGTCATTGCAGATTCCATTTAAAGATTCCTCTTCTTTTTA
TATTTTTTAAAGCATCAATTCCTCGGCTAGTAGAAACAAATGATGAAAGGAGTTGGTTTTTCTCTAGTCATTAACAGAAAATCGGTTTCTCCTTGGCCCTAATAAATTTTTATTGAACAAATATTTAAAGTGCATTATCTTGAAGGTGTGCCAAGTTACAAGCCTTCCTAGGGTGCCCACATGCCTCTCTGGCCCTAGTTTCAGAT
ATACAAATTAGAAACAAAGTGGAGGAATAAAACACAAAGACCAAAAACACACAAAAAATGATATACACGCAGTCCTGTAATTAGGCCCATAGACACTGAAAATAAATGTAGATATGGCTGTTTATCTAAAAAAAGACACAATTACTAGCTGATTAGTCTCCTTCTTTCCTTTCATTTTTTGTATTTCTTCCCCTTAGAGTCAAGTT
TGCCAACATCTGCTGGATCATCAAAAAAGCAAGAGAGTTCCAGAAAAACATCTATTTCTTCTTTATTGACTATGCCAAAGCCTTTGACTGTGTGGATCACAATAAACTGTGGAAAATTCTGAAAGAGATGGGAATACCAGACCACCTGACTGGCCTCCTGAGAAATCTGTATGCAGGTCAAGAAGCAACAGTTAGAACTGGACATG
CTTTAAAAGTATCCGTTTGGAGAAGACTCTGCTTCCCACTGCAAGGGGTGTGGGTTCAATCCCTGGTCAGGGAACTAAGATCGTGCATGCCAAATAAATGAATAAATAAAATACTTTAAAAATACCCATTTTATTCATAAATTATAATTATGATGACGATCTTTTGTAAAACTGAAGACTCTACAAGACCTTTCATACTGAGTTGC
CTTAGTGCATTTTCCATTTCTGCAAAAAAAAAAAAAAAAAAAAACACTCATGGGCTATTAACTGATTTCCATGTCCTTTCCTGGAGCAAAGTGACTTGGAAATAAAACCATTAAGCCAGACTTCTCTGTCAGATATGCTAAAGTATTTTCCACACAAATAAACTACTTGTGTCCAGATAATTTCCTCCATGCAGCTTGAAGGTGCT
CTCGAGCCACAGTTCTGTAGGGCAAAATCAATACCTTCTACGAGAAATGAGTCCTCAGCACCTTGGCTTGATCTACCTCAACAGTTTCACTCACTCCTTCAATAAACTTTCCCTGGGCAGCTGCATCTTGGACCTTGGACTGGCCTTGACATGGTCCCAGACTTCCAACAGCTCACCGTTTGGTGGCAGAGACACAAGGTGATCAT
GGTCGTACACCATGACCAAGTGGGCTTTATTCCAGGGATGCAAGGATTCTTCAATATCTGCAAATCAATCAATGTAATACACCACATTATCAAATTGAAAAATAAAAGCCATATGATTATCTCAATAGATGCAGAGAAAGCCCGTGACAAAATTCAATATCCATTTATGATAAAAACCCTCCAGAAAGCAGGAATAGAAGGAACAT
GATTTCTCAAGAGGCAGGTCAGGTGGTCTGGTATTCCCATCTCTTTCAGAATTTTCCATAGTTTGTTGCGATCCACACAGTCAAAGGCTTTGGCATAGTCAATAAAGCAGAAGTAGATGTTTTTCTGGAACTCCCTTGCTTTTTCGATGATTCAACAGATATTGGCAATTTGATCTCTGGTTCCTCTGCCTTTTCTAAATCCCACT
AGACCAGAAACTATAAAACTCCTAGAAGAGAACATAGGCAAAACACTCTCCGACATAATCACAGCAGGATCCTCTATGACCCACCTCCCAGAATATTGGAAATAAAAGCAAAAATAAACAAACGGGACTTAATTAAAATTAAAAGCTTCTGCACAACAAAGGAAACTACAAGCAAGGTGAAAAGACAGCATTTCAGAATGGGAGAA
TGCCAACATCCGCTGGATCATGAAAAAAGCAAGAGAATTCCAGAAAAACACCTATTTCTGCTGTATTGACTATGCCGAAGCCTTTGACTGTGTGGATCACAATAAACTGTGGAAAATTCTGAAACAGATGGGAATACCAGATCACCTGACCTGCCTCTTGAGAAATCTGTATGCAGGTCAGGAAGCAACTGTTAGAACAGGACATG
GTGGGTTTTTTCAGGATTTTTTCACCTTCTTCATAGGATATTTTACAAACAAGGTGCTGATATGTAAAAGAGCACAAAGGGAAGAAAGCTAATCATAAACAATAAAAAATTATAATAGGACTTTCCCCAACAAGATTATATTACCACTTCCAAATTATTTTTAAAAATGAAATATTGCTGGAATTCAGTCATATATTTGGCATTTA
CTTCTCTTGACATTGACTGTCAGGCACATACTAAGGAAATGTTATTTTTATGAAGTACATGAGTCCATACATGTAAATAAATGCTTTGTTATTAATTATTAATAAAGTGTACCATTGTTCATAGTGGCATCTAGTTTTATAGGACTCAGGCTCATTTATCAAAGTCTAGTTTTAACCAATATCCAGGATATAATCGCTGGAATCAA
AGAGCCTCTCAGATCTCCTAGCAGATTTCATCCCTCACACACAACGTTGACATCCTAGGAGAGCAGACTTTTCCCAGGAACTCCCTCCCTCTTCAGTCAAAATAAAACTTGAATTCATTCCCATTGACTGTATCATTAGAGGAACATTTGCTTGCTGGATGCGTTGCACTGATTTAACTCTACTTTCAACAAGAGCACAGCATGAA
TACTTTTTATCATTGTATCAAACCATACTGAAATCATATAGTAGATGTAAATGGTTATTTGATGGTATCAATCCATTTGAATCCATTTTAGATATTTTAAAATAAAAGCAAATATTCCCACCCAAAAGAAGTAAGACAGTATGTCCTTCTTTTTCTCCTTTCCCCTAATAAAGTACTGCTATCCTGGGCTTATCTTCCCTATATAT
CAAAGCATTAGACTTCACAGGGGCAAGCAGCACACTGACTGAAGGGTATGCAAGGTCAATGACCAAACAGCAGTGACCTTCAAGAGCCACCTTGAGGGCCAATAAAAGAACCCACTGTGTTGCTCTAACCTAATGCCAACATGGGCCCTTTCAGCAAAATGACAAAAACCACTGAAGAGGAAACAGGCATGTCATCGTGTGAAAGA
GAGTCGAACACGACTGAAGTGACTTAGCATGCACGCTTAGTCTAGTACATAATATGAAATATAGTACAGCCTAGTATATAGCATGTGCTATATGTTATAAAATAAATGTAAAACAGTAACTGTCTTGTATAAGATCTTTGTCATACATACCATGCACATAGCACACATATTTTGTCATACCCTGAAGAGATGGATGTTATTTATAT
CTTCTTGACCCAGGGATCAAACCCAAGTCTCCTTTGTGTCTTCTGCATCTGCAGGCGGATTCTTTACCACTGCGCCACCAGGGAAGCCCATCAAATACTCAATAAAGGGTAGCTTATAAAAAGAACAACCAGCTGACAATGCAACCAGTTTAGAACACTGCTTTCTCTCTGCATTCTCAGCTCCAGTATCAGCTGGCCCAGATCAC
ATTTAATTGCTTCATCAATGATTTGAAAAGGGGGCACATGTCACCGTAATGAACTTTACATAAAACACAAAACCGGGAAATGTTCTTGACATCAACAAGGAATAAAACATAGCAAATGGGAATCCAGAGAGGTGAGTAATATAAGCAGGATATAACAGAATGAGATTCAGTTTGGAAAATGGCAGAGTGATGTACATCTAGGGGAA
AGAGTGGATATATGTATACATATAGCTGATTCACTCTGCTCTACAATAGAAATTAACACAACATTGTAAAGCAACTATATTCCTATCAAACTTTTTTTAAAATAAACTATGGGCTCCAAAATCACTCCAGATGGTGACTGCAGCCATGAAATTAAAAGACGCTTACTCCTTGGAAGGAAAGTTATGACCAACCTACATAGCATATT
TGCAAAGAAGGGTAAGACCAGCCTTGATTTTGTTACTTTACAGATAAGTTTTTATTATTTTTTATTTTTATAAGATTTTAAATTTAACATTGTGATTTAAAATAAAATGGAACGTCTTTATATTTCTAATCATTTAAAAGTTTCTTGTTTGGCTTCCCCGAAGCTTTCACTTATAGCTATTTATATCAGACCTTTGATGGCAGATT
CTCAGACTGTAGATCAGGGGGTTCAGCATGGGGATAACTACAATGGAGAACACCGTGGCCACTTCATCAGTATCCATGCTGTTGCCAGATTGGGGCTGGCAATAAATGAAAAGGACTGTTCCATGAAAGACAGTGATGGCAGCAAGGTGGGAAGCACAGGTGGAAAAGGCTTTACACCTTCCCTCTGCAGAAAGCATCCTCAGGAT
CATGAATGAATGAATCAGGATGGGGAACACATGTATACCTGTGGCGGATTCATTTTGATATTTGGCAAAACTAATACAATTATGCAAAGTTTAAAAATAAAATAAAATTTAAAAAAAAAAGAAAAAAAAAGAAAATACATACAACCTTTCACTCAGTAAGTCCAATATGAAGAAATTATTCTAAAGAAATTACAAAAGCACAAAAA
GGCTAAGACTCTGCACTCCCAAGGCAGGGGGCCCGGGTTTGATGCCTGGTCAGGGAACTAGATCCTACATGTCACAGCTAAGACCCGGCACAGACATATAAATAAATAAATGTTTACAATGAGACCATAAAAATGATGTTCCCAGACTGATGGACGCCAGGGTCCAAGAGTTCTCTGTTATGGCAGAGTTAGCCAGTTTGAGGAAT
ACTGCTACGAAAGTCCCAGCTGCAACCTTCTAAAGCTTAAATCAGATTCAGGATCACGTCCGTGCTTAACACAGTACCCATGGCCCTCACTAGACCTGGAAATAAATCTAAACTGTTTACAAAAGTTGTCTGGCTTCTTCCCACGCCACTGATCTCTCCCCATTCTATTATATTCTGAGGTCCTTGCACAAGCCACATGGACCACA
CCCTCTGGTGGATAAGAATAAGAGGCTTGTAGAAGCTTCCTGATGGGACGGAGTGGATGTGGGGTATCTGGGTCTTGGTCTGATGGGCAGGGCCATGTTCAATAAATCTTTAATCCAATTTTCTGCTGATGGGTGGGGCTGTGTTTCCTCCCTGCAGTTTGACCTGAGGCCATACTATGGTAGCAGTTATGGCAGCAACCTCCTTC
AGGGAGGAGGGAGGAGGGTTCAGGATGGGGAACACGTGTATACCTGTGGCAGATTCATGTTGATATATTGCAAAACCAATACAATATTGTAAAGTTAAAAAATAAAATAAAAAAGAGGAAAAAAAATAAACCAAAAAAAAACACAAATAAACAGGTGAATGTGAAAAAATATATATCATGAGTAATTTGATAGGAATTCACATTAA
CACACACCTAGCAGTGAAGAGTCAGAGGCAGAGAGAAGGCAGAGGATAGAGCAAGGGAGAGAAGGGAAAGAAGCAGAGACAATGGAGAGGACAGAGGTGGAATAAAGAGAAAGGAAAAGTGGAAGAGAAAGATGATGCAACTGGACCAGAAGAACTGTGAAGGAATATGAATTCTGGGTAAGAAAAACAAACATTTTTTCCCAGTA
TAAAACTCCTAGAGGAGAACATAGGCAAAACACTCTCTGACATACATCACAGCAGGATCCTCGATGACCCACCTCCCAGAATATTGGAAATAAAAGCAAAAATAAACAAATGGGACCTAATTAAACTTAAAAGCTTCTGCACATCAAAGGAAACTATTAGCAAGGTGAAAAGACAGCCTTCAGAATGGGAGAAAATAATAGCAAAT
CATGTAGGATAAAGAGGGCAAATGTATTTTGTCCTTTATCATAGTTCGATTCTGTTTGAAGATTAGGTCTCTAACATTAACACAGACTCTGAGTTTTTAAAATAAAATCAATTTTAAACACGAGGGAATTTTAGAAACAATCTATTTTATAACAGTAGTTTTCTGAATTTTTTCAAAGTAGTATTTTTCCCCTCAGAGGAAATCTT
GTACATCAAAAGAGACCTAAATATTTTTACTTATGTTAGAAAGTAGAAAAAGCTTACATTATTGAACTAAGTTAAAAGAAAGTTAGCACAAGATTAACAGAATAAACCCAAAGATGGAGAAAAGAAGGAAACACTAAAGTAAGAGAAGATGTTAATGGCAGAGAAAGCAAATATACAATAGAGATCATTAGTCAGGTTGTTTTATC
TGTTCACAACAATGTGAATATACTTAACACTACTACACTGTATGCATGAAAATGGTTAAGACGGCAACTTCTATGCTATTTTTTTAAAATCAGAATCAAAAATAAAAATGAATCAGTTCAAGGCAAAAATAAAAATCTACCTACAGCCTAAATCTGAAGGTTGCCAGATGCTGAAGCTAAGGTTGGTGGGAGAGAATTTATGACAG
CAGAAAAGTCAGAAAAAAGAATAAGGATTGTATAGAAATAAAAATGCCATCACACCATCTCACACCAGTCATGACGGCCATCATTAAAAAATTTTCAAATAATAAATGTTGAAGAGGGTGTAAAGAAAAGGGAACCCTCTTACACTGTTGGTTAGAATGTTAACTGGTGCAACCTCTATGGAAAAGACTATGGGAGTATCTCAGAA
CACAGACAATGTTTCCTCTGTCCAGCTCTCTTCTTGTTTTCTCTTTGCTCTCCTCCTCTCCGTTCTCTGGGTTTTCCTGGTGGAAAGTGGAAGAAGGAGCAATAAAACTTTCCAATAAAAATGCTAAATTATAAGCTTTTGTTCCTAATAAGCTGTGGGCAGAATTCTCTGTTGTTACTACAGAGGAACTTAATTAGTGAATTGTA
TGGGTATATATATACACATCTGATGATTCTTGCCTAATCTCCCTCATCACTGCAGCCACCACTCCCCTTACCATTATGGCAAAATGACAATTTCAAAACAAATAAAAGCAGAGGAAGAATTGAGTGAAGAAATAAAAGAATCATTTCCTGGATTTCTTTTTCTGGAGCCCCCAGGTTAGAACTGTGCAGAAATGCCCATGGCTAAG
CATCTGTGATTTATGTGTCTGGTTGGTAGAGGATTCACGGTGGGAGAGACATATAATAAATAAAGATTATATTTAATTGTACTTTGACCTAATGCCATTCAATAAATGTTACCTGTTATTACCATTATCATCCTCATTATCACCACCAATACCACCATCATTATATAGGCAGTGTTAATTTTTTTTGATACCTCCAAAAATTATTT
AATTTGTCTTAATCTGGACAAGTATCTTTTAACTCTTGATATATAAATTACACTGATAATAGCAAGATACTTGTCTTTTGGAATATGTGAAAACCCATGTAATAAACCAGACATTATCATCTTTACATAATGCACGATAAAGACATGTGGCCCTATTTGACTGCTTGTAGAGCACACAGAATGTGCTTTGTTAATTGACTCCTTCA
AAGAAAAGATTAAAGAAACAAAGAACTGGAGTTTCAAAAATATAAATAAAATAAATTAATCTTTACCCAGGCTCACCTAGAATAAGAGAGAGAAGATTTAAATAAATTAAGAAATGAGCAAGGAGATATTTTTAAATCACAGAGATATTTAAAAAGTCATAATATAGAACTATAAAGTTATATTCCAACAAACTGGTCAATCTAGA
GTTCAAACAGGAGGGGATATATGTATACCTATGGCTGATTCATGTTGAAGTTTGACAGAAAAGAGCAAAATTCTATAAAGCAATTATCCTTCAATTAATAAATAAATAAGAAAAGAATAAAACAAATTTTCCAATATATTAAAAAAAACTCTCAACATTCAAAAAACTAAGATCATGGCATCTGGTCCCATGGGGAAGCAACGGTA
TGACTTGATCAGAATTTATTTTACAAAGATGCTTCTGCTGGCAACACAGTTTCTCTCTGGCTTGAAAGAATTCTCCAAGAAAGAAAAAGAAGGTTGCTGTAATAAACTAACGGTTATCAAGACCTGGATATGGCAGAAAGAATACAGAAATGACACCCATTCGAGAAATTTTGGAGGTAAAAGGGAAATAATCTACTTACAGAGTT
GATATACTCAACTTAGTTGGAGTGGAAAGAAATAAGCTGGGGAAAACCCAAACAGTTTAATTGAAAAACGAGGATGTGGATAATATGCTGAACAAAAATCAATAAATATCCATGGAAGCTCAAGTTCAGGAGAGATGAGAATGAGGGGCTTGAAACTGTTCCATGTTTAATTAGAGGTAATAAGATGGAAATTTTCAAGAGACATC
TTTGACGTGAATTTAGTAATTTGCTCTAGGGTCATGGAATATATTTTTATCATTCTAAAATTTGATTTTTAAAATTATCTTAAGTCTTATGACTTGGGAAAATAAAGTTATAGTATTTTGTCGTCGGACTCTAACTTAATAATGCTAGCATTTTTCTTTTCCTGGGGTTAGGATTTAAGGGTGATGGTTATAATACCAGGGTAGAT
GGATTTGAGACAGAGATCAGAGTTAACATATTTGGCGTATAAATAATTGTAAGTGTCCCTCATCTGTTTTTTAGAAACGGATTTTCAGATTACATCACAAAATAAAACCCAACTCTAAGCAAATACAAGATAAGTACCAACAGATGGACAAATATACCAGGCAAACGTTAATAAATAAAATCACTCCCTCATGCACTTCTCTCTGT
ATAGAGTTATGAAGTAGAACTTAGAATTTAAACATAGAATTTAAAAGGCTAATCCATGTAAGGAATACAAGGGAGAGTGCCTGGCACACAGTAAGTGCTCAATAAATGTTTGACACTTATTATTCCTAGGGTGGCTGCTTTTCAGGAAGACACTCATTTGAGTAAATTAGGCCTGGGGTGTTTGTTAAAACATTATGTGCTAATTG
GGGGCCAGGATTTGATCCCTGGTCAGGGAACTAGATCCCACATAACCACAACTAAAGATCCCGTGGGCTGTAACTAAGACCCAGTGCAGACCAGTAAAGAAATAAAATGTTAAAAAAGCAAAAAATGGTTAAGTGAAACAGAGAAAGTAAAGGTGGAAGGGCCCTACATTGAGCTCCGAAACAAAAACCACATGCCAAGGACACAA
CCCCTGAATCAAAGACTCTCCAACATTAAGATAAGACTGTAATAAACTAGACTTGGTTTTTCTGCTCCCTTCAACAGAGCTGTTAACATCAGAGCTGTGTAATAAAGCCACTTTCTACCACATGGACTGAGAAAGATAGAAATAAAGTTTGTGCTTCATAGCTTTAAGTAGCTTTACTACTTAAACACTTTTAATTTTGTTATCTT
CTCGTCATTTGGTTCCATTGGTTTTGCCCTTAAATGCGAACACTTAGGGAAAAACAGTCACCATCAGATTAAAACAAGGGCCATCCCATGTTTCACTGGGAATAAAACAGGTGGGTTTAGTGTGATATGTTACATGAACTGCTTTTAGATTCTCATAATAAATGTTTCCCTATTTTTTAAACAACAAAGTAGAACAAAATTACTTT
CTCCTGCCTCCCACACATGAATAATCACACTGTCAAGCCTCATCAATGTTACTTTGACACACTAACAGGCCGTGAAGAGGAAACAGTCATCTATCTGTAAAATAAACAAGTCCTGGCATGCAGACAGAGGTGCTAATAGAGACGCAATTTACCCATTTGCTGAGATCACTGACAGACTCAAGCAGGGCTCAAACAGCAGTCGTCTG
GAGACCTCAAACACAGTACATCTAAAAAAATAATAATAATAATGAAAAGGCAGAGAAATACTACACAAACGAAGGAACAAACCAGAAACACAGACGTCCAAATAAATGAAGACAAAATACACAAACTACCTGAAAAAGAATTCAGAATAGAATAATGATAGTAAAGATGATCAAAAACCTTGAAAACAGAATGGAGAAAACACAAA
TCAAATGTAAAATGTGGTTTATTACTCATTAAAACAAATTTTACCTAAGTAAAGATGAAACATTTAAAAAAATCCTGTGATTCAATTATATTAAATTAGAAATAAAAAGGTAAGCCCTGATGGCTGAGATGGCAAAGAATCCACTTGCAATAAAACAGACCTGGGTTTGATCCCTGGGTCAGGAAGACCCCCCTGGAGTAGAAAAT
TATTGTTTGTCTTTATTATTTGTGTGACAGGCTTTTCCACCTATGAGACACTGTCTACTGAAATAAGGGATCCTACGCAATTCATTTTTAAGGATGAAAAAATAAAAAATTCCAAGAGTGATTAAAAGCTAGTTAGAAGACAATATAAGAAAAAAAAATCAGATGCTATAGGGTAAATACTCTAAATTTATTTACAATTCTTTGGA
AGAAAAGTTACAGTACGCTATTCCTAACTGCAGAATGCTAGCTATCTCCTTTGCAAAGCTACTATGCCTAAAATGATGCAAATACAGATTATAAGCAAAGAATAAACTCCTTGCTCAGAATTCGCTTAAAAGCTATTTGGCTGTTGATTAAAATGTAGCTTTCTAAGTGAAATATGAAGTCCTTTCATCCCAATAGTGCCAAATTG
CTCTCAGCTTATAAGACCGAGATAGCTCCTTTGGGTGGCCTCAGGTGACCCCATCCCCCAGGCAAGAAGCTAAGAACAAAGGTAATCATACTCCACATACAATAAAATCAACTTCTTACCGAAATATCTGGCTGCCAGTGTCCTCCTTTTGCTGGGAGCCGTCGGCAGCATAACGAAGCTGGCGCTCTATGTGCAAGCTTTCCTGT
TGAGAGTTGGGAGCATTCAGGTGAAAGGGAGGAATGCAATGAAGATTAACTGTAGAATTGTAGTTTCTTAGTTCTTCAAACTCTTCAAATAGTGAGATAGAATAAATTAAGGATGAACAATTTCAGGTGCTTGGCAAGAGATTTGTCAGATGCAACACAGTTTTTAATTATTGCTTTTAAAGTAAGATTTCATTCTTGAGGCTTGA
CGTGGTTGGGTAAGATAATGTCCTTATTCTTAGAGGCAAGAAATATTAGAGGCAAAGGCTGCTATAATGCAGGTAAATGAGGTTTCTGGAGAAAAAATAAAATAAAATCCATGATTTGTAGTGTTCGCTTATTTCTGTGGTATAAATGCTCCCACCATGGCCAATTTCAGGCTACAAAAGGGAATTCACTGAATGCAGAATTTGGA
ATTTCAACTTCTAACTTCTAATAGAAAGGTGACTATTGCAAAAACAAAAAATAGTCTCTTCTTGAACCAGGAATATTTGAGTAAATTTCACCATTCAAAAAATAAAACAACTGAATTCACTGGTTTTATTTGATCAGGGAAAACCAGATAAATAAAATCTCTCTCAGGTAATGTCTTCTTATTTGTTTTGTTTTTACCCTAGAATA
AAACAAGAAGGTATACATGTTCTTTTTAATTTTTCAAAAATAAATACAGGTGGAATCCACCAGAAAGTAATTTAAACTGGCTAATTATAAGGGATTTGAAAATAAAGTAAAAGAATTATGAAGTATGGAAAAGGGAAGGACCCTTGTCTGAGTCTATTTTCTTGTATAGTTTTGCTTTTTTCATATTAATGTTCAACATATTAAAA
CTTGTGATTTCTCTGAAAAACTTCAAAAATACTGTGTCTATACCTGTGATGGATTCATTTTGATATTTGGCAAAACTAATACAATTATGTAAAGTTTAAAAATAAAATAAAATTTAAAAAAAAAAAAATAAAAATGTAAAAAAAAAAAAATACTTTGTCTCTGCAGCTTCCTTCTACTTCACTCTTTGACCCAATGTTTGCAACTT
TCAGCTCCTCATCTGCATGACTCACAGGGGGCCTGTAGATATTAAATGGATTAATCCACATCCGATGCTTAGAACATGGACTGGCCTATAGTACATGCTCAATAAATTCTGAATTATAACAATGATAAAAAAAATGGAGCTTCCATTCAGTTTAGAGATTTAAACATGCAGTCTTGTGCAGAGTAAAGAAGAGGTGATCTGTATTT
ATTTTCTTTGTCGTAAGGCTATAAAAATTGGCTACTAGTTCACGAAAGGGATCAGCTCTCCTTTGAGCCAGATCTCTGTTCTAACAGCGTCTCTTGCTCTAATAAACTCTATTCTCCTTTCATTCTGCCTCATGTCTGGAAATTCTTTTCCAACCCAGGCGTGGACCACGACACTGAGCAAGCTGGGGTTCTCCCTATGCCTTATG
CTTGGAAGTGTTCTGTTGCCTTTTTCTCTTGTCTGTATGCTCTAACAGAAGTGGGGTGTTGGAAGAGCCATGGGAGCCCACGCTGCCTGCCCTGTGCAGTAATAAATCAGGGGACACATACCCACCCGACTTGACACACATTTCTAGAGCGTTTTGAACATCTAATCCAGAGAACACTTCCAGGGTTTGCGCCACGTTCATGGTGT
TAATTTTATACAAATTTTTCCAGAATCTCAAGCTGGAAAGTTCTCCAAACCTTTTATAAGGCACATATAACCTCATTATAAACAACTGACAGATGGAAGTAATAAACTATAATCATGGACCAAGCTTAACTTAGAAATAAATACCATAAATTAAAATATTAATAACTTTATCTCAGCATGTATTTTAAAAAATAATAGGCTACCCA
ACATAAGTGCCTTAATTCTACTATCCATATAAACTTGCATGTTTTAAGGTAAAAGTATTTCCTTTTAAAAAGAAGAATATTTTTAATGTCTTTCCAGGTCAATAAACATGTTTCTATTACACTTTTAATATGTGCATATTTGTCTTTATTAGTGTTGCACCATAATTTATTTAGCTAATCCTCTATTTCAATTACTTACATTGCTT
GATAATGGCATTACAAGGAAAAAAAAAAGTGCAGGCCAATATGCCTCTTGAGAATCAATTAAAAAATTCAAAACAAAATTAGCCAATAGAATTCAACATGAATAAAAAGAACTATACACCATGACCAAGTGATGTTTATTCTAGTTATGCAAATTAGTTCAATATTCAAATTAAAAAATTTAATCTACTGCATCAATAAACTAAAG
AAAATTATTATGGTGATGGCTGCATAACTATTAAGTATACTAAAAGGCACAGAATTGTACCATTTAATGAGTAGACTGTAATGGATGTGAATCATATCTCAATAAAGTGAAAGTGAAAGTGTTAGTCGCTCAGTTGTGTCCGACTCTTTGTTCCGATCATGGACTGTAGCTTGTCAGGCTCCTCTGTCCACGGAACTCTCTAGGCA
CTTCCTTGGGCCTCTCAATCAAAAATTAAATCAAAATTAGTACTTTCTGGGGACAGTCCAATAACTGAAGCAAATCTGCTTTCAGAATAAAGCCTGTACTAATAAAAATACTTTTAAAACTAATACTCTAGTAAGAGTAAAATGTTGCTAGTCCCCAAGCTGAAGAAAACCTGAGACACTGTTTGTTGGCCATAAGCCCCAAGACA
AACAACAACAAATAAATTTGTACTTGAATATTTATAAGAGCATTATTCAAAATAGTCAAGAGTAGAAATAATCCAATGTCCATCAGCTGAATAATGGATAAATAAAATATGGCCCTTCCATGAAATGAAATAAAAGGAAGTAAAAGAAAGAACTGGCATGTACTACAACATGTATACACTCGAAATATTAGGCAAAATGAAAGAAG
GGATATATAATATACGAAAGTCAACTGTATTTCTATACAATATCAAACTATCAGAAAGAGAAATTAAGAAAACAATCCCAATTTTAATTGCATCAAAAAGAATAAAATACCTAGGAATAAACTTAACCAAGGTGGCAAAAGATCTGTACACTGAAAAGTATAAGATATTGATGAAATCAATTGCAAAACATAAAAACAAAAGATAT
TTGTGGGCTATAGCAATCAAAATTTACCTATTAGTAATTAAAATTAAGAACTTCAAAACTTTAAAGAACTTAAAGAACTTTATCAGTTCATTTACAAAATAATAAACCAGTTGCAGGTTAATGTAAGTTAACTTTTTAATGAAAAATAAACTATTATACAAAAGCAAAAACAGTATAATCTGTTGTCGATTCTCAGATTTCTTAGA
CATGTATAACTGAATCACGTTACTGTACATCTGACACTAACACATTATAAATGAACTCTACTTCAATTTTAAAAATGCTTGAAATGTTTAAAAAATTATCAATAAAGATATGTGACTAACTATAGGGGCTTCCTAGGTGGTTCAGTGCTAAGAAATCCTCCTGCAAGAGACACAGGAGACCCGAGTTCGGTCCCTGGGTTGGGAAG
ATTTGAGTAACCTTCAACACATGTTATAAAATCAAAAAGGAATCTGGAGTTTGTATTACATGAAGATTACAAAGGAATCAGGATTTCACCACAGGAAGTTAATAAATATTATTAATTATTAATAATAATCATAGCCTTTGTGCTACCCTAATCCTGGCAACCATTTAAATATGAATCTTTTTAAAAGCAGAGATAAACTGAATAAT
AGGAACTGGGCTGCACAGCAGGAGGTGAGCGGTGGGCAGGCTTCATCTGCCATGGCTTTCATTACTGACTGAACTAAGCACTTTATATTATTTAATATTGAATAAAAGATTAGAAATTTTTCATAAGCTGGTTAATTACCTTTTTAATTACGAAAGGTATCCAGCAAATGATGCTACTTTATAACTTTTTTCCCCCACCTTTTTGC
TTTTATGTTCATCACTGCTATAAATGTTTTATGAATATGTTACTTCTTTTCATCTTTCCAGAAATTCCACAGGGGACTATTATTAACCCCTTCAGAGACAAATAAAAACAGGTAAGACACAGCCCATTTTATGCTTTGAAGATTCAAATAAGGGGCATAAATACCCAGGTAATTTTAAAAAGAAAATCTTTTCCATCCATTCAAAA
TGCAGATCAGCACACTGGCCAGCCACTCTGTAAATCGCTTTTGCAGAGAGCTTTTGGAGACCATTCAGGAAAAGCTATCAATGAATAGGCTAGAATTTGAAATAAACCACTGAGACCAATGTGAAGGTAAGTAACGGAAGGACTTCATATGGACTTGACCCTGGTCTTTAAGAAGCTGCAAGGCTTGTTTAAATTGGAGTGGCCTG
CTAAGGCCTACAGTGAAAATTTTTCTTCCTTCCACTATCTCCTAGGCATTCAAATGCCATCTCCTTGCAACCAATGTTACCCATTTCCTCTGTATTCTTCAATAAAAAAGATACTTTATGCACAAAGAAACAAAAACACAGACTTCCATTTTTTTAATATAAATAGGATCATATTATGCATACTCTCTGCATTCTGATTTTTTCAC
AGTTCCCATGTTACACTCTCCATACACCTCACCCTCTCCTCCCCTCCCGCCGTGTCCATAAGTCTGTTCTCTATGTCTGTTTCTCCATTGCTGCCCTGTGAATAAATTCATCAGTACCATCTTTTTAGATTCTATATATATGCATCAGTATACAATATTTATATTTCTCTTTCTGACTTACTTCACTCTGTATAATAGGCTCTAGG
GCACCAGTCACTCGCTGTCTTAGACCCTGAAAGCACAGAGATGAAGCTGCACTTTGAGAATCTTCTATTTGAATACAGGAACCAGAAAGGAAACATTTAAAATAAATAAATAAATAAGTCTTGTTGAACCACCTCTTAAATATATATGTTTAAAAACTCATTTTTTCCCTTTCCAATGCCAGAATTGTGGTCCAAGCCACTGTTAC
GAACTACAAAAGCGCAACACAGAGGCAGATGTTTATAGCAACAATAAAAAATGTGACTGAGGAAAAAAAGCTCAGAATCTTAATTAGATTTCATAGTGACAATAAAATTGACAACTACAACAGAGGGGGGAAAAAAAGAAAGAAAATCCAAAAATAATAAGTGTTTTTCTTGAGTCACTGCTGTCAGAGTCCTTTCCCTCACTGAG
GAGTTAAGGTTCTTAAAACTATGTTAATTTTAAGAACACACAAAACAGTGCTATATAGTTGGTTATATATGTTATATTGTTAGTTATTTATTACATAAATAATAAAAGCATGAAAACAGGGACCAGAAGGACATACACTAACTTCAAAATACTAATTCCCCTGGAGGGTGAGAGAAGTAAAAGAGATGGCATGAGATGGCTTTATC
TCAGGAGAATTTAATTAGAAAGCAATGGCCTTGTATGCCTGTGGCAGATTCATTTTGATATTTGGCAAAACTAATACAATTATGTAAAGTTTAAAAATAAAATAAAATTTAAAAAAAAAAAAAAAGAAGAAGAAAAAAAAAAAAAAAAAAGCAAGCAATGGCCTTTCTTCAAAAAATTAAGTAATTCACATATACCCCTCAGCCTT
CTTCACAGAGCTAACCATAGTATGCTCAACTATTATTTACTAAATTTAATAAGTCATTCTGCATAACTCTACACTAATCAAGTGACGTTAAGAAACATGCAATAAACTCTAGTGTTTTTTGTTTTAATGTCAAAAATGCGTGGTTCATAAACCTTTCAAATTTAACCATTCATGGTATTTCCTTGATTCTTTAATTATATAAGTAT
TCCAGTGCAGAAAGTGTGGGTTCAATCCCTGGATTAGGGAGTTAAGATCCCACATGACCAATACCCAAACATAAAACAGAAGCAATATTGTAACAAATTCAATAAAGACTTAAAAAATGGTCCATATCAATAAATAAATAAATAAAAATTTATTTCTGATTATCTGGGCCTTTGGCTTCCTCAAATTTTGTTTCAACATAAAGAAC
AATCAGTGACTCAGTTTTGTTTCCTGAAGAAGGGTGTGTGAGAGTCTTCATCCTCTCCCCCTGTTCCATTTTGGATGGAAGTCCTTTCACGTATGTAAGTAATAAATATACATATATACACATTACCTCACCTGGCAGAGGAAATGGCAACCCACTCCAGTATTTTTGCCTGGGAAATCCCATGGACAGAAGAGCTTAGCAGGCTA
TTGTCCAGCAAAATTAACTTCTGGAATGAAGAGGGGAAAAAAAAGTTTCTTTCAGACAAACTAAAGTTGAAAGAATTCATCATTGACAGAGAAGCACTTAAATAAATGATAAAGGACATTCTTCAAGTACAGCAGATCCTTGAAAAATAAGAGTGTTAATCGTGTATAATTTATAGTCAGCTCTCCATACCCATAGTTCCTCCCCA
TTTCTTCCCAGGAAGAAATTGTTATATACATGCAAGGAATTTATAAATATTTGATATAGATATATATTTGGGATATATTTGATAAATAAATCAGTTTAAAAATAAAACAGTAAAATCATTATCAGTTATAGAATAGCATGCCAAAAATAATATTGAAGATTAATTGCTAATCATATTAGCTCACTCATTCAGTTGTTATTTAAATA
AGGGGCTAAGACTCCACACTCCCAATGCAGGCGGCCTCGGTGCGATCCCTTGTCAGGGAACTAGACCCCATATGCCTCAACTAAGAGTTTGCATGCCACAAATAAAGATTCCACTTGCCACAGTTAAAAAGATCCCACACACCATAGCTAAGACCTGGTGTAGTCTAATAAATAAATAAATAAATATATTAAAAATAAAAGAAAGG
CACATTACACTGAGCTTGTGGGTGTTTCATTCATTCTTGCAGCAAGGTTTTTTTTTTATGCAGTTATACTGTTTATGAGGTTATCACACTGACATGAATGAATAAAGTGAAAGATATATAGATTTGGATTTTAATCAACGCTTACGGCCATACAAAAACAAGGTTGATTCTAAAAAAGATTAAAGAATGTATTACAAAAGTCAGTA
AAATTTAAAAGACGTGACAGTACTCCATTTTCTTCAAATGTGGGTACACGATAAAGTTATTCACAGCTCCTGGATTCCCATTCCTTCAGATATCTGTCAAAATAAACCCAGGAAAGCTTTGGCAATTCTCTACACGGGAAAGGTAAATGTGGCAACTTTTCCTTTATTATTTGCTTTGGGAACATTTCCAAATTTTAAGGCAGAGA
TCACATTGATGTATGGCCAAAAACAACACAATATTTTAAAGCAATTATCCTTCAATTAAATCTTTTTTAAAAAAGAATAACATCATCCACAAAACCTGAAAATAAAAGTCATAGACATAATGAAATTACTTATTAACATGTGTTCTTTTGTCCTATAGTGATGCAAATAATTTCTATCAAATGAACAGATTAATCCCACAAATTGA
ACAAAAAAAAGGGCCCAAATTAAGAAATGAAAAAGGAGAAGTTATAATCAACATCACAGAAGTACAAAGAATAAGAGATTACTAGAAACAATTGTACACCAATAAAATGGACAACCCAAGCAATGAACACATTTCTAGAAAAGTATAATCTCCCAATATTGAATCAGGAAGAAATAGAAAATATAAACAAATCAATTATCAGTGAT
GCAATTATTGTAAACCATGTGATTGAAACTGACTATTTATAAACAGGAACTGGGATTGTGGTATAGACTGCTACATTTGATTACAAATCACTTATTATTAAATAAATTTTTGACAAAGAAAAAATATTATTGCTACTTAGCCTTCCATCTTTCATTAATTTCCCTTCATATCAAAGAGGTTGCATTTTTCATATGTAATGATTATA
AGAGACTGAGCAGAATCTTTGAAGATACCTCAAGAATATGGAACAAAAGTCAAAGTAAGGAACTGCCAAAGGACTGGGACCTTGAAGAGCTAAATATAGGAATAAAAATGAAACAAAATTAAACCATCCCCTACATAGATGGGGGCCTATTTTAAAGTTATTTAGATAGCCAGAAAACATTCTCAGTCCCTAAGATTGGACTAAAT
TGTTCAAAAAAACATACAACTGCCCATCAACACAGGGCAACGTGCTTGTGGTTCTTGAAGCAGAAAGATACTGTTATTGGTTTGGAAAACTGGGCTCTACAATAAACTGTCTGAAAGGGAGAGTGCTGTAAAGAAGTACATTTGCTTCCAAAAATCTGTAATAAATTTCTAAGGAGGGACATACTCACCAAGTTAACCTATCTCTG
GGGATTCAGGATGGTGGGACACATGTATACCCATGGCTGATTCACATTGATGTGTGGCAAAAATCACCACAATATTGTAAAGTAATTAGCCTCCAATTAAAATAAACAGATTAATAATAATAAAAAAAAAAGTGAGCTCCTTAAAAAGCAGTCATCCAAGAGCTCTGGGAGAAGGCAATGGCACCCCACTCCAGTACTCTTGCCTG
TAAAACAATGGAATATACATATATACATATACACCCATGAACAAAGTCAAAACAGCCCAACAAAAATAAAGTACAGTAGATTGACCCAGCGAACAAAAGAAATAAAAAATTATATTTACCAGTTAAGAACAAAACTAACTAAAGCACAAACTGGAAAACAAAACTAAAGCCAGGTGCCAAGTGGGGAATAAAGCAATGAAAACAAA
CTGTATACTTTCTGAAATCTAGATACCATGCTCTAAATTAACATTCAATCCTTACTCAAGTGGCTTCCAGAACCTGATTCATTCTAAAATCTTTGAAGTAAATAAAGAGAAGCTGTACTGACTTAACATTTCTTTAAGAAATCTGACATGATTTCTTGCTATTCCAGTTTCATGAAGTTTTATATATACTCATTGAATTTCTTCTA
TTTTCTACCTTTACCGGTTTCAGACTCAGGCAAGTTATCTAGGTATATGTCTTTTGAAAACTAAGATGTGGTTTTATTCCTGCATAAACTAGGAATAAGGAATAAATTGAAAATAACCTCATTATCTTTTGAACAAAATAGTCTACCAGTCCTAAGCATGATATCATCATTCTGTTTTTCCCTATATTTCTCTGTCAATATTTTTT
TACTAATATATACATGTGTTCCCCATCCTGAACCCTCGTATACCTGTGGCGGATTCATTTTGATATTTGGCAAAATTAATACAATTAGGTAAAGTTTAAAAATAAAATAAAATTAAAAAAAAAATACTAATATATAGATATGGATTTTTATTCTCGTAAAAATTTGTATTCATTTTAAAGTTTCCATTAACATATATAAAGGTTGA
TGCCCTGAGCACTTTAGTCAAATGTCTTCATCAGGCATGGAGACAACCTCATAGACACCGCTTAACCAGTTCCCACAGTTGTAGAAAGCCAAAGCCCTGTAATAAATCCCTTTAGACATACACATTCATCTTATGGTTTTATGTCTCTAATTAAATCCTCCTGAATCACAAATGTGTACCAAATTGGGTGCTGCTTCACCAGGGTT
CAGTCCATGGGGTCACAAAGAGTCAGACAGGACTGAGCAACCGAACTGAACTGAACTGAGTACATTAATGTTATCTAATACTAATAATATCTAATACTCTAATAAATTAATATTCACTATGTTAAACATAACTATTATTAGCATTTAGTTGTGTTTTCTATTTTTTTTCCTGTGAATGTGTCTGTTTTCATAACTATGGTAATTTT
TGTGTCCCTGGCAGTGTATTGATTAATATAATATATTATAATATAATATAATTAATATAATTGTATATAATTAATATAATATTAATATAATATAATTAATAATAAATATAATATAATTAATATAATATAATATAATTAATATAATATAAGTAGTAGCTTTAATGTTTGTAACCTGGGACCCTTGAGTTAATTCTTTTTCTTGTTAT
AAAAAAGTTAGCATTTGTCAGTTGTCACAATGCAAATTTTTCTGATTAGAAGCTCATTAAATTACATTTAGTGAAATTTTTGAATTACATAATTATGTTGAATAAATGAATTAAAATGCTATATGAAAACAACTTTCCTAAATTTCCATACTTAACAAATTGTTTTCCACAAGTGTACAATTATGAGACTTTAAAATACATAGGGT
CTCTAATATACTTGCCTAGAGAATCCCCATGGACTGTCCATGTCACAAAGAGTAGGAGACACAGCATGATAGCAGGTAAGAATAACATGGATAATTAGAAAATAAAAGATTTCATAAAGCCTTTGAGTAGTTTAAAACATTTTTACCTTTAATCATAACCACTGTGTTAGTGGGGTCAGCATCATGGCTTCATGAGAAGCTCCCTT
CCTTTCCAAAGCCTTCCTGAGACTAGCATAGCTGCTCCTTTCATACGAAGCTGACAAGCCGTGGTCAGATAACACTTTAAAAATTAATTCAACCTGAAGGAATAAAGTTCTGATGCGTGCTGTAATATGGATAAACCTCCAAAGCATTACACCAAGTCAAAGAAGCCAGACATGGCAGAACACACACTGCGTGATTCCATGGATGA
GATAACCTTCTACATCACCTTCATTTTAATAAACCAGGAAATTGAAGTTTTAGAGGGATAAAGATGATTTTTATACCCATTGGCTAAATCTAAATCTTGGAATAAATTATGGGTTTTCTGGTTCTTACATCAGTGTTCTTCCTTTATGTATCACTGATGAATCTTTCTTCTAAATATATCAATGTAATCAATGCCAACAAGTTGAA
ATCAAAATACATACAGCAAAAAGTGACAGAACTGAAAGGAGAAACAGACAAATCTATAGCCACAGCTGGAGACTTCAATACCCCTCCAATTGTCCTGAGAAATAAAGCAGGCAGAAAAGCAGTAAGTATATAGATGACCTGAACAGTACTGTCAATCAACATGATCTGAAATTTCTAGAATATTCCATCCAAAAAAATAAGCCACA
GATTTTTGGAGAAAAATAAATCTGGGTCAATGGGACCTAAAAATATCAAACCTCTGACCTAACGCTTTTGTAAAAGTATAAAAGAGAATCATAAGCTTGAAATAAACAGGCAGTCCAAGAAAAATGAGAGGCTGCCTCAGTTTCTCACCGGCACCACCCATCCCTTCAGGTTGAATCCCTGGCTGCCGGAGCTGAACTCTGGCAGC
CCATTGTCTCATTTCACATAAAAATCTGTTTTACACCCCAGAGTCCCAACCACCCTCAGAACCACAGCTGTTTCCCAACAGCCTGTCAATCATCTTGTTTAATAAAGTCTCTATTTTGTGACAGGCACTTGCTGGGACTGGGGACCCAGATTGCCCTGAGGTATGGAGCCTTATTCTGACCCTGAGAATGGAGGCTTCTTGGTCAT
CCATGCATTAGTGTAAAAGTGGGGAGGCGTTGTTTTGACTCATTGTTCCGTCCTCTGTAACAGCCTATAGCTTCTCTCTGCTCCTGAGTGGGCTCCGGAAAATAAATACTTACAAACAAGTGCCCACTCGGAGACTACACATTTGCAACTGCTTTCAGAACCCTGACCAGAGCCTGGAACTCAGACGAGATGTGGCTTTGTGGAAA
CTGGAGAATTCCACGAACAGAGGAATCTGGAATGTTATAGTCCATGGGTTCACAAAGAATAGGACACAACTGAGCCACTAACGCTTTCATTTTCATATTGAATAAATTATAAGAATTTTGATAGAATGTACATTAGATCCAAATTTCAGGATTACAGTAAGAAGAGCATTAGACAGGCAATCCTTACCTTCCAGCGCAGTAAGAAT
GAAAGAAATCTTAAAAATTAGGGCAGAAATAAATGCAAAAGAAACAAAAGAGACCATGGCAAAAATCAACAAAGCCAAAAGCTGGTTCTTTGAGAGGATAAATAAAATTGACAAACCATTAGCCAGACTCACCAAGAAACAAAGGGAGAAAAATCAAATCAATAAAATTAGAAACGAAAATGGAGAGATCACAACAGACAACACAG
AGTTCTGGACACTGCCATTCATGCAGGCGCTCTGCTCCCAAGTCCCTAGGGGGTCAGTCCCTCACCTCTGTTGCCTCGTCCTGGGGGCAAGTGCTGCAGAAATAAAACCACTAACAGCGTCACATGGTTTCCTTTACTTCTCTCCCCGGAAAACCTCCTAACTGGGTGCTCTCACCCCCAGAGCAGGGGAAAAGGCACCCAGGAAA
TATAGTCCTGCTGTTTATTTCATATAAAATAAGTACCACTATTTATTTGCATAAAAATATTTTCAGTATGTACAGTGATACTCTACCTTTAAAATTGAAAAATAAATGCATCATAAAAATAACTTTTTTTGGAAAAAATAACCTGGCATATTCAAGGATAAACTGAAGCCAGCCAGCTCTTTAAAATCCAAGAAACAGAGAAGGCA
TTCCCCTAAAGTCAGGAACAAGACAAGGGTACCCACTCTCACCATTAATATTCAATATAGTTTTGGAAGTTTTGGCCACAGCAATAAGAGCAGAAAAAGAAATAAAAGGAATCCAAATTGGAAAAGAAGTAAAACTCTCACTGTTTGTAGATGACATGATCCTCTACATAGAAAACCCTAAAGACTCAACCAGAAAATTACTAGAG
GTTCACTAATATTGACTATTTTACAACTTTTTTACATAGAAAATTTGAATTTACATGTTTAATTTTTGTTAAGTGTTCCAAAACCTGAGGAACATGGGAAAATAAAGTAAGCCAAAAAGAGAAAGAAGCAACATGAAATGTCAATCCCAAGGACAACACCATTAATAAATTATATTTTGCTCATTCATGTATATACAATTCCAATT
GAAGAATTGATCAATTTAATTTACCTGAATCTTCCTTCTGGAAAACCTAAAATGATGAATGAATTCTTGTTTTACTAACATATCCTAAAAAAGAAAAATAAATAAATCTATTTTTTTCTTTAAAACTGACACAATTGACCTTGAAAGTTGATTTAGAACAGCAGGATGGAGTAAAAAAATAAAGTGGGAAAAGTGACTTTGTTTGC
TTGAAAATGGCAATCCCTTAAAGCTGCTAACCTTTGCTGACAACATTTGCAAGGGAAGGCTATTATAATACTATACTTTTTATATTTTAAAGGATTTAAGAATAAAATGGGCCCTTTCACAAGAAACACCATAGGTATATTTGAACCAACATTTATGCATGGTGTATTTATATATGTATATACTATTTCAAGTATATCAACTTCAA
ACAAATCAAAAGTAATTTCTCAATATTATTTAATCCCTCATCCTTGTCCAAATTTCACCAAATAACTTTTCACAGTTGATTTCATCAAAACAGGATTCAAAATAAACATATTGCATTTGGTTGACACATCTCTTAAGTCTATAGTGTATTACAGTTTCTTCTCTTCCATTTTTTTATACCACTTATTTATTTATGAAACAATGTCT
ACTACAGCTGCCAAAAATGAGAGCTCCTATTATAATAATATGTACTGCACTAGAAACATACCAAGATTTGACACTTAATAAATTTTAGGAAGATATTACCAATAAAGTGAAATACTGAGGAATCTGTTTAAAACTGAACCAAACTGATTTTATTAAAATGCTAAAGCCCAAAAAGAATACATTTGAATCAGTTCTAATGAGGTGGA
AACAAGGTAGGACAGACCAGCAGTTTCTTTATCAAAGAAATTGGGAGGGGGTGGGGAGGGAGGGAGGGAGAGAAAGAAAGATGGAAGGTTAAGTTGAAGGAATAAATGAAAGCAATGCAGGACGTCCTTGTTGGTCGAGTGGGACACTCTGTGTTCCCAATTGCAAGAGGCCCAGGTTTGATCCTGATCAGGGAACTAGACTCTAC
TGCACAGGTTTCTGTAACACTAAGGTCAGCCTCAGCTTCTCTGAGAACAACACTAACTAAGAGAAAGTTTCCTCATCCTTTTCATTGGGCAAATGCAGAAAATAAACATCATTTTATTGTACTGAGGTAAATGTTTCATTGCAAAGAGCTGGAGTGAGTCACCTGAAAACTCTGGCCCATCAAAAGCCCAGCCCTGCTGCCCAAAG
TACAGACTGAAAGTGAGAGGACAGAAAAATATATTCTATGAAAATGGGAAGCAAAAGAAACTGGAGTAGCAATCCTCATATCAGACAAAATAGGCCTTAAAATAAAGAAGATTACAAAAGATAAGGAAGGACACTACACAATGATCAAGGGATCAATCCAAGAGGAGGACATAACAATTGTAAATATCTATGCATCCAACATAGGA
AGTAAAAGTAATGGGTCCAAGAAATTAAAAGCTGCTGTATTGATTTGACATGTTTGACCTTACGTGCTTCCTATTCTGTCCCCACTTCCCATTCTTCTCAAATAAAACAGCTGGAAGATATCAGGGCAGCACTTGAGGCATATCTAAAGATGGAGAGGAGGAGGTAAGATGGCGGAGGAATAGGACGGGGAGACCACTTTCTCCCC
TAAAAATATGCAACATTTTGCCTTTTACTACATAAATATAATAAAAATTTTTATTGAGCACTTACTAACCACTTAGCACTCTACTAGGAACAGTGAGGAAAATAAAATTGCTTTGGACATGAGTCTTGGGTCTTAAAGAGCTTAAAATTTTGATAGGCCTCCTTAAAGAAAAGGTGATGCTATTCACAAAATTATTATTTCTTGGT
ATTATTTGGCTAAATGATATATAGTTTAGAAACATAATGTGTCAATTAAGAAATGCTATCTACCTTTGAAATTTATTTTCTATCTGCTTTTAAATGATGAAATAAACATATTTGTAAGTATGCTCTGACTTGAAAACAACCTATCCTTGGGAATTAAAATCTGCAAGAAGTATATGGTGGGGTTGGGGGGTGTGCTGATTATTCAA
TTCTTATTTCAGGTTTTTAAGACAAACAGACTGCTGTTACCTTGCTTGAATCTGTCTTGTGAATATATTTCACCCAAGTGTGGTTGTACATTAAGTAATCAATAAACATTTTCAAACTGCTCTTAATTTATTTTAATTAAGCATTCTGAGGAAGAAATGAAAACTTTGCTTTATTTTTGTGCCTAGCACTGTTTGCCTCTCTGTAC
AAAGAAATACAAAAAAAAAACAAAAGAATTTTGTAGGTGTATGAATATACCCAATAGGTATATTTGTAGATGTATGAATATACCCAATCTAATGTCTAATAATAAAAATAAATTTAACATGGTGAACCAGTATACACATATACAGAAATACCTATATTACATATATGTATGTGTATGGGCTTCCCTGGTAGCTCAGATGGTAAAGC
TGCCTTCTCCGAGATGTGGGAATACTCAAGACAATATGGTTGATTCATGTTGAGGTTTGACAGAAAACAGTAAGATTCTATAAAGCAATTACCCTTCAATAATAAATTAATTTTTTTAATTAATTTTTTTAAAAAGGTGAGTCAAACAAACAATCCAGAGAGTTAAAGAACAGAGAGAAAAATGCCAAGCATAAGCAATGTGGACC
GAAAAAAAAAAAAAATCCAAGTGTAAGTGGATTCAGACCTGCGCAGTTCAAACCTGTGTAGGTCAAAGGTCCGCTGTACGGGGTGATGAGACATGCTGTGAATAAAGAACATGGAGGAAGAGCGATGGGAAAACCACTCTGATCGTGGTGGGAAGAAGGCTTAGACCATCATAAGATGTAATTTCCAGAGGGAATGGATTTCTTTC
GTGAAAAGCAGATAACACATGGAAGGACCCTGCAGCACAGCCAGCAGCTCAGCAGAAAGTAGGCAGGTGTTAATGGATGCTGACTGGCCATCCCAGTTCCAATAAATCAAGCTGAAAGCTGGAGTCCCCAACAGAAGGTTCCAGAGCACTGGCCCCCAGAAAAAGGAATGACGCTGTGAGACACGGAGTAATGGAGGAGCAGAGCG
ATTTGTAACAATGTGGATGAACCTAGAAAATATTGCACCAAGTAAAGTAAGTCAGATAATGACAAATATTGTATAATATCATTTCTGTATATAATCTAAAAATAAATATATATAGCAAGATAGACTATCAGATATAGAAAACTAGTGCTTACCTATGGGTAAGGGGAGGGTGAAGAGTCAAATAGGGATATGCATTACTTGGATAT
TTGCTTCAAAAAGCAAAGCCTTTGAGGAGGTAAGTTGCTGCCCTGAGTGGCATCGTTTGCTTTTTTGAAAGTCGACTTATGGAACTGTCTGTGTGAAACCAATAAAACAGCTCGTCATTGGAGCTAAGTTATTCTCTGTGGAACACAGCTGAGTCAGTGTCCCGGGGAGCATGGAAGGGCACAGGGGACTTAAAAGTGGGACAGCA
CTGAATCCCAAAAGCAGTACCTAAACTGATCAAAAAGCTAGCTCAGTCAAAATCATGATACTTCATACTCATGAGGACAGCCACTATCAAAAATAAGAAAAATAAAAGATAACAAGTGTTATCAAGAATGTGGAGGAATTAGAGCCTTGTGCACCACCAACTGGAATTCTAAATGGTACAGCCACTATGAAAAACATGTGGTTCCC
AAGCAAGACAGGAAGACGGAATGGGATAAACCTTCTATGTCACAAGTGAACTACACTATATTATAGATATTCCTTGATTTACATGATGAGGTTACATCCAAATAAACCCACTGTAAGTGGAAAACGCATTTCATACACCTAACCTGCCAAACATCACAGCTTAGCCAGTCCACCTGAAACATGCTCAGAACCCTGACAGTAGCCTA
ATGTGCTGTGCTGTGCTTAGTAACTCAGTCATGTCCGACTCTCTGTGACCCCATGGACTGTAGCCAGTCAGGTGCCTCTGTCCATGGGGATTCTCTAGGAAATAAAACTGGAATGGGTTGACAGATGAGTATACTGAATGGTTAAAATAAATTGCCCAAGGTCAGACAGCTGTAAGTAGTGGAGCCAGAATTCAAACCCAGGCAGC
TATGCTACACTTAAGTTCTGTGATTGAAGGGACCATGTCTGTTTTGAGCAGCAATATGGTCTTAGTGTCTGGCACAGTCTCTGGCATATGGCTGGGGTGCAATAAAAGCATTTGTTGAACAAATAAGTGATGGCCGTACACTTAACATACCTAATGAGAGGGATTGGAATTAAGCAGTAAAACAAGCAGAAACCTAAACAATATCC
GACCAGAAACTACAAAACTCCTAGAGGAGAACATAGGCAAAACACTCTCTTACATAAATCACAGCAAGATCCTCTATGATCCACCTCCCAGAATACTGGAAATAAAAGCAAAAATAAACAAATGGGACCTAATTAAAATTAAAAGCTTCTGCACAACAAAGGAAACTATAAGCAAGGTGAAAAGACAGCCTTCAGAATGGGAGAAA
CTAGTTAAATAGCTTTTAGAAGTTATTTCAAATTTGTTTTTCTACTTACATAGGAATTTATATTGCCTTGTTTTTCACAGGTTACACAAGTTAGTAGCTAAATAAAGTATGTTCTAAGCCTTTTTTGTATAATTAGATAACTATTTTGAAAATAGTTAACAGTTGATACTTTGAAAATATTGTAGTTGTTTTTCTTCTGAAAGAAG
ACCACATTTTTCAATTCATGTATTCAGTTTTAAACAAAAAATTCAAAGCATATTAAAAAAAAAAAACAGAAAAACATGGTTCATTCAAATGAACAAAATAAATAAACAAAAACTGTCCCTGACAAATACCTGATTGTGACTCTTCTAAGGCTTCCTAGGTGGCATTAGTGGTAAAGAACCTGCCTGCCAATGCAGGAGACTAAGGG
AAACTGCTATCAGCTCCAGAGACATGTTCACATTATTTTCACATTCTCTACATATGCCCTAGAAGTAAATATTCCCAGGCTTCTGAATTTTAGCATACACAATAAAATGACTGAATCTGCTGCTTCTGGCCATGATGAATGGTACTGGACTTGACCTATCATGATAAACAACTACAAAACTGGACAAAATAGATATAGCAGCTCCC
GTATGCTATCTAGATTGGTCATAAATTTCCTTCCAAGGAGTAAGCGTCTTTTAATTTCATGGCTGCAGTCACCATCTGTAGTGATTTTGGAGCCCCGAAAAATAAAGTCTGACACTGTTTCCACTGTTTCCCCATCTATTTGCCATGAAGTGGTGGGACCAGATGCCATGATCTTCGTTTTCTGAATGTTGAGCTTTAAGCCAATT
TCAGTCCCAGTATCTCTTTGATTCTAGTATCTTTTAGACCCTCCAGTATCTGGCACATGGTAGGCATCTAACAGATGTTCAGTAGATGACCAGATACAAGAATAAATGACCTTTTTTTTTTTTTTTTGAATCAAGCAGTTAGGGACTTTGAGCAAATTTCTTGGTCTTTCTGAGTCTAACCTGCTCATAATATCTGGCAATACTAG
GACTCTGAGCTTTCACTGCTGAGAACATGGGTTCAGTTCCTGGTTGGGGAACTAAGATCCCATAAATCATGCAGTGCAGTCAAGAAAAAGATACATTAATAATAAAGGGAATAAAAACCCTCAACCTTCAATGTTTTCAGAGATGCCAGAATAAACTCTTGGAAAATACACTGATTTTTTCAAATTAAATTGTAAAAGGCTTTTGG
GTACGCCCTTTAAGAATGAAGTGTCTATTTCCCCCAGTCCTGCGGGGCTCCCGAAGTGAAGCCACCCAGGCCTTCAAAACTAGATTTCCAAAAATAAAAAAATAAAAACAAATTTCCTGGGGGCTTGTCTTCCTGGTGCAGGACCCCCAGGCTGGGGAGCCTCTTGTGCAGCTCAGAACTGTCATTCTTATGAGAGAATTTCTGCA
TTGGTTACTGAGATCAGGTGTTTGTTACTAAAGCATAAGCTAGTCTTTCCCATTGACTGTGATGTATTTACGTGATTTATTTATTTACTCTTGTGCATATAATAAATTTCCAGATATAAAAACTAAAATCATGCTTTGGAACCAGACATCCAGAGAAAACGTTTCATGCAAAGATGGGTACAATAAAGGACAGAAATGGTATGGAC
TATAGGCTCTTCTTCAATCTTTCAGTAACATGTCAAAATGAATCCTATGAGGGAAAGAACTTGATGTCTTGACTCAGGAATCTGTGAAATCTGAGTTCATAATAAAAGAAAAATATATCTTTATTCTTGCTTTGTCACTTCTGGCCTTGTGGCTCTGAGCAAGTTTCTTAAATTCTGTTTCCTCCTGATTTATAGAAAATGAGAAT
TTCCAGTCTCTACATCTTGAAGAGAGTCACTATCAATGTGTTTTCTCTACCAGCACCGATCTTTCCTCTAATTTATAACGAAGTATTAATTTATTCATTCAATAAACATCCATGGAGCAATGACCAAACATACACTATTAGAGTCTGTAGAAATAGAAAGCTGAATAAGGCTCAGTCTTTGCCCTCAGGAATTTAGTCTACCTGAG
ACAGGGGTCCCAGGTTCAATCCCTGGTCAGGGAACTAGATCTCACATGTCGCAACTAAAGATCCTGTGTGCCACAACTAAGACAGAGCACAGCCAAATAAAATAAATATTAAAAAAAAAAAAAGCATGTGTAGTGAATAGAGCTTCTACAGAGAACATGAAAAGCAGGAGAACAAGGAAAATGGAAAGTTGGTAGTTTTGTTGTCA
ATGATTAAGTAAATTATGGTATTACCACCTGATGAAAGATTATGTATTCATGGAAAATTGTTCATAATACTGTTTAGTACAACCAAAAAGGAAAATAGAAAATAAAGTATTTACAAGTATGTATACTAGGCAAACGCCTTCATGACTGTGGTGGGCCGAGAAGTGACTTGGATCCGCCCCTGAGCCGCCATTTGATTTGGGCCAAG
TGTGGAAATACAAAGAGAATTCCAGAAGACATGGAAATGAGCAACTGTATTCAAACTCCTTTCTCATGTATTAATCTGATAATAATTTATAGAGCATGAAAATAAAAACAAAAAACTATATTAGTGATGAAATTAAGTAAAGAAACATCTTCAACTCCTATAAACTTCAGATAATTTACTTATTGTCAGACTGAAGGAAAAGTCAA
TATACATAGAAAGGAGTAAGTGCTGGTACATGCTACAACATGGATGAACATGAAAGATGGAGATTTTTCTAAAAATGGGTCTTGGGTTTCTTTCTGGGATAATAAAAATGTTCTAAAATTAGATTGTGGTGATGGTCTAACAGCTAAAACCCACTGAATTACATTAAATGAGGGAATGTATAATATGTGAATTTTATTTCAATAAA
ATAGGTAGACCAGTTAGAGAATGGTAACAGTAGTACAGGCATTAAAGGATTATGGTAATAGTGGTAGTGAAGATAAAAGTGAGTGGATTCCAGCAGTATAAATAAAAGGCTTTGATGAGCTATTGACTGAAGGGGAGGAGCTGTAGTGTATCTGCATTTCCAGGGCAAGGCTCTTCATGGCTGGTGCTGAAGAAATCCAAGTCTGG
ACAGATAAATAGCATGGAGACAAGGATTGAGAAGATGCAAGAAAGGTTTAACAAGGACCTAGAAGAAATAAAAAAGAGTCAAATATATAATGAATAATGCAATAAATGAAATTAAAAACACTCTGGAGGCAACAAATAGTAGAATAACAGAGGCAGAAGATAGGATTAGTGAATTAGAAGATAGAATGGTAGAAATAAATGAATCA
TAAAACTCCTAGAGGAAAACATAGGCAAAACACTCTCCGACATAAACCACAGCAGGATCCTCTATGACCCACCTCCCAGAATATTGGAAATAAAAGCAAAAATAAACAAATGGGACCTAATTAAAATTAAAAGCTTCTGCACAACAAGGGAAACTATAAGAAAGGTGAAAAGACAGCCTTCAGAATGGGAGAAAATAATAGCAAAT
AAGATGATCAAAAACCTTGAAAACAAAATGGAGAAAATGCAAGAATCAATTAACAAAGAAGAATTAAAGAATAAACATACAGAAGAAAGTAAATTAAAAGAATAAACATACAGAGACAAACAACACAATTACTGAAATTAAAAATACTCTAGAAGGAATCAATAGCAGAATATCTGAAGCAGAAAAATGAATCAGTGAGCTGGAAG
GACAGAGGAGCCTGGTAGGCTATAGTCCATGGAGACACAAAGGGTCAGATGCGACTGAGCAACTAAACACAAGATTGTCAAGATATGTTCATTTGTTCCTAATAAAATAGTGAATTATAGCACAGCATTTTAAAGTGTTGGTTGATGAATTTTAGCTTTTTTCTCATCATCAAGAGCTTTGGTTTCATGCCCTACATGTGTATTAT
TTGCCTATACAGCCACCAGGCGCCTGACTGCACACTTAGCCATCAGACCCCTCTGGAACTGAAAAGAGTCCTCGGCTCCTTTGTTTACAAGGTGGCCCATAATAAACCCCACGTGGTTCTGGAGCCACCCTCTGTGCAAACCGGTTGCTTCACTGGTTTTTGGTGCCGGTTGAGTTTCAGTGAAGGAGGGAGTGACCAAGATTGGA
CCCAGAGGCTCCGCAGCGGGTCAGGCACTGGCCAGAAGACCCCTCGGGCGCCCACTTTACCCAACTCAGCTTGGCCAGAGCCGCTTCTATTGATTTTATAAATAAACTGTAAACTTTCCTCTGAATCTTAATGGAAGTATTGGCTTTTCAGTTATAAAGGTAACTCACGCTTGGTGCACAGTTTGGAAAAGACAGGCTAATCTAAC
ATATGCTATCTAGGTTGGTCATAACTTTCCTTCCAAGGAGTAAGCGTCTTTTAATTTCATGGCTGTAGTCACCATCTGCAGTGATTTTGGAGCCCAGAAAAATAAAGTCTGACACTGTTTCCACTGTTTCCCCATCTATTTCCCATGAAGTGGTGGGACCAGATGCCATGTTCTTTGTTTTCTGAATGTTGAGCTTTAAGCCAACT
ATAGATACATAAACCATTGTTCTTCAGCTGTCTTTCCCAAGATTAGTATTTAAAAATATGGTCCAAATATCATGAAAAGAAGCCATGATTCACGATAAGAAATAAAGACCTAGATTTAAACATTACTAGACAATTTCAAAATGTTCTTAAGCAAACCATGTCACAGAGGCTGGTTACTGATTTAAAGGCAAACTTCCTAAGCTTGG
ACCCAGTGCAGCCCCAAATAAATAAGTATTTTTCTAAATTGAAAAAAAAAAAATTGGTCCAAAAAAAGGTCAGGAGAGAGACAATCTGTATACTGGGAAGAATAAAAAATGTTAAACGCGGAGATGATGTGAACAGTCAGTGGAGTTAAGATGCTCCTCGTCTAAGATGGGAACAAGATAACAGAGAGTAAGAGTTAGGGAGAGGC
GTCATGCCCCTGACACCCAGCGGCACTGCGCCTGCCTGAGACTCAGGCTTAGCCAGAGCAGCAGAGGTTGCCCTTTCCCAACAGCATGATAATAAACATCAATAAATATAACAGTGGACATAGCTTGGAGAGTGACAACGAACAGGCTTTCTAGGGAGCAGCAGAGCGAGGACTGAACTCCAACCAGCTGGATCCCAAGCCAAGCA
GGGAAATCCAAACATACTTTAACCTACTTATGAGCCATAGTGGCTCATAGTAAAATCCATTTTACTTAAAACTTCCCCAAAGATTTCTTAAAATGTTCAAAATAAACTAAAGCCTAATTCATAAGTTTGGTTAAATGGTCTTTACTGCCTCTGTCAGCTTAAAGCTCTAAGTGAAGGCAAACGCAAAAAAAAAGTTGGGGTTCAGG
TCACAAGCTTGAAAGCTAATCATTTATGCAGAACTTCCTTCATATTCAAATCCATTTTTCTATTTTTTTTTGTTCAATCCTGCTTGCTTAGACTTGGTCAAATAAACTTTCCATAGATAATTCATCCCAGATATTCATTCACTGCTGATAATTTGGGGGGCTGTGCTGCATGGCTTGCGAGATCTTAGTTCCCCAACCAGGGACTG
CAACTCAGAAACTGAACCCGAGTCTCCAGCAGCTCCTGTACTGCAGGCAGATTCTTTACCACTGAGCCACCTGGGAAGCCTAATAGTTTCCATAAATACAAATAAATTAAACAATTTCTTAATATACATAGAAAATCTATAAAACATACATATACACCTGAAAGTACAATGTAATATAATGCTAATATAAAAATGATTGTCATATT
ACAAGGGATTTGGGTTCCATCCCTGGCCAGGGCACTAATTCCTGCATTCCATGACTAAGACCTGGGACAGCCAAATAAATAAATAAATATTTTAAAAATAAATAAATAAAATCCTTTAAAAAAGATATGTTGAAGTCCCTAATCCCAAGACCTGTCAAAGTCCCAGGTTCCTGGAGACACAATCAGCTGAAGGTGAGATGAGATGG
CCCCGTATTGTAAAGTAATTAGCCTCTAATTAAAATAAATTTAAATTAAAAAAAACTCAATTACAAATATTCAAAAAAATAAATAAATGCTTCTGGAAAAAATAAAATAATAAAATAAAATAAATAAATTTATATTTAAAACAAAAGAATGAAAAGAAATGAGCACAGTTTGAGACCTCTGGGACAACATCAGGAATCTAATATTC
ACATTTTACCATTTCAAACAGGCTCAGCTGGATATTTGCCTTTTGACTTTCAATTTATAATAAGTGGGCCTCTGTTTATAGAAGTTTTACAATTTACAATAATAAATTTACAAACAGTGAAATTCTGTTTACATGAACACATTTGGAACTGAATTGACCAGTCTGTTTGCTAGTATATAGTTGCATAACCACAGTACAAACTGGAG
TTTTAGCTTGCAGTAGGGGGAAAATTTGTTTTGAGGCTTCGTGTTAATTTTGGAATAAGAACTCAGCTCACTGAGCTGCCACCCAGAAAAGCTTTGAGCAAATAAACCACAGAATACATCTCCACAAGAGGTACAGCCAGCAGCAATCTGTCCAACAGCCTCCCAACTGGATACTGAAGGCTCAGATGTGCTGGGGCCCATGGTGG
GAGCAAGAAGTGTATAAGATGAGTGTGGAGCATCTTATAGCAGTAATAAATGAGTATTGGGCTATAACCCAGAGCACAGAATAAATATAATACTTGTGCAAATAAATGACATACTTAAGTAAAATACATACTTTGTAAATAAATTATTAAATAGATTACCATCCATTGAAATCCATAATTATATAAATAATTAAATAGATAAATGA
AATTGAAAGATTTGACTTTGAATTGCAGTACTGTGGTTTATCTGGATAAATTATTGCTTATCTTTTCTGGTCTCTGTGTCCATAGGTATAAAATGGGGCTAATAAAACTACTCAGTTGATGACAAACCTATTTTGCTGACATAGGTCTGTAATAGTCAAATCTATGGTTTTTCCAGTAGTCATCTATGTATGTGAGACTTGGACCA
AAAGAAAGGATGTGATTTACTTGTCTTGGTGGTTGCTGAAGGTTATTAATATTATAAAACTAATTTCAAACTGTATTTCACAGTCTTATTAGTAATAAACAATAAAGTAGAACTCTTAAAGATTTGGCCTTAGGCAGCTCAGGATATGAGTTTAGGCATCACCAATTCATTTTTTCATCCATTCACTCATCACTTATAGTTACTAA
CATATATATTTATAATTGTATATTCAATATATAATGAATAATGCAATTCATTCAATATATAATGAATAATGCAATTCATTCAATATATAATGAATAATGCAATAAATGAAATTAAAAACACTCTGGAGGCAACAAATAGTAGAATAACAGAGGCAGAAGATAGGATTAGTGAATTAGAAGATAGAATGGTAGAAATAAATGAATCA
GGACACTCAACAATGATCAAGGGATTAATCCAAGATTAAAATATAAAAATTATAATTATATTTGGCAAAACTAATACAATTATGTAAAGTTTAAAAATAAAATAAAAATTTTTTAAAAATTATAAATATATATGGACCCCACTGTAGGAGCACTGCAATATGTAAGACAAATGCTAACAAGTATGAAAGGGGAAATTAACAGTTAC
TCCTCCATGTAGTTAACAGGCTTGCTTCAGTCAGCCCAGCCATAAAAATAATTTTATTGGAATTTCTGTCACATTGTATTAATTTATTCTGATGACACCTAATAAATTTGGCTTTTTGTTGTGGATATTGGCTATCACCTAAGCTTTTTGACAGTAATAAAACTTTATATGTAATAGACAAATATTTGACTAATTCTAAATGCTTT
TCCGCAACAAGAGAGAAGCCACCACAATGAGAACCCCGAGCCCTACAACTAGAGAAAGCCCCGTGCAGCAACGAAGACCCAGTGCAACCCACAGTAAATAAATAAACAGCTCCCCACTCCCTTCAGCTTTCAGAAAAACTAGATAATCATCTCAAAAACTTAGAGACTGTTTTCTCCAAAATCACAGGGAACATGTTCACCACCGC
GGCCCAGCGGTTAGGATGTCATGATTCCATTGTACCGGCACAGGTTCAATCCTTGGTTGGGGAACTAAGATTTGGAATGCTGTGCAGTGCAACAGAAAAAAATAAATAAATAAACCCAATCATATCCTTCAATATGCTGGTGGCAGTATAAATTGGAACAACTACTTTAGAAAATAGTTGGCATTATCTGGTACAGCTAAAGATAT
GAAAAATGGCTAAAAATTTGCCTGATTTGGGAAAGGAAACAGAATTCCAGATACAAGAAGACCAGAGAGTTCCAAAAGAGAGGTTCCCAAATAAATAATGAATAAAAATAAAATAAGATCTATAATAAACCAATAAAATCAAAATATCAAAAGTTAAAGAAGAGGACAGCTTTTGAAAATCAGTAAGAGAAAGACAACTTGTTACA
CCTCGGGAGGTGACTAGGCAGATGTGACTTCCCTTCACCCAGACCCTGCTCCCAGCTGTGGTAATGAGGGGAAGTAACAGATACATCTATTTTTAATCCAAATAAAGGGAAAAATGTTTGCCACCATGGAGTTTATAAAAATAACAATACATTACTCTGGCATTAATAACAATAAAGATGTCAAACTGTCAGATAAGAAGTTAATC
GCCTGGCACTGAGTGGGTTGTAGGTGAAGTACACCTGCCCTGCCTTATGAAAGAGAGGACTAGCAAGGAAAATCCATCTGACATTGTGAGCAGCCAAATTAATAAAGAACAACCAGTTTTTCAGCTCAACAGAACTGTACTTCAGTAGCTATTTTTAAATATCTTCAAGTAATTTCATATATTTTTCCCACTTTCTACTTCTAGCA
AAGCCGGAGGGAAGGGTCAGAGGCATCTTTTAGAATTTCTAGGATTAGGACTTCCACCCAATAGGACAGTATTTCAGCAGAGTTATGCGTGTTTGTTGGAAATAAACACCTGGATTGATTGATTCTCAGTGTAATTGTGGTAGTCATTAGTGCTGTTTGACACATATTCTAGTCCTTCTCAACTTACAGGAACATATACAAATAAA
AGGCCGCAACTCCTGAGCCCAAACCACAACGAAGGGCAGCCCCTGCTCACTGCCACTAGACAAAGCCCGCGCACAGCAACAAAGACCCTACACAGCCCAAAATAAATACAGTAATTAACTAACAAATGTAGCAGGCTAAAATAGACCTTTACTAGCTGCTGTTGGCAGATGCTGCTGCTGCTAAGTCGTGTCCGACTCTGTGCGAC
GCGTGGCATAATGAAGACACTCTACAGGTGTCAATTATTTTCCTTATTTCATTTGATCCTCATAAAAATCCCATAAAATAGGTATTTTTCTCCTTTCATAAATAAAATCTGAAGGTTCAGAGACATTAAAGTACATATCCAATACCAAATAAAATGTATTCATAATAGCTGGCATCTGGATCTGATGATTTCTGAATGGTTTGTGC
TGTTAGGACTCAGTGTTCTCACTGACAGGGGCCCAGATTCAATCCCTGGTTTGCGAACTAAGATCCCACAAGCTGTGGGGCACAGCCTCAAAAAATGATAAATAAATAAAATAACAAATTATATAATGTATAATCCTTAAAAAAAGGAAGGAGGGTTGTTTTAAAGTCAGAAGGAAACAAAGGTACTTGGGCTAGGCAGTGGAAAA
TTTTCAAATTATTGATGGTGAAGTGCCCAGCTATTTTTACTTTCAATTCATCAGGCACCAAAATTTTATAAAAATATAATGAAAATTACCAAGAACATGAAATAAAAATATAAATAATATATTTTCCATTTAGTCAGATTCAGTACTCATAAAACTACAGTTTAAAAGATGTAGTCAGGATAAATAACACATAGGGGAAAAGAAAA
ACGGAGCGCAGGTTCAATCCCTGATGGAGGAGCTAAGGTCTCAAATGCATAGAGGCCAAAAAACCAAAACTTAAAGCAGAAGCAGTGTTGTAACAAACTTAATAAAAACTTAAAAGGACGTATTGGTACTGAATTTAAAAAATAAAGGATGAATGTATATGTATAACTGAATCACTTTGCTTATACCTGAAACTAATACAACATTG
TTTTATAATAGCTAGCAATAGCAAGAAAAGAAAGTCATAATTTTCCATGCTTCACGATTCAGAATAATTAATTTAATAACTGTGTCATATGAGAAGAGTAAATAAAGAAAAGGAAAGGGGTGTGGATATATATAATCACTGAAGCATATACAATTGCAAGGAAAAACAAATTACCAGGGTAGAGCTCAAAATAAAAGCTCCGTGGG
ATCCTCTGCCGGCCCCCCCTTCTACTCCTGCCTTCAGTCTTTCCCGGCATCACATCAGTCACCATCTACAGTGATTTTGGAGCCCCCCCCCCACCCCCCAAATAAAGTCTGTCACTGTATCCATTGTTTTCCCATCTACTTGCCATGAAGTGATGGTACCAGATGCCATGATCTTAGTTTTTTGAATGTTGAGTTTTAAGCCAGGT
AGGTTTATGATGAAGATGATCATTGCAACTCATGGAGACAAGGAAAATTGGAAATAATGTAAGCTTTAGAAAAGAGAATGGTTTAAATTGACAGCCATACAATAAAATGGTATAGATTCATTGAAAGTGTTTGCAAAGCCTATTTAATGGAACTATCAAGCAGTCATGATTTGACCTAACCGGAAAAGTGAACATACAATAACGCG
ATGAGATGCAGTGGGGACCAGAAGTAAATACCTGGGGACAGGATGTCTTCCAGTTTAAATATTTTAATTTACCTCAGAGTTATAAATGTGTGCTCAGTTTAATAAAGTTAGAAAACCAATGGAAAAGTACAGATAGTCCATCTTTATACACATCTCTCACTTCTTAACTCCCTCCTCTCTCTAGTGATAACTGTTGTAGACATTTC
CCCTCAGTCTTAGTTTAAGAAACTGCTATAACTTAAGTGGTCTTACTTTTGCCCAAATGAAAGCTTTACAGAATTACAAGTATCAAGATGGTGTGTTGTAAATAAAGTTGTTGTCATTCAGTCACTAAGTCATGTCCAGCTCTTTGTGACCCCATGGACTGCAGCATGCTAGGCTTCCCTATCCTTCATTATCTCCCAGAGTTTGC
CGTGGCGGATTCATGTCAATGTATGGCAAAACCAATACAATATTGTAAAGTAATTAGCCTCCAATTAAAATAAATAAATTTAAAAAATAGAAATATGAAGAATAAACAGAACTGAAAGATACAATAACTCATAAAAAATACACTAGAAGACACCAACAATAGATTAGATGGAAGGAAGAGATCAGCAAACTACAAGACAGAATAAC
TATGAAGAGATAATATTAACAAATTTTAGCAAGACAACATAGATCAAAGTGTATTGCAGAGTACCCATAACACCCAGATCTTGGTTTCTGTTACATTTTCAATAAAAGGAACCAGGGCTCATAATGAAATTACTGATTCCAAGACTGCAGCAGGAAAGACACAAGATAAGCATGGAGTATCTTATAGTTTGAGAAAGTAAGAAAAT
TAACAAACAAATGAATGAATAAATGAATGAATGAAAAACTCAAATATTTCAAAGAGCAAATCATTGTGTACTCGTGTTTTTATGTACATCAGTTCTGATTAATAAACAAAGGTAGGTATCTAACCATCTATTCAATTTCCTCGAATGCACCAAAATTCATGAATTTTGCCTAATCTGGGCCAAGGAAAAAGTGAGTTGAAGAAAAA
CACATATCCCAGTATCTTAAGACAGTCCCATTGGTAACAACTGTATTGTCATAATTACTGATAGCTTCCTCCTCACTCTAAAAGGCATACCAGGTAAGAAAATAAATCACATGGTCACTGCACATTTGAGGATTTTGATATCTTTTCCCAACCCACCTTTTCAGCCTCATATGCTGATATTCTTCAAAAGTCCTTCAGATATAGGG
AATTTGGATTTATTTTATTTCTTTTGCTTCTCTGATTGCTATGTTATGGATTTCCAAGACTACATTAAAAATAGTGCCAAGTGAAAAAAGAAATGAGAAAAATAAAACAATATCATTTACACAAATTAATAATATATACATAAAAAACAAATATATCTTTTCACAAGAACACAAATTTTTTTTAAATCTATATTACAATAGTTGTA
CTTTTGAGACCTGAGAGCTATTAATGTCCGTCATTCCAAATCTTTGTTGTGATGAGACAAAGAACCGAGGAACATACACTCGCGTGACACTTTGTTACTAAATAAACAAGGAGCAAAGACTGTGTATATAAAGTGTCTACAATAAAGAGGTTATTTAGGGAAAACGTACTAAAATATAGTACTTGTGTTTTCCCAATCAGCCCCAG
CTTTCTGCCCTCAATCTTTCCCAGCATCAGGGACTTTTCCAAAGGGTAAACTGGTTATAACAGGTGGCCAAAGTATTACAGCTTCAGCATCAGACCTTCCAATAAATATTCAGGGTTGATTTCCCTTAAGATTGACTAATTTGATTTCCCTGCTGTCCAAGAGATTGTCTAGAATCTTCTCCACCACCAGAGATAGAAGGTATCAA
GATTTATGAATGGTATACGCATACCACAATAATGGGATAATAAGAAGAAAACAAAATCATATAAATAACACATAAATTAATTCTAATGAAAGAAGTAGAAAATAAAATCAAGGATGAGAGGCAGAGCTTTGGAGAGGAAAAATAAGAAATATAGAATCAATATAGAAGATCCAATATACAATAAATAGGAGTTCCAGAGAGATAGG
ATCAATTTCTGCATATTTAAGGAAAGCAGATTGAGGAAAACTTTTAGTTAGGCTATAAAATATAATTTTCATTTCACGGCTTCTGTGACTACATGAGAGGAATAAAAATTGAGTTAAAAAGGGAGACTTACTTTGGTGAAAGACAAGTATTAAAGGAATGGGCTACTACCTCATGCCAACACACACATCCAGGTTCACAGTTAGCC
GTCATCATGTAGCTAACTTCTCCACCTGGTGGGGGTTTCAGTATCTATAAGACAGCTCATGGGATATGGCTCAGAATATTATCTATGGCCTTGGGAAAGAAATAAAGTTCCTTGACTATGGTTAACGACTACATTCATATTATTTATTTGGTCTCCTGTGGCTGCTTTCCTTGGTTTCTGCATTTTCACTTCTCTGATTAAACTTA
TAAACTTTAGGAAGTGAAAAATACAAAGCAGCTGGGAAAATGATTGTAAGAATTTAACAGCTGTATTTGAATGACTTAAATATTTTAGAGTCAAGTACAAAATAAAAATTATCTGATTATTGTTTAATAAAATTTATTAAAGACATTTAAATGAATAAAAAATCATTCATATTTATTTAGATCTGGGCTAATTCTCAAGCTGTTGA
GATCTTCCCAACTCAGGGATCGAACCCGGGTCTCCCTCATTGCAGGCGGATTCTTTACCAGCTGAGCCGCAAGGGAAGCCCAACCAATCTACAAATTCTCAATAAAATCCGACGCCCTCCCCCACCCCTTGACACGACCAAACTGCCTTACTGCAGTAAGCAATAAACTCAGCTTGTCTTATCCACTGGTTGTGTTGATTTTGGAG
CTATTTTGAAGTTTCAGGCCAAAAGATGAATATAATGGGCCATGAAAATTAAAGGGATCAGTGACTAGTACAGTACAAACTTTTATGGTTAAATTTGTAAAATAAATATGAATAATAAATTGCAGAGATGAGAGCTGTCAGGGTAAAATTTCTAGTTGAGTGGTGGTATAAGAGCTTGATTTGAAGAAGTTGTTGAAGTTTTCTGA
ATACACTGTCTAGGTTTATTATAGCTTTGCTTCCAAGGAGCAAACGTCTTTTAATTTCATGGCTGAAGTCACCATCCACAGCAATTTGGGAGCTCATGAAAATAAAATCTGTCACTGCTTCCACGTTTGCCCCTTCTATTTGACATGAAGTCATGTCATGTCATGGGACTGGATGCCATGATCTTAGTTTTTTTCAATGTTGAATT
GATGAGACAATTATTTTTAAATGTACATCAACAAACAACTATAATTTATAGTAAAAATATGTACCAGAAATTTGAATTAGTCAAATACTTACTGCTATATAATAAACTCTTGCTTTGTCTACCAACATCCAGTTTTTCTCCATATCAAGATGTTTTTCTTTTTTGTAACAGTTGGCAGCAGCAAGATTAGCTACAAGTGATCTAAA
ATGTGTTAAATAAATCCACAAATGAACCAGTTGTGGAAACTGGTTCATTTTGAAAACCAGTTGCAATTAATATTTAAAGTAATTAATTAATCAGTTGCTTAATAAATATCCCAAATATAAAGCAAGTTATAAGGGCAAATTTGTTACCTGTCTAGCTATTTTCAAAGTGCGTATTTTGGTATTGAATATTTGTTTTTTTAGTATTG
TACAGAAGAGACTATGTCCTTGTTTCCTGACAACTGTTATCATTTTCCTTCAGTAAAAGGCATCAGTTCAGTACCTATTACGTAGACATACTGTGAAGAAAATAAACAATAAGAAAAGGTCTGTGATGTCTAAGAGGTAACAATCTAACTACCAAAGCTCGATACAATCATAAAACAGACTGGTTTATAACAATGCTTAGGTGCCA
GCTACATCTCCAAACACAAGCACATTCTGAGGTCCTTGGGGTTAAGGCTTTGACCTAAGAATTTATGGGGATACAGCTGAGTCCATACACTAGTTACAATAATAAAATGAGCCCATGTTTGAGACTCTATCATGGGTCAGATGCTTGACCTCTCCCAGTTCTTAACCCCCACCTCCACCCCCACCCCCACCCACAGTCTCCAAGCT
TTTGCAGAATGGTGATTTGAATTGTATGGATTACAGAAAGGGAAGTTTCAGTAAACCAGATCCAAGAAGAAGACATAATTTGAAAGAATGTTGAAAAGATAATAAATAATCAAAATTATATTTTAATTTCTTATCACAGAAGCAGGAAAATGGTTCTTTGCAACCTTTTCCCAAGTAGCCAAATCTCTCTTGTGCAACTGAAGTAG
CATGTCCTCATCTTTGATGAATGTTAAATCCCTCAGGAGAAAAATGTGACTTTTTCTCCTTTCATATCTCTATAGTACCTGGCAAAGTCATGTCTAAACAAATAAATTCTGAATACCAGTGAATATGATCTTTTCAGCTTCTGCCTCAGTTCCAAAGAGTTTGCATGTTCCCATTTCCATCAACCAAGGAAAAGAATATTTCCATT
ATCCCACATGCTGCAATTAGGCTCTCGTACCACATGTAAGAGAAGCCTGAGTACTGCAACAAACAGCCGGCATGCCGCACTGAAGACCCAGTACAGCCTAAATAAATAAAATTAAAAATGTAAAAAAAGATTCAATCTCTTAAAAAAAATACAGTATTCAGTTAGCTAGATGGTTACATTAGGAACCAGAATCCCTCAGGATTTGG
GGAGGGAGGAGGGTTCAGGATGGGGAACATATGTATGCCTGTGGCCGATTCACTTCGATATATGGCAGAACTAATACAATATTGTAAAGTTTAAAAATAAAATAAAATTAAAAAAAAAAATCTCAGGAAGCCAAAAAAAAAAAAAAAAGGAATACTGGAGTGGATTGCCATTCCCTTCTCCAGAGGAGCTTCCTGACCCAGGCATC
GAGCACCATCTCTGGATTGTATGGTAAATCTATACTCAGTTTTGTAAGAAATTTCAGACTGTCTTCCAAAGTGGCTGTACCATTTTGCATTCCCACCAGCAATAAATAAGAGTTCCTGTCATTTCGCATCTTCACCAGCATTTGGTGTGATCAGGCTTTCAGATATTCTAATAGGCGTATAGTGAGAAAAAAGTGAAAGTGAAGTC
GTGCCACTTAGCTAAAGGGAGTGGACTACCTTGATCTGGCCCATTTATAAAAGATACTGTGTGGAAGGGAAGTAAAGAAACTAGCTACACTTGAGAGGTGAATAAATGTTTAGTAATTTCTAGGATTCTGCCTCAAACATACAGCACCGGCCGAGTGCATTCATTCATGCGAAAGGGTCAAAACTGCTTGATACCTCTGCTTTTCT
GAAATGTTTTTACTGATTATGTGTTAACTCGGCATGCGCTCTGCTGGCCGTATACTTTAAGCTCTTTGTTCCTGCTTCTATAAAAAAACTTGACTGCAGAAATAAACTTGTCAGTCCTTGCAAGAGACTGTCGGAGTGTCATTCTTTCAGGTTCGTCATTTCCAAGTCCCGGCGAGAAAAACCCCAACAACTACCTTGTTATTACA
TTTTTAAAGGTTTTTGAAAAAAACTTCAAATTATGAGATGTTTCAAACATTTAAACAGAGATTAATTTAATTAGCACCCATGTGTGAACCATTTAAATTTAATAAATATTAAGCTATAATTTTATGATATATTTAAAATAACATTAAAATATCTGAAATTTCCCTGATAATTTCATTTTCTTCTTTTAATCCTAAGAGACAAACAC
CAAAGTCTTCTGTGTCTATGTTATATCAAGCTTGTGTGTTATTTAGATCCTTTTCTATATCCTTCTTATTTTTATCAAGCTAGAATTGCAAGGAACATTTAATAAAATATAAGCATACACTTGTGTATATACACATAACCTCTGAAGGGAAATGGAAGAAAATTATAAAAATGCTTAATTCTAATGAAGAGATAAAGAGGGAGAAA
TGGTACAGCCTCACACCCAGCTTCTCCTATAAGAGTGGCCTCTGGGAATGAGGGAACAGGACAGAGTTTGTTGATCTTTGGAGAAGAGCCATCTTCATAAAATAAATGGGCTTGGTGTGTTTTTACATGGAGACCACTGTCTTACTGTGCCAGGTGCTGCTCATTTCTCCTTGATTCTCCAACAAACATTTGCTGAGTGGCCAGTA
GTCACCTACGAAGCTAGTGTCCAGCCAATAACACTTGTTTGATAAATGTTGGTTCTTTTTTCTCATGAGTGAGTTCAGAATTGAAGTTATACTATCAGGAAATAAAAATATGATTTGGAACTCATGGGAACGGGTGGGGTTGTGCAGAGGAAAGAGGAAAAAGTGGCCCAGAGTGGAGGGAGGAGAGCTGCCAACATTGAGAGGCT
ATAAACATGAGAAACAACCATTCTTTCTGGATTTTAAAAAATACAGCAAATATAATCAAAATAGCATACTGACATAGACACAGACTAATAGTCCTGAAGAAATAAAGAGAAACTTCATAAACAAGCACAACTAGAAATAAGGACGTTATGAATAGGAAAGATCAGTAAAGACAACACATAGTAAAGGCAGGAAATCATCCCCGCAC
TTTTTCTTGTTTAGTTCTTTGAAGTATAAAGTTAGATTATTGGTTTGAGATTTCTGGGTTTTTTTTTTTTTTTTTAGTTTTTCCAACTTTAGTATATATAAATAAAAATGACAATTAAAAAATAAAATACTTAGTTCTAAAAGAGAGAAACTGTATCAGCCTGAACACACTCTGGTCAATTCTGAATCAGTCACACAAATCTACCT
GAATGGAGGGCATTCTATAGGGTATCTGGATAGCAATTCTCAAGAAGGTCAAGATCTTGAAAAACAAGCAGAAACTGTTATAGGCCAGATGAGATGGTTTAATAAAAGCAAGATTAATAAATACAGTGTGGTATCCGGGGCTCGAATCTGTAATAGAAAGAGGGTACTTGTGGGAAGACCAGTGAAATCTAAATAAGATCTGGACC
GGGATAAGCCATAAGGGAAAAGAATATGAAAAAGAATGCATATGTAACTGAGTCACTTTGCTGTGCAGCAGAAATTAACACTGTAAATCAACTACACTTCAATAAAAAAAAAAATCCAAGTACAATTGTCAATGGAAGTATACACCAAAAAAGTCTAAAAAGGGAACATACTAAAAAAACTCTTGCCTTCACTTATTTCCCTGTGC
GAAATGGCTATGTCTTGATCCCAAGGCAGAAAAATTAAATTCATGTTAATATTGTTCCATTTGTTTAAATTTTGAATTAAATAAAAATAATTTATTATTTAATAAATAATTAAATAATATAATTTAAATATATTTAATTATTAAAATAAATAATTAAAGACAAATAAGCATTTATCTTCAAATGGGAGAGAGCAAAGAATAAAAGG
AAAACTCTTAAGAGGAAACCATAGGCAGAACACTCTCTGACATAAATCACAGCAAGATCCTCTATGACCCACCTCCCAGAGTAATGGAAATAAAAACACAAATAAACAAAAGGGACCAAATTTAACTTCAATGCTTTTGCACAATTAAGGAAACTATAAGCAAGGTGAAAAGACAGCCCTCAGAACGGGAGGAAGTAATAGCAAAT
TTAAAAACCTTATTATTTCATCCAGTATTCAATGAGGGTCTACCATTTGCCAAGCCTTCATGAAAAAGATGGGATGAAAACAGAAATGAAATCTCATGAAAATAAATTATTTACCAAGAAACCTCTTGAATATACTGAAGTGCGCACAGCGGAGCGGCAATGGGGGCGCGCACAGCCGGGCGGGGGCGCGCACAGCCGCACAGTGG
TCTTCACCTTTACTTCCAAGGCAAAGGCTGGTATCTGCAGATGATATGAGATAGTCTGCCTCGGGTCTGGATATAGCTCCTTTTGACCCAAAGCTGCAGGAATAAAAGGGGAACCTATCTGCCCCTCACATACCCAGTATGCAATGGTGGAGCAAGGACAGGGAATCCATAATAAACACTCCTATTTGGAAAGGTGAAGAATGGGA
ACTGTAAATGAACCAAGTAGAAAACAAGTTAATAGAGAGTCAACCTAAACATGTCGGGTGTAACAGGACGTTTGACAAACTCCTATTACTGTGCAGAGGCAATAAAAATATTTTTTACTGCCTTGAGATATAATTCACATACAATTCAAAGTGTGTAATTCAATAGATTTTAGTATACTCCTGGAATGGTGCAACCATCCCCACAG
AAAACACAACAACCCAAAACCTGTGGGACACAGTAAAAGCAGTCCTAAGGGGAAAGTTCATAGCAATACAGGCACACCTCAAGAAACAAGAAAAAAGTCAAATAAATAACCTAACTCTACACCTAAAGCAACTAGAAAAGGAAGAAATGAAGAACCCCAGGGTTAGTAGAAGGAAAGAAATCTTAAAAATTAGAGCAGAAATAAAT
CTCTTTTAGTTTAATGATTATATCTTATAGCAATAATGATTATTTTGTCAAAAATAGATCAATTCATTTAGGCCCCTACCTTGCCTTATTTTTATTAAAAAATAAATTTTAAATATAAAAACGTATTTTATTCTCCAAAAAAAGCATAGAGTTTCACTGGCAATATCTCTACACTATTTGATCAATCAATTCATCATTCATGTCAG
TGTCTCTGCCTTGGTTGGTCATAGTTTTTCTTCCAAGGAGCAAGCACCTTTTAATTTCATGGCTGCAGTCACCATCTACAGTGACTTTGGAGCCCAAGAAAATAAAGTCTGTCACTGTTTCCACTGTTTCTCCATCTATTTGCCATGAAGTGATGGGACTGGATGCCATGATCTTAGCTTTTTGAAAGTTGAATTTTAAGCCAGCT
ATGCTCAACATCACTAATTATTAGAGTAATGCAAATCCAAACCACAATAAAGTATCACCTCACAGCAATCAGAAAGGCCATCATAAAAAAGTCTAAAAATAATAAATGCTGCAGAGAGTATGGAAAAAAGGGAACCCTCGTATGCTGTTGGTGGTAATGTAAGTTGGTGCAGTCACTATGGAGAACAGTATGGAGGTTCCTTAAGA
TAACACACAGAAATATGTTGCATTTCTTTACACTAACAAAGAAATATCAGAAAGTTTTTAAAAATCCCTTTTAAAATCACATCAAAATAAAATACTGAGGAATAAACCTGACCAAGGAAGTCAAGGACTTATATGCTCAGAACATTGATAAAGGAAGATGCTTCAAAGAAATAGAAAGATATCCCATGCTTTTGGATATCCTTGAG
GTGTCTCTTACATCTTCTGGTATTGGCAGGCAGATTCTTTACCATCTGAGCCACCACGGAAGCCCCCTGGAAGCCTATACTGAAAAGAAATCTGAGTGGAAATAAATTTGTAAAAAGTATATTTATTTATTTGTGTATGCCTGAATCACCTTACTGTGCACATGAAATATGTAGGTCAATTGTTCCTCGATTAAAAAAGATCGAAA
GGGCTTTTAGGTATATTTGCTGACCCAGCAAAAGTCCAGGAACCAGGAAGGCAATTCAAGAATGTCCTCAAATAAATTAAGATATTTAGTATCTCAGCATAATAAAAGTCATTTATGACAAAGCCACAGCCAACAGAATACTAAATGGTAAAAAAAAAAGCTGAAAGCTTTCCCACTAAATTATGGAACAAGACAAAGATGTCTAC
ACTCATTTTGCAACACATAAAAATATAACGTTATACACCTGAAACTAACAGAATATTTTATGTCAATTATACCTCAATTTAAAAAACTAAAAAAAAAAAGAATAAAAAGATACGGAAACAATCCAGGGATCCGTCAATGGATGAACAGATTAAAGAAAATCTTGCCATTTGTGACAACATGGATGGATATACGAAGGGAAAAAACA
AACATAATGCTTAGAGAATTTAGTGCAGTGTTTTCAACAGTGGATAGAGAAATTAAACAATATTAGTAAGGAAACAAGATTTGAACAACACTATATACCAAATAAATATAACATCACCTAACAGCAGAAAAATTGTCCTCATCTCAAATATACAGTGAACATTCTCCAGGATACATTACATGTTAGGTTACAAAACAAATACAAAT
AACCCACAAGCAGGGGACATTCATGTCAAAACCCGACATGTGAGGGCCAGGCAGTGGTCCAAGGTCAAGAGCCAGCTTAGCCTTAAAAATAAAAAATAAAAATAAAAAACCTCCATAAAAAATACCATGGAGGTAAGAAACACTCTGTAAACAGTGGACTGTGCATACACTAGGATGAAAGAAAGCAAGATGCACTTGGCACTGTT
ACATGCTGGACAAGGTGGGCATTTATTTCTCTCCATCTTCTGTGTTTTGTTGCTGTGCTATATCATTGTCAAGTTATTTATCAGAAAGTTTTACTTTAAGAATAAAGTTAGCGATACCTTCTCTTAATAGAATGCAGCTCAGATTTTTCTTGGAAAAGAATTTGATGCCTAGAGATCATTTTACCTGAAAAAGTTGCTTATCTACT
AACTAAGCCCGTTTGCCACAGCTACTGAGCCTATGCTTCAAAGTCTGCGAGCCCCAACTACTGAAGTCCATGTGCCCTTGAGCCCATGCAGCCAAAAATAAATAAACAAATAAAATTTAAAAAAGAAAGAAAACATAAAATTTTGCACACACGTATATTAGGGCAATATGACTGCTACACTACACATACACACACACGCAAACACA
TTTTTTCTTCTGGTTCCTATTTTGAGATTTTTTTTTTTTTTTTTTTGCTATGTAGGAATAATATATTTCTCAGTGGGTAGAAAACTCAGAAAATACTCTAAATAAAAAGGGAAAAAAAACCAAGAATCATGCTGAATCTCAGCAGTTGTATATTTTTGTGAATTGTATATTAATGGCATTTGCCCATTTTTGAATTTTTAAAAACG
AAGGAGTCAGACACGACTGAGTGACTGAACAACGACAACAAGTCCTCTTTTCCAGGCACTGTGCTATGACCTGGGTTTATAGAGGTGAAATAAAAGCAGAAATAAAAATAGATGTGGGCTCTGCTCCCAGTGAAGCTGAAACCCATCTGTTTTTTTATTTTTATTTTTTACTGTCCATTCTCTCCTGGTCTTCTGTGGGCACTGTG
CTTGTTTATAAACACGCAGAAGTTTCCATATATCTCTTTTTGGTTTGGAAAATACAAGAACCATCCCATATCCCAGAAACCTGTGATGCACTGCTTTTGGAATAAACACTCTAAGCTACAAACCCTTTTCTCTCTCTCAGGAGTGCCTGGAGAAAACAACCATGTCCTGGCAGGCTTGTCTCCAAGGACCCAGGAAGCCTCCCATC
GAGAAGGTGTATCAGCACACTCAGCAACAGGCTAGTGTGCCTGTCCTAGAAAGGGTGGTTCAGCTACTCTGTGCCTCAGTTTACCAATCCAGAAAATGGGAATAAAAGCTATCTCCATCCTCTACCTTGAGAGAAGCATTGTAGAAGCACAAGGCTTTCTGGTCGCCTCTATCAGTGGGCTGACTACCTGGCCAAAATGATAACAG
GTTTTATTTTTATGTGGCTAACTGTTTTCATTTTTAAATCATTTTTAACCAAATGAATTCTGACTACTGTTCTTTAGTCCCTAATTTATAGTGACTGCTCAATAAATTTTATTTTTCTTCTGTGTTTCCTCTATTTCATAATTTTATGTGGAATAACAATTTCTAAAGAATAGGAATTGCTTTCAGGGGGTCTTTAGGATCAAAAC
AAAGGTTTTAGTCTCCTAGGCCTTCCCTGAGTTTCAAAGACTCAGAAACAGTTACTAGAGAAAGGATGAAGGAAAAGCAGTTAAGAAAGATGGCTTCAGCAATAAAACAGAGTCCTAGCTCTTCCTCAAGAGATACACATAACAATCTATGCATATCTTTGAGTTGTTCTGCAGAAACTAAGACTTCCACGCAGGTGGAGGGTGAT
GCAGAGTGATAAAGGAAGTACAAGGATTTGCATTATAGGAGCAGGGAAACTTTTCAAAGAAATGATCCTTAATCCATGACCTAAAAGATAAGAGGTGGTTAATAAAGCAAAAAGGAGAAGATAGAAGCCAGGAAGAGTGTATTAAGAGGTGAAACCAGAGAAGAGGTCAAAGTTAAGTGACAGAGGGCCTTGGGAGGCATGATACA
TTTACTGAGAATGCCTTTGTCAGAAATTATGTCATCACAATGGACTGTTAGCCAGGAAGTTCTGTCTAGCAGATGAATGAATTAGGAGTACTGAGATTCTAATAAAAGACTCTGTTGTAATATTGAAATACTGCTGGTAGGGGGTTGCCAGTTTTCTGTCTTTAAATTTACAGAATATCTTATGTGATTAAGGTAAGAAATACTTA
CAAACTATAAAATTTTTAGAAGAAAACACAGCGGCAAATCTTAATGAGCTTGGCAATAGTTTCTTAAATATAACACCAAAGCACAAGCAACAAAAGAAAAAATAAAGAGGACTTCATCAAAATTAAAGACGCTTGTGCTTCAAAGAATATCACCAGTAAAAAGATAATTCACAGGACAGGAGAAAATATTTGCAAATCATATATCT
ATGTTTAATGCTCCCTCAGGCCCCCCAGCATCCAGTCCAGGGCCTAATAAAACTGAATACATTTATTTACTGGAGTAACAAAAGGGTTTTTGTATCACACAATAAACCTCATAAAGCTGTTCAGCAAAACTCAGTATCCTGTAATTCAGATAAACGAGCACAATGAGAAGATAGCTTGGAGAGTGTGTGATTAGTGAATGGAGTTT
GATTCTTTACTGATTGAGCCACCAGGGAAGCCCTTAAAACATATTACTTCTATAACAATAAAATGTTATTACTGAAATAGTTTTAAATCTAATAACCAAAAATAAAAACTGAAAAGTAAAATGAAAGACAGGACAGCATTTCTGCTTTTGCATAGTAATTCATAAGCTAGAGTCTTAATGAAACATTTCTGAGAATTTTATTCTCT
CAAGATTTCCCAACTAAATAACTCATCAAAGAGAAGAAGGTGATCACAGATAATTCTTGAATCATTCTCAAGTCACTGCTTCAGAAGATCAGGTCCAAGAAATAAAGCAGAGACCATAAGTAGGAAGAAATGAAGAGCATAGGGGACAAGCTGTAAGACTTCCAAAATACATCCTAAGACAGAGAGAGAGAGAGAGAGAGAAAAGG
CAAAACCAGGCAGTAAGCAAGTGACTAACTGCTCTCCCATCTGCTCACATGCTGCACTGGCTTTCAGGGCTGTTTACCTAATACATCTAAAGCAGTTGTGAATAAACAAAATGCAGTTCTCAGAGGAACTGCTCATTATGTATTTCATCACATGACACTTCATCTTAGTTCAAGAAAGAAACCAAAACAAAATCCCACATCTTCAG
AAGATTTCTTGTGACTGTTTGTAAGATGTATAGGCTAACCAAGAAAAAATGTCAACTGTTTTGTCTCTCTCACGCTTTTCTGTATAAATATGAGATGTTGAATAAAGTTGGTGTCAGACTGCGTCCCTTCGTGGTGACGTGTCTGAACCTCTCGACCCCATCTTTGTAGTCTCTTGCTTTAGTTTCTTTCTTAGCCCCGCCGTGCA
AGGAAAGCTCACCCTCTATTCTTCTGTTCTCTTAACTTTGGAACATGGCTTGGTTACGATTATAGGATAAGGAGATAAGTATACAGACTTGAGAAGATAAAATAAAATTGAGACATACAGCATCTTTGGGACAGTTTTCCTTTCTATGTGATGTTTGGAGCAGAATTTAGCACATTTCCTTGGCATCCTATGAATCAGTACTACCT
AACAGAATTTAATAAGATTGCCAATGACAAAAGTAAATTGGAGTCTGAAACTGCAAACTCATCTCACTGTGTTTTTCAAAAGCAGTTCTATGAATCCATAAATAAATGTTACATCCATGCATTCTGGGCTGTGAACCCTTGCACAGACATGCAAGTGGGGAGAGACATATCAAAACATATTCCAGAAAAAAGATTAAACAGTTTCT
AAAAATAACCTATATGGAAAAAGTTCAATATATTCTAATATTAATATTTAACATAATTTGTCTCTAATTTCACTTTATAATAAACCCACATAGAATAGTTAATAAAGACATAGCTTATAAACTCATGTGAGTAAAATACTCAAACACAAAATAAACTCAGAGCAGAGATTTTTTTTTTGGTGGCACTGCCCAGCTGTGGGATCCTA
AGGTCGTCCTGTATTTTGAAGGAAGCTTATAAGAACTTTCACTACAGTGATCCTAATAACTATGATTAGTATGTTTAAGAAAATAGAAAAGATAGAGAAAAATAAAGTTGGATAATTCAACAGAGCACTGGAATATGTGTAAGAAAGAATCAAATGGGTCTTTGTCCGGTTCTCAGTATAATGTGAGTTCTTAAGTAGACACAACA
GATCTCAGTGCCTGGTAGAGCATTGGAGGGGCCAGCTAAGGGTTGTATAATGATACATGAATTCATTGCACAGCCAGGGCACCTTCACAGAGCACCTGGGAATAAAAAGCAAGGGAGGTCACACCCCCATCCCACCCCCTCCCAGCAGCTCTTGATCTGCCCCGTCAGCCGCCTCCTAGCCCTCTCTTTCCTGGGCAGAGGACCTC
GCCTCTTGATGAAGGTGAAAGAGGAGAGTGAAAAAGTTGGCTTAAAGCTCAACATTCAGAAAACAAAGATCATGGCATCTGGTCCTATCACTTCATGGGAAATAAATGGGGAAACAGCGGAAACAGTGTCAGACTTTATTTTTTGGGGCTCCAAAATCACTGCAGATGGTGACTGCAGCCATGAAATTATAAGACCCTTACTCCTT
AGGTTTACTGTTTCATCAAGGAGTGAAACCACCATCAATTTTACTGTGAGTGTATGATGATGAAAAAATACAACCATTTCACTCCTACAAGACTGGAAAGAATAAAAATGTCTGATGGAAAAGTCTGCTTGTTGGAAAGGATATGGAACAACAATAATTCTTATAAATTGCTGATGGTAGAAGGTACTGATACAATCATTTTGATG
CCTGAATTTGTATCAGGACAGTAACATCACCAAGGGGTGGTTTGGGAGGGTTTCTGCCCAGCTTCAGTAGCCGCTGATCCCCAAAACTCTCCCTGGCACAAATAAACATATTATCTAAGTGATGAGCATGCAGGGGACAAAATCAAACTCTGATATGTCTTGCCAGCCACCTCCCTTTCAGTGAGACAGCTCCCCAAGCCCTATCT
TTGTTTTTTTAAAGTGGGCAAGAAGATTTCCTTTTTTTCCCGGTAGTTCTTGGCCAGCTTACTCCTATATCTGTCTTTTAATTTAGTACAGAACATGGTAAATAAATTGATAAAAATTTCTACTTTTGAACTCAATTATATTTGAAGTATTTGGGGTTTCTAGTATAGCTTTCAGTTTTTAAGAAATTTAGCATATATTTTTCATC
GGGTTGCCATTTCCTTCTCTAGGGGATCTTCCTGACCCAGAGATTGAACCCTCATCTCCTGCAGTGGCAGGTGGATTCTTTACCATCTGTGCCACCAGGGAATAAAGTAAAAAATAAGCCTTAACTAGAGCTAATATATGCATTTCCCTCTCCATATCCCTCTCCCCACCCCATGGAGAAATACAGAATAATCTTTGAAGAGCAGA
AAGAATAGAACAAAAGGACAACTTGAGTTTTTTTTTCCTTGTATATCTTATTCTGTGCTAATATTTGATTGAGGTAAGGAATAAGACACACTCAAGTATAAATAAACCTACCAGTTCCCGAACTTGAGCTTGCTTATTTGTTTTCTTGTCCCTCAGTTACTATCAATAGAATGCAGATTTTTACCAAAGAGCCATCACACAACGCC
AATATATATATAGATTATTTATAGATTAATAAACACTCATGAAACTGCCATCCAACCAAGAACCAAAATATTATGAGTAACTTATCCATACTGCTTCAGTAATAAATTTTATTCCTGTATAAATTTGTCTTTGTATCTGCCTCTTCTTTGTCTTTCTTTCCTTTCCTCCTTTCTCCCTTCTCTTCTTCTCCGTCTTTCTTTCATTG
CATATTGTAGTACATGTGAACAATGCTTAGAGGTTGAATATAATTCAGGAAAATTTGGTAGATTCAGGCCAAGCCAGAAAGAATATTGACTATTATTATTAATAAAATACTATATTTCTCATAATTTTTGGCCTGTCAAAATATGAGCTATCAAGACAATTAATGAGCAGTTTTTTAAGGAATAGCAATGGACTTGATTTTGGAAA
TACTGGAGTATGCCCAGTGCCTAGAAAAATGACAGTTTTATGTTAGGCAGTCAATATTAGAAAGATACATGTCTGTTCAAGATCAAGGGTTATATTTTCCAATAAATAGCTACTCAAACTATATATAGACTACTTTACAAAAAAAATTTCCTAAATGCTCTCAGTGTTACTTAATCACTTTGGAGTATAAAAAAGTTACATAATTA
AAGATTAAAATTACACATTCTAAATGTTTCTTTAAACTGCGCATCATTAGGTTTTGTCAAAACCAGAGATTCTATTAAAAAAAAAATAAGATGTAGAGAAAATAAATACATTTCAGTAATATGGAATGTATGACTTTAGAAATAGACTCCAAAATTTTAAAATAAAGCTAACAGAGAAAAGCAGGAACAGTTATCAGCATTACTGT
GGTTAAGACTCTGAGCTCCCAAGGCAGGGGGCTCAGGTTTGATCCCTGGTCAGGGAACTAGATCTCATATGCTGCAACTAAAACCTAGCATAGCCAAGTAAATAAAAAATAAATATTAAAAAAGAGAGGGAGAAAAGAAGACCCCCTCTGAGGTGTCTCCCTCTGCCTTCACCTCCTCCCTTCTCCCCCTCCCCTATTTGCATAGT
TAAGGAACCAACGAAGTATGGGGTTGGAGAAATAGGGGGTAATAAAACACTTGGTTTTATCTTGGGACCCCCTAGGGTAATATCCTAGGATTAAAGAAAAAATAAAATAGACCAGCCATGGCACTGCCCAGCTTGGAAACATTTTTGTCTCTAAATGGATTAAGATGATCCTTGTTAAATTATGCCTATAATTTTTCACATATAAT
ACTATAAAACTATAAAACTCTTAGAGGAAAACATAGACAGAACACTCGATGACATAAATCAAATCAAGATCCTCTATGACCCACCTCCTAGAGTAACGGAAATAAAAACTAAAGTAGACAAGTGGGACCTGATTAAACTTGAAAGCTTTTGCACAGCAGAGGAAACTAAGCAAGGTGAAAAGACAACCCTCAGAATGGGAGTAAAT
ATATTGGAGAATAGTTAACAATATTGTGTTTCAAGTGTAAAGCAAAGTGATTCAGGTATAAATATACATGTATCTATCCTTTTTCAAATTCTTATATAAAAATAAAGTATGTTTACAATTTTAGTGTGCAGATTATCACAGGGAGATAAAATATAAAGACTAAAAGAGGAGGGGGCAAGATGGCAGAGTAGGAAGATCTTGGGCTT
TGTGCTGCAACTGAAGAGAGCCTGCACAGCAACGAAGGGCCTGACGGCCAAAAATAAACATAATTTTTAAAAAAACAAAACATCCTAACATTAAAAAGCAAATAAAAGACCGGAGGAAACACCTACCATACAGAAAAAAATTATATCCACAATATAAAATGAACCAAGGAAAACAGCTCAATGATAAATGGACAGAGAATATAAAT
ATTTTTTTTTCCCCCATTAAACTTTTCATGTATTGGCAATTTAGAACACAGAGCATTGTTTACCACCTGTCAGATGCACTGCGAAGTGTAAGGATTAACTAATAAAAGATTTGTAAAATGCTTCCTGAATATAAAATCCCATAAATATGCTAAATAGTAATAATCCACCCATTGTTAAATTTATGTAGCTGCTTCTGCCATGCATA
CATTTTGAGGTCTCTATCCTCTGGAGGCCCCATAGGAAATGTCTTATTTAATAAACTGAAAACATTTGGCAGCTCCATCATGACATCTTGTTCTTTTTAGAATAAAAGAAGTAATACAATTGAATATTTCCAAAGATCTCAGGTTAAATGAGCTGCTAATTCCACATGCCACCATGGTTAGATTTTTGCAGTCAGGATTTGATGTA
TAAGATCCCATGTGTCACAAGCAACCAAGCCTGTGAGCCACAATAAGGGAAAAGCCGAGCACTGCAACTAAGATTGGACACAGTCTTAGTTGAATGAATGAATAAACAAATAGAGAAGCAAGCTTGAAGTGTTTCCACTGGCCATATGGGTATATACAACCCACTGAGCAGAACAGGAAGCCATGAGAGAGACAGAGTGTGTGTGT
GAAAAAAGGAGGGGACGGAGAATGAAATATTTCAAACCAATAATTCTTTATCTGAGCTTTTTATACATGGTTCAAAATTGCATAAGGATATAACATGGCAAATAAAATATACACGTTTTGGTATGGTAGAAGAAAATTTGATTAGACGACAGGCAACCTATGTTTTAGTCCCTGTTTAGTCTTTTTGGGCTTCCCAGGTGGCTCAG
CAAGAACTTCCAGATGTTCAAGCTAGATTTAGAAAAGGCAGAGGAACCAGAGATCAAATTGCCAACATCCATCGGATCATAGAAAAAGCAAGAGAATTTCAATAAAACATCTACTTCTGCTTCACTGACTACGCTAAAGCCTTTGACTGTGTGGATCACATTAAACTGTAGAAAATTCTTAAAGAGATGGGACTACCAGGCCACCT
TATACAAAAATCTTATGTGTAATGAGCAATCCAAAATGAATTAAAAAAAAACTCCATTTACCACAGTACGTAAAAGTATTCATTACTTAGGAATAAAGTTAATAAAAGAAGAGCAAAAGTTACACTACAAAAACTCAAAAGACTGAGAAATTAAAGAATACCTAAATGAATGGAAAGACACTCCGTGTTTATGGATTGTACGACAA
ATCAGGTCAATATCTAAGGAAGAGAATGCACTTTCATTAAGGAAAACTAACAATAAAAGAAAACATCTATTAAATCACAATCTTCTTTAATGCGTTTTAGAATAAAACTTAATGCTGTAGTTTCTTTTCAGTCAGAAAGAACAGTATCATGTATATTTTTACTTCTCTTGCAAACTATTTTTTTCCGGTTTTTTTTATTTTTTTAT
GGAGAGGAAATAAAACACTAATGATGTTCTTTGCAGTTGTAAGAGCATCTCCTGTCCCTATAAATGGACGGCTTGGGTAGACTACTCTATAGTAATAATAAATAAAGACTTGAACCACTTTAATCTCTGATCCCAGTCCACCCACAGGCTTCAGCAAAATGCCTGACCAAGCAGACAAGTTCATAGATTTCAGCCTGTGTCCGATC
GCAACATGCTGGAGTCTCTTCTCAGATGAATTTACAGAAGATAAATAGTTCTGCGATCCTTGCTACATTCTCAGCGGGTTGGTCAAGGGAACATCAGAGAAATAAATACAAAATGACTAAAATAATATTGACTTCTATAGCCCACCCTGATTGGATACTGAATTGTTTCTGGGCAAGGATCACTTTCTGCCCAGAAAGTGGGCAGT
ATACATCAGGTGTTGGAGAGGCCATGAAATCTTGAACCTCTCTCCTACACCTTGTCCTATGCACTCTTTCGTTTAGCTCTTCCTGAGTTGTATCCTTTATAATAAACTGGTCTTCAGTCACTTAGTCATGTCCAAGTCTTTCTTACCCCATGGACTACATACAGCCTGACAGGCTCCTCTGTCCATGGAATCTTCCAGGAAAGAAT
CACCTATAAATCTGGTAGACAGTGGCTGGGGATGAGAACTAATCCCTTTCCTGAAAAGCTACTTAATAACAAAAAAGGTGCCAAATTGACTTTTTGTACTAATAAACTATCAAAAGAAAAGGAATATGAAAGTATAAATGAAAGGGTTAAGACAAACTCTTCCCTTTTAACCCTACTTTAGGGTTAAAATAAACATTAGTAAGTAT
GGTTTCTGAGGAGGCAGGTCAGGTGCTCTGGTATTCCCATTGCTTGAAGAATTTTCCACAGTCTGTTGTGATCCACACAGTCAGAGGTTTTGGCATAGTCAATAAAGCAGAAGTAGATGTTTTTCCTGGAACTCTCTTGCTTTTTTGATGACCCAGCAGATGTTGGCAATTTGATCTCTGGTTCCTCTGCCTTTTCTACATCCAGC
TATTTGATTTTTTCTGATGATCAGTGGTGAGATTAATGAATGAGATATTTTTCTTGTATTGTATAATGGAAATACAACTTTTGAAAGATATGCATAACTCAATAAACCAAAATTTTCCAAATGACCAATACATGACACGACAAAACCATGCATGGATATAAAGATCCATTCAAAGTGCAAGGTAGATGGGGAGGAGAGAAGATTGC
TATATGCTGCATCAGATACTCTTAAACATTTTCTACATAAATTACCTTATTTTTAATCACAGTGACCTGTAGGGTTATTGTAATTATCTTCCATGTTACAAATAAAGAAAATGAGACCCACAAACACTATATGATTTGATAAAGCCCCTCAGATAATAAGCATTAGAGCAGAAAATATATAGTCATATCCTAAAGGTTAATGCCAT
GCTGCAGGCAGACACTTTACCGTCTAAGCCACCTGATTCATGTAAATGTATGGCAAAAAGCACTACAATATTGTAAAGTAATTCACCTCCAATTAAAATAAATAAATTAATGAATTTTAAAAAAATAATTAAAACCCAAACAGTTTTCCAAATCATAAATGACCAAATCAGCAAATATAGAAGATTATTTTATGAGTCATAAAGTA
CCGATTTTACCCCTGGTTTATAGCAATTTTATCAAAACTCTGTTCTCACAAAGTTTTCTTGTAATCCCATCCAAATTTGTTTTTTATCTGGTAGTTTCTTAATAAAAGTAACTTTCTTAAAATTTCCCTGTTATATTCTTAATAGCCTTTTATACTATCTGTACTATATTTTTTGTATATATTTGTGTTTATTTTCCCCACCAGAT
AGGAACCTAAGTGCCCATCGATAGATGAGTCAAAAAGGAAGAAATGGTACACACACACACACACACACACAGACACACACACAGTGGAATATTACTCAGCAATAAAAAAAGAAAGAAATCTTGTCACTGTGGACAACATGGATGGACCTAGAGGGTGTTATGCCAACTAGGCACACAGAGAAGGACAAATACCACACAGTTTTATT
GCGTGCTGCAGTCCATGGGGTTGCACAGAGTCAGACACGACTGAGTGACTGAACTGACTACTACTACTAAAAATAGAAACTTAATGTAGTGGAATTCAAAAATAAAGTTTCAAGGGGACTGTGACAAGATATATAATTATAGAGAGCATTTTAACTTCCTTCTTTCAGAATGTGTAGAGTTAGTAGAAAAAAATATGTTAGGGTGT
AAGCCACTATGATGTGACTAGATAGCATGGAATCCCAAGAAACTTCTAATTTTAATGTCATGAACTTTCTACTTTTACTGAAATTATCTTAAAACAAACAAATAAAAAACAAAGAAACACTAAATTGCTTTGAAGAACAAGTCCATGTATGTGTATGTTTTCTTGGGACTTCCCTGGTGGTCTAATGGTTAGTGTTTTGTGCTTCT
TTTCCATGGGAAACAGAAAAGGTTGAGAGCTATAGTTCAGCCTGTGACAGGTTCTGCTCAGACTATCATGACTAATTTCTTTCATGCCTCCAGAGGAGAAAATAAAATAAATTACATAATCAAAAGGGGGTGTTTTCTATCTCTGAAAAATGTCTTTCAAGGATATTAAACACCGGAATGTGTTACTGAAGCACGTTTGGTATTCT
GGTGAGGTAGGCATGGCCCTTGCCTCAGGTGCAAGATTGAACAGGGTGCCAAAAAACTCAGGAATCAAAATAGATACAATTTTAATTCAAGACTTAAAAAAATAAAAATTAATGCAAAAAAAAAATCCACGATGAACAAGATAGTAAAATGTTAAAGACAAGATTGATTATTACTGATTTGTTTTGGGGGGGCTCAGGCTCCAATA
AGCAGGAAAAGCGATTGTTCCTCCTTAATTAGGTCACCCTCCTGGCTTCACAGTATAGGCAATATGCTCACATTTTGAAAAAAAGAGATATCCTCAGACAAATAAAAATTCAAGAATGCATTTGATAGTAAATAAAAATGAGTCACTGTTTGACATCCTTTTTATAAGTCAAAATGTAAGTAGGTTCTCTCCTTTAATATATATAG
TATAGCAGTCTGAAGGCCAGACAGGGAAGTTCTGTGACCACACCAGAAAGGGGAGCTGAAGAGTGAGGAGGCTTAGTTACCTGAGACCTTTACTACAGGAAATAAAGGAGCAGGGGCGTTAGGCATTCATTCATTCTCCCTTTTAACAAATATACCAAATTAGAACTGTATTCCAGGTTCTAGTTGGATACAGTAGGAACAAAACA
GTTGAATGGTTCTATGAAGACCTACAAGACGTTTTAGAACTAACACCCAAAAAAGATGTCCTTTTCATTATAGGGGACTGCAATGCAAAAGTAGGAAGTCAATAAACACCTGGAGTAACAGGCAAATTTGGCCTTGGAATACAGAATGAATCAGGGCAAAGACTGATAGAGTTTTGCCAAGAAAATGCACTGGTCATAACAAACAC
AATCAACACACAAAAATCCCTTGCATTCCTATACACTAACAATGAGGAAAACAGAAAGAGAAATTAAGGACACCATTCAATTCACCATTACAATGAAAAGAATAAAATACTTAGGAATAAACCTACCTAAAGAAACAAAAGACCTATATACAGAAAACTATAAAACACTGATGAAAGAAATCCAAGAGGACACAAATAAATGGAGA
GAATATTTTTTTCCCTGCAGTTTTTAGCTTGATGGCATTTTAAATTCCTTTTCAATTTGTAAAGCATGAACATGCTCTTTTCCTTCCTCTGTGGTTGATAAATAAATGGCAGAAGAATATTTGAAACACTACTAAAAATGGGAAAGAAAGGCTTTCAAACTACCTAACATACGCTTAAATATAAGAGACTAAGGTCAATTCTTTTC
GACCAGAAACTATAAAACTCCTAGAGGAGAACATAGGCAAAACACTCTCTGACATACATTACAGCAGGGTCCTCTATGACCCACCTCCCAGAATATTGGAAATAAAAGCAAAAATAAACAAATGGGACCTAATTAACCTTAAAAGCTTCTGCACAACAAAGGAAACTATAAGCAAGGTGAAAAAACAGCCTTCAGAATGGGAGAAA
ACCTTACCGATAAACATGCCCAGAAATCCAACTGAACTAATGAAAACCTATCTCTGCCAAGGTGAACCAGCAAAGTACGGAAAAGGAGACCACTTATGCAAATAAACCAGTGTAAGAAATCAAGGCTCATAAAACATTACGTAAATATGACACCATGCGAGGAAATTAATAAATGAAAAGCTGTTAAACATCAGGCAAAGAATTGA
AGAAAACCATAATTTGAAAAGATACACGCCCTCCAGTGTTCATTGCAGCACTATTTACAACAGCCAAGACATGGAAACAAACTAAATGTCCAATGACAAGAATAAAAATGTGGTACATATATGCAATAGAACATTACTAAGCATTAAAAAAAGGCAATAATGCCATTTGCAGAGACATGGATGGATTTAGAGATTATCACACTAAA
GAACCATTAAAAAAAAAAAAGTTTCTATTTCAGGCAGTTTAGAAACAGGTAAGGCAAAGAGTATAACCCAAGATTCATTTAGCAGACTTTCAGCCCATAAAATAAATACAGACCAAAGGAAGACCACAGTAGTTAAGAGGGGAACCATGGTGCCGAATTTGAGCAGAGGAGATATTTTGCTATTGGCAAGATGCTAGAAAGAGATG
AAATGGCGACCTACTCCAGTATTCTTGTCTGGAGAATCCTATGGACAGAGGAGCCTGGTGGGCTGCAGCCCATAGGCTCACAAACCTCAACTTGGTGAGCAATAAATAAAAATCAAATACCAAGTTGGCAGAATTAACAAATCTCACTTCTTTAACTATAAGAGAGAAATTACAAGACTGGGTGAAGGTAGTAACTAACAGTTTTG
GCTGATATTCAGCCTACTTAGGTTTACATGATACTAACAAGAAATAAGTCAGAAGCATTCAAGAAACATTTAGGACTAAGCAGGCTTAGACTCTGGCAGAAATAAATGTTTAGAGTTTAAGAAACAAAGACCTGGTTGGCCAGCTGCCTGCCTCATGTCTTCAAAGAAGCCTAAACTTTCTGAACTGGTGATCTTCAAACAGCAGG
TAATATGCTGTCTAGGTTTATCATAACTTTTCTTCCAAGGAACAAGCATCTTTTAATTTCATCTGCAGTCACCATCTGCAGTGATTTTGGAACCCAAGAAAATAAAGTTTCTCACTGTTTCCATTGTTTCCCCATCTATTTGCCATAAAGTGATGGGACCAGATGTCAAGATCTTTGTTTTTTGAATGTTGAGTTTTAAGCCAGCT
CTGTGCATCAGTCTCATTTCTCCCTTACCCATCCCTACCAAAACTGTCGATTTCACACCTCTCAACCGAGAGAATGGCCATCATCAAAAATTCTACAAATAATAAATGCTGGGGAGTGTGTGGAGAAAAAGGAACCCTCATTCACTGTTGGTGGGAATGTAAATTGGTACAACCAGTATAGAGAAAAGTACAGAGGTTCCTTTAAA
ATCTGCTTCCTCATCTGTAAAACAATATTCTCAGGGCTGTAAAGGTTAAAAATAATAATAATGTACATAAAGCTATGTGGCACCTTAAAAAAGTCAGTTTAATAAAAATCAGAAATATTATGTTAAAGATATTTCTTTTTGTTTTCTTTTTTTAACAGTAGAAAAACCAATGCAAATTTAATAACATGTACATACTGAATATATGA
CATGCAATCTCTTTATAGGCAGATATCAATTATCTTTGTTATCTCTTGTAGTTCTTAGTACATTGATGCTTGACAAACAGTTCTAAAATTGATTACCAAAAATAAAATTAAACTATTACCAAAAGCAAAGGAGTTACACATGAGGGCATAAACAGATCTAATTAAAAAAAATTGTCATATGCACAATGGTAAGTATTCTGAAATAA
AATTGAAGATTTCTAAGACCTATTTGAGGCAGAATAATATTAGTTCATAATAGTGTGATAATATCCAATCTGAATGGCCCTCATCAAAAAGTCTTCAAACAATAAATTCTGGAAAGGGTGTGGAGAAAAGGGAATGCTCTTGCACTGTTGGTGGGAATGTAAATTGATACAGCCATTATGGAAGACAGCATGGAGATTCCTTAAAA
TATTTACCTTAGCCAAGACATGAAAACAACCTAAAAAGTGTCCATCAACAGGTGAATAGTTAAAGATGTGGCACATATATACAAGGGAATATTACTCAGCAATAAAAAAAGAATGAAATAATGCCATTTGCAGCAACACGGATGGGCCTAGAAATTACCATATTAAGTAAGCCAGAGAGAAAGACAGGTATTATAGGTTATCACTT
AATATACACCCATCATAGACAAGAGATACATCTTACTAGCCAATGTTTTTCTGTCAGTGTTTACATAAGAAAATGGATGCTTGTCTCCAAAACTTGACCAAATAAAAAAATTAACAAAACAACTCGTAAGTACATTTTTAAGTTACATTCTGAATACAACTGGTATAATTCAGACTTCTATTCAGAGTATTGGGAAGGTTGCTAGA
ATGAAATAACTTGCATGTCTCTAGAAGGAGTAACATACATTCTTGACATTGTTTTTTAAGTGATTACTCCATCCCCCAACCAAAAATAAATACATAAACTAATAAAGGCATGACATGGTTCTCAATCCATAGGACAGAGTTAAGGCAAAATGGCAGACCCATCCCCTGTAGCAACACCTAAGCTTGCCAAACTTGGAGGCAGTTGC
AGCTGTGCACTCCCACCACAGGAGGAATGGGTTCAATCCCTGGTCCTAAGGGGTCAGAGAAGATCCCACATGCTGTGTAGTGTAGACAAAATAAGTAAATAATAAAAAATAAAATAAAAAGCATTCCTCTGCTCTAAATAAAGTATGAGTTTTCTCTGATCTTTCTTCCACATGGATCCTTTTCCTTAACCCATTTCATAACAGAT
TAATTTTGACTCACTTCTAGCCATCCTTCTATAACACTTTCCTTACATTTGGCTGAGCAGTCTTTGTTCTCGTCACGTGACAATGATTTTCTATAGTCATAATAAAAAGATAATTTAGTCTTTCTTCAGAGCCTGGCTGATCAAAAATAGTAAAAGTGTTTGAGTAGTTTAGAAAAATTGCTTTCAATTTCATAACTCTCTGGTAA
ATACCTCTTCCCTGAGTGGCTATGAGAATACAGATGAGATAATGTTAAAAAAAACAACAACAAAACGCTCATCACAGTATTTAGAAATGAGTAGATTTTCAATAAATGTTAGATCTTTTCTTTAAGATAAATATTTGAAAAGGAAACAAAGAAGTACAGAATCTCCAGGATAAAATTGATCTCTTTCTTGAAATTCTTTCTGTTAA
AGTGTGGTCACAGACTTTCAAAAAGTGGGCTTTTTCACCATGAACTTTTCTGTTAATCCTCTTCCAGTCTGTAAATACATGACTTCCCCTGTTTCCTCAGAATAAATGCTGAGCTAAAAAGCTGTTTAAGCAGAGGTGCTTCAGTCATATAAAGAAAAACAAAACAGAACAACAACCAACCAAAAAATTATGTAAGGCCCTCAGTA
TGATTTTATTACTTGTGTTTCCTTTTTGTTGTTAGGTTTTTAAAAGCTAGAAGGAAAGACAGTGGTGGGGTATGTTTATGCCCTTAATATAAATGATGACAATAAATACAGAATTTCCTTCCAACTGTATATGAATAGCCATTAATAATAAAATATGATTTTAAAAAATCCACCCTTTCCCACAAAATTATTTTAAAAGTAACGTG
ACAGTGTGACCCAGACACTGCGAGCACTCCCCACACATGCAAATGGTATTTGTTTGCAGTGTTCCTCCCTCCCTGTAGCACATTTGAACAAGTGAGCCTAAATAAATGACCACCTTTGCCCCCTTGTGTCAGGACAGAAGTTAGATAAGGAAGAGACTTGCAAAGAGAGGTAGCCAAAATAAACCAAGAAGAGGGAATGGCTCTGG
GAAACAAACTTGGCTACAATTCATAAGAGTTAGATGGTGGGCACATGAGGGTCATTATACTATTCTATTTTGTATATGTTTAAGATTTTCTGCAATACAAAATAAAAAAACAAAGTAATATATGCTCCTACTGACTAAATTAGTAAAACATTTAAAGTATATAAATATATATAATTTTTATAATTACCATCTTAAACTGCTCTTTA
ATTTTCCACTTAACTATGTAGACTTTACTGTGTAAATGGCTTAATTTCTCAAAGTTTGTTCCTTCTGTAAAATGAAGAATAATATAGTATTCTGAGTAAGAATAAAGCATGAAAACAAGTAAAATATTTTGCACAATATGTAAACCTTTGATGTAAGCAATTGTTGTATATGGGGTCCCCATGGAGGTATGCACAGTAGGGGGAGC
TTTCTTTTTCTTGGTCTTGGTTTTTTAAAAATTTGCCACCATTTTATGGAGTGATTGTGTTGTTGTTCCCTCAAATTCTTTGTAGAACGGACGAAGAATAAATAAAGTATTTTGAAAACTTAGACCTTGTACATGTTTAGAAGATGGAGAGGATGCTAGTGGGCAGTGGTAAGGGCCTATCTTGTATATAGGTAAGGATCTGCCAG
ATAGTCAAAAAAGTAGAAACAAGCCAAATATCCATTAGCTGACAAGTAGATAAAGAAAAGCTGGTATATCCATACAATGAAATATTCAGGAATAAAAAGAAATAAAGTCTTTATACAACATGAGTGAGACTTGAAAATTGTATGCTAAGTGAAAGAAGCCAGGCACAAAGGACCACATATTAAATGATACCATTTAAATGAAATAC
TGAAAACATGGATAAGCAATAAGCAGTCTTATGATATGCAGAGGAATTATCTCACTAAAAGGAGAATATTTTCCTAGACTTCTCCTTACATGTAATTTGAAATAAACATTTATAACAATTAGATGAATAATATCGCATCATGAAAACTATATTAGCTAATACTATGATTACTGCTACTACTGCTGTTGCTGCTGCTACTACTACCA
TAATTAGCACGAAGATGATCTCCACATAAATTCTGTAAAACTCTAGCTGGAGTAAATTTATTTCCTCTATGTTCTCTCTAGCACCTTATTTGTATTTCATAATAAATATTACTAAATTCTCTCTTGCATTGTGGCTACTTGTATACATATCTCATCTCCCTCTAATAAATAAACCATGTCCTTTGAGACAAGGGCTACCTCTTCCT
CAAACTAAGGATGCTGAAAGAATTTATATGTCTTTAGAATGCACTGAGCTCCTTGGTGCAGAGGAGGAGGAAGAATATGAATTTAGTCATTATGTACCTCAATAAATAAATACATATTTAAGCTTATATATATGTGTATATATACACACACGTATATATATTCACATACACTCACACCACCAATTAATTGTGTCCTTGAAGTTCAA
GTCACTGCCGTGAGAACCTGTGCTCTTCAAATAGCGAGTAGCCCGTTTGTCACAACTAGAGAAAGCTCACACAAGACAGCGGAGACCCAGCACAGCCAAGAATAAAATCAAAAGAATTCCTGAGAAATTTTCTAGTATGTATACATATCCTCTTATTATTCTGATGCTTATCTGTACCTGGTGTTATAGATGAAGAGTGAAAGAGG
GAACATGCAGAGGAAGGAGGGGAGGTGGCTCTAGAATGATTTCTGGGTTTCTGACTTTGATGGTGGATTGAAAGCAGTGGTGCGTGATCTCAAGATATGGAATAAAAGAGGAGAGACTGAGTAGGTTTGGGGATTGGGATTGATGATAAGTTTTGGGGGTGGGATTGATAAGTTTGGTATTAGACATGTCAAATGAAAATGTGTGG
GCTCTTCACCAGCCCTCAGAAATGATTTTTGGATCTGATTCTAAAAACAAAAGAAAGGAAAGCAAAAAGTAACAGGTGGAATTATAGCAGAGGTCAACAAAATAAAACAGAGAAATGAAATGAAATGGGAGAAAATATTTGCAATTCATATATTTTGTAAGGGGTTAATACCTAAAATATACAAAAATTCATACAACTGAATAGCA
TGCATATCTGAGATTATTGATATTTCTCCCGGCAATCTTGATTCCAGCTTGTGATTCTTCCAGTACAGCGTTTCTCATGATGTACTCTGCATATAAGTTAAATAAACAGGGTGAAAATATACAGCCTTGATGTACTCCTTTTCCTATTTGGAAACAGTATGTTGTTCCATGTCCAGTTCTAACTGTTGCTTCCTGACCTGCATACA
CTAGAATTTACAGCACAGCTTTCCTGGATTGCTAGTTTTCATCCTGACCACAGATTGGGAGACTTCTCTGCCTCCATAATTGTGGGAGCCAATTTCTTATAATAAATCTCACATATGTATTCTACTGAGTCTGTAGAACCCAACTGAAGAACATTAACTAATATAGACATTGATATGGAGAAGTGGGGTGCAATTATAGCAAATAC
TTTGGTTTTTTTTTTCTTTTTGGTCCAAATTGTGTAGGATAAGTTAAATTGCATTCTATTAACCAACGTGACTGCATTTCTATAAGTATAGTTATGTTGAAATAAAGTTTTTAAAAGCAAAAAAGTATTCTATTCCCTTCCTAGACAGTGTCCTTCCTTGTTTTTAAATTTATTCTACTAACATGTATTGAAGTATGCAATAGCTA
ATAAACACCTTCACCAAATTACATTTAATTTTACCATTTAAACTCCCTCCTATGGAGTTTAACTACACCATTAAAAATAGCTACTGCCTATAAAACCTGAAATAAAAGCAGTAGTGTTTTCTGCTTGATTCCTATGGAGACTATTTCCTCAATTTCCTAGAAAAGAAATGGCCTCGCAGTTTGTACACTTCTTAAAGCTTTTCCTC
AACCCCCAATCTGTAGCCAAGTCAGACAAAAGTGTAGGTAATCTGGGACCCACTACTTGTGGTTGGTGACACTAACTACACGTGCTTAGTGTCAGAATTGAATAAAATTGCAGGACACTCAGTTGGTGGCTGAAGAACCTTCGAAATTTTCTTGGTGTGGAAAACCCACACATTTGGTGTCATAAGTGTTGCAAGTAGAAGAACAA
TCCTACCTCAAGAAACAAGAAAAACATCAAATAGCCTAACTTTACACCTAAAACAAAAGGCAAAAGAAGAACAAAACAAATCCCAAAATTAGTAGAAGGAAATAAATCATAAAGATCTGAGCAGAAATAAATGAAAAAGAAATGAAAGAAACAATAGTAAAGATTAATCAAACTAAAAGCTGGTTCTTTGAGAAGATAAACAAAAT
AATGTCCATTCTTGCCACTTTTATTCAACATAATTTTGGAAGTCCTAACCATGGCAATCATAGAAGAAAAAGAAGCAAAAGGAATCCAAAGTGGAAAGGAAATAAAACTGTCACTGCTTGCAGATGACATACTATATACAGAAAATCCTAAAGATGCTTCCAGAAAACCATTAGAGCTCATCAATGAACTAGGTAAATTTACAGGA
AAAGGGAGAAAAGTAAATGAAGGTGTCCATAAACTACAGAGCTTGTCTGCTAGGATATCTGCCTGCATATATGCACAGAGCAATGGATGGAAACATTTTCAATAAAATGTGACTCTCCTCAACAGGGTGCTGATGCTGTCTAGAGGGCTGTCCTGGGAGTCAGAAGATGCTATTACGTGTCAAGATGAGGGAACTGCCTGAAGCTC
TGTCCATGGGATTTCCAGGCAAGAGTGCTGGAGTGGATTGCCATTTCCTTCTCCAATCATTCAAGAAAGACTTCCTGTTAAAAAAAGGCTTCCTATTAAAAATAAAGAAAAGAAAAATTTCCAGAAACTCAAAAAGAGCTGAATACATAGAAAGGGCTCACTGAGAGAGAAAATGAACCCAGGATGACCAGTTCTGAGACGTGCAT
GACATCTAGAGAGGTCTACTTTTAGTCAGATGGCACATGAACAGGATTTGTCATCCCACCATAAACAACTAAAGAGAAACAAACATATAAAAAATAAACAAATAAAAAGGTTTTCAGACATTGTGAAACAAGCAGCATAGGACAGCATGAGACATGAGTGAAAAAAAGGACATGTGCCCTATGACTGTTGCATCTGACTGCCTGCA
CCTCTGATGGATAAGGATAAGAGGCTTGTAGAAGCTTCCTGATGGGAGGGACTGGATGTGGGGGAATCTGGGTCTTGGTCTGATGGGCAGGGCCATGCTCAATAAATCTTTAATCCAATTTTCTGTTGATGGGTGGGGCTATGTTCCCTCCCTGTAGTTTTGCCTGAGGCAAAAGTATGGTAGAGGTTATGGCAGCAACCTCCTTC
AGCACTATGTTAGCACGCTGGCTCTGGTCCTTGTCCTCAGAGTCCTGAAAAACCTCTTTGATGGCTTCCTTTGGTTCTTTTAAAGCCTTCGGCGGCTCCCAATAAACTCTGGATTCTCCGTCAAAATCCCCAGTGCTGTCCTCTGGCACTCTTTATATTACCAAACATTTTCACACTAGACAGAATGTTCCACATTGGATTTTATT
CACAATCTGGAATTTTCAGAGGTTCTTGTGATAGAATTCTGCCTATGATAAGTTGTTTCTTAAAATTTAAGAACATGAATAAATATGCTCAGGCTTATGCAATAAATGTTTATTTTTACCACCACCAGACTTAACAAGCAGAAATCTTGATGGAATTCTTGCTTAATGTAAATGGTATCTCTACTCAGGCCATAGACTAAGCAAGA
TAAAAGGCCATTAGCACCCCATTAGGTGAAAGAATCCCATTTTCTTCACACCACCAAGGAAACAGTGATTTACTTAGCCATCCCTAATGCAATTCTGCAGAATAAAGGCAATTTTGCAATGGTCTCAATAAACTTCCCCATTTGCTCTCTGCTCACAGACCCCACCCTTAGGAGCCTACCATATGACCCAATCCCTTGCTCCCTCA
TTCCAACCATTTAGCAAACAAAGCACTTCTTCGCTAAGGATGAAGAATTTTAAATATGACCACGTTTAGCCTCTATGCATAAAATTGAAATCTGTACTACAATAAAACACCAAATCAGTAGATTAGCAAGAGAGAGAACATCAGTCTAACGACTTCAAATAGCTCGTTTAAATTAAAAATACTTTGGCTTACTTTACTTTTTATCA
TAAGTCACTTGAGTGGGATAATATTTAATTTTTCATATGGATTTAGAGGTAACTAAACAAATTAATGCCTAAGACAATGAAACGCATGAACAATGTAGTTAATAAAAAGTCCCTCTTCTCCCTCTGTATTGGCTGTGTTCTGGACATAAGGCTAAATGGTTTACATGTTAGCATGCATCATTCTTCATTTAATCCTCTTTATCACA
GTCTGGACTAATTTATTTCTGTTTACTGTTCAAGACAGAGGATTCTTTTTTCCCTATCATCTCAGCACCTAGGCTAGTTCCAGGCATATATTAGGTGCTCAATAAATTCATTGATTTAATTTAAATCCTGGCATTATCATTTATAAGCTGTGAGTTGGGCTACCTTATGCAACCTCTTGGAGACTTTCAATTTTTATTTTTATTGT
AAAGATTTTATTTAACACTAATGAGGTAACTGATGAAGTTTTTAATAGAGCCACTTCAAAGGATGGTCCAGAAAAGACATTTTAAGGACCAGGATATTGAAATAAATGTACAGTGGAGGCAAAACCCGTGTGGTGTTGGTGAAGAACAAGGGCAGGAGGACAGGGAGTACTTCCAGGGGACAAAATTCACTGGCATGTGTTTAGAC
CAATGGAGAAAGACAATCTCTTTAACAAGTGGTGCTGGGAAAACTGATCAACCACTTGTAAAAGAATGAAACTAGAACACTTTCTAACACCATACACAACAATAAACTCAAAATGGATTAAAGATCTAAATGTAAGACCAGAAACTATAAAACTCCTAGAGGAGAACATAGGCAAAACACTCTCCGACATATATCACAGCAGGATC
AGTGGGTTGCCATTGCCTTCCATAAACAAAACCAAATTCATAAAGCAACTTAATATAAGAAATGGTAACCCTTCAAAAAGTGAGGAAAAGGTGACTTGCGAATAAATGGTGTTGGAGCTGATTAGAGAAAATAAAAAGCTAAATCTCTACCTCATTTATTACACCAGCATCAATACAAGATGGATCAAAGATTAAAATGTAAAAAA
AAGCGTGCTGCAGTGTGCAAGTTAAGTGTTTAGTAGAAAAGCAGAGTACACACAGACGCACTGATGAGTCAGCGTGAGAGTTGAGACGTTGGGAGGTTTAAATAAAAAGGGGCAATTTTCCAAATCTTTGCTTTCCTTCTGACCAGTTGTCTTGCTTTGACCCCATGGCTGATTTGCCTCAGGACCCTCTCCTATGTGAACGCACA
CTTTTTAAAACATAGTGGATTCATGTTGATGTATGGCAAAACCAATACAATATTGTAAAGTAATTAACCTCCAATTAAAATAAATAAATTTATATTAAAAAATAAATAATAAATTAATTAATTAAAACATAGATAGCCCTTTGGTGCTTCAGCTGGCTTGAGTTGAAGCTCTGACAGTTGCAATCAACTATTAGGTCCTGTCTGAT
CCTATCCATTTAGGAATTTACCATATAAACTGAAAGAGTGTAAAACATATACATTATTTTTAAAATGGTCCTGGGTTGACTAACTATATATTTCTAATATAATAAAGGTAGATAGTTAAAACAAACAGACGATTCATTTCAAGAAAATTATAAAAATCATTTGAAGAAATTATTTTAAAATATTTAAGTGAAGCAAATATGAAAGA
AGCAGTACTATAAACAAAGCTAGTGGAGGTGATGAAATTCCAGCTGAGCTGTTTCAAATCCTAAAAGATGATGCTGTGAAAGCGCTTCACTTAATGTGCCAATAAATTTGGAAAACTCAGCAGTGGCCACAGGACTGGAAAAGGTCAGTTTTCCTTCCAATCCGAAAGAAAAGCAATGCCAAAGAATGCTCAAATTGCCATACAAC
ATGTTTATTGAGCACCTACTGTGCCATTCTGGACTCTGGGGTACAGGTGTGAATGTCCCTGTCTGGTTGAAGTCTGCATTTTTGAGGGAACTAGGCAATAAATAAAAACACAAGTAAATATTCCATATGTCATGATGCAGATGCTCTGGAGAAAAGCATGATGAGGAGAGGGCAATTTATGGGGTTATTTTACTTTGACTTTGGTC
ACTATTCAAAAATAAAAACAATAAATATACACATAGAGAAAAGTTATTAGCTTAAAGTTTTTATGACTGATGAGAAAAAAGCACATTTTTCTTTGAATAAAATAAATTGTTTAAGTTATTTAAGACAAAATAGAAGTAGGAGACATAAAGATGTTGTCAAAAAGTGGAATAATTTTACTTCCATCAAGTTGAATTATCCTGGCAAC
TCATATGTAGATATCATTTTCTTAAATGCACTTATCTCTGCTTATGTTCCCTATACACTTACCATATTTAATGCTTCTCCAATGAGGATGCCTTATCTCTAATAAAGATACCTTCTAAGAAATATATCCAAGGATATCCTTCTTGCAGTTAATTCAGCCAAGGATGATTGATCACCTGACACTTTCTAACTACTCTGCTAAATTCA
TTCCTTCAGGTTTCTGAACTTGTAGTTTTTTTCAATTCCCATAGTTGTAATTGAATAATGTAGATATTTAAATTTATAAAATTACTTTCTCCTCTGCTAAAATAAAAGCTTTATGAGTGAGGGAACTGGTTCCAGCTTTTTCCACCACTATAACCACAGCATTTAGGTGTTCAGTTATGCTTGCTAAATAAATGAATTTCCAACTC
GTGCAGCAAGGGAGACCCACTGCTGCAAAAAAAAAAATCTTAAAAATGCCCATAATTGTACTAGCATGAAGACAGACATATAGACAATAGAGAGCCCAGAAATAAACCTTCTCATTGACCAAGGTGCCAAGGCTATACAATGGGGAAAGGATAGTCTCTTCAACAAATGGTAATAAGAAAACTGGATACCCACATTGAAAAGGATT
TCCCTGGTGGTCCAGTGTTTAAGACTTTACCTTCCAATGCAGAGGGTGCAGGTTCGATCCTTGGTCAGCAAGCTAACATGTCTTGCAGCCAAAATAAATAAATAAAACAGGAGCAATATTGTAACAAATTTAATAAAGACTTTAAATGGTCCACATCAAAAAAACATTTTTAAAATGTTAAAAAAAAACATTTTATTTATTAAGTA
TTACGGGAAATTTGAATGAATCATGTGATATGGTTAAGAAAAGAGTTAAATTCTGAAGCCAAATAACTAAGAAGGGAGAAAATGAGCATCCTGTGGGAGAAATAAAGCTTTGTTTATCGAAGTGGAACCTGAAAACCACAATAAATTGGTGATATATTGTCAAATTCAAAAGTAGGTGTGCGATGGCAACATTTAAAAAAGCTTAA
GCTACCTCCAGCTGCTCAATCAGCCCGCGGCGCGCAACAGATGAGTTAAACCTGAACTTTCCTGGGTAGGTCTGCTTCCCAGACCCCACGACTCCGGCAGAATAAAAATGCCCGAGCGCTTCAGCCTCTGGTCTAAGCTTTAAAAACCGCTCTCTATTGCCACATGCTAACCATCTGCGGCTGTGGAGGCCGAAAACCCTTGCATA
ATAAAAAAATAGAATAGATTAGTTCAGCGAGGTCTCAAGATACAAGATCACTATATAAACACCAGCTGTATTTCTGTAAGCTAGCAATAAATACTCTGAAAATAAAACCAAGCAATAATCTTATTTACAATAGCATCCAAATAATTAAAATGCTTGGAAAAATCTATCAGTGATTATGATAGATCAGAGAAGGCAATGGCATCCCA
TAAAACTTCTAGAAAAAACACAGGCAGTGTGTACTCTTTGATACTGATCTTAGTAATATTGTTTTTTGGATATGTCTCAGGCAAAAGGAACAAAGGCAAAAATAAACAGAAAACTAAAAAAACTCCATCAAACTAAAAAAACTTTAGCAGAGTGAAGAAAACTATCAATAAAATTAAAAGGCTACCTACTGAACAGGAGAAGATAT
ATATGCTATCTAGGTTGGTCATAACTTTCCTTCCAAGGAATAAGCGTCTTTTAATTTCATGGCTGCAGTCACCATCTGCAGTGATTTTAGAGCCCAAAAAAATAAAGTCTGACTCTGTTTCCACTGTTTCCCCATCTATTTCCCATAAAGTGATGGGATCAGATGCCATGATCTTCATTTTCTGAATGTTGAGCTTTAAGCCAACT
ACTTTCACATGTTATTCCCCCACGAATCCTTGAAAGCTCTGGCTCCCAAGAGCCATCTCCTACAGGATATAGAATTTGGCCCTGCAATCTCTGGCTACTTAATAAAATTTTAGTAAATGGAATCAGGGTTTGTATTCACCAATACCAAGAACTTTACCTCAAGTTTCTGGGAAAGCCTCCTCTTGACCCACTTGAAAGATAATCCT
ATGTTACTGTTTTAGACAATGAAGAGGTTTACGATAATAAAGATGTCACGATATGAACTGCTGTCCTACCCTGATAACATCACAGACAGCACAATACCCAAATAAATAATGATTGAACTGAGAAGATGCATTTTATATAAAAGCATGTCAAAGATGTTTGTGGCTTGAAAATATTTGTGACCAGGAGGATTATGTTGCTTGTGGTT
ATTACTTTTTTAAGTGTTTTTCCAATGTATATGTATAGATAAATAACAAGGACTTACTGTATAGCACAAGAAACTATATATATATTATAATCTATCTTATAATAAACTATAAGGGAAAAGAATCTGAAAAAGTATGTACACACACACACACACACACACACACACATATATACACACATACGCTTCACAGGTAGCACTAGTGGTAA
AGCCTGCCCGCCACAATCAGAGAGTCTGTGCACCACAACAAAATATCCCACATAACCCAACAAAGATCCCTTGTGCTGCAACTAAGACCCAACACAGATGAATAAATAGATAACTATAAGAAAAAAAAGTCCAGAGGAGGGAGGGAGTGAGTGCTGGGGGAGGCAGCACTTCTGCAGGGGTGTGATTTCCAGGAAGAACTTGACTT
AATTACTTGCACTTCTATATACTGACAATGAAAAATCAGGTAGAGAAATTAAGGAATCAAAACAATTCACCATTGCAACAAAAAGAATTAAATATCTAGGAATAAACTTACCTAAGGAGACAAAAGAACTGTACATAGAAAATTATAAGACACTAACGAAAGAAATCAAAGATGATGTATACATATGGAGAGATATTCCATGTTCC
TATAGGGGTCCCAGAAGAAGAAGAGAAAAAGAAAGGATATGAGAAAATTTTTGAAGAGATTATAGTTGAAAACTTCCCCAACATGGAAAAGGAAACAGTCAATAAAATCCAAGAGGTACAAATAGTCCCATACAGGATAAACCCAAGGAGAAACACACCAAGACACATATCAATCAAACTAACAAAGACTAAACACAAAGAAAGAG
CCCTGACCAGGGAACTAGATCCCACATGCCACAACCAAGAGTTCACATGCTGCAACTAAAGATCCCGTGTGCCGCGTCTAAGACCCAGCACGGCCAAATAAATAAATAAAATTAAATATTTTTTTAAATGATCTTAAAGAAAAAAGAAAGTAAAAGAAGTCACATAATATCACTCTTCTACTCAAAATCACTTCCATTTTTACTTT
ATATGCTGTCTAGGTTTGTCATAACCTTTCTTCCAAGGAGCAAGTGTCTTCTAATTTACTGGCTGCAGTTACCATCTGCAGTGATTTTGGAGCCCAAGAAAATAAAGTCTGTCACTGTTTCCATTATTTCCCCATCTATTTGCCATAAAGTGATGGGACTGGATGCCATGATCTTAGTTTTCTGAATGTTGAGTTTTAAGCGAGCT
AAATTATTAAACCTACCTGATTAAATGAACTGTCTTGAATTATGGAAAATATAGACTGCTCTTTGAAAGAATCACAGATCATTCTACAGAAAATTAAAACAATAAATGTTTCTTTAATAGCCTCCTCTATCTTTATTGATTTATTGATATATTAATACTAACTTGCTCATATTTAAAGTGTACAGTTTGACCAGTTTTGATACATG
CAAAACAAACAATTCTACTTTTCAGTGTAACAAAAATTGTAGGAAGACTATTTTAGTGCCCCTCAATTCTTTTTTTTCAAAACATAAACATATATTTTAAAATAAAGTTAACTGTAATTGTCAGGATTCACAGTGGGGTATCTATTACAAGCCTGTTTGGTACTCAATTACATTTAAGTGCATTATATAATATAGTAATAATTATG
TGTCTCTGTCGAGGGTGGTCATAGCTTTTCTTCCAAGGAGCAAGCATCTTTTAATTTCATGGCTGCAATCACCATCTGCAGTGATTTTGGAGCCTCCCAAAATAAAGTCTCTCACTGTTTCCACTGTTTCCCCATCTATTTTCCATGAAGTGATGGGACCAGATGCCATGATCTTAGTTTTCTGAATGTTGAGCTTTAAGCCAACT
TAGCTGATTCATGTTGAGGTTTGACAGAAACAACAAAATTCTGTAAAGCAATTATCCTTCAATTAAAAAATAAATAAGTAAAACTATACAACCAAAAATAAATAAATAAAGCCAACACTGATGAAAGAAATTGAAGACAGAACTAAATGGGAAGATATACCATCCTCATGAATTGGAAGAATTAGGTGAAACATCCAAGCTACCCA
CCATGCTAAACTCCAGTGAACAGACCCATATGCAAAAGAAAAGGCCTAAGTTTGCATCAAAAAGTCAGTACATTAGTTTGATTCACATGATTTAAATTGAAATAAAATGTGTAAGTGAAGGTGTAGCATTTCAAACAACTTTTCTTTAACTGGATAACCCATTACTGGCTTGGATCACAGCATATAAAGTGTTCCTCTAATACTTG
ATAATGCAATAAATGAAATTAAAAACACTCTGGAGGCAACAAATAGTAGAATAACAGAGGCAGAAGATAGGATTAGTGAATTAGAAGATAGAATGGTAGAAATAAATGAATCAGAGAGAATAAAAGAAAAACGAATTAAAAGAAATGAGGACAATCTCAGAGACCTCCAGGACAATATTAAACGCTACAACATTTGAATCATAGGG
TCGAGCTTCCTCACTAAGGTGCTAGAGACTTCTAGTTTGTATCCCACAAGTTAGCGCTCAGTTATATATCATATTACAATACCTACTTCTGTACCCCCAGAATAAATACCCTGATTGCAGAGACGGCTTCTTTTACTTCTGCAACATTTGCAGAACCATGACCCCTGTGCTTCACTCTCAGAAGCAGCTCAAATCCACACACCAAT
TGGTGGATACATTTCGATATTCTGCAAAACCAATACAATATTGTAAAGTTTAAAAATAAAATAAAATTTAAAAAAAATAAAATAAAAAAATAAAAAATAAAATAAATGCAAAAAAAAACCCCAAAACACTGGGGTATTTTATTTATATGTGTGTGTGTACAGATTTTGTTTCTCTTAAAATGTTTGTAGAACTTGTTATTGGGCTG
TATACATACAAAGAATATAAATAAAAACAAAGGAATGGCTATTACTTAAGGCAAAATAATCCTTAATTTTTAGAGAGGCCAAAGTATTTGCATAGGGAGCAATAAATGGGAAATGTCTGGAGGGTTTGCAGTGTAGTTTTTCTTCACTTGGTTGGAGCTAAAAATCTATTATCTTTATACATAAAAAAACACCCAAACACTGAACT
CTGAATTTGGTTAAAATTTATCTAGATTTGACCCAGAGACTATAATTATTTATTGACAGTTCTTGTCATCAGTTTCTGGGAGTTAATTGCTTTCTCAAGAAATAAACTTCTATTCTTTTTTTTTTCCTTTTTCTTTTCTTGTAGTAATCTATATTTTAAAGAGAAGAAAAAGTTAACTCCCTTAAGGAGGTTTCATAGAGAGCATC
TCCCGTTATGTGCTGGAATCAATGCATGTAGTCTTGTGAGAGCCGGTTATTCAATTTTCAGGTAGTTTAAGAGCTCGTCATTAAACAAAACCATCAAGGAAATAAATTATATAGTCAAATGTAATAAATATTCAAAGCTTCTCATAGCCTAATTAACATACTACATCTTACTCTTGCCTCTGCTCTTGAAATCATTTAGTGCACAG
GCTTTATTACAACAGAAATTATTGTGTTTTGTTCATTAATGCATCCTGATTCCCTAGCACAATGCCTCACTCATAGGAAGTGCTTAATACAAACGTGCTCAATAAATTAATGTCATATTAGAGTCCCTACCATTTATACATAAAACAGATTATCAAAAATTTCTAATGGCAGCGTTCAATTTTCAAATGAAACTTTATAAAGAACT
TGTGATACAAAATACTAACAAATTAAAAACAAAAAACATATGATCATCAAAATAGATGTAGAGAAAGTCTTCCACAAAATTAAGTATCCATTTATGATTTAATAAACTCTCCAAAAAATCGGCACAGAAGGAAACTTTTGTTGTTGTTAAGTCATTAAGTTGTGTCCAGCTCTTTTGTGACCACACAGACTGTAGCCTGCCAGCCT
AACCCAGTTAACAAAGGAAACTAAAAGATTACATCTACCAGAACAAAACGAACTAAAGCACAAATTGTAAATCAAAACTAAAGTAAGGTATCGACTGGGGAATAAAGCAATGAAAATGAAACTAACAAAACGTTGAGAGGAATGGAAATAAAGAAAAGAAACAAAGAATAGATATGAAAAGTTAAACAGATGAAGAAGATTTACAT
CATTTATTCTACTCCTAGAATAAGATCCATTTGAGCATGATCATCTTTTAGTGTGCTTTTTTTGTGTTGAGTAAATCTGATTTATGCTTACTTATACACTAATAAATGAGATTGTTCTAAAGTATGTGACGTTTTTCCTTTCTTGTAATGCTCCGAACCAGCTTAATTATATTGGGGTTATCTGTTCCTCAAAGGGATTTCTTTTG
GGAACGAATTAGAAGTCTTTGGGGGCTTCAGAGAATGAAAGTAAATTTTTAACTCAGCCTAATAGAGGCTCCTGGTGCCCATTTAGTAAGTATTACGTTTAATAAATTAGAAATCTTAACATTTTGTATAATTAACTTCATAAAGACACCTAACATCTTGATTGAATTATGTTTTGTTGACCCAGTATCATCAGTCAGCATTCATA
ATTGGTGAGAATTTGATTGCCCTAATAGGACCACGTCTGGCTGAAAGAAGCAGGTAAAGGGCTTTCTGTAGTGTTCAATCGCTTATCAGTGGGCTAGAAAAATAAAGACAGCCAGTAATGGATTTTACCTCCTTCTTTATTGCAGATGTAGCTGTTCAAGGCCCCTCCAGGGCTCTTCCACTGGCGACAATTCCCTGGGCTTCAAC
TAAAACTCCTAGAGGAGAACATAGGCAAAACAGTCTCTGACATACATCAAAGCAGGATCCTCTATGACCCACCTCCCAGAGGAATGGAAATAAAAGCAAAAATAAACAAATGGGACCTAATTAAACTTAAAAGCTTCTGCACAACAAAGGAAAGTCTAAGCAAGGTGAAAAGGCAGGCTTCAGAATGGGAGAAAATAATAGCAAAT
AAATCCAGCTCTACCCACCAAAATACCAACACTAGCTTCCCTAACCAGAAAACCTTGACAAGCCACCCATCCAACCCCACCCACAGCGAGGAACCTCCACAATAAAGAGGAACCACCAACCGCCAGAATACAGAAAGGCCACCCCAAACACAGGAATATGAACAGATGAAAAGGCAGAGAAATACCCAGCAGGTAAAGGAACAGGA
GATTTCTCAAGAGGCAGGTCAGGTGGTCTGGTATTCCCATCTCTTTCAGAATTTTCCCCAGTTTATTGTGATCCACACAGTCAAAGGCTTTGGCATAGTCAATAAAGCAGAAATAGATGTTTTTCTGGAACTCTCTTGCTTTTTCGATGATCCAGCAGATGTTGCCAATTTGATCTCTGGTTCCTCTGACTTTTCTAAATCTAGCT
GATTTCTCAGGAGGCAAGTCAGGTGGTCTGGTATTCTCATCTCTTTTAGAATTTTCCACAGTCTGTTGTGATCCACACAGTCAAAGGGTATGGCATAGTCAATAAAGCAGAAGTAGATGTTTTTCTGGAACTCTCTTGCTTTTTCAATGATCCAATGAATGTTGGCAATTTGATTTCTGCCTTTTCTAATTCCCTGTTAGCTCAGT
TTCCAAGAGTCAACTCTTTGCATCAGGTGGCCAAAGTACTGGAGTTTCAGCTTTAGCATCATTCCTTCCAAAGAAATCCCAGAGTGACATCAGTTGTACCAATAAAATCAGATAATGCTATCTGCCATTCCATGTTTTGTGCAAAAAGTCATTCTATCTGACCTTTAGCTAAAGGAACTATTATATATTTGGGATCATATCCTGAA
CATATTTTCTTAAAGTAAAATGACGCTCTTAGGTCTGCAGTGTCCAACATGGTGGGTGCGAGCTGCATGTGGCTGTTCAAATTTAATTTAGTGAAAATGAAATAAAATTAAGTTCCTCGCTTGTACGTTTCAGATACTCAAGAGCCACATATAGATGGTTTATTAGTGCAGAAATAGTGCATTTCTATCATTGTGGAAGGTCCTGT
GTATATTTGCTTTAGTGGATTCATTTAAATAAAAGAACCCAAACTAAAAAGTGGCAAATGATTTGAACTGATGCTTCACAAAATAAGATACGCAGTGGCCAATAAATAAGTTAAAAATGCCTAACATCATTATTCATCAGGGATATTCAAATGAAAACCACAATTAAATAAAATAGCTATTGCTAAGTCGCTTCAGTCTTGTCTGA
CATGAGGCCGTGGAGAAGCAGTGAGTCTGAGGAGAGAGGAGCATGTCTGACTTGTGCCTGTCAAGAAGGGGAGGAGGAAGGCCAAGGTCAGAAGCAAAACAATAAAACCAAAGTGCAAAATGCAGACGGGGGCATCCAGCTCTCTCTCTCTTTGCACCTGGGGGGGCAGGGGTTCCCATGGCAGCCGGTCGCCTGTCTGCTGGCTG
ATAAGCTATCTAGGTTGGTCATAACTTTCCTCCCAAGGAGTAAGTGTCTTTTAATTTCATGGCTGCAGTCACCATCTGCAGTGATTTTGGAGCCCCCAAAAATAAAGTCAGCCATTGTTTCCACTGTTTCCCCATCTATTTGCCATAAAGTGATGGGACTGGATGGCATGATCTTAGTTTTCTGAATGTTGAGTTTTAAGCCAACT
AGCTGTCTTGCTCCTTTGCAGTTCTCTGGTGTGACCCCTTTTAACTGTAAGTCTGATGCTGCCGTTCCCTAAGCAGAACAACTGCCCCCTCCTGACACTCAATAAAGACTGACTTTCACTCCTCTCTTTCAAGTGGCAGGGAATAATCCCTCTTACCTCCCTAGGTGATGGATGTACAACTTCATGGTGGGACATAGTCTACCAGG
ACTGGGATGATCCTGAGGGATGGGATGGGAAGGGAGGTGGGAGGGGAGTTCAGGATGGGGAACACATGTACGCCCATGGCTGATAAACCAAATAAAATAAAATAAATATATACATAAATGAAAAAAAATTTAATTTTTCCTCTTCAAGCAGAGCATGTCCTAGGATCATTAATTTACTCAGCTCACTCAGTAGGATGTGGGTAGCA
AGAATTCTGAGTGCAGGAAACATGGCTTACTAAGCTTTAAATCCAAAGTACCACATGATACAACTGCTGAATAATCATTTCTAAAATGATTAAACGAATAAATAAATAAAATTATACCCCATAGCTGAGTAATTCCTTAGTTAATCTTGAACACTGCATCATCTTTCACACTACCAAACCATCAACATCACCGTTTCTCAAAACAT
ATTGTTTCCTGGTTCAAAAGCTAATTACTAAGTAGTTTAAAGAAGCCCTTTGGTCACTTAGATCTTTCATCAGAAAATGTAAGCTTGGGAAAGGAACGGTAATAAAGGGCCATTAGCACCCTTTGTTTGATGTTGTTTTTCTAGTCAGTAGAACAAGATTGATGAAATGTTATGTTTGGCCAAAATTTGAGTTTTCATTTGGAATT
AAGATGAGACAAGCAAGGCATCAATAACAAAACTAACTGCAATGGATTGAAATTCACCAAATATGTCTCAATCTCCAGGTTCATAACGATGCTAAAAGCAAATAAACTCAAGAGGATGACGGGAAACTGACTCATTCTTTTAAAGACCAGTAGATAAAAGGACAAATCCAGCTTCACCCTGCTTTTCCTAGATGAGCTGTAGCACT
CTAAGTTTGGAATGTAATCTTGCTGTATTACAATAGTCACACAAGATGCTTCACACTTTGAACATGTTTTGGGCTTCTAAGGTCTTAAAAAGAATATGAAAATAAATGCTACAAGTCTGCTATTAAAATTCCAATATCAGCAACCTTCACTGTAAAGAAAACTGAAGTTACAAAACATCACCACATCATGATCAGGGAACTAATTT
ATATGCTGTCTAGGTTGGTCATAACTTTCCTTCCAAGGAGTAAGCGTCTTTTAATTTCATGGCTGCAATCACTATCTGCAGTGATTTTGGAGCCCAGAAAAATAAAGTCTGACACTGTTTCCACGGTTTCCCCATCTATTTCCCATGAAGTGATAGGGGAAGACAGAATACTTGAAGGAGTAATGGTCAAAAGCTTCCCAAGTCTG
AAGCTGCTTTCTACATTAAAAGCCTCCCCTTAATTAATTCTTCTCTCTGGTCTGTGGACATGCAATGCTTTATTATGACCTGCAAATTCAAACGCAGGAAAATAAAGTGTAGATAAGCAGGACGCTGAGCTCCCATCATCAAATCAGAGCAGCATCATAGAAAACGGTTTCTCACATCTCAAGAAAGAACCTCTCAAAAGAGGGGC
ACCATCTCAGAAATGAAAGCATGTGAATACAGGAGGGAGTAAATAACACAAATAATATAATAAGAGAAATAGAAGATAAAAAGGAGGAAAATTAAAAAGAAATAAACTGGAAAATGGGGGAAAAAAAGGATATGAGAGAAAATGATAGATATGGAAGAGAAGATCCAACCTGTGTATAAAAGAGAACCTGAGGGAAATCCAAGCAA
AGAACCCTAGAGGTATTTTATAACTCTCCAATTTACAAATGGAGAAAGGGATATTATAACTCTACAATTTACAAATGGAAAAATGAGCTTAAACAGCTTAAATAAATGGCCCTAAGTCACATGGTTGGTAAACTCTAAAAGGGATACTTACTCCTGTCAGTGACATTCAGTTCAGTTCAGTCACTCACTCATGTCCAACTCTTTGT
AGGGATTGAACAGGATTCACATTTTACCCTTTGTAAATTTAGCAATATATATTAGTCTTTTTTTGGTGTTTATATTACTTGTATTTTGACGCATGTTGAGAATAAAGAGGAAGTGAGAAAAATTTTAAAAATGTTTCGTTACTGAGAATTTTTGAACCCTATGAGGTGTTCCTGTTACTGCACCCTGAGTCAGTTATTCAGAATTT
TATGAGACTTCATTGGGAAACTTTGTACCTGATTTCCTCTATATTTCACCCACCACGCACCTTTTCCCTTTGCTGATTTTGCTTTGTACCCCTTTGCTAAAATAAATCTTAACCATGAGTAAAACGATATGCTAGTCCTGTGAGCCCTTCAAGCAAACCCAACCATCAAATCTAGGAGTGGTCTAGGGGTTCCCAATATAGTTGAT
AACCGATATGAAGCTTAAGCCCAATTCACTGAAACTCAATAATGTTTTCTATTGAAGGAGAGCCAGATCCAGGAGTCCCATTCAGATATTTTTGACTTACAATAAAAGCTGAAAGAGTTTATAAAGGATTCACCTGAAATGCTAAGGGAAATTTGAAATGGGTAGAAAGTAATCCTTCATAAAATCAAAGTCCAAATGGCCAGAAA
AAAGGTGGTACACAAAAAAGCTAGATTTGAAACCCTGCTTTTAAACAAATATATTGTATGTTATTAAGGGATGATAAAAGTCTGCTATGTTCAAATATTCAATAAAATTGAAGTCATATCAAATTCAAAGATTTCTTTTTAAAAAACCCAACTTTTGAGAAGTGACACTTTGCATCTAACAATCAATACTTTTGTTTGTACTCATA
AATAAGCATTTAATAAAATGTATCATTTACAAAGGCATCAAACATGAACTATGTGATAAGAAACATAAATAAAATAAAATATGATAAGACAATAATTATAAATAAATAAGCAACATATCGTGTATCTATATTCAATGTGTCAGTATTGTAGAAATATCAATTTCCTCAAACTGATTTATGGATTCAATATGATCCCAATCAAAATT
ATGTTCACATCTCAGCTCTGTCTCTTTTTAGCTATATGACTTCCAGCTATTTAACTTTTCTGATTCTGAGCTTCATTAGCCCCGTCGATAAAGTGGGGATAATAAATCATCTTACCGCCATGAGAATTAAATAAGATAATGTATATAATATACTTCACATCATCACTGGAACACAGTCATTACTCTTTCATGGCATCTCCTTTGAT
CTACCCAAGCCTCCCTAAACCGTATTTATAAATCATTTAGATATTTTATTACTAGATTTACCATCTCGCCCAGCATTTTGGCTGTCGTGCTGCAGTATCCAATAAATCACGCGCTAAATGAGAAATGGGTAAATGGAGATTCACTAAGGAGAGATGTATGTTATGTGAAACACACAGGAAAAGAAGTCACATTGCCTTCTGTCCTC
ACAATAGACCATTCTGTATGTATACTATATCATCTTAATTCATTCAACTGGATGGATATTTAGATTGTTTCCATAGTTTGTGTGCTGTGAATAATGCTATAATAAACATGAAGTGTAGACATCTCTTTGAGATCCTAACTTCAACTCTTTTGGATATATGCCCAGTAGTGGGACTGACACAGTAGTTCTATTTTTAATATTTTGAG
CAACTAAGAGTTTACATGCCACAGCTAAAGATCTTGCATGCTGCAACTATGACCTGGCACAGCCAAATAAATAATGTTTTTAAAACACAGTTTAAAAATAAATAAAGAACCACCATGAGGGCTTATTAAAACAGGGCTTGCTGGATCCCACCCCTAGAATTTCTGAATCAATAGATACTGTAGTTCTGACAAGTTCCTAGGTGATG
TGTTGCCACTATTATCCTTTCAGGATAACATGTTTTCTCATTTCTCATTTCTTCCACCTATATATCTATTTCACTGAGGCGAGAGTGCTTACCTTGGAGCAATAAAAGGCGAATCATTTGTGCTAGATTATTGCACTGCCTTTGATCTACTTTTCCATGGGTTTCAGTTCTAGATCTTTACCACATTCCTGCTGGATTTCTTGGGT
AGAGTGCAGAACTGCAGGACCCTGGGGATGCGTGAAGTTCTTCTTGCTTCACAGATGTCTCCAACCCCATCTAAGGATGCAGACCCAATGACATGGAATCAATAAATAAATTTTTCAGATATGGGAAATGATATCGGAAGGCAACTTGGAATATCAAAAATGAATGAAGAGCAACAGAAATGGCAAATATATGGATAAAGAGACTT
TGCCCTAACTGTGCTTTTGACAAAAATTTTTTAAAGGAAATCTTTTTAATTGAACTCTATCTGGGAAACCACAAGCCACATTGGATACTGGAAAATGAAAAATAAACAGAGTGATAAATTGGGGGTGGGGGAAAGAAGCAGATATTCTAATTTTGAAAGTTGAACATAAACACTCTCCTTTTCTAAATAAGGTGATTTGCCATAGT
TTAGTGACTAAGCAACGACAACAATGATATATTTGCCATAATTTTAAATGATTAAATATGTATAATGAAAATGTATTTTAAAATTTTAAATATATTAAAAAATAAATTTTAGGGACTTCCTTGGCAATCCAGTGGTTAAGACTCTGCACTTCTGATGCAGGGGGCACAGGTTCAATCCCTGGTCAGGGAACTAAGATCCCACATGC
TTTGGGTGCCTTTGAGCTGCTGTGGTCTGGGATGTGAACGAACAGGGGAGAAGCTTTAAGAAATAAAGGCTAAATATTTCCCAAATCCCATAAAAAATTTAATAAAAGCTCAGCGAACCACAATCAGGGTAAACCCAAAGAAACCCATGCTAAACACAACATGATAAAATTAATGAACATTAAAGACAAAAACCTTGAGAATAGCA
TTGTATCTTATATCATATTTCCTGTCTTTCTTTCTTTCTTTCAATTTTATCTTTGGCCTGCTTTGTGATAGGTTAATCTCTTTCATTTATCTTCTCAAAAAATAAACATTTGGGGTTTATTCATCCTTACCTACTATATCATTTTCTTTCTAGTTCATTAAATTCTTTATCTTATTTAATTCCTCTTTTTAATTTTTTTTGTTTGT
GTTTGCAAATTCAGAATGAAAAAGTGGTCTTCTCTCTTCCTTTTAATTGCATGTCTCTTTGGAGAGTGTTTATTTAAAAAATTAACACATAATTTTGGGTAATAAAAGAATGTTTATCCTTTAACCTATTCTATCCATTTTATACAATAATTTCTAATCATTGATCTTTTACTTTTAAAACAATGTTTCTCCTAGCTTTCTACTCC
AAACTAATCCGATCACCATAAAACCCAACACTGCGAGCCATGCAGCAGAGCAGTTCTGGGTTCCCTTACCCTACTGCTCTCCACCCGGGTGCCCTTTCCCAATAAAACCTCTTGCTTTGTTAGCACATGTGTCTCCTCGGACAATTCATTTCTGAGTGTTAGACAAGAGCCCAGTTTCGGGCCCTGGAAGGAGTCCGCCTTCCTGC
TGAAATTTTGTGGGAAATTCATAAAAATTAAAAATCAGTAAATAAGGAAGATTAAAACTGAGTGAACAAAGTATTCAGTTCACCTGATTTAAAACAACAAAATAAAGTCAGATAAAATAGAATGAAGGAATGATAAATATAAAGTTATAAGTTAATAGAAACCAAAACAATTGGAGTAAAATAAAAAATTAGCAGACTCTGGGCAA
GGAGGAGGAATGGTTCAGGATGGGGAACACGTGTATACCTGTGGCGGATTCATGTTGATATATGGCAAAACCAATACAATATTGTAAAGTTAAAAAGTAAAATAAAATATATTAAAAAAAATAAAATAACATTCTCTTGAAAAAAAAAAAAAAAGAATTAAGAATGTGCCTTGAAGGCAGGGGATAGAGAGTAGAAGTATAGTTGT
TAATAGACTGAGGATAATGGAAGCCAGCCTCCTCAATTTCTAGAGAAGAAGAAAGGCTACAAAGAATACTGAAGAATTAAATTACAAATTGAACTATCAGAATAAACTCATTATTACAGTAAGTTATACAGACAGATTCAGAAATAGTCACAGATGCATATGTGTGGATATCCGTAGACGCGTGTACATTTCCTAGTTCTGCCTGC
GGACCTCATGGTTTAGGTATGTCTCACTTTCTGCACTGTTCAAATGTTTACAACGAAGATACTGTAAGAAAGATTAGCTTGGCAACAAAATCCAGCCTGAAATAAATGCTATTTTGACTAATCTGAATGAAAATTTTTTGCATTTAAGTGAATTAGCCCCTAAATTCAGTGTCATTTCTCAACACTTAGAATTTCTATCTAATTTC
AAATACTTTTTACCAATCAAAATGAAAATTATTAACATCTCCTCAGCGAAATGGGTAAACAATACAAACAACTGTTTACAACAAGAAAATAAAAACACCCAATAAACTGTTTCAGCCTCCCAAGGCCGAAGGTAAATATTTTTTAAAACAGCTATCTCATACTTCCAATGTAATACTAAGTGAAATGAACCCTCTCACACTCTGCT
CTTTAAATTACTGCTTCCTATAGTGAATTAGGAAATGGATTCCCCTTAGTGGGCCCTATCTGTCTCTTATAAATGACTCTAATTCAGATGGTCACATGAAAATAAAACAGCATCCAGGGGCTGTTTTGAACTGTATCAAACTGAATTCTACTCTTATCCAGCCCAACCCCTAATTTTCAAACTGTCAGTGTGTAAAGTATATGCTT
ATGAGTTATAAACATGAACGTCTATATTTATACAAAGGGGACAAAACAAGGAGTATTGTCTATAATAGTAGGTGGTAAAATAAAACATTAAAAGTGAGAGAATAAAGTGGAGAAATAAAGTATTAATATAAGGAAATGGGCATGTACTATGTTTGATAGACTCAGTTTTCTAAACAAGAATGCATTCAGTGATATAAGCATTTTTA
ATTTGCAGCATAAATTTTAGCACTAGGAGTTAAATGTTAGCCTTAAGAAAAACAGTCATATACTGCTTTCAAAACAACTTATGTCTTGGTTTTAGGATAAAATAAAGCTGTAAAAAGCATTTGGAAAACAGAAAAATTTGAGTATAGGTTGTTAGAAAGTATAAAAAGTGATTATTAATATTCCTGTAATGATAACAATATTGTGG
CTAGCCATGATGGAGAAGGGCTTGCCCTTAACTCCTGATGAAAAATCAAGCAAACAATCAAAGAATAGATAAATCTATCTAGATAATTAAGGAATGAATAAATAAAAAAGGTTCTTTTTGCAAAAAATATTCTAAAACCACCTTCTCTGTGTTAGTTGGTGCTTGAAATGTCAGTTCCTTGGCTTAATAAAAACACAAACGTTTTA
GAAAGAAATCATAAAAATTAGGGCAGAAATAAATGAAAAAGAAACAAAGGAAACCATAGCAAAAATCAAGAAAGCTAAAAGCTGGTTGTTTAAGAGGATAAATAAAACAGACAAACCATTAGTCAGACTCATCAAGAAAAAAAGGAAGAAGAATCAAATCAACAAAATCAGAAATGAAAATGGAGAAATCATGACAGACAACACAG
AGGAGGTGCCAGTTCAATCCCTGGGGAGGGAGCTAAGGTTCCATATGCCTCTTAGTCAAAACACCAAAACTGAAAGCACAGGCAAAATTCTAACAGTTCTAATAAAGGCTTTAAAAAAAATGGTCCACATCAAAAAATCTTTTAAAAAATACAGACTAATACAAACTAAATAACCTACAGGGGTATATTGTACAGCACAGGGAATA
AGGGGGCATAGGTTTGATCCCTGGTCAGGGAATTAAGATCCCACATGCCACATGGCCAAAAAGTAAAAATTAATTCATTAAATTGGGCCAAGATATTAAAAATAAAGAGTCTGAGACAGGCTTTCCACCAAACCAGGTCATTTGTCCCATAGCTGAGAGCGTGCGGGGCTGTACAAACATCTAGCCAGGTGAGACCTGCTCATACC
GCTGTTAATACTGTTATGAGCATTATTCCTTACTGTTCTGGGTAGTTTGTACATCTGTTTAAAAATTTGTCTTTTAGTCAGTTTCACACCTGTGGTTTAGAATAAAAGAGGACGCCCCCTGACCCTCTCGCTCTGTCACATAAAAGGCATAAGCCTGTTCCCAGTCACTTATGTCGGTGAGTACTGTGGTCTCGGAGAAACTTCAT
TATCTAAGTATGTGCTTATATTGGTACATATATCTGTATCTCTATATATGTATATGTATACTTAAATAAAAACTGGAGAATAGAAGGTATGGTTATTGACAATAAAGACATTGAGGCTGCAAAGAAATTTTCAACCAATGTCCAATACAATATTGTAAAGTAATTAGCCTCTAATTAAAATAAAGTAATTTAAATTAAAAAAAAAA
ATGAAAGATGTAGAAAGGACAAAAAAGATGTGAACAAAAAAAAAATCTTTGGTGAAAGCACATGCCTTTTATTACTGCCCAGTTAAAAGCCTCAAAGCCCAATAAACTCTCTATTTTTACTTCATAGATACTGAATACCAAGCTTATTTTGACATAGGTATTTCTACCTACATGTATCAGAAGGGATAAAAGTTAACAATCTAGTT
TTTAAAGATGAAGATATAACTTCCCAGGGTCACAAAACTAGGAAACCCATATCTTCCAGCCTCCAAAACCTAGTTTCCCTCTTCATCTGTGTATGAATATAATAAAAATGTTTTAATATGTTTACAATGATTACCATATATCAAAAATGCCCACTTAGGAGGCAAATACAGTCAGCCCTTGGTATCTTGAGAGAGACAGATTCCAG
GGAGGGGGGTTCAGGATGGGGAACACATGTACACCCATGGCGGATGCATGTTGATGTATGGCAAAACCAGTACAATATTGTAAAGTAAAATAAATAAATAAATAAAAATAAAATAAAATAAAAAATAAAAAAATAAAAATCCTCCTTTGGAAAAAAAAATAATAAAATATGTACCCTGCAAATGGGAAATTCATAATCAGAACTAT
CCCATCTGATCTTTTTGATCCCTGTGTGCTCTGCTAGGCTTTCCTCTGTATAAGGTTCCAATGAGGAGAAGTAGGCAGCCTTCCATCAATCATTAAAAAAAATAAAAATAATAAAACAAAATAAATACTTTCCAATCATCATACCTACAGGCTTTTTCTAAATGACCCTTAGTCATGCATTATCTCTGGATTCCCAGATGGCTCAG
TAAGAAGTCTTAGCTGTACTTTGAGTAAGCAGTAGTACATAGGATGACCCTGCAAATACATGCATTTTAAGTATTTTCAAAACTGTTTTCCTTACAAAAAAATAAAACATCCCTCGTTTTGTTATATTTCTGTTAGCTTTTTTGTTGTTCCTGTTAAGTTTAAATGGACTACTTCTTGAAATAATTTAGGAAATTTCCTTGAAATA
CTGCCTTCAATCTTTCCCAGCATCAGGGTCTTTTCATGAGTCAGTTCTTCGCATCATGTAGCCAAAGTACTGGAGCTTCAGCTTCAGCATCAGTCCCTCCAATAAATACTCAGGACTAATTTCCTTTAGCATTGACTGGTTTGACCTCCTTGCAGTCCCAGGGATTATCAAGAGTCTTTGACAAGGAACCTTGCAAGGAAGGCACC
GACAAGCAGAGAGAAAAGTCCAGAGGCATGTTTGTATAGAACATATCACCACTGCCTTATTATGAAGCTTGAAACATTAGGTTTTTGAATATATTTTTTAAATAAATAGAAAAGTAATGATTGGCTCCCAACAATTGTAAAATTAGAGGCTCCAACATTATTCTAACAGATGGCATCCGGCTTTGTGCTATCATGTTTGAGTTAGC
TGCCATTTCCTTCTCCAGGGGATCTTCCTGACCCAGGGATTGAACCCGGCTCTCCCGTATTGTAGGCAGACGCTTTACTGTCTGAGCTACCTACTTCAATAATAAAAACAAATTTTAAAAGAGAGACATTTGGCAGATAGATAGATAGGCAGCTAGCTGATAGAGCAGGAGAGATAGAGAAGTACTGAGAGACAAGAAGAAAGATT
TGCCAAAATCCAATGGATTACAGAGAAAGCAAGGGAATTCCAGGAAAACATATACTTCTGCTTCATTCATTATGCGAAAGCCTTTGACTGTGTGGATCATAATAAATCGTGGAAAATTTTTAAAGAAATGGGAATACCAGACTACCTTACCTGTCTCTTGAGAAACCTGTATGCAGGTCAAGAAGCAACAGTTAGAACCAGACATG
ATTTAAAATTATACCAACCAGCCAATTCCATGTTGAAAAAAATGAATATAACAACAAGCCTAATAAATTGTTAACATTTAAAACTTTGACAATATTTGACAATAAAGAGAAACCAAAAATTTCATTCATTAGTAGTGGAAATGAAAAATAGTACAAATATATTGGAAGACATTTTGGCAATATCTTACAATGATAAGCAATCTTAC
TAAAATATATCTTCTAAAATTAAGAAGATAAAACAGGAAGAAAATGTCTTCCATATAACAAAATACACTAAGAAAAATTGGAAGAGAAATAGAAATCAGGAATAAAAGTAGATGTATGATTTTTAAAAAATTTTACAATAAATAGACAATATTTAGGTGTGTTGGAGAAGGAAATGGCAACCCACTCCAATATTCTTGCCTGGAGA
TATGATATTACAAGAATTAAAAACATTTCATTTTTCTTCATTCACTCTAGTTTAATATTTAAACAAGGTATTAAATGAATTTAGAGAGTGGTGCATTTATAATAAATCTGAGTGTGGCTCAGAGTTTTCCTCAAGGGTTTTTAACTTTTAATCTGTCCTCAGATTAGTGGCAGTGTTAAAAAAAATTGTAGACAACCAGTATGTTC
ATAAGTCAGTTATTTTAAAAAAGAAAATGAGGCTCAAATTAAAAAATGATTTTGAAGATAATTTAAAAGGGTAATTTCCTCTTTAAAAAATATTTAGAATAATAAAATTTTAGAGCAGGAAGGATTGCAATTGTACTTTTTAAAGTAGACTTTATATTTTAATGAAGTTTTCTGTTCTAAGTAAAACTGAGCACAAGGTAAGAGAG
TATATGTCCTTAAACAAGACTTTCACACAAGAAGTTCACAGCAAGCTACACACAGAAATTCTGAAAACAATCCAAATGCTTATCAGGAGGAGAGTGCATGAATAAATGCTGGTGTATTTACACAATGAAATGTAAACAAACCAAAGAGACGTGCTGTGATATGAATAAACTTTAGCAATAGACAATTAAATGTGAAAATAAACCTG
AATTTCTCAAGAGGCAGATCAGGTCATCTGGTATTCCCATCTCTTGAAGAATTTTCCACAGTTTATTGTGATCCACACAGTCCAAGGCTTTGGCATAGTCAATAAAGCAGAAATAGATGTTTTTCTGGAACTCTCTTGCTTTTTTCATGATCCAGCGGATGTTGGCAATTTGATCTCTGGTTCCTCTGCCTTTTCTAAAACCAGCT
TTATGTGGAGGAAGTAATTTTTAACAGACTGAAATTTAGGTTACGTTCCTGGACCAATGCCAACCTCATTTAATTCTATAGCCAGATGAAGTTGGCTTTTAATAAAATACATGTGATTAGGTGCCAAATCAAACTTACAGCTATTGGCATTCATTGATGTGAATGGCAAGTCTATGTTCCACTCTTCTTTAGATATCCACAGATAA
TGAATATGCTATCTAGGTTGGTCATAACTTTTCTTCCAAGGAGTAAGCGTCTTTTAATTTCATGACTGCAATCACCGCCTGTGATTTTGGAGCCCAAAAAAATAAAGTCTGCCACTGTTTCCACTGTTCCCCCATCCATTTGCCATGAAGTGATGGGACCAGATGCCATGATCTTAGCTTTCTGCATGTTGAACTTTAAGCCAACT
GATTTGGCCTGGGGGTGTGGTGTACTCCTTTTACTGGGGTAAACTGTTGCTTTTCTGGTTTACTCTTGGAGTTTCTTTGTATTTATGTATAAAATGTACTAATAAAAACTAATATTATTGAGCACTACCTGGTCTATTCCAGATACTCTGCTAAGCACTTTATATGCATTATTTCATATAATTGTCTCAAACTTTGACATGGATAC
ATTGGTTTTATCTGCTCTTGTATCCCAGGCTACAGGTCTGGGTTTGTTTCTGTGTAGTCAACAGAGCCAAGGGGGCAAGGAGTTGGGTCAAAAAAGCAAAAATAAAAAAAATGAAACATCTGCTTCCTTTTGAACTGGAAAGATGTGAAGGAAGCCTAAGGAAATAGTGACTTAGTCATTTTTAATAGTTGCTGGAATGTCTTAAT
ATGAGGTCCTCACAGAGCTGGAGAAGCTCCTTGTGGATGTCATCATATACAGGAAGGCTTCCAGCATTCACTATTCCCATGTCCATACCAAACTAAGGGCAATAAAAACAAAAATAAGGATTTCCAGTGATACTCTAAACCAGGGATCAGTGACTCTTTCTGTGAAGGACCAGATAAAAAATACCGTAGGCCACAGCCTCTGTCAC
CTTCAGAATTCAAACAGGACCTTCAGAATTTTAAAAGTTTTATTAATGATTCTTTTCTGGAAGAGATGGTGAGGTTTCTCTTTAACCCTTCTCTCATCAAAATAAAGTTCAGGCCTTGTAAATATGAAAAAAATAATAAAATGATTATAGAAATATGAAATGAATGACCAGCCCTGTGCCAAACTTCACAAAGTAACTGGGAAAAA
GGTTTCTCAAGAGGCAGGTCAGGTGGTCTGGTATTCCCATCTCTTTCAGAATTTTCCAGAATTTACTGTGATCCACACAGTCAAAGGCTTTGGCATAGTCAATAAAGCAGAAATAGATGTTTTTATGGAACTCTCTTGCTTTTTCCATGATCCAGCGGATGTTGGCAATTTGGTCTCTGGTTCCTCTGCCTTTTCTAAACTCGGCT
GTGATTAGCCTTTTCCAGCTCTCTCCCCTATTGTACAGATGAAGAAATAAAAGGTCAAAATTATAGTTTTTACATATAAATTCAGGAAAAATCCATTAAAAATAAAATGTTTATGCACACTATATCTAATCTTTCATTTTTGAAACACTGTCAGTTTTATTAATAATTTAAAAAGTAACTTATATGAGTACACACAGGTCTTTTCC
CATGCCAGCACCTCTTGCTTTTAGAAACAAAGAGACAAGTCTTTTGCTGAGCAAACTAGAACAGAAATAAAACCTGAGGGCACACAAGGTCAGTACTGAAAATAAATAATCAGCAGTCAGGTCTGAGTCTGTGGTCCAAGAGTCAGTGGCAGGGTGTTGGGAGGACACCAGGGCTGCCGGGTGATGCCAAGGGCTGAAAGGGCGAG
CTGGGTGCCCACTGTATTAAGAATAAATAATAAATCCCACTCCATTTAGCAATTGTAGTTAAGTAGACAGACTGGATACAAATTAGAAACAAAGTGGAGGAATAAAACACAAAGACCAAAAACACACAAAAAATGATATACACGCAGTCCTGTAATTAGGCCCATAGACACTGAAAATAAATGTAGATATGGCTGTTTATCTAAAA
CAGACATACACATAAACACATATATGTTTATAAAAAACAACCATAAATTAATAGGAAAAAGAAAACCTGCAGGAAGATAGTCAAAAGGGTAGACAAAGATAATAAACAAACCACAAGTTGTTAGCTTCCTTAAGTAATCATAAAAATGCAAATTAGAAACAAACGGGATACCATTTGTTATCTATCAGTTAAGTCGCTCAGTCATG
TGTACAACCATGGTTGATTCATGTCAATGTATGGCATAAACCACTACAATATTGTAAAGTAATTAGCCTCCAATTAAAATAAATTAAATCATTTTTAATAAATAAATAAATAATTTTAAAATAAATAAAAGCAGAGTCCATATAAATGTATCCCAACATCAGCTGGAGGTCAGTAACCCCCTTGGGATATTTCATATTATTTTCAC
TCATAGGGGACAGGTCAAATAAATCACTCTTTACTCACACAGTGGCATACCATGCTGACATTAAAAATAATGAAATAGCTCTTCATGGAATTCTCCCCAAAATAAAGTGGATAAAACAAGGAGAAGTAGTACAGATAAATGGCCGTACACAAAAATAGTGAACCGGCAGTGCTGACCAAACAGCCAAGGTAGGATAGATATCAGGT
GGAGGGAGGAGGGTTCAGGATGGGGAACACATGTATACCTGTGGCGGATTCATTTCGATATTTGGCAAAACTAATACAATATTGTAAAGTTTAAAAATAAAATAAAATTAAAAAAAAAAAAAAGAACTGGAGCTCCTTGGAGGCCCCCAAAACACCACCTGGCAGTTTCGAACCCACACATATCAACATGCCAATGTGGTTTTGAA
GCGGACTCACTGAGCCAGCAGCTGATCTGAAACATCTCCCCTGTGTTAAGTGAAGCCATTTTTCTTCTTTTCATTCAAAGCATGTGGTTTTCACTGAATTAATAAATCAAAGTTTATTTCATTTGTTAACAAGGTTGTAGTGGTTAGAGGTTGGAGACAAAATGGAGAAAGGATACATTTCCCCTGCTCTCATCATAAGCGGCTAT
GAGCACAGTGTCTGGGGCAGCTTAGCACACTTGTGAGGGCTAATAATGACTCCTTTCTGGCCCTTGTGTACTTAGTGATCTGCTGACGATACTGGGAGGAAATAAATAATATAAATGCTTTCATCTATCAGTTATTAATTGCTTTTACTGAGGGCTGGTACACAGTGTGTGGAGGAAGCATGAGATAACCTGGTGCTTCCATGGCC
AAAGCCCCTGATGCTGGGAAAGATTGAAGGAGGGAGGAGAAGGTGAGGAGAGAGGATAAGATGGTTGGATGGCATCACTGACTCAATGGACACGAATTTGAATAAAATCCAGGAATTGGTGATAAACAGGAAAGCCTGATGTGCTGCAGTCCATGGGGTCACAAAGAGTCGGACACTACTGAGTGACTGATCTGAACTGATAATTA
TTGTATCAGTAGCAAGAAAGGTAGAGCATAGCTGAACATCACTGGAAAAGAAATGATAACTACATATGCAGATAAGATGCTTCATAAAAATCCACGGTTTAATAAATTAATATTTACCTTGAGTTGTTCTTTGAAAGCAAAGTATTTTCCAGAGCAATTAAGTTCATAGTTGAGCTGGCACTTCTGCTCCTCCAGGGTTTCACTGT
CACATCCTCCGACCACACATTTTTAATGTTCCATGGGAAGTTCTAGCTACTGCAATTTAAAAGAAAAGGAAATAAAAGGTATACAGATGGAGAAGGAAGAAATAAACTTGCTTTACATATGCCATGTAGGAAAGTGAAGTTGCTCAGTTGTGTCTGACTCTTTGTGACCCCATGGACTGTAGCCTACTGGGTTCCTCCATCCAAGG
AGTTTGAGCAAGTTCTGGGAGATGGTGATGGACAGGGAGGCCTGGTGTGCTGCAGTCCATGGGGTCAAAGAAAGCCAGACACGACTGAGCAACTGAACTGAATAAAAAGAAAATGAAATAACGTCACCTAGAGACAATCACACTAAGTAAGCCAGACAGAGAAAGACATATCATATAATATTGCTTATATATGGAATCTAAAAAAA
CTGACTTAAAAAATAAAAATACAGTTTTTATTACTATTTTCAACATTTTATCTTGAGAATGCTTCTGAAAATAATTATAATGGCTATGCAGTTTTCATCAAATAAATAAATCATAGCTTACTGAAAAAAAATTTAATAAAATAAAAACTTCAGTTGATTTTACAATCACCCAAAAGACAAGGTCACAGTGAAGTACTGAAATTTCT
ATGTTATGGTCAACAGAGAATGGTTAAATTAAATGTCATAACTTGAAAATTATTAATCATAACATGCAACCTTGAAGTTTCAGAAAATTTTACTTGAAAAAATAAAATTATACTAAAAAAATGCAATCTTCAAAAATACCAGTGAGCTACATAAGGCTAAAAAATTGATTAATATACATAATTGTATGCCAAAAATGCATTGCTTT
AGCAATGGGCACATTTTTCATCACTTTCCTCTGATAAATTTTCACTTGTGCATCCTGCTCCAGGTAATTAATTGCTTTCAGTTCAGAGGAGTAATAATGCAATAAATTATGCCAGTATTTCTAGTCAGGGGATCAGACTGCAGCTTCCTAACCAAAGCAGCACTAATAATCCTGAAGACTTGTAGACCACAAAAAAAGCTCCATTA
CATCAGTGTCAACATGATGAAAAGAGGGATAGCCAGACATTATGTGCTCCCCTATGAAAGAACGCAGCAGCAACTAGGAAAATCTTCACCAAGACAGACAAATAAACCTGAGTCTGGCGAAAACTTACAATCTAATTACCATTTTACAAAACACGCAGGGGATACAGACACAAGATCAGCAATATCACAGGGAGGCAATTAGCCAA
GGAAAATGTTTATGTTTGCTTCTGATTTGAAGTGTCCTAGTATGGGGGTCTGTGTCTGTGTATCTCTGTTAAACTAAATAATCTCACCATTCAGTAAAATAATAAAAACTGAGCTTGGTTAAGGAGTCAGCAAATTCACATATGCTTTGTTGTAGTTTTTGATTCATGGTAACCTTTATAACTAACTTTCTTTAGTTTATAGATCC
ACCTAATAAAGATCAACTTCCTGTCATGGTAAAAAAAAATAAATAAATTGTCTTGCCTTTCATTGTTATAAGTAATTCTAGATAGTTAATCTTTGAATATAATAAAAATCTAAGTAATCTTTACTTCAAAATAGACATAGTGTTACCATAAAACTTCTTTTTCCTTGGAACCATGTAAACCACAGTAATCTGTGATTTGAAGAAAA
GATACTCGAAATGTGTAAGCAAGCCAACTGCTTGGTAATTTAAAAATCTTGGCAAAGTAATCCGTAGACTCCTGCAACTGGAAAAAAGTTGAAAGAGTCAAATAAAAACAGTTCATTTTCAATCTCTGACATTTTAAAAACCAGTTTTGAGTTTAGGGTAGAAGGTTGCCCTTTAGAGTGTCTGGACAACAGACAGACTGGAATCC
GAGTCTGTCCCCTACAAACAAGTAATAGGGGACACAGAAAGGCTTCCATGCCCAGGAGCCCCGTAGGGCCTGGCTAAGTTTCAGATTGAGTTGCTATTGGAATAAATACTCTAATGGAGCTCTTACTCATCAGTGGCCAAAAGAAATTGGAAAAGAAACTGGAAAAAATTTCAGGGTTAATGTGAAATAAAAATTTATATTTTATG
AACCAATTATACTCCAATAGAAAATAGAACTTTACATGTATACCTGTGGCGGATTCATTTTGATACTTGGCAAAACTAATACAATTATGTAAAGTTTAAAAATAAAATTAAAAAAAAGAAAAAAAAAAGTAGCAGATTGTGCTATTTTTAAAATTTAATTTAAACCATTAAATTCTTAGCATAATGACATACTCAGTTCTCCCAGA
AATATGCTGTCTAGGTTGGTCATGCTTTTCTTCCAAGGAGCAAGTGTCTTTTAATTTCATGGCTGCAGTCACCATCTGTATTGTTATTGGAACCCAAAAAAATAAAATTTGTCACTGTTTCCATTGTTTCCACATCTATTTGCCATTAAGTGATAGGACCGGATGCCATGATCTTAATTTTTTGACTGCTGAGTTTTAAGCCAGCT
TAAAAATATTGATGTATCTGAATGCATGCATGAAGTTCCATGAGAAGAGTGTGTCATAGTGAGTACTTATCCTATTAACAAAAGGAGACAAGTCAGAAGAAATAAACAAGTATTAATAGATCTCTGTGCCTGAAATGACTAATGAGGAATGAAAGCAGTTCATGTTCCCAATTAAGATTTTGAATTGAAAAAAAAAGTTTTAATTA
TCGCACAGAAACCTGTGCGCAAATGTTCATAGGAGCTTTATTTATAATAATCCCAAGCTGGGAAGAACATCACAGATGTCCTTCAGTGGGTGAATAGTTGAATAAACTGGTTCAGACAGCGTGGAACATTACGTAGCAATAGAAAGAAATGAACTGTTGGTGTGTGAATCTCCGGGGAACTATGTTGAATGAAAAAAGCCAATCCC
TTATCTCAATAGATGCAGAGAAAGCCTTTGACAAAATTCAACATCCATTTATGATAAAAACTCTCCAGAAAGCAGGAATAGAAGGAACATACCTCAACATAATAAAAGCTATATAAGACAAACCCACAGCAAACATTATCCTCAATGGTGAAAAATTGAAAGCATTTCCCCTAAAGTCAGGAACAAGACAAGGGTGCCACTTTCAC
GAAATGATGAGGCTAAACCACAGAGGTCCTTTTCATACTTTTTATTCATTTCATATTTAAGTCTTATGAGAACTTCATGTTTTCGTTATTTATGCAAGTAAATAAATTAACATTTTATATTTATGCACATTGCTATATCTTTTAAAAAATCTTTTAGAGTAGGCACTATGCCTGATAAACCAACACATAAGTATGTGTATATTTAA
AAAGCAAAATAAAATAAATCAATAAAATATGTGTGAACAACCAACAAGAAAGCACAGCAAGTAAATACATTGTGGGACAGAGGGCCTAAAACCAAACAACAATAAATGAAAATAGATTAAATCACCCAACATAAAAACAGGAATCTTAAACTTAAAAGGTCTACTTCTTAATTTTTGACTAGAAAAAACAATCCTAAGGAAAACAA
ATCCCAACATGACTCTAAGCAACTAAACTCACACAGAAACTACTGAGCCCATGGGCTACGGAGCGTACATGCCACAACCAAGACCTGGTGCAGCCAAATAAATAAATATTATTTCTAAAAAAGAAGTGAGATAGGAAAAGGAAGGCAGCCGTGAAGGAGGAGTTACCAAGCAAGTTATCACTGTGGGCAGCACGAGCTTCGTCCAC
CCACATACTTCAACTGGAGAGTATTCCCCTCTTGCCACAACTAGAGAAAAGCCCAAGCAGCAACAAAGACCAAGCACAGCCAAAAATAAGAAATAAATAAAATAAAAGGACATGCCACATAAGGGGCTTCCCTGGTGGCTCACATGGTAAAGACTTTGCCTGCAATGCAGAAGACCCAGGTTCAATCCCTGGCTCAGGAAGATCCC
AGGATCTTGTGATGGAACTGTTCTTTGTCTTGGTTGCAGCAGTGGTCATGTAAATCAGCACATACGGTAAAACTGCACAGAACTAATGCATACATACCTAAATAAAAGGAGTACATATCAAGCTGGTGAAGTACTTTCATGGTTGATAGATTTTATTAACGTCAATTTCCTGATAGTTCTATTGTGTGATAATTATGCAAGATACT
ACATCAGAAAGACCCTGAGTAGCAAGTTAAATCTAGAAACTAAGCAGCATTGCAATGCCACAGCATTATCTTAATTGAAATTTCATTATCCTTAACAGAAAATAAATCAGAATCTTATAAGAGCACCATACGTTTTAATTTTTATGAAGGGGTTATGTATCTTCTCTGAAACATCATTTCCTATTTGCCTGGACTGACCTTATAAT
TAAGGATAAATGTTTGACTTTAAATGTTAGTATATGAAAAACAATGGCTGAAAATTCTAAAAGACAAGTCTCCATTTTAAAGATAAAACAAGAGCAATACAATAAACCTTTGATAAGGAGAAACAAGGTAATAGAAAAAAACCTTTAAAATTAGCCCAAAATAGACTTTGAAAAGGGGAATTAACTTTGGGGACACTGACCAAGAA
GAGTACCAGAAAAGCCCACTTAGAGAAAACTTATAATAGAAGACATATTTCACTGTGAATTTTATGATTAAAAAAGCTTCGAGGGAGACCAAGATGATGGAATAAAGGGACATGGAGCTGTCTTCCTCCCACATGGGCATGTGGGTGCTCAGTCGTGTCCAAATCTTTGCGACCCCATGGACTGTAGCCCACCAGGCTCCTCTGTC
ATATGGCAAAACCAATACATTATTGTAAAATTAAAAAATAAAATAAAATTTAAAAAAAATAATAAAAAAAAATCACAAGGCATACAAAAATAAATAAATAAATAAAAGGAAGTATGGCCCAATTAAAGGAAAAATAAAAATCAACAGAAACTTCCCCTGAAAAAGACTTAGCAACTGATCTACTAGACAAAAAATTTTAAAGCACG
TTTTCCCCAAAGATCAACAGTAGTACAGGATGGCCACGTTCATCACTCCAGTTAACATAAAATTGGAAGTTATGGCCAGAGCAACTAGGCAAGAAAGAGAAATAAAGGCATCCAAATTGGAAAAAAAAAATATAGCATCTCTGTACTTGGGTAATATAATCTTATATGTAAAAAAACCCTGAAGATTTCACAAAAACATTTGATTT
CAACTCTACAACAATGAATTATTGTAAGGAACAAATGAGATACTGTGTTAGAAAATTCCAAACCATAAATCACTACACAAATCTTGACTGCATTGATAGCAATAAATTCATAAAGAATTCTGACCAATCTAATAAATTATGCATATTTGAAATTTTGAACTCTATTTACAGTGTTTCTAATTTAACAAGTATACTCATCATGCAAT
TGGCTTGGAGAATTTTAAGCATTACTTTGCTAGTGTGTGAGATGAGTGCAATTGTGCAGTAGTTTGAGCATTCTTTGGCATTGCCTTTCTTTGGGATGGGAATAAAAACTGAACTTTTCCTGTCCTGTGGCCACTGCTGAGTTTTCCAAATCTGCTGGCATATTGAGTGCAGCACTTTCACAGCATCATCTTTTAGGATTTGAAAT
ACTAAACGTTTAGTATAACTAGATACTCCCTTTATAAAAATATTTCAGCTTATAAGGGGTGGGGAGGGGGAAAAATTAAAAAAAAATATTTCAGCTTATAAATAAAGGCTAAATGATAAATTAGAGTGTTATCATTTTGTAACTTGTAAAAAGTTAGTAGAATTTAAGGAGAATTGGGCTTCCCCGGTGACTCAGCAGTAAAGAAT
ATGCTCAACATCACTCATTATCAGAGAAATGCAAATCAAAACCACTATGAGGTACCATTTCACACCAGTCAGAATGGCTGCGATCCAAAAGTCTACAAATAATAAATGCTGGAGAGGGTGTGGAGAAAAGGGAACCCTCTTACACTGTTGGTGGGAATGCAAACTAGTACAGCCACTATGCAGAACAGTGTGGAGATTCCTTAAAA
GGAAATAATGGAAACAGTGATGGACTTTATTTTCTTGGGCTCCAAAATCACAGTGGATGGTGACTGCAGCCATGAAATTAAAAGACGCTTGCTTCTTGGGAATAAAAGCTATGACAAACCTAAACTGTATTAAAAAGCAGAGACATCACTTTGTTGACAAATGTCCATATAGTCAAAGCTATGGCTTTTCCAATTGTCATATTCGA
ATGCTCAACATCGTTCATTATTAGAGAAATGCAAATCAAAACCATAATAAGATACCACCTCACATCAGTCAGAATGGCCATCATCAAAATGTCTGCAAACAATAAATGCTGGAAAGGTTGTGGAAAAAAGGGACACTCTTGCACTGTTGGTGGGAATGTAAATTGATAAAGCCACTATGGAAGATGGTATGGAGATTCCTTAAAAC
ATTGCAATTTCAAAATCTACAAAGCTATAGTAAACAAGACAGTGTGGTACTGGCATAAGAACAGACATATACATCATCTGAATAAAATTGAGAGTCCAGAAATAAATCCATATAATGATGGACAATTAATTTTCAACAAGGATGCCATGACTATTCAATGGGGAAAGAATATTAGTCTCTTTAACAATGGTGAGACAACCAGGTAT
ATGTAACCTCCATGATAACAGGAACTTTGGCTGCCTGATGTACTTCCATATCACTAGGATCTAGAACATAAGTTAGGGACCCAAAAGTATTTGTTAATTAAATAAATAAATGAAAAGAGTGTTGTACATATTATTCTGTGACTTTTTTGTCACTTAACATATCTTGTACAAGTTGTAATTTACTTGTTGTAGATAAGCCTTATTCT
CCCCGCTACATCCATCCATATATCCATGGAGCTGGGATGAATGTCAGATGTTAGATATCAAAGGGATGTTGAAAGCCCAACCCATACAAATGGTTCCCCCAATAAACAAGTCCAGCCGTGAGTCATACTCAGGCAAAGGATGCTTCTCTTTGCCAAGTGCTGAGCTGTTTGGATTCGACTCTCCCACGCCTCTGACCATTGTGTGT
TGAAGATGTGGCAGAGCCAAAAAAAAAAAGTCAACCATGCCAAATCTCTGGGATGATGCAAAAGCAGTCCTAAGAGGGAAGTACAGTCTTCCTAAAATAAAATAAATACAAGTCTTCCTAATAAATGAGAAAAATCTCAAATAAACAACTTAACCTACTACCTAAGAAAATTAGAAAAAAAACAGGTAAAGGTAATGAAAGAAACA
TAAAAGAAAAAAAAAAATTAACACCAAATACATACATTAGAAAAAGGAAAAGTCTCAAAACAATAATATAGACTTTCACCTCAAGACCCTAGAGGAATAAAATAAATTAACAACAATCAACAGGAAGAAAACAACAAAGAAAAGAATAGAAATAAATAACATTGCATACAGAAAAACAGAAATAATCAATGAAACCAGGATCTGGT
AAGCTCATCAAACCTCAACTATCATGAATTGATGGCCTTCCCACTATCCCTTTCTTTACTTGGCCCCTCACCTCTCTGCCCAAGGACACTGTGTAATGATAATAAACACTCACTTTCAGGCAGACCAGAGCCAGATATGCCCACACTTCAGCATTGTAGTTGTTCAAAGCATTGGCTTCAGAGAGAGCATCCTCAGCCTCTGTGAG
AAAATGAGAAAGTGCAGTACATAATCTTTTATGTATCATGTTGATAAAATGTTCTTAGGATGATTGGGGAAGTTTGAACATAAAATATATATTAGATATTAATAAACTAATGTTATTTTTAGGAGCAATAATGATATTTTGCTTAGGTAGAAGTACATTCCTATTTTTAGAAGATTATTCTGCAGTATTTATGGGTGAAGTGTCAT
ATAAAGAGAAGGCGTTAACACGGAAATATTTAAATATAGTTACTGGCAAAAGTGTTACTGCAGTGTTACCGTTTGGCACAAGAGGAAAAGATTAGCAATAAATAAACAGAAAGATGTTTGCTTCTTATCTGGCCACTTGTCTATTCAGTTCTTGTACCTTTCCCTTCCTCCTTTTAGCCTCTAAAATAGATAATAAAAGATGCCAA
TAATAGAGCTGGCACTTGTGTTGAGTAATTAAAGCTGAAAAGTAGTTATGTTCTTAGGCTAGAGAATGAGAGTAATATAGCTGCTTAAAAAATTCTATGTAATAAAGAATCCCTTTCTAAATGAAAGGCAATCTTTTTAAAATATCAAAAGTTTGTAATGTTTATAATGATACCACATACATAAGGCATTATTATTTAAAATGATG
AATATACAATATATAATATATAAAAATATTATTTACTTATATTATATAATATACATTATGTATATAACAATAATATATAATATAATATATGAATATATAAAATAAATTTATAAATATATATATAAATAACATTATTTATGTATTATATGATATATATTATATATCATATAATATATTATTAATCTATAATATTATATATTATAATA
AATGAAAACAGGATATCAAAAAGATGTATGCCGTCCCATGTTTACCGCAGCAGCATTCATGAAAGAGAAGATATGGAAAAAACCTTAGTGTCCATCCATGAATAAATGGCTAAAACTGGTGTGGCATTTATACATGTTGTTCAGTTGCTAAGTCAAGTCCGACTCTTGAGACCCCATGGACTGCAACATGCCACAGTTCCATCATT
TGGGATGGGGGTTCAGGATTGGGAACACATGTACACCCATGGCAGATTCAGGTTGATGTATGGCAAAACCAATACAATATTGTAAAGTAAAAAATAAATGAATAAAATAAAAAGCAGAGACATTACTTTGCCAACAACGGTCCGTCTAGTCAAGGCTATGGTTTTTTCAGTGGTCATGTATGGATGTGAGAGTTGGACTGTGAAGA
TCTGCAACACCAGGGAAGTCCCTCCTTTATTTTAGGTCCTCATTACATAGAGTTTAGGTTGTCATCTAATCTAAATGGAAGATTTCTAACATTTTCTTGTAATAAAAAATGTTGAGATAGTGTTGATTCTTTGAAATTGGTTTAGATTTCACCGATAGACTGATATTTAGTCATTTTATTTGTGAGATGTTACATTTGTCTTTGAA
TGAATAGAATGTTAGAAATAAAACAAGGAAAAAAATCAGACTTATCATCCCCTCATCTATCATATGTGAAACATAATGCAAAAAGGTTTTTAATTTTTAGAATAAAGAAAAATGAGAGAGGCAGGGAAGAAACAGCATCTCATCATTAACACTGAAATTTTAAAGTAACCAACAATATGTACTGCTGCAAATGTCACTGCCGAAAA
ATATAAAGCTATGTTCTTGGTATCAGAAGAGATATTTCTTTGAATTAGGTATTTCACAAAGAATTCAGCTAAGTTATGATTCTGAAGTAAATTTTAAAAAAATAAAATTTAAAATATAGACCAAAATGGGAGATACATACAGTTGGGAGGAGTACAAGTAATTGTAGAGATAAGACTGATTTTAAAAATTATTTACATCAGCGGGA
TGGTAAAAACCCCCAAGACCAAACAAATAAAGAGGAAATGGGTAGTCTACCTGAAAAAGAATTCAGAGTAATGATAGTAAAGTTGATCCAAAATCTCAGAAATAAAATGGAGGCATAGATAAATAGGATTGAGGTGTGGGTTGAGGACATACAAAACGTGTTTAATAAAGACCTAGAAGAAACAAAAATCAGACAATCAGCAATGA
GGGGGGTGGCAAGACTTCAGTCACCAGGAGCAAAGCAAATCATAGCTGGCTGCACGGGGCTGGGGGAGCGAGGAGTGATTTCATGCGTCCTTCTCCCTCCAATAAATAAATAAAGCCGAACTGTCGCAGCCCCACGGGCAGCCAGGCGGCTCCCCAGCCTGGTGCGGGGAGGGCAGGCGCTGCTGCTCGGCTCTGGGACCCGCGGC
TCCTGCTCCTCCCACTTCTCACCACAGATACAAAGACCCAGAGAATCGTGATTTGTAGGGTCCTAAGACTAGTTCCAAGAAAGAACCTATCTCCCAATGCAATAAACGTGGTTTCAGTTCCTGGGTGGGGAAGATCCCCGGAGGAGGCCGTGGCAACCCACTCCAGTATTCTTGCCTGGAGAATTTCATGGACAGAGGAGCCTGGC
AGAAAATTTTAAAAAGAATGTAGATATGTGTATGAGTCACATTGCTGTATAGCAGAAATTAATATAACATTGTAAATCAACTACACTTCAATAAAAAATAAATAAAATATAATTTGTAAATGAAAAAAATTTTTAGAAATGAAGACAAAAAAAAAATTTGATTTTGTCAAAACAGAAGCCCAGGATGGAAAAGGAAAAGAGTCTTC
GACACAAGATAGCCTGCTGCTCCGATAATCCTATTAATCAAACTTCTATACATCCAGGGTATCATGATGATTAATGTTCATGATGACCTTAAGGTACTGAAATAAATCTAAATGCCATTTAAATCAAAGTGATAAAATCAGATTCTAAATACTAATTTAGCTATACCTATTTTTACAAATTGGTAACCTAAATATTATATACATGA
AAAAGACCTATAAAAAGAAAACTATAAAACATTGGTAAAAGAAATCAAAGAAAAGACTAATAGATGGAGAAATATACCATGTTCATGGATCAGAAGAATCAATAAAGTGAAAATGAGTATGCTACCCAAAGCAATCTATAGATTCAATGCAATCTCTATCAAGTTACCAGTGGTATTTTTCACAGAGCTAGAACAAATAATTTCAC
GATTTCTCAAGAGGCAGGTCAGGTGGTCTGGTATTCCCATCTCTTTCAGAATTTTCCACAGTTTATTGTGATCCACACAGTCAAAGGCTTTGGCATAGTCAATAAAGCAGAAATAGATGTTTTTCTGGAACTCTTTTGCTTTTTCCATGATCCAGCGGATGTTGGCAATTTGATCTCTGGTTCCTCTGCCTTTTCTAAAACCAGCT
ACAGATATTAAAAATTGAAGGCAATATGAAAGGAAAGGGATGTAGTCCCAAGAAAAAAATCATGTCAACTTTATTAACCAAACAGACATGAGGAAAGGAGAATAAAGGAAGCAAATACGAAAAAGCAAATCAGATCATAGAATTAAGTCCATATATATCAGTAATCATAATAGATGAATATGAATTAAAGACAGATAAAAATTACA
CTTCATTCCTCTTAGTTATTCCAAAATACATTATGTAATTATTTCTTAATTTTATAATCTAAAATAAGCCAACATAGAATTACACAATTATATAATATATAATAAAAGAGAGACTTTAAAGTCTGAAATATTACATTTCTAATTTAATAACTTTTGTATCAGTTCAGTTCAGTCGCTCAGTCATGTCCAGCTCTTTGCGACCCCAT
CCTCCCCCTCTTCCCCCACCCCCGCCCCCCACCTCGGAGCAGTTTCTCAGGGCTACTGAGATGCTGTCTCCTAGGCTTGAAGTTCTAAGATTTTCCCACAAATAAAATAACTCTACTTTCAGGCTGTGACTACTTTTTTAAGTCATCTTAGTCCTGCTCTGTACAACTCCAGCTCTGGGATCTGTCCAGCTTGCAGCAACCCTCCA
GGGATTTTTAAAAGGGTAACATCTTGGTAGAGTTTGGGGCCCCCAACCTTATAATCAAACGCTTTAATGTTAAATACGAATTTTCATACTGAATGGAATAAATAAATATTATAAATAGTTTTACGTTTTCTGAAGTCAAATTTTGCCACAAAATGATTTGAGGACAGGTAAGGTTTTGTCTCCAAATAAGTTACAAAAAAACTTTC
TTGATCACCTGTCAAGAAAGTGGCTGTTCAGAAGCATCTGGGTCCCAGATAGACGCAAAGAACCGGCATCATGAGCACTAGGACAAAAACAAGAACAGTTAATAAACCCTGTAAAGTTTATTGAACCAAGAATCCCAACCCAAGCCAAGCACAAATCCCATATAGACCATGAGGATCAAATTTATTAGAGAGCGAAGTAGCTTTGC
GGTATGGGGTGGGAGGTGGGAAGGGAGTTCAGGATGGGGAACAGGCGGATTCATGTTGATGTATAGCAAAACCAATACAATATTATAAAGTAAAAATAATAATAAATAAATAAATAAATAAAAGAATATAGGAGAAATTACTTAAGTTTTTGAGGAGAAAATGTAAATGAATAATTCTATGCTAGCTTACTTATTAAACCAGTATT
CCTGCCTATAAAGATGCTGAGGTTGCTGACATTTTTATGAAACTAACATGATATTGTAAACCAACTAGCTGTCAATAAAGTAGCTGTTCAACTAGCTGTCAATAAAGTAAAATAAAAATGCAAAGGTTCCCCCCCTCAGTTACCCTGCAAAGCCAGGGTGCTCTCTCCTCTCCTCCAGTGCCCCCGTCAGCCTTATAGGAGGCTCC
GAGCAGAAACCAAAAGATAGAATCCAACTTTCTTCAAGGAAGGAATTCAACTTTCCTGGAAGCCTGGGAAAAGGAGACCTCAAACACAATAAGTTAAAATAATAAATAATGAGAAGGCAGAGAAATACTACACAAATGAAGGAAAAAGTCCAATAAATGTCCAAATACAAAGTCCAAATAAATGAAGAGGAAACAGGAAAACTACC
TAGCAGCAGCAGGATTGTCTTAATGGGGGCCGTGATTAAGAAAATAAAGCAATACGTAGTATTTCTACTGTTGAGCGTAAATTTGTTTTGAGTAGAAGAAAATAAAAATCTCTCTAACTGTTGGATTTAGAATAATAGAACATTCTGCTTTCCATAGAAAGACTTGAGGTTTGTTCTGTGAGTGCAGTATTTAAGAATTAAGGGAC
ACCCAGCACAGTCAAAAATAAATAAATAAAAATTATTTTCAAAACAATTTTTAAAAGAGCATAGGGCTATTCCTTACACACCTAAACATCAAGCTAAAAAAATAAAATTAAAGCCTGTAATGCCACAGAAAGCAATACAGGAAAATGATAAGCCTACCTTCTGCCTGAAGTCAAAATATGATAAAAGCAAAGATTCTAATAAATTC
AATGATTTTAATACATTTAATTTAAATTATTAAAATCCCCAAATACACAAAAGTAAAAATCTGAAAGTATTTGTTTTGAGTTTTATCATTATGTACTTTTAATAAAAATAAAAATTATTATATGTTCATTATACAAAATTCAAACAATATAAAATGAAAAGCATAATAAAATGAAATAAATATATGTCACAATACAGAAATTGGTG
CATGCTGCGGTCCATGGAATCGCAAAGATTTGGACAGGACTGAGTGACTGAACTGAACTGAAATGATCTGTGGTGCTTGAAAGTAAAGAAATTCCCAAAAAATAAAGCAAAAATGAGAAAATAATTGAAAAAAAAATCTCACAATGATGGGTAAGTCAAAGGAACCAAGAACAAATGAAAAGAGGGACTAGTGGTGAAAGATGGTA
TAACATTTGCTTTCCATAATATGCATCCATTGTAGGACAAGTATTCTGAAGACCCAATGTATTCTGAATAACTGGTTGTGTGAACCTTATTTCTTAATTAAATAAATATAAACTAGATTTTATGATGTTCATAAAACGTGACAACTGAGTGACAGTCAAGGGAAAGAAACAAAATCAAAACAAATACCATTATGACCACCATTTCT
TTCCTTAACAGATTTTAAATTTCTTGGGAAAGTAACCACATTTTATTTATCTTAATATCAACAGAGTAAGTCACACAGAACAAGTAATTAATCAATATACAATAAAATAATTTATAGAAATCTCTGATAGACACATTAAATGATATCTGCTGCTGCTGCTGCTGCTAAGTCACTTCAGTCGTGTCCAACTCTGTGCGAACCCATAG
CACATGAGAAGCCTGTGCGCCACAACTAGAGAGAAGCCCCCTCTCTCTGCAGCTAGAGAGAAGCCAGAGCAGCAACAAAGACTCAGCATACCTATAAATAAATAAATAGATAAATTTAAGAAAACAAACAGAGGAGGAGGAATAGGAAGCTGCCAAAGAATCCAGATACCAGTTAGCAAGGAGGAAGGAATTAGGACAGTCCAGTG
TTCTTAAGTCTTTTAACATTGTACTGGATTTGATTTGCTGTTAAGAAATTTTCCATTTGTCTGTGTTTTGATTTTGTGGATATCTTTAACAGCAATTATGAATAAAGCTGCTATTCATAATGGCTAATGAATTCCATAAATTGAATTAAGAAACCTATCTTTTTCTATGATTTGATACGAGAATTAATTACTCTTTAAAAATTTGG
AAATAGTGACAGTTTTACTTCTTTTTTTCCAATTTAATTTGGATGGCTTTTATTTTCTTTTCTTGCTTCATTCCTGGGTAGGACTTCCAATACTTGGTTGAATAAAAATGTGAGTGGGCATCCTTGTATTTTTCCTAATCTTTCAGATAAATTTTCACCTTTTCCCCACTGAGTATGATGTTATCTGTGGGCTCGTCCTTTATGGC
TATTGACCCATGAGCTAAGAATAGTCTTTATAACTTTAAACAGTTGAAAAAAATTCAAAATATTTCATAATGTGAAAATGTGAAATTCATATTTGTGTCCAATAAAGTTTTACTGGAATATAGTCACACTCGATCACACGTTACACATACTGCTCTTGCACTACAATAGCAGAGTTGATCGCTACTACGGAAATTGTACGTGGCTC
CAGACATTCCTCAGTATGTCTGAGGAGTAAGAGCAACTCTTTAAATCCGAACGTCTCCATGAATTCTCCAAAACACTTACGGATAAATATAATGAGAGAAAATAAAATTACCAACAACACATTACTTGGGCACAACTACAGAATACTACTAACTTCAAATCACCATTAAGTAAGTAAATGAGTATTCAAATACAAAAGAATCTGAG
GTGGGAACGGAAGGTCTATACCCTTTCCCACATCCCTTGCCCCATGCATCTCTTTATATGGCTGTTATCTTTTATCTTACATCTTTATTATATTCTTTACAATAAACCAATAAATGTAACTCGGTGTTTCCCTTAGCTATCTAAGCAAATTATTGAACCAAAAGAAGGATCACCTCTACTTTTAGCCCATTGATCAGAAGCACATG
GTAAATTCTCTTCAAATTAATCTTAATTATAATACAGTTTCAAGTAGATATTTGCTTTTTTACTGAACTTGAAAAAATAATTCAGAAGTTCATTAGGAAGAATAAATGCATGAGACTAGCATATACAATTTTGAGAGAAAAAAAATAAAATAATAAATGGATATGCATGTGGCCTACCAAATATTAAAACTTTTTAAAAATGGTAA
GGAGGGAGGAGGGAGGAGGGTTCAGGATGGGGAACATGTATGCCTGTGGCGGATTCATTTCGATATATGGCAGAACCAATACAATATTGTAAAGTTTAAAAATAAAATAAAATTAAAAAAATATATATATATTTTTTTTTCAAACTCTCTGTCTTTAAAATCTAAAAAGTATTCAACATATGAAAAAGTAAAAACTCAGCACTTAA
CTTTCAAAAGTGTACAGTAGTTTTTTGGCACAAAGATATTTATCTCAATATTATCTTTAATAGCAAAAGAACTGAAAACAACAAAAAAGGGACCATGTAAAATAAATACTGAAACATCCATACAGCAAAATACTCTCCACCATTAAAAACAATGAGCTATCTCTACATGCCAATATGGACATAAACAATAATATATATGGGATGAT
GAAAAAGAATACATGTATATAACGGAATCACTTTGTTGTACAGCAGAAATTAACACAACATTGTAAATCAACCAAACTTCAACAAGATAAATCTTTTAAAAATAAAAATAAAAGCACCTCCTCTGGAGTTAAGTCACCTGGATACAAAATTCAGCTCTGCCACTTGCAGATCAAAATACACAATAAAATAATTAGCACCTCTGTAT
AATGGAGAAAAGACAATCTCTTTAACAAGTGGTGCTGGGAAAACTGGTCAACCACTTGTAAAAGAATGAAACTAGAATGCCTTCTAACACCATACACAAAAATAAACTCAAAATGGATTAAAGATCTAAACATAAGACCAGAAACTATAAAACTCCTAGAGGAGAACATAGGCAAAACACTCTCCGACATAAATCACAGCAGGATC
AGATGTTGAAATAGCACCTACTGTGTCATTTAATATTGGATCATTTTGGCCAATAGAGTTGAACAAGAAAAAGCAACTAGAGGCATAAAATTCTTAAAAGAATAAATAAAGCTATCTCCATGTATAAATGACAAAAGTAGACCTAGAAAACTCTAAATAATAAATTGCACACAAATAATAAAAAATGCATTAAGATAGCAGGTTAT
TAGGATTAAACGCAGCAACTTCTTATATCCTCCAAGAGCAATTAGAGAGCTATCAATATTCACTTACTATCTAAAATATTTAAAAACAAACTCACTTTCAAATAAACATAAGTACGTACATACGCCTTTGCAGGTCACACAGCAGTTATACGCCTTTTATGACATGGTCGCTGTCAACTGCTACAACATTACGTAAGGCCAACATT
GCCACGATGAGAAGCCTGGGCCCCACGCCTGGAGAGGAGCCCCAGCTCGCCGCAACTAGAGAAAGCCCCCACGCTGCACCCAAGACCCAGTGCAGCCCCAAATAAATAAGTATTTTTCTAAATTGAAAAAAAAAAAATTGGTCCAAAAAAAGGTCAGGAGAGAGACAATCTGTATACTGGGAAGAATAAAAAATGTTAAACGCGGA
TTCATATTCTTTGTTTTGCTCCTGAACATGTTAAAATAAAATGAAGTATCAGGAGACACACTTAGATGGCTTTCCCCACCCCCTAGAAGAACTTTGTGCCAATAAATCCTGGGTAAGGTCTTAGGAGTCTCTGAATTTGAATCCTTCAGGTACTATCAAGTCACTGTGGCAATTTTTGCTCCTGTTTTCATAAGATCTGTTGGTGT
CAAGTCTGTTATTTGACATCTGTCAGAAGCATGACTTGAAATGCTAAATTAGAAGCCACTTGATCTGATAAGATCTTGTTTCCTTTTCCAAAAGTTTTTCAATAAAGTTTCTCTGAAATTAATCCTGAGAATGCAAGGGCTTTCTATGATAATGAGTCCTTATCAAATATTAATAATATTGTTAATCTGCTCTTAGCTCCTACTTG
TATCCACATGCAAAAAAATAAATCTGGAACCCAACCTCACACTACATAAACAGTTAACTAAAAAAAAAAAAATCATAGACCTAAATACAAGTGCTAGAAAAATAAAGTTCTTAAAACACAGGAGTAATTCTCTGTGACTTTGGATTAGGCTATGGTTTACTAAAAATACCAAAGTACAGCAACAACAACAACTTTACTAAAATTGA
TGGGGTCACACAGAGTCAGACATGACTGAAGTGACTTAGCAGCAGCAACAGCAGCAGGGCAGTGAGTGACTTAGGAAAGTCAGTTTTAAGAGAACAATGGAATAAATTTAAAAATATAAGTATACCAACAATTTTTTTTTTAACTTTATAGTTCCTGTTCTAAAGCTGCCTTTGCTGACAATGTTCCATAAAATAAAATACTATTC
TAGTCCTATTTCACTGGCCCCTTTAATCTGCCAGTACCACCTTGATTTCATTTTGTACCTTAATAGTATACTTTACAGCAGAAACTAACACCACATTGTAAATAAATTATCCTCCAAATAAAAAAAAATTAAAACACCAAAATTGTTTTATGGAAAGAAAACAGAAATGCACACAAAAAATAGTATATGTCAATGTCTGGTGAGGC
ATATGCCATCTAGGTTGGTCATAACTTTCCTTTCAAGGAGTAAGCATCTTTTAATTTCATGGCTGCAGTCACCATCTGCAGTGATTTTGGAGCCCCCAAAAATAAAGTCTGACACTGTTTCCACTGTTTCCCTATCTATTTCCCATGAAGTGATGGGGCCAGATGCCATGATCTTCGTCTTCTGAATGTTGAGCTTTAAGCCAACT
ATACTCTTCATGGGGGCAAAAACACTTTTAAAATATGAGCAAACTACATTCAATGACATACAAAAAGAACAATACACTATGACTCAGGGATTTATCTAGGAATAAAAAGATAGTTTGATATTCCAACATCTGTGAAATCATATGATTATCTCAAAAAACATTAACTCAATTGACACAATTCAACATCATTTATGGTAAAAACTTAA
AAAAACCCTAAAGAATATACCAAAAAGCTGTTAGAACAAATAAATAAATCCAGTAAAGTTTCAGGATACATATTCCATATACAGAAATCTGTTGTGTTTCAATAAAGTAATAATGAAGTATCAGGAACAATGGCCAAAAGTTATCTTGAGAAATATGCACAAAGCTAAAGGCATGATTTTTCCTACCTTCAAACTACGTTACAAAT
AAGAATGAAGTGACTTATACTTAAATCACCACATCACAAGCACATCTAAGATTAGAGAAAAAACAGATATTAAGACAATATGATAAATATTGCTACTCCAAATAAAAATCTAAAATTCAAAATTAATGTAGAAAATTTTTAAAAGAAAATAAATATATAAATAAATGGGGCATATCTTATAGAGAATGGGGTTTTTATAAAGTACT
AGGATCACACATCATGATCAAGTGAGATTTATCCCAGATAAAAGGATTTTTTGATATCCACAAATCAATCAATGTAATATACCACATCAACAAACTGAAGAATAAAAGCCATATATCATCTCAAAAGATGCAAAAAAAAAAAAGCTTTTGACAAAATTCAACATCCATTTATGATAAAAACTCTCCATAAAGTGGACATAGAGGGA
AAATTCTCAGTAATGAAAATGAACAAACTATGGCTACTTTCATCAATATGGATGAATTTCACGAATATAATGTTGAATGAAACAAAGCCATACATAAAAGAATAAATACTCTTTTATAGAAAGTTTGAAACACAAAAACTAAGCTAGAAACATTGTGAGTCAGTTAAGTGTTTACATTTGAGAGGAAAGACTGTGACTGGGGAAGG
GATAAAGTGAAAGATATACCCCACTGATTGCAGAGTTCCATAGAATAGCAAGAAGAGATAAGGAGACCTTCTTCAATGAACAATGCAAAGAAATAAGGGAAATAAAAGAATGGGAAAGATTAGAGATCACTTCAAAATAATCTGACTATCAAAGGAACTTTTCATTCAAGTATGGGCATGATAAAGGACAAAAACAAAAAGGACTT
CTACAGAAAGTCATAAATTCACAAAAGAATACGAGAGGGAGAGAAAACAAAGGAACCAAAAAGAAAAAAACCAACAAGCTAGGAATAGTAAATCCTTACCAATAAATGGATTAAATTCTCTAATCAAAAGGTGCAGAGTTGCTGAATGGGTGAAAAAAAAAAAAAAGCATAAGACCCAATTCTATGCTTCCTGCAAAATACTTCAG
ACTAAGTTTCTTAAAAGTAGAAATAATTTCCAGTATCACTAAGGAGTACTTGAAATACACATTTGTACACAGAGAGACATATATATATATTACAAAGTGTAATAAAAACATTTTACTATAGTCATCTAAGCATCGTTTTTTCCTCTTCCTTGCTTGTCTGCATGCTGTGGCTGAATTTTAGAAAATACAAAAATGATCCAAAAAAT
ATATGCTGTCTAGGCTGGTCATAACTTTCCTTCCAGGGAGTAAGAGTCTTTTAATTTCATGGCAGCAGTCACCATCTGCAGTGATTGTGGAGCCCCAAAAAATAAAGTCTGACACTGTTTCCACTGTTTCCCCATCTATTTCCCATGAACTGATGGGACTAGATGCCATGATCTTAGTTTTCTGAATGTTGAGCTTTAAGCCAACT
AAGGTCAGAAGAGGGATTATTTTAAACAAATAAAATTATATAAGTAAATAAGCAAGGAGACGAATGTTCTCTTAAAATGTTATGTGGATCAAGAAAATGAAATAAAAGGCATCCCTGTTGGAAAGGAAGAAGTAAAATGATTTCTATTTGCAGGTTGTGTGATCTTATATTAGAAAATCTTAAGAAACCCACCAAAAAGTATTGAA
GTCATGTGGTAGAATCGCTCAAATTCCTTTTAAGAATAAAAATTTTTAATGAATAATCTTAAATTTTTATTCTATGATTAACTTTTCTCCTCAAGCCTTCAATAAAGTTTACTAAACATCAAGTTTTATTTTGTGTGAATCACGGAAAAGGGCTGATTTTGACATATGGGTCCTGCTCTGCAGAATGCTGTGATAATCCATAAACT
TATCAAGTTGCACATACTCTAATAAAAACAAAGTCTGTCTGGAAAACTTCCATAAGCTTATGTAAATGAAATCAAAAGTAGGGGCATCAAGATAAGTAAGAATAAAGCTCTTATCAAGCGCATTTTGAAAAAAGTTAAAACACTTTAAATAAATTAAGAAATGTATGCTGCCAAGTCACTTCAGTCATGTCCGACTCTGCGAGACC
AAATAAACTTAGCAATATATAAAAAGCCTAATACATAATCATCAAGTTGGGTTTATCTCAGGACAATAAGGGATAATCAATGTAACTACCATATTAAGAAAATAAAGGAGAGAAGCCATATAATCATTCCTCTCTCTATATACAGAAAGTTTTTGACAAAATTCAACAGTCACTGATGACAAAATCTTTTTTTTTAATTAGGAAGA
TACATCTCGATGTTTAATGGCAAGTTTGTGGGCAAAACCTAGGTACCTATTCTGACTTTCCCTTAGGGGTGGTGTAAATACTGTGCGGGAACACTGTATAAATAAAGATGCTACCGGAAAAAAAAAGGCGCCACGGCCATTCCCATCTTCAAACTACATACAGTGGCCTCAAATAGAGGGTTCTGTCCCATCCTCAGTCCTGCACA
CTTGCAACAGCATGGATGGACCCAGAGGTCATTATGCTAAGTGAAGTCAGGGAAAGATAATACCCCATTATTTCACTTACATGTGGAATCTAAAAAACTAAATAAACAAACAAAATAGAAACTGACTCACAGATACAGAGAAAATACTGGAGTTTTCAGATGAAAGAAGAGGGTGAGAGGTTGGGCAAAACAGGTGAAGGAGATCA
GGCATGGATATAGGTAGAAAACACACAATCACTGTTTTTATAATCAGTATCATCATGCCTAAACAAACAAGTTTTATATAAAGGTGCCGAGAGAAGTATTAATAAATTGTTGAAAAGCCCACAGAGCTATTAAACAGCTGGGATCCACTCCGTGTCACATCCACCTGATTCCACAGCAGTCATTGCCGGTAGACCACTCTTCTCCT
TGATTTTTTTTCAAAGCTCATGCTTATTATATGTCCTGCAGGATTGTGATTGTATGCTGGCTTTACTGTTTTTAGAATTCTCTTTATCATGAAGCAAGGAAATAAATTTGTTTGAAATGACATTTTCACTCAGAAAACTGGTCATCTAACATTATTTCTACACTTACGTTTTACTGTAAAACCTTTTGCTTTACCTCTTTTATAGC
CTTGATTTCAAGCAAAGTAGATTTTATGTTTAGAGACACCAATGAAATGTGGTTCATTTATAAATACAGAAGAAACCAGACATCACTGCATCAACACAAAAATAAAAAAATACAAGAAGAAATACAAAATTTGGTCAACTTTGCTGTTCTCTTGGCTGCTTAAATCCCACAGTATTTGCCAATATAGCTAAAAGATGCTAACTCTT
AGCCTGTGCCCCACAACACGAGAAGCCACTGCAGTGAGAAGCCCATACTACAACTAGAGAAAAGCCCGCACTGCAGTGAAGACCCAGCAGAGCCAAGATAAATAAATATAATTATTTGAAAAAATAGGATGCCAGTACAAACTGGGCCTTTTACTCATTTTGGACTTCAGAGAGCTGTGATCTTTTTGGGAAAAAAATCAATTGGC
GGTTTGATCCCTGGTCAGGGCACTAGACTCCACATGCCGCAACGAAAGATTCCTCATGCCACAATGAAGTCGGAAGGTCTCATGTGCTGCCAAATAAATAAATAAATACTATTTAAAAAATAATAATCTCTCGGGACTCCCCTGGTGGTCCAGTGGTTAATACTCACACTCCCGCTGCGATGAGTATGGGTTTGATCCTTGGTTAG
GATAGGAGGATAATCAGTTGATTTCATACTTGAATTATTTCTCTGAATCTGACATATTAATATGCTAGTAAGATATAAAACACTTGACTGACTTCAGCATAATAAAAAATAATAGAATCAGGTGACCATATCTTAAGACTGATTATAAAAGCAGCAGCCATGTTGATGAGGAGCAGTGATATGGGGTTGTGGGGGGTACATTTTAT
AAAGACAGATTAATTGCTGCAGGAAATGATCACAGTTTGATCTCTGGTTGTTTTATTTTTAGTTGAAAACAGAACAAAAAACTGAAAATCAAATTAGAGAAATAAATGCTTTTATATTAATAAAAAAAAAAAAGGAAGAGAAGAGCACAGACATGTTAGGATTCTAAGAAAGATAAGACACACACCACAAAGGCATTAGCATGTAG
CGCCCGCCGCCTGCCGCCCACCGCGAGGGACGCGGAAAGCTGAAGTGGTATCTTTATTGTGCTTCTGATTTGCATTTCCCTAATTGACTGTGTGGATCACAATAAACTGTGGAAAATTCTGAAATAGATAGGAATACCAGACCACCTGACCTGCCTCCTGAGAAATCTGTATACAGGTCAGGAAGCAACAGTTAGAACTGGACATG
AGGAGAGGCACTGTGTGACACTGTGCTTATAGTTAAGGATATTGCACTGTACTCTTAAAATTTAAGATGGCAGATACCATTTTATGTGTTATTGAAACACAATAAAGAATGGTAGGTGGCCTTCTATAGGAAAGAAAGGCATGTTGACTTTAGCATCATATATAATAAATCTTAGGCTTTAAGTCATGAGTCATAAAGGCTTAACT
TTTTATTCATCCTCTTCTCCTTCTTAGGTTAGAAGCTTATTTTAAAAATTTGTTTAAATAATGTATATTCTACATGCGTGATAAAAACTAGATACAAGAAAATAAAATTGGGGGTAAAAAGTAACTATTAAGAGCCTATGGAATACACCTTAAATTGCCAGAAATGTCCTCCTTTTCTGCTGATGTGACTATCAAGTCAAAATTTA
ATGGAGTTTTCAGGGAAGCCCTTGACAGACACAGGTTTCCACCAAAACCAATCTCCATCTTTTTATTATACTTCCTCTTCTGTTTATATAATCATGAATTAATAAATAATTGTGCCATAGCTGTGGTAGGAGCTAACCTAGGCCTGTAGAAAAGAGAATGAGGCAAAACAAGACTATGCCTGCCTTCATGAGATTTACCATCTAGT
AGCCTCAGAGATAGAAGAGAAAGAAAAAGGAGCAGTATATTTAAGGAGAAAATGGCTGAAAACTTCCCAAATCTTGGGAGGAAAAATGGACAACGAAACTAATAAAGCTCAAATGACACCAAATAGCATCAACCCAAAGCAGATTACTCTGAGACATATTATAATTAAATCATCAAATCAAGAACAAAGAGAATTTTGAAAGTAGC
TGCTAATTGGAATATAGGCTGAAAATAGAAGTCTAACTCAGATGTAATTAATGAAAATCTCTGCCCCCACTTTGAGGACTGTCCCTTTATCATAGAAGATAATAAAATTGGTCTGGAATATTCTCTTTAAAAGGTCAGGTGAAATGCTGACCAATATCTTGACCTCAGAACTGAAAAACATTTGATGCTTTATTCAGAGTATCTAA
TGCATATCTGAGGTTATTGATATTTCTCCTAGCAATCTTGATTCCAGCTTGTGTTTCTTCCAGTCCAGAGTTTCTCATGATGTACTCTTCATATAAGTTAAATAAACAGGGTGACAATATACAGCCTTGATAGATACCATTAAATTGAAAAACTGAGAGTCACTGAAGTTTAAGTAGCTTGCCCTAGAAGCATTCTAAAATTCTAG
TAAAAAGAGAGAAGTTTCCAAACACCAGGAAACCTTCTCACTGCCAAATCTGTGCCGAGCTTTGGAAGCACAGAGGGCAACATAACAGGGAGAAAAAATAAATAAAAAATTAAAACTCGCAGTTTGCGAGCCCTACGGTAACTCCCCCAGCGGAGAAGCAGCGCAGATACCTGCATCCGACATTAGCAAGCGGGGGCTGGGCAGGG
CTATAAATCACAATTGTAGTTTTAGACTTATCTAATCATGTAACAGCAAATAGCTTTAGAAAAATACAATAAAAGCAGCAACCTATAGTCACCTGAAGTTAATAAAGAAGCCTCTCAGAATTATACTTACTTTTTTTTTTCCAAATGGACATATTTTTAAGGAATTGTCATTCAAAGTAGAGACATACTCAGCTTTTAAAAAGCGA
GGTGCATATTTTGCTAAATTCATCCCTATATACTTTCATATGGTTTGATGCTATTATAAATGGTACTTCAATTTCTGAATGTTCACTGCTACCAAAGAGAAATAAAATTGTGTTACCTCCTACTTTCTGAAAGAATTAATCTAACATTTGTATTGTTAAATATTTTATAGGCTTCACCATTAAAGTTGTCTGTTGTCTGACATCTA
TCCCATCACTTCATGGCAAATAAATGAGGATAAAATTGAAACAGTGGCAGATTTTATTTTCTTGGGCCCCAAAATCACTGCAGATGGTGACAGCCATGAAAATAAAAGATGCTTGCCCCTTGGAAGAAAAGCTATGACCAAGCTAGACAGCATATTAAAAAGTGGAGATATCACTTTGCTGACAAATATCCATATAGTCAAAGCTA
TCCTACAACATTATCTCCTAATATTTGGAGTATCATATATTTAAAGCCACTTATAGTAAAAGAAAAAAGTGACAAGTGAACATAGCAATCCATATAGTAAAATAAACAATAAAAATAAATAATAATATGGAATTACAACTCAATTAAATGTTCAAACTTAGAGCTGAAATAGCTGCCAACAATTGCTGCCTACTGAATCTTTCTCC
GATTTCTCAAGAAGCAGGTCAGGTGGTCTGGTATTCCCATCTCTTTCAGAATTGTCCACAGTTTATTGTGATCTACACAGTCAAAAGCGTTGGCATAGTCAATAAAGCAGAAATAGATGTTTTTCTGGAACTCTCTTGCTTTGTCCATGATCCAGCGGATATTGGCAATTTGATCTCTGGTTCTTCTGCCTTTTCTAAAACCAGCT
CTCAATGGACATGGGTTTGGGTGGACTCTGGGAGGCCTGGCATACTGCGATTTATGGGGTCACAAAGAGTCAGACACGACTGAGTGACTGAACTGAAGCAAATAAAACTCATGAATATATACAATTTCAAAGGAAAACGCATGTTCAGAAAGACACATTTTTATGTACTGAATTTATTCTAAAACATAAAGAAATACTTACTGCTG
GGACACCTCCCTTATGTAGGATGGCGTAGTGCACTTGACCCCTGAGCAGCACAGGTTACAGCTGCGTGAGTCCACTTATACGCAGATTTTTTTTTTCAATAATAAATACTGTAGGACTGCATGATCCAGGGTTGCTTGAATCTTCGGATGCAGAAACACAAATACGGAGGAACTGCACACGTGGAGAGCTGACTAAAAGTTGTATG
TAAAAAGAGAGAAGTTTCCAAACATCAGGAAACCTTCTCACTGCCGAATCCGTGCCGAGCTTTGGAAGCACAGAGGACAACATAACAGGGAGAAAAAATAAATAAACAATTAAAACTCGCAGATTGCGAGCCCTACGGTAACTCCTCCAGCGGAGAAGCAGCGCAGACGCCTGCATCCGCCATTAGCAAGCGGGGGCTGGGCAGGG
TAAAAGCATATGTCCATATAACGTACCTGAGTTTTATGGCAGTCTTATTTGGAATAGCCAAACACTGGAAACAACCCCAATGTTCATCAACAGGTGAATGAATAAACAAAGTGTGGTCTCTCTCTGTTTGGAATACAACTTGACAACAAAGATGGATATGCTATGACATAGCAACAATATGAATGGGTCTCAAAATAATGGTGCTG
ATACTGGGTGATGATTGTGATCTGGTTTAGCATTCTTCTGTTTTGCTTGTCATCAAATAACTGATATTTACACTAAGAATTCATATTATCAGTGACTTGAAATAAAAGAGTTTTTTGAAACTTTTTGTTAATGTAGTTTTATACGCAATTAGAATGGTGCTAGAAGTTGCATTACAAATGGAAATGCAAGGGAGTCAGTCTTTAAT
GCAATCAAACCCGCGTCTTCTGCGTCTCCCGCACTGTGGGTGGATTCTTTACCACTGAGCCACCTGGGAAACCCATGCATGTGATGTACAAAGTTGATTAAATAAAGAGAACTGGTAAGTCTCTGTCACCCACAAAACAGCACTGACAGGTGTAAATAAGAAAAGTCTGGTTAGGTGGGATTTTTACATTTAAAGCTGTTTAGCAC
CATGGATATTCCAGGTAGTTTTTGAAAATGAGAAAGCTTAGGTGTTTAAATGGAGGACATTAAAGAGAGAGAAGAGAGAGGGTATATTTAAATGCACCATAATAAAGAGGATGCATGTGGAATGGCAGCCAGGGCCGAGGAGGAAAGAATGACCTCTGAGAGAGAAGGGACTGTGCCCGCCATTGTGACAGGGAGGAAGGAGGGAA
GGTTTCTCAAGAGGCAGGTCAGGTGGTCTGCTATTCCCATCTCTTTCAGAATTTTCCACAGTTTATTGTGATCCACACAGTCAAAGGCTTTGGCATAGTCAATAAAGCAGGAATAGATGTTTTTCTGGAACTCTCTTCCTTTTTTGATGATCCAGCTGCTGCTGCTGCTAAGTCGCTTCAGTCATGTCCGACTCTGTGAGACCCCA
GATTTCTCAAGAGGCAGGTCAGGTGGTCTGGTATTCCCCTCTCTTTCAGAATCTTCCACAGTTTGTTGTGATCCACACAGTCAAAGGCTTTGACATAGTCAATAAAACAGAAGTAGATGTTTTTCTGGAACTCTCTTGCTTTTTTGATGATGCAATGGATGTTAGTAATTTGATCTCTGATTCCTCTGCCTTTTCTAAATGCAACT
TATGCAGAAATCAATAGATTTCCTTTTACGAACAACAACAAAACATAAATTGGGAGTACATTCTACTTGAAATAATTTAAACAGTGATAAACTACTTCTTAATAAATAATACACTCTTTGAATATGAAGGATTTTTAAAAACATTCTTATCAGACTCAAAAAAGACTTGAACATATAGAAACTATTGTATCTGGGATAAGATGACA
GGAAAATAATCTAAAAAAGAAGGAATGTAGCTATAGGCATAACAGATTCACTTCACTGTACAGCAGAAACTAACACAGCATGGCAAAGCAACTATACGCCAATAAAAATTAATTTAAAATTAGTAAATAAAGTAGTTTTTAAAAGAAAGAATGACCACCTAATATAATATATAACAGTTTATTAAAATAACAGAAAGAATACTAGG
ATTACTATCTCCACCTCAAAACCAGAACACAGAGAGTTTGTGCCACTACCCAGTATTATGTAGTATGAAGTGACATAGCTGAGACTGACCCCAGACAGAGAATAAAACCTGCCAGACTGTTGGTGTACGGCCAGGTTTATGGCAGGTTCTTGCCATACACCTGACAAGAAGTGCTAGATTTATGGGAAACCACGACTGATACACCA
GGAGCACTACAATCAAGATATTGGGAACTTTTAAAATATCAGTCAGATGTTTTGATAGTGAAAAACTGAAATAAAATACATATCAACAAATGCACAGCTAAATAAATATCCTATGTATCTTGAAACTTCTAACTCAAAAGTACAACTATAATTTACTAAAAATAGGTTAAAAAATGGAAAATGCTTTACCGCAATATTCAGTGTAA
ACTTGGAAGAATGTTCAGTGAACCACTGGGTTGACAGGCAGGGAGAAGTGAAAATCATAAAAAGGCTGTGATGGGAGAAAAAGGATCCTACACAGGAGGAAATAAAATGAAAGAGCTCTTAGCAGTAGATGAAAGGCAAAGTTAAAGCAGAGTCTGAATTGGTGAATTCTAGGGGATTGTTTAAGCATCTTTCAAAAACAAAAGTG
GTTATCTCTAGATTGCTTATTAGGAAGACTATAATATTTCACATTTCCTCTAACAATGTTTAAGGCTATTCTCCCACATTCTTTATGGAAATCTCTTAAAAATAAATATTCCCAGGCTCTAACCAGAAAGATTCTGATTTAGTATGTCCGTGGAGAGATACACAAAGCTGTATTTTCAAAAAGTTCTAGATGAATCAGAGGTAGTA
TTCAACAGAAATATTCGGGGTTGATGACTAACACTGGATAAAGCGGTGATTAGGTTAGCAGTCACTTCAAGAGGGTTAGTATAATTTCATTTCACTCAAAAATAAAAGGATAAACTATCACACTAAGAGAACTTCTGATGAAATTTTAAGCTTTTTTCTTTTAGTAATGGTATATCTGGTATAATGTCAGTACTCTTTTTCATTCT
AACAGGCTTGAGTGAAGGAATGGATTCTTAGACTTTCTGAAGTAAACCCTGATTGCATTGCTCTTGAAATTAGTAGTAATACCATAATTGTTCCCATGGCAATAAATACAAGTACCCCTTCTCTGCTTACTATGTGTCAGGCACAAGCTCTTGACACATGTAATTTCTTTTTAATCTGCCTGACAATCCTCAGGAAGTCTCGTACT
GTAGATTGACCCGGCAAACAAAGGAAATCAAAAATTATATTTACCAGTTAAGAACAAAACTAACTAAAGCACAACGGGAAAACAAAACTAAAGCAAAGGGAATAAAGCAATGAAAAGAAGACTATCCAATAAGGGGCCCCACGGCTGGGGTCCTGCATGTCAGGCACTTAAAGGAGCACTCTGGGTGGGGTCATTCTCCATTCTGA
CTATTTGTCATCATCATCATCCTTTATTCATAACACCATTATACTCAAGTTTTTATTAAGGTGACCACATAATTCATCACCTAAACTGGCAAATTTTGAGAATAAAACAGGGAACAATTACTAATTAAGCCATCAGATCTGTAAAAACTAGCATATTTTGCCACCCTAGCTTTGCTCAACTATAGTTAATTAAAACATTTAGCACA
TCAGTGACACCTGATAAAATTAACTTCTCTTTGTCCAAATGAAATGGAAGGTTATTAATTTCATGAAAGTCACTTACAATTATTGAGGAAAGCTATTAAAAATAAATCACAGGTTCTGGATATTCCAGCACTTTATAGGAAGCAAATTAGTATGGAAGCTGATTACTACTGATTGCAAACGTGTTTATATTTAATTTAAAGGATCC
CACTTCATGGCAAATAGATGGAGAAATAGTCAAAACAGTATAGACTTTATTTGGGGGGGGGGGGCTCCAAAATCACTGCACATGGTGACTGCAGCCATGAAATAAAAAGACACTTAATTCTTGGAAGAAAAGTTATGACCAACCTAGACAGCATATTAAAAAGCAGAGATATTACCTTGCTATGGTTTTTCCAGTAGTCATGTATG
ATCACGGGTTCGATCCCTGGTTGGGAAACTAAGATCCCACATGCTGCCGGGCAACTAAGCCCATGCACGCCAACAAAGACCAAAAAGTAATAATTAAAAAAATAAAAGACTCAGCTCAGGCACTACTTCTTCCAGAAAGCCTTTACACAGCCTCCCCAGGCAGACTGGTGCCCCTCCCATGCTTCCACACCCCTCCATCACTGCAC
ACAAGGAGACCTCAAAAGTCAAAATGATATTGAGAAAGAGTGAAGGTGATGGACTCGTACTACTCCATTTCAAAATTCACTACTCAGCTGCAGTGTTCAAAATAAAGCGGTACTGATAAAAGCACAGACACAAAGACCAATGGAGGTGGGAACGGAGAGTCCAGAAATAAAACCCTATGTCTACAGCCAACTGAATTTCAGTAAGG
AGTGGGGTGCCATTGCCTTCTCCGTAATGAGAGTAGACTTGGTCATTTTAAAGGGTTTTAGAAAGCTAACATAATTACAATAGTGTATTACTGACACAGGAATAAACAAAACAATGTAAAAAATAACAAAGTCCAAAAGCGGGTCCAAATATACATATATTTATACACATATATCTTATATATGCATAATTAAGATAAACAATAAT
CTGACTTCAGATTATACTAAAAAGCTACAGTCATCAAGACAGTATGGTACTGGCATAAAAACAGAAATATAGACCAGTGGAACAAGATAGAAAGCCCAGAAATAAACCCGTACACCTATGGGTACCTTATTTTTGACAAAGGAGGCAAGAATAAAAAATGGGGCAAAGATAGCCTGTTCAATAAATGGGGCTGGGCAAACTGGACA
GAACCCCGGTGAGGGAACTAGATGCCACACACTACATCTAAGAGTTTGCAAGCTGCAACTAAAAGATCCCACAGGCCGCAACTAAGACCAGACACAGCTAAATAAATAAGAATCAAGCTTGCATCCTAAGAATCAAGCTTGCATCCACCAGGGAGCTGTCTTACAGGAGGGAAGTTGCCTTATGGGAGAGAAGCTGGGTAGAAAAC
GAATCCTGGTAGGCTACAGTCCATGGGGTCACAAAGAGTTGGACATGACTGAGCGACTTCACTTACTTACTCTTTACCAACTGATCTATCAGGGAAGCCCAATAAAAATAGTACCTAAATATAATTTATGTTATCATTATTCTTACATGGAATCTAATGGCATGAAAAATCATTGTTATTCAACTGCAAGAACACTAATGACCAAC
TACCCTCAGCCAGTCTTCTAGTTTTATTCTTCATTAAGTTGACCTAGACCTTTAAATAGACATCTACCTTCCTTCCTTCATGTTGTTGCCATTATACTCAAATAAATTACCACATGGGGCAAAACTTACATAATACACTACATTAGTAGAGAAACCAAACTGTGTATTTATATAAATACATAAGATTATACAGGTAAAGCTGTGAC
CATAGAATGGCTGAGATTTCTATTGCAAGTCAGCTTCTCCCCTCTGCCCAATCCTGCCTTCTTCACTGCCTTCCATGTATAAGTCCCAAGAGAGCACTCCAATAAATCTTCATGCCACCCTTAACCTCCAGGTTACCTGACCTAAGATAGCACTCTTTTTCTTCTTTGTAGTATCCTCTCCTGGCTATGAAGTATGCTGGGCTCAG
CTATGCTCATCAGGAGAGGGGAGAAGTAAGCAACAGAGCAGAAGATGGTATTCGCAACATACATACCCTAAAAATTCAGAATATATAAGGAATGCTTTCAAATAAAGAAGAAAAAGACAGCCCGCTTATGCTGACATGACCTAAAGATATCAAGAAGCACTTTACAAAAGAGGAGCTCCATTGGTTAATACACATGAAATGGTGCC
GCAGAATCTTACCTTCCACACTAGGGATGCAACCTCTTCCCTTTGCAATGGAAGTACATAGTCCTAACCACTGGACTACCAGGGAATTTTCTACTTTTAAAATAAATTTTGTTTATTTAAGAATTTAAGAATGGGTCTTCATTGCTGTTTGGCTTTTTCTCTAATTGTAGGAAGCGGGGCTACTCTCTAGCTGTGGTGCTGGGAAT
CGTATTGAACGGTGTGAGAAGTTCCATCTTGATAATGCCTTGCAAAGCCCCCTGTGGGGCACACAGAGACAGGAATGTCAGTCCTGTTTCCTGACGAAGAAATAAAGGTTCAAATGGGTGATTTGACTTCTCCAAATCACAGATTCCTCCAAGAGCAGAGCCTGTTTTTAAACTCGGATCTTATGCCTCCAAGTTTAAGGAAATGT
CCCAGTCACTTTACAAGTCTAACATAACCTCAGTGCCAAGACTGGTAAAAGGCAGTGTGAAGAAACAACATTATATTTAATTTACCAGTATGGATGCAAAAATAAATCAGTAAAAATCCAGCATGGAATTAAAAATAACAGTTTATCCCAGAAAAAGGAACAATAATGTAATTTTGAAAGTCTTATTGATTTGTGTTTATAATATA
ACTTCTTCCTGCTTGCATGGAGCTTCAAGATCAGAGTGAGGCTTGTTACCAAGATAAACACAACTTACTGTGTTTACCAATATTCAGTCAATTTGTCTTTAATAAACTTCTCAGACTGCTGCAAGCCTTTGGTTAATTCCTACAGTTCAGAAAAAGATGATTCTCACAAGTTCACCAGTGTTCTTATTATTTTTATGGATAAGGAA
GAAAAAAATACTTATAGTAATCACAGTGGCTTATTCTGATAAAAAGTTCATTGCAGTAATTTTATTTTTTTTGCATATTGATTATCTCTAACCCTATGATAATAAATGAGAGCAAATACTCATTTAATCATTGATTACACTTTATCACTTAACGAAAAACTTTACAAGAGCTTATCACAAGAAAATCTTTTATAATAACTTATCTC
AGTTCGACCAGGGAGCAAATCTGCACCCCCTGCAGTGGAAGCTCAGAGTCTTAACCACTGGACCACTTAACCACTGGAAAGTCCCAAAAAATAATGTTTTAATAAAGTTAAGCATATTATACTATCGTGGGGTAAGGGTATTGAGTTGGGTGTTCTCCTAGTTTCCATACACAACATTTCTACATCAATGAAGTTTCCCTTTGGAA
AAAGGAAAGATATATGCATCTGAATGCAGAGCTCCAAAGAATAGCAAGGAGAGATAAGAAAACCCTCCTAAGTGATCAATGCAAAGAAATAGAGGAAAACAATAAAATGGGAAAACCTAGAGATCTCTTCAAGAAAATTAGAGATACCAAGGGAACATTTCAAGCAAAGATGGGCACAATGAAAGACAGTGGCAAGAATACACAGA
AGTTTGATCTCAAATTACGTATATCCTTAGTGGCTGAAAGACCTTTTTCCTTTCTTCTCCCTCACTTTGCTGAGTTCATGCATGTCTCCCAGCTAAACGAAATAAATCTGGACTCTGTGGTGCTGTGTCAGACTTGAGAAAGCGCATGGACCACCCAAACAAAAGCAAAACTGTGCAATGCAGAAGGTGGCTTTTGTTCTGTTAAG
ATATGCTGTCTAGGTTGGTCATAGCTTTTCTTCCAAGGAGCAAGTGTCTTTTAATTTCATGGCTGCAGTTACCATCTGCAGTGAGTTTGGAGCCCAACAAAATAAAGTCTGTCACTGTTTCCATTGTTTCCCCATCTATTTGCCGTGAAGTGATGGGAATGGATGCCATGATCTTAGTATTTTTGAATGTTGAGTTTTAAGCCTAC
AAAAAGAAATAAATGGATCATCTCACTTCCCCTTTTCTCTTGTTACAAAACTAGATAAAGGGTGGAAGAGACAGAGAGTGAAAACTGAAAAGTGTTAAGAAATAAACTTTGCAAGGCAAAAATAGACAAATGGTACCTAATCACACTTAAAAACTTTTGCACAGCAAAGGAAATCATCAACAAAATGAAAAGACAACCTATAGAAA
AGCAGAGATCAAATAACATGAGAAAAATGAAGAAAAACAGACATGGAAGATAGCAAGGATCTAACATGCATTCAAGGTTTCCAGAAGAGAAGAGGGAGGGAATAAAATAGAGGCAACACTTAGACAGAACAGATAAGAAATTACAAAAAGGATGAAATAAGCAAAGATTTAAGAATTCAAAGAATTCCAAATAAAAAAATAAAGAA
AATGATTTATGGAGACAATAAATCTGGGTGAAGGCAAATTGAAAATGTCAAACTCTGACCTAATGCTTTTGTTAAAGTATAAAAAGAATCTTAAGCTTGAAATAAAGTTATGCAGTCCAAGAAAAATGAGAGGCTGCATCATGACTCGCCGACACCACCCATCTCTTCAGGTTGATTCCCTGGCTGCTGGAGCTGATCTCTGGCAG
AGGTATGCTAAAGAAAAACAACATATTTGGACATTATCAGATTAAGGAATCATGACAACATGCCCAACTTGCAGGAAAGCAAGAATAAGAAAGAGCAGAAAATAAAAAATGGAATATATCATCACAGTGTGAGAACGAACATGAGAGTGCAGCCGAAAGGAGCTTTGGAGTGGCTTGTCTACCAGCCACATAAGGAAATGTTTACC
GGTCCTCCATAATAAGCTGCTTTGTAATTATCTAAAGGAATGGTATTTTTGACCAGTTCAAAGTAATGGAAACGTAAACTAAGAAGAGATAAACATATCTAATAAACACACCTAATTAGTCTTTGGTGGATACATATCAGCTGGAAAACTTAATAAACAGTCTAAAGGTTCTATTTCCAATGTGGAATCAGATCCTTTTAGAAGAT
TCAGTACATAGTTAGAAGATAGGCAACAATATCTGTTCTGGTTCTACTAGCCAGTTTGGATAATGAAATATCAAATAAATTGGTATAAAAAAACAAAACAAATAAACAAAAAATAAGCCAAGCAAGCAAATAAAAGTTGGTCAGTATAGCATCTTAACTTGGATGATTTGTTACAATTTAGACCTAATTCATAGCAATATAGTTGA
AGACATGACTGAGCAATTGAGATAGCTATTAATATTAAAATACTGCATTACTTTGAAAATGGGTATTTTGGGATATTCAAGGAGCCCCAGTTGAGGAAATAATAAATGCATAATGAATGATAAAATTATTTTTAAAATCATTTTATAAGCTTTATATTTTATCAGTTGATTTTAAAACCATTATGTGAATAGTTGGTGAAGAACTG
CGCTCTGGAGCCTGCGAACCACAACTACAGAGAAGACGAGCACCACCATGAAGATCCCACAGGCCGCAACAAAGACCTGTGTAGTCATCAAATATTTTTAAATAAATAAAAATGAGAAAACTTTTCTAGATTAACTAAGACGAAAGAGAAAAGAAAGTTAGAAACAAAAGAGGAGACGTTGAACTGTTAATATAGAAATACATAAA
TCTATGTAATGTCTGAGAGGAATCTCATCTTAGAAAAAACTTTTGTTCAGTCACTGAAAACCAGGAAGAGCAGGACAGCATGGATGCTCTGGTGACTGGGAATAAAAGATGAGGATATGTTGAAATGAAGCTAACATTTATTGAGCATTTACTATGTACCAGGAACTCTTCAGTGTGCTTAACATTTACTAGCTTCTCTGCTTCTC
TCCTTGTTAATGTCCGTTTTCTCCTCTTGACTGGGCATTCCAAGAGGACAAGGCTGATGTCCAGCATGTGCTTAACTAGTGTGTGTGGAACGAATGAATGAATAAATGAATAGTTCATTAAGCAGCTCTCCCACCCATCAGTTGCTCTGTCCTGGAGACTTAGGCTCCCTGTGGCTGGGTTCCCAGGCTCGGCCCCCGCTATGTCA
TCTAAGAGGGGAGTTCATAGCAATAGAATCCACCGCAAGAAACAAGAAAAATCTCAAGGAAACAATCTAACCTTATACCTAAAGCAGCTAGAGAAAGAAGAATAAAACCCAAAGTTAGTAGAAGAAAAGAAATCATAAGAATAAGAGCAGAAATAAATAGAGACAAGAAACAATGGCAAAGATCAATGACACTAAAAGCGGATTTT
TTTTTTATTGTCTCAAGCCATCCACCTTATGGGACATTGTTACGGTAAACCTAGAAAACTACAGGGTTGGCCAAAAAGTTCCTTCAGATTTTTTAAATAAAATAAAAGATTTTTTCATTTTCACCAAGAACTTTATTGAACAACATATTCACCATTTTGTTCCACTACCTTCTGCCATTTTTCAGGCAACTTCATAATTCCATCTT
AATAGCATCACTGTGGGGATTAAATGGTTTAAAACGCAAGAGTTCTGCTACAGCCATCCTGATTTGGTTTTGAACCCAATGCAATATTTGGTTATCTCCAAATAAATCGTATAGTCCTGTGTAGTTAAAAATATGTGACTTTTATTGGATAGTAAATGTAAAAAATATGATTTTGAAGAGGAAAGAAAAATTAGACCACCAGGTGC
TGTGTGTGTGTGTGTATGTATATATATATATATATATATAATCTGATTCATTTTGCTACCTGATAGAAACTAACACAGCATTGTAAAGCAACTATACTCTAATAAAAATAAAAATGGATTAAAAAATAAAGGTGTGGAGATCAGCATATTCTAATGTATATCAATGAGAAATAGCAATAGGTTCATATATGTAGATGACACCACCC
TAAGTCTATCAATCAAAAAAAAAAATCAATAAACTTTGGCTTTTATTCTGAATGAAAATTCATTTGAGGGTTTTGAACATATATGAGACACCTTAAATTTAATAAACTGTTTTTTTTGGTATCATGTGATATGAATGGTTTTGTTTCTTTATATTTTTTGACAATAGCTGTATTTTACTTCATAAACATAAAACTAAAGACTTTTT
TTGATCAAATTTAGATGATGCAAGCCTAAAAAAATAAAACCCAATGTAATTAAATGAAGCAAAAAAATATTTAGATTATTTCTAGTATAACCTAAAAGTCAATAAATAGATTTAGGGAATGATTATTTTATTTATTTATTAAATTTTTGGGGGGAATGATTATTTTAAAAGAGGAATTAGACTTAATTTCTTAAATTCAAAAAGTT
TAGGCAAATAAAACATTTGTTATGGGATGAGCATCTTTTCCACAAAGATCATGCCTTAAATTCCCCTGAATTTATCTACTACTTTCAAGCACAGTTTCAAAATAAATATAGTACTTCTTAATACTCTTAAAAATTCACTGCCAGACATGCTGATAAATCCCTTCCCCAGAAGACTATTTAAGCCCTTTTGATTAACTCTGTGGTAA
CAGTTTCTCAGAGCATCCAGAGCCTAGTTCCAGTTCATTCTAAAAGCCCAGCTGCATAGCCTGCAGCTGCACAGGTCTGGGACATCCTTGTGTGCTTTTTAATAAATACACATGGGCTCATATATCATAATCCTCCCCGTTCTTTTAGTTTCTTAAGATGCTTATAGTTTTCATTTTCAAACGAAAGACATGCACAAAACCAGAAA
CTAAACTTTTACATCCATGATGTGTGAGGTGTTGCCAAAACATGAAAGCATGAAATAATTCATAAACCAGTGAAATCTCTTTATGATATATCATTGCATTAATAAAACATAATAATGTTATCATAGTACTAGAATATTACAGTAAGAATATATACTTTATAGCTAAGAAAGTAAAGTTAACAGACAAAGTGGAAGGATAAGTGAAG
TGAAATTTCAGGTAAATTTAAATCTTGCTTTATTTAAGGAAAGTTTCTTTTATTATATGTTTACTTTTCAATTATATTTTTTCCCTATTGTCTTGAGGAAAATAAATTGAGTATTAGGCAATGTTTTTCTGTCTTTCAAATCTCACTTTCTTCTAATCCATTTTAACTCTTTATTTTTTCATTTCCTTTTACTTGATTTCCTCAAT
TCTGAATGTCTAAGGTTGTTGATATTTCTCTCTGCAATCTTGATTCCAGCTTGGGATCATCCAGCCTGGCATTTCACATGATAATGGAATACTGCTCACTAATAAAATAAGAAAGAATGAACAATGGATACCATGCAATTACATGGGTGAATATTATCATAAGTACATTATTTTGAACAAAACAAACCAGACACAAGAGTACCTAC
CTGTGGTAGACACACAATGGAATCTGATTTGGCCCTTCAAAGTCGGTAATTCTGACAATGCTACAATGAGGACGAACCTTATGGTCATTATATTAAGTGAAATAAACCAGACCAAAAAAGGAGAAACGTTCTGTGATTCCACTAGTATGAGATATCCAAACAAATCAAATCCAAAGCCAGAAAAATAGAAAGTAATTCCCAGGGAT
AAGCTTTGGGGATATAGTAGCAAACAAACAGATCAAACAGAACAAAACCCTTACCCTCATGGAGCTTACATTTCCAGTTGAAGGAGACAGACATAAACAAAATAAAATGTATATTACATAGTTCATTAGATAGTAATAGATACTAAAAAGAAACATGGTTATTTCCAACTACCTCTTTGATCCCATCAGTGATGCTGACGAATCTA
GCTGGGTCACAGGGTGCCCACATATTTGGTTAAATATTGTTTCTGGGTTGTGCCTGTGAGGATGTTTCTGAATGAGGTTAATATTTGAATCATTAGACTAAATAAAACAGATTGTCCTCTGCAATGTGGATAGATCTCATTCAATCCATTGAATAATTGAATAGAATAAAAGACTGAGTCAGACAGAATTCTTTCTACTTGACTGT
GGAACAATTGTGCACCAATGATTGGATGACCTAGATGAAATGGACAAATTCCTAAAAATACACAATCAAGAAGACTGGATAATAAAGAATGGAAAATCTGAATAAACCTACAACTAGTGTGGGATTGAATCTATAATCAAAACCCTCTCAACCAAGGAGAGCCCTGACCAGGTGCTCCCTGTTGAGTCTACAAATCATGGACAAAG
TCCCCATCAGCCCTAACCAGAGGAAGTTAGAATCTTCAAAGACTCAAGATTAGCCCACAAGCAGATGAGGCAGGACTTCTGAGTGCTGTATTTTAAGGAAAATAAAAGACTGAAATATAACCAGTTGCTGGTGGTAGGATAGTGAGGGGGTTGGAGAACTGAGAAGACACTTCTTTGAATAAAAGAGACAGAAAAGACACAAGGAT
TCTCAACTCCTGAAATATTTAGTAGCATTTTTAACAACTTTCATTCAAGTTTCAGAAAAATTAACAGGATGGCAAGCACTCTCTACCGACAACTAAAAATAATAAAGCAAGCTACTGAATAGATGACATGCACTTCACATCAAGCAGTCCTGATACAGCTCTCATTTTCCTTCTCCACTGTTTCCTTTTCCCAGCTCCCCAACTCT
GTGGCCACTGCTGAGTTTTCTAGATTTGCTGACATATTTAGTGCAGTACTTTCATAGCATCATCTTTAGCCTCCAATTAAAATGAGTAAATTAATTTAAAAATAAAGTAAAATAACCCTTAAAAAAAGAAAATAAACAAAAAAATTAGAGAAAAGTCAATAAAGTCAAAGGTTGGTTTTTTAAAAAATCCAAGGACTTTGATAAAT
AAACTTCGGGAGATGGTAAACAACAGAGAGGTCTGGCATGTTGCAGTCCATGGGGTTGCAAAGAGTCAGACATGACTGAGCAACTGAACAACAACAACAGAATAAATAATCTTAAAATGAATACAGAACCACACACATACAAAAAAAAAAAAAAAACCCACAAATAGTCAGAGCAATCTTGAAAAAGAACAAAACTAGGGATATCA
GGTCCTTTAATGGACCGGAACCTGGTGGTCCGGAGTTGATGATAAGAAATTAAAAGAGAGAGAGAAAGAGGCTGATATTCCTTAGTTTATGCAGAAAACCAATAAAGCTCTTGGCACAGAGCTTGTGCTGCTTCACGCAGGCACCGGGTGCCTTCTCGAGGGGGTGAAGGCACAGTGTGCCTTCTCGAGAGGGTCTTAGAAGCCTG
TGTTGCAATTGCCTCCTAACTGTATTTACAGCTTCTAATATTTTTCTGTCCTAATTCTCTTTATATTAATTTCTAAAAGAGAAAGAGATGGAGAAAGTGAAATAAAGAGTAACCAAAGTTTCTCATTAATTTGTGCTGTGTAAAATATTTTATACACACTCATCTATCTGGAATTCAATATCCTTCCCAATATGATTTTAGTCTGC
AGGAGTCTAGTGGGCTACAGACCATAGGGTCACAAAGAGTCAGACACAACTTGGCGACTAAACAACAATTATACATACATACACATACAATCACATATGCAATAAACTCTGGTCCATCTCTATTTCATGCAGGTAATTCTATAATTTTTTTTTAAATAAATAAAACCAATACCTGTTCTTTCCCCAAATTTATTCATGCTACTCTG
AAAAAAATAACTTAATTCTACACCTAGAGCAACTAGAAAAGGAAGAAATGAAGAACCCCAGGGATAGTAGAGGGAAAGAAATCTTAAAAATTAGGGCAGAAATAAATGCAAAAGAAACAAAAGAGACCATAGCAAAAATCAACAAAGCCAAAAGCTGGTTCTTTGAGAAGATGAATAAAATACACAAACCATTAGCCAGATTCATG
AGGTGACTGTTTCGTTACAAGCATTTATGCTTACTCTTTTTACACAATATCCAAGTATTACTGTGATAAAAATTTTAACATTAATTTTAAAATACAGAAAAATAAAGAGACTGCCAATAGATAGTATGGGCAAAAAAATGGGGAAAAGATCAACATTATCTGGGGAAATGCAGAGGAAATAAAAACTGAGACAACCACCACTACTC
TAGTGTAACTGCTTGACATTAAGCTTTTTGATTATAGTTTAAGTGCCTGACATTAAGACAATGATTGTAGAGGCACCCCTTTCCAAAGACATCCACTTCAAATAAACACCCTGCCAGCTGTGGGACACAGCTCCCAGCCAAACCACCAGAAGAGGCGTTAGGCCAAGAAGCCCCCTCTCAGAAAACCCTGGGAACCCAGATACTTA
AAAGAAAAAAGAAAAATTAGAAGAAAGACAAGTTAAATTAAGGAAAATATTCATCAGGAGATATGCTGAGGTTCAAGAGTCTAGGCTAGAGAGATATTAAAATAAATTGTTAGTGGAACCAGATAGATTGTTGAAAAACGTTTTTGAAAGGAAGAACTATTTCATTTGTCTGACACAAAATCAGACTGTATCCTAACAGACACCAA
TATTTCTCTAGGACAGTGCTCAGTCAACAGTGGTTTCTTAATTCAGGGTTCATTGAAGCTCTTTGATTAAATGTGAAGTCAGAATTTAGAGAGTGGAATGAATAAAGGAACACATGTGTTCATCAAAGATGATTGAGAATCTGCTAGTCATCAGATATTATGAGAGCTGGTAGAGAAAATTAGATATTGTCCTGGGTGTCCTAGAG
ACAGTGTATTAAAAAGCAGAGACATTACTTTGCCCACAAACGTCTGTCTAGTCAAAGTTATGGTTTTTCCAGTAGTCATGTATGAATGTGAGAGTTGGACAATAAAAAAGGCCGAGCACCAATGAACTGATGCCTTCAAAACGTGGTGCTGAAGAAAACTCTTGAGAGTCCCTTGGACAGCAAGGAGACCAAACCAGTCAATCCTA
CAAGGCAGGGGGCCCGTTTTCCATCCCTGGTCAGGGAATTTTATCCCACGTGCTGCAACTAAAAGATCCCTCGTGTCACAACTAAGACCTGGCACAGGCGAATAAATCTATGTTTTAGAAAGAGACAGTGAGATCAGAATGCTAGAGCCACACAGACTGGGAGACTGCCCAGATTGATGGGTATAAAAAAGAATTATGAGATGAAC
AATCATAAGGACATAATCAGACTAATTAACAGTAATTGTGGGACATTCTACAAAAATAACTGGGCGAAACTGTTGAAAAATGTCACTGACAGGAGAAGTAAATAAAGATGGAAAACGGGTCCCTATTAAAGGAGACATGATAACCAAGTGTGATGCAAGATGCTTAACTGGATTCCAACTCAAAAACAAAAGCTATAAACGACACT
GCAACTTTTTGCACACAAAATGCTTCCATAAGCAGCAGAATGCAGAAAATGCTTTTCAAGAGTCCACTGAATCCCGAAGCACGGATATTTACACTACAGGAATAAACAAACTTATTTCTCATTGACAAAAATGTGTTGATTCTAATGGTTCCTATTTTGATTAATAAAGATGTGTTTGAGCCTAGTTATAATGATTTAAAATTTAC
AACCAGGACTTTGGATTTGAAGTTGAGGGGTTGAAAAGGAAGGCGACCAAGAGAGGAGACTTCTGGATATCCATGTGAGATGGACATAGTAAGAACAGGAAATAAAATGATTACATCATCATATGGATTCTGAGTTCACAAACCATCCAAGAATAGGATGTTTCTTTCAGCATTGCATGCCCTTTAAGACATCATGCTTTAAAATG
AGAAAGGGGTAAAAGACTTATTTGGAGAAATAATGGCTGAAAACTTCCTAACCTGAGGAAGAAAACAGAAGTTCAGATCCAGAAAGCCCAGAGACTTCCAAATAAACCCAAGGGAACCCACACCAAGATACATTATAATTAAATTGTCAAAAGAGAAAGAACGGTTACAAGGCAATATTTAGAAAAGTGAGCAGGGAGAAAAGAAA
TGTAGTAACAGAGCGCTAAATGTGATCTTTTTTTAAACGCAAAAACACAGCTTACTCTAGCTGAAATAGTTGCCAATTCAGAAATATTTTTTCCACTTGGAATAAAATAATACTTCAAATAATCATTTGGAGTGATTCCTTCTGTGCTTCCACCATTGTTATTTCAAAGAATTTAGGGTTTTAAGAGCATATTTTGGATTAACTGA
AATATGGTGTCTAGGTTGGTCATAACTTCCTTCCAAGTAGTAAGCATCTTTTAATTTCATGGCTGCAATCACCATCTGCAGTGACTTTAGAGCCCCCCAAAATAAAGTCAGCCACTGTTTCCACTCTTTGCCTATCTATTTGCCATGAAGTGATGGGACCAGATGCTATGATCTTAGTTTTCTGAATGTTGAGCTTTAAGCCAACT
TGGCAACCCATTCCAGTATTCTTGCCTGGAGAATCCCATGGACAGAGGAGCCTGGCAGGCCACAGTCCATGGGGTTGCAAGAGTTGGACATGTCTTAGCGAATAAATGACAGCAACAACAAAAAATAACGTATAGTTAAAGACATAACCAATCACCAAGTAATATAACAAGAAGGAGGAGGAGAAAAAGGAAAGGGACAAGGGGAA
GGCAGTCTCATGGTTAAGACTCTGTGCTCCTAATACTGCGGGCACCGGTTTGATCCCCGATCATGGAACTATGATCCTGCATGTCACACAGCAGGGCCAAAATAAACAAATAAATAAATAGAGATATGCTATTAAAAAAAAAGAAACTCAGGAAAAACAAATAAAATTAAAAAAAAATAAAAAAAGAAACTCAGAGGAGGCAGACA
CTTCTTCACAATCCAACTCTCACATCCTTACATGACTACTGGAAAAATCATACCTATGACTATACGGACATTTGTGGGCAAAGTGATGTCTCTGCTTATTAATAAACTGTCCAAGTTTATCATTGCTTTCCTTCCAAGAAGCAAATGTCACAGCTACAGTCAACATCCACAGTGATTTTGGAGCCCCCCAAAATAAAATATGTCAC
CTAAAACAGCCTGTTTGTGTCCTATCAAACATCCTTGTACATCTGCTTTAATTGTTAAAGGAAAGGGTGCAATGACCAGCAGTAAAGAGAGTCCACGTTAAATAAAGATTGAATTCCTCACTTCCTGGGAGGCAATGCTCGACTCCCTTCCATGATAAGACCCCTTACCAGGTGCCAAGGCCATACTGCTGTGTATGTCTCGTCTA
CCCTCTGTGGGGAGGATTAGGTGATTGGGTCTGGATGGGGAGTAGGGAGGCCTGAGGGGGGAGTACAATGAAATAGATCAGATTTCTCCTGTATTCCCAAAATAAATGGCCACTGTCCTCTCCTCTGTCCCCCACCAGGTCAGCCTCTCTCGTATGGGGGTGGGTAGGATGATGGTCAGAATATTTCTTCCTGTGATAGAAATCAA
TTTTAAAAACTCATGACAAAGATTTAAAATATAATTTCAATTACAGTATTCATTTAGCCTTATTCAGTTAGAACAACTAAAAAAGAAACTTTATGCTCTAAATAAATGAGACACACAGGAAAATATAATAGACAATTTTCACAACTATCTTTACATGTATTTTTCAAAACTAGTACATTTCAAAGCATTTTGCTACATAAACATGA
CTGCTCTGTTCACTGACATATCCCAAGCATCCAGAGTATTAGACTCTGAAACGTATTTTTTCAAAATCCTAATGAAAAAAATATATATATATCAGTATAAAATAAATAACAAATATAAGAAAGTCTAAAGCTTTAACATTATCTATTAAAATATATTTGAACAACTGAATTCTCCCATTAAAAGATAGAATCAAACCACAGCTATG
ATGGAGAAAAGACAATCTTTTTAACAAATGGTGCTGGGAAAACTGGTCAACGACTTGTAAAAAAAATAAAACTAGAACACTTTCTAACACCATACACAAAAATAAACTCAAAATGGATTAAAGATCTAAACATAAGGCCAGAAACTATAAAACTCCTAGAGACATAACAAAGGCAAAACACTCTCCGACATAAAATCACAGCAGGA
AATGCAAAGAAATAGAGGAAAACAATAGAATGGGAAAGACTAGAAATCTCTTCAAGAAAATTAGAGATACCAAGGAAAAATTTCATGTAAAGATGGGCACAATAAAGGACAGAAATGGTATGGACCTAAAAGAAGAAGATATTAAGAAGCGATGGCAAGAATACACAGAAGAACTATACAAAAAAGATCTTCATGTCCCAGATAAT
TAGGTAAACAAGGGCTGGTGAGAAGACAGATACGGTTAGCTTGGTAGACTTGTTTGAAGCATGTGGGATTTCTTCTCCAGTTATTCATAGTTTAATAAAAAATAAATAAAAGCTGAGGGGGAAATGTTGCTGTTGGTTTCGGGAGAGGGTGCAGATCATCCAGGAGAATGCTGCAGCCCCACGCAGCCCAGCCCTGATTCCTCACA
CTAAAAACTAGGGATCCACCTATCTTGAATATGGTGATGGGATAAATTTTGTTAAAACCAGATAAGGGACTTAGAGGAATTTCTGACGTAGGGTTAGTATAATAAATATATGTAGACTGAATGAACTACCTTGTGAAATTGGATTATTATTATCCCCACTTTGAAGATGGGAACACTGGAGGTCAGAGAGTTTCTGCCACAGGCAG
AAAACTGTACAAGAATGTTCATAATAGCCTAAAAAGTCAAAATAGTCCAGGTGAGATAGATCATAAACTGAGCTATATAGATAATTTAATACTAATCAACAATAAAAAGGAATGAATGATTGATACACCATTCAACATGAATGAAACTCAGAAATACTGAGAGCAAAAAAGCTAAACTAAAATATGTATATTGTATGACTCCATGT
TCCAGAACTGGGTCTCATGCCTCTCAGGAGCCGTCCCTGCCTTGGTTGAGTGGCAGGATCATTCTAAGCCCAGATTTTCTACTCTGGAAAGAGCAGCAGTAATAAAACATTCACAGCATTGCTCTGAGGACAGAATGAGATAATACATATGAAAGTGCTTTCAAAACACTAAATTACTCCCCAAACTAAAACCGGATTATCATGAG
TGAAAATGTACCATAAATTTGTGAATCTTTTCCTTAGAAGATGGGTCCAAGCTAGAGATGCTAATTCAGGAATCACTCCCAAGCTGGTTGAAGCCTTAGAAATAAATATTGTCCAGGGAGGGACTTCCCTGGTGGTCCAGTGGTTAAGACTTTACGCTTCCACTGCAGAGGGCTTGGGTTTGATCCCTGGTCAGGGAATTAAGATC
CGTTTCTCATGATGTACTCTGCATAGAAGTTAAATAAGCAGGGTGTTGCAGAGCACTTCTTGTATGCTCAGCTCAGAGTTAGCTCTGCTACGTGGCAGAAAATAAAGGAAGCAGAACTTTCCCGGTGGTCCAGTGGCTGTGACTCCACTCTCGCAGTTCGGGAGACTGAGGTTCAATCCCTGGTCAAGGAACTAGATCCCACATGC
ATCCGTCGCGTTTTCTGTGGATGGCTGCGTGTGTATGTGTGTGTGTGTGTGTGTGTGAGGCCCAGGCGCTGGGAACAAACGTGCATCTGTTAAATTTGACAATAAAGTCCTACAGCGGAGCTGCCAAGATTGGGACGGGGGTGGGGGCGGAAGGCAAAGAGGGTGGGTGAGAGCTGGAGTCTCAAAACGCTATGCCAAAGCGCCTG
GAGCCTGGTGGGCCGCTGTCTGTGGGGTCGCACAGAGTCGGACACGACTGAAGCGACTTAGCAGCAGCAGCAACACCTCAGTATTTAAATACTGTTCTAAAATAAATTTCCTGGGGCAGGTCTAGGACATTTTTATTTTATGCTAACAAATTATTTTTTGTCTTATTTCTAAAGAACACAGCTGTTTAGTTGGAACAGCAACGTAA
AATGTCCAGAGTTTCCCATATTACCACCAGACCAATGTGATTCTTTCTTCTGTGCCACCATCTATGGCATTAAATAGAAAGAGAGAATAGAGTACTAGAGAATAAAGTTAGGAAGGTTAAAATTAAACCTTGAATTTCATACTTGTTCTTATACTTCCTATTTTTCATATATTTATTCTCATTTTCCATTCCCTTTTTCTGAATTC
AATGAAGCTAAAGATTTCCTAGGAGGTCAAACTAAAAAATGAAGTAAATGTATGATGACTTTTAAGTTCTTATTCATTTATATGAGTACCAGGTTTTTATAATAAAATACCTCAAAGCTATGAATTTAAAAAATGATTTAGCACAAGCTAAATCAAAGCCTTGGTATAAGTTTATCATATCATCCAGCAGTCCTACTTCTGGGTAT
TAGGAGGTAAAAGCTTTAGTCTGGACAAATGTACCCAACTAGATATCTCAAGCAGTTTGAGATATTTTGATCTGAATCTTTTTTGATCACACTACTTATCAATAAATCATAAGCATACTGTAAGCAGAGTTCCCTTCTCAAGGTTCAGGTCCCTCATTTCCCTTGCTAATGCACTGCTAAAAAGATGGGGGCTCTCCCTAAAATCC
AAAGGCATCAAAGTCTTGCAAGGATTTCTTGGAATCTGTCATTCAAATCCATACTGATTTGATTAGAAATTCCTCTTTCCAGGAAACCCTGGTAGACTGAAATAAATGTGACAGCTAAGCTGAATAGATAAGGCAAAACATACTTTGAAAATGATCTAAGGATACTACAGGGTTTACTGTTCAAAAAAGATTAAAGGCAGTAAAAT
CATATACTGTACTGTATATATTCCCATATACCCACTGTATCCACAAATGTACACACTCTCCCACTGTTAATATCCCAACCCAAAGTGATATATTTGTAATAATAAATAAACTTGCATCGACACATTCTTATCACCTAAAATCTACTTTTTACATTAGGGTTCATGCTTGGTGTTATACAATATAAGTTTTAGCAAATGTATAAAGA
CTGGGTTTGATCCCTGGTCACTGAGCTATATCCCACATGCCACATGAATCCACATGCCACAGTGAAGACCGAAGATCCCAACTAAAAGCTGACACAGCCAAATAAACAAATACATAAATAAACTTTAATAATAAGTGAATATTTTTTTTAAAAAGCCAATGGCTATCTTCAAGTCTGTTTGCTGGCGGAGATGTTTCTCTCACTAT
TTCAAAAAACAATAAATAACTCAAATAAACAGTCTAATATACCACTTGAAAGGATTAGAAAAAGAAGAACATACAAAACCTAGAATATGCAGAAGGAAGGAATAAAGATCACATAGAAATAAATAAAATAGAGATGTAAAATAATAGAAAAGTAATAAAACCAAGAGCAGGTTCATTGAAAAAATAAACAAAGTAGACAAACCTCT
CTAGGGCACAGTAACATCCTACTTTAAAAAAAAAATGCATGCAACTCACATTAAAAAAAGGCATAGTGTGTAGTACTTTTGTTATTAGAAAGAAAATGAAAATAAAGCTTTTAGCTTAATTTAACCAAAATTACCCATATAATGGTGTGAATGCTAAAAAAATATTTTAAAAGGTAAAAACAAATAATTTTATAAGTAAAAATATA
AGCTGGGGAGGCACCTATAGGGGTCAGTGCAGGAGTGTGATGATCACCAGAGGCCTTGTGCCAGGGTTGTTATGAGAAGGGAAGGAGAAATACCTCTTTAAATAAAAGCTTGGGCATGTTTAGAGCATGTGCAGATGCTGATAGGAGGGACCCTATAGAGAAGGAGAATTGATGGATAGCGTGTGGTCCTGAGAGTGTCAGAGGGA
GTAGAATTTCTTAAGGTGTGTTCTCTAGTGATGTTAAGTAGTGTTTTATACATACATACACACACACACAGGCACACACTTATATGATAGAAAATGCAAAAATAAATAAGTGGTTCCATATAAAAGAATTCCATGGTCAATCATGTTGAAGAACTGCTATGTTAAAGAAAATTAAACACATGCTTTTAAATTATATACATTCTTAT
AGCTTCAAGAATTCAAAGCAGGATAAATTACCAAAGTACCACATCTAGCCATATTATATGTCAAATGAAAAAACTGAAGACAAATATAAAGCTATGAAAGAATAAAAGGGGGAAAGTTTGTTATCTATAGTGGAACAAGAGCAAGAATTACAGTAGACATCTAGTCAGAAATTGTCAAAAAGGACAATAGAGTGACATATTTAAAG
AAAACTATTTAAGTTTTATTATTTTATTCCTTAATTCATATGATGGATGAGATTATAAAATGATAATGCAGATGAACACTCCAAAGTTTATTAAATGGTAAATAAACAATCCATGTTTTAAATTCATTTCAAGAGAATTAAGAATCTCTAATACATGGATCATCTATGGTGTTGTATGTGTAGATGATATATTAGTCATTCAGTGG
GGGGCCCTGGTCAGGGAAGTAGATCTCACATTCTACAACTAAAGATCCTGCGTGCTGAAACTAAGACCCAACACAGCCAGATAAATAATAAAAATAAATAAATAAATAAAAGCTATCAGCAATTCTCAGCCGGCTGCCTTTCCAACCTTTCAGTAAATTCTTCAGCTTGAAACCTCAGGCCTAACCTCAGTCTTACCCAGTGTGGG
TGCTCAATAAATAATTTCCAATGGCTAGATTAATATGTCACATTTTTTATTTTGTAGTTGTGTATATGGTTTTAATTTCTATTATTATTCTAAGACTAGTAATAAAAACATAAACATACCCAAAATGAATCTAAGCCCAAAAGATTGTTGTTAATTAAGCAGTGAGTGTTTCATACAAGAAATTCCTGAATTACATCAAGTGTTCT
TCTTTTTAGAGATGAGTAGTATTGCATTGTATAGATACACCACATCTTTATCCATTCATCCATCAGTGGGCACTTGGGTTCCTTCCACTTAGCTAATGGGAATAAAGCTGCTGTGAATGTGGTCATACAAATCGTACAGATATCTGTTCATTCATAGCCTGGGTGTTAATTCAGGTCATCTTCCTTTGAGGCAAATAAAATCAACT
CAGCTAGGAGCTACATTCGTTTCACATCTGCAACTAAAATGCTCTACGATTATGCTCTCTCCTGGGAAGAATCCATCCATACGGCCACACGGGAGAGCGGAATAAAATGTGCTGCGCCTTATTTTCCTATTATACACTTGATTTTCATTAAGGCTCCACACACCTCGCTCTCATGAGTGATTTAATGCCCTCCATATTTCTCAGAA
ACCTCTTTGTGTCTTTGAAAGGTTTCATAACGGAGATACAGAAAATTATAATGCGGTAAAAGGCTAAAATGGAGGCATAGATGTAAAGGAAATTTAGTTAAATAAAAAGTAGTTTAAGACAACCCAAAATGCAGCAGTGGAAATATAGACTTTGGGATCCTTAGAGTGCTAAATTGATACAGTACAAAATAAATTCAGTAACAGGA
AAAGTGAAAAGACATCCTATGAAATGAGAAAAATTTCACAAATCTTATATCTGATAAAGGTCTAATATCCAGAATACATAAAGAACACTTACAACTCAATAATAAAAAGACAGACAATTTAAAAATGGGCCAGGGACCTAAGTAGACACTTCTCCAAGGAAGATATCAACAAATGGCCAGTAAGCACATGAAAAACAATTGACATT
CCAGTGGTTAAAATCACTTGTTTTCACTGCAAGGGTACAGGTTCAATCCCTGGTCGAGTGAACTAAGATCCCACAAGCTGAGCAGTGTGGCCAAAACAACAATAAATTGGAGCAAATTGGGGCAAAGATCAACAGAGTCCAAGCTTTGGTTGATTAAGGTCAGGAGGGTCAGCATCATTCCATCCTCTACCTAGGTGGGGGCCTTA
ACCTTACAAAGGAAATTTAGAATATAAAATGTTGACAGTATATATGAATGTCAGAAAAGTTTATATGTCCACAAACCACAAAAGCATAACTGTTTTTAAAAATAAATCAAACAACTCACATTCTCACTGTGGTTTCACGAGAGTTCCTGTGGATCTTAAGGAAAGAAATGTCCCTACCAGAGGCAGAAAGAAACACAAATTAAACA
AGACTCCATGCTTCCAATTCAGGGGGCATGAGGTTTGATACCTGAGTGGGGCTAGGATTCTGCATGCCAAGTGGTACAGCCAAAAAAACAAACAAAAACAAATAAAACCCAAAAAGAAACCCTTTACCCAGGAAGTCATCACTCCCCATTCTCCCCCTCCCTTAGACCCTGCAAGGACTAATCTATTTCCTATTTCTACTGCTACT
CAAAATAGGAGGGATAGAAATAAATCCATACCTAGATTAGCTGCAATGACAATGCAAAATCAAGAATACAGAGAAAGCATAGAAGGTATAAGAAAATATAAATAAATTGCTCTCAAATTCTCATAAACAACTGGATCTCAGAAAAAAATGGGATGGCATCACTCACTGCTGAAGGGACATAATTGTCACCTGGAATTATATGTTTA
TCCCAGTTTATGTGAACCTGAAATGTATTGGGGTTAATTTCTTTTATATTTCTGAGAATTTATATATTCCTTTACATTAATTAAACCATGTTCATTTATAAATAAATTTTGGTAATACCATTCATAGGTAAATATATATCAGGCCTATAATGTACACATAGACATATAGACAGACACAATCAGAGATCTCATTAGCTTCATTTCTA
GATGGTTCTGAGTACGGTTCGCTGTACTTACAACAGCGGAAAATGCTTCCGCTTAAAGCTGTGCACATAACAGTATGATTCTGACAATATTTACTAGCAAAATAAAAAAAATGCTGTATTTCCTGTTCAAAAAGGTTAAATATCAACTAAAAGTTTACTGAGTTTTAAAATGCTCGGTTATCCTGAGTAGATAGAAGGCTTGAAAA
CACAGTGAGAAGCCCACACACCATGGCAAAGAGCAGTTGTCCCCACTCGCTGTAACTAGAGAAGGCTTGCACACATTAATGAAGACCCAGGGCAGCCATAAATAAATAAGTAAAAGTCTAACATATGCAAACTCATCCATAGTAACAGAAAGTTGATTGGTGGTTATATGGAAACAGGGGCAAGAGAAAGAGATTACAGTCTACAG
CAAACAGCAGTATCTTAATAATTTAGGCCATGTGAGGTGACCCTTCTGTCTCCTCCCGTAACACCTTGCACTTGCCTCGGCATAGGACTCATTTTGCCACAATAAACCTATTGCTACAGTAGGTTCTTACAATCCACAGCCCTGCACGACTGTGACTTCTGAGGGTAGGAGACTTGCAGTTTTTCCTGTTGTACCACCACCAGGAG
GGCATGTGGCAACTTCATATCTGAGTCCAAAGCACACTCCTTCAAGGAGCCACTAGGTTTGCTTTTGGTTTTATTATTTGTGTCTTAAATAATCTTCTAAAATAAATAGCAAATCACACTTGTCCTGGACATGAGGGTAGGAGTGAAGGAAGGGGAGGGAATTAAAGACCATAACTTGATCCTTCAAAATACCTGGAAGTTCCATA
AACTTCATCTTTCTAGAAGAACATCTAAAGTTACATATATATAAGTTTTGATGTTTTTCCTCTTTCCTCTGTACTCTATTTTTTCTATTAGAATTGAAGAAATAAACTAGAATAAGATGAAGTAGAGGAAAGCGATCACAAGGGGAAAAAAGTGTGAGGGAGTAGAAAACAGTGATTTTACCTGTATGTCACAGGGGAAAGAAAGT
GTGGGCTGCCGTCTCTGGGGTCACACAGAGTTGTACATGACTGAAGCGACTTAGCAGTTATTTTGTCTTAATCTGCAGAGTTCTAAATTGAGGAAACGCAAATAAAGAATTTCCTAATGTTTCCGCTGAGAAAGCATAAATAAGTTACCAAACAGGAAGCAGTTAGTCTTAGCCCAAGGTCTGTGCTTATCTTTGAGTCTCAGGTG
GAGAAGAATCAACAAAAGTAGAAATGATAAAGGAGAGGTTACAACAGACAACACAGAAATACAAAGGATTATAGGAGACTATTATGAACAACTATATGGCAATAAAATAGATAATCTGTAAAAAATGGACAGATTCTTAGAAAAGTTCAATCTTCCAAGACTGAACCAAGAAGAAATAGAAACTATGAACAATCCAATTACAAGCA
TTCCTATCCTCTCCATTTATTATGTTCTTTTGATTCTTTCATGTTTATATAGATATACATTTATATATACATTTATTTGGGCTTCTCTGGTGGTTCAGACAATAAAGAATCTGCCTGCCTTCAACTGAATGCGGGAGACCCCGATTCAATTCCTGCATCAGGAAGATCTCCTAGAGAAGGGATAGGCTACCCATTCCTGTTTTTTT
AGAAATAGGTATAAAATAATTTTACTAATATCACTTACAAATTATTGTTATCCAAAGAACTTTGTCCTATAGAGATGTAAATTATTTATAGCTTATAGAAAATAAAACTCCAACAATTATTATTCCTCTATGGAACATTAACCAATTTGTGTGGGATTCTGTAATCTTCTTCCAGCATTCTTTCTGTGCCTATAAATACTTCTGTA
AAAAAAAATCTGGTAAATGAACAAATCTTACATATATGACCTTCTATGGCAGATCACACCATACTGGATTCTCTGAAACAGAGGTTCTTAAATTGCGGCCAATAAACCTGATGGCATTACCAATTCGCTTCAGATCTATGAGCATCCTCAAAATGTTACATATGTAAAGATTATACATGTATTTCATACATGAAATTTTCTGGGCG
ATATGCTGTCTAGGTTGGTCATAACTTTCCTTCCAAGGAGTAAGCATCTTTTAATTTCATGGCTGCCATAACCTTCTGCAGTGATTTTGGAGCCCAGAAAAATAAAGTCTGACACTGTTTCCACTGTTTCCCCATCTATTTCCCATGAAGGAAGGGAGCGGATGTCATGATCTTCATTTTCTGAATGTGGAGCTTTAAGCCAACTT
CTGAGCATTGAAGAACTGGTGCTTTCAAACAGTGGTGCTTAAGAAGATGTTTGAGAGTCCCTTGGTCTGCTGGGAGATCAAACCAGTCAGTTCTAAAGTAAATAAACTGTGGATATTCGTTGGAAGAATTGATGCTGAAGTTGAAGCTCCAATACTTTAGCCACCTCGTGCGAAGAGCCATTGGAAAAGACTCGGATTCTGGGAAA
ATACACATACTTTAGCCTTATCAAGAACCATGATACTCAATTTTTTAACAATTAAAATATTGCCCATTATATAAGGCCAGATACATATAGGTAACATTTGAATAAATTACATTAAATAATTTACAAGGGCTTCCCTGGTGGCTCTGTGGTGAAGAATCTGCCTGCCAAGGGAGAAGATGGGTTTTTAGTCCCTGGATTGGGAAGAT
AATAGGCAGTATGTTTTGTTACTGATGCGTATGCACCTGTATTTATTCAGATTGGCTTTTTAACCAAGATGGCAACATTATCCACCTAACTGGCTTTTGTAATAAATATAAGTATCTATATCTTTAACTTTCATGTAATTATACTTCAATAAATAGAAATGCTTTCTATTGTAGAGAGAAAAACTCTACTAAGGAGAGCTGAATTA
TGGGGCCATTGTGGGTATACAATGAGTTAATACAGGGGTCCCCAGACTCCAGGATCTAATGCCTGTTGATCTGAGGTTGAACTGATGTCATAATAATAGAAATAAAGTGCACAACAAATGCAGTGCCCTTGAATCATCCTGAAACCACCCTCCCTCCCACCTGGTCTGTGGAAAAATTGTCTCCATGAAACCAGTCCCCAGTGCTA
AGACAAGATGTCGACATGTGGAAATTAAACGATACGAGATTCAAGGAGTAATTTAAGATCACAATAGAACTGTCACAAAGCAATATATGATTATATGCCAAATAAACAATATAGAAAATAAGTACAGGAGCTTGGAGGGAGTGATTCCTTTAGGCGAGAAGTCCAGGAATGACACTTCCTGTGACGTAGATGCTCAACTGAGATTT
GGGTCAGTGCCGAGCCGTGTTGCGATGTGGTTAACACTCTTTCTCGAGTCTGAACAATTCACTGAAAAAGAACAAAAGTCAGTTATTTCCTCTGTATAACAATAAAACAGACGTTTTCTCTGAATTCGTCCATCAGTTCTCTGGAGCATTTGTAGAAACAGCGTAATGCAAATGTTTAAAGGACTTCTCATGATAGGTTTTCATCG
CTTTTTAAAACTCTGTCATATGATTTCAGTTAACTTCTAACATCTCAGAGATAGGATTATTCCTCTTGTCCTATAGCTGAGAAAACCGACTCAAGGGGGAAATAAATAATTTAGTGGAGGTCACATGGCTCCCAGGTGTCTGATCTAGGCTCCATGCCTTGATGTCCAGAGCCCTCATAATTCCCACTCTCACCAGCTGCCCCAAC
CATCTCCTGCATTGGCAGGTGGATTCTTTATCACTGAGCCATATGGGAAGCCCTAGAACAGCCATAGACAATAGGAAAATGAGTGGAGTGGCTCTGTTCCAATAAAGTTTTATTTACAAAAACAAGTGGTGATCCAGATTGTAATTTGCTGATTCCTGATCCAAGTCATTACTTTAAAAATACATTTTAATTGTTCAGCTCAGTTC
GGGAGCTTCTAATTCTGAGATTTCTAAGACATGATTTGGAGAGAAATCTCCTCTTGTTTGAAGCATTTTCCATGACAAGAATGTTTAATTTTGGTGATTAAATAAAATGAAGAGTACCAGCTTAATTTTTTCCAGTAGATGATTTTTTTTTAATGTTGAACTTCAGCCTGTATGGAACTCACTGTCTTCTCCATTTTCTTCCTAAA
TCTTAAAAAAGAGAGAAGTTTCCAAACACCAGGAAACACTCTCACTGGCGAGTCTGTGGTGAGCACTGGAACCTCAGAGGGCAACATAACTGGGAGGAAAAATAAATAAATAATTAAAACCCACAGATTACGTGCCTAACGGCAACACCCAGTGGAGAAGCAGCGCTTCCGCTCGCATCCACCACTAGCAAGAAGGGGCCGGACAG
CAGTGGTTAAGACTCTGCACTCCCAATACAGGGGGCCTGGGTTCGATCCCTGGTCGGGGAACTAAATCCCACGTGCCACAAGACTCCATGCAACCAAGTAAATAAAAAATAATATTAAAAAAAAAAAAGAAATTGGGGGAATATAATTTTTGTTATTGCAATTCTTAAAATTGAATAGAAGTATACTTTAAAACTCAAATGGCTGC
TAAGGAACTCCTTTCGCCATTTCTTATCAGTCTGGTTTAGTCATGATAAGCCACCTCAGCTTTGTTTTTCTAGGAAAGTTTTTCTCTCCCTTATTTCTAAAATAAAACTTTGATAAGATATTCTTGATTGCCAGTTTTTCTTTCCAGCAGTTTGACTATATCATCCCACTCTCTCCTCGCCTGCAAGGTTTCTTCTGAGAAATTCA
AATCATGTACCCTCTATCAGATTTTAGGTTAACATCTAAAATTTTTTAATAGTAAGATTAATATTTATTATAGCAAAGTGCTGTAAATGGTACACTTTAAAATAAAAGATTTACATCACTCCAGTAGAATTTAAACCCCACTGCAATTTGATAATGACCATCAACCATAAAAAAATACATAAACAAGTTTTTATTTGGCAAATTTT
CTCGCTGCCTTTGTATTTCCCCTGGGATGGTGCCTAACCACAATGAGGCTGTAATTGGAGAACACAGAAGGATTGATTTGAGGACGTCACAAATGTTGTTAATAAACGTCCATTGACATAAAAGACTCATTAATTCATTCTGTAGGCAATCAAGTTCACCATGTCTAGGACATATTGTAGAGAATGAAACTAACTGGCTGAAAAGG
TAGGACATAGACACATTCAGAGGGAAGACCACATGAAAATACAGGGAGAAGATGGCCGTCTACAAGTTAAGGAGAGAAGCTTCAAAAGAAATTTCAAGAAAATAAATTTCTGCAGTTTCAGCCACCCTGTTTGTGGTGCTTTGTTATATAGCCACAAGAGACTACCAGAAATGAATCACTTTTAAAATAAGGCTATCTAATCATGA
TTAACACTTACTAAGAAGAGAATAATCCCATGGTGGATTCATGTTGATGTATGGCAAAACCAATACAATATTGTAAAGTAGTTAACCTCCAATTAAAATAAATAAATTTATATTTTTAAAAAAAGAATAATCAATTGAGGCACTTTCCTGAGAAGTGATATGGTGATAAGAATATTAATTGCTACATTTATTGGAATTCAGACTAT
TAAAACTCCTAGAGGAGAACATAGGCAAAACACTCTCTGACATACATCACAGCAGGATCCTCTATGATCCACCTCCCAGAATATTGGAAATAAAAGCAAAAATAAACAAATGGGACCTAATTAACCTTAAACTCTTCTGCACATCAAAGGAAACTATTAGCAAGGTGAAAAGACAGCCTTCAGAATGGGAGAAAATAATAGCAAAT
ATTCTTTTTATTTTTGAGAGGTTTTCAATTGTATCACTGTTGTTTATCCATTTGCATGTTGATAAACATTGCAGTTTTTTTGATGGTTAGCATTTTTAGCAATAAAGTATTTTATTACTTATTTTTTAACTTTTAATTTAATTTAATTTAATTTTTTAACTTTACAATATTGTATTGGTTTTGCCATATATTAACATGAATACGCC
TTCTGATTAATTCACTGTGGGCAGTGATAGTATTATCATTTCACAAAAAATGTATGATTTTTTTATAATGAAGATCTACTTTTATCATCTAAAATAGTTTAATAAAAACAGACTTAAATCTGTTTTTAAAACTATCTTCCTTGTTTGAAAAGAATAAAAGTGAGTCTTTTTTTCTCAGAAGTTTATATTCTAAAACTCTCATCCTT
AATTTATTGAAATGTCCACGTAATGCAGCCAAGTGACAGTGTTATAGATTCATTTAATTGTGTCTTACAAATGAGTAGGACTTGTGCTATTCAAAGAATAAATAAATCATGATACTACTCACAGAAAGCTCATGATTCAGGAGGGGAAACAGACCATGACACTGAAGGTTCTAGAGACCAGGAGAGAGCAGGTGGAGGGGAAGTGA
CAGGCCATGGAATTCTCCAGGAAAGAATACTGGAGTGGGTAGCCATTCCCTTCTCCAATTATGTTAAAAATGATAAAAACTGTCAAAGAACTTCCTCCGAAATAAATGTTTAAACCAAATCATTCTTCAAAAGAATTTTATCCAATGCTATTTAAAGTGTCAATGGATAAGAAATGAATGCAAATTTCTCAGTGAATCATGTAAAA
CCACCACCCCACCCCAGTTTTAGAGGGAAGAGAAATCTTGTTTTACAGGTTGATGGGTCCTGGTTTGCAAACTGTAACGGGCCCGAAGCAAAGTGCTTTCAATAAATGTGGTAAACAAACAGCAGAACTCAATGTCATCAATAAAACTGAGCTTTCCCAAATAACAGTATATTGGAGTCACACACACACTCCATTTAAACTGATGC
TGATGAATTGATTGATCAAATAGTGTAGAGATATTGCCAGTGAAACTCTATGCTTTTTTTGGAGAATAAAATACGTTTTTATATTTAAAATTTATTTTTTAATAAAAATAAGGCAAGGTAGGGGCCTAAATGAATTGATCTATTTTTGACAAAATAATCATTATTGCTATAAGATATAATCATTAAACTAAAAGAGTGTACAATGA
TAAAAATATTAAGAAATATTTAAGAAATAAATATTAAGAAATTTTAAGAAAATAAAAAAGCAAGTAGCAAAAATAATTAAAATTTAAAAAATAAAATAAAAATAAAAACCTTGTGGGCTTCTGGTTCAATATGGCAGAATAGAAGGATGTGTGCTCATCTCCACCTGCAAGAGCACCAAAATCACAACTAGCTGTTGAACAGCCAG
CCATCTCTGTGCAATTTTGCCTTAGTAGCTAGCTAGGCTTTGTCAGGAAGATTCAAATCTATAAATGTGTGCTATAAGGAAACAGCACTGGTTGTTAAAAAATAAAATAAAATAAACTCGCATTTCATGGCAGTGTGACTTTGAGAAAGTCATCTGCTCTCTGAATTCAGTTACTCACCTATAAAAAGATGATTCTTGAGGTCACA
TTATTTTGCTTTGCCTTTTACTAATATATTCAAGTCTAAAAAACTGTAAACTTACAATGCATGATTTATCATTTTTTCATGTCTTCAAAATGACTTTCACAATAAATAATAGAGAAAATTAATATGTTATAATCAACTATTACTCAATCATTGGATATTTATGTATTCACATTTTTTCTTTTCCTTTTGTAATATTTTGCTTCTAC
TCTGGGGACTTCCCTGCTGGTCTAGCAGCTAAGACTCTGCACTCCCAACACAGGGGACCTGAGTTCAATCCCTGGCCAGTGAACTAGATCCCATAAGCCAAATAAACAAACATTAAATTTTTTAAATTTTACTTAGAAATGAAAAGAATAGCTTTCAAAAGAGAAAGCTTGAGCTGAGGTTTGAAGAATAAATGGACACTCTCTAA
TGTATATAAGTTAAATAAACAGGGTGACAATATACAGCCTTGACGAACTCCTTTTCCTATTTGGAACCAGTCTGTTGTTCCATGTCCAGTTTTTTTCAATAATAAATACTATAGTACTGCACTATAGTTTTTAATATAGGATGATTAAAGTCATCCAAATTTAATTCAGATGACCATTATATCTACTACAGTAGGCAAGAATCCCT
TCTTTTCCTGTCATCATGTGTGTGGGCATTGGGGGAGAGGGAATCCATTCCAGATTCATGAATAAATGATTTTTAAAATTTTGCCCTGAATAAAAAAATAAATAAATAAAATAAAATAAATAGTTGGTGCGAAGCTGCTGTATAAAAAGAGCTCAGCTCGGTGCTCTGTGATGATCTAGAGGGGTGGGATGGGTGTGGAGGGTGAG
ATTTATTATGCCATATGGTCGATCATCTATGTGGCTGTCTTCCTAACTGGTTTCAGATAACTGAAAATGTAAACAAGTTTGCTTTAAAACTAATATAGAAAATAAATACCTTCATTTATCAATATAAATATAATTGATTTTCCTCACTATAAATAATACTTTTTTTTTAACCCAAAGGTGTAGTCTACTTAAATTTTGAGAGACCA
CAATAGAAGGGGATAGGATGTAAAGTTGCTTTTTAAATAACACCTTTTAGAATTATGAGTGTAAATATTTATTTTGTATGTGAATACAACAATATGATAAAATAAAAGCAAATTAAATAATAATCATTAAATACTTGTCTAAAATTTCAGCATTTAAAAGTGATGCAGGATACAGGATGTTTAGGGCTGGTGCACTGGGATCACCA
ATATGCTGTCTAGGTTGATCATATCTTTTCTTCCAAGGAGCAAGCATCTCTTAATTTTATGGCTGAAGTCACCATCTGCAGTGGTTTTGGAGCCCAAATAAATAAAGTCTGTCACTGTTTCCATTGTTCCCCGATCTGTTCACCATGAAGTGATGGGTCCAGATATCACGATCTTAGTTTCCTGAATGTTTAGTTTGAAACCAACT
AAAATAATTCAGAATAATGATAGTAAAGATGATCAAAAACCTTGAAAACAAAACTGATAAAATGCAAGAATCAATTAACAAAGACCTAGAAGAATTAAAGAATAAACATACAGAGACAAACAACACAATTACTGAAATTAAAAATACTCTAGAAGGAATCAATAGCAGAATATCTGAATCAGAAGAACAAATCAGTGAGCTGAATG
AGCCTAGAACCTGGCACACAGCAGGCTCTCAGATGTGTTTGATAAAGAAAGGTTGCGCACTGCGAAGCACATAACCACACCAGCACGTGCATATCATCATAATAAAGTTTCCAATCCCCAAAGGGGTTAAAAAAAAAAAAAAGGAAAAAAGACATTCCAACTTTGAACTTCGGTGGCATAATACACGCATAGGACAGCTTGCCCAG
TAATTCCCTTTGGAAATATATACTAACACTAATGGAACATCTCTCCAACAGTAGAAAATGGCACATCTATATTTAAAATCAGGATATAACCTTACATAAAAATAAACATAATGCTGCCCACTTCCAAATCAAAAAGGCATTTAAGAAAAAGGACTTAGGAAAACTAAGTCCTTAGGAAAACTAAGTACTCAAGACAAATCTTTCAG
ATATAGTATGTAGAAAGAAATGTAAATTTCCTGATGGAGGATCATGCTCAGATTTGATTTATGTTACTTCAGAAGTACGTGTGTCATTAGAGAGAAAGAGAATAAATAGTAGTCTTTAAAGTAATTTTTCCTATTCATTTAACAAATGTTTATAGATTGCCTGCTCTATTATAAGCTCTGTTTGAGTCCCTTGGGGTAGGTACATC
TCTCTGCTTTTCAATATGCTATCTAAATTGGTCATAACTTTTCTTCCAAGGAGTAAGCGTCTTTTAATTTCATAGTATCCAATAATTATTTTGAAAAATAAATAAATTCATGTATAAATAAGTGTTTCACAGATGACTCCTACAAGTTTGCTTTGTTTTCCAGAGTCTTTAAATTCTGTTAAAGTTATGAAATGTTTTTTTTCCCT
TTATTTTAGAATCAAAATGCTTATCTTTGGTAAGTAAAGGTGGAGAAGTTATGGAAAGAAACCTGACTCTAACTATAAACTGAATAGATGGAAGAGTGGGAATAAAAACAAATTAAAACAATATTGCAATGAACTCTCAACTTTCATTTAAAAAAATATATGATGATGTTTTTCAACTTTTCACATTCAACATATCAGTATATTGT
TAGAATAACTTTTCACTTAGCTAAGATCACCAGGGTAGACACATGATTAATTCTGCATCTCATTTTGTCTTTTATTTTACGCAATGCATCATTAGCATGAAATAAATATTTATTACAATCATAATATTTAAATACCACTGCTTTTATGCTTTTTCCACTTTTCCATTAATATATTCTACTAATTTTTTTTTTTATCATATCTGAGC
TGCTGGCCTGGGTGTGTCTAATTTAGGTCACGCTGCTTCCCTTAACCACCATTAACCCAAATGCTTGGTGTGAGAAGTCAAAGGTAGTTGGTTGTGTGAGAATAAAGTCAGAAACTCCTGTCACATCATTACAACCCCTGGGCAGACCCACTGGGGGCCCCTCAGTATCACAGCAGATGCCAGCCCTACCCAACTCTTGGCAGTCC
ACAGATTCTGTCTCTCTTCTCAACAGTCTTAAAACACTTGGGTTATCAGTCTTGGGTTGGGTTGGTTTATTTATTTTTTACCACATTAAATAAATACTGGAATAAATCTCTACAAAAATCTTTGTGCATAAAACACATTGACTTTTCCTGTCTAAGTGCTCAGTGAGCAGTTGTAATAGTTGTTAGTGTCTTTTGCTCACCCTTAC
ATATGCTATCTAGGTTGATCATAACTTACCTTCCAAGGAGTAAGTGTCTTTTAATTTCATGGCTGCAGTCACCATCTGCAGTGATTTTGGACCCCCCCAAAATAAAGTCTGAGATTGTTTCCACTGTTTCCCCATCTATTTCCCATGAAGTGATGGGATCAGATGCCATGATCTTCGTTTTCTGAATGTTGAGCTTTAAGCCAACT
ATATCAAAATGGAAAAAGAAGATCCAACATATCCCTGAAGAAGAAAACCAAAACAAGAGTACAGAATACTTAACATTATTACTTAAGAAAACTTTCTTGAAATAAAGATTAGAAGCTATGTGTGAAGAAAAGAGCACACTGCATTTCTGAGGGTATCAACCCAGAATGAACTGTACCCAAACCTGCTATAAGAAAATCACTGGACT
AATGGGAGAAGGGCTGGTGGAAAAAAACGTAAAAAGTTAAGTCAGTCTAAGAGAATGCAAGCAAGGAAGGACACAAAGGAGATGAAACAAATAAAGTGCAAATAAAGAGGTGGTGGGTTTAAGCTGAATGTACCAGTAAGTACATTCAGTGTAATTAGACTAACTAGTTCAATTGAAATGAAAGGATATGGAAAAAATACTATGCA
CCATCTTTAAGCCAAGATCTCTTCCAGGAAACAACAAAAAGAATTAAGATAGCAAATATGTTATTATCTCAAGGAAATTAGATAAATCCTAGAATTGATGAATAAAAAGATAAAAAATAATACAAGGTACATCTTCCAATAACAAAGTATCAGCCAAATTAAAGAAATACAGGAAAGTTTGGAATTTGTTACTGTTAGAAGTTCAT
AAATCAACTGCATTTCTATGCATTAACAATAAATAATCTGAAAATGAAATTAAGAAAACAATTCCATTTAAATAGCATCAAAAAGAATAAAATACTTAACAATAAATTAACAAAAGAGGTATAAGACTTGTACACTGAAAACTACAAAACATTGTTGAAATTAAATGGCAGCCCACTCCAGTATTCTTGCCTGGAGAATCCCATGG
GTTTGCATGTCACAACTAAAGATCTATGGTACTGCAACAAAGATTGAGTATCCTGCATGCTGCAGCTAAGACCTGAAGACAAATAAATAAATACTAAAAAAATAAAAAGTGATAAGGACATAAGCTGAGGGAGTAGCAATAGGAATGGAAAGAAAAGGTAGAGAATGTAGACTGTACATGTCGAATTAGACATGGTTAGGAAGGAA
TTTATGAAAAAATACGAACCTATTTTCATTTGTACAAGCTAATTGTTTTTTAAAGCAAGTCACCTTACGGTGGCTTTAATTGTATAAGTCAAGCACATGTAATAAATTCAAAACCTGCAGTTAACAGGATGTTAGACATCAATCCTGATAACCAAATATTAAAGATTCTCTTTAAAAAAGACTGAACATGTTTACAGGTTTGAATT
GGTTTCTCAAGAGGCAGGTCAGCTGGTCTGGTATTCCCATCTCTTTCAGAATTTCCCACAGTTTATTGTGATCCACACAGTCAAAGGCTTTGGCATAGTCAATAAAACAGAAAGATAAATATGGAAGGGCAATGGCTGGTCACTGAAAGAGACAACAGGAAGTTTATTTCATCCTGCAGCTCTCAGTGGAAACTTATTTTGATGAA
ACCAAGGAAAGTCGGATACAAGCAATAGGGTAGCAATAATTTTCCTTTATTTTTGCAATTACCAGAATTACTTGTAAAGTGTTACATCACATAGCATAAAAATAAAATCTTTAAATATAGTATGTGCCCTCATACAAACAAGTTCCATTCTGAGAATGCCTTTGTTAAGTTCAGTTTGTTCATAAATCCAACAAAGTTTTTCTAGA
ATTTGTTCCTTACTTAATAAGTGCCAGACTAATTCTGGGATAAGCAAGTAACAAGAGAAAAACAACTGCTTTTGGGGGTATTGAAGTTTAGTGTTAGATAAATAAATACTTAATTGATTACAATTTCAATAAGAGCACTGGGATGACCCAGAGGGATGGTATGAGGAGGGAGGTGGGAAGGGGGTTCAGGATGGGAACACGTGTAC
CAAAGATACAAAGGTACAAAATTAAAATTACAGCTCATAGAATCTAATGACAACATACAGCAAGCATAGGGTTTTTAAAAACATTGTTAGCAACTCATAAAATAAAACAACCCCCTAAATAATAACAAAGCTAAAGCTGTTAGAGTCAAAATATCCTTTTTGCATTTTAATCTCAAACTGTTTTGTGGTTTTAAATATAAGGTTTC
GACAATTTAGAAAAATTCCTCATGAAATGAACAGGGGAATTTTCTGCCTCCTCAGTCTACCAGTACTAAATGTTCTGAAATTGGGACAGAAGCAACACAAAATAAAACCAACAGTACTTTCAGGGCAGTGAGAGGCTATAGAATGGTCCTGCAGAGGTCACACGTTGGTAGTGCCCACAGGTGTCTCATCTGCCTCCCATCACCCA
GGGAAAAAGAGTTTATATCAAAATATCTTTGAGGCACATTATCTTTTATGGCCTAGAAAATCAAGATTATTTAAAGAGGCCCAACCCATCAAAAATTTTAAATAAAACTAGGCATTCTCTGAAATAACTTTGTAATCAAATTAGTGAATTATTGCTTGCTGCTGCTGCTAAGTCTCGTCAGTCGTGTCCGACTCTGTGTGACCCCA
TTCATCTGCACCTTTGGCTCTCCTGGGTCTTCAGCTTGTCAGCCCACATTGCAGATTTTGGACTTGTCAACCTCCATAGTTGCAGGAGCCAATTTCTTATAATAAATCCATTTCTATACATAGCCTATTGGTTCTGTTTCTCTGGAGATTAATTAATACAGTATGTCCTACTGAGACTGGATCATTTGTGCAAGCTTACTGCTATT
TGTCAACATCCAATGGATCATTGAAAAAGCAAGAGAATCCCAGAAAAACATATATTTCTGCTTTATTGACTATGCCAAAGCCTTTGACTGTGTGGATTATAATAAACTGTGGAAAATTCTGAAAGAGATGGGAATACCAAACCACCTGACCTACTTCTTGAGAAACCTATATGCAGGTCAGGAAGCAACAGTTAGAACTGGACATG
GCGGGGTGGGGACGAGGGGTTGTAAAATGTAGAACAAGACAGGTATGGTTTCTGCTTTCCTCGAGGTTGATAGTCTGGGGAAAGATACTAAGCTGCAAAAAATAAAAAATTATATATATATACATATATATATGTGTGTGTGTGTGTGTATATATATATATATATATATATATATATATATATATATATCACTAATTGCAGTAAGA
ATATTTTATCAAAGATATAAAGAGTAATAGGATGAGGATAGCTCAGTAGGAAAATTCAGTGGAGAAAAGAGGCTGAGTAGCTTGGTTTACGCGGGAGACCAATAAAACTTCAAGACAAGAAGTTTGCACCACTTACGTAGGCCGCAGGCGTCCTTCCGTTCTCCCGAAGGAGAGGAGACACTGAGGCCTCCCCGGTCGGATCTTAG
TGCCCTAAGAAAGTTTTCAACAAATTGAAGGATTATAGTCTAACCAAACAAGATTGACCAAGTTTTCTATATTTACACTAAGAATTTAATAAACTGAATTAATAAAAAAAATGCCAGGTTCGTAAGGTTAAAAATTGTCAGATTAATCCAATTAACTTGATGAGTGCAGACTTCATGCCTGCTGCTGCTGCTGCTGCTGCTGCTGC
TCATGGTGTGGCCAAAAGATAATAAAAATTATGTATAAAAAGAGGGAAGCAGAGATGAAAACTAAAGAGAGATAAGGAAAGAGAGGAGGGGGGAAAGAGAAATAAAAAGAGAGAGATATCCTGGAGGTCACTGGAAACAATATGTATGTTTGTTTTGGGTAAGCCATTTTGAGCTGGATTCCTATAGTTTGCAGCTGAGAGTCTTG
TTTGCTATATAGCATCCATGGCATTACCCATAGCAGTCCCTAGATCAAAAATCATGCCGGAAGCTACCACAACATTGTTCATCAGCTCTACCCCAATAAAAATAAAAAGTTTAAAAAAATCATACTTTGGCTGCTTAATATGTGCCAGACTATATGCTAGGTACTATTGTTAAAACAAGAGTTGCAGTCTTTGAGTGCTTTAAAGA
GAGTCCAGGAGGGAGGGGTCACATGTATTCCTATGGGTGATTCATGTTGATGTATGGCAGAGGCCATCACAATATTGTAAATTAACAATCCTCCAATTAAAATAAATATTTTTTAATTCAAGTTAACTCATTTACAAGCCAGAACAACTTCCCCAGACCTCAGTATATGAACATTTCTTTTTAACAAGTGGCTGCCTAAGTTCTCA
GGTTTGACATTGAGGACTGTGCATTGTATATCTTTATCCCCCATCTGAGATCGTAAAGAACAGATATCTTTAGAGCACAAATAAGGAAGTAGAAGTTAGAAATAAAAGGCATGCGAGGATTAGGATCTGGGCTTTTGCCTGCAAATGGCGTCAGCCCCCTGACCCCCACTTTATTTCCAAGTCTTATTTTTCCTTATTCTTCTGCG
GACCCAGGAAGGAAAAGGAAGCTTCTCGGAAGGAACTGTGCTGAGAAGGGATTGGCCTTGGCTGGTAGAAAACAGACTTTGGAACTACCTTTCCTGAGATAATAAAAAAAGATACTGTAAGAGGTAAAGTGTGATCTCTGGAACAAGACTGTTGACATTTGGTTATCCAAATGACTTTGAGCAAGTTTTTCCACCTCTCAGAACCT
TCTTTTTCAAATATGTGTTTTGCAAATATGTTTCTCAGTCTTTGGCTTGTCATTTCATTCTGTTCCCAATGCCTTTTGCAGAACAGATATTTTTAATTTTAATAAAGCTGAAAATTTCAAATTTTCTTTTATTGATCATACTGTTAATGTTCAATCTAAAAACTAATCATTAAAACTTAAGTCACATAGATTCTTTCTTGGAAAGT
TTTCATTTACTCCTCTTTTACTAGGTTATTTTAAATTTGAAGTGGATTTTGTTTATATTACAGATATCAGTTTTTAGAGATGATTGATATTTCATGACATAATAAAATAATTAAAAATCTTAGTTACAAACAATTTTTTCTTGTTGACTTTTCATATAAATCTTACACTTTCTAAATAGTATACTGAAATTATTTTATAGTGGAGA
CTAAAACTGCTCTTCAAAGTTACTTATTAATTTTAAAAATAAAATAACAGTAACAACAGGAAGAATAATCACCATTATTGAGCTCCTACTGTATGCCATGAATAAAGCTAGCAATTGAACTGTGCTGTGTCCGACTCCAAAGCTCTTAGTGAACATAATGCATAAAAGTACTGCATCAGATTATTTGGCCAGAATTTCAGCATTTC
TTACAGGGAACCTGTATAAGGATATGAGCTGAGTTTTCTACAGAAACACTGCAGGCCAGAGGAAGTGGCAAAACTTATATACTGACAACAACAAAGCATTAATAAAGGAAATTAAAGATAACTTAGAAAAATGTGAAGATACCCAACGCTGTTGGATTGGAAGAATTAATCTTATTAAAATGGCCATACTATTTAAAGCCATCTAC
GTATACCTGTGGCAGAGTCATTTTGATATTTGGCAAAACTAATACAATATTGTAAAGCTTAAAAATAAAATAAAATTAAAAAATTAAAAAAATAAAATAAAATAAAGAGGGAAAAAAATAATTTATATAAATATCACATTATGTTATACACCTAAAACTAATATGTTGTTGTATCCGACTCTTTGTGATCCCACAGACTGCAGCAT
AAAGGCAGGAAGGCCAATGAGGCTGGTGGGGTTGGGGAGAGGTTGGTAGGAGATGAGGTCAGGCAGGGCCCATGGGAAGAAACTTGGGTTTTAGTCCTATAATAAATACAGCCATTGCAAGAGTTTAAGCAAGTTAATGATATCATCAATTCTTATTTTAAAGAATCTCCCTGGTGACTAGACAGAGAACAGGCTCTAGGGAGGCG
TTCTGTTTCCTCCTTGGCAGGTGGATTCTTTACCACTGAGCCACCTGTGAAGCCCTTTATGATTCTATAAATACCAATATAACACTTTAACTTTTTTATCAATAAATTTGTATATTAGCATCACAAATTACTGTTTTTTCCTAACCTGTCAAGTATGGACTGTCCATAGCAGTTGATTAAAGTGCTATGTGTTTTAAAAAAAAATC
AAGTAAAATATTTTTAAATAAAAAATCTTACAGAATTTTGAGAACATATTTACTATCATATTATTGATTTTAATATTAATCTACAAGTACTGGTCAAAGAAATAAAAATATTATAAGTACATACTTGAATTGAGTGTAATCAAAAAGCTTAACCTGGTAACTATATACAGAACATTGTATGCAATAGATAGAAATTATGTATTTAT
CACCTCACTCAGCCTTGCCCATCAGAGGAAAAACAAGCAAAAACTCAGCACAAATCTCACACAAATGAAGGAACAAACTAGAAACACAGAAGTCCAAACAAATAAAGAGGAAATAGGCAAACTACCTGAAAAAGAATTCAGAATAATGATAGTAAAGATGATCAAAAACCTTGAAGGCAAAATGGAGAAAATGCAAGAATCAATTA
CCAGTGGCTAAGACTCTGTGCTCCCTTGCAGGGGTCCTGGGTATGATCCCTAGCCAGGAAACTAGATCACACATGCTGCAACTAAGAGCTGATGCAGCCAAATAAATGCTTCACTTTTTTTTTTTTTTAAGAACATACTGTTAGTTTGTTTCACTGCCTCTGTTTGAATCCATGAATTTATGGAAACGATAAGTAACATTAGCTTA
TATGCATACCTTGTGCAAGGTTTTGTGATAGAAGCTAGTAATACAAATGAAACATTTTCTGCCCTTAATGTACCCACAGTATAATAAACACAAACAAGCGAATAAATAAGCCACTGAAATACAGTGCAACAGAGGCCATGATTGATGTATGCAAGACTCTATGGAAGCATGCAGGAAGGACTTTTGAGTCAGTACTGGGAGAAGAG
TAGGGTTAAGTATAACAGAAATGTTATACTGGATAAGTATAAGTATACTGTATAAGTATAACTTATCTGGATAAGTATAACAGAAATGTAGGAAAGGAGAAATAAATACAGAAAAATACAGTAAATGAAACATAAAACAAGAATGATAAAATAAGTCTAAATATGTCAACTTCTACAGTATTAGGAAGAGACTGAGCTACCGCAGC
ATTACATTATGAAGTCACTGGACAGAGAGAAAATATAATTTTTATTTATATACATTGTCAGCACCATGATCCTCATGGCCTTGTTGGACAATTTTATTTGAATAAATTTGTTCCCAGTGGAATTGTCAAGAAGAACCCAGCTGAAAGTTCATGATTTTGACATTTGAATTTCTTCTCGTATTGTAACTTGCCATTGTAAAACAATA
CACAGGATTATGTGATGGTAAAAGAGATTATATACTAGAGTTTACCCTTATTCTCCCCATTTTTGTTCCATGTTGTTTTTTCTAATGTAATGTAAATAATAATAAAGGTTCTCTTTCCCCTATGAGACTGGCTATTAATTGCTTTCACATAAGTTGATCAGGCTTCCCCATTCAGAAATGAAGAGGGTGACTCTGATCTTGTCATC
ATGTCCAATCTGATAGATATGTCCCAGGAAAATCAAGTATGTCTGAAATGCTTCTGAAATCTTCTGATTTCTCCTGGATTGATAACCACTCATCTCTATGAATAAAGCCACACTTCAAAATGTCTCAGTTCTGGACACTAGTAATCTCAGTGAGTATTTATATAACAATCTCTTTTGTAAAACTCCTTCCACAAGAATGTTACAAG
AAATTATACTTTTGCATCAATAATTTAAAATCACCTAACCACACATGCTTGAAAGGTGTCTTTTGTTTCATATTCTTTGTTTTGCTCCTGAACATGTTAAAATAAAATGAAGTATCAGGAGACACACTTAGATGGCTTTCCCCACCCCCTAGAAGAACTTTGTGCCAATAAATCCTGGGTAAGGTCTTAGGAGTCTCTGAATTTGA
TTCAGTTAATGTGTACAAAATAAAGTAATATGCCAGTAACCTAAGAAAAATACTGGTAATAATAAACAGCCAGCACCTTTTAGCACTAAGCACCACTGTTAATAAACATTTTACATATATTCTATATAATTCCCATAGTAACCCTATGAAATAGAGTCTTCTCCCTACCCCATTATTTTTATAAGGAAACTAAAGCACAGTGGGGT
TTTGGACAATGCTTTCATCTGATGCCCATTGTTCAACTCTCTGATGAGCCTGTTTAAATAAGGAAGCTGCATCTAATTTGAAATGAGAGATAGAATCATGAATAAACCTCAGTCTAGTATATACCCTGTGGCTTGGTGGTTATGCAATGTTCAGAAGAAACCTATGCCAGACGTTTCTAGAGCAACAAGAAGACTGGTTTACGATT
GCTGACAGGAACGAAGAAAAGAGCATACTCTCCAACTTGATAGTGGAAATGTGAATATTTATAGCCTTTTGGGGAAAGCAGTTGGCAATACCTATTTAAAAATAAAATAAATTGCAATCCCACCCATGGCAATATTTTCCACTGGAAAAAAGTATCAATGTATCATAAGGCTAGATGTATTGAATGCTTGTATAAGGTGTTTGTAG
GGAAATGGCTACAATCTGAAATTTTATCAATATCTTCACAATATACTACTTTAATAAAAATTTAAACATTATTTTGTCTTTCTTTTAAAAACATTACATTAATAAATTAATCACATCTGTAAAAAGTGAAAGTCAACTTTAACTCACACTTTACAGAGTCTTCCCTGGTAGCTCAGACAGTAAAGAATCTGCCTGCAATGCAGGAG
TCATAGATATCAATAAATTATGAATTTTGTTGTATTTTTGAGTTTTTAAATTGTTTATTTTCTCATGAATGTAATGCTGAATGTTCACAAAAATAATTTTAATAAAAGGAGTAAAGAAATATATGCAGCGAATAACAACTCTTGCATGGAAACAAGTAAACTTAAGGAAAAGTAATAACAGAGAGTATTTGAATGAGGGGGAAACA
CAGTTCCTAAGATTCCATGCTCCCAAAGCAGGGAACCTGGGTTCAACCCCTGGCCAGGGAACTAGATCCCATATGCTGCAACTAAGCCCCACTGCAGCCAAATAAATAAGTAAATAAATATTTTTTTAAAAAAAGAATATACAGGAAAGAGAAAATCACAATTGGAAAGCAAATCACCTAAATAAGACAGTACACCAATTTAAAAA
AAAAAATGAGAAAAATCTCAAATAAACAAGCTAATCTACCACTTATAAGAATTAGAAAAAGAAGAACAAACAAAACCTAAAGTCAGAAGAAAGGAGGAGTAATAAAGATCCGAGAGAAAATAAAACAGAGAGAAAGGAAAACAATGGAATCAAGAGGCAATTCTTTGAAAGGGTAAACAAGATTGACAAACCTCTGACCAGGCTCG
TAATCAGTAAAGCAGATGTTTTTCTGGAACTCTCGTGCTTTTCCAATGATCCAATGGATATTGGCAATTTGATCTCTGGTTCCTCTGATTCCTTTTTCTTAATAAACATGACTGAATCAATTTTATCTTTTTTTTTTTTTTTTTAAAAAGGTCTTATTTTCATTGGTCTTTTTTTTTATTTTTGATCTCTATTTTATTTCCTATCT
CACAGTATGCAATTTTGTTCACAATGATTACTGATTTATTTTTATTGATTTTTTCTTGGAGTATGGTTGATTTACAGTGTTGTTTTACATTCTGCTATACAATAAAGTGAGTCAGTTACACATATACCTACTCTTTTTTAGATTCTATTGCCATAGAGGTCATTATAAAGTATTGAGTACAGTTTCCTGTGCTATATGGTAGGCTC
TGCTCAACATTGCTTGTTATTAGAGAAATGCAAATCAAAACCACAAGGAGATATCACCTCCCACCAGTCAGAATGGCCATCATAAAAAAAGTCTACAAACAATAAATGCTGGAGAGGGTGTGGAGAAAAGGGAATGCTCTTGCACTGCTGGTGGGAATGTAAATTGATACAGCCACTATGGAAGAAGGTATGGAGATTCCTTAAAA
TAAGAACTGGATTCTTTAGATGATTGGGAGCTTCTTACCCACAGAAAGCACACTCACATCACAACACATGCATCTCCTTTATTCAGAAACAGTGACATTCAATAAAGACAAGTTAATTTTGTTTAAGAGAATAAAAAGCAGGTTAACAGCCATTGCCTTAATTTAGAGTCGAAAGAAGGAATAAGCTTCAGGGAAATGGATTTGGT
TGAATACATAAATAAAAGCAGTCTTTGAAGTAACTACTGTATGACAATAGAGGTGCTCATTCAGTTTACGTTTTTTCTTTCCTCTTCAAACATTAATAAGAATAAAAAGGCAAAAATTATCTTTTTAATAATCAATTGCATTCTTATAGAACGGCAAAAAACAAAAAGTGGAGAAACAGTTGTTTTAAAATTGAAAGACTGCCCTT
TGGCCTGGAGAATTCCATGGAGTGTATAGTCTATGGGGTTGCAAAGTGTTGGACACGACTGAACGACTTTCACATCACTTCACTTCTATAGACTATGAAAAATAAATGGCAGGCTTAATTCAAAAGAGTGGTAGGATTGTTTTCATACTGTAGGGTGGACTGATTCCATTACATTTGGGGAAAACTGAAGAAATCTGAAGTGGCAA
GGGAGTCCCAGCTACGGAGCCCATGCACCGCAACTAGAGTATCCCACTCTCTTCAACTATAGAAAGGCCCGCATAGCAACAAAGACCAAGCACAGCCAAAAATAAATAAATAAAATTTAAAGAAACAGTAACAGTTTCCTCTGCATTTGTCCTTGTGCTCATTTTTTTTTAGGCTTGTAGGATCCAGTTTCCCAACTAGGGATTTA
GCTTCTTCTACTAAACATGAAATAACTTGCATGTCTCTAGAAGGAGTAACATACATTCTTGACATTGTTTTTTAAGTGATTACTCCATCCCCCAACCAAAAATAAATACATAAACTAATAAAGGCATGACATGGTTCTCAATCCATAGGACAGAGTTAAGGCAAAATGGCAGACCCATCCCCTGTAGCAACACCTAAGCTTGCCAA
TTAATTTTTAAACTATGAATATGACTACCTTGTTAAAAGGTATATGTTAATAAAAAACATATAAACTTTAATAAATCTCAGTATTGAAAGATCTCTGGATAATAAAAATCAGAATTTTCTGGATAAAATGTAAAATTCAATTACTTATTAGTGAATGGACTAATGAAAAGCAATGCTATTCCAAAAACCTAATGTTACATTTTTTT
ATAGCACATACAGATGATTTAAAATTTTGTTAAATGACTGTGGACATTCTGAGTGGCTTCCAGAAGGTCCCAGGAGGCAGGAACAGGAGTTAGGGATGTGAATAAACAAAACATGCAGGCTGAACTACTTTGCTCTTTCTCCCGGTCCCCCACAAAGGGCTAGTTGGTGGGCTTTTTGGGAAATGACATCTCTCTGTCCTTGTCTT
TTATCTCAATAGATGCAGAGAAAGCCTTTGACAAAATTCAACACCCATTTATGATAAAAACTCTCCAGAAAGCAGGAATAGAAGGAACATACCTCAACATAATAAAAGCTATATATGACAAACCCACAGCAAACATTATCCTCAATGGTGAAAAATTGAAAGCATTTCCTCTAAAGTCAGGAACAAGACAAGGGTGCCCACTTTCA
GGACCTTTGTTACTAGTCGTTACCAATGTTGATTTGTTAAATTTGACGAAACTTAGTTTGTACCACAGTAATCTTAAGGGACAGAAAATGAGTAAAGTTGAATAAAGTATATACATGAACTTTGTACTATCTATGCATTTTTTCTGTATATCTAAAAATTTCCCCCAAATTGAAAAAAAAAAAAATCCTTTTAGAGAGATATCTGA
AAAGACTTGAAGTTTGACAGAAGAGATTCACAGAATTGAAGTAACTCAAGTTTCATATAAAGACACATTGAGAGAAACAATCACATGACAAATATAGAGAAATAAAGAAAATTCAGAGCAAGGGAAAAAAGAAATAAGAGGTGACAGTGCAGCCAGAGGGGAAAAGTCACGTTCAGTCTTAGTGCTCTGATGTAGCTGCTAGCCTT
AATTCCTTCATCCTGATTCATCAGAATTCGATTCTAGCAGGATATCTACTCTTCCTTGCCTTGCCTTTGGATTTTCAGAAAAGCCCAGGGAACAATTTACAATAAAACATAATTACTTTTAGCCTGGCTGTTTATATGCTTGGGACTATTTGAAGGATGAAGTTTGTGATTTATACCAAGAAAAAAAAATTGGCATGTTTAATAGT
ATATGCTGTCTAGGTTGGTCATAACTTTTCTTCCAAGGAACAAATGTCTCTTAATTTCATGGCTTGAGTCACCATATGCAGTGATTTTGGAGCCCCCCAAAATAAAGTCTGTCATTGTTTCCACTGTTTCCCCATCTATTTGCCATGAAATGAGGGGACTAGATGCCATGATCTTAATTTTCTGAATGTTGAGTTCTAAGCCAACC
CAAATTTGGCCTTGGAGTACAGAATGATGTAGGGCAAAGGCTCATAGAGTTTGGCTAAAAGAACGCACTGGTCATAGCAAACACCCTCTTCCACCAACACAATAAAATACTCTACACATGGACATCATCAGATGGTCAACACCAAAATCAGATTGATTATATTCTTTGCAGCCAAAGATGTAGAAGTTCTATACAGTCAGTAAAAA
AATATTTATTTTTTCTTATTAGAGTGGTAAAAGTGGAAGGACTATGCCAAACATTCTTGATGACATAATTGCTTCAGTTGTTGAAAACAAAATTCCACCAAATAAAGCCTCTAAGATAAATGTAAAATCAGAGTTCAAAGAAGAACCCAAAGAAAGCAGAAAATCTGCCATGGATGAAAACAGTAAATTGTACAGTGATATACCAC
CAAGAATACCAACTATCATCTCTACTCTATCTTCTGTCTGAGTTGAAAGTTCTTGGTAGATTTAACAAAATGCTTTTAAATTATGTGGGTATTTAGAGATAATAAAAGAGCTCTAAATCTTTTACTTCTGATAACTTGAACATTTCTTACTCTTTATATCTGTCTTAGCTACAACTTCAGGGCTTCTCAGGTGGCACTAGTGGTAA
GTGATCCCTGTGTAAATCTTTAAGATGTGTGAATATCTAGGAAAAGGTAAGCAGGTCAGATTTAAATGGCCAAATATTCTTCAAAAATGTTAAGAATATGAATAAAAGAACTCATGAATTATCAAAAAACAGAAATGAGTGGGAAATATGTGTGTGCAGAATTCATTCCTTTCATCTCTCTATTCTTATGTTAATTCGTGAGTCAT
ACCACAATGAGAAGCCTGTGCGCCACAGCTAGAGAGCAGCCCCCTGTTCACCACAGCTAGAGAAAGCCCGCACGCAGCAACAGGGACCCCTAAAGAAACAAATAAAAACAACCAAAAATAAATAAAAATTTTAAACAAAAAGTAAAAAAAGAAATGAGTTAGGAGAATAGACGGTCCATGTGTAAACTCGCACTCAGGCCATAAAT
TAATTATTCACTATTATTATTAATAGTAAACAAGTAAAAAAGGAAGGAAATTCTGACAGGCTACAGCACGGATGAAGCTTGAGGACATAGTGCTGAGTGAAATAAAGCAGTCACAAAAGGACAATGCCGTGTGATCGTTCTTGCGTGAGTGCTTAGGGCAGTCAGATCCATGGAACGACAAATGCTGTGTCATCGTTCTTGCGTGA
AATCTGTTGCATTTCTATACACTAATGACAAAAGACCAGAAAGAGAAATTAAGGAAACAATCTCATTTATCAATACATCAGAAACAATAAAATACCTAGGAATAAACCTGCCTAAAGAGACAAAAGATCTGTACTCCAAAAACTATAAGACAATGATGAGACAGTCAATTCCTAGGCAGAATGATAAGAAGTCTGGGACACTGGGG
TTCAGGGGACAGTCTGAAAAAGTTGCTGTGCAGAATGAGAGAACCAACTGGAAAACAGAATGACCCAGGCAGTACTGAGGATCTGGCTGAAGTAGAAGCTAATAAATGAAACATAAACTTTCCTATTCCATTTGAGAGGTTTGGGGTGGGGAAGGCTTCTTTTCTCCTGCTTCTGCTGCTAAGTCGCTTCAGTCATGTCCGACTCT
GCAGTTCAATGGTCAAGAATCCATCCTTCCAATTCAGGGAGTGAGGGTTCGATCCCTGGTCAGGGAATTAAGATCTCACATTCTGCATGGTGAGGCCAAAAATAAACAAACAAGGACAGCTGAGTGGTTTACAAGATCCAATCATTTATGTGGCGCCTACCATGTGCCAAGAAGTGTTTGGCCCCATGGGTAAGGGTGAAAAACAT
GGAGGTCGAGTGGTTAAGACTCCCATCTTCCAATGCAAGGGGTGTGGGTTCGATTCCTGGTCGGGGAACTAAGATCCAATGTGCCACACAGCCAAAAATAAATAAAGATCATCATAGATCACTCATATTAGAGAAAAAGGGTCTGCCCTAACAGCTTTTGTCCCAGTTGGGTCCATCCCTTTGACATTCTCTTAGGAGGCAGGGTG
ATCTCCACCTATACACCTCCTATGCTCTCAATGTCAACAGGTCTCAAACCTGACCATGACCTCCTTTACTCTCTGTAAAATAAGGAAAATCAAAGGACTCAATAAAGAGATTACAAGGCTTGAATGGGATCAGGCACGCAGCACTGTGCCTGAAACATAATCAGAGATGAATAAACATTAGTATTATACATTATCTTTATTATTAT
TTCAGGGCAGAAAACCTTGACTATATAACTCCTTGCCTTGGATCAAGAACAGAACACTATGGAGAAGGTAACATACCCTCTTTTTGCCCATGATATCTAAAATAAACAGACATTAACATTAAGAGCTCTGGTGGCATTGTGCTGTTCAATCCCTAAGTCATGTCCCACTCTTTGCAACCCCATTTTCTGCAGTATGCCAGGCTTAA
TTCTCTCCTAGAGCCTACAGAAAGGAAGGATATTAGCCAACACCTTGATTTTATCCTAGTGAGACTGCTCTTGGATTTCTAACATCCAGAACTGTCAAATAATAAATTTGTGTGTATTAAACCCCAAATTTGTAATAATTTGCTACCCCAGCAGTAGGAAACTAATATGAAAGCTATGATCCATTTGAGTTAACTTTTGTGTGATG
TGTACAGCACTCCACCCAACAACAGCAGAAAACTCAAATACACACTATTCTCAATTTCTCATTAGACACATACCAAGACAGACTACATCCTGAGTCATAAAATAAACCTTGACAAATTTAAAAGAACTGAAATCATAGTGTGGTCTCTGATTACAATAGAGTCAAACTAGAAATTAAATACAAAAAAAAAAAACAAGTAAATCTGC
TGAGTGACTGAACTGAACTGAACTGAATCTACCATCTAAGGGAATTAGGAAAAAATAACAAACAAAGTCAGCAGAAGGAAGGATATAAGATCAGATAGGAAATAAAATAGAGATCAAAAATAAAAAAAAAGACCAATGAAAATAAGACCTTTTTAAAAAAAAAAAAAAAAAGATAAAATTGATTCAGTCATGTTTATTAAGAAAAA
AGTCTACAGGATGAGGGCATTTTTCCCAAGGAAGTGACATCTGACCTGAAGGGTGGTTGGAGTCACTCAGGTCAAGAGAGCGGCAGCAAGAGGCCAGGGGAATAAAAAGATCTGTAGGAGGCCCTGAGCAGGGAGGGGCTGGGGCTCTGAGGTGCAGAGAGAAGGAGTCTGGCTGCAGCTCAAGTTGCAAGGGGGTGGCTGTCCAG
GAAGACTCTACACATAAACATCACCAGGTGGTCAGTACCAAAATCAGATGGATTATATTCTTTGACTCCAAAGATGGAGAAGTTCTATACAGTCAGTAAAAATAAAAAGACCAAGCTCTGACTGTGGCTCAGATCATGAACTCCTTATTACCAAATTCAGACTTAAATTGAAGAAAGTAAGGACCACTAGAACATTCAGAAAGAAA
AAACACACGATATAAAAGGACTTGTAAAATTTCCGCAGGAATTGGAGTCACAGTTTAGGTAAACATCTGCCAAAAGATGGTCCACTGTCAAAAGAAGATAAATAAAACCGTGTGTCCGCCCCTCCACACACATTGCATACTTCCTCCTCCAAAAAAAAGAGACTTTTGCTGACCAGATGGGAAGGCACCAGAAAGGGAAGGAGCAA
GACCAGAAACTATAAAACTCCTAGAGGAGAACATAGGCAAAACACTCTCTGACATACATCACAGCAGGATCCTCTATGACCCACCTCCAAGAATACTGGAAATAAAAGCAAAAATAAACAAATGGGACCTAATTAACCTTAAAAGCTTCTGCACAACAAAGGAAACTATTAGCAAGGTGAAAAGGCAGCCTTCAGAATGGGAGGAA
CCTGCCCTCCCAACTTCAGGCCCAGCACCAGAAGCATACTCTACAGTCACACTCAAGCTGTTTAACCAGCTCCCACAATTGCAAAATGTCAAGTCATTATAATAAACTCATTCTATGACATTCTTAGTAGCGTCTCTGATTAAACACTGGCTGATACAGATATTAATAAAAAAACTAAATCCACCTGTAATCCCACACCCAGGGAG
GGTACAGTGAGAACATGACCATCTATAAAACCAGAAAAAGAGCCCTGGCAGACCAGCTGGCACTTTGACCTTGGACTTCCCAACCTCTAGAACTCTGAGAAATAAATGTTTGCTGCTAAGTTCCCCAGTCTATAGCTTTCCGTAATAGGAACCCAAACTCGCTAAGATAGGAACTTGGTGGCTACTCTCATTCTCGACACAACCTC
AATTTGTTAGGCAAGGGGGGGTCAGATATTCTGCACTTTAGAAGTCAGATATTCTGCATTTTAAATGTCACCACCATCAAAATGAATAATGGCTGAAAAAAATAAAATGTCTTGGCAATCAAGGCCACTGAAATTTTTAAAAAGAGAAATTTCAATGAACTGAGAGTTCGTTCAAGCCAGAATGTAAAGAGTTAAATTTGATAGAG
ACAGATAAATAGCCTGGAGACAAGAATTGAGAAGATGCAAGAAAGGTTTAACAAGGACCAAGAAGAAATTAAAAAAGAGTCAATATATAATGAATAATGCAATAAATGAGATCAAAAACACTCTGGAGGGAACCAACAGTAGAATAATGGAGGCAGAAGATAGGATAAATGAGGTAGAACATAGAATGGCAGAAATAAATGAAACA
TAGTTTTTGCCAAGATCAAAAATGTAGGACCATATAGATTACCAACAGAATTCAAATCAAATTTTGAGAATCAATATCCTAACCATTTACTCCATGGGGAAATAAAAAATGGAACCCTTCTGGACAAGCACAAGGATTGTGAGATTGTATAAGTTTCAGGTTCTGCCATAAACTCTGGAAAGGAAGGAATCATGGTGATCTACTAT
GATGCTCAACATCACTCATTATCAGAGAAATGCAAATCAAAACCACAATGAGGTACCATTTCACACCAGTCAGAATGGCTGCGATCCAAAGTCTACAAGCAATAAATGCTGGAGAGGGTGTGGAGAAAAGGGAACCCTCTTACACTGTTGGTGGGAATGCAGACTAGTACAGCCACTATGGAGAACAGCGTGGAGATTCCTTAAAA
CGTTGAGGTTAAGAAAAATTGACATTCGGTCTGTGAACTTCATGTCAAGCTCCAGAAAAACTCTGGGCAGCACATGTTTAGCGATTAAGTGGATGCAGACAATAAAGACGTTGCCAAATTGTAAAACAAGACTTGGAAATTACAGAAAATGTTGCTAGTTATTGATTACGGTGACCATTCAGTTCCTATTGAGCCACCCAAAAGAA
TCTTTCACGGGTTGTTTTGGCAATACTAAGGCAGAAAATTACCCTGACTCATTTACCCTCTTTTGTTTGTCACTGAATTAAGCAGTTATTTGATGGAGTAAATAAAACCCTGGCTGTTTTGTCATTCACCATACTTAATCATACCAGATGTGAGGGTAGGAATTTGGAAAGGAAAACTTTGTGATCAGCCAACTGTTTTGTCTCTT
AATTTAAAGCAACTGTAGTTAAAATGTGATTTTTTTTTTATATTCCTAATTTTTCCAGTGATTGGAAAAGGAAATACTTGTTTTTTTTTTTTTTTTGAAAAATAAATTTTTTGAAATGTTTTATAATTGTTTTGTGATATATTTCAGTTCAGTTCAGTTCAGTCGCTCAGTCATGTCCAACTCTTTGTGGCCACATGAACCCCAGC
GCCATGCATACAAGATGATTTAGAATGCATGTTTCCTGTCAATTAAACAATGAGTTTGGAGTAAAATAATGAGTTCAATTCGCATCCTGTGAAACTTTGAAATAAAATTTCTCCCATAAGGCACCACTGGCAGGGAATCATAAAGAAGGCAGCATTTCAAAAAGCTATATATGGAATGGCATTTACCTTATGGCTGGAGGGAAAGG
GGTGGGGTGCCATTGCCTTCTCCTTATAATGTATACGTTAATTATATCTCGATAAAACTAGGGGGAAAAAAGAATCTCAACTAATAAATACAAAACGAATAATAAAATTAGAAATCACTATTTTACATGCTGTATAGCGCAAGGACTCTACTCAATACTCTATAATTATACGGGAAAAGAACCTTAAAAAATGAGTGGGTGTATAT
TTAAAATATAATTCAAATAACATAGCTCACAATTGCTGAATAGTATTCTGATTAGTGATTTGGTTGTGTTTTTAACTCTTTGACAACTATTCCAGTTTCAAATAAAATGTTTGAATTGTAGGCTATTTTAAAATAGTAGCATATTATATACTGAATATAGCCTAAAATACCAAACAGTCCTTTTTAATGCCTATAGAAACAAACAA
GATCATACACCATGACCAAGTGGGCTTTATCCCAGGCATGCAAGGATTCTTCAATATCCGCAAATCAATCAATGTAATACACCACATTAACAAATTGAAAAATAAAAACCATATGATTATCTCAATAGATGCAGAGAAAGCCTTTGACAAAATTCAACATCCATTTATGATAAGAACTCTCCAGAAAGCAGGAATAGAAGGAACAT
GCAGCCCCTATACCAACAGACTATATAACAGGGGGAAACTAGTAATAGAATGATTTACTGACCAAATGAGACCACAATGATTTCCTGCATTCAGTTATTCAATAAATATTTATTACTGTCCCACTATTTATCAGCCACCTGCCAGGCAGTAAAGTAGGGAACAAAACAACAAAACAGACCAAATCCCTACCTTCACAGAGCTTTGT
TATTTTTATAATAGAAAGATTGAGAGCCTTTCACTTTTTACCAATACTTATCTATATATAACCATACTATGAAAAATAAATAATATGAATTGATAATAATAATAAAATAAGGAAACCACCTTAATTGTTCTGACTCTTTAGACTGTTAATTTTTTTTTTAAAGGCTTCCCTGATAGTTCAGTTGGTAAAGAATCCACTGCAATATA
GGCCTAACCACTGAAAATGTTAGTGCATAGGAACACAAAAATAAATTTGAAGGGATAATAAGGTTTAAAATTAAGAAATATGTGCAAATATTTTATTTTGAATAAACAAACTTTTAGGTGGGGGGATCATTTAAATTAGCTTATTGCAAAGAATATCATTTAAATTAAGATTTTCAAATATGGGGGGAGGGATCACTTAGAAGTTT
GACCATGACCCATCCTCCATCCACCCCGTTGGGCCTGACCCCAATCATATTTCCCATGGAGGGAAAGACCACCAGAGGGGTTTATGATTTGTTACCTATAAATAAAATCATTGACTTTTAAACATCAAAGCTACCTTTAAGGCCATTTGTTCATCTTTTGTCCTGTGAAGAAAGTAGCAATCAGACAAGATAGGTGAATTGTCCTT
AACATAGCAATAGAAAACAAATTCATGGCTACCAAAGGGGAAGGCCGGGGACGGATAAATTAGGAGTACAGAATTAATAGCTATACCTTATCACATATAAAATAAACAAGATTAGTGTACAGAAGGGGCACTATATCCAACAGTTTGTGATAACCTTCAATGGAAAAGTATAAAAAACATATGCCCGTATATTGTGTATGTATATA
GTTACATGTATGTAATATTTCTTACTCTTACCGTTTTCATATGCATTTGTGTTATCTGAAGGAGTAACTATAAATGAGTTAGTTCCCCAAAGAGGAAGGTAATAAACAGTTTAGTTGTGTTATTTACTTTTTTCCTAGTTCCTTTCATTTTTAATTACTTGGAATGTAACTAGAAAGAAGTCAGGATTTCCTGGTGGTCCAGTGGC
AAAGTCTTAATTAAAAAAAAAAAAAGAATGTAAAAGATCTCATTAATAGTTTGTTATATCGATTATTGCTAAATGGTAATATTTTGGATACAATGGGTTAAATAAAATAGATTATCAAAAATAATTTCATCTATTTCTTTCAATTCTTTAAAATAGCTACCAGAAAATTTAAAACCATGTATGTGGCTTGCATTGTATTTCTATTG
TACATCATAAGAAAGTGAAAAAGCATTCTGACTGGGAGAAAATGCTCACAAATCATTTGCTTGACAAAGGACTTTATCCAGAATATAGAACTTATAACTCAATAAAGAACAGCTCAGTTTTTAAATGGACTTGAATAGGTCCTTCACAAAGGATGATACATGAGTACTAATAAACACATTTAAAAAACACTCCACATCACTAGTGA
CACAGAGAATAAGTAGATACTATCCAAGAATTATATTTGGTGATGTAGAAGACCACAGAAAACTGGATCCAACTCCATGGCATATCTCTGCGTTACTAAAAATAAAGAACCCTGAAAAAGAGAGTTGATGGTGTGCACATCCCCCAAAGGAGTCTGGTGCCTGTATCAAAGATGCCAAGCTATACTTTAACTTGTCCTTGAAATAA
TGAGTATACACTATAAGCACTTAGTGATTCATTAAGAAGCAATTCCCCAGTTACCTTCAAACGATAAAAGCATCCAAACTCCAAGTAAGGTCAATTCTCCAATAAATCATATCTTTGTGGTTTAAATCATTGAATTTTTGCTTTTACTTCACAGAAAATAAAGGAAAAAAGATTGTGCCTTACAGCTAGTAGGGAAAACAAGTAGC
CTGTTATTACCTGCAGGTCATTTGGGCTTGTGAAGCATCTGAAACTTCCATCTTTCCCTAGTTGTTTAAAAGACAAACAATCAGAACAGTTCAAACTGGAAATAAATGAGTTATTCGAACCATTCCCTGAGGAGCCAGAAGCTCCTACTATGAAGAAGGTCCTATCTTAACTGTGTTATATATATATTTTTTTTAAGAATTTCTTA
AAATCACAATAAAATTCAGACATTAATGATATAATCTCTAATCCTTCTTCACTCAAAATTTCAAGAATTTTTTTTAAAAAGGAAATGTTTTAATGAGCATAATAAATTTGGACTTTTTCTAAACTAATACCTTAATGTTTGCACAATGAGCAAGTATTATTTTTGTCATCTAATTAAACAATAATAGTTTGCATGCAGTGTTTTGG
AAAGCATTTGTACCCTAGCCTTGTAGAAGGCTATGAATCCCACATCCTTGTTATCCCACAATTAACATTTATTCCATTTTATCAATTAAATGTCAATGAAAATAAAATGAAGTACTTGACTTTAATAAGTGTTTGGGATACAAAGAAGAAAATACAAATCCTTTTGCTTGATAAGCTAGAATCTACTGGGAAGAAAGACAAATAGG
TAGTGCTGTAGGTCAAATAGAGTTCAAAAAGAAACAAACTCATAGAAAAAGGCATCAGGTTTGTGGTTAGCAGAGGTGGGGGATGGGGAAAAGAGAATTGAATAAATGCCGTCAAGAGAGAAGGCAATGGCACCCCACTCTAATACTCTTGCCTGGAGAACCCCAGGGACAGAGGAGCCTGGTAGGCTGCAGTCCATGGGGTTGCA
ATATAAGTTCCTTGGTCCTTCAGCATAGAAACTGTATCTTAAGTATGTGTTAAGTATAACTGGGACATTTTTTGTGGAAGGAAGGAAGGAGTGAAGGATAAATAAAAATTGTTCCTTTTAACAAAAATCCATGAGATGCATCTGGTCAAACTACATTTGTTGGGAGAGGCAGATGTTTTTGTCAGCACAGTCTGGAAAATCGATAG
GAAGAGAAAGTGACAACATACAGGGAATCATCCCTTCCTTTCAAAGAACATATCACATCCATTAAAGCTATAGCTACTCTGTGCACACAGCAAGGGATCTAATAAATACATGCTAAATACATACAATAAAGATCACAGGAAGGAGAAACCCCAAAAGAATTCATTTTTAAACCTATAAGGTTCTACATTAAGGATAATATGTAGAG
CAGGCCCAGGCCTCAAATCTCTGCAGTGGGAGCACCTTAATTGTTGACTAATAAGAATCAGTTTAATTTATCTTTCAGTGAGCTATTAAGTCTATATGAAAATAAATAACCAGATTCTGCTAAGTATACTAATATACATAGAAAATCACAGATGTACAGTGGATCTCAGCAAAAACTATCTGCAGTAACATGTGAGATTGAGTCCT
GAAGATTAATAATTTCCCCAAGACAGATCACGCTAGATGAAAACAATACGATTAACAGCATAGGTCCTAAGTCTAAATCAGAGGAAAACAGACAGCAAAAAATAAAGATAATAAAGAGTTTTCCTAAGAATTCCCTGGCAGATCAGTGGTTAGGACTCCGTGGTTTCACTGCCATAGGCCCAGGTTCAATACCTTGGTCAGAGAAT
TTTGAACTGTTTTTCTTGGCACTAAACATATATTACTCCTAAAAACATTAATATACTTATTCTCATAGAAACAATGTGGAAGGTTATTTTTGAAGGTTTTAATAAACTTTTTTTTGAAGTGTTAACATACATACAACTTCCCTGATAGCTCAGTTGGTAAAGAATCCGCCTGCAATGCAGAAATCATTGCAGGTTCAATTCCTGGG
GAAGAATGAGAGAAATGGATAATTGGGTCAAAAACTACAGCCAGGCTAGTCTCATGCTACGGAGATGTGTAATCCATGATTAATTTATATTTTAAAATGAAATAAAAGCCCCTAGAATATTTAAACTGAGAAATATGTTTAAACTAAGAAATGACATGACTGACTTGAGATTTACTTGGACTGCTATGTGGTGAATTGATGATGGA
GCATTGTAGGTGTTTTTTTTGTCTATTTGACTGTGCAAGATAGATCTTGAGCTGTGAGTAATACCATCGGAGAGGTGAAATAACTTAAGGTCATCCAGCTAATAAATGTTAGGGCAGAGAACTGAACTATCTGAGTGGTAGAAAAGGCCAGAGAGGAAGGGTGGGTTGGTGGTGGGTGGTGGGGTGTGGATGACAAGCTTTGAACA
TTATATATTTTTTCTCCCTTGGAAATAAGATCCTTAAATGAAATTCATAGTGGCAATGCTCCATGAAGACTAGACCATAAATGCTTTGCTAAGCAAAAGAAATAAAAAAGTTGAACTACTCAGAGAAATATTAATTCAATTTTGTGGCTGAGATGTTATGGATTCTCTCAAGGACTATAATTTACTGATCTTTTAATATATGGATG
AATTTCTCAAGAGGCAGATCAGGTGGTCTGGTATTCCCATCTCTTTCAGAATTTTCCACAGTTTATTGTGATCCACACAGTCAAAGGCTTTGGCATAGTCAATAAAGCAGAAATAGATGTTTTTCTGGAACTCTCTTGCTTTTTCCATGATCCACAGGATGTTGACAATTTGATCTGTGGTTCCTCTGCCTTTTCTAAAACCAGCT
AGCCTGGAAGGCTACAGTACATGGGGTCACAGTCAAACACGACTGAGCAACTAACACACAAAGCTGTAGTTAGAGGAGAATTCATGCACTATGTGCCTGTAATAAAACAAAAAAAAAAAAGAAAAAAGAACAGTCACAAAATTAGTGACCTCAGCTTTCACCTTAAGAAATTGGAAAATAAAGAGCAAATGAAGTTCAAAGTAAGC
GAGACACTCTACTCAAGAGGAAGTAGCTGACGTGTGAGCCTAACTTAGCACCGAGACCGGATGCAGATGAAGCAGTGCCTACGGATGAGCAAAAGCAGACAATAAAATTAAGGGCTCAGTGAGTCAGGCTTTCAAAGGTAAAACCCCAGGGTATTTGGAAGAAACATTTCTACAGCAGCCTCAATATAAACAGCTCACAAACAAGA
ATTGTGGAATATTACTTTCCAAGAAGCCTAAACTGTGTTTTAAGGGATACTCTTCAAACTTACAGTTTGACTTCTTATTTCTCTCTGACACATAAATGTAAATAAATATATAATTATATATATATATATATATATATATATATATATATATATATATATGTTCACGGAAAATTATTACACTAAATGTGTTTTACCCAATACAGTGA
TGACAAAGTAACTACAAAAATGAAATTATAGAAATTACTTATAAATATTGATGCAAAAGTACTAAACAGATTATTCATACACTGAATCAAATGCAACGTTAATAAACCAATGCACCTTAAACAAATTATATTTTTTCCAGAAATGCAAGCTTAGTGCAACACGAGGAAATCCACTTGTATAACAATACACTTAAGGAAAAAATCAT
GAGTTTGGGGGAGAGAGGATGCATGTATATGTAGGGCTAGTCTGTTTGCCGTTCGCTTGAAAGTGTCATAACATTGTTAATCAGCTATACCCCAATATAAAATAAAAATTTAAAATTTAAAATTTAAAAATAAATGTGTGGAGCAGAGAGATCAACAACAACAAATCAGAATATTGCTTGGTAATGGTGTAGAACAGATCTTTAAT
GGTTAAACAGGTGGACATTGCTCAGTTTTCTCTGAGGGTGCAGTTACCTGTAATTCCAATATATAGTTTTGTGATTATTGGTCTTCTCCAAGTAGCCATCAATAAAATAAGAACCTTTTAATTAAAAAGCAATCTCATATGTTCCTACATGTATCTATGTATCTATGCCAAAATTCAAATACCTAATAAAATATTTGACATGAGGA
GATTTCTCAGGAGGAAGGTAAGGTGGTCTGGTATTCCCATCTCTTTCAGAATTCTCCAGAGTTTGTTGTGATCCACACAGTCAAAGGCTTTGGTGTAGTCAATAAAGCATAAATATGTTCTGGAACTCTCTTGCTTTTTCGATGATCCAACGGATGTTGGCAGGTTGATCTCTGGTTCCTCTGCCTTTTCTAAACCCAGCTTGAAC
CTCAAAAATGTGTAAAACTGCATCGCAGACTCCTGATCAATGGAGCAGTTCTCAGAGCTTCTGAGAATCTGTTTCCCAGATTATAATCCTGTTTCATTAGAATAAAATTCTATTTTCTTTCTTCTTAAGAAAAATATGTATAATATAAGATAAATGGGCTTTGCCCATGGCTCAGCAGTAAAGAATCTGCCTGTGCTGCAGGAAAT
GGAACCTGGATCTCCTGCATTGCAGGTAGATTCTTTGCAATCTGAGCCACCAGGGAAGTCCCATTTGCTTCAGTATTTTTGCCTGTGAAATGGGTATATAAATAAATATGTCTAGGACTCACTAGAAGATGAAAACTCTTTGAAAATGTTGATTGTAGATCCAGACAGTTGAATGGCTGGCCTCTCTCTTCAAACCAGTTAACTAT
CTCAGTTGATCCAGAAAAAGCTTTTGACAAAATTCAACACCAGTTTATGATAAAAAAAAACTCTCTAGAATGTGGGCATATAGGGAGCACACTTCAACATAATAAAGGCCATATATGACAAACCTGTGGACTTAGCTGGTGACTCAGATGGTAAAGAATCTACCTGCAATGCAGGAAGCCCAGGTTAGATCTCTGGGTTGGGAAGA
GGGTACCACCTGAGGCCATTCTGATGATGGAGGCCAGGGTAACTTACATTTTTATGTAAGTTACTTAATATGTTGTTAAATTTATTTTATTTTTTAATGAAATAAAATACTCATGAAATCCCATTTATCTGCACCAGGGAACGAAAGTGTTGCATTCATAATTGAAATCAACGAGTTGCCTACCTAACTGGGTTAGGGCCCTGGCT
CGTTATGAAACGCTGACGGGTGAGTTAAATCCTTGGGAATCCTTGAGACCCAAAGAAGGGACCTGAAACAACAAAAGAGATGAAAACTCAGGGTGACAGCAATAAAACAGGACGTGAGTGAGGAAAACCTATTGCAGGTGAGCATACGAGATTTCACCTGTTGAAAAAGAAATGCGAAGGAGACTGGCATAAAGAAAGGATTCTCT
CAAAGAGTCGGACACGACTGAGCGACTGAACTGAACTGAACTGAACTGAACCAACAGAGTATCTTGTCATGCTTTCCAATTTTTGCCAGTTTGTTGGGGGAATAAATAGTATCTCTGTAGTTTTAATTTGCAGCTCTTTTACAAGTAAAGTGGAACATCTTTTCACATGTTTACAAACTCATAAGCTCTTTGAATTGTCTATGTGT
AGGAGGCTGCTTGAGGAAGGCACCATGTCAGAGACGGGGAGATGGCTCCTGGAGGGTTGAAGGTAAAATGGAAGAAGGAGGGAAGCAAGGGTCTTAGAAAAATAAAATTATAGAATCAAATGAGATTGCAAATCCCTCCCATCTCACAAATATGTCCTCTCTGAGAAACACTGTTTTTCACTATTCCAGCAGAAGAAAACACTCTT
GGCACAGCTAACTAAATAAAGTCTGTATTATGTCAATAGTTCCTGTACTATTTTAGCTTATTAAAATGAAATTGTTTCTATGTTCAAGAAAAACATTATGAATAAAATTTAAGAATATAAAGCCCTCCTAATATATTTCTTTGAGAAGGACTCATATCAGTGCTATGGTACATATGTGAGTAGCCAACTACCCCAATCCACTCAGA
CCCTCTTACCTACCCTGGCTCATATCCATATGCTCTAGGATCACTTCCTGTCAGTTTGGTTTCCCAGGAAACAAACTTTTTTCTGAGACCTTTTATTTTAAATAAAAGAGGCTTACTGGGGAGTACTTCTGGGGAATTCCCCAATAGTCCAGTGGTTCGTACTTGGCACTCTCAGTCCTGGGGCCCGAGTTTAAACCCTGGCTGAG
ATATGCTATGTAGGTTGGACATAACTTTCTTTCCAAGGAGTAAGCGTCTTTTAATTTCATGGCTGTAGTCACCATCTGCAGTGATGTTGGAGCCCAGAAAAATAAAGTCTGACACTGATTCCACTGTTTCCCCATCTATTTCCCATGAAGTGATGGGACCAGATGCCATGATCTTCGTTTTCTGAATGTTGAGCTTTAAGCAAACT
AATATACAACGGAGAAAAGGCAGTCTTCAATAAGTGGTGCAGGGAAAACTGAATAGCTGTAAAAGATGCAATTAGCACATTCTCTAACACCATTTACAAAAATAAACTCAAAATAGATGAAAGACCTACATGTAGGACCAGATACTCTTAGAGGAAAATGTGGGTACAGCACTCTAACATAAATTGCAGCAATATCTTTTGGCTCT
GGAACTGAATGGAGCACCTTGTGGAGTGATGGTAACAAACCAACTACAAGCCGCCTGGGGTTTACGAGGACCAGCTGTTCACACGAAAGGAGAGGAATCAAATAAAATACTGAAAAGGGAAGGAGGGAAATAGGGGGAACATGCCACGGTAAGGCCGAGGCCATGTCACGAGAGGACGAGATCCCTGGGTTTGTGTCTGTGGACCT
GATAGTTGGGTTTTTTCTGTTTAAAATAGTATCATTATCCATTTTAAAGCTTAACAGGAGCCCAACATTTAATTAAGGTTATTGTGGTAGTTAAGACATGAATAAAGGATTCATTTTAATGAGGAATAAATAGCTGAAGATTCCTATTTTGCAGAACGATCACGGGATGTTATCTTTTAGTGCCAACATGATCTACTTTTGTCATT
GTAACATTAGATATTAAGTCATTGTTATAAGGGGTTGAATTTAAATCTTGTAAGTCAAAATTGAAAGGGTGTTATTAAGTGTGCCTTTATTTTGCATGAAAATAAAAAGAATTATACGTAAAGCATTCCTGTAATCTGGCTCATTGAATATTTTATACTAAGAAAACAAGTTTTTTTGGCGTAAATATTTGTGTAAATACTGAGTT
GGTGAAATCTGATGCTGCAAAGAGCAGTATTGCGTAGGAACTTGGAATGTTAGGTCCATGAATCCAGGTAAATGGACGTGGTCAAACAGGAGATGGTAAGAATAAACATCAACATCTTAGGAATTATTGAACTAAAATGGACTGGAATGGGTGAATTTAATTCAGATGACCATGATATCTACGATTGTGGGCAAGAATCCCATAAA
ATTCTGAAAAGAAAAGAAAACAGAATCAAATGAAATAACGGAACGAAATGATAGAACAGTTGGAATCTAAAATCAATAGAACAAAAGAGAGAGACAGAGAAATAAAGGAGAAAGGCTAAGGTTTATCTACTTCTCTATAGAAGTTCCAGAGATACAGACCAAAGGGGAAAGAGTACTGAAGAAACAGCACAGGAGAATTTCTCAGA
GATGGTGATGGACAGGGAAGCCTGGCATGCTGCAGCCCATGAGGTAGCAGAGTCGGACATGACTGAGTGACTGAACAACAACAGTATTAAATTTGACAAGAATAAAAGGAAACAGACACTCCAATATACTGTTAGAAAGGACATAAATTCAAGACAGTTTGACTACCTCTCTCAAACTTTTGAACATATCTACTAAGCGAACTTGA
CAAGTACAGACTCATTTTGAATTAAATAAATTAACTATGATTAACATATGTGAAATGCCTTTATATATCTTATGAAGTATTTTTTGCTGCTTTGAATCACAATAAAGTGTGATGGCTAACATAGCTAGTGCTTGTCATATATCTGGCATCATGCTAAATCTTTTCACATGTATTATTTAATATTTATTTGAACCTTAAAATGACAC
CTTGAATTGCACCTAAGGAGAGCTTGTTGTTCAACATCCTGACTTCCCAGCTGGCTGGTATGCTCATCCCACAATAGAAGTGCCATAAATACTTGCCAATAATAAAGAGAAAGTTGAAATTGTCCCAGTAAGAGATAAATGCCTCAACAGCGGGAGCAAAGAAAATGGAGAGATAGGAGTGCTCTTATCTTGTAGACAAGAGATAA
AAATACAGCTCCACCCACCAGAAAACCGACACAAGCTTCCCTAACCGAGAAACCTTGACAAGCCACCTGTACAAACCCACACACAGTGAGGAAATTCCACAATAAACAGAACTCCACAAACTGCCAGAATATAGAAAGGACACCCCAAAACTCAGCAATTTAAACAAGATGAAGAGACAGAGGAATACCCAGCAGATAAAAGAACA
TGGCACTATAAGAATACTACCTAGAGCCAGTGAGCTTTTCAGGGTCTTAACTAACTAACTGATATAAAAAGATGTATTATATACTAAAAGAGCACTGAACAATAAAAAATAATTAATTTCAATAATTGTAACATTATATAAACCATTAATTATTAGTATTCATAAATGTGTTACCACAGTTGCCAAAAAGTTTGTTAGATTTTATT
CCTTATATTTTTGTCCTAGAAAAATGCCATGTCTTGATTCATTGTTATTTATAATTCCAAAATGAGTTAAATGTCATGACTGAAAAAAAGATGATTTTAGAATAAAATTTATGTCAGTAGACACAAGCAGTCCATGTCTAAGGTTGGGGCAACCTTTCAAAATATGCAAGCAATCTCCTTGCATATTTAGAAATTTAGAAATCTCC
ACATGAAAACACGATAACCTAAAACCTATGGAATTCAGTAAAAGCAGTGATAAAGGGAAGGTTCATATCAATACAAACTTACCACCAGAAACAAGAGAAAAATAAAATAAATAACCTAACTTTACACTTAAGCAACTAGAAAAAAGAACCTGAGGGTTAGAAGGAAAGAAATCATAAAAGTTAGATCAGAAATAATTGAAAAATAA
GGATGAAAAGACATTTCTCCTCTCCTCCTCTTCAATGTACTTCATGAAATGACTTCACTGAACTTCTTCCAATATAAGAAGGGCCATTACACTCTGCAAAAATAAACTGAAGTGAAGAATACAAAACACTCTTGGGAGAGTAACAACTCAAAATCACACATTTTTCATGAATTAATATTAAAAGCTATAATTTATAGCTTGAGTGA
AGATAATCTGGGCTAGCAATTTTGAATCAATATTTTATATCAAATATTTTGCTAAACAATTTTTGCATGTTATATCATACAATGTGAAGGGTTAAATAAAAATAAATATGTCTCTATCTTCTACCAATGGAGGAAAACTTGGTTTGGTGCATTCACTCATGGGGAAGGGACCCGTATTGTATATTCATCTCAAAGTAGAAAATGAA
CGCCCACGCTCCACAATGAGAGAAGCCAGTGCAGCAAGAAGCCCGCACACCGCAACTAGAGAAAGTCCGCATGTGGCAATGAAGACCCAGCGCAGCAACAAATAAATAAGTGTATCTATTTTTTAAAGTGCAACACCTCCTCTTCTGACTTGGATGGACTCAGTCACCAGTGCTCCTCACCTTCCCTCACCGTCTCTGCCTGTCTC
TTCTCAGTGACACCTATTCTGATAATTCTGTTTATTATTGCTGTCCTGCATTCTGATTCTCTCATCCTCATTCTTTTTTACCCTCCATGACTTTTTTTCCAATAAACTATTTAATTGATTATTTTGTTTGTTTTCTAGCTCTAATAAAAAATAGAAGCTGTATGAGGGTAGGAAGTTTGTTTTGTTCACTGATACATTCTCAGTGT
AGCAATCAGAAAAGCCCAAAATTTAAAGATGATTCTCAGAACCAACACAATATTGTAAAGTATTTAGCCTCCAATTAAAATAAATAAATTTAAATTTAAAAATAAATTAAAAAAATAAAATAATAAAAATAAAAAAGGATATCACACACACAAAACAAATAAAAATAAAAGATGATTCTCTTTTTCTCCATATAATCCTCTTTGAT
ATAAAGCATATACAGAAGCTGTAAGATTAGAGGCATGTACATAGTCTCAGTAGATCTCTCCATCTAGAAGGCAGTCTCCCCTTTTGCATGGTGTTTTTTTAATAAATGTCATTCAATGAACTTCTTAAAGGATTTACTTTTCATACCTTCATAAGTGTTCTCATGAAAATCAGAAAAAACTACACATCAAAACACATTTCCATTTT
TGTATATAATCAAGTCCCTGAACCCACATATCTATGTTGGCTTAAGTCATCAAGCAAAAATAAATTCCTATTTGTTGTATCTTGTTCAAGATAGGCACTTAATAAATGTTGGTTGAATTAATTTGCATGCATTTGAGTAGAATCTGGTGTAAGGAAATACTGTTTTCTTGGAGTTCATGGGCTGTACACTTTAGCCTTAGAAATCA
GAAATGCAAACGAATGCAAACATTTTGTATTTTAAAAATAACTACATAAACAAGTTAGATGGAAGGAAAATCTATTTTTTCACTAGAATGTGAATTAATAAATAAAGAAGAGATAATGAAATTAGACTGGAAGAAACACAAACTGGAATCAAGATTGCCAGGAGAAATATCAAAAACCTCAGGTATGCAGATGACACCACCCTTAT
TTCCACCTCAGCAAAATGGGAAAAACAAGAGTGGTATCATTAGCTCTCCTTGTATATCACCTTATGCTTTTCAGAAAAATGTCAAAAAACATTTTGATACAATAAATATTAGAATGAATGTACTTAAATAATCCCAAAGCATAAAGTCAAGAAAATATAGCAGTTGTATTTAAATGACAGAATTTGCCCATCTTTCTGTTCAAATG
CTCCCACATGTTTTTTAAGGGATAAGCACGTAGATAGAATATGATAGGTGATATGACATGATATACAAAAAAAAGAATCTATCATTGTGCTCATGTAAGTAATAAATGCCATTTTAACAAATTTTCATATCAAATCCTTCCCCTTGCCATGTTAGCATCTAATTTGTCATTAAAACCATACTGAATGGCTGAATATACAAATAAAT
AGCACAAGTTAGTTAGAAAGTTGGACAGTTACACCCTCATAGACCACCATTGGAGGTGTATTTTGGCACAAGCTGGAGAACAATTTAGCATATCTATTAAAATAAAAATATTTGCATATGGGTGCAAGGAAGCATAGTCAAGGATATCTAGCAGCTTGCCTTGTAACAGTGAGATATTAGAAAGAACCTAAGTAAGTGAGGTAACA
CTCTTCACAAAGAATGCTTCTACCCAAATTCCTAGTCATATAAGATTTGGTCATTATGAAGAAAATGGATAAATTTGCATATGGTGACAAGCTCCAAGGGAATAAATAGTTAAAATCCTCGTACCTTTCCTTTGGTGGTTCAATATAATAAGAACTCCTCAGACTGAGATTCCCCTGTCAGTCCAGGGGTTAAGACTTCACGTTCC
CCCTCTCTAACCTCCTCATAGGATTGTTTGTATATCTTCCAGAGTACTTCTTTAATGCTTAAAATCATTTCATTATGCTTTTTATTATTTTTCTAATACCAATAAATATGTACATATAATTTTAATATATCTAATTTATTATGTGGCTTCATAATAATAGTAATACCTCTAATATAAAGAAACTGTTGTAAATTGTGTACATATAA
AATGGAAATCTCTTGTTCATTTGTAAAACTGGTAAGTTTGTCTTTTACATCAGTCATTCATAAGTTGTAATTTGAATTTTATAGTTTAAAATACAAAGAAAATAAATCTTATATTTTAGAAATAATCCTGAAAGGACTATGCAGGATTAGAAAAATTGTGTTATCTTGTAAATGGCCAATACTGAATCTAAATTCAGTCATTATGG
TTTAATGTCAAATCTACTGAGGTTTAATTTAAAAATTCACCATTTTTATCTATAGAGTTCCATGAGCCTTGACAAACATTCGGTCATGAATCACCACTACAATAAAGATACGGAACACTTTCATCACTCCAAAAGCTTCTCGTGTCCCTTCACTGTCATCAGTCTCCTCCTTTACTTTCAGCTGTGCGGCCATCACTGATCTGACT
AACAAAATCTAGTTCTTGAAGAGGTATCTTCACTCCCACGTTCATTGCAGAATTATTCACAATAGCCAAGGCATGTAAAGAATCTAAGTGTTCACCCAACAATAAAGAAAATGTGGTATATGTACGCAGTGGAATATTATTCAGCATTTAAAAAGAAGGAAACTTTGCCATGTGCAACAACATGGATGAAACTGGAAGACATTATG
CATATATTAATTTTAGAAAAAAAAATTGACAAATATTTATTTAAACCCCATAAACCCATTATGTGCTGACATCATTTTCTAAAATACAAAAATAAAATAAAATAAAAAGTGAGAAGAGTAGCAGCACTGTTTAACATTTTTGCAAAACTCTTCTACAACTAGCTTAAGAGAAAACAGCTAGATTCTCCTATCTGTTTTGGTATTCA
CGAGTTTGTCCATCTGGTTCATAGCTGTTCTCCCATCTATTGATATAATTCTAGAACAGGGTATGGAAATGTTTGACAGGTACTCAGTAAGCATTTGTTGAATAAATAAATAACATATTATTCTACAACTAGTCTTAATTTCCTTTCCTTATAGCTGTATTTATAGCAAGAACCATCATTTATTAGGCATTTATTTGATCCCTTGA
AGCACACTCAATAGGGCACAGCCCATGTGGCTGGAGCCCACAGCATCAGAACCTGGGTCATGGGAGGATGGACAGAGACTGAGGCAGCACTGTGACTGATAATAAAGCAGTAATCAAAGAAATACATGGTCTCAGGGGAGCCTCAAGCTATGCTACTGTTACAAACATACTGGAGACCAGATTCATCAAAGAGCATGGTTGGAGCT
CCTCTCTGTCCAACAAACAGATTATGAACTTTGGCCTCAGACAGCTCTGAGTTCAAACTTCAGATCTTTCACTTATTGGTTGGGAGAGAGAATTGCTTGAAATAAAAGTACAGCAGGGTAGGGAGCTGAGGACTGGAGGGAAGTGGCCTTCTGAGCCAGAGCACTCAGAGCACAGCACAGCCTTTTCCTCTGGGATTTTTGCCCTG
ACCACATGCAAGTTTTTGGCTCAGATAAAGATCTTTGGAAGGGTAGCAGATAAGTATAATTCAGATAATTGAACAGCTAAATTTTCCCTCAGTTAAAAGGAATAAAGTGTTTTTACATTTAATATGAAAAATTTATTTAAATGCAGACTTAACTGTTGCCTTGTTCCTATTATTAGGATCAGACAGTTTATCCCAGTTAAATGTCT
GGAGGGGGTTCAGGATGGGGAACACATATACACCTGTGGCAGATTCATGTTAATGTATGGCAAAACCACTACAATATTGTAAAGTAATTAGCCTCAAAAAAATAAAAAGACATGATGAAGTCATGAAGATTAAGTACCACGCAGGCATACACAGTCCCAAGCTTAGGGCACACATGGGGACATTTTTCAGTGATGGGCTCAGTACT
CACGTATAAGAAATATGAGTGCTATGATAGTGTGAAGAATGCATTCCTAAAGACTGCATAATTTAAAGCCTGCAAAATTCAAGACTAATTTTCTCACAAGAATAAATGGAAACCAGGGTATGTGTTCTCAGAGTTCATAAATCTATACGTATTGTGGCAACTTTTTAATACTGCTTTTATTTATCATTATTATTGCTAAAGGTTCT
TAGGATGGACTGGTTGGATTTCCTTGCAGTCCAAGGGACTCTCAAGAGTCTTCTCCAACACCACAGTTCAAAAGCATCAATTCTTCATATGAAATTATAAAATAAATAGCCCTTAAACATCATATTTTCCATAAAAGATGAAGCATTTAAAAAGTAAAACATAAAGTAGCATATAGAATGTGGTACCAAGAAAACACACAAAGCCA
ATACTTGCCTGTACAGCCTACTCTTTATTCTACGGATCCTATGGGAGTAGGAGTATGGAGGGAAGAGATAATGTGAAAGTATTGTGAGTGGTACAAAGGAAATAAATTCAGTTGGACCTGGTTCAACTTAGCAATAATCAGGCTGCATGGGGTGCTTCCTTGGTGACAGGAAGGATTGCCCAGGGAACAAAGCCTTATCAAATGCT
GAAGCTCATGCACCACAACTAGAAAGCAACCCCCACTTGCCACAACTAGAGAAAGGCCCACACAGAAGGAGTACCCAGCAAAGCCAAAAATAAATAAATAAATAAAATTTTAAGAGTATCAGTTCAGTTCAGTCGCTCAGTCATGTCTGACTCTTTGCGACCCCATGAATTGCAGCACGCCAGGCCTCCCTGTCCATCACCAACTC
AGTGCTGATTAGCTGGGTGACCTTGGGGGAACTATTTAACTTCTCAGTGCCTCAAGTTCCCATCTGTTAAGTGAAGTTATCAACAGTTTCTATCTCACAGAATAAAAAGAGTTCATACATGTAAGGTTTTTAGAAGAGTCTCTGCTACATAAGCATTCAGTCAGAAACTGATAATTACTCACCAGCACATTTCCCTTTTCTCTGGG
TAGAATGAGAATTGAGCAAAATTATATCTAGTTTTGTGGTGTTGAATTCTAGATCTGTATTTGTCACCTTGGACATCAACCTTGTTCTTTTAAAGTACAGAATAAAATCTGTAAGGTATAAAATAAAATCTCTTCTAAATAAGTAATATTAAGATTTTTTGCTGATAAGATCTGTTTTTTTGCATTTCTAAATATCTAATTTATAT
AGACTCTAGGCTCTTTCCTAAAGACCAGTGAGGCCAGACGAGGCTGCATCACCACTCGACCAGAGTCTGAGGAGGAGGGAAGCTACATCCAGAGACTAAAAATAAAAGATGTAGACTCCTTATCAGGGCCTCATTCTGGCTGTTCATCCCAAGTCCAAGGCCAGGAACGCATCAGGAGAGCACATTACAGGATTACAAACACTTTC
TAGCACTAATGTTAAATTACATGAGATTAAAACATAACCTCTGTTGATCTCTCAGTTTAAGTAGGAGTTTGCTGTCTTTTATATACATCTTAAAATTTGTAATAAAACAAGTAAGCATGTTATAACTGTAATAAGTTATGTTAACTGTACTTCCAACAGTAATAAAATAATCAGTAAAGTATGTTTCTTACTCTAATATTCACTCA
AACATAATTTGTCTCTAATTTCACTTTATAATAAACCCACATAGAATAGTTAATAAAGACATAGCTTATAAACTCATGTGAGTAAAATACTCAAACACAAAATAAACTCAGAGCAGAGATTTTTTTTTTGGTGGCACTGCCCAGCTGTGGGATCCTAGTTCCCCAATCCGGGGCTGAACCCAGGCCCCAGCAGTGTCCTAACCATT
CCTCCAGTGAGAAGAAAATAATAAAGATAGTTTAAAGTAATCAATAAAATGGGAGACATGACTATAGCACAACAGACACTTTCTGTTTGCCAAGACCCTAAATAAAAGTGATGTGGCTCCAAACAACAGGGCTCTTGATCCAAGAGGCCTTGAGTCCCCCGGTCCAATCTTTAAAACTTTAATTCTGTCTTTAGTTTATTTTTCCC
CTTCCCTATAATGTGAGTGTCATGATACTTAGATCTTGTCCATCTTGGATCTAGTTCTAATGTTAGAACATAGCTTCTTTCCTAATGCTTAGTGGCTCCTAATAAAAATTTGTTGAAGTAATAAATTAAAACATAAATTATGAACTTCTCAATAATTGTGGAAAGGATACTATTTTGCTTCATACTTATTTATCTTCACTATCTTT
ACATGTCTCGTGACCAAAAAACCAAACAATAAAACTGAAGTAATATTGTAACAAATTCAATGAAGACTTGAAAAATGGACCACAATCAAAAAAATAACTAAATAAAACTTAAAAAGGAAAAGCTAAAACTCTAATGCTCCTAGGAGAGTATCTAGGTAACCTGAGAATAAAGTTCCAAGCACATCCAAGTAGTCAGAAACACCTCA
TATAATCCATAGAATAAAATAAAAATTCATTAAGTAATCCATAATTATATAAATTAAAGGATAATGAGATAAATGAAGTGATTATTTAACTAAAAAAATTAATAAAGGAAGCTCTGGGCTTCCCTGGCTGCTCAGCTGGTAAAGAATCTGCTCGCAGTGCAGGAGACCTGGGTTTGATCCCTGGGTTGGGAAGAAGGGAACAGCTA
ATATGATCTTTTCAGATAGGGAACACTACACAAATACACAATTATATGACTGTTATTTTAAAAAGTACTATAGGACATGATGAGTATTTTAAAGAAGAAAAATAAATAGGAAGCATAAGGATCAGAAGCTGGAATCAAGATTGCTGGGCGAAATTTCAATAACCTCAGATATGCAGATGACACCACCCTTATGGCAGAAAGTGAAG
GATTTCTCAAGAGGCAGGTCAGGTGGTCTGATATTCCCATCTCTTTCAGAATTTTCTACAGTTTATTGTGATCCACACAGTCAAAGGCTTTGGCATAGTCAATAAAGCAGAAATAGATGTTTTTCTGGAACTGTCTTGCTTTTTTGATGATCCAGCAGATGTTGGCCATTTGATCTCTGGTTTTGCTGCCTTTTCTAAAACCAACT
TGCACTTAATATTAAAACAAATTCTTGGTATGTCCCCAAATCTTTTCACTTAAACCCACTTCTGGTCCAATCAGTGTTTTTTACTTTTCCCCCATAGCTTAATAAATGACACCAAGCATTTACTTACTTGCTCAGACCCCAGGATACAGAAGTTACCATCTCTTGAGTCCTTTCCTTTTTCCTACCTCAGATAAATCCAAGAATAA
AAACAAATATAAAAAGAAAAAAAGGAATTGATGAGAGTACAATAATAGTAGGAGATTTTAATACTCCACTCACATCAATGGACAGATCTTTGAAACAGAAAATAAACAAAGCAATAGAGATCCTAAATGATACAACAAAATAGACTTAATTGATATTTTAAGGACATTACATTCAAATAAAGCAGAATACACATTCTTTGCAAGTG
AAAACAGATATTAAGACAATATGATAAATATTGCTACTCCAAATAAAAATCTAAAATTCAAAATTAATGTAGAAAATTTTTAAAAGAAAATAAATATATAAATAAATGGGGCATATCTTATAGAGAATGGGGTTTTTATAAAGTACTCTTAAAATTACTAATCAGAAGATGAAAACACAACTGGAATTATTAACAAAGCCTATAAT
TCTCTTTAACATCTGGTTTCATGGAAGGAATCTGGATTATCTGATCTGTTCAGTACTCAAATCTGTTGTAATATGTTTTTTTTTTTAATTGAAGTGTGTGAATAAAATCTCACCCAAAGGTGTAATTGAAAAAGGGAGAGGTATATAATACTCTCCTCACGTCACTGTATATACTTTTCTTTGATCCTATTCAAAAACTTGATATA
AACAGTTATTTGATTTTAAGAAAATCAGTATTTCAAGAAAAGCCATTTTCAGTCCTTCCCTGCCTGCATCTTTTACTGTTTATATGTTTGGTTATTGCTTAATAAAATAAAGAGAAATGTGATGACTGCAGACGTGCGGGTCCTGATGTGGGAGGAATGAGCAGCCTTTAGAAATGTTGGTAGCACTTGGTACTCAGCAGGGGTTC
AACAAAAGCTTTCCTATAAATCCAACTTCAAACTTATAATTTTCAACCAATGAGCAGCAGTTCCTTTACCTCCAGGGGCCAGAAGTCTTCTGTCTTTTTAAATAAAGGGAAAGGCATGAACTGTCACATGATAAGCTGACAACATGACCCAATTTAAGAAGAAAGAAATGAAACGATCAACAGTTTCTTTTTGCAATTTGGAAGGA
TCTCCCGCACTGTAGGCAGCTACTTTACCATCTGAGCCACCAGGTAAGTCCTCTTAGAACTGAAAGGAAATGAAAGATCCTCTGCTTGCAACAAAGAGGCAATAAACCTAGAGCAGAAGTGATACTTTCAAGACTACAGTCTACCTCTCCTAAGTACTCATCATATGACTCTTTACTCTTCAGAGACAAGACAACACGGTAGAGTA
ATATTAGAATATATAATAGTTGTTTATAGCTAGAATTGGGGAAAGAGTAGAGTATGGGAATGACACAAAATTAAGAAAAGAAAACCAAACTAACAAATGAAATAAAAATGGACTATGAATGGGACAGTGATGATAATTTGTCTTGAAGTAAAAGTACAATTAATTCAGATGTCTGCCTCTGTGCTCCCAAAATAGAATGAAATATT
TCACATAATTAGTGCTAAGTAGATTTGGGGATGGATTTACTTTGTTGGGGGTGATTACTTTTAAATTTTTTACAGGTTTATTGCAGTGCTGTTTGTATACAATAAATATGCTATTCAAAGTATACAGCTTGGGGAATTCCCTTGAGGTCCAGTAGTTAGGACTCTACGCTTCCACTTCAGGGAGCCGGGTTCGATCCCTAGTCAGG
GCTCCTGCTTGCTTGGATTAAACCCAAATTCATCCTTGGATCATTTGACTTAATGGCTTAAGTCAGTATGCACAATATTAAGGAGGTAAATGTATCAGAAAATAAAGACTATGGGAAGCTACTGAAATTGAAGACAAGATTTACCTACGAGTTATTAGTTTGCAAGGAGAAAAAAGAAGTATATACTCCAGAAAAGACCAGATTTT
ATCAACCTAACTTTACAGCTTAAGAAACTAGAAATGAATAGACTAAGTTGAAAGTCAATAGAAGGAAGGAAATAACAATGATCAAAGCTGAAATAAAGGAAATAAAAAGAATGAAAAAGTTAAGCAAAACTAAGAGCTGGTTTTTTTTTTTTTTTTGGAATGATAAACAAGGGAAGTCTGGCGTGTTTGTAGTCTATGGGGTTGCA
AATCAAGCCTTGTCTCTGGCCCCAGATTGAATTCTTCTCCTCTGGAGGCCAAGAATCCTGATGTCTTTTCATTCAGCAACAACCTTTCATCTTCATGGCAAATAAATGGGGAAACAATGGAAACAGTGTCAGACTTTATTTTCTTGGGCTCCAAAATCACTGCAGATGGTGACTGCAGCCATGAAGTTAAAAGATGCTTGCTCCTC
ATACAATTATGTAAAGTTTAAAAATAAAATAAAATTGGAAGAATAAAAAAAAAAAAAAAAGTCAAGAGCCACAGGAAAAAAAAAAAAAAAAAAGAAAAAAAATAAAAAAATAAAAAGTTGATGTCTCACTGAGGGATAAAGATCAAAACATAAATAGTTCACCCCTCTCTGGGAATCTGCTGAGGTCTTGTTCACCACTGAAATAG
GAACCAGACAGAAAACCCAGAAATAAACTCATTTAACTATGGATACCTTATATTTGATAAAGGAGGCAAGAGCAGCCTCTTGGGCAAAGACAGCCTCTTCAATAAATGGTGCTGGAAAAATTGAACAGCTACATGTAAAAGAATGAAATTAGAACACTTCCTAATACCATACACAAAGATAAACTCAAAATGGATTAAAGACCTAA
TGCATATCTGAGGTTATTGATATTTCTCCTGGAAATCTTGATTTCAGTTTGTGTTTCTTCCAGTCCAGCGTTTCTCATGATGTATTCTGCATATAAGTTCAATAAACAGGGTGACAATATACAGCCTTGATGAACTCCTTTTCCTATTTGGAACCAGTTTGTTGTTCCATGTCCAGTTCTAACTCTTGCTTCCTGACCTGCATACA
AAAACACAACAACCCAAAACCTGTGGGACACTGTAAAAGCAGTCCTAAGGGGAAAGTTCATAGCAATACAGGCATACCTCAAGAAACAAGAAAAAAGTCAAATAAATAACCTAACTCTACACCTAAAGCAACTAGAAAAGGAAAAAATGAAGAACCCCAGGGTTAGTAGAAGGAAAGAAATCTTAAAAATTAGGGCAGAAATAAAT
CACAAAGAGTCGGACACAGCTGAGCGGCTGAGCAGGCACACATGCACACATGTGGTTGTTACAGGGCCCTTTACAGATTCTTGGAAGGCAATACCATAGAAATAAATATCACTTCTATAAGATTCTTGAACAAGCAAAGCTTTGTACTAAAAGAGATTGCTTGTGCACAAGGGAGAAGGCAGAAAAAGTGGCAGCTCCCTGCGTAG
TTTTCTTTTTATTTGTTTAGTTTAATAAACATTTGTCATTACTCTCCGCCAAATTCTCTACTTAAGAGTAAATCTCTGCTCAGTACATTCAAAAAAGTAAAATAAAATAAAAGTGTTTCCTAAAATAAACAAATAAATAAATAAACAGGATTTAATACCTCTATGCTGGTGTGCTGTGCTTAGTTGCTCAGTCATGTCCGACTCTT
CAGTTGGAGCTGGAATTTTTGCGTAAGGAGTCTGATTCCAGAGCCCACATACTTTACCATGAAATAGATTTATGGAGAGAAAGAATAAGTGAACTGAGTGAATAAATGAATGATTCTGACTGATGCTGATTCTTCTCCTGTGATTCTTCCTCTCCAAGCTCTCATTCTTGCACACACAGTCTCTTTTCCTTTACTGCTTACAATTC
CATATTAAAAAGCAGAGACATTACTTTGCTGACAAAGGTCCATCTAGTGAAAGCTATGGTTTTTCCAGTAGCCATGTATGGATGTGAGAACTGGACTATAAATAAAGCTGAGCACCGAAGAATTGATGCTTTTGAACTGTGGTGTTGGAGAATATTTTTGAGAGTCCCTTGGACTGCAAGGAGATCCAACCAGTCCATCCTAAAGG
TATAAAACTCCTAGAGGAAAACATAGGCAAAACACTCTGACATAAATCACAGCAAGATTCTGTATGACCCACCTCCCAGAGTAATGGAAATAAAAGCAAAAATAAACAAATGGGACCTAATTAAACTTAAAAGCTTTTGCACAATGAAGGAAACAATAAGCAAGGTGAAAAGACAGCCATCAGAATGGGAGAAAAAAATAGCAAAT
AAGCCCCAGCTAAATCTATAGCAAGGCTGGTTTTTCTTTCCAAAAACTTGAAGGCTATTATAGATGTCAGTTTCATGGTTTATTTGCTTCCAAAAAAGCAAATAAAAGTGACTATTTTATGGAGGTAACTCTAGATGTAACCAAGCCTAGGGTTCATTGGCTGAAGAATGAAGACAGAAGCCAAGACGCACAGAGAGGCTGAGTGC
GACTTCATTTGCCTAGCTAGGTGACTTAAGGACATAATTTTATGGTTTTTACTCTACAAATTTCTGCATTGTTTTGATCTTTTAAAGTATATACTTCTATAATAAAGACAGAAAAATATACAGAAGAACAATGTATCTGTTGAAGAACACTGAAATTATAATTTCAAAATTACACCTGCCTCAAGAACTACTACTTTTAATTTTTT
CCAGGTTAGCTCTGACCATGGAAGCCTCACGCGCCCTCTTGAATAGTGGAAGGTGCCCCACCTTAGACACCTTCTCGAGTGGGTCTTAGAAGCCCAGGCAAATAAATGGTCGCAGAGGATATCCGCGCTCCAGATGGAGACTCAGCTGGAAGTTAAGGGGAATAATGACATGGGGAGACCAAGTGTTGGTGAGCAAAGCCCGTAGC
GTATAAAATGAATAGTTTTTTGTTTTTTTTAAAAAACCACAACTTACCAAAAATAACCACAGTGGAGACAGAGTCTAAACACATCATTTTCCACTGAAGAAATAAAAATAGTAGTTAATGAGATCCAAAAGCACTAGACCCAGAAGATTTCATAGGCAAATTCTACCAGTATATAACATGATAAGAAAACTTGGCAAAGATTGCTC
ACAAAAAAACCCTACTGCTATAAGCTGATGAAAAATTATTTTCATTTATCTTTCATAAGATTAATACATTTTTGAACATTTGTAAAATATAAAGGATTATAATAAAAATGGTTAAAATCATGTTTCTACTACCCAGAGAGAAATTTGATTTTTAATGTGTTTTCTCCTATTTAAAAGTTAGAGGTGTAAAAATAATTTTCTTTTGC
TTTCTATATGTTAATTTCTCCCTGAAAAATACTAAAATATGTATAATACAACAAAATTTATACCTATAGGAAATTTATAATGGCATTTTAAAATTAATAGAATAAAAATACATTGAGAATTTGCCTATACAATATAGAAAAAAATTAAACAAGAACTAAAAAAGGAAGAGATTAAGAACAAGAATTGAAGGAATAGAAAACAGCTA
ACTCTCCTCTTCCCCATGGGCAGGGCTGTGCTGTAACTGAGACACTTTTGAAGGAGAGGACAGTGGAATACATGTTCAGGATCATTAGACTTTGAAAGAAAATAAATGGAGCCCTTGAAGTTGGCAGTCCAGGCCAGGCTGAAATGGGGTGATGGAGTCCCGATCCCACTGACTCCTCTTTGTTTGACTTAATTTGCTCATACATA
TTATAATAGCTATAAACTGAATATAACTTTTAAAAACTGTGAATCATTATGCTGTACATCTGAAACATATAATACCATACATCAACTGCACCTCAGTTAAAATAAAAAAAAATTGTGATAAATAAGAGGTAGAATAAATGCAACTTGTAGATGAATGCTTAGCCTCTGGACAGATACAGACGTGGATTCATAATCCTGGATCAACT
AAGACCCAGGGCAGCCAAATCAATAAATGGATATATTTATTTAAATCTTAAAGATACAATGCTTTTTTTTTTTTTTTTAAAGGATGTGTTTCTCCATGTAAATAAAAACTATGGAAAGTCTGGGGTGGTCGTGTCGTTCTCAGGCTAGAATCTACTGTATTTCTGAACACAGTAGAAACACTAAGTTGGAATCACTTTACTACTTT
TTCAGAGGCGAAACTGAGTTAGAGGGCGAGGCTCCGGGGCTGCCCGCCGGGCACAGACTGCAGTGCCGCAGGCTGAGTTTCTGGTTGGCTGAACACAAGGAATAAACTGTCCATCGTCTCATTCCAGGGAGGCATTCAGCTCAGCCCGGAGCCAGGGGAGTTAGCAGAACTAGGACATGGAGGGCAAAATAATAACCTGGGCTGGC
GCAAGAAGGCAGTCTTCTTCAAGCCAGGAAAAGTTCCCTCATCAAAAACTAGACCATGCTAGTACCCTGAACTCAGAAGTCCCAGTCTCTAGAACTGAGCAATAAATGTTTGTCGCTCAGTTTATGGTATGTTGTTGTAGTAGCCAGAACTGACTACAACAGTGCCTGGAGATCCCTCAGAATTAATGAAAGAAACAAATTCATGG
TTGCTAATGTTAATTGGAAATAGAAAAAGCAAGAGAATTCCAGAAAAACATCTACTTCTGCTTCATTGACTACACTAAAGCCTTTGACTGTGTAGATCACAATAAACTGTGAAAAATTCTTAAAGAGATGGGAATACCAGACCACTTTACCTGCCTCCTGAGAAATCTCTATGCAGGCCTTCTTGTATGCAGATCAAGAAGCAACA
AATGCAAAGAAATAGAGGAAAACAATAGAATGGGAAAGACTAGAGATCTCTTCAAGAATATTAGAGATACCAAGGGAACATTTCATGCAAAGATGGGCACAATAAAGGACAGAAATCCAATGGACCTAACAGAAGCAGAAGATATTTTGTGTATTCTTGCACAAAAGGATACACAAAAAAACTACACAAAAAAGATCTTCATGACC
GCTTTTGCCTCCATCTGTGCATGACCTTTTTTTTTTTGACAGTTACTTTGACTAACAAGACTAGCAAGCATCTTTTTTTTTTTTCCCCCTTCAGGGCAGAAATAAAAGTAACCATAAACAAATATAAAACTTACCTAAAATGAGTTGTCTTGAATTTAAAAATGTTTCCTCAGAAAATACTATTTTATTTTTATATTGAGGGTTCC
TTTAAATTGTTTTCTTTTTTGAAACAAATGAAAGAAAAAAATCACACTAAGCATTTACATTTTTTTTTACCTTGAACTATGTGCCTAAAATATACTTTAAAATAAAATACGACTCTTCTGAAGGAATTGTCACAGTGTAAAGAGTAAATATAAATACAGAAGGAAAATATTGATCACAACATTTAATATTAATAATCTATGACATC
TTCCCACCTTAGGGGAAAAACAATTTACTCAGTTTAAACTCCAAGGCCAACACAGCAACACAACACAGTTGTTTTAAGGTTTGTTGAGTGGATAAGTGAAAATAAAAATAATAAAACAATGGCCAATATAATAGTTTCTTAACTAGGGCTGAGATTAAAATAAGGCAAGTGAAGAGCCCAGTGAACAAAATCTAAGAAGGTGCTGG
AAGGGAAAAACAATCAGGGCATACCATAGGAGAGAAAAAAACCTTCTTCTACCTATCACAGGTTCTCAGATGAAACTGTACAATGCAATGACAGATTAGCAATAAAAAGCAAAACAAGTTTATTAACATGTTTATCTTACACACACATGGGAAAGGATAACTGGAAAAGAGGTGGCTTAGAGTTCTTGCTTATCTAACACCTTCAA
ATATAATGACTGCTATAATATGAGGGGAAATTAATGGAACTATCATCAAGTTTGGAGACTAATCCAATTCTCTAAATCTTTAACAGATCAAATAGACAGGAATAAATGGGTTTCAGGGAAACAGAATAATACAATAAATAAAGTTTATTTGCCAGATACATATATATATTGTACGCTACCATATTTTTAAATGACCATAGTATATT
TTTGGAAATTAGTATCATAGAAGTGAATGTCTCCAGGTAGTTAGTTATTGTTGTAGACCTTAAGGGCATATAAGTTGAATATCTTGCAGCTGATGTGAATAATAAACTGCAAATTCTGGCATACAGGCTTCCATCATGATTTGGGGAAGTCAAAATTCCCATATTTTCCAGCTCCCAACCTCAATATACTCAAGGTACAATGTCTT
GCTTCACGGAGTTTGTCCACTGTCTTTTCATCCATGGATGATGGTTTCTTACTTCAGTCAGATAAAAACAACAGAAACTTGTGTCTGAGAAAAGGTCATCAATAAAACGGGTTGCTTTTCCCCAGCCCTCACTCCCCACCCCCACACCCTTTTTTTTTCTTTTCAGTATCTCCTAAAATGCTGTTTCTGGTGGAAAACTCCTGAAA
ACTAGAAGATAAGCATCAAAAGCAGAACAGTCTACTTTGGATTCCCAATTTTCCTGCTTTCCTACCCATCTCATTTTAAGAAAGGAAATGGGTTCAGAGAAATAAAGGACTTGCCTGAGGCCACACAACTAATCACTTCCCTTTAAGTATGATCTGATAAATAACCTTCATGCAGGCTTTTTTTCTTTCCTTTCCTTCTGTTTTTT
GGGGCTCTTCCTGACCCAGGGATCAAGTCTGCATATCCTGCACTGGCAGGCAGATTCTTTACCACTGAACCACCAGGGAAGTCAAACATGGGTGGTGGGGAATAAATTAGGAGCTTGGGATAAACATACATATACTACTATATATAAGATAGATAACCAACAAGGACCTACTATATAGCACAGGGGACTCTCCCAATATTTTGTGA
CCCTGATGCAGGGAAAGATTGAAGGCGGGAGGAAAAAGGGACAACAGAGGATGAGATGAGATGGCTGAATGGCATTGCCAACTCAGTGGACATGAGTTTGAATAAACTCTGGGAGATGGTGATGGACAGGTAGGCCTGGCATGCTGCAGTCCATGGGGTCACAGAGTCAGACTCAGCTCAGCAACTGAACAAAAATATATATATAA
TATATATATAATTTTATATGTTCATTAAAATTATGTCATGATTTTCTGTGTGTGTATTATCAACCCAAATATTATGAGCTAGGGAAATACTTCAGACCAAAATAAAATAATATCTGAGTTTTTCTTACCAAATTATTATTCTGACTTAAGTTCAGGTAGTGACCTTGTTATTATGGGTTTCTCTTGTGTTATGGACAGATGAGAAA
CTATTTTGTTTAATCCTAAAAACTCTTACAGGGTGCTGGTTGCTTACCTCAAGTGAAATGCTTGACTGCCTACATTTCAAAAGTAACTTTTGAAGGACCGAATAAAGCTTCTAGAGAAAAAGAAGTCTGAAAAATACAATTTATGAAGTGATGACTTTTAGGAAATAGACTTTGGCATAATTCATAGAAGGAGGGGTACTGAAAAT
GACCCTCCAGAAAGGTGGGGATCATCTTACTGTGCATTTTTGTACCCCTGCAGCTGAAACAGCACTTGACACATGGTCTGTGCTCACAGCATCTTTGTAGAATAAATTAGCCAATCAGTTAAAGCTTTGTGGGTTTCAAAAAACCGATTATGCTACAGCTTGGACACCGAAATGACTATCCTGGCTACATGGTGGTCAAGTTGACA
ACTCTGTGGGAGAGGGAGAGGGTGGGAAGATTTGGGAGAATGGCATTGAAACATGTGAAATGTAAAAAAAAAAAAAAAAGAATTTCAAAAAGTGCAAAAAAATAAAATGTTCTACTAAGTGATATTGTTTGTTTTGTGGCAAATTGTTTTACAACAGTGTTCTGTATTAGTTTTCTCTTTGTAACCCACAGTTATATATTGCATTA
GGGAGTGCAAAGGTCATTGTCGATGCTGGCAAAAAGAAGAAGCAAAGATTCTGCAGTGACTGTATCTGTGGTGATTGTGCAGATTTTTCATGAGAGGATTAATAAACTTAGACCTTTTACAAAAAAAAAAAAAAAAGCTTGATGAACTTGACATCATTGTATGTGCACTTACTCCTTCAACATTCACTGAGCCAAGAGCCAAGCAC
TAGAACTTTTAGAAGAAAACATGGGCAGTATATTCTCAGACACTGGTCTTACAGTATTTTTTTTGGATATGCCTCTTTGGGCCTGGGAAACAACAGCAAAAATAAACAAATGGGACTACATCAAACTAAAAGCCTTTTGCACAGTGGAAGATATTAGCAACAAAACAAAAAGGCAGTCTACTGAATGGCAGAAGATATTTGCAAAT
TTTATGAACCTCTAACTCAGATGTGGCATTTCTTTGTATGTACATAAAAATGTGAGCAGAAAACTAGAAAAGTATTAATCACACTTCTGACTTTGTTAGCAATAAAAACCCCAGATATTTACATCTAGGATTATAACTGATGCACATATCTCAAAATATCATTTACATTAATCCTACTTTAAAATTATAGGAGTGTATTAGAACCA
CCCAGGGGCCTTCAACTTATTTAGTAATATTTAATTTGCTGGATAGTAGACACAAGGATACTTACTGTATTATTCTTTTTAAATATCTTAAGTCATAAATAATAAAATATTTTAAAACAGAGAAATTCTGAGCATCAAAAGACATAGTCAGAAGAGTGAAAGGCAACCCACACAATGGACAAAGTATCTGCAAATCATTTATCTGA
TTTGGATTGATATATTTGGCTTCTCTCTGCTTCCTTTGTAATAGGAAAGCAAAAGGAATAATCATTTAGATTTCTACACAACCTTTACACTTAGATTATCAATAAAATCTCAGGAAATTATGTTCTGCCTTTGAATGAAGAACATGCCCTCCTCGAGTTCTTCCACTTGTCATAATTTTAGCCTCTGAGGTACCTTAATCACACGT
ATAAGGGCTACATATATTAATTTTAGAAAAAAAAATTGACAAATATTTATTTAAACCCCATAAACCCATTATGTGCTGACATCATTTTCTAAAATACAAAAATAAAATAAAATAAAAAGTGAGAAGAGTAGCAGCACTGTTTAACATTTTTGCAAAACTCTTCTACAACTAGCTTAAGAGAAAACAGCTAGATTCTCCTATCTGTT
TTGGAGGAGATGAATTCTGAAAAACTTTATCTCAATTCATTTCTCGGTTAAAGAAACCCTGAGACAGCTAAAGACACATTGTTTACACTTCAGATTCAAGAATAAACTCAAAAGAACATTCATTAAAATACAAAAGAAGCTTAATTATGCCAATTATTTTCCCCTATTATTTAGTAAGCATTTTGTTTCAGGGTCATGTGTATGGT
GCCATGTGATGGGCCACCTTGATGTTCTGGTCAAACCTGCAAGTGACTGCAGCCCCAGGTGAGCCAGCAGAGCCAAGTCATTCAAAGAACTGTGAGAGAAAATAAACGGCTGTTGTTTTAAGGCATTACGACTTGGGTGGTTTGTTACCCAGCAATAGACAACTGGAACACCCTTCCCATACTAGCTGCTCTGCATCAGCGCTTAA
CTTTGTGATCCGATGTACCTCTCAGAATCTTTGTTAAGGAATTGAACCAATGCAGAAAAATTGGATCTTCTCCCTAGGAATATGAAATTGGGCCCCAGAGAATAAAGAATATTGACGGGCTCCTCAGTAGGAACTAGGAACATGAAGAATCTGTATTTGTACCATTGGGGAACCCACCAATTAGAAATGCAGACAGAATTAGAAAT
TATGCTGTCTAGGTTTGTCATAGCTCTTCTTCCAAGGAGCAAGTGCCTTTTAATTTCATGGCTGCAATCATCATCTGCAGTGATTTTTGGAGCCCAAGAAAATAAAATCTGTCATGGTTTCCATTGTTTCCCCATCTATTTGCATGAAGTGATGGGACTGGATGCCATGATCTTAGTTTTCTGAATGCTGAGTTTTAAGCCAGCTT
TTTCAGCTGTGAGTAATTGTACATAATATAATCCTAAATGATTTTTCTTCTGTAATTTCATTAGAGTTTAGAAATTTAATTAGATTTTGAATCACTCTGAAATAAAGTAGCAAAACACCGAGAGACTGAGAGCGGTGGTTATTTTGTCCTTAGAGGCCACATTCTTGGTCTCAAATTGGCATGTCTTCATTAGGAGGAAGTTTGCA
TATCTTAATCAGTTTTCACAGTAAATAGCCAGACAATAATTAAAAGATAATTACAATTGCAAGCCATAATGAAAACATGATTAACCTAACATTATGAAATAATAAAATAATTACATACAGTTTTAGTGGATTAAGCAAAGTGATGTGGTAAGTGGAAGTGCATACATGTACATGTTTTCAACAGTCCAGCCAGTCTATGTCTTTTG
TAATCTATGACGGAAAATAATTTCAAAAACAATACATGTGTACTTGTATAACCACATCACCTTGCTGGGCACCTGAAACACTGTAAATCAACTATACTTCAATAAAATACATATTTTTTTTTTTTTTTTAAATCATGGATCTGGGAGCCAGGATGCCTCAGTTTGAATAGGAGCTCTGTCCCCTACCAGCCATGATTCTGAGCCTC
AGACTTAGTTTTTGCTTGACCATTGATTTTGGGATATTATTGCAAAATCCATACACTTACATTCAAAGTATGGAGAATATGAGATACTTTCACATTTGAAAATAAACTTGGATATCCAGGTGGAGGCTTTGGCAGATTTTTATTGGGAAATCCCTTTGCTAATGTGTTTCATCTAACCTATTAACCAGAAATACTTAATGATTTCC
TATGCTCTGCAACAAGAGAGACCACCACAATGAGAGGCCCTCTTGCCATCATTAGAGAGAAGCCCTCACAGCAGTGAAGACCCAGCACAGCCAAAAATTAAATAAATGAATATTTTTTTAAAAGACTAATTTCAAAGGAAAATCAACAAAGAAAATAAAGGGTAGGAGTGACCTACGCTTCCGTGGTTGCCTTTAGAATACACAGT
TCAATTTTTTAAGGCAAAAAAACAGGAAAGTTTTAATTTTCATTTTTCAATAAATTTAAATTAGATTGACTTCTCGTAATTTCATTTCACTTAGTCTCATAATAAATGCTTAAATAAATAAATAAAAAGAATTTTTTTCTGTAGACAAATAATTTCTACTTGTAGCCTATACATGTTCTATTTATATGTTATTGTGTTGTCTGCTA
CAATAACAACAACAACAAATAAATTATCTGGGAATCAGAATTGCTTCTGCCACAGAGCCTACCAAGTTGGGAATTTCTTAAGGGATCTCCAAATACCAGAAATAAAACAAGCTGATGGATGCTGTAACTGTCTAAATTTTGACAGGCCAGTTCATGGAAGAGAAGCAGGGCTAAGCATAGATGGTTTGTACAGAGTATGTCATCAA
AGTCTGAAATACTTACCTAACGAGGGGTTTTCATTAGTGATATATTTAGATAGGAGAAAACAGATTATCTGTCCTGAAAAGCCCATCATGAACTCAAAAAAATAAATAAGTAAAAGTGTTCATTGAAAGATCTTTACACAGTAAGAGGTAGCATTTTAAATAACATGTAAACAGGGATTTCCCTGGCGGTCCTGTGGTTAGGACTT
AGGGAGGAGGGAGGAGGGTTCAGGATGGGGAACACATGTATACCTGTGGCGGATTCATTTTGATATTTGGCAAAACTAATACAATATTGTAAAGTTTAAAAATAAAATAAAATTTAAAAAAACAAATAAAAAATTAAAAAAAAGAAGAGAATAAGAAGAGGTGGCAAGAATACACAGAAGAACTGTAGAAAAAAGATCTTCATGAC
ACAAAACAGAAACAGAGTACAAACAGGCGGTTGCTGAGGAAGAGGGCTGGTGGGGAGGGAAAAGGTGAGGAAAATTAAGAGCACAAACTTTCCAGTACAAAATAAATAGAGGGATAAAATGTATAGCATAAGGAATATAGTCAATAATAATGCATTATCTTTGTACGGTTACATATGGTAACTAGACTTATCACGGTGATCACTCT
TACATTTCTTAAATTCATCATGTTTAATATTGGATGCTGGAAAATTTCTTCCAGTTATTGAAATGGACATATAAGTTGTATTTGTGTGTACATCAGCCTAAATAAACAAGTAATAAAAGGCCAGAGAAATCCTAAGATTGGTTTACTGTATGTCAGTGGAAATAGAAATCAGTGGAAAGAAAACAGGCCACAAGAAAAAGATAAGC
TTAACAGCTGAGGATCTTAATGACAATTTAAGGCACTTGTTTTCCTAACACAGAGAGAGTAATGAACATTAAAGAGCACTTGGTTTTTAATTGCTTTACAAATAAAACCATTCCTTTTCCCTTTTAAGCTATTACTATTGCCATCTGGTAAATCAACTCTGGAGATGAGCTAATGTTAAAGTACTTTCTTTAGGATCAAGGAAACC
GTGAGCATTATGGCACATCTCAGAGATCACTAGACTGAGGAGAAATATTTCTATTAGATATGTGGTCTTCAAGTATCCTGTGAGAAACAATTTTGTAAAAAATAAAGCAATGTTTTAATATGCATTAAATATGATAGATTAAGAGGTTTCTAAAATTGCCAGACTCAGTGTAGTTTCATCTCTCCAAAATTATACATATTTGAAGA
ATCCTGCTATATCCCATTCAATATATACACGCTATTACAATTCCTGAGCTTTGTACTCTTATTTCCCCTAATTTTTCAGATAAAAAAAGTGTGACTGAGAAATAAAAAGTAACTTGCCCAAAGTGGCAGAACAGCAGGAAGTAGAGTTTGGGATTTGAATGCAGGAAATATGATTCCTGAGCTCTTATAGCTAAGTAACAAAAATT
AAATAAATAACCTACCTGTACACCTAAAGGAACTAGAAAAGGAAGAAATGAAGAACTCCAGGGTTAGTAGAAGGAAATAAATCTTAAAAATTAGGGCAGAAATAAATGCAAAAGAAACAAAAGAGATCATAGCAAAAATCAACAAAGCCAAAAGCTGGTTCTTTGAGAGGATAAATAAAATTGACAAACAGCCAGATTCATCAAGA
ATTGTGTGTAAGCAAGAGTCATATACTGAGAAGGTTCTGATATGGTTAAAAATTAGTTGAGAAATTTGACTGAAAACAGCAGTTATAACTAACTACTGAAAATAAATTTCATCTTGATTTTACACACTTTCATCAGCCTTTTTGGAGAAGGAAATGGCAACCCACTCCAGTATTCTTGCCTGGAGAATCCCATGGACAAAGGAGCC
CTGGCTTCAAACTATACTACAAAGCTATAGTAGTCAAAACAGTATGGTACTGGCACAAAAATAGATATACAGATCAGTGGAACAGGATCAAAAAACTAGAAATAAACTCACACACCCATGGCCAATTAATCTATGACAAAGGAGACAAGAATATACAATGGAGAAACGACATTCTCTTCAATAAGTGGTGCTGAGAAAGTGAAATC
ATGAAGTGACAGATGCTATTGGAAAAAAGGATCATATATACTTGCTCAAAGGAGAGTGGCCACAAACCTTTAATCTATAGAAAAACTATCTGTGAATTTCAATAAAATGAGGTATGCTTGTATACACACACACATACACACACACACACACCCCACGCACACAAGGGGAATTACTGATGTACCAAGGATTATTCTAAGATATTTCC
ACAATTCCTGGGATATTAGAGATGGTTTCATAGATTTTTAACTCCTTACATTTTCTTTATATAAAAAAGAGTTCCAAAATTGTTAATGAATGGCTGGACAAATAAAACATTGCCAAAGTTTGGATAGTCAGAAATTGGGAAGATATATTTATCCATTCATTTAGTTTCCATAGCTTGTAACCAACCAATGAAGTAACTGTTATATA
CCAACACCATCATAATTAGGTATAATTAATATAATGTGAGGAAATTACTCTTCAATGTTGTTTAACAAAACTTAAAAAGTTGAACAACTAAAATGCATGCAATAAATGTCTTATTTTCCTCTTTAACCCAATATTAATTAATCTAAGAACAGCTTCTCAGTGAGATAATTACTTCTTAATTTTAAGCAAATATTCTTGAAATCTCT
GGAGGTCCTGCTCTCTCGGAAAAATGCCAGAATATTACAGGTGGGAAGCCCTCAAAGGTTAAAGACATATTCGATAAATCTAGAATTTTTTCTAGAATCAAATAAACATCCAAAGGCAAAACGTAACCAGTTTTCTTGGAGACTCATAAAAGCCAGAGTGAGAAAGCGAATGGTCAGAGCCTCGGTTAAAATCCCAAAAAGGGATG
ATTCTTCCTGCTAGGAATGTCCTTTTACACATGGTGAATATCTGCTAAAATAAAGAAGGAAATAGTATCCTAGAAGGAATCCCTACAAATGGCTGTTGCAAATAAACACAAAATTAGAAAAAGCATAAGCAAAATAAGGTCTGCTGCTGCTGCTGCTGCTAGGTTGCTTCTGTCATTTCCGACTCTGTGTGACCCCATAGATGGCA
AGGGGATTATTCAGTACACTGATCTAGGATAAGAATACAGCCTTTGGGGGTAGGAGTGATTCCTTCCCCTTACACTTAAACCAAAAACATGTAAAAAATAAATAAATAAAACCAGAAAATTAGAAAATCCAGCGACTTCCAAAATAACTTTAAGACAAAGGCAGATTTCCTTAAGGCAAGAACACCAAATACTATAAAGGAAAAAT
TAGTATTCTTGCCTGGGAAATCACATGGACAGAGGAGCCTTGTGGGCTCAAGAGTGGGGTCACAAAAGAGTCAGACATGACTTAGCATCTAAATAACAACAATAAATAGTCTACTACCATTACCTTGTTTTAATCCTCCCGACCCTTGGGTAGCAGCCTAATTGTCATTAGATTATAGATGTGAAAACTGAGGCTGTGTTTTAGGT
CATAGCAGATTCATGTCAATGTATGGCAAAACCAATACAATATTGTAAAGTAATTAGCCTCCAATTAAAATAAAAAAAATAAAGAGAAAAACAAGAAAAAAATAAAATAAAATACTTTTATCCATGCCAAAAAAAAAAAAAAGATTCTTTTGGAGACTCTAATGCCTTGGTCTATGTGAGTGCAAAATCACTTCAATTGTGTCTGA
CAGAAGCTAAAAGACAGGATCAATAACTTGATTCTGGGTTAAACAGTTACAGTTTTGCTGAACCACGACTTCTCACAGCTTTAGCTACCAAGGAGACTTTAATAAAGACAGTCCTCCCAAGGAGAGAAAAAGGGAGTTTGGAGGCTGTTTTTGGTTTTTGTTTGTTTGTAATTTCCTTGGCCTTTTTTCTCAGACTCATGGGATTG
GTCCAAAATGATGTATTAATGATTCCTTCTGTACATTTTCTGTACCTTTTTGCCATGTTCTTTTCCACCAATTCAAACTTTGATGGGAGAAAAGAAAAAGAATAAAAAAGAAAAGATAAAACCTTTCTTTGACTTCTTGTCATTGCAAGTTGTCATCCTAAGTGATGTGCTTGGAGGTAAAGGATATAGAAAAAGCATGTGATTTG
AATTTCTCAAGAGGCAGATCAGGTGGTCTGGTATTCCCATCTCTTTCAGAATTTTCCACAGTTGATTGTGATCCACACAGTCAAAGGCTTTGGCATAGTCAATAAAGCAGAAATGGATGTGTTTCTGGAACTCTCTTGCTTTTTCCATGATCCAGCAGATGTTGGCAATTTGATCTCTGGTTCCTCTGCCTTTTCTAAAACCAGCT
GCCTGTGCTGCACGAGAGAGGAGCTCCCGCTCGCTGCAACTAGAGAAAGCCCGTGCATGGCAATGAAGGTCTAGTTCAGTCAAAAAAATAAATAAAATAAAATAAATGGATTTTTAAAATAAAAACAAACCATGCTGGTTGTATGGGCCATAAACCTAAGTTCAGTTCAGTTTAGTCGCTCAGTCGTGTCTGATTCTTTGCGACCC
TCACAGGAAGCTGGCCAAGAGGTAAGGCCGTGGACAGTATCACAGCCTCACTGGGTGGACTTGGACAAGCCCTGTCCCTGTGTGTGGCTGTTTTCTCATGAATAAACCCGGGGTTTAGATGATCTGTAAAGGCTCTTCCTGCTCTTAAAAACCCTGTGATAATCAGAAGGACATTTCCTGGTGTCCCGTCTGCCAGGCTCCCAAGT
GTCATTCCCTTTATGTATTTATAGAATTTATCACTTCACTTAGCAATTGCTAAGTTACAGAAGAATAATAAAATAGAAAAAATTATGAAAATAACTGCAGAATAAAGATAAACAGAATCATTATCCTGAAAACATTATTCTTTTTTGAAAATTCTATCAACCAATTATTCTTAATGTTAAGTTTATCATTTAACTTAATTGGGGTC
TTCCATGATTTCAATATTACGAAGTTATGGTTACCAAAACAGTATGGTTCTAACATATAAATAGACACATAGATCAGTGGAACAGAAAAGGGAGTCTGGAAATAAACCCAACATATATGGTCAACTAATTCCCAACAAAGATGCCGACTCTCTTTAATAAATAGTGTTGAGAAAACTGGAAATCCACATGCTAAAGAATGAAATTG
CATTGAGGCAGAATGTTACATGACAGATGGGACATTAGCCTGCTTTCCATTATTAAATTGGGAAGTGAGTATGCTGTGTAATTGAAAATGTCTGCAATAAAATAAAATTATGCTTCTGTGTCTCAGTTCAGTTCAGTCACTCAGTCGTGTCTGACTCTTTACGACCCCATGAATCGCAGCACACCAGGCCTCCCTGTCCATCACTG
CTAAGAATAGTGTTTAATTTTGAAGTATTTGAAAAGTCAGAAGAAGAAGAATATTTTGTGACGCATGAATTTATATAAAATTGAAAATTTAATATCCATAAATAAAACTGTATTGCACACAGCCTTGCACACTTATTTACATGTTTTCTATGACTGCTTTCACACTGCAGTAGTGGTGAGAAGTGCTGGCACAGAAGTGCTGTGCC
TTCTGGCAAGATAAGTGCATATATAAAGGCATAAAACCATATATGTCCTAGGAATACATAGCACTTAGTATTGCTAAAAAAGAGATATTCCTTATGAGAAAATAAACTAAAAGCTAGTTAGGGAGAGCTGTTAATAGATTATGCCATGATCTATAGTTTGTATTTATCTAGTTTGAAATCATACTAGTAGACTCCAAACTTTGTAA
TATCTAGAATAAATAAATCTAGGAACAGATATTGAAACAGCTAAACAGTAGTGTCTGTTATAAATTAAAGCATGCAGATTTTTTTTCTGGAAGAATAGAAAATAAAGCTCAATTGTTTCTATCCAGTGATGCAGTGGTCATGATAAAAAAGGATAGCAGACTTGCCGAGGGCTGCCTGCCACCAGGCTCCACAAATAAGCTGAAAA
TGCATATATGAGGTTATCGATATTTCTCCCGGCAATCTTGATTCCAGCTTGTGCTTCTTCCAGCTCAGTGTTTCTCATGATGTACTCTGCATAGAAGTTAAATAAACAGGGTGACAATATACAGCCTTGATGTACTCCTTTTCCTATTTGGACCAGTCTGTTGTTCCATGTCCAGTTCTAACTGTTGCTTCCTGACCTGCATACAA
CAGTGATGTCATTTTTCTCCTAACCAACTGTGGTGGTGGTATGTTTGGGGCAGACCTTGCAAAGAAAGATAACCAAGAAAATAAAATGAACAATAATGGCAATAAATTAATGCTTTATTGGAAGTCGTCTCTTGGATCTATAATTTATGTAAATGATTTAGTTTTTTGCTTTCTTTTTTGTGAATGTGTGAGATTTATAGTAGTTT
CAGTCGTTCAGCCATGTCTGACTCTTCTGATCCCATGGACTGCACGTGGGGTTGCAATGATGCTTAAATATTAAAAATTGAGACTTTTAAGATGTGCATAAATAAAACAGCTCATAAAAATAATTTGTATAAATGAAAAACATTTTATAACATACAATTAAATTTACATTTTTAGGTATATTAGGTACCTAAGTTCATATCCTAAA
AGGTATCAATTCTCTCTAGCTGAAATGCAGATTCAATAAAATCTCAAAAAAAATTCTATTAAGAATTTGACACAAAAAATAAAACTTGAGAGGAGGTGATAATAAACAGATTCTGGAATTTATGTGGAAATGCAAAGGACCAAGAAGAACCAAGAGAGTCCTGAAGAACAAAGTTAGAAAGCTGATAATAATCAGATAATAAAGGT
AAGGCAAAGGAGAAAAGAAAAGATATGCCCATCTGAATGCAGAGTTCCAAAAAAGAGCAAGGGGAGATAAGAAAGCCTTCTCAGATGATCAATGCAAAGAAATAAAGGAAAACGATAGAATGAGAAAGGCTAGAGATCTCTTCAAGAAAATTAGAGATACCAAGGGAACATTTCATGCAAAAATGGGCACAATAAAGGACAGAAAT
CTCAGAGATACTTATGGAAAAAGATTAACATATGCAATGTTACAAAATGCTGGCAATTTTGCTCTTAGTAGAAAATTATTTATATTGAAATTCATTTTGCAATAAAAAGACAAAAATGAATAAATGAGGTCGGTTAAGGGAATTTAATTAATGAACTCATGAAAATAGTTTTGACGAGGTAAGAGAATCAATGCGAAGTTTTCTTT
ATACTATTTCACCTCTAAAAATTAAATTTTATATATATGGATGTATTTATATAAAATGAAATGGTTATCATAATAATCCCAATTATGTATTAAAACAGCTAATAAAAATAATTTTCAACATGATCAAATACTCAGTTCATATTCAAATTTCTCCAAATAGTACAACATTTTCTTTTAAAGCTGTTTTGTTCAAATAATCAAGAACC
TGGTTCCTTATTAATAAATAAATGTTAGTATGATTATATACTTAGAGAAATACCTTATAATGAGATAATGCTACCTTATAATGAGATAATGCTACCTCATAATAAATATTAAACTGACTAGTTTTAATGCTTTTATTAAAGTTCTTTTCAACTCTTAATTGATGGTTGATTTAGGACTTTGCAATATTCAAAATATTTCAACATGG
GGTTCAGGAGGATCTCTCCAATGTCAAAGGCTTACAAGGCAGCTGTAGTAATGGTATTATGGTTCTTGCAATGACAGCAGACATAAACTAAATACTGAAAAATAAAAAGTTGGGTAGCTATTTTTTTTAAGACCAATTGTGCTAATGATGGTCTGGTTTCCCTCTCTTATAGCAACTTGGTCATGGTAACCAGAGGGGCTAACTGA
AATGGAACAGAATAGAGAGCCCATAAATAAGCCCACACACTTGCAGTCAATTAATCTACAACAAAGGACGCAAGAATATACAATTGGGAAAAGATTCAAAAATAAACTCAAAACTTAAAGACCTAAAGGTAAGATCGGAAACCATAAAACTTTTAGAGAAAAACAAAGGCAGAACACTCTGACATAAATCATAGCAGTATTTTTTT
AGATGTAAATATTCAATAAAACTAGTAGTTGTTACTATTTTCTGGTGGTCTTTATTTTTTCCTTTTTGGTTTATTACAAAGTAAATTTGTCATATACATTAATAAAATATTTACTGTATACTTAGCACTCAAAGTTTTGTTTTTAAATATACAATACTTTTCCTCCCTTACGTTTTTGCTCTGAAATGTGCAAAAGAGTCCACTAG
AATTCCCTAGTGGTCCAGTGGTTAGGACTCTGCTCTTGCAATGCCAGGGACTGAGTTCAGTCACTGACTGGGGAACTAAGATCCTGGCAGTGTGGCCAAAAATAAAAGTGGTAAATTTGGTGAATCTTGGGCTTAGAATACATGTGCTAAGGATAGTAGAGAGAAAAATTGGAAGCTGAAATACTAATGGCATCCTGGTGCCACCA
CTGGAAATATAATTTTGGAAATTATCAGTATACATAAATTGTAACGGGGGAAAGCAGCAGGACACAACTTTTGAAAGAATGACACAGCCCAAGGACACAAAATAAACTGATTAGAATCAAATGGGACCAAAGATGGGGGACAAGACTAGACCTTGATCCTGAATCAGCAAGTGAGATGACACTCCCAGAGGTGCCATGACAGTTCC
AAGTGAGATAGAGCTGCCTTAGATTTTTCTGTTATAACATGTGCCCAGAATTCTTTCTTCAGTTAGTTTAATGAATTGCTTCGAAAGATGTATGTTTGTGAATAAACATAAGATCTGCAAATGATGTGAATTGCTGCCTGTAATAATTCCAATCTTTAAGCCTTGAAATGTTTTTGGATCCATTCTGAAGTAGAAATACAGCCCAG
GACACAGGCTCTGGACTCTAACAAGGTAGGGTTCATGTCTCTGCTTCACCACTGGCTGTTATGAAACAGGTAAGCCTTGGCTTCCCATTCTAAAATGGGGAATAAAATAATCTCCCACATGGGGTTTTTGTGAGGAGTAAATGAAATGCCACCTGCCCCATGCCTGGCACCTGACGGGTGGCAGTTACCTTGGTACCAAAATCCTT
GACTTTCATTATTTTTTATCTTCATCATCAGTAGGGATCATGAGTGCTAATCACAATCTAATTTCTACTGTCAGCCATCACTGGGGACTACAATTATCGAAATAAATTCAGCAAATACCTATTGATTGGTATTGACATATCCATTATGAAGATGGAGAGCCTAGCAAGGTTTTGCAGCCTCAGGAGGATCAGGGAAGATGAGATGC
CTGTAGCTCATTGCCCCCAAGTCTTATCAAATCTGAGGATTTTCAATACATAAAAATTATAGAAGAGTTTCTATCATAAACTCAAGAGGCAAAACATTTTAATAAAAATAAAAGTAAGTAAAACCAATCTTGCATTAATATGTTATGACCAAGTAATGTTTGCTCAAGAAGGGTAAACTTGCAGGAAATCCATAGAATTGTAACAA
GTGGTCAAAATAGTTTTGCCATTACCTCATATTTGAGGTGGCCAGGAGCAGGAGAAGGATTAGCCCCACTGAATAAATTTAAAAGGAGAAAGGGAGAAAAAATAAAATTGCATTTAAGATACAATTGTTTAAGGTGCCAGTTATATGATGTATGAGTCACAGATGCACAACCAAATAAGAATACTGTAGGTCAAGGCATTTCTATG
AAGTTAATTTTACTTCAAATAAAAAAACAATAATCTTTAAATAAAAGAAATGATATCTGGATCCATGAATTTCCTATGTATGGATTTCCTTTTGATGGAAAATAAAATCAAAATGGAATATCAAATGGTTAAAATATTCATTGACAACCTATTTGCAAATGTCCTTTCACTTAATTTTTAATAGTTAAATTATGAAATGTGCACAA
CAGGGTTTGGATTAGGTTATTACTAAAGTTGCTTTGTGTTTTAGCAAACTCCTTAATATACAGGTGGCCCTGTTAGCATGTTGGAAGCACAGGAAGAATTAATAAAATTATATAGACTGATCATTTGTTTGATCCTGGTTGCAATATTTCTCTCAGTTAAGATTAACTTCATTTGTATGGTTTCCCTTTGAGCTTTAGTCCCTTAC
GAGTGACAGCTTTTTAGGAAGAGAACTGCAGGTGGCCCTGGCTGATTCACCAGTGTCGTCCAGAGGAGTTCACTGGTCTTGGAGATTCAGAGTCCCAGTTAATAAAAGACATCGTCCAAAATGACAAGGCAATCACCAACCAAGTTAATTGTAGTCAGAAAACCTCTTGATTTTCCCTTTTAAAAAAAGGAGATCTGTATTTCTAT
TAAATTCCTATAATAGTTCTAGAAATATTTTCAAGAAGATTCTGACAAAACCATTATATTCCCTAAATGGTGAAGTCCATGCAGTGGACATGGTGGTAGTAATAAAATCTTTGAAAATAGGGATATAACCTGGTGTGAAATCTCAGAAATTTCTTTAAAGATAAATGGACACCCAGAAGTGAATTCACTGGAATGAGGGTCCCACT
TGTGTAATATATCCTTTGTATTTCTGTGGTGTCCGTTGTAATGTCTCCTTTCCATTTATAATTTTATTGATTTGAGCCTTCTTCCTCTTTTTCCCCCCAAAATAAATAAATCAATTTTGTTTATGTTTTCAAAGAACCAACTTAAAAAAAAATATTTATTTTAATGGGAGCATGATTACTTTACAATATTGAGGTGGTTTTGGCCA
CAGCAAGTATTTACTGAATTACAATTCTGGCATTTGTTAATCTTTTTCTTCTCACACTTGAGGTTTTGCATCTTGCTCCCAGTTTTATAAAATGAAAGTGAATAAAGAGGTTTAATTAGCAAATAATCCAAATACAATTAAAAAAAATTTTTTATCTTCCAGAAGATAAATTCACAAGCATGACAAGAGGCTTTTAGGGCAATCTT
TGCTACTTGTAATAAAAGGAGATCAGTTTCACTAATAATCAAATACATGCAAATTAAAATAACAATGAAACTCTATTTTGACACACTTTTGATATATTAGAATAAAAAGATTTTTATTTTTCTCAAAGCAGAGGCCATTAGAAAGCTGGCATTCACAGGCTACTGGTGAGGGTAAAAGTTACTATCATATTACTGTGAGGGCCGTT
CTGAATAATGCTCTGTTGTATGGATAAAGCATAGTCTGATGGTCACTTGGATTGTTTTTATTTTTTAGCTGTTGTGAAGAGTATTGCAATGAACCTGGGGAATAAATATCTGTTTTAGTCTCTGTTTTCAATTCTTTTGCGCACATATCCATATATGTCCAGAAGTGGAATTGCTGGATCATATGGTAATTCTATTCTTTTTTTTT
CAATGCTGTCTAGGTTGATCATAACTTTCCTTCCAAGGAGTAAGTGTCTTTTAATTGCATGACTGCAATCACCATGTGCAGTGACTTTGCAGCCCCCCAAAATAAAGTCTGACACTGTTTCCACTGTGTCCCCATCTATTTCCCATGAAGTGATGGGACCAGATGCCATGATCTTCATTTTCTGAATGTGGAGCTTTAAGCCAACT
CATGCTATTTTCTTTTCTTATTTATAAAATTTGTCTATACTATTTACTCTGGTAATGTTTTGGCTACTTCCTAGATGTTTTAAAAGGTTTTAAAATATGAAATAAAGGAAAGAAAAGATATGTAAAGCAGAGGAAATAATAAGAGTACACCGTCCTCTCATTTTTACAAAATATAGCATGAATCACTATCAATGATTGATAGTGGT
GAGTACTGGAGTGGGGTGCCATTGCCTTCTCGGTCAAAACAGTATAGTACTGGCATAAAAACAGAAATATAGATCAAAAGAACGGGAGAGAAAACCCAGAAATAAACTCACATGCCTGTGGCCAATTAATCTATGACAGAGGAGGCAAGAATATACAGTGAAAAAAAAAAGATAGTCTCTTCAGTAAGCGGTGCTGGAAAATTGAA
ACAATATAAGTGCTTTTCCAAAGTGACTGAAACCAAATTTGGATAAATTGGGGGATCATAAAAATATACACATATTATAAATATTTTATTATAGCCTTAAAATAAAAATATTTACTTATTTTTGTTGTAGGGCCCAAGGCCTTTTCTGAACATGAAGGATTAGAAATGGTCATGATTTTTAGGATTATTTGGCAGACATTTGGGAA
AGGTTTTGATTTCCAAATGAAACACAAGAATCATGAGGGCAAACCTAGCATAATGCTGGTACACTATAGCTGCTGGAAATGATGGGTGAACAAATGAATGAATAAATACCATATTTACAACTTGTGTGACTTATGTTGGAGATCTTCCTCCTCTGAAAAAAAAGTAGCTAACACATTCTATTTATTTTCTTACAAACAAATGTAAT
GAACACGTGTACACCCATGGCTGATTCATTTCAATGTATGGCAAAATCATTACAATATTGTAAAGTAATTAGTCTCCAACTAAAATAAATAATTTACAAAAATAAAAAAAAATAATAATAAAATCTGAATAGTCACCCAGGAGTCTACAAGGAGGTCACTGGGTTTGTGCACTTTGTGGACAGTCTACCTTCAGCCCAGCGTCTGT
AGAAAAATTACAAAAATAATATTGAGAGTTCTTGCTAACCCTCCACACAGTATATTTTATTTTTAATATCAAACATTATCATGGTACATTTATTACTACTAATAAACCAAATTTAAACATTACAATGAGCTTCCCTGGTGGCTCAGACGGTAAAGCATCTGCCTACAATGCGGGAGACCTGGGTTCAATTTCTGGGTCGGGAAGAT
CTCTTTAAATTATAAGGAGATGATATTTGCTGTTAAATATTGCTCTGTACATTTAAATTTCTAAAAAAGAAAATATATGCTTATTTTTGCTTGATTAAAAAATAAATTAATTCTTTTTTTGGGGGGATAACTTTTCTAAGTTGTTTTTATTTCCAGGTTTCAATGTAATTAGGCTACTGAGCGGATCAGCTGTAGCACTGGTTATA
GAGGTCCTTTAATGGACTGGAACCTGGTGGTCCGGAGTCAACTGATAAGAAAGTAAAGGAGAGAGAAAGAGGCTGATATTCCTTGGTTTACACAGAAGTCAATAAAGCCCCTGATACAGGACTTGCTCTGTTCACGGAGGCCTCAGGCATCCTCTCAATGGGGTGAATATGCAGAGCACCTTCTCGAGAGGGTCTTAGAAGCCCGG
AAATTTGTTTTCAAAATTAAAGTTATAGTGTATATTTTGTATCTTATAGTCACAAAATATATAGTAAAAATTCCCTATATTATAAAATATGAATTTTTATAATAAATTTTAAATGCTCCTTTCAGTACAATACTATAATTTATTAAAGTATTCAGTTATTACTTTTACCAGATGTTTAAGATGTTTTCTAATTTTAATATTAAAAT
TTTCTAACTGATTAAGGTTTTTGAATTCTTAACTTTTTTCTATCACTAATAACATGCTCTGCTGACAGAATGGTGGAACGGCATAGATTGTTTAAGACATAATAAACTATGTAAAAAAATCTTCAGTAGTAAAGTAAACTGAGTTTTTTAAAAAAATTTCAATATAGCTCCCAAAGTATTCATAATGAAATGAAAATTCTCGGAGA
GACCTGATGCACACCATGGTGCCTATAGTTAACAGCGCTGCACTGTGCTCTCAAAACCTGTTAAGAGGGTGGATCCCACGTTCAGTGCTCTAACCACAGCAATAAAGATTCGAATTTTTTTTTAATTTTTAAAGTTGTTTCCCAAGTGCCTGCTTCATTCCTGCTGGAGCTTCCTCCTCCCTCCTTCCAACACTGACTCCCAAAGT
AAAATCAATACATTGGATTTCATTAAAATCAAAAACTTTTTTGCATTAACAACACTACCAACAGAGTACAAAGGCAATAGGAGAAAGTACTACAAAATCAAATAAATGACAAAGTATTAATATCCAGAATATATAAAGAACAACTACAACTCAGATAGGCTCTGAAACTTAGATAGATAGGCAGGTGAAACTTAGACCAGCCCCCT
GGAGGGAGGAGGGTTCAGGATGGGGAACACATGTATACCTGTGGCGGATGCATGTTGATATATGGCAAAACCAATACAATATTGTAAAGTTAAAAAATAAAATAAATTAAATTTAAAAAAAAGATTGACACATAAGAGCTTAACATCAAATGAGAAAGAAATCTTTAGGACTCAGAAAAGTATAATTTAAAAAACAACTTCTGTCT
AGAGTCACTAAACAAATGCTTTATTGTATATTGAATAAATACTAAGTGATCCATGAATCCCTCCTGATTTATCATTCCCTAGCAGCTAGGGAAATGATGCAATAAATTAATTTGCCCAGTATTCTGGAGCATCCAAAAAGATTAGGGATGAGTTTCATTAACTTAAGCTTTCACACTCTCACCCTTTTTTAGTTGGGAAAAAGTCC
ATATGCTGTCTAAGTTGGTCATAACTTTTCTTCCAAGGAGCAAGTGTCCTTTAATTTAATGGCTACAGTCCCCATCTGCAGTGATTTTCGAGCCCCCCAAAATAAAGTAAGCCACTGTTTGCACTTTTTCCCCATCTATTTGCCATGAAGTGATGGGACCGGATGCCATGATCTTAGTTTTCTGAATGTTGAGCTTTAAGTCAACT
TTTTCATTATTATTCTACTTGTTATGGTTGTCTGTGATCAGTGCTCACTGATGTTACTATAGCTCACTGAGGGCTCAGAAAATGGTTAGCAATTTTTAAAAATAAAGTATTTTCATTAAACATGTACATTTATTAAAGATATAGTGCTGTTGCACACTTAATAGACTACAGTATAGTGTAAACATAACTTTTAGACACATTTTGTT
AATTATTTATTATGTCTTCCTCCACTATGAGAACAGACAGCTGGTTTTGCTCATTCTTGTATTCCCAATATTTAGAAGAGTGCCTGGCACATGGGTGCTCAATAAATATTGATATGAAATTAGATCATCCTTTGCATAGATATATGTTTTATTAGACTATTACAGACTACATATTTCTTGAGGATAGGTGATGGCTTTATCTTTTA
GACCAGGGAACTAGATCCCACATGCCACAACCAAGAGTTCACATGCTGCAACTAAAGATCCCGTGTGCCGCGTCTAAGACCCAGCACGGCCAAATAAATAAATAAAATTAAATATTTTTTTAAATGATCTTAAAGAAAAAAGAAAGTAAAAGAAGTCACATAATATCACTCTTCTACTCAAAATCACTTCCATTTTTACTTTCATT
AGTCCATGAACCACAACTACAGAGCAGCTCCTGCTCACTGCAACTAGAGAAAGCCTGCATGCAGCACCGAAGACCCAGCACAGCTACACATAAAGAAATAAATAAATTTTCTAAAAAATGACAACTCCCTTACAAGTACAATCTAGAGTTGAGTTAAAACAAAAGTGAGTGCTGGGGGAGAAGAGCTGGGGCAATATGTAAGCCTG
TTCCTGACCCAGGGACTGAACCCACATCTCCTACATTGGCAGGTGGGTTCTTTATCACTGAGCCACCAGGAAGTCCCCTTTCTCATCTATACAACAGGCTAATAAAGGTACCTGACTTCCCCGGTGGCTCAGACGGTAAAGCGTCTGTCTACAATGCGGGAGACCTGGATTCAATCCCTGGGTTGGGAAGATCCCCTGGAGAAGGA
GAAAAGAAGAGGTAAAATTGTTACCTGTTATCATTTTCAGATAAGGATTTTATATATAGAAACCCCTATGGAATCTGATAAAAAATGTACTAGAAGCAAAAATAAAATTTAGCATGGTTACAGAAGGTAATGTTAACCAAAATCAAGTTCTAATACTAGCAAATCAAAATCAACAAAGATAAGTTATACAACAATAATGCAATACT
AAAAATCGACTTGTAAGAAGTTACTCTGTGGGGGATAATGGTTCTGTTATTTTCACAAATTGACTGACAAACACAATATCTATTTCTGGTCTAAGCCAGGAATAAAAGTGCCACGTAGGAGGAAGGCAAGAGGACTCAGAGTGAGCAAGGCGATCGAAAGGGCTACTCTCTGGTTATTTACCTGAACGCAGTCTAGACACAGTCTG
CACATGTCATAAAATTTCACATTTTTTACTTTCACTTTGTATTTTTATTTGCTATTAGAATTATTTTTAAAACAGTGACAATCAATTAGTTGATTTCCTGAATAAAACATCTCACGAAGCAAAGGAGCTCTACCTTCAAACTCCTGAAGTTCATGTTCAGTTGACTCTATTTTGTTTTACTTATAAAGCTTTCCTGATACGTAACT
CAGCAGGGGACTAAGATCCCTCATGCAGTGGAGTGACTAAGCCCACAGGCCGCAACCAGTGAGCCCACACATCACCACTAGATGTGACACAACTAAAAATAATAAACAACTAAGAAACCCGATGCAGCCAAATAAATATTTTTTAAAAAAGAGGAAAGGTAATTTCAGTCCTTATTGCTCCATGTTGGCCAGAAGTAGAAGTCTCT
TTTCAAGATAATTTCCCTCTTGTCATTTCCAATTTTTATCTGTTTCTCTCCTTGTTCCTTGATCAGGTTAAACCAGTAGATTGTTTCTTGATTTTTTTTCAATAAACCAGTTTGATTAATTAATTACATCCATGGTGGTTCTCTGCCTCCGTAATTTTTGGTTTTATCTTCAGTACTTTCTTCCTTTTTCTTTTGTTGTTGTTTTA
CAGAAATAGAGTCTTCATGATTTAGTATGCCAAAAGTTAACTATCACTTAACCTCTGGAACTGAGATATCAGAAAATCAAGGAGTAAAATAAATAATTTAAATAAACATAGTTTGCTTTATATTAAAACTTGTGGGAGAGAAAAGATCTTCCAAACCAGGAAATAAAGTATTGGCTTTCCATACAGTAAAGGAGGAAAAAGCTCAG
GTTTCACCTTCATTCCCAATTTCTTTTGAATGACTTCTCCCTTAAGTAAATTTCCCAAAGTAAATTCACCTGAAGTAAATTCACATCATTAAAGTCTTGTAATAAAAAAATGGTTTCAAAAATAGGTACCAATTTAAAAATATTATTTAAAATTTGAATGTGTATTTATATTGAAATATAGTTGATGAACAATGCTGCTTAGTTTC
AGGTTAAGGCTGATGAGCATGTCACGGACTCCTCTGATTCCCAGTAACTCAGTACCTTCTGTCTCATACCAACTAATGAAATTTCTCCTGAAAATGAGAGAATAAAAGGGTGACTGTCTCATGAGATACGGTGAATTAGGCGGGATTGTCAGGCTTCTGCCAACGTAGAAATCTCCCAGCTATTATACTGTGTTAATTATTCACGA
AAATGCTGTCTAAGTTTGTCATAGCTTTTCTTGCAAGGAGCAAGCATCTTTTAATGTCATGGCCGCAGTCACCATCTGCAGTGATTTTGGAGCCCAAGAAAATAAAGTCTCTCACTGTTCCCATTGTTTCCCCATCTATTTGCCATAAAGTGGTGGGACCAGATGCCATGATCATAGTTTTTTGAATGTTGAGTTTTAAGCCAGCT
GCATGCACGTGCTCGCACACACACACACACACACACACACACGACACACACAGAAGAAGCAGGAATTATAACTTGTCTGAATTTTCAAAGTTCAACTAAGAATAAAATTGTTTTGCTTTATAGTACTTTAGAGAATATTTCAACTTGCAGGATAGATTAAAAAAGTAACCTCTCCTTAGGGGTAGAAAAAAAGTCAGAAACAGAAC
ACTGAACTGAAGTACAAAAGGCTGTGACGTGCCTTTTGGGGAAAAAAATGTGGTAGATAAGCTTTACTCAGGGTTGTTAGTTATGAGTTCAGTGTTAATGAATAAATGATATGCATTAAATAAGGTTATATATGCATTAAATAAGAGAAACCCACACAAAACCAGGTTATGTATTGATAAATTAAAATGTGACCAGAGGCTCTCAG
CCACGGTAATGAGAAGCCCAGGCACTGGAACTGAGAGTAGCCCCCACTTGCCACAACTAGAGAAAAGCCCACACAACAGCGAAGAACCAGCACAGCCAAAAATAAATAAATGAATAAAATTATTTTTAAAAATCCAGGACTTAGAGTGTGATTTAAGCTAGATGGTAAAGAATCTGCCTGCAATGCAGGAGACCTGGGTTCGATCC
CTCATAGCTTGTCCAGTGGTAGAGCTGGGATTTCAACCTAGACAGTCTCGTTCTGTAATCTCTGCACTCCCAATATGTAGGTTTTCTCTCATTTTTACAAAATAAAAATTGCATTTCAATTACACATGTTATATTTTCAGTGGAAACTGGAAAAAGTTTGTACCAAACAATTATTCATCTAAAAAGGACTTCTAGAGATGGCCTGC
AGGGTTCTGTGAGATTCCCTCTTACTCTCAAGTTCTAGACATACTAGCAGGAACAAGGGGAGAAGATCTGGTTAAAATGTATCTCACACAAAAAAAATAAAATAAAATGTATCGCACAAAACAGACAAACTGAAGTTCACTCTTGTGCTCCACAAAACTTCTTTGTGGTTTTCTCGATGCTGGAGCATGATCGTTTGAATGCTGAA
GTTACCAATGACAGGATTTCATTCTTTTCTATGACTGAGTAGTAGATCTCTTCAAGAAAACTGGAGATATCAAGGGAACATTTCATGCAAGGAAGGGCACAATAAAGGACAGAAACGGTAAGGACCTAAAAAAAGCAGAAGAGATTAAGAAGAGGTGGCAAGAATACACAGAACTATACACAAAAGCTCTTAGTGACCTGGATAAT
TTCACCAAGCAAATGAGTCCATGTCACTCTTGTAATTACCAAAATTAAGTAGGAGAAAGACCTTTTAAAAGAAAAATAATGAAAGAATAACAAGAACAAAAATAAAATGGAAGGAAAGCAGGAAGGGAGAAAGGGAGGGAAGGAGGGAAGAAGGAAGGGAGGCAGGAAGGCAGGCCGCTTTGGAGACCAAAGTCCCCACCCCCTAG
TATGGCTGTTAATGCTGAGCTTCTAGTTGCCCTTTATGCAACAGCCTGGGCGGCTGATGAATCCTCACATGCAAGAGCCTTGCCTTTATCAGTAATTCTAAATAAAAGCCGTATATATCTGCAACTTGTTCAAATATCTTTACTATCAAATAATTAGTTCTTAATAAATTTCTTATTCTTTTTTTTAATCTGACATTTTTAAAAAT
TGTGTCTCCATCCACCCTGAGGTCACCAATTTTATCAACACCCCTGAAACTACCTTCTCACTATACCTTCCCTTTTCCCAATGTTCAATTATTTATTCAAAATAAATTTAACATATTTAAACCTTTGTTTTTCTGCTTAACTACCCTCTCTTCATTCAAAATCTTTTACTTTCCTTCTGTGCCAAGAAACTGTTCTCCCCAACACA
ATAATACACAGAATAACGGTTAGTTGTTTGCAGCATACTTTTAACTCTCATAACTTTGTGAACTTTTTCAGCAACTTGCCAAGTATCAGTAGAATTTCCTAATAAAGTTGAACTGATGCATTATAGGTCTGATACCCGGTGTGTTAGACTATCTGGGTGAAGGTTCTAATAGTTTCACAGTGCCTCTTTGCCTCTTGCTCCCACAT
AAGGAATTATACCTTTCCCTGCCCACCAAGTGTGTTAAAACCATCCACAAACTTGAATGTCCTCTATCCACCGCATCTGATGAAGGAACTAGTTTCTTAGAATAAATCAATAGGCTGAAGCCCATGGAATTCTCTTGTGTTTGCATGTACCCCACCTCCCAGAAGCAGCCAGCCATATAGGACCATGGATCAGTCCATGGAAACTC
TGTATTTTTTAGTAATTATGATTTGTATATTTAAGAATGAATATGTTGCTTAATAAGCAGAAATTAAAACCTAAACACAACCATTAATGACAGTTTAAAAAATAAAAAAAAAGAAACCCACGTGTTCTTGGGTTACTGAATACCAAGAACCAATACTATGGATTGGCTGGAAGATGGATGGTTCCATAGTCACTGAACACTAAGAG
CCCTGTTTGGGGAACTAAGATCCCACATGCTCAGAACATGGCCCCAAAAAATTAATTAAAAATAATGATGATGATTAACAAATTTTTTAAATAATCAACAAATAAAGAGATAAACCAGTAATCAATAAATAAGAAGTAAACCAATCTCCCATGCAGAAGAATTCCAAATATTACCTAGACTCTCCCCTTACAAGGAGGTAGAGCAG
AAAACTTCCCACAAAAAAGCTCAGGAAGACATGTCTTTACTAATGATTTCTATGAAACATTTAAGGAAGAATTAGCTCCAATTACTCACAGACTTCTAAAAATAAAGTGAAACAATCACTTTTCAGCTCTTTCCATGAGATCAGTATTACCCTGATATCAAGACTAAAGGAAAGTGTCATAAGAAAAGAAAACTACAAAGAAAGAA
TTCAGAGGGTAAGACTACATGCTCTCAATGCGAGGGGCTGACTCCCTGTCAGGGAACTAGATCCCACGTGCTACAACTAAGACCTGGCCCAGCCTAAACAAATAAATATTGGTTTTAAAAAACCTGTGGTTTTCCTGAGCCACTGATACAGTTTTAACCTTCTGAACCTTGTGCTTCTTATAACTGGCCAGCTTTTCAGCTCTGGC
TTCTTCATGCTGTAAAACCTAAGGGATAGCTAAGGCTATGTTTCCTTCTGTTTTTTAAGCTAAGGGATGCTTTCTGTGAAGCTCACATGGGAGTTACAAAAATAAAGACATAAGAGAGCCTCCAGGAACTACCAGCAATCGTGGATTGGAGTCTGAGAAGGACTTCTCCTGTCCATGGTTGCTTCGCGGTGAGGAACTGAGGCCCA
AACAGGAAAATGAGGCCAGCAGAGGGCCCTTCATAATTCCTCTCTAACCATGCCTCAAAACTGAAGAAAATCCATGGGTGCAGGTAGTTCTCCAGGGGAGAATAAAGCATATGGATTTGGGGGACATGAGATGTTCCCTTTAACGGTGATTTAGCTCCTAGCCCAGCCACCCACTGAACATAGGATTATGACTTCCACTGGGGCCA
TATTCTATACAATAAAATTAAACTTCCTCAAAGTATGGAGTGAATTTCAGAGGGCTCCCTGACAAATACTGATAAAAGTTATGAGTTCTATTTACTGTCCAATAAACTAAATTGGATTCACAGATCACTTGACTACTTGGAGTACAGCGATAAACACTAGTAAACAACGATTTTATCCAATTTAAACAGAACACTTTTCTTTATTG
TGAGTGCTCCCCCCTTAGATCAAGAATAAGGCAAGAATGCCCACTCTCACCATTCTTATTCAACACAGTATTGGAAGTTCTAGCCAATGCAAGAAAAGGAAATAAAGATATGTAGATCAAAAAGAAAGAAAGCATTCCTATTTGCAGATGGCATGATGGTCTACAAAGAAAATCCCAATCTAAAGAAAAACTCCCAGAAATAATAA
GAGAGCTCAACTGATGTTAGTAAAAAGATAATATTTAGGTAAAAGGTGATGTTAGTGTTGAAGAACTTCCAGAAAGTTTATATTTATGGTGCAAATACAGAATAAAATACTCATATAAGTAATTACTGCTCTCTACAAATATTTTTTTTCTTTTTTTAAAGAAAAGGAGCCAATTGAGGTATAAATGTGTACCTGTTCTGATGCTT
TGCCAGTATCCACTGGATCATTGAAAAAGCAAGAGAGTTCCAGAAAAACATCTATTTCTGCTTTATTGACTATGCCAAAGCCTTTGACTGTGTGGATCACAATAAACTGTGGAAAATTCTGAAGGACATGGGAATACCAGACCACCTGACCTGCCTCTTGAGAAACCTATATGCAGATCAGGAAGCAACAGTTAGAACTGGACATG
ATCATCTGCATATATGAGGTTATTGGTATGTCACTCACAATCTGGATTCCAGCTTATGCTTCATCCAGCATGGCATTTCACATGATATTTTCTGCACATAAATAAAATAAGCAGGGTGACAATATGTAGCCTTGATGTACATCTTTCCCAATTTTGAACCAGTCCATTGTTCCATGTCCGGTTTTAACTGTTGCTTGTCAAGACCT
AGTTATCATTTCACATTCAAATACAGAATACAGCTCAGCCTACTGGACAGAATATAGATGCAAATTCCCTGTGTTTAATATCTGTCATTAAAATGACAGCAATAAAGCCTAAAACCCAAAAAGGGAAAATCAGCTGGGTCCTTATAGATTGTTGCAGCCAAGAGCAATAAAAACTAAATCAATCACAAATTGTGGCAATAGATAAT
ATAATACTGATGTGTATTAGTTAGCATAATTCTGTTTTACCATTTAAAAAAAATACCGTTTTGAAAATAGAAGATTCTCTTGTTTGGTGTTTGTAGCTGGAATAAAATGACAGCTTGCTTGGTTTTCAAGTGGCTCTATGTCACACTGCCAACAAACCCAGTAATTCAGGCTCCTGTTTTCTCAATAACTTTCCTAAAATCAGGAA
AGGTACAGTGTTTAAGACTCTGTGCTTCCAGTGCAGGGGGTGTGGGTTGATCCCTGGTCTGGGAACTAAGATCTCACCTGCCATGCAGTATGGCCAAAAAAATAAAAATATTTAGTAGAGAATGTGTCCTCCCTTATACTTCTTTTTCAGAAGTCTTTTTTCTCTCTTTGGTCTTTTACATTTCTACACAAATTTTAAACTGAATT
AAATTAACACACAGAAATCCCTTGCATTCCTATACACTAACAATGAGAAAACAAAAAGAGAAATTAAGGAAACAATTCCATTCACCATTGCAACAAAAAGAATAAAATACTTAGGAAAAGACCTATATATAGAAAACTATAAAACACTGGTGAAAGAAATCAAAGAGGACACAAATAGATGGAGAAATATACCATGTTCATGAATC
ACATGCTATCTAGGTTGGTCATAACTTTCTTTCCAAGGAGTAAGCGTCTTTTAATTTCATGGCTGCAGTCACCATCTGCAGTGATTTTGCAGCCCAGAAAAATAAAGTCTGACACTGTTTCCCCATCTATTTCCCGTGAAGTGATGGGACCGGATGCCATGGTCTTCGTTTTCTGAATGTTGAGCTTTAAGCCAACTTTTTCACTC
AGCTGCCAACAAAATGGGTTTAGAGGGGACCTATCTCAACATAATAAAGACCATATATAACAAACCCTATCAACAGATTCAATACAATTCCTCTTAAGATAATAAATAGCATTTTTCACAGAACTAGAATGTACAGTCCTAAAATTTGTATGCAATCTCAAACAGCCAAAGCAATCTTGAGAAAGAAAAACTAACTGGAATTGTCA
AATAGAAGTATAAGAATTATAATATTCTTCTTTTCAGAAACCAGGAAAGCAAGAGGAGAATGGAGTAAGTATTTTAAAATGTTGAAGAAATACAAAACAAAATAAAATGACCACCAAACAAGAATTTTGTATCCAGTGAAATTATTTTTTCCATAATGAAGTAGAAATACTTTTTCAGACAAACAAATATTAACGGTTTTGTTGCT
ACTATAAGCATTAGAGTTTTTTTTCAAAGATATGTTTTAGCTGCCGGACTGTCATAGCATCAAAACAAATACCCTGATGGAATGTAGCAGTAAATTATGAAATAAACATTGTCTAAATTAATTGATCCCTACTCACAGTATTCCTATATTTTCTTCTATGTCCATGGCCAGTTTTCCCTGCATCATTTTTTAATTTTCTATCACAT
ACTGCCAAGTAGTATTTCCGTTTGGCTGATGAGTTCTCTCCCAGAACCTCTCCCAATGAGAAAATGGGAAAAAAGTATGAATGGAAAAAAGAAAAGAATTAATAAAGAAGATAGGGAGAGGACAGATGAGACGAGTGGTGGGGGAGGTTACAGGAGAGGAGTGACAGAGACAGAGAAAATCAGCAGATATTTTGAAAGGGGTGGCC
TCTTAACCGCTGGACCACCAGGGGAGTCCCACACTGTCCTTTTCTCTGTGATGTTTGTCTATGGTAGCTGTAAGGAATTTGGCTGCATGATCCATACACCAATAAACAACTCTACCAGCCCTTAGATAGAGTAAGCTGCTTAGTATTCTATTTTGTGCAATCAGAGATTAAATTCCAAATTCACTGGCACCCGAAGATGAAACAGC
ATATATAAAAGTAAATATATATACTTGCAGAGAGGAGTAGGCTTTGTTAGGTATGAAACAAAAATCCAGAAATCATAAAAACTATCAATATATATATAGAAATAAATCTTAATCCACAAGAAACAAAGAGCACAATAGTGCTAAACGACCATCTAAAAAAAGTATTTGTATCATATCCCAGATACATTTTCCTAATTTATTAAGTC
AGATTGTGGTGATCATTTTATCATGGTGATCATTTCATAGTATGTGTAAGTGTCATATCACTATGTTGTACTAGAACTTATATATGTCAACAATACTTCAAATAAAAATGAAAAAAAGATATGTATAGCAATTAGCGCCTGTTGTATTGGGAGTTATTGTTAGCTACCAAAACCATGATCTTCATCCCTGTCATTGTTACTACCTT
GATTTCTCAGGAGGCAGGTCAGGTGGTCTGGTATTCCCCTCTCTTTAAGAATTTTCCACAGTTTGTTGTGATCCACACAGTCAAAGGCTTTGGCATAGTCAATAAAGCAGAAGTAGGCAATGGCACCCCACTCCAGTACTCTTGCTTGGAAAATCCCACGGAGGGAGGAGCCTGGTAGGCTGCAGTCCATGGGGTTGCTAAGAGTC
GTGCTCAGTGGAGACACAAAATCTGCAAGCTATTTTTACACTCCTTCCTTACTCTGAGGCTGCATACATGAACCATGAGACTCAAAAGCGACTATAAGACAATAAAACCCAAGGCAGACTGAAAACATCCTGGATTTTTAATGCCTCCTATTTAACATATTTAAATCATCCCTATAACTTAATAATAAGACAAAAATGCAATTAAA
GAACAGCAACGAGAGCCTAGAAATAAACCCTCACAAATATAGTCAACTAATCTTTCACAAGGGCGCTGAGAATACACAATGGGAAGAGGATAGTCTCTTCAATAAACGGTGTTGAAAGCTTAAATATCCACATACAACAGAATGAAAGCAGACACTTACCGTCCATCATTCACAAAATCAGCTGAAATGGATTAAATACTTAAAAT
TGTACTAAAACAGACGGGGAAGGAAGGACTTTGCCAGCAGAGGGAGAGGGAGAAGGATGGGGAGAGGGGCACCACGTTCCCTTTATAGTCACCAGAGTTCAATAAAGCACCACTTATTTCCCAGCTTTTAAGAGCGCTTTTATCACAATGGTTCATACCTCACACTCCCTGGAGCCTGATTTGTTATAGGTGCAGGGTCCCGTCCC
CAATTTGTTGATTCCAGGACTTGGCAACATCAATTACAGGGGGGAAAACAACTACAAATTTTTAGAGTTTTACAGTTTGTTTATATTTCAAGAAAGAATTAATAAAGAAAAGTTTATTGAAAACATTTGATACATCTGGAAGATGATACACTGAAAGAGCCCATATAAAAATCTGGAGTTACACTGAGCTGTTTGTACACTAGAAC
AATCCCTTGCATTCCTATAAACTAACAATGAGAAAACAGAAAGAGAAATTAAGGGGAAAATCCCATTCACCAATGCAATGAAAAGAATAAAATACATAGGAATAAATCTACCTAAAGTACAAAATACATACATATAGAAAACTATGAAACACTGATGAAAGAAATCAAAGATGGCACAAATAGATGGAGAAATATAGGATGAATAG
AGCCTGGGAAAGGAGACCTCAGACACAATAACTTAAAAATATTGAAAAGGCAGAGAAATACTGCACAAATGAAGGAACAAACTAGAAACACAGAAATCCAAATAAATGAAGAGGAAATAGGCAAACTGCCTGAAAAAGAATTCATAATAATGATAGTAAAGATGATCAAAACCCTTGGAAACAAAATGGAGAAAATGCAAGAATCA
CTTCCCTGGTGGTCCAGTGGCTAAGACTTCACACTCCCAGTGCAGGGGGCAAAGGTTGAAGATCCCATGTGCTGCAACTAAGACCCAATGCAGCCAAATAAATAAAGGTTTTTTTTAAAAAAAAGAAAGCCCCAATCACTCTTTCACTTCCATAAACTTCCAGCGTCTCCTGTGATGGGCAAGATGTTAGATTTCAGGCTCTGGGG
ATGTGGAATTTCGTGGTTGTCCTACAGCCTAGCTGAAATTCTACTCCTCTTATCAGATTGGCATGTCTTATTTCTCAGACAGGGCTGCAAACACATTTGAAATAAATTAGGGAGATCCTGCTTTCTGTTAAAGACCTTTGTATGTGCACACTTGTAATTTTCCAGCCAGTAAGCTTGAGAGAATTTTCTAACAGTTCAGATATACT
CAAATATACCTATGATAAAGTTTAATTTATAAATTAGGCACAGTAAGAGATTAACAACAATAACTAATAATAAAATAGAACAGTTTTAACAGTATACTATAATAAAAGTTTAATGTAGTCTATCTCTTTCTCAGAATCTTAACCAAGCACTTCTCAGGCTCTGTAGCCATAACTTATGCAGTCTGAGGTGTGGCAGCAAAACTAGC
CTTGAGCATTATCTCTCAAAGAGAAGCTAATACCTAAACTGAACTGGCTCAGGTAGGTCGTAACAGGGAGACAGTCACGCAAAGGCATCCAGGACAGTGTAATAAACAAAGCAGGGTCTTACACAAGGTACCCAGACAGCAAGGATGATTAATGCTTTAATGGGAATGGGGCATCAGAAAACATTTTATAGGGAAAGTGACAAATG
GTTAGTTTGGTCCTATGTGTATGTATTTTTATCAGTTTAAAATTTTATGCTTAGAAGTAATTTAGTTAATATAGCAGTTAGCAGAAAGTGTAATAATAATAATAAAAAAAAAACCCTTTCTATTATAGAAAATGTGTGTCTAAAATGAGGTGATCAGATTGACTGCATTTTCTTAGAAGTTATTTCCTGGGTTATTTCCTCTAATC
AAATGGAGTATAACTCGTGTTGATGTTTGGCAAAACCAATACAATATTGTAAAGTAATCAGCCCCCAATTAAAATAAATAAGTTTAAATTTAAAAAAATAAATAAATAAGTAAGAATTGTGGTTTACTATGTGTTGTACACCTGAAACATATAATATTGTAAATCAACTGTGCCTCACTTAAAAGTAGCCAAAAATGGGTCAGTTC
TGGTTAAGAAGATAAATTTTGTTAGGTGTTTTTGAACACACACATACAAGTCAAAAAAGCTAGATGATAAACACACACACCTTATTTGGATTATGATTTGAATAAAACAATTATACAATGAAAATTATTTTTACTGAGATGATATGAAAATTTTAGCATGGACTAGATATTAGAACACACTAGGGATTACTGTTAATGTTAAGATA
GCCAGGAGAATTCCAGGGACTGTATGATCCATGGGGTCGCAAAGAGTCGGACAAAACTGAATGACTTTCACTTTCACAGAGAAGCATTCTGATCCTGAGAAATAAATATATTATTATGTTTATTTTAGAGAGATGAGGAAAATGAGGCTCAGGAAGGGATTTAATTTGCCCGACCAAAGTCAAAGTCAGAACCACTCAAAGAGGCC
ACATAATCCAAAAGGATACATGCACTCCAATCTTCATTGCAGTGCTATTTACAACAGCCAAGACATAGAAGTAACCTAAATGTTCATCAACAGAGAAGTCAATAAAGAAGATGTGGTACATATACACAATGGAATATTACTCAGCCATTATAAAGAATGAAATAATGCAATTTGCAGCAACATAGATGGATTTTGAGATTATCGAA
TTTGAGTTTTATCATTATGTACTTTTAATAAAAATAAAAATTATTATATGTTCATTATACAAAATTCAAACAATATAAAATGAAAAGCATAATAAAATGAAATAAATATATGTCACAATACAGAAATTGGTGCTATTTACTTAAGATGAATGTTATTACAAACAGAAAGAGATGGAGATTGAAGTTTGTATGATTGGAAGAAAGCT
CTCGTACCTATAAAGAACACATTGGTGGTTCCAGGGTGGAGGGTGGAGGGGTGTGAGAAGTGGGTGAAGGACGTCAAAAGGTACAAACTTCCAGTTATAAAATAAATAAGTCATGGAAATGTAATTTACAGCATGGTGACTATAATTAATAATACTTATTTTATATTTGAAAGTTTCCAAGAGTAAATCTTATCATAAAAGTACTC
TCAACTTTGGCCCACAAACCTTTCTTTATTTACTTTGGTCTTTGCTCCAGAACTCTGGTAGCAAGCTGCCTGGAATGAAATGTGAAGAACTTGAGATAATAATAAAATCAATTGGACTGTTTCCCCAGTAATTCTAGAGGCTGATGCATCATTAATGTTGGTAATACAGTGCCTGTCAGATCACAAACTTCTCAATAAATGTGCAG
TGCACCCCAAATGGAAAGTAGTCCCCATTCGCCACCACTAGAGAAAGCCTGAGTAGAGCAACAAAGAGGCAGCATAGCCAGAAATAAATAAATATTTAAAAATAAAATAAATGAGACCTAATCAAATTTAAAAGCTTCCACACAGCAAAGGAAACCATAAAATTTTTTAAAGAAAATGAAAAGGCTACCTAGAGAAGGAGATAAAC
GGCAAAAAAACAGGAAAGTTTTAATTTTCATTTTTCAATAAATTTAAATTAGATTGACTTCTCGTAATTTCATTTCACTTAGTCTCATAATAAATGCTTAAATAAATAAATAAAAAGAATTTTTTTCTGTAGACAAATAATTTCTACTTGTAGCCTATACATGTTCTATTTATATGTTATTGTGTTGTCTGCTACCACCACTGGTA
ATATGCTGTTTAGGTTGGTCATAACTTTCCTTCCAAGGAGTAGGCGTCTTTTAATTTCATGGCTGCAGTCACCATCTGTAGTGATTTTGGAGCCCAGAAAAATAAAGTCTGACACTGTTTCCACTGTTTCCCCATCTATTTCCCATGAAGTGGTGGGACCGGATGCCATGATCTTCGTTTTCTGAATGTTGAGCTTTAAGCCAACC
GGAGCTAAGATCCTACATCACACATGGTATGATTAAAAAAAAAAAAAAAGAGTACATCTGCTAGATGTTTCAAACTGACTAATACATGATAGGGTGCTTTAATAAAAAGTCATAGTTCATTTGATTATGATTTGAAGAGATGCTGTTAGATCTTCATCATGTTAAAGCTTGGTATTTATCTGTAGAGAGAAATTATTCTAAGGTCA
ACTTTTTCACCTAGTGGTAATTTCAGTTTCTCTTACTCCCAAACAAGGGAGCAATGACAATGTCAGATTCTCCAATTTCAACCAAAATGAAAACAACAAGAATAAAATATATAAATATATAAAGTACAATTACTCTTGAGTGATTTTCTTAACTCCTTTAACAGGAAATAATTTTAAAATTATTAAGGAATTTTCAAGTCTATTTC
AAAATGGAAAATGTTTTGTAATACATTTTATTGTCCATATGTAAGATATAAGCTAAAGAATATATAAGCATTTTTCTCATTATTATCTTCAGCTGATAAAAATAAAAAATAATCCTGATGTTCCATATAGCAGAAAGAAAGGTGTGTTTTTTTTCCTTTTTACCAAAGCGTTATATAGATTATTATCAGTTATAGGCACATGGGAA
GTGTTGGGAGTTTTACAGTTGGTGGTAATCTCAAGAGATGTTTTATTACGATATTTCTTTCACATCTTAAACATTCATGACAAATACTTTCACATTAAATAATAAAGTTAAAATGACCATAAAAAAATCTGGTGTTTTACTTCGTATGTCCATATTTCATTATTCCTTATTGGTCTTCTGAAATTTTATATATCGTGACGATTTCA
ATTGGGAGATGGGGATTGACATATATACACTACTGATACTCTGTATGAAATAGATAACTAATGAGGATTGACTATATACACTGTACAGCAACTATATTGCAATAAAAATTTATTTAAAAATAAGTAAAATATTCTCCTGGTATGGTACAAAGTGCTTCCAGGGTGGCGCTAGTGGTAAAGAACGCATTGCCTATGCAGGAGACGCA
ATTTACAATTTGGATATCCTCTACTTCTCATTTTCCTGTGCTCTGATGCCTTACTGACTAAGACTTGGATCCACACACCATCCTCTGTATGACCTTGGACAATAAACTCTTTAAAGCTATACTTTCCTCCACTGTAAAATGATAATGACAAAAACAGTCATTATAATGATGATGATAGTTAAAAATTGATAACACTTACGTGTGCT
AGTGGTCTTGGTGATAAGGAGGACAGAGTCTACTGTGCTACAATTCACTTTTTCACTAATTCATTAATTCAACCAATATTTATTACTTAATAAATATTTCAATAAATGTGTACTAGTCTGTTTTTGCTAGTTTCTGAATCTGTTCTGAACAGTCAAATTATTAGTATTATAACAATGGTGAAAACAAAGGCGGGAGATTTGGAATC
CACATAAAATTTTAATATAGTATCAAAATATTATTAATTGGAAAGGAGAGCAATGATCTCATTTTGGTATAGTTGTATTAAGAGCCACTCAAACTAAACTAATAAAATTTTTCTCCTCCTTTTTTTCAATATCATAACTAAAGAAGGTACACTGGTTTCACTAAAACAACTTTTATATCTTTTTAAAAATCTTCTTTGACAAGCTA
TTGGATAATATTATATTGTATGGATATACTGCAAAACTTTGTTTTAGTCCATGTTCTTATTGACGGCCATTTGGGTGGTTTTCAGCTTTTAACTATTATAAATAAAGCTACTATGAGCATTCACATATAAGTCTTTGGAGGAATATATACTTTCTTTTCTCTGACATAAATGTCTAAGAGTGGAATAGCTGCATATGTGATAGGGA
AAGAGAATCACTAAAATTTATAACTTGCCAACAGTGATTACATCTGTAATTTGAACTTTTTTTTAAATCAATAAAATATGGTAATAAGATTAGCAGAGATAATAAAACTTCCTTATTCCAAAGCAAGTACAATAAAATTTTTCTAAAAATTAACTTTTGTAATTGGTCATTATAATATTTTTTTTTAAGTATCTTTAGTACACTGT
AACTAAGATCCCACATGCCTTAGAGCAACCAAGCCCTAACACAGCAACTAGAGAGCCCAGGAGCTGCAACTAAGACCTGACCCAGCTAAATAAATACATAAATAAAAGAATCACAAGACCTGACTCTGGCATATGACTTGGGCAAGGGTCCTAAACTTCAAGTCTCAGACTTCCTATGTGTGTGCTTTGTGGCACAAAAAGCACCA
AACACATGGTTTACAAAATTAATGGCTCCAACCTCATCTTTTTCATAAACCTTGCCTAAATATCACAGTCTTAGAGGGCGACTGTAACAATATTTCTTTCAATAAACAGACATGTCAATCTGATTCTAAGGTAAAGAGCAACTAAGGTTTATGTTTTAAAAAATCAATTAGCTACTAATATAACCAAGAATTCCTAAATATCTACT
GTGGTTCTTCAAGGACACCAAATCTGCAAAATCTGTAGCATACACAGAGAAATGTAGGTAACTTTATAAACTACCTTGGTGAAAAACCTTACCCACTCCCAATAAAGAAAAGGCAAAGCTTCCCACACTCCATTGTAACAAAAAGCCTATAATTTCTTGAAATCAGAATTGTGGAACTTTTGCACATACTCAGGATCAACAGTATG
AATGCAAAGAAATAGAGAAAAACAATAGAATGGGAAAGACTAGAGATCTCTTCAAGAAAATCAGAGATACCAAGGGAACTTTTCATGCAAAGAAGGGCTCAATAAAGGACAGAAATGGTATGGACCTAACAGAAGCAGAAGATATTAAGAAGAGGTGGTAAGAATACACAGAAGAACTATAAAAAAAGATCTTCACAAGCCAGATA
TCATTTAAAACTCTGAAAATGTTATAAAGTGTAAATATTATTAAACTCATGTATTTAAAAATACTTCAAAATGATATTCTGAGCTCAATTTGTTTTTAGAAATAAACATTTTTTATTTGAAAAAATAGTTCATTGTAACATTTCATAAAGAAAGAATTGTATCTTATTGTTAACATCCAAAGCCCGTGATAAAATAATAAAGTTGT
CTTATATTGTCAAACTTAAAAGGAGAAACAGATAAATCTAAATTCATACTTGGAGAATTTAATAAATGCCTTTCTAATAAAACTTATAAAATAATAAAACAATAAAAATGATAAAACATTCAGAAAAAATATTTTTAATAAAAAGCAAGAGAGTTACAGAAAAACATCTATTTCTGCTTTATTGACTATGCCAAACCCTTTGACTG
TTTTTTTTTAAGTACTTGGGAGTTGATAAATCTCTTGTAAAAATTGATAGAATCAGAAGAAACACACTACGTTGATTTTAAAAAGAGAGTAAAATATAAGAATAAAATCTTAATAAAGTCAATAGATAGATACTACTTTCATCTGAGAAAGGAAGTGCGTAAGGGGGAAAAAAATCTATTACCAATCTAGGAAGTCACAAAAGAGC
AAGAAGACCTGCAGACAATTGTATTATAGTCACACTTTATTTAAACTTATATTTGCAGCGCCAACCATAGCGCCTGATGCACTTATGTTAATATTTCTTAAATAAATGAGGAAAAGTAGTCTGATGGGTGAAAGGTTTTAACTTTCCTTCAGGCCAATTAGCCAACAATGACAAGAGTATTTTAAGGTATAGCATGCATGTCTTGC
AAGGGTGTGGAGAAAAGGAAACACTCTTGCACTGTTGGTGGGAATGTAAATTGATACAGCCACTATAGAAGATGGTATGAAGAGTCCCTAAAAAACTAGGAATAAAACCACCATAGTACCCAGCAATCCCACTCCTAGGCATATAGCCTAAGGAAGCCAAAATTGAAAAAGACACATGTATCCCATTGTTCATTGCAGTATTATTT
CAAGGAAGAAAAGTGAGAGAAAAACATCTCACCAAATGTGCTTTGGGACCATGGGAGTACATCTCTCCAAATAAATAAAATGCTAAATAAATAAGTAATAAATAAAACAAACTCTTGCCCCAAACCTTGCCTTGCCTCGCCTAAAAGAAAACAGATTTTTGTATGCAGGATCCACCGCTGGAATAAATAACAACAGGAGGTTAGTA
ATACCTATGGCTGACTCATGTTGATGTTTGGCAGAGACCAACACAATATTGCGAAGCAACTTTCCTTCAATTAAAAATAAATAAAAAAAAAATAAATAAAAATAAATAAGTGTTTTCTTTTGAGGGGGGGAAGAGTACTGTTTGCATGCCAGCACCATGCTTCTCATTTTCTCTCTCTCTCTCTCTTGTGTTTTCTTTCCCCCAGT
TGTGACTTCTGTTTTCTCTTTCGTGATTTTTTTATTTTGTGTTTCAGAGGGACAAGAGATCCGTATTTGTGGGAAATCTCCCATACAGTAAGTTCGTTTAAATAAAAAGCTATCTGTTTGTCATTGAAGTAATGCAGATATCACCTGAGTGGTCACTCAGTGTTTTGCTTTAAGACTAACTTTGAAAAATGTGGAGTGTAACTTGA
TCAGCCAGTTGCATACCATTGCTGTGTGGCGAAGACTGGCTCAGTGCAGGTCCTGCCCAAAGGCATTTTGTCAGTTTCTTTTTTTTAAAGCATGTATGTAAATAAATAAGATAAAGACACTGAATGATATAAAGTATGTACAGATTAATACAGAATTGAAAGTGATTTGTTCTGCCAAGAGTAGGGTGGTAAGAGTGTTACAGAAA
GGTTCAGGATGGGGAACACGTGTACACCCGTGGCGGATTCATGTTGATGTATGGCAAAACCAATACAATATTGTAAAGTAATTAGCCTCTGATTAAAATAAATAAATTTATATTAAAAAAAAAAGACCTACTGTATAGGACACAGGGAACTATTAGGTTGGTGAAAAAGTAATTGGAGTTTCAGACCATCAATTTTAAACCATTAT
ATATGCTGTCTAAATTGGTCATAACTTTCCTCCCAAGAAGTAAGCGTCTTTTAATTTTAGGGCTGCAGTCACCATCTGCCGTGTTTTTGGAGCCCAGAAAAATAAAGTCAGCCACTGTTTTCACTGTTTTCCCATCTATTTGCCATTAAGTGATAGGACCAAATGCCATGATCTTCGTTTTCTGAATGTTGAGCTTTAAGCCAACT
AATTGATCCAAAATCTTGAAATCAAAATGGAATCACAGATAAACAGCCTGGAGACAAGGATTGAGAAGATGTAAGAAAGGTTTAACAAGGACCTAGAAGAAATAAAAAAGAGTCAATATATAATGAATAATGCAACAAATGAGATCAAAAACACTCTGGAGGCAACAAATAGTAGAATAACAGAGGCAGAAGATAGGATTAGTGAA
AGGGGCTGCAGGCAGGGCCAAATCTGCTGAGAAGCTTGAAATTCCAGATGGCTTTCTTTCTTCTCTCCAGTGGTTTGCAAAAGCTGTGAGTTCAAAAAGAAATAAACTCAAGCTCTGAGAGAGAGAGGACCACTGAGAGGCAGTGGTCCTTGAGAGGGGGAGGTGTGAGGGCATTGATGGAAGTTTCCCAACAAAGACCAGGGTGG
TAAGCACCTCAACATTTTACTTTTAAATGCAGCTAATGTATTAGTTCTTTGTTGACAACAGTATTTACTTCATTCTATTGAGGTTTTACACAAAAGACACAATAAACGTGCGTGTGTGCTTAGTCGCTCAGTCGTGTCTGACTCTCTAACACCAGGGACTGTAGTCCGCCAGGCTCCTCGGTCATCATTCTCCAAGTAAGGATACT
AGGTAAGCCATCACTTTGGGTGATGATGGGGAACAGCAGGTATGTAGGAACTCGCTGTAAGCCCTCTTAATTTCACTGTGAGCCTAAAACTGCTCTAAAAAATAAAGCTTTTTTTTTTTTTTAATTGAGGCTAGAGATAAGCTGGCCACGAAATGAAACCAGCAACTCTCTCAGGAGGCTGTCCTAGCTGTTGTATCCGAGGACCA
AAAAGCAAACACAGGATGGCCAGTTAATTTGAGTAGTGGATTAACAGTGCATCTTTAAAAATATAAGTATATTCTGAAACTGCTTGTGACACATTTTACTAATAAACCATTCAGGAGCAGTAATGTTCAGAGCAGCACTATTCATAATAGCTGAAATGTGGAAACAATTCAAATGTCCATCAACAGATACTTGGATAAACAAACTG
TGCAATGACAAGCTCGCATCCGGCAACTGGAGAGCAGTTCCCACTCGCCACAACAAGAGAAAGCCCATGCAGCAGCAAAGACCCAGCACAGGCAAAAGTAAATAAATAAATTACACAAAATTTAAAAGGGTTAAGATTGATTAAGCTTTTTCTATGAATTATGGGCTTCCCAAATGGCACAGTAGTAAAGAATCCACCTGCCTGTG
AACCAGACCATGGAGGCAACCTAAATGATCATCAACAGAGGAATGGATAAAGAAAATGTGGTACAAATATACAGTAGAATATTACTCAGCCATAGAAAAGAATAAAATAATGTTATTTGCAGCTGGATGGACCTGGAGATTGTCATACTGAGTAATATAAGACAGACAAAGTGATATGATATCACTTATATATGGAATCTAAAAAG
CCCTAGGCCCCTGGTTCCAAGCACTGTTTCCCTCACAGGAAACATGTTCCAAAAATATCTGCTTTTTATCCCATCATTTCAGAGGGAATTCTTAGGTTAGAATAAAGAGAAAATGGGTTGTTTGCTACCATATATGAGATTAGAGGAGCTGGAGAAGCCCGTGACTATTGCAAGGTCCTACTCTAAACTGATAGGAAAGTACCTCA
ATATGCTGTCTAGGTTGGTCATAACTTTCCTTCCAAGGAGTAAGCGTCTTTTAATTTCATGGCTGCAGTCACCATCTGCAGTGATTTTGGAGCCCAAAAAAATAAAGTCTGACACTGTTTCCACTGTTTTCCCATCTATTTGCCATGAAGTGATAGGACCAGATACCATGATCTTCGTTTTTTGAATGTTGAGCTTTAAGCCAACT
CTGAGGTTTGCCTACTTTCAATAAAGCTTCTGTGAATATGCTAGTACAACAAATCTTTTTATGTACTTAAGTTTTCATTTCTCTTGAGCAAATGTTTAGGAATAAAATGGTTGGCTCAGGGTAGTTTCTCATCCAGTTTTATGAGAAACTGCATAAACTTTTCTCAAAGTGGTTGTACATTTTATGCTCTTAACTCAGGTTTAGTA
AGAGGCCCAGAGAAACAAGCTTTCTCTTTTTAAGTTCAGGGTCCTTCTCACTGGAAAGAAACAAAGACAGCTGGCAAAAAGGAGTAGAAGGGAGGTTGAGAATAAAGAGAGAGGTGTTTAATGATAAACCAAAATAAACCAACCTGGTCTGCCTAAGAAAAAAGTACTCTGAGAAATTTTCCAATTTATTGTTTTCAGTGTGAGAT
ATACTATTTGCTACAGATTTCCAAGAGGATATACTGGTTAATAGATGCTCTTACTAATGCTAAATTAAGAGCTTCCTCTCTATAAATGTTTATTTTCTATAATAAATATTTGAAAGTGCCCACTCTGGTGGGAGTGCCCACCACAGCACTGATGGGAAATAGGGATTTAAGGGATTAGATATAGAAATAAACCAAGAAAGGATCTC
AATACTTTAGAAAATGACAAGAATGCAAAGGACAGAGAAATGACTACCCTTGAGATACAACGGAAAGGACCAGTGACCCTTGCTCACAGAATATCAAAGGAATAAAGTATCAATGCACCTCTGTCAAGGACATGACAGGAATGATGGAAACAAGACTAGACCAATAAATGATTCATCAGATTCCTTCCAACTCTTAAGTCCTGAGT
TACAGCATAGCCTGTGGTTCTAAAAAATGAGAGCCATTCAGCAACTGGGGCCTAGTTAAGGCAATAAAAGGCACACCTATACCATGGAATACTATGCAGTAATAAAAAGAACAAAATGGGTCTCTATTTTCATGGCAGAATGCTGATGATACATTATTAAATGAAAAAAAGTCTCAGATATCACCAGAATGATTTCATGTATTGTT
CCCCTTAAAATAGATGTGATAATGACCATTTCATGGGAAGAATAAGTAAAATTTCATGTAAAAAACACTTAATAAAATGGCTGATCCTTGGAGACCCTTTAATAAATTTGTTTCCTTTTCTTGTGTGACCTTATCCTTCATGTTTTCATGGGATTGAGTTCCCCATGTTTTCTCTTTGCCTAGAGGGGCAGCACAGGGGAGAGATG
CTGCTGACCTCTTAGGAGAAAACACTAGCTTGAATTTTAATGGCCTTGGATTTGGCAGTGGAGTCTTAGATATAAACCCAAAGCATGAGCAACAAAAGAAAATAAATAAACTAGACTTCACCAGAATTTAATAGTTTTGTGTTTCAAGTACACTATCAAGAACATGAAAATTTAACCAAGAGAATGAGAGAAACTATTTGAAAATC
ATCTAAAAAAAGGGTATAAATGAACTAATTTCCAAAACAGAAGTACAGTCACAGATGCAGAAAACAAACTTATGGTTACCAGGGGATAATTTTGAGTAGGAATAAACTGGAAGATTGGGATTGACATATACACACATTCAGTTCAGTTCAGTTTAGTCCCTTAGTCATGTCCAACTCCTTGCGACCCCATGGACTGTAGCATACCA
CCAGGCTCTTCTGTCCATGCCCAACCCAAGGAGTTGTGTACAAGAGACAAAGTATTCAAATCACTGAGCCAGACGCCATCCATGCACCAAGCAGAGGCTTAATAAATACTTCTCGAATGAATAAAATAAAGAATGAATGGACGGATACAAGTTTACTCCCTTGGCACATTCTGATTCCCACAGGGTCTGTGATTTGGAGACCAAGG
TACATGAATCAGTTTTCTCAGACTGTAATAGTCTACACAAATGTAGAGCATAATGATGAAAACAGTGTTTTAGAACAAATATTCTGGTAGAGGTATGCAAAATAAAATGAAAAATGAAAATGGATATAAGGAATTAAAAAAAACCACTAACTCTAGGAAGTTACTTTATAGAATTTACTCAGCAATATAAAAATGATCCATTACAG
GGGGGTTCTTTTCCTATTTCATCCCCCTGCCCCAAACACATACAAACACAAAGAAAAGGATACTTGTTCCAGGCTAAACCATTTATGCTTTTCTTAATGAAATAAACTTGATGCTGACCAATTTGACTGCAGATTCGAATTTGCTTTCCAGTTCTCTTCTCAAAAGCTACAGTAGCTCCCTAATGCCCATGACATACATGGGCTGT
GATGCTCAATTAAAAAAGAAAAAATGGTCCCAAGTATTCATTGTATAGATTTCCATGCCTGGGGAAACATAATGTGGAAACTGAATCTGAGATCATTTTAAATAAACATATGAGTTCTTATATGATGCTGTTTCTTTCACTAATGCTTCTGATTTATACGGTAGTGCCATCCCCTTTTATGTAATGGAGCCAATCTCAGCACCTCA
AACAAACTAGATGAGTCTGTTTTTCTCTAGAATGGGTTTTAAAACTTGAGTTAACTCTCACTAAGGGAATAGAGCTTCCTCTGTACACAGGCTATTTTGAAATAAATGAGGCAATCCTGGGCAATAAATTGGCTTTAATTCACTTATTAACTGAAGGAACGTGAAAATGAGATCAGACAATTGCTGAGGTGTTCTTTAAGAAATCT
AAAGAGCACATTAAACATTAAAAATCCAAATTCAAAAACTAAAAGAAGGGGAGTTTAAGTATCTTTCTCCCCATCAAATCTTGCAACATGCTCTTTTCGTAATAAATATTTGCTCTTTTCGTAATAAATATTCTAAATACTGATCTGGCTGGAACTACTGCAATGCTTCGTCATTGGTGCCTGGAGCAATTGAATGCAAAACCATT
ATACTGAAGCAAAAAAAAAAAAAAGAGGCCAAATTTAGACAGACTCTAATGTGTTTGTGAAAGCTTTACTGTTGCATCAGATTTGTTCTATCAACCTGTGAATAAAAGCACTTTTAATGAAGGAATAAAAACATGTTAGCCATATTTTAACAGTTCAATAAAAAGGTAATGCTGCATTAATTTTATAGGTGGATTCTACCAGGGCA
GAATCTGTCAGTAGCACACCTATCTAATGGAAAATACTAATAGGAGTTCTTCAGGCTGAAATGAAAGAACACCAGAGGATACTTTGAATCCACATGAAGAAATAAAGAGCATTGGAAGAGGTAACTAAATAAGTATGTATGAAAGACAGTATATATGTATCGTTTGTTTGTAACCATTTTTCTCTCCAATCTGATTTAAAAGACAA
ATGGAAAAGAAAATTTTAAAAAGAATGTATAAATGTGTAAAACTAATTCACTTTGCTGTACAACAGAGATTGGCACAACATTATAAATCAACTATATTTCAATAAAAAAAAAGAAATTAAAAACTGCTCACAAACAAAAAAACTCTGAAAAAATTCTAGCAGGTAAAGATACCAACCATCAGGACGACCCCCTTTCTCTCACCTCC
TGCCAACATCCTATGGATCATTGAAAAAGCAAGAGAGTTCCAGAAAAACATCTATTTCTGCTTTATTGACTATGCCAAAGCCTTTGACTGTGTGGATCACAATAAACTGTGGAAAATTCTTAAAGAGATGGGAATATCAGACCACCTGACCTGCCTCTTGAGAAATCTGTATGCAGGTCAGGAAGCAACAGTTAGGACCGGACATG
TAGGAGTAGTACTCTGGGCATTTTGGCAGTGTTTATGGTTACTCGACCTGATTAGATGTGGGTCGCAGACCCAGGAAATAAAGAATCATGGGCCTGTGCTAATAAAAATAATAATAATAATAATCAGGGATTCAAATCAAAAGACTGAGGTGTTAAGTGTGAAAATTTGCCATTATCAATGCTGTGGCATCAAGTCACAGGAAGCC
GTATACCTGAATCACTGTGCTATGCTATACACTTGAAACTAACACAACATTGTAAATCAACTATAATTCAAAAAAAAGAAACATCTCCCCCTCCACAAAAAATAAATAAATAAATAAATAAATAATTCTTCATTTCTCCTTGAGTGCTGAATCCAGTTCATCAACAAACTCTATTTATCCAATTTATTGACAAACTCAATTAATTC
TAAATATAAGAGTAGGAAAACTGCACCTGTTGATCCCAAAGATAATATTCTACTTCTGATAGAAATAATATCTTAACAAATGTTGCATGTATATGAGTGGAATAAAATTCCATTGTTGGAGAAAGAAAAGGTGTGGGTGGAGAAGTAACAGCCATAGCAAGAACACAGTGCAAAGGGCACAGTCTACTCAGGGCTGCTCCCTGTGC
ATTTTAATCATGTTTATCATCATTCTGTCTTCATTTTCTTCACCTACAAAAGAGACATACTGATAATTCTCTATGTACTTTCTGGAGCTATAGAGCAAATAATAAAAGAAAACAGATGTGAAGTACCTTGAGAAGTTAAAAGTATTAGGCAAGTGTAAGCTTATTACCAATTGTTTTTAAAGCCTTTGACTGTACCAACCATAATG
TATCTAACATTTTTAGGAGATGTTTCTTTAAATGTCTCCAATATTCTCAGAAACTAAACTCCAAGCCAACATTGGCCTAGACTATCTCCAGAACAGAGAAAATAAATATTTGTGATTCAATACATTATCAATGATAAATTGTGGACATTGAGGAAAGCATCAAAACAAATGTAAATTAAGAAACCATGTTAAAAGTATCAACAGTC
TGAAGTATGCTCTCTGACAATAACAAAACTAAAATGGAAATAACTGTAGAAAGACAACAGAAAATCTCCTAACACTTGGAAATTAACTATCATCTTTCTAAATAAACCTGTGCATCAGAGAAGTCTCAAGAGAAATTAGAAAATATTTTAAACTCAACAAAAATGAAAATACAACATATCAAAATTTGTATAATGATTAAAAGCAG
ACATGAGAGTGAGGATATGAAAGCATGTGCTATCGACTGATGAAGAGAGAAACCACTGGGTACATGTGAGTAAAGAGTACTTCACAGCATAGAAATTTCTAATAAACTGTTTTTCTTTTTCTTTCCTATGCAATATATGTTTTAAGTCCTGACCAAACCGTTAGCGTTTTGTTTATTTCCAGAGGCTAATGAAGGTGAAAAGACTA
GAAAGATATACCCAAGTGAATGCAGAGTTCCAAAGAGTGGCAAGGAGAGATAAGAAGGCCTTATATGAACAATGCAAAAAAAAAAAAAAAAGAGGAAAACAATAAAATGGGAAAGACTAGAGATCTCTTCAAGAAAATTGGAGACATGAAAGGAACATTTCATGCAAGAATGGGCATGATAAACAATAGAATGGTAAGGACCTAAC
GCTCTTCATATATTTCCTCAAAAGTCAAGAATAGATGATAAGTACTAAGGAGCAAACATAAAATCAAGAGGGTATCGGATAACAAGTAATCATAATCAACAATAAAATAATAAAAATAACTAGCATGTGCTATGCATTTATTCTGTATTTGCACCATATGAATCTCTTTACCTCTTAAAATATCATTTAACTCTTTTTTTGTTTTT
AAGTTCAACATCTGGGCTTGCTCAAGAATAGTTTCTATTGACTGCTTTGTAAAAATTTTGTATGGGCCATATTTTCTTCTCTTTTTCTATTTTCCTGGTAAATAAATTTAATGCTGTAAAATTTTCTCTGAAGTATCTTATTTCTCTAGTTCTTGAATATTTGCTGTTTCAGAAGCTACATTGAGCTTGATTATTTGAGTCAGCCA
TTGAACTACTAAAAACATCAAGATACCAAAATAAGCATTTCTACAATCATGAAATACCTGATAAAATAAAGGAAATTAACCCATTTTAATAGTTTAAAACAATAAAATGCCTAACATATTTGACCACTTAAGTGAAATATCAATACAATGAAAAGCATACAACTTTGTTGAAAGAAATCAAAAGCACAAACAAAAGGAAAGATTAT
AATTCCTAAAATATACATACTAGTACATATAAAACAGATAACCAACAAGGACCTACTGTATCGCATAGGAAACTATACTCAATATCTTGCAATAACACATAATAAAAAATAATCTAAAAGAGAATATTATATATATGTATATATGTATATTCTATCCATAATGGAAAAATCCAAATGAACATTTTGACCAACTCAATATATATGTA
GATTCGTTCTTTTCACGGTATGTGCTGTTTAGTACTTAAATTTTTAACCTCGTGTATATATTTTTTAAATAAAAATGTAACATTTTAGAGGAAAAAATAAAATAAAATAAAAAATAAAAAGCAAAGTAGGTAATTGCTAAATAGCATAGAGCAGCACCTACCTAGCACAAAGTCAGCACATAATAAAAGTTAATTCCTTCACTTAT
TTCCTTCAGTTCTAAATAACTCCTGAAAGCCAATCTTCTGTAAAAGTCATTTTGAATTAAGTAGAGAATTGCCAATGGTCTCCTCTTCATCTCCTCTGACAATAAAAGACCTTGAGTGGCTTCTTCCTCTAATATCCATCCCTGTTATAAACTTACCTCTTGCTTCCCACTTCCAGAATGACCCTTGCCCTTGACTTATGTGTGTA
CAATGCAGGGGGTTCAGATTCAATCCCTGGTCAGAGAATTAGATTCCTCCATGCTGCAACTGAAGATCTTGCGTGTTGCAGCTAAAACCTGGCACAACCAAATAAATAAATATATATTTTTTTAAAGCTCATTAAGATATACATACATACATACATACAAGTTTATAATAATACCACTTCTTGGACCTTTACTAGGCACTGTGCTA
TCCCCTGAATTGTATCATTGAATGTGTATTAATTAATATAGTTGGTATGTAGAAAAAATAAGTAGTGGCCTTGGTGTTAGTAACTTTAGACCCTTAAGGTAATAAATTCTTTCCTTTGTTGTAAACCCATTACACATCCGCCCTATAGGAATGCAATTTTATCTTCGGAAGATGGCGCCAAACCTTAAAATAATTACTCCTAGAGA
TATAATCCAAATATCTAATTATCCACATCTCAAATACACCAGGTCAAATAAATAAAATAAGTTTAGGAGCACAGTTATTACCAAATAATTTAGAAAAAATAATAAAAGGACATTTAACCAGAAAAATTTTTTCTAGAAGAGAATCTCCATGTAGAAAAGTATTCACATTATTTTGAAATATTTGCTACTGTATGAACACCTATAAC
CTCTCCTAGCTTAGATAAAAGTTTAGATAGATAAACAAGAGAAGACAAGATTAGGTAAAAGTTCAAAATATTTTAACTGACCTTCCCTGGCTATGAACCCAATAAAAGAGACAGCATTTCTGTTCCTAAGGTGACATTTTTTGTGCTTAAAATATTATTTTTTCATGCCTTTAGTTGCTTTTAATAAATGAAACTATGTTCTATCT
TAAGGCTCTGTGTTTCCACTCTGGGGGCATGTCTTCAATCCCTGGCCTGGGAACTAAGATCCTGCATGCCCTGCATGGCAGTCAAAAAGTAAAAAAATAAAATAAATGCAAAAAATAAAACAGACCAGAAAAATAGCTGCAGTGTGTTCCCTGCAGTGTGTCCCACTGTCTCTGGTTTTAACTGTGTCATGGACAAGCCCCTCCTT
CACTAATCTCCCTATAGTATCACTCTGAAGGAAGCAATCAAGACCAAGATTATTTATCTCCATTTTATAGACAAGGAAATGGACTCAGAACTGTGTATGGAATAAAAATTCTAGAACTTATGATGCTTAAGCCACTGCTTCTGCTTAACATTAATACCCATGCCATTTGATTAATTAATGATAGTAGGATCACTTCAGCATTTTAT
TGTGTGAAGATTGTCAGGTTTTTCTTCATTTCAGTGCCATAAATAGTGCTTGATATACAGCAGATATTTAAATAATGGTTTCTTTAAATACTTTTTACTTAATAAACTCTCATTTGATTTCTATAGGTGTAACCTCCAAGTGATCTAGGGCAGATTTTACTCTGTTTATATCTCAAAGCCTCCCAACACAGGCATTAAGGCAAAGC
AATTTCTCAAGAGGCAGGTCAGGTGATCTGGTAGTCCCATCTCTTTCTGAATTTTCCACAGATTGTTGTGATCCACACAGTCAAAGGCTTTGGCATAGTCAATAAAGCAGAAGTAGATGTTTTTCTGGAACTCTCTTGCTTTTTCCATGATCCAATGGATGTTGGCAATTTGATCTCTGGTTCCTCTGCCTTTTCTAAAACCAGCT
CATATTAAAAAGCAGTGACATTACTTTGTCAACAAAGGTCTGTCTAGTCAAAGCTATGGTTTTTCCAGTGGTCATGCATGGATGTGAGAGCTGGACTATAAATAAAGCTGAGTGCTGAAAAATTGATGCTTTTGAACTGTGGTGTTGGAGAAGACTCTTGAGAGTCCCTTGGACTGCAAGGAGATCCAACCAGTCCATCCTAAAGG
CTAATACCCTGTTTGTTTACTTCACAGAACCTACATATCACTTATAATTATAAGCTTACTTATTGGTTTATTTGTTTAATATCTCTCCCCCTTACTGGACAATAAACACCACAGGGCAGAGATTATCACACATGTTTGGTTTACCACTTGTTTATCTGGTTCCTTGCCCAGGGTATGACACATCAGAGCTGTTCCCAAAAATGTTT
AAGGGAGATCTGAGCAACACACATCCATGACTGCTCCATAGGCATGAAAATAGTTGAGAGATTGTGAAAAATTGTTGTTGTGGAGAATGAGAGTTGGCTCAATAAACATAATAATGGATTCTATGATTGATAAAGCTAGGTTTCATGTTCTTCATTTCTGAACACAATAGACTTTCTGGGAATTTCAGTAAAAGTTCAACATCAAA
GTGCTTCAGAATATTTTCTATTGTAAATATTTATGAAAAAACAAAGCAGATCCTGCAATAAGCATCTTTACTTTGTCATTTCAAAACTATCCTTTGGGAGAATAAAATGTGATGAAATAAAATTAGGTAGGACATAAGGGAATTCAATGTAAATACATTAACTGTATGTAGAAATATGTTTTTAAAGGGTAGGAAAAAAAAATTCC
ATAAAAATTACGAGTACCACATAATTTTGATATAGGACATCATAAAAGTCAATAAAATAAGTGAAAATGCTATAACAAAGCAAAACAGTTGGTCATTTTAAATAAAAACTTTAAATTACTAACAGCAGATGACTTTTGCAAGTAATTTGAAAAGATTTACCTTTTATTGATAAAATGGAACAAAACTAATTGAAATTAACTTCAAA
CTATTAAAAAAGTCATTTGTGGTGTGTGCTTTTTCTGATTACAAAAGCAATGCATATTAATTATAGAAAATTTGGAAAAGAGAGATAAGTGCAAAAAGCAAATAAAACCCCTCCTAATCTCCCCCTTCAGACAGATGGACAGTCACTCTCATACCCAGTGTGATGGGTAAGAAAGAGTCCAGGCTTGGGGCCTAACTACCTGGGCC
ACCTATTTTAAAAACAGTAATGGCTTTGTTTTGATATAGTACAAATAACATTTCTTCTAAGGGATTCTTCCCCACAGTAGTAGATATAATAGTCATTTGAAATAAATTCTCCCATTCTTGTCCATTTTAGTTCACTAATTCCTAAGATATTGATGCTCAGTCTTTTCATTCCTGCTTGATCATTTCCAATTTACCTTGATTTGTGG
TATATATATAGTTATATATACACATTTATAATGAATCTTTTAATTAAGGTCATAATGCACTTATAATCTTTTAATACAGCACATTTTAAACAAACATAAAAATAAAAATAATAGTATAAAGAACATCTATGTTTCCATCACCCATTTTCATAATTATCAATTCATGGCCCATCTTGTTTCATCTGTGTCACACCTACTTCTTCCCC
ATGCTTACCCTATTTAGCTCTTCCTCAACAGCAGCAATTTTTTCAACCAATTCTACAATTTCTTCCTCTTGAACAGTTGGTTTTCCACTCATAGCTCTAAAATAAAATTTAAAAGGATTTTAACAGTGAATATTGTTTCCTAATGCCTAGAAAATTTACTCTAACACAATTGAGGCAGTTACATATCATCTGTACTCTTTATCACT
GAAAATTAGTTATTATGTGGAGAAAAATAAAATTGAATTTCTATCTCACAACATATAAGGGAATTCACAATAAAGACCTTAATGTGAGAGATAAAATATGAATAAACATATAGGCAAATATCTTTATATACTTAGAGATGGGGAAGGATGTCTTCAACAAGACCAGAAATTTACAACCACAAGGGAGAAAAATGCACAGGTATGAC
GGGTTCAGGATGGGAACACATGTACACCCGTGGTGGATTCATGTCAATGTATGGCAAAGCCACTACAATATTGTAAAGTAATTAGCCTCCAATTAAAATAAATAAATTTATATTAAAAAATAAAAAAATAAACTGCAAGAAGATAATGCTACATTTAATTCTTTTTTTTAAATTTTTTTTACATGTAATTCTAATAGTAATTTTCA
TGATAAAAAGTATAAGTTTCTTCTGTAGAAGTAATATATGGTAAGAAAATGTTACTGGTGTGAAAGGTTTGGCTGTGATCATTTCTAGAATCACAAAATGAATAAATCATAAAAAAAAAAATATACCTGGAGGTAGCCAGTTTATAGATAGACAGAATACGTGGTCATTTGAGAGTTTGTGAATTTATATGTGTTGGAGAATATCC
AATCACTTGGATTTCTATATACCAACAATGAAAAATCAGAAAGAGAAATTAAGGAATCAATCCCATTCACCATTGCAACAAAAAGAATTCAATATCTAGGAATAAACTTACCGAAGGAGACAAAAGAACTGTACACAGAAAATTATGAGACATTGATGAAAGAAATCAAAGATGATGTAAACAGATGGAGAGATATTCCATGTTCC
GATGCTCAACATTGCTTTTTGTTAGAGAAATGCAAATCAAAAGCACAATGAGATATCACCTCACACCAGTCAGAATGGCCATCATGAAAAATTTACAAACAATAAATGCTGGGAGAGGATGTGGAGAAAAGGAAATGCTATTGCACTGTTGGTGGGAATGTAAATTGATTCAGCCACTATGGAAGACAGTATGGAGATTCCTTAAA
ACAAGGCTGTGATCCATGAAGGGGGCATATTTACATATATTTATACACACATACATGTGTATATGAATGGTTATAAAAGTTAATACTATCCACGGATCTGAATAAAATCACTGTGTATGTTGGTATTTATGGTGGTGGCTCAGATGGTAAATAATCTACCTTCAGTGCTTCAGTGCAGGGGACTCGGGTTCAATCCCTGTTTCTGA
AGTGTTCTATTTCTTAACATTCACATGGATATTTACATTATTGTTATTTTAAAATAGTACATATGTATTATGTACAATTCATTTCAGAACAAAAATTTTTAATAAAAGAAATGAGGGAAAAGAGCACTGGTGGAATGGAAGCCTTAAAAAGGGAAAAAAATGTTCAATTAAGAGTTTTATAACCAATGGGGTAGAAAAGTTCTTGC
GAAAGAAATCATAAAAGTTAGATCAGAAATAATTGAAAAATAAAAAAAGGAGACTAAAACAAAAATCATCAAAACTAAAAGCTGGTTCTTTGAGAAGGTAAATAAAATAGACAAACTATTAGCCAGATTAATCAAGAAAAAAAAAGGAGCAGAATCAAATCAACAAATTAGAAATGCAAATGGAGAAATAACAACAGAGAACATAT
GAATATTTCATAAAGATAAATGTGTTGGTTTTTTAGGAACATATATCAGTAATAATATATGTAATTTACAAAGTTGCAGAATGAATCAAAAACTTACAGAAATAAAAAGCAAAACAGACAAATCCCAATCATAGTTGGAATTTTGACATTTATTTCTCAGTAAGTGACAGAACAACTGGACACAAAACCAGTAAGGATATAGAGCT
TGCATATCTGAGGTTATTGATATTTCTCCCGGCAATCTTGATTCCAACTTTTGTTTCTCCCAGTTCAGCGTTTCTCATGATGTACTCTGCATATAAGTTAAATAAACAGGGTGACAATATACAGCCTTGACGAACTCCTTTTCCTATGGTATGCTATATATATCACAATTGTGAGACACAATGTTTTGCTCAATACCCTGAACTTG
ATTTGGCCTAGAAAGTATAGATGAAATGGAGACTTTAGGGGGTGCCCCGTTCAAGCCCAACGTTAGAAGAAGCAAGATACATAGGTCATTTTATTTGACAAATAAATACAAATAAAATACCTGGTCCACAATATGGGCTAGGCCCTGAAGACGGCACCACGTAATCTTGGAAACGCATAACTAGTTAGTCCCCCATGCACAGTATG
TTCATCTTTTCCTGAAAACAGCTTCCATTCTGAGTGCCAGTGAAACTGAGTACTATTTAATAAGGAGGATTTCATCTTACTGATTATTACATCAACCTTAAATAAATGGCCTGCTTTGTAGCTTCAAGTGGACTGGGCAATACAAGAGTTTCTGGTCCTCTATATAATAGGATCTAGGAAGTAAAACATCGATTACCATCCATTTA
AAGTTTTATTAATGATTCTTTTCTGGAAGAGATGGTGAGGTTTCTCTTTAACCCTTCTCTCATCAAAATAAAGTTCAGGCCTTGTAAATATGAAAAAAATAATAAAATGATTATAGAAATATGAAATGAATGACCAGCCCTGTGCCAAACTTCACAAAGTAACTGGGAAAAACCCAGAAAAGTTTCTTAAAGAAAAAAACCTAACC
TGTGAGTAATAGCAGCCTTCCCAGCACCAGTTAACTCCAGAATTGTGAGAAGAAATAATTGTATTAGACCACCAAATTTGGACATTGTTTGTCATACAGCAATAAATCATCAAAACACTGAACTGTGCAGTGATCATAATGGTTGTTCACAACAGCCTTTCAAAATCAGAATGACAAGGACAGTAGCAGCCATAGAATCTGATTAC
CTAGTACCTAACTAAAAACAAACTAACAGCAACATCACACACACACCCACACACACACACACACACCCCCTTACACCTTTAGCTCTCTGCAGTTCAGCCCAATAAATCTTTTCATGCTTACTGCCCGTACTCTCCACTGAAAATCACTGTTTAACAATCTCCACTGGTTCTCAAACTTGGATACACATTAGAGTTATCTGGGGAGA
TAGCAACAAAAAGAACATAAATGCAACTGTATTTGATGTAAGATAAAAAGTAATGAATATAAATAAGGTGCAAGAGGAGCACAAAATAATTCTGAAATAGAATAAACGATAATTAAAAGAAAGGATAACTGTGATTTAAGATTGAATTTAAAGGAAAGCAATCTCTAGAATTACTGGGAGATTCAACATGTACAATCCTACAGGAG
ATAGCCAAAATGAGGAAATAACGCAAATGTCTATAAATAAATGAATGAATAAACAAAATGTGGTATATACATACAATAGAAAATTTTTTCCTTAAAAGGAAATAAAATTCTGACTAATGCTACAATCTGGATGAGCCTTCATAACATTATGCTAAGTGAAATGTCAGATACAAAAAGACAAATATTGCATGGTTTTATTTATATGA
GATAATTCATTGCAACTTAGTATGTGCCAGGCACTGGGGTAGTATTGGAGACACAGAAAGATCCAGTCCCTGCCTTATTGGGGTTTACAATGAGACCACTAATAAATGTGATGATGTTATATTAGTGAGAACGAGGAAGCACTGGACGCTCAGAGCCTAGTCAAGGAAGGCCTCCCAGACACATTCCAGTTACACTGACACTGAAG
ACCACAACGAGAAGCCTGGGCACTGCAATTCGAGAGTAGCCCCTGCTCACCTCAACTAGAGAAAGCACACACACAGCAACAAAGACCCAGTGCTGTCAAAAATAAATAATAAATAGAAAGAAAGACACTCAGTCTGCCTGCGAAGTGATTTTTTTTTTCTCATTATATCATTTTCTGAACAAGCAAGCAAACATCCCAGACTGGAA
TGACCATCATGCACCAGCAATATGATTTCAGGATGAGATAACCTTAGTGATAAGGTGAGTCAAAACATTCTTTTTTAAAAATGATAAGAAAAATACATACAATAAATATTCCAGGAAAGGTGTATAATATAGTCATATGAGGAACACTAAAATGTTGCACATTTTGGGGAAAATTATGAACAGTAAGAAAAGAGAACCTCTCTAAC
AGAGTCTATATTAGTTATCTAAGACAATCTAACACATTCCTATCTAACACAATCTATAGACAACAGTCATGAGTAGATCTAGGTAGAACTTAGAAGAAGAAATAAATATGCACAAACATCCATCATCAAAACAGGCTTTCACTGACATGAAACTACTCTGGGAGAGTCTGACTTAAAATTACCCACCCTCATCCAACCACAGGAAA
GAGTCGGACATGACTAAGCAACTAACACTTTCAACTTTCACTTTACACAAATCAGGTGTCTCATGTAAGGCAGATGATGTTTCAAGGAGGAGATATAGACAATAAACACATTAAAAATTAATGGAAAAGGTCATTTGAGAGAGAGATAAGTGCTTTAAAGAAAATAACCAGGGGGAAGTGCTAGCACATGCCTTGGTCATGGTGGT
GTCAAAATTAAATTGAATGATACGTGAAAATTTCCAACTGCCTAAAAATATGCTGGAAGCTACAGACTAGGGGCAATCCCAGCTTATTGCTTGTTTTTAAAATAAAGTTTTATTGTAACAGCAAAATTCATTTGTTTTACTGGTGATGACTCGTCACAACAAAGACCATATGGCCTGCAAATCCTGAGATATTTTCTATTTGGTCT
TAAGTGGACAGCCAGTCAGTAGCTGAGAAAGAGCAGATTTTAGAAACAGTTTGTTTTAGCTATGAGTTCCTTCAGTTTCACTAAATTTAGCTCTGGCATCAATAAAGCAGATAGAAATGACTAAAGGTAAAATTTGAACTATATTACAAAAATCACATTAAATAATTTACCTTATTCAGTTAATTTACATGTTGTACTAGATAAAG
TGTGTTAGTAGCTTCTGTATCAGAATATGAGCAGCAGAACAGAGCTGGGGGTCTGACATCTGTCACTTGCCTTCAGAAAAGGGCAGTGGACAAAACTCAAAATAAACTTGTGCACAATTAAGTAGAAAGCTGTGAAGTCTTGAGAAGAGTCAGCAGGAGGATGTGTTAATGAAAAAAGCTTACCTAGTTTAGGTTCCACCAGAAGT
AAGCCACCACAGCTCAACTAGAGAGTAGCCCTCACTCGCCACGACTAGAGAACACCTGTGCAGCAACAAAGACCCAGCACAGCCAAAAAATCAATCAATCAATAAATAAAATTATGAAACTGTGAAGCCATCACCACAATAAATTTTACAGTATTTCTGTTGCTTTCCAAAGTAACTCTTTGCATGTTTCCCTCCACTCAGCCCTT
AGACAGCCTTCAGAATGGGAGAAAATAATAGTAAATGAAGCAACTGACAAAGAATTAATCTCAAAAATATACAAGCAACTCCTGCAGCTCAATTCCAGAAAATAAAAGACCCAATCAAAAAGTGGGCCAAAGAACTAAACAGACATTTCTCCAAAGAAGACATACAGATGGCTAACAAACACATGAAACATCACTCATTATCAGAG
GCAAGTAATATGACCAATAAAGGGTTAATATACTATATCTATCTATCTATGACTAATAAAGGGTTAATATATTATATTAACCAATGCAAGTAATATGATCAATAAAGGGTTAATATACTATATCTATCTATCTAATATGACCAATAAAGGGTTAATATACTATGTCTATCTATATATATACATACACACACTTATAATACATATAT
CCATTTCTTCAGGGAGTCCTCTTTCAGTTTATTGGAGAATGGTGCTAATTCTCCAGTAAAGATGATAAGATCTGGGTACTAAATGTGCTCCAGTAAAGATAATAAAATCTTGGTGCTAAATGTGCTGGTTGCTTCTGGGATATGGTTTCTTTTAGGCACTCTGAGCAGACAGAGTAAAAAAAAAAATGAATGTGTATATATTAACA
TCTAAAATAAACTATGAGGTGTCTTCAAGTGGGAGACCTTTTATGCATACAAACCATGCCATGTACAGCAAGGACAAAGTTATATTTGCCAAAATTTTTTAATAAACATTTTTGAAAGTCTTTTCTACATTTTTTATATCATAATAGCTTGACAAATTATTCACAAAAGGCTTTTTTTCCTATAAGGCATCTACTATGTTTTTTCT
CCTCATAAATAAGTTTTTTAAAAAATGGTTTTTGTTGTTTCACCAAACTTAAACATGACAAAATCATATACCTTATCAATTTCTTTCTAATATTTTGCAGAATAAAAATTAATCAATTTGGGAGTAAATACGCCATCAAAGTATTTTTCACTTATGAAGATGGCATGTTATAAAGCCAACTTTAGAATTTTAAAATTAAAACATCA
ATACCTAAGACTAAAGGAATAAACAGGCAAATGAAGTAAAAAGATGTGGTGGATTCATTTTGATATTTGGCAAAACTAATACAATTATGTAAAGTTTAAAAATAAAATAAAATTAGAAAAAAAAAAATATATATATATACCAGGCAGAACAACTTCTATAGGCAAAAGCCAATAGTAGAGAGAAAATAACATTAAAATTTTGTGTT
GGCCAGGATACACTGATTTTTGCACTTCAATGAACGAATATTCAGAAAACGTAACAATGAATGCATTTTATGAACTGACTAATGTTCTCCTTGCCTTTCAAATAAAGTACATAGTTATAATAATTGAAGAACCCATTCTCACCATTGTTTTAATTTTACACTCATCTAAACTTTGTATAATAATTATGTTGTTGAAAAAATATTTA
AGCTGGATGCCAGGTCCAGTGGCTAAGATTCCTAGCTCCCAATGTTGGGGGCCTGAGTTCGATCCCTGATCAGGAAACTAGACCCCACATGCCCCAACTAAATAAATAAATTAAAAACCCTCCTCCATCTATGTACGTCCATGTACTGACACAGCCCACAGAGGGGCACTGTTAATGTGTTTGTGGATTTCCATACCAGGCACAGG
AATGGCGTGTATATTTAATGAGAAAAAATGGGATAATGATTAGTGAAAATGGGCTGATGTCTTTATGACACCAATTACAGAAACCAGAAAAAATTCATTGAATAAAAATATGGAACTTAAAAACATCTTTACTGCTGTGACATACAGTTATATATTGATGTTTAAGTTAGGATGCAGACTTTAGGTGAATTCATCCATTTTTAGTT
ACTTTCTTTGATTTCTTAAAACAGATCGGTTACCAAAAAGTACTACAAACAAAGGAATCTACGAATTTCAAAAATAGGCAGTGCTAAAGCAATCTGCAGGAATAAATAAATTCTCACTTTAAATTCCTGGCTCATCAACCTCTAGCATGCACCCACACATTCCCGTCCAGCATGGGTACTTGAATAGGTGTCATCTGCTCTTTCAT
GGGGGATTCAGGATGGGGAACATATGTACACCCGTGGCAGATTCATGTCAATGTATAGCAAAACCAATACAATATCGTAAAGTAATTAGCCTCCCATTAAAATAAATAAATTTATTTTTTTTTTAAATTAATTCCAAACAAAGGAAAATGGAAACAGACATTTGAATCCTAGGGGCTGTTGCAAAATCAATTCTGAAAGGGAAGTT
TGTGGGCTACTGTCCATGGGGGTCACAAAGAGTCAGACACAACTTGGTGACTAAACAACAGCAAAATCTGAAACACCAACAGCGCCACCCCCCCCCAAAAAATAAACCCAAAATTAACAGTGCTCTAAGTTCATTACCAGGACCTTCTTTCCAGTCTGCATCAGTTTCTGGTGACTGCGCGGCTTGAACAGCAGACATGTTATTAT
GATGCATTCTAGTCTTTCTTGCCTCCATGTTTGTAACTCCAGTTTCCAACAGAGAGAAACCTAGCCTCATAATGAATGCATTTTTTTGAAGCCATAGAGAAATAAAGTTTTTTTTTTAATCTCAAAGAATCTGTGAGACATCCAGGTGGAGAAAGGTCTGGGTCTGAGTTATTTCTACCAAAGGAAAATTTGCCTTTAACTTACTG
AAGAGTAGAGATTGGTCACATTGTAGTAGCTCACCTTAACAGAATTCTCTACTTTGTGAGCTGCACAAATAAGACCCAAGCTATATAAGTCGTTACTCCAAATAAATTTACAGCAGATTTGAAATAAACCAGTGCTTTCCATTCCAAATAACCATCTTTCCTTCATTCACCTGAGACAGAGTACAGAAAAGGGGGCAACCTCATCC
AGCCACCGCGATGAGAAGCTTGAGCTCCGCAACTAGAGTAGCCCCACTCACAGTAACTAGAGAGAAGCCCACGCAGCAACAAGGATCCAGCACAGCCCAAAATAAACAAATTGCAGTCCTGGGCTTCCCTGGTGGTCCAGTGATTAAGAATTTTCCTTGCAATTCAGGGGACACTGGTTCCATCTCTGGTCCGGGAAGATCCCACA
ACCCCTCCTTTTTCTTTTGATGGCTTAGGTGTATTTTATTGGTTGACTTTACCTCACCTTTACTCTTAATTGATGACCTTGCTTCAATATTTACCAGAAAAATAAAATAGTGAGATATTTGGGAATGATTCCTTTAAAGCTCTTTAATGCACTTCCCTGGTGGCTCAGACAATAACGAATCTGCCTGCAATGCAGGAAATCTGGGT
CATTCATAAAGAGAAAAGGTGAGCAATCGATTTTGTTCCAGGATCCTGGGGCGTAGCAGAAAGTAACTGACATTTGAAATGGGTCTTAACAATGTTGAATAATAAAGGAAGCAAAATGAGAAAAGTCTGGAGTTTTGAAATTACACAGTGTGTTATAGGCAACAAGGAGAATTATAGTATATGGAGAAAGGAGGGTTTTGAGGAGA
AAATGATCCAAAACTTTGCAAACAAAATGGACTTACAGATAAATAGCCTGGAGACAAGGATTGAGAAGATGCAAGAAAGGTTTAACAAGGACCTAGAAGAAATAAAATGAGTCAATATATAAAGAATAATGCAATAAATGAAGCACTCTGGAGGGAACCAACAGTATAATAACGGGGGCAGAAGATAGGATAAGTGAGGTAGAAGA
ATGCTCAACATCACTCATTATCAGAGAAATGCAAATCAAAACCACAGTGAGGTACCATTTCACGCCAGTCAGAATGGCTGCGATCAAAAAGTCTACAAGCAATAAATGCTGGAGAGGGTGTGGAGAAAAGGGAACTCTCTTACACTGTTGGTAGGAATGCAAACTAGTATAGCCACTATGGAGAACAGTGTGGAGATTCCTTAAAA
AGTTTCCATGTTACTCTTTCCATACATCTCACCCTCTCCTCCCCTCTCCCCATGTCCATAAGTCTATTCTCTATGTCTGTTTCTGCATTGCTGCCCTGTAAATAAATTCTTCCGTACCATTTTTCTAGATTCTGTATATATGTGTTAGAATGCGATATTTATCTTTTTCTTTCTGACTTACTTTACTTTGTATAATAGGTTCTAGG
GACAACCATACAGAGAGCAGTGCAAGCCAGAATACAATGCAATGATATTTTTAAACAGCTGAAAGAAAACAAGTCCCAGCTTACAAAATATCCTTCAACTAATAAAGAGAAAAGAGAAAATATTTTTAGACCAAGAAAAATAGAGAAAATTAACCATGAGTAGATTTGCACTGAAGGATATACTAAATGGTATTATTCAGGCAGAT
GACCTGGTGAACAAAGGAAATCAAAAGTTATATTTATCAGTTAAGAACAGAACTAAAGCACAAACTGGAAAACAAAACTAAAGCAAGGTGCCAAGTGGGGAATAAAGCAATGAAAACAAAACTAACAAATATGTTGAGAGGAAAGGAAAGAAAGAATAGATATGCAAAGTTAAATAGAGGTAGATAAAGAAGATTTATATACATTA
TGCCAACATCCGCTGGATCATGGAAAAAGCAAGAGAGTTCCAGAAAAACATCTATTTCTGCTTTATTGACTATGCCAAAGCCTTTGACTATGTGGATCACAATAAATTGTGGAAAATTCTGAAAGAGATGGGAATACCAGACCACTTGACCTGCCTCTTGAGAAATCTGTATGCAGGTCAGGAAGCAACAGTTAGAACTGGACATG
CATCTTACTTTTTTTTTTTTGGTATAAAAATAGATTTAGGAATGGTGTTTTGGAAACTGAAGAGAAAATAAAAGATAAGGACTGTGATATTGAATATGCTAATAAATAATGTAATATGTAGGCTTTTGCGAACTAATTTTGCCATTTCTCCCACTAGAACTTTCCTGTTTGCTGTGAATGTAAATGCATGTTCAGAAATTTACTAA
ACAAAAACAATCATATATTTGATTATAAGGTGTTGGCATATACTCCAGTGGGGTGTTTCATAATAAACAGTGTTATGTAATTTATTTCTAAAATCTGACAAATAAAAAAAAAAATAAAATAAAATCTGACAAATTATGAATTCTGAAACCTATTTGGCCCCAGCATATTTTAGATATAGACATGCTACAAGAATGAATAAATTAGT
ATTGTCCATATCAATAATTCTGCTTAATCTTCTAAGAGAGAGCATTGTCTGAGATGGCTATTGGTTGGCTCTCTGACAAATGGTTATGTCCACATAGAGCAATAAACTGCAAAATATCTGACTGTTCATTCACCAGTCAAAAATCCTCCTGACAGATAGCACCCAAACAGTATTGGAGGCCAAACAAGAGACATGGCTTTAACAAT
GTTGCAAAGAGTTGGACACAACTGAGCGACTTTCACTTTCACTAGTAACGTTTGTATCTGTCAGGGCCTAGGACAGTGCCCGACTCAAAGTATACTGGTGAATAAATGACCACAATTCAGTTCTTGATATTTAAGCATATTTGGCAACATTAGCACATTTATGCTGCTAGAAAGTTTAGTAAATGGATATTGTAAAACTGGACTGT
CACGAGTTCGATCCCTAGTCAGGGAAATAAGATCCCACACGCCACATAGCACTGCCAAATAAATAAAGTGATAACTTTCATGTGATGTGAATTTTACCTCAATAAAAAAGGAATATTTGACCTTGCTTGGTGAAAAAACCCTCAGAATGGGAGAAAATAATAGCAAATGAAACAACTGACAAAGAATTCATCTCCAAAATATGTAA
GGTTTCTCAGGACGCAGGTCAGGTGGTCTGGTATTCCCATCTCTTTCAGAATTTTCCACAGTTTATTGTGATCCACACAGTCAAAGGCTTTGGCATAGCCAATAAAGCAGAAATAGATGTTTTTCTGGAACTGTCTTGCTTTTTCCATGATTCAGCAGATGTTGGCAATTTGATCTCTGGTTCCTCTGCCTTTTCTAAAACCAGCT
GTTCTTGCCTGGAGAATCCCAGGGATGAGGGAACCTGGTGTCTATGGGGTCACACAGAGTCGGACACGACTGAAGTGACTTAGCAGCAGGCAAGAAAAGTAATAAAAGCCATCCAAATTAGAAAGAAGTAAAATTGTCACTATTTGTGCATAAGATGATATCATACATAGATAACCCCAAAGACTCCACCAGAAAACTACTAGAAC
CCAGGGATCAAATCCATGCCCACAGCAATGGCAGCATGCAGTCCTATCCCTAGACTGCCAGGGAATGTCCTCCCAAAGGCTTCTAATGAGCTTCTATTTTAATAAATATAAAATGTCATAAAAAATTCAAATATGCATGTTTTAGATATCTAACTGGTTATTAATGGTATTGTACTTTAAATCATTGTGTGAATAAGTCACAATCA
GGAACTGTTGCTCATAAAACACAGCCTAATAAAAAATATTGTCTGAAAATTCAAGTCTAAGACAAACAGGGCATCAGTGGATTGGCAGATATTGATAGTAAATAAACATGTAATCTAGTTAATTTGTCTCCATTCAAATGTCAGATGTATATTACAGTATCTAAAGACTGATTTGACCTACATATTGGTCCATTTTATTGGAATTA
GAGGAAATGGCAACCCACTCCAGTATTCTTGCCTGGAGAATCCCATGGACAGAGGAGCCTGGTGGGTTCCAATCCATACGGTTGCACAGAGTTGGACATGAATAAAATGACTTAGCACATAATACATACACATACATACATACATACATATTTTTATACCTAAGTCCCATTTATAGAAATCCAATGCTTATTCTGCATGTGAATGT
ACTTTACAAATTTGCAGTGGCTGCAAATTTTAAAATTTCGGCACCACAAAATACATTGATTGGAAAATTAATTGTAATAGTTTTAATTTTTAAAATGTAAAATAAAAGTCATTTAAATTAGAGAGAAAATCATTTAAATTAGAAATGGAAGCTGCTTTCTACATCGCTCAAGAAAAATGTCATTGTAGTTTTCTTTCTCCAAGTAC
ACTTCATGAAAGAAATCAGAGTACATAAAGATAACTACTCTTAATGAGTACTTTTCATACTTTAACTATACTTTCATTTTCTTTAATAGATAAAGGCTAAAATAAATAGATAAAGGTAGATTCCACTTTCATGCATTGGAGAAGGAAATGGCAACCCACTCCAGTGTTCTTGCCTGGAGAATCCCATGGACGGAGAAGCCTGGTAG
AATATCTGAGAGTATTTCAACTTTATAGGATTTAATAGTATTTCATCATTATATATATCATGATTTGTTTGACCATTTGACTTTATTATTTCCTATTTTAAATAAAGGCTCTAGTAAACATTCTTATATATGAACCCTCAAATAATTATCTGTATATAACTTCTATTATGAAATATTTCAGCCATAAAAGCTGTCACAAACACACT
TCTTTGCTTACCTCCTAGTGTTTAGTTACCTCTTTTAATGGAAATATCCTTCTTGCCTAGGCTCAGGCATGATGAACCAAGGGAACAGCAGTGTTGACAGAATAAAACCTGAAATATTTAGTCATTTCTCTCTTCCTGTTTCCAGGGTCTATTTTCAGATTTAAAACAGAGGGTCTGAATTTCCTTATATTGTTGAAGGCCATGTT
CAACAGGTACCTTCACTTAATCCTCAGGTAAGTGCTTTTTGAAATTTATGTACCAGAATTTTTTTTTTAATTGCTTTGGAAAGTAACACCAGTCCTAAGGAATAAATGCCTTCACATTTTTGATTATTCCTTCCAAAACATGACTATGAAATAGACAAATAATAACTTTTTTAAAGGCACTGTTGTCTTATTGTCAGAATCAACTG
AAATGTAGTTGAAGTATATGTTGGAGGTAGATCCAAAAGAACTTGGTGGTAGATTATACGTGAAAGAAAAATAGGAGAATTGTGTCAAAGGTGATTCCAGAATAAATAAATAGATGATGAGGGTGGAAGCATTGGAAAAAAGCTGGTTGGGAGACAGGGTAGAGGGGAAAATTGACTTGGGAGCATAAAAATGTAAGATTCTTGTG
CTCGTCCAACTGCTGCTCATGTCTCTCAACCGTACTCCTCAGCCCTCGACCGTATTATTGAAGTACCTCCTGGACACACTGCCCAGTCAACCACTTCTGAAATAAACCTTTCCATTGTGTCACCTGCCCCATAGCCAACCCTGTCTCATTTCAGAATTCCCTGAAAAGTCACTCCTTTATCCACCTGGTCACACAGGCCACCACTG
CCTGAGCTAGGGGCTTTGCCCACATTTCCTCCTTTAGTCTCAATGGCTCAGTGAGATGTGCATAATTAACCCTCATTTCCAGAGTAAAATAATATGCAGAAATAAACTAAAATAACTGTGGGATGTAAATCTCACAGTTCGATGTTTCTATTTCAGTCTGCCTTGTGTCTCTGTGAGAAGACCCTTTGGAACAGGTAGAGATGGGG
ACAGGGCAGACCTTCAGAAAGCAATACATTTCATTCTGGACTTAGAGATATAAATCGTTTATTTTTTTGTGACATTTAAAAAATATATTTTAAGTATCCAAATAAACATTGTAACTATAGAAAATTAGGACCATCCATTGTTAATGTTTTTATGCATACTTCTAGATTTTTCCTATGCCCATGAATGTGTGTATAATATATGCTTT
AACCCAAAATATATGCTAAGTGAAAGAAATTAATCACCAGGGGCTGTATATTGTAATATGATTCTATATGTATGAATGTCCAGAGTAGACAAACCTAGAAAATAAAGATCAGTGGTTGTCTGGGGGTGGGGCAGTTAGGAAGTGTTGGCATTAGGTTTCTTTTTGGGTTAGTGAATGTATTTCCAAGTTGGTTGTGATGATGAATA
TAAGTTTCTGGGGATAAGATTTCTCAGGACAGCTCTAAAGAGACAACACAGCTTGGCAGGGGTTGTACTCCAAAATAGACAATAGATCTCCTGATCCCTGAATAAAGAGCAACTTGTGCCATCTTGAATGAGATGTGTTGTTTCTGGGTAAATACCTCCAGCCAAGTTAAAGAAAGCCTCACAGTCCTCAAGAAAAACATTCTAGA
GACACAATTCCAAATAGAGCATCCAGGTCTAGAACATAATGTCAGATGCCCAGATCAGAATCAATCTATGCAACTTCCACCATAAAATCAACAAAATGCAAATAAAACCATACATTACCAGCCTTCAGAATTAGTAGGAGACAGAACAACTCACACTTCTAATTAACTGTAAGTTACTGTTGTTCGGTAGCTCAGTCGTGTCTGAC
GTCATAAAGAAAGAAATGTTCTGAAAAAAACTGTTCAAAAGCCATTGGAAATGAAAAAGATATAGCAGCAAGGAAAAAAAACACAATAAAAGGGATAGAAAATAAAGTTGAGGAAATCACTCAGAAATTGATGAAAGAACAAAAAAGACTGAAGACATGAGATTAAATAATTGAATGAAATCTCCTGAAGGCATACCAGATTCCTA
CGATAAGAGCTTGCTTTCTAGAATTATTGTTAGAACTGTGAATGTAGTTTAGGAGAAACAAATGCTAATATCTGTGCCAATCTTGGGTAAATGCCTTTGCAATAAATAAATAAATAATAAATAAATGCACCAGGGGCTTTATATAAGGGTGTGTGCTGGGTAGGAAGAAAGGAACTAAGACTTTAGTGATATTACCATCAAATCCT
TAAGTATCTCATCTGATACTTCAAGTACTAAGGAAAATATTTTCAAAGAATATACTGACTTGGGAAAATCTGTTGGTATCATCTAACGTTCAACTAATGGAATAAACATGAAAGAACAGAGCGTGGGCAGCTCATTTAACTTCTGGCAGTTGGCTCCCTGACCTCCACAAAATGAAGCAAAGTAGAACAGATGATCCCCAAATTAA
GTGTGTGTGTGTATACATATATAGATATATGTACCACATCGTCTTTATCTAGTCATCTGTCAATGGACACTTTGAGTGCTTCCATATCTTGGCTATTGTAAATAAATTTTGCCATTTGTAGCAATATGGATGTACTTGAAGGATATTATGCTAAGTGAAATGTCAAAGGAAGACAAGTACTGTATGATATCACTTACATGTGGAAT
TTATCTCAGTTCTAATCTTCTACTCTGAACTTTATGATTTAATGTGATTGTCAAGGAGTAAGAATGAAACACTTAATTCCAGTGCTATATAAGCTATAGAAATAAAGCAAGATTCTCAACTTATTTTATGAAGTTAAAATACACACACACACACGCCAGATCAGACTCGTCTGACTTAAGCTACTTATATGGAATTTATAAACATA
CAAACATGGGAAAAACAAGGTTTATTTCTTGGACATATTAAATACCTGATCTATTTTTTTTTCTTTGTGTTTAGCTTATAGTTGCAACAACATGTATGGGAATAAACCATCCCATATTTTCTCGTAAAACTTTTGATTTTTGTATAGTGGATGAAGCCTCTCAAATTAGCCAGCCTGTTTGCCTAGGGCCACTTTTTTTTTCACGG
GGAGGGAGCTTCAAAAGCGAAGGGGTATATGTATACCTATGGCCGATTCATGTTGAGGTTTGATAGAAAACAACAAAATTCTGTAAAGCAATTATACTTCAATAAAAAAAAATAAAGAAAAAAAAAGATGCTAAGGGATTGATTATTTTCAGATTTCCATATGAAGGGAGAGTTAACCAGGCTTCCAGCCAAGTCCCCCCTCCACT
AGCATATCTTTAAAAGTTTTAAAAAGAAAATTAAGCAAAATGGATCCATGACTTCCAGGCTAGGGTTGTTTTTCTTAAAAAGGACATGAAATGCACAAAGAATAAAGGCAGTGTCTAACAACTCTAACTACAATTATGGACTTGTGTTTTTAAAATATTATCAATACAAAAGCCATAAACCAGGAAAATAATTTGCAATACATTTA
TGAGAGGTGGTAATTGGTTCTATTTCTTTCTCTCCCTTTTCATTGATACTTGGCTTCATAAGGGAGTAAAAAATAATTCTTCTTATGCTCCTGAAATAGAAATAAAGATGATCTCATGAGCTGCTGTCTGAAAAGTCGTCCATCATTTGGTTCATTGTACAAAGGCTCACTCTAATTCTAGTTAGGCCTACTTGCAATATTGCCCA
ACTGACTCCAAATCCTGTGCTATTAGCCAAATTATTTGGGTCTACATGTGGCATATAAAGAAACTGGTTTGTTATTTCCTATTCTTGAGTGGAACTTAGCAATAAAGAAGAAACTGAAGTTTTCCAAAGATACATGCAGAAGGCTTTCCTTTCTGTTTGCTGAGTTTTGGTTTCCCCACAGCCCTCCCCACCCACCCCCCTCGAAG
AATTGATCCAAAATCTTGAAATTAAAATGGAATCACAGATAAATAGCTTGGAGACAAGGATTGAGAAGATGCAAGAAAGGTTTAACAAGGACCCAGAAGAAATAAAAAAGAGTCAATATATAATGAATAATGCAATAAATGAAATTAAAAACACTCTGGAGGCAACAAATAGTAGAATAACAGAGGCAGAAGATAGGATTAGTGAA
ATTTACCCCAACGTCAAACTGTCCGTGGCAATGTAGCCTGGCATATTGTTCCTTTTAACACTGGTATTTTAGCACATTGAGCACACCAAGCTTCGTGGCAAATAAATTCTGAGGGGCAAGTTATTTGAATTCAGGGGCCCTGGGAAACAATGAGCGGGGCCAGGAACCTTGTTAACTCTCCCAGGCAACTCTGTCCTTTCTCATCA
TAAAGAAAAAAGAAAGAAAAAAAAAAAAGAAAACAACATAGCATTCTAGAAATATTAACTTCCCAGTTTTTGTAATAAACATGCATTAACTTATAAAAAAAATAAAAATAAAAAAAAATAAAGATTAACTGCAAGGGGGAAAGAACAGTAGGAAAGGCATAAATGTAGAACAAATATAATAGGATAAAAAATTATAAAAAAGAGAA
CTGCGCCACAACTTAGAGTTTTTGCGCCCCAAGGAAAGATCCAAAAGATTCAGTGAAGATCCTGCATGCTGCAACTAAGACCTGACACAGCCAATTAAAAAATAAAATGTGGGCTTCCCTGGGGACTCAGTGGTTAAAGAGTCTGCCTGCCAAGGCAGGAGACACAGGTTCTATTCCTGGTCTGGGAAGATCCCACATGCCACAGA
TAAATGAAATGCCTTTGGTTACTGAACTTCCTTTTAAATGTCTATCAGGGGACATCTTTGTGAGTTTTCTCTAAAGTCAATTTTTTTTTTTTTTTTTTTTAATAAAGTAGGTGTGAGTCACAAGTAGCTATTGCTGGAAGTATATACTCAGTAATTCCTGACCTTCCTTTTTTTGGCCACATCATGTGGCATTTGGGATCTCAGTT
TCCAGTGGATCTTCCTGACCCAGGAATAGAACCAGGCTCTCCTGCATTACAGGCAGAGTCTTTACCAGCTGAACTACCAGGGAAGCCCAACAAGATCAGAAATAAACCCCTGAAGTGTTTCTCACAGGTTTGTTTTTTTTTGGCTTGCTACATGGCATTTAACCAAGGATTGGACTCATGCTCCCTTCAGTGGAAGCAGAATCTGA
TGCCAACATCCACTGGATCATAGAAAAAGCAAGAGAGTTCCAGAAAAACATCTATTTATGCTCTATTGACTATGCCAAAGCCTTTGACTGTCTGGATCACAATAAACTGTGGAAAATTCTGAAAAAGATGGGAATACCAGACCACCTGATCTGCCTCTTGAGAAATTTGTATGCAGGTCAGGAAGCAACAGTTAGAACTGGACATG
AATCAATTGTAATACTATATACTTGTAATGAACAACCTGAAAATAAAATTAAGAAAACAATTTCATTTACAACAGCATCAAAAAGAACAAAATACTTGGCAATAAATTTAACAGAAGTGCAAGAATTGTATACTGGAAACTACAAAACATAGTTGGAAGAGATTTAGTCTTAAATAAATGGAAGGACAGCCACGTTCCTGGGTTAG
GATTGGCTATTTCCTAGCTGCTTAGCCTTCCTCTACCTTCTTCCTTCTATCTGTAACATGGAGATAACAATAGTAGCTCCCTCCTAGTGTTATTATTAGGAATAAATAACACTTGTTGTTTTGGTAAGCACTCAATGCACTCACTTTAAAAAAAATTCTGTGAATTTGGAATCATCATCCTAGCTATTCAAGTGAAGAAACAGAGG
GCAGTGACTCAGCTTTCCAGTCTATATTTTCAAAGTAGAGTTGCTAACTTTAGCACATAAACATATAGGACACCCAGGTGTATTTTAATTTCAAATCAACAATAAATCATGTCTTAGTATAATTTTGTGTCAGATATTTCATGACACATCCTTATTCTGAAAAAAAAATTGTTGATCTAAAATTCAAATTTTGTCAAGCATCTTGT
TGACCTGGCAAACAAAGGAAACCAAAATTCATATCTACCAGAACAAAACTAATTAAAGCACAAACTGGAAAACAAAACTAAAGCAAGGTGCCAATTGGGGAATAAAGCAATGAAAATAAAACTAATAAATATGTTGAGAGGAAAGGAGAGAAAGAAAAGAATGAAAGAATAGATATGCAAAGTTAAATAGAGGTAGATAAAAAAAT
ACTGTTAAAAAATTAATAAGGATGTTTATTACTATAACTGCTATTAAACATTTTCCTAGAAGTTTCCATTAGAAGGCATACAGAAAAAATAATACGATAAAATAAAAATATTTGAAAAAGAGGAAAAATATTGCAAATTATGTGATTGTCTAGAATGACTTGAGCATAAAATACAAAAGAACTTATCTATCAAATATATATCTGAG
GATTCACTTAGCTGTAAAGCAGAAACTAACACAACATTGTAAAAAACTATACTCCAATTTAAAAAAAAAATTGGGGGCCCCGAATATATTTTAGCTACTGAATAAAGTATTAGGAACACAAAAGATTTATAAGGTGCTATCCTGTTTCTCAAGGTTCTTTATCATTCTCTTTTCCTTCTCTCACATCTTCCTCTCTCTCATTCTCT
CTTCCCAACTCAGGGATTGAACCCAGGTCTCCCACATTGCAGGCAGATTCTTTACCAGCTGAGCCAGAAGGGAAGCACAATAATTTCAGAGTCTAAACTTAATAAATACAACCAAATTTACCTTTGGAGTTCTTGTCTGTTGGGACAGGACACAAAAAAGTGATAATATATAATACAAAATTTTGTTGGGCAACAACAAATGAGTA
GTTTACTTTTGGCCCATGCAGTGAAAAATCTTGACTTCCTATTTTAAAAAAAAAGAAGTACAAAAGGCTCTTTATATTTGTGTGCTCTGCTGTAGTTGGTAATAAAAGCCAGAGGATAAATAAAAGATTGGTGTAAGCTGCCTCTTGTCCAGTTCCCATGTGCTGGACTGCCAGAAACACCATCTGGTCACAGCCTGATTTGCAGG
CCTCACCATTCCCTTATTTATTCCACAAACACGTAATGAGTACAGTAAATCCTTACTGCTGCAGAGCAAGCTTTGCGCAATGCCTGGACACACAGCAGAAAATAAAAATGGGCCCTGCCCTCATGTAACTCATTGGCAGGGTCAACCAACGGTCACATGAATGAGTAAAAACTCTACATGCTAAGAAGGCCGCTAAAGAGGAGGAG
CAATATTTACCAACTCTTGTTATTTTCTTTTTTCATAATAGCCATTCTAATAGGTATGAAGTAGCAAACCTTATGTGTTTGATTTATATTTCCCTAGTGAAATAAAAATTAAAAGATGCTGAGCATCTTTTCATGTGCTTACTGGCCCTTTTATATCTTCTTTGGGGAAATATCTATTCAAGTCCTTTGCTCATTTCTGACCTGAG
GTACTGGTGATGATAGTACTAGTATTATTTTAGAGTTATTTAAATGACCTTGCATTATTACCTGTGATTCATTACATTGTTTAATGGAAGTAAAAGAAACAATAAAGAAAATAGCCATTAACTTGACTTCATAAAATAATTTTTATTCTATAAATGAAGGAAAACATAATCTAAATTAAAATGCAAAAATACCCTGGAAGCAATGT
ATACTAAAAAACTAATTCAATAATGAAAAGACAGACATGAAAGAAAATACGTGAATAGTCATTAAGTATATGAGTATTCAACATCATTAGTCATGAGACAAATAAACATTAAAACCTCAGTAAGATAACTACTGCATTAAAATGACTAAAATTTAAATGACAGCACCAAATGTTGGAGAGGATGTGAAGCAACATTGCCAGTGAGA
AAATAGTTCAAGCAAAGTCACTAATGCATAAACATGAGTTGCCCACTCAATTTAGGATAGAAGGATGGAGTACTCACTGGTGTGTAGCTTATAGTATGTTAATAAAAATACTCACTGGATGAGAGTACAAGTCATGCTCAGAGATGAAGGAAAAAAAACATACTAATGAGCCTAAGAGTTTATGTACCTTTTTTTTTACTCTTAGA
GCATCCTCAGATTTTGTTATCTGAGGGAATCTTAAACCAATCCCCACCTCAGATACCAAGGGATGACTATTATGTCAAACTTTAAACTCCAGAATTGCCAAATAAAAACATCCGAATCATATACACAATTCAGATTTTCTAGTAACCACATTAACAATGTGAAATTTTCACAATTTATAACCCAATACCAAAGTATTGTTATTTAC
TGGACTTTTCTTGGAGTGATCCATGCTATGATCACTCCACACACCTTCATGCCTTCATATCCCTCAGTTCATTATATGCAGCCAAGGATGCAAGGTGCCCAATAAAATAGTCCCTGCTCTGAAGTAAGCTTCTAGTCCAGTGGTTTGCTATGGTGGCTTGAATAATGGCCCTGAATATATCCAGGTTCTCATCCTTTGCACCGATG
ATTTTTTAAAAATTTCTGTGACTATTTTGTAATGTCAGGAAAGTTAGAACTAACGGCCACCATATGATATAATAAACTTCCTGTGAATTACAACCCAAAAAATAAAAATAAAAAAATAAAAATTTCTGATCAAAATATGTGTTTTTTCCTGAGAAAATTACTATAACCATTATATATTTATCTCTTTATAAGTTGATCAGTTTAAT
GACAATCTTAGTCATTAATGTTGATGTGAGACAGCTTAGATGAAGCTCAGTCATAAATTGAAAAGATATTCATTGGTATTAGCAAGAAGTTAGCTGGTTTAATAAAAGAAAACCTTTAATCATAATAAGTTATAATAGATGAAGTCATTAAAAGTTGTCATATCAATTTCTCAGAAAGGGTATGTATAATAGAATTAAGACCTATT
CTTCTTAACATGAAAGATAAAATAGTGCTTGGCAAAAACAGAAAAACAAGACAGCATATTTTCTATATAGAAAACCTGGCATTATGCCCCATCTTGGAAAAATAAAAAAATGAGTATAATTAACCACATATAAAAATACAATTGCAAAAAAAAATTAGAAGTGAATCTTTTAAACCTCTAAACTTATAACTGTTTCTGTTTCCAAA
CCATCACTTCATGGCAAATAGATGGGGAAACAATGGAATCAGTGACAGGCTTTATTTTCTTGGGCTCCAAAATCACTGTGGACAGTGACTGCAGCCATGAAATAAAAAGGTGCTTGCTCCTTGGAAGAAAAGGTATGACAAACCTAGATATCATATTAAAAAGCAGAGACATTGACAACAAACATCTGTATAGTCAAAGCTATGGT
ATTGGTGTATTGATTTCTAATTTGCTGTTTTTGTCTTCTGCAAAATGTCTATCTGCACGAGTATCAGAATTATTTTTTGTTAAGGTTAAAAAACTCAGGGAATAAAGAGTTAAAGATAATAGTAATTGAGGGTTCATGGGATAAGAAGTGTGTCTCCTCTTCCATATTCCCCCTTTCTGTTTTAATAAATGAGTTTTTAGGGTGCG
GCTACCTTTATTTTAGACTGCAATTGAACACTACAAATCCTTTGAATACAATGTTCTTTTAACTCAAAAACACCTATTCCTAGAGTTACTATGTATTTCAAATAAAAAATAATTTTTAAACTTCCTCAGTTGAAAATATCTTCAGCTTTAAAGGGAAAGGATTCAAAGGTAAATGGAAACATGCCATCTGTCATAAATATAAATAA
TCTCTACAACTTGATGGTGGCAGGAGTACTCAGACGCCACTCTCCTGACCTCCAGCCGGATGACGACTGTTTTCTTTATGTGGGTGAGGAAATTCATTAAAATAAAAGATATGAGCATGCTTTATAAAACATAAAGTGCTCCAGCACTTCAAGATATTTTTGGTATGTGCTTTTTCTGGGCATCAGTTTTCCTCACATATTCATAG
AGGAAGTATTATGTAATAAGTATTTCCTTCTATCATTTATTATTGCATCAAGTTGAGCTCTTTGACCACCAAAGCAAAGTAAATTCACTGTTCAGTAAAGAATAAAATGAAAATAAAATGGCAGATACTGCACTAATGCAGCATGTATTATAAGCAAGCTCTGGTCTAAGTACTTTCAGTTCAGTTCAGTTCAGTCGCTCAGTTGT
TATGAAAGGAATAAAAATCTATGCGCAGACCCTACAACCGTAAACTCTTCTCAAAAACTAACTCAAAATGGATCACAGGCCTAAATATGGAACACAAAATAATAAAAATCCTAGAAGATAACACGGGAAAAAAAATCTAGGTAACCTTGAATATGGCAATGACTTTTTAGTTATATTGAAGGTATACTCTGTGAAGGAACTGATAA
CATAACTGTCTAAAGGAAGAGCATTGAAAGTAGAGGAAACTCAGAGATAACAGTCCATGTTAGAGCAGTAACATATTTTATTTTAAAAATTCAAGGAAAAAATAAAAACAAAACTAAAGACCAGAAAGTTAATCATGCCCACTAGAATCAGATAGAAAGTCCTGTTGTTTGTGGCTTCAAAGTATCTTTTTGTCTCCCTGTTCACC
CCCTTTCTTCAATCCTCCAGATTTTAAAAAAGAGAATATTCCACTAGATCTTTGGAGCATATTGCTAAATGAAAAAGTTGTAAGCTTAGTACTTAAGGTGAATAAAGTTTAATGTAATTTAAGTAGGTGTTGCATAAGCACTTTAATTAGTAGAACCACTCTTCACTTGGGATAACATCCAACAGTAACTTTCTTAGAGACCAATA
TGTTTGCAGGTGACATGATACTGTACATAGAAAACCCTAAAGACAGTATCTAGAAATTACTAGAGCTAAACAGTGAATTTAGCAAAGTTCCAGGATATAAAATAAATACACAGAAATCACTTGCATTTCTATATATTAACAATGAAAAATCAGAGCAATTAAGAAATCAATCCCATTCACTATTGCAACAAAAAGAATCAAATATC
ATATAATAAATGAGTTTTTGGTCAAAATCTTGTACAGAAATATTGATTTTTATGTTGGATTGTTTTCCTAGGTTAGATTACCTAGGAGGGAAATGATTAGAATAAATAGTAGAAGCATTTTTAACACTCTTGATAAATATCTTCACATTGCTTTTCTGATAGTTCATAACAACGATTTATAAGGCTACTGACACCCACTACTGTTG
TAAAGCCCGTGCTCCCCGACAAGAGAAGCCACCACAATGAGAAGCCCAGGTACGCCATCCAAGAGTATCCATGGAGCAACAAAGACTCAGTACAGTCATAAATAAATAAAATTATTTAAAAAATAAAAATAGAGGTAAGCTAGGAAAAGGCAAGATACAATATGGATAAAATCATAATCTGACAAAAAATAGCTGTATATGTTTTT
GATTTATTAGCTGTGTGACCTTGGGCAAGTCACTTAAATTTTCTGAATCTGTTTATGCATCAATAAAATAAAGATAGCAATTCTTCTCAGGTATGTACAGAATAAACAAATAAGATAATGTATGTGAAAGCCCTTTATAAGTTACAAAGTACATAGACCTTATAAGGAGCTATAATTTTTACGCTTTAATAAATGCCTATGACAGT
TTTATATATATAATGCCCTTGATATTGCCAATTGCAATAAGCACATAAGGAATTGTTATTAACCTGCAGACAATAACATATATATATATATATATATATAAATAAAATGAAGATATATATTATATATATATATATATATATATATATATATATATATATAAAATAAAACAAAGTCCCTTTCAGGCTCACACAAATACACCCCATGG
CAAATACTAATCACTGGACCATGGGGAACTCCCCCTAGAAAATTTTAAGTTGCAAACATGGCTTTGCATTATATATCTTTTAAACAGTGCTGATCTGAAGAATAAAATAAAAGGGACAATTCAAAGTGAACGAAGAAATTTTTATCAAAATGCAAATTAAATGAAAATAAAACATGGGAAACATCTCCACGTGTATTTTTAAAAGA
TGGAATTACATACTGATCTGGAATTACATATAATTAAACTGATCTGGATCAGTTTAATCATACTTTTTTTAAAAAGCAGATATTTTAGAAAACCTCTTTTAATAAAATATTTCAGAAGGCTTCTTATGCCACTTATACTACTAGTTCTGTCTTCCCTGATGGCTCAGCTAGTCAAGAATCTGCCTACAATGCGGGAGGACCTGAGT
TTGCATTGGAAGGTGGATTCTTAACCACTGGACTACTAGGGAAAGCCTCCCTTTTTTTGAGGTTTAGAAGGAAGCTAGATTCCATATCTATTTCTGCTGAAATAAAGAAATAATGAAGGCAGCTCCTTCATTATTTCAGTTACTGAAAGAGACCACATTACCACATTACAAATCAATGTCAGATGTAAGATATATCAACAGATAAA
TGCTGTATCAGGATGTACTATCACCATCACCTGACAAACAAATGAGGTGAACACACACACACAGGACTTAAATAGGTTTGACTGTTAGAGTACTGCTTCTAATAAATTATCGGAAGTATATGTTGCATAAATTGAGGACAGCAATGTACACCACTCTAGAGTCCCATTTTACCAAACACATTTCTCACATTTTATTTTGGGACAAT
AAACATGAATCAGCCTTAGGTATACGTAGATATCCATATTCGTGGTGAGGTTTGACAGAAAACAACAAAATTCTGTAAAGCAATTATCCTTCAATTGAAAAATAAAATTTTAAAATGTAAAAAAAAAAAAAACCTATACCTCAGATATATTTTAGTATAATCACATCCAAAAAAGTAAAATCTTCCAAAAATGAAGCAGCAAAATA
TCAAAATTATATTTTAATTTCTTATCACAGAAGCAGGAAAATGGTTCTTTGCAACCTTTTCCCAAGTAGCCAAATCTCTCTTGTGCAACTGAAGTAGCAAAATAAATATGAAGCATCATCTCTCTACAGAGCACTTTGATCAACATCATGAGCAATACCAGAAGGAGGAAGAGGTAGCCCTTGTCTCAAAGGACATGGTTTATTTA
GTTGACTACTAACCCATGAAAAGCGTCGATTCCCCCTGGTCTCTCAGGAGGTCAGCCAGCTGTGCTTGCAGTGCCCACATTAGCTCTGCTCTTTGCTCTTAATAAACTCATTCCCTCTGACATGCTCTGGGTCTGGAAATTCTTTTCCAAGCTCATGTTAGGACTCTGCCTCAATACAAATGGAGCCTCCTGGAAGTCCTGATGGA
TGACTGTAAAGAGAATTTTTGATTAATCAGAACTAAGATTTTAATAAAGAAACAGCAGGTGGGCTAACCACAAAATTAAAACTCCCAACCATCTCAGAGTAATAAAGTCATAAATATAAAAGTGCTCAAAATACCTCATTTGCATCTTTGAATAACATCCCTGTTTAACAAGGAGAGGGCACTGCCTTGACCAGCAGAGGGCAGTT
CACAAACACAAGCATCTGACTTTTAAATGTTTTCCTGAACTTTCTTCTGGTAATGCTGCTTTTTCTTCCCCAGTCTCTTAAAGTGGAAGCTTTCTTTTGGAATAAAGGTACCTTTGTTAAAGAGCTTCTCGATGACTAGTCTAAAAATTAGAATATTAGTATTTTTGTAGTTTGTACTTCAAATATTTGGTACTTCTTATAGGATT
GGATAATGATAAAATATTATGAACAGCTTTAGGTAAATAAATAACATACAAAATGGGCAAATTTCTAAAAAAAAGACAACTTATTTATCACACGAGATAAAATAAACTCTGCATGCCTATGTATTTATTTAAAAAATTAGCAAAACTTCCCCACAAAGAAAACTGCAGGCCCAGACAGTTTCCTTGGTGAATCTTATCAAAAAATT
AGAGATACCAAGGGAATATTTCATGCAAAGATGGGCTCAATAAAGGACAGAAATGGTATGGATCTAACAGAAGCAGAAGATATTAAGAAGAGATGGCAAGAATAAACAGAAGAACTGTACAAAAAAAAATCTTCAAGACCCAGATAATCATGATGGTGTGATCACTGACCTAGAGCCAGACATCTTGGAATGTGAAGTCAAGTTGG
TGGACTGCAGCCCATCAGGCTCCTCCATCCATGGGATTTTCCAGGCAAGAGTACTCTGTCCCTAGGTCGGTCCAAATAAAACTCACTGGGAAATCCGAAAAATAAAATAAAATCCAGCTGGAATGGTATCAGCAATTAACACTTATTTAACCTTTACTCTGTGCCAGAACATGTATTGTCTCATTTTTATCTTCAGGACAGCCCTA
ATAAAGGGAAAACAAATTATTGGTAGCAGGAATGGAAGAGAGGATATCACTTGAAGATGTAAAAAGAATAATAACGGAACATTATGAGCAATTTTATGCCAATAAATTGGGCAGCTTAGATTACATGAGAAAATTCCTTGAATGCCCACATCACCACAGCTGATACATTCAGACAAAACGGCAACTCTGAATAGCTCTCTATCTGT
ATGTACTTGATTTTTAGTTTGTTGCTAATGATTGGACTAACCATGGAATTAGGGGAGTAAAGTTGTCATCAATTAAAATTCTTCTCTGATGGAATTTCTAAATAAAGAAAGCGTAGTTTATGGTTAATTCTTAAAATAACAAAATTTATCTGCACAAATAGGAGAGGAGGTTTTTATGTTTATGTGCAAACCTTAAAAAATCAGTA
TCCATAAAAGGCTTTCCATATAAAATATAAAAGTGAACAGGAAAAATTACCTGCCCTCAAGGAGTTGATAGTCTAGTGGTAAAAACAGACACATAACCTGAATAAAGGCACAAGAAATGACAGAGGTAAACGACAGCAAGCTTTGGGAGAATGGAGAAAAGATATCCCTTCCTTAGAGGAGGAAGGCTTTCTAAAGGAGGTGACAC
CAGAGACTATGATGTGGGCCTTTTTGCTCAAACAACTCTGACTCTGCTTGGCTGCATTGCCAGGAACCCAAGAAAAGCAAACAGGCAAAGATGTATTTAAAATAAAAAAAACATATGGGCATTTATTTTCATTTAGCATAGTGAAAAAGTAGAGTGTGCTTTTTAAGAGAATGATAACCAAATTCTTATACAGAATTAATAAAAGA
GGGTTCAGGATGGGGAACACGTGTACACCTGTGGCAGATTCATGTCAATGTATGGCAAAACCAATACAATATTGTAAAGTAAAAATAATAATAATAATAAAATAAAAATACTTTTGTTATTAAAAAAAAGAAAAGAAAAGAAAATTGAGAGAATGAATAGGCAGAAGGATATTGAAATCATAGTCTGTTCTCTTATCACTGTGAAA
TTATTCATAGAGATAAAATGACTTGAAATGACAAGTTAATGACATGTGCTAAAAATCTTAAGCAACCATGAAAATGACAAAACATTATAACTAATAAGCCAATAAAAACAAGATTAAGATAGAATTGCAGAAAATATTCAAACAACACAAAAGAAGGCAGGAAAAAAAGGAAAAGAGACAAAGATCACATAGGGCAATACAAAAGG
ACCCTCTTGCATTGCTGGTGGGAATGTAAATTGCTGCAAATCAATGTAAATTGATACAGCCACTATGGAAGACAGTATGGAGATTCCTTTGAAAACTAGGAATAAAATCACCATATGACCCAGCAATCCCACTCCTAGACATATACTCTTGAGAAAACCATAATTGAAAAAGACACATGTACCCCAATGTTCATTGCAGTGCTATT
AAACACTTAAAATGGTCCCTGGCACACAGTCAGTGCTTAACAAAAATTAGCTGCTATTATTCTCCAAAAGTAACTCACTTTCACCAAGTAGATCACAATGAATAAATAGTCACATATAAACAAGGTATAAATGATCAGACAGGAGATAAAGTCCTTTTCTGTTTGTTGTCCCACCTCAGGTTCATCTTGCCTGAACTCCGGAGACA
TGGTGATGGACAGGGAGACCTGGCATGCTGCCATTCATGGGGTCGCAAAGAGTTGGACATGATTAAGCGACTGAACTGAATTGAACTGAATATTCTATTGAATAAATGCATCGTGTCTCCTTTATCCATTCATCTGTTGATGGATATTTAGGTTGTTTCAATGTCTTGTCCACTGTAAATGGTGCTGCTATGAACGTAAGGGTGAA
TTCGGCTGTAACAAGTACAAGGGCATGCATGCATTTACTGCAGACATCCGTTAAACACCTACAGTGCACCGAGCATCCTTTCAATGGGATTACAATACTGAATAAATCTGACCCAGGTCCTGTCCTCATCCAGAAGTTTATGGTCTAGAAATCTCCCTTCTCTCTCACCTTCAATGCAGCTTCCCTCTGTGTTGAATTCTTTCTCA
ATCTTCCTATAAATCAAGGTCTCCAATCTCCAATCTCTGGGATCTAATGCTTGATGATCTGAGGTATAACTGATGTAATAATAATGGAAATAAAGTGCACAATAAATGTAATGTACTTGAATCATTGCAAAACCATCCTCCCCACCCTTCCCTGTCCATGGAAAAATTGTCTTCTGTGAGACTAGTCCCTGATGCCAAAAAGGTTG
ACATAAATGAAAAAAATGTTCCATTTTTATGAATAGGAAAATTAAATATTGTTAAAATACCAATTCTTTCCAACTTGATCTATAAATTCAATGCAATACAAATAAAAATCACAGTAAGTTATTTTCTGTCCATCAACAAACTTGTCCTAAATTTCATACAGCAAAGGCAAAAATTCCATAATGAACAATACAACATAGAAGAAGAA
GGAGCAGGGTTCAGGATGGGGAACACATGTACACCCATGGTGGATTCATGTCAATGTATGGCAGAACCACTAGAATATTGTATAGCCTCTAATTAAAATAAATAAATTTATATTTAAAAAAAAAAGAAGCAGCAAAAAAAAAAAAGATAAAGTTAAAAAAAAAGGGGGGGCATAGAAGGAACCTACCTCAACATAGTAAAGGCCAT
ATGCACTTTCTTTACTTTAGAAGCCTACTGTTTTCTATTTTATTACCTGTTCTATTATTCTTTTCACATAGCCAGTAATTAATGCTCACTTTTAAAATGTAATAAACAGAATTCTAAGTCTTATAGAAAAATAAGCATTTTTATTATTTCTTTCCTTCAAACATACATATGCTTATTAAACAAAATTTTAAAATATAGATTTTAAA
CAGAGCTGTGGGCTGACTTCCAGCACCTTCATCTCTTCTCCCTCCCAAGTTTACAGGAGGTTTTCTTTTTCTCTGAAAATAAATCTGAACCTCCAATTAAAATAAATAAATTTATATTAAAAAAAAATAAAAATGAAGTGGAGGGACTTCCCAGGTGGCCCAGTGGTTAAGAATTCGCCTGCCAATGGAAGAGACAAAGTGGATCC
CACAGATAAATAGCCTGCAGACAAGGATTGAGAAGATGCAAGAAAGGTTTAACAAGGACCTAGAAGAAATAAAAAAGAGTCAATATATAATGAATAATGCAATAAATGAGATAAAAAACACTCTGGAGGCAACAAATAGTAGAATAACGGAGGCAGGAGATAGGATTAGTGAAATAGAAGATAGAATGATAAAAATAAATGAATCA
GTTTGGACATAGTTCCATGTTTAGGCGTCTTAGATTTCAAATCAAATTTCCCTAGTTTTACTAAGGTTTACCAGTATTAAACTTCATTGACTTTCCACCCAATAAACTGAGACAGAAAGGTAGATGTATTGTACCAGCACTAATGGGAGTTTCTGTGTTTCTATGAAACCTAACTGAAAAAATAGAATTGAGAAAGAGAGAATGAG
AAATTTCTCCTTCCACAATCTTCTAAATTTAATCCTCAAATCATGAGTATTCAATTTATCCACTCCATGGTAAGTTCAGGATACATGAATTTTGTTAAATAATAAATAAATGTAATGGATTGTTAGATGCTTTGTTTTTAACATGTCCCATGCAAATCCTGTGTGTGTGTGTGTGTGTGTGTGTGTGAGTGAAAGCCTATATTGAA
ATATATAATATCTACAAATACATAAATATATATAACTGAATCACTGTGCTGGTGGTCACCTGAAGCTAACACAATATTGTAAATTAACTATATTTATTACAATAAAAATTTTAAAAATAAATAAATAAAAATAAAAGTTGAACCTGAGATTCCAGAGATACAAGCTGCTCTGCTCTGAGAAAGGCCATGACACTGACATGGATGCA
TCAATTTCTGTTCAGAATATCATACACTACAGAATTAAGTATTTAAGCTTATTATATTCAAGAAGATATATTTTAGTTGTTCTATTAATAAATACTTAATAATAAACTTATTGTAGTTCCGCCACTATACCAGGTACCAAAAAAGAGGAATCGGAAACAAAGAATAGTTCAAATTAACAAAATGATAAACACGTATTTTCTTAGTA
TTAATCTCTAAAATGCTTATTATATCACAAAACAGTTACTGAATTTGATCTCAGATAAGACTATAAATTACAAACATTATTTGCCTATGGAATCCTCAGAAATAAATAAAATATAAACTTCAGTTGGAATAAAAAAGAAGCCTATTTAAGTAATAGCTACTTGTGCTAAATGGGTTTTTAAGTAGCTCTTCAAATTTTGTTATTCT
GAATTAGTGTGCAAAGAACCACTACAATTTAGACTCAGATTCCTTAAAGGAACTTCTCTGTGTCTCTTCTATACATTAACAGACATAGTACTATAATTACAATAAAGTTTAGAAATAATTCATGTTTGTAAGGTAGCTACTGAGCTTTTCCCTCCTATTACCATAGATTTATAAGTTATTTCTGTTAATGTAATTTTCGTAGTATT
ATCAACTCCTTATTACCAATTTCAGACTTAAATTGAAGAGGTAGGGAAAACCACTAGACCATTCAGGTATGACCTAAATCAAATCCCTTACAGTGGAAATAATAAATAGATTTAAGGGATTAGATCTGATAGACAGAGTGCCTGAAGTAATATGGACAGAGGTTCCTGACATTGTACAGGAGGCAGTGATCAAGAGCATCCCCAGG
GAGTAAGCCTTCTTGAGTCAGCAAAGACCCAGTGCAACCAGAAACAAAAATAAATAATAAAATAAAGCAAAATAAAATAACAACAAAAAAATGAAAGCAAAATAAAATACAATAAAAGGCTTCAAATGTTCATCTCAAAGTTATTTCTACAATTCACTTAATCAATCACTCAGGAGATCATTATTTGCCTCTTCTGTGCAAGACGC
TTTAAAACAGTATTATTAAGATGTGTGTGTGTGCGCACACACTAAGTTGCTTCAGTCGTATCCAACTCTTTGCGACACTGTGGACCATATATTGACATACAATAAACTGCACATAATTAAATTCTAATCAGTTTTGACATGTGTAGACACCATGGAAATGATCACTGAAGTTCAAATCATGAACATATCCATCCACTCCAGAAATT
TGATTTGCTCAATTCTCAGTCTCAAATCAAGGAGAGATTGAATAATTTAACATGGTAAAAAGAGGTTAATATTGAAAAGGCAATGAATTTTTCTGCTTGAAATAAACTAGCAGGAAATCTATTCCTAAAACACATACTTAATGCTAAAATGAGTACAAACTTTTATGAAATCATTCATTTCTTTTAAAATGATAAATTTTATATTT
CATAGCTTCTTTATCTCTACAATAGAAACTATAAAAACTAATAAAAATAAAGCCAGTATACTATTCATTACTAATGTTATAGTAATTACATTATTTGTTTAATAAAAAAATTTAGTAAGATTGGGATAAATCAACCACATTCACAAACACAATTGTTATCACATTTTGGATTCTCTTAGAAGCAGACTCCAAGACAAAATTTAAAG
CAATGCAAAGAAATAGAGGAAAACGACAGAATGGGAAAGACTAGGGATCTCTTCAAAAAATCAGAGATACCAAAGGAACATTTCATGCAAAGATGGGCTCAATAAAGGACAGAAATGGTATGGACCTAACAGAAGCAGAAGCTATTAAGAAGAGATGGCAAGAATACACAGAAACTGTACAAAAAAGATCTTCATGACCCAGAAAA
ACTCCATGCATTAATATTCACTGGGCCTGGCCTTTAAAGCTAATGCAATATCAAGGGAACAGCTGTAACTGGGACCATAATAAACCAAAATCATTTTTATAATAAATCTGTGGAAGGCATCCATTTTACGTTTTCACGGGCATTAAAATAAAGAAGCTGAGAGAAATGTGCAGTTTCATATCCATTGCTTTACTTTTTCTGTATCG
GCTCTTGATTTCAGATGTTGCTTTGTAAAGTTTTGGAATATGACTTAATACCATTTTGGAAAGAAAGCTCTCAACCCAGTCTTATTTTGCTATTTTTGTAAATAAATCGAATGTCTCTTTAGTGACTCGACCTAGAAGACAGTGATCTATTATATGGTTATGATCTTACTGCTGTCAAAGTTATCTTTTGAGTTCTTATTTCCCAA
AAGTTTGCAAAGTGTACTATTACAACATCAGTCAGGCCCTGAGAGTTTTACTGATAAAAGGTGTATTATTTAGAACATAATAGGTTTATAGGCTGGCACAAATAAATAAAACAATATACAGCTTTATGAAGAAAGTTGGTATTTAGTTAGTTTTAATGATAGTGGCTTGGCGTGAGAAGTGCATAAAATCTGTAAAAATGTAGTAG
TTACTTTGTGCCTTACACTGCTTAGAGTACAAGGAAGACTTTAACGCAGTCCTTGCCTTGAAAAGATCAAAGCATTGTTTGGGCAACTAAATTGTAGACAAATAAATATATCCAGAATGGCTGGTGCTAGAGCAGAAGTAAATCTGAAGTGCTTCTGGAGAACAGAGAAGAAGCAGCTAAAGTTTCCAGGATCATATAAAAAGGTA
GACCAGAAACTATAAAACTCCTAGAGGAGAACATAGGCAAAACACTCTCCGACATACATCACAGCAGGATCCTCTATGACCCACCTCCCAGAATATTGGAAATAAAAGCAAAAATAAACAAATGGGACCTAATTAAACTTAAAAGCTTCTGCACAACAAAGGAAACTATTAGCAAGGTGAAAGGCAGCCTTCAGAATGGGAGAAAA
AGATGACCCTGAACAGTTTTGACTGTAAATGAAATTAGTGTTTAACTGTGTATAGAGATGATTTAAAAATGGTTTTTAGTGACGGTTATGTAGATATACTAATAAACTTACAATAAGGTCATAAAATTGATCAGTATATAATCCAAGTAGAGAGCAGAGGTCTTGTTTCCAGTCATTTAAATGGTAATAACTTGATTAGGCGTTGC
TGCCCTGGTGCCAGGCCCCAAGCTTCATGAGGACCTTTTTTTGGGGGCTTTGCCCTCTGCATCTCTTCTTCATTGACTGATAATCTTTAATATCTTTTGTAATAAATTAGTCATCTGTTGAGTAAATGGGTTTCCTAAGTTCTGTGAGCTGTTCTAGCAAATTACTCAAACCCAAGGAGAGGGTCATGAAAACCTCTGCTTTATAG
GAATAGAAAATTAGCAAGCAAAATAGTAAAATTTCTGTACACTACTCATTATTTGAAAAAGAAACAAAGAAAATGATTCCAAACAAAAATCATCAAAATAAATAAATAAATAAACTTAGGAATGCTACTGCTGCTGCTGCTAAGTCGCTTCAGTCATATCCAACTCTGTGCAACCCCATAGACGGCAGCCCACCAGGCTCCCCTGT
GGTGGGGTGGGGAATCTATCACCCAGGTGTGTGTAATTTGGCCATAAAAATAGCAGCATGCATTTGAAGAAAATATATTTCTGGAGAAGGATGTGACCTTAATAAAAAGGTAAAGCACTGGCATGCCCTAGAATCTACTTCCCAGAAACTCTTGGGGAATCAAAGGTTTTTGACATCTCTGGCATTTAATACTCTTCCTGTAGCAC
TATATCTATAGCTGATTCATATTGATGTATGACAAAGCAAAGCAATATTGTAAAGCAATTATCCTTCAATTAAAAATAATTTAAAAAGAAACTGTATCAAAATAAATACTCCTTGATAAAAATCCTAAAATAGAATAAAGATAGGCAAATAGATCCATTAGACCAACAATTGATTTTTTTTTCAAAATTTCAGAAGCCATTCTGTA
TCTTTCTCTCTCCATACTCTCTCAGGGTAGGATAAGCAACTTACAAGCTCCAAGTACATGTCCACTGAGTTGTAATATAGAGAAAACCAATTAATAATTAAATAAATAAAATTGTATAAAGATATAACTTCAAAAATATTGGAAAGGATGGTATGAAAAAACAAAATGAATTAGGAAGAAAATTTTGATGGCAGATTAGTAATTTG
TCTCTAGAGAATTACGCTGGGCCAAAAAAAGAAAGAAATTGAATTCTAAAACATGCATATGGTATGATTCCATTTACATTAAAAATGTGATATGATCTTTAATAAATGCAGAAAAGATTAGTGGTTACTAGGGGTTAGAAATGGGAGTGGAGAGGGTAGAGGAAGGAAAGTGGGTGTGGTTATAAAACAGCAACAAGAGTAAACTT
AATGATGGAAGACTGGAGTTGAAGGCATCCTGGCCCAATCTAAGGGCTCTGTCATGTGGCAAGAGCAGGTTGGGTGTCCCACTATAGGGGGTTATTGGAAAATAAATGACCTCAGGAATGTGTGCACTGGGAAGGTCCCTTTCATCCAACAAGGCTCCTCAGAGAACTCATACACACATGCCTGGGGAGCTAACTTTGCACATCTG
GCTCTCGTGGGGAGACTGGTGAGAAAACAGGCACAGCCAAATGTGGTTTCCGGGTTTCAAGTCAGAACTTTGACTCTGCAATAAGGGACAGACCTCAGCAAATAAAACATAAAATGAAAATAGGTGAGTTACCTTGGGAAAATCATTTCTTCTTTCTTATCTTTGCATTTTCTCACCTTGAAATTCAAGCCCTACTCTTCGTGGGA
TGTATACCTGTGGCGGATTCATTTTTATATTTGGCAAAACTAATACAATTATGTAAAGTTTAAAAATAAAGTAAAATTAAAATAATAATAATAATAAGTAAATAAAAAATAAATAGAGAGAGAGAGAGTACACCTCATGCCCAAGAGCACCCCAAGGGGTGGGGACCCTACTAGTCTCCATGGCCCGAGGCCTTAATTCTACCCCA
ATTTTTTGCCAACTGAACCACCAGGGCTCTAAATGGATAAATGGTAGCTATTATTTTCCATTAGCCTTCTTAGGTGTCTAATGTGAACAGGAATTAAAAGAATAAAATGATGTACTTTGAAGGAGCCATCGGACACATCCAGAAATGGGATATTTTACTCGACCAGTTTCTTCAAATAGTCAATATCTTTAAGAAAGAGACTGGAT
TCCCTTCTCCAGAGGATCTTCCTAACCCAGGGACTGAACCCAGGTCTCCTGCTTTACAGGCAGATTCTTTACCACCTGAACCACCAGGAAAGCCCTTCTTAATAAAATGATGGCTAAATGTTAGGATCTTCATAGATAAAGATCCCCAATTCCTCTAAGACAAGGAGTCTAGGCTAACATTTTTCCATCGTAAAACAGATAATAGG
GGGGGAAGCACAGATCATATCAAACCATGAGACATCATGCAGGGGTTTGAACACTGGAGAAACATAATCTGTTTTATATTTTGAAAGGATCACTCTGGTGAATAAAAGGAAGTATTGAAGGCAAGAGCAAAATTAGGGACACTATTGGGAAACTTCTGTAGTGACCCCAATGAGAGAAAATAATGGCCTAAACCTGACTGGTGGCA
GACAAGTGGGAGGGGGTTGGGAGAGGGATGGAGGGGAGGTTAGGGTTAGCAGAGGTAAGGTTCTATGTATAGAATGGATAAACGACAGGTCCTACTGTATAATAAACCATAATGGAAAGATATAAAAAAGAATACATATATGCATAACTGGATCACTTGCTATATAGCAAAAATTAATACAACATCGTAAATCAACTATACTTAAA
CTTGGCGCCTCTCATCTTTTGAGTCCATGACTGATGTGAAAGAACTTATCCCAGAGTTTTTCTATCTTCCAGAATTTTTAGTTAACCGTGAAGGTACAGCAATAAATCATTTATAATTTAAATTTCTTAGAGTTTGTACTTACTTTATAATTTTCCAAAAATAAAAATAGCTTTTGTAAGTTCTAAAATTTGAGACCCCAAATAAG
TTTTCTTCCAAGTTCTGTTGCAAGGGAAGAATGCTCATCCTGGTCACTTCTATTCAATGCAATACCGAAAGTACTGGCAAAAACAATCAGGCAAAAAATAAATAAATAAAAAGAAAAGAAATCCACAACAGAAAAGAAAAACTAAAATAGTCTCTATCTGAAGATGGCACAATCCTATATGTAAGAAACTCTTGAAGATACCACAC
AGGGCTAGGCACACGTCTTTACAAACATGAGACACAGATTTACAGATAAGTTCTACCAACTCATGCACAAATTTTACTTATTCACACCAACATTCCACACAATAAAATGCTCAGGTATGCATTCATCCCCCACACACAAGCCTGCCACATCCATATTTGTGCAAAAGGCTTTGTCACCTTTTCTTTCCTGGTCACACTCGCCTTGT
AATGATCAATAAAGGAAATAAACACAATGCCATTATGCACATACCCTTAAATGATGCTACATTATTAATAAGGATGACTGTCTGGAACTAGATATGCTCCAATAAACATTTATATACTGCACAGAAGGAAGGCTACTAACTACTGAGGACATCTAAATACAAGTCCAGTTCTGCCACTAATTAACACTGTGACTTTGGCTAAGACA
GAAAGCATCTCCTCTAAGTTCCAGACTGAGATAAGGATACCTACTCTCAAAACTTTTATTTAATGTAGTATTAAAGCCATAGCAAGAGCAATCAAAAAGAAATAAAAGGAGTGCAAACTATTAAGAACTGTAGTATTAAGATACTACACACAGAAAATCCTAAAGACATTGCTGGAAAACTATTAGGTACATCAAAGAATTCATTA
ACTTAAAATCCTTCAGTTCTCTTAAAAATAATTTATTCTGGATCTCATAAGTTCATAAAAATTCCTTAGAGTTTGGTAATTCAATTACACTGGTACTAGCAATAAATATGCTCTACATATTTATTTATGAGATTTGAAGAAACAGTCACTTTAGAAAATGAAATTAAACCTAACTGGAATGTTAATATGTAGTATAACTTTGGACA
AATGTGAACTGAGGCTCATTCAATACTCTGACCTGCATTTGGTTGTTAAATAGTAACCTTTAAGGAATGGTTGCCAAGATGCATTAACACTGAAGTTGTAAATAAATTTCAGAAAGACTTCTGGCATATATTACAAAAAAGATTTTCCTTCTCTACTGACCTCTGCAACTTGGTTTATTCACAATTACTAAAGAGTTACAGGTTTG
TACAGATTTCTCAGGAGGCAAGTCATGTGGTCTTATGTTCCCACCTCTTTAAGAATTTTCCACTGTTTGTTGTGATCCACACAAAGGCTTTGATGTAGTCAATAAAGCAGAAGTAGATATTTTTCTGGTATTCTCTTGCTTTCTTGATGATCCAACAGATGATGGCAACTTGATCCAGTTCTTCTGCCTTTTCTAAATCCAGCTTG
GGGGTGAGGACTTCAGCTTAAATTTCTGAAGGACACAATCCAACCCACAAAGGGAAATAATGTAAAATGACTGGCATATAATAGGTCTTCAATAAACATAAATAAAATAATTGCAAATTGAAATACTAATATTTTGGAACTGTTGAGTTAAAAAAAATATTACTGGAATTAACGTCACCTGGCTTTCCCTTTTTTAATGTGGCTAT
CCCCCATCATTTCCTCTCCATGACTCCACCCCTAAACCCTGGGGTCCTTCTTAGGATGTGGGGTAGGAGTGACTATCAACTCACAGGGAGGTCGGAAGAAAATAAAATAAAAAACCATTTGAAGAACTGAGCTGGGAAGATCCTCACAGAAGTTGGATTGAGGTGGAGCAGTGTACATGAAGGGTGGGGTAGGGGTGGAACTCTAA
ATGAAAAGGCAAAATTGATAGGATACTGAAAGAGAAACTCCCCAGGTCGGTAGGTGGCCAACATGCTACAGGAGATCAGTGGAGAAATAATTCCAGAAAGAATAAAGGGATGGAACCAAAGCAAAAACAATACCCAGCTGTGGATGTGACTGGTGACAGAAGCAAGGTCCAATGCTGTAAAGAGCAATATTGCATAGGAACCTGGA
TACAAATTGTTTTTTGCACACCTAACCTATATTTCCACCTATCCTTTACCAGCAATAATGTTACTATATTTATCTTCAATTTCCTGATTTACTTAATTATAATAAATCTGATTTATTTATAATAAACCTGATTTATAAATTTATTTAATTTATTTAAATTCAATTTCCTTAAATTTCTCAAAACGTTCAAAACTCATATGGGAAAA
ATCTGCCAGTCCTTCGTCAAGTGTCCACTAAGCAACCCGGAAATGCCAGCAATGGTGCCAAGGGCCGGGCCCTTCCTGGCCTCAGTTTCCCCACCTGTGAAATAAAGAGGAATCCAAATGGCTAAGGGCCTATGCAGCCCTGACACTCTGACCTTTAGTTACTGCCCGTTCAGGGTGTGGCTGCTTCATTCCTTCACCTGGGCCAG
GTATGATATTTGAGAGCTTTTCAGAGCCTCAATTTTTCATATTTAAAATGAAGAATATGTAATTACCTCACAAATTATTATCATTAGATGGGATTATATAAATAAAAATAACATGTGAAGTATAAAGTGGTACTCAGGTTTATAGTATTTTGTGTTATAATAATTATTATTTTTAATGCTATTAGTGTAAAATAGATTTAAAAGTG
GGATAACTCAGCTCTTACTTTTCAGTGGAGCAATAGGGAATACTATTTTTTTCCCATATGAGTTTTGAACGTTTTGAGAAATTTAAGGAAATTGAATTTAAATAAATTAAATAAATTTATAAATCAGGTTTATTATAAATAAATCAGATTTATTATAATTAAGTAAATCAGGAAATTGAAGATAAATATAGTAACATTATTGCTGG
AGGTTTCTCAGGAGGCAGGTAAGGTGGTCTGGTATTCTCATCTCTTTAAGAATTTTCTACAGTTGTTGAAATCCACACAGTCAAAGGCTTTGGCATAGTCAATAAAGCAGAAGATGTTTTTCTGGAACTCTCTCACTTTTTTGATGATCCAATGGATGTCTGTAATTTGATTTCTGGTTCCTCTGCCTTTTCTAAATCCAGCTCGA
TTGGGAAAATAAGATGCCTACCAGAATGTATGCTTTAAAGAGCTTGTGGTAACAGAAATGACTTTACATGAAATATTTCATAATTTCTATTATATACAGTAATAAATTAAAAAACTGATATTACTATAAGAATTGGTATCTATTTGGGTATATCAATAGTTTAAAAAGTCTGTTAAAATTTTTTCAAATTATAAAATTTGACAATA
AGATTGGGAGAAAATATTTGCAAATGATGCAATTGACAAGGGCTTAATATCCAAAACATGTAAACAGCTTATACAACTCTATATCAAATAACAAACATCCAATAAAACCTGGGCAGAAGTCCTAAAGAGACATTTCTTCCAAGAAGACATACAAATGGCCGATAGGTACATGAAAAGATGCTCAACATCGCTAACTATTAGTGAAA
ATGCTCAACATCGCTAATTATCATAGAAATGCAAGTGAAAACTACAATGAAGGATCACCTCACCCAGACCAGAATGGCCATCATTAAAAACTCTACAAATAATAAATGCTGAAGAGGGTGTAGAGAAAAGGGAACTCTCCTATGCTGTTGATGAGAATGTAAATTGGTGCAGCCAACTATAGTAAGAACAGTAAGGAGGGTCCTTA
GGGTGATAAGGAGTGACCAGAAACACTTGGTTACTTGTGTTGCTGTGACCCAGAAGTCACTGGTACAGAGGAGTCACTTGTAATTTAGGAGGGGAGAGAAAATAAACCAGAATTTCTTGCATAGGAGTATACAAGAGGATTTTGAAAGGGGAAACTGGCCCCCTCGGTGTCATTCTTCCTTTCTGAAATCTAGCATCAGTTGGACA
GTCTCCAAATGCTGGAAAGAAAACAGTTCCTTATACCAAGGTCAGAGTTTCCTCAAGCAGAGAAGTTTAATTCTTATGTGTCTAATTTTGAGTCCAGGAAAATAAACTCAAAAATATGGATAATACAAATATCAAATGATGAAGTGACAACTTAATTCTAACCAGAAGCAATGGTCAGACGAAAGTAAGTGATTAAGAATGACAGA
TTACTAAGGTCACAGAATAGTTCCATAGAAGTACTTCTCATTATTCTTGATGTTAGGAATAGGCACTCCAGCACCTGTACAAAAAAAAAAAAAAATTAAAAATAAATTTCTTCTTCCCAGCCTTTTTATACCTCAACATGCAAAGAAGGTTCAGTGCCCTAAATCAGTGTTGCTCAGAGTGTGGTTCTGGCAAACGAGATACAGAG
CTTGAAGCTATAAAAATTGGCTACTAACCCACGAAAACCCTCAGCTCTTCCCTAGCCTGCTGTGCTTGCAGCACCCTCATTATCTCTGCTCTTTGTTCTTAATAAACTCACTCCTTTCTGAAATACTCTGTGTCTGAGAATTCTTTTCCAACCCACACTTAGACTGCCACAAGTCATACCTTGAAATAGTCCTTAGACAGCGATGT
ATTCATTCATTCTGTGAACATCTCATAAATTTTGTCTATGTACTGTGGAAATTAAAAAAACAAGATATCATTCTAGTCTTAAAGAGAAATTGAAAGAGACAATAAATATTGAATTATGATGCCACATGGTAAATGCAGTATTTGTTATTCACAAGATAATTTGAGAGATAGAGGAAAACTTAAAACCAGGTCAAAGGTGTCATGGC
GTATAGGATCACAGCATGAGAATATTGTGGAGTCTTTTTGCCAATATCTGTAAAAATCTGCTCTCCTGCCCTTTATAGTAGCTGTTACATCCATCTGCTCAATAAATTTCTTAATCACCTCTGGTGATGTGGTTCTGACTCCTTAAGTATTTTGTCTCTGCCACCCAGGGGGAATGCTTATTGTTACAGCATCTGCTCATCCTCTT
AGTATTGCATAAAACAGAGAATATAGCCAATACTTTGTAATAACTATAAATGGAAAGAAACCTTTAAAATTGTATCAAAATCAATTTTCTAATTAAAAAAAATAAACAACACACACAAAGTGTAGTTGTCAAGATTGGATTTTTGTGTGCCCTTTATCAGTTGTTTTCATAGACTGTTAAGAGATATTGTGGTATAATGGAAAGAT
GCTTTCAATGGGAACAGATGAAAGTGTCATTGTTCATTAAATTCCCATTTCTTTATCCCACGAATATTCTATGAGCCCTATACTCTGAGCTTACTGACAAAATAAAACCACAAAGAAGTCAATCATGATATGAACTGTTAATAATCTGCCAGCAAAGAGGTCCAATTATTACTACAGTGAGTGACTTTTTAATTATTGAAATTAAA
CCATCGCAATGAGAAGCCCATGCTCCACAACCAAGAGTAGCCCCTGCTGACCACAACTAGAGAAAGCCTGAGCAGCAACAAAGAAGACTCAGCACAGCCAAATAAATACATACATACATATTTAAAGGAAGGGATGCTTACATAAAACTCCAGCAATAATATAATGCCAAGTATCTCTTTTGGGGAATTAGCCTAATTAACACTCT
TGAGACCTTGAGCTCTCTGAGCCTCAGTTGCTTTGCATGTAAGGCGAATGTGAAAAAAGCTCTTTCATGAGGTTGGGGACCCGTGGAGTGATATTGTGGAAATAAACACACTGATGGTGTGGATGATTAGATATTATTTTATGTTATTGGATAAAATTTCTCAAAGATTTGAAAACTAAACTTTGAAATGACAAGAAAAAATCTGC
AACTTCTCTTACAAAACAGTTTTGCAGTGCACAATCTTGTTCGTGTCTCCTTGGGCACAGAATGAGAACATCTTCCAGACATGCTTAGGAATGGTTGAGTAATAAAGCATGCACACATTTTTATTGCCTGATTATACCTTCTAGAATTTCTAGTACCATGGTGAATGACACAGTGTTGCTGAGAATCCTTGTCTTATTTTTCACTT
GCATTATTGAGTGAGATTTTCAACAAATGAGGGGAGAGGAGGTAATGAAAGACAGATAATGTACTTAACAAAAAGGAAAAAGGTATAGCTTAAAGAGGAGAATAAAGATCAAAAAAGAGCTGATTCGTTTCATAGAACCCTTAGAGAGGCTCAAGATTCTAAATCTCTCATCGTGGAACATAGAATATCCACGTATACCTCTCTCC
TGCCAACATCCACTGGATCATGGAAAAAGCAAGAGAGTTACAGAAAAGCATCTATTTCTGCTTTATTGACTATGCCAAAGCCTTTGACTGTGTGGATCACAATAAACTGTGCAAAATTCTTCAAGAGATGGGAATACCAGACCACCTGATCTGCCTCTTGAGAAATTTGTATGCAGGTCAGGAAGCAACAGTTAGAACTGGACATG
AATTGATCCAAAATCTTGAAATCAAAATGGAATCACAGATAAATAGCTTGGAGACAAAGATTGAGAAGATGCAAGAAAGGTTTAACAAGGACCTAGAAGAAATAAAAGAGAGTCAATATAAAATGAATAATGCAATAAATGAAATTAAAAACACTCTGGAGGCAACAAATAGTAGAATAACAGAGGCAGAAGATAGGATTAGTGAA
GGTCCCATCACTTCATGGCAAATAGAGAAACAGGGGAAACAGTGGCAGACTTTATCTTTTTGGGCTCCACAATCACTGCAGATGGTGGCTGCAGCCATGAAATAAAAAGACGCTTGCTTCTTGGAAGAAGTTATGACCAACCTAGACAACATATTAAAAAGCAGAGACATTACTTCACCAACAAAGGTCTGTCTACTTAAAGCTAT
TATTTATAGCAAGTGATATAAATTTTCCATTTGCATAGTGACATAAAATTTCCTATTATAGTTGTTTAAGTTAAAAAAAGGCAAAGAAGAAAATATTAATAATAAAACAGCGATTTATCGAAATGGCAAAAATGTTGACATTGGTTTACAAATGGCTAAAGTCAAGGATATCCTAAGTTAAGGCCTAAGACTTTAGTAATGCTACC
GACTGGATACAGCCAAAGAAAGAAATCAGTAACGCGGGTATACCTGTGGTGGATTCATTTCGATATTTGGCAAAACTAATACAATATTGTAAAGTTTAAAAATAAAATTAAAAAAAAAATAAAAAATAAAAAATAAGATATGTCAATAGAAATTACCCAAACTGAAATAAGAGAGTAGTGAGTGCAGGGGAAAAAATCCCAGGCAT
AGTGAAAAGATAATCTATAGAAATAGGAGGAAAAAAATTTAATGATACATTTGTTAAAAGACTTGTATCTAGAATACATACAGAATTCTCACAGTTCAATAATAAAAAACCAAACAACCCAGTTTTAAAATGGAAAAAGGATCTGCATAGACATTTCTTCAAAGAAGATGGACAAATGGCTGACACAGCATATGAAAAGCAGCTCA
ATGGTCCAGTGGCAGTCTTACTGCCAGGACTCCAGGTTGGATCCCTAGTCAGGGAACTAATATCCTGTAAGCAGCACAATGTGGTCAAATAAAATAAAATAATAAAAAACAATACATATTTATTTGTAGACAACTTTATCCAGGCACAGTGGATTTGGAGTGGGAAGAAGCAGCAGCTTGTGGCAAAAGCATTCCTGTGTTCTGGA
CTATGATGTTGCCACAAGACTGAAGCAGCTCTGCCTCACTGAACCATTGCTTGAGCCCTCGAGAGCTGCTTGATTGTGTAGCATAATTGCATAGGTGGGAAATAAAGCCTTCTATTTAAATCATGGAAATTTGAGGTTATTTGTTATCAAAGCATAACCTAACTGCCCTAATACAGAAAGCAAGGGAAAGTAAAAAAGGTTTGGAA
GGGGGGTTCAGGATGGGGAACATGTGTATACCTGTGGAGGATTCATGTTAATGTATGGCAAAACCAATACAATATTGTAAAGTAATTAACCTCCAATTAAAATAAATAAATTTATATTTTTTTAAAAAAGGAGAAGATGCTAAAGTAACCTACAGTGTTTTTTCTTCCCTCGGTATTGACCAGGATAGAGGGTAGGGTCACAGGTG
GCGTTGGGAGAGAATGGATATATGTATATGTATGGCTAAGTCCCTTTGATGTTCACCTGAAACTGTCACAGTATTGTTAATTGGCTATACCCCAATACAAAATAAAGCTAAAAAAATAAAAATATATTATATTGTTATTAGTATAATTGTCTTGCCCTTCTTGAATATAATAAGTTCCATGAAGGCAGGGACATTGTCACATTTGT
ATCATATCTGAAAACTGTATGCTGTCCACTTAACCCAGAAAACCCTACAAAGTCATACAAATCAAGAGACTTGGATCTTTGTGTTCATTTGAAGAACATGAATAAAACTTTCCAGGCCATCAAGGGCATTCATGTCCAAAAAGCCACCAAGTATCAGAAGGAGGTCACTTTGAAGAAGCACTTTGTGCCATTTTGTCACAGTCATA
TGCCAACATCCGCTGGATCATGGAAAAAGCAAGAGAGTTCCAGAAAAACATCTATTTCTGCTTTATTGACTATACCAAAGCCTTTGACTGTGTGGATCCCAATAAACTGTGGAAAATTTTGAAAGAGGTGGGAATACCAGACCACCTGACCTGCCTCTTGAGAAATTTGTATGCAGGTCAGGAAGCAACAGTTAGAACTGGACATG
CTGAACCCCCCTCCCCCCTCCCTCCCCGTATTGTAAAGTAATTAGCCTCTAATTAAAATAAATTTAAATTAAAAAAAACTCAATTACAAATATTCAAAAAAATAAATAAATGCTTCTGGAAAAAATAAAATAATAAAATAAAATAAATAAATTTATATTTAAAACAAAAGAATGAAAAGAAATGAGCACAGTTTGAGACCTCTGGG
AAAATGATTTGCAGCCTTGCATTTGCCAAGAGTGACTGGTGTTGCTTTCAATTACATTGATTGAAAATGAACCTACTTTGAGTATAAATTTTGATGACCTAATAAATGAAATTGCAGAAAAGCAAGCTATAAAAAGATGATTTAAGATATCATGTTACTCAGTAGTATTTATTGTTTTGCATAAATCTATGGCACCAAATTTTTTT
GGTAATCATTTCACAATATATCTGTATATCAAAACATCACATTTTATACTATAAATGTAAATATACATATATGATACCATATGCTTTATGTAAGTAAATAAATAAATAAATAGTTTTTATTTGCTAATTATACCTCAAAGCTCGGAATAAAAAAAGAAAAAGAACCACATTTTTTTCAAAATGATGGTGGAAGTGGTTGCGGTTTT
CTCTGCTATCATCTCCCAGGATTGCTGTTAAATTCAGGCAGTCCTGTAGAGGGCCTGCATAACACTCCATGGTGGCTTTGAAGATGTGTCCAGACCTTCAAATAAACAGTCTTGAGATTGTGCAACAGCAGCCCAAGCTGGCAACTGTTTTAAGTCGTGATGCAGTCACTGACATTTCCCAAGTGGCTACAGGTTTGATTTCATGC
CCTAAACAAGCCTTATCTAACACATGGGTGAAGAACATGGCAATATCAGGTAGTAAAGGCTGTTTTCATCTTCTTAACTATAGGGCACTTGTAGGTAGAAAATAAATTTTATTCATTTACATACCCCTGAACTCAGTCAAAACCTTTTAAAAATTAGTCAAAATGAATAAATGAGAATGCAAATTAACTGAGAGAAAGCAAAAAAT
GCATATCTGAACTTTAAGAAAAACGAGCCAAAAAAAAAGAAAAAAGAACCAATGAACTTGAAGATAAATCCATTGATTATTTTTCAGTCTGAGAAACACAAATAAAAAAGAATAAAGATGAACAGAACATCAGAGACTCATGGAACACTATGAAGCACACTAATATATGGATAATGAAAGTCAGTCCTAGAAACAGAGAAGTCAGT
AGTGTTTATTATTCTTTAAATTTAAATTAATTGAAATATTATTACCTAACTACGTTAGTTAGTAGATGGTGAAAGCAGATGGTGGGCTTTTCTTTCATAAAATAAATATTTGTTTTCTAATCAAATGAAATAGATAAAAATTGCATTTAGGCTTCAAGTTAACCTTGTCTGAGTTATTTAATGTTTCCAGACCTCAGTCTTTCATC
AATACCATAACCATACACAGACACATGAAAATATTGAACATATGTATTAAATAAATAGTTCCCATTCTCCAAAAAATGAGAAGAAATCATTTAAAAGATAAATAAAACACAGACTAGGATATTGTTATCTGGCTGTTTGAGAAAAATACTGAAATCATACAGCTGGTAACAGATTTTTATTGTGAAGTAACAGGAAATGTCAAAAT
CAATAAGAAATCTGTCCAATAAAATATCCAGAAAAATGTAATTCATTTTAATACTAGCTATTTTAAAATACACATAACAAAATTTTTAATTATTTTCTAAAATAAACCCTTGTTCTAAACCATCTGTGCCTAACTGCTCAGTCATGTCTGACTCTGCAACCCCAGGGACTGTAGCCCGCCCAAGCTCCTCTGTCCATGGAATTTTC
ACAGAAATCTGTCGACTTTCTTTACACCAACAAATATCAGAAAAGGAAAGGTTTAAAAAATCCCTTTTAAAATTGGATCAAAAAGAATAAAATACTTAGGAATAAACCTCACCTAGGGTGTGAAAAATTTACATGTTGAGAACTATAAAACACTGATAAAGGAAACTGAAGCTGATTCAAGGAAATGGAAAGATATCCTGTGCTGT
TGTAGCTAAATACTGTTATCAAATCTCAAGATAATTTAAATGTATAAAATAAGTATCTCAGTTATGTTATCAATAAAGGAGGACTGCAAATATTTTTTTAAATAAAAATTTGCATTCTATATCTGTTACAGAGTACCTAGGTTATTAAAAATAAGTTTTATTCATATCTCAACAATTACTCCTCTCTTTTAACTATTTACACTATT
TAGGCTGAGAGTTGAGCATCATCTGTCAAGCTTCGGCAATAGGACCTTCAGAATCAATACTGGGCTCTGCGATTTCGTCAAGCACCACAGACCACTGGTTAATAAAGTCACTTCTCCTCACCTTGCTCACACTGAGGCAGCCAGCATCTGCCTCTTCTGTCCTGGGGGCACTCATTTCCAGCTGTGGGCTGTTCCAAGTAGTGCTC
CATTTTCTCCATTTTCATAAAAAGGTAATTAAAGTTGCAAATAATGAAGCCATAGATCAATTTATTTGGGGCCTCTTTTTATAGTCTTTATCTCAGAGATAATAAATGTATGACTCTGGATCTAAGAAATAATTTTGAAGTGTATTCTGGAATATTGTGGAAACATTTTCACTGTCTTCATGATAAAGTTCAAACTATTCTAGAGG
TGGTGAGATCCATCAAGTTTAAGATCACATTTTTGGTTTAAAGTCAGACACTGATGCTATTCATTAAACTGAAAAATGACTTGTTTTCCACTAATATTGAAATAAACTCTGGATGAATGTTAAGTCATGCTGGCACGCGCTTAGATAGAAAGCAAAAGGAAACACAGATATATTTAATTTGGACATGCAAAGTCAACAGAGTTTTA
TAAAAATACTCTAGAAGGAATCAATAGCAGAATATCTGAATCAGAAGAACAAATCAGTGAGCTGAATGATAAAATGATGGAAATGACTTCTGTAGAGAAGAATAAAATAAAAAGAATGAAAAGAACTGAGGATAGTCTCAGAGACCTCTGGAAAAATATCAAACACACCAACATTTGAATTATAGAGGTCTCAGTAGAGGAAGAGA
GCTCCCTTCTGTTCATTATAAATGTTATAAAATTTCTAAAATATAGGAGAAAGAAGTAGAGCATAGCATAGATTTCATATAATTGCAACCACAGAAATAAAATAAAATAAAGTTATTGAAAAAAAACAAAGTACAAGTGCCCCCTGCTATCAGAAAGTAGAGTTTTCCTAAGAAACCTCTCATAAGCTGAAATAGTGTAAAGATGC
AGAGCCTTTTGAGCATGAAAGAGGAGAGTGAAAAAGCTGGCTTAAAACTCAACATTCAAAAACCAAACATCAGGGCATCAGATTCCATCACTTCATGGCAAATAAATGGGGAAACAATGGAAAGAGTGACAGACTGTATTTTCTTGGGCTCCAAAATCACTGCAGATGGTGCCTGCAGCCATGAAATTAAAAGATGCTTGCTTCTT
ATGTAAAAGAGGTGATCGTATCCTGAACTTACTTCCAGTAACACACAGGCCAAACGTTCTCAGTTGTCTAACCCCTCAAAAGAGGCTCAAGTCCTTAGAGAATAAAGAGGGTTTTCAGAATTCCTTGAAGCCCCTAGTGATGACAAGCTCTGCTCTTGTCACTCTTTAATTATATTTCTTAAAATGGAAGAACTTGGTGAAGTATG
ATATGCTATCTAGGTTGGTCATAACTTTCCTTCCAAGGAGTAAGCGTCTTTTACTTTCATGGCTGCAATCACCATTTGCAGTGATTTTGGAGCCCCCAAAAATAAAGTCTAACACTGTTTCCCCATCTATTTGCCATGAAGTGGCAGAATAGTCCCACTGATGGGACCAGATGCCATGATCTTCGTTTTCTGAATGCTGAGCTTCA
CTATGCGTGTATCTCCAATTGAGATTTGAGATGATTGCCACATCTTTAGTATTTTTTGGTTAACCAAGAAAGACCTGCAATAGCAGGACAGTTAAATGTGAATAAACAACAACATGAGCAAGCAAACAAATGACCTGTCCCTTTCCTCTGTTGGCTCACTACCCTTCTTTCAACTTCTGAAAAAATGAGGTTTGTGCTGGAGATGT
CTCTATTCAGATGCAACTGAAACTACTCCATCATCCTTATTTGCCCACGTATTCTCTTTGAATATAACAAGTTTCAGGGCAGGGATAGATTTTTCTGAATAATAAACCAAATTTTTAGTTTTGATATCTTGGGATGAAGGAAAACGGTTTTGTAAGGAGGGGAAGAAAATGTAAGAATTAAGAGAGAGACAGAGAAAGTAGGGCCA
AGAAATAATATAAAAGCTGATTAGCTTCCTCCTAAATGGAAAACTTGAAACTAACCAAATATGGTATTTTAGAGAGCAAAAAATGAGTATGCTTTTAAAAAATAAAGGAAAAACTGAAATATCTCATTACATATTAAATTAGCCTTCTGGCAATCAGCCCCTTACAAACAAACAGCTTTACATCTTCAAAAGGCAGCATGATTGGT
AGTGCAAAGAAATAGAGGAAAACAACAGAATGGGAAAGACTAGAGATCTCTTCAAGAAAATTAGAGATACCAAGGGAACATTTCATGCAAAGATGGGTTCAATAAAGGGCAGAAATGTATGGACCTAACAGAAGCAGAAGATACTAAGAGATGGTGAGAATACACAGAAGATCTATACAAAAAAGATCTTCAAGACCCAGATAATC
AGGTGGGACCTTTGGGAAGTAATTAAGTTTAGACAGGTCATCAGGGTGGGGCCCGCATGATGGGATCAGTGCTCTTATAAGAAAAGGGAGAGAAATAATAAATAAAAGGTCATACAATTACACAGTGAGATGGCAACCGAATACAAGCCAAAAGAAAAGGACTCAGAATGAACTACTTTCAAGCACCTTAATCTTGGACTTCTCAG
AGATGAAGCCTGGCACTAAAGCAGTAAGGGAAGATTTTATACAGTAATACTATCAACATAGGGAAGAGACTCTAGCATGAATTAAACTGAATTTTGCTGAAATAAATGGCTGGAGGCTATTTAAGGACTGGGGTACACTGAGGGAAAGGCACTAAGGAATCTTGGTGGGGGGGGTGATTCATATGACTAGTGCACCTGGATTTGTT
TTCCCCTAAAGTCATGAATAAGATAAGGGTGCCCACTCTCACCACTGCTATTCAACATCATTTTGGAAGTTTTAGGCACAGCAGTCAGAGAAGAAAAAGAAATAAAAGAAATCCCGATTGGAAAAGAAGAAGTAAACTCTCACTGTTTGCAGATGACATGATCCTCTACATAGAAAACCCTAAAGACACCACCAGAAAATTACTAC
AAAGAACAGATTGGTGGTTGCCAAGGGCAAGGTTGTGGGGTGGGGGGCGTGCAGGAATGAAATGGGTCCGGGGTCAAAAGGTTCAAACTTCCAGTTACATAATAAATTAGGCCTGGGGATGTGATGTAGGGCATGGCGACTAGTTAATAATACTCTATTGCATATTTGGAAGTTAAGAGAGCCAGTCTTAAAAGTTCTCATCATAA
GAGAATCCCATGGACAAAGGAAGCTGGTGGGCTACAGTGCAACCATGAGGTTGCAAACAGTCTGACACAACTGAAGTGACTGAGCATGCAGAGAAGTTAAAATAAATGGTAATTTTGTTTAATTGTGGAGACTCAGTCTGGACTTGGGTAACAAAATCTCCTTGGCTTCTTAGTGGAGCCCTCATAGTTTTTACTTTGAAGATCTG
AAAAGGGAAAAAATCCTCATTCAACTAGGAATATGGGTAACTGGAATTTTAAAGAAAGATTTAAAAAATTTGCTGATTTTTCTCTTTTTAGAGAAAAGAGAATAAACAGTATAAACATTTATGACATTTAGTTTTAAAAAGCAACTTCCCTGGGGTGGGGAAGTCAGTTCACATCTATCCTGTCCCCCATCAGGTTGGCCACCATT
AGTGCAAAGAAATAGAGGAAAACAATAGAATGGGAAAGACTAGAGATCTCTTCCAGAAAATTAGAGATACCAAGGGAACATTTCATGCAAAGATGGGCTCAATAAAGGACAGAAATGGTATGGACCTAACAGAGGTAGAAGATATTAAGAAGAGGTGGCAAGAATACACAGAAGAACTATACAAAAAAGATCTTCACAACCCAGAT
ATAAGAATCAAAGTATTATTTCTGTTGGTTTAAAAAATAAGAGCCAACCAAAATGTTTAATAATAGAGAATTGGTTAAGTTAAATAATAAGTATTATTTAAATAAATAAGTCCATATTATAGACTCTTTTGCAATTATAAAAATTATAAAAGAATATTAACTGACTAGGAAGGATGTTTATAACAGTTAAATGAAAAAATATTGCA
GGCTCTTCTCTGTGCTGGAAATATGTAATAAATGAAACATTATATCCATGCCCTCATGGAGATTATATTTGGTATGGTGACAGATAAGAATAAGTTAACAAATAAACAACGTCAGCTCTATGAGGGCAAATATTGTTGTCTGTATAGTTCACAGCTATATGTATGGTGCCTAGAATAGAGTAGAAGCACAAATGAATGTGAAATTA
GTCATCCACAGAGGCTGTATCAATATACTTCCCACCAACAGTTTAAGAAGGTTCCCTTTTCTCCACATCCTCTCTAGCATTTACTGTCTGTAGATTTTTTAATAAAGGAAATTCTGACTGATGTGAGGTGGTATCTAATTGTAGTTTTGATTTGCATTTCTCTAATCATAAGAAATGTTGAGCATCTTTTCATGTGTTTATTAGCC
CTTCAAGAGGGAGGAGACATATACACACCTATGCCTGATTCACGTTGATGTTTGACAGACAACAACAAAATTCTGCAAAGCAATTATCCTTCAATTAAAAAATAAATAAATTTAAATGATGTGGAAAAAAAAAGACGCACCGAGTTAGCACTTGCCTGTCTGGGTGTAGGTTCAAATTCTGCCACTCCGGGCTGAGGTACGTGGGG
TAGTAAAACTCAAAATATTTAACTTCCTTAAGAAAGCATTCATAACTGCCAAGTAGGGTTCTGATGAAGTTCCTTTCCTAAACTTCTCATCTAAACAAATAATAAATGAAAAAACATCACTAATTCTAAACAGGTTATACTTATTAAGACCAAATGTTAATAGAATAACACAGTGGGGAAAAATCCATAGGCCAGTAGAAAGATTC
TTCAGTGCACTGATTGATTGCTAATGAATAGCAATGTCCAGACATCTGTTATGGAGAATTTCTTCTGCTGATGCTGTAGATCCATCAATAAATGAGGGAAAATAAAGACTGTCAGCCAGGATGGATTCAACACTACATCAGGTTAAAGCGAGCTGTATGTACATAAGGCATACTTGGGCAGACTTCCTAGTTGAGGCGTATGCCCT
TGTCTCTTTTGCTGTCTCGTACACAGGGTTATTGTTATCATCTTTCTGATGCATTCATTTTGATATTTGGCAAAACTAATACAATTATGTAAAGTTTAAAAATAAAATTAAAATAAATAAATAAATGCTGTTAAATTCACTTAGACCTTAACAATATGATCAGAGAACATGAGCTGTAAGTTAGATTTTTAAGTGAACTTGAAAGT
GGTGCTGATAGACTTGCTTGACACAGGGTTGCCATAAACCTTCAATTTGCAAAAAAAAAAAAAAAAAGCAGTATCTGTGAAGTAAAATAAAATGAAGCATAATAAAGCAAGATATGCCTGAATTATTTTCTGGAAGTTTTATTCCTTTTTCGCATTTTGATCTGTAGTCCACCTGAAATTGATGTTTGCCTGGTGTGAGCCAATAA
TGCCAACATCTGTTGGATCATCGAAAAAGCAAGAGAGTTCCAGAAAAACATCGATTTCTGCTTTATTGACTATGCCAAAGCCTTTGACTGGGTGGATCACAATAAACTGTGGAAAATTCTGAAAGAGATGGGAATACCAGACCACCTGAACTTCCTCTTGAGAAACCTATATGCAGGTCAAGAAGCAACAGTTAGAACTGGATATG
CTTGAATGTCAAAAGCCACTTTGCTGCTAAGTTTCTGTGTTACCAGATCTTGGAATCAGTAAAGCAGCAGAACCTGATAGCTGCCTAGATGCTAAAAACAAATAAAGGACCAACCACCCCCCACAACACATCTGTGTAAAATGGAACATAATAAAATTGAGGGAACAAAAGGACTAGGACTACCCGTTTAGAAAATGTCTATATCA
AGTATTTGATATAAACAAAATAATATGTGTAAGTCAGACAGTGAGAGACACATACTGTGTGTTTTCACTTATATGTGGAATGCAAAATGCAAAACAAATGAATAAATAATAACCAAAGAGAAACAGGCTCATAGATACAGAGAACAAACTGGTGGTTGCCAGAACTGGCAGCAGCATGAGGGTATGAGTGAAATAGATGAAGAGGA
TTTTCCCCCAAATTATTATTAATGTGCCCAAGATAAGATAATCAAATCATAGTTTTTTTGTAAAACACATCATGATAGAAAGATTTTCAAATGACTAGGAAATAAACATTCAGAAGTGCGATTCACTGGCAAAGTGCTTAAATAAATCTCTTCAAACAGAAGTCTTTTAGTGTCCTAACAGTAGATAGTTTGCTAATCTATTTTTT
TTTAAGTATTTCTTTAACAATTAGAAACAGGCAAATTCAAATCTACAGCTCCATTACTTTTCAAAGCCTCATAAACATCTTAAACATAGAATATAAATCAAATAAAGGAAAAGGAACACAAGAATAAAACCATAAATCAGAAAAAAGATTCTGAATTTTACAGTTTCCAAAAGACTGGTGTTACATGATGAAACGGGAAATCCTTA
AGTCTGACCACTAAACACGTGGTAGAGACGAGTTGGGGAGGAGTAGGCAAGGCTCCTCTCCAGTCTCTTGAAGATTTAAAGCACAAGCAGATCCAAGGTCAATAAACCAATGCCATCAGAGTGGGAGCAGGAGGGGGAAATGGAGGAAAGAAGCAAAAGTGGAAGCATGATTTAGTAATTCTGGAAAGAACAATGCTGCACAGAAC
AAGTTTCCATGTTACTCTTTCCATACATCTCCCCTCTCCTCCCCTCTCCCCATGTCCGTAAGTCTATTCTCTACGTCTGTTTCTCCCCTGTTGCCCTGTAAATAAATTCTTCAGGACCATTTTTCTAGATTTCCATATATATGCATTCAGATCAGATCAGATCAGATCAGTCGCTCAGTTGTGTCCCACTCTTTGCGACCCCATGA
ATATACTATCTAGGTTGGTCATAACTTTCCTTCCAAGGAATAAGCATCTTTTAATTTCATGGCTGCAGTCACCATCTGCAGTGATTTTGGAGCCCCCAAAAATAAAGTCTGACACTGTTTCCACTGTTTCCCCATCTATTTCCCATGAAGCGATGGGACCAGATGCCATGATCTTCGTTTTCTGAATGTTGAGCTTTAAGCCCAGT
TATAGATTTCTCCATAATTATCATTTTAAGACCTTTCTAATATTCTGTTCAGGCTTTCCTGGTGGCTCAATGGTAAAGAATCCACCTGCCACGATTAAAAAATAAATAAAATTTTAAAAAGAGAATCCATCTCCCAATGCAGGAGATGTGGGTTCAATTCTGGGTCAGAAAGATCCCCTGGAGAAGGATATGGCAACCCACTCCAA
TCTGTCTGAAAGCTTCTAGATCTCCCATCCTGGTTTTGATCAATGGACTGAGGATTTCTCTTGATTTAAGAATCATTTGCTCTCTGCAGAGAGAGGGAATAATAAAAATACACTGGTTAGATACAATGGTGGGCTGAAATCTTTCTTGTTTTATGTGCGTGTGTGCTAGTCAAGGCTATGGTTTTTCCAGTGGTCATGTATGGATG
GAAAAAAATAAATAAAACAGAGTGGTATATGTATACATATAACTGAATCACTTTCTGGTACAGCCGAAAATAACACGACATTGTAAATCAACTATACTCCAATAAAAATTAATTTAAAAAATAATTCAAGCTCTAATCTGACTGATACTGGTCAAGTAGTTCACTATTTAAATAACAGAATAACAGAACCTAGCTGGGAGAGTTGA
CATCTGAAATAATTGTGTTAAACTGCTAAATTTGTGACAGCAGCAATTGGAAACTACCACAATGGATTTTTTTGCATTAATTTTCATTCTAAAAAATTACAATAAAATATTCATTTTGATTGGAGTTTTCTGGTGTCCCAGGCCAGTGACGCCCACTTGTCCTGGTCCTGACACTAACGCGGGGTGCGGGCTGAAGTCCTCCCAGG
TACAGATAAATAGCCTGGAGACAAGGATTGAGAAGATGCAAGAAAAGTTTAACAAGGGCCTAGAAGAAATAAAAAAGAGTCAATATATAATGAATAATGCAATAAATGAGATTAAAAATACCCTGTAGGGAACCAACAGTAGAATAATGGAGGCAACAAATAGGATTAGTGAGGTAGAAGATAGAATGGTAGAAATAAATGAAACA
TTGGGCATAAACAAGGCTGTGGCTCTTCAAGAACACTGGAAAGCAGAATAGATTAAAATTAAATAATCCAGTCCATCACAAAACAAATAAAAGAAATAATAATAAACTACAACACATTTTGGGGGTGGAAGGGACAGAATTACTACAACATATTTTAGCTAAAGCAGTGGGAAGTGAAAAACAGTAACAACAAAACCCAGAAAAGA
GCAGGACATGTATGCCATTAAATGCTTATTTTAGGAAAAGAGAAAAGTCTCAAATCATTAATCTAAGCTTCAATCTTAAGACATTAGGAAAAAAGAACATAATAAAATCAAAGCAAGCATAAGAAAAGAAATAATAAAGAGCAGAAACCAATGAAATTAAAAACAGGAAAAGAATAGAGAAAAATCAATGAAACCAGAAGCTCATT
GAAAGTTGTTAAGGCTTAGATATGGTCAATTACATCCTCCAACCCCTTTAAAGGCACACACACACACACACACACAAGCTGCTACTGACCATTCATCTAAAATAAATTTCCTAAGAGTTATCCAATCAGAGCCCTAGAGAACAGAAATCTACCTAGAGAACAGGTAACCCAGAAGTACTAGACACAGGTAATTGGCCACAACCCAA
TTAATAAGCTGTCTAGGTTTCTCACAGCTTTTCTTCCAAGGAGCAAGCATCTTTTAATCACGGCTGCAGTCACCATCTGCAGTGATTTTGGAGCCCAAAAAATAAAAAATAAAGTCTCTCACTGTTTCCATTGTTTCCCCATCTATTTGCCATAAAGTGATGGGACCAGATGCCATGATCTTCGTTTTTTGAATGTTAAGTTTTAA
TGAATGTAGACAGAATTCATTATCTATTTTAATTTCCTTTATGAATGTTACATTAGGAAAATTATTTATTGTCTGTAATTTTAAGTTTCCTCACCTATAAAATAAAGTTAATAATATTTCTGAAGATGAAATGAAGGAATTAATGTAAAGCTACTAGAATTTAGAAAATCAGTTTGTATATTTCTTGGAATACTTTCTGGTACATA
TTTTTTTTGGCTCCAAAATCACTGCAGATGATGACTGCAGCCCTGAAATTAAAAGACACTTACTCCATGGAAGAAAAGTCATGACCAACTTAGACAGCATAATAAAAAGCAGAGACGTTACTTTGCCAGCAAAGGTCCATCTAGTTAAGGTTATGGTTTTTCCAGTAGTTATATATGGATGTGAGAGTTGGACTATAAAGAAAGCG
TCATGCTAAGGAATTATTGAAGATATCCTTATGAGAGTTGCAAGAGGTAGCTTCACTCCTGTAATGTGAGATAGACATGCCAAAAGAAAGACAAATAGCAAATAAACATAGAAAAAATATGTTAAATCTAATCAGCATTAATATTTGCATTATATCAATTTTGATCTCTGTGTGTGTGTGTGTGTATACTCAGTTGTGTTCAACTC
TATTTCAGCACTTAAGAATCTCTTTGGTGATAATGGTAAAAAGACAACATGATTTATAGTCTGAAACATTTCTTCAACTTACACACATACTTTAAAATGAAATAAAGTTAGTTTGGTCCTATGTGTATGTATTTTTATCAGTTTAAAATTTTATGCTTAGAAGTAATTTAGTTAATATAGCAGTTAGCAGAAAGTGTAATAATAAT
AAAGACCAGCTAACCTGGGTAAGGACCAGTCTTAACAACCATGGGAGGTTGTCCCAATGGTAGGCACTCCCCATACCCATCTTCATCCCTCAGATCCTGAAATAAAATGACAGAGGAGGCAAATTGTGTTGATCAAATAAATGCTTTGAAAATCCACTTATGAGTCACCAGGTCTGGTTTCCATCATTCATGAACAAGACAAGCCT
CAGGCTCTTAGAAACAGAGATCAAATGGGTGGTTTCCAGAGAGGGAAAGTTTGAGGGAACTAGGTAAAGAGAATTAAGGTTTTGAATTTCCTGTTATAAAAATAAATAAGTCACAGGACAGGGATGTAATATACAGATTGAAGAATATCATCAATAATATTAAAATAACTTTGTATGAGAACAAATGGTTACTAGATTTATTATGG
CAAAATTGTTTTTTAGATTCCATAATAAATATAAACATCTGAGAACACTATATTTGAAAAGCCAATGCAAGCTTTCTATCAATAGAATCAATAGTGTAAAAATAAAGTTTATAATATAAATAATGTAATGTACAAAATAAACCATACAATGGCAGCTTAGCAGGCATATGTTTAGAAACATAGGAAAAAATATATATATACCTTCA
TCTTCCACTGGACTGGCTTTGAAATGTTCAGTTAATGTGCTGTTTCTGTTTAAATCCATGCTTTAGAGAAGAAACCATGATAGGTAAATAAATAAACATGAATAAACTGCTTGTGGGTTGTATACCATTCCGTCTTTGTTCACATTAGAGTTTGGTGAGCATGTTTTCCCCATTCTACTCCTTAGGAACAGTAACTTAAAAAACTG
TAAGAGCTCTGCCCTGAAATACGAATTAAATTAAGACTCAAAAAATGTCTTATAATTAACTAAATGAATGAAATATAATTTAGTTAATTATAATTAACTAAATAAATGAAATTTACTTGTTAATACTGCATTAAACTTTTATACCAGTTTGTAATAGGTTTTTTTCTGGCTTTTATTTATTTTCTGCATGCAATATTGATGAAATT
GTTACCTGTGGGCCCTCAAGGTACTCACAGCAATTTATTTTGAATACGGTTACTGTCAAATGAAATTTTAGCCACATGCTGTTCATTAAAATTAGATGATAATAAATTGACTAAAGTGTGCATTCAGTGTGTTTATAAACTTAAAAATCTATGTGGACCTGTATCAGCAGACTAAAAACAACACTTTAAAAGCTATTTATATCAAG
ATTTTTAAATAAAGAGGTTATCTGTGTAAACTTACAGTATAGATGCTCTTTCCAAGCCAGACAATACCTAGAGGCCACAAAGAAAGGATATATTTGAACAAATAAAAATGTCCGATTCTTGTATCATTAAAAAAAAAAGCAAACTATGAGTGAAAAAAATCTATAGGAAAAAAACCCAGTAGGTCAGTAAACATAGGAAAAAATGC
TTCATGTCAATGTATGGCAAAAGCCACCACAATATTGTAAAATAATTAGCCTCCAATTAAAATAAATAAATTAATTTTAAAAATTACCATTTTGCACATGAATAAATGAATTTCCAAGCAAAAAAATAAAATAAAATGCATAAAACATAACATAGTTTAGAATAAAACTGAAATTTAGTCATTATCAAATTTTAATAAATATAATA
TGCATATCTGAGGTTATTGATATTTTTCTCAGCAATCTTGATTCCAGCTTGTGCTTCTTCCTGCCCAGCGTTTCTCATGATGTACTCTGCATAGAAGTTAAATAAACAGGGTGACAATATACAGCCTTGACGTACTCCTTTTCCTATTTGGAACCAGTCTGTTTTTCCATGTCCAGTTCTAACGGTTGCTTCCTGACCTGCATACA
GTTTTATTCTATTCATCTTTGTATTTATCTTTAAAAGACAACAACTACCAAATTAGTTTATGTTTATCTTTACATTTGGTATCCTTTTCTCTGTTTAGGAAATAAAACAGAGCCTGCGCAACCTGAAATAAAAAGTGAAACTGAACCCCATCTTATCTTCAAAGGTTCGGACAACACTAAAAGCTACTCACCAACCCCGTCCATTC
GGGCTGAAGATCTAAACAGACATTTCTCCAAGGAAGATATACAGATGACTAAAAAGCACATGAAAAGATGCCCAACATCACTAATTATCAGACAAATGCAAATAAAAACTACAGTGAGGTACCACTCCAAGCCAGTCAGAATGGCCATCATCAAAATGTCTATAAACAACAAATGCTGGAGATGGTGTGGAGAAAAAGGAATCCTT
CTTAGAGAATGAGTAGTACATAATCCTGGTGTGATTATCTTTGGGGTACAGAGACAAGCCTACGTTCTGGGACAGAAACTCACTGAGTTTCTAAGGTGTTAATAAAATCTGTTTCTTAAGGTATATAATGAACAATTGGGTGTTCAGTTCTTACTTGTTAAGTATGTATATATGCATTAGACCGACATTTTACAATGTGTGTGTTA
TGCTAAGGACCTCTTTCCAAATATGGGGAGCTTAGTTATGTTCATATAGATAACATGTAAAGACCATGAACTTCTACAGGGCCAATTATCTACATATATAAATAAATGATGGATATGTTCATTCTCATTCTGTTCAAATAGAATAAAATCTTAAGTTGCATGTATTTAGGTGTGTCTTATTATATTGATAAGCATCATCTATGCCT
AGTGCCAGGAAATAGAGGAAAACAACAGAATGGGAAAGACTAGAGAGCTCTTCAAGAAAATTAAAGATACCAAGGGAATATTTCATGCAAAGATGGGCTCAATAAAGGACAGAAATGGTATGGACCTAACAGAAGCAGAAGATATTAAGAGGTGGCAAGAACACACAGAAGAACTATACAAAAAAGGTCTTCACGACCAAGATAAT
TAAGTCCCTAGTCCATTTTGAATTTATTTTTGTAAATGGTGTGACAGAAATTATGAGGTAGAACCAAACATGAAATCAACAATTATTCATTTTAAAGACTAATAAAACTAATAAACCCTCAATGAAACTGATCCAGAGTAATAGATTTAGAAATCACCAGTGTATAAGGAACTTAAAGGAGACATCATTATAGGTCTTATAGATTA
GCTTGAGCCTAATAAAGCCTAATTTATTTAATAAGACATTTCTTAAAGAATTTTACTTCAGAGCTGGAAGGGACCTTTGAAATTATCCCTTTATTTTACAAATAAAGAAACTGAGTCCCAGAACAATAAGTTGTTTTGCCAAAGGCCACACAGAGTGGCCACCCACACTGGGGCTTGAACTCTCTGCCTCAATCCCCGCTGGACTG
TCAATCCTAGTCAGAATAGCAGAAGCTTTGTTTTTAATTTTAGATCTCATTTAAATTCTACAGAAAGGCAAAACAATTTTAATGCACTTGAAGGACTCATAATAAAAACTTTGAAGACTCACTATAAAGCTATACTAATCAAGACAGTATTGAGGTTTGAATTAAAGTATGTCCTTCTACAGAGTATTTTCCTCTGTTTCTGTCTT
AAGGACAATAGCAATAGTAACAGCAACAGCAAGGAAAAAAAAAAAAAAAAAAAAACACTTGGAGGAAGGGATGAATTGATCTCCAGAGTTGCCACATTATAATAAATTATTTAAAATGCTAGTTTCAACAAATAACTATGAGACACATAATGGACCATACGTTGGAAAGAAAATAATTAATAGGAATAGTCCCTGAAAAGCTCAGA
ATTAATATTAAATCCTAGATTTACTGAAAGGTTTTTAAATCAAGAAATGAATTACCAAAATCCTTAGTAGGGAAATTCTTCAGAACCTATTATTACTAACAATAAACCAGATTTTTTAAGAGGACACGTCTATCCTGCAACCTGGGCAAGAGGGACAAATTTTTATAATACCAAAATGACTTCATTTAAAAGGATTCTAGGATCGA
GTTTCACAATGAGCCCAGAAATCAGGTAGTGAATCCTCTTTACTCTTTTTCAAAACTTTTTGGCTCTTCTAGGTCCTCTGCATTTCCAAACAGTCATTAGAATAAACTCATCAATTTCTATAAGTTTGCTCTGATTATGATTTGGACTGAATTGAAATTATAAATCAATTTTAGGCTAATTGAAATCTTAATATTGAGTCTTCTGA
ACATGCCCTAACTAGAGTTCATGCACCACAAGAAAGCTCCCTTATAATGCAACAAAGATCCCATATGGTGTAACTTAGAAACTAGTAACTGATGCAGCCAAATAAACAATGTTTTTTAAAAAAATAAAATTCTTAAAGAGATGGGACTATCAGATCACCTTTGTGCTTCCTGTGAAACCCGTATGCAGGTCAAGAAACAACAGTTA
TACTGAGATGAGAAGCCCGTGCACTGCAGTGAAGCATAGCTCCCACTCTTCACAACCAGAGAAAGCCAGCATGCAACAGCAAAGACCCAGCACAGTAATAAATAAATAAATATGCAAATAAATACATTTTAAAATGAGAGAGAACATGAATATAGCAATACATTTGAAAGTATAGAAGACAAGGATGACATACTAGCATTTTAAAG
GAAAGTGTGGGTTTAATCCCTGGTCGGGGAGCTAAGATCCCACGTGACTCATGGTCAAAAAAATCAAAACATAAAACAGAAACAATATTGTAACAAATTCAATAAAGACTTAAACAAAGATGAGTTTGGACTTCATCTACTAGCCAGTGGAGCCTATTAAAGATTTGTAAATCACATAGCACAGTGGGAAACAACACTGATTGGAA
ATTTGTTTCCAGTTCATCCTCCTAGCACTAAAGACCATTTTCTTCCTGGAGGTTTTTTTTAAAATGAAGCAATTATGATATAGGAATTACTGGCTTGCCAAATAAATCAAAAATATAATAATGGATGTTCAAGTGTTATGGATCAAATATTGCATCAAATTCAGCTCTAACCATATCACGAATAGCAACTGGTTTTCTTTCTGAGA
GCTTATGACTGGAATTAGGACTCTGGTTCCCAAGGTACCATCTGTTTACCTACTTTTATCTGAGTTCCAGCAGAATGAGTTTCATGTATACAATGAGAGCAATAAACGAAAAACTTCACCTCAGTTGCTCTTCCAGAGTTTGGAAGGTTCTTTATTGTTAATGGCCCGGTCCAGTGTCTGTGGGTAGCATTGACCAAATGGTTACC
ACCATCTAAATTTCTATTAAAGATCATTCTGGAGATCTCAGTCAGCGAAATAAAGCATATAGAAAATATAGGGAAATAAAATGTATACAGATTAGGGTGGAATAAAGCTATTATTCCCATATTACATGACATTATATGTAGAAAATCCAAAAGGATCTATACATAAACTAGTAGCATTAATTAGTAAATTCACCAAAGTCTCTGGG
CCTTAGAGAAACTGCTTTCAGCATCCCAAAGACAAAGAAAAGGTTCTATTTATAGGCTTCATGTGGTTTCTAAAGTTTTAACCGAAGTGAATAGAACAATAATAAATTGCTTTCACATTTCTGCCCATAGAATTGTTTATTTAGCATTTTCTGTAAAACAAGAGACTGTCCATCCACATGAAAAGACTGTATTTTGATTGCCTGGG
GTTTTGCCATTTGCAGCAACATGAGTGGATGTGGAGAGTTTTATGTCAATACAGAGAAGAGCAAGCGCTGTGTGTTAGCCCTTATATGTGCAACCTGAGAAATAAATGAACAAATAAAGCAAATCAGAAACAAATTCACAGATACAGAAAACAAACTAGCGGTTATCAGTGGGGAGCGGGAAGGCAGGAGGGGCAAGATTGGGTAG
ACGTGTACACCCGTGGCGGATTCATGTTGATGTATAGCAAAACCAATACAATATTGTAAAGTAATTAGCCTCCAATTAAAATAAATAAATTTAAATTTTAAATAAAAGGAAAAAAATAAAAAGAGCACTGGTCTAGATTTCACTTTTGTCCTTGATGAGCTATAGGACCTTGGACTAGCTGTTCAGGTTCTCTGTGATTTCATCTA
GTGCTAGCAACCAGAGAAGCCCACAGGCACAGTGAAGGATCCCATATGCTACAACTATGACCCAACAGAGCCAAATAAATAAACAAATATTTTTTAAATAAATAAATAAAAATGGGAACCAGAATGCAATATGAGAAAAAAAATTCCAGAAAACACATTTGTCTTAAAATCCTTTAAAAATAAAACTCATACAATTTCTGTACCTA
CTTGTCGTAGAGCAACTAAGCCTGCACTCTGCAAGCACCGAGCCTGTGTGCCCCTCGAAAGATCCCACGTGATGCAACGAAGATCTGAAGCAGCCAAATAAATAAAATAAATATTTTTTAAAAATAAGGATGAGACTTGAGCAAGCTTAAATGTGACGGGAGACCTGGATGTGTTTGTGGGTATACTGGCAACATTTATAAGGAAG
GACCATTTTCACTTAGGAGTGTAAATTAGTCTATACTTTGCAGGTGACAGCTTGGCAAAATTGATTGCAATTAAAATCAATGTTTATTTTTAAAATAATAAATAAACAAAAGTTAAAATATAAGGACACTGAGGAGGTTTAAAACTGGACTATAGATAAGGTAAGAATTTTACAACTTTAACATTTTAAAACTTTTAATAACTAAT
AGATAAAGAACCAATATCTTCAAAATCCTCAGGGGACATGATTATGCACCATAGTATTCTATACCTAAACAGACGATCAATCAAGTGAAAAGGAAAAAAAAATAAAAAAATCAGAAAATTTACTACTCCCAAAATTCTTTCTGGAAAAAAAAAAAGATGACCAGAAGATGGACTTCAGCAAAATGAAAAATGAATTTAAAAGGAAT
AGAAATCCAGAATGAGACTCAGAAACAAATATTTCATCATTAATATATAACTAGTTCTTAGGAAAGAGTTGAATACTTGGTAAATAATAGAAATATGCTGAATAAAAGGCAAAGTGATATGTGACAGAGTTGACATTACAAATCAGCCAGGAAAGAAGGGAGTTTTCAATAAATGTTCCTGGAGAAATAACTTACCCATATGAAAA
CACAGAAGCATTATATAGAATAAAAACCCACAGGAAAAAAGAGCAATTTATTGTACTATAAATATTATATACACTGCTAAGAAAATTTAAAAGAGATCTAAATAAATTAAGTCATTCCATGTTTATAGAAGACTCAATATTGTCAATATGGTAATTCTACCTAAGTCAATCTATGGATTCAATACCATCTGGATAATATCTAGTAG
ACGACTAGTTCTGAAACACTTGGTGTTGTGTATTTGTTTTGTGGCTACATATCTCTTGCCTTTCAAATGTACTGCTTTTTCCAGTGATTTTTATATTTTAAATAAAAGGGACTATAACATTGAATTTTACCATGTGTAGAGTGTTATATGTCTCTAGTTACACCATATATAATTTATAGGGTCTTCAGTTCAGTTCAGTTCAGTTC
AGTCATCAGTTTTACTTATACTAGTCAGAAACAACCCAAATGCCTATAACCATAAATGGTTAAACAAACGATACCCCCACATGATGAAATATTACTTAACAATAAAAAGGGACAGATAATGGATACATGAAGCCCCATGAATGAATCTCAGAAGCAGTGTCCTAAGCAAAAGAAGCCAAGCCCAAAGATACATACTATGGGATTCT
CGCCCTGGCTTGCTGCAGCTAGAGACAGCCCACACGCAGCAGTGAAGACCTAGGTCAGCCAAAAAAGAAAAAAGAAAGAAAAAATTAAAATAAATTAATTAATAAAGAATAAAGTAGATACATTTCAAAAATTAATAAAATGAAGAAAGCCTTAAGATATTAGCACTGGAGAAACAAAAAAGAATTTTTGAACAAATGGGAGTGGG
CTTCACATCCCACGACTTCTCTCTCAGGAAAAGAAAGGCTCTAGCTTATGACCTCTACCTGCCTGTGTTAATGGGAATTCCTGGGCAGCCACACTTGGATAATAAACGTCACCATTTCACATTTACATAGTTATTTGACCATAATCCTCTCACATGATCTTTGAGTCAATTTTCCCAAGGATGGGCATTTCATCTGGATATTAACA
CTGCAACAAGAGAAGCCACTGCAATGAGAAGTCTATATACCACAACTAGAGAAAGCCCATGCCCAGCAATAAAGACCCAGCATAGCCATAAATAAAAATAAATAAATAAAATGATTTTTAAAAATCAAAATTATTCCCCCCCCACACAAAGTTCTACAATATATATAGAATCACAAAAGACCCAGAATTGCCAAAGCAATCCTGAG
TTGGTGAATGGCTCTTCATCAAATTTCTCTAAGTAATGGCATTATAGTAATTAAGTTACAAAAGAAAACAACATTCACAAGCACTGAAAGATGCATGGAGAATAAACTTACTCCTTCCTTTAAAGATGCTCTACCATCTAAATCTAAATTGTGTTTTCCTCTTATCAATTTACTGTTAAAGTTGATTGTTGAAGAATACATGTTAG
CTCTGCGCTTTTACTGGTAAGAACCCAGGTTCCATCCCTGGTCAGGAGACTAAGAATGTGCTGGCTGTGTGGCATGGCCAAAAATAAGAAATAAATGAATAATAAAATATTTCTACGTGACTAATACACATTTCTATTTGTTCAAACTTAATATGAAAAACTAGAACTTCTGCCTACACTATATTTCAACTACGATTCCCCTCCAA
CATTAATAACAAACTATCAGGAAGCGAAATGAAGAAAACAACCAGAAATGAAGAAAACAACCTTGTTTACAGTTGCCTCAAAAAGGATAAAATTCATAGGAATAAATTTAACTAAGCAGGTAAAAGACCTATACCTGAAAACTTTAAGACATCGATGAACGAAATTTCAGATGACACAGTTAAATGGCAAGTATACTATGCTTTCC
TTCATTTACATCACAGATCAAGTACTCAGGGGCTCATTTCTATATTCTGTGCAGTGCCCAGCAGCCTGCTGGCATATCATAGCTATCCAATAAAAACAGTAATAAAGTTGTAATCTTCTTCCCTTTTCTCTTGATTTGCCTTCACATATATTTTTTTAAAAAGTAGATTAGACAGCAAGAAAGATATTCTCTTATTTGTGGCAAAA
AAGCAACCCAAATATCTATTCAGATGAATGGATAAAGAAGATGTGGTGTGTATCAGACAAAGCCAAATATCATATGATATCGCTTACATGCAGCATCTAAAATAAACGATGCCAAATATTTATAAAACAGAAACAGACTAACAGAATGAACTTATGGTTACTCGGGGGAAGGATAGGAAGAGAAACAGACTGGCAGTTTGGAATGA
AACTTTTGCCTTTTTCATGCAACTACTCCATGAGTAAAGTGCTGCGACAGTTGTATTATTTAATAGTATGGATGCAGCCCAGGCATGCTATCCTATTGAAAATAAAATATAGACTCTGTTTGGGGCTTCCCTGGGTGGCTCAGATGGTAAAGAATCTGCCTGCAATGCAGGACACCCAGGTTTGATGCCTGGGTCAGGAAGATCCC
CAGTAGGGGTTGCTGACCAGACTAAGGGAGAGAGCTCTTGGGTTTGAAGTCTGGGAAGGCTGCCTGGAGGAAGGAGAGCTGGGGAGGCAGGAGGCTGAGAAATAAATCTACTGGGGTTTTCCCCAAGCCTTAAACCCCCAGGCTGCCCATCCCTGCTCTCTATAAACAGGGCTTCAGTAGAAAAGGTTAATCACCAGCAAGGGAGC
TATTTCACAGGAGACAGGTAAGGTGATCTGGTATTCCCATCTCTTGAAGAATTTTCCACAGTTTGTTGTGATCTACACAGTCAAAGGCTTTGACATAGTCAATAAAGCAGAAGTAGATGGTTTTTCTGGAACTCTCTTGCTTTTTCGATGATCCAGTGGATGTTGGCAATTTGATCTCTGGTTCCTCTGCCTTTTCTAAATCCAGC
AATACTGTTAACTTGAGGTTGGAAGGTTGTTTTTCTTTTTCTTTTTTAAATGCTGAAGTTTGAAAAAGTGTGAAGTATTTCAAACATACAAGTAGGCAATAATAAAATGACACAAGGCACATCATTGTAGGGGAAACTGTGGCTGGTGAAGAACAGATTTGCCTTGCAGACCAAAGCAAGGCCTGCTCCCCCAACCCACAGCTGAA
GTATATGATCTTTATAGTCAGAATGGGAGGTGATCATCTAATAAATATATGCATAAATTATTTTAAATGCTATGAAAGGAAAAGTGGTTATTAAAACATGAATAAAAACAAGTGGGGGAACATATTAGATTGTATATAAAACTGTACATTTTTTTAAATGGCATAACCAACATAGAAGACAGGGCCACTGGGCAAAATATAATAAA
GTTGGGTTTTTCTAAAGCAGTTTATACTCAATTCTTTTTCTGCAAACTAATTACAATTGTAATAATTGTTTAGATTTATTTTTATTTCTTACTGAAGTATAATAAACATATGGAAAGCTGGACATATCTATTTGAAAGTATACAAGCATAGTCTGAAGATATTGCAGGTTTAGTTCTAGGCCACCACAATACATTGAATAACTCAA
GACCCTTTAAAAGAATGGGACAAGGATCAGGTCATGAGAGAAATATTCATTAGACAATCTGTCCCTGATATTTCTCCCTGAAATAAAGCTGTCTCAAAACAATAAAACAACAGAAAACGGAAATGAATTCTACCTGTCCTTGCTTATTCTGCCCCCTGGTGGATACTTTTTGTCATTACAGCATCAGGGGTGGCTAAGCCCTGGGT
TAGATCTAGGAGTCCAATAGCAGTAAACAGCATGTCCTTTTCAAGTGCACATGGAGCATTTTCCAGAATAGATCATATGTTAGGCCATAAAACAAGTCTCAATAAATATAAAGGCTTGGAATCATACAAAGTGTGTCTTTCAATCACAATGGAATAAGATTACAATAACAAGAGGAAATGGAAATTTGAGGAATGTGGAAATTAAA
TTCTATGGGGTAAATTTGAGTAGTTCCCGTAGAGCAAAACAACCTGGAACTCTAGAGTGATTTCAGCCAACTAGTAAATAAAAAGCAAACAACATAAATCAATAAATACTTGTGGGAGAATGAACTAGATCACTTCTGTCATCCCACCACTTTTTGCTGTGTCTCTGGCAGTTGACCACAAGATGTCACTATGGCATCTTTAATCC
CAAATAAGTTAAAAAAAAAAAAGAGCACTTCTTCTAAAAAGTAAAAAGCACTTCTTCTAAAGTCTTTTAGAAAGCTAGATTCCTCTCACCTTTATCCCAGAATAAATTCCTGATGGAGCAAATATTTACATATAGTAAATAAAATCACAAACTTGAAATTTTTTATAAACTTGGCACAAAGAATCCCTTTCTAAGTATGAACTCAA
GGATTATATGTATACTTACAGCCAATTCACATTGTTCAACACAATATCATAAAGCAATTACCCTCCAATTAAAAATAAAATAAGAAAGAGAAGTTTCCCAAATAAACTTTCAAAGAGACTTCAGGGAGTACCCACTCTGGCTGACATAAACAATTATGAAAATGATATTAAGGACTGTAAAAGCTGAAGTGCTCCATGTTTAAGTA
GGAGATCTGGTGGTCAAGACTCTGTGCTCCCAGTGCAGGGGGCATGGGTTCGATCCCTGGTCAGGGAACTAAGATGCCACATGCCGGAGACTGTGTCCAAAATAAATAAACAAGAAATTAAAAATAAAGAAATAATATAGTCCTATTTCTGGCTGCCCTGGAGACAGCCAAGTAAGGAACTCAGATTGCCTGGCCCAAGCCTGGCA
AAAGTGAGTTTCTATCATCAATTTTGTGGTGAAATGGACTAAGATGGTAGAGAATCTCCCAATATACATGTGGTGTTCGGATGAGCTAAACATTCAAAAAAATAAAAATACAGAAGTCTACCAGAGAAGGCAAAGTTGTTAAATCATTCCCTGATGTACTTTTGAATTAAAAAAAAAAAAATCAATCCTGGTTTGGCTATGGGTTA
GTCTTAAAAAGAGAGAAGTTTCCAAACACCAGGAAACCTTCTCACTGCCGAATCTGCACCGAGCCTTGGAAGCACAGAGGGCAACATAACAGGGAGGAAAAATAAATAATTAAAACCCACACACTGCGAGCCCTACGGTAACTCCCCCAGCGGAGAAGCAGCGCAGATGCCTGCACACGCCATTAGCAAGCGGGGGCGGGGCAGGG
AAAGCAGCAGATAAGACAAATAGGTGAACAACACTGCAAAGGCTAGAGAAAAGAGATGACTGAGAGAGCTATGAAATAGATTCATTTAACACTGCAAAGAAATAAAATCTATGGAAAAGGGAGAGAATAGGGGGAAAGCACTATTTAAAGAGAAAATGGCTAAGAATATTCCAGAATCCAAAAAACACATCATTCTAAAACCCATG
ATATGCTATCTAGGTTGGACATAACTTTCCTTCCAAGGAGTAAGCGTCTTTTAATTTCATGGCTGCAATCACCATCCGCAGTGATTTTGGAGCCCAAAAAAATAAAATCTGACACTGTTTCCACTATTTCCCCATCTATTTCCCATGAAGTGATGGGACCAGATGCCATGATCTTCGTTTTTAGAATGTTGAGCGTTAAACCAACT
CCCCTGGTTCACTCTGTATTCTCAGTGACCCTAGCCCAAAGGTCTCTGTGCTCCCATTTCCTAAACCAACTGAGGCTCAGAGAGGCAGGGTCTTGCCCAGAATAAAGCACAGCATCCTCAGAACCAGGGCCAACAAGAGATACAAGCACCTGATGCTGCAGGTGAAGGCCCCAAAGCAAAAGAAAGGCCTTGGCAGGGAAGGGGCC
CATCAATTCTGCACTCAGCTTTCTTCACAGTCCAACTCTCACATCCATACATGACCACTGGAAAAACCATAGCCTTGACTAGTGTTCAATTAAAATAGAAAATAAAAAACTTAAGTGCTTGGATTTTAACTTGATCAAATAAATTATGAAATGAAGAAGCATTATATATTATATTTTTAAAAAACTTAGAACTCATGGAGTACCTC
CATAAGTAGGAGGCAATATCGAGTAGGGGAGCAGGGCTTCTTCAGTCTGGCTGACTTTCTACAAATCAGCTAATTGCCATATCCTCATCTCCAGTAGAATAATAAAATCTTTTATCACAGCAGACACACCACAGAGTGGTTATGGGATGGTGGGGCAGGGATCCGAAGCCAGCTGACGGGTTCGAATCCCACCTGGCCTGCTTCCA
ATATGCTATCTAGGTTGGTCATAACTTTTCTTCCAAGGAGTAAGCGTCTTTTAATTTCATGGCTGCAGTCACCATGTGCAGTGATTTTGGAGCCCAGAAAAATAAAGTCTGACACTGTTTCCACTGTTTCCCCATCTATTTCCATGAAGTGATGGGACCGGATACCATGATCTTCGTTTTCTGAATGTTGAGCTTTAAGCCAACTT
CAGAGATACAGGAGAAGTGATATAGAGATCAACTATAGTCTAATATAAAATGAAAAAGTTTTTAAATAATTGGGAATTAAAAACACAACCACCATGTGACAATAAAAAGAGGATTGTTTTTATTAAAATTTGTTTGAATGTTTGAATTGCCTTAATAAAGTCAAATGGATAAGTGAAGTGGAAAATTTTAGTTTTTCATAAAATTA
TAAACAAAGTATATATTTTAAAATCAGTCAAAATTTTAAAATTCAAAAGCAAGTCAATAGTAACTATGCAAATTGAACCACAAAAAGAAACTAAACTGGGAATAAAGAATATGTCCAACAGTGAGACATACTCTATGTAATACACCTGGAATGGAGTCCCAAAAGAAGAGGTGGGCAAGATAATGGAACAGAAGAATATTTGAAAA
TACTGGTAAATTGCTGCCAAACTGATTTGCTGCCAGACTTGATTTAATAATTAAAGCATTCCTTGTATTTAAATGTTTCTTTGAAATGACGAGGAAGATGAATAAAACAGGATATTTCCCTCAAACAGTTTGTAGTCCAGAAAGCAGAGAGAGAACATTCTATATATGCACACTAGCAGGAACAAAAGCTTGAAGGAGACAGCTGC
CCAGTGGTGAGGATTCCGTGCTTTCACTGCAAGGGCCAGGGTTCAGTCCCTGGTCAGGGAACTAAGATCCCAAAGCCTCAGGTTGCAGACAAAAAAAATAAATAAAAGGTGAAATAAGCATTATCTTACTGAAACACCTTTTTGTAGAAAGACTATAAAAGTGATCCCATACCTATATTTCTTTAGCTTCTTTGTGATATATTGCT
TTCCTCTAAAGTCAGGACCAAGACAAGGGTGCCCACTTTCACCATTACTATTCAACATAGTTTTGGAAGTTGTGGCCACAGCAATCAGAGCAGAAAAAGAAATAAAAGGAATCCAAATTGGAAAAGAAGAAGTAAAACTCTCGCTGTTTGCAGATGACATGATCCTCTACATAGAAAACCCTAAAGATTCCATCAGAAAATTACTA
GTTTATGATTATCTTATAGCAAGTTTCATAGTTTTGCATCTTTTTGTGTATTATGGAATAGTTTAGAATTTCAATATAATGTACATGTTTTTAAAAATGTAATAAATTATATGGGAGCAAAGTCGCTGAGGGGAAGCTATCTGTAAAAAATTTCAATTTATATTTCAATTATTATCCTGTAATGGTTTTCTTTTTTGTGTGTATGA
TATATAAATTATTTAACTGCTTCTTTACTGCACTTCTCCTCATTAGGGATGCCCACACCCTTTCTCTCCGGGTGTGTATTTCTGCCTTGCTTCTGTCTTAAATAAACTGCTTCTCTGTGTGCTCTCCCACACGATGTGCTATGTCTCTAATAATAAAATTTGTACCTGTTTCTACAGTTTTTGCCTCCTTGAAACATTCATGCTTT
TATATATGTGTATATATACATATTTGTATACACACACACACACACACATAGCAAAATCACTTTGCAGTACACCTGCAACTAACATCATGTTGTAAACTTCAATAAAAAAACAAGATTAAAACATTTTTTCAAGTTCTTTCCCTCAAGTCTGTCTGGAAAAAGGAGTTTGAGTTTTAAGTCATAGATTTAAATCAAAGTTAAGACAG
TCACTAAAAAGTCATAGAGGGAAGGTGAATCTTTCTGGATAACTTCTGCAAAGCTAGTTGAGAAGGGCAGCTAAGGTTACGCTCCATTATGCCAGTTTAAAATAAATTATGTTTCACTAGGCAGAGCAGGCTCCTGTTGACAAAGTATGTATAAAATCTGATTAGCTTTGGCGAGTTAATGACTACATGTTCAAATAAATGACTTC
AGATGCACCCTTTAATGACACATTAAGAAACTGTTACTTTCCAAGTATGCTGGGAAGATTAAAGAAAAAAAAAACAAAAAAACACAACATATATGTACTCAATAAATGTTTAATCTGTATTCACTATGGCTGCTTAATTTTAGATTGCAGAGCTGTTTTTGCCCAGTTCTATGAAAGTGAAAAGATATTTAGGAAAGAAAAAATAT
AACTCCTAAATGATCAAATGGGGAGAAGAAGTAAATAATGACTTGATAATTTTTTTAAGAAAATAAAAAAGGACAAAAATAAACAAAATATGAAAAGTAAAATAAATAGCAAACATAAACATGGAAAGAATAAAATAATACATATTATCACACTCAGGGTAAGTGAAGTCAATTTTCACATTAAAGGATAATGTATTAGATTGGAT
AACACATGGGTTGACAGAAGGCAGAAGGGGTTAAGAGCAGTAGATTTTCAACTGCTTTCCCACAGTATCACCTACTTAATAGTGGAATGCTGTTCATCAAAATAAAGAGGCACTAGTCAGTGTTTCTTCCTTCATGACTGGTATTATTTGAAATTAATTGGTTTGTCAAGGATCTTTCATTAAGACATAGATCATAGGGAACAAAA
GGAGATTGGTAGGACATGTGGCGTCTCTTTTTGACCTTTCCTGAATTCTTCCAGTCGGTGTTGCCTTGTTAGTTCCCTGTTCCTTACCAGGATCTCCTGGAATAAAATAACTCATGCAAATGGTTACTGTGATGCCTGACCAAGGTAGCTGGTTTCAGTCATTTCACAGCAACTGGAAATCACATGAATCATATCATCACAGAGAC
AAAACATACACATCATCACAATAATCCTTCATGAGCAAAGATCCTAACGTCTTTCTCTTTTTAAAATAGTCCTAAAGTCCAGACTCCACTTCAAGATGACAATAAAGGAGGATCTTGAACTCACCTCCTCCCATGAACACATCACATCTGTAGCTATATATGGAATAACTTCCTTTGGGGAAAAAACCTAAAAACTGTCTGAGTGG
ACGGCAGAAATCAACACTGTAAAGCAATTATACATCAATAATAAAATTCTTTTAAAAAATCTAACCATTAAAAAAAAGACTGATGCGTGGGTGATATGAAAATAAAAATCAGAGGATATTGGTTTATCTTTGCTAAGCCTCACCCTTCCCCAAATGTTGGCCAACTTCCAGCTGCACGATTTCCTCAAACTTCTGGGACACAGGCC
GAGATTAAATCTTAGTTTCACAACAAGAAAAAAAAATTTAACTATGGTGATAGATGTTTAACTACAGTTACTGTGGCGATCATCTGTAATATATACCTGAAATAAAATATAGTACGTCAACTAAAAAATTGTATCTGATTCTTGCTGATCCCCAAAATTCAATGAGAATTCAAACATACTAGGTTTCCCTTCTTTTGATAGTAATG
TCTGTACTCAGCTTCCTGTCTTTGAGCTCTCAGACCCGTTTCTTGGGGTGTGGTTGCATAGACTACATAAAATAATGCCTATTTCATCTTTTCAGAAAGTAATAAACACTTTTCTATCATATATTGGATTTTGCTGAGGGCGAACCCTGTACACACACTGAGAGCAATTCATCCCAAGAGAAGATATACATGGATAGGTAAACTTT
CATGACTTAGTGACTAAACAACAACAACAAAATGTTAGAATAGCAACAACAATGACACGTATTGAAACTGGCAAAGAATACAAATGACCTCTGTAGAGAAAATAAAAATTAAAACTCCATACTCTCTACACAATTTTACACACCAGTAATATAAAGTTTGAGATATCAAAATGGTGTAATTCATTAAATTGGCTGACAAGAGAAAG
AAACACATTACAAGTTTTATCATATGTCATAGAAAATGATAATAAAGGCTGTTTTGTGTAAAATAGTGAGAGGAATTGAGAGAAAACAGTATTAAGAAAAAATAAATTTTATATAACAATATATAATTACAAAAAAATTGTTTCTTGTTAAATATACTGAATCAAATGCTCTATTTAATCTGAACAACTAATACAAAAGATAATTC
TAACATGAAAAGATTAGCACTTTCGAAAGATAATTTTGGTTATGTTGTGGAGGGTAGATAGGAGGCAGGGAGAACTTGATTGGTGCGTTTCATCCTTGGAAATAAAGAGACAGATGGATTTAACAGCTATTTAAGAGCTGGAACCCACAGTCTTTGGTGATTGAAGGAAGGAAGGTGGGAGGAAGGAGTTAAAAACGATGGCCAGG
ACCAGATGCTATAAAACTCCTAGAGGAAACCATAGGCAGAATATGCTTTGACATAAATCCCCAGCAAGATCTTTTTTGACCCACCTCCTAGAGTAATGAAAATAAAAGCAAAAATAAACAAATGGAACCTAATTAAACTTAAAAGCTTTTGCACAGCAAAGGAAACCATAAACAAGACAAAAAGACAACTCTCAGAATGGGAGAAT
GGAAGACTGTGTGGTCCAATCAAATGGCATATTAATGACAATAATAAAGGCTGAGCACTCTCATTCCATTATCTAGAACTGAGGACACATGCCTTATAAAAATAAACAGAAACCTCAGTTTAAATAGTCAGCAGTAGATAACTGGTAAGAACCTACTGTGTAGCTCAGGGAGCTGTATTCAGTGTTCTGTGGTGACCTAAATGGGA
ATCTAGCCTGCTTATGTTCTGGGTCCTGATTGCCTAAGCTCTCTTGATTTACCTGTTCAGGATCAGCAAAGCCTCTGAATTAGGGTTGCCAGATTTAGAAAATAAAACCCAAAGCCAAATATTGCATGGGATGTACTTAATACTAAATAATCATTCATTGTCTGAATGTCACATTTGGCTGAGTAATATTTCATTGTGTATATATA
AAATAAATAACCTAACTCTACACCTAAAGCAACTTGAAAAGGAAGAAATTATGAACCCTAGGGTTAGTAGAAGGAAAGAAATCTTAAAAATTAGTGCAGAAATAAATGCAAAAGAAACAAAAGAGACCATAGCAAAAATCAACAAAACCAAAAGTTGGTTCTTTGAGAAGATAAATAAAATTGACAAACCATTAGCCAGACTCATC
CTCCAGGGAGCTACCCTGCACCCCACAGACTCTCACAGTAATCTATAGATTTCATCCAGAGCATGTATTATGAGACATCAGAACATACAGCAAAAAAATAAATAAACTGCCATTAGCTAGTTCTTCTCTACAAAATCCCTCAGGTTTTATCACCAAGCACAGGGCTCTTCTCATGGGGATTCCCTCATTTAGGTCAGGGCCCTACT
CTATTTTTCCATCATACATTTCATTCCAGATCAGAACCTAAGTCGATTCACTTGATTTTTTTTTCATACATTTATGCGCCTTTTTTGTTATTGATAGAAAAATAAATAGTACAGAATCCAATTGCAGTGTGGTTCATTAAAACAATTTTTAAAATTGCTTAAGCAATTAGCCAAGAGATCTTTTGTGTTAAAGTCACGCCTGAACA
AATGCAAAGAAATAGAGGAAAACAACAGAATGGGAAAGACTAGAGATCTCTTCAAGAAAATCAGAGATACCAAGGGAACATTTCATGCAAAGATGGGCTCAATAAAGGACAGAAATGGTATGGACCTAACAGAAGCAGAAGATATTAACAAGAGGTGGCAAGAACACACAGAAGAACTATACAAAAAAGAGCTTCATGACCCAGAT
GCAGAAGTGGTTCTCTTGGGTTTGGTGATTCTTCTCTTTCATCACCCAATGTCAAGTTCTCTTTATTCCCCAAAGGAAAGTGAAATGCACTTCCTGAAGAAATAAACTGAGTACTTTCCGCTGCTGTGACCCTAAGACAGGGTTTCTTAACTTTGTCACTACTGCCATTTGGGTTGGACCATTCTCAGTTGTGGGGGCTGTCTTGG
TTCTCAAAGATACAAAGAAACCACGAATGAAAAAAATTAAAGGAAGTCAGCATAGTGTCTCACCAAATAGAGAATATCAGTAAAGTGACAAAATTATAAAAATAAACCAACTAGGAATTTTGGAGCTCAAAAGTATAATGCTATGCTATGCTAACTCAATTCAGTCATGTCCGACTCTGTGCGACCCTATAGATGGCAGCCTACCA
GCTTCAGACTATACCACAAAGCTACAGTCATCAAAACAGTCTGGCACTGGCCAAAAAAACCCAGAAATGTAGATCAACAGAATAGGATAGAAAACACAGAAATAAACCCATGTGCCTATGACCAATTAGTCTACAACAAAAGAGGCAAGAATATATACCCTGGAGAGAAGACAGTCTCTTCAATAAGTGGTGCTGGGAAAACTGAT
ATTTCTCTATTATTTTCCATAAATCTATATGCATAATCCTGTGCCAATACTATACTGTTTTAATTATAGTAGCTTTTATCCTTATTTTAATATCTGGTACAATAAAAGCCTTTACTTATATTATTTTGTCAGTTTCCTTAAATAATTTAATATAATGTTGCCCTCAATTTCAACTATCTAGACAAATGTTATTCAAAATGCCATTT
TGCGGGGCCGTCTATGGGGTCACACAGAGTCGGACACGACCAAAGCGACTTAACAGCAGCACCACCATACTTCAATAAAAATAAAAAAATACTATAAATAAATAAAAATTTAAAAACAGGGCTCATAAAGGACTGTATACTTTGGTCAAGGAACATCTTTGTCAGGAGCCAGTACAGAACTTTCCATCACTCTGCCCTTCCCTACT
ATTTATACACTTGACCAAACCATGATTTCAAAGTTTTTAAATCTCATCATCAAAGATTAAAATAGACTGAATAATAATTTAACAAAATAAAATAAATTATAATAAAAAAATAACTGCACCAAGAACTCCAGCCTGGGTCTGCCCCAGAAACACAGCATGTCTGTATCCCCATGTCCTGAAGGTCTTACGCTGTGTTGCAATTAAAG
TTAAGACTACTGCAAAATTCAAACGTTACACAACAGGTATTACCACACTCATTTAGAAGTAATTTAAAATGTTAGAAAATCCTAATTAGACATTCAAAACAATAAATATATATCAATTAATATATCCATGAAATATTAGATGTGGTAGATATATTGAATTTCAATAAACCATCAGTTATTATATAGGCAAATATTGATAAATTAGA
ACTCAGGATTGAACCTGTGTCTCCTACGTCTCCTGCACTGCAGGCAAATTCTTTACCAATGAGCCACTGGGAAGCCCACATTAATCACTTATAAGTTCCTAATAAATATGAATTAGTTACTTCTGTCCCTCAATTTTTAACCTTGATCATCCACCTCAGTGTGTGATATTAAGCTTCTCCACTCCATGTTTTCAAAATCAAGCAAG
AGGTAAAAGTGGCTGCTCTTTGAAATAAAGGAAATATAGATGGGAGGCAAACATAAGACTATTGCTTATCTTTAAAACTGCAGAATGATTGATGCTTTAAAATAAATAAATTTTAAAATAAAATAAAAATGTTTTCCAGCGACAGCTCTCACTGGATGATCATCAACTTGCGGGCTATTAAAATATCTACTATCTGATTTTAAACG
GCTATTATGAAGTTCTTGAATATATATATTTTCCCTTATATGACAAGCATAAAAATAAATACAGTAGGTCTGATTTTATAAATGAGGATATGATGACATAAATAAAGATGAAATAATTTAAGGTAGTAGAACCAGGATTACATTCCAGGTCTCCAGACACTTACTTTCTCACTTTCTTCATTTTTGGGGCCTCTTTTGTTCCAGTG
GGAGGTTGAGCAGGTTAACTGGAGAGCTTTTGTTTTGTCCAGAGGCTTCTGAAAAGTCAGGGGTATGGGTGAAGTGCTCACCCTGTTATTCCACCCTCTTAATAAATGATGAGCAAATATTAAAGAGCAACAGCTCCAAGCGGACCCACTGGATTTAATTTTAGCTAAATTTTACAAATATGGTAGTTTTGTCACATTTAAAATGC
AAAAATCAACAAAACCAAAAGCTGGTTCTTTGAAAGGATAAATAAAATTGACAAACCATTAACCAGACTCATCAAGAAACAAAGGGAGAAAAATCAAATCAATAAAATTAGAAACAAAAATGGAGAGATCACAACAGACAACACAGAAATACAAAGGATCATAAGAGACTACTATCAACAATTATATGCCAATAAAATGGACAACG
TCTGGTGAGTGTTTATATCGTTTTCCCCTTGTAATTACAGCTGACTGAATTAGCTTTTAACTAACTTCAGTGTTTATTTCAACACTTCAAATAACTTCACAATAAACACTTAGAATTAGACTCTTTTATTTTGGAAAACAAAAACATGCCTGGGTAGGTTAAGGGACTTAATGAAGAAATTCAACAAACCTAGAGATCGCTTCATT
TTGTTTAAATATTAAACTAGAGTGAATGAAGAAAAATGAAATGTTTTTAATTCTTGTAATATCATAATCAAGTATTCTTGGAATTATCTCTTCTAAATTAAATAAAATTAAGTACAGTAATCTTTTACCATCAAAGGTCAAACATTCTTTTAATGAGTCTGGCTGATTTTTCAATGCCTAAACAGGAAATGGAAAATCATGCATAA
GTCCAGTGGTTTGCATCCATGAAGGGTCCCCAGTCTACAGTATCTAATACCTGATGATCTGAGGTGGAGCAGATGTAATAAGAGTAGAAGTAAAGTCCACAATAAATGTAATGTGTTCAAACCATTTTTAAATCATCCAAATCCCCACTCCCCAACCTGATCTGTAGAAAAACTGTCTTCCATAAAACTAGTCCCTGGTGCCAATA
AAATTGCCAACATCCGCTGGATCATGGAAAAAGCAAGAGAGTTCCAGAAAAACATCTATTTCTGCTTTATTGACTATGCCAAAGTCTTTGTGTGGATCACAATAAACTGTGGAAAATTCTAAAAGAGATGGGAATACCAGACCACCTGATCTGCCTCTTGAGAAATTTGTATGCAGGTCAGGAAGCAACAGTTAGAACTGGACATG
GAATGCATGTCTTGGAGCATCAGGGCTTGTTTCTTGAAACCTCAGTTAACCAGACTATAAAATGAAGCAAGACTATTTGTTTACTTATAAGACAATTCCTAATAAATTAAGAAATAACTGAAACTGTTTGCAGAACGCTTGTTTCTGTGTAGAGAGCACCTCGCGTGAACATCAGAAAAATCCAAAACTCATGTATTAGTTTTTAT
ACTAGGGTGTTTCTTAGACTCTTGGAATATACCAGTGAATAGAACAAGATGTCTAGCTCTCACTTTTACAGTTGAAGACAGAAGGTAAACATAATTCATAAATAAATTTTATGTTGTGTTAGAGTATGGGGTCTCCCCAAGACCATTCTTGAGTTCAATGATACAGGGAGGACTCACAGTACTCAACATATAATCATACTCATAGC
TAATGATCATTTACATCTGACATTTACGGTCTACCAGTTAACGGACCTGGAGGTACCCTCTTCCTCGCTGATGACGTATCTATGGCAAAGCTTATGGCGAAATAAATTCCCAAACAATAAATCTTTTTTTCCTCAATGGACTCATCTAGAGAATTGGAAATCTGAACCCATGAGGGAAAGCCTCCAATGGAAAAGAAAGAAAATGT
GAGGCCAGTGGGGTGCAGACAGAAGTTATGCAGTAGTCCTCCCTTACCTGTGGTTTCATCTTCCATGGTTTCAGTTACTCACTGTCAACTGAGGTCTGAAAATAAATTGAAAATTCCAGAAATAAACAAGTCATAAGTTTTAAATTTCTCACCATTTTGATGTGGACTGTCCTTTTGCCTGGTGGACCCTACCCATTAGACTCTGA
TCCTTGGCTGTTTTCATGTTCCATCAGTCATTACTTGGCTGTCTTATTTTTTGTTGCTTTTATTATTATTATTTTTTAAAAGGTTCCAGAGAAACTTGCTAATAAACTGTGTTTTCTAAAACAATGGTATGTGCCACCAGGGAGGCAAAGTCAGCTTTCAGCACTTATCCTGAAATATTTACAGAACAGATTTGAAGAAAGGGGAG
TTTTCTCATAAATACATTGTTTTTATATAAAATAAACAAAATAAGTAGGACTCAAAATAACTCAATCTTATCAGGTGTAGTGTCTCTTTGTGTCTAAATTAATAAAAGGAACAGAGCAAAATTTGTCAGTGAGTTGGGAGGTGGGGTCTGAGGGATTCAAATCCATCCATTGCTGGCTTCAGTTTGGTGTCACCTGTTAGCACTGT
AGTACACTTCCTAAGTTCCCTCTTCACTTCCCTCCAAGTGTATACTTACTTTACACACAGGTCTGATAAAATTACTTCACTGTTTTCCCAACCCACTGAAAATAAAGCAGCATCTTGCTTCCCAATAGTTCACAGATTTTGTGTTAGCATACTTTCCATGTTATAATTTTTGCTGGTTCACTACAAAAAGAAAATTAAAACTCTCA
TCATCTTCAGATAATTTAGGCATTTATCTCTTACATAAAGAAATAAAGTTAAACAATTCCCTTCATTTTCATTGTTTTACTTTTTTTCCTGTCAAAATCAAATAAAATTACATTTAATGTTTTTGTCAAAATAACATGGGCATCATAATACAGTTTTAGTAAGCTTTCTTTCCATCCATCCATCCGTCTATTCATCTATGTGCACA
ATGTACTTTCTAGGTTGGTCATAACTTTCCTTCCAAGGAGTAAGCGTCTTTTAATTTCATGGCTGCAGTCACCATCCGCAGTGATTTTGGAGCCCCCCAAAATAAAGTCAGCCACTGTTTCCACTGTTTCCCCATCTATTTGCCATGAAGTGATGGGACCAGATGCCATGATCTTAGTTTTCTGAATGTGGAGCTTTAAGCCAACT
AGAAAGAAATCAAAGAGTAATAAAAAGAATAATTCAACTTTAATATAGGCAATCGCTACAAAATGGGAAGGAATAAAGATATCCTTTATTTATGTTCTTAAATAAAATATTAAACAATCATAACAAATGAAAGTTCAACAGCAATACTTCTCAGTTGAAGCACAGAAAGAGATGAGAACATAACCTGTACCTTGCCCAAAGTTAGT
TTTGTTTCTTTCCTGTCACCTCCAGAGCTAAAGCATCATGTGGTGAAAGAAACATGAAAGGCTTGGAACCCAGTTTGCTGAAGCCGGTGTTGGGATCCTAAATAAATGTAGAGACAGGGCTTCCTCAGGCTTATTGTATAGACTGTTCAAGAAGATGATCCTTCTCTATGGCTACCCTAAAGCGTCATGCCCCAGGGACTCAAATT
AATTAGTGTAGGCATTATGGAAATAGGAAGTTCCTCAAAAAATTAAAAATAAAACTAACATATGATCCAACCATTTTGCTTCTAATATTTATCTGAAGAAAATAAAGATACTAACTTGAAGTTATATGCACCCCAGGTCCATTGCAGCATTATTTACAGTAGCCAAACAACAACAACAACCTAAGTGTCCAGAATGGATAACAAGC
AGCAATACTGATGAATATGAAAAGATACAAATTACCAATATCAGGAATAAAATCAAAGATATCACTACAGACTCTGTAGACTTCAAAAGGATAAAAAGAAAATAAAATAATATAAACTCTACAAAAAGTATTTGACAACCTTGGTGAAACAGATCAATTGCTCAAAAAGCAAAAAAATTATTATAATTCATCCAATACGAGACATA
GTCTTAACTACTGAACCACCAAAAATGCCCCAAACTGCTTATTTCAGTATTTCCTTAAGCACTTATTTAAACTGAATTCTTCAATCACAATTACAATAATAATAAAGTAATTCAAATGTCACTTCCTCAAGGAAGCCATCTGATCCCAAGATTATCAAACCACCAAATATGGATTTTCAAAACTTTTCCCATTTGTCTTAGCACTC
AGAATATATATATACACACACACACACACACATATATACACACACACATATATAAACCCTCAAAACATCCACATATTTTTTCACTTGTCACCCAGAGTGGAATAAAAATCAGAATGACATTAGACTTCCCACTGGAAATATCAGATACCAAATTTTTCAAGGCAAGTCTTCAAAACCCTGAGGAAAAGTATTTTGAAACTAAACTC
CTTCAAAAGATTCCTTGAAAAAGGCTATGAAGATAATGAAAGGTTTTGAACATTAGTTTTGTGGTACTCTTGCCTAAGAGAAGCTAAATTATCTTCAGAAAATAAATATATATAGGAAGTACAGGTTCATTTTTGAAATGTCAAACTCTTATCCATGCTTGGGAAGTCACTGAAGCTACAAGGTGCTGGAAGAGACAGGAAGGGGT
AAGCTAGACAAGTTAATTTCTACAGAACCAATGAGTTTATAGCTTTCCTCCTTAAATTTATAATGGTGCTTTTTTATTCCCCCCTCAATCTAGGAGATCAAATAAATGAGGTATTAATATTTCCTGAGAGCCCAGGCAGAATAGTTAGATTGCAAGTACAGAGGAGGGGAAAATGCAAGCTCCTGTTTTTTCCTTTGTTTTTTTAA
GGTGGAATATCTGCTTTAAATACAACCCAGGCCTGAATGCAGCCAGCCAGTCTCTATACATACCTCAAAGGTGTTTTGGGCTTGGGTTCCAAACCACTGCAATAAATCAGATACAGCAATAAAGCAAATGACACAAATATTTTGGTTTCCAAGTGCATTTAAAAGTTGTTTATACCGTACTGTAGTCTAAATGTGTAGTTGCATTA
AATACACATCACTTATAAATTAATGAGAAGTACTAATAAGTTGCAGGGTCTAAGAAGAGTCATTTAGATGGAAAAGAGGAAGGGACAAGAGGAAGTGATGAATAAAAATTAACATATATTGAGCATCTACTGTATAGATGGCAGTGTTCCAGGTGCTTTCCCATCTCCATGAAGTAAGAATCCTTATTGTCATTCTTATATATAAG
AAAGCACTGGTTTTCATGACCAACTTGTGTTTTATCTTGTCTCTTTCTTATTCATCTCTGGATAGTCACTGGTGAGCCAGGAATAGGAAAAAATAAAAAAAATAAAAGTAAAACTGGAAGGGGGTGGTTGGTGGAGAACTACAGCCTGACCCATAAGCCCCTGAAGATAGAGTGGCAGTGGGCACCATTTTCCGGTTCTGAGGGTC
GAAAGGAACAATAAAGTAACTATGTTGAAAGGATTAAATGGATAAAGTAAGGATTTGAAAAATGGAAACTTTAAGAACAGCCATATTTTAAGAGGAATCAAATAAAATTTTTAGAAATAAAAGTATAGCCCTTGGTATAAAAAACACCTCAATGAATGTTAAGGTAAATAGCAGATTAGGCACATTTAAAGAGTGATTTAATGAAC
AAGAGGATGCTAGCAGGAGATGAGGAGCCCAGAAAAGCCTATTCAAGCCTCCTTGTCACACTTGAAAGGAAAAGGTTTTTCTATTTGAAAGAGAAACCAGAATAAAGGTTGGGACCCAGAGCCATCACTGTGGAAGCCAGGTGAGTCTCTCCGCTCCAGCCCCTCTATTCCTGGTCACCCTCCCTGGGCCCACTGCTGCCTCTGTG
AGTGAGATGATGGTTAGTTATAAACCAAGAGAAGAGGCCTTAAAATGAACCTTTTTTTCCTACCTTGATCCTGGATTTCTCAGCCTCCAGAACTGTGGGAAATAAATTTCTGTGTAGTCTGTGGTAGTTTGTTGTGGCAGCCAGAGTGGCCATAACAAAATTCTATAGATACAGAATAGTAGTCTGAGATTTTTATTCATTATATT
AGTTGTCTATCTGTAAGGACAGTGTAAGGGAAAACTAACTTCTCATTTTTGTTAACACTAAAATGGAAGTTATAAATATATTTTACTTAAGAACTTTAAAAATAAAGTACACATGCACCTGGGATTACTTCAGTTCATTCACTCAGTCGTGTCCGACTCTTCGCGACCCCATGAGTTGCAGCATGCCAGGCCTCCCTGTCCATCAC
AATCATACCCTGGGGGCCAGGGTGTACGAGCAGATTCGATATGAGTAAGAGCTCTGGGCTGTAGGCATGACAAGGGTTTAGGTCAGTAATACTAGATGAGAATAAATTTGGTGTTTTAGAAGGGACAGGGTAATTAGCACACAAGTCCCTTCTATTTGCTAAATCAGAGTTGAAAGACATCGTGGTTCAAAGTAAGCAGAAAGACT
ATATGCTATCTAGGTTGGTCATAACTTTCCTTCCAAGGAGTAAGTGTCTTTTAATTTCATGGCTGCAGTCACCATCTGTAGTGATTTTGGAACCCCCCAAAATAAAGTCTGACATTGTCTCCACTGTTTCCCCATCTATTTCCCAAGAAGTGATGGGACCGGATGCCATGATCTTCGTTTTCTGAATGTTGAGCTTTAAGCCAACT
AATATTTTCCAATCAAGATACAGGACACCACAACAAATAAAACCTTCTTATGTATTATAGCGGCAGATAATTTCCAACTAGGATCCAGGGGACCCCAACAAATAAAATCTCCAGATGTCATACGGAGGCAGAGTCAGAAAGCTCAGGTCGGTGCCAGAATGGACACAATCAGTTTTCCAGAAACCGGCTCCTATAGTATAGTCCCA
ATCAACTGTTTTCAGCCCATGAAGATGACAAGAAGTTGTGAGGTTTCATGCTTTTTCTTTCATTAATTTATAATTTTGGTAATTTTTTCCTCCTTGCACAAATAAAACATATTTACTTTACAACATTTAGCAACTATGTATAAACAAAGAGAAAACAAATACACATTCCTTATAATTTTAGCATTCGGACATAAGAAAGTTAGTGA
GGGAGATGACTCCCTTGACAAATAGAAAAGGAGAAAAGAAACAAATTGGAAAAGTTTAGAGTTTTGGAAGAGAACAAGCAAAACAAAAAGACTTAACAAAAATAAAAGACATGGGCCATATTCCTCACCTCTCTTCCTCCCTCCCATTCTCTTTCTCTCTCTCTCTCACATACACACACACACACACACACACACACACTCCACTA
AAATCAACACACAGAAATCCCTTGCATTCCTATACACTAATAATGAAAAAACAAAAAGAGAAATTAAGAAAACAATTCCATTCACCATTGCAACGAAAAGAATAAAATACTTAGGAATATATCTACCTAAAGAAACTAAAGACCTATATATAGAAAACTATAAAACACTAGTGAAAGAAATCAAAGAGGACACTAATAGATGGAGA
GGGGGGTTCAGGATGAGGAGCACGTGTACACCCGTGGCGGATTCATGTCGATGTATGGCAAAACCAATACAATATTGTAAAGTAATTAGCCTCCAATTAAAATAAATAAATTTAAATTAAACAAAGTGACACTTGTTAAACAATCTTGTGTTCATATTATCTGTGAGCTCATACAGTTAATTTCATAAATTAATTGGAACCCATGC
TTTAAGACCATACAAAATACACACATAATATGAAAAATTGATAATTTGACTTTATAAAAATTAAAAATTTCTATTTTTCAAATATAGTAATAAAAATAAAAATAAAATAATAGACTTCAAATAAATATCTATGACATATGAATACATATATTCAGATGTAATTTCAATAAACAAATTAAACTAATATTTACTTGATAAAAGAACTT
ACAAAATTGGAGTAAGCTTCCCAGAAGGATGTGTATGCTTTGAATTAGCATCCAGTATATGGTGTTGTTTCCTCCCATAGCCAGAATTTATGGGTCTAGGAATAAAGATGTAGACATGAGAATGGCACCATTCATTATTATCTCTAGTAAGCCACTAGAAAAAATTTGCTTCTTATTCCCATCACTTATGCTCTTGCCCTAGAGAT
TAGACTATAATGGAAAAGCATATGAAAAAGAATATATATATCTGTCTGAATCACTGTGATGTACTGCAGAAACTAACACATTAGAAATCAACTAAAGTTCAATAAAATAAATCGAATAAATTCAGACCCCAAAGGGATGGTGTATAGTTTGTGGTTATACTGGACCTGGGAGTAATATTTATTAGTAAAAGAATCCTTCCTCCTTA
TATCCACAAAAAAGCTATCAGTAAAAAATAAATTTGATTTTAAACTTTGAAAAAAAAAAAAAGAAAGATCTTAAGAATTTACTGTGACTAACTATATGCCAATAAACTGAACAACCTAGAAGAAATAGGAAAATTATTAAAATAGATGACCAACCAAGACTATACCAGGAACAAGTAGAAAAGTTGAACAGACCAATTATTAATAA
GTAATGTCTCCACTTTTCAATATGCTATCTAGGTTGGTCATAACTTTCCTTCCAAGGAGTAAGCGTCTTATAATTTCATGGCTGATTTTGGAGCCAAAAAAATAAAGTCTGACACTGTTTCCCCTGTTTCCCCATCTATTTCCCATGAAGTGATGGGACGAGATGCCATGATCTTCGTTTTCTGAATGTTGAGCTTTAAGCCAACT
AATACAAAGAAATAGAGGAAAGCAATAGAATGGAAAAGACTATTGATCTCTTCAAGAAAATTAGAGAAACCAGGGGAATATTTCACACAAAGATGGGCTCAATAAAGGACAAGAAATGGTATGGACCTAACAGAAGCAGAAGATATTAGGAAGAGGTGGAAAGAATACACAGAATTATTATCCAAAAAATCTTCATGACCAGATAA
GCAACATGAATAAACCTAGAGATTATCATACTAAGTGAAGTCAGAAAGAGGTTATTATATATCAATATTATGTCACTCATATGTAGAATCTGGTTTAAAAAATAAAAATCAACTTATTTACAAAACAGAAGCAGACTTACAGATATTGAGAACATACTTATGGTTACCAAAGGGGAAACATGGAGCGGAAGGACAAAGCAGGGGCT
TGCCAACATCCGCTGGATCATGGAAAAAGCAAGAGAGTTCCAGAAAAACATCTATTTCTGCTTTATTGACTATGCCAAAGCCTTTGACTGTGTGGATCACAATAAACTGTGGAAAATTCTGAAAGAGATGGGAATACCAGACCACCTGACCTGCCTCTTGAGAAATTTGTATGCAGGTCAGGAAGCAACAGTTAGAACTGGACATG
AACATTGGAAAACTACAGAAAATAACAAATATGTATTCACAACCCAGATTTCATAGATAACAACGGCTTGCCACATTTGTTTTAGATTTCTCTTTGAAGAAATAAATATTAAAAAATATCACCAAAGCCCCAATTCCCCATTCTCTTTCCCCTCGCTCCTAAGCTCCTGAAATTGGAATGAATCTCTATTCAACACTACACTCCTG
GTGTCTGAACAGCAACAATGAATGCAGGGAGCCCTGGTTCAATCCCTGGTCAGGGAACTAGATCCCACATTCTGCAACTAAGACCCAGTGAAGCCAAATAAATAAATATTAAAAAAAAAAAAAAAAAAAACCCTGACTGCTTGCAGGGTGACATCAGCAGAGATTTATCAGACTTGTGAAGAAACAATTTAGGAGCTTCCTGTTGG
ACTTTAGGTCCAATACACACCACTACAATTAATTAAAATTAGTTCTGTAAATCAGATATATATAACTTCTATGCCCTCTTTCCATTTTGTGACTCAAAAAAATAAAAAAGAGCCAACCCTCTGATTTGCCACCTATTGGCTATTCTGTATTCTGTTTCTGGATACACCAAGTGTCCTAAGCACATGGAGCTAGCAGAGCAGCCCCC
ATCTTCATAGACACAGGAAAGACAGTTGACAAAATATCCATTTTTAACATAATACCCACTCATTTAATAGGAATAAATGGAGATACATTCATCTAATAGAAATAAAATAGGAACTGATGGAGATGTTTTAAAACACGGTTTAATCTACCTACCTACCTCAGTCAGTTCAGTTCAGTCGCTCAGTCATGTCCAACTCTTTGCGACCC
TAATAAAATTACAGTTATAATTATAACTCACATGAAAATATTGGGGAAGAAACTAATAGACTCTTGGCATGCCTTAATTTAGTAGGATCAGGAAGTCTTCAATAAACTTGAGATACTCCTTTGGTATTGAGCAGGAAAGAGGGGGATCATTAGTGTTGCTGAGAGGAAATAAAGAGTTGATTCATCTAAAGAGATGGTTAAGAGAA
AGTAAAAGGGGAACAGCACTGATGAAATGCCCAGTTATCTTCTTCCAGTGGCTAAGGCTGATGGTAAGAGACGTTGTGTACAACTGGGGCCCTTGATAGCAATAAAATTGCTAAGAGAGTCATTTCTGAGCATGATTAGAACATTCCTAGCTTCCATTCAATCTCAGTAATAAAGAGTTACTGTAGGTATTATGTTACATAAAATG
TCTTATATTCTGCGTGTCTACAAAGGGAGCCCCACCTGTGACACAAGCCTATCTGTCTGTCAGCAGGGGAAGCATTTTTCACACTAACAGTACAAGTCAGAATAAATACCATCTCCATTTGGAAGACAGTCTTTGACAGAAGAGAATTGGCCTGCTTGATTAGGAGTATATGTCAGGCGCTGATAATAGGGAAATCCTTTTCAGCT
AAGGACGACAAGGTGTTTCATCCTTACTGTAGATTCAATGTATAATTTTATTCTCTGATGATGCAATACTTAAAAAAAAAAAACCGCTTTCCAAACTAGGAATAAATTCTAACGTTTACCAACTCATACTATTTCTATTTTATGGTCAACACTCTGAGCGCTTGCAAACAGGAGCAGTTTGAAAGACGCTCTTTGGAAGTTAGCTT
TTTCTTCTGCAATATGTCAGCCAGAATAGAGTTTGTTTAAATCAAAATGATAGTCAAAATGAAGGAGCCACTTGGCAGTTTAATTAAACATCCTGTATCAAATAAATATGATTTACTAAATGAATACCTTGGGATCCATTGCAAAATCCCTTTGCAAGGTTTATCACTTAGTAGAGGGAAGCAGGATAAATATCACTATAAAGGCA
CAAGAGATGGGAATCCAGCCCATAACATTTGGTAAAAATTATACTGTTATTTTGACTTTAACCCTTTCTCATATAGAGAACAGCCTAGAAACAAAAACAAAATAAAACAAAACTGCTGTTTGACCACATCTGCAGATGCCAGTTGAGGACTCTGGCCTATTCAAAGGGAACTTGCCATTTTAAGTATCATGTTGTGGGAAACTCTG
ATACAAAAGTAAATTGAGATTGATTTATACAGTGGAATAGCACAGAGAAAAGAAAATGAATGAAGCAGTACTACCAGAATTGATGTGGATAAATCACACAAATAAAGATGAGCCAGAATGGTATGAGAAAGAAAAATACACACCGTACGATTCCATTTATTTAAAGTTCAAAAACAGCAAAGCTAATCTCTGTGTTGTAAGTCAGG
TAAGAAATGCTATGGTTGCATGCTTCTTTACTCCAAAAATAGGAAAACAAATTCCTATTTGTTTCATGGGTATGATAAGAGAGTGATTCTAGCTTAGTAAAATAAAGGGTGGAAATTAGGGAATTTGCAATTCCCAAATATCATGTGAAGAGCATTTCTTCCTATGCTTATTTACATCTATGTATTTTCTGTGGTACAGGGCCTGT
GACTTCAAAACCTATGCTTATCCCTGTGGCGGATTCGTGTTGATATATGGCAGAACCAATACTATATTGTAAAGTTAAAAAACAAAATAAAATATTAAAAAATAAAAAATAAAACCTATGCTAATCCATATCCAGAAGGACACACTTGGGGATGCACTCACTCCAAAGATGTTTGTTGGGCACCTTCAAAATCCTAGAGATTAGAA
ACTTCTGATTCAAATGTTTGAAAAGAGATAATAATAATAATCAAGATATATAAACAAAGAATCCCTTTTCTATGATGTTACTGATATACTACCATTCAGGAATAAATGTGTATTAGTTAAAGGGTAAACTGCTACAATGAAGAGACCCAAATATGTGGTGGCCTAACTTTTTCTCTTTCACTCAACAATCTGAAGTGTGCATGAAT
CAACTGGAAAAGAAGAAGAAGAACAACAACAACAAAAACAAAATTAGTAGAAGGAAATAAATCATAAAGATCTGAGAAGAAACAAATGAAAAAGAAATGAAATAAACAATAATAAGATTAATAAAACTAAAAACTGTTTCTTAGAGGAGATAAACAAAATTGACAAGCCTTTAGCCAGACTTATCAAGAAAAAAAGAGAGAAGAAT
GTTTTCTTCTGCACAGACAATCTTCAATGGAGGAAAGTACCTAGCAGCTGCTAGTGGAACAGTAAATGAAAGTTTTGTGAGCTGTGTGTGAGCAATAATAAATAAAACTGAAGTTAAACATAGATGAGGAAATAAAGATCACTTCTCTGAGGAAGTTTTGAGGAAGAAGAAAAAAAGCGTCCAGAGATGGAAAAAGTAGTTTAGAA
ATAAAGATCTTGCATGTTTTGGTCATTTGTCTTTTTGTCATGTGTCATGTCATGAGTCATATTAGTACCCAGACAAAAACTTTTGACTGTAAAAAGTGAAAATAAAATAAGGCAAAAAAAAAAAAAGGCAAAACAAAACATTATGGCAATACTCCTTTTCCATCTGTCACTACATGCCTATGCATGTTGAGAACTACAGATATAGA
TACAAAAAGTTCATGATTACTGAAGGCTTATTTATGGGCCTAAAGGTCCATGTGCAGAAAAGTGTAATTCCTAACACATGGACACAAAATGATTTTTTAAAATAAATCCAACAATCTTACTGAAGTCAAAGTTCAATGTAGGTGTTCTTTTATTTTTCATCATACATCATTTTTACTGATTATCTTAAAAGAATACAATAGGTTCC
GAGAAACCCGAGCACCACAGCTAGAGAGTAGCCCCCACTCACCGTGACTAGAGAAAAGCCCATGCATTAATGAAGACCCAGCACAGTCAAAAACTAACTAAATAAAATGTTTTTAAAATTATCTATCCTATATGGTTTAAATAACTACCCCCCCAACCACCAAGGTCTGGCACAGTAGCATTAATAGTATCTGATTTCAACGTGCA
AGGATGCGTGTTTTTAAAGTTATTAACATATGAGTAAAAGATTTAGAAACCCAGAGTGGCAGAAAGCTTGATCAAAGCCACTCCTGAAATTTATGGGTGTAATAAAAGAAAGGCATTTCACAGATAATCTCTCACAGAATTTCAGTTTTCAAATACTAGGGAAAAAAGAAAAGAAAAACAGAAGCTCTCAGCTCTCATATTGGCTT
GTAGATCTAGAATAATACGGATGCTGGCCATTTTATTTCTCTTTACAAATGCAGGAAATATGCAGTCAAGAAGAAGCATAAAAAAGCCAAGGGATTTGTTAATAAACACCAGTGTAGTGGAAAGAAAGGACAGAACAAATCCTTCCCATGGGCTTAGCTGTCCTTGTTTTGACCTGCTGACAGAGTGAGGAGAGGAATGGGATGAA
TCACAAGCCAAATACAAATAAATCCATTTCTATACACTAACAATGACAGATCAGAAAGAGAAATTCAAGAAACAATTTCACTTACCATCTTATCACAAAGAATAAAGTACCAAGGAATAAACCTAAGGAGACAAAAGATTTATACTCTGAAAACTGTAAGATGCTGATGAAAGAAATCAAAGAAGACACAACCGATGGAAACCATA
GAGTCTTAAAAAGAGAGGTTTCCAAACACCAGGAAACACTCTCACTGCCAAGTCTGTGGTGAGCCTTGGAACCACAGAGGGCAACATAACTGGGAGGAAAAATAAATAAATAATTAAACCCCACAGATTACGAGCCTAACGATAACTCCCCCAGTGGAGAAGCAGCACAGATGCCTGCACCCGCCACTAGCAAGCAGGGGCTGGGC
AACTGGAGGAATCAACCTACCTGACTTCAGGCTCTACTACAAAGCCACAGTTATCAAGGCAGTATGGTACTGACACAAAGACAGAAATATAGATCAATGGAATAAAATAGAAAGCCCAGAGATAAATCCACGCACATATGGACACCTTATCTTTGACAAAGGAGGCAAGAATATACAATGGATTAAAGACAATCTAACAAGTGGTG
CATCCATACATGAGCCTCCTCTGCCACTCATCTGAGCTGATTCTTAGTGAACAAGAACGGATTGTTCCTAAAATAGAAGTTGCACAGAAGAAACTGAAAAAATAAAAACTTGTGACCCATGAATAAACTCAGCATAAAATAAATGCAAATAAAAGTAACCAACAACAAACCAACCTTGTATCCTATTAACCTTTTTAAGTTAACTT
TAGGGCTTTTGGTTTAGGTTGAAAAAGGAGAGTATACTACCCTACTGGTGGTTTTTTTTTTTTCCCCCCGATGGTGCATCGGTGACTATCTCTATAGGTCAATAAATAGATCTAAACTTTTTTTAAAAAGTAAAAAAATTTTTAAAAATCTGAAGGGACTTCCATGGCGATCTGTTGATTAAGACTTCACATTTCTAATGCAGGGA
CCATCACTTCATGGCAAATAGATGGGGAAAAATGGAAACAGTGATAGATTCTGTTTTTTTGGGCTCCAAAATCAGTGTGGACAGTGACTGCAGCCATGAAAATAAAATATGCTTGCTCCCTGGAAGGAAAGCTACGACAAACCTAGACAGTGTATTAAAAAGCAGAGACATCACTCTGCTGACAGAAGTCCGTCTAGTCAAAGCTC
CAAAGATTCAGTGAAAAACAATTGACAGGGAAAAAATAGAAATTCAAAAGCCCTGAGGCAGGGATGAAGAAGAAAGGAAAGGTAAAAATGATGAAAGTAGAATAAATAATTATGAATAAGTTATTAATTACTATAAAAGTACATGCCATCAGCTTGTGTTGTGTAATTTATCATAATTAATAATTTTTGTGAGCAATCATGTTTAG
GTGTAAGAACACTGCCCTTCACAAGAGTAATTGTAAATTTAAAGATGAATTTCTTTTCCATCCCAAACAGTGTTAAAATGCAAATTTGGTATAATACTGTAATAAAGATATTTAATGGCAATTAGTGCAATTAAATAAATATTAGCCTTGCTTTGAATCTCTGAATGGGTGTATTACAGGAAAACTTGTGACATCCCTTTTTGGAG
TTTAGCCCGCATACTGGTCTGCCAAAAGCCCATGTTCAAATCCCACCTATTGAAAAGCTCATCTCCGCTTTGGCAGGACAGGCCCTGAAAAAATGTCGGAAATAAACAAGGGCCATTCAAAAGAACTGAACTGCATTCAAATGGGAAATTCCTTCACAGGAATAAAACTTCAGAAACCAAACAACCAAAGCCCTCAGAAAACATCG
TAGCCCACCAGGCTATATATATATGAATCACTTTGTTATACACCTGAAACAAACATTGTAAATCAACTGTTACTTCCATTTTTAAAAATATATTTAAAAAAATAAAATTTAAAAATAGAAAGGAAACTTGATTTTCATGCTCAGGTTATAAATTCAGTCTGTGTAATTCACTGATTATATTTAACAGAAAAAGCCCTATGGTAACA
CTAAGATCCCACTAGACGCATGGGGCACCCAAAAAATAAATACTAATAAATTAAAGTGACTCTGAAAATTCACAAGTTTCAAACCTGTGAAATCTAAATTAATAAAAAAAAAAATCTAAACTCAAATTAGACAAAATATTAGGAAATTAAATTTGAACACTGTTAAGTATGGAAACAGGGAACTTATATTTCTAAGTACTTCTTAT
CTTCATTATCTCTGAACATCAATTTCTTCCATCAGTGAGAATTATCTTAGAGTCAACTCCATAGAGTTGTGAGAATTAAATATAATAAAAATTTAATTAAAATAAAAAAAATATAATAAATTGAGCACAGGGACGGTACTTAGTAGGTAAATATTACTTCCTGGGCTCATTCCAGTGTTAGGTGAGCAAGATGATTCATTTATATC
CTCCCTCCACCTATAAATGCTGTTGTCTTCTGCTTGTCAGTGGCAGGGAACCGACCTTTGGGCAGGAGTCTACCCTCCCCTCGAGCTGCCCGGCCTCTGAAATAAAGCACACTTTCCTTTCCACCAACCTTGCCTCCTTATTGGCTTTTGAGAAGTGAGCAGCCAGACCGCACCTTCAGTAACATTAGTGGATGGGCACCCCGGGA
TCTCCCCCAGAGCCCCAAGAAAGGAACACAGAACCACTGACACCCTGACTGCAATCCTATGGGACCCATGTTGGGCTTCCAACCAAAAGAACTGTAAGTCAATAAATTTGCAGTGTTTCAAAATACTAAATTTGTGGTGATCTGTCACAGCAAGTAACAGAAAACTAATATACACTGGATGAAAGGTTATTCACATGGTCTCAGAG
TTTGGAGAAAAGGACAGAATACTACCACTAGTTTCTGTTAGAAAAGCCACTAAGAGCTTAATAATATTAAATTTTCCAGAGATAGGCTTTTCTGAAAAAGAATAAACTATGAAAATGTTGAAGGTAAACAATAGCTAACCTTCTTAAGAACAGTGTGGATTTCATCCATTACTGTGGATAAGTTTCTGATTGTCTTATTCAGTTGG
CATGATGGAATAAATGCGGCCAGCCTAGGAGACGCGCACGAATAAATTTGAATAGCAAGACACAAATGCAGCCCTTAACTCCGACGAGCAAATAGAGTTTAATAAAGAGGTAAACTGAGACCGCTTTTATTTATTGCTGTGTAAATGTATTTAAAAAGGTATTGGCTTTCTGCAGCTGCAGAGGCCAGTTCCTCCGCAGCCTGGTG
AGATACTAAAGAAATTTCGGAATTGTAAACCTGCACATAACAAAAAGATAAAAGTTCCCCAATTTTAAATATTCAGTGAAAAATACCCCAGGGTATTACCAATAAACTCTGGATTATGTATTCATAAATCAATCTTTCAAAACCTATCAATGTCCTGCCTGTACTTGGCTCCTTAACTCCAACCCGTCCCCTAGTGAAAATGTTAC
TATGTCCCTCCTTGCCTATGGACTTGGGTCCATTATCACTACTCACTCCTTTCTGTATATGCCAGAATGTCCTGTCCTTTTCCTCGGGAGAGATTTGCTAAATAAATTAGGAGCTATAGAGTCTTAAGTGAAATCCAAGGTGGTAAAGAATTCAAACAGAAAATGCTTCTGTTGGTAGTGGTAGCCCCAGATGATCCACCTCATGG
GTATTGTGCTCGGCTGAGTAGAATAAACTGTGTTGCAATTCTTATTCCTAAAATAGAAAATTGTGACCTACGTTTCTTTGGAAAGTGGTAAAGTTCATATAATAAAATTCATCATTTTAACTGTTTTAAAGGCTATAATTGAGTGGCATCAAGTATATTAATAGCATTGTGCAACCATCACCACTGTCTAGTTCTAGAACATTTTT
TGAGAGAATTCAGCGCCACCAAACCAGCTCACCAACAAATACTAAAGGATATTCTCTAGACAGGAAACACAAAAATGGTGTATAAAATCGAACCCAAAACAATAAAGTAAATGGCAACGGGATCATACTTATCAATAATTACCTTAAACATAAATGGGTTGAATGCCCCAACCAGAAGACAAAGACTGGCTGAATGGATACAAAAA
AACGCCCAGGAGAATTGATAAAAGTATATACAATTCCAGATTCAGCATGATAAAACTTTAGAAAAGTGAGGACAAAGAGAAGATTATATAAGTTTTCATAAATAAATATCAGGTCATGTACAAGGGATCAAAAGTCAGATGGACTTAGAATTCTCAACAACAGCACTAGAACCTAAAAACAATGGAATGATGCCTTTAGATCCTGA
TGTCACAAAAGGGTAATCACTGTGATTCTACTTACATAAAGGGACAAAAGAGTAAAAGCCTGTCTACTGTTTAGGAACTCATATGCATATGCAAATCTCAAATAAAAGGCAGGGAATGACATAGAATTGAGATATACAGAAAAATTAGAATTTTTTAAAATGAGAGTGGGTGTTGAGAACATGAGAATTTGCTTTACTATTATTCT
GGAATTAAATCCTACATGCCACAACTAAAGCTCTCACATGCCACAACTAAGACCCAATGGAGCCTAGTTCATTATTTAATTTTAAAAATACTTAAAATAAAATAAAGCGGTCCGTGTGTGATCTGAGTCCGGGGTCATAGCCCCAACCACTGATGTACATATTCCCGGAGTCTAGTTTTCCTTCTGCCGCAGATTCCCATGTGACC
ATAATGAATAGATTAAATATGTGAAAAGAGACACCAACCAATGTAAGCCTTAAAATCACACTGAAAAGGACCATTTTCTGTATTTACATTCTTAATCACAAATAAATGCTACAAGAATAAAACCATGACTGAACATTACCAAAACATGTGATCCATTATTTATGTCTGACTTAGGGACAAATAATAAAACAACTTAAACTGTACAC
AGTAATTCGGCAATGTGAAATAGTAATTTCACTCAGAATATAAAATATCAAACATACTGAGTTCTGAGCCACTGGGGTCAAATCAGAGATCCAGCTTATGAATAAATAGTAAGGATAGATGGATCAGATATTATGATTAAGGGTATCAGAGGATGTAATGAACCTGAAAAAAAAATAACCCAATAGTGCAAATTTAGGGCCTACCA
ATATGCTATCTAGGTTGGTCTTAACTTTCCTTCCAAGGAGTAAGCATCTTTTAATTTCATGGCTGCCATAACCTTCTGCAGTGATTTTGGAGCCCAAAAAAATAAAGTCTGAGAGTTTCCCCATCTATTGCCATGAAGTGATGTAAACGGATGTCATGATCTTCGTTTTCTGAATGTTGAGCTTTAAGCCAACTTTTTCACTCTCC
ACTTCCAAAACTCAAGGTAAACAACTATACCAGGGGTTGGCTCACGTTGATGTATGGCAAAAACCACCACAATATTGTAAAGTGATCAGCCTCCAACTAAAATAAAGAAATTAATTTAAAAGAAAAAAATACCCCAATTAAAACACAGGCAAAAAGATGACTTCATGTGTGTAGCCATATGTCAAAACTTACCTAATTGTACACTT
TATAGTTGATTTACAGTGTTACTTTCAAATGTATAGCAAATTGATCCAGTTACATATGTATGTATATATATACATGGGCTACCCTGGTGGCTCAGTCGGTAATAAATTTGACTGCAATGTGGGAGACCTGGGTTTGATCCCTGGGTTGGGAAGATCCCCTGGAGGAGGGCATAGCAACCCACTCCAGTATTCTTGCCTGGAGAATC
CAATTTGTAGCTAATTTATTAGTGAGGGATTTGGTTATAGGAAATTAAATGTTCATTTTGGGGGCAATCTAATACACTTGGTCTATTGTGGTTGCTTCTTAATAAATATATTAGACTTGATAGAGTTTCCTCCAGCTATTTCTCTTAAGCATCTTCTAACAGAAAGACACTTCATTAGTATTTTAAAGCTTTTGTAGTTTTTTGTA
TATTGTTAAAGGTCTATTTCTGGCTTATCTATTCTGTTCCACCAAGCTGTGTGTTTTTGTCTCCACCAATATCACACTGTCTTGATTCCTGTACCTACACAATAAAAATTAATACTGAATAGAGTAATCACTCCTATTTTCTTTATTTTTCAAGATTAAAAAACTTATTATATGGCCCAGGCCTTTCAATACAATTTTTAGCCTAA
AACAACCTAAATATTTTACAGAGCTGCTGTGAAAATCTGAGAAAAATACCACATATTCGAGGCAAGTACCTTTCAGAGTCACCATAATGTTGTAAAGGATAATAAAATACTTAACTGAAGACCCTCTCTTGCAATCAAATTGTTGTTGTTATTCGTTCTGAATATCCAGCACCCATATATATTATGCCTCTCTTAAGAGTTACACC
AGGTTCTCAAGAGGCAGGTCAGGTGGTCTGGTATGCCCATCTCTTTCAGAATTTTCCACAGTTTATTTTGATCCACACAGTCAAAGGCTTTGGCATAGTCAATAAAGCAGAAATAGATGTTTTTCTGCAACTCTCTTCCTTTTTCCGTGATCCAGCGGATGTTGGCAATTTGATCTCTGGTTCCTCTGCCTTTTCTAAAACCAGCT
GAAGTCCTGGGAAGCATTTTAAGTGAAACATGAAGAAAGAGAATGCAGTAGAAACCCACTATTAAGTATTATTTAATGGCTACATAATGTTTCCTATCCCAATAAACATTATCTGACTCTTCCCCTATTAAATACATGAACTGTGTCTTATTTTTGTGTAATAAATAGTGTCTTGGTATTTCCATAAGGATATGCTCTGGGCCTTT
AAATCCCATGGACAGAGGAGCCTGGCAGGCTACAGTCCATGGGGTTGAAAACAACAATAACAACTGCTCTCCTCACTCTTTGCTGGGATCCAAAGAGATAAATAAATCCCAATAAAACTCCAAGCTGACATGTCAAAACTGCCATTATTGAGCTGTTCTATAGGATTATGAAATTCCTATTCCTGTAACTCCTTCTCCCTAAGTTG
TAAAATGGGATTAACACTGCCTACTTCACATTTTTTAAGAAACAGAGATGATAGTATTTTTATAGCATTTAGCACAGTGTTTGGCACATAGTTAGAACTTAATAAATAGCGTCGTGGTCATTGTTTTCATCATTATTGATGTGAGGCTATCCTTGAGACAGAAATACAATGAAAATGTAGGAAAAGAGTGTGATTATGATATAAGA
TGATTCTTAGTGAACAAGAACGGATTGTTCCTAAAATAGAAGTTGCACAGAAGAAACTGAAAAAATAAAAACTTGTGACCCATGAATAAACTCAGCATAAAATAAATGCAAATAAAAGTAACCAACAACAAACCAACCTTGTATCCTATTAACCTTTTTAAGTTAACTTATTACTTATAGGAACATTTTTTCTATATTTTTTTAAC
ATAAATGGAAAAAAGAATAGAAATGGATCCCTTCTTCTCACTTCTGTCCAGCATAAATCTTAAATGATTTCTGTTTTAAAAATTTCTGATTTCAACAAGAAATAAAAGAAAATATGGGTGAATTATTCTAGAGCTCATGTGAAAGAAAAATGGTCTTAAATATCACAAAAAATTCAGATACAGTAAGGGAAAAGAGATATAATAAG
GTGTATTTGGTGGGCTTATATAGTAACCTTGTGAATAAGATGAAAATGTGGTTTATAGTTAGATAGATTTTAGTTTGGTTTAAAAATGTCCCAAAGCGTTAATAAAATATTTGGTTTGACTTGGCAGATGGTTGCCTGGTTGAGAGGCATAAAGTTCTGACCTTGGGACCACTGTGTTCAATAATCATCAAAATTAAGTCATACTA
GTGCCCCAGCCAGAGAGTAGCCACCACTCTCTGCAACTAGAGAAAGCTCTCATGCAGCAACAAAGACCTAGAACAGCCAAACTAACTAACTAACTAAATAAATAAACTTTAAAAAATTAAAAAAATTAAATCCTGGTTGCCATTGATCACCGGTGGCAGGGGTCCCTGTGCTTCTATCCAACAGTACTTAGATTCTAGTAAACTTT
TACCTTTTATGTTTTGGTTCTATTTTGATAAGAAAATAGACTGAAATCAGAATTTCAGAATTATAACATTAAAAACAGAGACACAAAGAATATAAAAAAAAATAAACCTTTTCACATATGAGGGACAGTGGATTCAGATTTTATTTTTATCTTAAACCACATCTGTCACTCTGATTCTTTGCTTTCATCAGCTTACTTGTAACTTT
TATATGATTGTCTTTGATTTCCTCATTAGTAAAGTGGGAGAAGGGAAGGTGAGGAAGACAGAAGAATATCAGGGGCAGTCTTAACAGCACAATGCAGAGCAATAAAACCGAACGTAAGCCTCCAAGGTATGTTTCCTAGAAAGGGCTGCAAAAGACGCTAGAGAGAAAGAGCCATCCATCCATTATCACCGAGGAAGCACTGGACT
TGAGTGGGGCAGAAATCATGGGTCACTCAGTGCCAAAATATGGCAAATTTTATGGGAAATATCTTTGAATATTATTCTGAAGAGTAGGATATGCTTCCTCAATAAAGAGGAAAGTGAGTAGAGAGATGAGTCAAATGGTTATTATATGATAACTATTTTGTTAAGTGCTTTGTAAACATTTAATCTCACAACGGTTATGCAAGATG
GTCCTCAGCCTTTCCATCTGCAGCAGTCACCTCCTCCCCAGCAAGACTAAACTAAAACACCCCTTTCTGTAAAGCTGGCTTTGAAACACATCTGCCAAGGAATAAAAAAGTTCTTAAAATCCCATTTCCTTTTCTTCTGGTCACAGAAATCAGAATCACCGTTGAGGTGGATGTGCCCAGATGCAGGAAAGATGAGCTGAGCCGAG
TGCTCAATTCAGAGTTGCCATAAACCTTCATTTTATAAAAGTGAAAACAAAAAGTACCCCCCAAACCTCAATATCTACAAAGCATAATAAAGTGAAGTGCAATAAAATGAGGTATGCCTATACATAAAATTAGGGAACAAGCATATTGGCTACAACAAATTTCACTGACGAGCCATAGTCCTTTGATCTGCTTTCGGCTTAAACTT
TTAAAAAAAAAAGGAAAGTGCCTAAGAGGATGCACTGTCTTCCCAAGCTGCTACTGCTTCCCAGCATGTTTTTCCCTGAAGTGAGCTCAGTGGGAGACACAATAAATTACTATTGAACAGGAAAGGCCACCCCTGCCTGGGGAAGCCCTCTGGCCCAACTAGAGCCATGAGGAAGGGAGTTTGCTTGTCTAGCAAGAATTCCCCAA
CATTACTTTGCTAGCATGTGAAATGAGTGCAATTTTGTGGTAGTTTGAACATTCTTTGGCATTGCCCTTCTTTGGGATGGAATGACCGTGATGACATATAAATAAATGTATTGATTTCTAGGCAGCGACATGAGCTCACAGCAGCAAAGTCATTTCTCCCCCAGCCCTTTGTAAACATCTAATTAGATAGACACACAGGAACTAAA
TAAAATGCACAGCTCTGGGCTGTTTATTTTTAAAGATACTATATCCATTTTTACTGGAACAAGTATAAAGAACTTAAAAAACCCATAGCTATCCTGTCACAATAAATCATACAGAGTAAATTGAAAATCCTATACAGCTTTCCCTGAATACATTGCGCTCACTTTGTCAAAGAGGCAGATGAAATGTGGCATATATTGATCTAGAT
CGTGTGATAGAAGCAAAAAAGAGAAAAGACATGTGACTTAACTTCCAGCATCTACTTCTGCTTCATTGACTCTGCTAAAGCCTTTGACTGTGTGGATCACAATAAACTGTGGGAAATTCTTAAAGAGATGGGACTATCAGACCACCTTTTCTGTCTTCAGAAATGTGTATGCAGGTCAAAAAGCAACAGTTAGAACCGGACATGGA
ATAAATACAGATATATTTCATTCTCTCATCTCAATACTTTGCATTAAATATGAGTGTTGTATTTCTTTCAAGTGACTGAGTTAATTTTATTGGAGAAAATAATAAAATGATCATTCATTTCAGAAAGGCCTTTTGGAAAAGTTTGCACTCGTTTCATTTCTATTTTTATACACATACATAACCCACTCTTGAAGAGCCAAGAAAAT
TCATAATCGTTAGGAGCCAGAGTCCTGGAGTCAGACAGACCTGGCTTTGAATCACAGCTCTGCCACTTAGCAGCTATGTCTGAATCTTAGTTTGGGCCCCAATAAAATGGGGATAATACTACTTCCTTATAGTGTGATTGAATGGATTAAGATTATGTGTTAACATGCTTGGCTCATAATGCTTGATAAATGGTAGCTCTTCTATT
CTATAAAGGAAGTTCACAGTAATACAAGCCTTCCCCTCAAAACAAGGAAATCTCAAATAGACAACTTAACCTGCCACCTAAAAGAATTAGATAAAGAATAAATAAACACAAATTCATCAGAAGGAGGAAATAGAGATTTTTTAAATATAAAAAAATTAATAAAACCAAGATCTGGAATGTGGTTAGTCACTCAGTCGTGTCCAACT
TATGTATTTTTTTTATAACAGAAAAATAACATTATGAAAACTGATTAGGTGTTCTAGAAAGAATGATTTGCAGACAGAAGAAAAAAAAAATTAGAAGGTAAATAAAGTAGAAATCTAAGAAGACAGAACTGACTTAGTAGCAGGGTCAGCACGAGAATGTAAACTCTCTGAGGGCCAGGGGTGACCGAAGGATGCCCACAGCACAA
AAAATAACAAGTAAAACTGTGATGGTCTGCAGATGACAAGATATTACACATAGAAAACCCTTAAGATACTACCAGATGTCTACTAAATCTCAAATAAATAAATAAAAATAAAAAGCCAAATAAATAAAAATTTTAAAAATTGCCAAGAGGAATATCAACAACCTCAAATATACAGATGGTACTACTCTAATGGTAGAAAGTGAAGA
AAAAACCAGAATGGTAGAATTTAAAATTTCAACAGAAAATTTAGAAGATAAAATTGAAGCATTCTCGAAACAAAACCAAAGTTCCAATTTTTCAAAAATAAATAAATAAAAATATTAGAGGTTTGCTCCAGGAGGTATACAAACCAGCTAAAAATAACTATCAAGAAAAAAATGAATAGAAATTTTTAAAAAGTTTTTAAAATGTT
ATGGTGACTGCAGCCATGAAATTAAAAGATGCTTACTCCTTGGAAGGAAAGTTATGACCAACCTAGATAGCATATTCAAAAGCAGAGACATTACTTTGCCAATAAAGGTTCGTCTAGTCAAGGCTATGGTTTTTCCTGTGGTCATGTACGGATGTAAGAGTTGGACTGTGAAGAAGGCTGAGCGCTGAAGAATTGATGGTTTTGAA
AGGTTTGCTCTCCCCCAACTGGTGCTAAGCACTCAGCATCTACTGAGCTGGGGAACAGCTCAAAGTGGAGCCAGGATGACCTGCTCTGAGCAGCAAAGAGAATAAACTTCTGGGACCTCAGCAGGGCAGGGCCAAGGTGAGCAATGGGAATCAGCCTTTTGGAGATATTTTCATTTCCCTGCTGCCCTAAAAGCAGTGCCTTAAAA
TTTGAGCTTCAATTTCCTCATCAGTAAAATGGGGATTATCTCCATACCTCGTGGAGTAAAGTAATTCAGGGACTATGCCTTGTTCCATGTGCTTTGACTCAATAAATGTTATTTCAGTCTGGCGGCTGGGGTGGGGACAGCAATAAGAAAGGGAAGGGGGCCATGAACCTGCCAAGAGGCTTTATGAAAGGCAGATTTTTACTTCT
AGATATACCAGTAAGTGTGATCTCAATATATAGCTGTTATAGGGGGGAAATTGCCATGATCCTGGAGACCTTCTCTATAATTTAGTAAAACAAATAAGATAATAAAAACATTAGATACAGAATCATGGCTTATTCTAATAAGTGCACTTCAAGTGGGTCAAGGATACTTGCATTAAAAATAAGTAGTACAGATTTTTATCTTGATA
CGAAAGGTTAATCTTTAGTCTCAGTCCTGTTTAATACTTATCAGATGTTTAATCTCCCCTAGTCACTTTTCTATGAATATTTATAGCTTTGACATGGAATAATAAAATGAAATCCCATGATACTCTTACCCTGTCATATCTCAAATTGTTTAAAAAGATAAGTGTCAATCAGCTTTATAGCACTAACCAAATCACACATTTGAACA
ATACAAAAAAACTTTTAGAGAAAAACACAGGTAAAACACTCTTTGACACATATCACAGTAATAACTTTTTGGATCCACCTCCTAGAGTAATGAAAATAAAAATAAACAAATGGGACCTAATTAAAAGCTTTTTCACAGTAAAGGAAACCATGAACAAACCATAAGCACAAGCCACAGAAAGGGAGAAAATATTTGCAAATGAAGCA
TTTCACTACATTCTATCTAGGAGCACAAGCAGAATGGATTCACTTAGTTTTTTTAAAAGTCAGGAGTTATTAAGTGGGCCAGCATGAGAATAAACAAGAAAATAAATAGAATTGAATAGGATATACCAGAGCATGAACCACATAATGACCTAAGTATTGTTTCACAGAAGTTCTGTTTAGCATGTGCCCACACACACACACACACA
GTAGCAAATAAATAAAAAGGTGAGAGAGATAGGTAGATAGATAGATAGACTGAACTTAGGCATTATATATTCAAGTAACAGATAAATTGTCAGTAGACTCAATAAAATCTTGCAGAGTATGCAAAGTTAAGGGGCCATACTGATAAATAAATAGAGAAGGCTTGAGCTGAATTTGCAGACATAAAAACTGGGATAAGTTTTCACAC
GTATCTTGTACCTTCATGATACCTCTGTTTTAGAATGATTCTCAATTCCTTCCATAAATCAAAACTCTTATTTCTTCATTATATACAGCCAGATATCTTCAATAAATACCAACAGACTATGTATGACTAGGTGGGTGCGTCATCTGTTACCCTTTCCCAAAGTGCCATTACGAAATCCAGATGAATAACTCTTGTGAAAATTTCAT
CAGTGGTTAAAACTCTGAGCTTCCAATTCAGGGTGCGTGGGTTCAATCCCTAGTTGGGGAACTAAATCCCACATGCTGCATGTTGCAGCCAAATAATAATAATAAACGAAAAGAGAAATCTACCTTGTGGTTGAATGCTACATTTGGTATGTTAAGATGAAACTAATTCTTTTCAGTCATGAAACTACTTCTCTTAATAATCCTTA
AGAACTAGAGCACAAGATTCTACTATTTGGAATAGATCAGTGACGAGAATCCCCCTGAGATGCCTAGACTAATGCACCTACAAGGGGACAATGCAGAAGGAATAAAAGGTGTCAGTTTTGGGAAAAGTTAAAGGCTGTTAGTGTTGAAAGGTCAGATAACCCACTTCTGTTGACCAACACACATTACTTTAAAAAACAGTTCATCA
TTAAACTCCTAGAGGAGAACACAGGCAAAACACTCTCTGACATACATCACAGCAGGATCCTCTATGACCCACCTCCCAGAATATTGGAAATAAAAGCAAAAATAAACAAATGGGACCTAATTAAACGTAAAGGCTTCTGCACAACAAAGGAAACTCTAAGCAAGGTGAAAAGACAGCCTTCAGAATGGGAGAAAATAATAGCAAAT
TGGTGGAAATCAGTTTGATTTATTAAGCTACATCATCCATGAAATCTACACAGAGTGGGGAAAAAAATTAAACCTGTCACTTTAAAGAAATACACTCTACAATAAAGGGAATGAAGAAAAGGAACTTCTAGGATAATATATAAACATATGCATAATCTGGAGAAACCAAATCACAATGGGATATTACATTCCTCCAAGTCTGTGAC
AAAAAGAGAGAAGTTTCCAAACATCGGGAAACCTTCTCACTGCCGAATCTGTGCTGAGCTTTGGAAGCACAGAGGGCAACATAACAGGGAGAAAAAAACAAATAAACAATTAAAACTCACAGATTGCAAGCCCTATGGTAACTCCCCCAGCGGAGAATTAGCGCAGACGCCTGCACATGCCATTAGCAAGCGGGGGCTGGGCAGGG
CAAGGACATCAGCAGGACCTATGGAATCAGAATATAGCTGCCTATGGTTGCCTTTGTAAGTATATGCATTTTATTTCCCTTGCATTATCTTTAAACTCTCAATAAAGTCTTATTAAAATTTACATTTTAGTTCCAATCAAGGCAGAGAAACAAAGACCAGATTTCCTTCTCACCTAAAAAAACAAAAAATAGACAAAATATATGAA
GATTGTTTAAGCCATGATTTCCAGCCTCTCTTGAAGTGGCAGTCTTTTTATTAATTCCTTTTCTACTTGTATGACAGGGTGCATTAATTTTATTAGGCAAAATAAAGTTTTGAGACTATAACACCTCTTGAATTGTAGAAATAGGATTGGATTTGCAGTTTCAGGAGAATTTGAGCACGAATGTGTTAAGTTTGTATTAGCTTGAC
TTTTTTCTCAGATATAGATTTAAAACTTTACTTTTTTTTCAGAGAAATTAAAATCAATGGCTCTGTCCTCTTCTCTATAAACACCCCAGTAAAACAAACAAATAAATAAATGTTAAAAAAAAATCCGACATGGGATGGGAAATTTTTTTGTTGTTAAACTAAAATTAAATCCTAGGAAAAAATAAATAATAAAGATATTCAAACAT
ATTTTTCTCACTACAGTTGCAACCCCCTGGAACTGTCATCAGTCACTTATCACCACAGCTATTCATAACTAGCTAATGAGAGTATTATTAACTGCTCAATAATAAAGTATATAAACTTAAAAAAAAACTATATAAACTTTTTAAAGAAACATATTCCAATTAGCTTAAATAAATGGCCAATGATTTTTGTTAAATTTATGAATCCA
TGTTAGAGGGACAATAAGTATTTAGATAAGCATTGCATTAACATATTTCCAAGAAATGTCAATTAAAACATTTTGTTTTGTTTTTTCAATGAGAAAGAGAAATAAAAAGAAATATTAACGTAACCCAGAGAGCTAAGTTCTTGGGAAACAATCTGCCAACGGGTATTCAACAACAGGGTATATTAGTACCACTTAAAATATTTCTT
AAGTTAAATGCTTTTAAAGCAGGGGGCAATTTAATAAGATTTTCTTCATTAAACGATAGCAATTATGGGGCCAAACAGGGAGAACCTAAAACGTAATAAAAATAAAAATTTTATGGTGGAAGGGATAAGTGCAAGGTGTGAATATATTTAATTGAATTATCATATGCTCTAATAAAAAGGGAAAATACCCCTATTAGGTGTTTAAT
ATTCAGAATGGCTCTTAAACAGTTAACTTCTCTATTTAAGATATTATCTTTAAAGTTTTCATCAGGAGCCTATGTTTTGAAAAAGCTGAAAACACAAGAGAATAAATAAGCATTTTAAAAATGCCTTATTCCTATACTATTCACTTCATGAACTAATAAATATTTGTTCATAAATGAACATAAAAAAATTATCTTACATTTCCAAT
TGACCATGGAAATGACTGGACATGATGGAATGACAGGAAAAATATTTGGAAATGAGGCTGTCAAGGCCACAGTGTTGAAATGCAAGAATGTCAACATTGCAATAAAAAATGAAGGATGAAAAAGTCTGTAAATAACAATAACCAAGATTAGAGTCATTGTTTTATAATGTATCTCAAAGAATAATTTGTCACTCAAGAACCAAAAG
TGGAAGGGGGTTCAGGATGGGGGGACACATATGCACCTGTGGCTGATTTATGGTATGGCAAACCCACCACAATATTGTAAAATAAGTATCCTCCAATTAAAATAAATTTTAAAAAAGCACCACTTTAAAAACAAAAATCAAGATGACAGGGCATTGCTTCCCTAGCATGAAGAACAGGTTTCCTAGTTCAGTGAATAATCAATACA
TCACACACCGCAGATGCTTTGTGGGGCTTTAGAAGCTACATTTTTGGTTCTTCGGTGTTCCTATCTGTAAACAGAGATCAAATGAGGTTATTCTTATAAGAATAAAATGAACCTTTACTCTATGACAACCTAGAGGGTTGAGATGAGGTGGGGAGTGGGAAGGAGGTTCAAGAGGGAGGGAACATGTGTATACTTATGGCTGATTC
AGAGGGGCACCCTCAGGGAGAGAGCATGGATGCTCTGCACAACTTTCACATGCCCTATGCATATCTTCCATTTGACTGTTCCTTAGCTATATCATTTTATAATAAACTAGTGATCTAGTAAGCAAAATGTTTCTGTGAGCTCTATGAGCCAGTCTAGAAAATTAATCCAACCCAAGAAGGAGGTTATTGGAACTTCCAATCTATAG
TTTAAAGAACTAAATGACAAGTTTAAACTTATTAACAGAGAATAGGAATCTATGAAAATGACAAAGAAGATCTGCAAAAGAACTACATGGAACTTTCAAAAATAAAAAGTTTAATAATTAACATTAAAAATTCACTGGATATCTTTGGCCAGACTAGACTCACCAGACAATTAGTGAATTACCATATATATATATCAGAAGAAACT
ATCACAGGATCTGTAAAAACACATAGAAATGTTTTTATTATATACATTGTGGCACTTACAGAGTATTATAGTACACTACTTTGAAAATGGGTGATATTAAAATAAAGTATATATATAATGAAAAATATGAAAGTCACTCAGTCACATCCAACTTTTTGTGACCCCATGAACTGTAGCTCCCATGGACTGTGGTCCCTAAGGTCTGT
ACAGCGTTTCAGAATGGGAGAAAATAATAGCAAATGAAGCAACTGACAAATAACTAATCTCAAAAATATACAAGCAACTCCTACAGCTCAATTCCAGAAAAATAAATGACTCAATCAAAAAATGGGCCAAAGAACTAAATAGACATTTCTCCAAAGAAGATGTACAGATGGCTAACAAACACATGAAAAGATGCTCAACATCACTC
AACAAACATACTGCTCAGACAAACACAGAATGTTCTCTAGGATGGACCATGTGCTAGGACACACAAAAGCAAGCCTTTATAAGCTTGAGCTCAGTGCCTTAATAAACTTAAAACTATTGAAAGACCAAGTATGGTTTCTGGTCATAATGGAATTAAATTAGAAAGCAATAACAAAGAAATTTGGGGGAATTTTCAGATCTGTAAAT
GCATATTATGAACCTAAATAAAAGTTTAAAATATTTAACGCTTTGTTCTGAAATACTCTACCGTCACCTAAACATTTTTGATTAGCACTGTTTATTTAAAAATAAAAAAGCAAAGTAAAAATTCTGAAGAGCAGAATGTGAGCTGAAATCCAGTTTGACTAATGATGCTAAGAGGGATCCTGGCTTACTATAGCATGAGGTTAATT
AATTTTGCCCCTTCTCCGGCTTGCGGGCGGGTGCGTCGGCCGGCCTCCCGCGTCGGCCGGCCCTGGGGCCGCGTCCCCCGGGCAATTATTAAAATAAATAAATAAATAAATAAATTTTTTGAGAAGGATCTTTCTATGGATGCAACAGCCATTGGTGCTGTGGTATTTTATAGGCTGTAATAACATCAGGATAAATTTCTGACAAA
TGCTTTATAGTATTTGTTTCATATTTGCCATACATCAACATAAGGTAGACTTTTAAACCTAAGAAGTATTTAAGAGGTCATCTAATCCCAACCTTTATCTAATAAAAAGAATCCTTCTTTGGCAGATGGGTCATCTAACCTCTGCTTAAATATCTTAGCAACAGGGTGTAGGTGGTTTTATATTTCTCTTATGGGTTAAAATCAAA
GCTTATGCCATATCTTTGGAAGCATTCACTGCTGGCAGTCTCTTAGTAATTTTACATTAATCTCTTCAGTGATAAATGCAGCATTAACAGTCTTCAGCCTAATAAAAGTCCTTTAGCAATAGTGGCCAAGGTATGCATAACTTTTCTTTTGGTGCATTTATCTAAAACTTAGAGACAAAGCAGTATTCTTATTTCCCAACAGACTT
AAGCGACTCATCTTTAACCACCCCAAGCCTGAGGTGCTAGAACATAACTACCTTAAAAAGGCTGTAAGTCCTTTCTGGGCCTCCTGTTCCTTATCTGTGAAATAAAGCCTGTACTTACAATGTGCACAGCACCCTCTTACTACATGAAAGACCATCAGCAGCTGTGGCTGCCTGACCTCAAGGAAGAGAAGAGTCTTCAGCACCCT
TGTCCAGTTCTAACTGTTACTTCCTGACCTGCATATAGGTTTCTCAAGAGTCAGAGCAACCAATGGGTTCATACCAAAAGGAAGGCAGGTATTTTCAGGAAATAAATACAACTGTTAATATGCATATGGCAGAAACATCAGTACATTTGAGAAAAAAAGATAGTTTGAAATTCAGACTCTCCAAAAGGCTAGTAGTAAGCCTGAGT
CGAAGTCAGAACCACTGTGTACCCAGGGTGAAAATCAGTATAATGCACTGAGCTAACTCTGAAGCTTCTATGTGAATGGCTGTCACAAATAATAGCCCTCAATAAATGGTTACCATTATTGATAATGGTAGTAACGTATCAGTAGACTTTGAGTTTCTCAAGTAAATTCTCCTCAATATTTTTAATCTTATTATGAAAGAAAGTGA
GTATAAATTAAACATGCAAAATCTACAAAGCCATTTTAAAAATTTAACTTCAAAATAATAAAAGCATAATATGCAAGCATTTTAAAATAACAATTATAGAAATAAAACCTCAGGTTATATCCATAGTACTGGACAGTATGGACATTACACAGAAAAAAACACCCTCTCTCACCTTCCCTGTGATATGCTGATACTCATATCCCAAA
ATAAACTTTGCCTCTCTGTAAAATAAGAAGGGAATGTTTTATAGCTTATTGTATGATGGCAGTATCACCAGATAATAAATGTACAGAATAATATATCATAAATAAACATGGGCAACCAGTTCAAATAGCAAATCAGTTCATTGATATATAAAATAATATAATACATCATATCTAAGAGGGATTTAACACACACAAAAATGTGGATT
AAGTGAGGGATATTCTGAAAGCAGAACTTCATGAACAAGATCAAATAGAAGGAGCAGAGGATAAAGGTAAGTGAGTACCGTGCAGCAGTGCCGATATCCGAATAAAAGAGCCTATGAAGTGAAGGAGAAACCAAACTGAGGAGAGGAAATGTATGAAGTGAAGGAGAAGCCAAACTGAGGAGAGGAAATGTTTGAAGTGAATGGTG
ATGTTCAAGGGATTAGATCTGACAGATAGGGTGCCTAAAGAACTTTGGACAGAGGTCATAACATTGTACTGAAGGTGGTGATCAAAACCATCTCTAAAAGAATAAATGCAAGAAAGAAAATGGTTTTCTGAGGAGGCCTTACAAATAGCTGAGAAAAGAAGAGATGTGAAAGGCAGAGGAGAAAAGGAAAGATATATCCATCTGAA
ATAAAAATACTAATTTGAAAATACACATGCACCTCAGCATTCATTGTGGCATTATTGACATAGTAAATTATGGAAGCAATTTTACATCTACTGATAGATGAATAAATAAAGCAGATGTATATGCATACAACAGAATACTTCTCAGCCACAAAAATAATAAAATCATGACATTTGAGACAACATGTATAGACCAAGATTGTATGTGA
ACTGGACTTCATTTTTCTGGTTAATTTTGAATTCATTTATTCATGAAGAAAACTATTAAGCAGCCACCACTATTTTGCTGGCACTGTGATAGGAGCCTTGAATAAAAACATAATCAAGACAGGCATGGTATCTGGCTTTTATAGAATGCATGGTCTTGTAAGGAAGTCAGATACTGAATGCAAGTTATGCAACTATAATGAAAAAA
ATATGCTATCTAGGTTGGTCATAACTTTCCTTCCAAGGAGTAAGTGTCTTTTAATTTCATGGCTGCAGTGACCATCTGTACTGATTTTGGAGCCCAGAAAAATAAAGTCTGCCACTGTTTCCACTGTTTCCCCATCTATTTCCCATGAAGTGGTGGGACCAGATGCCATGATCTTCGTTTTCTGAATGTTGAGCTTTAAGCCAACT
GACATGTGGAATCTTCCAGGACCAGAGACTGAACAATGTCCCCTGCATTGCCAGGCAGGTCATTAACCACTGACCACCAGGCAAGTCCTGAAATGGAAAAAATAAACACATAAAAGGAACCAGGAGAGTCAAGGGTTCATTCTATCATTTTGGCCTTTCAGCCAAGATCCCTTTAGATTTTCTGACTCAAGTTGGCACTGAGCGGG
AATTACCAAAGAATCTGTTGAGTCTATCACTCAAATTATATAACTAGGTCACTTGACTTTATATTTGTCAGTACCTTCTCCTTCAAAGAAAAAAAAAATCAATAAATGGGATGTCTTTAATAGAGAGTGAATTAATAGAGAGCAATCCATAATAGAATTACTATTTTCAGCAGTTATTACCTAGAAAATGATTGTTAGGTCATCAC
AGGGAGGTGATATATTTATACATATAGCTGATTCACTTTGTTGTACAGCAGAAACTAACACAGCATTCTAAACCAATTATACTCCAAAAAATAATTTTTAAATAAAAAGAAACTAAAAACCGAAACATAAAAAGAAGAGCTGGGGTTGATGTTTTGGGTTGGATGTGGTTCGATGAGTCCCATCAACCAGCTTTGTGACTTTGGCC
GGAATAGAGGGGAAAAAAAATTGGCCTTTTCTCCTCCTGGAGAGCCCCAGACCCCTTTCTCTTCTTCTAGGGTCCTGGACTCCTTATCAACGTACCTAAGAATAAACTCTCTCAATAGTCCTTTGAATTCTTTCTTTTCCAGAATGTATAATCCTTTCGTGGCAGGTTACAAGGCATCCGATGTTCATCCAAAAATAGATTGCTGA
GACCAGAGCCACTGCAGAATGTTTGCTATTATGTTCCCTATCCTTTTTTTCTTAAGTCCTTCTAATTTCTCTCTCTCACTTAGTCTGCCCTGCATTAGCTAATAAAGGTAGTAGACACACCTTGCTCCAGGACTTTAAAGATGCAGTGTTTGCTTGAAACCCTTAGTTGGCAGCCACTCTGTATTCTCCAACCACAGATCCTTTTC
ATCACAGTAATCCAAGCCTATGCCCAACCACAGATGCCGAAGCAGCTGAAGTTGACCGATTTTACGAAGACCTACAAGATCTTCCAGAAGTAACAGCAAAAATAAATGTCCTTTTCATCACAGGGGACTAGAATGCAAGAGACACCCGGAACAACAGCAAGTTTGGCCTTGGTGTGCAAAACGAAGCAGGGCAAGGGCTAACAGTT
CTACTACATTATTAGGACATCTCATAGACACAAAACTTTCAGTAGCTAGTGTTACTACTTGAAAGTAGGAAACTAGGGAAATAAAAAACATGTCAAACTAAATAAAATCGTATATTTAAAATACAACAGAGAGAACAACAGAATAATTAGGATTATGTTTTAGTCAAGTAAAAAGGTTTCATCTTAAATTTCCCCCCTTTCTGATA
TCTCCAAAATATACAGAACTAAATCTGACCATGCTCTATTCACCACTCTTTCATTTATTCTGAATAATTATTCAGATCAACTTCATTAACTTTCTATTTTAATAAAAGCTCTGTCTTGGCTGAAATGTAATAGAACAAGTGGTGTTAATACCGGAATGAGAAACTCAAGCTACAAATATGGCACATTCAGGCAATTAATAGAAAGT
CCATTTTGGCACATATCTCTTAGCAAACAGGGAATAGATGGTAATTTCCCCAACTTGACAAAGATTATCTCAGAAACCTACAGCAACCTGCAGAGAGAAGAATAAAGGACTGAAAATATTCTCATTAGAGTCCCTGAAGAGGCAGGTAAGGAATATTCTGTATTTCCCTTGAGATACTAGTCAAAGTGATAGGATGTACTATAGCA
TTATTTTGGAAAATGTAATTTTTTCATAAATTGTTTTATGCAGTTGGTTTACTTTATTATTTTTTAATGAATATTCTCAAAATTTTCAGTTTTTATTTCTAATAAAGATTGATAGATCTAACCTACATAAATGACAGCTCTTTGAGGCCTTCAGTAATTTTTAGGAGTGTGGAAGAGATCTGAGACTGTAAAATTTGAAAACTGGA
ATATGCTATCTAGGTTGGTCATAACTTTCCTTCCAAGGAGTAAGCGTCTTTTAATTTCATGGCTGCAATCACCATCTGCAGTGATTTTGGAGCCCCAAAAAATAAAGTCAGCCACTGTTTCCACTGTTTCCCCATGTATTTCCCATGAAGTGATGGGACCAGATGCCAAGATCTTAGTTTTCTGAATGTTGAGCTTTAAGCCAACC
GAATATTAAAGATATGGATTAGAAAAGAAGTAATAAGACATTGAGAATAAATATCCTGGTAGAATTAGTTTCTTCAATGGCATAGTTACTAATTTCAAAAAATAAAAGTAAAAAGTGATGTAAATATGTTGTTCGGTATTTTTCTAAAGAATTAGTTCATTGCATGCACATTTAATTTTTACACACTTGCCCCAAAAAAGTTTTTT
GAGAAGACTTTCTAGGAAGATGTGTCTGCTGGCCTTCCTCATTTCACGATACTTGTGATGGGGAGGGTAGTTGGCCCAAAAGCCTTTCCATAAGGTAGCCAATAAAACTGAATCCTCAATGAAAAAGCAAAAGCAAAGATGAACTGCAAACGGGGGACTGTAATTATATTTAAATGACCCCAGCTAGAAATGTCCTCTGCTAACAC
CATCCTGTGTCTATAATTGTAAAGGGCCAGTCCTAGCTGGAAATTGTTTTTGCTGTGTTTTCTCCACACATTCTCAGATTTTAACAAATGGGCTCATATAAATAAAAGTCCTTTGAAAAGTAGAAGTGACTTTCAGAAAAGAAAGGAAAAATAGAAGCAACTACACATCTGTACTTTGAAAGTCTTTGAAAAGTAGAAACGACTAT
CAAAATTATCCATCAAGGCAATCAGAATAAAGATAAGGAAACTGAAGCCTGATTCAGGCACAAGCAAATTAGATCCAAGAGACCAATAATTCCAAGGAAAAATAAACTATATGTTACAATCAGATATGGTTATGGGCTTTGGGCACAGACTGAACATATGTGCAACTTAAAATAATCATTTGAATTCTTTTAAAGTCTTCACCTTA
TGTAGTAGTCCAGATTCCCTAGAATTAAAGATAATTTTATAGAAGAGGATTAAAAAGGGGGCCTATGAAGAAATATTTTCTCTTTGTTTTATTGGTTGTAAATAAATTAGTCACAAAATGGTCACAAAATAATTAGATAATGTATAAAGCAATCAATTTTTTTTCCTATCTGCATAGAGTAAGGGGCATTTCATTTTATAATAAAT
ATTAGGACTAGCTAACATTTAGTGCTACTATCTTCCACTGGCATGTAAGAAACTGAAATTGTATGAATATGTGTGTAGGTGTTTGTATTAGAAAAGAACAAATAAAATTTTGAAGAATGATACTTTTGGGGGGTAAGATTATTAAACTGAACTAGTGTCATTTTAAATGAGAGGGAAGATAAGTAACAGTGTGTAGCAGAGTTTAA
TGCAAGCAGTGACAGTTGCACTTCTTTTTTTCCAACTTGGATTCCTTTTATCTATTTTTTGTGTTTCATTGCTGTGGCTAGGACCTCCAATACTATATTAAATAAAAGTGGCAAGAGTCAGTATCCTCGTCCTGTTCCTGATCTTAAAGAAAAATCTTTCAGCTTTTTCCCATAAATAGAATGCTCCCTGTGGATTTTTCATATAC
GAATCTATGAATTATTGTAATCTTGCTCAAAATCCCAGCATATTTATCTGGTTAGAATTGACAAGACAATTCTAAAATTTATGTGAAAATGCAAAGGACCAATAAAGAATTTAAAAAGAAGATAACAACATTGGAGAACATAATATCATCAAATTTTAAGACCATACAAAATACACACATAATATGAAAAATTGATAATTTGACTT
CAAATAAATAACCTACCTCTACACCTAAAGCAACTAGGAAAGGAAGAAGTGACGAACCCCAGGTTAGTAGAAGGAAAGAAATCTTAAAAATTAAGGCACAAATAAATGCAAAAGAAACAAAAGAGACCATAGCAAAAATCAACAAAGCTAAAAGCTGGTTTTTTGAGACGATAAATAAAATTGACAAACCATTATCCAGATTCATC
TCAAACTATTCTACAAAGCTATAGTAATCAAAACACCATGTTGTTAGCACACACCTAAAAACAGATATATAGATCAATGGAAGAGAATAGAATTCCCAAAAATAAACCCTTCCCATATGGTCAATTAATCTGCAACAAAGGAGGCAGGAATATACAATCAGGAAAGATAACTTCTTTATAAGCACAGATTCTTGCAGGTGGATTCT
TGGTTTACCTATGGATATAAAAAAATAAGACACTACACTTAATATATTTCCAACTACAGTAATAATTTAAGCAAAATTATTGTATGAAAAGTATCCAAATAATAAATTGAGTCTAAAAGATGGCATGCTAATGTTACTGAGGGCTTCCCTCACAGCTCAGTTGGTAAAGAAACTGCATGCAACTCAGGAGACCCCTGTTCAATTCC
AAATCAACACACAGAAATCCCTTGCATTCCTATACACTAATAATGAGAAAACAGGAAGAGAAATTAAGGAAACAATTCCATTCACTATTGCAACGGAAAGAATAAAATACTTAGGAATATATCTACCTAAAGAAACTAAAGACCTATATATAGAAAACTATAAAACACTGGTGAAAGAAATCAAAGAGGACACTAATAGATGGAGA
ACAACAAAAATGTGCTGGGTGATAAAAAATAAAACAAAGTCCTCTTATGGTGATTACACTGATGACTTTATGTTGTCATGATACCAAATGAAGGGAATTAAATAAATCATGCACTTCTGCTTGGAAAAGTGGGTGTGGGGGGAGGAGTAAATGGAGAGGAAAAACAAGTAAAAATTACTTTCGAAGTAATTCCTAGCTGAGTAATT
TAGAAGGGACAAAAGGGCTTTCTGGTGACAGTTTATGCAGACTCACTCATAGGCTGAAATTGACCTTTTGAGCATTATCGTGTTTTTAAGGATGTGGACAAATAAAATCAGTGGCAGTGGCGGCTCCTTCTGAGTGCCCAGAGCTTCACATTGTTGAAACTGTGGGTAATTATTAGTCAAATTCACTTAACCTGCCTTCACTAATC
GAAGATCAAACTGTTTTTTTGTTTGTTTGTTTGTTTCAGCTACGTGCCTCCCTTTTCATCCCACTGTCTGCACAATTCTTGGCACATGGATTGTTAAATGAATAAATGAATTATGAACTGGTTTATGTTCATCACATTCCTTTTGATGTTTTTGTGCAGGCCAAAATGGTGTGTGTATCCCCAGGAAAGTGTATTGCTTTAAGAAA
AAAAGATCTCAGTCCCCCAGGCTGGCTGACTGGGCCTTCCACCTGAGTTAATGGAATTGCATAAATGGCCAGCCTCCCTCCACTGGGAGTGGTGGTGGTGAATAAATGAGATCTCTCACTGGGAGAATCCTGAGTTCTTAGTCCCAGTACTGAACATCTGCTCTGCATGCTGAAACACCAGCTGGATAATAAAGAGCCCCAGCTCT
GTAAGTCCATTGGTTTTGCTTTAATAGACACAGTAGTAGATGTTTTCCACTTTTGGCTACTGTACTCAATAAATCATCTTCTCTGGAGGAAATACAAAGGAATAAAAAAGAAGAAAGAAAAGAGAAAAGGCATCAATCTTGACTGATGATGATCCCCAGAGCTTGTCTCCTAGGGAGGAGTTTAGGAAGAGTGTGTGAATGCGAGC
TTTTTATAGTAAAATGATGAATACTCTTGAAAAAAAGGAACATTAAATACATGAATAGTCAGAATGGTATTCTTAAATAGTAATTATCCTACAGATATCTAATAAACCTTTTCAGGACATATTTCACTCTTTGTTTTGTAAACTGATATTTAGTAAATGACAAATATTCTTTCCCTTAAAGGTATCATTTAAAGGATGTGATTGTT
TATTTACTCTTGTGCATATAATAAATTTCCAGATATAAAAACTAAAATCATGCTTTGGAACCAGACATCCAGAGAAAACGTTTCATGCAAAGATGGGTACAATAAAGGACAGAAATGGTATGGACCTAACAGAAGCAGAAGATATTAAAAAGATGTGGCAAGAATACACAGAAGAACTATACAAAAAAGATCTTCACGACCCAGGT
GGTTCAGGATGGGGAGCACGTTTACACCCGTGGTGGATTCATGTCGACGTATGACAAAACCAATACAATATTGTAAAGTAATTAGCCTCCAATTAAAATAAATAAATTTTAAAAAATAAGTAAATGAATGAAGATATTAGCTTAATGCAACACAAATATAATTTTAAATTTATGTGAAGAAAAATAAAATTATGATTTAAAAAAAA
AGTTAATGACCTTGGAAGGATGTTCAATATAGGCCTTACTTTAAATAATTAATAAACTCAAAGTTCAGAAGCTATAAGAGGAAATATTGATAAATTTAGCAATAAAAAACTACATGACAAACAAAAACTACACAAAGCAAGCAAATCGAAACACAAATGACAAACTCTAAAAGGATTATAATTCGTATCTCTACAAAGAGTTAATC
GATTTCTCAGGAGGCAGGTTAGGTGGTCTGGTATTTACATCTCTTTAAGAATTTTCCACAGTTTGTTGTGATCCACACATTCAAAGGCTTTGGTGTAGTCAATAAAGCAAAAGTAGATGTTTTTCTGGAACTCTCTTACATATGGTTAAAATAATATGTCATATATTATACTTTTCACTATGATAAAAAAAAATTGAAAAACAAAT
TTAATGAGGTTTTAAAATGAAGTTCTCAAGAATTTTTAAAAAGTATTAGAGTAAGCCAAAAGTCTATAGGTTATCAAGGGCCCTTAAACTATTTGCTACTAATAAATTTTACGTTAAAGTTAACCTAGATATAGCTTGTAGACCACAAACCATGATAACTACATTCCAAACATTCCTTCTTTCACTTCCTTTATATCCTAACCTAC
AGCTTTTTAGGAATCTTTTTTTAGCTTGCTTCACATAGGACATTTAAAAAATAGCTGCTAAATGCTTCTTTGGGGGAATGTGAGGCATTCTTATAATAATAATAAAAAAGTGCCTTGGGCTTTCTTACTACTGGATACATCAAAGGGTTTTCACTAGTAATTTGGGGAGCGTCTGCCTCTGGGTGCCACTGCTGTGATTTCAAAAT
CTCTTCTAACCCTGAAGCTGGGTTAGAGTTCACCAATGAGGACAGATCAGAAAGAAGAGGTGGGGCCATTATTTACTCTCTAAGGAGGTGCTTAGGGGGAAATAAAGACATGACATTTGAAGCAGCCTTTTGGGGAGCCTCTTGTAAGATGTTCAAGTCTGTGCTATGCTGCTGCTGCTAATCACTTCAGTCGTGTCCGATTCTGT
ACACATTATTGTAAATCAACTATACATCAATAAAAAATTTTTAAATAAATATTAAAACACATAATTGACAAGAATAAAGCAACTATGTGAGAGTAAAAAGAATAAAAGCAGTGTGACATTGGACAAGTAGCAAATTTCTTATCTATAAAATGGAAACAAGAATACTTACCTGGCAGAATTGTTATGAGGATTAAGTACAATAATGT
AAATTACAGCCTGTGGACCAAATCCAGCCCAACCCTCATCTTTTTAAGGCCCACAAGCTAAGAAGGCTTTTTACAATTTTAAATGGTTGAAAAAAATCAAAATAAAAATATTTTGTGATATGTGAAAATTGCATATGTTCAGTTTTCTTCATCCATAAATACTGTTTTATTGGCTCATAGTCACACTCACTCACTTGTTATCTGTG
TCAGTAGGTGGCTGAGGTACTGAACATAAGCCTAAAGAAATATTTGACTGCTTAACCTACCTTCCATGAATTGTCTCTAAATCAAGGCAGCTTCCATTTTAATAAACAGTACCAGGTAAAATATATTTAGTAGGACCTAAAGGGTAAAGATAAGGCATTTATAATAAATGGATTTAGTTTTCCACAAGCATGCATGTCCATTTAAA
TAAAATAAAATAGTAATTGTCTGTCATGCAGACAGCTTTTGTTGCATTAAATAAAATAATCCATTCAGAGTAGTTTGTGCTTGACACATGGTGAAAGCTTAATAAATGTTGTCTAGTATTGTCATTATTTTTTATCTTAACTGTTATCATTGCATTTATAACTACATGGTGTTGCTGCATGAAACATTATCTGACCTTAAATATCT
AGAAACACACATAAAGAATAGATTTATGGACATGGAGAGAGGGGAGGAGAGGGTGAGATGTATGGAAAGAGTAACATGGAAAGTTTATTACCATATGTAAAATAAATAACCAATGGGAATTTGCTGTGTGGCTCAGGAAACTCAAACAGGGGCTCTGTATCAACCTAGAGGGGTGGGATGGGGAGGGAGATGGGAGGGAGGTTCAA
GGAGGGAAGTTCACAAGGGAGGGGATATATGTATACCTATGGCTGATTCATGTTGAGGTTTGACAAAAAACAAGAAAATTGTGTAAAGCAATCATCCTTCAATAAAAAAATAAATTTAAAAAAAATGAACTGAAAGATAAAGATACAAGATACAATGAAAATCACAGAAATTAATAATATATGTTGGTAAACTATATAGAGTTAAA
CATCCAGGTAGCTGTAGCCTTTGGATCAGAGTGGTTGGCAGTGGAGGTTGATACCCAAAATGGTTGAATTTTGGATATTAAAAAGAAAACCCCAACCCCCAATAAAACAACTTTATTGAGATATAATTGACATACAACAAACGACATGTACAGGATATAATTTAACATGTCTTCAGTTCAGTTCAGTCGCTCAGCCATGTCTGACT
ATATGCTATCTAGGTTGGTCATAACTTTCCTTCCAAGGAGTAAGTGTCTTTTAATTTCATGGCTGCAGTCACCATCTGCAGTGATTTTGGAGCCCAGAAAAATAAAGTCTGACACTGTTTCCACTGTTTCCCCATCTATTTCCCATGAAGTGGTGGGACCGGATGCCATGATCTTCGTTTTCTGAATGTTGAGCTTTAAGCCAACT
GTAGTTGAGAACCACTGCTAAAACATATTCTCAAACTTACTATGACTAGGTGATGCAGGGTAAGAAGCTTTAGAAAAATTAAACTCAAATGTATCATCTCAATAAAGATGGTTCATAGAGATATAAAGATAATTAGATAAATATTAGATTGTATATAACTATACCAAAAATTCCAGAGAAGGCAACGGCACCCCACTCCAGTACTC
CACATCGCCTGCTCAGTGGGAAGACATCACAGGAACTACTCCTTTGACATTTATAAAGGACTGTGTCTCTTTTACAACCAATGTTTCAGCCAGGTATGGAAATAAAGGCTTTTAAAAAGCACTAGGAATTATTTTTTATTACCTTTTGGAAAGTAAAAAAAATGTTGTGCTTAATACCAGTATGATTATTCTTTAAAATGTTGATA
CACTCATAAACAAGGATGCAAAATCACATTTGAAATGTTAACCGATCAAACAATGAAGAATAGCCTGGTGGGGTACAGTCCATGGGGCCACAGAGATTTAAATAAAGAAAGAATAGTGCGTTCTGATGAAGACTGGTTTGTTCAAGGCATGCAAGGATAGTTCAACAAAAAGAAATCTGTTTTAACATTATTCACCCTGCAACTAA
TTCTTTCTTTGGACTAACTGACTATAAATAAAGGAATTATTGGGAGATGAAAAATCAAAAAAAATCATTTTTTTCCCCAAAGATATAATTACATTGGAAAAATAAAGTGACTATCAGCAGAGACCTGCTTAATGCTTCTTTTTTCCTGCCATTTCACAGTATTAAATAGCATTTCTGTGGGAAAACCATGGGACAGGGGCCAGGAG
GGTATATTGTATTCATCTATATATATTTTTATGAATTGACACTTTAATAAAAAAGAATATGAGAATAGTATCAAAAACAAATGACCATCTGTCACTCAAAAATAAATATGAGGCTCACTAGCTGTTGATTTAAAGCTATCTGTATGAAACATTAAAAGTAGTTTAATGACACTCACACTGCACCACCAGTGAACACTGAATTGACT
[truncated: 1,227,511 more chars]
