# Supplementary material for: Poly(A)-DG: A deep-learning-based domain generalization method to identify cross-species Poly(A) signal without prior knowledge from target species
Source: PLoS Comput Biol. 2020 Nov 5;16(11):e1008297. doi: 10.1371/journal.pcbi.1008297 (PMC7671507; doi:10.1371/journal.pcbi.1008297)
Supplement: S1 File — These three datasets are produced by previous researchers and we use them in our experiments. (ZIP) [file pcbi.1008297.s002.zip › bovine/negative/bt_negCATAAA_polyA.txt]

AGAGTTCTGACGGATGGTAGACTCCCACATCTCGTATATCAAGATTAATATTCTGAAGAATGTGAGAAGAGACCCAGCATTTCCCTGTGTTCACTTTGTCCATAAAAAAGGAGAACATTCTTTACCTCCCAGAAGAAGAAACTAGTGGAGTGAATACTTTCAGCTCTCCTCTGACTCTTGCATTTTTTTTCTTTCTGTATGTGATT
CTCAAGGTCAACTCTCATTTATTCAACCAGTCCTTACAAAGAGCTTATTATGCAGCAAGGACTACTGTTGACACTATATGAAAAAGTTTTCATTTAGTAACATAAATGTTTAATTATACACTTAATTATACAATTATATTTAATTATACATTCACTGCTTGGGAAACTATAATTTATTGCTTGTTTCAACAGTGAAGTTTTTAACC
TTCGTAAGTCCAGCAAAGTTAGCTTAGATACCCAACTAACACAATCAGCTATTCAGTGCTATACTATAATAGGTTTACAATAATTTTCACACAAATAATACATAAAAACAGACACACAAAATAAAGAAAATATTAATTTTACAGTACTAACCTTGAAAAGTACAGTAGTGCCAGCTACAATACTACTGCTTTTACGCTTGCTTCTG
CCTTCATTCCTCCCACACTGCCCCCTACCCCCACGTGTCTGCACGGAGCCCCCTGTGTGCCATTGTCTGAGCTGGGCTGCAGACTCTAGAAGGTGCTGGACATAAAGAGGCTCGAGGCAGCCTGACCCAGCTACTCCTAGTTTTTCTTTTGGAGGCCTGAGAAACACATCTGGAAAACGGATAGGAAGGTGAGAAGAAGCAAGAAA
GAGTGTGTGTTTTTTTTTTTGTCAAATATTCACTCCGTTTTGGAGAATTGTCAGGAGACAGAAGCAAATCAGTGGGCCATGGCAGAGTGTTTTTATATTGCATAAAATCTCTCAGATGCTTCAGTTTTTACATAATGATTCTCCTGGACTATTTGATGGTAGAGAGTAAAATCTACATACACAACACATTATGTCAAGGAAACAAA
TATCAGATGATAATTTTTCTTCACTCATAGAGTTTATAGTCTGATGGGAAAGACAGATTTGAACATTACATTTCTTATTCAATAAATATTTCTAGTAAAACATAAAGTAAAAAAACTTAGAACGTGGAGTCTAATGATTTGAGTTCTTATTCAGACACTGTTTAGCTTTTCATCCAGTTAATGCTTGTTATTAACTGTTTATTGTA
TAAAAAGCATAGTGTATATGAAAGCATTTTAGAAAAAAGGTTGTTTATAACTGTAAGATATTTTAGACATTTTGGAAAGTATTCAAATAAACAGTATGTTCATAAATGGAGTTACTTTTCCTTGTCTGAGTGATGTGAGAGACAGGACTTTATCTCAAAAAGACTATCAGAAATTATGCAACCTAGAAATTACTTATCTATAATTA
AAAAATCATTTGTATTTCTATATATCATTTGTAAATAGAACATTATATTTTAAAATATATTATTTATAATAGCATATTCTGACTACATAAAAATAATTCTCATAAAATAAATATCATATAAAATATTGGGTTAGCCAAAAAGTTTGTTTGGGTTTTTGTAAGGTGATATGAAAAGCCGAAGAACTGATGCTTTTGAACTGTGGTGT
GTGGGCTGCCGTCTCTGGGGTCACACAGAGTCAGACACAACTGAAGCGACTTAGCAGCAGCAGCAGCAGTCTATCAACAAAAATATTCTGCATCCAAAGACATAAAGAAGAAACTCAATTAGATAGTTGGAGGGGTGCATCTGTGATATAATCAAGTCCCGCACTACTTGGGTGGCTGGCCCACAGACTGGAGAATAATTAAATGG
CCAGTATTCTTGCCGGGAGAATCCGATGGACAGAGGAGCCTGGTGAGCTACAGTCCATGGGGTTGCAAAGACTCAGACATGACTAAGCAACTCACACACACATAAAGCAAAGTGGGATGACAGGACTCAGAGACCATAAATATAAACATTACCCTGGCATGCCCTCTGCTTTTAAGAAGAAGTACATGGATGTTTGGCCTAACACA
TATTTCATACCTCAGTGCTACTTCCCTCTCCCAGAAAGCCACCATTGTAGTTTCTTGTGTTTTCTTTCAGAAACCTTCCGTAATGTATACAGACACATTCCATAAAAAGTCTCCAGAATAATTCTATTAATGAATGGGAGGAAAGTGCAGTCACTCAGTCATGTCCGACTCTTTGCGGCCCCATGGACTGTAGCCCTACCAGGCTC
TTTAGACTTTAGGACATAATCGTGTCTTCTGCAACTAGAAGCTGTATGTATAGTTATACATGTTTTGTAAGTATTCTTAGAGGTAGTTTCAATATCTCATCATAAAATATGGTTTTAGTTGTAGTGTTTTATAAGGCTAAATAAATTTTCTCCTAGTCCTAATTTTCTCATAGTTTTCATCTGAAATGGACTTTGAATTTGCTAAA
CAGTATTTACAATAGCCAAGACATGGAAGCAACTTAAGTGTCCATCAACAGATGAACAGATAAAGATGTGGTACATATATATAACTGAATATTAATCAGCCATAAAAATAATGAAATAATACCATTTGCAGGAATACAGATAGACCTAGAGATAAGCACACTAAGAAAGCCAAAGACAAATATCATATAATATCACTTATACACAG
ACAATGAGAAAGAAATCAGAAGAAAACAGGATAAATAACAAAGATAAAAAATATTTACATAAATATCTGGAGCAAATGAGGCAAAAGAAAAGTGAGATCTCATAAAGCTGATTGGTGAATTCAAGATCACTTTCATATTCACTATAAATGTATGTATTAGAAAGCTTAAAAAAATCTTTTTTAAAGGAAACCAGGTTAGTGTGCTA
CCTAATTGATAACTATAGGACATTTCACCCTAAAATAATGCATTTCACCTTTTTCTCAAGTGCACATGGAACCTTCTCCAGGACAGATCACATCCTGGGCCATAAATCTAACCTTGGTAAATTCAAAAAAATTGAAATCATCTCAAGTATCTTTGGTGCAGGAGCTGTGAGCGGCAGCTGCACGGCACAGGAGCGGCAAGGAGCAG
CTAACATACATAAACCTTATTAAATGGACACAATAGTTTTAGTCTTGAAAATATTCAGAGCTAGCAAACTCTGTTAATCAAATAATCAATCAAATAATCTCATAAAGTATTCCAAACTTGAGGCTGAACAATGCCGTTTCCCAAGAATTGTTAGTGAAGTGAATTATTTATTTAAAGAGATTATTGTTTGTAAACCACTTAGGTTA
CTTCTACTCTGTGTGCTAACCTTTTTTGGGAGCCCCCAGGTGCCTGGCTGCATTCACTCACACTCTTGTTACCAAACCCAGGACCAGCAACAAGCAACCTCATAAACTTGAGGTGAAGTATTTAATCCCCTTCCCCCATAGGACACATGACTTTGATGTGATGAGTTAAAGGGACCCTGAGAACAAGAAACCATCTGACCCTCTTC
GCCAGTCCCTGATGCGGAAACTAACACCACCATGTGACACAGAGGGATTCATACCACCCCTTCTCAAAAATGGTGGGCAAAGTTTGATGGTTCTTAAAATCATAAATCATAAATCCATCACTGAAGATAGTGAGTGATTTATCCTCATGCCCATTCACTCCCGCGGTGTGAGACCGTGTTATGGAAACCCTTGCGATGGAGGGGAC
AAGACATCTGCAATGATCCTATTCTTGAATAAGTTCACATTCTGAGGCACTAAGGATGAAGACTTCAACATAGGAGTTTTGTGGGGGACACAATTCAGCCCATAAAAACCACAGTGAAAAATTATGGCTACCCTGCACGCAGTATCAGACTGTAGGCAGGGGAAAAACACCTCTGGTGATGTTTCAGGGCCATGCTCATAGCAAGT
CGAGCCTCACCATGTTAGTGAGCATGAACGTCTAGTGTTCCTTTTCTGTCGTAGTTTGCATCATTTGAGTTTCTCTAAAGGTTATTGGTCTTTTTCTTACCATAAAACGTTTTTCCTGAGTTTGTCTTTTCTCTTGTCTTTATGTTATTTTCCTTATTTCGGTCTTACACAGAAGCTTAATTTTATCTTTGGGGATAAGGGCTACT
GCAATTTTACTCTTTGGGCTTTCATTGGCAGAGAAATGAAGACTAAGTTTCATATAAGAAGTTACACACAAATATTCATGGCAGCTATATTTATAAAAGCCATAAATTAGAAACAACCCAATGTCCTTCAGAGGCTGAATGAGTAAATAAACTATGGTACACCCATTCATACCTTGGAACAGGACTTGCTGTTGTTTAGTCACTAA
GTAAGAGGATTATGAATTAAAATTTACTGTATCTTTCCTGTCACATAAAATTGTTATTTGCCTGTAGGAACAGGAATTATTTGATAATATTTGGTAAATCCATAAATGACAGATAAAGGGCCAGAAAAATGGGCATATAGAAATGTTCTATTTTTGTAAAGTAGATTCTGTTACCTATACAATGATAAAGTTAGAGATGGATTCCT
TCTCAAACATACCTACATTCTAATGTTGAACATACTTATTTAACAGTGTTATAAATGTAGGAAGTATCTGAATAGTGAGTTGAACTCTGATTTGGAAATTCATAAACTTAAAAACCTAGGTAACTGTCAGGAAAGAAGTACTTAAGGGAAAAGGGAAAGCAGTAGAATGTTGGTCCAGCTATTTTTGTTGCTGTAATTCAGTGAAG
GGAGCACAAACCACATCGAATCGTTCTAACCCTGTTGGTTTAGGAAAAGATTACATGGGCAGAGAAGCAGCAGACCTGGGAGAGACCCTGCAGGCAGACACATAAACAGACTCTGCAGTGAGTAGGGTCTGCATCCAGCACCGTCCATCAGCTCTGCTCTTCCTCACAGAGCCATATGGTTGCAGAAACCAAAATGCAACACATAT
AGGACAGTTTCCAACTATGATGGGCACTGGGGTTTGAAGGTCACACGGCTTTGAGAGTTTTGTTTGTTGGTTTTTGCTGAGATGAGTAAGCTGATGAGTACATAAATCTTTAGAGAGCTGGGTTTGGGGCAGGTGAGCAGAGATACCTTTTCCTGCTCCAGCTTCCCTCAAACTCTGCTTTAGTGAAATTAACTGCTTGGTTTGTT
TTAGGGAGTTGGTTGAAAATGCAGGATTATGATATGAAATTCAATTTTTATTCTATATACTTTATAGTTTTCACAGAACTCATATATTGCTTTAATAAATCATAAAGAAGCCAATTATTCATTAAAGTCCCTGTCTGTAAAGGAATGTGGATGCTTTGGAATTGGTGCAAAGAGTTGAGTTTTCAGAAGCAGATGCATGTCTCTGT
ATTGAAGGTTTCATATTTTAAGAAAAACAGGACAACTAATGAAGAGGGACCAGGTTGTTATGTAATTACTTGGCCTAGAATGGAAGAGATTAAAGTGACACATAAAATCTTTCAAACAGTTGAAGCAGTATCATGTGGATGAGGACAAACGTCAGACCTTCAGGTTAAAGGTTTGGGGAGGGAAGTTTTGGTACAGTGTAAAAAGG
GTCCAGTGGTTAAGACTTTGCCTTCCAATGTAGGGGGTGTGGGTTCAGTTCCTGGTTGAGGAGCTAATATCCAACATGCCTCAAGGCCACAAAATCAAAACATAAAACAGAAGCAATATTGTAACAAATTCAATAAAGACTTTAAAAATGGTCCCACATCAAAAAACTTTTTAAAAGTTTTAAAATAAATAAATATATACATATAT
GAAGGCTGGATGGCATCACTGACTTGATGGACATGAGTTTGAGTAAGCTCTGGGAGTTGGTGATGGACAGAGAAGTCTGGCGTGCTGCAGTCCATAAGATCATAAAGAGTCAGATAAGACTGAGTGACTGAATGAATTGAACTGAATCATAAGCTGTGGAAATAGTTTTCCCCTTTGTTTTCACCATTATTTCAAATAATGATGAT
ATTATGTCCACTGGTTGGTACATTAATATACTGACCAGAGCAAAATAGCACAGGCGTATATCACTTTGACTCAGGATGATAAAATGATTCCTGGTCTGCCCATAAACTCTCAGAATTCTTTATCCACACCACCTACCTTATCCACCACATTGGAGGATCACTTACCATGAGGATAAAAAAGAAACCAAATTGTATTAATAAAAAGA
TCGTTATAACTAGGCTCAAACACATTTTTATTAATCAAAATAGGAACCATTAAAATCAGCACGTCTTGCCTACAAGAAATAAGTTTGTTTATCCCTGTAGCATAAAAATCCATGCTTTAAGATTCGACAAACTCTTGGAAAGCATTTTCTGCCTCCTCCTGGTTGTGGAAGCATTTTCCCTGTGCATCCGTGGGTACTCCAGGCGG
AGTAAACATGTAAATTCTGATCAATAACTACTTGCCTTCCCCTCCCCCCAACGCTAACAGCTGCAATAAAGCTTTAACTGTAAAGCGATGCACAACCAGCCATAAAAGTATGTAAAATAAATGAGGATAACATAATGAGGGAATCCAACATTCATCTCATAAATATAACATAACGACCACAACTAAAATGTCAGAGAATCTAATAA
TACTTGCACCTGCATCACTTGGAATGAGCTCTGACTGTGAGTAACAGAAAGCCCAACAATAACAGTGACTTACACAAGACAGAAGCTTACTTCTCTTTCACATAAAAGAAATCTGAAGGTAAGCAGTCCAGAGTGACAGGGAAGCATGTAAGTCATTAAAGAGCCAAGCATCTTTTCTCTTGTTCCCCCTGACATCCTTAGCCTGT
CACTTATCTTAACCCTCCACCTTACTTGTTTTAAGACATCACTCCTAAACACACACACACAGAAACAATGCTTATCTTCCCCACAAAAGCAACAAAAATACATAAAAATGGGAAACCAAGGAAAATAGCTCAGGAAAGCTCTGGAGTATAATAAAGAAGCAGAAAAAATCCTGCAAACCTCAAACCTGAGGATGACTGCATACAAA
AAGAAATCAATGCAAATAACTGACACACGAGATGACAAATCAGAATCGGTATCATATGAAGAAAGCAAAAGTAAAAATAATACATGGAAGACTTGAATAGCATAAAAAGTGGGGCTGAGTTAACAGATAACCCACATTTTAAAAAATCTGAGTGTTTTCTTTTCAAGTGTTCTTAGCACATTTACAAAACTTGACTGTATAGAGAC
TCCAAAGGGAGAGAAAGCAGTCAAGCCAGTAATCTCACTCCCTAGTGAAAAATGGGTCCTGAAGATTGGGTTCTTAAAGGTACAAAATTGATAACAAATACATAAAAGCAAAAATTTAAAATCTAGAGTAGAGTTTGGAATTTCAAAAATACGATGTTAAAGAAAAGAGGAAGGAAAAGAGAGAAAAAATGAACAAAGAAAAACAA
TACTACTCAAGGCAATCTACAGACTGAATGCAACTTCTAAATAATTATTGATGGCATTTTTCACAGAACTAGAATGAAAATGTTTTAATTTGTATGGATACATAAAAGACCCTGAATAGCCAAAGTCATCTTGAGAAAGAATGGAGCTGGAATAATCAGGCATTCTGGCTTCAAATATACTACAAAGCTATAAAACTCAAAACAAT
CTGCAGTGGCATGGCTATTTCAAGGCTGCTGGTTTCATTACCAACAAGCTGTGTGACCTTGGGCTAGATACGGCGTTCTCCAGGCCTCAGCTTTCTCCTCCATAAAAGGGTCCGTCCTGGTAACCCCTGTCTCACCAGGTGCTAAACGTTGCATTGAATGCATGCCACATGCACGGTTGCTGGTGTTCTCTGCTAGGAGACTGAGG
TTTATTTCATTTTCCAAGTTAACTTTATGTGATAGACATTATATATAGGATATTAGAAGTTGCTGCAGGGATATGTCACATTGTTAACCCAAAATGGTTACATAAATGCCAGAAAAAGAGTGAATGAAATTTTAGTAGTAATAAATAGGACAGTGGCATTTACCACATGGTAAGACACCGGTATCAGCTTTAAGGCCCTCAGTGGT
TAATATTAACAACTGAGCACAGAGAAAGATTCACTCATTCAGAATGCTGAAAAAACAGTGACTACTATTGCACTTATTAATCAGAATATAAAACATTTCCCATAAAACTTAAGAAACTGAATAATAAATTGTATGTATTGCCAAACTCCTATATGCTTAAAATAGATAAGTAAATGAGTAGTTACTGGATTCAGAAGTTTCCTGCT
TGGAAAACTCTACAATTCAAGGCTTTTTTTTTTAAAGATTTATTTACTTGCTTGTTCTTTCAGAGTCTGTTGTTGGACATTCTTTCTACTGACCATAGTCCATAAACGCTGTAAAACTACTATGTGCTAAACTCGCTAGTAAATGTATTATAAATATAATGCTATTATGGTTCATAATCTCATTATCATCCCAGCTTTCTAGGAGG
TTGCTATTTTATATGTAAGAGAATACTTTAGTCTTCTTACATTTTTGTAGTATTGTTTCTTTAATATGTGGTACTATATAATTGGCCTACCATCATAATACATAAAGTAAGTTTAATTGGAAAATATCAGACTTTTAAAACTGTGGCTACACAATTCATTCACTGGTTTATTCAACAGTATCTACTATGTTCTAGCACCTGTGCTA
ATGTAGTGCCCGCCGTGCTCCATCTGAGATAGATGCATTTGTATTCAGAGGAATTATCAAGTGCCAGGTACCACATGCCTGTGTGTGACCCCTCAGCACACATAAAGGTCAGGTAATTGAAACTTATGGCTCCCAGAACAGGTGTAATTCAGCTACAGAACTGCAAGGAGTAATTAGTATTACTAAATTCATTGAACAAGGCAGAA
AATTTTAACCTTAAGACATCCACTGATCCATCTCATTCAACGGCAATATTCAACGTTAAAAGGAGCATAAAAACAAACATGCACACAGCTGCACAGTTTTCATAAATGTCTATTTCATTATTGGTGGGTAGCGCATTTAACAGTTAAATACATTTAAATAATGTATAGGTGACTGCATGACTGCAGTATTGGTAACTAGATAGACA
GTCCATACATGCAAAGATACATGTTATGGGCATTCTTTGTAGTATTGTTTGGAATAGAAAAAAGTTGGAAATAATTTGTGTGTTCAATAGGGGCCTCATACATAAAGACAGACAAACAGATCCATAGAAGAGAATCAAGAGCCCAGAAATAACCCAAACATTTATAGTCAACTAATATTTATGAAGAAAGATGAGAATACTCAAAG
TGGTCATTGTCTATTTGATGGTCTGGAAAAGGGCGCTGAGAAGAAATGGATGGATTTCATGATTTAAAAAAACAAAACAAATCAAAGTGCTCCTTTCCAACATAAAAACTGCCCAAGATGGATGAGTACAGGCATGAAGTTTGAGTTTGTCCAGCTATCAACAATAAATGCTGGAGAGGGTGTGGAGAAAAGGGAACCCTCTTACA
GGTCAAGCAAGCTGTTTAAGCAGTTGCACCAGATGTAAATCATCCCTAGATAAGCTGACCCTGAGTGTAAGCTGGGGAGTGTCATACTTTAAATAGTCATCATAAATCAGTGGCCCAGACATTCCGGGCTGAGTCAGTACCACACTGCAAGCTGTCCCAGGAAATAAGCACAAAGCTATCTCAGTCTAGCTGTAAGATAATTTTGT
CATGTAAAACTAGAGTAAAACTAATGCAAAACCTGAAAAAAGATAGGACCAGAAGGAAACCTGCAACTCTTATCTCACTGTGACCATGAATATAATCATACATAAAATTCCCTAAAATGTTAGAAATTAGGTACTACACACATGTAAGCATTAACCCCAGTAAAGTAACAAGGCAGAGGATTTTAAAATTTTGAAAATCCGAATAT
CATCAGGACCCTTTCATGCTTTTCTTTTCTAAGTGCCTGACTTTATGACACTTACATTGAATGAGTTACTCTTCACCATACATACGTAATTAATTTATAGCATAAATGAAATTAAAAGCACTGGAAACCAAAGCTCCCTCATTGCAGGAATATCTCATGAGGACCATTCTATGGAATATTTTGTTGTGCGTTTCTCTAGGTCGGGG
ACTCCAGAGTATCTTCCCCACCCAGGGATCTAACCCAGCATCTCTTGTGTTTCCTGCATTGGCAGGCGGATTCTTTACCACTAGCGCCACCAGGGAAGCCCATAAAGGCTGTGAGAGATCTCAGTTTGGAAAACAAGCTCCCTGCTGTCTCCCTCTCCCCTTGGGAATAGTGCCTTTAATGAGACGTACCTCCAAGTACAATGACC
TATTTACAATAGCTAGAAAATGGAACCAGCCTAGATGTCCACTGACAGAGGTTTAGATAAAGAAGCTGTAGTACATATATACAATGGAATACTACTCAGCCATAAAGAGGAACACATTTGACTCCATTCTACTGAGGTGGACGAACCTAGAGCTGATTATACAGAATGAAGTAAGTCACCAAGAGAAATATAAATACTGTATACTG
GGCATGGGAGAATATGATTATCATGGAAATATTAAGAGGAACTTAAATGCTGCAAACAGAAACTCCAAAATAGAAAGAAAATATCAAGTAAATGAAGAGACATAAATGTATTGTTTTCATCAAGTCACACATTTTAAAACACATACTTTAATATTAGTTTATTCCCAGCCATTTGTTTTTTAGTATGTGATTCAAGCAACTATAAC
CCAGGCCTCCTTAATAACACCAGAGAATAGAGATGATGCAGAAGGGGGAACCCTCCCCCACCTCACAAAGAGGGACGTGGGGTGACCGGGCTGGAATTGACATAAATGTCAGAAACACAGTCTTCCACATGTTTCTCAGCATGGCCTTTATCCTGCTCTGGCCTCTCTGTTCCTAAGTGATGAGAGACGACGCTTCCTTAGACAGG
CTTCGAAAACAAAATTCATCTGGTGTTCCAAAATTAATGTTCTTCAGATATGCTATGTTTAAATGGACTCCACATACTCCAATGAGAGAAAAAAACAAACCATAAATAGCATTTATTTTAAACTTAAAATTATAATAGTATTAGGGCTATACCATGTATCTGTACATTACAGTGCTGCATCATAATAAGGACTGCAAAAGACTTTA
ATCTCATCTAAAGTTCCTCTTCCTATGTGTGTGTATGTATATTCATATATTATCATGCCATGAAAAGTAGGATATCTTACCGTATTCCAGAAAATTGAGTCATAAAATCAATAGAAGTCCTTTCGACATCACAAAGTAAATTATTTAAATTTAGGTAAATTATTTAGGTAATTTTAAGAAAATTATTTAAATTAGGTAATACAAAG
TAAATGGATACTTGACTTTCAACAAAGATGTCACAGTAACTCAGTGGAAAAAAAAGATAGTCTTTTCAACAAATGGTGCTGAAATCACTCAACACCTATGCATAAAACAGGTAACTTTTTGGATTGATTCAAATAGAAATGTTCTATTTGATTATGGTGGTAATTATATGATTGTGTATAATTGTCAGAATTCATCAAACTATAAA
CATATAAAGAATATTTTCATGATTTTGGAAATGGTGAGGAAAGATTTCTTACTGAAGACAAAAAGCACAAACTATGCAAAATGACTGATACATTTGACTACATAAAAATGTAATTAACTAATTAAAGTCTGTATCAAAAGACAGAGTGCTCCATATGCAGTGCAGCCTCTGGCCATCACAACACCAGTCCCACCTCCTACCAACGG
TTCTGACAATTTGTTGCTCCCAGAAGCTCAAAATTCATTTCCTTTGTCTTATCACTTCTCTACAAATTGTTTTTTTTTTTTTTTTTTAATTAGCATGCTACATAAACCTGAGTTCTAACCACTTGTGAGACAGGCTGGGACCTGGGACCCTCTGCCTCAATGCTTGCTTGCACCCGGACACACCTCTTCTAGACAACAGAATACAA
TCTTACCCATTAGCCATGAAGTGATGGGACCGGATGCCAAGATCTTAGTTTTCTGAATACTGAGTTTTAAGTCAGCTTTTTCATTCTTCTCTCCCACCTCCATAAAAAGGCTCTTTAGATCCTCTTCACTTTCTGCCATAAGGGTGTTGTCAACTGCATATCTGAAGTTATTTATATTTCTCCTGGCAATCTTGATTCCAGCTTCA
ACTTAAATGTGCATCTATAACTCCCAAGATATTCTGGTTACACAAAGCTTTTACAAGACATAAGTTCACCTCAAGTCTTCACAGTATCTAAACAATGCCCCATAAAGTTATAAATGTCTAACTATCTTGCACATCACAAAGAGAATGCTGTTAGTTAAATCCAATTCTTCTTACCTAGAAAAAATTCACCATACATAAGATATTTA
GTTCCTAGAATTCACAAGAGAGTGATTTAACTCTATGTCTTTCACCTCCTTATTTGAAAATAGTATCATCTTTTACAAATTTTTATTGAATACTTCCCTGCATAAAATATTTAATATTTATATTGTTTTAAATGAAAGTATATATTTTTAATGTAGAATTTTATAGAGATATAAAATTCAAAACCAAAAAAAACTGGAAAAGAAAT
TATAATTACATGTCATGGCAAGTTCTATAAAAGAGAATAAAGAAATGCCATGAGAAAACAACAGAGTATATTTATATCTGGTGCTATTGTGTTAAATATTCATAAATTGCTAGTAAGTACAAAATGGAAAATCCTCCCAGTAAACATTTGAGCCTAGTAAGCGTTGCTGTCTACACACATGTTAAAAGTCCCTTCCTTAAGGTTTT
GTGAGAAGCCCAGGCACCGCAGCTAGAGAGTATCCCCCACTTGCCGCAACTATAGAAAGCCTGTGTGCAGCAATGAAGATTCAGAGCCACCATAAATAAACATAAATCCCTTAAAACAACAACAACAACAAAACCCCATAATCAGGCAATTTTATCCCCCTGCTGAAAACTTTCCAGGGCTTCCCATTGCATTTAGAATAAAAGAC
ACTCCAGAAATGTCTTCACTTCCTACTTTTGCATTCCAGTCTCCTATATTGAAGATGACATCTTTTTTGAGTGTTAGTTTTAAAAGGTCTTGTAGGTCTTCATAAACTGTTCATCTTCAGCTTCTGCTACATGACTTGTTGGGCATAGACTTGGAATACTGATAGAATGTGGTTCACTGGAGAAGAGAGTGGCAAAGCACTTCAGT
GGTGGTGTCATCCGCACATCTGTGGTTATTGACATTTCTCCCGGCAATCTTAGTTTCAGCTTGATCTTCATCTAGCCTGGGATTTTGCATGATTGTTCTGCATAAAAGTTAAATAAGCAGAGTGACAAATATAGCTTTGATGTACTCCTTTCCCAATGTTTAATCAGTTTGTTGTTCCATGTCTAGTTCTAGCTATTGCTTCTTGA
AAGCTATTTATATTCAATGAGTTATATACATTGCTAAGGAAAGATAACAGAACATGGAAAAGGAAGTGCAAATGAAGGCTGAAACAGCTTTCATGCTATCCATAAATTGTTCACAGAGAAAATTGAGAAACAACCCTGTCTTATTTCTAATACCTGATTAAATTCCTGAAATAGTAGATCCTCAGTAAATATTTGTTGAATGAATG
AGTACTGTAACTGAATGTAAAAATGTATCCTGATACCTTTGGCAGTGGGCCAATTTAGCCAGAACCAATAAACTCTTAAGATCATCATGGAAGATAAAGACATAAACCACATATTTGAGTTGAACAGACTTTAATCACTTAACAAATATGTGTTGGGTACATACCATGTGTCAGGCACCATGCAGGATTGCTGGGACATACAGTAC
CCTTTCTGGCTTTTCTCTCCCGCTGCTTCTGTGTACAGGCACCTCCCTCACCCCCCACCCCCAGCTTAAGACCTGGTTGGTGTTATAAATAACTTTTCTTCATAAAGGTGGCCCTCTGAGGGCATCATTAGGGAATCAGAGCAGTTGTAAAGGCAGCAGTAAAAGTTGCAGATCGTGGGATGTGCCAGCCCCCATGGAAGGCAGTG
TCTGGAGAGGTTTCCAGGAGGGTGGGTGTTAGGTTTGATTTCATTTAATTGCTTCATCAATGATTTGAAAAGGGGGCACATGTCACCGTAATGAACTTTACATAAAACACAAAACCGGGAAATGTTCTTGACATCAACAAGGAATAAAACATAGCAAATGGGAATCCAGAGAGGTGAGTAATATAAGCAGGATATAACAGAATGAG
GTATTACTCAGCCATTAAAAAGAATACATTTGAATCAGTTCTAATGAGGTGGATGAAACTGGAGCCTATTATACAGAGTGAAGTAAGCCAGAAGGAAAAACATAAATACAGTTTACTAACGCATATATGTGGAATTTAGAAAGATGATAACAATAACCCGGTGTATGAGACAGCAAAAGAGACACTGATGTATAGAACAGTCTTAT
CCACGATCTTAGTTTTCTGAATGTTGGGTTTTAAGCCAACTTTTTCACTCTCCTCTTTCACTTTCATCAAGAGGCTCTTTAGTGCTTCTTCACTTTCTGCCATAAAGGTGATGTCATCTGCATATCTGAGGTTATTGATATTTCTCCTGGCAATCTTGATTCCAGCTTGTGCTTCCTCCAGCCCAGCATTTCTCATGATGTACTCT
TTCCTTTTTTTTTCTTTTGGGATTGTTTTATATCTTACGATTATATTTTTATTTTTACATTGAAAAATGTATACACATGCCATACAATTGAAAGCTCCTACATAAAGTTTAGACTCATAGGCATTTTCAAAGTTCGGAATCCCTCATATGTTATCGTAGAAAGAAGTATTGGCAATGAATGAGGCAGTGACCTGTTTTTATAAATT
AATGATTTCTTATCTATTACACACAAAGGCTAAGCACCAAAAGCAAAAATAGACAGATGGCTCTATATCTCACTAAAAAGCTTCTGCACAGCAAAGGAAACATAAAATAGTGAAAAAGTAGCCTGTGGAATGAAAGAAATATTTGCTGGCTATATATCTAAGGTGCTAATATCCTCACACAAGGAACTCCTGCAACTACAACTCAA
AACACCATACATAAAAATAAACTCAAAATTGATTAAAGACTTTAATTTAAGGTCAGAAACTATAAAACTCTTAGAGGAAAACAGGCAGAACACTCTTTGACATAAATCACAGTAAGATCCTCTCTGACCCACCTCCTAGAATAATGTTAATAAAAACAAAAGTCAACACATGGGACCTAAGTAAACTTAAAAGTTTCTGCATAACA
TTCACCAAATAGTACAGGGACAGTTGTATATCAAAAGGTGCTAAAGAATGAAGTTGTACCTCTTTCACACATAATTCATATAAACTAACTCAAAATGGATCATAAAACTAAATGAAGAGATAAAAATCATTAAATTCTTAGATGAAAATATAGTTAAGCAATCGTTTCTTAGATAAGATACCAAAAGCACAAGCAAAACAAGGACG
GTCTATGGTTAGCCCTCATATTCATTTCCCTATTTCCCGATTTTTCTCCCTATTTCCCGATTTTTCTCAAGTCATTTACACAACTCGTGAACATGCTCAGCATAAAACTTTGTCTTCTGTTTCTTTAAAAAAAAAAAAAAAAAAACAGAGACCACAGGCCCACTTGCCCCCAACCTCTAGCTCGTGTAAAGTGAAAGTGAAAGTCA
CCTCTCTAATGAGGAGGAGTGCAGTAGTCAGAGCTAAGCAGAGACACACACCCGTGGTGGAGTGCAGGCTTTCTGAATGAGGGGGAGAGCAGTAAAGTGACATAAATGACTTATATAGGACAGTCCTTCAGGGTCTTTGTTTACCTTTGGCCAATTATCTTGTTAATTTTATTCATACCCGACTGGTCCATGGACCCTCAAATGGT
CTTGGCCACCAAAAGTCTACTCTCAATGTCTGTAAGTCTGTTTCTATTTCATAAATAAGCTCATTTGTGTCATATTTTAGATTCCACATACACATGATATCATAAAGTATTTGTCTTTCTCTTTCGGACTATGATAATCTCTAGTTGCATCCATGTTGCCACAAATGGCGTTATTCATTCTTTTTTACGGCTGAGTAGTATTCCAT
AGAAAAACAAGTCTGCAGTTCTACAGATTATGTGCCTGTGTGTGTTTAAAGGGGTGGGAAAGGAGCTAAATATCTGAGCTAACCTCCAATTAAAGTCAATCATAAAAACAGCCAATTTAATGAGTGCGGATTTCTTTGGGTAATTATAACACCAACCACTTTTTTCTCTTTTAAATCTGTAATTCTGCCTTCTTGTTATTGCTTGC
TTTTGAATAGAGCCTGATTGGTAGGTTCCTCCCTATCTGATATAATATGTGCCAATATTCCTTGTATATTTACTAAACCAGACCCAGAAATCAGTCATTACATAAAACTGATTTCTTTCAGTGGAAAATGATATTTCAGGATTCCAGTCTGGGTGCTGATGGGACTTAACAGGTTTGCCCATCATTTGGCTTTTTCAGAGGACTAA
GGATACTTTATATATTTTTTGTAGCTATTTGAGAAATGTAACTCCACTCCACTAACAGATCAAATGAAAATTCTTGCCGAATAGTTATTTAAAAATCAAACATAAATGTATTCAGTAAATTTAGAATTGACTACAGCAGCCAAGTCGTTTTTGAACAGTTTTTAAGCTATTTCATTAAAGTAATTTTTTTTCTGCATCTGACATGT
TTTTCTGCATCTATTGATATAATCATCTGATTTCTTTACTCTGTCATTGTGATGGATTATAATAATTGATTTTTGAATGTTGAACTGACTGCTTACCTGACATAAATCTCATTTGGTTGTGCTGTATAATTCTTTTTGTATATTGTTGGTTTTAATTTGCTAATATTCAGTGAGGATTTTTGCATCTGTGTTTTATCATATATATT
AAAAAAAAAAAACAGTAACAAACTTGTGGTTACCAAAGGGGATAGTATGGGAAGGGTATATAAATTAGGAGTTTGGGATTAACATATACACACCACTTTACATAAAACAGGGTTCCCGAATTACAGGTGAGCTGGCTAGGAGGGCTCCCCCAAGTCTCCACCTCTGGGCCCTGGAGCTTTGGGTTTAGAGGCTCAGAAAAGTGATT
GGGGTTATAGGTTTGAGGAGGAAGACCAGAGAGGCTGAATGCCATTTTCTTTATATCATATCTAGGGTATATAATATGGGCCTTCCCTGGTGGCTCAGACCATAAAGAACCTGCCTGCAATACAGGAGACCCAGGTTCAGTCCCTGAGTCAGGAAGAGCTTCTGGAGAAGAGAATGGCAATCCACTCCAGTATTCTTGCCTGGAGA
CAGAAGTATAGATCAATGGAAGAAAATAGAGAACCCAGAGATAAATCCACACACCTATGCACACGTTATCTTTGACAAAGGAGGCACAAATATACAATGGCATAAACAAAGTCTCTTCAACACGTGATGCTGGGGAAAATGCTCAACTACGGGTAAAAGAAAGAAACTGGAAGAGTTTCTAACACCATACACAAAAATAAACTCAA
CTTTTGAAACACAGATGAGTTGGAAACCTAGAAGAAACGGCTCTTGGCAAGGAACGTTTGGGATTTGGAGGGTTCCGTAGCTCACATTGTTTGATGCTTCCATAAACCAGCTGCTTTCACCTTTCCCTAAACATCATCTCCAAAGGGAACAAGTCAGCCCAGGGCTCTCTGGGCAACAACAGTTTCCTGAATAACGTGCAACCTCG
AGACAGTGTATTAAAACAGAGATGTCACTTTGTCAACAAAGGTCTATATAGTTAAAGCTATGGTTTTTCCAGTAATCATGTATGGATGTGAGAGCTGGACCATAAAGAAGGCTGAGCAGTGAACTGATGCTTTCAAATTGTGGTGCTGGATAAGAATTTTGAGAGTCCCTTGGACAGCAAGGAGATCAAATGAGTCAATCCTAAAG
TCATTCTTGTTGCAAGGCAAGGTTCAAGGGTCATTTATTACAATATAAAAGCTAATTGATCCAGTACAATCAATTTCCCTATGAAGTTTTCCTTATACACCATAAAAAGTGGTAACTTTAATCATCTCTCATAATGGGAAATAATTTATTTCTTCATTCGCTAATTTATTCAGTGCACTTATCTATGACTTATACAAGGTGAAATG
AGTATACAATGCGGCAAAGACAGCCTCTTCAATGAATGGTACTGGAAAATTGGACAGCTATATGTAAAAGAATGAAATTAAAACACTTCGTAACACGATACATAAAGATAAACTCAAAATGGATTAAAGACCTAAATGTAAGACCAGAACTTACATATAAAACTCTTAGAGGAAAACATAGGCAGAACACTTGATGGCATAAATCA
CCTTAAGATTACTGACTCCCTTTCTGCACGCTTACTTCTTCCTCGGCTTTCAACCGCAAAGGCCTGGGGACCTACCCTTCTGCATAGGTAAATAAACAAACATAAATACAAGTCATTCTATTAATACTTCACTAGTTCCAAATAGGAAAAGGAGTACGTCAAGGCTGTATATTGTCATCCTGCTTATTTAATTTATATGCAGAGTA
CTTCATAATAGGCATAATAGGTAATATTACCATATGACATGAAATCTAGTTTCCTAACAATGACAAAACATGACAAAGACAATAAATAAATACAAATAAACATAAACTGATAGCAATACAATCAGACAAAGTTTTAAAGTTCTGAGATGACATACTTAAGTTCACAATATTTTAAGCTAGCTGGCTGGAACTAGTTTACCAGCATC
AAGGTAAAAAAAAAACAAAAACAAAATAAAATAAAGGTAAAATAATGATCTCCAAAAATAAAGATCTCTAAAAATAAAGATCTCCAAAAATCCTCTTCTCCATAAAAACATAATAATACTGGTATAAACTGTCAAAACCAACTTTTTCAGAACTCTTAAAATTAACCAAAGACTGGCAAAAATTCAGGGAATATTCATTCAAGAAA
CACAAGCCAGCACAGCCACTGGAGTATAATCTCCACCAGGCTTGTTTGACCACCGCATCCAACAATCCGAAGTAAGAGGTCAGGCACATTGTAAGAGCTCCATAAATATTTGTTTTCTGAAAAGAGATATTATCATCCACATTTTAAAAATAACAAAACTAAGGCTGGGGAGATTCAGAGACTTGACCGAAACCACAGGATTCATA
AGTCTTTCCTTTGGCAGAAAATTCAATAATTTGTTATCACTGAAGGTAAAAGTAGTCTCAAAAATATTTAGTTTTGTTTTGGTGTTATACACCTTTAGTCCATAAAATGCTAGCTGTGTCTCCATAATTCTCTCCTGGAGAATTAATTAAGTTTCTTGTTTCTGAAGTTTACTACTTGACTATGTTTTTGTTGGAGGTCTGGTGGG
AATGGTCCTTTTTTCTTTTCTTAAAGAGAAATATTGTGAACTGTAAATACTGATATGAGCAGTGTTACGTTTCTTAAATTTTTCTGTGAACATTTTGAAGCATAAAGAAAAGTTGAAGGAATAGCACAGTGGCCAACATTTTGCCATGTATTTTTATCTGTATGAATTCGTATTTTAAAAAAAAATACCTTATTTCTGAATTATAG
AGAACTTAAGGAAATACGACTTTTATTTAACTACTCTATATAAAATAATTACCTCTATGCAAATTCAAAAATGTTGTGCTACTTTTTAAAATTCTGTGAACATAAAAAGTAACTGAGTTGAGGTCTGCCATATATTTTTAATACTAAGATAAAATTTGAACTGAAACTATACCAGGCACATTTTGGCAGTTAGTGTAAATCCAGCA
TCTTAACAGCAGCCAAGACATGGAAGCAACCTAAATGTCCATCCACAGATGAATGGATAAAGAAGATGTGGTACATATATACAATGGAACATTACTCGGCCATAAAAAAGAATGAAATAATGTCATTTGCAGCAACATGGATGGATCTAAAGATTAGCATACTAATTGTCAGACAGAGAAAGACAAATATCATTATGATGTCATTT
TGTTCCCCAAAATGTCTATGTTGACATCCTATTGTACGGTGTGAAACTATTAAGGAGATGAGGCCTTTGGGAGATGCTTAGATCATGAGACTGGAGCCCTCATAAACAACATTAGTGGCCTTGTAAAAGAAAATTCACAGAGCTAGCTCCCTAGCCCCTACCACCATGTGAAGACACGGCAGTAAGTCAGCAATTTATAAGTTAGA
CTTCTTTTTTCCCTTAATCCCTTTCTCTTACTCTCTCTCCCCCTCTCTCCCTCTTTTTTCTTTCTTTTTATTTGCCATTTGGTATTCAAGGAAATCTCTGCATAAAACACTCAATAAACATAAACTAAAGTAACACACTTCATAGACCATACATGACAAGAAGAGAAGAAATTCACACTCTCTTCTCTATTTTAGAAAAGTCACTA
AACCTAAAACTATAAAAATTGTAGAAGAAAACTTTAGAGACAGTCTTTGTGATCTCATGTTAGGCAGACATTTCCTCAATATGACACCAAGAGCACAATTCATAAAAATTGAGCTTCATCAAAAAGAAAAGCTTTAGATCTTCAAAAGGTACTTTTAGGCAAATGAAAAGGAAAGCCACAGACTGGGAGAAATAATTAAACTTCAT
GCACACATTAGGGTGCATTTCTGACCCAAGATTGTCTAAGAATGATCAACAATTACCTAAATCCTTCCTCTTCCTTCAGAATCTTAATCCCATGACCGATCATAAATCCTGAGGCCTTCTTCATTAATCTCCCCAGGCAGTCTACTGCATCTTCTGAAATGAAGTCATTTTAGCATTCCCTGATGTGCTAGAGTCACCACGAGATG
CCTAATATACATGTACACTGAAACAAGTTGCAAATCTTAAATTTATACAAATTTTACTTGTCAGTTTTATCTTGATAAAGTTGGGAAATTGAAAAATAAACATAAAACACCAGAACATATACTGATGAAACATGAATACAAAAAAAAAAAAAAAAAACATATTCTTGACTTCATAAGCAACGGTCATCAATGCTAACTAATCTGAA
AAAAACAGTCATCACACTTTGCCACTAAGGGTCCCTGTGTGTCAAGGGCAGCCCTGGGATAGAAAACACCCCCAGTCACATTTCTCCCATGAGATGCTATCATAAACCCAAGGCCAGGTTGGAAGGAAGGTCCCTCCTAATGGGCCTCCTCCAGACAGCTCCCTCCACAGACACCGGCCCGGCCTTCCAGGGACCCAGGTGGCCAA
ATAATGAGAACAGCACAGCTAACTTTTCCTGTCAAGGTCGCTGATAAGCGGGATTCCCAGGTGGTGCTAACGGTAAAGAACCCGCGGCCAATGTAGGAGACATAAAAGACATAGGTTCAATCCTGGGTTGGGAATTTCCCCTGGAGAAGGGCGTGACAATCCACTCCAGTATTCTTGCCTGGAGAATCCCCAGGGACAGAGGAGTC
CCAGAATTCTTGCCTGGAGAATCTCATGGACAGAGGAGCTTGGCAGATTCAGTCCATAGGGTCACAGAGAGTTGGACACAACTGAGTGACTAACACTTTCCATAAAATGTCACCTTTGCTGACTTCTCACCAAAGACTTTCCTCCTTACCCATCCCCCCTGAGATACCATCATCATCAACACACTTATATGGATGAGGGCAATAAG
CTATTTAGTGATAAGAGATGCAACTGAAGACAAGAAGATGTAAATAATTACTAAATTCTGATTAAAATTTTTCAAGATCTTTTTGTAATGTAAAATTACACATAAAAGGTAAAGTTTTCTTAAAAGATTTCTGGATGCAGAGTCACTATGTCTTACTGAATTTGTCTTCCCGAGTTTATTTTTGTGTATGATGTTAGGAGGTGTTC
TAGCTTAAAATAACACTTTCCAAATAAACTAGAGTTAAGAACAGCAGTCAGGAAACTAACTCTCCACATCATTTCTCCTGCAAATTCCAGAAATAAAGAACATAAAACATAAAAATAGCTCCTTGCCCCAGTTTTTCTTGGCTTTGCTTAGATACTGATTGAAAGAAAGGACTGTGACAGAAATTGCTACTGTTAATTCTTTGCTT
TATAATCTCGATTAAACACATTTAACTACAAATTACAATATACAACCATATAGTCATAATTTATTAAACTGACTCAAGACCTTGAAAATGTACTTAACTTCATAAAACATTTATTTTAACTAGATATCACGTATCTTAATCCATGAAAATTTCAAACAAAAACATTATTTTTACAGTTCAGAAAACAGTTTATGTTAAGGGCTAAG
AAGCTCCAGAGATAAATGACTAAGTGTTCCACACTGAACACTGATTGGTTTACCTTAAAATTGTCTTGTGGAGATAAGGAATTCAAAAATGATTTTCAGTCATAAAGTACCTACCTACTCTATATTCAGAGTTCGATTATATAATTTATTGTTGAGATCATTTGGTCTACTTTTCTTACCTTCCTTGTAGCTTTCTTCATCCCTTT
AAAAGTACACGTGCATACATGATACAAAAGTAAATGTTAATATACATGATAAAAGTTATGCCTGGAAATGTCAGTAATAACTTTGCTCTCATACAGTATTCATAAAGAAACTGAGACCACCCACATAGCTCTGCCAAATTAAAATCAAACAAAAAAATAAAATTTTTAAAAGCAAAATCTCAAATTAGATAAAACTTATTCTTACA
ACAGATACTGAAGTTCCACTCACTCACCTGCAATTATATTTAAGGTTATTGGTCACTAAGGAAGAGAGAAATTCTTGCCCCTTAATTTGTAACCACAGGACATAAACCAGATCTTCAACGGCCTGTTGATTTCAATCCTCTTGAGGCTGACCACATTTGCCGATAATGTTACTACATTTTAGTTGGTTATTTTTTTCCCAAACTCT
AAGAGAGGGCTACTTCAGTTTCTAAGCCTAAGCAATTTTCTTCCACTACCATGCAAAGGGTTTGACCCTAATACATTGCACTCCCACCGAAGACCCTCTACATAAATTGTAGGGCCCAGTTCCTGGCTTCCATGGGAACCTCCCAAAGCAAAACTTGGCCTCTCTCCTCTATGACAACCTTTCTTAGTGACTTTTCATATGGCACA
ATAGGTGGAGAACATTGGGGAAGCCTTAGCATGGGGGGAAGCCCAAAGGCCACCTCTAAATATAGACTCCTGTCTCAACTTCTTTCCCTTCTCTTCCTCTCATAAACTCTGGCTGCAAACAGCCTCTCGGTATTAGGAGAGCTCGTCTACCCCCAGGAAAAATGTTCAAGGAATTTTCCGTTTTAAGTGCTCAAAGCTCCTGAGTT
AGAAAGGCTTATGGAATTGTTCTAGTTTTTCTTGTGTACTTAGGCAATCCTTGCTGCCCAACCCCACAATTCAACAGGACTTAGGTTTTCTTGAAAACACCATAAAACATGGCACAAAATCTTCCAGCCTAATTAAGAAGAGAGGGAAATTAGATCTCCTCCAGTGGTTAATAAAGTGTGAGTGGTGATGTGCCTGAAGTAGAATG
CCTAATTGATATCTATAGGACATTTCATCCCAAAACAATGAATTTCACCTTTTTCTCAAGCGCACATAGAACCTTCTACAGGATAGATCACATCCTGGGCCATAAATCTAGCCTTGGTAAATTCAAAAAAATAGAAATCATTCCAGTCATCTTTTCTGACCACAATGCAGTAAAATTAGATCTCAATTACAGGAGAAAAACTATTA
CCTAAGACCTAGTTTTCAGGAGCATCAGAGAGGCCGCATGTCCAACACAGGAATGGATAAAGAAGATGCGGTGCTTATATAAAATGGAATATTACTCAGCCATAAAAAAGAAAAAACCATGCCATATGCAGCCACGTGGATGAACCTAGAGATTGTCATACTGAGTGAAGTCAGACACAGGAAGACAAATATCACATGGTATCATT
ATAAACTACGGTAAAATGTGATGTCTCCCTTACTACACCACGAACTCCATAAAAGGTTAATTCATTTTTATAGGCTCAGTGCCTGTCAGAGTCGACATTCCATAAATGTTTAATATATGAACAAAAGGATGGATGACTGCCACAGCATAAGACAAAGCAGAGTTTATGTGTATAAGTTCACATTATCTCTGCAAAAGCCCAGAGAT
CATGGGTCCCCAAGATAGTCTCATAGATGGTAAAAGATGAAGAAGCTACACATATTAAAGGCCAAGCTGACTCTTCTCAACCAAAAATAAGTAGCGTTTGCATAAAGAAAGTGGAAGAAGGAATAGTACCTCCAGTCTTCCAGCTCGATGGTCTAGATGTTAAGTGCTGGCTTCCCCTCCGGGCCTTGTTTTGGCCCCCTGCTCCA
GCAAGGCCCAGGTCAGCAATACAGCAACTTCCATTTTTCTTGATGAGTATGTTTTTGCTCTTTAGGTCTCGATGAGCAATTGCAGGCTTTCCTTGAGTGCCATAAATTTCTGTGTGGAGATGGCACAGACCACAGGCAGCCGAATAAGCCAACTTAAGCAGGGCTCTGGTGTCTAGTGTAGCACATTTCAGGAAATCATAGAGAGA
GACTTTATATTTGTGTAAGAGATATGAACATAATGGGTTTATGCCTAGTTTTAAATTATCTACCATTAAAATTTTCCTGAAATTAAAAAAGCACTGGTGTCATAAAGCTATAGTTGTCTAATGTAGTTTTTAGTCTGCAAAAATATCTTTGGGTCACTTTTAGGGAATTCGTCTAGGGCTGCCTTTTACCAGACTCTATTTATAGG
CGTCAAATAAATAACCTAACTCTACACCTAAAGCAAGTAGAAGAGGAAGAAATGAAGAACGTCAGGGTTAGTAGATGGAAAGAAATCTTAAAAACTAGGGCATAAATACATGCAAAAGAACCAAAAGAGACCATGGCAAAAATCAACAAAGCCAAAAGCTGGTTCTTTGATAGGATAAATAACATTAACAAACCATTAGCCAGATA
ATCCATTCATTCAGTGACCACATACTGAGCATGTGACTTGCACTGTTCTAGGCACTAGCAAGACAATCAACAGAGTCCAGGTCCCCTGGCAGAGGGAAGACATAAATACCAAACAAGTGAATAGGCTCCAGCTGTCTGGAAGAGCCTTCAGAGAACCAGAGCAGGCAGGGCGGACCAGGGACGGATAGGGGAGGTGGGGGCTTTGT
TTGCTGGGTTCTGTTTTTAAACAGATGCCATACTATTATTGTGCTGAAAATTAATAGTTCCTCAAATAATGATTACTCAGGTTCAAGTTTCCATTTGTCTCATAAATGTCTTCATTGATTTTTCACAGACTTGATTTTTATTTATTTTTAATCCGGGACCCAAAAAAGGTCCACAAATTGACTGGTTGATATGACCTCTCTCTTTT
CACTTAGGGACTAAAGCACCAAGTTTAGATGAAAGTACAGATACGTTGAGTGATAATTTTCAAGTTTACCAAAATGGTTTAGTGTTAATCAGAAGGATTCCATAAATATGCTTTGGTTTGATATTCTGTTTCTTTCAATCAGATACACAGAGCTGTGATGCAGGTCAGATATTACCAACACTTTCCCACAGCACCCTCTGCAGGTC
AGGACTCTGAGCTTCCACTGCAGGGGGCTTGGATTCAAGACTTGATCAGGGACTGAGATTTTACATGCTGCACATAGTGTAGAGAAAAAAAAATTGGTATCATAAAAGACAAAGAATATTTGTGTGATTTGCTCCAGATTAATGGAAATTAGAGAAACCTGACAACTAAATATAGGATGGCTGGATGGCATCACCGACTCAATGGA
AGAAAATAACGGATTGATATCCCTTTTTTTAGCAGTCTGAATTTTTGGCAGTCTGAATTGCTGGATCAAAACCAAAATGATTAAATATAACTGAAATAAACATAAAATCCTATATTTAATTTTAAAATGTTATCATACATATAAAAGATAAGAGAAGCACAGTTTTACATGGGAAAAAAAGTCTAGTATTTTAGTTGGCTACAAAT
CCATTGCTAACACTGGAAAGGGGGTACTCTTTCTGCCCCCTTCTGATGCCTATGTCAGAAGCTTTCTCTATCTCTTTTATACTTTAATAAAACTTTATTACATAAAAGCTCTGAGTGATTAAGCCTCGTCTCTGGCCCCGGATTGAATTCTTCTCCTCCGGAGGCCAAGAATCCTGGCGTCTTTTTGTGGTTCTGTGAAAACTTTT
ATGGGGATGTGTCTAATAAGCCTGGCCAATAACTGTGGGGAGCTGTGCAATCTTCAGATTCTTGAGTTCAGGGGCCAAGAGTAAGAGTGAAGAGATGTGGCATAAATGAGAGGCCTTTGGAAGGGAGGTCAGATGCCTCAGAAACAAGGTGGACCTCAGGCCTAGGGTTCTGTGTTACAATAACTGTGCTCCGACCCCTTCTGGCT
ACCCCTGTATATACATTTGTACACACACGTTTACATGTGCGTGAACACACATAGACACACACACACACACACACACACATACAATGGAATATTACTCAGGCATAAAAAAAGAAAGAATACTGTTCACAAAAATATGGATGGACCTAGAGATTACCGTACTACATGCAATCAGTCAGAATATAATTTCTTATATGTGGAATTAAGAA
TTCCTACTTCAGAAAAATTAAGTTAACTTCAATTTGAAACATTGTATAATTGCATCCTTTTTAAGAAAATCTTTATTTCATATCACAAGTAATATATAATCATAAACTTCTGATTTTACATTGTATATATTTCTTAATGATCAAAAATACCGTGAGAGGCAGAGAATTTTGAGGAGTGGTATGAGCAGATATGATTTTTATTATTG
GGCCAGGGTATAATTTCCATTATCAAGCTCAATATAAAGGTTTTTTTTGTTTGTTTTGTTTTTCTTACTATTTGTAACTTTTCACTATTTACCCATCTTCCATAAATAAATAATAGCAAAGAACCAAATCAGAAGCCTGTAGTTACTGGATCTTTCGTATTAGTGGGTTGTGTAGCTATGAGTGTTTGCCCTTTCTCCAAGCCATC
CGAGAGATTCTGGATTTGACTTTTCCTCATAAAACTGTGGGAATTCACCTTTTTCGTAAAAGGTCAAAGGAGGAATGCTTAATTGAAATCATTTCTCAAACATAAATTGTGGCCTATCAGTGGACTGAGAAATCAATTTAGAGGCTGTGACTAGTATTTCCTGAAAATTTCAAAAGATTAGGAAAGAACAGAAGCCATCAGCATGC
AAAAAACAATCAATAGGAAAAAATAAGCAAAATAAAAATGGGAAATTTTTAAAAATAGAAGATTTAATCAAGAAACTAATTACGTGACTTTTAAAAATCACATAAAGTAGATTTAATCTTTATTTTTGCTTCACAAAGAACTAATTAGTCAAATCAAGCCAATTAGTCTAACTACAGGATATATGTTTTTTAGCTTGCTTTTGTCT
TTTCATTTTGTTTAAACCATCATTTTTTGTTGTTGTTTTGTGGTTGTTATATGATGTAAAACCAAATTCTCATATTCGAGTTAACTAAGAGATATATCTACATAAAGAACTTAGATATGGAGAAGCTATTGTTTTACATACAGAGTTCATTAAATTTATTTCTGAGACTTAAAAACTGGTATAATTATGCCTACAGAATAGAATAA
ATAAGGACAACAGAAGAGAGAGACAAAAAGACACTAGAGGGAATTTTAGCCTCTGATGCACAGCTATAACAAACAGTAAACAGAGCCTACCTCGTAGCCACATAAAATCAAACCTCACATTAAAAGTGTATTATATCAATTCCTTTAATTGAATACATAATTTCTTGCTTTTGAGCAAAAAATTACAAAGCATGCTAAAAGGAAAG
GAATGTAAAGCCTTGGATTAACCATTAGCCTTTGTTTGAGTAGATAAGATCAGTGATTATTTACATACTAGTTACCATGAAATATGTTGTAACTCATTATCATAAAATTTACCTTCTGCCTAAGCCTGTTTCTTAAAAGAGGGAAAGCACTTTCCTAAAATTATAAAGTTTGTTTTAAAAAGCCAAAGACTTGACTTCTGTCTTTG
GGAAAGTTAAATAAGGAGACCAATAACAATGCAAATATATAGAAGTTGCAGTAGGTTTAAAAGTAATGAGCACAATTACAATAACAATAAAAATATTAAACATAAAATTTAAAAGAAAAGAAACATAGAGCACTTAAAGAAAACAATAAATTTTACCCAAGTCCAAAAAAAAAGAAGTCCTCTTATGTCACTGAGAATGTTTGGGA
AGGAAAGGCAGGCCATGAAGGGCAGGGATATATACTAAATCCTTTGAATTTGATATTGGACATAATCTCACCCCACTAAAAGATTTAGGCATGAGAGGGACATAAACATGCTGCATTTATAAAGACAGCTCTTTCAGTGGTTTGAGAAATCTTATAGATTATTGCTCTCTGGTAGAACTATCTGTGATGATGTACAGAAATGTCCT
GTATCCAAGTGACTGAGACACACCCATGGCGATGGGATGGAGCTTAAAGCGTAGTTAGTGCTAGGTGAAAAAGTAGGAAGTAGAGCGAGGTGGACACTGACATAAATTAATAATACAAAACAATGCCCATTTTGCAAGAACACAAAGAAAAAGATAGAACAATGGTCGCTTCTGTGCCTGGGGGAGAAGAGTGGAAGAGAAATGGG
AATGTATATTTTAATTAATTAATTAATCAATATTCTTTAGCTACAAATGAGCTTCCCAGGTGACTCTAGTGGTAAAGAACCCACCTACCAATGCAGGAGACATAAAAGAAGTGGATTTGATCCCTGGATCTGAAGATCCCTTGGAGGAAGGCATGGCAGCCCACTCCAGTATTCTTGCCTGGAGAATCCCCATGGACAGAGTAGCT
CAGGGAAAAGGAGCAACGGTGAGAAAAATGAAAGCCTGTGGAGTAGGATTTGACACAGAAATACTTTGGGGACAGAAGTGACAAAACCAATTTTTTACCACATAAAAGTTTGGTAGCTAACACTACTATATATTTTGGCTGGCCACAGCAAAGGCTAATTTGGGCAAGGGGAGGAGGACTCAGACTCCCATACAGAAAGTCTGAAT
GGGGAAGATCCCCTGAAGAAGGACATGGTGACCCACTCCAGTATTCTTGCCTGGAGAATCCCATGAACAGAGGAGCCTGGCAGACTACAGTCCATGGGGTCATAAAGAGCTGGACACGACTGAAAAGACTTAGCATGCATGCGTAAAGGCACGATAAACAGGTGCTGGCTCTGCAGACAGAAGCATGGCCACCATCCAGCAAGTCA
TTGCTACCTCCCTTTACAACTAGAAAAATGAACTAAATAAACAAATATGTGTATGTAGATAAAACGAATTACTTGAATCAAGTTGGACAGATGCTTCATTCATAAATGTAAATATTTGCTGACCTCAAAGAACCAGATTCTCCACACATATTAAAACAGCCACAAACATTGCTTCAGTGTTTTTCCAAAGCCACTAAACTGCAGCC
AAGATCACACATGCTGTGCAGCCATGTATTTATGGGCAGAGCCCAAGCCATTTGGAATTTGTACTCCTTATTTAGCTTCCTCACAGGATTCAGTCTTTCCCATAAAAATACCTTATGGTGCTTTTTCGTAGCTCAGTATGCCATTAATGGTGAAAACTTTCAATCAACCCAAGAAGCACAGGTCAACTGTATGGCGATCGTCTGGT
TCTTTACTTCACTGACTGATGGGCACAGTGCACAGGGCAATGTCTGATACATAATATGCACACAATCAATAGTTAATGAGTGACTCCATCAGAGTTATTCCATAAATCCATGACTAACTCAACCAATGGCAATAGATTATACTGAGAGGTTTAGACAAGTGGTTCTCAAAGCGTAGTTCACACATCCATGGAATTAGCATTACCCA
ACTAGGTCAGTGTTAGCTTCTGAGTATCTTCATTCTCACAAGAATCTCTTCTCGATTCTAATTTCTGCCAGGTTATACATAATAGGCAACAATTATATGTCATAAAGAGAGAGGAGATTTTGGAGGAGTTGATCTAAAAATGCAATTATTTGAAAAATAACTCTTAAATTTCTGTCATTAGGCTTGTACTGACTACTAACAGGGAA
ACCACATGTTAAAAGGCAGAGGCATCACTTTGCTGACAAAGATCTGTATAGTCAAAGCTGTGGTACTTCCAGTAGTCATGTACAGATGTGTGAGGTGGACCATAAAGAAGGCTGAGAGCTAAATAATTGATGTTTTCAAATTGTGGTGCTGAAGACTCTTGAGAGTTCCTTGGACAGCAAAGAGATCAAACCAGCCAATCCTAAAG
GGATCCTGTTGTCATGTTTTTAATAATTTGGGGTCTGGATACTTAAAGACAGATACAGGGCAAGAGTCTACTAAGACTTTGCTTCTCAACTATGTCAAGTCATAAAGTCACCTGAGTTGAGTAGGGAGGTTTCAGGGTCCATCCCTGGGCTCCCAACTCAGAATCTCCATTACAGAAGCCTAGGAGTCTCTGCTATTAACACATAA
CTGAGTGTCCAGTTGAAGAAGAGCTATCAAACAGCAACATCCCTTTTGATCATTTCATGAGCAAAAAGCAAAACTTTAATTGTATTAAAATAAAAACAAGCATAAACTTTGTACATGCACCAACCTATGGACAGTCCAGAGTTTCTTTGTCTGTGCAACATAGCAACACTGTCTTGACTTGCTTGCCTTGGAAAATACAGGGCACC
TTCTCTAACCTGAGAAAGAGAGTGAAATTCGGAGCATAGATATGCCCCTGGGCCACTTCTCCTTGAAGTTGAACTGATACGTACAGGAGGCATACTAGGTCATAAATTGTTTATAAACTGCTGGTACTATAAGGCCAGCAGCCAGAGGTCTAGATGTGATGGCATATTCTTTTCTAGGCATCCCTGGTCTCTGGACAATGGATTGG
TTCTGGCAAAACAAACTCTGAGAATTTAATGTCAACAAAATTCCACTTATGAAAACTTGTAGGATTTGGCTAACACAGTTCTTGGAAGGAAATTTTAAATCATAAATGGTTACATTTAGAAGAAAGTTTAGACTTCCAGTTTTATGTAAAACATGTACAGGGCATGTGAGCTGCCACTCCCACCCTTACAATAAGAAAAAGGCTGA
TCCAGAGAATTTTAGAGACTCAAACTATTATTCTGATAACTTATAATTAAAGCAAAAGAATCAAGTATTTTTCTGCTTTCCTATACAAATTGTGCCTCAACATAAACACTTGATGAAGTAAGGTTATTTTCTAGATAAGAATTCCAGTTATTAAATGAAAAAGGAATGACAGACTCTTACTATATTGCAATACTTGTTGAAAAAAT
TTTTTCTAAGGATAAAAACCAGGTGTATAATTTAGTTTGGATTTGTTCTAGGGATAAAATGAGGGTTATTCCTTGATTCCAAGGAATCATGACAGAGCAGCATAAATGAGGAAGATGGGCATTTCCTGAGGCAAGAACTAAAGGTGTCTTTCAATAGTTCCTAAAATAACTGTGGCTAATTTAGGTCATACCTCAAAGGTTTTGAT
GTTCTGTTTCTTGTATTGGGTGGTGATGATATAGATATGTTCATTCATGTTCATGTAATAATCATTGCTACCACAGATCTCTGGTGGCGTTAAAAGTATGCATAAAAATCTTTTGTCACTTTTTTAGCTATTCAATGGAGCATATTTTGGTACAAGTCCTCTACCACTATAATCGTCCACTAAAAATAGACACTTTGCTCTTATCT
TCTGTAAGCAAGAAACAGTGTCCACTACCTACTACAACCTTGTAGAAACTTCAGCTATGTATAATGAATGGCCAAAATTGAAAGAGGAAAATTCACAAGACATAAATTTATTTCTCAAGATAACAACACTGTGTAAAAAAATGAAAAAATTCTTGAAAACACCTAATTACTGCAATTTGCAGAGAGAAAATGAGGTATGGGTAGTA
TTGTGGATATGTCTGATGGTGAAAATAAAGTCCAGAGCTGCAAATAAATAAATAAATAAATAAAAAACCAATATTGTATAGGAATCTGGAATGTTAGGTCCATAAATCAAGGTATAATGGATGTAGTCAAGTAGGCGATGGCCAGAGTGAACATCAACATCTTAGGAATCAGGACAGGAATGGGTGAATTTAATTCAGATAACCAT
ATGGACTGCAGCGCACCAGGCTCCTCTGTCCATGGGATTTTCCAGGCAAGAGTACTGGAGTGGGGTGCCATTGCCTTCTCTGAGTGTGTATATAGAAATACATAAAGTACTATACAAACAACTGCCAGTGAAACGCAACCCATGAAAACATATAAAACATTGCAAAGAAAAGTCCCCCTTGAGACTCCTGCCCAAAACTATACCTT
AGAATCCTATGGACAGAGGAGCCTGGCAAACTGTAGTCCATAGGGTTGCAAAGAGTCAGACACGATTAAGCATGCATGCAGATCAATACATATTTATAAGCATAAAATGGGAAAGAATGGCTGATAAACCTTTGTACTAGAGCCATTTGCTATAACTCTGAAAAATCATTGTGCACAAAAAAGGGTGCAGATCTTCCTGCTGACCA
TTGAAAGATAAACAGAAAGAACAAGTGGGCTTTGAGCTACTGCAAAAGGTACTTTTCAGCAGTGATGATGTTATTTCACATTGGTGAAAGTCTTTATAAACATAAAGAGGTTTCATAGCATAAGGTACTGTAATGAGCCTTGGTTTGAGACCCAGAAAACCCTAGCATAAGCCTAGTCTCTGTCAATGAGAGGCTTTAATAGATTG
GTCTTCATGTCTTCACAAAGCTACATTTGCTAATATAAATTCAGCCTTTGATGTAATCACAAAACCAAATTCTTATGAAAGTTCACAAAGGCAGATTTCACATAAAAACTCATACAGTTCAGGAATCATTATTTATGCAAGAACCCATGAGAGTTTCATTACATAAATAGTCCCATTACTGCATTAAAGTCTATTTTCTCTCTGAA
TGTTTAAGGTCACAGGACCTGCAAGTGACAGAGTAAGGATTTGATCCTTTCATGTCATATGTCTGACATGAGAGCCCTCATTATACTGCATCTGGACTTCCATAAAAAATCATATTTCTGAGAGAGTTCATTTTATCTACCATTTAAAAAATAATATGTAATTTTATTTGTTTTTTGTTGTTTTTAATCTTTGTTTATTTATTATT
TTCCAGCGCTGCAACTAGAGCGTAGACCCTGCTCGCCACAACTAGAGAAAAGCCCGTGCACAGCAACGAAGACCCAGTGCAAACAAAAATAATAAAAATACATAAACTGCTAAAAAAAGAAAAAAAAGAAGAAGGTTGTTAGATAAATCCAAGACTTCCTGGTGGTCTGGTGGTTAAGACTGCGTGGGCGAGCACAGGTTCCATCC
ATCTTTCATGGCTTGTATTCATATTTTTCTATTTCTTGAATAACTCTGGTAATTTCCACATTCCTAGAAAACTAAGCATTCCATTAAATTTTCAAATTTGCATAAAAGTGTACCCACAGTTTTCTTATAATCTTCATAAACTCTACTCTGTCTATAGTTATGTCTGCTCTGCTCTTCTATTCCTAACATTATTTAATCATGGTTTT
CTCCCGGCTTCCTCATTCTGGGCCTGTCTCTCCAGTGGACTACCCTGTGGTTTTGAGCCCAGACATGTTCTGAGCACCATCATCTTTCCTTGATTTATTACATAAACCACATGCTCTTGAGGGGTTGGAGAGGCTTGGGCTTGAATACCACCTCTGGGAACTTCCCTGGTGGTCCAGTGGCTAAGACTCCATGCTTCCAATGCAGG
CAACCCAGGGATCAAACCCTGGTCTTCTGCATTGCAGGGGGATTCTTTGCCATTTGAGTCACCGAGGAAGCTCAATACTGTATATACATCTGTCCAACTGCATAAAAATCCTGCACTTGGAGATTTAGTTCAAATATTTATTTGATGAAAATTCCTCAGATGAATTTGATTCTGTAGGAATGAGATTCTGCTATGAATTTATTCAG
ATTTCCAACAGTATTCCCCTTCTACCACTATATTAAATCTTGCACTGAATTGCAATAGCAGAATAAGTAAGCCATTGGCAGCCATGCCTTTACCCTAATCCATAAAAGTCTGTTAATGGAAATGACAATTTATGAAATAAGGATTATAGCATCAAGATTGGATTCTTGAGTCAATTATCTAAAGACATAAGAAATAAGCACCCCCC
TCTGTGGTGATTGCAACAGTACAAAACTCGACCACCAGGCCAACACTTCACAACAGCTAGGATGACCTTTTGTATGAAACTTCACTGCCTTCACATCCTACATAAAAGACGCTCACAAGCTACCTTTGCAACTCCCACTTCTGGTGCTACACTGCTGCAACACGCGCGAGGGCTGTGTTACGTCACGCTCTTCCCAGCCGGGCTGG
TGCAGATATAAATATTTTACTCCTCTAAAATGGATCACACATAATAGTATGTACCTGTTTTTTTTCCCCACACAGTTTTATCATGACCATTTCTCCATGTCATAAAATGATTTTCTGCATTATTTTTAGTGGATGCATACTTGACATAATCAGTTTCCTAAAACTGGATATTCATGCTGTTTTCATTATAACATTGTTACTTAATA
AGCCATGACAATCAAAAATTGCCCCCAGTTGAGAACCATTGTTTCAAAAGATACCTTGTCTAAAGAAGGTTTATTCTGGAGTTTTCCTGTTTAAATTATCCATAAAAACAACTTCAAGGCCCAGTGTATACATTTATTCCATTTCAGCTGGCATTTCCTGGCTATCTACCATGAGAGGGACACTGCTAGGATCAAATGGGATGCTC
CGGAAGCTTCACGTTTGGGACCGCCCTAGGCTTTGCCCTGTGTGTCTCTTCTTTTGGCTGGTCATGATTTATACCATGTGGACTATAATAGAAGTGTAATCATAAAGTATAATCCTTTGCTGAGTGTCGTAAGTTGTTCTGGTGAACGACCTGATGGAATAGTTTGTTGTTTAGTTGCTAAGTCATGCCCAACTCTTTTGTGACCC
TAGTGCCATGCACTGGTCAATGTAAATATTTTTTTCTACCCCAGATTTTCCCTTATTAACCAATTTCTCAGCCATAGACCAGCATCATGATGATACAAAGCATAAATTTACTATGGGTCATCTGTTATTAGTATATGATTTTCTGCTATCATGGCAGCGGAGGCTCTTTGTGAAAAAAACCCTAAACAAGATAGGATTGGGATTCC
TTTATTTTGTTATTTTAGTTATTTTGTACTGTTAAATTTTTTTAAGTCTTTTTTTAAATTCTCCCCCTAGGTCTTATTTTGCCGTCTTACAGATGAACAACATAAAGTCTACCAAAATTTCATTGATTCCAAAGAAGTTTACAGGATTCTCAATGGAGAGATGCAGGTCAGCCAAATAGTATTAATAGAAGCTGGAGAGAAAGAAC
AGTACCTGAAGAAATCAACCAATTGTCACCAAGTCAGGTCCTTGGTAAAGGATGATAAAGCATGACAAATGAAAGAGGAAGCAAGTTAATCATCCTATCCCATAAAGCAGGTCCCTGCAACATGTGTCATTTGTGAATAAGACTTGGCTTTTCAGAAATGGAGAATTCCTTTTATTTATTTTTTTCAGTGGAGAAAAGTTACTGTC
AGAAAAACATCGAATAGACAACCTAACTTTACACCTAAAGCAAGTGGAAAAAGAACAAAAAAACCCAAAATTAGTAGGAAAGAAATCATAAAGATCCGAGCATAAATAAGTGAAAAATAAATGAAAGAAACAATAGTAAAGATTAATAAAACTTAAAGCTGGTTCTTTGAGAAGATAAACAAAGTTGACAAACCTTTAGTCAGACT
GATAAAGGAGAAAGAAGAAAATATTTATGTCTCTATGTAATAAGTTTAAATATAACATCACTCATTAAAATAGCTATGTCTTGATTTTTTAATCCAAGTTCATAAAAACAATCTAAAGTAAAGCAGAATGTAGGAGACCAGTTTTATGCCCTAGCTATCAATTACTTCAATTCAATGTCATTAATTTTGGTCTGTGCATTTATAAT
CCTTAATCTCCGATTTTAATTTGGCATTTGCTTTCTTATTCCTTTCTCTCAATATATTTATAAAAAGGGGATTCTACAAGGGCTTCCCTGTGGCTCAGACCATAAAGAATCCACCTGCAGTGAAGGAAACGCAGGTTCAATCCCTAGGTCTGGAAGATCTCCTGGAGGAGGGCATGGCAACCCACTCCGGTATTCTTGCCTGGAAA
GAATGTAGCCTTTTGGATTTTCTGACTTTTGCTCCTGAAGGGGCTGAACTCCTTCCCTTACAGATTCTCCATCTTGGGTTTTTTCTCTTTCTTGAGAGTACATAAATCAGTGCCTTTCACAACAGAGGGGATTCCCTGGTAATAAAACAGGGCACTTACTCTGTTCTCCATTTTATCCAGTGCTGCCTTATGCTGTGTACATTACA
TAAATTGTGAGTCATTATCTTCGATATATTTGGCTTGCTTTACTTTAAGTCGTAAAGCATTCTATGCCACAAAATGCAATACTTTTCAATAGACTTTTTACATAAAGATCACATAAGTTATAACTTTTTCTCACTTGCATAATTGTGTGCATTCATAGACATAGATAAATATCAACATATAACAATTTACTCTTTATAAAAGTGTT
GAACTCAAAATGCTTTGATATTAAACAACCCAATTTAAAGATGGACAAAAGACATGAACAGACACGTCCACAAAGTAGATATAGAACTACCCAACAAGCACATAAAAAGGTGATCATTGGTTATTAGGGAAAAGTAAGATATGACTTCACATACACTAGGAAGGCTATAATAAAAAAAATGTAGACAACAAGTGCTGTTGAGGATG
TCTCTGTGTAAAGTAGGACTAAAAATAGTGCCAAATTTATTTGTTTGTTGTGAGAATTTAGGTAATATTAGACATAAGGCACTTAGAGCACTTCCTGGCACATAAAAGGTGAAATACAGGCATTTGCCATTTCATTACAAAGTTAATAATTCATAGAAATTACTAACATAAGTTTTGTTAATATATAATCCCTTCAAAACTGGTAT
AATCTTCCCAACCCAGGAATCAAATGGAGGTCTCCTGCATTACAGGCAGATTCTTTACAAGTTGAGCTACCAGGGAAGCCCAAACTAAAGTCTAAGAGAACATAAAGTCTGTTCCCCAACCGAAGAAGCTGAACAGTTCTATAAAGACCTACAAGCCCTTCTAGAACTAACGCCAAAAAAAAGATGTGTTTTACATCATAGGGGAT
TCGATCCTTGGTCAGGTAACTAGATCCCCCACACAACTAAAGATCCCACGTGCCCCATCTAAGACCCAGTACAGCCAAAAAAATAAATACTTTTTTAAAACATAAAAAAACAACCAAAATTCCCATGACACATTCTTGATTTGAAGACCTACTGAAATTAGTAGAGTTCTTTATTTGAATTGGAAAAGAGGAGTTGGTTTTTGAAA
AAGAATAATCACCATTATTGAGCTCCTACTGTATGCCATGAATAAAGCTAGCAATTGAACTGTGCTGTGTCCGACTCCAAAGCTCTTAGTGAACATAATGCATAAAAGTACTGCATCAGATTATTTGGCCAGAATTTCAGCATTTCAGAAAATGCACTTGACAAGGCTGTTAGGAAACCTGATTTCTAGTATCAGCTCTCCACTGG
