# Supplementary material for: Poly(A)-DG: A deep-learning-based domain generalization method to identify cross-species Poly(A) signal without prior knowledge from target species
Source: PLoS Comput Biol. 2020 Nov 5;16(11):e1008297. doi: 10.1371/journal.pcbi.1008297 (PMC7671507; doi:10.1371/journal.pcbi.1008297)
Supplement: S1 File — These three datasets are produced by previous researchers and we use them in our experiments. (ZIP) [file pcbi.1008297.s002.zip › bovine/negative/bt_negAGTAAA_polyA.txt]

GCAAGGTCTGATGCTGTAAAGAACAATATTGCATAGGAACCTGGAATGTCAGGTCCATGAATCAAGGCAAACTGGAAGTGGTCAAACAAGAGATAGCAAGAGTAAATGTCGACATTGTAGGAATCAGTGAACTGAAATGGACTGGAATGGGTGAATGTAACTCATATGACCATTATATCTACTACTGTGGGCAGGAATCCCTCAGA
GAAGGCTTTGGAGCCTCCATCACTGGAGAGCTTCAGAAAGAGGTGAACATCTAGCAAGCCCAGCTGCACTGAATATTTCCTTATCCTGTGTCAGGATTGAAGTAAACTTTTTTAAAAATACACACACACACATGATGTCTTTTGGTTCAATTCATTGGTGACTGTGCGTTGATCAGTAGAGTAATATAGCAAAGCCTATAAAGGGA
GCCACAGGACTAGAAAAGGTCAGTTTTCATTCCAATCCCAAAGAAAGGCAATGCCAAAGAATGCTCAAACTACCGCACAATTGCACTCATCTCACACGCTAGTAAAGTAATGCTCAAAATTCTCCAAGCCAGGCTTCAGCAATATGTGAACCGTGAACTTCCTGATGTTCAAGCTGGTTTTAGAAAAGGCAGAGGAACCAGAGATC
GCTGGGGTTCAATCCCTGGTCAGCGAAGTTCAGCATGCCATGCCATGTGGACAAAAAACAAAACAAAGAAATAATAAAATGGAAAGAGTTCTGCAATGAAAGTAAAAAATTAAAAAGTAATGATAAAAAAGAAAAAGGTGGAATTTTAAACAAAAACAAGAAAAACCTCTCTACCCAAAATATTCCCTTTCTCCCCAACACCCATT
ATCAAGAGGAGTTCCCCAAATGGCACCGGTGAACCTATTTTCAGGGCAGGAATAGAAATGCAGATGTAAAGAACAGACGTACGGACACAGCGGGGGAAGGAGTAAAGTGAGCGAAAGTCTTTCAGTCTTGTCCGACTCTTTGGGACCCCATGAACTGTAGCCTGCCAAGTTCCTCTGTCCATAGAATTCTCTAGGCCAGAATACTG
CGTGACTCTGGCCGCATCTAGGGACCAATGAAATCTATCTAGTTTTGTCAGATACATTTGATACTCTGTAAATGTATTAAATGAAGCCCATTATGAAACCAGTAAACCTCCCTTCTGTAAAACACAACATATGACCACCGATATTAAAGATGAGTGTACATGTTCTTAAATTGTTTGGGAGATTATTCTCTACAATGGGTGACTTG
TTTCAATTTCAGTAATTTATCTTAAAAAAAAAAAGACAATCCAAAAACTGCAGATAAGAGTTAATGCACAAATATGACAAACAAAGATGTTCTTTATGATAGTAAAACCTGGAGAAAGAACATAAGTACCCAAAACACAGTAATAGAGAAGAAAGTTGTGCTTATAGCTATATGGTAGTATACTAGGCAACCATGAAAAATAAAAT
GATAAATTTATTTTTCATGATGTTTTGGAGTCTATGAGTTTTGAGAGAAATACTTACCTAGACTCGAGCAAATTCATTTTCTTTTTTTTTTTTTTTTTTGAGTAAATTCATTTTCAAGCTAGGCTAGACACTGAAGAATAGATCCTTTTTTTTTTTTTTTTTTTTTTCCTGTTCTGAAGTAGAAAAGGATCCTGAGCTGTTTGTGC
GTATTTAGGAAGATGAATCTTTCTGCCTCTGACAGTATATCTAGGTGTATTCTCAAAAATGAAGTCCCTCTCATCATTTAGTATACAGTATTTTAAAAATAGTAAATTAATTTAGTTCTTAGTATACAAAGCTACTCACATATTTTTCTCTTTATTTATCTCCTAATTATTGACTTCACGTTTTCCCAGGTTTATCAAGATGAGTC
GTTTGGTTTTCTTTAAAGCAGTGATCACAAACCCAGATGCCCACAGAAGACAGATACATGAATTAGACAAATCCTGTGGAAGAGCATTATGGTCACATTGAGTAAATGGTGAACGCTGGAAAAATGAAGAATATTCACATTATCTATTAGTAAAGACTGTGACTCAGGTGCAAGCAATCATTGCCATTTGGAAATAAGGCCCAATG
CAAAAGTATTTACTGCTTTTCAATTCTGAAAAATCCATTCTGGTTTTTATATAGCTTTTTACTCTTTTAACTTATAAGGGGTTTCCCTGGTGGCTTAGACAGTAAAGCATCTGAATGCAATGTGGAAACCTGGGTTCGATCCCTGGGTCAGGAATATACCCTGGAGAAGGAAATGGCAACACACTCTGGTACTCGTGCATGGAGAA
CCAGAGGATATTATAACTTGCTTGACCCAGTATCCTCCAGGGAGGCTGAGAGTGGTCAAATCACGTTCAGTGTGTACAATCATCAAATCTCTAAAGTGCTAGTAAAACCAAGAGAGGGGCAATTTTTACATCAGCAAAAGGCACAATTAGAGCCAAAGGATATTATAACTTAGTATGGTTAAATAATTATGGCAAATGGAAGACAT
CTGAATTAGCCAACAAATCATGGAAGAAACAAAAAAGAAATAAAAAATGCATAGAAACAAGTGAAAATGAAAATGTGACAACCCAAACCCTATGGGATTCAGTAAAAGCAGTGCTAAGGGGACAGTTCATAGCAATTCAAGCTTACCTCAAGAACAATAGAAAAATCAAATAAATTGCCTAACTTTACATCTAAAGAAACTAGAAA
TTCTCAGTGAATATGTATTGAATGGGTGAATAAATCTAGGGGCACACTATATTTAGCAAACTCAAATACATGTATTTGGAGCTTTTCTGGTGGCTCGGACAGTAAAGAATCTGCCTGCAATGCTGGAGACTTGGGTTTGATCCTGGGGTTGGGAAGATCCCCTGGAGAACAGAATGGCTACCCACTCAAGTATTCTTGCCTGAAGA
AAGACCCTGATGCTGGGAAAGATTGAAGGCAGGGGAAGAAGGGGACGACTAGAGGATAAGATGGTTGGATGGCATCTCTGACTCACTGGACATGAGTTTGAGTAAACTCTGGGCGTTGGTGATGGACAGGGAAGCCTGGCATGCTGCAGTCCATGGGGTCGCAGAGTCAAACATGACTGAGCAAGAACTGAACTGAGAAAATTGTG
CACTTCAAAGATGCTTTATTACTAGGAAGGGTACATATACACCCAACGATGGATGCAGAGAGAAACAGCCTGTGAAAGAAACAATGGTCCATTATATATTAGTAAATCAATCTAATTAGATATAAAAATGTAAGCTGTTTTCCCTCTTGTCCCACCTTTGATCTGGTGGACAGGGATTGGAAACAACCTTCCCCAGCAAGTGCTCA
GTACATTTTAACATAAGTGACAGTCTGAAGGGTACAAGCTTAGATAAAATATTAGCATATTTCCATAAGTGCTATACTTTCTAATAAGCATAAGTTTATTAGTAAAGTAAATTTCAGCAAGTCTAAGATGGTAAATTTCAAAGTCCAAAGGTTGAAGCCTTCCAGAGGGTGGGAAATGATAGCACAACAGTCTCCTCTTCTTTTTA
AGGAAAAGTTATAAACCATAGATATTTCACACACATTTCAAGATTTCTTCAAATGGTATGAAATAATTCTAAGCTACTCAAAATTATATTTCTTCAAAAAAGTAAACCATAGTGTTTTAAATTAAAATAAACTTCTCACTGAAAGCATGACCAAACTCCATTTTTAAATCCTAGAGGCTGGTTATGTACTTATTGGAATATTAATT
ATTTGGATTGTTTTCAGAATTTCTGTGTGTAGCTTGCTGTGAACTTCTTGTGTGAAAGTCTTGTTTAAGGACATATAAGTAAGTAAAATTGTGGGTATAAAGTAAATATTCAACTTTATGGGTTAAAGAGGAACTGTTTTCTAAAATGGGTTCACCCATTTACAAGCCATCATGATTCCATAGGTAGATGGATAGATAGATAAGAC
ATGAAAGTGAAAGAGGAGAGTGAAAAAGTTAGCTCAAAGCTCAACATCCAGAAAACGAAGATCATGGCATCTGGTCCCATCACTTCAGGGCAATTAGATGAGTAAACAGTGGAAACAGTGGCAGATTTTATTTTTCTGGGCTCCAAAATCACTGCAGATGGTGACTGCAGCCATGAAATTAAAAGACGCTTAGTCCTTGGAAGGAA
CTTCATTTTCACTTATTTAGCCTTACTCAGCCTCAAATTTCTCATTAAAACATGGATATAATAGCATACTTATTTTGTGAGAATTCAATGAAGTAAGTCAAGTAAAGCCTTTATGACAATGTGAAAAGCTACACACTATGTGATTTCAACTATATGGTATTCTAAGGAAGGCAGAACTTCAGAGACAATAAAAAGATTAGTGGTGT
CCGACTCTGTGTGACTCCCAGGCTCCCCCGTCCCTGGGATTCTCCAGGCAAGAATACTGGAGTGGGTTGCCATTTCCTTCTCCAATGCATGAAAGTGAAAAGTAAAAGTGAAGTCGCTCAGTCGTGTCTGACTCTTAGCGACCCCATGGACTGCAGTCTACCAAGCTTCTCCGTCCATAGGATTTTCCAGGCAAAAGTACTGGAGT
CTGCAGGGCTTGTGGACAGGATCAGGCCTCTGGGCTTTTTCCGAGTATGGTGGAAGCTATTGGAGGATTTTCAGCAGCAGCGTAATAGCAGCTGATAGATAGTAAACAGTGGCTTAAGAAATACATCTGAGGACATTGTGCTAAGTAAAATGAGCCAAACTTGGGAGGACAGATACTACGTGCTACCACTTACATGAGGCAGCTAA
ATCTATGGAAATTATTTCTTAAGTCTACTGAAAACAAATTTGGTGAAAGAGATGGTGATACATTACTCTTGAGTTTCTTGAAGAAAAAACATAAGTGAGTAGTAAAAGAAATCTCTGAGAGAAATCAGGGTGAATTTTATAGGTCACATATATGAGTCTTTAAATTATTGTATACACACACACACAAACACATATATACTCACACA
TATTGATTTTCTTTACTTGGGTTAGGAGTGATATGAACATCTGGTGGATAGATGCCAGGGATGCTGCTAAGATCCTACAGTGCCCAGGACAGCATTCCACAGTAAATAATTACTTGGTTTAAAATGTCAGTAATGGTCTGGAACTCTGGTCCAAACTACCTAGTCTTGTCTTTGGTGTTTCATTGAACTGACCTTGATTTTGAGCT
CTACTGATCACCAACTATATGTAAGATACTCTTTGGGATGAGATAAGTAAGCATAATTCATTTGTCAAGAAATGATGTGTATATCGTTACCCTAAAATATAGTAAATTGTGAAGCTGTAAAAGAAAAAAACTAGATCAGAAGGTCCTTGGATTTGCACATAGCCACCATCTTCTGCTGGGATGTTTAGTATTTAGGTGTCACCTAA
AAGAAAATGTGACATATATATAATGGAATATTATTCAGCCTTAGGAAAGAAAACCCTATCATTTGTAACAATATGGATAAACCTAAATGACATTATACTAAGTAAAATAAGCCATTCACCTAAGGATAAGTATTGCATGATTCCAATTATAGGAGGTACCTAAAATAGTCAAAGTTATAGAAGTGGAAAATGGAATGGTAGCTGCC
AAGAACAGGTGACCAGTGTCAAAGAGTAATACAGAGAAGTACTCCAGGAATGACATTCTAAAAAGTCTCTATCCTAAACATTAATTTCAGATGTCTGGAAAGTAAATTCTTATTACCTTTCTTATTTTTCCAAAGGCATTTTCCTGTTAGTCTATCACTCAGCCCTCTTGTTAGCTCTTTCTAAAGTTTGTGTTGAGGGTGCTTGC
TGTTGATTGCTTTTTCTCTTAGGCTTTTTTTACGTGTCTTTTGTTTTATTTACTTATCTGATTTTGGATATGTCTCATAAATTTTGAATGTCTGTAAAATAGTAAAAGCTGAATTTATTCCTGTAAATTTGTATACATCTTGTGTGGTTGTTAGTTTCGGGATTCAAGCCAGTCTAATTATTTATTTTTGACTGACCTGAGTCTTT
GCTGTGGTACATATACACAATGGAGTATTACTCAGCCATTAAAAAGAATACATTTGAATCAGTTCTAATGAGATGGATGAAACTGGAGCCTATTATACAGAGTAAAGTAAGCCAGAAGGAAAAACAGCAATACAGTATACTAATGCATATATATGGAATTTAGAAAGATGGTAACAATAACCCAGTGTACGAGACAGCAAAAGAGA
GGCCATATAAAGGAAAGAGCCTGGATGTGAATGAAGTTAGAAGGCTTGGTCATGGCCATAACTTGATGGTAATGCAAAGGATTTTGAATTTTAGCATGTGAGTAAAAGGATGTTATTGAAGATTCTTATTCAGAGACATAACATAGACAACTTTGTATTTGAAAAATACATTACTGATGCCAAGTGGAGGATGAACTGAAAGGTAG
GCCACAGGACTGGAAAAGGTCAGTTTTCATTCCAATCCCAAAGAAAGGCAATGCCAAAGAGTGCTCAAACTACCGCACAATTGCACTCATCTCACACGCTAGTAAAGTAACGCTCAAAATTCTCCAAGCCAGGCTTCAGCAATACGTGAACTGTGAACTTCCAGATGTTCAAGCTGGATTTAGAAAAGGCAGAGGAACCAGAGATC
AATAGATGTTAATTTTAATACGGTTTAATGGGACACTGCCAATTAGTCTCAGGCACAAAACGGGGTATTTTGTGTTTAATACGAAAGCAAATATAGCAACAGTAAATCTTGATTTTTGAACACTGTAATTTCAGGAAGGTTGCCTACATTTTTTAACATTAACCGGAAATTCTGAGAGCTCAAAAAATAACATTCTGCTAGAAGAC
TTGTTCTTGTGGCCCTAGGAAATGAATACATTTCTTTTAGCACAGTATCTACTCTCTCTTAGCTCCTGGCTACAGAGCTTATCTGTTTAGAAATCCCTGTAGTAAAAAAGTTTTGATCATGTATCTCAATGTAGTAAAAACGTTTTACAACTATTAATGCAGGTGGCTCAGAGGTTAAAGCGCCTGCCTGCAACGCCGGTTTGATC
TGGAGAAATTATTAAGGAGAAGTAGGATTAAGAAAATTTGTTATGTACTGTAGGATTTTATGTTCAAAATTTTAGAGATAAAATAATTCATAATTTCAAAAGTAAAAATGTGACAACCAATGTGTGCTAAGTTGCTTCAGTAGTGTTCAACTCTTTGTGACTCTATGGACTGCAGTCTGCCAGGTTCCTCTGTCCATAGGGTTTCT
TCCCTTCTAAACTGTCTGAAGCCGTTCTGTCCAAATGGACTGCTTTTACCAGTTTAAACAAGATAACCATGTGGAAGTCTCTAGAATAATAACATCATAAAGTAAACACTCTTTTGAGTTTCTGGCTAACAAAAACTTTGTCTCTTCTTGCTCTTACTAATTTATTGGAAGATACACATTAAGTTATGCCCAGTGTTTCGTTCTTC
AAAAGTATTAAAGATAACTTAATACATCAAAATTATTAGGTTTATAGCTGTGCTTTATATAAAATGCCTTCAAAATTTAAATGTAATTCCCTTGTATCCCAGTAAAGTCCACATCTCTGGAGTATCTATCACTTGCATTAGAGTGTCAAGAAACTGTTTTCACTGCCCTAGAATACAGATCCTGGTTAAGCCTTAAAAGCACATTT
CAGAAAGTTGGACATAGAGTTTTTTTTTTGTTGTTGTTGGTTTTTTTTTAATCATGAATCATTTCAAAAGCTATCTGATAAGTTCTGAAACATGTATGGAAGTAAAAGCATGATCACAGTGATGGTAATGACTATGTTAGTGAAGTGAACGTGAAGTCGCTCAGTCGTGTCCGACTTTTTGCTACCCCATGGACTGTAGCCTATAA
GCAGCCACAGGACTGGAAAAGGTCAATTTTCATTCCAATCCCAAAGAAAGGCAATGCCAAATGCTCAAACTACTGCACAATTGCACTCATCTCACACGCTAGTAAAGTAATGCTCAAAATTCTCCAAGCCAGGCTTCAGAAATACGTGAACCGTGAACTTCCAGATGTTCAAGCTGGTTTTAGAAAAGGCAGAGGAACCCGAGATC
TGAGACAAAGGACCCAACAGCAAATACATTCAGGGTCATGCCTAATGATTCAAGTTCATGGTGCTCTATAATAGAGGAATATATCCATCTATATACATACAGTAAAATAAATAAGCATACTCATGAAATCTGACCCCTTCCTGGGATCCTGTCCATGGCACGAGGTCACTTTTGTGAAGCTGCCCAGACCTCTGAACCAGCACTCT
GTCCATGGGATTTTCCAGGCAAGAGTACTGGAGTGGGGTGCTATCGCCTTCTCCACCTTTATATCTATGCTTAAAAATAAAAGTGACTTGTCCAAGGCCAAGTAAACTGGTAAGAGATTGTGAACAGAAAACCCGTCCTCTGTTCATCCAGCTCTCAACCCTGCTTTCAACCCCAAGTCTCTGTGATGATATGATTCATGTGATTT
TCACTAGAGTTTCTGTTCCTGTAACTCTTATTCATTGAGTGTATTGACAGAGATTTCCCAAATGCCAGGATCTGAAACAAACATGAAATCATTGCAAAACAGTAAAAAGACATGGGAGTGATGGGAAGAAGCCACCTCTTCCATTCTTTGTAGAATGTTTCTTTACTAGGACATTTCTTTAGCACTTAGCCAGACCACCACTGAGC
TTTCATGCATACTGAAGAGGTAGTAATAAACTATAATAATCACAATGATATGCAGAACAGATTGGAGAGCTAAGAATTTCAGAACTGGATATAAGGATTTAGTAAAATTTGGAAGCAGAGCTTCCATATTTTATAAGAATCAAACTGACTTTTCCTTGAAAAAGTTCTTTTGCAAACAGAAATAAAAACAATTCAAAATAGGCTTT
GGACAGAGGAGCCTAGTGGGCTACAGTCCATAGGGTAGCAAAGAGTGGGACACTACTGAAGTGACTTAGCACACAGAGTGTGAAAACCACTTCTCCACATAGTAAATAATTGAGGAAGAATAAATTAATTTTAATTGCATGCTGACCATAATTATCTCATTAATTATCTCATACCTGTCCCATTGTGCTTATCAAGATTTCAGAGG
GCTTGGAAAATCCCATGGACGGAGAAACCTGGTAGGCTACAATCCATGGGGTCGAAAAGAGTCAGACACGACTGAGCGACTTCACTTTATTGAGTCAATAAGTAAAATGCACTTTTGAGTATTAGTCTGCCAAAAACCTAATAAAATTCAGAATTTTGATGTAGTTGTCAAAAAAATTAATGTGATGAAATCAATTGAGGATATTC
CTACAATGGAAATGAATATGAAAAAGAATATGTATAACTGAGTCACTTTCCTGTATACCAGAAACTAACACAGCACTGTAAATCAGCTGTATTACAATAAAGTAAAATTATAAATGAGTTTTCACTTAGGACATTAAACTCAAGAATATAGAGAATTATTGGAGAAGAAAATGGCAACCCATTCCAGTAACCTTGCCAGGAGAATT
AAAGACCCTGATGCTGGGAAAGATTGAAGGTGGGAGGAGAAGGGGACGACAGAGGATGAGATGGTTGGATGGCATCACCAACTCAATGGACATGAGTTTGAGTAAACTCCGGGAGTTGGTGATGGACAGGGAAGCCTGGCATGCTGCAGTCCATGGGGTCACAAAGAGTCTGACAGGACTGAGCAACTGAACTGAACTGAGTGGCA
AGGAGAAAGTAGGGAAAGAAAAAGATGCTTAATAGTGATTTAGGAAGTTTTGCTATAGTGATAGGTGATGTAATTACCTACTCATCTCACCAAGAATTTCAGTAAAAATATTACATTATTCTTGTATGCTCTTGAAATTGGAATCTTTCATTTTTTGAATATGATGACATGCAGAAATAAGCCTTAAGGCAAGAGCTGAACAGCTC
ATCTGTCTTGGCTTCCAAAAGAGAAAATTCTCCTTCATATTGAAATTGTTTACTTAATTCAGCAAATACAGTTTTCATGTTTATAAAGTGTGTAATACACAGTAAATCAAGACAACATATTAAGGGCATCACATAAAATTAAATGTTAGAACATTTTTTCTTAGTGTTCAAATTAATGTCCCAATTTGAAATAACCACAGCTTCTC
CTTTCAGGCTTTTTTTGGCATCTAGAGGTGCTTCCTTGAAGGCTGAAGATGTGGGTATGGAAAGAACGGTATCTCCTGACTTTAAGCAGAGCACTATAATAGTAAAGACTTCACAATATTTATGATCTAATCCAAACGCTCTTTAGTTCTTCTTAGATTAATCAAGGGTCTCCTGTGGTTTTTTACTTTTTTGGAAATAGCAACAT
AATAACATGAGTCAACAACACATCCCTCCTGTATTTTGACTAGAACCAGTGTGAGGGGGATTTCTGCACATACATCCCAAAGAGCTCCCCCAGGAACCTGAGTAAATCAATACTGCAAGGACAACACTAGAACGTGAAACTGGAAGCACTTCAAACTTCAAGCTTTTTCAATGAAAGGAAGTCATTTTCTGTAGGAAATTTCCATG
TCCTTCCTTCTGCTTGCTTTGGGTTTGTTTTGCTCTTCTCTTTCTAAGCTCTTGAGGTAGAAGCTTAGATTATTTGTTTTAGATTTAACCAATTTTCTACAGTAAACATTTACTGCTATCAATTTTCCTGTAAGCACTTTTTAGCTGTGTACCCCAAATTTTGATATGTTGTGTTTTGACCCATGGATTATTTGAAAGAGTGTTAT
TCAACAATTGAATTACCAGACCAGCCAAAATAACCTAGAAAGGTATAGGAAAAAATTTTCCCTTCCTACAAAGTAATACGGGTATCTTTCCACAGAAGAAAGTAAAATATAAGAAATAAATGCAAGTTTAACCTCTAATTTCACATAGGCAAACAGAATCATTGTTGGCACAATCCTTTGGCAAATCCTTCTAACAGGACCTATAC
GTAAGCAAGAGAGAAAGCAGCAATGATGTTCCAAAGCAAAAATATATTACCCTTTGTAAATAAAGCAACGGGGTAAGAAATGGGGGAAATTTTCACTGATAGTAAACCAAAAACTAGCTATTTTCTCTGTAAACCCTTCTCTCCAAACTTCCTATCAGTAAAATCCTATCAAAACAATCAAGCACAAATGCATTCGTTTTTCAATT
GTTAGGTAGACATACCATTATAAGTAACATGTACCATTTGTTATACCAATTTTATATACAATTTACATATACTGTTTATAAATACATGCCACCAATAAGTAGTAAATGCATTTATCTTGTTTTATTTATCTAGTTTTGATTGCATAGTCTGATAGTTCTAAAATATTCCTGTTGTTTCAATATTATATAACCCTAACCTATGTAGA
AACTAACTTTACAAGAAGGAAAAACCCCCAAAATTAGAAGAAGGAAAGAAATCATAAAGATCCAAGCAGAAATAAGTGAAAATGAAATGAAAGAAATAATAGTAAAGATTAATAAAACTAAAACCTGGTTATTTGAAAAGATAAGCAAAATTGACAAACATTTAGCCAAATTCGTCAAGAAAAAAAAGAGAAGAATCAAATCAACA
TTCTTGGAATGTATTCTCCACAGATAAGGGGGATGCTGTACACATGAATCTGTGTCATTCAGGAGTTTAGAGTTTTATGGACCAATTTGACATCTCTTCAAGTAAAACTCCCAACTGTGTGGTAAAAGACATCCATCTTTAACTTGGATACAGGATAGACAGAAAGAAAAAGACTGTTAATTCTTTTGCTTCTTAAACATTAGCAT
GATAACCTGTATGAGGAAAGAATCTGAAAAAGAATGAATATATGTACAACTTAATCACTTTGCTGTACACCTGTAAATCACTTCAATAAAACTATACTTCAGTAAAATTGTTTTAAAGAAAATATTAAAAAACAAAACAAAAACCCTTTGGTTCTTGCCTTGATCATGCCCTTGGCCTTTGTTCATTATGTAGGGTTAGTCCTACG
TTCATGGCCAAAATTCTATTTACGGCATAGTGTTGACCGTCATGAGATCTCAAAGCACATTCATTATTATGTTGCCAAACTCTGTTTTCCAAGAGTAGAGAGTAAAGGCAGAGAGAAGTAAGATATGAAGGAGTTAGGTCAGAGATGGAGTCAGGGCCCTGGTGGACCCCATGGTCTCAGAACTTAGTACCAGGCTACAGGGCTAA
TTCCCAGGGTGAGTGCTGCTTAGAAGAACATGCTGTTCTTTTCGGGTGAACTGCTGTGTCAGGGAGCCAGGAACGCAGCTGAGGGTCGCTCACCAGAGCCAGTAAAAGGCAGCATCAAAGGAATGATCTGAAATGTGAAAAAGAATCAATAATCATTCTTCAAAATAAGGCCTTTTCAAACATGGCAAATGTCACTGGCTTTTGGC
GTGGCCAGGAGGAAAGAGTTGTCTAAAAGATAATTCCATCCCTGGCTTTTCTTTCTAAAGCTACCTTGAGGCAGTGATGGGCTTCCCTGGTGGTTCAGACAGTAAAGAATCTGCCTGCAATGTGGGAGACCTGGATTAGATCCCTGGGTCGGGAAGATTCCCTAGAGAAGAGTATTCTTGCCTGGAGAATTCCATGGACAGAGGAG
AACTAAGCCTTTGTCTTTCATATAGACTGCATATTTTATTAAATTCCCACCTGTTTATTTTTAATGATATTATTTATCCTATAAATTTTCATTCTTATGTAGTAAAATTTATCAGTCTCTTACTAATCACTAACAAAGATTAATAGTAACATGTATAAAGATGGTCAAGGCATTAAATGCAGTAACTACACAGCACTATGGCTAGC
ATGGCAGCCCACCAGGCTCCCCCGTCCCTGGGATTCTCTAGGCAAGAATACTGGAGTGGGTTGCCATTTCCTTCTCCAATGCATGAAAGTGAAAAGTGAAAGTAAAGTCGCTTAGTCGTGTCTAACTCTTAGCGACCCCGTGGACTGCAGCCCACCAGGCTCCTCTTTCCATGGGATTTTCCAGGCAAGAGTACTGGAGTTAAGAC
AAACAGGAACAGACTAATAAGCATGTATTTCATGACTCTGGGGCCACATCTGACAGTGTAGCTCTGAGCACAGAAAAAATTCTTATGCTCATTGAAAAACAGTAAAATATAATATAAACTTCAGATTGTGTTATTCTAAAACTCTTATTTTTATATCTTGGCTTGTATATGAGAAAGAACAGTTGATGAACAGGGAACTAAGAACT
TATACAATACTAGGCCTATAATAATCAAATTGCTATAAAACAAAAAGAAAAACTTGAAGGCAGCCCCCCCAAAAAATCACATTACACAGAGAAGAATAAAAGTAAAAATAGATTTTCTGTAAGCCAGAAGACAATGGAGTGGTATTTTTTAAATGCAAAAACAGGGGTGGGGCAGAAACTGTCATTATAGAATTCTATACCCAATT
GTTTTAAACTACTGCCCCCTCTCTTAAGTGTAATGACAACAATCTTATAAAGAATTGTTAAATTCACAGTCTAGCTCAGAAAAACTTTTTTAACCCATAAAGTAAATAAAAGAAGTTAAGAGGAATGTAACCAGAGTGACTACTGGACTGGGGATTCTGTTTTTCATGCCATGAAAATACATAGTGAGCCAAATGCAACCTTCCAA
ATTAACCTGTATAACTGATTGTATTGCTATATATACATCTCTATACCATCCTAAACAAGCCTTATCTAACACATGGGTGAAGAACATGGCAATATCAGGTAGTAAAGGCTGTTTTCATCTTCTTAACTATAGGGCACTTGTAGGTAGAAAATAAATTTTATTCATTTACATACCCCTGAACTCAGTCAAAACCTTTTAAAAATTAG
TGATGATGGAGGTCTTGAGGCTTTTTCACTGACTACTGAAATGTAATTCTCTGTACCTTCATGTATCTACGAACATACTAAAACTCTCCCTTTTTCAAACAGTAAAACTAAATCCAAAAAACATTTGCTCCATATTCTGGAGTTTTAGAGTTTGCCGTCTTTGAGGATATAAAGGGGCCCAGAGAATTCTACATCTAGCAGTAAAC
ATCTGATAGAAAGAGTGCCTGATGAACTATGGACTGAGGTTCGTGACATTGTACAGGAGACAGGGATCAAGACCATCCCCTTGGAAAAGAAATGCAAAAAAGTAAAATGGCTGTCTGGGGAGGCCTTACAAAAGAGAAGCTAAAAGCAAAGGAGAAAAGGAAAGATGTAAACATCTGAATGCAGAGTTCCAAAGAATAGTAAGAAG
GAAGTGCATACACAGAAAAGTCTTCAGAAGGAGTGACTAGAGACTGCTAAGGTGCTCAGACCCCATCAAGAAGAACTGGAGGCTAGTAGCTATGATCACCAGTAAAGTTCATCTATGCTAGAAAGACCTGGATGGAAGAGGAAGTGAGCTTAACAAAGTCAAGATTTTAGTCAAAAGAAATCCTTGGAGCCAAAAACAAAAGGTGT
CAGGACTGCATGCTGAGAAATGGTCAGAAAACCACTGATGGAGCCTCACTTCATCATTTAAAGTCTTCTTAAAAAACAATGAAGGATCTTTCAAACATACAGTAAAGCACAGCAAATAATGCAATAAAATGAGAGGAACCCACTACTATGCTCTCACCTTAAGGCAATCAATGAGGGATTGATTCCAGGACGCCTCTCAGATACCA
GCGAGAATAAAATTTCTTTTTTTATTAATAGGAGGTAGAAAATATAAATTATTTTATGAGAACTAAGTATAATTGAAATAGATATTTCATAATATAGCTCAGTAAAAGAGGTATTAACTACTTTACTGAATGACATTCAGTAAAGTAAAACGACATTTGCATTTTATCAGAAAGATATCAAAACACTTTTATCCTCATATTTTACC
ACTGAAGCAACTGAGCAGCCACAGCAGCAGCAGCTCTCAACATACTAAGTATTTTGTATGGCCCCAGGACTAGAAAACGATGTCTTATACACACACACATAGTAAAAACTGTAAAGAAAAACAATACTAAACTTATTTACACGAAAATTTAAAACCATACATGATAAAGGCAACAAAAATGTGTAAATAAAACTGGTAAAATATAC
CATGTGAAAAATGGGGACAGTAATACTGCCTACCTCATGGCAGTGCTCTGAGGGTTGCATGAGATAATACCTGTAAACGGTGGACATGGTAAACCTAAGTAGTAAACGTGGCCCCTGGCAAAGGTGTGGTACATGTGAGTGTAACAGTGGCATGTGCAATTCCAGACTCTTTCTTTCACAGCAGCACTGACAGGCTCCTCTCAGAT
TGGTAGGTATTTAATAATATTGATGGAATGAATGAATGACTGATTGGTGCTTTGTAAATTCACTGAAGGAAGAGTTCCCCACAGACAGAAAAAGCCCAGAAGTAAAGGCTTGTTTGAAGGACTCTAGTCTATGTGTATGGAGAAGGCAATGGCACCCCACTCCAGTACTCTTGCCTGGAAAATCCCATGGATGGAGGAGCCTGGTG
ATACCAGTGAACATAAGTTCAAGGGCTATTGTTGGATCTTCTGTGAAAAATGATTGGATGCTGTCATGGCCATAAGTATTATCATTAGAGCCACCTTTTAAGTAAAGTCTGGCACCAACACATGCATCAGCATATGAGTTTTAATTTTACTTTAATGACTGGCTATGTGCAGAAATGCCTTAGGATAATGCCCTTGCCTTCAAAGA
TAAAAACTTATTACTTGCCCTTTTACATTAAAAAGTACTATGTTAAAAACAATTATTATAGTTGATTTACAATGTTGTATTAGTTTCACGTGTACAGCAAAGTAAATCAGTTATATATACACATATATCCACATCTTTTTAGATTTTTTTTTTCCATATAGGCTATTGCAGGTTATTGAGTACAGTTACCTGTGCTATAGAGTAAG
CAATAATTTTTATAATCCCACTCATGTGGGTCTACTTGCTAATATAAGGTTCGAATGTATGTGAAATGTTTTTTAAATTTACTTTTTCTTTCATTTATTCAGTAAATATTTTTGTGTGTGCCTAGCATGTGCTGTTGTTCTAGTCACAAGGGATACAGTAGTGAATAAAACAGAAAAAAGATCTTCACTTGTATGTGACTCATAGT
AATGCAAAGAAATAGAGGAAAACGGTAGAATGGGAAAGACTAGAGATCTCTTCAAGAAAACTGGAGATACCAAGGGAACATTTCATGCAAAGATGGGGACAGTAAAGGACAGAAATGGCAGGGACCTAACAGAAGCAGAAGATATTAAGAAGAGATGGCAAGAATACCCAGAAGGACTGTACAAAAAAGGCCTATGGACAGTGACT
AATTTAGTGGAACTAATTTAATTGAAAAGCAAGAGGATAAACTGGCTTATTAGTCTTGTAGGGAAGTAAAGTATATAAAAAAATTGAATTTACTGGTTACAGTAAATTGGGTTCTGATGTGAAATCAAAACTGCAGTTGCATTGATATGGTATATGCTGTAATTAGTTGTTTTGCCTCTCCTAAATTAGAGAAACTAGAGAAGAAA
GAATTACTGGGGAAACAGTCCAATTGATTTTATTATTATCTCAAGTTCTTCACATTTCATTCCAGGCAGCTTGCTACCAGAGTTCTGGAGCAAAGACCAAAGTAAATAAAGAAAGGTTTGTGGGCCAAAGTTGACCTCAGGTGGGAAAACTCGGCTTATCTTGGGACCCTTGGTGATGGACCTCCCACCCCTCTGCCGTCTTCCTC
TGTTGTTTCCTGACCTGCATACAAATTTCTCAAGAGGCAGGTGAGGTGGTCTGGTATTCCCATCTTTTCAGAATTGTCCACAGTTTATTGTGATCCATACAGTAAAAGGCTTTGGCATAGTCAATAAACAGAAATAGATGTTTTTTCTGAAATTCTCTTGCTTTTTCCATGATCCAGCGGATGTTGACAATGTGATGTCTGGTTCC
AAACACCAAGGAAAGAAATTATGTGCACAACTTATTTTTATGAGATTTTAAGCTTTTAGGAGAAGGAATGTACTGGGCATTATAGTACATTTATTTATTCAGTAAATATTGAACACATACTCGTGTGCCTGGCAGCAGGCTAGATCCTAGGGATATGATGGAGTGAGAAAAAGACAGTTCTTGTCCTCTAGAACTTTCTGTCTAGC
TGGTCAGGGGATTAAGATCCTACAATCTGTGCGGCACAGCCAGAAAAAAAGATACATATCAAATTGGCAAAAGATAACGCCCATTGTTGATGAAGTTAACAGTAAAATGGATTCTCATACCTGGCAGAGTAAAAATCAGTATATAGCCTTTCTAGGACACGAGTTGACAGTATAAAGACTAACATTTTTCTACATTCTCTATGAAT
AGTCAAGAAACACCTGGAGTAACAGGCAAATTTGGCCTTGGAGTATGGAATGAAGCAGGGCAAAGGCTAATAGACTTTGCCAAGAGAATGCACTGGTCATAGTAAACACCCTCTTCCAACAACACAAGAGAAGATTTTACACATGGACATCACCAGATGGTCAACGCCGAAATCAGATTGATTATATTCTTTGCAGCCAAAGATGG
AAGGTTCAATTTTCATTACAGTTTCATGATTAATCTGCACTTATGTGCTGAAGAAAAGTATTCCCATTTGAAGGCAAGTCCTTGGTGCCCATATCCCTGAAGTAAATGTTATAAAAACATAAATGGGAAATTAAATGCCCAATAAAATATTTATGACATTTGAATGCAGTTTATATTACCCTTGTTCTGAAGTTGCATTTGATTTT
TCTATGGGGTTGCAGAGTCGGACACAACTAAGCAACTAACACACACACACACACACACACACGCAAAGCTCTCCAGCTTTGTCCCACTTACTGAATTAAAAGTAAAATCCAAATATTGATAATGAGGGTTGCTGTAATATATTATTTCCAGCAAATCCATTTTCCCCATCGTTTTCCTATTCACCTGCATTATTTGCATTAACTCT
ATCCCTGGTCAAGGAACTAAGATCCCACAAGCCACATGGCTCAGCCAAAATAGGAAGAAAGAATGTAAATTCTTACCTTGTGCAATTATATTGAGTGTGCAGTAAATGATAAGTATTCTTACTGTTATCAAGCATCTAAGACTATAGTGCTTATTTTAATTGGAAGAAAAAACAAAACTTAGCATCATTGGTAGGCAATCTTGATT
CTGTAAATGTTATCACATTTTGATACTCAGTTTGATTTATAGATTTTAATTTCCTAGTCACTTATACTAGAGACTTCCCTGGTGGCTCAGATGGTAAAGCAGTAAAGCCTACAACGTGGGAGACCCGGGTTGGGAAGATTTCCTGGAGAAGGAAATGATAACCCACTCCAGTATTCTTGCCTGGAAAATCCCATGGACGGAAGAGC
AGAAAGACACGAGCAAGCCTGGGAGTCTTGTTGGACAAATGCATAGCAATTTTATCATCAAAATAAATAAGGATATTAAGAGCTTATAATTTATTATATAAGTAAAGATCCATGAGTTTATACTGATAATAGGGATGATAGATTAGATAGATGATATATAAATAAATGATTGATGGGTAGGTAGATATGTAGATAATATGTAGATG
TCTGCAAAGTAATAGTAGGTTATAAAAATGAAAATTAAAGGAGTAATAGAGGACTTAAAATTTTTTTTTAAATTAAAAATAAAAGAATGATAATAAAAATAGTAAAAATATATCTAGGACTTTCTCTAGTATTGTTGTGGGCAGTATGGGGTCAGTTCATTTTCAGATAGTTCCTTTGTCCAGCTTATATTTCTCAAGATCTATAG
GCCACAGGACTGGAAAAGGTCAGTTTTCATTCCAATCCCAAAGAAAGGCAATGCCAAAGAATTCTCAAACTACAGCACAATTGCACTCATCTCACATGCTAGTAAAGTAATGCTCAAAATTTGCAAGCCAGGCTTCAACAATACGTGAACCCTAACTTCCAGATGTTCAAGCTGGTTTCAGAAAGGGCAGAGGAACCAGAGATCAA
ACTTCTAAAGAACGCTAAAATTTTAGGACTGGAATATAAAAGTGTCATTAAAACCTGCATTTTATTTTTACTGCTTTTTATTCATTGTCAGGTTTTGGTAAGTAAATTTCCTTCCCCTCTCCTTTCTTTCTTTCCTTCCTTCTCTAACCCTTCCTCCCTCCTTCCTCTCCTTGCTTCCTTCCAATATTTCCCTGATATTTGGTAAA
AGTGTTTATCAAGCACCTACTATGTGTGAGATACAGGGCCATGAGGGTGAGGTATGAAAAACACAGACCCTGCCTGGAGGAGATTCATCTAACCAGGATAAGTAAAGGACTTTGGCCCCCTGTGTTCTGGTCATGCCTACCAAGGAATACTCCCACAGAGGTCTGGGTTTTATGTTATAATGATGATGCAAACATTAAAATTTAAG
GATAACTGGGTTCAGCTCCCACCTCTAAAACATTCTATTTGCTTATGTGACTTTAGACAAGTTGCTTAACCTCTCTGAACCTCCGTTTGTCTGTCTCTAAAGTAAATACAAGCATACCCACTTCAAACATTGTTCTAGGATTGCATAAGATTTCATACATAAAGGGCTTAGTATGGTCCTAGAACAAAAGAAATGTTCAATAAATA
GCATAAGGGTTGGTGCAGTGACAACATGGAAAGAGCCTGAGTCACTGTGTGGAAGGCCAGCTGTTAGACACGTGTTAGATTGGACCTTTTGTAAGAAAGAAGTAAACATCTGTTCTGTTAGGTCCCCAGACTTCACGGTTTATCTGTCACAGCAGCTCACCTCACCTTGTATGTGTACGTGTGTGTTAGTTACTCAGTAATGTCTA
CCGTGTGCACCCCTCCTTGACTTACGTGACAGTCAGAAATCGAGCAAGAGGTCCCGAAACTCAAGGGAGATTAAGATCTGGAACCTCGAAGGTTTTAAAAAGTAAACAATTCACCATATTTACCTGATAAATTATCATCATAAGGGTAAAAAATAAAAGTCTCAACCTCAATCATGCTTCAGATAATACAAATGGCATAATGTTCT
CATCACTTCATGGCAAATAGATGGGGAAACAATGGAAACAGTGTCAGAATTTATTTTTGGGGGCTCCAAAATCATGGCAGATGGTAATTGCAGCCATGAAAGTAAAAGACGCTTACTCCTTGGAAGGAAAGTTATGACCAACATAGACAGCATATTGAAAAGCAGACACATTACTTTGCCAACAAAGATCCGTCTAGTCAAGGCTA
GTTTTTTGCCCTACTAATCAACAGGCTCCTCAAGGGTCAGGAGACCATCTTACTTGTACTCACAGTGTCTGTCATAGTGTGTAACATGGAACAGATGATCAGTAAATATTAGTTACCAAAACTTGTGTTACTTAGATTTATGTTAAGCAAGTGTGGTTTCCAGTTTAAACAGTTTTTTTTAAAGTTAAATACAGAGTTCACTTAAA
ACAGGGAGAAAAGTAGGCCTGGGATACTATAGGATACTAAAGTTGTATATGTTTCATTTTATGCTAAGTTTCTGCTTTCTAAGTTTTCGCTCCATCTTTTAGTAAAAGCAGTAAATTTAAGTGACATTTAACTGCCTTTTCCAGCCAGCAGTCATAATCTTTAAAGTCTAATTTTATGAAGGCATGCATTATTTTGTTAAATTGTT
ATTGCTGGTTTCCTGTATTAGAATATAAAGTCCCATGGGGGCCAGGGATTTCTGACTGATTTGTATACTGTTTAGTCAGTGCCTGGAAAAGTTTGCCCTCAGTAAATATTAAGTATTTTGATGAAATGGGAAAGTATTTTGAAGTAGAGAATACTATGAGATTTTTATATCGAAGTAGTAACATGACCATCTCAAAATATTCTTTT
AGGTGTTAATAAGAGGGGAAACTATGAATTGGGGGAAGGGGCCTATACTGGGGCTCTGTGTACTATCCAATTTTCTATAAATCTAAAGCCACTCTAAAAAAGTAAAAGCTATCATTTAAAAAAGAAACCAAGCTTGACTGCTGTGTTAAAAGAAAAAACAGAGAACATTTTTTCAATAAATCATAATTTGTTTGGAAAGTTAAAAC
TGTGGCTAATCAAGAAGCTGGTAATGACAAAAAGAACACATTTAAGAAAAATTTAAAGTTTCTTAAAACAAATGTCAGTGCTGTCCATAAAGTGATGAATAGTAAACAAAATGTGGTGTGGACATGCAATAGAATATTATTCAGCTATGAATAGAGAACTAAGCCCTGTCACATGGCCACAGTATGGATGAACCTTGAAGACAGCC
AAAACTCTTAGAGGAAAACAAAGGCAGAACACTCGATGACATAAATCAAAGCAAGATCCTCTATGACCCACCTCCTAGAGTAACAGAAAAAAAAAAAAAAAGTAAACAAGTGGGACCTGATTAAACTTGAAAGCTTTGGAACAGCAAAGGAAACTATAAGCAAGGTGAAAAGACAACCCTCAGAATGGGAGAAAATAACAGCCAAT
AACTGGGGTTCAATCCCTGGTTGGGGAACTAAGACCACACATGCCACGGGGCAACTAAACCCATGCATTGCAACACTGATCCAGAACAACGAAAAATGAAAGTAAACAAGTGGGAAAAAAATCTGATCACCAACTGTCTTTTTTTAAAAAAAGTCAACCTAAGATCACAAGAGAAAGGAGAACCTAAGGATGAAACTAAGTTTTTA
GGAGTGTAAAGACCACCATGAGCCATAGAGTAGAAAAGGACTGGAAAGATGGGATGGCAGAGTTTCCTCCCAAAAGGGGCTATGATTCCTTTGTCTGCGGAGTAAAGATGCTTAGCTGCGCCTGACAAATGTTTAGAAGCTCTTAAGTATCTGAGAGGAGCCCAGCGCCTCCCTCCCCAGACTGTGTGAGGCAGGACAGTAGAAGT
TTGCCTAGAAGTCTTTACAATTGATGAAAGTTATTTGTAATGGTAGAGAATTTTGGACCTGACCTTTATAGTCTGATTGGTTTACTCCACAGGCCTTTAAAGTAAAATAACATTCTCATTTGCACAGGTACAATTGTGAAACTCAGAAAATTTTGTTAAGTTGAACACAGAAATCCCAAAGTGATGTATTACCCTACTCAAATATG
CAGAGAAGCCATGAAGGTACTTCTGTTGTTGCTGTTGTTTTATTTTTTAAGAAAAGAATGAAACATGATCACTATTTTTTTTTAAAGTATTGAAGAAAGGAGTAAAAATGGAGGCAGAAATTATTGTAACAGTCCAAGTGGGAGATGATAAGGGACTAAATTGAAGCTTTGCCACTAAGGTAGAAATATGAAAAGACTTAAGAAGC
GGACCAAGAAGCCCAATCTACTAGCAAACAGATGCACAGGCTTTATAATTTAGAAATGTGAGTGGGAGAAAAAAGTGGACAGAGGCAATGGAAGGGAAGAAGTAAAAAGAAGTAAACATTAAATTATACATGCTCTCCTTGTGGCTTATAAAAATGCTGGTATTTCCCAAAATTAACATAGTCTATATATTTCTCATCTGATGAAT
TATTGCTAAGACTAATTGCTCCTCTTTAAAATAAAAAAAGGAATGAAAGGTTATAGGTTTAAAAAAATATTTGTTCTCATTTTGTATTAAAATTATCAATAGTAAATATAGCACACACACCATCTCCAGATTATCTTGGACATTAACTTAATGGGGATAATAGGTATGTTGTGCTGAAGTAACAACTTCAGCCTCTATTGGGGGAA
GAAATTGAATTGTATACTTTCAAAAGATGAATTTTATATATGTTAATAATATCTTATACACTTTCAAAAGGTGAATATTATGATACGTTAATAATATCTCAGTAAAGGCATTTTGTATGCCGACATGAATATCCTAAGTAAAATAATCTGTGCCTATGGAAAAATGGGAAATTTTATCTGTGCCAGGGGGAGGTGGGAAAGGAGGC
AGCAACTGGTACACAATGCTGCTTAATTAGCCATGAAGGTTGCTAATCAGCTGGCTTTAAGATTAAATGTTATTTTCCCTTTCAATTTACCAATAATCCAAGTAAAACAAGAGAAGAAACCCTCTCCATACTAAATATTCTGGTAAATCTTAGGTCCATGAAGGCAGAGTCCATAACTATCTAGTTCAGTGGTTCTCAGCCTTAAT
GCACTCCAACCTAATAAAGCTCATTCTGAAATCTAATATTTCCTGGCATGACAGTTAGATCTCTGGAGAAAAACACTAAAAATGTTTTGGTCCTTGACCAAGTAAATTACCCTCATATTGTTTTAGGTTAGAAATGAGAAGGATCCAGAAAGTCTTGGCTCACAAACTGTCATTCTGTACAAGGATCCAGATATTTTAAATCCAAA
AGCTGGAATCGTGCCCATCAAGTGACTCAAATTTTTAGCCACTCTGAGCATGTCCTTGAATAACAGGGAGAACTCTGCAGGTATTGATTTGGGGGTTACAAGTAAATCTCCGTAAGTAGACAAACGCACAAATTCAAAATCCAATAATAATGAAGACCAACTGTATGTATGACCAGACAACATTATTTGTAACAGCCAAAACCTGG
CTTCAGGAAGGAGATGCAGCTAGAGATAGTCAAGCTGGAGGTTTGTGAGGCCGAGGTATGGAGCCAGACTTGCTCTAAAGGTAGTGGGAAGCAGAGCAATAGTAAAATAGTTCTAGGCTCTCCTTGTTTCTCCTTAAGATAACAAAGTTACCTCCACAACCAAAGCAGGAACTCCCAAATCAAGTTCTGTCCACAACTCGTCTCTG
ATGGATCATTTGTTCACTTATTCAGCGAGTATTTGTTGAACAACTACTGCGTCCCACGTGCTTTTTAGGCCCTGTTCATAAGTGAGCACAGCCCTTGGGCAGTAAAAGACTAAAGAAACAAATCGATATATATTATTATATGTCAAGTGGTGAGAGGAGCCATGGAAAAAAAGACAGCACAGTGAGGGGCCTGAGGGAGTGCTGGG
CTATTTATAGTTTTCACATTTTTGGTAGACTTGCCACAGAATACTTAGAACTTGCAAAGAGAAATACTCTTCTGGGGGAATTCATGGGAGCATTTTCTCCAGTAAACATTAAAGTACTCTCTTTTCTGAACTGTTGTTCTAGAGTCGCCAAATCTTTCAACTAGAGTCATCCTGGTTCACTACCACAGGAGATGAGGGTTTCCATT
CAGATCACTCCCCCTCAGTGTCAACTGTCCTAAAAGTACATTGCTCCGCCTTGAGAAGGTCACCAGAGACAGGTAGGTCCTTCCTCTGAATAGCACAAATAGTAAATAGCAGTGTTCACTGAAACACCACAAGTAATCACGGCTAGACTACAAGGTTTTCCAAACTCCTTCTTGTGCTGTATACTGACACTCAACTTTTATCTTAG
ATATAATAAAAATGGAGATGGCATTATCTCATGTAGAGAGCTTTGTTGAGGATTTAAAGCAAAATCCATTCATTTCTTCACATAAAGGAAATTTAGGTAAAGTAAAATGGCATAGTAATACTGAATATAAAAGGTTGGGAGTTTCAATATTAAAATTAAAAAAATAAATCTAAGACTGAAATAATTATAAAAAAGTCACTTTATAT
AGTATTTTTTTAAAAAATGGAATAATGAGATTTTTTAAAAAACTAAGAAAATGCGATGTGGTAAGAAAGCAAGCCAGAGAATACATTGAGAAAGCTAAATAGTAAATTTAGAGAGGGGAACTGATTGTAAACAGCCATTTTAAGCCATGTAATAGTGAATAAAATGATACAGCTGCAGTAAAAAGCCAAGTGAAATTATACAGCAT
AAGTACTTTGAGTTACAAATGTCAGTACAAGGCTTTCATAACATTTAATTTAATAATAATGATTATTAAATCATTAACAAAAATTAAAATGTAGAAATCTAGTAAATAGATTATTATTCTTTTCTACTGTGAGAGGGAATTTTAGATACTATATACACAAGTAACAGCATTGCTTCTTTCATTCAATATTGATTGCCTATCACGAG
GAGACCTCCCTGCTATTTTATGGGCACTATTTAGGGATCCATTTACTGCCAACTTGCGAGGGAAGTTGGGTGCAGGAAGGAGGTTGCCGTAACAAATGAGAGTAAATTTCCTTTTTATGCAAATATTTTATAATTTTCTCAAAGCTGTATTTAAATGAATGTGAAGGCTGATTAATAGAAATATGGAGTAGGAAGCACTGTAAGGA
AGTGATATATATATATATATATACACACACACACATGTTCTTTTTCATATCCTTTTCCATTATAGTTCAGTGCAAGATATTGAATATAGTTCCCTCTGCCAGTAAATCCTTACAACTTATCTGTTTTATTTATAGTAGTATCTGTTAATTTCAGACTACTACCTCATCCCTCCCGCCAGCCCTTGCTTTCCCCTTTGGGAACTGTA
ATTCCGGTTGATATGAAGGATGATGAGGTGCTGTCTTCTCTTACTAATCAAACACGGAATCAGTGCCTGTTTTACGGCAGGCCCTGCGCACAGGAGTGAGAGTAAAGACTAATAAGATGTCATTCCTCACCCTGAACTTTTTTCAGTCTAGCAGAGAGACAGACATGTAAATAAGTGTGGTAGATACCTGACAGAGATATCCTGTG
GGAAAAGACCTTGATACTGGGAAAGATTGAGGGCAGGAGAAGGGGGCAACAGAGAATGAGATGGTTGGATAGCATCACTGATTTAATGAACATGAGTTTGAGTAAACTTCAGGAGATAGTAAAGGACAGGGAAGTCTCATGTGCTGCAGTCCATGGGGCTGCAAAGAGTCTGACATGACTTAGCAATTGAACAATTCTTTTTCAGA
GGAAACAGTGTCAGACTTTATTTTGGGGGGCTCCAAAATCACTGCAGATGGTGATTGCAGCCATGAAATTAAAAGACGCTTACTCCTTGGAAGGAAAGTTAGTAAAAGTGACCAACCTAGATAGTATATTGAAAAGCAGAGACATTACTTTGCCGACAAAGGTCCATCTAGTCAAGGCTATGGTTTTTCCAGTGGTTACGTATGGA
GAAAAACAATCCTCTCTCTTCTTCCCCTCCAGTGACACTCAGGAAGCAATGAAAAAAAACATCATTAAAGAAGCCACACTTATTATTTTATCTAAGAAAAAGTAAACATGAACACAATTGCTTAACCTCTTTGGCACAATATTTTGGTGAAATTTATAAACAAGTATATACAACCCCATAGACGGCAGCCCATCAGGCTCCACCGT
CATGGCATTGACATTTTTCCATTTTACAGAAAATTATCACATTTACTGAAAAATCTCAAGCAGACATTCATTTTAGACAATTTTCATGGAAATTCTTGGCAGTAAAGAATATTAACATATTACACTACAATGTTTAAAATGTTCCAGAAATTATAGTACCTCCAAACTCTACCTGGTGTTAATTATACAGGATAAATTATGACATT
AACAGTAGTACCCAATTTTTTTAAATGTCCATTCAATAAAAGTATTAAGTAAAATCAATACTTTATTAATTCACAGTTGTGAAAGCCAAACCATTTTAGCAGTAAAGGATATAGAGTAATATTTAAAGAACTGAGAAGAACATTTTATTTCTTATAAGTTGTAGTGCACTGAAGCATCTCAGCAATTACTTGTTAAAGTTTCTGGC
CTATACACATTCTTCATTCCTTGGTGACCAGTTATTTGGATAAATCTAGTACCCTGACCTAGAACTTTCTAAATGCCGACATTACTAGGAAAACATGAAGAGTAAAACTGAGTCTTTTTGATGGAGAACAGAGAGTAAGGAGAAAAAGCTTCTACTTTTTGATCTAAAAATTAGTGATTTTCAAATGGCAAGGAAAAAGAGGCAAA
AAATATTCCCTATCCCCACCTCCATCTCTGTACTAGACAGAAACTTTCAAGTTAAAGAGAAAGCGAGCTAAGGGACAAGAATATTATTTTTGAATTAACAAGTAAAGTCACGACCAATATTTTGCAGAGTGCATGGAAGAGAAGCAAAGGCTAAAAAATACCAATAATATAACAACAATAATGTAAAATGTTAATAGTTTACTTGT
AAATTCTGACAGTCTTCCCAATGCAAAATGATATGCCTAGCATTTTTCTCTATTTACGTGTAGCAACAAAGTACATATAGGTTAGTGTTTCATTATTAATAGTAAAATCCATCTTCCATGATACCAGGTATGAAACATAGTTATCAGATTGGCCATAGGTAATCAGAAAAATGTGGAAAGGTGTTTCTTACTCACACTTTCTTAGC
CAAATTTGTTGGCTTATGTAAGCTTCATGAGGGTAGAGCTTTGTCTTGGTCATCACTGTATCCAGTTCTTAAAATAGAGCTTGGCCCACAGTACTTTCTCAGTAAATATTTGTTGAGTGAGAATAGGAAGCCCAGAGTCTGAATATTAGTGCTGTCAAAACCTGGAAGTTACTCTCTAGGCAGAAAGAGTCATTCCCTTTTCTGGA
AGTCAGATATAGGTGATATAAAGCTATGTTCTTGGTATCAGAAGAGATATTTCTTTGAATTAGGTATTTCACAAAGAATTCAGCTAAGTTATGATTCTGAAGTAAATTTTAAAAAAATAAAATTTAAAATATAGACCAAAATGGGAGATACATACAGTTGGGAGGAGTACAAGTAATTGTAGAGATAAGACTGATTTTAAAAATTA
TTTTGTGGTTCTGGATCTGAGCAATTTGATACTGATTGATGATTCACACTCAAATCCTAAAGGTAATTGTAGTCTAGGATGCCCCATTAAGTGTCAGGTAAGTAAAACAATTATTTACCCTCAAAGTTCAGCATTAAGCAACAACTGCTAGTGGAAAATACTTTTAATACCTTTATTATCTCTGCAAACCCAAATCGGATGGGAAA
GCCATAGAACTGGAAAAGGTCAGTTTTCATTCCGGTCCCAAAGAAAGGCAATGGCAAAGAATGCTCAAACTACCGCACAATTGTACTCATCTCACACGCTAGTAAAGTAATGCTCAGAATTCTCCAAGCCAGGCTTCAACAATATGTGAACCGTGAACTTCCTGATGTTCAAGCTGGTTTTAGAAAAGGCAGAGGAACCAGAGACC
TTTATTTCAAGTTGCTCCCCCTGCCCCATTTGTTTTGCTTCCTTTCACATTAGGTGCTTTCTTCAGGTATTAGCAATCATTAGTAATCCTCATGACTAGAAGTAAATGCCTAAGAATTGACTAGAAGCACTGAGTCCCTGGGCAGGTAGGTGAGTTTCTGTGCAGGGCGATCTGGCTGGCCCATCTGCTCTAAGTCCCTGTTGTCG
GGCACCCTGGGGGTGGTGAGAGGCAGCTTACATGTGAGGAACCTCCAGGCTAAGGTCTGTGTAGGATTATAGCATCATTGGCTTCCCAGGTGGCATTAGTAGTAAAGAATCCGCCTGCCGATGCAGGACACGAAAGAGACGTGGGTTTGATCCCTAGGTCAGGGAGATCCCCTGGAGGAGAGCATGGCACTCCAGTATTCTTGCCT
AAAAAAAAAACTTTTAAGTCCTCTATTGTTCCTTTAATTTTCACTTTTATAACCTATTACTTGGCAAAAAAAAAAAAAAGACCCTTTTTTTTTCTTCTTCAGTAAACTTCATATATATATATTTTATAATTTTTTGACCTTTTTGTTTTGTTTTGTTTTTGTTTTTGATTTTGCTTTTTTTTTTTGTTTTTTTTCTTCTTTTCTTT
ACCTATATGTAGAAAACTATAAAACACTGGTGAAAGAAATCAAAGAGGACACTAATAGATGGAGAAATATACCATATTCATGGATTGGAAGAATTAATATAGTAAAAATGAGTATACTACCGAAAGCAATCTACAGATTCAATGCAATCCCTATGAAGCTTCCAACAGTATTTTTCACAGAGCTAGAACAAACAATTTCACAATTT
CCTTAGCAAAGGCATCCAAAACTATTTAAGAATATATACAATTTTGAAAATAAATCTTTTAATAGATTAAGCCCCTTTTACTCTCCAGAAAGAATTAAAAAGTAAAATAAAACTAATTTTTCTTAGGGTGCCTCACATCTGTTAAGTGAGGTTAAAGGCGGCAGTGTCTTCTGATCCTGCAATTCACATGTATCACCACTAGATGG
CTGGAAAATTTCATGGACAGAGAAGCCTGGTGGGCTACAGTCCATGGGGTTGCAGAGTTGGACATGACTGAGCGACTAACATTTTTATAATAAATGATGAAGTAAACCTACATGGTGTTGCACTTCCCAAATTTGGAGAATTCAGTTTTGATTAGGAAGTTAGGGAAGGCCTCTTTGTGGAGGTGAGTCACAGTGAAAGGATGACT
ACAGCTGCCTTTGAAAGCTTTCCCCAGCTGGGCTCACACGTGGCACTTGGTTATCTGCTCTGAATTACCTGATCTCTCTCATAGTCCTTTACACCCACGCAGTAAACCTTGGCCCCCATATCCCGAGCCTGTTGAGCCTAAGAGAAAAGAAGTTTTGAGTGGAAACACCTAAACACATGGAGCACAAAGCTGATACTGGTGGACAG
GTCTATTGATAACTGTGGCATTTTGTAACTTTAATTACAAGATTATATAATTTAGAAATATGAAACACTCAGGATTTCATATAAAATAATAAACTATTTCAGTAAATTTAAACATAAAAATCACATTAAGAATATCCCTGAACATGTTATGTATAGTCCTCTGGGCAAGTACCAGTTTCTAATAGAATTCAAAGAACAGCATAATG
TTCTTTGATTTGATGGACAGCATTTTGAAAATGAACTCGCATAAAAAGGTAGAAAATAAGGAATATTTTTATTGATTGTCTTTAAGAATAATTTTACTCAAGTAAATGGGTTTAATGAATACTTTTATTGCAGAATCTTAAAAGTCATTTTTCCTGAGATCCTCCAAGAGAATATATGCTGTTGACTAGGTGACTTTAATTTTTTT
AGTCGGACATGACTAAAGCGACTTAGCAGCAGTAGCGCAGCAATACATATGTTTCAATGCTACCTGGCAGAAACTAACACAACATTGTAAAGCAATTAAAAGTAAATATATTTAAAAAAAGAAAGCTGATAAAAAAAAGCGTCAACAATGATTAAGATTTTGCCATGTTTGCTTTATGGATTTATTTTTTTGCTGAAATATTTTAA
CCACAGGACTGGAAAAGGTCAGTTTTCATTCCAATCTCAAAGAAAGGCAATGCCAAAGAATGCTCAAAAGTACCACACAATTGCACTCATTTCACACACTAGTAAAGTAATGCTCAAAATACTCCAAGCCAGGCTTCAGCAACACATGAATTGTGAACTTCTAGATGTTCAAGCTGGATTTAGAAAAGTCAGAGGAACCAGAGATC
AAAGAACCCGCCTGCCAGTGAAGGAGTCATAAGAGACTTGGGTTCGATCCCTGGGTTGGGAAGATCCCCTGGGGAAGGCATGGCAACACACTCCATATAGAGTAAAACATTTTATGTTTTTGTCCTAGGTTACCAAAGTAGATGTGGAAACTGAGCTTCAAACATATAAGCATTCCAGGCAAGGGCTAGATGAAATGTATAATGAA
TATCTAGCAAATATTTGTGCCTCGATAAGTGAGCTGAGCGCTGGCCCTGACATTCCTCTGTGGCTCTGCAGAGGCACATCCCTCACAACAGCATCTCGAAAGTAAATCTCTTCCCCCAGAGGTCACCAGCCATGGGGATGAAACTGGTGGTGCCCTCTGGTCACTGGCGGCCAGGCCCCTGGGCTGTGGCTGGAGGTCTGGACTCA
AAACCATAGCAGTCATATCTATTCTGTCAGCTTCTGTATACCTGGCACTTAGTGTATTGCTAGGCGCTTACCAAGTCATTAATAAATATGTGAATACTCTAGTAAAAGGAGACCTGGGGGACTTTCTAGGTCTGCTGCCCGCTCAGTGTAAGAGTCTGCACTGTCTCTGGCAAGTGACTGTCTGTCTTGTTTCTGAATGCGTTAAC
GAATATTATAAAGTTGAAACAAACAAAATATATATTTAAATCTATAATGTCATGTTGTCTATCAAAAATAATAAACAATTCAAAATGGCAAAATTGAATAAGTAAATTTCTTTACTAGATTTAAATCAATTGTTATATTTATTTTCTGGGCAATTTAGTAAAATGATCCAAATTAATCTTGTATCATTCTGATTTCAGTTTGTGAT
CACAATAGTTCTCAAATTAGGAATATTTTAAGTATAAAATTGTACTACAGTGTTGCCTATGTCAACCTACATTTCTGCCTAGATTTTGGAACCCACTGTTAGTAAATGAAAAATTCAATCCAAGTTCAAAGCATAATTCAATACTACATTTGCAATATGTCATATGTGCAATTCTTTTTAAAAAAGACCTCCGTGTTGCTGTTGCT
AGTAGCCTTGGGGACATAAGAGGGTGCTGAGAATTTTCTTCTCTTTACCAGTGCATTTTTTGGGGGGAGAATTTATACAAATAGTGAAGAAAAATATAACAGTAAAATGTAAAAAGAAGTCAGAAGAGAGAATAGGCTGAGATTGGAGTGCTGCCTTTTGGGCATTCCAAACAGAACTCGTCATTACCACTTGCCTAGAACAAAAG
CCAGTACGGGCCAGACAGAAGATTGGGAATTTTCATATTAATTATTTCATTTAAGCCTCACAACAACCCTATAAAGTTGGCATCAGTTGGTAGCTCAGACAGTAAAGAATCTGCCTGCAATGCAGGAAACCCAGATTCGATCCCTGGGTTGGGAAGATCCCCTGGAGAAGGAAATGGCAAGCCACTCCAGTATCCTTGCCTAGAAA
TTTTTTTGACTTCCCACGTTACGTTCTTTTAGCAGTAGGAATACGAAGAAAAGCTAGATTTCTGTTGCTGTTCTGAGGAAACTCACATGAGGTATACAGGAGTAAAAGATCTAAAAGTGAAGGAAAAGAAGTACAGCTCTGATACTGTTTCTTATCCCATGGTGCCCAGATCAGGGAAACTTTAGGAGGAAGAACAGGAAAAGCCC
TAATTCTGTGCCCTAGAGAGAGGAAAAGAAAGCCAACTGCCTCCCTCTTAGGCTACAAAGCTTTCTGGGCCCAGATGTCAGCTTAGTTGCAGAGTGGCTTAGTAAAGCTTTTATACATAAACAAAAAAGTTAAATTGCTAATATTTAAGCTTTCAGTATTTCAAGGAATCACTTTTTAACCTTTGAAATTACAGGGTTCTTATCAA
GAAAAAGTAAGAATGTATCTATAAAGTACAGAAATAGACACATCACTCCCTATAGAAAAAAAAAATCACATTCTGAAATATATTGAAGTTCTCCATCAAAAGTAAAGGTATCATAAACTCTGTTATTTCTAAATAACCTAGAAAATATTTAGGGTTTTTGTATAATTGATTATTTCCCTATACAATTTTAATCATGGTTTTGAGGC
TAATTATCAGCTTATTAACTAATCATATCCTTTCCTTTTCCCTTCTGCAGGCTATTTTTTTTTATTACTTTCCTGCTTGTTAGGAAGGAAAGTGAAAGGAAGTAAAATTCTCGGGCTTTTCTTTCATTTCCTTCCTGACAAGTGTTGTTTTCAGTATTGATTTCTGCCTTTTTGTTAACTCTCAGTATATTTAAGCAGTATGACTT
GACTGATCTGATCTGATGGCAGAAAGTGAAGAGGAACTGAAGAGCCTCTTGATGAAAGTGAAAGAGGAGAGTGAAAAAGTTGGCTTAAAGCTCAACATTCAGTAAACTAAGATCATGGCATCTGGTCCCATCACTTCATGGCAAATAGATGGGGAAACAATGGAAACAGTGACATACTTTATTTCCTTGGGCTCTAAAATCACTGC
TTATTTAGTAAGGGAGCTGCTTATTTTCTTGGGGGCTGTACAGAACTCCAAAATCCCACAGAATGAATGCTCAGCTATACTGTACCTTATGTTCAGCATGAGTAAAAAAAGATTTACAGAGAAACTCTTTTAACAGAAGACAAAATATTATAAATTCAGAACTAGGGAACAGATATACATCAATGTCTTTCCTAAATTCTAAATTT
GCATAGGAATTACACTAAAATGCCAACAGGAAGCATGAGAAGTGGTGCAGGAAAATGACAAATGAGACTCCGCAAGGCAAGTGCAGAGTAGTAACTTGGAAGTAAAATAACCCAAAGCCAGACTTTCAAGATAATGGCTCTGGTGGTGGATTTCACTGGCTCAATGTGCTGCTGCTGCTAAGTCGTTTCAGTCGTATCCGACTCTG
ACTGAGTAGATTAATTCCATGAAAGCAGAGAGTTTTAGAGTGTCAGTATTTGCTGAACGGAGGAAATAGAAAGGAATTGGAGAAGGATAGAGGGAGAAGGAGTAAAAGAAAGAAAGCAAGAAAAGACAACTTGTTTAGAATCTGAAAATGTCTGAAGAGTCTAATTTCTGCTTTTTGGCAGTGAGGAACCTTGCAGTGAGCACTGA
GCCACAGGACTGGAAAAGGTCAGTTTTCATTCCAATCCCAAAGAAAGGCAATGCCAAAGAATGCTCAAACTACCGCACAATTGCACTCATCTCACATGCTAGTAAAGTAATGCTCAAAATTCCCCAAGCCAGGCTTCAGCAATATGTGAACTGTGAACTTCCTGATGTTCAAGCTGGTTTTAGAAAAGGCAGAGGAACCAGAGACA
ATTTTGTTTTATTTAAATATTAAACTGTTCATATATATTTAATTTTCACACTTTGTTACTCTCCTAGCTTGGTTGTCCTTTTCCAACTTAAAAAAATTAAAGTAAATATCGAATGTAAGATAAAATCTAGCCTGCTTATGTTCTGGGTCCTGATTGCCTAAGCTCTCTTGATTTACCTGTTCAGGATCAGCAAAGCCTCTGAATTA
TTACTTCAGCAGGCATGTGAACCACTATTCAATACCCTAGCCCAAGTATTTTCAACAAAGGGGATGTCACCCTCAAGGAGGCAAAAATTGGTTCTTGAGGAGTAAAACATCTTGGAAATTACAACAGATAAATGGATATACAGTCTATCTGTGGTATTAAAACCTCTTTGGGGAGAAGAGGCAGCTAAGGGGAAAATATCTGCAAA
CAGACATGGCTTTTGAGGAATGGAATAAATCCTAATGAAATTCATAGAAAGCCCACAAATTTTTGAGGAAATCATGTCATGAAAACCAATGAAAATATGCAGTAAAAGGAACAAGAGAATAGAAAATGAAAAGACACTGTTGGTTTCTTCTAAATATCTCCTGACAATGAGCATACGGACGAAACTACTCAGGAGCAATCAGGGAG
CCTCCCTTATGGAAAACGCATGGCAGTGCCTCAAAACACACACAAGAAAACTATCACATATGATCCAGCAGTCGCACTTCTGGGTATCTGTCCAAAAGAAAGTAAATCAGAATCCTAAAGAGAGATCTTCACTGCGTTGCTCACTGCAGCATTATTCACAATAGCCAAGATATGGAAACAATCTAAGTGTCCATCAGTGGGTGAGT
CAGTCAACAGAAAGAAAGCCATTTGGTTGCAAATTAATATACTTGATCACTGTAGGGTAAGGTCATGTTCCACTAACATTTAATTTTTAAAACACTTTTGAGTAAATAACTTCATCAAACCATTTGCAATTATTTTTAAAAAACTGTTTAATTATAAATTGATTATGATAAAGTTAATGAAGGAATTAAGACAGTTGGAAAGGTTA
AAGAAAAAAATCTGTGGGCAGGAACAAATCTCTTGAGACATATGCTAACCATTAAAGATGATTAAGTCAAATATATTCAAACTAGCACTTAGGTTAAGCTAGTAAACAATTTAGTGTAGTAAAAAGACAAACCAAGACTTGATATTTACAATACTGTTAACTGAGAAGGAAGTAGTAAGAAGAATATAGAGAGAATTCCTATTTTT
CTGAGACCAATACTTCTGCAAAGTACTTTTTCCCACTTCATTCACCCTCAGGAACGTCTTTTCAAGTTGGCACAGATTTACCTGGCACTGCTCTTTCATTAGTAAAAACTGCAAAAATGCCGAGAAGGGAGAGGCCAAAGAGGGGCCCACAAAGCCCCCCAGCCCCTCTCACGACTGCTCCATTCTCCCACGGCCTTAGTCTCCTG
AGAAGAAGTAAAACTCTCACTATTTGCAGATGACATGATCCTCTACATAGAAAACCCTAAAGACTCCACCAGAAAATTACTAGAACTAATCAATGATTATAGTAAAGTTGCAGGATATAAAATCAACACACAGAAATCCCTTGCATTCCTATACACTAATAATGAGAAAACAGAAAGTGAAATTAAGGAAACAATTCCATTCACCA
AAACAGACATTTCCCTCTAATTTTTGCTCTCCTTGATCAGTAATTGGTTGTCTGAAGAAAAACAACAACAGTGTATTGTGGGGTTTGTAGCATATATAGAAGTAAAATTCGTGACACCAATAGCACAGACAGGAGGTTGCAAAGAGAAGTGTGCTGCACCTTCTGTGAAGTGGAATGATTATAAGCATTCTCCATTTTTAATCCAT
TACATGATCGGTGGCCCAAGTTCGGAAGACTGGGTACAGTCAGCCAAGAAAATATTTAGAAATGGAACTTTCTATAATTGCATGGTTTATGTACTTTAAAAGTAAACCTTTGTCAGAGGTGTGCCTTTTTATGTCCCTCTGAAGTAATAGTAAGTAGAACACTGCTTGTTTGTCTTGCTTTTTTCTTGTGGGTTTTTGACTCAGGA
CCCTTCTTTGGACCAATACATTTCTCCTTTAAATCTCCTTAAATTTCTCCTCAATCTTAAATAGATCAAATTGAGTTTCCATTTTGACATTATATTGGTGAGTAAAAAGGCATATTTCATAACAATATGAATAATTTGGTATAATTTTTTATAAAACTTGTACCTTATTTGTATATGAATCTAAAAATCATAATAGAAGAGACACA
GAATCAAATCAACAAAATTAGAAATGAAAAAGGGGAGGTTACAACAGATAATGCAGAAATACAAAGGATTATAAGAAACTATTACGAATAGCCATATCACAGTAAAATGGATAACCTGGACAAAACGTACAGATTCTTAGAAAATTTCAGTCTTCCAAGACTGAACCAGGAAGAAATAGAAATTATGAACAACCCAATCACAAGCA
TGTGTACAGGATTCCTCTCTCCTTTTTAATAGGGCAAAGCTCTAAATTGCTGTTTAGTGTCTCCCCCCCCAACTGAACATACAGTAGATATTTTCCTATCAGTAAATAAGGGGCTCCTTCTTTCTTTGGAAACTCTTACATTGGAGCTTAACAACACATCACAGATGTACAGCTTGAATTGAGCACAGCCTTCGGAGCCTTACCAG
CTACAGTGCCACCTGGCTTAGCCTATAATCCCCATAGTATACCAGAAATGGTAAATATCTGGAAAAAGATAACTTTTTAATGAAAAAATCATATTGTTTAAGTAAAAAATAATAATTATTTTGGGAATTATTATTTTTTGGAGAAGGCAGTGGCACCCCACTCCAGTACTCTTGCCTGGAAAACCCCATAGACAGAGGAACCTGGT
TTTTTTTTTAAAAAAAAGAGAGACTACCAAGTTTTTTTTAAGGCTATGTGAGGAACAGCCCAGATCATTTATACATAAGACTGTTTGGGAGAGAAAGTATAGTAAAGTTTACCCTTAGCTCTGTCAAGTCTGACAGGTCTCTTAAGAAGCAAATAAAGGGTATCAGGTAGGCAGCTGGATATACCAAGCGGGTTCAGGTGGGAGGC
GCAGGCAATGGACCAGAACAACTCACTTTCTTAGAGAAGAAAAAACAATGATGCAAACATGAGGGACATTTTACAGATCAAAAAAACAAAAATTATAAGAAGTAAATTAAGCCTTTTTTTTCCCCGCTTAGTCAATCTCAGTAAGATATTCTCTAATATATTAGGAGCTCTAGAAAGGAATTTAAATGGAATATGTTTATTTTTGA
TTAAGCCTCCGTCCCACCCCTCTAGGTTGTCACAGAGCACTGGCTTTGGGCTCTGCAGGCAGATTCTTTACCACTGGGGCACCAGAGAAGCCCTCAGTATAGTAAATGCTCAGTAAACAGAGTCATTATTATGGCCATCATCATCTGGGTGAGCTGACCCAGGTCACACAGGAAGCAAACAGAGAAGCCAGGACTGGACCCCAAGC
AGAGAACGTTGTGTTGTCTTCTGAGGTCAAGAGACCTTGAGAAGCCCTTTGGCCTGGCTTTGTCCAGTCACTCCTGGTGTGAAAAGGTGTTCGTCTTCAGAGTAAATGAGATAGCAGTCGTGGATCCAGTTTGTTAAGTAGGATAATGTCTCTGGAAGCCTGGGCTCAGAAGTGGCACAGGGTCCTTTGTGTCTCATTCATTCATG
ATAAAAAGAGAAGCAGGAGTTAATTGTTTTGAAAATTCTCAGCCTCTCTAGATGACAAAAACACTAAAAGCTAAAAATTACTACCAATAGTATGGCATAAAGTAAAGGCTGAATGTTCTTTTGTGTGATGATCAGTTAGTTGTGGTCACAAGAGGAGATGCAGGAGAGGCTCAGGAAAACAAAAGTTGGTTGTATTTAGCCCTCAA
AGAAATGAAAGAAAACAACTTCTGGCCTGAGAGTTCTCTGCGAAAACGGTATTTGCTGCCCATCTGAAACTATCACAACACTGTTGATCAACTCTACTGCAGTAAAAAATAAAATGTTAAGGAAGAAAAAAAGAATCTGGTGCCTAAACAAGTACAGCTTTCTAGTTCATTATGCCAATAGCAACTTGACAAATGTGTGGGGGAAA
GTGCAAATAAATAATCACCCATGTTAAAGGGTCAAAGACCAGCTTGGCAGCTGGAATAAAGAAAATTTGTCATCAAAACCCTTTGGCCTTTCTTTCCTAAAGTAAATTTGGAGCTAATTAGCTTTCAAGACTTTTCCGGGATTTCTTCCACAGTGACAAGGCAAAGAAACACACTTAAGATAAAAAAACAGATGTTGACATTCACT
CTATGTATGGCTCTTGCCATACATAGAAAATACTTCCCTTCTCTCTCAGAACTAAGAATTACCATTCTTAAAAATATTTTGGTGAAGGAGGGGGAGAACAAGTAAATGTAATTAAAGGAAAGGTGGTGAGACCAAAACTGTGGATCAGGCCCTGATTCTGAGTGTGGTCCAGACCGGGCACATCAGCTTCACCTGGAACCTGGTTA
AGCCTCTTCCCCACTTCATGTTTCAATTTTTACTGTGGTCACTTGGTACCCACTCCTTTCTGAGCATTTCAAAAAGGTTCTTATGTTTCATCCATAATTGAGTAAAGGTTTGCAGCTGTGAACAAAGGATTGATTAAAAGTAACAACAGCAAAAATAACTTCCTTTTCAGTCTGCCTTCCTCCAGAATATCCCCCAACTCCGATGA
AAGAAAAGACAAGAAAAAAAGGAAGAATGAAAAAGGGAATTAAGAAGAGAGTAATCAGACCAATAAACAAACCCATAAATGAAAACAAACACTGAAAACTAGTAAAGTACAAAAACCAAAAACATGGGGAAAATATAGTGAAAAAGTACTGTAGACATAGGAAAAAGTAAAATTTAAAAATAAATGCATAAAAAGAAAAGGTAATT
GGGAGGAAAGAGGCATTATTCCCAGTCTGTGCAGCTCGAGATTCGGAGCTGTGCCAGGAACTGAAGTTGGGAGTTTAGGAGGAAGAGTGCTTTTAGAGGGAGTAAAGCGCTACCTCTGAGCTTAAGCAAGTGTTCGTGAGATGCAGGAGCTGTCTTGTGTGTAGTAGGGGATTTCAGAGAAAGAGAGAGCTACAGATATAAATTTG
GCAGCCAACTACCCTTCCAGAGGTGGGCCCATCCCAAACCCCTACCTGACAACTCTCCCAGCAACTCAGATCCCGGAAATGAGCACCTTCCTTGCCCACCAGTAAAACACCACTGCTTCCCTGCAGCTGGCCTTCCTTCAACTCAAAAACCTTGCCCCCCACCATGCTCCCAGACATCCTCGGATTCCGGGTCTAGTCAGCCTCAC
GAGCCATAAGAACAAAAGGATCTTGTAGTTGAGCCATAAGAGTAATAGGAATTGGATTTGGCTGTGGCTCATAATTGAGCTGAAACCCTAACGGAGGAGCAGTAAACCCCCAGGGTCTACATAGTCAAAGACAGAAAAAAGATCCAACCCCTCTTCTCTCCAGAGATTTCTCCTTCAGCTATTCTCCCCAAGAAACCTTGGAGGGT
GCCACAGGACTGGAAAAGGTGAGTTTTCATTCCAATCCCGAAGAAAGGCAATGCCAAAGAATGCTCAAACTACCACACAATTACACTCATCTCACATGCTAGTAAAGTAATGCTCAAAATTCTCCAAGCCAGGCTTCAGCAATACGTGAACCGTGAACTTCCAGATGTTCAAGCTGGTTTTAGAAAAGGCAAAGGAACCAGAGATC
ATATTATGGAAGACTCTGTAACATTGAATGACAACAACAAAAACAGCAACAAAAATAATACATACTCTATATGTTTCTGGTTATATAAAATAAAGAAGTAAGTAAAATTGATCTATGGTATTAGACATCTGAATGCTGACTACCCTTGAGGAGGAAGAAGGACTAGTGCCCAGAATAGAACATGAGAGGAGTCTGTTAGGGTATTC
AGCTTTGGATGACTGACATGGCAAGCAGCTGCTAATATATTCTTATCATGTCGCTATCTGTTTAGAGAGTCTTTAACATACAGCTGTTTGACACAAAACAAGTAAATGCCTCTGCTGAAACTATTACACCGTGACTTAACAGAATCTCACCAGGGACTCTTTCATGCTATGCTCTTGATGTAATATGCCATATCGGTTCCTTGGGT
ACCTGTAGACCTGTATTTGGTCTACAACAGACCTGTGTTTAGTAGCACCTGTATTTGGTCGCAAGGGCCAAATACAAATGATGTCCAATTGGTGTGAAGAAGTAAAATAAACGTGTGTGCAACTTTCCCACTCTTTCCTCTATACACATTGGCATCTTTGACAAATCCTTAAAGTAAAATAGTAAATGGCCTGGACTAGTGATGGT
TATTTTAAAATATCTAAAATGGATTCAAATGGATTGATACCATCAAATAACCATTTACATCTACTATATGATTTCAGTATGGTTTGATACAATGATAAAAAGTAAAATGATTAATGTCATGTTTAACTTAACATTCAGCTACTCATTCATTTATTGACAATTCAATGCAAAATTTTCATTCTCTAGGATTATGTATGTATGCTCTA
TATCTTCTATCATCCTTACTAAATCCATCTGAATCCCTCAGCTCATTCCTGGAAGACATCCAGATGACATTTATAGCCCTCCCAGCTGGTGAAAGAGCACAGTAAACCTTTCTTGACTGCCAGCGCTGGGACAGGTCACATTGTTGGTTCTTTCCCCTTAACTCACACGCATAACAATAGGCAACTCCCTTGCCCCTTTCTTTGAA
AGAGAGCACACCCCTGGAGGTGGAGTTTCTGGGTCATTCGGGCATCTGCACTTTGATCAGTGCTTGCTGGGTTCATCTTATCTTGTAGCTCTCCAGAAAAAGTAAAAATGGGGGTAGCATCCCCACATTGATCTCTTCTACCCTCACCTTCCAGCGTCCTTCCTATCACACCACCTATCACACATTTACACACCCAGATGTACAAC
CCCACCTCTTTACAAGATTGTGAGTTCCTCAGTAATTCATCTTTATATTCTTACCATTTGGCAGAGTATCTGGCATTGAGTAGGTGCTCAACAAATATTTAGTAAATAAATGAAAGGTTTAAGTCACTTTTTATTAAACCATATGGGAAAAGTATCAAAAGTTAAAATTAGCAAAAAATCAAACCAAAAGAAGTATTAATAGTCAA
ATAGTCTGGAATATGCAAATATATATCATGCATTTTTAAGATGCTTTAAGACCTAAAAACTAAGAATATTCTTTTGTTTAAAGCCATTATTTCTCACTAAAGTAAAAGTGGCTAATTCAGTTGGATTAAGTAACAACTGAATGTTTGAAATGTAAAGCAATTGTGTGATTTTTTTTCTCTTTTGGTGTCTTGAACATGTCTGCCTA
TCAAGTGGCCTTAAGATTTCTGAAAAGAGTTTAGCTCCCTCAATTGCTTACATTCAAATATATCTCTGATCAGATTCTCAAATCAGCATTCAACTAGTAGAGTAAACAATAGGAGAAAAGAAGAAAATGGAAGATCCTAGCTAGGAGCATTAAATTTCAATGATAATATACTATAAACTTTTGTGGATATATTAATTCTATTACCC
GTCCAGAGGTGGCCTTCCAACACTGAAGAGTTTATCATATGCTCAATACTGCTTTGTACACCTTACACAAAGTAACATCTTCATGCCTCAGTCCCTCATCAGTAAAATGGGTATAATATTAGGAATGAGAGTTACTGTCACATGTTATGAATTAAGTAACTTGTTCTGGGTCACATGGCTAACAAATGATGAATCCAGGCAATCCA
AGAGTAGCCCAGGTGGCAAAGGCATGGCCACCATTAATCTGTCGGAAACTGTAACTACAACTTTGAAAACAGAACGAGTCACCAGGGAATTGCTTGGAAGAGTAAATCACAGGATACTTAACTTAGCAACTCTGATTCACTACATTGAATTAAGTAACAGGGTTTGTATGATAAGGCATAGTTGGCTGCTCCCACACCATCACACA
GAAAATACAGTAGAGGAACAGTCTCTAAGTGGTGCTGGGGAAACTGGACAGCTGCATGTAAAAGAATGAAATTAGAGCATTCTCTAGCACCTTACAGAAAAGTAAACTCACAATGGATCAAAGTTCTAAATGTAAGGCTGGACACTATAAAACTCTTAGAGGAAAACACAGGCAGAACACTCTTTGACATTAATCACAACAGTATC
TGGGTTTTCTCATATCTAATTAGATAAATTATATAAAGCCTCCTCTCAGAAGTGATTCAAGTTGATTAGTACACTGAAGAGCCTGGCCCACAGAGGAGCTAGTAAATTCTTCAGTGCAGGTCCCCTCATATCCTCTGCTTCTGAAAGCATTTCATCTGTCTGGGCACAAAGCAGGTGTCTCTGAACCTCTGCTGGTTGACTGTCAG
ACTATGATATACTAATTGCTCATAAAACTACAAAAGTAAAAAATACACTCCTCTCTTTAAGCTTTCTGGCAGACCAGGGATATAAAATCTCCAGGGAAAAAGTAAATTTCTCAATTAATTGTAAAGTATCTAGGGCTTGAGTTAGCAAAAGGACAAAGAAGCATATTGCTGGATTGAAGGGAGTTATTAGTTTGGGTTACGTACCC
GTAAACACTTGCCCAAATTTTATTTTTCCAAAACATCCTTTGTGTTACTCCATATTAAACTTCCTTCCATATTAAACTGGGCTTCCCTGGTGTCTCAGACAGTAAAGAGTCTGCCCATAGTACAGGAGACCTGGGTTCGATCCCTGGGTTGGGAAGATCCCCTGGAAAAGGAAATGGCAAACCACTCCAGTATTCTTGCCTGGAAA
CATAATGTAATGTCTGGTGATTCTTTACTGTAATACAAGCACAGCACATTTCATTTTTTCCATTAAAACCTTATAGATGAGGAAATGGAGGCTTATAAAGAGTAAATAACCTAGGTCGGGAATATCTCCTGGAGTAGGAAATGGCAACCCGCTCCAGTATTCTTGCCTAGAGAATCCCATGGACAGAGGAACCTGGCAGGCTACAA
TGTGGGACCCTGGCACACACCATGCACTGTTTCCCACCTGGGAAATGGTAGACCCTGCAACTCAGGCTATGCAATACCTGGAGCTCTTGTTTTTAATTGTAGTAAAATCAATATAATATAAAGTGTATCCTTTTAATTAATTCTGTGGCATGCAGTACATTCACAATGTGGTGTAAACATCACCACTATCTGTTTCCAGAACATTT
TCGCTGACACTGCTTTATAGTACGAAAAGGAATACTTACCCGAATTCTAACTCGGGCAGATTCTACTCCTGCTGGTTGTCCTGCTATAGACACCTGCAAAAGTAAAAAACACAGATTTATTGTTCTTGAATCCACATCCACTTTCTCAGCTGTCTACTCCCTCACTACCCAAAGCGTCATCCAGGATAAAACAGCATCGTACAAGC
AAATTTAGGTAAAATATATTCCTTTGACACTTTTATAGATTCACCTATGTCAAGTGTGTGTGTGTGTGTGTGTGTGTGTTTTCTGATTGTCTAAACAAACAGTAAAATAAAACTAAACAGGTAATGGGGGCTCTGGGGCAAGAATTTATGTGAGATGAATATTCCATGTTAAAATAGAGTGATCCAGAAATACATAAGTCATAAAA
ATACTTCTCACCCAAAAATTACAGGCTAGAAGACAGTAGAGCAACATCTTTAAAGTACTGCAAGAAAAAAAAAATACATTAAGGTTAAAATTTTTTAGCCAGTAAAAATATTTTTCAAAATTTGTTCCAAATAATGACTTTTCCTGACATACAAGATCCAAAAGAATTCATCACTAGCAGGACTTAAGTACAAGAATGTGAAGTCT
TGTGTAATATATCATACCTTTATCTACAATATGATCCAGACCACCCAAAAGCCGTAGTTCTTCTTTAAACCAGTCTCCTGCTCGTTTAGAAGTAAGGGACAGTAAAGTCTCCATAGCTAAATGCCCAGTCTGAAAATCAGAAGCACCATTAATGAATATTGACTCTAAGTAGTAATTCCGAGGCAATACTTCTAGAGATTGCTTTT
CCAGGCAAAAGTACTGGAGTGGAGTGCCATTGCCTTCTCCGAAAAACTTTATGAGTAAAGTGAAAAAGTACTAAAAGTTTTAGATTTTTTAAAAGTACAAAGTAAAATGTATAATTTATAATATTAAGTCCAAATGAATGCTGCTGCTGCTGCTGCTAAATCACTTCAGTCGTGTCCGACTCTGTGTGACGCTGTAGACGGCAGCC
TTTACATTTGTAAATGATTTTCAGATAATTTTTGTAATTAGAATAATTGAAAAATGGATTTTTAGCTATTATAAACAAAGAAGAATATAAAGGCATGCAAAGTAAAGTTTTCTTTGTATATATATTTTATATTTTTTCAAATATAAAGGTTATTTGTAATGCAGAATGTCTCAAAAATTTCTCCATTTGAAGTTAGTTCTGCTAGA
AACCAGGAGGGTGAAATAGTTGAATTTGCTAGAGTTAGGTAGTGGGGTGGGTAGGCATTCATGCTCGATATTCTTCAGTTTGTTAATTTATTTCCTAATCAGTAAACAAAGGGATCCTACTTCATATTGAAGGCCCCTTTCTGTTTCCAATTAGGAAGAGCTCTAAGTGTGTGAGCAAGTTTCCCCACACCCCAATCCCCACACCC
CATCAGTAAAAGATTATATATACTGTTTTATTTAAAAAGTGATTCCTTTTATTACTTTTTATATTTGGAAGAATTTTTTTTCCTCTACTTTTCATATCCAAGTAAAGATATAGATCTTATCATGCTATTAAAATGGTATAAATTGTAAAAAACCTGTCATCATCACTGGGGACAGTTTGACATATTCCGTTATGTGAAACATCTTG
AAAAGCCCCCCTGCTCAATACTTTCTATTTTAACACTGAAAACTCAGAATGACAAAGGGTCAGAACTAACTCACAATAGCACCATTTCCTAGACTTCTGGAGTAAAATTCCCGTCTGCGTTGGAGAATGCAGTGACCTTAGACGACCCAGCCTCCAGCTTTGTGCCTTCACAGGCCCTCCAACTGAACTTCAGCAGGGGTGGGTGG
GCTATAAGAAAACCATAAGAGAAAGGAGTTTAAATTTGCTTTAATTTAAACCAGTCTGTATCACACAACTAGAAGGGATGTGTGAGAAATACATGGTTAGAGTAAAAATCAAATGAACACTAGTGTTGCAACTCCAACGGAAGTTTATAATCACCATCTCCCAATCTAATCCAGTCCAAGCTTTACAGCCACACAGAGGAGACCTC
GACTCATAATAGGCAAAGAATCAAACAACACATAATTAAAAGTGGCATCTGCCAGGGTGACACAGCATAGACTCAAGGTTCAGGGCTGTCTCTTTGGGGAAGTAAAGTTGAAGGATGAGCCAGAGAGAGGCAGGCCAAGATGCATGGAACAGTGTTCCAGGCATGGGGAACAGTATATGTGAAGGCTCCAAATAGGGAAAACACCC
TGCTCAGGGGAAGCCAGGGCTCCAGGCAGGCATGCTGTAGACAGGCTGCTACCCAAGGAGGAGAGCATGCCCGTCGGGGTGGAGGCAACACCGGCAGGGAAGTAAATGGATGCTCTCTCTCAGGGGCCCTGGGCCCACAAGTCTAAACCCCATGAGGCCAGACAGTGAGAACACTGAACCCCCAACTTAGAATCCTCTGCAACACA
GACATGAATCTCTAGCTCCCACAGCATTTCATGTATTCTCTAACACAACTTTGTTTCTGCCTGGATAATACATTTCCCCTTTTCATTGGAAATGTAATATAGTAAAGCTCCATCTTTTTTTTCCTCTATAATTAGTACATTGTGGAGGTTTGCAAAGATCCTTTATGCTAACATGTCTAATATTACAGCATACACCATAAGTGTAA
ATTTCAATAAAGTAATTGCATACTCTGTAGTCTTCTCAGCTTTCTTTCTTGGATTTTCACTCTCTTAAGAGCTATTAATCCATTTTAACCTAGGTTTTTTAGTAAATGTATAATCTTTATAAGTTGGGTAAAGCACTGAAAATATGCCAGTGGGATCACTGTAAGAGTAGTTAGGATTTCTGAATTCTCTTAATGCTAAAAATATT
CAGTGCCAAATACATTATTGGCTGGGATCACAGCAGAAGCAATGACCACGTGCTGGGACCGCCCAAATGAGTTTAGAAGACAATGCAGACAGACCATTTGAGTAAAGGCAGAGAAGAGAAGCTTGGAGTATTAAATTGATGCCTGGAAATCGGTGATGCCAGGATGAGATGGTTGGATAGCATCACCGATTCAGTGGATGTGAACT
GTTTGACAAAGTGCAGATTTCTAATCAATAATAACGACAGTGAAGAGAACACAAACATTACTTGTATTAGTGACAAACAAGATTCCTTTAGCAAGTAAGAAGTAAAAACACATTACCTTGTAATGAAAAATTACAGGATGGAAGAGAAAAATGTAATGCTGAGGTTGGCTATTATTGCATATGCTAAATTTTGTTCTCATTTAAAC
GCTCAAGGACTGCTTAATCTACCTGCTGCTAATCTTCACCAAACAGCCTTGTCAGATGTAATCTGCTCCGTGGCAACGCTGCTCAGAAGGTAGCCATGGAAGTAAAATGTTCACTGACGTTCACAAAGCTCTTTTGTCTAAACTGAAACCATTGCCGTGGTGTCAAGGATGATTTTTAGGTTTAGCCGAGCAGAGTTCATGAGTCC
TCTTACTCAAGGCCAGGAGGAAAGTCAGTGATAATGCTTAGCCTTAACTGCAAAATCATCTCCTACATTAAGGAAATACATTGTAGAATTTAGCCAGATAAGTAAATTTGGTAAAATACTATTCTCTTCAGAACTGGTTCCAGAACACAAATGCCCAGCTACCACCTAGAGAGTCACAGAATGTTTGCTGCAATTAAACTGTGTGA
TAGGAATTGACATTCATGTAAATCAAGAGATGGTGAAAGTGTAAGGAAGTATAACTTACTGATTTCCTTAACGAAGGATTATGGAACTCTATGTACATGAAGTAAATGAAAGTCAAATGGTTTAATTGAGCCACATTCTTCCTAGAGTGATGAGCTTCCACCCCACCCAATGTTAGCTCACAATTAAATCCTGCAGTCATTTGGCC
CTTCAGAATATTTTCTCACATCATACACAAAAATTAACTCAGAATGAATTAAAAGATCTAAATACAAGACCAGAAACCATAAAACTCCTAGAAGAAAATAAGTAAAACACTGACATGAACTGTAGCAATATTTTTTTTCAATCAATCTCAAGCAAAGAAAATAAAAGCAAAAATAAACAAATGAGATCTAATCAGACTTAAAAACT
ATGGGTCCAGGGTTTTGGTTGGACCAAATTCAAACAGTGGAGTTATCATTTACGGAGAGGAATAAAGGAAAATGAAGGTTGGGATGGTCTAGAATCACAGAGTAAACTGGGGGAGGTCAGCTGGTATTTCCAAAATTCATGGGTTAATTCCTGATCAAGGACTCTAGTTTTTCTTCTTTAAGGAGAATAGCCAGCCACGTGGCTAA
CATAGCTTTTCTTCCAAGGAGCAAGCATCTTTTAATTTCATGGCTGCAGCCACCATCTACAGTGATTTTGGAGCACAGAAAAATAAAGTCTGCCCAACACAGTAAATGGCTGACTTCTTACCCATTGTTTTCCAAGCAGTATACTAAGTCCTCTGTACATGATATTCTCAGTCTTCCCAACAACCCTGTGAGGTGGATAATATCAC
TTCAAAGCACCATTTTAAATGTCTCCAGAAAACTGAAGAAAATGATTTCTAAAAAATAAAGGAATATATGATGATATTGTCTCATTAAATTGAGAATGCCAGTAAAGGGAAATTATTTTAAAATTCTGGAGTTGAAAAGTACAATAATCAAAATGAGAAAAAAGCACTAAGTGGTCAAACAGTTGGTTTCTGGCAGATGGCAGAAA
TGTGGTCCTTGTTTTCCCACCTGTACCTGAGAAGGAATAGTTTCCTGCCTAACTGAAATCAGATACTGAAATCAGAAAATATGTCAAGTCACTGATGCTCAGTAAACACCCAAATCTTGTGATTTTCACCATCTAAAGCTCTTAGCAGAAAACAGCAGGGCACTCAGTAGTCCCCAATTAAATGCTTAACTTCTCACTCCCTAGAG
ATATAATGCAAAGGACAACAAAAGAGCCATTGGGAAAATCAAAATTGAATATCAGTATGTATTCAAATAATTAAAAAATTAAAGAACAATAGAAAGAGAAAGTAAAATTACAGGAGAAAATAAGAAATAAAATGATAGATTACTCAACTAAATCATTGATTATGTTAGAAACTAATGGAGTAAACCACATGAGTGTTCCCAGTGAG
TTGGCAGAGCCTGGCAGGCTGCAGTCTGTGGAGTCGCAAAGGAGTTGGACACAACTTATCAACTGAGCAGGAACACTTGTTGAAGTATTAAAGTCTCCAAAGTAAACTAAGTTTCTCCTTAATGAAATACGGATTCAGAGACTATTGTAAAGGGAGTCATTTCATCCCTAAGTGATTCTGTGTATAAAAGCTCCTTCCCTTCTGTT
ATTGTTAATTCTGTTTTTTCCTTCCTTTTGCATAGAAATGAGTTTCTGCTTCCTCCTTTGAGACTTCCTGATCAGGCTTGCTGCAGTTAACTTTCTTTGAAGTAAAGGGGGAAGGGAAAAAGAGAGGAAGTAGGAGGAAACTCTTGAGATTCTACTATGTCTTTCAGCTGGCTGGGAAAGAGGAGGGAAAAATTATTTGTTTTTAA
GAATTCTGCACCACCAAACCAGCTCTCCAACAAATACTAAAGGATATTCTCTAGACAGGAAACACAAAAATGGTGTATAAATTCGAACCCCAAACAATAAAGTAAATGGCAACGGGATCATACTTATCAGTAATTACCTTAAACGTAAATGGGTTGAATGCCCCAACCAAAAGACAAAGACTGGCTGAATGGATACAAAAACAAGA
TTCACAATTTTTAAGCCTTTAATATAAATTACCAAAGTACCCTCCAAAAAGGTTGAACTGAATTTACAATGATCATATAATTGATCATCTAATTTTGGAGAGTAAAAGAGGGTACTCTTAATCATTATACAGAGATCCCAGAATAAACCAGATAGATATCTGTCCCAGCCAAACTGGGACACATGCTGTTCTAGTTATATTCTACT
TTTTTCTCGTTGTTACACATGCATTTGACTATATTTCTCTCTCAATCTCTTGTGTCCTTTGTATTCAGAACAGGAAGAACTTAGTGTATCCATTTGATCAAGTAAAACCTATCAACAAATCAGAAGAGTGATTTTTTTATAGGTGGTGTCAGTTTTATTGACTTTAGATAATAAGTATTTACAGATTGTCTCTTTCTGTTTTATAG
GAGTTCAGTGGGAAGCCATTGGGACAATACAATGGTATGAACTTATTTACCCAGTATCACTGGGACTGCTTGATAAGAGACTGGTGTGCAGAGAGGCAAAAGTAAAGGTGGGGTCTCTACTTGGAATTCTGATCATTTGCTGTCACAAGCTGTCTGCAGTGAATAAACCTTGTGCAAGTAGCGCTCACAACTGTGTCAAGAAATCT
CAATATGCTGATCAAAACTATCTACACACCAGATTTTACCCTGTGAGTTTAGGGATAGAGAATAAATAAAGGCCTTCTGAAGGGGCTTTCTAGCTACACAAGTAAAAGGCAGCAGATTTTAGTAGTTCTTTTACTATGAGTAAGAGACAAATAATACTAGGACGTGCACCCTCTGAAGAGGGAAAGAGAATCTAATACAGCTAATT
TGCTAATTCTTCCCAAGAAAGACCCCAAATATGGACTTCTTCAGTCTGGATCTCAGAGATCAAAGGTGACCCAACCTGCTTCCATCTTTTTAAAATTCTTAGTAAATTTTTAAAAACTAGAAATGCCAAAGGTAGGGTTACACAAACAGTTTTATATTTTTCTTGTGACTTTTTAGCCCTCCAGGCTCCTCTGTCAGTGGAATTTC
TGCTCACTATTTCCTTATTAAAATATTCCTTCTTCTGCTTTAATGATGAGGCAATGAAAACAGATGGTTATTACATTTTAAAAATGTTTTTATTTGTCAAAGTAAAAAAATCGGCAACCCAATGATGGTGCTCCTCCCTCCCTTTTTTCTAAAATTTTACAGATCCCAAGCAGTGGAATTACTGGTTCACATTACAAGTTAACTGA
TAAGTGAGCAAAAGTGAGCTTTTGTTTTACTGTTTCATCAAATCAAGTCTTTCATTCAAGTCTTTCACTGAACAAAATAATAATAAATGAATATCTTTCCAGTAAAGCAATGGGTTTAAAGACTATAAATGTGCAAGATATTTATGTTAGCATGGAGGCATATCTCCAATGTTGATGAATGAAAGAGATAAGCAGACTAATTCACT
CTTCCCAACGCAGGAATTGAACCTTTGTCTCGTGTCTGCAGCATTGGCAGGCAGGTTCTTTACTACCAGTGCCACCTGGGAAGCTATTTCCTGCCTTATCAGTAAACAAGGATGCCACAGTCATCAGGGATTCCAGCCCTCCAAACGTGAGCTCCTGAGCACCAAGGGCATTCAGGAAGGAGAAGAACGCTGGCGATCTGGCAGCC
TGAACGTAAAATTAAAATACATACGGGTTCAGGATGGGGAACACGTGTAACCCGTGGTGGATGCATGTTGAAGTATGGCAAAACCAATACAATATTGTAAAGTAAAAAAATAATAAAAAAATATATACTTCAGGGTGTCCAAAAAAATCAAAATAAATGTTGATACAGGCTTGGATCTCCCCCTCTTGCAGGATCAAAAATGTTGT
AAAAAACGACTTCTCCAAGTGATGGCAAGGTATAGTTGGAAATATACTCCTGAAATATAGCACAATGAGACTCAGGTTGTTCCACTAAGTATGACTTCTCAGTAAAATGTTTGATCCTTGAGGATAGAAACATGTTTCAATTCTGCCTCATGCTGTTTGGAATAGGGCAGTCCAGGAGCTGGTGTTGGGAGCGGGTGGTAGCCATG
GAAATGTTTAAAATCATTGTAGTTCAGGCTGGAAGAATTTCGGGTAAAAGAGTGTACTTCTCAACAATTTACAGCACACAGTAGGAAGAATGTCAGCCTAAGTAAATTGGTCTTCTACAATAGTTCTATTCTTCATAGCAACCTCCATGCTATAGCCATTTTCTCATGCCCTATACTGCATACCTATATTAGGCTTGTTAGTTATT
GCAGGAGAGCCTGGTGGGCTGACGTCTATGGGGTCACGCAGAGTCGGACACGACTGAAGTGACTTAGCAGCAGCAACAGGGCTTCCCTGGTGGCTCAGATAGTAAAGAATCTGCCTGCAATGTGGGAGACCTGGGTTTGATCCCTGGGTTGGGAAGATCCCCTGGAGTAGGTTATGCAAACCCACTCGTATTCTTGCCTGGAGAAT
TACAGGAACTCTTGCGATGCCAGGTAGATTTGCAGAGCTGGTGGTAAGAGCAAGCCCTGCCCCTGCTCTAAAGCTGCCTATGGCTCCCTGCTGCCACCAGAGTAAATCTCATCCCCTATCTGATGTCTGGGTCCTATCCTGCCTTTTCCTGTCAATCTTGTCCACTCTGCCTCTGCGGGGTTCCCAAGCCATCCTACCCAGAATAC
AATCACCATGACATTGAGCATTTTCACCTATTAAGGTTCTGGGCTAGACTGCACTTGAGTGAAGGGGTTTTCTGCAGAAAAAAGAGTTTGAAATCTACTGAGTAAAAACCCATAGGCCCATTTTAGCTTTTATAAGATGCTCTGTTTCATGGTCAATGTGCTGACATCGTGTGCCACAGCCTGGCCCAAGACCCAGAAATGCCTGA
AATATGGCAACAATAGCATAAAAGATGGGGTGACAGTACATGGAACTACATGAAAACAAGGTCCTTACAATTAACTTGAAGTGGTTCAATATTAACTTTAAGTAAACCATGAAAAATTACAATTTCTAGAGAAATCACTAAAATATAAACTGCAAAATGGTAGAGCGAGAAACGCTGGGCTGGAAGAAGCATAAGCTGGAATCAAG
TTCACAGGACTGGAAAAGGTCAGTTTTCATTCCAATCCCAAAGAAAGGCAATGCCAAAGAATGCTCAAACTACCACACAATTGCACTCATCTCACACGCTAGTAAAGTAATGCTCAAAATTCTCTAAGCCAGGCTTCAGTAATATGTGAACCGTGAACTTCCAGCTGTTCAAGCTGGCTTTAGAAAAGACAGGAACCAGAGATCAA
GTCGCAGCAGTGAGAGCACGGAATCCTAAGCACTAGACCAATGGTCAGTAACAAGACCGTGGCTCTTCATCTTTGCAGAAATTCCACAAAGATGGAAAGTAGTAAACAAGTAAAGTATTTATTAAGAAGGGGAAAAAAGTACAGTACATGTAGACAGACACATGGGCAGACTCAGAATTGCTTAGTTATGCCCATATGGTAGTTTG
TCTCTTTGTCCCTTACTAAAACATAAGCTCCATGAAATTAGGGACTTTGTTGTCTTATTCACACCTGATCAGAAAAGTACCTAGCAAGTAGAAGAAGAGCAGTAAACATTTGTTGAATAAATGAGTCAAATAATTTACTTTTGACTTACAAATTGTTTGCTGTAAAAACAATTAGCAGATTGGTCTCCTCCTTAGGTATACCAATA
TGGCCAGTTACTTTGATGATAATTATCAAATTAAAGAATTATTTTTCCCTTTGGAGAGAAGGAAAGTCTGGTGTCATAGTTCTCTAAGACGTCTTGGCCTAGTAAATGGATAGGAGCTAAAAGTAAGGAGAAGAAAGTGGGTATATCTCAAAGTGTCTAAATAAAAGAAGGTAGGTTCAGAGACAGGAATCTCTTGAGGTTCATTA
CCAGTGGCTAGGACTCTGCGCTCCCAATGCAGGGGGCACAGGTTGGATCCCTGGTCAGGGAACTAGATTCCACATGCCACAACTGAGTTTGCATGCTGCAAGTAAAGCCTGGCACAGCCAAATTTTAAATGAAAAATTTTTTAAAACAACTAAAAGAGGCAGACAAAACAAGGGTGATGGATGAAACCTGTGAAATAGATCAGATT
TCACACGTGGTTTATATACACGGTCTTTTTAGAAGGACACCATAACCTATCCCTTGATTTTCAAGTGTAATAAGACAAATAGGACTTAACTTGACATTAGAGTAAATGTGCTGTCAAAGATAAACAAAGATGGGCACTGGTTAAAGGCAGCCAAGACAGATTTTCTTTTTTTAATTTTTATTTTATATTGGTGTATAGTTTATTAA
AATCCTTGAGTAGTGTGAAATTAGGAAGACCTAAGGATAGAAGGAACATACAAAATGGGAAAATTCTGAAATACCCAAGATTCAAGACCAGAAAAATAATAGTAAATGTTTGACATTAAAAAAAATTCTTCATATATATAATATGTTTATATGGTTATCTCTTGGGGAATATATTTGGGATACTGGTGTTTTACTTTCTGGCTTAT
GTGAAAACCAAGACAACCTCGTATAACAATTATCCTCCAATTAAAATTTTTTTTTAAAAACTGGGAAAAATTTATCCATTTCCAGCAATTTTTTTCTTACAGTAAACTAGTTCTTTGATGTCTATTTTAAAAAAAATTTCTAATAGTGAATTCAAACCACTCCTGAAGAATTGAGCTATATATTCCATTTCAGTATGCAGAGAAGC
GCCCTTGAGTGGCCTCCAGTCCTTCCCTGGAGCTGGGAGCATCAGCCATGAAGAGGGCAGGCGTGCCCTTCAAAACCCTGGCACACAGAACTAGAGAATCAGTAAAAAGATAAGTGGTGGCCTGGGGTGGGGAAAGCGGGAGGGATGTGAGTAGGTGGAGTTGAAACTGTTCTGTGTGATCCTGAAATGGTGGGTACAGGACGTTA
TCTACATATCTAAGTCCCAAACTTTTGCAATTAGTTTTATGTAAATATATAAAATCTGGGGAAAACATAATTTGATTTTAATAATGGAGGTTGGGCAAATAGTAAAACAACAGGTTCTTAAAGTAGAGATGATACATTCTTCTGATTCTGCTTCTAGGCTGCTAAAACTGACTCAGAAAGACTTTGCAAATGTCAATAGAAAAGAA
CATGGCAGGGGGCATCACAGAGGATGAAAATAACATCATCAGAAGATGGAAAGGACAGATGGGAGGCAAGCAGACTGAGTCCATTATAAAAAGTGGGGACAGTAAAGGCCACATGAGTGCATGAGGGAGAAAGCATTTTGGAGGCACACTCATCAGTTATCTGGTGACAGACTGAAGAGAGGCTAGAGGGAGAGATTTTAAAAAGA
AGATTTCAAAAATCTAGGTTTTTACAAAAAGAAAAACCAGAAAATTGACTAATCTTTAGTTAGACTCACTAAGGAAAAGAGAGAGGACTCATATAAATGAAGTAAAAAATGAAATAATTGACACTACAGGAATACATAGAATCATAAAGAGACTACTATGAACAATTATATGTGAATTTATCGGAAAACCTAGAAGAAATGGATAA
TATGTGTCAAAAGTACCAGGTATTAGATCAAACATCACTCTAGAAGTCATTGTGAGGCTACCTTTTTAGGTGAGATTAACATTTAAATCAATAGACTTTAAGTAAATGAGATTACTCCTTACAGTGTGGGTGACCCTCATCCAATAAATAGAAGGTATTTAAAGAAAAAGACTGAGGTCTCTAGAAAAAGCAGTAATTCTGCAAGC
CAGCTCTATCAAATTCATAGTAACTACAGGTTCACTATGACTCCATACCATATAGATAATCTACAAGAAGGAGCATATATGACAAACTTTGGTGTATTACAGTAAAATACAAATAATCAGACTCCACCAGAGTCAGCATGCCATGATAAACAGCATAATGCCCTGTTCAGCTTGAGCAAATCAAAGCAAAATTTTAGGGGTTTTTT
GCGACTAATAATTTCATGTCATGTATTATCTTATATTGAATGATACAGATAATATAAATTGGATTGAAAGTGATAGGATATATGATATATTACATAGATTAGTAAAGTGATGTGAAAGTCACTCAGTCGTGTCCGACTCTTTGTGACCCCATGGACTATACAGTCCAGGGAATTCTCCAGGCCAGAATACTGGAGTATTACAATCT
TTATGTATAATAGCCCCAAAGTAAAAAGCCCCAAATAACTTTTAATGGATAGATGGTGAGACAAACTGTGGTACTTCTATGCCATGGAATACTATGCAGCAGTAAAAGTAAACGGTTGATGTGCAACTACTTGAATGATCTAAAGGGAATTATGTTGAGAGAAAAACGCAGTATCAAAAGGTTGATCCCATTTATATAGCATTCTT
GAAAAAACAGCCACACAATTTCATTTTATACTGATATGAAAGTAACACCGCCTGCTATGCCAGGATTACCACACCGTTTTTCTCTCCGGTGCTCAGGAGGAGTAAATGAGCGAGGGTTTTTTTACGGTATTTAAACAATATCCCAGATTGCAGGGGCCCTGCCTCCCAGGCTCCTCCCCGCTCACCTGGGTCCAGTCCCGCTGCCA
ACCTTCCTGACCCAGGGATCAAACCCAAGTCTCCTACACTGGCAGGCAGATTCTTTACCACTGAGCCACCAGAGAAGCCCTAACTCAAAGAGAAGTGTAGAGTAAAAAGTCAAAGTTCCTTTCAATACCACCCCCTCACCAATATTCCACATCCCTTCTTAGAGGAAACCAGACCTTTTTTCCCAGGCACTTGGAGGTACATATAC
CTTGGAGAATGAACACGAATGTAAGCAGATACAGTTCAACTGGAGTGAAAGTACCATGTTAAGAAAAACTGAGTGATGTTTTGGAGTGGTGGCTCTAAGGAGTAAAATTATCACAGAGAACATATATTTGGAATATCAGAGAGCCATTCATGTATGTGTGTTTGTGTCTGTCTGTCTGTCTTTTGGAGGACAGATTATAATGCAGT
TATGAAGACAAGATGTCTGCCCTTGCCTCTTCATTGTAATGTAAATTCTAGCTTGGGCAATTAGGGACAAAAAATAAAGTATACAGTTTGGAAACAAAGAAGTAAAACTCTCTATTTGAAGATGACATGATTACATATATATATGGACTTCCCTGGTGGTTCAGACAGTAAAGTGTCTGTCTACAATGCGGGAGACCCGGGTTCAA
GCCAAGAATAATTGTTACATTTTAACCAGATAACAGGGAAGAGATTACTCATCTTGAGCAAGGCTACATATTGGAGAGTGTTGGGAAATAAAATTTAGTGAGTAAAGTAGAGTAGATTATAACAGACTGTAAATGGATGCTAGACACTGTGATTCAGGCTTGGTGCAATAAACAACTTGAACCCATTTTCAAACTTGACTGTGAGG
AGTTCAAGAGGGAGGGGCCATATGTATACCTATGGCTGATTCGTGTTAAGGTTTGGCAGAATCCAACATAAGTCTGTAAAGCAGCTATCTTCAATTTAAAAGTAAATTAAGTTTTTAAAAAGAAAAAAAAAAAGAAATTACTCACAAAAGGTTACTTCCTAAACTTTTCAAATCTTTAAGGACAAGGGTTTGATTGCCATTTTATA
CTTACTTTCTCATGGGCATTTTTCTGTCTAATAGGAAACTAAACCAGGTTGCAAGAATGTATATTATCCTATGATGTTCCATACAGTCATTTATGTTTTGAGTAAAAGAAAAAGAGAGGCTGCAAAGCATTTTCTGTTTTTTAAATTTTAGAAGTTTTTGGTGGATTGTAGAAACCTACCCTAGCCCATTTGGGAACTAGTGTACT
GAACACAGTGCTAAACGGAAGAAGTCAGACACAGAAGATCGTACATTGTATGATCCATCTATATGGAGAGTCCACAATTGTCAAAGCCACAGAGACAGAAAGTAAATTGGTGGTAGCCTAGAGGTGAGAGTGGGAACAGAAACTGACTGAAAAGGGACAAGAAGTTGTTTTTTGGAGTGATGAAATGAACTAAGATTGGATTATGT
CCTGAGACAGAATCACTTTTGAGTTGGAATTACAGACTGAGCAGTGGATGATATGCATTACACACCATCATGAAGAAAGGAACCCATCATTGTAGCTTGGAGTAAACAGTCTTTATCACACTGAGGCTCTTCCCCAGGTCCTCCTTCTGGATGAATTAGGAGAATAACGCTTATCAAGAGGCTCAGCAAGAATCTGGAATCATGAA
TAATTTCCTTCACTGTGCAGTTTTTTTGTTTGTTTGTTTGTTTTAGTTTCATGTCATCCCATTTATTTTTGCTGAGCATAGCTTCAGTGTGGCCTTATGCAGTAAATATCTTTCAGGATCCAGCAGCATACTCAACTCTTCACCAGAGCTATGTGGTCTAGGGTTGCCCTGTATATGGACTTTCTGTTGTGGCAGAGCATACTACC
TACTCTTTTATCTCCAGGTCCTCATCAATAAACTCCCTACCAATATGCCAAGCAAAAGATAGTATCTCATTGATGTTTAAATTTGCTTCCTTGATTATTTAGTAAAGGTGAACATTTTTAATCCATCTTGGATTTAGTTTAATGGATGATAAAAGAATTCATTTATTTTTCTGATCCTCTTGTCCCAGCACCATTTACTGAGTAAT
CTTACCATGTTCCAGACCTCTTATTACTACTGAATCCTCAAAAGAACCCATAAGAAGAGCTAGTACTATTTTTTAAAATTCTGAGGGTCATTTTTATTCCAGTAAATTTGCTTTTTCCCCCAAATTTTCAAGATACACGTATTATGTGCATGATCAGAAAACAAAGTTCATATGTAAATAAAAGAACATTAAGATTCCAATGGGAA
GGACAATGGTAGGTAAGAAAAGCAAGGCTGGCTTAGCAGAACAGCACTGTCAGGTAGACATGTAATGTAAGACAAAATTAAACTTCTAGCCACATTAAAAAGTAAACAGTTTAATCTTAATAGGTTTTATTTAACCCGGTGTAGCAAAGTACTATTTTAACATGTAGTCAAGATATATATAAAGACTTGAGATATTCTGTATTTTT
TATAAACCTCAGAGGAAAACATAGGCAGAACACTCAATGACATAAATCAAAGTGAGATCCTCTATGACCCACCTCCTAGAGTCATGGAAATAAAGACAAAAGTAAACAAGTGGGACCCGATTAAACTTAAAAGCTTTTGTATAGCAAAGGAAACTATAAGCTAGGTGAAAAGACAACCTTCAGAATGGGAGAAAATAATAGCAAAT
TGTCAAAAACATTTCCCTGTGTAATTACATAGTCTTTCATCATCATCTTTATCATTATCATATGGTTTTATGATGGCATGATAAACTGAACAGATAAGATAGTAAATTTACTTAACTGTTTTGATGGAAACCATTCTAAACTGTAATTAAGAAAGATGTTCCTATCCCTTTTGCCCCAAAGATGCATGGATCTTTAGGTCTCTATT
GAAATCTTGAGAGCATGGGAATGGCTCCCTGTTATTATTTCTTACACCAGATAACATTTCTCTGTGCGTGAGAAGTTTGCACAGAACTCCAGGTGCCTGCAGTAAATAAGCGCCTAATCTCTGGGGTGGCGGGACAGAGAGCTATGTTTGCAAGCAAACCCTCAAGGACTGAGGCAGCTCCCAGAGCTGTGTCCTTCAGACAAAGG
GAAAGTAAAGCCCATTCATTTAAAGTTGAACAAGTAGTAAACCACATCCAGTCTGATATGAAGCCTATGTTCTTTGCTATATTGTAACTTACAATATAGTAGTAAATCACTTCCTATAAGAAAAATAACTTACTAAAATCACTCGCCAAGTACACACACTAGTAGCGCTATTCCTCAAAGGGATAATCTGCTTAGGTTTCAAATTA
TTTAAAAATTGACCCCTCACACTTCTCTCTCCCTACAGCCCAATGCAGTAATTGCTGTCTCACATGGCCATTATCATTAAGACTGTCTTCAGGGCCACACAGTAAAAAGGAGAACCAACAGCCTCAAATATTTTGGATAGACTCAGAATGAAGAAGACTTTTTAGCCTTCACTTTTTCTGTATCATGTGTGCCAAGCAGCCAAAGT
CATTATAGTAGTTTCAGGTATATAACATAATACTTCTTTATTCATATAAATTGTGAAATGATTACCAAAATAAGTCTAGTTAATGCTTGTCACCTTACCTAGTAAAAAGTTATTTGTTTTGTGATGAGAACTTTCAAGATCTAGCCTCTTAGTAGCTTTCAAATATGCAATACAGTGTCGTTAACTATAGTCACCATGTTACATGT
TACATAATTAGCAGAATTGATGACAGATGGAATTCCATAGATACTGTGTGCCACTGGAAAGCCACGTCGGAGTTTTGAGTTGTCTTCAATATCATCGATGAGTAAACTGGCATTATGCAACATTTCTGTCACTTCAATGATAATCTAGTAAAAAATACAATTGAAAAATTTCATTTTATTTGAATTATTCAAAAGAGCTTACCAAT
TATAATTTCTACGAACTAGAAATTAAAGAACTGACCTCATTTATTTTTATTGTTGTCAACAGGTATTTTTTACACAGGTGCTACGTATCAGAGATATAACAGTAAATAAAAACTTGGGCCCTGCACTTCAGGGAGTTTATATTCTAGTGGGAAAGGGAGATCTTAATCAAATAACCAGAGAAATTTATGTAAAATTGCAACTGGGA
AACTGGGTTCTACTTCTTTTGTGACTCAGAAGACAGCTCTATGGATTTTGCAACAAGGAGATGGTTTAGTGGCCTCAACAATAAGTCGAGTTTCAATATCAGTAAATCATAAGACCTCTTAGTTGTGAGTCATTCTGGCCAGTGGACATAGAAAAAGTGTTATCAACCATCCCAGATGAGCTTTGGATTCTGGAGTCAGACAGTCT
ATACTCTAGAAGGAATCAATAGCAGAATATCTGAAGCAGAAAAATGAATCAGTGAGCTGGAAGATAAAATGGTGGGTATAACTTCTGCAGACCAGAATAAAGTAAAAAGAATGAAAAGAACTGAGGATAGACTCACAGACCTCTGGGAAATTATAGGGGTCCCAAAAGAAGAGAAAAAGAAAGGGTATGAGAAAAATTTTGAAGAG
GGTGTCCACTTTCACCACTATTATTCAACATAGTTCTGGAAATCCTAGCTACAGCAATCAGAGAAGAAAAAGAAATAAAAGGAATCTAGATCAGAAAAGAAGTAAAACTCTCACTGTTTGCAGGTGACGTGATACTGTACATAAAAAACCCTAAAGATAGTATCAGAAAATTACTAGAGCTAACCAGTGAGTTTAGCAAAGTTGCA
CCTGAGTTCTGGGCCTGGGTCTGGTGCCTTATACACTGTGTCCTGGTATGGTTGTCAGATTTAATAAAAAGAAAAATGGAAAACAAAAACGGGACTCCCAAGTAAATGTATCTGTCAGACAAGCAGCAAAGGTTATTTAGGATGAGTTTGCTCCTTACAATATTTGGGGCAGACATATACTAAATTATTATTTGTTCCTTGTCTGA
ACTTCCAGACAATGGCATCAGACATCTGGTTGTATGTCACATTCAACTCTCCCCCTCTCCCTGTCCTGGAAAGACATCTCCCACCAAACAAAGGGAGAAGAGTAAAGAGCACCCCTTATTGCCTCATTTGCTCCCACCACCAGCACTGAACCTCCTAGAGTGGAAGATCTACACACACCCTGCCTTCTTCAACCACCCACATAGGC
GATGGAGTGTGTTTGTTGGGAAGGGGAAATTTTCCCTTCCCTTCTTTGGTTCTTTTTGATTGGTCAGATAATTAAAATGATGTGAGGCAGATTAACAGAAAGTAAAATTTAATTTCATATGTTCAGGAATCCCACAAACAGGAGCAAGCCAGAGACAGAGAGGTAAAATGAGATATATACCCCATTTTGAGATAAGGAATAGAGTA
AATTTGACACAAATGGATGTAATTATTTTTCATTTTATGAAGAAATAAAGGATTGATCAAGCCATCCTAAAATGAAGGAGTAAATGCCAGGAAGAATGGAAGTAAAAAGAAAACTAAATACTGTATTCTTTAAAGAATAATAATATAACTCAATGTATAAAAATGAATTATTTTAGAGATTATTTGCTTACTTATTCCTGTAAGTG
AAGGAAACCATAAAATCAAAAGGCAATCCACAGAATGAGAGAAAATATTCCCAAACACAGTCATCTACAAATGTACAAACAACACAAGCAGTTCAATATCAGTAAAACAAAGAACTAATTAAAAAATGGGCAGAAGGGTATTTCTTTGTGGTCCAGTGGTTAAGACTGCATGCTTTCACTGGAGAGGGCAGGGGTTTGATCCCTGT
AAGGGTTCAGAAACAAAGAGTTTGTATTTATGTAGCATTGCCTGATGGGGAGAAAAAAGACGGAATTTAAAAGAAAGATAAAAATTATAGTTTCTCCAACAGTAAACTCTAGTTCAGCCCTGAGACCATTCTCCATGGTCTTCCCTAAACTGGATACACTATGTCGCTTCAGTTGTGTCCGACTCTGTGTGACCCCAGAGATGGCA
TGTTACCAGTATTATTGTTTAGCATTATTATTTAATTTATATCACCATTTCACTGACAAGAAAAGCAGGATCCAGTGAGATTAACCAAAAGTCATTAAGTAGTAAATGCAGATTTGAAAACCAAATCTTCTGACTACCAGCCCAGGCTTCTCCTCCATCATGCCAGCCACCCTGGTCTTTTGATACCTTTGGTTAAATATTGTTCT
TCTGAGTGTCCCGCCAGCAGCTTCTCAAGATGTTTAACCTTTTCCTTTTCTGGTCTTCCTACTGCTGGAGGGGGGAAAAAATGCTTAATTTTTCCTATGAAGTAAAAGTTTTCTGGGTTCTTGTCTGCTTGGGACAAAATAGGAAGACTCTGAAACATCAAATGGAGAACAGGCTGAGTCTTGACTAGGACCCACGGTAAAATACA
TACCCAAAAAATCATGACATGTATTTAGCTTTATGAATGGTCTAATAATAATCTTAATGATAGCAAAAGAAATAAAACAGAAATAATTTAAATAAAGTATAGTAAATTCACATATTATTATGACTGTCAACGTTTATTAAGTGCCAAGAATTCTTTTTTATATACTGTCTCATTTATTAGACTGCCTGATGGCTCACTGGGCAAAG
ACATAGATTCAAAAGTTCCAGATCAAAAATTAACAAATGAAATCCAGACTTACATATAAATAATATGGTGGTATATTCATACAATTAAATGCTACTAAGCAGTAAAATGAGTGAACACATACATATAAAAGCAAACATGAATGAATACCAAAAACAGTATGCAAAATAAATGAGACATAGATTACTTATAATATCTGATTTTTATT
GAATGATTGAGGGCAAGAGGAGATGGGGGAGACAGAGGATGAGATGGTTAGATAGCATCACTGACTCAATGGACATGAGTTTGAGCAAACTCCGGGAGATAGTAAAGGGAAGCCTGGCATGCAGCACTTCATGGGGTCACAAAGAGTTAGATACAACTTAGCAACTAAACAACAGCAACTTGTAATGGAAAAGAATCTTAGAGCAT
TTTGGGAAAATGACACTGATAACTTGCTGGATGCATGATTCTCATACGCCTTCAATTTTGAAAATGTACAATATCTGTAAAGTATAATGAAGTGAAGCATAGTAAAACAAGGTATGCCAGCATACTCATGGGACCATTTCCAAAGACTATTGATATATATACATGCTAGAGACCATTTCCAGAGACTACTGATTATATATATATAT
TTCCTATGGAAGCCTCCTCTGTACATGTGAGTATGCGTAGGAACCTCAGAGTCTGGGGTTGCCATACTGGCCAGCTCCTGCCTGGGTGTATGATGGGGACAGTAAACTGTCCTTCCGTATTCACTGCCTCTTCTCTTGAGCCTGAGCAGGGATCACTGCAGCCCTCATAAGTGACCACATGTCACAGCCTTCCTTGTGACGAGGTG
AGCGACCCATGGACTGCAGCCCACCAGGCTCCTCTGTCCATGGGATTTTCCAGGCAAGAGTACTGGAGTGGGGTGCCATTGCTATGGTGGTTGCTAAAAAAGTAAAAATAGAGCTACCATATGATCCAGAAATCCCATTCCTGGGCATACATCTGGAGGAAAACATGATGTGAAAGGATACGTGCACCCCAGAGTTCACTGCAGCA
TCAGGAGAATCAAAATCTTTTATTTTTGTTCCATGACTTAATAATTCAACTGTACTTTTCTTTTTCCCAAAGCAGATAGGCATAGACAATGATTGCAATCAGTAAATAGGTACTTTCTCTTTTACAAATCTTATAGCAGCTTTAGGATCAAATTCCTTCCAAATTTAATTTGATTAACTTCTGAATACGAAATACCATTTTTAAGT
GCCACAGGACTGGAAAAGGTCAGTTTTCATTCCAATCCCAAAGAAAGGCAATGCCAAAGAATGCTCAAACTACCGCACAATTGCACTCATCTCACACGCTAGTAAAGTAATGCTCAAAATTCTTCAAGCCAGGCTTCAGCAATGTGTGAACTGTGAACTTCCTGATGTTCAAGCTGGTTTTAGAAAAGGCAGAGGAACCAGAGATC
CTGGTCAGGGATGTGAACCTCATTTTCCTCCAAAAGTGTTACTCACTTTTCAGGCAATAAAAATGGAGCAGGGACAAAGGCTAGACATTCTCAGAATGGAAGTAAAATGAGCCTGAAGTGAGAATTCTAGGTGCCAGGAACCCACAGTTAACTTCACTCTGTCCTATAACAAACCATTCCTCAGATCCGGACTTCATCCTCAGTGC
AGTACCTCCTCTGAGATTAAAATAAGTTCCCAATACTAAAAAGGTAAAATAACCCTTTCTTTCCTTAACAAGTAGCCTCATCTCTTCACTGGAAAAAGTCAGTAAAATAAAAATTATAAATAAAGATGCTGTCTCAAGAACCAAAAGGAAACTTAAATGATTTGATGATCCCAGGCTAAAGCAGTCATTGAATCATTCATTCATTC
CTAGGTACTGAGATAATTATTTCTGGGGATTAAAATCTGCATTTTCTTTATTTGAATTAAATATGTCCAGAAAGATTGCTTTGCTATAGGTTATTTCTCTAGTAAAGTATTGTTTTCTAATGGGATATCCGTAGATATTTGTATTCTTACTACACTAGGAATTGCCCAGACTGTAGGCTCTGTTGAATATCAAGAAAAATATGAAT
AGAAGCTGTGGTACATATACACAATGGAATATTACTCAGCCATAAAAGGGAGCACATTTGAGTCAGTTCTGATGAGGCGGACAAACCTAGAGCCTATTAGAGTAAAGTAAGTCAGAAATGTAACTATCATATGTTCTCGCATATGTATGGAATCTAGAAAGTTGGTACTGGTGAATTAATTTTCAGGGCAGCAATGGAGAAACAGA
GATGCCCAAGAAACAGTCCATCCAGCAGACCAGTGTTTTCCAGTCCTAGTCATATAAACATGTTTTGGCAGGTCCTTCCCCCAAAACACCCCTGTGAATAAGTAAAGAAATACTTTAAACCATATACTCCTCTCACAGAGCCACAACAGGCATCAGGGTGTATAAAGGTTCTGAGAAGTTCTACAGTGGAGAAATCTGTGCAGCTC
AAATGAGTCTTCCAGCCCACTGCCAGGAACTTGTCAGGCTGTGAGCAGGGTTTATATTGGATTGACCAAAAAGTTCATTTGGTTAGTGAATACATTGTTCAGTAAAGTTCTTCATGAAAAATATCTTTTTTTTTTTTTCACTTTAACCCAAATGAACTTTTTGTCCAACACAATGCTGAGGACATATTTGTCCACACCAGAATGAA
AAAGACCCTGATTCTGGGAAAGATTGAAGGCAGGAGGAGAAGGGGACGACAGAGGATGAGATGGGTGGATGGCATCACTGACTCAATGGACATAAGTTTGAGTAAACTCTGGGAATTGGTGATGGACAGGGAGTCCTGGTGTGCTGCAGTCCATGGGGTTGCCAAGACTCAGACACGACTAAGCAACTGAACTATACTGAACTCTT
TATATATATATATATATATAACATTGGACAAGATTAATATTTCCAACAAAGTACTGTTCTATGATTTGTTAATAGATAATCAAATAGAGCACTATTTTCAAGTAAAACAAAATTGGCACACATTCACTGAGTTCTCTCAAAAGGCAGCTGATAAGTAGCATCTTTCTTCCCCTTTATGACTTCATCTGAGAAACAAAATAAAGGAG
AATAGTCACATTATCTACATTGTCAGATCATACAGATATTCCATGTATATGATCTCCCTTATCGTGATTTTTCTCTTTTTGTTTTGGTTTTCACTGTACCAGTAAATTTGTATTGAATGTTCTCTAATCACCCTTAAGGTAAATTTGGTTGTCTGAAGCTATATTTTAGCACGGAGAGTTAAAAAATCTTTTTCCAATCTTCTATG
CCCTCCCCCACAACCCTTCCAGCACTCTGGTTCACATGTACCTACCTTTTTTTTTTGAACTGTCGTAATTACAACTGGGGGCTTCCCTGGTGGCTCTGTCAGTAAAGAATTCGCCTGCAATGCGGGAGACTTGGGTTTGATCCCAACCCAGGAGGAGGGCATGGCAACCACTCCAGTATTCTTGCCTGGAGAATCTCCATGGACAG
TTAAAACTCAACATTCAGAAAACTAAGAAGATGGCGGAGGAGTAGGATGGGGAGAACACTTTCTCCCCCACAAATTCATCAAAAGAGCATTTAAACGTCGAGTAAATTCCACAAAACAACTTCTGAATGCCGGCAGAGGACATCAGGCACCCAGAAAAGCAACCCAACTCTTCGAAAGGAGGTAGGAAAAAATATTAAAGACAAAA
TTTCCTGGGGCTGGGGTGGGGGCAGGTGGTGGTGGAGAATATCATTTGTGAGCAAGCCAGGGTTTTATAAAATTCTCATCAGTTTTTTGGTAGCTCAGCTAGTAAAGAATCCACCTGCAATGCGGGAGACCTGGGTTTGATCTCTGGGTTGGTAAGATGCCCTAGAGAAGGAAATGACTACCCACTTCAGTATTCTGGCCTGGACA
ATCCCACCTCAGAGGACTTGGGACTTCATTCCATTCAGGACCCCAAACAAAATGAAAAAGAACTCTACTCCTTTGGGAACATTTACACTTTATTTCTTCCAGTAAAACCTTGATGGCTAGAGAGGAACTCTGTCAGCTCCTTCTTGCTTTGCTCCACAGCTGGGAGCTTCCATACAAGGGAACCAGGTTCCGTTTCTTTTGAAGCG
ACTCTTAGCGACCCCATGGACTGCAGCCTACCAGGCTCCTCCGCCCATGGGATTTTCCAGGCAAGAGTACTGGAGTGGGTTGCCATTGCCTTCTCTGAATAGTAAAGGCAGGTATAATCATATCTGTAAAACTATAAAATACCAGGCTCTGATCTTAAGTTAGCATTTTATCATCCTTAAGAGCACCAAAGGACACTCTTGAAAAT
GACACAACTGACGTGATTTAGCAGCGGCAGCATATATGCACTCTTTGCTGTGTGTTATAGTTTGAAATGCTGAAAAATAAAAATAAGATGCATTTTAAGTAGTAAAGTATTGGCAAAACCTTACGTAAGATTAGTTAGTTCAGGTTAGCACAACCATGTGAAAAACCATTTATCATTAACTAATAAAGATGAAGATGTCAATAACC
TTAATTACACTCATACTGACTAAATGAAGTTTTAACTTATTTAAACTTTAACTATTTCTGAAGTCAAATGAAAATTACCCTATTTCTTAGTACTGATTAAAGTAAATCTTTGGTTATGTTAGGACTATTTTTGTCCTCCAAAACTGTATTAAATTTTTATTCCCCAGAGTGACTGTATCTGTAATAAGTAAATAAATGAATGTATA
TACTTCATTCTTCAACCAGTTCTGTGAAATATAGCTGTTTTATAATATTGTGGAAAACGTTTGCATCCCTATGTCTTTTTTTTTTTCCTTATTATGTCTCAGTAAAAATGAAGTCATCAGTGTTTTGGGGTGAGTGGGAGCTAGAATATGTCACTATGGAAGTTTTATATGATCTATAAATGTGTAATCTAGAAAGATAGCCTGGA
CTGTAGTGGTGAATTTTATTACTGATAGATGTTTTATGTAACTTGAATTCGGAGATAGTTCTCCTATCCATAGAGACCATTTCAGAAATCTCATTTTGAAAGTAAAAGATTACCACATAATCCTTTCCTAATAAGACAAATTTGTGTTTCTAATAAAGGGCTCATACCATTTCTAGATTTTAAGGTATAGTCTCCTTTAAAATAAA
AATCTAGTTAATGACTTCATAAATTACACTTCTTGAACAATTCATATTACTGGATGTGGGAAAACAGATATGCCTTACATAGTTAACTCAGAAAAATAAAAGTAAAGAGAAATAACATGTAGGAAAAATGAGTTACTATTCCTGAGAAATAATAAAGAGCACACCTAATTCAATCAGTCAGTCAGTTCAGTTGTTCAGTCTTGTCT
GCCACAGAACTGGAAAAGGTCAGTTTTCATTCCAATCCCAAAGAAAGGCAATCCAAAAGAATGTTCAAACTACTGCACAATTGCACTCATCTCACACTCTAGTAAAATAATGCTCAAAATTCTCTAAGACAGGCTTCAGTAATATGTGAACCGTGAACTTCCTGATGTTCAAGCTGGTTTTAGAAAAGGCATAGGAACCAGAGATC
GTTGAGTAAATAGCTGAAGGCACAGATTTCCTAAGGCCGCTTATATTTCCGTGATCGTTACGTGGTGCCTCAACCAGGGGGGTGCTCCACATGAAGCCGAAGTAAATATACATAGAGAGACTGGAGGACACTTCATCAGTCTCCTCATGCTGTTGAATGACAGGTACCTTTGCAGCCGCGTGGGGTGAGGCTCCTTGGTCCAGAAG
CCCATTTATGTCAGATGAAATAAAGCAGATGAGGGAAGCGTGGCTGAGGGAGGGCTGTACTTACAATACAAGCTAGTCAGGGGCCCAGAATGAATCATAAAGTAAACTCCTAGTACAACCCCTTCATTTCAGCAAGAGAAAGAAAAAGGGCCATCAAGGCAATAAATATTTGTTCATCTAAAAACAGCAATTGAGTTTGGTTTAGA
AGAGGAAGGGGCTGGGGGGCCACTGACTGGTGGCTGAGCTCCTGGGAGACTCAGGGATTGAAGCCCCCCTTCCATCCTCTGAATTTCAATCAGAAAAAAAAGTAAAAAGCGGGGTTTTTTTCTCAGCATCAAGCTTTAGCATCATGTGTTGTGAACCTGCTCACTGAAAACTCAGCACCTGTAACAAGCCTTTCCCCAGGCCCTGT
GATAAACATTATTTTAATTGTTTCACATGGATTATGGAATTTAATTTTCTTAAAAGCATATAGAATTGGTCTATTGTTATCCTCAATTTATAAATGAGGGAGTAAACCATTAAAAATGTTGTCCAGGATCATGCAATTAGCTAAGAGGCAGACCCCTTATATGAACATGAGCTGTTCTTGGATGATAGCATGCTTCTTTAAAAAGT
CCCTTCTTCTAATTTATTATGCTTTATTTATGTTGTACCAGTTGATTAAGCACATTCTTTGTGATAAGCCATCCCACTTTCTCTGGGGAAACCATTCAGAAGTAAATACAGTATGTTTTTAGAGTTTGGCTGACGGACTTTGTGGCATTTCTGGGTCTTTAAGTCCAGCAGACAGTCAGAGGAGAACGAGCAACCCTGGGAGCTGC
GTAAGTATATAACACAAATAAACACTGTTTTGGAAAGCAGATTCAATGAAACAAAGATTTTTTTTTGAAGTCAAACAGTTACTAAATCATTAGAAATGTTAGTAAACCATGCATATTCAAAAGTCATTTCTTCTGTACTGTAAAGCGGCTGATAAATTATAAAGACATATTAGTTATTTAAAAACACCCTTGAAATGACTTAAAAG
GTCTTTGGATGGCAAGGGTCAGGGATGGCATGGACATGGATGTAGGGGAAGCCTGGGCTGAATCTTCAGGGTGGAGAAGATCTGGGTCGGTGCACAGGATAGTAAAGAGGTCATTTCAGATAGGATCAAGCCTCTGAACCTCAGAGGGAAAGTACGTAGGCATGGGAAAATGGGAGAGCCTACTTTATTTACCTGGTTCTTCGTTC
