# Supplementary material for: Poly(A)-DG: A deep-learning-based domain generalization method to identify cross-species Poly(A) signal without prior knowledge from target species
Source: PLoS Comput Biol. 2020 Nov 5;16(11):e1008297. doi: 10.1371/journal.pcbi.1008297 (PMC7671507; doi:10.1371/journal.pcbi.1008297)
Supplement: S1 File — These three datasets are produced by previous researchers and we use them in our experiments. (ZIP) [file pcbi.1008297.s002.zip › bovine/positive/bt_ATTAAA_polyA.txt]

TGTGGCCAAAGACACTCTAAGAATGACCTCACAGGGATCCTGTGAGAACTGAGGTTCCTAAGGGCTTTGGTAAAGTGCTGATGGGTTGCTGAGGGGTTTCATTAAATCTTGTTGGTAAATTAGTAATCTTGACTCTCATTCTCGTCAAGGCCACTTTGAGGGCTATTATGTCCGTGGGAGGATTCAGGTTAACCCAGTCCAAAGGA
CAGAGGCCAAGTACATTTAGTATGGCATTGAGTTGTGATATAGTTTTACTTTGATGTGCATTTTGAATTTCAGCTACATCTAGATAGACGTAAAATGATAATTAAAATGCTGTAACCAACTTATCTAATAAAATCGGCACCCAGCCACTATTTTGTTGACTATGAGAAAGTTTAAGTTTATGTTAATTTTTAGGGTCTGATAGAAT
AGACCAGTAAAGCGTTTATTTTTTTTTTTTTATGTTATTTAATTATTGCAATAGTAATTTTCTGTTTTTCATAACATGTACAGATTCCACAGTGTTATGGATTAAACAGTCTTCTGTCTAAAAAGCATTTATATTACTGTTTATTTATATTACTGTATATAAAAAAGAGTTACTAGTAAGTTTAAACAATTAACATACTGGTTACA
GTCACAGAGAGTCGGACACTGAAGCGACTGAACGTGCATACACGCGTACCAATTACATTGGCCTCTGCATCACAGTTACCCATCCCTTCTACAGTTTAGAATTAAAACCATGTCATCTTTTACTATATGTACATTAAGGCTTCCTGTTTCAGAACATTAGGACACTAGCTTCTGATTAGAAGGCATAATCCCTAAAATTACAGAGA
TCACCAAGCACTGTACAGAGTGCAGACTCTGGATTCTCAGGGACACTTGGACTGGGTTTATTTTTCTATGCAGACACGTTTCGTATAATGCTGGTGCTCAATTAAAGCCTTATTCTCTATTTAGTCCACGTGCGTTAAATGGCACTCCATCTGTGTGGCTGTTAGAGTGAACCAGGTCTCATATGCTGTCTTTACTGTTGACTCAT
AAAGTAACCTTATTGCTTTTTGTTTGTTCTGATTATTCAGTGGGCTCTCTCTTTCCCAGGTGAAAACAAACGGAGTCTCCGCCGTCAGACTGGACTCGCCATTAAAGAGTGACCCATTTGAAGACTTGTCATTGAACCTGCTTGCTGTATCAAAGGCTCAGCCATCTGTTCACACCCCAAACCCAAGGGGGTTGACGCCGTTGCCT
AAAGTAACCTTATTGCTTTTTGTTTGTTCTGATTATTCAGTGGGCTCTCTCTTTCCCAGGTGAAAACAAACGGAGTCTCCGCCGTCAGACTGGACTCGCCATTAAAGAGTGACCCATTTGAAGACTTGTCATTGAACCTGCTTGCTGTATCAAAGGCTCAGCCATCTGTTCACACCCCAAACCCAAGGGGGTTGACGCCGTTGCCT
AAATTCAGGATTAATATGATCTTCCCTTGTTCTATCACAATGTTTCCCCAAATTGATCTCTTTCTTTTATGTCCATTTCTATTCTTGTAACTTCTTTTTCATTAAACATGGATCAAAATTCTCCAGTCTGTATTTTGTTCCTTTTTTTAACCTTAATGTATGCTAAAAGTTGGCATAAGCTAACCCTAGTCAGAATTTGCTCTTAG
GCATTACTTGTAACGGCAGAACAATGAAGTTAACTGTCCATCAGCAAAGGGATTGGTAAGATAAAGTACAGTATATTCATGTTACTAAACATCTCCAGCCATTAAACATGAGTCACGTCTGTATATACTGAACCAGAAGGGGTTCGTTATGTACTACTGATCAGTGAAAAAAAGCAAGTTGTAAAATAATGTTAGCCTATATGTAT
TCACTCTGTGTTTACTTTCATTTCTGAGAACCACAAGCAACATGAAGAAAAATACCTACTACCAGAGCTCACTCACCTGGTATGTGTCCTTGACTTCTTCATTAAACATCATTTTGAGAGTCAAACACAAACCCAAGTGTCTTATTTCACCCCCAGAGCTGGTTGTTGCCATTTCCTTCCCCTGAGACTCCTTTGAAGGGGATCAG
CGTGTCATTCATAAGCCTTGGATATGAAATGACTTCTTAAGTATTTAATGGATAGATTGCTGTGGGTGGCAGGGACATAGTAGGCTCTTTGGTATGCTAAATTAAAGGAGCATTTATCTGATTCGTTTAGAAAATTTGCTGTTACCTGTATACAGTGATGATACTCGTGGTGCAATAGTGAGGAGAGGATGGATTTTGTTGATTAA
AGAGGAGACATGCAAAGCTGCTCTGAAAGACCATCAGGTCTGAACTCATGGAAGTGATAACACTAAACAGTGCAATGAACAATTTCTTTATTTATGTACTATTAAAAGAACTGTAAATGCAATGTAAAGACACAGCCACACATATCCCACAGATATTCTACTTGTGTTCTTCTCTTAAGTACACCACCCACCTTAACTCTTTCTTG
CAATGTGCATATCTTGATTATTTTGTGGTACTTTAACTTTCCTGAAATTTTAAAAAGGTCCTTTTTCAAGAAAACAAGATTCTCTTGTGATATGAATCATATTAAAAATGTTCTTACCTCTGTTGCTGTCTAGAAATTAATGAAACCTATAAAAATTTTTAATTTGAAATTTTTGTGACAAATGACATTTCTTCTTTTTTTATGTT
TCCACACCATATAAAATGGTCAAAAAGGGCGGGCACTGAAGAACAGGAGGAGGGTGGGTGTGGCTCTAAATCTTCCATATTCAAGTTGTCTCAAGCAGTTATTAAAATATCAGATCCTGGTATTCTTGATGGTTGATCCACCTGTATATTTGTGTGGTGAACCTCTTACTTGATTGCTGGAGTTGGAATACATTATGCAGAAACCT
AGGACATGAAGAGAAAAATTTACCCCCCCAGAACAAAATGATTTCTGGTGAACACTACAAGGAGTTGCTTGTATGTATCATACTTCTGATCTGTGAATATATTAAATTTGTATGTGCCTGTACTTTTATTTCCAGTCAAGAACTTTGCACTTATTTAACCTCTGGAAAGGCTTTTTTTTTTTTCCTGTTAAAACAAAAAGCATATT
TTCAAAGAAACCACTGTCCCTTATATGTTTTGAAGATTGTTTAAAATCCATTTTCGTAAATTCATATGGAAATAATGCTTTGAGAATACCAACATTTTATATTAAACATATTTCCAATTCATTAGGCTGAGGTGTAATTTTTTTCCTTACAAAAGGTGACCGATTTTTAGATAGAAATTTTAAATTGTGTGATACTCAGTACATGT
TTTCATACGTTCTATTTTTTTCTTGCGATTTTTATAAATATTTAAGATATTTTATATTTTGTATACTATTATGTTTTGAAAGGTGGGAAGGGCAAGGGATATTAAATGTATCCATAAACAAGGTGATGTGATCTTTCATGTGTTAGTATATTTGACTAATATACAGAGGAGAGGTGTGCCTCTCTAGTAAAGAGATTGGTTTGTTT
CTGTTGAAGTGCTTCCTTTTTCCTTTTTGAAAAAGACATTTGGATAGTAGTTTAATCTCGGGATTAAAGTACTTAGTCAAAAATGAAGAAAAACTGTTAGATTAAAACCCATGTAGTTCAGTGACTCAGAACCATCCTTGTTCTTTAGACCCAAAATTTCCACTGAGAAATCAACTCTTTTTCCTTTGCCTCTTAAGAACTGTTTG
GTTAGCATTTGAACTCTGCCTATTTTGAGTCCTAACATGATTATCTTTCTTGCCTACAGATTCCAGGCTTTCCTGATCGAAAAAGGTTTGGGGGAGGAACATTAAAGAGCTTACATTATGACTGAATTACACTCATCCTTTGGAAGAGTGAGCAAGCGGTGGCAGTTTTTCACAGCTTTCTTCTTGCTGTGTCGATTATTAATGTC
CCACTTAGCCAAGACCTCACATATAAATAATTCTGATAATTATGGAGAAATCAACTGCTATTTTATACTGATTCTGTAAAAAAAAAAATGTTTTGTAACTATTAAAATAATTTTCTGACTCAATGTACACAATTATTTCATTGTTTTCCCAGTTGAGACAGTAAGTTCTTCTAAGAGTATTTGAATACAATTTCAGTATGTAATTT
AGGGCATGTTTTCTTCTGCAGGTATGGTTATCCTGATCCTGACTATCTGAAACGTGTCAAACAAGAGCTGAAAGATAAAGGAATTGAGTAAAAAGACTGTATTAAAAGGATGTCTTGAGCCAAGCTTCCAAAAGGCACAGTTGAAGTAGAGTAAATTCTAATCTAAATCCTTGAGTAAAAACACCTTAAACATTTTTTCATCTCAA
AATATGTATTTTTACAAGTCTTATGAAGATTCCTTTTGCTCTTGCTCACCAGACAAAAAAAAAAAAAAAAAAAAGCACACAATCTTAGTTATAGTGATGCATTAAAACGTCAGTAATTTCCTGTAACATCTCTGATTCTGACTATTCAATTTGCCTATTGTGAAAAATGATAGTAGTAAAAGCAAAAGTGAGGTGTTCAGTAGGAA
CTGCACCCGAACCTCACCTCTTGAGCCTCTCGGGAAGACCCTGTGCCCTGCCGCCTGCCCTTGCCCTCTCCCCTGGCGGGAGTACTGAGATCCCAAGCGCATTAAATACCCTTTGCCTACGTTTTACAACTGCCTGCTGCACTCTGTCCTAGGTGCGAGGGAGTGTGAAGGGGGCGGGCTCTGAAGGGCTGGGACAAAGCCCCCCG
AGATGTGTTTTAAAATATTTCCAACATTATTGCTCAATGGGAAAAAAAGGGCAAAAACAAATACATAGGCTACTATATCTATAAACTTCTGGAGAAATACATTAAAAAGTGGTAACATTGTCTTCGGGAAGAAAACTAATTAGAGGCTAGGGATCAAAGGTAGGAAGAAGTCTTTTCACTGTTAATTCATTTTGTACTTTATGAAT
TATCAAAATTGATTATTCCTTGAAGCTTTTTCATTCTCTTTTTATAATACTGCTTTTGAATATATGAATTGGCAAAGGATTGATGGAGTTAAATACTAATATTAAAAAGTATATTTTACTAAGTTGTATAGTTACAAAAGTTTTTGAGTCTTCAGATGATTTTTTTTAAGAGCAAAAGGTGTTGGTTTATTGTTTTTCTTTGGAAA
GGTTTCATTTTTAATTTTATGGATTCTGTGTGTGTCCCCCCCCATATTTAATATTTATTATCCAAACGCATGCATATAGACAGAGCATGCAGTGCAGAGTATTAAAAAAAAAAAAAGCCTAGTAGATTTGGTGCAGCTTTTGAAACTTAGTTAGACGTGAACTGAATACAGGTTTAAATTTTAATTCCAGAACCTAAAAATGCAGG
AGGTCTGCAAACCTGCCTTTAGTTTTTTTTTTTTAAACCAAGCTTTAATCAATGTCTCTACTGAGCTGGAAGCCTTGTCATGGTTTTCCTCTTAAAAATTATTAAAGAACAGAATCCAAAAGAATGCCTTTAATTCTGTAGAATTAAGTCTTGGTTTTGTGTCAGATTACCAAAATGATTTCTATTACTAGGTCAAAAATTGTTTC
GAAAGGCTGAATTTAAGATGAGGGAATTTATGATGTATATTTGTGTAAATATATACACAAATGCAGAGTAATTTATAAATTGGGAATTTTGGGGAAAGATATTAAAGTTCAGTTGCTACTTGTGAGTTTTTTATTGGCTCATATAGATTTATTGCTATTTGGACATTTCACATTCTTTAAATGATTTTAATTTGCTGAAACCTGGA
GGACCATTTTCAGTTATTTTACTTTTTTTTTAAGCAACAAGACTCTTTTAATATCAGCTGGAGGTTTTGGAATCAAAAACCTATCCAATCATGGTGACAAATTAAAGTCTTTTTGATAAGATACTTTCTACAGAGCTGAACACTGCCCTAAGGAGAACACTTTTCTCCTGGCTTCTGAAAGTATTAGAGGTGTTCAATGACTCAAG
TTTGACTATTCATTAGGCAATTATGATATTTACATATAAAGCTTAATTTTTTAAAATGCTTGTATATCATTATTTTCTACAAGCAAAGATACTATCCAGCATTAAAAATAGAACACTTATTTCACAGATCTTTTGTTTTCATTTTTGGAGAAGACATGGGGTTTGGAGAGGGATGAAGAGGGGTAAACCTTGTGTTAATCAGAACT
GCTGTGAAGCTCTTTGTGTTCAGACGCACTGATGTTACCACATATGTCACATCTCCTCTTGGTTGCATGTCCAGACAATTCAGCTGATTGCAATCAGGCTATTAAATATCAGCAGAGCTCACTCTATGTTATGAATATGTTCTGGAGAAGTGCTTACCTATCTGTGCAGAGCCCTCGACTCACCTGAACCAAATGACCATCAGTAC
TAGGAGGTTTGGACTCAGTGGGAAACTGACTTGCCTGTGAAAGACCCAGTGGGAGAGCTTAAGATGAATCAGTAGCTGTTTTATGTACATGATTTTTTAAATTAAACTTTACTTTTTCAGACTCTTTTTCCTTCCTTTTTAAAAAAGGTTTTCCCATTTTAAAATCATTTTTTTCAACTTGTTTGTGGTACATTATATTCCTGGCC
CTAAGGGTCTTTGAGGACTGGTCCTCCAAGGGGAAGGGAGTGGGGGCGCTGCCCTCCCACTGTCCCCGCTGCAACTGGGCTCTGAGTGGCCACTGTGTAAATTAAATATCCCTGCATCTCCCTTGCTCACTCTGCTGCTCCTGGTGCAGGGCTGCAGTGTTCGCCCATGGTTAAGGAGTGCAGTCTCTGATTTGGCATTTTCCTGT
CAGAAAGGGGAGGGATCCTGAAGAAATCATATGTTAAACATACTTTGACACCTACTGTGTTATATATCATCAGATGTGCCTTGAGAATAGTATATGTAACATTAAAAAAAGTTGCTGGCTATAGGAAATGTTATTTTGTTTTCAAAATATGGCAGAGATTGGGGGGGGAGGTGGGTGGGGTGGGATCCCTAACCTAATATTCTTTA
ATCTTTTAGGAAGAAATCGCTAAAGATTTACTGTACTATATAGTTTACAACACTATTAAAATTATTTTGGCCTAGATGATCCTGAAATTAGGTTTTATTTATTAAAAGAAACATTTCTCAGACTTTGGGAGAAGAAATCTGTTAGTTTCTTCTTTTAGCATTACCTCTCCCCCTCCCTCCACCAAGAAAACAGCTGATAGGAAAGA
ATCTTTTAGGAAGAAATCGCTAAAGATTTACTGTACTATATAGTTTACAACACTATTAAAATTATTTTGGCCTAGATGATCCTGAAATTAGGTTTTATTTATTAAAAGAAACATTTCTCAGACTTTGGGAGAAGAAATCTGTTAGTTTCTTCTTTTAGCATTACCTCTCCCCCTCCCTCCACCAAGAAAACAGCTGATAGGAAAGA
ATAAATAACTTGTGTTTTTAGTCAAAGGACTGTCGATTGTTTTAAGAGTTATTATGGCATGCTAATTTTGGAAGTGGTCAAAATCAGATATAAAGTTCAGATTAAATTTCCATTTTATAAATTCTGTGTCTAAGCAGACTTTTAATTAACTGCCTGCATCTTAGAGTGGGAAAGTGATACCAACTGCTTTAACAAATAGGCAAAAA
ATATTTTAATGCATTCTTTTGAAGAGATAGATGTTTGGTACATTTATGGCTCCCAGAGCATATATTCAATTGGTGCATGTCGTAGAAGGGGAAATTGGAAATTAAATGGAACTATATGACTTTGGTCATGTCAATCTGTAAGACACATCAGTAAAAGGGTATTATGCTCTGTTTTTTGTTTTTGCTTTTGCTTTGTTTTTCTGTTG
CTAAGCTGTTCTATTATGATTACTAACATTATTGAATACTACTTATGTGCCAAGCACTAAGTGCTTTTACCTATGTAGACAAATTGGAAATACACAGATGATTAAACAGACTTTCACTCAGTCAATTTTGCAACTATGGAAATAGAGTTCTGAAGGATACCAAAGGCTTAGCAGGGAGCTGAAATATCTCCAGGCTCTTTTCCTCA
TTTTCTCTTGCACCAGTAGGTCAACATCTATGAAAAACAAACTTTAAAGTAATTTTCATCTATGTCTTATTACTTTTCAGATATTAATATTTTATTGTCTATTAAATTCTTTCAAAGATTATAATGTTATTTTTGTTAGACAAGTAAAAGATACTAAATTCTAAGTAACTGTCCATTGTGAAAAACTGAGTAATTTTTTCAAAAAA
ATTTCAGTTACTTGAATGTCCATGTCTCTCCTGCATTTCTGTAATGGGGGGAAATAATGGAGAAGCAGTCAAATAACAGATGCTTACTGAGTTGAACCAAATTAAATGCTCATGCTAAGTTGCTTCAGTTGTGTCTTCACTCTTCATGACCCCATAGATTGCAGCTCACCAGGCACCTCTGTCCATGGAATTCTCCAGGCCAGAAT
GTGTAAAACAAAAATGTCAAAAGGATAAAATCGATTCCTCTCTTCTTTCACTTAGTATTGTACCTAGCATTCCAAAACCCAAATGGCTAGAACAAGTTTAATTAAATTTCACATTATAAAGTATGACAATTAATTATATGCATATTAAAACAGTTTGCAGCTTCAAACTCTCTCTTTCCTGAATAACTTTAAGAAAGTATTTCCCT
TGTTTTTATAAGTCTGGAGTTTAAGGGTTTAAAAAACCCAGCAAAATGTAATTCAATATTTGTTTATTGGCTCTTTTTTTTTTTTTGACAGATTGTTGAAATTAAATGAATTGAAAGGGAAACTCAGAGTACCAGGACATTTATTAAAAGGCAAAAAGTGTTGCAATCACAAGTGTTACAATCACAAGAGGAGAAAATAACTTGTT
AAATGATGTAATTAATTAATTTTTTCTGTCTTCTAGGGAGATGGGCCAGTCTAAACCTCCATGATGAGCTGTTGTAAATTGACGGCGTGTGAGAAGATATATTAAACTTAATTCTTCCCTTCTTGGAGTTGCCAGTTCCTACCTGCTTCCTAACTGACAAAGCTTAGGCAGGCCAGAGTTATTTCTTCTCCTTTCCAACCAGCTCA
CAGAGATTATTTGTATGCTCAAAATAGTTGTAGAAATCATTAATGATTTTAATAGCCTGTTCATACTAGTTAGGATTTGTTGGTCTTTTTGGATAACACAATTAAATTTACCAGTTGATACTGATAATAGAATATGTTTATTTTCAAGATGATACTTTATGATTATTTTCATTTCCTTGAAGTCTCCTTAAAACAAGACTAATTCA
GAATATGTGTGTGTGAGGGATACCTCAGAGTTTTCTTTTCTTATTTTGTGTGAAAATCTCTTTTCTACAGATTTTCCAGGGTTTAAGCATTGCTTGCTGTATTAAAAAAAAAAAAAATTTACTGAATTATATACAGTTTGAATGAAATGTTATTTTAAAAACAAAACAATTGTTAAGTGTTCCATAAAGGTTATGTTGAACTTTGG
GACTCAAGACTTAAGTTTGTAATAATGAAGTTACATAAGAAGATTTTAGTTCGGTATATATTTTATCTTTAGAACTTTGTATATTTCAGATGAAAAAGATATTAAAATTTCATATATTTACTTGATTGAGTACCCCTTTTTCTGAGAACTTAATTCACTTTAATTTTTTTTCAGCAAGCACTTACTGAACACATACTTTGTACCAG
GACTCAAGACTTAAGTTTGTAATAATGAAGTTACATAAGAAGATTTTAGTTCGGTATATATTTTATCTTTAGAACTTTGTATATTTCAGATGAAAAAGATATTAAAATTTCATATATTTACTTGATTGAGTACCCCTTTTTCTGAGAACTTAATTCACTTTAATTTTTTTTCAGCAAGCACTTACTGAACACATACTTTGTACCAG
TTTTAATGTTCACCCATAAATGGTTTTTTGTGTTGTATAACTGACAGAGTGCTATATAGAATTAATATATGCAGATGTAGAAAAATTTAGTCTTCTAAATATTAAATTATGTGGAATATCATGAATCTGGTCTCTTTGCTGTTAACAATAAAAGGTAATTTTTATTATAAAATTATTATTTATTATAAATAATAAAAGGTGGTAGA
TCTGCGTAGGCTTCAGTTATAAATGATATATGATATTATAAATGATATAATATTTAAATGATGTATACTGTCCTTCTGTTTCCTTCAGGAAATGTTGAGGATTAAAGGTATTTATAATTGTGTTGTATACATGTGTGTGTCTATCAGAATAGATGCTTAGGAAGCATATGCTGTATAGTAATTGCTTACCTTATATTAACTTCTTT
TGTGTGGTCTGTAGATGTTGTGGATACATAGCCTGGTCACCGACTACTGGGATTCCTAAAATTGCCCATGAAATTTTCAAAACTTCGGATAAATTTACAAATTAAAAGCTATCTTGACAATTAACTTCTCTTCTCCCTACAGCTTTCTCTGGTGCCTCAGGAAAGGTGAGATGGACCACTAATTTTACCCAGTAACAGGATTCTTT
AACCTGGGCCTGGATTCTCACAAAAGAGGAAAGCTCCTGCAGAAAAAAATAAAATCAAACGACCCAGAGTACAGTAATTATATTTACTCAGTTACCAAACATTAAATGTTTTTTAAATTAATAACTTGATGACTGTGATGGATTTGTAATTTAAAGACAAGAACCTGGAGAATTCAGCTTCAGTATAGTGATGAAGCTTGAAGTTA
CCATGAAACCTGCCTGAGATCAGGGCCTTTGTACTGGGGAGGCAGGGAGGAAAAAGGGAATGTTTTCTCTTCTGGGCCTGGGCTTGATATATGATAACAGATTAAAAGAGTATGTAATGTGTTCTGAGCAGAGGACCCCGTGGTGACTCATGGCATCAGTGGCAAAAATCTGCAGCTCATCCTGGGGGCCTGACAGATTCTCAGAG
CCATGAAACCTGCCTGAGATCAGGGCCTTTGTACTGGGGAGGCAGGGAGGAAAAAGGGAATGTTTTCTCTTCTGGGCCTGGGCTTGATATATGATAACAGATTAAAAGAGTATGTAATGTGTTCTGAGCAGAGGACCCCGTGGTGACTCATGGCATCAGTGGCAAAAATCTGCAGCTCATCCTGGGGGCCTGACAGATTCTCAGAG
AAAAACAAGCTAGGACCCCTGATTAAATTACTTTGAGTGACTGCTTGTTTGCCCCATCAAGTACAATTCTGCTACGTATTTTTTAAATCACTTTTTTCTAATTAAAATTTTTGCAAGCGCTTGTGTGACTTCGTTCCTTATGGCCACTTTTTGCTACGACTGATCTGTGGTGGGAGCTTGCACCGATGACTAAGTGGGACTCAGCC
CTCAGCTCCATCGCTGGCCGGATATCTTGGGGTCCTATGAACCTGAACTCCCTGCCTGGATTGACTGCTCAGATTCTTTGTATTCCAAATTAGCCTAAAAATTAAAAGAGATGAATGTTCCTCTCTGCTTGAACTTCTTGTAAAAACGTAAACAATTTTCTCTTCTTTGAAAGAGAAATGAGATACTTGTGCCTCTGGGTTCTCGC
AAAAAGGCTCCAGCTATGGAAACCAAGAATTTAAGAAAAAGGAGTAATTAATGGCTGTGATTGAGCACACATAACCTGACGGTGGTATCCAATTAACTCAATTAAAAACAGAACAACGCACCTAGAGCGGGGGAAAAAGACACTTAGAAACTATTTTTCTTATTAACTGGTGACTAATATTGACCAATAAAACTTGAGCCAAGAGT
GTCAGGCTCGCTTCAGGGCACCTTATGTAGCGTTTGGAAGAAACATTTTTGAAGCTTACAAATCTCATATTTAGAAAACCAAAATACCATCTCATCGGTAATTAAAGATTCTCTCACCTGGAGTAGACGTGTCCTGATTAGAACGACCTGCAGCTTTTCTAGAGCAGCAGGCCATCGCCTGGGAGGGTAAACTTGTATCCAAAACA
TGACTACCAAAAAGGACTGGAGCACTGTGGGTTCCACATGCTGCCACTACATTTAAAAACACAAAGCTTTGTCCACCATCCTTTGAAAACGTTGCCCATCATTAAATCTTCTCATCACTGGAGCAAATGAAACCTGGTGTGGTTGGGTGGCCTGACAGTCTGTCCCACCTGCCAAAGAGCATGGTCACATTTAGAGCCCTTTCCAA
TTTACCTTTTTCAGTGAATGTTGTTGTATAGAGTGAAATTGATCAAATTAGAAATGAACTGTTGTAAAAATATGCAAATGGAGCTGATGTGATTGTTCACATTAAATTTTTTGTTGAAATGTACTAGCCCCTTTTTATTTAAAATGAAGTTCACAAGCAGCACCCATCAGCATCATCCAGGAGCCTTATTAGTACATTAGCCCCAC
GTGGAATTGGTTCCTGCAATTAACGAGAAAAATAGCGTGCCAGAATGTGAGCATTTTATTACTAACTGATAAATGTTTTGTACACTCATTGGGGGTTTAAATTAAAACAGGCCAGTGGCCTTTTTTCTCCTGCCAATGGCATAGCTATATGAAGCCATTAGACTGAGAAGTAAATCACCAAAACTTGTATGCAAAACTGCTTGGTG
TTTGTTTTAATGCAAGATAAATTGTTTACTTTTAAGAAAGGTCTGATTTTATCTGTCCACCTGAGCACTCTTATAGAAGAGTCAACTCTAAAGATTTATCATTAAAAACAAGCAAAGAAAAGCAAATGACCAAAATCTAAAAATGTCCCTTTAAAAAAGTGTGTGCTAATTAAGGACTATTCATTCTGCCATTTTTAACCTGAAGT
CTTCCTGCTCTGATGTCTCAGATTCCTCCCCTGGTAACCCAGGAGCGAGGCCTGGGGTAGTTATCAGTACCAGCACCTCCATCACTACTCCTGCTTTCAGATTAAAAGTCCCTTTCCCCTTTGCTGGGACCTTGGAAGATGGAGTGTGAGGATTTTCAGAATTCTGTAGCTGAGAGCTTGTCTTGACATAGAACGTAGAGTCATAC
GGTGCTAGTGGTCATAATAGTACTGAATGTTTTACTTGTTATTTTCTTTCCTACAGTGACTGAAGCAAGGCTGTGTGACATTCCATGTTGGAGGAAAAAAATTAAAAAACAAAATTGAATGCTCTAAGCTGGAACATAGGATCTATAGCCTTGTATGTGGCCCAACACCTTGGCCTTGTGTTCAAAAATGAAGAAATACCGCAATA
GGTGCTAGTGGTCATAATAGTACTGAATGTTTTACTTGTTATTTTCTTTCCTACAGTGACTGAAGCAAGGCTGTGTGACATTCCATGTTGGAGGAAAAAAATTAAAAAACAAAATTGAATGCTCTAAGCTGGAACATAGGATCTATAGCCTTGTATGTGGCCCAACACCTTGGCCTTGTGTTCAAAAATGAAGAAATACCGCAATA
AACTTTAGGCTTTACTTCTGTAGTTTCCGGAAACATAACAAGAAAAAATGCTTTACAAAGATGTTGCTTTGTAAATGCTGTGTTTTTTTATATCCTGTTCATTAAAACATTTTTTCAGTATAAGCTATAATGCAAGTATAAAAAGGATAGTCTTACTCTAGTAAAGTGATAGTTTTACTCTAGCTTCAAAAAAAAAATAGGAAAAG
GTAAAATCATCAGGATTATCAAATTCACATATGGTAAATCTAAGTAAATGATGTTTTAAGTCTCTCAAACTAGAATTTTGTGTAAGAAGACATAATATAAATTAAACTATGGCCAATGTGAAAAGTGTTTATAAGAGAATGTTATGACCCATTATTAATAGCCTAAATGTTCAACATTTAGGGTGAACAGATTTAGTAAATAAAAT
AAATCATACAGTGAGTCATACCATAATATATTTCTAAATCTAAATGTTTGGCATTGTATAAATTCAGCATCAAAATATTTCAGTGAATTTGCACTGTTTAATTAAATCTTAGTTATAGTATAAACTCATCTGAAATGTTACAAAAATAAGCTATAAAACAAAAGATTTGAAAATGGAATAGTATGTGATGAATTCCCCCCAAATAG
TCAGGGTGCAGGGCAGTGCCCCCGGAGTGTTCGCAGACAGAGTGAGTGAACTGCAATCAAACTAAAACCCTGTTTTGAAAAAAATGAACAAAATCTTTTTATTAAAATGCTTCTGGATGTGGGCAGTTGGAATTGCATAGTTTGTTCAAATGGCGGTGGGCCACACAGAAGTGGCTTGGAGTGAAAGTGCGAAATCCAGAGCCAGC
GTCAAGCAGATGCTGCAAACAGCTAAACTGTCAGACTTCCGTTGTGTATATAAAGGTGTCCTTCTTTTGTTTAGGATCATAACTGTCTCTGCAGTCTGACATTAAAAGCATTGGATCTATCTTGGATATCATATACATGGTCAGAAGCTTTTAGGATAAAAATCAGATCATGTATATTATGTAACATCACATTGATTTATACAGAC
GAATCTCTGACTAGTTACAGATTTGATAGCACTTAAATGTAATTGAATAGCTTCTGCTTCGTTGCTTGGGGTGTATCCAGCATGTTATAAAGTAATCACTATTAAACCTATGACTTAACCAATCATTAACGATTGTTCAGGGTTAAGTTAGTGGCCTCCTAAAGACACTTACTTTGTTTCATTCAAACTCTGACCAGTTTTTAGCC
GATCAGCTTTACAGTAGATTATGCTGTAAAGAATCTTGTATTCTTAGTGATTGTTAAAAACCTCACTGCTGTCTAAAAAAGCTAAAGATTGTGTATTTCTATTAAAACATTTACAATCAAAATCCTAGTAACTTGTGTTTAAAGATCATTTAGTCTAATGGTTTCAAAATTATTAGTGATAAATCCTTTCATTTAGACAAAATATT
AATCATATCCTGCCCTGTATCTGTCTGAGTCAGAGTCACTATTGCTCAAAATGGACATGGATCAGAAACCCATGCCAGAAGTTACTGCACCTCTCGTCACATTAAAGAAAGAATGAACCTGATCTGGGAGAGGGAAGTGAGTGGCCAAGAACCTCTGATGTGGGTGTGATGGGGGCTGAAGTTTATCCTTGGAAGCACCTGCAGTT
CAGAAATAGAAAAGCCAAACAAAACACAACCTCCTCAAGCACAGCTTCTTACATAAGTGTTCCAGGAGAGAGCATGGCCTTATTTGTTAATCGATGTTTCATTAAAGTTATGTTGAGCTACTCTTACATGAAGTAGCCAGAAGCTTAAATGAGCATGTTTCTTGGAAAACACAGTGTGAATCTCATTTTGCAACAAAAAGCATCGA
AAAGGAACTTGGCAGAAAGAAGAGAACTTTGTGCTATGTTTTACCTTATTCTGTTTAGAAAAGTACACAAGCGTGTTTTTTTCCTTTTTTTAGGGAAAAAATTAAAAGAAATGTACAGAGAACAAAACTATATTTTCAGTTTTACTTTTGTATATAAATCTAAGACTGCCTGTCTGAAAAAAAACCCTTGTAAAAAAACAAAAAAA
ATAAATTAATTTCTTAGGGGTGGATGAGCATTTGTTGTGTTTGTTCAAGTTGTTATATATGGAGAATATTTTGAATTTATGGTTTGCTTGAAGTGTATAAATTAAAAACACAACCAGTGTTCAGGCTTCACAGTTATATAATGTAAGCACAACTAAAATGAAACTTGTTGACTGCACAAGAAATTACAAAACAGAACAAAAATGTT
AGATCTACTTCTTTCAAAATCATATCATTCCTTAGAGTTTAGGGACCAAAGGACTATTGCTTTTTTAAGAATATATATATATATATATATATATATATAAATTAAAACAAAGAAAAAAACAAAAAAAAAAATCACAAGAGAAACAAAAGAAACAGTATAGAGTCTAATAAAAGCTGCCTTTAAATATCCCTAGGAGACAGGGTGAA
TTGACTTAAAAACAGGGGAGAAGCTAACTGAGTAGGGAATGATTGTGCAAATTTGAGGAAACTCTCCTAATATCATGTCCATATAACTGAAGGGGACAGCATTAAAGCTGATAAAATCTCCTTTGTGTATGTTGCATCCAAAATGTGTATGATAGTCATAAAGCAAATAATGAAAACTCCCAGAAGAAAAAGTTGCTAAAAGAAAA
TCCCCGAGGAAGAGAACGCTGGTGGGAAAGTGGAGCGGAAGGCGGGGAGGGGCACAACTCAGGGCTGAATGGGAACCGGGTCCCCACAGGCAGCTTTACAATTAAAACTGAAGTCTGAAACTGGGTGTGTGTGATGCGTTCATGACGGGAGACTGGGGTGCTCCTGGTTGCTCCTTCTCAGTAGCAGAGTGGCACGTCCTTTAGTC
GCCTGTCTCCTTTCTCTCATACAGTTTAGTGGGGATAAAGTGAAAGCCTGGGCTTGGGTTGCCCGACTATAATGCTGAAGTTACTTTGTAATGCTTGATAATTAAATTTTGGATTTGTTAAACACTGTCTTGATGCAAGGAAGGGGAATGAAGCCTTCTCTAAGGTCTAGGTAGGTCATTCTTGAGAAACATAACTAGCCTCTCTG
ATGCATTCACAAAGGCCCAAGCTGGACTCTGAGGTCCAGTCATTTGAGGCACAGAACTGAAAGGAAATCAGGAGGGCATTTTCAGGTCCATTTGTAAATTATTAAAGTGTATTTGTGTGCGGCAGAAGAGATCTTACCCTGTGTGGGTTGTTTCTGTTTTGACCTGGGGTGGGCCATCCAGAGGTGCAAAGACCAGAACGTGAGGC
ATGCATTCACAAAGGCCCAAGCTGGACTCTGAGGTCCAGTCATTTGAGGCACAGAACTGAAAGGAAATCAGGAGGGCATTTTCAGGTCCATTTGTAAATTATTAAAGTGTATTTGTGTGCGGCAGAAGAGATCTTACCCTGTGTGGGTTGTTTCTGTTTTGACCTGGGGTGGGCCATCCAGAGGTGCAAAGACCAGAACGTGAGGC
GACTTGTCTGTGGGGGCTAGTCTGGCATTTGATGAAGCTCGGCCAGGGAGGGGGTTTTATGGACTAAGGGGAGGGTGCAGGAGGAAGCTGGTCATTCCAAATTAAAAGATTGAGATCCTACTGGTGATTCTCTTTCTTCCTCAGAAATTAGGCAGATCAGGAATGCTAGGAATATTCATGGGAATGTTGCGTGGAGCAGGTCATGG
CAGGAACGCAATGAATTTGTCAGGCAGCTGGAGGTCAGTGAGCCAGACTTTGTGGCAAAGTTTTACCAAGCAGTGGCTGCTACAGCTGGTAAAGAATGATATTAAAAATCAAAGAAGATAGGCAGAGCTAATGTAGCCATGGCCACAACTTTACTGTGAGAACTTCAAACGTATCTCAAAGATCTGGAGATGGTGTCCCGATCAGC
AGAAGTTCCCTAGGTTCCTTCCGAGCCAGAACAACTTTGTAATAAGCATTTGTTAGCACAGCTTCTGCCTTCCATGAAGTGTAACCTTTTTGCCTTCCAAATTAAAAAGTTCCATGCCACTCCTTCTCTGCCTCTGGCTGTGTGTTTTGGTATTAAAATCCTTTTCCTTCAGTCCTCTGTGCAGATTTCTTTAGGAGTTGATAACT
CTCTCTAGATGTAGATGAGGATTAAGAGTAACAGTGTAGAAGGTTTGATTGATTAGGGAAGTATTTTCATAATTCTGAAAACAGTTGATTCTGAAGGGAAATTAAAGACACAGTTTGGTCTGAATGACTGAAATATTTTTCAATCTTCTTATTGTACTCTAGTCTTGTACCATAACTTTACTCACTGGAATTGGTATTATGATGCT
GGATTACCTAAAAGATTATTAAAATGATAGAGTACTCAGCTTTGAGCCTAGGAAAAAAACATCACTGTGTGCATCTCTTCTAAAGGGGCTAAAAGGTTGCATTAAAGGTTACCTCTTAGAGAACTGTTACTATCATATCTGTACATTCATTATTAGTTTGAGAACAAAGGTTTTCAACACAGTAATAATAAGCACACTAGACTGTA
GCCCTGAGTGGAGCCCAAGGGACCCTAGGCCTTAATCTCTATGCTTACAAGGCTTTGGACTCCCTTGTCTCATCATTTGAACCTCAAGAATTGACTCAGCATTAAAATATTTTTGGTTTTATATGTTGGCAATTGACTTGTGTTCCGGAAAAATACACATTTGGCAATGGTTAAATCCTTTTGATGGTTCGATGGATAAGGATGGC
ACTTCTTTTTTGCTAGCTGTTGCCCTGGATCTACTTATTTAGGAATGTACTTCTACTGCAGAAAACTTGCCAATATGTTGTTGATCTCAAGATTATAGTAATTAAAATACTTTTAATGATTTATTCCTTGTTTTTATTTATTAAATAGTGGTCATTTCTGACTATTATCACAGTATAATATAGAACCAATAAAGAAATTTGAAGGA
GGAGGGGGCTTAATTTTTTAATGACTTAGTTTTTAAGCAATTTTTATTTTATTTTTATTTTAAAATTTAGGTTCTTCCCCTTCTTTGGGGCTGGAACAAAATTAAATTTGTTTGGAAAAAAAAATACCGTGTAGTTTGGCTTGTTTCATTCTCTCCAGGCTTGAATTCTTGGTTTTAGGATCACTTCAATCCATTGGCGCAATACC
TCCTTCTTCACTATATTCTTACACAAAGAAGGATATCTACCCAGAAGACAACTTCTAGAGATGTAGCCATAAATTTGGGGGTGGGGGCCAGGAAGGAGCTATTAAACATGACATCATCCAATTACAAGTCAACTCAATTTTAGTCTCACAGTCATGATAAAATAGCCAAATTAAGCACCTGGAAACGTGGCTATTACCACCTCATA
AAAAGTTTCTGGCCACAGCTTCTCGTTCTGGAATGATGTGATTATGAATAGGCTTGAGGCCCTGTCTTTTGGTTTACTGGAACTGAAACCTGACAATTTTATTAAAAGTTGTATTATTTCATGGGTTTCCCAGCTGGCTGTATAATTTTATCATCTTAGTTCCTTTAGCAAATCTGAATGAGTTTCATAACCAAATAAGAGTTTGC
AAAAAAAAAAAATTGCAAGAACTTTTTTTTAAGGGTCAGAGTTTTAAAAAACAAAAGCATCTTCCCGTTTGTGAATTGTTTGCACTTGTGCCTGTTTTAAATTAAACTGAGTGTTCAAAACCTCTGGCCTCCCTGTTGTCTCTGGGAGTATAGCCAGGCTGTCTTCAAACTAGACACACTGTAGTGGGTGTCCAGGATGGTCCCCC
GGAGATAGACTCTCAGAGGAAGCTACCTAGGACATCTGCTTCTTGGCCATGATCTTCTAGGACTCACCATCCCCAGAATGAAAACAGTTTCTGCAGTAGGATTAAAGATAGTTGATGTTGGAATGGCAATTCCTCCCTTAAGCAAGCATTCGTTCCCAGCCTCCAGATTGTCCAGCTCTCCTGAACCTCACAGTTCATAATTAGGG
GGAGATAGACTCTCAGAGGAAGCTACCTAGGACATCTGCTTCTTGGCCATGATCTTCTAGGACTCACCATCCCCAGAATGAAAACAGTTTCTGCAGTAGGATTAAAGATAGTTGATGTTGGAATGGCAATTCCTCCCTTAAGCAAGCATTCGTTCCCAGCCTCCAGATTGTCCAGCTCTCCTGAACCTCACAGTTCATAATTAGGG
GGGTTGGCTGGCTCGACTCCAGCCGAGGCTGCCTGCGCACATTTCTCTGGACACCCTATGGCTATTTGTTATCACTCCACAGTGGCTGCTGCCATTTTGTATTAAACATATCATGAAGCAAACCCATCTGCTTCTAAACTGGTGTTTTGGGAGAGAAGCAGTCTACTTGTTCCTGCCTTCTGTCTGGCTCCAGCCCTGTGTCCTTG
CTGCCCTTGTGCACACACTGTCTGGGGCTCCAGTGTGAGGGGTGCTCTGGGGCAGAGAGCCTCCTGGAGGACAGTGGGAGATGGTGATGAGGTGGAGAGCATTAAACTGTCTGCATTGCCCTGGTACTCTGGAGTTGGTGCCTTTGTGTTGATGCTGGGGAGAGCAGTGTGTGAGTGATCTCCAAGACGGGCTGGGGTGCCACAGG
ACTGCCTGCCCTGTGCCTCAGTTTCCCCATCTGTAGAATGGGAAGGGCAGACACTGGACCCTAGATCAGGTCCTTTTACCTTAAAATTCCCTGAGTTTCTATTAAAATACTGGGGAGAGGGGATGGATATGAAGTTTGAAGGGTTGAGAACAAAGGGAGATTCTAGGAAGGCTTCCAGGAAGTCCTTGGAAGCCTGGAGAAACTCG
ACAACAGACAACAAAGGGAGAGAGAGAGAGACTGTTACAGTGTGATTTAGATCATTTGAAGAAGCAAAATCAAGTGCAATTTTGTTTACAAATGGTGTATATTAAAGATTTTTCTATTTCAGATGTACTTTAGAGAGAAATATTAGCTTAACTCTTTTGACATCTGCTATTGTGACACATCCCATTGCTGGCAATGTGGTGCACAC
GAGAAAGGGCAGCTTTCCACGGATTTTGTATACTTGATTGAGGGGAAGAATGTGTGGTAGTCTAACATTTTCAATCATTTGATTGTAAAATCTTAATTTCATTAAAACCTGGTTAATTTTATTGTGGTGTTAACTTTTATCAGTTTATCACACTTGTGTTGATTTTGGCCTAGTATTTCCGGTTGTGGGGTTATCTTTTAATGTTA
CTAAAGTTTCCCATTAAGTAATTCAGTTATTTAAAGAACTTCTCCTTAAATAACTAATGTAACTGGCCAAAACAAGAAAATAGGCAGGCACTGGTATGGTATTAAATACTGAACTCCTTTTAGCATTTATCTAGTAAAGTATTCTTGGTCGTCTTTATTTGAGTAGGGAAATGAATGTCTTCAATTGTCTTTCTGTCACCTCTAAG
TTGTAAAACATTTTGTATTTGTCAATAGAGTCTTATTGTGGAATAATGCTATAATATTTAAGTTTTTTGTATTTCTAAGACAGAAGAAATGTATATTAATATTAAAAATATTTTATGAACCTTGGTTTTGTGAACATAATTTTTAGTTTCATAAAAACTCTTGATTCAATATTTGCCTGGCAGGGGAGATACCTACACGAAGGTGG
TTGTATATGTATTTGAGTTTCACTGCATTGTATATTTTTTCATTTGGTACACAAAGATATGTATTCATCATAGGTTTATTCTTTTAACATGTGAACTATTATTAAAGTTTATTCTGGTTCCTAAGATTAAAAACAACTGAATTTGGAAATGTTTGGGAGGCGCTGATACAGAAGAGGAAAAGTTTCTATCTCTTTTTTAAATTCAA
ACCGTTCTCCCATCCATCAAAAACGAAGAAAATCATTGGACAACCCCAAAGTAAAGACTTAAAAGCAGCAGCCCTGGTTAAATCTTTGGTTAACGGAACCATTAAAAGCCAATGCAAAGTTAAATTTTTACCTGCTAGATTTGAACGTTGGGCACACGCCTTGAGTTCAATTTCATAGCTTTAGTCACTGCTGTCCCACCTTTAGG
TTCTAGAGTAATTCATTTTCCATTTCCCCCCCAATTTTGGCTCCCAATTTGGCTGTGTGTTTGATAGCAGTCCATGTCCACACTGCCACCCGATGGTCCCATTAAAGAAATACCACTTTAAATTCAGAGTGAAATTTCCATGAATGTTAAAATTGTGGAACAAGGGTAGTAAACTTGTTTTTAATTACAATCCCTACTGAAAAATA
GGGAGAGTTATCAGATGGGACACATGAGACGTTAACTCAGCTTTTGCCTTGGTTCTTCCTAGTGCCTACAATGGGAAAACTTCACTCCAAAGAGAAACCTATTAAATCATCATCCCTAAATGAAACCCTCACAAATAACAGTAGAAGAAAAAAAATGGCAAGAGATCATTTCCTCAGATCAGGTGGAATTACTTAAATTTTAAAGC
AAGTTACACTAAGGAAACTATAAAAAGAGCCCACTTTCAGATGATAACTTTCATGTGCTTGAAAAGTTGAATATTTGAATATTGTGTTTAATGACACTATATTAAATTTTGGCAGTATGTCCTGTGTTGGTCTGATATTTTAGTATATAGTAAGCACATTTTTTTCTCAAAGCCAAATGAAAGCAGGTGATTAAACTGCTTTTTTC
AAGTTACACTAAGGAAACTATAAAAAGAGCCCACTTTCAGATGATAACTTTCATGTGCTTGAAAAGTTGAATATTTGAATATTGTGTTTAATGACACTATATTAAATTTTGGCAGTATGTCCTGTGTTGGTCTGATATTTTAGTATATAGTAAGCACATTTTTTTCTCAAAGCCAAATGAAAGCAGGTGATTAAACTGCTTTTTTC
AAATAGATCTTACTTCTAGAGGGTCTGAGAGTTTCTTGCAACTTAGCTTCAAGTGAGCAGCTCCGTGACTGACAGTTCACCAAACGCCTCCAACATTACTATTAAAACCATCACCCTGGAAAGATCCCGGTGTGAACCTCCAACACTATGAAAACACCTTCCAGCACAGTGTTTTTCATTTTGAACATTTTTGCAAATATATCTGT
TGTTACTGTGTCACTTTTCATTAGGAGGAAATTGTTTGATAATACAGAAAAGTGTGTGCTGAATCTAGCACAGTTAAAAGGTCAATATTCTTTTGGCCCAATTAAACTAGTCAGTCAAGAACTCCCTATATGATACAGCTGGCAGCTGTTAAATTTTAAAGGTAAAGAAAAATTAGTATTTATACCTTTTTAAAGGGCTCTTTTTA
TTTTCTTTTCTCTTTTTTAAACTAACCAAGAAAGGCTGGAAAACTACTGAAAAACTGATCAAGCTGGACTTGCGCATTTATGTTTATTTTAAGAGACTGCATTAAAGAAAGATTTGAAAAAAATATACACAAAAATCAGATTTAGTAACTAAAAGTTGTAAAAAGTTGTAAAACTGGTTGTACAATCATGATGTTAGTAATAGTAA
AGATCTCTTAAGATAATTTACTTAGATTTATTGATTTCAAGATTTTTAAAGGCACGTGGTAAAAGACCATCGATACTGGTACCTCACAGATTGTACCTGAATTAAACATACATTCTTAAATACAGTTTACTTCTGGTTTCTCCGGGCATTCTTCTTCCTCAGGGTCTTCTGTTGATGATGATGATGATGACAGTGATGCCAAAAAT
TTAAATTTAAACATGTTTTACCTGCAGAAATTCTCTCACAAATAACCTGCAATAACTTGAAATGCATACCCTTTTGAACACTTCCTTTTCTCATGTATAAATTAAAATGTTTGCTGCATTTTGCAAAATGTCAATTCTCCAAAAATGTGTCCGTATATTTCTGTACCTGCAGTGTAGTAAAGGTTTAGATGAAACCCCATAATTAT
GATAAATATGACAAAGACTACCTCAGTGGTGAACTGGGTGATAATCTGAAGATGAAAATTCAGATTTTGCTTCATTAATTCACCATCCAGAGACCAAATAATTAAAAAACCAAGATAGATAGGTAGAACTGAATTTTTCCCCCAATCAGAATCTTCATATTATAGGTACAGTCTTTCACCACGTAAATTTCTATAAATAAGCACTA
ACAGATAGTGACAAAAATGGTAGAAAACTAGTAAATAGCTTCTTCGCAAAGGAGGCAGCATGATACCCTTGGTGTTTTCTAGATCCACCCCCTCCCCAGTATTAAATGTAGAAATTTATTATGTGAGGGAAATATTATGAAGTTTCATTATTTTAAATTGAGAGTGTATTATTCACTGTTTTAATATTGTTTAATATCCAACTGAT
CATGATGTGAATTGAGCTCTGTCGTTGTCCCCACTCTCAGCATGTTGGAGTTCAGTGGTTGACTGGGAGTGGTGGAAGTTTCTTTTGAGTAGTTAGAATAATTAAAATAATTCATTGTAAACAGAGAGCCGTACGCTGGGGAGTTGTGCCTTAAAAACACAAGTAAGATATGGCAGAACCAATACAATATTATAAAGTTTAAAAAT
ACTTGCTTGATTAAATTCTAGCAAAGAATGAACTATTTTCATATACTTAAAATATCGACCATGAATCTTAAGGGCCCTGCTTATTGGGATTGGTATTAAAATTAAATTCTTAAAATATTAATACCAGACCAAAGACATTCTCTGGCTCCCAGAAATGAAATTATTATTATTTTTTTTAATAAATCTTGTTACACTTCAAGCTAGAG
GATGAATCAGATGATGATAACATGTAACATTTGTATATTAAATTTCTAATACAGTCCCATGTAACTATTTAGCCCCTTGGATTATTACTTACCAATTTTCATTAAATTTTTGTCTTATAACGATTCAAGTTTGGTTAATATTTGCCTGACAAAACTGGTGGGGGTAATTGAGCACTTGTTTATTCAGCATTAAGATGTAGCTTTAT
TAGCTTGCAACAATACGTAACAAATCTGGCTACCTGGTATTTGTTACTAAAACAGCATGTGTTTGCAGGTTTCTTTTCTATTGTACCTAAACCAGTCTAAATTAAAACTTAGTAGAACACCAGGAGTACTGATTCTGTTTCTGAAAGGTGAGTTGTGTACTGCTGTCATTGGGCTCCCCCCTTTTTTAACGAATAGGTTTTTTTTT
GCTTCTAGGGTTTAAATATTCTAGCATTGGGGCATGCAGAGATGTGGATCCATTACCTGGTGACTTATATACCAGGTTATTTGCTAAGCTCTTTCTGATCATTAAACTTTACAAACATTGTATAATCAAAACAGTGAGTTTCCCTGTTATTTTTTCACTACAGTACTTTTAAAAGGTATCATTTCATTTGTACGATTAAAAAACTG
TCACACTTAAAGTGATGCTTCAGGTTTTAATTGTTTGACCATGGGGGATTGGTGCAGAAACTTGAAGCTGTTTGTGGTATGTACAACTCAGATGTTTCTCATTAAAACAAAACAAAAAAGCCATACCTTTGTCATAATGGATTATATTTACAAAGCCATTAAATGTCATGCGTAATCCTCCATAGAGGAAAAAATATTTTAAAAAT
CAGAATGAGAATGGATGTTTTTGTCTGGAATTTTTTTTTTTTTTAAGTAATTGCACCGGTTCATCCACCTCATCATTAATAAGTGAAGGATACAACAGAAATTAAAATATTCACACTCCATTAGGAACTTTTGTAAAACAATGCCATGAACAGATTCTTTAGTACTCAATGTTTCTGGACATTCTCTTTGATAACAAAAAATAAAT
TTTTCTGAGGTCAAGGCCAGATGAAGTGCTGAAGGATTAGAAGGCTTTCACTCCATTTGCTTTGGATAGATTTAAAGACTAGGCACAGCCATTTGTGTTAATTAAAATCTTTCCAACCTTTGTTTTAGTGCTGTTTTCACTCTCTTTCTCCTCCGAAATGGGTGGAAATGCTAGTTAGGTGCTTGGCCTTATGCATGTCAGAAATT
GGAGGGCTCCAGCGAACGCAGCCTATCCTGCGGAACACGGTCTCTTCTTGACCACCCTAGGACTCTTAGGTAGAAATTAGCCTTTCCCTTTTTATAGAACATTAAAAGCAGTAATACCACCTGTGGAGAGAAGTTCCTCTTCTTGCTGTACTACTCCAAGTATACTCTGCAGACAGTACCAGCCAGGGCGCAAGCCAGGGTGTGGG
ATGTGGGAGTGGGAGGTGAGGGCAGGGGAAAATCTTGTCAAAAGGCACATTGGTGCATGTGTGTTTGCTAGCTCACTTGTCCATGAAAATATTTTATGATATTAAAGAAAATCTTTTGAAATGGCTGTTTTCTTAAGGAAGAGAATTTATGTGGCTTGTTTTCTCATTTTTGAAGTCCAGAGGTGTGTGTAATTACCCTCTTCATC
ACATTTCTACGTTTTAAAACAAATATTATATATACAGACACACACATATATATACATACATATTCATGTATGATGTGATAATAGTGATGCCTTATGGAGAATTAAAGAAGTGGAAAGCAACTCCAGTTTCTAGGTTTCTGCTGTAAGGATTAAGTGATAGTCTTCAATGGAAGAATTCAGGATGTAGCAAGAGTAATAGAGTAAAG
TGTGCATCCTTCATTTGAGTTCTCTTTCATCAGTTTGGGGGGAGGGTTGGGGTCAGTTTCCTGTTTGTTACTGTGAGTTTGTGTGAATGTTAGAAAAATTATTAAAGTGCCAGAGAGTTTTCCTTTTCTGAGGCTAAATTATTGTGTGGCATGGTCTGAAGAAATGTGGGAGGAAGGAGGGTAGATAGGGGAAAACTGCAGTGGCT
AGTTTGCATTTCAGGAGATACTTCTTTGTAATCTCCATAAACATCTTCATCAAGGAAATACATGGATTTCTTTCCATTCTGCTGAAAGATTTCACAATACATTAAAAAACCCTTAAGAGTATAGATCGCTTTGCTTTAAATGTGATAATAGGTGATATTTTCTTAGTTGCACAACATAATTCACGCCTATATCTTCAATATCATAT
AAATCCTGTGGTAAGTTTTCTGTAACATAAATAATCCTTTCTTATTCATTCCTTTGCCTCCTAAATGAGTCTGTCCATTTTTATTTTGGTATCAGGTCACATTAAACATTCAAAACATCTTTCACCACTGTCGCTGTGTTTGAAGCTGGGTAAGTGGATTTTTCCTCAGTGATTCTGTGGCAAAAAAATCTCATAATTTCTATTAT
AACATTGAGCGGATGCCAGATGATTACGGAGCCCCTCGGTTCTAATGAAAAGGGAAACTTTGTCCACCTTCCTTTGACCTGTTTTCTCTTTTGCAAGTTCATTAAACATGCTATAGTGTGAATTACTATTGCACTCACCCACTTGCTCTATAATGAGCTGAGTTACAGTTAAATATACTCACTTTTTAATGTTGTTTTTAAAATTA
TCTCCCGCCTTTACTCGCCTCTTCTGTCTCTATGCTCTTCAGTTTCATTTCTGCTCCATCATCCACTTACAGCCTTTCACATTTGGGGTTTTTTTCTTTAATTAAAAATTTTTTAAGATATTACATGCATACAGAAAGTCAGTGCCATTTAAATGTATGTAAAGAATGAAATTCTCCAAGCCAGGCTTCAGCAATATGTGAACCCT
CGGCGTTTTGTAAATAGTGAGAAACTGCTGCACATCCTTCCTTAGCTACATTTCACCTTAAAAAAAAAAAGGGGGTGACTCACTTTGCTTTTTTTTGTCTATTAAAAAAAAATGTTTTATTTTATAACTATTCTACTTGTGAAATCACGCTGACCCTAGCCCGTCTCTGGCTGACCACGCAGGCTGTTTCGCTCTTGCAGCCCCCT
AAGATTTAAACTCAATATATATCTGAGAACCTATATTAATGCAGAAATTCATTCAAAACTCTCTAGATTCATAGATTTTTTTAAAAAGGCAAATTATAAAATTAAACAGGATTTTTTTAAAAAGTTTTTTTTTTAAATCATCGCAATCAGAATAATTTCAAATTCAAAATTTATATGCCCTCCCAAGCCCCTGAAAGTAAAAAAAA
CTTGTCAAAATGAAGACTGATGGGTTCAAAATATTTCTAATATGCACAAGGTAACTGTCCATAATCCACACACTGCCAGGTAATCCCATGTCAAGAAAGGATTAAATGAACTGATGGTGACAGCCAGCCTCCATTCTGGGGAGTATGCAGATCTGGCAGCCCTGCTGGGGAGGTTTGGGAGACAGAGCTCCTCAAAAAAACGAACC
TTCAAGAGCGGTGATCAACACCCGACAGAGCGGAAATGCTTTTTGTTCTCCGAGGTCCTGCTTTTTTAAACACAGTGGACTTCTCTGCATTGCGTTTCTTATTAAATCATGCTCTCTAGAACTGCTGAAAGCAAATTTCCTTGGCCCCTCATCCAGAAAAGCGGGTGTTGTGGAACCTGGGCTAGAAATGGACAGACACCGGCAGG
TTGGAAATATGTTATGGTGGATGGCATTTTTTCATATAAAATTATATTTAGTTCTGTTGAGACATGGCTAAGCCTATTTTCATTTTATTTTGTTTTACTAATTAAAATGTGGTAAAACTTGATGTGTATAGTACTTATTTTTAACTCCTCTTCTAATGCCTTCGTTCAAACAGGGAAGTGGTCTTCAGATATCATTTGGAGAAGAA
ACTTCTGCCCTTGCCTTAATGATGGCGGAGAGAATAAAGAACCATTGCATATCTTACATCCACAGTAATCTGTCATACTATTGTGTAAATTCATAAAGTTATTAAAGAGGTACTGAAACAGTTTACCAGTCTCACTGGTTTCTCTTCCCAATGTATGGGGAACTCTGGAAAATGTAAAGAGGATTCACAAATTGAATTCCATTCTC
TTTTTTAAAATCTGTAGTTCTAATCTTGAAATTCTGTAGTTCTAATCCAAGCTTGCAATTTCATTTTACATTGATTATCTCATCATAATCAGATTTTATCATTAAATATTAGGACTGAAATCAAGACCTAGTAACTTGTCTGAGAGCTGTAAAACTGAACATTACCTATTTTGTTGTCTGAAAATTTTTATTGAGCCCTCCCTAAT
GCCTTTTCAAGTATGCATTTTGGATTTACATGGGTCTGTTCTGGTTTCTACTATGGATCATTTGACCATTTTAACTTTTTAGAAGAAATTTCAAAGAACTATTAAAGAAAGATGTGATCCAAGCTCTTATCATCAGCACAATGTAACTAGCAACGTGTTACCAAAATGCACGTATTTTAAAAGCCTTAACTATTAATTTTGCCTAC
ATGATGAGCTACACAGTAAATGGAATATTCTGTGTGAAAAAATTAAGGGAATAATGTGATTCCAAGTAAATTTCTTAATGTTGACAGTTTTGATGAGAAAATTAAAATGTTTACAGTGCATTTTTTAAAAAACTTTATTCTTGGCTGTGAATGGGCTTTCTCTAGTTGCAATGTGTGGGCTTCTCATTGTTGCAGAGCTCAGGCTC
TGAACCCAGCGGACCAGGAAGCGAAGAAGTGCTGACGGCCCAGCAGCTTCAGAGTAAAAAGTGGAAGTCATTTCTATTTAAAGATGGTGAGAAAGTTCTCATTAAAATATTGAAAAAATTCTAATCCTTTTCACTGGCTAAACATGGTGTGATTCTTCCTTGGTGTAGACTTGGAGGTTTTAGTGCTATTAATTGGTTTAATTCAC
TTACTTTATAAAGAGGTCAAGTAACATTTACTGGTGTAACAGATAGCACTTGTAAATGAATTAGAAACACTCTTCACTTCTGAAATATATTTAAGTAATTATTAAAGAACTGTTTATTTATTCTGTAAGATGCGTGGTGTTGTTGAATCAACTGATGGCATCAGAAAGCTTTTTCAGATTGTGACCATACTGCCTTATTTAAAAGG
GCCCACGCCCTCCCCTACTGGCTGCTGTTTTAAAGTTTGCCCTTCCTTCCCCAAATTTGGATTTTTATTACAGATCTAAAGCTCTTTCAATTTTATACTGATTAAATCAGTACTGCAGTATTTGATTAACCAAGCTTCTGCAGATTTTGTGATTCTTGGGACTTTTTTGAGGTAAGAAACACATCTTTATTTATTCATTTCCTTCC
GTCCAGCATGTGAAGATTTACTGATGAAATGTGTTTTTAATATGCACTCACTATAAACGCCCAAAATGCTTCCAGATGAGGGTGATAATAGTCTTGCTTTATTAAAGACTATGAAATGTTAACTTTCCCCAAGATCCTATGGGTTGTAGCTCTTCCCATCATTTGATGCCCTTCCCTGTTGTCCCTCCCTGACTTCAGCTTTACAG
GCTTCCTGCTCGCCCTCCTATGGAGACCTGGCCCTTTACCCTTTAACCCCTGGATGGGTCCGAAATACACAAGATGTACAAATGTAAACTTGTTGATTTTATTAAAAATCCTTTTAATTCTTTGTTCCTCCTGTAGTTGTTTTTTTAAATAAAATTTGTCTTGGTGAGAGGATGGCTTCCACCCCAGGGCATCCAGCCTAAGGGGG
GGGAGACACTGAGCTGTGTCTGGATCCCTCCCGCTTCATTGTTCTTTACCATATATATATATATTTTTTTTTTTTTGGGGGGGGGGTAAGTTTTATTCTCATTAAAGTCAGTTTGGATTTAAGAGGTCTATGTCTGTGAACAGTCATAAAGGGGACAGAGGGGTAAGATGTACTGGGCAGACACGGGGTTAGGAGAACCAGAAAGG
ACCCAGAGCCGCAGGACGGAGACTGGGGGCAGCCCTCACCCGACTCAACAGGCCGGATGGGTGGGTGCTAAAGGGAGGAATGGGCTCCCCCCAGTGTCACATTAAATTCAGGGTTTTCACTCAAGGTCTCTGTTGCCTCTTTGGGTCTCAAAAACCTTGTAGCAGGTTCCTTTTCCCTTGGTTGTGGGATCAGGAATGAGGGCCTC
CCCTCCTAGAATCTGAAAAGGCTGGAGTCCTGAGAAGGGCAGTGTTTGGGGGACTGTGCAAGCTCTGTCCCTCAAGACATACACAGGAGCCTTTGATCTCATTAAAGAGATGTGAACCAGCTGCTTGTGGATTTGGGTGGACTAGTGCTCGACTGACTGCATTGCACTTGACCTGACTAGGTTTGGAAGGGACAGTCAGTGGCCAC
ATCCCCACTTCTGGCTACTTAAGCCCCCCACCCCCACCCCCCACAATCTGGACTCTGTGCCTTCTCCTCTGCCCCTTGTTTTCAGTGTCCTCCCCACCTTATTAAATTTCATCCAGTGCCTTGACTTGTACAGAATTGGGGGAATGGAGTACGGGTAGGCCAATTCCCCAAACACACAGCTTGCCCTCTTCCCCCACGCCCGCTGC
GAACCAACCCTGCCCTACCTCCCTGCATTAACCAGCTTTGAGAATGGCACTGAAGAGCCTTGGGAGGGAACACACCTCCCTTGTGACTTTTACATTGACCATTAAAGTTATTTAACATCACCCTTCACCTGGTTGTTGAGAACAGATTGCCTCTTGACTTGGTCAGGACCCGCCATAGCGTTTTATCCCTGGAGCTTATTCACTAG
TTCTTCCTGAGGAGCTTCAGGGGCTCTAGCGGGTAGGTAGGTTGAGAGCCCACAACCAAAGGTTGAATGAGGTCTCTCCAACTGAGGACTTCACTCCTTGATTAAAGCCACTTCTGCTTCAGTGTTGTCTGTGTGATGTTGGGAGTGGGAATCGGGCCACTTGACTCAGCAGGAGTGGAGGAGAAGGGATGCTGAGAAGGCTCTGG
ACCGTGCTTCCTCAGCATATGACAAAAAACTTATCTATTTTGTTCATAGACATTTCCATATTGTAATTATAGAAGAATATGCTATCTATTTAGATATTAAATTAAAGGCAACAGATAAGTAAAAATTTTTTTCATTACAAAATATGTACTGAATCCTGCTCTGTGCCTAGGCAACATTCTTAACATGGGTATAATGTAATGAATAG
CGGGGCCCTCCATTGTCCACAGAAAGTGCTTCTAAAGTCAGAACAGATTCTCTGGGGACCTCCTTGAGCGTGCTCTGTTAACAATCATGAATCATGAAACATTAAAACCTACAAGCCTGCCTTCTCTGTGTGAAGGTCTTTTATCTTCCTGGGCCATGTCTCACACATAGTGCTAAGGGCTTTTCACACCTTATTTCTAGTCCACA
CTGGCTACTCCAGCATCACCGTTCCAAGCCTCCTGGTTCCAAGTTTTTGTAGCAAGAATTCATTTAATTATCACAGCATCATATGAAGTACATTACTCCCATTAAAAGGTTGTACAAATAATAATGTGCGCAAGGTCACACAGCTAAAAATCATGTGTTATAAATGGTTTGGGATTTTTTTTTTTCATATTTTGTCTTAAAATATG
AAAAGTAGCCCCCATCCCATAAGAATTCATCTCATGTAAAAATAAGATTGGTAAAACATTGATGATTGTTGGAGCTGAGGGTGATGGATTCGTGAGGTTCATTAAACTATTCTCTCTACCTTAAAAAGAAAAAACACATTAGTGTCTTAACCAATAACAGCATAATTCTTCTTAGGGAAATAGTTATCTTCCTTAAAAAGTATCTT
TAAATTTGAATTTTGCTATCTTTGGTTTTGTAGTTGACTGCAGCGTGATATAACATTACCTTTATAAGAGAACCACTTGATGGAGTAGATTTGTCACATTATTAAAAATATAATGCTTTCTTCAGTGAAATTTATAAACTTGCTTCTTGAGTACACATTTTAGGAAAGGAAAAAAAATGTCTATTCTAAAAGTAAAAGTCTCTTTT
ATTTTTTGTCCTTATATACTGGGGTGTGATCTAAGTCATATATAAGTAGAAAAAGACACTGTTACATTTCTGTGTAGGCTGGAAATTCTTGCTTGAGGATATTAAAAAACCCTGTTGATGGTAAAATTTTACATGTTCAGATGTAAAGGCAGTTTCAGGTCTTTTTAAAACAATTTTTTTTTGTATTTAATTAAGCAATTGCAGTT
GATGTTCACTGTGCACACGCAGCTGTATTTTTCATTAACGGACAGAACGTCTGAGTTTTTACGGCTTTCTAGATCTAAACTGCACTCACTCAAGAACTAGATTAAAGCATTGAGAGATTTATACTATAGCTGTTCTTCGGTGATGGCAAGAACCAACACTGATTTTTTTTTTTTTTTAAGAGAACTGTCAGTATAAACATTACCTA
TGCAAATCTATTGCATATAAAACAAAACAGAGATGCATTTTGAGGACTCAATCTCTTTGAGAAATCTTTGTATGATTTATTTTATGGAAATTAAATCAAAATTAAATGCTATGTTGTAAATGTCTTTCTTTATATATAAATGAAAAAAATCATATGATTTGAAGTATAGCTCAGTTTTATTGTTTACAAATTTTGCATTTTTATTG
AACAGAAGGGAAAAAATCATGTGAGCAAGAAAAATTAAAACTTCATTTTCAGCCATAGGTCATTATGTAAACTTCATTTGTGAGGGGTTTATTTTTACTCATTAAAATTCAGCTTAAAAAAAGTTGAGTTCTTATTTGTTATTAAAATGTGAGCTGGTTTTATCAGTAACACTCTTATTCTTAAAAGCAGAACAACCTGGGTGTTT
ACAGACCAACCGTGGAAGAGTTACCCTGTAATACTATGCAGTATTGTTTGAAGTCCTGTCTGTTGTTCAACCTGTCTCTTTATGTTAACTGGATCTCTGCATTAAATGACTGCCTCCTTGTTAATCTGGGTGTGTTCTTCTGTCTTTCAGCCATGGCAGTAGGTCTCCCTAGCCATTTGGACAGGTGAGAACTCTTGTTTTTCACA
GGACAAGCACCGCTTCTCCTTTCGGTTCCCACGGACCCGGCACCCCACCTGCATGACGATTTATTTGTATCTGGGAAAATACTCTCTCTAGTTAAAAACGATTAAAAAAGAGTCGACTATACAAAAACCGACCGCCACCACGACGACAAGACGACAAAAGCAAAACAGACAAAAAGAGAAGAAAAAAAACCGCCATCTCCGTTCGG
ATTTCGTGAACATTATTATTTTGTCAAATTCCTACTGACAATGTTATTACTATATGGGAGCTTAACTTTATAAGGAAATGTATTTTGACACTGATATCTTATTAAAGTATTCTGATCCTACCACTGCTGGTGGCTTTTGTTTTTGGTGGATTGATCATGGGCTGCACCATTATAAAGTCAACTATTGAGTAGTTTACAGAAAATGA
TAATTTAATCTCCCTGGCACATCCATAAGGTAAATTGGTCAGAAACTATTAACTTCACATGATTCATTAGGAAACTGAAGACTTCATAACAACATTAATAATTAAAATAATGTAGTACTACATCACATTTGTTCTATCCTTTATAGCGTTCAAAGTGCTCTTGCTCAGATCATCTCAACTGATCCCTATAGAAGTCCTATTAAACA
TTAAAGTGGGAGATGCTATTATTTGTTACGAAGAAAAAGAAGTTCCAGCCAAGACTTCTTGGGATCCAGGATTTTAAAATTATTTAAAAATATATAAATGATTAAATGTTTTTGTCTTATTATAGAGCAACTAGTTTTGTTTTACTGAAAGTATAGTTCACCACTCACTACTGGTCAAGAAGCTCTACCAAGCTTTAACTGATGTT
ATTCTAATGATTTATATGAAAATGCTCACTTTAGGTGTTCCATTTTTTAAATTGAGTTACCTGTATTATTATTTACATTATAAATCAATACATATTTATTATTAAAAGTAAATCATCTATACATATAAGACTCCCAACTGCTAATAATTTGGAAAAATAAAACTAGTTCTTAACCTCTAGAGACCAATGGAGAAGGAAATGGCAAC
ATTGGAGCTATGCAAAATGAACAATTGAGTGATTCATTTGCATTTGAATTTTTTAAAGTTAACTTGTAAGATATAAATGGTGATTCAAGAATTAAATCCCATTAAAGGTAACTATTTTGATGCTACCTTTATAAATGTAACATTTTATGCTTCCTTGACTGAGACTATACCACATTCATAGACCCTTCGACCCTTGAACAACATAG
TTTCTATTGTACCAAACAAAAGGTTTTTTTTCTCTTTCCAGCTCCAATTTTATGTAAAACAAAGGTTCCAGATCACAGAAGGTCATCACAAGCAAAAGCTATTAAAATGTTAGAATTATGCTTTGATTTTCTTGCTGTTTTTATTTGATGTATCACTTATGCTGTACTACTTATTCTTTATCTGGCAAATGGCCACAGTTACTGCC
AGAGGCTGGGGCCAGGTGGAAGGCGGAGACCTACAACCCTGGCATCCTTGCTAATGATCATGATGCATCAGTTTTCTACAGACCATGTGCATGTGAACACATTAAATATGCTCTGGTCATCACATAAGAATATACTCAAGTTTTCAGATTCAGTGTTGGTTTAAGCAAATTTATAAAAACAGCACTAAAATGTGTCAGTAGTTACT
TTTAAAAAAAAAATTCTTAGTATCTTTTTGTTAAATTAAACCAACTTTGAAAGAGAGTCTTTTATTTGGAAATTATGTCCTTTCTGGAAGGGAGTAGAATATTAAAATAGTCCCATGTTTAGGAAGTGATGTTGAAAGGAGATGATAGCATTTCCTTTTTTATCTCTTATTTTTGTGATGCCCTAACCTGTACCTGGGTTGGGAAT
AAGTCAACTACTGTACAATTCTTGGGGTTAACCAGCTTTAGTTAAATGGAGTTTTAATTTAAATTGAAGCTTTGCTAATTTTAAGTGTTAAGCATTTTGCATTAAAGTATTCATATAATGTTTTGACTCAGTTTATTGGCATTATTCTCTGGTTGCAGAGTCAACACACATTTCATCAGTATTAATGGGTGTAAGAGTTTACACCA
AACTGTATATCTGTGTGTGTATGGTGTCTTTGCAAAGATGAAGTGGTATAAGACATGATGTAAATTGTACCAACTGATACTTGGAACATGGGGTACCAACATTAAACTTAACAATGTTTTAAAACTTAATGGATTAAACATTCCCAGATTTGTTTGGGGAAATATAAATTTTAAATTATTGATTAATTTTAACAAATGGCAGTGAC
GGATTATAGGATTTAGAGCTTGAAGCCAGTAACACCCTTCTTCCATCATAGGTAGTTTTCCTGTGGTTCTCTTCATTTCTTGATATGTGTTTGGGGATGGATTAAATGTTTTCCTGTTTTTAAACCAGCCTCTTGTTTCATATCATTCCCTTGGGCTTCTGCCTAAGGGGGGTTTAAAAAGAAAGTCCTCACGAACTGTCTCCCCT
ACTGAACTGCACTGGGATTCTTCACTCTGCCCCTTTCTTTAGGGCAAATAACACAGCAGAACCACGTGGGTATTTTAGTACTTTTTTTTTATATATATCTATTAAAAGAATTCTAATTTGCATGTTTGTAGTCTGTTCTGAAGAAAGGAAGAGGGCCTTATGCAAAACAGCTTCCCCTGGACAAAGGATGGGAGAAAGCCCCTGCC
AGCACCGCCTCGAGAACCTCCATGGAGCCATGTACACATGAGGCGGCTAGGGCTGGACACTGGTCCTCTGCAACATGTTCCTCTTGCATCTTGAGTTCTCATTAAAGGTTTCTTCATTTATCCTGCTGCTGCATTGCTCTCAGGCCTGGGCAGGGGCTCCTGCCTGGATCTTCCATTGGATCTCTACTGGGATGGGGTCCTAAACT
TGATCAATTTTGTAATGTATACAAATGTCAAATCACTGTGTTGTACACCTGAAACTAATACAATGTATATCAACTATACTTTTTTTAAAAAGAGGAAAAAATTAAATTTAATAATTTTATAGCTCTAATATTTGAAATTTGTTTTGGTTTCTATGCAGAGATACAAAACTACGTGGTGATGGCATTCACAGAAACTCAGTAAAACA
GAGCACCTTGGCATTCCTTTGGAAGATTGTTATGAATTTCTGGGCCTGGTCTTCCAGTTGGCATTTGCTTGAAATTATATTGACACAGTTTAATGAAAATATTAAACACATGGTTTCAAAAAGCAGATTAATTTATTGCTCTATACTCTGCATTATTCCCACTCTCTCCTAAATTCTGTTATTTCTGATTGACTAGAAATCTGTGA
CAGCCTAGCTGAAGATGGAGATGTTGAAGCAGAGGTGTTCATGATCCCTCCCCAAAGGCTTGCTTTTTTTAAAAAAGAAAAATCGTATTCCCCCAATAGTATTAAATCCTCAAGTTCAAATCTTGCCTGCCTCTGCTTGCTGCGATTTCTCTGTCTCCCTTTCCTTTACTCTTACAGTTGATCTCCTGCAGAAGTCCTTATCCTTC
TCTGCCTCTGGGGAGGTGTGATATGGTCATTACATTCAGGACCCTGACTGGTCTAGCAATAGATTTCAATCCAACTAGACCCTCCCTTAAAGCAAAACAAATTAAAAAAAAAAAACACAAACCCACTCTTCACTGGGGTGAAGCCAGATGTCCTGGCTTTGGCTGATCTTGATAGGCGTGGTTTCCCCTTCCTCCAGCACATCAGA
GGGGAACCTCTTATTTTAAGCAACAGTTCTTTATTTTCTGAGTTTTTTATTTATAAATTTGTTTTCTAAATTTATAAACATTTCTTCTCTGTCAATTGTAATTAAAAGAATTATCTCAGAAAATCTGTCTGAATTATGACCCTTAATAGTGAGTGGTGTGTGAATATTTTAGACCCAGGTCATAAACAGCAGTTCGAATATACTCT
TGGGAATTTCCGTCTGTGCAGATGTTCACGTGTAAGGCATTCAGCTCACTGGTTTCATCTTTTTAAAGAAATACACTCTTGGTTTCCACTCAACACCCAAATTAAATTCTTTCTCAATGCCCCAACTAATTTGGAGATTCACTAGTAAAACACGACTAGTATATTTATAGATATCTGCGTGTTTGTTTTTGTAAACCACAAAGGGA
GCTGTCCCATCGCCACGGTTTCCCTCTGCCGTTTTTAAATATAAATTATTAGTTTACATCATTTTTGTATCTACATTTTTTCATAAATTTGTCTTGCCTTATTAAAGTTCTGTAAAATACACTTAAATGGAAAAAAAAATGATGTTCATTTAGATTGAAAACTTTTCTCAGATGGATTGATAATTGTATACATCTTGTGTTTTATA
CTTAAATTTTTTTCTAATAGAAAGATGTGCTACACTGTATTGTAATAAGTATACTCTGTTATAATATTCAACAAAGTTAAATCCAAATTCAGAATTACCCATTAAAGTTACATCTTCACGTATCACAGTTTTTAAAGCTGAAAAGCATCCCAGTTAAACTAGATGTGATAGTTAAACCAGATGAAAGCATGATGATCCATCTGTGT
ACCATTCTGCTTTACATCATGTCCTGAACAGATTGACTGCTGTTACTCATCCATCGCAGTATCTGCCCTACTTGGCATCTGATAGTGTCAATCATTATTTATTAAATACTTGATGTAGCACTGGAATAATCAGGAGTAATTAGCAAATGTGTGCAAGTTAAGTACTGCTGAAGTTTGGTTTGGGGGTGCAGAATACAAGTCTTGTG
TGCCAAGATGTGCTGAAGTTCATCAGTCAGTGGTGCGGGGGGCTGCCCAGCACCAGCTTCTCTTTCCAGTAACTGGGAGAGTCAGTAGGTTCCATCCTTCATTAAAGTCTTGTAAGTAACCGAGACCACTGTATTCTTTGAACAAGGTCACCCCCAACACTAGCCCAGCACCCCTTTCCCCAAAAAGGAAACATAATCAAGTAGAA
GGAGGAACCACAGTTCCCTCCAGGCTGCTTCTGGCTTCTCAGGGCCATGAGCCAAGGGGATGGGCAGAGGTCTGTGTACGGTCTGGCCCAGCTCCCCATCATTAAACTCAGCCTGATTGCTGCCTACCTCTGGTTCCCTCTCTGCCCCTGCTCCCCCCATCACAGCATGCACTGCTGTGCTTAGGGTGAGCCTGAGCCGTGCTTGT
GTTTCCCAAGTCTTTTCTTCTCTAGATTAAATATCATCAATTACTTTAACCATTCTTTTACACGTCATGATTTTTGATCCTTCTGTCACATTGTTGACTTATTAAACATATTTAGCTACTTTATTTCAATTCTCTGTATAGGAGGTATGTAAAATCCAAGCACAGTAATATATCTCATCTTGTGGGATGTTGCAGACTCACAGTGA
CATCTTCCAGCACCCGGCAGAGTTGCCGGGCCCCAGGTCACCTACCCCTTCAGAGGCAGGCAAGAGCTGACAAGAGTCTTAGTTCAGTCTTCCCTTGTTTATTAAATATCAACTTTTCATGCCAAATGGGCTGAAGTTCCTTTTCCCTTTCCTCAAGGCTAGGGCAGACTCTCCAGGAACTTACTGCATATGGCCTGGTGGGCTTG
GGGGGCTTCCCCGGGCCCACTCCCTGCATCTTCCAGAACTGTTGTTGTCAGGCCTGTTGAAATAAGGCACTGAGAGGAGTTACCGGATTCCACAGTCCTGATTAAAGTCTTAAAAAGTTGTGTCTGAATCGCTTTAAAGAGCAATCCCCACCTGACATCTCTGTGTCATGAGGGGACTTTGTCCCTGGCTTCAGACTGATTTGAGA
GGGGGCTTCCCCGGGCCCACTCCCTGCATCTTCCAGAACTGTTGTTGTCAGGCCTGTTGAAATAAGGCACTGAGAGGAGTTACCGGATTCCACAGTCCTGATTAAAGTCTTAAAAAGTTGTGTCTGAATCGCTTTAAAGAGCAATCCCCACCTGACATCTCTGTGTCATGAGGGGACTTTGTCCCTGGCTTCAGACTGATTTGAGA
GGATTGAACCCACACTCTTGGCAGTGCAGAATCCTAACCACTGGACTGCCAGAGAATCCCCAAATTATGACAGTTTCTTGAAGGTCAAACACATGTTCATATTAAAGTTGTCATTAATAAGTATTTCCTCTTACTTTTAATTAATAAGTTCAGATGGGGAAGGTCAGTGAGTAGTAGTATCATCTATGGGTCATTGCTCAAACAGA
CATGCATGCCCAGGGCCGTGGAGACCCTCCCATCCGTGTTGTGAACGCAGGTGTCTCTGTGAGGCTTGTCCTCCCTGTTGATTGGTCTGGCATTTCCTGTATTAAAATGATCAAATAAACGGGAGTTGTCTGAGTCTTATGTTGGCCCGCGACAGCCCCTGTTCAGCTGCCATGGCATGAGCGCTCTCTGGACAGGTGGGTCCAGC
CGTTTGCATCAACCGATAGAGGGCTCTTTCCGGGATCACAAACATTAACCAAAACGTTAATTTATGTGACTTGGCAGTTATTCTATACCATTTCCTGCCCATTAAAAATTTTAAAGGAAACAGTTGTATTTTATTATGTTTTCTATAACCTTCTGGCCTTTAAAGATGACTTCCCCTTGCTTTTTCTCCTTGTGGTCCTGCCTGTT
TGCTAGGGTAGTTTCAGTGTGTCAACTTTATGAATTGAAATATAAACCAGTAAAATTGTATTACTGTTTCTTTTGTTGGTTTTATTTTAACAGCATATTCATTAAATATTTTGGTACAAACAGCATCACTTTGTAAAAACCAGTTTTATCATTACGTGCTCTTGCCCACTTCCTCCCCCGCTCCCGCTCTGGGCTGAGATGCGTGT
TGCTCCGCGCTGCAGCCTCCCTCAGAAGCAATCAGAACCTGGGCCAACATCCTCTGGTCCCGTGACTAAATTTATTGTATTTGTTTTCTTCATGTACAAAATTAAAAACTTGAAAAGCTCAGCTCCAGTGTGAACTTGAGTCCCTCTGTTCACGGAGACAGAAGTCTCAGCCTGGTTTTACCATATGGGGACACAGGGTTGGGCGT
GGCCGATGGATGCTTTTGGTTTCTTCGATAGGACAGTTTTATCGTGTTGATTTTGTTCAATTGTTCAGAGACATTCCTAGGTACAGGCTGGTCAGTTACAATTAAAGTTGACTCTTTTTCAGTAAATGGCTGTGTGCTGTGTTCTATGTTCAGACCGCCAGCTAACCCTGTAACTGACCACTGAGATTTGATTTGTCAGGACGTGG
GGTTGGCAATCTGAGCCAATATTGTGTCTGTTCCAATTGGGTATAAAGAGGAAGTTTGGATCGCTTTGAGTGACTGGGTCTTTCCAGGTCATAATTTTAAATTAAAGAAATATCACTTAAAAAAAAAGACATATCTGTGTCTTCATTAGTTATATGTAGAGGAGATAGGGGCTGGCAGAGAGCAGGGGCTCACGGGTCAAATCTGG
ATCCCCTCCTGGAGCCAGGTGTGGGCCAGTGGCTCACCCACCATGCCTGCCTGTCCAACTCCTGGACACTCCCCATTCTGCCCAGGCCATGAGTGTCCACATTAAACGGGTCTCCAACACAACTGCGCCTCCTCTCTCTTCTGTATCCTGGGATGAGCACCCCAGTGGCTGCCAGAGGTGAACAGGGCAGTGGAGGCATTGATCAC
CAACCTCCTCTCCCCTGCCTGCTGCGAGACCTAGACCAGAAAGAGTGGCACAGTGAGGAATGGTTTTTTTTTTTTTAATACTTGACTTGCTTTATGGTTCATTAAATTTATAAATTTGTGCAGTGGACGCAGTCTGGCTTGGGGGGTGGGATGGAGATGTCCGAAGCCCAGGTGTCTCTTTGTGCCTGAGCCTCCACCATGGGTCC
CACGTGCAGCCAGGAGGCTGTGTGCACGGGTTTGAGAAATCTGTTTTTCCACACTCTGTTCTTGCAGTTTTTGGTAATACTGTGGTCTATTTATACAAATATTAAAATACTGTTTATACACAACTGTGTGGGTATACCTTCCGAGCCCAGGGACTAACCAGCTCTCAGAGCATTGCTCTGCCCTGCTTGTCCAGGGGCCCAGAGTG
CGCCTGCCTCCCCCCAGGGCCCCCACACCACCGCCTTCCTGGCTCCTCCTCCCCTGCGCCCCCAGGGCCTCCCTGGCCTGGCGCCTTCATTGCTGTTCAGATTAAAGCCTCTGTCTTGCACCTGCTGCCTGTGTGAGGCGTGTCTTTATGCCATGCACTTGTTCCCTCCACACGGCAGTCTGTCCCCTATCAAGTCCCCTTCCCTT
GAGCCCTCACCAGGCCGCCTGCAGGTCCCACAGGGTGGTTATTGTGAATTGTGTAACCGCCTTGGAGATAAGCTGAGGGGACTAAAGGATATATTTATAAATTAAACTGATTTCTCTTGGCCTTAAAGGTCCTTGTGTAACATTCACACATACACGCCCACCACCTTCCCTGAATTCAGGGTAAAGGATCCCACAGCAGCCGGGAG
CTAGACGATCAAAGGAACACTAGTATTTTCTGACTTTTACAGTTATGTTTCTTGTCATTAAAGAAAGAAAAATAATTTCTATCATTTTAAGCATTTAAATATTAAATATGAAATGGACCTAGCCTTGTTTTGTGTCTCCTTGCACCAGCAGTGACTCAGATCATATGTTCTGGGATTGGGCAACTCGGAAGCACAGTTCCGTCACT
AGCACAAATGATCTGCCTTAAAGGGGCCCTGGGTTGGGGAGTCCAGATCGCCTCCCTCTCTTTTTCCTTGCGTCTCCCCTCCCTGTGCAGAAGGGCTCACATTAAACCAAAAACCAGACGGAACAGGGCCAGGACAGGGAGACCAGAGCCTGTGATTCCCGCACTTGAAACTGGCACTCTTTGCCTTCCAGGTCTCTGAGCTGAGT
GTTGAAATACACCCCCCCCAAAGAAACAGCAGAAACCAAACTCCAGAGATGCCTGCCTGCGTGCTCTGTGTTGCGTTTTGTGTTGGTTGTCCCCCCTGCTATTAAACTGTTCGGTCTGTATCCACACGGAATGTGTATGGGCCTCCTCCAGTCACAGCCAGGAGAGAGGTCCCCCATTTCTGGGCTCTGAGGAGCCTGCACTGCCT
CTCTTGCTGGCCCCAACCCCCACCCAGAGCCTGCCAAGAGGTGAGCAGTAGCCTGTCATCCAGCACATTTTCTGGTCCTGATTCTGCCTTTTTTTGTGTAATTAAAAAGGGGACAAACTGGCATTCACATTTGGTGTTATTTATTGATTCTCTCTCCAAAAAGAACAGTAAACTTGACAAAACCGTCATAGTCATCAGAAACCAGC
GGACCCTGGTCCAGGTCACGGTGGCGAAGACTGTCCTTAGTGTTAGACCCCATCCGTTGGGGTGACCTGGCAAAGGGCAGGCCCAGCTGGAACTGTCTTCATTAAAGATGTTTCCCCAAGGAGTCTTGGTGTCTTCGTGTGGGTGTCAGAACCCGAGAGGGGTTTTCTCTGGCCTCGGGGCTTGGGCTCCAGCTGGACGTCATTTG
CCAGGCGGGCGTGTGCCCGTGGGGCTGGGGGCGCAGTGTGCGGGCCCGCTGCTCGGTGCCCTCAGTGCCTGTGAAGCTGTTCATGAAACGAGCCACCTGCATTAAACTTATTTTTTTAACACGTTGATGGTGTGACTGTTTAAAGCTCAAAAGCTGTATACCTTTTTTAAGAGGATATAACAAGCCCGAAACACCACAGATGCTGT
TTGGTAACGGAGCAGGAGGGCGTCCTCAGGCGCCTGTGATTGAGTTACACAAGTTGATGTGGAAAGAGGGTAGAGAGTAGAATTTAAGGTGAAGATGGTTATTAAAAATTCTGACTACTAAAAGATAGTGTTATTGGAGTAGGAGGGAAAAGAAATTGGAGCTGGCTGGATAGTATCAGTCTAGGGGGAAGTGGGAGAGAAGGGGT
GGCCGCGCCGGATGTGCCTGCGACCGAGGACTTGGACCCTCCTCGCCCAGCCTAGTTCCGGGGTGGCGGGTGGAGAGGCGGTTCCCTCGTTTTCGTTTCTATTAAAGACCTTGGCTACCGTACGGTGTTGTTTTGGGCATCTGGCCACTGTGTAAAGGAAGCACGCCACGTGTTAGGTTAAGGCGTAGAGACCTAGGCGACGTTCT
GCCGGTGTCCAGCTCCGTGGGGTTCTCCTGAGCAGCCCACCTGCACCCCTGGAAGCCCAGTCAGGCCGAGACAGGTCACGCGTGGGACGCAAATGCCTTTATTAAACCCTCCCCGCCACAGCCTCTTCCGCCGAGCTTCTCAGGCGCGCCGCGCAGCTGGGACAGTGAAACTCTTGGGGAAGATGCCAATGTGGCCGTCACAGTGG
CGTGGGAACTCTTTATTCACTCACAGCCCGCTCTGATAGTCTGTCTCACTGTGTGTGTGTTCTTTCCTGTCTTGACATCACGCGCTGTACAGCCACCACCATTAAAGCGTTTTCATAGTGTCCGGCTGCGCCTCTCCAGTTCCTTCTGATAGGCCTTGCGGGTGCTGTTGCCGAAGGTCAGTGCGTAGTTGTCCTGCATGGCTGTG
CGCCACGCGCAAGGAAGGAGCCGGCCCGGAGCTGGACCTGCCACCCCTCATCCACCGCCCCCTCGAAGCTGCCCCTCCCCCGGGTGCTCCATGGGCTCTCATTAAACGTCGCAGCCTCAGTTGCTGCCTCTTCCTTTCCACCCTGGAACCCCGCGTCTGCCCACCTGTTCTGCTTCCCTGGTGGGCTGGAGGGCGGGGGCCCACCT
GAACTCTGCCCTGAAAACCCCTCCCAAGGGACCGGACTGCACCCCCTGGCACTTTGCCACCCTGGCCAGGCCTCGGTGCCTGGGGCTCCCTCTCGGGAGAATTAAAAGCATCGTCAGCTCTGCTGCTCCCTGAGCTCTGTGTGTCTTGGCGTCTGTGTTCTCAGCTCACCTCGCTGTACTTCCAGCTAGTGTGGGTGGGTGGCTGA
AACACTTTTCCTTTCTAGATAAGCAGGCAGACGGGGCGGCGATGCTCTGCTTTCTCTGTTTTACGCCTGAGACGAAAAAGAGCTGATGGCTTGACTTTCCATTAAAACTCTTGCCACGGCCTCACTTCCTGACTCATCTGTAACCCGGGCGCAGGGCGCTGGGCATCCTGAGACCCCGAGCTCGGCCTGGATGCTGGGAAGGCCTG
CTGTTAGCCTCTTGTAAAAGCTGTTAGCCTTTTTGTTCCTGGCTCAGTGCCCAAGTATCAGTGGCTCTGAGAATCTCAATCCTTCCTGCTGGCTTAGATCATTAAATATATGAAGGAAAATGTCTCTCCTGAAACCATAAGTCTAGATTTCTGTTGTGCACCACAGAGCTTCATGAAAACATCTTTTTGAAATAGTTCCAGGCAAG
CCGGCCTCAGGGACTTCCCCTCAGCTCGATGCCCCCAGTTCCCTAACCCCTGGCCCTCAGGCCAGCTCCTTCCTCCCCACTCACCAGCCTCGGCTGTTCAATTAAAAAGACCTGGTTCCAGAAAGTGCCTTCTGGGACTGTTCCTGGCTGGGGCTGGGGAGGGCGTCTTCCCGAGGCGAGCCACCCCCGGCACCACCACAGCAAGG
TCTGTGTGCAAGCCAGGACACACGCGTGTTAAGGCACTTGGGAATCATAGCAGCTGATGGGGCAGTCCTAAATGCCCATCTAATTCTTTAGGGCAGCATTATTAAAAAGGACATCTGAGCTGGGGGAGCTGGGTGTGTGAGATGGGATTGTCCCAGTCAATTTTTACCAGAAGGACATTAAAAAAAACTTGCATGAAAGAAAACAG
CAAGGGAAAAGATTTCCCCTGAAGGAAAGTTATAAGAAAAGAAAGCGACACCAGTTGCTTCCTGTGTATTCATTTATACTGTTTCCCAACAAATTGTCTCATTAAACCTCAAGAGAACCTGGAGACATAAGTTTATTAACCTCATTTTATGAAAGGAGATACTGTGCCCTATGAGGTCATTTTTTCTGGAATGAAATGCTGGTAAG
ACCCCACCCTTTGTATTTTGTGCAGTGATTATTTTTTAAAAAATCTTCTTTCATGTAAGTAGAACATAGGGCTTCACGATTTTTTCATCTCATTAACTCAATTAAAACCATTATCTTTAAAAATCTTTTTTTTTTTCCAAGTGTGGTGTCTTTTCTCTTGAATTAGTTATATGAAGTCATAGGTAATAGTACACTTCATCATAGAG
ACCTTGAACTCTCAGTGCCTGGATCCTTTCTAACTCAGTGGGAGCTTTCTGAGCCTTTTGGGTTTTAGTTTTATTGACACAGCTCTCCTTTGCTCTTGATATTAAAAACAAGCAAAACGAAACAACAAAACCCTGTGTCCTTCAAGAATAGTGTCTTTAAGATCTGTGGTTCTGTGTGATATCACCTCTGAACTTGAACATGTTCA
ACTGGTGCCTGGAGGCTTGAACAAACCAGGAAAATGAATTAGGTTATCTGCCATCTTTGATTGTATACTTATGTATCAGTGTCACATTATTTCATTTAAAATTAAAATTTTAAAGCTGGAATAAACCTGTGTATTGTCTGCCTTTTAATAATTTTGAAGAATTTATTGTCAGAAGTAAAAATCTTTATACCTCTTTTGGAGAAAAA
ACTGGTGCCTGGAGGCTTGAACAAACCAGGAAAATGAATTAGGTTATCTGCCATCTTTGATTGTATACTTATGTATCAGTGTCACATTATTTCATTTAAAATTAAAATTTTAAAGCTGGAATAAACCTGTGTATTGTCTGCCTTTTAATAATTTTGAAGAATTTATTGTCAGAAGTAAAAATCTTTATACCTCTTTTGGAGAAAAA
AAAATCAGTTATGTAAAACAAGTCATATAAGCTTTATTTCTGAAGTTGAAATACCTGTAGGTAGACTGTTGTGCTGATATGAATGGTACCTTTTAAACAAATTAAAACTGTGATTGGAAAAGAAAGAAACTGTGAAGCTGAGAGCCAGGTTGCCTCATTATCTTACCACTGTACAGAAAAAATAGAATAAATGACTCTAATATGGG
AAAATCAGTTATGTAAAACAAGTCATATAAGCTTTATTTCTGAAGTTGAAATACCTGTAGGTAGACTGTTGTGCTGATATGAATGGTACCTTTTAAACAAATTAAAACTGTGATTGGAAAAGAAAGAAACTGTGAAGCTGAGAGCCAGGTTGCCTCATTATCTTACCACTGTACAGAAAAAATAGAATAAATGACTCTAATATGGG
CAGTATGTAAGCTAAACAAAAACTGTGATCCTAAATGAAAAGAATTCTTGCATAACATTTAAAAGACTTTTTCAAAACAAGGAATAGACTAATCATGAAAATTAAAATGAGTTTCTATAAAAATTATTTGGTAGTTTATCTCTTTGTTAGTAAATGGGACAGTCTTTTTGATTTTAAATGATTACAAACAGATTTTTAAGTCTTCT
ATGTAGGATGTATGCTTTATTTCTTGTTGGCCAACAACTTCTTTCTAATGTTTTGTGAAGCATTATTTTAAGTGTTCTATATAATGGTGCTTTTATGGTTATTAAAAATTATATATGGTATTGCTTTATATGGACTTGTCATTGAATCTAATTTTGGGGGGTTTAAGAAAATAAAAAACTTATTTACCATAAATTCCACAAAATTC
TCTCCACGTCGCCATGCTGACCGCAGCTGCACACCCGCCTGCGCTGTGTGGAGGACCACAGACCAGCCAGTGCAGCTCTCTCCCCTGGAAGCATGTGTCTATTAAAGTCACTGGGGCAGGACACCAGATGCTCCGTCCTTCCCGTCTCCCCCGTTCAGAGCGTCTCTTCTTGGGGTGTCCGGAGCTGCTTTCCACGCAGCCTCCTC
ATCCAGTCATTTCTTAGTAAACTTTCATTGCAGAACTTCCTAAAAAGAAAAAAGTATTCTTTAACGAAAAGAGATGTTGGCATCTGTCAGAAGGCCTAGGATTAAAGGCTTTGACTTTGGTAAGATGGACAACCTGGTCATGCAGTGTCTGACCTGACTCGAGGTCAGATCAACCTACGAGCCCCAAAGCTCCTGGAGGTAGATTA
ATTAAAATGCTCATGTGATGGCTTCAGGGAGACAGAGTGAGAGATCTGGCCCTTGTCTTCAGCTTCTAAAAACCTTTATTATTAAGAGCATATTAGCAGAATTAAAGTATTTATTATATTAGCAGCTTTATACCTTAGCCCGGAGAACTGTTTAATCAATCTTATTTTTAAAAATATAAAATCAAGTTTTAATAATTCAATTCTCT
TCTGAAAGAGGACTCACCTCTGAGGTCTGCATCTCCAGGTTCTGGTGGATGGCAGGAGGTGTCAGCGCAGCCTGGAATTAGCTTTGAGGACCTTCATGACATTAAAACAATATTTTTTAAATCAGTACAGTAGAAAGAGCACTTATTTTGTTTATAGCCATTTTTATTATTAAATTATAGGGATTAATTTTGACAAATCATGCTGC
CAAGAATAGTTTATAAAAACATTTTGTAATAATACATAATAGTTTAAATTACATACTTGTAATTAAAATAATTTTGTAACATCTCATATATCATTTAAATATTAAAATATAATTGATTCATATAATGGTTATTTAAAATCTATTACAGAATGTGTGCTAAGTAGCTTCAATCACGTCCAACTCTTTGCAACCCCATGGACTGTAGC
CAGCTGTAAGTATTTGTGCAAGTGTTCTGAGTCTCAGTGTTGTGTCCAGACTATGTTTTTCCACAATGTGGAATGGTACATATGAGGATTATTTAAGAAAATTAAAACTTTTTTTTTTTAACTTGAAATTTTTTTTTACTAGCCCTAGTGAATTTTTGTGTTAAAAAACCCCAGCAGGAATGTTACATTAAGTTATCCAGGCACTA
GATAGTTTGTTACTTCTAAGTACATTTTAATGAATTTTAAAATTTGCATTTTTATTGAACCGTTGACTGTGTCTGTCCCATCATACTGCTTCCTTTCAGGATTAAAGAACTATTTATGCAGAAAAACTCAATTGAATAACCATCACTTATATAGTGACAGGACAGCAACTGAGGGAATCTGTGAAGATCACTGAAAGGGAGCACTC
CCAGAATGGAAACACCAAATACTGTATTATTTGCAACAAAATTAAATTTCCTCTGCCAGACACTAACTCACAAATTTTGATATTTTCATTAACTTGACTGATTAAACTTTATGTGAACTAAACTTTGACTTAATCTGTGTTTTATATTATTTTTTGCCCCAAATTAAAGCTGCAATTCTTTTCTTCCCTTTCTTTCTTGTGAAGGG
CCAGCGTACGCGGAAACACACAAATGGATGAGGAACTCAAGATGTGTGAATCACTTGCCTTACAATCTGTACAGATCGTTTTAAGTACTAACAAAAGGGAATTAAAAAAAATACCTCACGCCACAATCCAGCACACTCAAGTTTTAAGGCAAAACAACCAATCTTGTCTCGTGTCTTTTACCTCTCGGGCTGGTGGGTTGGGGAGG
TTTTAATGAAAAAGAAAAAGAGAAAAAAATTATCTTGAGGGACTTACAGCAGAATTAAACCTGCATTTGGAATGAGTCGTGTTGTATAGAGACTCACGCTATTAAACATTGACTGTGAACAGAAAATGACAAACTGACTCCTACATTTATATAAATATCTAATGTGTCTGTATATTAGAATTTTTATTTAATGATGAGTAAATTAA
AAATGCAGAGGAAACCATGTATAATCACCACTACAACAGGTCAAACAAGACTATTGTATGTTTTTCTCTTTCTGAATGCCTGAATGAAATCTGGGTACCCATTAAAAATGAGTTAAGCAAATTCTGATGAAAATAGCATCAGAAAAAACTTTTCCTACCTTCATTTACATCAGTGGTTCTCAACAAGGGCAAACTTTACCACCCAG
TACATTTTAAAAAAGAAGGTTTTATAGTGAATGGATATAAAAGCAAATCTGTGGCATTTTTAGTCTAATGCATGTTTTCATCCGCTATCAAATACTGATTATTAAAATGATGTGTATTTATCAGAGAATTTGCTGGCGTGTGGCTTAATACATGTAAATCTAGACCTCTGACATCATGGTGTTTTCTTAATGCCTCACATTGCTGG
AAAATGTCTCTTGAGAGTACTGTCATAGTTGTATAAAGATGATGTACAAATATTGAAGGTGGTCTAAATATAATTTATTTTCTTTAATAAGTTTTGAAAAATTAAACGTTGAATTTTGTTACAACAGAACTTTTGTCTCATTGCTGTGCAACTCAAACAGTGCTCTTAATTGTGCAGAGCAGGGTCATCTTTATGAAGGAAGAACA
ATACTGCTGCCCAGATGTTGGGGGGACATTTTTTGTAAAAATGTCATATCAAGTCACATAAATCCACCTTTATTATGTTGCGTAAGTGAAAACTTAGACAATTAAAAGCAGTTATCTTTCAGATGTGTTGGTTCTTTCTCGACTCATCTGTGAGGACAGTTCACCCCCAGGCTCCAGGGCCAGGTGTCAGCAGGGTTTGTGCTTCA
GGCTGCTGGTGACACCCCCCGAAGGCCACTCCATCTCCCAGGCAGCTGCTGTTTACTTCTCAAGAGGACTGTTTGTGAAGGCGTCTTTGTAATTGTTTCTATTAAAAGTGTTTATACAGATGGCGTATTCTTTATTGTATTATCCAGGATACATTTAATTTTATGTTAAATTTGAAACTTTGTGTGATCAAAATGTTTGGTTAATT
CCCCAGCGGGTGTGGGCAGATGGCTGTCCATCAACGCGAGAGAGCAGCCTGCTGGTGGGGATGTTTCAAGTGTGTCTTTGGCCCCTCGTGCACCAAGGACATTAAAGCCCTTTCGTGATGAATAAACCTGCAGGATGGGTCTCTCTCCTGTGCGCTGGTCACAGAACGTCCTGGAAGAACCCGGCAGAGCCATCCAGCACTCCTGG
TTTAACGTAACTATGCAGAGTTGTTTGGACTTTATACTATATCAGGTCCAGGTATGGGGACCTGAAGAATCAATCCATGTGAGCTTGTCTCTCAAAATGAATTAAAATACACTACTGTCTAGCATTTGGCTGCTTTCTTGAAACAAGTCAACACAACTAAAAATGGCTTGTGTGGCATCCACAGGAGAGAGGGGGGTGATGAAGAT
AACTATGAGATAAATATCATTACGGCATGTAATATTAAATTCCTCCTGTCTCCTCTGTCAGTTTGTGATGTGATTGACATTTTGTAGCTAGTTTAAAATTATTAAAAATTATAGACCCCAGATGTCTGCTTTAATTTCTTCATGGACCCTGTCTGAGTTTGTACTCACATGAGAAGAAGAAATCTGGCTACAGTCCCATCACTCCT
GTTCTCATGTATGTCAGTAATAAGAATATATGGAAGTGATTTCATCCCCACCTAGATGCTGCTTAAAGACGAGCTTTTAACGTGCATCATCACCGAACCCATTAAAAGGAATTTAACCTGGAAACATAGCAATAGCATTTAGGGATGCACGCACAGTTTCATTAATATCTTTCTCCAAAATCTGAATATTTGTACTCTCTTAGCCC
TCTAATGTTTATGGGAGGAAAGAAAGAAAGAAGGATGGGGGCAGGGGAGCGCATGTAATTACGGACGAGGTCACATAAGTGACCCTCACACTGTGAGCAAATTAAAATTGCCTGGAGAACTTGGTGAGATCTAGAAGCCTGGGCCCATCTCCAAAGTTTCTGAGTCAGCAGGTCTGGGGTGGGGCTTGAGAATCCATATGTCTAAT
TCTAATGTTTATGGGAGGAAAGAAAGAAAGAAGGATGGGGGCAGGGGAGCGCATGTAATTACGGACGAGGTCACATAAGTGACCCTCACACTGTGAGCAAATTAAAATTGCCTGGAGAACTTGGTGAGATCTAGAAGCCTGGGCCCATCTCCAAAGTTTCTGAGTCAGCAGGTCTGGGGTGGGGCTTGAGAATCCATATGTCTAAT
CCAATCTCCTAATGTATCCTTCCCCTCATGTTTCCCCTTTCATAACCATAATTTGATTTTGAGATCTTTTGAGTTGGTTTGTGTAAATAAGCTTATTTTTATTAAATTCCACATGTGAGTGATGTGATACTTGTTTTTCTCTGAGTTACTTAGTATTGTAATTTCGAGATCCATCTGTGTTGCTGCAAATGGCATTATTATTTCTT
GGCAATTACTATAGAGGTGGCATCTTAATATTTTAGAGGAACCATGAATTTTTTAAATCTAAAATGTCAACATTATTTCATTTTGTTTAAGAATGTTTATATTAAAATACTTTTCAAATTACCTGTATGATCTATGTTTCTATTAAACTATAGTATATTGGTAATTGTTGCAAACTTATTTTTGTTGTTTTCCACTTAAAGATTTC
ATTTTTGTTATTGTCATTCCTGTTTACCTACTTAACAACTCTTTGTACTTGTATTTGAGACAAATAGGTGATACTGAATTATACTCTATTTTCTACTTTCATTAAAACATTGGTATCTTAATGATATAGAAATTTAAGGTCTAAAATTAAATGTAAAAAAATTTAATTACAGCTTGATTTAATACTTTGAAGCAATCTAGACCAGT
AAGGACCTTGGAAATGGCAGAGATCATCTTTGTGAGCGAGGATAACGATTTATTTATTTATTTTCCATGACTCTAGGCTGACACTCTAGAGGATCTGGAAATTAAAGATTTGGTTCGCTGGTTTTTTAAATCACTCACCAAATTTCCCTCCAAGATGTCTGTTTTGTGCAGAATACATAACTTAACAGGACTTAGGATTTAGATAG
TGCCGGATGCGGGGCACCTCAGCTGTGTATATGATGTGGGGGATTCAAATGCTACCTGACTCACATCTGTGTACTCAGAACATGATGTAAAAAAAAATATATTAAAATCAAGATAAGCAGATGTGTGATCCACTACTGCCAAAGCAAATACTCCTTATTGTTAGTGTCCATGTGAATGAAGTCCTATATATAGATCACAAATTTTT
CATAGCTTCTTTAATCTAGTATTTTGAGCTGAAAATTTCTAGAATCCCTTAAAGGGTTGGAAATGATTATGGCCTGTGTGCTGTACACTTTCAGAAGTTGATTAAATAGAAGTATGGTTTTCTCTGTGAATGTCAAATTAGGGATGATAAACCTTACTGAAATCTCAACAGTAGCGCTGCATGTTCTTTTTAACTCACTGAAATTT
GGTTAATCTCTTCCTTTGGTTTCTTAGATACGATATAGAACATTTTAAAAACTCCCTTGCACTTTCTTTTACTTAGCACTGCCTTTTAGTTCAGGTTTTTATTAAAATATATTTATGACTAGATTTTTCTGCCCATGATGTTTGAGACTAGGTTTAAATCTGTAGTAATGCTCACATTAATTCGGATACATTGGACGTTTAACTTC
TGTTTATTTTTTAATCTCAGTTTAAGTTACCTAGCTGCTACTGCTTGTTTTTCTTTTCTTATAAAATAATACCTTATTTTAGGGGAAATGGAACTTTTAGATTAAATGTCTTAAATTTTACCACTTACAACACTACATGCCCACAAATTATATCAGGTCAGTACTGTACTTAAAAATCCTTTGAAATGATTTCAGAGTTAAAATTA
GTAGACACGTGCTTGGATGTTTTAGAACAGAGGCTACAAGGGTACAAGGTTCTTTGGATTAGATCATGGTTGGCCCATCTGGCTTACCAATGAAGCCTTAATTAAAATGTTTTATTTGCTTGCACATCCTTTGTCTGATTAACAGGGGCCTTGGGCTTGCAGGTGGGCCAGCCTCACTCAGGACAGGGGTGCCCTGCTAACGGCCA
CATCCTAAAGGGAATATCTTCCCTGGCTCTTTGTTGTTAAAGTCTGTGGCTCAATTGTATTATTTGCTAGAATTTTCCCCTAGATTCTTATTTAACTAAAATTAAAACTAAAAATAATCCATTGCCTTCCATTCCTTTGGGGGGGGGAAGGGAGTATCATTCTTCTTTCCTTATCCTATCTTCAATTTGTTTCCATATATAACAGG
AGGGACTCTTTAGTCTGGTAGGTAAGGAATACTTATGGTTTAGCCACAGATTGTCAACTTTAAACAATCTCTGGCCCTCAATATATAGTACAAAATCTGTATTAAAAAAAAAAATCTGTATTTAAAACGCAAACTGGTTCCTTCTTTCCACTTCTGACTCTGACAGGCCAGGTCCCAGGAGGGCAGATACTCATCCTACCAGTCCA
CAAGGACTGGGCTAAGTGGTAAGCCTGCCGGAATATCAGGAAAATGAGCAGACCTTCTCTCCAATTACAATGTCAAGCAGCAATCATGCTTAAGCTGAAGATTAAAACAAAAAGTATTCAATATTTTTACTCAAATTCTTCCTATTCAAGTTTGATTAATGTTCCTGCTGATGTGTTAATTTGGAGCGAGGGTTCTAGAGCAGTAA
GACAGCAGATGTAGGGGAACAAGCTCCGGACTCCCACGGCAGGTCCTCTTCCCCTGAAGAGTGAGGGTCTGGAGTCCTAGGTCTGCATGGCACCAGGGCAATTAAAGGCATCTTAGAGCACATTCTGGGTCCCTGTCAGTTTTTCCTTCTCTCTGATGATTTATTTCCATGGATGTTGTTGCCAATGTCGAGCGATGGAGAATTTA
GCCAGCAGATATAGGAGAATGAGCTCCGGACTCCCACGGCAGGTCCTCTTCCCCTGAAGAGTGAGGGTCTGGAGTCCTAGGTCTGCATGGCACCAGGGCAATTAAAGGCATCTTAGAGCACGTTCTGGGTCCCTGTCAGTTTTTCCTTCTCTCTGATGATTTATTTCCATGGATGTTGTTGCCAATGTCGAGCGATGGAGAATTTA
AGAGGCTCTGGTTCGGTTCTCTGGATGAGCACCTTTCTGGGTGTCACACCCGGGCCATACGGACACGCCTCCCTGTCCATGTCACCCCGTAGAACTGGTCATTAAATGTCAGCATTGCAAGCAGCCTTGTGCAGCCTGGTTCCAGAGGGTGGGGGCTGGGCAGTTGGGGTCGTCCTCCCAGCAGGGCAACTGGCTGAGCCCGGGGG
GGACTGTTATGTGAGCTGTATCTGGCCAGTGGAAATGAAAACTGAAAAAGACTGTAAATAATTAATTCCAAATGATTTCTCTGTATAAATGAATTATACAATTAAAAAAAAAAAGTCACACCCATAATCACCTAAAGGTTTCCTGACTGGTGGATGTTTGCTGGACCTCTGCCAGAACATGCTGCTACAGCCAAGGAGGTGATGAC
GGGAGGCCCTCCCCTCCCCACACCAACCCCAGCCCAGGCAGGAAGGCGAGGGCGCTGAGCACCCTGCCCCCAGACCCTCATTAAAACCCCTCTCACCCACATTAAAACCCATGGCTTCTTGAACCCCTGACTGGTTTCAATTCCTCTTCCTTCAGTCAGCTGCCTTCAGGCCTCCAAGCTTGGAAAGGGGCAGCTAGTGAGACAGG
CGTTTTCCGAAGAATACTGATTGTGAGCGATCCATCATGGTTCTATCAGAATTTACTGATTTTTGGGGTGTGGAGAGAGTTGTTATGATTGGTGGAGCTAATTAAAAACTGTGTCTCTAGTTTAAGGCTTCTTGCTTTTTGTGTATGTGAAATAATAAAGACTTCAAAGCGAGGATACTTGGGAAGGGATTAAAAAGCAGAGTTGG
TTACGCGAGCATCGTCCACGTGAAGCCTGACCCCAGGCCCTGGTGCACGGGCCGCCTGTGCTGTCCTGTCTCCTGCTTCACAACCTGCGGGTCCCGCAGAATTAAACGTTTGCTACAACCCCAGCCACTGTGCTGTCTTTATTTTACGTGAGAGTTGAAGACCTCGGGGTGTGCGGGTGGCGGTCAGGGTTCTGTTGGCAGAAACA
TGCTGAAGATTTTAAGAATTGGCCTGGATCTCTAGAGGACTGGACTGCCTTAGCTTGATCTGCCTCCTAGCTTGCAAAAAGTGACTTGTATTCAAAAGAAATTAAAATGTCAAAATCTAAATCCTAGACTTAAAAATTAATTTTAACCTACTTTAGAAAACAGTTTAATGATTATATGTCTTTGATCCCAATCCCCAGGACAGCCT
TTGGGCAAGGAGTTAATCTCTCTATGCCTCCGTTTTCTCACCTGTATAATTGGTATGAATAGTAAAATTATATAGATATACATGTCCTAATATTGTGAGGATTAAATTAGTTTATCTGTATAAACCTTAGAATGGTTCCTGGCATTTTACTTACTGAAGTTTGCATGCATGTTGGTTTTGTCACTATTCAAATGTGGAGGGGCTGG
AACTCCTTTTGAGCCCAGCCCATGCCCACCAGCAGTCTATGGGGAGAGAAGGTGGTGTCAGGTGGATGCTAGAGGTCTGATGATGTTGTTTTCATTTTGAATTAAAAGCACCGAATGTGTGATTTCACCTTCTGTTTCTGTGAGTTTCATTAATGCACATCTGCTCCTCTACTACCCTGAGTTGGGTGTCTGAGCCTTCATGGTCA
GTGAGGTGTGAGCTCAGCCATAGACTGTGCCTTCCAGCTGCCCTCCCCTCCCACAGCGTATGTTGAGAATGTTTGGGGGATGTGGAGCTGAGTTGTTCCCATTAAAGTTATGGTATCTTTCCTGTGCCTGCTTTCTCTTCTTTGAGGGAAGTGAGTTCCTGTCCCCCTTGTGTTATCCCTACCCCTTAAGTGAAAGAGCCTTGTGG
CTTCCCTCTTGGACTGAGAGCTGGCATGGCCTACCTGGCCATACATCTTTGTTCCTTTTCACCATCTTGGGGCAGATGGAGTGTGGCCAGGCAGTTACAGATTAAAGGCCCTATCAGTACTCGTGAGCTTGGTGTGGTTTGGTGTGGCAGAAGGCCTGGCCTGGGGTGCCAGATGAGCTGGTGAAAATCTCATTTTGGAATTTATC
AGCCCCAGAGGCTTGGGCAGGCTGGACCTGTCCAGAACTGGAGGAGGGGTCACTGAGTGGGGAGGAGAGGACAGGGTGTAGGGGAAAGGTGCTTGGGCTCATTAAAGCTAGTTGGCACCTCAGCCGGTCTTCCTGTGGTCTCTATGTCCCAGATCCTCTTCCCTGATCTTATTCTGCAAACACTTGGCTACTCTCATCAGTTAACT
AGCCCCAGAGGCTTGGGCAGGCTGGACCTGTCCAGAACTGGAGGAGGGGTCACTGAGTGGGGAGGAGAGGACAGGGTGTAGGGGAAAGGTGCTTGGGCTCATTAAAGCTAGTTGGCACCTCAGCCGGTCTTCCTGTGGTCTCTATGTCCCAGATCCTCTTCCCTGATCTTATTCTGCAAACACTTGGCTACTCTCATCAGTTAACT
TCTGCTGACAGATACAGACATAGCTTCTTGGAAACCTGCCCTCAGAAGGCAGCACACCCTGCCCTCTGTCCTACCTGCAGTGCACCTTTCCCTTCAAATCATTAAATGTTTCTTTTTGCCACCGTTTTGTCCCTAGCCATTGGTCCTGGTGGGCCATGCACAAACTTGGGCTTCAAGCTGGGTCCCCATCCCCTCACTTCTGGTCT
GGAGATACTGGTGCTGGTGGCGGCGCGCATCAAGAACACCTTCTGAGTGTCCTGCGCAGGGGTGGGGTTAGGGCGGGGGTGGTGGCCGTCCTGCTTGTTGATTAAAGGTTTTCTAGTAGTCGTGGGGTTCGTGGCAGCGGGTTTTCTCCAAATCCTACCCTCATGTGCTTTGACCATCCCAGTCTGGTCCCCACACTGGATAGGGC
ACGAAGAAGGCGGCTCCACTGGGTAGCCACCCACCTGCCCCAACTCCCCACGCCTCCCTGTCTCCCTTGAAGCTCGGAGTAGAGATGTTAATTTATTTTAATTAAAAAAAGTGTTACCCATGTAACTTGTCTAAACATTTTATAAAATAAAGCTTTAGGGAAAGGAAGCCGCAGCCGGTGAGCGGGGTCCAGGACTGTTGTCCCAC
CGCCCCTGCCCGCACTTCACCTGACTGAGGGCCCAGGCGCATGTCTGTGCCGTGTTTGCTCAGGTGTCTCACGTCTGGGCTGAACCAGGCGAAGAGTAAAATTAAAGATTCGGGACTTTTCCAAAAGCTGTGTCTGTCTCCTGGGTGGGAAGGGACATGGAACTGGGACCCTGCCATAGGCAGGGGTAGCAGATGGGCAGAGAGGA
ACACTGCTGAGCAGAAACAGGCTGCAGGGGCCCCTTCCTGATGCTTCCCTGCACACTGAGTCCACCTGCCAGTGTCCTGGGGTGTCTCGTGAGCAAAGACATTAAAGTGACTTTGTCGCAGTGTCTAATTTCATCGGAGGCTCAACTGGCTGTGGGGTCTTTGGGGAGTAGGGGTCTTTGCGCCAGGTCACAGGGCTGGGCTGGAG
ACACTGCTGAGCAGAAACAGGCTGCAGGGGCCCCTTCCTGATGCTTCCCTGCACACTGAGTCCACCTGCCAGTGTCCTGGGGTGTCTCGTGAGCAAAGACATTAAAGTGACTTTGTCGCAGTGTCTAATTTCATCGGAGGCTCAACTGGCTGTGGGGTCTTTGGGGAGTAGGGGTCTTTGCGCCAGGTCACAGGGCTGGGCTGGAG
ACGGCCTTGGAAGGAGCCTCTGACCCCTGGGGACCCCTGGGGACCCCTGGGGGACTGGTGAATGCCCGTTTGTCTGCAGGGCGGTGTCACTGCCTGTCTTATTAAAGTTTAACCAGAGCATGGCGACACGATGGCTTCCCACAAGGACGTGCAGCTGATGGCTCTCAGCAAACGTCCCAGCATATCCCCAGGCCATGCCACTTAGC
AGACTCTGCAAGATGTATCTGTAGAAAAAAGAAACTGTGAGAATATGGAAAATCACACCAAAGCCTTATTTAAATTATGACTATTAAAAAAATTATGACTATTAAACTATTTAAAAAGAAGACCATTATGTCATTTAACTCTCTATTTATAAAAAGAATAAACACATGTTAAAGATTTATTTCATTCATTTGAGGAAACCAGCAAA
ACAGACATTAGCAATTTCAATTTAGGGAGTCATTTCCCTTCATTTTGTTCTGTTCTTTCCTGACAATTTTCATAGAAGTAATTTGCAAACTCAATCGGGGATTAAAATTTCCCGTTGAAAATGTTAAAACATTTCAGAGAACTGTGAAAATAGTTTATTTTTATTCTTTGCCAATATGGGAATATGCCTTTTGTGTATGTGTGTGT
ACAGTTTTATATTCCTGTTTCTAAGTCAACTCTTCAGTATGGAGGAAAACATGTTTCTGTAACAGAGAACACAGAGGCCTGCGGGTACTCTTACAGGACAATTAAATCCTAACTCATCTTTGATTGAGTGGCCTTCTTGCCAAACAAGCCATATATAAAAACTGATGGAATCGTTTAGCAAATAACTAGCTGCCCTCTTGTCACCT
ACAGTTTTATATTCCTGTTTCTAAGTCAACTCTTCAGTATGGAGGAAAACATGTTTCTGTAACAGAGAACACAGAGGCCTGCGGGTACTCTTACAGGACAATTAAATCCTAACTCATCTTTGATTGAGTGGCCTTCTTGCCAAACAAGCCATATATAAAAACTGATGGAATCGTTTAGCAAATAACTAGCTGCCCTCTTGTCACCT
TGCTCAAAATAATTAAAGACTCCAGGTTCCTCCTGGGTGTGTGGTCAGCTCATTTGACTCATTTTGACATTTTCATGGTTTTGCTGCCAATGGTTAATTAATTAAATAAGCCAAGTGAGACTGAACTTGAGAAAGGACGAGTTGAGTTTCAAGTACATTCTCCCTGCAGGGCTGTGGGAGGGAGCGTTTTGCACCAGAGCAGGGGA
GAAGCACAATTTCCAATCAGTTTTTTCTGCTTCTAAAGTCTTACTGTATTTGTTTGTCTATTTTATTATGACCTCTGAGCAATACCCAGCCCGAGGAATGATTAAATTGGTGATATGAAAACATTACTGTTTATTGGGCATCTGCTATATCCCAAACACTTTCCCTATATTATTATAGTTACCTGTGTAGCAACTTGAGCATAACA
GTAATGGGTTAACTTTAGACTAGGAATTGGTGTTGGGGTGGGGGGTGCAAGAATCTTTATTTTATTTTATTTTTTTGGATAAAAGTTTTATCTATTATATATTAAACGTTCTTGCTGCTGTGCTGCAAAGCCATAGCAGATTTGAGGCGCTTTTGAGGGCCGAATTATTCTCCAAGTTGAGAGATGTCCTCGGGTTGAATTGAAAG
AATTGCTGCTAATTCCACTTAGAGCCAGGAGGGAGACCTGGCATCCTGAAGCCCAGCCAGTTCTGCTTCTGCACTCCCTCTTCGCTGCCTGTGTACACTGATTAAAATGGTTTTCCAGGAAGGCCTGAGTGTGATGTCATGAGAGAGAGCGGAGGGGTCATGGGCTGGGACTCTGCACAGAGACAGGCAGGGGCCCAAGCTCTGGG
GCAAAGAAGGGAAAAATGACTGGAGCCGAGAGAATCGCTGGCCAAAAGTATCTTGAGTGCTAGTGGTCCACTATCCTCAACCTGCTGCCAATACTCCTTTATTAAAATTCGTGCACCTGCCACTCTTGTGTGTTTCTCATCCATTGGAAAATATAGTGAGAGATTAAGTTTTGCATGGTAAGATATCTTTCCTATTCTGGGTTGCC
AGCCAAATACATCGCCACAGTTAATTAATACTTGAAGCCAAGGGCACAAAAATGAAGATAACGTTGCCCCGAGCCTGTCCTCAGCTGATTCCTGGGTTTCATTAAAACGCTTTTGGCTGACTTCTGTGTGTGTCTCTTAGTATACCTAACCAAACTCCAGTAGAAGAAGTGGGTAAGGAAGCAAACACTGGGAGAGGAACCTGGAC
GAAGCCCCCAACTGTCCCCACCCCCCCAATCCCTGGGTGCCAGGTGGGAAAAGTGGGTCTGATTTTTAGACTTTTGTATTGTGGACTGACTTTGCCTCACATTAAAAACTCATCCCGTTGCCTGGGCAGGCCACTGCACTTTGAGAACGTTCTCACCCAGTACCTTAGAGTGGGTTTACTACTCACCCTCCCCCCCAGAGACTTTC
GAGGAAATTAATTGCTTTGTATTGTATATTACAATGATCACCGACTGAGAATATTGTTTTACAATAGTTCTGTGGGGTGTTTTCTTTTTTGGTTGTTGTTATTAAACAAATACTTTAGATGGTGATAAAGCTGCAGTGACTTCTTGGATTGATGGGAGGGACCTGGGCTGGCGGTGACCCCTGACCCTTTTCACAGCTGCTGCTGG
TGGGGGAACCCACGCTTCACCTGCCTGTACCGAGTACGTGTGCATGGCTCTGTGACTCTACCCAGAGAGCAGCCTAACTAGAGCCCCCACCCCAAGAGAGATTAAAGTTTATTCTTCACGTCCAATTCCAAGTGTCTTTTGGCCCCCAAAAGTGAGAGTGGCCTAGGGCTTGATGTCTGAAATTCAGTGTAGCAATTATCAGTCCC
TGAAAGACGAAGCTTTGGAGCCAAGCCTCAAGTGGTGAAGTAACTTTCTATGAAATGGAAAATGCATTTCTTTGCTGCTTTGTGAACAGCTTTTACAGTCATTAAATTTACCTAAAGTAGTTCATTTTTATCTACTTTTACTTCATTTTTGCCTTGGTGAGTGTCTCTGAGATATTCCCTAGTTTTCCAACCCAGTTTCTATTGTG
TATGGCCAAAAAAAAAAATGTGGGGAGAGAAAGAAGCAGAGATTAACCTTAATTATATCTTTGAACCCAGTATTTCTCAAATGTTATCATTTTAATGTGTATTAAATATAAAAATTAATAAGATATTTTACATTCTATTTTTCTTATACTAAGTCATCAGAATCAGGTGTGTGTTTTACACTTTCAGCATTTTTCAATTTGGACCA
ACATACTCATTGCCTACTTTAACAACTGTCAGAGAAACATGATGGGGTAAGGTGGTGCTTTTTTAAAATCGTTCATAGACTTCTGTAAAATGCAAGATAAATTAAAGTTATTATAACAGTGATTCTTTCAATTTGGTTTGTCCTTCAGTTTTCTTTTCTATTAAAAAATTATGCTTAATGAATTCAGCACAACAGTTTGTGCCTGG
CCATCAGGTTGAGGTGGGGGCCTTACATCTGGGGGGCCCCAGGGTATGGGGTAGGGGTGGTGGTGGGGACCAGCCCAGGGGCTTCCATTTGCAAAAGGGAATTAAAGAAAGAATATTGCTTAACCATGGCTCTGACTTGATTTATGTTTCATTGTGCTGGGAGGGGAATGAGAGAGGAGACCTTGGCTCACCTTATCGAAATAGCC
CCATCTCCTGAATCTATAGTTACTGCAAAAATGTGCCACATCATGCTGGCTGGCAGGTCCTATGGCTTCTGGCTGAGAGCTCTGTTGTCTGTGCCACCCCATTAAAGGGCAGCTTCCTCTGGCCATTCTGAATGTGTTATTTGGGTATTTCAACCTGTACTCAGCCCCTCATCATTGTTCCAGGGGGAAGGTGGAGTAGGATGCAC
AAGGACCCACCGTGGCCTAGAAGCAGTGAGTAATGCTGCTGAATCAGGCTGGGTAACCACACACTGTCCTCCAGCTTTGAGCCATGGGCTTGAGTTGGCCATTAAAAGACCCAGAGACGTCTCTCTGCCATGGTTCTTCTTTATTCCCAGGTTTTTTAGAAACACACCTGAGGTGGCAGAGGCCATGAGTTGAGAAGCAGTGCCAG
GCTGCGGCTCACACCAGGTTTCTGAGTGAGAATCCCCACTGGTTAAGACTTTTAGTTCCACTTGTTTCCTTGGAATTGTTTTTCCAAGAGCATAATGTACATTAAAGTCTTGGAGTTGAGACCAGATCCCTTTGTGTGAGTCTCTTGCGGATGCACAGGGCCCCACGCAGTCAGACACTGTCCTGAGCCACACATGTCCTACCCCC
GCTGCGGCTCACACCAGGTTTCTGAGTGAGAATCCCCACTGGTTAAGACTTTTAGTTCCACTTGTTTCCTTGGAATTGTTTTTCCAAGAGCATAATGTACATTAAAGTCTTGGAGTTGAGACCAGATCCCTTTGTGTGAGTCTCTTGCGGATGCACAGGGCCCCACGCAGTCAGACACTGTCCTGAGCCACACATGTCCTACCCCC
TGCGGCAGAACTCAGCCACAGAGAGCGCGGACAGCATCGAGATTTATGTCCCTGAGGCCCAGACCCGGCTCTGAGACCAGGAAGCAAGCAGTTTTAAATCATTAAACAAAAACCACAAACTAAATGCAAATGGAACAAAATTTTCTCAACCTTTAGTATGGTCATTCTGTCTAGAGACCCTGAGCCAACTTTCAAATTGACGCATC
CAGAAGACTTGATATGCCCATGATTGGTAGTTTAAAAACTGTACACCTGATGGAGAAGGAAGACAATTTAATGTTTCATCCAGATCCAGAGGTGCAGCAAATTAAAGGACAGCTCCAATTGGCAAACAGGTATCTCATGATGGTCTCCAAGAAGAAACGGTTGGCGATGGACAGTTCAAAAGTGCTTCTCCAAAAGGTGGATGGTT
TCCTGGCCTTGCTGGAGAACTTCTAGGCCGGCTCAGCAGCGGGGCCACCCTGGGGCTCCTCCGGAAATTCTTTGTGGAGCTCAATGTGACTTTTGGACAAATTAAAGCTAGTTTTGGTATCCCCGGGCTGGTGTTCTTTGTACCGTCTGACCTTTAGCCGACACCTCTCCCCGCAGCGCTCACAGGACACGGCCAAGGAAGCTGGA
TACACTGTGAAGACAGCATAAGCGGGCCCCCGGGGAGAAGCTGGCCAGCTGAGCTCAGAGGTCTGCGAGGGCAGGGCTGGGCCGGAGGGCGTGGATCTGTATTAAAGAAACAAAGAGGGCTCCTGTGCTCAGGAGACCCTGACAAACCTGCTGGGCCTGATCAAGTCCACTCATTTGACAAGCTGTGGGGCCGGGGGCAGCCCTGG
TTCCTGGCAGATATGGAGCAGGGAGCACGGAGAAAGCTGGCAAGATCGACCAGATGCCCAGCTCCTGGTTAGACCCCAGTCTGGTGGCAGTTCCTGGCAGATTAAAGGAGGCTATTTCTAAAGCATGTGCCACATAGCTCCATGTGAGCTCCAGCCCTTGCTCCCACCCTGAAAATTGGTGACTCCCACCAGAGACTGAGCTGCTG
TTGAATTGCTAGTTTTCATGATCAAAATCCTATTCAGGAAAAAAACTCAAAACTCTGTTTCTTAGGTGTGTCCCTTCTTGAGGATATCTGTGTTCTTAGCATTAAATAGATGTAAACAAATCTTGTTTGGTGGTTGCTCGTGTCTTTTTTTTTTCCCCCTCTCTGGCACTTTTCTGTTTAACTCTAGGAATGTGTTACAAGTAAAC
ACTTCCAAAAATAACTCACGACTCCAGTGTTGCACTTTGGCACACGTGTCGAGCGCCTTGAGGGTTTTTTAGCACACTAGAACACTCTTGGCTTTATGGTATTAAATTCAAGCTCGCGGGGCTGTTTTCTCGGTTAAGAATCAAACTGGGAAGCAGACATTTGAATAACTTGTTGAATTTTAAGCTGAGTCAGAGTAATTTTGCAA
CTGTGAGCCGCGACTTCCCAATTGGGGTGTATCTGTACTTGGGCTTTTTGTGGAGTGGAAGGCTGGTCACCCGGCCAACCTCTTGCCTGTTGCTTTATGTATTAAAAGTGCTGCAAACTTCACCTTGTCTCTCAGGAAGCCTTGTGTCAGGGAGGTGGGCAGGGCAGAGGGTAGCCTTGGTTGGTGGGGCTCTGGCTGTAGGGAAC
GCATTAAGCTATGCCTGGGCTAGTTTGTAGTGACTCACTGCAGAGCACCCCCAGACTGGCATGTGGTTCTATATTTGTAAAGTTATTGGGATAAGAAGCAATTAAACAGTTTGTAATAAACACAGATGGTGAGCCTGCTGTGAGGTCTGCCAGTGGGGCCTGACAAAATATCAAGGGCTCTAGAGGAAGTGGGTGTAGGAAAAAAG
TCATGAGACGACACCTTACCCACAGAGGAAAAGGGCCCCCAGAGGCTGAGAGCCAGGCTCTCAGCCTCACCACCTGCCAAGCTCCCCCCATCCTGAGGTTATTAAAGTGAATGTTGTCTGTTTTAGCACTTGTCTAGTTTTTTGTCTCACAGAAGGAAGTTTAGGAAATACTGGGTTGGCCAAAATGTTCGGGTTTTTCTGTGAGA
CCTCATTGCACTGATAGCATCCCACAATCAAAACAAAGCTCAGAACACCCCACGGGGAGAGTGGACGGACTGTAATTGATGGATTGACTGTGATTATGGAATTAAATTGGGTACAGCTTAAAACCCCGTCTTCTCTGTGGCACTGGGGGTTATAGAGGACACTAGAGGCTGTGATGGGGTGAGGGAGGGGATGAGAGGCGGTGGAG
TTTTTTGAATTGTCTTAGTCCAGAATGGTTTCTGAGGACATCATGTAGACATCTGAGCACAGCTGCATTAAAACAAAAGGTGTTCGTTTTGAACTTGTCTATTAAATGTTGTTTTAAGCTGAACCTTGAGCAGATTAGTTTGTGTGATCATAAATATAAGTGAGTGACTTTTTCAGTTTGCAGCTACAAAGACAAGTATTACTACT
GGCAGCTCTTAGATCTCTTCCTTCTGGGAAGTCATCCTGGCTTGGTCTCTCTTCTCTCTGTAAAAAACCTTCTTTAAAACTTTAATTTTGTCATTTGTACATTAAAGAAAGGAAAAGCTGGGGGTCTAAGCGTCCTTGTTAGCTAAGTTTCCTTTTAAGGCTCCTTTTTTGATTAGCTTTCACATAAAGAAAATACCAAATGCAGG
TGGTCCAGGTCATAACGAGTCAAAGCAGACGCTGGCCATAAAAAGGCCATTCAGGGCCTAGCAGTCCATCTGTTGATGTAAACTCTGTCCCTGAACTGTTATTAAACTACCTAAAGCCAAAGAGTCTCTTAGCATATCCGCTTTCCTGGGTGCCCCCTTCACTAGACACCTCCCCCATCTCTCCGTTTACACCGATCCTTGAGAAA
GAAGTGGGTCCCAGGGGCTGAGAATGCCCCCCAACTTCTTGGGGTTCACACACATTCTGAGACATCTGGTAATTGCCTCTGCCTAGACGAAAACAATTACATTAAAACTTTCACTGTGCTTGCTTCTGTTCAGTAATTTTAAATAACTATGTGACTTAAATTTAGAGCAAGATTTAAATAAACACCAAGGCCACTTGGTAACTTTC
GGTCACGCGGAGAGAGGATGGCCCTTCCCTTCCAGGCCCAAGGTCCCTGGACCCCCTCCTGAACCTCTCAGGGAACCTCTGCTGATTGCTCGCTGGAGTCATTAAAGACACTTCTGAGCTGGCCACATGCCCTTTCACTGTGCCTTCCTGCAGCCTGGGAGGATGGAGGGCAGACAGCCCTCTGAGAGGAACCCTGGCAGTCTTTG
AGCTCCGGGCTGATGCCTTTCCTGACACTGGCTTCTGCGCTCCTGGGCCTCAGGCTGCCGTGACGAGGTCAACTGGCTGCAGGTGGTTGGGACTTGCTGTATTAAATTTGTTTTCCATCGATTAGCTCAATGGTGGTCTGACTTTGCAGGGACCTTGACGTGGGGTGGGGAGAATGAGTCCATTTGGCCCTACCTCACAGGCTGAA
CGCGCACCAGAGCCCTTCACCGACCCTGGTGGAGGCTCAGTAGCTGTAGGGTAGGTTTGCGCCAGTAGGTGAAAACACCTCATTAATTACTTTTTCCACAATTAAAAAGAATCATTTTTTTTTAATCGAAAAAAGATCTTTTAATTTCAACTGTCTCTTTTGTTCTGCAGGTATATTATTCTGCACGTTTTAAAATTATAAACCAA
CTGTTACATAATTTTGAAAAATACACCCTCCCTTTAGTTTGTTGGGGGATATAAATTATTCTCAGGAAGAATATAATGAACTGTACAGTTACTTTGACCTATTAAAAAGGTGTTGCCAGTAAAGTTCTTGGTGTAATATCCTTTCTTTTGGTTCTGTTCCTTCAGATCGTTTGAAATTTCTCAGATAACTTGTCAGATCAAGTAAT
CTGTTACATAATTTTGAAAAATACACCCTCCCTTTAGTTTGTTGGGGGATATAAATTATTCTCAGGAAGAATATAATGAACTGTACAGTTACTTTGACCTATTAAAAAGGTGTTGCCAGTAAAGTTCTTGGTGTAATATCCTTTCTTTTGGTTCTGTTCCTTCAGATCGTTTGAAATTTCTCAGATAACTTGTCAGATCAAGTAAT
CGAGGGGTCCGGGGCCAACACTCTGATTCTTGCTCGGAAGTTTCTGGGTGAAGATGACCTCCAGGAGAGCCACCCCACCTCCCCTTTCTGCCCAAAGATCATTAAACTGTGGCCATGAGGGGTCCCCGCCCTGAAGGTCTTCAGGACCCTAAATGCCCAGGAGATGTCTTCTTCCCAAGCTGACGTTTCCTCGAGTAATTGATCTC
TTTATTTTTAGGTTCCTATTGGCTTTTAAAATTGAACATATATTGGTGTCACATTAATTCATTGTTAAATAGTATATTTAAAGCCTTTCACAAACATATAATTAAAAAGTTAAGCCTTCCAGAGTTGAAGATGTATGAAGTGTCTAGTGTATTTCTTAGACATCTACGCAACTGCTTAAAATTAGAACTGCTTTTGTTTTTCTTTG
CCTTAGTGGTCCCTATAAAAACAAAACAAAAAACATCTTGTACTGTATTAAGTGTTCTGGTTTACTTCAGACAGAATCCTCTGCTAATGGAATATACTGAATTAAAAAGTCATCTATGTTTTATAAAAATGGCTTCTCTCCCAGATAATTTCTACTGTATTCAGTTTCTTGATTTTTTGTTTTCTTTTTAGATTTCTGTCATTCAC
TTCAAACATCCCTGTGGCCCAGGAGTACTTCATTGCTGACATATTACTGCTCTTCTACTGGTTACTTGCCTTTACATTTTTTATGCATTTGTGGAGGCTCATTAAACCTTTGAGCTCTACATTTCATTTGCCTTTACTCTAAAATCAAATTAGCATGATTGAAGACTGAATTTTTCCAAAGTGAGAGAAAAACACAATGAAACAAA
CTAAACCACGTGGAAGCTTAATTTATCCTGATGTAATTAAATCTTGAATAATTCCTGGTAATTCTTCTACAGTAGAATTAAAATGATTGCTGTTTATTTTATTAAAATTTTTCTTAAAAACCTAAACAGTGCATTATTTTGTCAATTTATCTACCTCAGATATTGCTGGTATAATATTTAATTGATGAAGTAATTTATGTGCCAAG
GAAACTTTGATGGTTGCTTTCTGTAAGACAAAATCAATCCCAAGTAAAGTGGATGAAGCAGACTGTTAAGGCAGGTGTGGTTTCCCAGTTGTAATTATTCATTAAAGTAAACAAAAAATTCTGCTTTCAGCATATTTAAAAAAAAAGTTGGTTTACACTTAATTATTGGATGAATGTTTAAAGCTTTTGCTTTGATAACTAGGAAT
TCCAGAGAAGACAAAACGGAGTGAAGCCGCCCATGCCCACGGCAGCAGAGAGAGACGAGATCTTGGGAGGATTGGGGAAGATGCCCTATTGAGTGTTTGCATTAAAATTATTTATTTAACTTAGGAACAGATAAATATTTTTAATAAGTGGTTACTGCGTCTTCATAAGACTTTTCAGGCCTTACCCAGACAGATCTCGGATTCCT
CCAAATATACATCCAGAGAAAGTAATTTGTATTTTTCTTAAAGGAGGCTTATTACACAGGAAGGAAAATGTGAATATGTATCTTAAATAATGTTGTACATATTAAAATTATTCATCCTAAATTACGGTCTTTTTCCATTTTTTCCTATACTACCTTATTAATTGGCCATCAACTTTGGCTTAGGTATAATATGGTTTTTAAAATTA
CAGGAGTGGACAAATTTTATAATGAAGTCGGAAAATTATCTCAGCAGCATTTCACAGACGGTTAAAGGAGAAGAAGTTACTTGATGTGAAAGGTTTCCTGATTAAAAATTCATGACTGAGATCCTATCTGGTTATATGAATGAAAGGAAGGGAATCTTTAAATTAATGCTTTTCTGATTTTTTTTTTTTTAATGTAAAAATCTTTT
TAAGGGGAAGTCAAGGATCATGAAAACTGTTTCCACCTCAGTGCCGCCCAGTTCTGAGGAAGAAAATGTAGTTTTCAATAGTGAGCAATCAAACTATTGAATTAAATGTCTTTTAAAGTAAAAGTAGAATGTACCATCTTTTTCTTTCAGTTTAATAAAGATGACTTGTTGCTAAGTTAACACTTCTGGAAATGTCAGCATAATGG
AAGCTAGAATACAAATGTCAATACTGGATCCCTGCTTAATAATTTACAGTAGGGAAATGCATTCGACAATGAAGTATTGAATTAGATCCTACCACTTGGTATTAAAACGCTGTGTTGAAAAACTCTGTGCATGGAACCCTGTGTGCTGTGTTCCCACCAGAATAAATTCCCCACCTTCAGGCTGTTCCTAACACACCTGATGTCAC
GTGTATGAAATATAAATTATCTGAATATTAGATGCTCTGAGAAATTGAATGTACCTTATTTAAAAGATTTTATGTTTTTACTATATAAACAACATCATTAATTAAAGGTTTCAAATTATTTTTCATCGCTTCTCCTCTTGCTTTTATTTAAATGGCACATGAATGGATCTGAGGTTTCACGATTTTCCCTTTCTTTTATCATCAGG
TTTCCCCCTTAAGTACTTTTTCCCTTTGAAGAAGATTATTTATCGGCTTTCAGTCTAGTCACTAGAATTAAAATTTCTATTTTTTACACTGTGGTTTTATATTAAAGTATTCACTGATGGTTTTTTAAAAAGCTATTGATTCTGTGAAAGACTGTTGTTAATACATTTTGATGAGATTTGTTTTTGGTTACTCTTCATGAATTGAA
TAATTTGCATTATATCGTCCCAACCAGTAGTTTATTTTTTGCCACGGAGATGTAGAAGATATTACAAGCTACTGGATGCACTGTCAGATTAACTTATTTCATTAAAGAAGTTGGGAGAACAAATAGGAAAAAAAAAAAAAAACCTTATTTTTCTAGTAAATATTAATGTATTACATTTCAAATAATGGTGCCTGACATATTGAATA
TTTTCTGAACTCATTTGCCTGGATTGGCTTTAAAAATCAACCTCTGTGCAATAGCAAGAAAATGGCCTCTTAAAAGATGTCATTGATATTTGAAGAGTAAATTAAACGTTAAAGATTTACTGTGAAAGATATTCCCCAAATCCTGACCATTTTTGAATTGGGAAAGTTTGGTAGGGGGAAAATAAATCCTCCATAAATGTGCTTTA
TTCTTGCCAGGTTTACACTAGTTGAGCTGAGTTTCTTTGGAAATTAAATGCAAATGGTAACTTATATTCCAAAACCAGACCCATCTTGTTGCCTATTGTGATTAAAAAAAAACAAAAGATTGCTGTATATAAAATATTGGGTATTGCAGACCAAATTGTTTTGCCTTGTTTAAATGAAATGCATGTTTAGTGAGCACTAATACAAT
TTTTTTTTTATCAGACTTTACCTTGATATATGTATATGGATGTATGCATAAAATCATAGAACATATGTACTTGTATAAGAAGTTGGATTTTTTATACAATATTAAAATTCACTTCAGAGAACAGTATTCTGTGTAAAATTCTTAATCTTAAATGCAAAATATGCATACATGAGAAATGGCTAAGATACGTATGAAAAAAAATGTTG
TTTCTTTATGCCACTTACTAAAAATATTGTTTCTACTTCAGAAGGAAGTACTGGATAAAGCTTTGGAAGACCTCTGGCTTTTATGCATGTATGTATGAACATTAAATCAAATATAGTGACACCAATTTTTTGTTCTAAGTTATTCATTGAAAGGTAGAGGAATACACAATTGTAGTACGGTCTTAATTGAACATATGCAAGCATCT
ATAACAAGTCTTTTGACCCAGTGTTGCTATGTTTATCTTGATAAACTAGGAATTTCATCATTGGAATTTTCAACTAGATAACTGTTACCTTAAAGGGTGTATTAAATGATACAGTACTTTGAATCTAGTTTTTAGATTCTCAAAATTTATAAACTCTTAACTAGTGCAATTTGGTTCTTGAAAATAAAATTTAAACTTGTTTACAA
ATTATAATAATGTATTTTGTTGAACACTATATTATAGTTTTGATATGGTAGTCAGAACTGACTTGTTTAATGTTTTGTATATGTTCCTAAATATTGAAACATTAAAGACATACTTCTATCATCTTATAATTGCTTATCAATAAATCCATAATTTGTACACTTTATTAAGTGCTTTCTAAAGAATTTTCATAAGGAATACTAAAAGG
CACAGTACTTGGAGGGAAAAAAGTCTTATAAAAGATTTATCTGTGTGAAGAAATATGAAAAGTTTATATATTATATAGTGAATAGAAATGCCCACAGTGAATTAAAGCTTCGTATCTGCTTTCTGAATGAACGACCTGTGTTGTTTTTTAATTAATAGATTCATTAGATGCTTTCTGTGGTGATAGGAGGAGAAGGCGATGGCACC
CACAGTACTTGGAGGGAAAAAAGTCTTATAAAAGATTTATCTGTGTGAAGAAATATGAAAAGTTTATATATTATATAGTGAATAGAAATGCCCACAGTGAATTAAAGCTTCGTATCTGCTTTCTGAATGAACGACCTGTGTTGTTTTTTAATTAATAGATTCATTAGATGCTTTCTGTGGTGATAGGAGGAGAAGGCGATGGCACC
CTTAAATGACCTGGAATCCAGAATTACTAAAATTGCAAAACATAATACTGGCTTGATACGTTAAACCTCAAAATTAAATCCTATTGGAAATGTAGAAATTATTAAAGGAAATTTATGCCAACCAAAAATGGAAGTTTTAAAAAACATCAGTCATTTCAACATTTCTATCTAGCATCATACTATCTTTTTTATAGGTTCCATTGTTT
ATGGGTAGGACTGGGTTTGTCCAGGAAAAGCTATAAGGACCAAACATATAAGGGGAAATTCGGAATTGCACTTTCTGTTAGTTAATGAAAGACATTACTTATTAAAAAAGGCAAGCTTTATATTTTCCTTTATATCTTCCAAGGTCACATACATTGATTTCTACATTTATATAGATTCATTTAGGTATTTTCTCCTTTTTTTGTTA
GTGCTAAATGTGTGTGTTCATTCTTTTCTGTTTTGGGCTCTCTCGTACATTTATTTACAATTTGTGTCATATTCTTTGTAAATACATAAAAATATAGGCAATTAAAAATATATCTTAGATAAAATTTGGCCATAATGATTTTTAAATGGAAGTAAAATTCAAAATTATGTGTTGCCCATAATGTATCATGGGCCATAAAATGACAA
GGCGGAAAAAGCATTGAAACAGGCTCTATATATGCTATCACTGTGAGGGAGTCTCAGGTCTCTGGAAATTATAAGACATGAGCTCACTGGCAATGCAATCATTAAAAACATCAGTAACCACTAAACCTGGCCTTGGGACTAAGTTCTCAGAGCCATCACTATGTAAACTGTGATTGATTGATCTTGGTCCATCCATTTCCCTTATC
CCTCTAATGCTATTTAGTGGACGGCAGTATCTTCATGGTATCCATGGTAACAAGTAATAAGTGATATGATTTTATCTGACACAGATATGAGGATCAGCCCATTAAAATGAAAAATAATCCATTTCTAGACAGTTTCCAAAGCAGACTATGTACCTCTATTAACGGAAAGGGAAAAAATGTTTAAATTGTTTGCCATTCTTTTTATC
GGATGAGTTCAGAACTGTAGCGGTGCAGGTGGTTTAAGGGAAATAACCTCACGTGTAATTACATGATTACAACACTAATCTTCTAAGTCGCCCAAAGAATATTAAAATGCTTGAATCCTGGCTCCACAGTGGGAACAAGTTTCTGATTTTCAAAGGAAAATACTGTCTCAGAAGTTTTGGTGTCTGCTAAAATCAAAACACAAACT
GTAAAGTTCGCTAAGTACCTGAAAACAATGAAAGAAAATATTATATTTATTTTTAGTTGTCACAGTTAGAATACATTGGATGTCTAATTCAGCTTATTTTATTAAACATGCCAAAAATGATAAGAAACAAAGGCATTTTATTGAGTCCTCAAGGTAAATATGTTAACCTTTCACTGTAGCATGATTATGGTCATCCATTAAAAAGA
AACATGGATGAATGGATTTATCATTATGACTAGATTTACTAAATTCATCTGATACAACTGCTGAATTTTGTAGTTCTGAAAGTATGCCATTTTTATTTTGATTAAATTATAAAAACAAATATTAGAAAGTAGTTAGTATGAAAAACCTTATATATTTTACCTGTGATTGATCAGCAACATAAATCTTACGCCTACCTACCTATAAG
CTTGTAAAAAAGAGAATGACCTTTTCAAACTCATTTTGAAAAAACAGGATGATAATAGAGATAAATCTGTAATGTTCACTGTTCAAAACCAGAACTAGATATTAAAATGATATAGTTTGAACTGTCTGAGATGTCTGAGTTTTTACTTTTCAAAAAGATTATGAGTTTGAACATGTAATTATAATGATAAAATGAATAATGATCTC
CTTGTAAAAAAGAGAATGACCTTTTCAAACTCATTTTGAAAAAACAGGATGATAATAGAGATAAATCTGTAATGTTCACTGTTCAAAACCAGAACTAGATATTAAAATGATATAGTTTGAACTGTCTGAGATGTCTGAGTTTTTACTTTTCAAAAAGATTATGAGTTTGAACATGTAATTATAATGATAAAATGAATAATGATCTC
CCCTTGTTCTCTTGGTAACGGTTACTGTACGTTTGATTTTCTGATATTTATCATTGACAAAAGAATATATATACAGACTATATATACTCACAGAAAAATCATTAAAGCACCTTTGCTCCATCAGAGATTGGGTCCCTGTGTCTTTCTTTCTGTCTCTCTCTCTCCGGCTGACTCCTTGGAGCGCAGAAACCCATCTTGCTCACTCT
TGGAGTCATTGTGAATGAGTCCTGTTCTAGACTCAAATCTAATTTAAAACCAAGTTTGTAATGTATTCTGAGTATCATTTAAAGAGTCTTTCATCTGTAGATTAAAATCACTTCAGCAAAATATTCTGGTGTAGAATCATTTGGAAGCAAAAGAAATCTGTGTGTTTTTTTTTTCATTATCTCATTTTTAGTATTCATTTTTTTCT
GGGAGGGGCGGAGGGTCTGGATCTTTTTTCAGAGCTCCGTTTAATGTCTGTTTCCATGCTATGGTTGCATTTCTGTTTTCTATGAATGAGTTTGCATTCAATTAAAGAAACAACCAGATGCAGTCCTTGGGCCTGTCTCCTGCCCCCTCTTTCTGGATGGAAGTGTTGAGAACAAGGGCTGGGGCCGGGCTCCTCCATTTCCCAGG
CAAGCCCACCTGAACAAGAAACCGTTTATAATGGGAAATGTGCTGTCCTGCTCTTGGCTCAAGTACTGTTTCTTACTGTTTCGTATTGTGGCCACTGTTTATTAAACTGGTGCGTGAAGTCTTTGACATAGGCTGACTGGGCTGCTTGAAAAGTGTTGAGCTAAAGACTACCAAACTATGATCTTTATTCCTTGTCCTGGGTAGGA
CAAGCCCACCTGAACAAGAAACCGTTTATAATGGGAAATGTGCTGTCCTGCTCTTGGCTCAAGTACTGTTTCTTACTGTTTCGTATTGTGGCCACTGTTTATTAAACTGGTGCGTGAAGTCTTTGACATAGGCTGACTGGGCTGCTTGAAAAGTGTTGAGCTAAAGACTACCAAACTATGATCTTTATTCCTTGTCCTGGGTAGGA
CCAAACTGTCTGTTATGTTTACTTTGATATATTAATTTCTTTAGAGCAGCGTTTTAGCTACTAAAGTTAACATGTTTATTCTTTCCTTCTCACATGCTTGATTAAAAGGTGAGCTAATTCTTTCAAGAGTTTTGATTAATTAACAGAAAATCCTAAATTCAAACTGCTAAAGAACAGTTTGATTTTTATGGCTCTCCTTAAGTATG
AACTGCTCCTGCCAATACCTTGGACTCCAGGGCCAAAGGGTCACTCTCACCAATACAAAGGGTACAACAGGTGGGAGGGTAGAAAGATTTGTTATAGAGAATTAAAACTAGATTTGATACTAACCTTGTCAGTGAATCATTCTTTCAAAAGGTGTAATACAAGCCAGAGACAGCTTTCCTTTGGGAAATACTCCCTTAATACCTGC
GGACTGAGCCGCCTTTGGCTTCGGAACTGGAATTTTGCAGCTAACCCATCCAAAACTAGTACTTTAGGTATTGGGGGGAAGTTTCAGATGGACTAATTTTATTAAAGGGTTTTTTCCTAAAGAAAAGTGAGGTGTCTTCATTTTGCGAAAGGGTTGTAGAGTCGACTCTGTAGATACCTAAAGGTAGTGGGGGAGGGGAACCGATA
CACTTTCCTCTCTCACTGGTGCTGTCTTCTCACCGTCATCTCCCTTTCACCAATGGTACCCAAGCTCGGTGGCCCCTAGGGACATGGGGACTGACTTGCTATTAAAGAGTTGTGTCTTCCAACTACTGTGGTCTCTATTTTGCCTTTTGCTTTCAAGAAAGGGTACTGTTCTTAGTCGTTCTGGTTAAACCACTGGCCACTTTCTG
TGAAGTCTTTGCTCTCGCACTTTGCATTAGAAAAAGTGGGAAATTTTCATCAAAGGGATCTTTGATTGCCAGTTCTTCCCTGGGATTTTGTGATGTCATAATTAAACAATTCTTTTTGTTTTATGTTTCAACTTAGTTGCCCCTACAGGAGAACAGCTCTGACTAATCTCTGAGTAAAGTGTAAGTGTCAAAACTTCAGATTTGCC
AGCGTGAGACAGATTAAGTTTTCCCTGATTTTTCATGAACTTGAGTTTTTTTGTCGTTATTGTTATTGTTGTTGTTGTTTTTTAATTTAGGTGAAGACATATTAAATATGAGACACCAGGACTTGAAAACTTATCTCAACCCATAGCTGTCTTACAAGTCTTATATTTTTGTCTTACTTTTTTCTTTTGGATGTTGATAAAGGTTT
GGTTGTAATATCCAAGCTGAGAGCACTGAGTTGTACGCTGTTCCATAAATGATATTTTCAGGTGTCATGGACTGTTTCCATCATGTATGCATCCAGAGTTATTAAATGTTAAAGTCACAATTGTATAAGCATGCTTTCTTTGAGTTTTAAATTATGTATAAACACATATGTTGCATTTAGAAACCAAGCATAAATCACTTAAACTA
ATAAGGTAATGGATAGCCTTATTCAATCTTCATCATTTTCATTCATCAAAGATTGTTCCTATGTAGATTATTGGACATTTATTGTAGCACTACATAACTGATTAAAAAAAAATCTGTAAATGAATTAGCACTTTCATATTGAAACAAGCCTGCTAGCCTATGTATAAAATAGCAAAATGTTTGCTGTTTATAAAAAGATGGGATGT
TCGTGAAGGCCAAATTCTTCAGCAGAAGAGCTGAGGAGAAGATTAAGGGTGTAGGTGGGGCTTGTGTCCTGGTGGCTTGAAGCCACATGCTGGGAAATTCATTAAATGTTAAGTGCTTTTCTCTTCTGGTTTGAGTGTAGGTTCTTTGGCATTTCTACCTCCCTACCTGTACAGAAACCCACCTAATGGATTCTAGAATAAGGGTA
CCCTCCTGGGGCCAGGCTGGGCCTGTACAGTCTGTCTTCTGTATATAAATGGGAACATTTATTTTATGAGAAATGTAATGCGATTTTATTACTGGCGTGGATTAAACTTATGAATGTTTCCGGGGAGGTTACTCTGCATTGATCACATGACTACAGACCTGGGGGACCCTCCCCTCAGCTTGGGAGTAAAACAAGGCCCTCCCTCA
GGGCAGCTGACGGAGAGTAAACCCACGCACTGACAGGTAGTCCTTGCTTAGATGCTGTTGCTGAATGTTGTGCCCTCTGGGAAATTTGTTCTTACAACAAATTAAAACAGAAACGAGGAGGACTGAACTTGTAGACCACGTGCTGTCCTTGGTCTAAGGACTTTGGACCCAAGCTATTGGGTCCCTATATTGTAGGGACCCAATAT
AGAATAAGGTTAGGGGTGGAATACGCATGGCACATCATCATTCCTAAGCACACTGTCCTAAAGTGGTCCCCTTGTTAGGGTACTGTATTAATAGATGCTTATTAAAATTTTAATGAAAAAAGGAAGCACTGTATGTTAAGACTCAGTTTATTCACTGTGTATTTGTAATAATATGGGGCCAGAACATAACAGATATACAGAATTAG
GGAAAGAGAGGGAGGGGGAGTAGCTTATTTTGGGAATTTCTCCTGCTCAGATCACGTGCACACTTACACAGCCTCCCCTCACATCCCAAGCCTATTCCACATTAAAAAGGATTGCATGGATCTTGTGTCTTGTGTCAGTTTCGGAGCAGGTGGGCAAAGAGAATGTTGTTTGGGGGAGTGATGGATCATGTTACATAGCCTTGGGT
GGATATTGGGGGATTTGAGCCCATGGTAGGGTGGAGGGAGCCCCGCTCTGTGGTGGGGACTCCTGGGAACAAGCAAGGATAGTGCTGTGATGGCTACTCCATTAAACAGTGCTGCAGTATGGTGACATCAAATTTCATGACTGGTTCGTTTCATGAGACTGGACTCTCTGCCCTGCTTTGGTTTTATGGGACTCAGGGACTCAAAT
GGATATTGGGGGATTTGAGCCCATGGTAGGGTGGAGGGAGCCCCGCTCTGTGGTGGGGACTCCTGGGAACAAGCAAGGGTAGTGCTGTGATGGCTGCTCCATTAAACAGTGCTGCAGTATGGTGACATCAAATTTCATGACTGGTTTGTTTCATGAGACTGGACTCTCTGCCCTGCTTTGGTTATGGGACTCAGGGACTCAAATGA
GGATATTGGGGGATTTGAGCCCATGGTAGGGTGGAGGGAGCCCCGCTCTGTGGTGGGGACTCCTGGGAACAAGCAAGGGTAGTGCTGTGATGGCTGCTCCATTAAACAGTGCTGCAGTATGGTGACATCAAATTTCATGACTGGTTTGTTTCATGAGACTGGACTCTCTGCCCTGCTTTGGTTATGGGACTCAGGGACTCAAATGA
CTTCTTCCTCCTCAACACAGAGCCCAGCGTGTGTGTTTCTGCAAAGCCGTGGTTGGTTCTTTCCGTGTGCTCTGGTCCAGTGAGTTGTTGCTAAACTGACATTAAACAGTGCCTAGTCCCCTACCCCCTTTGTGATGTGTACTTTTTCTTGAGATGCCCCTTCCTGTGGAGGCTGGGATGGGAATTATCCATTCCCGGGCTCTTAG
CTGAGCAGGGGGTGTCTCTGTATCAGGAGTGTACCTCATGTGATGACTTTTTTAAAGCAGACAGTAACTTTTTTAAAAAATACGATTTTTAAATACAGCCATTAAAATGTTTTAATAGTCATAAAAAGTGTTTACAGATCATTTTTCACAACCATGAACATTCTTATGTTGTAACGTTATGTGAAAACAGCAGAGCAGAATGTTTT
ATTTTTTCATAATCCTGAACAGAAGTCATTACATTAGAAGTATTATGGTAACACGTCATTCTTCCTTCAACAGAAACAAACTACAAATGTGAGTTTTCTTATTAAAGTGTGATTAAGCTTAGTTATATATTCTTGTGATTGTGTATAGCACAGTTTTTCTTAAAGGAAGATAAGTGTTGTATAATTGTAGAGTTAGTTAAGGAAAT
TCTGCAACTTGCTGTGTGCTGGGCTCTGGGTGGATGCTACACTGAGTATCTCAGTGTGACTAACAGTGACCTTCTCTTACAGATGAGGTTCATATCAGAGATTAAAGACCTTTCTAGAATCCTGGTTCCAATATGAAACCTGTCTGCCCAGGTGTTCTGCTCTCACCTTGCCTACTATCTTCCCAATCTTGGCAAAACTGTACATT
TCTGCAACTTGCTGTGTGCTGGGCTCTGGGTGGATGCTACACTGAGTATCTCAGTGTGACTAACAGTGACCTTCTCTTACAGATGAGGTTCATATCAGAGATTAAAGACCTTTCTAGAATCCTGGTTCCAATATGAAACCTGTCTGCCCAGGTGTTCTGCTCTCACCTTGCCTACTATCTTCCCAATCTTGGCAAAACTGTACATT
AAACCTTCATTAGTATTTTGGCCTATTTTTTTCTTAGTAGGAAATATCTATAGAATCAGGTAAAACTAAAAGACTTCACCATGATTGCCCTGCCTGATTAATTAAAAAATCCTTCAATGAAAATAGGAACCCCAAATTACGTTTTTACTTTTTGGGTGAGGGGGTAGACAAAAGTCAATGGATTAACTCTTCATTGTTCCCTTTGT
TTCTGCTCTTTAAGAATGGCACGGGGCAGGATGGGCATGAGATTACAGTGGGAAAGGAAACAATGAAAAAGGTAATCTTGTATTAAATATTGAAGTAAAAATTAAATTTCAGAGTTTTTATGGCTCTTGAAATGTGTTTTTTCCTTCCGTATATCACTGTCAGCAAATAAACTGGAATATTAAGGAGTCATTATATAGAATGCAAG
TTATTTATAACATTTTATAACAATTTGTAACATTTTATACCTTTATAACCTTGTTATTGGCAGAAATGTAAGAAATAGTTTTACATTTCAAAAAGAACTGATTAAATATTCTAAGCATGCTGTGGTCTATAGTGTTCTTAAAAAGAAAACTTTGAAATGGGATAAGATGCTGGTAAAAAGCTTTTTTACTGTATACTGAGAAGTAT
CAAATTTATCACCTCAGATTGGGGTTAAAATTGTTTTTTACTCAATATTTGCTGGAAAATACTCACCACTATTCTTTGAGTAACATTTCTCTTCAAGCACATTAAAATCTTGGTAAATTGCAGTGCTCTATGGGGATACCTTACTAAAACATGACTTTTTAGCTTTTTTCCATGAAATTTGAACTAAAGAAGAATGAAATTTGAAA
ATCCTTGGGAAGCTTAAGTTCTCATTCACCCTGGTTTTTCCTCCAGAGTGTTATTAAGGATATTCAGGGACTAGTTTAAACCCTAAATATAACCTTACTTATTAAATACTACTGTGTTGTCTGTCACATAATTCTCCTTAAAGTTGTTTCATTTTACCTTGCTTATTATTTCCTTTAGGCTACAAAGTAGCATTTCTCCAGAGTTA
ACCAAGGAGTTAATACAAATTTAACCAGTAAAGAAGCTAACACCCAAAGGAATTAAATGAATTATTTTCTGGACTATAACAATTTGGTGATTGACCAGAAATTAAAACTGGGATCACCTGTATCCCACATGAATGTTCTTTATACACCTCAAAGATGGCCACTTGACTATGCCCATATACAGAAAAAACTTTAAGGAGATAGGTAG
AGCAGAAGACAAAGAGCGCAGACTTAGAGGACCCCCATGACTGATCCACCCAGACCTCTTTACATTTATTTTTATTTTGTTCTTATTCAAGCAACATGAAATTAAAAGAGAAACCTGTTGTAATCCCCTTTATGTAAATGTATGTGTGTGCATTGATTTATAGGGTTATTTGTCAGTGGACTTCCCTGGTGGCGCAGTGGTAAAGA
AGCAGAAGACAAAGAGCGCAGACTTAGAGGACCCCCATGACTGATCCACCCAGACCTCTTTACATTTATTTTTATTTTGTTCTTATTCAAGCAACATGAAATTAAAAGAGAAACCTGTTGTAATCCCCTTTATGTAAATGTATGTGTGTGCATTGATTTATAGGGTTATTTGTCAGTGGACTTCCCTGGTGGCGCAGTGGTAAAGA
TCCTATTAAATGACAGCCTGCAGTTCGTGTTCAAAATACATTTACTGTGAGAACACTAATCCCTAATCACATTGTGAAATCACATATTTTCTTTAGGCAGATTAAAAACCGCTGTGGCTGTGTTTACCAATGATTTTGCCCATAAGCCGTTTTCCCCCCTCCTCGCTGCCATCTCCGGTTTTGGTTGAAGAAATATGAATGGACTT
CAGGCAGATACCCTTCTCGGCCTTGCCCTTGAAGAAGATTCCTTGCTCTCCCGGGGGCAGCGAGATGCACCTTAAGTTGTGGTCCACCCCCTCTCCTGCTATTAAAACAAAACAGTGAGAAACTAGAAGCCTCTGCTGTGAGTCATTTACGGAACGGCGGAGGAGTCGTGACTGCTCCTCACGCAGCCCTCGGCACCCCCAGGACC
CAGGCAGATACCCTTCTCGGCCTTGCCCTTGAAGAAGATTCCTTGCTCTCCCGGGGGCAGCGAGATGCACCTTAAGTTGTGGTCCACCCCCTCTCCTGCTATTAAAACAAAACAGTGAGAAACTAGAAGCCTCTGCTGTGAGTCATTTACGGAACGGCGGAGGAGTCGTGACTGCTCCTCACGCAGCCCTCGGCACCCCCAGGACC
ACGATCCAAGCATCTTAGTGGCGTTTGATGCCTTGGGAGCACCAGCTGCTGAGTTGGGACCCGTAAATTCCATGAAACTCTGGTTTGGCTTTTGGATATGATTAAACTTATTTTTTATTCCGTTTCATACTACATCTTAAATATTGACTGTGGAACTTTGTGCGTATGTAACTTGCATCTTCTGACCTCAACTCCAGCCTCCTTCC
CTGTCCTCTGTCCCCCAGGGAATGGGTGGGTAAGGTTGTGCCTTGAAGGGGAGTGGGGAGGGGCCCAGGGCACAGCTCTGTAAAACACACACAACTGATTATTAAAGAGGATTTGTAACAATCCAGCCTGCCGTGGTGGAGATGCTGCTCCTGAGGGTGGGGGGGGGAGGACCAAAGGGGCGAGCTGATGTGGACAGGGTGGCCGG
AGCAGGAAAAGGAGGCTCTGCCCTGGCCCCGGGCCAGCCGGGACCTCTTGGCTGCTTCAGCTGTAGCCCCATTCTAGGTCCTGTGACCCCGGCCTCAACTATTAAAGTGCCATTTCCTGTCGGGACCGCACTGGGTGTCATCTGCTTGGACCTCCCCCCCTGCACCCCCCACCCCAATCTCTCCCGGCTCGTTCCCACCCCAGGAA
AACCCCCAAAAGCCACTGTTCCCTCCATACCTCTCTCTCCTCCATTCTCCCACCTCCAACAAATCACCACAGCAAACTCCCTGGGAAGGGGCTTTTATATATTAAAAGAAAAGCTTTTATTGGGAACAAAAAGATATTTATTTTATTTATTTCTTAGTAATGGCATCCAGTAGGGGAAAAAGAAAAGTGGGTACAGGGGAATCAAA
CTGGGCTGGATGACTGAGGCTGGGTGGCTGCCTCCTAGAGGTGGAGCCAGATGAAGGACAAACATTCCTGAGGGCTGGGCAGAGGAGATCCTCACGTGGCATTAAAGGAGAGTCAAAGGGTTGGGAGTTCTGTGGCTGCTGAGTAGTCGGGATAGCCACACTGTGCTCCACGTGAACACTGTGTGAACCCTGTCAAATGGATGAAC
GCCAGGCCTGGACTCCTTCCGGAGGGTCTTCAGGAGCTGGGGTATGATGGAGCCCTTTCCCAGGCGGGCCCGTGACTGTGTGTGTGTGTATATATTATATATTAAAACAAATCTGTTGGCATGCACAGTGTGCAAAGCAGTGTGCCTGGCACTTGGGAGTGAAGGCGGCAGACACAGCCTCTACCAGCAGAGGGAGTCTGACGTGT
GGGTCTTTGGGTACCTCTGATGTCATAACCGAGGAGCAGCATGTGAACAGATGCTCTGAAAAACTGTACGTCACCTGTCGGATTCTTTTAAGTACATTATATTAAAGTTTGAGCGTTAGCTCAAAATGATGTAACTTCTCATTGGTCACTCAGTCCCTTAAAGGATTAAGAACCAGACCTGATTGGTTCTCAACGGGAAGAGGAAT
GTGAGCTGGCGAGTCGTGTGGTTTATAGGCCCTGCTTCTGTAGCGCTTTCATACTCACATTGCTTAAATTTTAAACATCATGGATTCCAAGAACACTTCAATTAAAAAATACTTCTACAATAATACGGCTCTATTTCTGTCAGTTAAATATGCCTCTGTTCTCTGTCTCATTTAACAACCTTATTCTTAAATATCTAAACTCAAAG
TTTCAGTCTGAGTTCTTCTACCTGAGCTAGCTAGCTACCTGAACAAAGTATGAATCAAAAGGCATCCAATTCAGCCGCTTCACTGACTGCTCCTCTCCTCATTAAAATTCCTTTCTGCCCTAAAAGTGTCTGCTGTCTTTCTTCCCTTTTGTTCCCCCTCGCTTCTTATTCTTTTCATTGCTCGGATCACCTGTTCAATTGCTCTT
GTGTGGCCTGCGGTTGGGCCGCTGCGCGTTCACAGGTTTCTTGATGTGTGTCTTACAGTGGCTGTGTTTTAAACCAAGCTCTGTGTGAGCTGTGTGTCTGATTAAAGCAAGCCCCTGGGCTCGGAGGCCCAGGGTCGTGCCCATGGCCCACCAGGCTCTGTGCTGTCTTTATTGCCCCGCTGCACGCGCCACTCCGGCCAACGACT
ACTACTAGGCTTGCAAGAACTGATCATTAAATTTTCCAGAATTTTTCAAGCCAGTTGTTAAATGCAGTCATTATTAAAAAGTAAATCATATAAGCTCACAATTAAATATTCTGTGTTGAAAACAAATGTAATAAATACTCAAACTCATCACTTCCCAATTATTTTACCATCTTTTACTATTAACCATGTTCTTGAACTTAATTATG
GGACGGAGCCGAGGGACTGACCTCGATCCCCAAGCCAATGCAGGAAGCCGTCAGGACTGCTGGGAACAGAGACCCAGAGCCCACGAGAGGAAAAGCAGAGATTAAACCCCTAAGCTGTGAACGTGCCCAAGACTCAGTGTCTCTAGCCCACTAAGCCCACTCTCTGACTCAGGGTGGGCGCACAGACATCACTCACCCAAGGAGGG
TCCCATGGACAGGAGCCTGGCAGGCTATAGTCCATGGAGTCTCAAGGAGTCAGATATGACTGAGCAACTAACTGGGTGCAAGAGTATAAAGGGCACAGTAATTAAAAGCCACTAACCTCATGGAGACACAATTTGAGGAGTAAGGGCCCAGGGAGACGGGCCCCACCTGCCTGCTCTGAGCAGCGAGCATTGCTGCTCAGAACCCA
TCATGTGAACTTTTATGTTCTAGGTCATTTTTACCTCTAAACTTATAGAATTTGAGAATAAGTTCTTTAGAACTAGATTATCAATTTGGAGACTATTAACATTAAAAGAGAAGTTACCCATTCTGTCTTCAAAGATGAGGATCTGGGAGGGAGCAGTACACACAGAAATACATTCATTTTTATTTAATTTAATTTCTTACTGTTCT
CTGCACTATCTGGAGGGGGTCTCTGGCTCCCTCACTCCACGCCCTGATTCTGTCTACCTGATGGTCCCTCTTCCCTCCTGTGACTAGAAAGAACCACCCCATTAAAAATGAGAATGGTGATTGGAAAATAGCTTCAGTCATTCTGTTTGGGGAGTGGGACACAAATCTTTGAGTTTTCTCCTAACACACTTCCTTGGAGTCGCTGG
AGCAGCTCAGCTCAAAGGGCTTAAGAAGCCAGGGTGGCAGCAGAGGCACCTCTCGACTCCTTGGTTCTCATCTTCACTGATACTGGGTGGGGTAAAAGAAATTAAATTGAGTTCTGTACCCGGACCTCCCTGGGCAAATCATTAGATGTTTACCTGGCTGTTCAAGTTGCTCTCCTCTTCCCTGGCTCAGACTTTTGGTGAGAGTG
CATAAGGAAAGAGAAAGACATTCAACACGATTACATTTAAAGTGAGGGATTGATACTTCACAATGCTGATAATAGACTGTTATGATTTCTGCCGTTCCCCATTAAAATGCTTTTTAGGATTCCCTTTGAATAGGACTCAAGGTAGACTGTATATAAAAATGCCTTAATTGGAGTCCAAACTCCACCTTCCTCTTTCTTTCTTTTTA
CATAAGGAAAGAGAAAGACATTCAACACGATTACATTTAAAGTGAGGGATTGATACTTCACAATGCTGATAATAGACTGTTATGATTTCTGCCGTTCCCCATTAAAATGCTTTTTAGGATTCCCTTTGAATAGGACTCAAGGTAGACTGTATATAAAAATGCCTTAATTGGAGTCCAAACTCCACCTTCCTCTTTCTTTCTTTTTA
GTTTTTTTTTTTTTTTTTTTTTTCCTTCTAAGCTCTGCACTTCAACTAGCATCTATGAGCTGGCACTTGCTAACAAATCAAAAATGTGAATTAATTAATAATTAAAGACCATGATTTCCTCCAAGGAGGCTCAGACTGCATCTGTCCCCATACCGTCTGTTCCCCAGGCAATGCTTTCAGAGCAGTTTGCTCTTCTAGACACCCCA
GTTTTTTTTTTTTTTTTTTTTTTCCTTCTAAGCTCTGCACTTCAACTAGCATCTATGAGCTGGCACTTGCTAACAAATCAAAAATGTGAATTAATTAATAATTAAAGACCATGATTTCCTCCAAGGAGGCTCAGACTGCATCTGTCCCCATACCGTCTGTTCCCCAGGCAATGCTTTCAGAGCAGTTTGCTCTTCTAGACACCCCA
GTTTTTTTTTTTTTTTTTTTTTTCCTTCTAAGCTCTGCACTTCAACTAGCATCTATGAGCTGGCACTTGCTAACAAATCAAAAATGTGAATTAATTAATAATTAAAGACCATGATTTCCTCCAAGGAGGCTCAGACTGCATCTGTCCCCATACCGTCTGTTCCCCAGGCAATGCTTTCAGAGCAGTTTGCTCTTCTAGACACCCCA
TTTTCCAATAAGCTATTTGTTACCCTTAAGAACAAAAGAACACAATGCTTGAACCATCCTTTTAACCTTAAACCACTAAGACACTGAATTCCTTGTTAAGATTAAAATTAGTGTGCAAGTTTACAGATGTGTGTCTACAGCAGTGATACAGCCCTCTTTCTGCTTGGGTGACAGAATAGGTGGTCCTTGCCACCTACTGACACTGA
GGATAATTTTGTTAATATTTAGTGCCTTGAGATTGTGGAGTTATTGATGATTTTCTGACTCATGTTTTCCCTTTTCTGGACACAGAATACACATTTTTTAATTAAAAATTAGCATATCCAACATCATTTTGTCTTTGTGTTTAATTTTGTAAAATAAGGTCTGTGAACACACACATACATGAAGTTGATACGTTTACTTTTTATTG
TTTTTAACACCTCTTGAATCATAAATCAGATTGTGTTAAATATTATGGGGACAATGTAATTGAGAGATGGGTCCAATGAATCACTTCTTAAAAGTACCTCATTAAACTTGGCAAATCAAAATGTTATGTGTCCTGTTCATGAAACATTTACAGCAAGAAATTAGATTCAATCACTTTCATGCCTCCTTCTATCCATCAGTTTCCTA
TTTTTAACTCATCTTGAATCATAAATCAGATTTGTGTTAAATATTATGGGGACAATGTAATTGAGAGATGGGTCCAATGAATCACTTCTTAAAATACCTCATTAAACCTGGCAAATCAAAATGTATGTGTCCTGTTCATGAAACATTTATAGCAAGAAATTAGATTGAATCACTTCCATGCCTCCTTCCATCCATCAGTTTCCTAA
TTTTTAACTCATCTTGAATCATAAATCAGATTTGTGTTAAATATTATGGGGACAATGTAATTGAGAGATGGGTCCAATGAATCACTTCTTAAAATACCTCATTAAACCTGGCAAATCAAAATGTATGTGTCCTGTTCATGAAACATTTATAGCAAGAAATTAGATTGAATCACTTCCATGCCTCCTTCCATCCATCAGTTTCCTAA
CAAAACTGTTATTTGTCTAACAATACCTAATGTATCTGCCAAGATATTCTGTAAAAGCTTCCATTTGACTTCATTTCATTCATAGTCAGAAAGCTCCTTAATTAAAAGGCAGTAAGGAAATAAAAACAGTGTTGTACAAGATTGTAAAGTTAAGTAAAGGTTAAGCTTTTGCAAAATTGTCAACAGATTGGCCAATTATCTAGTTT
AGGTGCATTTTGCTAGGTTCACTATAGGTTTACATATTGCTCTTGGATATTGGTATTTCAGCTATCACCGGTGTTTGTGGAAATGCAACATCAATTTATAATTAAAATGAACTCCTTGATGTTAGTGTTTTTAAGCCTCTAACTTACAGGCCTGAATATGTATATTTTTTGTGGGAAAGGGTGGGTGGTGGTTTTTGTGAGGTATT
GTAAACAGATTTCTCTAGGGCATAGAACCAGTTGTTACCTGAATCTCATTCTTGTCTTTCAGTGTAATGTAAAAAGTTTCCCTACTCCCATCCTGAATACATTAAAATGTCATTGTATATGTTGAAGAAACAGATTTTGGAGAAATGTTTCTTTATAATTATTTACTTTGAGCTCTCTCTCTTATTCACCAGCTTTTTTTGTCTCA
CTGGAAGAGCAGCAGAGCGCCCCCTGCAGGCTCCCAAAGGAAGGTTCTCGAGTGTCCCTCGGACAGTCTTTCTTGGCTGGACAACCCTACGCAAGGCAAGATTAAAGCGGGACGTGGCAGTTCCACCGAGAATGGAAAGGAAAGACTCAGGCAGACTCTGCTTTCTGGAAATTTCTCCAAAAGGCAGAGTTCCTGTCTTCCGTGCT
CTGAAATCCTGGCCTGTCTCACCGGAGCAATCAGGGAGTCTGAGATCTCTTTCAACAGCATTTACGCTGATCCCAGGGCACCACAGAGGGACAGAAATTGATTAAAGTTGTGGGCCAAAAGGGTTTCTGCCTTTCTCTATTGATACACAATCTGGGGTTTGCTCTGGGGTGTTCCTGCTTTAGGAAACAAGATGTCCTTGAGAAAT
AATGGGATGTATTATTTTTATGACCCATTCTCTTCTTCGAGCTCCGTTAAGGAGTAAACAAAAATATGTAGGGATTGCAGTAATGTTGCATTTGGGAGAAATTAAAATATGCTCACCATTAGCAAGCTCTTAGAAAATGTGTTGGAAATTTGCATGGATCATTTTGGGAGCTTGGCACTGTAGGGGGTGCCTAAGGTATCTGTATG
GAAGAAGAAGTGAATTTCATCAGAGCTGATTTTCTGTTTCTTTATAGTCTAGTGCTTATAACCTGTATAATGTTGACTCTTGAACGTTATTCCTTTTGCTATTAAAGGTGAGTTTTTAATAATACAGTTCTAACTATCCTCTTTTTCATTATTAGATTTATGGAATTAATTTGTGAAACCATCTGAGCCTGAAGATTTTTTTTGTG
ATGTATGAATTAACAGCTTTTTAATTTGGTGTGTTGAAATGCTTCTATAAACCTATCTGACTATATGTGGAAAATATTGTCAAATCTAAAATATGTATACATTAAAAGCAGGAAATTGTACTAGCTTACCCCAAATTTCAAATCTTAGCTGGTTTTTGTGATTTTATTGCTTTTGAGAGAAAACTTAATATTTGACTGACTTTTTC
ACTATTTGAAGATGTTTCGTTCTTTAAAGGTGATCATACAGTTTAAAATACAGATCTATTTAGCATGTCTAGCCTAATGGAATGACACATTACATTGCTAATTAAACACATTGCTTTTAAGCTATTCATAAAATATTTAACCTTATCCATGGATTGTTGTTAATGTTCTACAATAAAACCCAGGTTGCTTTCAAATTAATTAAGCT
CTCCATAGAGCCTGGTGCAGCCATCGTGAACTGCCTCATTTGGGGCTGGTGGGGGTGGAGGGTGGAATGACTGCAGAGGGGAAGTGGCCTTATCTGTGTCATTAAAGAGATTATTGTTATTTACACACCATTCACTTGACTTGGTTGTTTCCCCTTATATTCTTTTAGTCTGTCTGTGCCCCTCACAAATTTATGCCAAAGTGGTG
GAGTACCATTTACCATGAGACTCAAAAGTGAATGCTGAAAAGCACCTAGACTGGAAAACAAACACTGCATTATGTACATTAATTGACTAACTTAATTTCTATTAAAAAGAAGCATAAAGTACAAATGAATTGGCAAAAATCATGTGTTTCTATTTAATGAGTTTCATTAGGAGTTACATGCTTATATAGAGTGCATATAAATTTTA
TCACTACCTGGTCGCTTGGTGCCTGAGGACCCCAGGGCTGGAGGCAGGAGGGGTCTGCAGCCCCTCAGACCCCCATCAACCTCCAGCTGCAGGCCACAGCATTAAAGGGAATTCTGCAGCCAAGTGTGTTTTGAGCTGTGTTTCCTCTCCTCTCAGAGCTGGGGCCTGGACTTGCCATTCCCAGGAAGATTTCTGCTGTGAATCTC
TTGGCCAAAGAGATAGTGTTGGAAGACAGCTTCAGGATCCCCTGGTGGACTGGAAGCACCAGATAGTGGTGCTGGTTTTGTACAGACTCGTTTTTAAACCATTAAAAAATAATTCTTGCTGGAAGAAAGCGGGTGCCTGACTTTTCTTTTGCGGCCACTCCAGCTCTGGCAGGCAAGAACACACCTCGTCCTGTCCAGGTCACCCT
TTGGCCAAAGAGATAGTGTTGGAAGACAGCTTCAGGATCCCCTGGTGGACTGGAAGCACCAGATAGTGGTGCTGGTTTTGTACAGACTCGTTTTTAAACCATTAAAAAATAATTCTTGCTGGAAGAAAGCGGGTGCCTGACTTTTCTTTTGCGGCCACTCCAGCTCTGGCAGGCAAGAACACACCTCGTCCTGTCCAGGTCACCCT
TTTCTAATATCTAATTCAGTATTGTGAAATTATATCCATTACCACTGTGAAACTTTTCAGTTTTCTAATATGTTTTATCAGCAGGGGGTATAAAAAGGTCATTAAATCGATCTCTGTGAGATACGACTCCAGGTCTCTCTGGGTGCAGAACAGAGACTTCTGGTTTATATTCCTCTTGTTTCTGTACTAACTTGTTATTCAAGTTT
TCACAAAGGTCAATAACATGGCAAGATAAAATTATTTGTATAGTTTTGTCTGAATGAGCGAGAAAAAAATGTGGATGTATTGTTTGTATATATTGTATATATTAAAACAAAGAGATATGTGCATGAAATCAAGAAAAAGAAATGAAAAAAGCAAAGCATTAGTGGCTATGGTCTGTAAAATGAAAAAAAAAACTTTATTTCACTAT
CCCCAGGGGTCCAGTTAAGGCGAGGCAGCGCCAACGAGGATCAGGCGGGCGTCGAGGCTGCTCAGCTGTTTCTCGGCTTGTATTTGGTTGAGGCCTCGGTATTAAATCTATGAAGAAAAGCTACAGCTTGGTGTTTCCGCGGGGCTAGGGGTGTTAAATGGCCCAGACTTGGTTTCCGAAGGGCCAGAAGTCTTGCCATTCATGGC
TGCCCATGTGACCGTGCTGCGCTGATGGCCAGGCTGCCACCCGAGGCTCCTGGGTTGTGCCATCCACTGCGCCAACTCATCGGGGCTTCCGTGGGGTGGTATTAAACAATTCTTCACCTCGGTGTTTTTAGGATATATGCACCCTCTGTTCAGTTCTCCATCCGGCCTGCCATGGGGGGAGGCCACAGTGTCCACCTTCACAGCCG
GTTCCCTGGGGCTGTCCACCCTGCCGGGTGGGCTCTGCAGGAGCCTGGCCTTTATGCCTGCACGCTGTGGGAGGCCCAGACCCTGCACTCGGAGGTGGTCATTAAATGTCTGTTGAACAAAAACGTGGATGATGGTGTCTCCTATGGGCCTCCCCAGTGAGGCGTGACTGATGTGGAACTGGCTGGAGGGCATGTGGACAGCGGCT
GCCCCAGCCTAAATGCCCAGGGCTGCCCCGTGTTCCCAGAGGTGGGCCAACTGGAGGAGGTGACCCTGCGGTGCCAGCACTGAAGTTGTGACCTTGAGGCATTAAAGTATTTCTTTAACACCTGGATTTGCACATTTGTGAGCCCCAGCAAAGGCTACAGCAGTCCCTGCAAAATTCCCACGGGCCGGAACTGGGCCCCCTGTGTG
CACAGGGCTGCCACGGGTACAACCTCAAGTCTTGGACTGCTGGCCTCGTGGGGTTTTCCACGTTTTCTTTTTATTTTATCTTGGCTTGTAAATTTGTAGGATTAAATCACATTTTCCTTGTTGTGGGAGGAAAGGCTGTACTTTTTCATATGACTTGGACTTGCCCTGTGAGGGGAGGATGGGCATTGGTATCCCCACACACTTGG
TTCACTATTCTTCAGTTTGTTTATTTATATACTTCTTTTTAGTGTTTCTTGGAGGGGAGGGGGCTTGGAGAGATCTACTTCCTTGTAAGCCCAGCAGTGTATTAAAGATGTGTTTGTTGTAATTTGTCCAGAATCTAGTAATAGCTGGAAGACCTTGGGAAGGTCCTAGCACACTCTGTTGCCAGCAGGACTCCACCTGTGACCAG
GGCCCCATCGGCTGGCACTGCCTGGATGACAAGGACAGTTTCTACGTGGCTTTGGACCGGGTTTCCCATGAGTGACGCGGGGGTGCGGCTCCCCCCTACTATTAAAGCTTTCTCCAGGGACTGCCCTGTCGCCTGCTCTGCACTGACATCCACTGTGAGCGCCACCCGCCCGTCCGGCCCAGGCCCACGCGCCTCCTTGTGGCCTC
CGGCAATCAAAATCCTCTCCAAAGGAACTAAAGTTGCTGTCCTTTTTAAGCCACTAATATGCTTCTGTTTTTAACTGTTTAATTCTTATTGCAATGTTGAATTAAATATTCACTTTTAAAATGAAATCTTGTGTTTATCAGTGTCTTGATGACGAACCTTTATTTAATGTCCCAGGAATGGGAAGTTATAGGCTTTTTCTCTGTAA
GGCACAGGGGAAGTTTGGTTTTTTTAATCAGTATAGGTGAAGATTTCTTCTGCTCTGCAGATTTTTAAGATTTAAATTAGTGACCTTAACATATGTAAAGATTAAAATTTTGTATTTTTTTCTAAAACCCTCGGCTGGCTTACCTTCTTACTGAGCCCTAGTAATCATGCTCCCGCGGCAAAATTCCATGCGCCATGTGGTACGGA
TATGAGTTGGCTGGTCAACTTGAGCATGTTACTGACAAGGGGGTATTGGGGTTTTTTTCCGGTGGGACTAGCATGTCACTAAAGCAGGCCTTTTGATAATATTAAAAAAAAAAAGATTTTTTTTTTTAAAGCAAAACAGAATTTTAGATTTTAATCATATTTGTTAGGGTTTCTAAGTCTTTGTTTTACAGAATTGCTTGTTTGCT
AAACCCATGGAACTTTATTATGCACCCACAAAGGAGCACAAATGAGATTTTACTAAAACCAGTTCTGAGAATGAACTTTTTTATAGCCTATTTCTTTAATATTAAAGATGTACCGTCATTACTTTTATGGACAGAACTTTGGATATGTTATTCAGTTTTCTTTCTGAGCCAGATTCGTTTACACTATTAGAATCTTTTCCCCTTAA
CATTAGATCATCAAGAAACCATTGAGCCACACAAAACGTATTACATCTTCACTGCCTTCCATCATTTAGACTTAAACGTTTTGAAGAGAGGATTTGAGTTATTAAAGATACTTTCAGAGATGGATGACCTAAATGTTCACTTCATAGCGGTCTTCTCTTTACTAATTTAAAATGTTGAAATAGTTTATATTCATTTTTTTAGAGTT
TTGCATTTTGAATTCTCTCTCTCTTTAAGAGAAAAATGATAATGGTTTTTATGTTGATCTTAGATTCTGACTTGGGAAGCCAGTGGTTTGTACAATCATCATTAAACACCAAGCCCCAGAGTTTAGTTAATAATTGATTTTAAGTTCCAGTCTGAATTTTGTCACAGGTTTAAAATGTAAATAGCTTCATTAAAAATGTATCCGAC
GGTCACAGTGTGGAACCAGTGTGTTATTCATGAGAAACAAAACCCATCACATCTCTGGTGCCATGTGCGAGTCTCTGATGCACTCACTCATGTGTTAAATATTAAATGAGACTGTTTTTTAAAACTACTGTGGAAACTATAGTAATTAGATCGCTTGTGGACTGAGCAGCCACCTACCTACCTGTCTGGCTAGAATATTGACTGAT
GGTCACAGTGTGGAACCAGTGTGTTATTCATGAGAAACAAAACCCATCACATCTCTGGTGCCATGTGCGAGTCTCTGATGCACTCACTCATGTGTTAAATATTAAATGAGACTGTTTTTTAAAACTACTGTGGAAACTATAGTAATTAGATCGCTTGTGGACTGAGCAGCCACCTACCTACCTGTCTGGCTAGAATATTGACTGAT
TGACTTGATGACTTCATTCTATTTGTACAAGGCAAAACTGCCTAGAACAGAACCCTTCTGCCTTGTTCTTGCGCCATTTTTTTTTTTTTTTTTTGCTTTCATTAAAGTCCCCTGAAGCACTGATTTGTCCAGGATTGATCTCCGTTTGACCTGTTATGCTAGTATAGTAGGCTGGTTCCCTGATGGGGGAAGAAAGAGGGAGGGGT
TGACTTGATGACTTCATTCTATTTGTACAAGGCAAAACTGCCTAGAACAGAACCCTTCTGCCTTGTTCTTGCGCCATTTTTTTTTTTTTTTTTTGCTTTCATTAAAGTCCCCTGAAGCACTGATTTGTCCAGGATTGATCTCCGTTTGACCTGTTATGCTAGTATAGTAGGCTGGTTCCCTGATGGGGGAAGAAAGAGGGAGGGGT
TTTAACTTACAAAACTGCTTACTTTAGTAGGACATGTTTTGAGGGGAGTAATCTTTCTCTTAAACCCTTAAATACTGGTATCTGTGATTGATATTTTGGGATTAAAGGATTTTTAAGTCTTATGTATGTTTATCTCACCAACAGTTTTTGAGCACATGTTCTGCAAAGTTCTGCACTAGGTACTATTCAGAAAGTATACAGATAAA
CTCTGAGAGAGCCTTATTTTATTCTTCCAGCAGAATTACTACTTGTGATAGTTCATTTACATTCCCCAGAATGTGCCTCTGGTGTGAATTTTGTATTCTTATTAAAAGTGTTTGCTGCAGTACCTCATCTCTCTCTCTGCCTCTTCATAATTCAGAATAAGAAACAACTATTTGGAAAAAAAGAGGCCGTGTGATTTGCCTTTGGA
TTAAAAATCTTGAAAAAGGTTTCTGCACTTACATGGTTTGCCAAGTATGCAATTATAATGAAACTGCCCTTATTTTAAAATCCAATTGATTACTTCACTGATTAAATTTGATAAACAAACATCAGGATTATATTTGTTTTTAGTCTTTGCATTAAATTGTCAGTGTATTTAGGCTTTGAAAGGAAGATGACTGCGGAACAGCACTG
CAATGTATCCAATTATAGAATGTTAACGCACTTACCTTTTTATTGGCAGAGAAATATGGTTACTCTAGCTTAATTTCAAGATCGTTTTCAAGTGTTTTCAATTAAATCATAACAGCATATTCTAAAACCAATCTTCCTAAAAGGTCTGCTTTTATTGTATAGTTTATTTAACAATAGGCACCGGGTTTGTGTTACATATTTATATT
AAAAGTGTGGTAGTTTGTTTTTAACTCTTAAGAATTCAGAGGAAATGAACTAGATCAAGTAAAAAAATTTTTTTTGATTTTTTTACTTAATCCTCAGAATATTAAACATTGATCATATATTTTCAGAGTTGTACATTTGGCTTTTTTTTTTTTTTTTTTGAGTCATGTGTTTTGCACAGTTATATCTGTTTCACAGTTTCAGATAA
CATACGAACAATGAATTTCAAATGTAATATGATCGATCTAAGCAATTGAAGCATCATGGATTGGGTTTTTACTGATTTCTGTAATCTAGTAGGTTTGCCAATTAAATATACATAAAGGGATAAAGGAATAGGATGATAATATATTTGTTTGAAATGAAATTGCTGTTTTTATTAAAAAACTGCTTATAAAATCATTTTGTCTGATT
TATTACAGATCATTTTCATCCTTTTTCTTATTTTGTACATTGGAAGTAAATCCATATAAGCATTTGTCCATCATGTGAGCCTAACAAAGGAAGATTATCAATTAAAATATAAATAGAATTATCAATCAAAAGGAATATCTACTTGGGAATTTTTCCTGCCTCATCATTCTGAAGATCATGGGTCAAAATTTAAATGCATTAATTTA
GAAGAAGAGCAGCCTCCATGATGAATCTGGAAAATGTTTAAAATTATTCAGCATTCACTCACAGAACCCTAGAATTGGGGAAGCGGTTGACCAGAAGTGTATTAAAATGGTAAAACCTGCATAGAGGGTCATTTTGCACATGCATTTTCCATTCTGTCTGGAGGGTTCTTGGAAAACAGAAGAGTGACAGCTTCCTGTAAGTAAAA
CAGGCTACAGTGATTTAGAGCTGTTTTTGATTGGGTACTCTGGGAACAGGGAAATTGGTGTTTAAAGAAGCAGCAGTTTAATTGCTTAAATAAGCTATATATTAAATCTGTCTCCAACTAGGGCTATCTTCATAGCATTAGACACTTAAGTAGCATGGGAGATCTGTTTTTGTTACAACGTTAAAATTCCCCTTTAACCACTGCCC
CTAGAACCAATGATTGTGTCTTACTTACATATTTCCATCAACCTAAAACACTGTTACACAACAGTCACTAGATGTTTGTTAAATAAGAGTTGACAGCATAATTAAAAGCTGCTTTTTCTTCTTAATTTTAGCATAAGGATGTTAATTGTTTCTTGAAAAAGTATTTGAGTCAGAACCTCACTGACTTGAAGGAAAATGTTATCTTT
GTCTATACATGGTAAAGGCTATTTTAATTCATAATAGCAATTTCATTTCTATTAATTCATTTTTATGTCATCTTCAGGGTAAAAGAGGGTTATGGCCTATATTAAAATGCAATAATATCATTATGATTTACTTTAATTGAAGCAACATGGAGTAAAGGCAGCATTCAGGGAGCGAGCCATAAAGTCAGAAGCAAAGTACTTACACA
ATTACTCAAGGTTTTGCTCTCACAGTTACGAACTCCTTAGTCTGAATTACATTTTTTGTGTGTGTTTGTAATATTTCCCAAAAAGATTCCCAAACATCTCATTAAAAAAATTTTACATCTATATTCTCAAATAAGATATCTCTTTCTATTTTTCTGACTTTTGTTGCATATGAATTCAGAAGTGCACATAATGAAATACCAGACTT
TCACAGGGAGAACCTGCTGCAAATCTTTTTTCAGCTCAACACGTTGACTACACACACCTGAGCATGTAAAGACTTATTTTTTTAAAGAAGCGATTTTCTTATTAAATACGTACAAACTTGGCTTAGTCACTTCTATTCATTTTTGAGCTGTGGCGCTGGGCGTGTGGGATTCTTAGTTCCGCAACCAGGGATTGAACCTGGGCCCC
AGAAGAAAACGTAAATTTACGTAACTGTAAATAATAGATGTCAATATTTATTTTGATGGGTTACTTAAAGAGCTCATATTTCAGTGGCTATTTTATACTCATTAAACTTATTTAATATAAAGCTACTGAAGTAGATTTGATTTGAGAGCCTTTAACAGTTACTCAGTGTTTTCCGGCACCTGATCTCCCTTCCCTGGGTGTCTTCA
GAGGATGCAGGAAAACCTGGTATGGACATTGCAATGAAGACTTCACTGATATTAGTGAATATTTGATTTTGCTCATATGACTTTCTATATATGATTTTGTATTAAAGTAAAATGACTTTTACACTTTCTGTGTTTCAGAGTGGCCTCTTAGAGTTATGTGACCTGGTGTAAGGTACTTCAGCCTTTTGGAGTCTTGGTTTCCAAAT
GTATGTACTTCTGGGAATGGCTTGTAATGTTAATAGATGTTCTCTAATGTCTGCTTAAATGATGAAAATTGTTTTTATTGAACTTCAGTAATACATAAAAATTAAAATAAGGTAGACTGTCTAAAAAAATCTTTTTTTGCTTTATTATTAATAGCTGTCAACTTATAGATTAATCTCATCTTTTCTATAGGTGTATAAAGGGAAAA
AGCCTCTGGCCCAGCTTCCTCTGCAATTCAGGGAGTGGAGGTCGGGGGTAACTGGCCGAGTCAGCTCCTCCATCTCCCAAAAGAACGCACCTTCCCAGATATTAAATGTTCCCTGGTTGGAGACATCCTCTGTGTTGTTGCTTTTTGTGCTTATGGGGAGGGAAGGAGGCAACCTGACTTCAGGGCAAAAATAAGGACTCTGCAAG
GTTCCTCTTCCCCCGACCGAGGCTTCAACCCCACACTCGTGAGGTGGAGCCAGCGTTTTTCCTTTGTGAAGAGCTACACTAAGATGACTGAGGACCAAGCATTAAAACAATTGACTTTCTTAATCTCTGTGTGGTTTCACAGCATGGGCTAGAACTTTCCTTCCTTCCCTTTTATTTCAACCAGTAAATCCACCTGTTACCCCAGC
CTAAAATAGCTTTCTTTTTTGTTTTTCAGAGTGCTCATATGAAAGGATGTACTGATCCCTCAATATACATGTGAAAAGTGAAAACTGTACATTTGATGAGATTAAATTTTATATATGGCTAGTAATTGTCCAGCTTGTTCATTTTCAAGCAAGAGTAAAGTGTTCAACGTGAGGAAAATATAGTTTATGATACATTTGTTACACAG
CTAAAATAGCTTTCTTTTTTGTTTTTCAGAGTGCTCATATGAAAGGATGTACTGATCCCTCAATATACATGTGAAAAGTGAAAACTGTACATTTGATGAGATTAAATTTTATATATGGCTAGTAATTGTCCAGCTTGTTCATTTTCAAGCAAGAGTAAAGTGTTCAACGTGAGGAAAATATAGTTTATGATACATTTGTTACACAG
AGGCAAGAGCGAGAGATTGAAACTTTTGACATGGAGAGCCTCAGAATGGGATTTGGGAATTTGGTTACATTAGATTTTCCTAAGGAGGACTATAGATAAGATTAAATTTTTTTGCCATTTACAAAAAAAAAAGAAAACAGAAAAAAATTCAGACCCTACAAAACCACATTCCCCATTTTAACGGGCGTTGCTCTCACTCTCTCTCT
CCAGGCTCGTGGCCCCGCCCCCCAGCACCGGCCTGCCCTGGCCTCTGGGCAGGGCCCACAGGCCCCCTGCTACAGGAACCGCACTGCAGGCTGTGCCACCATTAAACCAGAGAGGCCGAGGCCCCTGTGCTGTGCTTCTTGGGGCGGCGGGGACGGCGGGGCGGCGTCCTTTCTCTTCTCAGGTTTGAGTTCCGACCGTTCACCCG
CCTTCGCGCTCGCCATAATCTAACCTCTCACTCGAGAGCTGGCCTGGGAAGCCCCTGGGATGGGGAGCCCCGTGGTTTATGACTTCAACGCTTTTTCAAAATTAAAAACCATTGTCAAGCATAGCCTACAGATAAACTTCATTTTCCCTGGGGCCCCTGGGTGGTGTGTCCACGCTGCAGATGCTTTGTCCATTGTAGGGGGTGGG
AGCCAGTGACCCCCTTTTTAATAAGCCTTTTTCCATTTGCTTGATGCCTTAGGCCAGCAGTAAAGGGATTCAACTGTCTTTTCTTCCAATGAACATAATTATTAAAATTTCAAGGACACAGAAAATAACATACACCCAGCTGTTACTAGTTCTTCTTAACCCGGGCCAGGGTGACAGGCAGTTGGATCCAGGGCCGAAGGTTCTTG
TCATCACTTATCCAGTAGTGGATAATTCATTTTGATGGCCTCTTATTTTGGCTCAAGAACAATTAAGCCAATGCCCCAGACTGTCTACCTTTACATTGACATTAAAAAATCACGGAGGGGAAAGATCACGGGAACTTAGGATAAAAGGCATGCTTTCTTCTTTGCAGTTGACCAGTTACCATTCAGCCTGTTGACTGAAAACGTTG
CATCTGGTTGACCATCATTTTAAATCCAGAACTTCCTCATAAAATGCATGAAGGACTTTGATTGTGAATTAATTTTTTAGGTATTAAATGTATACAACTGATTAAATTATTGTATATAAACCAGAAGCAGGACCCTTGTCTGGGTTTGACCACTTTTTATACATGTTCATATGCATATGGCAGCCACAAGAGAACCCTACTTTTCT
TGAACACTTAGATGGCTTTTGAAATTCCCCCTCAGAAGGAATTGGTGCTATAAAGAGGAGTATACTGCCCAGGTTCTTGAAAGGTATGATTCTGATCCCAATTAAAGTTTCTGTGTTTTCGTTAAGTAGACCTGTAGCCATTCAGTTTTCTTTTACAAATTATACTTTGGCCTGTGGCCTACTTTTTCCTTGAAACTTATTTTTTT
GGGAAAGAAACCGAACGTGTTGGTTTGGGTTTCTGTATTTTTTATAGTGATTAACAAAAACGTGAGAAAACACACACACACACACACACACACACACACAATTAAAGGAGATGAAAAGAGGCAGAGTGACTAGAGAGCAGCCCTCATCCACCACCTGGTCCCAGACCTGCTCTAGTCCTCATCCTCTCCCTGGGGCAGCCCCCAGC
AACTGAAGTGGGATACTGTAACTGACCTAACGATTTTGTGTGTAACCCTGGACTGAGCCGCTGACATGTCCACTGTTCTGTGCTTCTGTGCAAAATGTCCATTAAAACTAAAGTAACATCTTATGTGATGTTTTATCCTAGTCATTATTTCACAAGCATTTAAAATGCAGGTGTGTGTGTGTGTTGGAATCTGATTTAATCTCTTA
TCTTAAAGGGGAGTTAACTCTGTCTGACCCTCCAGGGCTTCAGCGTAGATCTTTTTAATAAGCAAGCAAGGCCCACGAAAACTGATGAATTAGTGAAATCATTAAAGGCAACAATTTCACAGAAAAAAAAAGTGCCTTTCACTCTCAACTGCTTTTGTAGCACGTCCCTTCTGGAAAACAGACCTCATCTGGGAGTCACACGGACA
TTACAGATCCCATCAAAGGCCAGAGAAGGCTGACCTTCTGCTTGGAGATGTCTGCTTGAAGTGAACATTTCGAGGAAGCCAAATGTGTACGTTCATCTTTATTAAAACATGTTGGTGATGGACATTGAAAGGGTTTAAGTTTGTCTGTCTGTCATAATGTCCTAGGGATGGTTCAACTTAACGGTCTTGCCAGCTTTGTCCATTCA
TTACAGATCCCATCAAAGGCCAGAGAAGGCTGACCTTCTGCTTGGAGATGTCTGCTTGAAGTGAACATTTCGAGGAAGCCAAATGTGTACGTTCATCTTTATTAAAACATGTTGGTGATGGACATTGAAAGGGTTTAAGTTTGTCTGTCTGTCATAATGTCCTAGGGATGGTTCAACTTAACGGTCTTGCCAGCTTTGTCCATTCA
AAATGTTTTAAATTTATAATTCCATATTTATAATGTTGGCCACAACATTATGATTATTCCTTGTCTGTACTTTAGTATTTTTCACCATTTGTGAAGAAACATTAAAACAAGTTAAATGGTAGTGTGCTGAGTTTTTTTTCTTATTTTAAAGATGGTTGTTTAAGACTAAACAATGGGAACCCCTTGTGAGCATGCTCAGTATCATT
CTGTTTCGCCGCAGACCCTAAGTGCTGCGCCTCTGCTTCCGGTTCGGGCGCACACGTGGCTCTTGATAGTCTCCCAGGACAGGTTTTCTATTTGTAGCCTATTAAAATGTCACCTGACTAAGTGGCCTTTGTCTGCGGCTCCTTGGGGAGAGGGGGTGGCTTTGCAGTCCGAGAGGGCAGGTGGGAGCGAGGCACGGCGTGAAAGC
CTGTTTCGCCGCAGACCCTAAGTGCTGCGCCTCTGCTTCCGGTTCGGGCGCACACGTGGCTCTTGATAGTCTCCCAGGACAGGTTTTCTATTTGTAGCCTATTAAAATGTCACCTGACTAAGTGGCCTTTGTCTGCGGCTCCTTGGGGAGAGGGGGTGGCTTTGCAGTCCGAGAGGGCAGGTGGGAGCGAGGCACGGCGTGAAAGC
TGGAGGCCTTCTCAGTGATCCCACACCTCACAAACCTCTGGGTAGCTTGATTCTGCCTCCCTTTCAAGGAAAACTTGTGCTGGAGTTGCTGATGGAACCAATTAAATATTTACTATAAACCATGATGTCTTTTCTTCATCTACAAGGAAATTTGGCAGGTGACCCCTCAGGCAGGGTCAGCCTCTCAGGTCCACCTGGCTCATCTG
GGCTGTTCTGAGGGGTGCAACCAGCCAAGGACTGGGCCCACGACACACAGGGCCTAACTGAGATCAGTATTTGACTAATTAGAGTTGTTTTTTTTTTTTAATTAAATCCCCCTACCCTCCACCCAAAAAGAATGTTCTATTTTCTGGCTCCCCTTAAAGGGGAGACTTCAGAAGTAAAAGAATTTGATGTGTTTTTGTTAATCAGC
CTAGCTCTCCACTCTGTCGTCCAGGCTGCCGCCCCAGAGCCGGCTGCGTTGTAGCGGCTGGTGAGGGTTTCTGCAGAGCTCTCAGCTCACCTCTAGAAGGATTAAAGAGTTGGTTGTGCACGTGGCCCAGCGTCCTGATGCCTTGAGCTTGGAGTCAGTGCAGGTGCCAGGAACAGAGGAGGGGGGACAGCCCCGTGGGCAGCAGA
CTAGCTCTCCACTCTGTCGTCCAGGCTGCCGCCCCAGAGCCGGCTGCGTTGTAGCGGCTGGTGAGGGTTTCTGCAGAGCTCTCAGCTCACCTCTAGAAGGATTAAAGAGTTGGTTGTGCACGTGGCCCAGCGTCCTGATGCCTTGAGCTTGGAGTCAGTGCAGGTGCCAGGAACAGAGGAGGGGGGACAGCCCCGTGGGCAGCAGA
CCCAGCCCCTCCTGCCACCTATCAGAAAACAACACCGTGTACAGTGGCACACCTTGACCAGTCACTAATTTTCACTGTTGTGAAAGTGATTTGATTTAGAATTAAACAAATGGTTTTACATAACTGTGAGCTGTGGAGTTTCTGTGTCAGGGGAGTGGGGGTATAGGCTGGGGACTCATCACGCTGGTCTGGCCTCTTCAAAGCAC
GAGGCAGAACGAGCGAGGGTGGACATCATGCACCGTGGTTGTATCGCACGGGAGCAAGCCCGGGTCAACCCTGTGACGTGAACTGACCTGATCAGACTGTATTAAAAACATTAGTACATTACATTACTCTGCCTGCTGTCCTGACTCTGTTTTTTTCAGCTATGAGGGTCTCTGGGACTGGGGGATGGGCATCTGAGCCCCTGCAC
CTCTCGGGTCCAGGCCCTGCGGCGGGCTCTGTGCTAGTCACCACGTCCAGGAACAGAATGCAGAGCAGCAATGTTTTTTAGTTTATTTCAAAATGTTGCAATTAAATGAATCACTGTTCAGAAGTCTCCCACTTTTCATACAAAAATACTGTGCTACTGATACAGTTGAAAAAGTTCAAATGGCTTCTCCTGCAGGAGAAATTCAC
CGACAGCCGGACCATGACGTCAGATTGTACCCACCGAGCTGGGACCCAGAGTGAGGAGGGGGTCCCTCACCCCACAGATGACCTGAGATGAAAACGTGCAATTAAAAGCCTTTATTTTAGCCGAACCTGCTGTGTTTCCTCTTGTTGGACTGTCTGCGGGGGGCGGGGGGGAGGGAGATGGAAGTCCCACTGCGGGGTGGGGTGCC
CCCACCAGATCCCCGGCCCTGGCCGCTCCAGGCCTCACCCACGACTGTGCCCCTGCCCCCTGGAAGCCCCGCTCCCCACCTGTGTATCCTCCAGTCCGAGATTAAAGAAGAGACTGCACCATGCCTGACTCGGTGTCGAGGTGGAGAGGGCCACGCACAGAGCTAACCGTCTTGCACACACGCCACCACGGGGCCAGGGAAACCAG
TTCTGGGGATGAAAATGTTTGGGAGCGGGGTGGAGATGAATTTGGTCACTCTGGTCACTTTGAGGTGGTTAAACTTTGTTGGGTGAGTTATAGAAATTCAATTAAAAGATGATCCCAGGCACTGATCGTGCAGGGTGGTTTGAAGCGAGACAGATGGGGGACTTGCCCGGTGGTCCAGTGGCTGAGACTCCACGCTTCCACTGTAG
AGTGCTGTGGACCAGGGGGTGGAGGGCAGCGGGGGGTGTTGTCTGCAGACGACTCTCGGGGGAGACTTTGGCTTTGTAGGGGTTCTCAAGTGCCTTTATGATTAAAGAATGTTGGTCTGTGGTCGCACTTAACCGTGAGCCTGGGGCTGACCCGAAGCTGCCAGCTGGTCCCACTCAGCATCTCTTCCTCAGTGTGAAAGCTCTGT
ACTGCTGGCAATGGTTGCGGGGGGGCGGGCTTGCCTCTTCCTCTACTTACTGGGACTGGTCCCCTGTGGTACCCTGCAACGTACTAGACATTATCTTAACATTAAAACGCACACGTTTGCAGATCTGTGTGACTTCCACTATACCTGGGCAAACTCTCACGAGGGAGAAAGCAGATCACGGGGGACACAGGCACGACCAGAGACCA
CTCGGTGGAGGCGGAGGCCGAGGAAGGGGAGGAGTACTGAAGGGGCGCGGCCGCAGCCCCGCACCCGGCCCCCCGACGCCCGTCACAGACGTGCTTCCCTATTAAAGTTTTTGTGTTGAGCATCATCTGTGTGTATTGCTTTGGGCCCAATCCCCGGCCAGATACCTGCCTTTCCAAGTGAGCTTAGGGGAGAGCCGTCTTCCTCC
CCTGCTGTTTGCGGCTTAGAAACCAGAGAGACACTGATAAAACATCAATAACAAAACCAAACTAAGACTGTTGGTAGACATCTAAATTTTTGTAAGAAAAATTAAAAATTATAACAAGCAACAAAGGAACTTCCCGTGTCTGTCTCCACAAGCCACTCCCCTGTCGTCTGCTGGGTGGGCCAGGGTGGCCCCGTGGGGTCCGCTGC
ATTGAATTTAATGTTGAATACTTTCAAGCATTCACCTAAAAAAACCCCCATTAAACATTGTTATGCTCAAAGGGTGCAGTGTCTTTGATAGTTAATTCTAATTAAAAATTGTAGATGAGTGTATAAAATATTTGTGAAATCTGTAGTTGACTTTCTTAATTATTTACCTTCTTCTGTGAGGGACAGAGATTCTACAGAGCTCATTG
GTGGGGGGAGCCCAACAAAGCAAGGCCGGGGAGGGGGCAGCAAAGCTGGGACAAGGGCATGGTAGCCAAATGCCACATCTTGCCATAGTTTATTTTTTCTATTAAACACCCGCTTTGTTTTGGTTTGCTTGCATCTTTGAGGGTGAACCTGGAGAAGGCTGCTTTCAACCTCCTGCCAAGTGCAGGAGGCAGGAACGGGGGGCGGG
CCACATACTATAGAGTTAGTTTATGGAGTGACTTCCCTCCCCTGCCCCCATGTTTCCTGAACATGGTGACTTCACATCTTGGACCTTGGTCAGTTGTGCTATTAAACACTAAAACTTTGGCAGTTCCTGCATACAGTTGTCCAACTTTTTAGTGTATTTTTGTGAGGTTATTCTTTTTCCTGTCATTCCCTTTGTAGTAGTTGCTG
TGGGGCGTGCAGGCCCAGCCCCGAGTCCTCGGTCCCTGTGTGCATCCGCCGCTCCGTGCTGCCGGGCCCTGGGACGATCCATGAGGAGCCGGCACTATTTATTAAATGATGGTGATTTTTATGAACCGCGTCTGGCTCTGTATTTGTGCCATAGCTTGGTACCGCGCAGCCCCTGGTAGGAGGGGACAAGGGGTGGGGGGTGGGGA
CAGTCACCTACCATGGGGTCAGGCCCCGTTCCCAGCTGTGCCTCCCACCCACGCTGACCTTATCTCTGTGTGAAAGGACGCAGCCCTGGGGCAAATGTGAATTAAAGTGTGCTTCTCTCTTCCTTGCACAGTTGGCCTCCGCCACCTCAGTTCCACCAGAGCTGTGGCAGCCGGCTGGCCCCCAGCTGTTCCTGGGGTGGGGGGCT
AGTCTTCTGTGGGCCTCTGCTCAATGGTGCCCCCACCCCAGGCCGTCTGCCCCCCTCCCCCCACACCTGTCACGTCACACAAATCACAACCTCCAAGTACATTAAAGGACACTGGCTCCAACCGCGTCTGAGGAAAGCGTTTATCTCTCGAACCACCCCCATTCCCCATGGGCCTCAGAGAAGGGGCGTGGGCACAGGGCACAGCG
GACCCCATGAGGGCAGCCGCACCTCGCCCACCCCAGGGTCTCCCCTCCAGCCCTCATGCTTCCTGCTGCAGCTTCCGTGACCTCGTTTCGAAAAAGCGCAATTAAAACATCACCCTGTCCTCAGTCTCGCGGACCAGTGTCTTCCTTTCCAGCTGACACTAGAGTTCAGGGGTGAGGGCTGGGCAGGGGCAGGGGGCTGGCTGCTC
AACCCCAGAGAAGAGAAGGGAAAGAACCTTCCCTTCCCCCGCACTTCATATCTGGCACAAAGACTTCACATTTTCTCTGCATAAGTGTGCTTATTTACAAATTAAAAAAAATTGTTGTACTAGCCATACTGTTTCATGACGTGTGCACGTGTGCTAAGTCACTTCAGTCGTAACCAACTCTCTGGGACCCCTGGACTGTAGCCCAT
CTATATACTGAATATTTATAGATCTGTAACATTTGTTTCAAAATGTTATATTTCATTTTTATAAAGTACCAGTGTTTCTCTTTTGTTTAGCTTTTCATAGATTAAATCAGCAATCTGGAAAACCTGACTGTCCTGGAGTGTTTTGAATTTAAATCTTTTCTTGGTCTTTGGGAACTATTTAGCTAAATAGATTGAAAGTTTTAAGA
ACTGACACAGATAAAGCCTTCAAGTATCTCAATTTACTCCAGGAGAAAGATGTTTTAAGTGGAAGAGATTGGATGTCTTGGAAATCTTGACATGTGGAAAATTAAAGTATAAATGGAAAAATAAAAAGAGCTGCAATTCTTTTGTAATGGTAAAAAAGATTATACAGATTTTACAAGTTCTTCATCAAATATAAAAAGCTATCAAC
GTAAATAATCACAGAAGATAAAACTATTGAGTCACCAGAACTATCTTCATTGTGACCAAACACAATGAAGTATTTAAAAATACTCTGAACATTATCACATATTAAAGCACAATATTCTCCTTGAAGGGAGGAGACATGATGTTTCAACCAGATAATTGATTGCTTAAGGCACAAGCAGTGTTTAGAAATAGCCTCGCAATCAAAAC
ATGAGCTAAAGTATTATTACAGAAAGGAAACAGGTTATATACTCTTAGATTTGAAAAGTAAAAGAAACTGCAGCCGCCTTTGTAAAATGCAAAATATTTAATTAAAAGAGATTTTAACATTATCAGAGCCACTCATTACTTGTTAGAAGCCTCAATAAACTGTCCATCGCCCTGGACAAAAGATGCAACCTGCAAGTTTTTTTCGA
TGGAGGGAAATGAACACTTTTGAAACATTAGGGCTTCAAAGTCCAGTTTTTCTGTATGTATGTATGTCAGTGTATAGATACATCTTTTCTTGAAATCGTAATTAAAAATTATCATCTGCTTTTCCATTAAAACGTAAAGGGGTTGCACTTTGTGTTGACTGTAAAATTCACCACATCAGGACTGCATAAACCATGTGTATTGCGTG
TGAGCTTGGAGCTAGGTACTTACCTCTTGATTTTTTTTTTTTTTAAAGGGTTTTGTCTTTAACATTCAGTTCTTCATTTTCCATATTGGCTTCTTCAGTGATTAAAAAATGTGTGAGGTAAAATATACATAAAATGTACCACTTTAACCACTTTGAAGTGTACGTTCAGTGGCATTAAGTACGTTCACGTGGTCGTGCAGCCTTCG
CTTGTAGACCTCCCGCCTCCATGTTCATTACCCCAACCCCCAGCTCCTGGAGCCAGAGGAGGCCCTACAAGGATAAGGAGGCCCCTTGTCCCCTTTTCTGATTAAAGTCTTTCTCCCCCAGTCTGGGTTCAGCGTGTTCTGTCCACCCTGGCCTGTCGCCCTGGAAGGGCCCTCAGAGAACATCTAGTCTCTCCCTGTTCACGTTA
TGATCATATCCAGTGTCCTGCTCCCTCCACTCGTCTCCCCCCATCCATGTGTTAATGTGTTACATCTGTGTCCTATTTCATTTCTGTTCATCAACAGGTTATTAAAATTTATGTACTTACGCATACTCGCTGTGAAGAGGGTGTATGTCTGTGTGTCTGTGATGTCTGACACAGCCATCTAAGCTCACCTGGTACCACAACCATTT
GTTGCCCAGCTTTGTCCAACTCCTGCTTCCTGGGGCAGTGAACTGAGCCCTGGGGCTGCTGCTGTAAGGGGCTGCTGCTGTAATTTATAAGGTGAATTTTATTAAATTTGTAACTATTCCCCGCTTTCCTTGCTGGGAGGTGCATCCTCGGGCAGCCACAAGGCTCTCCTGGGCCCCTGATGGCTTCTTCAGAGAGCAGACCGCTC
GTGGGTCCAGCAGCGTCCTCCCCACTCCATCCTCAGAACCACTGGAGAGTCAGCCGAGGGGGGTGGGGAGGGGATCAGTGTCTGTAAATAATCTGCACTGATTAAATCGTTCTGCCGGCGACTGCGCCTCCTTTCTAAGAGGCCTCAGGCCTCTTAGAGGCCTTACAGCTGGAGCTTACAGCTAGAGGGACTGCAGGTGACTTGGG
GGCTTCCGGGCACACTGTACCATATGAAAAGGCTGCGGACTTAGTCAACGGAAAGACCCATGTCAACTGTGTAAATGCATGGAATCAGGTTCTGAGTGATATTAAAATCCATTATTATCTCATTTTTTAAAAACCTGGCTTATCCATGTATTAAATAGCAATCACTTAATTATCCACGGTGGGGAGAGGGACTCAAAAGCTTCCAG
CTTGGAATAAGATGAAAACCACCAATGAGCAGTTGCAGGCAATTTCCGGCCCTGGGAAATAGCCAGAAGGAAGCTACGGCTGCCGACCAAAAAGTGATCCATTAAAGTCATTAGCTCCTGTCTAAGTCATGGGGTCCGCTCACTATTCCCTGTGCTGGCTGGGGTCCCCAACTCTCCAGCCAGGCTGCCGGTCACCTCTCAGGCCA
GTTGGCATTATTTTAGTGAGTTGAAACTATCCACTTGTAAAACTTTTTTTTTTCCTTCATTTTAATTTAAAAGTTCATGCCATTTTTAAAAAGTCAAGAAATTAAAATTTTTACCAGAGGGTTTTCCCCCCTCCTTATCAGTTGCTCTAGTTTTTTTTTTTTTTTTTTTTTTTTCAGTTTTAGATGTGTTGGTTATTCAGCTTCAT
GAAGGATGCAGCCCCTTGCCACTCCAGGCTCTGGGACATTCCAAGGACTTTCCCAGTGGGAGGTTTCAGCGTGCTCATGGGCCCTCTCAGTACGGGGAACATTAAAGGTTTTCTACAAATGCAGTTATGGTCATTCTGTTTCCCAGCCCTAGTCTTCTCCCTGATCCAACAATTTTGCCTTCTGCCCTGGATATGTGGCAGGAGTG
AAGACAGGAGCAGTGGAGAGGGGGCAGTGTCCCCAGAGCCCTCTTCCCAGCTGCTGGTGGCTGTGGAAGGGCCATCCCAGCCTCGTAACCCTTTATCAAAATTAAACCTTTTGTACACAGTGGGGTTTGTTTCCATAAGCACTTTCTTACCCTAGAAATGCCAAACCTGGTGTTCCTCCCGCAGCATGACTACAGGAAAGCTTCTC
GGTGTGGGAGGGTTTAGAGAGAATTCTAACACAAAACATCCTATTAAATTGTACTTGAGAGATGAAAAAACTCCTGTTGTATTTTGACAGAATTATTTTTATTAAAATATACATCCATGAGCAGTCATAGTGTCTGGTCTCTGTTGTGAGTCTTAATGGGATTGAACCATCCCTAATGTAACACAGGTGTCCTGGAAAGCTTGGCC
GACTTAGGTCTATCCTGTTATGTTTGCTACTGGTTACAAATTCTATTTTCTGTACAATTAGTCAGACTAAAGTTTTCACTGTGTTTGTTTGGCAAAACGAATTAAACAGAAAATAAGGTTTTTATTTGGGTCTCGCCATTTTATTTTTATAAGGACTCAGCTCAGGATCCTTGAAACGTGGGCAGATGGACTTCCTGATAGGCCTC
TTATATTCTACTTTTTAAACTTAGTATATCATGAATTTCCCTCCATTTTGTGAAATGTTCAAAAGAAACATTTTTTAAGTAACATATATATATTCTTTTTATTAAAAGATAATGCATAGACCCTACAGACAATTAGAAAAACTCAAAAAGAAAAAAGAAAATTAAAATCACCCATGATTTTACCTCTGAGAGAACTATTACTATAA
ATACTGAGCACGTCTAAGTGGTCCTTTATTTTTTATTTTCCCTATCGAGTGCTGTAGATGAAGAGTGATGACAATCCTGTAAATGTACTAGAACTTTTTTATTAAAGGAACTTTTTCCCAGAGGTGGCAGGGGAGTGAAGTTTTGGGGGTTTTTTAATAGTTTTGTTGACGTATAATTCACATATCATATTCACTCATGTAAAGTG
AGGCAACCCGGGTGGGAACGGGTGTTGCCGCGCGTGGGAGAGGCTGCAAAAGGGGTAATTCAAGAGAGAACCCCCAATACTGTAAAGCAACCATATTCCAATTAAATTTTAAAAATAGTGAACCTCTTGGCTATTCTTGAAAATGCTTGGTTAAACTATCATAAAAGGGACTTAATAAGGCTGAAAGCCGCCGCGGAGAGGCAGGC
CTGTGGCTTTTCTATATGATAGGTGCTGTGTGGTATGGAAGAAAAAACTGATTCAAACACCGTTTCTCACATTTACCAGCTATATGGCCTTAGATGAGTCATTAAACTTCAATAAGCTTCATTTCCTTCTTCTTTGAAAATACCTTACCCATCTTCCTAAGAATAGTTTTTAAAATTTAGAATTATGATTGTAAAGCACCTAACAC
GGACAGAAAAGACGACAAAGAGAAAGAGAAGGAAAAGAGTGATGTAAAGAAAGAAGAGAAAAAGGAGAAAAAATAAAACATGTAGCTTTTTAATCTGTAAATTAAAATCTTGTAAACTAACGCATTGTGCTGCCAGAGGGTTCTTTAAAGTGCTTGTTAAAAAGCTGTATTGATGAGAGCTCTCTGGATAGAGGGACTGATCTCAA
GACAGAAACAGGAAAAAACAGGGAAATGGGTCTTCTGCCAAAGAGCCCACCAACATATTCAATAGACATGTTAACTCTGAGCACTCAGAGCTCCCAGTGGATTAAAAAGAAAGCAGGGATCAGGGTTGGATGCTTACCTGTGAGCCTGGCCACAACAACTGTCAATTTACACAAATACAGAAGAAAACCTCTGCACAACACAGCAA
CAATTGTTTAGAAAATGTATAGCCAAGTATGTTACATGTAATTTGAAATAAGGCATCCTGAGTAAATTTGGCAGCAAGTTCTCTTACTCTTATCAGTGGTATTAAAAAGAAATCAAAGTAAATATTTAAATACTTTAATATTCAGCTTGTTTTGTTAATTCTCTGAATACCATCAGCACTCATTGTTAGGTTTGTCATGTCATACA
TTGTAAACTCTAAAAACCTGTCCTGCAATGTGGCAGGCTTGGTTGAGACCAGTGACAAAAGTTCGGATGAAGATGAAAGTGAGAGTGAATGAGAATGTGAATTAAACCCTGCAGAGCGGCCAGAGGCTTCTGAACAGAAATGGATATTGCTGTGTGACCAGAGCTAAGAAGACAGGCAGTCACATTCAGACCATTTTTCCCTCAAG
ACCTTGACATTTCAAAGCCTGCCTTGGAAGTTTGCTGAAATTGATTTCTATTTTTAACTTCTGTTAGTGTCAGAGAAAGAAATTCAGACTGTACAGTTTAATTAAAATGGCATTTTTGTATTTTCTTCTTGATTTTTCATTCCCTGAAACTTTTAAAAAAGAAATGAGAAGTGAAGGCTTTTCTCTGGTTTCGTGGTAAAGAAAGC
GTGGAGGAGCCCATCTGTCAGCAGCATCCTCTGGCTCCCCAGCTCAGGAAGCCGTCCTCCACTCTGATTTTCCCACACTCACCTGCATACTGAATTTTTAATTAAACTATGGTTACACTAGTCTGCCAGTAAGACCTGGACACAGTCAGACCTTGGGTTCTTGGCCCCAGATTCCAACGAGGACTGCCTGTTGGAGTCCTCGCAGA
GGCCTCAAAATGATCAGGCGCCCATGGAAGAGTTTTGTATTATCCAAGAGGACCCAGATGAATTATTATTTAAGTAGTGCATTTCCTTTTATTTATATAAATTAAACTTTAATGTTTAAATTGTCTTTTTACCTCATTTTGACTCAGAGTTTATTAGCTCTTGTTTCTGTTTGCTTTTTGGCACCTGTGATGGGTCTGGAGCCAGG
AGTTAGGTTCCCCTAGGTCTTTTAAAGTCGGAACTCAACCAGGCCCCTGTCTCAGATGTCGGTATTTCCAGTGAATCCCCTCCCCTCTCTGAAGCTCCCGATTAAACTCAACCTGGATTGGAACCGTTACTGTCTAATCGCTCATCATGGGTGCAGGGAAGTGACTGAGGAGCTGTGTTTGGGTGAGTGTGTCTGGGTGGGGTGTT
CGCCTACTCATTGCCCTTCCCTGTGTGCCCGTGGCCCTCTCCCCGTGAGCCTGTTTTTATTTTATTGACTACCCTCGCCATTGACTTTTGAGACACATGTATTAAATTTGCCGAAAACCTGGGAAGTGTTTGGAGGACTCAGTGATTATAGGAGGGGCTGTGGACAGCTGGATGGGTGAGGGTGAAGCAGGAGGCTAGGCAAAATC
TTCAACCCATTACACTGTTAACACTATTTTTTCTAATGTGTTTGTAATTTTATGTATAACATTAATCAAATGTATTTAATAATGTGAATTCAAGGTCTAAATTAAACCCCCTTTTCCCTCAAAAAATTCTGTCCCCAAAATTCTATGTTTTAGGACCATCTCTTCTATTTCTGTGGCCTACATCATCCTACACTGTAAATTGTGTT
TTTAACATGATAATTAACTGCTGCTTTGGTTTACTCAGTTATCAGATAGACCTAAGAAGAATACCTTCCTTATAAGATTCTCAGAAGTATTATATAAGTTATTAAATGTAAGGTTCTTAGACCAGTGCCTTCAACATAGCATTTTACAAATATTAGCTATCATTATTACTCGTGTTATTTTAGAGAATTTGCACGAGAAGACATTT
CGCCTCAGGCAAGGTCAAGAAACCCAAGGTGAAAAAGGAGAAGAAGAAGAAGGAGGAAGGGAAGAAGAAGGCTTCCCACTGATGGCTCTGGGTGGGGCTCATTAAACCTTTGCTCGGCCTCCTGGTCGCCTTCTGGTTGCGAGGCGCCGTGAGCGGTCCCCGGCCTCCTCCTCCCTTCCCGGGCCGGGCCTGCCCCCTGCTGGACA
CAGGCCTCTGCCTCCAACTCTGAAAGTGGGTGCTAGGCCCCTCTCTTGGATCCCGCTTCCCAGGCAGGGGTGGGCAGATGGTGTTGCTTATTAGAGATGAATTAAAAACAAAAAACAACTAACGATTAGCTGTCTGGCCTCGCTGTTCTTTTCTGGGGCCCAGAGGGAAGCTGTCGGAGGAAGGGGGTTAGATCTCCGGCCGCTAA
AGGCCTGGCTCAAAGAGAAGTTGTCTTTCTTTCGTTGACCTCTGGGCCGAGAACCTGAACTCAAACCCCCTAGGGCCTGAACATCCCAAACCTTAAAGAAATTAAAATGCAACAACTCAGAGACCCTCAGCTCTGGCTTAGTTTTCTGTTCCTCATTGTGGGCACCGGGTGGCAGTCCTGCAGTACCAGTTTTGGACCAGTAGAGG
CACTTTCTTCTCTCAGGCCACCTCCCAAAGTGAAGAACTGAAGCCCAGCGCCACTGGATCGCCAGAGAGTCTGTAGCTACTGTTACACGTTTGTTTTTGTATTAAAAGACTCATCAGTCGCTCCGTTTGCCGCTGATTGCTTGACGACGTCTATTCACAGGGCGCTTGCAGTGCGCTGGGTCCACCGGCGTGGTGGTGGGGGCGAG
CCCTCTACCCAAACCACAGGGGCTGGGGGCTTCTCTCACCTCCCCAGCCTCTTTCCCCAAACCTAGTTCTCTTTCCTCTTTACCCAGGATTGATTTATTCATTAAACAAATATGACTGAATGTGTTTAATTTCTCCTTACAAGTTTAACTCCTTTGGAGAAGCTGGTACTTTAATAGGATCCTCTGTGCCCCTCCTGCTCTCCTGA
CTGGAATGTGATTGGACCAGGTCCTGTGCTGAATCCCCGGAGGCACAGCCTGGTATACGTTTGCGTCGATGTGGGACGAGACCCCAACCTGTTTTTTGAAATTAAAGCCAGTCCTGGAAAGTCTGAAGTGTGTGTACTGCTTTGTTTCTGGGCCAAGGCAAGGGTGAGGGTGGTAGAAAACCTCTAACATTTATCAAGCGAGGACT
CACCCCAGTCTCCCTCACCCCAGGTTCTTTCTCCTCATACTTTCTGCCACCAGTGGGGTCTCAGGTGCCTGGGGTGTCCTGTGCCTGCACCCGGCCCTCCATTAAAACTCCTGAATCCACAGTCCTGACTCTTATCACTTCCTCAGGGAAGAGGCCCTCAGGCTCAGCACCTCCCTCACCTGTCTTCTCTCCTGGTCTAAAAGGCA
ATGGGGGCCTTCTTGGAGCCGTGTGTGAGTGAGTGGTTGCCACACAGCATTGTACCCAGAGTCTGTCCCCAGACATTGCACCTGGCGCTGTTAGGCTGGAATTAAAGTGTTTTTTTGTGGTTTGTTTTTTCACAACCATTTGTTTTTATTTTCTTGTCCTCCGTGTTTCCCTTCCCTGCACACCAGAATATTCTTAGTGTTTGAGC
ATGTTTGTCTCAGGTGCTTGTGTTCATGCCCTCGAGTTGTGAGGGGTCTTTCATACCACAAATATCAGCCCTGGATGACCTGTGCGTTTTTCATTTGATCATTAAATTTGTGATATACTGTGCCATACATAAATTTGTTACATAATTTTTTAAGTGATGAGAGACAGCATTTTGAGTCAGAATTAGGGTTAGTCAGATGGCGGAGC
GCCCTGCACTCCTTGCTTCTGCGTCTGCTAACCCAAGACCAGGGACAGGGTGGTGCCCCCCTGCCGGAACCCAGCCCCTAAGCATCTGTCTTCCTACAACATTAAATTTTCATTTTTCAGTCTCCCATGTTCTGCTTTATGGCCAAGCCCATGTGGGTATCTAACTCCGACGTCTATCACCCTGCAGCTCTGCCCAAGGGAGGCCT
CTTCTCCGGATGGGAAGCCAGCCCCTCGGGCTCTGACCCGGGCTGGAGGAAGATTGCAGGGACGGGAAGGAACTATTTATTGTTGCTCATGTGATACCGAATTAAACATGGAAGAAAACAGTTTGCTGAGGTTCCCAGCACAGACGTATGTGACCCCTCGAACCCTAGGCAAGGCATCTGAGTTACGGGTACCCAAGACAAGCAAC
CAGGGAAACCAGTCAAATCAGACAATAATGAGATCTATTGTTTTAAAAAGAAATTAACAGGAAAGAGGGAAAACTGTTATTTGTATCTCCCTCATCCCCAATTAAATAGTTTGAAATTGCAACTAGCTGCAGATTGTGTAACCACCTTTAATTCATCTCAGATGGATGCTGTGGGGCTGTAGGAGCCGAGTGACTGGATTTGGGCC
TGAAAGCACATGCATAAGTCTCAAGTTTACAGCTTCGTGAATTTTGATAAATGTATCTACTTGTGTAATCATCACCAAAATCAATATATACCACATTTCTATTAAACCTGAATGTTTCCTTGTGTACCATTCTTGTCAGTTCTACCTCCAGTGGCAGCAAGTATGATGATTTCTATATGGTGTATTAACTAGATCTGACAATATTT
GCTCCAATCTAACAATTCATCAAAGAATCCATGCTGCTGATAAATCCTATAAAAGTCATAGGGGTGGTAAGACCATCAGAGATTCAACTTAGAAAAGTTCATTAAAATGATTTTTTAAAAACTCAAGTGTCATGTGAATGCTTCCAGTTGTCAAGTTCAAAAGAAAAAAAAAATCATTTGTTTCATTAAAAAGTCAGCATTTTAAC
ACAAATATAGCTTGTAGCCATGATGGCTGCACAACTTTGTGAAATACTAAAACCCACTAAATTGTACACAATTAAAAAGGGTGAATTTTATGGTATGTGAATTAAATCTCGATAAAAATACTTTTAAAACAGAGAGCCCCTGTGTATGTATGTATGTATGTGTATATATATATATGTATAAAGTTGGGTTTAGTTCTCACACCATG
CGCTTTCAGGAGGAGCGGGAAGGGTGGGCAAGGGGAGGGAGTCCTCTCCTCTCCCTGATGGCTCCCCTCGGCTTGGGGCTCCCTGAGCTCCGCTCCTGAGATTAAAGGCTGTAGATCTGGCAGCTAGAAGGTCTGCCTGAGGTGTCCTATGGGGACCTCCAGGCCCCTCCCGGAGGCCCCTCTGAGCACCGGGACCAAGGCCAGCT
TGGCATCTGGGGTCAGTGGGGCACTTTCAAGAAAGGCTCGTGGAAGACATCAAACAGCCTTCGGGCCTGGAGAGGGGGGAAGGAAGAAAAGGAACCTGTCATTAAATGAGCCATTTGTTTGATACATTGGAGTGGGCTTCTGGTTCTTTTTCTCCTCAGTTGGAGGGGACATTGTGGGGGCGAGCAGAGAAGTAGTCAGATCTAGA
TTAGAGCTGACTGGACTCTGAAAAACACCCAGTTCAATAACCTTCTCTTTGCTTCCTATTTTTCATCTATTTGGCAGGAAGGTTGGGGAAAGTTTTTATGATTAAATTTTAATTACATAATTCAAAATATATTTTTGTGAAAAAAAACAAAAAAACATATGCATTATTTGCTCAGTCATTTGGCAAATATGTATGGGGCACCTACT
TTAGAGCTGACTGGACTCTGAAAAACACCCAGTTCAATAACCTTCTCTTTGCTTCCTATTTTTCATCTATTTGGCAGGAAGGTTGGGGAAAGTTTTTATGATTAAATTTTAATTACATAATTCAAAATATATTTTTGTGAAAAAAAACAAAAAAACATATGCATTATTTGCTCAGTCATTTGGCAAATATGTATGGGGCACCTACT
TACCTCACCTACCCCCTGCCCACCCAATGAACCACTGAAGGGGGTGTGTATGACCTCTGATTCCTGAATTCTACTTTTTAAGACTGTAAATATTATAATAATTAAAGGAGCTCTGGGGGGAAAAAGTCATCTTAAGAAAGTGTCTTGAAAACCATAATGTACATCTGCCAAATGGGTACAAGGCTCACTAAAAGTAGAAGCTGGAA
TCCAATGGCTGATAGACCAGTGTTTCTGCAAAACATATTCTGCACAACTAGCGTACATAGGTGTTGCATGAAAAAGGGGACCAAAGCAGGGTGAAACAGTATTAAATGAATTTCTTCATTTCACGGTGTGCGATTTTCATCCAGAGTAGGAATGCAATGTTTCCCCCAAGTATTTCACCACGGAACCCCTTTATTGGGAAGCACCT
TCTGATCCAGGAGAAACCAGAAAGGACTGGTTAGGGTGTGGTGGATTTCTACTAAAGTCTGGTTCTTGCCGGGGAAGGGGGATACTGGCTGTGTTTGACCATTAAAGGCACCATTTCTGCCTCTTATTGAATGTATCTTTTCCTTAGCCAGTGGGCCCTTCGAGGCTGAAACAACTGAATTGCTGTGTCCTGTCCCCTCTCCTTCC
GGGTCAGTCACGGCATGTCTCTAACTCACCACACTTGAAAACGGAGGTAGAGTGAGGGCCTGGCAGTGCCTCTCACATCTCTACCGAATGCCCCTTTCTTATTAAAATTGTATTTTCTATGCATTGATTTTTTTTTCTTTCTTTTTCTTTTTTCCCACATGGCTTGTGGGATCTTAGTTTCCTGACCAGGGATTGAACCCAGGTCT
GAAAGCAGTTTCCTGCCCGAATTGGACACGCCCCCGGGGGAGGGGCATGGCGGGGGCAGGGGCAGGGGCCGGGATTATTTACAAACTTAATTCCCCAACAATTAAAATAGACTCATCTCTGGCCCTATGGCCTTGGTCTTTGGCCACACCGCAGTCTTGTATTATTGAGTCTGTTGCTCACCAAGATGGAGTTCATCTGGAAAAAA
ATATATACATGAAATATATGTACATATATATATTTAAAACAACCTTTTCTTAGCTGTGGTTTGAGAAAGGAACCACATCATATGCTTCTAGCAACTTTCCATTAAATGAGAATCATTAGAAACTTGAGATCTCAGTAGATAAAGAATTTCTCTTAGACTCAAACTTAGTGTGTTGGTGGTTTTTTTTTTTCGAACTCTCTGCAGTT
GAAGGGGGACTGAGGACTCGGACAGCCCTCCACGTGGCCGGACAGGGAGGACGGGTGGGGACCCCAAGGGGACAGGGGGCAGGGCTCTCAGCCCCTGTGAATTAAACATCTGCTCCCGCTCTGTGGCCACGGAGCTCCTCCTCTCTCCTTCCTCCTTAATTATCTCCACGTGCCCCCCTTGCCCCTCCCCTCCCCTCCCCTCCCCC
CACCGCGGCCGAAGGGCCTGATGAGGCAGGCCGGCCTCCACCTGAGTGAGCCACGGGGAATCGGCCGGGCGCTGGCCAGCCTGGCCCGGAGGACCAGGACATTAAAACCTGACCCTTCCCACATTCCAGATTCCGAGTGGTGGTTTCTTTGGTGGGGATGCTGAGCCAAGGGGGAGGGGAGGGGAGGGGAGGGGCAAGGGGGGCAC
GGGTCTCTCTGCATTCTAGATTCCGCCCCTAGGCTTGACGTGACTTGTACATTTTTAGGTTTGGTTTGTCTTTTTTTGTATGTGTCGACTTGTAAATCTTATTAAATTGGGTTCTTAAGCAGCTCTCTTCTGGCTTCCTCGCATGTTGATCCCGTGAAGGCTTGAGTCCCTGCCCAGGAACCACAGAGACGAGTAAGCTGAGTCCC
GGGTCTCTCTGCATTCTAGATTCCGCCCCTAGGCTTGACGTGACTTGTACATTTTTAGGTTTGGTTTGTCTTTTTTTGTATGTGTCGACTTGTAAATCTTATTAAATTGGGTTCTTAAGCAGCTCTCTTCTGGCTTCCTCGCATGTTGATCCCGTGAAGGCTTGAGTCCCTGCCCAGGAACCACAGAGACGAGTAAGCTGAGTCCC
CTGCTCCAACACGTGCTGTGACCAACCTGGAGGGCAGGGCCCGGGGCTGGTCTCCCGGCTGCATTGCTCCCCCTGCCCCCCACCTCCATCCCCTTTCCCCATTAAATGGCCAGAGGCCCTGGACAACCTCTCGTGGCCTGGCCTCATCCATTCTAGGGCTGCCCACCGGAGGAGCCCAGTGCTCTGGAAGCAGCCCCAGGCCCTCC
TGCAGACCCTACGTCCGCTCCAAGGGCCGGAAGTTCGAGCGTGCCAGAGGCCGACGAGCCAGCCGTGGCTACAAAAACTAACCCGAGAGTCTACCGTGTTATTAAAAAGATTTTGGATGCTAACAGTCTTCTGTATATTATTGGGGAATGGAGTAGGGGGGAGGGAGAGGGTTGGAGCCCTCAAGGAGAAGCCCATCATTTTGGGC
AGAGTTGTCTGAGAATTTGAGACCTTTTCTAGTTTTCTCGGGGGGTTTTGGGGGACCAGTCCCTACTCGACTACCGTAGGTGGGAGAGAGGGATGTATGAATTAAAATCCACACCACCAACCAATCTCTGCAGGTTTTTTGGAGACTTGTGTGCATGAGGGTGTGTGAGTAGGAGTAAAGATGTGGAACTTCCGGGGACTTCTCAT
TGGCGGGACCACCTGAAGATCTGGAGCCTCTCGCCTCCCGTGACCTAGAAATGGTTTCTGTGGCCAAAGTTTGCTTTTCCCAGCACTTGTCCAAATTTGGATTAAAACTTTGAACTTTTTAGTCAATAACTTTTTGTCTGTTTGAGGTTGTGACCCTGGTGTCTCTGAGTGGGTGTAGAGCTGGGGTCGCGGATTTCTGGGTCGCA
GCCCACTTCCTGTACATCCTCAGGCCTTCCCAGCAGTTGTAGGGGTGGGGCCCGGGGAAGCCTGCCTGTACCCTCCACCAGACCCCAGCACCATATGGAAATTAAACCTTTTTTCCAGCAGCACCGTCTCCTTTTGGGATCTGTCCCCAGGCCTCAGCCAACCAAGCCTAGCTTTGAGCATGGCCTCTGGCTGAGCTGTAACTTCT
GTCCACCCAAGGTGGGGGGCAGGGGGCCTCACTCTCCGGCCCTGGTGTTGGGGGGAGAGAGTCGGGGGTGGGGATCGGGAGTTGGGAGGGGCGCTCTGAGATTAAAGAGTTTTACCTCTGACAAATGAATATGAAGTGTGTTCTGGGTATTCATTCAACATTTTTCGAAGCCAAATGAGCAGGTCTCATTGCTTCTCAATGTAAAG
CTGAACTCTGGGGACTCTGACTCCTCCAACGTTCTTTGAGGTCACCAAAAGACCAGAGATCAAAGTGTCCCCTACCTTGGGGCCAGACAGATGAATTAATATTAAAGTTACTAAAGATCGGCCACTTAAGAACTAAGAAAACCGGGTCACGAGCACTTTCCCCATCGTCACCAATTCAACGTGGCGGAAGCAGCTCTTTCAGTAAT
TGGCTGGGTATGTGATTTAGAAACGCCACAAAAAAAAAAAAAGGCCGCCATTGTCATGGTAACGGCGACATCAGGCTCCACGGTGTGTGTATAGCAGTTTATTAAAGCGTCCCCTAAATATTCAGCGTTCAGTTTGCCTCCTGCTTCATGTGGTTATAAATAGCGGGATGTCGAAGGTTGTCACCTGCCTGTCCCTGGTGTGAGTT
TAAGAAAGTAGCATCTTGTGACCCACCTACCCTGACCCCCATCCACCATGCTTTGTTGAAACAAACATGAGAAGTCCAGCCTCACAGGGCTGTTGTAAGGATTAAATGGAAGTATGAAATATGCAACAGAAGTCTTGATACATTGTGACTTTTGGCTGAAAAAACACACACACACACACACACAAAAACACACACAACCTGAAAGT
GTTGCCCAGATTGGGTTGTATTCAGCTGTGGGAGAGACTTCTTCTGGGGAGAGCAGGGAGGGGAGAATCTGGGTCTGACCTGGCTGTGGTCTGATTTGGGATTAAAGGTTTGGAAATTTAACAGCTTTGGAGTCTGTTGTGATGTGGGTTGTGTATTCCAGGGTAGGGAAAAGGGGTCACCGTGCTCTTCAGAAAACCTCTGCCTG
GTTCATCAGGGCCAGTTGATGATTTTGGAGCTCTTCCTTCACAGTATTGTAGTGATACGATTGTGGGGTTGATTATCTGTGCCTAAATCCTCTACCTCCCATTAAAGTTCCTATCCTGCCTTGCAATGTGTAGAAGAAAAAAAAATACATTACATGTAAACACTTGGGAAAGCATGACTTTATTTTCTTACCAGATTTCTTGGGAA
ACGATTCTCTCTAGTCTCCCGGACTTGCCCCCCACCCCGTGGCCCCTGTCCCTCCCCTCCTCTCTGTGGCAGTTTCATATTTGCTAAGACGAATTTGCTCATTAAACATTTTGTTGTATTTTACTTTATGGAGCTGTTAAGTGTCCCGTGTGTGTGAACCCTTCGCTGTCCAGGTCTTAGGGGTTCCCTGGGCCCCAGGCTAAGGC
TGTACATACCCCGTCCGCACCCCAGCCCCGCAGCGAGCTTCCCACCCGCCTTCCGAGACCGCCCGAGTCCACGTGAGACAGAGCTATTAAGATAATTTAAATTAAAAAGATGATAAAATTTGGAATAAACTAGGCCCCGGCCTTTTCCTGGGCAGGGGGTGGCCGTTGCCGCGGAGACGGTGACGGGGGCTCTGGAGGATTCGGAG
GTCAGTCCCAGAATCTCTAGTTGCCCAGGAGTTCCTGAGACCCTCTGAAGTCACCAGAAGAGTGACAGGGTAATGTTTTGTAAGTCTTTATTATTCATTAATTAAATGTTGTTGTTCAGTCTCTGTCATGTCCGACTCTTTGCAACCCCATGGACTGCAGCACGCCAGACTCCCTGTCCTTCACTGTCTCCCGGAGTTTGCTCAGA
CTCCTCTGCCTCCCCTCTCCCCCCTCTCCCCTCCCCTTTCCTTCCTTCATTCTTTTCCTTGGAGCACTGAGCACCACTTGGAAGCTTGAGAGAAACCAAAATTAAAGAGAGAGAGAGAAAAGCCACGTGTGCGCTTTGTCCTTGTCTGGGGCCCGGCCCTTATTTCTGGGGTTGACCTCCCAGGGGGAGCTCGGCCAGGGCCTGGT
CCACCCCCTACTCTGAGCTCTGGGGTGGGTGGCCATGGGGATTTGGGTGGCTGGGGACCCGGCACCCCACCCCCTCCACCACTGGAGGTCCCACCAGGCTATTAAAGGGGAATGTTACTGCATGGCTTCCGCCTCTTCCTTTTGTGGGGTGGGAGGGGCAGATGATGGCCGCCAGAGCTCCTGTAGCAAGAGTGGTGGGAGTTGTG
TCCCAGCAATGATCCATAAAATGTACAGATAAAATGACCCCAATCCTTTTGAAGTATAATATGTGTAAATAATTATATTAATATATAATTCATTTGAAGAATTAAAATATGTATGGAGCCCATGCATACTGTAATGAAAAGTGGGAAATAGAATACTTTCTAGTTTACACGATTACTCACAGGACAGATGGGAAAATGCAATCCCC
AGTTCAATCCAGGTTTTATTAGGATGGAATGTGATGTTCAGCAGCAAAGTTAACAGAAACTGGCCTTCTATTTGTTACTTTCAAAGGCCCACGTGGTACAATTAAAGAATTCCAACCACCACCCCCCCCCAAAAAAAAAATTCCTAAGTTATGTTAAATATTTCAAGCTTTTAAGGCTTGTCAAATATGACCTCTTTGTTTTTCTG
TCCGGTGACCCTTCCCTCCTGGACACTTGACCTCTGGTCTCAGCCCTTAAGAGGGCTTGGCCTCTGTCCCTCAGGCTTCTCAGATTGGACTTCGATGGTGATTAAAATATGGATCTATTTTTGGAAAAAACTTTCCCAAATCTGTGCAGTTTTTTCTTTTTTCCTTTTTTTTGCTGTGTTGGGTCTTAGTTGTATCTCTTGGGATC
TCTCTTAAGATGTTTTAAAATATGGACCACAATTGCCTTTATCTAAGGAATAATTTGCTGCTGTAGCATTGAAACTGTGAAGAACTGACATTTGAAGAAAATTAAATTCTTGCTCTAGGACTGGAGTCGGAAGGATTTTGAGCCAGTGCTTGTGTATCTGGAACACTTATTGTTGTGTGAAGTAGAATGCATTTAGCCACATTTAG
GCAGGAGACTGGGCTCCTCTGGTCATGGCCCGTGACCAGAGCCCCCATCTCGGTCCCTCACTGGGGAGGGCTGGACTGGCAAATAAGAAATCAGCTGTTCATTAAAATTCTCCAAGCGATTGCAAAGCTGACTCTTGGTTTGCTTTCCTCTCCAGAACCACCCCCTCCCTCGTGAGCCAAGCCTTGGATCCAGGGCTTGACCCGCT
CTCCACTCACCCGGAGCCTCTGCAGGCCAGGCCAGATCAGCCTCCACTGCCCGTAGCTGCTAGGCTTCCTTCCCCAGATCTGGGCTGGTCCAGGTCCCTCATTAAAACCTGCAGGTCACCCAGCACCCTGAGATTCTGCTTTGTGCCACTGACGGCCTCAGCTGGGCCGCGGACCCTCACCCTTCTGGCTTCTGCCAGGACCAAGA
GCAAGCGGAGAGGAAGGAGAGCTGTGCCCACAGGCAGGAGATAGAGCAGCCAACAGGCTGCAGGGACCTGCCCAGCTGCCGGTCCCAAATCCCGGTTGCCATTAAAGGGGAGAAAACCCAGCCTGGGTGTGGGAGTGCAGCCGTGTGAGTTTGTGAACAGGGCCAGCCAGTGAGGAGCGGGAGAGGGCGCTGGTTCAGTTGACCGG
AGAGCTAATTAGTTCTCTCTTTTATAAAACTATGTTCCAGGAGAACATAGTGAAAAATACATGCCAAGCATAACCAACTTCCTTAATCCAGAGTTTCTGTATTAAACTAGTAATTCTTGGTTGTAGATGCACATGAAAATTTCATGCAGTTTTTTTAAAAGTGTACATGAATCATGTGTGAAACTTTTTAAAAAATTCATGTGCCC
ATGTGTGACAGAGGCCAATACAGTATTGTAGAACAATCATCCTCCAATCATTGCATTTTGTTCTATACTTCTCAATATTCTACAATGATAATCTCTGATAATTAAAAAAAAAAAAGAAGACATCACTCTCGTAAAGCAAAGGTTTATGAGACTCATAAATGTTAAATGGAAATGCATGTTATTTTAGGAATTTATAAAAATACATT
ACAGCTGAGCTTTGAAAACGGGAGGACTGTAAGCTGTATTTAGCTCACCTAGTGCTTTTAAGAAAATCCAGCCACCGTCTTAAGCATCAGGAGGTTTCACATTAAAATCAGAATTTCTGGCTTCTCTCAAACAATCAGAACATGATGAAGCAGCTCTGATCTGCATTTTCCAAAGTGGACAATCAGTTGGAACTAAAGAGGAGTTG
CGTGGTGTTTAAAACTGTGGTAGTTTGGTAACTGTCATAGGATTGCTATTTCAGATTATTTGAAAACACATTATAGATTTTCTCATTTTGTATCTTCAAGATTAAACCCAATTAGATGTATAAATCTGAGGCACATCTTCACAGTCATAGATAGATGTATGTTAGAACTGTGAAATTTTTACATTGCTGGTCCCATAACTTCTAGC
TCCTCCCCCTTTTTCATTAGATAATTCTGAGCAAAGCTTCCTCTCCTTCATTTAAAGCCCTTCAGTCCATTTTCAGGATTGATGTATTTTGAGATGAAAGATTAAACGACTCTGTGAAAGAAAACAATATTTTAGTTTGGCCTCTGTGGATCTGGTCCCCCTGACCAGAAACTGAGACGCTGGTGACTTCACGGCTGACTTCTATT
GACAGCTGACCTGCAAGTAAAACAGCTTCTGTCGAGGGAAGGATTTTGTTTTTGTTAGGAGTGGCATCTGAGAGTTGGAGTTTGAATGTGACATTATTAAATTAAAAATAGGATATAACCAGGAAAAAGGCGTGTCTTTTTTTTTTTCCCCCCTAACTGTTGCTGCGGGCCTTAATTTTGGAAAGCAGCTTGCTACTTTAACCCCT
AGGTACCGCCTCTGACTCGTATGTGGCCTTCTGTGAAGGGGTAGCTCAGCGACACCCCCCAATTATCTGGTCATGGGTTCGACAAGTTCGGAAACACTAGATTAAATATTGTTCTTAGATCCTTCCTACCTCATACATTCTAAAATGGAATGCCTCTATTTGTGGGGCCCCAGGAAGGCTAAATGAGTTGGAGCTGGACTTTAGAC
CTACCAGCAGTTGTCATGGCAACAGTCTCTGGGACCGGCCTAACATACTGAGTTCTCCCCAGCCTCTCAGGTTTGGGGGGAGGGTTCAAATATCTGCCCCATTAAAGTTTTGCTGTAGAGTGTGTGGTTGGTTTTTCATGGCACTTTCCAGGACTGGGTCCCCACACGTGGTTCAGGCCCCAGGTTGGGGAATACGCTGGGAGGGG
CAAAACCGTTCCCCACCCACCTCCTGCTCCCTCCCCCTCGCCCGCCGTTGTAAAATAATCAGAAACTTGTTCTATTTTGTGGCAGTGACAATAGTTTTATATTAAAAGAAAAAAATACAGTTTTCATACAGCAAAATCTATACAATATCATTGTTTTATTTAATATAAAGATCGTACCCACCCTCCTTCCATGGTTCCCACCCTCC
GAGGCCCAGGAGTTGGCTGCAGGCTACTTTGAACATGTAATGTATTATATGGGGTCTGGGCTCCAGTCAGAGAACAATCTTCTATTTCTGTTGTTTCCTTATTAAAATGGTGTTTTTGGAAAAAAAAAAAAAAGCAATGGCCTGGTGGATGGTGCTTTCTTGGAGGGAAGGGAGGCGGAAGACAAATGGGATGCGGACTTGAGGGC
CTGATCCTTAGTGTGTGGTTTGCTGGGAGGAATGGGGTTGGGCAGAGGGAGAAGAGAGAAAGGAGCAGTTTCAAACTTCCGTTGCAAAAACTCCGTTTTTATTAAATTATTTTAGTAGAGGCTGGAGTTGAGCTTGTGCATCTGCCACACAGACTGACTCACTCCCGCCGGGGACACTGTCCTAGGTCACGTAGGTCGTGTTTGAG
ATTTACTTATCAGTATGACATTCTTGGTTATATTCAAGTAACCTAAAGAGACTGCTAAATCCTCATAGGTAATATGAGGAAAATTGGCTCTACTATGACCATTAAAAAATAATTTAAACAACTCTTCTATTGTTGATTTTGTTGCAGGAGCTGTTTATTTTATAAATATTGTGTTTCAGATAATAATAATGTGGATTTGAATGGAG
TTCATTTCAGATGAGGAAACTGAGATGCCATCTATTACAGCAAGAGTTTTGCATCAGGACCTCCTTGATTTATGCAGTCCCATCTGTATTTATTGATATTATTAAATTCACTCCTGTCTAATTGTCAGAGGTTTTGAAGAAGTGTTTCATTAATCACTTAGCAGTAGTTGTTAAGACTAATTTGATATACGTGCGGAACACTTTCA
TTAAGGGCTCCTGCTCCTTTGTGCAGAAGACTTTTCTTGGCTTTGAGGAGGCGTCTCAGTTAAGTATGGATGTTTTTCTAGTTCAACTTAGTCCAAAAACATTAAATCTTACTGAAATACACATTCTCCAGTAGGGTTTTGAAGGCTGTTTTAGAGGGGAAGATAGGAACTTGACAATGACCAGGAGACAAAATTTCCAAGTGTCT
GAAGGAAGTTTAAATAGTATAAATTAAGCATTTTCCTGTTATTGTTTAAATTATCATCTCCATGGTTTTTTTGGCTACTGTTTTGTGTTTCACTTGTTGAATTAAAATATTTAAATCCTTTTAAATGTGGGAAGAATTTTTGAAAAATAATTTTACTGTTTTTACAAAAGTGGTGGATTTGCTAAAGTTAAAAAACCATTTCAGAT
CTAAGAGTAGCTCCCGCGTGTGAATTAGTAAGCTTAAATTCCAAAGTTGAACTGGCACCTCCAGAGAGTGAGATAAAAAACACTTTGTATCAAAGCTGTGATTAAAAAAATGTAAAAGTTAAACCCACAGGCATAGAGAAAAACGGGCAATCCTGAAAACTGCCCTGAAATGTTACCCTCGTCTAAATCCTGTAAGCAGGTGAACC
GGTAGATTTACCTAGTTTTTAAATTGTTGGAATCGCTGCTTGTTCTGTAAAGTTATAAATAATTTATATCTGAAGACGAAGAGCCTGTACAGTTCTTCAGATTAAATGAAGCGTGAGACCCTTTGTGGAGTTTTTTTCCCTCCCTCATCGCATAACCCCTGGCTGTCAGGGGGTGCAGAATCCCTGGTACTGACTCTGGGAGAACT
CTGTCAGCAACCCCCGAGGGAGGCCTGAGCCTATGCCTGCACCCAGCACGAAGCCACTCACTCCAGCCCCGAGTCCTCAGCCTGGCTGCCAGCAGGCCCGATTAAAGTGTGGCCGGTACAAAGCCCGTGGATATAGGCCTTTAGACAATCATGTTATTTATAGCCTCAAGGTGTCTCTGCTGGGATCAGGAGCTGGAGAGGAGGAG
TCCATCCCGCCTCGGGACGGGGATGACCACGGGGAGTGGGCGGGGGGCTCCCATCCCGAGGCTGTCTGCTGAATGGAGGATTCCCATTATGCCGTTTCTCATTAAACCGTGTCCTAAAACAGGAGCACAGAACTCTCCTTCCAGGTTGGCAGAACTTCCACGCAGCCCACCCAAAACTCTCGGCTGGGTTCCAGGCCTGCTCAGGG
GTTTCTCCTTTATATAGAAGTGTAACTAGGGTATTCATATTTGCAATTAAATATTCATCAGTATAAGAAGCCTGTGTTTACCTGGAATACAATCCTGTACATTAAATATGTATATTTTAAAAGCTTTGATTTATTCTACTGTATTTAATGTCATGGTGTGTGTCTCAGTATGACTTTTTAGCTGAATGATCCTTTAAAGTCATCAT
TCGGTCCCAGTCTTGATGCATGATCTACTGTGTTGGAAGAAAGTCCCATCTTGAGAAGTGGCCTTGTAAATACAAACCTTTTATTTATAACTTATTTAATATTAAAACATTTCAGACTTTCCTCTGTTTCATGTTTTGTAATGCAGGTTGAAAGGGAGGGTAGAGAATTAGAAAAGACAAATCACCTTGGAGATTTTATTGTCCAT
CTCCTCGACGACACCGCCATCAACGACGCGCTCTTTTTCTGCTGCCGCAATTGATACCATCGCCGTCCTCCCCAGCCCCTAGCCTCGTCCCACCTCCGCTATTAAAGTTTCTCTGTCTTGGCTTTGGTCTGGCTTGTTTTAGGGATGGGAAACTGCGTCGCCCCGTGTTCCTCTTAACCTGGCATTGGGCCAAGCCAATGGGGTTG
CTTCTATCTAGGGGCTTCTGAATTTTCATCTAAGATTTTAGAGGGAAGGGGAAAGGATGGTGTCTGAGGAATGTAGAATGATGTTTAGAGGGGCGAGGAGATTAAAACCCATGCTGCTTTCTATGGTTTGCAGGTTATTATTGTCAACTGGATTTTTTTAGAGTAAAAAGAAAAGAAATATACAAAACATTGAGTTGTCTGCTTGC
AGAAGCTGAGCCGGCGTAGTCATGACCTCCACACGCTTTGATCCCAGGCCTTCAAGGGCTGGGACCCCCATCCCTTCCCTCCCTACCACCCGCCCTTTCCATTAAAGCCTTTGTGCTTTGCTCTTCAAAGTTCATTTATTGGCCACCTCCTTTCGGCTGGTGAGATATAGGGCACTGCGACTCTTGGGGTGCAGGAGCGATTGGGA
GTCAGAGACCAGGACAGGCTCCTCCCCTGATAATTCCCTGTGGATTTTTAAAACAGATATTATTTTTATTATTATTGGGACTAAATGTTGATAAGTGGATATTAAAGAGAATAAGTCATGGTTTCTCTCTTTATTGGGGCTTAGGGGGTATCCTCAGGGTAGCTGAGGGCCAATGGAAGGGGGGGTCTGGGAGGTGGGGGGGGGGG
ATGGTACCTGGACACCACATCGTTTCTATTGAGGTGCAAAGAGAGAGCCTGGCGGGGCCTCCCTATCTCTGAGCCCTGTCGAACATGCCTTTCAGTCCTCATTAAACCTGTAACTGACCGTAACCTGTGTGTGTGTGTAGCTGGGATGCTGGGGCAGGGATTGCACATCCCATTCCTAGAGCAAGCTTATATGAGGTCGGGAGCAC
GTCTCTCTGCTCTCAGGGTTCAGATAGAATTGTTGCTGGTTTTGAAGCCCACCTGTTGTGGAATGTTCTAATCAGTTTTGGCTTTCTGAGTTTTTGTGGAATTAAAGTGCTGCTGCTGCTAAGGCTGAGGCTGTGTCTGTGTGGGGTTACAGGGATTGATGAACCAAAGTAATGGGAATGAGGGTCAGTCTTTTCGTGGAGTTTTC
TCTTAAGGCCTCATGGCCTACACACACGTCTCCTGCTTCAGATTTAGGTACAATTGCTCCCCTTTTTTTATATATATATATATACACAAAACCTACACATATTAAACAGATCGCCTCATCATTGCATCTATTTTCCATATATCCACCAAGAGACCATTTTATAATACATGTTAAGAGAACCCTTTTTCAAACTAACTGCAGACCCG
TCCAGCTCCCTGGGACATACTCCCATCCACTATCGTGCCTTTCTGCTGGTGAAATCCCTGTTATTCACGTCAGGCCTCAGCCCATCCTATCCCTGAAGACATTAAATGCTATAAGAACTTTGTTCCTAAGTTCTCTCTCTTTTTGGTGGTTTATTCATGGGGAAGAGGGTACACTGAGGGAAGAACCCCCCAAAGCACTCTCTCTG
GACAGCTGATGTGAACCCAGTAAATGGTTTGAATTTGTGAATATCTGTATAAGAGATTGTAAAATATCTTATGTTGTTTTTAAATATAAGGTTAAAAGAAATTAAAATTTTCAGATCACCAGTACTGCTCTAAATAATGTCTTTTCTTTTTTTGCATATGGCACAGTTAAGTCGTATGAGTGTGTGTATGTTGCAAGAGCTACCCT
TTCTGTTAGGTGCTCTCCCCGGACCAGATGTGGCGCTCCCGGGACCAGGCGGGACCAGGGCCCTGCGCCTGCGCTTATGCAAGGGATGATCTGCTCACTTATTAAAGGATCGTATTTATAGATACGTACTGGGGTCCTGTCTTGGAGAACCCTTTCTTTGCATCCAAACCTTCATTCTCTAGATTTACTAGGCTTCTGAGCTAGAT
GTCTCCAGGGGTCTGGCAAAGCAATCTCCCTCCACTCTGAGCTCACGTGTGACTCCCCTTCTGCCAGGGATAAAGCAGGTGTGGCTGTCCTTTAAGAGATATTAAATGCTTTTATTTTCAATATTAAAAATCAGTATTTTTAATTTTAAAACGCTAATTTAACAAAAATGACAGAAAAAAAGTCCCCCAGAGTACAATCTACAGGA
AAAGCTAAGAGGAGAAAAAACATCTGGGAGAATCTCTCAGGTAGAATACAGTGTTTCAGAATTAAATTACCATGCATGTGAGCCATAGGATGCATTCTGAATTAAAGAGACCCTTTTAGTCTTGGGAACCTTCGTGTGTGTGTGGAGCTCTTCTGTTTGTGAGGTGAAGGGCAGACCTGCCTGGGCTTTATCTACAAGCATTTCCT
CCACTGACACCGCTTAGAGCCGCACCCCAGACCGCCATGGTAAACCCTTCACAGCCTGGGAAATGCTGAAAGCAGCCACTCCTATTTTTGTCTGTTTTTTATTAAATCTTGCACAAAACCCGGCCCCTCTCATTCCTTCCTATGCTCATTCTCTCTTGGTCACCAGGAACCCTACTTTTTTCACATGAGGTGGACACTGCCCTGCA
GTGATGGAAGCGAGGCTCCGGAGGGGGTGTGGACGCGCTTGGGGGTCGTTAAGTGTGTCATTTAACTGTACCATCCAGAGCCAGCCAGAGGCTAGTGACCATTAAAATGATGAGAATTTCAGCTCCAGGTGTCTGCTCTCTCGTGACGGCCCTGGTGGGAGCGTGCAGGCAGCAGGAGTGGGCACCACTTGCAGCAAGAATAAGCC
CCATTGCAAACCTGGTTATTTCTGAGAACTTGCTTTTCATTTGGAGGGAAACTCTTGGAGCTGTGGGTGCTCCATGTACAGTATTAAATGCTATCATCAGATTAAAATGTTCATCTCAAGGAAAGAGTCATTGAGTTGCTTTTGTTTTGTTGTATTGCTTTGTATTATTTTCTTTTTTTAGGTACTTGGCTAATCTAATAGAGTAT
TCTGGCCCCAGTCTGCCCATTCATTCCTCCTGATGTTTGGGAAGCCCAGGAGGGACCCTGGCTTTCAAAACCCTTCCCTGGCAACTCCTGATACCCCACCATTAAAGAGTTGATGCTTGGGAAAGCATTGCGCTCCCCACTCAACCTCATTAAAGAGCAAAATTCCTTGCTAATGGGTGAACTGTGGGGGTAGGGGGGCAGGTAGG
CCGTCTCAGTGCAAAGGAACTGCTCATATTTATATCCAATCTGAGTAGCAGCGCTCCCCCTGCAAGCTCTCAGCATCCCCCATGTGATGAACATCCAGAAATTAAAGTTTGTACAGAAACCCAGGCCTTGGCTGAGGTCTGTTCTTGTTCTGACTTCTGGAGCTGATTGCTCAGCTTTCTCTTCTCTCCCAGCTGGCTCTTGCAGC
TTGCTTTATTTCCAAATTTCACTCCCTCCCCGGGAAAAATCTTTTATTGGGGTTTGACCGGGACATTTAAAGTACACACATATACGAATTCACCAAATTCATTAAAAACAATACCATGAACCACTCTTGGACCAAATAACTCCCTCCCCTCCAAAAAAGAAAACGGTTAACAAAAAATGGGCGGCCCTTTTGAAGATGCGTTAGAG
CCACATTCCTTGTCACCCTCCCTGTCACCTGCCCCTTGCATCCTGTGTAATCATTTCTTGGGTCCTCCTGAAACCTACACATAAAACATAAATGATGAACATTAAATAGCAAAGAAAGAAAAATCGTACAGAGATTTTCTGGAAACATACGTGGTTTGAGTTGGTAGGGGGTTGTGTGTGTGTGTGGTAGGGACCTGGGTATAATT
TCATCCTCTTCGCCATGTGAGGCTCCGTGGAAGTCACCTACCCACCCCTGCTGCTTCGACTCCAGGCCATGCCCGGTGCTGGAGTGTGCTAACCTTTACCATTAAACACAATGTTTCTCTAAACTCATATGCCAATGCCTCAGTCCTTTGCCCTTGGGGAGGGCCTTCATATATTAATAGAAAGGTGAGACAAGGAAGTAGGATTG
CACAGCTGGTTTGTGAAGGGCTTGCTCCGATAAGCCAAGGTCTCCAATCTGGCGCAGCTGGGAATAGGCCCTGGCTTTGATGCCTGCCGGTGAAGATGCCATTAAAGAGACCTGCTAGCCCAGAGTGGTGTTCTTGTGGTCACAGGTATGAGGGACAAGACCTATCCCCCTCCGGGATCTTAACCTGGGCTGGGGACACCAGACTG
TGTGAGGTGATATTTTAAGTAATGATCTTAAAGTTAGGTAAATGTCTCAATTTCCTCCCCTCTGAATTTAGTTTGGGGAAGGCAGTTTTAGTTCAGGACCATTAAAGTGAAGTATGTAGAGCCCAAGTGTCCTTTATCTCTCTGTAATACTGTATAATACTGTGACCATCTCGTGGACAGTGTTTTGTTTTCTTCTCTGCTTTGTA
CCAAGAGTTGTGTTAATGTGTTGAGTGTACCTACAACCACACTTGGATTGTATTGATCCAGAAATAGTCTCCATAGTTAGTTACTGGCTTATGAATAGTCATTAAAGTGAACATGGCACATATACACTTATCTATACTGCCTTTTGTTATCATTAATATTGGATATGTTCTGGTGAGAACTCATCTTTATTGTACAGGGGGAAAAA
CCAAGAGTTGTGTTAATGTGTTGAGTGTACCTACAACCACACTTGGATTGTATTGATCCAGAAATAGTCTCCATAGTTAGTTACTGGCTTATGAATAGTCATTAAAGTGAACATGGCACATATACACTTATCTATACTGCCTTTTGTTATCATTAATATTGGATATGTTCTGGTGAGAACTCATCTTTATTGTACAGGGGGAAAAA
ACTGGTGCTTTCCTGGGTTAGGGAGCTGTGTGTGCTTGGTGGGGGGTCGGGGCGGTGGGGAGACAATGGAAGCTGTGCATGCTTTTGTTCAGACCTGGTCATTAAAGCTAACTCTGGAAACCAAGCCTGTTGGGACTGGTGGTTTTGTTTAATAAAAATATAGAAACAGAACAAGCAGAGCTCTCCCTTCTTGCCACCCTGAGGCC
GGTGCAGGCCCCCGGCGTTGTTCTATCCCCGCTCTTATCCACAGGTCGTTGGTACCCCTGCTGGGCTGGGGCCAGGGCAAACACTGGAACTTGTAACAGAATTAAAGGTGAATGTTGCCATGGTGTCTGCTTCCTGCTTCAATGACTCTGGGTATCTTTGTGACCCTTGAGCCCCAAGTGCAAGGCCCAGGCCTGAGAAGCCAGAA
GTAGAGGGCCAGATACACTTGACAGAAAGGCTGCAAGTAGTCTGGGGGCCGGTTACTTTTCCAAAATTGTAACTTTAGCAAAATTGCATTGTTTAGAAAAATTAAAAACATTTAATATGTAGTGTTGTGTCACACTTGACTTTGCTGTGCACTGCTGCTGCCTGTGGGGACAGAGGGCAGGAGTGGGTGGGGAGGTTGCTTCCCTC
CAAAGCCCTGGCTGCAGGCAGCCCTCCAGGCAATGTGAAGATAGAAGGCCCGGGACGGGGCCTGGCCGTGAGAGCTGGGGCCCAGCACTGATTTATGATTATTAAAAAGCTTAACCCCACTGCCTGCTGCTGAAGTTACTATTGGAATGAGCAAGGGGAGTACTGTGATCTGGTAACCATGCTGAGTGAATCCCCACCTACCTTGG
TTTTATAACAAATGACTTTCTTTTTTCCTTAGTTCGTTTGCCTTAAAGGCTTTCAATTTTGTTTTGTTTGCAGAAAAAGAAAGTGTTAAATTCGGGTACTATTAAACAGCATATGTTTACAATACCAAAAAAGAAAAAAAATCCACAAAAGCCACTTTATTTTAAAATATCATATAACAGATAGTTTCCAGAACTACAACATGCCA
GCTGCCTGACCCATGGGCTTCTCAACTCTGTTGACTCCTGACCTGCTGCATTCCTATCGCAGAGAGAAAAGGAATGGCCAACTGGGAGTCTAGAATGATGATTAAACCTTTCCGGAAGACTTAACTTCGGCAATTTTTTTTGTTTGTTTTCTACTTATTTTGCCTCTGGGTTTCTCAAATCATTTTAGGCCATGCCAGATCTTTCT
TTTTTTCTACTAATTATATAGCTCACCATATATTATCATTCACACCAACCATCCTGGTCATAACATCTTTGCAAAGAAAAATATATACATGCAGTATTTTATTAAAACAACATTTTACTTAAGAATGAAGTCTTGTTGATTACTATATTTTAGAGGTAATGTGATCTGAAGCTTCTAATTCTGGCTCAGCTAAATTTCTAGCTCTT
CTGAAGAAACACAATTACAACATCCTGCAGGTGGTGACAGAACTCCTTCAGGTCAACAACAACGACTGGTACAGCCACCGCTACTGAGGAGTGGCCTCGTATTAAATAACTTTGCCTGCTGCTCAGAGATGATCTTTATTCTGTTGGGGCATGGGGTAGAGAGCCTTGCTTATTTTTTAATCTGATGAATCTATAATAGAGCCCAT
ATCCCTCCATCCCCCCTTTGTAGACTTAATGACCGTTTTTATAAGCCATGTATGTCCTCTGTATAATTATTAACTATTTTTTAGCATTTGCCTATAAGTTATTAAAGACTGATGATGTTGTAGCTCTAACCTTGGTTTGGCATTTTCCTTTCTTTACCTTGGCTCAGGGATAGTCCCAAGATTTCCAGATGGGCAGGCAGGGGTGG
AGCAAGAGCCTCAGCCCTGAGCAGCATGTAGGGAAGACTCCCCCTGCTGCCCCTTGCCTCCATCTTGGATTAGCTTTCTGGACCTGAAGTTGGTGTTTCAATTAAAAATTATTCGGGTTTGACTTAGGAGTTCAACAAATTATTGTGGTTTGTCACACTCAGATCAGGTCCCTGAAAGAGGTTAGTCCCTTATTTTCTGAGAAGAT
AGTGGCCAGCTTCCTGCCTCTGGCCTTCTGTTTCCAGCTCCGTGGTTGGCCTGTTGTGGGTGAATGCCCTCCCAAACACCAGACCACACAGTCCTCCAAAATTAAACATTTTATATAGACGTTTGGCTTTGCTTCTCTGTTCTCCCCACGGGGCACTTTGCTATTGGCTGGGATTGATCTTGGGTTTCTTGAAAGCCCATACCCGG
CACAGGCCAGCAGAGGAGCCTATGGAACAGGAGCCTGCCCTGTGACGCCCTGGCCCCCATCTCTCTGGGCTTCATCATTGTGATTTTGTTTATTTTTTCTATTAAAAACAAAAAGTCACACATTCAACAACGTGTGCTGTGTGGGTCTCTCAGCCTCACCCCTGCTGCTCCTCTAAGCTGCCTCAGGCCCCCCTTCCACCTCCGTG
CACAGGCCAGCAGAGGAGCCTATGGAACAGGAGCCTGCCCTGTGACGCCCTGGCCCCCATCTCTCTGGGCTTCATCATTGTGATTTTGTTTATTTTTTCTATTAAAAACAAAAAGTCACACATTCAACAACGTGTGCTGTGTGGGTCTCTCAGCCTCACCCCTGCTGCTCCTCTAAGCTGCCTCAGGCCCCCCTTCCACCTCCGTG
ACGGTTTTTGTATGTACAGTATTATGGTACTTTTTTTTTTTTTTAGTATGAGAACTTTTTTTTGTATTTGTACATTGGACCACTGTAGTTATACTTTTATATTAAAGGGGAAAAAAATCCTTAAGGTAATGCCTATTAGGCTAGTGTTATTACTTTGTTCAGCAAACTCTACCCGGGGTTTAAAGTTTTAATAGATGCTATACACC
GTCTCCCTGCTCTCCCTGAGAACAGCCAATACAGGCTCAGGCTTCTACCTTGTCATGTCCACAATTTGTTCTTGGATGTCATGTTACTTTTCACAAAGGAATTAAATTATTTTGGTGAAATCACATGGGAGTGACTAGCATTGGTTTCACTAGGGCTGCTGTGAGACAGAATCAAAGCCCATTCTTCCCAGAGAGGCCTGGGGCTG
CTAATCAGCCCAGCACCCCTCACTGACACCCCATCCCCATGAGGGCTGTTCAACACTGTGGAAACAAGACTTGGGGAGCATTTTCAATTCCACATTCCTGATTAAAAGGTCTAGTTTTTTTAAGGTGGATTTTTTTCCCTTCATATTTCGACAGAAAATATTTTTTTATTCTTGACCCTCCACAAGTCACCCAAGAAATCCAGGCA
CCCCTCAAGAGTCGGCATCTGACGGCCACAGTCACAGCTCAGCGTCCAACTCACAGATGAGTGGGATATGAGAACCTAAGCAGACTTACTGACTATTGGCATTAAAGCTTCAGAAATCTCTGTGTTTGATATTCAAACATCATATGCCGAAAATTTTCACAGTTTTTAGTGAATTTAAGGAATTTAGATTCTACTTTGGTATTTTT
CCCCTCAAGAGTCGGCATCTGACGGCCACAGTCACAGCTCAGCGTCCAACTCACAGATGAGTGGGATATGAGAACCTAAGCAGACTTACTGACTATTGGCATTAAAGCTTCAGAAATCTCTGTGTTTGATATTCAAACATCATATGCCGAAAATTTTCACAGTTTTTAGTGAATTTAAGGAATTTAGATTCTACTTTGGTATTTTT
ACCGCTCGCTGTGCCGGACTCAGTGCCGGGCGGCGCCTCCTCAGCCCAGGGCTGAGTGTTTCGATTTCTCTCTCCTTTCCTCATCTCTTTTGGTTCTGCTATTAAACATTTCTGTATATCTGTTTGTCAGCCGTCATGTTAATGAGCTCTGTGGGCAGCGGCTACGTCTGTATTCGTCTGTCGCAGATGTCTCTGTCTGCCCAAGA
ACCAGGAGTCCATCTTAACTGACCCCTGCTGGCTGCCTTGGTGCTGCCCAGCCTGAGGGGCTTAAGTTCTTATGCCATGTTAGTTTCATTGCCAGAACAAATTAAAAAGTTCCAGAGAATCCACTGGAGAGTGACATCGTTGTGCGTTGGCCATGCAGGCTCGGACACAGGTCATCCCGCCCTGGGTTCTGCCATCTGAGAGCGTT
ACCAGGAGTCCATCTTAACTGACCCCTGCTGGCTGCCTTGGTGCTGCCCAGCCTGAGGGGCTTAAGTTCTTATGCCATGTTAGTTTCATTGCCAGAACAAATTAAAAAGTTCCAGAGAATCCACTGGAGAGTGACATCGTTGTGCGTTGGCCATGCAGGCTCGGACACAGGTCATCCCGCCCTGGGTTCTGCCATCTGAGAGCGTT
CTGCGTGGGTTTTGAAATTTACTGTAATTGTCTGTGTAAAGAACCGTGTCTGTACTCTGTTTCATTTTTCACGAACCTGGTAAAGATGTTGTCTCCCATGATTAAATCTCTCCTTCGCTCTGGCGTCTGGGCATCCTTTCATCCTGCCTGCTGATCAGCTCTGTGAGCCTCCACTGTCCTGGCGCCCCAGGGAGTACCACCCTCTG
CTCACCAACATGGCATCTGGGGCCCCCACCTGGCAGCACTGCCTCCCAGCCTCCACGTTGACGCATCGTTTGAGGTTGCAGCGTTATTGAATCTTAGTCCATTAAAGGGCAGCCTGAGAACAGCCCCTGGCACCACTCCTTCCTGTCTCTGTGGGGCCCCCTTCCTCATGCTCTACTCGGCTTTGCAGGGCTGAGGCCAGCGCGTG
TCCAGTGTCCTTCGATGGGTCCCGTGTCACTGTTTACATGACCTGTTTGTGTGGTTACATAGCCCTTTATTTAAAAGAGAGAAGTTCCTTTTACGAAGTTATTAAATTATATGTTTAAAAGCTAGAGAAAAAAAAAAGCTGCAGAGTATTTATAAAACTGTCTTTTTAAAAAAACAAAAAAGCAAGAACATTTGACCATATACATG
TTACTGAAAACGTTAAGTTTATAGAAGCCTTTTTCTGTATTGAGTATGCTGCAAAGGGGTGATTTTTGAGCCTAGGCTCTCAGCAGGCCTTTTTATTGTTATTAAACGTCTCTGCACTGTCTTCCCCGTGTCAGCGACTACCTTCCTGAAGCTGTGGGTGGGCGCAGGCGCCTGCCGAGACTCCTGAAGGGGCGGGTGCGCCCCAC
GCGCTTGCCAGGGCGGCCCGAGAGAATGAGTGTAGAGTGGTATGGGGTCTGTTTTGCTCTTCCCCAAGTTTGTATTTTATGCAGTGAAGTTTATTTTTGAATTAAAAGATTGAAGTTCTGGAAGCTGTACCTGGAATCAGGGTGTCACTCTCTGGGGTGTGTTTCTGCATGGTGGGTGGCCCCAGCCCTTGCATGGGGCGGCCAGG
AGTACCTGCGTGGCGGCGCCTCGGGGCTGCTGCGCGCGGACGCGGACGCGCCGGCTGGGGTTGCGCTCTGGGAATACTGAGCGCCGCCCGTCTGTCCCCCATTAAACCGTGTCTGTGACCAGCGGCTCGCGGGTCAGTGGCGCCGCTCGGGGTGCGTGGGGAAGGGTTTGCACCGACCCGCCGCAGGCCCGCTGGGCCTTTCCTGC
ATTCACGATTCGTTTTGGAATTAAGACAATCTCATTGAGATTTCGCTCCCAACAAGAAAACAAAGTGGACCCTCCTAGCCCCCAGACAGGCCAGCCCCATATTAAAGCTGATGCCCATACAGCCTGCCGCCTCGTGGACTGGGGTCTGTGGAAGGGCCTGGCGGAGTTAGTGTGGCTCCTGTCTCTGGTCCTGGCACATGGCCCCT
TCGAAGCACCTCCTTCCCCCCCACCTCACCCCAGAATGAACTCTGGAGATGGGGCCACCTTTTCTTACCCATGTGTAAATAATGCATTGCTTTCTTTTTCATTAAACATTTAAAACTTTTCCCATAAATTCTAATTTGTATTTCTTAAGGTGGACCCAGCTCTTACTGTCTGTATGATCTCCTTTTACTCTGAATTTTGACCTTTA
GTTCCTGGTGGAGCCTGTCCCCAAAGAGGGGTTCCTGGTGCCTCAGGCCGAGTGGGGCAAGGCGGCCATACTCTACTCCATGCCCCGCACGTGAGCAGACATTAAAGCAGAGTCTCCTTCTCAAGGCTAAAGGCTTCTTCTGCGCAGGGGCCTCACACAAGTGTTCGGGGAAGACCCGGGTCCTGAGGGCTGGGTGAGAAGACCGT
GCTAATTTGTTGGGAAGCAATGAGATGTGAGCCAGGAGCTGTGGGGTTTCCTACCTGGCCTTTCACTTTCTCCACCCTCTGCTGTCCCTTGTCTGAGATCATTAAAATTGCACTGTGGTTCCCAAGTTCTCTTGTTCACGCAGAAGAGGCTGTTGAGTTCATAGGGTGTTGGGACAGAGGATGATTCGCTAGGCCCTGGGATCAAG
GTCATTTATTTTCACAGGAACTGATGGTTGCTTTTTGTTCTCCTAAATAATCGAGGCACTTCATAGCACATCTGGACTAATCAGAGGCGGGGTGGATAGGATTAAAACAATGATGCTACTGAGCCAGGCTTGTCTGATTCACTGGAGCTAGCCTTCAGCTCGGCGCCTGGTGGCCACCAAGGGCCTGGCACAGGCCTGGGGGCGAG
TCCACGTGGGTGGCACTCACCCTGCTCTGGGGCTCAGCTCCCATGGGCTTGTCTTCTAAGGAGGTGGGGGCTGTGTGTGTGTGTGGAACTGGTAACTAATATTAAAATTTATTGGTTGGTAAAAGCATATTTCTCTTTTAACTGTCTGGGATTCCCCGGGTCTCACTATAGACAACCTCTGACATGATTCAGGTATGGGGATTTCC
ATGACGGATAACCACTGTGTCTGTTTGTGTTGGGGAAAGTAGTGTATTACGCAGGGTATTAGCATGGAGAGTCTGAACCACCAGAAAGTCCTGGCCTCTGATTAAAGGCCCACTGAAGATGTATTAACACCCCATCACCAAAAGGACATTATTGGGTAACAAACCCTCATCACTGGACATTGACAATCAAGGCTTCAATAATTTGA
CTCCACCTCCGAGCGAAAGTTGAGAAGTTTCAGAACAAGCAAAGAGCTCTATTTTTAGAAGAAATATGTTACCCTCAGAAATGATGAAAACAGATCTTCTATTAAAAGGCAAAGATGCTGGCTGCTCTGCCCGTTCTTTACACTCCCTCCTTCCCGTCTGGTCCCAGCTCACTCCCTGGGAGCCTTGTTGCGAAATCCTGTCCTGT
ACTTCGTGGAATCTTGATCAAATTCAGAAAAGCTGTAGAGCAAGTGATAAATTGACCCTTTCCTCTTTTTATAAATGAAAAAAGAAAATAGATTTTGCAAATTAAAGGAGAAAACCAGATGTGTTTTACAAGTGCAATTAACACTGAAAGAGACTATTAAGCATTCAGAAAAAGTTTTAAGAAATGCAGTGCGACTTCCATCTATA
CCAACCAGAAGGAAGAGTCGTGACCTGACTTTCTGCCGAGCAAGGGGGCCATTCTCAAAACACTATGGACTCTTTCTTCAAAGCTCTTTAACAGTCTGGAATTAAACATTTTTCATATGATTATCTGATAAATGCCTGTCTTCCCCACTGGTTCAAGTACCAAAAAGCAGGGACTGGGTCTCTTTCTGTTCCCCATTGTACCCCTT
TGGAATTCAGGACTAGATTCCAAGAGGCCAGCGAGGTGGGGCAGAAGACTCTGTGCCTTTAAATGAGAGTGTGCCTGCTTCATGCGATAAAGCCAAAGCCATTAAAATATATATATATATATCCTTTTACTGCTGTAGCTGGATTTACTGGAAGAGTCCTCCCTACCCCACCATCCTTCGGAATTGGGCCCCAGGCCCTCCCCACC
CTTTGGGTGATATGAGAAGAAGCAATTTTAGTATCAGAAAGAGTTTATTAGAAAATTCTCGTCCTGAGCTGGTGTAACACGTGATGTGGTATTACGATTCATTAAAACCAACTGGAGGAAATACGCTCGGTTCTAAAGTGGTCCTTTACAGAATGTATAAAAAGCAGTTTCTGGTGTGACTCTGCTTATCCCCTTTGATATCCTTA
GCTCCGTCTGCCCCGAACTCTGTCGTTCTGTTCCTTTGTTTTTTCCATGCTTGTGAACTGCACAACTTGAGCCTGACTGTACATCTTTTGGATTTGTTTCATTAAAAAAGAAGCACTTTATGTACTGCTGTCTTTTTATTTTATTTTTATTTTTTGGAAGAACAGGTTCTCTGTCTGTCCTGATTCCTCTGGGTCTGTAGGCCTTG
AGACAAGAAGAAGTACCCCTACTGGCCTCACAGGCCAATTGAGACCTTATAAGCTCGAGTCCAGGAGACAGCTCTGGCCCTGGAATTATAAACTCTGGACATTAAAAATAATTACATGGTGCTGTGTGTGTCTGCTCCTTTGTGGTTGAGGTAATTAAAACTCGGGTGACCTCACTGGGAGCAGAGCTTTTGTTGGACTGGAAAGG
ACTCGGACGAGTCGTTTGATTGGCTCACGTTTCTGTGTCTTTGCCTCTAGGTTTGGCGGTGAAGGAGCTGAAATGAACCACGCATGCTGCTTTGAACTGTATTAAAATTTTTTAAATTCTCAAAATGGCCTTTGTCTTTGAGAACAGGGGTGGGTGGGTGCTAACTTGCTGATGGCTTCTGGCGGGAATAGCGCAGGGGTCGTGGC
GAGGAGGCGGCCACCGTTGGCTTCGGCAGGACCAGCCTCTTTCTTCATGCAAACGTTTTCCTTCCTCTCCTTTTTCATCTCATTACCTTGATTGACTCTGATTAAAATATGACACTTTTTAGATTTCTTTTGAGGGAAATAGTGGTTTTATTTGGAATTTCAAGCAGGCCCAGAACTACAGATTTGTGCTTGGCCACTACGTAGAA
ATAAAAGATATCTAAACATTACATTATATACAATTGTTTAATTTTTTTTTTTTTTGGCTAGCAACTGTTGTATTAGGGAGGCTATCAAGAAGCATAATTGATTAAATTTCATCTCTGTTAATTATTCCATACACTTGTGTTATCAGTTGGAAGTTAATATTTCAGTAATAAGGAGCAAAGATCGGATACGAGGAAACAATAATAGA
TCTCTTTTTTCCCCTCCAAAGGGGGCCTTGGAATCTATAGTTATAGAATGAACTGTCTAGATGGATGAAATATGATAAAGGCTTAGGACTTAAAAAGGTGATTAAATATTTAATGATGTGTCATGTGAGTCCGTAAGCTTTTCAGACTTCTGTTCTTTACGAAACGGATACATTGGTAAAAAGGTAAAAAAAGGTGCTACAGAAGT
CATTTTGTTCTACTTATACTGTAAATTATGCATTATAAAGAGTTCATCTAAGGAAAATTACTTGGTACAATAATTATTGTAATTAAGAGATGTAGCCTTTATTAAAATTTTATATTTTTCAAAATATCAGCCTCATCCTTGAGTTCGCGGGGTGGAACTGGGGGAGTGGCACCCTTTTGTATGTCAATACCTTTGCTTGATTTTTC
TCATTTAAATACAACTAAACTTTTCTGCTCAGTAGCATGTGGGTAACACTCCTGGGTGTTAGGCACTCAGCTGCAGTTGGCTTCATTTGCAGTACTTTCTATTAAATGAATCTGCCACACCTTGTTGCCATTGTGTTGATGAATCTGTTCTAATTTTTGACTTTTACAAACAGTAGCCCTGTGAACAACCTTGTGCGTGTCTCCTG
CTTCTGATTGCTTGCCTGTCTCCAGTATTCTGTTGTGTCCTCTGAACCAGTTTTTCCCTGTATATGCAAATTGTATGTTTATAAGTGAAAATGTCAATACATTAAATGATTGTTAACCTTAAAGCATATTTCACTGACTTCTATTGTTTTTTAAATTCAGTTTATTTAAACTATAAAGATAAAAACAGTTCATGCATTTCTCCCAT
CTTGAGAGCCAGGTGCCTTAGCATCCCCCGTCACTTGTGTCTGGGCCCCAGAGGACACCCTTGGATAGGGGCTGGATTGTTGAATGGCAAGATGGTGGACATTAAAAAAGGGCTTGCTGCAAGCACACCAGCTATGGCTCTGTCTTTTCAACCCTTTTCTGGGCTGCTCTGGAGGGAAGGATTTTTGGAGCATCTACTGCGTGCCC
ATCACTTTCCTTGAATGAAGACTCTCGTTAGGAACAAGGGAATCGTGTTGATCTTCAAAGGTCTAGTCAATGTGAATAAGTTCCTTGTCAACTCCAGGTCATTAAAGCCTCTCTTAAACCTCAGAACCTGCAACAAAGTAGTGCACTGCTCTTCCTGCCTGTTATCAGTGTCAGGGCTGGAAGAGACCTGGGATATGCTGGACCAG
AAATCCCATTACTGGACTTCATAACCAATTCCATTGTCCTCTTTGTGACTATTCAGGAGAATATTGGGTTGATCCTAACCAAGGTTGCAAATTGGATGCTATTAAAGTCTACTGTAACATGGAAACTGGGGAAACGTGCATAAGTGCCAGTCCTTTGACTATCCCACAGAAGAACTGGTGGACAGATTCTGGTGCTGAGAAGAAAC
TAAATGTGCCAATATATTTTTGAGTCTCTTAACTTTTTGAGAATTATTTCAGTAAAATTTCCTGATGCATTCACTGTTGATCTGTAACATTTTGCTGTAAATTAAATCATACTTTTATGTTCCTTTCAGTTTGTTTGTAGAAGAATTTGTAATTGAAAGACAGATTATCCAAATATCTGCCTTTGTCTGAGTTCTAAATAATTAGC
AAAAGAAAACAGAAGAGACAGTTGGAGTTACATTAACAGTAAAAGTGATAAAGATGATTGAAGACATGTCAAGTTAACAGAACAACTCAGGTTACAATATATTAAAAAAAACATTTTAGATATTGTTTACAAGAAACTTGTAAACAGACTTAAAGACTTACAGACTTCATGTACTTCTTTTAATAATGACCATGTGACATATTATG
AAAAGAAATCTGAATCAGAAGATCCTCTTCTATCCTTCTCTTCCTGAGGAAACGGAAGTGTCCAACTTCCGCTAAGTATTGCTATGCAAAAGCTGCTGTAATTAAACTATGTTATAGGGAGTAGTTTTTCCCTTAGGATTTCTCTGCACTTTATAGAATATTGTAAAACAAACAAAAAAACAACCCACATACCTTTGAAGTGTATT
AATAAAATGGAAAATGAATGTACCTTGCTGGTGTTTTGGGTGCAACTGTGCCACACACCTTTCCAAAATTATCTTGGTTCACTTTGATGAATTGTAGCAAATTAAAGAGGAAGAGGAATGAGAAATTAACCTGTCTGGGCATCATTTTTCCCATTTATAACACGGAGATGATAATAGTGTCTACCTCAGAAATTGTCATGAAGATT
CTCCCTGGATCGGGGATGGGGGTGGGAGGGGGCGGGATTCTCTCTCTAAGTATATTATCAAATGGCAGGAGCTACTGAGAACATAAAACCTTGGCGAGTCATTAAACTCCTGAAAATCTCTGCTGTTGGGTTTTGAATTTGCAAATGAAGGTTGGATGCTTTATCCCAGTGTGAATTTAAACGTGCTCCCCCACCCCACCCCTCCA
ATTCATATTAATTACGGATATAATTCTGTGTATCTTACTGTGACTCCGAAAACTATAGTGTTGGTGTCATGGAAATGTATGTTATTTCCAAAGTCATTTCATTAAAGATGAAAACTTTAATTTTTGCTGTGGTTTGTATTTACCTGAATTTAAATTTAGATCATCACTGAGAAGACCATGTATTCAGGCAGAGGCTGTACCAGTCC
CTCTTTGGTTCAACCCTAGCTGCATCTGGGCCATCCTGTGACTCTGGTCAGTGTTTTTGAGAGGCTCAGTCCTAGTATTAGCCTTCTTCCTGCCTTCCCAATTAAACCACCCACCTTTCCCCCAGTCTTTATCCCAACCCTGCTTGAGGTTCTAGTTCTATGAATGAAATCACAAATGTGTGCACATATCATCATTTCCACAATTC
TTAGATATCTTTTTATTGATGTGCAAAAATTTTTGGATTGACAGTAACTTGGTTATACATGACACTGAAATGCCTTACTTTGTATGATATTCCATAGTATATTAAAAATGGTAAAATTGCATGGGTTTTGTAGGTACTTTTGGAATCTAGAAGAAATGAAATTTTACCAAGTTATATAAAGAGAAAATTGAATTTAACAATGCGAA
GACGACTGGTGCGTCCCCAGCAGAGAGCCAAAAGACATGACGACATTCCGCAGTGCCTAGACGCACTGGGACCCCTGGGAAAATCCGGATGTGGCTTTTTATTAAATTTGGAAGGGGTGGTATCAGAACTACGTTATACCAAATACTTCATGCGTCGTGTTCGCAGTTAACTATTTGGATAGGTAGCATAGGTGGAAGATTAATTT
GCGTTCTTCTCAAAGGATGGGAGAACATGCCAGTTAACTGTCCTGCATCACAACCCTATGCCATCAGGGTAACTGTGTTCAAACTAAAGTGCTCCCATAAATTAAATGTGCAATAGAAGGTAATGTTGCCATCCTGCCATCTTTTTCCATTTCCTAGACGTGTGAATACCTGCTCACGCCAAATACACACAGGTTTCATTTCCCTT
TAGGTGGGTGGTGATGCAAATATAAAATACTAAAGGTCAGAGAAGGAAAGTTAATTCTAATTATTTGGAGGTCATTGATTAGGGGGTGTTTTGCATGGTTATTAAAGGATGGCATGGAATTTTGACTGGTGAAACTAGGAGGAATAGACAGAAGGATACAAAACGTACAGAAGGAGATCCTGTATCCTGTCAACCAGACTTGAAGG
TAGGTGGGTGGTGATGCAAATATAAAATACTAAAGGTCAGAGAAGGAAAGTTAATTCTAATTATTTGGAGGTCATTGATTAGGGGGTGTTTTGCATGGTTATTAAAGGATGGCATGGAATTTTGACTGGTGAAACTAGGAGGAATAGACAGAAGGATACAAAACGTACAGAAGGAGATCCTGTATCCTGTCAACCAGACTTGAAGG
GTTATCATGTTGTGTCACATTTGGAGTTAATTTAATTAAGTGGCTTGACTCAATTAAAAAGTAATAATGTAGAACTGACTGATTTCTAGGTCAATTGAATATTAAAATTAACAGACATTTTACAATTGAGTATTTTCTCTACTGTCTAGTTTGGAAACTTTAAAATTCTTAATATAAAAGACATGTAGCTTTTAGGAAACTTAAAT
AGGCATAACTGTGCTGGCTATTTAGGGAATAATTAGAAACACACTTTTGCACATTTTTTTTTTTTACAAACAGATGAAAGAAATTAACATTCAGTACTTTATTAAAAGAATATATTTCCCCCTCTGTACTCCTGTAGTTGGGACTGTTTGTGGAAACAATGCCTTGTGTGTCTTTTTTACTCATCTCATATTTTTACAACTAATTA
TCATAGACTTATTTATGTGACACCTAAATAGCTAGGCAAACATAGATCTGACGTTTGCTGCCTCAATGTTACAGTTTAATTGGAAATGTTTTTAAGTTATATTAAAGCCTGTTTGTGCTGAAAGTTTGATCTAGAAAACTAACGATGTCAATAAGTATATTCAGTTTAACAGTTAATTTCAATGATGAATCACTTAGTGTGCAGGT
GGAAGCTGAGCCTGGCTGCTTGTCATAGCTGACACAGAGCCATCTGCCACAAACCTGTGGCGGCTTCAGATCTCCAATCCCTGCCACCACCCCAACTCAAATTAAATACAGATTCCTAGAGACGTTATGATGGTTACACATGTCCTCAGCATCACATGGAGGAGACTGTTCAAAAAAAATATGTGGCCTGTTGTATAACCGCACTC
TTAAGTTTTGATGAGCATTTTGAATATTCTAGGAGAAAGCCTGAAATTTCACCTAGTCTGTGTTTTTCCATGTAACTGGGACTTAAATGTATTCCTTCTGATTAAAAAGAAAAGTATATATTAAATGTCACTGCAAATTAGTTTTATATATCTCTTGTAAGGTTTGTTTCTCTGACTTGTTTTGCCTTCAGTGGGCTTCTGTGGTG
ATACAGAAGTCCATGTCTACTGTGTTGCCAAGGGTGCAGAACCTGTTTCTTTGTGTAAGAAAAGTCAAAGGGTTGGTTTCCGGGGAGAAATTAGTTTTGCATTAAAGTAGGAGTAGTGCATGTTTTCTTCTGTTATCCCCCTATTTGTTCTGTAATTAATTGCTCTCATTTTAATTTCAGTGGCCACCGTCATCTTTGCATATAAT
CTAGCTAAGCCAGAAGCTCAAGACAGCCCAGGATATGACTAACAGATTAGGAGCTGAAACGGTTACTAATCCTTGCTGAGTAATTTTTATCAGTAGATGAATTAAAAGTATCTTTGTTACTTTACTTCGATAACTTGGGTTCTTGAAATAATGTCGTCTATTCCAATCTCTCTTCCTCACTTTTTCCAAAGATTTCATCTAGAAGT
CGGGAACTAGATGATGGACAGTTTGACCAGGAAGACGGAGTAACTCAGGTCACTTGTATGTGAGCAAAGAAGGAAAGCGACAGATGTTCTGTAAATAATTATTAAAGTAATTCCCAAGTTACTTTACTGTATTTCTTTATCTGCATTTATGGGATACTTTGAATCTTTCCAGACTCAGGCTTTCCTCTAATCTACGTAAACTTTGG
GCCTGGCCTCTGCTGGGCAGAGAGTGGGGGTTGGAGGCCCCCTACCTCAGCTTTTACTTTGTTACATATGTTGAGTCTCCTGTTGAAAACAGATTGTTTCATTAAAGCTTTAAAAACCAGTGTCCTAGATTAGATGATTTTTGCCTATATTTTTAATTCTTAACAATCTTGACTCCCAGTTTTGCTAGTTAATTGTCCAGTAGTTG
TTTTCTCCTAACATTTGAGATAATGCTCCAGTATCCCTATAACATAAGCCATTTGGTACCAAACTTTATATAATATGGATCACTTAGTAGAATTGTTTTGATTAAAAGAAGGGCTTACCTCTGACATCTTATTACATTGATATTCTTCTGTATTTTGGTGCTCTTTTAATGCTTTAATCTTTTGACCTCTTCTTACATTTTACCAA
TTTTCTCCTAACATTTGAGATAATGCTCCAGTATCCCTATAACATAAGCCATTTGGTACCAAACTTTATATAATATGGATCACTTAGTAGAATTGTTTTGATTAAAAGAAGGGCTTACCTCTGACATCTTATTACATTGATATTCTTCTGTATTTTGGTGCTCTTTTAATGCTTTAATCTTTTGACCTCTTCTTACATTTTACCAA
AACATGATCTGCTGAAGACACATGCGCTTTTGTAGAGTTTAACATCTGGTGTTTTTCTGAAATATATATATATATACATATATTGCTTTATTTGAAACAAATTAAAATATGCTGCATTTGACACCTGGCTTGGTTTTTTTTTTTTTAATTGAAGCCCACTTTATCATAAAATGTACCATGAAAACTTAAAGCGGTTGTGGCACAGA
CACAATGAACAGTTCACTTTATTCCCTGGGTTTTCTATATAAACAGTTTTCAAGATATGATTTGGTTAAAAATAATTTGTTATAAAAATTCTGTTTGCAAATTAAACTGTAAAAGTATCCAATGTCTCAGAAGGCAATGATTTGTGTGATAATTTGATATGCCCAAAGCCCTGCTCATCAATGAAAACTATCATATACAGTAATTG
CGACGATGGTGTCTAAAGATATAGGGATGAACTGTCTGTGAAATGTTTTCAAACCTATGGAGTGAAATTATTTTTTGCATCATTTAAATGTGCAGAAGACATTAAAAGAAAAAACTGCTTTATTCTCCTGTCAGTACCCCCTCCTACCCCTGCAACAAGGACTTGCTTTAAATAGATTTCAGCTATGCAGAAAAATTTAGCTTATG
GCCATGGCGTCGGCCGGCCGTTGTCTGAAGGAAATGCCACGAGGCAGGGGGCTGGACTTCAGGCGGGGACCCATTGCCTCGCAGAAGAAAGTTCTCACTTATTAAACCTCTGTGTACACACACACACAGACACACACACACACACACGCACTCACACATAGACACACACACACACAGTCATGCACTCAGCTATATTTAAAATATAT
TCTGCTGGCCTCTTTTATTTCCTTTATATAAATGTGATTTTTCAGAAGTTGATTGTAAACACTATTCTAGTCCTGTTCTTCATCTAAACTATCGATTTTAATTAAAATTCACTGCTAATGAACTAGTCTCCTGAGTTTTTATTTATCGACTGTATTGCAGGTACCCAGAACCCTGCTAGATCCTAGCCATAGGAATTTGGTTTTAA
GGGTTAATTTATCTAACAGAATTACTTTGGCGTGTTAATTTTATTGGTTAGACGTTCTTATTTGCATTGCGTTATTTTTGCTTTCTAAAATAAGAGCTTAATTAAAATCCTTTAAATTTTTCTTGGGAAAGCATGCTGAGGTGGGTTGTAATCCAGTTGCTTTTTTTTTTCAGTAGTCAAATGATGCATGACATAAAATTATGAGC
GGCAGGATCCCTTCATGCTAGCCATGGTGACCGTAAGGAAACAAAGGCCATGGGCCTGAATGGAAGTATGAGTGCAGTTTCCTTGCCAAACTTTATTGTGATTAAAGTTCCAGAGACAGTACCAGCTCCACACACCTCTGTGGCCCTGTCTTTGCCCTGGTTCCTGAATGTCTTCACCCTAATCTTCCAAACACTCTGTGGTTCTG
TTCCCTTCTCTGAGCCGTAGCCTCCTGGTAGACTGAGACCTCTGGAGAAACTTCTCTCACACGTGAGAGGGGAAGTTCTCAGCTGAGCTGAAGCTGGATTATTAAAGTGGATTTTTCACTCAAGCTCATTCCGTTGCACTTATTTGGAGGTTGGCGGGGTGGGGGGTTCAGGCCTGGCTTAAACCTCTGAGTGCAGAACAGGCGGG
TATTATTGTATTTAAATTGTACAGTTAGGTGTATTTTATTCCCTTCTGACTTTGAAGTATCATAATTTGTAGGTTTTACATGAAGTTTGCTGTAATGCCAATTAAAAAAAGTTATTCTTCATGTATTTCCTTGTAGCTTAATTTGATTTACCCAGATTAGTGAACCCTGCCTCTCTAATACAGTTTTAGCTAAAATAGTTATAACT
CATGGGATTTCCCAAGCAAGAATACTGGAGAGGGTTGCCATTCTGGAGAAAGTGGAGGAGAATCAGACGTTGAATCCTCAGGGAGAGGCTAACAAGACAGATTAAACAGACCTGTACAGGGAGGGAGTAGATGAAGAGGGGGTGGGGACTTTGTAGGAAGTAAGGTAAGGTCACCAGTCAGGGCAACTCTAGGGACCAAGGCCGGT
TTCCTGACCCACATTTAGTTTTTTCCTACTGTTTCTATTTCATACATTCTCATACATTTAACTTGTAAAATAGACTGATATTATTATTATTACATAATTAATTAAAACATGTTAATTAAAATATTCCTACGTCTTTAGCATGACACTTCTTTCATTTCTCCTTTTTTTGGAATGTGAACCTGGCTCCATGATGGGAAGAAAGACAT
ATGTTACTACCCTGTAAATACGCTGTTATACATACTGTTAACACCCTTTGCTTTTTTTCTATGGGACCTCCAGGCCACCGTATTTAGAACTAGTTACCTTATTAAAAAAGAGAAAACAGTCTGTTGGCTTCTCAGTCTGCATTGTGGTGGCAGGGAGGTGAGGGCAGGTGCTCCCCCCCAATGCGCTTCAGGAACACAGTTTGCGT
ACTTTTAACAACCCTTCTACTTTTTTTATTTGCATCTCTGAATACCTGTCAGTATTTTAAAGTTGGTAATCCAGGACATCTGAAGTAGTTGAAAGGACAAATTAAAAGTGTAAATCTTCTCTTCTTTTTGTACCTACTGGCTGCCTTTTTTGGCTTTTTTTTTTTTTCCATTCTTCATTAAATTTATTTTGCACAGTAGTGTTTCT
TGTCCCTTCTCATTTCCTTCAAACTGTGACTTTCTTACAGACTTGAGTGGGTGTTTCGCCGCCCCCCCAGGTGCTATGGGAGAGGGGGGCACTGAATGGAATTAAACCAGAAGGAAAGAAAGCGGTCTGTGTCTTCTTTCATTGCGCCTTTTACTCGTCAGGGGCGCCCGGGCCCCAGCTCTCGCAGGGACGCCCCTGCGCAACAC
AGGCTGAAGACAGGGAACGTGACTGAAATGTATTTATCGGGTTTTTGTTTAGTTCAATAGCTTGTATGTTTTCTTTCTTTGTTTCTCTGACTCATTTTGTATTAAAAGCCAACTAGATGCCTTTTTACAGAAGCCATGTGGATTGAATTTATTGCTGTCTTTTCTCTGAAGCTTGATCACTATAAATCTGAGAGCATGGTGTGACC
TCTACCTCAGAGTCTGTGCGGGAGGAAGAGGTGTGTGTTTCTATGTCTCTATGAGAGACACATGTATGTTGTTTTGGTTGAACAGTGTTATTAGATTATTATTAAAACCTCATGGTATCTTCCAGCCTAATTGTGTCATTGAATCTACTGCCAAGTTCAAAGCTGCCTGGAAAAAAGGGGTCAGGGACACACAATCCACCGCTCAA
ACATTGATAAGAGCTTTGTACAGAGATTTGTACATTTGTGTAATAGGCCTTTTCACGCTTTATGTGTAGCTTTTTACCTGTAACCTTTATTACATTGTAAATTAAATGTAACTTTTGTCATTCTGGTGCAGTTTGTGATTCAGTTGCCATCACCTACTTCCACTGCCATGAGGGAATATTTGTCAGAGGTACAGCTGTCAGGCTTG
CCTCCTAGGGTTTCGATGTGCTGTGTTCTCATCCTACAGCTGGTTTGGTAATGATCTGCAAGTCCCGGAGAGCAACAGCACAGCTCTGCCTGACGCTCTCATTAAAATCTATGCAGCCAAGCTCGGCGCTTTGTAGCAGCCGGCCTTGCGAAGCTTCCTCAGCTCGGGGGGCTGGGGACCCAGTCAGCCGAGAGGCCCTCTGGGCT
CAGGTGGGAGGGCGTCAGGGTAGGGGCCAGGCCTCTAGCCCCAGTGGGGAGAACAAATCACAGATGTGCCTCAAGCTCATGAGGGCCACAGGCAAAGACTATTAAACAATACTTTTGTACCCCTGGGCCTTGGCAATGTCTGAAGTATGGAGAGGGGTCCTAGGACCAGCTCCCTGAGGTCTTTATGTCTTGAGTTTAAAATTCTT
GGCACGGGGCTGGCCGGCACACACAGGTCCCAGGCCATCATGGGAGAAGGGTTGGGGCCTTGGGGGGGTCTTGTCCTCCCCAGCTGGCCTGCTGTTACACATTAAAACCATTTACCCAATTCCACTCGTGTCTTCTCTTCCCTCTGGCCTTTCTCTGGGGTTCAGGCCTCTTAAGACTGCTGCTGCGACCTGGGGGCTTGGCTGCT
TTCCTAGCAGATCTTGCAATGGTTTATTTTCATTGTATTTATTTCACAGTTTTATTCTTTTGAGGGGCAAGTGTTAATTAGTTTTCCATTTATAGTAATGATTAAAGTTTATTTTAAAATGAAGTTACTTATACAAAATATGTTGTTGAAAGAAAAATATTAGTATATAATACGGTATGAAGGCTGTGGCAAAACGATGACTTCAG
CACCCTGCCTGGCACTGGCTGATGGGCACCTTTGTTGATTCCATTAGCCAAGGCTCTGCCAAAGGCCCCGCAATCCCCGTCCGGGAGCACCGCAGAAACAATTAAATGTTCCATTCCATTGGCACCGTGTCTGTCTGGTGTGGCCTGTGCCTCCCAGGTCCTGGCTCTGAGCAAAGCTAGTGGTAGACGTGATTGTGCTGAGGCTG
CCGAGGTTTGTACTTACTATACCATGCATGACTCAGATGCCCTCAGGTCCTTTTCACTACAGTATGTATGCTGTGTGTTTGGGTTGAAGTATTACCTGACATTAAAGGAAGGATGTGGAGAGATACTGCATTGGTTGTGTCCATCTCTTGAGTTGTGACCACCCAGTATCCCCTACAGGTATAGAATTCCTATTAATTTCAAGGTA
CCGAGGTTTGTACTTACTATACCATGCATGACTCAGATGCCCTCAGGTCCTTTTCACTACAGTATGTATGCTGTGTGTTTGGGTTGAAGTATTACCTGACATTAAAGGAAGGATGTGGAGAGATACTGCATTGGTTGTGTCCATCTCTTGAGTTGTGACCACCCAGTATCCCCTACAGGTATAGAATTCCTATTAATTTCAAGGTA
GCTCCATGACTTTTAGCTCGGAACTGGCCACTGACTGTTTCTCCTTTCAGGGAAGGGCTGCTGAGGAAGAGGGCAGGAGGAGGATGGAACAGCGTGTCCAATTAAACCGAGTTCTCATTTCTCACAAAAGCTGGCCTTGCTGTAAGCCTCAGGTTCTTGGCAAGCAGCCCACTGCTCTGGGTGACCAGGAGGCAGTCTGGAGTGTG
TGAAGGGGTGAGGGCTGAGCAGCTGTGGTAGCCACCTGCCAACTCCAGCACTTCTGCAAAACCTCCACTTTGAACATGATTGTTGAAAACAGATGACATAATTAAAGGTTTAATGACAACCATTCCAGTGTTCTCTTGTGCAGGTGTGTGTATACATGAGACGGAGCAGAAAGCATCTTTACATTTCCTCTGAGAGGAAAACGGAG
CAGGTGTGTGCTGCTATGAACGTCTCTCCAGAGCCCTTTCTGCACAGCTGGTGTCGGCATCATACTAAAAGCAATGTTTAAATCAAACTAAAGATTAAAAATTAAAATTCGTTTTTGCAATAATGACAAATGCCCTGCACCTACCCACATGCACTTGTGTGAGAAGGCCCATAGGTATGGCCCCCTTCCCCCTCAATACTAGTTAA
GATGATTGCTTCAACTTTAATATTCTTGATTCTCACTGTGGTGGCTTGAATGGAAGCTTCTGTAACCCCACCAGTAACTCATTTGGGGTGTCCTTGAAATATTAAAGTTTGATTCTTAATAAAAATGTCCTGTGGTGATTTGCCAGTCGGCTCTTAGTTGTCAGCATTTGAGAAAGGTGGGATAATTATCAGGAGTAGATGTGAGC
GCAGAGCGCCGGTGATTGAGGACATGGAGATTAGCAGTGCAGTGTTCTGAACCTGCTGACTGTCCCTTCTGACTAGCATTTCTTACAGGAACTGTGACGAATTAAATGCATGTTGACAACTGCAAAATATGTAAGTGCCTCAAATGGAATACTTGGCTTGTAAGAGTAATCCTCACACTATAAAGACAATCATACTGGAGACGGAA
GTTAGACTCCCTGAGGCTCCGTTTTATAAGTGATTCAACGCCAACTACCTTTTCTGTATGCTTTCCAAAGTGGGTTTTTTTTCCCCCTCCTCAATGTTTAATTAAAATATTTGCTCATAGTTGACTTACCATTCCTACGAAAGAGGCAGAAACTTTGAGCAATCTAGGCTTTTTTTTTTAGGCCCCCCCCCTCCCCCACCCTGTAC
GTTAGACTCCCTGAGGCTCCGTTTTATAAGTGATTCAACGCCAACTACCTTTTCTGTATGCTTTCCAAAGTGGGTTTTTTTTCCCCCTCCTCAATGTTTAATTAAAATATTTGCTCATAGTTGACTTACCATTCCTACGAAAGAGGCAGAAACTTTGAGCAATCTAGGCTTTTTTTTTTAGGCCCCCCCCCTCCCCCACCCTGTAC
GACCGTCCCCACCCCCGAGGTAGGCTGTGACCCCCACCCCAGCTGGTCTGCTTGAATCTCCTACAGCCCCTGGGCGGAGACCACCTTTGTTTTATACAAAATTAAAAACAGGTTTTTACGAAAGACGCGGAGTCCCTTTTTCAGCGGGGAGTGCAGAGATGGCCGGGGCCTCCAACCCTGCCATCCTCCCCGAGGCTGCCCGGCCT
GATATCATCCTTTCTTATTTCATGTTTTTGCTGGAGGGTGGGGATTTTTGTATACTTTTTTTATGAAAAAGATAAATGCATGTTGGAATAACTTCGTGGAATTAAAATTAATTTGCCTTCTGCTTCATTTTTTGGTTCCTAAAACAACTTATTGACTTTTTTAAATTATTTAACTATTATTTTCCTGTTTTAAAGCAAATTTAAGC
GGTACACCTAAGACACGGACTTGTGAGAACACACAAGTTTAAGAATCCTGGACAGAGGGAAAGTAAACACAGAGATGGGGATTCATGGTTTTCAGTGTAGATTAAATACAAGGTACCTGGGCCTGCCCTGGCGGTTCAGTGGTTCAGCAAGTGGTGAAGCAATGTCAAAGCAGGAGACACAGTTCTGATCCCTGGTATGTGAAGGT
GATGTCAGTTTCCTATGGAAGAGACACCTCTGACTCATAAGGAAAATCTCAAGGGAAAAAAAATGTTTTAGTTCTTTCCCCACTCATTGGGTTCAAATAGATTAAAAGGCTGATTTTCAGAAACATTGCTGTGTGTTACTTTTGACTTGCTTATGGCTGGGTAGCCTGGAGCCTGGGATCGTAGTCAGAATGGAATTTCATTCTAG
GGGCCGGGCGCCCGGGCCCTTGCTGCCTTGCGGCTGCCCCCCGCCCCCACCCGTATTTATGTTTTTACCTGTTTCTGTAAGAAATGAGAATCTCCTTTCCATTAAAGAGAGTGCGCTGATCCGGCCGTGTGCTTCTTTCAGCTTGCCCATTTTTCAGAAACTGAATTTGGAGGGCAGAGAGCCGACCTTGAGTTGTAGGAATAGGT
GTTACTCTGATATTTCTGAATACTACCAACCAACCTTACATGTTGTCTTCAGTCAAAGAAAACTATTTATTCTACTGTTTTAAAAAAGAAAAAAGCCAACATTAAAATGATCTAGTTTTACAAACTGGTCTTTTGCATCTATTTAGCGTTTAAATGTTCATAAAAATCAATTGATTAAAAAATATTATAGAAATATCTTACTTCAA
TCTTTTTTTTTCCTCTCTTGATGTGTGTGACTGTCCAAAGTACTTTAGGAGTAATGTTTAATATTTTGTGCAGGTTTATTTGAGGGGCATGAGTCTAATAATTAAATTATTGAAACAACTGTGTATCATCATTAACTTATCACACCTAATTTCTGATTTTTGGAGGAGAAATTGACTTTAGATAAGCAGGAAAAATTTCAAAGTTA
AATATGAGGCCTGAAATTTCAGGAGAGGAAGCACAAGATAATTTAGCTTTCTATAAGTTTTTAGAGTCAGAGGTAGCTTTTAAAAACGTTTAAGTTTGATATTAAATGGATACAAACAGAACGTGAATTCTAAGTTTGGGATAATGTTGATAACACTCAATCAAATTGAGTTATGTGCCATAAAGTAATCAGACCAGAGTCCAAGG
TCTGAATGTGGTTTAAAGGCTTGCTGTATTAATGTTTGCTTTATAAGTAATAAGTTTGCCCGAAGGATGCTAATGTGTTAGAATATATATTTTTTAAAAGATTAAATATAACATATATTTGTTTTTAGATAAACATTGAGAATGTTTTCTCCATTGATATCCTTCTTTAAACATTCTAATGTTATAAATATGAAACATCACTACAT
GTATTTGCTGCTGCCTGAGAAACTGGCTAAGTATGCAGTGGCTTTCGGAAAAGAAGCTGTCCAACGATATGTCCGCTCCTAAACTCCATGTTCGAACTTCATTAAATCTTGGGGAAAGTAACTCTTACTTCCCAAATGATCACTTCAATATTGAATTCATTCTTCTTTTTTATAACATAGTCATATTTCCCTGTATTTTTCCTATT
GGTACTCACATTTCAATTAAGGAGTAAGTCTGCCATCATTTTAAAAGAGAATCTTACTTTTATATGAATTTTATAGCTTGTGGCAAATATATGTTTGAAAATTAAAATGTTGAAAAGTAAAAAAGTTAATGTAAAACTATATTAAAGACATTTTGATGCAAAACTATTTGATATAAGGTAGATCTGTATCCCCTCTAGAATCCTCA
GAACCTATTAGCTAAAATCTACTAAATCAAGAAAATTTTTGTCAGTAATTCTAAAAACTGTTGGATAAAATTTTGAATAATATTAATTATCCAAAAACTTATTAAATGCTGCATACAAAAGAGTAAAATGCATAAAGCATGTAATATAAAAAACCCCAAACAGCCTGCTTACCTGTTACTGAGCTTAAGAAACAGAGTATTACCAG
TGTGGGCAAGAGATTCGAAGTGTTGGCTTTTGCAATGTGCATATTGAACTGAAGAGTGAGTAGGTGAAGGTGGCGAGGTGGGTTCCCTTTCCAAGGCCAGATTAAAACAGTGATTTTCTTTAAAAATCTGGAAGCAAAGAATGAAAAAACAGTTGTTAATGTGTTCTTATTAATAGAATAATGCAATAAAATGTGATGTCTTTTTA
TGAGTTGCCCAGAATTTTCTGTATTTTTGTCACCTTTGTAAAATGATCAACAGTAAAAATAAGTATGTTATTTAAATTTCTTTCCTATAAAAGTTAAAATATTAAATATTTGTTTTGAAAAGAACCATCTACTGATTTTATCTTGTGAGTTATATTCCAAATGAACATTTGTATATTTTCTGCACATGTGATTTTGTTTCACCTTA
TATGTATTAATATAAAAGGAATCTTGGATTGGGAATTGAGTACAATATTGCTTTTAAAAACCAGTAAAATATAAATAGCTGATTGAGCAGATTAAATTGGATTAAACAGGGACTTACTGGGTATACATTTTTTAGACATACATTTGTTAAGTTTTTCAGATTACATGTGTACACACAGATAATCTAGCACACACACATGCACGTTC
TCTTACTCCCACCCTTAAGAAAATCCTTACTGACTAGTTCTGTGAAATGCTAAAAGTTACAACGTTGCAGTTACTAATACAAATGGTGTTAACCAGAAAGATTAAAGCATTCTAAATGTCTTGCCTATTTCTATTGTATTCTTCAAGATTTTAGACATATTTCATGTCTAAATGCCATGTCTTAGTATAGTGTTTATTGATCCCAC
ATAGTTACAGTTAACACAACGGTTATCTAATAGCTCTAAGTTCATTTTAAAAAATTTCAACGGCCTTTCACTAAACAATGCCCCACCTGTACATTGTTTTATTAAAAAATGTAACGCTTATGTACAAATGTGTATGTAATATGCTTTCTTAGAATGATGCTTGATTTAAATATAATACATATTAAAATGTTTCAGGACAACTGTCT
GAATCGAGAAATGAATGCTCCATGAAATGCACGAAGTCTGTTTTAATGACAAGGTGATATGGTAGCAACACTGTGAAGACAATCATGGGATTTTACTAGAATTAAAACAGCAAACAAAACCCAAACCCAACATAACGCTATCCAATGACCTTAGGAATACTGAAAGAAAAAAAAAAAAAAAAGACGTTTTTGAAACGTAGAGGATT
TAACATTAACAAAATATTGATACTTGACCCATCACCATAGAATCCACAAAAAAGGACCTAACCAATAATGTCATTTCAAATGTAAGCTCCTGAATGTGCCATTAAAATTGCTTTAGTTGCTATCAATTTGTTTATATGCTATTCTAAAATACTATACCAGCTAAATCGTTTCTTAAAAATTTGCCTGATACTGACAATTTTTTTTT
CCTTAGATCAATTACAAGAAAAAAGTTTCAGTGGTAGCATTTGGCCCCAAAATGAACCTTTTAAGATTTTTTAATAACTTTCATATATATATATTTTAATATTAAATTCTGAAAAGAAAAAAAAAAAAACAAGTTTGTGCCTCTCTCATTCTTCGTGATTTCTCTTCTGTTCAGTTCAAAGATTGCCATCGTGGGGAATAGCAACT
TAGTAGTGGAACTTTTGTATAAAGTTTGTCTCCATTTGTCAATTGTGAATATGTTTTAATTATTTGATGAGAATGTATGCAATTCCTATACACACCTAAGATTAAAACGGTGGAAGAGTCTAAAATGTTTTCTTTTGTAGAACTGTACGCTAACAGTATAATTCTGTTTAAAGTTCTATTGTAACTAGAGTGGATATGAATGAAGA
GCCATCTGAAATTGACTTGAATGTCCGAAAACAGGTAAATATTGTAAAGTATGCTTTCTTGACTTTTGTTGGCTCATGTGGACAGAAATGTACAGGGAGAATTAAATTATTTTAACACATACAAATTCTCCTTTCTGCTTTATTTTGTGAATTTCACATGAAGTATTTTTATATGATTCAGTGCTTCTGTGTTGTTCTGCTTCATG
TATGCAATCGGTTCACGCGGTAGAAGTCGGGGGCAGAGCCTGCCAACAGCCCAGCATCCTCTGCTAGTCTCACCCAGTAATGGTTTAAATCTACATGTTAATTAAAGCTGTTGTAAGCCGAGTGTCTAATAGAAGCATCAACTGGGTCCAGCTGCTTAAAGGCTGGAGAAGGGGCTGCAGGAGAAGCAGCGGCCCCAGGACTCTTG
GAGGTCTGTACATGTGTAAATAGAAGTTCCTGGATACCCTAGAGCCCTGGATTAAACAGAATGTGCATTGTACATCTTTAAACAAAATGTATATTAATTTATTAAATCTAGTTGTCACTTTATTTTGGACCTGCTGTGATCTTGACAGGAAATGTGCCACAGAGCTGTAGTGCAGAGGCAGACTTGTTAATGACGTCTTTTGGAGC
AAACATCCCTGTGGAGTTTGGTAATGTGGACTGAAACAGACTCAATGTGGGCACACTTTACTAAACACAGATACAACCTCACCATGAGTAAAGTTTAAACATTAAAGATTCTTGTGATACAGTCATTCATGGAAAAAGTGTACTTTATCTTCTTAACAGAATATTATGGGTTGGGAATGGGAATTACAAAGTATACAGATATAACT
ATGTTTATACACACAGGTGTGAGTACCCATGTGTATGTCAGACAAATACACATACATATATACATTTTGCAGCTATGGACAATTCAATCACAGGATGCATATTAAAGAAAGTCATAGTTTTTTTCTTTTTTAATTGAAAGGGACAAGCATTGTCTAAATATTATGCCTTGAGAATGAGGGCGCGAAACACAATATCATCCCAAAAT
CCTAGAGATGATTTCTCCCATTTTTGCACCTGGTCACAGAAGTGCCTGGCATCTGTTTGAAAGTATAATTGCCTAGGTAAGACACCTAAATGGCAATGGGATTAAAGTAATATATTTAAGAGTAAATTTTATTCACATGTGCTAACATGAAATAGTAAACTAACATTATAAGGGAAAAATGAATTCATTTGTCTATTTACAAAGTC
TTTTAAAACCTGTTGACTAAACAGTAATTAATTTATATTTGTGAAAAATGCCACTGTCCTAGTGATTTCTGATGTAAATAATGTTGTTTATATAGTATGTATTAAATTTTCCTACATTGTAAAACTGCTGTACTTTTGACTCTTGTATATTAAAAAGTGTTACTGAGGATTTTTAGAAGCAGGCGAACACGTTGCATTGCATTGGC
TTTTAAAACCTGTTGACTAAACAGTAATTAATTTATATTTGTGAAAAATGCCACTGTCCTAGTGATTTCTGATGTAAATAATGTTGTTTATATAGTATGTATTAAATTTTCCTACATTGTAAAACTGCTGTACTTTTGACTCTTGTATATTAAAAAGTGTTACTGAGGATTTTTAGAAGCAGGCGAACACGTTGCATTGCATTGGC
GTACATCTTAGAAGTATTTTGTAAGCAGTATCATAAATTCTCCTTGCTGTTTTTAACAGCCACATAGTAAGTGCTTCATAATATAGACATGCTATATTTGATTAAACCAGTTCCTTAATCATGAACTTTTCTGTTATTTCCAGTTGTTTTTTTTTTTTTTTTTTTTGCTCCCAGGAACAGGGCTGCAATAAATATATTTATACAAC
CTTGTCAGCTTTCATTGCAGCTTCGATTATTAGAGAAAAATTTATCATAGTCTCTACAGATGCTGAAACAATATTTGGTAAAATTTAAAATCTATCCCTTATTAAACAATATTTGGTAAAATTTAAAATCCATCCCTTGTTAAACTCTTAGTAAGTTAAAGATTAGGAAGAAACATCCTAACCTAGATAAAGGGTGTCTCCATCTG
TTCCCTTAAACAAAAGGATACCACATTCTCATCAGACGAACTTAAGACTCTCAAATGGATTGAATCAGGCTCTTATAGACACCACATCCGTAACTGTAAAATTAAAAACAGGCCACAGGAGCACCACTCAGTGCTCCGACATCTGCATACACAGTCAGGACGCCAGGACACGTGAATCCCAAATCTCTGCAGGAGACACAGAACAG
TGTGAGTGTGTGTTTTATTTTTTAATTTACACTATAGAGTGATCCCCCCCGCCCCATGTCAAGTTTTTACCTTGCATGTACTGGAGTATTTATTTCATCTATTAAAATGTTATGTTTCTCAGATTACTTTCTGCAATGATTGTTGATTTTTCAATAATTGTAATGTTGCAGGCTGCCTGTCATTCCTGGAAAGGCACCCTAGAAAG
GCAAAACAAGTGTCTTCCTGGAGATCCAAATTATCTTGTTGGAGCAAACTGTGTTTCTGTCCTGATTGACCACTTTTAATCCTTAAAATATATGAACTTGATTAAATAATGTGAAACTGGGTTAAAGTTACTAAATCTAAAATGGAACCACTCTATCAAGTAGTACCTTTTCCTGGAGTTGATCCTGCAGTGTGTTAGTTTTACGC
TCCCATTTAAACATCAACATTTTCCAGGCTAATGCTACAGAGAGAACGTATAGATTGATTATGACATTCCTTACCTTTCTAGCTTGTTAATATAGCATTTATTAAAAAGTTTATCAAAAACAAATTTTGTAGATACATATAAATCTTTTCATGTTTTATTGGAAATGCCATTCATAGTTTAACATAAAGTGTTCTTAATACAAACA
CCCGATGTCCCCCCAGTAATGCTGTAGTGTTTTCCCCAAGGCTTTGTGCCTCTGTCTCCCTGGCGCTCCATAGTCTGGCATCTGTATGGTTTCATCAGTCATTAAACTGGGTGTACACACCTCAAGGCTTTCTCCTTCTTTGGACTGCCTCTTCAGTTTCCACAAAGGTCTTAGTGATCCTGCTGACCCAAGCTCTGCACTGGTCT
TATGTATAGATAGTAATTATATTTAATGTGTAACTATAGCATTATGGTGTGTGGAATTTGACTTTGTCCAGAACTCTTTTCTGTTTCTTTTTTTTGACTGATTAAAAATGAAATGTCATATCTTTTTATATGTTTGTTTGATTTTTATTTGATCTTTCAGGTAAACCTTGAATTCAGCAAAAGTTTTGTTGTATTATACATTACCT
GTTGAAATGCCAAGTTTTCTGTACAAGTGTTTTTGTAATTAAACTTTTAGATTTTCTTTGTTTTTTAAAGAAGTCGATATGCTTGCTTGATGTTTGCCTCATTAAAAACTTTTCTATGTTGAATCTACTCGATTCAGTTTTACCTGCATTGCCTTCTTATCTTAAAGACTTTGTCAACTCTACATTAATCATTGTCTGTTACACTT
GATTTCTAATCCTTCTGTCCTTAAATGCCTCCTTGGGGCAAGAGTTGTCTGCCTTCCCTATAGGAGACTGGGTGTAAAGAATATAATTCATTGTTTTTCTATTAAATTATTTTCTGAATTTCTTCTTCTCTTCTTGCCTTGAGAAAAACAGCAGAGAGAGCCCCAGCTCACAGGCTGGGGCTAGAGGGGCTCCAGGAAAAGCTGGG
AAGTCAACATGTACCTGGGGGTAGAGGGTTTGGCTGGTGTCTTCTGCCTCTGGGTACCTAGCTCCTACCCACACCTTAGCTTTTGGGGACATCCACCCTTATTAAAGGCAATTTCTCGCTTCCCATGCTTTGATGTGCTCATTTACCTTCCAGTATCACCTTAATCTCTGAAGACTTCAACTTCTTCCAGATGGTCACTGGGAGTG
TAAATCAAAGGCATATATTTTGGAGTATGTGTTATATGTATCCTCTTCTAGGATGGCACTAAATTAGTTGTTAAAAAATGTTTTTAGATCATTGAGTTATATTAAAATAGATCCACACTGCTGTTAGATTATGCCTTAAGAGATTTATTATATAAGAAAGCAGAATTGCACAAATGCTCAAATATCTATGGACATTCCATAGTCTT
TAAATTATGTACAACGTTTTCTTTTTTTATGCTTCTTGAGGTGGTAATGAGAAAAAAGTTTTTTAAAAAAGTGTGCCTTGCTGTATTTCTTATACCATTTATTAAAAAGCTGCTTTCATGGTAAAATTGTGTTGGTTTGAAAGGAGGAAATAGCAAGGTTAAGATGTGTGAATAATTTCTGTATATATGTATAACCAAGTACAACA
CTTGGTTAAAATCTGCTCACTCTTTGTATTGTTTTTTTTTTTTAAAAAGATTTTTATTCCGTAAATGTAAAATGACTACCTAATTTTTTGATGTAAACTCATTAAATTCGAAGAGAGAAAAATCAGCTGATGTAGCAGTATTTTTTTTTCCCTTGATGGTTAAATATTGATCTAATATTTATATTTCTGAACTGATTACTGTGGGC
AAAAAGAAAATTTCCCCAGTTCTGATGGGATTCATTATTCATTCCTTTTTTGGATAGATATTTGGAAGCTGGGGCCTTTTATTTATTAAAGCTCTGTAGAATTAAAATGTTCTAGAGTTACAGGTAACTTTTGTTTCAGAGTATTACTTTTATTTTCTGTTTTGGATATACCCTTGGTGTACTTAAACTATATTGTTTCTGCTTAG
GTGGATCAAGTTAGCACACCACCGGCTGCAAAAAAGTCACGAATCTAGTTTTGTCCTTCTGAAGGATATGAAGAAATCAAATTGTTCATGAAAATGGAACATTAAATCATGCTCTAAAGCAGACATATATGTATAAAGCAATAACAGCTGATTGACCACATTGAAGTGTGGCCTGCACTATATTCTCAACTTTAATATTAAGCACT
ACACACTATTTCCTGTGTATTCCTTTCTAGTGTGTGTACATATGCTTGCATATTTGTAAATACTTATATGTATGTATATACAACTTTGTGTGATAATTATATTAAAATTTTATCTGAAAAAAAGGTTTCCCCTGGTTTCTTTGATTCTGTCAAAAATATAAACTTGTATCCTTTAGTCACCAACTCTGTATATGAAGTCCAGATAT
CTCTTAAGTTGATGCTTTTTAGAGCATTGCTTCTGTTCTGTTTGATTCAGTTTTTCCTGTTTGGTCCAGTTGGTTTATATATCAATAAGTTGACTTTTTAATTAAATGAGATATAATATCTTTTCATAACTCGTTGCATTTTTCCCCCTAACATTTGTTAGGATTTGAGGCTTATCTGAAGTTGGGGAACTCAATACGAAGTTATG
TAAAAGTCACTACCTGTCAAGGTGTGTGTTCCCCTCCTGTAAATAGTGTACATAGTGTATTTTGTCAGTAATTATTTTGGTACTTTTAAGATGTATATTTATTAAACAGATTTTTACAAACAGAGTTATCCTGATCGTTTTCACTGGGCTGCTGTGGGTCTCCTACACTGAGAGTCATTCAGTTCCTAGGCGGAGGCGGAGGTGGA
AAAGCTAAAGGAACTTGTAATACAACAGGACATAATGGGAAAGGGCTTGGGCGTTACCCATGTATTAGAAGTGAATTCTTTTACAAACATGGCTAAAAAAATTAAAACGGATTGCTTCTGTGTCAAGTTTTGTTTTCCTTAAATCCTCCAAGGTAGCGGTTCTCACCCTTGCTTGTGTATATGAACCACTTCTGGGGCTCTCTAAA
CCTACCCCTCAGGTAGCCTCTCTCCCCCTGGGCCACTCCTGGGGGTGAGAGGGTTACCCCTTCCCAGTGTTTTTTATTCCTGTGGGGCTCACCCCAAAGTATTAAAAGTAGCTTTGTAATTCCTTGAGCGCCTGGTTTGACTGGGGATTTGGGGGGATGGGGATGGAGGAATGGCTGCCCTTTCCCACCAAAAGGGAAGGGAATTT
GCTCTCCATTTTAGTCCAGTGTTTTCTTTGAAGACCCCTTCATCATGCTTTCTTTTGAATTTTTACCCAACTGGGTTGGAAGGCAGAGGTCTCCAAACTGATTAAATATTTGAAGAGATCTTGTGTTTGGTTCATTTTGACATGGGAGATGATTCAGCCTTTGGGGTTGGTTCTAGTTCTCTTTAGTTTATTGGGTACTGGCTTGA
CTTTCAGAGTGTCAGAGATCCTTACAAGTGCACAGGCCTTGGAGTTGAAGGTAACTGGCTTCCTTTACAGACCCCTTATTTTAGAAGGGCTTTTACTTGAATTAAACAATGCAACTTAGCAAACCTGTTCATGGCCTTAGAGAAGCATGTTTGCATGAATTCTTGCAAACTGTTTCTTATATTTTCTGGAATGAAAAGTAGGAATT
CCCTCTTCGTGGGAAAGGTGGTGAATCCCACCCAAGCCTAACTGCCTCTCGGAGTTCAGCCTTCCCCTCCCAGGCCAGGTCCCCCCACTCCCTCCATGGCATTAAAGGATGACTGACCTAGCCCGAGCTTGCGTGTGGCGTGTCAACCCTTCGTCCTCTTGCATCTGAGTCTTTCTTTGCATCCCCAGGATGTGTGTGGAATCTGG
CATTTTAGGGCTAGTTGGTACTTTCCAGTAGACATGTTTGGTGGCTGGTGTCAAAAGTCCGTAAAGCATTTGCTGCCAAGTTAGTGGAATGCTTGCTTTTATTAAAATGACTGTAATCTTCCTTGTTACAGACAAGCTATCATTGGAAACCTCCTTTTACAGTACAGGGTGCTCAGAAACGTTTTGAGTACTTTGAAAGCACTATA
TGCTTTTCTAGTTTTGGGGAAATTCTTTTCTTTCTTCCTGCAATCAAATATTTTATTAAGTAAAATCATAAAAAGCCCTATGGTAATGAGTCACTACTTCATTAAAACCTTGCATGCTAACTTGCTTTGTCGTGTCTGTGTGACCCTATCGACTGTGTGACCCGCCAGGCTCCTCTGTCCATGGGATTCTCCAGGCAAGAATGCTG
CCGGTGACCTCAGGCCGGCCCTCCCTTTCAGGGCTGGGCCTGACCCTGCCCTGGGCACTCTACGCTTAAGGAGCAGTCCTCCGGCGTCCCCATGGCCTAAATTAAATCCAGCGTTGGTTTTCAAGTCCCCAGAGCCTGCTTCCCCTGATTGGGCCTGGCTCCCTGCAAGCAGGGCCTGCCCTGTGCCCCCTCGTGGGGACCACACT
TGTAAAGCCGCTGGAAAGGTAACTTGGAGCAAGTTTTGTGAATGGAAATGTAGTGCTCAAGTCACATTCTGCTTCAAAAAGTTGTAACAAATACAGATGAATTAAAAGAAATGATGTGTGATGTCTTATTTGTGGGGGTGGTCCCAGAATGTAAAACATGAGGTGTGCACCTCTTCCCTAGGAGAGTCAAGGAAGCAGGTGGGTGG
AGGCTGGCTTCACCGCGGGCTCCGCGTGCCTGTAGCCCATCAGTGCTAGTGTTCAGCACAGTTCAGCTTCCGGACTATACCACCGGAGACCCCTGATTTTATTAAAGAGCAAGCTGTCCTCACGGTGTTGGATCCTCCTGTTTGCCGAGTTGAACGCGTGTCCTGACCGTCCTTTATCCTGACTTTTGTGGGCGCGTCAGGGGCAC
GGTGTAAATTAAGTAGCAATTTAAAGTGTTTTCCTGAACACTGATGGAAATGTATAGAATAATATTTAGGCAATAACGTCTGCATCTTCTAAATCATGATATTAAAGTCTAAGGACGAGCGCACGCCTGGGAGCGAAAGCTGGCCTTTTTTCTACGAATGCACTACATTAAAGACGTGTGACACGCGTGCCCTCTGTCTCTTTTCC
TGATGTTCTCAGTCGGCACGGACCGAACTATCGAATGGTGGGAGCGCTCACTTTGGGAACGTTCTTAGCGTATAAATGGTCTTCAAAATGTTGATTGACAATTAAAAGCTAAATGATAAAGTAATGACAAAACTTGACCAGTTGTTGATGTGTATTATTAATTTATGATTTTAGTCTCCAGCAGGGCCGGAGTGTGTAACTAATGT
CACACCTGCCTGCCAGTGGGCGGGCGGCCTGTCATCAGCTAAGGAAGAGATCCCTCCGACGAAAGAGCCCAGCAGGCGGCACTGACCTTTGTAAAATTTTATTAAATCAAACAGCCCGGACAAGCTGTGTTCTTGCTAAATCGCCAGCTCTGTGAGGACCCATGCTGGACCCTGAGCGGCAGCCCTGCCTGCCCTTGGGGAGCAAA
TGAACAAGTGAGGATTTGAGAAGCTGATGGAGCAGAAATTTGTCTGTGTGTTTTATGTTTTTCTTTCATTTTTTTCTTCCAAGATGTTTTCTATTTGTAAATTAAAATAATTTTAAAATAGACGTCTTCTCTTTTTTCCATCAGAGATACTTATCAGATTTTAGTGGTAAGAAATAATGGGTTCTATTTCCTTCTTCCCTCTTTTC
TGCTTTGGTGCAATGACCACTCCTCCTCCATTGTTTTCACAGACCATAAACAAGACTGAAGAATGTCCGTCTGAAACTCTGCCTTGAATGAAGAAACTTCATTAAACAAGAAGTTGGCTTCCAGTTTTGCACAGGCGTCGATGGAATGCTGTTTTGTTTGTTTTTTTAATTTTCTACTTTACCCAATGAAAACAACATGTTTTTAC
CTCTTGCAGGGTGACGGCTGGGTGTACTTCAACCCCCTGTGGAAGGCACACTGATGGGTGGAGATGCAGAGCTTTCAGAAATAGCCCTGATTTTGTAGGAATTAAAGTGGTACGGTATCAAGGTTCTGCTGGTCTTCCCTGAGGCCGCCTGAGAGCACTCAAGACACGGCACCCAAGAGAGATTCTGTTGTGAACAGTGCGCCCCC
CTCTTGCAGGGTGACGGCTGGGTGTACTTCAACCCCCTGTGGAAGGCACACTGATGGGTGGAGATGCAGAGCTTTCAGAAATAGCCCTGATTTTGTAGGAATTAAAGTGGTACGGTATCAAGGTTCTGCTGGTCTTCCCTGAGGCCGCCTGAGAGCACTCAAGACACGGCACCCAAGAGAGATTCTGTTGTGAACAGTGCGCCCCC
TTCATTGGCTAAGATGTTACCGGGCAACATCTAGACGCACATATGTGACCATGTGAGTGTGTGTTCCTTTCTCATTCTATGGATGTTTCTATGAACCAAAATTAAAGGCCCTTTTTAAAAAATCACTTTTGAAATTTTCCCACCGAGGTAGCATACAAGATTGGAACTATCGCAGCTAAAAGTTTTGAGTTTCACCAAAGGATTTT
CAAAAAACAAACCTGTAGGTATAATGTATATTTCCAGAGATTTGTATTTAACTAATGTTTTTATATACTTAGTTAAATTTGCTCACACTGGTTTGTTACAATTAAACTGGATACTTATTTGCTGTAGCTTCTAATGAACTCTTAACTATCTTGTTGCTGTCTTCATAGACCTTATTTTCTTAGGCAATGTAGAAAGAGATGAACTG
GGGCTGGTAGCCCAGCAACACAGAGGCATCCACAGAGTTGGAAGGGAAGCGTTTGAAGTTTTTCTGATTTTTATTTTGTTAAGAATCATGTAGCCTTTTTATTAAATTTGTATTCAAATGATCTTACTGTTTTTAATGTTGAGCAGGTATTAAATTATAGCTTCTGATTTAAATCATAACTAGACTTGAGTGGGCTGAATAAGCCA
GGAGCACAGAATGTGTTTTTGTTAAAGAGCTAATCCTGTCATCTCTCACAGAATTTGGGGGGCCTTAAAAAGAATTTAGGGCTCAAGTTATCTATAATCAATTAAAAATAATGGATGCATGTAGAATGGGTGTGATTTTTTTTCCAAGTTTATTTTAAGTCTTAGAAATCAAGTTACACCAGAACTATTCAAAAATTTTACACACT
CATCTTAACATGTTTCCAATGGAAAAGATTTTGTTTTGAGTGTTTATTTGTTTATTGTTCAGTTTATTACTTTTCACTTGATTAAATTTTTTTTTGTTGTATTAAACCATGTATGTTGCAGCTTAACAATAAAAAAAAATATCTATGAGTGCTTTTGTGATCAGTTAGGCTCCCAAATCTAAGCAGGTAATGTACACCTATAGTTT
TGTTTTGGACAGTTTACCAGTTGCCTTTTATCCCAAAGTTGTTGTAACCTGCTGTGATACAATGCTTCAAGAGAAAATGCGGTTATAAAAATGGTTCAGAATTAAACTTTTAATTCATTCGATTGTGTCACCTTTTTTTCCTTGTCATTAAGCGGTCTGTGAGGGTAATAAGTTTTCCTCAGGATGAAGTTGAACTGAGTAAACAG
TCATTGTCCAACACAACCTCACACCTTGGCAGAAATGTATAAAAGGATGACAAAATGTTTTCCTTATCTGTGACCCCCAGTCCTAATGTGTTACAATGCTATTAAAGTGATTTTCTTCTGTTCCTCATTCTCTGTGTCTACAAATGGCAAAAAGTCCTTTAGTCTTCAGAAAGTTCAAGGAGGGATTCCTGATGTATGGGACCAAA
TCTGTGTCCTGTTTCCAGCCTCCTGCACCTGCTTCAGACTGCAGCCCACAGGGCTTGGTATCTTATTCCTTCATCTCTGACCTCAATTCCCTAAACGTAGATTAAATTACAGAAACCTGACTTCCAGTCTTGTCTACTTTACTTTGGCTCATGTCCTCCTAGCCTTCATTCCATCCAGCCAAAAATTTTGTTCTGAGCACTACTGT
CTGCCAATTCTGTGGCTGCTTGGGTGGGTGTGGATGTACATCAGCTTCCACTGTCATGAAACTCACCTGTAGCCCCAGGAAGGGTATGTTTGGAACACTCATTAAATGATTATAAATATCTTGGTCAAGTGTTTTACTGGTGGTTGGGAAGAAGGTCCAGCAGCCAGTACCCAGATGCCCTCTCATCCTGATTGTCAGCTGAGGAC
GCCACGCCCCTGCTGAGTGACGGGTGGTTTCCACACTCCTGGCTCTGTCCTGCAATAAGTTCACAAACCCTTCATCGACGGAAACAGCGCCCACCGAGCTATTAAAGGCCACGTGCACATCTGATGTCTCCTTCCCTGTGTGTAGACAGAGCGGCCCCTCTGCTATGGGCCCAGTCATGGAATGGGGGGCCCTGAGGGGAGCCAAG
AGTGACAGAGCAAGGGAGGAGAACATTTCCACTGTAAAGCCGAACAACCATTTGAAAGAGAGTCAAACTAGCACTGACATGTACCATGTGATAAAGAACCATTAAACCATATACACCAATGAGCCTACTGTGACCTCATTTCAACACTAAAACCACAATGAGGTGGAGAAACAAAGAATGTCAAGGAAGGAGATTATGGATTCCTA
GAATTATGTGCCTTAAAATTGTGAACATTTGAAAAATAAGCATATTGTCTGGATTCCCCAGGTAGTTCTAAGTCACCAAGTGACAAAAGCAAGATTACTCATTAAAAACAAAAACGAAACCCTCCAAGCTGCAGTAGATTTAATTATGAGGCTAAAACTACCTCATACTTTCCTTGGAAGAACTAATTTGCTATGGTTTATTGTAG
GAATTATGTGCCTTAAAATTGTGAACATTTGAAAAATAAGCATATTGTCTGGATTCCCCAGGTAGTTCTAAGTCACCAAGTGACAAAAGCAAGATTACTCATTAAAAACAAAAACGAAACCCTCCAAGCTGCAGTAGATTTAATTATGAGGCTAAAACTACCTCATACTTTCCTTGGAAGAACTAATTTGCTATGGTTTATTGTAG
AAGCTGTGGGCACATATTATAGCAGATTGGAAACCATCTCCCTTCATGGAAAAAAAACAAAATAATACCTGTCTTGTTCATAGATTGACAATGCCAGTGAATTAAAGTACAGTTCACTCTAAAAAAAAAATAAATAAATAAAATAAAAAGGGACTTCCCTGGTGGTCCAATGGCTAAGGCCCCAAGCTCCCAATGCAGGGAGCCTG
TTCTCACCGGAAGATCTACTGCTATTTCAGTGCCATAAATTTGTTTTCTACCAAACCCATGGAAGTGTGTTAAAAGCTGATACTGGAAAATGGACTGTTGATTAAATAAGTTGCTGAGTGTTGTGTGCTGTTTTTTTTTTTTTAATCTAATCATATACCATGATTCTCATCTAAACAGTGAATACCAGATTAGACATTTTCTAGAC
CCAGGGGAAGAAACAGGGGGAGTGAATCATTGTTAAAGCTGTTCAATGGGTACGTGGGTGTTTACACTATTCTACTTCCGAATGTTTGAAATTTCCCACAATTAAAAACAAAGCACTATCCATTTGTAGCATCTGTTTTGTGAAATCCCAGGGTTTTGCTTTAGATCTAGCAAAAGCCAACAGATCTATTAGTTATCACTTGTGTT
CCTAATTAGATTTGCATTCAGATAACACAAACCTACCTATATCCGTGTAGAATAAGAATTTACTAAAGTCACTGAGTTTATAAATAGCAAGCATTTAATTATTAAAGGCAATGATGGAAGATATGTCATCTTTGAACACCTATCTTTTAACAGTAAATATTGTTAGATCTTGTTCTTCAGCAGTTTCTGAATCAGAGTTTATTATA
TGGGACCACGGCAGAGGGGCAGGGTAGCATCCTGACCTGCTGCACTGGCCACACCTTCCCGTTCAAGCTGGTCTCCTATGTCAAAGCACTCATGATTTCCATTAAAGAGAAGCTATGTCTAGCTCAGCCTGGCTGCTTTTGGGGAACAGGGGGTGGCAAGGAGGCAACCCAAGATGTTGCTCCTCAGAAGGGCTCAGGAGTCACAG
GTCTACAAAATAATGAGTAAAAGCTTCATAAATGACAGTACAATTTAACTATCAAGTTTTATAATGCATTATGGGTAGTCAGGCTGTTTTAATGTTTTCAATTAAAACTCAGTGCAATTCAATGTCTATAGAGTCTTTTGTTCATTGTTCTGCAAACATGACTACGAGTAAAAGCCAAAGTTAGAAGTTCATGGTTCTGAAAGTGT
GGAGATCCCCACTGACCAGCCCCAGCGACACTGGATAAAGCGTGGTGTGGCCCTAATCTGTGCCCTGGACTACTAGACCCAGACAAAAGGGCTGGGGCCAATTAAAGTTGCATTTCCTGAGCGGTCCCGCTGAGCCTTAGCTCCTTCCACCAGGCCTCCTCTGTAGGACCCACGGCCAGGGAAGGTGCGGGTGAGAGGCTGCAGTG
CATCCCTCTCCGCAGGGCCCCCAGGCCCCCGGCTGCTGGCTCCTGACACTCACATCCCCTTTATTTAAGTTCTCCCCAGGTCATCCCCTGCTTTCTTTGTATTAAAAGTCTCCTCTTTTGGGTCTTGTCTTCTCCAGCTTCTTGGGTAGGGAGGGCAGAGATGGCTTAGTAAAGGCCTAGGGGCTTTAGCCTTTCCAGGGAATTTG
TTCTTGATGATGCTGGGTGTACAGCGTCCCCTTGGGGGAGATTCACTTTGTTCTGTTGCCCATTTACTCTAGGACTTCAAAGTATGTCTGGGATTTTTTTATTAAAGGAAGAAAATTTCTAGCTGTCCTTGAAGAATTAAAGTGAATACTGAAATAGGGTTTTACCCATGATGACGATTTCACCGGTTTATGCTTTCCGGTTTACA
ATGCTATAAATACGTTAGCATTGGAGCCAACTGAAAGGCTGCGGGTAATTTGGGATGCGCAGAAACTGTAATTTAACTCACAGCATCTCCATGTGAGAGCATTAAAGATGTAATTAAGACATTTGCACAAAGAGAGTGTGAGCCCGTGACACTGAGGATATGAAGCCCCAGCAGGGGTGGAATGGGTGAGGGGCCGAGGAGGGAGG
GCCAGAGAGGAAGAGGGGCACAGCTGGGCCGGGGAGGACCTGACCCTACTCCCCTGCCCCTGGATAGTTTATTATTATTATTTTGGGGTCTCTTTTGTAAATTAAATATAAAACAACTGCTTCTTTGCTTGGACTGTCCGTGCCTGGGCCAGGGCATGTGAGAGTGCTTTCAGGCTCTTCCAAATAAGGTTTGAGCTCAGAAGTGT
GCCAGAGAGGAAGAGGGGCACAGCTGGGCCGGGGAGGACCTGACCCTACTCCCCTGCCCCTGGATAGTTTATTATTATTATTTTGGGGTCTCTTTTGTAAATTAAATATAAAACAACTGCTTCTTTGCTTGGACTGTCCGTGCCTGGGCCAGGGCATGTGAGAGTGCTTTCAGGCTCTTCCAAATAAGGTTTGAGCTCAGAAGTGT
GGGGGGGGGGGGTGTCTGGACAAACGCCACTGCACCACAGTGGGGAGGTGATGCTACCTGGAGTGGGTTTTGTGCTGGTTTTTAAAGATGATAAGAGATAATTAAACAGAACGCGCAGCCTTCCGTGGCCCTGGCTGTTTCTTCTGCCCTCCCTCCCACCCAGGTTTGGGCACCGCTGGGCCTCCCCGTCTCCATCTGCTTGCCTG
ATATCGGGCTGTGGAAGCCGTGGGAGCCTCCAGGTGGCCCTGGCCTCTCTGCTCCCCCTCCCCCTGCTGCAGCAGGCAGCAACTGTGGGGTGGTGTGTGCATTAAAGTGCTTTGGGGAAGACACTGAGGGGCCTTGTCACTGGTTCCTTCATTCAGCCTCTCTCACTCACATACAAATCCTGGCTCCTCCTCCCTAAGCCCTGCCC
ACCTCCTCGCCTGTGTGAGCCTGTGTGAACCTCGTCAGCAGGGGCCCAGCCGTGCCCTATTTGTGCCTCAGCTTGATTTTCAGTCAGGGCCGCGGTGAGCATTAAATTATTATTCCATACAGTCCCAGCCCAGTTGTTCTTAAGGGAGTGGGCTTTGTGGGGTTTGTCCAACAAGGATCTTGCCAGATTATGTCCATGGGAGAAGG
GGATGATGGTTCTGCAGCCCCAGGCCCGCCTACTGACAACAAACACCACACTCACAGTCGGTCTCACGTTTCACCCCAGGCTCAACTGAGGATGTGGCTTATTAAACCTGGAAGTGCATCAAGTGTGTGGTTATTCAGACAGGACGGAGTGCGCATGCACAGCAGAAACTGGGGAGGGAACACCCTGGGGGCCGCTGCCCCTGAGC
CGCTGACCACGGGGGAGCCACGGTCTTTTCTTTCTTTATGCTCAGACACAAACCTAGCATCTTAATGGAAGGAAAATGAGGGGAACTTCAATTATGATTTATTAAAGACAATTTCTATTACACCCTCCTTTATGACAAGTGACATTTTAGATGTTAAAGTAAAAACTTTACCATGCCTTTTTTTCCCCCCTACTCCGGCCTAACAC
CTCAGTGTTGGGGAGGCTTTGGGCAGTGAGCGGAAGTGACTGAATCCAACCCGCCCCTTGCCCCACGCTAGTGATGACATGGTGCTGATTCTGGGGGGTCATTAAAGCTGCTGTTTTAAAAGGCCCCTGTTGTGATTGTTTGCGGGGGGTGTGGGTGTCAGGGGGGCAGATTTTCCCTGGGAGGGCCATGCTATCCGAGTGGGTAC
GACCGACATGGACGAGCCCGAGATGGACTGTGGCTGAGGCCTGTGAGCACCGAGCCACACGGTGGCACCAGAGCCACTCCCGTCCTTCCCTCCTCCTCTGATTAAAAGCACTGACTGGCTGAGAGCGCGCCAGCCTTGTGTTTCCTGAGTTTGCTCCGTGTGGGCAGAGTGGGAGGGGCAGAGCAGGAGGGAGACCTGGGAAAGGC
CTGCCCTCACCGGCAGACATCCTTTGCTTTTTAGGCAGCACTAATTGACGTTAACTAGCAAGCAGCAAATATTTGTCCTCACGTCTTTCAATTTTGTCTTATTAAAACGTCTTTCATTTTTCTTATTTAAAGTAATGTATGTGAGACTGAGTTTTGTCCATTGAACATTCAGATTTGGAACTCGAGGGTTGGGCCTGAAAGTAAGA
CTGGGGCGCTCGGTTGGCAACGCATGGGACCTGGACGGGGGGAGTGCTGAGTCTTGGGAAAGCTGCTTCTGACTGTCCTGTCCTGCCTCATGACTGTAATATTAAATGTTTTTTTAAATGACATCAGCCAGGGGCCTTTTGAGCCACTTGTGTCTTCCCTTGGACGGGCTCTGCCATCACTCACACCCTCCTGGTGCCTGAAGTGC
GGGCGGGAGACAGCCAGGCAGGGAGCAGCAGTCCTGCCCTGCCCCGATCCCCACCCACCTCCCCATAGTCTCAACTGTTTTTTCTACTTTTGTACCCCATATTAAAGGCAACTCTGGACTGTTGTAGGCTCTGTCTGGCTCCGTGGGCCTGTGAGACAGCTGGGTAGCTAATGTGGCAGAGGCCTAGGAAAAGGCTGGGCTCCCTA
CTAGTGGGGAGGGAAGTGGTGGATGACTAAGCCTTGAGTGACCAGGAGAAAGGAAGTGTGGCCTAGAAGCGCTCTGGAATTGGGGATCAGGATAGCGGGGATTAAATTTGTGAAAACATAAGCTGACTCTGTTCTCTTTTCTGGGTGGCCCTGGGGATTGGGGATCGGTGGGTGGGCAAGGCCTCCTGGAATTAATTCTCAGGAGG
CAGTTTTTTTTTAAAAAAAGCTTTCAACTTAGAGATTAGGCTGAAAAAAAAAATGTAACTTACCTTTGTGTCTCTTTTTACTATTTGGCAAATTTATCACATTAAATATTTTCATTTATTAGAAAAGTGCTTTTTAAATGACTGTTTACAAATATCCATTACTTTTCACTTTTTTTTTTTTTACCCTGTCTCTATGTTTTAAATGT
TCCCTCCCCGCACCCACGTGCCCTATAGAAAACGACCAAATCCTGTGTATTTGTTTTATATATTTAATAACTGTTTTAAATGAAAGTTTTAGTAAAAAAAATTAAATTGCTATTGCTGTAGTCAGAGAAGCTCTTTGTATCTGAACATAGTATTTGAAATTTGTTGTTTTTTAATTTATTTAAAAGGGGGACATGGGAATGATTTA
ACTGCCGAACGTTCGTCTTCTCCTTTTCCCTGGAAGCTGAAGTTTGTATACATTGTTTTCTTAACTGCTGTGAATTTAAGGCAACATTTGTACATGTAAAATTAAAGTCTATTTTCTGGTCTCGTGTGTGGTGTGGCTTGACTTCTTCAGCTGTACGCCAGGATGCCATTTGTGGTTAGGGTTAGGGTTAGGGTTAGCCACAAATG
ATTACTGTGAAAAAGCATTTGAAAAAAGAAAAGGTTTTAGAATAATAGATCTATTTTATGCGTATTGTTTATAAAGATACATTTACAATTTACTTTTAATATTAAAAATTACCACATCGTGAAATTACTGGTCATATTTGAAGACTGAGTCTGTTGTGTTCCCCACCCCATTCTCCAGGATTTTTATCCCTTTCATTCCCCTTCCC
GAAGCAACAGATTTTTAAACAATCTTTTAACTCAATTTGTATCCAGAAATTCTCAAAGGGCAAAAAACAAAAGCAAAGTTTTATAATGTCAGAGACTAGTATTAAAACTAAAAGAACCGAGGAGAACGGTATGTGTGTATATATTACAGTGTCCTTGGGATAGCTACTAATGACCAGGGTAATAATACTAGCACTTTGTAAGCACT
GTTCACACTGGTTCTGTCTCAGCCTGTCCAGATGCAGTGCTCCTGAGAGGTGGGGACCTAATCATTACCAGAGTGGGAGGCAAGAGAGGACACAGTGTCAATTAAAAGGAAAACATGGTTTTTACCTGATTGTGAGTGTGTCCTCTGTTTTTACTAATTAAAAATATTTCTGATACAAGGAAATAGGAATTGTGAAAAACTCAATT
TGCTGCCCGTCTCGCCCTCAGCTGGCCTTGCATCCCCCAGCCGGCAGAGGGGTACATTTGCCGCTTCCGTCTGGGAGTGGTTCTGCACAGAGCTATTTTTATTAAAGATTTTTGTACGAAAGGCAGCCTCGGGTTCCGGGCTGTCTGTCTGAGGCCTTGTCCGCGGTAGGACCTGAGGGGGGTCCACGGGGCCCGTGTGGGGGCTC
GCTTGTTACTTTTAACTAATCAGATCTTTTTACAGTATCCATTTATTATGTAATGCTTCGTAGAAAAGAATCTTATAGTACATGTTAATATATGCAACCAATTAAAATGTATAAATCAGTGTAAGAAATTCTTGGGTTACGTGTGTAAGTCCTGTGATGCAGGCGTAGAGACCGAGGGCTGAACCTGGTCTGGACCGCAGCGTGTT
GCAACTGGTTTTACTGAGTCAAAGGGTGTATGCATTTTCATGGCTTGATATGTTTCCAAAGTTTTTTGTATGGGAGATATCAATTTATATGTCTTCAATAATTAAAAAGTAGCTGTTTCACTGAAAACTTTTCAGCATTGAGCATTTTTCCTAATATTACATATGAAATACCTTTATTTAGATTGCATTTTGTTCACTAACAAGGA
CTATTTTAGGATTCTTCGTGGAGTAAATGAGTCTGACATTGAAAAGTTGATTATCGCAGCTTGGGGCCAGCTGACAAGTGCAGATGAACCATAGCATATCATTAAATTTCCATCAGGCCAAGCATTCAAGTCACCCTTTAAATTGGAATTAAGCCATGTGAGGTTCTCTGTGACAGTGCAATCTTTGCCTTGTCACCTTGTTATCA
CCACCTGTGGGGAATTACCCGTCCCTGGAATGAGGAGGGAGCAGGGAGCCCCCTTCCTCCTGGGGAGGACAGCTGGTTCCTGGGGTGGGGGGTGGTCGGTATTAAAAAGGAACGTGGACTTTTGGATACCGTGTCTCAATCATCCCGTGAACCTGTCCCCTGCCTGCGTGCACCCTGGGGCTACTCTTGGACGTGAGGGGCTGTGT
CAGGGACATGTGCTCAGCACAGATCTCCTGTGCTCAAGTGTATATGTGATGATCCCCTGTGTTCTTGTTTCTGACTTGAATAATTTATCAATGGTATTTCATTAAAAAAAAGAGAGGTTCAACAATGTCTTATTAGAAGCAGTGCCTGTCTTCCTACTAACTCTTGTTATTTGTTGAAACCAGCCCACACCACCCCCCACCCCCTG
GTATTTTTTAAAATCCAGCTGTGATGGGTTATATCATACATGTGGCACAAGGCTGGGGCAGAAGGCCTGAAGGCCCGGCTCCTGCTTGAAAAAAAAAAAAATTAAAGTTATTTGTTTGTGGGCTAGTTGTGTGCCCGGGTGGTTGTGTGGTGTGTGCCCTGTCTCCGCTGGGGTGGGGGGTGGGACCCAATTCTATCCACACTTAA
CCCAGGGCCGGCACACCCCAGGACACTCCTCCACCAGGACCCGCTCCTGGCTGGCCACCGCCTCGACCAGCATCTCTGCCTTCTAACTGGGTTCTTGGCAATTAAAGCCCCTCTTGCAAACCTTCCCCAGTCACCTGGATACTCTTGCTGAGTCAGCGTCTTCCTTGCTGTTACATCAAGCTTCTTGCACATCAGGCAGGAGTCAT
CCAAGCAGAGGACGGAGGGCTTGTGTAGGAAACAGGCCTAGTAGATGCAGAATTCAGAGGTGTTGGCTGGGAAAAAATAGCTCTGATCATAACTGGCCACATTAAAGCACATAATGTGGAGAATTGCTTGTGTGTGTGGAGTCCTTTCTTTCATGGCTGGAGTGGGGCTGAACTGGGGTGGCGGTCTGCGGTAGTGATGGTGTATT
AGGAGCAGAGAACAAGGACAAAGGCCCAACACTGAGGCCCCGGAGACGGTTGTTCGACACACGCACACACCCACACACCCACACACACACACAGAGATATATTAAAGCACAAGTTTCTATCCAACCTGCCAGCACCTTCTTTACTGCAGAGACAGGGGACTCTCCTGAATGACGCCCGCCCCCCAGGGACCTCAGCGCCACGTGGT
ACTTACACACATAGCCTAGAGCCCAGTTTTAGTTTTAACATTGTGAAAATATTAAAAGAATCTTGTAACTTTATTCTTTTTTCTCCTGCTGAAAAAAAAAATTAAACCAATCGTATGACAGTCTGGATTTCTCTGTTTCGCCGGTTTTCCTAAGTGCCACCTGGATGACCAGGAAAATAGTAAAAGGTCCCCCCGGGCCAGAGGGT
ACCTGCTGAGGGCCCTGGAGCCACGTGGGCAGTCAGCACTGTCGAGAGACTCAGGGAGGCGTGTCTTTCTCCCTGATAATTGCTTGATTACTCTTTCTAAATTAAAAAGTTGGTATCTTACAGTCACTTGGATGTGTGTGTTTTCTCTCATATCAATATTTGGAAAGACGATTCAAAAGTAAAGTTTGTTTTTTTTTTATTCCAGG
ACCTGCTGAGGGCCCTGGAGCCACGTGGGCAGTCAGCACTGTCGAGAGACTCAGGGAGGCGTGTCTTTCTCCCTGATAATTGCTTGATTACTCTTTCTAAATTAAAAAGTTGGTATCTTACAGTCACTTGGATGTGTGTGTTTTCTCTCATATCAATATTTGGAAAGACGATTCAAAAGTAAAGTTTGTTTTTTTTTTATTCCAGG
GAGCTAAAAAAGCTTTGTCTCTCCCATTAGATTGGAAGCCCCTTGAGGGTGGTGATCCACCCAGGCACCGGGACATCTGATGCGTAGATAGTTGACAACAATTAAAGGAGAACTTATATATAACACAAGCAAACAAAAAGTATTTTAATTCATGTCTACTTTGGGAGAAGGGTATTTGGCACAATTAGAGGAGGCAGAAATCTGGG
CCCTGACCTGGGGAGGCGAGGACCAGCAGATAATCCCATCCTTCCTTGAGCTGTTGCTGTACCCTGACACTCTCAGCCAGCTCAAATTTTATACAAATGAATTAAAAGTCTCCAAACGTGTGATCTCTTTTTTGTGGAATACGACTGGGATGGCAGGAGTTTACAGTGGGGGCAGGGTGCTGAGGCTCTGGCTTCTCAGCCAAGAG
CTCTGGCATCTGGGACTCCAGGCAGACTTTTTCTGGCAAAGGAGCCCACATACACGTCCATTGTTTTATTTGATAAAATTCCCATTTTTACATTCTGTGTATTAAAAAAATAATATTTGTGGCATGAGGCTGAGGTCCCTCAGTGTGTGTACCCCAGCTGAGGAGTGGCGAGAAAGGGCCACTCCAGTCCAAGCGCCCTAGGAGGT
CAACGCCACAGCCAGGGCTGTCGCCGTGACCCTGCAGTCACACTGACCCCACCTGAAATCCCCGGCCGGCCCCTTTCCCCCAGCGGTGAAGCGGAGGAAGATTAAAGGACAGTACTGATGACGTGTGTCTCTTTGATGGGGTCTGCAGCTGCCACAGAGCTGTAGCCACTTAAGTATCTCCTCGATGCCTGTCGGGCTTCTGGGGG
CCTTTTTAGCTTTTTGCTGTGGCTTTTTAGAATTTTTAACAGGGACATAATGTGGATGTGACTCATGGACTTAAATATATTATAAAATGAATGGATTCATATTAAATTTTCCTGAAACATTTTTGGCTTAAAGAGGCTTAAGGCTAGAGTAATCTTTGGTCTCTTAGGCTTCAGCCTTCCATGATTTCTTTTTTTGTAATAGTTCT
CACCACCAGCCCCCTGCTCCTGGATCCCTAGGCTCTGCCCTGTGAACCAGTTGCAGGTTTTGGTACTTTGGAAATATAACTCTTGCTCTTATTTTATTAAATTAAATTGCTGCAGTGGGTTTGGTCCTGTGTTTTGGTTGACTAAGTACATTCAACTTCAGATACTTCCATTAGCTCAGAACAGCCTACAATCTGTTTTACAAGTG
TATTTAATTGAAACTCAAGCCAACTTCTCTGTCTATATTGTAAAATAGAATTTCAGAGACATTTTTCCTTTTCACACCCTGGGCCCAAAGATAAGCTTTGATTAAAATAATAAGTAAAAGGCCAGGACTTAGGAAACTCTTCAGTGAATTCTAGGAAGGAAGGATGGAAGAGAGGAAGAAAGAAAGAAGAGAGGGATGGAGGAAAC
GAGTACTTTGTCAGACACTTGAAAGAAAGGTATTATTTTTAACAGTTGTGATATTTCTTTGAAATATTTCTTATAAATCTGCTTACTTTCTATTTTAAGAATTAAACAATACCTGAAGCAATCTGACTAGTCCTATTCTTTCAGTGTAGTTCAGTTTAGTCGCTGAGTCATGTCCGACTCTTTGCGACCCCATGAACCGCAGCACG
TTTATATGAGCTATTTATGGATCTATTTATGTTTCATTAGTCTTTAGAAAAAAGGTGAAATATATGAGTATCTGTTTTGCCTAGGGAAATCCTAGATAGGATTAAATAGCAGTTGAAAATGTCTGAGCTTGTACTACATATGGCTATAGAATTTTCTCTTGCTTGTCTCTTTGGAGTACATAACACAGCTGAAAAGAGACTAAATT
TGGGCCTCCATCTACCTGTACGCCTCACAGAGGCATTTACAGGCATCTTGAAATTCCATTTCTCTTTTGGTTCTTATATTTCACTACCAATGAAGGCTAAATTAAATTGGATCTTGTAGGAGCTAAGGTTGGTGCCTTATTTAGGGAAGGGGACAGGGGTGTTGTGATGGTTAATTCTGTGTCAGCTTGACTAAGTACGGGTGCCT
ATTTCAACACAGAAACTATAACATTCAATAGTGTGCTGTCAAAGTGTGCTTAAGCTCATCTGGATATACCCACAATGTTAAATAATGTCTAAAATTAATCATTAAAACGTTTTTGATTACCTGTGCTTGGTTTTACATTGTTAATATGCTGCTAATTCTGAAAGACTGGAGAAAAGTCTTCTTTTCTTCACCATCTAGGAAGTCAC
AAGATGAGAAAGATATGTAATTGCTGAAATGATGTCTCAAATCTGAATTCAATTAAGATTAGGAAGGAATATAATCAAAGTGTATTTAATTTTCCTATCCATTAAAGTTTTAAGGAAAAGAATAAAGTGTCCAAGACATCGGTATTTTTCCCATTCACAATACGTGCAACCATCATTAGTATTCAGTTCCAGAATATTTTCATCCA
CGCCAAGAGCTTCCTCTGCTCCCATTTTTACCCAACAGAGTATGCAAAAGAAACACATTGAAATAATTTACCAGGCTGTAGAGTTTTTTTTAAAATCATAATTAAACATGATTATGAGTTATCTGTACTCTGAACCTCCTTAAATGAGTAGAGGTAGGAACCACTGCAGAATGAAGGAAACTATTTTGGGGTGAACCAGCCAACTG
TCCACTATCTGGAAGGAGCCAGCCCAATCCCTGTTCCTCATTAGTCCTCACCTTGTTCTGATCTGTGTGTGAGTGTGTGTGTGAACTTCTGAAAGACAATATTAAATAGATTAAGTGGATTTATCACCCGCAATCCCGAAGACTAGCAAAGACCCGGCTCCTTTGGTTTCGCCTTTCACTTATCTCCCCTTCTGGGGACGTGGGGG
CCAAAAACCGGGCAGCCCAGGAGGAGCTGGGAAAGGTGATCATTCAGGGGAAGAAACAGGATGCAGGGCTGGCTCAAGGACTGCGCAAGATGTTTGGCTGATTAAAAGTTAAACCTTAAAAGAGAGAGGAACCTGTGAAGTGTGGTCTATGCTGTGAGATTTGGTGGGGACCAAGGGAGAGTTGCACCATATCCCACTCCAAGCTT
CAACCTCTACCAGGTGCTGCCCTGGCTCAAGGAAAAACTCCAAAATGAGGATCTGGGTTTTCTATAAGGGGTTTCCTGCTGGAAAGGGGCATGAGACCAAATTAAAACAGCTGCGACAACACCTGTGTTCAAGATCCTTTTGGGGTAAAGGAGTGGGGAGCGTGCACTAGCCATGTGGTTACAACTGAGATCACATCTAACAGCCG
GAAGAGGAAGAAGTGAAAGATGCAGCCCTGATCCTGGACTGTCTCCCGCCTGTACAGCCTCCCCGCCTTCCAGATCACGCTTTTGTAGTAAAAAGATTTTATTAAAAAATTGCTATTTTGTTTTCTCAAAAATTCTCGGACTTTTATTTCATCCATGATTACATGCAGCCTTTTTAACCTCGCCGGCTCTTTAAAGTAGGTCCCGC
AGCAGTCACCATGCTGGCCTGGCTCTTGCCAGGACTCTGGAGAGGGTAATGGGAGCAGGGGAGGAGAAGGCAACAAGGAAATGAAGGAGATCTATGAGCCATTAAAATCTCTCGACCACTCCAGAGCTGACTGGAAAATTCCATCTTTGTTGATAAGAGGGCTGAAGGGGTAATACAGGGGCATCCAGGCTCTAGTTCAGGGGTTA
CTCTGTGCGACCCCATAGATAGCAGCCCATTAGGCTCCTCTGTCCCTGGGATTCTCCAGGCAGGAATACTGGAGTGGGTTTCCATTTCCTTCTCCAATGCATTAAAGTAAAAAGTGAAAGTCAAGTCACTCAGTCGTGTCCGACTCTTCGCGACCCCATGGACTGCAGCCTACCAGGCTCCTCCGTCCATGGATTTTCCAGGCAGG
CATCTCCCTATTACAGTGTTCTGTTCGCAGAGGAAAAGCAGATCGTCATGTGTGGATTACCATTGTCCCCAGAGTACTCCTACCCTCATTGAGTTTCCTTATTAAAGTTATATTTTTCTATAAAAGCCAGACATATGTATGTTATTTATAATCTGTCTTGTTCGAAAAGATATTTATATTAGCTTAGAGATATATTCATTCTCTCA
GGAGGGATGCTGGTGTTCTCTGTTTTATACTTCTCTTTTTTCCCACCTCTGTGTTATGAATTCTTTTACAATTTTTTGACTTGTATACTTTCTTGAGCGTATTAAAAGAGCCAAAGATTAGTGATTCTTTCCTTCAGGCTTCAGGAAAAAAATTAACTGAAAACTGGTTGACATTTCTCCTATATTACTGAGTAAATTCTGTTTTT
AGTAACAAAAGTTCTTTAGCCACTCAGGCCAAATTAGTTATCAGAGAAATCTACCTTGGAGACCTTGAGTATCCTAAATGTAGGCAAAGCTTCAATCATCATTAAAAATTTCTCTGGCACCAAAGAATCTACCTGAGTAAAATTTCCTTTTATTTCTAAATTTGTCTTAGAGTTGTACACCCTCAAAGTCTTAACGTGAAAAGTAG
AGAAAAATCAATGAGAACCTGGCTAAGGCATTTATTTTGAGTATAAAAATTTTAAATGGCTATTTGAGAAATTTGCAAGAAGAAAAATACATAACAGAAAATTAAATCTTAGTATCTCTTTTCTATATGTATATAAGACCTATGAATATATAAATATGAACATATATGAGATTCACCTATAAAAATATATGTCATTTAAAAACCAA
TTAGCACTGCGCCACCTGGGAAACCCAAAGTATTTAATAAGTATTTGTGCAAATTGCCAGAAACTGCTGGGGTGCTGCTGGTCGCTGACAAGCCAGATGAATTAAATACATCGCCGGAAAGAACCTGGGTGTTAGTGTTTGCAGTAAGCGACGCCAGTAGCTGCGCTCTCATCTCTGCAGCCCCACCACCTCCTTGTCCTCCTCCG
TGTCCGTGGATGGTCCCTGGGAGCTACATTTGGAAGTCTCAGTCATCTCTGATATTTCCTATATCAGACGTAAATGTTTCTCCTGCTATCCTCTACCTATATTAAAGGCTTACATAAGCATACCCTCTGAAGTTTATGAGTCCTTTCAGTGACCCAGTCCTGTGTAACTGCTGCATTTCCCAACAGAAAGAGATTGGCATGAGTCT
GTCCACAAGAAAATGATGACAACGAACAAAACAAGGATAATTTGTCATAGCATGGATGATTTTTTAAAAGAGAGTATATTGAGTATAAGAAAAATGAAGGATTAAATACTTGAAGAAGAAGTATATAGCTATTGCTGAACATAATGTGGCAATGTGGTTGAATACTACCTACTGAAATTTAAAATTAGAGGCCTGACTAATGGGAA
CCAGAGTTCTCCAGTGACTTAGAGGCGATGTTTACATGCATTTTTTTCTTGTTTTTGTTTTTTAAGTGCAGGGAGTATTTTTATAAAGCCTTTTTGTACCATTAAATCAGCCATGCCCAGTTGATTTCATATTTTATAGGACATTTTAGTGGCATGGAGGTATGTGGAGAAAGTGCCAGAACTTGCAGAGACAATGCATTCTGGGC
TTATCTTAGTGTTGCTCCTGCAGAAAAGTGACAATGCCTGCCTGTGTAAATTTATGGCTTACTGTCAAAGCTTCGTTCTTGGCTGCATGTTGAAAATGTGATTAAAGTTAATAGAGGAGATGAAATAAGTATTTGAAATTTCTTTCAATAACACAGAACTTCTGCCAACTCCCTCTGTCCGCTACTGTAGGCTTGACAAGCTCATC
CTTACGTGTGGACTGAGCAATCAGAGTCTGTGGCGATCATATTGCTGAAAATGCACTGCATTTATTTTTCTAAAGTAACAAATTTGGTTTTTTTTAAACCATTAAAATCTATGTGTGTGCGTGCGTGTGTATGTGAGCAGTTGGTCTTAGCAGAATCATTGCTGGCCTGCCTGAAGCAGCCTTTAGAATACTAAACGTGTGCATTG
GTTAAATGTTAATCTAAAATATAGTTAAAAAAAGATTTTGACATAAAAGAGCCTTGATTTTAAAAAAAGAGAGAGATGTAATTTAAAAAGTTTATTATAAATTAAATTCAGCAAAAAAAAAAAAAGATTTGCTACAAAGTATAGAGAAGTATAAAATAAAAGTTATTGTTTGAATAGGGGTGTCCTCTGTTTCCTGCCCCAAGCCT
TGGTTAGGGTTTTGCTAAAGTCTCTGTGATGGTTTGTAAAGGTCTTTTCTGTAAGGGAAGAGCTTCTGCTCTGTGTTAAGGAAAAGCAGCTCACAATATCATTAAAACCAGCTTCGTCTCTACTTGGAGATCATCCTTTTATACTTGATCCGGAAGCTCTTTCGGGGGAAAAGCATCACCATCTCACCGGAAGTCGTACGTGATGA
TGAAAGCATCCTGGCTTCTCTCAGTGGCCTTCCTATTCCTAACGAAGTGCTGCTTAAATGATTTATGTGAGTTAAGAGTTCAGTGGGATGGAAACAGCAGATTAAATGGGAAAGAAACACTTTTGTATACTTTATATTTGAGTCCATTATATAGACTGCATTAATACTTAGATGAAACACTTAAGGACTAGTCATAATACTTATCA
TGAAAGCATCCTGGCTTCTCTCAGTGGCCTTCCTATTCCTAACGAAGTGCTGCTTAAATGATTTATGTGAGTTAAGAGTTCAGTGGGATGGAAACAGCAGATTAAATGGGAAAGAAACACTTTTGTATACTTTATATTTGAGTCCATTATATAGACTGCATTAATACTTAGATGAAACACTTAAGGACTAGTCATAATACTTATCA
AGCACCTGGGGCCTCGAGGGCAGCCTTCCCAATCCGTGCTGTCTCGGGCACATCCTGTCCTATTCTCAAGACCTTACCCATTACAATGTTCCATCTCTGTATTAAAATCCTTCAAAACCTAAACCTGAGCCGGAGGGTTATTTGGTCTCAGTCTGTGTTGCCAGTTCAGTTCAGTCGCTCAGTCGTGTCCGACTCTTTGCAACCCC
TGAGTGATTTTGAACATGCTACAGTGAAAAGTGAAAATATGGACCATGGAAACACCAGCTAGAGGTTTTATGGACTATAAACATCTGTTGTTGTAATATCATTAAATGCAGCCAAAAGTACTAAGTAAAATTACTAGATTGCAATAAGAAAAATCTCAATTTTTTTTTTTTGTCTTTCCTATATACCCCCATTTCCTTTTTTTTTT
CAGGAGGAGGTTGCGAGAATGTCACAGCTTTTTTCTTCATGTTTATCACTATCAGGTCCATCATCGGCGTGGTTTTGTCTTTTGTCAAGCACACCTGTAAATTAAACAGCAAAAGAGGTAAGAGGAAAAGAGCAAAGCTTAGTAGGTATCAACACAGTTCAGTGACGTTTGTATTCTGAGATTTTTCTCATCTATTAAAGCCTTAG
GGCAGGTTCCTTTTGGTGTTTGGATGTATTTTGCATTTCCTCTCTTGGCTTAATCAGCCCCGATTTTCTTCATTTTAGGGCAGGATGCTGAACGGGCTACATTAAAAAACAAACCTCTCTCTATATATATTTATAAATGAGAACTGTTGGATGACACCTTTGACATATCAGCCAATATCAATCAAGCTGAAGACTCCAGACACTCT
CCCGTAGACAGTACCATGAAAAGCACTAAAATGTTTTCCCTTTCTTCTCATGACTTGTTACAGATTTTTTTGTTTGATACTCAATGGTATTCCAGGAAAAATTAAAGTTGTAAATTATTATAATTTTATCATCTTTCTACTTTTGGGCTATTCCAGTTTTAAAGGCCACTATAAGAGCATTTAATTCATATTCATAATCAGCAAAA
TCTCAGGTGCTCCCTCTGCTGAAAGAAAACATGGAACACCACGATATACCGGCTACCGAGTAATGTCAGGATGCTAGCTCCTGAATTTTTTTCAGTATCTATTAAAATTTCTGTTTTACCCTCTTCATTCTTTTTTTTCCTTCCAGTTTTATGGAGATATTATTGACATGCAGCCCTATGTAAGTTTAAGATGTACAGCACAATGA
TCTCAGGTGCTCCCTCTGCTGAAAGAAAACATGGAACACCACGATATACCGGCTACCGAGTAATGTCAGGATGCTAGCTCCTGAATTTTTTTCAGTATCTATTAAAATTTCTGTTTTACCCTCTTCATTCTTTTTTTTCCTTCCAGTTTTATGGAGATATTATTGACATGCAGCCCTATGTAAGTTTAAGATGTACAGCACAATGA
TTACTGTAGGATTTCAATATAATTGAGGAAGCTCTTATCCAAAGGGTCTTAGACCGGTCACTTCTGGAATACGTGAATCACTCGAATACTGCATAACTGTATTAAAAGAAAAGAGAAGGAGACTGTACAATTGCACCATTTTTTTTTAAGATGCTGCTTGAAAAATCGTAGGAAAGCTGTCAATGTCTGATGGGCAGAAAAATGTA
GGGAAAAAGAAAAATAGTTGCATTTGAACTTCTTCCATCTTCTTGGTGTTGGGAGACCCTAGGGACATCTTTTGCTCAAGCTAAGGGTATTGGTTTACACATTAAACTTGCTGCATCTATATTCCTCATACGCTCACAATAAGACAGTTTTGAAATAGAAGTATCATAGGAAATTTAGGAAAGTTCAGTATGGTGTAAATATTTTT
CTTTACAGTTCAGATTTCATTTCCAACTCAGGTTCAGTATTTCCAGAGAGAACGTTTTTGTTTATGTTTAACTAAAACCATGTGTACAACAAATACCTCTATTAAATAGTTTAAAATGTAAATTGAAATCACTGGCTCTTTTAAGTTTTTTTAATGAAACTTTTGAAATGTTCTGTTGATCGCCTGATAATACTTCATGTTTTGCA
GCTGTGGAATGCTGCCTTTTGACAAAAATACGATATTATGCCTTCACAATTGTTGGTAAAGTTCAACTAAAGTTGGTGATGTAGTAAACACTGTCATTTTATTAAAAATGAAAAGAATTATTTTGGATCTTAGATCCAAGCAGTTTCTAACTGAACCCTACTATTTATATTGGTGGAAGGTGACTCACATTAGAGCCTGTTGGCAG
CTACGTAAACTCTTAGCAGTAAATGAAAATGAGTATTTTACCGAACTGCAATTGAAAGAAGAAGCATTATAGGAGATAAAAGACAAAATGAGAGAGAATTATTAAAAGAAATTTCAAAAGAGAAGAGACGTTATTTTGTGGCTGAAAGGCTGAACGAACAATTCAGGAAATGGAGTCCAAACCTAGAAACATGCCGCATGCAAAAT
TACCAGGGTGGATGTGTTGACTACTCTGCCCACCTGCACCCTGCAATCAAATGACCATAATGCTTTTACTCTCGTTTGTAGCTCACGTCATATCAGAGATATTAAAAATGTTCTTGTGAATGTCTTCACTTGTGCTCTTGTTCACTCTTAGCAAAATATTTGCTGGTTACTACTACAGCTAAAAATCCCTTGTCCAGTTCTTGTAG
CGCGCTGATGGAGACGATGCTGTTGTAGCTGGAGGGGGCTTTCGAAACGTCAGGCCATTTCCCATCGGCACTCACACATCCCGTTATAACGTTCTGTTTAATTAAACTCATCTTTAGATACAAAGTGTAAGATGCATGTATTCACCCAGACACTTGTTCTTCAGAATTTGTGCTGTATTTCGCCTTTCCCCAGGATTAGTAATTTA
GGGACCCCTGAGCGTTCCCTGGCCCCTCAGTGGCCATCCCCCCACCCCCTGTCCTGTCCCAGGATGCCCCCAGGCCTGGCACTGTGCCCTGAACAGCCCTATTAAACGTCGCTCTGCCTCGGTGCCCTTGGTGTTGCCTGTCTGCCTCCCCTCCCCGGGCGGCGGGGGGGGGGGGGGGCTCCTGGCCTTATCTCTCCTGCGACCAG
AAGCCAGCAACTGGACCAAGTCCTTTCTGAACCAAAGTGCCAGACAAGCTTCGGGGTCCAAAAGCTGGTAGTGTGACCGTCCTTTCCCCAAAGTGGGGACATTAAAATTCACTGTGCTGTGTGTGGGAGTGGAGTGCTCATTATGGCCCCTGCCATCTCTGAGGTGGGAATGAGGCCTTATGCAAAGTTGTAAGCAGCTTGAAAGT
ATGACATCCACAGAGGTGGGCCCGCTGGGCAGGCTGTGCCAGGGCCCAGTTCTGCCTCCGTACTTGGAACCCCCAATTCTCAGAATGGCTGACTGCAGGCATTAAAGACTCTGGGCTCCACCCTGATTCTCTCTCTTTTTTTTTTTTTTTAATATTTATTTGGTTATGCTGGGTCTTAGTTGCAGCAGTGGGATGTTTTGAGAACT
TCCCCGGCCCCCTGTCCCAGTGCCCACCCCTGATGACCCCACTCCTGGCTGACCCCTCTCCCCACTCAGCTCAGGGCGCCGGCAGGGGCTGCTGACACTCATTAAAGAGCATGGAGAGCAGACGTGGTCCTGCCTGTCTCTGGTTACGGTGTCGCCGAGGGAGGGGAGGGCCTCAGGGCCCAGCTGGGTGCAGCCACCATCTCTGT
GTAAAGCTGTCATTGGAAACAACAAACCTGTGCTCATATCACAATGTAACCTTGAGAGGAGCCTGTTTTTTTACAAGGCAGGAGTGGGTGTAGCTGTTGAATTAAACTTAGCAATCATGTACTCATGCTTGTTGGTCATGTGCATAGTGTGTGTGTGTCCACTTGAGGGTGGGCGGGTGGGCAGACGGTCCTGTGTGCTCACGTGT
GTAAAGCTGTCATTGGAAACAACAAACCTGTGCTCATATCACAATGTAACCTTGAGAGGAGCCTGTTTTTTTACAAGGCAGGAGTGGGTGTAGCTGTTGAATTAAACTTAGCAATCATGTACTCATGCTTGTTGGTCATGTGCATAGTGTGTGTGTGTCCACTTGAGGGTGGGCGGGTGGGCAGACGGTCCTGTGTGCTCACGTGT
TACTTGGCCTTCCATAGGCTTGGGCGAACAGAGGCTGTGGGGACTTTGCTTAGCTACCTCTGTTTCTTCTTGCTGTACACTTATAAGCCACTTGTGTGACATTAAAACTGCTTTAGAAAGTATGTATTTTTAATCATACCAAGGTGGGACTTTGTGTTTTTTACTTACCAAGCACATATCAAGTATATTTACCAAGAATGGGCATA
AGTGTGACCTGGGAGACCCAGGAAGGGAGGCGGGGAGGTGCTGGCATGGGGGTGGCAACACAGGAGGAGCTCAGATGAGGACCAGGCATGCTCGCCGCAAATTAAAGGCCTTGGAATTCAAGCGACAGCCTATAGCTTCCTTTCATGGGGCCCTGGAAGCTGATCCTGGACTCGTGGGGAAAGTGGAGCCTTCCGGGGCAACTATG
GCTCTTGCATAGGAAAGTTATTCTTAATTATATATTTGCAAAACTAGCTACTTCTGTGAATGTAATTTTCAGTAATTTCTTGGTTCTGTTAAAATTTGTGATTAAAAATTATACCATCTATAAATAATAGTTTTGTTTCTTCCTTTCTGCCTGTTGCTCTTTTTTGTTGTTGTTACATTTAAAATACATGGTTCTAAACTTTGTTG
GTGGGGCAAGGCGGCCTGCAGCCAGTCACTAGGGAGTAGGGACACACACAGGAACGACTGGGTGCGTGAATGACAACACCCCCTTTTGAGCTTTATTTAAATTAAAAGGCATTTCTTAGTTTTAGACTTTCTTTCCAGACTGAGAAAGTGGGGTGCTCTGGTGACACGACCGCCACACTTACAATGGAAGTGGGCCAGGTGAGGAA
TGAAGCCAGGAGAAATGGGTGTCACAGAGCTAATAGCCCAATTAAAGGGGGTGTGAGCCCCGCAGGGACTGGCCTGCACGTGTCCTGGATGTTTTCAACAATTAAACTTTTGTAAGCTGGCCACCCTGGTGCCACTGTGGTCTCTGAGCCGGCTGGAAGGGGGAGGGGACAGCGGTAAGGGTGACGGTAGTCTGGCCCTGGGCTCC
CATGGACCGCTGTATCCTGCCGCCCCCTCCTGGTCTTGCACAGTCACTGCATGGCCTCCTGTCACTGTGAACCGTGGCCAGTCTCAGTTGATAGTTCCTTATTAAATTGGCCCTTTCACTCCCCCACCCGAGGCCTCTGCTCTCTTGCCTGGCTTCCTTCTTTTGTGAGGGAAAGAGGGTGGGGGGCCTGCAGGTAGTTGGAAGGC
ACCGTTCTCAGTGGTCCCCAGGACTCAGCAGTCCTGGGGCATCTTTCCTGGCTGGATTTTAAATGATACTGTAATGATCTTTCAAAATGAAAAGTAGCAAATTAAAGTGATTTTATTGGTTCCTGTTTCTCATTCCGATTCCTGTTTTGTCCCTGGGTGGTTCAATGAGCCGGTGCCTACTCAGATTCTGGGGGAAAAGCTCAGCC
AGTGTCTCCTGGAGGAAGGGGTTGGAGACAGGGGAAGGCACGGGGGTGCCCTCGGCCACCAGCAAGCCTCCGACCACCGCAACCAACACCTCATCAAAACATTAAAAGCATTGAAAAAGGAGAGGCGCTCCCTGGTGGCTGAGTGGAGGGTCTGAGCCCCGCCCAGGGGCCGGGTCGGGCGTCTTCCCTGGCCCGCAGTCCCTCCC
CACTCCTCTGGCCAGAAATATTTTTGGAAAATGTGAGTGGTATGAATACTTGACTTCGATAAACCTGTAAAAGCAATACTTAGGAGGCTAACTTCTTTCAATTAAAAAATGTATGCAACTCCAACCCGTGGGGGCCCTTCTTTTTTTGTCTTTTGAGATTTTGGAAAGGAGTTCTTACACAGAACCTCTGATAAAAGGGCAGAAGA
TGTTTCATCCAGATAAGAAACGCCATCACACGTTGAATGCTAGAAGGAAGAAGTAAACTTTGCAGGAACATGTTACTACAGTGATTTCTATGCAACATTGATTAAAGCTCGTACACTGGATGACTTATCCTGGAGTTGTTTCATTAACTGTGTCATGTTTTGGGGGGCCTGGTTGGAAGTACAAAGCAGGGAAGAGGTTGGGTAGG
TTTTTTTTTTTTTGCCTTAACAGGAAATGTAATGGATAATTTCATCCACTGCCTTTTCTTGGGTTTAGTGTGTTTCCTAGAAACCTCTATAATGGAACTCATTAAAGTTGGGCCCTTTTGGGGTTCCTAATGGATGTTTGGAAAGACAAAGCACGTTTGAGCACGTCTGGGTACCATGGTGCTGAAAAGCGTGGGGACCCGACTGT
TTTTTCTGGGCTCCAAAATCACTGCAGATGGTGGTTGCAGCCATAAAATTAAAAGACGTTTACTCTTTGGAAAGAAAGTTATGACCAACCTAGACAGCATATTAAAAAGCAGACACATTACTTTGCCAACAAAGGTCCATGTAGTCAAGGCTATGGTTTTTCCAGTGGTCATGTATGGATGTGAAAGTTGGACTGTGAAGAAAACT
AATCCCGTGGATCTGCTTCCTACAGATCATTGTTAGATATTTAACATTTTTGTATCATGGAAATTAAAAAAAATGAAAAATGTATTTCCGAAAGATGAAAATTAAAGAGATTTTCTTAGGATTCTCGGTTTTTTCTTTTCTCTTCTTTTGTAAGTGAATGACATACTTAATCTCTGCATAGATGTATTTCTCTTTAAAGATCACCC
GAGTAAGTGCCAAGTGCACTTTTGTGCCCCAAGGCCTGTGTCAACTATTCCCTACACTGAATGTCCCCTCTAGGGAATTTCACCCAAAATACTCATGGGGATTAAAATGTCTTTTGATTGAAGAAACAGAGGCATATTACATGTCTACACCTCATACAGGAAGTAGGATTAATGTAAACGGGCAAGAGCAAGCTTGTTTCCCCTCA
AATAGCCTGTGTCTTTAAATGCTGCTTTCTCTCAAAATGGGTCTTGTGATATGTCTGTTCATGAGGCCCCTATCTCCTTAAAGGGTATTGCAAAATAATAATTAAAAAAAGCTCAGTCTATGAGTCATTCATTCATTCAATAAGTATTTATTGAGCACCTGCTCCGTGTAGGCACTGTCTGTGGTGCTAAGGATCTGACTGTGAGA
TCTTTCTGAGGTTCTTTTTCTGTGTTTTGTTGTGGTTATTGTTGTTGTTGTTTGTCATGAGATGTAAGAAAATGGATCTTTTCTGCCCTGGATGGAAAATATTAAAGCTTTGCTCATCAAGCCTTTTCAGGCTGGGCTGAAATCTCAGGCCCACAGAGCCTGTGTTTCCTGAGTCAGGATGAGGTAGGAAAGAGCAGAGCTGCATG
CTTAACATCGGTCTGGGGTTTGCAAAAAGAACTGTATGTAGTCATCTTTGCTAGTTGAATGTAAGACTGCTTTCTGGTTTCTTATTTTTTATGTTTGTACATTAAAGGCGTGGCACATGAAACAAGTCATTTGAAGATGATCACTGTTCACCTCCAGCAATGGCGACCTGTCTTCCTTGGGCACCTCACTGTGTTCCCGGTGTCCT
CCGTGTGGGTTCTGTGGCCTCTCCCCTTGCCCTCAGGCCCACCCTATGAATTGTACAGAACGTGGCTGTTGAATTCGGGACTGTGCTTGCCTTTATACACATTAAACATACGTGAATCTTCCTTTCCTCCTTGTGTTCCCTGAGGGGCACACGCTGTTGCTCCGGTGGCCCCAGCGGCCTGGCCTCTGCTGGTCTGTCGACCCGGG
TGGCCCGGAGGGAGGCATTCACCTTTCCGTGTTAGAATAACATGACCAGAAATCAAAGATGTCAGAGCCCCGAAGCAGCTAATGTAATAAGCACTCATGTATTAAAAGTTTTGCCTTGTTGTAACTCACAGAGCGGGGGTGCTTTGTTTCTTCTGGGTAATTCCTGCACAAATTCACTGCCCTGCCCTCAAGCTGACTCATGTCCA
GAGTCCTTACAGGTTTGGGGTTTGTCTTTTTTTTTTTTTCCCAGCCTCTTTCCTTATTGATAAAAAAACCCTGGCATGTATTTATATGTTTTTTTTTTTAATTAAAGCGAAGTAAAACGCATTTCGTTTTGTATTTCCTAAAGAATCTTTGATCCACCGGGGGCTTGTTGTTCTCCACCATGGACAGCCGGGGATAGACGTTGTCG
AGGTGGCTACCGCCAGCAGCAGTCTCAGACGGCCTACTGAAGGCTTGACTTCTGTCCCCAGTGCCCTAGACAATTCACCCTTTAGGTCCAACCACACTGCATTAAAGGTCTGTCATTAAAGGTCTGTTTAGAGTTACTGCAGTTCCTGGTTGTCTGCATGTTGCCAGAGGTTGGCACGTGTGTTAGATGCATTTATTTGCTAATTA
CGGTGGCCCCCCGCTTAAAAGGGCAGCTGTACAGGGCTAGGTATTGTGTGTGTGTGTGTGTGTATGTGTATGTGTGTGGTTTTTTAAATGAAGATTGTGTATTAAAGAAGTGGCTCTTTGTTTTTTGTCCTTTTCTTTTTTTGGAAACGTTCTCCTCCAAACCCCACCTAATCCGACCTCCTCCTGTAGGGGAGGGGAACGGGCAG
CGGTGGCCCCCCGCTTAAAAGGGCAGCTGTACAGGGCTAGGTATTGTGTGTGTGTGTGTGTGTATGTGTATGTGTGTGGTTTTTTAAATGAAGATTGTGTATTAAAGAAGTGGCTCTTTGTTTTTTGTCCTTTTCTTTTTTTGGAAACGTTCTCCTCCAAACCCCACCTAATCCGACCTCCTCCTGTAGGGGAGGGGAACGGGCAG
CCGCCACCCTCCCTACTTCCTTAATACTAGGCTGACCTGGGCCTGCACCGGCTCAGCATCTTCCCAATTTGTTTCATATTATTTATTATTTTAATTTTCTATTAAATTATTGGAATAAAGTCGAGTTGAGGGTCTGCTGCTGGCTCCCAGGGAGATGGCTTGTTTAGGGAGACACCTGGATGGGAGAAGACACAGACCCTTGCCCC
CAGGGCTTTGGGACCCACAGTTCATCCCTTGGGCTTTCCTCAAGGATCCCTCAAGTTTCCAAGCTTGTAAAAAGAGAAGTGCCTGTAAAGATTCAAATAGATTAAACTCGACACCCCCTCTCTCCCCATCTTTCAAAAAAAAAAAAATGAAGAGAGTGAGATGCTGGACTTTTCTCAAAGTGTTATCTCAGTGGCAGGTGCAACTA
GGGTTCCGTGTACATATTTATCTCCCCTTCCACATAGCCCCCCAGACCTTTTGTACATTTTTACAGGGGTGCCCCTCCCAATAATCCCCCTTCCTGGTTAATTAAATCCTAAGACTGGTGCTGTGTTCCTAGCCTCTGGCCTCTCTGTGGGGGGAGGGGGAATTGAAGGGGGAAGAGCTGGGAGGGGACAGGCAGGAACCCAGGGG
CTAAATATGTTTTCAGAATATCTTGTGATGAAGGGTTCCAGGATCAAGTGAGTACCGGGAATTCCTGTACCTTCTTGGGAATTCTTGGTGATCAAAGTATATTAAAGTCATTGATAAGTCCTGCAATGAACAAATCTGTTTAGCTTCTTTAGCCCATAGTTATTTAACCTCTTACTGAGAGTTCTACTTCTGTCTTTTTACAGATA
TCCAGGCCTTAGAGGGGAGGAAGTGGGGACCCTCGAGGTCTCCCGCACCAGCTCCGTCATTCTCGTTCCTGGGGAACCCCACTTTGACCTGCTGTTTGTTATTAAAGTTCACATTTTGAATGCCCTCTCAGGCCCCATGTGTGGGGAGGGCAGATGAACCTTTGTTTCTGCCCTCTTTCAGGTCCCCTGGACCCTGGGTTTAACTA
CCAGTGTTACTACCCGCATTATTTTGTAACCTTCCACCTCCTGATCACCCACGGGTTTTTTGTGTCGGACTATGTAACTGTAACCATACCTCTGGTTCCCATTAAAAACCATCATTTTAGTTAAATTTTCTTCCTTTTCCCCCTCTTCAGTCTCCTGGAGCGTGAATGTCCAGGTCAAGAACGTGGGGAGTTTTTCCTCTATTCAT
ATATTTTCCCATACCCACCAGACTTCTTCAGTGATGACCCACTTTTCACAGAAGCGGGCATGATGCCAACGTGAATTCTCTTATGTATAAGAACTGTCACATTAAATGAGGATGCTTATAAGATAACTATGCTGTAAGGAAGAGCGCGAGTCCAGGAACCTCAGCGCTGTTCTAGGAGGGTGGGGCTGCTCGTGGGTAGAGATGCT
CTTTACAACATCGCTTAAGTTTACTGCTTCAGTAACTTTTCCTTACTGATTGTTAAGTAACATCCAAGTGGGTATGCCTGCTTAGGGTTTAGGGTTTTTCATTAAAAGAGAGCAGCAAGAATGGCATTTTAAGTCTTCTGGTGTTTTTTTTGGTTAACTTGTTGTGGTAATTTGTTTCAAGCCCACAAATATTTGAGTTAAGTGTA
CTCCACATCTCGACGTGACAGAAACACATTCCCGCATGGTCCCAGGGGCTGGAAGCCTAGAATCCTCTAGGTCTGAGGGGTTTTGAGACGAAAACATGTTATTAAATATTTCTGTTTTTTTTTTTCCCAGTTTGACTCGAAAATATCATTTGCAGTTAGCATACCTGTTTGTATGACATTTTGTGCTTCCCCATAGCCCAGTAAAA
TAGCCCCCAGCTGGCCTCTAACCCTCCTGTGGCCTCACCCTCTGCTTTGCCTGTAAAATGAAGCCAGTGAGTCACCCCTGCCCCCAGGAGAGCTGTGCCTATTAAATGAGACCCAAAGTGCGCATCAGAATTCTGGCGCTGTGGTTTTTCTCACACCCCGCCAGAGTGATGTCTGTCTCAGTGGGAGACAGAGGGAAGAAACAGGA
TTGCAGAAAATTCATCTGTGGGCATGATGGCAGGGGAGCAAATTGTTTGCTCTTTCGAGATCTGTCATACTTGATTATCCATGTTCTAGTAGGCTCAGTGATTAAAATATTGATGTCGGTAGAGCCAGATTTATCCTTGGGACACTGTGCCTGGCACCTGGTCATTCCTTGACCAGCCAGCCTCATTGCTAACTGTGCAGTTCCTC
ACCTTGTGATTTTATTTTTTGTTTCAAAAAAGTTTAAGAAAATGGAAATGGACAACGGTGAGTGAAGACATATTTTAGCACTGAATAGGATATTTTTAAAATTAAACTATTTGAAATATGTCTTGTTGGCAGCTGAGTGTGTCATTCTTGAGGGTTGTGGGGGCAGGGGCTGGTGGTGATGGTGGCTGAGTGCTTGTGAAGTCACT
GTACATATGCTCTCGTCTTTTAAGTTTTGGGTACTTCCTAGCTCATCTGTTTTAGCTGTGCATTTTGTTTTTCAGGGTGTACTCTTAGCAGACATGGAATATTAAATCCCAAGCTGATAGAACGTAAGGTCTGTTTATGGTTTAGGCCATGCCAGTTTTCAGATTAGTTGACAGTATTAACACTAAATTGCAGTTTACAGTATTTC
TGTTGAATTCTGATTCCTTTGCCCCAGATCTCTTCAAAGAGCTGAAAAACCGAGGTGGGTGGTTTTTGTTTTTTTTTTGCCTCCTTCCATATGTCACATCATTAAAGTTGCAGAATTGTCCCTGTCATAGCCCAGTGGTATGACCATAGTTTAATTCACGTGGATTGGTTTAAATATGATTTTCATTCCTTAATCTGCACAATTTC
TGTTGAATTCTGATTCCTTTGCCCCAGATCTCTTCAAAGAGCTGAAAAACCGAGGTGGGTGGTTTTTGTTTTTTTTTTGCCTCCTTCCATATGTCACATCATTAAAGTTGCAGAATTGTCCCTGTCATAGCCCAGTGGTATGACCATAGTTTAATTCACGTGGATTGGTTTAAATATGATTTTCATTCCTTAATCTGCACAATTTC
CCCTGGAGCGCGCCCCCCCCTCTCCCCTGCCAGGAGAGGGAGGACGGACAGTGTATCTGGAAGTTCTGGGATTCAGGTTGTTATTGAAATAATAATTATAATTAAAAAATCTGAAGAAACTTGAATCTGGAGGTTGGCATCGTGTTGCTTGCGCCCAGATAGGGACCAGCACCACCAGTTTCCACTTGTGGGAGAAAAACAGGCTG
GATTGATGCATTTATATAATCCTCCTGGATCAAGTGTTCCTTAAAGGCTCTTTGATGGAGGGCAAATGGGAGGGCAAAAGAATTCAGGTTATTTCAGGCTATTAAATCCAATGTATATTTAACAACTTGTAAATTACAAAGTGATATGTAATTGTAAATTACTGTTAATTTTACCTAATAATTACATAATTTCCAACAGTTTACCT
TTTGTTACAGATTAGTTTTTCCATAAAACCGTTTTGAACCAATCAGTAATTTCTAGGTTTTGTTTGTTTAAAGTGTAAGAGTTCAAACTTTTCACATTCTATTAAAGTTCAGCCCTAAAATGACAAGCTTCCTTAAAGCCTTATTTTTCAAAGCCCCTATTCTTGCTCAGAGTTGCCAAAATACCCTGTGCACTAAGTTGCATTGT
TGGTCCTGCTCGGGCGGGCCGGGCGGCCTTGGGGGGTCCTCTCTCCCTGGAGCCCCTCCGGGACCATTTCACCCCTCCCCCCTCCCGTTTTATTTTGTTAATTAAATTCTTTCCAAATTGGATTCTTCTGGGATTTCTTCTGCGGTAGAGTCCTGTTTCTGGTCCTGCTTTCCGGGTGGGTGTTAAGAGAAAGAGGTTCTTCCCGA
TTGGAATTTTAGTGTTACTGTTTGTTCCAATTAAACACTGCCCAGGCTTCATTTCCTATCAGCATGCTAATGACTTTTGAAAGTTATTATTATTGTTTTAATTAAAGACTTTTATTGAAATACAGTTGATTGACAACGTTGTGTTAGTTGCAGTTATATGGCAAAGTGATATAATTTTATACACACACGCACACGTGCTCAGTCAC
GGGTGGGGGCCGGAAAGCCAGGCGTCCCCCAGCCCTCTGGACACAGGAGAGGCGCATTCCCAGGCAGAAGGGGAGTGTGCCATGCTGTTATTTTTCTTGCATTAAAATGTCTCCATGTCCTTATTTTCAACCGTTTGATAGTTTGCTTCCCTGGTGGCTCCGCTGGTAAGAAATCCATCCACAATGCGAGAGACCTGGGTTCCATC
ATGAAAACCTAACACCAGTATTTATAACTTTGTACTGTTAAAATACTAGCCCTCCCCCCTTCTGTTTATGAGGAGACGTTTGATAGGAAAGTCAGAAGGTATTAAAATGAAGGAAACGCAAACCCACTCAGGTGGCGAGCCTCGCGGCCACAGGGCAAAACAGGGCTGCAGGCTTCCGGGGACACGCAGGCGTGGCGGGAGGGGCC
AACCAATCTCATGGCCTGTGGGTTATTTTGGTCTCTTAAGGATCTGTTTCTTTACATTTAAAACTGACATTAGAATATAGTTGTATGTCAAAGTTAACGAATTAAATTATTCTCAAAATCATGTATGTGCAGATTGTACTTGTAAGTTTCAAAGAAGAATTAATCACAATTTAATATTACTTAGCCTAGAAAGTAAAATGGGTGTG
TAATTTTCTTGGAAAAAGTAGATCTGTAAGTATTATCTCTGTTTCACATTCACCACCTTAAAAAAAACTAGTTATTATCAGAAACATTTAAAACTTTGAAATTAAATTTGCAAAAATGTTAAATGTTTGTTTTCATTGAACTTTGATTTACCAGAAAAATGTCTTAAGTAGTTAACAGTCTTGTCATATTCTTGGAAGTTGTTTTA
TTTGAGTCTGGACATGGATATGTAAGAAATGATCTTTCACTGAAGCAGCTCTCATGGGAAATCTGTTCGGAGATAACTGGTACTACATACATTTACAGAAATTAAATTCTTCCTACTTACGTAAGAAGTCTCACACTGAGATAGAACATGATTTCAAAATGATACACAGAAGTTTTGGAGTAACGAAATATTTTGTCATTTGGACA
AGCAGATAAAATACACATAATTGTGACCTTTTATTAGCTCTTCAGTTTGTTTTCAGCCTGTATTGAAATAGCTTGTTGTAGTTGTTGTCTTTTCTTTGTGATTAAAAGCTTTTTTGAAGACATTTCTTCATTTTGTATTGTACAAACAGCTGAAATGTTTAAACAAAACAAATGTAAATGTTCTTTAATCATTTTAGGTTGTAGAA
TTCTTGTTCATTTTGAAGTTCATGCTTTTCAGCTTCACTTGGTATATATGACTTACTATTTTTTAGTTTTACTGCTCAAAAAGTGATTATTTTGAGGACTATTAAAACTTTGCTAAAGGATTGACTTTTTAGTTGATCTTTTCTTTTAAGCCTCTCTCATTATGTTCATGAAGTCCAAGTCCTTTCTAAGGGCAATTGCTATAAAA
TTTTGCATTTTCAGAATTTATGCCTGTAAGAAACTTATATTTGACTCTGTAAAATAAGTGTAAAGAATTATATGTGCATTTCTTGATTTTGTGATTAAATATTAAAAAGGTTGAGCAAGTTGCTGAAAATTCATTGCTGTTGCATCTGTTTAGAGTTTCCTGATTTGAAACAACTGCTTTCTTTAGAAAGGCTGTTATTTAGTTAC
ACATACATGGGGATCAGTGAATCTGCTTGTACTCAAATGTATGTCTTCTCTGGAGTTTTCTAAGGAATCATTTGAGGCTTAGGATTCCAGACTTTGACTTATTAAAATATGTATAGTTACCCGTTTCCAATGCTTTGGGTTTTTATTTGTGTCCACGTCTGTGTAAGAGTGAAAAGTCCTGCTGGTGGTGGGGTAGGTGTACTTTT
AGCTGAGCTTTTCCTAATTCTAACAGGGTGGCCATTTTTTGTTGCATCTTTGCACCTGCTTTGCAGCACAGATTATTTTGCTTCCGGACATCGACTGGAAATTAAAACAAAAGAAACCAAAAAAAAAAAAAACCCCACCAAAACCCTTTGACAAATAAGCATGTTCCCTCTCCCCCTTTCTTTCTTTCTTTTTTTTTTTTTTGTAG
CTATATCCTGATGACCATAAATTATTGCTTCTGCTGCGAGGCCATAGGTACTAGACTGATGCAGGTAGGATTTGATTTTCTATTTTTTTTTAAGTTTTTAATTAAATCAAAGAAAACAAACAGTTGATTTTGAGCAGGTGATTTCTTTGTCAGCCAGTTCCAGGAGGGAGGGCGAGGGGCCATTCAGAAGGGACTTTGAGAAAGAG
AAGGATTGTGGATCTATCGTCTGTTAAATAATTTAGAAGGTATTACTTGTTTTAAAAATGTGAAGTGCTTTTGTATTCTAGACAGTTTTTCACTTTGTGTATTAAACAATTTTTAAATTACTTTTTGAATCTCTATTCATTAAAATCAGATTGTAGCAGAATAATTGAATATGCTTTGAGAAAATGTGAAGGTTCCATGAAGCAGA
TGTGACCAAGTGGCCCCTCCCCACACCCAGGTTTTTGGCCTCGTTTTTCACTTGTATATTTTTCACATTGTAAATTTCTTGTACAAACCCAAAGAAAAAAATTAAAAATTTTTTGTTTTTAAAAAAAGATGAGTGTGGTGGATAAAGATTAGGGGAACTTGCTTGACCTCCTTGCCCTTTTATTTGATGGCTATCCCCATACCCCT
CTTTCTCCCAATTGACAGCTATTTTAATATTCTCTTAGAGAAAGTGAGAAATACAGGAAAAGGGACTAATGACTCTGTGCTCTGTTTTCACACAGGACTCATTAAAGTTGCGGTATTTAACATATCTGCCAATACCAGGATGAGCAACAACAGTAACAATCAAACCACCACCCACTTTCCCCGGACTAGCCGAGGAGCGGGGCTTT
GTAGCAAGGACAAAGAGTGTTCATTTTTAAGAACAATTTTAGTTGTCATTCCCTCCATGTTCTGTGAAAGTCTTCATACTGAGAAATTTGTATATTTCCTATTAAATCATTTCTTATTGATTTTTGTTGTGGTTTTCAGAGGTGGGTTCCCACAGATTAAAATCTTAGCTATCTCCCAAGACTTGGTAAAGGTCACATGTAAGAAT
GGCCAAGCAGGCCCTGGGATGGGGGTGGGACTAAGGAGGCTCCCCCAAACTGAGTTATTTATGTTTCCAGAAATCTTTCTCCTTCTTGCTCTGTTTTTTAATTAAAGATTCCAACAAGGTTTTCAGGGTTTGGGGATTTACAGGAAGGAGGCGACTGCTGTGTTGGAGGAGGGCCGCTGGCAGTGGGATGATGAGTGGGTGAGAAG
GAGGATGGATGTCCAAGCTGAGGCCCCATGCACAGGCCAGGCAGTGCGGCCTTGCTTCCCTCCTTCAGTGGGCCCTGCCCTTTGTATCGCCTCCACCTCCATTAAAACTGCTCTCGACTTGCTGGCTGGGCCTCCTCCTCTCTCTGGTGCCTGGCCTGAGGCCAGGGTAGGCATTTGCTTCCCGGGGACAAGCATCACACACATCA
TCTCTGCTTCAGCCGCACCTGGAGTAGCATGCCCCAGTTGCTGCAGGGCGCCCCTGAACCCCAAATGACCTCTCAATGAGGTTCATCTCATCACAGATTGATTAAAGCCAGTCATTTCTATTTCCATTCCTGGAGTCTATGCTGTGTATGGGAATGGTGGGCTGGAGAACAGGATTTCTTAATAAGAGCAGCCTGAGAAAGAGCAG
GTGAGAATGCAGCTAAATTACCAAGATTGAAGTATAAGCTTGTGCCATGTAGAAAACCTTATGTTTGTAGACATATACCCGTGTTCACTGAATTTATCTTATTAAATGTCATTGCCTTTGTTCTCAAGTCTGAATGTCTATGCTTTGTTTGAATTTAAAATGGGACTCTAACCTGGTTTAGCTCCATTCTTAATTCACTAAAGTAT
GCTCCCCAGCTTCCTCCGAATCCGGCCCGGCTCCGGCTGAGGCGCAAGTCAACGGGGCCCCTTCTCTTCTTCCTCGTTTTGGAAATTCTTTCCCCTTCTCATTAAACTTGGGAAACAGCCCCTGAGGTCTGGGGAGGAAGGGGAGTCAGGCTGGGAGGTGGGGGCAGAAGCAAGTCTCAGCTCTTCCCTGCAGGCCGAGGGGCTAA
GTGGGGGACTGGGTGCAGTTGGTTTGAAAGCACTTTTCAATGTCTATAAACATTTACGTGGTCTGTTAGATGAAGAGTCATTTCAATTGCAAAATCTCCAATTAAAGGGCTTTTTTCTTTTTTAACATTATGTTTTAATGTGATCTATCTAACCAAAAAATAAATAAATAAAAGCGGGGCGGGGGCGGGGGGCGAAGGAAGAAAGG
TTAGATGATAAATTGCTACACTATAACAGAAATGAAGAAGAATTTATAGGTGTTTAATTCATAATTTTTTCTCCAGAATATCTTTGTGAATGACAACTTAATTAAAAGATACTTATACATTTTAAAGGGAAGATATAAACCATTAGGGCTTGGAGAAAGGTATCCTGGTGAACCTGGATCAATTTAGGGCCTCTGTTATATATAAA
GCGGGGAAATGGGGATCTTGTATGCACCAAAGCTGCTTCTGAAGCAGGAAGCAGCGGGACTCTTGGTGTTTCATGCTGCCTTATTTATATTAAAGGAAGAATTAAATTCTTGCAAGGAGTAGAAACTGGTCACAGTATTTGTTTTTAACTTCAGGAAATCTGTGAGCTTCCCAGGGCAGAGCTGGGGAGAGGGTGGATTTCCTATT
CTCGGATTCCAGGATGGAAAGAAATGCAGAACTATTATAGTCCTGTACATAGAAGAGTGATGACTTTCTATTTAATCCACATGGATATTAACAGAGTGTAATTAAATCTATTCAATCAGGTTGAATTATATCAATTCAACCATTGCATGAAGCAGATCTTTTGTTACTACCACATTGATTTATTTTGCAATGCACCACATCTAGAT
GGACACTCTCTGGTGTTCAGTGTCTCTCAGCTCCTTTCCTAAGGAGAAGCTGGCATTTTCTCAGGAGTTGAAACCATCATCTGTAATTTTAAAATTTTAAATTAAAAGGCCTATCTCTGAGCACAGCTCGGCTGGGCCCATCAGGGAGAACTGAGCCGCCAAGGAGCTGCCCCGCTGGGACCTCCTGTTTAAGACTTTCAAACGGC
GCTGATGAAGCAGGCAGGGCTCTGCGACGGCCACGTTCCCGGTGCTAGTCCCTCATTCATGATCCCCTTCATGCGCACGAGACTGTATTTATGACCTGAGATTAAAATGTCAGAATGGGCTTCGTCTCCGCTGTTTCTGTTCTCCTGGCACCGTATACTCTACTGTGTGTGGGGTAGGCTCCTCTTTAGGGCACATGTTCTAGGTC
ACAACTTTTTGTAAAGTGTTCTGTTTTAAATCTTTTAAAATTTGCTAAATATTGTTTCCTAATTATTTTATCAAGTGTATTGCCTCTTTTTATAGCTTCAATTAAATAATTGGTTTTATGACTGTTTTATGTGGCTTTTTATTTATAGTTGTATGATTGGAAACAAATTTTTCTTAAATATTTGCTTTTTGTTTTGCTTGAGAAAA
ACAACTTTTTGTAAAGTGTTCTGTTTTAAATCTTTTAAAATTTGCTAAATATTGTTTCCTAATTATTTTATCAAGTGTATTGCCTCTTTTTATAGCTTCAATTAAATAATTGGTTTTATGACTGTTTTATGTGGCTTTTTATTTATAGTTGTATGATTGGAAACAAATTTTTCTTAAATATTTGCTTTTTGTTTTGCTTGAGAAAA
GGTTCTTGGGAGAGAAGCTGGAGAGGAGATCTGCACGCCAGAGACATGGCTTCAGTCGGAGCCAGCTGTGAAAACGGCGCCCCTGCCCTAGCCCTCCCTTATTAAAATAACAGCTCCCTGAAAGTGGGTGGAGAATGTTGTGTTTGGTCCTCTAGCACCTAGCAGTGGGTGGCGCGCCCTGTCGTGCACCTCGAGTGTCTGAGGAG
TCCACGAATCTCAGTTGGCATTAGTTTTCTATGTAATCACCTACCTGGAAGCAGATGGTTGTAAATTATATGTTTACATGTCTTGTGGTTGGCAGCAAACATTAAAGCCAGTAAGGGTAAAACAGTGAATGTTCTGAAAGCAGAGAAAAGCACCCAGATATATAGTTATGAACAACTAGAAGCTTTCCCTTTCAGATACATACTTG
TAAGACATTTTAGAGGGGGGTTGGTGGGAGGGGGGGATTTACAACAGCAATGAAAAATGTGACTCAAGACTTCCAGAGCCTCAAATGAGAAAATGTTTTTATTAAATGTAGAAAATGATCCACGCTTCACCTTTAAAGGATTGGTTGTATCCATCTCTATAAGCTTTTCCTCATTTGGCATCCTCGTTCTGTTGGCTTGTAACCAT
AATATTCAGTAAGGGCTTTTACCTTACTGATTTTATGGAGCTTTTGAATTTTGTTTTATAATTATATAAATTAGTAACAATGTACAAAAATGTATTTGATATTAAAAATTTAATATTGATAATGTTGCTGATATACCATTTCCTTAGTTTCCTTAGCTTCAGCTAAGTCATAGGCCAGACTCTGTTGAAATAAGAAATGTGAACAT
TGTAAATCCAGTACTGTACACTAGGTTAACACGGTGGGATCTTCAGTTATTTTTGTTTGTAATATTTTTCACTCTTACTGAAATTTATGTATACTTCTGGATTAAATGTTTAAGATTTTAAGGATTTCTAAAGCAGTTCCTTAGTTTGTATTGTATATGTGTTTCGTTGAAGTACTTTTTTTTATACAAAGACTTTTTATAGTCTT
CCCGTCAGCCTGCCAGCCAGGCGGTTGAAGCTGCAGGGGCGGAAGAGACGACAGCGCGGGTGACCTCCCAACTCTTGAGTCGTGCCCTGGACCCCTGCAAATTAAACCGCCTTGGTTGTAGCTCCATAGAGGACTCACTCCTTGTTGTTTTCTCTGTAATTCATGAAGGCCTGGGAGTATGTGTGCACTGCAAGGCCGGTCCCCAG
AAAAAGACAAATTATAAAAAGAAAGTTTCTTTCAGTACTCCTTCTCTGCTTTCAAAATAACCGCTCTTTTCCCATGTGTAAACTAGTCCTTGCCATTTCTATTAAAGTATCCTTGCTATGCATGCTGTTGTGTAACTTTATTTATTTTTTTACCTGTGCGGGGTATTTTGGATGTTTTTCTATGTCGGTAGTTTTAAGTTTATCTT
AGCGCCGTCGTCCAGTGACTCCTGCCTGGGGCCGCATCCAGAGATGCTGTCAGTGCCTTCTGCACTCGGGTCCTAGCGTTTCCATTCGGTGCTCCGTGTCATTAAATATGAGGGAAAAGACCCACTTAAAACAGGCACAGCGGTGGAAACACAGAGTTCTCATTTCCCATGACAAACAACCATGTGCAGAGTTCTCTGGCTTCTTC
AATTACTGGACCAGCTCCTTCAAAGGAACGCGGTGTAACCACGGGCTGCCCCACCGACCCTCTACCTGGACCTGGGATGACTTCAAACGCTGGATAAACCATTAAACTTAACCATATCTTCATGACGTGAAACACTTATTTTACTTCTGATGTGTTTTTTTTTTTCATAAAGCAAAGCATAGCTTCCTGAGTTGCTGACCTTAACC
TAGTTGATTAGAGACGCCGTCCTGTGTGCCAAGGGCACTGTAGTCAGGAACCTGCATGCCACCCGCTGCCCAGCGGCCCCAATCCCATGGAACCAGGTTGATTAAAGGCATCTGGACTGGAAGCCACTGGCGTGTGGAGAGCCCTGACTTCTGTGCCCCTACACCATCCCCCAGGGGTTCGTGTGTGGCATCCTCGAGAACATCCT
GGATCTCTGAAATTATTAATAGAAACGTGTTCTTTTGGTATATATGAAGATTGTACTATTTTTTCCTGCCTTGCTGTTAAATATGAAGGTATTTTTAGTAATTAAATATAACTTATTAGGTGAGAGGACCACATTTAACTTCTATGATAATATTTACAGCATTGTAATTTGATTATGAAACAAATGATTGTGCTTCATGACAAGGA
GGAATCAAAACCCCCGAATTCTAGTCCTGTGACTCATCCCTGTCAAGCTCTTCATTTGTGATGTGGTCATATGTTTGTATCCGCTCATCTCAAATGGGTCATTAAACTTTTGTTATTTAATGTTGGAATTTTCTTGATTCAAATAAGACACAGGGAGAGTGAGTTGAGATTGTTTTTCGATGTGGAAATAGTACACATTATATTTG
CTGAGGGGCCGAAAATGCTGCCGGAAGAAGAAATGAAAAATCCAGAAATACAAGGAGAATGTCACAAAGCGTCAAAATGCTTCCTCCAGAAGCCATTCAAATTAAAGACTTTTTGCAAAAAATTAGAAGCTTGATTATTATCATTATTATTTTTTTAACATTCTGTTTAATGTGCTAGTTGTTACCCAACAGGCAACTTAGAAAGT
GTTTAAAAAGACTCTCCTCTTTTTATGAGTTTTTATTTTGTCTCTGAGGTTCTGCACTCCAGATTCTGGGGCATTTGTAATTTGGCTCCTTGCCAACATTATTAAAATCGTATTAGAATCCGCCACGCTGAGGTATGTTCATTTTTATATTATAATGATGTGATCGACTCTGTTTCTGTCTCCGGGTTGTCTGTGAAGCACACTGC
TGTCTTTTATATAATGCTTTCAGAATTTACTTTCAGAAAATGTTTTAGGGTAAATGCATAAGACTATGCAATAATTTTTAATCATTAGTATTAATGGTGTATTAAAAGTTGTTGTACTTTGTCTGTGACCTTAATTTTCTGCACTGAATTACCAAATATTTTAAACCAGGTAGTCTTCAGATCGCCTGATGAAAGGAGCAGGGACT
AGAAGGAGGAAACCTTTCTTCTAAGCGAAGATAATGTTCAAGAATACATGTATTTACATGCCTATAATGTTCTGGTTGTGCATGCTTTGTCTCGTAACTTATTAAAAGAATGTCTAAAGTATAATTGTTTTGTGATATTTACAACCTTTGGAAAAACTCATAAAAACCATCAAACTACCCCCAGGATTTAATTTGAAATTAAATTT
ATTGGCCGGTTCAGAAAGAACGGGTAAATGCTTTTCATCATAAATTGAAAGTAGCACTTGGGTCCAGAAATTCAGCACATTAAATTTATTTAAAGACTGAATTAAAGGAGTAAGTTTCCTAATTTAAAAAAGTTCCATGGTAAATTTACATTTTCCTTGACAATAACATAAATCTGTTCATTCATATTCATAAGTAAGAATATCAC
TCAAGAATTCTTGTTGTTAATTTTTAAATGGGTTTGGGTAGAGACAAGCTATGAATAAGTGAGTGTGAATGTGGACTCCAGAATTTCTGTAAGGGAAAGGATTAAAAGCAGCTATCCACCTGGAAGTGGGTCCTCTGTTTGTGCATGGATTTCATATGCATTTGGCATAGTTTTGGGTACAGGAGGGCTGGTGAAGATGAAGGGGG
AGCAGAAAGCATGTATTCTGACTGCTGACCTACGTATATGCATTTCTAGGGTTTCTACTCAGAAGGCATATATGTAAACAACTTTATATAATCATTTTCTATTAAAGGAGCAAGTTTTTGTAAAAAGTAAAAAAAAAAAATGGGCTAAGTGCTCGTTGTTTAAGTCGGTTTGAAGTACATCCAGAAGCACTCATTGGCAGCAATGT
TTTTTGCAATCAGTTGCCTTTGAAATGTAACATTGGTTTCTTTGGCCTAGAAAAATTCTGTATCAATTTGTATTGAATTCAACACACATTCAAAAAGGGAATTAAACACTGATATTTTAATGTTTTGGTGTCATTCCTTTTGAGGTGAAGTTATTCTACGTATATAACATATTTTTATGGTGACATAATTCTAAGTTCCTGAGAAA
TTCATATATGTGTCAGGACCAGGATAACTCCCTGATCGTATTAGGGCAGGCCCCTTTGAAGATCAGGTGGGTTGGGCGGGACACCCCGTGCTACCATCTCATTAAAAGGCCCTTCATCTCTGGACAAGTCATCAGCACATCTGACTCCAGGATTCCCTTGTGGCTCCTCCAAACGACCTTGGTTCCCACGTGGTGTCAGCTTCCGC
TAAAGAAGGAAAGTTAAGTGCTTCAAAGTTTTCTAATAGCAGAAGCATGCAGTTTTCTGTGGAATCTCAAATGTTGTGTAGCAGTCTCTTTCAATCTTACATTAAAATGACAGAAAAAGTAAAAACAAAGGGTTTTGTTCTTTCTATCAGCCTCGACACAAGTTGGTGTTACTTTTTTCCCAAAGGAAAAGGGATTCACGCAGAAG
AGTGATGCTGAGCAGTGGAGCAGGCCTCTCGGGGGTGTTCCAGGTGCTCCCTTCTCACTTGTATTGTAAGCATACTATTTTCACAGAGACTTGCTGAAGGATTAAAAGGATTTTCTCTTTTGGAGGAGCTTGACTGATTTCACACTTATCTCTAGTATGCTTTTTGTGGTGTCCTGCTGATTTTAAAATATTTATGTGTTTTTCCT
AGTTTCTTCTTTCAGCGTGCCTTGCCATAGTGAACATTTCACCACTCAAACTCTTTAAGGTCTTCTAAGTAGGAATGTTTAGTCTGCTGTATTTCTAGAAATTAAACTTTGAAAATAATGTCAAAGCTCTTTTTAGACTTCCAAGTTCTTTTTGATAGTAAACACTACTCATGTTTACTTAACTAATGTTTGAGATTTATTTTGCC
TGATAAATGGAACCTCTATCAAAATAAGGAACTGTTTCTAAAATTCAGCTTTTGTAGGATTTTCCAAGGAAAAGTCACCTTGGTTGAATGTTTCTCACTCATTAAACTTTGCAGAAATGATCCATATTCAGTACCTGTTTTTAATCACTTTTTAAATATCAGGACAGAATGAAAGGAAGCCACAGTTTGTTAATTTTCATCTGACT
GGGCTCGTGTGTACAGTGTTAGAGATCCTCTTTCATCACAAAAGGACTGTGGGTGGAGGAGTAAGGTCATAGCTCAAAGGGCTTTGCAAAATTTTAATATATTAAAACAAGAGGCATCTGCTAGAAAACCTTCTATTGTATAAAACCCGAGCTTTTAAAAACATGTTTTCTTTGGCACTTTTCATCCCCTCCCTCCCCTTTCCCCA
GATTCGAGAGGCTGGGACATATGTATACCTATGGCTGATTCATGATGATTTATTGCAGAAACCTATACAATATTGTAAAGCAATCATCCTCCAATTAAAAATTAAATTTAAACATTTTATAAAAAAGAAATGAGTGTGGTGTATTTCTTCCCGGTTCAGTAACAAATGTTGAAAATGAACTTATTTACAAAATACAAACAGACATA
GTTTTTTAACCCCAGGGGGAAAAAGAATTAGAGCGCACTTGGAAGGAAACGAATGTTAGTAGAGGACGGCAGGGGGAAGGCATGGAGTGTGTGCACCCCCATTAAAGTGAAGAGAGAGGGGCACCCATCTCCACCCCCAGGAGGGGCTGGGAGGAACGGAGTGGAGTGAGTTTCCTTCTGAGCCCTCTGTTTGTATACAAGCATAA
GACTAATGCAAGAGCCTGAAACTGTGGAAATGCTGCTAAAACTTTTATATTGACAAACACTTTCTCGGTACTTCATTGTGATTTTTCATTAATCAACCATATTAAATTTATAATAAAAAATGCCCCTCAAAAGTTTGCCTCTGAAGTCTTTTTCTACATACCTATGTTTTTTTTTTACTGAGTTTCCACAAAAATAAAAGCTATAT
CATGTTGCAGATTCTAATATTAAGGTTAGAATTAGAATGATTTACAACTGTATCTTGAGTCTGTGTTGTCTATAAACTCTGTGGAAAAATATGGAATTACATTAAATGGGATGCTTATTTTTCTTGTATCTTCTCCGCGCCCCCCCCCCCAAATTACTCAGATTAATTGAATATTTAGTGGGATATTGTCAGATGTAAAGTTTATC
GAAAGCTGAGAACAGACGAATTGCACTCACCAATTCCTTTGGTTTCGGCGGTACTAATGCAACACTTTGTATTGCTGGCATGTAGGACAAATCACTTGTAATTAAATATTGATGTTTTTAACTGTTGTAAACTTCATTGAGAAATAATACATTTATATAAATGCATATTTTTGTATAATGATACCCAGGCACCCTTTATTCTTATC
CGCAAACTGACACACTGTTTATAATGTGTACATACATTGTTTACCTCATTTTGTTATTTTTAAAACGAAGCCCTGTGGAAGGAAATGGAAAACTTGAAGCATTAAACTCAGCCGTTCTGTTTTGCTGCGTAAAGTTGTCTGCTGTGTTTCTTTGCGGGGGCGGGGAGCTGTGCGGATAGGGGAGTAAAAGGGACTCCGTCTTCCTC
CGCAAACTGACACACTGTTTATAATGTGTACATACATTGTTTACCTCATTTTGTTATTTTTAAAACGAAGCCCTGTGGAAGGAAATGGAAAACTTGAAGCATTAAACTCAGCCGTTCTGTTTTGCTGCGTAAAGTTGTCTGCTGTGTTTCTTTGCGGGGGCGGGGAGCTGTGCGGATAGGGGAGTAAAAGGGACTCCGTCTTCCTC
CACTACTACACTCAGGAATTCCTGATTAATAAGATTTGCAGGCTATAATCTAGTTCATCAATATTAAATGTTCTACTTTATATAAACATATGAGATTGTAATTAAAAAGTATTTTGCCTAGAGGTGCTATACTCTTGTTTTATGTACACTGGAGCCCAGAATTTCTTCTGGATGCATTCATGTATAATTTTTAGATACTTCTTTCT
GAACATTTTTGGTTTTAAAGATTCTGGGTATCAGCTGTAGTATGTTAGAAAGCAAACTCTTCCACTCAATACGGTGATCACCTGAAGCCTTACTATATTTATTAAAATCTTTTATGAACACTTTACACTTTGTAGGTTAAAAGTAAAGATAAAAGGCTAAACTATCTGTGGTTGTATATTATTTTGGTCTGACTTTCATAACTCGA
CACAAAATTCTGCTGCCTCACAAGGTCCTGAAAGGAAAGTTTTGTTCTAATTTAGTGATGATCTGGAGAGTTGTATCAAGGTTGAAGTCTGGCACAGTAAATTAAAATCATATCCTTGAAGTTTTTTTTTCCATAGAGGAGTCTAAAGAAAAACTTATCATCTATTTCTGTTTTCTATTATTTTCTATTATTCTCCCCAAAAATCC
CCAACACGCAAGCTTCTGGCTGGCTTCACCTTCTGGATGGTCAAAAGAGAACCCCAGGTTCTTGGGTACTCTTAGAATTTTGTTACTGGCTTTCAACAACATTAAATGACTCTATTTGCCATCTTTGTACCAAAGATGGGCCAACTTGTAAAACCAAAGCATTGGTCCCGAGAGATTCCATTTCAGCAAATTTCTCATTTGAAACC
GCTGAGGAGTCTGCGCCTCGCTCAGGAAAAGCCCCTGAGTTCAAAGACTCCGTCCCTAAGTCCTCAGCAGCAGTACTGGTTTTCCTACCACGTGGAGCCCATTAAACTACTGTCTTCTCCTTAAGAGGACAGCTCCACTCTCCCATCAGCAGGAGGTCTCTGTGTTTATGTAGTTTGCTCTGGGAAGGGGGATGAGCTGAACCAAA
GGGCATGAGGAGATCCCAGCCGGAGGTCAAACCTTCGCAGCCAGTGGCTCTGGAGGGCCTGAGTGACAGCGGCAGTCCTGTTCGTTTGAGGTTTAAAACAATTAAATTACAAAGCGGCAGCAGCCAATGCACGCCCCTGCATGCAGCCCTCCCGCCCGCCCTTCGTGTCTGTCTCTGCTGTACCGAGGTGTTTTTTACATTTAAGG
GGGCATGAGGAGATCCCAGCCGGAGGTCAAACCTTCGCAGCCAGTGGCTCTGGAGGGCCTGAGTGACAGCGGCAGTCCTGTTCGTTTGAGGTTTAAAACAATTAAATTACAAAGCGGCAGCAGCCAATGCACGCCCCTGCATGCAGCCCTCCCGCCCGCCCTTCGTGTCTGTCTCTGCTGTACCGAGGTGTTTTTTACATTTAAGG
AAACCACAAGAACAAAGCCAGCTCCCTGCCAGTGACAGGGCTTCTTGTAATTGAGAATGTGCCTTAAACCTGAATGTTGATGGCCAAATGCTGTTTCCAAATTAAAGTCAGCCAGCTCTGGAACGTTCTGGAAGTGTTTTCCTGGTGCCAGTTTGCTTTCTCATGCTTCATGATTCTGCCCTGTAGCTTAGGGGTTCCATCCTTAT
AAACCACAAGAACAAAGCCAGCTCCCTGCCAGTGACAGGGCTTCTTGTAATTGAGAATGTGCCTTAAACCTGAATGTTGATGGCCAAATGCTGTTTCCAAATTAAAGTCAGCCAGCTCTGGAACGTTCTGGAAGTGTTTTCCTGGTGCCAGTTTGCTTTCTCATGCTTCATGATTCTGCCCTGTAGCTTAGGGGTTCCATCCTTAT
AGTACAGCTCTTAGGATTCAGAGACCTACATAGAAAGGGTGAGAGCCCCAGGTCTGGTTGTGGGAGCTCAGCCCAGGCTGCCAGTGTTCAAACACCTCTTATTAAATCGTGATCTCGTACAGGTGACTTCCACTTCTTGGGCGTGTGTTTCCAATTTGTGAGGCATGACGACAGAAATTGTGACTTGACCATGCAGAAGGGCCTAG
GGTTTTGGGAAAAAACTTGGCCTCCTGAAATGACAGAAGGGAGACATGCGTGACTCCCTTCGAGGCCCGGAGCTCTGGCAGGCTCTTGGTGGGCCACCTCATTAAAACCTATATTCCTACCCTGTGCCCACTTCATGACTCCTACACGGGCCCAGCTCTCCCTCGCTTAGAGTAGAGCCTCAGCCCAGAAACTCAGCCCCTAGTCC
CTCTGTTTTATGGGGCTTGTCATAATGAGGTGTGTCAGCTTCTGTGTGAAATATGGTTATATTTACCGTGTACCAAAGTAGAAAACCAAATAACAGAGAAATTAAAAACTGCTTAACAGAGACTTCCTGTTGTCACTTCTTGTTGTAAAGTTGGGGGTGGGGCAGATGGATTAGGGAGGGTAGAGGATGGGAAGAAAGGAAGACTA
GTTTAACGCGTTGTGTATCCCTAAATTAACATTAATCACTATGCTAATGAGTATGTAAACCATTCTTTTTCATTGATGCATTTTGTATCTCCCTCCATTCATTAAAAGCATAACAGCCATATAGTTGTCCTGTGTATTTGTAAAATACCTTGTCACAAAATTATATGAATGTGGTATCCTTGGGTTACAAGTACAGCTGAGAAACA
GGGGGTGGGAGGAAGACGGGCAGCCTCTTCCTTGGAGACAAAACCCTGCTGAATCGGCCACAAGGAAAAGAAAACATTTTTGGCCTCTAATTTAAAGCACATTAAAATGTTCTTGGATTTTCTAGGTCGCTCAGTACATTAAGTTTGAAATGCCGGTGCTGGACAGTTTTGTTGAAAAATTAAAAGAAGAGGAGGAAAGAGAAATA
CCCTGCCAGCACCGAGTGAGGGCGCAGACGAGTGGCTTCCGTGCGCAGGGTTTCCTGAGCTCTGAGCAGGGGCCCCCTGTGTTCTCTGGTCTGTGACTTGATTAAAGTTTCTCCACTTTTCTCGGGAAGGGAATAGGGAACGTTTTATCACTGAATGTGCCATACACCTTACGGTCCACTTCATGTGCCTTTCAGACTTCAAAGCC
TTTTGTGATTCAAACGCATGCTGTATTTTAAAAACAATCGACAGAACCACACAGGCTTATTTTTAAATTGTATAAATCATGAGACAATGTGACAATGGTTATTAAAAAAATTTTATAAATATTCAAGTGATATAAAAAAAGAAAAAATATTCAAGTGATATGTACTATGGAATTTATGTATGTGCTTAAGAGAATTTTTACTCTTG
TGATGTTTGGGGCAATAGGGAAGACTTAATGGTTAAGTTAATCTTTCACCTTTTGAGAACTTTGATTTTTATTTCACCTGAATTTGTTTCCAAAGTTGACATTAAATATGTGGCATATGGGAGACATAAACTCTGACGCGTGTGTATGTGTGTATTTTCTCCTGAGAGTCAACTTGTTTTGTTTTATTAGTACCTAATCATTCATG
TTTGCTCCGGTTTAATTGATACAAGTTATTTCTGTATTTTGTTGAACTGTTTCTATGACATCTGAAGTTTATGTTAATCTCTTAACGTTAACACCTTGTGATTAAAATGGTCATTATAAGTGCTCTGACTCCTTTTTGTCAAAAAAACAGTTTATCAGAGAATGGTCAGTTTCCATTTAGCTAGTTTTGAGAAGACATCTGGCAGA
AAAGCATGCAACTTTTTCACAATTTTATGTAACTTTATAAAGTAGTCTACAAGTTTTCCAAAAGATTCCAGGCCAATTATGATCCTTAAGCAATAACCTAATTAAAATGGATATCCGCAGTCACAAGTCGTCATTGTCATTAGTAAGTTGCCCAGTATAAATTGGTCTTTTTTACAACTCAAATGCAAAATAACATTTAATATTTC
GTGTATGATATTGCACTGGGGAAGAGAAGTTTTCAGCCCAGACCCCAGTTCTCTGTGGGCAACATTGTGTTACTGATTACTCGAATGTATGGTTTACAAAATTAAAATTCCTGTTTTCTCACCACATCTCCTGTACTTTCATGTGTCCAAAATATTATTTTAGGTCCTAATATATAATAAAGTAATTGTAACTTAATTACAAATAT
TCCTGGAGAGGCCCTCCTCTGCCAGCACGGTGACGATCAAGTCAAAGCTCCCTATGGTTGTCTGATTTCTCTCTTGATCCCTGAGGGGGGAATATCAGAAATTAAAGTTTTTGGGTACCATACTGTCTCTCTCTTCGTTCTGCCGGTTTAGCAAATTCCTCTAGACTGCCCAAAGAGTATTCCCAGAAGGGATGCTGTGGGCGGGA
GAGATTGGTCCACTGTGTAGCTAGGCCATGCCCGTGCTGCCACCACTTCTTGCACAGTTTGGAGGAAAGACAGTCATCTACCTTGTGAAGAGAGAGGGCGATTAAAATGATGCAAAAGAAAAAAGCCCTCTGTGTGTGCTGACCTGTCTTCCCTGATGCCTCTAGTGCATCTCTGGTCTCTCCTCAGCTTCCTGAGCTCCAGCTCG
CTCTGTGTCCCCAAGGCAGATGGCTTATCAGGGCAGTGCTGTGGGGGAAGTGTGTAGGGCGGTGGGGTGGGGGGGGCATGACCCAAAGTCCCAGTATGTTATTAAATATTTTGATAATGAAATACCAGTGGTTACTGAGTGTTCACTGTTGGCCACCCTGAACCCTTGGGTCTGCCAGGCAAGCTCTTGGCATCTCTGTCTGCCCT
TTCATCTTTGTAGCTCTTTCTCCAAAGCTGATGAGGAATGTCTATCCCCAGGCTTAGATATAACTTTATACTTAAGTTCCCAGACCAAGTGAAATCTGTCATTAAATGGTGGGTGGGGGTGGGCAGCTCTAGGCTGTTTTCACCTTGGGAGTCTCAACCTGGCACCCGAGAACTATTTGAAGGACCTTCTGGCTGAAAATTAAGAA
GGTCTGATCTTGACTGTTGGCCACTGCTGGGTCTGTCTGGTGTTTCAAAGGAATATTGGGTGCTGCAAATAGGAACTGAAGGGGTAAACTTATTAAACCCATTAAACCTGTGATTGGTTGGTTTTTTTCCTGTCATTTCAAAGAGACTAAATATGGAGGGAGGGGGCAGATGTCAAAACACCTGTACAGTGTTAAGATGTCACAGG
CCGGAGGTTCTGCCCTGGGCAGTGTGGGCTGGGCCAAATGGAATGATCTTTTAATTCTGAGCAGGTTACCAAATGAAATGTCATGGCTTTACTTTGGTCAATTAAAGGGGGGAATTTTTTTTAAATGTGCCTTATTTGTTTTGACTTATAACTGATTTGAGGAAGCCTAAAGTTTATGCCAGGCTGGTAGAAGGACAGAGAGCAGA
TCATTCCTGTCCAGAACTAGAGGTGGGAGAAGCAAGAAGATATTTTTAAATGGACATATATTTACATACACCTGGAAACCTCTGCCTTGTGTTCAAATTCATTAAAACCAGAACCCACAAGTATCTGATTTGTTGTGCTGTTCTTTTTAAAAGCAAATGATACTACTCATCTGAGTTCTCATAAAGAGCTTTGCCCAAGTGTCAAA
GCAAAGCCAGCCTTTGTTTCATGAACTTGTTACCTTTGGCCAATGTGAGTTGCTGTTTTTATCAGTGTGTTTTTAAAGTTGCTGGGCAGTAAGCTTACCTATTAAACACTTTTGGAAATTTGTGAACTTTACTTTATTTTCCCTTAAATATTTTCCAAAGGCAATCTCAAACCTAGGTTATGATTCTGCTTCCAATTATACTCTCC
CCCCACCCCCCCACAAGGGGCTGCTCCCTCCCAGCAGGCTTGGGAAGAGCACTGGCACAGGGGCTCCATGGTGGAAGTGACCTAAAATAGGTTACAAATTATTAAACTATTTTTCCTAAAACAGAAGCAGCTGTGATACTCTTTGTCCTTTCGGATTGAAGAAGACGTGGATGGGGAGTGGGCCACAGCGGTGGGCCCCCTCGCCC
TAAAAAATCACGGGCTATTGACCTTTTTGTTCTACTTTTGAAACAAAGATGGACTTCAGTGGGGAGGGGCTGAAACTGTTTTTGTGTTAAATTTTATTCTATTAAATTTTGTGCCAGTATTTTTTTTTTTCCTTAAAAATCGTCTTAAGCTCTAAGGTGGTCTCAGTATTGCGGTATCATGCAATTTTGTTTTTATTTGCCGACTG
CTGCAAAGAATGTGAATCTTGAATGAGTAACAAACTCTGGATATGCAAGTCTTAGTTCTGGATCTTTTGTTCTTTTTTAAACTTCCTTCAACAAATACTTATTAAAGATTTACTTTGCACCAGCACAGCAATGGTTGTTAAGGATTATAAAATATGTGTCCAGCATGGAATTCAGCCTAAAGGGAGCGCCATAAGCAGTTCCATGC
CTCCAAAGGCACTGGGATGACTGCCAGGCACTCTGGTCACAAGACCAGCTCTCCCTTTTCTCCACGTGGGTAGGCGTTTGACTTATGAGGCTTGATTTTCATTAAATGTATTTTTAAGAATCAAAGCCTTCTGTGCTGAAATGACACTGTGACGTGATCTTGGGCCATTTGCAGAAGCCATGGGCTAGTACTGACCCAGACTTGGG
AGCATGTGGGCAAAGCCTTCAATCAGGGCAAGATCTTCAAGTGAATACCTCTTGCCATCGCCCAGCTGCCTGCACCTGCCCTTCGGGGAGAATGGGGGTCATTAAAGGAAACTGAACATTGAACCCTTCCCTGTGCTGCCTCCTTTGTGGGTGATGGCTTCTTCAGAGGGGAGTAGATGTGTTGGAGCAGGGTTCTGTCTGTGCCT
CTGTCTGGGACAAGCTTGCTTATAAAAATATATTAATAACAAAGGATTTTCCCTCCCCCCATTTGTGTTTACTGTGTATTATCTGTGTTTGTTGTATAACATTAAAGGAAATGTAAAAGGAAGACCTTTTCATTTGTCATGATCCTTTTTGTTTAAACTTTTTATTTTAGAGTATAGCTACAGCCCATGGGGTCGCAAAGAGTCAG
ATGAGAAGGGGGAGGGGGATTCGTGGCCCAAGAGTTGGGGCTGTGGTTCAGGGAAGCAGCCTCTCAGCTCTCCCCCGCTCCCTTAATACGAAGACCACATATTAAAAGGTTTCTTCGCAGCATCTCCCTTTGTCTCTCTTCTCTCAAACGAAACAGCCACTCCACTTCAGCGGGCACCGTCCAGTCCCCGCCCTCAGCCCCCAGGA
CCAGTTGAAAAGTATATAATGCCCTGCTTAAACTACTGAGGTGGGTGCTCTTTCTACCCCCTTTTGATACCTATGTCAGAAGCTTTCTCTGTCCTTTTACATTAAACAAAAATCTTTGCTGCACAAAGCTCTGAGTGACTGAGACTGCATCTTTGGTCCCAGAGTTAAATCTCCTTTGGAGACCACAAATTCGACACCAAACACCA
TCTGCCAGGCGCTAGACATGGACAGAGGTTTTCTTGTGGTTGTAAATGGTCATACTTCACTCCCCCAACCCCTTCCCTGTCACACGACCTCCCGTGTTTTATTAAAGGGGACGCTGGTGGTGAGCCGCGTGTGTGCGTGTCCCTGCTCGGCTGCTGCCCACCTGGCTGCTCTGTGTCTGGCTGCCCCCTTCCCCTCAGGTGGGTTT
TTATCTTGTTTGTTAGTCCTATCCTATGTATCCCTAACCCCTGACCCAGTGACACACCACACAGTGTTTTTGAGCTCGATAGTATATATTTTTTTTTCTCATTAAAGGTTCAAAACCAAAAGCGGTTTCTCTTTGCAGCAAATATACATTAAAATAGAGTCTCTGTACAGCCAAGGGCTCTGGGCCCTGGCTTGCCCCATGTCCCT
ATCCATTGTGCCTTAACTTTTTCTCTCTGCCCTTGCGGGACAAAGCAGTGTTTCACTAAGTGCCCTTTGAATGTTCCTATCCTTTTGTATCATGTGACTTATTAAAATCAATTTCCAGCAAACTTTGTTATTGTTGTTCTGTTGCTAAGTCGTGGACTGCAGCACTCCAGGCTTCCCTGTCCTTCACTGTCTCCCGGAGTTTGCTC
CCCTCTTCTCAGAGTCCTCCAAAGATGGAACCCACTGGCAGCCAGGCTGACCAGCACTTCGCCCCAAATCCAGACCAAGAGTTGAGTCCCTGAGAGAAAAATTAAATGCTTTGTGGAAAATACAGTGTGGGATTTCTGGCGGTGGTGGGAAGTGGTTGTGGGTTGGGAGCAGGCAGTGACAGGTGGGTATGCAGCACGCTTGGCTT
TCCTCTGAGCGTGGACATTCCCAGGGGGCTCTGCGGATCTTTCCCCCTGGATGGGGACAAGGCAGGGCCCCTCTCTGAACTGACCTTCTGACATGGGAGAATTAAACCCCTGGTGGGTATTGACTCAGGCTGGTGTCAGAGTGGCTCTTTGGAGGAAGGAGGGGTGTGCGGATGACATGACATACGGCTCCTCGGCGGTGGCCTCA
CTGCGTGTCCTGGCTGTTGCTGGAGTGACAAGGCAGGCTCCTTGGGTCTTCCTTCTCGAGGAGGTTCCTGGTGTCTGCCTCCTACATTTCAGGGACTGGAATTAAAACCTTTCCTGGGACTCTGGCATGACCCGCCTGTGTCTAATTTACCGTGCAAGGGAATCAGGACTCTGGTGGAAAGTGCTTGAGACAGGCAGTCTCTTCTG
CCGTCCACTTCCAGAGGGAGGCCCTGCTCACCCAGTCCTGGGAGAACCAGTGTGCAGGCTATGTTTGATCTCAAAGGGTTGCTTGCTCTTCCCTTGGCAAATTAAAGTTTTATTTTCACATGGAACTTTGCGTTTTGTCTGTGTCCCCTCCTCCCTTAATGGGCTTAGTAAACACAGTCCCTCTGCCTCTGTCCTCCCTGTTGAGG
CCGTCCACTTCCAGAGGGAGGCCCTGCTCACCCAGTCCTGGGAGAACCAGTGTGCAGGCTATGTTTGATCTCAAAGGGTTGCTTGCTCTTCCCTTGGCAAATTAAAGTTTTATTTTCACATGGAACTTTGCGTTTTGTCTGTGTCCCCTCCTCCCTTAATGGGCTTAGTAAACACAGTCCCTCTGCCTCTGTCCTCCCTGTTGAGG
CCTGCCTCTGAAAAGCTGCTCGGGGGTGGAATTTACAGAAACCCCCCAACTTCCCAGGGTTTTCTCATTGTCTTTTTGCATCAGGACTTTGTATTGGGATATTAAAGAGATTTAACTTGGGTAACATGGCCTTGGACCTTTGGGGATTAGTCTGTGTGGAGTCTTGGGAATATGCCCCGTGCCCCCAGCCTGCCCTGAACACTAAC
GCCATACCCCGGAATCATGACCACCAAGGGCTGTAGGCTATGGCTGCCAGTTGAGGGGGCACCCACCTGGCCTCCTGCAGTTGAGCCATGCCCTTGGAGAATTAAAAGGATCGAATCATGGCACTGACCTGGCTCTTCCTTGGCTTCCAGGGCAGAGGTGGTGCCCGGACGAATCCCAGCTCAGGGATGGGAAGGGTCATGACAGG
ACCTGCTGTGACCTGGGTTGTTCCTGCCCTCTCTGAGCTTGTCCCCCTCTCTGGTGTAGAGAGGAGGTGACAAACAATATCTCCTGAGATCACTGTGAGGATTAAAATTTGGAACATAATTGCTGACTCTAAGCTCCAGCGTCCTGTCTCCTCATTCGGGCGGGGGAAGGCTGCCTCCCTTGTCTCTCTCCCCACCTCTCCCTCCA
ACCTGCTGTGACCTGGGTTGTTCCTGCCCTCTCTGAGCTTGTCCCCCTCTCTGGTGTAGAGAGGAGGTGACAAACAATATCTCCTGAGATCACTGTGAGGATTAAAATTTGGAACATAATTGCTGACTCTAAGCTCCAGCGTCCTGTCTCCTCATTCGGGCGGGGGAAGGCTGCCTCCCTTGTCTCTCTCCCCACCTCTCCCTCCA
AGCCGAGTCCGCGTCCCCTCTGTGCTCCGACTACTGTACCCACGGCCGGAAGGCTCAGACGTCTCGCCGCCCAACACAGACGTGTATGATACAAAAGACTATTAAAATTGAGTAACATTTATTTCTTACCTCGTTTACGACCTCACTAGGACTGACCTGAGATTGGGAAGCAGAATCATAGTACACTAGTGCAATATTGCAGTATC
TTTTTTCATATTTATTTTTGTAACAATCATGTTGACACAGGGCCAGTGGTTCTGCCTCAGGAAGGGGTGGGTGGGCCCCCCGGGGTGGGTCCTGACCTGAATTAAAGCAATGACCCCTTTCCACTCAGACTGCGTCCCTCTGTTTGTGTGGGCTGCATCCTGCCCCCCGCCCCTGCTCCCGTCACGCCCCGGGGAGCCTGTTCAAG
AAATCAGCACAGAAGGTTCTGGACTTTCATTCTGAGGACAGATGAACAAAGACGGGACATCAAGGAGCAGAGGTTCACGTGTTAAGTGTTGAAAAACGTGATTAAAAGCAAGACAGTGGGGAGGATCCATCGTTTTGCAGGGTCGGGTCCAGTTTGGCCGGTGAAAGGGCCCCCTTCCCCGAGGTCCCCCCGTGTGGCCTGCGTCC
GGAGTTCAGGCTGTGGCCAGGCTGTAGAGTGCTCAGCCTTACTTAACATTTGTAACTGAATACAGTGTTTTCAATTTGTACAGAATAGTTAGAATATTCTATTAAAGTTGTGAACCATGGACCCAGCGCGTGTGTGTCTTCCTTGGGGGGCCGCGGCGGGCGGGGCTGCAGGACGCCGCTATCTGGGGCGCTGCGTGTGGGCAGGT
CAGCCTGGACCCAGCCAGCCTGCCGAGTCAGGAAGAAGGGCATGGCTCCCGGGATCAACTCTTACAGAAATCAAAGACAGTTCTGTGGTTAAGTCTGCACATTAAAGGGAAATCAGAAGTTCAAATGGAAGTGGAAAGTGTTTTTTGAAATTCTCTCAGGGTGCCGTGTCTCTTATTGGTAGTTCATCTCTGATGCCCTCAGAGGA
CCTAATTGCACATGCTTTGTGATGAATCTTGGATTTTTTTTACTAATTGGAGCGGGGACGAATCATAGATTTCTGATTTATGTAAAAATCTGCTCAGCGCATTAAAGCCCTCACTTTTGCTTCCTGTCTCCTTCCCGGGGCCTGATGAAGGCGGGATTAGGCCGGCAGCCCCATGGGGACCCCCAGTCAGTGGTGACAGCCCCTTG
CCTAATTGCACATGCTTTGTGATGAATCTTGGATTTTTTTTACTAATTGGAGCGGGGACGAATCATAGATTTCTGATTTATGTAAAAATCTGCTCAGCGCATTAAAGCCCTCACTTTTGCTTCCTGTCTCCTTCCCGGGGCCTGATGAAGGCGGGATTAGGCCGGCAGCCCCATGGGGACCCCCAGTCAGTGGTGACAGCCCCTTG
AGAGGTTTGATAATGAGACCCAAGAAATCTATCCTGTGGCAAGTCTCACCTCTCCCAGCAGCTGAGTTCTGGTTGTTTCTTGTGAAAGTTTTGGATCTCCATTAAATTGATATGTTGTCAAGCATTTCTTCTTCATTCTGGTCACTTTTAACTCTTTGGGTATTAGTGGAAACCCACTTTAAGAGACACAGATGTGTTACCAAGAG
ATAATATATGTATAGATAAGTATGTGTGGTTCAACATCTGGATCTGTGTATTTGTTTTTGTACTTTAAATGTGACAAATCTTTTGGGAGAAAACTTTTTTATTAAAGTAAACATAAGGAATACTGCCTTCAGAAATATGAAGAACCTTGCTTTATGGGATCTTAGCAGAAACTTTTCAAAAGAATGTATCAGATAAGAAAGATAAA
AGACAGAGGCTTGTTTGTCTTTCTCTCTTTCTGTCCCTCGTCTTCCTCCACTCCACTGCCCGACTCTCTACCCCTGACACATATATACTTTTTTTTTTACATTAAAGAACTAAAAAAGAAAAAAAAAAAAAAGCCTAGGACAGATAAAATCTAGTAAAGAATCTTACTTGATATACGTAAAGTATTGGATAACAAAGGCTAGATAA
GTTACTTAGAAATTATACATTGTCAGCTTCTTATTACTGTCTACGTAGAATACTTTGTATAGAAATCAGAACTTTTTAATCATGTAAATTATACTTTGATATTAAAATCTTCTATAACCTGGATACTTTCTTTATTTCATATATATTAAAAGTTGTGATTTTTTCCCCATCTTTTTTAAAAATTTATTTTTTATTGGAGGAAAATT
GTTACGGGTTATTTCTTTTCCTTGTGTTTCCAGAAAAACCAAACCTCTTACTGTCATGTTTTCTAATCCAGAATCACGTGACATCTTTTTCTGAAACTGAATTAAAATTATTATTTTGCCTTTGACTCTTGTTGGTACTTGGAGAAACCAAGACAGCGGCGACTGGGGAGGAGGAGCCAGTTTCCTCCCTGCCCCATCTGGTCTCC
CTTCCTCAGCCCCACCTGGACACGTTGGACTGGAAAGGGGAGAATCCTGGGGCCAGAGGTTGGAGACAGTAAACAGGGAGCCCATTGGTTGCAAAGAAAGATTAAAGCAGTAACTGCCTCTTCATGCAGTAATAGGGAGAGTGAGGGGTGGCTGTGGGGACAAAGTTGTTTTCTGGAAGCACAGAAGATGCGGAAGGAGGAAGCCT
GAAACCAAAGCCTTTGCGTTGTTTTCTACCCTGATTCCCACTTCTAATTTCTCTTTATTGTTATTATTATTTTCTCTGCTATTGTAATATTTTTTTGTTAATTAAATGTTTTGGTCAGAATGCTTAGCTCTAGCCTGAACCTTTCACCCAATATGAGGGGTAGAATTTGCATGGGGCATGGATAAGCATATGATTTGTGGTTTTGG
GGAACCCCTCTGCCCCTCAAGATGCCTTCAAGGGGGGCAGGTTCCTCCCCAGCTCTTGACGTCCATAACTGCTGCTAATCTAGACAGTTCTGAGTTATAGATTAAATCTATTCTACTTCTCTAAGGGATAGTCCAGCTTTCTTGCTGTGGGAAATGTGGCTGCTCTGGACTAAATGGGGAAAAAATAGGTTATGGGGGCCCTGGGC
AAACAACCAATACCCAAGAGTTCTGCTTAAAGCAACTGGACGCTAAATTGTAGATCTGTAGCTCTTTCTTCTTTGAATTTCCCATCTACAAGTATGCCTAATTAAAAAATGTATTATGCCACCTGCATTTGTTTAGTGCTTGTCATAGTCCCAAACATTTTCTCTTATATCTACTTATTTGAAAATTGTTTAATTAACCAGAAAAA
AAGGGCTATGTGGTGGTGAAGCCCAAGTTGTAGGCTTAAGCCTCACTCCCTGCAGACATGACTTGTGTTTAATAATAATCATCCACATAGTCTCTTGGAAATTAAATACGTTGATTTCAATTTTTCTGGCTCTGTTAATATGGTGTAAACTACATTAAAGACACAAGGGTCAGGTAGACCTTTAGCATACAGTCTTCGTTGTTGCA
TCACACCTCCCCACCCTCCCTGCCTCTGCCTACAACACAGACTTCTCATCTGGACACCTTTGGAGGCAAATCCTAGCTCTCTGCCCACCTGTCAACCTGAATTAAAGTCTACGCTGTTTTTATTTTATGAAGCTGGTGGTTTCTTATTTTGTCTGGGGACGTAAAGGAGAAGGAGGAGAATGGAGAGAGAGAGAGACATTTCACAC
GAAACTCAAGTGGTCAGCCCAGTAGTCAATTTCATCATATTTCATCAAATAATCATCTGATCAAATCAGAGGTCCTGTAGATTGTAAGATCAGAAACAGAATTAAAGTTGTTCATATATTATAAGACAATATTAATATTAGGATCTGCTCAGATTTATTGGATGTGAGATGTGGGAAAGAATGTACCTTGTAATAAATGAAATGGT
TGCATCCTCCCTGGCATCTGGGTTCCCTACAAACCAGCGTCATACTCTTTCTCTCCCTGTATATGTTATATAATATTATGCAGAAGTTTATTTTCAATTTATTAAAAAATTGAAATCTTTACTCGTCTACCATTTCTATTAGGTATAAAGGACAGACCAGCATCCTTCGTACTGAATCCTGCTGAGGTTCTAATTTAGGTTTCATA
GCAAGGGGACCCGAGGGCCTAAGTAGGAAAGACGGGCCCTCTGTCTTCCATTCTTTGTCCCTGTAGCCCATACGGTGTAGAATATTTATTGGTTAATTTTATTAAAATGTTTTAGGAAATAAAACCTGTCTCTGGCTCGTTGGGAAGGGGCTGGGTAAGTCACCTGGGTCCAGCTTTGCCTTTGAAAGGCAGTGTGAGAGAGTCTG
TCGTGAAGGCCAAATTCTTCAGCAGAAGAGCTGAGGAGAAGACTAAGGGTGTAGGTGGGGCTTGTGTCCTGGTGGCTTGAAGCCACATGCTGGGAAATTCATTAAATGTTAAGTGCTTTTCTAAAAAAAAAAAAAAAAAGATTTTTATTTATATTTCTAAATATCTCCCTAGAATACTAGGACAGAAATTGCTAGATCAAAGATTA
GGGGCAGCCCCAGTCTCTTTCTGTCCCAGCTCAGTTTGCAAAAGGCACTGACATGTAATTCTTCTCTATTGTAAGCTTTCCATTTAGTTTGCTTCCGATGATTAAATCTAAGTCATTTGAGATGGTTGTTATGTGTTTTTCAACCTTGGGTCATATCTCTGCCTCCTGGCAAGGAGGGAAAAGGCAAAAAACCTTACTGGGGAGAA
GGGGCAGCCCCAGTCTCTTTCTGTCCCAGCTCAGTTTGCAAAAGGCACTGACATGTAATTCTTCTCTATTGTAAGCTTTCCATTTAGTTTGCTTCCGATGATTAAATCTAAGTCATTTGAGATGGTTGTTATGTGTTTTTCAACCTTGGGTCATATCTCTGCCTCCTGGCAAGGAGGGAAAAGGCAAAAAACCTTACTGGGGAGAA
TTGATCACTCCTTTTCCCTGGCTGACCCCTGGACTCTCTTCTCTCCCCTCTCCTCTGTTTTGGAATTCAAAACCTGCTTGTCACAGACAGTTTATTTTTTATTAAAAAGACAAAGCTTGTGACTGGTGCTGTTTTTCTGTCAGAGCAGAGCACTCCAGCTGGGGACCGTGGGAGGGGAGGGGAGCAGGAAGTCTGAGGACATTAGT
AAGAAACTGGTGCCAACCTGTTTTTGTTGTTGTCTGTGATACTCACAAGGATAAAAATGAAGGGACACTTAGGTTCCAGCAGCTGTTGGGGGGTTCCAATATTAAAAAACCTGTTTTCATCTCATTTGCATGCTGTGCTCAGAATTACATCAGCCTCTTGCCCCCTTCTCTCCCTCTCTGCACAGTTGCAGTTCCCCTTAGCATCT
TCATGGAAACTGTCTCACCTGGCTACTCCATTCACACCTACCTGTGGCGTCGCCAGTGATGGAGCTGATACCCACGCTTGCGCCTGGGCTCAGCATGGACATTAAAGGGACACGGTCAGCCCACAAGCCGTCTGTGGCTACAGAGGGTACAGCAGGACCAGGGGGAGCTTAAGTGACGTAAGCCCAGAGGCAGTGGTTTGGGTGAC
GTCAGATCCAAGAGGCCAGAGCCGACTTGACCCGCAGGGGACTTCGCTTCTGACACCCTAAGTCTGATTCCCTCCCGGACAGCCTATCCTCCCATTCCCCATTAAAGGGCCAGTTTATTTTCTAAGCTTGTTTGGTTTGAGTATGGATGCTGGGAACAGATGTGTACTAATGTTGAGAGGCTCCTTGAGGCTCTCTCAGCCTTTAT
GATAAGGGAGAGTGGACTAAATCCTCGCCTCCCTTTTTTTCTTTTCTTTTTGTTTGGATGTTTTCACGGGTCTCACTTATACCAAAGGGAAAGAATCTTCATTAAAGTCCATATTTCTTCTACCTCGGCCTCTAGGTCTCTGTCTCAGCTTATTGTTGGCTCTGGGCGCCCCCCACGGCAGGAGGGGAGGCCGGAGGCCGGACTCG
GATAAGGGAGAGTGGACTAAATCCTCGCCTCCCTTTTTTTCTTTTCTTTTTGTTTGGATGTTTTCACGGGTCTCACTTATACCAAAGGGAAAGAATCTTCATTAAAGTCCATATTTCTTCTACCTCGGCCTCTAGGTCTCTGTCTCAGCTTATTGTTGGCTCTGGGCGCCCCCCACGGCAGGAGGGGAGGCCGGAGGCCGGACTCG
TTTGGGTCAGCCTGGCTGATCCCCAAGGCATTAAGATGGGCGGGGGGCGGGGAGGTGGCCACAAAACAACTTATGTATTCTCTTCCACCCCTCACCCCAAATTAAAATGTTAAGCTGCCGGAAGCCTCATGCTACCCTGCATTTGTGTCATTGACAAAGCTGCTGCTGTCCCTAAAAAGGAGCCTTGGGGGTGTGATGTGGGGCGC
GCAGGGCTTGTCCGGATGCCTAGGGGTGGGCAGTGCCAGCCCCTCCTCACCGCTCTTCCCCTTGCAGTGGAGGAGAGAGCCAGAGTGGATATTATTTTTTATTAAATATATTATATGTTAATAAAAAAATCCTATTAAATCTTTGGTGTGGTTGGCTCCTGTTTGGGATACAGCTGGGGATCAAGGGAGTCCTTGGGGACATAAGT
TATTCTAGAATCCCCAGCTCCTGAAACCTCTCTCAGCCAGTACTTTGTTGTTGAAATGTTGTGAACTGTGTTTGGATTTTTTTTTTTTCTAAGAAAAAAGATTAAAGTACTTCCTAGTAGGGCTCTTGGTACTGTTTTTCCTTGGCATCTGGCAATCGTTTTGCTTCCATTTACTTTCTGTACTCTTCACTGAAAATGATACTTGA
CATAAATGCATTCTGCCACACTGATGTTTTAGTAAATTGGGAACATTGACATAGCTACAGGGCTACCAAACACGTTAATCGTGCTAGCAGCTCTGATTTAATTAAAGTTATTACCGTGTACGTTTGTACCACTTAACCATTGTGCTGGGTTGGATATGTGCACTTTCTACCCAGGAATGAGATTTATAAACCTGCCCTCTTGGTTT
TGCCATGCCTGCTCCTTCACCCTGCTTCCCCTCACCTTACTTTTCCCTCCCCACCAACAAGGGCGCAAGAATAGTGGGCCAGGCCTGCAACTCCTCTTTCATTAAAGGCTTCTGTCTCACCAGCCGCCCGTTGCTGTCTGTCTCCTTTGGTAACAGCATAGAGTAGGTGGACAGTATAGAGTAGGTGGGGAAATGAAGGCTGCTCA
TGCCATGCCTGCTCCTTCACCCTGCTTCCCCTCACCTTACTTTTCCCTCCCCACCAACAAGGGCGCAAGAATAGTGGGCCAGGCCTGCAACTCCTCTTTCATTAAAGGCTTCTGTCTCACCAGCCGCCCGTTGCTGTCTGTCTCCTTTGGTAACAGCATAGAGTAGGTGGACAGTATAGAGTAGGTGGGGAAATGAAGGCTGCTCA
AAACAGGGTCGAGCCCCCTCCCTCCTCTTCAGCCACTGAAATGGGAAAAAGGCTTGATCTGGAGTTTTCCTCCCCCTCACCCAGTCCCTTTGTCGTGTTTATTAAAGCCTTTCCACTCCTTGGAACCTCCTCATGCTTTGGTGATCTTTGCCAGGGGCCCTAAGGCAAGGAAGCAGCAAGGGGGAATCTCATGAGAAACCCCAAGG
AAAAGCTCACTGGCTGAGCTAGTCTTCCTGCTGCTCAGGGCTCATCTGAAGAGGATGTTGGGATTGGGGGAATCGAGTGAATCTTCCCTGCTCTGCCCCCATTAAATATGTTTAACTCGATAGCGGACTGTATGTGTTACTGGCTGATAGCTTCCTTCATGGTTCTTTCACGTGAAGCAGAAACTGCCCGCAGTAAGGGCTGTTTG
CTAGCTTTGTTGTATCTAAACAAATCTTCTAGGCTACAGTAGGAAACAACCAGTTTCTATAGAATCAGACCCTTCACCTCTGTTGTCTTGGAGTCTAGGGATTAAACTACTTTACCATTTTAACATAGACTGTTATTATCTCTTACCAGTAGCATGGTTTATCATCACTGGAAGCAGCCTGTATTCATTTCCTAAGTGTCTTAATC
GCAGGGTCATCTGAAAGCCAGAGAGCTGTGTTGCCCTCAGTGTGGGTTTCCAGGCTGCCCTGGGCTGCGCCTGCTGTTGCAAAGGCTTTTAAAGATACTCATTAAAAGCAGACCTTCCTGTGCTCTCTGCTTTATTTCAATCAGGAGGAGGAAGACATCCTTCACGGGAGGCTGCTCTACCCCTCCTCTGACCTGGGAGGTAGCAG
GGAGTCGACATTTTTATGAAGTGTCACTATTTGCCTCTACTTTGTATTGTTCAGAAATGGCAAATACAGTATAAAAGCGATAAGTATCTGGTTTTAATGCATTAAACTTTTGTCAGTTATTTAGACTTCTTGCTTCCTCTAGATTCTTTATCATACACCATCTGCTCCACCCTTCTACCCCAGGCTGTTTTGTTCATACTGCCCGG
GGAGTCGACATTTTTATGAAGTGTCACTATTTGCCTCTACTTTGTATTGTTCAGAAATGGCAAATACAGTATAAAAGCGATAAGTATCTGGTTTTAATGCATTAAACTTTTGTCAGTTATTTAGACTTCTTGCTTCCTCTAGATTCTTTATCATACACCATCTGCTCCACCCTTCTACCCCAGGCTGTTTTGTTCATACTGCCCGG
ATGCCTCAGTCTCCTGTATGGAAATGGTGAGAGGTGAGATGAGTGGTGTTTATATACCTCTTTCCTCTGTGATGGTCATAAGATATAAAAAGCTGGAGAGATTAAACATTGAGCCCTGTGCATGTTTTAATAGTTTTATTTCCTCTGTGAGACTCTCCCCTGCCCTAGCCCCTTCTTCCTGCCCTCTGGAGCAGAGCCTCTGGGAT
TGTTTGTAGCCATTGGAAGGTAAAATAGTGGTGTGATTATTGAACCAAAGGAATTTACGTTTTGTAACTTGGTTACTTTTATTTTGCATTTTGTTAAAGTATTAAATACTTTTTTCCTGTTTGAGGTCTTATTGTCTCTTTTTACAACTATAATCAGCCCTTTCCCTTGGATAATTGTTTTAACTTCCTCAAGATTCATTTCCCTT
GTTTTAAAGCCTGAATTACAGCTAGCACCTGGCATTTCAGCAGAGGGACCACTTCAGACCAAAATGTACTGTTAATGGTTTTTTTTTTTAATTAAAATATATTAAAGATTAAGTAAAACATGGCAACAAGTGTTTGAGACTCTTATGAACTGAGAAGAGTGATCAACTAAATAAACTAAGGTAGTCTTCCTCATGCCTTCCTCATG
CAGAGGATGGAAAAGAGCAAGTTTAGAACAAGACATCCTAGCCCCTGCTTCTACTCCCCACCTCCTAAAATGGTTCCTACTCCAGAACTAATTTATTTTTATTAAAGATGATTATGACAAATGAGAAACAGGCTCTTCATTGTCCTCGTGGGAACCCAGCTATACAGGCCACCTAAGCAAGCTGTGTGAGATGAGAATGAAGGGTG
CTCAGAACGGTGCCAGGCTGACATCTGGACAGAGGGAGAACTCCTTGCTCCCTTCCCTAGTCAGCCTGGTGCTGCCCTTTATTCCTCTTATGTGAATATGATTAAAGAGTTATTTTTAAAGTCAGTATGATATTTTTCACACACTCATAGGTATCAGAGTTTGGGTCTTCAGGTGATCTTTCCTCCAGACTTCTAGCAACTGCTAT
CCCTGTCCCTAGATATAGCTGTAAGATCTCCCCTTAGGAAAAAGGGTTGCTGCTGTTTATTTTGGTGTTTTGTTCTTTTTTTTGCTCAATATATTTGGAAATTAAAGCTGCTGACCCCACGTCTGGTTTTACTCCTGGAGCTCTTGAGAATGGGAGTGTTCCTTAATGCCTCAGATGGCAGAGGTGGGCAAACGGAAGCGTGGGTG
AATTTTCATTGACCCCCCCCCATTGTGAAATTCCCTAGCAGTTTATTTAGAATCTTAAATTTTCTAATTAAAGCTCATTGTATTAGTCATTTTTAGCATAATTAAAATATCGCTTTTACACAGGCATAGTACGGTGCATTTCATTCATAGGGTTTTAAAGTTATTTATAAATTCACTGAAATCACAGTTGGCTGAAATCTGGAATG
TTTCTTCCCTTATAGTTTTCTATGGGTATGAAATATACACGGGACACCCTATCTCTTCCAATTATCTATTTTCGTCGTGACATTTCTATTTAAGGAGTTCATTAAAGCACAATATTTATACACGCCGCTGGCACTGTTTGTGTCTGATTAAAGGAACCTTAGGCAAGGGAGTGAGGGGAGAGGAGGGAAAGGAATGTGACCCATAA
CAGGCCTTTCTTTTGTAAGTGTAATTTTTTCACAGGAGGCTTTATTTTATTTTATTTTTTCCTACGTTGGCCCTAAGTGTTTTACAGATACCCAGAGAAAATTAAACTAAACTGCTTGTTTATCATTTGTGGTGCTTAACTTAATAACTTCTTTTTCTCTGAGAAGAGATGTCCATATATTGGGAGAACGGTAAGGTAGGAGTGAG
AGAATATAATAGGGTATAGATGTGCTAAGTTTTCTCAAAGAACTGCTGTTGAAACTGGCTTTTTCGATGATGTTGCTTTTTATGAATTTCAGCATACAAGATTAAAAAGTTTCAATATCCATGGTGCGACTGTCTAGTGCTCCGAAGTGATATAACGATGTGGTACTGAATTTTTGTAGAACATGTTCTGTGTTGTGTACAAAACG
CTTGGAGAAAAATTGTTCCCTGATATGTCCACCTTTGGTGTTAAATTTTTACTTACTTTTTTAGTACTCTCTATGTATTTTATATGTATAATTTTATATAATTAAAAATAGATTTTTGTCTAGTGAGCCATATTGACTCTTTCTTGAGACCCATGTATCAGAGACGTTCTAAAACGACCCTCTTAAAAAGTTCAAAAAAGAACTTT
TGATATATATTTATATATGTTGCTATAGTGATATGTGGAAAGCTAACATAACTGGTGGACAGGGTCAGTGAAAGGAAATGACACAGTCTTTTTGGTGGCTATTAAAGCAGACTATGTATAAAAAAATAGTTTTCTTTGCCTGCTTAGTTTCCAATTTCTATACCAGCCTGCAGGGTGAGTGTGTAAGAATAGGAAAGACAAACTGT
CATTATTGTTATTACTACATTTCCATGCTGGTATGTCTTTGTTTCTTAGGGTTTTCTGTGAATTTCTAAATTCCATGTTTGGTACTAAGTGAAAATAACAATTAAAAAGCAAAGAAGCAGAGAATGCCTCCTGTGTTTCTTGGAAACTAGGACTCAAACAGTGCAGCAGCTGTCATGACTCCAGACTCTGAGGCCCCACTCTCCAC
ACCTGGAACAGCCTCCTTAAACTTAACCTCTTGCAGGTTGTTTGTCGTTATATAAGACGATCCTAATTGCTATTTCTATTCCTCTAAGTACTTGTTTGTAATTAAAGAGCAGTCAACCTGAGATACCTGGCTGTGCTTTTTGGGTGACTAGTATGCTGTATATATATCTTCGTGGTGGGGAGGTGGCAGTGTTTTAGGAAAGGAAA
TGCACGCCTTCTGTGTATATGCAAGTGTTTCTCAAAATATATAGAACCAATGTATGCTGACCGGATGCATTGTTTGCTTCAGATCCTGGCATTATGTTTTATTAAAGATAATTTGGTGAGGATAAAAGAGAATCATCTGGGATCAAGGATGTAGGAAAAAAAGTATCTGATCAAAAATGTCAGAAATCATTAGCAAGATACAGGTC
CTCAGGAGTGAACAAATAAGATCAAGAAGCAAAAAGAAGCCAAAAGCAACCCACAGAAGACTTCAATATGAACAAGATAAATTTATCTTCAAAGACATATATTAAAAGTTGAGAAATAATTCATCTGAACCAGAGAAGTGTATTAATACTACCAAGTAAAATGCATGTGGGACAAGTGTATCCCCATATCCCAGGGACCTCACCAT
GGCCCTCTGATGGCTTCCTGCGCCCATGGTCACAGCTGTGGCCAGCACGGCTTCAGATCACCTAAGGACCACAGACCTGAGTTCTGAAGAAACTGATAGAATTAAAAACAAAGTGCCTTATGTTACACTCTCAAATCCGAGGACCTCTTTGTGAGTTATTCACTGATGGCATGTATGGGCAATCAGGCACCAGAGACCACATTACA
ACTCTCCTGCGCCCCTCCCTACCTCAACCTGTAAATTATTTTAAATTATAAGGACTGCATGATAATTTATAGTTTATACAGTTTTAAAAAATCATTATTTATTAAATTTTTGGAAGCAGCTTGTGTGCTGGCCCTCCAGTCATTCTGCCCAGGCTGACCATCCACAAGTCTTGGTTCGGAGGCTGCAGGGAGGAGGGTCCACAGTA
TCTGAATAATGCCTGGAGGTTGTTTATCAAGGAAGGAAGTTATTAACGCTATTCGAGTATTGTGCATTCATTGTCTTGCCTCAGAATTGATTTAATGTTGATTAAATGTATCAAGTGGCAGTTTACAATTTGCAGTCGAAAGTGGCTGTCCACAAAATAGTTTTAAGGTGTGTTAGTAAAAGTACACACTGAGTTTCACTATTCCT
TTTATTAACACTGTTGTTGAGTATCTTATAAAAATAGATACCCTACAACATTCCTTCCACATTGTGTGGCACTTGGGTAGCTTGTCCCTCATGTATCGACATTAAACATTGGGAAATTATAGCTAATAGGGGGACTTCCCTGGTGGTTCAGTGCATAAGACTCCACACTTCCACTGCAGGGGACAGTTTCCATCCCTGGTCAGAGA
AGGGGAGAGAGGGTGAGGAGGAGACTTTTAGCTCTGCCCTCTCTCCCTTTCCCTTCAGTGCCCTAGAGAATGGGACTCATTCTGTACTGCAGACTTTTGCATTAAAAGGAAAATCCACTGCTCCTCGGCTGTGTGTGTTTGGGGTAGCCCTTGGATCAGATTTCTCCCCATGATCGTCCATTTTCTCCTCTGCCACATAGCCACTC
CAACGTTTCCAAGTGATGTTGTAAAGGTTAATGTTGTTGGGGAGAGGGTGAGGGTAGAATTTGTATTCTCTTCTCATTAGTTTAAGGGATTATTTTACTAATTAAAGATGTCTGATGTGTCTGGAAACTGACAGGGACGTGAGCTTGTAAAGGTCATCTTTCTTCCCTGGATTACTACAGTAAATTCCTTACTGTTATATTTCTGC
CAACATTGTATATTTTTTTTCTACTTTTTTTTTTTAAAGAGAAACAACCAGAACTGCACCAAGCAGTCTGCAAAATCCAACTTTTCACATTTTTAAAACCATTAAAACTCATGATTTGTTCGGAGCAGTTATGTAAGAGAAACATTTCAGGACCCCAAATAATCAGCAATGCTCAACAGCTCCTTTAGAATTGGGTTTTGAAGTAA
TTTTTTCTTGGTGTGCAAGGTCTGTAAATATCTCTATATAAATCTCTGTGTATTCTCGTGTCATGTTGAGATTTTTAATGTGTTTGTGTATTCTGTTTACATTAAAAGGAAGCAAAACCAATGCCCATTGCCTTGTCTGCAGGAAACATGGCCCCTGAACATCTCCTCCAGGTCTAGAAAGTGGATTTTCTTGCCAGCATTGATAG
TGTGGAGAGCAACTTAGGAGGAACAAGTTTATTTTGTATTGAATGATTTTTAATGAATGCAATATTAATCCTTGCAGATGAGCAATAATCATTAAAGTCAATTAAAATGATAAGACCTTATTGGAATCCTGTGTCATTCTTGGTTGAACAACACCTTCATTTAGAATCTGTTTTCCAAGATGAGAGAAGTCATGGGTCAGTTAGCA
TGTGGAGAGCAACTTAGGAGGAACAAGTTTATTTTGTATTGAATGATTTTTAATGAATGCAATATTAATCCTTGCAGATGAGCAATAATCATTAAAGTCAATTAAAATGATAAGACCTTATTGGAATCCTGTGTCATTCTTGGTTGAACAACACCTTCATTTAGAATCTGTTTTCCAAGATGAGAGAAGTCATGGGTCAGTTAGCA
TTATCCCCCTCCCACACCCCTTTCCATCCCTACTTTAAAGATTTCAGTTTCCCACTATTTTTGAGCAAAGTTCTTCCCCACCCCACATGATCCCTTCTGCATTAAAGCCACCCAGACTATCCTTCCCTTCCATGATTACTTCTGCTGTGAGCAGCCCAGCCAGGCCCCTGGCCCACGGGGCTCTGCTCTGAGCTCCCAGTGCTGCC
ATGGAGGGTACTCCCGAAAGAATGATGGTGGCTTCTTCTCCACATAAGTGTTGACAGGCCCCTGGACTAATCATTGTGGAACATCCCGCCGACCACCTCCATTAAATAGATTTGTGTAAGTTGAAGCCTGGAGTATCTGTTACCCGCAGACTATAAGTTGCCACTTGACTACTCTTAAAGTGTGGAAGTTTCTCAGTTTCTAGAAA
ATTTAGAATTTAAACGTTGTGCAGTCATAATTGAGGTAGCTTTTCATTTTAAAATCACCTGACTTTTATGGTTTTTGGTGTGTGTGTGTTGAATGTTGATATTAAAGAGTTTTAAAGAAAACTGAATTATCTAGTAGTGTTTAAAACCTTTTTCCAGGGGGTAGAGTAGCTTTAAAATCTCTCCCTCCTTTGAGCTTAATTCTAAC
AAGTAGGGGGCATTATCTTCCGTCTCCCTTTTCCCCCAGGGCTCCTGGGGAGGGAGAGTGACTTCAGTCTCCCTTCCAGGAGATTCTTCTGGCGGTATTTATTAAAAAATGTTTTCAATCCCCTGCCACGACCGAAACAGCGTGTTTATTAAGGCCTCTTTAAACCTCAAAAGCACGTGGTACCAAGCACTCCTTTTTCTATTTCT
TGTTTCCAGTGATGGCAAAGCTCATTTTTCTATTAGTAACTCTGCTGAAGATCCATTTATTGCAATTCATGCTGATTCTAAATTATAAAATTTGAACTGAATTAAATACATACACCCAGAGAAATAAAATGTGTTTTGTTTCTTCTATGTATGTAATATATAACTTCTCATAATTCATTAATTTTTGGTAAAAGCTATAAAAAGTA
TGATGTGTATATACAATAACATGATTTGTATATATGTAAAACTATGCTGTAGCAAGGTTGCTTGGAATATCAGCACACTAGAGTCACTATATCTAAAATTATTAAAATGTTGCTTGAACTGACTGTTGTAACTTAATGCATCTTAATATCAACTGGCAGCTGAGCTATGTCATCTTTTTAATATTTTATTTCTTTTAACAAAGTTT
TAAAAAACAAAGCCATTACCTAGGTTCAACGAGGCCAAAACATTTTTAAAGTTCACATTATCTGCTATTTAAATGGTATTTCCATGAATATAAAAATACAATTAAAAAAATTTTTTTTTGGTGGAAGACAGATGTTGTTCAAAATTTCTTTCCTGTTAAGCACTTGTTTCTGGTGATGAAGAATGATTTGGTAAAGCAGTTAACAA
GAACCGGACAGTTTTCCAAAGATGTTACAATTTCTTTTGAAAAGAAATCGTTTATTAGCACCAGTTTCTTGCCACTAAGCTGTTTATTATACATCCTTTAATTAAAATTTAAAACTATATATGTAACTTCTTTAGATACTAGCAATGTCTCTGCTACCATTTCCTTCAGGTGTTGAGCTTTAACTCTATTTATGCTGACTCAACAG
TTGTCAATGTTATGGATATTGTCATAAAAAGATATCTTTTAAAAATCAGAGACTTAATTTTTTAAATCTTAAGATTTGTAGAATGTTTCTAGGATAGGATATTAAAAATGATTCAAACCCATGCATGGTGTTAGATAATTTTTCTAATTATTCCATTGAGTCAGTTTTTGTGGTTAGTGGTTCTCAGAGCAAACTGATCATGTAGA
ATGTAACAGAAGCATTTGAGCAGAAAATGGAATCAGAAACACAAGGTACAGACATGGATTTTGAAGATGAGCAACACTTTGCAAAACAAGACTGGACACTATTAAAGCAACTGCTCTCTGAACAGGACTCTAACTTAAATATCACAAATTCTGTTCCTGAAGACTTAAATTTAGCACAGTATCTAATTAATCAGACACTACTTTTA
ATGTATATTAAAGATTAGCTGTGCCATATTAAAAGGCAAACGTGCAATGGTATAAATTTTCATTTTATTGTTCAAAAGTTCTTTTTACTATTTTTTAACCATTAAAAAATTCTGTTATCAAATATCTTGGATTTATAGTATATTTATTAGTTTGAAAGCAAATATGACAAGGTGAATGTGCATCTTAAAATAGGCCATAAATACTA
ATGTATATTAAAGATTAGCTGTGCCATATTAAAAGGCAAACGTGCAATGGTATAAATTTTCATTTTATTGTTCAAAAGTTCTTTTTACTATTTTTTAACCATTAAAAAATTCTGTTATCAAATATCTTGGATTTATAGTATATTTATTAGTTTGAAAGCAAATATGACAAGGTGAATGTGCATCTTAAAATAGGCCATAAATACTA
AAAATTATAATCACTAATCTTGGTTTCTTTTTAAATTGTTTGTAACTTGGATGCTGCCGCTACTGAATGTTTACAAATTGCTTGCCTGCTAAAGTAAATGATTAAATTGACATTTTCTTACTATACCACCTTTTTTTGAGGTGTCTTGATTTACTTTGCTTAATTGGTATAATAATGCTTTAATTCAGACCACTGAAGGCACATCA
AATGAGAACTAAAATTCCCTAGGTTATAAAGATGAACAATGGATAATTATCACTAACTATAACCAAATGTCTTATTATAATAAGGCAACTCAGTGTCTAAATTAAACAGGTAAAAAGTATTAACACTGAAACAAAGTTTTGTGAATAATTGATCTTTAACTTATGGAGATATAAGAAGTGTACACTTGGAGGGTAGAATAGGGCCA
GGGCTAATGGGAGACTGTAGAGAAAATGAAAAAAGATCCACCGGAGGACATCTTTGGGGGGGGAGGGAGCTTGGGAGGAGGGAAATGACTAATGAAGCTAATTAAAAGAAGCATTCAAATCTGCTTTCTACCCTCATTAACAATTAGCAGGGCACTGGCCAGAGTTTGTACCCTGTGTTTTACCTTAACAACATTCTGTTTGCTCT
CCCTGCAGCCCAAGGGACTCTCTAGAGTCTTCTCCAACACCACAGTTCAAAAGCATCAACAAGTAAACACTCAGAGATATTTGAAATACTGTAAGTCAATATTAAAAGTATAATTTTATTTACTCATTGTTTCATTTATCATACATAGTGATAAATAAAACTCTTTTTCCTTCTTGCTGTCTGGTTGAATGTTACTTCATACAAAA
TACTAGATGTCTAGTAACATATATGTATTTTTAAACCTGCTGAGTAAGGGGAGGAAGATTCCTACAGCCTGTTAAAGTCTATGGCCTACTTTTTGTCTTTATTAAAACAAGGATTGATTAACTTTTATTTTTTGCTTCTTTGTAATTGCTTTCTTGATTCTTAAACTTATTGAAATCTATTGTGTTGTATATGTGTTTGCATGTGT
CCAAGTACAAAAACAAATGGGATTACTTTGAGGATGTTCAATAGCATTAACAGTGGCTTTGTTTTGGTCTGGGGCAGATGCCACCAGCTAAAACAGTGTTATTAAAATCAGTTCAATAAAAAGGATTTAAAAATGTATAACTTGGATGTTGTGTTTATGTGGCAGATATTAAGGGTGAAGGGTATAAAGTCTGTTGAACTAATGTC
AATTTGAATGAACTATTGGTTTTATAACTTAAAGAAAAATTATTGTTAATGCAAGCGCTAAATGGTATTAAATATATTTCAGTTTTTCATTTTGTGTGTTATTAAAATATTGGGATAAAGAGGTCACAATATTCTCACTGACTCTTTGTGAAAATAAGAATTTCCCTTTGTTTAATCCCCTTTCATTTGGAAAAGAAAAAAATGTG
GCCTTCTCTCCAATCAGCTCTTTCTTCAGAGTGAGACGTACTTGTCTACAGATTTCTCTCATTTTGCAGCATAGTCCCATTCACACAAGTATTTTGGGATATTAAAGCAAAATAAGGTACCATGTCTTGGTGTGTCTTTTTTCTTACAAAATGCTCTTTTGATTTCAGAAAGAAACCAGATTTTTTTTTTTTTTTTTTTTAAGAGG
GCCTTCTCTCCAATCAGCTCTTTCTTCAGAGTGAGACGTACTTGTCTACAGATTTCTCTCATTTTGCAGCATAGTCCCATTCACACAAGTATTTTGGGATATTAAAGCAAAATAAGGTACCATGTCTTGGTGTGTCTTTTTTCTTACAAAATGCTCTTTTGATTTCAGAAAGAAACCAGATTTTTTTTTTTTTTTTTTTTAAGAGG
TATTTGTTGATCACTACAGGTAATCAATTTAACTGATGTACATAATAATCTATTTAATTTGTATGCATTTGGATTTCATGTCCTTATTATATACTGTATTATTAAAATAGAAATAATTTTTAATGTGTGGCCTTCTTATTAATGTAATGGGATACTTGGCATATTTCATTTGTGACTAATAATTTGAAATTAAATTACAGGTAAGC
TTTTTAATTTATATTACCATTTATAGATTTGTTTGGAACCATTTTAAATGTAGTAATGCTTATTTTAAAGGTACTATTAAATATGTGAACGTTTACACTAATTAAAAGACTTAAAAATTTTTTTATTGATAAAAGCAGAGAATGAGTTAGAGTTGATTCAAGAAATAGTTGCAAAAATAGCAAAATGAAAATCATAATTGACAGTC
ACTTTTTGAATTCTCTTTCCCCTTCTACATCTCCTACATCTACTCCTTACTTGCTATTTTATAAGAAATTATAGAGTGATTGTATTTTCCTTGTGTATATATTAAACAGACATGGATAAACATTGGTAAATTGATTACATCAAAGTAGCTTATCTTTTGAAGCTATTGGATATTATTGGTCTCTAGGTTTTTATATAAATAGTGAA
GGAGAGTCTACATTTCTAACCGGTTCTCAGGGGATGCTGATACTGCTGGGCCACACCACACTTGGAGAATAACACTCTGGCCTAACCTGACCGTTTATGTATTAAAATGCTGCCTCTCGATCTTTTGTCTCAAAATTTCTTTGCATTTCTTTGTTCTCAGCCTTTGGGAACTTGCAGTGTGAGTCTTATCTTCTGTTATGATTCTA
ATTGACTGTGACATGAATGAGAAATATTTGTTGTAGTATTAATAATAAGCACTGAGATTTGGGAGTTGTTTGTTACTATAGCAAAGCTACCTAATACATCATTAAACTGAAACCAGCTGCTCTACTTAAGATAGACTAACTTAGGGTTTTCTGCTGTGCGTGCTGTCATCCATGAAGGGCAATTTGCTGTGGAATGTTTACAAAGA
TGGCAAACCACTCGGTATTCCTGCCTGGGAAGTCCCGTGGACAAAGGAGCCTGGTGGGCCACAGTCCATGGGGTTGCAAAGAGGTGGACTCGACTGAACAATTAAACCACCACTGGGAGTCTTAGGAATCTTCACATCCTTGACCCAGTGCTTCCACTTCTGAAGTGTGTCCTATGGAAAGAATCCAAATGCTGCCTCTTGCACAT
TCTGCAGAGGGAGTAGCAGTCTCAAATCTTTCTTAGTAATTATAATATACCCATGCACTATTTTTTAACAGTATATTTATTTAAACATGAAGTTGTCATTATTAAAGGAATTTGTATCAGTCTGTTTCAGTTTTATCTTTCCCTTCAGCATTTTCTAGGAATTTGGTTCATCAGACAGCAGTGATGACCAACATGTAGGTCATAAG
ACTGTGATCTGTTTTTAAGAAGCCCTATTTCCTTTTTCTAAGCACATGGAATCATTGTAGCAAAGTGTGGAAATGGCTGTCATGTATTTTGGGATTTTCCATTAAATCATTTACTTTTTCCGGGGTGTTTGGGAAGCTTTACAGTCATCATAAATATCAAATTATAAAACCACACACTGTCCTTCCTACAGTAGGCCCTCTCTCTG
ACTGTGATCTGTTTTTAAGAAGCCCTATTTCCTTTTTCTAAGCACATGGAATCATTGTAGCAAAGTGTGGAAATGGCTGTCATGTATTTTGGGATTTTCCATTAAATCATTTACTTTTTCCGGGGTGTTTGGGAAGCTTTACAGTCATCATAAATATCAAATTATAAAACCACACACTGTCCTTCCTACAGTAGGCCCTCTCTCTG
GGAAAAAGATAGTGGTTGTTTTTTCCTAAATGAAATAACTTTCTTCTTCTCCCCCACCCAAATTCTTTTCTGAAGTTGCTGGCATTTGGGTCAAGGTTTTATTAAAAGCTACATTTTATAACACTGGCACAAAAAAAGTAGTTTTAAGCTTGTTTGCACAGTTCTTTTTTTCCATTGGAAATGGAATTCATTGCCTTAGGTCTTTT
TTTCCCTGACTTTTCTCCTTGCCTCTCCCTTTGCCAGTCTCAGTACCCAACTTGGAGACTTTGTTTTTAAAATGGTTTGTCCTGATGTTTCTTTTGCCTGATTAAAACACATTTTCAAAACAGGACAATGTTTTCTGTGATTTCCACGCCTCTTATAATCCACATGTGATATGCTTCTTGCTAAGGAGAACTAAACTGAAAGATCA
TGCTGATGCAGACTCACTCAGAGACCCTCAGACACTGAACCAGGCCTCTTCTCAGCCTCCTCTTTGTCCAGATTTCCAAAGCTGGATAAGGTGGTCATTGATTAAAAAAGGAGAAAAGCTCTGGGGATGTGTCTCGTGACTGTGTGTGTATGAGAGAGAGACACACACACACACACGGATGGGTGGGAGAGAGAATGGTGATGATA
TGCTGATGCAGACTCACTCAGAGACCCTCAGACACTGAACCAGGCCTCTTCTCAGCCTCCTCTTTGTCCAGATTTCCAAAGCTGGATAAGGTGGTCATTGATTAAAAAAGGAGAAAAGCTCTGGGGATGTGTCTCGTGACTGTGTGTGTATGAGAGAGAGACACACACACACACACGGATGGGTGGGAGAGAGAATGGTGATGATA
CACAGGGGGGATTAGAGAAAGGCAGCCCATAGCATGAGCATATACAAAATCAGCAGTTACAGAGCGGATGTGTAGAAGGCATTTCAGAACTCATAAACCCATTAAAATGTTTATCTGGACTCTGTGTATCCTTGGGGAGAGGGACCTCAAACTTGTCTACACTGGCCTCAAACGCCTGTGGGGTTGTTGACTCAGTGGCTCCTGGG
ATTAACATGAGCTCCAATCCCAGCTCTTAACTTCCACAAGCACTTGGTCTTTCTTTACCTATTATCCTTTTGTTAAAAAAAAAAAAAGATTGATGTGAGGATTAAACACATCAGGTTTATAGTATTGTCTAGCATATAAATTCTTTGAAAGGTGACTTGGAGAGAGTCTTTCATTCAGCTAAAGAAGGTTCAATGCACGGTACTGG
ATTAACATGAGCTCCAATCCCAGCTCTTAACTTCCACAAGCACTTGGTCTTTCTTTACCTATTATCCTTTTGTTAAAAAAAAAAAAAGATTGATGTGAGGATTAAACACATCAGGTTTATAGTATTGTCTAGCATATAAATTCTTTGAAAGGTGACTTGGAGAGAGTCTTTCATTCAGCTAAAGAAGGTTCAATGCACGGTACTGG
GGGTTGGGGACGCCAGCCTTTCTTCCTCTGGACGGAAAGACCTGAGCCAGGCCAACTGATGTATACTGTAAGGGGGTATCACTTGATCTTTTGTAGTTGTATTAAATTTGAAATGAGACCTTGTTGATTCTTCATTGGTTGTGGGGCAGGGGAAGCTTTTAAGAGGAATTTAGTCTGCTTTTTTGGGAGAAAATGAGGTGCGAGAG
GTCTCCCCTGCCCTCCTGTGGGCCCCATGGTGTGATGCTGTGTCTGTATATTCTATACAAAGGTACTTGTCCTTTCCCTTTGTAAACTACATTGACATGGATTAAACCAGTATAAACAGCTGCTGTTTCTGTGTATGTGTACAGGGAGGGGAAGATGATGGGGTGGTAGGAACACAGGCAGTTAAGGGGTTAATTCCTGGCAGCCA
CAAAGGCCTGGCAGAAGGTCTTGTCCCAGCCCTGACTCATGTCCCCCTGGAGGACCCAGACAAAGCACAGCAGCAGCACAGAGACAGGAATAGAAATTTCATTAAAACCTATGGACTTTAAAATCCTAGTGGTGCGCGGATGGTCGGGGGTGGGAGGCACACCATTATTGCTACAGAGGATTAGAGGCGGCTCTTCCGGGGCTGTC
CAAAGGCCTGGCAGAAGGTCTTGTCCCAGCCCTGACTCATGTCCCCCTGGAGGACCCAGACAAAGCACAGCAGCAGCACAGAGACAGGAATAGAAATTTCATTAAAACCTATGGACTTTAAAATCCTAGTGGTGCGCGGATGGTCGGGGGTGGGAGGCACACCATTATTGCTACAGAGGATTAGAGGCGGCTCTTCCGGGGCTGTC
TCCACCCCACAATGAAGTAGGAGCTTCTTGGCCAAAGGTCAGGGTGGGTGAGGGGCCTGGGAATACAGCCTGTGGAGGCTGCTCACTCCTTTATGTCTTTATTAAAAGTGACAGAGGAAAGCATGGTGGCTGTGTGTGCACATGTGTCAATGGAAGAGTGGGTACAAAGCCTGCCAGCCTGTCTGCAAACAGGAGGGATGGTCAAG
GCCATGGGAAACCGAGAACTCACTATTCAAGAAGACCTGGACACTCCTGCCCTGCTGTGTATAGTTGGAAGATATTTATATATATTTTTTGGTTGTCAATATTAAATACAGACACTAAGTTATAGTATATCTGGACAAACCAACTTGTAAATATACCACCTTACTCCCTCTGTAACTTACCTAAGCAGATATAAATGGCTGGTTTT
ATAGCTGCTTTTTACTGCCTGACGTGGTCACTCTCCTACATCTTCTTTCCAGATGCTCTGTGGGGCAAGGCAGCATGTCTTAGGCCATGGTACTGAAGATATTAAACAGCCCTACCCACTCCCACTGGCCTCTGTGGGGTTTCTGCCAGCATGGTGGGCCAAAGCTTACCTTACCCTCATAAATCTGTCTTTGTGTCTGTGTTGTG
GATGCAATATTTTTTATTTCCTTCTTTCTCATTTTTTTTTCTCTAAGGAATCAATATTTCAATATGTTGAGCTATGTGTCCAATGCTATGAAATGAAAATATTAAATAACATATTTATGGCATTTTCTCAAAGAGTGTGGTTAAGAAATATTTCTTTTGTTCTACTTTTTTGGGTTCTTACCGCCACTTCTTTTAGGAACAGATCT
GCTGAGCATGCTTAGAGCAAATGTGGGAGGAGCAGGATTCTGGGAGGCTTGCTTACACCTCATTCCCTAGAGGGGGAACTGCTCTGTGTGGATTTTAAAGATTAAAAAAAAGTTAAAACTTAATTTCCATGACTGTTATGTTCTGTACAAAGCTTAAAATGAAAGCCTGTTTCGTCAGGATGTACTCGGTGGGATATAGGTCTGGG
AGACTCTTTGCTACTTAGTCTTATGGACTAGCATGCATCTTGTAGAAACAAGGCATGCTGGCAGATTGCAGCGGTGAGATGTGTTTTATCTTTGTTTTATATTAAAGAAGATTCCGTTGGAAAATAAAACCAGCCCTCGTTCTGAGTGTGTCTTCTTGTGAAGCCAAGAATCATGAACTAATTCAGTCCTCTAGTTCATAACACCT
GTGTCTACTCTGCAGTATTTATATATATATATATAAAGTATTACACATAATTATTGTTGGGCATTTGAACTTTGTTTTTTCGTTAATAGAAAAGAATGCTATTAAACATCTTTGTAAATGTTTTATTTTTCTTCTTTTGAATTATTTCCTTGGTGTAGGATTACTGGGTCCAAGTATATGGACATTTTTATGGCTCTTGATACAGG
TCAGCATCTCCAGCTGTGTGACTTTATCCTTGGAGAGAACTGTTACACATTCATATCAGGGCTTTCCTGACTCTGAAAACTGCTTAAAGGTTTATTTCAAATTAAAAACAAAAACCAACTGACAAGAGTAGCCACAGGTACTATGCTTCTTTTCAGGGTACAGGGTTTGGTGGAGTATGTAGGAGAGCAAGAAGAGACAGGGCTGA
AGAATAGGAACAGGAACAAAAAGAAGACCACCGACTCAGAAGGGCAGAAACACAGACACAAGAAAGCCAAACATAAGCAGTAATGTGTTAAAAGTTGTCTATTAAATTATACAAAAATATGCAACTAGAAACTGTTCATTTTCTTCATGACCAGTTGGCATTTCAAAGGCCATGATGCATCTGTTCTGAGATTGGACAGTTGAAAC
CCTTGGGGTAGATGACAACCCTCCCTTTGGATCATTATTTATCTGAATCTCTACTGATTTAGGGATTGTGTCAGTTTTCAGCCCTCTTGCATTGAGGATTATTAAATACTCTGGGCCTGAGGGGCCCCATTTCTCTTGCAATTGTGTTTGTTTTCTCATGAAACAAAAGGAGGATGCAGAGAAGTCTGTGCCTCGTGCTTTCTGCT
CTTGGGAGCCCAGACTGTTCGCCTCGGGGCAGGTGAAGTAGCTTGAAAACAGTCACCATCTTTCACCCCCGCTCCCCATTACTGTGTAGTGCAAAACTTGATTAAAGTGGCGTCTGAGAACCATTTTGATCTATCTTCCAGGTGGTGTTTGGGGTCTCCTTAGGAGTTATGTAAGTGCAGACATCTCCAGGTAGGATAACATTGGC
GATATCCACATCAACGGACAAAGCATTGACAATTTTCAGATCTCTGAAACAGGACTGACAGAGTAAGAAGTATCTATTTTAGCACCCTATTTTCTAATGTATTAAATACACTCAGCCAGTTATGCAGCTATTTTTCCTTCATCGTATCTCATGTTTTCTTTTTCCAATGCTGATTACATCTTTCTGATTACATCATGGTGATCAAG
TTGGCCGCCCTCCCTCCTAAACATGTACAATAACTATACAGAGACTGCTACAAACTTGTATATAGTTTTTGGATCAAACAGCATGAGGAGATGGGGAACCATTAAAAACTGGGGCTCCTGCTCTCCTTTGCTTTGTAAATTCAAAAGTGGGGGTGGGGAAGAGGGACAGTTAAGATGTTTACAGAACTTTAAGCTCCCTCGGAACT
GTTCATGCCAACGCCTATTTGTTGCTGCTGTTGGGCCACAGAATAGGACCTCTGTTTTTCTTTAAAACTGTTGTAAATATCTGTATGCACTTTGCTATTTATTAAACATAACCCCAGGGCAGACGCTGCTTATTTCGTGTTACTGAGACAGAATGTTCACCAGGGCACCTTCAACCTGGCTTTTCTACTTTATTTGCAATGTGAAC
GTTCTGAGGTTAGTTTGACTTCCGTTTTGACTAAGGATGACATTAATTGTTAGCTGTTTTGAAAGCCTCTCTCTATATAAATATATATATATATATATATATTAAAATATATATGCCAGTCCTGGCTGAAATGTTTTATTGACGATAGTTTTATATCTGTGTGGTGCTTTGGGCCGGTCTGGGATACGGAACGAAAACTGCTCTAT
TGGCAGTGTGCTGGGGTTTGTGGAAACGATGGAGGTGATCCTCCTTCTCCGAATGAAAGCTGCTTCAAATAGGCAGCTCCTCAATTCAGTGCTGGAAATTATTAAAGACGCCTGTACGTGGAAGAGGGTCGGTCCTTTGTGATGTGCAGTCCTCCTTATTCACAAAGTAAACGGGAGGTCGCTGTGAGTTCCTAGCCTTGGGGGGA
ACTTCACTGAAAAACAACAGCTTTTCATTCGCATTATTGAATCCTTATATTTGGGAAACTGAAGTTGTTAACTTCTTTTAAAAAATGTACTATTAGAAAAATTAAAAATTGAAATGTTGAAAGACTTCAGCAATGTGGTTTTTATTTTTCCCACTGAGAAAGAAGATCTTTAACTATTTTATACTAATTTTTCTGTATACTTTGGG
ACTTCACTGAAAAACAACAGCTTTTCATTCGCATTATTGAATCCTTATATTTGGGAAACTGAAGTTGTTAACTTCTTTTAAAAAATGTACTATTAGAAAAATTAAAAATTGAAATGTTGAAAGACTTCAGCAATGTGGTTTTTATTTTTCCCACTGAGAAAGAAGATCTTTAACTATTTTATACTAATTTTTCTGTATACTTTGGG
CCTTTGCCCAGCTGTGAGCACCTGGGCACCTCAGAGACAGGTGGCTCAGGAAGAACCCGCAGAAGGAAGACTTTAAAGGATGCACAGGAAAAAAAAAAAAATTAAAGGATGCACAGATTTGCAAAATTTTTTGATGTTACCATTTTTTAGAAATTTTTTTTAAAGTGAAAGTTTTTTTTAAAAAAACATGGTTTATATTTAGTTTT
GTTTCCTCTGACTTGGTGTACGCTTGTCTGATACGTGGAGTGTGGAGAACTGTTTGCCAAATGACCAAACTGTTGCTTTATTTCCTTGAACGTTTTCCAAATTAAAGCAGTTTTATTAGTCAACAATTACCCTGACTTGGACCACATGAATTCTTCTGCAGTGCTGGTACGGGAAGCACTTCATTTCCTTATTTTTCTATCTGTGC
AGCCGCCTCCACGTGACGGAAGCCCTGGGCACGCGCTCCCGCTGCACTGCCAGCCCTGCCTGGCACCCCGTGCCCTCCTGGCCCGGCTGCTCACCTTGAAATTAAAGCCCTGTCTGAAGCTCCATGAAGGACATGGCTGCCGCTGGGCGTCCCTAGACAGGCTCTGAAGACGCAGTCTGCAGGGTGCCGTGGGAAAAGGGGCCAAG
CACGCACTCTGACCGTGTGGCTAGGGTCAGCTCGGCCTGGGTGGGGGGCATGTATCCCATGCAGGGGTCCACATGCCCTGCCCTACTCTGTTACACTGTAATTAAAGAGTGAGAACACTCCAGGAAAGGCCCGGAGTTTCCCTGCTCGCCGTTGGGGGAGGAGCAGGGAGGGGCTGGGCAGGGCTGCAGACAGTGGAGGACACAGC
GCACACGAAAACTGGAATTTGTACATATAAGCACTGTGTATGTATTCATGCACAATAATCATTCAATTACATGTATATTTGTGGAATGCTAATTTAAATGATTAAATTATAAACATTGTGTTATTTATCTAATGGGTGAAAAGATTAAACTTTTGGCATTATGATACAGTTGAATGTGTAGCTTGAGGTGTCCTGCACTTTTCTTA
TTTATTAACTTTTTTGCTTTACAGAGTTGTCTTGATTTTGAAGCCCTGGCATTCCAACATATCCTGACTTCTAGTTTTTGAATGTTACTCACCCAAAATTATTAAAATCAGAAACAGATCCTGGTCGCCTGTCTTTATATTGTAAAGTACCTATAGTTCCTTCAATTGGTTTACATATAGTGATTGCAACATGAGAAATAATGTTG
AACCCATCTCAAAGCACCCACTGACCTCCACTGTTTGGTGGGAGCAACAAAATATTTACCAACAAATTATCTCTGGTTTTCCACTGTAACTGCCAACCTAATTAAAATTCATAACAAGTTTACTTCCCAGCAAACCCTGGAAACCTGGGTTTTACCTGCTGAAACCTCTGTCACCATCTGAATTATGAGCTGTCAGATTCCTCACT
AAAATGTGAGTGACCTCAGCTCCACCAGTGTGACCACTATGACTCAGAACTACTGATACATAACATGTTTTGATGTCTTATACTTACATCTTTGTTTACTATTAAAGAGTTGGAGTTACAGTAAAGACTCACTAAAATCCAAGTTTTGTCTGTGCTTAATTCTCATGGCATATCCTCAGCAGAAAGTGGCCACTTCCTTGTGGGGT
TATAAGAAAAACTTGTGTTTTTAAAATGGTGGCCAGGCAGAGGGACTAGAAGAGAGATTTGTTGCCTATTCCTGACCACATGTATTACTTTCACTGGGAAATTAAAAGTTAAATTTGCTAAAACTACACTGCACCATGTTAGTAACTCACACACGATGCTAAACAGATCTGCCTTAAAGAAAATTTAGAAGGAAATATTGTTGCTC
TGCTGACATGTAAGTCGTAACTTACTCTGCAGCTTCCAATTTCAGCTTTCTGCCTTTGCTGTGGATATCCAGAGGCCACAAAGCTATTCAAACTGTGTGGATTAAACTACAGTGTTACTTCTTAAAAGATCATCATTAAGGAAGGAGTGAAAATCACAGTGCCATTGGATATACCAAGTCAGGACTACTTACATCGAAACCATCAG
TGCTGACATGTAAGTCGTAACTTACTCTGCAGCTTCCAATTTCAGCTTTCTGCCTTTGCTGTGGATATCCAGAGGCCACAAAGCTATTCAAACTGTGTGGATTAAACTACAGTGTTACTTCTTAAAAGATCATCATTAAGGAAGGAGTGAAAATCACAGTGCCATTGGATATACCAAGTCAGGACTACTTACATCGAAACCATCAG
GTATTGTCACAGCAGCTTGTCAAATCCAAGCATATTTAAATGTGATCTCCTATAATTTGAAATTTAAATAGTATTGTGGTTCTGTATATTATGTTAAAAAATTAAAGTATGGAAACCTTTCTTCGTCTTTGGATGTTTGAATTAAAAGAAAGTAATGAAAGGGTTGATAAATGAATTAAGTGAAGTGGAATTCTCTTTTTTGCTTT
AAATTAAGAAATGTTTTGTATTGCAGTATTTTGCATAACAGGGAACGTTTTGATTAGTTGAGTTTTTGGTACTAAAATTAATGTGGAAAATACCAGTATTATTAAAGTGCCGCTTACTGTATACAGAATAGAAAGGTAAGAACTGCCTTCATTCTTCCAGGGGATGTGTTCTAAATAAAATGGTTTCCACAGGCCTGAGACTAACA
GTTCATTTCTTTCCTAGTAATGTTTTGCCCTTTTACATTATGAAATGTATGGAATGAGCCATGTAAAGCTGTCACCATCAATGTTTTTAAACCTGATAATATTAAATATTTTTAAACTTCAAGCAGACTGCTAAGTTCATTCTTCACTTACATGTGTTAGGTAGTTTTTAACTTGTGAAGCAATGTTTCTTTTTAAATTTTTATTC
CGTCTAAGTAGTTTGAGACTTGAGGTGATTGTGTGGGGGTTATTTGGGTTTACCCATTGCTGGCAGTGGGAGCTGATTTGGGCTGGGTAATGAGAAGAGTATTAAAAGGGTTTAGAAAATTCACTACAGGTTTTTTTTTTTGTTAATTACTTTTTAAAGGGAATATGGATGAGAGTAGTAAAACAAAATTCACCAGAAGCTAAGCA
TCATATTAACGTATAAGGCACCACAGTCGTAGCTGGTATAACTGTCTGAAGCTTCCAATAACACAAGTCTCTTTTACATGAAGATTTTGGAGTACATGGAATTAAAATGTAACTTAAAAATCCTGAGACAACTACTTGAGTGTCATGTTTGTTAAGATACTCATTAATATTTATGGGCGTTTGCTGTTGTTTTGTTTGTCAGTGTT
AAATTATGTGGAAGATTACTAGCTGTAGAATGTGTATTCATAGTCATTTGTTGTAAAATTTCTTGCTTTCATTGTCACCTCAGAAAGACTGGTTTTGAACATTAAAAGATGTTCCTTAAAATCTTGTACTTTGTCTAGTTCCTGTTGTGTCACAAAATATTTACTCTAGTTTTCTAATTGTTCTATCTGAATTTTTGTTTCTGTAT
TTTTTTACATTTGGAAGCAACTTCTGTAGGTTTATGTTCTGTTATCACCTGATACTAATATGATTGCTGGTCCATATAAACAATAGTTCAGAGGTGGGTCATTAAAATCCACATTAGCCAACTCATTATTTAAGGTCCTATCTCAGTGACATAAACACTGCAATGGGTTGTTTATTTTTTTTTTTTAACTAAAGCATTCTACTTTC
AGCCAGTTGGATTTCAAGTTATATGCTGAAGTTCTGAATTAATGAAACTGGACAACTGAAAACTTTATAGAATCATTTATTATCTGGGACTTAGAGTGTTATTAAAATGCTGACCATATTTCCTGAGTCCTCTTGTTCCTAAGAAAACAAAAACAGAAAGCTCAGAGGCCACGAAAACTCAGAGTAATTCCATTTACAAATATACA
GAAAACATTTTTCCATTGTTACACTTTCAAAAGTACGTCCTTTGTTAAACCCAATGTTTAAGTTTTTCTTGTGATACATTTTGTTAACCTGTGTAAAAGGATTAAACTTCAATATGGTTGTAAAAATGCTATTTTTATGTGAACTTAAGTGCAGCCACATACTGTTTTTTAAACCATATGTTTTACCACTAATTTCCCAAAGTTAC
ACAGTGATCTGACTGGAAACCTGCTACATGAGAATCCTTCTAACCTTTCTGCAATGAGACTTATATTTTATAAATTTGTTATTTATTTTATGTAACAGAAATTAAACATCATCACCAACAGTAAAAGATTCAGTGGCCTCTGTTCAACATAAAGCCACTATGTTAATGGGAAAAGTTGTGCCAACTGTTTTAGATCCCACTTCTTA
AATTGTGTTTAAACCTTCAAGACGGTTATTTAGCTAGCTTAGTGTTTAACTGAACTTTTTTTAAACAAGGCCAAGGTCTAATGCTGTTTTGAGATTCTGAATTAAATGAAAATTCTTATTTCAGAAATGCATTTAATGCTTTTTTTTTCTTGTGACAGTTATGCAAATTTAGCTTGGATTCCATATGTCCCTGAGTTATTTTTATC
AGCAATGCATTTTGAAGACTTCTTAATGACAGAAAATTCAAAAGAAATGGTAATGTCCCAACAGGGCATGGCAGCCCTGGAACCAAACCACTCATTTAGAATTAAAATGTTTCAAAGAACTTATGTGTTGTATGAAAAACACATTTTTTTATCACCGATGTTGTCATTTGCTCATTAGGTAAACATTCCCTTTTAAATTTTTGTCT
CTGCATCATTGAGGAATTTTTCTCCATATTTTTATTGGATTTTTGTTTTGTTATCTCCAAGTTAGTACTGTACCTAGACATTAAATACAGTTGGTCAGAAATTAAAACTTATCTCTGTGTGGGAAAAAGTTCAGAAAATGTATTCAATGTATCTAACATTGAAATGGAGAGAAGATTTAATGTAAAAAAAAATACTTTATATTGAC
CCTAAGAAATGTGTGCTTTTGTTTTCAGATGGACTTATTTCTTTAGTTCTGCACTTGTTCCATGTTGTACTCCATATGAGTACTAATCCTATGGATACATATTAAAACTAGTAAATATCTCATACAGCTTTGTGAGTGAGAGAAATATAATATTTACAATATGATCTCTGTTTTCATTTTATTCTTAAAAGTCTATTCTGCAGTTC
TAGCCTAGTTCTTAGGAGAGGTACTTTAAACTTGAAAGAATATATATCTTGTATGTAGCTGACCATCATAATACACAGTTATTTGAATTGACACCCTGCAATTAAAGTTATTTTTATAAACCAAAAATTAAAATGAGGTTAATTTTTTAAATATTTTTTAGGAATTAACAGTTTATATCTATTTAAAATGTATAACCTTTAAACGT
TGGGTGGTTTTGTTATTAAAGGAAAACAGCATCATACAGAAGTTGCAATCATCTTGGAGGGAACAGAGGAAAATGTGTCTGGGATATCTACATAAAGAGGATTAAAAATGTTAACTTGCTGGTGTTTTCAAAGTGTTCTCCAGGTGGCTAGAAAAGAGAGGGCAGGTCCCAGCAGCATTCCCAGACAGCCCCAGGAAACTTCTTAG
TTTGTTTTGGTTTTTAGTTTGGGGACCTTTACTTTCCCAACATGATGTTCCTGCATTCATCAGTTCTTAAATTGAAGACCACGTAATTTACTTCTTAAAAATTAAAGTCTTAAATGTGAAACCAAGAAATGTAATCAAGCAGTAAAACATTCTCTGAATGTAGACCATGATCTCAAGTTCTTTGATTTTTTTTTTTTCTCCCCAAG
CATGCTGGTCGTAACTGTGCCAAGAAATCCTCACCAGCAGTTGCTGATTTTGAAAACAGCCACCTTTTTTCAGGGGAAGCATTCAGCAACCCTTTAAAGAATTAAATGCATGCTTTAAATTTTTTCTGTAATTTTGGAATGATGTATCTTTGTAGAGTTAATGATTTTGTACATTTGCACATGTAATCATCATACCCATTTTCATT
GGTTCCCTCGACAGTCCAGTAGATATTTCAGCTGACAGCTTTGACTTTTTTACAGACACACTCACCACAATTGACTTGCAGCATCTGAATTACTAAAAACATTAAAGCAAAACAAAGCATCACAAAAAAAAAAAAAAAAGACCCCTTTGACCAGGTGGTTTTGCCTTCCTTTATTCTAATTTTTATTTTATTTTCTTCTTGACTTA
TGTGTTTCAAGTTGTGTTCATTAGCCTGTTAAGGCAAGGATTGAAAATACACTGACAAAGTCCACTTTATCTTTTTGGTTTTATAAACTATGCCAATTTAATTAAAATTCTCTATCTAAAATTTAGCCTTTTAATGAAAGGCATTTTAGTGTGGTTTATGTATAGCATCAAATAAAGCGTATTTAGCACCTCACATTCTGTAGATG
AGGGACAAGCTAGGCCTCTTTCTTCTTAGCAGACTTCCATGTACCACACCAGCATATCCATGCCCAACCTGGAACTGTGTGGGGTTTTTTTTTTTTTTTAATTAAAAGTTTTAAAAGTTTAGAACATGACCTTGTCCACTGTTCTTTGAGCTCTGTGTATGAGACTGTGGGACAGCATACATACAGACATGATCCTGTGCACACAG
GAGCTTTAACTATTTTGTAATCTGTGAGATGGAGGCAAACTCCATTTTCTACCTCTGTTTCTATCACTCCATCACCTTAGTTGGTAAAGCAGGCAAATATATTAAATCTGAAAAAAAAATCCTTTAAGGTTATTCTTTCATTTGCCACATAAAATAATTTGTAATAAATATTGGCCCACTGGTTCTCTTGTTTTATTATCAAATGT
TGTAGCTGTATCACAATACTTAGATTTGTTTGATTCAGTAGAGCTCCATTTCCCCTAATGGTAATCGCATCTCTTTGACTATGGCTACATTGCATCTTGCATTAAATATCGAGCAACCTCTGAAGCTTGCTTTTCATTATATTGATTTAGCATTTGATACGTGTTGAGCCTGGGCATTGTTTACAGATAATTTTAGATTTCCAAAA
TTTGTTTCTGAACAAGCTAACCAAAATTTGCACTGGTTTCTACAGTTCACTTGTAAGGGTATCCCTTCATGTAATGTTGAAACATCTTCAAAATTAATATATTAAAGGTAATATAATCCTTCTTTTTTTGTCAATGGTAATTTTTATGTGGTTTAAGATATGCTCAAAAATTCCAGTTGTCTTCATTTTCAAATTTCTGGGGACTC
GTACAGAAACTGATTATTCTGAGATTGATGGTCAGAATTTTTAGGAATGTGTAATTGTGGATTTTGACTCCATGTTGATTCATTGTAATATGATATGTAAATTAAAATATTTCTACATTTTCTTGAAAAAAACTTTTTTTTGGCCTAAATAATACACTTGGTAGCTTGGTTTTTATTTTTTTATTAAATATTAATAGTAAAGAAAT
AACCATGGGAGCCTTTAGTGGAAGAGCCTCCAGCCAGCCAATGGAAATGGCCAATATAAACAGCATTAACTAACTTATCTGTTGATAGGAGACTGATGTAATTAAATATTCTGTTATATGTTAAAAAATGTTTCCTTATTATCTTATCATCAAGATAACTGATACAAAACACATTTAAGCGACTTGTTAAAGTTGATGATGGTAAT
TGTTCCCCGTGTCCCCATCTCCTTAGCCTCCGCCATTCAGGCTTACGGGGAACTGCTGGCTCCCATCTCCTGCCCCGTCTCAGAACCTGGGTTCCTTGTAATTAAATGTCAACTGAATTACGAGACTTTGTGGCTTTTTACTTGTTCAGCACCTCAACACAACCAGAAAAGAGTGGTTCCCCTCTAACCAGGTACTCACTAAGGGT
CTTCTCTAAGATCTTAGCCTCTGAGTTCCAATTCCCTGCCCCTTCCCATTCTACTGAGAGGCACCAGAGCTGGGGTGCTTCCAGTTGCTGGGGCTCTGCCATTAAAATTAAGGCTGGTTGGGATACAGGAAACCTGAGTGTCTTCTCTCCACTGCCTCTTCCCTGTGCTGTCACTGTTGATGTTAAATTAAAATAACATTCTTGCT
TGAAATTGATGTACCCTTCACTGTCGGTGGGCTTTCAGGCTATTGGCATGAATTTCCCAGAATCATACTTTTAAAAATTAATGATTTCAAAAAAAAGCAAATTAAATATTTGGCCCTGAGCCAGCAGATCAAGCAAACATCTGTCTTTGTGCATGTCTTTCTGTTGTTGTTCCTTTTTAATACACTTGGTCAGCTTTGGTATGATA
AACTTGTGTGTAGTGTTAGCGACTTTGATTTAACTATGTGGGGCTGGGAGGAGGTTTAAATCTATTGAAATAACTGTTGGAAATTATCAGCTAATGTTTTATTAAATCAATGTCTTCTGGGTTTCAGACAGAAAAACATTAGGCTTTAGAGAAGACTTCAGAAGTAACATATGAGGATAATAACTCATGAATTTGGATACTGTTGT
GAAACTACACGGGCAAGTCATTTCAACTTGGAGCCTGTTGTCAAATACTAAAATGATTGCAATGAGGGGAGTGGGAGTGCCAAACTCATGTTTTCATGTAATTAAACTTTTGGGGCATTCACTCTTTCTTTAAGATTTTTTTTAAAGAAAACTATTCTGTAAAATTGAGTACTGATAATGATAGGCCAAAGCTAAACAATAGAGTT
TTCACAAAAGACCAACCACAATTCTAAGCTAATGAAATTCCTAAGTTAGTCTCTTTTTTTTTTTTAAGGTGAAAGATGAAAATGTGTAGATGGTGTAGGGATTAAAGGAACCTAGTATTTCCGTGGGAAGATGTGACTCAGACTGGTTTGTACGATGAACCTGCTGCTTTGTTTTCTGAGAAAAGAGTCTTGAAGACATTTTATTA
TTCACAAAAGACCAACCACAATTCTAAGCTAATGAAATTCCTAAGTTAGTCTCTTTTTTTTTTTTAAGGTGAAAGATGAAAATGTGTAGATGGTGTAGGGATTAAAGGAACCTAGTATTTCCGTGGGAAGATGTGACTCAGACTGGTTTGTACGATGAACCTGCTGCTTTGTTTTCTGAGAAAAGAGTCTTGAAGACATTTTATTA
ATAAAAGAGAAGCCGTAGACTGGACGATTCTTCTCTGGCCGGCGTTTGGTACAGTCTCATTTCCAAATCATGCTAGTGTTTATAGTTTCTAAGGACAAGAATTAAAATACTCTTCGTTGTAAAATGAGTGATAACGTTTTCCTGACCGTCACTCCCCTTCCCCTTTTTGTGTCATGAACTCTGGTAGCTCCTGCCTGTTAATGGTA
GGCGTCTCTGGTCCTCCATCCCCTCAGTGCAGTATCTTCATGATTTCCACCCTGGATCTACAACCCTTTTTATTATGTTTCTTGTTCTTGACCAGAATTTATTAAAAAGAAATGATGCTAAAACGCTGTGGCACTAAAAACTTATTTCTTTATCATATAAACTGTAAACATGATGAGAAATCTAACAACTTTCCCAACCATTTGTT
CTGGGGACCTGAAGGGGGGTGAGGGGTGCACACAGGCTCAGGATGGCCCCCTCGTGGGGATGGACAATTTGCACTTTGCTTCCCTCTGCTTTGACTTGTCATTAAAGTCCCTCTCCTTCCCCATCGCACGTTTTGTTTCTGGGACAGGTGGGCTGGGTTCCCCCACGTGTTTCCCATTCACAACCGGCTGACACGGACACACACAC
TCCCGGATCGCTCCTTGGCTGGTTTGGGGACCCGAGGACTGGGAAGGGCTGGAGAAGGGGAGTCGGGATGGGTGGAGGGAGCTTTCTGGAACACGTGCAGATTAAATAACTGTGAAGTTTTCACTCTTGGCCTAGTGTCTGCGTGTGTGGGTCGCGGGGGAGGGGGGCTGCGGGGCGCTCTCCCCTACTGGGAGAAAAGGGGTGGG
GCTGGGGAATCGTGCCGCTGAGGGCCCCCGGCCCTGCCCCGGCCTGTCCCCTGGGGCCTGGCTGTTACCCCCGAAGCCTTGTGGGCGAGGCAGGGGCTGGATTAAAGGTCATTTACCTGATAACAGCCGTGTGGTCATTGGCAACTAGGGTGGGAGGAGGATTGGGGGCGCCAGGGAGAGGGCAGTGGGTCCCTCCGGGAAGCTCC
ATTACTTTTAACTTCAGAAGGCATTCATTTATAAGATTATATTTAAGAGGCAGTTAATATTATAAATTATTTTAATGAATATGGTACTGTCCACATTTACATTAAAGGATCCTTTTGAGTATTCACCCTGGGATTCTTTGTCTGCTCCTTTTTTCGTCTCATATTGGAGCCTTTGCTCTGTGTGTGTGATACGTGGTAAGAAGCTC
TACAAAGGTGATCATTTAAAGCCAGAACACACAGCGTCAGCCAGCGTTCGTGGTGTCAGGACTGCTCTGCAGTGCATCGTGACCTCACGCTCATTCAGTTATTAAACTGTAAATAATTGTGGGGACAGGTTTTTGACCTCAAGTCCACTGAGTAAAAACTATACCGTGGTAACTCTGTGTCACCTTCGCTAGGTTAGAGCACCAGA
GTTTGTCATAGACTTTTGAGTTTACTGTTGGGACCACGTAATAGGACCATTTTATTTGTCTTTAAAATTGTTGTAAATCTCTGTATGCACTTTGCTTTATATTAAACGTAATCCAAGGTGGCCGTGACTCTTTCGTACACTAACACCAGCACGGACTGCTTTTCCATTGTGTTTGAAACGTGAGCCGAGTAGTCTCAGCCTGCTGT
TGCCGTATGAATAGACTATTTTTTATTATCTCTACATGCTGGTTTGAAATTCAGAGAAAATGGATCAAGGAAATATATATATTTTTTTCTTCTGAAACTTATTAAATTCTTATTACAAATAATCATTTTTGTCTTTGCAGGAAAAAGTTCTCAGTGACCTATTTTGTGGTGTTTCTTTTTAAAAAGAAAAGCTGAAAGATTAGTAA
CTGTGGATGTGTCAAGCCATCATCAGTCAAACCCCTTTAAAGTTTTACTTTGGAGTTGTTACTTTAAATATATGAGTGCCATGTTAAGAGCAGCTTTCCTATTAAAATGTGTCATTTAGCTGGATCACAGAGATCTTCCTGTCATATTGAACATATTTAAAGTTTCAGAGACACAAGGAAATTATATGACTGTGCATTTTCCCCCA
GAAAGAAAAAAGGGGGTACAGAGGCACACAAGAATTTATTCATTATTCCTAGGGCATTTTCAGAAGGTCTGACACTTCATTGTTATTCTAGGTGGTTGAAATTAAACTCTGTGATATTATGTGGGGTTTTCGTTCTGTTTTTTTTGTTTTTTAATTAGTTTTTTTCTCCTTAGACATGTATTTTGTGTAGAACTTTTAAAGAAGTT
CAGCTAACAAGGTAGAAGATTCAAGGCTCAGTGTGGAAAAATATTTTAAAACTACTGAATGTTATGTTAATGCTAGGACAATATTCCTATCCTGTAATGCATTAAACTAACTATGTATATTTATTTCTAGAAAACAGTGGGTGTTTCTTTTCAAAATATTTCTTTGTCATTATCAGTTTCAAAAAGTATCAACCTTTTACTCCATG
CTTTGATGCTAAGTGTTTATTTAATCATTTTTCAAAAATAGACAATCAGAAATTTGGTAGGCTCAAAGATATAATACTTACTGTATAAACTGGAAGTGCAATTAAAAACCAGCTTCATTGTTGTTCTGTTTTAATGTTGAATACTCTGCCATGTTTATAAGGTAAAAATATCTCAGTTTCAGTTTATTATTCAGTGTCTTAATATA
GGGTCCCACCTTCGACACCTTACAAGTAAAGACAACGAAAAGCAATTTACGTGTAAAATATGGGGCTTTTCCTATAATTGTACTGCTTACTGTTAACTTGATTAAAGTTATTTGATTAAGCAGTGTCTTTTGTGCTTTTTGGTGGCTCAGACGGTAAAGCGTCTTGTCTACAATGCGGGAGACCTGGGTTCGATCCCTGGGTTGGG
GTAAGGGGGATGCCCACAGCCCAGGTGGGCCGCTGCAAGTGCCTGCAGCACCCACACCACTTGCCCCATCACCACCATCTCTCAGCTCCTCAAGTCCTTTATTAAAGCATTGCATCCCAAGCCTGGCTCTGCGTTGGCTTTGTAGCACCAGGAAGGAAGGCCCAAGGCCCCCACTCTACCAGGACTCTTCCTTTAGTCACCCCATT
GGGCAAATATAAGTAACCAATTGATTAATTAGGGTCATGTCTATACTTCCAGGATAAAAGGGAAGCAATTTTTGGTTTTCAGCAAATCCATCCGGAGTTCATTAAAGCTATTTGTTAGCTGTTTTTAGATGTGTGTGTGTTTGATCATTATTTCTTGAGACCCAGGCTTAGTCAATACTTATTAAACTTGGCACCCATAATTAATA
CCAGACCATCTCAGTGTCAGCCCACCTGTCTCACGATGCTTACGAGCTGCCTGCTGGATGAGAGTGAAGCCTCTCTCTCTTTCCTCCCAGGACCGTGTCTATTAAATGCATGTATAATGTGTCTGGTGTCCAGCCCTCTATTTGGAATGGTGATGGAGCAGAGAGTGATCCTTCTCCCCATCCAAACCTCCTCTCAGCATGGGGTC
AGACTGAGGCTAATCCTCCCAGCTTTTTATTATTGGTGGTTTGTAATTTTATTGTATTGGGGTGATTCCTGTATGGCTTCTTCTCTCTTTTGGTTGCATGATTAAATGTCGTGGTAAACATTTTCTCCTGTAACCAAGTCAATGTCTGTACCCTTCCTTGTTTCCCCAATTGTTTCAGTGGTTCTCCAAGTGTGGACCATGGACCA
CCCTTTCTATCTCATTTCATCCATCTCAAAATGAGGCATATTTAAAAGGTACAGCGTTTTGGTAGAAATCATTAACTCTCCATGCATTGTTTACTTTGGAATTAAACTAAACCTCCTTCAAGGTCTTAACTATATTGTGTTCATTTTTCAAGCTCAAGTCCACCCAAGGTAAGACCTAAGAGTTGAGAAATTCATCTTAGCAACTT
GTGGGGGTGGCGGGTGGGAGGAGTGGGTGATCTGAGGGCTGGAGGACAACAGCTACTGGGTGAGCTGTTAACGGTTTATATTATTGTTTACTCTTCTGTGATTAAAAGTGCTTCAACCCTCATCTGCTGTCTCAACCTCTTTAGTGACTCTATCCCCAGTTCCCTGAATCCATAGTCTGATTAATAACTTTTTCAGGTCTGATTCT
CTCTGCTCTGTGGAAAATGCCCATGTTTTCTGTGGTGCAGCCAGTTTGGAGAGGCTATCAAATCAAAACAGGAATGGGAGGGTGAGGCACACCTATAGACATTAAATACTTTGCCATATCTGTGTCTTGGTGCTTTTGTTTACTTGAATAGGGTGTGGACCACAGAGGTGGGACCTTGACTACCCATTTTCTAGTCACGGATTAGA
TTGGCTTCCTGTGCTGTATGCATATGAAAGGAGATGAGAGTTGCAGGGAGGGGGAGGGCAGAGTGGTTAGCTGAGGTTATTGCTTTTCCTGGCAAACCTAATTAAAATGACAGGAGCCTCTTCATGGTATTTCGGTGTTTGATTTTTGTAGTTGCTCCAATGTTTCTACTTCATATGGCTTCTTCAACTCATCATTAAGATCAACA
TCATTGAAGCCGCTCATGTGGTCTCCCACACCCTGTGATACAAGGGGAAAACCTCTTTTCAATTCCCAGAGAATGTTTTGAGAAACCCAAGGACTTTGCTATTAAAAATCACCATGGAGTTTATGAGGTCTCTATATCTTTTCCATGTTGGATTAAACAGTCTACTTAGAGGATATTAGGCATACAGCAGCCCTAGGGAGTAGAGA
GGCATTTGTTTTATAGACTCTTGTCTTTGGAGTCGGGGGGAGGGGGGAGTGTTTCAATCTGTTCTATGTTCTGTGTTTAAAGAAGAAAACCTATTTATTAATTAAATATATAAGACATACAAAGAAGTTGACTCCGTTGTCTTGGTTTCTTTCTTGGTTTCCTTTGGTCTCCGATACTGAGGAGAAAGTGGTGCTGGGGTCCTTTC
AGAGGCCCCTGCAGGTGCCGGGCGCAGGGACTGTGTGTGTCCTACACAATGGTGCTATTCTGTGTCAAACACCTCTGTATTTTTTAAAACGTCAATTGATATTAAAAACAAAAAAATTATTGGAAAGTACATACTGGCTTGTGCTTTGTGCTTTATTCTTTATTTTCCACGAGTCCTGGATTCTGTGGGCAGGACAAAACGGCTGT
AGAGGCCCCTGCAGGTGCCGGGCGCAGGGACTGTGTGTGTCCTACACAATGGTGCTATTCTGTGTCAAACACCTCTGTATTTTTTAAAACGTCAATTGATATTAAAAACAAAAAAATTATTGGAAAGTACATACTGGCTTGTGCTTTGTGCTTTATTCTTTATTTTCCACGAGTCCTGGATTCTGTGGGCAGGACAAAACGGCTGT
GGGGCTCCCTATTTCAACCTCAATCATGCATTTTTCCCCTACCCGCAGTGGGGACCAAATGCTGTCCCACAGAGTGAGGCTTTAGAGTCTTGCGTCTCCAATTAAAGTCATTTAAGAAAACTTGAAATCTGTCTCGTTTTTGTATATGGCCCCCTTGAACTGCTTGGGGAAAGAGTGTCAAAGAAGAAATAAGTGAAGATAAAACT
GTCCATGGCCCCTTTCTGCACCCTCAGGTGGGAGGTGGCCAGGCATCATTCCTGCCTTCCCGCTGCTTATTCTCTGTCTTTTTGTAAATATACAATTGAAATTAAAAAGTTGTTTCATAAACGTCATTGTGGATTTCCTGAGTCTTTATTTAATGATGCCTCTCCCTTCTCTTGAGCACTTCATAACAGCAGGGACAATATCTACT
AACATCAGATGATTCAAGACGCCCAAGGATAAAGAAAAGCACATACTTCAGTGATGAGGAGGAACTTAGTGATTAAAAATATATATATTATGTAAATATCATTAAAAAATTTTTTTTAAGTCTTGGAGTACCAAGTTCCCTTGGGACTAAAAATTACTTTTAGAATTTGAACATAAGAACACTTAGTACCAAATACTTTTTTACTT
TAGATTCATGCATTATGACCAAATTTAGAGGCAGATAAGTATTGAAATAACTAACCACAGATATGAAATTATGCATGCTGTAAAAAATACAAACATTTTCATTAAAAGCTTTGCAATTCATACCTTGTCTGTTTTGTTTAGAGCCATTTAGTGTCTCTGAAGAAATACATATGTATGTACTTGGGAAAAAATGAGCTGACACTTAG
AGGCCTATAATATTTTTCAGTTTGCTAGTAAAACTAATGCTGGTGAATATTTGTCTAAATTCTTAATTATCTAATATATCTCCAGTATATTCAGTTCTTAATTAAAGCAAGAACATTTATGCACCTTGCTGATCATGAAGGAATATAAAGAGGGATTAGATGAACTGTTGCTTTTTCTTAATTTCATTAGCATTATGACAAATTCA
TGCATTATGACTAAATTCAGATGAGATTGCCAGTATTGAAATAATTGCTAATTAACTATAGATATGAAATGATGCATCTGTAAAAAATACAGACATTTTCATTAAAAACCTTGCAGTTCATACCTTGTCTGTCTTTGTTTAGAGCTATTTAGTGTCTCTGAAGAATACATATGTATATATACAGGAAAAAATGATACTTAATATTT
ACCACTGATGTTTTAGTGGTTAGAGCAACGTTTAAAATGACAACTAAACGTTAGGATTGATGGAGATAGGGTCCAGTATATTTACCCTGTAATGTTTAGGATTAAAATGTTAAAATTTTGTGACCATGAATTTCTTTCTTTTATAAATTTTCTCTTATTTAAAAATCAAAAATTCTGCAAGACAAAAACCATGTTTCTTTTTCTTG
GACCAATCCCATTCCATTCCTTCCCTTCCAACTTGTAGAACAGAGTGGCTTAAAAGTTTGTTTTAGTAGGATCATTGCCTCATGATCCAGCCTGGGCTAAATTAAAACCATTCAGAATTGTTTAAGATTGTGGACTCTGACTTCAGACAGAGCAGTCAAAACCTACTAGAAAGGATCTGGATTACAGTGTCTTCTCTGTCACATCC
GACCAATCCCATTCCATTCCTTCCCTTCCAACTTGTAGAACAGAGTGGCTTAAAAGTTTGTTTTAGTAGGATCATTGCCTCATGATCCAGCCTGGGCTAAATTAAAACCATTCAGAATTGTTTAAGATTGTGGACTCTGACTTCAGACAGAGCAGTCAAAACCTACTAGAAAGGATCTGGATTACAGTGTCTTCTCTGTCACATCC
AAACAAACCCGACCGTGGGGCCCGCCCCGCCTTCCCAAGGTCCAGCAGACAAGTCCTGCACAATGTAACACCCACCTGAGCATGGTCATCTGGGGTGATGATTAAAAAGAGAAGACGGATTAGTGACAAAAGTCATAGATCCATAACTTGCGTTAGTCGTGTGCTTATAACTGGAGATCTTTTGGCTTTTCTATGTTCTCGAATGT
CCTGCCCAATACTGCTTTGCCTGGTGTGGGGGAGGATTGGGTCCTGTCCTCCAGCACAGCTTCTGTGGCTGACTGTAATACTGTACAACTGTTTCTGACCATTAAATGCTGTTGTACTCTGTCTGGCCCCTGCTGTTTCCTGGGGAAGAGGCAGCACTGAGAGAGACATACACAGCGTGACAGTCTAAGCACTCTCTACCACAGAA
AACCACCATCGATTCAGCAGGGGAGAAGCTTAGGGTCGACGATAGAAAAGGGTCTTAGCGTGTATATAGATTGTACATTTATTTATTATTGTCCATATCCATTAAAGTGACTTTCTATGATAAGTTCTCACTTTCACTTTTTCTTCTTGCCTTTAGAGGTTTCCAGGGGTTTCCCCTCAGCTAGAGCCAACTGTTTCTTCAGATCC
TCCCAAATGTGGCGGGGGCGTGGGGGTAGAAAGAATGCCTCTCTACTAGGGAGACGGGAGGGGTGGGGGTTTGAGACGAACCATCGAATATTGAGAATTTATTAAAGTTTTGACAAAAGTTAAGAAAAGTTTGCTGTTTAACTGGGGGCCGAAGGGGGAGGGAGGAGAAGCCCTCCGAAGGGGTGGAGATTCTTCCCCAGCAGTCT
CAGTCATGTCCAACTCTGTGACCCCATGAACTGCAACCCGCCAGGCCTCCCTGTCTATCACCAACCTCCCTGTCCATCACCAAGGAAGGATAAAAATATGATTAAATCATGATCTTGGTTTTTCACTCTTTATTTTGTGGTTTTGTTTTTTCTGTTTTAGCATAGCATCTAGTACTAGAGATAGACAATAATAGAAAAAACAGAAA
TGGTTCCATCTTACTCTACAATACCTTTATGATGGTAATGCAGCTGGGTGGCCCTAGGGGAGAAAGAGAAGGACTGGGTCTGGCAAAAATAATTTGTGTAATTAAAGTTTATTTGAGCACAAAATACTTTCTCTGTCTATAAAATTGCTATTAGCAGTAGCAGCAGCACTTCTGGCCAAGGGGGAAGTCTCCAGACTACTAAAGCC
AAGGATATTGTAATCTTTCCCCATTTATCTACCCTTTACTTTCTAATTCCCAACTGGATGCTGTAACTTGTTTGTGTTCATTTTTAAACTGAAGAGCGAAATTAAATGTTGCTTCTAGATCAGAATCACAGTTATTTGATCTCTTTTAACTCTGTGTCTCCACAGCTTTTTTTTTTTTTTTTTTGGTGTTGCATCACACGGGATCT
AATCCCACCTACCCATCAGGTGTTTATTCCAAGTGTCAAAAGCCTTTGTTCAGTTCACAAATCAGGTCTGTTTGTTTATATTTTTAACTGATTATCAGTTATTAAAAAAGCTGATTTAAGCATCTGCAGTGGTGACATCAACCTCGACTCCTGGCTCAATACTGGCGGCTCTGTCTTATTAACAGTCTCAGAAAGGACCCTGCACG
ATCAACTTGCTTGTGACTTTGGGCAAGTTAATTAACCTCACTAAGCCTCAGGTTTCCCATCTGAAAAATAAGGTTAACACCAATCCCGCAGGGTTGTTGCATTAAAAGAAATACTGTGTGTGAAGTGCCTGGCACATTTGTGTTTAATAAATATTAACTCCATGTTCACAGGGCTTCCCAGGTGACTCAGTGGTAAAGAATTTACC
CTTGTGAAGAGCATCCGAAGTGGCTATGAGGTGATGTAGGGGGTCTGTCTCTTCAGCCCCCTCATCCAGGGGAGTGGGGTAATATACTCCAGGTTTTTCAATTAAACGGATTATTTTTTCAGACCCCAAAGAGAAAGAGTCTCAATTTATCTTAAAGAGCGATACTTTATCCCTTATCCCTCTTTATCCATGTTCCCATCCTCTGG
CTAGGTTAGTAAGTAAACTGTAACTCACCCCATATTTTCATTTAGGAGCTAGTCTTATTCTAACAGTGCTTATGCTGTTTCTGAGAGTAAGTTATCTTTCATTAAAAGATGAAAAAGTGAGTGTAATTTAATTCTTTATAGCCAAAAACACAAACTTAACTGTCTCACTACTCAGGTTTCCTTAGAAGATAGTTTTGTGTGACGGA
CCTGCTAGTCCAAAATCATAGCAGGTTTTATTATTTAATTTAAACTTTGGCATAGATTGTATAATATTATACAGTTTAATATAATTCATGTTTGTTTTTAATTAAAATATTTCATAATACTACTGTATCTTCACTGTCTAAAAAGCATTTGACACTAATGATAAAGAGTTTAAAATGTACTTTTTAAAAATACACATTAAAATAGC
CTGAATGTCTGCCCTATATAATGTAAAATATTCCCTCCTTGTTATCTTGTGTTACGGTATATATTCTATTTGTATGCAGTTCTTATTCAGATACAGTCCTATTAAAGAATGTACTCTTAATGAGGAAAAAAACCCTCCGATTTTTAAATTAGTGGTTGCATCTTGTTTGTATTAACACTAATGAATATCTTAACTCAGATTTTTCC
TTGAAAGTATAGACTAAATGTCCTTCCTCTTACTAGTGACTATGCAATTATTTCTTTTTAGATTAATAATGCCAGTGGAGACCGTTTGATTTGCATATTGATTAAACATTATTTTCTTGTCACTCAGACCAAAAAAAAAAAAATCACTTTAGCATATATCCAATAGCTTTAGCAACAGAACAAAAACTGATTGCCTGTGATAGTGT
ATAGACTTGTCTCTGTAATCGCCTGGTGTATTGAAACTCATTAAATTCCATGTATTTTTGTTATAAATATTCTGGAAGAAAAAAAAAAGCAATGTGAAACATTAAAAGGTATTAATATCCACCGTGTTGTGCCTTCTTACTGAATGGTAGTCCCGGGGATCGTTTGCCTGAGAACTGAATGGACTTTAGGACTCATGTTGGTGATG
ATAGACTTGTCTCTGTAATCGCCTGGTGTATTGAAACTCATTAAATTCCATGTATTTTTGTTATAAATATTCTGGAAGAAAAAAAAAAGCAATGTGAAACATTAAAAGGTATTAATATCCACCGTGTTGTGCCTTCTTACTGAATGGTAGTCCCGGGGATCGTTTGCCTGAGAACTGAATGGACTTTAGGACTCATGTTGGTGATG
CACTGATGGTTAGTGGGATATTTGGAAAGTTCTTAATTTGATAACGACCTTGTGTATCCACTTAATACTGCAATGTAAATCACTCAATTGCATTTCAACAATTAAAACATTTTTATCCCTCTTTACCTGGATTTCTTCATTATTTTCTAGAAGAACACTTTCAAATAAGTCACATGTTGTGATATGTAGATACAATATATCAGTAT
CAGCGGAGATCCCTTCAGCCTCTTCAGCTTTCTAGGGTTCCCTCCTCCCTGCATACTGGATTTTATGTTTTATATTTACTGCTACTGTCTCCTGTATTTAATTAAAATTGTTTTCTATCAAAGTAAATTTTGCCTTTTCATTTGCAAAGTTTCTTGTCCCTGATTTTTTTTTTTTTTGTAATAAAATAAGACAGGTAAGAAGAGAA
TTAAATATGCCAATAGCTTAATCTCTTCTATTTTGTTGTTGTTGCTTGTTTGAAGAAAATCATGACATTCCAAGTTGATCTTTTTTTTTTTTTCATTTTAATTAAAATTTGAATTTCTGAGCACCCTCAGCATCCCTCTAATTGGGGTCATCTGACCTCTGTCCTCCTTTTCTCCTGCTTCATGTTTGGGGCCTTCATTTAACTGC
TTCTGACGCCTGGCCCGAACCTGAACCCTCTAAGCAGACCAGGTACCCTGGCCAGTACAGATGTGTGGCCCGCTTCCCTGTATCTCTGTGTACACTCTCGATTAAAGTGGGTTTGTTTCTAAGCCGTGTCCTTGGCCATGTATGTTTTCTGTATTTCCAAGAGGAGGCGTGGCTCTTCTGCAACCATAGCTGGCCTCTCCCTCCCC
GGTGGCAGCAGGGCCTGACCCGGTGCCTTGAAGGCTGGTCCTGTGCAACAGCCCCAACTTCCCCAACCTGACTTCACCCCTGCCCTTCTTGACCAGTGTGATTAAAGGTTTTATGTCTTCTTGGCAACTCAGGTTGGTTGGTTCTGCTCTGTTTGTTTGCCCACTTTGGGAGGCCAGTGTGTCCCATTCTGCTGCGCCCAGGTTCA
GTGATGTCTGGATCTAGGGCAGCCACCTTGCTGCCATGAAGGGAATGCCAAGACAATCATTTCCACAGCTGTCCCTTCCAACATCTGGTTCTGTAAGAAGATTAAACCCTTATTTGTTTAAGCCTTGCTTGGTTCAGTTTTCTGTTACATGCAGTCAAAGTCATTCCTGAGCAGGACGGGAGGATCTTTCATCTGTCTGTCTCAGA
CACTGCAATGAGAAGCCTGTGCACCAGAGCTAGATAGTAACCCCTGCTCGCCGCAACAAGAAAAAGCTCTAGCAGCAACAAAGACCCTGCACAGCCAAAAATTAAAAAGAAAAAATTTTAAATGCGTATCAATTACATGAAACTCAAGTGCTTTGTAATTGTTATTCGTTTATTTGATAAATATGTATTGATCACCTACTTTGTGA
TTGTGAGTTTGACATCAGTAGGTACTGGCAACAGGCTCAATTTTACCCTCTACAAATAGTGGTCTTTTTAATCAGGGCTAATGGTGCATGGCCTCCTGGAATTAAAATATGAATTTATATGGAATGGACATTAACTAAGTAAATAAGGAAGAAAGCTGTTGTATCACTAGGATTTTATATTTTGACTTACATTTATATTCCTTTTC
TTACACTTGGCCTCTGGCAGCACCTTTCTCTGCCCCTGTGTCCCCTTTGATCTTTCTCACCCTGAAATATATATTTTAAGCAGCTACTGTAATGTATGAAATTAAAGAAAAACAAAATCATAGGACTGAAAAGGACAAAGCATATGCTCCAAAGGATGAACGACCAAGGTGGATTTAGAGGATTGGATGGAATTGCACGTCTCAGG
TCTAAGATTTCATAAGTGCTTTTAAAAATCATAAATGTTTCCACCTCCAAATATATTGTTATTTTGGTGGAGAAAAAATAGTATATTCTACATGAGAATTATTAAAGATATTGAGAGAATGTTCTACTTTATTATCTTAACTTTCAGAGATTATTTTTTGAAAATATATTTAATCATTGAGGAATATTTACAGTATATTACAGAAA
TTTGCTTTGTTTCCCAATCTGTGACTGCTTATTATGTTCATTACTGATGTTTTTCTAAAGATTAAGCCACATTACCTTTAAGAATAACCTTTAAGGTTGTATTAAAACAAGTAAGCTACTTTAAGTGGTAAATCAACCACTCTGCTTAAGTCTGGAAAATATCTCTCGAGCATAGAAGTTACAATTAGCATTCAGTATTATTTTAC
GCTTTTTAGAAGTCTCCACTGCAATGGCAAAAATATTTCCAGTTGCACTGTGTCTCTGAAAATGATGCATGAGTTAGATTGGATTATGTTATTTTAATCTATTAAAACCAGGAAAACCCAGTGTTGATGTATGAATCCCTTTTTTTTTTCTTTTGGTAAGAATATGGTTAAAATAAAACTTTCATGGTTCTTCTGAATCTTAATAT
CTGATCAATAATGTATTTGGAAAGAGAAGGAAATCTGTTTAGTAGACATGTGATCCTGGGGGATTTATTATATCAGAGAGTTTCAAACATTTGTTTGGGAATTAAATTTACCTTTTGTGTGCAGCGAAAACATTCTCTTAGAGATATGAAATAATTGACCATGAACCACAACTGTGTTTTCAAATATATAGTTTGCCTTTTTGGTT
AATGCTCTTTTACTAATTGTTTTGCTAATGAAATATCTGTCATTTTATATGAAACTATGGATATCATTGAATATTTTTAATGAAAACATTCCTATCGTTTATTAAAAAAACTTTAAATTGTAGTAATACATAGGGAAAAGTTAATCTATTAAACTTAAAAAGAGATTTTATCCATGCCTTTCTAAGTCTCTCTAGTACAGTCCTTG
CAGATAGAAAATGGATTTGCAGCAAACAAATAACGTCTGCATGTCCTTAAATTCTTCAAGGCGTTTTTAGGGAATTTCACACACCATCCCTAAGAGATGCATTAAAAATTGTTTATATATAAATATTTTATTATAAATGTTTATATATATACATTATAAACAGTTGCTCTATTGCTTGCTTGCCAAAAATATCAGCAATATTTATT
CAGAAAGTACAAGTAGAGGAGTTACTGTGAGCAAAAGGGTGCGGCAGGCTCCCTCTCTTTTTTAAACACATTTTCATAAGTTTTTGAGACACTGGATTTAATTAAAAAAACAAACCAAGAAACATTATTTATAGGTTTGATTGCTTTCATGCTGTTACTCTGCCCTACAGTAGTCTCCATGAGAGTCTGGATGGAACTTGCTGCTG
TGATAATATATTATGTATTTGAATTGCTGAAAAGTTGAGAATGATGTTTAAGATATATGTATATAAAGCATATGTATGCTGTATTGGTGCAATAATGGTAATTAAAAGTACGGAAAAAGGTAGCGTCTCTTTTGTCTTTTCATTTGCTTGTTTCCTTTTCTTTTTAATTTAATTGACCCAATATAGGTGGGCCAATAGGTAATAAA
AATTTTTTTAATTTTGTTTAGTTTGTTATTCATTCTTTTCTTCTCTTTTTTCATACTTCTTTTCAACATTCCTTGTTCCAGATATTGTACTATTTTGTCTATTAAAAGGCTTTGTTGTTGTTTAGTTGCTAAATTGTGTCTGGCTCTTTTGCGACCCCATGGACTGTAGCCTGCCAGGCTCCTTTATCCATGGGATTTCCCAGGCA
AATTTTTTTAATTTTGTTTAGTTTGTTATTCATTCTTTTCTTCTCTTTTTTCATACTTCTTTTCAACATTCCTTGTTCCAGATATTGTACTATTTTGTCTATTAAAAGGCTTTGTTGTTGTTTAGTTGCTAAATTGTGTCTGGCTCTTTTGCGACCCCATGGACTGTAGCCTGCCAGGCTCCTTTATCCATGGGATTTCCCAGGCA
GAGCTTCTGGCTGCTCCAGGGGAAGAAAGGGGATGCTGGGTATGATGATGTTGAACTCAGTGCCCTGGGAACATCCCCAATGACTTTCTCGTGATGCTGTATTAAATATGAGATGAAGCCTCAGATATTCGAATTGCCTGTATTTCAGTAGAGTAGTGCTGACCTATAATTGTGTCATATGAAAATTGCTGAAAATGAAATATTCT
GAGCTTCTGGCTGCTCCAGGGGAAGAAAGGGGATGCTGGGTATGATGATGTTGAACTCAGTGCCCTGGGAACATCCCCAATGACTTTCTCGTGATGCTGTATTAAATATGAGATGAAGCCTCAGATATTCGAATTGCCTGTATTTCAGTAGAGTAGTGCTGACCTATAATTGTGTCATATGAAAATTGCTGAAAATGAAATATTCT
AAGACTGACCTCAGGATTGCCTAGGTCAGAATCCAGAGAGCAGTGTATTAAAAAAAAATTTTTTTATCTGACCAGTTGTGGATAACTTCTAAGAATCCATATTAAAATCACTAATGCAGAAAGACACCATGTGAAATAAATTCTCTTCTCTATAGTCCCATCCACGTTCTTCACCTGAAACAACCCAAAGGTCACCTTTATTTCCC
CCTCTCCCCCCAGCCCTAGCTTCCCCGTTCTTCCTCCAGCTGCCCCCGTGCCATGTTTCACAGCTGCCAGCACCTCTGTGGCGCTGAAATGAACACTTCCATTAAAGTCTGAGTCACCGTGCATTCCTGTGTCTGAGGAGTCTTACTCTAGTAAGAGAGAAAGAGGGAGAGAACATGGAGCTCCTAGAAGTGGTAAAACTGGATAG
TGGGAGACTGGAAAGGTTCGTTCTCTTAACTCCCCCTAAACTGCCAACCCTGGGACTCAGAGCTTTGTTGGTTTTCTTTGTGTCTGATGTACTTCTGTATATTAAAGCAAGTGATTTTAAGTTATATTTTTAAGTGTTATGCCTAAACTGTGCACTGGGCCTCCTGTCTGCAGAAAGCCTGGAGGGGGCTTGTGTTCCCTGGCCTG
TCTGGGGAGATGGGCGGGAACCGGGGCCCAGGAACGCCGGCTGGCTCCCATCCCAGTCACCAGATACCTGCCTCACCTGCCATCCTCCCTAGCAAAATGTATTAAAGTCGAAGTGTTACCATGGAAACCTGTGTGTCCAGTGTGCTGTGGTGGCAGAGGGGATGGTCAGAGGCTTCGGTGGGTGTCCCTGTCATAAAGGACAAAAT
GGGAGCTAGCTGTTCAGTTCAGTTCAGTCGCTCAGTCGTGTCCGACTCTTTGCGACCCTGTGAATCGCAGGGACTTCTGTAAATACACTAAAATCTTCCAATTAAAGCTCTGCCCTGGAGGGACTGGTTTTTCTGAGTGATGATGCTGTTGTGGGAGGCTGGGGAGGAGGAGGCCAGAGCCCTGATCCTGGTGGGGCACAGATGGA
AGTGGCCCCTGAGCTGCCCGCGGCTTTTGGTGGTGTTTGGGTTGCTACCAACCAGGCCACCTTTGGCGGAGAATCCTGTATATAGTGAATGAGAGCCTCTATTAAAACCTGAGATGACATTCTGTGGGCGCGTTTTCTTTCTTGATTTACAAAGGGAGAAACTCAACCACCTAGAATTTGAGCACAATTTTCCTTAATTGTATATA
TGGATGGGTGAGAAGGGCCAGGATCGAGGGCAACCCCTTTGAGAGGGGCCTGGGGAGTCTGGGGGACGGGCGAGAGCTCTGTTTGGCTTCCCTTCATTCCATTAAATCCAAGTTCTTCCTACCAGCTGCTAGCGGGTCCGTCTGGTTTCTGCCCCCTCCCCTTGCTGCCCTCCCCACCTCCTCACCCACCCCGTCCGCTGTCTCTC
TCACGCAAGATTGCAGTCTTCATCACTATTGTTCATTGGCTCATGAAACTACTTCCCTTTTCTCCTAAGACCAGAGAAAAGGCATTTTTAAGAAAGCAAAATTAAATCCTACCCTGTAACAATATAACAGGCATGCCTCTTCTTATTGCACTTCACATTGTTTTTAAAAAACAAACAGGTTTTGGCCACCCCGTGTGGAGCATTTT
TCACGCAAGATTGCAGTCTTCATCACTATTGTTCATTGGCTCATGAAACTACTTCCCTTTTCTCCTAAGACCAGAGAAAAGGCATTTTTAAGAAAGCAAAATTAAATCCTACCCTGTAACAATATAACAGGCATGCCTCTTCTTATTGCACTTCACATTGTTTTTAAAAAACAAACAGGTTTTGGCCACCCCGTGTGGAGCATTTT
TGTGATTCTGGCCTGACTCACATGAGCCCCTAACTTATCTCCGTCTTCTCTTTGCTCTCTCCAGTTCATTTTCCCCAGAGCAGTGACTGTTTTAAGTTAAATTAAACCAGGGTACTCCACTGTGACAATTCAGAGCACTTAGAACTCGCCCCCCCCAAGCCCCCACCAGGCTCCCAGCATGAACAGGGGTCCCTCCCATGTCATCC
CCTCATCCCTTCCGGCAGTAGCAGCTTCTCGCCTACGTGTTTGGACCTAGAAGTGTCTGTAAATGTGATTTAAGGTCTATTCCATGAATCTGCTCTATTTATTAAAACACAACGTGGAGGTGGATGTCGCTGTGGTTTATTACACAAGGGCTGCGACTCCACTGGGCGATCTGGAATGCCGGAGCCACAGCCCAGCAGTGGTGGGC
AACACGAGCAGGCAGATTCTCAACCACTGGACCACCAAGAAGTCCCCTCAGAATTGAAAAAGAAAAACCTTCATCGTAATGTGTAAAAAAATAACATTAGATTAAAACATGTTTTGTTTCAGAAATACAATAGGAAAAATATATATTAGAGAATATGGAAAACAGGAAAGTATGACGGAGAAAACAAATCAGCCTTCAGTCAGCCA
GCCCCATGTCCCAGAAGCCTCAGAAACGTCAGGTGTGACCTCACTGGGAGGGGGGAGGGTCCCACCTTCCCGTGCACCCCAGACCTGCCTCTGGGTCCTGATTAAAAAGGTTTTTTTTGATAAAACGTGTCCAGTGAGATGCTTGAGGACCTGGGATGACCGTGTCCGTGCCACCTGCTCGAGTACATTCAGCACTGGGTTTGGAA
CCACAACCTCCTCTGGCTTCAGCATCTCGGCAGCCAGTGCCAGCCTTCCATGGCAACACTATATTTTTGTTCTACTTTCCTCTTTACCCTACTTTTTAAAATTAAATGATGTTATCTAATCTCTGTGGCCAAAGTGACTGAAAAAAAGAAGGCTCAGTTCCTGAGGAAGTGACTTATGGAGGCTGGGTTCTAATCCTGGGATGCGC
GAGCAGGAGCTCATTTCCTCCAATATTTCGGCTGTTAGACTTGTGTGTATATGTGTCTAAAAAGGAAAAAAAAGTCAGTGCTCACATTTTGTATTTAAATATTAAAAAAAAAATGATTCCAACCAAAAAATATCTTCCAAGTGCTTGTGATACATACCCGGAAATTACTTGGACCATTTTAGCAGGACAAAGGCTGCCCCTCATGT
AAGGGGCAACCCTAGGCTTTTTGTTTTTTCTTGCTTTTATTCCTTTTTGTTGGCCTTGTGCTGGGTTTGTTTACAAAAGATGTATTTTGTTTAACCAAATATTAAAAATGGAAAACTCCATAAATTTCACGTCTGAATTCTGTAACTATGTACATTTTAAAAAGTGAACTTTAGCTTTAAAAGGCATTCACAACTGCTCTAAGTCC
GTGTGTGAGCTATTTATTTTGTGGGGGAAATGAAAATGATTAATTCCAAATGATTCTCTTATAAACTGTAAGCATCACTTATTCTTTCGTATCTGACATAATTAAAAAATATTTATTTTGAATCAACCTTTTCACTACAGAATTTGAGGTTTTGTGTTCATCCATATGGGCCCCAGTAAATTGTAAGCACAAAAGCGATTCTTCAA
GTTGGTACGAGATAGAGCCCGCCCTGCCTGCCTGCCTGCCCTCCATGGGGTGCAGAGCAGTGGGGACCATGCACTTTCGTGAGAACTTTATCTCATGGATATTAAACCCTGTGGAGCGTGATATGGAGCCCGAGTGGCTGATTGGCCCCCGTCATAGACACTGTTCCGGCCCCCACTTTGTAGATGAGACTGACGCATGTGGCAGG
CTCTCTTTAGAAAACAGGCCTTCTCCCTGCCTCTGACCTGAGCAGAAAAGAGAAATCGCTGGAACCAAAGAGCTAGGGTCACCCTGCTTAGACGCCCTCGATTAAAGCCTGCTTGCTGTTGCATACCTTGGCTGTGGCCCTGGCTCTCTCCGTTTCTGAGGGCATCTCTGACACGCATCTCCTGGTGCTGGTCCCCTGGGTCCTCC
CTGTGTGCCCAGGGCCGAGTCCAGCTCGGGCCGCCCACCGAGCTTATCCTCAACCTGCACCACACCAGAGCACGGCACAGGGCCCCGCTCCTAATTCAGTATTAAACGTGATCAGTTCTCACCTTCTGGGGTGGTTTTTTCATTACACAGTGATACTGGGAAAATCTCACTGGGGAGGAAGTGTCTGAGCTCGTCTTTAAACTTCA
TTTTGCATGTAAAATAGCAAGTGACCCATCTTTTAAGTTAACATTGTATGAAAAGTTAAATATTCTAGTTTAAGTTAAATGGTAAAGTAAATGAAAATGGATTAAAGCACCTCTTGATGTTTCAGATTATCCTAATTTTCAAAGACAGATGGCTGCGTTTATTAGTGGTCAGTATGCACAATATGTGTTATTCGAAATGTTAATTC
TTTTGCATGTAAAATAGCAAGTGACCCATCTTTTAAGTTAACATTGTATGAAAAGTTAAATATTCTAGTTTAAGTTAAATGGTAAAGTAAATGAAAATGGATTAAAGCACCTCTTGATGTTTCAGATTATCCTAATTTTCAAAGACAGATGGCTGCGTTTATTAGTGGTCAGTATGCACAATATGTGTTATTCGAAATGTTAATTC
TCACGGACTACTACAGCAGGGCCAGGTCAGCCGAGCAGATCACAGACAGCGTGCGGCGCCACATGGCTGCGTTCCGCAGCGTCCTGCGCTGAGCTGGGTCATTAAAGGGCTGTGACGGAGCCGTGTGCGCGTGAGATCTGTGCCGGCAGCCCCTGGAGGCCACGGCAGGAAAGGGGCTGGGGGCCTGGTTGCCTCCTGGGGTGCAG
GTGTGTGTGATCCCGGTGTGCGTAGGCACTGTGGATGGGGGCTTCTTTCAGTTCAAAAGTGGGATGTCTGGAAATCATATTTTTTTATACAGGTATTTCAATTAAATTGTTTTGTATTAAACAGATGTTTTGTGTTTTCTGGGCTAGTCTAGGGTAAGAGGGGAAGAGGTTTGGGGAGAAGGGGCCTCTAGTCCCTGCGTAACACC
CCAATACATTAAAATGTACCTTTTTTTTTTTTTTTTTAAAAGCAGGTGAAAATACAGAGAAGAAAAGCATTATTATGTCTTGGCAGAAGTCATGTGTATAATTAAAGTTAATATTTATTTATTTTGCATTGACAGGCTTTCCATTATCTGTGCAGATTTCCATTATTCAGGCATGATCCAGTAAACTTTACTGTTTAACTGCTTAA
AACACAAGTAAAAGCACCAAGTAAAAAGCCAGTGAAGAAAAGAAAAAAGAAGAGAGCGGCCAATTAAAGTTCACATAGTTGTATATTTGTGTATATAACTATTAAAAAGGTATTTATTCAGTGCTAACAATCGAGTATTTTATTCACAAATCCATCATAAAATCTACTTCTTTATACAGTTTTTTACATTACGCTTTAAATGTTTA
CGGGGCTGTGCACTAGAAGGATTTCAAACTCTAAGGGACTCTCATTTCATTTTACACATTCTATTGTTATCTGTCGGTGGGGTGGGGTGGGAGAAAGGGTATTAAATGGGTAATGATCTCACCGAGTCCTAGCTTAAGTTCGTAAAACTTGACTTTGATTCTTGTTTTAAAATTTTTTTTCAAATTGTCTGATGGCTTTACAGGGG
CATAGAGAATTTCTTTAAAGAACTCATTTCCTGTGCTGATGACACAGAAATTCCATTTATTTCATTAATATGGAGAATTTAGGCAACTAAACTCTTCTCAATTAAAATGAAATTAACTATGTTCTTGTATGTGCCTTAGTCCAGGGTGGAATTAATGAAACATGGTATGCTAACTGATATTAGCAGTAACAGCAAGGACTATAACA
TTCTTATTGATTTAGGAATTCTTTATAGATATATATTAAAGAATTCAGGGGCTTCCCTGGTAGCTCAGTGGTTAAAGCGTCTGCCTAGAATGTGGGAGACATTAAAGAATCAGGCCTTTGTGGTATGCATTCCAATTTTTTGTCTTTTGACTTTGTAAGAAACTTTTTTTTCCATGCAGAATTTGGTTTATACAGGTGAATTCATC
TTCTTATTGATTTAGGAATTCTTTATAGATATATATTAAAGAATTCAGGGGCTTCCCTGGTAGCTCAGTGGTTAAAGCGTCTGCCTAGAATGTGGGAGACATTAAAGAATCAGGCCTTTGTGGTATGCATTCCAATTTTTTGTCTTTTGACTTTGTAAGAAACTTTTTTTTCCATGCAGAATTTGGTTTATACAGGTGAATTCATC
TTTAACTTGTATTTTGCGACTTTTTTATAAAACTTCATAATGTTTTTAAGGGCTTTTGAAATCTAAGAACTTGTTTTCCTTTAATATTTGAAATTTTTTAATTAAAATTTTCTAATTTCCATTCTTACTTGAATAATTTATAGATGGCTTGTTTTACTTGGTCATAAAAATTAATCTACATATGAATTACCACTTTTTTGTATAAG
ACATACCGAACTTTTAAAAGGCAACTTATTCCTGAGGCTTTCGTTTCTGATTAAGTAATCAAAATATTTTCTGCTGTTTTTGCCAGGAATCACAAAGATGATTAAAGGGTTGGAAAAAAAGATCTATGATGAAAAGTTAAAGGAACTGGGATTATTCAGCATGGAGAAGAGAAGACTGAGGGGCAAACCATTGCTGGTTTTCAAGT
TTTCTAGTCTGTTCTGAAATCACTGTAGTTTGGTGAGATAATGAACTCACTGCAAAAAAGAATATTTTAAGAATAAGCCTCAGTTTGTAAGCATGTAAAAATTAAAATGTGAATATGAAGAAAAATAGTTGTTTTTTTTTAAAATGGTATTCATTTCTATTTTATTTCTATTTCCCAACATTCAGATATTTTTGTACAGTTCTGCA
TATTTAATTTTAATTGAGAAGGTTTTGGCAATGAGTGCATAGCTGTTTGAACATCAATATTTTCAACGGAATCTATACTTTATAAATGTCTGCCTCCACTATTAAATATGTATATAGTTAGTACCCTTCTGTTTTGATCATTTGCAGTGATTTTTTTCCCCTTCCATATTTCATTCTTTTTAGGTCAGTAAGAAAAATATTGCTGT
GGTAGCTTATTTGCTCTGGGGCCAGGAGTTGGATTCAGTTTACACTATCATTAAAAAAGAGAGAGAGAGAATTATAAACTATATTTTGGTGGGGGTGGTGATTAAACACCTCTTTTGGGTATGCCTTTTAAAAAATGCTTATAGGGAAAAAAAAATTTTAAAAGAAAGCTAATGCTAGTATATACTGCAATGTTAGGGGAATGTAC
GGTAGCTTATTTGCTCTGGGGCCAGGAGTTGGATTCAGTTTACACTATCATTAAAAAAGAGAGAGAGAGAATTATAAACTATATTTTGGTGGGGGTGGTGATTAAACACCTCTTTTGGGTATGCCTTTTAAAAAATGCTTATAGGGAAAAAAAAATTTTAAAAGAAAGCTAATGCTAGTATATACTGCAATGTTAGGGGAATGTAC
CTCTGATCTCAGAGGCATCCCGCAATCCCAACTGATGGAGCTGCCAAGAACTTAGTTTTGGTGGGGGAGGTAAAACTGGGAAATGCTGCTCACTGACAGAATTAAAAAATAACCAGTATGAAAGTCTTTGCGCCATGAATCTCTACTGTAGCCATGAATTTCTGGAAGGTTGGATACTTACCAAATGAAAAAAAAAAAAAAAAGAA
GCATGCATGATTGTTATCTTCCTTACAATTGCCTACCTGAAATTGTTATTCCTTAAAAAATTTTCTTAAATTCCTCTTTAATTTCAGTGATTTACCCCCAATTAAAAAGGGACTTTTTGATTTTCATATCCAATGAAGTTTTTTTGGTTGTTTTCATCTTTTTATTTACTTACATTATGCCAATGTGTTTTATTATTTTTGGTTGT
GCATGCATGATTGTTATCTTCCTTACAATTGCCTACCTGAAATTGTTATTCCTTAAAAAATTTTCTTAAATTCCTCTTTAATTTCAGTGATTTACCCCCAATTAAAAAGGGACTTTTTGATTTTCATATCCAATGAAGTTTTTTTGGTTGTTTTCATCTTTTTATTTACTTACATTATGCCAATGTGTTTTATTATTTTTGGTTGT
TTAAAATTACCTAAATTTAGGTGTTAATTGTATTTAAGTAAATATATGGTTATTTCATAGTCTGAAAATACTGGTATTCAATACATGAAGATATTCAGAAATTAAAATCTTAAAACTTGTACATGTATTCAGTTATTTTGTTGTGCTTGCTTATGTTTAACAATTAGCTTAGTTGAAAAAGCTATTAAAGCATTACTTATAAGTGT
CTTCCAGGTGTCTCCAGGTATTTCCCCCGGCCACCTCCACCCCTCACTCCCTCAAGAAAGCAGCTCCTTTGGGGGTTGTTTGACAATATTTGCATTGCACATTAAAAACTCAGCAAATCAGTACTTCATGGGGGCCTTGGTTACTTTTTTCTTTTTTGATGCTTCTTCCTGGCTCAGCTATTTTTGAGGAATGGTAAAGACGTTTC
GCCAGGCACGGGTTCATGTCAGCCATATGGCTGGTTTTCAGCATCGGTCTTTTCTGTCAGCATTAGTTTTATTTAGAGATAAGATGTTTTTCTATTATCAATTAAAGTTGTTGGTCAAAATTATGGAAAGGGTTTGAAATGGGTGGGGTTTTTAATCAGGTGCCCGTCTTTGTCATGACTCAGTGGCTGTAGAGTAAGGAGTGGTT
AAAAGACTTCTTTGTTTAAAATTCAGGTTTTTATGTTTGTGAGATTTGGAGCAGCAAAGAGATGGATGGAGTATTTTGTGCCACGTAATGTCTGATTGTGATTAAACAATAACCACATATGTGTCTGAGTGTCTTAAGTCAATAGTGCTTCTAATTTTCCCAGACTATTAGTGACCCTTGAGGTTTCTTTCAATTTAAAGAGATAG
ACATTCCTGGGCACAAAGTGCCTGATCTCTAAATGAAGATGTTAAAACACGGAAGGAAAGAACAGAAGAACCAGGATTAAAAACTTTCACTTCTTAGGAGATTAAAACTCTGTCTGGTGGATTGTGAATGTATGTTCCTGATATATAGAATATGACGACAAATGCACTGCTCCTAACACAACCCAGGGTTAATTGGGAATTTCATT
TAGTCTTTTAGCATATCTTGTTTGTCCCAGTAAACAATTGCTTGTTATGTTATAATCATAAAATGTCTTTGTAAGAGTTTATCATTAATTTAAATAATACATTAAAAACTTAGAAAATCTTTGAGCCTCTATACATCATTGTCACCTTTCATTTCTGGAAAATGACACTGTGATGAAACAGTATAGACTTGAGATTATGTCCGTTT
AGGATGCATTTGGGTGGGACATTATTTCAAACTTCTGCCTATATTGTACAATGCAGCTATAGAATTACAGTTCACTATGGCCATTCTCTACATAAACAACATTAAAACGAAATAGTCCTTGTAAGCCTTTCATCCTTAATTTGATAATTAGCCAATATGCAATTTGGAGTTGAGGAAATACCATTTTCTATTTTAGATCTCCACCA
AAATCTGGGCCAGGGTCTTGTCTAGAATGTGGGTTCTGGATGGATCAGTACCCATCTTAGGTTTTGAAACATCTGTTTTCAAGATTGCCATTAGTATTTCATTAAAACATATTTGTATGCTGTACATATTATAAATATATATAATATATAAAGTTATATATTTATAAGAAACGTGAGTTGTCTTTTTTATTTAATTTTTATTGGGA
GAATGTAATTGTTGTTAAAACAAAGTGTGCTTGCTCAGTTTATAAATACTTGACACTGTTAAAATTTGACCTGTATTCAGACAAATCCCCAAACAGGTCAATTAAACAATGAAATATAATATCTCATTGTCCAACCTGTTTCAAATTAGGGAAAAATTACATTAATGTATTTGATTACTTGATCTGATATCTATTTGTAATGAACA
CTTTAAAAAATTTCTAAGGAAAATATCTCTCAATCTAACAGCAATTGTAGAATGCGTATGTGCTTCTGAAAAGTTTTCGAAAGAAAACAAACATTATAGAATTAAACTGGTGTTTAATATCCCATTGATATTTAAAGCAGATTATTACTAAGAAATGGAGGGCGTATCTAGTACTGTTTTAATCCACTAGTTTGCTTTCAGTCCAG
CCTTATATTATATATAATGAACTTTGTACTATTCACATTTTGTATCAGTATTATGTAGCATAACAAAGGTCATAATGCTTTTAGCAATTGATGCCATTTTATTAAAAAAAAAAAAGCGAAAAACTTGAAGGAATCCTTTGCAAGGTTGCATCACTATACCCATCATTTCTCTCACTTCTGAAATGGAGGAGGGAGATTCTGACAGC
GTCTGGATGTATTGGGTGACAAAGGTAATGAAGTGCAGTCCTTAGAATATACATGAGATATTTGAAAATATTTTATATTACTGAGCTTGTGGATAGTCATATTAAAGATTATATTTTGTTTAAGAAACTTGTCTATTACACTTTATTGGAAAACAACCATACTTTACTTCCTTATAGGAGCAACAGATGCTTTTACAAGGAATTAT
GTTTATCAAGCCAAAGATCAAAGACTTACTCCCAAAATATGCCACATGATTCAGAAATAAGTTTTAAAATAATCTATTCTTGAAATAGAGAATATAAACAATTAAACAAATGGTAGTTACTACCATTAAAGTCTCAGTGTTTTATTTATCAATTTCAGTTTAACCAGTTGAGCTGCTGTTTGAGGTCTTAGGAATGTAATGATTAA
TACTGTTCGTTTCAAAGTTTATTTTTATGTTAACTTATAGTTAGTTCAATCCTGACTGTTATTTAATTTGAAGATGGTGTGTTTTAAGTGTTCTTCACTTATTAAACTATTTTTGGGGAGAGGGTATTCCACACTGTACTATCCACTATAGTAAAGGCTAGAGACAGTAGTGGAGGGTTCAAGCAAACAGATAGGTCACGATCACT
TCCAAGCTGAGGTACTGAACTGAGACCGTATCGAGGACATCTGCCTTCCCAAGAGGATACATCTTCCTTTAACTGTCATACCTGTACTAGTAGACCCTGTATTAAAAGCACTCTACCTTAATGAAAATCTTAACTGTCAGTATGTTTACTGTATGGTAGGTGACAAAAATGCATCAAACACGGTGTTCTCCAATTTCACCGCATGC
AGAAACTAATTCAGCTAATCATATGGCTTCAAAACATTTTTAATTTTTGATTTGCTTTGAAAGAAATACATTTCTAGTGCTCCTCTCTAAGATGACTGCCATTAAAAATTAGTGTCTTCAACAATTCTTGTGTCTTTAAATACTTCATCATGGAATTAACTTTCCCATATGCTTCTGTTTTTGTTGTTATTGTTGTTGTTTGTATT
ATCAGCTTATTTTATAGATCAATATTTTTATTTCCCCTTTTGCTGAGGAAACGGAGATAAGCAGGTATATAAATATATGAAAATATATATGAGATGAGTTATTAAAATCAAAAGAATACTTTGTGGCTGTGCTGTTTGTGCTGATAGACCTTGCCGTGACCAAAAAGAGAAATGTAAATAATTTTATAAAATATGATGGAATCCCC
TTAAGCTGTATGTCTTATAAGAAAATGTGTAAAGGGCGGAATATGGGGAGGGAGTGAGTTCTCTTGGACCCTTGAAGATGTAGCTTCCAAATCTGAACTGATTAAATGGCACCTGTAAACCAATTTGTAGAAAGAACATATGTGATGCTTATTATGTACAGTGCGGGGTGGGAGAGGGTAACAGTTTCCAGGTACTGAATGGTTTG
TCAAGTACTAGGTGCCCCGGCCCTGCCGGACGCGCAGGCCACGTCGTCTCCTGCTCTTGATCCGTCTTCCAGAGGCGTCCCACGAAGCCGTCTCCGTCTCATTAAAGTGTTTCTCTTCCCCTCCCACTGCGATGAGAGGCTCTGTGTGCGCGGGCCGGCGTGGCTGCTGGAGGAGAGAGGCCTGCCTGTCCTGCCCGCCTCCGGGG
GTGGCCGCTGTGCTACAAGGCCGCGGTTTGCATTGAAATCCTATGACTGCCACTGGAAATGCCGTGTACAGAAGTCCTTACACGTACGTGACAGTATTTAATTAAACCTCGCCATCACAGCTGTCACCGGCCCCGCCTTGCTGTGTCTGCTGGGCCCGGGGACTCCAGGCCCCTCTCCTGCCCCGTCCCCATGCCCCCAGTCTCTG
GGGCAGGGACCCCTTCGGGAGGCGGGGCCCAGCTCCCACATCCGGGAGCCCAGCATAGCCGCCCACAGCGTGTTCTCAGATACCCAATCATTCCAGAAGTATTAAATGTCATTGCTGCAAACCTCGGCGGGCGCCGTGTGAGGGGCTTAATGACCACCACAGGGAGCTCAGACCCCAACCCCGGATCCCAGCAGAAAGGAGTGGAC
GCGCGTCCACGAGGTGGGCGGCGCTGCGCTGCTAACCTGCAGAGTCTGTCTGTGAGCGTTCATGTCTCCCCTGTAATCAGCCTGGTGACCACTGTACAGAATTAAACTATTTTCTGATGACCCTCGTCTCTGGCTGCCTCTCCACCTCCCCACCCGTCTGCTGCTGTCCACGGAGGGGCGGCGCAGGGACCCTGCCCCATGGCTCC
TCTGCCCTCGAGAGAACAGATTAATTTAAAAGGCAAATATGGAGTCACTGTAAACTAACTTGTCCTCATTTACACCTTCCTTTTCTTTACCAGTGCGGAAATTAAAATAAGTATATAAAGCACGGTGATTTGGAGTCTCTGCGTTTGTCGGAATCACTGGTAAAATGCTGGCTGAGAGCGGGCCCTCCCCTTGCACTTGTGAAAAT
AAACTTTTCTTAAGATCAAATTTGTCTCTAGCAATGATGTGATGAGTTGCCAAATAATTGAGATTATTTTAAAGTGTTTTGTTCATATTCTTGTTTTATAATTAAAATTTACATTCAATGTGTGTCAATTTTTTTTTGACTCTTAATGTAAGGTGGATATTTCTGTCATTTTACATTGTTTCTTACTGAGATTTTATATATAAATT
AAAGTGATGTTCAGAAATATTTAAACAAATTAAAGACAATGTTACAAATTTTCTATTAAATTTCTTGAGTCCTAAAACCAGCTGGCAATGATATTGTCTCATTAAATCTTCATAAAAGTGCATTTTTGCATGTTATTTAAGAGAATCAAAACATCCCAAAATCCTTGACAATTCTCAAAAACTGTAATAAGTAAAAATACAAAGGT
AAAGTGATGTTCAGAAATATTTAAACAAATTAAAGACAATGTTACAAATTTTCTATTAAATTTCTTGAGTCCTAAAACCAGCTGGCAATGATATTGTCTCATTAAATCTTCATAAAAGTGCATTTTTGCATGTTATTTAAGAGAATCAAAACATCCCAAAATCCTTGACAATTCTCAAAAACTGTAATAAGTAAAAATACAAAGGT
AGGATGACTTATGGGAACTACAAGAAGCGACGATAAATATGACCATCAAACAGATTACCTCTTGTACCATCTTTGATTAAAGTGCTTATACCTTTAATTAATTAAAATTGTTTACAAATAGAATGGTTACAAAGCGATTTTCTTAACTTTAAAAGCAGCTGACAGGTTTGGAAACGGTAACTACAGTGGTTATGAAATAGGCAGTA
GCGCTCCTTGGACAGCTCCGGAAACTGCTGCTGAGGTCCTGAGACGGAGGACGCCTGGACGACGGATCTGCAGTTGAGCCGGAGCCTCCTCCAGTTTCTCATTAAAGCGTCCATGACAGGACCCCGAGTGTCTCGGTCGAAATGTGTCGCGCAATGCGGGTTGTAGAGCGTGCAGGGGCCTAACTTCAGCCGGTAGCAGATGAGTG
CTCTTGTCTTTATATTTATACATACATATATATATATATAGTAATTTTATGGTTAAGACTATGAACTATTTCTACAGGAAATTCTGGTACCAATTCTGCCATTAAAATTTTGAACTGATTTTAATTTTGCCACCATTCACCCCAGATTTGTTGCTGGCAGCCGCTGACGACACAAGCGCAGTTGTGTGAGTTGTGACCTTTTGCTC
GAGGTGGCGCATTGAGGGCGCATTGGCTCTGGGGCTGGGGGGCCCAGTTCTCACATGTTTGGTGCTTGGAGATTCTCTAGGGGGTTGAGGCAGGGATTCAATTAAAGATGCTTCATTTCCTCCTCGTTGTGTCAGTCTTGGTGAGGGAAGGATGGGGGTTGGTACCGCTAGATCCAGAGGCACCTGGGCAGGCAGAAACAGGCCCG
CTGAGTAGGGAGGGGAGAGTCGGCAGCCACACCCAGAGCTGGAGCAGGAAGTCGAAGGGGCCCGGCCCTTGTGTTTTTTGTTGTGGTGGTGATTTACTTTATTAAATTGTTTCCTTTTCTCTTCCTCCTTATTTTGATGGACAGCATCCTGAGCCCTGGCCTGTGCTCCTGTCAGGCACGTGCGTGTGGGGGGGCGCCCACACACC
ACAAGTGTACTTTCCAAAAGACTGACCATCCCTGGACTGTGGAATGTTCCAGCCTGCATTTCTGCCCGCCCTTCCCGTTGTTGCGAGTGTTGTGCTGTGTATTAAAACCCCAGAGCCTGCCTGCTGTGGCAGCCTGGTCTTGCCATCACCAGAAACCCCTCCTGTTCCTTAGCAGCAGGGCCACGGTGGACGGGGGGGACAGGATG
GTTCCTGCGATGGTGTTAGATTTCCTCAGCGAGTCAAGCCAAAACCTTGTCCTTTTCATGATGCAGAGCATATAGCTCGTTTTTATTTAATTAGACAGCCATTAAATATTTCACTCGCTCCCTGCAAGCTTTTTAATGTTCCTGTTTTAATTATTTTTATCTTTTTCCTTTTGGGCAAATTCATCCATTCACTCCATGCCGTATCT
GCTGGGACCAAGGTGGGGGATATCGCCCATCCGCTTGGATCCGGGCCCCAGAATTTGGAGCCTCCAGTCTTATCCTCTAGTCATGGAGTATGGAAGTACCATTAAATTCTCTTTGTAATTGAAAATCTTGTGGATGAACAGAGCCAGCATTATCAGGCCGGTGCTCATAGGGACATTGTGTCATCCATTCACTTTATTGGGTGTGT
AGCCTGAGACGAATGTCAGAACCGGCCAGCAGTGCCTTGTCCTCTGAGGGGTAACTAACTGCTGTCCCGGTCAGGTCCTGGATAACTTGCTTATTTTTTTATTAAATGTTCCTGGTTGGGTTTTCACATACATCTGTGTTCCCTTCTTGGCCCGATGGTCTGCTCATCGCCTACACACCACCCACACTTGCCACCCCCTGCTTCAG
TATTTTAGAAAAGCCGAGTGGTGCCACTGGAAGCTGTAGGGTCTGGCCACCAGGCCCACCCAGGGGCTTAGCCCATGGGCCGTGGCTCTGGGTGAGTCATATTAAAAGGAGCATCTGTTTGAAGTTTCCACTGTCTCGTGGTCCTTGGTGGGTGGTGGGACCATTGGTCTCTAGGTGGCGCGCCTGACTCGTAACACTCATCCCAG
GGCGTGGGCCCCCAGCCTCAGAGGGTGGGGGTCCCAGGCCATCCCCATCTGTGTTTGGACACCACCGCCCCAACCTGGTCCGTGTTTGTGTCATGAATACATTAAACTCCATCGGTTAAACATGCTTTCCTTCTGGTGCAGCGTTGTGCTGATTCCTGGGTGCCCGGGAGAGGGGCGGGCTCACACCAACCTGGGTGTGGCACCAG
CAAGTGACAGGCGAACCCCTGCCCCAACAGGCCTCAGCCCAGTGGCCCTCCCTCTCTCCTGACCCCCTTCGCCCTCAGAGCGCCCTCTAGCAGAATTATAATTAAAAACGAGAATGCATAATTACCACTTATTAGGCTCGTGGTTCTGGTGGTGGTTTAGTCGCTAAGTCGAGTCCAACTCTCACGACCCCATGGACTGTAGCCAG
TTGCAGGTTAGTCTGGTGCTCAGACTTTTAGACTCATTGTAAGTTGCCACTGCCAACACAAGACCAAAGTGTGTGACTTGTCAATGTGCAGCGTGACAGCATTAAAGACTGATGCTAAACCTCAGGGGAGCAGTCCTGCGACTCTGTTTGAGGGTTCTGCTGACGGGATGGGGTGGGGTCCGGGCAGCCCTCCAGAGGCTGCCAGG
CCATCTGCCCCAGGGCAGAGGGTTCAAAAGATGTGAAGGCTGTGGACATTGCCTGTTTTTTTAAAATCTGTATAAACCTTTCAGTGTTGACACTTCAAGAATTAAATCTCATGTTGACACAGAAGGTGGCATGTCTTGCTGGCCAGAGGCTCACTGACCAGGCCATGGGCCCCTGGTGTCCATGAAATGCAGTGAGCTGACAGAAA
CCATCTGCCCCAGGGCAGAGGGTTCAAAAGATGTGAAGGCTGTGGACATTGCCTGTTTTTTTAAAATCTGTATAAACCTTTCAGTGTTGACACTTCAAGAATTAAATCTCATGTTGACACAGAAGGTGGCATGTCTTGCTGGCCAGAGGCTCACTGACCAGGCCATGGGCCCCTGGTGTCCATGAAATGCAGTGAGCTGACAGAAA
GTCCCCACCCTTGTGCACACCTCACTTTCTCGCGGTGATGGAGTTGTTATTTGTTCCTGGAGAGGGTGTCTGTGCCTTGTGCGACCCAAGACCTCCCAACATTAAAGCCCTGCTTCTTTGCCCCTGCCTCAGATTACTAAATGGGCCCAGGAGCTCTACCCCCACCCACCCAATGAAGGTTGCCCAGCATCTCATCACCCAGTGCA
TGTGTCTTCCTGTCTGCCAGGGACAGGCCAGACAGCCTAGGGAGCCACTTTCCCATTCTCGGGGCAGACACTGATACCACCTTGTAGAGTCAAAGTGCTGATTAAACCAGAAGCGTTTTTGAACTTCTCTGTGCCATCTTTATCGTTATAAAAAGTCATAACAGTGAGTATGTAGCCGTGCCTGTGGCCCAGACGCGGTTCAGGTG
CCCTTTCTCCCTGCCCCCAGGACTGGGCCACTTCTGAGTTGGGGCAGCGGGTTCTAGCTCAGCTCATGCTGAGAATGTAAGAACTACAAACAAAATTTCTATTAAATTAAGTTTTGTGTCTTCCTCCTGTGTCTTCTGGGAGAGGTAATTGTTCAGTGAGATTTGTTTTTTAGCCACTAGAATTGTTGGCTGAATGTCCCCATAAG
TGCTCTTTGTGCCAGGCCTCAAAGCACAGCAAGTCCAGCCCCCACCATGGGCCCAGCTTTGGTACTCTCCCAGATTCACCCCACCCCAACCCCACAGTTGATTAAATGTTTGATTTTCAACCCAGCCATGCTTTCTTCCCGCAGAGGTGGAAAGAGCTAATGAGCTCTGCGGGAAATGGATCAGGCCCTTTCTTACCCGCAGGAGG
TGCTCTTTGTGCCAGGCCTCAAAGCACAGCAAGTCCAGCCCCCACCATGGGCCCAGCTTTGGTACTCTCCCAGATTCACCCCACCCCAACCCCACAGTTGATTAAATGTTTGATTTTCAACCCAGCCATGCTTTCTTCCCGCAGAGGTGGAAAGAGCTAATGAGCTCTGCGGGAAATGGATCAGGCCCTTTCTTACCCGCAGGAGG
TACTTCCAGGAGCGGGGCCTGGAGTCAGCCACTGTCCTCTAGGATCCAGCCTGGACCCTGTTTACCTGCTCCCCAACACCCACCCCCCCCCCAGTTCGTGATTAAAATTCTTGAAGGAAAGCTAAGTGTGGGGATTCTACTTTGGGATAGAACTGTGTTCCATGTGCATCTGGACCCAGTCACTAACTTCTGGAACCTAAACAGGA
ACCCACTGGATACAAGACTACCGGCTCCGAGCCTGAGTTCTCTCTCCGGGGGCGGAGCCAACTCTCCCCCTTGTTGCTCTTACTACCACCAATGAAAGCCATTAAAATGTCACTACCGAGACTCAGGTCAAGGTGTGACTGAGTGTGGGTTTCCTTTTTTTTTTTTGAGGGCAGTGGAATTTATGACCTAGAAAGGTCAGCAGGGG
ACAATTCATGCTTTGATGATCAAAATGTTAAAGATCCGAAGCTGTCCTTTCTGTATTTTGTATTCTGGATTTTCCCAATTTTCCATAGTGTAATTTTGCTATTAAAGACAATCTTTTTTTTTTTTTTTTTTAAGTGTTTGGTTTATTTATTCAACAAATGTGTCTCAAGCTATTTTACAGGGACTGTTCTAGGCACTGGGACCACA
CTCTGTTCAGTTGTAAAAAGCAGACGCTCCGTGTGGGGCCCAGGCTGCTGGCTGCTATGGGGCCTCTCTAAGCAGCCATGCAGCGCCTTCCCCACCCTTGATTAAACCTGGAACCACTGCTCTGCTGTCTGGCATTTCATTTCCCATTCCCGGGGCAGCGATCATCTCCCGCCACCTCTGGCGTCAGGTGTCCAGGCCATGTTCCC
ACCCTGGCCAGCTGGGCCACCAGCTCCCCTCCCCTGACTCGGCGTCCACATCCACTCCGGGGGGCTGTCTCCTCCCCATTCTCACACAAACCTTTGCTGAATTAAAGTTTGTAAGTAAATGGTTTTAAAGAAAGCAGACCCGGCTGGTTCTTGGGACAATGTGCCTGGGTGGGATGTCGGGGATAGCCCTGCAGGTCTTGGCTCAT
CTTCATTTCCAGTCCCTTGTACAGCGTTTAAAAAAAAAAAAGTCTATTTATTAAGCTTTATGGAAAATATTGTTGTGTGTGTAATTTAATGTTTTTACCCATTAAATTAAGACTTGTGCATGACCACAGCGCTGGTGGCTTGTCATTTTTGAGGGGGCGATGGAGAGTCGCGTATCCAGGATGTTTGTGGGGATGGGCCCTGGGGG
CCTTCTTGCAGTGACCTGCCTTAGGAGGTGTGGGGAGTCCCTCCTCCACAGCTGCTGAACCCAGAGGCCCCACTGGCCCATTTCTGAGTTTTAGGATGGCATTAAAAAGATGAATCTAGCTGCTGTTATGTACTTCTTGGCTGGGCGCTGGGGATGCCAGGGGTGTCCTGGAGTGCTGGGATAAGAGTGGGCAACATATATCCATT
AGTGGTAGCCTGGAGCCTCTGGGACTGTGTCACACAGCCCCACTCAGTGGGAATCAGCCGTGGTGGGTGGTCAGTGCCTTGGTGGTGAGATGAGCTTAAAATTAAATGTTGACACATAAATGAGTTTTTGTTTTTTACTGATTTTCTCCCCGCCCCCCCACCACCCATTTCACCCTCCCGACTTTGGCCTTGGATGCTGGACTAGG
ATGGAGCAGAGAAGGAAGCAGGCAGGGACGCAGGCAGAGAACATGGATGGTTGAGGAAGGGTGGAGGAAGGATATGCCCCTTCATGCCTACACATTCCCTATTAAAGCAGAGCAGTGGCATCTCAGGCCAGCGTCTGTGTGTGTTGGAAGGGAAGCAGACCTCACTCTGCATGATGACCCCCATATTCAAGTGCCCGGCTGCCCCA
AGTCTGCCTGTGAACCTTCTGCCTGTGAACCAGGGTGGTGGTTTTGCATCTCCCAGACCCCTCCCTTCTGACCTGCAGATCTTCTGCCTGTGAAAGCAGTATTAAAGCGGCTTTTCCCAGATCGCCCCCTACCCCCACCCGCGGCTTTAGGGACCCCAGAAGTGCCTTCTCAGCTTCCCCAGAATTTGCTCGACCCTGCCACTGTT
TAGGGCTGGACCCCCGGGGCAGGTCCCCCACCCCCGCCCGATTTCTGGAGCTGGCCCCTAGGGTTGCACTGCTGGAACTGTGTCAAGAGAGAAGAGCGAGATTAAAGAGCAAGAAAGGAGATGTTCTTCCCTAGGCTTGATTATTGGGGGAAGGCGGGCGGACCCCTCTCTGTCTCCAGCCTGGTCCTTTCCTGAACAAGGCGGAA
AAAGTTCTCTTCATAACTGCCTTGACGTTTTGGGTTGTTCTGTTAATTTTCTTTTGCTTTTTTGTGTTTTTTGTTTGTTTTTACTTTTGCATTTAAGACCATTAAATTTGATTTTGTTTTGCTCGAATTTTGTTTTGTTTTTTATTTTACCTTTTCTTTCTTTTTGGCTAGGTAAGGTACAGACAGCCCAGCATTCAGGGAGGATT
GGGGAACATGCCATAGCTGGAACTGAGGGGCTGGCCCTGGATCACTCTTGGGGCGGCCCCCTTACTCAGATACTATTGCTACCTCTGTTTGAGAGTAGTGATTAAAGCTAGTTCACATCCTTTGTCTGCCTTTGGGCCTCTGTCTCCCTCTGCCTGGGTGGTCTGGGGGCTCTGTGCAGCCCCTTCTCTGTTGGGGAATGCCTGCC
GAGGGGTGGCTATTTATACTTCTGACTCAGATCAAAGGGACATGGTGATGGTGGTGGTGGTTGGCTAAGACAGGAAATTGTATTTATACTTTTGATTCAGATTAAAGTGGGACACTGGGGTCCGGGGAGTTGACTGAGAACAGAAAATTTCTTAACACCCTCTACCCTCTCACAAGTGTGGGTGGAGTCTGGGGGTTGGTGAGGAT
TGAGCCCCTCCACACTGAGCCTGGAGGGGCCCCTTGAGGAACTGTGGATTTGGGGGTGCCCCTCTGGGTGGGCAGCCCAACTGAGACACTGTGATTTTAAATTAAATCTTTGTAGCCTTTGCTCCCGGCTCCGGCACCTTCCCTCTGGCATCTACCCTGGCTCACGTGTGCCTTCACCCTGACCTTCATCTTGAGCAGAGCTAAGA
TTTAAGCCTTAGTCAACTAGTGACAAGTAAAACCAGATAATGCCCACGTGTTTTGGAACATTTATGTAAGATTGTCATATGAAATGTATTTGGGAACTACATTAAAACTTTTAACTAAAACGCTGGCCCCCTGCGTGCCCCAGGGGCCTCAGGAAGCTGGACGACCTGACCAGGAAGCAGCCTGGCCTGCCCACAGGGTGGTGGCC
CTGCGCCCCGGGAGGGGCTCTGGGCAGCTGAGCCCCAGGAAGCTTGGGGGAAGACTGGAAGCCCGATCCTACTATGACTCAATCAGTGTATTTAATTATGATTAAAAACCGTTTCCAGTACTGCTTGTCTGTGGCCTCTTTTGTTGCCCACCACCACCTCACCTGGATGCTCCAGGGGGTGGGACCCTCCCCCCAATTCTCAACGT
CAACCCCGTGGACTCAAACCAGACTGCTGCAGGCTGCCGGACCAGGGCACCGTTACCCGTGAGCCCAGATCAACAGAATTAAATGCCCAAACGTCTAAATATTAAAAGTTTTATCAGACTCTAAGGTAGATCTTTCCTTCACCTCGCACAAATGGCCTTTGGATGAGTCTGCTTGTGGGCAGCATGTGACCCAAACCTCACCAAGC
TCGTCCCTGAGGCCCCCTGGTTAACCAGCATCTGGAGGAGGCACGGATGTCATAGCCTGGGGCAGATCCAAATGTAATCCTGATGTTTTTTTAAAAAAGTATTAAATGTCTCTTTCTACAGTCTCTGGCCTGGTGGTGGTGCAGGGCAAGCCTTCCTAAGGGGTCTCCAGCCAGGGCAGGGCCTGCATGGGCACCAGCCTGCAGCA
CAGAAGAGGCGGGCACTGGAGTAGGCAGCTGAGCGCATGGCAGACCAGCGGGTCCATCTCCAAGCACCACACACCAGTCAGGTGGATCCCTCCTCCCAGAATTAAAGCTCAAGCAACCCCAGGAGCTGTGTTTGGCTTGGCTGGGTGGGTGGTGCGGGGTCTGTTAGATGACTGCCCACAGCTGGTTCCAGTGGTCCTCAGTTCAG
CTGTGCCTTAGCCCCAGCTGGCCCTGGAACTCCGTCCGCGGAACCTCCTCGGCTGGCCAAGGTCCCAAAGGTTTCTAGGCTCTATATTCTGATGTAAAAAATTAAAAGGTTATTGAATGGGCAAAACCTCAGATCTGGGTCTGTTGAGGTTGACAGAGGAAAGACAACACTGACTGTGGCCCCTTGTCCCAGGAAATCACTAGAAG
TGGCCCCTCCCCCAGTTGCACCCCCTGGAGGAGGGGTGGGGGGTTCCATCCTCTGGGGCCAGGCCTGATCCTGCACCTTGGGGGCTCTAGCCCCCCTAAAATTAAATTTCTACAGCATCCCTCTAGCTTTGAATCTCCCCAGGTCCCCATCCTAGAAAACCCACCCACCATGCACTGTGCACAGACTCCCAGGGCCCAGCCAGGCC
CCTTGTCAGCGTGCATGGACTCTCTGCTCCCCCCCACATGAGCCCAAGATTGGCAGTAGGGTGGGGCGGGAGCCGGGCCTGGAGAGAACCTGAAGATTGCATTAAAGCCTGATTGCGAACCCTGTTGGCCGGTGTTTGGGGCAGGGCCGGGGCGGGCAGCAGCAGGAGTGGGGCTCTGGCTCCCCACCCTGGGCGGCCCCGGCTCG
GTGTTGGGGGTGTTGGAGCTGTGCTTTGTGGGGTGGGGTGGCCTGGAGCTAAGGGCTTAGGGAGGGCAAGCAGGTCCCAGGGACACAGCCTAGATGAACTATTAAATTATTTTTGCCAAGCGATGACTCTCAGAGTGTGTTGTGGGGCGGCTGAGGTGAGGGATGGCAGCTCTAAAGGAAAGTGTGGGGGACAAAGGCATGTGGAG
GCATCCGCCTTCCTTCCCAGGCTGGAAGCCGGGAGCACTGCATCTTACAACCTTCTGTATTTATTCCCTCACCTTCTGCATGGCCCCTTGCAGGGTGGACATTAAAGAAATGACATTCTGGAGACCTTTGGTTTCTTAGGGGCGTCCTGTTTAACACCCCACCCCCCCAGCCCTGGCCCCCACTGTCCTATCGCAAGTCTCCTGTC
TGCCTTGTGATGTACTGTTTAGCACTCTACCCTGTGGGTATGTTCAGACTTTGCCCCTCTTAGGTACTGTTTCTGAAGTAGACTTAGTCCTCATTCTTGAATTAAAGCACTGAAGTCCAGATCTGAGAAGGGACCTTATAAGAGGGAGAAATTGCCATTGAACTATGTCCAACAAGTGCCACCCTCTTGGAAAAGATCAGTAAATG
GTCCCAAACATGGTGGCCACCGAATGCGGCTGCCGGTGACCTCGCGCCGTGCTCCTCGTGCTGCCCCGGCCCGTATTTATTCGGACCCCGTCATTGCCCCATTAAACACGGGAAGGCACACGGTTGGGGTTTCTGTGCATGTTTGGGGACAGGCGGGGGCCTCCTTCCCGCAGTCCTCGCCGTCTTCACCTGTTGCCTTGCGCCTC
GCCAGGCCAGGCTGGGGCCGGGAGGAGGGGATGGGAGATAGATGACTTTGTATATAGCACAGCGTAGATGCGGGCAGGATTGCAGCCATGTGATGGAATGATTAAATATCCCTGATGTTTCTCCTCCTGGAGCTGTCCTTGTCGGGGCGGTGGGCTGGGACCCAAGCGAGGTGTGTGCCAGGTGCAGGGGGTGCTACCCAGGGACC
GCTGCTAAAAATATCACAAGTGGCATTGTAAAAAAATCGACTTTTCTTAAGAACTGTGTACCACTAAAAGTAATATATTCTCAATGTTCACAGAACTTCTATTAAATATAAAAGAAAAACATAACTGATACATTGTACTTAATTATTTTTGAAATAGTAAACAGGTATGGCAAATACTGAGGCAAGGTGGACTGCCTTATTCGATA
GGGTCTGCTTTCCAAAGTATAAGACATGTGAAAGACTGGTATGCTACTCACTGTCAGATGACAGGACTGTAAGCCCAGACAAGCTCTTGTCTCGCGTAGAATTAAAATGTTAAGTCAAAAATTGGCTCCTTTTTTGCGCCTCTTAGTAAAACTTAACCAGTTAGACCGTTTGGGTACCAGCATTTAGTTACACATGTCAAAGGCTT
ATTGTTTCTTGTGTTATGGCCGCTTTTCTTTTTGCTTCAGAAAAATGCATTGGTCTTGTTTCTTTTGGAGGGAAGAGAAGAAGATATATAAATCGAATCCATTAAAATGGGGCATTACTAAAATAGTGTAGTAACAAGTAAATGGTTTATAATGGAAATGGAGAAGCATTTAAATATTCCAAAATGGAGTTCCTCTTGATCTGTGG
ACTTGGCCCAGCTGCCCATGGCAGCAGGAAGCCTCTTGGGCCCTCATGTTCCTTCCTAAACAAGGGCCCCTGGCCTTTGCCCCACGCATACTGTATTTTCATTAAAAGCCTCTTTCTTAACTTCCTGTCCATGGTCTTGCCTGATGAAAATGTGGGAACTTCCAGCCACAAACTGGAAAAGAAGAAATGAGATTCAAAGCCACCAC
ACCCCCTCCCTGCCACCTTCCTTCCTCCATGATACCATTCTCCTCATCCTCGCCCAGGGTTTCTGCATCTCCACTACAAGCCCCTTCCTAACACTGCCTGATTAAAAAGAAAAGAAAGAAATGAAACTCTTATTGTGCACTTGGAAATCTGCTTGCTCTCCATCTGGAGAGGAGGAACAGATCATGGTTTGGGGCTCAGCAGTACT
GCTCGGCTCAGCTGGCCTGGGTTGGGCCAGGCTGGACCTGGCTGCCTGCTCCCCATGCCCCCCAGAATTACTATTTTTGCTCCCCTTTAGCCTAGCTGCCATTAAAGCACAAGCCTTTCTGGTCTCAGCCTCTGTGTTTCACCTTGTCTGCCCCGTGCTCCCTGGGCAGGCCTCACCCTCTGACCGCCAGCGCCCCTCTGAGGTGG
AATCCTCACTGTACTGTCTTCACCTCCTTGAACAACTGCCTCCAACCTCTGCCACTCCACTTTCTTTAAAGCTGCGCCAAGTCCTAAGCAGGGCCAAGTCATTAAAGGAAACTAACCAAAGATGAAGACAGTGTGTGGTTATGCCTGACAGGATGCCTTAGGAGGTCGTGGAGGATACTGGAGCTCTGGAGCACCCGCCCCCCTTC
TTTTTTCTGTAGTTGTTGAACAGGTAATAAGTATTATTAACTCTCAGTAGGAAGATATTAGAAACCAGATCCCATAGGAAATGTTTGCTGTTGAAATTTCATTAAATTTTAAGTACTGTGTTCTGTTTCCTTGGGTCATGTCAGTGGTGGTAAGTAGCATGGAAAGACATCAACTTGTGCATCGTGATAGGCTAAGGAAACCACAC
CCCTTGCAGACACTGTTTGCTGGCTACACGGACAACCTGGTGCGAGTGTGGCAGGTAACCATCGGCACCCGCTAGGAACAAACATGGCAGAGCTTTAAAAATTAAAAAAACTGGCTTTCTGACTTTCTATAGTGAGTGTCTTTCTCTGAAAACTTCTTGGGACTCATCACGTTAGCTTAGTCTGCATCAAACCGGGGCTTTGATTA
TTCCTGGAGAAGCTGCTTTACTGAGCTCCTGCAAGGGCCCAGCCATCTCCATTTATGAATTAAACAGGTCTTTTTTTGGTTTATGAATTCTTTCATGTCTATTAAATTTTGTATAGGTGTGTTCAGTTGTCCATTTATTTACCATTCAGCAAGGTTTATTTGTATATCCACCCTTACGCAATCAGTGTTGGCTCCCTTCTTTTAAG
TTGGCTCGAGCCATCCACAGGGCTGGACTCGACCTTCCCTTGCCCCACCAAGGACCACACTGTGAAGTGACACTGCCTTGACCCCCTTGCTGTTTTATTTATTAAACTTGGTTTGAAGCCCTGTGGGTGCCTTGTGGTGGATCAGGCAGGTGGGTGGCAGGAGGTGCCAGTCATTTGGTGGACCCCATGCTGGTCTGGCTTCAGGG
CCACGGTGGCCCTGATGCTGCCTGTCCAGGGGCTCTGAGGACAGTAGCAGTGAGAAGAAAACTGGAATTGGTTGCTTTGGAATGCTGGGTGTCTTAAAGAATTAAAGCTATTTTGAGTCATAAGTTCACTCATCTGAAGACCAAGGCAAAACAACGCTGGGTTTGCTGTGAGCAGACTTGCTCAGGCTCTAGGCCACTCCACAGGG
TCTGGAACTGCCCAGGCTCTCTGGATGGACTCTAGGAAGTCCCTGGCACGAGTTCATTTCCTCTTTTGGTGGAAATAACTTTTGTGTGTGGACACACAGCATTAAACCTCACTCTGAAACCTGCCCGCCTGCACGTGCTCATGCTGGGGTGTGGTGACCTGGGGATCCCTTCAGCGCCAGAACTGCACAGGTCTGGGGTTCCCAGG
TTTGTAAGCAACAAATTTTTTTGTATAAAAGTCTCTTGTCTCTTGCTATTTCTGCTGCTGTTTCTAGAAATTAGCATTGCATTTCATTATCAACAAGGTTATTAAAAATTGTATTAACAAGACCCCAGGACTTCCCTGGCGGTCCAGTGGTTAAAATTCCATGCTCCCAATTCAGGGACATAGGTTCCATCCCTGGTCTGGTAACT
GACCTGCCCCGGCCCCTGGGCCGTGGACAATGTACAGGTGACGGAGCTATGCGCACCTTTCCTTTTGGAAGCAAAACGAAAGAAAAACGTGAAAACAGAAATTAAAGATTTAAAATTTTAAGGTTCCTTTCCCTTTCTTGGCTTGTGCGTGCTCTCCATGGGGCTCAGCGAGCCCAAGACGGGGGCGGGACCAGGCTTTGTCCCCA
CCAGGATCCTACACAACACTTGAGCATCAGGAGCTGGAGCATTTGGGCCTTGCTTTCTTCCTGCTACTGTCCTAGAGTCCCCTTAGCCTCTTGGATTATGATTAAACATTTTGATTTAAAACGTTTCTGTTTTCCCATTGTCTCACATTGTGAATTTGTATAGAACGAGGGGTGTTACAGACACAAGAGCACAGGCCAGGTTATCT
ATCAGAATGTCTGAAGTTAGGGCACAGAAATATGGGTTTTAAAAATCTCCCTTTCAGGTGATTGTGATGCATGTCAAGGCTTGAGAACTACAGCTCTGGAATTAAAGAAAACCTTTTAAATGGAATTCTTCAGCAGTGTTCCAGACTTTGCTTTCCTATACCATTCCATGGTATGAATTGCCTAAAAGTGTGCCCCAGACTCAATT
TAGCAAAGTTCTCTTGTATGATAATTTGGTATTTACTCAAACCTACAATTTAATGCCAGTGTGGGGAGTAGAATTTTATGTATGCTGAAGACTGGTCAATATTAAACACTCTTCTTCCAGAGTTTTTGCCTGGGTTAGTAGGTATTATCAAAGTCCATATTATGAAATCAGAACCCTTTATGTAATTCTAATAAGCTGAGTAAGTC
AGGGGCACCAGCTTGGGTGGGCTCCTCAGGGGGTACCAGGCAGGAGGGCGGGGCTTCCCTCCTGGGGCCTGGGCATCATCTGGGCAGTGCTGGCTTGGCTATTAAATGGAGGCGTGACGGCCAGTGTCTTGTTTGTGTCTGTGTGGTCTGGGCATAGCGCTTTGGTGGTCACTGGGTGGCAGGTTGCTGAGGTGCCCTGGTGATGT
TGACACAGATGGAATCAGCTTATGATGGAGTGAGAATCCTGAAAAATCTGGTCACCTGATCCACAGCATCTGGACTGAGTATATTTTAACAGAGAAAGAAATTAAATGATTTTATATTAAAAGAATGGCTTTATAGTTTTCCTTTGTTCTTTTACCTTTGCCCATGGCACTCTTAGGTCCTGCATATTGCCTGACTCCTTGGAGCC
AACACAGCCTGCTCCTCCCTGCCATTTCAAAGTCACAGGAAGGAGTCTATGGAGCCAGAGCAAGGAGAATGACAAAATGAACTGATCCTTTTTCCTTGGCATTAAAGTTATTTTCTGACCTGCAGTCTAATTTCTTTTAAGGTCTATGCTCCCATGAGTATTTCTTAGTGTTTTAGCAGTTCTGGGGCCTCCTTTTGGAGGTAAGG
TTACTCCCCACTGCTTGCTTTATACAATTCCAAAAAAAAGTTGAAAGATTTTTGTGTGTGTGTGAATGTATATAAATTTCTTGTATAATGTTTTGATCCCATTAAAGTTGGTTAACCTGCTGTCTTATCTTATGTATGTTGAGGGCCCAGGTACACCAAGAAGTCTACTAATCCCACTGATTGTATAAAAATCACATGGAAAAGGT
TTCTCTTTGCATAGTCACGTAGCTCCCAACCCCACCCCCTTCCTGTGTCTCACGCAAGTTTTATACTCTAATATTTATATGGCTTTTTTTTCTTTGAAAAATTAAAAGGTTTCTTCTGAAAGGTGGGCTGTTTCTGTGTAAGAGATGGGGGCTCCTGGCGTGTATGGATGAAGTGATGAACTCAGAGTAGTATGCTAGAAGAGCGG
TTCTCTTTGCATAGTCACGTAGCTCCCAACCCCACCCCCTTCCTGTGTCTCACGCAAGTTTTATACTCTAATATTTATATGGCTTTTTTTTCTTTGAAAAATTAAAAGGTTTCTTCTGAAAGGTGGGCTGTTTCTGTGTAAGAGATGGGGGCTCCTGGCGTGTATGGATGAAGTGATGAACTCAGAGTAGTATGCTAGAAGAGCGG
TTCTCTTTGCATAGTCACGTAGCTCCCAACCCCACCCCCTTCCTGTGTCTCACGCAAGTTTTATACTCTAATATTTATATGGCTTTTTTTTCTTTGAAAAATTAAAAGGTTTCTTCTGAAAGGTGGGCTGTTTCTGTGTAAGAGATGGGGGCTCCTGGCGTGTATGGATGAAGTGATGAACTCAGAGTAGTATGCTAGAAGAGCGG
CAGGAAAAAGATAATCACTAACCTTTTTTGAGGAAAATATTTAAAATGTCACGATTTCAGTATTGCAGTTCCCAGTGTAAAGTGCGTTTGATGCTTATTGATTAAAATTTTCCCAATTAATTTAAATGGTGTTGTTGAGTTTACTTTTGTCAAACCAAGATTTTCGGTGTACCATTTAATTTAATTAGGCTCTGGTTTTGACTTGT
CCACACCACCTGTTTTTGTTTCTATTGGTGTTGGATTATGATGTAAATGACAGGGTGTTCAGAAATTTTATTTTGGATTATAATCTGCTGATAAAATTTCATTAAATGTCAAATCGCCTGGAATCTCTTAACTCTCAGCTATTATGGATGGGTCGTCAGACAGTAGGAGATACTTGTAATTAAAATACCCTTTGGCTTTCAAGAGT
CCACCACGGGCCCCTGGGGTCCACAGACCAGGAAGGCGATCTTCGGGTTCGGGACTCTGTCATGTCCTCTCCTAGTAGATTTTAGCCCTCGGAACATTTTATTAAAACACCAAAACCCAACCATTGCTTCCACCTTTTTGGTCGTGCCAGTGTTTGGTCGGGCCTCTTTCTCAGTGTTGCTTTCAAATTCTTCTCTTTCCTGGGTT
CTAAGCCTTCAGTAATACACAAGACAGAATGTAGATTGTTGGAGAATTTTTCCAACTCTAAGAACCCACCAATGAAAAAGATTCCTTTTTTCTTTCTTCAATTAAACATTGACAGTTGGAAACCTACCTTAATTGTGTGTTCGATAATAGAAAACCTAATACGGTTTGTAATCATGAATATTTCAGTCAAAAAAATGTTAAGTAAT
CTCAATAAACAAGCAGAATTTTTGTCCTGCCTTATCCAGGTCTAAAAGATGAGAAGTTGGATCCGCTGAGTTAGTATGTTTCCTTGGAAAAAAAATTGTAATTAAACTGAAGTTTGATCCTTATTTTGTATGGTAGCCATTTTTCATAAAAGCAACTTAAAATCTTGTACAAGTTTCATAGCACTCTTAGACACTGGGGTTATACA
AGGCAGGGGACCCGTGTGGCTGGCCACACCAAGCAAGCAGCACTCGCTCCAGGTTGACTCATCGTAACTAACAGTCACAAAGTGGAATGTCCCTGTCAGCATTAAACTAACCCCATTAACACAACCGGCCTCTGTGTCTTTGTGCCCTGCCGACTTCCAGGGACCTCCTCTGTCCTTCCCTGGTGAGTAACCCTCCCCAGCACCTC
AGGCAGGGGACCCGTGTGGCTGGCCACACCAAGCAAGCAGCACTCGCTCCAGGTTGACTCATCGTAACTAACAGTCACAAAGTGGAATGTCCCTGTCAGCATTAAACTAACCCCATTAACACAACCGGCCTCTGTGTCTTTGTGCCCTGCCGACTTCCAGGGACCTCCTCTGTCCTTCCCTGGTGAGTAACCCTCCCCAGCACCTC
CAGGAGCTTCGCAACCGGACCATCATTCACGCTCTGTGATGGGACTATTCAGACTCCATGGTGTATATATTTTACCATTTACTTCTTAAAACCAACAAAAATTAAAGACAGATGCTTTCTATGAATCGTTATTGAATTATTGAAATGTGAAGTACCACTGCTGGTTTTATATGAATATTTATAAATCTCTGTCCATTTCTTGAGAG
CCTCTTTTCTCTCATTCACCTATTAATTGTTTACAATATTTGTATATCTATGCAAAATACTTGAATGGGCTATGGTGCCTTTTTTCCTTGTTTGTATTTAATTAAATTGTCATTTGAAATGTTGGCTGGTTTGACATCTCGTTTGTTTGTTTTCATGTTGTATTGGCTAGCCTGGATACGATCCATCCCTGAGGACTCCTCAGAAG
TTTGATTTGAGAATAACAAGATACCTCATAAGGTCGTTGTGAGAAACACATGAGAGCCTTAGTGTGTGAGAAAGTATGGGAAAGTATTAAGCAACTATTCATTAAATGGTCACCTTTCTTATAATTGATTGTCATTCACTAATCTGTCAATAAGTTTAATAGTCAGTAAGGTATGAAGATGAACCCTGTAAAGTTTGGTTTGGGGT
TATTGGATTCTTATAATATTTTAAGTTGCTGAATGTATGTTAAAATGTGATTGAATGAGATGCGTTTGTATCTAGAAATTTTCTTTCTTCCTGGAATGAGATTAAAATACATTTTGAAAATTCATCCGAGTAAGCAGTTTATTTGCATTGCCTGTGTGTGAGAGTCTAGAGAAGGAAATGGTCTTGCCTGGAGAACGTCCGTAGGG
GACTGATATGCACTTCTTTTCTGAAGATGCTTCCTAAGATTTGAAAAACAGGATCCAATACAAGACTGGGTTGCAGCATCCACCACTTACCTGAAAGGTGATTAAAGGACATTCATGAGAAATCTACTACCAGCTGATGAAATACCTGCAAAGTGCTCTAAAAATTAAGTATTTTGACTTCAAGGGTCCTAGTAAGTGCCACTTCC
TGTCCAAATCACAGAATGAAGACTTAAGTCACAATCATTTCCGTTTCCTTAATTAAGATGAAGTGACCACTTTCGGGAAGATATGTGACATTTCTATTAAATTAAACTTAATTTAAATATCACTCCTAAGACTCCATCATTCCCTTGACTAAGACCAAAGATTACTTTTTAAAGACCATCAAAGATAATCTCCAAATTTAAAAGAA
ATGTCTACGGTCTGAACACTCTGATTGAGGAAGAGCCATTTTCAATTATGAAAGGATTACGTGATGCACTCGGCACCCAATAGGTCAGAGATCTCTAGTGATTAAAAGAAACACACGCAAGTCCTGGCTGCAGAACTTGTTGAATGTCTGTTTCATGTGTAACTGAGTTACGTGGGTGAAGGAGGTGGGGACGGGGAAGACACAAC
AAAGGCCCTACAAGCATGAGCCAGACTCTGGGTACAGTTTGCTTCTATCGCCCTGGGCCATCTTGGTACTGTATTTTCTGATGTTTCTATTGTCCCCGTGATTAAACATGCATTGGCTCAAAACCAAGTGTCCTTCTCAGCCTTTGAAGCAAGTTCAAGGGTGGGTTGTAGGTTGCCAGGATTCTGATACAATTAGCTGTGCCTGA
GATTTTGGTTGATGTTAACATGCCTGACACAGACATCCTTTGCTCTCACAAGCTGTGTGACTGAGTAGATAAAATACTGCCTTCTGCCTTTGGGACCATGATTAAACAGAAAAATGACAACAAAAAAAAAAGTTAAAAAAAAAAACCCACAAAACCCAGCTTGAGAGCATTGGGAAAAACCATGAGCCGAAGGTGTAATGATGGTG
GAACAGGAAATCAAGCCTGGGGTTTTGACTCGTCACTGCCGTAACTTGTTTGTAAAAGAGCTGTTCTTTTTGACCGGTTGTTTTAAACAGATATTTCTCCATTAAACTTCTACTGAGCAAATGGTTAGTAAATGGGTTGGCTGCTTCTTTAACTGAGAGCACAGACTCCAGATATACAGTCAGAGCTGCCTCTCCTGAGAGCCAGA
TTTCATAAAGTTTCCCTAGAAAACTTTTCATATATCAGGAGGAGAACTTTGGAGGTGGTTTTGGTGGAGAGAGATGCAGAACATTTCTAATTTGAATAAGATTAAATCTATTTTCAAGGAAAACTTTTTGACTTTGGTATTGAATTCTGCTGCGTGCGTGGCCCTCATTTTGTGGTATTTAGAGCAGAGCAAATTTCAGACTGCAG
ATTCTTAGGACCAAGGTGTAAAACCTTTGCAGTGCATCAAGGATGATCCCATAATTCCCCTTCAGTTGTATCTTCTTACAATGATTGGTACAGTTATTAGATTAAAAAGGTAATTGATGTTATTTGTATTGTTTGGCTTAGTATGTTTATCAAATGGTTAACAAATGTATTCTGCAAATGTATGTATTCAACATAGCTACTTTAAC
ACTAACAGATTACCTCCGTGACTGAACATCTCCCACCTGTAGCTCTGGGTATGGACAATGTGACTTTGAGGTGAGACTCTTCAGCCAGCAGAAGCTTTAAATTAAAGTAACTAACAATGCAATGCACTGGATTTCAATGGACAGTTAAAGACTAAGCTATTTTTAAATTGATTTATGCTTTATTTATTTATTTAAACTTTTATATG
TAACCCCCAAACAAATGAAATCTCAATTATAACAGCAACTGTTTGTGTATTGTGTATATATGTGTGGCTGTGTAGGTATCTATTCAGCCATATTATATTTATTAAAATTCTTAAATTGCATGTTGCAATAGTTTTTTGAAAGGGGTTTCCAACTATTAAAATGACTACTACTAAACTCATATGTAGTCATTTAAGTTCATAATTAC
GAACAGGATCCACCAGAAACAATCGGCTAAAGTTGTCATCCCTGCAAAAAGTTCAAATCACAGATCTTCTTAAGCAGTCTGAATGTATTTAAATGTTTGAATTAAATTAATATTTATTCCAAAGTATAGTTTCTTGCCCATTTTTAAGTGAGTTGTCTATTGAGTTGTAGGACTGCTTTATGTATTCTGAATACAAATCCTTTGTC
CTCTTCACCTCTGGAAAAAATCGTCTTCAGATTGATCAGAACATGAAGGATGGACTTTTCTCTCAATTCATACCGGCGTATACTATAGATTAGGCCTTGTATTAAAGTGGAAAAATGATCTTGTGAATGAGAGACAAAAAACTAATTTTACTGTCAATATTTTCTATAATTTGTGTGGTTTATTCTTGGTCTACTTAAGTGTTTTT
AGTAATACCCACCGTGATGACCTTGAGTTATAAATCAGGGTGATGCTTTTCAATCCATTTTCTTTTCTTCTTCTAAGTATATGTAAGTTTTTATTGCAAAATTAAAAGAATTTTTTAAATTGAAGTATGATTGGCTTATAATGTTTTATTAGTTTCTGGTATACATCATTAGTGATTTAATATTTGATACAGTACATGGTAATTTT
CCTCGGGCTTCCGCTGTATGGCTATTTTCTAGACCTTTGGAGTTTGTTACAGTTGCTTCTGCAAGGACTGACCCTCCTGAATCTTGGTTTCTGTGTCGGGATTAAATGAGATACAATGAATTGGAAGCCCTTTATGAATAATGTCATGTAATGCAAATGTCAGAAATTGGTGTGTTAGACTATTTTATCCCTTGTCTTATGAATGG
ACTGAACAACCGTTTTTGTTCTGTGTATCAAACCACCAGTGTCTGACCCCCTTTAAATCAAACCTGTACCCAGTCTCTTGTAACCAGGTAAGAGTCACTGATTAAAGTGTTTGGGGCTCATGTTTTCTTGTCAAGCTGGACTATTTGTGTTTCAGTTTGTATGTTTGTTTTGAGCTTGAAATAGAAAGTAGCAATAGTTGGGTGGC
GCCTCCTGAATCCAATTCACAGCGAGCACATCGTCACAAGTACTCAGACTATCAGACAGTGCAGCGCTACAGGAAATACCTACACCGCAGTCTAAAGGATATTAAAGTGTATTTTTCCAGCTTACATTAACCCTGTTGATATTGGGCTTAAGTTGAAATTTTAATAAGCCTGAAGGTCGACTGTTGTCAAATACTATCTGTGCTGA
TTCTGAACATTGAGCTGTCCGTCAGCATGTGTACATCAGCTAGAGAATATATTCAGCTTTGGATTCTTTGGACAAAGATGAACAAAGTTATTATTTGATAATTAAATTATATATATTTTTAATATGACTGATTACCTTGACTGGTACTGAAAACATAATAAGAATTGCAAGCAAAATGTTTCCTTTTACCACTTGTCTTTTTTGAT
CCATAGAAGAAGCTGCAGAAGGAATGAAGTAAATGATGATGATTTAGATTTTGATATTGATTTAGATGACACAGAAGAAGAAGACAATTAATATAACTGTATTAAAAGTCAGTTTTAAAACATGAAATTCTGACCATCCTTTAAAAAATTATTTTTCACTCTTCATTTTTGGCTGTGCTGGGTCTTTGTTGTTGCACGAACTTTTC
TTGGCCAGTGATGCTGTGAGTTTGGGAAGATCTTTGCTGAAGACTCTTTTCCCCTGTTATTCACCCATTGTCAGTTTTTTATGCTGAATATATGAAGGACATTAAAGTCCTAAAACATCTAAGTCTTTGTCAGTGAATTTCTTTACCTGCTTTTTAGACAGATTATTCTTTTACAAACTTTCTGTTGGGCAAACTTGAGTCTAAAA
GTCAATGCCCTGAACCCCTCTGGGCCAAGGACCTGCCCATCCTGCTCCATCTTGGACAGAGTGAATACCTGGAGAGGTGGCGAGAGACCTTCAGGCTTGAATTAAAGCCCTCGACATGCTCATGCCCAAATTGACCGTTTGGGTGTTTAAAGCTTCTGACCTTACCACACTCTGCCCTGTTCTGGGTCCTCCACGTGTCGGCCCCA
AAAGTCTGATCTGTACCCATTCTGTGGAGGGAAGACTGGTACTAACAGATGTGCTGCACTTTTGTGGTTGGAAGCATCTGAGCCCCACGTGTGTAATTTTATTAAATAATTCTCGGAGACGTCTGGGCATGTAACTAGAAGAAACTGACAAAAGCATCTGCTTGGGTTTCCTAAGCCAGGGCCTCTAGTGACTCCAGGTTCTGCTT
GAAAGCAGTCTGTAATTGATGTTAGAAGTGGCACATTGAAAAATTAAACGTTGAAGTGCAAAAACATTTTTTAGCAATTTTTGTAAAACTGAAGCATTTAATTAAATTTCCTATATACCTTCTGATGAGAATATTATATACTTGTATACAGTGATGCAAAACGCACTTACGTGTAACCAGTGGCAACTTTGTGCCTGTCTAAAAGG
TTTTTAAGCTTATGTTTGATGAAAGATATTTAACAAGTTTTGTCTTAACAGAGTTGACTTTCAAAGAGAATTGCACTTGAATTACTACTATAATATTAGAATTAAAATGTTTATCAATACAAAAACTGATTATCTTATAATTTCTTGGCTTTATGATCTTAAAGACCCCTTTCCCTTTCCTGTTCATGTTTTCTTCCTTGTTGTGC
CAGGAGTGGCTCTGTGCTGCAGGGACAGCCAGCCCCATTCGGCTTCTCCTTGAAACACAATTGCAGCTGTATTCTGCATCACTGGAAACTGCAATGTAATATTAAATCTGTTGGTCTATGGATGGCTGTTCATGTGTTTCTTGGGACTTGCGCCTGATGTGTTGGCCAGAGGCTGGGAAACCACCACAGCAGTGCTCAGTAACCTG
ATGTGAATAACAATTCGTATTGATTTTGAAAACAAAATTGTTCCCAAATACCCTGTTTTCAAAGGGTAGTCACAAAATGTTAACTCTTGGTATTTAAAGAATTAAAAACTTTAACTATTTTTCTATCAGGATGTATTTTCTACTGTCATGTCTTTTTATTCCCCATAGCAAAAAGGTAAATATTTTATTTTCATATTTGAAAGGAT
TTCCTCGGTCTGTGTGGGCCACCTTTTCAGGGGACAGCCGTGGCCCAGGCATGCAGGAGAATGGCTGCTGCTTTCTGCCAGTTTTGGACTTCTCTGTGGCATTAAACGTTTCAGAAATATTTCTGTGCAATATGAGAGTGTGGGAGGAGAGGATGGGACAGGCACGGCCCTGCTAGGGGTGGATGCTTCAACTGGTCACCACTGAC
GGGGACGGCCTCAGGTCACCATCTAGGCTTGGCCGGAGGGGGCGATATGGGCAAGGCCCCATCCTTGCTCCCTCCTCTACCTCCTTCCTTCTGGATTTCCATTAAAGGCTGTTGTTTTGTGAATGCTGCCTTGTGGTTGGCCCTGCTCCTGCAGGCCACGTGGATGGGGAGGGAGGGGGACACCTGGAACTGGAGCAGGGTGGGAG
TCGACACCACTGGGACTGGCCCTGCAGAAATGGGACTGTGGGAGGAGGTGGGCAGAGGAGAAGCAGCTCCTAGGGCCCAAGGGGGCTCCTACCACCAAAGATTAAAGCATCCTGATTGCAAAACGAAGGGTGTACCTCGTCTGTCCTCTCACAGCCTGGCTCTTGGTGGGGGCCGGCCAGGGGAAGGCTAGAGCCTTGGGGGCGCC
ACCTCAAGCTCCACACTGCCAGTGTGTCCACAGCGCGCACCACCCATGGTCTGGGTATGGACTCCCCCTCTCTGGGTATGGAACCCCCTTTCTCTTCCAAATTAAAAAAAAAAATCATCTAGGGCTTAATGGTTGGATGTTTTATTTCCAAACCTGTCCTCCTTCCAAAACCAAGAGGTGGAAATCCATCGATGTCCAGCACTGGG
TGATTCTGCGGAGCCTGACCTTCTGCAGCACGTGTACCTTATTGTTTAGAGCAAATTCTTGGCACCTGTTCTGGATTGCATGCGAATTTTCATTTCTTGAATTAAAACATGCATTTTTTCTTTTTTTACAAAGCTTGTTGTATTTCTGAGTGGCCACAATATGACGTGACCTGAAATAGTTCAGGAATTAGGAATTAGAGTTTGTC
TGATTCTGCGGAGCCTGACCTTCTGCAGCACGTGTACCTTATTGTTTAGAGCAAATTCTTGGCACCTGTTCTGGATTGCATGCGAATTTTCATTTCTTGAATTAAAACATGCATTTTTTCTTTTTTTACAAAGCTTGTTGTATTTCTGAGTGGCCACAATATGACGTGACCTGAAATAGTTCAGGAATTAGGAATTAGAGTTTGTC
GCTCTTCCTCTGAAACATCAGAGCAATTACTGTCCATTCACTTCTCTTCACAGTCACGTACAGTGGCATAAACTCTTCTCGTCTTAAATTCTGATTTAAAATTAAATCGTTTTAAGTTCCCCATGGCTTCAGCTTTTTTGCCTTTTCCACGTGGTTTCGACCTTGTCTCCTGCAGGTCAGCTCTTTGGGGGCAGGAAACGTATTTG
CTTAACGTGATTCATAGGTCCAGGCCCCAAGTAGCCTGCTGAAAAAAATAATAGCTCTTATTTATTGTACTATGTAAGCTAAAAACATCCCTCTTATGGAATTAAAACAACTCTACTTAACAGTTTTTATGATCAGACCTTAAATTCTCCAAGGTTTGTTTTGTTTTTTTTTTTTTTTAATGAAAATTGGGTAGTATGTTAACACA
CATCCTCTTTCCCCACCTCTAGTTCATAAGTCTCTTGTCATTTATCCTAAAGTTGATTACCCAAAAACGTTATCACCTTCTTAAATGAAATATATAGTTCATTAAAACATCTTAGATACAGATCTTCCTTTTGAGAGCAGTGAATTTATACATGAAAAGCAAAGAAGCAGTGGCCCCACGGAAAATAGGAACCGAGTCTATAAAAT
GCTCTCCAGGGGCTTGCTTCTTTCCTAAGTGTTTATTTCTTGCTATTTATAATTTCTGTAATAAGCACTTTACTTTCATTGTACAGAGATGTTCAACAATATTAAATGTTTGAGTCTCATCCCTTCTCTCAGGAGTGTTTTCTAGATGATTCCAATTCAAGACACGACAGCGTCTCTAACTAAGGTTGATCCTGTGGGTTCTTCAC
TGGCCATCAAGCTGTTCTCTCTCTTCCTCTCTTTTATTTTTTTAATTTTATTATTATTATTTTGGCAACATGTACATTTCTAACAAAGTTTATTGTGGCTATTAAAGTGTTTTATTTCCCAATTCATATTACTCTTGTATCGAGTCCATGAGGTCTAAGGTAACTTAGATCAAAGTTTTAAAAGAGTAAAAATATTTCCGGTTTTG
AGCCGCTGTCCATTGGCTCAGAGCTTTGTTCAGAAGCCCCAGGAGGAAGGCTTCCCTAAGATGCAAGTTTCATAAACTTGTTCAGAATTCTCATTAGCATATTAAAGGTGTACATACCTATACATCCTGTACAAATTATCCCTCTATATTTATATTTTTTAAGACTAAGAAAGATGTAAGACTAATGTTCTGTGCTGTATGTTTTT
TTGTCCCAGTAGAACCATCCAAGGGAGCACTGAGTTTAAGATGTCCTCATGTTGGAAACCCAAGTGAGAAGGAAAGTTTGGTTTGATTTTTTTCTCAGACATTAAACACTAGTTCAATTTTGAGATTTATTATAAAAACCCTGAGTAGTTCTATGTGACGTAAGCCCCTCTTCCGTAGTTCATATAGAGAGAAGTGGCTGAGGTGG
TTACTCTCATCTGCCTCTCCACAGGGGTGGTTGTGACTCCTGCTTTCAGAAGATTCTATGTAATATTTCCGTAGGACTTTATACTCCTGCACAAGCTTCAATTAAAGCAGGATTCAGTTTGCTTTTGTGTTCATGTTTTCCTTTGAAATTTTTATATTTGTCATTATTAGTTGATTTTATACCTGCTGTTTTAGAATTAAATTCTA
GAGAAGGGGGGGACAGAAAAGAGAAGACAGAACAAAGCTGCTTTTTAGGACTGAACAATCTATTTTCAAAGCACTGGTACCTGTGTGAGTGAGTATGTAAATTAAAGTTATTTAAATGGTTGGAATATGTGGCTCCCTTTTCCATCACTACACCTTTCCTTCTGGATCTTCATCGTGGAAGTTTCGTTTGTTGCGGAAGCACCGGA
TTTATTGCATTGGAAAGACTGGCAAAATCTTTTGGAAGGGTTGGGAGATGCAGCTGGAATAGTACTTTGGAAAATATACAATCAAGATATCTCATGGCATATTAAAAGAAAAATCTTAATAGCAATGTTGGCTTTTATTTGGATTTTTTTCATCTCAGCTTTTTTCTTTGGAATCTCCTTTGTTGGCATTGTTATTTGATCATGAA
TGAACTCCAAGGCAGCGTGGTCGCTGTGCCATGCATCGGCTTTGCTGGGTGAGCACGTATCTCACACACAGGGAGCAGTCAGCCCGTTCACTTCTGTAGTATTAAACAACCCTCATGTTTCCTTCCACAGTGTGTTTCTCTTTCCTTACGCATTGAGAACGTCATGCATGAAGCATCTGCCTTAGAATATGCATTTGCCCAAACAA
CTCTTCCTCACAGGGAAAGTTTGTATTACATATTGTACCGGAAAGAATGCCATCCTGTTCAGTTCCTGAATTAGCTGGCAGCAGAATAAGGCTCTGCTGTATTAAAAATTAATATGAACTGTGGTTGAGAGCTTCATTTTTAATAGAGTTCATTCCTGTCCATTAGGAAAGTAGTGTATTTTCCTGTAAGAAATTTAGCTCAAGCA
CTCTTCCTCACAGGGAAAGTTTGTATTACATATTGTACCGGAAAGAATGCCATCCTGTTCAGTTCCTGAATTAGCTGGCAGCAGAATAAGGCTCTGCTGTATTAAAAATTAATATGAACTGTGGTTGAGAGCTTCATTTTTAATAGAGTTCATTCCTGTCCATTAGGAAAGTAGTGTATTTTCCTGTAAGAAATTTAGCTCAAGCA
CAAAATGAAAGAAGCAAATTACTATATGGTATTACACATATGCTGTTCCACCTTAATACATCTCATAAATATTTTAAAGATTATTATAAAAAGTAAATATATTAAAGTAGTAGGTATATGGAATGAAGGAAGTCAGATTTTGTGAGCCTAGGAATTGAAAGAATATTTTAGAGGGTAATAGGGGAAAGCTTGGGTTTCAGTACGAA
ATGCTGCTGTGCCAAACCTTAACTGTGATACTATTTTCATACCTGAATTATTTTAGCAGTGTATCGACTGCACCTCAGCAGCAACTAAAATTCCTCAAGAATTAAACAGAATAATGTAGACATTTAAACTTTCCCTTCAAACTTTATACATAAAACATTTATGATTGTTCAATTTTTATAATCGATTTGTGGATTTTGTTAAAAGA
CCAGTACGTCATCAGAGGCATGTTTTTCCTTTGTACCATTGTTTCTAAAATGAAAATAATCTTCAGGAAAAGTTTTTTTTCCAATAATTTAATTCCCTGTATTAAATTGGATTTCAAGAGGACAGACTCTTTTAATTTGGGTCCAGATCAGCCTTATACAACATTTCTAAACTCCTTTGTACTTTGAAAAATTTAAACATACAGAC
AAGCCTAGAGATCAGAGGAGCTTAGTTAGGTAACCAGGACACTAAACTGAGCTGTGAGGATGCTGCCCTCTAGGACTGCATAGTCTGAAGGACAAACTTAATTAAAAAAATTTTTTTAATTGTGCCGTGTGGCTTGTGGGATCTTACTTAGTTCCTTGACTACGGATCGAACCCCGGGTCTTCAGAGAATTCCCTGAAGGAAGTTT
CTGTTTTCTATGCCTTTTCTCTCAAGCAGCATATTATCAACACTGACTTTTTCTTTCTTAGATAGTTCTTTAAAACCCAATTTTCCTAAGAAAGAAAGGGATTAAAGCATTTTTTTCCCTAAATCTTTCTTTAAGGTCAGGGGCTTTATCTATGAAAAAGTAGTAAATAGTCATTTGTAACCCATGTTAAACAACAGCCAGCCTTA
AGGGAGGTGCTGCTCAGGCCTCAGGTGCTGGATTGAGTGGGGGGGATGGGAGAGAGCATATGCAACGAATTGTAAAGATCTCTGCTGTGCAGGTGCTACGATTAAACACGAAAGAGAAAGCTATATGTAATGTACAACCGACACTGCCATTTTTCCTTGTGGGAGGAAATGGACATAGATAAAGAAGATATTTCTTCGGTTACGAT
TGCATCTGGGGTTCATCTTTCTTGAATATTGATTTTGAGTAAAGAAATATAAGTGGCTCATTAATCTGCTAATTGGTTGCCTATAAAAACACAGTCTGTGATTAAAGCTTTTTACCATTGCCTTTTTCTCTTTTGAAATTGAAGCAAAGGTGCTATGATGTTGTTACAGCAACTTTTCTCACGCGGGCTCAGCGTTTACAATAGCC
CGTGTGCAGTGGGGCCAGGACAGGGGTCACCGTTCTCAGCTCTGGGGTCAGTGTCCGTTCACATGGTCATGCCTGCCTTTAAAGTGTCTAACGCACCTGGATTAAAGAACTCTGGCAGGGGCTCTTGAAGTTACCCAGCTCTGCTAATACATCTTAAAACAGAGTTCACTTAAGATTCTGATATAAACATATATTGCATAAAGCAG
GCCCAGGCCGAGCGGGGCGCACGCGCTCCTTCCGTTCTGAGGGCTGTTGGGCGTTTCCCTGTGATTTGTGTCCCTGACGTCGATGTCATCTTCTCGCGAGATTAAATGGAATAACGGCAGCGGTGGCCGCTGGCGTCCTCCCTGGGGCTCCGCTCGGTCTTCCTGGTCTCAGCCTGGAGGACGGGCGGGTGGGCCTGCCCCACCCG
GCCCAGGCCGAGCGGGGCGCACGCGCTCCTTCCGTTCTGAGGGCTGTTGGGCGTTTCCCTGTGATTTGTGTCCCTGACGTCGATGTCATCTTCTCGCGAGATTAAATGGAATAACGGCAGCGGTGGCCGCTGGCGTCCTCCCTGGGGCTCCGCTCGGTCTTCCTGGTCTCAGCCTGGAGGACGGGCGGGTGGGCCTGCCCCACCCG
AAGCACAATGTACATATTTATGCAGTTTTTAAAGTTTATAACAGTCTGTTTGGCCATTACTACACTTTTTACTTTATAATATAAAAGCAAAGTTTTTGTCATTAAATGAATGTTTGTTGAGCTACATTCTTCATTGCTTTAAATGCAATAAAGTAATAATCTCACTTTTATATGAATAATATATTTCACATCTTTATTATTGCAGT
AAGCACAATGTACATATTTATGCAGTTTTTAAAGTTTATAACAGTCTGTTTGGCCATTACTACACTTTTTACTTTATAATATAAAAGCAAAGTTTTTGTCATTAAATGAATGTTTGTTGAGCTACATTCTTCATTGCTTTAAATGCAATAAAGTAATAATCTCACTTTTATATGAATAATATATTTCACATCTTTATTATTGCAGT
GATTCACTCATTGGCAGAGCTGCACATATAGCTGTTCTGGATTCAGAAATATTTTTAGAGAAATTCTTTCTGGTTGCTGCCCTCAAATATTTCCAATAGAATTAAAAACATTGGTAGAGACTTGACAATTACCTCATTCAACAATGATTAAGATAATCTATTATAATAAACTATAAATGCTGATAAGTTCTAAGAAATATTTATAC
ACCCACGTATGCCACGGCCATGCTGCAGAATCTGTTAAAGTAGAAGGTGCACTAACCTTGCAGCTGGGAGGCCTTGCCATGTAGGGAGTGTGCCCCAGAGATTAAACCCTTCCACGATCAAGTTAGGATTACTTACACAAGTGAACAGATTTTACTAATCATGGGTTTTTGTTAATTTAAGGTTAATTATGGTAGTGACTTTGGGA
TCTGTGGAAATCTCTTGAAGACAGCTTCACTCTGAACAGAAAAATTTGGTGGATTATCCTCAAAAGAAAACTGTAAAAATCTGCTAATGGCACTGTATGTATTAAATTGTAGAATTGTTTTCCCTTTTATGCTTCCCTGTAAGTCTAATCTATTTGATATCATTTTCACACTTGGGATAGTAGATGGAAAATGGAAATGTATTCTG
TCTGTGGAAATCTCTTGAAGACAGCTTCACTCTGAACAGAAAAATTTGGTGGATTATCCTCAAAAGAAAACTGTAAAAATCTGCTAATGGCACTGTATGTATTAAATTGTAGAATTGTTTTCCCTTTTATGCTTCCCTGTAAGTCTAATCTATTTGATATCATTTTCACACTTGGGATAGTAGATGGAAAATGGAAATGTATTCTG
TGGAAAAAGAGTTCATACAAATTTGGTAACCGATCATTCTGGATAGGATATGAAAGGATATAATTTCTTTACTGAATTTTAAGTATATAATGTTTGTATGATTAAAAAAGAAATTCTTCAGAATTGTGATTTTAGTAACTTTTATGTAAAAATGTGTGAGGAAAAACTTATTAGCTTAAGTTTAAGTAGAACTATTTCTTCTGAAT
ATATTAATCACACTAATGTAAAATACTGGAGCTCAAGTATATGATTCAGTCATTAACTTTATAACATATGCAAGGAAAAATTCATGAAGGCTGCTAGAAAATTAAAGCTTATTTATTACCAACTCCTGTGATGTCTTTTCCATCGATGTTACCTCCCCACGATGTCATTTTGCAGTCCTGGTAGTCACCACTGGTGATACAACTGA
GTTAGAAGTCAAAGAACACATATTTGAAAATTGTATGATGTATTATTTTAGGTGGTAACAGATCATGAAAGCACTTTTTATAAAGTAGTTAATATTGTGTATTAAAACATTGGCTAGTTGAAGGATGTGTGTATTTGTATGTTTTTTGCTATATTGAAATATCTTATACATGTAGAACTATATAATCTTTGTTTTTGAGGAATTAT
ACTGGCTCCAGCAGGGAATGAGATGACACTGCAAATATCCTCAAATCGCTTGTGAGCTCCCTCACCTACTTCAATTAATTCCTTATGCTTATTTGAATTAATTAAAATAATTGATTTTAATGATAACTTTGAATCCTTAATTTCTTTACATTTCAGGGCTGTTGATGACCTTGATAGGTGGTAGTGTAATTCTGCAGATGCTGTTT
GTGTCTTGCTGCGTAGGTTTTTTTCTGTGGATTTGTTCTGTCGCAGAAGAATTGGGATGTGAGAAAGTTTTGAAGGGGCTTATCTAATCAGGCAAAAAAAATTAAATTGCCATTTGAAAAATATGATAAAATGTATAAGAAAAAAAAAAATCTGTATTCTCAAACTACTGACTGTAGGACCAAGCTGTGAAGAGTGCCCTTCAGAT
TACTGCTTTCACACTAAGTAACTCTATTTTGTAAACTGAATATGGCTATTTAATTTATTGTGAAAATTAAATTTATTGTGGTATTTAAAAAACGGAATGGATTAAAATTACTCTATGTGCAATTTTTTTTACTCATTTGTCTTACGTGTCCCTTGCTGGCTCCCAGAGTCAAAGCTGTTTATGTACACACAAGAGCCCTTGGAAAG
CTAAACTGTTGTGCATGGTGCTTTTTCAACTTTCATCGAGTCAAGTATGTTCATTGTCTGTCTATTACCTGAAGACTATGAAGACTTTTATGATAACTGAATTAAAAATCGTATTCGTTGATCTCTGAATAGCTCACTTCTTACAATGTACAAATTCCTCATCCTTTCACCTTTTTAACATTGTTTTATAATGCCGGTGTTGAATT
AATTGTGTAATTACTGCCAGTGGACAGCTTTATGCCTAACTTTCACATCAGTATTTTCTGACAGTTTTATTATATATCTGATCAGCTGTTTCTAGATTTAATTAAATGGTGTTTGACAAAATTTAATTTGAAAGCTCTGGCAGACGCTGTAGGGTAGCTCTCCAACACCCAATCCCTCCCCATTTTCCTTTCTTATCTAAAGCAAA
ATACAGTCTGGATATACTCTTTGCTTCTTGGTTTTTGTAAGATTTGGGGGAGGAGGGTGGAAATTGTTGAAAAAATAATGCCAAATATTTGAAGTAGGAGATTAAAATGTTGTCGAATATTAACTTGGTTATAGTAGAAATTGCCTGCTTTTCTTTCTGGACCAAATTTTTTTTCAAGTGCATTTCAAAGAAGCAAACTTGTTTTT
AGCTCTTATATTCCGACGAATATATCTGGCCAATGAGTACATATTTGACTTTGAGTTATAATATTGTTTTGTGTCTTAAGAGCTGTGACCCAGCTGCTTCATTAAACATTCTGCATTGGGTATAATCTAAGAATTGTTTACAAAATAATTATTTTATATTTACCCTTCATTCCTTTTTTGATCCTTATAAATTCAGTATAAATATT
ACACTCTCATTTTCGATCACATTCCAGATCGCGGAGTTACCGTCATAAAAACAGTTGGTGAACAGCAACAGAAGAATGCTCTGTAGTGTTAATATAGGTTATTAAACTTCTCATTATGTTGAATAAAAATTCTTGAAGGCTTACAGAAAATGTGAGTTGATATTAGTTACTTTGGGCATGTATAAGAAATAAAGGCTCTCTCACTT
CTATTCTTATATGCCTTGCTATTTAGAATAGAATTGACTATTATTCTGTGTCAGAATCTATATTTTATTGTCTACATTTTATTAAGTGATTTGTCAACTTATTAAATTTTTTTATCTTTTAAAATCATCTGAGTTCTCTCATGGTCAATAAGTACTAAAAAGACTTTTATAAAACTAAGTGAAGTCTTTTTAAAGTCACTTTGGTC
ATTCATTGGTGGTATGAATGTTTTTGGATTCTCATTTATATGCACTGTCAAACTCCTACAAAAAAGGAAACATTGTTTTCTGTAATACATTTTTCATTCTATTAAAATTGAAAAGTAAAACTCTGTCCATTCCTCTTTGACTTCTAAGAAAATGTTTGGCAGCATCAAGACTGAAATTATTAGATATTAATATATTAACATATGAT
ATTCATTGGTGGTATGAATGTTTTTGGATTCTCATTTATATGCACTGTCAAACTCCTACAAAAAAGGAAACATTGTTTTCTGTAATACATTTTTCATTCTATTAAAATTGAAAAGTAAAACTCTGTCCATTCCTCTTTGACTTCTAAGAAAATGTTTGGCAGCATCAAGACTGAAATTATTAGATATTAATATATTAACATATGAT
CACTGCTCATGTGTAACAGTACTCTTTGTAGATACCTTTTTTTGTATATATTTATTATTGTAAATCATTTGCTGCCACCAGCAGTGTGTAAGTCTAAACTATTAAATGACACGTTTATATTTGGAATTTTAATTTTTAACCAAGTGATCAAGTTTTTAAAACTGTTCTTTTATTGTTTTAAATTAAGAATTTTTTGAACTAAAAAC
TTCTGCAGGAAGTCATTGCTGTGGAAGTTTTTCTTTAATATTTCTTTCAGTTTTGGCAGTGATCATTATTTTATACCAATAGCCAAAAATTCTCCTTGCCATTAAATGGAACTGTATTTTTTTTCTCACGTGAGATTCAAGTCGGTTTTTTAGGAACTGGTTTTACGATGGCGCAGACCGTCTTTGCAGTCTCCTAGAAGCTGAGC
CTAATTTGTGCATGCATGTTGAATGCTTTCTATATTCCAGCGGTGCTAATTCAGATCCCAGACTGAATTTTAATTCAAGTTCTTTCTCAAGTCCATAACTATTAAACCATTTATTGCATTCTAAATAATTGCTTGTTTTGTGTGATTTTGAGGATAAAAGGCAACTGATCATAACTTGCTGTATTTGCAACATGCCCTGGAGTCAT
TGTGAACCTGAAGAATTTTGACCATTCCAAGTCTTAATGCCACACCACTGCTCCAGCGAATTTATACTACGACTGGTTACAATGGCCAGAAGCCTGAAGAATTAAAATGCCAACACCAAACCTTACCTTAACAGCTCTGGTCTATACCATTCCCTTGCATTTTAATATATTGTTTTGTTTTATAACCACTTCTAAATATTATTTCT
GAGATTCAGGGACATTTTAAATGTAATGATGGCCTTGGAAGAGAGCAGTACTGATGGGAATGAGGGGAACTGAGAGATTTATGACTGAATTCCATTTGACATTAAAGACAATTTGAATTTATTCAGTTTTCTGTGCTAATGATTGTGGGGGTGATTTGCTTTCTAATCAGATGGAAACAAACCCATTGGAATTCCACTGGAAACAT
GATTCAATGCCTCTGGCTTTACACATATAAATTGTCTTAAAGGATGAAATCATATTTGGAATGAGAATTCCAGAATGAAGAATTCAGATTGCTGAATGGAATTAAACTTTAGTGCTACAGAAAGGAAGCTCTATGGTCTTATATTTACAACACTTTAATGGTTTAAAAAAAAAAAATTCTGTGGAGGTTGCTGGTACCCACCGAAG
TGAAGGGCAGATATTACTGCACAAACTCTGCCATCTCGCTTCATATTTTTAACTATGCATTTGAGTACAGACTAATTTTTAAAATATGCTTAACTGGAAGATTAAACAGATGTGGGCCAAACCATTCTGGATCAGGAAAAGTCATACTGTTCACTTTCAAGGTGGCTGTCCCCCTCCCCCATATGTACAGACAATAATAGGGTGTG
AAGGATTTCACAATTGACTCAGAAAAGGCAAAACAAACATTATTACCATTTTTCTCTGAACAAGACTTTAAATGACATTAAAAATGTATGTATTCCCCACATTAAAAGTGATTCAAAACGCAACTCTATATTTGTATAAGTCAATATTACTTCAAGATTGAAGTTGTTCCTAGAGCTAACTCTAGGGCATTTTTTGAATTTGTTTT
GTTTACACGCCTGCGATTTCTTTGGAGACAGCATGTAGAACAAGTAAAAACTATGTTCAAATTTTCTTATCTACTCCCTTCAAATTTTACCCCTCAAGTCATTAAACAATGCATCAACCTGTATGATAGTGCTTGATTTAAAGACTCACTTGAAGCTTTTTTTCCCCTGTGCTATACAGTAGGTTCTGATTAGTTATCTGTTTTAT
TCAGTTTTAAAACCTGTACTTTAAAAAGTCAAATTCCACTTGCACATACATGCAAGCTCCTAGTATAATTTCTTTGTAATATGTGACACCTTATTAATGTATTAAAGATTACAACTAGCTAAATTTATTGTCACTATGTATATAATGTTTTGAAGTGACATATATTTTTATAAAGTACTGATTAGTTGGGAAAAAGTTGCCTTAAT
CAAGGTGAAAGGGTGTGGATTTTAAGAGATAAGACTGCAAGAGCCGCTTTTTTGGTTGTCACCTTTATGCTACTCCATTTTAACATCAGAAATTCACTACATTAAAAATGTAGAAAAGTTTTGCATGGTCTGTCCTTCTTTTGATTTAATTCATCTTTGGGAAAGGGGGTGAGACTTGGTTGGCACAAAGGTGTTTTTCTTTTTCA
AAACCCTGGAAGATTCTGCAAATACTCAACCTTTGCTTTTATTTATTGATTTTCCTTGGGAAGTACGTAACACATTTTGAAATTTAGAGGAGTCCACATGATTAAAGACTTTTACAAATCTAATTCTGATTTATGTAAGCTATCCCTAAAAATAGGAATTTGTAGTTAGCCAAGGCAGAAAATTCAGTGTCTCTAAAGGCGCCTGA
AAACCCTGGAAGATTCTGCAAATACTCAACCTTTGCTTTTATTTATTGATTTTCCTTGGGAAGTACGTAACACATTTTGAAATTTAGAGGAGTCCACATGATTAAAGACTTTTACAAATCTAATTCTGATTTATGTAAGCTATCCCTAAAAATAGGAATTTGTAGTTAGCCAAGGCAGAAAATTCAGTGTCTCTAAAGGCGCCTGA
CATGGGGTCGCAAAGAGTTGGGCATGACTGAGCGACTTCACTTTCACTTTAAAACCATAAATGTAATTGGTTTTCCTACCTTTTCATGCCAATTTATTCCATTAAAAATAGAATGAAATATGCTTTTAAATCCTCAATCTAATAGTCTAGATACTTATTTTTCTTGTTCCTATTAGTAATGGGGGTTTGATAGAGAAGGTATCGTT
GGAGGTTATGAAGATGCTGTTCACTCTGGAGCCCTTGATGCCTGATCTGTTTATTTATGACAATGTTAGATGCAGCTTGCTTGTACCTCGAATATTACACATTAAAATGCTACAGGCTGCCGAGTCTTGTGTTCCTTGTGAAGTGGGAGATAGTTTCCACCCTCACTTTGGTCCTCTGGTTTCACATGACTTAGTATTATTAGTAA
CATCCTTTGGTGCTGAGTTTTCTGTTAACCCTGGCTCGCTACAGAGTGAAAGACACTTTGGTAAGATGACTAAATTATGCCTCCAAAAAAACAAACAAAAATTAAACTGTTGGGCTTCTCTCTGGTGTGTGCACACAGTGCTGCCCTCCTTCCCTTCAGACCCCCCTTCCTGTATTTTGGAGTTCTGGACCGCAGAGTGCTCCCGA
ATGTGGGTTTGTGGAGGTAAACATTGAAGAAGATACATTTCACTTTGTCATTTTAATCTCCAATAAGGTCAATGTGGTCTTTGTATTCTCAAGATATTGAATTAAATACATGTATTCATGTGATTCATTTTACTTTGTAAATACATGTTCATAACAATAGTTGTTCCTAGAGTAATTTCTGCTTTCAATCAATAACTTTCTTCAGG
TAATCCGTCCGTCCATCCACGGAATGTGGGTGGCTGCAGAGGTGGGGCCGGGTGGCAGGGTCCTCCGTGTCTCTCAGCGGATGTAGGGTGTGAGGTGATGATTAAAGGCGATGGTGTGATTTGTACAATCACATCTTCCAGGGAGACATACTGGTTCTCAGGTCTGTGGCTTCCCCGTGGGAGAGGCTGGGGAACACCCTCCCTCT
GCTAATCTTAGTTGAAATGTGCTACAAATGTAAAAGATGGTGTAAAGTCTCATTAATAACTAATTACCCATTGAAATGATAATCTACTATTAAATATAGCATTAAAATTATTTTCTCCAGTTCCTTTTTACTTTTTCAAAAATTTATTTATTGCTACACGTGGGCTTTCTCCTCTTACGGTGCACAGGTTCTCACTGAGGTGGCTT
TGGGGCAGCCCCTTTAAAAAAATTAATCTATGTTGGTTGGCAAACCGGCCACTGACTGCAAAACTGCCTGATGTAATTGACTTCCTCCTGGTTTTCTTTCATTAAAACCACCCTGAGTTGACTCATTGTCACATGTTCACATGGAAACCCCAGAGCCGTGTGTATAGGCTGTGTGCAAGGTCTTAGGCATTGACTCCTGACTCTTC
ATGTGGGTTAAATGTAGTTTGTTAGCCCCAGACTTGGGCTAGAGCAAAAGGCATAGGCCAGGGCAGTTACTGCTATGTATGTTACAAGACCTCAGTTCTCATTAAAGTATTTATTGACAGAATCACTTTGGCTTTGTCTTCATTTACTGTTCTCTCATCTGCCAACTCTTTAAGTTATATTCTCTGGAAATTGATAAAGATAAGGT
ATGTGGGTTAAATGTAGTTTGTTAGCCCCAGACTTGGGCTAGAGCAAAAGGCATAGGCCAGGGCAGTTACTGCTATGTATGTTACAAGACCTCAGTTCTCATTAAAGTATTTATTGACAGAATCACTTTGGCTTTGTCTTCATTTACTGTTCTCTCATCTGCCAACTCTTTAAGTTATATTCTCTGGAAATTGATAAAGATAAGGT
TAAACCTCAACAGTTAATTCAAAGACAACCTTTAAAATCCTCTGTGGTCTAGCTAAATGGAATGCATCTTCTGAAGGGTGTTTAGCATTTTTCATTATTGATTAAAGACATTTTCATCTTTATCCTTTGTAATAATTTATGTTCATGATTTCCTATTTTTAGTAGATGTGTTTATTTTTAAAAATTAATCTACATTCTGTGATTTT
TTACAAATTATAATAACAGGACAGGACACAAAGCTGGAATATTGGAGTTTGGGATACAAAACACTCCCCCATCAGTATTTATATTGATCGCTCAGACCTAATTAAAAAAGTCTACAACCCTTATTTGTACACTGTTAATCAAGTCATTAATGCAGTATAAGTTATCTGTGAAATGAGTCTTTGATCTTTCATAGAATTCTTTTTTC
TGCTGTTAAAGTAATAGACTTTTAATCTTTATGTATTTTTTTGTTTTCCCTTGGAGGACTTGGACAGACGTTATAGTGGTTTCTTTTAGGAAAATCTGTCATTAAAAAAATTATAGCCTTGCAAGTAACCATTCATGGTGTTTGAGTCACAGTTTATTCTAGTAAGAGGTAAAGAGTGCTGACTTCATTTATTTTTCTACCTATAT
CTTCAGATGGCCTTCAACTCGTAGTGCCTCTTTACCAGCCATTATCCTTGGGTCACTCTTGTTGGGCTGGCTGCTCTCCCCAAGTGGCTGGCCATGGCTTATTAAAATGTGAACTTGACTTTCCCCCTAATGCTTTCCTCTACCTGGCAGCCCCTCAGTACCTAATTTACTGAAGGCAACATTTCTGGAACTCTGACTGGGGAAGG
TGTCTGGTTAACAAAGATCTTTCTCATTTTGTTTCAGGAACTGTTGGATTTTTTTCCTGTTTTATTTTTATTTCTAAAATCTACAGCGTGGTGAAAGTGGATTAAAGAATCCCGCCAAAGGCTTCAAGGCACGTCACCCTTGCCTTTGAATATGTATCTGTATCTTATATGAACATCTACAGAGATACATATGCTTCCAATTGCAT
AGGGGAAAAAAGGTTAGTTGGATTATTATCATTTAAAAATGTTGAGTGACTTTAGAACTCCTAAAGTATCTATGTTTAATAGATAAATTCAGGTTTTTAAATTAAATTTTGACCTAAGAAGCAGCCTACATATCAAAGTTTTTATTGCATGATAGTTGAAGAAAAACTTAAAGGAATAATGGTAAAAGATTTGTGAGACCACTTAA
CAAAGCATAAAGATGGCAGTTAAAAATGTGGTTCAGTTTTCCAAACATGTTTATGCTTAAAAGTTGACATAACTTTAAAGGATTTTTAACAGCAAGAATAATTAAAACTTTAAAAACAGATAAGCACCACTTTATTTATTTATAAAAACAAAATTAGTTGCAAATATTTTATGAAACTTACAGTGTTGTTATTTTATTTTTTGCAT
GTTTGTGAGCTCAGTACCCCCCAAAAAAAACCATTCCTCCAGGCTTTGTTTTACTCCTCCGTTCCTTTCCCTGCTGGGAGAAGGTTGTAATTTTTACTTGATTAAATTTCCTTCTGAAGTTTTTTAAGTATTCCTGTTGGATTTTTCTTAATTGTTGATCTACAAGTTAGCAGAACAACAACAAAAAAAGACATGGCAATTAAAAA
CCACAGTCATGAGCAGCAGAGAGAGAGGATTCCACAGCCATGGACTGGGATGTAGAAAACTCCATTTGGACAGGGTGGGAACAATCAAAACGGAAGTTGGATTAAACATCTCCAGTGGAGCATTTGAAGTGCACATTAGAGCTGGTATCACTGCCCACAAGATGACATCATTTGCCTCCAATGCTTGAACTTTTGGTCTCTCTCCT
TCCCCTCCCTTTGCCATCCGGCCTCTGGTCTGGTGGGGGTTTCAAACCATCACACCCAGCTTGAGGAGGGGCTGCTTCTGAGGTCGGTTGTTGTCTTTCAATTAAAGAAACACTGTGCAATACGGCTGTGTGTGTGCCACCTCTCAGGGCGTCTGGGGACCCAGCAGAATGGGGAGCCACACTGGACTACTGTGACTGGCTCCCAG
CATTCGGGGCTGTGGGATGAGGCAGAGGCTGGGGACCCCCTCCAGGGTGGCGGTGGGGACAGCCCTGTCCTACCCACTGGAAACATCCACGGGGAATCCTATTAAACGTGCCTACGGGCCAGGCCTGGGGCCACCGGCCTGACCCGCGCCACTTTGGGGCGGAACCCCGCTCCAGAACCTGCCTGTTCTACGACTGTTACTTTTCT
TTTCAAAGTTGGTTCTATGTTGTAATGTACATCCTTAATGCTGATACTAATTTTGCCCAACTTTGTATGAGCTGGGTCTATCTTCTGATGCCAAACAAGTATTAAAACTGAAAGCACATTTGTTGATATTTGTTTTTGTCCAGATTGTGAATTTAGTATTTAAACTTACAGTGAATTGAGCCATCGTAAGTAAGCTACCCTTTTGA
CAATGATTTATTATACTGATTATAAGCATCATAAATATACAATTTGCATTTTTAAATTTTCTGAGATTAAATGAGCATTCACTTTTACTTGTAGGGAAAAATTAAATCAGATACTTTACTTTTAATGTAGCACAGAATAGTTTTAATGATAAATGCAGCTTTATATATAAAATTAACTATAGCAAGCTCTATGTACTCCAATGGTG
CAATGATTTATTATACTGATTATAAGCATCATAAATATACAATTTGCATTTTTAAATTTTCTGAGATTAAATGAGCATTCACTTTTACTTGTAGGGAAAAATTAAATCAGATACTTTACTTTTAATGTAGCACAGAATAGTTTTAATGATAAATGCAGCTTTATATATAAAATTAACTATAGCAAGCTCTATGTACTCCAATGGTG
AGTAAGAAACAAGTTTGTGATGATGCATTGGAAGCAAAGACATTCACGCAGCCGTCCTTATCCCGTGTGCTTTAGGCCTTGAATTCTTTTTTTGTCCGATATTAAAATCTTGCCCCAGCTTTCTGTTAGCATTTTCTGATGTATCTGTGACTTTTGCTTTACTTTTAATCATCTGGTGGAGTTTTGTTTTAGGTGTAGTTTCCTTG
TTTGTATTTTCCAGCTTGTCTATCACTTGTTTGGGGTTGTACCAGAAAGGTCTGGAGAATGATTCTTTGATTATGATTCTCTAACAAATGAAAATTGGACATTAAACAACACAAATGATATGTAAAATTGGCTAGTTCTTGCATCTGTTGGGATTTTTGACCAATGATTCCGTTCTTTGCAGAAACAGATTTGGTGAATTCGAATC
GAACTGCCTCAGGACTGTCTGACCATCGCAAACCAGACTTCAGGGTTCTCCCCTTAGGCCCTACATTTAATCTTTAAAACATTTCTACCCCAAAGAAAACATTAAAAACCGCATTAACTTTGCTTCAATATGTGTCGGTTGTGTTATTTGTTCGATGGAAAACCGTGTACTTTTTTCTTAACGTATTGCAACTCGTCCCTTTCCTA
CTTTTTCCTAATCTTCGTATTTTAGTAAAAGAAATATATAGTGAACATTCACACAGTTTATCCTTGAATCCCAAATGGGCTTGGAATCATGAAAAAAATAATTAAATATGAAAGCTTTGACAAAAACCTCATATGTAGTTACGTTATGTTCCTTAGAGTAAACAATGAAACAGTAACAGACTTGTAAAAAAACATTTGAGTCAGAA
TGCTGCTTCAAGCTTAGCTCAGCGACGAAGCATGAAAAAGCGAACATCAACTGGCCTTTGAAAGTTTTAGGGTTCCTCAGCCAAACTGGATGAAGAAAAGATTAAATGTGTAGCTTTTTGTGTAATCATATATCAAAGGCATTGTTTTCTACTACATTACTTGAATATTCTGATTAAGCTTCCTTTTTTTTAAGGGGGAGTAAGAT
TGTAGACACTGGAGTAATGGAAATTGAAAAATGAAAAATATGTGTGTGAAAAGAAGAATGCAATTTATGTATTTTGGATTACCTCTTTTTTTCCCACATGATTAAAATAGTTAATCATTTAACCAAAGAAGATGTATAGTGCCTTAACAAGCAATTTTCATGAAGTATTTGGATACAATTCTTCTCTTAACCTTCCCTTCCCAGTA
GTTTATATTTAGGCTCCTGAAAAGAAGAGAAATCATCTTAGAAATCGCTGTTCACATTCTGAAACTTGCTTGTAGAATCCTGATCTCATTTTACATTGATATTAAAACACTTTAACAGTGGTGGCTGGTTGATTACTTGATTAATTATACTCCCATAGTCCCATAGGCAGCTGTTGTGGCTTCTGTTTAAAACAAACAAACAAAAA
TCGTCCTTCCCTTACTCCCTCCCTCCCTCTCTCCTTTCTTTCCTTCCTTCCTTCCTCTTTTTACCTTGACTACACATTTGCACTGAAGCAGAATTGTTTTATTAAAAAAAATCAGACATTCCCATTTTCTATAGTCCTTCTTTTAGATAAGATTTATTTGAAAAGGGAATTGAGTTTTACATCTTTCACAGTCTATTTGATGTGGC
CTATGCTTGTGTAAGTGAAAAATCACATTCATTTGTTTAAAAATGTAAAGCTATTTTGTAGAGGCTCAGTACTTTTTCCAATGCACTGTTGTATTAATGCATTAAAAATTGTAAAGTACCATGCTTAGAAATGAAAAAACTGCTTTTTGTGAGCCAACATAGTAAAAAAAAAAAGAAAACACACCAAACAAAGTACAAAGCTGCTT
TATGTTATTTCTAGAGAAGTTTTTGTAACATTACTCTGGCCATTTTAAATTTTACTCTGAGAATGTCAATTTTGTATACCACAATCCAGATAATAATAATATTAAAGTTACTTTTCTCAAGCATTTTTCATTGTTTCTTTCAGTGAGATGGTTGATATTGACAAATACATGTAAAAATCATTTAGGCAGAATTCTGTTATTAGTAT
CCCCCTCTCTGCCCCAGTCTCACAGCAGTTGTTTTTTTAAAAAATTAATTAATTTATTTTACTTTACAATATTGTATTGGTTTTGCCACAGCAGTTTTTGATTAAAGGACTTCTCATATTCTGTGTTCTGCCCTCTCTCTGCGGGGTAGGGGTTAAGGGAGTGGGACGAGGCCTGGTGGGAAGCTGTTCCACCTCAGAGCATTTTC
GAGCTAGGGAGGGAGAAGCAGGCAGATAAGCTGGAGTGGGGGTTGGTCAGGGTTGCCTTTGCCTCTAGTCCCCAAGGCCTCTCTGCCTGAAATGTTACACATTAAACAGGATTTTACAGTAAACGAAGAGGTGGCTTGTGTGTTTGTGAAGTTCTTTCTCCTGCAATCTCTGACCACCCCCTGGATGAGCTGGCCTTGGCTTTTTG
TGAGGTCCCATTTCTGCTGTGTATATATCCTGACTCGGGGCTTTCATTCAGCAAAATGTTCATTCTTCTGTCAGACAATGTCATATTCAACTCTGTTCATATTAAACCACTGTGAAGCAAGCCTCTGTTTTCCTGTTTAAGTTGTAAATTTAGTACTTTTTAGTTTCTAGAATATTCTGGGTATTGTGCAGAATTATATTAACACG
AAGGATGTGTCTTTGCTGTTTCTCATCTTTTTTTTTTTTTTTCATTCGTTTACTTTTTAATTGTATCTGTAGTTGCTTAACCAGCTTTTAAAAAATTATTATTAAAAGAAACTAGAAAAAGAATCTATGTTTTGTTCTTTGTTTGCTAGAGGTGATGTGGAGCCTGACTTTCAGTGTGGAGAACTTCAGATAAGTCTTTTGTTTGC
AGCTGCCAGAGGATGAGGACTAACTGGTTGCCAAAAGGGGCATAAGAAGCACCACCTTCTCTACCCTGCCTGCCATTCTGCCCTCTCCTCAGAGCCCCTAATTAAAGGGACTGAAAGTGTGACTGGCTGGTGTTGCTTCTGTTGTGAGAGGGATGTGGGAGTGGGGGCGTCAGAGTAGGGGTGCCTTTTCTGGGTATTCTGGTTAT
CCTGGGGCCCTCAAATGGGGTGGGAGGGCAGGGGCAGGGGCCCTCCTAGGGGAGTTGGGAGGGGTGGGTTCCTGAATGCACCGTAATCGCTGTATGAAATATTAAAAAGTCTAAAGTGAAAAACCTGATTGCAAATCCCTGTGGGGGTGGGCTTAACCCAGGGTGAGTACTGGGACCTTGGAGAATTCACACTGGGTGCCTACTAT
GTTCAGTCTCTTATGTTCTCTTTTTCAGGGGCTTAGAGAGCTACAAGGTCTGCAGAATTTCCCAGAGACTCAGCACTGACTTCTTCCTACCTCCCCTGACATTAAAGAGCCTGAATGTCTTTGAGTCACACGGCCCTTCTTTCCCCCCTTAACCCCTACTGTTTGCTAAAGTGCCCTGTTTCTAAAGCACAAAGTACTAGGAGGCC
CATGGCATGTGGTTTTCTATTTCACTTTTTCAATTGGAAATGGTCACTAAATGCTTGACATACACAAATTGGTGTGAAAATTGTGCCTGTGCCAATTTTAATTAAAATCTTTTATTTTGAACTATACTGCTTTGAGAGATCTCATTTCAGAAGAATAGCCTGTGCAGTTGCTATGATTGTTAATGCATTCTGAGGGTTTATCCATC
TTCTTTGTCAGTTGTTTAATTTGCTATTATTTTCTCCCATTCTAAGGGTTGTCTTTTTACCTTGTTTGTAGTGAATAAGGTCTTATAATTTGATGTACTAATTAAAGTTCATTTATTGTAGCACCTCAATGTTGTTTCATTTTAATATGATACTTTTTCTTTTATTGGAACTGTAATTGACATATTGATATAATATGTGTAATTTG
GTAGGAAAGTGGAAAAGCGGAGGAAGCAGGGATATTTCATTGACAAACACCTTTGCCAGTTTCTTTGTATTTGTGATTTTTTTGTGCTATTAAATGCAGTATTAAACAAAGAAAAGCCCATGTGGGCCTGTGAAACAAGAAAAGGGGGCTTTTGTATAAGGGGAGCAATTGCTCCAAAGGTAGAGAAGACAAGAAACACTGTAAGA
CCGTCCATGGAAGATGGCATGCAAGATGACACACTCTATGCCCTTCCTGCTTTCATTGTGTGCTTTTCTCGTGCTGTCGTGTTTTGGGTATCTGTGTTACATTAAAGTTGTGAAATCAGTCGGTTGTTTCCTCTTTTTCCTGGGCAGGTGTGGCTCTGAGCAGCCCAAGGATCAGGCCCTCGGGGACAGGCGGGGGCCGCCTCTGC
AGTGCTGGTGACTGATCCACTGATCTCACCTCCCTCTCCAACTCCAGTTCCAATGGAAATAACAGATGAAATGGTTTGCTTCTCCCTGAAGCACCTGCATATTAAAAGAACCCCTCACCTACTTCCCTTCATTCTCCAGGAAAAAAAAAAAAAAAGGTCCCAAGTGTCTCAAGCTGACAAACCTAATACCTTTATTTAATCCCTAC
GAAACACTATTAACAATTTATATACCAAAGTAACATACTTTACTTTCATTTTCAGGCTCCTCCATTACCATCCTCCTCATCTTGATATTGTTCCACGGACATTAAACGAGACCTTTTCTGCTATTCAGGAAGTAACCCAGTTCTGCACCACTGGTTTTTGTAGCTATCTCGTAAGGCTGCTGGCTGAAAACTGTGTCTATGCAACC
CCTTGCAAATGTGAAAGAAACCGACTTTTAGATGCACTCCAAAGAAAAAAATGTGACTGAAATCTTAGTTCTCTTGTCTTTTCAATGCTTATTTTATAAAATTAAATGATAAGTGCAATGAATTTGCCTCGTTCTTTCAAGAATGTGTATGAAATGTTCTTATCTAGTTGCTAATTTGTGTCTGACCCTTTTGCAACCCTATGAAA
CTGAAGCCCGTTGTTCACTTTGTGGCTGGACTAGCCGGTCAACCTGTGTTCCTGGTATGCATCAATAACTTGTTGACTTTATTTCCCCCAATTTTCAGTTATTAAAATTTTTCAACAGAAAAGTCATTTAGATTCATGATATAAGTATATGAATAATATGGGTCACACACACTTTGCTGTTTGTCAAATTTAGGAGTAAGAATTTT
CCAGATTCTCATTGTGAGCTGTAGATACTCTCATGTTAGATCTCCCTCTTGGGTGCATTGATTTCATTTTGAAATTCATTTGTATACTTCCATTCTGTTGATTAAAGTGTTCCAAAAGTTGTCTTGGGATTTTTCACTTAGCTGCTTGGTTTCAAAAATCTTAAGTGAAAAACTACCTTCAAGTCATTATCAAGTTTGTGAAGAGT
TGATGCCATACTCCAAGTGGACTAATCTGAAATGCTTCCACCTAGAGAGAATGTATAGGCCTTAGAACTCCTCGTTCTCATGTTGCTATTTATGTACATAATTAAAGATCTAAGTTAAAAAAAATTGTCCTTTTTTCCCCTGATATTGTTTGAGTGACAGTTTAAGTGTACCTGATGTCCTTTCCCTGTGTGTATATGTGGTATGT
TTTAAGTGTAGGTTTTCTGATGCTAACCTGGGGGCTTGTGGGGAGCAGAATTTTCCACTATCGCTATCCTGGCTCTGTCTCCACTTCGTGGGGAAAAAAGATTAAAGCAGTGTGACATTTCTGTGACTACGTCTGACTTTATTTACTTTTTTTTTTTTTTTCTTAAACCTTCCTTGTTCTTATTACAAGACCACTACTGCCTTAGT
TTTAAGTGTAGGTTTTCTGATGCTAACCTGGGGGCTTGTGGGGAGCAGAATTTTCCACTATCGCTATCCTGGCTCTGTCTCCACTTCGTGGGGAAAAAAGATTAAAGCAGTGTGACATTTCTGTGACTACGTCTGACTTTATTTACTTTTTTTTTTTTTTTCTTAAACCTTCCTTGTTCTTATTACAAGACCACTACTGCCTTAGT
TTTAAGTGTAGGTTTTCTGATGCTAACCTGGGGGCTTGTGGGGAGCAGAATTTTCCACTATCGCTATCCTGGCTCTGTCTCCACTTCGTGGGGAAAAAAGATTAAAGCAGTGTGACATTTCTGTGACTACGTCTGACTTTATTTACTTTTTTTTTTTTTTTCTTAAACCTTCCTTGTTCTTATTACAAGACCACTACTGCCTTAGT
GCAGAACACGTCCTATTGTAAGAGAGGTTTTCTTTCAATATAAAACAATAATTTCATATCCATCCTATTGGTTTTGAATGTCAATAAGAGTGACCAGTTTATTAAAGTTCTTACTTGCAGATCCTGCCTAGTCGTTATGTTTCTCTTTTCTTCTTTCTTTAACCCAGCTGAGCTAGGCAAAGGCTTTCAGGGGCTCAGATGTCCTC
TTGGGAAGAAACACCTTTTAAGCTGAATGCAAAAAAATTCAGAAGTACACAATGTCACTACAGTGGGGTATACTCAGGAATGTGTACATTGTAAGTAATGATTAAATAGCATGGTAAAGTTTTACTGGTAGTCTGTTTATCTAAGCCTAATGAAATTGCTTCTATATTTTAAAAATAGTATATTCAGTTTCTTACAGCTATGAACA
TGGAGAACTACTTTTTCTATGTGTATATTTTTATGTAATTAGCATTCTGTTCCTGGTTCAGGGAAAGCATGTCCTAAAGCAATAATGTTAGCTATTAAAGATTAAAATTGAATGCATTTGCACTGTGGTTATTTGATTTGATTACTACTTCTTTCTCTTTATGTTCGTTTTTTCACTCTGCGTATCAGAATTGATCTCACGAGTAA
TATGGGACCGGATGAAGGTGGCCTGGTGGCGCTGGACTTCCTAAGCACCGCTTTGTCAGAGATGAGAAAATAGAAACGATTTTTTTTTTCTGAGAAGTACATTAAACTATTTTCCCCAAACTGAATTGCGCTCCTGATGTAACAGGGATTCCAGGGGATCATCCTACCTTCCATGCCACTTAGCAAAGGGTACTCAGCATGTGCTC
GCTTCGACGACGCCAGCAGGTTTTTACTTAAAGAAAATTGGTTTGAGTAGGACGCTTACAACTTGTTAACGGAGAACACAGTTCTTCAGGGAAGTTTCTAATTAAATCCTTTTATAAAAGCCTATCGTCGTTATCAGTTTTGAGTTTTTGTAATGCAGTTTTTAAAAACTTTATTTTGTTTTGAGGTTTAGCCAATTTACAACGTT
ATCCCCAACGTCACCCAAAAGGCGTGTCAAAGTGTTAAATTGAAGAACATTTCCTATCAGTCACCTATTCAAAATATTAAAAATCAAACAACCTATTAAAATTAAATTCAGTACTTAAGTTTCCTGTCTACATGCTTTGTGCTTTTATATTTTGTACATTTTTATATTTAATATTTAGCCAGATGATTTTTTTTTAGGCAAGTAAT
