# Supplementary material for: Poly(A)-DG: A deep-learning-based domain generalization method to identify cross-species Poly(A) signal without prior knowledge from target species
Source: PLoS Comput Biol. 2020 Nov 5;16(11):e1008297. doi: 10.1371/journal.pcbi.1008297 (PMC7671507; doi:10.1371/journal.pcbi.1008297)
Supplement: S1 File — These three datasets are produced by previous researchers and we use them in our experiments. (ZIP) [file pcbi.1008297.s002.zip › bovine/positive/bt_AATACA_polyA.txt]

GTTCTTCTGCTTCCTAATTGTTAATAAGAGTGGAATTGGAGCATTTAACCAGCCCAGTATGACTTCCAAAAAGAAGAGACTTAACAATAGTCAAGTTTCTAATACAGAATTATTTTCAGTGTTTTGACCCTAATCTTTAGTGGCATGCGTGCGGCCCTCTGAACGTGTCTCGGCAGTGGTGGCGGGGAGCCGTGTGCACGGCTGTC
TATTTTTTCTTATATCATTGCAGGATCTGCTACAAGTGACCAACTGCAAAACAAATCACAGAGTTCATAGAAGAGATTTTTTTCAACACAGTAATTGTCAAATACAAACTCTGTTACGATAATATACTGCTTCTTGTTCTCTACAATTCATGACTTAAGTACCAAAATACGTACCAGTTATTATATATTGCCAAGAATTAAATAAC
GCTGGTCATGACAACCGTGTCAGCTGTTTAGGTGTAACTGATGATGGCATGGCTGTGGCAACAGGGTCTTGGGACAGTTTTCTTAGAATCTGGAATTAACAATACATGCAAAATTTCCATTCTCCACTGATACCTGGAGAAATCAGTACTACAGCCTATAGCTGTGAAAAAGAATTTACCTTATATTTGCAGGTGAAGATTTTTCT
TCCAGATGGACAGCCTAGAAGTTGATGATGAACAACATCTTTATTTTTTAAATATGTACATATGTATATTTTATAATTTAAATCACAATAGCAATTTGAAAATACACATATGTGTGGGTGTATATATATACACATACATATGTGTATATATACACATACACACATTCTTGTGTGCAGTATAACTGCATGACTGGATAGTATTATGC
GGGTCATTCCAATTGCTGTAATAGCCTTTCACACCCCATGTTTTAGGAACATGAGTGCCATACTTGTGAATGCATACAGAAGCCTATTTCTTCAATTTGTAATACACTTCTTTCTACCAGACATTTCTCTGACACTTTCTTTTCTAATGTTTATTTATTTTATTGTTATTTTGCTCACACTGAGTCTTCATTGCTGCACTCGGGCT
GGGTCATTCCAATTGCTGTAATAGCCTTTCACACCCCATGTTTTAGGAACATGAGTGCCATACTTGTGAATGCATACAGAAGCCTATTTCTTCAATTTGTAATACACTTCTTTCTACCAGACATTTCTCTGACACTTTCTTTTCTAATGTTTATTTATTTTATTGTTATTTTGCTCACACTGAGTCTTCATTGCTGCACTCGGGCT
CCGCCCCACTGAGTTGGGTCTTCTCTCCATTACCCTTTCTAGCTATAACTAGGAAGAAGATGTAGAATGGTCTTTCTTTTTCACATGCAGAAATTTTTAAAATACAACCCCTGAGGCAGAATTTAAAACTGCCACAAAGTGGGTGGCAAGAGGCTTCCTCAGCAGAATTCTTCCTTCTCACCAGGGAGCTCTGGTTCTGCACGAGG
GCTCACAATGGACAGACGCCCTCCATGGACAGGATGAGGTGGTACTTCAGCTGTGAGGTCAGGATGAAGTCCAAGGGGGCATTCCGGTGAGGGTGTAGGTAATACAGCTGTGATAACAACAGCCTTCTGGAGTCATGGTTTGTGGTGAGCAGTGTTTTTCCTGGGGTGGGGAGTGAGGGTAGAGACAGGATTGTCTAATGAGAAGA
GCCTTACCAAAGATTCTGGGCCTGGGCCTCATACCCACTTGGAGTCCCAGCCTTACTTGCTGCCTTACGGGGGTGTCCCCTAGGGCTGGAGCTGTGGGACAATACAGAGTCGTGACACCATTCTGTAATAAAGGCATTTATTTTCTTCTTGAACGGTAGCTCTAGGAGCAGGAAGGACAGAGATACACGTTCAGAAGGACACAGTG
CAGGGGACGTCATGATTTGGTTCATTTGTTTATCACAAGTTTTTAATTGAGAACCTATTATGGACCAGACACTGTTCTAGATGCTGGAGACACAATAGTGAATACACAGGTGTGGTCTCTGCCCTCCTGGAGCTTATATTGTCCTAGGAGAACAAACCAAAAATAAAATTATTGCAAACTGTTACTAGTACTAGAAAGGAAATAAA
CAGGGGACGTCATGATTTGGTTCATTTGTTTATCACAAGTTTTTAATTGAGAACCTATTATGGACCAGACACTGTTCTAGATGCTGGAGACACAATAGTGAATACACAGGTGTGGTCTCTGCCCTCCTGGAGCTTATATTGTCCTAGGAGAACAAACCAAAAATAAAATTATTGCAAACTGTTACTAGTACTAGAAAGGAAATAAA
ACATTTTTGCTTAATGTTTTTTTCATCTACATTGTAGCATATGTTAGGACTCCATTGCTTTTTATAGAGTAATATTCCTTGTTATAGAGTATATGAATATAATACATTTTATTTATCTGTTTATCAGTTTATGGACATTTGAGTTATTTCTGTTTTGGAACTGTTTTGGATAATGCTGTACTATGAACATGCATATACAAGTGTTT
AACCCCTCTTCCCTTGCGCTAGAAACCATCCAGATTCCAGCCAGCCTGGGCCTGGGATTCATATCACGGGTCTGAAAGTGATGTCAAGGCAAATATTGACAATACATTTCTTGCCTGAAATAAGAACCCATTATTTCAAGTGAGCTACTGAAAACACATTTTAAAAGATAGTACTTATCATCTCCCAAATAAGGGATTATTGACTA
CCTAGGCTTTTCCTTGGCAGAGAGGACCTCATTGGACTAGGTTTTGTCTCTGTCTACTCAATGTAGAGTTTGGTTCCCAAGCCTTGGCTCTCCTGAGATAAATACAATTTGTTCACACTTTTCACAACCATTACCATTGATTTTCTTAAAACTCGAAAAAAGGATTTAATCTTTAGTAATCCCCCTGGCCAAATTCCATGCCCCTG
CATTTCTGAATTTGAGAGAGTATTATTCTGGCTACTTCCTCAGAAAAGTAACACTTAATTTTAACTTAAAAAAAAATACTAACAAAAGACCAACACAGCAAATACATATTATTTCTCCTTGTAACTTTGAGCCTTGTAATACGGGAGAATGAACCTGTGGTAATCAGATGTAAATTCCCAGTGATTTCTTACCTATTTTTGGTTGT
TTGGGTTCTTTTCCTTTCTGAGTTGCATATTTCATTAATTTCTTGTCCCCACATAGAGAATAGTACTGCAAAAAGGGACCACATTTTTCAGGTATTTTGAAATACAAAAAAAAACACAACCCAAATCTAGAAAATTCCTAGATCTCTGTTTATGGATACTCATTCTTTCTTTTCATTAAAAAAAAAAAAAAAAGAACAGTACACCT
GAGGGGGCAGGTGATTACTGCTGCCACCCCTTGAGTTGCCCACAGACTTCGGGTGCTACAGGTAGTTTCAGGCCCTTAAAAGCATTCCGAGTTCCAGCCGAATACACTCCTATCCTGGAATCATACGGGGAATCTTTCGTCTTGTAGTCACCGACAACTCACCAGGCACAGTGCCCCATGAAACTGCCCCTATGTAAAACATAGCC
GCCCAAGCACCGGTAGCGGCCAGGGGCGCCCGCGTGGTGACACCCGGATGAGGACACCGCTCAAGCAACCCCCCACACGGACTCTGTGGTCATTCAGCGAAATACAACCTTTCTACCTTCTCCGGCGGGGCGGATCTCACTGTGCGAATGCCCCTGGGATGGCCCCTCCCCACCCCGCCCCGCCCCCGCCCTTCTGGCACCTGCTT
ACCATTGCTGCAGACCTCTGATGACTGACTAACAGGCTTGTCCAGATACGACTGCTTTTTTCCTTATAGGAGTTTGTTGTTGGAAAACAAAACGTATTATAATACATGGGCCTCTTGGTCCTTTCTGTCAGTTGCAGAAGCTTTCAGAGGACATTTGTGCATCAGTAATTATGTCTTTGAAGTAGGAGGCTTGCAGTGTTGATCTC
GCGAATTCTCCAGGGAATTAAAGAGCTTGAAAGGAGCACCCTCCAGCCTGAGGTGTAATCATACTGGTGCTATTCCTTGGAAGGAAGGTCCTCGCTACTTAATACAAAGTCCTTGGGAGCCACTGGCTGTTCTTGTACTTTTCTGCCTAGATGAGTAAGCACCACTAAGACACCTCTATGGCTTAATATTTGGCTACGGGTGAAAA
TGCTGACAACAATTTACACAGCATTTCCATTGTATTAGGTATCATAAGTAACGTAGAGATAATTCATGGTACACAGGAGGATATGCGGAGGTTACATGCAAATACAGATGGCCCTGGAACTCAGGGGTAGGAGGGGAGGGGGTTAGGCACATGGACACAAGCACAGTCGGAAATCTACATATACTCAAGCACCTGCAGACTCTGGT
CCATCAAACAAAGGTACAGCTGATGACAGCTGGTGGTATCTGATAATAATCCCCATACTGATTGATTAAGCCTCCTCGTGTTCTGATCCCCCCCAAAATCAATACAGTGGACTCACTGAAATATGCAGGTCAGTGTAATTTGAGAACTGGACCAGGTCATGGTTACATCTTTCTTAACTCATGTTTCTTCCTTTGTAAAGGAGGGC
AGGAACTGGAAACCTTGAAAGACATTTGCTCTCCCAAAACAGATTAGTAGAAATATTTAACTATGAACTGATTACAACCTGTACAGTTGCTTTTGAAGGCAATACAATATATAGCCAGCAAGAATTACGGCTTTTTTTTCCTCCTTTGTATCATTCAGCGTATTTTCTAATCTCTAACATTCCCAAACTGCTTCACTGTACGTAGT
AGGAACTGGAAACCTTGAAAGACATTTGCTCTCCCAAAACAGATTAGTAGAAATATTTAACTATGAACTGATTACAACCTGTACAGTTGCTTTTGAAGGCAATACAATATATAGCCAGCAAGAATTACGGCTTTTTTTTCCTCCTTTGTATCATTCAGCGTATTTTCTAATCTCTAACATTCCCAAACTGCTTCACTGTACGTAGT
CCCCTACACCAGCGATGCCCACGTCTAGATCTGAAGCTTCGCTCACTGTTAGTGATTCTTTTCATTCCCATGGAAGCAACCTTTTCTATTCTGTGCCCCAAATACAATGCTCCCACCCATACCTCTGTCCTGTTTGTGACTTCAAGGTCTTCATTTCTATCCTTCAGATAGGTGATATCGTGCCAACCAACCCAGGACAGCTCTCC
GACCCTGCCTCCTGACGCCGAGTGCCTTGCTTTCCTCACCTTTTAAGTTATTTTTTTTTAACAAAACTCTTGATCATCTGTATATGTTATCTGTATATCAAATACATATGATCGTATATACACGATGTCATTTGATATCATTCTTAGAATTTTGCATGAGGTCTTGCCTGGCAAGTCAGATGAACACTCTTCTGTCTTGAAGAAGG
GGAGACTCCGGCAACATATGCCCTTGACCCGATGCAGTTCCAGCTGCATCGCTATAAGAACAGAACCCATTTTGGATGTTATTATTAAGAACCAAATGTCAATACAAAAATCATGTTGCCGGTCTCCCACTCTTCTTTACTGCACAGCTCCTTCCATGTATGAGACTTGAGAGTTTGGATCTTTGAGGGGCTAAAGGACTGTCTTA
AGCTACACATTATACAAGTCAGTGCTGGGAAACATTCTGGACTAGAGAAAAGCAGGGGAGGATGAAGAATGCCTCCCAGAAACCGGGGAACACGGCCTGAAATACACCAACCCTCGTGTGAAATCCTGTTTGGAGTCGCAGGTTTTATTGTTTTGTTGTTGTCCAATTGCTCAGTTGTGTCCGACTGACTCTTTGCGACCCCATGG
TCTCCTCCGGGGCTGATGGCACTCTCCGCCTCTTCACTTAGACACCCTGCTTCTGGGGCGGGGCAGGTGGGGGTGGGCAGCACATGTGCCCTGGACTCTCAATACAGGAATTTGCTGGGTAGTCTTGAGTCAGCTTCCTAACGGGGGAGGGGGCTGCTGGCCTGCCCACAAGCCAGGTCACATTACCACATCACCTGCTGATCAGC
ACCTAGGACTTAGTAGAAGTCATGTATCCAGCCAGGCAGCTCTTCCAGTGTTTCTCTCCCCCTTCCCATGGCCCGTGTTATTCAAGGACATAGGAAACTGAATACATAACTGCAACCCACTGGCATGTGCAAGTCTTTTGGTTCAACCCCCGCCCCGAGCCCCACCTGGTTAGTGGGCACTGGAAGGATGAGGGGTGGGCAGGGAA
TACTACTAAATGTTTCACCTACTGATGACACTGATGAATATATTTCAACAGGAGGAAATGTACAGAAAAATCCACCTGCAACTGCGACCAAAAAAGAATAAATACAGTATGCATATTTGGCAAATGATTGACATTAAGAGCATCTTTCTCTTTCAACTAGAATATTCCTAATACATATACTATTCCGTATGTGTATTTGTACGCAT
TAGAGCCCTCAGGTAGACTGAATTCTAAATCTGTGAAGGATCTAAGGAGATAAGACCTATACCTGAAATTTCCAGTTAAGCCAGGGGCAGTCTTCTGGCTAATACAGAAAAAGATGAACAAACGTCCAGCAGGATTCTTTCATCCACTATTTTGCTCTTCCTTGTCCATTGCTGCTGTTAATATATTGCTGACCTCTTCCATAGTT
AAGAAGACCATGGAGAAAATTAATGCTGAGTATTAGATTGGGGACTTGCAGAAGTTGGCACACCCTGGATGCTTCACTCAGGAAAGAGGACTAAAACCAGAATACACAGGAAGTTTGTGCTGCCAAAACAGAAGCTTCTCCAAGTGTGACAGCCATAGGCCAGTCCTGTTTGTGTGCCTGGCATGTGTGGTACCTAAAATCTCTGT
AGACTCTGGCCAAAGGGACCGAGCCATTTGCAACCTCCTCTGGGCTAAAGGCCACCAGACACCATCGTTACTGCCACCTCCACTGTCTGCTGCCTCTGTGAATACACACGTGTGTGTATGTTTACATGTGTGTGTCACTGCTCTCCCACGGTCCTCAGAAATCAGGAGAGCTGTCAGCTCTTCCCAAACCCCCGGCTGGAAATCAC
TGTGGGCTGGCAGGACATGGCCATCTGCTTCTGCAGCCAGCATAGATGGATAACGCTGCCTCTAGTAGCAGTGACTGGTTAGAGTTCAATTTTTATAGATAATACAGGTATTTTGGTAAATTGAACTTGGTTTTTCTTTCCCAGTGTTATAGGTGTGGACAGAGAATGGGTTTGAGTCTTACCCGCTTCTCAATGGTGTGGGCAGC
CCTTGTCGCCCCAGACCCAGCTCGCTGCCGCCCACCCTGCCTGAGGAAGAAACTCGCAGGATTGCACGGATATTTTCTTCCCAATTCTCCCAGAAGGACTAATACAGCCCAAAAGACTGAGGGAAGGATGACCTACCCACTCACCCTCAGCCTTGTCTGGCTTCCTTCAGGGCTGTGAGAGCCCTAAGACCACCACCAGCCTAGTC
CCTTGTCGCCCCAGACCCAGCTCGCTGCCGCCCACCCTGCCTGAGGAAGAAACTCGCAGGATTGCACGGATATTTTCTTCCCAATTCTCCCAGAAGGACTAATACAGCCCAAAAGACTGAGGGAAGGATGACCTACCCACTCACCCTCAGCCTTGTCTGGCTTCCTTCAGGGCTGTGAGAGCCCTAAGACCACCACCAGCCTAGTC
GATGGGGAGCAGAAAGGGGAAGATGGGGCACAAGGGCTTGGCGAGGTGGGGATGGGGGCTCAAGACGCGTGAGAGGATGTGGCCACTGTCCCAGGTGATGAATACAGTTCTGGCAGCTAAAACATGACCGCTTTGAAGGCCACCCTCCTCTGGCTGGGAGGGGACAGACCCATGGATAGATTGTCCACACAGATTTGCTCGAAGTT
GATGGGGAGCAGAAAGGGGAAGATGGGGCACAAGGGCTTGGCGAGGTGGGGATGGGGGCTCAAGACGCGTGAGAGGATGTGGCCACTGTCCCAGGTGATGAATACAGTTCTGGCAGCTAAAACATGACCGCTTTGAAGGCCACCCTCCTCTGGCTGGGAGGGGACAGACCCATGGATAGATTGTCCACACAGATTTGCTCGAAGTT
GCATGGGGCAGGGAGGCAGGATCCCGAGAGGACACTCCTCCACTCAAACCAGCAGAGACCCAGGGCCCCGTCGGGGCTTTATTCGACACCACTTTGTTTCAATACAGTCCAGAAAGAAAGTCACGTCCCTTTGGGGAGGGGTGCTGGGAACAGCGGTCTGCAGCGCTTGGGAGCCCAGCCCCCGTCACGGTGGGGGGACCCGGGCT
TGCATCCAGAAACATAATCCAGATGTGCTGGTGCTAAAGAGAAAAAACACAGGCCCCAAAAATGTCACTTGTACTAAAGCCCATGATACCAAACCCCTATAATACATGACATAATTGCACTTAAAGCCTTCCCCAGAAATATAATCTTAATCAACTAGCCTGGAATTTTGGGGTAGGCAATGTGGTGATAACCTGTTGCATTTTAC
GCTGGAGAGTGACCTGTCCATTAAGTAGATCTTTGAAGATCCTCCTATCTCAGGTCATATCTTAAGCCTTATATTATAATCACATGAAATATATTATACAAATACACTATACATTTCTCTATCTATCTATAAAGGTGTTGTTATTGTTTAGTCACTAAGTCATATCTGACTCTTTTGTGGCCCCATGGACTGTAGCCCCCCAGGTA
TGGAGCTCTGGATGTGATTCGAAGTTTCACACTAGATATGATTTAACCATACACACCAGCACAACCTAAGAGGTCCACTGCCATCAGTGATCTCGCTAAAAATACACAGCTACTTGCCAGCTAATCTTAATCCACTGAAAAAAGTCAGACAGTGGTACAGTATGTGCATAATGGAAAGGTTACCTTACCAAAAAAATAAGGAAGGA
GACATCACAGCAGTCCTAACTCTTACAAATGCAGGAGCACCTTCAGACATCCGAGACCAGTCCAAGGTCTTCACCCTTCGCCGCCTTTCACCCACATGAGAATACACATATACGCAGACACACTCGACATTTTTGTTTTTGCATGAAATTGTATCTCAGTCTAAGGTCTCATGCTGTTGCTGCTACTGTCTTACTATTATAGCAAC
CTGTGCTGATCCTCAAGCTGCCTGGGTGAAAAAAGCCGTCCAAAAGATAGACAGGAAAAATATAAGCCAGGCCAAGCCTACAGGAGCCTAGCAATCCACCAATACAACTGTGACCCTGACTGGGTAGTGACCTTCCAGCACTTTGTCCCTTCCCTAGCCAGCCACCTCATTTCCCTTCAAAGCCTATGGACTGATTACATTATATT
GGAGCATCAGAGAAAATTGGAGCAAGAGAAAGTGGGGCAACGTATAAAGAGAAAGGACATCCCAAACCTAAGTTCTATCGAAAAACATACTGATGTTCTTAATACAGGAAGGACCTTCCTCCCAGAAAGCTTGACCATCTCCAGCCTGGCATCACTGGACGATGGGGTCTGTGACCGTGAACAGAACAGCATGCTTATGTAGCAAA
ATTATGCTTTTTTACTGAGATTTATACAAACACTATATTGTTTGATATGTAATATTTTTTTATACTGGTATTATTTCACATCTTTTAAAAAAACTACAAAAATACAAAACTTTTACACATTTTCTCTTTTGGCAGTTTTGTGTTTTTCTGCTGTTTTCACCTTTGTCAGAGGTTTTCTGTCAACAGAGTAAGCTTGGTTTTCCGTC
TGTAAAACTGTTTTTTTATACTGATTCTTTTTTCTCCCTATTAGGTGCTAGAGTTGGTATGAAGGGTTTGCTCAAGTTAAATTGTACTAGATCCTGCTGAAATACATCTGCAGCCGACAATAAGAGAAGACAGATCCTGCAGTGTCTCTCCCCAAAGTCACCATGGGTTTTGGATTTGTTTTGAGTATTTTTTTCCCCCTGTTTTT
GAGCACCACTCAGGAGTTGGGTCTACTTTTCCCCCTGTACAGATGACAGCAGTGAGCAGCAGAGTGACATCATTCAAGAAGAAGACAGGCCAGTGTGAAGAATACAACTGTCCTTTGATATCCTGTCTTAAAAGCTTGGAAAGCTATGTTCAAGATGAGTTTCATATTCTGCTTTACTTGACTTGCACCCCTGCCTGAGGGCTGCA
CCCAGTCTCCATAGTCTTACTTGTTTTCTTTGTAGCAGGATAAATCTTCCTGACAAAGGAGTAGGTGGAATAATGGGCCAAACATCTGGCCTTGGCTTGAAATACAATTTCTATTTGGGAAGCTGTGAACAGAATGTAGCAAAGCCAGATTCCAGTGGACCCGCCGGGGTCTCTTCCCCAGGACACAAGAGTGTCAGTCTTAGAAG
TAAGTGGTTGGAAGACAGTCTTTGGCTTCTCCATATTGCTGTTCCTCCTTTGAGGCCTCCAGCATCCCCATGAGATGGGTTTTACTTTGATTCTCATTGTAATACATTGAGACATGGCCACTCACTCAGAGTCCCCTGATGAGTGAGAGACGAGAGTGTGAAGTTAGGGTTAGGGTCCTTCTTGCTATGAAGCTCCTGCTCTTTGT
CAGTTTTGTATGATGTTGTCTTTGTGGGGCTTAACTGAGCTGGGGACCAGGTTGGTTATAGTACAGCTCTGGAGTTCTGCCACTTTGGAACCTAACCAGGAATACAAACCTAGCTTTTGAGGTGGCTGGTGTCCGTGTGTCTTTTCTGGGGTGAGAATTTAGGTGGAAGATGGAGCCTGAGTTGGAAAACAGTATCCTGCTTCTGA
CCTCATCTGAAATTACGTTTGGACTTGACAAAAATTGTGCAAATGATGGGGGAAGGTAGAAAAAAAAAATTGTTTACACAACTTTTGAAGATTAGGCGTGAATACACAGAAATTTACCTTTTGGAAATTCTGTCTGTTTTTTGGCTAGTGTTTTCCCCATCATAAACCATAATCCAGATGTTGTGGCTAGTCGTTTGCTGAGTCTC
CTTAGCTGTCCTTTCTGGAGTTAACCTTTCACACCTTTCCAGTGGGATCATGCCCCCTGCCCCAAACCAGCCCCATCGTTCCTGCCTTGCGCAACGTGAAAATACATTTCTCCTTTTTCTCTCCTCCTCCTCCTCTCTTCTTTAGAAAGATACACACACATATTTAAAGACTGCCCCTGAAACCAGCCTTCTCACTTTGGAAACCT
AGAACAATCTGCGGCCCTAGGTCCCACTTCAGGCTCTGGGCTCTTTTGGACGTCACCAGCTCAATAGACTGGGAGAGGCTTTGGCTAATGATGTCAGAAGAATACATCTTGGAAAGACTGACTCTTCTGCAACTCTTCATTAATGTTAAGTATTGATGGGTCAGAAGATAATTACCTGACCTTCCTGGGACAAGACATTCTTGTTT
AGAACAATCTGCGGCCCTAGGTCCCACTTCAGGCTCTGGGCTCTTTTGGACGTCACCAGCTCAATAGACTGGGAGAGGCTTTGGCTAATGATGTCAGAAGAATACATCTTGGAAAGACTGACTCTTCTGCAACTCTTCATTAATGTTAAGTATTGATGGGTCAGAAGATAATTACCTGACCTTCCTGGGACAAGACATTCTTGTTT
GCCCTCCATATTCAGAAGGTGATGGGGGATACAGGACTCTCTTGCTTTGTCCTTAGGACTTCGTGTCCAAGGCCGAGACCTAGCCTTCTCGCCAGCACTAAATACACTAACAGTGAACTCTACACCCACAGCCCCTGACTCACCATAGAATAAGCCTAACAAGCATCAAGTATTTATCCTAGTTTTTGTTCTGGGAAAGCTGAGCA
GCCCTCCATATTCAGAAGGTGATGGGGGATACAGGACTCTCTTGCTTTGTCCTTAGGACTTCGTGTCCAAGGCCGAGACCTAGCCTTCTCGCCAGCACTAAATACACTAACAGTGAACTCTACACCCACAGCCCCTGACTCACCATAGAATAAGCCTAACAAGCATCAAGTATTTATCCTAGTTTTTGTTCTGGGAAAGCTGAGCA
AAAGAATAGAGGAAATAATGAGAATTCTAAAGGTACTATCTCCAACTCAATTATAAGGGCACTTACTTTCACATTATATGAATTCCAAACATCTATATGAAATACAGATACTCCATGTTTAACACAGTAACTATATAAAACAGAGCTGTATTTTACTTTGCAAGATCAAGTCTCTAAATTTGGTTTCTTAATATACCTGCAAAGCC
TCAGGAGCCTCAGCAGGATGGTGAAAAGGGCTGAAATGATGTCAAGTCAGGTCCTTTTCTGATGGCAGCTGGGACAGGGTCAGGGAGAAGTGAAGAGGGAAATACAGAGTCTGCCTCCCTGTGTTCTCGTCTGATTGCCACTGTCCCCGCACTCACTTCTGCCGTCTGGGGAAGTTGCCTGCTACGGTGCTCCCAGCATCTCCTGG
TCAGGAGCCTCAGCAGGATGGTGAAAAGGGCTGAAATGATGTCAAGTCAGGTCCTTTTCTGATGGCAGCTGGGACAGGGTCAGGGAGAAGTGAAGAGGGAAATACAGAGTCTGCCTCCCTGTGTTCTCGTCTGATTGCCACTGTCCCCGCACTCACTTCTGCCGTCTGGGGAAGTTGCCTGCTACGGTGCTCCCAGCATCTCCTGG
CCCCACTGTTTCCCCTTTCTCTTTTTCAGATATGGGATTTCTACTGCCAGTGAGCTCAGTCTATGCTGTCATTGCTGTTGTTTCTCCCCGACTTTATGCAAATACATCAGCCAAGTGCAAACTGGGTGTCTGTGGTCTTTGTGGTGGGGATCTAGAAAAAAATGTTTCCCCCAGGTTTCTGAATCTAGCCAATCAACCCACCAACT
TCTACTGCCAAATCAACCGTTCCACCTAATGGAAGCAGAGATCCTTCCTCCAGAAATCCTAAAGAAGTCACGTTCAATCATATATTCAATGATGTTTATTAATACACATTATGTTCCAGCCATTCTCTTTGCAAACCTTGTGACATTCTGTTTCGATGTTTTTTCAGTCTCTAGACCCTAGCTCTCACCAAATCTTACGCTTTGGG
CCCTGCACAGATTTGGGGGTAGATGGTCCCTCAGACTGGCCCAGACACTGGGGGGATGTAGTGGCCTGTGTGGCCTCCACCTCGTCCCCACCCACTGCCAAATACAATGACCCCTTCCTCCGAGACATCAGTGTTAGCCTCCCTGTCCCCAGCATGTGACTGGTCACTCCTGGGGGAGAAACCGCCCCCTACAAGAGCCCCAGCTC
ACAGAACTGACCCCACCCCAGGATTAGGTTCCAGCCCCTCAGCCTTTCTGGCTTTATCTCACACGGCTCCCTGTTCTGCTCTATATGCTGGTTCCATCCAAATACACTTTCTGGAACAAATCCATGCCTCTGTTTCTTTGGAAACCCTGTTTCTTCTGAAACTCCACTTGTGCTTCACCTGCCAAAGCCCTCTTCATTAAGAATCA
GGGGCCCCTTATGTGTGCTGTGTTGTGTCTGCTGCACTTGGTTTGCAGTTGGGAGCGGAAGGCAGAAGGGGTGTGATTGAAGTGTGTCCAGAGATGAAAAAATACATATATATTTAAGAATCTCAGGTCTATTCTGATGTGAGGGCTTGGTGGACCTGAATCCTGGCCCCGCCCTCCTCTTTACTCCTATTCCTCCCCCTGCCCAA
CTACAGTCTTACTTGACTTTATCTTTCCTCGGAGGCATGTCAAAACCTCAACAATATGTGTGTAAGCCAATCAAATCAGTAAGGACCTAAAAACCAAACAAATACAAAAACCTTGATGTTGGTAAGGATGTAGTGAGACCAGCCCTCTCTGCCACTGAAACTGTAAATTCATACAGTTTTTATGGAAGGTGATTTGGCAGTGTGAG
TGTCCTCGCAAGAATGATTAATGCAAGAACTTTTGGTTTTATAGTCTAAGTCATTGTTAAAACTGCTATTGTGGAAATATATATTATGTAACTATTGAAAAATACATATATATATATTTTTGTACAAAACCTGACTGTTGGCATTTTCTTGAAGGAAACTTTAAAAACTGAGTATAATCTTGATTGATGGGGGAGGAGCAGGGTTT
CCATGTACAGTTATTTATGCCTCTGTATTTAAAACAAGCAAACCCCAGTCTGCCTCTTGGGCCTTCCTTGTATGATTCTATGATGGAGATATTTATACTAAATACATTTTATTTTAACCACACTGTATATGTATGTGTGTATTTTGTAAGGAAAGCAGCCTTAAGCTGTACAGAGTTAGGGTTGGCGGGGTGGTGGTGGGGTTCCC
CAGCCCCCAGAGGAGGCAGCGGCATCCTCCACCTCTTAGGGGGAGCCCTGGCCACCCTCTTCTGCTCTCTTCAGTCTAGATCTCTGGAATGGGCCCCTTAAATACAGGTTTTTTTGTTGCTGAGGTGTACGTGAAACCAGCTAGTTTGTCAACAGTGAAGATCTAGAGGCAGTCCCCTGGATGCGGGAAGGACCTTCCCTCCCGCA
TGAAGTCCTGTTTATTGGACTTGCTGCCCATCCCTGTGGGACCTAAGGAGTAGGGTGGGATGAGTTAAAGAGGGTCTGTTGCTGCTGAGCTGTCACCTAAAATACAGGACCTGCCTGACAGTCACAAGCCTGGTGTACGAGATGGGGAAGGACTTGGAGAGCATCGCAGTTAGAGACAGGCTCACCTATTTTGATGGATGTTTTTT
AACTGTGTTGGACCACCGTTCAGAGATGAGCAGTACTCCTCAAACCCCAGAAAGCTAGGGGGAACAACACCCACAGTTTTTTTTTTTTTTTGGTAGGCTGAATACAGTTTTGTACAATTAAACCATGTCTCTGAGTCTTTATTGTTCCATCTCTGTTCCCCTTTACTGTAGCAGGAACCAGCAGTCTCCACTCCCTTCCGCCTGGA
ACCATCAGATGGACTCCCTAGGCGGAAGGCTGGACTCAGTCCTGACACACAGTGTGGTTGGTGGGCCAGCAGCAGTGACATCGCCTGGGAGCTTGTTAGCAATACAGCATCTCAGGCCCCATTTTATGGAAACAGAATCTACATTTTAACAGAGTTGAACAGAGTTCCTTGAGACTATGTATACATACTTTTAAGTTTCTGAATCA
TGAGACCCTGGGCCCAGAGGATCCCGGAGGGGGCCCCGAAACCCCGGCCAGAGACCAGGAGGGCAGGGAAACTGTAGGTGCAACCCAGACGTGACAGGGGAATACAGGCCAAAGTCACTCCTCCTGGGATAGGATGGCTGGGGCTCCTGAGGAGGAGCTCCACAGTGGGCCCGGGCAGGGCCTCCCCCCACCCCCATGGGAAGCCG
CCCCCAAGCGATTCTTTTCAGTATCGTAATTTTATTATTATTATTATTATTACATTATTATGATGACACAGTTTTTTTGCCCTCGGAAGGTTGCTTGTGAAATACAAGGTCTCCTCTACCACCTGTCTTCAGGGTGTGTTTTCGGACTCGAGGACAGTGTGCCGTCATGGGGGCAGGCAAAGGTATCTGCGTGCACAACAGTGAGG
ACAGACACAAAAGGCTTACACTCAAAAGCACAGATAATAGTACCTGTACAAAAATGTTTAGGAAGTGATGGGTTTTGAGTATTTGTTAATTTCATTTTAAAATACAACTGATTTCAAGTTTATGTAATTCTTAACAGTGGTTACTTAATAACTCGCTAGCAGAATTCCTGAAATCCAGCTGTCCACCCTCTGCACACCACTGCGGG
GAGCAATGTGTGAGCTCTCCCGGCCGCACCCACCGTGGTGCAGTCACCTTTCACAACCAGGAGCTCTGCAGGCCCAACTGCTCACCCCAGGGTATTTTGAAATACAGAATTTTGCACTTTGTGATACATTTTGGTTCCAGTGCCTTTCTCCCACATCAGTCTGTGCTCCCAAGCCTGGGCCCTGCAGGAAAGGCCAGCCCTCCAGG
CCTGGGTCCCCAAGCTGTGTGCCATTGAGGCGGTCCTGGGCCAGGACGCCTGGGTGAGCCTCCCCCATTGATGCCCTGGCTGCTTCCCTATTTCAGCTGAAATACAAGATTTTAGAAACTTTCCTGGGTCTGTGGTATTTGACGTTTGAAGCTGAAATACAGCCAAGCTAACCACGTTGGTGACAGCAGTCCGTATCTTAGGAGAT
CCTGGGTCCCCAAGCTGTGTGCCATTGAGGCGGTCCTGGGCCAGGACGCCTGGGTGAGCCTCCCCCATTGATGCCCTGGCTGCTTCCCTATTTCAGCTGAAATACAAGATTTTAGAAACTTTCCTGGGTCTGTGGTATTTGACGTTTGAAGCTGAAATACAGCCAAGCTAACCACGTTGGTGACAGCAGTCCGTATCTTAGGAGAT
AAGTACTATGACATCCCATATATTGAGAGTGAAGGGCCTTGATTCTATGTGTAGGATGACAACACTTTCTTGAACTGTGGATAAAGTTGGTGCTAGTTTAAATACATGAAACAATAGCAGAAACTGGTGTGAATAAATACAAATAACTTCATCTGGGTGTAAAGAAAAATATTACAATAGCTTCAAGAGTCTAATACCTAAAATGA
ATCTTCTTTAGATTCCCAGAGATGATCCATCAACATTTACACCTTGGTCCATCCATGTGTCTTAATCCTCAGAAAACGTCTTTTCCTCAAAAATTGCAAGAATACATGTTTGACCTTAAATTTTTCAAACCCAAGCAAAATGTAGGTTGGCCCCCAAATTTTCGAGGGTAATTTTAGCATCTTTTCATTATTCTCTGTGGTTTAGA
ATCTTCTTTAGATTCCCAGAGATGATCCATCAACATTTACACCTTGGTCCATCCATGTGTCTTAATCCTCAGAAAACGTCTTTTCCTCAAAAATTGCAAGAATACATGTTTGACCTTAAATTTTTCAAACCCAAGCAAAATGTAGGTTGGCCCCCAAATTTTCGAGGGTAATTTTAGCATCTTTTCATTATTCTCTGTGGTTTAGA
TAGGGCTGCCGGATCCTTTTATGTCCTATATACTTGACACTTTCTCCCTGCTGCTTTTTCTTCTGTATTGCTAGGTACAAATACTAGAATTATACTTGAAAATACAGTTGGTGCACTGGAGAATGTATCATTTGAAACCACTCTGTTCAAAGGAGCAGGAGTTTATAGCCCGTTTGGTTAGCTCAGAGTGCTCTGACAACTCCAGG
GTCTTTCCCTCACCCCATCCCACCCCCAGCCCCGACTCCAGCCAGTGCCTCCCTCCACCCCAGGACGCCACTCATTTCATCTCATGTAAGGGAAAAAAAAAATACATATATCTATCTATTTGAGGAAACTGAGGACCTCGGAATCTCTGGCAAGGTCGCAACTTTGAAAACGGCAACAACAGAGATGTGAAAAGCTAAGGAGACCC
CCACCCTTCACAACACAGGGGAGCTTCCTGTCCGGAGTCTGCTTGGGGGTCTATGTAGTATTTTATTTTTAACAACTTTCTTCAGGTACTATTAACATATAATACACTTTATATAAAATCTGATGAGTTTTGACTTTAATATACACCCTGAAGCCATCACTGTATTCAAAATAACAGACGCATCATCCATCAGCCCCAGTTTCCTT
CTCCTGGCAAGAGAAAAGGACTTGACTAGTAGCCTTTCTGAACTTGAACAGTTTCAGGTTATATTTTAATTTTTTTTTTTTTTGTACAGGTTCTGATTCTAATACATTTCAACATGCTTTTTTTCCCCCTCGTGTCAATATTTGTTATAGACTAATCGCCGGGGATTTTCACCTGGTTGGAGGGTGGTGTGTGTGTATGTGTGCGT
CCCCCTCCGCCCACATGCAGCACCAGATATACCACAAATACCACTGTGTCAAATGCTTTAAAGATATATTTTTGGGGAAACTATTTTTTAAACATAGTGGAATACACTGGAAACCTTCAGGGAAATGATGCATTTAAAACACTTTTTTTTTTTATGGAAAGGATCGGTATATTTATTATGTTCTGTTTTTCTAAATAACCTGTGGA
TTGTTTTCTTACAGGTCCTTCAGTCTTGGAGACTATGAGGGAGCCTCTGCACCCAGGGAAAATGTTACCCTTTACAGGGGGGAAGGGTAAACCAGTAGGGAATACAGTACAATCCCAACCCTACTGGGAGGGGCGGGAGGGAGGTGTTGCCGTCACTGTATTAAGTCGATGTTGGGAAACGTTTTAACATCTGGAGCCTTTGTGGG
ATTTAGAAAGCCTTGAAGAGAAAACTCAGAAGACAGGCCATTAATACAGAGAAGAACACATTTTAATGTCAAAATAGTGCCTTTCAAAACCTTGACACCAAATACAACACGTCATTAACCACATACGTATGTAGTGTGAGTTTTTCTTGTAATGGAATGTGACCAATGCATCATGGGGCCCTATTTAGTGATTAAAAGATGCTTCC
ATTGCTCTTACAATTACAAAGCTGATGCTGCTGAGAAAATCAGAAAAGAAAATCCAGTAGTTGTTGGTGAAAAGATCCAGAAGATTTGAACTCCTGATGGAATACAAAATCCTTTGACCATCTGCAAACTAAAAACTGACTTGAGGTTTTTTTTTCCTAGTCATTGGGAATGTAGAGCAATGTATCTTGCATAGACCTGTAATCAT
GAGCCCCGTGAACTCCCTGTTCCACCTGAACCCCCAGCAAACTGCTAAGGTGGCTGCCCATGGGAAGCACTCTTGAAGGTGCCCCGTCTCTACTCGCCCCAATACACCTGATGGTCGACCTTCTGTTTTGTTCATTGTGTGGCCTTTCTGGCTGATGTGAGTGGGTAGAGGTGGTGGTGGGGCAAGCGTGGTGTGTGCGTTCTGGT
TCTTTGCAGCAGAAGATTTCTTGATGAGTTAAAAGGATTACCTTTCCTTGTAAGGAGAATGCTGCCTTAAGAATTGCATGTTGTAAAAAATTTTTTGGAAAATACAGACTGTTTGTTTACCAGACACTCTTGTACTTTTGCATAATTTTGTAAGAGTTATTTATCAAAATTATGTGAGGTTCCAAAATATGTAAAAACAATAATAA
ATTTTTTTCCTCTGCTGTAAAATGCTATGGGCAACACAATCATGTGATTATTATTTGAAAGTATTTCCTTTAAAGACAGAGTTGGAAACTCACCCTGGTCAATACATCGCAGACTCCTTGTACGGTTCTACAAGGGTCTGGAGGCAGCACAGCTGAAGGATTGGTCTGTAACTCAAGGCCGCTGTAGGAATGACTCACGGGATGTC
CTGTCGACTCCCATGCCCATGAGATGTGTACCGAGACAATTGCCATTTTAGGTATGTGGTACCCAGATTAGCAAATGACCTTTCAAATACCACTTTGGAGAATACATAGCTCAATTGCTAGGCGTACCCCTGTGTACAGCAGAGTCCAGTGATGCTTCATTAATGTGCTGTGTGTGCGCGTTGACAGTAAATGGATATGAGGGCGA
TATAACTTTCAAAGAGGATAATTAGACACTAAGGTAAAATATTCTTATCTGTTAGTTATGCTCTAGTGTCTTCATTACATGACTGTCATAATGTTTGCATAATACAGTTTCTCTACCCTTTTTTTCTATACTTGGAGGAAAAACAAAAATATTTATGACTGGCAGGAAGAACACTGTGTACATTTTATAAGTACTTTTTTTTTTTG
TTTATTGCATTTTACTGTACATCACAAGGCCATTTTTATATAAGGACACTTTTAATAAGCTATTTCAATTTGTTTTTGTTATATTAAGTTGACTTTATCAAATACACAAAGATTTTTTTTGCATATGTTTCCTTCGTTTAAAACCAGTTTCATAATTGGTTGTATATTTAGACTCGGAGTTTTACCTTTTTACTTGTTGCCATAGA
CCCCATCCGCGCTCGGAGTCTTTATTTATTTTAACTATTTCTTCGACATTCCACATTTGATGATGCAGATACCTCTTTCTTCCCTGAGTGTAAATGTTCTAATACAAATCTTTTTGTTAATTGTAACAGTGCTGCTGTCATTCTTGCCAGGGATAGGGGGCCTGCAGCCAGCCCCCCTCTCAACCCTCGGAAGCATCACACATACC
TTTCAAATATGTGAATACCTCTCTCTGTGGACTGGAGAATCGATAAGTGGGTTTATATATTGATATTTAAAGGTTCATTTGCATTTACTTGTTTCCAAATAATACACATTTAATGTTTTAAAAAATGTGTTATTTTTAAAAATTATCACTTAAAAGACCAAATTTTGAAGCTGACTGCATTGTTTTTGGAGATCCAGGGATAAAGG
AGGGGACCGGTGGCTCCACAGTGCGGCCCCTACAGTGCGGATCCTGGGGGTGTGGGGAGGGGCAGACTTCCGCTGCGCTCAGGAGGACAGAAGGCTGAACAATACAGTCTGTGCCTTTTCAGGTCCTGTTCCCCTTGTGTTCATGTCAGAAGGATGAGGCTCTCGGGGGTTGCGCCTCCACAGCCTTGCTCGTCCCCACACCGACC
TAGGATGAAAATGAGGAATAGTCAACGTAACGCCCAAACGTGGCTCTTTAATCCCCTTCTAATTCTGAATATTTCGCGTGGGTTTACTATAATGTCTATTAATACATAGCCTCAATGATGAGAGGATAAGAAAAAAAAAGAAAATTTCAGAAACAAAATCTCCAAATTGCTCGACACACACACTGCGTCATTGAGCTGGTTGTGAC
AAGGTATGGGAGCTCTTTGGAAGCAAATGTCCTCACTTCCTTTGTATTTCTGCCCTGGGGACTGGTGGGTACCGCCTTAACTTTCACAACTTCAAGCCTGAATACATTTTTTTGTACTACCTCGTATCTGATAGTTTGATCTTTTCCCGTGGTAGTATAAAATGTATCTAAAATGTTATTCATGCATAGGAAAAGAGAGCATGACA
CAGTCATGGACTGCTGTGGCTCCTCAGCAGACTTGGGCTTCACCTGCAGAAGTTGTTGACCTCACACTGGATGAGGATAGCAGACGCAAATACCTGCTGTAATACAATGTCACTGTGTTTCCTCTGCACTGTTCCCCTCTACTTCCTCCTCCTCCTCCTCTTTGTGACATGGAAGTTCATTGTCATAGCTTCAGCCTCAGAAGCTG
GAGGCTGCACTCAGGGATGGCTTGAGTGGTAGCCAGGACCGCCTCTCCACTGCAGGGGATGGGGTGGGGCTGAGGGTGGGAACTGGCCAGGGAACACTGAAATACAGATTTTAAATGCTCTCCTGACTACTTTCTTCCCAGCTGGCAGCCCAGGGAAAGGCTGGGGGCAAGGGTCTGTGTCTTCTCCCATCCAGGTGTCTCCCTAA
GCGGGCCAAGGCTGTGGCCCCTCCTGACTGCCGGCTCCCCTCCTTTGCATCCCCCCGTTGTTTTTTTTTTTTAAGTCCTTGTGTAACTGCTTGTCTTGTAAATACAGTTTTCACTCCATTGCTTCAGCCTGATTCTTGGGACTACGGGGGCGGGGCCGGGGTATAATTGCCCTTGGGATGGGCCACAAGCTCAGCCGGTAAACTTC
ACCTGGAGCAGAGCTGAGGCTCCTTCTCCAGCAATGGCTCCCACATACCACCCCGGCTGTTCCAGCCAACTTATTTGGAATCTCTGATTTTCTCATACACAATACATGAAAATCCCACTTGTACTTGGTGTGTTTTCCTACTTGCAGCCTGGAAGCACATGTGGGCCTGAGCTACATATCCATGTGCAGGGCAGCAGGCTCCCCAA
TGTCAGAGTGTTTCTTGAAGACTGGGGTTTGAGCCCGCTGGGTTTAGGGTTTCTATGTGGTTGGATCACCGAAATGCGTTTTGACAGCTGAGCTGAATGAAATACACACATGGGGGTATTGAATGAGCGTGTATTCATTATGTTTCTTTTTTCTGAATTAAATATAGCACTGGTGATTAAACTTAGAATCTGATCAAACCTACTAG
GCATGGGCTTTGGAGCAACCTTCGGGAGATCTTTCTACCTGCTACTGCATGTTACGAGAGAAAGGAGAAATAGGGCTGGGAAGAGTGCTGCTGCCTTTCAAATACAGTCACATTTATTTATACACGTGGGTACGCTGTAAGCGTTGGTCTATTTGTTTTTCTGGTTTCTGCTGTGTTTATGAGTTGGCTTTCAGTGGCTAAGGAGA
CCCTGAGCTCCTGGTTCAGGAGGTACCAGTTCCTTAGGAATGGACTATGGCCTGGCTCCCCATCTAAATGGTGCTTTGCAGATGTCTCAGAGAGGGCCAAAATACAGGAGGAGGAGTCAGCTCTCTGCTAGGAGCTCTGAGTGACACAGCTTGTGTCAAAGTCACACCTGGCAGAGAATCTGGTGAACTGAGTGCCTTGCTTGATC
TTAAAGCACTTGTTTTGTTCATTTGTGGACTTAGCACTTTGGCAGATTGGATTCACACATCAAGATGTCTTTTGCTTTAAAATCAAGCAGATCATTACAAAATACAGTATTTTTCACCCGTAACCAAAACGACCCCCTTTAAAAACAAAAAAAGAGTTGGTCTTTGTTTAGCATTAGAAAGTCTCGTTACAGGAAAATGCTAACTC
TTAAAGCACTTGTTTTGTTCATTTGTGGACTTAGCACTTTGGCAGATTGGATTCACACATCAAGATGTCTTTTGCTTTAAAATCAAGCAGATCATTACAAAATACAGTATTTTTCACCCGTAACCAAAACGACCCCCTTTAAAAACAAAAAAAGAGTTGGTCTTTGTTTAGCATTAGAAAGTCTCGTTACAGGAAAATGCTAACTC
TTTAAGGAGCTGAGTAAAGTCGACACGCTGGAGATCGATGGCGACATCCACTTACTGGAAGTGCGGAGCTGGTAGCCGACACGAGGGCTGTAAATGCTGAAATACAGCATGACCTTGGTAACACTGGCCTTGGTAAAATGCCTCTATCATGACATGCTTTCTATACATTGTTAAAGTCCTTAAGTCCCGCTGGGTGTCCTTAGTCC
CAGATTATTTTTTAAAAAAGGAAAACCTGCATATTTTGTACAGAAAATACCAACCTCTTCCCTTTTGTTTACAAGATGTTTTGCATACGTCTAAGACTCTAATACACTTTTCATTTGTGAGTATGGCTGTACGTTTGCATGATATTTGTGCACACTTATTAAGTATTGAAGCTTAATAAATTATTGTGTTCCAGTGCCAAAGGGGG
TTAAAATTTATAATTGTATTAAAGCATATTTACTTTTCATTTTGTTTTTAGGTTGCATTAAACATTGATCAAGATTTGTAGACTCAACCAACCTAAGAACAATACATTTTTCTTCTTGTTTCAAGTTTCAAAATAGGAGGTCCCCGGTTGTATTTTTTTCCCTCCAAACTTGTACTCTGCTTTTCCTCCCTCTAACCACAGCTTTA
AGAAGCCCCCAGAAATCTGATTAATTCATGCCATCCAGTCTCTAGCAAAAAATCTTTATTGAACATTTGCTGTGTACCAGCACAATTCTAGGTGGCAGGGAATACAGACAGAAGTCCCTGCCTTCAAGGAGCTTTCATTCTGATGGATAAAACATAATAAACAACTAAAGTGTATCGTGTGTCAGATGGTGCCAAGTGCTGAGTGA
CCATCTGACGTATTTCAAGGAGAGGGAACCATACAGTCTAGTTCCATTTTTAAAAAGGCTGAAGGGAAGAGGATGCGATTTTATTTGAATTTTTAATTGAAATACATACTGTGGATTTACAGTGTTGTGTTAATTACTGCTGGACAGCAAAGTGATTCCGTTTTATGTATATATGCATACTTATATCTTTTTTTATATAAATATTC
TGGGAGCTCGGGCAAGGCCTGGACTATTTCTACGACCTGCTGTAGGCCGGGCTTGCAGCCAGCACGCCCTTTTCTGAGAGACAGAGGGACTAATGTGTGAAATACAGACTGTTTTCCATTTCCGGATCTGTGTGTGTTGTGGCCGCCGCGGGAACCAAGCAGGCTGGGGACCCAGGCCCCTCAGGGCACTGACTTGGGGTGGGGAG
TGGGAGCTCGGGCAAGGCCTGGACTATTTCTACGACCTGCTGTAGGCCGGGCTTGCAGCCAGCACGCCCTTTTCTGAGAGACAGAGGGACTAATGTGTGAAATACAGACTGTTTTCCATTTCCGGATCTGTGTGTGTTGTGGCCGCCGCGGGAACCAAGCAGGCTGGGGACCCAGGCCCCTCAGGGCACTGACTTGGGGTGGGGAG
CTGCTCTGAAAATCTACGAGTATCATGTAAAACCTCTTCAGACAAAGCATTTAAAGCACAACTCTTCCTAGTAGTCAAATTGGGGTCTTGGACCTCAAAAAATACATAATGAAAGAATTTGGTTTCATGTGATGAAACTTTGTAAACAGAATACATACATGTGTATATGTAAAGAATTTCAATCAAATGAAACGTTATCCTATGGG
CGGCCGGGACTTCTGGGCGACTCTGGGAGGCACCGGCCAAGTGCAGTCTGCTGGAGCCCTGTCCTGGGACCTTCTGGGCGATTCTGGGAGGCACCGGCCAAATACATAAGACTTTCGATGAGGAATCGTGAAAACTGTTGGTCCTTATGCTTTCTATCACAAAGACTGCAAGAGAAAGAACTGGACGTATTTCAAAACATCCACAA
AAGGGCCTCCTCGCGCTTCTGCTCTTTTGCAAGATGAAGAGAATCTCTGAATTCTCTTCAATATTTGATTTTTGTCATTTGTATTTTATTTTTAAATAATAATACACAAAAAGGGGCTTTCCTGTTGCATTGTTCTATGGTCTGCAATGGACTGCGCACTTTATTTGAGGGTGGGTGGGGGTAACCTAAACATTTATTCTGTGTAA
GAAGAACTGGAACAGTTTCAATCCAAGAAATTTGCTCTGGGAAAAATTCCATTAAAGCCACCACCTGTGGAATTTCTAAATATTTAAAAGGGCAATTTTAAATACAGAAAAAAACCGGCTTTTAAAATTGTTTTGAGTGGTTCATATGAAAGAGGAAGTATATATATATATATAATAAGTATATATATACACACACACATACACAT
TGAAGGAAACTTGTTAAATGTAGAGATCAGTAGAATCATGCTCTCAAAATTTATCCTGACATAGAAAGTAGAAATATTTTTAAGCTTCCTCTGATGCAGCAATACAAATTACAATATGACTATAGAACTATGCATAGTTTAAGATCAGCCTCAACAATGCCAATCTACAGATTTTAACAGTGCAAATCTAACTCTCAGATATCTTT
TTTTAGAAGTCCACAGGCCTGGTCCTTAGAAGATCCAGGACTCTTTGTTTGATGATCAGAATTTTTGTCCACTGCTAATAGAGTAATACAGAGGTCACACAATACAGAAGTAGAATTTTATCCTTTTATTGATTTTAATTGTTATACTGTCATAAGTTTTATGGAGAAAACATCCCCATTGCTTTATTGTTAGTGTGAAATTTAAA
CACTAAACCAAACAAGAACCCCAGAGTCAAGATCCATGAGAAGAATATCTGTAACACAACTTTTCCTACCCAGTTTAGCAAAACACCTGTTTCAAGCAACAATACATCACAAACGGCCACCCCCAAGACCCTGGTGTGCATCTGACTTGAGAGTAGAGGTGTGAATGTGGGTGGCAACTGAGACTCCAGGTCACTTCAAGTGGTGT
GATACTGGAAATGTTAATTTAAAGAGACTCCTTTATTTATGGGCAGTGTAGAATGTGCTACAGAGAGAATTGGTTACCCTGATCAAGGCCTTATTCAGAAAATACATCAGATGCCTTTCTGTAAATTGTTTTAAGTTTATGGAATCTCACTTTCCCTTGTGCTTTTTTCTTTGCTTCTCTCCCTTCTGCCCCAGTACACACACATA
CTGGAGTCCGTGTTTCTGCCTCTATTCAGCGTGGCTTTGCACGGGCATGGGATGAGGCGATCACGTGCTGTACAGATTGTCAGTGTAACAGATGCTGAAGAATACACAAAGTGCCCCCGTGCATGAGTGGTGCTCGTATCCTTTCCGGCGCAGGGTGAGAGGGGAGGGGATGCGGTGTTTACATGGACGTGGGCCGGCTCAGGCCG
ACCGATCCAGCTAGGCTAGGTGTACAGCATCTTAACTCAGTCTGTACTTGTTTTCTTTGATGAAGCCTAAAACTACATCCATAGTTTCTGGTGAACCTGTAATACACTTCTGAAAGTCCAGTTTTATATAATAAGACACAGATGTCTTTATTCTTTCTAGTAGGACTGATAGTGGGTGAATTGTGTTACTTGCCTTGGGATTTTCT
ACCTGCATTTCCTCACGAAGACTGTCCAGGAACCCAGGACAGTGCACACAGGGTGCACGTGTGGGAAAGTGTGCTTCCTAAAGCTGGTGGGCATCACATCAATACATGGCCTCTCCTGGGAGTTTTTAAAAATGTGATCCTTGGAGGAAGAACTGGAATTTGGGCAGGGGGTAGCCTTGGTCAGTCATTTGGGCCTTGCCCTCCCA
ACATCTCTTTTTCTCATAATTATTCCACCAATCCTAATACTGAGTGTTATAATTATCATTTGGGCCAAGGGCAAATACCCTCATTTATTTACTTTGAAATAATACAATCCAGGGAGGAAAAAAATCCTCAAACACGGTGTTTTGTTTTTGTTTTAGTAACAACTGAGTGTATTTCTGATTTGCAGCAAACCCCTACTCAAAAGAAG
AGTCTGGGCTTTTGAGCTGACATGGCGCCAGGGACCCCTTTGCTCTGACCTCTGCCAGGCCCCACAGGGCATCAATGGATCTCTCAGTGTTTGTTCACAAAATACAAAGATCTCAAACAACCGCCTTCTAGCTTCTCCTAGCAACATCTGCGTCCTCAGAAAGCTCTGGTCATCTCCCCTTTCCCCCTCCCCCAGGCTGCCCTGGC
CAGACGATCCTGCCCTTTCCCCCAGATTCCCGCCTTTGCTCCCTGTCTTCAGCTGATTATTAATAGCTTCAGACTTTTCTTTTATTATTTTTCTTTTGTAAATACAAAGCATTGAGTTCCAAAGTAGTTTCTTTATTCTCTTTTTAATATAAAAAACATGGTGACAGGTGAGGCAGGGGCACATGCAGGGGATAGCAGAACCCCTC
GACTTCTTCCACTCCTAAGACTGTTCTTTACAGTAGGAAAATTCCTGTTTGGCTTCCTGTCTCCCTTTTTAAATGCTTTTTGTATGTAATATTTTTATTGAATACAGCTCTATTTGAACGTTCCAGAAATCTTAAGGTTCCAAAGGGACTTAGCAGTGAGGCAGCAATGCTGAGTAGATAGAGTAATTGTTTTGTTCAGTTTTTGG
TAGTCTTGAACCTGTGGGGAAGGAGGTCTTCTCCCTGCCCTGGAAGAGGACAGATAACTGATTTCCGTTCTTTTGACTCTGTTTTAAAATTCTCTTTCTAAATACAGAGTGTTGAGCTGTTTTGTTTCTGACAGAGCTGCAGTCCTGGGCCTGAGGTGAATGTGGGAGGCCCCGGGGGTGCGGGGATGAGCAGAATCCCCAAAGCA
GTACCACTGGGCACCCCCTCCCGCCTCACACCTGGGCCTCCCCAACCCCTCCCCTACTTCCCTCGGTCCCCAGGGATCAAACAGAAGCAGCCGTGGGCAAAATACAATTTCATTTAACAAATTGAATTTGTTGCGCCTGCTAATCACGTCTGGTGTCGCCTCTGATCAGAGGGAGAGGAGGAGGCAGCCTTGGGGGTCCTTGTGGT
GGAATCTCCTCCTGATGCTGTCATGAACAGCATGCACAGAGATAGAACTTAAACAGTCGCTTCATTTCTCTGCACTTTGGTTTTTCTATGTGGGTATTAGAATACATGATCTATATGATATGAACAGTGGTAACCTGGACAAAGAATTTTCTCTCAAGCTTTGACACTGCCTAGGGCAGTTAGTAGATTTAAGGATAACCAAATCT
TGGAGGTAAAAGTTTCAGCATCAGCATTTCCCTATAACTCTCTTTTATTTCAGTGAAGTTGTAGTTGTGAAAGTTGTGACTACATATGTGCTGAAAAGCTAATACATACATATAACATGTGCTTGATGGTTAAAAGAATATTCTTAAATTAGAGCATTGTTAAAAATATTTCCTCTGCATTTGGTGCTAGCATGTTTTAGAGTTGG
GATGGAGCGGAAGATGGGTGTCCTGCCTTTAGACCGACCACAGCAGGCTTAGGGAGTCTTAGGAGGCTCTCCCTGCCCAGCACTGAGGCATAATATTAATAATACAAAAGCGTATTGGCTGCTCACTGAATTGGTTTCCTTCTTGTCTAGTGACTTGAAACAATTTAGACCTGACACCCAGCATGGATAGTTGGGGGCAGGGCAAA
TGCGCTGACTTCAGTGGATGGTTGAACTAGACTGCCATTGTTACAGGGTTGGAACTCTTTCCTCTGTGAGGATGGCTTCCCAACCATGGATGTGAAATTTAATACATGTTTTACAATCTCTGGCCACTGTGTGTTTTTTGGGGGTGGGTACTGGCTTTGCTGCTTAAAGAGCAGAGGAGGGAGGGTGAGACAGGGATCCTCAGAAG
CTTCTTTATAGTCCAACTCTCAAAACTGTACATGACTATTGGAAAAACCATAGCTCTGACTATACAGAATTTTGTTGACAAAGTGATATCTCTGCTTTTTAATACAATGTCTAGATTTGTCACTGTTTGCTGTTGTCCCTAATGGCTCAGATGGTAAAGAGTCTGCCTGCAATGTGAGAGACTCGGGTTTGATCGCTGGGTCAGGA
AGTTTTCCGAGGCCCGGGAGGACCTGGCTGCCCTGGAGAAGGATTATGAGGAAGTGGGGACTGATTCATTTGAAGAAGAGAATGAAGGGGAGGAATTTTAAATACAGATGTTCCTCCTGCCTGTGTCTCTTTATTCCTGCTACCCCTCCAAGCACGTTAACCCAGCCTGGATCCTGACACCAGGGCCCGTGGGTGACGAGCCCACA
TGTTGGGAGGACAGACTGGCCAAAGCGGGGGATAGACGAGGGGGCCCGGTGTCCTTCAGGATAGCGGGCATGTGCAGGACCCGGGGTCTGGGGCACAGGGAATACAACCCCGCTGGCCAGCCCTGGGGCACTGCCTGGGCGGTTTGCAACGAGTCGGAGTCCTTACTGGTGGCTCGAGGTGGCTTCCTGGTGTGTCAGCTTAGAAC
GACAGGCTGACCTGGAGGCCCTGCCCAGGTCTGGGGGGCCAGGAGCAGGTCTGCCAGGACCACCCCAACCCTTTTTGTAAATCTTGTGAATTGTAAATCGAATACAGTGGTTTTTTTCATTCTGCTGGTTGGCTGGGTTCTTGGAGCTGCCGGTCTGCCGTCCCTGCACAGCTGCCATGTCCCTGGATCGGCCTGTGGTCTCACTT
GAAAAATTATTATTCATCAAATCTGAAATAACAGTCACCTCACTTCAGAGATAGCCTTTTAAAGATTTATATCTAAAAGCTGTAATTACTTTAAAAGAGAAATACATAATTACCAAAAAATATTTACTATTCTACATTTTTACAACAGCAGTGTTCTTAAAAATAATCAGTGTTTAATGATTATTCTCCATTGAGCCTGTACTCTG
CTTAGTTTTGGTATCAAAATTATGCCAATTTTAAGCTCAAGGGGAAAGTTAAGTGACATTTAAGCCACAGAATTGTGTTTAAGATGCTCTCCTCATCTCAAATACAGCAACAAATCCCAGTGCTGTCACTGGGATTTTGACCTGCAAGTCTTAATCATGTTTAAAATGTGCCAGTGTTGGGTAGGTGATTTTTCTGCCTCTGGGAC
GCCACGACCACACACCTGCTGTGTGTCCAGCTCTGTGCCGGGTACTTCACAGTGGTCATCTTTCATCCTCAGACAGCCCTGTAAGGGAGATGTCACCCCAAATACAGATGGGAGAAGAGAGGCTCTGAGAGGTGGCGTCATTTGTGCAGGTCACACAGCTAAGGGAGAGCAGACCCTGGTCTAATGTGGTCCCAGCCCTGCCCCTG
TAGAGCTCCAGTGGGCTTTTATAGAGAGTAAGAATTCTTAATATGGGATCTCTGGAATTCTAGATATTCGATTACATGGTGTGTCCATGAAACTCCTGAAAATACAGGGGAAATTATGTGCTGAGATACATGTGTGTCTTTTTCAATACACGAAGTCTAAAGGGTCACTGATTCTCAAAGAGCTCTGTGATCCATAGAAGGGGTTA
TAGAGCTCCAGTGGGCTTTTATAGAGAGTAAGAATTCTTAATATGGGATCTCTGGAATTCTAGATATTCGATTACATGGTGTGTCCATGAAACTCCTGAAAATACAGGGGAAATTATGTGCTGAGATACATGTGTGTCTTTTTCAATACACGAAGTCTAAAGGGTCACTGATTCTCAAAGAGCTCTGTGATCCATAGAAGGGGTTA
AGCCTGGGGCTGTGCCGTGTGTTTCACTGGGGTAGGTGACAGGCTGTGTCTCTGACAGTGGAAAATCAGGCTCCCCAGAGTGTGGTCACCAGAACTGCAAAATACACATTATTAATTGGATACCACAGTCTGAAGCTGTCTCCTAGTCTTGCTTTCACTTGTTAGCAGTTGTCTCCTTTGATCCCAAAGAATTTTTCTCAGTGAAG
AATCATTTTGTGTTTGCCTGAGACCAAGACACACCATGTCCTTTGACCAGCTCTTAAAGAATCAGGACATCAAGTCCGACTCAGCTGAATCAGCTCCGCCAATACAGAGGAGGGGATTTGGGACTGATAAGTTTGGTGCTGTGTCTGTGGACAGCTGTTTATCTATCAAGTTTGCAGCTTTGCAAATGTGGCTGTTTTTATGTTAT
AATAGAAATTCCAAACGTGCCTCAAGAAAGTAACCCAGAAAATGACATCTACAGTTATGTTTTATTTTAATAATGTTCAACCATCATAGTCATCCAACAAAATACACATCTTAGTACATCATATGTGTGATTTTCTCAAAATATGGTAGAAATCTCTACAATATTCATTAATATTTTAACAGTATCTCCCCGCTTATATAGTCTAT
CTTTGTGTATTTGTGAACAGATTTTTGAACTTTGTGGAGCTGATGCTAAAAAACTGGAAGAAAAGATTCGAGAATTCATGTAAGCTGATCTCCAAGACAAAATACACTTGCAGTGTTTTAAAAGGCCACAGTGAATGTGTTGTGTTTTTATTTCCAGCAAACATTGTGGTGTTCTATTGATCGCTCTCCTGATGCTTTACAGGTTG
TTGTGGAGCACCACTTGGGGTTGGTCTTCCTTCATAGTATTGTTCATTTTTACAATCCAGGGGTCGGCTAGGCTGTGCATCTGCTTCTAGCAAGAGTCCTAATACAATGAGAACCTCTGAAAGCTAACGGACTGGGGAAGATGTGAAGAGACCTCTGGGGGTGAACCGTGGGTCATGGAAGGGCAGAGAAGCAGACCTGTGATTAC
ATACTGGGCATGAAAATACTCAGTGCTCAATGCTTCCTTGTTCTGTTTTCTAGATCTTATTATATTCAGATAAACATAAGCAAAAAATGAAGTTTTCTAAAATACACATTATTGAAAATGCCTGTCACTCTTCTCCGTGTGTGTCAATATACAGTATGTATGACTTTTACTGTGGTGTTAGCTTAGGGCCGACTGAGTGGTCTATG
GGCTGTTCTTCCTGACTTTCCATCATCGTGGTAACGGATTATCTCCTGAAGGAGGCATTAAGGGCTAGGGAGGTCTAATGGAAGAGGCTTAATTAGAATCAATACAGTTTTAAATATTATGTAAAGTATCTGCAGCCTTTGCTATTTGTTCTCAATTTATAATTGACTTGGAGCTTTTCTGTTTAACGTTGGTTGATAGTATAATT
GAGTCCTTTTCAATATACTATTTCCATAATAGCTATCAAGATCTTTAATTTTACACTGCTAATAAAATGTTTGGGCTCCCCAGGTGGCACAGTGATGAAGAATACACCTGCCAATGCAGGAAACACGGGTTTGATCCCTGGGCGAGGAAGATCCCTTGGAGGAGGAAATGGCAACCCACTCCAGTATTCTTGCCTGGAGAATCCCA
GCTCCCAGGAAGCCCAAACAGGTGTTCTGTTGGCCTCAGGACTCAGTCTTTGCTTGGCCCCCTTTGATCTCCTGCTGTTTGCATAGTTTGCATATTTTTTAATACAAATCTTTTAATGAGAGATGATGAATTTTTTTTGTTCCATATTATGTTTTGAGAGTGAGTATGATGAAAAAAGTGCTTCCCTGGTGGCTGATACGGTAAAG
TGTGACTGCCAGGCAAAGTTGAGCAGCATTTGTACACGGACTTCCTCTAAGAGAGACTGACTGAAGTAGTACACCAGCCCTTACATTTCAGCAGGGTGTCAATACACCAGACCCCCATGCCACCCCTGCTTGGTGTCACCATGGCCAAGACAGGCCCAGTTGGAGCATCCCTGGTGTCAGACCATGGCTTTTAAGAGTACTAGGGG
ACACGCCGAGTGGATCTTCAAAGGTTGCCCCACACTTGATTTGGAAAAGACATTGCAAGCGTATAACATACCTCGTTAAGTTTTGCATGGAAAGGAACTGAATACACTGGCCTTTAAGCATGAAAGATTTTGCAATTGTGGTGTCTACTTTCTCTTTTAGTAGATTTGAGATTACAGAAAGAGAACTACTCTTAGTGCGTGACAGT
CTCCATTTTTAATGAGTTTTTAGTATTTTTGTTAATGTGAGGCATTGAGCTGTTGGGTTTTGTATATTATTTATATAGAGACCCCAGAGCTGTTGCACCCAATACACAGAGCTTCTTTGCAAAGAAAGTGTGTGAATCTGCGTGTCCTGGAAGGGTGGGCTCTTGGAAGGGTGTCGGGGCTGGACCAGCAAGTCGACACCTTCATT
TACTGGATCACATACAAGATCATTCGGCATGAAGATATCCATAAGAAATAGATGTGCTCTTCAGATCCTGGGACCTTCTTGCCTAACTGCTGTGCTTGTAAATACACAGTGAAATTGTCTTCATATCACTTTGACAGAGGAGAAGACTGGGGGAGGGGGGAGGGAGGATCATGGGGGTGNNNNNNNNNNNNNNNNNNNNNNNNNNN
