# Supplementary material for: Poly(A)-DG: A deep-learning-based domain generalization method to identify cross-species Poly(A) signal without prior knowledge from target species
Source: PLoS Comput Biol. 2020 Nov 5;16(11):e1008297. doi: 10.1371/journal.pcbi.1008297 (PMC7671507; doi:10.1371/journal.pcbi.1008297)
Supplement: S1 File — These three datasets are produced by previous researchers and we use them in our experiments. (ZIP) [file pcbi.1008297.s002.zip › bovine/positive/bt_AGTAAA_polyA.txt]

TTTTTAGGGCATTTTTGTAAAATCATTTTGTACGTGTAGGGTATGATGTAGCAGTTTACAAATTGCATATTAACTAATAATACATTGGAAATACCTCTGTAGTAAAATATGAAGAAGCTTTGGTTGTTCATTCTTGTTTTTTTTTTAAACTGTTCTTTTGTTACCAAACCAAACTTGGGTGTGTTTTCTCACATGCGGTACAGCCA
GGGAGCTCCAGACTTGGTCCTCATTCTATTTTTCACCTTTCTGTCCCTGTTTATAGATTATATAAAAACCTTGTGGAAATATGAGATGTCAAAATGATGCAGTAAATGAGCAGTGACAGAATGCTGCAGAGAAAATTTACTCTTGCCTAGAACTGGAGGATTTTTATGGGTCTGTAATTTTCCCACACTCATTGCTGAAGGCTTAA
CGCGTGACCACAGCATGGCCACAGCTCTGGAGTGGCTGTTAGTTAGGGCTGATCACTAGGCATCTGTGCAGGAACCCAGGTTTTCCTCAGTTTGCACTTTAGTAAATGCAGAAGGAGGGAGGGAGGCCTCCTTTCGGATTCTTTCCAAGACTGCTCTAGAAAGAAGGCCTCTTCTCCTCAGACACTTCCATAGGACTCTATTCAGT
GGCTCACATATGCCTGGGGGTAGTGTGTAGGGAGAGGGTGGGGTCTGCCCCTTGTTGCACAGATGACCTTGGGCTTCCGCTGGCATATGTGTTGTACTTCAGTAAAGAGTGAGCTGATCCCCCATCTTTCACCTGTTGTGTGCTTGCATCCGGCATTAAAAGTATACTCAGTGTGGCTCAGGGATAACTTTATATGGTACAGGAAT
GACCACATAGAGCTTTAACTATTTAAAAACTTCATATTCTTTTACAGTGTTAGTGTTATGTATTGTTAAATAATTTTATCGAGTTTTTGCTTCAGATCACAGTAAAAGCAGGTAAGCAAAGATTTTAGTTTCCTAAGGTTTCTTTGGAACTACCATCTCAACTCAATGAATTGTCAGTAGGATATACTATGGAAACTGCATTAGAA
ATTTGAACCCTTCTCCCAGAGGAAGCTCTCCACTCTAAAGGATGAAAGTTCTCGGGCCTGGACAGAATCTAGTATTAATACATGATCAAGCACATTGCTCAGTAAAGTCAACGTTCATTATTCTATACCAGAAGCCATAGTACAGCGGAACTTGGGAGGAAGTTTGAAGGTTAATTTTGGAATTAGGGACACATAGGTCTGAAGAC
GCATAAAATACAGGATTTTTTTTGCATGCTATAATTTCTTGCCTCACTAGACAATTAAGTGTACAAACTCCTGGGAAGGAGGGGAAAAAGAGCCTCCGTAAGTAAAAATACAGGCAGAGGGCAAATGCGGTTTGGTTTACTGAGAAACTGTTTCTGAACACAAGCCCAACTGTACTCTTGTGGTTGTTGATGCTCCTTAATACAAA
CCACAGAGTCGGACACGACTGAAGTGACTTAGCAGCAGCAGGCAGAAATACACACCCACAGGGAAAGGGTGTGGGAGTCCTCTGTAATGAGGAGGAGCACAGTAAAGAGGTGATTTAAATCCCTTATATAAGACAGGTCTTCTGGGTCTTTGTTTACCTTTGGCCAATTATGTTGGGTTTCTTTTTCACACCTGACCAGTCCTAGG
GCAGCCCCTCCAGACGCGTCCTGGGGGCCCAGATGTGGGGGATGTGAGGGGCAAGGATAGGGGGCTGTGAGGAGTGGGCATGGCTGGGGTTGGCAGTGCCAGTAAAGTGATGACACACTGGTGCCTGTGGGGTCCATGTGGGGTGCATGTGGGATACCAATGAGGGGCTTGGGGGAGGTCTGAGCTGAGTGGCAGGAATGGGACCT
TTGTAATATATTTAGGTCTGATTTTGTGTTTCTTCCTCAATGTATGTAAAGAAGTGAAATTAATATATCATCTAATGGTGGCACAAAATTTGTAATATAAAGTAAACCATGAAGAGATTGAAAAGTTGGGGTTTTTTGTTGCAGATGTGTCAGTACATCTCTCTAAACGTTTTTAACTCGTTGAATATTATTTTTAACCTTTCATA
ATCTTCACAAAGGAAACTGCTCTGAAAAGTTTTCGTCTTGTGGTTGTAATCTGTTCAGCATGTATCTACTATGACCCACGTTTATTTAAAATATCCACAGAGTAAATGGACTTATAAAAATGTGATTTGTATTAATACAAAAATCATCATAAAAGATTGACATTAGTATATACCCATTACTACAGTTATTCCTTCAGAGGTATCTT
TGTTCATTTTTTCAAAGTTACAAGAGACTTTTTCAAGCTGTACCATCCTTTGTAACTATATGTAGAATTATTTTAATGTTATTTTTTATTTAAGCAATTAAGTAAAATGTTTTTTTTAATTAAAAAAGAAACTGGACTTAATTTTTTTAATAGGGTCAACGTGTCACTGATTATATCAAAGTGCATAAATCCTGTTTTTGTAAAAG
TGACATTAACTACCAAGACCAGATCCCCAGAACTCTTGAAGAGTTTGTTGGATTTCATTAAGTGACTGGATATGTAAAATCGTTTAATGTGGTGCTAAAAAGTAAAGGACTTTAATCACAGCCAATAGAATTATGTGTTCATAAATTGTACTTTTCTTCCCACTACCCTCCCTCCCTACTTATCCTTCCTTGGTTTTGTATTTGGT
AGGAGCCCTGCAACATCTTCCCTTGCCCAGCCTTGTAAGAGGACCTCTCTGTTTCGATCGCGTGTTTCTGGCTCAGGTTGCTTTTGCATAGGACCCTAGTAGTAAATATAATCTGCTTTTTAAATCAGCCTACATCTAATTTAAATGGAAACTTGGTCTGTGCATAAAATGCAATCTGCTTAGAAAGCATGCCTGTCTTTCAGGAC
CTCAGTATAATGTGCCCTGTAATGGCTGCGTCCCTTTTGGGCAACCCTCCCCCCCCCAATCCACATTTACAGAACAGGTAATTAGGGTGACTGCATTACCAGTAAACTCTCAGGGTTTGTTCCTCTCAACGGCAGCTCTCCTGTTGCATCCAGGTGTTTGTTTACAGATGAACGAATGTGTCGGCTAGTCCCAGTCTCTGGTTAAC
CTGCACCTACTTCTTGAACACAGATTTGACACGAACTGGACCTCCCTCAGCCACCCTAGGCTGAGAACCCATCCCCGTCCTCTCCATCTGTAAGCTCCTCAGTAAAGAGACTCTGGTATGTCTGGGTTAGAACTGATGTCAGGAGCTGCTAGTTTAGCTGAGGAGCATCTTCTCCTCGCCTCTCAGTAGGACTGCTTCTTCCCAGG
CTGAGGGCTTGGATCTGGGACTGGGTGTTGATGGGGGGGTGAGGAGAGGAAGTATCTATCTTGCCCTGTTCTAGTTTAAATTGGAGTCAAATGTCTTACCAGTAAACATTTTTATATTTTTATTGGAAACACTTTTGTTATGTTGCAGGGGGAAGGGTACAGAGAAAGAGAGATCTCAAGGTGAGGTTAGAGAGGGCTCTGTTCAG
ACATACTGATGTTCATTTAAAAATTGGATTCCACTACAGACTCTTCCACCTGATTGTGAAAGAACCCTGGGAGCCAGGTGATCTTTCCGTCCGCAGAGTTAGTAAACCTCTGTGCTACACACTGCTTCCTAACACTTACTAAACAGGGAAATGGATTGCGCGCTTCAGGAAGAATAGCTTGGGTGATGACTGCTCTTGCTGGCCCA
ATATTGTAATCATTTTATACTTTATATTGCTAAATAGCAGAGAACCACACTTTATATAAAGCAATTTTTGCATTTGTTTGTTAAATGATGCATTTTCTTCAGTAAAATATTTATATGCCTAAATGGAAAAAGGAAAGAGATAATATATATTTTTATGTTTTTGAGCAATATTTTTTAATGTATACCTTTCTTGTGGACAAATATGC
ACTCAAATCTTACACTGAATCTCCAACAAACCCTCAGTTTTCACCAAGATGTTGATAAAGAGTGACAGCTTAAAGTATTTGCCCAGTACCCAAGTTTGAAAGTAAAAATTAGCATAGAAAGGAGTGTACCAAATTGACAAGCAGGAGAGTGGATCTTCTCCTGTTTTCCTGGACCAGTTTTTAATCAAAGGATTCCTGGAATGAGC
AGAACACAGTATGAATAATTAGGAAACAAGTTCCAGTACTTTATGTTGTAAATGTGATCTGTGGATATTCAAACCTAGAAGACTATCCTATAGGCTTCCAAGTAAATTTTGCCATTTTTAAATTATTACTTAATGGGAACTATTTTTTTAATCAGTTTAAGGGGGTGTCAAAGCCAATGCTACCCCTAGAAAAACATCTTGTCAAT
ATAAAAATCAGTGGCAGAGAAATTGATGTTCGCTTGGATCGTAATGCATAATTTGAAACCACGGTTGGAACATTCTTATATCTGTTTTGCTGAATCTCCTAGTAAACATCATTTTTTAAAAGTAATACTGTCTGCTTACAAAAAGTTGTAAAAATGAACTTCTAAAACTCCCACCAGTTTTTTAACAGTATAGTGTTAAATATACT
CTTGTGAAGAACGTAAACATTTGGCCTTTTATCAGCTAGAGGATTTCATGTAATATCAATTAGAAAAATTCTGAAAAGCAATCCACCTAAAATTTGAGGAAGTAAAAGTCTTAAGATTTCAGAATGTTTTTTCTTTGATGTAATCTGGAGTGCAATTGGGTAAAAGCTGAATTCTTCTAAAATAATTGTATGTTTCTTAGTTTACA
TATTTGTTTTTATCCTGTAGTGAATTTTCCACAGCCATGGGCTACAACTCGTAAATATGCAGCATACATGTTGTTCAGTAGGAGTTGCTAGGTTAGATAGAGTAAATATTTTGCATTTTTCCACAGTGTCTTTCCCTTTGTTTGGATTATCTGTGCTAAAGTGTAACAGTTCTTGCTGCCAAGGCACACTTGACTCTGAAATAGAA
CAAGAAAAATCATGTGCGTAAAAAAGTAACTTTTTTCTTTCCTTATCAGTTCCATCAATGATAAGCTGTACTTTTTTTCTTTTTTTTTAGGTAATATTTCAGTAAATTCAAGCACTTCAGATGGGAGCACATTTACAAGTGAGTCTGCCACAGTCCAACAAGGAAAGGTTTTCTTGAGCTCTCTTGCTCCCAGTGCAGTGGTATAC
GTAGTAGAAGATGGAGCAACAGTTTTCTGTATTGTGCAACTTTACAGTAGATTTCACATTTGTTTCATTATTACAACAGCACTGTATATACCTGTCTCTAAGTAAAGGAAAAAAAAAAAATAAGGACTTCAATCCAAAGTTTGGACAGTAGATGGACTTCTCAGAACTTGGCAAACATAATTATTGTTCTAACCCTCTTTTAAAAA
TGTTTCCAGTGAGGGCATTTTAAGTGGGTCGTCTGTGTGCACATGTACCATCCATCCAGCTGCGGAGGAAGAGGTGATATGTTTTATGTGGAGATACTTCAGTAAAGTGATCTCGGTTAAGTTGTGAGCCTTGAAAGTCCTTTTCATAAAAGGTGCCTATTTCTTGTTGAATTCCTTAGGATCTCTCTTCCCCTCTTTTTTTAACA
ATATTTTAGGTAACTTTGTGGATTTTTATTTCATTATAAATTTTTCTAATGTAATGCATGCCTATTGTTGAAGATTCAATAGAGGTATATAATACAAAATAGTAAAAAGTATCTGTACTTTTAAGATTTGTGTTTCCATCTAAATTTTTTTTTACTTAACATTTTTAGTCACAGAACTACTGGGTTACTTTTTCCATCACTGGGAG
TAAGTACTGTAGTCTCTGGGTGTTAGGGGGTGGCCGGGGAGGGGGTGGGGTGTGTTTCCATCCTGGTAAACCCTTCATAGTACTCAGTCCTGTATCACTCAGTAAACGTTACTCTTACTTACCCGGCCACCTCTTGTAGTGTCTGCCTGGGGAATGGGGGTACAGGGAACACTTGGTCACCCGTGGTGTGTAGTGTTAGAGAATGT
TCCATCTCTTAGCTGCATGGCTCATAAAAAATCATCCTTCCCTCTCTTCTGTATAGCCCGTAGAAAATTTTGAGATGGTTTTGGTTTATTTTATTCAGAAAGTAAATAGCTAGCTAGAGTGAGCATCTCAGTTTCCCTAAACAGTTGTTTGCACATTGTTTGGAATGGTAGTGTGTCTAGGAATGGAGAGGATGACAGAAATTCAC
CTCCCCGCTGAACTTAACCGGAACTAACGTCCCATCACTTTTCCGTACAGCCACATTCTATAGGAAACATTTATCTGATAATTTGAATATGTGTCAGTACAGTAAAACAAATTTTTATAAGTAATATTGTATACGTTTAAAGAGAATTTTTTTTTTTCAAAAAACAACTGCTGCATTTCTTTTAAAATTGAGTATGGTTGAGTACA
CCCCAGCTGTGGAACCCATTACAAGCTGGTGCCACACCAGCTGGCCCACTGAGCCACTGCACTAATGCACTCAGAATATGATGTGGAATTTCTTCTTTCCAGTAAAGACTAGCCATTACATTGGCTTCTCCTCCCATAGTTGGCTGGTCTTATTTTTTTCCTGTGTTTTTGGGGGAAGTGTGGATAATTTTTATGTCAGAAATAGC
AACCACCTACAGGCAGACAATTTCTACCAAACAGTGTGAAGACAGGCGGCACCAACGAGGTTCTGAAAGACAGAAAAACGACTCAGTCTGCTTTTTAAAAAGTAAACTCGAATTCGTGCACTTGCTTAGTGGATTGTATTGGATTGTGACTTGATGTACAGCGCTGAGGACTTCCTGGGCTGGGCTCTGTCGGCGGCGGCATGCAG
TCCTTGATAGTGCTGTCCAAAAGTTACAAGTGGAGAAAGAGTGCCAGTGAGAAGCCAGAGGCAAGCAGAAATTTTATAAGTATGCAAGTCGGGAGATGGGAGTAAAATTACAGTTTTTTTTCCCCCCTAGCTCCTCTGTGCCACTTTCTCAATTAGTCTCTAAAATGAGCGTAAACCAACTGACCCACAGATGATGTGCTTTGCAC
TAAAATTCTGAAATGCTGCTTTCATTGGGAACTGGAAACACACTGAAGTCTTTCATAGTCATATTTCCAATTATGTTCACAAAAGTGAGTTTTTTAAGTTAGTAAATAATTTTTTAAAAATTTTATTCTCCATCCAAATTTGGTTTTCATAAACAGCTCACTTGCTTATACCAATGTCTCCACTGAGGCACATGCCCCTTAACCCA
AATAAGCCCTCCCGGTCTACCTTCAAGTTGACTACATTACAATGTCAATATTCAGCTGTCCTGGACAAGACTTGCTATAAGGAATGTTAACTGTGATATCAGTAAACACATTACTGAATTATACTTAAATATGGAAAAAAATTTATCTCCACCAGTAATATTAACAAAGAGTTGGTTTCAGGAAATTATGTGTTAGGCACATCAGG
AATAAGCCCTCCCGGTCTACCTTCAAGTTGACTACATTACAATGTCAATATTCAGCTGTCCTGGACAAGACTTGCTATAAGGAATGTTAACTGTGATATCAGTAAACACATTACTGAATTATACTTAAATATGGAAAAAAATTTATCTCCACCAGTAATATTAACAAAGAGTTGGTTTCAGGAAATTATGTGTTAGGCACATCAGG
AGCACAAACCCTTAGACTGGTCGTTACTGTTTACAGATACTGCATGTGTGCTGCTGCTTGTCAGATTGTAAAAATCAGCAAAGTAACTAAAAGTCCACCGAGTAAAGTTACATATGAGTAGCATCATTTATCATGAAAAATAGAAAAAAAAAAATGTTTAAAAAAAAATTTTTTTTAAGTTTTTAAAACTTTTAAAATGAAACCCA
AGCACAAACCCTTAGACTGGTCGTTACTGTTTACAGATACTGCATGTGTGCTGCTGCTTGTCAGATTGTAAAAATCAGCAAAGTAACTAAAAGTCCACCGAGTAAAGTTACATATGAGTAGCATCATTTATCATGAAAAATAGAAAAAAAAAAATGTTTAAAAAAAAATTTTTTTTAAGTTTTTAAAACTTTTAAAATGAAACCCA
AAAAAGGCACTACCATTTACTATTTTCTGTGGAATCTCATGCCTTGCTTTCTTTTCTTTTTAGGAATTCTCACCATCTAACAACTCCCTCTAGAAACTGCAGTAAAAGGTGCCTTTTGGGGGAATGGAGAGCCTAAATTCTTCACCAGCCGTGCTTCAGATGTTACATTGTGATGAAATGAAACAACTGATTTAGGGTATAATTGT
CTCAATGTGTGCACCTTGGTTACTTCCTATCATACCACAGACTGGCCCTTGAGGGCAACCTGCTGCACTGGCCATGCCAAGCCAGCCCCACCTGGAGCTTAGTAAAAACCACTGTTTGTGTAAAAACTGGTGTATGTGTGTGTGTGTTTGAGGGCTTCCCAGGTGGTGCGGTAAAGAGCCCGCCAGCCAATGCAGGAGACAAAAGA
ACCGTAGAATAAGGAGCATCTGAAACTGGGCGATTAATCAACACAAGACACCTTTGTATTTAAAACTTGATTTAAGATATCACCCCTTTAAGCCTTTTTTAGTAAATCCTTATTTATATATCAGTTATAATTATTCCATTCAATTTGTGATTTTTGTGAAATTACCTCATATTTTTCCAGTGATTTGTGGGGGAGTTTGAATAGTG
ACCTTCCCTCTATTTGCCCCTTCCTTCCCCCAGTGTCAATTTCACTTCCTCTTAGTTTTTTATCGAATTTGCCATGACATTTCATCTGGGTGGTCTGAATAGTAAAGCTCTTCATTTCTGAAGAGGGGGCAGCAGGGTGACTCTTTGGCTGGGGCTGACTTGTCCAGAAGGGGACAGTCCATGTGCAATACAGAACCTTCCCTCCT
TTGATTTGTGACTTAATACGCCATGTCCTCATGTTGAAAGACATGTAAAGGCGAAAAGCATCCAGGACTATTTAAAGTAAAATGAAACAAGGTATTCTAAAGTAAAAGAAGCTCCTTTATGTATCTGACATTATGTATCACAAAACATGTAAATAAGACCAGCCACAACCAGCGATTTAAAATTAACAGTTATCTTACTTTGAGAA
GGCCTGGGGTGGAGGGTCAATGTGTCTCAGTTTCCTCCCTAACGACAATGGAATTTTTATAATATCTGAAAACTGAGGGGACTTTCCTGGTGGCTCAGACAGTAAAGAATCCACCTGCAATGCAGGAAATGTGGGTTCGATCCCTGGGTCTGGAAGATCCCCTGGAGAAGGAAATGGCAACCCTCTCCAGTACTCTTGCCTGGAGA
GATCCTGGCGGCTGCCCGCTGCCCCATTTTGTGACATGGACTCCGCTGTGCAGGTTGTACTCGCCCCACGTCTGCGTCTAGCGTGAGCTCAGAGCATCCCAGTAAACACATGCCATGCCCCACAGTCCTTGCCCGCGTCTCTGCATCCGCCGCGCTTAATTCTGTTCCTGGGTGGGGAGGAGGCGAGGGAACCTGGCTGCCGTGGG
AACGCAGGTGCCATCACCATTAACAGTCACCGACAGCTTACTTAGGGCAGCGCTTTCCAAACGGTGCCCCACCGGACACCAGCCTGCAAGACGCCTTGGGAGTAAAAATGGTCTTGTGGTCAAACAAATTTGGGAAATGCTGCATACACGCTGGACGTCCCCGGGGGCCGGGACTGGCATAAAGGCTCTGACAAGTCCTGCAGAAA
ATCAGCCCTCCTGAATCTGTGTTCTAAGTCATTTTACAGTTGGAGTGAGCCCTTGTCATGCCGAGGGTTTTGTCCTGTTCCGTGACTTATCTTTATCAGCAGTAAACCTTCTCTACCCGGGATGAGGTTTCGTGTCCTGTTTCTTAAAGCACCTTCTGTGTTCAGTTCTGTGAACACGTGAGCAGATCTCGGCCTTTTGAAGGAAA
TAGAGAACTATTTTTGTTTGTATTAACTGCCCCTATGAAGGAGGGCCCCGGGCGGGGACGTTGGTCACCATGGTGGGTGGTTGATGGTGTATAATCTGACAGTAAAAAATCTGCTCACTGCTGCCTCCAGGGCCTGTGTTCTTTCTGCTGTTTTTTACCCAGCAAGTGTGGAGGTGAAAGGGGAACTCATAGAAAAGCCTTAAAGA
TAGAGAACTATTTTTGTTTGTATTAACTGCCCCTATGAAGGAGGGCCCCGGGCGGGGACGTTGGTCACCATGGTGGGTGGTTGATGGTGTATAATCTGACAGTAAAAAATCTGCTCACTGCTGCCTCCAGGGCCTGTGTTCTTTCTGCTGTTTTTTACCCAGCAAGTGTGGAGGTGAAAGGGGAACTCATAGAAAAGCCTTAAAGA
TGCGCGACCAGCAGCTCGTCTATTCCGCCGGCGTCTACCGCCTGCCCAAGAGTTGTGGCTGAGCCGCCGCCAGGCCCCGCCCGCTCCCCCCCAGAATGCGAGTAAAGAGATGGTTCTTCATGCTCCGTGTCGTGTCAGCTCTGTGGCCCCAGGGACACGTGCTCAGGCCCTCCCCGCGCCGCCGACTCTGGGCGTGTGCTCCGGTT
TTACACTATTAACTATGTCATCACTGTCATAACCATTAGAAGGTAAAAAGAGGAAGGTTCTCCCTAAAACTGATACTACAAAACTCGGCATCCCTCCAAGAGTAAATCTAAAAATACCTGCCATGTTTATTACAGTTTATTTAATATTTTTCCTCATTCCCACAGTCCAGAGAATCCTCTGCCTGTGTGTTCCTTGTGGGAAGCAT
GAATCAATCAGTATGTTTTTAGATTGTATTTTGCCTTACAGAAAGCCTTTATTGTAAGACTCTGATTTCCCTTTGGACTTCATGTATATTGTACAGTTACAGTAAAATTCAACCTTTATTTTCTAATTTTTTTCAACATATTGTTTAGTGTAAAGAATATTTATTTGAAGTTTTATTATTTTATAAAGAAGAATATTTATTTTAAG
AGCTGCTGGATCCGAGGACAGAAGACCCCAAACCCAGGAGCTGAGGACGGGGGAAGCGAGGCCGTGGTCTCCTGCCACGGTTCTGCACCCTTTAAGTCACAGTAAAGCCTTCATGTGAAAGTTGCTGTTGTGGCTGTTTTCCCTTAAACCAAGCCGACACCACCCCAGAACCCCTTTGGTGTGAGCAGAGGTGCTGAAGAGTGGGT
CAAAAGTAGTTACAAATCCCCCCAAATTGCGACTCCAGTAAGTCAGAGTTTACCTGTTGATCATACCACTTCAACATGTTTGCTAGAAAATATCATCACAAGTAAATGAGCTTGGTGTTAAAAACTCTGCTTTGTGATGCGTTAAGACATGTTTGAGCAGCAGCAAAAGTAGTGCATTAGCCATGTAATAGCAAGCACATGCACTG
AAAGATACTGCTTGCTCAACCTATGATGACGTCTTTAACAAATGGCTTCTCCTTGTCTTCGGCAGGGGCACACGATGAAGCAAAGGGACAACGAGGTGGCAGTAAATGACAGTCCTCAGTGTGCAGGCTCCTGGCCCTGGGGAGGTGCGAGAAGACGCTGGCGCGCACGTGCACTGTGCAGGCGGGTGGGGGTGGGGGGAGGCGCG
GTTAGAGCTCTCAGCAAACTGCTCAGCAAGATTGCTACAGCATCCCTCGCTGTGTAGACTGCTTTTCTTCCTGGAGTTCGTTTTGAAAGAACATCTTTAAAGTAAACCACTGTGATGCTGTAACTTATTGTGGCTCACTGGCTGTACACCCCTGGATAGACGAGGATTGTGATTCTGTTTATCTCACAAGCATTTAATGAAGGTCT
TTACCAAGAGAGACGGTTATTTTTACAATAAGGCCTCCATTTCCCCTCCCGCCCCCCACCCAGTTCGCCATAACTAAACTCGGCTACCTTGTTTCTATCAAGTAAATCCTCCTCCACTCGTGCCACTGTATTCTCCTTTGTTTTGCAATTTGAATCTCCTTTAACCTTTTTTGTTTTGTTTTGGGGGTTTTGGGCTTTTTTTTTTT
CTTAGAGCTCTCAACAAACTGCTCAGCAAGATTGCTACAGCATCCCTCGCTGTGTAGACTGCTTTTCTTCCTGGAGTTCGTTTTGAAAGAACATCTTTAAAGTAAACCACTGTGACGCTGTAACTTATTGTGGCTCACTGGCTGTACACCCCTGGATAGACGAGGATTGTGATTCTGTTTATCTCACAAGCATTTAATGAAGGTCT
CTTAGAGCTCTCAACAAACTGCTCAGCAAGATTGCTACAGCATCCCTCGCTGTGTAGACTGCTTTTCTTCCTGGAGTTCGTTTTGAAAGAACATCTTTAAAGTAAACCACTGTGACGCTGTAACTTATTGTGGCTCACTGGCTGTACACCCCTGGATAGACGAGGATTGTGATTCTGTTTATCTCACAAGCATTTAATGAAGGTCT
ACAGGATTTATAATAACCTAGCTCACTAAGCTGTTTCAATTCTCTAGGTAGACAATTAAGTTGTCACAAACCGTGTAAATGTATTTGTAGTTTGTTCCAAAGTAAATCTATTTCTATATTGTGGTGTCAGAGTAGAGTGCAGTTTAAAAATCAAAAACTACCAAACATTATTCCTTTTAAAAATCGTTTCTTAAGTTTAGAACACC
TAAAGCAACCACTAAAAAGTCTATACTATCAGATACCAGTCAAAATCATAATAGATAAAAGTAGAATACTTAGAAATGATCCTATTACCTAAAAGGTGGCAGTAAAGAGGAAATGGATGACCGAAAAAGCAGCACCCCATGCTTCCGTCTTTCACTACCTCCCAGAGTTTGCTCAAACTAATGTCCAGAACATGTCAATAATTACA
TTTGGGTATTCCACCAGTAATGAATTGATGGGGATCTTTTGACAACTACTTTTGAATTATTTTTAAAATGCTCTTGGGTTAGTTGGGGGTGGGATTTGTAAGTAAAGGAATTTTTCTTTAGCTGCTGGGTTTTCTTGATCTGAGTCTAAAACATTTTGTGCCTCCATCATTCATTAGGAAATCTAATTCATCTGTTTTAGATGGAA
CCCCGCGGACCTCGTGCCCAGCCTGTGTCCGAGTGACGCCAGGGAGGCCGCTCCTCAGTGCTTAAGACATTCAGAGGACACTAGAAAAGGAGAAAGGCCAAGTAAAAGTTTTGGAACGAACCTCTCTGTCTGTGTGTGTGTGTCATTTGTCTGTGTGCCTGTGAGTGTGTTTGTGTCCACGGCGGAGGTCAGTTTAGATTTCCTGT
CTGAAGAGCCAGCAGCTAAAAAACGGAAATGCCCAGAATCTGACTCTTAACCTTTTAAAAATTGCTTTGATTTTTGTTCTCAGACACTATACAGTTAGTAAGTAAACCTTAAATGACATTACTAATTGTGTTTTCATATCCTAAGAATAAGAACTTGTTTATACACCTGTTCCCAGGAAGGACAAGTAAGCCTTTTGTCCACCTCT
GGCGACCCATTGCAGTCCGCTGGAACCCGAGGACTTTCAGTTGCCCTGGAGGCTGTAGACGGTGCTTCTGCAGGTCCCTTCCCAACCCCCACCCCAAACCAGTAAAGCTGGCCCTGCCCTGGATCCCGACCTGGTGTCTGGCGGAGGGTGGGGGAGTGCAGAGGGATCTTGCACTCTCTCGCTCACTGGGGTGTTCCCTCTCTCCT
ATGGGCAGGTTGGGCACTACCAGGACGCCACCCAAGGGGCCGATCACATTGTAATCATCGTGGACCCGTATTTATTTGTATGGTTTTCCCCAGACGGGGCAGTAAAGAGCCTTCCTTGTTCTGACTGAATCTGTGGCTATATTGTGACCATTTCGTACGTCAAGGTGCCTGGGACCCCCATTCTGACCCATAGGGGCACTCTCAGG
TTAGGTTGCTGCAGCCACGAGGGCTCAACCCCCAGGTCATTTGGCCTCAGTAGTGGCGTTTGTGATCGCACCCTCTCACCTTTGCCCCAACGTGCTAATCAGTAAAAGTCTTTCCTTTTATCTGCCAACTCTGGATTGTCTGCGTGCCAGGGTGGGCTGACGGGAGTTGGGTGCAAGAAGCTCCTCTGGGCCTGGGTTCTGACTCA
TTAGGTTGCTGCAGCCACGAGGGCTCAACCCCCAGGTCATTTGGCCTCAGTAGTGGCGTTTGTGATCGCACCCTCTCACCTTTGCCCCAACGTGCTAATCAGTAAAAGTCTTTCCTTTTATCTGCCAACTCTGGATTGTCTGCGTGCCAGGGTGGGCTGACGGGAGTTGGGTGCAAGAAGCTCCTCTGGGCCTGGGTTCTGACTCA
GGATTGTTTCAATTGCATATAGATTGGTTTCCATGACATAGAGTGTTGGTTGACTGTTTACAGAAGACTCACTACCGAGATAAACATTGCTGTATGTTATAGTAAAGCTGTCTCGAGAGAACACAAAAATGATTTTGGCATACCATTAGAGAAACCATTTGTAAAACTCAAATGACCACATAAAGCTTATCAAGGAGTCTAGATTG
GGAGCGAAGCCTGCCCTTCTGAGAAGGCACTCCAGTGAGGGAGTGTAACCATGTCCTTCTCTAAGTGAAGTAGACAGCTGTGTCTTTCCCTGTTTTTGGAAGTAAAGCAACTGTATAAAAAAATACGTCCTCCTGGGTAGGCATCAAACTGCATGCGCCCTCTCCACAGTGGTCGGTCGGTCTTGCTGCCAGGTAAGGGCACCCAC
CCGCCTACGAGATCCACTGCTGAGGGGCGGGGCGCGGGCTGATGACGTGGGTACCGCGGATTGGCCGGCCCGACTCACCCGCGCATGCCCCAGCGTGGTCAGTAAAGGGTGGAAGCTGCGCAGTGTAGCGAGCTGTGTATGCGGGTTTAGGGACGCGGGCGGGGCTGGGCGGGGCTGGGCGGGGCTGGAGCACCTGCGGACCCCTG
GCACGGCCACAGCCCTCTTCCTCCCCTGCCCCCACGGCGTTGTCTGCCTCAGCCAATGGGAACATCGCGGTGTTTCTGTTTTATTTAAGGAAAGCCCAAGAGTAAAGGGCCTTCAATGTGAGCGTGCTGGGGAGTCTTCATTTCCGAAGCCCTTTCTGACGGGGCGGGGGTCGCTGTCGGGATTGTTGGGTGAGCTTGGGGTCCAC
GAACTTTACCAAGTGGCTGAGAGGTGGTGGTGGTTTGGGTAATTTCTTAACCCTGGGCAAAGTGAATGTACTTTATGATCTTGAAATGGAACTTCATGTTAGTAAAATGGCTTTGTAAACTATAAATCAAAATACTTTTTTCTATGATTATGTATTTTTTATTACCTTTCTGCATGTTAAAGCTTAAATAAGCTTCAGGCCTTCGT
GCACCTTCATTTTACAGAGCCAGAGTGAATTTGAAGCCCAAGTATTCAAAGATCCAAATGAATTCAATGAGGTGTGAATTCCTAAATGTCATCTCAAGTGAGTAAAAAGGGAGGCTCACCCATACTGCGTGTTCTTCCTGCTTAGCCTGGACGGTGCGGGCGAATTTGGTGAATTGTGTGTTTGAGGGGGAAAGGGTCAGGGTTGA
ATACAGAACTCTCTCTTTGAAGACATCTGAAAGCTTGCTGACAAAAAATGATGTACGTGAACCTCACCTTCTTCATAATTTGCAAGTAAATTTGTAAAACAGTAAATTCAACCTCAGTGATCTGAAACGTTTCATTCTTTACCTTTACAGCACTAGGCAACATCATCATTTGTGGTTTGTAGCTTTACAGTCTCTCATTAAGAAAA
ACTGGAACAGATCCTACTTTGTATATAAAATCAACACTGTGATATCCTTTCAGTCTTGAAAAATAGCAGAGCCTTCATGTCAAAGACATATACCACCTGAAGTAAAATACAATTTGCTCCTACCTATGTGGTATCTTTTGGAAATCAGAGTGTGGACATTGAAATGTTGCTGCTAATTTTCCCTCCTGCTGTTAACTGGATCTAGA
AGTCCCGCGAGCAGTGCCCGGCTTCTGTCAGTTTCCCAGCGATAAAGGGTACCCTCAAAACACCGCAAGGACTGTCAGAATGAAACTGTTTTTTTAGCACAGTAAAAGGGTAGAGCGGTGAGGCTGATTGGAAATACACAGCACAGCTCTTAGATAACGACAACCAAGGACATGCTACTGAAACAGCATGTGCAGCTCTTAAGCAT
GAAATTTCACTTTATTTCTAAATCATGCTGTTTTAAAACAGCTTCCTAATTTGTAAATAGATGTGCCTGGTATTGTGGAAAAAACATTTGCAGAAATGTAAGTAAAGCCAATCTGCAAAACTGTATAGCTTTAACAATTGCATCTTGTTAATATTGTGTAAATCTTATTGAAATAGAGGTTAAATCAGCCTGATGTTCTTTTATTT
AGAGGTTTATCTTAAAAACTTTTAAGTTTCATTTTCTAGGAGTTTCTTTTGATGGAATGAGATTTTCTCATCAGCTGCTTTTTAAAATTCTTTCTCCTCAAGTAAACTTGGCATTAAGCAGAAACTACCAAAAACAGTACTGCCGTGATATACTTGTTTTGAAGATATTTGTAATGGCCTCAAGTAACTTAAATACCATTTGGGAA
TTTCTTTGCACAGTAGGTAAAAATCCATTGTATGTATGTAAACTGATTGTTTTACCCCCTTTGGATTTCTGGAGAATGAGAACATCGGTCTGTATGAGGTAGTAAATTCATGGCATGTTTCTGGCTCTTAATCTGGGTTGTGTTGAATTAACACAGTTTGGTTTTTCTTCATGCCTGATTATATGGGGCATGTATTCTCTAATTCC
CCAGATACCCTTTTCTTTGCACAATAGGTAAAAATTCATTGTATGTATGTAAACTGATTGTTTTCCCCCCTTTGGATTTCTGGAGAATGAGAACTGAGATAGTAAATTCATGGCATGTTTCTGGCTCTTAATCTGGGTTGTGTTGAATTAACACAGTTTTGTTTTTCTTCATGCCTGATTATATGGGGCATGTATTCTGTAATTCC
CCCTGGCCGGGACCCGGACCATCCCCAGGTGAACGGTGTCCTCAAGAGTGGCCCAGAGCCTGGGCACTTCTCCCTGCCTTGCCTCCTGATGTTTTCCTAGAGTAAAGTCACTTCTCCATCATAACCAGATTTGAGGCTGGCTTTGTGTGGCTGGGTCCTTGGGCCTAGCCAGTCCTCCCAGCCTCTGGATCTAGAAGGGACCATTG
AAACAAAATTTGAACAAAGTGAAAAACAGCCTTTTGAGTCTTTCTGACACCTGAATTTTTATGCTGTATAGTTTTGCTCTTTTTGGAAAATCTAAATCATAGTAAAATATAGGCTAAAATCTGACTACAGTCTGGACATTTATTGTCTCATATTTAAAAGAAATAACCATCTTCAGAGCATACAAAGTAATAAATCACAAAGGGTC
GTCTTGAGCATAGAAAACCCAGACACAAGTCACTCATTGTGAACAAAGCTGAGATGAACTACAGAGAACATTTTATGTACCCTAAGATGGCTTTCAATCAAGTAAATGTGTAAAAGTATGTGTAAGCTGCCGTCTTTTTTACACGTGTCAGTATTTACAAACTTATTCTGGCCCTGTATCTACTGTCAGTATAGCATGATGGGCTC
CCACACACAGCCTGATACTGAGGCTGTCCCTCTCCCTCAGGAATCCTCTAAGGTGGGGACGTTGTGGCCCTCACATTTGCAATGTGTATTTTTCTAGGAGAGTAAAGTGATCTTTACAAACGAGTGCAGTCTGCATGCTCTCTGATGTTGGCACTGCCTCCTGTCGCTCTCAGAGGAGCAGCGAGGTGAGGGGCTGGGGCCGGGTG
GCTGTCATCTTTTTCATCCTTGTTTGTGAGAGAGGCTGGCCTGTAATTTACCAGCCTTGTCATCCCCTTGTTTGCTTTTGGGGTCAGAGTCTTCCGGCTGAGTAAAAACAATGAAAGTTGAGAAGCGTTCCTTCTTTTTCGATTCTCTGGAAGAATTCACCTAATGTTGTTGTTTCTTTATTAAATTCTGAAGATTTCATTATCGA
GGCACCTTCCTGCTCCTCAATGCAGGGCCCCAGAACCAGGCATGTGAACTCTCAGCCACAGTGGGTTTTTGTACAAGGTTGTTTCTGTGTTTTAAGATGTAGTAAAATATTCTTGGAGGAAAGGTCTGGTATATCCTTCTTTGAGCGGCTAGTCCTGTGCTGGATCCTGAGCTAGTGCTCCCTGGGGGTGCGGGGATCCTGGGCCC
TCAGGACCCATCAGCAGCTTGGGTTCAGCCTCTCCCCACTCCTTGAAAGACTTGCTGCCTTCTCACATACCACCCTGCCCCCGGCTCCTTCCACCCGGAGAGTAAAATCTTCGTTTAAAGCCAAAGCAGGAGTCAAAGTATTGAATATCAGTCTCAAACTTGAGTGTGGAAGGAGTATCACTTTTTTAGATCAAAATCAGTGTGTT
TAGCCCCACAGATCAAGAGTCAAAAACTGTCCTGATGTCCAAACAGTCAGAGTCAGCAATTTGACGTGAAAGGAAAAGTAACATCATGTGATAATTGAATAGTAAAGCCTGGTTTATAGGTTATGGAGAATGGACACTTACTTGAAAATTATTATGTGACTCCTAAATGCAGTTACTGTTTTTTTATTTAATTGTTAATTTAAAGT
GAAGTGATTTTGAAAATGTGTCTGTATTTAATGATCTGAACTGATTGTTGATGTGGCCAAAGGGAGAGAGGCCTTTTAAAAATATATATATTTATCCTACAGTAAAACTGTAGCCTACCCCTCGCCCTTTGAATTGTCACTGTTCTGTACGAGGCTGCTTGTTTTTGGGTGTTGTTTTTTTTTTTTTTTAATTGCCAAAGTCTAAT
TCGAAACAGGGACAGCATGCCTGAAAAAGGGGACGAGCTGAAGTCCAAGAAGAAGGTAACAGTCTGAGGCGGCTCTGGCCATTTGTACATAACTAGAGAGAGTAAATGTTGTCTTCTGTAACCCCAGTGCCTCTTTACACTCACTACTAAGAGACTGGGGCGCTGGCACCTCCCCAGGATGGGGTAGAGGAGCAGGAGGGTGGAGA
CGGCGCCCAGCTCAGGGCCCAGGATCACACACACACACACACACACACACACACACACGTCGCTCAGTCATGTCCGACTCTCTGCGACCCCATGACGGTCAGTAAATGTTTGGTGGTGAACAAGTGATGGCTGAGTGAATGCTTCAGGCTGCTTCCTTCAGGTGGAGAGTGGGTCCTTTTGCTGTTCCCCCAGCCCCAGGGCCCTT
CAAGTCCTGCAGTAAAGGCGCCCATGGAATCCGGTTTCGCTTAGCCTTTCCCAAACTGCTTTTGACCTTGGAATACTTTTGTTTTGTTTTACAGCTACAGAGTAAAATCCTGCAGAGAACACTCTGGAAGTTACTGCTCTAAATGTTCCACGGGGTGCCCCCTCCCCAGTTTCTGGATGGTCCAGGGTGAGGGTGGTGGGGTTTGG
CATTGCTATTTAATTACTAATGTTATTGAATGCCTTAGAGGAGGCTGGACCAGCCCAGTAAGGACCCTTCCTGAGGTCCCGTGGCCCTGCAGAGCCTGACAGTAAAGTTTTCTTCCAGCTACTTGTGTCTGCGTCTTGGGAGACCCGGCCTTGGGGCCATCACATCCATATGAGAACCCTCATTACAGGTTGGGACTCTGGAGTCA
TGCTCTCCACACGCCAGTCCTGCATGCCTTCCCGTCTGCCCACTAGCTTCACCCTTACCCCTTGCACGCTGACTTCCATGTGAACTCTGGAAAGAGCTCTAGTAAACACAAAAGTGACCCTGGCCCTCTCTTGTTTGAAAATTTCCCCTGGTTTCTGCCCTGAGGCTAAAGGACAAAGGATGAGTCCTTTAATACGCCCACTTACA
AGCCTCTGACGAGGGAGGGTTTACATCTGAGCTGCAATTGTACTTTCCTAGATGTTAAAACATTTAGATTGTGTAAGTCCCTGCTGAAGGCATCAGGTAAAGTAAAGGACTTATGAAACAGTTCCCATTTCTGATTCCTCCTGTTAGCTGACAGATGTCATCAAGAGTAAGCATTTAGGTATAAAAATACTATATATGTATACTTA
GAACCAGGCCCGCCACCATGGGGCGCGCCAGGCTGCTTCAGCTACAATGAATGAGCCATTGTGAAGAGAGAGCCCCAGGACGCACGCGGATTATGTGGTCAGTAAACTGACCTGAGACCTATGTAAAAGGAAAGCCTATTCCAGCACATGGACTATTTTTGTACTAGAATTTGCTAACTTGTAAAATGGCCAATAATCAGGATTTC
CCTGGACTTTGCCAGGCGAGGCTTACAGACGCCAGATCCTGGGTGTGGGGCCGGGACCCTGCCCACCTTCGCAGCTTGTGGGGGGTGTGCGACTCTGCTTAGTAAACGGTCTGGATACCCTCCCCACTGTGTCCTGTCCTCTGTCGTCACTCCCTGTGCCCACCCCTTTCACCCGCCCACCTACCCAATTTCTTCCCAATAAGCAA
AGCGTCACGCTCACCGAAGCCGACCGACGTCCCCCAGCCCAGGAAACGATGATTTCCCGGGGGTGGGGACGTGGGGCTGTGCACCCAGAGGCACTTCTAGAGTAAAGCGGAGTTGAACTGTGGTCTCTGGCCTGTGGCGGGCTCACACCGGGAGGCCGGGCCCCGGCTTCCACGGCGAGAGGGAAGACGTGTTACTGCCGGGTGGT
TCACATGTTTTCTGAGTCCCGGTTTCCTCATCTGTATGACAGGGATCATATCCCTTGGCTCACAGGCTGCCCTGGGGACCAAGGTGCCCAGCAGGTGCTCAGTAAACATGGCTGCCTCTCACCCTAACTTGTACTGGGTCTCATTTCCTGTCTTATGACCAGGGCTCCAGCATGTTTAAGCCTGTGTTAATGTTGAGAGTTTGGTG
CTCAGGACAGCTCCATGAGGTGCTCCCCCAACTCTGAGCCCAGGCCCCTGAGCGGGTGCAGTGTTGTGTCTGCGGGACCGGGGAGCAGTGCCAAGGCCAGAGTAAAGACAGTTCGAGGACTCCACCTGGCCTGGTGTGCTTTCTGCAGCCCTCACCCAGGGAGCTGGGTGGCCATTGTAGGGGGCGGGGCTGGGGCCTCCCTGCCA
AGTTGTCAATAGAGCAACCATGACAAATTTATATATATTATTTTTTCATACAATCTGACCTGGTGCTACATTACCTTCCTCTATGAGACATGTGATTTCTAGTAAAGTTGTTGACTATATTCTGGCTCTGTCTTCCTTTGTTTGTCTTGGACAAAGAGACTTCATGCCTACGAGGACTGGGGGTGGGGGTGGGGAATGGACCAGAA
TGTGGAATGTGTGGCAGGCGGGGGTGGGGCGAGGAGAGCCCTAGTAATGGAACAGCGCGCAAGGCCCTGGAACTAGCTGATTCTTGATGTTGTGTGACTAAGTAAAGATTCTAAACTACGTCCACAGGGGGTGTCACTTAACACTTATTGTTCATTAATAAGTTTTTTCTTACCCTTGGCTATTCCTTCTCCCTCCATCTAATCCC
TAACCCCCGAGATTATGACACCACTTAAGTTGAATTTTCCATGTTCCTTTTTACCTCCGATTTGGGTCTTTTTGTTTTTGAAAAAACATTGAGAAATTCAAGTAAATGTTTTTGGAATAAAATGGAGTACGTGTGTGCTTTTCATGTGTCTTTGGTGTGACTTTGATAACTGCCCTCTCTTAACCTGCCCCCTCTCTTCTCCCTAT
TAAAATGGCCTGCTTTCCAGTGCTTCAAACGCACACTAGACATATTTAACAGCTTGTCACGTTCTGGTTTTGAAGCTTTTATTTTTCCCTTTTTCTTTTAAGTAAATGTTCCTATTTTTTAAATTATGACTTAATTTTATTATTTATCATAAGAGGTTTTAATTCATGGCATCAGGTTGCACATCTGTGACTTAAAATGCAACTGC
TGGAGCCAGATCCAGGACTGATGGCCTGAGCCCCCTGCTCTCCCAGTCCTGCCTGCCTGAGGACTGCCTGCCCCCATTTATCCATTTTGTTCAGACAGGAAGTAAAGCCCTGTGTTCTCTGTCCCTTGGTCTCTGATCATTCTTGACCAGGGAGTGGAACAAAGTGGCGGGGGCTGGGGCAGGGCCCCCAGGAGAAAGATGGGAAG
CTCAGCACCTTGGCCCTGTATGTCGCCGTTGTCAACGTGCACTCCTAGGCTTGGCATCCCAGACTCTCACATACCTTCTCCCCATCCCCAGGTTCAGTGAAGTAAACAGTATTTGGAAAGTTGTTTCTGCCTCCATTTCTCTCTGGAACTGTCTACTAATACTGTGCTCACCTGGGTCCCAGCGGCCCTCGTTTTGGTTTCGGAGC
GGGAGGATTCATAAAGATGGTCCAGCTTGCTGTCTTCTCAAGTCTTCCAGTTTTTATCTTTATGACACATTTCTTCCTGCCTTATCTTTGCCCCACGAACAGTAAAGCAATGTAAAGAACCCGGTGTCCTTGTTGGAAAGAGAGGCGAGGCAGAAAGAATAGGTAGATCAATGACCCTGGGGGCTCTAAGGACCACGGTTGTGTTG
TGGTCCAGTGGGGTGGGGGAGACCCCCCTCACCCCAGGGCCCTAGGAGGGGTGGGGGCAGGTAGGGGGAGATGGCCTTGCTCCTCCTTGCTGTACCCCCCAGTAAAGAGCTTTCTCACATGCCCGCCTGAGCGTTTGCAGGCCCTTGGCTCCCCTCACCCCGCCCTCAGAGGCATGGGGAACGGTGTTGGGGGAAGGGGTGCTGGC
GGGCTCAGTCCCAAAAGGAGAAGTGGGGGTGCATGCTGGGCCTAGCCTCCCTGGCCCACCCCACTTCCCAGGGCAAAGAAGGCCCAAGGTCATAATAAGAAGTAAATAACTTGTCTGTACAGCCTGTGCCTGACTGAGTGGTGTAAGGTGGGGTGTCGGGTAGGGGACAGCTGGCATGAGCCTCTGAGGGGGACATCTTTGTGGGT
TGAGCTTGGAACTCTGGGCCCCAGAGAGTTCAGAACCCCCTTGGAAATTCGCACCAAGCTCCAAGCAACTCTGACATCTCTGGACATCCAGGGTGTAGTCAGTAAACTTCTGCAACCCCATGGGTTCTACATCCTGTTGAAAGGAATGCTCTACCTCACAGAACTCTCAACTCTCCAGACATATGGGCCCCATGCCAGTTCCTGAG
AGCTGACGGAGCTTGTTGGGGGGCCAGGGAGTGGGACTGGGAGCTCAGGGAGGCCGGGGAGGGGCTTGGCCGACGGTGCTTTGCCTTTAAAAAGTAAAAAAGTAAAAAAGATCGCCGGTCTGGGGTATGCGTGTCGTCTCTGATGCCTGCCTCCGTGTCAGCTGTGGGATTGTGCAGAGGCTGGTGGGCGTGCCCGGGAGGCCCTC
TCCCCTTATTTGCACCCCTTTCCCAGAGGTAGCAAGATGGAGAGTTTGGGCCCTCTCCTGGGGTGGAGGCAGGTGTTTCCTAAGACCAACAGGCCTGCTGAGTAAATTATTAGCTGGTGATGTTCTGCCATGCCTAGTGGACCCATCATGAACATACTGGAGGGACCTTAATTCCTCTGAATTCTGTGCTCCCTCCTGAGACCCAC
ATAAGCCCTCCGTCTACACCAAAGTGATTTTGTATCTGGATTGGATCAATAAGACCATGACTGACAACCCCTGAATGCCCCCGCCCTGTCCCTTACCCCTAGTAAAATCGAATATGCATCAAATTTGCATCAAGTCTTGGTGTCGTTTGGGCTTCCAGACGCTGGACACCTGGGAACTCGGGACCCATCCAGCCCAGACTAGAGCC
CCACCCACGTCCCGGCTGGAGTCCAGGAGGCTGGCGCCCGGGAGACAGTCCCCACCCCCCATTGCACTGAGGAAAGAGATTACGGAGATTTGTCTCCTAGAGTAAAAGATAGAGTGGGCTAGAAAGGAGAGCGCGCGCGCGAGAGACCTATATTATATATTATATATATATATATATATATGTATCTGAAGGGAGCAGAGTGGGCA
CCTCAGCCAGACCCATGCTGGGTCCCCCCAGCCCCTGGCCTACTTCTGTGCCTCCAAATGCTCTCCACATGTTGTGGCCCTGATTTATTCTGTTGCTTAAAGTAAAGTGGGCATTGAACCCGCGACATCACCGTTCATTTGGGGAGGGCTGATCACAACAAGATCAAATAAGTCATTTTCCTCCCCCCATCCCCCGCACAGGATTT
CCCGTATGGAGAGAACTCGATGTTCAAATGGTGGTTTTTAAGTGTTTTATTTTTGATAGAATTAAGACATAAATATTTACTGAATTTCCACACCCATTTGAGTAAAAACGTGCTCAGTGTTAAAATTTTGGTGTGGTGTTTCTTTGGTATATTGCGTTGATCATTCTTGATTTATAATCTAGTTGCTTGACATTAAATTAATCAAA
GGACACGTGCTATTGAACTGAGCCAAACACAATGTAAATATCAGCCACCTCCCCCTGTCCCGCCCCCCATCCCGGCTGATCTGGAGATTTCTTTTAAAGAAGTAAATTTGTCCAATGGGTGTAAACTATAAACTACTGTAATTAAGTGCAATTTCCCCCCTCTACTTCCTCTCCCCTCTGCCCTGTATATAATACTAAAGTGTCTA
TCGACGGGGGGGGGGAGGCGTAATCCCGTGAAAACGCAGGCAACCTTGTGGTCTGAATGACAAGAGTCACCTTCAGAGAAAGAGGCCAGAGATTCAAAAAAGTAAAGCATTTCGAATATATTCTCAGTCTCCGGAGGAAATGCCAAGGTTGAGGGGGAGGGCAGGGATACATCCTTAACGCTCAGCACAGCACTTTCACATCCTCC
ACCCTCGGCTCAGGACCCACCAGACATCCTCTTTCTTCAGAGCCCTCCCCACTCTGAGGTTCAGAAGGACCCCTCAGCCCGCAGGTGGGCGGTCTTCCCCAGTAAAGGCAAATAGGAAAAACCTCGGGTTTGAAGCCTCTTTTATTTGTGCCTCAGAATCAGTCTGGTGCCCCTGGCATCAGGGAAGGGGGTGAGAGGAACAGCTT
CCTGGTTGTTTTTCTTTCCCACCCCAGTTTATTTTTTGTTTCCCTGCTCCCCCTACCTCTGAAGCCATTTTATGAACTGTCATGTGCCACCTGAGCCTCCAGTAAAAACAAAAACGGGCTTTCCTGTTGTCTTGGTCTCTGCCTCTTTTCTGTTCAGAGCCTTGTTGGTAATGCACTGTTGAGGGTGGCAGGAGGGAGAGGGGTTC
CACAAGTCCTGCGGGGCTTCAGGAAGCCCTGCAAGAGAGAAGTGTGTCTGTGCCGAAGCTCCACGGGGTCATCTCACTGCATGATTTTCTTTACTTTTGTAGTAAAAGGAGATTCAACTTTTGGCCATTCAATCTTTGGAAAATAATGGTGCAAGAATACATTTGCTATAAAACAAAAAATGTTCCCTCTGTAGTCACTCTCTTGG
CGGCAGCTACAACCCTCCCTTCCCACCCAGGCTGTTCCCTTCAGCCTTGGGACCACTCCCAGGTGGGCGTCTCTCCCAGGTGAGAGGACGTGTTAGATTCAGTAAATGCACACTAAAGTCTCTCTGCTGTCATCTAATATCCAGCAATACTTGTATGTTATTTCATTTAAATTTTTTCTTTTGGGCCACCCTGCATGACATGTGGG
TGTGAACTATTATAATACAAATATTTTTTTAACTTGGAGGCAATGGGAAAGGTTGGGCATGTTAAAAATAATACCTATTCTGAGGAAGGTTACCAGGAAAAGTAAAAGTATGAATATTCAACCAAGAGACTGCTGTTTTAGGGAAATAGGCTTATAAGTTCTTACGTAGAACATCATGGCAGGCTCGACAACATTCTGCTCCATGT
ATGCCAGGGAGAGGCTCCTGTTTGGAGGTTGTGTCTGCAGAAGGTTTTTGCTTCTTTATTAAGAAGCTGCAGCCAGGATGCCCCACAGCTCAGGTGCCTCAGTAAAGAATCCAGCCCCTTGACCCTGGCAGTGTAGCATCTGGGGAAGTTTGGCAGGACACTGGGCAGTGCTGACCTGCCTTGCCTCCCCCAGCTCCACCACTGTC
AGTTTTATAGCCCCAAAAGCCTCTACCCTTCCCCTTAGCACACAGGGGGTTAAAGTTGTGTGCTCCTCCCAGTGGCTATGATGGTGACAGTGACATCTACAGTAAAGAGGAGATGGAATGAGACTGCGGCCCATCTGCTTTCCTGGGGGAGGGAGATCCTCTTGTACAAATGTATGCAGACTGCAGTCCCTGTGATCAACACGCGA
AGTTTTATAGCCCCAAAAGCCTCTACCCTTCCCCTTAGCACACAGGGGGTTAAAGTTGTGTGCTCCTCCCAGTGGCTATGATGGTGACAGTGACATCTACAGTAAAGAGGAGATGGAATGAGACTGCGGCCCATCTGCTTTCCTGGGGGAGGGAGATCCTCTTGTACAAATGTATGCAGACTGCAGTCCCTGTGATCAACACGCGA
GGTCCCCTCCTCACCCCCTCCCCCCTTTCATGGTACTGTAGCAGGGGAGCTCCCTCCCCCTCCTTGTGCCTTCTTTGTATATAGGCTTCTCACAGCAACCAGTAAACAGCCCCCTGTTTGTACACACTGCATCTGCCTCCATCTACCCCTACGTCTTACCAACACCATTCAGTCTGATGGATCATGATACCTAGCTGATCCCCAGG
CTGAATGCCTGCCCCTCCTCAGCCCTCTCCCCACCAGAACCAAGTACCCTGGGATGTGCAGGGAAGCAGTGGATGTTCACTCTCTCTTAGTCACAGGATGAGTAAAGAGGCCCAGCTGCACTCATCGTGAATCCATTCCCCAGTTCCACTGTGAACTCTTCTCTCCCATTACCTCCATCACCTGCTGGGTCACTGCTGACCCCACC
AGCAGAAGCACCCGAGGCAATCTAGCCAGTCGGTTTTTCTTTTCTTTCATATTTAAAATTTGGAATCTAGAGACTCAGAGCATAGGAGCTGTTATAGCCAAGTAAATAACGGTGGCCTAGAAACAGCAACTTCTGGCTGCTGCTCTTGCAATTCTCTGAACGATCCACGGATCCCTACTTCCCACACCTGGGGTTGTCCAATTCCT
GTGTGTCCGTGGCCAGTGCCGGGCACTGCCTCCCTCTGAGGCTCAAACAGGACCCGCCTCAAGATTCAGAAGCCGTGGCTCTAAGAAACTAGCCTGACCCAGTAAACAACCACCGTAGTGAGCAACAGCTTCAGTGTCCGTGGTCTTTTCTTGGGGCTGGGATCAGAGGTGGAAGTAGAACAAAGGTAGAAGGCCAAGGGGAGGGC
ACTCTTAAACCAGGTTGGGGCTGGAGGCACGTACAGGAGAAAGTGATGACGCTGGTCAACGGAGGGAGGGATTAGGAGTGGTGAAATGCTGCCCCAGAACAGTAAAAGTGCCCGCATGGCATGATCCTCTTCCTCATTTCACTTCATGAAAGGAAACTTGATCGGGGCATGGAAGGAGGCTGGGGGAGGGGGAAACCTCAGCCTTC
AGAACAGAGAGGAGCTCAGGGTCCAGGAAGGAGAAGGGGCTGGAAGTGTTGAAGCCCAACGGGCCCTGTCTTTCAGGATTTACGTGAAATTTTTTTTTTTAGTAAAAGTTTGACTGTAGACATGTTTTATAAGTGAACAGAACATTCTGACCTCTGCCTTGGTCCGTTCCTTTCATCCCCGCTGCTCCACCCTCTTCCCTTCAGGC
CAGCTCGGTGCCGGGAACCATGAAAGGGAATCCATTATTCCTGAAAATCCATTTTAAGCTGTCATCCCCCTCCTCCCCAGAGAAATGACTAGACAAAACCAGTAAAGCCTCCAGTGCTGGCCCCCTGGCTCAGACTTTTTGTGCAAATGCTCCTGGACCAGTGAGCTCCTCTGGCTTCAGCATCCTGGTCTCCAATGCTTAGAGAT
CTCATCACAAACTACTTTTTCATAGATATCAAAATTATTCTTGCTTTCGTCTAATACATCCTCAGCAGCTGGAAACGTTGACATCTTTTGAATTCTGACCAGTAAAAAAGTTTAAGTCATAGTATGGTTTCCCTTTCCTAATTCTTAACTGGTAAATAGATGCCTTGGGGAGAAGGCAATGGCACCCCACTCCAGGACTCTTGCCT
TAGGCGGGGCTTCAGGTTTCACGAGAGCCTCTTCTAGGTTATGGACATTGGCGGGGTGAGATCCTAAAACTTTTTAAAATACGGAACTGAGCTGCTTTTAAGTAAACTTATTTGTGTATTGGTAAAAGTTTAATTTCTTACCACCTGTTTGAATAGTTCTTTTAATAAAAAAAAATCACCATTGGAGAAACAGTAATTCTAGGAAA
CTGGCCTCTTCCCCTCACCCACTGAGGCCTTGGGTGTGGGCAGCCACCCAGCCAGGCAAGCTTAGAGTGGACGGCCCACCCAGAGTTGAGAATGGCCACCAGTAAAACCCAGGTGATATTTTAGAAGTCCACGCACCAGTCAGAGCCAGACCACCACTGTGGTAATGAGGTGTCCGTGGGAGCTGCTCCCCAACTTTACCCCTAAG
AGCTGCTGGAGCAGTGCAGGCGGCCATTTCCGAGCGCCAAGTGACCACCGGCTGCCACAGGCTGCGGCTACCCTGCGGGACACTGAGGCTGCGTGGTAACAGTAAAGAGGTGTCTTTTAATACTTTGCGTGACCCTGACTCGTCTCTCCTGGTCTGGGGCCTGGGGTGGTGGGGATGGAGGCTCCTCGAGGCCAGGTGTGGGGTAC
GGATGGGCTCCTGTCGCCCTCCCCACCCTTATCATCTCCATCCTGCGGAACGTGGGAGGGAAGCCACTGGCCTGAGCATTTTGTAAAAGCTTTTTATTTTAGTAAAATATATCAAAGCTCATTTTCTGAATTTGTTCATGACACAGGGGCCATCAGCAAGGCCTCTACTCTGTCCACACGACCTTCCTCTGCTCATCCGTGATGGC
GGATGGGCTCCTGTCGCCCTCCCCACCCTTATCATCTCCATCCTGCGGAACGTGGGAGGGAAGCCACTGGCCTGAGCATTTTGTAAAAGCTTTTTATTTTAGTAAAATATATCAAAGCTCATTTTCTGAATTTGTTCATGACACAGGGGCCATCAGCAAGGCCTCTACTCTGTCCACACGACCTTCCTCTGCTCATCCGTGATGGC
AGGAGCTACTGGGTCCCAAGCACCTCCCAGAGTGGGGAACATGTCAGTGTTCTATTCCAGGGTTTGCCTGCTTCTTTCCAGTGTTTGCCTGCTTCTTTCCAGTAAAGGCTTTCTGGTTATGTGTTTCTGCGGTGCCCTATTCCCTGGGCTGGGCCCTGTGCATCGGGAGGTCGGCGTGCCAGGATCCTGGGGGTGTGGCCAGTGAC
GATTATGAAGGGCCACGTGTGGCTAGAGGGTGTCTGGCAGTCAAGGCTTGCGGCTGCCCAAGGGGGCCGCTGTCCGAATGTATTTTTTGATATCCATGGAAGTAAACTTTATTCTCTTCAGCTCTCTGCTCATTGGTTTTCTTTCTCAGCAGCTGAGGTTCTCTTCCTCGATCCATTTTCTGGTGACCACTTTGGCAGCTCTGTGA
TCTTTTAGTGTGTAGGTGTGTGTGTGTGCACACGTGCAGTGTGCCTCCATGTGTGAGGAACTTGTTTTCTAGGCTCATGCTTGCAGAGCTAGCTGAGAGCAGTAAATTGAGTTGTTCTGGTAGGTCCTCAAATGGAATAACTACCTGGGGGTTTTTAAAGTGGTACTATACCTATCGAAAGTATTTAGAAAAGTATTTTTATACAC
AGGTTAGAAATTGGTGTGTATAACTACATTTTTAGTGATGGAATTGAAAGATTAATGTGATAAAATACCATTTTTACTGGGAGACTTGATTTTTATGAAGAGTAAAAATATGGCTGTATAAAGGTTACAAGCAGAAAAGTGTCTTAATGCCTAAGGAAGGCATGTTAGCTACTATGAAAAAAAATTTTTTTTCTGAATTTCTAAAA
AACCTCAAGAAAGAAAAAGGACTGTTTTGAGAAGCAAAAGTAGCTTGTAGTTTAAAGTAGTACCCTACCCTGCTTGCAGAGCTTCATTATTAATGGTATCAGTAAATTGAAGTGAATCAACTGAAGTGAAAACCCAGTCTGGTGATGCCGCTTGTTTAGTAATCTACCTGTTCTTCCAGAAAGATGATTCCTCTATAAGGAGACTG
AAACAGATAAGCCGCCAATCTGCTGATTTGAGAACGAGAACCTAGAAGAGATTTATGTATAAAGCTCCTCCTTTCCCCCAGATTCAGGATGATTTTAACCAGTAAACTTCATGATTGTTGGTGCCAGAGGAGATGTGTTTCTTCTCTACATCAAAGAGTCTTTTCTCCAATAATGTGCCTTTAAACCCCAGGGGCATGCTTCCAGG
AATAAGCCCTGATGCCGGGAGAGATTGAAGGCAGGAGGAGAAGGGGACAACAGAGGATGAGGTGGTTGGATGGCATCACCGACTCAATGGCATGAGTTTGAGTAAACTCTGGGGAGTTGGTGATGGACAGGGAGCCTGGTGTGCTGCAGTCCATGGAGTTGCAAAGAATCAGACACGACTGAGCGACTGAACTGAGAAATAGCACT
CCATTAAGATAATTTTTATTATGGACTTAGCAATGACACTGAATCCATTTGTGTTTAAAACTGTTTAAAATGTAGCTGTTTTGTCTTGGTCAACTATGGAAGTAAAGAAGATTCAGAAATCTTAAGTCATAGCTTAAAAATATTTACTATACTTTATCTCACTCCAACAGCACCACAATTTAAATTCTAAAATGGGCTTTGAACTG
TGCTGTAGACCTCAGGACAGCCCAGGCCCCCGAACACTGGGTGCTGCGTGGAGTTGCCCTTCTCTGCGATGTCAAGTAATGTGGGGCGTGTCCCTCACCCAGTAAATGCAGGATCCAGAGTATCACAAGCTCTGTTCTTCTGTATGGATGTTGTGTACATCAGGTTGATTGTACGGTGTGTGAATTGCATCGGGGTTCCCTGCTCC
GCAGAGAGACTGGAGTTGAAAAACTAGAGGCAATGAAAACATTGGCCACTTTAAAAGAAGAAAAGCGGTATCTTCAGGATATTTGGTGATAAACCTAGAAAGTAAAAGATAGAATTAAGGTTTTTTTTTGCTGAAAGTACTGACATGAAACTTGACTTGANNNNNNNNNNNNNNNNNNNNNNNNNNNNNNNNNNNNNNNNNNNNNN
GCTGCATGCCTGGTGGAGTCCAGCCCCCTCCCCAAGGACTAGAGGCCTTTTGTCTCTTCAGAACAAAAACTTTGTTGCTTTTGTAAAATGCATTTTTAGCAGTAAAATAGCTCTATATTTTCTCTACTCCCTTGGATCCTCTTCTTTTTCTTTCTTCTCTCTGAACTGGGCATTGGTGGATCCCACCCAGCACTTGAGAGGGCAGC
GCCTCTTAACTTCAGTCTTTTGGAACCTCTCCCAATAACCTCAGAGATGGGCAGTGTTGCTCAGAAGATAGACGCTCTTATGTGGGAAGAGGGAAATGTAAGTAAATATTATCTATCCAATGTCAAAGCCTCTGATGTTCTTTTAAAAAGTTTTCATTTTTTTTTTAACAGACATTTCAGCCTGTTCACATTCCTCTTTCATAATT
GCTCATCTCCTTCTCACTGACTCCCTCTGCCAGGCCGCAGAACACATTTTGGATAACACCTTTCTTTCTTGTTTTGTACCTTGAGAATTTTTTATGAATGAGTAAAATTTCAGGAAAGGATTCCTCTATACTGACTATTTTATTATTAGGTATAAACTGAGCTGCTGCTGCTAAGTCGTTTCAGTCATGTCCGACTTTATGCGACC
CTGGATGCTCTGACCCTATGGCCATTCCCTACACAATTACGTTTTTAATTGTACCCCACTATCCTCATTTTTTAAGCCCATGTGAAAAATGCTAATTTTTAGTAAAAGCATAAACTTGAACTTCTTGGCACTTCTTGGGCTGACTGCAGAAGGTCTGGGAAGGCTCAGTGTGAAGGGCCTGCTGCCCAGTCCTGAGGACAGGAGGG
CCCCAGTGGATGACTCAAGACTCCCAGGACCTCTGCCATTCTAATGGCAGCCCCTTCTCCTTGCCCTGGGTGCCATCATCAACCCACACCCCCCTGTCCTAGTAAAGGCTCCATGCTATGCTTCAGTTGTCTGTGTTATTTCTAATGGTGGGATGAGGAGGAACTAGCTTCCAGGAGAAAAAAAAAAGGCAATGGGATTATTTATG
CACAACCCTCCTGGGCCCTGGCATTGACCATCTGCTTCCTTGGCAATCTGCTATGAGCCTGTCTCTGCAGTTAAAGAGATTTGTTGGGAAAGACATTTGAAGTAAAACGAACAAAGTGCAAATGGAAGTGCAATGTAATTATCCTAGGAAGCTGATGGAATATGGGTAGAATGTTAATGCTTTCCACCCACCTGAGAATCAGTGTT
TGTTGTAAATAACGCCTCTGGGCCCCACCACTGCGCTAAGATGGTTTCCAGCTCAGGAAAGGCCCCACCTCCCCGGCCTGAGTCACAGAGAATTCCCTTAAGTAAATATGTATGTATTTTTAAACCTGGACTCAGAGGCTGGGGCCTGTGGCCCTCTAGCCCACCTCGGTCCTGGCTGTGACTCATTCCCCCAGAGCTCCTCACAC
ATGCCCCAGCACAGGGGCGGGTGCGGAGGCACACCCAGCCCACGAGGCCGCCGTGTGGTCCCTGGGGGCAGACGCTGTGGAGGGGGAGTGCCGCAGACACAGTAAACGCGCGGTCTTACCTCAGTGCCTGTGGTTCTTCCGCAGGGCCAGTTCTCACTAGGCTGGTCCTGCCTCTGCTCCATCTGAACACTAAGTGCCCTGGTCTC
CGGGGCCACTGTGTAGTCACAGCCACTCACCTACAGTTTCACATTGAGATCATTAACCCCTAAGGGATGGCAAGAAGGGGCACTGTGTCTCCTGTCCCATAGTAAAGGTCTAACCTGACATAAAGTATGTCTCATGGTTTCCCCTCTGCTAATGGAAATTTTAGAACTTAAGCCATGCTGCCTCCTCTTCTCCCTGGGAAAGAACT
GCCTCCCCAGGCTGGGGCAGGAGGCCTGGGTGGGAGGGGCGGGGGCGGGGGGGGGGGGACAAGGGCCGGATGTGGGGACCCTCTTCCTCTAGTACTGTAAAGTAAAGCTAGCTTCCACAAACACGCCTGTTTCCGCGTGGCCCCTTGAGGTCGTCGTGGTTGTTAAGAGGAGGGGAGTGGCTCGCTGGATGAAGGGAGGATAGGAA
TGTGCCTCAGCATCCTCATCTGTAAATGGGGACCTCGGGGACCTTCCTGCCCTGCCTACCTCACAGGGCTGTTGTGAGGACACGGGGGTTCAGATGTGGAAGTAAAAGTGCTGCTAACTCCGGCTTGTGGCCTCTGCTGTGGACTCCTATGTTATCCCTGTGTCCCTGGCTCTCTTCTGGGGACCTCAGTTTTCCTAGGGATGAGG
TGTGCCTCAGCATCCTCATCTGTAAATGGGGACCTCGGGGACCTTCCTGCCCTGCCTACCTCACAGGGCTGTTGTGAGGACACGGGGGTTCAGATGTGGAAGTAAAAGTGCTGCTAACTCCGGCTTGTGGCCTCTGCTGTGGACTCCTATGTTATCCCTGTGTCCCTGGCTCTCTTCTGGGGACCTCAGTTTTCCTAGGGATGAGG
CTTTCTCCAGTCATTCCGCTACTCCATTTGGGGTAAATTGTGAGCCCATGGAAGAATCCTGTGTGTGTCCTCCCTGGCTCAGGCTTTTGGATTCTGAGAAAGTAAAGTCTTCTGAAAACAGCTTCCTCCAAGCTTTAATTTCACTTGTCTCCTCTCGCTTAGTGGGACCAAATCTTTACTTCTGGGAGCCCTCCTATGTGTGTGTG
ACTTGACGAACAGAGCTTTGCCTGGTGCTGAGTACTGTATTGTGGCATCTTGAGTATATTTAAAACTATTTTTTCTTACATAAATAGCATACATTTGTATAGTAAATTTAGACAATAGAGACAGTCTAAAGGAGAAAAGAAAAGAGAAAAGAGTCTAAAGGAGAAAAGTAAAATTATGCACTGTTTCATGTCCCAGAGATAATCAC
CAATGCGTTCCTTTTCCCAGCCCCAACACACACACATGCGCACACACACACACACACACACACACAGTTTATTGGTCTACCCAAAGCCCTGGCCAGCAGCAGTAAAATTTTAAACAATGTTTGCACAGTGTCCATCTTCCCAGGCCTTAGCCAGTTCTCTAAGGGTGTAAGGGACACTAGGGGAACTCCCAGGTGGCTCAGTGGGT
CTAGGAGATGGCCATGAGAGAGCTCTCTGTCTGCCAGCATGTCACCTGGATTCTAGCACACTTGATATTGCATGAGATCTTGGGGGTTAGAATTTCAAATAGTAAATAGCCTTTTCTGAAGTCTTTAATGAAAGGCGAAGTCGAACATAGCCAATATCCTTCATCCCCTTGTAGGATTTTCAGTAATACAGTTTCATTCGCAGTGA
CAGCCTTTGGTCGTCTGCGATGGAACCACCCTGTCAGAGCTATAGGACACAGATCTAAAGGAACAGCTTTGAGAGCTGAAGACCAGATCGAAATGGGGAGAGTAAAAACAAAAAACAATGAAACCACTTTCCAGGGGTTGGTTACTTAATCACCTGCCCTGTGCATGCATGTGTGAGCCAGTTGTGTGCTGGAGGCAAAGGCCGGA
GCAGGAGCAGTTCATAAACACTCCTGTCTCTCATCTTTTTATCCTGCTGCTTTTGTAGGTGGCCTAGAACTACTGTTTCAGGGGCCACATGTGGGTAGGCAGTAAACCTAAGCCTCCTACAAAGTGGGAACTCAGATCAGAGCCCTTCCTCCTTCAGCCCAACAGATGACACCCTCATTCAAAGCAGGACCCAATCCCACAACTCA
GCAGGAGCAGTTCATAAACACTCCTGTCTCTCATCTTTTTATCCTGCTGCTTTTGTAGGTGGCCTAGAACTACTGTTTCAGGGGCCACATGTGGGTAGGCAGTAAACCTAAGCCTCCTACAAAGTGGGAACTCAGATCAGAGCCCTTCCTCCTTCAGCCCAACAGATGACACCCTCATTCAAAGCAGGACCCAATCCCACAACTCA
GGAGCAATCTAAGTGTAGATTCTAAGTAATCCAAGTGTAGATTCTAGGAGTAACGTGTCCAAAAAGAACAAAACCATATTGCCATCAGCAGCAAATGCCAAGTAAATGCAATAAAAAAAAAAAAAGCCATTCTGATGTGTGATAAATTTTTAAGCTTGTCAATTGTGGATGATGGTTACAACTTTTATTAAATTACTACTCTGAGT
TTTTCCTGCTACAGAACCTTTGGAAAGTTCTATGGGTGCATCTCTTGTACACTTATTACTTGGAGTTTCTTCTAACTGTGATTGTCATTTTTCTGAATACAGTAAACTTCAAGTGGGTCTCAGGTTGAAGTTTTTGGTGTCTGAGTCAGTTCTTCATGGAGGCTGGGGAATATAGGTGATCCTTTCATCTTCAAAAGTCTAAATGG
ACACTCTGTTCTGGCCCCAGGCCAGTTCTCCTCTGTATAATCTCCAGCCCACGTCTCCCAAACTTTCTTCCACAACCAGAGCCTCCCACAAAAAGTGATGAGTAAACACCTGCCACATTTGCTGTTGTGTGCTGTGTGATGCCCTCTCCCCCATGCTTCCCCACACCACACCAATATCTGCTCAAGCTGGGGAGCAGATGCTCCTG
GATTGTCTACAGCGACGATGTCTACAAGGAAAACCTTGTGGACGGCTTCTAGGGAATGGAGCTGGATTCCGTGTGCCTCGTCTGCCCCAACGCTGGTCTCAGTAAAACACTGAGGTGGAAGCTCACCCATCTCCCTCAGCCTCTGGTTTTTCAGCACTTGGGATTGGGGTTGAGCCTTTAAAAACGGCTGTTAGATGTGATCTCAG
CTAGGCACCTCTCGGAACCATTTGAAGAATTTGAATGTCTGTTATTTATTTCCAGCCTTCCCAACTTCCTTTTTCCTGTGTGGATGGTTATTTGTCCCTCAGTAAATTTGTTCCTAAAGCAAATTACTTGTGGTATTTTTAGACTATGAGTGTATCTTGTAAAGTAGGGAAAGGGAGAGTGTGTGGAGTGACCACGTGTGGTCTGT
TCGAAGCCTGTGCCCTTCTCAGCTGGGGCATCCAGTCCCCGGAGAGCAGGCGCCATGCCCCGACCCTGTCTTCCAACAGGCCCTCACCCTGCTCAGTGGCAGTAAATATGCTGAATTCAGTGACCTGACTTTGTGGGTTCATGAGCGGAGGGGATGGCAGGAAAAGGGAACTGGATACTCAAGTCTCTGACTCTCCCTTGTTAAGC
TTGCGCGCCTTTTTCTTCACCGGTGTCTTCTCCGCAGGAGAAGGAGCAGGAGGCGCGGCAGGTACAGTTTCAGACATGATTGTCAATTTGGTTTCCTAACAGTAAAAAAATAATATCTCAGGGTTGAGTAGCCAGGCCTCCGAGCGTCTCTATATTTATACACACAGCGCTACTGCTCGCTGATTGGTTCCCAGCTGTCTTCATCT
AGCCAGGCCTGCTCAGCGCCTTTTCTTCCCCCTTGGGACATGACCTACTGAATTGATAATGGGGTTCTTGCTTTGGTGCTCGAAGTGTAATTGCTTTTCCAGTAAAATTGCTTAAGATAATGTCACTGTGGAGTCACTGTGTTGTGGAACGGCATCTTCTGGTTACACAGAAGTACAGGGCTCAACTCTGAATAGCATTTAGAAAA
AAAGGTTTACCTTTTGTATTTAAATTTGGTCAGAAAATAAGAAGTTCAGGATGTTTAGCAACTTGGAGTGATGGTGCCCTTTTTTTTTTTAATTTTTGAAAGTAAAATTGATTTTTGAGAAGCAGCTTCAAGTATTTGGAGAAGGGAAACCTCAGCATCTGTGTGTATATACCACTTAGCGTGTCTCTTTAAGGGAGAGCTTACTT
GGGACCGCGTTTTAAACGCCTCGCAGACATGTATGGAAACGGCCAGGAGAGCTTGTACTCATAGCCCTGGAGACCTTCGTTTGAAAGGTACTGAAGGAAAAGTAAAGGCAAAAAAAAAAAAAGAAGAAGAAAAAAAAACAGCAACACAAACAAAAGACGTGCAGAACACAAGAACTCCGCTTGCTAAAGGGAAATGGTTGTAAATA
GTTCAGTCCAGTGGAGATCTGCTGCCATCCAGTCTCATAACTCTGTTGTGTTTATTCAATTACAGAAAGTGAGACACTGGGGAATGCTTTGAAATTCTCTAGTAAAATGTTCTCTGAAGGTGTAAGAAGTTCTTTTATCATATTTGGTATCAGGAATACTTGATCTTGTCAAACACTGCTGCTCTCATCTTGCCAACCTAGTCCTT
TGTTACTCAGGCAATCCAAATTCACTCTTAACTATATATATATACATAAATACTATATCTCTATATGGACTCGTAAAGGCATGGGTATAATGGTACCCCCAGTAAACTTCCTAATGAATTCTTATGACTGTTATCAGGCTTTATTGGGATTAGGCTAAAGTTGTTAGTAAACTTATAAAAGGCTGCTATGGTAACACTAAACCTAA
TGCACGCCTCGCTGGTCAAGTTTCTGAACCACGTGATCTCGGCGCTGGCCCCCAGCAGTGGCTAAATTGGGAGGGTGGTAGCGGGGGTCTCCAGTGTTTGAGTAAAGTCCGCAGTCCCGGCTGTGCCCGTGTTCTCTTCTAGGGGCCTGACGAGGGTGGGACGCCCTTCCCAAAGAGAGGCGGGAAGTCTGGACAGGGGTTCTCCA
AGAGGCCTGGGGCCATCTTACTGCCTGTGTGGTTCCCTGCTCTCTCCTCCTGCAGCAGGGGCCCTGTTGAGGAGGGTCACCACCCTCCGGGGCCAGCGTGAGTAAAGTCTGAGCCAGGTCGTGTGTGTGTTGCTTTGCTTAGAGGATCAAGCTGACTCCCTGCCGAGGTGGTCTTGGCACGCAGCTCAGGTGGGTAGTGGTCCCAG
CGGACGGGCCTGCGTTCACCGTGTCAACACTACCCTTTGCTGCTGTCCACACCTGCACCATTCCTGGGCTTGTCTTGGGACGGTTTTTTCTTCTTTGTTCAGTAAACATAATTCAGCTCTGGTCTCTGGGCTGCGTTGGGAGAGAATGAAGGTCTGGCTCTCATGGGCTGGGCTGGCTGGCAGATGGCACTGCAGACGGCTGCTTT
TGGGGCCGGAGAACCTGCCTCCCAGGGGCTGAGTCCTGTGTCCACAGCTGGACCCCTACTGGCTGGGGCTGGGGCGGGGCACGTCCCTGAGCTCATCTCTAGTAAAAACAGCTTCTTTTCAAGAGTGTCTGTCTGCGTCGAGAAAAAGGCCTTTCAAAGCTTTATTTGAAGTTCAGGAGCCCTGCACACCCCACTGCACTGTGTGC
ACTGGGGTACACAGTGTAATTGACAGGGACCCGATGAGGTTGCTGGTTTTTGAAGCATCTCACCTTTGGCAAGATTTAATTGGCCTGAATTATACTGGAGAGTAAAACCTTTGTTTCCAAAGTTTGGACCACCTTTTCTTGCTAGATCTTTCTGAAATAACATTTAGGACACTTGCAATGTAAAGTGCCTCCCTTCTTTCTCTCCA
TTTCCATTTCTGCATTTTTTTTCCTCTTTAATGTGCATTTATTGATTTCCATCATACAAGGTTTTTTTTTTTGTTGTTTTTCTTGTAACTACAAAACTTAAGTAAAACTTCTTTAGAGAATTTCAGGGCTGAAAAGGTCTTGGAAAACTTAGCTTGATTTTCTGGGTCCTTGATGTTGGCTGTTTTGAACAAACCACAACACACAC
TTTCCATTTCTGCATTTTTTTTCCTCTTTAATGTGCATTTATTGATTTCCATCATACAAGGTTTTTTTTTTTGTTGTTTTTCTTGTAACTACAAAACTTAAGTAAAACTTCTTTAGAGAATTTCAGGGCTGAAAAGGTCTTGGAAAACTTAGCTTGATTTTCTGGGTCCTTGATGTTGGCTGTTTTGAACAAACCACAACACACAC
AATATATTTTTCTGGAGTTTGGGCCTTTCCTGAAAGTGGCTCCAAATGTGCAGCTCCAGTGGCCGTGTTTACATTAACAGGTCCCTGTCCTTAGGGCATTAGTAAAGCAGGTTCAAAACCATGTCTTCTGCCTGTAACCCAGCAGCTCAGGGGCAACTTAACCAAAACACTGACTTTGAAGCTTTTCAACTGAAACTGAGGAGAGA
GACTGACTTCTCCGCTCACTTCAGTTTCCTAATCTGTAAAATGGGTCTACTCAACCTCATGGACTTCTTGGGGGTCATAATTAGCACAGAGTAAATGCTCAGTAAATGTTAGAAATTGCCATCATTCATCTGTTCTAAGATGCACTTTTTTTTCCTCCACACACGGGAGTTGCCTTTAACTAACAGCGTCTAATGGGCCCTGTCAG
TTGCTACACAGAGCTGAAGTTTAGTGTATTCTACCATGCTGGCTGCCTTAATACCTGCGTCTAGAACAGACAGCCTCAGTGACGAGAGGGGACATTATGCAGTAAAAATTTTTCAACCTGCCCTGTCCTAAAGGACTTGTGTGTGGGGTATCAGGCTAAAGGTTCTCCCCATCTAATTTAGGGGCTGTGTTTTCTAGTTTGTGCAT
TCAGCCCCATCGGACTTAGAAGCTCCATTTGTCTGTCCATGCGTCCTGAGGGGGTGGGGGGAAGTCTCTGAGGCAGTTATAATTTTTTCTCTATATTTCTAGTAAAGTTTTCGATATGTTTCTGATTCTTCTGTATGTCTCTAGCAGAGTTTGAGATTCACTGCCAGTACTGGCTGATGTTTCTACTTTGGCCTGTAAAACTGGGA
GCTGCCATGCCCCCCTTGAGCCCTGACTCCTGGACTCCGGAGGACTGAGCCCCCACCGGAACTGGGCTCCAACATGCATCTGGGGTGGGGGGTCAGAAGGAGTAAAATGTTCTGAGCACAACTGGCTATGTGTATGTGTGTGACATGAAATGAATGAAGCCCATCAGCTCTGGGACACTGGCAGCACTTACTTTATTAAAAAAAGT
GGGAATTTCTAAGTTTACTCTATGGAAAAATTTTTCTCAGTTTCCTCACAAACCGTCCAGTTTCTCGTCTGGTATTTATGAAATCGCTAAAAGTAAATGAAGTAAAGTCTTTGTTATAATTTTTCATAAAAGTTTATGGTCATGTTTCAGATTTTCTTCTTGGTGGACTTACTTTTCTGTTGCACAGAGTATACCTAGCAATCCAC
GGTCCGTTAATGTCCTTGTTGAAAGGGGGGAACCTGGGGCCTGCTCTCACATAAGTGGACGGTGACGAGCTTGGCGCTGGTTTCTGTGAAACGAATGTTTAGTAAAGAACAGAAAAACTCCAGATTTTGTTCAGATCTGTGACATGCTAATTACAGAAGCTGCAGAGAGGCTGTGACGTGACACAACGGAGCGGGCTGGTCCCAGA
TTGACTCACCTACTTTTCCTCACTCCTGGTATCATCTGTACTTGTGACTGCCTTGTCTTATCCAGCTCTGAGAAGTTTTTGTACGTTCAGCCCTACTGCCAGTAAAAGCACTTGCGTGGTGACTCTTGGCTTAGTATATATGAAGTGTTCATTGCTCAGTCGTGTCTGATTCTTTGTGACCCCATGGACTGTAGCCCACCAGGCTC
CAAGCGCAGGATCGACAGCCATCCCCCAACGCTCCCATCACCCCCCTTTTGTTCCCCTCCCCACTTGTCCTCTTGATTGTGAAGTTTCCGGGTTAAATGGAGTAAACATGTTTTAAGAAAAAAAAAGTTTGGCCTCTTTGGGGGTGGGCAGTTGGAGCAGGAGTCTGGAGAGAGGAGAAGGGAGGGCCACACCTACCTCCATTCGG
TAGATGAGGTCAGATGGGGTAGACACTTTGGTTTACTTCGTAGTAATTTCACCGAGAGACGACCATGTAACATCAAAGGTGCCAAATTTTCTATAACGCTAGTAAACTTTTTTTTTTTTAATATCAGTTGGATCCCAAATTCCAAACAACTGCCGCGCACGCATCATAGCTGCCCGATAAACAGCAGCGTCCGGTGAGGAGGGCCA
TCTAAGTTAACATAGTTGGGTTTACACATTTCTTTAAGATAAATCATAGTTTAGTTACAACTCAATCATTTAAAAGTTTTTTCCTATTCTGTTCAAAAATAGTAAATTTGGTTCTAATCCTTACTGTATCACTTTTTAATATTCTGATTATTAATAGCCAGAGTAAGGGACAGTGGATGCTTTTGTGACTGACTTTCTGCACCCAA
GCGAGTATCAGCAGGGATCCTTTCTATGACATGTTGGCCACGAGGAAAAGGAGGATTGCCAATAAGAAATAGAGCTTTCCTGGTCTGAGCAGCAGGTAAAAGTAAACTGAAACCCCACAGCAGAGTGACTGGGGGCTCCCCGCGACACCCTGGACCACCCCGACGGCCTGCCCTGTCTCTGCCGGGACAGCAGCCCCTGCTGATCT
TTAATTCATTGAGTACTGCATTCATTGAGTTAATATTGTTTTTTTAAGATTAATATATTTCAGATATTTAATATGAAAAGTGGAGAAGGAAGTGGTGTGGAGTAAAAGGTTACACCTGCTCCTGCCGCCTGCACTGTGGTTCTTCCGGCGGGGCAGCATGCTCACCAGGGCCCCGAGCAACACCGTGGCCCGCGCTGAGGCTTCAG
CCTCCATCTGATGGTCCCTCCTGTGCCTCTGCTTGGCCACCTGCCTGCCTTCGCTGACGGCCGGGCTGGGGTCCATCGTGCCTACCCCTGGCTGTATTTCAGTAAAAACAGGCCCCTGGGGGCCATGGCTCATCATGTGACTTGTTTTCTGCCCAGGGTCGTGAGTGTGGGCTCTGTGGCCTCCCTGGGGTGATGTCTGGGGGAGC
ACTGGAGGAAGTGTCAGATGAGTAAGGAAGAGGAGGAGACTCTGGCTCGCCGCTTCCGGAAAGACTTTGAGCCCTTTGACTTCACCGTGGATGATGATTGAGTAAAGGGAAAAAGCACTTGATGAACTTCACAGGGTATAATAGCAGCCTGCTTTTTAGGAAACAACAGTCTCCCATGGGGACTGTTTTCCTGCCTCTTTTTGTGT
GAAAGAATGTTTTATAAGACCTGAATCTTCAGGTTGATGAATTGTGAAAACTCCTCAAAAGGCAACTACGCTGGTCGTCCCAGAAACATCGCAACATTGGAGTAAACTGGAGAACTGTGGCTATCCTTGGAGGAACTTCTTTTGAGGCAGAATCCTCAGAAACTCAACACTTATAACTCCTTACCTTTTACTTGAATGCTTCATCA
CTGGCACAGGGGCAGCCTCTCTCCTCCCAGGAGCTGTCTAAGCTTTGTAAGAACTGGGCCTCAGGGCGTTCCTAGCCCTAGGTCGTGGTCTTCCCTCCTGAGTAAAGCAATTCTGAGTCACTGTGTGTGCTACCCCCGTGTCCTCTGGTGCTTCTGCCCCCAGGGAGGGGCTGGCGAGGACATTTCCTTCTTCGCTAGCCTCTGGA
CCCTACACACGACACAGGGCCCGCCCTAACTCCTGTCCCCCTTCCTTCCCAACTTCCTTGCTCTACTGTGTTAACCTCCTCTTGGAGCTGCCACAGGCACAGTAAAGGTAGCCCCAGGAAGATGTGAGTGCATTCTGGTCATTTCATAGCTGGGGTGCTGGAATACTGTGTCTCTCCCAACTTTACATCCCCTATCTCCAATAGGG
CTGCAATGAAGGTGCAGGGTCGCAACCACTGAATTCCCCAGAGATTTTTTTTTTAACCATAGCTTTTGGGGGAAACAGGCCAGGAGAGAAACGAACACAAAGTAAAACTGAGATATGGATGTGAGAGCTGGTAGACGATGTGGGCTCTGGCAGGAAGGCCCTCAGACCTGAAGAAGTCCCCTTTCCTGTTGCCACCGCCACTCGGT
CACCCGCTGTGATCCCTGTGATCGTGCCCCTGCTGGCAGTTCCCTCTTGCTGCCGCCCCTCCTGCCCGGCGTGAGCCGTTAGTTCTGTCGCTTTTCTCTGAGTAAAGATTCCACCTGGTTTCCCCTGAGCATCCTCCGTCCTCGGCCTTTTTCCTGCCCCCTCCTTCGCCACCGATTCGGGCGCGCTCCTGCTTCGTGTACCGCAC
CCAGGGTGCGGAGAGCAGCCGCTACCCCGCACAACGCCCTTTGGAGACACGTGGGGTAAACAGTTTTCCTTGAGTGCTGTAAATAGTTTGAGAGGCATGGAGTAAAGGGCCTTCATTTACATTGAGTGAATGGTCAGCCTTTTGTGCTGGGTGACAGGATTTCGCCCTCCGGTGGCCACTTCTCAGAGGGGGCGATGGGGCGACAG
ACGCAAAAGCTCTTCCTCAGTGAACAGACAAAAGCCACACACGGAGCAGGTGCCACTGCCCAGCACTGTTGGAAACTTCTCCCTGCTTTGTGTGTCAGCCAGTAAAAAGTTTGTTTTGCTTATCTGTATAAAGAAGTACCTTTTTACAATACAAATGCATTGCTGTGTGTACTGTAAGAATGTGAGCTCTGATGAAACTTGTTCTT
TCTGTGAAATTTTTTTCTAAAGCTTCTGTGCAGTTTAAGTATAGTAAGAATATAGTGATTAATTTGAAGAGCTTGCATTGAAAAACAAAATGTAATAGGGAGTAAATATAGAATGCAGTTGGTTAAGAATTTTGAGAGGATAACAAGATTACTAAAAAAGAAAAAACAATAACCATAGGATTTTGAAATATAATCTTTCAAAATAT
ATCTCTTGCCAAGGTCAAGCCAGGGAACTTCAAGGTCCAGACTGTCTCTCCAAGAGAACCAGCTTCCAAAGTGACCGAACAAGCTCTGCTAAAACCTCGAAGTAAAAATGGCCCTCAGGAACAAGATTGTGACCCCGTGGACTTGGATGACGCAAGCCTTCCGGTCAGTGACGTGTGAGGTGGAAGCTCGTGGAGCCTGACCCGCC
ATGCCCCGCACAGCGCACAGAAGCAGCTGTCTCGGTCCTGGGCGGCCGCCCTGCGAGTCGTTTCTTCTGGCAGCGCCGCCTTCCTAACTCAGTGAAACACAGTAAACCACGCTCTCCCGCAGCCACACTTAGGGATCGAGCAACGAGCATGTCGTTGATTAATACCTACTGTAATAATTCGGTAGTAACCTTCTTCAGATATTATA
CGAAGAAGCACCTGTCTAATGGCTTTGAAGAAGTGATTTTACCACCTCTTGCCACCCTAATAGGATACAATCATCTACACTTGGATATATTTCAATAAGAAGTAAAGTGTGTCTTATCCATAGTTGGGCTGAAGAGCATATTTTCTAAAAATTCAACAACCTTTTATTCAACACCCGTGCCTGCCTGGTACTGTTGAAAACATAAA
CGAAGAAGCACCTGTCTAATGGCTTTGAAGAAGTGATTTTACCACCTCTTGCCACCCTAATAGGATACAATCATCTACACTTGGATATATTTCAATAAGAAGTAAAGTGTGTCTTATCCATAGTTGGGCTGAAGAGCATATTTTCTAAAAATTCAACAACCTTTTATTCAACACCCGTGCCTGCCTGGTACTGTTGAAAACATAAA
CTTTTGGTGCCTTAACCCTGCTTGGACTTCTTTACAAAATCCCCTCCTGATCTATGCGACCACAGAAGCCTTTCCTGCCAGTTGTACAGAATCTACAGAGAGTAAATGATACGTGGTATTTTTATACAGACTGCTGTGTTTGTTTCAGCATTGACTATGTGTGTAGTGTGTGCTCAGTTGCTCAGTCTTTGGGACCCTTTGGACTG
ACAACAGACTGAGAACAGTATCAGCCAAAGACTACATGGGTACTGTTTCTATCTCCAGTTACTGTCTTCTGTTCAGCATAAGTTAATCACTTCACTGGACAGTAAAGTTTGTAGCCAAAGATGTAACAAATGAATAATTTCCTCCAAATCACTGCTCATGTTGTCTGTTAACAATGATCAGTTCAATTACTACAGCATTCTATCAG
ACAACAGACTGAGAACAGTATCAGCCAAAGACTACATGGGTACTGTTTCTATCTCCAGTTACTGTCTTCTGTTCAGCATAAGTTAATCACTTCACTGGACAGTAAAGTTTGTAGCCAAAGATGTAACAAATGAATAATTTCCTCCAAATCACTGCTCATGTTGTCTGTTAACAATGATCAGTTCAATTACTACAGCATTCTATCAG
TCATGGGCCCAGAGCTCCCCACCTGGGGGCCCAGCTTCTCCCAGGTCAGGCTTCATTCTCCTATGGCCTCTAACAGTCTGATTGTATAACCCTACCTATTAGTAAAAAATGTTTTAAGCAAGCACTTTAGTATGTGTGTACTTTTAATTGATAAATTATGTATGCATTGATATAACACACATTATGAAGCATGCAAACAGATAAAG
TCATGGGCCCAGAGCTCCCCACCTGGGGGCCCAGCTTCTCCCAGGTCAGGCTTCATTCTCCTATGGCCTCTAACAGTCTGATTGTATAACCCTACCTATTAGTAAAAAATGTTTTAAGCAAGCACTTTAGTATGTGTGTACTTTTAATTGATAAATTATGTATGCATTGATATAACACACATTATGAAGCATGCAAACAGATAAAG
AAAGCAGATCCTCATTCAGCCTGGAAAGAAGTGAAGAAACACATTTCTATTGCAGCCTTTACAATCCAAGCAGCGGCAGGGACTCTGAAAGAATTCTTATAGTAAAGTCTCAGGTAACTGGCTGCCGTTAAAAGTCTGAGGATAAAATCCATCTTTCTGTTAACACATGAAGCCAGAGCATGCTAAAATTTTGCTTTTCATGTCAT
TGTTGGTAGTGATGTCATATGAATGTATCTTAAAATGTGTGCCCTTTTATGTTATTTATGCCTTAAAAGTTTCCCTCCCTCTTCCTTCCTCCCCCTCGTCAGTAAACAACCTCGTTTGGCACAGTTTCAATCACCTGAGACCGTGTTGTCCAAGAGCCTCAGCGACAGTAAGAGCCCCTCCTGCAAGGATCCTACCTGTTGGCTGA
GGAAGCTCAGGCCCGAAGGCCCCGAACGTCAGCCAGGTCCAGGATCAGAATGTCTTACCGGCTCCAAGGGTGGGGTTCACTGTGTGTATTTGTGTGTATGAGTAAAACGCTTTATTTCTTTTTAGGTAATTTTTTTTCTTACTGGACTTGATGGGCTCTCCTAGCTCCACTAGCAAGAAATTGGGTTTAAATTCCCCTCAGCCCAG
GAATCAATAAGGCCGCTCCTAACACACACTCACTCACACTTGGGCACTGCTGCTCAGGATGCTGGTGAACTGTGTTTGGTGGTCTGCACACCCTATTCTCAGTAAATTATAAAGGGTCTCACTCTTAATGGTGCTGAAACAAATGGTTGCCTCTTTTTGTGTCTGGGAGTGAAGGATCTAGAACCAAGTCTGAATCAAAATTGAGA
AGCAGAAACACATGTCAGCCCTAGGCCCTAGCTGAGCTGAGGCTGGAGACAGCACATCTCCTTGGGGAGCCCCCCTGGCTGTTCCTCTCCAGCTCCCCGCAGTAAACTTTACCAAATCTGAGCCGTGGCTCCCGCTGCCTGTGTGTGGGCCCTGGGAATCGGAGCCCACCAGCTCCAAGTAGGCCATCCTCCAACATCCTCCACCT
GAAGGCTGTGCCCAAGGGGAGGAAGGGAGGTCACATCAAGCTGATTATATTTTTCTGACTTTATTATTTTTAAATTCTGTATATCAGAGCATCAAGCCTGAGTAAACATGTTTTGTCATCCACTTGCAGTTTCTGCTTTGGGACGGTGCTGACAGTAGCCACCACGGACAGACGTCAGCTGCCCTGGGAAGTAGGAGTTTCTCAGA
GGTAGGATAATTGCGGACTGAACCCTCGGGCTGCGGTCATATATGAGAACTTGCTCCGCGCGGTCCCCTTTGCCGGGATGTTTCCATTGCTTCATGTTTCAGTAAACAAAGGAGTTTGTGACCAACTATGTTTTCTTTCTTAATTTAATTCTTCTACATTCACTTTTCTCTCCTCCTGGTACTAGTCTCTGTAGCCTTTCTGTTCC
CTGGCCCGCCGGCTGCCTGTAGGTGCCACCAGGGAACCGAGACCTCGCCAGGGTGTGGGCCAGGGGTGATGGAGGCCCAACCCGTTTCTGCCCGGGAGACAGTAAAGGCTCTACACGTTCCTCTGGCTCCGTGTATCTGTGTGGACCACCTCTCCCCCAGCAACTGCAGCTGGGGCCCTCCGCCCTCCAGCCCCCAGTGTCCTGCG
TGGGAGCGGCCATGTGCCGGGGTCTCCAGGTCAAGAGCCACAACCCCTGCCCTGCCTGCATTGCCCCCCGCCCCCCGCTGGCAGCCCCTCCACCCTGTCCAGTAAAGCTTCCATGTATCTCCACGTGCTGGCTCTCTGGGCTCACTGACGGGGGCGGGGAGGGAGCATGGCTGTCTGGAAGGGCCATCCACCTTGCCCAGTGGTGG
TACCGCTGAGACCTGAGTGTATGAGACGTGGAACCCAGCTCCTAAGCCCAGAAACTTAGAGATGGAAAGATGTTTCCATTTTCTCCAACAACGAAAGGAGAGTAAATTACGTCATTTGTGACTCTTGTTTTTTTGAATTCTTTTTACAAATTGTCTGACACCTGGAAGATGTATTAAAATAATGCCTCTTATTCTGGTGACTTTTG
TACCGCTGAGACCTGAGTGTATGAGACGTGGAACCCAGCTCCTAAGCCCAGAAACTTAGAGATGGAAAGATGTTTCCATTTTCTCCAACAACGAAAGGAGAGTAAATTACGTCATTTGTGACTCTTGTTTTTTTGAATTCTTTTTACAAATTGTCTGACACCTGGAAGATGTATTAAAATAATGCCTCTTATTCTGGTGACTTTTG
CCTTTCCCTTCTATTTTATAAGCTTCTTGAGAACAAAGTCCATGTCTTTTTACTATTTGTATCTATGGCAAAATGTCTTACCTGTATGTAGTATATTGTAAGTAAAAATCTGGGTTGAATTTATTCTGAATTTATGATCTTTAAAAAAATTTTCTTCCTTCCTGTCATCTTTGTAGTAGTTGAGACATTTGATGCTCTTCTGGTTA
CCTTTCCCTTCTATTTTATAAGCTTCTTGAGAACAAAGTCCATGTCTTTTTACTATTTGTATCTATGGCAAAATGTCTTACCTGTATGTAGTATATTGTAAGTAAAAATCTGGGTTGAATTTATTCTGAATTTATGATCTTTAAAAAAATTTTCTTCCTTCCTGTCATCTTTGTAGTAGTTGAGACATTTGATGCTCTTCTGGTTA
GCTATCGGCGTGCCTTTTCTTCTTTCAGAAAAACTGCTTCTCCCCACAATGTCCTGCGTACGCTATGATCCAGGAGCTGATGCTGCCAAGGGACCCCATCAGTAAATGCAGGCACAAAGAGGAGGAGCCCGTGGCTTCTTCCACCTAGCCCCTGCCCCCTGCTTTTCCCAAGATTCTGGGCCACGGAAGTGCCTCCTTTCCACATG
CCCAGCCTTATCTCGCAATCTATTGTTAAGTCACCTGCCCCAATTCAGTAAATGAATTGTGGAACAAAGTTATTGTGTATGTTTTCCCTGCTGTCTTCTCAGTAAACCATTGATGGAATCTGGGCTTATATATTCTATATGTGGTTGGTTGGTTTACAAGATCGTATTAAGTGCTCACTGAGTGCAAAGCGCTGTACAAGGCACTT
CCCCCAGAATGAGGCACCAAGGGTGCCACCCAGCCCACTACCTCCACCATCTCATCACGTTCACCACCGAGGGGCTGAGAGCTGAAGCCATGAGCTGACAAGTAAACGTGTTCCTCTGCTGTGCAAGACTTCCTTCTCTTGGTTTCTTGGCAGTTGGGGGTTTGTTGTCTTCCAGCTTTAATACCAGTAAGAAGCAATCCCCTGGG
ACCTCCCTGAACATGCTTATTCCTACTCTGTGAGGGGGCTGGGAGCCTTGTTAAGTGAGAACCAAGCTTCCAGGATGTGACAAAACACCTTCCGTCTAGGAGTAAAGGGTAGTGCAATCCTCTTGTGTTTACTATTTCTTTGCAGGGGGAGTGGGGGAGAGGGCTGGCTGGAGTGAAAAATGAGCCTTACAGAGCTGAATTCACTG
CCCCACCTCTGAGCCCAAGGAAGAGTGAGTCACCCCAGAGCCTTGGAGGATCAGATTGGGGGAACCCCACCCCACCCCACCCATCTGGAATACGCATTACAGTAAACACCTCTTGTATTTGGCCTCGTTATGTCTGTTGTCTCACACAAACACACCCTTGCAAGCCTGCCCAGATTTTCCTCGGTGACTGGCCCCTGAGGCCCACT
CCCATCACTGCCCAGGCTTCCTGGGAGCAAAGAGAGTACCAGTCAGGGCCCTTGCTCTCACAGAGCGTGCAGCTTCGGTGGAGAGGTCATACGTGTGACAAGTAAAGCAGCAACATAAAACCAGACTGCAGCCCGTGTGACTACATGCCCAGGTGCCAGCCACCACCTTGCAGGGCGCAGTCCTCACAGACTATAGAAAAGCCAGG
ACTGATGGTGTGGGATCCTGGTGGATTTGCTTCTGTCACCCTTTCCTGAAAGCTTACCCTGCTTTAGATACCCTTCATGTGCATTCTTAAAACATATCTCAGTAAAGTCTGCCCCTACTATATTACAGTCGTGTTATACTTGGTTTCCTCTCCAGCTTGACCATAAAGTCACTGAGGAAAGAATCCATGTCTTATTTGACTTTATG
AGCTTTGTTCTGAGCTGCCAATATTGCCTGAAGACCAGACCTGGCCTGGTGTGAAGTCTGTGCTTCCCAGTGTGGTTCCTGCCCAGCCTGTCTGATCCCCAGTAAAGCTTTATCACACCTGCTTATTCCCTCCTGGCTTCCTGGAGTCATGACCAACTATGTTGGGTGTGTGGTGGTGTCCATTTTCCCTTCTGTTGTGCTCTGCA
CCAGCACCGCAGTTTGAAAGAACCAGTTCTTTGGTACTCAGCCTTCTTTATAGTCCAATGCTCACATCTATGCATGACTCCTGGAAAAACCATAGCTTTGAGTAAATGGATCTTTGTTGGCAAAGTGATGTCTCTGCTTTTTAATACACTGTCTAGGTTTGTCATACCTTTCCTTCCAAGGAAAAAGGGTCTGTTAATTTCATGAC
AGCCACTAATGTGTTGTGTATGATAACAAAACCTCTGGTATGACACATTTTCTGTGATCATTGTTAATTAGTGACATAGTAACATCTGTAGCAGGTGGTTAGTAAACCTCATGTGTTGGGGGTGCACTCCTTGGGGAATGGTTTGGGCCAGATGGGGTCTATATGGAGTGGAATATTTGACTCCTTTTTTTCTTGTTTTTAGGTTC
GTAGGACATGGACTTGATGAGCTTTCCTTGATGTCTGAACTCTGGGGAGTCCCAGCCCCTCTGGGGCTGGTTTTCCTGTTTCCTGCCTCAGTAGGAGACCAGTAAAATGGAGCAAAGTGGTAGGTACTTTTTATGAAGACGGCACAGTCTTCCCCTTTTTCCAGTTCCCTAAGACTTTTCAAGTAAGAGGCTCAAGGGGCATTGCT
TCAGTTGGGTTCCAGTCCCACCCCGCCTCTCAGAGAGAAGGCAGTAGCCCCAGGACCGGCTCGTGTTTGTACATTGCACAGAAACTTGTGTGGGTGCTTTAGTAAAAAACGTGAATGGATAAGCCCTTTGTCTGTTTGGGGATGGGGATCTGGATCCCTAATCTCGGATCCTGGTGTGTTTGGGGAAGGGCGCCTGGCCCAATCTG
ACACTGCTGTGCCGGGGGCTACATGGCACAGATTACACAGCTGACTACTGAGGGGCACCCCGTCCCACCCACACCTCCTCACCCCTCCTTATCCCCAAAGAGTAAACTTGAACCCTCACGGCACTGCTGTCTCTGCTTCCTTTCCACTGCCACTACCACCTGACTGGGTGATCTCAGACAACCTGGGGGAAGAATGGGAGGAGGCT
CATGTTTGTGTCATTAGTGAAACTGGAAAAGCAAAATACAAAGCCTAAGATGAGAGTTCCAGTTGAATTTGGAAACAGCTAGTGTCCCATTGATATCACCAGTAAAATCATCAAATGTTCTAGTTCTGTGACCAGCTGCTTAGTAGAGTTTATTATTGCATGTGTCTTCTAAGGATTGTATCTATTTTGTATTTTAGAAATATTAG
GGAAACCCTCAAGGAACCTTGATCCAGGGACCTTCACATTCCCTCATGTTTGTGACTTGTCACCCCCAGCCCAGGGTGCATCTGTTTCTCCAGGATTAGCAGTAAAACCCTTTAATGAAAAGGACCTGTGTACTTATTTGGGGGCATCAAAGAGGTGGAGAGATGGTCACACGGCCCCCAGTCTGGAAGGGAGCTGAATTTCAAGA
TGAAGTACCCACCCCATTCCCCTGGGACTGCATTCGTAGCTGTGTTTTTATTGTTATACAGCATATGTTGGGGGAATGTAGAGCTTTTGGCACAGAGATCAGTAAAACTCTTGTTTATTATGACTTTGTACAACTTTGAATAATGTGCTGTCAGTTCACTAACAAGGTATTCATAATTAAACTGCAAATAGTTTATCCTATTTCTC
CCTGAGTGGCAGCTGCCTGTTTCTTGAGCCCAGACCGCCCTGTCCACCATGACCATCACACTCAGTCCTGCTGTGAAGACATTGAGGGGAAATCCACCACAGTAAAACTGACATGCAGTGTTCAACTTTAGTTTTTTAACTTTTTTTTTTTTTTTAACGTTTAAACAGCCATACTCCTTGTGCTCAACCTGCTTCCAAGGCATACA
CGCATTGAGGGTGGGCCCGGGAGGGACTGCGGCGGGACCTGGAGCTAAGTCAGGCTCTGGCCACCCACGTCCTTGCACACGTCTTCGGAAAACGCCGGAAAGTAAACTCTGCAGAGTACGCGCGCCACGCCTCCCTGGTCCGTGCGGGGCGGGGCCTGCGCGGCGGGGCGGGCGCTCGCGCTCGCGTTCTCTGCAGTCCGCATTCC
CATGTGGTCTACCTGGCCCTGCTTTCTCTTGGACACTTTACTGCTCTTTTTTTTGAAGAGTCCATGTTACATACTCTTAGCGTTCCTCATGTCATGTGAAAGTAAATTTAAATGACCCAAACTTTTAATGCCCCCAAATAACTATTGATACTTTCAATTCCTTTGTATAACTGTACCTCCCAACTTTTTCATGTGTCTTTATTCGG
CATGTGGTCTACCTGGCCCTGCTTTCTCTTGGACACTTTACTGCTCTTTTTTTTGAAGAGTCCATGTTACATACTCTTAGCGTTCCTCATGTCATGTGAAAGTAAATTTAAATGACCCAAACTTTTAATGCCCCCAAATAACTATTGATACTTTCAATTCCTTTGTATAACTGTACCTCCCAACTTTTTCATGTGTCTTTATTCGG
GTTCCCACCAGACCAGAGAAGGGCTATATATGGACTCATGTTGGACCTACTCCTGCAATAACTATAAAGGAAACAGTTGCCAACCATTTATAGTTTAAAAAGTAAACCTGGATTTCCAGTTCCCTTGTATCTGTACCACTGTAAGACATGCCACATGTTTCTTTAATGAAATTCTTGGATGGAAAAATGACTAAAGTAATCACTAG
ACACCTGTGAACTCTGCAACACTTGTGAATTCCTGTGAATACCATCTTTCATCCAGGACTGAGATATACAAATGTCAGAGTAAAGTAAGCAAAGTATCCGAGTAAAACATGAGTGGACCTAGTTCAGATCCAGGGTGCTCCTTGTTAATCTTGAGCCATTTCTACCTTCGAAAAATTCAAGTCACCATCAATGGTTTTCTTTTTAA
GATCCTGGTAATTGCTCATAAAAAATGACAACAAATTGTGAGAATAGAAGCCATTGCTAAACACTGTTTCTCCATCAGTGCCGTGACTTGCCTTACTTGAAGTAAATTTCTTTAACTTTGTAATCTTGCATTAGACTCAACTAAACACATAAAACATTTTTCTTTAGTAAATCAAGATCCAGTCCGGGTTTCTTTTGAGTTATTTT
GTCATATTTTTCCAAAGAGTAATGCAGTCCAGAAGTAATGCACAGAAATTTCTCTCTCACCTTCCTCACAAACAGATTCTTTCAGCTGCTGAATTTAAACAGTAAACATCATGTACTGTAAATACACTTCATCTTCAACACAGCTACAGCTTGCCGTGGTCTTTGGTTTGTGTTGGACCATTTTATTGATACCAAATGAATATGAG
CTTGTTCCTCTGCAATTCATTCTGCACACAGAAGTGAGAACCAGAAAAGTTAATCATGTCATTCTCCTGCCTTGTGTCTTCCCATTGCTCTGAAGCTAAAAGTAAAAATCATTATCATGGCTACAAAGTCTTGTGTGGTCTGAACTACATCCTGTGCCGGGCTCCCTTTCAGTCTCTCTGTGCCAGTCAAACTGGCCTTCAAAATC
TTATGATAGTATAGAGCAGAATGCTCTTCTTTAAAAAGTGGTTTGTCAGTTTGAATTGAAAATATAATTCGTTATATTTTTATGTTAATTTTGATCAAGCAGTAAATTATAAGTGATTTTTAAGTTTGATCCTATCCTATGTAAATCACATTCAAAATAAAAGTTTTATCTAATATTCTTTGACATTTAGAAAAGAATGTTCATTT
TTTTTAAGAAGGGAGATGTTTGAACCATTTCTGCATCCTTCTTCTCCAGAATGAGAATTTGTATGCAAAGACATCTGTATTCACTTTCTGTAAAAATCCAAGTAAAAGTGCCAAAATTAACACCTGTGTAAATCTGTTTTGCATTATTCATATGTATATCTGCATATATATATGTTGATACCTTTACTAAAATTGATACTTTTTCA
CTTTGCTTTTACATTGGTTGTGTGCTTATTTTTAAATTATTGATGTAGCTTCAAACATCCTTTATAAGCAGTTAGTTTTTTGCAGGTAATTTGCATCAGGAGTAAAGTCTAAATGTTTCTGCAAAGGTTCAGTGGATTTCTGTCTGTTTCTATTATACAGTGACGTTTCAGTAAAGATAACATTTTCAGGTCAGAGAGATAAAACA
TGCTATGACACTCTTAATGATTGACAGACCGATTCCAGACAAAGCTTGGAAGGCTGTCTCAGTGGAGCATGTGTGCAAACAAATGTCAGAGAAAGCAAAAAGTAAATTGAGGGAAGAGTCCTCACTGGTTCCCATGTTCTTGCTACCAGGTTTGTTTGTGCTTTGTCCGAGCTGTGGAGACTCGTGTACTCGACCCCCTCCCACCA
CCATCTGCCCAAAGCAGAAGCTAGACCAGATGGCCTTCCAAGGTTTTTATCAGTTCTGGGAGTCTTGTCTTGCGGTCAAATTCCCTTTCTGGTTTATTAGAGTAAATCTGTGTTTTCTCTGTTCATGTAGAGACTTCAGAGTGGGACAAAGGATGTTTCTGTCACCAGGTATGAAGCTTCTCTAGACAGAGGACAGGGAGAGGTGG
TTCCTTTGCATCCTCCCTGGATGCAGTTCGGACTGCATACAGTTCTGACTAGTTCTGACTCTTCCTCATCAGCTTAAGACCTCCCGAAGGGAAGAATATTAGTAAATCAGATATATCTAGACCCTCTTGTCTCTCCCAGCACCTGATTGCTGTCTCTCTGAAAGTTTCTCCTGCAGCCTAGCTCTCAAGTGCTCCCTGCTCTTGCC
TTCCTTTGCATCCTCCCTGGATGCAGTTCGGACTGCATACAGTTCTGACTAGTTCTGACTCTTCCTCATCAGCTTAAGACCTCCCGAAGGGAAGAATATTAGTAAATCAGATATATCTAGACCCTCTTGTCTCTCCCAGCACCTGATTGCTGTCTCTCTGAAAGTTTCTCCTGCAGCCTAGCTCTCAAGTGCTCCCTGCTCTTGCC
CCTGGAGAAATGGAGTGGGGCCGTGTCGCCTCTGACGGTTGCTTCCGTTTATGTTATTTGCTCTCCTTGCTCCACAGCCGCTCCAGTGGCCACCATAAGCAGTAAACTGCCTCCTCTTGGGTTTCTCTCTCTGTAGTGATGTGTCTCCCTTCTCACGCTAGTGAAGACCCCCCCTGCCCTTCATTGCCACCCACTCAGCTGGGCAG
GCTGTACTTCATTTTGAGAGCTTGTTTTTAAGAGTTTAATTAGAATGACCTGTGGTAACGTACTTAGGGCTGCAGCCTCAGAAGCTGGTTACATCTGTGCAGTAAACGGTGTTATTCACTCCTTCAAGATGTGTGTTCATTAAGCGCCTGCTGCGGGCCGCCGAGCCCACGACGGGGGGACGGGGAGGCCCCTGCCCACTGCAGTC
GCTGTACTTCATTTTGAGAGCTTGTTTTTAAGAGTTTAATTAGAATGACCTGTGGTAACGTACTTAGGGCTGCAGCCTCAGAAGCTGGTTACATCTGTGCAGTAAACGGTGTTATTCACTCCTTCAAGATGTGTGTTCATTAAGCGCCTGCTGCGGGCCGCCGAGCCCACGACGGGGGGACGGGGAGGCCCCTGCCCACTGCAGTC
ACAGAGGGAACGGGCTGGGGGCGGTGCTTTCCCCATCCTCCTCCCTCCTCATTTTTATTTAAGTGAATAATTTAAGGCCCTCCACCACCCCCCCCCAGGCAGTAAAGTGCTTCGGACCCCACCTATCCCTGGTCTCTGTGTGTGTGTGTCCGTGTCAGCCGGTTGTGAATGGGAAACACGTGGGGGAACCCAGCCCACCTGTCCCA
CAGCAAAAAGGAAGTGGAGAGAATCCCACTGTCTGCTATCCGAGCCACAGGAACGCGCCTTCCTCACACCCCACGACCCTGTGCCTCGAACCAAGTGGACAGTAAACTCCAGGAGTGAGCAAAAAAAAAAAGCTTTAATTGAAATACAATCAATCTACAGTGTACAGAACAGTCATTCAGTAAGTGTGTGCATATAAGTATATATA
ATGTAAATATTCAGACCAAAGATTACAACTGGAAGATATTTTCAAACCCCAGGGGCCAAAATTATCCCCTTATTCTTCTGATTTGAAATGTATAGCCTTAAGTAAATCTCTATGCTTCCCTTACTGTGCCTTACTAAACTTATATTTTATGAATAGTCCTAGGAAATAGCTAATTCAAGATAGTTGTCTGTTTTGTACAGAATATT
CTGACAGGCGTAAAAACTTTGACTAGATTGTCTTCGCTTTCAACTATGATCATGTATTGCTTTTCCATGTGTGTCTGTAACACTTATGTCCTGTCTCAAAAGTAAAGATTTTAAGAAAGAAAATATAGAGTTCTGTGCTTATTCTAAATTGGTTTCTCCAAGAAGTACTTTTCACTCCTATACCTGAAAGCCTGCCACTGGAAGTA
AGAGGATGTACAGCAAGTGGCAAAATCTGAACTTAAGACTCCAAAGCCTTTGTTTTTTCTATTATCTAATGTCTCGATGATCTTTATTCTGTGCTGTAAAAGTAAAAATCTTTCTGGACTATTAGGAGCATACTGCAAGATAACATTAAAGAAGGTGACATTAAAGAAAAACTTTTGGAGTAATGTTTATATCCTCAGGCTACTTG
GATCCTTCGCTCTGCACGAGTTACCTGTTAAACACCAGAAGACCTACCAAAAATAAGTTTGATAACATTTCAAAAGATGGGCATTTCCCCCAATGAAATAAGTAAACATTCCAACATTGTCTTTAGGAGTGATTGTTCAAAGCTTTGCACCTTGCAAAAATGACCCTGGAGTTGGTAGATTGCTGTTGATCCTTTATCAATAATGT
AAGACATCAGTTAACTGAAAATACAAAGCTTTTCAACTTGAAGTGACCTAGGTGGGAGGCGATAACATCGTTCCCATCTGAAAGTTATTGTGATGGCCTAAGTAAACTTAGTAGAGGGTTCATTCCAATTCCTGCTCTATCGGTGTCCATGTCTCAAAACTTATTGTAATCATTGGTACCATTGGCAGCCTCTGTCTGGGCCAAGG
AAACAGCTTTAATGGCCCATATGTACACTCAAGATTCTGTAATGTAATCTCAAGGTTATTACTCTGACACCAGCTTGCTGCTATGATTTCAAAGCACATAAGTAAAGGTGCTTTTTAGTGTGCAGTCTACAGCCAGAGCTTACATAGTTACTGATCTCCAGGTTTTGATGTTTCTAAAGTCTGGGTGGATTTATATTTCTTTTCAC
GAACAGAAAATATGAACTGTGCTTATTTTCATAACGGAAACATTCACCCTACCTTCTGTGAGAATAGACATTACTTAATGTGTGAAAGGAAAGCAGGCGTAGTAAAGGTGGAACATCTACTTTAATGCAAAGACAGGGGCAGAATGTCACGGATAAGCGCTTGATTGGACAATAAAAGATCTGGGCGAAGGAACCACTAGCCACAG
CAGGTCTGAGTGCCGCCCTCCAGAGCCACCACCCAGAGGGTGGAAGGGATGGAGCTGTTAGTCAAGGCTGTGGCAGCCTGGTACACAAGACATTTTTGCAAGTAAAAATTATAAGAGATGTGCTGCTGTAGAAACTGGTCTGTGGTATTTTGGGGCACAAGGGTCCCCGAGCTGCCCCAAGAAAGGCAAAGATATGATGGGGGCAA
AATTATGCTTTTAAATCACCCAGACAAGGGAGGATCTCCTTATATAGCAGCCAAAATCAATGAAGCTAAAGATTTGCTAGAAGGTCAAGCTACAAAATGAAGTAAATGTATGATGACTTAAGTTCTTATTCTCTTATGCGTTCCAGCTTTTTATGATAAAATGCCTCAAACCTAAAAAAAAAAAAAAAAAAAAAAGAAGGAGCTAC
GACGAGCTCATCATCACCGACTGAGCCGGAGTCAGCCTGTGGACTGGGCCTCCGCCCTGGCTCGTCTCCTAGTCTTTTTATAGTCTTGATACGTGTAAATAGTAAATCCTTCAACCTTTCAACTCCCTCTGCCTCCTGCTGCTTGTGAGGCCCACCTGTGTCTTCACTGTTACCGTCCTGCTGCCTGGAGGCTGTGCGCATCCCAG
CAGGGCGTGCAGGGTAGCGGAAGGCTGGCTAGAGGGGCCAGTTAAGGCTCACCACTTCCTCATCACCTCCTTTGTTGATTCTTCACGTGTCTGTTCATTCAGTAAACATTTATTGAGCAACTGTTCTGTGCCTAGTGATGAATCAGAGGTGGTTCCTGGCCCCAGGAGCCCACAGGCTGGGGATGGGAAGACAGACAAACCGAAAT
GGAAGGACATTCACAGTGGCCTCGACGTTGCCTTAGACACAGCGTGTTAGCCTCTTGCATATCGGCTTTTTCAGAGTCATTTATGAGCAAACAACATTGAAGTAAAACTTTGCTAGTTTGAACCCTTTGGAACTCCTGGAGGCTCTGTGACCTGCGTTGTTGGGGCAGGAGGGGGAAAGGGGCTGTGCAAGACCTGGCATTTATTT
GTGGGCCTGCCCAGGACACGGGCTCAGGGGCTCAGGACCCCTGCTCCGCCGCCAGCCTCTATACGGACGGGCCCTCCCCAGCTCCCTCCTCCCAGCCGTCAGTAAAAGTAGGTTAAGCCAAAGTCTGACTCCGCCTCTTTATTGAGCCCCGTGTAGTGGACTCGGTCGGTTCTGGCTGAGTTTCGCCACCGGCGGGGAGGAGGACC
GTGGGCCTGCCCAGGACACGGGCTCAGGGGCTCAGGACCCCTGCTCCGCCGCCAGCCTCTATACGGACGGGCCCTCCCCAGCTCCCTCCTCCCAGCCGTCAGTAAAAGTAGGTTAAGCCAAAGTCTGACTCCGCCTCTTTATTGAGCCCCGTGTAGTGGACTCGGTCGGTTCTGGCTGAGTTTCGCCACCGGCGGGGAGGAGGACC
TACAACGCATAAACATTTGACAGATGGTAAAGGAATTCTGTTGTACTTACTATTTCCTTTTTTTTCCCCCCTTTTTCTTTTCCTCTAGTCCTAGAACTCCAGTAAAAGTTGTGCCTCAAATTAGAATAGAACTTGAGCCTGAAGACAATGATTACTTCTGGAGGAGCAAGGGAACAGAAACTACATTGTAACCTGTTTGTCTTTCT
GCGGGGCAGGGGGTGTGCCGGGCCGCGTCCCTCCAAGCATCCCAGGACCGGACCCACCTTTGCGGATGATTTCTACTGGAACACAGGACAAAGGAGTCACAGTAAACCGACGGGATCGCCGGCCTGGAAGTTCACTTCTTGCATCCCTTACTTTAATCGCGTGCAGTTTCCCACCTGCTTAGGATGTTTTCGTCTGCGCGTTCATT
CACGCATGCCGGGTCTGGCCAGGCGGGGGGGCTGGGAGTGCGACAGTTTGCACTGTCCTTCCCGTCTCTGTCTTCTCAGGATTTAAAGTTTAATTCTATCAGTAAAGAGATTAATTTTAAGGTAACTTTCTACGCCCGTGTACAGTCTGTGCATCGCCAGGTCAGCACTGCATGTCACAGTCTCTGAGCAGGTGGACGGGGTCTGT
CAGCGGAGAAGAGAGCCGGGGTCCACCAGCCGGCGGTGCGGCCTCCCGGAGGCCAGAGCTTCATGAGCGGTCACAGCCACCTTCCCTTGGGGCCGCCTGCAGTAAACGCCTCTGGAGGAGCTGTTCTGACCTGTCTTTGTGAATCCTTCCTGGGGGTGGGAAACCGGGCCCGCAGCCCTTGGCCCCTCAGTCAGGACGAGCACTGG
CCCTAAGCTTCTTCCTCTGAAAGGACCAGCATCCACCCATCTGCTGCGGCCAGCAAGACCCAGCTCAGGGTCCCAGCAGAATCTGGCAGTGCAGGTATTGAGTAAACTGCAACCTTCCTCCCAGTGGCATTTGCTGTCTTCTCGTTCTCCTGAGGCCCTGGCATGAGCTGCTGTAGCACCCGCTTCTTTGTGGCCCCTCCTCAGGA
AAGTGTGAGCTGGGAAAGGTCTGTGACCCCTTGCAGCCTCCAGGGGTCTTGCCTGTCTCATGAGAACTGAGGCGGTCTACAAGGAGGGCATGATTTAAGGAGTAAACTTTTCTACTCTGAGATCTCCAAAGCCTCTTCTGTTGTCAGCTTGGTCTGTCTGTCCCTGTGTCCCAGAATTGTCCACCTTGGCTCAGACTGAGCTGGAA
TGTTCCAGCAGAGAGGGCCACAGGCATGCTCAGCTGTCACCTCACCCAAACTCCACATAGGCACCTTCCCTATCCATTATCTCCCTCAATGGATCATTTTAGTAAAAGTCCTTTTGATGCATAAAACGTTGCTCTGAGTGTTTCATGGGGCAAGGGACCCTCTTCTCAGAACCCACCAGGGCCCACTCATCACTGCCAGCTTAACT
CAAACCCAAGTGCTGGAGGAAGCCCGAGGCCAGTGAGACTCTGGCCCAAAACACCACACCCTCTTCTTAATCCCCCTCAAATGTTTTATTTAAAAAAGGTAGTAAAACTTACTTTGAGAAAGGAGAAATGATGCTTTATTGCTTTGGGTTGTAAATTACTGGGGCTTCCCTGATAGCTCAGTTGGTACAGGAGACCCCGGTTTGAT
CGATGCAGGGAGATTCTCATGAGCTCTGTGACGTTAGTCCCTCACTTTTCTCAGAGCCTTGATCTCCTCATTTGTAAAATTGATTTAAAGTTCCTTATACAGTAAAAGACCTAGAGTTTAAAATGTTTGATAAAAGGTATCGGTCATTGTTAGGGGTAGCAGTTGATTCTCAGTAAAGCCCAGATCTCATCTCCACTAATTTCCAG
TAGAACAGTGTTTTACTGTCCCCTCTCCTCCCTCCCACTGGCTCTTTCTGTCTTCCTTTTCTCACCCCCACCTCCCACCCTTTAGCCATCACTTCTGGGAAGTAAAGAACATGACTTAGTGCCGGAGTTGTGTGCTTGGTTTGCCTTCTTTGCTCTCTACAACTTAAGCCCTTCCCTCTTGGCTGGTTGCACACCCACCAAAGGCT
TTTCTTCCTGCGGGCTCCAGGGTCTGTCCATTTGTTACTGTGCTGTGCTGGGGACTGGCGCCAAGGTGGCGTGAGATTCCACTTGTGTAGAACTTTGTTGAGTAAAGATCAGTTTCTTGTGAAACCCTTGGTCTCCATCTGGCCTCTTGTGTCCTTGGGTTTTGGCAGTAGAGAAGAGATGTAGAGGGGGGCCTGGAAAGTTTTAG
TATGAGGAACAGGGGCCCTACATCGTGTACCGCAAATGCTACTGACCGGGGGCGGGGGTGGGTGTTGGCGAGGTGGGGTGGCGGGGAGACAGTCCTGAGCAGTAAAGTTTCTGCTACCCAAGCTGGTTCTGTCCTGCCTTCGCCCAGGTCCACTGCTGAACCCATCCCGAGGCACCTGGTTCCCACGCCACAGACTCACCTTCCCC
TTTTTTGAGGGAGTGGGAGACCACCTTCTCTTTATCCTGTTTTGGTCTTTTAATGTATGGTACTGGCTGCTATGAGGTGTGTTGTGTAATACGTTCATACAGTAAAATCAACATGTAATGAGATGCAGGGTCTATTGGAGTTTGGGTTGCTGCCATCTTGGTCTCAGCTGGTTCCACTTGTTTTTTTCTTTGTGTGTGTGTGTGCG
CAACAGCTACTTCACAACGGCAGAGCCAGCATCTTCTCTGACAGAGCCTGTTTCCTGTTGAGCTTCAGTGAAGACAGTTCCAAGAATGTGATGTGGGGGAAGTAAATCCTAAAACTAAAATGTGGTGAGTCTGCGGGTGTTTTTTTTTAAGCAGCAACTACTGGTGGGGCCAAGTTGTTGGTGGGGAGGAAAGAGCAGAAGTAACC
TATGGGCTGATTTTTATTACTGGGTTACCCAGAACCAGATTGGAGGGTCTGCTTCCTGCTGCCGCTCTGCAGCCTGGACCTGTGGACCCTGGTTGTAAAGAGTAAATTGTATCTTAGAAAACCAGTGTCACCTTTTTTTCACCTTTTAGTTTTATATTATTTGTGTCATACATTTCCTATAATGGAAGTGTTAATTTTACTGTACT
ACGCTTCCTCGGAGCCCCCATCTTTTGTTGGCTTAGGGAAGGGACTGAGAGATCCTGACGGATGCTGTTTTTGTAAAATGTAATGTATACGTGGATTTTTAGTAAAATAGGGCATTTGCTTGATGAATGTTATCAGTACCTGTTTCTTGTGGCCGTTCTGAGGACTCTGTTCCTACAGCAGGGGTTGGGGGGGGTGCTTGCTGGTC
CCTGGTGGCGCAGGCGTCCCCTCGCCTGTACGAGCTCGCTACCCCCAAGACCATCACCAAGAAAGCATGAGCCTCAGGCCTGGCCCCTGAGCCCGTTCCCAGTAAACACCCAAGTGCAACCTGACCCTGTGTGTGGCTCTGAGCGCCTTGGCCTGGAGGCGGGAGGACAGTGGCTGAAAAAGGAGAAAATAATAATAATGATGTTT
CACCACCGAGGTCACCTATAGCTGGCCTGACTACAGACACAGGCTCCGCTGCCTGCAGCACTGCTGGCGGATGAAGCACCTGGCCTGCTAGGGAGGGCTCAGTAAAGCTCTCTGGACCAGCCTCATCTCCCCTGTCTGTCTTCTGGCTCTGGGGAGGGGCTTCCTGGGGGCGGGTGCTGGGCCAGCCCCACTTTACAGATGAGAAG
GAATGATGTACACACCAGGGGAAAAAGAGGACAGCACTTACCTACAACAATGCTCCGTTCTATGGAATATTGATTAACTGCATTTGGCTGGAGACACTTAAGTAAAGCAATCTTGTTTTTAAATGTTTGAAGACAGATATACGCTTTAAATTGGACTCCGTTTCTTCTTATAATGTTGATATGTAGATAAGCATAACTAAACTTGT
TCTACTTTCTTTGGTCTGTAGCCACTCCTCCCAACCCCTGGCACTTGGTTACAGCTGAGGCTGGGCCAGGGGAATGGAGAATGTCACTTTCTGACTGCTTAGTAAACATTCAAAGAAATGTCTTGGCTCCAGTGTTCTCCTCAATGTTGATCTTCCCAGCTCAGCCATAATGTAAGGGCCCCAGCAAACCTGGTTAGGATTAGAGG
TCTACTTTCTTTGGTCTGTAGCCACTCCTCCCAACCCCTGGCACTTGGTTACAGCTGAGGCTGGGCCAGGGGAATGGAGAATGTCACTTTCTGACTGCTTAGTAAACATTCAAAGAAATGTCTTGGCTCCAGTGTTCTCCTCAATGTTGATCTTCCCAGCTCAGCCATAATGTAAGGGCCCCAGCAAACCTGGTTAGGATTAGAGG
CTGCCGCCAGCGCGCAGTCATGGAGACCATCGCCGTGGGCTGTACCTGCATCTTCTGAGACAGCACTCCCCATACCCCCTTGCCGAGCAAGGCGATGAAAAGTAAAGGCTGTCTTTTGTAAAGCAAGACTGTTTTTACTCCTTGTGGCTCTGAAGCCAAAACTGGGTGGGAGGTAGATTTCAATCAATGTGGAGGAAGATTTTCCA
GGCTGAGGCCCCCGGCCAGGGATGCCACCCCACTCCCTCGGGGGGTGTGTCCTCTCCCCTCACCCTGACCCACTGGCATGAGACTCACCCCTGTCTGCCTAGTAAAGGCCTTTCTGCAGCAGCTGAGCCTACTGTCATGCTTCTTCCATGGGGCTGCCCCAGCACGGGGGCAGGAAAGCTGGAGGTGGGAGGAAGGAATGAACTGA
TTCCTCATCCCTAAGCCTCTATTCTCCAGTTACCTCCTGCCACCAGCATCCATGGCTCCTTTGACACCTTTTAAAATCCAGGACAAGTCGGAAACAAACTAGTAAAATGTATATAACTCTTACCTGTTGTCATTCTTTTTCTTTTAAATTTGTTGCTAATCTCTGAGGATGAAGACTTCTTGCTGTGAACCTCAGCTGAGCTGAGG
GCATTAGTTTTAATTTAGAAAACTAACACTGCTGTTTAATACTCCTTCCAGGCAATACAAACTGCTCCTGAGCTCTTAGTGGAGCTTCAAGAATCATGCAAGTAAACATCTGAAAAACCTGTTGAAGATTATTTTGTTCTTACTGTTTTTTATTATTATTATTTTGCTTACTATTGTGTTTATAATATTTTTAATACTCTTATTTA
GTCCAAAGAATGTAATCCTCCTAAGGTTTGAACACTGTGTTTTCACCAAAGTGGCCATTAGCATTGTTTGCTTTTTTACAATCATGTGGATACAAAAACAAGTAAAAGGAATTTATCAACTCTCTCTAGAACTTGTGGTTCTTTGTCTCTCACAACTAAACTTCTGAAAAGTACTTTCACTAACTTTAATTAGATAAGGAATCCCA
ACTGGTGTTATTATCTCTGAAACCTCTGGTTAAGTATGGATAAATGTCTTAAGCAAAAATTTGACCAGCTGTCATTCTCCAAATAAGACTACATGCTTAGAGTAAAAAGAGCTAAACAGAACAATTACAGAATGATAATCTTGGATGTGTTTTTCATTCTTTTTAGTGTTAGGTCTGTACATTTTTAATTACCCCAAAATACAAAC
CTGCTTCACGTTTTCCTCAGGGAGTTGCTGCCACCACATGTTCCATTATAGGTGTGATCTCGAAATGTACACCCAGGTCGGGGGTTCCCTACTGTGGAGAAGTAAAGTTCCTTTTTCTTCTTATATTGTATATTGAAGCCCCGTGGTCTCCATACCCCTGCTCCCTACACGTTTGTCATTCATATGCTGCTGCATCAGTCTCCTGA
CAGTTGAGACTGAAATAAGAACTTGAATTTTATTTGGCTGAGATCTGAAGGTTTTCTTTTGTGAAAATTTGACTATCTCATCTCCTCCCTGCTAAATTCTAGTAAAACAATCTTGTGAAATCTGTGCATGTTGACTTTTGCTTTAAGGCATGGTGGAAGTTTAGCTCACAAAACCAAACTATAGTGGTGACGGCGGAATCTGTTTC
GAATATTTAATTATCTGGGTATAGAAGTGGATGGGAGGGGGGGGAAGCTGATAAAAGAGCAAAATATGAAAGTTTGCAACAGATCTTTTAAATATACAAAAGTAAACATTTAAACATTTTCTAATGAAATTTTAATAGTAATTTAATATGTCATTACAAATATAACTACTATACAGAATTTCTTCTTTTTTTTTTTTTTTAACCAG
AAAATTTGGTCTGGTTACTGCTATTCTGATTCCAGAGAAGTCCTGCTTCCACCAACAAGGCATTGACTTGCTCATATCCTGTTTCCCTTTTCATGTGTTGAGTAAAATTTCGTATCTATCTGTTGTCTGCCTACTACATATACTTGGGTGGGAAGGCTCACAGCTTAGCTTTCTGATTCAATTGAGTGCTGGATGTCCATGATACC
CCCCCCCACCGGAAGCATTGGACTGTCCTGCCTGCTGTCTAGCCAAGCTACCTTGCAAGATTCTTCAAAGGATTTAAACAACTTTTTAAGTGGGAGAATAAGTAAATGCATTATTATTCACAATTTAATGAGAGAGAAATAGAGAGGAAGGTGTTGGTTCCTTTTTAGTCTCTGTTTGGCCCTGAAGGTGGAGATGCTGGGCTCTG
AACATCCTACCACACTAAACGTCACTGACCAAGTCATGGGCCTCAGAGCAAGAAGAGTGGGTTTATGTCTCACCTGGTTATTTGGAACTTTATTTTTCCAAGTAAAATTTTCAATGAAATGTCCATATATTATTGTGCTGTAACTATTAAGAAGGGAAGGGCCACCCCAGGTCTCTCTCTGGGTTAGGCTGCCCCCTTACCCCCTT
ACAGGAAAGGTCAGAAGGATGGGAGGGTGATCTTAGGCACCCACTCTCCACTTCCTTCTGGGAAGGCCAGTTCACGTTCCGTGGATGCTGAGACACAGCCAGTAAACCAGGGACCATCTGGGAATGGGCTGGGGAGGAGAGCTGACTCTGGGGCAGAGGTAGGGCTTAGAGACGAGAGAGGATGTCCTACCACCATCCAGTTCACT
TGATAACTACTTATGGGACACTTAAAAGCCTTCATGGTAAAATCCTTTTTTTTTTCCCCTGTAGTCCCTCCATTTCAAGGACTAAAACAGTCTTGCGTTAAGTAAAAACCTGTGACCAGAACTGAAGGAAGACTCTAGGAACAGAAAACTACAACAGGACTTTAGCACAATTTATTTGGGAAAAAAAAAAATTGCAAAAGCCTTAG
ACCTCAGCTACTGCAGTGGCTGAAGGAGTGATGGAGAAAGTGTACCAGATTCAAGAACTAGAACTTTTCCATTCCTGAGCCTTGGAGAAGTGAAAACCAAAGTAAACGATGCTTTTAGAACTGTGCACTCCTGCCCTTTTCCTGCTTATGTGCTGGAGGGTGCCTGGAAGCCCTGGGTGGTTTTTGCCAGCCTGCCAAATCTTCCC
TTTCAGGGGGTACACAGTATGATCAAAATCACCTTATCCTTAACACTGTCAGCAAAGAGAAGTTAACACAAGTGTGGGAAGCCATGGTCCTGTAGACCTGAGTAAAGAACACAGGAAGAATATTTCTGGAGGCCTTCCAGAGCTACCTTACTTAAAAAAAGGCCTGCTGCTGGAAGCGCCAAGAAGAGAGTAGACCTGCTCCTTCA
TTCAGGAGCTTTCCTCATCCATTAAAGACCTTGTTCTCAAATCTAGGAAGTCATCAGTGACAGAAGAGTGATGATTTTAATTTACTTAATGTTGTCATACAGTAAATATTTTTCCCTTTAAATAAGTTAAAGGTGAGTGGTTACCAAAAAAAAAAATACTCATTTCACAGTCCAGAATCCCAATAGCACCTCCCACACCCACAATT
AAGAAAGAAAAGAGCCAATTTCAGACATTTTAAAGTTGAAAACACATTTGCCAACCTTTAACCAAGAAGACTGAAACTTTTTTTATTCCAAAAACACAGCAGTAAATCTTTGTGAAAGAGCCTTCTGTTTTATACATCCTCTATTTACACTGTTGCATTGTTTGGAGACTGTCGACCAGAGTTAGAACTGGGAATCCTCTGTGATA
GGCACGCTGTTTATCACCTGTGCTGTTGCCTGGGCATGCCAAGGTGATTGTGAGCAGAAGACGTTAAGCTCACTTAGTACATTGTTTATCATTTTCTCCTAGTAAAGAGTTGAAGAATGAAGAGGGAAAGAACCAAATATACAGAAAGGAAATGACAAATGAAACCAAATGGAATTTCTCTTCAGAGTTCAGAAATTTCAGATGGC
GTCATTTATGTACTACTGAACTGTACCAGTTGCACCTGCCTGAATCCTAGTCATGTTAGCTTGTTCTAAAGCTATCCCTTGTGTCATATTTACTCTACAAAGTAAAAAAGACTCTCAAAATACTGTTTTGATAAATTCTAAAGCATTTGTATTTTGTTTTGGCAATCTAGATAATTACTGTGTCGAAATTCTAACTGTTCCTTCAG
GCAGCAGACCACTGTTGTGTGAAACACGAACGTGAAAGGGGCGGTCAAGACTGAAGGGAGGCTAGACTGGACTGAAGGGAGGCTAGACTGCACTGTTTTGAGTAAAAAACAACTTCCTGTGCGTCGGTTTACTTTGTGCAGCGTTGTCCCTGGTGGTAGGGAGCAAGCTGCTGTGGCTGCAGAGCACGTGACCTGTGACTTTGGCC
ACGAGGGGCCACCTGCCTTCGGTCCAGTTGGAGACGTGGGGGTCCATGGAGGCGGTGGTTAGATGAGCCCCTGGTGTTGCTTTCAGGAAGGACAGTTACAAGTAAACAGTTTCTGTGGCAAATACAGACGCTGACTGTCTCTGTGCTGCCCCTCTTTGTGCCCTTCGGTGCCCTGGGCGGGCGCTCTCAGGGCCACTGGAGCAGGC
TTTCGCTCTGATCATGGTGATGTTAATGATCTTTTCTTTTCCACCCCTCCCCCCCACCAGGTGCTGGGATTCTAGGAAGAGATGCTCCACTGTTCTGTTCAGTAAATGACAATCACGACATTCACCACTGCAGTGCACCCACCTGTGGGCCTGGGGTGGGGGGGCGTGGGGTGAAAAACTGCTCAAGAACACAGAAGTTTAGAAAG
AGGCAGCCTCGACCTGAGAGGGAGACCCCCACCGCCACCATGCCGCCATGTGCCTTTCAGGCCCTCAGCCCTGGGGTCAGGGAGCCTCCCTGAGTTCCTCAGTAAAGACCTGCCATGGAAAGTGCACTCTTGCCTCCCAGCCTCTGTCTCCACATGGGGGCTTGGTTGGGGGAGAGGCAGGAGGAGCAGCCGTGGGCCTGGATGAG
GCCTAGTGAATCAGAAATGCTGGGGGAGGGGCATAGCATTGTGTTTCAACAGGTACCAGGTTATTCTGCCACACACTCTAGTTTTAAGAACCACTGATTTAGTAAATGTTTTGACTATTTAAACTTCAGAGTGGTTAAGTGGGCTTTTTCAGATTAGTACTTTAACAGTTTAGGAGATTTCAAGGTACTGCTGACAGATAATTTAT
ATCCTATCCTTATACTAGCAATGTATACCCATACATTTTGGAGACTGCAGTGGAACCATGTTTTCCTCCCCTCCCTCATTCTATTTTCTCCCTGCAAAAAAGTAAAACACAATGCTGAGGACATGTTGGTGTGACTTTTGAATGATACTGGTTGGGTGATAAATGCTTTTGAGATAAAAATAAAAGCTCTTCCACAGAGAGGAACC
TTAAAAGATCAGAAAATGAGAAGAGACCTGAAGTAAATACTTCAGTTGCTTTCAGAAAGACACAAGAACACAAAGATTTTTTCCTACCACCACCTTACTTAGTAAATTCTGTAACTAAAAATAAGCAAACAATAAAAAGTTTAAAAAATCATTCCTGATTTTGTGCTGAATTAAAATTTCATGTAACTGCAAAGAAGATATAAATG
TTAAAAGATCAGAAAATGAGAAGAGACCTGAAGTAAATACTTCAGTTGCTTTCAGAAAGACACAAGAACACAAAGATTTTTTCCTACCACCACCTTACTTAGTAAATTCTGTAACTAAAAATAAGCAAACAATAAAAAGTTTAAAAAATCATTCCTGATTTTGTGCTGAATTAAAATTTCATGTAACTGCAAAGAAGATATAAATG
