# Supplementary material for: Poly(A)-DG: A deep-learning-based domain generalization method to identify cross-species Poly(A) signal without prior knowledge from target species
Source: PLoS Comput Biol. 2020 Nov 5;16(11):e1008297. doi: 10.1371/journal.pcbi.1008297 (PMC7671507; doi:10.1371/journal.pcbi.1008297)
Supplement: S1 File — These three datasets are produced by previous researchers and we use them in our experiments. (ZIP) [file pcbi.1008297.s002.zip › bovine/positive/bt_ACTAAA_polyA.txt]

AGCCTGTCATTGGCCACCTCTGCTCTTCATGACCGTTCTGTGGAAGGGCTTCACCCGGGTCCCATAACTAGTCCCCTTGCAAAAACAAACAAAAAACTAAACTAAAAGCTATGAGAAATTCTATCAGGTGCAACCATCAGAGCTGATGGCAGTGTCTCCCAGGCCTTTGCTTTGCTGGTTGAATCTTTTTGCTTCTTACCAAGGCC
CAGCAAACAGATGGGGATTGTGAAGAGGAGGAGGAAGAAGACAACGATGGAGAAACAACTAAATCTTCACATGAAAAATCATAATCTGACTAATTTGGGGACTAAATATGTGCAAGAGGTTGGATTTTCTATGTTGGCTGATCATCATAATGTACACATGACATTTGTAGCATTCTTTAAATCCATTTACTGAAATGGATTTGACA
TTGGATGGCCCACACAGTTCGCAAAGACTACAGATCTTAACAATCAGCCTTTGCTCCTAATGTGTTTGTTGGTTTCGTTTAGTTTTCATTTTGCACTTGCACTAAATTGAACATGACCCTGCCAGAGATGTTATAAAGGGAATGAAATCCTGGAACTGAGAGATAAATTAAGAATGGGACATCCCACAGTAACGTAATCTGAATAA
TTGGATGGCCCACACAGTTCGCAAAGACTACAGATCTTAACAATCAGCCTTTGCTCCTAATGTGTTTGTTGGTTTCGTTTAGTTTTCATTTTGCACTTGCACTAAATTGAACATGACCCTGCCAGAGATGTTATAAAGGGAATGAAATCCTGGAACTGAGAGATAAATTAAGAATGGGACATCCCACAGTAACGTAATCTGAATAA
AGAAGGGGACTGGCACCACTGCCATAGGAGCCCCAGTCCAGCTGGTGCTAGACTTGGAAGGAGGTGCTGAAGGGCCCAGAACCCAGCGCATACACAGCTTACTAAAAAAAAAACACCATTTTTTTTATTGGTCAGTGTTGGTAGGAGTTTGTTACAAAACTGGGCCCATGGAATGGGAGGGGAGGGGCCCGCCCTGTAAGATGCCA
TAACGCTAACTTATCCAAACATTGCCAGAGATTAGTACAAGCCCACGTGGTCATGTCCGATACTCAGTGGTTGACTTCCTCTCTTCCAGATCCCATTCACACTAAAAGATGAAGCACAGACCCGAGGAGGAGGAACCTGCTCACTGCTCCACTCCCCCTGGGTGCCTGACTCCAGTGAAGCACTCACCAGTGCTGCAAGGGGTCCA
TGTGAACTTTATTTAAGGACATTCTTTTTTATTGGCGGCTCCATGGCCCCTAGCCGCTTGCACCTGCTCTCTGTTGTACACTTTCAATCAACTTTTTCAGACTAAAGGCCAAAACCTAATCGTGCCCGTGGTGTCCTTTTTTTCTCTATTGCCATCTTCACTCACCCAGGGTGCCCTGGCTCCGTACTTAATTCCCACCAGAGTAA
ATCTCTGGAGAATGGCGCCAGTTCCAGCCTGGGAATCGACCCAGCTCCTGGGTGCCTGTCCTGTCCCGACCCTTCCCCTGCCCCCCTAGTTGGGTTTTGCACTAAAGAGGTCAGCTGGGCCAGCGATTGCCCCAGGCCACATCTTACCCACCTTCCCTCTGGAAACTGCCCACCAGGAGCCCCGCGCGTCCTCAGGATGTCTCCTC
TGACTCGAGGCCTTCCTGGCCTGAGCTCAGCGCCTCCACCCTGCCCGGCTGAGCACAGGCAGAGGAAGCCACTTTATCCTGTTTTCATGGACAGCCGAGCACTAAAGGAGTTTCCAAGGACATTCAGTTTTATTCCTTTTTCTTTGCTTCCATCAGGGTTGATTCACAGGGCGTGGACGCCCCAGCCTTGAGTCCCCAGCCCCTCC
GCAACCCACTCCAGTATTCTTGCCTGGAGAATCCTGTGGACAGAGGAGCCTGGCGGGCTACAGTCCATGGGCTCACAAGAGAATCGGACATGACTTACCGACTAAACGACAACAAAGAAAAAAAAGAAAAAACCTCAACATAATTCGTTTAGTAACTCATCATTACCACGTGTGAACTGAGAAACTATAATAACAGAACCAGTGGC
CCCGTAGCTTAGCCACTTTTGTATCAATAATGTGAGATTGCTTTTGCACATCCAAAACTTCTGGGTTTTTTCAGTATTTACTGTGTAATACTTAAGTGCCACTAAACATAGCAAACCGTGCTGCACACGAGGAAATAATGCTGTAACTATTGCATCGTCCTGAAAACAGCCTCTTGCTTCTTTCTCTCAGCCACAAACGCGTTTAG
GACTAATTTTTTAAATAACTCTGAAAGAGGGTCACAGTTTTCTGTCATATCCATATAGTAACTTTGAAATTCTTTTTTGAATTAATTTTGACAAAATTTGACTAAATTATCTTTCTCTTTAATAAGAAGTTTGGGTTGGTCAGGAAATGCCATTTTGTTTCCTTAAATTTATATTACTGTGTTTTGTAAGGTGAAACTTATGCTTC
GAGGAGAATCACGTCCAGGTTTTGGAGCAAGAGCTTGTGAGAAGCCCACGCCCTGTTTCCTTCTGACTTTGTCGCCCTTGGAAAAGGCTGTTTTTCTTTAACTAAAAATAACCAGAATGCTTACCCGGCTGGCTGTGTGTCTTTAAACACGGGGTTGAAAAGGTCTTGCTTCCTGTGTGATCACATGGTCTGGAGGCTGAACCCGC
GTCTCCTTGGATGTGGGCATAGACCTTCAAACACCACAGCCCTTAATTCTCTTGATTTGCAGCCTGAAAAATTCTAAACCTCCTCCCAGGGATGGAAAACACTAAAGGGAATATCTGCCTCACTGCAATTCTTATAGAAAATGCCTGCCGTATTTCATCCATGACAGCCCCCATCTGATGCCTGGATTCCAGGTGAACCCATGATA
CAGTCTCCATTCATCGCCACGGTGTTTCGGTAAAGGCACATAGTGTCGTGCCCTTGGGAAAAGACAAAGTTCCATTTAATGGCTGTACAAATTGTCAAGGACTAAATGGACTTGGGAGGATAATGTGCTTTAACATTTTGGAATTATTCATTTTTGATATATGAGCATTTCACTTAGTAAGGTAACAGGTTATCCAAATACTTCTT
GCCTCCCTTTAGCTTAGCACAAGTCCACTTGGTGAACTGGCCCCTCGCTGCTTTGCGTTTGGCCTTCTAGACCCTTCGTCTCTCACCTGACGTACTTACTACTAAAATGTGAAAACCTAGACCAATTGTCATGATTGACAGATTTGCTGTGACTGGTGCTTTGCTTATGATGGTAGCCTTTCTGTGACAGAGAATATAAGAACCTT
CAGAAGGGCCTGGAGGTGGGGAAGACCTGAGCTCTGTCACTGGCTAAATGACTGTACACCAACCTCTTCAACCTCCCTTTGAGTCTCAGTTTTCCCAAGGACTAAAATGACCTCTGACCTCGGCTCTAATCACACATAGGCTGAAAGCTGCTTATGGTAACTCCTACTCTATCCTTTGTAATTCAGCCCTGACCTTGGGCTCCATA
TAATTTGTTAACATTTAGTTATTTGAGATTGTAGAATTGTTGATCATTTTCTGACTCATTGTTTTTGCTTTTCTGTCTACATTGTACATATTTTTTTTCCACTAAAAATTAACATATCCAACAGTATTTTGTTTTCATGGTCATTAGGGCCTCTGTGAAATGAGGTCTGAGAATAAACCCATGCATAAAGTTTATACATTTATTTT
TAATTTGTTAACATTTAGTTATTTGAGATTGTAGAATTGTTGATCATTTTCTGACTCATTGTTTTTGCTTTTCTGTCTACATTGTACATATTTTTTTTCCACTAAAAATTAACATATCCAACAGTATTTTGTTTTCATGGTCATTAGGGCCTCTGTGAAATGAGGTCTGAGAATAAACCCATGCATAAAGTTTATACATTTATTTT
AGACCTCCACCAAGGCTGTGCAGCATTTCTACAACATCAAACTGGAAGGCAAAGTCCCCATGCACAAACTTTTTTTGGAAATGCTGGAGGCCAAGGTCTGACTAAAGGCTTCCCGGGGCCATCCTATCCTGCACGCTGAAAAGGGAGAATAAACCCAAGAGTGATGTCAAGAAACTTAAGAGTTTAGTTAACAACGTCAAAAATCA
AGAGGGAAGAATAATTCTTCTCGATACTGAGGCTGCAAACTAGTTCTGTGGCCAGTGGGCTCTCATAAGTGGATGTCTAAGGAATTTTTTAGTTCACACAACTAAAATGTTACACAACAGAAGGCCTACAGTTAGCCTCCTTTCTAGAGTATACATTCAGCGACATGATCTCGTTAAAGGAAAAGAGATTAAGTATTCTATATACT
TAGTAGCAAATGCCATTTGTTGGGTGTTAATTAGCTTCAAGGTACAGCGCCAAGAAGTATACCTGCATATTATGTGTGTGTGTGCATATTCATTGATTCAACTAAAGATATTAATTGGGCACCTGCTCTGTGCCAAGCATTGTTCTGGTCACTGGCTCACTGTTGTTGCTCAGTTGCTGAGTTGTGTCTGACTCTTTGGGACCCCA
GGCTGCCTTTGCTACTTTTATTCTAAAATAAGTTCATTTTGCAACAAGTGTGCATGAAGTGTTTTAGTAGGAAAGTAAGTTTCTATCACCAAAGCCCTTTACTAAATGTGTTGCTCAACTTTCTGTGTTAATTCACTAAGTGCTGAATGACCGGGTAGGACATGGGTTCACTTGGCCACAAGGAAACGAGGTCACCAGGACTGCTT
TGCGTGGAGCGCATCCGTCTCATCCTCAATCTTCCCGGGCCGCCGGTCTGAGCCGGGGCGTGCCAGGCCCCGCGGGGAGAGGGGGGTCGCGGGGGGCGACACTAAAGGCCGCTTGTACCCATCTGCGCAGGGCTCCCTGGTGAATGCGCCTCGGGAAGGGCGGGGGAAACCCCGGGCCCGGGGCTCCCCGGCCCATCCAGGACCTC
GGAGGGAACCCTGGCCAGAGCCTTCTGCCCAGCAGAGTGAGACCCTCCGAGCCACCAGCCTCTGCCAGTGTTAGAGACCGCAGATCCAGTATGTAATTACACTAAATTATTGCTGGGATTCCTTATAAGCACTAATTATACCTGATTATAGGTTAAAATATTTATTTTGTCAAAATATTTTCTTGGGGATGTGTTTAACCTTTTCT
TGGGGACAGTTACCTGCATGCTTAAGAGAATAGGCTTGGGGTAAGGAGAGAGCCTTTTCTAGTTGTTATACAAAGCTGTGTAAAGGCAAGACGCGTTTCTACTAAAGGTCAGCTGTCACTACATTTATACTTTTGTATGTCACAGACCCTTTCTTTCATTCCTCCCTGGGGAGCCAGGGCAGATCAGGAGGCAGTGTGTTATTGGG
ACCAATGCACCCTGCCAGATGGGGCTGCTTCACCTCTCTCCCATTCTACCTGAGTAGAGAAGACCCCATTGTCCTCCCCGCACCCCCAACACATGTTCTCACTAAATTTCAGTTGATTGTTGCTGAGAATCTGCCTCTGACTGTGGGGAGGTAAGCTCAGGCACTGCTGGCGTACATGGGTGTGTGTGTGTGTGTGTGTAGGGGGT
GCCCGTGTGAGCCCTGCCTGGCCTGTCCGCGCCAGCCTCTCCCCAGATCGGCTGCCTAGGCCCCATGGGGCCTCTGACCGCTAGGACGGACGGAGGACAGACTAAAGCCAAACCCCACCCTCCTGGGTCCCCAAATGCTTGGAGCGCTGGCTTGGAGCGAAGCCTGGGGGAGACAGGAACTGGAAGCGAAATGGCTGACTTTATCC
AAGATGAAAACAACACCTGGAATGGGAATTCCACTCAACAGATGTAGTGCGACAAGTACAATATGTGCAAAAATCATTGTTTCTCTTATGATTTAATTCAACTAAAATTCTGCTGGAGAAGTGGGACTGCTTTATGTGTTCCAGCTCATCTACAAAGTGTCTCTCTATTCCTGCTTAGTGGGTTCAAGTTGTTTAACTCAGACAAG
TGTTTTTTTCTAGATACGGTAGATCTTGGGAACAACTCTACTGTGAGAAAACCCAAGAAGAGAAGAAGTAAGAGTGCATGCAATTTTATTTGCTTTTGATACTAAAAAGGAGTTTTTAATGCCAGTTTCATTATTATTATAATTTATAATAATGTGTTAATAATATGAAAACCCCATAAAGGTGTCTATATCCTAATCTCTGGAAC
TCTCCAGTCGGCAGCGCTGTCAGCCTGAAGATCAAAGCTGCAGCCAGTCAAGCAGAGGGAAGGAGATATTTTTTTTTTTAACCCCATTCTTTCTCTAAGAACTAAAAGATGCCTTGAATATTTATTCAGTGACTCCTGGTTCCAGAAGCCAGTTTGGCATCAGGCACGAGCACAGTGTGATAACCAGCTTCCCGCCCTCTCTTGTG
TGCCCATTCGTTGGCTGTTTTTCATTCATAATGATGTCTACTTCGAAAAAATTATCGAGAATTTAAAGAATTTCATGGAAGAACCAAGTTTTTCTATGATACTAAAATCTTAATGTACAGTGTTAGGTATTATATGAATGGAAAGACACCCCCACCCCCACCCTGCAAAATTGTGCTCCAGCTTGGGGAATTACAATGGTTCTGAT
GTGACGTGAGGCAGAAACAGTGTGTTTTACCTCAGCCGGTGGTATCTTTTGCATACTGTAATTTATATTGCCCTCGGGACACATGGTGCCATATTTAGCTACTAAAAAGTTCTTCACAAAACAGGTCTGCTGTGTTTGTCCCTGAGGGGAAGGAGGCAGCCAGGGCTGAAGAGGCAGACGCCTTCAAAGGGCTGGTGGATTCCAGC
GCTCGTTTTTAGGTCATTTGCAGGCAGACATTCCCATGATTTTATTACTGTGATCAGACTAATCAGGTTTTGTGTGTGGCATCTGTCTTTCTAACCACCTACTAAAGCTTCCCTGATCCTTGGTCGGATTAGCAGCCCAAGCAGCAACCATCAGGGGAGTCAAGAACTAGTGTCTGGTGTATTTTCAAGAAGCATCCAGAAGACCC
ATCCTTGGTTTTTGGTTGATATTTCTCCCCCCTTGGAATTTGTTGACAATTTCTGTGGTAGAATGGCACAAGGTAACAACAATGTTGAACTATCAAGGAGACTAAAATTTGTATTTGCTTGTTTAACTTCACTTTTTAAACTAATATTAACCTTGATAACAGGTTTGCGTTGATTTTTTTTCCCCTGAGAAGTAATATACTATGCA
TCATTTGGGTTTGCTTACTTGACCCTGTGGAGATCCTCCCACAGCCATTGGGCATCCTAGGTGAATTTGGCCTTGATTGGGCTCTGCCAAAGACTAATGGACTAAAATGTGAAACAGCCTCACACCCTGTACCCTTGTCTTTCCATCAGGACATCCTTTAAATTATAAGCATCCTTTTAAAAAGAGCTATGAAGATGTATGAGCTC
TTCCAGCTCTCTGCCAAGGAGGACTCTGAAACACTGTTGCTCAAAGACTTCACACAGAAGGCCCTGAACTTCTGGGGAAGGGGAAGTTCAATAACATGACACTAAAACGGCAGAGACTTTTAACTCCCACCCCCACCCCCAGTTGTTTTGCGTGTGCCTGCGTGCGTGCCTGTGTGCACTGGGGATTTCTAGACAGACCTGTCCTG
GCCTATGACATTGTAGCAGGAACCATTGTAGTAAAAAGAAATGGGGTCAGATGATGCCCCAAAAAGCCATGAATTCCATATTCTCTGGAATAATGACAAGACTAAATTATGTGTCAAGGCCATCAGTGTCCCTGGGTTACCTTAATTCATTTAGAAATTAAAGCAGTCGATCCAGTGTGATGCAGGTGACTGTGCTCAAAGTATTG
TTCTAGCTACAGAATGGTCTAAAGATCACTGATTTTCAGCGACTTCCAGGAAGGAGCTGGGCGAGGTGGAAGGCACGGCGTTCTCATGTCTCTGCAGACCACTAAACTCAGGTCCATGTCAGCAGTCTCACCCTCCCCGTGGCCAGTGCAGCCAGCTAGCCATCCGCCGGATCTTACTGTCATCGTGGTGTGATCAGTAAGACAGG
ACTGATGCCAAGACTAGGAGCCATGCTGACGATGTGGGTCTCGTTCTTTCTTCATTGCAGGCTAGTATATACCGAGGGGGATACAACCGTTTTGCTCCATACTAAATGACAAAAACCATTAAAAAAAAAAAAAAAAACAACCTTCCAACGTGGGGAAAAAGGAAGCTTTCCGAGGCCTGGGTATTGCAATACATGCAGTAGTGCAT
TGGCCAATGTACATGGTGGACTATGCCGGCCTGAACGTGCAACTCCCGGGACCTCTGAATTACTAGACCTCAGTGCTGAATCAGGACCTCACTCAGAAAGACTAAAGGAAATGTAATTTATGTACAAAGTGTATATTCGAATATGTATCGATGCCTTTTAGTTTTTCCAATGATTTTTACACTATATTCCTGCCGCCAAGGCCTTT
TTCGTGGGACCGCACGGCGCCCCGGCCCCCCCGAGGCCCCCCCAGGACGGCCTGTCTGCTCACTAGTGCCCGGAGGGCTCAGAGACAGCTTGGCGCCCTCACTAAAGCCTCTTTCCGAACGGTGTGTCCCTGTTTGATTCCCTCGGTCGGTGCCTGCCCCCACCCCGAGGGCCAGCGTGTCGGGCTACAGCCCCCTGTGGAGGGGC
AGTCTGGGCTTTGACGATTCCGAGATCCACTGGAGGCCCCACCCCATCGAGGGCCAGGATACACACTACACATTCAGTTTCACAATCCTCTGTTCAGGTCACTAAACCTCAGGATGGCGGAGAATGGAGGCTCTTTCATTTTTTTTTTTTCACCTTTTACCCCAAAGTCAGCCCTTCTGTCTCTTCAGATATAAACCCCATCAATT
ACACAACTTAAGACTTGTATTACTTTCCTGAAGAGGAAAGGATTTTCTTTCTCTTCCAGTTGTTTTAAATGGAATTATTTCAGGCAAAAGGTATATTTATACTAAACATTATAACTTAGACCTTCTCTTGTCTTCTTTCTTTTTAACTCCCACAGAAGTAGGGAAAGGAGAATATGAACAAATGGAATCTGGACATTCTAAATAAA
CAGCGTTTCCCCGCCCTGCCTCCCAACTGTCTTACCAGCGCAGACCCCTTCCGCGTGGTGTACCTGCTCTCTTTGGATATGGACTTTTCTACGGTGGGACACTAAACCCAGATATATATGAGGAGAGAATGTACGGTCAGTTCCTATGGTTTCTGTAAATCGTCCTCATCTTGTAAATTCTCCACAAAGCTCATCATAGCCGTGAG
GCAAGGGGAGATTGCAACCATCCTTGCTGGAGATGTGAAAGTGAAAAAAGAGAGAGACTCGTGACTTTCCGGTTTCAGAAAAACCCAATGATTAATCTTAACTAAAACTGCTTGAATTGTATATATATCTCCACATATATATATATCCAAGACAAGGGAAATGTAGACTTCATAAACATGGCTGTATAATTTTGATTTTTTTGAAT
GTTAATGGTACAGTCCCAAATGAATATTGCTGGCCATTTTCAAAACCAGCAATAATGAAAAGACTAATTGGATGAAGACTATCTTTGTAATGGGCTCATGACTAAAGATGCAGTCATTGTTGAAAGTAACTTTGTGTTCTCCCCCAGGTTGTTCCTGAATGGTTTTTTGCCTATATGTTGACAAAGTTCTCTGTCCTGAGCAAGGC
GAGGTCAGCACACAGGACCCCACAGAGCCCTGAGTGTCCCCCGCAGGCTCTTCTCTGAGACTCCCTTTGGGGTGAGCAGCCTCGTATTGGCCACAAGTGCACTAAATTTACTGTGAATCCTAGAGCCTGCAGGGGACTGTCTCCCCGAGACCAGCCAGGCCGCCTTCTCCCGCCCAGAACCTTCCAGTTGGCCCTGTGTGAAAAGC
AGATGGACTAATTGGTGCCAGAAAGGCCGAGACCGAGGGACGGTCGAGGAGCGGTTTGGGCGAGATGAGGACAGCAATCTTTTAACGCGAAGTGTGTTACACTAAAAACCAGTCCTCTCTAATCTCAGGTGGGACTCGGCGCTCTCTCTTTTCTGCATGTCAAGTCCTGAGCGCAGACATGTTTACCAGCACACGGCTCTTCTTCC
ACTGTTGAATTTTTTTTTTTTTTAATGACCTTATTTCCTTTCAGAACACTGCAGGGAAATTCAATCTACTACTTTTTTCCCCAAAAGGAGAAAGTATAGCACTAAACTACAGCTTAAAATGTTTTTAGCATGATGTAAATATTTAACCTTCAATAGTATAGTGTTCACACTCCTCTGGACACTCACTCGTTTCTGAGTGGAAGTGT
GGTAGCACTGGGCTGAGCCCCATCAACTCTCCTGGGTTCCCATTAGCACCTTGGGCCTCTGCCCTGTACCTTTATCACTTGGGGGATGCACAAGGCAAACACTAAAAAGTGTGTGTCACCTGCCTCAGCAAGTATTGGCCAATAGGAAGTTACAAACTATTCACACCAGCCAGGAAAGATACCCCTTCTTTCCCTACCACTCCTAG
TGTAGTAGAAAAAGCACCTGCTTTTCAGAAAGACTATTATTTCCTAACCATGAGAAGCAGACTATAATATTCATATTTAAACAAAGCAATTTTTTTTATTACTAAACAAGGTTTTTATGAATAATAGCATTGATATATATATATTATATATCACCCTTTAGATCTTGATTTCTTGGTCATTTCTCAACCTGAGGTGCATAGCATAT
CTTCCTGTGCCCACTTTTCTTCTCCCCACCCTCACCTATTGTGGCCACTCCAGGGTCTTCCATTCAGTGAACAGGTATTGTCACGTTTCCCCCAGTGCTGACTAAACAGAAGCAACCCCAAAGAATGATTTTGTGCGGAAAAGATGTAGTCTTTGTTTGTTAATATACCTGGTACATCGATACTCATGAAATTGAATGAGAATTAT
CTTCCTGTGCCCACTTTTCTTCTCCCCACCCTCACCTATTGTGGCCACTCCAGGGTCTTCCATTCAGTGAACAGGTATTGTCACGTTTCCCCCAGTGCTGACTAAACAGAAGCAACCCCAAAGAATGATTTTGTGCGGAAAAGATGTAGTCTTTGTTTGTTAATATACCTGGTACATCGATACTCATGAAATTGAATGAGAATTAT
AAGGGACCAGCATGGCAGGGGTGGGGGCAGGGTGGAGGGGGTCAAGAGGTCCTGTCAGACCACAGACAGGCAGAAAGTAAGATAAGGTCTACAGACAGACACTAAACTGGAGCCTAAGACAGTGGGATGAAGATGGAAACAGACAAACACTCACACTGGCACTGGACTTTCTCACTCCCCTGCCCAGGCTCCCTCCAGTTCCCTGG
TAGAAGGCCGGGGGGCAGCCACACTGGCCTCATCTGAAAGCCCCCCTGCGGCAGTTGGACACCCCTTGCCAAGGGCCTCTGCCCAGTGGGTGGACTGAGGACTAAAGGTCATTCAGTTCCAGGCTGACAGTTGGAGAACTTCACCGTACTGACCCTGAATAGCATTATATTTATTACACATTAAGGACCTTAGTAGCTGCAGTTCC
GAGGCGAGGACTGAGGCCACTGGTGCTCACGGGCACCTCTGCTGAGAGATGGTCAGCGGCACCACCTGCCACGACCCAGCCTGATGCTCCAGCTTCAGAGACTAAAGAAGGGACAGGGTGGGGGGAGGGGTCAGGGTGGGCGCTTGTCTTCAGCTGGGGTTTAGGGGAAACTCCCACTCCCATGAGCCACTGAGGGCCCGGCACGG
GAAAACTTTATTCATTTCCATTCTTTTTTAAAATACCATGTAATATGTACATATTTAACTAAAAATTTATAATCATAATTATTTTATTGTAAAGATTTTGACTAAAGCCTTTCCTTTTTCTCTCAAACTGAGTTCTGAGATTTATTTGATAAGAAATTACAACTGTCTTCATAAAAGTTGCATCTAACCTGGATAGAAACCATACC
ACAAGGAAATCTTCTGCCGCAAATGTGGCTCTGGGGTGGACACAGACATCTAGAAGGAGACAGTCCCTCCCCACCGGAAATCCACCTTGCTTTTGTTCTCACTAAATCCAAAACTCAACTGACATTGCACTTGATTTAACTTTTAGGAAAAATTCATGTAGAGTTTATAGCACAAGTGTTTTTGCACACCTTTTAATTGAACTATA
TTCCGTCCAGACAATCACTCTTTGCTGGAATGTCTGCTCCCTGTTGGTGCCTTGTGTTTCAAAAGATTACAGATATTTTTAAAAATTAACCTTTCATTATACTAAACAACAATAATTCCTATTTGAGCCCATGTGTGGAAGATTTAATATTCCTAATTTGGTTTAGGTACATGTTTCTCTATGAAAGTTGATTAGGCTCAAATTCA
TGAACATACCTGACACCCTGGCTATCAGAATTTCATTTCATATCAGCAGAATAATATTATGTCAATACCGACTTCAAATTGTCTCATGTCATCACGTGAAACTAAAGCCTCCCCTTTTTCTAGTAAGGAAAACCTTAGAGATAGGCCATCTCGTATGGTATCTCTCTTCCCCAAGTTACAACATGGACTCGTTTGGTTTTTAGATC
