# Supplementary material for: Poly(A)-DG: A deep-learning-based domain generalization method to identify cross-species Poly(A) signal without prior knowledge from target species
Source: PLoS Comput Biol. 2020 Nov 5;16(11):e1008297. doi: 10.1371/journal.pcbi.1008297 (PMC7671507; doi:10.1371/journal.pcbi.1008297)
Supplement: S1 File — These three datasets are produced by previous researchers and we use them in our experiments. (ZIP) [file pcbi.1008297.s002.zip › bovine/positive/bt_AAGAAA_polyA.txt]

ATAACTGGGTTGCTATAACTGGGGAGTCCTAAAAAGAATTATTTTTGTATCTTCATTGCATTAACCATTTTGTTTCCTCTGTATCTAACCAATATATTTGAAGAAAAGCTGGATCTCTTGGACTCAATCAGATATACCAGATAAATACAGAAGAGTACTAATAATGGAAAAGATTTTTTTTACGTGTGTGTGTGTGTACGTGTGTT
ACCTCAGACAACACGAGAGAACTCATGCTATAAAGGTAATAAATGAAGATTCACCACCCATACCTTCAAAGTATAAACACTCTTGAGGACTCACACAATGAAGAAATACTATGTTTATTTTCAATGTGTAAGAGTCTTTATTCATCCTTATTAATTAACTAAAGTTAATTCACAGTAGACAGAATCCATATGTATGTCACCTGTGT
TTTTGTTTACTATGTATAAAATTTTAAAATCTAATAGCAATATTAGATGTTTATTAGAAAGATTGCTAAGAATATTTATCAGGTTTTACAAAGTCATTTTAAGAAAGCAAGATATTGATATTAACAGAATAACATTTTTGGGGAAGCTGGCTCCCTATTCATGGTATTTTAAGAGATCATTTGTATATTATTTATCACACTGTTGT
TCATATCTTGATCTTTCTTTTACCCAGAGCCCTAGAGGAGTCACACAGAACCTAACAGTTATTTCCTGGTCTACTTGAATCTGACTCAGGAGGCAAGCAGAAGAAAGAGGATCATTCTCCAAGGAACCTAAAAGAGCAAAAAAAAAAAAAAAATGGGAGTCAAAGGCCTAAGAATTTCAAGACTTTCCACTGCCATGTAGGCCACC
GCAAAGTCACCACTGCCAAACGCTCCACTCGCCCACTGATGGGTGAGCTCTGTACACATTCCCACAGGGAGGAGAGGCGCTAAGAGGGACCCAAACCTGCAAGAAAAGGAGGCAGAAGAGAAGTTGCAGCTGTGGACAGAGATGAGCCCTCCAGAGTCAGAAACACCCACCATCCCCTTTTGTTGCAACTCTGAACTAGACGTGGG
GCAAAGTCACCACTGCCAAACGCTCCACTCGCCCACTGATGGGTGAGCTCTGTACACATTCCCACAGGGAGGAGAGGCGCTAAGAGGGACCCAAACCTGCAAGAAAAGGAGGCAGAAGAGAAGTTGCAGCTGTGGACAGAGATGAGCCCTCCAGAGTCAGAAACACCCACCATCCCCTTTTGTTGCAACTCTGAACTAGACGTGGG
TGATCTACTAAGTAAGAACAAGACTGGCATGACTATCCAAAGCTAGTGATCTTAAGGACCAAAATGGTAGAGATATGTGGAACCAAAAGACAACATCTTGAAGAAAACCAGAAGATGAAGGATTTGAATGGTCATAGGAACATTTCAATATTTTCTCATTATTCATACTTCTAAGATGAACATTCTTTTTAATAACAGTTATTGGA
CCTCAGAAGCTGTAGATGAAACCAAACCTAAGGACAGTGCCCGGCAGGATGAGGGTAAAGGAGAAGAACGCGAGGCGGACCAAGAACATGCCTGAACTTCAAGAAATGGCTTTCCACGTCCCCACTCTCCCCTCTCCTGAACCCTGTCTCTCCTCACCCTCTTCTTAACTCCACTCTGAAGTTTCCCTTCCTGTCCTGCTCACGTC
CAATGGGACAACGCATGTTTGAGGACCTCTTTGAGTGAGCTTTCCCTACCTTTTCCTCCTTTCTCTAATGCTCATTTCAAAAAGAGATTTCTTACCTTTGAAGAAATGTGTTTAATGGCTTTCTGCCCCTCTTGATGTAAAGCAACTGTTAATCTTGTGCAGACAATAATGGGAGAGAAAGTTTGATTATTTTATGCCAGAAACTT
GAAGCCGCTTTGTAACCGTGGGATAGATCCCATGTCACAGGAACTTTTCAGTGATGACTCTTAAAAATTTAATTGCTTGAAGAGTTCATCACAGAAATTCAAGAAACTTTATTTCAAAATATTCACAAGGCTAAATAACTCTTATTTTTATTTTTGAAGTTTTTTTTAAACATGTATAAATAATGCCCTGAAAGAATAACAGGGAA
GAAGCCGCTTTGTAACCGTGGGATAGATCCCATGTCACAGGAACTTTTCAGTGATGACTCTTAAAAATTTAATTGCTTGAAGAGTTCATCACAGAAATTCAAGAAACTTTATTTCAAAATATTCACAAGGCTAAATAACTCTTATTTTTATTTTTGAAGTTTTTTTTAAACATGTATAAATAATGCCCTGAAAGAATAACAGGGAA
TCAAATGAAATGTTACTCCTCAGACGCCTTTGGTAAAGGAATGGCCAGATTCAGAAGAAGAACAGCCTCTCTGTTTTGTAAGCCCTTTTTTAGTAGGGAGAAGAAATTCTCTAACACATGTTTTGTTTTGTTGTTCATGTAGGAAATACCACGTAACAAAGTGCCCAGGCTTTTGTTTACATGGAAAAAGCATCCTTTATAATTAC
GGACTGTATCTGATCCTGTGTGTCAGAATGGCACCCTTTCAGTTTGTACCCTTCCAATATAGTAGCTGATTGAGAGTTTTTTTTTTTAAACAAAAACAAAAAGAAATTGGCCTGCCAGTTAAATAATTAATTATCTATAAAGTCCTATACCTTCATTCAGTAACTCTAAAATATTATATTTCCAGAACTTGCTTCCTTGTTACCCT
TTTTTTCTAACAAATTTTATTCACAATGCATAGCATGACTTGCTTCAAATGCACAGCTCTTTATGGTAGTAAAATTAATAGTATGAACATCAATAGAAGAAAGAAAAAAGAGTTTAATTTTGAAAGTTTCACCAATGTATTTGTATCTTTATCTACTGAAATAAAAGAATCTATATATTTAAAAAAGCTTCTCTCAATAACTTGTC
TCTTACCCAACACCCAGGCCCTATCCCAAGCCAGCACCTTCCAGTGGGAAAGACTATGTGTGACACAGAAGCGAAAGCTGACAATCCTGTTGGAACCAACAAGAAATGGACATTGAAATACTGGCATTGACATTAAGATCTTAGCTTTTGACTCTTGTAGTCTGAACTGTGGTATTACAACAAAAAACATATTTTTTTTAAATATC
ATGTTACTGATATCTCCACTACTGATGGTGGTTGCCTTCGGGGTGATATAGCTAAATTACAAGAAAAAGTCCGTGTTTACACTATCACTCACCAGAAGAAAAGAAATATCCTCCCTTGCTTTTGGTTGGGATTGGGGAATGTGAATAACGGCCAAAATCCTTAAAAAGTCATTGCAGCCAGTTCAGTAGCACCTGACACCATGTGT
AGGCCAGCACTGACCTTTAAATCCAGTCGCCTGTTTAGCGGTTAGTTGGTGGATCCGAGAAGGATGAAACACAAGAAAAATATGACAAGAGAAATAGGAAAAGAAAGGAAAGGCAATCAAGCTATGGGATGGTCTCTACTTCATCCACTATTAACCTTTCTGTAGAAACACCTAGAATATGAGATTTTTTTTTTAAGTTCTTACAA
GTGCAGCCACCTGGAACCAGCCTGGTACTCTTTGCAAGCAGCCCTTGAAACGTTTGTGTCCTTTTAGAGATTATAGGCACAAGCTAAGGACAGTTTTGGTAAGAAAACTCAAGGATTTCCCTTTGGATTTTTATCCCTCTCCAGCTCCCAAGTGACTTAGCCTGGTGAGCCTTTACTTTCGCCACAGGAGGTGGCATTCAGGTTTC
TAACGGCACACTGCCCCTCTCGCACATGTGAGGGCCGGACGGTGAACTGGAGGGGGCGGGGGAGACATTTTCAAAGAAAAAGAGGGAAATGGAGGACAGCAAGAAACAGCATGGAGAAAAACCCGGTACGCTCAAAAAAAAAAAAAAAAATCATCCACAGCAAATGACAGCTGCAAAAGAAAACGCCAATCCCATCCACACTCACG
ACAGGAACGGGAGGCAAGACAGAAGTTAGAGATGATGATAAAAGAGCTAAAGCTGCAAATTTTGAAATCATCAAAGACTGCTAAAGAATAGAAACCTTCAAAGAAATCCATCTGTGTGTTCCCAACAGGGTTTATTTTTATTTGTTTACTTTGGTAAATGAATTCTGAACAATTTAGCTGCATGAAATAACTAGGCATTCTATCCA
AGTACTGGTCTAAAGCACTAAATGTCATGATTACCTTTAAGAAGTTTTACCTTTTGAAACTGAGTCTGATTAATCAAGGATAAGCATGTTTTCATTGCTAAAGAAAAAGGCAGAATCTCCAAGTATAAGCACTTGCTGTGTATTTAATACCAAAAGTACATTCAGAAAGACTGAGCACAAAATAATTACTGTAATTTCATCTTTTA
CCTTTTGCAAACCTCTTTAGGTTAACAGAATAGCTGAGCAGTTCACTTCAGGGATCAGGCTGCCTCAGCGACTCCTCATTGTATCATGTCCTGACATAAAAAGAAAATATATGTAAGATGTTGCATCCTCATTTTCTCTATCTTCACTTAACCAAGAATGTATATTAGCTCTCTTTAAACATCTCCTTCACATGGTTCTTCCAGTA
GAAACTTGACACTTACCTCCAGTAGAAACACTGCAGTTTTCTGTGGACACATCCACGTCACAGGCACTTGTTTCTGATACTTAGTACCTAGAGCTGGGTTAAGAAAGGTCTGTTACAGTTGCTAGAGGCTTTCACTAAAATTTATCAGATGTGGGGTTTTTTGCAAGACAACTGGTGAGAACTGGGCAAAAGTTGTTTAGCAATTC
GGAATGACTGAAACCACAGAGGGCTGATCATCGGAGGGCTGATCATCGTGATGTGCAGCTGAGACAAAGCTCAGGAATAACAATGAGACCGACCCTGACCAAGAAAAGACTTAAACTGAGCTTTGCAACCCCAGAGAAAAAGCACTGCTTTTTGTAAAACAAAACAAAATACTCATTAAAAAAAAAAAATGTAAACCTTGGTGAGA
TCATATCTTATGTGTCGAAAGCCATGTTTCTGCAACTTCTTTTTAATAGAAAGACTCTTCCTAAAGAAGCTTTATAACAAAAGGAGAACTCCTCCATAGCAAGAAACCATCTCTTCTTGTAACACTCCATGTTCTGTGGACTTTTCACTACCATTAGTGCCTGCTCTATACTGCCAACATTGTGTTTTACTAGAAAATTTCAATCC
ACTGTTCTTTCTTGTGTTTTCTGGGTCTTGTTTATGCATGAAGTTAATAATTGTGTTTCATTTTTTCTAGGGATTTGGAATGCCTATGTTCTGAAGTCTGAAGAAAATTTACAAATCTGGAACTCTATTATTTAGAGCTAGAGGCCTATATACTGTGATAGCTTGTATGGGGAAAAAAACACTTTTGATGTGATCTGATTTGTTTT
AAGGACAAAGGTGATAGCAGCAATTACCACTCACTGGAAATGCACCTTAGGATAAAATAATTAAGAAACATTTGGAACTTTAAAATTTATAAAAACTGTTAAGAAAATTTAATTTCACTGTGTGATTTAACTGGTTATTTGTATGATATTGGACTACATTGAAGTTTGAGTCATGACTATTTCAATTTTAGCTGTTTGAAAGAATT
GGTATAACCAACGGCATGACTGGACAGCGGTTGTAAATACGGTTTAACAAAGTCAATCAAAGCTACCTTTTTTTTTACGGAATTCCAATATTTATAATGAAAGAAAATTGCCAAAATATATTAAAAAAAAAAAGAAAGAGAGAGAAAATGCTGAAAAAAAAAAAAACCACAGACAGTGCAAAGACTCTCCTGCTTTTTTTCTGTCT
GCCCTGGGCGGGATCTGGGGCCCTGGACCCATTGCCACCAACTGCCGGCGACGCTGCTCTGACACAACAAACATGGGCTTTTCCCCTTTTCTTAACAGAGAAGAAAGTAAGTCCCACACGTCTGCTGTGGTCACAGTGCCAGGGCCTCAGATTTCCTCCAGTATTTGCTTCTGATGAGTAACAATGGTCTGTATGTAAACAAGGAA
ACAGAGGGAGCTTGCTGGGCAGTTTCAGTCCACCTCGAAGCTGCTCTTCATCTGCACCACCACCAAGATAAGCTGCATCATTAATAAGCTCCTTAAAAAAAAGAAAAAAAAAAATCTGAAACCCTCGCTCCTCTGCCGGGAGCAGCACTCCAAGGACACACCCAAGCGTGTCCTTCAGGTGCTGTGAGATCATCTCAGACATTCTA
TTTTAAAATGGAATAACATTCCTGATAAGTTTGAAGTGAATTGAGCATTAATGTTTCTTTTTTTATAAATTCTTATTTCCTGAAGTATTTTATTCATGAAAAGAAAGTAAAGCAGAAACTCCATTTTTGCTGGGATGTTTTGTGTGTTGAGATTGCCAATCATGATCAAACGCAAAGTGTTTTTTACAGAAAAAAGCAACGATTTT
AAGTGGCAGGAATTTTTCACAACTAATAACATGTTAGATTTGTTCTGTTCCGAATCTGAGGGAAAGACTTCTCTGAGTGAAGACATCAATGAGCAGACCCAAGAAACTAGGAATGATTTCATTTCTCCTGAGAACTGGGATAACTGACTTTGAAGAGTTAACTGAATCCTTTCTTTGACAACTCTGTATGAGGCATCAATTGTAAT
GAGACCCGGGGAGGCTTCACACTGTGCTTTTTCAGGAAAAAGGCACTTTCTTACTCACATACAAATGCAACCTAAGAGAGATGGCAGAGTGCGCACACAGAAGAAATATGATCACATTAGGAAGAAGAGTTGTAAAGGCACGTTTTACGGAAGGAACTTCCAGTGTCTTGAAACAGACTTGAGCAGAGGGGAACACTTGATGGCAC
GCTTGGGATGGGGGTGGGAAGGGTATGTGTGCCACCTTTACTTTGAAACTGTGAATTATAATTATTGAAATATCTTGGACCTGCAGAAGTGTTTCTTCAGAAGAAAATAATGGAGCCTATTGCATCTTTTAAAAGTTTAATTACAGTATATTTGTGCCTAAGGGCCTTTTTATTTGGTAACTGGAAAGATGGTAGTCTTATAAAAC
TAAAGCAGGTTAAGAAGCATCTTCAGAGGAGCCTGCCTGCCGCGAGCCTGGTGTACCCAAGTTGGAGAGGAATAACCTGGGCGGCTGGGTTCTCTCAGTGAAGAAACCTTTTAAAGACCCATAGAAGCCTTTAGAGTCCAGCTGCTACTTACGCCACAGCCCCTGGGGGTGGTCCAGGTGCCTCACCTGCCAGCCCCCGCCCCTTA
TAATGCAAATGACAGGTATAGGTTAAGGAGCTAATGTTTAATATCTGACCTTGAATCATTCAACTTCCCAAATTTCATTTTTAGAAAACTATGTTCTGTGAAGAAAAATATTAATATATGTTCTTTGGAACAATCACTGAGTGATGGAACACACACATGGCAAAACCCATTGCCCTGCTGTAACCTGTGTGCTCTCATCAAACCAC
AACTCTGTGTGGCATTGCCCTGCCCAGAGGGTACACTTTCCTTCCGTCCTCTGTCTCAGCCAGAGGTGCCTCTTAAATCGGGAGATGAATACGATTCTTCAAGAAAAGACCCAGGTGGACTGAGGTTATCATGACAGGCACTGGCCTTGGTTCACCGAATTTGCCTCTGTGTTGAGGGGCTTCGTCCAGAGTGACTCGCAAGTTTA
ACAACACTTTTAGACTCTAAACTTTTTTCTTCGATTTTTGAAAACACATTTGTAAGATGTTTCAGGAGGTTCAGATAGCTTATGTACAGAGTGTCTTAAGAAGAAAATAGTGACAAGTGGGAGAGAGCCACTTTATGTCTCATTTCTTTTCTTCTTCTTCTCCAGTAACAATTAAGTACTTTTGTGATAAAAAAAAAAAAAAAATC
CCCCCCCCAAGGTACACCCCAAAGTCACCCGCAGGCTGTGCAGAGGCATTGCCACCCCCACCACTAAGGTGCTAGGAAGTCGTCATCACCCCATCCTCAGAAGAAACCCGGAGAGGAGACGACAAATGCCAACGCACTCTGCCTTCTCCGGACCTGTAGTTGCAGGGGAACCCAGTGGGACAGCGGATCTGCATCCTGCGCTGTCC
GGCCTTTGACCCCAATCCTCCAAGAGGAATGCTCTGGGTGCTAAGGTGCCACCATCGAAGCCCTTGGTTTGTGCTGCCGCTGTGTTGAGACCGAGTCAGAAAGAAAATATTGCAGAATCCTTCTCCTCCCCGGAGCTCTTCTCCCTCCTTATTTAAATGAGTGGTCTGAAGTACCTGTTTACAAAACTCCTGCAATTTTGGGACTG
GGCCTTTGACCCCAATCCTCCAAGAGGAATGCTCTGGGTGCTAAGGTGCCACCATCGAAGCCCTTGGTTTGTGCTGCCGCTGTGTTGAGACCGAGTCAGAAAGAAAATATTGCAGAATCCTTCTCCTCCCCGGAGCTCTTCTCCCTCCTTATTTAAATGAGTGGTCTGAAGTACCTGTTTACAAAACTCCTGCAATTTTGGGACTG
AACACCCCCCACTGTGAATGGCAAGCCAGAAAATGCTTATTCCTAAGCATAAACAGTGCCTCGGAGGAGCCTAGGATGAGAAAAGGAGGAGTATGGGTCAAAGAAACAGGCCTTCTTGACATGTGCCCTGGTCTCTGAGTTGTTTTTTCTGCTAGTTTCACTCAAAGCTCTGGGGAAGCAAGTGGCCCTGGTGGTAGCTTCGACTT
GCCCCCTGCCAATTATATCTGAGATGTAGTCACTACTGCTGCCAACACCACCACTGACAAATTCCTCTGGCCAGTGGGCCCCTCTGAGGCCAGCCAAGGCAAGAAAGGCACTGCAGGCCTGGCAGGAGAGTCCCCTAGGGAGGGCCCCAACGGCCAGAGACCCAAAGATCAAGACATTCCAAATGGGGGACTTCCCTAGTGGCCCA
TAACTTCTGAGCCAACACCACAAATGGTTCTTGGGATATAAAATATTTGTAATGTCATTGTGTTTTCTTTCCTTAATTTAAAAAAAATCAGATCTTTTGGAAGAAAAACAGACAAGACACACACCCTGTCTGTATCTGCTTTATACTCCCATGGTCTTCATGCCCTGTGGTCTCCACCTGTCTTTATCTTAATTATCTCTAAACAT
TTTCTGGTACAAGCAACTTCCCAGTGGACAGATGACTTATGTTATTCGTCAAGGATCATTAGTCACAAATGCAAAGAAAGACCGCTACTCTGTAAACTTTAAGAAAGCAGATAAATCCATAAGCCTCACCATTTCAGCTTTACAACTGCAAGACTCTGCAAAGTACTTCTGTGCTCTCTGTGAACTCACAGTGCTTGAAGTAATAG
TCCTTTATCCCTCTTGGATGATTCTGTGGGACTGACAGGTACAGATGAAGGTTTTGCAGAGCCTGAGCCTTCTGTGATTTCAGAGGCTATTCTTAAGAAAAAGAAAATGAAATTGCAGAATCAAGTTTCTTGGGCCCAGGACACTAAGGGATCCTGAAATACAAGCTGAATTTGCTTCATAAATTTTACCCTCCTCTTTAAGATCA
GGCCTCAAGCCCACCTCTGTCCTGCTTGACTTTTCATTATTGTCGTTGATTTTTTTTTTTAAGTTGGTTTTCATTTTTCGTTCGTTTGGTTTTATTTTGTAAGAAACTATTTTATATATAAATATATATCTATATCTATTTAAAAAAAGAAAATGAAGCTCAGTCACATTGATGGTATCATTAGCTGGGGAGGAAAGGAAGGAGTG
GGAAGTGCCAGCTCTTCATTACCACTCCCATCAACTAGAGACCTGCATTCTGTATACATCACACTGAACTCTTAATGAGCTGAGCCTCAAGTCCTTGTGCAAGAAAGTACAAACCGATCTGTTCTTCGCTACCATATGACCTGCTGTCCTTAAAGAAGTAGATCTTCCCTCAACATCAGAACACTGCTCAAGGCCTGCAAGCCATG
TTGCATTGAAAGACTTCATCTATAGCATTTGGCTATTCAAAACATCCTTGGACGATATGATTTCCCCAGAAATATCTCATCTGAGAACTGTGAACTATGGAAGAAATCAAAACCATTTTTTCCTTTAAAGAGAAACGTATGTTGAAACCACTAATGAAATGCTACCGATCTACTTCACATTGAAGTGGAAAAAGATCCAAAAGGAG
TGCCCAGGATACTGAGCAGGAACGTCTTGTGGAAGCTAAGATGTTTCCTCTTTCCATCTCTCACGCTTGAGACAGAGGACATGTTGCCCCACTGATCCCCAAGAAATATCCTTGAGCAAAAGAAGACAAGTAGCATCTGAGCCATAGACTAGGAGACGCAGAACTTGTGGAGGGAAGAGGTTTTCTTCAGTTTTTCCCTTGAGGTT
AGAAAGCCAAGAGGCCATTAATACTGTCTTATCCCATCCCTTGTGCCTATTTCCAGGGAGATGAAAAGCATCTACATTTATTATTTTTGCCTTTTTCCAAAAGAAAAAAATGACAAAGGTGAAACTTGTATACAAATATTACCTCATTTGTTGTGTGACTGAGTAAAGAATTTTGGGATCAAACAGAAAGAGTTTAAGTGTCTAAC
GGGAGCAAGGACTCTAGGAGAAGCCCAAGATAGTCATGGAGCCATGTGACCATACAGAAAATGCCTATTAGATTGATTTTAAAATGTGAAAGAAGTGGAGAAGAAAGACCGAGAAATACCCACACTCTGTTAGTCTTTAATCTTCCCAGATGATCTCATGAGAAAGATCCTATGCAGCAATCAGCAGGGGTAAAGGATATTGAAAA
AGGCCTTGGGGACTCTGACTCGATTGCACCCGCAGCTCCTGCCATTTCTCATTGGAAGGGACTCCTCTGTGGGGGGAGGGTGGAGATCCAAACCAAAAAGAAGAAAACAGATGCCCCCAGAAGGAGCCAGTGTGGGCAGCCAGGGCCCAGTGGGTCAGTGGCCACCCCTACCTGCCTAAGGCTCTGAGCAGGTCCCAGAGCCGCAG
TAACCTCCGAGAACCAGCACTTCTCAAACAGTAAGCTGCCTCATTAGAGGAAGCACAACTGTGCCTTTTTCTAAACATCCCTTTTCCTGGTGGAATTTAGAAGAAACCAAACTATTTAGACACGATTCGGCTTTCATGCAACATCTTTCTGAAAGGGATACATCTCTGGTGCAGCCGGCGCATGTTAGAACTTCCTGGGGAAACAA
CAGTGTTCCAACTCAAACAGGCTAATATGCCCTTAACACCTGAGGTTTGAGGAGACTATAGATATGTTTTAGCATTATCGTGGCAGGGAAATACAGAGAGAAGAAAATATTTTTATACTAGACCTTTAGCAAAAAAAAAAGTAGGAAAATAATTTGCTCTTTCAAGAGCAATATTTATCATTATGTATTAGATTAATCCTGGAGGA
ACCTCAAAGGTGGTTTTGCCAGTGGGGCCAGAAGCTGGATACCTCTGTAGCCAGGCTGTCACTACATTCAGGATTGTTCTATTCATGGTGTGCATGTGCCAAGAAATGTTTTCATGGGTCTAAATGTTTACCTTGAATCTTGAAAACACTCTTCTTTAAAAGGATTACATACAATTTTTACCACTTTATTCCACTTACCTAAATTC
AGAAAAGGAAAAGGAGAAAAATAGTTGTGTCATTTTATAACAAGTGTGGGTTCTGTTGGAGCCATCTGTATGTCTTCAAAAACAACCATAGGAGGAAAGGAAGAAAAACCGATAAATACCGTCTGTGCCTGATTTACCAATGGATTTTGTTCATGTTTATCAGGGGAAAGGTTGTTACTTAATTACAATCAGACTTTTAAAAATCA
TGTCACTGTGACTTTTGTTTTAGAGTTCAGTGAGTAGGACTCCTCCAGTGTCTCTGGATTTTCTAAAACATTTCTGTATCATTTATAAACAATTAGTTGTAAGAAAACATTTGTTTTCTGATAAAAATTAATACTTGTAACTGCAAGTTTTCTTTCAATCACTATTGTTTTTGTACTGATAAAATTGAAGATCTGAATTCTACACC
GTCAGTGAGATTCCAGATACTGCAGTCCAAACTGCTGCAGCATATCTCCTGTTCTACAGCTGTCAGCCCTTTTCTATACCTACACAAAAATGCAAGACCTAAGAAAATGGTGTTTCCTGAAAACTGCAAAACTAGCAGTGAGAACCTGGTACTTAAGTTTTGCTTTGTCATTAAAAGTCTTGCAACTTACTTGCATTCGCTGACAT
TGGCAAAGGTATTTATGTACTCAGAGTTCTCATCCTATAACTAATGCGCTTTGATCTTTAACAGTAAATATAAAATTTTCATTATTTGGCTGAACCAAATAAGAAATTTCTTATGGGCTCTGTTTGAGCTTAGAGTCAAAATAATGAATATTATCATATCAAAAAATATAAACCTTGCTTCTAGTTGCCATCTTAAGAATTATATG
TGAAGGACATTAATGGCCCAAAACTGATTTTTTCTTGTTAAATATGTGTGTCAAGATATGAAAGTTTCAGGTTTAAGTATGTTTCAGTTTTGTTTAGGGCAAGAAATATTTGAATTTGAAAGCACTTTATTTTATTTAAAAAAGCAAAACAAATGTTCAGTTCAAAAGAAGTTATTTATAATTTTCATCATTTTAATTATGAGTCT
TGAAGGACATTAATGGCCCAAAACTGATTTTTTCTTGTTAAATATGTGTGTCAAGATATGAAAGTTTCAGGTTTAAGTATGTTTCAGTTTTGTTTAGGGCAAGAAATATTTGAATTTGAAAGCACTTTATTTTATTTAAAAAAGCAAAACAAATGTTCAGTTCAAAAGAAGTTATTTATAATTTTCATCATTTTAATTATGAGTCT
GGAGAACTCTGTGAAGGACGGACCATCAAGAGATCAACCACTTCAAGTTCTGAGGGAGCCAGGGTCCTAGAAATAGTGGATACCGAAATGAGATTTCATGAAGAAACACACTGCTCAGCTCTTAGTTTCCATGGCTACTTCAGGTTCAGGATATTAATAGGAGCCAAAAGAAGAAAAGGCGTGAAGAATAAACCAGATCCTAGAAC
GCAGACTATCCATAGGAAGATAGCCCTGATACTTGAGCACATCTCTGAGGTGGCAGGCAGTGTAAACTGTAGACATGTTCTTAGATCATGAATTAGTGAGAAGAAAATCCCCTTAAGCAATTTGTTAACAGCAGTCTTTATTCTCTCTCTGTACCTGGCTTTAGAGGTTCTTGCCTCAGATGGGGATTTTAAATGGAAGTTTTCAA
TTGTAGAACCTGTCCCAAAACCTGTAGAATTTATGCTGCAGAAGTGTCACCCTACTTCAGTTATACATCTGTTACAAGGCATTTGCTTCCCAAACATAATAAGAAACCCCTTTAGGAAGCAGTAGTACTGGCCAGCTACTCCAGAGCACCCTTTGTTCCTACCTGCTCACACACCTTGGCACCACTGTCTGGGATTGCTACAGCCA
AGGAAAGGGAAGAAAGACTATTCTCTTTTATTGTTAAGTTTTTGGATCTGCTACTGACAACTTTTAGGGTTTGGAGGGCGGGGAGCTTTCTGGGACTGAGAAGAAAGAGATTTATATACTGTATATAAATATATATGTAAATTGTATAGTTCTTTTGTACAGGTGTTGGCATTGCTATCTGTTTATTCTCCTCCCTCTCCCTGCTC
TTAGAAACTACACATTTTCAGGTTTTGTCTTCAGTCCCAGTTACATACTGTGTGGCCCCATCTACTGAAACCTTCATAGACCAGTCATTTTTAATAACAAAAGAAATGTGTTGCTTTATTCAGTTTGTTTAGATTTGTTTTAGGCCAGACATTTAAATATATATACTTAACTATTGAATCTGTAGGCCATCTTTCCTGAAGGTCCA
TTAATAAGGATACTTACAATACTGCTTTTGAATAATATCAAGCAGCAAACTTGGGCAAAACTTGGATTTTGAGTCATGGTTACTTCTGGAGAATGGGGGAAAGAAAAGTAGATAACAGAGAATGATCCAAGTTAAATCAAAGTGAAAAGTTCAAGATGGAGAGATCAGAGCTGATTAATGGTTCTTGTGCCTCACACTTAAGCATT
TCTTAGATGTTAAACTGATGACAGTCCCATGACCTTTTGACACCGGTATTTTTCCTACACTTTGCCCTGTCCCACCTTTACTTCCACTCACCTGCCCTTAAAGAAAAAGGTTTTGCTTACCATGTGTAATTCAGAGAAAAACACCATACCTGAAGTTACACGATCCCACTTTGTGTTAGCGCCAACCCAGCCAGCTGAGAGCAGCC
AGTATCATCTGTAGCGCCTCCAAGGTTCTAGGAGTTACTTCTCCGGCCTTCAGAGCTACTTGTACAAATGTGTATAGCTATGTATAAAAGCTTCGTTTTAAAGAAAGTCCTTATTTATTTGTGTTACGGATCAGAATCACAGATTGCATAGCTTGAACACTGTGTTACTAGACCAGAGAGGATGAGAAAGCCAAATGAAATGTTAT
CCCCATGATGGGCTCCCAGGGGAAGAGCGCTTCTTCTCTTCCAGAAGAGCTCATCGGATGAGACTGTGGAAATATCCCACGCTTCTGGAAACTTAGATCCAAGAAACTTAACGTCCCCTCCCCACCCCCTCCTCATTCCCTTCTCCCCCACGGTTAGATTTTCTCCAGGCCTGTCCACATTCTCTGCCTGTGGTCCCTGCCCCGCC
AGCCCCGTCCCCCATGAGTGGATGAGTGTGAGCGTGCGTGTGTCCGTGTGCCTGTGCAGTGTAGACCATGGCTGTGGACAGTGGAGCATCATAAACTCTTAAGAAATCGTCCAGGGCTACAGTAGTATTTTCTGGTGTTTTTTTCTCACTGGATTGGGTTGTAAGATTCATCAGAAATTCTCAGCTCCAGGAAGGCTGACTGCACT
AGGAACAGAGAACATTCCTGAAAACACAGACAATGGTCAATCATCAGGCTGCCTTCCAGCATAACATTTGAGGCTGCAGAATTGCTCTCGATTGTGGAAAAAGAAAACAAAAAGCCACATTCTCTTTCTTTGTGGGTGCTATGTTGACTGTTCAGGTACCTTCGTGTCAGGGTAAAGGGCTTGCTACCTTTAGCCTCCAAGAGTTG
TCAACATCAGACAGGACACACCAAACCGAAGCTCTATTAAGAGGGGGTGGGCTTTCATCATACCTCCTCCCTTATCAAACACAAGAGAATTCAAACCAGTAAGAAACTATGTGAATATAATGGATTTGGAAAGGCTTTAGTTAGTGGGCCACACATTCAACATCAGAGAGTTTATTATTTAAAAAAAATTTTTTGATATGAACCAT
GTGACTGACAGGACTGGGGCCAAGTCAGAGGGTTCCACGTGAGAACTGGGCGAAGCTGAGGCTGCCGATAGGAGGACCATGGGGAAGGGGCATGGGATCAAAGAAACCTGTTAGAACCAGCAGGAACCAGAGGGGCCTGTGTGCAGAGACCGGGGTACAAGGGGAGTCAAGGGAAGGATGATCTGTCCCAAGAAGTCATGGAAGCG
AGTTGAATTCATCTCATCACATGAGATCTTCCCTCAGGCTAACACGCCATCCAGATTTAGAAGCCCAAGGGTCAAATGTAAATACTGGAACCTGAGTCCCAAGAAATGGAGCTGGGAGTGGAGCAAATTGGTTAAGCCCCAGGCCATACAGGGTAGGACTGATTCCTTAGCTTTCTTCTATTTATTGAAGAGGAACTGACATGCCC
TAAGGACCCTCATCAGAAGCTAGTCAGAGCTCCCCATCTCTGTCTGAAGAAGCCCAGACATTTAGAAATGCATATTTTAAAAGCTTAATTGGGAGCTTGGAAGAAAGCATATCTGAGAACCACAAGCTACAGAGAGCCTGGACTTGAAAAGCCAATCCAAGATAACTACTCCAATTGCCTGGAATCCAGAGTAAAGGGCATAATCA
TAAGGACCCTCATCAGAAGCTAGTCAGAGCTCCCCATCTCTGTCTGAAGAAGCCCAGACATTTAGAAATGCATATTTTAAAAGCTTAATTGGGAGCTTGGAAGAAAGCATATCTGAGAACCACAAGCTACAGAGAGCCTGGACTTGAAAAGCCAATCCAAGATAACTACTCCAATTGCCTGGAATCCAGAGTAAAGGGCATAATCA
TGAGTTGATACTCACTTTTAGGTTCCAAGCCTTTTGAGTTCAACTGGTCAAACCAAAGGAAAAATGTTGCTAGAGAAAATTAGGGAAAAGTTAAAGAAGAAAGAAATGATGGTAATTGAGTAGGAAAAAATTTACCCTAATTTATTATATGTGTTGATGATAAAGAAGGAAAACTGCATGTTGATAGTCTCCCTATTATTTTGTGA
AAGAACTCCCCAGTGACTTCAAATTATGAGCTGCGTTGACGTGGACATCATAGACACAAAGGCTTTGAAGCACAAGCCAAATATGTCAATATTTGTATGTAAGAAACTAATTATGTAATAGGTAATGAAACTGAAACTATACTACACCCTTAAGGAGATCCAGTTTAATTCAAGGTGATCTTTTATTTACCTGTACAAGAGTGTAA
AGATCCCTTGGTACAGCAGGCTCTGATTCATGTTGCAGGATGGCTGACTTCAGCTGAGGACACTGAAGGCAATTGTGTTGGCATTTGGAAGGAGCAAGATAAGAAACTCTGAAGAACACTCCAACGCTCAGGAAGTTATCTGAAAAGATCCCTGGACATTCACTGGCTTGTGACGCTGTGGGATCTGTGACTAAACTATGGGCCAG
CCTTTCTGGATGAGGTGCTGAATGTCATGGATAAAAATAAGTAACAGGACACGGCCAGGCCCTTTTCCTTTGGTGTAAAAGATACCAACAGACAGAATGGAAGAAAACGAACCACAAAGAGGAGAGCCTCACTGGCTATACTTGCTGTCATGTGATGCGTTTTCTAAAATAACCTTCCTACAAAATATTTTTTTACCTGGTATACC
ACTATGATGCTTTGGATGTTGCCAACAAAATTGGCATCATCTAAACTGAGTCCAGCTGGCTAATTCCAAATATAAAAGTTTTCACTATAAAAAAAAAAAAAAGAAAAACATAGGGAAAACCACTCGACCATTCAGATATAACCTAAATGAAATCTCTTATGATTATACAGTGGAAGTGACAAATAGAGTCAAGAGATTAGATCTGA
AGTAGGCCAACCGATAACCCCACAGCAAATAGCAATTTGTACATCCTGGCGGGTCATGAAAACAGTTACTGAGAAGTGTGCTCTGACAGTGAACTATAGGAAGAAAGAACACTACCACTGCAACATTATCGGACGCTTGAAGCTGTGCAGAAGCGCAGTTACCTGGCTTCAGTTCCTTGTAATTTATTGTGGCATGAGACAAGATG
TCAGAGCCGCTGCAGCCCTGCATGTGCCAGCTTTGCTCTGTCGCCGGCTGTGTCAGTGTGGACTTGAGGGATACGGCATGTTTCTAAGTGGATTTTTCTTAAGAAATGTGCCAATGCTGATGTAGTTCAGGATGTTCCCCCCATCCCAGCTGTCACTGTCCCTCGGCTTTTTCTCAGTAGGCTTCATTCCCCGTTTTTTTAGTGGG
CAATCACATCATGTAACTACATAAAAAAACAGTGCTGTTAAGTGGAACTGCCTGGCCTAGACCATATACATTTCTGCACAGTCTTTATGGAATCTGCACAAAGAAATCTCTTCTCCCTTTGCTCCAATTAATTGTTCTTGTATGTGAGTTTCTTTCTATTCCAGTATATCCAGAGTGGTGAAATAACAAGGCCAGCCACGTAGCCA
AACACAGGTTTGAACTGCATGAGTCTACTTACATATGGATATTTTTCAATAAATATGTACTGTCTGCAGTTGGTTGAATCCTTGATGCAGAACTATGGATAAGAAAGGCAAGGCCATGGGACTTGAGCATCTATGGATTGTGGTGTCTGCAATGGATCCTGGAACCAATTCCCCACAGACACCAGGGGGCAGCTGCATTCTCCTTC
CCATCTTAGATCAGTAATTAAAGAATTTGAGTAAACTTTATAGGAAAGTACTAAAATGAGATTTTAATATAGTCACACTTGGCTGTTTTGCTTGTAGAAAAAGAAAAAAAGGTGTTCCCTTTTCTTTATTCCCAATAATGGAGGAGAGAATTTCCTAAACCAAAAGAATAGCACTCTGTCCCTCCATTCCCTCTATCTTCTGCCTT
AGAACTACTTCACCGTGGCCCAGAACGAGAGATTTGATGATGATTACAGGAAGAACATGGCTGACACCACTCTAACTCTCCACTTTCGATTCTCGTAAGGAAGAAAAAGCACCAGATTTAATTGGTATAAAGTTGATTACCCTGACCCCATGATATTGAATTCAGGTGGAGGGACCAGTGCTTCTTGTGTCTGCTTTTGTTCACCC
TTTTTTTTTTTTTTAAACAACCATCCAGAGCCATTTGACAGAGTGTGCTCTGCTTTGTTGGTTTCACCAGCTTCTGCCCTAACATGCACAGGGACTTAACAAGAAACACCATAACCCAAGCTTCCCTAGTAGTCTTAGAGAAATAGTCACTTGTACCCTGCCCACCAGTTGGCAGTGGTGGGTTCTCTTGGCATCTGTGGGAACTT
CACCCTTCACCCAAGATAGTGCCGAGAGGCAGCATTAACCTGTGAGTAGGCAGTGCAGCTCTAAGATTCTGTTCTGCATAGGGAAGAGAGGTGGGGAACCAAGAAATATTTTCAAATTAGCTCTTCCAGTTTATCATGGCCTAGGTGGTATGCTTGGTGTGTTTGGCTTACCACAGTGGGTGCCAGCTCCTCGGGTACCAATAATT
TGTTCTCTGCTCAGAGAATCTTGTCTTTGGTTTCCTCCATTCAAGCTCCTGAAATGCTTTTGAATCACAACACTGCAAATCAGCAATACTTTAATTAATTAAGAAAAAAAGAGAGAAAAGTACTTTGGAGATGAACATTGTCATACCGATCATTCAACAAGGAAAGGCAGAATTGCCAGAATTATGTCCATTTCATTTTTGGGGGG
TGTTCTCTGCTCAGAGAATCTTGTCTTTGGTTTCCTCCATTCAAGCTCCTGAAATGCTTTTGAATCACAACACTGCAAATCAGCAATACTTTAATTAATTAAGAAAAAAAGAGAGAAAAGTACTTTGGAGATGAACATTGTCATACCGATCATTCAACAAGGAAAGGCAGAATTGCCAGAATTATGTCCATTTCATTTTTGGGGGG
CTGTTTCTTGATTCAATGTTTTCTTTCTTGTCTTTAGATTAAAATGTCCATATTGTCCAATGGAACAAAGTCCAGGAGATGCCAAACAAATATTTTTCTGAAGAAATAACGTTAGTTTGCAATTTGTAAGTGAAACTGAATCGAGGGTGCATTTCAGAAGAGAACGTTCCATTTAATGCAGCTAACCAAGGACTCCCATGTTTCTA
CCATCCAGTGGTTAAGACTCTGTGCTTCCAATGCTGGGGGCCCGGGTTCAGTCCCCATTCTGGGAACTAAGATCCCGCATACTGTGAGGCACAGCCAAAAAAGAAAAAAATGCAGCTCTGACCCAGAAGGCTGTTTTTCACAGCCTTCTTGATGAATCTCATCCTGCAAGTACTTTGAAGTGCAGCCAGTGTTTTTTAACTTTTAA
TCAAGCAAGGCCTGTTCTTTCCTTGTGCTCACAAGGCCAAAGCTGTTCACATCTGTGCTCAACCATCTGCTTCAAATTGAAGTAAAAGCCCCAATGTGTAAAGAAAACACTTGCTTGTGTTGATGGACTCTGTGGGTGACCAGGACTTTGGCCGGTCAGTCAGGGGGAGGAAAGAGGTTGAGAGTGCTTCAGAAATGAACAGTGTG
AGGTAATCGTTGTGGACCTTGGAAAGGACAATCCTATGGCTCGAAGCTATACTCGATTACATAAAGAGAGAAAGTGAAGCTCAAAAAAGGCTGAGAGCAAAAGAAATGTAACCTTAGACTAACAAGGAAATGACTGGGGGTGCAAAATCATGTTGAAACAGCAAAATAATGGGGAATTATGCAAATATGGATAGTATTTTATCTTT
TGGTGTGAATTAATCATTTCCTTGAAATCATGTGAAGTAGATTTGCACAGACATCTTGTGAGTGATTGGTATTGGGAGTGTTCAAGAAACTGTTCAAAGAAAGAAAACTCTTCCCTCATTATTTTCCCTCATTTTTTGATGGAGGAACATTTTACAACATTTTTGTTGTTGTTGTTGTTGATGTTGTTGTTAATAGCATAATGAGG
GCTGATGTTTAAACCATGTCTGTTTCAAAGAGCATCAGGTGCCACAACTGCCTGACTGTTGATCTGGAAGAAGTGTCCTGGCAAGGTCTAAAGACTTAAAAAGAAAACAAAAAGGCAGACTTCACTGTCTCTTCTTTCTGTGCAGTTTAAACCCAAAATGACTTCAACGGTGGTTTGCCCTTAGGAAGCTATCGGAACTAAGACAC
AGCCCAACTAAGTGTTATTGAACTCTTATTCTCTCAATAACTCAGTGTAGCACTTTAAAGCTGAAGGACAGCAGCATGAAAAGAGCATATCAATGTGGCGAAGAAAGGGAAGGGGTTGGCTTTTTAATTTATTTTTCTTCATCTTTTATAACAAGAAAGTATCTATATATACATATGTAAATATTTATATATAGATATATGTAGCT
TGACTGCCTCGGCAGACCTGGCTTTAAACTTGCTTGCATTTCCTTTCAAAGAATCCCGGAACCAGAGAGAGAAGGGAAAAACTTGGCAGGAAAGAAAGCAAAGAAACTGCCCTGTTATCTGTTGCTCTCGTAGCCAGTCAATGGTGGTTTTATTCCACAGATTTTGTGAGATCCCTGTTTTTCCCACCTGGCCTCTGTGTGGATGC
GCCTCATGTTCTGGTTTTCTATAGGTAAAGCAGCTGAGCAACCATTTTCACATTTACCCCTTCTCCTTGAGAAAACCAAACTCGGATTGACTAGGAGTAGAAGAAAAGAATATTGGCCTGTAATCTACAGAAAGAAGTACTGTAAATAAGATGCTTGTAAATATTCATCCATCACCGTTGAACTAAACTGATCTACTTAACAGACA
GGATTCCTTAGTTACCAGAATCTCTCACAGTGATAAGTTCAAGCAATTGTTTTTGGTCTCTATTTTCATTAAGGACTGAATGAGTGGCTGCAGTTTTGGAAAGAAACTAGGTGAGATTTGGGATCACCTTTGTAACATTTGCAAATTATAACTCATTCCTATTTGTGACCTAACGATAAACATTTCCTATAAAACACAAAACCGGT
ACACCCTCGCACAGTCCTGCATGAACTAGCATCTTCATCACTCTCCTCCGGGCATGGTCTCATCTCTGCAACGGGAATTTACTGGAGGTTGAAAAGAGAAAAGAAACAGCACGAATCTCGTTGTGTGTGTGTGTGTGTGTGTGTGAGAGAGAGAGAGAGAGCTGATGGAGTTCTTGCTAGAATTTACTGGAGGTTGAAAAGAGAAA
CGCCTCAATCACACTGCCTCACCAGGTGGTAGACAACTCCTGAATGGCTTCCAGCCCTACGAGAATCCAAATGGGAGGGAGAGTTTATTTTTGGGAATCAAAGAAAGGCTTCGGGAAAGGACATGTGACCAAGTCCCAGCAACCCAGGCTGTTGAAGTGTACACTCACATAGACTTTAGGTTTAAAAAATCTCCTTCAGCCTTCAT
CAAATAGTAACCATATTCTGTTTTCTTTCAGGAGACTATCTAAGAAGAAAAGGGAATTAAGTCATCAGAGGACTATGAAAGATGGCTTTTATGATTTTAGAAGAAAATTATAGATCCTAAAGAAATAAATGCCTTATTTTGTGGTTTTAAAACACTAGGCAGAAGATACTGAAAAGGAAGAATGAATTAAGGAAGCAATTTTTCTT
AGCCCGAGAACAATTTAAGTATCCTACAGATTTTAGATTTTTAGAGAAATTGCTCACAAAGATTAGAGACAGTTGTATTTATTTTTTGTAAGTTACAGTAAAGAAATGTTCTCAGTCCTTTGAATTGTCTCTTCATTTATATTCTAACGTATTTCAAAAGTTCCATTTTCTGAATGTCTCACATGAATGGGGACTTCCTATCAATT
CCATGAAGAAGTGAGCTTAATAGAAAAGAGACTTTTTAAAGCAAAATATAATAAAACAAACAAGAAATCTTCAAGATCCAGGAAAACAAGAAAATATTGAAAGAAATGAAGTGGAAACTTGCCAGGGAAAATATTTTAATAATGAAAGTAATGTCATTGTAATATAAAATTCTAGAGAATGGTGAAAAATAGAGTTTTATTACGTA
AGTAAGCTTCATGTTCAGCTGTTTTCTCAATAGTTTGTTTCCAGTCTACAGTTTTGAACTGTTACAGAAATATGAGTGATCTTTTGCTCTGGATTTTCTGAAGAAAATGCAAGTGTATAAAATACCAGTCATTTGTTTTTCTAGTAAAATGTGTCTTATTTAACAGCCAATTAGCTCATTGAAGTTACCTACCTACTGGAACTAAA
ACTGAATTTTTTTTTTTTTTTCCGAAAAGTGATTTTAACTACATAATCAAGCCTGAATCTACAGCATTAGCTGAACCTCAAAATAGTTTTGAGTGTTGGGAAGAAATGTGTCCTGCTTTTCTTGGCCCATTTCTTTACTCGGTGACCTTTAGCACAGTTATTCTTTTTAGAAAGCCAGTAAACTTTTGCTTTCCAATTCTGCAGCT
CCCGCCCAGCGCTCCCTGTGTCTGTGCAGGCTTGCGTCCCGAAGAACGTGTCTGCATGTCCCAGCTGTCAGGACCCATCTTGGTGTGGCGAACTCTGAGCAAGAAACGTCTGGCTTGTGTCTGAGGCTTCTGGCCCCTAAACAGGTCCTCTTGGTTAGCACTGCAAAGTCATACGCAGAGGAGGCCAGCCTGAGAGGCTCTGAATA
TTTTCTCTTTTTCTCTTTTATTTAACAAGGTAAAATTTTTTTTGTTGTTTAATGTAGCTTTTGTTAATTTATTTTAATATTGGAAAAGTAACCAATATTCAAGAAAGGAAAATTTACCAAAATACAGAAGCAAAAAAAAAAAAAAAGAAAATTAGAATAATCTCTAATCTTACTACCTAGGATAAAACACTATTAATATTTTGGGA
GCTGCATTCCTGCAAGACAAGTGTGGGCAAGGAGTGACCTGTCCTCAGCACCCCTCCTCAGGCTAACCCTAACGCCTGGGGTGGGCAGGACAGGCTCCGGAAGAAAGAGCCAGAGAGACCAAGATGGAGGCTGTGGAGCAGCGTTGCCAGTTGCCTCCACAGCAAGAAGAGTTTTTGTTTGTTTGTCTTGTTTTTTAACCTCATTT
AGACATCCTAGAACTTCAGATGTGTCCATCTCTAAGGTACTCTGGGGCCAGTGTGGATTAATGAATATATGCACCTTTCTGACAGTATCTCATTTTACTGAAGAAAACTAGCAAATGTGTAAAAAGATTCTTAGTACCAAATACACTCAATTGCCTTTTTAATGAATGTACTTGTGGTGGATAGGTTGCTGGTAAACCATTTTAAA
CTTTACACAGACCCCAATCGCACCCCAGATCATCCTCTGTTTAAGATACTCCCTAATACTTTATTTTGTGTAGTGTGGGGTCATTTGTCATCATGCTTGTAAGAAAAAAACAATCATTTTACTCTGTATAAAGATGTAGCTGTATAAAACTTAGCTGTTGATGCAGAAATCAAAGAGGCCAATGCAGGAAGGATGTCTCCTCATCC
CCAGGCTGGGCTCTGGGGGTATGGCCCATGGGAAAGCAGGCCGCCAGCAGAGAAGCCAGGCCTGGGGTTTGCTGCCACAGTTGAGATTTTTTTAAGGAGAAAGAAATTTTTTGAAATTGATGGTTTGGGTATCAAAAAGAAAAAAATAACTTAAAAAAAAAAAGGACACTAAAGGCCAGTGAGTCGGAGTCTCGGGGCAGGACAAG
ACACGGGGGCCCGGGCGGGAAGCGTCCGGTTGTCTGCTGGGTGTTCGTCACCTTCCTCTGAGGTGGGCCCTTTGCCTCACTGCCGTCGGCAACGGGAAGAAAGAAACTCCGTGGACTCGGGCGTGGACCGCATGGCTGCCCCGTCGCACCCTTGTTGAGGGATTTTCTCTGCCACTCGGGGGCTTGGGGGGATCTCCTGAGGCTGG
CGGAGCCTGAGGCCTCTCCAGGGCTTTGGGAAGCACAGGCCGGGCGCTTCTTGAGAATCCACGTATTAGGTTTGTACTGGGTGCTAAGCACCACACTGGAAAGAAAAGAATTTTCTCCCTTCTCCTAGGCCAAGGTCCTGGCAGATGGGAGTATCTGCAGAGCCCCGGAGCCAGCGTCTGTCCACCCCTCACCCTGCCCAGTCCCA
CAGATTTTCACCTCCACCATGCTGTCCAGTGTTTAAGAAGTGCCCTTATCACCCTGATGACCCTGGGATTTGAAATAAGATACAAAGAAAGAGTATCCTGAAGAAAAGAAGAGGTCTATCCAGTGTCTGCGTGCAATGACCGGGTAATTCTGACATTCCTGAGCCTTCCTGCACTTGCTAAGTAATCAGAATTCAGAGAAGCAGCC
ATCCAGTGAGGAGAGATGCAAGTCCCTGTTTGATTGGCTCTTGGAAAATGCATAGAACAAACTCCAAACCAGTAAATTTTATTATTTGTTTTGGGAGAGGAAGAAAAGACACATAGGGTAAAATTTGAGTAGTGAATATTAACATTTAAAGTGAATTGGGAGGAAAGTAAATAGCTATTAAGTGTGTTGTGTCATCATATGGTGTA
TAGCACTACTAACGGTCTCATATTTGATTTCTATGTATTTTTACAGATACTTGACTGGATTTTTGCATAACTATTTCCTGCTTCCTTCCAAACCAACTGTAAGAAAGCAATGTAGCTGTTTGATATACTTAAAACCAAAAGGATTACAATGAATAATTCAACTTTCATATATACTTTCATTATTATCCAAAGCCAAATGATTTATT
AATCTTCTCAGAATATTTTTTTGAGAAGGATTAGTAAAAAAGTCTTTGAGGATTTCGAAAAAGATCTAGAAAATTTCTTTCAGAGCATGTTTAGTCTAAAAAGAAAAATGTTAAAATCCTTTGCAAAAAGGATTCATCTTACAATTGGTCTTAGTCATTGGTGGGGCTTGAGCCTATATGGATTCAAAGTCATGCAGCCAGGTTCT
AATCTTCTCAGAATATTTTTTTGAGAAGGATTAGTAAAAAAGTCTTTGAGGATTTCGAAAAAGATCTAGAAAATTTCTTTCAGAGCATGTTTAGTCTAAAAAGAAAAATGTTAAAATCCTTTGCAAAAAGGATTCATCTTACAATTGGTCTTAGTCATTGGTGGGGCTTGAGCCTATATGGATTCAAAGTCATGCAGCCAGGTTCT
AGAAACTTATCAAAATTGGTGAATTTGGGGGGTAGCCATTTTAATATTGAAGATGGAAGAAAAAAGGCAACAATTTCGGCATATTATGCTTGATTATTTCAAGAAAGGTAAAAATGCAACGGATACAAAAAAAAAGATTTGTGCAGAGTATGGAGAAGGTGCTGTGACTGAGCGAACATGTCAAAAGTGGTTTGCAAAGTTTCGTG
GCATCTGTGGTCTCTTAACCGCTTTCTTTTTATTATAGCCAAGGTCATAAGAAGGATAGTTAACTACTCCATTTCTAAGGGAAAATGATTTGTGGTAAGAAAGAAAACGTGCCAAAGCTGATGGGTCTTTGGAACTTTAAATCTGAGTTCCTTTCTTAAGTTCCTTTTTTAACTTGACTATCTAAAATACTAAAAAAATTTTAACC
TTATGAGCATCAGAACAGATACTGAAGACAAATGAAGAACCAAAAGCCAAGTTAAAGCTGAGAGCACAAGTGCTGCATGGAAAGGCAATATCTCTGGTGGAAGAAAAACTCGTCTACATCGACCTCCGTTTGTACATTCCATCACACCCAGCAATAGCTGTACATTGTAGTCAGCAGCCATTTTACTTTGTGTGTTTTTTCACGAC
TCTGTGGTCACACACTTTAGCCATGCGCATGGTGACAACATTGACTATGGAGTCTGTGAAAGAGTCTAATGTGTGATGGCTATGTAGACATAAACTAAAGAAGAAACTTGTAAATATGTTTTTCTTTTTTTTTTTTAAATGTTTCTGACTTCTAAAGTGCTTGTATAGCTTTTATCTGCGGCTTTAAACTGACAGTGCCCAGCTGT
ATGGTAGTTTTTTCATCTTCAGTTGTCTCTGATGCAGCTTATACGAATAATTGTTGTTCTGTTAACTGAATACCACTCTGTAATTGCAAAAAAAAAGAAAAAGAAAAAAAGTTGCAGCTGTTTTGTTGACATTCTGAATGCTTCTAAGTAAATACAATTTTTTTTATTAGTATTGTTGTCCTTTTCATAGGTCTGGAAATTTTTCT
CAGCAGACTTAGAGAAATATGAAAAGTGGATGGTAGAATTTGGATCTGCTTGAATTTCTGTCAGCTCTTTCATTTCTGGTATTTTTGTCTATAAAATGTGAAGAAATTCCAGCAATTTTTTTTTTTAAAACAGGTTTGAAACTTTTCATTGGAGAGATTTTTCTCTGAAAGGAAAACAATTTAAAACCACAAAGAGTATACATGTA
CAGCAGACTTAGAGAAATATGAAAAGTGGATGGTAGAATTTGGATCTGCTTGAATTTCTGTCAGCTCTTTCATTTCTGGTATTTTTGTCTATAAAATGTGAAGAAATTCCAGCAATTTTTTTTTTTAAAACAGGTTTGAAACTTTTCATTGGAGAGATTTTTCTCTGAAAGGAAAACAATTTAAAACCACAAAGAGTATACATGTA
CTTCCCAAGCCCCTCCAGCTGCACATGGCGATGTTCTTCACCTTCTGGCGCCAGCTGGGTGACTGCTGCCGTGGGGATGTCGTCGGAATGTGTTCGAGAAAAGAAAGAACTGTAGGAAAGACACTCACTAATATTTTGTAATTTAAAACAGATTTCAGTGTTTATATGTGATTTTAATTTATATATCAATGTCCTTATTTAAAAAT
TTTATTTCCATGATGTTTTTTTTTTCCTCCCATTATTTTGTTATACTGAATCATACTCTCTTGTTCTAGGCTGCTGAAAATATGACAAGCTGACTTTCTGAAGAAATCCTGATGGGCTGTGTCAAGCTGTGTAAGAAGATTGAAGATTGCGTTGTAGTCAAGAACACACAATGAAATCACTGCATGTAGCAATGTGGAAATATTGT
AGGGCATCACCATCCCACGATGTCTGAAAGCAGAGCAGGAAAAAGAAGTGGTAACACTTCTCCTTTCGGTCTGAAGGTAACCCCCCCGTCACGACTACACAAGAAACGACTTCACGCTGGCCTGGGAGATCGGTGACACAGATGCTGAAGAGACAGGCATTGTTTTCCGTGCTGTGTCCTCTGCCATTTCAAGATGTTTGTAGTTT
TTGCTGTTCTTGTTGACTATGTACATATATATAAAATGGACATAAAGAGTTGATGCTTTCAGATAAAAGTAGATGCATATTTAGAGCAATTTTTTAAAAAAAGAAATCAAAACTTCATGAAATCCACACCAAAGGGAAGTTAAAGTGAAGTTCCCCTTGGACACGTGTGACATCAGTTTGTCTTTGCAGTGAAACAAAGCTAGAAC
TTGCTGTTCTTGTTGACTATGTACATATATATAAAATGGACATAAAGAGTTGATGCTTTCAGATAAAAGTAGATGCATATTTAGAGCAATTTTTTAAAAAAAGAAATCAAAACTTCATGAAATCCACACCAAAGGGAAGTTAAAGTGAAGTTCCCCTTGGACACGTGTGACATCAGTTTGTCTTTGCAGTGAAACAAAGCTAGAAC
ATCGTCACTGGCCTGTGAAGCATTGGACATTTATAGATAATTGATATCAAAGAATTGCCATGCCCATGGACTGAGAATGATACTGGCTTTCAAGCAAAAAAAGAAAAATAATCATTGTTTATTGTATACTGCCTTTTTTGTAATCCTGTACAATTGCATCACGGGTGGGGATAAAAAGAGGAATATTCTGTTTTATTTCCTAGACT
CAATGTACAAATGTAAGAGTGATTATTTTCTTCACACTCAAGAGTTCCACATGACGTTTGATGAGCTGTTTCCAGCATGAAAAGACAAGCAGTGAGAATTAAGAAAGCCTTATTGTGAAAGCACTTAATTCTTTACAGTTAGCACTTCACTATATTATAGCTCTTCAGAACTTCTGGTCTATTCATACACCACTTACATTTAACTT
TATTTAAGATTTCAAGAGCTAAATATACTTTCCTCCCCTACAGTTTTGACACATGATGAACTCTAGCACTGGCTTGTGTAAGAAGATGAGAAAGTATGACAAGAAATCTGCCACCTGCTGGGGAAATGTGGAACTACTTCCAAGACTTGTCAAAGTTTCATTAAGATCAGTGACATATTCTTGGATTTAAATTATATTATTTAAAA
ATCTGAATTCTCTAGATTGTCCTCTCTATTATCTACAGGTGGATCAAATCTGTATCGGGACTAACCTGTGAAAACATCAAAATAATATATACAGATTTTGAAGAAAAAAATATATGATTTGAAACTCAATAGTAAAAATTTCCCTACTGGATTCTTTCCATGAGATTTTAGTTGTTTCCCATTAAACATGATGAGAAAATGTTTAT
ACCATTCACCTACAGCAGCATGAAGAAATCCTCACTAAGACCTTCAACCCATGACGTCCTTTGAAGAAACACTACTTCCTTATAAGAAAACTGCCATAAAAAGAAAGGCTTGTCTCCTCCACTCGCTAGGTACCATGAAAAGATTGTATTCCTAGAAGACATTGAGACTGATGAGGGTGGAGGAGAGGTAAATCTAGAATACATGG
ATGGATGTGTCTCATATTCAGGTTGCGTTTATACTCATAAGACCTTGTTTATTTTCCTCTTTTCAAAGAAAATTGAACTAAAGAAAATGACATTTTGTTGAAGAAATCTACTGGCCCTGGATAACCTCGGGATGATACCAATTGTGGAGCTTACACGAAAATCCTAGTTTGTGATGATTACATTTTTGTTGTCCAGTAGTTTGGTT
ATGGATGTGTCTCATATTCAGGTTGCGTTTATACTCATAAGACCTTGTTTATTTTCCTCTTTTCAAAGAAAATTGAACTAAAGAAAATGACATTTTGTTGAAGAAATCTACTGGCCCTGGATAACCTCGGGATGATACCAATTGTGGAGCTTACACGAAAATCCTAGTTTGTGATGATTACATTTTTGTTGTCCAGTAGTTTGGTT
ACTAGGACCAGTGCCTGAGTTAAGATGCTTTTGTTTTTAATATTTCACATGAAAAAGTAATTGTAATGGCTAGAACAGACCACTAGAACATAAAAGTGAGAAGAAAAAAGTCCCAGGAACAGCTACAGGCTTCCTCCCTAGAAACATTCCATCAGAGTGGGCAGCGCTGTGACTTCCAGTATTTATAAATCGTTATTTATGAACAA
GCAACAGGAAGAGGGCAGGGGACACATGCTCTTCTGCTGGTGGCCCTGCCTGACTCCACTGGCAGCACCGCCCCCTCCATCCACGCACCTTCCCTGCGGGAAGAAAATAGGCCAGGTAGGGGGAGAGACAGAGAAGCTGCTGGAAGGACCCCCAGCTGTCACAGGTCTTCAGACGAGTCCAGCCCTGAGAATGCAAAACCAGAATC
ATGCAGATCTGACCGGTGACAATGAACGCTGAGTTGAAGTGTCACGCTTTATGTTTCAAGGCTAGAGTTCCCTCGATGAGAAGAAAAAGGAAACTAAGTCAAGAAAGACCTCAAGTTCCATGTTCAGTCAAATGGGGGTCAACATTAACAGTAAGGCCAGACTTCCCTGGTAGTCCAGTGGTTAAGAATCCGCCAGCCAATGCAGG
GGAAGCTCCCTGTGTGCTTATGGCTTGGTTGTTAAGTCGGAGGAAAGCCAGGTAGCACATGTAGTAAGGACAAATCTTATTCCCCAAACTCAGATATGAAAAGAAATACGTCTTTCCTTAACAGAAGTGCTTTTACCTTCCCATCTTGTGAAAATGGCAGAGGGAGCCCTGAATATTCTCATGTCCTGGGGATGAAGGTCTAGGGT
GTGATGACTCGGACCCTGTGAACAATGCAGCATTGGGTCCTGACTCCCTCTGAAAACATCTCTGTGGCATCTGACTTTCTATGACCTGGCTCCAACCCCCAAGAAAAATGGGTGGTGAGAGGTGGTGGTGAACCTCAATCTACCCGTAAGGATGTTGACTCTGGGCAACTCTGAACAGAAATGAATTGATCACGTTGTCTATTTCT
GGACCTCAGAACTAGGCTCAAGGCAGCAGGACCGGATTTCTCTTTTATATGGTCATTGAGTTTAAACCAGGAAATATGGCACTGTGTGTCTTATCAAAAAAAGAAAATGTTTTCATATTTAACTCCGCTCCTCTTACTCCCAAAATAGAATATTATTGAAGATATTTTTAAAGCAAAAGTCTTTCCTCTCTGAGAGGATGAGTTGT
GGGCCTCTGATGCCACAGCTGTTGACACCTTTCATAGGGATGCTCCATCTGCTGCATGAGGCAAGGGGCGAGGAAGCTTTAAAGCAGGTGCCCAGCTGTGAAGAAACAGGGAATCAGTGAGGGTGACGTCCGCCCTGTCATCCCAGACAGTGGTGTGTGCTCTGTGGAAGCTGAGCTTCACGACTGAATGCTCCCAATATCCGACC
TGCTCACCTGTGAGAGAATGACCAGAGGACACCCTTCACTCTCTGGGGCCTGAGGAGTGTCAACTGTTGGGGTCAGAAGAGACCCCAGGGACTCAACCTGAAGAAAACTGTTGTTTGCCTTCCTGCCTTGTTTTGCAGTTCTGCGGTATGACTGAGGATGGTGACGTGCGTGTGCAGGGTCACCACACTGAGGCTGTGACCAAGGG
ACACACAGAAAATGCGACGCGTAACCATCCTCCTCCCCCCGTCCCCCACCTCTCTGTGTATAAATATTTACGTGTTCTGTCTGGTCTGAATGCACAAGCTAAGAAAGCTTGCAAAAAAAAAAAAAAGCAAAAAAAAAAAAACAACCCCACGTTTCTTTGTTGAGCTGTGTCTTGAAGGCAAAAGAGAAAAAAAAATATTCTACACT
TCACTTCTGTGGTAAAAGCACTCTCAGGTTGTTTTGCAGCAAGCTGGGGCTCTGTCTTCAAAACAGTCAACCCTGAAGGTAGTAAACATCACTGAGTTACAAGAAAAGGTACACCAAAGTTAAGTGGATTTTTTTTTTTTACTTTTATCCAAAATGTAGTTGACAGATGTATTTTGAGTTGGATTGTAAAGGAATGTTTTTAAGTG
AAGACATGGAGAAAGTCCCCCAGCAATTCCAAAATATTTGGAATCCCAGTGTGCAGCCATGAATGTGGAAGCCGTATCTGGTTCTTAGAGAGCTCAAAGCAAGAAAAATGAGGACCAACGTCACTTTGATCCCACATTCCAGGAGAAAACCCCGATTGGCCAGGCAGTGCATTCCTGTGAGACGGTTTGGCCGAGCCTGCCAGGGG
CTCCCCGAACATTCCACGTAGCTGTAGTGTCCCATCTGTTTGTCCATCTGCTGAAATAAGAAATATTCATGCACTGATTTCAAAAAACCAAAAGGAAAAAAAGAAAAAAAAAAACCTCTCTCCTTTCTAGCTGAACAGAAACGTGCAGTTAATACTTGCCGCTTGGACATGCAGTAGTGAATGTGGAACGAGCCTGTCTGTATATC
AGGGCAGCCTGGCCCCAGGCCGCCAGTGAACTCTGGCTCACTCGCCCCTCCAGCTCGCCTCCCTCCTTTCTCCAGAGCCCCCTCTGTGAACTCAGGAACCAAGAAAGTGCGCCACTGGCCAGGGCTGCGGAGCCAGTCGGCACGCTGCCCCGCTGTGTGTATTTGAAGTTGGACAGGTATATATATATCATTTCCCAGGACTCATG
TAAAACATTGTCTCATACTCTTAACCTTTTCTGACTAAACTTAAATATTTTTCCCCTAAACCTGCAGGAATATCGAAAATGGAAAAAAAAGTGAAATTGGAAGAAAAAAGCTCAACTGCATTTGGTATGAACAGAAAGTAATCTTTAAGCAAAAGACTGTAGATGGCTTGGCAGTGGGAGGACGTAGTCTATCCCTTACTTTTTAC
TTTTTCTTTCCCTCAGATGGCTTCCATTTATGTCTCAGGGCATAATCCATGCAGAGATTGACTTGGTCTTCAAGGTGAGGATCAATGACAGCTGCAGTAGAAGAAAGTACAAGCTGACTTTGGTACAACGGACATCAAGGACACTCCCAGGTGTCCCCAGAGCATTCCCTTCCACAGCTTACGTTTCACATCAGATTATACACAGA
ATGGGAAAGGATTCTCCTCTCAAGGGCAATATGCCCACCAGCCTGCACCCAGTGGGCACACTGGCTCTGCGAGTCCAACACCTGGACATGGATTTCTGAGAAGAAAACACCTATCCCACCAAAGTGCACCCACATCGGCCTCTTGTTTACAAGGGGGCATGTGACTCAGAGGTTCGGAGGCCATTTCAGTGAGTCGCAGACAGGAG
AGAAGAATGAGGAGCATCTTCAAGGAACCAGACAAGCAGAAGCTTCTGAACACTGGATGAGACAAAGGACGTGCTGGCTAAACATCCTCCACTCAACATAAAGAAATGGACATTTTTTCTCTGACTCTTTCATCATGCTGTAAATAACTAATGTTCAGTTTGTACTTAGATGTTTGTGCTGGAAAAGGATAGAAGTCCATTCAAAC
GGTGTCAATGGAACAGTAACTTCAAATGGAGCAGACTCTCCCCGTAATAGAAAAGAGAAATCTTCATAATGAATTATAATCTAATTGATTAATGTCCCCAAAGAAATCTGCTTTTTACTATATCTTTCAGCACTAGAGATTGTTTTCTGTTCCTGAAAATACATTTTCTGCTCTTTGATTCTTGCTACTATTGTATTATTTCATGC
TGCTGCATAATCCTTTGAAAACTCTTTGGCCTAAAGTTCCTAAATGTATGTCTTTTCCACATTCTGAAGCAGAGAAAGGAAATTCAGGGGGCCAGTTCTTAAGAAACACAGTGCCTTTATTTTTATTTTTTACTATGTTGAGGACCCAGTCTAAAGTCTCCTGTAGTTTTCTGACCTTGGCCTGTCACTTGGAGTCTCCTCATTGA
CCTTGGTGAAATCACAGCAAAAAAACAAAAAAGGTCACAACCTTCCCTGTTCTTGCTGAGAACCCAGCTGAGAGCAGCTGTAACTATTCTTTTCCTTAAAAAGAAAAGTCAACTTTTTTTTTTTTTTTTTTGCTGTAGGTCTAGGTCTGAAAACTGTGGACTTCTGTAGCAATCAAACCAACCAAGCCCATTTTTCCTAGAAAGGA
CAATACTTTCTGAAGTACTGAGACAGCAAGATCTTGAATTTTTTTCTGCTGGTATTTTCAGTTTGCAGAAATATCTTTTTAAGTAGTTGCATAGGATATCAAGAAAAGAACCTTACCTAGCAATGTAGTATAATATGTGTGCTACCAGATACTCCTATAAATCTTTCTACTTTGACAGGCAACCTATTCATGGTGCATTTTGATAA
TTCACATCCACCAACCCTCCACACCCTCAAGTAATTACTTTCTGAAATTTCAACTTTTCTTCCCATCCTGAACCCTTCTGTTTTCTTCCCCTTATATGAGAAGAAAGTTAAAGTAGACTTCAGGTCATGAGAAACAAGAAAGTTGGCCAAGGGCTCATCACTTGTTCTGTCTTCCACTTGTACTGCCACAAGACCGTCCGTGTTCC
CATAACATCTCATTGCCCGTTTCCTCCTCTCTGAAATGATCATTGTATTTCATTCTGCTGCTTTATGGATTAGGTATGTTAAAACACTTGAAAAAGTGCAAAGAAATACACACACATCAGACAATTGAGTGAATTGTGTAAGATTTTTGAAAAATTTTTCCTATTTTTTGTATTAAAGTAATGAACATAGAGTGTAAAAATTTTGG
TGGTCATCTGGTAGTATGCCAGGAATGTGCCCCTTCTCTAAGAAAATGCCCTATTTGCAGAGGTATAATTAAGGGTACTGTTCGTACATTTCTCTCATAAAAGAAAAATAAGCAGTATGTTAGCTTATGTATAAAAATCTTTAAAATATTGTCTGAAGTTGTTTGAAGTAAAAAAAGGAATTACTGACTCCTTAATTAGTAACATT
TGGTCATCTGGTAGTATGCCAGGAATGTGCCCCTTCTCTAAGAAAATGCCCTATTTGCAGAGGTATAATTAAGGGTACTGTTCGTACATTTCTCTCATAAAAGAAAAATAAGCAGTATGTTAGCTTATGTATAAAAATCTTTAAAATATTGTCTGAAGTTGTTTGAAGTAAAAAAAGGAATTACTGACTCCTTAATTAGTAACATT
CAGGGCAATATTAGAGTAAGTATTACCAAATATCTTAGTATATCAATATCTTTTCAGTAAAAACTGCTATTATCATCATCATCATCATAGTTTCTCTAAGAAGAAAACTTGGGGATCATAGTAGATAGGCTTGCCAAAATATAAATAACTTTCTATGAAACTATTTACACTGTATTTATTGGTTTCTTTCCATCCCTTCTTCACTT
CAAAAACGTGAAACCCACAGCCAAACTAGGACACTCGGTTCCCTGAAACCATTTAAAAATCGAACAAAAGGACCCCAAATTAAGAATCTAGGAAGCTCAGAAGAAAAAAAAAGAATCTAGGTTCAGGATTTTGGTGTTGCCGAACCGCACAGACCGGGTTCAGAGAAATAACTTCCAGACGCTAAGACTAACCGAATGAACAAAGT
CAAAAACGTGAAACCCACAGCCAAACTAGGACACTCGGTTCCCTGAAACCATTTAAAAATCGAACAAAAGGACCCCAAATTAAGAATCTAGGAAGCTCAGAAGAAAAAAAAAGAATCTAGGTTCAGGATTTTGGTGTTGCCGAACCGCACAGACCGGGTTCAGAGAAATAACTTCCAGACGCTAAGACTAACCGAATGAACAAAGT
TAAGTCGGAGATCTGGGCACACTTTCTGAACAGTTTGTGATGGAAATACAAACCTCTTGGGTTACTTGACCTTACTTTGAAGGATTTGAATTGGCGTGGAAAGAAACCCAGAAATGAACCATCAGGCGTGTCATTGTCACTTGTTTCAAGTCTTTACCCTCTCTCCACACAGTGCTCTCTTATATAGGGCTGGAACTCTGAAGAGT
TGTCCTCCTTGGAAGCAGATGCTCATAGAAGGAGACCCAGCCCAACCTCCCTTGATTTTTTTTTTTTTTTGCTGGAATATTTGGGGGGTTGAAATTCAAAAAGAAAAAAAAATATACATAAATTTTTTTTCTCAGGCCTGGCTGCCAGAGTCTGATTTGCCCTGGTCGCTTTGGTTCTGGTTCCAGAAGTAAGAGCGGGGGACAGT
AGAGCCTCGCCCACCCATAAATGCCTCTGTCTTGACAGAGAAGAAGGAAAAGCTGGCAAGGTGGGTTGCAGGGACTGCACCTGTAGGAACCAGGACAGGGAAGAAAAAGTACTCTGACAGTGGGAATACTCTTGGTCACCTCAAACTTGAGTTGGGAAATCCTGCTGCTTGAAACTTCAGCCCTGAACCTTTGACCACCATCCCTT
TGGGGACCGGGAACCATGGTGAAAGAGTTGGGGAAAGGGGAAATGAATACACTTAGAACTTCTCACTTGCAGTTTTGTATCACGTTGACTCACCATTGTCAAGAAACGAGGTGTTGTTCATAAATTTTCTATGCATTTCTGCAAACCTACTGGATTATTATGACTATTCAGAGTCAAGCAGAACCTACAGCCTTATATTACACCTA
AAAATCCTCCGTGAAGTTGATAAGACTCTTGCTGGTAACCTGGAGGAAGGCTTCCCAAGTTTGAAGATTCAGACTTAAAAACTATTAGAATCCTCTGCCCAAGAAATGGACTCGCTGACTGTTGAAATTGACAAATAGGAAATATTACACCATAATTGTTTGGTATCATACTCATGCCCTTCTCCTCCAGCCTTATCTCATTTTTG
AAAATCCTCCGTGAAGTTGATAAGACTCTTGCTGGTAACCTGGAGGAAGGCTTCCCAAGTTTGAAGATTCAGACTTAAAAACTATTAGAATCCTCTGCCCAAGAAATGGACTCGCTGACTGTTGAAATTGACAAATAGGAAATATTACACCATAATTGTTTGGTATCATACTCATGCCCTTCTCCTCCAGCCTTATCTCATTTTTG
TGGGAATAAACTGCAGATGGAGAATTCTTCCTTACCTCAAGGAGATGAGATTCAGGTCATTGAAGAAGCAGATGAAGAGGAAGAGAGACAGCTGGAATAAAAGAAAAGGCATGTTGAAGAAGTGCCTTGGGCCATGCCTTATGTCGATGTCATTGCCCAGTGCTCACCACCCTGACTTGGAGCTGACCGCTCCTAGGTCGACAGGC
TAGAACCACAGCAGCAAAATTGGCCTCTAGAGCAGTCCCAGGCTTGAGTTTTTTTAAACCTTCCAACACAGACTTTTAAATCAGCAAACCAGTTTCTAACAAGAAAACCTTTTTTTCAGTTATGCAAACATTCTGCCGAGTTTGTCTGCAGTCCACCAAGCCATTCCTTCAACAAAAATACTATCTTAGAACTTGAAAGGGTTTTT
TTCTATACATAGTATCAATAGTGTAAAGTAATATTTCTTGTTGATGTTTAATTTTGATTTCCCCTGGTACTGTCCCTACACCAAGCAAGGCGGTCGTAATAAGAAAGTGAAAATATTACCATTTGAATACCACTTTCCAGTTATAAAGTGTCTGCATCTGTGTTAGAACTCCTCTCACCCTTACGAGATAGACAGGGACAAGCCTT
AATGAGGAGGCAAATCTTGAACTCCAAACTCAGTACTCTGAAGACTGTATCCAGCCAGACTGTGACCTGGGGCCTGGTACCACCCTTACTCCATCTCAAGAAGAAAATGTAATGAAACTCTTGGCTCAACCCTGATGTAAAGACGGCTTCTTGGTTCTAGGAAGCATAAAGTCGTTAGGGCTAGCTACAGAGTAAGGAGTTCATTG
GGGCACTGGGCCACTCAGGACTCCTCCGGCTGTGTCCGGGCTGGGGAGGGAGGTGATGGAGAGCCAGCCGGTGGGGCTGTCAGCAGTGGGGGCTTTTTAAAAGAAAACTATTTTGATGAATATATTTAAAAACCTTTTTTATTGTGGAGCTTAGGAATTGCCCCAGTTCTTCCAGGCCTCACCTCCCTGCTTGAGCAGGGCAGGAG
AGCTCTTCTTCTCCTCTCTTCGCTCCGTCTCCACCCTGCCTCCCCTGGCCCCCAGCCACACTGCGGCTTATACAGTATCCTAACCTGCTACTAATCACAGAAGAAAGTGGAGGAGGAGGAGAAGAGTGAGGCGAGAAGCCTGAGCAAGTGAGGATGCAGCAAGGGAGGGTAGAACCATTTACTGGCCTTCGAAGCTCTGGCCAGGG
AAATAAAGTAGCTGCTTCTAAAAGCAGCCATATTTTGGCTGGATCTTGCCGAATTAAGGGGTGAGGGAGAAAGAAACAGAGAACTTAATATGGATAAAGTAAGAAATGTTAAAAATGTCCCTGTTTTGTCTTAAAATTTTAGCCCATTCTGGATAAATAGAAACTTCTAGCTCAGATATGAGAAGTTGTAGCTCTGATATCTAGCT
GAAGGATCAAGCTCCTGTGGTCCCGGAGCCTCTGAAAGATCTAGGTCCCATACTCCCTGCATCAATTAAGGATCAAGATCACACTGTCCCTGAGCCTTTAAAGAAAGAAGGTTCTGTGATCCCAGCATCAGTCAAGGACCAAGATTCCTTGGCCCCCATGCCTCTAAAGAATCAAAGTCCTATGGTTCCAGCAAGAATTGAAGATG
ACCATTAAGAGGGGAAGATAGTGGCTTTATGTTGTATAGATTATATTGAGACAAAAATGATCTATTTGTATATATACATAACAGGGTAAATTATTCAGTTAAGAAAAAAAATAATTTTATGAACTGCATGTATAAATGAAGTTTATACAGTACAGTGGTTCTACAATCTATTTATTGGACATTTCCATGACCAGAAGGGAAACAGT
GGAAGACTAGCATGAAATACTGTGCCAGGCCCTGGGTTCTGTGCGATGCTCCTTTAGGAATTGGATTGTTTGGGTTTGTTTTGTGGTTTTGAGGTAGAGGAAGAAACGGGAATCTTTTTTTCTCTTCTAGGAGTTAATGGGAGAATAGTTATCTAGCTAAGGAACAGACATTACTTTATTTAAAAATATTTTATACTTATAAAAAT
TGCTTCCTCCTGCCTCTCTCCCTGGCAACTGGAGATGCCAGAATCACTGCCGGCTGGGCTGGTAGCCGGGGCTGGTCCTCCCCCTTCTGCCTGCTGGGGAAAGAAAGGCTAAGCTGGTTGGACTGGCCCTGCTGAGGCTCCTCCCTGTCTGGGTGCAGGGAGCACCCAGATGACAGCACCCTGTTCCTGTCATCTTCCCTCTTACG
ACTGTATTTTAAATGAAGAGCTATTTATATATATATATATATATATATTTTTTTTTTTTTTTTTTAAGAAAAGGGGAGAAAAAAACCTAAAGATTTTTTAAAGAAAAAAATCCTTAAAGGACGCTGCTTGGAAGTGGCCTCCGCAGGTGCCTTTGGAGAGAATTGTGTGCTTTATCTGGGAGCCAGTGTCTGCCTGTGGGAGGGGG
AACACGATGTAGCCTAAAATCATTGGCTTTGCTAATACCAGCAGGCTGCAAAGCAAGAATACAGATTATTTGGTAATCCAGGCAGAGGCCAAAAGGAATGAAGAAATCAGAGTGGGGTGGGGAGGGAGAGTTTCCACTCTAGAATGAGTGTGGACCACCAAACGCTGGAGAAAATGCAGAATAATAATTCTCATCATTGCTAAGGG
GTTTCTTGGCAATCAGCTCTCCCAGGGAGTTCTTTTGGTGTCAAGACAGGGGCTGGGAGACCTGCCCTTTTGTGAGGTCTGCTGCCGTGATACTGTATCTAAGAAAGCTGTGGCTGTGACTTGAAGAGCATCTGGTCTTCTAATCCCTTCCTCCTGGCTAGTTGTCACCACTGTAGTCTACTGGTCTCTCATGTAGAACCTTGGTT
AACCATTCTACTATCAATAGGTGGATTAGTATGGTCTCAACATCAGTGAGATTGTTTCATAAGATTTAACTCCTATATGCAATCGGTCTCAAGCAGAACAAAGAAAAGTTGCTTGATGATGGTAAAGATGGGAGCCCAGTTTTACCGCCATGTGCATTTCAAGGACTTTTTGAAGCCTCACTGTGATGTACCTGGAGACAGGCTAT
AACCATTCTACTATCAATAGGTGGATTAGTATGGTCTCAACATCAGTGAGATTGTTTCATAAGATTTAACTCCTATATGCAATCGGTCTCAAGCAGAACAAAGAAAAGTTGCTTGATGATGGTAAAGATGGGAGCCCAGTTTTACCGCCATGTGCATTTCAAGGACTTTTTGAAGCCTCACTGTGATGTACCTGGAGACAGGCTAT
TTTAACAGCTATACCCAAGAATTAAACCAAGACAAAGGAGCTTGGCCTGAAACTTTGCAGATGTTTAGTTCATGAAGAATTCATCTCTGTTACCACTAAGAAGAAACAGTATGATCGTTTGCGGCAGAAATTTCTCAAGACTGATTTTAATGACAGAGTAACTTGAAAGCCATGAAGAAGGAGCTCTGGAAGCAGATGAAGGCTTG
TCATTTTTTTTGTACTTTGTTTTTTAATGTTTACTTTAGAGAGCCAGGAATGTAAATGCTTTCAGTTAGAAAGCCTTTATTTATTTTTTGGAGATTGAACAAGAAATGCATCTATCTTGGAAACTTTTTGTGGATTATTTGGTGTTAAGCAAAATAAATAATTACTCGCTGTTAAGTTTGTATCAGTAACTTGAAAATGAGATTAA
TTTTCCAGATTGGGACCGGAAATTAGCCACAGTTTCATCGAATCCTAGACCACTCAATTCACTGCCAGAGCACTACTGTTGTGAAGGGAGGTGGCTTTGAAAGAAAGGCTTTTAAACTAAAGTAACCATGGCATTTTGAACAAAACATTTGGCATTCTTAAGTGGCTCCTTTAGGCTAAAATAATGGTTAACAGAATTACTTTTCA
AAGACAAGCTGATAGATCAGCCTTCCAACTAGTAGAAGATTTGAAGGCAGAGTCCATTCTGGAAGTGGCACGCTGATGTGGGTGGGAGATCAGAGATCAAAAGAAAATGTTAACAAAAGGCTTGGGTGGTGAAGGTGATTATCCTTTCTGTTATCGTATAGATGAAAAAGCTTTGTGGGGCCCTCGAATTATTGCCTCTAATTCTT
ATGATAAGCTAAAGAGACTGAAAGGCCAGCATCCCACTGGCAGCATCTTTATTTCTAGATGTACAGTCTGAGCCATCAGGTCATGTTAACAGAGAAGCAAAAGAAATCTTTTGGGAACTTAATGCACTCCCTATACAGCATGTATATTTCCAGTGCAATTGTAGGGGTGTGTGTGTGTGTGTGTGTGTGTGAGTGTGAGTATGTGA
CCACTCTGCCCCGCCCCACGGCCACTCAGCATCCTCGGGGGAGACACCAGTGGTGCGGTCACGATTGGCTTAAAGGGACGGACTCAAGATTGGCTGCAGGAAGAAACCTTTTTATTTTTAAATCTTGACCAATGGAAACCTTTTTATTTTTATTTTCTGACTCTTATTTTAAAAAAAGAAAAAAAAATTTGCGCCTCGGGTGTATG
CGGCGCCTTCTCTTCTCACATACAGTAGTTGAGTACAAGGGAGTTATTTTCTTTCTAAAAAGAAGCTTCGATTACTTGTAACTGAAGTATCAGGTTTTTGAAGAAACTGGCATTTAAACCGAATCGCATTGATTTATTTTCCAGCCGGTCAGGTGTGCAGACGCCGGACTTGTAGTGGAACGCAGGCTGGGGGACAGCCGGGTGGT
GTGGCTGAAGGCAGAGGGGAGCCAGCCGCCAACCCTGCGCACACAAGCTGAGTGAGCTGGCCTAGACTCCCAGGCACACTGGCCAGGTGGCTTCAGCAAGAAGAAACACCGAGGTGCCCAATCTCCTGGCAGTTTTCATCTTCCTCGGTCAGGGGCGAGGCAGTGTCAAAGGCCTCTGCTAGGGACCAGCTGCTGCTTAAGACCTG
ATATGAAGAATTAGTTCAAAATTCCGACTCCTGGGCCCAGTAGATAAACTTATGTGTCTGGGTTGTGACGTACCCAAATGTCACACCTCCACGGAGCTCCAAGAAACCCACAGTTGAGAAAACCCAGGGCATGATACTGGGGCTTCAGGGGCTGCTGGGTCCATGGTATAGTGCATTTATATCTGAATTTCTTATAATAAATTTGA
CAGTTTCTCAGCAAAGCTGCAGGACTGGCGTTCAAACCAGCCTGTGAACGGTGCTATTTCTATTCCTTACGGGATCATTTTTCCAGAACTCTTTGAAAAAAAGAAAAAAACGACAAAAATTTTTTGACACTTTTTGTATTTTTTTCCTTAAGAGCTGTTTGTGGTTGTTGAGGTTTGAAACGCTGACTGTTTTTGCAGGGGTTCCC
TCCCTTCCATGGTGGTCTGCAGGGTCTCCCCGACTCCTATCCCTGCCTAAGAACTGTGTCTGCATGAAGGTTCTCACCCTCTCTTCCTGTCCCCTCCAGGAAGAAACCTCCCTGGAGTCTGATATCCCAGCTCCCCCGAGTTCCAGTGCTCCTGGAAGACCCCAGTTGTCACCAGGTTAGTGTCTCTGGAGGACCATCCCGGGATT
GGTTTATTAACAAAACTAGGATACCCAAGACTGAAGAAACAAGAAGAATCCTCAAGTGTATTGACACGTAAAGAAGCAGCAGTCCTGCCCCAGTTCTCCTAAGAAAAATCCGCTGTGGGCAGAGAACGATGATGATTTAATGGTGTTTACTCCTTTACAGGATTCTTATCTTTAAAGCTTTGTGTCTTTCAATGGTGTTGTTCATA
ATATTTCGTATTTCTCCTTTAAGCATTGAACACTGATTTTGGTAGTATTCACATTCTTTTAGGGAATACCAAACATAGCCCTGGCTTTTCTAATTTGGGGAAGAAAAACTCCAGACTGACACTAAAATTATATGATTAGCATGTCTTAATATTAGTTACTCAAGCTGATATAACACTTTACCTCAAAACATTGTAGTCTTCAGCAA
ATCAATAATATAATGACCTGCTAATATGTTTTAATGACTTTTCATGTTTTAAAACAATACACTCTACCACCCACTTATGCAAACATCACATTTGGAGAAGAAGAAATCATCAAATCATCCTAGAAGACTATCTGAGAGAAATTCTGTTGCCACCAGATGTATGTGATAATCTTGCCCAGGCTCAGAAAACTGTGCGCGTCCGTTCC
GGAACGCATGTACCATTCAGCCATGAAAATGAAGGAAACCTTGCCATTTGCCACAATACAGACAGACCTGAGGGGACTTTGCTGGGTAATAAGTCATGTAAAGAAAGACGTGTACTGTCTGATCTCACTTACACATGGAATCGAAAAAAACAAGCTTTCACAGAAGAAAAATGAGATTTGTCGATGTCAGCGGTGGGGGACTGGTG
TAGCTAAAGGTGATGCTTGACTGTGCTCCTTGGCACAGAAACTCACTTGAACTCTCACTTTGACTATCAGATATGTTTTTGCACTATTTTTTTAAACGGAAAGAAATATTGATGCTGTATACGGTATACTAGAATTTTCTGAAAGCAGAAAACATCTTGATTTTGTAGTTAGCTTTCACTCACATTAGAAGCGTGCGCATGGAACC
TGTACATGTAGATTAATGTGTGCCATATTATAGGAAGTAGTGGACATTTGGGTTAATAACTAAATATGACTTTAATTTTCTAATGTCTATAATTTCCATGAAGAAAACTTGTTTGTACACATTTTAAAAGCCTCTTCAAATGAAGCAACTGTATGAAAGATTGTAGCTTTAAGTAAGTTTCACTGGATAAAAGGAAATGCTGTATA
CTGCCTCTGCTGACGGCCATTGCGAGCACTCACTCTCCTTACGTCGCCCAGATACTCTTGTAAGCTAATGCTCAGGACATTAGCTTAATGCTCCTCCTTGAAGAAAATCGGATTCTCAGCCCAAGGAGGAAGGAAGGCAGCTCCCTGCGACCACGAGGCGCCAGCAGGGTGGACGGACGCGGTCCTCCCCGCGCTGTGCTGTGTTG
TGGATTGTTTGAGTCGTCTGTGGTGGAGGAAGTCACAAGTGCTTCACGCTTAGCTAATGCTTGAGGAAATGTGGAGATTATTTAAACTCAGTTCAATCTCAAGAAAACTAGTGAAACAGAAAAGTAACTAAATGCATTTATTTTTTTGTTGCAAGAACTAAATCACCCAGAAATTGGATTCCTAAAACAAGACCTTGTATTCAGGG
TTACCTTATAGTGCACAAGAGAATACACAGTGGGGAGAAACGCTATGAATGTGATGACTGTGGAAAAGCCTTCAACACAAGCTCTCACCTTAAAGTTCACAAGAAAATACACACTGGAGAGAATCTTTATGAATGCACTGGCTGTGGGAAGGTTTTTAGTGGTCTCTCATCTCTTAAAATGCATGTGAGAACTCATACAGGGGAGA
GCCACCTCCGCCGGATGGCGCGCCTGGCCCAGCTTGCCACCTTGTAGGGCCCATGCACACTGCTGGGGTTCTTGGTTTCTTCTTTGTTGTTTTGTTTGTTAAGAAAAGTACTGTGTTTATTGCTGAAATTTCACATGCCAAAATAATATTCTGATTAATTTATCAGTCCTTATTTAGAGAGTAATTTTAGAAATTGCAAATATTCT
CCGCCCCCTCCCCATTCTAAGGACAAAGTGCCCTCAAAGGGAATTGATTTTTTTTTTTTTTTTACACACTTAATCTTAGCAGATTACTTCAGATGTTTTTAAGAAAAAAGTATATTAAGATGCCTTTTCACTGTAGTATTTAAATATCTGTTACAGGTTTCCAAGGTGGACTTGAACAGATGGCCTTATATTACCAAATCTTTTAT
CCGCCCCCTCCCCATTCTAAGGACAAAGTGCCCTCAAAGGGAATTGATTTTTTTTTTTTTTTTACACACTTAATCTTAGCAGATTACTTCAGATGTTTTTAAGAAAAAAGTATATTAAGATGCCTTTTCACTGTAGTATTTAAATATCTGTTACAGGTTTCCAAGGTGGACTTGAACAGATGGCCTTATATTACCAAATCTTTTAT
GAGAACTCCTGGGAAAAAGGAATGAAACCCAAATCATGAAGCCACTGCCATCTGATTTTCTTTGAATATCCAAAACAGAACACTGAAATGTTAATTTAGAAAGAAACTTTGGAGACATGAAAGAATAAGAATGTATACTAAAGAGACATCATGAATGCTCTATATCGTATAAAAAGAATGGAGAATGAAGGCTATCACTTCAACCC
TGTTTGGACAGCCTGGTGAGAGAATTGACCTCTGAGCTCTCTCAGGACCAACATCAAGAAATCGTCAGCCCTGTCACTGGAGAGTGGGGAAGCCTTCTCTAAGAAAGGAAATAGTCTCAGTGACTCAGCGCAGCTTAGATCTATGGCGTCTCGTCTATTCACAGCATCACACATCTGCCGGAGTTCTGGGAAAGGACGCGGCAATA
CCAGAAATTCTGCCTTGTTGTCCTGGAGGGTTTTGTTAATTGTTTCCTACGCCCTGGTTGAAATGACTGGTCTTCTCAGCCCTGGAACATCAGGAGTCTCAAGAAAGTCACCTGCGGGGCGGCCTCGTCCTCTCCTGACATGGGAACCCAGTGTTAAGGTGATTCCCAAGTGAAGATACATCTCGAAACTGACTGTAAGTGGTCCT
GTGGTGCTCACTCAGTTGTACAATGCCATCATGAATATACTCTAATTGGAAAAGCACTTGTTCTCTCTGGCTCAGTTCCTTCTCCCTGCAACCTCAGTCCAAGAAACCTGCGACACTCTGAAATACCCCACTTCCTCCTTTGGAGACCACTCTGCACAGTCCCGCACTGTGATTCCTTCTCAACAGGCACATGTCATTTCTGCGGT
CCACCCACTACCAACCTTCCAAGAGGACAGGAGGGCTGGAGATCGAAGCCAAGCACACGGCCAGTGATTTAATCAACTGTACCTTTGTAATGAAACCCTAAAGAAAACTCTGGACAACAAGGCTTCCTGGTTGGCTGATGAGCATATGAATGTATCACAAAGATGGGGGGATGGCAGCTTCTGCGCTCATGAGCCTGCCAGCCCTC
TCAGGAGTTAAAATCTTCAGGCTAATGAGATTTACCCCATAAGATGGACTTGCAGTTTCTTTTGATAGGAAAACTGCTTTTTAAAAATCTCATTAGGCAGAAGAAAGAGCCCAGGAAATATGTAAACCAGAATGACCTCCAGAGTGCTAACCTAGGGATCTCACTAATATCCTAAGTAAGGGGGTCGGGGGAAGGAAATGACTTAA
GTTTTCTAAGCTTTTCCAAGTCCGGTTTCCACTTTAGACATGGAACTCTTGGCGATTTTTGCAGACACAAACATTTAATGAAAGTTTAAAACTTTTTAAAAAGAAAACTCAGTATTATTTTTGCATGTTTTCTAACAAATTTTCAACTATTAATTTAACCCACTTGCCTTATTTTGTGCCTGTCTGCCAGTTTACCTTCTGACGTT
ACTTCTACTAGGAGTGGTGACCACCGTCAGGCTCGGGGGCGCCTCCTCCCTCCTAAGGGCCTTCTGCCACCATCGCATCTCTCTGTCCTCGAAACTACTGAAGAAATGAAATTCTCCTTCTTTGCCATATGTTTCTTTTGGTTATGGGTGAACCTAGAACTTGAAATGCTTCCTACTGATCACGGCACTTTTTACATCCGCTGTCA
AGTCCGGGGTAGAGAGCCAGGGGTGTAAAAGTAGTCCAGCTTTTGAAACTTAGGTTATTTTATATTTTTCCCCTCGAGAACTTTTTTTTTGTTTTTTTTTAAGAAATGGATTTGCCATCCTCAATTTGCAGGACTGCTGTGGTGGCTTTGTGTCTGGGTCAGGGCCCACCGCCTGTGCCTCTCCTGTTGACCCTTACTTTTGAAGT
GCCCCTTGTAATGGTCATTTCCCCGGCACTCAGACACCCAGAAAAACTGGGCTAGAAGAAGGACCTTGGGGCTGGATCTGGGGAGCCTTCATTTGAGAATAAGAAAGACTGGGAGAGTAGCTGGAGTGGGTCTCCTTGCCTCTCATATTACTAAGGAGTCCCAGGGGTTGGGCACCGAGATAGTATCTGCCTAGTAAACTGTGCCA
ACTCACCTTGGTTTGACTCACGGGATATCTGTGCTTTTGGTGGGAGAGAGACTGACTCTTTGACTCTTCCACCCTAAGTTGATAAATATTTATTTTTTGAAAGAAACAACATGCTGTGCCTGCTGTGAGACCATACATTTTTTTGGTGACTCTTGGGCAAAGGACAGAACCAGGATGCCAAGTCTTGAGTTGCTTCTCTCGGCTCC
ACGTCCCCGGAGGCAAGCGGGCACAGCACCAGGGAAACGTCCCCACAGGTCCTGGAGCCCGGTTACTGTCTGTAAATCCCACACTCGCCTGGAAGCTGTGAAGAAAACAAACAAACCCTGGTCCCTGAGCCAGGAGGAGTCTGTTACTCGTGACCACTCGGGAGTGCCCTGGCAGTGGATTCCCAGAGGCCCTTGCTGACACTGAC
GTCCCTCTTTGGCCCCATTCAGTGGTGTTGAAGGGATACCAGCCAGTTGTAAACTCTGCCCTGTCGATAAATGTGTACATTTGTAATTACAGGCTAGCTGAAGAAAAATCACTGATTCACTGTTAACTTATATATTCAAGGCCAGTGTGGTACAGTCACCTGTACATATCTGAGCTGCAGAAGGAAATCCCACTCAGTCCAGTGTC
CCGGGCCTGTGCACAGGCCCTGAGCGGCTGGCCGCAGAGTTTGAGCTGATCACACTGGACCGAGGGAAAGCGGACTTCTTTTTCTACTCTGATGTACTTGAAGAAAAAGAATTATTTTTCCTATATTTGAAAGACGCCAAAACAGGATAAACTTCCAAATTAAGATCTGCCACTGTTTTCACGTTTTCCACAGAAGGTTCCAGATG
AGTGGGTGCTGAGTCCCAGAGAAAAAGACTCCGCGCGCCTCTCTGCTGTATACTGTGGTTTATTTGGTGGTCAGGGTTTAAGGTCTCTGCTACGAAGTGGAAGAAAGCTCACAGAACGTAATCAAAATAGCGGTTTAATTGACGGACTTTACTTGTTCTCGCACCTGTGGCTTCTTCGGCTCCTACCGCCCACTCAGCCCACGGGG
CCGTCCCGCGAGGATGACGGCACGAGTAGACAAACTGCCTACCTCATCTGAAATTACGTTTGGACTTGACAAAAATTACCCAAATTATTCAGGAAGGTAGAAGAAAAAAATCTGAATTTTGGAAAATTGAGTCCTTTTCCTCCCATCCCTTTTTGAAGCCAGTTTCCCCCATCTTTATAATAATGTGGTCACTATTGGTAACCGCC
AATGTGAAGTTCTGTTTCATTGTGGATTTGATTTGCATTTCCCTAGTAACTAATGACGTTGAGCATCTTTTCCTGTATAGCCAATTGTATATTTTCTTTAAAGAAATATCTATTCAGATCTTTTGCCCACTTTTAAAATCAGTTTGTCTTTTTATTGTTGATTTGCAAGATTTCCTTGTATATTCTGGGTATGGACCCTTTATTAG
GGGCCCCTCCGGGCAGGGGCCAGCCGGGCGCAGGGACTTCGGAACCCGTCACCAGAAACTGCTTTATTTTTTATTTTTTTTGAGGTATAACCGTCAGCAGAAGAAAAGGGTTTGACCCCTCCCCAACCGGATTATTGGGAAAGGGATCCCGTGAGGCAAAGACCGATCGAGGTCGGCACCTCCCCCCACCACCACTCCCTCAGCAG
TGTTTTTTGGATTTTAGCCACAGTTCCTTGCTTGTATAACACTATGCTGTGTGGCATGGCAGAAGGAGGCCAGCACGCCGACCCTCCAGCTTGACGTGGAAAGAAAAGGGATCCCGGCAAGTCCGCGGCAAAAAAAAAAAAATCGTCGTCGTCATCACACTCCATCTGGGACGTGGAGGGGGCAGCCTGGGCAGAGGATCTGGTGG
CGAACTGGGCCTCCTCCCTTCTCACCTTTGTTTATTTGTATTATTATTTTTTAACTTAAGTCTTGCGTCAGGTTGACATTACCAAGACAATTATTTTTTTAAGAAATGGGGTGGAAGTTTCTCCCCAAACGCTGTCTGCAGCACAGCATTCTTCCGAGGGGCCAGGTCCTGTCACCAGATTCTGGACGGTGACCTGGACACATGTG
TGCCCTGGAAAGTGGGTTACAAATCTCAATTGCTTTAGTGGGGAAGAGGAATCAGTTCTCTAAAATCTGCATCTGGCCCAAGTCACTCTGGTTATAGGAGAAGAAACTGCTGGTCCCAGAGCAGAGGCCACAAGACCCCGGAGCCGTAGACTGAACCATCACCACCAGCACGCATAGTGGGGGTACATCAGGGCACCACTCTGCGC
AGGCAGCCATTAATGAGTGGGCTGACCATGCTGGTGAAGTGGTCGCCACACCCTTGGTGGAATTATTGGACTTTTTGCATGCCATAACCAATCTAATGGTAAGAAATGCTTGTAATCAAGTGAAAATAAGTTCTCATGATTATGCCAACTACAGTAATAATCTTTACTGAGCAGTAGTAATAGTTTATTAATTGAAAGTTTACCAC
AGCAAGTGGTGGAGGTATTGGCAAGCTCAGGGTAACAGTCGAAGCACTCCATGCCCTACGGTCTGTCTACGAGCAATTCAGAGATGACTTGGAGGCTTGAAAGAAACTGTTCCAGAGGCATCTCCTACTCCTGAGTAAATGCTCACATGAAAGCGCTTAGATGAGGTTTCCGTAATTACTCTGGTGTATATAATCTATAATTCATA
TCTTTCTTTACTACCATCGCCTCTGTCTTGCAGGCCCCAGAACCACCTGGATGCCGCTCTGGTCTTATCGGCTCTCTCCTCATCCTAGATCTTTTTTTAAAAGAAATTTTTAAATCGTTGTAATAATTGTAAAAAAAAAAAAAATTGCTCTGTATAGTTATGACTTGTAAGCATGTCGGTGTATGAATACCTAAAAAGAAAACTAA
GTTTCGAGGAAGTCTCGCCCAGTAGTGGGAGCCAGCTGGGGCTGAGGTCTGTGTTTCGGGCAGAACTCCCTACTGTGCTGGCTGGTACTTTGGGCCACAGAAGAAATCTCTAGTCCACCAAATCAGACAGGATGTTGCTTTTTGGGTCAGACACTGTAAAACCAAAACACGCACAAGCAGCCAGGCTGAGTTTGGGGGGCAAGGGA
AAGTGGCTGGGCGTCTCACCACAGAATGTTTCCATTGTCTGGCCTGTCTTCTCTCTAGAATGGTCTTCTTATCCATTTCAACCACCATCTCTGATTGGAAAAGAAATCTCTTCTTAAATGGGTTTTGAAAACCTTAAAGTTGACGTAATGGTTATTTACATAACTGTTCAACATTCATTCAACAGGAGTAGCCAAACGTTTTGGTA
GTAACAAGCTCTGCCTCTTGTGCCAGATCCAAGCTGTGATGAACTTATTTTTGTAAGCAATATTTGTGGTTATTTCTTCCTGATGTTTTTCTTAAGGAAAAAGAAACAAACATATTCACACGTGTATGATACTATTATTTTTAGCTATCCTTAGTTCTCTGGGTGGGTGCTGGCTGAAACCAGCAGGCAAGGACATAACCCAGAAG
TGACTGGTTGCCATCTTGCACTTACTTGTCAGTGTTTCCCTGTCTCTACTTGCTGTCTTTTTCTGTTAAGTGAAATTATACGAAATTTGGCTGGTTCCTGAAGAAATACATAGATAGGAGTTTTACTGGGGTTGCAGTTAGTCTGCCAGTTAGGGATATTTGCCATCTTTGAGATTTTAAACCTGATTTTCCAGCTCCCTTCCCAT
TGACTGGTTGCCATCTTGCACTTACTTGTCAGTGTTTCCCTGTCTCTACTTGCTGTCTTTTTCTGTTAAGTGAAATTATACGAAATTTGGCTGGTTCCTGAAGAAATACATAGATAGGAGTTTTACTGGGGTTGCAGTTAGTCTGCCAGTTAGGGATATTTGCCATCTTTGAGATTTTAAACCTGATTTTCCAGCTCCCTTCCCAT
CAGGACCCAGACACCCCGTGGGACCTGGCCTCGGACTCACCAAATTGCTCACGGTTTTTAAAACTCTGACGGGGAGGGTGTCGGGGGCACCGGGCACAACAAGAAAGTCCTATTTTTCTAAGCTTGGGCCTGGGCCCTTGCCCTTGTCTCTGTCTGTTGGGGTGGGGGTTCATTCAGGGGTCTGGAATGGGACGCCTCCCCTGGGG
GTCCCTACTTCATCCTCCAGAGTCAGTCTCAAGTCCTCTTCTTCCGTTTCCTTCCCATCCACACTGCCTTTGTTGAAGCTTCTGTCATCTCTTACCCCAAAAGAAAGTTATTTTCTTCTTTTGCATCAGAGTGGCTGTTAATCGTATTCCCTTCTCTTGCATGTGATATCCGTGCAGCTCTGTGTTGGATACGTTTAGACCTAGCC
AGCCAGGAGCCAGAGGATGCCTGTGGAAGGGTCTGGGGAGGTCCTGTGTGGCCTGTTCCCGGCACTCTTCCAGTGAACCCCACTTGCTGCTGCTTCAACCAAGAAACCAGGGATCCAACGGGCTGGTCACTTGCTTCCCCAGGGCAGTGTCAAAGAGTAACTCAGAGACCTGTACTGTACTTGTAAATTTCTTTCTCACGTGTGCT
TGTGGAAATGTCTTTTCAAATTGCTTCACTGAGGTGAAGAATGGTTTTCTAAAATTGAGACTTGATGAAGAAAAACTGCCAATAGAGCCCATGGTGATGAAAGAAATCACCAAATAGCAGTGATAGGAATAGGAATTCCTGTAGGACTGGAAGGCCATGGAGAGAACTGGAAATTGTCAGTTCTGATAATTCCTCTTGAGTTTTCT
TGGGCTGTAGCCAGGGCACCCGCCCGGGCCTTTTTTCTCCCTGAAAGTCTGTGGCGGGCGGCGGGTAAGGGGCACGGAGATGGGAAGCCAACACCGAGAGAAGAAAACAGCTATTTTAATATATTTTTGTGACTTTCAGACTGTTTCCCTCCCCTTGTTCAGGATGAGTTGCAGGATTGTTTTTTACACGCAGCATAGGGTGGGTG
CAGACCCTACCCCCAACCATAGCCCTCTCTTCCTACCTGTTCCACTTCCATCCCAGACAGATCCTCTCCCTTTTCCATACCTTAGTGTCCCCATGCGTAAAAGAAAGGGATTAGACTGAAATCCCTGAGGGCCCTCCCAGGTTTAACATTCCAAGATTCTAGATTCTAAGGTTTAAAGAGTCTAGATTCACAGGGTCTAAGTTTCA
GTGCCAGACCTAAAGGTTTTTCCTACAGTGATCCTCTGATTATTTTTACTTCCCCTTGACCCATATGTTTTAACAGAACTTTTAACAAACTGCACTTATTAAGAAATGTGTTTGCCCTGTTTTGTTTTTGTTTTGTTTTCAATAAATGACATGGCACCTCCTAGCAGGAAGGAAGCAGGGTTTCAACACTGAAGTGTTACTGCAGT
GGTCCCAGCCCAGCGCCTAGGCCAGCCAGAGGTGGCAGCGAGGGGCTGGGAGCCTGCAGGCTCTGTGCTCAGGCTGGGGGGGTGTTGGGGGAGGGGAAGGAAGAAACTCTAGCTCCTAACTGTCCTGGACTGAGCCGTGTGCTGTCTCATGCTTTTGCGCCCTGGGTCTTGTGCCCTCTCTGGCCATGGCCCCTACTTTCCCTCTT
GAGCCCCCACTCCTCCGGTCTAATCCCCCACTCCCTTCCCTTCTGGCCCAGTGTATGCAAATTGTATGTAAATAAGGCCCTGTTACTATTCATAAAATGTAAGAAAATAGGAAAACAGTGAGGCTGATGTGTCACTGACCAGCCATCATCCTCTGCCATGACCCCCCATGATAATTCAGTAGAACTGTGCCAAGCCCTGTGCTGGG
GACGAGGACACGGCCCAGCCCAGGAGCCACTTTCAGCTAGCGGCAGGCTTGGCCCAGGCCAACTGAGTCAGGTGCTCTTCTCATCTCCTTTCTCCTCCCCAAGAAAGGATGTCAACCATGCTCCAAGCCGGCAGCCAACGCACAGGATGGCGGCGCCCAGAGAAGGGTTCCCTCTCCCCTCTCGGTGACCCCTGCCCGCCTCGGGC
TCGCCTGGACCAGGGAGCGTGGGCAGCGTCCGCCCCCATGCACCCTGCCCCACTTCACAGGCTTTGGGGATCCATTCCCTTTAAAACAAAGGAACACTGGAAGAAAAATGGAAAGACATCCCTCCCCCAATAATTTTTAAAAAGGAAGAAAACTACAGACCTCAAGATGAAGCTCTCTCCCCACCTCTGCCAAGAGGCACACACGT
CCTTGCTAGGGCCACCGAAACTCAAGGGACCTCACCTTACAGGCATCTTAGCCTCTAAGACGAGAGGACCTCTCCCTACCTCAGTTGCTAAGTTTACGCCAAGAAACTCTCTGAAATTTAAGGGAAATGTTTCGGTTTCTTGGTTAGATCCATCCCCATCCAATTCCATCTCTACCACATCTCCATTCTCATTGGCCGATCTGACA
TTGAAGAAGGAGAGGGATGGGGTCCAGGAGTCTCTGGTTTTTGTTTGAGGGAGGAGGAGAAGGTAGGGTCTCAAGGAAACAAGCTGAACTCTGAGGAAGAAAGAAAGTAACGAGGCTCCAGAATTCTGGCCACCTTAGGAACAAGGGTGGGCAGAGACCTGCCCACCTTTTACTCCAGAAACCAAATCAGTCTTCAAGAATCTGAG
TGAATTTGAGCAAACTCTTGGAGACAGTGAAGGACAGGAAGCCTGGCGTGCTGCAGTCCATGGGGTTGCAGAGTTGGACATGACTGAGTGACTGAACAACAAGAAATTGTCCAAGGGGTGCTGACTGCCATGCCTGTGGCTCCCTTTAGATGGTGGCATTGGCTCTTTTCTGGCCGCAGTGGATTGGCCCCCAGGCGAGCATCTGG
TTATGCGACATTTATGACCAATCTGTACTAGGTCTCCAAACCAGTATTATTTCAGTTATGGCACTTAAGAGTGGGATAAGAGCTGAAAATTGCACAGAGGAAGAAAAGAAGACAACTGCACTGACTTTCTTGATATCTTTTGAATATAATTACTGTGAAAGTTATGAAAGCTGTGTTCTGGGATTTTCCCCCTCACAGCAAGTAAA
GTGTGAACAGGCCGTGTGAGATGTTCAGTCCTGGCTCCAACCAAGAGAGCTCGCCGGATGACTCGGGGCCCTACCTGGCACAGAGTCCTGCTCCTCAGAAAAGAAAGGACTTCAGAAAACAACCCCCCCTTTTCTGGGCCATATTCCTGGAGCCAGTGGCAGAAGGTGGTGATGGTGGGTGGCAGGTGTCCTCTCCTGCTCCCAGC
ATGTCTCTTGGCATCTCTTGCGTTGGCAGGTGGATTCTTTACTACTAGTGCCAAAACTCTTCCTTATCTAGATCCTGCTCTTAAAAACATAATAATACAAAAGAAATTCACTGAGCTGCAGAGCCATCTGTTTTCCCCCAGAGGGTGGCTTTTCAGTTTCCCCGAGTGAGGACCCAGAGAACCCCTGTTCCTCTTTCCCTCGTCGG
CTAGGGGTCTGGGTAGCTGGTAAATGTCCTAGGGCCTCAGGACACCGGAAATGAAGGCACCGCAATGGGAAGGTACCCGTGGCATTAGCCAAGCTTGCTGAAGAAACAGATAACGACAAGAAGTTTAAGCTGAATCCAACCATGAGGAAACAATCAGACAAGTCCACATTAGAGGAATTCTGCAAAACGACTGGCTAGACACTTCA
GGGCTGTTGCTCTACAGAACGGCCAGCTTCCCTCTTGCCCCCCAGGACTCTAGCCATGGGGGACAGGCTTTCACAACAGACGGCTGACCCAGAGGCTATAAAGAAATAACTCAGCAGAAGTGTTCCTCGGTCCTTCTCTCCGCCAGGGGTAGAGAGCATCTCCTGCCAATAAATGCAGGCTCCAGCTAATGGGCTCGGCAGGCACC
GGGCTGTTGCTCTACAGAACGGCCAGCTTCCCTCTTGCCCCCCAGGACTCTAGCCATGGGGGACAGGCTTTCACAACAGACGGCTGACCCAGAGGCTATAAAGAAATAACTCAGCAGAAGTGTTCCTCGGTCCTTCTCTCCGCCAGGGGTAGAGAGCATCTCCTGCCAATAAATGCAGGCTCCAGCTAATGGGCTCGGCAGGCACC
ATTGGCGTCTGTACCATCCTGTTGCTGCTGTATGCATTCCATTGATGGGACATCTCCAGGGACTCTTGACAGCCACCACTTTCACACCCTGATCCAGAAGAAGAAACAATAGGAAGGAGAAGTTGACTGACCTGCTAATTAGCCTGACCAGCAGGATTCATTCAGGACTGATAGTGATGGACTCTGATGTGGTCAGGTTGAGCGGA
AGTGGTGGAAATGTAGACTTAACCTCCCTAACTTGGGTGAAGAAGCAGGATGAAAAGGCAGCTCCTTAGCAATCTGTTTCTGTTTAATATGTGCAAAAGGAAGAAAAGGGACTCGAGTGTCTATCTAGACACTTGGAAATTTTGTCTCCTGGTCATTGTCAAGTTCCTATCTTCCCCTCTAAAACAGCCTTCAAAACCCTACTGGA
CCCCCACTATTGTAGGTTCCTTTCCTCCCTTGCTCTGGGCCCCTGCCAGGAAACAGAGACGTATAATCAGCAGCTTGACAAGGATGACTAAAGTCTTGGGAAGAAACGGTTAATCACTCCGGGGTCTTGGGCAGCAGATGACCTACACGTCACCTCGGCTCTCTGGGGAGAGGGGAAGGCTCTCGCCTGGTCCTGTCCTTCCCAGG
TGCGGGAAATTTACAGGAAGTACAGAAAGCTGATCGATTCAGAGCTTAACTATTTTGTCATCGCTTACCCCATGATGTAACAACCAGCGCTCTCCAGAGAAAGAAAACCACGAGCACTTTGAACCTGACAATCCCGTCCTCATAGAATGACACTTGGGGCATCCCCTACTCCACCCCTTTTCTTCCTCTCTCTCCTTTTTTGCTGG
CCCAGAGCATTTAACCCTGGACTCTGCTCTCTGGACCACAGTTCCTCCCACTTGCCCATGGACTTCCCTCTTTCCTACTTTCCCCTATAACTTAGAAATTAAGAAAATGGTGTGAGATGTGGGAGAGGGGTGCTAGTTTGGAAGAGAGAGATAAAGCTAAGAGAGCAGAAGTCTGAGATGCTTGTATTTTCCTCAGGCCAGTAAAG
TGGGTGTGTGAGACAAAGCGGAACATCACCATGTAGCCGCCCACCTCCCCCAGCCTCCAGCAGACCTCTGACCCGCAAACCGTCCTGCCTGGGCATTTTGAAGAAAGGAAGGAGAGGAGAGTCTTTAGAAGCATGGGGAGAGCTTGAAGAGGGATAGACGCGGGGGGCTGAAGAAGCTCTGACCCTGGGGAGACAGCTCCTGCCTT
CAGCACACGCCTGGGCTGGACCTAGGTCCCGCCTCTGGCCGGGAAGGGGGTCGGGCCCAGCCCTTCCACCCCATTGGCAGCTCCCCTCACTTAATTTATTAAGAAAAAATAATTTTTTTTAAACAAATATGAGGAAAAAAAGGAAAAAAAATGGGAGACGGGGGAGGGGGCTGGCAGCCCCTCGCCCACCAGCGCCTCCCCTCACC
TTGCCGAGTCCCAGGTCAACAAGCTGCGGGTGAAGAGCCGGGAGGTTCACACAAAAATCATCAGTGAAGAGTAACTCATCCAAATGCTAAAAAGTGACCAAAGAAATGCACAAAATGTGAAAATCTTTGTCACTCTGTTTTGTACTTATGATTTTTGCAGATAAAAAATTTATCAGCAAGGAACTTGTGAGTCTCTTTTTTACAGT
AGGGGAACCGCCCAGGGTGGGTCTTGACTGAACCTTCAGAACTCAGAAGCTATTGCAAAGAGGAGTGTGGGGTTTGTTTTTCCATTTAAAAATTTACTTTAAGAAAAAGGAAAAGTAGTTTTCATATTGTCTTCTTTCTAGCACTTGGGCCTTGAAGGTGTGGTATGGCTAGAAACATTGTCAGCATTTGGTTTATGGTATGTCTG
ACGGAGAGCAACGTCCTCCTGTTTCAGTTTGAGAATATCAAGTGGCAGTACTCAGTGGAACGGGCCAAACAAAAGAAGAAGGACAGAGAGGAGGACAGGGAAGAAAACAGCTTTGCAGAAGTCCTCTCCAAGTCTAGCACCCAGTTCTACAGCCCAAGGGATTCTGTGTCCAGCAAGCAGACAGCCCAGGAGTCCCTGTTAAGCAA
TGCCTTGATACAGGCAGGTCTGTGGATTATAGTAATAGTGGAGGGTCGACATGTAGAGTTTTTAAAAAGTGGATAATTCCTGTTCTTACATCTGTTTGTAAAGAAACCATGATGTCTCTAATCACTCTGTAAATAGAGGACCTTTTTTGCAGTGTTCCCTGCGCTGTAGTATCTGGTGTACTTATGTTCAATCAGCACATCAACTT
TGTGTCCCTGGTTGTAGAAATGTACCTTACCTTTGTCTTTTCCTTCCTTTTTTCAGATATGACTAAGACCTGAGATCAAGGAAATCTGCTTTTGGAAAATAAGAAAACTTTTTTCCTTTGGTGGATTCCTCACCGCAGCCAATGAAAACAGCACTGTATTTCTTCTCACTGTCGTTCCCAGGAAAGAAGGGCAGACAATCCCAGAC
AGCGACTGGCCAAGCCAGCCAAGTAGGAGCCCTGAAAAATTAGGGAGGAAATGGGAAAAAAAGAATGTCTGATACTTTAAAAATAGTAGTTGTAATTGGAAAGAAAATGAGATTTCTCACGGACATACTTATCTTCTTTCACTGTATTTATTTTGAGTTCACGGGCCCAGGTCATGAGCAGCGAATTCACCAGAGCTCAGGCCTCT
AGCCATCCAGCTCATTCTCCTTGGGGACCGGCTTGAAGGGGGCTGTGGATTTGCTTTTGGTATTGTTTAAATATATATATATATATTTTTTTTTTTTTTGAAGAAAGGACTGCCTGTCCAGGGTCCTGTCCCTGATGGGTTGGGGCAGTTGGCTGATTGCTGTTTTAATTAAAAAAAAAAAAAAAAAGTGGGGCAAAAGGTTGTGT
CAAAAAGACATTGGACCGTGAGACTGGGACTCAGGGTGGGGACCTCAGCGAGCCCTGCCCTGAACTTCTAGCCCTCGTTTAAGATTTGAGGGTTACACCAAAGAAAAGCCCCAAGTAAGGGAAGCTTTTAATATTTGTGGCTTTAGAGAGAAGAATTCAAGGAGCACCTCGCCTCCCCAACTCTGGTCGAAGAGGAGGGGTGGGTC
CAAAAAGACATTGGACCGTGAGACTGGGACTCAGGGTGGGGACCTCAGCGAGCCCTGCCCTGAACTTCTAGCCCTCGTTTAAGATTTGAGGGTTACACCAAAGAAAAGCCCCAAGTAAGGGAAGCTTTTAATATTTGTGGCTTTAGAGAGAAGAATTCAAGGAGCACCTCGCCTCCCCAACTCTGGTCGAAGAGGAGGGGTGGGTC
GATGAGGTAGCACACTGTCCAGGGCTCGGGTCCGGCCAGCCAGGGACCTCAGAGAACGCGACGACGTCTCCTCCTCGCACCCCAGCCTCTTCTATGCAGCAAGAAACCAGGGACTTAACCAAAGTCGCCCCGCCGACTGGACTCTCTGAACCCCTCCCCTCCCGTATGGAACAGAAAGCCATGATGTTTTAAAGCAGGGCCACTGA
ATCTGAAGTCAAAGAAGTGGAAGAAAGTGTATGAAGGGCTGGAAGAAAGTGATGCTGCTGAGGTTTTTAAAGACATGTAGCTATAACTTTCACTCCCTTCAAGAAAGTGGCATCAGAAAGCACTATTAATGTTTCTTGGTGATTAGAGGGGGGAGAGGGGAGTCCATTTACCAGTCTCTGTAATTGAATATAAATGTTTTACTCAG
GAGCCATGAAGCTCACCCAAAGTGTTGGCCTCCCCCTCCTTCATACTCCTGTCCCGCCCCTGTCCTTTTGCTTAACCTCCTGCAAATATTTATTTTCATAAAGAAACAAAAATGGTTCTCTGTAGCTGTTGCTTTTAGCTGAAAGTTTAGGCTATTGGCCTGGGCTGAAGGTGGGGAGATTTATTATCTGAGGCTTCAGTGGAGAG
GCTTACTGGGTGAGGGCCTAGAAATGTGGGACCCTGGTGTGGTTTCTTTCTCCAGCTGCAGGGTCTTGTGCTTTCAAAGAACTTTGCCTGCAAAAGGACCAAGAAAATGTCCTACTTTCTCCATGGGATGCATCTGAAGCCCTCCGAAGTGTGCATTCCACAAATGCTGTTATGATGGGAGGAGCTGCCACATTTATGTGTGGACT
GCAGAATGGTCAGGATGAATACGATGAGGTGGCCATGCCTGTGTGAGGGGAGAGCCTGGGCCCCAGAGCCCCCTCCACCATTGCACTTCCCCGTTCTCCCAAGAAAAGCAGAAGTTCCTGGGCACCTCATGGACTCCCAGGTGCCCGGTGGGCAGCAGTTGAAGTCCCGGGGACATGGGTCGGGGAAGGAAGGGGTGTCTAGGAAG
GCAGAATGGTCAGGATGAATACGATGAGGTGGCCATGCCTGTGTGAGGGGAGAGCCTGGGCCCCAGAGCCCCCTCCACCATTGCACTTCCCCGTTCTCCCAAGAAAAGCAGAAGTTCCTGGGCACCTCATGGACTCCCAGGTGCCCGGTGGGCAGCAGTTGAAGTCCCGGGGACATGGGTCGGGGAAGGAAGGGGTGTCTAGGAAG
GTGGTGGGACCAGGGGCTGGCAGCAGTAAGGTGGCGCCAGCAGGACACCTCCCAGGATCTTCCACCCGGGTCCTGCCTGAGCCCACCGGAGAGGAGGAGGAAGAAAGGAGGCCTCTTCCCACGAGGAACAAAGAGGGTCTTCTCTGCCTCGGTCCCGACAAGCTGGCCTGACCCAGTTAGGATCAGTGACCACCTGCTGGCAGTCA
TTTCCCCAGCCTCCTCCAGGGCTCTCTTTAGACAGCAGGGCTGGTGGAAGGTGGATGAGCCTCAGGCGTGGAGGTAGCTGCCAGGACAGAGGGCTCAGGGAAGAAAGGAGACATTTCTGATCTTTTCTGTATGAGAGCCTGACTCTGTGCAGAGTCGTCACCTCCCAGCTCAGAACTCTCCCCCACCATGCAGCCAAGTCCCCAGG
ACGCTGCATGCGGCCCCACAAGGTTCCAGCCAAGGACTCCCTGACAGATTGATCGGAGATGCTGTAACATGCCAACTAAGTTATTATATTTTTTTTAAAAAAGAAATGTCCATAGGAAGCAAACTCCCGTGTCGTAAAATGCCTTTGTGTTTGTTTCATACTGTTTTCTGAGCATCTGAAGTCACTGTGTTTGGCTGGTGTGTTGG
CACAGCACCCTGGTGGTCGGCAGGGAAGGGGCCACACTGCGGGGATGTGGACACCTAGGCTGGGATGTACATGTGGTTTCTGTTCACTGGTGTGTGTTTGAAGAAAATGATCTGCCTGCTTTTGTTTATTCACCCCTTGGTTAGCTGACAGTCATCCCACGTGGTCAGTGCCCAGGGCTGGTGTCTGGTCCCTGTCCTTTTGGAAC
GGCCCTCCCCCCGCCTAGATCAGGTGGGCTCAGGGAAGGTCTGGCCCAGGTCCACGCCGTGTGTGTCACCCAGAGCACCCCTCCGGCTGAGAAGGTGAAGAAGAAATGACAACTTGCAGCCAACGTGAAGAGAAAGAGCTCTCTAAACCAGTTTTTGTTCCTTTTTTTGTTTTTGTTTTGCCAAACCACACGGCATGTGGGATCTC
CCTCCTGCCCCCTCGCCCCACGTTCCTGATCCCTGGTTCCCTCAGTGGACCCTCCAACAGGGTGCCCTAAGGTGGGGTGCATACACCCAGGGGCAGCAGGAAGAAAATATGGGAACTTGTATTTATATTTTTATCTCTGTCCTTTAAAGTTTTCTATTTTTGTTAAAGTTTTATAAAATACATAATATATTAGCATAGCGACCCAT
CCGAAGCTATCTCGACAGGTAGTTGTAACTCTCACTCCATAGCCATAGATTTTGTATACAGTGTGCACAAAATCCAATCAGAGCACAAGGGCTCTCTTCAAAGAAAAGTAGTTTATATACCAGTTAAGAGGTTGACTTTGTCTCAAACCTGGATGCAAAAAAAAATGATTCCAGCCACCTCCTCACTGTCCCTCAGTGGATGAAGC
AGCAGCAGTAGCTGCCTCCCCCCGGAGCCCCTCTTTGAGGCCGGAGATGCCACCCTGGCCACCGACCTGCACGACTGGGCCAGCGTGGGTGCCTTCTTGTAAGAAACCAGGCCCCGCCCCGCCCCCTCCGGACAGCGCCCACGTCTGGGCCCAGACTGCCCCCCAGTGCAGGCCTATGGAAACCCTACTGCCCAGGCAGGGGCTGG
TGAAGTTCTTAATAATAATGAAGAGAGCTTAACCTGTGGAATCGAACAACACACTGCTGAAAATATCTCCCGAAGAAATGGAAATCTGACAGCTTTTTAGAAGAAAGATGTAATTAATCTATAACTGTTATAAAAAAGTGAATCTGAGTATCAGAATGTGTCTGAAAAAGCATTGTTCTCAAATGATGTTCTCTAGAGACAATCCT
AGAGCACAGAGACGCCCCTGTGGCCCACGGGAATTCAGCAGCATGTACAGTCACTCTTGCACTATACCTTCTCCAAGCAGAAACCACATTTAATTTCATAAAGAAACCTGTGAAAAATAACCTGGCTGCCAGCCCTTGTTTTCTGTTGGTGTCTATCCATTTTCTCCTCCCCTCCCGTTACCTTTCCACCTCAAGCCTTTCTTTAG
AGCGCCAGGTCGGAGCTGTGAGCCTGGGCCCCGCCCCCTCCCCAACCCCACAAGGACCACCCCGCAGACTCACCGAGGAGGAGCCCACCTCCTCTGAGAAAAGAAACCGAAACCTCGGCCGGTCACCATCACCTGCTCCAGGTCCGAACTCATCACCCAGTGCCGAGTTCTGTCTTGGCTGTCAGCAGATCCCTGGCGAGGCAGCA
GAATGGGTGGAGGGGAAGAAAGTGTTTCAAGGTGAATGCTGATGTAAGTTCCCTCTTCTGATTATTTATTCTGATTATTTGGTTCTTAATGCAAACGGGGAAGAAACAGAATACATCTATAATTTTGTTTCTTTTAAAAAGAACCATTTAAAAATTATAAGACTTATTTTAAAAGTAACCAGATAAAAGTTGGTAGCATCTATGTT
TCTGATGTCGGCTTTGGGATGCTGAAGTCTGTCAAGGAATATGTGGACCCCAATAACATCTTTGGAAACAGAAACCTTTTATAAATCCATTACTATTGATAAGAAAAATGTCACTTTTATTTTAAGTCTTTAACTATGGTTATACCAGTAATCAAATATATCATGGACTTTTATTTCAGCTGCATTTGTTTGTTGGTTTAAAATAA
CATGTCCCGTATTATTTTAAAAAAAGAAGAAAATAGAGAAATGAAGCCAACAAAATTTCCTCATCTCGGGAAGAACGCGTGATCACTTTTCCTGGTTAAGAAGAAAGATCCTAATTCTTTCCTTGTAGGGAGACAGAGAGAGCGAACTGAGGGGCAGGGAGAGAAAAAAAAAAAAAAAAAAACAGGCAGGGTGCGCCAGTGTCCTA
GACCAAACTGCCCTACGAGGCCTGAGGAGCAATACGAAGGTCGCAAGAGACCCGGGGCCCTTTTTCTTAAATTGCTGAAATCCACCTGGAGAACTTTTAGAAGAAATTGGCTAACGACAGGTCCCAGAGTAACCTACCTAGCACCTAGCAGCGCCGGCTAGGGAAAATGCGGTAGGACTTGGGAGCCGTTCTGAACACAAATCTGA
GACCAAACTGCCCTACGAGGCCTGAGGAGCAATACGAAGGTCGCAAGAGACCCGGGGCCCTTTTTCTTAAATTGCTGAAATCCACCTGGAGAACTTTTAGAAGAAATTGGCTAACGACAGGTCCCAGAGTAACCTACCTAGCACCTAGCAGCGCCGGCTAGGGAAAATGCGGTAGGACTTGGGAGCCGTTCTGAACACAAATCTGA
TTTACCACCTGCGCATCACATACTATGCATCCAAAGGCTACCAGGGATACTCCTATGATGACATTCCAGACTTTGATGACTAGCACCCACCCCAGCACTGAAGAAAAGAGTCACAGATGGAACTGAGCCCAGCTTTAAGACATTGAGCAGAAACTATGACTAAGGGCTAAGGAGTTCTGCAGTTTGCAGATGTTTAACAAAACAGT
GATTATGAAGAAATTGGACCTAGCATTTGTCGTCACAATCCAGTGTTTGGAGTCATGTCGTAAAATTGGCTTCATAGTTATTGGGGTTAGGGAGGTGGGGAAGAAATAGTCTTTCTGATTACCTGTTTTGTCTGGATGGCTGGTTTTGAACCTGACTTGAAATAATAAGACCAAACATTAATTATACAGGAATATTTTAATAAGTA
TTGAAATTAATTGTAGATGTAAACAAACTCAGAAATTTAATGCATGTTTCATAAGTGGGTTCACTTGTCTTTATTGTTTAGTAAAAATTTTAAAATTGAGAAGAAAAACTAGTAATTGACAAATCATTAGGTGGAGATTATGAGAATCCAATAATTTGAAAACTCATCCTGTGTAACTGCCTTGAGAATTGGGTAATTTTCACTGG
TTGAAATTAATTGTAGATGTAAACAAACTCAGAAATTTAATGCATGTTTCATAAGTGGGTTCACTTGTCTTTATTGTTTAGTAAAAATTTTAAAATTGAGAAGAAAAACTAGTAATTGACAAATCATTAGGTGGAGATTATGAGAATCCAATAATTTGAAAACTCATCCTGTGTAACTGCCTTGAGAATTGGGTAATTTTCACTGG
TTGACCTCCAGTTTTGACCATTCCCAGCAATCACTGCTGATGATGAGAATGTTACCATGCAGCTTTGCATCTGTTCCTTGTACTGTAAGCACATTGCTCAAAGAAAAGTCAGTGGCTTGCACTACTTACAAGTTCATAGATTTGAGCCTAACCACAAAGACCAGTGCTCAGTACTGTTTTCCCTGCATGAAGGGGTCTTTTAAAAA
TCCAGATTCCAAGAGATGAACCTGGATCGTATGTTCCTTGGAGTGTACCCATATGAATCAAATACAAACCTCTGGTGAAGATGCGGGGATTCTTCCAACAAAGAAATCTATCCAGGCTCAGTGCTCTAGGGTGATAGGTCTGAAAGACAAATTTTCACAGTTCAGAAATCATTTCACAGAGTATTGCTTTTATCGGATGCTGATTT
GAAGGCAGAGTGGGAGAAGGATGAGAAGTTGGAACGGGAAAGGATACTGTTACAGCAAAGTGAGTTCAGAAACTTTGGACTTTTTGATGACAGATGCCCCAAGAAACTGGCATTAATGTTGATCTCGACTCGAGAAAGGTGGCCTTGGAGTCTTGAAAGATGATGTGCTGCAGGGCTGGACTCCTGAATGGAAAGTGTCCGGAGAC
AATTGAATTTCAAGAAATCTGCTTTCTTAGAACAAGAAATCTCTTCCACTCTCAAAATTTTCTTTCCTTCACATTTAAGAAGAAGGAAATAAGAATTTTAAAGAAAAAATATTGCCTTTTAAATTAAAATTTCCTGTAATTTCCTTTTTCTTCTTGATTAAAGAATTTTTCTTTATTGTAAACTAGGGAAGTCGTAACTTTCAATT
CCCACATCCTCACTCACTGGTTTCTTTGCCTCTCAGCTAGAATTATAAAAGGTATACTTTTCCCCTGTGTTTGCACACACATGTGCACACCGTCCAAAGAAAGAAAGAGCTGGGGATGGGGTGACAGGGCAGCAAGGAGGGGGCATAAGTCCCCTTCCCCAGGGGCACCCAGCATTGTAGATCATGGACTTTCCTGGTCCCTGGAC
TCAGTGCTCAGGCAGCCTCGGCCGGGCAGCTAGTTAGGCGCCACGGGGCTCGGACCTGCCCCTGACCACACCCGCACCCCTCTCACTTGGACTCTGCCTTAAGAAAACTCAGCGCCATGGGGAAGCGGGGTCTCTCCCCACCAGCCCCGCCACCAGCCTGGCCAGGCTCTGGAGGGGGCAGCAGGCTGCACGGAGGGCGATGAGCC
ACTGAAATGTCTTTTTCATCGCTTGTTTATAACAAAATTATAAAGAAAATGTTAGTTACTTATGTACTGGGTACAATTCAGACCCCAAACTCTAACCTGTAAGAAACATATAATTTTTCTAACACTGAATGTAACTTCTTTTATGAACTCCATTTCACCAGGTGGTAGAAATTAATCTCAGTCAATTTGGGGTTCCCCTCCCACCT
CCTTTTAATTCTCTAGGTGCTGTCTTATTCATGGGGCAGATAAACAAACCCTGAAGAATATACGGAAGGAACCATGCAAAGCAAAGACTACTTTGCTATGAAGAAAAGACTCCTTTCCTACATCTTTCCTAGTTCTGTTAAATATTTTTGTACATGACTTTCTTTTTCAAAACTAGTTCTTAGGTTCAGAGACTCAATGATGCAGC
ACTGATTAAAACAAAAGATTTGTAATCTTTTTGGGGGATTATTTTTCCAAAAGATGGGCTACTACATTCGTTTAAATATTTTTAAGAAAAGGAAAAGCTTAAGAAATTTAAGATGTTAGCTGCTCAAAAGTTTTCAGTAGACTATTTAAGAACTAATTTTCTGCAGCTTTTAGTTTGAAAAAAATATTTTAAAAACGGAATTTGTG
TTCCGAGGAGGCAGAGGAGGAGGAGGAGACCACAAGCCACAAGGAAAGAAGACGAAGTTTGAATAGTTTCTTCTATCCCTTCTCTCCCTCTTCCATTTGAAAGAAAGGACTCTGGGGTTTTTACTCTGTTAACTGATCAATGACAGAGCCTTCTGAGGACATTCCAAGACAGTATACAGCTCTGTGGTCTACTTGGAAATCCGTAT
ATAAAGAAGCTAACCAGCAATAGTTAGACTTCAGACTTTTAAGATGATTGATTCTAAACCACCAGAAAATCAATTTCTTTTTCTATTTGGAGTTTATACCAAGAAAGTCTTCTAGACATCACTGATCCTTTTGAATACCTTTTTCTATATTGTGATACCAGAAATTGTGCAACTTTTCACTCTATGGACTGTTTTTAAAGAGCTTT
ATAAAGAAGCTAACCAGCAATAGTTAGACTTCAGACTTTTAAGATGATTGATTCTAAACCACCAGAAAATCAATTTCTTTTTCTATTTGGAGTTTATACCAAGAAAGTCTTCTAGACATCACTGATCCTTTTGAATACCTTTTTCTATATTGTGATACCAGAAATTGTGCAACTTTTCACTCTATGGACTGTTTTTAAAGAGCTTT
GAACGTTGGTTAGGAATGGAAAAAGTGAAAGCCTCTAGAGAACCCTTTCTGGTCCTTGCTGTGGCAAATTTTAGAGTAGTAACTGTTTTCTCTATAAAGGAAGAAATCTTATTCCAGATCTATGTTGTCAGTCAACCTTAGCAGAGATAGTCTTAAACTTACCACCTGCTGCTGCTGCTGCTAAGTCGTTTCAGTCGTGTCCAACT
TGGGGCTGGGGAAGACCTAAGCCCTAAGCTGGGCACTATGAGCCCTATAAACCCAGCCAGCCAACACCCTCACCTTGGGCAAGTATGGCTTCTGCAGTGGAAGAAATGAAGCCAAAGGATGGAGGGAAAATTCCCACCATCCAGGCCTCTAGCCCAACTTAGCACTCTCTTCCTCCTTCTCTGCCTTTCCCTCCTCCCCAGGGCTG
TGGGGCTGGGGAAGACCTAAGCCCTAAGCTGGGCACTATGAGCCCTATAAACCCAGCCAGCCAACACCCTCACCTTGGGCAAGTATGGCTTCTGCAGTGGAAGAAATGAAGCCAAAGGATGGAGGGAAAATTCCCACCATCCAGGCCTCTAGCCCAACTTAGCACTCTCTTCCTCCTTCTCTGCCTTTCCCTCCTCCCCAGGGCTG
CAGGGGAGAGAAAGCACGAGTCAGAGCAAGGAGCACAGATCTTCCCATAAAGAAAAACGTCCGGCAGATGCCAGAGGAGACGAGAAGTCTTCTCTGATCAAAGAAAAGTCACACAAGGTCGTCTCCAAAGAGGAAAACCGGAGGCCGACCTCTGGGGACAGCACAAAGGAGAAACCGCCCTCTGGTGTCAGGAAAGAGAAGGAGAA
CCCTGCCTGCCCCGCACGGACTCCTGGGCCGCACCCCAGCCCCGCAACGGCGACTATATTATTATTAATATTATTATGATGATGATGATGAATATTTTGTAAGAAACCGAGGCGATGCCACGCTTTGCTGCTACTGCCCTGGGCTGGACTGGAGGGTGGGCACGTCACGCCCTCCCGCCCCCACCCACAAACACACCTGGGCAGAG
CCTCCAGTCATCACAGGACACATGTGTACTTATGGCTGATTCATGCTGATGTGTGGCAGAAACCAACACAATATTATAAAACAATTATCCTCCAATTATAAAGAAATAAAAAAAAAAAAAACCCCACAACCCCAAGGCTCTGCACATCCAGGACGGGGCAGCGGGCTGCAGGCAGGGTGTCTGGGATCCGTTACTACCTGGCACTG
CCTCCAGTCATCACAGGACACATGTGTACTTATGGCTGATTCATGCTGATGTGTGGCAGAAACCAACACAATATTATAAAACAATTATCCTCCAATTATAAAGAAATAAAAAAAAAAAAAACCCCACAACCCCAAGGCTCTGCACATCCAGGACGGGGCAGCGGGCTGCAGGCAGGGTGTCTGGGATCCGTTACTACCTGGCACTG
ATCGCCTACAGCCTGCTGGGTCTCAAGGACCAGGTGAACACGGTGGGGGTCCCCATCTGAGCCCCGACAGCCCTCGCAAACCATCTGCTGAGAATACTTGAAGAAATGGACTGGCTTCCTTCTGCGCTGGGCCTCCGGGGACCGTATTTATTTCCAGTTTTTCTTTGTTGACACCATCCTGAGGCCTCTGCTGCAGGGAGATCTTC
CCATCCTCGTGGGACAAGTACCACATGTCCTGAAGGACAAACCCCGCCCTGGGAGCTCAGGATGGGAGACAGCAGAAAGCTGCCCTGTGGTGGGTACTGCAAGAAAGCATCCGATTCACAGATGAAGAGCCTGGTGTCCTCTGTCAGCAAGGGCAGGCACAGGTGCCCTCTGGGAGTTGTGTGACTCCCAACAGGAAGCTTCCAAG
GCACTCATGCCCATGTGCCATATTAGATGTTCATTTTCCGAGCTCTATATGGTATATATAAATATATATATAAATATATATATATAATGTCTGTGCAAGTAAGAAAAAAAAGCATATTCTTTGTGCCTTGTATTTTGGGGAAACTATAAAACTGGTAATATTTTGTATGATGAAAACCCTAATGAGGAAAAAAAACAAGATATATA
ATGTTCTTAATAGTTTGAGAAAATGAACTATGCTTGGACACTATGTGCCTGACTGCTTTTGATGGACTACAACTGTCACCATTTAGTTCTCTGAATTTTTAAGAAAGTAAGTCAGTTCTAAGTGTCCAAGGTTTCTTTGTTTTTTGCTCTTGTTTGTTTATTTTGGTTTAATATATAATACAAGGCAGGGTGATAATAATCTTCAA
TAGACTTGCTTCCCAAACCACTGCCTTCTGCTCACACCTTCCCAGGTTTTTTTACCTGGTTAGAAGTCATTTAAGTAGTATCTCCATGGTTCTCAGGTTGAAGAAAAGCAACTATCATCTCTAATCTTTTTAACTCCAAGTATTTATACTTTTAAGGTATATCCCACTCTGTAAGCTTTTATCCACGCTTAAGGGACTCAGAGGCC
CCCGCTTTAAAGTCTTGGCAGACATGTTTGGAGAAGAAGAGAGTTATAACCCTGATAAAGTCACTTAGAGGAGAGGCAAAGGTTAAAACACAGCCAACAGAAGAAATTTAAGGGAAAGGAACATAAATAGAAATCACGTGCGTGCACATGCACGCATACACACACACACACACGCACACACATACACACACATACACATACACACA
AACGGTGGGATGAATATGTGATGTGAAAAGTCTCAGAATGTACTGAAAGTCCAGATGGTGATAGAGTAAGTTGAAGGGGTGCCTGTGCCAACCCAGGAGAAAGAAAGGTGCCTGTGAAGAGTGGAAGCACTGTGAGCCTGTCTTTAGAAGGTTTCTCAAAGTGGAGCAGCTGAGGCAATGTGGACATACTGGGAGGAGACTTGATT
TGCTTTCCCATCTAGGACTATAGGTGAAGAGTGGACCCTGATTCTTACCATAGGAATTGTGATTGCTTTGTTCTGTCTAATTTCAGCTACTTCCAAAGCCAAGAAAAAGCAGATCCTGCTCATAAACATGATTATGCCAGATGGGAAACTGATTAAACAGGCCAGCTGACAATATCTGTTCATCTTAATTAGGGCATAGCTTGAAG
ATGGGGTCACAAAGAGTCAAACACGATTGAGCGACTTTCACTTTTATGTAAATGCAGCATTTTTTTGTCTTTTAAAAATTCTGTTGAGCATTTTGTTAAAAAGAAAGAACAATCAAGACTTGCAATTTAGAGAGTTCCCTGGCAGTCCAGTGGTTAGGACTCAGCACTTTCACTGCCACGGCCCAGGCTCAATCCCTGGTCAGGAA
GATGTGGGTAGCTTATATTGTTAATATCCAAAATCATCTAAAGGCTTGTTTTCTTTGTGTTTTTTTCCAGACCTAACTACCATAATGAATGCTGCATACTAAGAAAACCACAAGAAGGTTATACGTTTGGTTGTCCAATATTCTTGGATTTGATATGAACCAACACATAGTCCTTGTTGTCATTGACAGAATCCCAGTTTGTATGT
GGCAGATGCCAGCACTCACTGGAACTGCAAGTAAGCAAATAAGACACCCAGACAAGGCCACTAACTCATGAGGTATCTAAACAGTTTTCACGCTGATACCAAGAAAGACCCCAAGCAGATATTTTAAAATCCTCTACCATTTATGTTTCTTTTCATATGAATATATAATATTGGAGAACATAGCTTATGTAAACCTGACTTTATTC
GCCTCCCATCTCTCGCCTTCTTAGAGTTTTATTCCTTTTCTTTTTTTGAGATTTTTTTTTTCCGTGTGTTTATTTTTTATTATTTTTCAAGATAAGGAGAAAGAAAGTACCCAGCAAATGGGCATTTTACAAGAAGTACGAATCTTATTTTCCTGTCCTGCCCACGAGGGTTGGGGAGACCAGGCCCCTCTCTAGGGCCCCATCGC
TCCCTTTCTCTCCTTAGCTTGCCATGAAGCACAAATGTTGAGAAACTGCCTCTCCCAGAGACCTCTTAAGAGAAACTGAAGTTTGTTCAGCAGTTTTTACAAGAAACTCCGGACCTCCGCTTGCTTCTCCAGCCCTCAACCCCCACCAAAATATGGACATTTAGATTGTTTTTCCTTTTCAGATGTTAATATGAGAGAAAAGATGG
GCTTTCAGGAAGGGACCCGAATGCTGCTGCACACTGAGCTCCCCATTCTAGCAATGGTTTTGCCTTAACAGTCCCTCTTCACTAGAGATCATGAAACTTCAAGAAAATCAAAGTAGGTTCTCATCAGGAAAAGTTTTGGAACTGCTAGTCTACATAAGGTGAGAAGGGAATACAGATTGTTACCAAAACCTTTAATCTGTCTAGCT
TCTTCCCTTCACATCTGCCCTCAGATCTTGCTTCTGAAGGGAAAGCGCTGTGGAGGAAAGGAGTGGCAGAATTCAGAGGAACTCTAAGGAACACAAAATTAAGAAATCCACTCATCCACGTACATTACCCTGCTTGGCTACAGCAGCCAGTCATGCCGGAGATCCCACTTCCTGGGTAATGCACCCATCCCATGATGCCTTCTCTT
AGGGCCGGGGCCAGGCGGCCTCCAGCGCCAGCGCCAAGACTGAGCTGAGCCTCCAGTGTCGTCCCAGGAAGCGTGGAGTCGACGTGTAGATATGGAGATGAAGAAAACGCTTTATTATAACAGTGACCAGTTCCGTGCTGCACTGTCTGGCGGTAGACCAGATCACCCTCTGCGCGGCTGTGAGGCAACGCAGCTCCGTTTGCACA
TACATCAAACGTGCACAGACAGGTTCTGGAGGAGTTGACCCCACTACTGACGTTTCCGGACAAAGTTAGTGAAGCTGACAGAAGTGAACCAGGTCTCTCAAAGAAAGGACAGACAGACCACCCTCATCAATGAAAGGAAATTTTCAGATACATCTTTTGAAACTTACCACTGTTTCCCAGTTTTAGTTTTTTGTTTTGTTTTGTAT
CAGCAGCCTTCATACCCCTTCCCTCAGCCCCCACAGCAGTCTTACTATCCACAGCAGTAATATGTCAGCTCAGAAGCTCAGCTGGTTCAGTTCAAAGGGAAAGAAATACCAACCCTGCAATAAGTGTACTAAACTCTACGCTCTGGTTACTATAACGTCCTCTACTGTACTGAGTGCAGTGTATAATTTCTGTCTGCGGCTAGAAG
GAAGTTGGGAGAGTGATGCTGGACAGACCTGGAAAACTGTGTACATTTGCTGTTGGTAGTACGAAGCTGTATTCAGGGCCCCTCATGTAGCCCGAAGACCAAGAAAAATCTGACATTGGCCCTCGGAAAGATTGCAGACTGCCTTTAAAATAGATTATTATATCAGTGGAGAAACAATAATAGTTTTGGGGGTTATCAATTTTTTG
CTACTGCCAAAGAACCCAGCAACAAACCTCCCAGCTAGGAGCTTTAGAGGTCTTTCTTTTATGTTTTTCCTGCCATCATCCCTGCTTTTTCCCACAGGGAAAGAAAAGTTGGATCACCAGTGGCCAGCATCCCTTTTAAAGAGTTCCGTTAGTAAACTTACTGCACGCATCCCCTGTCTTCCTCCATCTAAGAAGTGGCCCGGGTG
GCTGCTGGTTTGAGTTCCTCTGAGGGCCCCAGCCTCCACCTCTCCCGTTGCAGGTTTGGAAATACAGCCCAGACTAACCTCCATCAGCTAAGCCAAAGAAAAGAAAACGTGTTTGGCCCTGGTTTCCTAATTCTCTTGCATTCAGAATCTTTGAAATACAAACGGTTAGGGAAGGCAGAGGCGCTCCTGACATCCTCAGAAGTCAG
ACAAAGAAGAGAAACTGGATAGCATTGAGCTTTTTGGCCCCTGATGACTTGAACACAGCTGAGGACCCTCGTCCTCCATTGGAAAGATGAACATCAGATCAAGAAAAAGATCTAAGGAAGAATCGCGATCTCCCAGGAAACACCAAACATCAGCTTCCCTTGGGTCAGGCGAAGAGATACTTCCACTTTTCCAGAGTGAGTCAGGG
GAAGCATCTCCTGAAGTCTTCCAGTCCTTCCTGGCTCTAATCCTAGAATTATTGTCCGTTCCTCTGAAGTACTTCCCAGAATACGGTCCTTCCTAATCCCAAGAAATTGCCTTTTTCAGAGTTTATTTCTCATGTGCACTGCTGAAGATGTGTATCCCTAATCCATCATAAAGAATCAGCTAGAGTTGTCATGATAAAGTCAACAC
TCTCCAGGTTTGGATATATGTATTGTAATTAGAATTGTTGGCAGGGTGAAATTTCATTTGTGCCAAAAAAGTATTTAAAATGCCTTTTTGGGAAGGACTAAAGAAAGCACCTGACTTGCACTTGAACCACATTATAGATTTAAAAGTATATGACATGTATTTTGTATTTAAATCTAGAATAACCAGTATTTATGTTTTTTTATAAA
AAAAGGGACTCCAAATTAAAATCTCTAGAAATAGCCATTGAACAGAAGAAAGAAGAATGTAGCAAATTGGAAGCACAGTTAAAAAAGGTAAGTGATATCTAAGAAAAAAAACATACTCATTTTATAATGAATTGATAAAATAGGAAAAGAAGAGACATTTTTCAAAAAACAGAAACCCCTTATCTTTTGTCATCTGCTGATAAAAG
ATGTGACGGTGACACTGCACTGCTCAACCACCAGCCAATGGGGTATTTTTTGTTTTTTTTTAGAAAAAAATGTAACTTGCAGTCATAATTAATGCTTATTAAGAAAAACCTGGGAATTTTAAAAAGAATCAGTTTACCACCCAAATGTTACCACTGCTAATCTTTTGGTGTTAAGTGTTCTTCTAGACATTTCTGTGCATATAGAT
CCCCAAGGGACCTCTTCTCTGGCCCTTTGCCAGTCCTGGGGAGGCTGGGACTCCCCCCGACCCCAACCCCAGGCCACAGTTCACATTCCACTGCTGGGAGAAGAAAGAGGCTGGGGCCCAGAGTGTCTCTGCCCCTGGGAGCCAAAGACCCTAGGGGCCAGTCTGGGGCAGGGGTAGAGAAGCTGGCAGCCCCCTTTTATAAATAT
TCTTTTCTCGGCAAAAGCCTTATGTATATTTGTATATTACACATTTGTACAGAATTTTGGAAGATTTTCAGTCTAGTTGCCAAATCTGGCTCCTTTACAAAAGAAATACCTTGAAAAATGAGTGTGTGTGTCTCTTTATTCTTGGGTAGCCAGGTAAGCAGAGCATGTTGGAGCCAGTCAAGCCTGGTGATAAAATAAGTACGTGA
TTTCCTCTCCACCCGCAGGCAGGGACCATTGCTCTCAACTCGCCGTGAGGACACACAGACTTGCTTTTAAAGGGTTATATTTCTCTTTAGTGTAAACTAAAAGAAATGTTTTTAGCTGTAGCCTGGAATCCATATATATAAAGTGACGGAGGGCAGAACACGTCCTCTTAGCCAGGCTGCCTAGCTCGACGGCTCTGACTGCTGTG
ACGTGAGCGTGGACAGGCGGACCAAGAGACGGGTTGTTGGACAGTTGCCCACTCAGGGCTGGGCTGGGAGGACAAAACAGAAAAAAAAAAAAAAAAAAACAAGAAAAGGGAAAAGGAAGCAGTGTCTGGCTTCCTGAGGTCTGAACTGGGGACTCATTGCAGGAGGGGAGGGGCTGGGAGCCATGGGGGAGTTCTTGGTCTCATCT
TCCGAGTTCACTGACAGCATCTTCCTTCTCCCAATTGCACTATTATTTTGAGGGAAAAATCTGACACCTAAAAAAATTACTGTGAAAAAGCATTTGAAAAAAGAAAAGGTTTTAGAATAATAGATCTATTTTATGCGTATTGTTTATAAAGATACATTTACAATTTACTTTTAATATTAAAAATTACCACATCGTGAAATTACTGG
ACGGAGCTGCAGAGACTCGCCGGCTCGGGGGGCACCCAGAGGAGGCTGGCGGGCACAGGTCCTGGCCTGGGGGCTACGTCTGTGAGGCCGCACGTTCTCCAAGAAACAGCTCAAAACTGCATACGTGTCACTGGTTTTAATTTGGAGCAAAAGGCGCTTAACACGCACCAGGAAGCATTTAGCACGGCGTGTCTGCCCTTCGAGTG
ACGGAGCTGCAGAGACTCGCCGGCTCGGGGGGCACCCAGAGGAGGCTGGCGGGCACAGGTCCTGGCCTGGGGGCTACGTCTGTGAGGCCGCACGTTCTCCAAGAAACAGCTCAAAACTGCATACGTGTCACTGGTTTTAATTTGGAGCAAAAGGCGCTTAACACGCACCAGGAAGCATTTAGCACGGCGTGTCTGCCCTTCGAGTG
TGTTGTACTTTGATGACAGCTCCAATGTCATTTTGAAAAAGTACAGAAATATGGTCGTGCGTTCGTGTGGTTGCCACTAATAGTGCATAATAATGGTAATAAGAAAAAAGATCTGTATGGAGGTTTATGACTACAATAAAAAATATCCTTTCGGATAAAAGGGGAATTTAATAAAATTAGTCTGGCTCATTTCATCTCTGTAACCT
AGATCTAGGGGTAGGGGTTCCATAGATGAAATTAGAAATGAAAAGGCCCACACAGTGTGAAACTGACTAGTAGAAGGGTGGGGCTGGCAGGTGTTGACTGAAGAAATGGTAGGAACTGGGGAGAAGGGATGGATAACAATTACATCTCCCCAGAATCCCGAGGACTGTTCTTCCTGCCCTTGGAGGGGGTAGACTATACTTAAAGG
GCAAACCAGACATTGGTTGGCATTGACTGGCAACACCTATAGCTACGTCACTACCAAATACATGAACTTGGATTTTTGTAAACCAGCTGGCTTTTCAAGAAAGAAAATAGGAAATGGCTTCTTCTGAATTTGGAAATAAGTTATTTAAGCTTTTTTTTTCCCCCAATTTTTATTTTTATAGCTTCTGGCTCCAGGAACTAATGAAA
TGCCTTTTCACGTTTTCTTTACACACATGTTGACGGGCCGCAGGAGGGAGGCGGGGAGGAGCGTGGGCAGCCACAGGACTGAGCCCTCTCACTCCAGCCAAAGAAATGGGCCAGCCTGCCCTCCACCCCGGCCTCCCGCCCCCTTCCCCCCTCTAGCTCCGCCTCCCATTTTGTTGCCGGTGGGGCTGCCCTCCCTCCTCAGGCTC
GGAAGAGGATCCAAAGACATCCCCGAAGCCAAAAATCATCCAGACCCGACGTCCCGGCCCGCCGCCCTCCGTGTCCAACTGAGCTCACCACTCCGCCTCCAAGAAAATATCTGTCTACTCTTTACCATGCTTCTTTTTTTTTTTCCTCCCTGTTGTTTGTTTGTCGAAAAAAAAAATAATTGCCTTTAAATCCCTGGGTGTTTGGT
GGAAGAGGATCCAAAGACATCCCCGAAGCCAAAAATCATCCAGACCCGACGTCCCGGCCCGCCGCCCTCCGTGTCCAACTGAGCTCACCACTCCGCCTCCAAGAAAATATCTGTCTACTCTTTACCATGCTTCTTTTTTTTTTTCCTCCCTGTTGTTTGTTTGTCGAAAAAAAAAATAATTGCCTTTAAATCCCTGGGTGTTTGGT
CACAGTCTCCGTCAACTTTGAGAGTCATTACACTCCACTTGCTGATCTTATTCTTGTTGGTCATCACTAGCACTTGATGTGCCTTTTTGCTTAAAAAAAAAAGAAAGGATAAAGAGAAAAAGCTCTCTGTCAACAGAAAAAGTTACTTTCATTGCAAAAAAATTTAAGGAAATGTTAGTTTGTGAGGAAAAAGAAACATGAAATTA
GGCCTGCATCAGTGACAGGGCTGCTCTTTAGCTGCACTTTGAGCTGTGTTCTCATGCATTTCAGGCCCTAAAAGCCAGAGTCAGCAGTCTCCTGGCCGTGAAGAAATTTCTGCAGCCTGGCAGCCAGAGGAAGCCTCCCATGGATGAGAAAATAATAAAAGTTAAGAAGGTTTTTAGGTTTTAATAAAGCTATCTGCCCGGGACAA
GCCCCAATCCCTCCCAGCATCAGAGTCTTTTCCAATGAGTCAACTCTTCGCATCAGGTGGCCAAAGTACTGGAGCTTCAGCTTTAGCATCATTCCTTCCAAAGAAATCCCAGGGCTGATCTCCTTCAGAATGGACTGGTTGGATCTCCTTGCAATCCAAGGGACTCTCAAGAGTCTTCTCCAACACCACAGTTCAAAAGCAGCAAT
TTAAGCAGTAGTGTCCCCCAAGAAGCTAACTCTCTGTTATAAGAAGTGAATGTCAGCACCTCCGCTGCCTCTGCTCAGGCTTCTTACAGGTATGTTGTCCAAGAAAGCTGTCCTTCTTGAAGAGTAGGTCATTCTCATTAGGTATAAACTACCCCCTTTCAAAGAGAGATAGAGGGAGAAAGAGAAATGGACAGCTAAAATGTCTG
CCACTCCTGCATATACTTTGATGCTCTCTGGAGCCCCTTATTTCTCTCACAGCAACAGCCTCCTGTGAATTGTTCCATTACAACCTGTATTTCAATTTATAAGAAATTTTCATGTACTGTGAGTTCCCTGATATCAGGAGACTGAGCCTTTTTCTCTCACTGCTAAGCCTCGGTAAATGAATGAAAATGAATGTCCCTGGAAATGT
CCTTTGCCTTCTCCACTGTGGAAATGTCATCCACCTGAAAACCCCACCCTGGTACCCTTTTCCCTCCCGGACCAATACAGAAAATGTTAGAAATATTCAGAAGAAAGAACTTAGGGCTTTAGAAAAGATTGGGGTGTCTGATCTGATTTGTCTTGGAACATCCGTGGGGCCAAAACAGGCCTTTTGGTAAACAAAGATAGGGAGAT
GCTGGCAAAGAAGAGCCAAGTTAGGGGTGCTGTCTGAATCCTACACCCTCACCAACTCCAGAAGGGCCACCTCACTCCTGGATGTATCCGTTTATTCCACAAGAAAAAGCAGCTTGTTCTGACAGAGGAAATTCCCAGGAATTCACAATTGGCAACTGTCCTGCATAAAACCATCCTATGTCTGCAAAATCCTCACTCCTGACTAA
GATGCTTGTTAGTAGGAGTAAAGGTGGGGTAAGACGCTAAGGTATATGCTTAAAAGAGTTCTGTGTTTTTGTAGCTAACACAGCGTTATATTCCTATGTTAAGAAAAAGGTGCATCTGTTTCTGTCTGCAGACACCTGGGGAAGATGAGTTCAGTACAGATGCAGAGAGGACTGACTTCTCTTAGGAGCAGTAATTGCCTTTAAAG
TTTTTTTTTAATGTACACCTAATTTGAGAAGCTGAAGAAAAAAAAAACTTTGAAGCACTCACTTTGAGGAGTACAGGTAATGTTTTACAAAATTGCACAAAAGAAAAATGAATGTCAAAATGATTCATTCAGTGTTTGAAAGATATGGATCTGTTGAAACAATGAGTTTCATACCTTGTTTGTAAAAAAAAAAAAAAAAAGCATAA
CCCAGAAGTCAGGCACTCAGTGGGTCAGCGGTTAGAGCTTACCTGCCCGAAATGTGTAACCTCATTGTTAAAACGAGTACTCATGCCTTTTTTTTTTTTAAAGAAAAGTTTGACTTTAATATAATGCTATGAAGACTTGCTTGCGTGCTGGAGTTTGCATTTACAGGACCACATTGTTGGGGGAGCTGGGGGTTTTCTGCTTCCTT
CAAAACATAAATTTATAAGAACCATAAGTGCTGGTATTTATTCACTTCCCCATTATGATGTAAATCTTATGAACTGCCTTTTTTTAAAAAGAAGAAGAAAAAGAAAAGGAAACACAGGATTCTGCTTGCAAAAACGCGATGGTTACGGCTGCCGGCGCTGCCGAGGATAAGGAACCGTGCCCCGTCCTGGGCCGGGGGCACCGAAG
TGGACCAACTGGCTGATCCCAGCTATCTCAGCGCTGTTTGTAGCCCTGATATATCACCTCTACACTTCGGAGAACTAAACACATTCTCAGAAGCCAATGGAAGAAAAGACTGCTTTGGTCCAGGGAGAAAGAAGCCACCACTCTTAACTTCAACTGACAAACCCTTCACCTGAAAATAATCTGAATACACCTATTTTCCTTTCCTC
ATGGATCGCAGGCTGCCGGCTGGGCTCAAAGCAAGAGCCCCTCCACTCACCGCCACCCGACAGCCCTTGAAACGTGTTCTCTGTGTGTCTGTTCAGCCTTAAGAAAAAGAATGGCTTCACTTTCATGCTGTATTTCCCCCACCCTGGGTGGATGGGAGTCCTCGGGAGGGGGAAGGGGACATTGTATCAAGAAGTGCTTTATCCGG
GTGAACAGAGAAGCTTATTTTCTTTTTGTTGTTGTTTTTAATTTTTGCAGTACTGGAGAAAATGAAACTGGGTTTGGCCCATCAAGATGATTGTCACTGTAAGAAAACAACTTTAAAAGCAACATGTGTGTAATGAAGACTTAAGACTGTCAACAAGGAAGAGAACATTTAGTCCTGAAGATACCATATGCCCTAAGTGTTTCACA
CTTGTATTTTAAAAAAAAAAATGTAATTTTTATAAAAAGAAAACTTGTTTTTCATTCAGAATTGTCATTTTTACTTTGGTAATTTTTTCATAGGTCCTAAAAGAAAACTGTTTTGAGAAACTACTGTAAGTACCTTTTCCACATCCCTTTGCCTTCTCCTCTTTCCAAATTCTTTCTACAAAAAGAACACTTGATGCTGGGGAAAA
CTTGTATTTTAAAAAAAAAAATGTAATTTTTATAAAAAGAAAACTTGTTTTTCATTCAGAATTGTCATTTTTACTTTGGTAATTTTTTCATAGGTCCTAAAAGAAAACTGTTTTGAGAAACTACTGTAAGTACCTTTTCCACATCCCTTTGCCTTCTCCTCTTTCCAAATTCTTTCTACAAAAAGAACACTTGATGCTGGGGAAAA
AGAGCTAACTCAGTCCCACATTTGACTGAAAGATAAAAACCTTAATCATACCGTCCAAAAAGAAATTGCTTTTCAAATAGTGTTGGAAATTCCTGTAAGAAAGAAAATGCCCAGAACGCCTACCTGGGGTCCCTGGCCAAGAAGAGCTGTGTGGCTTGTGTCCCGAGTGGAGAGCAGAGCCGCTCAGGGACCCTTCCCATGTAGTG
GCACAGCCAGGAAGTGCCACGGTGTTTGTGCCGATGAGATGAAGACAGCTCCATATGCTTATTTTGCTTTGCCTAATTGGCTCTTTTTAAAAAAGAGTCCAAGAAAAAAAAGTGTTTATAAAACTGCTTGCACTGCCCGATTCCCAGTAGTGCTGCTGCCTGACCGAAACCCACCCACAGCACCCAGCGGTCCAACCCCGTCGTCC
TAACTATGTTATGAGGATGGGGATACTCTGATAAGAAGAAAGAACGTGGTGCTTTGCTTACTGTTTTAAAGAAAATTTGTAAAACTAAAGACTTCGGGGGAAGAAAAGCGACCTTGAATGCTTTTTCTTTATTTACATTTCTCCCAGCTGTAGCATCTTTGAAGTATTGGAGTGTTTCCCACAAAGCAAGCTCCATGCTTGCTTAA
GTCGCCAGAAACCATGATCAAATGGACCAGGGAGAAAACAAACTGACACCCTGGCCACAGACCGCAAGCCGAGTTAACGTGGGGATTTTCCAAAGAAAAAAAGAAAAGCACAATCTTGTCCTGCGAGCTAAGCGTTTCCAGTTCGGCAGAAACAGTCTCTGTGCTGACGGGAGCAGAAGGGCTGGGCTCCCTTTTGCCCCCAGAGC
AAGTCTGTTTGTTTTTTTTCTTGCAGGTAACTTTGACCGACTTTCCCCGAGAGCAAACTCCTAGAATTGAGCAAAAACGTTTCCACTGGGTTTTGCGTGTAAGAAAAAAATGTACCTGAGCACATAGAGCTTTTTAATAGCACTAACCAATGCCTTTTTAGATGTATTTTTGATGTATATATCTATTATTCAAAAATGATGTTTAT
TGGACTCTTCACTCCAGGTCCTCAGCATGAAGGAAGGAACCCCCAGCTGAACTGACAATGACGATGGCCGCCTCCCTCAAAGAAGCAAAACAAAATCCTTAAGAAACTGCGTTCTATGGGCATCAGTTCTACTGGATCATCAACAAATTTCCTTTGTGCAAAATACTTAACTATTCTTGTACCTTTCAACTTTGACTAAAGTCATG
AGTGCCCAGTCTTGGTGTATTTTTAATGTCATGCTACTTTCTGGCTGTAAAATGTGAATCCACATCACAGGTTATAGGCACTATGCATTTATAAAAAAAGAAGAAAAAAAGTCCTTATGAGGAGTTTAACAGTGTTTCCTTCTTGTTATTTACAAGGATGTGACACTTTGCTTGCTTTTGTAACATGGAAATCACAGCTTCATTAA
TTTTCAGAAATTTGGTTATTCAATCAAATGCCTTCAATGCTTGACCTACCTGGTCACTGTATCTCCATTGTCGCTTATATTTCACATGCATCATTTAGTGAAGAAAAATCTTTATAAAGTTGATATAATGATATCACTGATATTGATATGTGAATTTAAAAGTATTCTAAAATAAAAATTTTATTAGAAAGAATTACTATGGGTAA
TGTCACCTCTGTGCCTTGTTCGCCCCAGACTTCCTGGTGCTGTGGGGCTCCGCCGTGACCGGACAAGAGCACGCAGCCTGATGGCCCTGGGCACCTCGGGAAGAAATCAGAGTAAACACTGGTTTTGCACCATCGGGGAAGCCCTGTATGTGCCTGTGTCTCTGCTGAATCAGTGGGAAGTCTGTCTAGAGGGAGGGCGTCCAGCA
TCAGGGCTCCATCCCTTCTTCCTGGTCCTCGGTGTATGGCCAGTGGGTGTGAAGGGGGTACGAAGGCAGGAACTTGGGGCTAAAGGCAGGGGGTGGGAGGAAGAAACGGCTGGACCAGCATGTTCCCCCATCCCAATTTGAAGACCAGTCCAGGGCAGACGTGAGATTGGGTTTCCTGATTAAACGTCATTTGTGTCTTTTCCATA
CACCCATCCCCCAGCGCCTGCCTGCTGGGGCTGCCTGCATGCCTCCCCAGAGCCCGGGGGTACCCCATCCCCAATTCCTTTCCCCCTTTTAACAAAGGAGAAGAAAGAGTTCCAAACCACCACCAGGCTCTGTGGTCGTGCCTCATATCCTAAGCTTTGCTGCCAGCTGGCTCCATGTGGAGGGGGAGGGTGCCAGCCGAGCCCAG
AGATCTCAAAATTAGAAAAAAATGGGGAGTATACCTTACAAATACATAAAAACAAAAGGCCCAGATTATTTGATTCTTTTAAATACTTTTTATGCAAAAAAAGAAAATGAGTAATTGCAAAATATTCCACTGAGTGGATGTAGCTGGTCCTTTTAAATGATTTCCATTTTCCATTGTTGTAAAGAATTTGATGAAGATCAAATATT
TGATCCTCAACATATTACTATTATTGCAAAGGAAACATATGAGGCCATCTTCCATTGTTCACTGTTTAAGACAAGTGAATCCTATAGTGGTTGCCATAAAAAGAAAGTTCTAGGTATTTATAGTAGATGCCTCTTGTAACAATGGCTTTCTTAAAAGTATAATCCTAGCAGAGGACATCAGATACCGTGTAGTAGGATCCTCATAG
ACACTGTTTCCTGGGAACAAGGCTCTACTCTACAAAAAAAATGAAGATGGCTTATGGGAAAAGATCTCTTCCCCAGGAAGCTAAAAAATAGGAATTACCAAAGAAAGCACCTCTCTGATACAACAAAAGACCCCTGCTGGGGGCAGGGAAGAGTGTGAACTTGGAAACTTCCTCCGTTGAGTCTGAGGTCTCTCTCCTTACTCAGT
GCCGCGGAGCACAGTGATTTGGAACTCCATTCCACCTGACCCCGTGTGTACAATCCAGGAAAAAAACCCAGCTCAGAAACAAGAGGAAACTGGGGCCGCGAAGAAATCACAGCCAAGGAAGATTTGATGCATTCAGATTCTTGCATAACACTTGTTGCTTAGCAACAGTACTGGTCGGGTTGACCAGTAAGTACAAAAAAAGGCTA
CAGCCTGCGGTCCCGGGCCGAGTGCGACCGCGTGTCCCCTGCCTCGCTGGAGGTGACCTGAGGACCACGGGGACGGCAGCTGTCATCTGTGGAAACAAGGAAGAAAACTTAGGACAAAAAAAAATGCCATATGTGTATACTGTTCCATCTGCACACACACACCACACACACACCCATACACACCCAACTCCTCTCAGAACCAAGAG
ATCTGAGACACATGTGGTGAATGAGGGGGTGGCTAAACCTGAACTTGCAAGTCAAGTCACAGAAGGATCTGAATCAAATGAAAATGATCTCTGATAGGAAAAGAAATTGTTTGGTGTTGGAGGTAGATGTTTCTTTTTTTTTTTGGAGGTGGATTTTTCAACTGGAGTTTTGTGAGATGTTGCTGGGATTCCATATAAAATTGTGA
TTTTATTTTATTTTTTTATTTTTGGAGGGTGGGGAGGACAGAGGCAAGGCATCTGAGTAGTCCTCACGTAGGAAGATGCTTAGATGAAACTGATGCTGAAAAGAAAAAAACAGATGCTTTGATTTGTTCTCACTATGCACTTTGGATTTAAAAACAAAAAATGAGGAGAGCCTTTTCCATAACCAAATACAGACAATATTGACTAA
GCAGCATCTTTCCTGAAATGCATTCAGACTCAGCCAGCAAAGACCTGCCCGGCCGCATTCTGTTGGATATGGACAATGATACAGAAAGCACCGCCCTGTGAAGAAAGCCACGCCCCACCCTTGACCCCTTCCGCCCTGGCGAGTGGAGCAGGGGCAGGCAGATGTTAATCTTCATAGACCAAACAGTGAGAAGCTTTCAGTGAAGG
TGGGGTCGGCAGCCACTCATCCATGGGGGCCTCACCCCTGGGTCACAGTGCCTGGGGGCAGGCCTGCAGTGTCCTGTTTGGCAGAGACATGTAGTTTTGTAAGAAATTAAAAAAAAAAAACAAAAACCTTGGAGATTCCCCTGTGCACGCGTGTCCTTGAAAAGTTTGGTCCAGGGCCTTCAGGTATCCAGCCTGCTCACCTCCCC
CTTTAAAAGCTCAGTGTCAGTCTTAAAAGGGTCTAGGAGAACCATGGATTTACCAGGTGAGACTGTGCACCATGGGAGTCGCAGAATGAATAGTACTCAGAAGAAACAGCAGATGATTCCCTTTCTATTGTTAATTATGCAAGGGCGCCCACATGCCTCTATAAACGTCCCCAGAGAAGAACCTGCTCCCATGGTGTCACTGGGTA
GCTGGAAACTCGTGAAGCAGCAAATAGTTGCTCTAAGTTAAAGTGAGCCACTGAGCTTGGCTCACCTTAGAGGAATCTTTTCCTTAATAACAATAGACATAAGAAAAGACTGGCCTAGGAACTTGGCGGTCCAGTGGCTTAAGACTCCACATTCCCAATGTATGGGACCCAGGTTCCATCCCTGGTCAGGGAACTAGATCCCACAT
AGCGCCTAACTTCATCCAGAATTACGGGATTTCATTCTGTGCCTCAGTTTTCTTACTTGTCAAATGGAGAATAATTATCTTTTGACCTTCCTAGATTTGAAAGAAAAATGGAAAAGAGTCATAATCTGTTATCTGTTGTCGAATATCATTTATTAACTACTGAGTAAAACTGGGACTCAAACAGGGCAGTTTGAATCTCTTGGGAA
ACCCCTACCACCCAGACTTCTGCCCCAGGGGTGGTGAGACGGACCTGCGGGTGCCCCAGCAGTATGCTGACGGGTCCGTTGCGTTGGTTACGTTTGTATAAAGAAACTGCCTCCAACCTGCCCTTGGCGTGCTGTGTCTTTATGATCGGGGAATACAGAGGGCAGCAAAGGGAACCACAGCCAGGTCCGGTCGGGCAGACGACGCC
ACCCCTACCACCCAGACTTCTGCCCCAGGGGTGGTGAGACGGACCTGCGGGTGCCCCAGCAGTATGCTGACGGGTCCGTTGCGTTGGTTACGTTTGTATAAAGAAACTGCCTCCAACCTGCCCTTGGCGTGCTGTGTCTTTATGATCGGGGAATACAGAGGGCAGCAAAGGGAACCACAGCCAGGTCCGGTCGGGCAGACGACGCC
TTCTACTCCTGTCTTAATGCTGTTAAGACCTGGCTCGTTTTCCCTCGGAGGATGGAACTCTTCAGTTAAAGGGGAGACTGATGGCTAAGAGCTCAGGGCAAAGAAAGGCTGAGTCTTTGGCCATGGGGACTTCCTGAGGCAAGGAGGCCAGGCTCTGGGTTGTAACGGGTGGTCACGGGTCCCCTCAGAGACGTGGACCAGCTTGG
GGAGTGTCCTCCGCATACACACCTGTGTGTCCCGTTCGTGTGCAGGGCCCCGCGGACCACAAGGGGAATTGGCACCAGTGAGCCATATTTATTGTTTTTAAAGAAATCACTAATTGCTTTCTGTAATTGCACTGTGGATAAATGTCCTAAGAGTCCCTGATACTGTACAGAATCTTAAATTATTCAAGGAAAATAAGGCAGGTCAA
AACATATTTTAAAATGTTTACTATGAGTCAGACATTACATGTAAGATTATACATTAAGTATCTAATTTAACTAGGCTGTTCATTTTTGTTTGAGACTATAAAGAAAGCTGAGCACTGAAGAATTGATGGTTTTGAACTGTGGTGTTGGAGAAGACTCTTAAGAGTCCCTTGGACTGCAAGGAGATCCAACCAGTCCATCTTAAAGG
GTTTATATATATGTATATACACCACACACATGTGTATGTATGTGTGTGTATATATATATAGTATATACAGTAAAACTGAAGACCAAACTTTAGCAGGTAAAAGAAATGTTATCATTTCAGAATGAAATTACTTTTCTACTGCATCTGAGCAGTAGCTCCTAGATTTCTTAAAGCTCTGACAATGTGTCTCCTTTACTTGCCAAAAA
AAAAGCTAACCTTCAAAATTAACAAAATAATTGCAATATAACAAATGTTGTTTGATAAAAGTTTTCATTTCCTATGTAAAAAGCATGGTAGAAAATGCTGAAGAAAGCTAAAAGAATCAAGACATGGAAAACTACTGATTTTGAATTCCATGGGGCTGAAGTAAATGAGTAACCCATTGACAGTATTAATTTAAAAAGTATTTTAT
TCTGGAGCAATTTCTTTTGGAGGCACCAGCAAACAAACTGTATGATAGTAGATTATAGCCTGTTCTTTGAGTGTTACAAATGTGTATTTTTGCTATGACAAAGAAAACATTTTTATGAAAAGAATTTTAGTTTCTGTTGTCTCAAGTAGGGTAAAGAATCTAAACTGACATGACATCTAGAGCAGAGTCTTTGTAGACAATGCCTA
CGCTGCGCCTGGACTTCGCCAGCAACGGGTGGCTCTGAGCGCCGGCCGGGGCCTGCCGGACCACGCCTACCTCAGCCTCCTGCCGGGTGGTGGCGGCCTGAAGAAAGCGTGGGGGAGACAAGGGCTCAGGGTTCGACGTTCCTCTTCTTACTTCAGTCCTCCCGGTAGACTTTCTCCAGGCACTACCAGGCATGCTTATTTCCTGT
ATGGCTATGGGGCAGCCCTGGACGGTTCAAGTTTCTGGCACCCTGCGATTGGTCAGTCAGCCTTGGAAAGAAACTATCTTGAAGGTTTGAAAACCAACCAAAGAAAAAGAGTGGGGACTGTTGCCGTGTGCCCTCTGCTTGCCTAGCTCCCGCTATTGCAGGAAGCGGAGTGGAGGTGTGCAGCCCTCTTGTCTGCTGGGCTGGTC
GTGCCTGCCACCTAGACACTCATTCCATGGTATGCTTCGGACTGCTGGAGTGGATGCAATCATGACTTTTTGTAGAGGCTTTTCCAGTTTTACTGAAAAAAAGAAAAAAAAAATATATATTTTTTTCCATTGCCTTTGTTACTCTTTTTCTTATTTGACCACCAGGTGTCTCCCTAGTCTTTAACTGGATTTTCCTTGAACTGAAT
CCATTGTTTCAATGGGCATTAACAGAATGCTTTAAAAGCTTCTAAGATAAGAATCTATAGCATTAGTATACACTGGCACATAATTGTTTTTTTAAAATTTAAGAAAAGATTCATTTGGAATTTTATTCATAGTATGAAATTTCCTCACCTGAAGTAACTTTGTTTGCAAAAAAAAAAAAAAAAAAGGTCATTTTAGTAAACTATAA
CAATAATCAGAAAAACTGTTGGATTTCATCTCTGCAGGGCTTTACATTTACCTTTTTATCCTTATATTTTTCTAAAGGTAAATTATTTGTTAGATGAGTAAAGAAAATACCATTGTTGTCATTGTTTGACTTCAATAGAATGAAACTTGAAATTGCAATTAATAACTGCTACTCATTTAAACTTTTTTTTCATTACTACTACCAGT
ATCATTTGTTGATGAATCAGAAATTTTTTTTGTAATGCTCTTAAAAGATCCAGAAATTCTAAAAGATTTTAATTTCAGGAAAATTATTGATTCAATGGGAAAGAAACTCTCTGGTGCTGTCTTACGGTCTCTGAATTTTCAGAGACTTTTTTTTTTTTACATTGTTATCCATTTGATGACTTTTTCTCTTAAGATTCATTTTGTCT
CCGTCCAGGAAAGCTGGCAAATTCTCCAATACTTAACAAGCCAGTGGTACTGCATTTATAATCGGGGGCAGGGGCGGGAGGAGGGAAGGAGAAAGGAAGGAAGAAAGAGGACGAAAAATAGAAAAGCTTGGTACTGAAAAAGAGACCACGCTATCAGGTTTCATTATGTACTCTCCTTCATTGTGAAAAATGATTTCACCTGTAAA
AAGCAAATGCTGAAGAAGTCGTCTGTTCGCTGACCAGGGAACCTCTTACTTCCTCTCAAAGCCCAGTGAAACAAACCAAAGCGGGACTTGAACTGGAAAGAAGAAATTCTGTGTCTCTGAGGGCTATACATTTAATTACTAATTTAGTTGAAGATTCACAGTGACTTTTGTAACATACAACTGTTCCCACTTTGAAATACACCTTT
AAGTAACCTTACAGGTCCTGACTACCAAAAATACACTATCAAGTGCTTATTATTTGAAAAAGTATATAAGATGTGTGGAACAAATAGCTCAAACATTTAGAAGAAATTTAAGGCTGTGACTCTAATGCTCTTCCTTCTTTTCCTACTGTTACATCAGTAAATGACTAGTATTTGTTAATAATTGCTCTGTTTCTTGATCTGTGTTT
CTTGCACTACATAATGCATCATATTTTCATTCACATTTTTTAAACTGTTACAAAGTGATTTTTTTCCTTTGCTTCACTAAAATCAGCTTAATTAATATTTAAGAAACTAAGAATTTTGTCCACAGAAAAGGAATATTTAAAAATCACTGGATAAACATATAAAATAGCTTCATATTTGCTTCAAATACCAGAACCATTTCAACTTC
AAATGAGAACTGTGTGTGTATGTGGGGTGGGTGCGTGCGTGTGTGTGTCTCTGCACGTGTGGGTAGTATGAGTGCATTTTCTCTGGCTTTAAAATTTTAAAAGAAAAAAAAAAAGCCATAGAGAGCAGTACTTGCCGAGGGTCATTTATTGCCCAAGTTTACAACAGTAGCGATACAAGTTTTTGCAAATTGAATTTGCCTCAGAT
ACCAAATACCTGGTACCCGAGGGTGGGGACGCAGAGGCCGGGAGCCGGCGGCGTGGCCCTGGGGCCCAGCCCCGAAGCAGGGGCTCTGTACATAGCTACGAAGAAAACACAAAGTGTATAAATCTGAGTATATATTTACATGTCTTTTTAAAAGGGTCGTTACCAGAGATTTACCCATTGGGTAAGATGCTCCTGGTGGTTGGGAG
TAATTATCTTTGATGAACAGAAAAAATGGAAAAGAAAACAAATATGCACTGATTATCTGGGATTCAAAACTTGCACATTATGGCTTTCATCTGTCAAGAAAAGAAAGTTTTCATATATAAATTATATAATACTATAAATAACTTATTTGTAAGGAATGTATGTTTATGAGTTTGCATGTTACGTATTTCTTATTTTTTATTTTTTT
TTCTTTTACAGCAATGACTAAACAAACAACAAAACAAAACAAAACAAAACACAGCTTGGAGAAAAGATATTAGCAAGAAACTGGCATGATTCAAGAAAGAAAGAAAAATCTTCTCTTCTCCCGTTTGTGATGACCCAAAGCTTTCAGTTTCACAAAGCAAAGTAAATCCTGTGAGTGAAAGTATGCAGGCTGGTGTCTATTGATTC
CAGGCCTGCCTTGGGTGACAGAGGTGGTGACTCATAGACTGGGAAGGCAATTGTTAGTGGTTTTCAAAAAAAAAAACAGTTAAAGAAGAAAAACAGAAAAAAGAAAATTTAGAACAGTCCAGCAAATTGCTAGTCTAGGGCGAACTGTCATTGGGTGAAGAGCTTGTTGATCTAATTCCCTTGTTTATTTCACATTGTTTTAAAGC
CCTCCATGCCATACATGCTCCAGCAGTAAAGGGAGACGAACCCGCAATTCCACAGCTCCTAACACGAAGGCCACGACACTGACGACATGTAAAACAGACCAAGAAACCGGTACCTCGTAGGACTTAAGCGCGAGTGAAATCGCTTTGGTTGTGTCCGACTCTGTGCGACCCCATGGACTGTAGCCCATCAGGCTCCTCTGTCCATG
CTTGAGGGAAGGAACAGTTGCTTGGACAACCTCTTTTTAAAAGTGTAAATGAAAGAAAAGAACAAGACAAAAACTATCAAAAGCAATTGGACACAGGTTTAAGAAACCAACTGATTATGCAAGATTTTTCTTGGGGAATTTCCAAAAGATTGTCTCTTTTGATGAATCCTGGTCACCTACCTCAGCAGTAGGGTGACAACTGAAGC
CTTGAGGGAAGGAACAGTTGCTTGGACAACCTCTTTTTAAAAGTGTAAATGAAAGAAAAGAACAAGACAAAAACTATCAAAAGCAATTGGACACAGGTTTAAGAAACCAACTGATTATGCAAGATTTTTCTTGGGGAATTTCCAAAAGATTGTCTCTTTTGATGAATCCTGGTCACCTACCTCAGCAGTAGGGTGACAACTGAAGC
CCACGTTGTCTTAAGAAACTCTAGTTACGCTGTGGTATTTATACAAGTAAAGGGCCGGACCTCTTGCTTCTTAAGTTATTTTTTAAAACATGGAATTATAAAGAAATTAGGTCCTTTATTACTTTTGATACCAATTTTTGATAGGAATTGAATACTTGAAATCATTTTATTTACCTTTCTGAACCATAACAGAAATCATGAAAGAG
TGTTTAGCCTTAATTCCAATTCCAGATGCAGTGCCTCTTTCAGGAAGACATGCTTTTGTGTTCTTGCTTATGTTACTTCAGCAGTTTAACTTGGTGTGAGAAGAAAAAGCAGCGTTGCAATGCAAAGTCTCTTTTTCTGAGCATACCTCACTATGGATCATTGACAAATCAAAATCTGGTATTTGTTCTAAGAGTAGTCTTAAGTT
GGATGAAGCACACTTATGTACTGAGTTTTAATCTTGATTGATATGGGTTGAGATGAGGAGGCCTCACTGGTTGGGGTCCATTTTGTACATAACTTTTATGAAGAAAAAAATAATTATTTCATGCATCAACCTTTGGCACTTAACAAAGTTCTTTTGTTTACTTTAACAGGGCAGGGCCCTGCTTTGGGGAGGGGTGGGGAAAGAGT
ATCTGTGAACAGCCTTCACTGCACACCGTCCTCAGCATTCTGGGTGTCTGGTATCAGGACCAAAGCATCTTATTCACGCCTGAACTTTGTGCCAAGAAGGAAGAAAAGAGAGAAGATGTTCTTATGTCATCATACCAAATGCCACATGAGGATTACTTTTTTTCCCTAATGGCAACTGGACAGAATTTGCAATATGGGGGTAGGGC
GGTCCAGTTTAATGTTTTTAGACCATTGAGCTGGAATTCCTTACTCTTAGACTATGATATGTATGTACACTGACTTAAGTTTCATGAAACCATCAGTGCCAAGAAATTCTCTATGTAGTAATTACTTGTTACTGACACCACAGCAGTATAGCGTAAGTCACAGCTCCTGTGATTCAATATGAAAACAAGCTAAATCTTAAAAGCAG
CCACAGTGTGACAGTCTTGCCTTCTGTCTGTCTTGGGGAGGGGAGGTGGGCAGTCCTGCGGGCAAGTGTCTTGTCTCCATTCGGGTAAAAGGAACCAATCAAGAAACAGTACGCTCATTGGAATTACCCATCGCTTTTGTGAGCCATGTTGTATGACCTAGTAAACTTTGTACCAATTCAAAGACCCGAGTGATGCTTAATGACTG
CAAAGAAGACAGGGTGAGCTAACACTTATCTAATCCAGGAGTTGCAAGGTCGAATGCCTTCCTGGGGCATACAACATAGAGTAAATTGAACCCGGTATGAAAGAAAAATTGTAGATATATTGATAAAAGATAACTGACTTCAGTGTCGGGCCAATAGGGAATGGTGGGGACTGGCAAACTGGAGGGCATAGGAATCCAAAGGGGAG
TTTGCTCTTCCATTTTGTGCCCAACTTTTCCTTTTCTTCATTCTAACCAGGGGATGATGCTCAGTTTGAGATGGACATCTGATTGTCCTTTGAGGATCAGAAGAAAAGCAGCAACACTGATACATGTGTGTACTTGATTCGGCTGATAGGATCATCGATGCAAAGACAGAAGAGGCAGTACCAGCAATCCCCGTTGCTGTCTCCTT
CTCCTCCATCTCCATTCACACCGTTTTCCTCTTTGAAGAGTCAAGTACAATTCAGAGAAACTGCTTTCTCCTGTCCATACGTGAAAAGGAAAAGGAAAGAAAGAAAGCTTCCAACCACTAGTAAGGCTCAAAAAAAAAAAAAAAGAAAAACACCAAAACCACAAGGGAAAAGAAAACCCAGTTTCTTAGGAAACGCAAATGATTTA
TGTATCCCCCTTTTAAACTAAGTTATTCCCTCAATATTTTACCCTCGGTTTTGTTCACTTGGTATGCACTGAACGTCTCTGGAATGGTCTGAATTTTAAAAAGAAAAGCAACTCATAAGGAACCAGCATGTCACTCTGGTAAACTTACCTGTGGGGCTGGGCTGGGGCAGGGGGGCGGTGGGGGTGAGCACGGGCCAGAGCTGGAC
ATCATCTGGCAAATAATCAAATCGGTGACATGCAGTTTGTGCCCACTTCTCTTCAGACACTTCCCCAGTCAAGTACAGATGACCAGGCTAAGAGAGTTGGAAGAAATCAGTCTTCTCCAGAGGGCTACACATCTCAGCCCACGTCCTCGCAGCTTTTTAAGCCACCCATCTTGAATTCTTTGGTATCTCCTTCAGTTCCTGAAACA
CGAGAAGATCTTATACGTCGCTCAATTAAATACCCAGCAAAAAATGACCCTGAGAAGTTTTAAAATAGAAGATTGAGTTATGTTCATAATGGATAGACATAAGAAACCAACTAGGTCTCAATACCGGAAGCTGTTGTAAAATTAGAATGGATAAAGTTGGTGAACATTTATATTTAATTCCTTTTCTGTAGCCCATGGACTTCTGC
CCTCTGGCCTCCGATGAAGAAATCAGATATCTGTGCCTTACTATTATGGCGAGAGTCAAGATGGCATTCCATTTATTCTACTTTTAAGTACGAGAGACCAAAGAAAAGCTACTTTACTACACTGATGTTGTTTACTACAGTGCCATTGTAAGGGTAACACTGATTTTTCAGTCCTACCACCTAGAATACACGAGATTTACCAAATT
TTTGTTTCAAAGATCTAACAGCTGACTTGTTTGTAAAACAAAACTTTCTGTACACATTATTTTGTATTCTGATTTAAAATATCTCAGAATGCACTTGACTAAGAAAATTCTTAACACATTATAAATTGTATGTAAATAAGTAAAGATCATATTGCAATAAATTCTACAGTACATTTACTCACTCAAATAAGAATGCCTGCTGTGGA
ACATATCAGTTCCTGAGCATATGTTGGATGTTAGCTGATCAGTACTGATATTAATCATACTTTGGACAGTAGACAGTCTGTAAACACCCAGCTGACACCAAAGAAAATAACTGATTTGATTTTCTGCTATTGCTCTTGAAGCCCTGACCGTATCTCTTGTCATACTTGAGATAAGTTCACTGATTATGTTCCATCTACACCCTGTA
TTTATTGCAAGCTATCTTAAACACAGTAGGGGTGTTCACTCCTACAGCCTGGCTTAAGCTGTGTGCCAGGCGCTACTGGCTGCAGCAGCAACAACCTTGTAAGAAAGCCTGTATGAAGTAGGAAACCGAGACAGGATATCTCACAATATCAAGCCTATAACTTCAAGACCCCTGACTTCCCAGACCCCTCTACATCCCCATCTTAG
CCTGGAGCCGTCATTGATGGTGTAAACTCGGCCTCTAGAGCGCTCGCTTGCCTCTGGCTATCAGGGACCCTCTTTGCCCACTTCTTCATCAAGTTTTGATAAGAAACCATAGGTCTTCTGAGCAACGCCTGCTTCTCCATATCACAGACTTTACCTGCACTGCGGAGGGCCAGTTTGGGCTTCTTTCTGTTTCTGTTCTTCTTCTC
AAGGTGCTGAAAACCCCAGGCAGAGGAAGAGTGGCCGAGCTGGCAAAGAGAACCCAGGCCTCCTTCCCTCCCCTGCCTTCCTCTTTCCCTGGCCCCTTGTAAGAAAATTGTGAGCTTCTGGAAGAATCTAGAATGTACCCAATTGCCCCTCCAGAAATACATCCAATGTATGTGCTCATAGGCCCCTGGACTCTCAGGGTGGGAAG
CCTCCTCTCTCCCACAGGAGGCAAAGGAAGGGGAGGGAGGGGGTGGGGGGGCAGGGCTCCCCCTCGGTACTGCGGTTGCACAGAGTATTTCGCCTAAACCAAGAAATTTTTTATTACCAAAAAGAAAAAAGAAAAAAAAAATTTCCCAGCGGCCACCTTTCCTCCCTGCCCCATTGGGACAGTCGAGACTGGATCTGTGGGGTTTC
AAGAGAAAGAGCATCAGAGAGACTCCAAGCATAGCTCCAGAGGAAGAGGGATGACCCAACAATAAAATATTTATTTTTTTAAAAATGTAAAAAGATAAAAAAGAAACTGATTTGAAACTACGAGTCATCATCCCGTGGCTGCAGCCAGTCTTCCTCGTGTGCTCAGGGACTTCAGCTGGGTCAGAGGTGTTGGTCCTGGCCACTCA
AAGAGAAAGAGCATCAGAGAGACTCCAAGCATAGCTCCAGAGGAAGAGGGATGACCCAACAATAAAATATTTATTTTTTTAAAAATGTAAAAAGATAAAAAAGAAACTGATTTGAAACTACGAGTCATCATCCCGTGGCTGCAGCCAGTCTTCCTCGTGTGCTCAGGGACTTCAGCTGGGTCAGAGGTGTTGGTCCTGGCCACTCA
TCTGCCCACAGGCTCCCTGCTCCCCCAGTTTTTTTTCTCTCTTTGTTAACAAATGTGTCTGAGTCTTGGAAAACACCCCAACCCCGGAAATGTGTGGGAAAAGAAAACAAAACTTTCCAAATCCAACGGTCCTGTGCAGTTTGTTCGGGTTGGGTGCTGTTGGGACACTGGTCTCAGCTCTGGGCTGGGATCTGGGCCCAGACTGG
CACCTACAGCCCGGGAACCAAGGACCCCGCCCAGCTCCTAGGAGAACGTTTCCACACTTCAGAAGTCCATTCCTTGCAAGCCCCCTACCACAAAGAACCTAAGAAACGCTTCCAGAATTTGGAAATGCTAGCTTCCTTTCTCTGTCTCATGGGTCGGGGACGCAAAACTCTGCCCCCGGCCTGTGTGAATCCTGAGCCCTGCCCCC
TGCTGAGCTGCCCTCTGCAGGGAGTTTCCTCATCTCTTAATCCAATTCTGTGGGCAGAACTAGAGGACTGCCTTCTCTAAGCCCACCACCCTAAGAAAGAAAGAAATCATTGTGGGGCTTCTGCCCCTGCTGATCCACCTTCTGCCAATCATGACCTGTCCCTCCCTCAAATCCTGAGCGCACCACTGGGATCCCCTGTGACTGGC
CTTTTCCCGCCCCCGCCGTCCCCCTGCACGGACTCCTCCTGACCTTGGCCGGGCCACCCCGGCCTCTCAGCGCCCCTGTACATAGTTTTAAATATGAACAAAGAAAAAAATATATTTTATGATTTAAAAAAATATAGTTGGATTTTAAAAACAGGAGAAATGTGAACAGTGATGGGGTGGGCAGGACAGGGAAAAACTTTGTACAA
CCACGACTTTATTCAGCATCTTATATTTTACAGGAGACCAAGAGAAAAACAAGACAGTTAACATTTTTCTTGGTTGACCTATACATCTTATAAATGTTACAAGAAATTTTGCTAGCATGGGAATGGCACCCTGTTATTATTTCTTACACCAGATAACATTTCCCTGTGCGTGAAAAGTTTGTCCAAAACTCCAGGTGTCTACAGTT
TCAGCTGCCCGCCCATCACCGTGGACACTCGCTGGCCGCTGTAGGGCCGGGCCTGGCGGCCTGCGCCCTCAAGTCTCCACGACTGTGGCGGTGGGGCAGGAAGAAAGCACGGGAGGCAGACGGTGCCGGCTGCATAATTTATTGAACGCCGCCTACCAAGTAAACCGCATTTCTGTACACCTGAGAGTCGAAAATGATTCCTTTGG
TTGATCTTGCAAGCAACACGTGGCTTGCATTTTGAACCTTTGAGGATTGGTTCTGGAGGCAACTGTGTGTTCCCAAACCCAAGTGTCTGCCACATGATACAAGAAATGGTTCTGTATCTGACAGAGTGGAATCTCCCTCATATACCTTTGGATGGTGTTCCACTGAGTTTTTATGGGTAAAAACCTTGTTAGCAGCAGCAGATAAG
CAGCAGCCGGCCGCACTGACCCCGTCTCCAAAGGGCTGGAGGAGGGGGCAGGAGGCACTGTGCATCTATACATGTGGTTTCCTATGACATTGCTGTATTTAAGAAAACACCATGGAGATGAAATGCCTTTTTTTTTTTTTTTTTTGGTACTTTGGAGCGACGAAATGAAACAGAAGTTGACCCTGAGCTTAAATGACAAACTGTGC
CGCCCACCTCTGGAGCTTACATACTGTTCTGGGGTTTGTTCTCTACCCTTCCAACCAATCACACCCCTGCCTTTTTTTTTTTTTTTAAAGGAAAAGACAAAAGAAAAATGGAAGTGGTGTCCCCCACCCCTCCCTGCACCCATGTGCCTGGCTTCCCTTTGTTCCTTTTCCACTTACCCCCTCATTGTGTCTCTACAGTCACCTTG
GTCCCCCACCCCTCCCTGCACCCATGTGCCTGGCTTCCCTTTGTTCCTTTTCCACTTACCCCCTCATTGTGTCTCTACAGTCACCTTGCCACTGAGCCGTAAGAAATGTGTAGGGAGAAGCAAAGTCTATAGGTCATAGTCTTTGTAAGGGATTGAAGTGATCACTGCTTTTGGGGTGCATTGAGGGGTTGTCAGTACTTCTGGCT
GCTGGTGGTGTTGTGACTTGTAGGCGGGACCCAGGCGCAGCTTCCCTCATTTGGAGAACCTTGTCTCTTGATGGAACACAGGCTCAGCTTCTTGGAAAAGAAGAAACTTTCACCTGAGCTCAGATTTCAGTTTCAGAAAGGTGGAATTTAATATAGTCACTGTTTATTTCATGAAAACTGAAGTTATGCTGAGGGCTGAGCAGCAC
TCAACTGGAAGATCCTTTTCCTTTCCAAGGAAGCAAGTGCAACTGTTCCTTGTGAAGTATAAAGTAAGACTTTTGCTTGGCTCTAACTCACCTTTTTTTCAAGAAAAACAGGTCTAGCATTATATGTGAACAAGCCTATGTTAGCGTGTTGATAGAAACCTTTACAATATGTGAGGTGTTGTTCAGTGGCTCAGTCGTGTCTGACT
GAGTGAGTGAGGGGACTCGCTCTTCCTTGCACGTACACATCCCCAGGGGAGTGGACCTGGGGTGGTGTGCGAGGCTGGGAGAGGGAACAGAGGAGGCCCGAAGAAAGCCTGCCTCCCTTCTTTCCTCCTTGCCCCTCTCCTGCCCGCCTCCCAGCTCCTTCCGCTCCTGGCCCCCCTCCCCTGCTCTTGGCGCCCTCATTGTCTCG
TTGGAAGTACTCCCCAGGAACGAGACAGGAACTATCAGCTTCTACAAACCTGAGGGAGTTCACCTGACCACTGGGCACCTATAATACCAACCTATTACCAAAGAAACTTCCTTGTTTCAGCCGCTCCTGCTGGTTAGCTCCACAGGGGCAGTGGTTTGTGGTAAAGGAAAAGAGAATGCTTTGAGAATCCGGGGACTAAAGAAAGA
AAAAAAACAAACACACACAGAACTGTTTCAAGTACTCAAGACTGACTTACAGACCAACCAACCACCTGGCTGGAACCCTTGCTAGCAGGCATTCTTATAAAAGAAACTTTCGAGCCTCCTTATATTGCTGGAAACTCAGCTGTGCTCCAGACTAGAGCCTCCTTACCTATGCTATGGATTTTTAATTTATTTTCTCTTATTTCATG
ATGTCATTAATAATCCTTCTGAGTTTCATATCTCTGTAATTGAGCTGGTAGAGAAGAATAGATGGGTCAGCACCAGGAGTCAGCTGAGTTAAGACAGGAAAAGAAATAAGCCCAACCAATTCGCCAAAGGGATCTTTGTCCTTTCCTCTGGGCCTCATACCAACAGACTCTCCTTGTACTATATTTTTAGAACTGGAACTATGAAC
CTGAGAAGAAATCACCTAAGTAAATTTGCATCCACTGTGTGTCCATAGCCCAGATGCCCGTTTAAGAAGCTAAAATAGAATTTTTAAAAACTGGAAAGGAAAGAAAACTTGTTCATGTGCGAGAAGTGTATGTAGATCCCAAATCCTCCAGCTGCACCTCTGCGATGCTGGAAAGTGGCCAGAAAAGAGGCCCATGGGGTTAGGAA
CTGAGAAGAAATCACCTAAGTAAATTTGCATCCACTGTGTGTCCATAGCCCAGATGCCCGTTTAAGAAGCTAAAATAGAATTTTTAAAAACTGGAAAGGAAAGAAAACTTGTTCATGTGCGAGAAGTGTATGTAGATCCCAAATCCTCCAGCTGCACCTCTGCGATGCTGGAAAGTGGCCAGAAAAGAGGCCCATGGGGTTAGGAA
AGCCAGGCTGTGGGCCTGAAGAAACACGCTCAGTCATGCTCATGTGGAGTCCTACATTTCAGATGTTCTCAGCTGCCAGGTGTATTGTTAGGGAGACAGGAAGAAAAGGGAAGAATGGTCGCTCCGGGGCTTAGTGCTGCTGTGGGGCTGGAGCAGCAGGTTCTCAGGAGATGATTCACCTTGGTGAAAGCTGGGGAAGGCGGTTA
ACTAAAGACCACGTCTGAGCCAGGGCTATGGTAGACCTCCTATCACAGCTATTAATTGTATCAATGCAAAAAAAATAGTAGGTGGATTTAGGAATCACTTAAGAAACCCCAACTTATAATATTAATTCACTGAGTGTTTTTCTTCTCTAAATTTAAAGTTAGTGTCTACAGATGGAATTATATCTAGAACCAAATGCCTCTTATTC
AAGACTTTATTCAGCCCCGCAGAAAACGCCTAAAGTCAGATGAGAGACCAGTACATATAAAGTAAAATGACATGAACTTAAACCAGTTGTTCAAAAAAGAAAGAAAAACTTCTATTTAAGTGTTGCTGGAATATCCTGCCTACAGTGGGCTCCTTCTTGAAGAAGATGATAGCTTTTACACAGTATTAGATTGAAATAATGGACAG
AGAGAACTTCTTTTCCTACCTGGTCGAGGGTAGATGGGACAGAGATGAAACCACACATCTCTTCCCCAGGTCAGTGTGAGCTAACTGCCTGGTACCCCAAAAGAAATTCTGCAACATTCTTTCATTATCAAGAGCCTGGGATTGCTAGATATGAGTTAGCATAGTGGACAAGGTTCCATTCTCATGCTCATATTGTTTGTAAACTG
ATGGGAGTCACCTATGGAAGCCAGGATTTCAGAAGGACACATTGGGGCCACCTCATAGCAGATACAGAACCCATCACATCAGTGTCACCTTTTCTTCCTAAAGAAATGCACACAGCATCTCAGAGATGCAACTCCCACCACTACCACCCTCATCCTCCCACCCCACCAGCCCACTTGAGCCTACCTCCCCCTTCACAGAGAAAAAC
ATCTATAAAATGAAGGTAATTTCTCTACTACTTCACAAGGTTACTTTAATGATCACAAACATAACTGAAGGCAGGCACATAAAAACTGTGTGGTGACACAAAGAAATCCTATGTTAAAGCTCCCACTAATGAAATTCAACACCAAAGTTTAGATGAATTATCCCAAACAAAAAAGCAAACCTTCCCTGCAATCTGCAAAAAAACTT
GTAAATGTTTAATGTGTATTTACTTTCTTCTCCTGTGCCATTCTCCAGAATTTTTGATGGTACAAAGCAGCAGAAGTTTAATTTTGCTTTCTTCAGCATGAAGAAAAATGGGAGTTCTGCCAGTGGGGCAGCTTACTGAAAAGGTCCAGCATTACTTGTCTTAAATTGCCCGGCAAGGTGACTCAGTGCCTGGCAAACACTTGTAC
CAAAGATACTATCAGTTCAGATGCTCAATACTGCTCATCATTCCACAAGGAAAACAGAAACTGGGGGTTCAGGCTTCCTTGAATGCAGTGAAGGCTTGGAAAGAAATAGCTGCCTATGGCCCTTACTGTGAGCAAGAAGCCAAAGGAAAATTTCTACTTAAAAACTAGGCACTACCACTGAGATGACTGGAGTAATTTCTTGATGT
CAAAGATACTATCAGTTCAGATGCTCAATACTGCTCATCATTCCACAAGGAAAACAGAAACTGGGGGTTCAGGCTTCCTTGAATGCAGTGAAGGCTTGGAAAGAAATAGCTGCCTATGGCCCTTACTGTGAGCAAGAAGCCAAAGGAAAATTTCTACTTAAAAACTAGGCACTACCACTGAGATGACTGGAGTAATTTCTTGATGT
AAAAGAACTGTTTTAGAAAAACAAAAGGATGTCATTAGGACAAAATGGAGACTGTATTAAGGTAAATATCTTTTGGACTTAATGGTGCTGTTGTACTTTAAAGAAAACATTTATTTTTTACTAGTTTCTATGAATGGTCTTTCTTAGGACTTTTTCCCTTTCCCCTTTCCTTAAGAATTTTTGAGAAACATATTTTTCAGTCCAGT
AGTGGAAGGAATGCAGCTGCTCCGTGTGATTTGCAGTATGAATCCATGCACACTGCAACATCGTTCCATCACATTTCATTCACAATGCAAATGCTGCTGTAAGAAAACCTTTTTATAAATTTTTACTTTTTATAAAGTAAAATTATACAAATATTAATGTATTCTGTGTTAACATTCAGTAATTATTTAAACTTAAATAAGTATTT
CCGTTTTTCTTCATTATCCTTGAACTTTTGGACTTACATGTTGGCTTTACCTTCTGCTTCCATTATAGGAAATTGATGGAAAATCCCTGCTACTGATGACAAGAAATGATGTGTTGACAGGACTTCAGTTAAAACTGGGGCCTGCTCTGAAAATCTACGAGTATCATGTAAAACCTCTTCAGACAAAGCATTTAAAGCACAACTCT
AAGCAGAAGTTAAACCCTAAGTGATGGGTGCAGAGAACATTGGTAAAGGTGCTTTACCTGAGAACCATTGACACAGTGTCATTTCTGTGTCAGGGAACAAAAGAAACACAGCCTCTAGAGAAAAATATTCAAAGACCATCTGCAGCTAGTGTGTTTCTTTTCACTTATACACGCACATATACTCACACACACACCAAGGACATCAG
GCATTCCCAGCTCTGGCTTAACTGGATGCCATAAGACCGCCCTGGTTCCTTTGTGGACCCTCCTCTTTGAGGCTTGCATGCTTAAGGATCCCAAACGACTAAGAAATTTAAAAAAACAAAAAAAAACAAAAAAAAAGACTGTCATTCATACCATTCACACCTAAAGACTGAATTTTATCTGTTTTGAAAATGAACTACTCCTGCTA
AGCAGTATGACAAGGGTTGCATCGACTGCATTGGCCCAAGTTTTCGATCAAATGGGAACACTGGCAATTCTTACACAGATACTGAGGTGTCTTGATCATGAAGAAAATACCATTGCACTTGTACAATCTGAGGATTGATTGCTGCCTTTTAAAATTTTATGAGAGAAACTTATAATTGACTCTTTTAAATATGCCCTTAGAATTAA
GGCACTTGGAGAACTAAATCTTTTGTAGTAGCTGAGATCTGCAATATATATAACTTACGGGACAGTCAAAGGGCAATGTTTTTCTGTAACATATTGGAAAAAGAAATCGCAGTTATGTTCCTTTTTTGTTCTTTCTTTTAGTTTGGCTTGGTTCAGCAGTCAGCCGTTAACTAGGTAACATGGCCCGGAAGGACAGTGAACCCACT
TGAGCCTAAAGTTTAGAGAAAGCCTGACCAGCTCCCCAGCCAGCTACCGCCTCTGTGCTATTCCTCGGGCCTGAAATTGTCCAGAGAGGGAGGAGAAGGAAAGAAAGAAGAATGGGCCTGTTCCCCTCAAGATAGAGCACATGCTCAGGAGTGAGGGAGCAGCACTCAGTGCCTCTAGGACAGGTCACAGGAACTGGACTCAGAGG
TCTGCAGTGGGGCTGGGACTCGGGGTGGGGGGACCACACCAAGCAGGAAAATGGAGCCTGTCATCCTTAGGTCTCGTGGGGATCCTCACTGTGGCGCTGAAAGAAAACAGCATCAACTTGATTTCTCCAACCACTCATCCCCTCCTTTTTTTTTTTCCTTCCTCTCCCCACCCCCAGCTGTAGTTAATTTTAGTGCCTTACAAATC
TTAACGTTTGGCTAGGGTGGCCCACCCTCCCATGCTACAGACAGCTTGATGCTGGCACCTCCTATTTCTGATGGAGCCCTTGAAGGTCGACTTGCTAGAGAAGAAAGACTTGGTGTTTAATATTAGTAACTCTGATTACATAGACCCATTGCTCCCCAGTGTCACCTGCTCAGATGTAGTCTAAAATGTTTATTTTGGTCAATATT
CAGTGAGACATCTGATGACGATGCCTGGAAGTAGGCGTATAAATGCTCACAGTTAAATCTGACCCAGTAAACTCAGCTTGTGTGTTTAGGGGTTATACAGAAGAAATCGTTCTTTGCCTTTTCCTTTTCTTATTTTATTGTTGAATACTTCATGCACAAGGGAAATAATCATATCCCAAAGAGAGAGCGAGCGATTGGCTTGTTTA
AGAGTACAATTAAGAAGGCTGACCAGCACCTGTAACACCGACTTTATTCATTTTTAAATCTCAAAGTGTCCTGGGAAAGTTTTACCAAAAAAAAAAAAAGAAGAAAACCAGAAACAAGATATGAAAATATCTGACCAGCTTCATCTTTGGTTATTTCTTATTGTGGTTCTATTAGGACAGACTGTTCCCATAGCTCTGGCCATAGC
TTTTTTTTTTTTTAAGGAAAAATGATTAAGTACAGAAAAGCCAAGCTTTAAATACATTTAATATCTCATTTCAAAAATGATTTTAATAATCCATTTCTTAAAGAAAACACTGGATGAAATTTTGAGGCTTAATGTTTTTAAAGGCATAGTTTTATCTTTAAAATCTAGTTTACCATCAACTTGTAAAATTATTTGAGAAAATACAG
AACAGATCAGGCTTTCTAACTTCCATCTCAAAAATGTGTATTACCAGCACACTCCAAACTGCTTCTGATGTGTTCTGTGAAAAAAAAAAAAAGATTGCTCAAGAAAGCTTAGGGAACATTCCATATCCCTTTTCTCTTGGAGATCAACCCACCTTAGACTATTAAGGACTCTTTTGAGAATTTCTGCTAAAGACAACATCTTAGCC
GACCTTGCACACCTCAGACCTTCTAAACGCATTTGCTTGCTAACTTGGAAGACACGTGGTCTGACTGCAGCAAGAAAGGACATTCCTGTATTTGTTTCTGAAGAAATGAGAAAATTTTATGCTGCATAAAGTCGAGAGCAAGTCTCCAACAGTGGCTGCTGCGTTCGTTCCCTCAGAAGTGCTGAGGAACAAACTTTGAGACAGAA
AAGTGAAAGGCCCGCATGTGCTCCCCTCCTGGAACAGGCCGAGCAGGAAGCAGGAGGTGTGTGATGCGTAACATCGTGGGGGTCAGCAATTTGAAGGATGAAGAAATCTACTGTTTGTAATCCTCACCTTTCAGACGTATTTTCTTTATTCGAATCCCAGGAGCATCCATTTTTAATGAACTGATCTTTGGAAAAAACAAAAACAC
GGGACCCCCAGGCCCTGGCCAAAGCCGTGCAGGTTCACCAGGATACTCTGCGCACCATGTACTTCGCTTGAAGGCAGAACGCTGTTACCTCACTGGATAGAAGAAAGCTTTCCAAGCCCCAAGAGCTGTGCCGCCCAAATCCAGAGGAAGCAGGGAGGAGGGAGGTGGGGTAGGGAGGAATGCAGAAGGCCCTGTTTCCTTCTGCA
ATAAGCCCCTGACTTCACAGCTACCCTGTATACTTCTGCTTGGTTCGTTTTCTCGCCTCTTTATTAAGCATGACTTTAGATGGAAAGCCTGTGTATGGAGAAGAAACAAGAATCCAGCTTTTTCATCCCCCCCGCCCCCAATCTCCTGAAGTAGATTTCAAGCTGATTTTCTTTTTCTAAAGCTTCTAACAAACTAGTTAGAAGGA
CAATTTAATGCTTTAATTATTTTTTTCTATTCTCATTTAGTTTGTATTTTCATTGTATAGAGCAGACAGATGTTGGGTCAAGCAACTATGGAGAAATACAAAGAAAATATGAAAGGCACAGTATTCATTGTGTCCAAATATGCCAAGAATCTTGGTTTTAAAAAATCAGCCCGTTTCCAGGTCCAGATGGGGCAAAGAAGCTTCGG
TTTTTAAAGGGGAAAAACTATACACAATCTAGGGGAGTTTGTCAGCAACTTTTACAATTCAGGAGCCATTAGCCAAACTCCTACTTTTAATATACCATGGAAGAAAGTTATACCTGCCTTTGAGGTTATTCTTCTTTCTATGTATTGTGTTGAAAAGAATCACCTATTTGCAGTAAGATTTCTGTTAAGATGGTTTTAAAAGTTTG
TTTTTAAAGGGGAAAAACTATACACAATCTAGGGGAGTTTGTCAGCAACTTTTACAATTCAGGAGCCATTAGCCAAACTCCTACTTTTAATATACCATGGAAGAAAGTTATACCTGCCTTTGAGGTTATTCTTCTTTCTATGTATTGTGTTGAAAAGAATCACCTATTTGCAGTAAGATTTCTGTTAAGATGGTTTTAAAAGTTTG
TTTTCTTTTGGGGAAGTTAGTAGTAGTTCAGTCAGGTCAAGTTTGTCTGGGGTGGCATGGAACAGTCAAATAGTTGAGTGTAGAAAGTTTGAAGCTATAGAAGAAAACACTTACTTGGTCATTTCTTTTGAAGAACAGAATCTTTGAACCCTAAAAATTACATCTTTTTTTAGAAATGAAAAGCTTGTGGACTCCTATAAAACATG
CACATTGGCGATGTTACAGAGGAGGGCCACGCCACTGAGAAGGGAAGGAGGTTGAAGTGTTAGATTGCCTTATCACATGGTCAAGTGTCTTGCCGAAAATAAGAAAGCAAATGGTTTGAGTCTCAACTGAAGATGAAGCTCAACTCAGGAAGAGATTTATCTGTATATACACATAACTCAAAACCAAGGTTAAGCCCACCAGTGCA
TAATGTTTTATCATGTATGCATTATTTTGTATATGTACAGGGCAAGTAGGTATATAATTTGATAAAGTTGCAGTTATAAAATATTATTAACAGAAGATGTAAGAAATTTCTGCATGGTCTAAATCTTTGTGTACCTTATTTGTAAATTATTTGCCCTGAAGTTTTAGAAAATAGTTTCTGATTTTTAAAATTGCTGGATTCATGCA
AAATCTAACCAAGAAAGAGTTTAAGGTGTCATCATAAAAATGGCCAAAGAACTTAGGAAAAGAATGGCTGCACAGACTGATAAGTTAGAAGTTTTTAACAAAGAAAAAAAGAACAAGCATAGATGAAAAATATAATAACTGAAATGAAAAATACACTAAAATCAATCAGTAGTAGACTAAATAATACAGAGGAATGGATCTGAAGC
ATCAGACAGTGGGAAAGCTCCAGGGATCTACCATTCAGAGACTTCAGTTTGGATGTAGGGCTAAGGCCAGAGAAAAGTTCTGGAGCTTTTCATTTGGCCCAAGAAAAAACTGCCAAGATCCAGAAAAGTGGATCTGAGTGGAATTTAGATGCAAAGAGCTTGGAGGGATCCATGAAAGAAGACATTCCCCACCTTCATTATTTTAT
TAAAGGCTCCAGCCAGCAGGACCTGGGTGGGGGGCTTCATACACAGGAGATTATATGCAGATTTTGCCCTTGACAAGGTCAAGGCACATGGTGACTTTTCAAGAAAGGAGATGTGCAAGAGAGGAAAGGCAATACATGGAGACAGCCTGGAAGGAGGCTGCCCGGTGGTGGTTAAGATTTCTAATGATTCAGAGAGTTGTGCATCA
GACCATCGCCATGACTGGTGTGGTGGTGTGGCGCAGCAAACACACCGAACAGGTGTTGTGAGGGCCTGGTGAGCCCGAGGGGCCATGCCTGGAGAGATGGAAGAAAGTTCTGCAGGGCTGATTGAGCTGGTGCTTCAGCTGCCCCCGAACCTTGCCCCGGTGGTCTTGGGCTGGTGATAGAGAAAACGTGCTGTGGCTGGAGCTTG
TGTCACTGTACTGTAACGGGACAGAAGAAATAATGGGGTTATGTGGAATTTTTAAAACAGTTAAATGGAAAACCATAGACAATTACTGTAGACATGATAAAAGAAACATTTGTACGTTCTTAGAATCGAAGTTTGATAAAAGTACCTTTTCATGTGGCAACAGTTGTGTTGATTGGCTAGGTTTCTCCCTTGTGTTTTATACAAAA
GATAATGCTTGTACTACTTGTTAACTTATTATGCAACTTTTTTTCTTACAAGAATATATTTTCCTATAATTAGCAGGGGAAGTTTTATCTTTTTAGTAAGAAGAAAATTTCTTCACACAGCTTTATTTTTGTTTTGCTCTTGTTTTTCAGGCTGATTCAGCTGGATGTTTCTAGATTACCTGTCTACAAGCTTTTGCAATAATGCT
TCTCATTTTTAATATATGTGACTCCTTTATTATAATTTATAAATGTCTTTAATATTCCCAACTCTCATTCAGTCATGTAGGCCTACATACTGCAGGAATTAAGAAAGAGCAGAGAAAAATGATTTCCAACCTAATCTCTGAGGTTGGGAGAAACTTGGAAAGTAATCGAGGGCATGGGGCCTGGCCAGGAGCAGTGCTTGATAATC
TCTCATTTTTAATATATGTGACTCCTTTATTATAATTTATAAATGTCTTTAATATTCCCAACTCTCATTCAGTCATGTAGGCCTACATACTGCAGGAATTAAGAAAGAGCAGAGAAAAATGATTTCCAACCTAATCTCTGAGGTTGGGAGAAACTTGGAAAGTAATCGAGGGCATGGGGCCTGGCCAGGAGCAGTGCTTGATAATC
CAGCTGTGGTGGGAAAAGTTGGGGCCAGTGTCTTGAATATCAATCAAGTAGTGAGTGTGATCTCTTTACAGAGATATAAATAGAAACAGCTGGAAAACTAAAGAAAAAATCCAAGTGTTCTTAGGGCACATGCTTTTTTCTGGGTGTGCGTCTATTGAAGTGCTCAAGCCTGTCTTTATTCAATCAGTCAGTGCCCCATTCAGCTT
TTGTGGTTGACTTTATGACGTGCTTGCCATCTCCCGGACCACAGTTAATTGACTGTCTTCTTTCTTTTGTCAGGAATGTCTTTTTTAATTAGAAGACAGGAAGAAAACAAAAACCAGACTGTGTCCCACAATCAGAAACCTCCATTGTGGCAGAGGGGCCTTCACCCGCCACCAGGGCATCCCGCCAGACAGGGAGAGACTGCAGC
TTATCCCAGTAAACCCATGTATATTATCACTATATTTAATAATCACAGTCTAGAAATGTTCATGGTAAAAGTACTGCCTTTGCACAGGAGCCTGTTTCTAAAGAAACCCATGCTGTGAAATAGAGACTTTTCTACTGATCATCCTAACTCTGTGTCTGAACAGTGATACCAGCCACATTGAAAGTCAACAAAAGGAGATCCGAGTT
AAACAGAGGCTCAGCTCTTGCCAAATGGGTGCACCCCATGTTTCTTGTTATGTTTATTTGTCTGTAAACATGTTTTGACTTTGCACCTATGGTGATTCTGAAGAAACAGTGCATTTTATAACAGTATAAAGAATAATTAACACATCATGTCTAACTTCTGCTTTTCCTGTTTTCACATTTGCTGTCATTCTGCCCCTTCTTCCCCC
CATGTTGAAATCTAACCCAGTTGAACTGTGACTGGTTTCACTGTAATTCTGCAAAATTATCTGCCTTGGTTCTGTAATCTGAGGTTTACCTTATTCCCCAAAGAAATGGAATGCATGACTATTTATTGTTGAATGACTGGTTTGGGAGGGGATGGGATGTTGGGGGAGTGGAGGGGAGACTCATTAAATGAACGTCCTCATTACTC
ACATTCTGATGCTCTGACATTCCAGGTGCTTTGGCTCTATTAGATCACAAAAATGAGGTGTTATTGCCCTCATTTGTGAAATGAGGACCCTAATGGTCAGAAGAAAAAATATTGGTAATTTGCACAGGAGCTCTCTGCTAGTAAATGACACAAAGTCTTGAACTTTGCTCTTCAGATTTCATTGCCTCTTTTCTTTTTTCTTTCTC
TTTGATTTTTTTTTTTAACTTTTCACCATCTTTAATATATTTCTTCAAAGCAGGCAAGTTGAATTCTGTGTGCATTTTTTTCCTTTTTTAATTTAAAATTAAGAAACCTTTGCCAAATTGTGTTGCCTTTTGCCTTTTATTTGATCGTCTTCTGAGGAATTGTTAGCTGAAGATGGGACTGCTGGTTTTTGTTTTTTTTCCCGTCG
CATTGAATGGACAAGTAGAAGGTAAGAATTGTATTTTACAGAAAAATCATTTGACAGAATGTTGATTGAAAATGGGAATGCTGATACATTCTAATAGGCAAAGAAAATCACCTGTCGGATGGGTAGTGAGAAAAACATGAGAAAAGGACAGCAATTATGTATCTTATCAGTTTTCTACCACAGATTACATTGAGAATCTAGTTTAA
TAAAAAACAGTTGACACACTTAAGCCTTAAGCCAAGCAACTCAGTGGGTCTCAACCTATCTGCTTTGTGTATACATTGACATCACCTGAACATCTTTTTAAAGAAATACGTCTGCGCTTCTCCCCAAAATTCTGATTTATGTGGTCTGGGACACAGACTGAGTATTGGGACTTTTAAAAGCTCTGGCCGCACCTTAGAATTGTTTT
TCCCACCCTCCCTGCTTCGCCTAATCCTTTAGATCACGTTACCTTAATATTTAGGAAGCCAGACCCAGGAGTTTATGATAGGGAAGGAGACATATTCACAAAGAAACTTTTTGGAAACTGCTGTGCACGCTCGGATGAAAAAGCCTTTCGGCTTTGGGCTTGTATCTTGGGAACCGCGAGTGGCTTAGATCAGCGGTTTTACTTTT
TGACGCTCCTTGATCAAACACTCGATTGTCACAAATTTGAAACCGTGCTTCAGAATCCCAGCACATAGTAAAGGAAAAGACAACACTAATTATACCTGTCAAGAAACTGTGAACACGTGGTGTATAAATTCTTTACCAAGACAACTCGACACCTTCTTTCTCTGGGGCTGAACCCCCGCCGCTCACGTGCTCTTTCCACACACCGA
GAACAAGTCTGCTACCTCTTCATCCCCAGGAAGCCCACTACATAGTTTGGAAACATCACTCTGATTGTAAGCTGAACGTTAACACACTAGCTGCATTGTAAAGAAACAAATTGAAACTGGGTCTTTTCACATATTGTGACGGACAAGATAGTATTCTTGTCTCTGGACTTCAACAGAAGACATACTTGTACGAATGTAGATTTATT
GTAAAAACTGGGACCACATTCTGTGTGCCATAGAAAGGATAATAATACCAAGATGAAGTCTCCGGTTCCTGTCCTCACATCCTTTCAAGTTTTTATTTTAAAGAAAACTCTGTGCATACTACCAAACTTTAAAATGAACATTTGTGCCGACGGACGAATACAAGGACCAGGGCTGTGCATTGTAAATAACTACAGTTCTCGTCACT
TTACGGAGAATGTAAGGTTACCTCTAATGTATGAATTAGCAGTATTTCCCAGCTCTTCCATAAACTTTAGCCCTTCTCCCTACCAGCCACCAAAAACAAAAAGAAATGAAATCTTAAAAGTTCTAGTACTTTCTCATTTATTTCAGAGCTATTTGGGTACCTCATTTTTTCTCTTGAGTTTTCCCAGTCTGGTGGTGAAGTCTTTT
ATTCCCTAGCTCTGTCCTTTCTGCTCTGATTTCCAAAGAAAATTTTAAAATCAGTGGCAATCTCAGTCCCTCAGCTAGGACCCTGCTCTGTACTCTGCCCAAGAAACACTTCAACAATCACTGCTACACACATTACATTTCAAAGCACCTCCTTAAGTCAGCCAGAGGAGAGCTGGTCAGACCCACGGCTTCTTTGCCATGGACAG
CACTTGTCAGCGAGGTCTGCATGCACTGTTAGGTCTGGGAGACAGAGGAACCCGTGCCATGGGCTTCACAGCGTGGTGCCCACGTGGGAGCTGGAAATGAAAGAAACCCTCCTAGTGGGGTGGCCCACGAGAGGTGCCATCCCAACTTCCTCAGAATTCGCTGGAGCTGGCAGTAGCCTCTCTACTGGTCTTAACTGTGGTGTTTT
AGTAAAGAACAAGAAAAAGACTCAGAAATGCTGCAGTGAAAAATAATTCCACTTCTATAGTGGGGACTCAAAGTCAGATACATTTCACATACTGTTACTGAAGAAAGCACCAAGTCTTAATGGAACAGAGACCATAGAATGAATTATTTTATCTCCTCCCATGATGCTGAGGGGAAGCTTCGTATTCTGATCTCTGAGCGAATCCC
CTACAACATTTTTCAGGTTCTTAACAGAACTAATGCTGGTGAATATTTGTCTAAAACCTTAGTTAGCAAATGTATCTCTAGTACATTAAGTTCTTAATCAAAGAAATAACCCAGACTTAATTTTGAATGATACAAGTATTCCCCAATATTTAACACAAATATTACAAAAGAATATCTTTAAGTGAATTGATCTTGGGCAAAGTCCC
CTACAACATTTTTCAGGTTCTTAACAGAACTAATGCTGGTGAATATTTGTCTAAAACCTTAGTTAGCAAATGTATCTCTAGTACATTAAGTTCTTAATCAAAGAAATAACCCAGACTTAATTTTGAATGATACAAGTATTCCCCAATATTTAACACAAATATTACAAAAGAATATCTTTAAGTGAATTGATCTTGGGCAAAGTCCC
ATCATCTGTTCAGTCATCTCCAAAAACAGTAAAATATAACTACTCTTTGTTGGGCAATATAAAATGTTAAATGGAGCATAATACCAAAAGACTAAAAATGAAGAAAGCCTGATTTAAGAATTTTGTTTTCATAAAGTGTGACCTTTGTTTTAAATGTTGTCTTAAAAATGTTGGATTTATGCAGCTTTAAAAATAAGCTCAGAATT
ATGAAATCATGGCTCAAAGGATTAAGACAAAAGAGGACATCTGTTAACGAGTTCTATTTTAAGGTATTTGTAGTAGCAACTGTTTTCAATTTATTCGTCAAAGAAAATCTTAATGATATTGACATCTGTCATCAGGAGAACTGGTAGCACTGGTCATATATGATGGAAAAATATGTTATATATGTATTTTTAAAAACTCTGTACTT
ATGAAATCATGGCTCAAAGGATTAAGACAAAAGAGGACATCTGTTAACGAGTTCTATTTTAAGGTATTTGTAGTAGCAACTGTTTTCAATTTATTCGTCAAAGAAAATCTTAATGATATTGACATCTGTCATCAGGAGAACTGGTAGCACTGGTCATATATGATGGAAAAATATGTTATATATGTATTTTTAAAAACTCTGTACTT
TGCTCTTCCTCCACTCCTGGTGGAGCCTGGGCGGGTGTTGGCTGTCACCGTTTGTGTGTGCTGCAGTCAAGGACATCAACAAAACTTCTTTTCTTTTGTGAAGAAAGTTTGCTGTTTTGCTTTTAACTGCAATATACTCTTATCCTACTCCAAAGAGACATGGTGCCTGGAACTTCTTCCCTTCTTTGTGAAAAACCATTTTTGAT
CTGTTGAACTGAAGACCCAGGCCCTGTAAAAGCTCCAGCCGGATAGAGGGAGTAGGAAGCTTCTGGGTTTACATGGAGGGGCTGAGCCAGCCCCCGGATGAAGAAAGAGACTGTGGGGAGGGGCATGTACTTCTTTATTTTTAAATTTATGTGTGTTTTTTTTTTTTGCCTTTTGCCGTGTGAAATCTTTCAAGTTGCATTCATGA
GTGTGGATCTTCACGAGCAGTCCCAGCAGAACAAGAGCCAGTGTTGTAGCAACTGAGGGGGTGGCTAGCAGCAAACAAGTATGGAGCTAGCACGAGAGCTAAGAAATAACCTCCATCCCCACCCCTCAGCACATAGCCCCTACGGTAACAGCACACTGAGCCCTGGCTCCCAAGGGCTGCCTCTTGACAGCTCCGTCATGGCACTT
CTGGCTCAGCCCGGGCGCTTAGCTCACTGATCTTGTCTGGTTGCCTTAGCACTCAGCTGCCCCTCTTAGCCAATCCACTCTGGAGTGATGGGGTGGAGAGAAGAAATAGGCGGAATTGAAAGGACGCTTCAGTATTAGATGCACTTAAGTCAGCCTCCACTACCCTCTCTCCCTCCTCTTAGTCGTTGCTTAAGAGGGCTGGTATT
GATGACACTCCCCCCTGACCCCCAAACGACTCTGTCTTATTTCTTGACTCATTTCAGGAGGGAGCCCCCTCCTTTGCCCCAGTATACTAGTTAAAAGAACAAGAAAGCATGTAACCCTAATTATAGGAGATACGTAAGAGTTCAGAGTGTGGGAACTCTCACCTTGTGGGTAATCATCCAACTTCATGCTTGTTGCTGCAGGGATG
GTATGTGTATCTTTTCAAATTAGAGCTTTAATTTTTTTTGTAGAAATATGCCCAGAAGTGGGATTGGTAAATCATATGCTTGCTCTATTTTTACTTGTTTAAGAAAACTCCATATGGCCTTCGATAGTGGCTGCACCAATTTACATTCCCAGCAACAGTGTAGGAGGGTTCCCTTTTCTCCACAGCCTCAGAGCATTGTAGATGTA
TTTTTCTAATGAGCTATTCCTTGAATATGTACTTTTGTCTTGGAAAAAAGTGGTATAAATTAATTCTATCACTTTAGGCTAGAGAAGTCTTCTTTCATTTAAGAAATCCTTTAATGTCTTCACTTACACATGTAGGCTTTATAACAGTTTGAAAGATATACCTCCATGTTGCCAAAATAGATCCACAGTAAAAATAAAAAAAGAAA
NNNNNNNNNNNNNNNNNNNNNNNNNNNNNNNNNNNNNNNNNNNNNNNNNNNNNNNNNNNNNNNNNNNNTTTTGGTTTTTGAACTAGCAATGCCTGTGAAAAAGAAACTGAACACCCAAGATTTTTGTCTTGGGGTTTTTGGTGCATGCAGTTGATTACTTCCTATTTTTCTTATCAATTGTGAACTTTAGTGTGAAACAAATTAAT
AAAGTCAATATTTGTTAAAATTCTTTTAATTTGGTTTTCTTGCTTTACAAATTATGCCTCTTAACAACCAATTTATTTTTAAAATAGTCTGAATGATGTCAAGAAATATACCTACTGCTTTCAGTATGTGGTGGGTTAGAAGTTTGTTAAATCGGCAAAAAGATACAAAGATGTCAGTTTAATCCTTTTATAATTTAATCTATGTT
ATTCCATCATTCTTGGCATGTGTCCACCATGCTTTGTTTTAAGAAGCCATGAAAGGAATGTCAGATTCTTCTTTCTTGGTATACAGAATTTATCGCCATAAAGAAACAATGCAAACCTAAGTAAGCAGAGGACTTTCTTCTGGGCCCATTATTTTTAAAATTATAAATTTTAAGCAGAAGTTTTGACCTTGGGAAATATTTTGCAT
GGTCTGTGGATACCTCAGAGACAACGACCTTTCTTCTGCTAACTGCAGCGTTTGGAAATATTTCATCTGTGAGAAGTACGCACTAAGATCTTCTACCTGAAAGAAATTTTGCTTAAAGTGATGACTCCATTATGACCATATTTGCAATAGATCCTTCAAAACCCTGTAATAATGAGCCTAAGAGCCAGCGCAAAACTAAACCAGTG
GTGTGGGTTATGGTTTTCCTTGGAGTCTCTCCTCTTCTCTGCCAGCCGAGGCCCTGTGCTCTGTCTCCCAATCCCCAGCCTAAGGAGCTGTGGGTTCCTTAAGAAACCCCACAAGGGACTGCTGCAGAGAAGGGAGAGTTCAGGGCAAATGCAAAGACTGGACTTAGCTCCCTAGGTGCCACGGTCAGTTGCCGGACACGGATTTA
GGAGAATGTCCCTCACCTGGAGTCCTTCTCCTGGGCCAGGCCTTGCAGGGGAGCCTGGACCAGGTCTGCAGTCCAGCCTGGGCCTGGTGCAGGATGCCTTAAGAAAGTCAAGCCTGATTTGCAGAGGGATGTCCCATCCGTTAGTCTTAAGATTTTCTGTCTTCAGGGATCTTACCACCTTTTACTTTGTCCTCCAGCGACCTGGA
CCTCAAGGCACTCTGGGTAGCCGCTCTCCTGCCTTAAATGTAAGAGATTCACATTCTCCCAGAAGGACTCTGAGCCAAATCCCAGACTCCAAAAGGCCCCAAGAAAGCTAAAAAGAAGGCATGGATCACTGACTCTGGATTTCTACAGGCCCCTGCCCTCCTTCATTGCACGCCCTGGGCCGATATACCAAGGGAGAGAGCGTGGA
TCCAGGCCCTCCTCAGGAGGGTCCCCTGGGAGCCCATGACCCCAAGCCCCAGTCTTCAGCCATGTGCCCCTCGGGGGTCTCCTCTCTGGACTGATGCTCAAAGAAAGCCAAGTTTTTAAAAAAACTATCATCTGCCCTTCATGTTGGTGGGAGTAAAATCCTTCCTGATTAAACCAAACCACAGACCCTGCAAAGCTGGAGCCACC
CTGAGAAGGGACTGCTGTGGGAGCCCCTTTGGGACTCAGTGGGCTGCCAGTATGCAGGAATAGGTGGACCAGCCAGCAGGAGACAACGAGGCTGACCCCGAAGAAACAGTGACCCCACCATTCCTGGGCTCACCCCCGGGCAGCTGCCCTGCCTGGATGGAGTCTGTCTTCTGCTCATGGGCCTGCTGATTCCTGGCTGGTCTGTG
ATGTCAGACGTGACCACTGACACCCACGCTGGATCCCAGTGTTCTGCTGGAGGGGACCCCTCACCTGGCTCAGCATCCTGGAGTCTACGGGGAGGAACCGAAGAAAGACACAGCCACTGTTGTCTGGCATTTTCCCAGAGACAGGCTCTCAAGGCGTCTCCAGTTCCAGCCTGCCTTGCAGTGTTGTCCTCAACACATGGAGCGTT
TAGCTCGTGTATGACTGCCATGAGTTCCACCAGAAAGCCGCTCTATTTTGGTCTCTGTGACATTTTAAATGCGTGACAGAAGTGAGCAAATACAGTGAGAAAGAAATATATATATGAGATAATATAGATTGTATTGAAATCTCCTCTGCTGGTGGGTGAGATTTTTTTTTCCCCCCAGCTCCCGTGTATGTGTGTTTGGGGGTGGG
CTTCCCTGCCAACTACGTGGCACCCATGATCCGATGAGGCCCTCTGGAGGGGATGGAGGCTTTTGTCTGAAGCTGCCTGCCTGCAAGGGACGGGGCAAGGAAGAAAAGCTTTGAACTACACACACATACATGTATATATATATGCGTGTGTATATGTTCATATGCACACGCATATATATGCCCATGTGTCCACACATTTTTAAATA
AAGAGACATTCCTGGAGTTGACTTCCTTATCCTTAGATTTTAAATAAGAACTAAACACACACACCAAATTCTAGAAGCTCACGAGATGTTGAACTCTAGGAAGAAAAAAACACCCTTCTGTCCACTTAGCAATAAGAGGGAATCTCTTCCCACCTACCCTGGCTAGTCCTACACCCCACCCCTCCCCCACTCCATTAATGTGAGTA
GTGCAGCCACACCCCACCCCGCCCCACCCCGCGTGCCTGCCCGCGCCAGCACTTCCTTCCTAAGTTCTTACATCACTCTCAAACCGGTGACACCACAGGAAAGAAAGACCCAAGACGTTGGAATGGCTGTTTCCATGGACACAATCTCCATAGTGACCGTGTGGGGGGAGGGGGGAGGGGTGGGATGATGGGAAAGGGTGGGGGGA
TGAGAAAGACAATTCCAGGGAGAACTTGGTGGTTCGGTCAGAGGCTGCCTTCCACCAGTGAGTCAAAAAGTGGGATTTTTGTTACTTTTTCATTTATGGGAAGAAAACGCAGAATTCTTGTTCTTCATTATGTTTCTGGAATTTTGAGTCCATTTGCAGCATAGTTTGTATAGCCACTGTGTACCCAGGCCCAGCTCACCAGACGG
CCAAAGATGAAGAAGCTCTATACAGTCAACAAAAACAAGACCAGGAGCTGACTGTGGCTCAGATCATTAACTCCTTATTGCCAAATTCAGACTTAAATTGAAGAAAGTAGGGAAAACCACTAGACCACTCAGGTATGACCTAAATCAAATCCCTTATGATTATACAGCGGAAGTGAGAAATAGATTTAAGGGACTAGATCTAATAG
GTCAAGATTTGTGTGGGAGATGCAAAGGCAAACGCCTATCCTGTGATAGCACTTTCAGTTTCAAATATATCATTTAAGTGAATGGTGGGGGAAAAAACCCAAGAAAACTGAGGTCCCACTGTGAATGTGTGCTGCTGGAGCAGAAAAGCGAGCTGAGCTTTTTTGCCCCCCATGTCTCTCCTCCTCTTCTGCCGCTCCCTCGAAAT
GTCAAGATTTGTGTGGGAGATGCAAAGGCAAACGCCTATCCTGTGATAGCACTTTCAGTTTCAAATATATCATTTAAGTGAATGGTGGGGGAAAAAACCCAAGAAAACTGAGGTCCCACTGTGAATGTGTGCTGCTGGAGCAGAAAAGCGAGCTGAGCTTTTTTGCCCCCCATGTCTCTCCTCCTCTTCTGCCGCTCCCTCGAAAT
GTCAAGATTTGTGTGGGAGATGCAAAGGCAAACGCCTATCCTGTGATAGCACTTTCAGTTTCAAATATATCATTTAAGTGAATGGTGGGGGAAAAAACCCAAGAAAACTGAGGTCCCACTGTGAATGTGTGCTGCTGGAGCAGAAAAGCGAGCTGAGCTTTTTTGCCCCCCATGTCTCTCCTCCTCTTCTGCCGCTCCCTCGAAAT
ATGTACATAGTGTATATTACAACTAAAAGTGATGGAAAATACTGTATTTTGTAGTACTGATTTGTGAGTTTGACCCACTTAATGGAAGTATTATGTCCAAAAGAAATAATCACTGATTGTATTTGCAAAATGGAGTTTTAAAAGAAACCGGATATTTGTGTGAATTTTTCCTTTTCTCCAGCATAATTATGTTAACATAAGGTCTC
TCGCTGTTACCCTGGATCTGGTGTTACAATGGAATTCACTATTCAGGACATTCTGGACTATTGCTCCAGCATTGCACAGTCCCACTAAACCTTATAAAAGAAGAAAAGATAAACAAAAAGTAACACTCTGAGTACACCAGACACTATTCAGAAATACCAAGCAACCATTTTGAGAACTCAGACTTGAAGTTTTACGTATCACTTAA
GGCCCAAAATGAGAAATTTGATGCCATTTATAAGAAGGAAATGTCTGAGACTGAACTTCAGTTCCGTACAGAGATTTGAGGAACCTAAACTGAAAATCTGAAGAAAGAAGTCTGATCTGCAGTTTGGTGAAATAAGGACAGTTAGGATTTAATTTAGGCAATTGAATGGTTTTAAAAAGGAAAAAAAAAATGTGCTTCTAAGCTTT
AATGCACTGCATGCCTGGTTATGTTAATATTCCTATTTTATTAATAATATTTATGTGGGGTCATATGTTAAGTCAACAATGATGTATTTTTTCATATGCTAAGAAAAGTTTTTATTTTTGTTTTATTTTTAACAGATTGCTAATGTATAATGTACACAAAATATTTAATATAAAAGGAAAGTGGATATTTTTGTAAGAAATCCTTT
CTCTAACAGTTCATTTTATTTTCCAACAGGGTATCAGATCGGAGTCACTGCCAAGTCACAGCTGCAAGTGATACATTGGTTCTTCTTTTCAGCAAATCCCAAGAAAACAGAACCTTTTCGTTCTGATGGTTTTAAACTTTCAATTGTCACTTTTTAATGCTAAGTCTTATTTCTGTACATAAAGATGCATGGAGATAAAAACTATT
GAGAACATTCTTGTGCAACAGAATTCTAGGAGCAGAGATTCATGGCTTTGAGCATTGACTTCTGAACTGCCTGCATTTTCTAAGAAAAGCCTTACAGCAGAAGAAAAGACATCATCCATGTGTTTCACAGGAAGATTGAATAACTGTTATCCCCTCACATTTCAAGTCCGTTGATGCTATTTCAAGATGTATCAAATGAAAGCATA
TTTTTGTGTGTTTTTTAATTTGGTTCGACATTTGCTGCTAATGGGACTTGCCCAGCTGAGGGCTGGCTCTTAGGAAGCCCATGTTTCTTTGTTAACTTAAAAGAAAAAGGGAGAGAAGGGAGGGGAAGCAAGCCTTCCTTTTAGATCCCAAACTGCAGCTCAGTGGCATTGCCCCAGAGGGATCAGGCTGGCTGGAAGCCAGCCTC
CTCCGCTTTTATGCCCGTTCTCAAAGTTGTTCTCACCCAGGCCAACAAGCTGGGTGTCTAAAGGACGGCTTTACTTTCAGCCAATATCGCCGTTTTTCCAAAGAAACATGTTTTAAACGATGATAAGATATGGACCAATGCTCCTTAGCATGTTTCCATAGCAGCCAGTCAAAACCATTCATGTTGTTTCTGCAGATGTATTCACG
AATAGCAAGCTTGTCATCAGTGAAGGAACTCTCACTTCCATGGGCGTGAAATACTTGGGAGTTGATGGAACCAAATAGAAAAACTCCATGTTCTGCATGTAAGAAACATGATGCCTTGCCCCTACTCAGTTGTACTAGGCTTGCCTTGCTTAGATTATAAAATGAAGCAGATTACGTCTAAAGAAAAAAAAAAAATACAAACCACA
CCCACTGTTGCTGGACTGGGAGGGGAGTGAGTCGTGGGTCAGAATTTTTGGTTGAGGAGAGGGAAGAAGGTGACCTGGAATGCACTCCACAGACCAAGGTAAGAAAGCAGTGAGCTGTATGGTTGAAAAAAAGTTTTGAAGCGAGAGAAAACCCACAGAACACATAAAACCTAAACTTATGTGGTAGATGATAACAAGGTGAAGCG
AGCTGCTGGCATCAGGCAGGCCGGCTGGCCACCCAGTTCGACCCATGCTCCCTGGGCGTCCACACATTTGTATCTGGTTTCAGTTACAGCCCAGTTTTTAAAGAAATGCTGCAGAAATTTGTTTTCTAAAGTTTATTTTGCCCCCTCTTCCATCTGACCACCAGACAAGTAACTTGCCTTTTGTTCTTCCCTCTTCAGTTTCCCCT
GCGGCGGAGCTGGCCCCGCCGACCGGTACTCTAGCCCTCGGGGATACTGGGGAGGGGACCCCCGCCCCCTGCCCTCCCCCCTCTGCACCGTACTGTGGAGAAGAAACACGCAGTCGGTTTCTAAAGGATTTATTTTAATTTGTGTTTATGTGTTAGTTCGTTTATTGTCCTTACTTTTTATTGAATCTATTTAAGTAAAAAAAAAA
ATAAGGACCATGGGGAAGCCAGTAACAGGTTGGCAAGCTATAGCCAGCTGTCTGTTTTAATGCAGCTGGCAAGTTTAGAATAGTGGTGGTGTTTTTAAAGAAGAAAAATATGTGATGGAGACCACTTTTGGCCCACAAAGCCTAAAATACTCATCTCTCTGGCCCTTTACAGAAAAAAAAAAAAAAAAAAGCCAATTCTTTATGTA
ACTTGCTCTTCCTGGGGTGCCCAGAGAGCGGGCCTTGAGCTGAGCCTGAGCTCCGCCACATCCAAGTCTGGGGTTGTTAGAAACGGGGGAGCAGAATTAGAAGAAAACTGCCTGTGCTGAAACATATATTTCCGTGGGTTTTTTTATTTTTATTTTTTTCCTTTTCTTTCCTTTTTTTTTGGAGAGGTCCCTGCAAGGCCCCTTCC
TGGATGGGGAGGGGGTTTCCACGGCTGCTGTCCTTTTGGGCCACCGAGGTTTCAAGCCCAGATGTTATTATTATTATTATTATTTTCCCTAGTAGTTTAAAAGAAAGCATCTATTTTTACAAAGTTTTTTTTTTTTTTTTTTTTTGCTGGTGTCTGAGCTACAGTATAAAACATAAATCTTGTTTATGAAACAAAAGTTAGAAAGA
GGCTGAACGGGAGAAGCAGCAGTACATGAAGGAGCTGAGGGCCTACCAGCAGTCGGAAGCCTACAAGATGTGTGCGGAGAAGATCCAGGAAAAGAAGATCAAGAAAGGTGCGAAGGGCCTCAGCCTCCAGGCAGCTGAGTGCTTACTCTGAGACAGGTGACCCAGGCCGATGCACCCCCCACCCCACCCCCTGCCAAAGGGTCTCT
GGAAAGAGAAACTTCGGGCTGGAGCTAGAGGAAAATGAGGAGCGCAGGGACTACAAGAAAGTCAGGAACACGGCCATGTAAAGATTCAGTCACCTCCTCCAAGAAACCCGCCAGAGATGCCCCTTCCACACCCTAGAAGCAATGAACTGAACCTGAAGCCACTGTGGTGACTCCATCTGTGGTTGAGAGTACGGGGCCCTGAATGA
GGAAAGAGAAACTTCGGGCTGGAGCTAGAGGAAAATGAGGAGCGCAGGGACTACAAGAAAGTCAGGAACACGGCCATGTAAAGATTCAGTCACCTCCTCCAAGAAACCCGCCAGAGATGCCCCTTCCACACCCTAGAAGCAATGAACTGAACCTGAAGCCACTGTGGTGACTCCATCTGTGGTTGAGAGTACGGGGCCCTGAATGA
TGTGGCCCACAGAGCCTGACCCCCATCTCTCTTTCTCTTTCTCTCTCTCTCTCTCTCTCTGTGTGTCCCCCTCCGGCCACCCAGTCCTGGTATCTGGGATAAGAAAGATTTCTTCCCACGCCCTGCTCCTTTGTCCCAGGAATCCCAGGGGGCCGCATGGACGGCCCCCGGCCCACATTTTCGGTGGAAAGCTACAGCAAGCAAGA
TGTGGCCCACAGAGCCTGACCCCCATCTCTCTTTCTCTTTCTCTCTCTCTCTCTCTCTCTGTGTGTCCCCCTCCGGCCACCCAGTCCTGGTATCTGGGATAAGAAAGATTTCTTCCCACGCCCTGCTCCTTTGTCCCAGGAATCCCAGGGGGCCGCATGGACGGCCCCCGGCCCACATTTTCGGTGGAAAGCTACAGCAAGCAAGA
CAACTCTATTAACCCCTTGCAGACTTGGTTCCAGGCTCAAATCCCTGCACAGCCAGCCTTCAGAAGCCTCTGAGAAATCAATGACTAGTTTTAAAGAGGAAAGAAAAAAAAGACTTTTGTTTCTTTCCTCCCTGTCTCAGACTTCAGAATGTTGACCCTCACAGGGAGGGATAATGTAGACTCTGGTGTGGCCAAAGATTTGAGTA
CAACTCTATTAACCCCTTGCAGACTTGGTTCCAGGCTCAAATCCCTGCACAGCCAGCCTTCAGAAGCCTCTGAGAAATCAATGACTAGTTTTAAAGAGGAAAGAAAAAAAAGACTTTTGTTTCTTTCCTCCCTGTCTCAGACTTCAGAATGTTGACCCTCACAGGGAGGGATAATGTAGACTCTGGTGTGGCCAAAGATTTGAGTA
TTAAGCTGGATAACTTTAGTCAGTCCAACTGTTCTGATCATTTCCTGTAGGCTGCAGTTTTTCTTTTCTAGAAAGGTGTGGTATCATTCCAGTAGATGAAAAGAAACAGGTCCTTTTTATGATTATATAATTTTACGTACCATAGTTCTCAAAAAATGCATAAATATTTTTATAGGACAGTTTGATATATCAGATTTATAAGGTGC
CTCAGCATTCTGGTTTTTATGTTTTCTATGAGCTATACAGACAACTGTGTGTGTAGTGTTTTGTTTTATAACAATCTGTTTGAATTCAAGTATAGTTAAAAAGAAAACTTAAATATATTTATCTATGTTTGTATGAAGTCTTATTTCAATAAGATGGAGAGTTTCCTTTTTGTCTCTGTGTTGCAGGGCTTGGGGAGGGGTGTTTT
CTCAGCATTCTGGTTTTTATGTTTTCTATGAGCTATACAGACAACTGTGTGTGTAGTGTTTTGTTTTATAACAATCTGTTTGAATTCAAGTATAGTTAAAAAGAAAACTTAAATATATTTATCTATGTTTGTATGAAGTCTTATTTCAATAAGATGGAGAGTTTCCTTTTTGTCTCTGTGTTGCAGGGCTTGGGGAGGGGTGTTTT
GTTTGTGTCAATTGAGGGTGGGGTATAGGGAGTTGCAATGTGGGAAAGTAGCCCTGAGGTTGACCCCAGGTTCTTCACGTGGTGGTTCTTTTGGGGACTGAAGAAACTGGGGTCAGGCCAAGCAGAGGCCTTGGTGCTGGTTGGGGATGGGGCCTGCAGAGTCTTAGTTACTGATTTCATTTTCAATAAGTCTAGGTTTGTTACAT
CTGGGGGCCGGGCAGGCCGTTTGCCTCCTTCTGTCTGTGGGTTCTGTTTTCCTGGCTCTTGTGGAAGGTATACTTCCCAACAGAACAGGCTTTTAAAGAAAAGAAACACTTTATTTTTTATTTTATTTTTTTTTAAATTTCACATCATTACCTGTGACTGTACTGTGTAGGTTCATAGAAGGTGCACATTTGTTTTTTATGTTAAA
GAGCGCAGGAAGCCCGTTTCGTAACCGTGTGTCGTGGTGCTTTATTGTACACCCAGTGGCGTTCTTTTTACTATAATGTTCCTTTTTTCCTCCCCTCAAGAAGAAAAATCATGAATTTGCAGCAGACTTAATTTTTGTTTACTTTTTGTCTTAATGTTGGATTTGAAAAATGAAAGATTTAAAAGGCAGAACAGAATCTGTTGTCC
CCTCTAGCCTTAAGGGGGGCAGGGAGTGGTGATTCGGGGGGAGGCTTTGGGAGCAAAACAAGGAAGGGGGCTGAGCTTGAGCTCCAGTTCTCCAGAATGTAAGAAAACAAAATCTAAAAATCCGAACTCTCAAAAGTCTATTTTTTTAAACTGAAAATGTAAATTTATAAATATAATTCAGGAGTTGGAATGTTGTAGTTACCTAC
TCGTTGGTCTCAAGAAGAACGGAAGGTCTAAACTCGGTCCTCGGACTCACTTCGGCCAGAAAGCCATCTTGTTTCTCCCCCTGCCAGTCTCCTCTGATTAAAGAAATCTGTTGTGGGTGCTGACCACTCCAGAGGAATCTGAAGGGGTCCTCACCTGGCTGACCCCAGATTGTACCCTTTACCATTGGCCGTGCTAACCCCTGGCC
CTGTCCTTGTTCCTGCTGTTTAAGAAGTCAGATGTCATTTCCACTGATGTTTACTTTATTTCTAGAATTGCACCAGCCTGGAAGAGACTTTGGAATGAGAAAGAAAAGATTGCTGTCAAACAATCCAAATGCCAAAAAAAAAAAAAAGAAAGAAAAAGAAAAGAAAAATTCTGAGTCCTGCTAAGGCTTACAATTTTTTTGTGGAG
GAAGCCTTTTCACAAGGAGACATCAGAAGACTGGAAGTAGCCCAAACTCTCTGGCCATCCCAAAGACCTTTATTGTCTGCATGATTATAGGGTATACGGGAAGAAAAGAAGTAGAAAAGGGAAATAGAGGGCATCCTTATAACTTTACAGAGGGTGGAAATGGGGGCGGAGGGAGACAGAAATCTCTACAGTTGTAAGGTTTTGTT
CTGAAGGAGGCCCAGCAGAGCCTGCACTGATAACAGCCTTAACCTTCGAGGAATACCTCAATACCTCAGACAAGGCCCTTCCAAAATGTTTACGTTTTCAAAGAAATTAAGTATATGAGAAGGAGAGAGAGCGAGCGCGTGAGAGAGAGAGAGAGACTCGGAACTGCTGTCCTTTTAAAAAAAAATCAATGTTTACATTGAACAAA
TGGGGCTGAGGTGGACTCAGCCTGACAGGGAAGGATCTCTGACATTTCAGTCCCCAGTTTCCCTTGGGGACTGGAGAAGCATCGGATGTTAGTGCTGATGAAGAAATAGCAAATCTGGGCAGAGAGAGTGGGGGAGGTTATCAGGCTGGCAGTATCTGGACTTTATCTTGCTTGCCTCCCAAACTGAGATCCTTTCTGCCATGCTG
GACTGCTGTACCTCTGGCTCTCTCCTCTGTTCACACCCGTAAGTCTGTGTCTCCCTCACTGAACCCTGCACGTTGACTCACAACAGCATAGTTCCATCTCAAGAAAGGATGTGGCTGTTCCTTGGAGTGGCATTCAATTGACCACTTGAGAAACTCCATCCTATCTCCCAACCTGATCTCATAAAGGATCAGTCTCACAGATGAAA
ATGCAGCAACAGGCTCAAGAGTTCCTTCAGAAGTACGGCAACACAAAAGTTTACAAACGACATTACCAGACCCTCTGCACATGAACTTCCAAGGATCTGTAAGAAAGCCAAATTTTAAACATCCAACACCTTTCACCTCTGCATTTACACTTCACCAGACATTCACTTTGATCCCTAGATATTTCTGCAGTGATCCAAGTAATACA
TAGCACAATATTTAAATCTCAAAAAAATGGAAGAGATCCACAGTTTTTGAAGCTTTACACTTCACAAGTACTGGAAAAGACAAGGATTTCTTTTGTCCTTAAGAAATTTGTAGCATTTACTGTGGTGTTTAAATGCTAAAGCCAAAGTATCTGCACTTTTATGCCAAGAACGATTTTAGTGAAGGCTCCTTTCAGATGTAACCTTA
TGTCACTACAGCTTTTTTTTTTTCCATTTATGCCAGACTCTTGATACTCTTTTAAAACTTGTTTGTGGTGAGCACAACAAGGAACAAAAGAAAGCTTTGAAAGAAACTTTAACATGAAAAAAAATGCACTGACATTTTTTATTTAATATAGCCTGGACTTTACCTGCGTATGCACATGCTCAGAATTGTCCTACTAGGCTGACCAT
CTGGTAAACAATGCCAAAACTCATGGAGATACAAGAGCATTGGAACTGAATCAGAAGTTGTCCTCAGAATAACAGTGCTTTATTTTATAGTAAGCAGGCAAAGAAAAAGCTATTAGAAAGAATGAAACAAAGAATCAAGACTTTTCCCCAAAGCAACATTTTAAAAAGCTATAGTTATAATCATCCATTCCTTTTTAAAATGGAAA
AAGAAAATAACCTAGCAAATGGTTCACTGGATTTTCTTCTTTGAATTTTTCAAGGTATCTGCATATAAAATCTTCAGCGGGTAGATGGTGACTTCTGAAGAAGAAAAGGCTTTGATAACAGAAACAATTTCTGGGTGGCTTGGAGACAGTGGTATTTGCTGAGTCTTTTGACCTCCTAAACATTGTCTGTTATTCTTTTCCTGAAA
AGTACAGTAGGAGAGAAAAAAAAGCCATGCTACAAACTAATTTTTTTTTTAAGTTCCTTCCATGAACTGCTATCATCAGTATGAATTGATGCAACAAACGAAGAAATGTCTAAAGACAGCCTCTCAACAGATTGTATCTCAGGTTAAATGTTAACTAATTATATCTATGTTGGGGGTTGTAAAGAGATTGTTCTCAGTATTCATGT
TTCAGAGACTGGCCCAACTTATAAAAGAATCTTTATGAAGAAATCAAACTCTTCATAGCACTCATGGATTTCAGATAAATTATTTCTGTATTTCAGCAAGAAGAAACAATCATTGGTGCTAGATTTACAGACAGGGTTTCACTAAATATGTCATGCCTGTAGTCATTTAACTACACAGCTTTCAAAGTGCCCTTGAACCCATCAGA
CTCAGAGGTCCTCCATCAAGTGTTCATCTCCGACTGCGACTCCAGCAAAATGACTCAAAAGTGGGAGATAAATAACATCCATAGTGTTTAGAAGGAACGAAAGAAATCAGTAACCTACCTACTGACACGTAAGCTTATACAGGACTGAAAGCCGCCTGAAACCTGCTGCAACTCTTGTCACCTGTACAGCTCCAAACCCAGAGGCT
TCCGGTTTATTTATGTGCAATGTGCCTCCCTCTCTTTGCCCCCCTTCGAGGCATCCGATCCCCACCTTCCCCTCCAAAAAAAAAAAAAAGTGGATATTTGAAGAAAAGCATTCCGTATTTTAATATGAAGAGGACACTCCTTCGTGGTAAGGGATCCCGTCGTTGTCTTGTAGAGTCTCTGTTTGTGAATGTTTCCTCCTGCTGTG
TTTTTTTTTTTAAATAGAAACAAAAAAATTATTTTTTTTTCCCCTAAAATGAGAGAGAGCCAAAACTGACCAAGGGTATTCTGCAGCAAACCAGAGACCAAAGAAATGACTCCCCCTCCTCTCCTCCCCACAGCCTATCTCCCTAGGGGATTAATGTGTACCGTATGGAAGGAAGGGACAGCTCATTGTGTTTCCTGCTGAGCTGG
CCAAGGAAGAAGTGATAAGACATTGCACTCATCAGAGATGCCTTCTCAAAGACTTGGACTGCTTCAAATAATTGAAGGAAAGCAAATTACACTTCCAGAAAAGAAAAAAAAGAAGACACCTTTCACCATTCCCCTATTAAATTTGTAACAATAAAGGTAGTCAGTAATATTCCTGTGCTGCCAAGGAATTTGAAGAAGAAAAGCTC
ATGAAATACAACACTAGTTTAAGAATTTTTTTTTAAAAAAAGGAAAAGAGGAAGACTGGACAAAACAAACAAAACAAAAAGGGAGAAAGGAAGGAAACTGAAGAAAGAAGATAATAGACCAGCAATCGCAGCACTTACAATCACTAATTCCCTTAAGGTTGAAACTGTAATGACGTAAAAAGGGTCGATGGTATTTCACTGATGGT
TGGGGAAACAACTGTTTATAGAATTTTATTGTAGATATATACAAGAACAGAGCAGTACTTTACATGATTACTTTTCCTGTTGATTGTTCAAATATAATTTAAGAAAATTCCACTTAATAGGCTTACTGATTTCTATGTTTTTAGATAGGTGATGCATGTATAAATTTGTAGCTGTCTTGGAAAGCACTGTGCAGGTATGTGATAAG
CCCACACCCTGCTATCCAGCTGTATATAAACTAGTTTTCATAGTGACCCATATTACAGCCTCAGTTCTCTTATGTTTGGTAGTAATTGGCCTGTAGAACTAAGAAAGGGTGAAGAGTCATATGTAGACAATTTCTAATGAGTGTTAAAAAGCACCAGTCTGTACTATCCCCAGAAATTAAGGATATTGCTCTTTGGATCAGCTTGT
TGTGTGCCTGTCCCTGTGGGTGTGTGTGCTTGTGTGTGTGATGCTGAGTCTCTTGCACACACACTTGGTTAGACACTTGTGCATGAAATCATTCTCATCAAAGAAATGAGCATACAAAGCCTTTATCTCGATGAGTCCCTAAGCTGCAATTATTTGGACTTTGAGGGGAAAAATTCAATTTTTAAACTTTTTAAAAAATTTTTAAA
TTGGACCGTCAGTCAAAGCGAAGGAAAATGACCTAGAGGTGTGCGTTCCCAGACACAACATTTTGGCCACTCCTTCTGTTCATTTGCATTTTTATTTTTAAAGAAAGAGGGTTAAAGAAGAAGCCTTGCTTTGGCACGGGCATGAAGCCAGATGCCAGCACCTCAGTTGTGTTGGTCTGAAGCAGAAACATAAAGCAAGGCCCTGT
AGGAGTTTTATATTTTTACACAATCATATTTCAGTATGGCATCTGTTTATGTGAATGACTTGCTGGAAAAGTTTAAGTTCCCAATGATCTGAAACTAGAGAAGAAATACCACATAATTACTTCCTTTCCCTTGGTGGCCCTTTTCCCCACCCCTACCCTGATTTTATGACTTCCATTTGGCAATTCTTGAATTATAACTCCATTTG
CGATTGCTGGTCTTAACTTTAGGTAACTGCTGTGCTGAAGATCATCTTTAAGGGTAAAGGAGCTGGATGGCTGAGTTATATGAAACGTTTCTTATTTTTAAAGAAAGTGATTTCTCCTGGTTAGTACATTCTCAGAGGATTCTGAACCACTAAAGAGTTTCTTTGATTTAGACTTTGAATGTACTGTTCTATAATTTTCAGGATCT
TGAAAGCCAGAAAACTTGCAAAGTATTGTGTTGGGGTTGTGTTTTATATTTAGGTTTTGGGGTTGGGATGGGAGGTGGGTATAGTTCATGAGGGTTTTCTAAGAAATTGCTAACAAAGCACTTTTGGACAATGCTATCCCAGCAGGAAAAAAAAAAGGATAATATAACTGTTTTGAAACTCTTTTGGGGGAATACAATTATAGTTG
AGCTGGGGTCCCAAGACCCCAAAGCATCATCTCTTGGTGGGGGGAGCAGGGAGGTGGCGCAGGGGTGGGCTTGGCTCCGTCACCCAAGTTGAGAGGGAGCAAGAAAGACCTCTGCCATGTTGGGGTTGTAGGATGTGGACTTTCTTTCCCATAATGAGCCAGGACAGGGGAGGGGGTTCTCCTTCTCTCATCCCTGGTCCTCACAG
AGCTGGGGTCCCAAGACCCCAAAGCATCATCTCTTGGTGGGGGGAGCAGGGAGGTGGCGCAGGGGTGGGCTTGGCTCCGTCACCCAAGTTGAGAGGGAGCAAGAAAGACCTCTGCCATGTTGGGGTTGTAGGATGTGGACTTTCTTTCCCATAATGAGCCAGGACAGGGGAGGGGGTTCTCCTTCTCTCATCCCTGGTCCTCACAG
TTGAAAGGTGAGGTTCTAGAAGGGAAGGAGATGGTGCTGGCTCCCTCCTCCATCTACCCAATCCTCCTGTTCCTCCTGGCTTGTCTCTGATCTGTTCCCCAAGAAACCCCTCCTCCTCCCACCTCACCTGGTCCTATAAAACTGATCACATCGGGCCCCCAACTCAGCTGACGGTCCCCTCTTCCCCCTGGCCGAGTCTGGTGGGA
GAGAGCGAGGGGAGGCATCTGCTCCAGGCCAGGAGCATGATCACTGTTCCACAAATTTCTCTCCCACTCGGCCTTGGGAAACTGATATGCTGGGGGTAAAAAGAAACAATCACTATTTTTTCTTTTTTTATCTGGTAAATAATTAAAAGAAAAAGCCCAAGCGCTTTGTCTTCCTCTTTTATTTTTTTCTTCTTTTGAACTATTTA
CAGCATCCTGTTCCCTGAACAGTAAGTCTGGAGCAGATGAATTGGGAAAATTGGAAAATGCCGGGAAAGGCCAACAGGATCTCACCAGTTTGGGTATTTCAAGAAATGGACCCATCTTCCAAGTGGAAAACAAAACAATAGAAAATCCAGTGTTAGAAGACACTTCTGTGGTAGGCTTACTTGGTGACACCTCTATTCTTGATGAC
ACTGAGACAGTAGGTCAAAATGGTATTAATAGAATTCCCCTCCTGCACAAAAGGGAGATGACTGTTTAAAAAGATACATGTCAAACGTAAGTAGGAACCAAAGAAATATGAGAAGTTTGAAGATACAGAGAGTCCTAACTCCTGAGCCATCTGATATAATTCTCTCCTCTGACATTTATTAGAGTCTCCATGTGCCAGGTGCAATC
TGGCTTGACTTTTATTGGAAAAGTTATTTGCTGTCTCCTGAGTATTAGAGGTTTTCCTACTACTCAATGTAGTTGAGACAAAATTTGGTAAGCCTAGGAGAAGAAAGATGGGAAAACCGGGATTCCTTTTCAGAAGCACCTGTGTGTACATATTAATAACCACAGGGGTTAATATGGCATGGAATCCTTTGCTCTCAGTCTCAACC
TGAGGCCTGGAGCTGTGAGCAGAGCCGAACGACGTCAGTTGTGGGTCAGACTGTGGGAAATGAACTTCACAGTGGGCACAGGGTCTTGTGCCTCAAAAAAAAGAAAAAGAGACTGCCCAGACCAGACTGCTCACAGCTCAGGATGAAAGGGTGCTGACCCATCAACACAGCCCCATTCTGCTCATATAAGAAGACAGTGCTGTGGA
CTTAGCATGCACATGCACATTCATCGGGATACTTCATAACTCAAGATTCTGCCTTTGGGAATCTCATTCTTCCTGTTTTACCTCGCCTTGACCCAGAATGAAGAAAACATTTGTAACGGAAGTGACTTTGTAATATCAAATGCCAAAGCTACTATCATTCAGTGCTATACAAACTGTGACTTTCAGAATTTTGGTGGACTTTTTTT
CATAGCCACTTGCTCCTATGACAGGACCTTCAAGCTCTGGATGGCTGAATAGGCAGGACCATGGAAGAAGGACTCAATCTCCCTTTAGAACCATTTTCAAAAGAAAGGAACTGATGTGTTTTGTTCTATCATGTACTTTGCCAATTACCATGTATATAGATCCTCAAAGAATCGAATTTCTGTCTCAGCTCCCACTTCAGGCAAGC
ACAGATGTCATTGTATGGAGGTCCTCTGCTTCTTAGGTCCTAATTTTCCTCACTTGTAATTATAACCAGGAGGCTTTGTCGGAGGATAGAGACGGCAGTTAAGAAATTTAGGGGCCAAAAGTTCATACTTTATGTACCTGACTGATGAGAATACTAATCAGAAAAAGGCAGAAGAGAGCAGACCTATTATCAGAACTGCTTGGAAG
GGAAAGCAGGCAGACTTAGTCATAATTGAACCAGATGTTTCTCAGATTCCTTTTACTGCCTTAGTCTCTGCAAGAAGATGGAAGTTTTGTTCTCCTCCCAAAGAAATTTCATGGACTTACTCTCTGTCTTATTTTAAAATTCACTTTAACTAAAATGGAACCAAATTGCTTCTGAATTCTTTTCATCCCTGCCCCCTCACCTTTTT
CTATAAAAACACACAGAACTATTTCCCTGAAATTCCGTAAGTACATAGTCAAGATGCAATGTGAAGAATTTGTTTAAAAAACATCCTGTAGAAAGTTTATAAGAAAACCAGTATTTGAGCAAATTGTGGAATATAAATACAACTATTTTTAAGTAAGTTTTTCTCTAATGTGTTATTTTATTTGTTCTGAAACTAATCTGATTAAA
AACAGCGGCTGGAGGCACTTAAAGCAACAGTGTTGGGTGGGGTGTGAAACTAAAAAATCTCTACCATTCACATCCTATCTACTCAGACTGCCATCAGAGAAAGAAAATGGACTATCCAGTGGCAGGATATTGTTTTTCAGGTCACTGGCATAAAACTATGGACAACTCCATAGTGAATGGAAATACTTGTGGAATTTGCCTTGCAA
AATGGTAGGTGTTTTGTATATATACAGTGGAGAAATTTTAAGTGTGCTAAGGCACATATAAGACCGATTTATTTGCACAAGGTACTGAGGTTTTTTTTTCAAGAAACAGCTGTTGAATCTCAAGGTGAAGATCTCAATGTGAACAGTTTACTAATGCACTACTGAAGTTAAATCTGTGGCACAATCATTGTAAACATAGGGTTTGT
ATGAAGCCTTTAAGTTAAACTGCATTCAAATCCAGCTAATGTATTTTCTTTCTTTGTTTTCTTTTACTATTTTTTCTTTCACTTTGGAAAGCAATATGAAAAGAAACTTATCAAGTAGCTTGTAAAATGTATATATAATAGAAAATGAAGGCTCACTGAGGTTTTTGACTTCCTCATGGTGAGATTGTGATTAGCTATGGTATATA
TGATAATAGCATCTTTTTTTTTTTTGACTCTTCTAGTTTTTACAACTGAAATTGGTCATTGGATTTTAATTTTTGCAATTGTAATTCCATTTAATCAAGGAAGAAAAGAATCCTATTGTGTTTCTTGTTGAAAAATATGTGAAAATCAAAGGGGCTGATGTGAAGCAAAAATTTTGTGTATTTATTTTTTTCCTATACTGAGTAAC
CTTTTTTCCCTCATGTCACTACTGAATTTTGACAGGAGGAAGGAATAGAATGATGGCTTTTTTTTTTTTTTTAAGCTTTCGGTGAAACACTACAAACATGAAGAAAAGCAACAAGGTTTAACTATTTAAAAACTGTTTGCTGCTGTGTAGTGCCAGTGGAAAGGGGAAGAACTTCACGTATCTGTGGTACTCTTGGCCTTGTCTTT
CAAGAATCCTTCATGGACAAAAAAGGATCTTAAGAGTGCCATCCTTAGGTGTTTGGCACTATAAACAACTATTAGTTTATTTGCTAGCACTTTGGGACTCAAGAAAAATTTTACTAGATTATCTAGAACTGGAAATGATGGTAGGGAATGAACATTTATGTGGTATCTATTATGAGTCAGGGATTCTACTACCCACTTTAATTCTC
ACAGGTGGATTGAACGTGGAGAAACGCCGAAGTGCTTCCTTCTGACTTGGGACAACGCAATTGGATTTTTTTTTCCACCATCGTCCAAAAAGAAACAAAAAAGAAAACCAAAAAAAAGAGAGACTTGGAAAAAAAACTTCATTTCCTTTATTAAGCGCCTAAATGCATCAGTTTTTTAGGAATAGTCTTTCATTCATCTCCAGATC
ACAGGTGGATTGAACGTGGAGAAACGCCGAAGTGCTTCCTTCTGACTTGGGACAACGCAATTGGATTTTTTTTTCCACCATCGTCCAAAAAGAAACAAAAAAGAAAACCAAAAAAAAGAGAGACTTGGAAAAAAAACTTCATTTCCTTTATTAAGCGCCTAAATGCATCAGTTTTTTAGGAATAGTCTTTCATTCATCTCCAGATC
CTGATGGCGTTTATTTGGGAAGAGAGGCCCTGACAAAAAGTTTTAGCCAAATCATTTTTTCAGATTCCAGATGAGAGACAAGCTGTTTTCAATGGTAAGAAAGAAATCATTCCTGTTCTTAGTAGAGAGAATTACGTGCTTTTAAAAAAAAAGGTTTGCTGATTTTGAGTTCCCGGAAAGCCTTTGTGAGTGTGGCCCGCAGCGTG
GCTGATCAGTTAACTGGTAATCGCCTTTGCTTGCCTGTCGTCAGTGCAGCGAGCTGAGGCACTTGTCCGTTCGTCTTACCATCTAACCAAACAAAAGACAAAGAAATCGTTGTCCTCCAACTCAGCTTTTGTTTGTTTTGTTTTTTCTTTTTCTGTTTGGGTGAAAGTGGTTCTAGAACCTGCACTGAATAGTAGTAAAGCAATAA
AGCCCGGCCCCTCGGGGTCCTGGTGACGGCGCCGCCTGAGGACCCAGGTCCCAGGGAGCCTGCTTCTGGAAGGCTTGGCATGTGGAAGAGTTCCATCACTAAGAAATCGCGCTTTACTTTCCCAAGAGGTTGTCATTTCTACAGTCTCTAGACACTGTCTTCTTAATGACCTGACTCCCAGGAAAGTAGCTTTCTGGTCAGTCTCT
CAGTGGTTAACATGCCCATTTAAAGAGTAATACTTACCTTTAAGAAGAATGTTGTTGAACTCCTTGCATGTTATTTAGTATGATGTGCAGAAAACTCTTTAAGAAAGTACCCGGTTTTCATGATTCCTATTTGGAACTGGGGAAGAGGTCCTTATGGCTATTAAAGAAGGAGGAGGGGGTTCTTATACACCATTTAATTATGAAGC
AGTTAGTTGTGCATTTGTGATTTTTATCACTCTGTCTGTTTGTTTTCTTTCTGTTTGTGGGGTTTTTTTCCTTTCAATATGATCTCACCTTGTTTCTTACAAGAAAACCAGGGTCCTTTCTTGGCATGTAACATGTACGTATTTCTGAAATATTAAATAGCTGTACAGAAGCAGGTTTTATTTATCACGTTATCTTATTAAAAGAA
AAGAAGGAGAAAAGAACAAGTTCTCTGTGTTGTAGGACAGAGCGGGAAATTGTTGAACATCCCAGGATGTTTTACTCAAGGGAACTGGCTTCCAGAGGTTAAGAAAAAGCAATGACAGCTTTCATTTTCTGACTCTCTGGCAGTAAAAGCTGGCTTTGCCCTGTTTTCTTTGAAAGTACTAACTAGTTGTTTTTTTTGTTACTTTT
TATCATAACTACCCAAGGACTACTAAAAGGAAAGATTGTGTTACTTTTTTTAAATTTCCTGTTAAGTTCCCTTTCCATAATTTTTATGTTCTTGTGAGGAAAGAAAGTAAAACATGTTTAATCTTTGATTTTATGACATTGCTTTCAACAAGCAAATGAAATGTTAAGTGTGTTAAGACTTGACATGTGTACTAGTGGTGTAATCT
CACCCAAACCCCAGGGCTCCCCTTCATGTGTTTCAGGATTCTTCTTTTATAACCCTCTTACCACGCCATGACTCTCAGTTAATATTTAGTAATCTCAGTGAAGAAACAATAACAGAAAAAATTACTTGTCCCTCTAACATTGCTGAGTATGTCCCAATTGGAGCCAAACACTGCCATTTGTCCAGTTGCTTATCTTAATCTGCCAG
GTCTGGGGGTGGGGGGTGTGAGGGGAGGGTAACATGGGGATGGTGGGGGGTGGAGGTGGGGTGGGGTGGGGTGGGTTTGGGTGGTGTGAGCTGGGGAGAAAAGAAAGCCAAGGTTTTAAGAAGTTGCCTCCAGCCTACTTTTTTGCTTCTGTGGCTCTGCCTGACTGCCTCCCTGCCCATCCTGCCCGCCCCACATTCCAGCGCCC
CCGGGAACAAAGAGACATATGTGACTGAACTTGAGTCGGAGCATGGTTGAGGTCAAGGGAAAAGGTTCCCTGGTCAGCCAAAACTGGGGCCTAATCAAAGAAGAAAATGCTTTCCCACAGCTCTGAGGAAAGGACTCTAAGGTGGGTGAGGTTCCCTGATCCTGGGACATTTCCAGACACCTTTCCTCAAGCAAGTCTCTGCTTTA
CTCTGCAACTCCGTTCCTCAATGGCCAAGCAGAAGCTGGGCTTGTGAGCCCTGTCCTGCTCTGCAGGTCCATCCCTGTCCAGGGCAAGTCAGAGGAAGCGAAGAAACCAAGGGCGAAGATTTATAATTTGTGTGTGTGTGTGTGTGTGATGTATGTGTGTGTATATAAATGTGTATTTCTACAGATCTCATTATGCTAGAGTGATG
GGAAGCCTTGTGCCTAGCTTCGTTTGCAGTGATGCCTGTTTTCTTTCTCTTTTAGCAGACTTTTAACAGAGAGCTAAAGAGAAAAATGAAGGAACGTCCAAAGAAATATCTCATATCCCTCCTTTGGTAAATGGGTTCATCTACAGAACCATTAGAATTTTTCAGTTTTCAAATTTCTGTCTGTTAATACCTCCACAGTCCCCCTA
GGAAGCCTTGTGCCTAGCTTCGTTTGCAGTGATGCCTGTTTTCTTTCTCTTTTAGCAGACTTTTAACAGAGAGCTAAAGAGAAAAATGAAGGAACGTCCAAAGAAATATCTCATATCCCTCCTTTGGTAAATGGGTTCATCTACAGAACCATTAGAATTTTTCAGTTTTCAAATTTCTGTCTGTTAATACCTCCACAGTCCCCCTA
AAATTCTAAAGTGGTTTTCTGTTCATCTTGTATTTGGAGCTAACACACTTCATTTTAAATTCATTACTTGAAAAGATCATCAAAATAATTCTTGTGTATCAAGAAAATTCATGTTACTTGTTTCTATATGAATATTATCTTGACTTAGAATTTGTGTTCACTGTTCTATTTGTGAAAGTGTCCATCATGACCGACTTTGCCACCCC
ACTCGAAGGGAAAAGACCTGTAGTGATAAAGAGCCACGTCCATCCACTCTGGGTTCTTTACGTATGCCCTACTTTCCATCTTTAAAACATTTCCATCCAAAAGAAAACGTTAAAAACCTCATCAAGTTTGCTTCAATAACAGTTGGTTGTGCCATTTGTTCGATGGAAAACCGTGTACTGTTTTCTTAACGTATTGCAACTCGTCA
TGCCGAACGGAGCTTGAAGATTTGGTCAAAGTTTTGTACCTGGAAAGGTCTGAAAAGGGCCACTGTTAGACAAGACAAACAGTATTGGATAGAGGAAAGCAAGAAAACTTAAGCTGCAGCTGGACTGCAGGCTTACTTTGCTTAAGTCAACAGTGTCCTAAAACCCCAAACTCAAATGCAGTCAATTATTCACGCCGTGCACAGTA
CTCGATCTGAGTAGCATAAGTAGCTACATAACCTATTTACCTCCAGCAGCTGGACAGGGGGAGGTGACAGTCCCATCTGGAGATTAGACAGATGTTGGCCAAGAAAAAAGATCTCTGGGGCTTCTGGGGGTGAGAGTCGAGCAGGACAACATCAGCCTGGATACTCTACCGATGTCATTGCCGTTTTCAGGTCCCCAATATGTCTC
ATTCTTATTACCACCAACATGGTTTCATCACAGAACACAGCCAATGAATCAAACCCATTGAAGAGAAAACATGAAGATGATGATGACAGTGATACTATATAAGAAATACAGTGTAGTCTCTATGCATTTCAAAATTATAGTTGGTTCTGAATCCATATACCGAACTAGAACATTCTTGATCTTGTTTTATCTTAGAAAACTTAAAT
AGAAATTCGCCCCATTTTCTTTAGAGTCTCTTTCGTGTATGTCATTTCTCTTTCAAAAAGACGGTGTTTTTTTGTTGTTGTTGGCTTTTTTTTTTTTTTAAAGAAAAGTTCTTAAAACACTAACGGAAACCCATGGAGTTTGTCCTTTGTAAAAATTTTAAACACAGTGTCTTGATATAAAAATAAAAAATCCAGTTAGCACTCCC
AGAAATTCGCCCCATTTTCTTTAGAGTCTCTTTCGTGTATGTCATTTCTCTTTCAAAAAGACGGTGTTTTTTTGTTGTTGTTGGCTTTTTTTTTTTTTTAAAGAAAAGTTCTTAAAACACTAACGGAAACCCATGGAGTTTGTCCTTTGTAAAAATTTTAAACACAGTGTCTTGATATAAAAATAAAAAATCCAGTTAGCACTCCC
CCCAGGACTGCTTGTCCGCTATCATCACTGTTTTTAATGTTTTGTGTTCATTTTTTAGCTGTCAACTCATTTTCATCTGTTTTTTTTTTTTTTTTTTTTTAAGAAAAATGGAAAAGGCAGCCCCTCCCCAGGTTTTCTGAGCCTGGCCTACCCCAGTATCAGGGGCCTGGGGCAGGTTGTGACCAGCCAGGAAGCATAGGATGGCA
CCCCTACCATCAAGCCAGTGAACTGCACTCTACATGATTGTATTTCCCAATACATCAGCAGTTGGACTGTGCAAATACAGGGTGTCCCAACAAGCTGGGAAAGAAAATGAATAAAAAAAATTAAAATGAAAAATGGTGCCAGTGTTTTCTTTGTCAGATATATCTAAGGCAATTGGGTCCAGTTTCAAGGAATGGTGATAACAGTG
CAGGGCTACCCAGTATTTTATCGTCTAGACCCATGGCAGGGCCACTGGGCAGGACAGGGGAACACGGGGGAGGACAAAGAATACTCTGTTTTGTTTTTTAAAGAAAAATACAGTTTATTTCAAGCTTACAGAAACTTTCAGAGCGCAGCTGTGCTCCATTTGTCCATCTGTTTGTTTGTCCAAAGTAACAGGTTGTTGGGGTAGGC
CTTTGTAGACATGCAAGATAATGTTACTTTTCAGTGTATTGAAAGCTTTAGGGTCCATGTTGATTCAACATCTTTGCCAGCATAAGTATTGTCTTGTTCTAAGAAATACAAATGTATGTGGTCATGAAATGCTGTGTAAGGAATTTTTCATGTTGAAAAGGTTGGGTGTGTTTGGTGGATGGAACATAAAAGGAAGGAGCAGCTGT
ACTCTGCCCCAAACCCAGGCTCTGCATGGAGGTTTCCAGGCGGGCAACCTATACAGACCTTCTTAGCATCATCTAGAAGCACCCTATTTTAACCTTGCTAAAGAAAGAGGCAGAGCACCCCTGGGAGACTCGCACTGAGTGGGGTGTCTTCTGCTTTGGCCCTTACTCCCACCCCCACCAGGTACACCACCCACGGAAGTGGCTGT
ATAAGTTCACTAAATTTGGGCTAAGATCACACCTTGGCACACAGATGTGATACAACTTATTTAACAGGAATTGTTAATTTATTTATAAGTATTACAAAGTAAGAAAACTTGAGCAGTAACTTGCATTGGACTTAATGTTTGGAGATTGGGGAGAAAAATACCTTACAGCAGAATTCCCTTCTGATGTGGCAAACTGTACTAATTTA
AGTGCTTCTATTCTCTGTTTCATTCTCTGACCAACATCATGTTAATCCTATTCAGCTCAACTACGTTTTACATTTTTTTTTCTGTTTATAGAAGTGAACAAAGAAAGAATATGTGTCACATCACAGCACTAATATGTCACAATCAGCCATATGCACATAAAAGTTTCCTTGAAATCCTCATTTCTTCTCTCCCAGGAAGTCATGAT
TATTTTATTTTTCAGAGTCAATACAGATTTGTATGTGAAGCTATCTTGAAAGTTTATGAAGAAGGATTTGTTAAACCTTTAACGACATCATCAAATAAATAAGAAAGCAAAGGTCTGGGAAATGTATTGGAAATTGCTTTCCATTATAGTCACTGTGCCATAACACTGCTCACAGGAAATGGTATCTAAACAGACGAAAAAGAAGA
TCCTTTGTGGCCATGGGACGTGCCAGCTCTGCGGAGACCGGATGAGTGAATGTCCCATCTGTCGAAAAGCTATCGAACGGAGGATTCTTTTGTATTAACTAAGAAACCCCCTGTGTTCTGTTAGCTAAAATATTTTGGCCATGAGATCTTAGTGAGCTTTTCAAGCTAGTTGGAGGTTCTAATGAATTACTTTTTAATTTCATAGT
TGTGATGACCTTGACTCTGGCTGCCATTGTCCTGGGTCTCACTGGGAGGCTTCGGGCTGCTTCTCACCCCGTGTGCCCTGTGTCTGCTTCCCAATAAAAGAAGAAAGTGAACTTGGTGTGGAGCAGTGACTAGATGGGGGTGAATTGGGAGTGGCTGTGTAGGGGCGGAGGGCAGACAATAACCGAGTCATGGGTTCAAACAGTGA
