# Supplementary material for: Poly(A)-DG: A deep-learning-based domain generalization method to identify cross-species Poly(A) signal without prior knowledge from target species
Source: PLoS Comput Biol. 2020 Nov 5;16(11):e1008297. doi: 10.1371/journal.pcbi.1008297 (PMC7671507; doi:10.1371/journal.pcbi.1008297)
Supplement: S1 File — These three datasets are produced by previous researchers and we use them in our experiments. (ZIP) [file pcbi.1008297.s002.zip › bovine/positive/bt_GATAAA_polyA.txt]

TGTTGCTTATTTTGTTATGAATTTAAATAGAGACCTGACTGGCACCAACTCTTGTGTATTCAATTGACTCTATGATTGAAGTACTGCAATTTATTATATAGATAAAATGCTCTATTTCTTCAGAAGTGTATTTCCTACCACAACCTCTCCACAAATAGGAGTTTAAGAGAAAGCAAAACAAAAGCTTTGTGAGCTAAATGTATAAA
TTACAGGAAACTGAAAGCTGAAGACAACCAGAGAGGATTATGAGATCTAATGTGAAAGTTATCACTCAAGATGCCTTGTGTCAGATGACATAAGACGCCAGATAAAATGTTCAGTGCAATCAGAGTGTACAAATTGTTGTTTTCATTCCTCTTATTGGAGTACCATTTTTTAAATTTTACTGGGGTTTTATCATTGTTATTTGATC
CAGCAGCAAGGACAGAAGCTCTCTGAAGTCGCAGAAGCTATTCAAACTGTTGAAGTAGAGGTGGCACATATTTCAGAAACAGAATGAATGTAGTAATAGAGATAAAAAGAAGCGACATCTCATGTATATTGAACTCACAGAACATTTGTTTACAATACTGTATGACTATCTGCCTGGAGTTTGTATGTACAGGCTCTGGGCTATTT
TTTCAACTTGGATCCTTGAAGGAAAAGGGGGGAAAACCCTTCACCTGTGTAATTGTACTGAGAAATGCAAAACTATTTTATTATGAATTCCAAAAAAAAGGATAAAAACGGATGTTCAAAAGGCCATGGTGATATAACCCAAGGGAATTCCCACAGACAATGCCCAGTCTCTGTTCAAATACAAAAAGCACAAAACGTTGCATAGA
TGTCTTTGCTTTTCTTCATTTACATAGCACTGGCTAAAAACGAAAACTACCAAAACCTATCCGGAAAAATGACATTTGGAAGTAATACTTCCAAATGGCTGATAAACTTGCACTGACAGATCTTACGTTAACATCCACCAAAATAAGACATGATTTCAGAAATCACGCGCTGCTTCTGCAGATGGGTTTGTTCTTAAACTTTGGAG
AATTCTAGCACTCGGAGACGGGTATGTTCAAGAACTGTTATCATCAAAAGACAGAAAAATAAGAGGAGTGTTGTGAGGTCTCATGGAGATTCGATGTGAAGATAAATGTTGCATCACGTATGCATGTGTGCACACGGGCCAGCGCTCATGCTTTTCAAACTGCATTTCTGCGTCTAGTCCACCTTCTACAGGCCGAGCCCTTGCTT
GAACGCCACTGTCTGTGTGCAGCCACAGCTGGTTCCTGTCAGCTGCACTGTCTGGGAACCAGTCATGGCTGTTGCCCACTGCCTTCCTATCAGCCAAGTGGATAAAACCTTCAGGAACCCCAGCTTCATGGAGTGTGGTGCATATCTGTGCTGACAGATGGGGGAGGGAGAGGGTGAAGTCTTATACCAGAAGGCCAGCATCCAAG
CTGTGTGGATAAAAAGCCAGCCTAGATCTGCTTCAGCGATGTCTTCATAGATGAAGCTGTTGCTGATGCTGTTAGAACAAGACTTCGACCAAAAGGAATGGATAAAATGGTTCAAGATGGGAGAGGTAATGAGACCATTACAAACGGTGCTTCCATTCTGAAACAAACACGAATGTTATATCCAGCCGCCAGAATGCTGGGAGCTA
TCTCTTTCAAACATGACATCACCACTGCCAGAGAGATAAGAGAGGAAAGAGTGGATTTCCACAGACCTGGAGCAATTGTACATTGCACATATTTTCCCTTGATAAAATTTAGTATGGCTAAAGTTGTATTTTTTGTCTCTCACTTTGATGTTCACTACAGTCCATCTCAAACAAGGTAGCTTTGAAAATCACCATTTTGGTTCCAA
CAGCAGTTTCCAGGAACATCGGTGTGAGGAAATTTATTAAGAAGATCTACACGTTTTTTATCTTACTGTAGTAGACAGACGGACATATTTTTATACTACAGATAAATGGAGTAAGACATGCCAGCAGATGGTAAACATTTTCCTGTGAATGTATGTGTGCATTTGGAGACAAATAAGCATTGCACATTGTGCGTCTAGTCCTTTCA
TCTGTGGATGGACTCTTTTTTTAAGACTTACTCAGTTTTATGATTGTCTACTACCTGAATCAAAGCGAGAAAGGACAAGTGTATTTTTCTAAGACATCAAGATAAATTCTTAAAAATTCAGTCTGAACTAATAACCAGTAAGGAAATATATATGTATTAAAAAAAAAAAAAAAGTGGACCATGTCGGTGAGGATTCTCTGTATTTA
TCCAGGTGATAAAATCCAATACTGATTGTCTTAAGACTAGTTCTTCTTGAGCCTAAGACTAGAGGCAATAGTTCAAGAGAGGTGTCATGTTTTTCTAGATGATAAATTAGAATGTACCAAACCTGAGGTGTTCAGTATCTGTTTAACAGAATATTCAACTTCTGCTGAGATTGTTATTGTTTCTTGTTTTGTTTTGGGCCAAGCCA
TCCAGGTGATAAAATCCAATACTGATTGTCTTAAGACTAGTTCTTCTTGAGCCTAAGACTAGAGGCAATAGTTCAAGAGAGGTGTCATGTTTTTCTAGATGATAAATTAGAATGTACCAAACCTGAGGTGTTCAGTATCTGTTTAACAGAATATTCAACTTCTGCTGAGATTGTTATTGTTTCTTGTTTTGTTTTGGGCCAAGCCA
CCAGGCCAGGCTGCCAGTCTCCCTGAGGAATAGACCTGGGGCAGAAGCTGTACCTGGGAGACCGCTGGCTGCAGAGACCTAGTGTTGTTCTGTGACTCTCGATAAAGGGCTCTTCTGCCACTGCCTTGTCGTGTGTCTCAGCTGGGCCTCTGTTGCCAGCAGGGAGCGGCTGTGTTGCTGGGCCTGGGTGCGCCTGCCCCGTGAGC
ATGACCTCGGCCCCGTTCCCCGGACTCGCACTTTCTCCTTGTTTGCTCTGGGTTTTATAGAGTGATTCAATGGTATCTCGGCCCGGCCGCCCAGCCTGTGGATAAAGGTGCAGGTGCTGCTGGCCCTGACTGTCCCTGTCTGACAGTAGTCTTGTGCTTATTGGCTCCCGGGGCGGGGGTGCGGGTGCGGGGCAGGGCGAGCACCC
GAGAGGCCTGGCCGCACCCTGGTCTAGCTGTGAGCATCCTCTGTGCTCAGGGAACACGAAACCCCGCCTTCTGCCACTCCAGTTTGGGTGAACAGAGATCGATAAAGACCGGAGGGAACATTCTAGGGTGATGGAAATACTCTGTAACTCTGTATCTTGCTAAAGGTTTATGCGTTTGTCCAAACTTAACAAATAGTATCTAAAGA
ATTTAATGTACTTTTAAACCAAACTTTTAAAGGAATTGGTGAATGTGCAATTACAGTAATTACAAATTTCACCACATGAGAAATTTGTGGTTTTAGACTTGATAAATCATGGTGACTTCATTGAAAGCTGTTAGTTGTCATCCTCGAAGGCGGACAAGGATGTGGGAGATTTGGGGAGGGAACATCTGTGAGGCAGGCGGTTGTCC
GCAGAGAAAGAGCAAGTACTAGGAGCAGTGGAGGAGATGATTTCTGGTTTTGAATTCACTTTCAGTTTACTTACAAAACTTGTGTAAAACTAACTTGATTGATAAAGCCTTGATGTGGATGTCTGTACACTGCTGCTGAGTCTCTTTTGAGTCCTGCCTGTGTTCATTTTAGTTGACACATTGCTTGGTCTACTAGAATAGTCCAC
GAGGAGAACCTGCAGGAGACCCACTCTGCAGTCTTGTAGCTGGAGAAGAAGGCATACACGTCCCCCTGAGGTTTCCTGGGAAGCTGGGAACTGTCACCTGGATAAAGCAGAGCCTACGGCTTTGGGACACTTGAAAACTTATCAGAGTGAACACTCCATAGCATTGGGTTTGATCCAGTTGGATTTTAAAAGGAATATTAAAATAA
AAAAATCCAACGGTGGCTCGCAGAGAGGAAACAACAACAGAAGGAGCAACTTGAATAAATACTATGACCTAAGCAAACCAAAAACCAACCCCAGAGTGTAGATAAACAGTTGTGGTTTCTCTCTCTCTGGTTCTCTTCCTTTCCTTTTTCTTGACTTTTATTTTTTACTTTTTTTCCCCTTTACTGAATTAGAGAACTGCTCTTGC
CTGCACCACATCCTAAGTGGACAAAGAAGAATTCAGCATCTTTCAGGCTTTAAAGTTCTTAGGATGAGACTGTGTCAAGAAGAGAAAGACTTGATTCAGGGATAAAATTCATTCTCTCTGGACCCTTTTGAGAATTGTCTTCCTACATCAGGGCACCTGCTACCGTGGAGGGTCTTTTCTCACTTCCGTATGTGCTGGCTAAGGAG
GTAGCACAGACACAGCAATTCCCCCCCCCCACCCTCTTATTTTTGCTATTCTGACAGTTTGTCCTTTTATTTTGATAAACTTTCCCTGTCTTCCACTTCGGATAAACTAAAATTTGCTACCATTTTAGACTATATTTTCCTATTATTTATCTGTTCTAATACATATTAGGACTAATTGCTCTTGAATTCTTTGCTGAGTTAACATT
TCATGTAATGGATTTCTGTCTTTTCAAACAATAGATTGCAATAGACATTGGAAAGTCCTTTAAAAAAAAAAAAAAAAAAAAAAACACCTGCCAACGTGCTGATAAAATTTCTCCACATCTCAGCTTACGTTTGGACTCAGAGTTGTTGTTGTCTGTTTGGGGGTAATGGCCGCAACCCTTAAGCTATTTTTTTTTTAACCCAAGGG
GAAAACCCCCGTCTCACCTGCACCCCCTGCCTCACCCCGCTCTGCTTCCCCAGACCCCCAGGGCGGTGGTACCTGGCCGTCCCCCTTCCAAAGAGTAAGAGATAAATATAGGAATAACCATAGCCCACAGGAGCCCAAGTGCCAGGCACCTTCACACGTGTTAGCTCATTTACTCCTTAGAATAGTCCTGCGAGGTAGGTATTAGG
CCAGGAATGTGTTTGCTGCCGTCCCCTGCCCGTGCTGGGACCCCAGGCTCACCCTTCCACGCGAACGCCCCACGCACTTGCTAAGCAACATGGCTTTGATGATAAATGATTTTTCTTCTAAGAGTGGCTGGAACAAGTGACTTGCTGAGCCCCGATCCCACGTAGGGTGCCCCTTCCTGCTGAGCTGGCAAGCCTGCGGGCTGTGT
CTAAGTGGCTGTGGGGTGAGAGGAGCAAGGATGAAAATGTAGCCCCACTACTGTCTGTCAGAATCTGCTTATTGTTTAGTAATCCTCTGAAATGACTCTCGATAAAAAGACAATTTTATTTCCTCTTCCTTTTTGTAACAGGGGTTTTTTGCTAATGTGAACGTTAGCCAGAAGATAAGAGTTCTTCCTTTGAATCCTGCCACCAA
GCTTCCTTTCTACTGATCTACAAATCTTCAATTTTTTTGAAATTGGTGCCAGAAAAACTACAGGACAGGTTATCCCCTTAATTAATAAGTATTTGGTGAGGATAAATCTGATGGGTTATGAGGATTGTACCCAGTCATATTAATTCTGTTCCCAAATATCTTGTGTTTTTCCCCTCTCCTCTCCAACATAGCTGTTATCATACAAG
GGAGGAGCCGCTCCCTGGACCTGCCTTGCTCCCCTTCATGCCCTACCTGCTGCCCTGGCCAAGCCGTCCTGTGCCCCCTCCCCACTCTCAGGAAAGAGCTGATAAACTCATTCACTCTCAGGTGTGACCAATGATACCTTAAAAATCATTCTTTCCAGAAGCTTTGCTTTTCAGTGGAGACTAAATGGCGTGGGGAGGCTGTGGGG
CCTACACGTGTGTGGTGCGCCGGCGGCAGCGCGTGCTCAGCACCTATTCCTGGCGCATCCGCGTGCGGAGTTGAGCGCCGTCCTCGGGGCTGAGGCCGCTGATAAAGCACTTTGTCTCTCAAGTCTCCTTGCCCTTTCTTGGGAGGGTGGGCGGCTGTTCTTGCGCCCAGCGGGTGGGGAGCCTGTTGAGCGGGCTGACCACTAGA
TGGGCAACTGTCTGGGATCCAGCGAGCAATATGGTGATCAGCTCCAGAACCTACTGACCTTGCAGGAAAACCATTTAGGCAAGAAGAGACTTTTCTAATAGATAAAAATCTGATTTTTATTTGAGTGTTCTGTCAGTGAATAATATTTTTCTAAACATATTGTTCCCAAGCATAGTGCAAACAGTAATAAAAAAAAAAAAAGAAGT
GGCCTTGACCTCACGCCTCGGGTTTCCGGGGCGGCCTTTCCGGAAAAGCCCTGAGCCCTCCTGGAGACCCCCCTGACACACTCACCCCGGGGGCGGCACAGATAAACCGAGCAGATGTATGTTATGTCACAGGAACTAAATAAGATGACATTACTCCTCATATCACCACGACCTGAATGTGTGTTCATATTTTTTGTTGTTTTATC
CAAGCAGCGCCCACCATCCAGGCACCATCCCCTCCCTGTGCGCCTGCCCACCGCTGCCCTGTCTGTCGCGGCACCTTCCCACGCAAACACGCAGCGTTTTGATAAATTATTGGTTTTCAACGACCCGGATTTCTCTCTGCCTCCCTTGGGGGGTTGGATGGAGGGCGGCCGGGCAAGGTGTGCCCACGTCCCTACTCAGGCAGCTG
CAAGCAGCGCCCACCATCCAGGCACCATCCCCTCCCTGTGCGCCTGCCCACCGCTGCCCTGTCTGTCGCGGCACCTTCCCACGCAAACACGCAGCGTTTTGATAAATTATTGGTTTTCAACGACCCGGATTTCTCTCTGCCTCCCTTGGGGGGTTGGATGGAGGGCGGCCGGGCAAGGTGTGCCCACGTCCCTACTCAGGCAGCTG
GCCTATGCAGAATCTGAGATTGAGTCTCCCTGCAGCCTCCAGGAGGAAGCAGCTGTGCCCTCCCATGCCCCGGATCTTGTATTTGGTCTCTAGACTGTCAGATAAAGTTGTTGGAAGTAAGCATGTTTGTGTGATGAGTTACAGCAACAGGGGAAGGCAAGTTGGGGTGCCCCTGTGCGTGCAGACAGCTCACAGGGCTTGAGAAC
CAGAGACACTGCCACCCACCAGTGCTGGTGGAAGGGACTTGGGAGGGTGGTGGGGAGCCGGCTTGTTTCCAGGCGCCCTGGCCCCCCTCCAAGTGAGGAAGATAAAGGTATGTGTGGAACTTGGCTTCTTCTCTGGCTCTTCCCTCAGGCCCCACTCTTGGCTGAAAGGGGCTTCTGGCATCCACCTCCCCCTCACAACCAGGCAT
AGTCTGAGCTGCTCTGTGACCCCTAGAGTGAGAACCTTGCGCTGTGCCCTGTGCCCACGCCCCTTCTCTGAGGCCCATGGGGAATGGGGGTGGTTCGAGAGATAAACGCTTTCCTCAGACGCGGTTGGAGCCAGTGTCCTTTAATGTACTTGGAGGTTGTGATTTGTGTGACGTGACAGGTGTGGGGGGAGGGGGGCAGACGGCCT
CTCTCTGCCAAAAATAAGCACGGGGACAGAGCAGATGGAGCCTTGTTACCCCATCACGGGGGGCCCTTCATGCCTTGGCGAGTGTCGGGGAAAGAAGCAAGATAAAGACTGCCACAGGGCCAAGCCCTGGGCCCCGGTGGTTTCCTTCTGTGGCTGGGGCCCCTGCTCATGCCAGGCACTTTGTCAATAATGATCCTTCCAAAAAT
CAGGTGACCTGGTTGCTTAGCTAGGATTGGTGATTTGTACTGCTTTAGGTCATTTAAAGGACTCTCTAGCTTTGATGATATTTTTAAAGTAGAAACTTTTGATAAAACTTTCCAGAGGTAAAAGAAAAAAAAAAACTACCCCAAGCCCACACCTATGCCTCAGAAACTCAGCATGTGTCCTGGAAGCCTTTCATAGATTCATAGGA
TCTCATGCCCTCTTCTAAATGTGCCGTGGGGCTAGACTGTGTTGCCTCCCTCTCCTCTCCCCACCCCCGCTCAAATGTGTTGGTTTGTGTTTTGACAGAGGATAAAGCTATTTTACCAAAACGCAGGGGATTTATTTGGGGCTTGGGCTAAAAATAAATCTAGTGGGAGGTGGTAGGCTGACAGCTGAGGCAAGGAAATGAGGTGT
CCTTGAGACTCACGGTCCCACTCAGACGCTTCCTGTGCTGTCTGCTCCTCGCCTGCCCGCCGGTCTGCCCACGTCCCACCGTTCACACCACTTCCAATATGATAAAGCCAATGTATTTATTTTCCTTGTGTTTTTATTGATGTTGTAAGTTTACCAACTTATGATTTAAGGGGATGTCAGACCCACTAGTGTGATGTTGGTAGGTG
ATCTTAACATTTCAAAAGAGACTATGAACACTTTGGCAGCTGACTTCCCTTAATATTCTACATTAACGATGCCTTCTACGGAGTCTCATGTGGCTCTCAAGATAAATTTTTATATTGATGTTCATGGAAGTGTTTATTTCTCTTAATGTACATTTAAAACAGACTATTTGTATATTTTTATTAGTGTGTAAATATTTAAGATGAAA
GCCCACCCCCCTTTATTTCCAAGTGACATTTTTAGTCTTTGAAAATAGCTACCTTTTGTGATGTGGTGATTTAAAGGATTTACTTTGTTTTCAACCTTGGGATAAACTGAAGTGTTTGGCTTCCTGGGCAGGTCTTCGCAATTTTGAGTGCTCACAGGGGGAGAGGGGATGAGGCAGAAATAGATTTGTTTCCCCCCCAGTTGCCC
GCCACAGCCACACCGACAAGAATTCCCACCCGTCTCCAGGAGGATATTTGAAAAACACCTTGCTACCACTGCTTTATTACTATCCTTTCCCACTGCCAATGATAAATCTGTATTCAACTTCACAAGGAGTCACGTGTGCACACATGTGTGGGTCCGGCCACCTGGCTGGCATCAGAAAGAGCTGCAGATGGTGCAGGCAGGCTCCC
GCTCCCCGGTGTTCCCAGGCCGAGAAGATGGATCCACAGCCCTGCCCTTGTCTCTGAGGCTGAAGCCCCCTGAGTCCCGTGCTGCGCTTGCCACTCCAAGGATAAACCGAGACTGGAACTTTGTGGTCCCTGTTGAGTACCAGAGGGGTCCCCTCCCCACCCAGAGCAGTTGTGTCCCATGCTCATGCCCCTGGAAGCCCAACGGC
GAAGACATCCCACTAGGAAGAGAGAGACTACCTCCACTCCAAGAATATTTAAGTTATTTTCTCCAACAGTGACATCTCTTGGGAAAACGGACACAATAGAGATAAAGGACTAGTGTCAGTCTGGGTTTTTTTGTTTTTGTTGTTGTTATTTTTTAAAGAAGCAAAATCACATATTCTAAAAAAAGCATTTGGATTTTAACAAGACA
CCAGTTCCTCACTTCCAACCTGCCTGTTCCTTCCCACATACTTATCCCAAAGTCACCCGGGGACACTCCAAATGCACACAGCCCAACAGATGCCCGCCTGGATAAAGCCTGGAGCCCACAGTAACAATGGGAAAAGCCCACAGTCAACACTCAAGTGACACCCCAAGTGCCATCACACCCCACGTCTGGCAGAATAGCCCCTAGAC
CGAAAGTATCCAGCTGGCATTTAGAGACCGATGGAGTCTTCATTTTAGTACTTTATACACTCAGGTCTGAAAGCAAGTGACCTTTTTTTTACTTAAACCTGATAAAAAATAATCTATAGATTCGTGACTATTAGCACAGAATTATATCTTTGAGTTTTATTATATTTATGAATTACAAACTACCAAGGAAACCCTTTTTAATTACA
CATCCCCAAGGCTGCAGCTCTGTCCCACCCTTCATCATGTCTGAGCTTGGGAATGGGTCTCCCTGGTCTGGGAGCCTCTAAGCATGGCTGGTGGCCAGAGGATAAACGCTGCCCCGCCCTGGTGGCCCCCCCTCCCCGTCCTGATCTGATCCCCCGTCCCCACACACACTCACACACACTCCCCGCAAGCGATACAGCTTTGGAGT
CCCTGTGGGTTTGCTGTAAGTGAGCTTGTCTCTAGGAGCCACAAAACCCTGGGCTGGTGTAGTCTGTATCCACCCCTGTTAATTTGTTGAGTCTAAAGATGATAAACTTCTTTCCAGTGCTTGTGATTGCAGGAGGTGTCTGGGGTGGGTGGGAAAACAGGGCTTGGTGAGCGATTTGCATGGAAGAGGCCTGGAAGGGACCTTGA
TGGAGCAGGTGGGGGACATGATCGATCGCCTCTTTGACACCTCGGCCTGAGCTGCCGCTGCCCCTGCCTGGCTCTGCCAGAGCAGCTGTGTTACTGGACAGATAAACAGGTGTGGACTTGCCTCTGGGCCGGGTGAGTGTGGCATCCTTTGCGACAGGGGCCTTGCTCTGCCACCCGGCCAGGAGCCCCGCCCCCGAGTCCTCAAG
GAGCCGGCTGCAGATGACAGCAGTGACGACTCGGAGAATGAGGATGTGGATTCATTTGCCTCAGATTCTACCCAGGATTATCTAACAGGACACTGAGCTGGATAAATGCCATCCACCACAAGACCCCACGAGACTGACTGAGACGGCAGAGTGCTACAGTTTAGAGTTCAGGGTGTGATATGTGCCAGGAGATGGGTTAGTCCCCT
GAGCCGGCTGCAGATGACAGCAGTGACGACTCGGAGAATGAGGATGTGGATTCATTTGCCTCAGATTCTACCCAGGATTATCTAACAGGACACTGAGCTGGATAAATGCCATCCACCACAAGACCCCACGAGACTGACTGAGACGGCAGAGTGCTACAGTTTAGAGTTCAGGGTGTGATATGTGCCAGGAGATGGGTTAGTCCCCT
TTTAACAAAATGTCTTAGGAGATAAAATTGGCATTACTGGGTCACATATGTACATTTAATTTTAAGAACATCTAAGCCAAATGCAAAATTAGTACCTCTAGATAAAAACAAAACTGTAAATAATATCAACATTGTTTTAAATTAGTCATTTGTAGCATTTGGGGGAAATTATTGAACAATGAGACATGCAAACAGCAAAATTATGC
TGGAAAATTTTAGCCCACACTTATCTGTCGTACCATCTTGTTGGTTTTCGGGAGGGCAGGAAACGGAAAAGCAATTTGTGCCCAAATAGTCCATCTAATGGATAAACTCTTCTTTGTTCCTTACCCTAAGATAACCCTTTATCTGAGACAAGGAAGTTCAGGTGTGCAACAGTTCAGGAACTTGAAGGTATTCCTGGTGCCTGGAA
ATCTTCCCCTGACTAAGAACATACTTTCCCTAACAGACTGCTCCTCTTCCTAGAAAGTAGAAACTTTATTTGGCACGAACATGCAGTTATTCCAGATTAGGATAAAGGATAGACAAGGTATAGTAGCTCTCTCGAAATATATATACTCCTAAGCAGTATTATTTTAAAATTCATTTACCCTGCCTATATCCCCTAGCCTGTATCCT
TCTCCTTCCCATGGGCCCTCTTTCAAATTCCAACCTAGTCTGGACTGCTTCACCATCTGCCTTCCCAAGGTTCTGTCCTGCTCTGGGTGACTTTTCTAATGATAAACATCACAAAACATTCCAGAGAGGCTTTTAGCTCCATCTCTGTCCTTGCTGGAGCTCTCAGGAGGGGCAGTCTTTATATTAAATAGAAAGACCTGGACTCT
AGAGGGTGACTGGGGAGCGGGTGCCTCAGCTGGGCCCCGGATCTCAAGCGCCTTCAGTCCGGAGCCGGTGTTAGTTGAGGTGACACCGTCTGCTGTCCCAGATAAACCCTGCGCTCTCGGTGGCTTCGCTTCACAGGTGTTTCCTCCTTCCTGTGTCTCACCTCCCGTGGAGGTGGAGGTGGGTGTGGGGCCCGCTCCGAACACGC
ATTCATTGAATATCATCTTTATTTCTAATAGGATTTGTTTCATACCATTCCTGAAATGTCTGTCTTAGAAGTATAGTTACAATGGAAGGATTTAATTCATGATAAAGATCAGTATATGTTGAAAACATGTAGTTCAGTTTGTTTCAGATTAATTTTTTCAGGAAAACTTGTTTTAAAGGTTCAAGGAAGCCATAGTTACAACTGAC
ACTGTGTTCATCTCCCCCTCTTTCCCCAGGAGGACAACTGTGAGTTTTGTGGCTTACTGCTGCTCCACCCAATGTCTGCAGACTTTTGACCTACTGAGTTGATAAACACTCAAGAGCCTCAGGAGTGGTGCCAGCTTGACACTGCAGTTGCCTGCATATCGCACACTGTGCGGCAAAGCGGTGGAGAGTCCAGCCAGGCCCAGCAG
GACTGCACAGACACAACTCACTACTGTACGTTTGTAAAGCATCTTCATTTGTGTTCGCTAGACCGCTACAAACGAAGGTGCTGTCAGTCGTGTCAAGAAGGATAAAACTTTGTGGGGGTCATTATGCTGCTGTGAAGGTAAAACAAAAATGTAAAAACTCTTTTTTCCCCCATGTAGCTTGATCCAAAACATGTGTAATACTTCTC
TGTCCCCAGAAATTATTTTTTCTATACCGAATTGAGCAACTTACCCAGATTTTAAGTAGCAGAGCTGGTGCCTGCTGTGTCCAGCACAAAGAAGGCGTTAGATAAATATTTTCATTTATTTATTCCTTGGTTTTGCAAACACAGCTGCTCTCTTTGGGCCCTGCCCTGGGTGAGGAGCTGGGGATGCTGGGAGGTGTGGGAGGGGT
AGCATACAGGGTCTCAAGCCCTGGAGTGCTGCAATGCCTGTGCCCATTGAGGACTGTTGGGGGTGGGGGTACTTGGGGGCACTGGGCTCTGTGAGGCCTGGATAAAAGGTGCTTCAGAGGTTCTGGACAGCTGTGTGTTGTTTTTCTGACCATGCACTGGGCCCCTGTCCACACTAGGCTGCACTTCCCCAGGCCAGTCACCAGGA
TCATTTGTAAACCTTCTGAAGACTGAGAACTTTCTTGAGGCCTTTTTTTTGCCAGACTCTAGGTCTAGGTTATATGATAACCCAGTTACTTTTTTACACTGATAAAAGTTTTGATATTTATTTTTTGCCATTTTATGTCTTAATGGTATCCTACTGAGCATTTGCACTCCTGTTCATTTCCCACAGTGAGACGCGGTTTTACCTAG
ACACAGTGGCCTGCCTGACGGAACAGCCTTCAAAGGACACCCTTGACTACCTTCACAGAATGCTTTCGGTTTCAATATGCTGTCTGATATGCAGGGACAGGATAAAACAGCTTTTTGGTTTCGACTTTCAGTGCTCATCCAAGAACTTTTATTTTTGGTCATGCCACATGGCACGTGGGATCTTGGTCCCAATCCCACCCCCAGGG
GGACCTGACTTGAGGTCCCACAGCCCAGCACTCCCAGGTCCCAGCTAGGGATGGAATGGGTACTTCCTTTCAGGCTGTTGTGTCAGGTCACTGGGAGGTGGATAAAGACAAAAGGCGGGTATTTATTGAATGTCAGTGTTTTGATGTGATGGATGGAGATCTTTGCTTTCCTTGTTTTGCTGGAAGCAAGCACTGCTTCCCTCTCA
GTACGTGGAAGCTGTGACCCAGGACCTCCCATCACCGCCCAAGACACCCTCCCCCAAGGACTGATGCTTCACAGGGGCTGGTCCTATTTCTGTGTGCACAGATAAAGGCGTATTTCCAGGTGGCTCTCCCTGCTGTGTCTTTTGAGCTGAGTCAACCCTGCCCAACACCTCAGGTTCACACAGGGGGTTTGCAGTTTATTGTTACA
GGCTTGGTCAGATGACTGGGTGACCTCGAGACACTCACGTGTGTGCCCTGGCCTCCCTCCTCTGCAATCCCACCTGGAAGTTTGGGAAGGAGGCCACTCAGATAAACTTAAAATCCCAAACGTGTCTGCTGTGGTCCTTTTATCCTTTCCCTTAGCCCTGACTTTCCCACCTCTTGGTTGTTCCTGACTCTGGTCTGGGAAAAGCG
GCTTCATGCATCAGGGTATCACTTACAGTGCATGGATAAGCAATTTGATGATGGGCTCTGTGACTTTAAAAAAAAGGATTAGAAATCAGTTTTTCTAATTGATAAATAATAGAAACAATTTATTGAAAAAACAATTTTTTTTTAATAATTTTTTTATTGAGGTGAAATTTGTAAAACCTAAAATTACCATTTTAAAGTGAATGACA
CCCAGCTGGACACTGTCGGTTGGGCATTGGGGAGCTGGTCTCAAGAGAGAGGAGGGAGCCTCGGCCCAGGTGGAGGCCTCAGCCCAGAGTCGGCGGCTTGGATAAACATGTGCCCCGTAGGGATACGCCTGGTCTCTGAGTTTTGCTTCACAGTGGGACTTTGTTCCGCCCTCACCTTGTGCCCCGTTGGTGGGGGTGGGTGGGTT
AAATAATATTAGTTTTGCTCTGTTTCCAGGAGTATATGCAGGAAAAATCCAAAGAAAGCGGCCAAATGTTGCGACAATTTAAGAAGACAACATTCATTAGGATAAAAACGGGGGGAAAGGTTAGGATTCATATTATTTTTCCTGCTCATGATTTTTTATTTAACTCTGGCCTCTGTTTACACAGGCAAAGTGATGTCAAAGGGCTG
TTGGACACAGTCGGAAGCAGGACTTACTCAAGCCCGCTGTTCTACTTTCATTTGAAAGCACTCCCTCTGTTTTTGAAGTCACAACTACTTGGTGAAAGTTGATAAAACATTTAAAGAGCAGCTGTACTCTGTATGATTTATATGACTGATTTCATGTGAATGTAATCTATTATGATGACTTCAATAATTGTCCTTTGGGGACAGAT
AGGGCGGTAACATCACCAGTAAGTCGTGTAACCAAACAGGCCATTCCCTCTGAAGGCAAAGAAGCACCTACTATCGGATTAGAAGCAGAAACAAGGTGCTGATAAACTTCCTCAGGAAAAAAAAAAAAAAAAAATTCTTTGAGAAGCAAAGGTGAGAGAATGAACAAAGTGAAAAGAAAAAGGAAAGCTACGCTAACCGGAAAGCG
CTGTGGGACCCTCAGGCGCCTGGGCAGTTGAGAAACTGTTGCCTGAGGGCTCTATTTAAGTGCTGCTTTTTCTGCAGCATCCTTGGGGTAATCCCGTCAAGATAAAAAGGAATTTGAGATTTCTTATAATTCCTTTTTGCTTGTCTTAAGAACCAATTTGTTTCATCTTTTTACTTTTCTGGGGCTGCTCAGTGCTTGCAGGCAGC
TTGTTACCTGCAAGGACTGAAATGTACAAAAACCCTTCCATGGGATCTGTGTATTTTATTATCTGCTTGACCAGTAAGTTTTGCATGATGGCTAATCTTAGATAAAAAGACAAATAGCTTTGAAGTTTTAGTTCTGTCTCACACACAAAAATGAAATAGTCCTTATACACTGGACATCTTGAGTATTTTACAGCTTGATTAAAGTT
TCTCTAACCCTCCACAGATTAGACTTTCTAATTTTGATGGCTGCGTAGCTTTTCTAAAATATTTTGTGGCATATGTATTTGTGAAAACCTCATGGTTAATGATAAAAGATTTTAAAACTATGTTATGACATCGACTCATAATTGGGGTTTATCGTTTCCGAAGTCTGCTTCATGAACAAGAGACGATTAACTTCTCTTGTTAATAT
CACGGACACTGTCGCACAAAGCACTTACAGAACGGGAGAAACCTTGGTCATTGCCTTTTTCACCTATGGGTAAAGGGGAAAACTCTCAGGGGCCTGTTAAGATAAAGATTTATATAACCTTTGTAACCTTATATAACCTTTGTAATTTATATAACCTTCACCACAGACACCTTCTCGTGATTTTTCTTTTGGTCTGACTGGGGCTG
CACGGACACTGTCGCACAAAGCACTTACAGAACGGGAGAAACCTTGGTCATTGCCTTTTTCACCTATGGGTAAAGGGGAAAACTCTCAGGGGCCTGTTAAGATAAAGATTTATATAACCTTTGTAACCTTATATAACCTTTGTAATTTATATAACCTTCACCACAGACACCTTCTCGTGATTTTTCTTTTGGTCTGACTGGGGCTG
TAAGGCCAATGATTCACTTTCCCTCCTGGTTCGTCGGAAAAGTCAAACTTTGATCCTGACAGTCACACCTGAGATAATCAATTAAAAGCCTTGCTTTAAAGATAAATTATCATCTAACAAAACCAAAGCTACATTACCTGGTTTGTATTGAGGATGTGCCAGTGATGGCAAGGGGTTTTAAGATCTCTTTCTTTTGAAGAAAAATG
GCTGCTCCAGCTGTTCCAAATCCTAGTAGGCTTCTGTGCTGGAGTATGGTGGGAGGAATCCAATCATCTCATGAATTGCGTCTCAAATCCTACCATCTTGGATAAATGTCAGGATGGGGATACACCTGGGGCAAGCCAAAGACCTATGCCTGTAACTTTCTTTCCTCCAAGAGAAATAGCAAATGTTCCTTTTTATGTCTGCCCCC
ACCTTGACCTGAGGAGCAACCACACCTGGGCAGTGATGATCCAGTGGGTGAGCCCTGCCTTATGACAGTGGCAGCACTGGAATCTTCTTGCTGAACTGCTGATAAAGAGATGTGCTATTTAACCACCACCCCGGCCTCTGGTGTGAGTGCCTTGCTACCGTCCATTCTTCACATCTTGAACAGCCATGCGCTTGCCTCTGGGGACA
TGCCAGGAAGCCAAAGCTTACTTTGTAGAACTGACACTAAAATACCCGAAGGACTTAGGTGCTTTGTGTACTTAACCCCAGGATCCTCCCTACTTTTTAAGATAAAGAATGGTATTGTATTTGGTGTCCAGCTGAGTTATTTTAGCCTTATAGTTCACAGGCGTGGGCGGGGCCGAGGGATGGGCCCCGCCTGCCTCGCCTAGGGC
TCTAACAGCTGGCTCCTCTGTCCCCTCACTGAGAAGACCCCAATCCTCTACAAAAATGTGGGAGTTGGGCTTCAGCGCAGGAACTGTGAACCCCAGTCCTGATAAAAGAGATGGAAGGAACTGTCCCTGCCTGTGTCACTGTCTGTCACTGTCCAGGCTGGCTGGTTTGGACATCAACGTCTGCATTGTACTGACACGGAGCTTGG
ATGAACAGCCTGACAGGTGGCCGGAGCAAGGGGGAAACGAAGCCAGTGCTCCCAAATGGAGTGTGTGTGTGTAGGGGGGGTGTGCTGCTCTTCCTCCTTAGATAAACAGCTGGAATCCTTGGTGCTGCTTCTCTCCCTTTCTGGGGCCAGGCTGTTTAAAGACTGGCTGGGTCAGCCCCAGTCAAGGAGAAGCTGACAGGTAGTTT
TCTGGCACCAGGGAGAACAGGAGGCAGGGCCCACTGGGGGGCCTTACCCCATTGAGGGGACGGTTTTTTTTTTTTTTTTCCTTTTCTTTTTTTTTTTTAAGATAAACTGTTCAGAGCCATGACTGTCTCTGGGTCTTCCTCCCTTTGTGGGCTCCACGCTGGGAGGGAGGGAACACACTGCTTTGACCAGTAAGGGTTGGGTCAAG
AGGATTTTGTTTTTTCTTTTAGTATACTGCAAGTGTATATGTCCCAAGTAGTTCTGTAAAAAACAGAAGTGCAAACTCAGATACCTCTCAGGGACAAGCAGATAAAGGCTGCAGTGTAACTGTGTGTGATCCTTATTTGAATGATGGAATATGCAGTCAACTGGAAGATCCTTTTCCTGTTCCAAGGAAGCAAGTGCAACTGTTCC
AGTATGTTTTTTTTTTCTTTTAGTATACTACAAGTGTATATGTCCAAATAGTTCTGTAAAAAACAGAAGTGCAAACACAGATACCTCTCAGGGACAAGCAGATAAAGGCTGCAGTGTAACTGTGTGGTCATTATTTGAATGATGGAATATGCAGTCAACTGGAAGATCCTTTTCCTGTTCCAAGGAAGCAAGTGCAACTGTTCCTT
CCACGCCCTGCAAGTGAGGCACTCGAGGGACTGCTGATTCACTGGACCAGCATCACTCAGTTACTGTGAAGCCTGAGCCAGGGCCTGGCTCTCTGAGGGTGATAAATACCATGGTCACCAAGGACTCTGACTCCTTTATTTTTGTGCATTGAGAATTTGGGGAGTTTCTCGAACCATCTAACTCACAATATTAGAACCTCAGGTGA
CCACGCCCTGCAAGTGAGGCACTCGAGGGACTGCTGATTCACTGGACCAGCATCACTCAGTTACTGTGAAGCCTGAGCCAGGGCCTGGCTCTCTGAGGGTGATAAATACCATGGTCACCAAGGACTCTGACTCCTTTATTTTTGTGCATTGAGAATTTGGGGAGTTTCTCGAACCATCTAACTCACAATATTAGAACCTCAGGTGA
CCACCCAGCACAGTCAGTACCGGAAGAGCCTGATGTGAAGGCCGGTGCCAGAGTCTGGAACTCGTGGGGGTGGACAGATTCTTATCTCCAAGTGTTGCAGGATAAAAGCTTTTTTATTTACCTCAGTCAAAAAAGAAAAACACAATCGAATTTGTTGCTCTTGCTGCTGCCTGACCCTCCTACAGCCCTCATTTCCCAACCTCCTT
TAGAAGAAGACAATCCAGTATCTATATTCTGCTGTTGTAAAAAGTAGCTGTTAGGCTAATCTGTGCTCTGGAGAGAATATGTTACGTAAATGAGTTGGGAGATAAAAATAGGTATTTTAATATCAGATGTAGTATGTCTGAAGACTACTATCATGAGCAAATTGATGACTATAATTCATCAAGAACTGTGTTTATATTTTTAAAGC
AAATCCTGTGTGATTCCTTCACCCTGGGCCACTGCTCTCTCCTGTGTGAGATGGGTCTACCCCCGTTTCACTCACATGGTTTCCTCTTTCCCCATCCCTGGATAAAGTGTGCAAATTCATATGGAATGTGTGCGTCTTGTCTGAAAGGAGTTGGATGAAGCAGAAGAGAGAGAAGGGGAGGGAATAACAGTGGGGAGGAGGAGGGG
CGCTTGATGAGGACCCCGGGGGTGCCCCCCAGGGAACCACACGATGCTGCTAGTTTTCTACTAAGTGAAGCCCTTACCCGCTTGCTCCCATTTCCGTCCTGATAAACTGTGCAGATCTGCCTCGGGGAGCACACTGTTCGGAAGGCAACACACATATCCATATTTTCAGCAAAATATACTCTGGCTTTGAAATTGGACCCTTCCCC
GAAGGGGAAACGCCGTGGCCGCCTCCCTGCTCCCCTCTGGGAAGACGGGCGAGCTTGTCACAGGCATCCCCTTCCTGGAAGGTGGCATTTTTATCCGAAAGATAAAATCCTAGCATTTATCACCAGCTGCTACCATGAACGAAGGAAGCGTGATTTTCAGGGGCCGTCCTGGCCTCCCCGCACTTGTCTGCAGAGAGGGCAGTGTC
TGTGAAACCTCAGCATGAAGGGACATATCACTGACCTTCATAACCACTCCACAACCATGAATATTTGACAGATTTTTACTGTGACTATTTATTAAGCATGGATAAAGGAGACAGCCCTTAAAGGAACTTATGAAGCCAGCCCTTTGGGATTCAGTACCAACAGGCAAATTGCTTGTTTTCTTCTCTCTCCTTCTCTCCTTCTCTGT
GGCGTCTTGGAATCAAGACCACAGTTGAGAATGCATGGACACTGGATTTTGTTTCTTATTTCCTCACTTTGGGGGAAAAAATCTCTTGTTTTTAAAAAGTGATAAATTTGGTGTTAAGTCCTTGACATTTTCCTTCTTTCCCAACTTGAAGAATCTTTTCTCCCTCCCCTCTTGTCCTGCCTTTTCTGCAGCCCCCTCCCTTCTGC
TATTTTTTTCTTGTTTCCTTACAGATGCCAGACCCTGGAAGACTTTTCTTCCCGCTACAGTGTGTTCTTCATTTTTTTTCTCCTAATCTAATTATAGAAAGATAAACTGTCTGTGACTTGCAAACTGACAAGTACCTTTTTTTTTTCCCCTCCCTGCCGTGAGTCCTTACTCATTTGATACAAGAAAAAACCCTCATGCTCAGAAG
AGAAGAGGAGGAAAAGGAAGAAAACAAGGACTGAGCAAAAAAAGAGAGACATCCCCCCCCTCCTTTAGCAACTCCCTTGAAGTTTCATTTTATGGTAGCAGATAAATTGAGAAGTTTACGACTGTCATTTGCTTTTATAGAGAATAGAATGACACTCACAACTCTAACTACCTGTCAGATACTTGCAGCTCTGGTTTTATTACGTT
TTAATGGCCATCATTTTGGAAGATAAGAGGAAGTTGGGAAGAATAACACAAAGCACAGACTCCAGTGTAGCAAAATGCTTTATGGTTTCTCTAAATCACAGATAAACTTCTGTAATCAAATGGCTACAGTTAAATTAAATCAAAATAAAATGAAACAGGAAATATGTATCTCAGATGGCTGGCTTTACCTCGATAGCATAAGAGAG
TTCTGTTCAAATGCTTACAACAGAAACCATCACCCAACCTCTGCTGGCCACTTTAGGGAAAGTGCGTGCCACATACTTGTTGACCTCATGAAGGTGAAATGATAAATGGTGCATGTGCTTACTCTCTGGTTTCTAGTACTGTTTATTTTTCAAAGTTCACTTGAGATGGTCTGACCTTGTTTCAAGCCTGCCTTTAGGCTGATGTA
GAGCCCCCACAGACCAACACACTGAAGAAGATGCTGGGATCCTGTCAAGCAAAAGATGCCCAGAAAGAGAACTTGCCACCCAAGGCACAAATCCGATCATGATAAATGTCTGCTAAACATTCCAAAAACCCATATGTTGTACAGACTGGTGATCAGCCCCTTACTTATATATTCATTCTTAAGCTCTGTTTATGGGGGAAAAAAAA
GAGCCCCCACAGACCAACACACTGAAGAAGATGCTGGGATCCTGTCAAGCAAAAGATGCCCAGAAAGAGAACTTGCCACCCAAGGCACAAATCCGATCATGATAAATGTCTGCTAAACATTCCAAAAACCCATATGTTGTACAGACTGGTGATCAGCCCCTTACTTATATATTCATTCTTAAGCTCTGTTTATGGGGGAAAAAAAA
CAGCATGTGCTGGGCGCACCCCCACTGTGCCTGGCCCTGCAGGGCAGGGCTCCTCTGTGGTCACGGGCACGCCGTCTCTGTTTCAGAAGAGATCTTAGGAGATAAACATGTCAGAAAGAATAAGAATGACATTGTACGTTGCTTATCACTGATTCTCCGGCAGCTGGGAGACAGTCGTCCCTGGCTTTAAGTGAATCTGGTTCTTC
GATAGTATTTAAAGAATATGTTGGAAAATTTCCAACATTGGCATTTAGCCAGAGATGCCAACTAATGGGAGAGGAGATCTTTGTTTTTGTGTTCTGTGTTGATAAAAGTGATGTACCTCTTTGCTGCTTGAGAATGATGTGAACATTCTGGTTACAGATACCTCAGTGTAGTAATGACTTCTTATTTAGCACCGTTGCCTACCCAA
CTATTTTTTTTACTGTATAGCAGGTTGGAACTTTTGAATCCCGAACCTGAACCAAACTCCCCAGTGTTCCTTGCACTTGTGACTGTGCTGCACTCTGCTGGATAAAATGGCAGTAGATTTTTAAACTATTTCCCAAATCTCTCTCTCAGCCCTGATCTTTCCTCCTAACACTTCCTTGTCCTTCTTCTGACTTCTCATTCCTCTGC
TCACTTCACACAGAGAGTTAAATGTTTTGGCTTAGTGCATTTGTAACTGCAGATACATTGCATTTTATTTTATTTTTATAGATACAGATTCCATTAATTTGATAAAAACTATTGCCTAGGTGTTTAGGATCATATTCATTTGAAGCAAAGTCCATTATACAGGTTCAGGATTCTCAATCTGAAACACAAGGCTCTTTTATAACAAC
CCAGGAATCCCACCTATGCTCTGTCTGAAGGACCAACAGGCAAAGCCAGAAGCTATGGGACAGATGGGCGGTCCACAGGGGGCTTATCTCTGATCTCCTAGATAAAGGACTCCTGCGGTGGCAGTGAGAGAGCAGCAACCCACGGAGAAGTGGGCTGAGGGGGAGAGACGTGCTCCCAGGAAGGGCCAAGGGAAGAGCGAATCACA
GGAAGGGGGTTGGGGAGGGGGTTCCTGGTGAAGAACCACTACCTGAGTGACTGTGCACTGAACACATATGTTCTCTCCAGCGCGTCTGGGGGGAAACTGAGATAAAGGAGCAGGAATGAAAGATGTCTAAGGTGTCTGTTTCTCTCTGGGAATATACTGAAATATTTGTGGGGGAGGCCATGAGCAGGCAGAGGAGGAGATATTTA
GGTCACGGCGCACTGGCACAAGGGCACCACGCTGATGATCAAGTTCGAGGAGGCGGTCATAGCCCGAGACCGGGCCCTGGAGGGCCGCTGATCCCCTCAAGATAAAGGATGCAGACAGCCCCCTTCCCAAGTGTGTCTTGTGTCTTGTTTGAGGGCCTCGGAGATCCCCTCAGCACCTCGACCGGGGACTTCCCTGGCAATCCAGC
TGGCCCAACACTGCTCTTTTTGTGTTTGGTTTTTTGTTTTTGTTTTACTTGTTTTTCAATTCTTTACTTTTGATACTGTGAAAAATCTTTCCTGCCGAAAGATAAAGCAACATTTGGACACAGAGTCGGTGTGTTGATTGAAGGTTTACTCATCCGGGTGGGGCATGAGGGTGAAGGATGTACTCAGAGACATTGTAGTCTGCCTT
TGGCCCAACACTGCTCTTTTTGTGTTTGGTTTTTTGTTTTTGTTTTACTTGTTTTTCAATTCTTTACTTTTGATACTGTGAAAAATCTTTCCTGCCGAAAGATAAAGCAACATTTGGACACAGAGTCGGTGTGTTGATTGAAGGTTTACTCATCCGGGTGGGGCATGAGGGTGAAGGATGTACTCAGAGACATTGTAGTCTGCCTT
TGAGAACCACCACCTGCGGGTGTCCTTCTCCAAGTCCACCATCTAGGCCGCCACCCAGGACCAGCCTGCCGGGCACCCGGCAACAACTTCCATCATTCCAGATAAAAAGCCACTTTAAAAAGCAGCTGAAGTGACCTTAAAAGACCAGAGATTTTATTTTTTTAAAAGAGAAATCAGTTTACCTGTTTTTAAAAGAAATTAAATCT
TGTAAATATCCCAGAGAACAATCACTATTCTTAAGCACTTTGAAAATATTTCTATGTAAATTATTGTAAACTTTTTCAATGGTTGGGACAATGGCAATAGGATAAAACGGGTTACTAAGGTGAAATTGCCAAAAAAAAAAAAAATTTGTAAACTAATTTTGTACGTATGAATGAAATCTTTGACCTCAATGGAGGTTTGCAAAGAC
AAGGAGCCCGTAATTGACTACTTTGATGTCCAGGACTGAGGAGATCATGACACACTTAGGAAAAAAAATCATTGGGTGTGATGGAGATTTTTTCCCCGCAGATAAATCATGCTTGTTCCCGACTGCCTGGTGGACTCACAGCTCACCTACTGTCTTGACCTTGATACTTGCAAACCACGATTGTGTCAGAAATCCCCTTGTCCGCT
ATAGTCTTTACTCATTACCCCACCCCCCAAAGGAGCCATGAAAGGTATTTGAGGAACAAGGTCCCAAGTGGTCTCTTTCTTACTCTGAGCAGGACACCAGGATAAAAATAATACCAGCTGGTTCAGTATTTTCCACCTTCTTCACAGAGGAGCCTTTGAAAGACGATGAACTAGTGATGAGAGCAACTTTTATCTTAAGGTTTGTT
TAAAAACTGCAGCTGCAGCAGCCCAGAAACAAGGCCAGAGGAACCCAGAGAGCCCTTCTGAAGCCAGATCAGAGGCAATCAAAGAAACCCAATAAATGTTGATAAAGTCACGTCTTGCTCCCTTGAAGAATAACAGTAGAGAAGGTGGGGCTCCTTGTGGCCTGGGACAAGGAGGAATTCACTCATTCACGCAGCTCTGGGATTCT
