# Supplementary material for: Poly(A)-DG: A deep-learning-based domain generalization method to identify cross-species Poly(A) signal without prior knowledge from target species
Source: PLoS Comput Biol. 2020 Nov 5;16(11):e1008297. doi: 10.1371/journal.pcbi.1008297 (PMC7671507; doi:10.1371/journal.pcbi.1008297)
Supplement: S1 File — These three datasets are produced by previous researchers and we use them in our experiments. (ZIP) [file pcbi.1008297.s002.zip › bovine/positive/bt_CATAAA_polyA.txt]

GAGATAGCCCAGAATAACGTGGAAGTGGCCCGTAGCATCCTTCGGGAATTTGCCTTCCCCCCTCCAGTCTCCCCACGTCTAAATCTATAGCAACCAGGATCATAAAGACCAGAAGGTGAAGCAATCGCTGACTATCCCAGGCGTGTGGAGAGAAAGAGACGGGATTCAAGAGAGAAGCTTTCTCCTCCTCACGTGGCATCTTTGAG
GAGATAGCCCAGAATAACGTGGAAGTGGCCCGTAGCATCCTTCGGGAATTTGCCTTCCCCCCTCCAGTCTCCCCACGTCTAAATCTATAGCAACCAGGATCATAAAGACCAGAAGGTGAAGCAATCGCTGACTATCCCAGGCGTGTGGAGAGAAAGAGACGGGATTCAAGAGAGAAGCTTTCTCCTCCTCACGTGGCATCTTTGAG
ATGAGAGTTACCACCATGGATATCCTTACTGAACAGAAATATGTAACCTTAGCCCCAGCCAGTTTCCCCTGCAACTGTTAAAGTCACATGTGGCCAGCTACATAAAGGAGAGTTCTTCCACACTGCCTGCACTCCCTGCCTTTTTCTTTCAGTGTTCTTCCAAGATTAAATAAATAGCAACATTTTGCCTACTCGTGAGTTGTCAA
CCCGTTCTGTCAGAATGTCACATTGGAGGACTGTGCCCCCCACCATCTCCAGATCAGACCTTTTGATTCTTTTAACTGCCGTGAGACAGAAATTTTAGGTCATAAAGAGCCTAAAACTAGTACAACATTTCTGTGTCCTTTATTCTCTAATGTGGTACCCTAATAATACTTAAATATTAGCCATTCTGCCTAAAAGTAATAGTCCA
TGGGGCACAGATCCTCTCACCCCCTAGACCTCCCACCCCATCCTGCTTCCTCCAGGACTCAGATCATGAGGACTTCCTCAGTGCCATTCAGCTGTGAGGCCATAAACATGGTCCTTCAGCCTCCCTTTCTGCTCCAGGCTCAAGTATTTGGTATTCCTGACTCAGGGTGGTCAAGTCCAAGGTGCTCACACCCCAGGGGCATCATG
AGACTTGAGACTTTAACCTGCTGACAGTCCCAAATGAAATTATGCAACTTTGGTAACATTTTCCTTGATTTAAATTGGCTTTTGCAACTGAATGGAACTTCATAAAGTGTATGGGCAGTTATTTAATTAAAAAAAAAAAAAAGGTAAAACCTGAACCACCTTCTGCACTTAAAGAGTTCTAACAGTTCAAATACACTATCTATTCT
AGCTTATACGTAACACCACAAAACTGATGGCATCATCAAGTTGTGATTCTTCAATCATTTTTCATGAATGTGTATATTCAGTGTGTTTAAATTCCATCTGCATAAACATTCCATTATCCGTTACAACTGAAAACAAAGCCTGGAAATGTGGCTGAGTCCAGTGGAGGACACAGCTGTTACTTTTGACCTCGTCCTGGTAAAATGAA
CTTGTCTGTCTGGGCTACTTCTGTCTGTCGGTCTATTCCTGGGAAGCTTCTCACTGTAGGTAGGCCCTGGCCCCTTCCTAATCTGTCCCATACTGTAATCCATAAACTGACCTCATTATCTGTGCTGTGCTGGAATATGGTTCTTTCTTCAGATGGGGGTTTGGGATGAGTGAGGGGGTGTGGCCCCGAAAGACTCATTAGAGGGG
GTCCTTACCGTGTCTAACCAAGAGGTGGAATGACCTGTCCCTTTTTGGCAGCAGCAACAGTAATCTGTCACACCTCACGTTTGTATGCATCTCTGTGACACATAAAGTGCTCTATTTCACCCTGTACAGCTACTCAAGGTAGCAAGGAAGCAAAAGGACACAACAGGTCATGGGCTCTGTGTGCCTACACAAAGAGGGCCCACACT
ACACAAGAAAATGTGGACACTATCCTGGTTGAGTAGCAGTTTCTCCTTCAGAATTTTTATATCAATTCTGAAAAAGGAAATCCACATGTGGTTTTTTATTCATAAATTATTTTCCTCCTCAAGTTCTTTACCATTTATCCATAGTTCTAAGGTTGTATATACTACATCTTTTTATTGTAAAGATATATCGATACATTGCTGCCTAA
TGTCCAAGTGATGCCTCTTGGGACCTCCTGTTCACTGTTCAGCTGTGCTGTGCTTTCCTTTTTAAATCTGTCCAGACCCGTGATTGCCTGGTTTAATGCACATAAACATCACTCTCTCCACTTAGAGTCTTGCCTCCCTGGGTGACTTTTCCCTTTAGATGAATTTTTGGTGGGAACCTGGAAGAATGCGTCCTGTAGGTCTTGCT
CTACTCTTCCTATAACCATCTTCCCTAGTTGAATGTGTTCTGTCACTAGCGTTGCTCTAGCACCTTCCTCCTCATATGTGTGCTGACGTGAACTAGTTGCCATAAACCTCAAGTTACTCATTTTAGTTTGTTTTTGTTTTGGGGTTAGGACTGAGTTTTAGTTCTTTGGCTCTAGGTTTTCAGTTAAGTATTAGTCAGGTATTAAC
TCATCTGCAGTCTTATGGCTTTGCGTTGGAGGTTTTACTGCCTTAACTTTCGATGCTTGTTTCTCTGTTATGGGAACCAGTTCTTGGCTCTTTGGACACTCATAAAACAAGTCCTGAAATATCCACCGCCCCCGCCTTTTTTTAAGTCTTATGTTGTAATCATTGTATAGAACTGAAAAAAATTGAAGAAAAAAAAAAAAAAAGTC
GTCAGAACTTAATGGGGTTAGCACCCTGAAATGGCCCACTTCACTCTTTAATGTAACCTGACTCCTATTGAAATGGCTAAAACCCACCATAAAAATTCATCATAAATATTTGTTGAAACATATCATTTTGTCAACTTTAGATTATACGCACATCCTGGCAGATGCCACTTTTTCCCACTCTTCATAGACAGCTGTTTTCCTAACCC
AGGCACGGCCTCTGGCTTTGCACCTGAGCTCGGGCATGCGCGGGCCGAGCAGGAGGCCCTCAGCACTCGTGTCCTTCACTGTCCTCCACACTGCTCGGACCATAAAGCTCTCCTGTTTTACTGCGCATCCGTGTGTGCTGCTGCTGCCAGGGGCCCGGCCCAGGTGGGCAGGAAGTGGGTGGGCAGGAAGGTCCCGAGCTCCCTGC
AAGAAGCTGCGTCTTGCAAACCACTAAGAAGTCGTGTCTGAACAAGGAGTGAAGGCCTCGAGAATTTTTATTGCACTTTTAAAATCCAGCCTTGTTAACTCATAAAATAAGAATGGATTTTGTAAATAGTTGAAAAAAATTTTTAAAGGAAGCTAATTTATTATTAGCATATGAATGATACTAAGGAGAATATTTTTATTTAGATT
TGATCCCAGGACTGTTACTGTGGCAGTCATGGGTAGAACTCAAGAAAATGCATCACAAAGGATCTAATTCACGCAAAAAGTTTCAGTGAATTTTCAAAGTCATAAACACTGTCAGTTTGCTTTATGAGATTGAATCCTTTTTTTGTTGGGCCAAAATGTAACGCATTCCAGTCTGTGCTTTTCTTTTTCTGTTGTCATTTTGGAAC
GACTACCTGCTCCTCTCTAAACAACACGGTGCAGTTGGTGCTCTGGTGTATGTTCTTTCTACCGTCAGTGCCTCTTTTCCCTTTCTCTTCTTCATGAACACATAAAGCATTCAAGAAGGGGCTATTGAGGGACTTCCCTGGTGGTCCAGTGGTTAAGAATTCGCCTGCCAATGCAGGGGACATGGGTTTGATCCCTGGTTCCGGAA
TGCTGCTCTTGTCCATGGTGGGACATGCAGGGTAGGTGGGCTGCTGGTCTGAGATATACCTATTCTGGAGGGCTGAGTAGAACTATATCAAGGGCTTTTGCATAAACCTGTATGTGTCCATGCAGTTTAGATGGTTATGAGTTGTGAGTGAAGCACAGTGTAGTTCCATGTTTTATCTCAGATCACATCAGAAAAAAAAAAAAAAC
TTTGAAATTTACTTTTTTATAGTTTACAGGAATTTTATTTTTTGTGCCTATTTCTTTTTACACCTATGTGAACCACTATGGAACAACTTAAATTTTGTGCCATAAAAATATTTTTGTGGTAAGGTACTATTTTTTTAGCTCTAGGGATATATCAGCAAAAATCCATCACACAATTGAGACATAATTTTCTGTTGAATGAGCACAAT
CCGCCTGTCCTCGCAGGAGAAGTAAAGCCCTCCCCGCGGGGCCACACGCAGCCCCGCGCCGTCTTAACCCGCCCTCCGGGCTCCCGGGGCCTAACTGCTGCATAAAATGCATTGTTTGTCCGGTGAGCGTGTCCTCCCTGCCCTGGCCGAGCCTCATGCCTTACTGATGTCACTCTGCGTTCAACAGCCTCAGACGTCCAAATACA
CCTAGTACATTTGGCTGCTAAAGCAGCAGCATGTTTAATTAATTTATAACAACACAAACCTCTGTGAGCAACACTTGAATCAAGTGCAGCTGAACTGGAACATAAAAGATTTTTTCTTAACTTTTTTTTAATGCACTAATCTTCAGTTGGATAAACATAATGTATAACTGTTTTCAGCAACAGAATTCTTCAGACTGCTTATTCTA
GTCCAGGAACTAATGATACAAAAGATCTCATGGGAAACATTGAACAGAATGAACATGCGGCCATCTAGTATCATGGTATGATTTAGGTATATTTGAATTTCATAAAATTATAACTAAAATGGTAAGGTCTTTTGTTTTGTTCAATGTGATTATTTCCTTTCAAATTATAATAGTACTGTATTACGCTGGTCTGTCTTTTTTCCTTT
ATGGCCCACTTGTCAAATCTGGAAAGTAGTCTCCCCTCTTCTCTCTGTGGTGGGAAGAGGAGTTTTTCTATTATTGTGCATCTTTCTCAACCCTGTTGCTCATAAAACGTACCATGTCCAGAAAACTGGAGCCATCATTCATTTATCTTTCTTTTATAGCCGATATTCAAAATGGTTATGTTCAGTGGTGAGATGGTAAATCTTTA
GAGGAGGCGCGTGGAGACCATCCTGGAGGAGAAAGTCCACGGCAGCATCTTCCCACGTTGACAGCGACCCCACAGCGCGAAACCGCGCCCCACCCTCCTACATAAAGTCTCATTTCCCAACCACCCCCTGGTCTCTACGCTTCCCCTCTCTAAGTCCCCCGGCGGCGGAGGGAAGGGGTTAGGATGGATGCTGGATCTCCCACACG
GTGAGCACCCTTCCTGGTATTTATTCACTCCAGTCCGAGCTCCTCGTGCTGCACCAAAGGAGGCTTCGGAACCGGCCCCTGCGGCGCTAAGGTTATTTTTCATAAAGCCGATTGGTAAACGAGTGTCCAGTCTGCCAGTCCGTGCTCTGCACCCGGGGAGGGACACACCTGGGCGCGCTGCCTAGCAGCAGTACCCTGTCCACTGC
AGCTGGTCTCCCCCAGGGTTGGGGGGGTGGGACTCAGAGCAAACAGCCTGGAGGCAGACTCACACAGAAAGAGCCTGGGGGCGGGTGAGCTCTCTGCTGCCATAAATGTCATTTTTTACCTTCTAGCCTCCGGACACACGACCAGTGTGGGTCAGCATTTGGGCTGGACCCGGCGTGGTGTGAGGGCTATGTCGAGGCAGTCTGAG
AAGTTCTGTCCCCTGGCCTCCTGGAAAGTCTCAGGTTCAGGACCCTACATTAACACTATGGGTTTATATGCCATGAGTGTGTATTTTTTATCTTGTGCCTCATAAAGGAATTATGAAATGCTGTCATCTCTCTTACATATTTCATCCATCTTCTCCTCCCCATCTCTTATGAGTTTTCCGTGCCTCTGCAACCAGCCTCAGGGTGA
CCAACTATGCCTCCTCCTGGTCACCTGCAGAGTCAGAGTTGACTCTGACATGGTTCTTTGCCCTTCAAGATGCCCCCAGCCTGGCCAGGAACTCTTTTGACATAAACTCGCTGAGCACCTTCGTATCTGACTGCCCCACTCTCCTGGTTAAGGGGAGTTAAATCATGTTAGGGGGATGCCAGGAGAAGGGGAGCACATGGACCTCT
CGAAAGCGGCCCTCAGGCTCATCCCCACTGCCTGGCCTGAGCCACTGTCAGCCGCCACTTCCTAGGCCATCTCCAGGGTTTGGGGCATAGTCTTCTCCGTCATAAACACTATGCACAAAGAAGTTACCGACCACAGTGTTGTCAGTACGCCGCAGACGGCTAAGTGCTGCTCACACAGCTCGTTCCCAGCAGGGAGCACCTGCCAT
CGAAAGCGGCCCTCAGGCTCATCCCCACTGCCTGGCCTGAGCCACTGTCAGCCGCCACTTCCTAGGCCATCTCCAGGGTTTGGGGCATAGTCTTCTCCGTCATAAACACTATGCACAAAGAAGTTACCGACCACAGTGTTGTCAGTACGCCGCAGACGGCTAAGTGCTGCTCACACAGCTCGTTCCCAGCAGGGAGCACCTGCCAT
CGAAAGCGGCCCTCAGGCTCATCCCCACTGCCTGGCCTGAGCCACTGTCAGCCGCCACTTCCTAGGCCATCTCCAGGGTTTGGGGCATAGTCTTCTCCGTCATAAACACTATGCACAAAGAAGTTACCGACCACAGTGTTGTCAGTACGCCGCAGACGGCTAAGTGCTGCTCACACAGCTCGTTCCCAGCAGGGAGCACCTGCCAT
CCTTCTCCTCTCCACCCCCTGCCCCCCGACCTCTGGCTTCAGGAATCCTGACCTCTGTGAAAAGATGCTGGCGTTTCTGGTCCAACCCAAGCCAGAGAACCATAAAGAAGGGGCCTTCATCCTGGATTCTCCAACTCAACACCGACGTCCCAGCTGTGACGTACTGTCCCTGAAAGAGACTGGGAAAGGAAAAGCATATATATATA
CCCACGGCCCAAGCTCAGCAGGCACCAGGCTACTCATGGGACCCCGGGGGAGAATCGTTACAGGGTGCGCTCTGCCCTCCTCCCCCAAACCTGTGGAATACATAAATAGACCGAGGCTGGAGACCATCTCTTCCTTCTGGACACAGAGAGCCCACGGGGCCGCCTTCGGGGAGCTGGGTGGGACCAGGTGTGTTCCGGCACACGAG
TTGCTTTACTTTAAAAAGACACTTTAGTCCCACAGCCTCCTCCCTAAACCAAAGGTTTGAAAGCATTCATTTTTCCTTAGACATCTTTTAGGAACCTTCCCATAAAGATTTCACCTTTCTGTTCCCAGATGAGAGTGGTAAATCATCTTTTCTGAAAACTAGCCCTATCGTATTTATCCTTTGAAAAGTAAAAGTGTCTTTTTTTT
TATATTTGTTTCCTCTGTGGGCTCCTGGGATGCGGGCAGAGGCTGTTTCTGACCCGCTGCTGTATCTCTGTCACCCCAGCAAGGCCCATGGGGGGGCATTCATAAACCATCTTCAACGGCAGCATCTGACGTGTGTCCAGTCACTTATCCTTTAGGCCGTCGTTCCAGCGCAGAACGCGGCTCGTGCGAGGAGGGAGCATGGAGTG
TATATTTGTTTCCTCTGTGGGCTCCTGGGATGCGGGCAGAGGCTGTTTCTGACCCGCTGCTGTATCTCTGTCACCCCAGCAAGGCCCATGGGGGGGCATTCATAAACCATCTTCAACGGCAGCATCTGACGTGTGTCCAGTCACTTATCCTTTAGGCCGTCGTTCCAGCGCAGAACGCGGCTCGTGCGAGGAGGGAGCATGGAGTG
TGAGTGCCATCGTGGGCTTGGCTGTGAGGAGTACCCTCAGTCCAAGGGATGCATGTCTGGGAACTGATGTCATAAACCCATCATAAACAGTTTATGATGACATAAACTGATGTCATCTGGAGGCTGGGACTGATACTAAAGGTATCGTTACTGCTGAGCCAGGCCCCGTTGTATAGTTTGAGGATGAGGTTACGGCCTGGGAAGCT
TGGAGAGCCTGGCATCAGCCAGGATCTCAAGCCCCCAGTCCCCTAGAAAGCCCTCAGCTTGACTCTTCTTCCTGCCCCCGAGCCCAACTAGCACGTCACCCATAAAACAAGCTCAACCTTGGTGTCTCCTCCCTCTCTATCACCACAGATCTTGGTCTACTGGGCCCTTTTGGCACCTGGTGGGCAGGGGAGGAGCCACCTGATTT
CTAAGTCCAGGAGCTTCAGCTGGGATGAGGGAGACAGACTGCTTCTAAATATTACAGTGTGAGTGCTGAGCTGCTGTAAATCTCCCCTGATGATCTCAGGCATAAAGCCTGTGTTTTATCTTCTGGTCTGGTAGTGTCTTTGCTGGGGGAAGTGGGAGGGGGCAGTGTGTGGGGCCAGGAACAGGGATCTGTGGGGTAGTGGTCTA
TTCGTCTGCTCCTACTAAGCTGGAGGCGGGAGACCCTGCCCCCCACCCCCTTGCCTGCCCGCTTCACCCTCGGCCCTCTTGCCCCGAAGCCACCCCGGTTCATAAAGCCACGTTCTCACAGCATCTCCTGACTGTTGTCTCTTTGCTGCGCACTTTGGAGGAGTCCTCTGGTTGGAGAATCCTGGAAGCCCTTGTTCTGGTTTTGC
CGACGAGCTCCATGCAAAAGGCGGCTGCCCTTCATTTGTTCCTACTAAGCCAGAGGCGGGAGACCCTGCCCCTGACCCCGGCCCCCCTGCCTCTCCGCATCATAAAGCCACATTCTCACAGCATCTCCTGACTGTTGTCTCCTCACTGCCCACTTTGGAGGAGTCCTCTGGGTTGGAGAATCCTGGAAGCTCTCATTCTGCCTTTG
GAGGAGGGACTCTTACCACTAAGTACTCTGGGGATGGAGTGGTTGAATCGTAGACTTGTATAGATTTAGGTGCAAAACCTTTCCGTTTCCACTGATGAATCATAAAGTGAAGAATCTCCTCTCCACCCCAGAAATCTGACTGTACGGTCTTTCGCTTTGTTTTTTTTGGCCGAGCTGGTATCGTCACTGCTGGCTTTCCTGTAGTC
CATTTTGTCAACTAGGTAAATGAGTTGAATATGATATTTTTGTTACCCTATAGTACATTTTGTAAATGAAAATATTGACATATCTGTACATGATCTAACACATAAAACTTTTATGAAGTTGAATCTAGTGAAAATAAGTCTTTATTTATGGACATTTAGAGAGCAGGATTGGGGGGGATATTTCTCATTAAGGACTTTGGTACAAG
CTTGTTTCCTTGATGTCCCCCCCACCCCAGCCCCTCTCATTCTCTCCACTGAAGCCAGGCTCACTGGTCTAAACCCATATGTGTGTGACTTCAGTTACCCCATAAACCAGAGACTCAGACCTGTGTTTTCTCAGCTGTAATGTAAGTTTTTATATCTGGCTTCCAAACTCCTACTGCAGCACTGTAAAAAATTAAAAAGAAGAGCG
CGCGCTGCTTCTCCACTGGGGCTGAGCCCGGAGGCCCTGAGGTTAGCGCCTCTGCAGGGTGAAAGGGCAGTAGATGGTGGACAGGCCTTTATTTTTACAACATAAAAGACCAGAAAGTACCAAATGCCGTCCAGTTCCTGGAGCTGTGTCTGTAAGCCACCATGGGGCCTGCTTCCCACCACAGCCCACGGTGGCGGGTGGGAATG
CTGAGAAATCCAGGAAGGAAGATCATGGAATTTTTCTTCTTGAAGAAATATAATATGGAAAGATTTATAAACAACTAGGCACTTCCTGAGGGCTAGGCATCATAAAGGGAGCTTGGAACAATCCAGCCTGGTATTTATCCGAGCTCCATCATGAAGGTATCTCCCCAGAGAGATAAGTGAGTGCCCCCAGGGGACCGCAAGTCACA
CTGAGTCCTCTTTTCACCTGCCCATAGTGCATTTCCTTCATCCCTTTGGAGTTTCCTGTCTAACTTTGATTTTCATTTTTGCAGGTTTGGATTTATTCTTCATAAAGATGAAGCTGCACTACAAAAGATTGATCTTGAAACCATGTCATACATCAAGACTATTAATTTGAAGGACTATCAATGCATCCCGCAGTCACTAGCATACA
CCAGAGCAATAGTGCTGGGTCTTGAAAGCCAGCTAGAATTTCTCTGTTAGTGTACAGTGTTTTGCATGTTGCAAGCAGCCATTTGGAAGGTGCAGTGAGTCATAAAGTAGACCATAGAAGCTAAAACGTGGTCTGACAGCATCTGCCTCTGTTTGGTTCTTTATTCCTATTTGAAAACACAGTATGGGAGGAGAAAAACTGTCTAA
GCTGCCGGCTCGGATTCTGGGGGACACAGCCTTTTAGAGGCTCTATTTCTTCCTTGGTGTGACTGAGAATGTCCCACCCCACACTGTGTAACAAATGTATCATAAACTATATTTTCCTCACGTTGAACACTTTACTCTTGCTTGAAAATGAACAAGCTGGACAATTACTAGCCATATATAAAATTTAATCTCATCAAATGTACAGT
ACTCCCTGCAGCCAGGAGGGGCGGGGGCTGGAGCTCCTGGGAGCTGCCGGCACCTCCCTGCAGCCGCCCTCTTTGCACTTTGTTACTCTTTCAGAGCATTCATAAACTTTTGTACCTAGCTCTAGCCTGTACCAGTTCATCACAGGAAACCAACCTGGGGCTAACTACAACTACAGCGTGGTTAGAATCCTAATTAATAGCTACTT
GGGTTTGACAGGCACTGGATCAGGATCAGGGAGGGAGATGGAAGCACCCAAATTGGAACTTCACTTGTCTTAACTTGGTGTCACCTTATATGTTGAGCTGCATAAAGGACCTGGTAGGCCAGCTGACTATGTACAGTTCATGTGTCATTGTCAGAATTTGTTTTGAGATGGATTGAATGAGGATGGTTATGTACAGTGAGGCAGCT
TCGGCTTTGCAGCGGCGGCCCCGCCCGGGCGTGCTTGGGGCTGCCCGCATTGTATCATAGTCGTGTTGTCACAGAGTAGCTGATCGTAGAGTCGTTGGATCATAAACTGGAAACACTGGTGGAGGCGCATGGGGGCGAGAAGGTGCCCCCTGGCCCGGACGCGCGGCGGCGGGGCTGTGCCCGGGGACAAGTGGAGCGCAGACTCT
AAAGCAGGCTCAGCAAGTAATGGAAGGGACAGGTGCCAGTTAGATGGAACCACATCTCTGTTGTAAATGTGTCTGCCTGGAGGTCCCACTGTACCAAGTTCATAAACTGGCTGAAGATCCTTTCAGCTCTTCCTGACTTTCCCGGCCCTTTGGTTCTTGGGTATCTGCCCCAATTACTGTTTGGGTCAGCTACCTGTCTATGTGGA
GGCCGGCAGTAGCACGCCCTGCTCGGCTTCCTTGAGCCCCCTGGTGGACGCTGAGTGAAGCCCCACTTACTTGGCAGCCCCTGTCCATTCCCGAGTCCTGCATAAAACCGCAATTTTTTTTCTGTTTCTGGTCTCTGTTTCCTCTACCGACCAGGGAGCACAGAAGTCATGGGTGGGGGGCGCCTTTGCCTTCATAGAAACGTCCA
AGACCACGGCCATTTGGTCTCAGCATCCCTGGCCCTGCCATTGCGAGTACGTGTTATTTATTACCTGGAGGCCTGTCCTGTTCCAATGCCCCCCCACCCCCATAAAGCATTGTTTACACCTGTGTCATAGCCTCTGTCATTTTGGGGTGGTGGGGAGGGAAGGGAGGCAGATGAGGTCCCTGATTATGTTTGGAGTCCATGTTTTA
TTCCACCCTCTGCCTCTGAGGTGCAGCACTCCACCCACCCCAGCCCCGACTGTAGACATTCAGACCACTCACCAATGTGCCAAACCACCCCACAGTTTCCCATAAAAGCACTTTGCAACCAGGAGGAGGAGGGCATCACTGCATTTATTTCCGACCCTTTATGAGTCCTACCATGCCAGGACCGGGTCCCCCGACCCCGCCCCACC
CGCTGCCTCGCCAACGCGGACCTCGAGCCGGACGACGTCATCGGCCTGTAGGCACCCCCATTCCCTGCGCTCTTACCGCCCAGCGCCCCACTTCTTTCTACATAAACCGACAAGGTCTGTGTCCCGGGTTTCGTTTGTTCACTTTGCACGTGGAGAGCGGTAACGGGACAGGGTGATGGGGTCCCGGCGCCCCTAAGAGCCAGGTG
AAAAATGACTTGCTTTTTTGAAAGGAGATGGTTGGTGTCATGCTGGGCATCCTCCTGCAGCATGTCTCAAGACTTCTTGCAGCCCAGCACCAAGTGGACACATAAATATCTATTTCCAGGAAACCCTAAAAGGAGAAATGTAAAAGGAAGGCAACACTCAGATTTTTTGTTTTAAATTTTATTTTAAGTACACTTTCAGTCTCCTA
ACCTCCTCTTCCTGCCGAGGGCTGGCTGCCGGAGTAAGTGAAGGCTGAAGGCAGTCCTTTCTGCTAGATGGCTAGTGGCTTTTATTGTGTTTTTTTTGTACATAAAAAGGTTTACTACCATCTGACATTCTGTCGGCTTGTTTTCTGCTCAAGTCTCTGGTATGGCCAAGGTATTCTCCTTAATGTCGGGGCCCCTAACACTGCCG
ATAAAGGAAGGCATTCTTGTAAAGCTTCTTGCTTGGCCTCTTACCTCCAGGATGGAGGTCAAGTTGTAGTTGTCCTAGGACAACCAACTGTAATCTGGGTCATAAATCTCTGCTGCAAATATGGTGAAGTGATATGGCTGAGTGTTCCAACAGGTTAAGTAGACCAAAAGTCTTACCCAACCAAGCCTGGTTACTTAAGTGTGCAT
CCCCGCCCTCGTACTGATTTTTATTTAAGCAGCTGGACAAAAAAGGATGAGGCACTTTTATGAACTGTTCATTGAGAAGTTTCATTGTACTGAGTTAAATCATAAAAGCTGTTTCAGGCCTTAATTCTCCTCTTTCCTTTTTCCTCACCTTCCTCCTTCCCCCCTTGTGGATCACATAACATTAGGGGTCTGCACCAGCCATCTAG
GGAAATGGTCCTGGCTGATCACTTCTTTTCTTCCATGCTCACCCCTCCAAAGCCTTTTTCTGAGATGATGCTGGGGGTTCCAAAACTGATAGAACCAGGGCATAAATCCTCCCCATCCCGGGCTCAGCCAGTTCCTGGAACCCTTTTCCCTTTTCATTGCCACTGAGCCATAGATCTGTAGGTCCACTGGCGCTCAGGATCATTCC
ACAACAGCACGAGGGGGACCCTGTCGTGCCAGCCAGCGCGCAGCCGGATCCTCCCAACCCTGTTCAGGACTCGTAGCCAGCCTCCTGTACCCAGCCTGCCCATAAATACATTCTGCCCTGTTGGCTGTTGGAGACATGGGGAACTTAGGGTGGGGAGTGGTGGTGTTACCTGGCGTTTACTGACAATGATCTCTTCCAGTACATGG
TAATTAGTCGGGCATGAGTCTGTCTCCTGAGCTAGACTGTGTCTGAATCATGTCTGTATCTCCAGTGCCCGGTGCAGGGCCTGGCCTAGAGTAGGTACTCCATAAAAGGTGTGTTGAATCGAACTGCGTCCGCCTCCTCCCCGGTCAGGCTCAGGCGAGAGCCTGACCTACCTGCAGAGACGAGCACCACCGCGGTGAAGAGGCCC
AATGAAGGGTGCTTAATTGTTCCCTTTTTTCTGTATTCTGTAGGTCTCATAACAACAAACTGCAGTCTACAGCTTCTTAAAGTTCAGCGTGTTAACCTAACATAAAACACAGCAAGAATCTGGTTGTCTGAACTATTTTAAAATTAAGGAGCCAGATGTTTTTAGTCAGGTTATCCTGACAAGACTTGACCTAAACTTCGTTTTTA
TGTCATGCAATCCATCAGACTCACTCCAAAAATGGATTTTTAACCAAAATGATTAAGTGTTCCTTAAAATTAAGGAGTTGAAAAAGGAGATATTCTTTCTCATAAAACTGTGACTAGGCATACACTGTAGTTTTTGAAAATTATGCAAAAGCAGCTAATTGTAACTTATTCCAAGTGCATTTTTTTCTTATTTATATCTTAAAATG
TGTGCTTTAGGAAATTATTGACAGTTTTGCACAGGTTCTTGAAAACGTTATTTATAATGAAATCAACTAAAACTATTTTTGCTATAAGTTCTATAAGGTGCATAAAACCCTTAAATTCATCTAGTAGCTGTTCCCCTGAACAGGTTTATTTTAGTAAAAAACAAAAAACAAAAAAATAAGCAAAAAAAAAAAAAAAAAAAGATTTT
GCGCACATGGCACATCAAAAACCCAGACCTGCTCTGGAGAAGGTCACTCCACTGAAAAGGATCTACATTATTCAGCAGCCTCGAAAATGTTAAGCTGGGACATAAAACAGCCGTCTAGCCAACTGCCTCGAATGTCTGAGAGCTTAGCAAAAAGGACCACACTTTGCATAGGCCTAGTGTACTTGCTTGGTAAATAAAACAGCTTT
ATCTGCAGTCACGTTGGAGGTCACCAGCCCATGAAAATTCTTTTTAGTGTTTTAAGAGAAAATTGAATTATTTTTTTTTTAATCACTGGATTTGTTGACTCATAAAGTAAGTTCTGAAATATAGCACAATTTTGGACTGAATGTTTGCAAAGTTGGTAATTTCAAATGCTAAAGAACAATAGCTTATTAAGTTAATTTTGTGAGTG
GAACTGCCCAACAAGCCAAGGAAAGAAGCCAGGTGAGAAGACAATCTCTAGCATCAAATCATGGATCAGACATCACACGATTTTTGGTAAAGAAATGAAGCATAAACATTTTTAAATGGATGACATATGGTTTATATGTGGAGAATTCACCAAAATTTTTTTGTGCTTGTCTAATATTTTAAAAGTGGAAAATTTCAAAACACAAA
CTGAGCCCCGACACCTCCCAGACACTAGGAGGGTGTGGACCCGACTGGACCCAGAGCTAGCCCGAGGAGCTCAGGGCTGTGGGAGGGCCTGGCTTCAGGGCATAAATGAGGCTGGAACCCTCCTGGGAATCTGGCCCGTAGTACTTGGAAGTTGATATAAAAGAGAGACCTGGACCACAAATTGATTTCTGTTGAGGCACACTGTG
ACCTTTTATCCTCAGCCTCCAGCAGCCTGTTCTCAAGGAACCAGCGTCTCCTCTGGGCTCACAGGGTATGATGCAACCCCTTCAGTCCGGCTCTGCTGCTCATAAACCTACACCCCAGTCTTCTTTCCTTTTGGAGCAGAGAAGCCCCAGCTACAGAGGCTGTTTCCTTATGAGAGTCTCTGGCCAGAGAAAGGAGTAGCCAGCTG
ACCTTTTATCCTCAGCCTCCAGCAGCCTGTTCTCAAGGAACCAGCGTCTCCTCTGGGCTCACAGGGTATGATGCAACCCCTTCAGTCCGGCTCTGCTGCTCATAAACCTACACCCCAGTCTTCTTTCCTTTTGGAGCAGAGAAGCCCCAGCTACAGAGGCTGTTTCCTTATGAGAGTCTCTGGCCAGAGAAAGGAGTAGCCAGCTG
TGCCATGATGTAGCCAGGACAAAGGACAAGCCAGAATGGACTTGAGGGAGAGAAGAGACTCCTTTTTTAAAGTTGCTGCAAGACTTTTTTTGAAATGTTTCATAAAAATTTTAGTAATCAACCATTCCTGCAATTATATTTTTCCTCTAACACAGCTGCCTTCATTTGAGTTTGAAAACCCAGAGACCAGTTGGAAGAGGGTTGAA
CAGATCTGGACTGTCCATGTGCTTTGAAGCCTCCCTGCCACCCCCCAGCCCTGGAGGCTCTCCCTGGGATGACATGTTTTTATAGGGTTTTTTGTTGTAACATAAACTATTTTATACTATGCTCCCAGGTATCCTTGACGCTGCACCTTGATATTTGGGGTCGGGGGGGGGGGTGGTGGCAGGAGTGAGGTTTATTCACCTGCCTT
CTCAAGTAACCGGTGTGACCCCAGCCTCAGACGGCCTCGTGTCAGAAAGCACTCCCCTCCCCACCCCCCGCCCTGTGTGCACACTTCCAAACTGTTGCTCCATAAAAACGCTGAACTGCTGTCAGGGACTGACAGTTTCCTGCCACCACCTCACCAGTCATGACCTTGCAGACCTGCCCAGAAGCCGCTTTCAGGTTTCAGATGCC
TTGTAGATAAGCAACTCCAAGTAAGAACTGTGAGCTGTGGGCCCTGGAATACCTACGTGTATGCTGTGGAGAAAGAGAAGAGCTGACCTATGGATAAGGGCATAAAAGAACAGTAGAGTGGAAAATTATTCAGCCAACACCTGTGAAACTCGCCACAGGGCAAGGAAACCACTGCCACACCCAGAGGCCTCTGCTTTGCCCCTCCC
TTTGGAGTAACACCTGCCCCACACAGGTGCTAGCTCTGATTCATCCTATTGTAGCCCTCACGTGTACACCCTCTGACCGACCGTTAGCCACCTGAAGAGGCATAAAGATCTACATGTGACTGAAGTCAGCCTCCTGCATCTCAGTTCTCTGGGAGGGGCCGAGGAGCACTCTGATCCCTGCCATAGGGAACTTCCCCTCACCCAGG
GCATCTTTAAGGGGCCTGCAGCTGAAAATGCAGAATACCTGCGGGCAGCACCAGCAGGCAGTGACTTTACTGGGGCCTGACCGTGGAGGACAACATCAGCCATAAACTTCCAGCCCCTTCCACCCCCAGGACCAAGCCACGGCAGCTGTTGAGTCCTGACCGCCATGCCGACATTCTCTCTTGGACCCACAGACTGGTTTGTCCAT
CGCCGTGCTCCAGGCCACGGGGCGAATGTGGCCATACCTACCTGATTTCTTTTTTAAGAACAGAAACAACTATTTTAAAATGAACTCTTTTAATGAATTTCATAAAGGGACATGCATTTTACTGGATTTGCTTTTCTTAAAACATACCAAAAAGGAAAAAAATGGGAAAAAAAAAAAAGCTTGGTATCTATCAGACTTCCTTTTAC
CGAGTGGATCTCCAGACTCAGTAGATCTGAAGAGGAAAGGAAAAAAAAAACAAAAAAAAAGTTGTGTTTTGTTTTGGAAATCCCATAATACCAACAAACACATAAAATGCAGCTGCTATTTTACCTTGACTTTTTATTATTATTATAATTATTATAATTATTATTATTAATATTATTTTTTGGATTGGATCAGTTTTTACCAGCAC
GGTCTGGTCCGGCAACGCTCTGGGGCTCTGACCACCACCTCCATCCCAGCTGCTGAGGCAAAATGCGAAACCGAGACTGTGTATGTTGTGAATGGGCTTTCATAAATTTATTATATTTGATATTTTTTTACTTGAGCAAAGAACTTTTTTTTTTTTATGGATGGATTGGCAGCGATTCACACTGCCTCTTCCTAACTCTGAACAAG
ACCTCTCTCTTGGCACTTCTCTGGCTGTTACAGCAGATGTCTAACCTACTTCAGCTTGAACTGTAGCTTTTACACTGTACTTGTGTTCCAGCTATTTGAGCATAAACCCCATTGTAATCGAGATACATCTAAAGACTGTGTTATATACAATATATTCTCTTCTGGGTAGAAAATGGAAACACTTGACTTTCATATTGGTCCCTTTC
AGCAGCAAATACAATGGTAAATGAAAGGGACCAACAAGCCATATTTAAAGAAATTTTATTTTTCTTTCAGTACACAGAGGTGATGCTTTTCAAAATCAGACATAAACCTGTCAAAAGTATTTTTGTTGGCTTTTCTAAAGGACTAGATAACTGATGAATTAAAAACTTCACACAAGTCCTTCTGTTATTTTTCTCACTCTGCTGTG
TGTCATTGCAATGTTGTTAAAAACAGACCAACCTACTCAACACTGGATCAAACGTGGGGTTGCTTTGCTTTGTCAATTAGACGACTAAATTGGACAACTTCATAAAACATCTGAAAGAAGTTACAAAAAAATTGCCTTTGCTTACTTGAAAATATATACATTATAAAACCCAAGTATCTCGGTGTAATTCTTTTCAGTGATCTTTG
TGTCATTGCAATGTTGTTAAAAACAGACCAACCTACTCAACACTGGATCAAACGTGGGGTTGCTTTGCTTTGTCAATTAGACGACTAAATTGGACAACTTCATAAAACATCTGAAAGAAGTTACAAAAAAATTGCCTTTGCTTACTTGAAAATATATACATTATAAAACCCAAGTATCTCGGTGTAATTCTTTTCAGTGATCTTTG
GTGACCAGGGCCTAGGGAGGGTGTGGGTATGGTGTGGCAGTGAGTTCTACACATTCCTGAGATCCTGGCAAAGGTGCTCAAAAGATGTACTGAGAAGAGTCATAAAATATATGTTTTGAGAAAAATGAACTGGCTCCTGAAATGTTTCTTCTTGGATGTGAATGCAGCCGGTGCTGGTTCAGAGGAAGAAGGCTAGAGGGAAAGGT
GTGACCAGGGCCTAGGGAGGGTGTGGGTATGGTGTGGCAGTGAGTTCTACACATTCCTGAGATCCTGGCAAAGGTGCTCAAAAGATGTACTGAGAAGAGTCATAAAATATATGTTTTGAGAAAAATGAACTGGCTCCTGAAATGTTTCTTCTTGGATGTGAATGCAGCCGGTGCTGGTTCAGAGGAAGAAGGCTAGAGGGAAAGGT
GTGTCTCTGTGTTTGTGGACTGGATTCACAAGGTCATGAGGCTGGGCTAGTCCCAGCCTCAATCCTGTGTGCCTTGGCAAGCCTGAAGCTTTCTGTCCGACATAAAGCCACCTTTCCTCTTGATGTCTGTGCAGGGTGCTTCTTAGCCTCTGCTTCTGGGGAATGAATTGGCAACTCCGCAGCAGGGCCTGTGTGACTCAAGCCCA
TTTTATCTTAACTGATCTGACAGGGGAGAAATGATGACTGTTATACATATGGGATGGGGTGGGCTTGTGAGATATAAGAGCAGAACGTGGGTGACAGTATCATAAACAGGCTGATTTGGAGAAATGAAAAGAACAACATCCTCTGGCTGTGTTTCATCTACTCCTCCTGTCTCAACTCATTCTGATCCTCAGATATACTTTCAATC
CTATGGGGAGGCAAGGAGCCCTGGAGAGGTCGCCCACGGATACACGCTGCAGGTTCATAGCCCTGGATGGTTGTCTGCACGCCGGCCCCACGTTCTCATCCATAAAATGCGGTGACGGTCAGCTCTGCAGTGTGAGCATCATTTCCTCGCGTTTACCCCCAAATACACTCAGGCATCTGGGATAGCCGGATGGCGATACTCTGGAG
GAGGGGAGATGGCCGGCCTGCGGAGGTGGGGTGCTGGGGCTGCATGACTTCTGCCCGGCGGCTCTTCTCTCCGGGGTTCTCTTCCCCTGTCTTTCACTCACATAAAATCGCTTTCAAATTAAAATCGCTGTTTTCTGGACCGAGGTGACTGTCTTGGGGGTGGGGAGGAACGCCGCCCCTGGCCGCGGGTGGGAGGGTATCCGGTG
ATGGCTACATCTACGTGGGCACCGGCGAGAAGAACCTAGACCTGCCCTTCATGCTGTAGGCGGGCCGCCCATGGGGTGTGCAGAGTCTGAGCAGTATTTTCATAAAGGCGGTGAATCTGGTCGGTCTGTTCTGTGCTGCTTCCCTCCCACCTCCACCTCCATCTGGTGTCCAGGCTGAGGAGAGGCCCAGCTCTAAATAGAGCAAG
TATTTCCAGAGAGTCTTGCTGCTGATATTTTTTCTAATTTATATATCATTGAGGGTGATTAATCTTCAGTGGACAAAATCTCTGCCCTCCCCCAGCCCTCCATAAAAAAAAAACAAAAATGGAAATGAAAAATGAAACAAAAAAGGACAAAATCAAAAAAAAAGACAAAAAAAAAGGAAAACAGCAGTGTAACTGTGTGATAAAGT
GTATGATGTGATCCATAGCACTTAAGGTTAGTGGATTTTGTGATTTTTTTGTATTGAATATTGTCATTTGTTATGCCTATAAGGTCAGTTATGGTGGTAACATAAAGGTACGTTTTAATATTTAAGTTATTCTGTTTTGGGAATATAAGCTATATGTGCAATTTACCAATATTACCAGTTTATTGTATAAACAAGAGATTTGGCAT
ACTAATTCATCTTTCTCTCTTCTCTCTCAGGTCCAAGTTGCCACATTGCTTCATTAATACGAGAGACCACTTCCATAACAGCTGTATTATCTTAAACCCACATAAACACTTCTCCTTAACCCCTTTTTTTGTAATATAAGACAAGTCTGAGTAGTTATGAATCGCAGACGCAAGAGGTTTCAGCATTCCCAATGATCAAAAAACCG
ACTAATTCATCTTTCTCTCTTCTCTCTCAGGTCCAAGTTGCCACATTGCTTCATTAATACGAGAGACCACTTCCATAACAGCTGTATTATCTTAAACCCACATAAACACTTCTCCTTAACCCCTTTTTTTGTAATATAAGACAAGTCTGAGTAGTTATGAATCGCAGACGCAAGAGGTTTCAGCATTCCCAATGATCAAAAAACCG
TTCCATTCACTTTCTCTGATGGGCTTAGAATTTCTGAAAAGTGACTTCTTTGTTCTTGAAAGTTCTCATAATTAATAGATGTCTCATCCAACTGTACTTACATAAAGTGAGATATTAGGGGGAAAGCAAATAGATATACATGTAGCAAGAGAAAATTAGTTAACAGGCATTTCGTGGCAAACTCAGGACTTTGAGATGTTGGAATT
CTCCTGGCTGACCCCTCTCTGCTGACCCCTCCCTGCCCTGAACCCCTGCCCCAGCCCCCTCCCCACTCAGCTCAGGGCGCTGGCAGGGGCTGCTGACACTCATAAAAAGCATGGAGAGCAGACGTGGTCCTGCCTGTCTCTGGCTGCGATGTCGCCGTGGGAGGGGAGGGCCCCAGGGCCCGGCTGGGTGCAGCCACCATCTCTGT
TAGCTATGCTTCCACTGTCATGTTTTCTTGAAGGACTAGATCTGGTATATTCGGATAAGGGTCTTTTTGTTGCAAACATATTGTAGTGCAAATAGTTTATCATAAAAAAGTAGTAGTTTTAACTTTCTACCTTATCCCCCGATTTTATTCTTTCATCTATTTCTTCAGCAATCTACTTCTGCACCACCCACTGCTAAACTGTACAA
CGACTGGAGGAGGGCCCTTGCAATTCTCACGAATCCAAGGCCAGGCCAAGACGTCCCTCTCCCCTCGCCCCTCACTGTTCTGTGCACTTTTTTCTACCTACATAAACACACATTCCACGTCACATCGGTGCTGTGTCTCTGCGCGGGAGTGGCTCGCGTCGCGACGCCCCGCCCCTTGTACTGCTCTGGCCGCCGCGGGCTCTAGG
CTCATCCCGCTGGAGGGCCAGAGGCAGGAGGTGGAAACTCCAGGGGCTGGCTTTTTTAAAACTGGTTTTATTTTAATTTTTATTATATTTTCAGTTTTTCCATAAAGGAACCAATTCCAACTCTGTACCTGGTCTCCACCCTTGCTTGTTGTCTTTCTCACTCTAGTCTGTTCCCAGTGGCAGAGTGGCTGGGGGACCCCCCAAGT
CAGCCGGCCCGCCAGGCAGAGGGTGTGCTGGCTGTGGGTTGTGGGGGCAGGGCCCCCTGCGGAGGGCAGAGGGTCTCCTGGTGAGCTGCACATGTTCATACATAAACAGCCAGGTTTTCCAGTGCCTCCAGCGAGCTGTGTCCCTGCAGGGTCAGCACTCTGACGGATGGATTGCAGGGTGGGGGGCACAGCTGACACCACCCTCC
CTAATAAGCCTATGTATACGACTTTACAGGTGAAGATCTTTTGGCAAGAAGTTAAAATCAAGAACGAACATAATGGAGACAAATATAATTCCCTTATTTTCATAAACTAAACTGGAAACTTATGATTTCTGAACTCTTGATATAAGGTCCGAGCTGAGGTCAAGCAAAATGGTACAGAACTGGTTTCCTGCTGATTGAAGCAAAGA
GCACAGAATTAGAGGAGCTCCCCCATCCTCTCCCACCATTCCTTCTTCCTCCCCTCCCACTCTGCCTTCTTTCCCAGCCTGCAGCCCTGGCAGTGATGTACATAAAACAGTTTCTTTCTCCAAAGGCATCTGAGCAGCTCACTCATTTGTTCACTCGTTTCTTTCAACAAGTATTTTATGGGCCACCTACTATTTGGACCCTCAGG
TCTCAGGTTGCTGGATTCCGGTCAGGGCTGAGCTTGAGCTCAGTGCAGTCTTCCTGGAGGACGGAGACATGGGATGCTGCTGCCGCCGCCATTGATGGCACATAAAGTGTGTAAAACAGTCTGTGTCGAGTCATACTTATGCCTCCGAGCTGCAGCCTGGGCCGCTCTGTTCTCGTCTTGCCCCAGCCCTGGTCACTGCAGGGCTC
CGTGCCCGCGCAGTGACGGTGCCCGGCTGTCCCGGCTGAGCCTCGGTGGGAGAGGCTCCACAGCGTCTCTGGAGCGCGTGTGCCGTGTGTTCTGCCCAAACATAAAGTTGACGCGCCTGCACTCGTCTCCTCTCGTTCTTGGGCTCACACTCGGACCCGAGAGCGTCTGTTGGTTTGGGCAGGCACGGGGCAGGGCTGTCGTGGTC
CCTTCATCCCGGCGTATCCAGTGACTCGTGTTTCCTTTGAACAGTTTTTCAATTTGCTTGTCTATCTTCCTCTCCATCTCTCACTCCCTCCTTCTGTGCCCATAAAATCCAACTTCTCAGGGATTTTCACAGTGTTCCAATTCTTGGTGGGATAGGATAGGTCAAGCCAGGCTGAGTCCTCCAAAAAAAAAAAAAAAAAAAAGATT
CAGAGTTCTTCAAGACCTTTGAGGCTTCACTCGAGTCTTCAGTTGCTCAATTTACTAAAAAAGATTTTGTCAGAAAATTGATGGAAGTAGAAAAAATAAGCATAAAATTTGGGAGTTGATTATCAAATCGTTTTTCAGTCTTTTTCTAAAGAGTCCATCCCACTGAAGTGAGTGAAGTGGACCATCCCGTTATTTGTGCAAGTAAT
TATATTTTGTTATGCTTTAAAGGCCACCTGCTGTAAAGTTGTTAAATCTTAAATACGCCCTTTAAAAACTGGAATAATGTATTAAGGTCAAATAATATCCCATAAAATATATATTTCTGCTAATATCATTAAAAAAGTTTTAATTTTTCATTAGATTCATATCATTTAACTTCACACAGTTAGCACCTCTAAAAATCTTAATATGC
GATTAACACCCTGTGTCCAATTCACGTGCTGAACCTTGGGGTTTCTCATCTGCAAAAACCCCAGAGGACAAGAGGATTGGTGTCTACCTCTCGTCCCTGTCATAAAAGGAACAATGCATAACGCTTTCAGCATTCAGTAATAACACCGTAATGGGAGAGAAAAACAACTGAGTATCTCTACAATTGTTTGTTATAAAATAAAAATG
AAGGTGGGCCTTTATCTACTAGCCTTTGGGTTTTAAGAATATCACAGTCCTTTTGATTTTTGAAGCTTATTTGTGAACATGAGCTGTGAGTGGTAAATTTCATAAAGAACTTAGTAAACATATCTGTCTGTGTTTTGTTTTTTGTTTTTTCTTTAATTTATAACTGGAAGTCTCGTGGTAGGTTATAAGATCTGGTTAAAAATTCA
AGACCAATTTGTAAGACTGTTATTTAGTATATCATTTGACTTTATTGTGGCTTTAGAAATGTTTTCAGTTGTACTTGTTTTAAATTGTATACAGGCTGTACATAAAATTACCAAAATGAATCATTTCTTATATCTTACTCATGAAAATTTGCATACAGATGTGTTTGCATATATGCCTATTTGAATTTTTGTTGGCTAAACTTCGT
CAGTAAGGGACAAGGGAGGTGGAGGGAAGGTGACAATGGGCTGCATCCTCAGAAAACTGAGGGATTCTGCCATTACTGCAAGAGCTTCTCCAGTCAAGCCCATAAAACACCTTTCCCTACCTCCTTGGCTTGTGATTTTGTTGATCAGAGGGCTTTTAGTTCTTTGCCATTTCATACACTTCTGTCTTCTCTCCATGCACACACTC
GGTTGGGAGGCTCACATCCAGCGGGCCCTCTGCTCTGAGACAGGCATTGAGGGGCACAGGGGGCCTCCTGAGGTCAACACTTTTTAAGTCATTCATGTAACATAAAATCGATCACCTGAGCAATTTTTAAGTGTTTATCAACATGACATCAATACCTTCACGTTTCTGTGCTACCCACCATGGGCTTCAGAACTTTTACCCTCCCA
GCCTTCAGACTGAAGAAGCCCCTTACCATTTTAGAATTCTAGTTGGGTACTCAAGGAGAAGGAATGCATACTGTCATCTATCTGCAGGCTGTCGTTAGAGCATAAAGTATTTTCACATACTTTGCAGGGTGAAATCATAATGCAGATGACATAATACCCAGTGAGTGCTCTTACGAAGTTAACTATTCACAGGAGCCAGCCTTGAT
AAGATGAATCGAGGGAGGAAGCTGAAGTGGGACAAGTGTGGGACAAATGCACCCTCCTGACACTGTTGTTACTATGAGTTGTCACTGAGGAATTTGATACCATAAAGCTGCCATGACTTGAGTTCTGTGAGATCGCTCCGTGGAGCACCATATCCTGCAGAGGGTGCCTGGGTTAGAACAGCACCAGGCATTCACTAATCCTCCGG
CAGAAGCCCATGCCCAGCACTGTTGCTGGTCCAGAATGAACAGTCACCTTCTCCCTTCTTTACTCCTCACTTTCATTTATTGATGTCTTTTTTTTTAATTCATAAATCATTTCCTGGGACACGGCATCCTTTAACCTTGGTGAAGTGCAGGGTGCACTTTTACTGTCGCTCCTGGTGGAGGTGCACTGTTCAGTGTTAGCCACTCA
CTGCTATCGGGAGGCAAGGAGGGTTCCTTGCCCTCAGAAGACACCTGGCTCTTCCTATGGCTTAGCAGCCACTCCCAGATTTTTGACTGTGTGTTCTAACCATAAAAGGTCCTTGATTTTCATGGAAGTGTCCTCTCCTTTCTTTGGTAAGAACAACTCATTTTGTAAAAAGGCTGGAGGGCCAGTGGCTTGCTAGCCCCTCTTTT
TTCCAGGGCTGGCGGCCACCTGGAGTGCTGCTAGGAAGAATTCACCACCTGCCATTCCAGCCCTTACCCAGGAGTGGAGCTGACGCACTATCTGGATGCACATAAAACCTCATTGAAAGGGTGGTCATCAGGGAAAAGAGGGCCGAGGACCATGGCCCATCCTCACCGTCAGGACTGCGTTCGTTAATCACGACAAACCCACTGGC
GAGGACAGAGCTGCTCTTGTCCTTCTGCATTGTCTGACCCTCCTGTCTGCCATCATGGGGCACAGGGAGGGGCAAAGGGCTCATAATTACTATATGACTGCATAAAGACTCATTGTACAGAAGGTGCTCTCTCCTCGTGCTGGTTTGTTCTGTAAAAATGTAGAAGGGTCCGAGGGTTTCCTAACTGAGTGCTCAGTAGAGTGGCT
TCAGCCCCAGAGGGGTGGTGACCCCACTGTTCAGGAGATGGGAAGTTTTCAAGGGGGTATTTCTCAGGCACTAACCCCAGGAAAGATAACAGCACATTGCCATAAAGTTTCAGTTCTTTTCTAAGCCAGTGCAGTTACTTATTTTAGGGATTTTCCGGGGCAGGGAGAGGACTAGTAGAATGTAAGTTAGAGATCTAGAGGGAGTT
GAGTTCAGCTGCCCCAGAAGCAGGCCCTCCGCGGGTCAGGTCGGGAGAGGTGATGAGATCTGCCCTAGGAGCTGGAGTCCTGGGGGAACAGAGTTCCTTCCATAAACATAGCTCAGTTCTTAACAACAAACTGTTTGTTTTTCTACTTGCTCCACCCTCAGCCCATGCTGAGCAGGGCCTCCTGCAGACAGACTATGGGGCTACCT
TGGGCTGTAATTGCTAAGATGAATAGGAAACAAAAACTAAAGGAAGCAGAAAAGCTGTTTGTTTAATTTCAGAAAATCAGTGTGATTAAGGAGCCTATAACATAAAATTTATAGTTAAGTTTTTAATTCTTATTTTCTAAAGAGCCAAACATATTCTGAAATTAAGACTTTTGATTTGTAAAATAATTTGTTTCTTTATATTTTAA
GATTTAAAGTGGACAATGATTTCTTCTCTAAAAAGAAGAACTGCTGTAAAAATCAGAGGAAATAATGGGCTTTAAGTGGCTTGGAAACCATAAAGTGCATCATAAAAGTCATAGCCCTGATCTGCTTCCTCTGCTTCCTTCCTTAGATAGGGATTTGCTTTGGCTTGTTGAGATGGCCTGGGTCAAAGTGGTGCCAAATGGTGGAT
GACCAAGCCTCAGGGATCGTTAGCACCCTTTGCTGGGCCTGGTCCCCGCTGCTTGGTGACCCCTGAGGAGGCGCTCTGTATCCCCGCCAATCTCTCACCACATAAATTATTTATATGGAGATGTTTATTTTTGTAGTTTGGATGTTAGCTATGCTGAAAGTTTTATTTTTAAAAGAGTGAAATATATTCTATGTGAACTCATCTCA
AGAAACGTTGTATACAGAGACTAATTAATAACTTAATGACCATGTATATAGCAGTGTGTATGTATGTATATGTCTGTAAGCTATTAATGTTATTAATTTTCATAAAAGCTGGAAAACTGAGCTGCCTGTTTCTGCCTTTGTTCTCAGCAACTCACTGAGCCCTTCTGTTCCAGGATGCAGAGAGTAAGAGGGAGCCAGAATGTGTG
AAGACAGCTACCATCTACTGTTCCATGAATGTAATTGACTTTTCTGTATTTCCTTGTTGACCTCTTCTGTTTACCTCTTAAGCTCTTCTACCTTAAGTAGCATAAAATGTCAAAATAGATTCATCACCACCTTGAAACTCTGCAGAGCTTATTTTTCCAAAAAGATACCAAACTCTTCTCTCCCATCAGGTTTTTCTATGAGGCTA
TTAAATACAAAAGGATATGTGCCAATATTCATTCACTACATATTATGCAGTATTTATATTTTTTGTATGTAAAACTTCACCGGATTTCAGTTCTGTTATTCATAAATGATTAGTAGAAAAAAATTTATTATAGTTGATTTTGCTGAATTTTAATTTAAAAGCCTCATTTTCCTAGATATCTGATTATTCTATTATTCATGATAAAA
ACAGCAGTGGAACCCTGTTTTTTTCTTTTTTTTTTTTACTTTTTTCCTTCTATGATATTTTCAATAGAAATTGAATTAATGAGTTAATGAAACACAGTTGCATAAACATTTCTTCATATTACTTCTTTGTTCTGTCTGCTTTGTTTTGCTTTGACGATGTTGAAAGAAAAGTTAAAATTTATTTATTCAGACTTTAAACTTTTCTA
ACAGCAGTGGAACCCTGTTTTTTTCTTTTTTTTTTTTACTTTTTTCCTTCTATGATATTTTCAATAGAAATTGAATTAATGAGTTAATGAAACACAGTTGCATAAACATTTCTTCATATTACTTCTTTGTTCTGTCTGCTTTGTTTTGCTTTGACGATGTTGAAAGAAAAGTTAAAATTTATTTATTCAGACTTTAAACTTTTCTA
AAGGGGCCAGCTCCCCTGACCCGTCACAGGGACAAATCTGATTTATTTATTTTGGTTAAAAAAAGTAACCGAACAATTTTGCATTGCATTTGGCTTGACCCATAAAATCTGAGTTCTCCCTGAGCCTGTGTATGGTGTCATTCTTTCTGCTTCGCCGTCTCCTCCAAAGAAAAGGCTACCACAGCATCTCTGCCCTGCCTGGGAAG
GATGGGGACCTGGGGGTGGGGAACGTTCAAATTCACATGTCTAGTTATTTTTGAAAAGATACTGAGGCCCCTAAATGTGTATTTGGGGGCCAAATGGAACCATAAAACTCAGTGACTCCATAGATGCTACAGGGTTCATTTCTAATCCCCTGGGAAGGATGTGGGCCCCCAACTTGTGCAAGGCCCATGGGGGGTTCAGAGCCAGC
CTGTTTATTCCAAGTTTAAGATTCTCCTTTATACTTTTACAAAAATATTAGGCCAGAGGTTTGACATTTTCAGTTCCCCCTCTCCCAGATTTATTATCTCCATAAATCATTGTTGCTCTTCAGAGTTCCTGCTTCAGTGATTCTTTCAGAATCAGCCTTGTCATCTATTATCTACCTCTTCTAATGTGTCCTATAGTTAACTTGTG
AGGGATGCACCGTGTGCTGAGCTCCAGCTGTGCTGGGCCGGTCAGGGTGGAGGTGCCCTCACCCGTGGTCTTCACTCCCTCCGTGGACTTTATTTAATTTCATAAATTGGCTCCTTTCCCACTGTCTGGCTGATGTGGTGGTGACGCGGCTCTGGGGTGGGGTGGGGCGGGGCAGGGCAGTGCTGGGGGGAGAGCGTCTGCTTCAC
AGTTAGCTACTGAGAATGAAAAGAAGGCAGAAAGCAGATATGCTATATAATTTCTCTCTTTTCCTTTCTTCTCTAGGCGGGTAACAGTTCATGTTTGCTTCATAAATGAAGCAGCTTTAAACAAATTCCTATTCTGTCTGGAGTGACAGACCGCATCTTTATCTGTTCTTGCTACCCATGACTCTCTATGGATGATTGAGAAATTG
AGTTAGCTACTGAGAATGAAAAGAAGGCAGAAAGCAGATATGCTATATAATTTCTCTCTTTTCCTTTCTTCTCTAGGCGGGTAACAGTTCATGTTTGCTTCATAAATGAAGCAGCTTTAAACAAATTCCTATTCTGTCTGGAGTGACAGACCGCATCTTTATCTGTTCTTGCTACCCATGACTCTCTATGGATGATTGAGAAATTG
TAAAGGAGGGGGTGGTCTCTGTCATTTCTCTTTGTACATAATACATTCAGCTCCCTGCCTCCTCTCCTTTCTACCCACCCCCTTCTATCCTAAACACATCCATAAAAAATGTGCTTATCACTGTGCTCCACAGGAGAAATGTTGGTATTGGTTCTCTTGTAACATAACTGATGGTCTGATTCATGATAAGTGTCTCTCTGTGAAGA
GACCCTGCTCCCTGGACTCACAGATTTTCTAATGCTTGGGCAGGTGGTTACTGCATGTTCCACATCAGTCAATGCAACTTAGGACAAAACTAACAGGATACATAAAACAGAGGTCAGGCTGCCGGGACCAGTGTATTTCCGTTGCAGCCAGATGGATTTTTTTTGTTTGTTTTTTATTTTGTTGATTCTCAGAAGCAGAAAGCATC
TCCCCTCTGCCTCTTGTCTTGGGATAGGAAGTTCTCTTACTCATGTAGCGTTCTTTTATATAAGCTTTACAATTCATCCCCACCCCATTCACATTTTTCCCATAAACTTTAGTTCTTCTGATTGTAATTGTGTGCGCTTGTGTGTGTGCATGTGTAAGACTGTGGGTCCTTTTTTCACATGTAAAGTTTTATCCAGAAATCCCTCT
GGGGACTAGGATGGGTGTCCTTGTTTTTTTAGACGTGAATCCCATGACACTGTCTCAGAGGTTTCTTTGTGTTCTGGTGAATTCCATGAATTGTGCATTCCATAAATGCTAATTAAGTTATTTATAGTTATTTAAACATGGTCTCTGTATAGATTTCTTTGGGGGGGCAACAAGATTTTAATGTCTTTTCCGAAGAAATCTATGTT
CTGTTTTCCACTGGAGCCGTTTTAACAAAACTCTCCACGAGGGCATGCCAGAGGCCTACAACTTTGATTTTATTACCATGAAACCTATTTTGTAACTTGACATAAAATGGAGGGAGATAAGGGAATAGAAGGCTGCAAGGAAGATACCAAAGGCACTATTTTAGCTGTTTTTCCATTCAGAATTAGTTTTAATGAAATATATTCAA
CTGTTTTCCACTGGAGCCGTTTTAACAAAACTCTCCACGAGGGCATGCCAGAGGCCTACAACTTTGATTTTATTACCATGAAACCTATTTTGTAACTTGACATAAAATGGAGGGAGATAAGGGAATAGAAGGCTGCAAGGAAGATACCAAAGGCACTATTTTAGCTGTTTTTCCATTCAGAATTAGTTTTAATGAAATATATTCAA
CAGACTGAAACTATGAAGAGAAGGGGAAGAAGATTTGAGGAAGCCCTGTGTCCCTGATGCCTCTGTGACATTTTTCTCCATAGGCTGTCCAGGTTGCATACATAAAGAGCTAACTTAATCCAGGTGTGCGTGTCATGTTTCCATCACAGCCAGCCTCTATCCAGCCTGGCAGGGCGCTGGCATCGCTCCTGTGTCAGCTTAGGGTG
CTATGATTGTATCCAAGCCGCTGCCTCCGCCCCCCCATGGGGGGAAGGGAGGGGCAAGGCCCCGCCTGCTCCACTTTTCTACCTTGGACTGACTGTACCACATAAAATCACTTCAGTTTGTTTGTTTTTTCACGGCTGGCGCCCCGGCTACTTTCTTTCAAACGCCCTCCAGGCGTGCCATGGCTGAAACAATCAGGGCTCCCTCG
TTGTCTCTTACTTGGCCCGAATCACATGTCTTTTGGGTTGGGGCACCAGTCCCAGAGAGGTTGGTGATGGGAACTCTGCCCACCTTAAAGGATGTCTATACATAAAATGTTTATTTTTAACTTGTGTGGCCTGGTTTGGTTGTGATCCCCTCTTGGGCCTGCCCGCCCCCTGCCCCCAGGGAGTCAGTTCTACAGCCCCTGGCACT
GGGTCTGCCCAGCTTAAGGACTCTGCTTCTGACCCCACCCTGTTCCTTCCCTCTGCCCCAGCTTGTTTTCTCTTTTCTATAGGATGGAATGATTTCTCTCCATAAAGCTTTCTGCAGATCCACCATGAGTCAATCTTTGTGTCTTCAATTGTGAAGGCTCAAGCACCCGGGCGGGCAGCTGTCTCCATCTGTGTCCTGGAAATGGC
TCCTGAGTGCCCCCTCGGGTGCGGGTCCGGGGGGCAGGGTGAGCGGGAGGACGCAGCACGGGAGCGGGGGCGGGGCCGCCGCACGACAGGGTGTGCGGCGCATAAAGGCCTGCTGGCTTGGGGCGCGTGCCTCCCTGCTGCTCTGTCCTGCACAGCGAACCCGGGTTGCCTGCCCAGGATGGGCTCTGGGGCCGGGGCCTGGGCCC
CTCAGGAAAGTTGGCAATGTTGAAGTTCCAAAAGATGCTTTTATAAAAGTTCTGAAAACACAATCTGATAAATAATTGGTGGGAAAATATAAGGAATTTTCATAAATTAAAAATTGTGTATCTTTTAATTTTCCTTAGTAATTATAACATGTTGAACACAACAGAAGGAAAATTATAAAATTTGCTTGTTACCTTCAAGGTTTTCA
AGCTAGGCTCGGAACCTTTCCTATTGTAAGTTCTGGTGTACATCTAGGGTGGGGGAAAGAATTTTAAAAGGGCATTTAAGTATAATTTATTTGTAAGATCCATAAATTACTTCTGTACAGTATTAGATTCACAATTGCCATATATACTAGTTATATTTTTCTACTTGTTAAATCGAGGGCATTTTGTATTGTTTTTCATGGTTGTT
TGTGTTCCCTTTTCCTCTGGGTGTTCATGTTTTCAGGCTGTAAACCTTTCACTGTAGAGATCTGTATTGGGGGTAAGTTAACCCAAGTGTATCCTGACTCCATAAAGTTCTTTTTGTTGCCCCAAGTTTCATCAGATTTTCTGAGGTCTCCGTGAGCCGTGGTTGTCATCTTCAGGAGGCTTGGGCTGTGCAGACCTGCTCCATGA
GTGAGCTGGACGCAGGCCTCAGGGACCACTTTGCCTGGCCACAGTCCCAGGTCTCCAGTGCACAACTAGCTGTATTTGCATCCTGTCTCCTCTTGATAACCATAAAACGGATGATTTATGTCTCTATGAAAGAATCTGCTTATTTCTAACCCTCTGCCTGTTTGAACACTGCAGGCGTATCCTTTGTCAGGAAAATCTCTTCTCCA
CTCCATGGAGAGGATCCCCGTACTCAATTTGGCTGAGCCTGAGATCCACTCCTGCTCACACCAATTCCCATGCAGGTCCTCGACCTTTTGATGTTCTTTACATAAACACTCTATTTTCTAATAAAATAAATAACAAGACTTTTCCTGCACCAGGAAGTTTCCTTCACATTTCCAGAGAGGAGAGGAAGAATAGACAGATGGGTAGC
GTCCAGACTTCCCTGCCCGCCTTCGCGGCCTGGGGAGACCTTTCTCTAGGCCCTACTCTGGCTGTGTCTGGACATGCCAGATAGTTGTGCTAGGTCACATCATAAACTGTTCTGGAGTGACATTGTGTCCTGTGGCATGACTTTGCATGTTGAGGCATGTTCTGCGTGATGAGGGCTGATATACCTGAGTGTCTGGGGTTTGATGG
CCAGCCCACCTCATGTCTCCCTCAGCTCAGCCCCAGACTGAAGGGGCAGGAGGGAGGGATGATGGTGGTGGGCTTTTGTACCTGAATTTGCTGTCTGGAACATAAAGAATCTATCTGCTGTTGGATCTGTGTGGTGGCTTCGGGGTGGGAGAGGAGGGTGGGTCGGGGCTGGGAAAGACTGTAGCAGCTGAAATCCATCTTCTTCG
TGGGGATGAATGGACAGCCCACCAGTCCAGTCACCTGCTAATCAGGAGCTCTGGACCCCAGCGGTTGCCTGGGCTCCTGTCTGGCCACGTCCACAGACCACATAAAGTCCCTCTTTTAAAGTGACTCCTGTGTCTTGTCTTTTCTTTCCCTGCTAATGACCACACACAGTGGAGCCATGATCAAATACTGGGGGGAAATCTGTGAG
TACCTCACAGCTGCCTTGTGAGTAGGATATGAGCTGTGTCCCAGGGGCAAAGAGCCAAGCACATTTGGGGGGACCTTGACAAGCTTGACTTCCCTCCTCTCATAAATGTTTGCTGAATGAAAATATGAATTAACTTACTGAGTACCAACAAGGACTGCCTTCTCATAACTCTGTTAGGTAGGATCAGCAAACAACCCCGTCTTACA
GGTCGTCCAGCTTCCTGAGGCCCCTGGGGCACGCAGGGGGCCAGCGTTTTAGTTAAAAGTTTTAATGTAGTTCCCAAATACATTTCATATGACAATCTTACATAAATGTTCCAAAACACGTGGGCATTATCTGGTTTTACTTGTCACTAGTTGACTAAGGCTTAAAGCAGAGAAGTGTGACCGGATCTGCTGGGGGGCCTTTGGTG
GGAGTGGTCAGAGTGCGCCTCCGATGAAGGCCGTTGGGAAAGCCATCTGAGACACATGCCTGTTTTTAAAGGATCATTTCATATTTGGAAAACAAATACACATAAACACTTGTTTTTATAAGACAGGCCTCAGAGACAAAGCTCAACAAACCTTGGCTTTGCCAACACCCAGCAGGTGGGACAATGCTTAACTTGGGGCATGGATG
AGATTTTTTTTTTAATTTCAGGATTGAATCCAGTGATCTTCCTCTCTTGGCTGCTGTAGCGAGCACTCACTCCCCATATGTTGCTCAGATACTACTTTAACATAAAGGCTGTTGGAAGTTAACTTCAGTGAAAAGTTAAGTAGAAACCAAGGAAGCAGTCACAACATGCATTTATGGCAATTTTTTTTCTCTGTCAGACTTTCATC
GGGAGTACAAGAAAATTAAAGCCAAGCTTAGGCTTCTTGAAGTTCTTATCAGCAAACAAGATTCTTCAAAATCCATATAAAATATGGTCCTTGAAAACATCATAAAATCAGTTGTATTCCCTGAAGCTATCATCGTGTGTACTTGGCTGGTTCTTAAGTTCATTCTGTCAGGCACTCAAGAGAGTTTCATTTTATACTTGCTGGTG
GGGAGTACAAGAAAATTAAAGCCAAGCTTAGGCTTCTTGAAGTTCTTATCAGCAAACAAGATTCTTCAAAATCCATATAAAATATGGTCCTTGAAAACATCATAAAATCAGTTGTATTCCCTGAAGCTATCATCGTGTGTACTTGGCTGGTTCTTAAGTTCATTCTGTCAGGCACTCAAGAGAGTTTCATTTTATACTTGCTGGTG
ACACTATTGATTTGAAGATGACCCAAGACGCATTGTTTGATTGTTGTTCAGAAACCGCTTCCTAATTTTTTGATACTGTGGTTACTTGGGAGATGAGCATCATAAAATATAATGAATTATTATTATATCTTCTATTGAATCATATTATGCCTACCTGTCTTAAATTTTTTAATGGAGAAATGTCTGCAAAATGCATGTTTTTGTTT
CAGCCTGGAGCCGCCAGGCCCTCAGCTGGAGCCTTGTGGTGTGGAGGCCTGGACTGGGGTGGCTCTTGATCCCTGGACAGCTGTTTGCACGAATCTTGGACATAAATCCAAGCTAGAGATGAGCATTTTGTGACTGGATTTCTTTTATGCCCTGGCTAATGTGCTCCTCCTTGTCAACCAGAGTGCTGCTTTCCTGGCCCCCCTTC
TGCTCTTCACCAGTCTTCAGGCAGCAGTACAAACTAGCTCCCACAGAATGATGAATTTCTTCAGCCAACCTTGGTATCTTGGAATATGATCCTAGTCTATCATAAACTGCTTAAGTTTGTACAATTTTACTTTTTGTGTTAATGGTGTGTGCTCCTTCTCTCCCCTGCCCCCCACCTTTTAGTCCGTCACTTCCAATTTTGTGGAA
AGCTGAAACCATTGTGCAAAATGGCTTACACATGTATATGAAAATATTTGATGACAGTGGCACATTATTCTGATGTGTTCATTCAGCATGCCTGTAATTACATAAAATTTCAGACCTTTTTATTGCAAAGGTCACATATACCTTATTCATTTCACACATATTATATGTAGTAGCTGTCTATCCTGTCTAGGAAGATTTTGAAAATA
GATGGCAATGATTCAGACGAATTCATGTGAATGGAGGAAAGGACCTTTTAAAGATGTGAATTTGGGGCAGTGTGCAGAAGTTTTCATCTATGTTCTGAGTCATAAAAAAACAACCAACCAAAATTCTGCCTTCATAATATTCTACAAATATTACCAACTTTGGAGTTTAAAAAAAGTGTTCCCTTTTTTGCTGTCAGCAAAGGATC
ACTGATCAGTATCAACACTACATTGAAGAATATGAAAAAATCCATAATCCTAACCAGTCTGTGGTCTAGTGACAAGTGTAATTCTCATATGCATTTGAATCATAAAAACCACATGCTTAGAAAATAATAGGTTGAGTTACTAACTGTATGTTCTTTACTCTGTTACTTCCTTCCTGTGCATGTGCATATTGGAATTACAATCTCCA
CACTGCTCCGGTCCTCTTTGTACTGTGGAACCAACCGTGACACCATCTCTTTCACTGTGGCACCAGGACATCTGAAGGTTTCCACCCGTGATGATACTGACATAAACCAGCAGTCATCATGTTTGCCCCTCTAAGGACATTTCAGGTTTCCTTTTGGGATTTCAAGTGACCTATCTTCTTAATTGGAGAAGGCAATGGCAATGGGT
ACGTGTGAATGCATGGCATGAAGAACCTGGTTACAGTTTCTTCTCCTATCTGCAAATGAATAGGCCCAGAAAGATGTAAGAGACTCTTCGACTGAATGAACATAAAAATTCTACTTGTTAAGAACAACTTTGGCGCTGGTAACTGACCTTATAGCTAAAACTCTTTGGCGAGTATGAAGAGACGTTTTACAGTCATGGTATTCCCT
TTCAAATGGACCTTGGGACATGACCTGAAACATGGGAACGTCATATCTCGTGCAGTGCCTATCTTGTTGACCCTCCCCAGCCTTTGAGGAGTTATGGAACCATAAAGAGGCTTTGTACCACCGGTTGAATAGCATGCTGAGAGACATCAGTTGTCAAAAATGTGATATCTGTAATTTTATAGCTTTTAAGGTTTTATTTTATATAA
GTGCGGCCATCTACAGCAAGTGCTGAGCGGCGGGGTCCCCACCGGCCAGGTCTGGGGGCAGGCAGCCACAGGCCACTCTATACACATTTACAGAATTTCACATAAAATTTTAAAGTGCGGTGGCTCCTGTCTGGTCTGGATTTCTTGCTCTAGGCTGATAGCAGAAGGTGGGGAGGGGGAGTTGGGCTTTCAGTCTGTATCTGCTG
ATTTACAGTGCCATGCTAGTGAGTCCCACGAACTCAGTGCCCACACCCAACCAGACCCCATGGCCTGCTCAGGCTCAGCGGTGAGTTCCAGCTGAGTGATCATAAACTGTGTATGAAATTGAGCTCACCAGTCTCTGTGTTTTCACCTGAGTGCAGTCTGTTAAGATACGGAATATCCTTTGGCCTGCTATAGAGCTGACACTTTG
TGTGGAGGGTGAAGGTCCAAGACCCCTGAGGCTAGAAGAGGATGCTGTGCCAGTCAGGCCAAGCAAGGACCCGGTGGCACTTGTCTCTGAGTGCCTCATGCATAAAGGTGGCCAGGAGTGGCAAGGTCACAGTGAGGGTGCGGCTGGTCTTCCCTGTTCATTGAGCCTAAACTGAGTACCACGTATGTTATCACTCTCCTGCTTCT
AGAACTGTGACTGGACCGTGGAGCAAACTTTAGAGAAGACGGCACTGGAGTGAGACGGAATTTAGAGGCTCGTTTTCGGCTAGTTGATTGTTGCTTTTTACATAAAGTTTAGAAATGTTTAAGTCTCTTGGTGTGGACTACTTGTGTTCTGGTGGAGGGGTCCAGGGAGGGCTTTGGAACTGTGGCTTCTGGGGAGGCGGGAGAAT
CTACATCGTGGCCTCGGTGATGCTCAACGTGCGCCTGCAAGTGAGGATCGAGTGAACGCCCACTACCACCTCCGTCCGGGAGCGACGGCAGGAGCATCGGCATAAAGGATCACGGGGCCGGGGGCCGCCGGGACGTGCCAGGGAAGGGGCGGCCCAGGCCTCTAAGCCCTAGACCTCCGCGGAAGACGCAGCCACCGAGCCCCGGC
AATTAATAGCAGCATAGTTTATGGGTTTGGAGACTTGCATGAGAGTATTTTAGCCCCCTTATACGTTCCTACAGTTTTGAATTCATCCTACAGAAGTAACCATAAAACTCAAGAGGGGTAGGTGAACAGGCGCCAGAACTGTCATTGACAACGGATATGACATTTCCCAGCAGTGACAAGTGGAATCCCTTGTAACATAGTATTTG
AATTAATAGCAGCATAGTTTATGGGTTTGGAGACTTGCATGAGAGTATTTTAGCCCCCTTATACGTTCCTACAGTTTTGAATTCATCCTACAGAAGTAACCATAAAACTCAAGAGGGGTAGGTGAACAGGCGCCAGAACTGTCATTGACAACGGATATGACATTTCCCAGCAGTGACAAGTGGAATCCCTTGTAACATAGTATTTG
AATTAATAGCAGCATAGTTTATGGGTTTGGAGACTTGCATGAGAGTATTTTAGCCCCCTTATACGTTCCTACAGTTTTGAATTCATCCTACAGAAGTAACCATAAAACTCAAGAGGGGTAGGTGAACAGGCGCCAGAACTGTCATTGACAACGGATATGACATTTCCCAGCAGTGACAAGTGGAATCCCTTGTAACATAGTATTTG
GTCCTGGGGGCCCAGGGGGCAAAAAAAGGCGGTTGGGCCAGGGGCCATCCTTGCCCCCACCCCGTCTTGTCCCCCTTGGCCTTTCCTTCTGACCTTGCCTCATAAAAACTCCGGCTCGTTTTCCACCTGGTGAGTCTCTTTGGATACTGGGGTACTGGAGAAAGGAACACATTTTCAATAGGTTTCCCATATTTTTCTGTATTTGC
TTCAGCTAAGGTACAGTCTGCGCATTCTTATTGGAGATCCTCCTCACCATGACCATCATGATGAATTTTGCCTTATGCCTTGAATGCTGAGGTTAATAATCATAAACCCCCTGCTGTGCAAACTTGCATTTTCTTGATGTACCCTTTACTCTGAACCTTTTATGTTCTGTCATTTTTCAGATTAGTGATTTCATTTTCACTTTTGA
ACCCTTGGACATGTTGGCACTGGACAGAATTTTGAGGTGTTGCTAATTCTGAGGCCGAGGGTCTGGTACTCCGGCAGCAGCCACCAGCGCTGGGCAGGCGCATAAATAGGCTGTATTTATTCTGTCTTTGGATTTGTCTTTTCTTCGCTTTTCCTCATTTTTATACTGTTTGTCTTTTCCCAAACTGATAATGTTGTAAATGTTTA
