# Supplementary material for: Poly(A)-DG: A deep-learning-based domain generalization method to identify cross-species Poly(A) signal without prior knowledge from target species
Source: PLoS Comput Biol. 2020 Nov 5;16(11):e1008297. doi: 10.1371/journal.pcbi.1008297 (PMC7671507; doi:10.1371/journal.pcbi.1008297)
Supplement: S1 File — These three datasets are produced by previous researchers and we use them in our experiments. (ZIP) [file pcbi.1008297.s002.zip › bovine/positive/bt_AATAGA_polyA.txt]

TTTTTCTTTATTGTATGAGTATAATTGGGGTTTTTGTCTATCATAGGGGGTGAAAGGGTGATTTAATGTCACTATATTTCTAAAATCACATTCCTTCTATAATAGATTGTCAGTCATTCCCCAGTATCCGTGACTGCCTTGTTAATTGCAGCAAAATCCCTGCAATCATGGCCTCTGAGAATAAAAGCCATATTTCCCTGACTCCC
GCTGACCAGTGAAGCGCCCTTTAATTGTAAAACATTGTGCTTTACCTACTACCCTAGCCTTGTCTTTACCGAGGGATGCTAGTGAGTCCATGTGGTGGAAAATAGACTGCAAACAAGTGCTTGTTGCCCTCCATGGCCCAGATTCACTTGAAGCAGAAGTTGGCACCCTGGGCCAGTTTTGTTCTCTCAGAACCCAGAATCTTTGA
TCAACTTTTCATATTATCTATGCTGAGTATTTTCATGTATCTCCCAAGTACTCAGCTTTTTCATATTTCCAAAAAAGTCAAACCTTTTATACTTTGACCAAATAGAGAGTTATTTTCTATGTTGACACATTTGGTTAGTCACCAAAGCCTCCCATTTGTGATGCTGTGGATTCACAATCCTTGTAAACGATTAATATGTACACAGA
GGATTTCTGTAACGGAAGATACACGTGGACTGGTCTTCTCCAGAGATATGTCACCTCTTGTATTTAGGATACATTTTTCCCTCGGAGATGTGAACATCTTAATAGATTATATTCTCTTTTTCTTGAGTTTCTGAGATGGGAGCCCTGTATCATCTGTGGGGTCGCAAAGACTTGGATACGACTGAGCGCCTTTCACTTTCAGTGTT
CTGCTCTCCTGGGTTGCTGGCTTCATTTGTTCCAAGTTTCTACCCCTTTCTCTTCCCCAAGCTATTGAACTCTCTGTCCGACTTGTTCCTGTTGGCACCCAATAGATTGATCTAGCCTCCTTCTCAGCACAGAGTCCGTCTTTCAGCAAATACTGCGCACCAGCTGCACGCCAGATGCTGTGCTAAGTGCTAGACCCTCTTTTCTT
GCGATACCTTAACTTAAAGAATGCAAGTACTGATGCAGAGTTACTATGTAAACAACTGTTTTGGATTAGAATGATTCCTGTTAGGAACAGTTCCTATACTAATAGATGGTTCCCAAAACAGGGAGGCTCTGAAATGACTGCTGATGGCCTACCATTCTGTTCTGTATATGTTTCTTCTGTTTTCGAATCTAGCTATCAGAGGAGAC
GGCCCCTCAACATGTGGTTGAACAAAAATGCTGCAACTGTTCAATGAGCTGAAAATCTGAATCAGAAAGCTTTCTCACTTGAACTTATAAGTATACAAGGAATAGAAAAAGACACTCAGTATATCAGCTAGGAGAGTTTAGTTCTGTAAAAAAACAAAAACAGGCTTCCCAGGAACTTGATCGCTTGCTAGTAATTAAGAGACTTG
TTTTGGTTTGCTGCAACTCGACCAAAACAGGAAATTTAACAGACAACCACAGCCAAAGGGTGTCATGTGAATTATGAGAACTAGAGCCTATTTACGGAAAAATAGAATTAGAAAGACTTACACTATAATGCCACGTTGGACAACTTAGTGCTTACCGCCTTGGAAGAAGCACAAGATTCAAAGGGGTGATAATCGTTTCTTCCAGA
CCCACCCACATCGATCTTGGGGGGAAGGGGGTCTACACCGCAACCATGTGATTTGTCTTGTATATTTTGTACTGCTGTTGCTTGGATTGCAACAGCATGAAATAGAGTATTAATACACTTTTTTTTTCTTTTGTAAGTGCTCTATCAATTGGCCTGGAAAGGCTGCAGGCCTCTGGCTGTCTATGGAACCTTGAACCCCGTCTGGG
GGTCCCATGGACTCCTCAGCCCGGTCATGCTCACACGAGGGGAAGGGGCATCTGTTTTCCTTCATTGGCAAGACGTGAAGGACCTTGGATACTGCTGCGGAATAGAGATGAGTTCTCGCTTTGGTTTTGTTTTGTTTTGTTTTGTTTTGTTTTCAGAAAGAAAATATCAGTTGAACGTTTACAGGCCTCGTCACGCTGTTCGATGT
GGGCCTTAACCTATTCAGGAGTAAGCAGAGGAAATGCCAAATACGTCTCTCTCTCTCTTTTTTCCTTTTTTTTGCTCATTTGTTTTTGAAAAAAAAAAATAATAGAATTACAACACATTGTTGTTTTTAACCTTTATAAAAAGCAGCTTTTTGTTATTTCTGGGGTGGTGGGGAGAAAAGACCAGGCGCACTTAACGAAACTGTCT
GTCCTGGAAAACTCATACTGGAGAGTTGTACGTGTTTATGTGGTTTTACACCTTGTAAATTTTAAAACAGCATGTTGTTCATACTTTTTCTATGTCACTTAATAGAATTGATATTGCCTTTTTTATTGTGGTAATAACATTGTGTGTTAGTCACTCAGTCGTGTCTGACTCTTTGTGACCCCATGGGTTGTAGCCCGTCAGGCTCC
AGTAAAAAATGTTGAGGCAAAGCTTTCATTTTTTATTTCCTTTTTGGATTTCTTTCAGTTTTATTTCCATTTCATCTAGCTAAACAACTAACCATCAGGTAATAGAAAAAGAGTGTCAGGATCTAGGTTTCTGACAACTCTACATCACTGAACTGTATTGGTTTCCTTCACCACCTGCTCCTGTGGACTGCATTGTAGTAACCATG
GCTCTAGGCTTTCAGAACACAACTTGAACTCTCATGGTTGGGACTTTTTTTTTTCCTGCTTCTCCTCGTTGAACTGATGCACAGAATCTTTTTACTTTGCAATAGATTTGTACTAACCAGACCTATTCTATCATGTTTTGAGAAGTTAACCTTTTTTTGTGTGCAGATAATGTTTAAAGCAAATTAGTTTCTGCATATATGCACAT
GAGACTGTTGCCTGCAAGAGAATCTCTATCAATTTCGAGTCCTGTTTGGAAATGAGGCCATTCTGAAAGATTTGTTCTTAGATCTATGCTATTTATTTTAAATAGAACACAATTTTTTATAATAATTTTGTAACTGTTCTTGTTTGGCTTTTTATATTTTTATAAGAAGCTAACTAGAGAAAGAACTTTGGAAAATCTACTCTCCT
TGTTCCTGCTCAGCTGAGAGTCTGTGCTCTGGTGGGGAGCAGCCACTTCCACAAAGACCCCATGGACAGAACGCCGTCCACCCCGAGAAGGGCTGTTGCTAATAGAGCCCCTTGGGGCCAGCCTGGGACTGACTGCCAGTGACCTTGCTCCTGGGCGCCAGGAGAACAGGCAAAGTGAACATTGCAGCAGGCCCTGTGGGACTGCA
AGTCCCGTTTTAACTCAGAGTGCATAGGAAAGACAGACGCGGGGCAGCTCCAAACCCCGGATTCAAAGTTGTCTCTACTTTTCTAGAACTAGAGAGGCAAAATAGATACACAGTGGATTCATGAAGGGCGTGGACTGGGGTTTGCAGGAAACTTTTGTTTTACACCTGTAGAAAAATATTTAAGACAGTTTTGCTGGAGTATTTTT
TTGGCGGCGAACCAGGGTCATCCCTGGGGCAGCCGGAGGATGGACTCCGCTATTGGGAAGGACCCTGGGCTGTGTTTACCCTGGCCGCTGGGGCTCACCCAATAGACACATCTATTTTATCAGCACCTATTTGGGAAGACAACTTGGGCCTGGCTCTCGGAGGAGCAGGGGGCGGGGGCAGGTAGATAGGCGGCAATGGAGAGAAG
TCTTTGTGATCCGCCGGAGGTCAGCGGCTTGATGTTCTCCAGTATTCTTCTTCCCTCGACCCTTTTTCTGGAATGGTTTTTGGTTTTGTCTTGTTTTCTTAATAGAAAATTTTTAACTTGGGAATGGCTCCTTGGCCTTGGCAGATGGAGAACACTGTGGTGGATTCTGCAAGGCACTCTCGTGGCCAGCCCCATCCCGCCTTGCA
GTTGTTATATATACTGAGGTGGTTTTCATGAAACACACGTTTTAAAAATAGAGAATAGATACCTGATATCAACCTTTGGATCTTCAAGTTGCTACTTAAGAATAGATTCTTGGGGGACTTCGCCCTGGCTGTCCAGTGGTTAAGACTCTGAGTTTTCAGCGCAGGAGGTATGGGTTCGATCTCTGGTTGTAGAATTAAGATCCCAT
ACTTTGAGCCTCTGTGGAGTGTGAACATGGGATGCATTTATAGCTCTGTATTTATTGCCAGTGGATGTTGTATACTTTTAAAGCAAACTTTTAAAAGCATAATAGACATACTTAAAAGTGCATGCTTCCTAAGTGTGCAGCAAAATGAATTTTCACAACAAAATTACCACAGGGTAGCCAGTAACCAGAGGAAGAAATAAAATATT
ATCAACGACAGTATAATATTTCCTGAATGTGTAGTTTTCCCATTGAAATACCATGGTCATTCTACTGGCTCAGTTTGATGATGAGCAGGTTCTGAAAGGTAATAGATTAAGTCTGCCTCACACAGGGATTCAAGTTGCTGCTGACCTGCCCTGATGCCAGCACAAGAGCAGTTACTTTCTGGTCCCATCACCTGGCTCATGTTCCC
CTGGAGAAGTTACCCGTAAACGAGAAGACATATCGACCTCTTAATGATGTACACATTAAGGACATAACTATTCATGCCAACCCATTTGCCCAGTAGCTATAATAGACCTGGACAAATACTTGGCTAACTATTCAAGGAACACACCTATTATGGTTTACTCAGTTTTAATTATGTCAAAGATTGTAGCTTGTTTATAACTAAGATCG
ACCAGAACTCTGGGGTCACAGAGTGTTGTCTAAGCTAATGGCTCTGTCCTTATTTTTCTTACAGATCCAGTTTTCCATCAAGGATCTCTCTTGTCACCAAAATAGAACAAAACCAAAAAAAAATCAAAAAAAGGAGTTCTGTTTCTTTAGTGTGTTTTACCTAGAGACACAAAAGTTGGTCTCGGCAAATGGGTAGGGAAATGTGA
CTGGAACTCTGTGGACAGTGCCCACACCATGTTATGTTCTGTTGAGCAGTTAGGTTCTTGGCTGGTGTTCTACATACTAATGTGACCATAGTACAAACTTAATAGATATCTGTCTGCTCATCTTGGCTGTCATGCTGTCCTTTCTGTCTCATTTGCCTAACTGCTGCCTGGAGCAGAAGACCACACAGAGCATCCATCCTGGCTTA
CGCAAACTTGATCTTCATCGGAAGACTCAGTGAAGGGGGTGGCAGCTGGTAGGGAGGGAAGTATAGTGGGGGCCCAAAGGTCCGGATGGGAACAGATGGGAATAGATGGGAACTTTGGCTCAAGGTGGGAACAAGTCCTGGTAAAGGTGTTTTTGTCTGGCCCGCGGTGATTCTCTGTGCATTCCTCGGCTGCCAAGGGCAGCACT
GCCCCCTCCATGCTGAGTGGGGGCAGAGGCTACAACAGCCCTGTGGGCATGCTGTATCTGTGCTTGTTCTATGTATTTTGAACTTCTTTTTCTATCTGGAAATAGAAACACACTGACCCATGTGTGTGGCAGAAAACCGTCTGAATATTGTGGATGTTTTGAGTTTGGGCCCCAAGACAGGGCAACTACAGAGGTGATGCTTACTA
CAGAGACTGCAAATGGAAAGGGCTTGGGAATGAGATAGAAAGTCAGGTTCGGGAGAACCCAAGGACAAGTGACCTCAAAGCAGCGTGGACAACCATGTAAAATAGACCGTAGCAGCCGTTCACTCGCGGGGGGAGGGGGGAGCCAACCAGAGCAGTCAATGCTTGTCGCATCTTTTGGTGGAACCAAAGTTCGAGTCTGTGTTTTT
TTTGTATATAATCAGTTTTTTTGTGTGTGTGGTTTTTCTAGCAAACACATTGTTTCCTTTAAAAGCCAAAAGAAGAGTTTTTATGTTCTTGAGATCAGAGAATAGACTATGAAGTCTGGAATTCGGAACTCCTGCCCATCCGAAAGCCTCAACATGACAAAGCCAAAAATCTTGCAATGCTCAAATCCAAGTGTTCAGCAGGATAA
CTATCAAATATTTTAAATGCAGTTGCTGCTAGTTCAGTAACATATCTGCTGATATTCAGCAAATTTCAAAGTTTATGGTGAACTTTTAGCTCAATTTGTAAATAGATCTGAAGAATATTCAGCATAACGCTGGTCCTTGTTTCACTGGGGGGAACAAGTTATTCTCAAACATTTGCACTGTATTAAATTTAAATGTTAATGTGAAA
GTGGCCTCCCCGTTGCTCCACCATCCCATTTCCCTTGAATGGGACTCACAGGCCTAAATGAGAGAGGCCTTCTGACTGTTTGGTGCCCTGGAAGGCATGAAATAGACTAGTTTTTTTCCCACAGGGCTTGTCTCTCAATGTGATGCGTTGTTGGGCAGGTTTGGACCTGGTTCCAGGGAATGAGAGGGCTGGAGGAGGGGCGTAGA
TCCTCAGAGGAAGCGGCGAGAATCGGCCTCCAGCTCCTCTTCTGTGAAGAAAGCCAAGAAGCCATGAGAGGCCCCACGGGGTGTGGGACGCTGCTGTGTAAATAGAGCTGCTGAGATGGACTGGGCTGCCTCCTTTTCCTTCTCACCGCTTCTGATGCCCCTGGCTGGGAGGGTGGCCAGGAGGGGTGGCACTGGGGCTTGCCTAC
TTCAGGTGGTCTTCTACCAGCAACTCGGAATAGTTGCACTGAATCTATACTTCACAGCACTGTCTGATGCATCAACAAAATTGAGCCATTTTTTAAAAGTAATAGATACTCATAGATTATCTTTTCTGATGCACTGGACTGAATTTTTACCTCATCATGCAAAGGCTGATCAGCCTGAACTTTCTAAAGGACTTTATGAGAAAGGT
TCATGCACGGGGGCACTTTGTGTATTCTTCAGCATCTGTTACACTGACAATCTGTACAGCACGTGATCGCCTCATCCCATGCCCGTGCAAAGCCACGCTGAATAGAGGCAGAAACACGGACTCCAGTGTGAGGTCTTGTCCTTTGTGTCTCTTTGGGGCTCCTATCCCATTCTTACTTTCTAACTGCCCAGGGACCAAGGCCAAGG
GACCTGCGAATGGAAGGAGCTGGGGCCCAAGGCCAAGGAGTGGGGGACAGAGAGGCCCTGGAGTGAGTGGGAGAGCAGAGCGTTTTCTCTCTTTGTGTTCAATAGAGAGCTCTCCACACCAGGATTTTCCCAGATTCTGCGCCTCACGGCTCTGTTTTCCAGCCGTCTCTGGCTCCTGGCGTGTGTTTCCATGGTGGGCTAAGCGT
TGAAGTTTGCTAAATTAGGAAAGAAGGAGAAAAGAGACTAGCTGTATCTGAGACCTCAGTGCAGGTGTCCCCTGATGATCTGAGGTGGAGCTGATGCAATAATAGAAACAAAGTGAGCAATAAATGTGATGTGCTTGAATCGTCCCAAACCCATTGCTTCCTACCCCAGTCCATGGAAAAATTATCTTTCACAAAACTGGCTCCTG
TCCAGGTGGCCAGCTGGCCTGTCCTCCTATTTCCTCCCTGGAGCTGAGACTCAGTCTCCCATACAGAACCTAGAAACCTGCCTCCCTCTACCTGGTATTTAATAGAGTATTTTCACAGCACTGGCTTCTAGTGATTTCCTGGGACAAGGGGCCACAGTCAGTGTTGTCTTTCCTCTGTCAACCTCAACAGACCCAGATCTGAGGTT
AGTCCAGCCAATAGTCAGGCAGCACAGCTTTATCAGGAAAACAAACGAGAATATGAGAAAAGAGTTTCGGCCATTGTTGAACAAAGCTGGAATGATTCATAATAGACAACTGGTCTGTTAATCTTTTTCATCATTGTTGTGTATAATTTACCTCTCAGTAGAAAGGCTAACAAATTTTAAGTGCCACAGGTTTTAAGGATTCTGCA
CAATTACCCAGAGATGTATTTATTAACAGCCAACCTGTGCAACCTGCTGGAGCTTTATTTTTAATTTAATTTATATAGAGTACCTATTATTATACGCCGCAATAGAACTCTATGAGAAACAATGTGTCTTGTTGTGCAGTGTTTTCCTCTTTGGGCCTAAATGTGCAGGGTGGCCATGTTCTGTGGAAGGACCATGGTGGAGAGTG
GTCTTCTCTGCAGGCTCTGGACTGCAGTCTCCCAGTACAGAAGACGGGCTCAGGGGGCGCCAGCAACCCAAGATGAGGCTTAATAATCAGCCACGCAGGAAATAGAGGGAGCCCAGAGCTGACATCTTTGTTAAAGCTTCTGTTACATACACACCAATCCTGCTGCGATTCCACAAGGAAAACACCACTGTTCACTGAACAAATTT
