# Supplementary material for: Poly(A)-DG: A deep-learning-based domain generalization method to identify cross-species Poly(A) signal without prior knowledge from target species
Source: PLoS Comput Biol. 2020 Nov 5;16(11):e1008297. doi: 10.1371/journal.pcbi.1008297 (PMC7671507; doi:10.1371/journal.pcbi.1008297)
Supplement: S1 File — These three datasets are produced by previous researchers and we use them in our experiments. (ZIP) [file pcbi.1008297.s002.zip › bovine/positive/bt_TATAAA_polyA.txt]

AAAAATTATCGTACAGACGGTCGAAGCAGTTGTAAATTTTAACATCTAAAGGGAATATTCTGAAAGCCTTTTAAATTATTGTCCTTATATATTTGCCTCTTATAAATTGTTTACATGAAGAAAAACTGTCATCGGAATCCACACTATGTCGACAAAACTGTTGGGAGTCTTGCTATGTCAAAATACTTTTCTGATGAACTCCTTTC
AGAAGTTAATTATATTTAATTATAACATTGGTGGTCCCACTTGCCACCATTCCCAACCCCTTTCCCCTGTATCTGTTTCCACTAAAGACCCTGGAAAAGCTATAAATGCTCACTGTCTCAGACTCTCTTCCAGCGAGGGTGGCTGGGGGACAAAGCTTTGACCATGGAACCTCTGGGAAAACTTTTGCTTCCCTGATTAAAGTGAT
TCTTTCTTAAAATGTTAGAGCAAGCATTGCTCTTCCCTTTATTACTGAATTTGAATCTTCTTTTATTTCTAGACTGTACAATCTGATGCATGATTTTTTTTATAAATATTTCATACTCTTGTGAATTTGGATCTTTTTACTTTGAGCATATATTTTAGAATATGTGTATGTTAAACAATCACCACAATGTCTCTAGGCTGGTTCAT
ACACACGAACTCTGTGAGCGATTTACCCGAATCATGCTGTCCCTCAGTCGAACTCCTGCTGATGGAAGATAAACTGCACATACTCTCCCTGAACACACTGTATAAAAGTTTTTAGTTCTTAGCCCTTGCCTTCCTGTCACAGGGTGTGCTTGTTGCTGCTATAATTTTTAACTTTTATTTTAATAACTGCAAAAGACAAATTGACT
GGCCCCCAAACCTCAGGGCAAACATGGTGCATCTGTCTTTCTGGAGTTGATTTTATACAAAGATTTTAGGTAGATATCTTTATGTTAACAACAGATTTATTATAAAATAGAATACAAATCCTTTATATTTTAAAGCCAAACACCAATTGAAAAAATATATCTCATTTGAGCCTTAAACCAGCCTCATAAGTTAAAAGGATGGGTTT
AGTCAGTGTTTTCTACCCCTCTGTAACAACCGTAGCAGTTCAGTGGTCTGCTGATTAGCTTCACTTTTAAATTTGTCTTATAACTAAGACATTCTTTTGTTATAAATGGTTTTCTTTTGTATCTTCACTTCCTTTCTATGTAGCATCTGGTGTCATGAATTGTGACCCAGCCTTAATTTCACTGGGAACTTTGAAAGCGATGAAGC
AAAATACTTTCATACTGAAAACAAATCATTTTTACTGTGTAAATTGCATTCTTAACATCCTAAGTATTTTGTAGGATTGATCTTACTCTGAGACATGGGTTATAAAATGTATTTACCTCAAAATTTACCCCCTTCTTTCTATTGAGGCCTCCATCTGTATAGTTTTTATTGACTTTGAGATTCTTTTATAGAAAACAATTGCTAAG
TTGTTAAAGTGCACATTCACTGATGGTTTTTTTTTAAAAGCAATTTCAAAGTGATGTTCTTTGCTATCTTTTTAAATGTATGGCTTTATAAATGGCTTTTTATAAATGATTAATATATAGGCTTCCCTGGTGGTTCAGTCCATAAAGAGTCCACCTGCAATGCAGGAGACCCACCTGAGTACAGGAGACTCTGTGCACTGAGTGCA
AATATAACCAGGAATTATGGAGTTTTTTCCTTAGTTAAAACATACCACATAACCACATGGTTCTCTTTTACCATGTATTTCTCAAATTATCTTAAGTGTTTATAAATTTAATTTCTACTAAAGATTTGTCTGTCTTTGTGAAAGGGTGGTTGTGGAACGGTGTCAAGTCATATGGAGACTAAATAACTTATCTAGATTAAAGAAAA
CTTTCATCCGCCTCTCAAACTGTCACTCCTGTCTCCCCACTTCGCCTGGCAGTTACCACTCTGCTTTCTGTCCATGGATTTACCTGCTCTGGATATTTCATATAAAGAGAATCATACTGTGACCTCTCATGTCTGGCTTATTTTATTTTACATTATGTTTTGGGGGTTCATTCACAGCATAGCGGGAATCAGTACTTCATTCCTTT
CCCAAAAAGCTTTATTGTCAGAGTTCAGACTGCTTATGGGGTGATTTTTCAAGTTTGTGTCTTTACCGGTACATCAAGATATTCTAGTGTTCATCTGAATTATAAAACCTTCGATGGGCAGTCGTCAGGCAGTCGTCAGTCAGGTGCTATTGTGTCCTGGGGGTGGGAGGGCCTCCTGAGGCTCTGCCTGCCTTCTCTTCAGCCCC
TCAGGCCCGGGAGCAGCTGCTGCTGAAAACACCTTGCAGAGAGGCTAGTGGGCCAACGTGTGTGGACACAAACTTTGTATGAGGATTTTTATATTTTTAATATAAAGTTTTGATAATTTTAGGGATGAAAAAGACATGTATTTCTAAAACACAGGTATTAAGGCTGATCTCTGAATTTAAAGTGTTTGTAACGTATCCTGGGTGTG
AGATATTCCTATTAGTGAAGTAAACCAAATGTTCTTTCTTGAAGCTAAATAACTTTACACCAAGAACTTAATTGTATGTGGACTAATACCAAACATTTATTATAAATTTTTGACATAAAGGTTTGAACCATACTAATTTAGACTGTCTTTTGGATTAATATCCAGTGTTGAAATGTAAAAAAAAAAAAAAGTAGGTTGAACTTCTT
CTTAGATTACTGGATTAGGATTTCTAAGCCTGTCTATAGAAAGATGTTATTTCCCATTTTGCTCCAGACTGGGTTTGCTGCATACCTCGGGTCTAGACAATATAAACTACTTATAAAGGCTCTTCAGTTACATTAAAAAAAAAAAGAACTTTGGGAAACACAGTTCCAGCAGAGCTAAGATGACTTACATCTCAGAGCAGCAGAGA
TCCAGGAAGGAAATGAGAAGGGTTGAGTTTGCTGTGTACAAACAGGTGCTAACACTGGTCCAAGCAAAGTTTTCAGATTGTAAAGGTAGGTGCATGCCTTTATAAATTATTCCTAAAAAAAAAAAAAAAAATTGAGCCTTACAGTAGGAATGGGACTTTTTTTCTCCCAGAATTGATGCTTAGTTGATATTGGTCTTATTTATTTA
AGATTTAAATATATTTGTAATTCTTGTGGTCATTTTTGTGTTTTATTACTTCCTCATACTTATGAATTTTTCCATGTCTCAAGTCTTTTGATTTTAGCTTTATAAAATCATCCATTTGTCCCGAATGACTGCAGCTTTTTTTCATGCTATGGCTTCACTAGCCTTAGTTTAATAAACTGAATGTTTGGATTCCTCAATTATTGTTT
TTATACACCTTGCCATATTTAATATTAGTAGCAGAGAAAGACCCCTCTTTCTCATTGCTGTATGAACTTTTTTATATTGCTATTTTTTGTATATTTCTTGTATAAACTAATTCATGCATGTGTTTGTCTTGGATAATTAAGGAAAAATATATCTAGATCACGCTTTGCTTTTTATTGTGATTTTCCACCTGCTGTCTGAATATTTC
AGAGCACGCAGACGGTACTGCCCTACACGGCCACCAGACAGAAAGCCAAGGGGAAAAACTAGGGCTGGGGAGGGGCTGGGGGGCGGTGGGCACATAGAGCTATAAATATATATATATATTTAAACAAACGCAGTCATAATAAAATTTTAAAATGCTAAGGATCCAGCCCACAGGCCCCAAGGCTTTCACAAAGCTCATCTTGGACA
AACGGTTTTCCTTTAAAGACAACAAACCCAGCTTATCCTTCAGCCTGATGAAAGACAGAAGTCCTGGGGAGTGGGGGCCCAACTGTTTTATATGCTGCTTTATAAAGGGATAAGAGATATGAAGGTATATAGGACTCATTTTTTTCCCTATGACTGACATACTTTGAAAGTGGTGTTTTGTTCCTTTGACTTTCTTTGCCTCCAGA
CTCCAAGCTATTTACAAGGAGATGACTGAAGATTTGTGTTCCTGATGGAACAAGTGCTAGTCCATTCTAAACCCTGAGGGAACCATAGTCAAAAGTCTCTTATAAAGTAACTTGCTCTACTATGAATTTGGTTTACTGTGATATCTCAACCTAATCATGAAAGTTTAGAGTGATAAAAGTTCCTTTTTGTGATACTAGCTGGGTAA
CTCCAAGCTATTTACAAGGAGATGACTGAAGATTTGTGTTCCTGATGGAACAAGTGCTAGTCCATTCTAAACCCTGAGGGAACCATAGTCAAAAGTCTCTTATAAAGTAACTTGCTCTACTATGAATTTGGTTTACTGTGATATCTCAACCTAATCATGAAAGTTTAGAGTGATAAAAGTTCCTTTTTGTGATACTAGCTGGGTAA
CTCCAAGCTATTTACAAGGAGATGACTGAAGATTTGTGTTCCTGATGGAACAAGTGCTAGTCCATTCTAAACCCTGAGGGAACCATAGTCAAAAGTCTCTTATAAAGTAACTTGCTCTACTATGAATTTGGTTTACTGTGATATCTCAACCTAATCATGAAAGTTTAGAGTGATAAAAGTTCCTTTTTGTGATACTAGCTGGGTAA
CATCACAGTGTCCCACTTTTCCTCCTTTCCTCTGATTTGCCCTCACTGGGCTGGAGCAGCAGGAACTGGGAAGAGACTCTAAACTGCCAGTCATCTGTAATATAAACCATTTGCTGTATAGACTTCCCTGGTCTGCAACATCTCCACCGACCCCCCAGGACCCACCCAATGTGAACCTGGGCTCTCTTGGGCTTTATCCATGTCTT
AACTTCCTCTCAGAATTTAAACTCTTATCAAAATCTGTATATTTTTCTTAACGAGATTCTTACTGTATGTAGTGGGTCAAAAATCTTTGGATACATTATTTATAAAAACTTATTTTAAAAATTCTCAATCTTTGACATTTTTCTTAGAATGATACAGAAGAAAATGGACCAAGTTGGAAATTTCCTCTCTGAGGCTTGGATTTATT
ATTCCTTGTACTTCACTGGACTTCCCTCTCTCCTCCCACAAGTCAGATGCCTGAGAAAAGCTAAGCTCTATAAAGTTGATTTTCTTAGATAACGTAGTGGTATAAAACAACAACTTTATGTATAACATAAAAGTTAGAATTAGTTGGCCAATATTTGTGCCCTATGGATTGTGGTAGGCTTTGGTAAATATAAAACATTTGTATAA
TCCCAGCCCTTTCACCATCGGACTGACTCCTCTTCAAACAAAGAAGTGAACTCTTTCTCTTAGAAAATCATGTTGTGCAAATCTTTTTTTTTATTATTATTATAAAGGATTGAGACAGCAGTTTTTTTTAAAAAGGCCATCCAATGCTGTATATGTTAAATTGCTGTTGTTGTCCCAACAGTTACCTACAGCTCTGTTTACAGAGC
TCCCAGCCCTTTCACCATCGGACTGACTCCTCTTCAAACAAAGAAGTGAACTCTTTCTCTTAGAAAATCATGTTGTGCAAATCTTTTTTTTTATTATTATTATAAAGGATTGAGACAGCAGTTTTTTTTAAAAAGGCCATCCAATGCTGTATATGTTAAATTGCTGTTGTTGTCCCAACAGTTACCTACAGCTCTGTTTACAGAGC
CTCTCAGATTGAACACACACAGTAGGTAGGCGAAAACAGAGGCGTCTTCAGAACTAGTGCAACTCCAGTGAGATTTTTTATGTACAGGACATCTGCAGTTTATAAAGAATTCTGTTTCTGCCACCAGCAGTTTGACCTGTAGTCACACAGGATTTTATGATAATAACAGAGATGAAAATGGACTTTTATTTTCTCTCTGTTTGGTG
GGAAGGAGAAAACTCATGGGAACCTTAGGCGGGAAAGGGTTTTGACTCTGTAATCAAGCGAGACCAATCCGAGTGTAAAAATCATTTTGAGTGATATCTTTATAAACATTTCTTTCACGCGTATTTAAGTGCAGTTTGTCACAAACTTGACCGTTTCTTAACTATGGGAAGGTAATAAGGAGCTGGTACTTCCGGTGTAACTTCCT
CAAAGCTTTACCTCTAGCCTTTTTGTGGGGGGAAAGAGCAGTGTTCCACCCTTCCCCTCATTTTTCAGTATGACATGTTGTTAGGTATAATTTTATTTTATATAAAAAGTGTTTTTGTGATTCTTCAGAGCCCAGGAATTGGTGCTGGTAGTTGGAGGGACCTGCCCCCAACTGGTTCAGTCAATCCTCTGTCCAGGTGCCCTCAG
CTCAGGCAGCTCCTTTGCTGTGACTGGCTATGACGTCGCTGAGATCCTGAGATTCAGCAGCATATGAGAGAAGAGCAGCCCTCTGTTGCCCTGTGGTATTTATAAAGTACTCCCCCTCCACCCAGCCCTTGTCTGATTACTCAATCTCATGGTCACACTTCACACCTAGTGAATAAGCTCCAGGGATAAAACGCTATGGCGGGTCC
ACGCACCGAGTGCTGTGACGTTGAGCCCTGGGATCACCGCTGTCATCATTTCTTTCTCCCCTGAACCAAACCATTTGGGATCAGCCCATGTGTATTTCAGTATAAAACAGTTGGAACCACAAAGCAGCTTTGGTGTGTGTCTCTGTGGCACCTGAGTGGGGTGACTGAGCAGGGGATGGGTCCGGGTGGGCGGGGGTGTGGGGTGT
AATTCAGTCCAGCCTGGAAGTGGTGTAGGTAAATAGTAATAATATTCTTCCTTTTCTCTTCCTGTAGGGTGCTGGAGATCTAGAAGACCCATGGTAGCCTTATAAACCTTCTAAAATGCTTTTGATTCTGAAAATTGGGGGAAAAAACTTTTAATCACAATTTTCTTCAATACAAGGGAAAAATATTCTTGTGGATTCCCAGCGTT
TTATCACACCACTAATGATTTAATGCAAGAATATGACAGCACATCAGCCAAGCAGATTCCAGTCCCCTCTGTTTAGAGTCGTGGAGGCTAGCGAATCTTATATAAACTGTTTTGGTTTCTGATACTAATTGATTTTTTAAAAATTTTGGGAGACCAGAGGTACATCAAAACTTAAAGACCTAGACAGTTGACACTTAGGACTATCT
AATGTCTGGGAGAAAAGCCTGAAATAAGAATGCAGCATTCCTGTGAAGAGCTAGAAACTTAAATTATCAAAAGGATTTTATTTGATAACTTCAGAGAAAATATAAAGCAAGACATACTAATATCAAAAGAAAAATAATGGTGAAGCTATAATAATATATATCTAGTTTCATCTCTTCGCTAAATGTAAACTGGGACACTGTAAGCC
AAAAGCCAAGCTTAAACAACTTCATCCCTATCTGAAATGAATATGTTTTGAGAACTTAAAAGAAGATTTTGGACTTTAATATTTCAAAACATTTCACATCTATAAATCTTTTGTTTCTTTCTTTGGATAAATGCTTTCTTCCAGCTTAGAAGTTTGTGTATGTGTGTATCTAATGTGTATATCTTGAAGAAGGCAATGGCACCCCA
AATAGAGCACCCAACAGATCTCTATGGCCAGGGCAGCAAGCCTGCTGGAATCCATCGGGCACCTGGTAACCATAGCCACTTCCCCAACAACTGAAGCCCCTATAAACACAAAGCAATGCCAGCCAGTGGTCTGTCTGTTTTATTGACAGCTGGATGCTCAAGCCTTGACTGCGTACTTCCGGAGGGGGTACAGCCGCTCCTTCCGC
CAACAGAGGGTGGATTACCTGATTACCCTGCCTTGTTTAAGACCCCTCTCAGATGTATTCCATCACTGCCCGTAGATCACATGAGCACTTAATCACTTAATATAAATCCTGACGTCCTGCGGCACCCACCCGGAGGGGATCCTGCCTGGTGATGCCGTTCTGAAGAAGTTTCACCATTCACTTTAAGCTGCCCTCTACACGTATGT
CTGGCTGGAGGACACCAGAGGACCACACTGCATACAACAAATGCCATTATTTATTTTGACGTGTCTCCAAAAATCAAAATGTTTTCAAACACAACTAAGATATAAAATACAGCATGAGATTTATACCTATTTCCCACAGAGAGCAAAAAAAAGTTTGTTTTTTTTTTCAGAAATTCTTTTTGCTAAAACCAATTTAATAGGTCCTT
TAGCCTCACTTTGAAGGGATAGTTAAGATCGTTTGAGGTTTTGTTTGTGTTTTTGCATCATTGATGACTTTTTTTAACTTCAAAATGATATTCAATTTAATATAAACCTATTGAAATGGTAATTACACAAAGACGAATTTCTCAGTTAGTCAGGGTTTCTCTTAAGGCTTAAGTACATGCAAGAGTAGTAATGTAGAACTATCTAT
CTGCTCCTGCCCCGCCGTAGACCGGCCCATCTTCCACGGCTGTGCTTTGAGCTGGTTTCCTCTCCGTCAGGAGTCACAGAAATTAGTCCCGTTCTTTATATATAAAGCCTAGTACTGAAAGCTTGACTCACCACCGCCTCATGGGACCGCAGCTGGGTTAACTTACCCTCTGGGGGCCTCATTTTCCCTGTCAGCGGAGATTAGAG
ACCCGTGGACCCTGACAAAGTACCCGAACTCTATAAGGATATCCTAAGCCAAAGTTGACAAAGACCTTTTCTTCACTTGAGCCCTTAAAAAAGTAACCACTATAAAGGTTTCACGCGGTGGGTCCCTATTGATTTGCTGTGTCATCACATCCATTGTTGCCAAACTCTGTCGCATGCATAGCCTGACGGAGGCGTGGAGGGGACGT
GAGCTGGAGCAGGAGTGACAGTGACTCCCTCTCAAACCTCTTCTTATTTTTAATCATCCTAAATGTATCATTTAGTTGCTTCTGTAAAAGACATATAAATTATAAAACTCCACTTTAATCAAAAATATTAACTTATTTTATGTTACTCCAAGTATGCGTAAAATGTCTGTGTTGCCGTTACAGTAAGTGCCTTGCTTCTTGAAAAT
GTGTTAATTTTTTACTTCTCCAGAAGACTAAAAATATTTTACATTTTATCTAAATGATGTAATTAGAAGTTATTTATAGTTTTGTTTTTGATCTTTTTCTTATAAATATTTCATGGTTGTGCATATCAAATGTCCATCTGGGTAAACAGTCACAGGGTTACATTTAAATATTTAAATAGTTCTGACACACAAAATTGAGCATCTTA
AATATATGAGGTTTGGGGCGAAGAAGACTCTGTCGATTGAGTGGGTTTGTGTGTCCAAGTAGGAGAGGAGAAGTTGGGTACTGACAAACTGTATCCAAACTATAAAACTGTTGTGAAGAAAAGCAATTCTCGTATTTGTGACCTTTTTCCTTTCTCATTTTTTCTTTAAACTAGAAAAAAAAAACGTGAGGCCAGAAGCCATTGCA
GAATTGTATTTTGGATTTTTACACGAGTCCCCCTTTCCCCTTCCATAGAGATATACAGATATATACATGGACAAACAGACCGATGAGCCAGGCAGAGATTTATAAACAACGAGCTCTGTGTGTGGTCTCCCTGTCTGTTCCTCCTGCCAGTGTGGGTGGGGGTGGAGGGGGGCATGATGCGCAGTGTCTCGGAAGGGGCTGGAGGG
TTTTCAGAAGTTTTCCTCATTCCTGCACCTCCTAATGCAACAAAGAGCTTTTTAGCAGCCTGCACTGTATTTTTTACCTTGAGACAATCTGCATTTCTTTTATAAAACTGAGGATATACTTTATAGGCTTTATGATGACTGTTATGTTTATAAGCAGTCACTATGAATATTGCAATGGTAATTTTATATGTTAGTTTATCAAACAT
TTGGCTACATAGGAGGCTGGTCACCTTGAGACAGTCAGAGAACAAGATACTTATTTTGCAATCAGTGCTGCTGATTTTCAGATTATTTATTTCAAATGCCTATAAAGATCAACCTTTTGTATGGAAAATGTGTGTATAAAAATTATGTGTTCTTAATTCTGGTGGTTTGGGACTTGTAAATGGCTTATTATTATTATACTTTTAAC
AATGACCTGTGTTTCCTAAAGATACTACTACAAAAGATAAAAACTTGTTGGAATAAAATTTTGAGGGGCATTAAAGAACACTGAAAATATGGAGTAGCAATATAAAACCTTGAGCTTTATTTGTGTCCTCCAAGAATCTATCCGCTCATGTGATTTTCAAGGGCAGAATGCCTCCTGGAAGTTACTGAATGCATCCTGGTTAAAAC
TTATTATGTGTGCAGATGGCATGATGTGTTAGAAAAAAAAAAATTCCAGCAGTCCTGCAATCTCAGTGGAAGTGTTCACAATATTATGCCCTGGTAGGAATATAAACATGTCTCGATTGTGTTAGTTATGGTGTCTAAAGGTAGTCTGTCCAACTCTTCAGCACTTTACATGGTAACCCTACACCGAAACACATAAGCACGTTCAG
TGGGGGGAGAGACTGTTAGAGGAATCTTCCTTTTCTATTTATGAAGATTCTTCTGTGTCAAAAGTGTTTTAAATTGTACTATGCTGTTTCACTTTTCTAGTATAAAGTCAAGATTTTTCTTTGCTGAAGTATTTAAAACTTATCTTTATATCATTTTTATATATTTGAAAATGAATTTTTATGTTTTGAACTTTTTTTAGAAATCC
TTTTCCATTTCAGTTATATGAGACATGCATATGGCTTAGGAGAACACTACAATTCTGTTACACGGTTGGTGAACACAGCTACTGAAAATTGCAGCTAGTCTATAAAATGTTGCTATTATGTCAGTGTGCTGATCTGAGTATTAATACCAAGTATTGGATTATTCTCAGTGTTTCTGAAAAAACACAACTACCTTAAAAGAGTTTTA
TTAAAAAATAAGGTAAAAAGATCAAATCCCAAAACCTTTTGAGATTATAGAAGTTTTTTCTTCTTCTTTACATTTTTGATAATGTTGAACAGATTTTTGTTATAAAGCTATATTGTTTGAAATACCATTGTGCATGATTGATTATGTTAGTGACTTATAAGTAGAAGCTTCCATGTTAGAGAATAAATCTTAATTTATATTTCTGA
CGGTACCACTGACAAGGCAGGAGCTGGGGTGGCTGCAGGAGGCCTGTGCAATACATGTACAGAGACCATATAAATATATATAAATATATATATATACAGATATAAATATATATATTATATACAGATTTTAAAAAGAGCTAATGCCTATGTACCAGGGAGAAGGAGCAGGGCCGCCCCCTGCGCTGGCCGGCGGAGCGCCGAGGAGG
CCAATTATATTTGACCTTCCAAACCCACAGGGTTCCTGAAGCTCCAAACACCCAATTGGAATGTGAGGGAAGGTCTAAAAAAACTGCAATTTTTTCTAATTATAAACTTACATTCTCTTCCTTGTTTATTTCCAGATCCTGTGAGTTCTTTTTGTAAATTGCTGGAACACGAATGATGCTAGAGGTTATGCTTCTTCTTCCTTTTT
CCAATTATATTTGACCTTCCAAACCCACAGGGTTCCTGAAGCTCCAAACACCCAATTGGAATGTGAGGGAAGGTCTAAAAAAACTGCAATTTTTTCTAATTATAAACTTACATTCTCTTCCTTGTTTATTTCCAGATCCTGTGAGTTCTTTTTGTAAATTGCTGGAACACGAATGATGCTAGAGGTTATGCTTCTTCTTCCTTTTT
GGGGGCCCCGACCCCTGCTTTCCCGGGCCCAGCAGCGCAAGCGAGACGGGCCTGACATGGCCGAGTACTACTATGACTCACGCCTGTGATGGGAACCCCTTATAAAACTATTCTGTGCAGTAAAGCCTTGGGCTTTCCTGGGGTGGGAACGAGCCGGGAGAGATTGGGGTGGGGGGTGCAGGGGGGGAGGTCCAAGCAGATGACAC
ATGAGGAGGAGGAAGAAGATGAAGAGGATGAGGAGGAGGAAGAAGATGATGATGATGAATAAGTTGGTTCTAGCGCAGTTTTTTTTTTTTTTTTCTTGTCTATAAAGCATTTAACCCCCCTGTACACAACTCACTCCTTTTAAAGAAAAAAAAATTGAAATGTAAGGCTGTGTAAGATTTGTTTTTAAACTGTACAGTGTCTTTTT
AGAACCTAATGACAAATAGCTTCCAGCCTAGGCGGCTAGACAGAGATCCGGCAATCATTTTCTAATTTGATTATGACTGAGCATTGATTTTAAAAAAGTATATAAAATAGTGGCAACTTTCGCGAACTAGTTTGTTGATTCATCGGGATGGTTGAGAGGGTGGGATAAAAATTTCCAAGTTTTAAGAAAATTACTTGCTTTTGTAC
TTGAGGAGCCAGAGACTACTTAAATCATCCTTAGAACCGTGACCATAGCAGTATATTTTTTCCTCTTTGAACAAAAAATATTTTTGCTGTATTTTTACCATATAAAGTATTTAAAAAACATGAATTGAGTTTTTGTAGCTTTCTGGTTCTCAACTTTAGCCTGAACCCCCAACATGTGAAGGTGTGTTTCATCATCTGTATATAGA
GTATATATTGATAAATATACAACTGTGTGTTTGTAAATATATAGAAGTGTTTCTGAACAGGGACTATGATGTGTGTAAAGGATTGTTAACTGTAAAGTAATATAAAATTATATTGGATCTTCTATTGCACTAATTCTACATGTCTAATTCAGGGTACTATCCATGAAGAGGGATTCTTGCAAGTTGCAGAATGTTATGTCTTAGTC
GAGGAAGATGCCTGCAGCTGCCGATTTCCAGAAGAAGAGGAAGGAGAGTGTGAACTGTGAAGATGTGTTGGGACTCTCTTGAGAAGAATCGCAGGAGAAATATAAAGGATCCCACTATTATACTTTCTAAAACATCATTCCAGATCACACCCAGGATTACCCCAACAAACTTTTCCTAAATGCTAGTGAATTGGCCTTTGAAGATA
TGGGACGACGGTTCCCCTGCCTTTAGCCCCCTCCCCCTCTTCCTAGTCCTTGGGATGGGCTCTGTGTAAAGTTGCATATTTATTGAGCTTTTGATTCTTTTATAAAGACTTGTATATACTTCACTGGAAAGAGTCGTTTGCTTTTGGAATGCCCCCTTTCTGGACTCAGGTACACTCAGTGCTCCTCTGGGCTCCTGTCCCCTCCA
CGTGTTCGTGGTGGGAGACACAACTTTTGTCCCATGAGACATTCGTATTGGAATCTATTTAACTGTTAAATAATCTTTTATATATATATACATATATATATATAAATATATATACATATCCGCCTCTGACAGGATGCCGAGGTCGGGGCGCAGCAAATAGAGTTTCCAGAGTGAGAATGGAGCGCCTCTGCCTTTGCTGTTTCCTG
GCCACCGCGCCCACGCTCACGGGACTGGACGGCCAGCCTGGGCCAGGGCGCCCAAGGCCGTCGGGCGCGTCCGGCGGAAGGTGCTGTCTCCTCTTCTTTTTATAAAGGGGGTCGGGGTGGGGCGGGGGCGGCGGTACCTGGGACGGAGGCGGGGCCGCGTGCCCAGCCTGGGACCACGTCTGCCGCTTGAAGCTGGAGGCCTCCTG
GAGGCCTCACGCTTTGGTTTTATAGCTTATCTCCCGTATTGTCTTTTGGACCTGTTTTAGTAACCTGTTTTTCATTTTATTAGATTTGGTCACTTAAAAATATAAAACTCGATGCCTATCCAACACTCTGCGTGTGTTCTTAGTGCAGAACTCTGACCTGGCAGGCAGGGGCGGGGCCTGGCAGGTGGCCAAGGGTGGGTCAGAGG
TTGGCCTTAGAATCTGCAGGAATTAGGAGGTACCGACCCCCGTGCAGCAGCCTTGGCCCTGGATTGCGTTTGCCTTAGCGGATATGTTTATACAGATGAATATAAAAAGTTCTCTTTCTTTGGGCTTATTGCTTTTTTTTTTTCCTCTCCTCGCATCTCACCAAAAAAAAAAAAAACTACTTCTTCATTTGGTGGTACGATTATTT
TGCGTGGAAGATGCCTGGTGCTCCACCTGGTGCGCGGTCTGTGCTCACGTGTGCCCTCGATTCCCGCTCGCTGTCCCAGGAGCCTAAGCGTTTGGCAGCTTATAAATTACTCTGTATACATGAGGTGGTGTTTTGTTGTTATTATTTCCTGTTTTTACTCTTATCTGACTGTGGCCTCATTCGTGCTGGGTGTTAATTGATAATTA
TTATTTCTTTGCTCATCTGCTTGGAAACAGAAGAAGAGTGTTCATTTCACACCTTAATCAGGCAATGTAGCCTTCACGTAAGTGAGCAACTGAAGATACCTATAAAGATACCAACTTAAGCTACCTTAACTGGACCAATGCAGTAGACTTAAGGCTTCACTGTGGGGTTAAAAAAAGAAAAAGAAATATGTCTCAAAAACCCATTG
CGCCCACCATCCGACTCCGGGACCCCTCCCACACACACTAAAGGCTCCGCCCACTACTTACCATGCCCCTCTTTGGGGCCTCTACTCTCCTGCCCTTGGGTATAAAGCAAAGCAGAGTCCAAGGCAGTGTCCACGCGTTTGTGTCGGGCTGGATCAGTGACGTTCTTCGGCCGCCAGGGGGAGCTCAAGGCGGCAGCCCTGTAGGA
TTTGCAGTATTTGTGTGTGGGTTTTTTTTTTTTTCCTTTAATTTGAAAGGGACAGCACTGTGTATGTTTATAAACTAAATGAAGATAAGATATTATTTTGTATAAACATTCATCTGAGAACAGAGCCGTAGCCACACGGTGCTGACTTCTCTGCAGCACAAACCTGGTCATCTTAATGACTGTACAAAAGGAAGACTTGAAAGATC
TTTGCAGTATTTGTGTGTGGGTTTTTTTTTTTTTCCTTTAATTTGAAAGGGACAGCACTGTGTATGTTTATAAACTAAATGAAGATAAGATATTATTTTGTATAAACATTCATCTGAGAACAGAGCCGTAGCCACACGGTGCTGACTTCTCTGCAGCACAAACCTGGTCATCTTAATGACTGTACAAAAGGAAGACTTGAAAGATC
CCCGCCCCTAGCCAGGTGCAGCCCTGGTCCTGACTCCGTGCCAGGCCGCTCCACGCCCACCCCCTCAGGAGACATCTCAGAGGACTTCCTTCCGGATGTTTATAAAGCAAGTCTGTCACCACAGCGGCGTGGCTGCCCTTGCCGCTCGCCTGGCGCCCTCCGCTCGGCGCTCTGGCCCTGGGTCGGGAGTTGGGCGAGGTGTGGTC
TTTCGGAGCTGGTAGGATCTATTATCGACCCCCCTAGTGGTGGCCCAGCTGGGACCAGGGGCGAGCTTGTGTCCCCTCCCTACATCCAGGCCTGTGTAAATATAAATATGCAGAAGTTGCTGCTATTGATCAGGGGCTTACACTGGAAACAAAGGAGCCTTGTTGATGTCTTTGGTGTGTGACGGAGGGGGGTGTCAGTGCCTAGA
TACTCAGCACCGTGCTTCTGGGACACAAAACACATTTCAGGCATGGTCCAGGGACTTCTTAAAGCATCTGGGAAGCAACGACCGATTTGAGTGACAAAATTATAAAATACTCTTTAAGTCACTGTGTTTATTTGTGTGCTAGTATTAAATATAAACTTTATTAAAATCTGCCAGGACCATCCCAATACTTGAGAATGATATCCAGT
CATGGGCCCCAGTTCCCTTCTCCTGTGGGCACAGCCCCATGCTCCCCACGCTGTAAGCCTCTAACAAGCCAGGTCACTTCCAGGGGAAACCCTGTCACGGTATAAACGTTTCAGCATCCACGTGAGCCCTTGTATTACTGGATCATCTAACGTCTGGGTGAGTCACAGGTCATTCACTCCATCAGGTACTGAGACAAGAACCACTC
TCGGCTGCCTCCGCCAGAGCCGCGTGCCCGGCCTGCTGAAGAGGCCTGTCCCCAGTTGTGCCTGCTGTGTGAAGAAGCGGGCTTGACTGCATCACCGCTGTATAAAGCATGTGGTCTTAATAGTGTTTGGACAGCTGACAGATTTAATCCTTTTTTGTAATACTTTCTATGTGACATTTCTCTTCCCTTAGAAACACTGCACATTT
GCTTCTGGCAAGGCTGAGTGAAGAACTGAGGCCCATGTAGTGTTTGGCCTCCATTCCTTCTCAGCTACGGTTCTAGAAATTCCTACGGTTCCCACGTGTCTATAAACTAAACAAGTTAACAGATCAATCCTGAGTCTGTGATGTGCTATGTTTTGGGGAGATGGGATGCAAAAAGCAGGGGTCTGAACCCTTGGGAACCCTCTCTT
CAGATACCAGAACAAACAGAAACACTCAAACTTTGAATAACAAAAAAAAAGAATTCTGTATTTATTTTATGGAGAGTTGACCAAAAAAAAAATCTCTATATATAAAACTGGAATCTCAAAAGTTATTCTTGTTTAGGACAAAGCAAAAATCCATGGACTGGGCTTCACTGGTGGCTCAGTGGTAAAGAACCTGCCTGCCAATGCAG
CCCACAGAAGGCGAAACCATGGACACCTCCTGAGCTGATCACCCTTCCCCCCCCACCTCCCGCCCCCGTTTTCTACTAGAGTTCTGACACTGTGACTTTGTATAAAATGGTTCTGAAACTGGAGCCATTGTGTGTGTGTGTGTGTGTGTGTGTGTGTGTGTGTGTGCGCGCGCGCACCCGAGCCCCCAAAAAGACAACCCCGGAGT
GCAGGGTTCAGAGTTCGACTCCCCCCACTTCCCAAGCCCTCTCCACTCCCTCCCCTTTCCTCCCACTGTCGGGTGTACAGAGAAATTATTTATATATATGTATAAATGTCTATTTAGTAACGGTTTCCCTCCCCCACCTTGCCCCGATCCCCGCCTCCATGGCCATAGCCCCAGCCCCCTCCACCTTGTACATAATGTACAGGAAA
GAGCGAGTGCTCTCGGATTGGCCGAGAACTGGCTTTAGAGACAATTCAGGGGACGTGCTTGTGTTCGAGAGCCCTGTGCATTGTGATGTGCGGCCCAGTCTATAAACAGCCTCCTCTTAGCAGGCGGTGTAAACGGCTGTCCTCTCTACCCAGATATCAGGGGCCAAGAACCTGCCCCTCAACCCCAGATACAGCCTAACAGGAAA
GTTCAACCCCCAGCTGGCCCGGCGTCCCCGCCGGCAGGACCCACCCGTGGCTCCCTGACTCTCAAGGGGGGACAGGAGAGGCCGCGGCTGCCAGCCGTCATATAAAACTATTTATTCATAAATATTTTCCAAAATGAAAATAGGTTTACCAAAAAATGTCCCTCACTGGGGAGGGGAGGGGGCGGCCCTGGCCCGGGCCGGGCTGG
TCTCAGCACAAAATTTTCTGATTGGTGTGTAATTGTTTGAACAAGGTACATGGCCACCAGCCTCACAAATGTGAATGCCATATGATAATTATCCATGTACTATAAACAGATTTTAAAATAGTTGTATGCATTATGTGGCAATAAGTTAATTTTTATATGTAATGGAACTGAAAGGATTTGTATAGGAAGACTTGAAAGGTAGAGCC
ATTACAAGCTGACCTTCAAAAGGAGAACAGGCATGGTGAAGTCAATGGTGAGAGATCAGACCTGAAATGATGAATACAGTGCTGCAGTTTCTAAGTTTCTTATAAAGGAAAATTGTCTAAATGATCTGGATAGAAAGATCCTCCTGGAAGGTTTAAAACCTCTTTAAATATGGCTGTGAGAAATGTCCTCTTTTTTTTTCTTCTGT
TAAGTGAAAGCCTGATATGGAAAAACTGTATGATTCAGGAAGAATACTTGAGTGCCTTTATTTACCTAAAGTTGAATGTAAAAGTCAATTTGCACTTCTTTATAAATAACACTCTTATTTAGAACTATAAGTTGTGAAAGCTTTGATGATTGTAGTTCAACTGTATTTCAGGTTTACCCTAAGAGGTCACTGGATTCTACATTGGT
AGAGGAAGAACAGGAATCCAAAGACTAGTCTCAAAGTATACATGTGTATTGATGCTATGAAAGATGCAATGTTTACAAGTAGTAGACTCTTACTTTAGAGTATAAACACACTATGGTGTGAATGAATTAGGTCTATATATTAAGTGAATGGTGAATGAACAAATCAGGTCTATACTAAGTGAAACTACTTAACAAATATGATTCTC
TGAAACATCGTCTCTACTCGCTTCTCAGTTTATAACAGGGGAAAACAGACACATGTTCTTGTAACCTTTATTTCATGAAGGACTACTTTTTGTTTCTAACTATAAACTCGGATCACCTATGTTTAAAGCTTATTTCACATTCCGCATCATTTTAGAATTTATTTTCAAAGGGGAATAGTTTCAATGTTTTATTCACTTGGGCTTTT
GGGACTGTCCATGGTGTCTGTGTGCTGGGGAGCGCACGCACCCACACCCTCGAATGTGCTGGAGTCTCTTTGTCTTATGAGTGGGCATCAGGCCTCTGTTTATAAACCGCTATCCTGGGGAGCCATGAGCTTTGCAGTAGAGACCACAGGAAGTTCAGTTTCCCGTTTTTTTGGACTTTCGGTTGGAGATGGCAGCCTATTGATTT
GCCGGGATAATGGGCTGGAGTTCTTTACATTTTGGAAAATAGATTGTGTGGTGAAGTAGGAGCTAACAGGTCCTACTTTAAATATGTAAAGTAGTGTGACTATAAAGTTTAGTGCTGGTGTACCTGGATGCTGATCTGTCTGGTTTTTATATCCTGTTTCCCCTGCTGTTTGACTGCGGCTGCCTGGAAATGCATGTTTCAGCAGC
ATTCCCTCTTAATCTTCACATTTCAACTTCCAGTAACAAAGCTCCCTTTTGTTTTTCAGATTGGCATCATCTAAACTGAGTCCAGCTGGCTAATTCCAAATATAAAAGTTTTCACTATATATATGCTTCTTGTCTTTATGTTGATTTTTGGGTGAGGGGCCATACTGTGGTACATGCACACTTAAGTAACCAGGCTTGGTTGGGTA
TACAGGTATGATGGGACCCTTCATTAATATTTGACTTTCATAAGTTGGTAAGGATATATTTTTCTTTGGTCTATGTTCTGTTTCAACTTATGTAGATTATTATAAATTGATGTAAGCCACGTGAGAGGAAAATGTTAATAAAAAAAAAAAAAACCTGCAAAGCCCTGATATTTGCACACAACTCAGCCCTGCGGTGTGGACGTTTG
TACAGGTATGATGGGACCCTTCATTAATATTTGACTTTCATAAGTTGGTAAGGATATATTTTTCTTTGGTCTATGTTCTGTTTCAACTTATGTAGATTATTATAAATTGATGTAAGCCACGTGAGAGGAAAATGTTAATAAAAAAAAAAAAAACCTGCAAAGCCCTGATATTTGCACACAACTCAGCCCTGCGGTGTGGACGTTTG
AACAGGGATTTGATGAACCAGCTTTGTACTTATATACGTAACCAAATTTTCAGGCTTGTTGCTAGTTAACTCCAAAATTCTCGCACATTTGGGAAAGTTCTATAAAGCAGCTTGCTTTGAAGAGTGGCCTGGGAGGGGTGGCAAGCTGAATTCCATCATTAGCCCACTAGTAACATTATGTGGAATTGTCTTAAAAAACCAACAAA
TTTAATTCACAACTAACCAGCTATTGACCTACCTTAGACTTTTCTTCTGTTCTTTTGGATTTTTTCTATACCGTGATATAAAATTGCTGTTTATGTCTTGTATAAATTCCATATTTTTTAACTACTAAAACTTATTTTTATAATTTTTGGCTCTTCTTTCTGCAGACATGGGTCTTATGCCCTTGCCCCCTAATCATGCCTGATTC
CCTCTCCCTCAGCTGGTGCTTGCTGCAACTTCCTGTGCCTTAACCACCTGTTCCTTCCCTTGTCCCAGGAAGGAAGCTGTATCTTTTTATGTTACATTCATATAAACTTTGTAACTTTTTGCACAGTGGAAGATGTATGTGATAGGAGAGGGCAGGAGAGAGAGTTGGGTGTGGGAAGAGACAAAGGGAAATATGACAGCTGGGAT
GATCCCATGTATAACTTTAACTTCACCCGTCCAAGACCAAAGGGAATTGGGGGGACCCAGGTGTTCTGTTAGATTTCAAAGGCACAGAGATTATATTGGTTATAAAGCAAGTTTATTTCTGCAGAGAGGAGGTGTCTTGTGTTTATGCACTGGAAAGGAATTAGGGGAATGTATCCAACCCTTTGTTCCCCTTGCAGAACAGAAGC
GATCCCATGTATAACTTTAACTTCACCCGTCCAAGACCAAAGGGAATTGGGGGGACCCAGGTGTTCTGTTAGATTTCAAAGGCACAGAGATTATATTGGTTATAAAGCAAGTTTATTTCTGCAGAGAGGAGGTGTCTTGTGTTTATGCACTGGAAAGGAATTAGGGGAATGTATCCAACCCTTTGTTCCCCTTGCAGAACAGAAGC
GCCTGGTTGATACCCCTAGGGTGGGGAGTTTGGAGTCTGGACTCTGTTTTCTCTCCAAACCCCATTCCCTTTCCAAATCTTGGCTCCCCTTCCTGAATTTTATAAAAAGGTAACCATGACTCCTGTTTACTAAGGACAACGTGTTAAGTTTGCAGAACTCAGTTGCCAGCTCTAGTCAGGGGCAGCAGTGAGCGGGTGGAGCCTGG
CACATGGAAAAGGACAACTGGGCCATGATTCTGACGGCCCCTTGGGGTGGGGGAAGCTGGCCCTGGCAATCGTGCGGCCCAGTCCTGGTTCATAGATGTTTATAAACACCCTTGTTTCTCCAGACAGAAATTGCGTTTGTGTGACCAGCCTGAGGCGAAAGCTTCTGAAACGTGGGGACAAGTGGCGAGTATCACTCAGATCTAGA
GAAGCCCCTACCCTCAACTCTGCCAGCCCCCACCTGCCAGGACACTGGTGCTTTGCCACACATCCTCCCACGCTGCATTTCTTCCCCAGATTTCTATAAATATAAATTTATGTATGTATAATATTTACTCCCCTGTCACCTGTCTTTGTGACTTGAGAGCTATTGATGAGGTCAGACTGCAGTTTCTCACATCTGCTTTCTAGAAG
CCAACAGCAGTGCTGTTAGTGAGCTAAGTAAGCACTGACTTCCTAGAAAACCATAACGTCGGCCATCTTGGAAAAGAGAAAAACAGTGGATTTACTTGCTTATAAAAAGGAAGCTCTCTTCCCAGGAGAGGCTAGAACTAGCTTTTCTGTCTTTTGGCCGGTGCCGAGTGGAATGACTAGTTTGGGAGAGGAGGAGGGACTGGGTT
GGCCTTCCGCCGCTGCCCCCTTGTACAGAATCGAACTCTGCACTTCTCTCTCCTTTACGAGACGAAAAGGAAAAGCAAACCAGAATCTTATTTATATTGTTATAAAATATTCCAAGATGAGCCTCTGGCCCCCCCGAGCCTTCTTGTAAATACCTGCCTCCCTCCCCCATCACTGCACCTCCCCAGCCTCCCCTATTTAAACCACT
GTGTCCTCTATGGGCTTAGATAGCCCAGGAGAGCCCTGGTATGTTTCCAAATTGATCCTGGATTCATTCATCCATTCAGCCCTTCAGCCCTTCAGCCATCTATAAACACTTCTTGACCACATACTACATGCCAGCTCTAGTTTGCAGCCCTGGGGACTCATCTTGACTCCCTCTGATGTAGATATGTGGGGCCACCTCCTGCAAGG
AGAACCAATGGTTGACTGCAGGGTGGAGAAGCATGGCCGGCCTGCTCTGTGGCAACAAGGCAGAGGCGGTACTGCTTGGCCATCGGCCATCTGTTGCTTTTATAAAAGCAGGCTAAGCCCTGGAAGACGGGGTTCTGTGCTGAGTTGCAGTGATGGATAAACTGAGTCACCCAGGTTACAGAAACTCCTGATGTCTGCCCTCTGGC
TCCTTGAACATGTCTTGTCCTTCCTTTGGTAAAATTTATTAATAAGTATTTTATTGTTTTTGATGCTACTGTTTTATTTTTGAATTGCCCATTGAAAGTGTATAAAAATACAACTATTTTTGTATCTTTGGCAACTTTGCTGTACTCATTTACTAGCACTAATGTGTGTGTGCGTATGTATGTGTGTATGTATGTATGTATGTGTT
AAAGAAGTTGGAGAAGCTGCTATAAAAGTGCCAAGATTAAAAATGAAGATTTGATTTTTGCTTAAAAAAAAAAGTCCCTAAAGGTTTTTATTTTTTTGTATATAAAATATATAATATTAACTGTTCATCAAGACTTTCTTTGTTATTACTTTTCTTATGTTTGATGTTTAACCTGCTCTTCTGAGAGACAATAATAGTCTTACAAG
AACTACTTATTGAAGACAAGCACGCATTTTTGTTGCCTCTGTTTTATCTGTAAACTGTGGAACTGTTTGACCTTAAGACCTGAAAAACAGTTTTGTGGATTATAAATTTATTTCATATGGTTGTATTTTCTGATCATCAATTTCTTAATATGGTTGTACTTCAGTATACTTGGTTGATTTAGGTCGCACATTTACGGAATTCATTG
ACCTGACGACTCTGATCATCATGGACGTACGGAAACAAGATGGTGGACTGTATACCCTGAGTTTAGGGAATGAATTTGGATCTGACTCTGCTACTGTGAATATAAATATTCGATCCATTTAAGAGGGCCTGTGCTCTCACACTCAGACTCATTCTTAACCTTTCCCAAATGATTCACATGGACTAATCTTTCTATCTTTCTGATCT
GTCAGTATCTTTCAGTGATTTGCCTCCTTTAAAAAAAAAATTCATTTTTATAGACTTCTAAATTGCATAATAACATTCACACATGTTTTAATCTCCATATTATAAAATTATTACTTTGGCATTTATCAAGATTTGGTTTCTTTACTCTTTAGTCCAATGTAAAAGATAAAACGGAAAAGAAAGTTGAATGTATTCTATCTTAAACC
AAGACTGATAAAGATGACTAGACAGCAAAAAAGGAAAAGTTAAACTTAAAAAAAAAAGGCCGCCGTGACCTATTCACCCTCCACTTCCCGTCTCAGAATCTATAAACGTGGTCACCTTCGAAGAGTCCCACCCGCCCGCCCCTGGCGGGCAGCGCCACCCACAGACGACAGCGCTCTCCACCACCCAACCAAAACCACAACGTGAA
CTGCCCTGCTCTCCTCCCACCACCACCCCTGCCTGACACCGTAGGACAACACTCACCGAGCGGGGACCCTCCGCGGGAACTGACCTCGTCCACCTTCTGCTATAAAACAGGTTCGTGTGGGGAGGGTACACGCCCTTCTGTGGTGCTCCCAGCCTGACATGGATAGTGACTCACCAGGCCCACCTCCTCGGGGCTCCACGTGGGCC
AATCTCATCAAGAATGAAGAAGGCAGAAATATATCTTTTGTACAGAAAAGCAAGATGAAAAAGGCATGCAAATGATAGATAGACCAACAAAACTTCGGACTATAAAATTGCCAGGGATGCAGTTTTTCCGTTGATTGGTGTGTGTGTGTATATATACACACACACATACACACATACATACACATATATATATACACACATACATA
TTGGGGAAGAGGCACAGAAGATACAAATTCCTCAAAATATTTAATCTTAAAGTATTACACCGTATTAGAAAGTTGCAACTGTGTAAGACTAGCCAGTAATTATAAACGGAAAAGTTTTCTTTCTAAGGTCAGTGAATGTTTTTGCTACTGAATTGAATTCCTATCTGCTTAACACTGTGAGCATGCTAGTGTGTAAGTTGCTGAAT
GGCTGGGGAAGGAGATCTGATCCCCTGTATTATGACTCTCAAGAGAACACTGCATGGCTCTGAGAGTCCCCACTGGACTCCTGCTCACTTGTGCCACCAGTATAAATAGAGCTTCTCTCTCAAATTGGCATGAGTGTGGTCTCTTATTGTTGGGCAAGGAGATATGAGGGTTGGGGGACATTTGGGTAAGACAGGTGGGGTAGAAA
GGCGGGCTGAAGGGGTGGTTGGGAGGGGGAGAAGGTGAGACAGGTTCACTGGCTGGCACCTCATATCTCAGCAGAGAAGCTAATGATGGCTACTCAGCCTTATAAAGCAGGGTTTGGTTTCTACCTTCAGAGAGCCACGTGTGGTTTGTTTTGGTGCAGTGGTGTTGAGTTATAACTCAAGAGGAGAAAGCATATTGAACATATTT
GGAGGGGGCTTAAGTGCACGGTGCATGTCTGGTGTCTGTCATGCCACTCTGGACACCTCATGCTTCTGTCTCCTCCCACCCCACCCTGTTTTACATCTTTTATAAATGTGCCAAACTGTGAGGCTTCTGCCAGTAGTGGTGGTCTTAATGGCTGGCGCTTCCAGGGGCCAAGATGGAGGAAGCACTGCAGGCTTTGGTTCCCTGCG
TCACGGCGGCCACCTTCCCCTACACACAACGCTTCCCTCTAGCTCCACAGTCCCTTTCAGGTGGATGGACAGCCAGCCACTAAAATCAAATCAGCATTTTTATAAAGAACAAAACGTGAACGTGTGTTTTTGGGCATTTATGGAACTATCCGTGGGGACTGACATAGCGGGTCCCCAAGGAGTGGAGTTACTCCAGCGAGACGTCC
TATTCAATTACTGTAGCATTCTGGCTGCTTAATAGCTGGCTCTGGTTTCGCCGCTAGAGGTAACCTCAGCTCTCAGAAATATTGTCTCAACAGCTGGAAATATAAAGAATTTGCAAACTTCTTTGTTTTCTGTCTTTGCATTGTATGCCGTTTCACAGTCCACGCCCTGAAAATGTATTTCTCCCAGAAAGGAGGGGGAAGGACTT
TATTCAATTACTGTAGCATTCTGGCTGCTTAATAGCTGGCTCTGGTTTCGCCGCTAGAGGTAACCTCAGCTCTCAGAAATATTGTCTCAACAGCTGGAAATATAAAGAATTTGCAAACTTCTTTGTTTTCTGTCTTTGCATTGTATGCCGTTTCACAGTCCACGCCCTGAAAATGTATTTCTCCCAGAAAGGAGGGGGAAGGACTT
TATTCAATTACTGTAGCATTCTGGCTGCTTAATAGCTGGCTCTGGTTTCGCCGCTAGAGGTAACCTCAGCTCTCAGAAATATTGTCTCAACAGCTGGAAATATAAAGAATTTGCAAACTTCTTTGTTTTCTGTCTTTGCATTGTATGCCGTTTCACAGTCCACGCCCTGAAAATGTATTTCTCCCAGAAAGGAGGGGGAAGGACTT
CATCTGCTCACTGAAGGGACGTCCCCGAGCTGCGTGCTCCCCTTTTGCACTCATTCCTGGAGGACGGATTCCGCTAGACACCCTCCAGCGTCGCTGACTTTATAAAGCGGAAAAAAACGGAACACGTGACTTTGTAATAGACAGACTTTTTTTTTTAACGGGGTTCTGTTGGGGGGGAGTTCAGCCTTTTGTCTTGATGTGTGCTG
AGAAGTTTTTGTGATCATTGACATTTAAGATACCAAAAAAAAAAAGAGAGATTCCTATGAAGAACTGTTTTTTTCTCTTCCTTTTGACAAGATACCATGATATAAACTCTACATGGAGAATTTATATATGGAGTTTTGCAGAACAGAAATTTTTGACTTAAAGTGTGACTTTCAGAAATGGAAAATCAAGGTACAGCCTTGGTCTT
AGAAGTTTTTGTGATCATTGACATTTAAGATACCAAAAAAAAAAAGAGAGATTCCTATGAAGAACTGTTTTTTTCTCTTCCTTTTGACAAGATACCATGATATAAACTCTACATGGAGAATTTATATATGGAGTTTTGCAGAACAGAAATTTTTGACTTAAAGTGTGACTTTCAGAAATGGAAAATCAAGGTACAGCCTTGGTCTT
AAGCCTCGAAGGTCCCACCAGGAGCACATTTCTTTCACGTTTCATGTTTTATCCAAAACACTCTGCTCGTCATGCATGTTATTAATTTATAAATCATGTTTATAAAAGTAACTCCCTTGCCCTGTTATTGAATGTCCTCCCCTCCTCCTATTCGGATAATCCGAGTAAAATGAGATGCCAGGAAGATGCGCCTGGTGGACCCAGTG
CTCTCTCTCCTCTTCCCACTTAAGCCCCTACATGCCTCTAGCTTTCCTGCCTGTGCCCCTTCCCCCCAAAAAGGAAATGCTGAGATTTTTTCTAGTTATTTATAAAATTGTATATCCTCTCCCTCACTTAGCTCCTGTCCCTGGTTTCCTACCTGTCAACCCACCCTGGTCCGGACCCCCAGAATTCACCTACTCAGTTCTCTCAT
AACAGCTGGGAAACGTGACACATATATTATTTGCAAATATCTTGGATGATATGCTGCTTCTGTTTTAACAGTGATGCAACATAATGTGGCTGAAAAAGAATATAAAAAGCTAAACTCCACCTTTTAAGGGTTTAGATTTTATTGTGGGATTTTTTTTTTTTTTTCCTCATTTTTCTTAAGTCCAAGCTGGCCATTCTATTAATATG
ACGGACATGCCGGGATCCTCCATGCCGCTGCTCCAGACCTCTGAATCGCCCAGGCACACACAGGAGGCTCAGAGGAGTCCATCGTTTTTCTGGAACGTTGTATAAACCTTGTGTGTATCACATATCCACCCATACAGCCCAACCAACTTTGCAGTGGAAATGTTGGTGCCTGCATGACAGTAACCACCCTGGCCATTTATTGAGCA
TCCAGTGGACACCAGGCTGGTCCTGGGCCTCAGTCTTAGTGCCGCCCTCAACGCACCCATCCATAAAACTAACTTCGGCATCTTGAGGATGTGATTGGAATATAAAGCATCTTCTATTGGACGTGTACTGAAATTTAATATATTTGTAGCCTTAAAATTTTAGACTTTTTCAACATGTCGCTATTAATAGTAAAAGTGTTTTCTTA
CCTCTTTGTCCAACAGCTGATTCCAGAACAAATCGTTCCATCTTGTGTGATTTGTAGATTTACTTTTTTGCTATTAGTTGTCAGATTATATGTTCAAAGATATAAAAGCACATTGCCTAGTATTCTTAAGAGACAGTGCCAATAGGTATATAATCTGGAAAAGGCCTTCATGGTTTCGTATGTGACAGAGGGGTATAAGTCAGTCA
GATTCAGATTCATGTCCTCAGCATTCCTGCCTCCAGGGTGAGCCGGGGAGGGCTGGATAGCCATCTGTAGGTCGCAGAAGAGTCAACTCGTTTATACCTATATAAATGTACTTTGGACATTGATTTAATGCGTTTACCATCCTTGGTCTGAGACTAGAAGTGTGCGTGCATACGTGTGTCCATGTATGTGTGGGTGCCGTGTGTAC
ATTGTTTGAATGTGAGGGGACATATACGTGTGTTTTTCTATGTCCGTTGCTTTTTGATGTTGCTTCCTGCTTCTCTGGGACTCAGGCATAATTTGAACTATATAAATGTGCACAATTTAAAAAGATTTTCTGGAGCTACTTATTCCTATCAGCACTGCTGACAATCATAGAGAATGGCTTTTTCTATTCTCCCACATTCATAATAA
TGGTGAACGCTACGCTCCCCTCTCCTGCCTTTGCGCTGCCGTGTGTGTGCAACCAACGTAATTGCCAGATGAATCCTCTTTCTCTCTTCTTAATGCATGATATAAAAAAATAATAATAACGATAATAATAATGAGAATTTCATCTTTAAGTGAGTAAGACAAATAAGTATGTTATTCTAAAATCTCAACCTAAAATCAAAAAAGAC
GACAAACTAGGCCCTGCTGAGAAGGAGGGCTGCTTGTGAAACTTTTGCTCTCTTTCTCCCCCTTTTTAAGATGGTTTTATGGAGGTACAATTGTATAATATATAAAAAATCACCCATGCTTGACTATACAATTCAGTGTGTTTTAGTAACTTTACTAAGTAGTGGGACTTGCTGGTGGTCCAGTGGTTAAGAATCCACCGTCCAAT
AACTAAATGTTCAGCAAACCTTAGCTGCTTTGATACTTGTTATAATTATCCCATTTCCCTACCTGGAGAAATGGGTTGCTTTACAACTTCAAAGGGTGGTTATAAAAATATTAATTCAAGATTTATTGAGCACCTACTATATGCCAAGCACTGTTTTAGGCTCTTGGGATAGCTGTGTCAGTGAATAAAACCAATAAATATTCCCA
CCGCCCCCTCCACAAAGGACCTGACTCGGACAGTGCAGAGCTGAGAGCTCCTGCCTCACCCTCCCTTCCAGTCCTATCCAACCCCCAAACAGATCACACGTATAAACTTATTTCTAAAATTAAGAGAAAGGAAAGAGAGAGAGAGAAAAAAAGCTATAGCAGAAAGGCTAAAATCTATTTATCGAAACCAGCATATTTTTGGAAAG
CTCCCATATATTTCTTGTATTTCCCCTATACAGTTGGCATGACAATGACACTATTATTATTTTACAAGACAGACTAAAAAAGATGTTGGCAAGCATCGTCTATAAACCATCATTCAGTAGGATGATATGCTCTGGGTTGTTTTCATTGTTGTGTGTAATCTTTTTCTCTCTCTCTCTTTTTTTTTTTTTTTCAAATTTAACAAAGA
GGCTTCCTGACTCCGTTAGTCCAACACTTGTGAAACTCCGAGAAGTGCTGTGGTCTCAGCAACGCACCTGTTTTGTACACGATTGTGTAATTTAAAGGTGTATAAATACAGATATATATATATATAAGTTGTGATTGTACAACTGTGGATAAAGTCCAGAACTGTGTCAACCTGGCTGGACATGTGTCCTTTTGAGTCTTGCGTGT
CGAGCAGCCCTCCAGCCTCTAGCAGATGAGACTAGGGACTCCAGAGACCCTAGAAGTGACTTGTCCAGAAAACGTTTTTTAATAGAAAAGAATTTTTTTTTATAAAATTAACACTTGGCTCAAACCTCTAGGTTAAACTGCCAATCTTTAGACCAGTGGCCATACGGTCCGAGGGTCTGTCCTCAGGCCAGGGCATGGACGCGCTT
GGGCTTATCACCTCTCCGAACCCCCCAACTTTTTTCGTGATGACCCACTCCAAGATATTATTATGTGTAAATTGTGTTATTATGTATATGGGTAAAGATGTATAAATATGTCTTCTTTGTAGCAGATATGATTTTTATATTTATAACGTGCATCAACATGTGAAAGCAATCTAGGTCACTAGCACAGATGAAGTTGCCAGGCAGGT
ATTGTCCGAGGGCGCCTGTGCCCCTGCCTTGCCCAGCTTTTTATTGGGCAAACTCCGAGAGGGGAGGCCCACTGTTGTGAGCTGGCTGGAGCAGCTGCTATATAAATCAAAGTTTTGTTTTCTTGAACTTGTTCTGTTTTGATGCCAAGTTGGAGAAGACTGCCTCCTCCCCTGCCCTGCCCTGGTCTTCCCAGCCCACACCTCTG
TCCGCACTTCCCCTGACCTCCTGCTACAGTTTTATCTCAGAATTTCTTTTTCATTTTGGTGAAACTCCTGAAAGACACTCACTGTGGGTCTGATGCAATTTATAAAAATTACACACTCAAGACAGGAGACCTGTTTGTCTCTTTATTTGAGAGAGGCGATTCTTAGAGAACACTAGGAGGGCTTTGGGGAGATAACTGTTGAAAAT
GCTGGGGGCAGATGGGGCAGGCGACCCTGCGCAGCTGCAGTGGTCTCACGACTGGCCTGGGCTCAGGGCTGGGGCACTGGCCCTTTGTCCAGAGGAATATTATAAACCAGGCTTGTGCTCCCCCGCTGGGTGTGTGCTCACTGCTTGGGGAGCGCGGGGGGCTCAGCCCGTTTCTGGCCAGTCACTGCGCATTGAGTCACTGGGCT
AAGAAGGCATCAGCGATCTCTTTGATGCTTACGATTTGGAAAAGCTCCCGCTGGTGGAAGACTTCATGTGTAGTTGATTATGCTTCGTGTGAACTCCCCTTATAAACCAATATTTTTTTATTATGGAACCAGAACATGTGTCATGCAGTGTTGTCCCTTCCGCCCTTCTTCCTCCAAGATAGTATCATGAAGTAAACTACAGACTT
GGACAAGATCCCATGGTTTCTGCTTTTTCTGTTGTAAACCAAGAGGTTGTCATATGTGTTGACTGAAAAAAAAAATGTATGTGAAAATGCTTTGAAAGAGTATAAAGCACTATCCAGATTCCAGACTTCTTTTGGTCATTTTCCTTATTACTCCAGTGGTGTTCTGGGCATGAGAAAATACTTTTCATTTTTCATGTTTTCCATCG
ACTCTGGCAGTTTCTTGAGGTTCACCGCTCTTTCAGGCTCATGTCCCGATCTGTGATAAATTGAACTGTTTTCAGATCTTTGCATCAGACCCTCATCGTATATAAATGTTCGCATGAAAAGGAGAATGGTAGATAATACTATTTAGGGAAATAAGAATCAAGTTGCTTTGAAGAAGGAATCTTTTATCACAGATCTGCAGCCTCAC
AAATGAAATGAAAGATTCTTCATCATGGATTCACCCACAATATATTACAACCACTTCCTCCTTCTGTAAATGGATCTTCTCTGTAAATAGCTGGGTACACTATAAATCATTATTTTGGTAAAAGTCTAATTGGTGAGATGTTGCTGTGTTTTTGTTTTTAAAGGAAGGGAGTAAAAAAAAATGAAAAATAAAAATAGATAAAGTGG
AGACCCTTGCTACTTACTGCCAAAGAAGATGTCGAGAGCGTTGTTGCACATTTCAGTTTCTAGAAAATAATCACCAGTAGGGGAGACCATTGTTTACAGTTATAAACTTTTACTAAGTCGTGCTTATATATCCCATGAGGTTCTTAATGACTAGGATTCAGCTTTGTCTCCTGAAAAGTGGTTGTGACATACGGTTTACACCGTAG
CTGTCTTATACAGATTTGAACGGTCCACCTTCCTGAGATCTGACGCCCTTGTTAAATGTAACTATTCTCAGCGGGCTGGATGCTGCTGGAAACGTCAGTGTATAAATGGAACTTTTGCTGTCTGTGACAGATGAACTTTGTGTGTGTATATAAGAATGAGATGGGACCTTTGTCTTTAAAAATCTATTTTTAAGTAATGTTCTAAG
AGGGTGACTCCGTTTACGTCACAAACGCTTGTGTTTCTTAAACAGGATGTGAATCAGATTTTGTGAATATCTATGGTAGACAAGTTCTCTGTATTTATTATATAAAAGTGTTCTGTGATAATCTGTTTAGTATTTATAGCATGATAACTGGCCCCAATGCAACTTTTTAGCAAAAAAAAAAAAAAAAAAATCTAGATTTTTTTTTT
TTTCTTATTGTACATAACGACCTCATTCTCCTGTATATGCGGAAGATATAACCTTATATTTGGTAAGTGTTTCTTGTGCTATTTTATCACGTGACCTGTTTATAAAAATATATATTAAAAAAGTTGTAAAAACACATGTCTGAATTGTTTTTAGGTCATCACACCATGGTGGGGAAGGTGTTATCTGTCCTGAGTGGCCCAAGTCT
CCTGGACTACACCAGATATCCCGATACACACCAGCTACCTAGGTGTTGCTTTCTCTCTCCTAGAAAGTGTACAAAAGCACCAGCGTTCTCGCAAAGTCTTTATAAAACTCACACCTTTACAGAGGCGTCCACTTTACAGGGAGGCGTGAGTCTGGGCCGCGGGGGCTCACAGGATGGCGCACTTGCCCTTCTCCACCCACGGGTTG
TCATACAGGGTCTCTTCCTTCAGTCTTTTGTATTTTTGATTGTTATGTAAAACTTGCTTTTATTTTAATATTGATGTCAGTATTTCAACTGCTGTAAAATTATAAACTTTTATACTTGGATGAGTCCCGAGGAGCGCGTTCCCTTCGCTCGCGGACGCAGGCATGCTCCACGCCGCCCAGAGCTGCACTTAGCCTCCCGCTGGCCG
AATCATTGTCCTGGAAAGAGTCTGATAAAACTTCCACTGGACTTGAATGTTCAAAGGATGTTAAATTCTGAATCCGGAACCGTAAAGTGTTCTAACAAAATATAAACTGCTCGAGTGTGTGGGTACCCTCTCTCTGCCAGCTGGCTTATTTCTTAAGCAAACCACCGTTAAGTCAGAAGTGAAATTTTTGGCTCAGACAGGATTTC
AGACAGATCATACATTTGTGAGTGTAAAAATGGATTTAAGAGGAAAAAAGGAGTTCTGGGTTAATGTAGTTCACATTGACTAAAAGAGGGGTTGAACTTTTATAAAACACAGTATTTTATCTTGAGGCTCCCAAGAGTGCTATTAGAACTGGAACTACTTGTTGGCGGTGGAATGTTATGTTGGTAACTGAGAATTCCTTTGTCCA
CTAACATCCCTGCTGCTTCCGTGTGTGGGTGAACAGAAGTGGAGGTGGGGGCACGTGGAGCGCCCAGGGCCCCCGCCCACCCCTGTGCCTGTATCTAATATATAAATATAGAGATGTGTCTATGGATGGTCCTGGCTCTGTCTGTGTTCGCCGACACCCTGACCCTCACCCTTGCTGCCCTGAGCGCTGCCTCTCCAGCCCGATGC
AGCAGTTTGGGTTTTTTTTTTTTTTTTTTTAATTATTATTATTATTATTCTTCACAACAGACACTTTCCCTAAGAATCTTAAACTGATTTTTTAAAATCCTATAAATTAGAAGGGGCTCTAGCTATTTTCTGTGTCAATCTTCATTTTAAATATGGATACAAAGGATATACCAAGCCAATCAAAGACAAGCTTTAACTTTACTTTG
AGCAGTTTGGGTTTTTTTTTTTTTTTTTTTAATTATTATTATTATTATTCTTCACAACAGACACTTTCCCTAAGAATCTTAAACTGATTTTTTAAAATCCTATAAATTAGAAGGGGCTCTAGCTATTTTCTGTGTCAATCTTCATTTTAAATATGGATACAAAGGATATACCAAGCCAATCAAAGACAAGCTTTAACTTTACTTTG
AGCAGTTTGGGTTTTTTTTTTTTTTTTTTTAATTATTATTATTATTATTCTTCACAACAGACACTTTCCCTAAGAATCTTAAACTGATTTTTTAAAATCCTATAAATTAGAAGGGGCTCTAGCTATTTTCTGTGTCAATCTTCATTTTAAATATGGATACAAAGGATATACCAAGCCAATCAAAGACAAGCTTTAACTTTACTTTG
ATAAAGCTTTAATAATGTACAGTGTTTTCTAAATATTTCCTGTTTTTCAGCACTTTAACAGATGCCATTCCAGGTTAAACTGGGTTTGTCTGTACTAAATTATAAACAGAGTTAACTTGAATCTTTTATACATTATACATTGATTCTAACAGAAACTGTAATTCCCCTCAACAGAACTCATTTTACTAATACAGTACTGTGTTCTT
CTGTCTTTTCTGTGAGTCTTTCCAAACTTCCCCCCTTTCTCTTTTGTACTCTTTGTTTGTGTGGGTCTTAAAGATCTGCCTCCTTTCATGATCATTGCTTTATAAAAGAACAATATTGACTTTGTCCAAAAGAACTGAGAATCTCGAGTCCTGTGCTGGGAAGCTGCCCTGCCTAAAAGAAGAATCTTGGGGACTAATTCAGTTGT
CTGTCTTTTCTGTGAGTCTTTCCAAACTTCCCCCCTTTCTCTTTTGTACTCTTTGTTTGTGTGGGTCTTAAAGATCTGCCTCCTTTCATGATCATTGCTTTATAAAAGAACAATATTGACTTTGTCCAAAAGAACTGAGAATCTCGAGTCCTGTGCTGGGAAGCTGCCCTGCCTAAAAGAAGAATCTTGGGGACTAATTCAGTTGT
AAGCTGGCATTGAAAATACGAACAGTACAACGTTCTGAGGGCAAGTCTTGTGGGTTAGAGGACTATTTAGATCATTTCTTATTTTTTGTGAAGTATATCATATAAAAGTGTGTGCTAAATGTATGTTTTAAAGAAGGATCGTAAGTGAGCACCTACATCCTTACTAAGATTAAAAAAAAAAAAAAATTATTACCAGCAACATCAGA
ACATCCGCAGTGCCTGGGGCAATGCTTTGGAAAGTTTTTGTTCCTGCTCTCCCACCAGAAGAAGCATTCTTTCTATTTTATTATCTGAGACATATTTAAATATAAACATATTCAGAACAATTCAGAATGGTTTCCATCTGTTCCAGGGGTAAACCCTCTGATGCAGTCATACATACATGTAAATGATGTTCATTAAGATTTTCCAT
TGATGGATTACAGTCCGTGGGGTCACAAAGAGTCAGACACGACTGAGTGACTGACACTTGCACTTTTTACAAAGCACTGAATGTGGAAAACTTTGAGGCCTATAAAGGTTGGCAGAGCCGTTGGGTTCCTGTCTGCTCCTGGCGTCTCCCTGCCCTCCTGACTCACCTGCTGGTGAGCACGCCCCACAGGTGACGTTTCACTTGCA
TCTGTTATTACTTAAAGAAATTTATCGAACAATGAACATTAGTCCAGAACAGCCCCAGCATTGATTGGACTTCAGCTTAACTGTGTGAGTTTATTTTGTGTATAAATTCTGAAGGCTTCATTCTGAGGCTTGTTTTTTTTTTTTTGGGTGCACCCTGCAGCATGTAGGATCTTAGTTTCTTGACCATGGATCAAACCTGGGCCCCC
AGTCTCCTGACTGATTGTCAATCTAATGGATCAAGATTATATTTAACTTTGCAGCATTTTTTCCAATTATATGTTTTAATTATCTGCAAAGGAAAAGATCTATAAAGTTGAAAATAACCGCATGTCTCCTCAAAGTGCAGTTTAACAAACAGGCTCTTCCTTGGCCCTCTTAATTCCCCTAATCCTCCTTTCTGAGTCCTCTGCTT
GGATCGGATTTCAGCCCAGGCCTGGATGACAGTGGATTGTTTTCAACAAAATCAATATTCTGTAAATCCCTGACAGCCTAGAAATAAGCTGTTTGTCTTTTATAAAGCATTGCGATAGTGATGAATATAGTATGAGTAACTGATACATACTCAACTGCTACTGTTCCCTTTGAGGAAATGTTTACAGGGGCGGCCTTTTAATATAT
TGATTTTTCACTTGGTCACATCTCTCAGTAATTACTGTTTGTTTTATTAGTAGCTCTGGGCTGGCTGGTTTTTGTGTTTTTGTTTTAGCCTCATCCTAAGTATAAAACTATATGAAGTACAGTTAAATGAATGTTCCTGAATGAATATTGCTTGCTAATTTTTATAGAGGAAGATGACAGTTGCTCTTCACATTTAAAGAATGCAA
AGACTGTGACGTTCGACCCAAATTTGACCTTGCAGACTAGAAATGACAAGCAGACAGTATTGTGGGTATCAAGTTTGTACCTTCCCTCATGTACCAAAAATATAAAGGATAGTGATTAACTTATATGCTGCAGAAGTGTCTCCTTATTCTTTATTTTTGTGTGCTGCTATGTCATCAACGCTTTGGAGCAGTTGGACCTAACAGGA
AGAATGTCTTTGTTTAAAGGGAATTAATCTTTTTATGATGTATTAATCTGTGTTTTCAATTGTTTTCCAAATGCACTTCAAATAACTTACATATTTACTATATAAAATGGTTGGCAAGTGCACTTTTTGCAAAGACATAAATACATCGGCAGAGGTGCTAATCAGCTCTCACCCAAGGCACCTGAGAGAATTATTTAGAGGGGAAA
AAGGAAACTCATCATTTTGATCATGTTTCTTCTTGGCCTCTTGCATAATCTTTATGTTTTCCAGACAGTTTACTGGTTGTTGAATTCTACACTGTACTCATATAAAAATGCAAAAGCAGTAGACCAGTGGAGAATGTGACATCTTTTCTTTTTGTAAAAGTTTATGGTATTTTACCAATAGACCAAAACAGTATGTATAAGAGGAA
GAGACTAATCAGACTTCAAGAATTCTGAGCTCTTAAAGAGAAAATTCAAATGTTCACTTGAATATTTATGCTTCTTAATAGATTATCAACTAGAGATATTTATAAATGAAGTATATACTTTTAAAACATGTAAGTTATACTAATTCTGTGTTTAATTCCATGTGTTACCATCTGTTGAATATATTCTGAACAGCAATTCACGAAGA
GTATGATAAAATACATGTAGTGACAAAGAATGGTGATAAATAATGTAATATATAAAATCATGATACTAGAATGAAAGTGATGCACGTTTGATCCTAGTAGTATAAATATCTGTCAGTTCAAATGATGTATAAAGTTTTATGAATGTGAGTCTTTGTTTTTGAAAATTGCTTGTAATTCCTGGCATCCAAATTATTAAACACTCCTT
CAAGATGCCTCAGACCCTAGGAGCCTAGGGTTGGGGGAGACAGCCCTGTCTGGGAGCGGGCATTGGGTGGCCTCTGGTATTTATTTGGCATTTATAAATATATAAACTTTTTTTACTCTCGTCTGCCTGGGCCTTTCCCTTCTTTCCCTCCATGTGTGGATGAACCTTGAACTAGGGCAGAGGAAAAGTTGGATACTTCCTTTATT
CAAGATGCCTCAGACCCTAGGAGCCTAGGGTTGGGGGAGACAGCCCTGTCTGGGAGCGGGCATTGGGTGGCCTCTGGTATTTATTTGGCATTTATAAATATATAAACTTTTTTTACTCTCGTCTGCCTGGGCCTTTCCCTTCTTTCCCTCCATGTGTGGATGAACCTTGAACTAGGGCAGAGGAAAAGTTGGATACTTCCTTTATT
GGTGTCCCTGAAAATGTCTAAATCAGTATCTGCTGATAAAATTTGATCAAATGACTTTTTTGGAGGCTTTAGCCAGCTCCCCTGGCCTTTTCCCTTTTAATATAAATAGCCTGTGCACTGTTTGCTACAAGAAGCAAAGTTATACGCATTTTTAAAAAATACTGTTTTTATACAAACCTGTAGAGATATTTGAATGTTTACATTGA
CAGCTACACTTGGCCCGAGGAAGCCATGAATGTCCAGACCATCTGATGCAACCTCAAAGGCTGGGATAGGGCTGGGTGAAGCCCAGGGTAACACTGACAATATAAATGGGTTCAAAAATGGCCATCCTTGTCATTGTGTTTTTCCTTTGAACTTTCTGGTGTGAGGGGAGAGGCCCAGGCATAAGATGAGTAAGAGCTTTGTCCCT
CAGCTACACTTGGCCCGAGGAAGCCATGAATGTCCAGACCATCTGATGCAACCTCAAAGGCTGGGATAGGGCTGGGTGAAGCCCAGGGTAACACTGACAATATAAATGGGTTCAAAAATGGCCATCCTTGTCATTGTGTTTTTCCTTTGAACTTTCTGGTGTGAGGGGAGAGGCCCAGGCATAAGATGAGTAAGAGCTTTGTCCCT
TTGGGCGGGCAGCAGACGTCCAGAGGTCTGGATGGACGATGGACCGACAGTGACTTCCAGAGGAGTTCCTCGACACTCAGATCTCCTGGAACATTAAGACTATAAAGTACTACTGTAGAGTCACAATTTCCATTCTTTTAAATGGGCGAAAAAATGTTAATATAACAATATATGATATATAAACCTTAAATGAACAAATGATCTAT
CTAGACCCACTAGGACCCGGGCTAGGGGCATGGGGTATAAAGACAGTGAGCGTGACATGTTTTCCTAGAGCAAAAATTTAGGGGAAAAATGTTATTTTTATATAAAAACAAACCCAGGTATGTTATGGAGTAGATATTTGCATGGATTTTGGAACTGGAGTTCAGGTCCTTGGGCCATCAGGGTGTTGGGAGGTGAGAGGGCGGTG
ACACACGGTTCTGGATTTGGACTCTGCTGTGAAGTGGCTGGAAAGGAGCAGAGGCCAACTGAGGGGCTCGTCGGGGAGATTGTCTCTACCAGGAGATTTTTATAAACCCTCCCCAGCCTGTCGCAAAGGGAACTTTGGCAGCAAGGGGAGATGATGCCTTTCCCCACATTCTTGAGAGCAAGGAGAGGAAGTGAAACTGCCCCAGG
TTTTTAACGACACCCCAGTTCCCTGCCTGTTCCTCCCCTTTCCCATGCTGCCAACTTCTAACTGCAGTAGTGACTTTGTGCTTGTCTGTTTAGTTCTGTGTATAAATGGAATGCTGTTGAGAGGACCCTCCCTGCGCCGCCTGCCTCCCCTCCCCCCTTTGCTCTGGTCACAGCCACTCATGGAAGCAGGACCAGTAAGGGACCTT
CCAGGTGTCAGGAGGACTCAGAGAAGCAGCAAGGCCTCAGGGCTCAGTCCTGCCCACACCACCTGCAGAACAAGCACCTCCGAACCTCAGTGTCCTCGCCTATAAAGTGGGGGTGCTACCGCTGCCCTGCCATCTCCCAGAAGCCTTCCATGGCTCAGAATAGATGGTTTTGTTGCAGAGCAGAGCACAGCTAGGGAAAGGGGAGA
CCGTCGTGGAGCTGAGCAAGGTGCCACTGATCCAGCGCGGCAGTGCCAACGGCCTCTGACCCGCCCGCTAGCCCGGTCGCCCTCCTGCCCGCCCGCCTTTTATAAACCTCTAATTTATTTTGTTGAATTTTTATTATTTGTTTTCCCGCCAAGCGGAAAAGGTTTTATTTTGTAATTATTGTGATTTCCTGTGGCCCCAGCCTGGA
CCCACTGATGGGGCCCCGCTGGCCCGGCTGCCCCGCCCACTGCTGCTGCTGCCGACGCTGCCAGCCCACCCACCCCCCTACTATATCATGCTTCTCTGTATATAAAGGCCTTATTTATCTGTCTCTCTGTCCCTCTCTGGGCTTGCCAAACTGATCCACTGGGAAAGCTGGGGTCATTGCCCCTCATTTCCTGGTACTTGGGTGGT
TTGACAACTGTGCAATGTATTAATAACGTCTTTTATATCTAAATGTATTCTGCCCAAGGAGTACACTGGCCCCAAGGTGTAAAGCTTTAAGAGTCATTTATATAAAATGTTTAATCTCTGCTGAAACTCAGTGCAAAAAAAATGAAAAAAGACAAAAAAAAAGGAAAAAAGAAAAAAACCTGTATATTTGTACAAAAAGTTTTTAA
AGAGTGGTTCCTTGTCTGGAGATGATATGAGTTTGTGCGTGGTCTATATTTGTTTGAAAATGATTTCTTTTTTTTTAACATTACTTTTATTTTTGTAAAATATAAATTTATTTATTTGAAAGTGATTTCTAACAGCTGCTTTAAGAACAAGGCTGTTAAATAATATCTCAACTTACAGACAAGACAAGAACAGATAGAGATGTTGG
TAGGTTAAAGAAGAATTTTAAAGTGTTTCAATGAGTTTTAGTCTTTTACTTTGCTAAACCAAGCCTCTGAAAATGCAAATTATTCCCTTGATAAATTTTTTATAAAGGAAAAACAGTTGTGTGGTGTTTTCTTTATAACTTCACATTAAATAGCTTTGCCACAGACTCCTTAGCACTGTAGCTCTGCCAGGGGGGCTGGGTCTTTG
AAAGAACCTGGCAAGAATGGATTTTAATGTGGTTTTTAAAAAACTGCTGACTCTCTTATCTTCAGAGGGTAGAGCATCCAGTATTAGTTGAGAGTCGGTATATAAATAACAGGCGAAAGGCACAATGACTTTGTTTAGCATAAAACTGAATCAAGTGACAAAGGACGAGAAAAGATTTTCCCCTATAAGAGAAGAGACTCTGTTTT
ATTTGGAAGAGTTCAGATGCCCATCGTCTGCAGTTACCAAGGAAGAGAGATCATTCTGAAGTTACCTTTGAAAAATATTTTCCCTCTCTGACTTGATTTCTATAAATGCTTTTAAAAACAAGTGAAGTATCTTTTTATTTAACTTTATTTTATTGTAATTCCTGGTCAGAGGAAAAACGGTGATAGGAGGACTTGGTAACAAGTAA
ATCACATCTCCTTCAAAAATGTCTTCAGGCATCTACTGTTGTGTAAGGAACTTCTGATTCCGATTGCTATTACTTGAATAGGAAATGGTTACTCATTCTGTATAAAGGTTTTGCAACAGAATGAGATCTTTATTCTGTAATCAAAAAGCAATAACTTAAAGTTCACCATCTTTGTAATATTATAAGTCAGAATTATACAGATTTTA
GTCATCAATCTAAACAGTGTCATTTGTGATCAACTCTATAGGACCCCTTCTGTTTTCTCTTTATTATAACTTTCATCATTTCTCCAAAGCATTATTTTATTATAAAGTTGGTGTTTCAAAAAACATCTGAACTTGTATAAATTAACCTGTTGGAAACACATCTTAACTTCTTAATTTACAAGGCCTATCATGTCCTTGTCATGAAA
AATGGCTTGGACCAGCACTTCCAAAAATACCAATTGTGGATGGGGAAAGAGGACTGACTGTCAGCTGGCTGAATAGAACTGAAGTTCCATAGTTCCTTTTTATAAACTTGAATGATGAAGAATAGACCACAGTCACCTCCTGGGCATTAGTGTCATAGAGCAGTGAAATTCTGTCTTGGTGTTTTAAATTATGATGTCATACTTCA
CCCTTTGTAGAAATACCACCTCTAAAGTCATTTTTTAATCAAATTGTATCCTAACCTGAACTATAACCTTTGTTATCTGTTGGACTCTGTATGTGTGATTTATAAAGAGTAGCCTTGAAAATATGGACATGATTTCTGAAGAGTACGTCTTCACTTTCATAAGCAAATGCCCAATATTTATTTATTGAGAGTTTTTTAGTGTGCGC
CCTGCCCACGCTCGCAAATGGATGGCAGGATAGTCTGTCTTATGTGTCTCCCCTTTCCTTAAAAAAGTTTAAATATTCTAACAAATATAAATTTAGGATGTATAAATCTCTTGGCACTGAGTTGAGTCTTTGGGACACACATATATATCGATACCAATTGTAAAAAAAAAAAAAAGAAATTCTAAGGTGCACTTTCCTCGTTGCGG
AGCTGTGCTCCCCTGTCTTCTGTAGGCTTATGGACTAGAATCAGAATAGGCATCTGATAGACAATCACCTCAAAGGCAATGCCATGTAAACATGTGTGTCTATAAATGCTTACTGCACATGTGTTCCCGAGCTCACTCATTCATTTAACAAACATGCTGAATAACTACTTGCTTCTAGATTCTTTATTGATCTCCCATAATTGTCC
TTCCCTACAAATTGTATATGGTAGAATGTTGAAGTTGTCTTTTATAATTCATAGGATATGATGCTTAGGTGAACTTAAAAACATTTTTATGCGTGCCAAATATAAATTCCCTAAATTGGAAAAGAACAGACAAGTGGAAAATAATGGCCTTCACATAAAGAATCTTTTCACAAAGGCATGAAAGGGTAAAATAGAAATAATGAGTA
AAAATACCACAAGCCATCCTCTACATCACCATTTAACAAACATTTAAAACATCTCCTACCTACAGAAGATATTCTGTCAAACTTCAGTTTCTGTTGGTTATATAAATATGTATGTTATTTATCTATTCCAATATTTCAATATATTACTATATGGTAGAAGTACAGTGTAAATATATTTATTTCTATTGGTTATAAAAGCATTATTT
AATTTTAACTTCTGTTAAAATGAATGACATTCATTTGAAACAACAGTTTTGAGTTTTAGTTCCTCCTGTTTTTCAGAGTTCATTATCTCACCAAGGAAAATATAAACCAGGACTCTGAGAGCCACATGGTCTCTTTCCTGCAGCCCAATGGCGCCATCTTTGAACCCTCGCTATCAGTTGGAACTGAGGATGACAAGTTCACCATT
TTGCCTGCCTGTTTGCCGAACAGCTTTCGATGATGATCCCACACTGGTAACCTGCAGGAGTTGGGTCCTAATGATGGCATTAGATTTTCATAATGTCCTGTATAAATCTTTTTACTGCTTTTTGAAAATAAAAATTAAAAAAAAGCTTGGTTCATTTTCACATGCTTTTCAAGAGCTGTGTGCACATACCTAAAGATGATCAAATG
AAACACTCATTCTTTTTCCAGTAGACTTTTAAAAATCTTTTTTTTTTTTAACCTCTTAACCACTGAAAGAGAAGCACAAAGATTGTTTCTAGGCTTTATTTATAAAATGAGTATTTTACTTCTAAAATGTGCAACATGGTCAAAGAGGGTTTAGCAGTTTGCAGGATCTGAGGGAACCATGCTGCTACTCCTACAACAGATTTGCT
GAACTGAAAGACCTTATATGTTAGCTATGTTCACAAGAATACTATTTAAGTTATACCTCCATGTATATGACCAGTTAGGTGCAGTTGGCACCAGCAGATTTATAAAAGAAGAATGGCTGTTTACATGAGTTTTCTGAAGAATGATCTGCAGTATTCAGCTAAATATTTAAGTTGAGAACAAATGTTAAACTGTTTCCCTAAAATGT
GGCCCCTGCTGCCTTTTCTCTGCATCCCGCCCTTGCTCCCAGCCTCTGATGTGGGCAGCCAAGGGATCCTGGGCACTCGTTATTTCTGAGAGTTGGCTTCTATAAACCAGGAGTCAGATCTGTGCTGAGGGCCAGTGTCATTTGTTCTGTTGCTGCAAAGGAAGCATGAGGTTTGCGAGGTTCATAGCTGGGGGGGATGGTGACGG
AGATGTTTGAAATGCCTAGTTTTCTTCCACATGGTGAACCTGGCATCTTTCCACTTTCCAGTAGTCAGTGAAACGCAGTTTGATTTTTCTCGTTGCTTCCTATAAAAATACTTGTAAGCTCAAGCACGGTGCAGCCGTAAGCTCATGCTGCCCTGGGACCCTCCCCACCCATTCACCGCAGCCAACCCTCCACTTCATGCCTTAGC
TATTTTGGTTCTACCACGCACACTCAGGCGCAAGGGCACACACATATACATTGATGCACATTTAGCTAAAAAAAAGTCATTACACTTTTTTCTACAGCTTTATAAAATCAGGATGTGCACTTGGAAATCAGTTGGTTTCAAGATGAAAGACAGAACTAGAAAAAGGTGACCTGAAATATAATCATAAACTAGATCAACTCTGGGCC
GTATCCATGAGCAAGTCTCTCCATTGTTCGTAAAACAAAGAATCACTTTCTCAAACCCCAGTTGCTGGCAAATTCTGTCCTTTCTCTTATTGCCACACTGTATAAAAGAGCTCCTCCCTGTCTCTTCAGACGCCCTCATTGTCATCTGACTTCTACTCCCTCCACTGCCCTTCCCAAGGTCCTTATCAACTTGTTTGTTGCTACTT
TTCCATTCTATAATTGGCACTATGAAGACAATAGGTATACTGAACAGCTTTTCTAAGTATTCATGTCATGTTCTGTTCCGATCCTAACAATTACAGTTTTTATAAAGGTACTCAAGATGCTGACATCCTTAGAATGACCCTTTAGCACTCAATTTTCTGCACTGCTTTTTCCATTCTGTTAGACTGTTATGAAGAGCTGTCTATTT
TTCCATTCTATAATTGGCACTATGAAGACAATAGGTATACTGAACAGCTTTTCTAAGTATTCATGTCATGTTCTGTTCCGATCCTAACAATTACAGTTTTTATAAAGGTACTCAAGATGCTGACATCCTTAGAATGACCCTTTAGCACTCAATTTTCTGCACTGCTTTTTCCATTCTGTTAGACTGTTATGAAGAGCTGTCTATTT
GGTCTCCGGCTTTGAGTTCTGGCAGCCCAAGTTGCCCCTGCCTTGGCGTTTTGGAGTGGGCTGCCCCGAAAGCATTTTGATGGTTGTAGTTTCTGGTTGTTATAAAGTATTTAAGAATAGTGTGGTTGTGTGTCAGTCTTTTGGGGTTGTTTTGAATGAGGTGCTGGCCTTCTGCAGGGCACACACCTGCTCCTGCTGTACTCCTC
GGTCTCCGGCTTTGAGTTCTGGCAGCCCAAGTTGCCCCTGCCTTGGCGTTTTGGAGTGGGCTGCCCCGAAAGCATTTTGATGGTTGTAGTTTCTGGTTGTTATAAAGTATTTAAGAATAGTGTGGTTGTGTGTCAGTCTTTTGGGGTTGTTTTGAATGAGGTGCTGGCCTTCTGCAGGGCACACACCTGCTCCTGCTGTACTCCTC
ACCCTAAGACTTAACCTGCACTTCAGGTTCTCACAGGGACATGAAACAGCCAAAGCCTTGGAAAGGCCTTCAGTGGAGTGGAGCCACTGTTGTCATGATTTATAAACTGTAAGAGCCAGGTGAACCTGCTGTCTCTGCATCCTCAATGGATTAGTCAGGATTCTCTAGAGAGACAGAGCCAATACGGGGTGTGGACATACATACAT
ACTGCGAGTTCCACAAAATTCGATCCTTATTGCTTCCAGCAAGTAGCATGAACTTCTGTGTTCACCTGTATAATTTATTTTAAAGATCCAAGGATGTTCGTATAAATGGCACTGCTCCCTCGCCCCCCTATGCATTCACTTTTCCCCTGTACCGCACAATTCTACTGTAATGACCCATCGATTTAAAAACAAAAAATATGATCTGT
TTAGAAATGATGGCTACAGCCTCATATAGGATGCCATAACCATTTTGTTACAGGACCCGATCTTCCACAAAGATAATAGTTAAACTTACGTTTTCTCTCCTATAAATGCCTTGGATTAGTGGTTCCCAAACTTTGCTGCACATTTGAATCATCTGGGAAGCGCTAAACAACTTCACTGTCCAGGGGACTTCCCTAGTGATCCAGTG
AAAAAAATTCCATGTATAAGTAGACCAGGGCAGTTCAAATTCCATCTTGTTCAAAGATCAACTATATATATTATATACACATCATATATATACATATATATATAAAGATACATATATATTTTTTAATGTACTGTCTGCCTCTCACAGTCATATCTCCTTCCATATGTGTGGATGTGCACATGCATAAATACACATTGTTATTGTTT
GAGGAGATTATTATTGCAGAGTACTTATCCTATGTAGAGAACATAAAGTCGGCAGCAAAGAAGAACTAAGCGATGAACAGAAATAACTTAAGTTTCTGCTTATAAATATTCTATCGTTTTGAAGGTGTAATGCAGATCTTCTTCTTCCTTTTTACTGATTTTGCTGCAGAGTGCTGCTTTCTCGGGTGTAGGAGGGGCAGGTAGGG
TCAGTGAGACTTGCCTGGAGGCACGGATGTGAGGGGAGGGCTGGAATCTCTCTTCAGTGGTTCAGTTTTCTAGGTTTCCAGTCTCGATTGAGCTTTGGTATATAAAGCACTCTATGGAAATGGCCTTGTGCTGTCTTCTTTTTCGAGGGAGGGTGATGAAGTGGGGTGCTCCTCAGACCTCACTGCCTGTTGGTGGTGGGGAGGGT
TCAGTGAGACTTGCCTGGAGGCACGGATGTGAGGGGAGGGCTGGAATCTCTCTTCAGTGGTTCAGTTTTCTAGGTTTCCAGTCTCGATTGAGCTTTGGTATATAAAGCACTCTATGGAAATGGCCTTGTGCTGTCTTCTTTTTCGAGGGAGGGTGATGAAGTGGGGTGCTCCTCAGACCTCACTGCCTGTTGGTGGTGGGGAGGGT
TTTTAATGGCTGAGTAATACTCCATTGTGTACATGTACCACAGCTTTCTTATCCATTCATCTGCTGATGGACATCTAGGTTGCTTCCATGTCCTGGCTATTATAAACAGTGCTGCGATGAACATTGGGGTACACGTGTCTCTTTCAATTCTGGTTTTCTTGGTGTGTATGCCCAGCAGTGGGATTGCTGGATCATAAGGCAGTTCT
TCCTCTGCCCTTGGGAGATAGGAATGGGCACATCCGGGTGGGTGAGGGCAGTACAGACTGTTCCACCATTTGCATATTGTTGCTTCTGAACCACAAACTGTATAAAATGGACGGTTTTTTGCATCTGTGTCAGTGTGGTAACTGCCTGAGGGGGAGGATTGGGCTCCGGCAAGCTCTGACTCCACCACTCCGCCCTTCAACACACA
CAACCGGGAATAAGGAGCCCTTCCCACCCCTTCCTTCCTTCCTTCAGAGAATGCCCCCTTGCTGGTCCTCTGACCCTCCCTGTGCTCCTGCAAGCCGAGATATAAAGCTAGCTGCCAGCCCAGCCTTCGGCCGACCCACTCACTGTCCTCAACCCCACCCTCTGCAGCTTGTACCCATGCCACCAGGGGCCCTGCGGAACCCGGTC
CAGCTGTTTTCTCCATCCCCTGCCAGTTTCTTCTCAGTCCCTGAAGGGAACACAGGGGCCCACTCCTTTTTGTACATGTACCACTTCCTTCTCTCTTGTATATAAACCCCCAAACCTTCCTTCTCTCAACAAAGGCTTGAAATACCAGGCCTGACTCTGTCTCCTTTTTCTGAGCATAGGGGCTACATCGGCCATTTAGGCTGACC
CAGCTTTTAGTACAGGAGAACTGAAATCATTCCATGTTGATACAGAGTAGAGGGGAAAATTGTACTTTTTGAAAATTAGCACTTTTCACTTCTGTATGTTTATAAAATTAATGTTAAAGAAGACTTATGATTTCTGAGTTAAATCTAGAAAAGAGTTCAATATAATGATGTTTAATTTCATCACAGTTTTCATAGAGTGATTATTC
GAGAAGAACATCTGTTGAATAAGAGAGATATTGGAAATCTTTATCTTTGGATAGAAAAATGGTTATCTTCTCTTATAAATATCTTTAAAAAATGTTTATGTATAAAAGAATAATTTCCACTACTTGCTGTTTGCTATATGTATATGAAGGAATGTTTATAGATTTTATTTTGTAAAAATGTACAAAATTGTTACCAGTGAAAATAT
GGCATAAAAATTTTATACTGGGAGTATCTTTCATATAGGAATACCTTTACTATTTTATAACTTTGCTTTATGCAGAAAATATCTTAATGTAAATTAATGGTATAAATCCATGACTATTTTATGTATTTTTATAATGCCAGATTCCTTTTTATCGAAAATGAGTACTAAAGCATTTTAAACAATAACTGTCTTGTACATTTTTTGAA
CCATCGGACTTCCCCAGAGAGCCTCCTGCCCCCGGCCAGAGAAGTCCTTCAAGGAGTCCCCCTCTTGCCCAGCCAACCCCTCCCCAGCCCTGCTGGGATGTATAAATGTAAAAAATGAAGGAATTACTTTTTATATGTGAGTGAGCAAGCGAGCAAGCGAGCACAGTATTATCTCTTTCCGTTCTCCTTCCTGCCTGCTCCTCAGC
CTAAAGATTTTAGAGTAAAATAGTTAAGTGGTGATGTAAGTTGACCTCTTTTAATTTTGAATTGGAAAAAAATCCTAATGAAACTCTGTACTTTAACTTTTATAAAGCTGTGAATTGTTTTGTAGTATTGCATTCATTACAAAAGTGTTTGTGGTTGGATGAATAATATTAATGTAATTTTTCCCAAATGGACATGCCTTTAATCT
TTCTTCCTTTCAAAAACAATGAATTAGGATGTGTAACATGTTTTTATAGATATTATTTAAATAATGCAGCAGTAACACATCCTATTGACAATATCTAAATTATAAATTTTATTAACATTGAAGACTATGGGATCTTAACCTACTTGCCATGACTTATGAACTCAATGACAGACATCTGATATTTGTACTTGTTTTCTTCAGCCCCT
TGAGGCATTCATACAGAGCTGCAGTTAGATGGAGTTGCAGGGACTAGGAAGAGGGAAAAAAAATTCCATTCTGTCAAGATGGAACTGAAGGACTTCACTCTATAAAGCAGCCCTGGTTGAATCTGGCAGTTCTGTTTGCCAAGATTCTTAACAGAAGATTTAGCTGTGTCCTTCCTCTCACTTGTGTGAGCTGCCCTTTCTGAATC
ACAAAGAATCAGTGAAGAGACTATTACATTTGATGTGAATTATACAGAAAAATTTCCTTGATTTACTAATTTTATGATACATATGTAATCATTAATTTGATATAAAATTGAAAATGTTTTTTTTTTTAAAAAGCCATTGTTTTACTACATTAGAGTTAAAATTATTCCTTTCATTCTAAGATACAAGGGCAATGATTATTCAAAGG
AAGCTTGCTTGGCCCATTAATTCAAATCCGCCAAATACTTTTGTCTGATTTCTCAGAATTCTTTCAATTATTATTATGCACCAGAGGTTAAAAATTTAACTATAAAAACAAGCTATTTATGTATTTTTTCAATCAATTTTCTGAGGGAAATGTTTTATTATGTAGAATGCATTCACTATTGATTTTAGTTTTTGTCTTTTTTAATT
TTCCCCATCAAGGGTAAGAGTGATGGTGGTGGAGATAAAATCCTAGTGGAATAAGAGGTCTGGGTTGGGTAGAGTAGAACGCTGTAGAGGGGTGATGAAATATAAAACAGTCAGAAATTGGGTCTCTGCCACTCTTGTCAAATAAACTGCCATTGACTTATTCCTGGCCTGTTCTCTATAGGACATAGAGTCAGTCCTAGCCAGAA
ACATTGCTTCCCGCCCGTCCTCAGTCGACTGCTGGAAGACCCCCTCCCTGCACCCAGACCGGGGTCTGCGGAAGTCCAGGCTGTAGCCTGCTGTTTATTTTATAAACGTCGTTCTTGTAAACCTGGTTGTCCTCTGAGAGTTCCTAAACTTGGCAGCAATGCTGTGACCTGGTGTAATCCCTCAGACCTCAGGAAGACCCTTGAGG
CGCCCCTGCCCATCCCCAGCCGCCCCCCCCCCCGCCCCGTGTGCGCCCCCTCACTGCGATGTATGACCCTTGCCCCTCCCCCACATTAATAATTTATATATATAAATATCTATATGACGCTCTTTAAAGAACATCCCAAACGAAACCAACCAAACAAAAACATCCTCACGACTCCCCAGGAAGATGTCTGTGGCTGTTTCTTTGTG
CAGCACATGTGAGCCTCTGAGGGAGTGCCTCTTGACTTTACTTCCGTCCTCTGCTAATGCAGATTTGGAAACAGTTAAAAAGCTGTCTGTTACAGCAGGTTATAAAACTCGAGTGGAATCAGAGCCATGTAAAACACTAATAGAAAACCATCGAAAATGGACTTCTTTGGTGCAAGTACAGTTGGAATTTTCCAGGGTAATTTTAC
GGTGGGCCTGTAAATAGTCCCCCCCCCCCCCCCCCCCCGCCCGTCTGCGTGCTGGCCCCGGCCGGCCGGCCCCAGGCGCCCTCTTCCTAGAATGAGAGTCTATAAAGAGCTAACGACACCGCGTGCCTGCATCTGCTCTGCCTGCTCTCCCCCCTACCCCGTACCCGGGCCGCAGTGTGGGGGGGCATCGTCAGGGCCTTGTTTGG
ACATGTGGAATTTATGTTTAAGAGCTGTGGATTTGGATGTCAGTTCATAATATATAGAAGATAATTTTAATGTGTTATGTAAGATAAATTCATTTAGTTGTATAAAGTCATTGTCAATCCAGTCTGTAATTTCATTTTAAAGAGTAGTTATATTACCTTCCATTTCAGCTTGTCTGTAAATCAATGAATTGTAAGTTCTTGCTTAA
TTTTGGGAGAACTCTTTGCCAGAGAATGAGATGATTTTTGTTTTGTGCTCTCACCTAAAATTTGCCCCCTATTTTTGTAAGTGTTATTTCTTGAGTACTTTATAAAATGCTTATTGCTGTGGTAAACCAAGTATATTGTCTTTAGCAAAGTTTAAGACTGTTAGTGTGATGCTGTTTACAGATTTCTTTTATGTTGTTTTTTTTTA
AAGAAAACGAAAAGTGAAGCAACTTTTTAACAGCCTGGCCACACAGGAGGGTGAATGGAAGGCTCTGAAGAGGAAGAAGTTCAAAAAATAAATTATATGTTATAAAAAGACAAGGAGATACTGTATACTGAACACCGAGGGGCTGCTGTGTGAAACGCAGAGTTTTCTCCTGTACTTCGTTCCTGTTAAAAGCCTCTCCTGACGAA
GTACGTTTATTGAATCCTTGCTAAGTTATTGAAAAAATGTCTTTTCCCGGTGAATGACGATATTTATGTTGCCTTTAGCTTCCTGAAGACTTAGAAGATATATAAAAATTTAATTTAAAAGCAACCAAAAGAGGTTTCCATGAGTATCGTGAGTTAACCATGGTATTTCATTTTCCACGTTAGGGAATGTGAAGCCAGGGGGGGCT
CAGGATAGCTTCCTGGTGAGAGCTATGACGCCGGTCAGTAAGACAAATTTGAGTCACGCACGTGACCACTTGTACAGTACATTGTAAATTTTAGAGTTGGTATAAACACATTGGTATACCCTGTGTATTCACATCCACTTCACCTCTCTCACTAGTGACTTTCTGCCAGGATGCAGGGCAGTGTCCCAATTCAGGCCCAGGAACGC
AGATCCATGCCAGAGAACAGCTGGGAAGACAGAGGGCCCCTCCCTAGCAACCTCAATTTCCCCGAAGTTTGTAAAAATGCATTTTGGGAGGTTTTTCAGTTATAAAAATATTCCTTACCCAGCAAAATTGACAAACTGGAACTTTTAGAGTTGAGAAGGACTGTGAGAAATTATTTGTTTCAAATGGACTAAAACTTCATCAAGAA
AAGGAAGGTAAAAAACAGGTGATCCAGAAATATTTGAACACCCTCTCCTTGGTGGTTGTATCCTACCAGAACTTTCTGTATATGTTTGCATATTTGTGCCTATAAAATATATTTTGTCTTGTATTTTGTACACAAATTGGTGTTTATTGCTCTGCAAACTGTCCTTCCCCAACACTCACCACCACCACCACCACCCTGCACCACAG
ACCTGGGCACACCCACCTGACGCCTCCCTGACTCCCCTCTCAGACAGACACCCCAGTGATGTATGCATTCATTGTATAAAAATTAAGTTTGAATGATTAATATAAAATATTTTAATACAAAAACACAAGAATCCTTTTTTTTTTCACTTACCTGTTGTTTTCCTTGCATGAAGGTCCACGCGTGATGTCACAAAGGCAGACTGGCT
GGAGGTAGAGGAGGAGGAGGAGGAGGAGGGCGGGCATGGGGAGTGACCCCTGCCAGATGCAGATGCAAACCAGACACGGTCTGTGGCTATTTTGTGTTGTTATAAAATATGAGCTCAAACTGAGATCTCAATGCCCTTGGGGAGCCATGTGGGTCCAAGATATTGGCAGGGGGATTCCTGGGCACTGTCTGCACAGCCCTGGGGAA
ATCTTAAGATTGTAAAGTGCTTTTTCTCTCGTAAATATACCATTATCCTGTATATATTGTGCCCAGCCAATATATTGTTTAATTTTTCTGTTTTGAATTTTATAAAGAAGAATTTCATGATAAATGTAATCTGAAACTTCGCTCTCAACACTGGTACTAAGATTCGGCCACATTTTCATTCATTCCTTTTTCCATACTGCATGTAA
TGTGACTGGCTGGGGGCGCCAGGCTGAGCCCTCAGGGCCACCAGAGTGCTTCTTCCTCCTTGGACTCCTTAATTCCCTCTGGGCAGAACGTGACCTCATTTATAAAAATTATATATTGTGCTCCCAAGAATCGCTTGTTTTTACTTTTGAAAGGACATATGGGCTTACTTGGACTTCAGGGTGAAGTTGGTGCCACATCTCTTCTT
CTGTTTCACACGACCTGGTGGGGCTGGATCACTGAGCCACTGTGCTTCTGTGGCAGCCACTGGGAATGACCTCAGGCTGGGGCTTGGTCCCTGGGCATTGTATAAACAGTGGTGGTCACTGTGAGACTTTTCAGACCTGTCTTTGGCTGTGCAAGGTCACTGATACTTGGGAGGCATCCTAGAGAATGGACATGTTTTCTGGTCAC
ATGGTCAAGTTCATGGTTCCTGGACGGTCATGCCTGCCTCTTCCTCCACGTTTCTGCCTTACGCCCTGTCTAGTCCTTTGCCGGATTCCATGAGGAGGAATATAAACGACATAAAGACACCAGACTTTCGAGCCCATTCTTGTTTTTCGTTGCAATAAACCCACTGAATGTACCCATTGAGGGTCATGGCCCACACTCCCACCCCT
AGCTCTTCTTCTCGTAAAAGGTGCTACTGCATTGCCTGCCTCCTGAGCAGCCGTGGAGATTGTGACTTCTGTACATACATCACCTTTGTGAGGTTCTTTCTATAAATACCTATTGTTTAAAAAAAAAATGCAAGAAAAAAAAAGGAAAGAAAAGGAAAAATCACACCCCAAAGTTGTTTTCTAGATTTGTGGCTTTAAAAACAAAA
AGAACTGTTGGGGAGACGCTGTGCTGTTCGTTTGTATTTGTCCCCCTGGGTTTTTTTTTTTTTGCCTAATTTCTGTGGTTTCCAACCCACATGAAATGACTATAAAGGGTTTTTATAATGAAAAAAAAGTCACTTTTATTGGCTTTGTTTTCTAAGTAGTGGTCAAGGGCCAGTCCGGGGACAGAGGGTTTTAAAGCACAAGGTCA
TAATTTATTTTTTTTTTTGCCTGCAAAACATCCAATATGGTGTTTGCTTTGGTTCTACAAACATTTTGATTTATACTATATGGCTTCATAAATAATTTTATATAAATAAGTTGGATCCAGTTTCCAGAATAAAAATAAAAAGGGAAAAAACAAAAACCAATCAAGATCTTTAGACTTTAAAAAAAATTTTTAACAATTTTTTTTTT
ATCCCATGGCTTTGGAATGGGACCCAATCCTTATTCCTCTACTCATTCACTGTGACCCTGGGTAGGTGACTTCTTCCCTCTGGTTCTCAGTTTTCTAATCTATAAATGGGGATCAGAACACCAACTATTCAAAACTGTTGTGAGGATGAAATAAGAGTGGGTATAAAAACCATCTGGCACAAAGCAAGTGCTCAGAAATCTTGTTC
ATCTTGATGGAAGGAGCGCTTGTGCCCACCCCATCCCCACACCGCCCCGTGCTGGCTGAGAGGCTGGGAGCCTACCAAAACACAGAAGCAAATGACCTTTTATAAATTATTTTTTTGAAATGAACTTCCGTGTGCCTGCCTGGTGTCTTCCCCACAGCGGATGGAGGGGGAATAGGGTGGAGAGATCCCTGAGCTGGGAGTTTTGC
CAGTTACAGTCAGTAACCACTTCAAAGGCAGAATTTAGACTGAAGATGCTTTGTTTTTCACCTTTTGTTGTTATTTGGAGCCACTTACAAATGGGTTGAGTATAAAATCCTTACAGTTGCTAGTTGTTGATATTGAAAGCAGTGAATCTGTGTATCTGTTGTATCAATGCTTAAAGCAGAAATGAATTTGAATGTGTGTCTAGGAA
CCGGGCCCACCAGGAAGCCAGAGCAGCTACTGAGGAGAAGTCCAGTCCCGGAAACTGCCACACAAAAGGCAGGGAGTGGGCTTTGGCACAGGGAGGCCCCTATAAAGCCACACCTACAGACGTGTGGTCCTTTGACCCCAAAGGGGGTTCCCCCAGGCCTGTCCCTGCACCTCTGGGCTCCCCAGTAGTGACTTAGCATAGAAAGC
CAGCCGTTTTTCTGTAGGTGACTCAGAAAATCCAAACCAGCAGGAGTTGACAGTGTCAGCCTGATTTTTAAAGGTTGTAATTTAGAAATTGCACAATACTTATAAAATCATATGGTTGAGCTATTCATTGGACCAAAAAAGAAAAAAAAAAAGAATTCCCCAAAAATGAAAAAAAAAAATTCATCGTCATTTCCTGGACACTTGAA
TTGTTCTGTTCTCCCAGTGCAGGAAAGAAGGGCTAGGGTCCATCTTACTGGTAATCTGGGTGCTCTGTATATGTGTTTCTTCTTTGTATAAGAATCTATTTATAAAATGGTTTCTAAAAACGTCCTTTTTAAGAAAACAGTCTCAGCCTTCTCTTTTATCATATTGAATAGTAAGCAAGTCACAGTGGAAAAGGTTTGACAGTCGT
CAGCTCAGTCTTGTACATATACCTGTCCCTCTCTGGCCTGGTCTCCTTCCTCCCTATCTTCTGTAAATATCTGTATCTAGACCAGAATATTTTGGCCAAATATAAAACAAACAAACAAAACAGTTTGTGACATAGTCTGCGTTAGGGGCGGCGCCAAGGAAAGGTTCTGGGGTATGGAAACAGTAACTCACAGAATCACTGAATCA
ATATACGGACTATCCATTGAACTTAATCTGTGTGGCTTCCAGCCCTCCCTTTACCAAAAGGGTCAATGGACCTTTCTTTGCACTGTGTGACTTAATCAACTATAAAAGCTTACAATTAGTCTTCACAATTATGGGATTGTTATACTAACCGTGTGATTGGAACTCCAAAGACTTTTTCTTTAGCTTAATTTTGTGTGTGCACTAAC
TACCCAATAATGATGTCCACTATCCCTGGTTAGAAGGCAGCCTTGGGGAGTTCTATGTTGAGACGCACTGGGCAGAACTTCATGTCACTGTCAAAGGTGGTATAAAAGTTTGTATCAAGAGAGTTTAACTGTTTGATGCATTTCTTCTCTGGGACAAAGTATGGCCTTAATCCAACAGGGTCCTTGTTGTTTCCTCCTTTCTAGAT
ACTGCGCTGTGGAGGCACAGCTGAGGAAATTCTAGATGTATAACTACAGCTTTGTGACTGTACATAAAGGAAAAAAGAGAAGTATTATAAATTATCTTTATATAAATACTTTAAAAAAATCTACCTTCAGTAGTTTTATCACATGTATGTTTTGGTATCTGTTCTTTAATTTATTTTTGCATGGCGCTTGCATCTGTGAAAAGAAA
TAAAATTGAGGTATAGTTGATGTAAGATATACTATGTACGTTTCAGGTGTACAATGTCGTGATTCCTCATTTTTAAGGGTTATGCTCCATTTATAGTTACTATAAAATATTGGCTGTATTCCCTGTGTTGTATAGTATATCTTTGTAGCTTATTTATTTTATACATGGGAGTCTGTTCCTCTTAGTCTCCTCCTCCATATTGCCCC
TAAAATTGAGGTATAGTTGATGTAAGATATACTATGTACGTTTCAGGTGTACAATGTCGTGATTCCTCATTTTTAAGGGTTATGCTCCATTTATAGTTACTATAAAATATTGGCTGTATTCCCTGTGTTGTATAGTATATCTTTGTAGCTTATTTATTTTATACATGGGAGTCTGTTCCTCTTAGTCTCCTCCTCCATATTGCCCC
GGCCACAGAATCCTATGTCACCCGCTGAACCCAGGTAACCACATCTCTAGTTGACGGGTCAGGACCTCTGAGCCACCCGCAGATGCTGTCCTTTTGTGTGTATAAAACCAGAGAAAGAACCGTTCTTTAATCTCGTTTGCAGTTTTCATGAAGGGTTGTGAGAGTTGGTGGTGACTTTTGAGCTCTGGGTGGACTAGTTTTGCAGG
ATTTAGCACCTGTTAAAATAACTTTATTAGGTTTTGTGGCTTTGTCATTAATTTGTAAATAGGTTATAATTCTGCTTTTTTGTATATCTGAAAAAATAGTTATAAAGTCCATTTATACTCTTTCTTTCAGGTGTTCTAATACAGTATACCTATTAATATAAGTTTGGGCAGTGTTCATCAAAGAGAGATACAGTGGAACTAAAACT
GCAGGCCACAATGCCTCTAGCTCCAGTGCATTCCCAACATGGTATCCTGTCCTTTCCATATACAGATTGCTGCTTTTATGAAACGGTCACTTTCATAGACTATAAACATCTATATCATAGACTCTTCGTGGTTCTTGGAAGACAGTACTTTAATTAGAACCAGTTATCCTCAAAACTGTCTGAGCATGTGTCTCCTGAGCATTGCT
CAGCAAAATGAGCGATTTGACAGAGTATTCCAAAGGAAGATGAAAGATTTCCCCTTGAAGTTCATCTGGGAAATAGATGAGGAGTTGGATCAGTGAAAAATATAAAAATATTGTAAAAATCAACTTGAAAGCGTATTTTAATATACACATTAATTTGTGCTTCTCATACAAATGTTAATTATAAAACTTTCTTAATTAACAAAATC
GGGTCTGTTTTTATGGATACTCAAGAAACTGCCATAGAAATCACTCCTAGATGAAATGTTTCTCATAATAACTAGTCATGAACTTTTTATAGAATTTTTATATAAAATAATTGACTTTGTAGTTCACAGTTTTTACTTTTGTTAGCTATATATGCATTTCCAGTTATAATGTAGTTTAATATACTAGAATCATTAAGGACTGAATA
ACCTTCCTTTAAATCAGTGTTTTTACTTTTGCACGCAATTATGAAATGTTAAACAAATTACTTTCACCAGCATCTTGACTATAATTACCAAAAACGTGTATATAAATAATGGAATTTAAAAAATAAAATATATAAACATAAATAAGGTGATGTATTTGAATGGCATCAGTCTCATGCATTGTGGTACCCTGTGTTTACAGGATTCC
ACTGGACTTGACTTTTATCAGGAGAAAGCACAGCCTGTCTCTGAAATTTTGCAACTAAAGACGTATTTGCCCGTATTTGAAACTGTTATTTAACTTAATATATAAAACAACTTGGGCAAATTGTGAATGATTTTTTTCCCGTTGAAGACCATAAAACAAAATGTTCTATTTTCCTTAACTCTACTAAAAGCTGTATTGTGTAATTT
CAATAACATTGGAGGTACGTTTATTGTACCAAACCATTTTATGAGAGTTTTTTTGTTGTTGTTAGCTTGCTTTAAAAATTATTACTGTATGAAATAGTTTTATAAAAAATTATATTTTTATTCAGTAATTTAATTTTGTACATGCCAAATGAAAAAAAAATGTGTTTTGCTGCTATGGACTTAGCCTGTAGACATGCTGCTAGTAT
GGAGCTGTTCAGGCTGGTCCCCGCCAAGGAGCTGATGTGCCTTGCAGAGATGTCGTGTGTATCCATTTCAGTGCTGCAGCTTCAAGTGTTTTTAATACTTTATAAAGACAAACTATCCAGAGTATTTTTATATAATGTTGGATGAATCAGGACATGTCGTGCTTTCAAAGTTTCTGGGAACATGTAACATGTGGCTGGGAGAGCCA
ACTTCTTGAAAAGCAAGAATTCCTCTGCTGGGGAAGGCGAGTGGTTCTGTGCCCACCTCAGTTACTTCCCTGGGATTAGAGCTGTCGATTCGTACATAAATATAAAACTCACAGCAGAGCACGCGCGGGTGTGGTTCCGTTCCATCACATCACCGGTCTCTGCTCGAATCTCTCAGAAGAACCACACGACCCTTACCTGTACTTGG
GGGAATTACTATTCAGTTAAATAATGTTTAGTATAAATGTAAAGACACCACCTCTGTTTATTCCATAAACTTTTATCCAGTATGTAAAAGATTTTGGGTATATAAATATATATATGTGTGTGTGTGTGGTTAGCTTACATATCTTTACTTTCCATTGATTTTTTATCACATATACTATTTAATAGTTAATATCACATTTTTCTTGT
CCATACCTGAGCTCCAGAGTGATGGCCCTGTGAACACCTGCACCACCGTGATTTTATAACAAAACCTAGCAGTAATGAAATGTACAGTTTACACTCTGGATATAAATAGGCAATGTCAGTCAGTCGGTTCAGTCACTCAGTCATGTCCAACTCTTTGCGACCCCATGGACTGCAGCACACCAGGCTTCCCTGTCCATCACCAACTC
GGCGGGGGGGCTTGTGCCCATCCCACAAGGTGAGCTCCTCTCTGTTAAGAGTAAGCTTGACTTATCTCTTCAGAGCTTGAAGGGTCCTTTTCAGTTCTGGTATAAATGGCCTGCTTGGATTTTTTTACCTATTTTTCTACTGGGCAGTTAGTCTTTTATTCCTTGACTTACAAGAGCTCTTTGGTCATTAGGGGGATGGACTCTTC
GGACACGTATTAGCCGATGTCAAGTGTGCATGAAGAGGACATAACATTTTGAAGAATTCTTTGTGTGTTTTTAAATGTGATATAGATATACATATATGTATATAAAATTCCCAGGATGCAATGTCTCACTCTCCCCAGTTTCACCACTGCTGCCACCATGGTGCTACTATATACGACCAAGAGAACATGCGCACTAGTAGATCCTG
TTCTTGTTCTCAATCTGGGGTGTTCTCAGGGGGTGGGGGTGGGGTGCACCTGAACAGAGTGTATTTTCTTATTGAGACCCTGTACCTTGCGCTGTGTATATATAAAAGTGCCAGTGTGTTCCTTGGCATTGTGGGTTTTTTTTTCCACATCCTTAACCAAGCACCAGTATTGTGCCTGTGTGCATAGTGAATGCCAGGTGTGTGAT
TTCTTGTTCTCAATCTGGGGTGTTCTCAGGGGGTGGGGGTGGGGTGCACCTGAACAGAGTGTATTTTCTTATTGAGACCCTGTACCTTGCGCTGTGTATATATAAAAGTGCCAGTGTGTTCCTTGGCATTGTGGGTTTTTTTTTCCACATCCTTAACCAAGCACCAGTATTGTGCCTGTGTGCATAGTGAATGCCAGGTGTGTGAT
AGAGAGGAGGTGATGTAACGGAGACTCCAAGCCCCTTCCTCCATTTCTGTTTACAGTTGTGATTTAGGTATTCACTGTCCTCCCCCGACACTAGACATTTTATAAAAAGGGAAACTGTGATCTCATCCTGGTTGGGTTCATTCCTGTCCCTGTGCCCAGCCTGCTCCATTCAGGAACCCCCTCCACAAAATGGACCAGATAGGGTC
TTAATAAAAGGTTATGTACTCTGTTATCTTTCCAGTATCCAAACGTCTCTTATCTGACTTCTTTTGTTTTGTCATATTTCCTTTTTTAGGAGAGAAGCCTTATAAATGCACTTGGGATGGTTGCTCCTGGAAATTTGCTCGCTCAGATGAGCTCACCCGCCATTTCCGCAAGCACACAGGCATCAAGCCTTTCCGGTGCACAGACT
CAGCCCTGCTGTGGTCGGTTTCCCTTCTGCTGGTGCGATCGGGACGCGGACCCCCGGTAGGAGCCCGCCTGTGATAACCGGCTCACTGGGGTCAAACAAATATAAAACATTGGTGTGAAGTCAAGTTGCCTGCCTGTGTGGGCTTGAATGCTTTCACCTAGAATCCAGGCTTGGGGTTGGTGCAGGGCGGTGGGGTGGCGGGAAGG
