# Supplementary material for: Poly(A)-DG: A deep-learning-based domain generalization method to identify cross-species Poly(A) signal without prior knowledge from target species
Source: PLoS Comput Biol. 2020 Nov 5;16(11):e1008297. doi: 10.1371/journal.pcbi.1008297 (PMC7671507; doi:10.1371/journal.pcbi.1008297)
Supplement: S1 File — These three datasets are produced by previous researchers and we use them in our experiments. (ZIP) [file pcbi.1008297.s002.zip › bovine/positive/bt_AATATA_polyA.txt]

GTCGAAAGCATCACCCTTTAATTACCGTACCATCCATAATGCAGGACATTTATTACCGCGTAAATTCCACACCATTGCTCTTTTAACATTACAGTGCTTGAATATACAGCCTTAACAATGTTAATCATCTCCTTGGATCATGATATTGAATTGTTTTTGTACATTGAAAAAAAAAAAGTGTGCAGAGCTTCCCCCACCCCCTCATT
TGCCTTGTCATGAGCTGGAGACACTCTAGTCCTCTGAGGCTTTGACACACAACAAAATTCTGCTAGAATCCTGTCGAAAAAGTAGATGTCGTGCTTTATTAATATAATCGCCCTCTAGCCAAGCCTCTTCTGCAGCTGAAATGGATATCAGAAGTGTATGACCTGTTTTCCCAAAAGCTGATCCTCTTTAATCTGCATATGCCAGA
CTTTATCCATTTTATTTGCCTTTATATTACAGTACTTCTTAATGAAGTAAACAAACCCAACAAAACTAGAGGTATGAATTTAATTAATGCTACTCATTTTAATATACACATTTATTCAGATACTCCCTTTTTTAAGCCCTTTTGTTCTTTGATTTATATACTTATTTTACAGATTTAGCTAGGAAAAAAATATCAGTGTTTTGGTG
GCAGTTTAAAGTTATTTCAAAAATTAGAGGAGAATGGTGACTTGTATCTGTCTGTCTAGGTTAAGGAATTTAAATACCTGTACATGAACCTTGAACATCAAATATAGGGTAATGCTCTGAAAACCATTACCATATTGATTATTTATTTAACTTTGTTTAATTTTTAGGGGGGTCTGCAAACCAGCAACAGGTTTGCTTCTGAGGTA
CCACAATCACTACTGCAGCTACTCACTCCTACATACATCACAAAGAAGAGAGAAGAATGGAAAGATCTCATTGCCAGACTTGCTAAAAATTAGCTGTGGAAATATATTTGACTTTTGAAGTCTCTTTCTGCCTGTCCCCATGAATTGGATGGCTGCAGTCTCAGTGCCTGAGGGAAGATGCCTAGGAGAGGAAAGCTTAGAATGCT
CTGACACCCAGTCCTGCCTGACAGAAGAGTGTGGCGTTTGAGAGTTTCCACCTGCTGATGAAAGACATTCTACAGAATTTGTCAAATCTTTGAAACTTGGAATATATTGCTTTCATAATATGAAGTTTATTGCCTATCTGAAGTGTCTAATTTTTCAAGTTTGTAAGTTTATTAAGTGATTTTAACATTGGGTCTTTTTTTGTTGT
CTGACACCCAGTCCTGCCTGACAGAAGAGTGTGGCGTTTGAGAGTTTCCACCTGCTGATGAAAGACATTCTACAGAATTTGTCAAATCTTTGAAACTTGGAATATATTGCTTTCATAATATGAAGTTTATTGCCTATCTGAAGTGTCTAATTTTTCAAGTTTGTAAGTTTATTAAGTGATTTTAACATTGGGTCTTTTTTTGTTGT
CTAAGAAGTCTGAAGCAGCATTTCCAGATCACGTGGACACTCAACACTTAATTAAGCAGTTAGAGCAGCATTTTGCTATGCTCTGATTTTTCCTCAGTTAAATATATGTGTGTGTGTATTTAGGGAAAAAGTAGTATTATATATGTATATATTTGTAATACAAACCTGTGCCTGCTATTAGTGAAAGTGACGTAGCGGGATTTAAA
CTTTCTTCATGGAACCTCTGGAATGATGGCTGGAACAGTTTTAAGAGTGGGCAGGCATGAGGGCAGCCAGGTCAGCCACAAAGCGGGGGATGGTTTGATCAATATAAGAAGCCAGGGACTTAACACATTTGAATTGTGCATCTCAGGCGCTTGAAAACGAAAACCAAATTTAGCTTAGAAAAAAATTCGTCTCATGCTCAGGGCTG
AAGAATAAGTTAGATGTTTGTGCACTCTGGATGGCAGATGAGAAAGAACTCACTTAATATCAGAAGTATTTTCCAAACATTTTCCTTATTTTTCCTTTTGAATATAGAGAGCTAATGGCTTGATTTCTTTTCCCTTTAAAAAAAGCAGCTCACAGACACCTTTATGTGGCTTCATGTAGTAATGATTTTCTGACCAAAATTTTATT
AAGAATAAGTTAGATGTTTGTGCACTCTGGATGGCAGATGAGAAAGAACTCACTTAATATCAGAAGTATTTTCCAAACATTTTCCTTATTTTTCCTTTTGAATATAGAGAGCTAATGGCTTGATTTCTTTTCCCTTTAAAAAAAGCAGCTCACAGACACCTTTATGTGGCTTCATGTAGTAATGATTTTCTGACCAAAATTTTATT
CCCCCAGGCCCAGCAGAAGAGCCTCCTTCAGCAGCTACTGACTGAATAACCACTTTTAAAGGAATGTGAAATTTAAATAATAGACCTACAGAGATATACAAATATATTATATATTTTTCTGAGATTTTTGATATCTCAATCTGCAGCCATTCTTCAGGTCCTAGCATTTGGAGCAAAAAAAAAAAGAAAAAAAGAAAAAAAAAAGA
TCCGTTGCAAATGGGAAGATGGTTAATAGCTGAAAGGAGGTTCATCTTTCAAATTTGTGACCATACCATGGAAGCATTTACACTAGCTTTTTATATATATAATATATATTATATAATGTATATTTTTTTTAAAAAAAAGATATTACTGGGGGCATCCATTTCCTGTGGACTCTTTGATACTTTAAGCCCTCTTGCATTAGCATTAT
GCCGGCGGAGCGAGGGCCCGGTGTGGGGCCGGGGACTGGCGGCCGGGCGAGGCCCAGAAGCGCCACGTTGATGGTTCGGGAGTGTTGAGCGGGGTCACTAAATATACCTGTCTGCCGTCTACTGCCAAACAGGCTGTTTTTCAAAAAGGCATAAGAGACCCGGTCTGGAGGGGTGCTGCTGGATGGGGCGCTGAGGCTGCAGCGAG
GACAGCAGCGACTCCGAGTGAGCCCTGGACGCGCGCGGCTTGGGACGCAGCCGGTGGCCGCCGCCGCCGCGGGGACGCCGCGGCCTTCCCCCCGGCGGTTAATATACTCCTTTCGTTCCATGGCGTGCAGGCTCTCCTTTCACTTCAGTGTTATGGTATCTTCCAGTTCTGGCTTTAATAGGTCAACCAGGATCTTTCTGTGTGTG
TTTTATTACTTGCTATTGTTTTGCTTTTCTTTGCCAGGAAGGTCTGCTTTTAAGCCTTCCTTACCAAGCTATTTTGAAATAACCACGAAAAATTACTTACAATATATCAAAGATCTCAACTGTACACTTGAGTTACTTTTAAATCAATTCACAGACTAAAACGATTGTCTTCTGTTGTTATTTGCTCAGAATTCCTGTTTTTCTTA
GCGCTCAGCGACGAGCAGTGCGCAGCCGTCATTCTTGTGCTCTTCGCGTTCTTTTCCATTTTGATTGCCTTTATCATTCAGTACTTTGTAATCAAGTGAAAATATAACTTTATTTTTAATATTACCTTTTATTTTGTCATGTACTAAAATTATTTCTGTATTGCTTTTACAAAAACAGTGGCATTAAGCACTGGCATTGAGACTCT
CATAACATTATTTGCGTTGTTATGATTTCTGCTTTATTACCTTGTTATGATTTATTACTATGTAGCTCTTTTTATATCTTCTAAAATTTTTGAGGATCTAAATATATTTAATTATAACATCATAAATGTGTGTTTTTCTATAAGACCTATTTCTGGGTAGTCATCAATCATCTTCAGTGATCACCCGCTGTCATTAAATACAGCTT
CCTAGAGAAACGATTTAGTCTTAAGGACCTCATCCCCCCTGCCTACCTTAAACAGGCTGTGTAGATTACCAAAATAAGATTAATTTCATCACTAAGTGAAAATATATTCTCAACTGCTGCTTTGCTGGACTTTTCTCTAGAAGCTCTCTGTATTTACTCTTGTTTCCAAAGGGACTTTTGTAAAATCCAGTCATCCTTTGCACAAG
CGGGAGAGGCAGCCTCGGCTGGGCCCCTAGACTGTGGACAAGCCGGGACAGGCGTGTTCGGGGTCAACTCTCTCACCAAAGTCTCTCTTATCTTGTTAAAAATATATGATTGTTTTTGGAAAAAGACTCCACCTGTGCCTTAAACAGCATGGGTGGCTCACTCTCAGGAGCATGGAGCGGCCGCACCGTTTTCTGTGGCCGCGGCC
TGTAAGTGTCACTTTACAAAATACCCCCAAGTGCAGACTCCAATGGAATGTTTTGAGACACCAAAAGTTGGTCTCTGGTAATCATCTCCTTTTGTTCTAAAATATAACTGCAGTAGCATGCCACTGATGCCCGCCTCAGTCTGGTTCTTCCTGTTTTAACTGTGGTAATGTTAACAGCTGTGCAGGGGAAGAGAAAGCCGCCCCCC
ACGCCAAAACAGACGGAGAAGAGAGGAGAGGCGAGGGACGTGGCAGCAGCCTGGGATGTGGGGCTCTGAGCTCTGAACCTCCTCCCTTGTTTTCTTGGGAAATATATTTTTCCATCTGTTGCTTATTAATACTGTTTACACGTGGGGCCTTGGTGAGGAGCCAGATGGGGGGCCAGGGGCCCAGTGCAGCTGGCGGCAGAGGCAGG
TTTGGTTGTCTTCCTGTTTGGTCTGGGTCGTGTGGCTTTGGGGGAGATGGGTGTGTGCGTGTGTGTATGCGGGGCGGGCTGTGTGTTTTTTAATTTTTTAAATATATATTTTGGTGCTGTAAGTGGTGAGAGACTCTTTCCTAGTGGATCAATGAACCATCTCTCCTGGGCACTTTTGTTGAAAATAAAGGTTTCTCCTTAATTTC
CTTGAGGCGATCGTAAAACAGAAGGCCAGTAACGGGTCATAATGACTTATTGTGGATAACAAAGATTTCTTTTCCTTAGAGAACTGAAAAGAGAGCAGAGAATATAACATGAAATGATAGATTTGACCTCCTCCCTGTTATTTTCCAGTAGCTGGGATTTTAAACTAGATGACCTCATTAACCGATGCTTTACCAAACAGCAAACC
ATTGATCCTTCTTATTCTGTGTGTACATGCAAAGATTGGACCATGTTACATGAAATAGTGCCAGCTGGAGGTTCTTTGCCAGCACCATGCCAAGTGAAATAATATATTTACTCTCTCTATTATACACCAGTGTGTGCCTGCAGCAGCCTCCACAGCCACGATGGGTGTGTTTTTGTTTGGTCGGGGGGGAAGCAGGGCCGGGCGGA
CCCCCTGCCCACCCCCTTCCGCCTGAGGAGCGGCCGTGGAGGGTCTTGGCTTATCCATAAGTCCCCCGCACCCCCCACCACTGTACTGTGAATGACAGATAATATATTTAATTCATGTGGTACAGAAAGGAGTGAGCAGTCTCCTGCACAAAAGCTGATGTTGACAGACTGATGCCAAAGGTGGGGGACGGAAGGGCCTCCCCAGG
CAGCCGCTGTACCTGAAGACTGGATGCCAAAGCAGACGTTCCCTCACACTCACCTGCTGCTGTTTCAGATAGCTGTGATCTGTCCTCCGTGAGATTTTATAATATATACGAGCCTTCAGCTGTGAGTGGCCGTGCCCACCTGGGTGCTGTCCCCAGAGTCCTGGCGCTGACCCCTGCTCGGGAAGCGCAGACTCCCCACCCTGTCG
CAAGATCACTCACAAACATCGTGTACTATTTTATATGAGATAATTTATTTTTTCCTCTCTCGGGATAACTTGTGAATCATCCTATGGCAGTTTTCACAATAATATAGTCCTTTTCATTTGAACCACATTTTGACTGATCTGCAGTGTAAACAGGGCTGTATGGAGGGAGGGTTGGCTGGTGCGTCCTTTGGGGGGCAGAGGCAGAA
TGTAGAAATTTTATGATCACATTTGGCATACTGACATGGGAGGCAGGGAACTGGTAGGTTTTTATTAGTTGCGTTCATGATATTGTCATGGTGGTAGCAGAATATATAGGATGCATCAACTAGACAGGGAGGGCCTCCGAAGCCACAGGACACATTGGCCCGGCTCAGACACAAAGCAACAGAAAACAACAGTCCTCCCACCCAGA
CCCGAGCAGGTACCACCTGGATGCCTCCTGTTCTTTCCGTCTTGACCCTCCCTCTCCGTTCAGCGTCAGTTGTGTGCGTGTGCGCGTGTGTGAACACAGAAATATACTCATAAGGGACACCTCCTCTTGTGTCTGTATTTGTTGGGTCTGAACTGCCTGGCCTTTCTCCCGGTGGATCAGTCAGGTGAGCCTCTAAGCGAAAAAAA
TGCCCTGGAGGAACCGAAAGGCCAAATTCCCTCCTCCCTTCTACTGCTTCTACCAACTGGAAGCACAGAAAACTAGAATTTCATTATTTTGTTTTGAAAAAATATATGTTGATTTCTTGTAACATCCAATAGGAATGCTAACAGTTCACTTGCAGTGGAAGATATTTGGACCGAGTAGAGGCATTTAGGAACTTGTGGGCTGTTCC
AACTGAGGAGGGTGGGGTTCCCAGGAACATGGGGCCCAGGTAGAGTCAGGTGGTGAGGGTGCAATTCTATTTTCGGGAGATGTCTATTGCCGAGTAGAGTAATATATACCCAGAGTATGTCTATAGCAAAGGGGGTTATGGGGGTGGGTGGGTGGACTGACAGAAGTCTCTATTTATCGGGGTGGGAAGAGGGGTCACATTGATTT
CAAGTGTCTACACCAATCTCTGCAAGTTCACGGACTGGATACAGAAAACCATCCAGGCCAGTTAACTCCTGCGACTGGGATTCATGAAATTGAACCCCAAAATATAAGCTGCTGAAGGAATTCAGGAATCTAGGTTCCCAGTGCCTTCCACCCTCAGACCCAGGAGTCTAGACCCTCACCCCCAGCTCCCTCCCTCTACCCCAGGA
TGAGCACAAGGCCATTCTGGGTCACGGGAGAAGCCATCCTGAACTGCCATCAGCTACCACACTGGGCTCTGTGGGGGCAGCCATCTTGGATGACTTGGGGAATATAGCCTCAGCTGCCTTGGCGTGGTCTGGGGCCATCATGGGTGATGAAAGGGGCTCTCTTAGACTCAAGGACACATGATCTTGGCAGTGTGGATTATGAGATG
GTGGGTGGGTAAGGGGGGGTAGTGGGAGGGAATGGAACCAACTTTTTCTGTATTTTGTATTGTATGTTTTCTTCAACATGTAACCAATCAGTATCTTGTCAATATAGTCAGCCGATCGATCGACCTCCCGCTTGTCTTCCTTTTCTTCTCTGGCAGAGTTTATCAGGCCATAGCCTCTCCAGCTTACTTGAAGTTAACTTCACATG
CTCTGCCTTGACCGTCCTGACAGTGGTCTTATCCCATTTGGCAACAAAATGTTAAGCTAGTGCATAGATTTTTCTGAATTTGGAGATTTTTTTTTCTCCCAATATATATTTTAAACTTTATATTTTGAAATAATTTCAAACTGATGGAAGAGTTGTGAGAACAACTCCCTCCTATCCTTTCTCCAGGCTCCATGGTGTTAACGTTA
ACAAAGGCAAATTTCAAGAAGACATTTTACTTTTGCTTTTAAATACGTATCACATATGCATTATTGAAATCCTATTTTGAACTCTTTTATCCAGAAATAGAATATATCCAAATACCCTAAACCATTCATAACAAAAATGATTCTCATGTTTTTATTCTGAAAAGTACATTATTTCATGTGCAAATCAAAAATTATTTTCTGACAGA
CTGGATTGGACGGGGTGTAGCGCTGCTGTGTCAACTTAATTCATAATTAGAAGGTGTCATTTCCCTGTTTTCGTATTCTTTGTTAGATGAGTCAGTAGAAAATATATTTTACTTTTTAAAGAAGTTATTTGGTTTAAGTCAATTTGACTAAAGTTATACTTAATATTTAAAATGACTCATACTTCAAAGTTAGGAACTATTCTAAC
TGTGAGAAGAGTGAAAAGGGCCAGAGTCTTCAGGAGAAAAAAATTATTGGAAACCTTTATTTCATGAGTATTTTTCTTAACCCAAAGAGTTACTTAACTTAATATATATATATTGTTTGCCAGATTAGGAATTCATTCTGTATTTACCATTTAGGTGCTGAGTGCTGAGATTGCTTTAAAGAATTTTTCTTTTTAAAACTAGCATA
ACTGATCCTATTGGGAGAATGGGATATTCCAGTTAATAAGATTCCTGGAGCCATCATTGAGCCTAAATATGGATTACCAATTTTTAAATAACTGTTATATAATATAGGCTAACACCAAAACACTACCAGGCATGATGTGACCTTCCTTGATTTTGGAGCACCTACAGAACCTTGGAGGTGTTTAGAGCATCAATTGGAGAATATCC
TTGGCACTGGATGGACTTGGATTCAGACTTGGGCTTGGAACGCTTCCCGGTTGCCACGGAGATCTGAAGGGGGTGGGGCTGGGGCCAAGCTGCACAATTTAATATATTCCAGAGTTGGGGGCAGGGGCGGAGATCTTCAGGGCTCTTGTTCAGGGCGAGAGGTGCTCTCTTCCTGACTGCCTCTGAGATGTGTGCCCTTGTTTGTG
GGCATCTCTGCGACCGGTTTTCCTTTCTTTTTTAAACTATTTCCAGTCTTGTTCTTAGTCTCTTTCTGTCCGTGTCTTGGCTCCTTCGGTCAATTTAATTAATATAGAACACTTTTCCCCACCTCCGTCTGTGGCTCTGTATTCTTCATGTTCTATAGCAGCAACAGGGCGCCTCCCGGCACGCAGCCTTGGGTCAGGCAGTGACA
TCTTCTGTTAATTCTGCCCCCTTCCTCAACCTCTTCACGCTGGCATGTCCTTTTGTGCAGTCTGTAACTTAACAGTAGTCTAAAAGAGAGAATGACCTATAATATAGGTGTTTTGTAGATTCCCGTGTCACTGAAAACAAGATGTATGAACTCCTTTTTTGTATTGCCATCATGTTGCATGGAAGTTTCATTCTCTTGTTTCGCTG
TGGGTCTGTGGAGTGACGGGGGAGGAGGCGGGTGAGCATGGGAAAGGCGGGGAGCCCCTCTGTGCTGGTTCTTTACCCAGAGTACACAGGCAGCTTCCAAAATATATTTATATCACCCCCTGAACACTCGCTGTGGTTCGTCATTGCTCCGTCGAAATGGGCTTCCGCCTACAATGCAGGAGACCCCGGTTCGATTTCTGGGTTGG
TGGGTCTGTGGAGTGACGGGGGAGGAGGCGGGTGAGCATGGGAAAGGCGGGGAGCCCCTCTGTGCTGGTTCTTTACCCAGAGTACACAGGCAGCTTCCAAAATATATTTATATCACCCCCTGAACACTCGCTGTGGTTCGTCATTGCTCCGTCGAAATGGGCTTCCGCCTACAATGCAGGAGACCCCGGTTCGATTTCTGGGTTGG
AGAACTGGACTTGAATCACTTGTTTAAAAAAGGTGCAGATTTCTACCAGTCACTTCCTTTAGGATGTGGTACCCAGTTGCCATGTTTTGGCTTTTTTTTTAATATAATTTTTAAAATTTTATAGTTGATTTATAGCATTGTTAGTTTCAGATGTGAAGCAGAATGTTTATGCACATGGATATGTCCACTCTTTTTTTGATTCTTTT
CTGAAATGCTGGCTTTAACAGTAGGGAGGGTTCCCACATTGAGTGGTCCTCGGATTTGAGCAGCAACTCCTGTGAAAATGTATCACAGATCCACAGTGTAAATATATGTCATTCTTAAGAAGTTATTTGTGGTTCTTAAACTTTAGACTGTCAGGAATCTCCCCCACCTCCACTCCTTCAGGCTACCCAAACCATGACTGTCAAGT
AAAGAAGAAGCACTAACATCCACATGGCTGCTGCTTCTTAAACCTTCAGAATGTTCCTTCCTGACTTAGAATCCCAAGTGCTGGGGCAGAAGAGGAAAAGAATATATATTAGCATCGAAAGCGGGATGAGGGGGTCTGACATCACTTTTGCTTTTCATCCTTAGCGTTTCTCTCTCTGTGGTGACTTAGGGTACACTGCTTCCTCA
AAAGAAGAAGCACTAACATCCACATGGCTGCTGCTTCTTAAACCTTCAGAATGTTCCTTCCTGACTTAGAATCCCAAGTGCTGGGGCAGAAGAGGAAAAGAATATATATTAGCATCGAAAGCGGGATGAGGGGGTCTGACATCACTTTTGCTTTTCATCCTTAGCGTTTCTCTCTCTGTGGTGACTTAGGGTACACTGCTTCCTCA
TTTTTGGTTGTTGTTGTTTGTTAACTCTGTTGCTTTAAAATGTTTCTTTTTTCACTTTTTTTTCCCCCCAACGTCTTGACTGTTTTTTGGATTGCTGTTCAATATACGCAGTACCCAAGGCAGGTGCAGGTCGTGGGCCTCTGCTGTGTCTCTTGATGTTCTTTTCCATGGGCCCCTGAAAACATACAAGTTCCACAAGCAGTGTG
CAGTTTATATCTGCAAACTGTGGGGGAGTAGTTCTTTTCAAGAGGAAATTACTGTCAACAAGGATTTAAGACTTCATCCGTCAGTTTGGCATCAGTTCTAAATATATTAGATATTTCAAGTCCATCAATTCTAGAAAGCCAAACCAAAACATGCTGATGAAATAGCAATCTTCTCACCATCCCCCTCCACATACAATTTATTGGCA
TTTTTGGTTGAAATTTGGAAACATTTTGTACCTGTTGATTTTATTTATCAGTTTATTTTTCTATTTATTGTTTTAAATGTAATTTAACATATTTATTATTAATATAATTATTTTTAAATTCTGACATGGATGACGTCACATTTTTAAAGAGTCTTTTTCTGGCATGACTGGGGTGGGAATCCAGGAGGCCTCACAGAGGTAGGGTC
GTGTCCCCAGCTGGGGAGGTGGTCCACGCTTTCCTCTCTGCTCAGGCTCCCCTGTTTCACGGCCCCTCCCTCCTCCCCCTCACTGGGTGTGGGGGGCATTAATATAATGACCAACACATGCCACTGGCTTCTGTGTCTCTGTGTTTCTACGTCAGGAAGAGGCTGGCGGGGGTGTAAGTCGTATCCTCAGCACCAAAAAGGAGGAA
TGGTCCCCTCAGTCATGCTGATGAGACTGAGAGAACCCCTAGCCTCCTTATTCTGACTCAACAACTAAATCGCTCTGGGTGGCAGGTCAACTGAAATCCAAATATACCGGTGTAAAGTTTTTTCTCTGCTCCTGAAAACTTCCATTTTATCTTTTTTGCTATTTCATGCTCTCACTCTTCCTATGCATGCATGCTCAGTTGCTTCA
ATTGGCAAATTCAGCCATTTTAAGCTTCAGTTTCCTCTGTGAACTGAGGGATTTGGAGTAGGTCATTTCAAAGGTCATTTATTCAGTTTTGTATGTTTACAATATATTCTTGAATAGGATTATTATACATCAGCATTTTGCTTTGTTGCTTCTAGAGTATATGTATTTATGCATGTTTTGCTAATAGAAAGCATTTATGTTTCAGC
TTTATGGAAACTAAGTGATCAGATTCATTTCAACAAGGCGGGGATGAACTTTAAAAACCTTAGATATTCAGTCTAATATTTTGGAGGGCTCCAGTCTTAGAATATACCTTACTACCTTACACCTTTCAGTCCTTCACCTTATCTCTTCCATGGAGCTTTGGTCCCTGAACAACCAGTGAACCCTTTTCTTTCCCAACCACATCAGC
AAGAGAAAAACAGTAGAAATGTTGGAAAAAAAGAGAAAAAAGAAGAAAATACGAATGATGCAGTGAATCCCAGATTTTTCCTAGCAGGAAATTTTTTTCAAATATACTTTTTTTTTTTTTCCCCTAAGTAAAAGCTTGGAATTTCTTCTTTTGAAGAAAACGTACAGCTTAAAAATCACGTTCAGGTTTTTTTTAAAAACTGTGGT
AAGAGATAATGTTACAGTGCTACAATTAGATACGTCTTTGTCAGACATCATCTTTCTAAAAGAGATATTGTAAAATTCAATTTATTTCTATATATCTAGCAATATATAGATATTATGAATATTTATGAATTTTTCTAAATTTTTAAAATTATGCTATCTACTGATTTGTACTTTCAAGCAATTTGCCACTGATTTTTTTAGGAAGT
CCCCCACCCCGCACACCGGTCCACATTGGAAGCAAAGAGACGTTTTTGTTACGCAAAGTTGGCGGTATCACAGAGTTAACAGTACTGTCCAGGCTGTTGCAATATATCTCCCTCCTCCCCTTCTCTGCCTCCTCCCGTCTGCCCTCCTCCCCTTCCTCCATTAAGTATTAAAAACAGTATTTGAGTTGAAAAGAGTTTGTATATAT
CTGCGCTGGGGCAGCGCTGCCATTCGCACCGGGAGGGGAGCCCGCCGCCAGGAAACACTGAAGATGCACGTGGCGCAAACCTCGTTGTGTGTGTTGTTTGAATATAATTGGTGAAAATGTTGGTTTTTTAAAAGCAGCAGTGATTTGGGTTTTGTTTGGGGGGTTGTTTTTGTTTTGTTTTGCAATTTCATTCCATTCTTGACCAA
TACATGAATGATACCCATTACAACAGATTGTTGTGGAAAACTTGAGGTTAAAAATATTTAGAGTTGTTTGATATCTAGAATTGATATATTAGAACTCTAAAATATAAGTTTTGGTCTTGTTACCTACTGAAACTTAAGGGTTTTTATGTGGTTTGATTGTGTTTCTAAAGGAATTAAAAAGGAGAAACAGATATTGTGTTCTCAGA
CTTGTTCGGGATTTTGTTTTGTAATAATATAACCGTCAACTCTTAAAGAGCTTTTATTTCACATCAGATTTTCAAACATGTTAATTTGTAAAGTACCTTGAATATAATTCTTATTTGTGTAAAAAAAGAGAAAAAAAATCAGATAACCAAAACGGGATCACCCGGTACCCAAATGTGCAGTATTGCCAGTGGGCTTTATTTTGTAG
GAAACTACAAATTGGAGAGTGGGAACTGACTATAGCGATTTGATACCTTTTTAAAGCTGCTTCTTGTTTGTGTAAGGTCTGTATTATGGACCTTGACTGGAATATATGACTGTGCAAAAAAAAAAAAAAATGTATTCTTATTTGAATTGCTTCTGAGAAGCAAAACTCTATAACTGCATTCGGGAAGATAATGAAGAGACTTCATT
GAGCATTAAGCAGAAAGTTACTTAGGATCCATCTGTGGCCAGGAAGTGCTGGTCGTGGAGCAAAACAAGAGGTTTTCAAGATCTTTCTGGTAAATCCATGAATATATTTAAAAAAAAATGTCTGTGACTAAATGGTGCATTGGTAACCTTTCCCACTGTATATTTTTGTTAGTTTCTGTACAGGTCATCTCTTTGCTCTTGATTTC
CCAGGGCCCAGAGCCCTTGGCTGTACAGAGACTCTATTTTAATGTATATTTGCTGCAAAGAGAAACCGCTTTTGGTTTTGAACCTTTAATGAGAAAAAAAAATATATACTATCGAGCTCAAAAACACTGTGTGGTGTGTCACTGGGTCAGGGGTTAGGGATACATAGGATAGGACTAACAAACAAGATAACGTAAACAAAGCTTCA
GTTGCCTGGACTTGCTCTCTCAAAGCAGAGCGTGCGAGTTGCTTTTGTAGTTAGTTGTTTTTTAGAAGAAGACTGCATGGCTTTCCTCTGTAACAGAGGCAATATATGAGAGAATCAACACATTCCAGAAATCCTGAGAATAATTTTCAGATGAAGAGACTCTAAGGTTGACTTCACTTTGCAAATTATTCATGTGACTGATGATT
ATCTCTTCGTTGTGGCCTTATCAGAAGAAGTTTGAATTCCAGATCTTTGTTTTTTTATAGAGTACCCAAACCTTCCTTTCTGCTTGCCTCAAACCTGCCAAATATACCCATACTTTGTTTATATATTACTCCCTTGCTTGCATCTTGTTTCCCAAAATGGACCAGCCCTCAGAGCCATAGCTTCATCTGCTCATATTTCTTATTGC
AGAATGACAAGAATCTTTGGACTGCAAAACTTGTTGAAATGGGTCTTTTTGGCAAATTAAGTTGATACTGTAAATTACTATGAAACAACATCTCCATGAAAATATATGTTAATTAACTAATGAGTATTCTTGCCGGAACTTTCCACTGTAGAATTCATTTTTTATTTAAAAATATGTATTTAAAACTGAAATGGTGACTTGTGATT
CGGAGCCCAGCAGCTTTCAGCTCCAGGCCCAGAGCCTTGAGCAAGAGGATGTATTCTTTAAGGGGCCCAGGATACTCCTAAGTGACCTGTAAGGACTTGTAATATAGTAGGATGAAGTCTTCTTTGCTCATCTTCCCCTCCAAGGTCCTGTTTCTGAGTTGCCTGCCGCTCCGCTCTTGATCTAGTTGGTGTTTGCCCTCCCTACT
CCATCTCATCAGTACCTGCCAGAAGTTGAAACTCTCACAGGGGTCCAGAGAGGTGGGATTTTTTTTTAACTGTGAAACATTTCTCATATTGTCTGTATCTAATATATATGCAAAGTGTAAAGAATAGCAAAATTATATGATTAGGAAATAGAACATAACCAGTATTTCTGAATCCTCTTTATGTCTTTCTGACCTCATTTCTCTCC
CGCGGCTCCCCGAGAGTAGCGTGTCCCTCACCCAGATGCTGCCACATGGCCCCTCCTGCTCCCATCCTGCAGTACAAGGATTCTTTTGCTGCCTCATGTAAATATAACGCAGATCAAAGCCAAGAGTGGCCTCAGTCCCTCCAAGGCTGACCACAGGGCCCCTTGTGTAACTGAACAGTCCTGCAGGTAGCCAACGCTCTTACTGT
ACAAAACAGTTTTCTGAATGGGGATTAGTTGGTGATTGTTTGTAACAAATACGCTAATGCTTTAGAAATGTCAGTATTTTTGTAATTATTTCTACCTCCAAATATATATATATATATTGTCTTTCACTGGATAATGTGTGTAGATTTTTACATGTGCCTTATTTGACAATGCTTATGTCTTGTTTTTGCTCGTCTCATTTGAAGTT
ACCCCACCCTCTGTCCCACCTGGGCCACTGAAGCCCTGGCCTCTGTGGGGATCACGCTGGATTGAGCCTGCTTGGTGGGAGGGAGGGAAAAAGGGGGTGGAATATATTGAAGGACTGTTTTTTTTTTAAATTATAACAGTGTGTGTCTGTGTCTTCTTGGGAAGTGGGCCTATCTAGGTCCCCTTTCTGGTCTGAGTGTCACTGGG
AAGCCAGGCCCAGACACCCAGGACTTTCCGGAATAGTCATGTGTGACCCCTGCTGGGGAGACCCTTAGCTTTCCCCGAGAGAAGTAGCACTTGGGTTAGCAATATATATATATAATTTATTTACATTCACGTCCGCTAAAATCCCTACGTGCCCTGGCGGCCGGGCAAGGCTGTGTACATAAGGCCAAGTGTAAGTGCACGAATGC
AAGCCAGGCCCAGACACCCAGGACTTTCCGGAATAGTCATGTGTGACCCCTGCTGGGGAGACCCTTAGCTTTCCCCGAGAGAAGTAGCACTTGGGTTAGCAATATATATATATAATTTATTTACATTCACGTCCGCTAAAATCCCTACGTGCCCTGGCGGCCGGGCAAGGCTGTGTACATAAGGCCAAGTGTAAGTGCACGAATGC
GTGTCCCCTCCTCCCACTGTACAGCCTCACAGCTCTATGTGTCAGTTCCCCACTGTAGTCCGGGATAGAACTGAATGCCATTGTTTTATAACTTTGAGCAAATATATTCACAGGCCTTCTCCTTACTTTGCCTGCCTTTAGCTTCACTGGCAAAGAATTACCGAGATGTAATTACCTGTGCCCACCGTGCACAGGTGCTGGGTCTG
CCTTCAGTCTTTCCCTCCTTTTCTAGTGATCCTGAGCACGCAGTTCACAACCTGTATAGATCCATGTGGACATTTTTAATTTTTGTGAAAACAAAACAGTAATATATTGATCTATTTTCACGGGATGCAACACCAATACTTGTGGCCTTTTAACATCAGAGAGTGTGCCCAGCCCAGCCCCAGGACAATCAGTGTGTGAAGCTGGC
CGGGGGCCTGGAATCCCTGCAGAGCTGGTGGCTGGCCCCCTGATTTCTATGTGTATTTATAATTAATTCAAGTGTATATATGTAAAGAGATCTTTTTTTAAATATATGTGCCTTTTCACTACTTCCCAGGCTGTCTGCTGCTGCTATCTGCAGGGCAGCGGGGCGGGAGGTGGGGCAATGGTGGTGGGTGTGCCCTGCATGTTCCT
TGACCCCGGCGTCCACTGCCTCGGCCACGCAGACTGCGTTTCCCAGCAAATGAATCTACAGGTGGCTTTTCCTAGACCCCAAAGAGGTGAATTGCATTTAAATATAGTATGCCTCCACTGAGGGCGTCCTGCTGTTCTTTGGGGACTCGAGCATGGGTCCTGTTCTGCCTTGTTTAGCTCCAGGAAAGGACAGGTGGGAGCGCAGA
TAAGCAGGTTGGGACACAGATATAAGTGTCCAGAAGGAGAGGGGTGGGCCAGAGGCTACAGGTATTCACTGTGTAAAGTTTTCAACATATGAGCACTAAAAATATATACTGTACGTGAACAAAATAAAGTAGGTGCCCCTCTCTTCTCTCCTTCCCTGCCCCAGCCCCTGGAAATGAGCTTCCCATAATCCTAGGTGGAGAGTCTC
ATGATGAATAGCTTTAATTGTATGTTTAAAATCATATGTTCACAAGCTTAAATCTGGTATCAGAATTTAAGCAATTCTTGAAATGTATGAATGTCTCTTTAATATACTGATTACAAAGCATGTCCAGTGTGTCACCACAGGTTTTTTTTTCCCAGGTTAAAGCATTGGCTTTTCACTAGTTAAGATTACTAGTTTCATTTAACTAA
AAACCTGATTGAATGAGGCTCTATGGGTGGCAGGGGGTGGGAGTGAGGGAAAAGGTCCTTCTTCCTCCATCCCATGGCTATTCATCAGATTCTCTGCAAAAATATATTTGATTATATTATGGTTCTCTGCCTAAAGCGGTGTTTCTTTAATCTACAGCTATACCTTTTCAAGCCTGAAAGATTCTTAGTTTCCAAACACATCTGGC
TTCCCTGTCTTTTTCTGGGCTTCCAGACTCAGCAGTCTGTTTCTAGAGAAGCTCTGATCAAATATGAATGACAACAAGACTAGTTCCTATTCTCAAATTGAATATATAGTGCCAATATTGTCTTTACCTCCCCTGGGAGGCTATTAAGGCACAGACTATTGGGTATCATCACACAAGGACCTACAGAAAAGTCTAGCTTTGGTTTT
TGTACTTCATTAAGTTTGATGATGATTTCCATATCTATGTCTATGATTTGGTGAAAAAGTCTTAATGGTTAGGGTAAACATTGTCACGTATATGTAGGCAAATATATGATTTGGAGAAACACAAAATATGTTGCTTTTCAGTGTACTGAAAGTATAGGGGTCCCTAATAACCCATCATCATTGCCAGCAAAACTGTTGTTTTGTTC
CAGAGGAAGTTACGGCGCAACAGGAGGTCCATCCTGGATGACAGCTTCAAGCTTCTGTCTCTCAAGCAGTAACAGCTGGATCTTGGAACTGCACATCTGGAATATACTCTCAGCAGGCCATGGACTAGCAGCTGACATGCATTTAAAGGGTATGAGTTGTAGAAAAGGCAGAGGAAGGAATCAAACTCATCTGAGTATTTCTTCAC
AACTTCCTCCAGGGCAGGACTCTAAGGAGTCTGAGAATTTTCGTTAAAACTTGGCCTTATGGGTCATTCTAAAAAAAACTTTTTCAAGGTCAGCCAACAGAATATATTTTATTCAGCAGCTTGCGTGTTTTTATACCTTTCAAATGATTAGCCATGTGGTATGTCAGTTTCCATGTACCCTCTTGCCCAGGCTGCAAACACTAATG
ACTATGATGGCCTCAGAAATGTGAATTTAATTTTGTTAAATAAACCCCCAGAGTTTCTCCTCTTGTCATCATTGGTTTATATTCGAGCAACAGAGAAATAAATATAGACTGATGCTAAATTATATTGTTTTCCCTCCTGCCCATGCTCCCCCAGATGAAGGGCTTTTGTTTTGTATATACTTGGTATCCAAGGAAATAGTTCAACT
