# Supplementary material for: Poly(A)-DG: A deep-learning-based domain generalization method to identify cross-species Poly(A) signal without prior knowledge from target species
Source: PLoS Comput Biol. 2020 Nov 5;16(11):e1008297. doi: 10.1371/journal.pcbi.1008297 (PMC7671507; doi:10.1371/journal.pcbi.1008297)
Supplement: S2 File — We extract labeled Poly(A) signals sequences following the PolyA DB v3.2 dataset [46]. (TXT) [file pcbi.1008297.s003.txt]

PAS_ID	Chromosome	Position	Strand	Mean RPM	Intron/exon location	Ensemble ID	RefSeq Gene ID	Gene Symbol	Gene Name	Extension	PAS type	PSE	PAS Signal	Conservation	intergenic_TE
chr1:3190787:+	chr1	3190787	+	7.9776245355299995	intergenic	na	na	na	na	NO	intergenic	27.27%	AAUAAA	No	NO
chr1:3371517:+	chr1	3371517	+	4.040300811130001	intergenic	na	na	na	na	NO	intergenic	27.27%	OtherPAS	No	YES
chr1:3427307:+	chr1	3427307	+	5.405907264530001	3' most exon	ENSRNOG00000014303	292462	Lrp11	LDL receptor related protein 11	NO	3'UTR(F)	54.55%	AAUAAA	No	NO
chr1:3427348:+	chr1	3427348	+	4.17193585187	3' most exon	ENSRNOG00000014303	292462	Lrp11	LDL receptor related protein 11	NO	3'UTR(M)	27.27%	NoPAS	Yes	NO
chr1:3427392:+	chr1	3427392	+	4.69649257879	3' most exon	ENSRNOG00000014303	292462	Lrp11	LDL receptor related protein 11	NO	3'UTR(M)	63.64%	NoPAS	No	NO
chr1:3428586:+	chr1	3428586	+	4.5170785663	3' most exon	ENSRNOG00000014303	292462	Lrp11	LDL receptor related protein 11	NO	3'UTR(M)	36.36%	AAUAAA	No	NO
chr1:3428801:+	chr1	3428801	+	3.55020699794	3' most exon	ENSRNOG00000014303	292462	Lrp11	LDL receptor related protein 11	NO	3'UTR(M)	18.18%	OtherPAS	No	NO
chr1:3428895:+	chr1	3428895	+	244.281714578	3' most exon	ENSRNOG00000014303	292462	Lrp11	LDL receptor related protein 11	YES	3'UTR(M)	100.0%	AAUAAA	Yes	NO
chr1:3431918:+	chr1	3431918	+	0.7229358479800001	3' most exon	ENSRNOG00000014303	292462	Lrp11	LDL receptor related protein 11	YES	3'UTR(L)	18.18%	AAUAAA	No	NO
chr1:3478297:+	chr1	3478297	+	9.08239850769	3' most exon	ENSRNOG00000049505	683983	Nup43	nucleoporin 43	NO	3'UTR(S)	72.73%	AAUAAA	Yes	NO
chr1:3494099:+	chr1	3494099	+	1.78131453125	Intron	ENSRNOG00000014916	308265	Lats1	large tumor suppressor kinase 1	NO	Intron	27.27%	AAUAAA	No	NO
chr1:3510359:+	chr1	3510359	+	13.9865681071	3' most exon	ENSRNOG00000014916	308265	Lats1	large tumor suppressor kinase 1	NO	CDS	45.45%	AAUAAA	Yes	NO
chr1:3510744:+	chr1	3510744	+	2.02530881528	3' most exon	ENSRNOG00000014916	308265	Lats1	large tumor suppressor kinase 1	NO	3'UTR(F)	36.36%	AAUAAA	Yes	NO
chr1:3513705:+	chr1	3513705	+	1.09376295621	3' most exon	ENSRNOG00000014916	308265	Lats1	large tumor suppressor kinase 1	NO	3'UTR(M)	36.36%	AAUAAA	Yes	NO
chr1:3514060:+	chr1	3514060	+	2.7786679077999996	3' most exon	ENSRNOG00000014916	308265	Lats1	large tumor suppressor kinase 1	NO	3'UTR(L)	72.73%	AAUAAA	Yes	NO
chr1:3564344:+	chr1	3564344	+	8.3161211174	3' most exon	ENSRNOG00000014996	292464	Katna1	katanin catalytic subunit A1	NO	3'UTR(S)	90.91%	AAUAAA	Yes	NO
chr1:3625423:+	chr1	3625423	+	3.5994669506599997	3' most exon	ENSRNOG00000015552	361449	Ppil4	peptidylprolyl isomerase like 4	NO	3'UTR(F)	18.18%	NoPAS	Yes	NO
chr1:3626349:+	chr1	3626349	+	9.36378224391	3' most exon	ENSRNOG00000015552	361449	Ppil4	peptidylprolyl isomerase like 4	NO	3'UTR(L)	81.82%	OtherPAS	No	NO
chr1:3669534:+	chr1	3669534	+	3.8078393519300002	intergenic	na	na	na	na	NO	intergenic	27.27%	AAUAAA	Yes	NO
chr1:4027677:+	chr1	4027677	+	2.0774444713099998	intergenic	na	na	na	na	NO	intergenic	27.27%	NoPAS	No	NO
chr1:4042081:+	chr1	4042081	+	1.8855611039500002	intergenic	na	na	na	na	NO	intergenic	36.36%	AAUAAA	No	NO
chr1:4448389:+	chr1	4448389	+	6.838939012999999	intergenic	na	na	na	na	NO	intergenic	27.27%	NoPAS	No	YES
chr1:4546685:+	chr1	4546685	+	2.0226069867	intergenic	na	na	na	na	NO	intergenic	36.36%	NoPAS	No	YES
chr1:4549302:+	chr1	4549302	+	2.81934979089	intergenic	na	na	na	na	NO	intergenic	18.18%	AAUAAA	No	NO
chr1:4818803:+	chr1	4818803	+	1.4202435443	intergenic	na	na	na	na	NO	intergenic	18.18%	AAUAAA	No	NO
chr1:4927998:+	chr1	4927998	+	1.28321008372	intergenic	na	na	na	na	NO	intergenic	18.18%	NoPAS	No	NO
chr1:4928039:+	chr1	4928039	+	8.41311465525	intergenic	na	na	na	na	NO	intergenic	18.18%	NoPAS	No	NO
chr1:4928199:+	chr1	4928199	+	2.71123571912	intergenic	na	na	na	na	NO	intergenic	18.18%	OtherPAS	No	YES
chr1:5276225:+	chr1	5276225	+	1.0047439076	intergenic	na	na	na	na	NO	intergenic	18.18%	AAUAAA	No	NO
chr1:5357741:+	chr1	5357741	+	1.45588705014	intergenic	na	na	na	na	NO	intergenic	18.18%	AAUAAA	No	NO
chr1:6255906:+	chr1	6255906	+	2.17093158215	intergenic	na	na	na	na	NO	intergenic	27.27%	AAUAAA	No	NO
chr1:6306785:+	chr1	6306785	+	2.73615961059	intergenic	na	na	na	na	NO	intergenic	18.18%	AAUAAA	No	NO
chr1:6646558:+	chr1	6646558	+	1.3392840452099999	intergenic	na	na	na	na	NO	intergenic	18.18%	Arich	No	YES
chr1:6964690:+	chr1	6964690	+	1.1455905344700001	3' most exon	ENSRNOG00000014450	308282	Shprh	SNF2 histone linker PHD RING helicase	NO	3'UTR(S)	18.18%	AUUAAA	No	NO
chr1:6967128:+	chr1	6967128	+	1.5644505632199999	intergenic	na	na	na	na	NO	intergenic	18.18%	AUUAAA	No	NO
chr1:7031568:+	chr1	7031568	+	2.1978735813799997	Internal exon	ENSRNOG00000014852	308283	Fbxo30	F-box protein 30	NO	CDS	27.27%	AAUAAA	Yes	NO
chr1:7039133:+	chr1	7039133	+	29.5390869206	3' most exon	ENSRNOG00000014852	308283	Fbxo30	F-box protein 30	NO	3'UTR(F)	45.45%	AUUAAA	No	NO
chr1:7039662:+	chr1	7039662	+	2.0472492229	3' most exon	ENSRNOG00000014852	308283	Fbxo30	F-box protein 30	NO	3'UTR(M)	27.27%	AUUAAA	No	NO
chr1:7039844:+	chr1	7039844	+	5.438214706869999	3' most exon	ENSRNOG00000014852	308283	Fbxo30	F-box protein 30	NO	3'UTR(M)	54.55%	AAUAAA	No	NO
chr1:7040442:+	chr1	7040442	+	3.52468530873	3' most exon	ENSRNOG00000014852	308283	Fbxo30	F-box protein 30	YES	3'UTR(L)	27.27%	OtherPAS	Yes	NO
chr1:7046595:+	chr1	7046595	+	1.9082493123	intergenic	na	na	na	na	NO	intergenic	27.27%	AUUAAA	No	NO
chr1:8740285:+	chr1	8740285	+	6.23649790653	3' most exon	ENSRNOG00000014908	680891	Sf3b5	splicing factor 3b, subunit 5	NO	3'UTR(S)	63.64%	OtherPAS	Yes	NO
chr1:8782278:+	chr1	8782278	+	3.2189599045099997	intergenic	na	na	na	na	NO	intergenic	27.27%	AAUAAA	No	NO
chr1:9301806:+	chr1	9301806	+	16.9738759335	3' most exon	ENSRNOG00000015551	292485	Fuca2	fucosidase, alpha-L- 2, plasma	YES	3'UTR(S)	90.91%	OtherPAS	Yes	NO
chr1:9370970:+	chr1	9370970	+	3.0521552298000003	3' most exon	ENSRNOG00000046983	361453	Adat2	adenosine deaminase, tRNA-specific 2	NO	3'UTR(S)	27.27%	NoPAS	Yes	NO
chr1:9372308:+	chr1	9372308	+	1.29373943034	intergenic	na	na	na	na	NO	intergenic	27.27%	AAUAAA	Yes	YES
chr1:9372919:+	chr1	9372919	+	1.28431010482	intergenic	na	na	na	na	NO	intergenic	18.18%	AAUAAA	Yes	NO
chr1:9373723:+	chr1	9373723	+	12.395565793800001	intergenic	na	na	na	na	NO	intergenic	54.55%	AAUAAA	No	NO
chr1:9429965:+	chr1	9429965	+	8.99210065467	intergenic	na	na	na	na	NO	intergenic	36.36%	AUUAAA	No	NO
chr1:9563552:+	chr1	9563552	+	0.7522120334550001	intergenic	na	na	na	na	NO	intergenic	18.18%	AAUAAA	No	NO
chr1:9581023:+	chr1	9581023	+	1.10942258823	intergenic	na	na	na	na	NO	intergenic	27.27%	AAUAAA	No	YES
chr1:9636332:+	chr1	9636332	+	2.76242430838	intergenic	na	na	na	na	NO	intergenic	27.27%	AUUAAA	No	NO
chr1:9872850:+	chr1	9872850	+	235.660032915	Intron	ENSRNOG00000011015	29721	Hivep2	human immunodeficiency virus type I enhancer binding protein 2	NO	Intron	72.73%	Arich	No	NO
chr1:9952832:+	chr1	9952832	+	0.980882285992	3' most exon	ENSRNOG00000011015	29721	Hivep2	human immunodeficiency virus type I enhancer binding protein 2	NO	3'UTR(F)	36.36%	AUUAAA	Yes	NO
chr1:9953691:+	chr1	9953691	+	7.318449974330001	3' most exon	ENSRNOG00000011015	29721	Hivep2	human immunodeficiency virus type I enhancer binding protein 2	NO	3'UTR(L)	81.82%	AAUAAA	Yes	NO
chr1:9988621:+	chr1	9988621	+	21.0413832231	intergenic	na	na	na	na	NO	intergenic	36.36%	OtherPAS	No	NO
chr1:9988740:+	chr1	9988740	+	8.6835755885	intergenic	na	na	na	na	NO	intergenic	27.27%	NoPAS	No	NO
chr1:9989542:+	chr1	9989542	+	2.0899434641599997	intergenic	na	na	na	na	NO	intergenic	27.27%	AAUAAA	No	YES
chr1:10017936:+	chr1	10017936	+	23.838222385399998	intergenic	na	na	na	na	NO	intergenic	45.45%	AAUAAA	No	NO
chr1:10020678:+	chr1	10020678	+	1.8387379615200001	intergenic	na	na	na	na	NO	intergenic	18.18%	OtherPAS	No	NO
chr1:10548457:+	chr1	10548457	+	4.10748031092	intergenic	na	na	na	na	NO	intergenic	18.18%	NoPAS	No	YES
chr1:10561469:+	chr1	10561469	+	6.50003809622	intergenic	na	na	na	na	NO	intergenic	45.45%	AAUAAA	No	NO
chr1:11136194:+	chr1	11136194	+	1.6501899574799999	intergenic	na	na	na	na	NO	intergenic	18.18%	AAUAAA	No	NO
chr1:11478253:+	chr1	11478253	+	2.983059655	intergenic	na	na	na	na	NO	intergenic	18.18%	AAUAAA	No	NO
chr1:13558360:+	chr1	13558360	+	10.695557675	intergenic	na	na	na	na	NO	intergenic	18.18%	NoPAS	No	NO
chr1:13561095:+	chr1	13561095	+	2.6209252570099997	intergenic	na	na	na	na	NO	intergenic	18.18%	NoPAS	No	NO
chr1:13564507:+	chr1	13564507	+	21.5834980473	intergenic	na	na	na	na	NO	intergenic	27.27%	NoPAS	No	NO
chr1:14438829:+	chr1	14438829	+	2.8882037381599996	intergenic	na	na	na	na	NO	intergenic	18.18%	OtherPAS	No	NO
chr1:14439847:+	chr1	14439847	+	1.86274515075	intergenic	na	na	na	na	NO	intergenic	18.18%	AAUAAA	No	NO
chr1:14464726:+	chr1	14464726	+	2.03927634269	intergenic	na	na	na	na	NO	intergenic	27.27%	AAUAAA	No	NO
chr1:14478981:+	chr1	14478981	+	4.81885278917	intergenic	na	na	na	na	NO	intergenic	18.18%	AUUAAA	No	NO
chr1:14517384:+	chr1	14517384	+	8.939191042000001	3' most exon	ENSRNOG00000012193	114490	Cited2	Cbp/p300-interacting transactivator, with Glu/Asp-rich carboxy-terminal domain, 2	NO	3'UTR(F)	18.18%	OtherPAS	Yes	NO
chr1:14518072:+	chr1	14518072	+	10.2609773555	3' most exon	ENSRNOG00000012193	114490	Cited2	Cbp/p300-interacting transactivator, with Glu/Asp-rich carboxy-terminal domain, 2	NO	3'UTR(L)	72.73%	AAUAAA	Yes	NO
chr1:14654079:+	chr1	14654079	+	5.40235721237	3' most exon	ENSRNOG00000012249	308622	Txlnb	taxilin beta	NO	3'UTR(F)	27.27%	OtherPAS	No	NO
chr1:14655260:+	chr1	14655260	+	15.795112850399999	3' most exon	ENSRNOG00000012249	308622	Txlnb	taxilin beta	YES	3'UTR(L)	36.36%	AUUAAA	Yes	NO
chr1:14655979:+	chr1	14655979	+	8.8067610227	intergenic	na	na	na	na	NO	intergenic	18.18%	AUUAAA	No	NO
chr1:14781523:+	chr1	14781523	+	2.0169657821	intergenic	na	na	na	na	NO	intergenic	45.45%	AAUAAA	No	NO
chr1:15390840:+	chr1	15390840	+	7.81445482852	Single exon	ENSRNOG00000011386	na	ENSRNOG00000011386	na	YES	Pseudogene	45.45%	AAUAAA	Yes	NO
chr1:15798148:+	chr1	15798148	+	7.777548508169999	3' most exon	ENSRNOG00000011994	292949	Perp	PERP, TP53 apoptosis effector	NO	3'UTR(F)	54.55%	AAUAAA	Yes	NO
chr1:15799207:+	chr1	15799207	+	53.9540716002	3' most exon	ENSRNOG00000011994	292949	Perp	PERP, TP53 apoptosis effector	YES	3'UTR(L)	72.73%	AAUAAA	Yes	NO
chr1:15958109:+	chr1	15958109	+	0.8469612049199999	intergenic	na	na	na	na	NO	intergenic	18.18%	NoPAS	No	YES
chr1:16058900:+	chr1	16058900	+	6.82774294957	intergenic	na	na	na	na	NO	intergenic	36.36%	NoPAS	No	YES
chr1:16063285:+	chr1	16063285	+	8.72174617403	intergenic	na	na	na	na	NO	intergenic	27.27%	AAUAAA	No	NO
chr1:16099847:+	chr1	16099847	+	8.97421071656	intergenic	na	na	na	na	NO	intergenic	45.45%	AAUAAA	No	NO
chr1:16468079:+	chr1	16468079	+	2.19152127354	intergenic	na	na	na	na	NO	intergenic	27.27%	Arich	No	NO
chr1:16540008:+	chr1	16540008	+	2.56857875339	intergenic	na	na	na	na	NO	intergenic	27.27%	AUUAAA	No	NO
chr1:16544338:+	chr1	16544338	+	1.83681084876	intergenic	na	na	na	na	NO	intergenic	18.18%	AAUAAA	No	YES
chr1:16626484:+	chr1	16626484	+	30.3432798876	3' most exon	ENSRNOG00000012074	116465	Ifngr1	interferon gamma receptor 1	YES	3'UTR(S)	100.0%	OtherPAS	Yes	NO
chr1:16655187:+	chr1	16655187	+	1.7290692355000001	3' most exon	ENSRNOG00000012259	444986	Il22ra2	interleukin 22 receptor subunit alpha 2	NO	3'UTR(S)	18.18%	AAUAAA	No	NO
chr1:16683642:+	chr1	16683642	+	4.396045203480001	intergenic	na	na	na	na	NO	intergenic	18.18%	AAUAAA	No	NO
chr1:16794100:+	chr1	16794100	+	15.3069803323	intergenic	na	na	na	na	NO	intergenic	36.36%	AAUAAA	No	NO
chr1:16959428:+	chr1	16959428	+	31.4374081419	intergenic	na	na	na	na	NO	intergenic	18.18%	AAUAAA	No	NO
chr1:16959473:+	chr1	16959473	+	259.540875977	intergenic	na	na	na	na	NO	intergenic	36.36%	AAUAAA	No	NO
chr1:17161677:+	chr1	17161677	+	2.74911219078	3' most exon	ENSRNOG00000031700	365057	Map3k5	mitogen-activated protein kinase kinase kinase 5	YES	3'UTR(F)	72.73%	OtherPAS	Yes	NO
chr1:17162292:+	chr1	17162292	+	2.9973881289599995	3' most exon	ENSRNOG00000031700	365057	Map3k5	mitogen-activated protein kinase kinase kinase 5	YES	3'UTR(L)	72.73%	AAUAAA	No	NO
chr1:17177895:+	chr1	17177895	+	5.1829067151	intergenic	na	na	na	na	NO	intergenic	18.18%	OtherPAS	No	NO
chr1:17179759:+	chr1	17179759	+	6.416486719400001	intergenic	na	na	na	na	NO	intergenic	18.18%	OtherPAS	No	YES
chr1:17292394:+	chr1	17292394	+	20.1040399758	3' most exon	ENSRNOG00000012701	293016	Map7	microtubule-associated protein 7	NO	3'UTR(F)	81.82%	AUUAAA	Yes	NO
chr1:17292523:+	chr1	17292523	+	1.67633655337	3' most exon	ENSRNOG00000012701	293016	Map7	microtubule-associated protein 7	NO	3'UTR(M)	27.27%	AAUAAA	No	NO
chr1:17292659:+	chr1	17292659	+	3.52686057697	3' most exon	ENSRNOG00000012701	293016	Map7	microtubule-associated protein 7	NO	3'UTR(M)	27.27%	AAUAAA	No	NO
chr1:17293802:+	chr1	17293802	+	6.24517355283	3' most exon	ENSRNOG00000012701	293016	Map7	microtubule-associated protein 7	NO	3'UTR(M)	63.64%	AUUAAA	No	NO
chr1:17293859:+	chr1	17293859	+	6.0409183113800005	3' most exon	ENSRNOG00000012701	293016	Map7	microtubule-associated protein 7	NO	3'UTR(L)	36.36%	AAUAAA	Yes	NO
chr1:17355250:+	chr1	17355250	+	2.45354219042	Internal exon	ENSRNOG00000013052	293017	Bclaf1	BCL2-associated transcription factor 1	NO	CDS	18.18%	AAUAAA	No	NO
chr1:17371115:+	chr1	17371115	+	9.62183751148	3' most exon	ENSRNOG00000013052	293017	Bclaf1	BCL2-associated transcription factor 1	NO	3'UTR(F)	81.82%	AAUAAA	Yes	NO
chr1:17373316:+	chr1	17373316	+	29.034987083	3' most exon	ENSRNOG00000013052	293017	Bclaf1	BCL2-associated transcription factor 1	YES	3'UTR(M)	100.0%	AAUAAA	Yes	NO
chr1:17373460:+	chr1	17373460	+	4.31866376411	3' most exon	ENSRNOG00000013052	293017	Bclaf1	BCL2-associated transcription factor 1	YES	3'UTR(L)	63.64%	OtherPAS	Yes	NO
chr1:17394541:+	chr1	17394541	+	3.88221764818	3' most exon	NO	100911069	Mtfr2	mitochondrial fission regulator 2	YES	3'UTR(S)	54.55%	AAUAAA	Yes	NO
chr1:17983947:+	chr1	17983947	+	2.53663163993	Intron	ENSRNOG00000014531	293408	Hbs1l	HBS1-like translational GTPase	NO	Intron	18.18%	AAUAAA	No	NO
chr1:17990072:+	chr1	17990072	+	1.77227807125	Intron	ENSRNOG00000014531	293408	Hbs1l	HBS1-like translational GTPase	NO	Intron	18.18%	AAUAAA	Yes	NO
chr1:17992320:+	chr1	17992320	+	1.2000433671700002	Intron	ENSRNOG00000014531	293408	Hbs1l	HBS1-like translational GTPase	NO	Intron	27.27%	OtherPAS	No	NO
chr1:17997260:+	chr1	17997260	+	1.01963817135	Intron	ENSRNOG00000014531	293408	Hbs1l	HBS1-like translational GTPase	NO	Intron	18.18%	OtherPAS	No	NO
chr1:18010032:+	chr1	18010032	+	1.3869706936200001	Intron	ENSRNOG00000014531	293408	Hbs1l	HBS1-like translational GTPase	NO	Intron	27.27%	AUUAAA	No	NO
chr1:18014543:+	chr1	18014543	+	7.728191349419999	Intron	ENSRNOG00000014531	293408	Hbs1l	HBS1-like translational GTPase	NO	Intron	36.36%	AAUAAA	No	NO
chr1:18015473:+	chr1	18015473	+	5.28740652802	Intron	ENSRNOG00000014531	293408	Hbs1l	HBS1-like translational GTPase	NO	Intron	54.55%	AAUAAA	No	NO
chr1:18019658:+	chr1	18019658	+	1.4578141628999999	Intron	ENSRNOG00000014531	293408	Hbs1l	HBS1-like translational GTPase	NO	Intron	18.18%	OtherPAS	No	NO
chr1:18051396:+	chr1	18051396	+	7.231985208949999	3' most exon	ENSRNOG00000014531	293408	Hbs1l	HBS1-like translational GTPase	NO	3'UTR(F)	90.91%	OtherPAS	Yes	NO
chr1:18051510:+	chr1	18051510	+	28.6765728656	3' most exon	ENSRNOG00000014531	293408	Hbs1l	HBS1-like translational GTPase	NO	3'UTR(L)	100.0%	AAUAAA	Yes	NO
chr1:18066601:+	chr1	18066601	+	4.112740573369999	Intron	ENSRNOG00000014907	685750	Aldh8a1	aldehyde dehydrogenase 8 family, member A1	NO	Intron	18.18%	AAUAAA	No	NO
chr1:18084254:+	chr1	18084254	+	1.36110120285	3' most exon	ENSRNOG00000014907	685750	Aldh8a1	aldehyde dehydrogenase 8 family, member A1	NO	CDS	18.18%	AAUAAA	No	NO
chr1:18085335:+	chr1	18085335	+	150.984069445	3' most exon	ENSRNOG00000014907	685750	Aldh8a1	aldehyde dehydrogenase 8 family, member A1	YES	3'UTR(S)	45.45%	AAUAAA	Yes	NO
chr1:18085426:+	chr1	18085426	+	55.54169026	intergenic	na	na	na	na	NO	intergenic	45.45%	AAUAAA	Yes	YES
chr1:18706765:+	chr1	18706765	+	7.62478918355	intergenic	na	na	na	na	NO	intergenic	18.18%	AAUAAA	No	NO
chr1:18706793:+	chr1	18706793	+	2.91755543855	intergenic	na	na	na	na	NO	intergenic	18.18%	NoPAS	No	NO
chr1:18712484:+	chr1	18712484	+	6.5663555222	intergenic	na	na	na	na	NO	intergenic	27.27%	AAUAAA	No	NO
chr1:18892588:+	chr1	18892588	+	2.19898615812	intergenic	na	na	na	na	NO	intergenic	18.18%	OtherPAS	No	NO
chr1:19867368:+	chr1	19867368	+	3.28975121052	Single exon	ENSRNOG00000028519	na	AABR07000581.1	na	YES	3'UTR(S)	27.27%	AAUAAA	No	NO
chr1:20647082:+	chr1	20647082	+	1.7811663530200001	intergenic	na	na	na	na	NO	intergenic	27.27%	NoPAS	No	NO
chr1:20647150:+	chr1	20647150	+	11.1971725253	intergenic	na	na	na	na	NO	intergenic	81.82%	AAUAAA	No	NO
chr1:20647256:+	chr1	20647256	+	51.923141979300006	intergenic	na	na	na	na	NO	intergenic	100.0%	AUUAAA	Yes	NO
chr1:21381170:+	chr1	21381170	+	3.19886911506	intergenic	na	na	na	na	NO	intergenic	18.18%	AAUAAA	No	YES
chr1:21453954:+	chr1	21453954	+	2.25723527176	intergenic	na	na	na	na	NO	intergenic	27.27%	AAUAAA	No	NO
chr1:21585932:+	chr1	21585932	+	28.6620784957	Single exon	ENSRNOG00000011720	na	L3mbtl3	l(3)mbt-like 3 (Drosophila)	YES	3'UTR(S)	63.64%	AAUAAA	Yes	NO
chr1:21604013:+	chr1	21604013	+	4.761494395440001	Single exon	ENSRNOG00000033517	na	LOC100360791	tumor protein, translationally-controlled 1	NO	Pseudogene	18.18%	NoPAS	No	NO
chr1:21896716:+	chr1	21896716	+	1.4784897649200002	3' most exon	ENSRNOG00000011855	498987	Tmem200a	transmembrane protein 200A	NO	CDS	18.18%	AAUAAA	No	NO
chr1:21898484:+	chr1	21898484	+	2.14796027414	3' most exon	ENSRNOG00000011855	498987	Tmem200a	transmembrane protein 200A	YES	3'UTR(S)	18.18%	AAUAAA	Yes	NO
chr1:21916268:+	chr1	21916268	+	1.95106425462	intergenic	na	na	na	na	NO	intergenic	18.18%	AAUAAA	No	NO
chr1:22212770:+	chr1	22212770	+	25.793635341999998	intergenic	na	na	na	na	NO	intergenic	54.55%	AAUAAA	No	NO
chr1:22255893:+	chr1	22255893	+	31.665940439099998	intergenic	na	na	na	na	NO	intergenic	63.64%	AAUAAA	No	NO
chr1:22324073:+	chr1	22324073	+	2.2090448962	intergenic	na	na	na	na	NO	intergenic	27.27%	Arich	No	YES
chr1:22358695:+	chr1	22358695	+	2.46852416632	3' most exon	ENSRNOG00000047821	686032	Smlr1	small leucine-rich protein 1	NO	3'UTR(F)	18.18%	NoPAS	No	NO
chr1:22358779:+	chr1	22358779	+	48.12678768479999	3' most exon	ENSRNOG00000047821	686032	Smlr1	small leucine-rich protein 1	NO	3'UTR(L)	45.45%	AAUAAA	No	NO
chr1:22462140:+	chr1	22462140	+	4.09353231382	intergenic	na	na	na	na	NO	intergenic	45.45%	AAUAAA	No	NO
chr1:22695014:+	chr1	22695014	+	0.943637489145	Intron	ENSRNOG00000013202	361458	Akap7	A-kinase anchoring protein 7	NO	Intron	18.18%	AAUAAA	No	NO
chr1:22743300:+	chr1	22743300	+	1.5681935202500001	3' most exon	ENSRNOG00000013202	361458	Akap7	A-kinase anchoring protein 7	YES	3'UTR(F)	27.27%	OtherPAS	Yes	NO
chr1:22743876:+	chr1	22743876	+	1.8199894722499999	3' most exon	ENSRNOG00000013202	361458	Akap7	A-kinase anchoring protein 7	YES	3'UTR(M)	18.18%	OtherPAS	No	NO
chr1:22744537:+	chr1	22744537	+	2.8480512233999997	3' most exon	ENSRNOG00000013202	361458	Akap7	A-kinase anchoring protein 7	YES	3'UTR(M)	27.27%	AUUAAA	Yes	NO
chr1:22744657:+	chr1	22744657	+	45.9839876289	3' most exon	ENSRNOG00000013202	361458	Akap7	A-kinase anchoring protein 7	YES	3'UTR(L)	90.91%	AAUAAA	Yes	NO
chr1:23017510:+	chr1	23017510	+	3.13080006694	3' most exon	ENSRNOG00000013304	29221	Arg1	arginase 1	NO	3'UTR(F)	27.27%	AUUAAA	No	NO
chr1:23017714:+	chr1	23017714	+	178.796366958	3' most exon	ENSRNOG00000013304	29221	Arg1	arginase 1	YES	3'UTR(L)	45.45%	AAUAAA	Yes	NO
chr1:23067843:+	chr1	23067843	+	1.0969235953799998	intergenic	na	na	na	na	NO	intergenic	27.27%	AAUAAA	No	NO
chr1:23164274:+	chr1	23164274	+	6.255355615830001	3' most exon	ENSRNOG00000013791	54410	Enpp3	ectonucleotide pyrophosphatase/phosphodiesterase 3	NO	3'UTR(S)	27.27%	AAUAAA	Yes	NO
chr1:23292896:+	chr1	23292896	+	8.172624069660001	3' most exon	ENSRNOG00000013994	85496	Enpp1	ectonucleotide pyrophosphatase/phosphodiesterase 1	YES	3'UTR(F)	63.64%	AAUAAA	No	NO
chr1:23293341:+	chr1	23293341	+	2.09535722979	3' most exon	ENSRNOG00000013994	85496	Enpp1	ectonucleotide pyrophosphatase/phosphodiesterase 1	YES	3'UTR(L)	18.18%	AUUAAA	Yes	NO
chr1:23295574:+	chr1	23295574	+	1.6704263934499999	intergenic	na	na	na	na	NO	intergenic	18.18%	AAUAAA	Yes	NO
chr1:23572386:+	chr1	23572386	+	5.2025719066	intergenic	na	na	na	na	NO	intergenic	18.18%	OtherPAS	No	NO
chr1:23767731:+	chr1	23767731	+	1.5911593082799997	intergenic	na	na	na	na	NO	intergenic	27.27%	AUUAAA	No	YES
chr1:23931772:+	chr1	23931772	+	1.0956388535500001	intergenic	na	na	na	na	NO	intergenic	18.18%	NoPAS	No	YES
chr1:24037466:+	chr1	24037466	+	2.68343647864	intergenic	na	na	na	na	NO	intergenic	27.27%	AUUAAA	No	NO
chr1:24041294:+	chr1	24041294	+	1.3779592551800002	intergenic	na	na	na	na	NO	intergenic	18.18%	AAUAAA	No	NO
chr1:24051075:+	chr1	24051075	+	1.09949307906	intergenic	na	na	na	na	NO	intergenic	18.18%	OtherPAS	No	NO
chr1:24054920:+	chr1	24054920	+	2.54556762534	intergenic	na	na	na	na	NO	intergenic	27.27%	AAUAAA	No	NO
chr1:24094159:+	chr1	24094159	+	2.09379768967	intergenic	na	na	na	na	NO	intergenic	27.27%	AAUAAA	No	NO
chr1:24232145:+	chr1	24232145	+	5.96522254156	intergenic	na	na	na	na	NO	intergenic	45.45%	AAUAAA	Yes	NO
chr1:24297944:+	chr1	24297944	+	3.47295842737	intergenic	na	na	na	na	NO	intergenic	18.18%	Arich	No	NO
chr1:24870141:+	chr1	24870141	+	1.8853478655400002	Intron	ENSRNOG00000016627	292172	Eya4	EYA transcriptional coactivator and phosphatase 4	NO	Intron	18.18%	AUUAAA	No	NO
chr1:24890495:+	chr1	24890495	+	5.0881575436	Intron	ENSRNOG00000016627	292172	Eya4	EYA transcriptional coactivator and phosphatase 4	NO	Intron	18.18%	AAUAAA	No	NO
chr1:24890735:+	chr1	24890735	+	1.10942258823	Intron	ENSRNOG00000016627	292172	Eya4	EYA transcriptional coactivator and phosphatase 4	NO	Intron	27.27%	AAUAAA	No	NO
chr1:25079463:+	chr1	25079463	+	60.168344965	3' most exon	ENSRNOG00000016627	292172	Eya4	EYA transcriptional coactivator and phosphatase 4	NO	3'UTR(F)	81.82%	AUUAAA	No	NO
chr1:25081323:+	chr1	25081323	+	1.6812004735	3' most exon	ENSRNOG00000016627	292172	Eya4	EYA transcriptional coactivator and phosphatase 4	YES	3'UTR(L)	18.18%	NoPAS	No	NO
chr1:25082542:+	chr1	25082542	+	5.94636729147	intergenic	na	na	na	na	NO	intergenic	63.64%	AAUAAA	Yes	NO
chr1:25351704:+	chr1	25351704	+	1.65835254407	intergenic	na	na	na	na	NO	intergenic	18.18%	AAUAAA	No	YES
chr1:25373042:+	chr1	25373042	+	6.02514996977	intergenic	na	na	na	na	NO	intergenic	36.36%	AAUAAA	Yes	NO
chr1:25466742:+	chr1	25466742	+	33.5898932205	3' most exon	ENSRNOG00000011114	689030	Tbpl1	TATA-box binding protein like 1	NO	3'UTR(F)	100.0%	AAUAAA	Yes	NO
chr1:25468225:+	chr1	25468225	+	31.197709995	3' most exon	ENSRNOG00000011114	689030	Tbpl1	TATA-box binding protein like 1	YES	3'UTR(L)	45.45%	AAUAAA	Yes	NO
chr1:25520843:+	chr1	25520843	+	1.0956388535500001	intergenic	na	na	na	na	NO	intergenic	18.18%	OtherPAS	No	NO
chr1:25522270:+	chr1	25522270	+	3.34712300653	intergenic	na	na	na	na	NO	intergenic	27.27%	AAUAAA	No	NO
chr1:25545771:+	chr1	25545771	+	8.42912456577	intergenic	na	na	na	na	NO	intergenic	27.27%	OtherPAS	No	YES
chr1:25825139:+	chr1	25825139	+	1.43238675757	intergenic	na	na	na	na	NO	intergenic	18.18%	AAUAAA	No	NO
chr1:26204994:+	chr1	26204994	+	3.13540139306	intergenic	na	na	na	na	NO	intergenic	18.18%	NoPAS	No	NO
chr1:26536288:+	chr1	26536288	+	102.444771878	intergenic	na	na	na	na	NO	intergenic	100.0%	AAUAAA	No	NO
chr1:26757143:+	chr1	26757143	+	1.9887392461500002	intergenic	na	na	na	na	NO	intergenic	27.27%	AAUAAA	No	NO
chr1:27130575:+	chr1	27130575	+	2.81619824323	intergenic	na	na	na	na	NO	intergenic	18.18%	NoPAS	No	YES
chr1:29615567:+	chr1	29615567	+	1.3482385869799998	intergenic	na	na	na	na	NO	intergenic	18.18%	NoPAS	Yes	NO
chr1:29846753:+	chr1	29846753	+	3.7585837128099997	3' most exon	ENSRNOG00000013323	292188	Rnf217	ring finger protein 217	NO	3'UTR(F)	72.73%	AUUAAA	Yes	NO
chr1:29846859:+	chr1	29846859	+	13.5285331111	3' most exon	ENSRNOG00000013323	292188	Rnf217	ring finger protein 217	YES	3'UTR(M)	72.73%	AUUAAA	Yes	NO
chr1:29847104:+	chr1	29847104	+	3.15358979419	3' most exon	ENSRNOG00000013323	292188	Rnf217	ring finger protein 217	YES	3'UTR(M)	72.73%	AAUAAA	No	NO
chr1:29847296:+	chr1	29847296	+	5.66706913872	3' most exon	ENSRNOG00000013323	292188	Rnf217	ring finger protein 217	YES	3'UTR(L)	72.73%	AAUAAA	No	NO
chr1:29854522:+	chr1	29854522	+	1.54364952752	intergenic	na	na	na	na	NO	intergenic	18.18%	AAUAAA	No	NO
chr1:29855649:+	chr1	29855649	+	4.220715901409999	intergenic	na	na	na	na	NO	intergenic	63.64%	AAUAAA	Yes	NO
chr1:30031360:+	chr1	30031360	+	10.6231074196	3' most exon	ENSRNOG00000021478	689256	Tpd52l1	tumor protein D52-like 1	NO	3'UTR(S)	81.82%	AUUAAA	Yes	NO
chr1:30643758:+	chr1	30643758	+	1.82720745678	3' most exon	ENSRNOG00000013364	155430	Hey2	hes-related family bHLH transcription factor with YRPW motif 2	NO	3'UTR(S)	54.55%	AUUAAA	Yes	NO
chr1:30670170:+	chr1	30670170	+	9.65363907977	intergenic	na	na	na	na	NO	intergenic	27.27%	OtherPAS	No	NO
chr1:30721816:+	chr1	30721816	+	2.11685440853	intergenic	na	na	na	na	NO	intergenic	18.18%	NoPAS	No	YES
chr1:30826698:+	chr1	30826698	+	3.8620201359300004	Intron	ENSRNOG00000014004	na	Ncoa7	nuclear receptor coactivator 7	NO	Intron	27.27%	AAUAAA	Yes	NO
chr1:30828044:+	chr1	30828044	+	7.93386170148	Intron	ENSRNOG00000014004	na	Ncoa7	nuclear receptor coactivator 7	NO	Intron	54.55%	AAUAAA	Yes	NO
chr1:30862482:+	chr1	30862482	+	1.4032116370299998	3' most exon	ENSRNOG00000014190	246769	Hint3	histidine triad nucleotide binding protein 3	NO	3'UTR(F)	18.18%	AAUAAA	No	NO
chr1:30862666:+	chr1	30862666	+	2.93028770802	3' most exon	ENSRNOG00000014190	246769	Hint3	histidine triad nucleotide binding protein 3	NO	3'UTR(M)	54.55%	OtherPAS	Yes	NO
chr1:30862852:+	chr1	30862852	+	6.1198050213699995	3' most exon	ENSRNOG00000014190	246769	Hint3	histidine triad nucleotide binding protein 3	NO	3'UTR(L)	90.91%	AAUAAA	Yes	NO
chr1:30927365:+	chr1	30927365	+	5.28815317314	3' most exon	ENSRNOG00000014240	378794	Trmt11	tRNA methyltransferase 11 homolog	YES	3'UTR(S)	81.82%	AAUAAA	Yes	NO
chr1:31014651:+	chr1	31014651	+	119.6627338	intergenic	na	na	na	na	NO	intergenic	72.73%	AAUAAA	No	NO
chr1:31015030:+	chr1	31015030	+	1.0956388535500001	intergenic	na	na	na	na	NO	intergenic	18.18%	OtherPAS	No	NO
chr1:31015175:+	chr1	31015175	+	1.92091404593	intergenic	na	na	na	na	NO	intergenic	18.18%	OtherPAS	No	NO
chr1:31351571:+	chr1	31351571	+	2.03349500442	3' most exon	ENSRNOG00000042944	689399	Cenpw	centromere protein W	NO	3'UTR(F)	18.18%	OtherPAS	Yes	NO
chr1:31351613:+	chr1	31351613	+	16.8329224239	3' most exon	ENSRNOG00000042944	689399	Cenpw	centromere protein W	NO	3'UTR(M)	36.36%	AUUAAA	No	NO
chr1:31351647:+	chr1	31351647	+	59.8898798255	3' most exon	ENSRNOG00000042944	689399	Cenpw	centromere protein W	NO	3'UTR(M)	18.18%	NoPAS	No	NO
chr1:31351724:+	chr1	31351724	+	5.77969450013	3' most exon	ENSRNOG00000042944	689399	Cenpw	centromere protein W	NO	3'UTR(L)	36.36%	AAUAAA	Yes	NO
chr1:31513841:+	chr1	31513841	+	2.2004464328499997	intergenic	na	na	na	na	NO	intergenic	18.18%	AAUAAA	No	YES
chr1:31630426:+	chr1	31630426	+	33.9164076923	intergenic	na	na	na	na	NO	intergenic	27.27%	AAUAAA	No	NO
chr1:31844019:+	chr1	31844019	+	1.05176039939	intergenic	na	na	na	na	NO	intergenic	27.27%	AAUAAA	No	YES
chr1:32199904:+	chr1	32199904	+	3.53786225627	3' most exon	ENSRNOG00000011568	498997	Rspo3	R-spondin 3	YES	3'UTR(F)	27.27%	AAUAAA	Yes	NO
chr1:32200578:+	chr1	32200578	+	4.50456352736	3' most exon	ENSRNOG00000011568	498997	Rspo3	R-spondin 3	YES	3'UTR(L)	18.18%	OtherPAS	Yes	NO
chr1:32307279:+	chr1	32307279	+	5.30975186337	3' most exon	ENSRNOG00000011588	308051	Rnf146	ring finger protein 146	NO	3'UTR(F)	27.27%	AUUAAA	No	NO
chr1:32307786:+	chr1	32307786	+	30.016617369499997	3' most exon	ENSRNOG00000011588	308051	Rnf146	ring finger protein 146	NO	3'UTR(M)	100.0%	AAUAAA	Yes	NO
chr1:32307989:+	chr1	32307989	+	2.30367765826	3' most exon	ENSRNOG00000011588	308051	Rnf146	ring finger protein 146	YES	3'UTR(L)	36.36%	AAUAAA	Yes	NO
chr1:32454114:+	chr1	32454114	+	1.09078435135	intergenic	na	na	na	na	NO	intergenic	18.18%	NoPAS	No	NO
chr1:32454898:+	chr1	32454898	+	3.8444542591000004	intergenic	na	na	na	na	NO	intergenic	45.45%	AAUAAA	No	YES
chr1:32500213:+	chr1	32500213	+	2.81967094941	intergenic	na	na	na	na	NO	intergenic	18.18%	AUUAAA	No	YES
chr1:32916523:+	chr1	32916523	+	4.9349880918	intergenic	na	na	na	na	NO	intergenic	27.27%	AAUAAA	No	YES
chr1:32961203:+	chr1	32961203	+	2.0180700006400003	3' most exon	ENSRNOG00000028357	502225	Lrrc14b	leucine rich repeat containing 14B	NO	3'UTR(F)	45.45%	AAUAAA	No	NO
chr1:32962159:+	chr1	32962159	+	5.756079173350001	3' most exon	ENSRNOG00000028357	502225	Lrrc14b	leucine rich repeat containing 14B	YES	3'UTR(L)	18.18%	AAUAAA	No	NO
chr1:32962485:+	chr1	32962485	+	3.43218637323	intergenic	na	na	na	na	NO	intergenic	27.27%	AAUAAA	No	YES
chr1:32983741:+	chr1	32983741	+	12.1448745785	Intron	ENSRNOG00000013331	157074	Sdha	succinate dehydrogenase complex flavoprotein subunit A	NO	Intron	63.64%	AAUAAA	Yes	NO
chr1:32996697:+	chr1	32996697	+	3.16610233686	3' most exon	ENSRNOG00000013331	157074	Sdha	succinate dehydrogenase complex flavoprotein subunit A	NO	3'UTR(F)	45.45%	OtherPAS	No	NO
chr1:32996750:+	chr1	32996750	+	191.930842775	3' most exon	ENSRNOG00000013331	157074	Sdha	succinate dehydrogenase complex flavoprotein subunit A	YES	3'UTR(M)	100.0%	AAUAAA	Yes	NO
chr1:32996811:+	chr1	32996811	+	3.4562137104800006	3' most exon	ENSRNOG00000013331	157074	Sdha	succinate dehydrogenase complex flavoprotein subunit A	YES	3'UTR(M)	45.45%	OtherPAS	No	NO
chr1:32997347:+	chr1	32997347	+	42.0539948241	3' most exon	ENSRNOG00000013331	157074	Sdha	succinate dehydrogenase complex flavoprotein subunit A	YES	3'UTR(L)	81.82%	AAUAAA	No	NO
chr1:33017437:+	chr1	33017437	+	1.8574864507799997	3' most exon	ENSRNOG00000014485	308061	Pdcd6	programmed cell death 6	NO	3'UTR(F)	18.18%	NoPAS	No	NO
chr1:33017611:+	chr1	33017611	+	21.2901799339	3' most exon	ENSRNOG00000014485	308061	Pdcd6	programmed cell death 6	NO	3'UTR(M)	100.0%	AAUAAA	No	NO
chr1:33018000:+	chr1	33018000	+	2.19697137205	3' most exon	ENSRNOG00000014485	308061	Pdcd6	programmed cell death 6	YES	3'UTR(L)	54.55%	AAUAAA	No	NO
chr1:33123740:+	chr1	33123740	+	1.6704263934499999	3' most exon	ENSRNOG00000014721	498999	Ahrr	aryl-hydrocarbon receptor repressor	YES	3'UTR(S)	18.18%	AAUAAA	No	NO
chr1:33156980:+	chr1	33156980	+	30.8957871576	3' most exon	ENSRNOG00000039776	252881	Exoc3	exocyst complex component 3	NO	3'UTR(F)	100.0%	AUUAAA	No	NO
chr1:33157100:+	chr1	33157100	+	3.1101154060400003	3' most exon	ENSRNOG00000039776	252881	Exoc3	exocyst complex component 3	YES	3'UTR(M)	45.45%	AUUAAA	No	NO
chr1:33159572:+	chr1	33159572	+	2.69589167674	3' most exon	ENSRNOG00000039776	252881	Exoc3	exocyst complex component 3	YES	3'UTR(L)	27.27%	AAUAAA	Yes	NO
chr1:33289098:+	chr1	33289098	+	4.26945550276	Single exon	ENSRNOG00000015465	na	Cep72	centrosomal protein 72	YES	3'UTR(F)	18.18%	NoPAS	No	NO
chr1:33289251:+	chr1	33289251	+	3.3697301402999997	Single exon	ENSRNOG00000015465	na	Cep72	centrosomal protein 72	YES	3'UTR(L)	27.27%	AUUAAA	Yes	NO
chr1:33289500:+	chr1	33289500	+	15.7709453658	intergenic	na	na	na	na	NO	intergenic	45.45%	AAUAAA	No	NO
chr1:33302012:+	chr1	33302012	+	5.3005509487	intergenic	na	na	na	na	NO	intergenic	18.18%	OtherPAS	No	NO
chr1:33411389:+	chr1	33411389	+	1.1809234456	Intron	ENSRNOG00000015810	292206	Trip13	thyroid hormone receptor interactor 13	NO	Intron	18.18%	OtherPAS	Yes	NO
chr1:33411438:+	chr1	33411438	+	5.86056077768	Intron	ENSRNOG00000015810	292206	Trip13	thyroid hormone receptor interactor 13	NO	Intron	72.73%	AUUAAA	Yes	NO
chr1:33507329:+	chr1	33507329	+	10.4791731645	3' most exon	ENSRNOG00000016103	308068	Nkd2	naked cuticle homolog 2	NO	3'UTR(F)	54.55%	NoPAS	No	NO
chr1:33508008:+	chr1	33508008	+	3.3371289548000003	3' most exon	ENSRNOG00000016103	308068	Nkd2	naked cuticle homolog 2	NO	3'UTR(M)	36.36%	AAUAAA	No	NO
chr1:33509579:+	chr1	33509579	+	4.90284652157	3' most exon	ENSRNOG00000016103	308068	Nkd2	naked cuticle homolog 2	YES	3'UTR(L)	63.64%	AAUAAA	No	NO
chr1:33554742:+	chr1	33554742	+	10.286354453	intergenic	na	na	na	na	NO	intergenic	81.82%	AAUAAA	No	NO
chr1:33643500:+	chr1	33643500	+	20.716044096199997	3' most exon	ENSRNOG00000026501	664630	Slc6a19	solute carrier family 6 member 19	NO	3'UTR(S)	18.18%	OtherPAS	No	NO
chr1:33644915:+	chr1	33644915	+	22.3106992456	intergenic	na	na	na	na	NO	intergenic	18.18%	AAUAAA	No	NO
chr1:33660085:+	chr1	33660085	+	67.1431029726	3' most exon	ENSRNOG00000016253	29323	Slc6a18	solute carrier family 6 member 18	NO	3'UTR(F)	45.45%	NoPAS	No	NO
chr1:33660164:+	chr1	33660164	+	2.0882031604599995	3' most exon	ENSRNOG00000016253	29323	Slc6a18	solute carrier family 6 member 18	NO	3'UTR(M)	18.18%	NoPAS	No	NO
chr1:33660313:+	chr1	33660313	+	8.2789488403	3' most exon	ENSRNOG00000016253	29323	Slc6a18	solute carrier family 6 member 18	NO	3'UTR(L)	27.27%	NoPAS	No	NO
chr1:33660462:+	chr1	33660462	+	47.83283709770001	intergenic	na	na	na	na	NO	intergenic	27.27%	OtherPAS	No	NO
chr1:33662262:+	chr1	33662262	+	7.31480725545	intergenic	na	na	na	na	NO	intergenic	18.18%	AAUAAA	No	NO
chr1:34020532:+	chr1	34020532	+	3.3683342269	intergenic	na	na	na	na	NO	intergenic	27.27%	OtherPAS	No	NO
chr1:34081244:+	chr1	34081244	+	2.85724117376	intergenic	na	na	na	na	NO	intergenic	18.18%	AAUAAA	No	YES
chr1:34689073:+	chr1	34689073	+	1.9208426225	intergenic	na	na	na	na	NO	intergenic	36.36%	Arich	No	NO
chr1:34694275:+	chr1	34694275	+	1.21655327507	intergenic	na	na	na	na	NO	intergenic	18.18%	AAUAAA	No	NO
chr1:34695763:+	chr1	34695763	+	3.15000351797	intergenic	na	na	na	na	NO	intergenic	27.27%	AAUAAA	No	YES
chr1:35151323:+	chr1	35151323	+	7.366584822899999	intergenic	na	na	na	na	NO	intergenic	36.36%	AAUAAA	No	NO
chr1:35206510:+	chr1	35206510	+	4.24058736288	intergenic	na	na	na	na	NO	intergenic	18.18%	NoPAS	No	NO
chr1:35216208:+	chr1	35216208	+	2.3721312826900003	intergenic	na	na	na	na	NO	intergenic	27.27%	NoPAS	No	NO
chr1:35220049:+	chr1	35220049	+	3.2571280331299994	intergenic	na	na	na	na	NO	intergenic	18.18%	NoPAS	No	NO
chr1:35325424:+	chr1	35325424	+	7.017745929739999	3' most exon	ENSRNOG00000033609	306659	Irx1	iroquois homeobox 1	NO	3'UTR(S)	81.82%	AAUAAA	Yes	NO
chr1:35760283:+	chr1	35760283	+	1.3187799495	intergenic	na	na	na	na	NO	intergenic	18.18%	NoPAS	No	NO
chr1:36224933:+	chr1	36224933	+	14.194656392799999	intergenic	na	na	na	na	NO	intergenic	36.36%	NoPAS	No	NO
chr1:36225062:+	chr1	36225062	+	1.20913651427	intergenic	na	na	na	na	NO	intergenic	18.18%	NoPAS	No	NO
chr1:36226254:+	chr1	36226254	+	0.8488883176800001	intergenic	na	na	na	na	NO	intergenic	18.18%	OtherPAS	No	YES
chr1:36227415:+	chr1	36227415	+	5.2145926983	intergenic	na	na	na	na	NO	intergenic	27.27%	AAUAAA	No	NO
chr1:36266954:+	chr1	36266954	+	0.6714555749150001	intergenic	na	na	na	na	NO	intergenic	18.18%	Arich	No	NO
chr1:36314525:+	chr1	36314525	+	24.4417097862	intergenic	na	na	na	na	NO	intergenic	27.27%	AUUAAA	No	YES
chr1:36599066:+	chr1	36599066	+	3.1626829027	intergenic	na	na	na	na	NO	intergenic	27.27%	AUUAAA	No	NO
chr1:36599805:+	chr1	36599805	+	1.56227891259	intergenic	na	na	na	na	NO	intergenic	36.36%	AAUAAA	Yes	NO
chr1:36719666:+	chr1	36719666	+	1.4831823257199999	Single exon	ENSRNOG00000023053	na	Ice1	interactor of little elongation complex ELL subunit 1	YES	3'UTR(F)	54.55%	AAUAAA	Yes	NO
chr1:36725165:+	chr1	36725165	+	1.5541856617299998	Single exon	ENSRNOG00000023053	na	Ice1	interactor of little elongation complex ELL subunit 1	YES	3'UTR(L)	45.45%	AAUAAA	No	NO
chr1:37269970:+	chr1	37269970	+	1.46085611628	intergenic	na	na	na	na	NO	intergenic	36.36%	AUUAAA	No	YES
chr1:37337568:+	chr1	37337568	+	0.56464080328	intergenic	na	na	na	na	NO	intergenic	18.18%	AUUAAA	No	NO
chr1:37516106:+	chr1	37516106	+	6.91515075014	intergenic	na	na	na	na	NO	intergenic	45.45%	AAUAAA	No	YES
chr1:37548233:+	chr1	37548233	+	2.54281072752	intergenic	na	na	na	na	NO	intergenic	18.18%	NoPAS	No	YES
chr1:37556899:+	chr1	37556899	+	3.0281192613999997	intergenic	na	na	na	na	NO	intergenic	18.18%	OtherPAS	No	YES
chr1:37622088:+	chr1	37622088	+	2.03374301869	3' most exon	ENSRNOG00000034075	679949	Ube2ql1	ubiquitin-conjugating enzyme E2Q family-like 1	NO	3'UTR(F)	18.18%	AUUAAA	No	NO
chr1:37622670:+	chr1	37622670	+	10.3530964685	3' most exon	ENSRNOG00000034075	679949	Ube2ql1	ubiquitin-conjugating enzyme E2Q family-like 1	NO	3'UTR(L)	36.36%	AAUAAA	Yes	NO
chr1:37622825:+	chr1	37622825	+	4.9934914598699995	intergenic	na	na	na	na	NO	intergenic	27.27%	AAUAAA	No	YES
chr1:37750120:+	chr1	37750120	+	7.673446923999999	3' most exon	ENSRNOG00000017601	24950	Srd5a1	steroid 5 alpha-reductase 1	NO	3'UTR(F)	36.36%	NoPAS	No	NO
chr1:37751716:+	chr1	37751716	+	22.1516784025	3' most exon	ENSRNOG00000017601	24950	Srd5a1	steroid 5 alpha-reductase 1	NO	3'UTR(L)	54.55%	AAUAAA	No	NO
chr1:37828739:+	chr1	37828739	+	6.608917396950001	3' most exon	ENSRNOG00000017613	306672	Papd7	poly(A) RNA polymerase D7, non-canonical	NO	3'UTR(F)	18.18%	NoPAS	Yes	NO
chr1:37830232:+	chr1	37830232	+	3.51619103815	3' most exon	ENSRNOG00000017613	306672	Papd7	poly(A) RNA polymerase D7, non-canonical	NO	3'UTR(L)	90.91%	AAUAAA	Yes	NO
chr1:38940042:+	chr1	38940042	+	5.4334217787	Intron	ENSRNOG00000032150	81636	Adcy2	adenylate cyclase 2	NO	Intron	18.18%	AAUAAA	Yes	NO
chr1:39079670:+	chr1	39079670	+	2.4566640683500003	3' most exon	ENSRNOG00000032150	81636	Adcy2	adenylate cyclase 2	NO	3'UTR(F)	27.27%	AAUAAA	Yes	NO
chr1:39080017:+	chr1	39080017	+	115.445747056	3' most exon	ENSRNOG00000032150	81636	Adcy2	adenylate cyclase 2	YES	3'UTR(L)	81.82%	AUUAAA	Yes	NO
chr1:39155233:+	chr1	39155233	+	2.10629668251	3' most exon	ENSRNOG00000017826	290947	Mtrr	5-methyltetrahydrofolate-homocysteine methyltransferase reductase	NO	3'UTR(F)	27.27%	OtherPAS	Yes	NO
chr1:39155640:+	chr1	39155640	+	17.0597311824	3' most exon	ENSRNOG00000017826	290947	Mtrr	5-methyltetrahydrofolate-homocysteine methyltransferase reductase	NO	3'UTR(L)	81.82%	AAUAAA	No	NO
chr1:39319661:+	chr1	39319661	+	3.7768682301699994	intergenic	na	na	na	na	NO	intergenic	27.27%	AAUAAA	No	NO
chr1:39917582:+	chr1	39917582	+	3.13073824616	intergenic	na	na	na	na	NO	intergenic	27.27%	AAUAAA	No	YES
chr1:39917718:+	chr1	39917718	+	1.4252531597799998	intergenic	na	na	na	na	NO	intergenic	27.27%	NoPAS	No	NO
chr1:39967920:+	chr1	39967920	+	6.95381618715	intergenic	na	na	na	na	NO	intergenic	18.18%	NoPAS	No	NO
chr1:41095826:+	chr1	41095826	+	152.974986615	intergenic	na	na	na	na	NO	intergenic	36.36%	AAUAAA	No	NO
chr1:41270607:+	chr1	41270607	+	2.1205328522599998	3' most exon	ENSRNOG00000016368	171010	Ppp1r14c	protein phosphatase 1, regulatory (inhibitor) subunit 14c	NO	3'UTR(F)	45.45%	AUUAAA	Yes	NO
chr1:41271949:+	chr1	41271949	+	13.5006130448	3' most exon	ENSRNOG00000016368	171010	Ppp1r14c	protein phosphatase 1, regulatory (inhibitor) subunit 14c	NO	3'UTR(L)	81.82%	AAUAAA	Yes	NO
chr1:41449800:+	chr1	41449800	+	36.7597196232	3' most exon	ENSRNOG00000016286	308129	Iyd	iodotyrosine deiodinase	NO	3'UTR(F)	36.36%	AAUAAA	No	NO
chr1:41450427:+	chr1	41450427	+	5.8676498634000005	3' most exon	ENSRNOG00000016286	308129	Iyd	iodotyrosine deiodinase	YES	3'UTR(M)	18.18%	AAUAAA	No	NO
chr1:41450765:+	chr1	41450765	+	8.55738864465	3' most exon	ENSRNOG00000016286	308129	Iyd	iodotyrosine deiodinase	YES	3'UTR(L)	18.18%	AAUAAA	No	NO
chr1:41572887:+	chr1	41572887	+	1.55449044712	intergenic	na	na	na	na	NO	intergenic	18.18%	AAUAAA	No	YES
chr1:41866239:+	chr1	41866239	+	12.5498035225	3' most exon	ENSRNOG00000016011	679812	Plekhg1	pleckstrin homology and RhoGEF domain containing G1	NO	3'UTR(F)	27.27%	OtherPAS	No	NO
chr1:41866270:+	chr1	41866270	+	4.56086555797	3' most exon	ENSRNOG00000016011	679812	Plekhg1	pleckstrin homology and RhoGEF domain containing G1	NO	3'UTR(M)	27.27%	OtherPAS	Yes	NO
chr1:41868661:+	chr1	41868661	+	8.50383499947	3' most exon	ENSRNOG00000016011	679812	Plekhg1	pleckstrin homology and RhoGEF domain containing G1	YES	3'UTR(L)	63.64%	AAUAAA	Yes	NO
chr1:42065247:+	chr1	42065247	+	0.987973639197	3' most exon	ENSRNOG00000019582	361472	Mthfd1l	methylenetetrahydrofolate dehydrogenase (NADP+ dependent) 1-like	NO	3'UTR(F)	27.27%	OtherPAS	No	NO
chr1:42065394:+	chr1	42065394	+	9.64183208683	3' most exon	ENSRNOG00000019582	361472	Mthfd1l	methylenetetrahydrofolate dehydrogenase (NADP+ dependent) 1-like	YES	3'UTR(L)	90.91%	AAUAAA	Yes	NO
chr1:42251943:+	chr1	42251943	+	1.98395126252	3' most exon	ENSRNOG00000019549	83425	Akap12	A-kinase anchoring protein 12	NO	3'UTR(F)	18.18%	NoPAS	No	NO
chr1:42252240:+	chr1	42252240	+	6.7276752609	3' most exon	ENSRNOG00000019549	83425	Akap12	A-kinase anchoring protein 12	NO	3'UTR(M)	27.27%	AAUAAA	Yes	NO
chr1:42252615:+	chr1	42252615	+	112.753785885	3' most exon	ENSRNOG00000019549	83425	Akap12	A-kinase anchoring protein 12	NO	3'UTR(L)	100.0%	AAUAAA	Yes	NO
chr1:42285460:+	chr1	42285460	+	2.7408833421099996	intergenic	na	na	na	na	NO	intergenic	81.82%	AAUAAA	No	NO
chr1:42290192:+	chr1	42290192	+	2.70704159645	intergenic	na	na	na	na	NO	intergenic	27.27%	AAUAAA	No	NO
chr1:42332348:+	chr1	42332348	+	1.33235191717	Intron	ENSRNOG00000019489	292267	Armt1	acidic residue methyltransferase 1	NO	Intron	27.27%	AAUAAA	No	NO
chr1:42346990:+	chr1	42346990	+	23.4961678962	3' most exon	ENSRNOG00000019489	292267	Armt1	acidic residue methyltransferase 1	NO	CDS	54.55%	AAUAAA	No	NO
chr1:42348570:+	chr1	42348570	+	11.7521133124	3' most exon	ENSRNOG00000019489	292267	Armt1	acidic residue methyltransferase 1	YES	3'UTR(S)	90.91%	AAUAAA	Yes	NO
chr1:42570593:+	chr1	42570593	+	1.61096103003	intergenic	na	na	na	na	NO	intergenic	18.18%	Arich	No	YES
chr1:42900083:+	chr1	42900083	+	1.6199338305700002	Intron	ENSRNOG00000019358	24890	Esr1	estrogen receptor 1	NO	Intron	27.27%	AAUAAA	No	NO
chr1:42931295:+	chr1	42931295	+	1.47656265216	3' most exon	ENSRNOG00000019358	24890	Esr1	estrogen receptor 1	NO	3'UTR(F)	18.18%	NoPAS	No	NO
chr1:42931977:+	chr1	42931977	+	3.46719083675	3' most exon	ENSRNOG00000019358	24890	Esr1	estrogen receptor 1	YES	3'UTR(M)	36.36%	NoPAS	No	NO
chr1:42935432:+	chr1	42935432	+	3.92095989737	3' most exon	ENSRNOG00000019358	24890	Esr1	estrogen receptor 1	YES	3'UTR(L)	27.27%	AAUAAA	Yes	NO
chr1:43042914:+	chr1	43042914	+	0.432702926802	intergenic	na	na	na	na	NO	intergenic	18.18%	AAUAAA	No	NO
chr1:43065333:+	chr1	43065333	+	13.3163928458	intergenic	na	na	na	na	NO	intergenic	27.27%	AAUAAA	No	NO
chr1:43067239:+	chr1	43067239	+	2.03456121521	intergenic	na	na	na	na	NO	intergenic	18.18%	AUUAAA	No	NO
chr1:43460591:+	chr1	43460591	+	3.7241964590199994	3' most exon	ENSRNOG00000018858	292264	Myct1	myc target 1	NO	CDS	18.18%	OtherPAS	No	NO
chr1:43460878:+	chr1	43460878	+	1.5621249472499998	3' most exon	ENSRNOG00000018858	292264	Myct1	myc target 1	NO	3'UTR(F)	18.18%	AUUAAA	No	NO
chr1:43463705:+	chr1	43463705	+	9.7594607048	3' most exon	ENSRNOG00000018858	292264	Myct1	myc target 1	YES	3'UTR(L)	54.55%	AAUAAA	Yes	NO
chr1:43505757:+	chr1	43505757	+	4.30161059188	3' most exon	ENSRNOG00000018808	117064	Vip	vasoactive intestinal peptide	NO	3'UTR(S)	18.18%	AAUAAA	Yes	NO
chr1:43506465:+	chr1	43506465	+	7.30478738347	intergenic	na	na	na	na	NO	intergenic	27.27%	AAUAAA	No	NO
chr1:43893764:+	chr1	43893764	+	4.08503273473	intergenic	na	na	na	na	NO	intergenic	54.55%	NoPAS	No	NO
chr1:44084378:+	chr1	44084378	+	1.29892093116	intergenic	na	na	na	na	NO	intergenic	27.27%	AUUAAA	No	NO
chr1:44084433:+	chr1	44084433	+	4.5598051197	intergenic	na	na	na	na	NO	intergenic	18.18%	AUUAAA	No	NO
chr1:44874209:+	chr1	44874209	+	0.56464080328	Intron	ENSRNOG00000018191	25601	Oprm1	opioid receptor, mu 1	NO	Intron	18.18%	AUUAAA	No	NO
chr1:44956072:+	chr1	44956072	+	1.4558870501499999	Intron	ENSRNOG00000018191	25601	Oprm1	opioid receptor, mu 1	NO	Intron	18.18%	AAUAAA	No	NO
chr1:44959280:+	chr1	44959280	+	2.11338898993	Intron	ENSRNOG00000018191	25601	Oprm1	opioid receptor, mu 1	NO	Intron	18.18%	AAUAAA	No	NO
chr1:45332749:+	chr1	45332749	+	1.4707813138999999	intergenic	na	na	na	na	NO	intergenic	18.18%	AAUAAA	No	YES
chr1:45451208:+	chr1	45451208	+	21.0919086659	intergenic	na	na	na	na	NO	intergenic	81.82%	AAUAAA	Yes	NO
chr1:45501490:+	chr1	45501490	+	1.9166404656799998	intergenic	na	na	na	na	NO	intergenic	18.18%	AUUAAA	Yes	NO
chr1:45501581:+	chr1	45501581	+	24.3422240957	intergenic	na	na	na	na	NO	intergenic	90.91%	AAUAAA	Yes	NO
chr1:45560474:+	chr1	45560474	+	1.7361167450900001	intergenic	na	na	na	na	NO	intergenic	27.27%	AAUAAA	No	YES
chr1:45763294:+	chr1	45763294	+	9.7148895871	intergenic	na	na	na	na	NO	intergenic	54.55%	AAUAAA	No	NO
chr1:45900913:+	chr1	45900913	+	2.42405436683	intergenic	na	na	na	na	NO	intergenic	18.18%	AUUAAA	No	NO
chr1:46274134:+	chr1	46274134	+	3.52842401709	intergenic	na	na	na	na	NO	intergenic	18.18%	OtherPAS	No	NO
chr1:46502182:+	chr1	46502182	+	1.50544962884	intergenic	na	na	na	na	NO	intergenic	18.18%	AAUAAA	No	YES
chr1:47118730:+	chr1	47118730	+	1.2109778738799999	intergenic	na	na	na	na	NO	intergenic	36.36%	AAUAAA	No	YES
chr1:47329389:+	chr1	47329389	+	3.01790561788	Intron	ENSRNOG00000017030	na	Arid1b	AT-rich interaction domain 1B	NO	Intron	72.73%	NoPAS	Yes	NO
chr1:47547445:+	chr1	47547445	+	0.9583485480399999	3' most exon	ENSRNOG00000017030	na	Arid1b	AT-rich interaction domain 1B	NO	3'UTR(F)	18.18%	AUUAAA	Yes	NO
chr1:47548673:+	chr1	47548673	+	8.14989934181	Single exon	ENSRNOG00000017030	na	Arid1b	AT-rich interaction domain 1B	YES	3'UTR(L)	72.73%	AAUAAA	Yes	NO
chr1:47673015:+	chr1	47673015	+	1.4558870501499999	intergenic	na	na	na	na	NO	intergenic	18.18%	OtherPAS	No	NO
chr1:47953572:+	chr1	47953572	+	15.6957003926	3' most exon	ENSRNOG00000029049	499014	Zdhhc14	zinc finger, DHHC-type containing 14	NO	3'UTR(F)	81.82%	AAUAAA	Yes	NO
chr1:47954729:+	chr1	47954729	+	4.93618539262	3' most exon	ENSRNOG00000029049	499014	Zdhhc14	zinc finger, DHHC-type containing 14	YES	3'UTR(L)	18.18%	OtherPAS	No	NO
chr1:47963635:+	chr1	47963635	+	2.91401390712	intergenic	na	na	na	na	NO	intergenic	18.18%	AAUAAA	No	YES
chr1:47997067:+	chr1	47997067	+	2.90437902772	intergenic	na	na	na	na	NO	intergenic	18.18%	NoPAS	No	YES
chr1:48002131:+	chr1	48002131	+	2.13099267304	intergenic	na	na	na	na	NO	intergenic	18.18%	AAUAAA	No	NO
chr1:48042875:+	chr1	48042875	+	1.17628149067	intergenic	na	na	na	na	NO	intergenic	18.18%	AAUAAA	No	NO
chr1:48130894:+	chr1	48130894	+	2.19193957176	3' most exon	ENSRNOG00000046874	683687	Snx9	sorting nexin 9	NO	3'UTR(F)	45.45%	AAUAAA	Yes	NO
chr1:48131958:+	chr1	48131958	+	1.3382531762	3' most exon	ENSRNOG00000046874	683687	Snx9	sorting nexin 9	YES	3'UTR(L)	18.18%	AAUAAA	Yes	NO
chr1:48205399:+	chr1	48205399	+	1.5755752737	Intron	ENSRNOG00000017114	84018	Synj2	synaptojanin 2	NO	Intron	27.27%	AAUAAA	No	NO
chr1:48235679:+	chr1	48235679	+	1.41056959993	3' most exon	ENSRNOG00000017114	84018	Synj2	synaptojanin 2	NO	3'UTR(F)	18.18%	NoPAS	Yes	NO
chr1:48235908:+	chr1	48235908	+	13.671860067699999	3' most exon	ENSRNOG00000017114	84018	Synj2	synaptojanin 2	NO	3'UTR(M)	90.91%	OtherPAS	Yes	NO
chr1:48237511:+	chr1	48237511	+	12.930410953900001	3' most exon	ENSRNOG00000017114	84018	Synj2	synaptojanin 2	YES	3'UTR(M)	63.64%	AAUAAA	No	NO
chr1:48237536:+	chr1	48237536	+	1.01345142814	3' most exon	ENSRNOG00000017114	84018	Synj2	synaptojanin 2	YES	3'UTR(M)	18.18%	NoPAS	No	NO
chr1:48239253:+	chr1	48239253	+	1.62636350725	3' most exon	ENSRNOG00000017114	84018	Synj2	synaptojanin 2	YES	3'UTR(L)	18.18%	OtherPAS	No	NO
chr1:48242065:+	chr1	48242065	+	25.024374737	intergenic	na	na	na	na	NO	intergenic	36.36%	NoPAS	No	NO
chr1:48257934:+	chr1	48257934	+	4.98314222246	intergenic	na	na	na	na	NO	intergenic	45.45%	NoPAS	No	YES
chr1:48286478:+	chr1	48286478	+	7.04121341525	3' most exon	ENSRNOG00000018007	502227	Gtf2h5	general transcription factor IIH subunit 5	NO	3'UTR(F)	90.91%	AUUAAA	Yes	NO
chr1:48286692:+	chr1	48286692	+	1.81887714575	3' most exon	ENSRNOG00000018007	502227	Gtf2h5	general transcription factor IIH subunit 5	NO	3'UTR(M)	54.55%	AAUAAA	No	NO
chr1:48286736:+	chr1	48286736	+	4.78047518073	3' most exon	ENSRNOG00000018007	502227	Gtf2h5	general transcription factor IIH subunit 5	NO	3'UTR(L)	54.55%	AUUAAA	No	NO
chr1:48432867:+	chr1	48432867	+	2.60774294116	3' most exon	ENSRNOG00000018012	499016	Tulp4	tubby like protein 4	YES	3'UTR(F)	45.45%	AAUAAA	No	NO
chr1:48432964:+	chr1	48432964	+	3.2874409008999996	3' most exon	ENSRNOG00000018012	499016	Tulp4	tubby like protein 4	YES	3'UTR(M)	18.18%	AAUAAA	No	NO
chr1:48435202:+	chr1	48435202	+	12.4362488993	3' most exon	ENSRNOG00000018012	499016	Tulp4	tubby like protein 4	YES	3'UTR(L)	54.55%	AAUAAA	Yes	NO
chr1:48495640:+	chr1	48495640	+	2.54207550625	Intron	ENSRNOG00000018158	502228	Tmem181	transmembrane protein 181	NO	Intron	18.18%	OtherPAS	Yes	NO
chr1:48505750:+	chr1	48505750	+	13.887497511900001	3' most exon	ENSRNOG00000018158	502228	Tmem181	transmembrane protein 181	NO	3'UTR(F)	72.73%	AAUAAA	Yes	NO
chr1:48507381:+	chr1	48507381	+	4.76336554024	3' most exon	ENSRNOG00000018158	502228	Tmem181	transmembrane protein 181	YES	3'UTR(M)	45.45%	AUUAAA	No	NO
chr1:48508251:+	chr1	48508251	+	24.115324605500003	3' most exon	ENSRNOG00000018158	502228	Tmem181	transmembrane protein 181	YES	3'UTR(L)	90.91%	AAUAAA	No	NO
chr1:48517723:+	chr1	48517723	+	2.6847212204799997	intergenic	na	na	na	na	NO	intergenic	27.27%	OtherPAS	No	NO
chr1:48590471:+	chr1	48590471	+	1.8466572033900002	3' most exon	ENSRNOG00000018321	499017	Sytl3	synaptotagmin-like 3	NO	3'UTR(S)	27.27%	AAUAAA	No	NO
chr1:48658443:+	chr1	48658443	+	1.28321008372	intergenic	na	na	na	na	NO	intergenic	18.18%	AUUAAA	No	NO
chr1:48782099:+	chr1	48782099	+	3.16371632713	intergenic	na	na	na	na	NO	intergenic	27.27%	AAUAAA	No	NO
chr1:48958886:+	chr1	48958886	+	2.91616860523	Intron	ENSRNOG00000030210	308099	Fndc1	fibronectin type III domain containing 1	NO	Intron	18.18%	AAUAAA	No	NO
chr1:48987846:+	chr1	48987846	+	103.861050886	3' most exon	ENSRNOG00000030210	308099	Fndc1	fibronectin type III domain containing 1	YES	3'UTR(S)	63.64%	AUUAAA	Yes	NO
chr1:49337576:+	chr1	49337576	+	3.2701973511299998	intergenic	na	na	na	na	NO	intergenic	18.18%	OtherPAS	No	NO
chr1:49593215:+	chr1	49593215	+	4.020954606519999	intergenic	na	na	na	na	NO	intergenic	18.18%	AAUAAA	No	NO
chr1:49708563:+	chr1	49708563	+	4.01704851761	Intron	NO	56816	Park2	parkin RBR E3 ubiquitin protein ligase	NO	Intron	18.18%	OtherPAS	No	NO
chr1:49708624:+	chr1	49708624	+	1.2072094015200001	Intron	NO	56816	Park2	parkin RBR E3 ubiquitin protein ligase	NO	Intron	18.18%	OtherPAS	No	NO
chr1:49708715:+	chr1	49708715	+	1.9108844182	Intron	NO	56816	Park2	parkin RBR E3 ubiquitin protein ligase	NO	Intron	18.18%	OtherPAS	No	NO
chr1:49727586:+	chr1	49727586	+	1.48288756292	Intron	NO	56816	Park2	parkin RBR E3 ubiquitin protein ligase	NO	Intron	18.18%	NoPAS	No	NO
chr1:49728918:+	chr1	49728918	+	1.84019823625	Intron	NO	56816	Park2	parkin RBR E3 ubiquitin protein ligase	NO	Intron	18.18%	AAUAAA	No	NO
chr1:49899110:+	chr1	49899110	+	2.71022899398	Intron	NO	56816	Park2	parkin RBR E3 ubiquitin protein ligase	NO	Intron	18.18%	AUUAAA	No	NO
chr1:49910886:+	chr1	49910886	+	3.45704205941	Intron	NO	56816	Park2	parkin RBR E3 ubiquitin protein ligase	NO	Intron	18.18%	AAUAAA	No	NO
chr1:49913050:+	chr1	49913050	+	2.9081661412299997	Intron	NO	56816	Park2	parkin RBR E3 ubiquitin protein ligase	NO	Intron	18.18%	AUUAAA	No	NO
chr1:49940675:+	chr1	49940675	+	2.8241445339399998	Intron	NO	56816	Park2	parkin RBR E3 ubiquitin protein ligase	NO	Intron	45.45%	OtherPAS	No	NO
chr1:50209798:+	chr1	50209798	+	1.9180830814200003	Intron	NO	56816	Park2	parkin RBR E3 ubiquitin protein ligase	NO	Intron	27.27%	OtherPAS	No	NO
chr1:50352001:+	chr1	50352001	+	2.02823630445	Intron	NO	56816	Park2	parkin RBR E3 ubiquitin protein ligase	NO	Intron	18.18%	AAUAAA	No	NO
chr1:50460192:+	chr1	50460192	+	1.0956388535500001	Intron	NO	56816	Park2	parkin RBR E3 ubiquitin protein ligase	NO	Intron	18.18%	NoPAS	No	NO
chr1:50473025:+	chr1	50473025	+	3.41317472825	Intron	NO	56816	Park2	parkin RBR E3 ubiquitin protein ligase	NO	Intron	36.36%	AUUAAA	No	NO
chr1:50550455:+	chr1	50550455	+	1.3837405934600002	Intron	NO	56816	Park2	parkin RBR E3 ubiquitin protein ligase	NO	Intron	18.18%	AAUAAA	No	NO
chr1:50565769:+	chr1	50565769	+	1.64345828032	Intron	NO	56816	Park2	parkin RBR E3 ubiquitin protein ligase	NO	Intron	18.18%	NoPAS	No	NO
chr1:50875387:+	chr1	50875387	+	8.1758497904	3' most exon	NO	56816	Park2	parkin RBR E3 ubiquitin protein ligase	YES	3'UTR(S)	81.82%	AAUAAA	Yes	NO
chr1:50900222:+	chr1	50900222	+	5.0298832465	intergenic	na	na	na	na	NO	intergenic	18.18%	OtherPAS	No	YES
chr1:51035181:+	chr1	51035181	+	2.6552826823199998	3' most exon	ENSRNOG00000017731	170919	Agpat4	1-acylglycerol-3-phosphate O-acyltransferase 4	NO	3'UTR(F)	18.18%	NoPAS	Yes	NO
chr1:51035497:+	chr1	51035497	+	18.8921159559	3' most exon	ENSRNOG00000017731	170919	Agpat4	1-acylglycerol-3-phosphate O-acyltransferase 4	NO	3'UTR(M)	90.91%	AUUAAA	Yes	NO
chr1:51036841:+	chr1	51036841	+	2.5057652725599997	3' most exon	ENSRNOG00000017731	170919	Agpat4	1-acylglycerol-3-phosphate O-acyltransferase 4	YES	3'UTR(L)	45.45%	AAUAAA	No	NO
chr1:51130346:+	chr1	51130346	+	2.45905110553	intergenic	na	na	na	na	NO	intergenic	27.27%	AUUAAA	No	NO
chr1:51130452:+	chr1	51130452	+	0.53555461323	intergenic	na	na	na	na	NO	intergenic	18.18%	NoPAS	No	NO
chr1:51130914:+	chr1	51130914	+	6.09481660408	intergenic	na	na	na	na	NO	intergenic	36.36%	AAUAAA	No	NO
chr1:51173552:+	chr1	51173552	+	1.4065541673100002	intergenic	na	na	na	na	NO	intergenic	18.18%	AAUAAA	No	NO
chr1:51191176:+	chr1	51191176	+	3.7400489441800002	intergenic	na	na	na	na	NO	intergenic	45.45%	AAUAAA	No	NO
chr1:51233721:+	chr1	51233721	+	1.73947781	3' most exon	ENSRNOG00000017223	85253	Plg	plasminogen	NO	3'UTR(F)	18.18%	OtherPAS	No	NO
chr1:51233900:+	chr1	51233900	+	859.457534451	3' most exon	ENSRNOG00000017223	85253	Plg	plasminogen	YES	3'UTR(L)	100.0%	AAUAAA	No	NO
chr1:51434953:+	chr1	51434953	+	2.72667068205	3' most exon	ENSRNOG00000016625	29503	Slc22a2	solute carrier family 22 member 2	NO	3'UTR(F)	18.18%	NoPAS	No	NO
chr1:51435107:+	chr1	51435107	+	113.598611715	3' most exon	ENSRNOG00000016625	29503	Slc22a2	solute carrier family 22 member 2	YES	3'UTR(L)	45.45%	AAUAAA	No	NO
chr1:51634840:+	chr1	51634840	+	5.4089343892	intergenic	na	na	na	na	NO	intergenic	18.18%	NoPAS	No	NO
chr1:51641560:+	chr1	51641560	+	4.14196810417	intergenic	na	na	na	na	NO	intergenic	27.27%	AAUAAA	No	YES
chr1:51656952:+	chr1	51656952	+	1.06806798752	intergenic	na	na	na	na	NO	intergenic	27.27%	AAUAAA	No	NO
chr1:51726733:+	chr1	51726733	+	125.141854986	3' most exon	ENSRNOG00000014160	24818	Tcp1	t-complex 1	NO	3'UTR(F)	100.0%	AUUAAA	No	NO
chr1:51727154:+	chr1	51727154	+	7.1993971087899995	3' most exon	ENSRNOG00000014160	24818	Tcp1	t-complex 1	YES	3'UTR(L)	72.73%	AAUAAA	Yes	NO
chr1:51780531:+	chr1	51780531	+	2.1321180167700002	intergenic	na	na	na	na	NO	intergenic	18.18%	AUUAAA	No	NO
chr1:51807595:+	chr1	51807595	+	3.3480500622400005	intergenic	na	na	na	na	NO	intergenic	18.18%	AAUAAA	No	NO
chr1:51833099:+	chr1	51833099	+	39.2801292834	3' most exon	ENSRNOG00000019048	24787	Sod2	superoxide dismutase 2	NO	3'UTR(F)	72.73%	AUUAAA	Yes	NO
chr1:51833331:+	chr1	51833331	+	8.81412249631	3' most exon	ENSRNOG00000019048	24787	Sod2	superoxide dismutase 2	NO	3'UTR(M)	63.64%	AAUAAA	Yes	NO
chr1:51834114:+	chr1	51834114	+	1.3484917492500001	3' most exon	ENSRNOG00000019048	24787	Sod2	superoxide dismutase 2	NO	3'UTR(M)	36.36%	NoPAS	No	NO
chr1:51834232:+	chr1	51834232	+	5.42476049406	3' most exon	ENSRNOG00000019048	24787	Sod2	superoxide dismutase 2	NO	3'UTR(M)	45.45%	NoPAS	No	NO
chr1:51834895:+	chr1	51834895	+	15.3949547057	3' most exon	ENSRNOG00000019048	24787	Sod2	superoxide dismutase 2	YES	3'UTR(L)	63.64%	AUUAAA	No	NO
chr1:51835999:+	chr1	51835999	+	1.18168686925	intergenic	na	na	na	na	NO	intergenic	27.27%	AAUAAA	No	NO
chr1:51836234:+	chr1	51836234	+	10.9070381976	intergenic	na	na	na	na	NO	intergenic	81.82%	AAUAAA	No	NO
chr1:51838940:+	chr1	51838940	+	1.341666655	intergenic	na	na	na	na	NO	intergenic	18.18%	OtherPAS	No	NO
chr1:51842612:+	chr1	51842612	+	2.8595797318700003	intergenic	na	na	na	na	NO	intergenic	36.36%	AAUAAA	No	NO
chr1:52333511:+	chr1	52333511	+	4.40700989109	Single exon	ENSRNOG00000048297	na	LOC108348175	protein quaking-like	YES	3'UTR(F)	63.64%	AUUAAA	Yes	NO
chr1:52334632:+	chr1	52334632	+	3.4336723206700004	Single exon	ENSRNOG00000048297	na	LOC108348175	protein quaking-like	YES	3'UTR(M)	63.64%	OtherPAS	Yes	NO
chr1:52334671:+	chr1	52334671	+	1.9212497452400001	Single exon	ENSRNOG00000048297	na	LOC108348175	protein quaking-like	YES	3'UTR(M)	72.73%	AAUAAA	Yes	NO
chr1:52334932:+	chr1	52334932	+	0.457712210232	Single exon	ENSRNOG00000048297	na	LOC108348175	protein quaking-like	YES	3'UTR(M)	18.18%	NoPAS	Yes	NO
chr1:52334986:+	chr1	52334986	+	10.3784413197	Single exon	ENSRNOG00000048297	na	LOC108348175	protein quaking-like	YES	3'UTR(M)	63.64%	AUUAAA	Yes	NO
chr1:52335294:+	chr1	52335294	+	1.6119413438299999	Single exon	ENSRNOG00000048297	na	LOC108348175	protein quaking-like	YES	3'UTR(M)	45.45%	NoPAS	Yes	NO
chr1:52335319:+	chr1	52335319	+	1.99271620277	Single exon	ENSRNOG00000048297	na	LOC108348175	protein quaking-like	YES	3'UTR(M)	27.27%	NoPAS	Yes	NO
chr1:52335489:+	chr1	52335489	+	88.12738060950001	Single exon	ENSRNOG00000048297	na	LOC108348175	protein quaking-like	YES	3'UTR(M)	100.0%	AAUAAA	Yes	NO
chr1:52337406:+	chr1	52337406	+	2.9415486528	Single exon	ENSRNOG00000048297	na	LOC108348175	protein quaking-like	YES	3'UTR(M)	54.55%	OtherPAS	No	NO
chr1:52338152:+	chr1	52338152	+	9.499482785269999	Single exon	ENSRNOG00000048297	na	LOC108348175	protein quaking-like	YES	3'UTR(M)	81.82%	AAUAAA	Yes	NO
chr1:52338742:+	chr1	52338742	+	1.73804807824	Single exon	ENSRNOG00000048297	na	LOC108348175	protein quaking-like	YES	3'UTR(L)	18.18%	AUUAAA	No	NO
chr1:52424690:+	chr1	52424690	+	1.16078725746	intergenic	na	na	na	na	NO	intergenic	27.27%	AAUAAA	No	NO
chr1:52737816:+	chr1	52737816	+	1.48062102511	intergenic	na	na	na	na	NO	intergenic	18.18%	AUUAAA	No	NO
chr1:52897416:+	chr1	52897416	+	83.5756150925	3' most exon	ENSRNOG00000017367	292295	Pabpc6	poly(A) binding protein, cytoplasmic 6	YES	3'UTR(S)	36.36%	AAUAAA	No	NO
chr1:53426069:+	chr1	53426069	+	1.07368758746	intergenic	na	na	na	na	NO	intergenic	18.18%	AUUAAA	No	YES
chr1:53434070:+	chr1	53434070	+	8.87410565285	intergenic	na	na	na	na	NO	intergenic	18.18%	AAUAAA	No	YES
chr1:53790573:+	chr1	53790573	+	1.57323893639	intergenic	na	na	na	na	NO	intergenic	18.18%	NoPAS	No	NO
chr1:54031668:+	chr1	54031668	+	3.0381063288999997	intergenic	na	na	na	na	NO	intergenic	27.27%	NoPAS	No	YES
chr1:54062704:+	chr1	54062704	+	0.924444517155	intergenic	na	na	na	na	NO	intergenic	18.18%	AAUAAA	No	YES
chr1:54242619:+	chr1	54242619	+	1.15171281504	intergenic	na	na	na	na	NO	intergenic	18.18%	AUUAAA	No	NO
chr1:54248922:+	chr1	54248922	+	1.3843148084799999	intergenic	na	na	na	na	NO	intergenic	27.27%	AAUAAA	No	NO
chr1:54403294:+	chr1	54403294	+	5.4274709987300005	intergenic	na	na	na	na	NO	intergenic	27.27%	NoPAS	No	NO
chr1:54403826:+	chr1	54403826	+	2.55152590368	intergenic	na	na	na	na	NO	intergenic	18.18%	AAUAAA	No	NO
chr1:54408080:+	chr1	54408080	+	4.7376369844	intergenic	na	na	na	na	NO	intergenic	36.36%	NoPAS	Yes	NO
chr1:54442298:+	chr1	54442298	+	33.2401049674	3' most exon	ENSRNOG00000013190	292306	Rnaset2	ribonuclease T2	NO	3'UTR(F)	90.91%	OtherPAS	No	NO
chr1:54442508:+	chr1	54442508	+	1.06820672236	3' most exon	ENSRNOG00000013190	292306	Rnaset2	ribonuclease T2	YES	3'UTR(L)	18.18%	NoPAS	No	NO
chr1:54585189:+	chr1	54585189	+	1.15417683052	intergenic	na	na	na	na	NO	intergenic	18.18%	AAUAAA	No	NO
chr1:54747335:+	chr1	54747335	+	1.49512472499	3' most exon	ENSRNOG00000013194	117269	Rps6ka2	ribosomal protein S6 kinase A2	NO	3'UTR(F)	45.45%	AUUAAA	Yes	NO
chr1:54747731:+	chr1	54747731	+	141.13366486700002	3' most exon	ENSRNOG00000013194	117269	Rps6ka2	ribosomal protein S6 kinase A2	NO	3'UTR(L)	90.91%	AAUAAA	Yes	NO
chr1:54795894:+	chr1	54795894	+	1.28321008372	Internal exon	ENSRNOG00000013374	308169	Tcp10b	t-complex protein 10b	NO	CDS	18.18%	NoPAS	No	NO
chr1:54801736:+	chr1	54801736	+	187.234539224	3' most exon	ENSRNOG00000013374	308169	Tcp10b	t-complex protein 10b	YES	3'UTR(S)	90.91%	AAUAAA	No	NO
chr1:54822013:+	chr1	54822013	+	4.47914167551	intergenic	na	na	na	na	NO	intergenic	18.18%	AAUAAA	No	NO
chr1:54837828:+	chr1	54837828	+	8.78818959045	intergenic	na	na	na	na	NO	intergenic	36.36%	AAUAAA	No	NO
chr1:55138973:+	chr1	55138973	+	2.5497139381	intergenic	na	na	na	na	NO	intergenic	36.36%	AAUAAA	No	NO
chr1:55199810:+	chr1	55199810	+	0.89285603014	intergenic	na	na	na	na	NO	intergenic	18.18%	AAUAAA	No	YES
chr1:55646719:+	chr1	55646719	+	24.0174067452	intergenic	na	na	na	na	NO	intergenic	27.27%	NoPAS	No	YES
chr1:55647652:+	chr1	55647652	+	3.25131791569	intergenic	na	na	na	na	NO	intergenic	27.27%	NoPAS	No	YES
chr1:55647731:+	chr1	55647731	+	2.06187905747	intergenic	na	na	na	na	NO	intergenic	18.18%	NoPAS	No	YES
chr1:55883934:+	chr1	55883934	+	4.968361282719999	intergenic	na	na	na	na	NO	intergenic	18.18%	NoPAS	No	YES
chr1:56447517:+	chr1	56447517	+	6.416959630040001	intergenic	na	na	na	na	NO	intergenic	45.45%	AAUAAA	No	NO
chr1:56573763:+	chr1	56573763	+	24.375280745999998	intergenic	na	na	na	na	NO	intergenic	27.27%	NoPAS	No	NO
chr1:56653031:+	chr1	56653031	+	2.01860074067	intergenic	na	na	na	na	NO	intergenic	18.18%	NoPAS	No	NO
chr1:56918000:+	chr1	56918000	+	8.2692075365	intergenic	na	na	na	na	NO	intergenic	36.36%	NoPAS	No	NO
chr1:56918079:+	chr1	56918079	+	6.087951004	intergenic	na	na	na	na	NO	intergenic	18.18%	NoPAS	No	NO
chr1:56919297:+	chr1	56919297	+	2.15054009479	intergenic	na	na	na	na	NO	intergenic	27.27%	OtherPAS	No	NO
chr1:56924370:+	chr1	56924370	+	0.8469612049199999	intergenic	na	na	na	na	NO	intergenic	18.18%	NoPAS	No	NO
chr1:56928416:+	chr1	56928416	+	6.883477114500001	intergenic	na	na	na	na	NO	intergenic	27.27%	NoPAS	No	NO
chr1:56944242:+	chr1	56944242	+	2.07870043398	intergenic	na	na	na	na	NO	intergenic	18.18%	AAUAAA	No	NO
chr1:56944272:+	chr1	56944272	+	1.88444631471	intergenic	na	na	na	na	NO	intergenic	18.18%	AAUAAA	No	NO
chr1:56947016:+	chr1	56947016	+	3.98227046509	intergenic	na	na	na	na	NO	intergenic	18.18%	OtherPAS	No	NO
chr1:57201392:+	chr1	57201392	+	8.55622659203	intergenic	na	na	na	na	NO	intergenic	27.27%	NoPAS	No	NO
chr1:57201677:+	chr1	57201677	+	10.5459101394	intergenic	na	na	na	na	NO	intergenic	27.27%	OtherPAS	No	NO
chr1:57224029:+	chr1	57224029	+	2.76888566137	intergenic	na	na	na	na	NO	intergenic	18.18%	NoPAS	No	NO
chr1:57226477:+	chr1	57226477	+	2.81115356765	intergenic	na	na	na	na	NO	intergenic	18.18%	AUUAAA	No	NO
chr1:57227931:+	chr1	57227931	+	2.34132317956	intergenic	na	na	na	na	NO	intergenic	27.27%	OtherPAS	No	NO
chr1:57363319:+	chr1	57363319	+	0.8488883176800001	intergenic	na	na	na	na	NO	intergenic	18.18%	AUUAAA	No	NO
chr1:57565423:+	chr1	57565423	+	6.49056439572	3' most exon	ENSRNOG00000014166	292401	Smoc2	SPARC related modular calcium binding 2	YES	3'UTR(S)	45.45%	AUUAAA	Yes	NO
chr1:57769310:+	chr1	57769310	+	3.1978252281099997	intergenic	na	na	na	na	NO	intergenic	18.18%	AUUAAA	No	NO
chr1:57966702:+	chr1	57966702	+	2.10980248249	intergenic	na	na	na	na	NO	intergenic	27.27%	OtherPAS	No	NO
chr1:58134081:+	chr1	58134081	+	1.5717125957	3' most exon	ENSRNOG00000015597	100125364	LOC100125364	hypothetical protein LOC100125364	NO	3'UTR(F)	36.36%	NoPAS	No	NO
chr1:58134152:+	chr1	58134152	+	1.27563892076	3' most exon	ENSRNOG00000015597	100125364	LOC100125364	hypothetical protein LOC100125364	NO	3'UTR(M)	18.18%	AAUAAA	Yes	NO
chr1:58134846:+	chr1	58134846	+	9.433980280730001	3' most exon	ENSRNOG00000015597	100125364	LOC100125364	hypothetical protein LOC100125364	NO	3'UTR(M)	100.0%	AAUAAA	No	NO
chr1:58135782:+	chr1	58135782	+	2.23517176593	3' most exon	ENSRNOG00000015597	100125364	LOC100125364	hypothetical protein LOC100125364	YES	3'UTR(L)	36.36%	AAUAAA	No	NO
chr1:58148928:+	chr1	58148928	+	2.44888145738	intergenic	na	na	na	na	NO	intergenic	54.55%	NoPAS	No	YES
chr1:58184742:+	chr1	58184742	+	14.0907997723	Single exon	ENSRNOG00000043245	na	ENSRNOG00000043245	na	YES	Pseudogene	90.91%	AAUAAA	No	NO
chr1:58185153:+	chr1	58185153	+	3.89973403641	Single exon	ENSRNOG00000043245	na	ENSRNOG00000043245	na	YES	Pseudogene	72.73%	AAUAAA	No	NO
chr1:58192260:+	chr1	58192260	+	1.17258870254	intergenic	na	na	na	na	NO	intergenic	27.27%	OtherPAS	No	NO
chr1:58192344:+	chr1	58192344	+	2.49659488745	intergenic	na	na	na	na	NO	intergenic	18.18%	NoPAS	No	NO
chr1:58313605:+	chr1	58313605	+	5.25943570115	intergenic	na	na	na	na	NO	intergenic	36.36%	AAUAAA	No	YES
chr1:58418947:+	chr1	58418947	+	1.39120705984	intergenic	na	na	na	na	NO	intergenic	18.18%	AAUAAA	No	YES
chr1:58424973:+	chr1	58424973	+	1.60495457665	Intron	ENSRNOG00000001489	117526	Tbp	TATA box binding protein	NO	Intron	18.18%	NoPAS	No	NO
chr1:58438317:+	chr1	58438317	+	5.47825047997	3' most exon	ENSRNOG00000001489	117526	Tbp	TATA box binding protein	NO	3'UTR(F)	36.36%	OtherPAS	Yes	NO
chr1:58438517:+	chr1	58438517	+	3.77248986746	3' most exon	ENSRNOG00000001489	117526	Tbp	TATA box binding protein	NO	3'UTR(M)	45.45%	OtherPAS	No	NO
chr1:58438550:+	chr1	58438550	+	7.98739185798	3' most exon	ENSRNOG00000001489	117526	Tbp	TATA box binding protein	NO	3'UTR(M)	90.91%	NoPAS	Yes	NO
chr1:58438618:+	chr1	58438618	+	2.20785465863	3' most exon	ENSRNOG00000001489	117526	Tbp	TATA box binding protein	YES	3'UTR(L)	18.18%	NoPAS	No	NO
chr1:58449556:+	chr1	58449556	+	1.01035225126	intergenic	na	na	na	na	NO	intergenic	36.36%	AAUAAA	No	YES
chr1:58449949:+	chr1	58449949	+	2.9446640617	intergenic	na	na	na	na	NO	intergenic	72.73%	AAUAAA	No	YES
chr1:58517884:+	chr1	58517884	+	2.1214524270900004	intergenic	na	na	na	na	NO	intergenic	18.18%	AUUAAA	No	NO
chr1:58591480:+	chr1	58591480	+	2.13325056013	intergenic	na	na	na	na	NO	intergenic	27.27%	OtherPAS	No	NO
chr1:58591665:+	chr1	58591665	+	1.22788500355	intergenic	na	na	na	na	NO	intergenic	18.18%	OtherPAS	No	YES
chr1:58663439:+	chr1	58663439	+	3.5342897488	Intron	ENSRNOG00000014434	308215	Chd1	chromodomain helicase DNA binding protein 1	NO	Intron	45.45%	AAUAAA	No	NO
chr1:58682637:+	chr1	58682637	+	1.6030681646	3' most exon	ENSRNOG00000014434	308215	Chd1	chromodomain helicase DNA binding protein 1	NO	3'UTR(F)	45.45%	AAUAAA	Yes	NO
chr1:58683381:+	chr1	58683381	+	3.1550297253900004	3' most exon	ENSRNOG00000014434	308215	Chd1	chromodomain helicase DNA binding protein 1	NO	3'UTR(M)	63.64%	AUUAAA	Yes	NO
chr1:58684467:+	chr1	58684467	+	6.09843251642	3' most exon	ENSRNOG00000014434	308215	Chd1	chromodomain helicase DNA binding protein 1	YES	3'UTR(L)	100.0%	AAUAAA	Yes	NO
chr1:59779873:+	chr1	59779873	+	15.3123750977	intergenic	na	na	na	na	NO	intergenic	36.36%	AAUAAA	No	NO
chr1:60073788:+	chr1	60073788	+	11.2014593339	3' most exon	ENSRNOG00000012692	308201	Riok2	RIO kinase 2	NO	3'UTR(F)	100.0%	AAUAAA	Yes	NO
chr1:60074903:+	chr1	60074903	+	2.38312989392	3' most exon	ENSRNOG00000012692	308201	Riok2	RIO kinase 2	YES	3'UTR(L)	45.45%	AAUAAA	Yes	NO
chr1:60141479:+	chr1	60141479	+	76.5075855163	intergenic	na	na	na	na	NO	intergenic	27.27%	AAUAAA	Yes	NO
chr1:60412901:+	chr1	60412901	+	3.2922126354000003	intergenic	na	na	na	na	NO	intergenic	54.55%	AUUAAA	No	NO
chr1:60435384:+	chr1	60435384	+	2.5962954246	intergenic	na	na	na	na	NO	intergenic	36.36%	AUUAAA	No	YES
chr1:60513038:+	chr1	60513038	+	3.0507540447400006	intergenic	na	na	na	na	NO	intergenic	27.27%	AUUAAA	No	YES
chr1:60609315:+	chr1	60609315	+	1.8259974825	intergenic	na	na	na	na	NO	intergenic	27.27%	AAUAAA	No	YES
chr1:60635414:+	chr1	60635414	+	15.389837995699999	3' most exon	ENSRNOG00000039076	688452	Spaca6	sperm acrosome associated 6	NO	3'UTR(F)	90.91%	AAUAAA	Yes	NO
chr1:60636572:+	chr1	60636572	+	2.2061143044	3' most exon	ENSRNOG00000039076	688452	Spaca6	sperm acrosome associated 6	YES	3'UTR(M)	36.36%	NoPAS	No	NO
chr1:60638497:+	chr1	60638497	+	1.4238518850400002	3' most exon	ENSRNOG00000039076	688452	Spaca6	sperm acrosome associated 6	YES	3'UTR(L)	27.27%	AAUAAA	No	NO
chr1:60639020:+	chr1	60639020	+	1.25972407377	intergenic	na	na	na	na	NO	intergenic	27.27%	AAUAAA	No	YES
chr1:61903180:+	chr1	61903180	+	1.94473878884	3' most exon	ENSRNOG00000011282	117281	Ppp2r1a	protein phosphatase 2 scaffold subunit A alpha	NO	3'UTR(F)	45.45%	NoPAS	Yes	NO
chr1:61903241:+	chr1	61903241	+	51.5995810797	3' most exon	ENSRNOG00000011282	117281	Ppp2r1a	protein phosphatase 2 scaffold subunit A alpha	NO	3'UTR(M)	81.82%	AAUAAA	Yes	NO
chr1:61903288:+	chr1	61903288	+	2.609046638	3' most exon	ENSRNOG00000011282	117281	Ppp2r1a	protein phosphatase 2 scaffold subunit A alpha	YES	3'UTR(M)	45.45%	NoPAS	Yes	NO
chr1:61903913:+	chr1	61903913	+	2.0208523979499997	3' most exon	ENSRNOG00000011282	117281	Ppp2r1a	protein phosphatase 2 scaffold subunit A alpha	YES	3'UTR(M)	18.18%	AUUAAA	No	NO
chr1:61905219:+	chr1	61905219	+	1.52386135563	3' most exon	ENSRNOG00000011282	117281	Ppp2r1a	protein phosphatase 2 scaffold subunit A alpha	YES	3'UTR(M)	27.27%	OtherPAS	No	NO
chr1:61908151:+	chr1	61908151	+	1.92492213212	3' most exon	ENSRNOG00000011282	117281	Ppp2r1a	protein phosphatase 2 scaffold subunit A alpha	YES	3'UTR(L)	45.45%	AAUAAA	No	NO
chr1:61912698:+	chr1	61912698	+	1.5372924472	intergenic	na	na	na	na	NO	intergenic	18.18%	AAUAAA	No	NO
chr1:62058734:+	chr1	62058734	+	1.5907615714200003	Single exon	ENSRNOG00000047485	na	ENSRNOG00000047485	na	YES	Pseudogene	54.55%	AUUAAA	No	NO
chr1:62451952:+	chr1	62451952	+	1.27563892076	3' most exon	ENSRNOG00000042347	308236	Zfp53	zinc finger protein 53	YES	3'UTR(S)	18.18%	OtherPAS	No	NO
chr1:62500650:+	chr1	62500650	+	13.309217184100001	3' most exon	ENSRNOG00000042826	361487	Zfp52	zinc finger protein 52	NO	3'UTR(F)	27.27%	AUUAAA	No	NO
chr1:62500686:+	chr1	62500686	+	19.9956118664	3' most exon	ENSRNOG00000042826	361487	Zfp52	zinc finger protein 52	NO	3'UTR(L)	45.45%	AUUAAA	No	NO
chr1:62530905:+	chr1	62530905	+	2.6670717878	intergenic	na	na	na	na	NO	intergenic	45.45%	AAUAAA	No	NO
chr1:62530949:+	chr1	62530949	+	2.06474232158	intergenic	na	na	na	na	NO	intergenic	45.45%	AAUAAA	No	YES
chr1:62606464:+	chr1	62606464	+	1.5153852094	intergenic	na	na	na	na	YES	intergenic	18.18%	AUUAAA	No	NO
chr1:63118860:+	chr1	63118860	+	6.142476043259999	3' most exon	NO	308310	Tmc4	transmembrane channel-like 4	YES	3'UTR(S)	72.73%	AAUAAA	Yes	NO
chr1:63118860:+	chr1	63118860	+	6.142476043259999	Single exon	ENSRNOG00000012179	na	ENSRNOG00000012179	na	YES	Pseudogene	72.73%	AAUAAA	Yes	NO
chr1:63123138:+	chr1	63123138	+	9.860893412380001	3' most exon	ENSRNOG00000012816	292535	Leng1	leukocyte receptor cluster member 1	NO	3'UTR(F)	81.82%	OtherPAS	Yes	NO
chr1:63124102:+	chr1	63124102	+	3.3570367649799997	3' most exon	ENSRNOG00000012816	292535	Leng1	leukocyte receptor cluster member 1	YES	3'UTR(L)	90.91%	AAUAAA	Yes	NO
chr1:63140442:+	chr1	63140442	+	1.65394868541	intergenic	na	na	na	na	NO	intergenic	27.27%	OtherPAS	No	NO
chr1:63164587:+	chr1	63164587	+	11.7003743109	3' most exon	ENSRNOG00000013980	85423	Tfpt	TCF3 (E2A) fusion partner	YES	3'UTR(S)	81.82%	AAUAAA	Yes	NO
chr1:63179069:+	chr1	63179069	+	2.69136138287	3' most exon	ENSRNOG00000038776	292537	Oscar	osteoclast associated, immunoglobulin-like receptor	NO	3'UTR(F)	27.27%	AUUAAA	No	NO
chr1:63179973:+	chr1	63179973	+	1.88139766375	3' most exon	ENSRNOG00000038776	292537	Oscar	osteoclast associated, immunoglobulin-like receptor	NO	3'UTR(L)	36.36%	AAUAAA	No	NO
chr1:63360320:+	chr1	63360320	+	1.5444494784099998	intergenic	na	na	na	na	NO	intergenic	18.18%	AAUAAA	No	NO
chr1:63365582:+	chr1	63365582	+	0.84176094586	intergenic	na	na	na	na	NO	intergenic	18.18%	AUUAAA	No	NO
chr1:63386472:+	chr1	63386472	+	4.08600588343	intergenic	na	na	na	na	NO	intergenic	18.18%	AAUAAA	No	NO
chr1:63521351:+	chr1	63521351	+	29.8971390513	3' most exon	ENSRNOG00000014812	292541	Nlrp12	NLR family, pyrin domain containing 12	NO	3'UTR(S)	36.36%	AAUAAA	No	NO
chr1:63712821:+	chr1	63712821	+	1.03961745701	intergenic	na	na	na	na	NO	intergenic	54.55%	AUUAAA	No	NO
chr1:63712981:+	chr1	63712981	+	2.87594526777	intergenic	na	na	na	na	NO	intergenic	18.18%	OtherPAS	No	NO
chr1:63713571:+	chr1	63713571	+	1.55200601627	intergenic	na	na	na	na	NO	intergenic	18.18%	AAUAAA	No	NO
chr1:63726688:+	chr1	63726688	+	2.2170093090400003	intergenic	na	na	na	na	NO	intergenic	72.73%	AAUAAA	No	YES
chr1:63755910:+	chr1	63755910	+	2.03126151563	Single exon	ENSRNOG00000047536	na	ENSRNOG00000047536	na	YES	Pseudogene	54.55%	AAUAAA	No	NO
chr1:63803739:+	chr1	63803739	+	2.48864020757	3' most exon	ENSRNOG00000043341	308232	Zfp51	zinc finger protein 51	NO	3'UTR(S)	54.55%	AAUAAA	No	NO
chr1:63803739:+	chr1	63803739	+	2.48864020757	3' most exon	ENSRNOG00000029957	na	ENSRNOG00000029957	na	NO	Pseudogene	54.55%	AAUAAA	No	NO
chr1:63834036:+	chr1	63834036	+	2.53766540338	intergenic	na	na	na	na	NO	intergenic	27.27%	AAUAAA	No	NO
chr1:63931491:+	chr1	63931491	+	2.04063333046	intergenic	na	na	na	na	NO	intergenic	63.64%	AUUAAA	No	NO
chr1:63948997:+	chr1	63948997	+	1.23644429749	intergenic	na	na	na	na	NO	intergenic	45.45%	AAUAAA	No	NO
chr1:64045317:+	chr1	64045317	+	2.17449724194	intergenic	na	na	na	na	NO	intergenic	18.18%	OtherPAS	No	YES
chr1:64625474:+	chr1	64625474	+	3.84963025116	intergenic	na	na	na	na	NO	intergenic	18.18%	AAUAAA	No	YES
chr1:64963288:+	chr1	64963288	+	5.46729542643	Single exon	ENSRNOG00000026569	na	LOC102555377	zinc finger protein 182-like	YES	3'UTR(S)	54.55%	AAUAAA	No	NO
chr1:66343640:+	chr1	66343640	+	1.25458685677	3' most exon	ENSRNOG00000027550	361508	Mzf1	myeloid zinc finger 1	NO	3'UTR(S)	18.18%	AAUAAA	No	NO
chr1:66351942:+	chr1	66351942	+	74.7144930988	3' most exon	ENSRNOG00000027514	361509	Ube2m	ubiquitin-conjugating enzyme E2M	NO	3'UTR(S)	100.0%	AUUAAA	Yes	NO
chr1:66354937:+	chr1	66354937	+	26.004563482800002	3' most exon	ENSRNOG00000043328	365191	Chmp2a	charged multivesicular body protein 2A	NO	3'UTR(S)	90.91%	AAUAAA	Yes	NO
chr1:66363958:+	chr1	66363958	+	4.77979891494	intergenic	na	na	na	na	NO	intergenic	63.64%	NoPAS	No	YES
chr1:66366408:+	chr1	66366408	+	1.283896495	intergenic	na	na	na	na	NO	intergenic	18.18%	AUUAAA	No	YES
chr1:66379534:+	chr1	66379534	+	17.3522086895	3' most exon	ENSRNOG00000027459	308366	Zbtb45	zinc finger and BTB domain containing 45	YES	3'UTR(S)	72.73%	AAUAAA	No	NO
chr1:66398420:+	chr1	66398420	+	54.2902034594	3' most exon	ENSRNOG00000019626	79111	Slc27a5	solute carrier family 27 member 5	NO	3'UTR(S)	63.64%	AAUAAA	Yes	NO
chr1:66398968:+	chr1	66398968	+	2.41211546246	intergenic	na	na	na	na	NO	intergenic	18.18%	AUUAAA	No	YES
chr1:66413653:+	chr1	66413653	+	1.9406729457099998	intergenic	na	na	na	na	NO	intergenic	18.18%	NoPAS	No	NO
chr1:66413760:+	chr1	66413760	+	1.91564045705	intergenic	na	na	na	na	NO	intergenic	18.18%	OtherPAS	No	NO
chr1:66415569:+	chr1	66415569	+	25.454880595	intergenic	na	na	na	na	NO	intergenic	54.55%	AUUAAA	No	NO
chr1:66415630:+	chr1	66415630	+	8.3212869539	intergenic	na	na	na	na	NO	intergenic	36.36%	NoPAS	No	YES
chr1:66469497:+	chr1	66469497	+	4.07622782331	intergenic	na	na	na	na	NO	intergenic	18.18%	NoPAS	No	NO
chr1:66469529:+	chr1	66469529	+	1.2702429327200002	intergenic	na	na	na	na	NO	intergenic	18.18%	NoPAS	No	NO
chr1:66568079:+	chr1	66568079	+	1.28706430924	intergenic	na	na	na	na	NO	intergenic	18.18%	AAUAAA	No	NO
chr1:66568717:+	chr1	66568717	+	3.52037559927	intergenic	na	na	na	na	NO	intergenic	27.27%	AAUAAA	No	NO
chr1:66604692:+	chr1	66604692	+	13.9432236176	3' most exon	ENSRNOG00000019376	308361	Zfp329	zinc finger protein 329	NO	3'UTR(F)	45.45%	OtherPAS	No	NO
chr1:66607638:+	chr1	66607638	+	2.23455602389	3' most exon	ENSRNOG00000019376	308361	Zfp329	zinc finger protein 329	NO	3'UTR(M)	18.18%	AAUAAA	No	NO
chr1:66608846:+	chr1	66608846	+	4.792022047430001	3' most exon	ENSRNOG00000019376	308361	Zfp329	zinc finger protein 329	NO	3'UTR(M)	81.82%	AUUAAA	No	NO
chr1:66609050:+	chr1	66609050	+	1.5579957631	3' most exon	ENSRNOG00000019376	308361	Zfp329	zinc finger protein 329	NO	3'UTR(M)	18.18%	OtherPAS	No	NO
chr1:66609150:+	chr1	66609150	+	2.61743075308	3' most exon	ENSRNOG00000019376	308361	Zfp329	zinc finger protein 329	NO	3'UTR(M)	18.18%	OtherPAS	No	NO
chr1:66611630:+	chr1	66611630	+	1.42527992667	3' most exon	ENSRNOG00000019376	308361	Zfp329	zinc finger protein 329	NO	3'UTR(L)	18.18%	AAUAAA	No	NO
chr1:66617863:+	chr1	66617863	+	3.0424289072	intergenic	na	na	na	na	NO	intergenic	45.45%	AAUAAA	Yes	YES
chr1:66645301:+	chr1	66645301	+	1.0975659663	intergenic	na	na	na	na	NO	intergenic	18.18%	NoPAS	No	NO
chr1:66670021:+	chr1	66670021	+	11.0949471395	Single exon	ENSRNOG00000026861	na	Zscan18	zinc finger and SCAN domain containing 18	YES	3'UTR(S)	54.55%	AAUAAA	No	NO
chr1:67030392:+	chr1	67030392	+	8.0918365535	intergenic	na	na	na	na	NO	intergenic	36.36%	AAUAAA	No	YES
chr1:67050472:+	chr1	67050472	+	1.59585485254	intergenic	na	na	na	na	NO	intergenic	27.27%	AUUAAA	No	NO
chr1:67056894:+	chr1	67056894	+	3.3787318942	intergenic	na	na	na	na	NO	intergenic	18.18%	AAUAAA	No	YES
chr1:67918937:+	chr1	67918937	+	12.9264794517	intergenic	na	na	na	na	NO	intergenic	63.64%	OtherPAS	No	YES
chr1:68795480:+	chr1	68795480	+	6.5725638033500005	intergenic	na	na	na	na	NO	intergenic	18.18%	Arich	No	YES
chr1:70078095:+	chr1	70078095	+	4.42823967158	intergenic	na	na	na	na	NO	intergenic	18.18%	OtherPAS	No	YES
chr1:70078152:+	chr1	70078152	+	2.15982912337	intergenic	na	na	na	na	NO	intergenic	18.18%	NoPAS	No	YES
chr1:70517991:+	chr1	70517991	+	31.515765161199997	intergenic	na	na	na	na	NO	intergenic	27.27%	AUUAAA	No	YES
chr1:70780919:+	chr1	70780919	+	52.4412507745	intergenic	na	na	na	na	NO	intergenic	18.18%	NoPAS	No	YES
chr1:71248129:+	chr1	71248129	+	3.7427171385	intergenic	na	na	na	na	NO	intergenic	18.18%	AUUAAA	No	YES
chr1:71360101:+	chr1	71360101	+	2.05031638093	intergenic	na	na	na	na	NO	intergenic	18.18%	NoPAS	No	YES
chr1:71360147:+	chr1	71360147	+	7.7396178317299995	intergenic	na	na	na	na	NO	intergenic	27.27%	NoPAS	No	NO
chr1:71361241:+	chr1	71361241	+	1.36499210419	intergenic	na	na	na	na	NO	intergenic	18.18%	NoPAS	No	NO
chr1:71361406:+	chr1	71361406	+	1.45588705014	intergenic	na	na	na	na	NO	intergenic	18.18%	AAUAAA	No	NO
chr1:71388581:+	chr1	71388581	+	1.78563069343	intergenic	na	na	na	na	NO	intergenic	27.27%	AAUAAA	No	NO
chr1:71389000:+	chr1	71389000	+	3.2632052258599997	intergenic	na	na	na	na	NO	intergenic	18.18%	OtherPAS	No	YES
chr1:71629471:+	chr1	71629471	+	3.4617759391500003	3' most exon	ENSRNOG00000014791	103691034	Peg3	paternally expressed 3	NO	3'UTR(F)	18.18%	AUUAAA	No	NO
chr1:71630095:+	chr1	71630095	+	69.577808444	3' most exon	ENSRNOG00000014791	103691034	Peg3	paternally expressed 3	NO	3'UTR(L)	63.64%	AAUAAA	Yes	NO
chr1:71663209:+	chr1	71663209	+	22.295259431799998	intergenic	na	na	na	na	NO	intergenic	18.18%	AAUAAA	No	NO
chr1:72575599:+	chr1	72575599	+	2.89687983653	intergenic	na	na	na	na	NO	intergenic	18.18%	AUUAAA	No	NO
chr1:72575692:+	chr1	72575692	+	1.9108844182	intergenic	na	na	na	na	NO	intergenic	18.18%	AAUAAA	No	NO
chr1:72576076:+	chr1	72576076	+	2.65201478376	intergenic	na	na	na	na	NO	intergenic	27.27%	AUUAAA	No	NO
chr1:72601299:+	chr1	72601299	+	4.27256219455	intergenic	na	na	na	na	NO	intergenic	36.36%	OtherPAS	No	NO
chr1:72656306:+	chr1	72656306	+	1.2132450711299998	3' most exon	ENSRNOG00000034184	499068	Zfp583	zinc finger protein 583	NO	3'UTR(S)	18.18%	AAUAAA	No	NO
chr1:72707290:+	chr1	72707290	+	3.00221736564	intergenic	na	na	na	na	NO	intergenic	18.18%	AAUAAA	No	NO
chr1:72793891:+	chr1	72793891	+	2.27980418874	intergenic	na	na	na	na	NO	intergenic	27.27%	OtherPAS	No	YES
chr1:72828099:+	chr1	72828099	+	2.31660501835	Intron	ENSRNOG00000015456	365176	Zfp787	zinc finger protein 787	NO	Intron	54.55%	AAUAAA	No	NO
chr1:72828217:+	chr1	72828217	+	1.88776513875	Intron	ENSRNOG00000015456	365176	Zfp787	zinc finger protein 787	NO	Intron	36.36%	AAUAAA	No	NO
chr1:72840110:+	chr1	72840110	+	16.984301697	3' most exon	ENSRNOG00000015456	365176	Zfp787	zinc finger protein 787	NO	3'UTR(S)	90.91%	AAUAAA	Yes	NO
chr1:73125482:+	chr1	73125482	+	3.31062980448	5' most exon	ENSRNOG00000038674	na	AABR07002351.1	na	NO	Pseudogene	27.27%	OtherPAS	No	NO
chr1:73126246:+	chr1	73126246	+	2.9087961758099996	Intron	ENSRNOG00000038674	na	AABR07002351.1	na	NO	Pseudogene	27.27%	AAUAAA	No	NO
chr1:73806307:+	chr1	73806307	+	2.10321168721	intergenic	na	na	na	na	NO	intergenic	18.18%	NoPAS	No	YES
chr1:74811799:+	chr1	74811799	+	52.6053702087	3' most exon	ENSRNOG00000032699	292597	Ttyh1	tweety family member 1	NO	3'UTR(F)	54.55%	AAUAAA	Yes	NO
chr1:74812024:+	chr1	74812024	+	2.0341894790599997	3' most exon	ENSRNOG00000032699	292597	Ttyh1	tweety family member 1	NO	3'UTR(M)	27.27%	AUUAAA	No	NO
chr1:74812325:+	chr1	74812325	+	3.1606006556599997	3' most exon	ENSRNOG00000032699	292597	Ttyh1	tweety family member 1	NO	3'UTR(M)	45.45%	OtherPAS	No	NO
chr1:74812768:+	chr1	74812768	+	6.3092116165	3' most exon	ENSRNOG00000032699	292597	Ttyh1	tweety family member 1	NO	3'UTR(M)	18.18%	NoPAS	No	NO
chr1:74813404:+	chr1	74813404	+	28.955048677199997	3' most exon	ENSRNOG00000032699	292597	Ttyh1	tweety family member 1	YES	3'UTR(M)	54.55%	AAUAAA	No	NO
chr1:74813523:+	chr1	74813523	+	15.4294305726	3' most exon	ENSRNOG00000032699	292597	Ttyh1	tweety family member 1	YES	3'UTR(M)	54.55%	AAUAAA	No	NO
chr1:74813572:+	chr1	74813572	+	1.8845047556099999	3' most exon	ENSRNOG00000032699	292597	Ttyh1	tweety family member 1	YES	3'UTR(M)	27.27%	NoPAS	No	NO
chr1:74813672:+	chr1	74813672	+	2.28624753048	3' most exon	ENSRNOG00000032699	292597	Ttyh1	tweety family member 1	YES	3'UTR(M)	18.18%	NoPAS	No	NO
chr1:74813990:+	chr1	74813990	+	1.34532499009	3' most exon	ENSRNOG00000032699	292597	Ttyh1	tweety family member 1	YES	3'UTR(L)	18.18%	OtherPAS	No	NO
chr1:74825474:+	chr1	74825474	+	11.2852561291	3' most exon	ENSRNOG00000018642	361506	Leng8	leukocyte receptor cluster member 8	NO	3'UTR(S)	81.82%	AUUAAA	No	NO
chr1:74827215:+	chr1	74827215	+	6.380197485369999	intergenic	na	na	na	na	NO	intergenic	27.27%	NoPAS	No	NO
chr1:74829333:+	chr1	74829333	+	1.4797694881	intergenic	na	na	na	na	NO	intergenic	18.18%	NoPAS	No	YES
chr1:74830171:+	chr1	74830171	+	2.86008740319	intergenic	na	na	na	na	NO	intergenic	27.27%	NoPAS	No	NO
chr1:74890898:+	chr1	74890898	+	1.3546504319200001	Intron	ENSRNOG00000027808	691533	Lilra5	leukocyte immunoglobulin like receptor A5	NO	Intron	27.27%	OtherPAS	No	NO
chr1:74894765:+	chr1	74894765	+	9.89088803175	intergenic	na	na	na	na	NO	intergenic	18.18%	AAUAAA	No	YES
chr1:75154729:+	chr1	75154729	+	8.006974099239999	3' most exon	ENSRNOG00000027811	292594	Lilrb4	leukocyte immunoglobulin like receptor B4	YES	3'UTR(S)	45.45%	AAUAAA	No	NO
chr1:75154830:+	chr1	75154830	+	2.43047265318	intergenic	na	na	na	na	NO	intergenic	27.27%	AAUAAA	No	NO
chr1:75622721:+	chr1	75622721	+	1.22071274811	Intron	ENSRNOG00000027942	361503	Eps8l1	EPS8-like 1	NO	Intron	18.18%	NoPAS	No	NO
chr1:75623191:+	chr1	75623191	+	2.31641233176	3' most exon	ENSRNOG00000027942	361503	Eps8l1	EPS8-like 1	NO	3'UTR(F)	27.27%	OtherPAS	Yes	NO
chr1:75624292:+	chr1	75624292	+	1.3637125691999998	3' most exon	ENSRNOG00000027942	361503	Eps8l1	EPS8-like 1	NO	3'UTR(M)	27.27%	NoPAS	No	NO
chr1:75625488:+	chr1	75625488	+	3.13150106167	3' most exon	ENSRNOG00000027942	361503	Eps8l1	EPS8-like 1	YES	3'UTR(L)	27.27%	NoPAS	No	NO
chr1:75626028:+	chr1	75626028	+	4.46339049351	intergenic	na	na	na	na	NO	intergenic	18.18%	OtherPAS	No	NO
chr1:75690347:+	chr1	75690347	+	2.7852631989999996	intergenic	na	na	na	na	NO	intergenic	36.36%	NoPAS	No	NO
chr1:75778226:+	chr1	75778226	+	3.5191528041300004	intergenic	na	na	na	na	NO	intergenic	27.27%	AAUAAA	No	NO
chr1:75778595:+	chr1	75778595	+	1.2009924113200001	intergenic	na	na	na	na	NO	intergenic	36.36%	OtherPAS	No	NO
chr1:75778990:+	chr1	75778990	+	3.0827953711	intergenic	na	na	na	na	NO	intergenic	36.36%	OtherPAS	No	YES
chr1:75779076:+	chr1	75779076	+	1.527003747	intergenic	na	na	na	na	NO	intergenic	18.18%	AUUAAA	No	YES
chr1:75834250:+	chr1	75834250	+	11.3896434133	3' most exon	ENSRNOG00000017673	499073	Brsk1	BR serine/threonine kinase 1	YES	3'UTR(F)	45.45%	NoPAS	Yes	NO
chr1:75834325:+	chr1	75834325	+	113.482462447	3' most exon	ENSRNOG00000017673	499073	Brsk1	BR serine/threonine kinase 1	YES	3'UTR(L)	90.91%	AAUAAA	Yes	NO
chr1:75835078:+	chr1	75835078	+	1.11641197426	intergenic	na	na	na	na	NO	intergenic	18.18%	NoPAS	No	NO
chr1:75868080:+	chr1	75868080	+	1.95538102508	3' most exon	ENSRNOG00000017508	308345	Kmt5c	lysine methyltransferase 5C	NO	CDS	18.18%	NoPAS	No	NO
chr1:75868946:+	chr1	75868946	+	14.5117589511	3' most exon	ENSRNOG00000017508	308345	Kmt5c	lysine methyltransferase 5C	YES	3'UTR(S)	90.91%	AUUAAA	Yes	NO
chr1:75904343:+	chr1	75904343	+	27.8756607093	intergenic	na	na	na	na	NO	intergenic	36.36%	OtherPAS	Yes	NO
chr1:75904936:+	chr1	75904936	+	7.61204124585	intergenic	na	na	na	na	NO	intergenic	36.36%	OtherPAS	No	NO
chr1:75914446:+	chr1	75914446	+	2.46684507719	3' most exon	ENSRNOG00000017127	64638	Rpl28	ribosomal protein L28	NO	3'UTR(F)	36.36%	AAUAAA	Yes	NO
chr1:75914477:+	chr1	75914477	+	1.2527614601700001	3' most exon	ENSRNOG00000017127	64638	Rpl28	ribosomal protein L28	NO	3'UTR(M)	36.36%	NoPAS	Yes	NO
chr1:75914907:+	chr1	75914907	+	1.4109327718200002	3' most exon	ENSRNOG00000017127	64638	Rpl28	ribosomal protein L28	NO	3'UTR(M)	27.27%	OtherPAS	No	NO
chr1:75915497:+	chr1	75915497	+	2.72234943923	3' most exon	ENSRNOG00000017127	64638	Rpl28	ribosomal protein L28	NO	3'UTR(L)	27.27%	NoPAS	No	NO
chr1:75917113:+	chr1	75917113	+	1.7290692355000001	intergenic	na	na	na	na	NO	intergenic	18.18%	AUUAAA	No	YES
chr1:75958407:+	chr1	75958407	+	4.05255449453	intergenic	na	na	na	na	NO	intergenic	36.36%	OtherPAS	No	YES
chr1:75968834:+	chr1	75968834	+	1.0956388535500001	intergenic	na	na	na	na	NO	intergenic	18.18%	Arich	No	YES
chr1:75991146:+	chr1	75991146	+	1.0991967572399999	intergenic	na	na	na	na	NO	intergenic	27.27%	NoPAS	No	NO
chr1:76022113:+	chr1	76022113	+	187.96603146799998	intergenic	na	na	na	na	NO	intergenic	81.82%	AAUAAA	No	YES
chr1:76044837:+	chr1	76044837	+	11.4218012283	Single exon	ENSRNOG00000050348	na	LOC684270	similar to isochorismatase domain containing 2	YES	3'UTR(F)	90.91%	AAUAAA	No	NO
chr1:76046098:+	chr1	76046098	+	1.8188059124	Single exon	ENSRNOG00000050348	na	LOC684270	similar to isochorismatase domain containing 2	YES	3'UTR(L)	63.64%	AUUAAA	No	NO
chr1:76070673:+	chr1	76070673	+	12.9827479228	Single exon	ENSRNOG00000038622	na	Zfp628	zinc finger protein 628	YES	3'UTR(F)	90.91%	AAUAAA	Yes	NO
chr1:76070730:+	chr1	76070730	+	1.2072094015200001	Single exon	ENSRNOG00000038622	na	Zfp628	zinc finger protein 628	YES	3'UTR(L)	18.18%	OtherPAS	No	NO
chr1:76073678:+	chr1	76073678	+	5.59882534957	3' most exon	ENSRNOG00000042414	361500	Nat14	N-acetyltransferase 14	YES	3'UTR(S)	90.91%	AAUAAA	Yes	NO
chr1:76092321:+	chr1	76092321	+	3.82010732482	3' most exon	ENSRNOG00000016687	308341	Ssc5d	scavenger receptor cysteine rich family member with 5 domains	YES	3'UTR(S)	45.45%	NoPAS	Yes	NO
chr1:76113867:+	chr1	76113867	+	1.1312087193200002	intergenic	na	na	na	na	NO	intergenic	18.18%	NoPAS	No	NO
chr1:76159690:+	chr1	76159690	+	11.8445636061	3' most exon	ENSRNOG00000016565	365179	Zfp524	zinc finger protein 524	NO	3'UTR(F)	72.73%	AAUAAA	No	NO
chr1:76159959:+	chr1	76159959	+	2.5629743437599997	3' most exon	ENSRNOG00000016565	365179	Zfp524	zinc finger protein 524	YES	3'UTR(L)	45.45%	OtherPAS	No	NO
chr1:76162821:+	chr1	76162821	+	7.088523889199999	intergenic	na	na	na	na	NO	intergenic	27.27%	OtherPAS	No	NO
chr1:76162863:+	chr1	76162863	+	1.6434582803100002	intergenic	na	na	na	na	NO	intergenic	18.18%	AAUAAA	No	NO
chr1:76173278:+	chr1	76173278	+	48.868961129	Single exon	ENSRNOG00000028628	na	LOC100911196	zinc finger protein 865-like	YES	3'UTR(F)	90.91%	AAUAAA	Yes	NO
chr1:76173833:+	chr1	76173833	+	18.0324133511	Single exon	ENSRNOG00000028628	na	LOC100911196	zinc finger protein 865-like	YES	3'UTR(L)	100.0%	AUUAAA	No	NO
chr1:76177263:+	chr1	76177263	+	4.76737492095	Single exon	ENSRNOG00000046037	na	AABR07002384.1	na	YES	Pseudogene	36.36%	AAUAAA	No	NO
chr1:76197609:+	chr1	76197609	+	53.7610227187	3' most exon	ENSRNOG00000016274	308336	Zfp580	zinc finger protein 580	NO	3'UTR(F)	100.0%	AAUAAA	Yes	NO
chr1:76197661:+	chr1	76197661	+	1.13421983491	3' most exon	ENSRNOG00000016274	308336	Zfp580	zinc finger protein 580	YES	3'UTR(L)	18.18%	NoPAS	No	NO
chr1:76204845:+	chr1	76204845	+	7.57663865638	intergenic	na	na	na	na	NO	intergenic	54.55%	AUUAAA	Yes	NO
chr1:76224125:+	chr1	76224125	+	304.569885748	intergenic	na	na	na	na	NO	intergenic	100.0%	AUUAAA	Yes	NO
chr1:76242747:+	chr1	76242747	+	181.499692447	intergenic	na	na	na	na	NO	intergenic	100.0%	AAUAAA	Yes	NO
chr1:76242857:+	chr1	76242857	+	2.7570115859500004	intergenic	na	na	na	na	NO	intergenic	27.27%	NoPAS	No	NO
chr1:78538396:+	chr1	78538396	+	7.2493589776	intergenic	na	na	na	na	NO	intergenic	27.27%	AUUAAA	No	YES
chr1:79085848:+	chr1	79085848	+	1.32827988904	intergenic	na	na	na	na	NO	intergenic	36.36%	AAUAAA	No	NO
chr1:79138689:+	chr1	79138689	+	1.55449044712	intergenic	na	na	na	na	NO	intergenic	18.18%	OtherPAS	No	NO
chr1:79212020:+	chr1	79212020	+	17.3864780464	intergenic	na	na	na	na	NO	intergenic	100.0%	AAUAAA	Yes	NO
chr1:79258768:+	chr1	79258768	+	61.3567093554	Single exon	ENSRNOG00000021800	na	Zfp541	zinc finger protein 541	YES	3'UTR(S)	90.91%	AUUAAA	Yes	NO
chr1:79279320:+	chr1	79279320	+	2.4077419751599995	3' most exon	ENSRNOG00000001494	140673	Napa	NSF attachment protein alpha	NO	3'UTR(F)	45.45%	OtherPAS	No	NO
chr1:79279643:+	chr1	79279643	+	50.1829556167	3' most exon	ENSRNOG00000001494	140673	Napa	NSF attachment protein alpha	YES	3'UTR(L)	100.0%	AAUAAA	Yes	NO
chr1:79290114:+	chr1	79290114	+	1.63008960125	intergenic	na	na	na	na	NO	intergenic	36.36%	NoPAS	No	NO
chr1:79290170:+	chr1	79290170	+	4.75257541805	intergenic	na	na	na	na	NO	intergenic	90.91%	NoPAS	Yes	YES
chr1:79290420:+	chr1	79290420	+	4.98398577305	intergenic	na	na	na	na	NO	intergenic	54.55%	NoPAS	No	NO
chr1:79291731:+	chr1	79291731	+	3.51014894105	intergenic	na	na	na	na	NO	intergenic	54.55%	NoPAS	No	YES
chr1:79321379:+	chr1	79321379	+	26.407800962399996	3' most exon	ENSRNOG00000001492	140447	Slc8a2	solute carrier family 8 member A2	YES	3'UTR(F)	27.27%	NoPAS	No	NO
chr1:79321742:+	chr1	79321742	+	1.7191376130200002	3' most exon	ENSRNOG00000001492	140447	Slc8a2	solute carrier family 8 member A2	YES	3'UTR(M)	18.18%	NoPAS	Yes	NO
chr1:79321865:+	chr1	79321865	+	238.985599522	3' most exon	ENSRNOG00000001492	140447	Slc8a2	solute carrier family 8 member A2	YES	3'UTR(M)	54.55%	OtherPAS	Yes	NO
chr1:79322313:+	chr1	79322313	+	4.50668347606	3' most exon	ENSRNOG00000001492	140447	Slc8a2	solute carrier family 8 member A2	YES	3'UTR(L)	18.18%	AAUAAA	No	NO
chr1:79328251:+	chr1	79328251	+	1.87263284851	intergenic	na	na	na	na	NO	intergenic	27.27%	AUUAAA	No	YES
chr1:79346208:+	chr1	79346208	+	15.7653053081	3' most exon	ENSRNOG00000021390	361514	Meis3	Meis homeobox 3	YES	3'UTR(S)	72.73%	OtherPAS	Yes	NO
chr1:79423565:+	chr1	79423565	+	1.59839828435	intergenic	na	na	na	na	NO	intergenic	27.27%	OtherPAS	No	YES
chr1:79521829:+	chr1	79521829	+	21.0501327514	3' most exon	ENSRNOG00000048217	317673	Bbc3	Bcl-2 binding component 3	NO	3'UTR(S)	90.91%	AAUAAA	Yes	NO
chr1:79562628:+	chr1	79562628	+	5.24656516913	intergenic	na	na	na	na	NO	intergenic	27.27%	AUUAAA	No	YES
chr1:79641397:+	chr1	79641397	+	1.5998632592500002	Single exon	ENSRNOG00000015229	na	Zc3h4	zinc finger CCCH-type containing 4	YES	3'UTR(F)	27.27%	NoPAS	No	NO
chr1:79643342:+	chr1	79643342	+	36.0009729245	Single exon	ENSRNOG00000015229	na	Zc3h4	zinc finger CCCH-type containing 4	YES	3'UTR(L)	100.0%	AUUAAA	Yes	NO
chr1:79667661:+	chr1	79667661	+	38.3647922415	3' most exon	ENSRNOG00000015304	292654	Tmem160	transmembrane protein 160	NO	3'UTR(F)	100.0%	AUUAAA	Yes	NO
chr1:79670159:+	chr1	79670159	+	2.6240707580300002	3' most exon	ENSRNOG00000015304	292654	Tmem160	transmembrane protein 160	YES	3'UTR(L)	63.64%	AUUAAA	No	NO
chr1:79693480:+	chr1	79693480	+	5.0594882207	intergenic	na	na	na	na	NO	intergenic	36.36%	AAUAAA	No	NO
chr1:79793705:+	chr1	79793705	+	21.869339301300002	Single exon	ENSRNOG00000038205	na	Gng5	G protein subunit gamma 5	YES	3'UTR(S)	100.0%	AAUAAA	No	NO
chr1:79864649:+	chr1	79864649	+	1.35933389915	intergenic	na	na	na	na	NO	intergenic	18.18%	AAUAAA	No	YES
chr1:79893514:+	chr1	79893514	+	2.2210662345900003	intergenic	na	na	na	na	NO	intergenic	18.18%	AUUAAA	No	YES
chr1:79929502:+	chr1	79929502	+	91.24106175360001	3' most exon	ENSRNOG00000015865	65046	Ap2s1	adaptor-related protein complex 2, sigma 1 subunit	NO	3'UTR(S)	100.0%	AAUAAA	Yes	NO
chr1:79971751:+	chr1	79971751	+	18.5119245949	3' most exon	ENSRNOG00000015948	292657	Slc1a5	solute carrier family 1 member 5	NO	3'UTR(S)	90.91%	AAUAAA	Yes	NO
chr1:80012889:+	chr1	80012889	+	87.8754778765	3' most exon	ENSRNOG00000016145	308392	Strn4	striatin 4	NO	3'UTR(S)	100.0%	AAUAAA	Yes	NO
chr1:80043549:+	chr1	80043549	+	9.61905793037	3' most exon	ENSRNOG00000016434	292658	Prkd2	protein kinase D2	YES	3'UTR(S)	81.82%	AAUAAA	No	NO
chr1:80047355:+	chr1	80047355	+	2.79058083902	intergenic	na	na	na	na	NO	intergenic	27.27%	NoPAS	No	YES
chr1:80047443:+	chr1	80047443	+	1.75314079333	intergenic	na	na	na	na	NO	intergenic	18.18%	NoPAS	No	YES
chr1:80059805:+	chr1	80059805	+	6.82098140645	3' most exon	ENSRNOG00000046360	499088	Dact3	dishevelled-binding antagonist of beta-catenin 3	NO	3'UTR(F)	18.18%	AUUAAA	No	NO
chr1:80059888:+	chr1	80059888	+	41.9841621356	3' most exon	ENSRNOG00000046360	499088	Dact3	dishevelled-binding antagonist of beta-catenin 3	NO	3'UTR(L)	81.82%	AAUAAA	Yes	NO
chr1:80069576:+	chr1	80069576	+	55.58201501640001	3' most exon	ENSRNOG00000016701	245986	Gng8	G protein subunit gamma 8	NO	3'UTR(F)	100.0%	AAUAAA	Yes	NO
chr1:80069606:+	chr1	80069606	+	5.12770374257	3' most exon	ENSRNOG00000016701	245986	Gng8	G protein subunit gamma 8	NO	3'UTR(L)	54.55%	NoPAS	Yes	NO
chr1:80085016:+	chr1	80085016	+	2.18813996324	3' most exon	ENSRNOG00000016756	292661	Ptgir	prostaglandin I2 (prostacyclin) receptor (IP)	YES	3'UTR(S)	18.18%	AAUAAA	No	NO
chr1:80127246:+	chr1	80127246	+	2.81774172663	3' most exon	ENSRNOG00000016863	308393	Pnmal2	paraneoplastic Ma antigen family-like 2	YES	3'UTR(F)	18.18%	OtherPAS	No	NO
chr1:80127921:+	chr1	80127921	+	40.609852437600004	3' most exon	ENSRNOG00000016863	308393	Pnmal2	paraneoplastic Ma antigen family-like 2	YES	3'UTR(M)	90.91%	NoPAS	Yes	NO
chr1:80128453:+	chr1	80128453	+	2.67151228211	3' most exon	ENSRNOG00000016863	308393	Pnmal2	paraneoplastic Ma antigen family-like 2	YES	3'UTR(L)	18.18%	AAUAAA	Yes	NO
chr1:80145622:+	chr1	80145622	+	2.5125720041900004	intergenic	na	na	na	na	NO	intergenic	27.27%	OtherPAS	Yes	NO
chr1:80147438:+	chr1	80147438	+	1.4502126489700002	intergenic	na	na	na	na	NO	intergenic	18.18%	OtherPAS	No	YES
chr1:80147522:+	chr1	80147522	+	2.67919785148	intergenic	na	na	na	na	NO	intergenic	27.27%	AUUAAA	No	YES
chr1:80175116:+	chr1	80175116	+	23.093106643400002	intergenic	na	na	na	na	NO	intergenic	27.27%	AAUAAA	Yes	NO
chr1:80184203:+	chr1	80184203	+	4.70171315008	3' most exon	NO	494320	Ccdc8	coiled-coil domain containing 8	NO	3'UTR(S)	54.55%	AAUAAA	No	NO
chr1:80840704:+	chr1	80840704	+	6.246117148630001	intergenic	na	na	na	na	NO	intergenic	27.27%	AAUAAA	No	YES
chr1:80930218:+	chr1	80930218	+	6.6319547567	intergenic	na	na	na	na	NO	intergenic	18.18%	AUUAAA	No	NO
chr1:80930334:+	chr1	80930334	+	5.7212200829999995	intergenic	na	na	na	na	NO	intergenic	27.27%	AAUAAA	No	NO
chr1:80992676:+	chr1	80992676	+	308.838350289	intergenic	na	na	na	na	NO	intergenic	100.0%	AAUAAA	Yes	NO
chr1:81057454:+	chr1	81057454	+	3.9059453859500004	intergenic	na	na	na	na	NO	intergenic	36.36%	AAUAAA	No	NO
chr1:81127034:+	chr1	81127034	+	8.23998926417	Single exon	ENSRNOG00000013847	na	Nova2	NOVA alternative splicing regulator 2	YES	3'UTR(F)	81.82%	OtherPAS	Yes	NO
chr1:81130799:+	chr1	81130799	+	2.4324769750099997	Single exon	ENSRNOG00000013847	na	Nova2	NOVA alternative splicing regulator 2	YES	3'UTR(L)	18.18%	NoPAS	No	NO
chr1:81132754:+	chr1	81132754	+	2.2069571950499998	intergenic	na	na	na	na	NO	intergenic	36.36%	OtherPAS	No	YES
chr1:81132832:+	chr1	81132832	+	2.32354434823	intergenic	na	na	na	na	NO	intergenic	27.27%	OtherPAS	No	YES
chr1:81138930:+	chr1	81138930	+	2.39565697639	intergenic	na	na	na	na	NO	intergenic	18.18%	OtherPAS	No	NO
chr1:81169786:+	chr1	81169786	+	27.5593840203	3' most exon	ENSRNOG00000014132	499090	Mypop	Myb-related transcription factor, partner of profilin	YES	3'UTR(F)	81.82%	AAUAAA	Yes	NO
chr1:81170506:+	chr1	81170506	+	1.9604567071799999	3' most exon	ENSRNOG00000014132	499090	Mypop	Myb-related transcription factor, partner of profilin	YES	3'UTR(L)	18.18%	AAUAAA	No	NO
chr1:81174496:+	chr1	81174496	+	16.2533738506	3' most exon	ENSRNOG00000014252	308404	Irf2bp1	interferon regulatory factor 2 binding protein 1	NO	3'UTR(F)	81.82%	AAUAAA	Yes	NO
chr1:81174679:+	chr1	81174679	+	21.361482939600002	3' most exon	ENSRNOG00000014252	308404	Irf2bp1	interferon regulatory factor 2 binding protein 1	YES	3'UTR(L)	81.82%	AUUAAA	No	NO
chr1:81219271:+	chr1	81219271	+	7.35929342097	3' most exon	ENSRNOG00000014353	292683	Sympk	symplekin	NO	3'UTR(S)	63.64%	AAUAAA	No	NO
chr1:81226365:+	chr1	81226365	+	1.6434582803100002	Intron	ENSRNOG00000014788	292684	Rsph6a	radial spoke head 6 homolog A	NO	Intron	18.18%	AUUAAA	No	NO
chr1:81242796:+	chr1	81242796	+	2.2698409773	3' most exon	ENSRNOG00000014788	292684	Rsph6a	radial spoke head 6 homolog A	YES	3'UTR(S)	18.18%	NoPAS	No	NO
chr1:81248236:+	chr1	81248236	+	5.952141890580001	intergenic	na	na	na	na	NO	intergenic	45.45%	AAUAAA	No	NO
chr1:81248271:+	chr1	81248271	+	1.4116020082	intergenic	na	na	na	na	NO	intergenic	18.18%	NoPAS	No	YES
chr1:81255615:+	chr1	81255615	+	1.41056959993	Single exon	ENSRNOG00000014984	na	Dmwd	dystrophia myotonica, WD repeat containing	YES	3'UTR(F)	18.18%	NoPAS	No	NO
chr1:81255919:+	chr1	81255919	+	2.0354084227	Single exon	ENSRNOG00000014984	na	Dmwd	dystrophia myotonica, WD repeat containing	YES	3'UTR(M)	45.45%	NoPAS	Yes	NO
chr1:81255969:+	chr1	81255969	+	31.8877211573	Single exon	ENSRNOG00000014984	na	Dmwd	dystrophia myotonica, WD repeat containing	YES	3'UTR(L)	100.0%	OtherPAS	Yes	NO
chr1:81267133:+	chr1	81267133	+	283.332892706	Single exon	ENSRNOG00000015085	na	Dmpk	dystrophia myotonica-protein kinase	YES	3'UTR(S)	90.91%	AAUAAA	Yes	NO
chr1:81271095:+	chr1	81271095	+	1.8387388939400002	Single exon	ENSRNOG00000015349	na	ENSRNOG00000015349	na	YES	Pseudogene	36.36%	OtherPAS	No	NO
chr1:81271604:+	chr1	81271604	+	2.1538443050900002	Single exon	ENSRNOG00000015349	na	ENSRNOG00000015349	na	YES	Pseudogene	63.64%	AUUAAA	Yes	NO
chr1:81271795:+	chr1	81271795	+	2.98687047568	Single exon	ENSRNOG00000015349	na	ENSRNOG00000015349	na	YES	Pseudogene	45.45%	OtherPAS	No	NO
chr1:81310211:+	chr1	81310211	+	3.16762163295	3' most exon	ENSRNOG00000008815	292686	Fbxo46	F-box protein 46	NO	CDS	27.27%	OtherPAS	No	NO
chr1:81311898:+	chr1	81311898	+	3.8996966313699994	3' most exon	ENSRNOG00000008815	292686	Fbxo46	F-box protein 46	NO	3'UTR(F)	18.18%	NoPAS	No	NO
chr1:81312727:+	chr1	81312727	+	2.4000599357	3' most exon	ENSRNOG00000008815	292686	Fbxo46	F-box protein 46	YES	3'UTR(L)	72.73%	OtherPAS	Yes	NO
chr1:81326883:+	chr1	81326883	+	54.300550793199996	3' most exon	ENSRNOG00000015844	680309	Snrpd2	small nuclear ribonucleoprotein D2 polypeptide	NO	3'UTR(S)	90.91%	AAUAAA	No	NO
chr1:81386834:+	chr1	81386834	+	35.2173685046	3' most exon	ENSRNOG00000030127	192360	Eml2	echinoderm microtubule associated protein like 2	YES	3'UTR(S)	100.0%	OtherPAS	Yes	NO
chr1:81403268:+	chr1	81403268	+	9.13048731722	3' most exon	ENSRNOG00000016362	308408	Gpr4	G protein-coupled receptor 4	NO	3'UTR(F)	45.45%	OtherPAS	Yes	NO
chr1:81403847:+	chr1	81403847	+	3.31871889239	3' most exon	ENSRNOG00000016362	308408	Gpr4	G protein-coupled receptor 4	YES	3'UTR(L)	18.18%	OtherPAS	No	NO
chr1:81426639:+	chr1	81426639	+	1.15171281504	3' most exon	ENSRNOG00000025890	308409	Opa3	optic atrophy 3	YES	3'UTR(F)	18.18%	Arich	No	NO
chr1:81427720:+	chr1	81427720	+	17.938115033	3' most exon	ENSRNOG00000025890	308409	Opa3	optic atrophy 3	YES	3'UTR(L)	81.82%	AAUAAA	Yes	NO
chr1:81436702:+	chr1	81436702	+	5.129333535980001	intergenic	na	na	na	na	NO	intergenic	45.45%	AUUAAA	No	NO
chr1:81440136:+	chr1	81440136	+	4.09619064557	intergenic	na	na	na	na	NO	intergenic	27.27%	AAUAAA	No	YES
chr1:81474846:+	chr1	81474846	+	40.400828858800004	3' most exon	ENSRNOG00000016603	308410	Rtn2	reticulon 2	NO	3'UTR(S)	81.82%	AAUAAA	Yes	NO
chr1:81534457:+	chr1	81534457	+	22.979343589299997	3' most exon	ENSRNOG00000017839	292673	Ercc1	ERCC excision repair 1, endonuclease non-catalytic subunit	NO	3'UTR(S)	90.91%	AAUAAA	Yes	NO
chr1:81557255:+	chr1	81557255	+	18.869480383699997	Single exon	ENSRNOG00000025350	na	Ppp1r13l	protein phosphatase 1, regulatory subunit 13 like	YES	3'UTR(S)	63.64%	AAUAAA	Yes	NO
chr1:81573643:+	chr1	81573643	+	8.029949057360001	3' most exon	ENSRNOG00000017753	308415	Ercc2	ERCC excision repair 2, TFIIH core complex helicase subunit	NO	3'UTR(S)	90.91%	OtherPAS	No	NO
chr1:81598113:+	chr1	81598113	+	1422.86938274	3' most exon	ENSRNOG00000016837	24265	Ckm	creatine kinase, M-type	NO	3'UTR(S)	72.73%	AAUAAA	Yes	NO
chr1:81670104:+	chr1	81670104	+	5.25539438362	Single exon	ENSRNOG00000017448	na	Exoc3l2	exocyst complex component 3-like 2	YES	3'UTR(F)	45.45%	NoPAS	No	NO
chr1:81670432:+	chr1	81670432	+	4.83178544806	Single exon	ENSRNOG00000017448	na	Exoc3l2	exocyst complex component 3-like 2	YES	3'UTR(M)	45.45%	AAUAAA	No	NO
chr1:81670552:+	chr1	81670552	+	2.99313204589	Single exon	ENSRNOG00000017448	na	Exoc3l2	exocyst complex component 3-like 2	YES	3'UTR(L)	18.18%	AUUAAA	No	NO
chr1:81690445:+	chr1	81690445	+	23.7002805588	3' most exon	ENSRNOG00000017468	680465	Trappc6a	trafficking protein particle complex 6A	NO	3'UTR(S)	81.82%	AAUAAA	Yes	NO
chr1:81699182:+	chr1	81699182	+	17.7287326979	Single exon	ENSRNOG00000043378	na	Nkpd1	NTPase, KAP family P-loop domain containing 1	YES	3'UTR(S)	18.18%	AAUAAA	Yes	NO
chr1:81757147:+	chr1	81757147	+	1.37185018555	intergenic	na	na	na	na	NO	intergenic	18.18%	AAUAAA	Yes	NO
chr1:81841609:+	chr1	81841609	+	40.8645523916	intergenic	na	na	na	na	NO	intergenic	45.45%	AAUAAA	No	YES
chr1:81921186:+	chr1	81921186	+	4.759913330480001	intergenic	na	na	na	na	NO	intergenic	36.36%	AUUAAA	No	YES
chr1:81999525:+	chr1	81999525	+	1.3779592551800002	intergenic	na	na	na	na	NO	intergenic	18.18%	AAUAAA	No	NO
chr1:82002731:+	chr1	82002731	+	1.5806925131	intergenic	na	na	na	na	NO	intergenic	27.27%	AUUAAA	No	YES
chr1:82177517:+	chr1	82177517	+	4.240039890799999	3' most exon	ENSRNOG00000019260	292701	Ceacam20	carcinoembryonic antigen-related cell adhesion molecule 20	YES	3'UTR(S)	27.27%	NoPAS	No	NO
chr1:82205291:+	chr1	82205291	+	10.5236200809	3' most exon	ENSRNOG00000029336	246279	Zfp180	zinc finger protein 180	NO	3'UTR(S)	72.73%	AAUAAA	Yes	NO
chr1:82210552:+	chr1	82210552	+	2.47950607161	Intron	ENSRNOG00000029022	308420	Zfp112	zinc finger protein 112	NO	Intron	27.27%	AAUAAA	No	NO
chr1:82224144:+	chr1	82224144	+	1.15271282366	3' most exon	ENSRNOG00000029022	308420	Zfp112	zinc finger protein 112	NO	3'UTR(S)	18.18%	OtherPAS	No	NO
chr1:82234829:+	chr1	82234829	+	4.21258690749	Intron	ENSRNOG00000032625	na	AC118165.1	na	NO	Intron	18.18%	AAUAAA	No	NO
chr1:82240807:+	chr1	82240807	+	2.83620658393	Single exon	ENSRNOG00000032625	na	AC118165.1	na	YES	3'UTR(S)	27.27%	OtherPAS	Yes	NO
chr1:82249194:+	chr1	82249194	+	8.17463504263	intergenic	na	na	na	na	NO	intergenic	36.36%	OtherPAS	No	NO
chr1:82249244:+	chr1	82249244	+	18.362482152000002	intergenic	na	na	na	na	NO	intergenic	45.45%	OtherPAS	Yes	NO
chr1:82249388:+	chr1	82249388	+	1.99733524056	intergenic	na	na	na	na	NO	intergenic	36.36%	AUUAAA	Yes	NO
chr1:82249494:+	chr1	82249494	+	1.65568846206	intergenic	na	na	na	na	NO	intergenic	27.27%	NoPAS	Yes	YES
chr1:82256503:+	chr1	82256503	+	3.9400256700300003	intergenic	na	na	na	na	NO	intergenic	27.27%	AUUAAA	No	YES
chr1:82345026:+	chr1	82345026	+	3.79371409626	intergenic	na	na	na	na	NO	intergenic	45.45%	AAUAAA	No	YES
chr1:82453105:+	chr1	82453105	+	1.09662727357	intergenic	na	na	na	na	NO	intergenic	27.27%	OtherPAS	No	YES
chr1:82508496:+	chr1	82508496	+	20.6614764326	3' most exon	ENSRNOG00000019440	65206	Kcnn4	potassium calcium-activated channel subfamily N member 4	NO	3'UTR(S)	45.45%	AAUAAA	Yes	NO
chr1:82540287:+	chr1	82540287	+	2.24088093465	Intron	ENSRNOG00000019596	365215	Smg9	SMG9 nonsense mediated mRNA decay factor	NO	Intron	18.18%	AUUAAA	No	NO
chr1:82541444:+	chr1	82541444	+	0.89285603014	Intron	ENSRNOG00000019596	365215	Smg9	SMG9 nonsense mediated mRNA decay factor	NO	Intron	18.18%	NoPAS	No	NO
chr1:82545404:+	chr1	82545404	+	3203.32810604	3' most exon	ENSRNOG00000019596	365215	Smg9	SMG9 nonsense mediated mRNA decay factor	NO	3'UTR(S)	100.0%	AAUAAA	Yes	NO
chr1:82602924:+	chr1	82602924	+	2.5119102836300002	3' most exon	ENSRNOG00000037931	50692	Plaur	plasminogen activator, urokinase receptor	YES	3'UTR(F)	54.55%	OtherPAS	Yes	NO
chr1:82603135:+	chr1	82603135	+	2.59075814998	3' most exon	ENSRNOG00000037931	50692	Plaur	plasminogen activator, urokinase receptor	YES	3'UTR(L)	36.36%	AUUAAA	No	NO
chr1:82630784:+	chr1	82630784	+	2.6878165200999997	3' most exon	ENSRNOG00000024243	365216	Cadm4	cell adhesion molecule 4	YES	3'UTR(F)	18.18%	AUUAAA	Yes	NO
chr1:82630821:+	chr1	82630821	+	2.25985678836	3' most exon	ENSRNOG00000024243	365216	Cadm4	cell adhesion molecule 4	YES	3'UTR(M)	27.27%	NoPAS	Yes	NO
chr1:82630950:+	chr1	82630950	+	5.69150113859	3' most exon	ENSRNOG00000024243	365216	Cadm4	cell adhesion molecule 4	YES	3'UTR(L)	63.64%	AUUAAA	Yes	NO
chr1:82642402:+	chr1	82642402	+	21.4631184713	3' most exon	ENSRNOG00000019802	361519	Zfp428	zinc finger protein 428	YES	3'UTR(S)	90.91%	AAUAAA	No	NO
chr1:82664188:+	chr1	82664188	+	6.1116509168499995	3' most exon	ENSRNOG00000046500	292708	Irgq	immunity-related GTPase Q	NO	3'UTR(S)	72.73%	AAUAAA	Yes	NO
chr1:82701078:+	chr1	82701078	+	30.631975941599997	3' most exon	ENSRNOG00000019915	84495	Xrcc1	X-ray repair cross complementing 1	NO	3'UTR(S)	72.73%	AAUAAA	Yes	NO
chr1:82731462:+	chr1	82731462	+	35.3053718852	3' most exon	ENSRNOG00000019982	292710	Ethe1	ETHE1, persulfide dioxygenase	NO	3'UTR(S)	100.0%	AAUAAA	Yes	NO
chr1:82750346:+	chr1	82750346	+	20.040199690599998	3' most exon	ENSRNOG00000019994	308431	Phldb3	pleckstrin homology-like domain, family B, member 3	YES	3'UTR(S)	27.27%	AUUAAA	Yes	NO
chr1:82761707:+	chr1	82761707	+	37.982669548400004	3' most exon	ENSRNOG00000019999	60378	Lypd3	Ly6/Plaur domain containing 3	NO	3'UTR(S)	18.18%	AAUAAA	Yes	NO
chr1:83053986:+	chr1	83053986	+	33.359962537600005	3' most exon	ENSRNOG00000020130	60323	Arhgef1	Rho guanine nucleotide exchange factor 1	NO	3'UTR(F)	90.91%	OtherPAS	Yes	NO
chr1:83054232:+	chr1	83054232	+	8.77247720594	3' most exon	ENSRNOG00000020130	60323	Arhgef1	Rho guanine nucleotide exchange factor 1	YES	3'UTR(L)	45.45%	NoPAS	No	NO
chr1:83212725:+	chr1	83212725	+	2.1521698377700003	Intron	ENSRNOG00000020362	308434	Zfp574	zinc finger protein 574	NO	Intron	27.27%	AAUAAA	No	NO
chr1:83217315:+	chr1	83217315	+	45.4702459448	3' most exon	ENSRNOG00000020362	308434	Zfp574	zinc finger protein 574	NO	3'UTR(S)	100.0%	AAUAAA	No	NO
chr1:83285813:+	chr1	83285813	+	3.7845238781	intergenic	na	na	na	na	NO	intergenic	27.27%	AAUAAA	Yes	NO
chr1:83363889:+	chr1	83363889	+	2.6303740862700002	Single exon	ENSRNOG00000047526	na	Zfp526	zinc finger protein 526	YES	3'UTR(F)	18.18%	NoPAS	No	NO
chr1:83364054:+	chr1	83364054	+	3.56770759883	Single exon	ENSRNOG00000047526	na	Zfp526	zinc finger protein 526	YES	3'UTR(L)	18.18%	NoPAS	No	NO
chr1:83366814:+	chr1	83366814	+	3.61727230477	intergenic	na	na	na	na	NO	intergenic	81.82%	OtherPAS	Yes	NO
chr1:83366862:+	chr1	83366862	+	24.9650601635	intergenic	na	na	na	na	NO	intergenic	100.0%	OtherPAS	No	NO
chr1:83366943:+	chr1	83366943	+	2.00947517183	intergenic	na	na	na	na	NO	intergenic	36.36%	NoPAS	No	YES
chr1:83427167:+	chr1	83427167	+	410.083450376	3' most exon	ENSRNOG00000020432	na	ENSRNOG00000020432	na	NO	Pseudogene	100.0%	AUUAAA	Yes	NO
chr1:83436808:+	chr1	83436808	+	36.1258049143	intergenic	na	na	na	na	NO	intergenic	36.36%	AAUAAA	Yes	YES
chr1:83448212:+	chr1	83448212	+	2.74318820743	3' most exon	ENSRNOG00000020489	na	Tmem145	transmembrane protein 145	NO	CDS	18.18%	NoPAS	No	NO
chr1:83448237:+	chr1	83448237	+	83.52483657270001	intergenic	na	na	na	na	NO	intergenic	81.82%	AAUAAA	Yes	NO
chr1:83496156:+	chr1	83496156	+	2.10321168721	3' most exon	ENSRNOG00000020498	114029	Megf8	multiple EGF-like-domains 8	NO	3'UTR(F)	18.18%	AAUAAA	No	NO
chr1:83496898:+	chr1	83496898	+	15.4849793766	3' most exon	ENSRNOG00000020498	114029	Megf8	multiple EGF-like-domains 8	NO	3'UTR(M)	45.45%	OtherPAS	No	NO
chr1:83497903:+	chr1	83497903	+	4.44627289117	3' most exon	ENSRNOG00000020498	114029	Megf8	multiple EGF-like-domains 8	YES	3'UTR(L)	63.64%	AAUAAA	No	NO
chr1:83510127:+	chr1	83510127	+	1.8142272626499998	intergenic	na	na	na	na	NO	intergenic	18.18%	AUUAAA	No	NO
chr1:83531272:+	chr1	83531272	+	1.64165430079	intergenic	na	na	na	na	NO	intergenic	18.18%	AUUAAA	No	YES
chr1:83627525:+	chr1	83627525	+	2.69253295354	intergenic	na	na	na	na	NO	intergenic	45.45%	OtherPAS	No	YES
chr1:83628535:+	chr1	83628535	+	2.04556885381	intergenic	na	na	na	na	NO	intergenic	27.27%	AAUAAA	No	YES
chr1:83650958:+	chr1	83650958	+	1.95258165621	intergenic	na	na	na	na	NO	intergenic	36.36%	AUUAAA	No	YES
chr1:83662323:+	chr1	83662323	+	4.83540480182	intergenic	na	na	na	na	NO	intergenic	18.18%	AAUAAA	No	YES
chr1:83665374:+	chr1	83665374	+	5.08614409335	intergenic	na	na	na	na	NO	intergenic	18.18%	Arich	No	YES
chr1:83665434:+	chr1	83665434	+	3.89228421307	intergenic	na	na	na	na	NO	intergenic	18.18%	NoPAS	No	YES
chr1:83679793:+	chr1	83679793	+	2.5761936577799998	3' most exon	ENSRNOG00000020596	361520	Atp5sl	ATP5S-like	NO	3'UTR(F)	36.36%	NoPAS	No	NO
chr1:83680163:+	chr1	83680163	+	5.5075382067900005	3' most exon	ENSRNOG00000020596	361520	Atp5sl	ATP5S-like	NO	3'UTR(M)	72.73%	OtherPAS	Yes	NO
chr1:83680656:+	chr1	83680656	+	6.03614089309	3' most exon	ENSRNOG00000020596	361520	Atp5sl	ATP5S-like	NO	3'UTR(L)	72.73%	AUUAAA	No	NO
chr1:83684351:+	chr1	83684351	+	2.05596873153	3' most exon	ENSRNOG00000020606	308440	B3gnt8	UDP-GlcNAc:betaGal beta-1,3-N-acetylglucosaminyltransferase 8	NO	3'UTR(S)	36.36%	OtherPAS	Yes	NO
chr1:83719698:+	chr1	83719698	+	2.1482118079499997	Intron	ENSRNOG00000020635	308441	Exosc5	exosome component 5	NO	Intron	18.18%	AAUAAA	No	NO
chr1:83723115:+	chr1	83723115	+	69.22107342449999	3' most exon	ENSRNOG00000020635	308441	Exosc5	exosome component 5	NO	3'UTR(F)	90.91%	NoPAS	Yes	NO
chr1:83730153:+	chr1	83730153	+	1.47877381688	3' most exon	ENSRNOG00000020635	308441	Exosc5	exosome component 5	YES	3'UTR(L)	18.18%	AAUAAA	No	NO
chr1:83741204:+	chr1	83741204	+	21.7074563661	3' most exon	ENSRNOG00000028753	308443	B9d2	B9 protein domain 2	NO	3'UTR(S)	81.82%	AAUAAA	Yes	NO
chr1:83758472:+	chr1	83758472	+	25.355052113499998	3' most exon	ENSRNOG00000020652	59086	Tgfb1	transforming growth factor, beta 1	NO	3'UTR(S)	100.0%	AUUAAA	Yes	NO
chr1:83772868:+	chr1	83772868	+	3.02338372605	intergenic	na	na	na	na	NO	intergenic	18.18%	OtherPAS	No	NO
chr1:83808911:+	chr1	83808911	+	1.75310171553	intergenic	na	na	na	na	NO	intergenic	18.18%	AAUAAA	No	NO
chr1:83845968:+	chr1	83845968	+	1.0480442373999999	intergenic	na	na	na	na	NO	intergenic	45.45%	AUUAAA	No	YES
chr1:83910741:+	chr1	83910741	+	8.82020105124	intergenic	na	na	na	na	NO	intergenic	45.45%	AAUAAA	No	YES
chr1:84029737:+	chr1	84029737	+	0.8782592884029999	intergenic	na	na	na	na	NO	intergenic	27.27%	AAUAAA	No	YES
chr1:84448443:+	chr1	84448443	+	3.2579245281499998	Intron	ENSRNOG00000033164	286953	Cyp2b3	cytochrome P450, family 2, subfamily b, polypeptide 3	NO	Intron	18.18%	AUUAAA	No	NO
chr1:84448443:+	chr1	84448443	+	3.2579245281499998	Intron	ENSRNOG00000043320	na	LOC103691092	cytochrome P450 2B9-like	NO	Intron	18.18%	AUUAAA	No	NO
chr1:84491186:+	chr1	84491186	+	528.73723241	Intron	ENSRNOG00000043320	na	LOC103691092	cytochrome P450 2B9-like	NO	Intron	45.45%	NoPAS	No	NO
chr1:84854178:+	chr1	84854178	+	3.1912319291	3' most exon	ENSRNOG00000020827	25251	Cyp2g1	cytochrome P450, family 2, subfamily g, polypeptide 1	NO	3'UTR(S)	36.36%	AAUAAA	No	NO
chr1:84876600:+	chr1	84876600	+	3.67887572333	3' most exon	ENSRNOG00000028900	24299	Cyp2a3	cytochrome P450, family 2, subfamily a, polypeptide 3	NO	3'UTR(S)	36.36%	AAUAAA	No	NO
chr1:84938432:+	chr1	84938432	+	3.05234474532	Intron	NO	24895	Cyp2a2	cytochrome P450, family 2, subfamily a, polypeptide 2	NO	Intron	18.18%	AAUAAA	No	NO
chr1:84938875:+	chr1	84938875	+	14.624143623299998	Intron	NO	24895	Cyp2a2	cytochrome P450, family 2, subfamily a, polypeptide 2	NO	Intron	36.36%	AAUAAA	No	NO
chr1:84939168:+	chr1	84939168	+	28.211546533000003	Intron	NO	24895	Cyp2a2	cytochrome P450, family 2, subfamily a, polypeptide 2	NO	Intron	54.55%	AUUAAA	No	NO
chr1:84979020:+	chr1	84979020	+	4.32964919687	Intron	NO	24895	Cyp2a2	cytochrome P450, family 2, subfamily a, polypeptide 2	NO	Intron	27.27%	NoPAS	No	NO
chr1:84979057:+	chr1	84979057	+	3.23662185871	Intron	NO	24895	Cyp2a2	cytochrome P450, family 2, subfamily a, polypeptide 2	NO	Intron	27.27%	NoPAS	No	NO
chr1:84980453:+	chr1	84980453	+	36.5144083843	3' most exon	NO	24895	Cyp2a2	cytochrome P450, family 2, subfamily a, polypeptide 2	NO	3'UTR(S)	36.36%	AAUAAA	No	NO
chr1:84980735:+	chr1	84980735	+	224.87091226200002	intergenic	na	na	na	na	NO	intergenic	36.36%	NoPAS	No	YES
chr1:85143640:+	chr1	85143640	+	1.58427897463	intergenic	na	na	na	na	NO	intergenic	18.18%	AAUAAA	No	YES
chr1:85145127:+	chr1	85145127	+	1.72303955148	intergenic	na	na	na	na	NO	intergenic	18.18%	NoPAS	No	NO
chr1:85158525:+	chr1	85158525	+	7.48652751212	3' most exon	ENSRNOG00000032805	54246	Cyp2f4	cytochrome P450, family 2, subfamily f, polypeptide 4	NO	3'UTR(S)	45.45%	OtherPAS	No	NO
chr1:85180404:+	chr1	85180404	+	9.813571878069999	3' most exon	ENSRNOG00000028891	171380	Cyp2t1	cytochrome P450, family 2, subfamily t, polypeptide 1	NO	3'UTR(S)	63.64%	OtherPAS	No	NO
chr1:85224730:+	chr1	85224730	+	1.535238444	Intron	NO	499106	RGD1560854	similar to FLJ41131 protein	NO	Intron	18.18%	AAUAAA	No	NO
chr1:85226917:+	chr1	85226917	+	2.5836271916299998	3' most exon	NO	499106	RGD1560854	similar to FLJ41131 protein	NO	3'UTR(F)	54.55%	NoPAS	No	NO
chr1:85227061:+	chr1	85227061	+	1.4457628362700001	3' most exon	NO	499106	RGD1560854	similar to FLJ41131 protein	NO	3'UTR(M)	18.18%	NoPAS	No	NO
chr1:85228680:+	chr1	85228680	+	1.11871156377	3' most exon	NO	499106	RGD1560854	similar to FLJ41131 protein	NO	3'UTR(M)	27.27%	AAUAAA	No	NO
chr1:85228680:+	chr1	85228680	+	1.11871156377	Single exon	ENSRNOG00000041608	na	AC123095.1	na	YES	ncRNA	27.27%	AAUAAA	No	NO
chr1:85231691:+	chr1	85231691	+	1.60303245042	3' most exon	NO	499106	RGD1560854	similar to FLJ41131 protein	YES	3'UTR(L)	54.55%	NoPAS	No	NO
chr1:85231691:+	chr1	85231691	+	1.60303245042	Single exon	ENSRNOG00000041608	na	AC123095.1	na	YES	ncRNA	54.55%	NoPAS	No	NO
chr1:85252044:+	chr1	85252044	+	3.74854197575	intergenic	na	na	na	na	NO	intergenic	18.18%	AUUAAA	No	NO
chr1:85265744:+	chr1	85265744	+	6.9954144736	Intron	ENSRNOG00000020848	308453	Coq8b	coenzyme Q8B	NO	Intron	27.27%	AAUAAA	No	NO
chr1:85278007:+	chr1	85278007	+	27.3828757704	3' most exon	ENSRNOG00000020848	308453	Coq8b	coenzyme Q8B	NO	3'UTR(S)	90.91%	AAUAAA	Yes	NO
chr1:85302554:+	chr1	85302554	+	30.134984566999997	3' most exon	ENSRNOG00000020867	292732	Numbl	NUMB-like, endocytic adaptor protein	YES	3'UTR(S)	90.91%	AAUAAA	Yes	NO
chr1:85353822:+	chr1	85353822	+	1.39366734319	intergenic	na	na	na	na	NO	intergenic	18.18%	NoPAS	No	YES
chr1:85469484:+	chr1	85469484	+	1.15271282366	Intron	ENSRNOG00000024410	292737	Blvrb	biliverdin reductase B	NO	Intron	18.18%	Arich	No	NO
chr1:85491210:+	chr1	85491210	+	1.68522062833	3' most exon	ENSRNOG00000024410	292737	Blvrb	biliverdin reductase B	YES	3'UTR(F)	18.18%	AUUAAA	No	NO
chr1:85492137:+	chr1	85492137	+	1.2898484055700001	3' most exon	ENSRNOG00000024410	292737	Blvrb	biliverdin reductase B	YES	3'UTR(M)	27.27%	AAUAAA	No	NO
chr1:85492299:+	chr1	85492299	+	1.90009844616	3' most exon	ENSRNOG00000024410	292737	Blvrb	biliverdin reductase B	YES	3'UTR(L)	18.18%	NoPAS	No	NO
chr1:85501764:+	chr1	85501764	+	4.77749916561	3' most exon	ENSRNOG00000037690	499108	Sertad3	SERTA domain containing 3	NO	3'UTR(F)	81.82%	AAUAAA	Yes	NO
chr1:85501793:+	chr1	85501793	+	3.0233894191000004	3' most exon	ENSRNOG00000037690	499108	Sertad3	SERTA domain containing 3	YES	3'UTR(M)	18.18%	AUUAAA	No	NO
chr1:85501981:+	chr1	85501981	+	3.2060434801700004	3' most exon	ENSRNOG00000037690	499108	Sertad3	SERTA domain containing 3	YES	3'UTR(L)	27.27%	OtherPAS	No	NO
chr1:85513468:+	chr1	85513468	+	36.029661146100004	3' most exon	ENSRNOG00000024363	361526	Sertad1	SERTA domain containing 1	YES	3'UTR(S)	72.73%	AUUAAA	Yes	NO
chr1:85537556:+	chr1	85537556	+	2.64589648955	3' most exon	ENSRNOG00000018369	78960	Prx	periaxin	NO	CDS	27.27%	NoPAS	No	NO
chr1:85541381:+	chr1	85541381	+	2.60485728549	3' most exon	ENSRNOG00000018369	78960	Prx	periaxin	NO	3'UTR(S)	72.73%	AAUAAA	Yes	NO
chr1:85555307:+	chr1	85555307	+	17.554880896	3' most exon	ENSRNOG00000020835	308449	Hipk4	homeodomain interacting protein kinase 4	YES	3'UTR(S)	54.55%	AAUAAA	Yes	NO
chr1:85602194:+	chr1	85602194	+	23.46330951	3' most exon	ENSRNOG00000018408	292739	RGD1307554	similar to CG16812-PA	NO	3'UTR(F)	90.91%	OtherPAS	Yes	NO
chr1:85602680:+	chr1	85602680	+	10.8337276377	3' most exon	ENSRNOG00000018408	292739	RGD1307554	similar to CG16812-PA	YES	3'UTR(M)	81.82%	AAUAAA	No	NO
chr1:85605519:+	chr1	85605519	+	2.78149121417	3' most exon	ENSRNOG00000018408	292739	RGD1307554	similar to CG16812-PA	YES	3'UTR(L)	54.55%	AUUAAA	No	NO
chr1:85637719:+	chr1	85637719	+	1.23662866096	Intron	ENSRNOG00000018677	25233	Akt2	AKT serine/threonine kinase 2	NO	Intron	27.27%	AAUAAA	No	NO
chr1:85666188:+	chr1	85666188	+	0.833549571205	3' most exon	ENSRNOG00000018677	25233	Akt2	AKT serine/threonine kinase 2	NO	3'UTR(F)	18.18%	Arich	No	NO
chr1:85667418:+	chr1	85667418	+	87.03893605100001	3' most exon	ENSRNOG00000018677	25233	Akt2	AKT serine/threonine kinase 2	YES	3'UTR(M)	100.0%	AAUAAA	Yes	NO
chr1:85668947:+	chr1	85668947	+	1.3276413411599999	3' most exon	ENSRNOG00000018677	25233	Akt2	AKT serine/threonine kinase 2	YES	3'UTR(L)	18.18%	AAUAAA	No	NO
chr1:85686115:+	chr1	85686115	+	35.9273504864	3' most exon	ENSRNOG00000018850	361528	Ttc9b	tetratricopeptide repeat domain 9B	NO	3'UTR(S)	45.45%	NoPAS	Yes	NO
chr1:85686163:+	chr1	85686163	+	11.909480241199999	intergenic	na	na	na	na	NO	intergenic	27.27%	OtherPAS	No	NO
chr1:85772601:+	chr1	85772601	+	1.23995060372	3' most exon	ENSRNOG00000046338	na	LOC100909824	zinc finger protein 60-like	NO	CDS	18.18%	OtherPAS	No	NO
chr1:85775134:+	chr1	85775134	+	1.21453419396	Single exon	ENSRNOG00000046338	na	LOC100909824	zinc finger protein 60-like	YES	3'UTR(S)	18.18%	AAUAAA	No	NO
chr1:85776517:+	chr1	85776517	+	1.8589063098400003	intergenic	na	na	na	na	NO	intergenic	36.36%	AAUAAA	No	YES
chr1:85777856:+	chr1	85777856	+	1.01857018934	intergenic	na	na	na	na	NO	intergenic	27.27%	AAUAAA	No	NO
chr1:85887646:+	chr1	85887646	+	5.9705265545	Single exon	ENSRNOG00000050995	na	AABR07002774.2	na	YES	3'UTR(S)	27.27%	AAUAAA	No	NO
chr1:85929378:+	chr1	85929378	+	1.35095611558	Single exon	ENSRNOG00000029805	na	Zfp780b	zinc finger protein 780B	YES	3'UTR(F)	18.18%	AAUAAA	No	NO
chr1:85930098:+	chr1	85930098	+	5.21869279695	Single exon	ENSRNOG00000029805	na	Zfp780b	zinc finger protein 780B	YES	3'UTR(L)	72.73%	AAUAAA	No	NO
chr1:86114310:+	chr1	86114310	+	3.3557314301099996	intergenic	na	na	na	na	NO	intergenic	18.18%	NoPAS	No	NO
chr1:86114344:+	chr1	86114344	+	14.213219545	intergenic	na	na	na	na	NO	intergenic	27.27%	NoPAS	No	NO
chr1:86114407:+	chr1	86114407	+	2.3044998738499998	intergenic	na	na	na	na	NO	intergenic	18.18%	NoPAS	No	NO
chr1:86114605:+	chr1	86114605	+	5.3361224125	intergenic	na	na	na	na	NO	intergenic	27.27%	AUUAAA	No	YES
chr1:86115082:+	chr1	86115082	+	1.0047439076	intergenic	na	na	na	na	NO	intergenic	18.18%	AUUAAA	No	YES
chr1:86118987:+	chr1	86118987	+	8.6066088011	intergenic	na	na	na	na	NO	intergenic	45.45%	AAUAAA	No	YES
chr1:86121308:+	chr1	86121308	+	3.31037767958	intergenic	na	na	na	na	NO	intergenic	45.45%	AAUAAA	No	YES
chr1:86204392:+	chr1	86204392	+	1.12928160656	intergenic	na	na	na	na	NO	intergenic	18.18%	OtherPAS	No	NO
chr1:86263135:+	chr1	86263135	+	10.0407382616	3' most exon	ENSRNOG00000019129	100303643	Fcgbp	Fc fragment of IgG binding protein	NO	3'UTR(S)	36.36%	OtherPAS	No	NO
chr1:86325762:+	chr1	86325762	+	2.18523029325	Intron	ENSRNOG00000019229	292747	Fbl	fibrillarin	NO	Intron	18.18%	AUUAAA	No	NO
chr1:86328915:+	chr1	86328915	+	37.4444903165	3' most exon	ENSRNOG00000019229	292747	Fbl	fibrillarin	NO	3'UTR(S)	90.91%	AUUAAA	Yes	NO
chr1:86336420:+	chr1	86336420	+	2.5776122262	3' most exon	ENSRNOG00000019254	308468	Dyrk1b	dual specificity tyrosine phosphorylation regulated kinase 1B	NO	3'UTR(F)	36.36%	NoPAS	No	NO
chr1:86336572:+	chr1	86336572	+	156.23532925	3' most exon	ENSRNOG00000019254	308468	Dyrk1b	dual specificity tyrosine phosphorylation regulated kinase 1B	YES	3'UTR(M)	100.0%	OtherPAS	Yes	NO
chr1:86345198:+	chr1	86345198	+	7.410930360449999	3' most exon	ENSRNOG00000019254	308468	Dyrk1b	dual specificity tyrosine phosphorylation regulated kinase 1B	YES	3'UTR(M)	18.18%	OtherPAS	No	NO
chr1:86346412:+	chr1	86346412	+	3.46848452824	3' most exon	ENSRNOG00000019254	308468	Dyrk1b	dual specificity tyrosine phosphorylation regulated kinase 1B	YES	3'UTR(L)	81.82%	AAUAAA	Yes	NO
chr1:86372216:+	chr1	86372216	+	1.6133052217200001	intergenic	na	na	na	na	NO	intergenic	27.27%	AUUAAA	No	YES
chr1:86417552:+	chr1	86417552	+	47.1260134839	3' most exon	ENSRNOG00000019883	292756	Pak4	p21 (RAC1) activated kinase 4	NO	3'UTR(S)	100.0%	AUUAAA	Yes	NO
chr1:86431681:+	chr1	86431681	+	5.425752290299999	3' most exon	ENSRNOG00000026244	292755	Nccrp1	non-specific cytotoxic cell receptor protein 1 homolog (zebrafish)	YES	3'UTR(F)	18.18%	AAUAAA	No	NO
chr1:86432470:+	chr1	86432470	+	12.8672402771	3' most exon	ENSRNOG00000026244	292755	Nccrp1	non-specific cytotoxic cell receptor protein 1 homolog (zebrafish)	YES	3'UTR(L)	18.18%	AUUAAA	Yes	NO
chr1:86434858:+	chr1	86434858	+	2.07677332122	intergenic	na	na	na	na	NO	intergenic	18.18%	OtherPAS	No	YES
chr1:86575671:+	chr1	86575671	+	29.691455471199998	3' most exon	ENSRNOG00000019831	308473	Samd4b	sterile alpha motif domain containing 4B	NO	3'UTR(F)	45.45%	NoPAS	Yes	NO
chr1:86576123:+	chr1	86576123	+	1.90231506521	3' most exon	ENSRNOG00000019831	308473	Samd4b	sterile alpha motif domain containing 4B	NO	3'UTR(M)	18.18%	NoPAS	Yes	NO
chr1:86576830:+	chr1	86576830	+	1.11023002561	3' most exon	ENSRNOG00000019831	308473	Samd4b	sterile alpha motif domain containing 4B	NO	3'UTR(M)	27.27%	AUUAAA	Yes	NO
chr1:86577604:+	chr1	86577604	+	11.593746058099999	3' most exon	ENSRNOG00000019831	308473	Samd4b	sterile alpha motif domain containing 4B	YES	3'UTR(L)	36.36%	Arich	No	NO
chr1:86588427:+	chr1	86588427	+	26.0374788188	3' most exon	ENSRNOG00000019702	292751	Med29	mediator complex subunit 29	NO	3'UTR(F)	100.0%	NoPAS	Yes	NO
chr1:86588847:+	chr1	86588847	+	7.1184754899	3' most exon	ENSRNOG00000019702	292751	Med29	mediator complex subunit 29	NO	3'UTR(M)	27.27%	NoPAS	No	NO
chr1:86589877:+	chr1	86589877	+	5.6615238548	3' most exon	ENSRNOG00000019702	292751	Med29	mediator complex subunit 29	YES	3'UTR(M)	45.45%	NoPAS	No	NO
chr1:86589980:+	chr1	86589980	+	1.59458654408	3' most exon	ENSRNOG00000019702	292751	Med29	mediator complex subunit 29	YES	3'UTR(L)	36.36%	OtherPAS	No	NO
chr1:86597839:+	chr1	86597839	+	4.5676732511	3' most exon	ENSRNOG00000019673	79426	Zfp36	zinc finger protein 36	NO	3'UTR(F)	63.64%	OtherPAS	Yes	NO
chr1:86597894:+	chr1	86597894	+	53.898596941899996	3' most exon	ENSRNOG00000019673	79426	Zfp36	zinc finger protein 36	NO	3'UTR(L)	100.0%	AAUAAA	Yes	NO
chr1:86614757:+	chr1	86614757	+	6.06593716575	3' most exon	ENSRNOG00000030266	292750	Plekhg2	pleckstrin homology and RhoGEF domain containing G2	NO	3'UTR(S)	54.55%	OtherPAS	Yes	NO
chr1:86647536:+	chr1	86647536	+	98.435888382	intergenic	na	na	na	na	NO	intergenic	36.36%	AAUAAA	No	YES
chr1:86652663:+	chr1	86652663	+	1.67860082979	Intron	ENSRNOG00000032034	308472	Supt5h	SPT5 homolog, DSIF elongation factor subunit	NO	Intron	18.18%	NoPAS	No	NO
chr1:86652959:+	chr1	86652959	+	2.44376260134	Intron	ENSRNOG00000032034	308472	Supt5h	SPT5 homolog, DSIF elongation factor subunit	NO	Intron	18.18%	NoPAS	No	NO
chr1:86680457:+	chr1	86680457	+	39.3378803723	3' most exon	ENSRNOG00000032034	308472	Supt5h	SPT5 homolog, DSIF elongation factor subunit	YES	3'UTR(S)	90.91%	AAUAAA	Yes	NO
chr1:86691550:+	chr1	86691550	+	111.67152592299999	Single exon	ENSRNOG00000037638	na	Timm50	translocase of inner mitochondrial membrane 50	YES	3'UTR(F)	100.0%	AAUAAA	Yes	NO
chr1:86691930:+	chr1	86691930	+	3.73678943193	Single exon	ENSRNOG00000037638	na	Timm50	translocase of inner mitochondrial membrane 50	YES	3'UTR(M)	27.27%	AAUAAA	No	NO
chr1:86691956:+	chr1	86691956	+	15.951054125499999	Single exon	ENSRNOG00000037638	na	Timm50	translocase of inner mitochondrial membrane 50	YES	3'UTR(M)	100.0%	NoPAS	No	NO
chr1:86692028:+	chr1	86692028	+	1.4956031800999998	Single exon	ENSRNOG00000037638	na	Timm50	translocase of inner mitochondrial membrane 50	YES	3'UTR(M)	18.18%	NoPAS	Yes	NO
chr1:86692150:+	chr1	86692150	+	4.271208461600001	Single exon	ENSRNOG00000037638	na	Timm50	translocase of inner mitochondrial membrane 50	YES	3'UTR(M)	36.36%	AUUAAA	No	NO
chr1:86692301:+	chr1	86692301	+	0.919246768275	Single exon	ENSRNOG00000037638	na	Timm50	translocase of inner mitochondrial membrane 50	YES	3'UTR(L)	18.18%	NoPAS	No	NO
chr1:86692772:+	chr1	86692772	+	2.6325816159	intergenic	na	na	na	na	NO	intergenic	36.36%	OtherPAS	No	YES
chr1:86704826:+	chr1	86704826	+	54.2410310517	3' most exon	ENSRNOG00000019338	114125	Dll3	delta like canonical Notch ligand 3	NO	3'UTR(S)	54.55%	OtherPAS	Yes	NO
chr1:86715303:+	chr1	86715303	+	48.237959485	3' most exon	ENSRNOG00000051208	499113	Selenov	selenoprotein V	NO	3'UTR(S)	72.73%	OtherPAS	Yes	NO
chr1:86725613:+	chr1	86725613	+	2.64446022026	intergenic	na	na	na	na	NO	intergenic	18.18%	OtherPAS	No	NO
chr1:86900190:+	chr1	86900190	+	2.8466520940499995	intergenic	na	na	na	na	NO	intergenic	27.27%	NoPAS	No	NO
chr1:87993933:+	chr1	87993933	+	3.5827267515800005	intergenic	na	na	na	na	NO	intergenic	18.18%	AAUAAA	No	NO
chr1:88053612:+	chr1	88053612	+	1.2976361893200001	intergenic	na	na	na	na	NO	intergenic	27.27%	AAUAAA	No	YES
chr1:88060744:+	chr1	88060744	+	12.9860961618	3' most exon	ENSRNOG00000050453	499114	Fbxo27	F-box protein 27	NO	3'UTR(S)	63.64%	AAUAAA	Yes	NO
chr1:88099968:+	chr1	88099968	+	1.9932067181200002	3' most exon	ENSRNOG00000019942	292757	Fbxo17	F-box protein 17	NO	3'UTR(F)	18.18%	AUUAAA	No	NO
chr1:88100370:+	chr1	88100370	+	12.1425167359	3' most exon	ENSRNOG00000019942	292757	Fbxo17	F-box protein 17	NO	3'UTR(L)	54.55%	OtherPAS	No	NO
chr1:88116634:+	chr1	88116634	+	2.91814987303	3' most exon	ENSRNOG00000019962	292759	Sars2	seryl-tRNA synthetase 2, mitochondrial	NO	3'UTR(F)	81.82%	AAUAAA	Yes	NO
chr1:88117361:+	chr1	88117361	+	7.0455301208800005	3' most exon	ENSRNOG00000019962	292759	Sars2	seryl-tRNA synthetase 2, mitochondrial	YES	3'UTR(L)	54.55%	AUUAAA	No	NO
chr1:88152633:+	chr1	88152633	+	3.7500201290400006	3' most exon	ENSRNOG00000020102	361532	Sirt2	sirtuin 2	NO	3'UTR(F)	18.18%	NoPAS	No	NO
chr1:88153086:+	chr1	88153086	+	10.234574977100001	3' most exon	ENSRNOG00000020102	361532	Sirt2	sirtuin 2	NO	3'UTR(L)	90.91%	AUUAAA	Yes	NO
chr1:88163538:+	chr1	88163538	+	2.46412182578	3' most exon	ENSRNOG00000025354	292760	Rinl	Ras and Rab interactor-like	NO	3'UTR(S)	54.55%	AAUAAA	No	NO
chr1:88187288:+	chr1	88187288	+	2.59083911952	3' most exon	ENSRNOG00000020235	80846	Hnrnpl	heterogeneous nuclear ribonucleoprotein L	NO	3'UTR(F)	18.18%	NoPAS	Yes	NO
chr1:88187397:+	chr1	88187397	+	10.904892488900002	3' most exon	ENSRNOG00000020235	80846	Hnrnpl	heterogeneous nuclear ribonucleoprotein L	YES	3'UTR(M)	100.0%	AAUAAA	Yes	NO
chr1:88189092:+	chr1	88189092	+	3.38677330843	3' most exon	ENSRNOG00000020235	80846	Hnrnpl	heterogeneous nuclear ribonucleoprotein L	YES	3'UTR(L)	63.64%	AAUAAA	No	NO
chr1:88196624:+	chr1	88196624	+	217.660804602	3' most exon	ENSRNOG00000020308	64526	Ech1	enoyl-CoA hydratase 1	YES	3'UTR(S)	100.0%	AAUAAA	Yes	NO
chr1:88227837:+	chr1	88227837	+	154.248834176	3' most exon	ENSRNOG00000020380	29518	Lgals7	galectin 7	NO	3'UTR(S)	18.18%	AAUAAA	No	NO
chr1:88292596:+	chr1	88292596	+	5.08614040795	intergenic	na	na	na	na	NO	intergenic	18.18%	AAUAAA	No	NO
chr1:88371333:+	chr1	88371333	+	12.701441308900002	3' most exon	NO	292768	Yif1b	Yip1 interacting factor homolog B, membrane trafficking protein	NO	3'UTR(F)	81.82%	AAUAAA	Yes	NO
chr1:88371333:+	chr1	88371333	+	12.701441308900002	3' most exon	ENSRNOG00000020616	na	LOC103689986	protein YIF1B	NO	3'UTR(F)	81.82%	AAUAAA	Yes	NO
chr1:88371401:+	chr1	88371401	+	58.4479662642	3' most exon	NO	292768	Yif1b	Yip1 interacting factor homolog B, membrane trafficking protein	NO	3'UTR(L)	90.91%	NoPAS	No	NO
chr1:88371401:+	chr1	88371401	+	58.4479662642	Single exon	ENSRNOG00000020616	na	LOC103689986	protein YIF1B	YES	3'UTR(L)	90.91%	NoPAS	No	NO
chr1:88411822:+	chr1	88411822	+	28.8944403774	3' most exon	ENSRNOG00000020676	114004	Ppp1r14a	protein phosphatase 1, regulatory (inhibitor) subunit 14A	NO	3'UTR(F)	81.82%	NoPAS	Yes	NO
chr1:88414534:+	chr1	88414534	+	1.9019977357299998	3' most exon	ENSRNOG00000020676	114004	Ppp1r14a	protein phosphatase 1, regulatory (inhibitor) subunit 14A	YES	3'UTR(L)	18.18%	AAUAAA	No	NO
chr1:88437119:+	chr1	88437119	+	10.7651110498	3' most exon	ENSRNOG00000020687	50545	Dpf1	double PHD fingers 1	NO	3'UTR(S)	45.45%	AUUAAA	Yes	NO
chr1:88661068:+	chr1	88661068	+	2.2635567154	intergenic	na	na	na	na	NO	intergenic	18.18%	AAUAAA	No	NO
chr1:88663349:+	chr1	88663349	+	2.88838776728	intergenic	na	na	na	na	NO	intergenic	45.45%	NoPAS	No	YES
chr1:88836743:+	chr1	88836743	+	3.28876253092	3' most exon	ENSRNOG00000029043	308482	Zfp84	zinc finger protein 84	NO	3'UTR(F)	36.36%	AAUAAA	No	NO
chr1:88839114:+	chr1	88839114	+	2.26567597752	3' most exon	ENSRNOG00000029043	308482	Zfp84	zinc finger protein 84	NO	3'UTR(L)	54.55%	OtherPAS	No	NO
chr1:88888478:+	chr1	88888478	+	2.9733616731	Single exon	ENSRNOG00000033148	na	ENSRNOG00000033148	na	YES	Pseudogene	45.45%	AAUAAA	No	NO
chr1:89135528:+	chr1	89135528	+	4.522334127930001	3' most exon	ENSRNOG00000020505	292763	Map4k1	mitogen activated protein kinase kinase kinase kinase 1	NO	3'UTR(S)	90.91%	AAUAAA	Yes	NO
chr1:89142798:+	chr1	89142798	+	11.4773130785	intergenic	na	na	na	na	NO	intergenic	36.36%	OtherPAS	No	YES
chr1:89155846:+	chr1	89155846	+	3.5809322219300004	intergenic	na	na	na	na	NO	intergenic	27.27%	AAUAAA	No	YES
chr1:89198458:+	chr1	89198458	+	2.21501608788	intergenic	na	na	na	na	NO	intergenic	18.18%	AAUAAA	No	YES
chr1:89270430:+	chr1	89270430	+	2.29246475497	intergenic	na	na	na	na	NO	intergenic	18.18%	AUUAAA	Yes	NO
chr1:89287407:+	chr1	89287407	+	3.2683422841400005	intergenic	na	na	na	na	NO	intergenic	27.27%	NoPAS	No	NO
chr1:89292053:+	chr1	89292053	+	96.312398065	3' most exon	ENSRNOG00000023931	292765	Ggn	gametogenetin	NO	3'UTR(S)	90.91%	AAUAAA	Yes	NO
chr1:89754009:+	chr1	89754009	+	0.9158664357430001	Intron	ENSRNOG00000020777	246264	Zfp382	zinc finger protein 382	NO	Intron	27.27%	AAUAAA	No	NO
chr1:89758616:+	chr1	89758616	+	2.04311645032	Intron	ENSRNOG00000020777	246264	Zfp382	zinc finger protein 382	NO	Intron	36.36%	OtherPAS	Yes	NO
chr1:89758642:+	chr1	89758642	+	2.16494601916	Intron	ENSRNOG00000020777	246264	Zfp382	zinc finger protein 382	NO	Intron	27.27%	AAUAAA	No	NO
chr1:89765011:+	chr1	89765011	+	2.98946460118	intergenic	na	na	na	na	NO	intergenic	18.18%	AAUAAA	No	NO
chr1:89813057:+	chr1	89813057	+	0.89285603014	intergenic	na	na	na	na	NO	intergenic	18.18%	AUUAAA	No	NO
chr1:89984432:+	chr1	89984432	+	0.481957231986	intergenic	na	na	na	na	NO	intergenic	18.18%	NoPAS	No	NO
chr1:90019211:+	chr1	90019211	+	1.2799983966600001	intergenic	na	na	na	na	NO	intergenic	36.36%	AAUAAA	No	YES
chr1:90034979:+	chr1	90034979	+	35.802485948000005	3' most exon	ENSRNOG00000020845	361537	Tyrobp	Tyro protein tyrosine kinase binding protein	YES	3'UTR(S)	81.82%	AAUAAA	Yes	NO
chr1:90048087:+	chr1	90048087	+	3.08398745578	Single exon	ENSRNOG00000025111	na	Nfkbid	NFKB inhibitor delta	YES	3'UTR(S)	54.55%	AUUAAA	Yes	NO
chr1:90123507:+	chr1	90123507	+	26.8406179063	3' most exon	ENSRNOG00000020900	361538	Prodh2	proline dehydrogenase 2	YES	3'UTR(S)	54.55%	AAUAAA	No	NO
chr1:90127413:+	chr1	90127413	+	2.2175604346099997	intergenic	na	na	na	na	NO	intergenic	27.27%	AUUAAA	No	YES
chr1:90132435:+	chr1	90132435	+	14.496856349300002	intergenic	na	na	na	na	NO	intergenic	45.45%	NoPAS	Yes	NO
chr1:90132486:+	chr1	90132486	+	6.937028882939999	intergenic	na	na	na	na	NO	intergenic	45.45%	NoPAS	No	NO
chr1:90147015:+	chr1	90147015	+	10.5171148787	intergenic	na	na	na	na	NO	intergenic	27.27%	AAUAAA	No	YES
chr1:90165073:+	chr1	90165073	+	585.7458885980001	3' most exon	ENSRNOG00000020922	192245	Hspb6	heat shock protein family B (small) member 6	YES	3'UTR(S)	100.0%	AAUAAA	Yes	NO
chr1:90174953:+	chr1	90174953	+	1.52669899183	3' most exon	ENSRNOG00000024497	361542	U2af1l4	U2 small nuclear RNA auxiliary factor 1-like 4	YES	3'UTR(S)	54.55%	AUUAAA	No	NO
chr1:90177036:+	chr1	90177036	+	3.4925970537800004	3' most exon	ENSRNOG00000020957	499126	Igflr1	IGF-like family receptor 1	YES	3'UTR(S)	54.55%	AAUAAA	Yes	NO
chr1:90252294:+	chr1	90252294	+	1.2702429327200002	intergenic	na	na	na	na	NO	intergenic	18.18%	Arich	No	YES
chr1:90305784:+	chr1	90305784	+	29.1719397909	3' most exon	ENSRNOG00000037485	688924	LOC688924	hypothetical protein LOC688924	NO	3'UTR(S)	27.27%	OtherPAS	No	NO
chr1:90308793:+	chr1	90308793	+	2.54564284883	intergenic	na	na	na	na	NO	intergenic	18.18%	AAUAAA	No	YES
chr1:90348216:+	chr1	90348216	+	0.9099947361249999	intergenic	na	na	na	na	NO	intergenic	18.18%	AAUAAA	No	YES
chr1:90350840:+	chr1	90350840	+	3.3508805456700004	intergenic	na	na	na	na	NO	intergenic	36.36%	AAUAAA	No	NO
chr1:90361679:+	chr1	90361679	+	45.6497170279	3' most exon	ENSRNOG00000021015	292793	Sbsn	suprabasin	NO	3'UTR(S)	90.91%	AAUAAA	Yes	NO
chr1:90503790:+	chr1	90503790	+	13.762896250799999	intergenic	na	na	na	na	NO	intergenic	27.27%	AUUAAA	No	NO
chr1:90504253:+	chr1	90504253	+	2.36973601179	intergenic	na	na	na	na	NO	intergenic	18.18%	AUUAAA	No	NO
chr1:90520277:+	chr1	90520277	+	1.9827966468599998	intergenic	na	na	na	na	NO	intergenic	27.27%	NoPAS	No	NO
chr1:90520351:+	chr1	90520351	+	0.8567581309829999	intergenic	na	na	na	na	NO	intergenic	27.27%	NoPAS	No	NO
chr1:90521788:+	chr1	90521788	+	3.26165639066	intergenic	na	na	na	na	NO	intergenic	45.45%	AUUAAA	No	NO
chr1:90522357:+	chr1	90522357	+	3.0072724618299995	intergenic	na	na	na	na	NO	intergenic	18.18%	AAUAAA	No	YES
chr1:90522782:+	chr1	90522782	+	2.66392225841	intergenic	na	na	na	na	NO	intergenic	27.27%	AUUAAA	No	YES
chr1:90572156:+	chr1	90572156	+	98.0238224506	Single exon	ENSRNOG00000021060	na	LOC100909893	protein FAM187B-like	YES	3'UTR(F)	45.45%	AAUAAA	No	NO
chr1:90572527:+	chr1	90572527	+	8.26667839713	Single exon	ENSRNOG00000021060	na	LOC100909893	protein FAM187B-like	YES	3'UTR(L)	27.27%	OtherPAS	No	NO
chr1:90656996:+	chr1	90656996	+	5.67986565898	3' most exon	ENSRNOG00000021087	361549	Lgi4	leucine-rich repeat LGI family, member 4	NO	3'UTR(F)	54.55%	AAUAAA	Yes	NO
chr1:90658029:+	chr1	90658029	+	13.9511415101	3' most exon	ENSRNOG00000021087	361549	Lgi4	leucine-rich repeat LGI family, member 4	YES	3'UTR(L)	45.45%	AAUAAA	No	NO
chr1:90686474:+	chr1	90686474	+	1.5510326875100002	intergenic	na	na	na	na	NO	intergenic	18.18%	AAUAAA	No	NO
chr1:90785100:+	chr1	90785100	+	37.423739254000004	intergenic	na	na	na	na	NO	intergenic	27.27%	OtherPAS	No	NO
chr1:90786587:+	chr1	90786587	+	1.5044240669100002	intergenic	na	na	na	na	NO	intergenic	18.18%	AAUAAA	No	YES
chr1:90800226:+	chr1	90800226	+	6.15400786965	intergenic	na	na	na	na	NO	intergenic	18.18%	AAUAAA	No	NO
chr1:91201547:+	chr1	91201547	+	4.98063386874	intergenic	na	na	na	na	NO	intergenic	45.45%	OtherPAS	No	YES
chr1:91238995:+	chr1	91238995	+	2.04698479372	intergenic	na	na	na	na	NO	intergenic	18.18%	OtherPAS	No	YES
chr1:91345095:+	chr1	91345095	+	14.6088622734	intergenic	na	na	na	na	NO	intergenic	54.55%	OtherPAS	No	NO
chr1:91391261:+	chr1	91391261	+	2.5868340766699998	intergenic	na	na	na	na	NO	intergenic	36.36%	AAUAAA	No	YES
chr1:91392788:+	chr1	91392788	+	4.87178167155	intergenic	na	na	na	na	NO	intergenic	90.91%	AUUAAA	No	YES
chr1:91638559:+	chr1	91638559	+	1.45171946185	intergenic	na	na	na	na	NO	intergenic	18.18%	AAUAAA	No	NO
chr1:91712536:+	chr1	91712536	+	1.4784897649200002	intergenic	na	na	na	na	NO	intergenic	18.18%	NoPAS	No	NO
chr1:91713254:+	chr1	91713254	+	2.7998391980900004	intergenic	na	na	na	na	NO	intergenic	27.27%	NoPAS	No	YES
chr1:91714249:+	chr1	91714249	+	2.4346262469099997	intergenic	na	na	na	na	NO	intergenic	27.27%	AUUAAA	No	YES
chr1:91831801:+	chr1	91831801	+	3.08933939467	intergenic	na	na	na	na	NO	intergenic	18.18%	NoPAS	No	NO
chr1:92416063:+	chr1	92416063	+	23.433022080500002	3' most exon	ENSRNOG00000021142	292808	Pepd	peptidase D	NO	3'UTR(S)	90.91%	AAUAAA	Yes	NO
chr1:92495427:+	chr1	92495427	+	1.1138356385400001	3' most exon	ENSRNOG00000010918	24252	Cebpa	CCAAT/enhancer binding protein alpha	NO	3'UTR(F)	18.18%	NoPAS	Yes	NO
chr1:92495987:+	chr1	92495987	+	3.58936279233	3' most exon	ENSRNOG00000010918	24252	Cebpa	CCAAT/enhancer binding protein alpha	NO	3'UTR(M)	36.36%	NoPAS	Yes	NO
chr1:92496013:+	chr1	92496013	+	2.54919128949	3' most exon	ENSRNOG00000010918	24252	Cebpa	CCAAT/enhancer binding protein alpha	NO	3'UTR(M)	18.18%	NoPAS	Yes	NO
chr1:92496070:+	chr1	92496070	+	9.5273939905	3' most exon	ENSRNOG00000010918	24252	Cebpa	CCAAT/enhancer binding protein alpha	NO	3'UTR(M)	27.27%	NoPAS	Yes	NO
chr1:92496538:+	chr1	92496538	+	25.8104569996	3' most exon	ENSRNOG00000010918	24252	Cebpa	CCAAT/enhancer binding protein alpha	NO	3'UTR(L)	72.73%	OtherPAS	Yes	NO
chr1:92534730:+	chr1	92534730	+	1.95273516727	intergenic	na	na	na	na	NO	intergenic	54.55%	AAUAAA	No	YES
chr1:92579259:+	chr1	92579259	+	4.68901540428	3' most exon	ENSRNOG00000010938	114518	Slc7a10	solute carrier family 7 member 10	NO	3'UTR(S)	54.55%	AAUAAA	Yes	NO
chr1:92684061:+	chr1	92684061	+	1.58134145135	intergenic	na	na	na	na	NO	intergenic	18.18%	AUUAAA	No	YES
chr1:92784983:+	chr1	92784983	+	7.4458807040899995	3' most exon	ENSRNOG00000011885	308516	Rhpn2	rhophilin, Rho GTPase binding protein 2	NO	3'UTR(S)	63.64%	AAUAAA	Yes	NO
chr1:92825349:+	chr1	92825349	+	4.010804026690001	Intron	ENSRNOG00000012140	292811	Cep89	centrosomal protein 89	NO	Intron	18.18%	AAUAAA	No	NO
chr1:92865703:+	chr1	92865703	+	1.5899237589200002	3' most exon	ENSRNOG00000012344	116726	Slc7a9	solute carrier family 7 member 9	NO	3'UTR(F)	27.27%	NoPAS	No	NO
chr1:92865757:+	chr1	92865757	+	10.2801341934	3' most exon	ENSRNOG00000012344	116726	Slc7a9	solute carrier family 7 member 9	NO	3'UTR(L)	27.27%	NoPAS	Yes	NO
chr1:92868181:+	chr1	92868181	+	1.9501003273599997	intergenic	na	na	na	na	NO	intergenic	18.18%	AUUAAA	No	YES
chr1:92874473:+	chr1	92874473	+	55.812597299	intergenic	na	na	na	na	NO	intergenic	27.27%	AAUAAA	No	NO
chr1:92961626:+	chr1	92961626	+	3.09240457652	intergenic	na	na	na	na	NO	intergenic	18.18%	OtherPAS	No	NO
chr1:93019456:+	chr1	93019456	+	1.8622932937799999	Intron	ENSRNOG00000012882	361555	Ankrd27	ankyrin repeat domain 27	NO	Intron	45.45%	AAUAAA	No	NO
chr1:93201603:+	chr1	93201603	+	1.36499210419	intergenic	na	na	na	na	NO	intergenic	18.18%	NoPAS	No	YES
chr1:93223204:+	chr1	93223204	+	3.5701844314199995	intergenic	na	na	na	na	NO	intergenic	18.18%	AUUAAA	No	YES
chr1:93478910:+	chr1	93478910	+	1.57363300032	intergenic	na	na	na	na	NO	intergenic	18.18%	OtherPAS	No	NO
chr1:93830055:+	chr1	93830055	+	2.76578229267	intergenic	na	na	na	na	NO	intergenic	27.27%	Arich	No	NO
chr1:93899437:+	chr1	93899437	+	2.07736726118	intergenic	na	na	na	na	NO	intergenic	27.27%	NoPAS	No	NO
chr1:93901075:+	chr1	93901075	+	6.85475465831	intergenic	na	na	na	na	NO	intergenic	72.73%	AAUAAA	Yes	NO
chr1:93992408:+	chr1	93992408	+	2.2426585388499998	intergenic	na	na	na	na	NO	intergenic	18.18%	AAUAAA	Yes	NO
chr1:94050028:+	chr1	94050028	+	1.21531191648	intergenic	na	na	na	na	NO	intergenic	18.18%	NoPAS	No	YES
chr1:94050407:+	chr1	94050407	+	1.45974127565	intergenic	na	na	na	na	NO	intergenic	18.18%	AAUAAA	No	YES
chr1:94354941:+	chr1	94354941	+	7.2739469984000005	Single exon	ENSRNOG00000031859	na	RGD1560633	similar to ribosomal protein L27a	YES	3'UTR(S)	54.55%	AUUAAA	No	NO
chr1:94897131:+	chr1	94897131	+	18.157406497	intergenic	na	na	na	na	NO	intergenic	36.36%	NoPAS	No	YES
chr1:95678117:+	chr1	95678117	+	8.124696173810001	Single exon	ENSRNOG00000014966	na	LOC690000	similar to CG3740-PA	YES	3'UTR(F)	81.82%	AAUAAA	No	NO
chr1:95679093:+	chr1	95679093	+	64.2328917197	Single exon	ENSRNOG00000014966	na	LOC690000	similar to CG3740-PA	YES	3'UTR(L)	100.0%	AAUAAA	No	NO
chr1:95696322:+	chr1	95696322	+	5.10333131005	intergenic	na	na	na	na	NO	intergenic	18.18%	AAUAAA	No	YES
chr1:95709188:+	chr1	95709188	+	0.8488883176800001	intergenic	na	na	na	na	NO	intergenic	18.18%	AUUAAA	No	YES
chr1:95717989:+	chr1	95717989	+	3.1834522130000003	intergenic	na	na	na	na	NO	intergenic	18.18%	Arich	No	NO
chr1:95955262:+	chr1	95955262	+	1.7290692355000001	intergenic	na	na	na	na	NO	intergenic	18.18%	Arich	No	NO
chr1:95967455:+	chr1	95967455	+	1.6371153588	intergenic	na	na	na	na	NO	intergenic	18.18%	OtherPAS	No	YES
chr1:95994289:+	chr1	95994289	+	1.58549811743	intergenic	na	na	na	na	NO	intergenic	18.18%	AAUAAA	No	NO
chr1:95997677:+	chr1	95997677	+	3.43042204597	intergenic	na	na	na	na	NO	intergenic	54.55%	AAUAAA	No	YES
chr1:96009515:+	chr1	96009515	+	1.77252064032	intergenic	na	na	na	na	NO	intergenic	27.27%	AAUAAA	No	YES
chr1:96083446:+	chr1	96083446	+	1.77861693	intergenic	na	na	na	na	NO	intergenic	27.27%	AAUAAA	No	YES
chr1:97892544:+	chr1	97892544	+	1.31484416605	intergenic	na	na	na	na	NO	intergenic	18.18%	NoPAS	No	YES
chr1:98309278:+	chr1	98309278	+	1.3986348572100002	intergenic	na	na	na	na	NO	intergenic	18.18%	AAUAAA	No	YES
chr1:98322865:+	chr1	98322865	+	1.79654139461	intergenic	na	na	na	na	NO	intergenic	27.27%	AAUAAA	No	NO
chr1:98744848:+	chr1	98744848	+	3.5029603145999997	3' most exon	ENSRNOG00000017456	361560	Vstm2b	V-set and transmembrane domain containing 2B	NO	3'UTR(S)	36.36%	AAUAAA	Yes	NO
chr1:98798923:+	chr1	98798923	+	1.8930850957299998	Intron	ENSRNOG00000027112	499135	MGC114499	similar to RIKEN cDNA 4930433I11 gene	NO	Intron	27.27%	OtherPAS	No	NO
chr1:98800917:+	chr1	98800917	+	3.90190176083	3' most exon	ENSRNOG00000027112	499135	MGC114499	similar to RIKEN cDNA 4930433I11 gene	NO	CDS	27.27%	AUUAAA	No	NO
chr1:98802649:+	chr1	98802649	+	38.020606888	3' most exon	ENSRNOG00000027112	499135	MGC114499	similar to RIKEN cDNA 4930433I11 gene	NO	3'UTR(S)	27.27%	OtherPAS	No	NO
chr1:98802778:+	chr1	98802778	+	18.63418004	intergenic	na	na	na	na	NO	intergenic	27.27%	OtherPAS	No	NO
chr1:98802930:+	chr1	98802930	+	7.8333088761	intergenic	na	na	na	na	NO	intergenic	18.18%	AUUAAA	No	NO
chr1:98802961:+	chr1	98802961	+	7.13190694077	intergenic	na	na	na	na	NO	intergenic	27.27%	AAUAAA	No	NO
chr1:99149495:+	chr1	99149495	+	1.49102959961	intergenic	na	na	na	na	NO	intergenic	18.18%	AAUAAA	No	YES
chr1:99288007:+	chr1	99288007	+	2.06645476675	intergenic	na	na	na	na	NO	intergenic	27.27%	AAUAAA	No	NO
chr1:99312008:+	chr1	99312008	+	0.8615197757449999	3' most exon	ENSRNOG00000014380	na	LOC102555672	zinc finger protein 850-like	NO	CDS	18.18%	OtherPAS	No	NO
chr1:99312206:+	chr1	99312206	+	2.18005457803	3' most exon	ENSRNOG00000014380	na	LOC102555672	zinc finger protein 850-like	NO	CDS	27.27%	AAUAAA	No	NO
chr1:99312344:+	chr1	99312344	+	2.09167289961	3' most exon	ENSRNOG00000014380	na	LOC102555672	zinc finger protein 850-like	NO	CDS	72.73%	OtherPAS	No	NO
chr1:99314055:+	chr1	99314055	+	0.833871624727	Single exon	ENSRNOG00000014380	na	LOC102555672	zinc finger protein 850-like	YES	3'UTR(F)	27.27%	AAUAAA	No	NO
chr1:99314230:+	chr1	99314230	+	5.01541081491	Single exon	ENSRNOG00000014380	na	LOC102555672	zinc finger protein 850-like	YES	3'UTR(M)	90.91%	OtherPAS	Yes	NO
chr1:99315045:+	chr1	99315045	+	1.1205410040600001	Single exon	ENSRNOG00000014380	na	LOC102555672	zinc finger protein 850-like	YES	3'UTR(L)	27.27%	AAUAAA	No	NO
chr1:99323473:+	chr1	99323473	+	10.1820306849	intergenic	na	na	na	na	NO	intergenic	27.27%	AAUAAA	No	NO
chr1:99480079:+	chr1	99480079	+	1.8529295806400001	Single exon	ENSRNOG00000037331	na	Cd33	CD33 molecule	YES	3'UTR(F)	27.27%	NoPAS	No	NO
chr1:99480412:+	chr1	99480412	+	3.62984433331	Single exon	ENSRNOG00000037331	na	Cd33	CD33 molecule	YES	3'UTR(L)	63.64%	AAUAAA	No	NO
chr1:99498858:+	chr1	99498858	+	5.518206875	intergenic	na	na	na	na	NO	intergenic	27.27%	AAUAAA	No	NO
chr1:99504655:+	chr1	99504655	+	1.3818134807	Intron	ENSRNOG00000032990	na	LOC690483	hypothetical protein LOC690483	NO	Intron	18.18%	AAUAAA	No	NO
chr1:99512790:+	chr1	99512790	+	2.45191578157	intergenic	na	na	na	na	NO	intergenic	18.18%	OtherPAS	No	YES
chr1:99514961:+	chr1	99514961	+	4.62170130293	intergenic	na	na	na	na	NO	intergenic	27.27%	AAUAAA	No	YES
chr1:99534256:+	chr1	99534256	+	4.654358079380001	intergenic	na	na	na	na	NO	intergenic	36.36%	AAUAAA	Yes	NO
chr1:99586605:+	chr1	99586605	+	6.08386082316	intergenic	na	na	na	na	NO	intergenic	63.64%	AUUAAA	No	NO
chr1:99708031:+	chr1	99708031	+	9.73001118945	Intron	ENSRNOG00000024056	na	Dzf17	zinc finger protein 17	NO	Intron	100.0%	AAUAAA	No	NO
chr1:100565678:+	chr1	100565678	+	2.09933504653	Single exon	ENSRNOG00000023233	na	LOC102546648	uncharacterized LOC102546648	YES	3'UTR(S)	36.36%	AAUAAA	No	NO
chr1:100582627:+	chr1	100582627	+	3.7178365447500004	Single exon	ENSRNOG00000033729	na	Zfp719	zinc finger protein 719	YES	3'UTR(S)	36.36%	AUUAAA	No	NO
chr1:100608479:+	chr1	100608479	+	18.2411052635	3' most exon	ENSRNOG00000030160	308561	Zfp819	zinc finger protein 819	NO	3'UTR(S)	36.36%	AAUAAA	No	NO
chr1:100644832:+	chr1	100644832	+	4.99745314935	Single exon	ENSRNOG00000022701	na	Ceacam18	carcinoembryonic antigen-related cell adhesion molecule 18	YES	3'UTR(S)	54.55%	NoPAS	No	NO
chr1:100674147:+	chr1	100674147	+	5.338432599090001	3' most exon	ENSRNOG00000018334	292847	Ctu1	cytosolic thiouridylase subunit 1	NO	3'UTR(S)	72.73%	AAUAAA	No	NO
chr1:100803116:+	chr1	100803116	+	16.1592288613	intergenic	na	na	na	na	NO	intergenic	18.18%	AAUAAA	Yes	NO
chr1:100838241:+	chr1	100838241	+	6.1982029359399995	3' most exon	ENSRNOG00000031927	29245	Klk6	kallikrein related-peptidase 6	YES	3'UTR(S)	45.45%	AAUAAA	Yes	NO
chr1:101200711:+	chr1	101200711	+	15.1033012414	3' most exon	ENSRNOG00000047527	24523	Klk1	kallikrein 1	YES	3'UTR(S)	45.45%	AAUAAA	No	NO
chr1:101268370:+	chr1	101268370	+	33.8939749558	3' most exon	ENSRNOG00000029221	24594	Klk1b3	kallikrein 1-related peptidase B3	NO	3'UTR(S)	45.45%	AAUAAA	Yes	NO
chr1:101282595:+	chr1	101282595	+	13.3177147973	intergenic	na	na	na	na	NO	intergenic	45.45%	NoPAS	No	NO
chr1:101282749:+	chr1	101282749	+	18.549651045	intergenic	na	na	na	na	NO	intergenic	45.45%	NoPAS	No	NO
chr1:101282952:+	chr1	101282952	+	4.26281326253	intergenic	na	na	na	na	NO	intergenic	18.18%	AUUAAA	No	YES
chr1:101291836:+	chr1	101291836	+	8.889660964289998	3' most exon	ENSRNOG00000019132	308568	Fv1	Friend virus susceptibility 1	NO	3'UTR(S)	81.82%	AUUAAA	No	NO
chr1:101300167:+	chr1	101300167	+	134.374505486	intergenic	na	na	na	na	NO	intergenic	63.64%	AAUAAA	Yes	NO
chr1:101301023:+	chr1	101301023	+	1.0956388535500001	intergenic	na	na	na	na	NO	intergenic	18.18%	OtherPAS	No	NO
chr1:101301168:+	chr1	101301168	+	46.1313959067	intergenic	na	na	na	na	NO	intergenic	63.64%	NoPAS	Yes	NO
chr1:101301229:+	chr1	101301229	+	0.9099947361249999	intergenic	na	na	na	na	NO	intergenic	18.18%	NoPAS	No	NO
chr1:101302181:+	chr1	101302181	+	6.13343588487	intergenic	na	na	na	na	NO	intergenic	36.36%	NoPAS	No	YES
chr1:101385964:+	chr1	101385964	+	1.58690087039	Intron	ENSRNOG00000019207	78957	Shank1	SH3 and multiple ankyrin repeat domains 1	NO	Intron	36.36%	AUUAAA	Yes	NO
chr1:101409089:+	chr1	101409089	+	1.64223338561	3' most exon	ENSRNOG00000019207	78957	Shank1	SH3 and multiple ankyrin repeat domains 1	NO	3'UTR(S)	36.36%	NoPAS	Yes	NO
chr1:101411392:+	chr1	101411392	+	6.24853146106	intergenic	na	na	na	na	NO	intergenic	45.45%	NoPAS	Yes	NO
chr1:101411448:+	chr1	101411448	+	270.235476039	intergenic	na	na	na	na	NO	intergenic	63.64%	AUUAAA	Yes	NO
chr1:101473576:+	chr1	101473576	+	14.5867434141	3' most exon	ENSRNOG00000019318	25731	Syt3	synaptotagmin 3	YES	3'UTR(S)	72.73%	AAUAAA	Yes	NO
chr1:101538712:+	chr1	101538712	+	41.128822210500005	3' most exon	ENSRNOG00000019424	292875	Aspdh	aspartate dehydrogenase domain containing	NO	3'UTR(S)	100.0%	OtherPAS	Yes	NO
chr1:101542739:+	chr1	101542739	+	14.4042178495	3' most exon	ENSRNOG00000019442	292876	Josd2	Josephin domain containing 2	NO	3'UTR(S)	100.0%	AAUAAA	Yes	NO
chr1:101545854:+	chr1	101545854	+	24.7257037906	intergenic	na	na	na	na	NO	intergenic	27.27%	AAUAAA	No	NO
chr1:101555851:+	chr1	101555851	+	7.27314437132	intergenic	na	na	na	na	NO	intergenic	54.55%	AAUAAA	Yes	YES
chr1:101567601:+	chr1	101567601	+	1.25859365674	Intron	ENSRNOG00000031739	na	Fam71e1	family with sequence similarity 71, member E1	NO	Intron	18.18%	NoPAS	No	NO
chr1:101571520:+	chr1	101571520	+	104.66490909	Single exon	ENSRNOG00000031739	na	Fam71e1	family with sequence similarity 71, member E1	YES	3'UTR(F)	90.91%	AAUAAA	Yes	NO
chr1:101572009:+	chr1	101572009	+	27.52072515	Single exon	ENSRNOG00000031739	na	Fam71e1	family with sequence similarity 71, member E1	YES	3'UTR(M)	45.45%	NoPAS	No	NO
chr1:101572716:+	chr1	101572716	+	1.14254911321	Single exon	ENSRNOG00000031739	na	Fam71e1	family with sequence similarity 71, member E1	YES	3'UTR(L)	18.18%	NoPAS	No	NO
chr1:101655196:+	chr1	101655196	+	15.312328808499998	3' most exon	ENSRNOG00000019854	60575	Napsa	napsin A aspartic peptidase	YES	3'UTR(S)	45.45%	AAUAAA	No	NO
chr1:101672629:+	chr1	101672629	+	1.4797694881	3' most exon	ENSRNOG00000019959	117101	Kcnc3	potassium voltage-gated channel subfamily C member 3	NO	3'UTR(S)	18.18%	OtherPAS	Yes	NO
chr1:101673261:+	chr1	101673261	+	9.5214117156	intergenic	na	na	na	na	NO	intergenic	45.45%	AAUAAA	Yes	NO
chr1:101847652:+	chr1	101847652	+	33.278929248800004	3' most exon	ENSRNOG00000026517	361565	Vrk3	vaccinia related kinase 3	YES	3'UTR(S)	81.82%	AAUAAA	Yes	NO
chr1:101859236:+	chr1	101859236	+	2.2584345371	intergenic	na	na	na	na	NO	intergenic	18.18%	AUUAAA	No	YES
chr1:101877145:+	chr1	101877145	+	3.25804842075	Intron	ENSRNOG00000048733	65274	Nup62	nucleoporin 62	NO	Intron	18.18%	NoPAS	No	NO
chr1:101885450:+	chr1	101885450	+	5.07904461815	Intron	ENSRNOG00000048733	65274	Nup62	nucleoporin 62	NO	Intron	18.18%	AUUAAA	No	NO
chr1:101891787:+	chr1	101891787	+	62.3821331678	3' most exon	ENSRNOG00000048733	65274	Nup62	nucleoporin 62	NO	3'UTR(S)	90.91%	AAUAAA	No	NO
chr1:101898887:+	chr1	101898887	+	12.951622338900002	Intron	ENSRNOG00000020148	na	Il4i1	interleukin 4 induced 1	NO	Intron	54.55%	NoPAS	No	NO
chr1:101901446:+	chr1	101901446	+	81.9871136672	Single exon	ENSRNOG00000020148	na	Il4i1	interleukin 4 induced 1	YES	3'UTR(S)	90.91%	AAUAAA	No	NO
chr1:101905652:+	chr1	101905652	+	2.03927634269	intergenic	na	na	na	na	NO	intergenic	27.27%	AUUAAA	No	YES
chr1:101908220:+	chr1	101908220	+	2.07870043398	intergenic	na	na	na	na	NO	intergenic	18.18%	NoPAS	No	NO
chr1:101916236:+	chr1	101916236	+	1.2272713352200002	3' most exon	ENSRNOG00000020289	292887	Akt1s1	AKT1 substrate 1	NO	3'UTR(F)	27.27%	NoPAS	Yes	NO
chr1:101916268:+	chr1	101916268	+	15.298120839300001	3' most exon	ENSRNOG00000020289	292887	Akt1s1	AKT1 substrate 1	NO	3'UTR(M)	72.73%	NoPAS	No	NO
chr1:101916576:+	chr1	101916576	+	24.0596589319	3' most exon	ENSRNOG00000020289	292887	Akt1s1	AKT1 substrate 1	NO	3'UTR(L)	100.0%	AUUAAA	Yes	NO
chr1:101923535:+	chr1	101923535	+	18.8274263607	3' most exon	ENSRNOG00000020318	308576	Pnkp	polynucleotide kinase 3'-phosphatase	NO	3'UTR(F)	72.73%	AAUAAA	Yes	NO
chr1:101923568:+	chr1	101923568	+	5.16258715775	3' most exon	ENSRNOG00000020318	308576	Pnkp	polynucleotide kinase 3'-phosphatase	YES	3'UTR(M)	18.18%	NoPAS	No	NO
chr1:101923823:+	chr1	101923823	+	4.31472677268	3' most exon	ENSRNOG00000020318	308576	Pnkp	polynucleotide kinase 3'-phosphatase	YES	3'UTR(L)	45.45%	AUUAAA	No	NO
chr1:101932685:+	chr1	101932685	+	2.41909823783	intergenic	na	na	na	na	NO	intergenic	18.18%	AAUAAA	No	YES
chr1:101961208:+	chr1	101961208	+	5.76262402587	3' most exon	ENSRNOG00000020429	308577	Fuz	fuzzy planar cell polarity protein	NO	3'UTR(S)	72.73%	OtherPAS	No	NO
chr1:101961431:+	chr1	101961431	+	3.99223753357	intergenic	na	na	na	na	NO	intergenic	72.73%	AAUAAA	Yes	NO
chr1:101991010:+	chr1	101991010	+	3.6826288464999997	intergenic	na	na	na	na	NO	intergenic	27.27%	OtherPAS	No	NO
chr1:102018333:+	chr1	102018333	+	163.325406254	3' most exon	ENSRNOG00000020443	292890	Tsks	testis-specific serine kinase substrate	NO	3'UTR(S)	90.91%	AAUAAA	Yes	NO
chr1:102061799:+	chr1	102061799	+	232.457804143	3' most exon	ENSRNOG00000043388	292892	Irf3	interferon regulatory factor 3	NO	3'UTR(S)	100.0%	AAUAAA	Yes	NO
chr1:102081670:+	chr1	102081670	+	15.828314991300001	3' most exon	ENSRNOG00000037247	361568	Rras	related RAS viral (r-ras) oncogene homolog	NO	3'UTR(S)	81.82%	AAUAAA	Yes	NO
chr1:102135946:+	chr1	102135946	+	51.158463008199995	3' most exon	ENSRNOG00000020543	292894	Nosip	nitric oxide synthase interacting protein	NO	3'UTR(S)	100.0%	AAUAAA	Yes	NO
chr1:102161152:+	chr1	102161152	+	0.919246768275	intergenic	na	na	na	na	NO	intergenic	18.18%	NoPAS	No	NO
chr1:102182766:+	chr1	102182766	+	3.4265399736299997	intergenic	na	na	na	na	NO	intergenic	18.18%	NoPAS	No	NO
chr1:102183465:+	chr1	102183465	+	0.89285603014	intergenic	na	na	na	na	NO	intergenic	18.18%	NoPAS	No	NO
chr1:102184751:+	chr1	102184751	+	2.80346826538	intergenic	na	na	na	na	NO	intergenic	27.27%	AUUAAA	No	NO
chr1:102186725:+	chr1	102186725	+	15.1488524844	intergenic	na	na	na	na	NO	intergenic	36.36%	OtherPAS	No	NO
chr1:102221753:+	chr1	102221753	+	17.855715376	3' most exon	ENSRNOG00000020634	292898	Pih1d1	PIH1 domain containing 1	NO	3'UTR(F)	100.0%	AAUAAA	Yes	NO
chr1:102222047:+	chr1	102222047	+	2.67095094674	3' most exon	ENSRNOG00000020634	292898	Pih1d1	PIH1 domain containing 1	YES	3'UTR(L)	45.45%	NoPAS	No	NO
chr1:102237193:+	chr1	102237193	+	11.719777289300001	3' most exon	ENSRNOG00000020650	116638	Slc17a7	solute carrier family 17 member 7	YES	3'UTR(F)	36.36%	NoPAS	No	NO
chr1:102237248:+	chr1	102237248	+	22.183071658499998	3' most exon	ENSRNOG00000020650	116638	Slc17a7	solute carrier family 17 member 7	YES	3'UTR(M)	54.55%	NoPAS	Yes	NO
chr1:102237380:+	chr1	102237380	+	3.9333414602699994	3' most exon	ENSRNOG00000020650	116638	Slc17a7	solute carrier family 17 member 7	YES	3'UTR(M)	27.27%	NoPAS	No	NO
chr1:102237601:+	chr1	102237601	+	16.317489781099997	3' most exon	ENSRNOG00000020650	116638	Slc17a7	solute carrier family 17 member 7	YES	3'UTR(L)	27.27%	NoPAS	Yes	NO
chr1:102238043:+	chr1	102238043	+	718.590675226	intergenic	na	na	na	na	NO	intergenic	81.82%	AAUAAA	Yes	NO
chr1:102270889:+	chr1	102270889	+	2.32930519536	intergenic	na	na	na	na	NO	intergenic	18.18%	AAUAAA	No	YES
chr1:102295457:+	chr1	102295457	+	10.2803208574	intergenic	na	na	na	na	NO	intergenic	45.45%	AAUAAA	Yes	NO
chr1:102316857:+	chr1	102316857	+	2.84017121608	Intron	ENSRNOG00000025220	na	Slc6a16	solute carrier family 6, member 16	NO	Intron	18.18%	AAUAAA	No	NO
chr1:102321826:+	chr1	102321826	+	5.532910372100001	Intron	ENSRNOG00000025220	na	Slc6a16	solute carrier family 6, member 16	NO	Intron	18.18%	NoPAS	No	NO
chr1:102325550:+	chr1	102325550	+	6.15968232846	Single exon	ENSRNOG00000025220	na	Slc6a16	solute carrier family 6, member 16	YES	3'UTR(S)	45.45%	AAUAAA	Yes	NO
chr1:102338758:+	chr1	102338758	+	1.39670774445	Intron	ENSRNOG00000037219	499151	RGD1562492	similar to Orphan sodium- and chloride-dependent neurotransmitter transporter NTT5 (Solute carrier family 6 member 16)	NO	Intron	18.18%	NoPAS	No	NO
chr1:102340901:+	chr1	102340901	+	178.47126560700002	intergenic	na	na	na	na	NO	intergenic	81.82%	AAUAAA	No	NO
chr1:102391942:+	chr1	102391942	+	62.1532244192	3' most exon	ENSRNOG00000020719	292905	Hrc	histidine rich calcium binding protein	YES	3'UTR(S)	45.45%	AAUAAA	Yes	NO
chr1:102393900:+	chr1	102393900	+	3.9582032889699996	intergenic	na	na	na	na	NO	intergenic	27.27%	NoPAS	No	NO
chr1:102422023:+	chr1	102422023	+	18.3154623605	intergenic	na	na	na	na	NO	intergenic	36.36%	AAUAAA	Yes	NO
chr1:102483002:+	chr1	102483002	+	5.14115469211	3' most exon	ENSRNOG00000020779	365241	Kcna7	potassium voltage-gated channel subfamily A member 7	YES	3'UTR(S)	72.73%	AUUAAA	No	NO
chr1:102487316:+	chr1	102487316	+	1.9441994398500002	3' most exon	ENSRNOG00000020783	25730	Ntf4	neurotrophin 4	NO	3'UTR(S)	18.18%	NoPAS	Yes	NO
chr1:102491697:+	chr1	102491697	+	9.05118373893	Single exon	ENSRNOG00000020787	na	ENSRNOG00000020787	na	YES	Pseudogene	36.36%	NoPAS	Yes	NO
chr1:102491813:+	chr1	102491813	+	2.39374320101	Single exon	ENSRNOG00000020787	na	ENSRNOG00000020787	na	YES	Pseudogene	18.18%	NoPAS	No	NO
chr1:102493135:+	chr1	102493135	+	6.4283774009800005	3' most exon	ENSRNOG00000047040	25329	Lhb	luteinizing hormone beta polypeptide	NO	3'UTR(S)	54.55%	AAUAAA	No	NO
chr1:102525107:+	chr1	102525107	+	1.59576691722	3' most exon	ENSRNOG00000020812	690987	Gys1	glycogen synthase 1	NO	3'UTR(F)	45.45%	NoPAS	No	NO
chr1:102525564:+	chr1	102525564	+	2.64543216277	3' most exon	ENSRNOG00000020812	690987	Gys1	glycogen synthase 1	NO	3'UTR(M)	63.64%	NoPAS	No	NO
chr1:102526040:+	chr1	102526040	+	60.0039754668	3' most exon	ENSRNOG00000020812	690987	Gys1	glycogen synthase 1	YES	3'UTR(L)	100.0%	OtherPAS	Yes	NO
chr1:102546715:+	chr1	102546715	+	1.8574864507799997	intergenic	na	na	na	na	NO	intergenic	18.18%	AUUAAA	No	YES
chr1:102584929:+	chr1	102584929	+	5.69712246665	Intron	ENSRNOG00000020927	361576	Tulp2	tubby-like protein 2	NO	Intron	18.18%	AAUAAA	No	NO
chr1:102590188:+	chr1	102590188	+	153.97351346899998	3' most exon	ENSRNOG00000020927	361576	Tulp2	tubby-like protein 2	NO	3'UTR(F)	90.91%	AAUAAA	Yes	NO
chr1:102590218:+	chr1	102590218	+	1.7091170292500002	3' most exon	ENSRNOG00000020927	361576	Tulp2	tubby-like protein 2	YES	3'UTR(L)	18.18%	NoPAS	No	NO
chr1:102590392:+	chr1	102590392	+	33.9687236862	intergenic	na	na	na	na	NO	intergenic	54.55%	AAUAAA	No	YES
chr1:102619582:+	chr1	102619582	+	7.3367231762800005	3' most exon	ENSRNOG00000020942	308584	Plekha4	pleckstrin homology domain containing A4	NO	3'UTR(S)	81.82%	AAUAAA	No	NO
chr1:102630329:+	chr1	102630329	+	3.0636291459900002	intergenic	na	na	na	na	NO	intergenic	18.18%	AAUAAA	No	YES
chr1:102650883:+	chr1	102650883	+	517.339759865	3' most exon	ENSRNOG00000020956	64203	Bcat2	branched chain amino acid transaminase 2	NO	3'UTR(S)	100.0%	AAUAAA	Yes	NO
chr1:102681218:+	chr1	102681218	+	6.6947219897500005	3' most exon	ENSRNOG00000020995	81919	Fut1	fucosyltransferase 1	YES	3'UTR(S)	18.18%	AUUAAA	Yes	NO
chr1:102687757:+	chr1	102687757	+	27.927290406999997	3' most exon	ENSRNOG00000024678	499152	Izumo1	izumo sperm-egg fusion 1	NO	3'UTR(S)	54.55%	AAUAAA	Yes	NO
chr1:102700427:+	chr1	102700427	+	14.575250732899999	3' most exon	ENSRNOG00000021004	292912	Rasip1	Ras interacting protein 1	NO	3'UTR(S)	90.91%	AAUAAA	Yes	NO
chr1:102706615:+	chr1	102706615	+	0.8407026267300001	Single exon	ENSRNOG00000024580	na	Mamstr	MEF2 activating motif and SAP domain containing transcriptional regulator	YES	3'UTR(F)	18.18%	NoPAS	Yes	NO
chr1:102707132:+	chr1	102707132	+	4.76395521018	Single exon	ENSRNOG00000024580	na	Mamstr	MEF2 activating motif and SAP domain containing transcriptional regulator	YES	3'UTR(M)	45.45%	AUUAAA	No	NO
chr1:102707159:+	chr1	102707159	+	24.3034054009	Single exon	ENSRNOG00000024580	na	Mamstr	MEF2 activating motif and SAP domain containing transcriptional regulator	YES	3'UTR(L)	36.36%	NoPAS	No	NO
chr1:102756635:+	chr1	102756635	+	3.7955042982599996	intergenic	na	na	na	na	NO	intergenic	18.18%	AAUAAA	Yes	NO
chr1:102766116:+	chr1	102766116	+	15.515410507	3' most exon	ENSRNOG00000021017	308588	Car11	carbonic anhydrase 11	NO	3'UTR(S)	81.82%	AUUAAA	Yes	NO
chr1:102771550:+	chr1	102771550	+	18.5202247366	3' most exon	ENSRNOG00000021027	24309	Dbp	D-box binding PAR bZIP transcription factor	NO	3'UTR(F)	81.82%	OtherPAS	Yes	NO
chr1:102771677:+	chr1	102771677	+	24.711527395799997	3' most exon	ENSRNOG00000021027	24309	Dbp	D-box binding PAR bZIP transcription factor	NO	3'UTR(M)	100.0%	AAUAAA	Yes	NO
chr1:102771734:+	chr1	102771734	+	1.97122356445	3' most exon	ENSRNOG00000021027	24309	Dbp	D-box binding PAR bZIP transcription factor	YES	3'UTR(L)	27.27%	NoPAS	No	NO
chr1:102782383:+	chr1	102782383	+	15.3780674661	3' most exon	ENSRNOG00000021035	81766	Rpl18	ribosomal protein L18	NO	3'UTR(S)	81.82%	AAUAAA	Yes	NO
chr1:102788629:+	chr1	102788629	+	1.40288314666	Intron	ENSRNOG00000021039	na	Fam83e	family with sequence similarity 83, member E	NO	Intron	18.18%	AUUAAA	No	NO
chr1:102790603:+	chr1	102790603	+	26.1980741125	Single exon	ENSRNOG00000021039	na	Fam83e	family with sequence similarity 83, member E	YES	3'UTR(F)	54.55%	OtherPAS	No	NO
chr1:102790691:+	chr1	102790691	+	2.70432880147	Single exon	ENSRNOG00000021039	na	Fam83e	family with sequence similarity 83, member E	YES	3'UTR(M)	36.36%	AUUAAA	No	NO
chr1:102792113:+	chr1	102792113	+	4.15957634698	Single exon	ENSRNOG00000021039	na	Fam83e	family with sequence similarity 83, member E	YES	3'UTR(L)	45.45%	AAUAAA	No	NO
chr1:102806769:+	chr1	102806769	+	5.48581638125	intergenic	na	na	na	na	NO	intergenic	18.18%	NoPAS	No	NO
chr1:102837485:+	chr1	102837485	+	1.9019977357299998	intergenic	na	na	na	na	NO	intergenic	18.18%	NoPAS	No	YES
chr1:102871730:+	chr1	102871730	+	3.6201203918800005	3' most exon	ENSRNOG00000021048	na	Lmtk3	lemur tyrosine kinase 3	NO	3'UTR(S)	18.18%	NoPAS	Yes	NO
chr1:102871779:+	chr1	102871779	+	3.43237039772	intergenic	na	na	na	na	NO	intergenic	36.36%	OtherPAS	Yes	NO
chr1:102875869:+	chr1	102875869	+	3.1051266687299997	intergenic	na	na	na	na	NO	intergenic	27.27%	OtherPAS	No	NO
chr1:102882325:+	chr1	102882325	+	1.4707813138999999	intergenic	na	na	na	na	NO	intergenic	18.18%	OtherPAS	No	NO
chr1:102882410:+	chr1	102882410	+	2.3018703091	intergenic	na	na	na	na	NO	intergenic	27.27%	OtherPAS	No	NO
chr1:102882793:+	chr1	102882793	+	12.7932629693	intergenic	na	na	na	na	NO	intergenic	27.27%	AAUAAA	No	NO
chr1:102902274:+	chr1	102902274	+	2.9415626277799998	intergenic	na	na	na	na	NO	intergenic	18.18%	NoPAS	No	YES
chr1:102902416:+	chr1	102902416	+	26.5830181148	intergenic	na	na	na	na	NO	intergenic	27.27%	AUUAAA	No	YES
chr1:102902605:+	chr1	102902605	+	8.2101032993	intergenic	na	na	na	na	NO	intergenic	36.36%	AUUAAA	No	NO
chr1:102903234:+	chr1	102903234	+	17.5398161451	intergenic	na	na	na	na	NO	intergenic	27.27%	AAUAAA	No	NO
chr1:102904159:+	chr1	102904159	+	25.636090571700002	intergenic	na	na	na	na	NO	intergenic	18.18%	AAUAAA	No	YES
chr1:102948723:+	chr1	102948723	+	2.1634410342500003	3' most exon	ENSRNOG00000021082	361577	Kdelr1	KDEL endoplasmic reticulum protein retention receptor 1	NO	3'UTR(F)	27.27%	Arich	Yes	NO
chr1:102949210:+	chr1	102949210	+	329.856853128	3' most exon	ENSRNOG00000021082	361577	Kdelr1	KDEL endoplasmic reticulum protein retention receptor 1	YES	3'UTR(L)	100.0%	AAUAAA	Yes	NO
chr1:102979028:+	chr1	102979028	+	21.8831906191	3' most exon	ENSRNOG00000021096	308593	Tmem143	transmembrane protein 143	NO	3'UTR(S)	90.91%	AAUAAA	Yes	NO
chr1:102998282:+	chr1	102998282	+	3.5903795835500003	Intron	ENSRNOG00000021109	308594	Ccdc114	coiled-coil domain containing 114	NO	Intron	36.36%	Arich	No	NO
chr1:103016197:+	chr1	103016197	+	14.3852409903	3' most exon	ENSRNOG00000021109	308594	Ccdc114	coiled-coil domain containing 114	NO	3'UTR(F)	72.73%	AAUAAA	No	NO
chr1:103016223:+	chr1	103016223	+	2.5000550490299998	3' most exon	ENSRNOG00000021109	308594	Ccdc114	coiled-coil domain containing 114	YES	3'UTR(L)	18.18%	NoPAS	No	NO
chr1:103096754:+	chr1	103096754	+	1.6451409681	intergenic	na	na	na	na	NO	intergenic	18.18%	NoPAS	No	YES
chr1:103152081:+	chr1	103152081	+	122.283133776	3' most exon	ENSRNOG00000021118	361578	Nomo1	nodal modulator 1	YES	3'UTR(S)	100.0%	AAUAAA	No	NO
chr1:103177636:+	chr1	103177636	+	1.64314095084	intergenic	na	na	na	na	NO	intergenic	18.18%	AAUAAA	No	YES
chr1:103208244:+	chr1	103208244	+	2.68083453041	intergenic	na	na	na	na	NO	intergenic	18.18%	NoPAS	No	YES
chr1:103397336:+	chr1	103397336	+	1.3472056713799998	Intron	ENSRNOG00000010983	292918	Otog	otogelin	NO	Intron	27.27%	AAUAAA	No	NO
chr1:103411352:+	chr1	103411352	+	20.9768087956	3' most exon	ENSRNOG00000010983	292918	Otog	otogelin	YES	3'UTR(S)	36.36%	AAUAAA	Yes	NO
chr1:103484296:+	chr1	103484296	+	99.9258123777	3' most exon	ENSRNOG00000011306	337868	Myod1	myogenic differentiation 1	NO	3'UTR(S)	54.55%	AAUAAA	Yes	NO
chr1:103501569:+	chr1	103501569	+	2.07870043398	Intron	ENSRNOG00000011380	25327	Kcnc1	potassium voltage-gated channel subfamily C member 1	NO	Intron	18.18%	NoPAS	No	NO
chr1:103501699:+	chr1	103501699	+	1.1977129443999999	Intron	ENSRNOG00000011380	25327	Kcnc1	potassium voltage-gated channel subfamily C member 1	NO	Intron	18.18%	OtherPAS	No	NO
chr1:103530972:+	chr1	103530972	+	18.0394071081	Internal exon	ENSRNOG00000011380	25327	Kcnc1	potassium voltage-gated channel subfamily C member 1	NO	CDS	36.36%	OtherPAS	No	NO
chr1:103536392:+	chr1	103536392	+	5.77259196352	Intron	ENSRNOG00000011380	25327	Kcnc1	potassium voltage-gated channel subfamily C member 1	NO	Intron	36.36%	AAUAAA	Yes	NO
chr1:103541475:+	chr1	103541475	+	7.719412317200001	3' most exon	ENSRNOG00000011380	25327	Kcnc1	potassium voltage-gated channel subfamily C member 1	NO	3'UTR(F)	18.18%	AAUAAA	Yes	NO
chr1:103541577:+	chr1	103541577	+	3.93377172077	3' most exon	ENSRNOG00000011380	25327	Kcnc1	potassium voltage-gated channel subfamily C member 1	YES	3'UTR(L)	36.36%	AAUAAA	Yes	NO
chr1:103541783:+	chr1	103541783	+	7.47741394278	intergenic	na	na	na	na	NO	intergenic	36.36%	AAUAAA	Yes	NO
chr1:103716236:+	chr1	103716236	+	7.1285759005800005	intergenic	na	na	na	na	NO	intergenic	36.36%	NoPAS	No	NO
chr1:103716710:+	chr1	103716710	+	1.67609062281	intergenic	na	na	na	na	NO	intergenic	18.18%	OtherPAS	No	YES
chr1:103951995:+	chr1	103951995	+	20.8291668664	3' most exon	ENSRNOG00000012360	361580	Gtf2h1	general transcription factor IIH subunit 1	YES	3'UTR(F)	90.91%	AAUAAA	Yes	NO
chr1:103952369:+	chr1	103952369	+	3.33741480145	3' most exon	ENSRNOG00000012360	361580	Gtf2h1	general transcription factor IIH subunit 1	YES	3'UTR(L)	18.18%	AUUAAA	No	NO
chr1:103984503:+	chr1	103984503	+	1.7027838015099999	3' most exon	ENSRNOG00000013009	24533	Ldha	lactate dehydrogenase A	NO	3'UTR(F)	18.18%	OtherPAS	Yes	NO
chr1:103984637:+	chr1	103984637	+	138.964595592	3' most exon	ENSRNOG00000013009	24533	Ldha	lactate dehydrogenase A	YES	3'UTR(L)	100.0%	AAUAAA	Yes	NO
chr1:104006583:+	chr1	104006583	+	123.773301832	3' most exon	ENSRNOG00000013103	29634	Ldhc	lactate dehydrogenase C	YES	3'UTR(S)	54.55%	AAUAAA	Yes	NO
chr1:104127413:+	chr1	104127413	+	168.597225699	intergenic	na	na	na	na	NO	intergenic	72.73%	OtherPAS	Yes	NO
chr1:104127570:+	chr1	104127570	+	0.943637489145	intergenic	na	na	na	na	NO	intergenic	18.18%	NoPAS	No	NO
chr1:104223049:+	chr1	104223049	+	4.50761917491	intergenic	na	na	na	na	NO	intergenic	18.18%	AUUAAA	No	YES
chr1:104235351:+	chr1	104235351	+	2.44482074767	intergenic	na	na	na	na	NO	intergenic	27.27%	AAUAAA	No	YES
chr1:104243017:+	chr1	104243017	+	4.48927057082	3' most exon	ENSRNOG00000013663	308602	Tmem86a	transmembrane protein 86A	NO	3'UTR(S)	45.45%	AAUAAA	Yes	NO
chr1:104346504:+	chr1	104346504	+	0.659389974745	intergenic	na	na	na	na	NO	intergenic	18.18%	NoPAS	No	NO
chr1:105204299:+	chr1	105204299	+	1.38237459087	3' most exon	ENSRNOG00000014277	365252	Zdhhc13	zinc finger, DHHC-type containing 13	NO	3'UTR(S)	45.45%	AAUAAA	Yes	NO
chr1:105263453:+	chr1	105263453	+	1.05962931088	intergenic	na	na	na	na	NO	intergenic	27.27%	OtherPAS	No	NO
chr1:105904499:+	chr1	105904499	+	7.034356191900001	Intron	ENSRNOG00000014530	171563	Nav2	neuron navigator 2	NO	Intron	36.36%	OtherPAS	No	NO
chr1:105991509:+	chr1	105991509	+	2.13010539864	3' most exon	ENSRNOG00000014530	171563	Nav2	neuron navigator 2	NO	3'UTR(F)	45.45%	OtherPAS	No	NO
chr1:105993245:+	chr1	105993245	+	1.27387020636	3' most exon	ENSRNOG00000014530	171563	Nav2	neuron navigator 2	NO	3'UTR(M)	36.36%	AAUAAA	No	NO
chr1:105994339:+	chr1	105994339	+	1.7316861136900001	3' most exon	ENSRNOG00000014530	171563	Nav2	neuron navigator 2	NO	3'UTR(M)	45.45%	AAUAAA	Yes	NO
chr1:105994388:+	chr1	105994388	+	34.6397457711	3' most exon	ENSRNOG00000014530	171563	Nav2	neuron navigator 2	NO	3'UTR(L)	90.91%	AAUAAA	Yes	NO
chr1:106019646:+	chr1	106019646	+	1.38528417458	intergenic	na	na	na	na	NO	intergenic	18.18%	Arich	No	YES
chr1:106159703:+	chr1	106159703	+	29.56299832	3' most exon	ENSRNOG00000022189	292935	Htatip2	HIV-1 Tat interactive protein 2	YES	3'UTR(S)	72.73%	AAUAAA	Yes	NO
chr1:106250500:+	chr1	106250500	+	1.54956292176	3' most exon	ENSRNOG00000014829	89820	Prmt3	protein arginine methyltransferase 3	NO	3'UTR(S)	45.45%	AAUAAA	Yes	NO
chr1:106385232:+	chr1	106385232	+	3.6988854916199996	3' most exon	ENSRNOG00000031662	171148	Slc6a5	solute carrier family 6 member 5	NO	3'UTR(S)	45.45%	AAUAAA	Yes	NO
chr1:106533730:+	chr1	106533730	+	2.6610079766299997	Intron	ENSRNOG00000015675	81733	Nell1	neural EGFL like 1	NO	Intron	27.27%	AAUAAA	No	NO
chr1:106859747:+	chr1	106859747	+	11.3426059001	Intron	ENSRNOG00000015675	81733	Nell1	neural EGFL like 1	NO	Intron	18.18%	AAUAAA	No	NO
chr1:107260834:+	chr1	107260834	+	0.924444517155	3' most exon	ENSRNOG00000015675	81733	Nell1	neural EGFL like 1	NO	3'UTR(F)	18.18%	NoPAS	No	NO
chr1:107260908:+	chr1	107260908	+	6.275483637050001	3' most exon	ENSRNOG00000015675	81733	Nell1	neural EGFL like 1	YES	3'UTR(L)	36.36%	AAUAAA	Yes	NO
chr1:108013421:+	chr1	108013421	+	3.0485803378	Single exon	ENSRNOG00000015972	na	Ano5	anoctamin 5	YES	3'UTR(S)	54.55%	AUUAAA	No	NO
chr1:108016135:+	chr1	108016135	+	0.7234169426450001	intergenic	na	na	na	na	NO	intergenic	18.18%	AAUAAA	No	NO
chr1:108080524:+	chr1	108080524	+	5.8382185708800005	intergenic	na	na	na	na	NO	intergenic	36.36%	AAUAAA	Yes	NO
chr1:108292556:+	chr1	108292556	+	15.730995528	intergenic	na	na	na	na	NO	intergenic	54.55%	NoPAS	No	YES
chr1:108405240:+	chr1	108405240	+	4.935416636369999	3' most exon	ENSRNOG00000016717	499156	Gas2	growth arrest-specific 2	NO	3'UTR(S)	27.27%	AAUAAA	No	NO
chr1:108425210:+	chr1	108425210	+	16.2006573348	intergenic	na	na	na	na	NO	intergenic	27.27%	AUUAAA	No	NO
chr1:108536017:+	chr1	108536017	+	1.3818134807	intergenic	na	na	na	na	NO	intergenic	18.18%	AAUAAA	No	YES
chr1:109321872:+	chr1	109321872	+	3.8685217170699997	intergenic	na	na	na	na	NO	intergenic	27.27%	AUUAAA	No	NO
chr1:109322618:+	chr1	109322618	+	2.3009211423099996	intergenic	na	na	na	na	NO	intergenic	18.18%	AUUAAA	No	NO
chr1:109323807:+	chr1	109323807	+	5.396719043130001	intergenic	na	na	na	na	NO	intergenic	27.27%	OtherPAS	No	NO
chr1:109329052:+	chr1	109329052	+	0.92488899988	intergenic	na	na	na	na	NO	intergenic	18.18%	AAUAAA	No	NO
chr1:110245097:+	chr1	110245097	+	1.32070706225	intergenic	na	na	na	na	NO	intergenic	18.18%	AAUAAA	No	YES
chr1:111921633:+	chr1	111921633	+	52.963906709899994	intergenic	na	na	na	na	NO	intergenic	63.64%	AUUAAA	No	NO
chr1:112022213:+	chr1	112022213	+	1.5578611121200001	intergenic	na	na	na	na	NO	intergenic	18.18%	AAUAAA	No	NO
chr1:112583090:+	chr1	112583090	+	2.60290673545	intergenic	na	na	na	na	NO	intergenic	18.18%	NoPAS	No	NO
chr1:112623372:+	chr1	112623372	+	2.57792532632	intergenic	na	na	na	na	NO	intergenic	36.36%	AAUAAA	No	YES
chr1:113091143:+	chr1	113091143	+	2.28624753048	intergenic	na	na	na	na	NO	intergenic	18.18%	AAUAAA	No	NO
chr1:113357247:+	chr1	113357247	+	1.4065541673100002	intergenic	na	na	na	na	NO	intergenic	18.18%	NoPAS	No	NO
chr1:113860079:+	chr1	113860079	+	86.9479423773	intergenic	na	na	na	na	NO	intergenic	72.73%	AAUAAA	No	NO
chr1:114275557:+	chr1	114275557	+	7.64331339605	3' most exon	ENSRNOG00000014938	24922	Gabrb3	gamma-aminobutyric acid type A receptor beta 3 subunit	YES	3'UTR(F)	18.18%	OtherPAS	Yes	NO
chr1:114276368:+	chr1	114276368	+	1.19909554556	3' most exon	ENSRNOG00000014938	24922	Gabrb3	gamma-aminobutyric acid type A receptor beta 3 subunit	YES	3'UTR(M)	18.18%	AAUAAA	No	NO
chr1:114278604:+	chr1	114278604	+	8.5001383714	3' most exon	ENSRNOG00000014938	24922	Gabrb3	gamma-aminobutyric acid type A receptor beta 3 subunit	YES	3'UTR(L)	36.36%	AUUAAA	Yes	NO
chr1:114282609:+	chr1	114282609	+	11.3185879567	intergenic	na	na	na	na	NO	intergenic	18.18%	AAUAAA	No	YES
chr1:114535042:+	chr1	114535042	+	1.7336033674900002	Single exon	ENSRNOG00000021507	na	Luzp2	leucine zipper protein 2	YES	3'UTR(S)	18.18%	OtherPAS	No	NO
chr1:114537814:+	chr1	114537814	+	24.2257208168	intergenic	na	na	na	na	NO	intergenic	36.36%	AAUAAA	No	NO
chr1:114538190:+	chr1	114538190	+	15.502252587200001	intergenic	na	na	na	na	NO	intergenic	36.36%	AUUAAA	No	NO
chr1:114538449:+	chr1	114538449	+	8.49803328345	intergenic	na	na	na	na	NO	intergenic	18.18%	AAUAAA	Yes	NO
chr1:114680447:+	chr1	114680447	+	27.962689099899997	intergenic	na	na	na	na	NO	intergenic	27.27%	OtherPAS	No	YES
chr1:114680805:+	chr1	114680805	+	1.48328030674	intergenic	na	na	na	na	NO	intergenic	27.27%	AAUAAA	No	YES
chr1:115208512:+	chr1	115208512	+	2.4844306183000002	Intron	ENSRNOG00000011480	308663	Tubgcp5	tubulin, gamma complex associated protein 5	NO	Intron	36.36%	AAUAAA	No	NO
chr1:115210935:+	chr1	115210935	+	3.2948162774900003	Intron	ENSRNOG00000011480	308663	Tubgcp5	tubulin, gamma complex associated protein 5	NO	Intron	27.27%	AAUAAA	No	NO
chr1:115227946:+	chr1	115227946	+	1.7967416966299998	3' most exon	ENSRNOG00000011480	308663	Tubgcp5	tubulin, gamma complex associated protein 5	NO	3'UTR(F)	18.18%	OtherPAS	No	NO
chr1:115228035:+	chr1	115228035	+	3.7328131668599998	3' most exon	ENSRNOG00000011480	308663	Tubgcp5	tubulin, gamma complex associated protein 5	NO	3'UTR(M)	18.18%	AAUAAA	Yes	NO
chr1:115228223:+	chr1	115228223	+	4.33803464721	3' most exon	ENSRNOG00000011480	308663	Tubgcp5	tubulin, gamma complex associated protein 5	NO	3'UTR(M)	81.82%	AAUAAA	No	NO
chr1:115228621:+	chr1	115228621	+	2.32182527693	3' most exon	ENSRNOG00000011480	308663	Tubgcp5	tubulin, gamma complex associated protein 5	YES	3'UTR(M)	54.55%	AUUAAA	No	NO
chr1:115228724:+	chr1	115228724	+	3.7439754667900003	3' most exon	ENSRNOG00000011480	308663	Tubgcp5	tubulin, gamma complex associated protein 5	YES	3'UTR(L)	72.73%	AAUAAA	No	NO
chr1:115238882:+	chr1	115238882	+	2.68516096	intergenic	na	na	na	na	NO	intergenic	36.36%	AAUAAA	No	YES
chr1:115353515:+	chr1	115353515	+	13.7239175665	3' most exon	ENSRNOG00000011945	308666	Cyfip1	cytoplasmic FMR1 interacting protein 1	YES	3'UTR(S)	90.91%	AAUAAA	Yes	NO
chr1:115360923:+	chr1	115360923	+	2.4538392089500003	intergenic	na	na	na	na	NO	intergenic	18.18%	AUUAAA	No	NO
chr1:115408757:+	chr1	115408757	+	1.06701562659	intergenic	na	na	na	na	NO	intergenic	18.18%	AAUAAA	No	NO
chr1:115416459:+	chr1	115416459	+	1.58729807694	intergenic	na	na	na	na	NO	intergenic	18.18%	AUUAAA	No	NO
chr1:115432755:+	chr1	115432755	+	1.11438734281	intergenic	na	na	na	na	NO	intergenic	18.18%	OtherPAS	No	NO
chr1:115458622:+	chr1	115458622	+	3.22685033762	intergenic	na	na	na	na	NO	intergenic	36.36%	AUUAAA	No	YES
chr1:115658627:+	chr1	115658627	+	7.241220822160001	3' most exon	ENSRNOG00000013718	308669	Herc2	HECT and RLD domain containing E3 ubiquitin protein ligase 2	NO	3'UTR(F)	81.82%	AAUAAA	Yes	NO
chr1:115658729:+	chr1	115658729	+	3.6484289490800004	3' most exon	ENSRNOG00000013718	308669	Herc2	HECT and RLD domain containing E3 ubiquitin protein ligase 2	NO	3'UTR(M)	18.18%	OtherPAS	Yes	NO
chr1:115658760:+	chr1	115658760	+	5.20378845066	3' most exon	ENSRNOG00000013718	308669	Herc2	HECT and RLD domain containing E3 ubiquitin protein ligase 2	NO	3'UTR(M)	81.82%	AUUAAA	Yes	NO
chr1:115658977:+	chr1	115658977	+	5.2770169326	3' most exon	ENSRNOG00000013718	308669	Herc2	HECT and RLD domain containing E3 ubiquitin protein ligase 2	YES	3'UTR(M)	90.91%	AAUAAA	Yes	NO
chr1:115661836:+	chr1	115661836	+	5.38718477482	3' most exon	ENSRNOG00000013718	308669	Herc2	HECT and RLD domain containing E3 ubiquitin protein ligase 2	YES	3'UTR(L)	36.36%	AAUAAA	No	NO
chr1:116179240:+	chr1	116179240	+	0.9099947361249999	intergenic	na	na	na	na	NO	intergenic	18.18%	NoPAS	No	YES
chr1:116244802:+	chr1	116244802	+	13.8400676849	intergenic	na	na	na	na	NO	intergenic	100.0%	AAUAAA	No	YES
chr1:116259892:+	chr1	116259892	+	18.1136559157	Single exon	ENSRNOG00000022818	na	ENSRNOG00000022818	na	YES	Pseudogene	54.55%	AAUAAA	No	NO
chr1:116365135:+	chr1	116365135	+	1.28681975731	intergenic	na	na	na	na	NO	intergenic	18.18%	AAUAAA	No	NO
chr1:117307272:+	chr1	117307272	+	4.212736394669999	Intron	ENSRNOG00000022581	365266	Atp10a	ATPase phospholipid transporting 10A (putative)	NO	Intron	27.27%	AAUAAA	No	NO
chr1:117310920:+	chr1	117310920	+	1.11246023005	3' most exon	ENSRNOG00000022581	365266	Atp10a	ATPase phospholipid transporting 10A (putative)	NO	CDS	18.18%	OtherPAS	No	NO
chr1:117311250:+	chr1	117311250	+	1.9736989536900003	3' most exon	ENSRNOG00000022581	365266	Atp10a	ATPase phospholipid transporting 10A (putative)	NO	3'UTR(F)	18.18%	OtherPAS	Yes	NO
chr1:117311349:+	chr1	117311349	+	8.8680579134	3' most exon	ENSRNOG00000022581	365266	Atp10a	ATPase phospholipid transporting 10A (putative)	NO	3'UTR(M)	54.55%	OtherPAS	Yes	NO
chr1:117311751:+	chr1	117311751	+	4.99729057749	3' most exon	ENSRNOG00000022581	365266	Atp10a	ATPase phospholipid transporting 10A (putative)	NO	3'UTR(L)	72.73%	AAUAAA	Yes	NO
chr1:117768530:+	chr1	117768530	+	1.26543951849	Intron	ENSRNOG00000015734	361585	Ube3a	ubiquitin protein ligase E3A	NO	Intron	45.45%	AUUAAA	No	NO
chr1:117771096:+	chr1	117771096	+	4.359422976269999	Intron	ENSRNOG00000015734	361585	Ube3a	ubiquitin protein ligase E3A	NO	Intron	27.27%	AAUAAA	No	NO
chr1:117831960:+	chr1	117831960	+	1.83999431165	3' most exon	ENSRNOG00000015734	361585	Ube3a	ubiquitin protein ligase E3A	NO	3'UTR(F)	36.36%	AAUAAA	Yes	NO
chr1:117832034:+	chr1	117832034	+	7.8298111728199995	3' most exon	ENSRNOG00000015734	361585	Ube3a	ubiquitin protein ligase E3A	NO	3'UTR(M)	72.73%	AUUAAA	Yes	NO
chr1:117833278:+	chr1	117833278	+	1.8067054724	3' most exon	ENSRNOG00000015734	361585	Ube3a	ubiquitin protein ligase E3A	NO	3'UTR(M)	36.36%	AAUAAA	Yes	NO
chr1:117833452:+	chr1	117833452	+	1.60719913288	3' most exon	ENSRNOG00000015734	361585	Ube3a	ubiquitin protein ligase E3A	NO	3'UTR(M)	18.18%	AAUAAA	No	NO
chr1:117837420:+	chr1	117837420	+	43.6629975031	3' most exon	ENSRNOG00000015734	361585	Ube3a	ubiquitin protein ligase E3A	YES	3'UTR(M)	81.82%	AUUAAA	No	NO
chr1:117837714:+	chr1	117837714	+	1.26899849912	3' most exon	ENSRNOG00000015734	361585	Ube3a	ubiquitin protein ligase E3A	YES	3'UTR(M)	18.18%	OtherPAS	No	NO
chr1:117838127:+	chr1	117838127	+	11.905224399300002	3' most exon	ENSRNOG00000015734	361585	Ube3a	ubiquitin protein ligase E3A	YES	3'UTR(M)	90.91%	OtherPAS	Yes	NO
chr1:117838432:+	chr1	117838432	+	2.5183846717800003	3' most exon	ENSRNOG00000015734	361585	Ube3a	ubiquitin protein ligase E3A	YES	3'UTR(L)	36.36%	AAUAAA	No	NO
chr1:120624600:+	chr1	120624600	+	0.9124341909100001	intergenic	na	na	na	na	NO	intergenic	18.18%	OtherPAS	No	NO
chr1:120854990:+	chr1	120854990	+	1.9781699242400002	intergenic	na	na	na	na	NO	intergenic	18.18%	AUUAAA	No	YES
chr1:121796188:+	chr1	121796188	+	1.4578141628999999	intergenic	na	na	na	na	NO	intergenic	18.18%	OtherPAS	No	NO
chr1:122347429:+	chr1	122347429	+	9.1358087155	intergenic	na	na	na	na	NO	intergenic	27.27%	AAUAAA	No	NO
chr1:124026976:+	chr1	124026976	+	1.64042063849	intergenic	na	na	na	na	NO	intergenic	27.27%	AAUAAA	No	NO
chr1:124120740:+	chr1	124120740	+	12.5012576281	3' most exon	ENSRNOG00000010146	308690	Ndn	necdin, MAGE family member	NO	3'UTR(S)	36.36%	AAUAAA	Yes	NO
chr1:124157581:+	chr1	124157581	+	4.61224997676	intergenic	na	na	na	na	NO	intergenic	18.18%	OtherPAS	Yes	NO
chr1:124173266:+	chr1	124173266	+	3.83931084274	intergenic	na	na	na	na	NO	intergenic	18.18%	AUUAAA	No	YES
chr1:124202764:+	chr1	124202764	+	1.3818134807	intergenic	na	na	na	na	NO	intergenic	18.18%	AUUAAA	Yes	NO
chr1:125396794:+	chr1	125396794	+	1.34028405384	intergenic	na	na	na	na	NO	intergenic	18.18%	OtherPAS	No	NO
chr1:125598431:+	chr1	125598431	+	5.00270816352	intergenic	na	na	na	na	NO	intergenic	36.36%	AAUAAA	No	YES
chr1:125690754:+	chr1	125690754	+	3.0263837882599995	intergenic	na	na	na	na	NO	intergenic	45.45%	AAUAAA	No	NO
chr1:125766464:+	chr1	125766464	+	11.818143401099999	Single exon	ENSRNOG00000015503	na	Otud7a	OTU deubiquitinase 7A	YES	3'UTR(F)	63.64%	AAUAAA	Yes	NO
chr1:125767785:+	chr1	125767785	+	2.12720523588	Single exon	ENSRNOG00000015503	na	Otud7a	OTU deubiquitinase 7A	YES	3'UTR(M)	45.45%	AAUAAA	Yes	NO
chr1:125767905:+	chr1	125767905	+	11.264651088399999	Single exon	ENSRNOG00000015503	na	Otud7a	OTU deubiquitinase 7A	YES	3'UTR(L)	27.27%	AUUAAA	No	NO
chr1:125875744:+	chr1	125875744	+	22.127385435300003	intergenic	na	na	na	na	NO	intergenic	27.27%	AUUAAA	No	YES
chr1:125876890:+	chr1	125876890	+	1.22403077803	intergenic	na	na	na	na	NO	intergenic	18.18%	OtherPAS	No	NO
chr1:125926009:+	chr1	125926009	+	1.2633612889	intergenic	na	na	na	na	NO	intergenic	18.18%	NoPAS	Yes	NO
chr1:125930865:+	chr1	125930865	+	1.62973154043	intergenic	na	na	na	na	NO	intergenic	27.27%	NoPAS	No	YES
chr1:126156219:+	chr1	126156219	+	4.62970369936	Intron	ENSRNOG00000015829	361586	Trpm1	transient receptor potential cation channel, subfamily M, member 1	NO	Intron	18.18%	NoPAS	No	NO
chr1:126167188:+	chr1	126167188	+	1.65835254407	Intron	ENSRNOG00000015829	361586	Trpm1	transient receptor potential cation channel, subfamily M, member 1	NO	Intron	18.18%	AAUAAA	No	NO
chr1:126173147:+	chr1	126173147	+	4.2343182524000005	Intron	ENSRNOG00000015829	361586	Trpm1	transient receptor potential cation channel, subfamily M, member 1	NO	Intron	18.18%	AAUAAA	No	NO
chr1:126180365:+	chr1	126180365	+	1.25807942145	Intron	ENSRNOG00000015829	361586	Trpm1	transient receptor potential cation channel, subfamily M, member 1	NO	Intron	18.18%	AAUAAA	No	NO
chr1:126190115:+	chr1	126190115	+	0.943637489145	Intron	ENSRNOG00000015829	361586	Trpm1	transient receptor potential cation channel, subfamily M, member 1	NO	Intron	18.18%	NoPAS	No	NO
chr1:126208749:+	chr1	126208749	+	1.86274515075	3' most exon	ENSRNOG00000015829	361586	Trpm1	transient receptor potential cation channel, subfamily M, member 1	YES	3'UTR(F)	18.18%	NoPAS	No	NO
chr1:126209448:+	chr1	126209448	+	2.2788481746700002	3' most exon	ENSRNOG00000015829	361586	Trpm1	transient receptor potential cation channel, subfamily M, member 1	YES	3'UTR(L)	18.18%	OtherPAS	Yes	NO
chr1:126283808:+	chr1	126283808	+	2.81589070215	3' most exon	ENSRNOG00000016090	309255	Mtmr10	myotubularin related protein 10	NO	3'UTR(F)	27.27%	OtherPAS	No	NO
chr1:126284331:+	chr1	126284331	+	1.3281312751	3' most exon	ENSRNOG00000016090	309255	Mtmr10	myotubularin related protein 10	NO	3'UTR(M)	36.36%	NoPAS	No	NO
chr1:126284785:+	chr1	126284785	+	4.52896370876	3' most exon	ENSRNOG00000016090	309255	Mtmr10	myotubularin related protein 10	NO	3'UTR(M)	45.45%	AUUAAA	Yes	NO
chr1:126284906:+	chr1	126284906	+	19.7278609869	3' most exon	ENSRNOG00000016090	309255	Mtmr10	myotubularin related protein 10	NO	3'UTR(L)	81.82%	AAUAAA	Yes	NO
chr1:126361716:+	chr1	126361716	+	4.90651179294	3' most exon	ENSRNOG00000016327	293829	Mcee	methylmalonyl CoA epimerase	NO	3'UTR(F)	72.73%	AUUAAA	Yes	NO
chr1:126361743:+	chr1	126361743	+	1.2763816591	3' most exon	ENSRNOG00000016327	293829	Mcee	methylmalonyl CoA epimerase	YES	3'UTR(L)	18.18%	NoPAS	No	NO
chr1:126655838:+	chr1	126655838	+	3.6931583422000003	3' most exon	ENSRNOG00000016358	83610	Apba2	amyloid beta precursor protein binding family A member 2	YES	3'UTR(F)	27.27%	OtherPAS	No	NO
chr1:126655888:+	chr1	126655888	+	4.8936790940699995	3' most exon	ENSRNOG00000016358	83610	Apba2	amyloid beta precursor protein binding family A member 2	YES	3'UTR(M)	18.18%	NoPAS	No	NO
chr1:126655939:+	chr1	126655939	+	2.0594683841999997	3' most exon	ENSRNOG00000016358	83610	Apba2	amyloid beta precursor protein binding family A member 2	YES	3'UTR(M)	18.18%	NoPAS	No	NO
chr1:126656262:+	chr1	126656262	+	7.20309012913	3' most exon	ENSRNOG00000016358	83610	Apba2	amyloid beta precursor protein binding family A member 2	YES	3'UTR(M)	36.36%	AAUAAA	Yes	NO
chr1:126656969:+	chr1	126656969	+	12.453274992899999	3' most exon	ENSRNOG00000016358	83610	Apba2	amyloid beta precursor protein binding family A member 2	YES	3'UTR(L)	45.45%	AAUAAA	Yes	NO
chr1:126773456:+	chr1	126773456	+	3.8082502679300005	intergenic	na	na	na	na	NO	intergenic	27.27%	AAUAAA	No	NO
chr1:126774648:+	chr1	126774648	+	1.9860397375499999	intergenic	na	na	na	na	NO	intergenic	27.27%	AUUAAA	No	YES
chr1:126965895:+	chr1	126965895	+	0.7522120334550001	intergenic	na	na	na	na	NO	intergenic	18.18%	AAUAAA	No	NO
chr1:126967279:+	chr1	126967279	+	0.8498397966719999	intergenic	na	na	na	na	NO	intergenic	45.45%	AAUAAA	No	NO
chr1:127056938:+	chr1	127056938	+	4.65337700035	intergenic	na	na	na	na	NO	intergenic	18.18%	NoPAS	No	YES
chr1:127073584:+	chr1	127073584	+	1.26264141879	intergenic	na	na	na	na	NO	intergenic	18.18%	AUUAAA	No	YES
chr1:127193266:+	chr1	127193266	+	1.21820258562	intergenic	na	na	na	na	NO	intergenic	36.36%	OtherPAS	No	NO
chr1:127464647:+	chr1	127464647	+	3.0593848560500003	intergenic	na	na	na	na	NO	intergenic	27.27%	AUUAAA	No	NO
chr1:127553116:+	chr1	127553116	+	7.9262960337	intergenic	na	na	na	na	NO	intergenic	36.36%	NoPAS	No	NO
chr1:127666413:+	chr1	127666413	+	1.9112440872299998	Intron	ENSRNOG00000011290	292995	Tm2d3	TM2 domain containing 3	NO	Intron	27.27%	AAUAAA	No	NO
chr1:127666658:+	chr1	127666658	+	5.04512487689	Intron	ENSRNOG00000011290	292995	Tm2d3	TM2 domain containing 3	NO	Intron	81.82%	AAUAAA	Yes	NO
chr1:127666966:+	chr1	127666966	+	2.21945993534	Intron	ENSRNOG00000011290	292995	Tm2d3	TM2 domain containing 3	NO	Intron	45.45%	AAUAAA	Yes	NO
chr1:127759930:+	chr1	127759930	+	2.4538392089500003	intergenic	na	na	na	na	NO	intergenic	18.18%	OtherPAS	No	YES
chr1:127761724:+	chr1	127761724	+	4.41202121713	intergenic	na	na	na	na	NO	intergenic	27.27%	OtherPAS	No	YES
chr1:127765679:+	chr1	127765679	+	3.7508182684300007	intergenic	na	na	na	na	NO	intergenic	27.27%	OtherPAS	No	NO
chr1:127797902:+	chr1	127797902	+	1.95390713407	intergenic	na	na	na	na	NO	intergenic	18.18%	AAUAAA	No	YES
chr1:128033772:+	chr1	128033772	+	9.837282395039999	3' most exon	ENSRNOG00000011526	25507	Pcsk6	proprotein convertase subtilisin/kexin type 6	YES	3'UTR(S)	72.73%	AAUAAA	Yes	NO
chr1:128060803:+	chr1	128060803	+	48.1574848904	3' most exon	ENSRNOG00000011932	100361269	Snrpa1	small nuclear ribonucleoprotein polypeptide A'	YES	3'UTR(S)	100.0%	AAUAAA	No	NO
chr1:128075593:+	chr1	128075593	+	1.1077451025799998	3' most exon	ENSRNOG00000012576	286900	Selenos	selenoprotein S	NO	3'UTR(F)	18.18%	Arich	No	NO
chr1:128075649:+	chr1	128075649	+	5.725782741240001	3' most exon	ENSRNOG00000012576	286900	Selenos	selenoprotein S	NO	3'UTR(M)	100.0%	AUUAAA	Yes	NO
chr1:128075694:+	chr1	128075694	+	39.049617773099996	3' most exon	ENSRNOG00000012576	286900	Selenos	selenoprotein S	NO	3'UTR(L)	100.0%	OtherPAS	Yes	NO
chr1:128156066:+	chr1	128156066	+	32.9013566133	3' most exon	ENSRNOG00000012698	292999	Chsy1	chondroitin sulfate synthase 1	YES	3'UTR(F)	100.0%	AAUAAA	Yes	NO
chr1:128156151:+	chr1	128156151	+	3.04539025861	3' most exon	ENSRNOG00000012698	292999	Chsy1	chondroitin sulfate synthase 1	YES	3'UTR(L)	72.73%	OtherPAS	Yes	NO
chr1:128167693:+	chr1	128167693	+	0.984992925675	intergenic	na	na	na	na	NO	intergenic	18.18%	AAUAAA	No	YES
chr1:128180524:+	chr1	128180524	+	0.9291203155050001	intergenic	na	na	na	na	NO	intergenic	18.18%	AAUAAA	No	YES
chr1:128196249:+	chr1	128196249	+	3.1112280042400005	intergenic	na	na	na	na	NO	intergenic	27.27%	OtherPAS	No	YES
chr1:128242203:+	chr1	128242203	+	1.77086980192	intergenic	na	na	na	na	NO	intergenic	27.27%	NoPAS	No	NO
chr1:128247088:+	chr1	128247088	+	5.017077259030001	intergenic	na	na	na	na	NO	intergenic	27.27%	AUUAAA	No	YES
chr1:128251007:+	chr1	128251007	+	14.9485972562	intergenic	na	na	na	na	NO	intergenic	36.36%	NoPAS	No	NO
chr1:128251071:+	chr1	128251071	+	2.05417060644	intergenic	na	na	na	na	NO	intergenic	18.18%	NoPAS	No	NO
chr1:128255210:+	chr1	128255210	+	6.502236434419999	intergenic	na	na	na	na	NO	intergenic	36.36%	NoPAS	No	NO
chr1:128257092:+	chr1	128257092	+	2.33301357575	intergenic	na	na	na	na	NO	intergenic	36.36%	AAUAAA	No	NO
chr1:128700719:+	chr1	128700719	+	1.88149364002	Single exon	ENSRNOG00000042776	na	Lins1	lines homolog 1	YES	3'UTR(F)	18.18%	AAUAAA	No	NO
chr1:128701048:+	chr1	128701048	+	1.01014171422	Single exon	ENSRNOG00000042776	na	Lins1	lines homolog 1	YES	3'UTR(L)	18.18%	NoPAS	No	NO
chr1:128856462:+	chr1	128856462	+	12.8661251903	3' most exon	ENSRNOG00000013823	499174	Cers3	ceramide synthase 3	NO	3'UTR(S)	27.27%	AAUAAA	Yes	NO
chr1:128879955:+	chr1	128879955	+	1.81206768732	Intron	ENSRNOG00000037080	na	Adamts17	ADAM metallopeptidase with thrombospondin type 1 motif, 17	NO	Intron	18.18%	OtherPAS	No	NO
chr1:128915787:+	chr1	128915787	+	4.05864231654	Intron	ENSRNOG00000037080	na	Adamts17	ADAM metallopeptidase with thrombospondin type 1 motif, 17	NO	Intron	18.18%	AAUAAA	No	NO
chr1:129194795:+	chr1	129194795	+	2.5976115098	Single exon	ENSRNOG00000037080	na	Adamts17	ADAM metallopeptidase with thrombospondin type 1 motif, 17	YES	3'UTR(S)	45.45%	AAUAAA	Yes	NO
chr1:129267281:+	chr1	129267281	+	1.92000934192	Intron	ENSRNOG00000050624	na	Lysmd4	LysM domain containing 4	NO	Intron	18.18%	AUUAAA	No	NO
chr1:129271167:+	chr1	129271167	+	15.860276181400002	Single exon	ENSRNOG00000050624	na	Lysmd4	LysM domain containing 4	YES	3'UTR(S)	63.64%	AAUAAA	Yes	NO
chr1:129410394:+	chr1	129410394	+	2.3589703764700003	intergenic	na	na	na	na	NO	intergenic	18.18%	AAUAAA	No	YES
chr1:129753635:+	chr1	129753635	+	6.978135333510001	3' most exon	ENSRNOG00000013877	308708	Ttc23	tetratricopeptide repeat domain 23	NO	3'UTR(S)	72.73%	AAUAAA	Yes	NO
chr1:130236726:+	chr1	130236726	+	1.6100321774500002	Intron	ENSRNOG00000014187	25718	Igf1r	insulin-like growth factor 1 receptor	NO	Intron	18.18%	AAUAAA	No	NO
chr1:130265503:+	chr1	130265503	+	4.95217883365	3' most exon	ENSRNOG00000014187	25718	Igf1r	insulin-like growth factor 1 receptor	NO	3'UTR(F)	72.73%	OtherPAS	Yes	NO
chr1:130267978:+	chr1	130267978	+	0.906750797852	3' most exon	ENSRNOG00000014187	25718	Igf1r	insulin-like growth factor 1 receptor	YES	3'UTR(M)	36.36%	NoPAS	Yes	NO
chr1:130271146:+	chr1	130271146	+	1.62607237257	3' most exon	ENSRNOG00000014187	25718	Igf1r	insulin-like growth factor 1 receptor	YES	3'UTR(M)	45.45%	Arich	Yes	NO
chr1:130272589:+	chr1	130272589	+	9.70180282862	3' most exon	ENSRNOG00000014187	25718	Igf1r	insulin-like growth factor 1 receptor	YES	3'UTR(L)	72.73%	AAUAAA	Yes	NO
chr1:130550794:+	chr1	130550794	+	2.87312106685	intergenic	na	na	na	na	NO	intergenic	36.36%	AUUAAA	No	NO
chr1:130606878:+	chr1	130606878	+	1.9153020447599998	intergenic	na	na	na	na	NO	intergenic	27.27%	AUUAAA	No	NO
chr1:130674855:+	chr1	130674855	+	3.86338520667	Single exon	ENSRNOG00000049257	na	LOC102551255	tetraspanin-7-like	YES	3'UTR(F)	27.27%	OtherPAS	No	NO
chr1:130675066:+	chr1	130675066	+	3.8181797770999997	Single exon	ENSRNOG00000049257	na	LOC102551255	tetraspanin-7-like	YES	3'UTR(L)	27.27%	OtherPAS	No	NO
chr1:130676876:+	chr1	130676876	+	0.9557255842669999	intergenic	na	na	na	na	NO	intergenic	27.27%	AAUAAA	No	NO
chr1:130896005:+	chr1	130896005	+	1.35694807812	intergenic	na	na	na	na	NO	intergenic	27.27%	OtherPAS	No	NO
chr1:130942104:+	chr1	130942104	+	1.6977766353600001	intergenic	na	na	na	na	NO	intergenic	18.18%	OtherPAS	No	NO
chr1:132075802:+	chr1	132075802	+	1.2072094015200001	intergenic	na	na	na	na	NO	intergenic	18.18%	AAUAAA	No	NO
chr1:132077693:+	chr1	132077693	+	1.6108972772	intergenic	na	na	na	na	NO	intergenic	27.27%	OtherPAS	No	NO
chr1:132087023:+	chr1	132087023	+	1.49145691591	intergenic	na	na	na	na	NO	intergenic	18.18%	AUUAAA	No	YES
chr1:132213742:+	chr1	132213742	+	1.7023020109600002	intergenic	na	na	na	na	NO	intergenic	27.27%	AAUAAA	No	NO
chr1:132234399:+	chr1	132234399	+	3.6577207086300003	intergenic	na	na	na	na	NO	intergenic	18.18%	NoPAS	No	YES
chr1:132728171:+	chr1	132728171	+	7.69643167918	intergenic	na	na	na	na	NO	intergenic	36.36%	AAUAAA	No	NO
chr1:133374477:+	chr1	133374477	+	4.53639386844	intergenic	na	na	na	na	NO	intergenic	18.18%	AAUAAA	No	NO
chr1:133830002:+	chr1	133830002	+	1.0047439076	intergenic	na	na	na	na	NO	intergenic	18.18%	OtherPAS	No	NO
chr1:135457953:+	chr1	135457953	+	1.77796711812	intergenic	na	na	na	na	NO	intergenic	27.27%	AAUAAA	No	YES
chr1:135503590:+	chr1	135503590	+	11.9377857124	intergenic	na	na	na	na	NO	intergenic	27.27%	AAUAAA	No	NO
chr1:135504511:+	chr1	135504511	+	3.19886911506	intergenic	na	na	na	na	NO	intergenic	18.18%	AAUAAA	No	NO
chr1:135686922:+	chr1	135686922	+	4.99625587253	intergenic	na	na	na	na	NO	intergenic	27.27%	AUUAAA	No	NO
chr1:135688713:+	chr1	135688713	+	9.0756695668	intergenic	na	na	na	na	NO	intergenic	27.27%	AAUAAA	No	NO
chr1:135724319:+	chr1	135724319	+	1.21031104372	intergenic	na	na	na	na	NO	intergenic	27.27%	AUUAAA	No	NO
chr1:135724395:+	chr1	135724395	+	2.33120529178	intergenic	na	na	na	na	NO	intergenic	27.27%	OtherPAS	No	NO
chr1:135742258:+	chr1	135742258	+	1.1039993558399999	Intron	ENSRNOG00000012874	308739	Rgma	repulsive guidance molecule family member A	NO	Intron	27.27%	AUUAAA	Yes	NO
chr1:135762576:+	chr1	135762576	+	1.97528330772	Intron	ENSRNOG00000012874	308739	Rgma	repulsive guidance molecule family member A	NO	Intron	18.18%	OtherPAS	No	NO
chr1:135768249:+	chr1	135768249	+	2.7155014164099995	3' most exon	ENSRNOG00000012874	308739	Rgma	repulsive guidance molecule family member A	NO	3'UTR(F)	27.27%	OtherPAS	Yes	NO
chr1:135768381:+	chr1	135768381	+	1.8170471982900003	3' most exon	ENSRNOG00000012874	308739	Rgma	repulsive guidance molecule family member A	NO	3'UTR(M)	45.45%	NoPAS	Yes	NO
chr1:135768409:+	chr1	135768409	+	13.8112553703	3' most exon	ENSRNOG00000012874	308739	Rgma	repulsive guidance molecule family member A	YES	3'UTR(L)	81.82%	OtherPAS	No	NO
chr1:135912241:+	chr1	135912241	+	3.1125882912000002	intergenic	na	na	na	na	NO	intergenic	54.55%	AUUAAA	No	NO
chr1:136005865:+	chr1	136005865	+	3.23565468422	intergenic	na	na	na	na	NO	intergenic	27.27%	AUUAAA	No	NO
chr1:136009098:+	chr1	136009098	+	3.6706878596300005	intergenic	na	na	na	na	NO	intergenic	18.18%	AAUAAA	No	NO
chr1:136010497:+	chr1	136010497	+	2.8527273777	intergenic	na	na	na	na	NO	intergenic	27.27%	OtherPAS	No	NO
chr1:136047546:+	chr1	136047546	+	1.17042697984	intergenic	na	na	na	na	NO	intergenic	18.18%	NoPAS	No	NO
chr1:136158822:+	chr1	136158822	+	1.9725854680400001	Intron	ENSRNOG00000051304	na	Rn50_1_1362.2	na	NO	ncRNA	36.36%	NoPAS	No	NO
chr1:136159435:+	chr1	136159435	+	2.2577616653	Intron	ENSRNOG00000051304	na	Rn50_1_1362.2	na	NO	ncRNA	18.18%	AAUAAA	Yes	NO
chr1:136185510:+	chr1	136185510	+	2.5120152129599997	3' most exon	ENSRNOG00000051304	na	Rn50_1_1362.2	na	NO	ncRNA	18.18%	OtherPAS	No	NO
chr1:136185596:+	chr1	136185596	+	3.1662994704500003	Single exon	ENSRNOG00000051304	na	Rn50_1_1362.2	na	YES	ncRNA	54.55%	OtherPAS	No	NO
chr1:136188740:+	chr1	136188740	+	1.3815892754499999	intergenic	na	na	na	na	NO	intergenic	18.18%	AAUAAA	No	YES
chr1:136189597:+	chr1	136189597	+	0.939174669083	intergenic	na	na	na	na	NO	intergenic	27.27%	AAUAAA	No	NO
chr1:136215569:+	chr1	136215569	+	2.60778110477	intergenic	na	na	na	na	NO	intergenic	36.36%	AUUAAA	No	NO
chr1:136868402:+	chr1	136868402	+	4.2677858621	intergenic	na	na	na	na	NO	intergenic	27.27%	AAUAAA	No	NO
chr1:137071694:+	chr1	137071694	+	1.7016308608700002	intergenic	na	na	na	na	NO	intergenic	18.18%	AAUAAA	No	NO
chr1:138262015:+	chr1	138262015	+	2.01252928096	Intron	ENSRNOG00000010964	293024	Akap13	A-kinase anchoring protein 13	NO	Intron	45.45%	AAUAAA	No	NO
chr1:138312381:+	chr1	138312381	+	2.4400601930900003	3' most exon	ENSRNOG00000010964	293024	Akap13	A-kinase anchoring protein 13	NO	3'UTR(F)	36.36%	OtherPAS	Yes	NO
chr1:138312524:+	chr1	138312524	+	16.2767928252	3' most exon	ENSRNOG00000010964	293024	Akap13	A-kinase anchoring protein 13	YES	3'UTR(L)	90.91%	AAUAAA	Yes	NO
chr1:138428708:+	chr1	138428708	+	4.0304550476	intergenic	na	na	na	na	NO	intergenic	27.27%	AUUAAA	No	YES
chr1:138454740:+	chr1	138454740	+	1.7397989894900001	intergenic	na	na	na	na	NO	intergenic	27.27%	AAUAAA	No	YES
chr1:140949127:+	chr1	140949127	+	1.11246023005	intergenic	na	na	na	na	NO	intergenic	18.18%	AAUAAA	No	NO
chr1:141325343:+	chr1	141325343	+	3.8848424011000002	intergenic	na	na	na	na	NO	intergenic	36.36%	AAUAAA	No	NO
chr1:141462797:+	chr1	141462797	+	56.448500841000005	3' most exon	ENSRNOG00000018531	499185	Mrps11	mitochondrial ribosomal protein S11	NO	3'UTR(S)	63.64%	AAUAAA	Yes	NO
chr1:141527244:+	chr1	141527244	+	2.3372355333700003	intergenic	na	na	na	na	NO	intergenic	27.27%	AAUAAA	No	YES
chr1:141552520:+	chr1	141552520	+	6.538213739530001	intergenic	na	na	na	na	NO	intergenic	27.27%	AAUAAA	No	NO
chr1:141567880:+	chr1	141567880	+	1.9123299767900002	3' most exon	ENSRNOG00000018421	361594	Aen	apoptosis enhancing nuclease	NO	3'UTR(S)	18.18%	NoPAS	No	NO
chr1:141580022:+	chr1	141580022	+	1.4895194868000001	Intron	ENSRNOG00000018151	293052	Isg20	interferon stimulated exonuclease gene 20	NO	Intron	36.36%	AAUAAA	No	NO
chr1:141582790:+	chr1	141582790	+	1.62160444685	3' most exon	ENSRNOG00000018151	293052	Isg20	interferon stimulated exonuclease gene 20	NO	3'UTR(S)	18.18%	AAUAAA	No	NO
chr1:141793991:+	chr1	141793991	+	7.002146282000001	intergenic	na	na	na	na	NO	intergenic	18.18%	AAUAAA	Yes	NO
chr1:141876516:+	chr1	141876516	+	0.56464080328	intergenic	na	na	na	na	NO	intergenic	18.18%	AAUAAA	No	YES
chr1:141913853:+	chr1	141913853	+	1.37631279608	intergenic	na	na	na	na	NO	intergenic	18.18%	AAUAAA	No	YES
chr1:142049414:+	chr1	142049414	+	40.110795084	3' most exon	ENSRNOG00000017120	293050	Abhd2	abhydrolase domain containing 2	NO	3'UTR(F)	100.0%	NoPAS	No	NO
chr1:142050431:+	chr1	142050431	+	1.27607463369	3' most exon	ENSRNOG00000017120	293050	Abhd2	abhydrolase domain containing 2	YES	3'UTR(M)	18.18%	NoPAS	No	NO
chr1:142050460:+	chr1	142050460	+	4.55535998346	3' most exon	ENSRNOG00000017120	293050	Abhd2	abhydrolase domain containing 2	YES	3'UTR(L)	18.18%	OtherPAS	No	NO
chr1:142054501:+	chr1	142054501	+	12.9145745225	intergenic	na	na	na	na	NO	intergenic	54.55%	AAUAAA	Yes	NO
chr1:142134770:+	chr1	142134770	+	7.960355953119999	intergenic	na	na	na	na	NO	intergenic	45.45%	AAUAAA	Yes	NO
chr1:142218454:+	chr1	142218454	+	37.3520375687	intergenic	na	na	na	na	NO	intergenic	63.64%	AAUAAA	Yes	NO
chr1:142220286:+	chr1	142220286	+	8.13744340242	intergenic	na	na	na	na	NO	intergenic	45.45%	AAUAAA	Yes	NO
chr1:142224304:+	chr1	142224304	+	3.16362419764	intergenic	na	na	na	na	NO	intergenic	18.18%	AAUAAA	No	YES
chr1:142242486:+	chr1	142242486	+	67.144656017	intergenic	na	na	na	na	NO	intergenic	18.18%	AUUAAA	No	YES
chr1:142281655:+	chr1	142281655	+	1.24730359483	intergenic	na	na	na	na	NO	intergenic	18.18%	AUUAAA	No	NO
chr1:142311629:+	chr1	142311629	+	1.54489396113	intergenic	na	na	na	na	NO	intergenic	18.18%	OtherPAS	No	NO
chr1:142347924:+	chr1	142347924	+	1.32070706225	intergenic	na	na	na	na	NO	intergenic	18.18%	AUUAAA	No	YES
chr1:142394553:+	chr1	142394553	+	4.675031121630001	Single exon	ENSRNOG00000015520	na	Ticrr	TOPBP1-interacting checkpoint and replication regulator	YES	3'UTR(F)	63.64%	AAUAAA	Yes	NO
chr1:142395113:+	chr1	142395113	+	2.9004967459099995	Single exon	ENSRNOG00000015520	na	Ticrr	TOPBP1-interacting checkpoint and replication regulator	YES	3'UTR(L)	18.18%	NoPAS	No	NO
chr1:142409307:+	chr1	142409307	+	2.65751613277	3' most exon	ENSRNOG00000015367	na	AC096024.1	na	NO	3'UTR(S)	27.27%	AAUAAA	No	NO
chr1:142409994:+	chr1	142409994	+	0.56464080328	intergenic	na	na	na	na	NO	intergenic	18.18%	AUUAAA	No	NO
chr1:142410538:+	chr1	142410538	+	2.73410855676	intergenic	na	na	na	na	NO	intergenic	27.27%	AUUAAA	No	YES
chr1:142488722:+	chr1	142488722	+	14.894190095199999	3' most exon	ENSRNOG00000026514	499189	Wdr93	WD repeat domain 93	YES	3'UTR(S)	36.36%	AAUAAA	Yes	NO
chr1:142636199:+	chr1	142636199	+	1.8651017533	intergenic	na	na	na	na	NO	intergenic	27.27%	AUUAAA	No	YES
chr1:142786556:+	chr1	142786556	+	2.94336540636	3' most exon	na	140547	Echs1	enoyl CoA hydratase, short chain, 1, mitochondrial	NO	3'UTR(F)	27.27%	AUUAAA	No	NO
chr1:142827983:+	chr1	142827983	+	11.3938637503	intergenic	na	na	na	na	NO	intergenic	90.91%	AAUAAA	Yes	NO
chr1:142968795:+	chr1	142968795	+	4.6551842013	3' most exon	ENSRNOG00000025167	293042	Sema4b	semaphorin 4B	NO	3'UTR(S)	45.45%	AAUAAA	Yes	NO
chr1:142982252:+	chr1	142982252	+	1.0698679260700001	5' most exon	ENSRNOG00000025003	na	AC114460.1	na	NO	Pseudogene	18.18%	AAUAAA	No	NO
chr1:142983160:+	chr1	142983160	+	1.57739841826	Single exon	ENSRNOG00000025003	na	AC114460.1	na	YES	Pseudogene	27.27%	NoPAS	Yes	NO
chr1:142983834:+	chr1	142983834	+	2.8325477830000003	Single exon	ENSRNOG00000025003	na	AC114460.1	na	YES	Pseudogene	18.18%	NoPAS	No	NO
chr1:142984096:+	chr1	142984096	+	1.55841773613	Single exon	ENSRNOG00000025003	na	AC114460.1	na	YES	Pseudogene	27.27%	NoPAS	No	NO
chr1:142984496:+	chr1	142984496	+	6.2637256291	Single exon	ENSRNOG00000025003	na	AC114460.1	na	YES	Pseudogene	54.55%	AAUAAA	No	NO
chr1:142995920:+	chr1	142995920	+	0.92488899988	Intron	ENSRNOG00000013559	308762	Ttll13	tubulin tyrosine ligase-like family, member 13	NO	Intron	18.18%	NoPAS	No	NO
chr1:142996589:+	chr1	142996589	+	7.3016319816	Internal exon	ENSRNOG00000013559	308762	Ttll13	tubulin tyrosine ligase-like family, member 13	NO	CDS	27.27%	AAUAAA	No	NO
chr1:142998285:+	chr1	142998285	+	23.8207007606	Intron	ENSRNOG00000013559	308762	Ttll13	tubulin tyrosine ligase-like family, member 13	NO	Intron	27.27%	AUUAAA	No	NO
chr1:142998327:+	chr1	142998327	+	2.17682282232	Intron	ENSRNOG00000013559	308762	Ttll13	tubulin tyrosine ligase-like family, member 13	NO	Intron	27.27%	OtherPAS	No	NO
chr1:143001279:+	chr1	143001279	+	13.733442529000001	Intron	ENSRNOG00000013559	308762	Ttll13	tubulin tyrosine ligase-like family, member 13	NO	Intron	45.45%	OtherPAS	Yes	NO
chr1:143001372:+	chr1	143001372	+	2.45109063684	Intron	ENSRNOG00000013559	308762	Ttll13	tubulin tyrosine ligase-like family, member 13	NO	Intron	27.27%	NoPAS	No	NO
chr1:143002909:+	chr1	143002909	+	86.334605854	3' most exon	ENSRNOG00000013559	308762	Ttll13	tubulin tyrosine ligase-like family, member 13	NO	3'UTR(S)	54.55%	AUUAAA	Yes	NO
chr1:143009169:+	chr1	143009169	+	38.0171440617	3' most exon	ENSRNOG00000013553	499191	Ngrn	neugrin, neurite outgrowth associated	NO	3'UTR(S)	90.91%	AAUAAA	Yes	NO
chr1:143031552:+	chr1	143031552	+	1.9000296593500001	Intron	ENSRNOG00000013149	64060	Vps33b	VPS33B, late endosome and lysosome associated	NO	Intron	45.45%	AAUAAA	No	NO
chr1:143036707:+	chr1	143036707	+	10.313913300700001	3' most exon	ENSRNOG00000013149	64060	Vps33b	VPS33B, late endosome and lysosome associated	NO	3'UTR(F)	81.82%	AAUAAA	Yes	NO
chr1:143036952:+	chr1	143036952	+	3.04150369564	3' most exon	ENSRNOG00000013149	64060	Vps33b	VPS33B, late endosome and lysosome associated	YES	3'UTR(L)	81.82%	AAUAAA	No	NO
chr1:143060452:+	chr1	143060452	+	6.232721758130001	3' most exon	ENSRNOG00000013057	308761	Prc1	protein regulator of cytokinesis 1	NO	3'UTR(F)	27.27%	OtherPAS	No	NO
chr1:143060914:+	chr1	143060914	+	14.6134294876	3' most exon	ENSRNOG00000013057	308761	Prc1	protein regulator of cytokinesis 1	NO	3'UTR(M)	81.82%	AUUAAA	No	NO
chr1:143061002:+	chr1	143061002	+	4.07216210936	3' most exon	ENSRNOG00000013057	308761	Prc1	protein regulator of cytokinesis 1	NO	3'UTR(L)	18.18%	AAUAAA	Yes	NO
chr1:143076647:+	chr1	143076647	+	1.7771816304900003	intergenic	na	na	na	na	NO	intergenic	27.27%	NoPAS	No	YES
chr1:143090321:+	chr1	143090321	+	1.30150503692	3' most exon	ENSRNOG00000012236	308758	Hddc3	HD domain containing 3	NO	3'UTR(F)	63.64%	NoPAS	No	NO
chr1:143090439:+	chr1	143090439	+	99.6979749691	3' most exon	ENSRNOG00000012236	308758	Hddc3	HD domain containing 3	NO	3'UTR(L)	100.0%	AAUAAA	Yes	NO
chr1:143099379:+	chr1	143099379	+	1.35309451859	intergenic	na	na	na	na	NO	intergenic	18.18%	AAUAAA	No	YES
chr1:143151372:+	chr1	143151372	+	1.39366734319	intergenic	na	na	na	na	NO	intergenic	18.18%	AAUAAA	No	NO
chr1:143394499:+	chr1	143394499	+	6.47340333727	intergenic	na	na	na	na	NO	intergenic	27.27%	AAUAAA	Yes	NO
chr1:143588449:+	chr1	143588449	+	1.17001921886	intergenic	na	na	na	na	NO	intergenic	27.27%	OtherPAS	No	YES
chr1:143621353:+	chr1	143621353	+	4.07168512107	intergenic	na	na	na	na	NO	intergenic	27.27%	Arich	No	YES
chr1:143646276:+	chr1	143646276	+	1.4791761762	Single exon	ENSRNOG00000022164	na	Zscan2	zinc finger and SCAN domain containing 2	YES	3'UTR(F)	18.18%	NoPAS	No	NO
chr1:143646301:+	chr1	143646301	+	3.39112882689	Single exon	ENSRNOG00000022164	na	Zscan2	zinc finger and SCAN domain containing 2	YES	3'UTR(M)	72.73%	NoPAS	No	NO
chr1:143646426:+	chr1	143646426	+	1.1465025192	Single exon	ENSRNOG00000022164	na	Zscan2	zinc finger and SCAN domain containing 2	YES	3'UTR(L)	27.27%	NoPAS	No	NO
chr1:143712710:+	chr1	143712710	+	1.30738193292	intergenic	na	na	na	na	NO	intergenic	18.18%	AAUAAA	Yes	YES
chr1:143812780:+	chr1	143812780	+	3.53885022807	3' most exon	ENSRNOG00000011458	293038	Zfp592	zinc finger protein 592	NO	3'UTR(F)	36.36%	AAUAAA	Yes	NO
chr1:143813548:+	chr1	143813548	+	3.4939638092000003	3' most exon	ENSRNOG00000011458	293038	Zfp592	zinc finger protein 592	NO	3'UTR(M)	63.64%	AAUAAA	Yes	NO
chr1:143815851:+	chr1	143815851	+	2.4444208577	3' most exon	ENSRNOG00000011458	293038	Zfp592	zinc finger protein 592	NO	3'UTR(L)	18.18%	AAUAAA	Yes	NO
chr1:143876575:+	chr1	143876575	+	56.709498662399994	3' most exon	ENSRNOG00000011659	365298	Alpk3	alpha-kinase 3	YES	3'UTR(S)	81.82%	AAUAAA	Yes	NO
chr1:143937045:+	chr1	143937045	+	2.04708891228	intergenic	na	na	na	na	NO	intergenic	18.18%	AAUAAA	No	YES
chr1:144086180:+	chr1	144086180	+	52.107636051899995	Intron	ENSRNOG00000019005	308776	Pde8a	phosphodiesterase 8A	NO	Intron	81.82%	AUUAAA	No	NO
chr1:144102748:+	chr1	144102748	+	13.9049018932	3' most exon	ENSRNOG00000019005	308776	Pde8a	phosphodiesterase 8A	YES	3'UTR(S)	81.82%	AUUAAA	Yes	NO
chr1:144116715:+	chr1	144116715	+	2.17253863622	intergenic	na	na	na	na	NO	intergenic	18.18%	OtherPAS	No	NO
chr1:144168340:+	chr1	144168340	+	7.998705998130001	intergenic	na	na	na	na	NO	intergenic	27.27%	OtherPAS	No	NO
chr1:144168685:+	chr1	144168685	+	3.68320278117	intergenic	na	na	na	na	NO	intergenic	27.27%	AAUAAA	No	YES
chr1:144172672:+	chr1	144172672	+	1.7730693476	intergenic	na	na	na	na	NO	intergenic	18.18%	Arich	No	YES
chr1:144221893:+	chr1	144221893	+	2.6325366154	intergenic	na	na	na	na	NO	intergenic	18.18%	OtherPAS	No	NO
chr1:144223245:+	chr1	144223245	+	1.4020446000000002	intergenic	na	na	na	na	NO	intergenic	18.18%	OtherPAS	No	YES
chr1:144223938:+	chr1	144223938	+	3.4560955665300006	intergenic	na	na	na	na	NO	intergenic	27.27%	AAUAAA	No	NO
chr1:144305661:+	chr1	144305661	+	1.9836663501499998	intergenic	na	na	na	na	NO	intergenic	18.18%	AAUAAA	Yes	NO
chr1:144374037:+	chr1	144374037	+	3.60432197685	3' most exon	ENSRNOG00000028113	293057	Whamm	WAS protein homolog associated with actin, golgi membranes and microtubules	NO	3'UTR(S)	54.55%	AAUAAA	No	NO
chr1:144532834:+	chr1	144532834	+	37.820820486500004	3' most exon	ENSRNOG00000019426	293058	Fam103a1	family with sequence similarity 103, member A1	NO	3'UTR(F)	72.73%	NoPAS	No	NO
chr1:144532985:+	chr1	144532985	+	2.6659253777400003	3' most exon	ENSRNOG00000019426	293058	Fam103a1	family with sequence similarity 103, member A1	NO	3'UTR(M)	18.18%	AAUAAA	No	NO
chr1:144533113:+	chr1	144533113	+	9.38976027985	3' most exon	ENSRNOG00000019426	293058	Fam103a1	family with sequence similarity 103, member A1	YES	3'UTR(L)	72.73%	AAUAAA	No	NO
chr1:144593662:+	chr1	144593662	+	5.80349747885	intergenic	na	na	na	na	NO	intergenic	54.55%	AAUAAA	No	NO
chr1:144626778:+	chr1	144626778	+	1.1987122316299998	Intron	ENSRNOG00000019662	361600	Tm6sf1	transmembrane 6 superfamily member 1	NO	Intron	18.18%	AAUAAA	No	NO
chr1:144646189:+	chr1	144646189	+	4.163423270969999	3' most exon	ENSRNOG00000019662	361600	Tm6sf1	transmembrane 6 superfamily member 1	NO	3'UTR(F)	18.18%	AUUAAA	No	NO
chr1:144646572:+	chr1	144646572	+	5.892695384	3' most exon	ENSRNOG00000019662	361600	Tm6sf1	transmembrane 6 superfamily member 1	NO	3'UTR(M)	18.18%	NoPAS	No	NO
chr1:144646639:+	chr1	144646639	+	43.1960025763	3' most exon	ENSRNOG00000019662	361600	Tm6sf1	transmembrane 6 superfamily member 1	NO	3'UTR(M)	81.82%	AAUAAA	Yes	NO
chr1:144647599:+	chr1	144647599	+	1.47190800418	3' most exon	ENSRNOG00000019662	361600	Tm6sf1	transmembrane 6 superfamily member 1	YES	3'UTR(M)	45.45%	AAUAAA	No	NO
chr1:144648250:+	chr1	144648250	+	1.8713194676499998	3' most exon	ENSRNOG00000019662	361600	Tm6sf1	transmembrane 6 superfamily member 1	YES	3'UTR(L)	36.36%	OtherPAS	No	NO
chr1:144828035:+	chr1	144828035	+	28.384696421300003	intergenic	na	na	na	na	NO	intergenic	18.18%	AAUAAA	No	NO
chr1:145006955:+	chr1	145006955	+	1.5897535170200001	Intron	ENSRNOG00000019776	81921	Sh3gl3	SH3 domain-containing GRB2-like 3	NO	Intron	27.27%	AAUAAA	No	NO
chr1:145131551:+	chr1	145131551	+	3.6511099362	3' most exon	ENSRNOG00000019776	81921	Sh3gl3	SH3 domain-containing GRB2-like 3	NO	3'UTR(F)	27.27%	NoPAS	No	NO
chr1:145131594:+	chr1	145131594	+	33.8086123218	3' most exon	ENSRNOG00000019776	81921	Sh3gl3	SH3 domain-containing GRB2-like 3	YES	3'UTR(M)	54.55%	NoPAS	No	NO
chr1:145131635:+	chr1	145131635	+	2.26666572808	3' most exon	ENSRNOG00000019776	81921	Sh3gl3	SH3 domain-containing GRB2-like 3	YES	3'UTR(M)	18.18%	NoPAS	No	NO
chr1:145131684:+	chr1	145131684	+	1.59045437683	3' most exon	ENSRNOG00000019776	81921	Sh3gl3	SH3 domain-containing GRB2-like 3	YES	3'UTR(M)	18.18%	NoPAS	No	NO
chr1:145131744:+	chr1	145131744	+	15.455319488699999	3' most exon	ENSRNOG00000019776	81921	Sh3gl3	SH3 domain-containing GRB2-like 3	YES	3'UTR(M)	36.36%	OtherPAS	No	NO
chr1:145131808:+	chr1	145131808	+	1.86775296227	3' most exon	ENSRNOG00000019776	81921	Sh3gl3	SH3 domain-containing GRB2-like 3	YES	3'UTR(M)	27.27%	OtherPAS	No	NO
chr1:145131961:+	chr1	145131961	+	38.8382456329	3' most exon	ENSRNOG00000019776	81921	Sh3gl3	SH3 domain-containing GRB2-like 3	YES	3'UTR(L)	81.82%	AAUAAA	Yes	NO
chr1:145490040:+	chr1	145490040	+	1.5303192995	3' most exon	ENSRNOG00000010840	308787	Adamtsl3	ADAMTS-like 3	NO	3'UTR(S)	18.18%	AAUAAA	No	NO
chr1:145668689:+	chr1	145668689	+	9.62185593427	3' most exon	ENSRNOG00000032723	308789	Efl1	elongation factor like GTPase 1	NO	3'UTR(S)	100.0%	AAUAAA	Yes	NO
chr1:145763294:+	chr1	145763294	+	4.06795202613	3' most exon	ENSRNOG00000025142	308790	Mex3b	mex-3 RNA binding family member B	NO	3'UTR(F)	27.27%	NoPAS	Yes	NO
chr1:145763659:+	chr1	145763659	+	2.12824417588	3' most exon	ENSRNOG00000025142	308790	Mex3b	mex-3 RNA binding family member B	NO	3'UTR(M)	18.18%	AUUAAA	No	NO
chr1:145764405:+	chr1	145764405	+	4.1759163706199995	3' most exon	ENSRNOG00000025142	308790	Mex3b	mex-3 RNA binding family member B	NO	3'UTR(M)	18.18%	AAUAAA	Yes	NO
chr1:145764459:+	chr1	145764459	+	3.66337126818	3' most exon	ENSRNOG00000025142	308790	Mex3b	mex-3 RNA binding family member B	NO	3'UTR(L)	45.45%	AAUAAA	Yes	NO
chr1:145776887:+	chr1	145776887	+	2.7242028701099996	intergenic	na	na	na	na	NO	intergenic	18.18%	AAUAAA	No	NO
chr1:146128238:+	chr1	146128238	+	4.8451883675	intergenic	na	na	na	na	NO	intergenic	27.27%	AUUAAA	No	NO
chr1:146128799:+	chr1	146128799	+	4.267169718480001	intergenic	na	na	na	na	NO	intergenic	18.18%	NoPAS	No	NO
chr1:146378545:+	chr1	146378545	+	5.60576517903	intergenic	na	na	na	na	NO	intergenic	27.27%	AAUAAA	No	NO
chr1:146380963:+	chr1	146380963	+	0.8392918316850001	intergenic	na	na	na	na	NO	intergenic	18.18%	AAUAAA	No	YES
chr1:146451360:+	chr1	146451360	+	1.4707813138999999	intergenic	na	na	na	na	NO	intergenic	18.18%	AAUAAA	No	NO
chr1:146451493:+	chr1	146451493	+	1.35823281995	intergenic	na	na	na	na	NO	intergenic	27.27%	AUUAAA	No	NO
chr1:146451530:+	chr1	146451530	+	3.5078419094199997	intergenic	na	na	na	na	NO	intergenic	36.36%	AUUAAA	No	NO
chr1:146709040:+	chr1	146709040	+	5.112741397	3' most exon	ENSRNOG00000025052	502348	Stard5	StAR-related lipid transfer domain containing 5	YES	3'UTR(F)	45.45%	NoPAS	No	NO
chr1:146709473:+	chr1	146709473	+	4.34699851927	3' most exon	ENSRNOG00000025052	502348	Stard5	StAR-related lipid transfer domain containing 5	YES	3'UTR(M)	27.27%	AAUAAA	No	NO
chr1:146710003:+	chr1	146710003	+	9.05317785875	3' most exon	ENSRNOG00000025052	502348	Stard5	StAR-related lipid transfer domain containing 5	YES	3'UTR(M)	54.55%	NoPAS	No	NO
chr1:146710204:+	chr1	146710204	+	7.1436498877100005	3' most exon	ENSRNOG00000025052	502348	Stard5	StAR-related lipid transfer domain containing 5	YES	3'UTR(M)	63.64%	AUUAAA	Yes	NO
chr1:146710491:+	chr1	146710491	+	2.7731950138	3' most exon	ENSRNOG00000025052	502348	Stard5	StAR-related lipid transfer domain containing 5	YES	3'UTR(L)	45.45%	AAUAAA	No	NO
chr1:146960031:+	chr1	146960031	+	1.4004662126299998	intergenic	na	na	na	na	NO	intergenic	27.27%	OtherPAS	Yes	NO
chr1:146960118:+	chr1	146960118	+	3.30320155792	intergenic	na	na	na	na	NO	intergenic	54.55%	AUUAAA	No	NO
chr1:146961609:+	chr1	146961609	+	0.580845833205	intergenic	na	na	na	na	NO	intergenic	18.18%	AAUAAA	No	YES
chr1:146966947:+	chr1	146966947	+	1.44315809558	Intron	ENSRNOG00000012366	308796	Mesdc2	mesoderm development candidate 2	NO	Intron	18.18%	OtherPAS	No	NO
chr1:146971739:+	chr1	146971739	+	33.1935695773	3' most exon	ENSRNOG00000012366	308796	Mesdc2	mesoderm development candidate 2	NO	3'UTR(S)	90.91%	AAUAAA	Yes	NO
chr1:147242574:+	chr1	147242574	+	31.4520671164	intergenic	na	na	na	na	NO	intergenic	81.82%	NoPAS	No	NO
chr1:147283904:+	chr1	147283904	+	3.86791058227	intergenic	na	na	na	na	NO	intergenic	27.27%	OtherPAS	No	NO
chr1:147305515:+	chr1	147305515	+	1.6434582803100002	intergenic	na	na	na	na	NO	intergenic	18.18%	OtherPAS	No	NO
chr1:147515855:+	chr1	147515855	+	1.4845650485799997	intergenic	na	na	na	na	NO	intergenic	27.27%	OtherPAS	No	YES
chr1:147521079:+	chr1	147521079	+	2.41057399592	intergenic	na	na	na	na	NO	intergenic	18.18%	AAUAAA	No	NO
chr1:147632686:+	chr1	147632686	+	1.03962918069	intergenic	na	na	na	na	NO	intergenic	27.27%	OtherPAS	Yes	NO
chr1:147834208:+	chr1	147834208	+	55.3689473035	intergenic	na	na	na	na	NO	intergenic	72.73%	OtherPAS	No	YES
chr1:148599819:+	chr1	148599819	+	2.5787064195299996	intergenic	na	na	na	na	NO	intergenic	18.18%	AAUAAA	Yes	NO
chr1:148692777:+	chr1	148692777	+	11.884148142699999	3' most exon	ENSRNOG00000017099	309262	Nsdhl	NAD(P) dependent steroid dehydrogenase-like	YES	3'UTR(F)	81.82%	OtherPAS	Yes	NO
chr1:148693963:+	chr1	148693963	+	11.2447274778	3' most exon	ENSRNOG00000017099	309262	Nsdhl	NAD(P) dependent steroid dehydrogenase-like	YES	3'UTR(L)	90.91%	AAUAAA	No	NO
chr1:148761902:+	chr1	148761902	+	1.96064057778	intergenic	na	na	na	na	NO	intergenic	18.18%	NoPAS	Yes	NO
chr1:148761994:+	chr1	148761994	+	1.4638764078400002	intergenic	na	na	na	na	NO	intergenic	27.27%	OtherPAS	No	NO
chr1:148797072:+	chr1	148797072	+	2.47717526983	3' most exon	ENSRNOG00000025999	293840	Pnma3	paraneoplastic Ma antigen 3	YES	3'UTR(S)	27.27%	AAUAAA	Yes	NO
chr1:150446339:+	chr1	150446339	+	1.7382074517800001	intergenic	na	na	na	na	NO	intergenic	18.18%	AAUAAA	No	NO
chr1:151348870:+	chr1	151348870	+	6.5698616409	intergenic	na	na	na	na	NO	intergenic	45.45%	AAUAAA	No	NO
chr1:151844265:+	chr1	151844265	+	9.61464846743	intergenic	na	na	na	na	NO	intergenic	54.55%	Arich	No	NO
chr1:151969420:+	chr1	151969420	+	5.69012111267	intergenic	na	na	na	na	NO	intergenic	27.27%	AAUAAA	No	NO
chr1:151969849:+	chr1	151969849	+	1.93595781823	intergenic	na	na	na	na	NO	intergenic	18.18%	AUUAAA	No	NO
chr1:151970181:+	chr1	151970181	+	7.626804171569999	intergenic	na	na	na	na	NO	intergenic	27.27%	OtherPAS	No	NO
chr1:151991560:+	chr1	151991560	+	8.691346306849999	intergenic	na	na	na	na	NO	intergenic	18.18%	AAUAAA	No	YES
chr1:152034676:+	chr1	152034676	+	35.4661801892	3' most exon	ENSRNOG00000037254	24377	G6pd	glucose-6-phosphate dehydrogenase	NO	3'UTR(S)	100.0%	AUUAAA	Yes	NO
chr1:152068417:+	chr1	152068417	+	18.6113309553	3' most exon	ENSRNOG00000037253	501664	Fam3a	family with sequence similarity 3, member A	NO	3'UTR(F)	90.91%	AAUAAA	Yes	NO
chr1:152068443:+	chr1	152068443	+	7.923602946110001	3' most exon	ENSRNOG00000037253	501664	Fam3a	family with sequence similarity 3, member A	YES	3'UTR(M)	63.64%	AAUAAA	No	NO
chr1:152069616:+	chr1	152069616	+	2.76430398892	3' most exon	ENSRNOG00000037253	501664	Fam3a	family with sequence similarity 3, member A	YES	3'UTR(L)	36.36%	AUUAAA	No	NO
chr1:152082200:+	chr1	152082200	+	50.043627914300004	3' most exon	ENSRNOG00000037250	293864	Ubl4a	ubiquitin-like 4A	NO	3'UTR(F)	100.0%	AUUAAA	No	NO
chr1:152083900:+	chr1	152083900	+	33.8577715446	3' most exon	ENSRNOG00000037250	293864	Ubl4a	ubiquitin-like 4A	NO	3'UTR(L)	100.0%	AAUAAA	Yes	NO
chr1:152096923:+	chr1	152096923	+	27.0610661122	3' most exon	ENSRNOG00000037249	293863	Lage3	L antigen family, member 3	NO	3'UTR(S)	72.73%	AAUAAA	No	NO
chr1:152121391:+	chr1	152121391	+	1.58674281353	intergenic	na	na	na	na	NO	intergenic	18.18%	AUUAAA	No	YES
chr1:152121448:+	chr1	152121448	+	1.65378061294	intergenic	na	na	na	na	NO	intergenic	18.18%	AAUAAA	No	YES
chr1:152178208:+	chr1	152178208	+	599.528932888	3' most exon	ENSRNOG00000037242	363522	Dnase1l1	deoxyribonuclease 1-like 1	NO	3'UTR(S)	100.0%	AAUAAA	No	NO
chr1:152227374:+	chr1	152227374	+	39.5812686455	3' most exon	ENSRNOG00000037239	293860	Flna	filamin A	NO	3'UTR(S)	72.73%	AAUAAA	Yes	NO
chr1:152453002:+	chr1	152453002	+	2.0378070511099997	3' most exon	ENSRNOG00000037262	29386	Mecp2	methyl CpG binding protein 2	YES	3'UTR(F)	27.27%	AAUAAA	Yes	NO
chr1:152461410:+	chr1	152461410	+	3.22789270038	3' most exon	ENSRNOG00000037262	29386	Mecp2	methyl CpG binding protein 2	YES	3'UTR(L)	72.73%	OtherPAS	Yes	NO
chr1:152461647:+	chr1	152461647	+	17.9570405586	intergenic	na	na	na	na	NO	intergenic	81.82%	OtherPAS	Yes	NO
chr1:152474012:+	chr1	152474012	+	13.4102619048	3' most exon	ENSRNOG00000037263	363520	Irak1	interleukin-1 receptor-associated kinase 1	YES	3'UTR(F)	81.82%	AAUAAA	Yes	NO
chr1:152474041:+	chr1	152474041	+	1.41156960856	3' most exon	ENSRNOG00000037263	363520	Irak1	interleukin-1 receptor-associated kinase 1	YES	3'UTR(M)	18.18%	AUUAAA	No	NO
chr1:152474397:+	chr1	152474397	+	8.73049645997	3' most exon	ENSRNOG00000037263	363520	Irak1	interleukin-1 receptor-associated kinase 1	YES	3'UTR(M)	36.36%	AAUAAA	No	NO
chr1:152475057:+	chr1	152475057	+	2.51733222344	3' most exon	ENSRNOG00000037263	363520	Irak1	interleukin-1 receptor-associated kinase 1	YES	3'UTR(L)	27.27%	AAUAAA	No	NO
chr1:152475363:+	chr1	152475363	+	1.7350673743400002	intergenic	na	na	na	na	NO	intergenic	18.18%	AAUAAA	No	YES
chr1:152611612:+	chr1	152611612	+	9.06080992513	3' most exon	ENSRNOG00000037267	81759	Renbp	renin binding protein	YES	3'UTR(S)	81.82%	AAUAAA	Yes	NO
chr1:152617012:+	chr1	152617012	+	17.690808908	3' most exon	ENSRNOG00000029373	363518	Naa10	N(alpha)-acetyltransferase 10, NatA catalytic subunit	NO	3'UTR(F)	81.82%	AAUAAA	Yes	NO
chr1:152617929:+	chr1	152617929	+	2.67207298984	3' most exon	ENSRNOG00000029373	363518	Naa10	N(alpha)-acetyltransferase 10, NatA catalytic subunit	YES	3'UTR(L)	18.18%	AAUAAA	No	NO
chr1:152636830:+	chr1	152636830	+	7.77103169103	3' most exon	ENSRNOG00000037273	246249	Arhgap4	Rho GTPase activating protein 4	NO	3'UTR(F)	63.64%	OtherPAS	Yes	NO
chr1:152636984:+	chr1	152636984	+	1.46175292308	3' most exon	ENSRNOG00000037273	246249	Arhgap4	Rho GTPase activating protein 4	YES	3'UTR(M)	27.27%	NoPAS	No	NO
chr1:152643219:+	chr1	152643219	+	3.9537087279400005	3' most exon	ENSRNOG00000037273	246249	Arhgap4	Rho GTPase activating protein 4	YES	3'UTR(L)	18.18%	AAUAAA	No	NO
chr1:152675820:+	chr1	152675820	+	3.3825962101099996	3' most exon	ENSRNOG00000037274	50687	L1cam	L1 cell adhesion molecule	NO	3'UTR(F)	18.18%	OtherPAS	Yes	NO
chr1:152676124:+	chr1	152676124	+	4.776339128969999	3' most exon	ENSRNOG00000037274	50687	L1cam	L1 cell adhesion molecule	YES	3'UTR(L)	36.36%	AAUAAA	Yes	NO
chr1:152741648:+	chr1	152741648	+	17.6759195984	3' most exon	ENSRNOG00000037282	293856	Pdzd4	PDZ domain containing 4	NO	3'UTR(S)	63.64%	AAUAAA	Yes	NO
chr1:152752088:+	chr1	152752088	+	2.3347590553999997	Intron	ENSRNOG00000037284	25179	Idh3g	isocitrate dehydrogenase 3 (NAD), gamma	NO	Intron	27.27%	AAUAAA	No	NO
chr1:152757622:+	chr1	152757622	+	183.699674983	3' most exon	ENSRNOG00000037284	25179	Idh3g	isocitrate dehydrogenase 3 (NAD), gamma	NO	3'UTR(S)	100.0%	AAUAAA	Yes	NO
chr1:152875510:+	chr1	152875510	+	3.29161851075	3' most exon	ENSRNOG00000019053	293852	Bcap31	B-cell receptor-associated protein 31	NO	3'UTR(F)	18.18%	NoPAS	Yes	NO
chr1:152875710:+	chr1	152875710	+	286.654295041	3' most exon	ENSRNOG00000019053	293852	Bcap31	B-cell receptor-associated protein 31	NO	3'UTR(L)	100.0%	AAUAAA	Yes	NO
chr1:152877848:+	chr1	152877848	+	2.09505123394	intergenic	na	na	na	na	NO	intergenic	45.45%	AAUAAA	No	YES
chr1:152904074:+	chr1	152904074	+	11.826393241400002	3' most exon	ENSRNOG00000017923	29660	Pnck	pregnancy up-regulated nonubiquitous CaM kinase	YES	3'UTR(S)	27.27%	AAUAAA	Yes	NO
chr1:153120878:+	chr1	153120878	+	7.53941392405	3' most exon	ENSRNOG00000017315	293844	Haus7	HAUS augmin-like complex, subunit 7	NO	3'UTR(S)	72.73%	AAUAAA	Yes	NO
chr1:153317854:+	chr1	153317854	+	3.7040415949	3' most exon	ENSRNOG00000037327	501661	F8a1	coagulation factor VIII-associated 1	NO	3'UTR(F)	27.27%	NoPAS	No	NO
chr1:153318119:+	chr1	153318119	+	40.6737236315	3' most exon	ENSRNOG00000037327	501661	F8a1	coagulation factor VIII-associated 1	YES	3'UTR(M)	100.0%	AAUAAA	No	NO
chr1:153318341:+	chr1	153318341	+	2.1368001915	3' most exon	ENSRNOG00000037327	501661	F8a1	coagulation factor VIII-associated 1	YES	3'UTR(M)	18.18%	AUUAAA	No	NO
chr1:153319089:+	chr1	153319089	+	2.58055362777	3' most exon	ENSRNOG00000037327	501661	F8a1	coagulation factor VIII-associated 1	YES	3'UTR(L)	18.18%	NoPAS	No	NO
chr1:153973581:+	chr1	153973581	+	2.4331672923	intergenic	na	na	na	na	NO	intergenic	18.18%	OtherPAS	No	NO
chr1:153974444:+	chr1	153974444	+	24.3501938523	intergenic	na	na	na	na	NO	intergenic	27.27%	AAUAAA	No	NO
chr1:154016650:+	chr1	154016650	+	1.64223041387	Intron	ENSRNOG00000024016	293989	Cyp2c6v1	cytochrome P450, family 2, subfamily C, polypeptide 6, variant 1	NO	Intron	27.27%	AAUAAA	No	NO
chr1:154070101:+	chr1	154070101	+	2.29136151065	Intron	ENSRNOG00000024016	293989	Cyp2c6v1	cytochrome P450, family 2, subfamily C, polypeptide 6, variant 1	NO	Intron	18.18%	AAUAAA	No	NO
chr1:154103304:+	chr1	154103304	+	192.270095243	intergenic	na	na	na	na	NO	intergenic	36.36%	AAUAAA	No	NO
chr1:154176745:+	chr1	154176745	+	2.49284467588	intergenic	na	na	na	na	NO	intergenic	27.27%	NoPAS	No	NO
chr1:154177001:+	chr1	154177001	+	9.0871488775	intergenic	na	na	na	na	NO	intergenic	27.27%	NoPAS	Yes	NO
chr1:154696123:+	chr1	154696123	+	2.35788594366	intergenic	na	na	na	na	NO	intergenic	36.36%	AUUAAA	No	NO
chr1:154740974:+	chr1	154740974	+	3.8928512000000004	3' most exon	NO	652956	Mpp1	membrane palmitoylated protein 1	NO	3'UTR(F)	45.45%	Arich	No	NO
chr1:154741045:+	chr1	154741045	+	10.598272074199999	3' most exon	NO	652956	Mpp1	membrane palmitoylated protein 1	YES	3'UTR(M)	27.27%	AAUAAA	No	NO
chr1:154741079:+	chr1	154741079	+	5.80428102957	3' most exon	NO	652956	Mpp1	membrane palmitoylated protein 1	YES	3'UTR(M)	54.55%	AAUAAA	No	NO
chr1:154741117:+	chr1	154741117	+	7.73874421893	3' most exon	NO	652956	Mpp1	membrane palmitoylated protein 1	YES	3'UTR(L)	63.64%	NoPAS	No	NO
chr1:156348242:+	chr1	156348242	+	3.2109243901499998	intergenic	na	na	na	na	NO	intergenic	18.18%	Arich	No	YES
chr1:156498906:+	chr1	156498906	+	18.1781396999	intergenic	na	na	na	na	NO	intergenic	63.64%	AAUAAA	No	NO
chr1:157286556:+	chr1	157286556	+	4.55188730377	intergenic	na	na	na	na	NO	intergenic	36.36%	AAUAAA	Yes	NO
chr1:158095648:+	chr1	158095648	+	2.45577000708	3' most exon	ENSRNOG00000016429	24418	Grm5	glutamate metabotropic receptor 5	YES	3'UTR(S)	18.18%	NoPAS	No	NO
chr1:158099091:+	chr1	158099091	+	17.983240042000002	intergenic	na	na	na	na	NO	intergenic	27.27%	AUUAAA	Yes	NO
chr1:158099222:+	chr1	158099222	+	3.4341533315499997	intergenic	na	na	na	na	NO	intergenic	36.36%	OtherPAS	Yes	NO
chr1:158099287:+	chr1	158099287	+	4.263105456530001	intergenic	na	na	na	na	NO	intergenic	18.18%	AUUAAA	No	NO
chr1:158099441:+	chr1	158099441	+	1.94036505947	intergenic	na	na	na	na	NO	intergenic	18.18%	AAUAAA	No	NO
chr1:158243210:+	chr1	158243210	+	2.54485701735	Intron	ENSRNOG00000016496	25423	Ctsc	cathepsin C	NO	Intron	27.27%	AAUAAA	Yes	NO
chr1:158244618:+	chr1	158244618	+	2.97282519972	Intron	ENSRNOG00000016496	25423	Ctsc	cathepsin C	NO	Intron	45.45%	AAUAAA	No	NO
chr1:158263130:+	chr1	158263130	+	67.0725818227	3' most exon	ENSRNOG00000016496	25423	Ctsc	cathepsin C	YES	3'UTR(F)	90.91%	AAUAAA	No	NO
chr1:158263597:+	chr1	158263597	+	5.8875110288300005	3' most exon	ENSRNOG00000016496	25423	Ctsc	cathepsin C	YES	3'UTR(M)	27.27%	AAUAAA	No	NO
chr1:158263676:+	chr1	158263676	+	65.84590575060001	3' most exon	ENSRNOG00000016496	25423	Ctsc	cathepsin C	YES	3'UTR(L)	100.0%	AAUAAA	Yes	NO
chr1:159897949:+	chr1	159897949	+	14.521124475699999	3' most exon	ENSRNOG00000016848	64558	Fzd4	frizzled class receptor 4	NO	3'UTR(F)	63.64%	AUUAAA	Yes	NO
chr1:159901945:+	chr1	159901945	+	3.50587840884	3' most exon	ENSRNOG00000016848	64558	Fzd4	frizzled class receptor 4	NO	3'UTR(L)	63.64%	AAUAAA	Yes	NO
chr1:160360868:+	chr1	160360868	+	41.0579798269	3' most exon	ENSRNOG00000017311	361602	Me3	malic enzyme 3	YES	3'UTR(F)	81.82%	OtherPAS	Yes	NO
chr1:160361734:+	chr1	160361734	+	1.36084145276	3' most exon	ENSRNOG00000017311	361602	Me3	malic enzyme 3	YES	3'UTR(M)	27.27%	OtherPAS	No	NO
chr1:160362471:+	chr1	160362471	+	0.995237579977	3' most exon	ENSRNOG00000017311	361602	Me3	malic enzyme 3	YES	3'UTR(M)	27.27%	OtherPAS	No	NO
chr1:160362655:+	chr1	160362655	+	3.99020424839	3' most exon	ENSRNOG00000017311	361602	Me3	malic enzyme 3	YES	3'UTR(L)	18.18%	AUUAAA	No	NO
chr1:160701732:+	chr1	160701732	+	3.19450593545	Intron	ENSRNOG00000018322	89816	Picalm	phosphatidylinositol binding clathrin assembly protein	NO	Intron	54.55%	AAUAAA	Yes	NO
chr1:160761751:+	chr1	160761751	+	23.1306342098	3' most exon	ENSRNOG00000018322	89816	Picalm	phosphatidylinositol binding clathrin assembly protein	YES	3'UTR(F)	90.91%	OtherPAS	Yes	NO
chr1:160762031:+	chr1	160762031	+	2.06883049507	3' most exon	ENSRNOG00000018322	89816	Picalm	phosphatidylinositol binding clathrin assembly protein	YES	3'UTR(M)	27.27%	AUUAAA	Yes	NO
chr1:160762885:+	chr1	160762885	+	14.5112688629	3' most exon	ENSRNOG00000018322	89816	Picalm	phosphatidylinositol binding clathrin assembly protein	YES	3'UTR(M)	81.82%	AAUAAA	Yes	NO
chr1:160762995:+	chr1	160762995	+	1.98223418584	3' most exon	ENSRNOG00000018322	89816	Picalm	phosphatidylinositol binding clathrin assembly protein	YES	3'UTR(M)	27.27%	AAUAAA	Yes	NO
chr1:160763377:+	chr1	160763377	+	4.1411003008	3' most exon	ENSRNOG00000018322	89816	Picalm	phosphatidylinositol binding clathrin assembly protein	YES	3'UTR(M)	27.27%	AUUAAA	Yes	NO
chr1:160764498:+	chr1	160764498	+	1.8096339079900003	3' most exon	ENSRNOG00000018322	89816	Picalm	phosphatidylinositol binding clathrin assembly protein	YES	3'UTR(L)	36.36%	AAUAAA	No	NO
chr1:162520329:+	chr1	162520329	+	10.468733908899999	Intron	ENSRNOG00000022635	64053	Dlg2	discs large MAGUK scaffold protein 2	NO	Intron	100.0%	OtherPAS	Yes	NO
chr1:162522738:+	chr1	162522738	+	3.8884997847099996	Intron	ENSRNOG00000022635	64053	Dlg2	discs large MAGUK scaffold protein 2	NO	Intron	63.64%	AUUAAA	No	NO
chr1:162535395:+	chr1	162535395	+	2.4875419555300002	Intron	ENSRNOG00000022635	64053	Dlg2	discs large MAGUK scaffold protein 2	NO	Intron	54.55%	AAUAAA	Yes	NO
chr1:162535395:+	chr1	162535395	+	2.4875419555300002	3' most exon	ENSRNOG00000022748	293113	Tmem126a	transmembrane protein 126A	NO	3'UTR(F)	54.55%	AAUAAA	Yes	NO
chr1:162535505:+	chr1	162535505	+	1.4412042915999999	Intron	ENSRNOG00000022635	64053	Dlg2	discs large MAGUK scaffold protein 2	NO	Intron	27.27%	AAUAAA	No	NO
chr1:162535505:+	chr1	162535505	+	1.4412042915999999	3' most exon	ENSRNOG00000022748	293113	Tmem126a	transmembrane protein 126A	NO	3'UTR(L)	27.27%	AAUAAA	No	NO
chr1:162922910:+	chr1	162922910	+	3.4407363111	Intron	ENSRNOG00000022635	64053	Dlg2	discs large MAGUK scaffold protein 2	NO	Intron	27.27%	AAUAAA	No	NO
chr1:163514164:+	chr1	163514164	+	2.64704109265	3' most exon	ENSRNOG00000022635	64053	Dlg2	discs large MAGUK scaffold protein 2	NO	3'UTR(F)	36.36%	OtherPAS	Yes	NO
chr1:163518565:+	chr1	163518565	+	42.4793958886	3' most exon	ENSRNOG00000022635	64053	Dlg2	discs large MAGUK scaffold protein 2	YES	3'UTR(L)	45.45%	AAUAAA	Yes	NO
chr1:163518721:+	chr1	163518721	+	71.736201319	intergenic	na	na	na	na	NO	intergenic	45.45%	AUUAAA	Yes	NO
chr1:163654426:+	chr1	163654426	+	1.15171281504	Internal exon	ENSRNOG00000009462	308820	Ccdc90b	coiled-coil domain containing 90B	NO	CDS	18.18%	NoPAS	Yes	NO
chr1:163661165:+	chr1	163661165	+	1.20823001098	3' most exon	ENSRNOG00000009462	308820	Ccdc90b	coiled-coil domain containing 90B	NO	3'UTR(F)	54.55%	AAUAAA	Yes	NO
chr1:163661301:+	chr1	163661301	+	3.62801205925	3' most exon	ENSRNOG00000009462	308820	Ccdc90b	coiled-coil domain containing 90B	YES	3'UTR(M)	72.73%	AAUAAA	Yes	NO
chr1:163663436:+	chr1	163663436	+	1.2871529971100002	3' most exon	ENSRNOG00000009462	308820	Ccdc90b	coiled-coil domain containing 90B	YES	3'UTR(L)	18.18%	OtherPAS	No	NO
chr1:163903659:+	chr1	163903659	+	7.355271908160001	3' most exon	ENSRNOG00000010224	308821	Rab30	RAB30, member RAS oncogene family	YES	3'UTR(F)	45.45%	AAUAAA	Yes	NO
chr1:163905417:+	chr1	163905417	+	3.0048016505199997	3' most exon	ENSRNOG00000010224	308821	Rab30	RAB30, member RAS oncogene family	YES	3'UTR(M)	54.55%	AAUAAA	No	NO
chr1:163911619:+	chr1	163911619	+	3.5944785013800002	3' most exon	ENSRNOG00000010224	308821	Rab30	RAB30, member RAS oncogene family	YES	3'UTR(L)	45.45%	AAUAAA	Yes	NO
chr1:163993043:+	chr1	163993043	+	4.475536107869999	3' most exon	ENSRNOG00000010630	293118	Prcp	prolylcarboxypeptidase	NO	CDS	27.27%	NoPAS	No	NO
chr1:163993098:+	chr1	163993098	+	2.1729685968	3' most exon	ENSRNOG00000010630	293118	Prcp	prolylcarboxypeptidase	NO	3'UTR(F)	27.27%	Arich	No	NO
chr1:163993184:+	chr1	163993184	+	5.01631881335	3' most exon	ENSRNOG00000010630	293118	Prcp	prolylcarboxypeptidase	NO	3'UTR(M)	18.18%	NoPAS	No	NO
chr1:163993883:+	chr1	163993883	+	5.6336215671200005	3' most exon	ENSRNOG00000010630	293118	Prcp	prolylcarboxypeptidase	NO	3'UTR(L)	90.91%	AAUAAA	No	NO
chr1:164165669:+	chr1	164165669	+	6.08824732824	3' most exon	ENSRNOG00000010763	499205	Fam181b	family with sequence similarity 181, member B	YES	3'UTR(F)	63.64%	AAUAAA	Yes	NO
chr1:164165948:+	chr1	164165948	+	5.20693956392	3' most exon	ENSRNOG00000010763	499205	Fam181b	family with sequence similarity 181, member B	YES	3'UTR(L)	45.45%	AUUAAA	Yes	NO
chr1:164177034:+	chr1	164177034	+	3.48952748817	intergenic	na	na	na	na	NO	intergenic	27.27%	AAUAAA	No	YES
chr1:166863006:+	chr1	166863006	+	3.19054063206	intergenic	na	na	na	na	NO	intergenic	18.18%	NoPAS	No	YES
chr1:167024214:+	chr1	167024214	+	1.31618886606	intergenic	na	na	na	na	NO	intergenic	27.27%	OtherPAS	No	NO
chr1:167068969:+	chr1	167068969	+	1.2361412595399999	intergenic	na	na	na	na	NO	intergenic	18.18%	OtherPAS	No	NO
chr1:167212080:+	chr1	167212080	+	45.8050091163	intergenic	na	na	na	na	NO	intergenic	100.0%	AAUAAA	No	YES
chr1:168098526:+	chr1	168098526	+	1.6552496887600001	intergenic	na	na	na	na	NO	intergenic	45.45%	AAUAAA	Yes	NO
chr1:168218636:+	chr1	168218636	+	1.22788500355	intergenic	na	na	na	na	NO	intergenic	18.18%	OtherPAS	No	NO
chr1:168246319:+	chr1	168246319	+	1.3310163214200001	intergenic	na	na	na	na	NO	intergenic	36.36%	OtherPAS	Yes	NO
chr1:168246970:+	chr1	168246970	+	2.2588316248099995	intergenic	na	na	na	na	NO	intergenic	27.27%	AUUAAA	Yes	NO
chr1:168247498:+	chr1	168247498	+	5.33935717743	intergenic	na	na	na	na	NO	intergenic	27.27%	NoPAS	No	NO
chr1:168488971:+	chr1	168488971	+	1.10908889867	3' most exon	ENSRNOG00000011882	84477	Gab2	GRB2-associated binding protein 2	YES	3'UTR(F)	27.27%	OtherPAS	Yes	NO
chr1:168489227:+	chr1	168489227	+	4.3756607344	3' most exon	ENSRNOG00000011882	84477	Gab2	GRB2-associated binding protein 2	YES	3'UTR(L)	63.64%	AAUAAA	Yes	NO
chr1:168530459:+	chr1	168530459	+	4.23046481424	3' most exon	ENSRNOG00000024793	499209	Kctd21	potassium channel tetramerization domain containing 21	YES	3'UTR(F)	45.45%	OtherPAS	No	NO
chr1:168531355:+	chr1	168531355	+	1.57006950627	3' most exon	ENSRNOG00000024793	499209	Kctd21	potassium channel tetramerization domain containing 21	YES	3'UTR(L)	18.18%	AAUAAA	No	NO
chr1:168568617:+	chr1	168568617	+	3.82020021505	intergenic	na	na	na	na	NO	intergenic	54.55%	AAUAAA	Yes	NO
chr1:168582497:+	chr1	168582497	+	47.697770890600005	3' most exon	ENSRNOG00000012383	293130	Ndufc2	NADH:ubiquinone oxidoreductase subunit C2	NO	3'UTR(S)	100.0%	AUUAAA	Yes	NO
chr1:168631088:+	chr1	168631088	+	8.15802510097	Single exon	ENSRNOG00000012494	na	Kctd14	potassium channel tetramerization domain containing 14	YES	3'UTR(S)	36.36%	AAUAAA	No	NO
chr1:168718195:+	chr1	168718195	+	14.464616299300001	3' most exon	ENSRNOG00000012552	308837	Ints4	integrator complex subunit 4	NO	3'UTR(S)	72.73%	AAUAAA	Yes	NO
chr1:168872534:+	chr1	168872534	+	9.46089547652	Single exon	ENSRNOG00000024194	na	Rsf1	remodeling and spacing factor 1	YES	3'UTR(F)	81.82%	AUUAAA	Yes	NO
chr1:168877215:+	chr1	168877215	+	2.08464021561	Single exon	ENSRNOG00000024194	na	Rsf1	remodeling and spacing factor 1	YES	3'UTR(L)	36.36%	AUUAAA	Yes	NO
chr1:168878750:+	chr1	168878750	+	1.5289363284	intergenic	na	na	na	na	NO	intergenic	36.36%	AAUAAA	Yes	NO
chr1:168902861:+	chr1	168902861	+	2.02523956091	3' most exon	ENSRNOG00000012788	65160	Clns1a	chloride nucleotide-sensitive channel 1A	NO	3'UTR(F)	18.18%	NoPAS	No	NO
chr1:168903258:+	chr1	168903258	+	1.5551768584	3' most exon	ENSRNOG00000012788	65160	Clns1a	chloride nucleotide-sensitive channel 1A	NO	3'UTR(M)	18.18%	OtherPAS	Yes	NO
chr1:168903323:+	chr1	168903323	+	48.1654970623	3' most exon	ENSRNOG00000012788	65160	Clns1a	chloride nucleotide-sensitive channel 1A	YES	3'UTR(L)	100.0%	AAUAAA	Yes	NO
chr1:169089218:+	chr1	169089218	+	36.696850405700005	3' most exon	ENSRNOG00000029784	29431	Pak1	p21 (RAC1) activated kinase 1	NO	3'UTR(F)	90.91%	AAUAAA	No	NO
chr1:169089426:+	chr1	169089426	+	8.58860757258	3' most exon	ENSRNOG00000029784	29431	Pak1	p21 (RAC1) activated kinase 1	NO	3'UTR(M)	45.45%	AAUAAA	Yes	NO
chr1:169090321:+	chr1	169090321	+	64.9280140914	3' most exon	ENSRNOG00000029784	29431	Pak1	p21 (RAC1) activated kinase 1	YES	3'UTR(L)	100.0%	AAUAAA	Yes	NO
chr1:169204420:+	chr1	169204420	+	2.25663610037	intergenic	na	na	na	na	NO	intergenic	18.18%	AAUAAA	No	NO
chr1:169204662:+	chr1	169204662	+	12.698564996400002	intergenic	na	na	na	na	NO	intergenic	72.73%	AAUAAA	No	NO
chr1:169214217:+	chr1	169214217	+	2.1205748026499998	intergenic	na	na	na	na	NO	intergenic	18.18%	NoPAS	No	NO
chr1:169501390:+	chr1	169501390	+	1.0449717320799998	intergenic	na	na	na	na	NO	intergenic	27.27%	AAUAAA	No	YES
chr1:169549000:+	chr1	169549000	+	6.9704653104	intergenic	na	na	na	na	NO	intergenic	27.27%	OtherPAS	No	YES
chr1:169661088:+	chr1	169661088	+	1.6477220440399998	3' most exon	ENSRNOG00000015310	293135	Lrrc32	leucine rich repeat containing 32	NO	3'UTR(S)	36.36%	AUUAAA	Yes	NO
chr1:169665425:+	chr1	169665425	+	3.4987059481699996	intergenic	na	na	na	na	NO	intergenic	27.27%	AAUAAA	No	NO
chr1:169821744:+	chr1	169821744	+	6.28346111255	intergenic	na	na	na	na	NO	intergenic	18.18%	AAUAAA	No	NO
chr1:169844755:+	chr1	169844755	+	2.60265845599	intergenic	na	na	na	na	NO	intergenic	27.27%	NoPAS	No	YES
chr1:169881292:+	chr1	169881292	+	2.4828181803200002	3' most exon	NO	308845	Thap12	THAP domain containing 12	NO	CDS	18.18%	AAUAAA	No	NO
chr1:169881292:+	chr1	169881292	+	2.4828181803200002	3' most exon	ENSRNOG00000015808	na	ENSRNOG00000015808	na	NO	Pseudogene	18.18%	AAUAAA	No	NO
chr1:169881706:+	chr1	169881706	+	3.33515894832	3' most exon	NO	308845	Thap12	THAP domain containing 12	NO	3'UTR(F)	45.45%	OtherPAS	No	NO
chr1:169881706:+	chr1	169881706	+	3.33515894832	3' most exon	ENSRNOG00000015808	na	ENSRNOG00000015808	na	NO	Pseudogene	45.45%	OtherPAS	No	NO
chr1:169882236:+	chr1	169882236	+	4.2571898463	3' most exon	NO	308845	Thap12	THAP domain containing 12	NO	3'UTR(M)	72.73%	AAUAAA	No	NO
chr1:169882236:+	chr1	169882236	+	4.2571898463	3' most exon	ENSRNOG00000015808	na	ENSRNOG00000015808	na	NO	Pseudogene	72.73%	AAUAAA	No	NO
chr1:169882290:+	chr1	169882290	+	1.5114617243200001	3' most exon	NO	308845	Thap12	THAP domain containing 12	NO	3'UTR(M)	27.27%	AAUAAA	No	NO
chr1:169882290:+	chr1	169882290	+	1.5114617243200001	3' most exon	ENSRNOG00000015808	na	ENSRNOG00000015808	na	NO	Pseudogene	27.27%	AAUAAA	No	NO
chr1:169882324:+	chr1	169882324	+	8.98479230947	3' most exon	NO	308845	Thap12	THAP domain containing 12	NO	3'UTR(L)	36.36%	AAUAAA	No	NO
chr1:169882324:+	chr1	169882324	+	8.98479230947	3' most exon	ENSRNOG00000015808	na	ENSRNOG00000015808	na	NO	Pseudogene	36.36%	AAUAAA	No	NO
chr1:169966909:+	chr1	169966909	+	3.9843302765599997	intergenic	na	na	na	na	NO	intergenic	18.18%	AAUAAA	No	NO
chr1:170016045:+	chr1	170016045	+	1.85826075678	3' most exon	ENSRNOG00000015982	140584	Wnt11	wingless-type MMTV integration site family, member 11	NO	3'UTR(F)	18.18%	OtherPAS	Yes	NO
chr1:170016131:+	chr1	170016131	+	2.17753154292	3' most exon	ENSRNOG00000015982	140584	Wnt11	wingless-type MMTV integration site family, member 11	NO	3'UTR(L)	18.18%	AAUAAA	Yes	NO
chr1:170305026:+	chr1	170305026	+	9.70111153095	intergenic	na	na	na	na	NO	intergenic	36.36%	NoPAS	No	YES
chr1:170465893:+	chr1	170465893	+	1.10977047463	Intron	ENSRNOG00000027204	29457	Map6	microtubule-associated protein 6	NO	Intron	27.27%	AAUAAA	No	NO
chr1:170476653:+	chr1	170476653	+	45.473880649899996	Intron	ENSRNOG00000027204	29457	Map6	microtubule-associated protein 6	NO	Intron	81.82%	AAUAAA	Yes	NO
chr1:170479204:+	chr1	170479204	+	2.29193288026	Intron	ENSRNOG00000027204	29457	Map6	microtubule-associated protein 6	NO	Intron	18.18%	OtherPAS	Yes	NO
chr1:170479296:+	chr1	170479296	+	12.597986580599999	Intron	ENSRNOG00000027204	29457	Map6	microtubule-associated protein 6	NO	Intron	63.64%	AAUAAA	Yes	NO
chr1:170494771:+	chr1	170494771	+	16.8192867188	3' most exon	ENSRNOG00000027204	29457	Map6	microtubule-associated protein 6	NO	3'UTR(S)	81.82%	AAUAAA	Yes	NO
chr1:170619916:+	chr1	170619916	+	7.10159043366	Single exon	ENSRNOG00000036859	na	Gdpd5	glycerophosphodiester phosphodiesterase domain containing 5	YES	3'UTR(S)	63.64%	AUUAAA	Yes	NO
chr1:170622155:+	chr1	170622155	+	0.755005429665	intergenic	na	na	na	na	NO	intergenic	18.18%	OtherPAS	No	NO
chr1:170632918:+	chr1	170632918	+	2.14712018526	Single exon	ENSRNOG00000017365	na	Klhl35	kelch-like family member 35	YES	3'UTR(S)	45.45%	AAUAAA	Yes	NO
chr1:170772516:+	chr1	170772516	+	4.90452121753	3' most exon	ENSRNOG00000030404	25387	Arrb1	arrestin, beta 1	YES	3'UTR(F)	27.27%	OtherPAS	Yes	NO
chr1:170776011:+	chr1	170776011	+	0.755005429665	3' most exon	ENSRNOG00000030404	25387	Arrb1	arrestin, beta 1	YES	3'UTR(M)	18.18%	NoPAS	No	NO
chr1:170777615:+	chr1	170777615	+	12.3513211629	3' most exon	ENSRNOG00000030404	25387	Arrb1	arrestin, beta 1	YES	3'UTR(M)	90.91%	AUUAAA	Yes	NO
chr1:170778181:+	chr1	170778181	+	3.9590582416300006	3' most exon	ENSRNOG00000030404	25387	Arrb1	arrestin, beta 1	YES	3'UTR(L)	63.64%	OtherPAS	No	NO
chr1:170787983:+	chr1	170787983	+	6.3085062964	intergenic	na	na	na	na	NO	intergenic	45.45%	AAUAAA	No	YES
chr1:170796711:+	chr1	170796711	+	1.9175766283700002	intergenic	na	na	na	na	NO	intergenic	36.36%	AAUAAA	Yes	NO
chr1:171010487:+	chr1	171010487	+	3.18217622246	intergenic	na	na	na	na	NO	intergenic	27.27%	AAUAAA	No	NO
chr1:171077656:+	chr1	171077656	+	0.8469612049199999	Intron	ENSRNOG00000026503	na	Xrra1	X-ray radiation resistance associated 1	NO	Intron	18.18%	OtherPAS	No	NO
chr1:171082763:+	chr1	171082763	+	8.09215023403	Intron	ENSRNOG00000026503	na	Xrra1	X-ray radiation resistance associated 1	NO	Intron	27.27%	NoPAS	No	NO
chr1:171116777:+	chr1	171116777	+	40.1129597901	intergenic	na	na	na	na	NO	intergenic	63.64%	AAUAAA	Yes	NO
chr1:171180339:+	chr1	171180339	+	8.04961012793	intergenic	na	na	na	na	NO	intergenic	27.27%	AUUAAA	No	NO
chr1:171237286:+	chr1	171237286	+	2.2478870485	3' most exon	ENSRNOG00000018394	308854	Chrdl2	chordin-like 2	NO	3'UTR(S)	27.27%	AAUAAA	No	NO
chr1:171323963:+	chr1	171323963	+	3.3204992983899997	intergenic	na	na	na	na	NO	intergenic	27.27%	AAUAAA	No	YES
chr1:171348610:+	chr1	171348610	+	4.21590605248	intergenic	na	na	na	na	NO	intergenic	18.18%	AAUAAA	No	NO
chr1:171397446:+	chr1	171397446	+	2.62355657516	3' most exon	ENSRNOG00000017054	63883	Kcne3	potassium voltage-gated channel subfamily E regulatory subunit 3	NO	3'UTR(S)	45.45%	OtherPAS	No	NO
chr1:171481680:+	chr1	171481680	+	63.614997529300005	3' most exon	ENSRNOG00000017079	685076	Pgm2l1	phosphoglucomutase 2-like 1	NO	3'UTR(F)	90.91%	OtherPAS	No	NO
chr1:171481729:+	chr1	171481729	+	1.28321008372	3' most exon	ENSRNOG00000017079	685076	Pgm2l1	phosphoglucomutase 2-like 1	NO	3'UTR(M)	18.18%	NoPAS	No	NO
chr1:171484735:+	chr1	171484735	+	1.3565851016	Intron	ENSRNOG00000017079	685076	Pgm2l1	phosphoglucomutase 2-like 1	NO	Intron	18.18%	AAUAAA	No	NO
chr1:171487832:+	chr1	171487832	+	55.335558253500004	3' most exon	ENSRNOG00000017079	685076	Pgm2l1	phosphoglucomutase 2-like 1	NO	3'UTR(L)	100.0%	AAUAAA	Yes	NO
chr1:171531629:+	chr1	171531629	+	7.92741866485	intergenic	na	na	na	na	NO	intergenic	18.18%	AUUAAA	Yes	NO
chr1:171644619:+	chr1	171644619	+	2.42418577865	Intron	ENSRNOG00000017608	293148	C2cd3	C2 calcium-dependent domain containing 3	NO	Intron	18.18%	AAUAAA	No	NO
chr1:171664405:+	chr1	171664405	+	6.18157720292	Intron	ENSRNOG00000017608	293148	C2cd3	C2 calcium-dependent domain containing 3	NO	Intron	45.45%	AAUAAA	Yes	NO
chr1:171670832:+	chr1	171670832	+	2.72306367853	Intron	ENSRNOG00000017608	293148	C2cd3	C2 calcium-dependent domain containing 3	NO	Intron	18.18%	OtherPAS	No	NO
chr1:171677811:+	chr1	171677811	+	5.4986454256199995	Intron	ENSRNOG00000017608	293148	C2cd3	C2 calcium-dependent domain containing 3	NO	Intron	36.36%	AUUAAA	No	NO
chr1:171680736:+	chr1	171680736	+	6.4941722234000006	intergenic	na	na	na	na	NO	intergenic	90.91%	AAUAAA	Yes	NO
chr1:171697458:+	chr1	171697458	+	4.00046106285	intergenic	na	na	na	na	NO	intergenic	36.36%	AAUAAA	No	YES
chr1:171713990:+	chr1	171713990	+	104.710331537	3' most exon	ENSRNOG00000017854	54315	Ucp2	uncoupling protein 2	NO	3'UTR(S)	100.0%	OtherPAS	Yes	NO
chr1:171738009:+	chr1	171738009	+	10.3563148958	intergenic	na	na	na	na	NO	intergenic	54.55%	AAUAAA	No	NO
chr1:171753133:+	chr1	171753133	+	6.74119589811	3' most exon	ENSRNOG00000025385	499214	Coa4	cytochrome c oxidase assembly factor 4 homolog	NO	3'UTR(F)	90.91%	OtherPAS	Yes	NO
chr1:171753279:+	chr1	171753279	+	10.7236962743	3' most exon	ENSRNOG00000025385	499214	Coa4	cytochrome c oxidase assembly factor 4 homolog	NO	3'UTR(M)	90.91%	AAUAAA	No	NO
chr1:171753819:+	chr1	171753819	+	5.6052248528	3' most exon	ENSRNOG00000025385	499214	Coa4	cytochrome c oxidase assembly factor 4 homolog	NO	3'UTR(L)	18.18%	AUUAAA	No	NO
chr1:171863252:+	chr1	171863252	+	3.2585765248799996	3' most exon	ENSRNOG00000018176	84379	Rab6a	RAB6A, member RAS oncogene family	NO	3'UTR(F)	36.36%	NoPAS	Yes	NO
chr1:171863440:+	chr1	171863440	+	1.2531042267399999	3' most exon	ENSRNOG00000018176	84379	Rab6a	RAB6A, member RAS oncogene family	NO	3'UTR(M)	18.18%	NoPAS	No	NO
chr1:171864145:+	chr1	171864145	+	2.4351756217	3' most exon	ENSRNOG00000018176	84379	Rab6a	RAB6A, member RAS oncogene family	NO	3'UTR(M)	45.45%	AAUAAA	No	NO
chr1:171864315:+	chr1	171864315	+	1.8442529048099998	3' most exon	ENSRNOG00000018176	84379	Rab6a	RAB6A, member RAS oncogene family	NO	3'UTR(M)	27.27%	AAUAAA	Yes	NO
chr1:171864994:+	chr1	171864994	+	4.60094224209	3' most exon	ENSRNOG00000018176	84379	Rab6a	RAB6A, member RAS oncogene family	NO	3'UTR(M)	81.82%	OtherPAS	No	NO
chr1:171865057:+	chr1	171865057	+	28.20870014	3' most exon	ENSRNOG00000018176	84379	Rab6a	RAB6A, member RAS oncogene family	NO	3'UTR(M)	81.82%	AAUAAA	No	NO
chr1:171865303:+	chr1	171865303	+	22.036974936799997	3' most exon	ENSRNOG00000018176	84379	Rab6a	RAB6A, member RAS oncogene family	NO	3'UTR(M)	72.73%	AAUAAA	Yes	NO
chr1:171865408:+	chr1	171865408	+	7.968727808300001	3' most exon	ENSRNOG00000018176	84379	Rab6a	RAB6A, member RAS oncogene family	NO	3'UTR(M)	27.27%	AAUAAA	No	NO
chr1:171865438:+	chr1	171865438	+	2.51094487813	3' most exon	ENSRNOG00000018176	84379	Rab6a	RAB6A, member RAS oncogene family	YES	3'UTR(L)	54.55%	AAUAAA	No	NO
chr1:171929750:+	chr1	171929750	+	6.1623910383	Intron	ENSRNOG00000018873	361614	Fam168a	family with sequence similarity 168, member A	NO	Intron	18.18%	OtherPAS	No	NO
chr1:172072919:+	chr1	172072919	+	2.2506867163999997	3' most exon	ENSRNOG00000018873	361614	Fam168a	family with sequence similarity 168, member A	NO	3'UTR(F)	18.18%	NoPAS	Yes	NO
chr1:172074527:+	chr1	172074527	+	1.9197726052700002	3' most exon	ENSRNOG00000018873	361614	Fam168a	family with sequence similarity 168, member A	NO	3'UTR(M)	18.18%	OtherPAS	Yes	NO
chr1:172074796:+	chr1	172074796	+	2.3655672323	3' most exon	ENSRNOG00000018873	361614	Fam168a	family with sequence similarity 168, member A	NO	3'UTR(M)	18.18%	NoPAS	Yes	NO
chr1:172078072:+	chr1	172078072	+	1.34028405384	3' most exon	ENSRNOG00000018873	361614	Fam168a	family with sequence similarity 168, member A	YES	3'UTR(M)	18.18%	AAUAAA	Yes	NO
chr1:172078109:+	chr1	172078109	+	2.41719059223	3' most exon	ENSRNOG00000018873	361614	Fam168a	family with sequence similarity 168, member A	YES	3'UTR(L)	54.55%	AAUAAA	Yes	NO
chr1:172238650:+	chr1	172238650	+	1.6434582803100002	intergenic	na	na	na	na	NO	intergenic	18.18%	OtherPAS	No	NO
chr1:172242799:+	chr1	172242799	+	2.23498960955	intergenic	na	na	na	na	NO	intergenic	18.18%	AAUAAA	No	NO
chr1:172252637:+	chr1	172252637	+	1.7324651913	intergenic	na	na	na	na	NO	intergenic	18.18%	NoPAS	No	YES
chr1:172583610:+	chr1	172583610	+	1.5374365043599998	3' most exon	ENSRNOG00000019319	308864	Fchsd2	FCH and double SH3 domains 2	NO	3'UTR(F)	18.18%	NoPAS	Yes	NO
chr1:172585354:+	chr1	172585354	+	1.9283883504900003	3' most exon	ENSRNOG00000019319	308864	Fchsd2	FCH and double SH3 domains 2	NO	3'UTR(L)	63.64%	AAUAAA	Yes	NO
chr1:172647499:+	chr1	172647499	+	175.82945308200001	3' most exon	ENSRNOG00000019491	293150	Stard10	StAR-related lipid transfer domain containing 10	NO	3'UTR(F)	100.0%	AAUAAA	Yes	NO
chr1:172647588:+	chr1	172647588	+	4.00495426926	3' most exon	ENSRNOG00000019491	293150	Stard10	StAR-related lipid transfer domain containing 10	YES	3'UTR(M)	63.64%	NoPAS	No	NO
chr1:172648411:+	chr1	172648411	+	18.4507542921	3' most exon	ENSRNOG00000019491	293150	Stard10	StAR-related lipid transfer domain containing 10	YES	3'UTR(L)	81.82%	AUUAAA	Yes	NO
chr1:172714991:+	chr1	172714991	+	34.181982983400005	3' most exon	ENSRNOG00000019555	na	Arap1	ArfGAP with RhoGAP domain, ankyrin repeat and PH domain 1	NO	3'UTR(S)	81.82%	OtherPAS	Yes	NO
chr1:172746533:+	chr1	172746533	+	2.17682282232	Intron	ENSRNOG00000019560	81743	Pde2a	phosphodiesterase 2A	NO	Intron	27.27%	AAUAAA	No	NO
chr1:172816713:+	chr1	172816713	+	65.9090997747	3' most exon	ENSRNOG00000019560	81743	Pde2a	phosphodiesterase 2A	NO	3'UTR(S)	81.82%	AAUAAA	Yes	NO
chr1:172855303:+	chr1	172855303	+	2.05597742831	intergenic	na	na	na	na	NO	intergenic	18.18%	AAUAAA	No	YES
chr1:172884463:+	chr1	172884463	+	5.342029602209999	intergenic	na	na	na	na	NO	intergenic	63.64%	AAUAAA	No	YES
chr1:172893568:+	chr1	172893568	+	2.9624761797600003	intergenic	na	na	na	na	NO	intergenic	18.18%	AUUAAA	No	YES
chr1:172987293:+	chr1	172987293	+	3.57401157541	Intron	ENSRNOG00000019693	65041	Clpb	ClpB homolog, mitochondrial AAA ATPase chaperonin	NO	Intron	18.18%	NoPAS	No	NO
chr1:173019694:+	chr1	173019694	+	2.5524462913	Intron	ENSRNOG00000019693	65041	Clpb	ClpB homolog, mitochondrial AAA ATPase chaperonin	NO	Intron	18.18%	NoPAS	No	NO
chr1:173020544:+	chr1	173020544	+	1.3779592551800002	Intron	ENSRNOG00000019693	65041	Clpb	ClpB homolog, mitochondrial AAA ATPase chaperonin	NO	Intron	18.18%	AAUAAA	No	NO
chr1:173055809:+	chr1	173055809	+	60.6348207709	3' most exon	ENSRNOG00000019693	65041	Clpb	ClpB homolog, mitochondrial AAA ATPase chaperonin	YES	3'UTR(F)	90.91%	AAUAAA	Yes	NO
chr1:173055848:+	chr1	173055848	+	7.92358327163	3' most exon	ENSRNOG00000019693	65041	Clpb	ClpB homolog, mitochondrial AAA ATPase chaperonin	YES	3'UTR(M)	36.36%	NoPAS	No	NO
chr1:173057081:+	chr1	173057081	+	2.98893544162	3' most exon	ENSRNOG00000019693	65041	Clpb	ClpB homolog, mitochondrial AAA ATPase chaperonin	YES	3'UTR(M)	18.18%	AAUAAA	No	NO
chr1:173061881:+	chr1	173061881	+	1.5624573968000002	3' most exon	ENSRNOG00000019693	65041	Clpb	ClpB homolog, mitochondrial AAA ATPase chaperonin	YES	3'UTR(M)	18.18%	AAUAAA	No	NO
chr1:173062481:+	chr1	173062481	+	3.79612871106	3' most exon	ENSRNOG00000019693	65041	Clpb	ClpB homolog, mitochondrial AAA ATPase chaperonin	YES	3'UTR(L)	63.64%	AAUAAA	No	NO
chr1:173073598:+	chr1	173073598	+	1.58451508438	intergenic	na	na	na	na	NO	intergenic	36.36%	OtherPAS	No	NO
chr1:173176117:+	chr1	173176117	+	46.1874427543	3' most exon	ENSRNOG00000019936	293155	Anapc15	anaphase promoting complex subunit 15	NO	3'UTR(S)	100.0%	AAUAAA	Yes	NO
chr1:173178378:+	chr1	173178378	+	5.15439443829	intergenic	na	na	na	na	NO	intergenic	63.64%	AAUAAA	Yes	YES
chr1:173187811:+	chr1	173187811	+	56.431932522299995	3' most exon	ENSRNOG00000020016	308869	Lamtor1	late endosomal/lysosomal adaptor, MAPK and MTOR activator 1	YES	3'UTR(F)	100.0%	OtherPAS	Yes	NO
chr1:173187912:+	chr1	173187912	+	4.36972088835	3' most exon	ENSRNOG00000020016	308869	Lamtor1	late endosomal/lysosomal adaptor, MAPK and MTOR activator 1	YES	3'UTR(M)	72.73%	AUUAAA	No	NO
chr1:173188146:+	chr1	173188146	+	4.69018967509	3' most exon	ENSRNOG00000020016	308869	Lamtor1	late endosomal/lysosomal adaptor, MAPK and MTOR activator 1	YES	3'UTR(M)	72.73%	AAUAAA	No	NO
chr1:173188839:+	chr1	173188839	+	1.50143817412	3' most exon	ENSRNOG00000020016	308869	Lamtor1	late endosomal/lysosomal adaptor, MAPK and MTOR activator 1	YES	3'UTR(L)	18.18%	NoPAS	No	NO
chr1:173279249:+	chr1	173279249	+	2.1753023183400004	3' most exon	ENSRNOG00000000417	308870	Numa1	nuclear mitotic apparatus protein 1	NO	3'UTR(F)	18.18%	OtherPAS	Yes	NO
chr1:173279638:+	chr1	173279638	+	342.713788485	3' most exon	ENSRNOG00000000417	308870	Numa1	nuclear mitotic apparatus protein 1	NO	3'UTR(L)	100.0%	AAUAAA	Yes	NO
chr1:173367463:+	chr1	173367463	+	8.290023983280001	3' most exon	NO	102549471	LOC102549471	short transient receptor potential channel 2-like	NO	CDS	45.45%	OtherPAS	No	NO
chr1:173367854:+	chr1	173367854	+	2.50011063481	3' most exon	NO	102549471	LOC102549471	short transient receptor potential channel 2-like	NO	3'UTR(F)	27.27%	OtherPAS	No	NO
chr1:173368947:+	chr1	173368947	+	7.31211658855	3' most exon	NO	102549471	LOC102549471	short transient receptor potential channel 2-like	NO	3'UTR(L)	90.91%	AAUAAA	No	NO
chr1:173393710:+	chr1	173393710	+	2.03251067843	Intron	ENSRNOG00000020251	308873	Art1	ADP-ribosyltransferase 1	NO	Intron	27.27%	AUUAAA	No	NO
chr1:173395508:+	chr1	173395508	+	30.442181070100002	3' most exon	ENSRNOG00000020251	308873	Art1	ADP-ribosyltransferase 1	NO	3'UTR(S)	63.64%	AAUAAA	No	NO
chr1:173499144:+	chr1	173499144	+	1.2072094015200001	Intron	ENSRNOG00000020371	116675	Pgap2	post-GPI attachment to proteins 2	NO	Intron	18.18%	AAUAAA	No	NO
chr1:173513181:+	chr1	173513181	+	3.1719321516	Intron	ENSRNOG00000020371	116675	Pgap2	post-GPI attachment to proteins 2	NO	Intron	45.45%	AAUAAA	No	NO
chr1:173522796:+	chr1	173522796	+	4.01694908322	Intron	ENSRNOG00000020371	116675	Pgap2	post-GPI attachment to proteins 2	NO	Intron	36.36%	NoPAS	No	NO
chr1:173523103:+	chr1	173523103	+	18.874561728	3' most exon	ENSRNOG00000020371	116675	Pgap2	post-GPI attachment to proteins 2	NO	3'UTR(F)	45.45%	NoPAS	No	NO
chr1:173524158:+	chr1	173524158	+	46.503733223299996	3' most exon	ENSRNOG00000020371	116675	Pgap2	post-GPI attachment to proteins 2	NO	3'UTR(L)	100.0%	AAUAAA	Yes	NO
chr1:173537289:+	chr1	173537289	+	5.90240594153	intergenic	na	na	na	na	NO	intergenic	54.55%	AAUAAA	Yes	NO
chr1:173722022:+	chr1	173722022	+	25.824472217399997	3' most exon	ENSRNOG00000020425	361618	Stim1	stromal interaction molecule 1	YES	3'UTR(S)	100.0%	AAUAAA	Yes	NO
chr1:173751295:+	chr1	173751295	+	7.32974873006	3' most exon	ENSRNOG00000045752	685579	Rrm1	ribonucleotide reductase catalytic subunit M1	NO	3'UTR(S)	90.91%	AAUAAA	Yes	NO
chr1:174701320:+	chr1	174701320	+	1.3637125691999998	intergenic	na	na	na	na	NO	intergenic	27.27%	AAUAAA	No	YES
chr1:175175492:+	chr1	175175492	+	6.4025244704199995	intergenic	na	na	na	na	NO	intergenic	45.45%	OtherPAS	No	NO
chr1:175563356:+	chr1	175563356	+	1.24088745561	3' most exon	ENSRNOG00000017147	293294	Trim6	tripartite motif containing 6	YES	3'UTR(S)	54.55%	AAUAAA	No	NO
chr1:175584811:+	chr1	175584811	+	4.8996185546	3' most exon	ENSRNOG00000042686	101241893	Trim34	tripartite motif-containing 34	NO	3'UTR(F)	36.36%	AAUAAA	No	NO
chr1:175585059:+	chr1	175585059	+	5.880213501819999	3' most exon	ENSRNOG00000042686	101241893	Trim34	tripartite motif-containing 34	NO	3'UTR(L)	72.73%	AAUAAA	No	NO
chr1:176180135:+	chr1	176180135	+	1.4918760283599999	intergenic	na	na	na	na	NO	intergenic	36.36%	OtherPAS	No	YES
chr1:177223099:+	chr1	177223099	+	847.344592978	intergenic	na	na	na	na	NO	intergenic	81.82%	AAUAAA	No	NO
chr1:177223218:+	chr1	177223218	+	2.0263091916900002	intergenic	na	na	na	na	NO	intergenic	18.18%	AAUAAA	No	NO
chr1:177253217:+	chr1	177253217	+	5.25551040675	3' most exon	ENSRNOG00000017609	85258	Cnga4	cyclic nucleotide gated channel alpha 4	NO	3'UTR(S)	18.18%	AAUAAA	No	NO
chr1:177285897:+	chr1	177285897	+	2.15782594661	intergenic	na	na	na	na	NO	intergenic	18.18%	AAUAAA	No	YES
chr1:177360054:+	chr1	177360054	+	1.16641217537	intergenic	na	na	na	na	NO	intergenic	18.18%	AAUAAA	No	NO
chr1:177393431:+	chr1	177393431	+	23.001937924899998	3' most exon	ENSRNOG00000017977	308909	Smpd1	sphingomyelin phosphodiesterase 1	NO	3'UTR(S)	90.91%	AAUAAA	Yes	NO
chr1:177477906:+	chr1	177477906	+	23.753800772600002	Intron	ENSRNOG00000050846	84384	Timm10b	translocase of inner mitochondrial membrane 10B	NO	Intron	100.0%	AAUAAA	Yes	NO
chr1:177477906:+	chr1	177477906	+	23.753800772600002	Intron	ENSRNOG00000051291	na	Dnhd1	dynein heavy chain domain 1	NO	Intron	100.0%	AAUAAA	Yes	NO
chr1:177479963:+	chr1	177479963	+	18.1093171932	3' most exon	ENSRNOG00000050846	84384	Timm10b	translocase of inner mitochondrial membrane 10B	NO	3'UTR(S)	27.27%	AAUAAA	No	NO
chr1:177479963:+	chr1	177479963	+	18.1093171932	Intron	ENSRNOG00000051291	na	Dnhd1	dynein heavy chain domain 1	NO	Intron	27.27%	AAUAAA	No	NO
chr1:177570753:+	chr1	177570753	+	5.4003169601	Single exon	ENSRNOG00000051291	na	Dnhd1	dynein heavy chain domain 1	YES	3'UTR(S)	45.45%	AAUAAA	Yes	NO
chr1:177591040:+	chr1	177591040	+	23.0709122975	3' most exon	ENSRNOG00000018993	170922	Ilk	integrin-linked kinase	NO	3'UTR(S)	90.91%	AAUAAA	Yes	NO
chr1:177592578:+	chr1	177592578	+	1.4558870501499999	intergenic	na	na	na	na	NO	intergenic	18.18%	NoPAS	No	NO
chr1:177596043:+	chr1	177596043	+	4.113665581569999	intergenic	na	na	na	na	NO	intergenic	18.18%	AAUAAA	No	YES
chr1:177655816:+	chr1	177655816	+	6.14698526842	intergenic	na	na	na	na	NO	intergenic	36.36%	Arich	No	NO
chr1:178310003:+	chr1	178310003	+	35.6418661003	intergenic	na	na	na	na	NO	intergenic	54.55%	AAUAAA	No	NO
chr1:178343264:+	chr1	178343264	+	15.4301610157	Single exon	ENSRNOG00000023847	na	Nlrp14	NLR family, pyrin domain containing 14	YES	3'UTR(S)	36.36%	OtherPAS	No	NO
chr1:178343328:+	chr1	178343328	+	1.0449717320799998	intergenic	na	na	na	na	NO	intergenic	27.27%	AAUAAA	No	YES
chr1:178424339:+	chr1	178424339	+	62.9077906558	Single exon	ENSRNOG00000021946	na	AABR07004945.1	na	YES	Pseudogene	45.45%	NoPAS	No	NO
chr1:178514476:+	chr1	178514476	+	3.5805837964	intergenic	na	na	na	na	NO	intergenic	27.27%	AAUAAA	No	NO
chr1:178564763:+	chr1	178564763	+	2.69095786641	intergenic	na	na	na	na	NO	intergenic	18.18%	OtherPAS	No	NO
chr1:178719599:+	chr1	178719599	+	0.858301598815	Intron	ENSRNOG00000019613	60564	Syt9	synaptotagmin 9	NO	Intron	18.18%	AAUAAA	No	NO
chr1:178768359:+	chr1	178768359	+	1.0668750101	3' most exon	ENSRNOG00000019613	60564	Syt9	synaptotagmin 9	YES	3'UTR(F)	18.18%	NoPAS	No	NO
chr1:178770363:+	chr1	178770363	+	3.97371859888	3' most exon	ENSRNOG00000019613	60564	Syt9	synaptotagmin 9	YES	3'UTR(L)	54.55%	OtherPAS	Yes	NO
chr1:178815362:+	chr1	178815362	+	3.7366546667000002	3' most exon	ENSRNOG00000036790	361621	Olfml1	olfactomedin-like 1	NO	3'UTR(F)	27.27%	OtherPAS	No	NO
chr1:178816633:+	chr1	178816633	+	9.441421939480001	3' most exon	ENSRNOG00000036790	361621	Olfml1	olfactomedin-like 1	NO	3'UTR(L)	81.82%	AAUAAA	Yes	NO
chr1:178964741:+	chr1	178964741	+	4.89051322409	3' most exon	ENSRNOG00000019667	308918	Ppfibp2	PPFIA binding protein 2	YES	3'UTR(S)	90.91%	AAUAAA	Yes	NO
chr1:180282392:+	chr1	180282392	+	114.983228231	intergenic	na	na	na	na	NO	intergenic	90.91%	AUUAAA	No	NO
chr1:180532009:+	chr1	180532009	+	313.25030801099996	3' most exon	ENSRNOG00000015221	293427	Eif3f	eukaryotic translation initiation factor 3, subunit F	NO	3'UTR(S)	100.0%	AAUAAA	Yes	NO
chr1:180584318:+	chr1	180584318	+	1.32263417501	intergenic	na	na	na	na	NO	intergenic	18.18%	AUUAAA	No	NO
chr1:180615596:+	chr1	180615596	+	1.28044927944	Intron	ENSRNOG00000046566	25609	Tub	tubby bipartite transcription factor	NO	Intron	18.18%	NoPAS	No	NO
chr1:180619876:+	chr1	180619876	+	3.74491380336	3' most exon	ENSRNOG00000046566	25609	Tub	tubby bipartite transcription factor	YES	3'UTR(S)	45.45%	AAUAAA	Yes	NO
chr1:180620006:+	chr1	180620006	+	16.6307627953	intergenic	na	na	na	na	NO	intergenic	54.55%	AUUAAA	Yes	NO
chr1:181041494:+	chr1	181041494	+	2.49131469215	intergenic	na	na	na	na	NO	intergenic	36.36%	AAUAAA	No	NO
chr1:181060840:+	chr1	181060840	+	1.24838909926	intergenic	na	na	na	na	NO	intergenic	18.18%	OtherPAS	No	NO
chr1:181123946:+	chr1	181123946	+	96.77001866	3' most exon	ENSRNOG00000014214	293418	Rpl27a	ribosomal protein L27a	NO	3'UTR(S)	100.0%	AUUAAA	Yes	NO
chr1:181324030:+	chr1	181324030	+	21.3627025422	3' most exon	ENSRNOG00000013744	361624	Akip1	A-kinase interacting protein 1	NO	3'UTR(S)	90.91%	AAUAAA	Yes	NO
chr1:181364746:+	chr1	181364746	+	1.90797340115	intergenic	na	na	na	na	NO	intergenic	18.18%	AUUAAA	No	NO
chr1:181367212:+	chr1	181367212	+	1.63991448358	intergenic	na	na	na	na	NO	intergenic	27.27%	AAUAAA	Yes	NO
chr1:181367663:+	chr1	181367663	+	0.89285603014	intergenic	na	na	na	na	NO	intergenic	18.18%	AUUAAA	No	YES
chr1:181399827:+	chr1	181399827	+	1.2676361088299999	intergenic	na	na	na	na	NO	intergenic	27.27%	AAUAAA	No	YES
chr1:181533013:+	chr1	181533013	+	5.08134521335	intergenic	na	na	na	na	NO	intergenic	18.18%	AUUAAA	No	NO
chr1:181695164:+	chr1	181695164	+	12.544966685599999	3' most exon	ENSRNOG00000010427	308939	Ipo7	importin 7	NO	3'UTR(F)	81.82%	AUUAAA	No	NO
chr1:181695638:+	chr1	181695638	+	3.2774769923799996	3' most exon	ENSRNOG00000010427	308939	Ipo7	importin 7	NO	3'UTR(M)	54.55%	NoPAS	Yes	NO
chr1:181695758:+	chr1	181695758	+	2.2316987760599996	3' most exon	ENSRNOG00000010427	308939	Ipo7	importin 7	NO	3'UTR(M)	36.36%	OtherPAS	Yes	NO
chr1:181695908:+	chr1	181695908	+	4.748181172130001	3' most exon	ENSRNOG00000010427	308939	Ipo7	importin 7	NO	3'UTR(L)	54.55%	AAUAAA	Yes	NO
chr1:181696593:+	chr1	181696593	+	2.29547166955	intergenic	na	na	na	na	NO	intergenic	18.18%	AUUAAA	No	YES
chr1:181737213:+	chr1	181737213	+	1.71228025863	3' most exon	ENSRNOG00000010087	361627	Zfp143	zinc finger protein 143	NO	3'UTR(F)	18.18%	AAUAAA	Yes	NO
chr1:181737445:+	chr1	181737445	+	3.83209342411	3' most exon	ENSRNOG00000010087	361627	Zfp143	zinc finger protein 143	NO	3'UTR(M)	72.73%	AAUAAA	Yes	NO
chr1:181738051:+	chr1	181738051	+	5.53659021795	3' most exon	ENSRNOG00000010087	361627	Zfp143	zinc finger protein 143	NO	3'UTR(L)	36.36%	OtherPAS	Yes	NO
chr1:181768964:+	chr1	181768964	+	4.05741661497	Intron	ENSRNOG00000010017	308937	Wee1	WEE1 G2 checkpoint kinase	NO	Intron	27.27%	AUUAAA	Yes	NO
chr1:181775526:+	chr1	181775526	+	2.09761320434	Intron	ENSRNOG00000010017	308937	Wee1	WEE1 G2 checkpoint kinase	NO	Intron	27.27%	AAUAAA	No	NO
chr1:181784995:+	chr1	181784995	+	1.22595789078	3' most exon	ENSRNOG00000010017	308937	Wee1	WEE1 G2 checkpoint kinase	NO	CDS	18.18%	OtherPAS	No	NO
chr1:181785084:+	chr1	181785084	+	1.980097037	3' most exon	ENSRNOG00000010017	308937	Wee1	WEE1 G2 checkpoint kinase	NO	3'UTR(F)	18.18%	Arich	No	NO
chr1:181785203:+	chr1	181785203	+	8.766268708630001	3' most exon	ENSRNOG00000010017	308937	Wee1	WEE1 G2 checkpoint kinase	NO	3'UTR(M)	27.27%	NoPAS	No	NO
chr1:181786197:+	chr1	181786197	+	4.49340223183	3' most exon	ENSRNOG00000010017	308937	Wee1	WEE1 G2 checkpoint kinase	NO	3'UTR(M)	54.55%	AUUAAA	Yes	NO
chr1:181786293:+	chr1	181786293	+	2.4903425282700002	3' most exon	ENSRNOG00000010017	308937	Wee1	WEE1 G2 checkpoint kinase	NO	3'UTR(M)	63.64%	OtherPAS	No	NO
chr1:181786752:+	chr1	181786752	+	4.32064390814	3' most exon	ENSRNOG00000010017	308937	Wee1	WEE1 G2 checkpoint kinase	YES	3'UTR(L)	45.45%	OtherPAS	No	NO
chr1:181790800:+	chr1	181790800	+	5.785645238169999	intergenic	na	na	na	na	NO	intergenic	27.27%	AAUAAA	Yes	NO
chr1:181922718:+	chr1	181922718	+	30.297179781799997	3' most exon	ENSRNOG00000009910	293410	Swap70	SWAP switching B-cell complex 70	YES	3'UTR(S)	100.0%	AUUAAA	No	NO
chr1:182196258:+	chr1	182196258	+	1.61380754277	intergenic	na	na	na	na	NO	intergenic	27.27%	OtherPAS	No	YES
chr1:182435281:+	chr1	182435281	+	3.33474831564	3' most exon	ENSRNOG00000027030	25026	Adm	adrenomedullin	YES	3'UTR(S)	90.91%	AAUAAA	Yes	NO
chr1:182548350:+	chr1	182548350	+	1.7613133729799997	intergenic	na	na	na	na	NO	intergenic	18.18%	AAUAAA	No	NO
chr1:182618012:+	chr1	182618012	+	1.41011469265	3' most exon	ENSRNOG00000018262	25095	Ampd3	adenosine monophosphate deaminase 3	NO	3'UTR(F)	45.45%	AAUAAA	Yes	NO
chr1:182618408:+	chr1	182618408	+	4.5570226940800005	3' most exon	ENSRNOG00000018262	25095	Ampd3	adenosine monophosphate deaminase 3	YES	3'UTR(L)	54.55%	AAUAAA	Yes	NO
chr1:182853448:+	chr1	182853448	+	10.3709724363	3' most exon	ENSRNOG00000017195	293184	Ctr9	CTR9 homolog, Paf1/RNA polymerase II complex component	NO	3'UTR(F)	45.45%	OtherPAS	Yes	NO
chr1:182853969:+	chr1	182853969	+	24.491876905100003	3' most exon	ENSRNOG00000017195	293184	Ctr9	CTR9 homolog, Paf1/RNA polymerase II complex component	NO	3'UTR(M)	100.0%	AAUAAA	Yes	NO
chr1:182854035:+	chr1	182854035	+	1.15271282366	3' most exon	ENSRNOG00000017195	293184	Ctr9	CTR9 homolog, Paf1/RNA polymerase II complex component	YES	3'UTR(L)	18.18%	AUUAAA	No	NO
chr1:182856791:+	chr1	182856791	+	1.58409959824	intergenic	na	na	na	na	NO	intergenic	36.36%	AAUAAA	No	NO
chr1:182881564:+	chr1	182881564	+	1.77861693	intergenic	na	na	na	na	NO	intergenic	27.27%	AAUAAA	No	NO
chr1:182927204:+	chr1	182927204	+	1.58957059092	intergenic	na	na	na	na	NO	intergenic	27.27%	AUUAAA	No	YES
chr1:182964069:+	chr1	182964069	+	2.19143430099	intergenic	na	na	na	na	NO	intergenic	27.27%	AUUAAA	No	NO
chr1:182964901:+	chr1	182964901	+	1.7095155261200001	intergenic	na	na	na	na	NO	intergenic	18.18%	AUUAAA	No	YES
chr1:182965464:+	chr1	182965464	+	1.41156960856	intergenic	na	na	na	na	NO	intergenic	18.18%	AAUAAA	No	YES
chr1:182966167:+	chr1	182966167	+	6.590005935950001	intergenic	na	na	na	na	NO	intergenic	18.18%	OtherPAS	No	NO
chr1:182967288:+	chr1	182967288	+	4.5152681126	intergenic	na	na	na	na	NO	intergenic	54.55%	AAUAAA	No	YES
chr1:183603516:+	chr1	183603516	+	3.6875092361400004	intergenic	na	na	na	na	NO	intergenic	18.18%	NoPAS	No	NO
chr1:183603923:+	chr1	183603923	+	2.57605573122	intergenic	na	na	na	na	NO	intergenic	18.18%	NoPAS	No	YES
chr1:183612549:+	chr1	183612549	+	2.22138441116	intergenic	na	na	na	na	NO	intergenic	36.36%	OtherPAS	No	YES
chr1:183903541:+	chr1	183903541	+	3.31985829258	Intron	ENSRNOG00000026754	308896	Usp47	ubiquitin specific peptidase 47	NO	Intron	18.18%	NoPAS	No	NO
chr1:183915913:+	chr1	183915913	+	9.270390378450001	3' most exon	ENSRNOG00000026754	308896	Usp47	ubiquitin specific peptidase 47	NO	CDS	18.18%	AAUAAA	Yes	NO
chr1:183916275:+	chr1	183916275	+	31.415937194699996	3' most exon	ENSRNOG00000026754	308896	Usp47	ubiquitin specific peptidase 47	NO	3'UTR(F)	100.0%	AAUAAA	Yes	NO
chr1:183917058:+	chr1	183917058	+	1.48876005599	3' most exon	ENSRNOG00000026754	308896	Usp47	ubiquitin specific peptidase 47	NO	3'UTR(M)	27.27%	AAUAAA	No	NO
chr1:183917095:+	chr1	183917095	+	1.15045592779	3' most exon	ENSRNOG00000026754	308896	Usp47	ubiquitin specific peptidase 47	NO	3'UTR(M)	18.18%	AAUAAA	Yes	NO
chr1:183917156:+	chr1	183917156	+	22.3028982098	3' most exon	ENSRNOG00000026754	308896	Usp47	ubiquitin specific peptidase 47	NO	3'UTR(L)	81.82%	AAUAAA	Yes	NO
chr1:184026080:+	chr1	184026080	+	0.755005429665	intergenic	na	na	na	na	NO	intergenic	18.18%	OtherPAS	No	YES
chr1:184036750:+	chr1	184036750	+	2.0944961045599997	intergenic	na	na	na	na	NO	intergenic	18.18%	AAUAAA	No	NO
chr1:184148872:+	chr1	184148872	+	0.89285603014	3' most exon	ENSRNOG00000016244	365352	Mical2	microtubule associated monooxygenase, calponin and LIM domain containing 2	YES	3'UTR(F)	18.18%	NoPAS	No	NO
chr1:184149303:+	chr1	184149303	+	2.42915270684	3' most exon	ENSRNOG00000016244	365352	Mical2	microtubule associated monooxygenase, calponin and LIM domain containing 2	YES	3'UTR(M)	63.64%	AAUAAA	No	NO
chr1:184152139:+	chr1	184152139	+	52.2458260626	3' most exon	ENSRNOG00000016244	365352	Mical2	microtubule associated monooxygenase, calponin and LIM domain containing 2	YES	3'UTR(L)	100.0%	AAUAAA	Yes	NO
chr1:184211084:+	chr1	184211084	+	150.547056656	3' most exon	ENSRNOG00000016210	293180	Micalcl	MICAL C-terminal like	NO	3'UTR(S)	63.64%	AAUAAA	No	NO
chr1:184383195:+	chr1	184383195	+	3.88190311814	3' most exon	ENSRNOG00000015713	57341	Parva	parvin, alpha	YES	3'UTR(F)	18.18%	AUUAAA	No	NO
chr1:184383348:+	chr1	184383348	+	4.99023001438	3' most exon	ENSRNOG00000015713	57341	Parva	parvin, alpha	YES	3'UTR(M)	36.36%	AAUAAA	No	NO
chr1:184383373:+	chr1	184383373	+	2.20700378012	3' most exon	ENSRNOG00000015713	57341	Parva	parvin, alpha	YES	3'UTR(M)	54.55%	AAUAAA	Yes	NO
chr1:184383828:+	chr1	184383828	+	2.5586289744	3' most exon	ENSRNOG00000015713	57341	Parva	parvin, alpha	YES	3'UTR(M)	45.45%	OtherPAS	Yes	NO
chr1:184386048:+	chr1	184386048	+	21.307504821800002	3' most exon	ENSRNOG00000015713	57341	Parva	parvin, alpha	YES	3'UTR(L)	90.91%	AAUAAA	Yes	NO
chr1:184637165:+	chr1	184637165	+	4.1485641694	Intron	ENSRNOG00000015488	361630	Tead1	TEA domain transcription factor 1	NO	Intron	27.27%	AUUAAA	No	NO
chr1:184683748:+	chr1	184683748	+	2.4669201758000003	3' most exon	ENSRNOG00000015488	361630	Tead1	TEA domain transcription factor 1	YES	3'UTR(F)	18.18%	AUUAAA	Yes	NO
chr1:184690957:+	chr1	184690957	+	8.16390334734	3' most exon	ENSRNOG00000015488	361630	Tead1	TEA domain transcription factor 1	YES	3'UTR(L)	45.45%	AAUAAA	Yes	NO
chr1:184741219:+	chr1	184741219	+	3.7955615256	Single exon	ENSRNOG00000014847	na	Rassf10	Ras association domain family member 10	YES	3'UTR(F)	18.18%	OtherPAS	Yes	NO
chr1:184742434:+	chr1	184742434	+	2.40611700729	Single exon	ENSRNOG00000014847	na	Rassf10	Ras association domain family member 10	YES	3'UTR(L)	18.18%	OtherPAS	No	NO
chr1:184870817:+	chr1	184870817	+	1.8668844570299998	intergenic	na	na	na	na	NO	intergenic	27.27%	Arich	No	NO
chr1:185105330:+	chr1	185105330	+	2.03781253039	3' most exon	ENSRNOG00000014448	29657	Arntl	aryl hydrocarbon receptor nuclear translocator-like	NO	3'UTR(F)	36.36%	OtherPAS	Yes	NO
chr1:185105413:+	chr1	185105413	+	8.032449122660001	3' most exon	ENSRNOG00000014448	29657	Arntl	aryl hydrocarbon receptor nuclear translocator-like	NO	3'UTR(L)	72.73%	AAUAAA	Yes	NO
chr1:185165350:+	chr1	185165350	+	0.8488883176800001	intergenic	na	na	na	na	NO	intergenic	18.18%	NoPAS	No	NO
chr1:185169800:+	chr1	185169800	+	8.65920131944	intergenic	na	na	na	na	NO	intergenic	45.45%	AAUAAA	No	YES
chr1:185377700:+	chr1	185377700	+	38.2823401558	3' most exon	ENSRNOG00000013176	293173	Far1	fatty acyl CoA reductase 1	NO	3'UTR(F)	100.0%	AUUAAA	Yes	NO
chr1:185378178:+	chr1	185378178	+	1.3644353711300001	3' most exon	ENSRNOG00000013176	293173	Far1	fatty acyl CoA reductase 1	YES	3'UTR(M)	18.18%	AAUAAA	Yes	NO
chr1:185379290:+	chr1	185379290	+	8.1796756323	3' most exon	ENSRNOG00000013176	293173	Far1	fatty acyl CoA reductase 1	YES	3'UTR(M)	90.91%	AAUAAA	Yes	NO
chr1:185379617:+	chr1	185379617	+	6.662493099380001	3' most exon	ENSRNOG00000013176	293173	Far1	fatty acyl CoA reductase 1	YES	3'UTR(M)	72.73%	AAUAAA	Yes	NO
chr1:185380241:+	chr1	185380241	+	16.0329423208	3' most exon	ENSRNOG00000013176	293173	Far1	fatty acyl CoA reductase 1	YES	3'UTR(M)	81.82%	AAUAAA	Yes	NO
chr1:185380870:+	chr1	185380870	+	5.00723705512	3' most exon	ENSRNOG00000013176	293173	Far1	fatty acyl CoA reductase 1	YES	3'UTR(L)	54.55%	AAUAAA	Yes	NO
chr1:185781026:+	chr1	185781026	+	26.9224107702	Intron	ENSRNOG00000034303	64456	Spon1	spondin 1	NO	Intron	27.27%	OtherPAS	No	NO
chr1:185903458:+	chr1	185903458	+	21.9130669836	3' most exon	ENSRNOG00000034303	64456	Spon1	spondin 1	YES	3'UTR(S)	45.45%	AAUAAA	Yes	NO
chr1:186025196:+	chr1	186025196	+	1.4372666854299998	intergenic	na	na	na	na	NO	intergenic	36.36%	AUUAAA	No	YES
chr1:186902576:+	chr1	186902576	+	2.44139873252	intergenic	na	na	na	na	NO	intergenic	27.27%	AUUAAA	No	NO
chr1:188710006:+	chr1	188710006	+	2.1912777070900002	intergenic	na	na	na	na	NO	intergenic	18.18%	AUUAAA	No	NO
chr1:189249202:+	chr1	189249202	+	4.93691245412	intergenic	na	na	na	na	NO	intergenic	45.45%	NoPAS	No	YES
chr1:190191827:+	chr1	190191827	+	2.7242028701099996	intergenic	na	na	na	na	NO	intergenic	18.18%	AUUAAA	No	YES
chr1:190705009:+	chr1	190705009	+	35.5056017443	intergenic	na	na	na	na	NO	intergenic	27.27%	OtherPAS	No	NO
chr1:190706595:+	chr1	190706595	+	5.0400182761500005	intergenic	na	na	na	na	NO	intergenic	18.18%	OtherPAS	No	NO
chr1:191022418:+	chr1	191022418	+	1.55056335585	Intron	ENSRNOG00000011417	29516	Pde3b	phosphodiesterase 3B	NO	Intron	27.27%	AAUAAA	No	NO
chr1:191050102:+	chr1	191050102	+	1.21453419396	3' most exon	ENSRNOG00000011417	29516	Pde3b	phosphodiesterase 3B	NO	3'UTR(F)	18.18%	OtherPAS	No	NO
chr1:191050175:+	chr1	191050175	+	17.1231639926	3' most exon	ENSRNOG00000011417	29516	Pde3b	phosphodiesterase 3B	NO	3'UTR(M)	36.36%	AUUAAA	No	NO
chr1:191050947:+	chr1	191050947	+	5.502268716000001	3' most exon	ENSRNOG00000011417	29516	Pde3b	phosphodiesterase 3B	YES	3'UTR(L)	54.55%	AAUAAA	Yes	NO
chr1:191057236:+	chr1	191057236	+	0.89285603014	intergenic	na	na	na	na	NO	intergenic	18.18%	AUUAAA	No	YES
chr1:191249853:+	chr1	191249853	+	3.6483878990800007	intergenic	na	na	na	na	NO	intergenic	18.18%	AUUAAA	Yes	NO
chr1:191380860:+	chr1	191380860	+	3.45647724977	intergenic	na	na	na	na	NO	intergenic	54.55%	AAUAAA	Yes	NO
chr1:191746432:+	chr1	191746432	+	1.64923961859	intergenic	na	na	na	na	NO	intergenic	18.18%	AUUAAA	No	NO
chr1:192294959:+	chr1	192294959	+	1.018498788	3' most exon	ENSRNOG00000020479	361632	Pik3c2a	phosphatidylinositol-4-phosphate 3-kinase, catalytic subunit type 2 alpha	NO	3'UTR(F)	18.18%	AUUAAA	No	NO
chr1:192296524:+	chr1	192296524	+	10.2137143274	3' most exon	ENSRNOG00000020479	361632	Pik3c2a	phosphatidylinositol-4-phosphate 3-kinase, catalytic subunit type 2 alpha	NO	3'UTR(M)	63.64%	AUUAAA	Yes	NO
chr1:192296854:+	chr1	192296854	+	4.61320829893	3' most exon	ENSRNOG00000020479	361632	Pik3c2a	phosphatidylinositol-4-phosphate 3-kinase, catalytic subunit type 2 alpha	NO	3'UTR(L)	81.82%	AAUAAA	Yes	NO
chr1:192302056:+	chr1	192302056	+	18.309769567100002	intergenic	na	na	na	na	NO	intergenic	63.64%	AAUAAA	Yes	NO
chr1:192496032:+	chr1	192496032	+	2.75120289296	intergenic	na	na	na	na	NO	intergenic	81.82%	AAUAAA	Yes	NO
chr1:193151454:+	chr1	193151454	+	2.11041238885	3' most exon	ENSRNOG00000020514	293165	Sox6	SRY box 6	NO	3'UTR(F)	18.18%	AUUAAA	No	NO
chr1:193151542:+	chr1	193151542	+	1.8003956201299998	3' most exon	ENSRNOG00000020514	293165	Sox6	SRY box 6	NO	3'UTR(M)	27.27%	OtherPAS	No	NO
chr1:193151609:+	chr1	193151609	+	10.0518566939	3' most exon	ENSRNOG00000020514	293165	Sox6	SRY box 6	NO	3'UTR(M)	72.73%	OtherPAS	No	NO
[truncated: 60,780 more rows]
