# Supplementary material for: Poly(A)-DG: A deep-learning-based domain generalization method to identify cross-species Poly(A) signal without prior knowledge from target species
Source: PLoS Comput Biol. 2020 Nov 5;16(11):e1008297. doi: 10.1371/journal.pcbi.1008297 (PMC7671507; doi:10.1371/journal.pcbi.1008297)
Supplement: S3 File — The pseudo Poly(A) signal datasets used in experiments. (ZIP) [file pcbi.1008297.s004.zip]

Archive with 12 entries (11 files):
- negative/
- negative/AAGAAA.txt
- negative/AATACA.txt
- negative/AGTAAA.txt
- negative/CATAAA.txt
- negative/GATAAA.txt
- negative/ACTAAA.txt
- negative/AATAGA.txt
- negative/TATAAA.txt
- negative/AATATA.txt
- negative/AATAAA.txt
- negative/ATTAAA.txt
