# Supplementary material for: Poly(A)-DG: A deep-learning-based domain generalization method to identify cross-species Poly(A) signal without prior knowledge from target species
Source: PLoS Comput Biol. 2020 Nov 5;16(11):e1008297. doi: 10.1371/journal.pcbi.1008297 (PMC7671507; doi:10.1371/journal.pcbi.1008297)
Supplement: S3 File — The pseudo Poly(A) signal datasets used in experiments. (ZIP) [file pcbi.1008297.s004.zip › negative/AAGAAA.txt]

CTTCTCCAACAGCCTCCGGAGTTGTGTGTATCAGTCCCAAGTCCTATCATACTTTACACTCAACCTATTCAATTAACTCCTATGTACTACCACCCTAAAAAAGAAAAAAAAAACAATCAGGATGGATTCTTGCTATTTCTTCTGCTATTAGCCTGCTAACCAAAATAATATCCTAAGATATTTGCTTTTCCTTCTAGCAAGGAAAG
AAAAAAAAAACAATCAGGATGGATTCTTGCTATTTCTTCTGCTATTAGCCTGCTAACCAAAATAATATCCTAAGATATTTGCTTTTCCTTCTAGCAAGGAAAGAAAAATGTTATGGAAAAGTGGTTGTTTTTGAGTACGTTAAATCTATTTATTAGATCGCTTTCATAGACTAAGCAAACAGCACAGTCCACATATTTTCATAGTA
TGGAATAAGAGTGGTTTTTCTCAGCTTAAAAAAATGCATACATCTTGCTATTCCGATTTACTGTGCATTAAATATAGGGGAAAGATAAAAGACAGTTGGCAAGAAACAGGTTGTTTTAAGTGACACTCACAGAATGCTACAGTGGATCCAAAACCATGAGAAGCGGTTTTTAACTAGACAAGTTAATCTGTGATGTTTCAATATCA
ATTCTAGCAGATGTCAACTGACTTATCAATCAGTCAGAGGCTAACAACACAGTTAGGATACATCAAGGTGAATGAAAAGTCAGTTCCAAAGAGGCTCTAGAAGAAAGCAGCCCTAAAACAAACTGAACCATTCCGTTACTGTAGAAGAATGCAGTGAGAGAAATGGAGGTATAGACAATCATAAAATCTCCTAATAGACTGTTGGG
TTTAACATTCTCCCATGGCTCTCCCACATGCTAGGCACTTTGGTGAGCCGATTTAAGCCTTCTGCAAAATAGATACGATTACTATATCATTTCTCCAATCAAGAAATTAAAGCTTAGGAACATAAAGCAACCAGAACAAGCCATGCCACATGCCTCAGCTTGCAAACTAAGAGCAGATGGGTGATTCTAAAAGGTATTGCAGCTTA
CATTAAGTCTCATCTTCCTCTCTATGATCACATTCATAGACAGAGATTCAGTTAAAGGAAACTCAAATGTGACTTATGGACCTAGAGGTTCAACTTACAGAAGAAATCCATGTGTGCAAAGGTATAGTTAACACAGTGGTAGGGCCAGCCATAGAGCTATCACTGAACACATGAAGCAATTGCTATAAAGGACTTGGCTGCCTCAC
AAAGTTAAACTTATTAAACAATTCTGACTTCTTATTAGTCAAGGGAGCATCATATAGACTGGACACTGACCCCAGCGTGTCCCTCACTCCCTCGCTGTGTAAGAAACACTGTTGCATGTGCAGTGATAGGAACTGGAATCACCCTGAGAATGTTATTATATGATCCTTTAAGAAAAAAAAGACAAAACAAAATACCTGAGTGGGAA
CCCCAGCGTGTCCCTCACTCCCTCGCTGTGTAAGAAACACTGTTGCATGTGCAGTGATAGGAACTGGAATCACCCTGAGAATGTTATTATATGATCCTTTAAGAAAAAAAAGACAAAACAAAATACCTGAGTGGGAATCCCTAAAATGCGGCTGGCAAGAGCTCTTGTGGGCTGGACTGATTACATGAATTGGATGTCCACATCCT
CATAAAATTAAATATGTTCCATAATAACAATACTCTTTATTATCTCAGAATTTCAAAGAATGAGATAAAGCCCGATAATATCTGGTACTGACATAGCAGAAAGAAATATTATgttaaaacaaaatattctagtctgagaatgccaagattcgtagcctagctcgaccaactgactttgggtcaattacttaacttctACTAAAATC
tgtgcttcctaggtaagcgctctaccactgagctaaatccccagccccACAACCATGATTCTTATCACATTTCTATGCTGAGAACAAAATGCTTTAGAAGAAGAAAATGATTAGGAGAGAGATGGACCATGAGCTGAAACATTGAGAGTGGTTTTTAGGATGCAAAGAGACTGAGAAATTAACAGAATTCTCACCCCCAGTTTGAA
AGGAGAAAATTAAATATAGAGGATAGGGTAGGGAGAGGGCTAAGTGAATCAGCAAGACTGCATCGAAAGAATTCCAGACCTGTATCCACTAAGGGACACCAAGAAAATGCTTCCTTCTATGTGGGACAGGGAGGTGCCCTTCTGTTACCAAGAATTCTAGCAGTTTGGGTTTTTTGCAACAGTCCTCAGCACCGTCCTAAGCAATC
CCTAAAGGCAGAAAAGTTATTCTATTCTTTTTTAAGTTACAACTTTGCTCATTCATAGAATGAAAGAATTATCTCGCTAGAAAGATGAAGGAGAAAAGTCAAGAAAGCTTCGAGTACCTTTGGTTAAACTCCGTGCTGGGTAGACATACTCTCCGGCCTGCTGACTTGCTACTGTGCCTCTGTGGAGGAGACATCCCTAACCCAAA
TGTTGAAAGAACAGCAGTCATGTTTGAATGTCTTCATTTCATTGTTTCTTATCTTCCCGTCGTGCTGTCTAAGAGATTTTTGTTTCTAGGCTAGTCATAAAAGAAAGGAGAAATAAACAGCACTGGCCACCAGGGCTTCATTTGCCCTTGTGTATAGACATCCACAGTCACCATCGCAAGTCTTTGAGCATATACCTACTCACAAC
ATTAATAAAAATACTTCTTGGCTGGACTTCATTAAGACTAAGTTCAACCCAAATCAACTGAGCCAGATCTAGTAATGATACAGGAGAATGAGATCCTTTTAAGAAACAATTATCCATTGAAGGTCATGAGTATGTCAACAGCAAATTATTTAAGAAAATGCGGGCTCGTTTTCTCTTCTGTCATCTAGTTTCTTCCTTCCTTCATA
AATCAACTGAGCCAGATCTAGTAATGATACAGGAGAATGAGATCCTTTTAAGAAACAATTATCCATTGAAGGTCATGAGTATGTCAACAGCAAATTATTTAAGAAAATGCGGGCTCGTTTTCTCTTCTGTCATCTAGTTTCTTCCTTCCTTCATAGTCTTTTCTTCTTTTCAATACATTTTTATGTGTCTACCCTATTTGACAGTA
TGTTATACCACTGTTCATGCAAATATCTCCTTGTTGCTGGCTATTTGGGCAATGTCTAGCTTCCTTACAAGCTCTGTGAGAGTTGGGAGTAAAAAGGAGAAAGAAAAAGACCAGTCTTCAGAGAGTTAAAATCATGGTGAAAGAACAGAAGTTGAAATACCACTGTGTTCTTCTCAACCAATACAGAATTACTACCCAGAAGGTTT
GTCTCTATTGCCCATCTCACATTGTTGAAAGACCTTAGAAATGAAAGTAAAGTTTGCTCCTCTATTTCTTTTGTCTCCCTGGTCGCCACTTTAGGACAAAAAGAAAATCCAAGGGACAATCCCCATCTTCAAACCTGTCCTGATTGTCCTTTGTGACTTGCAACTCTTTGTGGCACCAAATTTCTACTGTCAAAATAAATGTATTT
CAACTTCAAGGGAAGCAGAGATCTTGAAGAACAGTTTCTAGGTCCTGCTGAATCAAATGGAAATGGGTATTACAGATGTAAAAATCATAAATGCGTAGAAAAGAAATCATGTCCATATAAGCTCAGTTTTAATCACTTTGTCATTGAGAAACATATGCTCTTGTCTCTCTCATGATATGGCATGTGCAGAAAACATCAAAACTCAA
AGGGGAACATTGCAACACTGTGTGGGGCAATGCAGAGCTGTCCAGGCTTTCCTGAGAACACCAAGGAGATGGCATTTAATGGTACCCAGGGAGGCTGTCAAAGAAAGCATCATAGAGCAAACAGGCTTCAAACAAATCTAAGTGGAATCAATGAGACCAAACAGTGACGTTGGAAGACACAGGAAGGGGAAGTGTAAGCGGTGAGC
GGTAACCCAGATTCTTTCTACCTGGATTATCCACTAGACCTTAATGTTTTGCTTGAAAATAGAACCACTAACCACAGTCAGGGAGGCTATGACCATTTCAAAGAAAACATTTTTAGAATACAAAAAGATGGTTAGAATCTCCAGTTCTTAGGGAAGGTGACCTTAGCTAATGGTTTAGGAATCAGTGGAGAACAAACTTCAGGAAT
tatttttaatctctaaaattaatgaataatttaaatatttatGTATCTTTCCACCACACTAAAGTAATCACAGAAAATTGTAAAAAAACTCAGTCTACAGAAGAAATGTATTTAATGAAATTTCTTTTTCATGTGTTGACAGGAACAATTTGTTGTAAAGGTAGTCTTTCTTTTTAAAATGAGATGTTTTTTCTTTTCTCTTTTAG
CTTTCTTTTTAAAATGAGATGTTTTTTCTTTTCTCTTTTAGTCAATTCTCTAAATTTTATAAATATTTTGGTCAAATTCTTCCATAAATATTGTTAAAAAAAGAAAGTGACTTTATCAATTCTTTTCATTTTTGGATTTCGTTAGGCCTGAAACATTTGTTCAGGGGAAGTGACCGTGAAAAGATATTTTAACCTTTTAAGACCTA
GGTCAGTTTTAGGCACATTAGGGGAGTCTACCTAGGCTAGAAGTGTGTAAAAATCTGTCTAGAACAGCAATGAGTGCCTTGCTATCACAAACCTAGGTAGAAGAAAGTAAGGAAATGATTAAATGAATTCTCATAGCCATTGACTTCAACAAACAAAACGCAAGGGGAAAATCCTACAGCATAGAGTGACAGCTTAACCTTATTCT
TTTAGCCCTCCATGTGTTATTGATGTATGGATTGACTCTGCAAGAGAATTGTAATTTCTACCTTTGTGAAGAATATTCTCCTTGGAAAACAAAAACGAGAAAGAAAAAAATGCAGCAACAATCAAACTCAGGTGCTGAGAGCCTTGGGTTTGATACATAAACCAGGTTCACATGACAAAATGGCAGGTGACCTCCTTCAGACATGA
ATTAATCTTTTTGTAAAATCCTCATTACAGCTACATTTTAAAACAAATGAAAATACACTACCAGAGAAGAGTCACTTAACCGAGTGGAAGACAGTAAAAGAAGAAAGGAATAAACAATTTGCAAAGCAACTAAATGGGAATGGTCATTCACCTGGGGATAGGGCATGTGAACTTCAAGTGAAGCAGTAGGAAGTTACTCATGCATA
TTCCAATACCGCATCAAAACTCCCTTCCAAAAACATCCTGACACTCCCACAAGACTACTACAATTACCTAGCAAAGGCTACTTTTTAATAGCTTAAAGGCAAGAAAAACTGACTGACCACTGTCTTGCCAAGTCCCTTGGCTTTCAAAGAATCAAGGTTCACAAGGGTGGGATAAAGAGAATAAAGATACTGTGGAATGTCTTACA
TTGTAGAAGGCAAAAAGTCTACATTTTAGTATATCTTAATTCGGGCCTATGAGACTTGCCTGTCATATAATGGGAGAGATGTAATGTAGGCAGAATATAAAAGAAATACTATTTAAATAAAATCTTTTAGTCAATCTTGCAAATTGATAGCTGGGAAAATATACTGAGGACTCATGAACTTTCATAGACACAACCTAGACACGTGT
ATAAAAAATCTCCAGTCATCAAAAGAATTAAAATGAATAAAAACCAGGTGAGGGTCATTAATTAATGATCTCCATTTTTATAAACGAACTCACACACAGGAAGAAACCGCCATCTGGTCTACCCATTTGGTGAAATTGGGAAGAAAGTAAGCATAGTAGCCCAGAGAGCAAATGGTTAATTAGCCTGAGAATAAAATAAGCAAAAA
AAACCAGGTGAGGGTCATTAATTAATGATCTCCATTTTTATAAACGAACTCACACACAGGAAGAAACCGCCATCTGGTCTACCCATTTGGTGAAATTGGGAAGAAAGTAAGCATAGTAGCCCAGAGAGCAAATGGTTAATTAGCCTGAGAATAAAATAAGCAAAAAAAAAGGTTTGAGTAATAAATTTGTCATAAATCTCACTTGA
CTTTTAGCATTAATTCTAAAACTTATTACCCATCATGATCTATTAAACAAAATTATCTGGTTTTATGCAGGGTCAAGAAGGTGGTAGCCATAATTTCATTAAGAAAAACTTGAAATATCTGAGGAGGAGGAAATTCCAAACACTCTTGACATAAACCAAGTTATGAGGCAGCCTTGGCATGCAATGCACAAAAAAGAAACAGGGTT
TTTCATTAAGAAAAACTTGAAATATCTGAGGAGGAGGAAATTCCAAACACTCTTGACATAAACCAAGTTATGAGGCAGCCTTGGCATGCAATGCACAAAAAAGAAACAGGGTTTGTAGCTAGAATTGAGTCTTTTATTTTTAATTGGACAGCTAGAAGTTTTCTACCTATTTATGTGGGTGAAGAAACAGAAAAGATTTTAAAAAC
TGGCATGCAATGCACAAAAAAGAAACAGGGTTTGTAGCTAGAATTGAGTCTTTTATTTTTAATTGGACAGCTAGAAGTTTTCTACCTATTTATGTGGGTGAAGAAACAGAAAAGATTTTAAAAACTTGATTATAAGGAAAGGTAAAAGTTCCCAGAATTGAATAACATCCTCTCACTTACAAAAAAACAAAACAACAAAAAAAAAA
AGATTTTAAAAACTTGATTATAAGGAAAGGTAAAAGTTCCCAGAATTGAATAACATCCTCTCACTTACAAAAAAACAAAACAACAAAAAAAAAACCCTCTAAGAAAATATCTCTACCTTGTTTCCCTAAACTATCAATATGTCTGGGTTGCTGAGGAGAATAAGGCCCAGAGGATACAAGCCAAAAGGGAAAAGCACAGTTCTAGT
cttgaatcttctgtaaaatgggACACTATGGCTTTGGACCAAACATTGCTCTGAGGCCAGGATCTTATGTGGCATATAGGTATTAGCTGAGTAACCAGAAAAGAAAACTTTGAATAAAACTTCACAAATGTCAAATTGATATGTTGAGAAAACTCTCGGTTAAGCTATAGATCCCACATTCTTGGCAGATGTATACGTTTGTTGTC
AGATGTATACGTTTGTTGTCTTAGTAAATGAATAAAGTACAGACTTCTGCTGGTTTGTTAGTGATATCAAGGTTTAGCTGCTAGGGCAAGACGATAGGGTAAGAAATTACAAGCACTCCATGGGTGAAGCTTTAAAGGTTTAGTAAGACAAAGCCTGCCCAATGTCTTGAAGCAAAGATATAACCAGGCAACCTTGTGTCTTATTA
CTGAAATGATTTTTTAAATGAGAAAAGCAAACTAAAGACTTTGTTGCGTTCTTTTCTCCCTCATACACCATTCTTCCCTGAACACACAGGAAAATGGACAAAGAAAATATGGTGGTCCTCCACCAGGATGGGATACTACACCCCCAGAAAGGGGCTGCGAGATTTTCATTGGGAAACTTCCCCGGGACCTTTTTGAGGATGAACTC
CTGCAAATCCGATGTATCTAACAGTACAGAGCAGCCAGTGATAAGATATTGCTCCAATTTGATCTCTTACTATGACTTCATAAAGAACAGCATTTCATATAAGAAATTATGGATGCTTGTCATGGCTTAAATATGTATCCATATGCATTGACATGAATAAAATTTTCTTCTATAAGTAGAATTAACTGTCTTACTTAGTGCACTGA
CTGACACACACACACACACACGGGGAGGGgagaggagagagagagaaagagagagagagagaATTTAAAGCTGCTAGTATTTTTCTCATGAAGTCTCACAAAGAAATCATCAAAGAATCAAAGATTCCTTCATAATTTATTCAAGGTAATTATCTATATTGTGACATCCTCTGGCATATTTACCACCTAATATAATTCCCACAATG
tggttgccccctgattagcagatcttcacttacaccaaataaataaataaatttaataattggttaaataaaaaaatatatccAAAAAAATTTTTAAAAAAAGAAAGCATCCAAGCATTGAAGTAATGCTTAATGGCATCTCTTCCCATATACCATTGTATGTATTTGGACCACCCTGCTTGCAAAAGCTAGGGGTAATCAACTGC
AGAACACAAATATAAAAGGTTAAATCAATAACTTGCAAACAAAAAAACCAAGAAGCAGAAAGGTTGTGTAGAGAGAATGCTATTTGAATTTGGTGGTTTTAAGAAAATAAATCCTATGAAAAGGTGAAATTTGATCTGATATTTGGATAAAAATTTCAGGCAAGATAGTCAGACCCTAAACAAGGTTACTCAAAGAAAAGAAAAAG
GTGGTTTTAAGAAAATAAATCCTATGAAAAGGTGAAATTTGATCTGATATTTGGATAAAAATTTCAGGCAAGATAGTCAGACCCTAAACAAGGTTACTCAAAGAAAAGAAAAAGCAGCAAACTGCAAGAAAAAAAATTCCTAAAATTGAAACAAAATTGATGTTTGATGTGTTTAAAAGACAGGAAGAAAAGACAGGGGAAAAAGA
TTTAAGAAAATAAATCCTATGAAAAGGTGAAATTTGATCTGATATTTGGATAAAAATTTCAGGCAAGATAGTCAGACCCTAAACAAGGTTACTCAAAGAAAAGAAAAAGCAGCAAACTGCAAGAAAAAAAATTCCTAAAATTGAAACAAAATTGATGTTTGATGTGTTTAAAAGACAGGAAGAAAAGACAGGGGAAAAAGAAAAGA
GAAAAGGTGAAATTTGATCTGATATTTGGATAAAAATTTCAGGCAAGATAGTCAGACCCTAAACAAGGTTACTCAAAGAAAAGAAAAAGCAGCAAACTGCAAGAAAAAAAATTCCTAAAATTGAAACAAAATTGATGTTTGATGTGTTTAAAAGACAGGAAGAAAAGACAGGGGAAAAAGAAAAGAAATGGTTAAAGGCAGGACGG
TAAACAAGGTTACTCAAAGAAAAGAAAAAGCAGCAAACTGCAAGAAAAAAAATTCCTAAAATTGAAACAAAATTGATGTTTGATGTGTTTAAAAGACAGGAAGAAAAGACAGGGGAAAAAGAAAAGAAATGGTTAAAGGCAGGACGGTTGGAGAACATTGTCCCTGCTGAAAAATCTGAACTTACTTATACAAAGACTTGGAACTG
GAAAAGAAAAAGCAGCAAACTGCAAGAAAAAAAATTCCTAAAATTGAAACAAAATTGATGTTTGATGTGTTTAAAAGACAGGAAGAAAAGACAGGGGAAAAAGAAAAGAAATGGTTAAAGGCAGGACGGTTGGAGAACATTGTCCCTGCTGAAAAATCTGAACTTACTTATACAAAGACTTGGAACTGGAGGAGAATTTTAGATGG
GAAAAAGCAGCAAACTGCAAGAAAAAAAATTCCTAAAATTGAAACAAAATTGATGTTTGATGTGTTTAAAAGACAGGAAGAAAAGACAGGGGAAAAAGAAAAGAAATGGTTAAAGGCAGGACGGTTGGAGAACATTGTCCCTGCTGAAAAATCTGAACTTACTTATACAAAGACTTGGAACTGGAGGAGAATTTTAGATGGCTCTG
GAGGGTAAAATTGAAGATGTATAACCAATAATATGATTTCATAAGACTGTCTTTCTAAAAATGTCACCTGGGATTAAAATCTTCCATAAATCCTTTCTTAAAGAAACCCTGGGCCGCCTGGGAGGGCGAGCAACAGGGGCAGCCAAGCTTCACTTAAGGGGCAGCGAGTAGGTGCTTCTTTATGACTTGATTTCATGTGTTTAAGG
CCCTTTTCTGTAATGCAGACAAACCTTAAGATTAGTGGAATCTTACCTTTGTTGACCACAGACAGAGTGGCCTGCTGCCTAGTATTTTCCTACTTTGTATAAGAAAGTATGTTGCATCACAAAGCATCCTAGCAATCCTGGGAAGAAATTAAAAACTAGCTCAATTTTCTTCAACTCTTTAGCTACATGAAGAATGACTGGGTGTG
TTACCTTTGTTGACCACAGACAGAGTGGCCTGCTGCCTAGTATTTTCCTACTTTGTATAAGAAAGTATGTTGCATCACAAAGCATCCTAGCAATCCTGGGAAGAAATTAAAAACTAGCTCAATTTTCTTCAACTCTTTAGCTACATGAAGAATGACTGGGTGTGGCAATCTTTACCGCCTAAGCTGGTCAGTTCCACACAAGCCTC
TCAATTTTCTTCAACTCTTTAGCTACATGAAGAATGACTGGGTGTGGCAATCTTTACCGCCTAAGCTGGTCAGTTCCACACAAGCCTCTACAGAGCTAAAAAGAAATCTGTGTGATGTGCAGAAAAccagacccccaatcaggagacccgaggtcattttttcccctttggtaaaaccttcaacttcttggaacatcacctttatc
agagggagagagaagaattgggagttcaaggccatagctggctatatagcgaatttggaatcagcttgagacatgagagctcctgactaaataaaGTTGAAAGAAATAATTCAACAAACAAACCAAGAAACCAGCAGGAAGATCACTTTGTCAGTCCCCACTTTCCCCAAGACACCACATTCTCTGGGGATTGCCGCAAGAGTGAG
ttcaaggccatagctggctatatagcgaatttggaatcagcttgagacatgagagctcctgactaaataaaGTTGAAAGAAATAATTCAACAAACAAACCAAGAAACCAGCAGGAAGATCACTTTGTCAGTCCCCACTTTCCCCAAGACACCACATTCTCTGGGGATTGCCGCAAGAGTGAGAGAGACTCGTGAATTCTCACTCCT
AATTCTCACTCCTGCCCTTGGTTCTTTGGCAAAGGAGAAGCAATGACCAGTGACCAGACAGATCAGAACAACCGTTCCCCAACCACGAGCCACTGGTTCCAAGAAAAATCAGAATGGTCTCCTTCCCACTTGCCTAGAGGAGACCTTTAACTCATGACGAACATGAGTTTTGGTTAATGAGGCCTCACTGTTTTCATTTGTAAAAT
aaagcttatgaggaacaaagaaaatatcatcaaaatgcagagaccctctgaggagtaggagaaaaatttgaaaaTTGTTCAGAGAGTAGATGAATTTTAAAAGAAACTTTCTAACATCAAAAGAAAAAAATCAATAAACATAGGCAAATGATTAAAAGGGGTCCTTCTCAATACACATAGTCTATAATTATACGAAAAGCTTTTAA
aaaatatcatcaaaatgcagagaccctctgaggagtaggagaaaaatttgaaaaTTGTTCAGAGAGTAGATGAATTTTAAAAGAAACTTTCTAACATCAAAAGAAAAAAATCAATAAACATAGGCAAATGATTAAAAGGGGTCCTTCTCAATACACATAGTCTATAATTATACGAAAAGCTTTTAATGATCTTAGCTATCAGAAAA
agttcattgtctagaaaatagaatagaaataacacctaatttgctcatcttgcagactcttttgtatgggacaaataatataaGAAAATCTGTATTAGACAAGAAACTATTTCTACTTTATTTTATTTATTCtgtgtgtgtcacatacaccatgagtatggtggtcaaaggacaacttgtgggaattcggtctagcctcccaccat
CATCATGAGAAGCAGCAAAACCTCAGTAGCAGAGGGTGAGTAGGCAAAGTAAGGAGCAGGGCCCGGTATGGATGCCTTGGCGCTGGGACATCAGGATGCGAAGAAAATGGATGGCAAGTGGTAAACCTACATCTAGTCTAAAGAGACCGAGTACCAATCAGCCCTTCATCTAGTTTTTCTTCTTAAAAAGTTCAGAGGTCAAGACT
TCTAGTTTTTCTTCTTAAAAAGTTCAGAGGTCAAGACTGGGTATACATAGGAGGTCAGTGGCAGAATCTGTGCGCACATGCAAAGATCCTGGTACCACAAAAGAAAAGAGGGGAGGGGTGTCAGTCTATATTGAAAGATCTTTCCTCTAAAGAAACCACATTGTCTTCGAAAGTTTTATACATTGGCAACCTCTGCCACCGCCCTC
GGAGGTCAGTGGCAGAATCTGTGCGCACATGCAAAGATCCTGGTACCACAAAAGAAAAGAGGGGAGGGGTGTCAGTCTATATTGAAAGATCTTTCCTCTAAAGAAACCACATTGTCTTCGAAAGTTTTATACATTGGCAACCTCTGCCACCGCCCTCCATTACACACAGATTCTCACCTGTGAACATTGCTTTTCCCCCATTTAGG
GCTTTTCCCCCATTTAGGAATGGCCGTCTCCTGGGCGTCTGTGCCAGTGTGGACAACTGCCGGTTGTTTGTGGGGGGAATCCCCAAAACCAAAAAGAGAGAAGAAATCTTGTCAGAGATGAAAAAGGTCACTGAAGGAGTTGTTGATGTCATTGTCTACCCAAGCGCTGCCGATAAAACCAAAAACCGGGGGTTTGCCTTTGTGGA
TTATCTTTCACAGCATAGACACTCACCAGCCCAAGGATAACCACCAGACATGCTTTCAATGTGTTTCCCAATTTCTAATCATTTCCATCTAATTGGAGATAAGAAACACGTTCTTCCCATACATCTCTCTTTAGGCACTCCAGACACACATGAGCACCAAGCCTCAATTCATGAGTTTAACAACATGCCAACACTGCCTGGGTCAG
TACCACTATGCCCAATGCCCCCTAGTGCTATTTATTAAAGAGATTACACTTGGGTTTGTATGCTCCTGGAATGTTCGGTCAAAGATTATGATTGATTTGTAAGAAATGAAAGGGTGGATATTTGATCCCCCTATGTAATAATTGCACCCATGAATCCTTCTTCCGAACACTGACAATTCCTGATTTTGTTCTGTCTAGTTCTGTGC
GGAATTCAACAGTATTAAACCAGGTGGGCCACGTGAGCTATTAATTCTTCAAAATGTGCTTTAAAAACACTTATGCCGGAGGCCGTAACCCACAATGCTAAAGAAAATAGCTTTTATTCTCCTGATCGGTTGTATATTGTTCAGGTATTTCACCATTTTGGGGCTCTGAAAGAGACATACAGTCCTACAGCACTTAGGAATATTAT
TTTTAATTAATTGTGAATGATTATCACAGAATTAATATGTGGATGTCCAGTCTGCACATTTAAGATAGATACGCCTAGACTCTAGTGCCTTAGAAGCTGTAAGAAAATAAtgaaggaatcagagaaagaactggaagagcttgaaggggctcgagaccccatatgaacaacaatgccaaccaaccagagcttccaggaactaagcc
TGACCCCGAATCTGAGAGAGCAACTGAACTCTGATAGGGAAAGGATTTTCTTCTCTTCCTGTTCTTCTTCAGACTGGTGCTGCATCATGTTGTCTCTGAGAAGAAAGCCTAGCCGTTCAAAATGACAGATTAGCTAACATGCTCAAGTGGTAGGGAGGCAAATTTCCCCTTAACTGTCCACTAAAGAAAACATTTGTCTAGAATAC
ATCATGTTGTCTCTGAGAAGAAAGCCTAGCCGTTCAAAATGACAGATTAGCTAACATGCTCAAGTGGTAGGGAGGCAAATTTCCCCTTAACTGTCCACTAAAGAAAACATTTGTCTAGAATACTGAGTGGGCAAACATATGTCTAAAAGATAACGCTAAGCATCTCTGCACAACTACTTCTTTAACCTCTTATCATCAGTATGTAT
GGGTGAAGAAGATCCGAGACTATGCTTTTGTGCATTTCAGTAACCGAGAAGATGCAGTTGAAGCCATGAAGGCTTTGAATGGCAAGGTAATGTAAGAGAGAAGAAAATGCACACGAATTCCATCCAAGCTCGATGTGGGCGTGCTCTACCAAAGCGTAATCTCTGGAGTCCATCTTAGCCCAGCTCTTTCCCCATCACTGACCCAG
AATCTGAGAACAGCAAATTGGGGCAGAGCGCAGTACACAGGAGACTTGCTCTGTCCGTTGAGTCTTCTAACAGTTCAGGTTCCAGTAGAAGATGAGTAGAAAGAAATTCACTCCACAGTTGTGAGAAAAGGGGATTTAAAACCACAATGTCAGAAGCTAGCACTCACAGATTTCTGGCAGTAAAGGCACAAGGAAGGAGCAGATGA
GTAAAGGCACAAGGAAGGAGCAGATGAGAAATGCCCTAGCAAGCTCATCTAAACACAGCTGCAAGCTCCTTTAACTCTCCATCCATGCCCCATTGGTCCCAAGAAAGCATCTCTTCCTTTTTTTGTCTTTGATGTCATAtttttggattattaatcactccatttatttacatctcaaatgatatgctacttcccagttacccctg
TATGAAATTATGGCAAAACAAAAATCAGAAGGAATCTATGTATGAAACTCAACAGAAATTAAGCCTCACCTCAACAATGAATGAGAGAGTGGTGAACTTAAAGAAAAGGTGCTTTCCAAATGTCTGCCTGATGACCCACCAGGGATGTGACAGTCAAATTCATTCCTGCCTGACTGGTAGAATGGCATTCACTCTGATAGTCTCTA
AAAACAGTAGCTAAAAAATACTTTTCTTTCTGACAAACTTATAAGTGGTGTTGTACTTATCAATCTCTTAGAAGGGACTGCTTTCTTCCGGAGGAGCTTTAAGAAAGCCAGAGTCTATTGTGAGCCTTACCTGATGTTGAGTTTCATTCCATTAGAATCTTAGGTTATCTATCCATCCTCGGGGCAGTAATCAATGTGACTTGGGC
TTCCAGTGACAAACAGGGATTATTTGTTTCAGAAATAACATCTATTGAGCTTCTCTGGTGTAACATGTTTGTTAGATACTAAAGAGGCAAAAATGAATATAAGAAAAGTCCTTGCAATCATAACTCAGGTGGCACCCCATAGAATAATGTTGACACATGAACAGGTAACTACAATGAAATCAGGCAAGCGTCATCATGAAAATAGC
AGTTGAATCTGAAGTTCAGAGCTCAGAGTTTAACATCTCGAGAAGCAATGCAAATGTGGCATTTGAGGGAGAAACCGTTGTTTTCTCTTGTAGATATTAGAAGAAATCTGTCAGAAAAATAACTGGGGACAGCCAGTGTACCAGCTGCACTCTGCCATTGGACAAGACCAAAGACAGTTATTCCTATACAAAGTAACTATCCCAGC
ATTATATGAGTTCCCAGGAATCCCATCTGCTAACAAAGTGATAGATCAATTCACAAATATGCCCGTGTAGGCTTCTATGTAGAAGCTTTTTACAACAAACAAGAAAAAAATACGCCGCCACCCCACCCACCCAACACCACCCCCCCACCCTCCCGCTACACAAAATCCCACCATCCAATCATCTTTAAAAGCTAAAAATGTCCTTG
TGATTTCAAACATTGATGTTGATGCTGAAAATGCAAACGACTTTTGTTATGGAGAAAAACTATTGTGTGCAAATCAGCTAGCGATGGATTCTGTGTTTCAAAGAAATGAACCAAGGAGAGTAGACAGCCAGACAGATGGCTGGAACAATACTTGGGAGCACTGGTTCTGGCTGATTTAGAGCAGGTTATACAAGAGGAACGGTGAC
TGTGCTGTGAGAGTATCTCACTTTTACGTCTAATATATATGGGTCATGAACATATTTTTAGTAAGTTATGTACTAGAACTTCTGAAAATAATCCAATCATAAGAAAGCATTTAACACTTACTAATTTATGGGCACATATATAAAACAGGAGTTACTGTTAGACTTACGTATCCACAGGTGATATTTCTTGTACATTTATCTGTTAA
AGGAGTTACTGTTAGACTTACGTATCCACAGGTGATATTTCTTGTACATTTATCTGTTAATAAAAAAATGAGAATTGTTCATGAGTTATTTTGCAGCATTAAGAAATCATAGTATAAACTCTGGATAATAGTAAGTGGCACAAAAATTAGAATTTTTGAGCATTACAAAAAGAACCTATACattttatttatttattattttCTCT
GAGAATAAATCCAATGACCAGAGAAAAAATTCTATTTGTCAAAACAACAACAATGATGACGACAATGAGGATGACAGAAACAGCAGGCAGTAGAGAAGGGAAGAAATGTGACTTTTAAAATTAAAATTCCTTTTTAAAGTTCATAAAGAAAGCTAGTTTAAAGTTAGCCATAAGCCACCACTGGTAGTTGACAGGCTACCTCAGAC
AACAACAATGATGACGACAATGAGGATGACAGAAACAGCAGGCAGTAGAGAAGGGAAGAAATGTGACTTTTAAAATTAAAATTCCTTTTTAAAGTTCATAAAGAAAGCTAGTTTAAAGTTAGCCATAAGCCACCACTGGTAGTTGACAGGCTACCTCAGACTCTTTTAAGAGTAAAAATTGTAGAAATCAACCTGAGCAAGAGTCC
GTAATGTATTTCCTCACCTTAAACTTGGGTCTTCCAATTTGTAAAATATAAGAATCCTTGCCTATGCCAACTTCCCAGAAGAGAATGAAGGAGTGAAATCAAGAAAAAGAATGAGATCTCCATAGAGATATAGAACAGGGGGAGGAGAAAGAGGCTGGAGAGACTTTCCACGTTTTCAGACTCTCTTCTGTGTTTTAGGTCCCACA
TTAGGTCCCACAGTCTTCATCCGATGAGGTGATGTTTTTCACTGTCCAAGTAAAAGGAGCAACTCATGAGTTCAGGAGGCGGAGCACGGTGCTGGTTAAGAAGAAAGAGAGCCTGGTCTTTGCTCAGACTGACAAGCCCATCTACAAACCAGGACAGACAGGTATGATGAGGTCCACAATCAGGATAGCAGCAAAAAGGAAACTCC
AACTTACTCTCCGGTTTCTAACTAGAAGTATGAAAATAAACAGTGGATAGCTGTCTGAAAATCTAAGTGTTATTTCTTAGAGATGCAAAGATTGCTATGAAAGAAATTGGGGGTACTCAGTTTGTTCCTTTTTTGAGGATTCATGACTCTTCCTGCCACCACTTGGGTGACAGGCCAACTCTCCATTCTCAGCTGAGTTTTCCACC
GTAGAATATGTTTacacacacacacacacacacacacacacacacacacacacacacatatatatatatatatatatatatatatatatatatatGTCGTAAGAAATGGTATTTTTCCAAGCCAACATGATTTTGTGTAAAGTAGATATAagagagagagagagagagagagagagagagagagagagaTTGAGATTCTATATATG
CGGAATGGCCATATGAGCGCATATAAGTGGGGGAGAGCATGTGCATACACTGTGAGGCTAGGACCCCCTGAGAAGGGAAAGGGAAGAGAATATGTGTGACAAGAAAGTGGGATGGGGGCTGTAAGGGGAGGAAGGGAAAGGGCAAGaactgaatatggtggcacatgcctgtaatctcaacacaatgggatctgaggcaggagggt
aacccttggactgagcatggggaacccaatggaggagttagagaaaagactgacagagctgaaagggtttgcaacatcataggaggaGGACTCAGGAAGGAAGAAACAGGGACGTCCAGTGCTAGCTTTGCATCATTTGGCAATATTCTAATGACAGATACACCTATGGGAAGCCTGTTCCAGGACGTGTGACTGTAAACATTTGC
GAAGGAACAGGTTGTGTGTTGCGGGGGTGTGGGAGGAGAATATGATATTGGCTTCTTGCTTGGCCCGAATTGTGAACTGTAAGGAAGGAGATAATGATATAAGAAATTCGTGGACATGAGCCTTCAACAAAAGAACAACCCTCCTTCTGTTTCAGGTGTGGAAGAAACTGGAAAGGGGCTCACTAAGATCACAAGAACCATAACCA
GGCCCGAATTGTGAACTGTAAGGAAGGAGATAATGATATAAGAAATTCGTGGACATGAGCCTTCAACAAAAGAACAACCCTCCTTCTGTTTCAGGTGTGGAAGAAACTGGAAAGGGGCTCACTAAGATCACAAGAACCATAACCAAACTATCATTTGTGAACGTGGATTCACATTTCAGACAAGGAATTCCTTTCGTTGGACAGGT
TTCCTTTCGTTGGACAGGTGGGGTATCTTTCAATTCATCAAGACATGTGCTGTCAAAACCCACATCATAGGTACAAGGTCTGCTAAAATTATACCTGGTTAAGAAAATGAAAAAAGTATTTtatatatatatatatatatgtatgtatgtgtgtgtatgcgtatgtatatgtatgtatatatagtatatatatggtatatatacaa
ccagcctgatctgcataataaattctggacagtcagtactgcatagagaccctttcgcaaacaagcaaaCAAACAAGGTTAATAAAGGAAATGGAAGTTTAAGAAAATAAAAGTTCTTGGTCTGTGAATGTTAGTTTTATAGTATTGTGTATATATtgtgtgtgtaccctgcgtgggtgtccgagaactaccgtacagggtgcatg
GTAGACATCTTAGAGACAGGTCTAAAGGTTCCTGAAGTATGCCGTGTGGAAAAGTTATTTGTTTCCATGCCTTCTTATCGCAGTTGAAACTAACAGAATAAAGAAACCAAGTGGCTTCTTCCGGTTGCCACCCGGAAGGGATCTGCCTAACGCAGCAGAATTGGGAGCAGAAGTTTTAATGATTAGTGAAGTTTTCTTTTTATTGA
ATACCGGTGCCCCTCCATCCAGTGTAAGTCTGAGGAGTGTGGAAGGCAGGTTGTGAACAGTGGTCTAGGAGAAGTGCAGGTCCAACACAGACACAGTGCGAAGAAAGGACGGATTCTGAGCGGTTAGAACGTCAGCCAGAAGCACTTCTATCTGCCGATGGATATAAGGGGGCTGGAAGGGAAGGAAGGTTCCCAGGATTCTAATC
GAGAAACTGAAAACTCTGATCTAATTTTTCAGTTTCCAGTTTTCTATCCCACTGCTGTTTTTGAGAGAAGTTACCATGTTACCTATATCCTCTGGTTCGAAAGAAAAAAAACTTTTGGAAAAGTTTAATTATATGTTTCTAGAAAATGGGCATAAGGACCAAATGCAATCAATCGCCATAGGTATTAGTGAAGACGTGCTTCTTTA
cacttagagggctgagagaaggtcaatcatgagttcaaggccattcttgcctgcataatcaaggcccactcaaagaaaacaaaCCAGCAGCCACAACAAAAAGAAACCCTTTCCTGTAAGTGGAGGGCCTAAGGGAGCCTCACTTCCTCACCTCCACCTCTAGAAACACCGACCTCTAGTGGATGCTACTTCATTGTGGCTCTGGT
GgccaggtatgatggtgaatacctataatgctagcacttggaatgctgaggcagggggatcAAACAGACAACCTATCACAACAAAATGAGGTTTCTTCCTAAGAAAAGGCTCTGACTCCTAACTAAGTCCCTCGGCAGCAATTTCTGagagattcttctttgttcactgtactctttattcgtcattgaaaattaaacatctgtac
gttgttgttgttgttgttgttattgttATCATTATCATTATATGGAGGGAATTTGAGCCAGGAAGATGGAGGATAACAAGGAATAAAGGAAAGGTTAGCCAAGAAAATCTGAGAAAGTTATTCCACTTGATAATCAGAGCCTttatctcttggccaaacaaatacaatttataagcattgcttccatcccataaagaagaatggtg
TTTCTTCCACCTTTTTATTTTTATTTTTGCTTAGAGTATTTCTCTTTCAAAATGATTGACATTAACTTTGTGAAGAGGGTACATAGGAATAACTTTATGAAAGAAAAATAACTATTATACTTTCCACTTTATTTTTATATACAGTGATTGTTTTCTTTATAATGAGTCAGGTACTATTCATTTGTTCACTCTTATTTTAGAGGTTT
ATATACAGTGATTGTTTTCTTTATAATGAGTCAGGTACTATTCATTTGTTCACTCTTATTTTAGAGGTTTCCCATTAAGATATACCACATTCACATCTGAAAGAAAGGACATGACATTGTTGTAGAGTTTGAACTTTTGAGGGAGGTTTTCTTTGCTTATTTATACACACGAACCTTTGTTGCATTTTTCCCCTTTCACGGCTTTT
GAATGATGCAAAATTTTAGTTTTGCATTCCTAAGTAAAAGCAAACATAAAGTTACTGCATGTAACATGGACATGTGACGATACTGTCATCAATACGTAGCAAGAAACCTTCCAAAGGTCAAGAACCATCCCATGTTGTTTCATCTTCTCAAAAAGCCAAGAAAAACAAGTGTGTCAGAAATTTGTAGATTCTTTATTATGGCTAAG
CATGTAACATGGACATGTGACGATACTGTCATCAATACGTAGCAAGAAACCTTCCAAAGGTCAAGAACCATCCCATGTTGTTTCATCTTCTCAAAAAGCCAAGAAAAACAAGTGTGTCAGAAATTTGTAGATTCTTTATTATGGCTAAGGCAAATTCTGGAGACCGGGAAGAGGGAATCTCCAGTGTCCACCAATTCCTGTTAGAT
CTAGTTCTGGTTTATCCATTATAAGATCTGTGAGCACAGAGATTGTAGGGCAGAAATTACAGGCAGAGCCACCAAAGAACAATAAGACCTAGACATTACCAAGAAAGAGAGAATAGAGTTCATATTGATTGTAATGTAATGTTTGGGGGTGGATATTAAAAAATGACAGGTTCCACAGCACAGCAGAATAAGAATAGCTAGTTAAT
GCACCAGTTTCCTCCAAGTTAGACTTCTAGTAGCACAATGAATGACTCATTGTAGACGAGACGTTTATTTTCTTTGCTGACTATTGCCAAGTTGCTCTCAAAGAAAAACTGACTTTCTGTGACAATCCTTGTCAGTCCTACTCCTTAACGGCCGTATCAGCTGTTTTAAAGACCACAGTAATTTTTTTGACAATCTAATGAGTATA
TCCCACGGTGGCTTCTCTTCCACCCAGGTAAGTGATTGGCTAGAGCATTTTACTTCATCTTTAGTTAGTGAAAGGTTTGCTGACTAAAAACACACATGAGAAGAAAACAATGAAGGTAACTTGGAGGATTATTCAGATACAGAGATAATAAAAAGCAATTCAAAGACAGCTAAAGAAGAATTCTTAAACTCTGACACTCTACCTCA
AGTGTTTAATTTGGGAAGGGAACCAGACTAAGTTTTGGCTAGGAAACAGCAGATAGGATCACAATGGTCAAAGTGACATCATAAGTAAAGACCTAATGCCAAGAAAGCACTCCATTCCCATTTACATATATTTTCGACATCCCATATCACAAAACTTTATACAGGGGGAGATCAAAATTAATTTGCTGACTTATTTGTAGGATGTA
GGATGTGGCCATCCCTGAATGAGTTATCCTCTTCTTTCAGGACACTGTAGTGGCTCTCCACGCTTTGTCCAAATACGGGTCCGCCACTTTCACAAGAGCTAAGAAAGCTGCACAGGTGACCATCCATTCTTCGGGCACATTTTCTACAAAATTCCAAGTCAACAACAACAACCAATTATTACTCCAGAGAGTCACATTGCCGACTG
ACTTTACATGTGTGTTCCTATGACATACCAATAGCATGTGCCCTTTATCCAAATTACCTCTCATTTTTACTTTTACTTTTTCATGTAAAAGGAACCTTTGAAGAAATTCTACCCTCAGGATATTTTGATAATAGATATTTTCATTCTTTTTCCTGAATTCTCCAGGAATGCTTAACATTTGTGGTGTCTCCATTTTCTTTAGCTTG
TTGGAATGAGCCAGGCTGCCAAGTAACACTGGCTTCTTATTACTTCCTGTTGTGTCCTTCGGGTTTGACACCTGCCCCTTTCATCTCCTTACTTCTGTGGAAGAAAGCACATTTTAAAACCATCAACCAGAGAAACCAACTAACCACAGAGTTTAACTTTTTGTCAGATAAGGATGTACAACCACCGACTGTCAGGAGTCCGGGGT
CTCCCCACTGACAGAAGGGTAGCAATCCAGGCTCCCCTCCAGGCACTTAACTCCTGGAGCAAATGGAATTTTAAGCAAAGAAGTAGTAGTGGGGTGGGGGAAGAAAGTGAAATTAAATCTAGGTTCATAACTTCATTCAGTTCTAGCAAATGATCATTAATGCCACCAACAGGTTCTGGGACTTGGTACCAAGACTACAGTCTGCT
GGAATCAGACCTACAACCCCAAGTCACAGAACAATGGAGTACAGGACAGGGTAGGGAGTGGGCCAGGCTCCTGTGAAATGAATGGGAATGCCCACCTGGGAAGAAACACCCCCAAACCTGGGCAAAGAATTCTGAGCTACTGGATATCCCAGAAAACCGTTTAAGTTTTTTCCAACCATGTCCCAAGCACCCACAAAAAAGACAGA
TCCTCCAGATCCGAACGGGAGATGCCCATAAGGATTGACTTGTCTGTAAAACATGACCATCAACGTTCAGGAAAGTCAGACGCAGTCATCTGTGACCCTCAAGAAACACGTTTCCTggggttggggatttagctcagtggtagagtgcttgcctaacaagcacaaggccctgctgtcctcagctctgaaaaaaaagaaaaagaaaa
CTGACGAGGAAGCCTGATAAGTCAACACCCTTCGCGCGGAGACTGCATCAACGCGGTCTTCCTGCCTCAGGTGGCGGGCATCTTACCAATGTGCAGGACCAAGAAAAGCCCAGCTGCTCTCggggctggggatttagctcagtggtagagcacttgcctagcaagcacaaggccctgggttcggtcctcagcccccccccccccaa
AATCAATTTGGGGGGCAAGGAGGAGGGAGTTTCCCTGGAAGTGAAAGGGGGATATGAAAGAGAAATGAAAGTGAAAATGACCAGAACTCAATATATAATGAAGAAAAATAGACGTGTGTTTCACACTCTTCCATCCATTCTGTTCTTGCAATAATCGCTCAACGTACCtttatgtatccagatgtttgcctgcgtgtgtgtatgca
CTCAGGGGTCCTGAGGAGCCAGTCCCGAAACTTGGTCCAAGGCAGGGGCCACAGCAGTTTGTAAGCAGCCTCCAGCATCAGCAGGGTCAGGAAGAGGACCAAGAAAGTGAGGAAGATCTTGTCCAAGGCACGACGCAGGGGACCCCGAGGAGGAGTGGGACCATGGGCGAATGCTAGGAATATGTCCCCCTCCTCCACACCGCCCT
GTCATCATTCTGCTTGCCGCTTTTGTCATTATAAGATACTCTCCTTCGTAGGACGGCAGCTCTACATTTGTGACCAGAAGTCCAACTCTTACGCTAATTAAAGAAATGGAGTTTTGTTTAAACTACTTTAAACACCTGTAATAAAGTACAGAATTTGCCAAGAATAGAGGTACTCTGGTTAGCAATCAAAAGGGTTTAAATATGAA
CAGCTTGCACTTACCAGGGAAGCAGCTCAAACACGGGGCTGTTTCGAGTTCGAAAAAGGAGGATGACAGGATTCCCATCCTGAACCCGTGGGTTTCCTGTAAGAAATGGGTGGGCCAATGCAGTGACCTCTGGAAGCAAAGGCCCAGACGCAGAGGACAGCAGCCCAGGCTGTCAAAATCTATTAGGCTATGACTTAAGAAAGCCC
CTGTAAGAAATGGGTGGGCCAATGCAGTGACCTCTGGAAGCAAAGGCCCAGACGCAGAGGACAGCAGCCCAGGCTGTCAAAATCTATTAGGCTATGACTTAAGAAAGCCCTTTCTCTAGTtgagagcacacgcctttaataccagcactggcagataaacaggtggactgtgagttcaaggccagcctgagcgagacactggattc
CCCAGCCTCTGAACCAACAGTCCCCACTTACCTGGCAGCGCCCTGAGAGAGTTGGCCACCCCTCACAAGTCCACATCCGGGCCTCCCAGACTCTGAGCCAAAGAAAGCCAGATTATAACATGGGGCCTTCAGGCTCCAACCCTGGACTGATCCAGCAACTTGCAGTCCCAAGGTCGGGCCTGAAGTGAAGTGCCTTTCTTTGGGTT
CCATACCTGAAATAGAAGTACAGAAACTCAAAAGACTATCGAGCAGCTCGAGGTGGGCTATCCTCCTAGGTACACAAAGCCCCACAGAAGAGGAAGCAGCAAGAAACTGGCTACTCAACATAGAGGCCTATGTCTAAGATCACAGTAAGAGCTGGCCGAGTTCATATATGAGGAGCCCAGATAAACTCTGGACAGACAACCGCACC
aaaagaaaaaaaagaTGtattttaaatctattatgtaaaatattttatattaaatatgtattttatatatattaaataaatattataaaaGTTCAATCTTAAGAAACCACAGTGGACAGATAGAACCACTCCAAAACACTGTTTTCTAGCTGTAACATgtactctgacagtagaaaggcggtcacatctctggattcaagctcagc
CACATGACTCAGTATTACCAGTGCCAATGTTTCGTGCCTTTTGTAAAATTAAGAAGACTTTTTTTTCTAAATAACTGCAATTCAAGACAGAACATTAATAAAGAAAAGTCAGACCTGAAGGGAACTACTGGTGAGATCCAAGTAATTTCTGAGCATAGGTAATAGTAAAGGACAGCAGgggcggggggtggctcaacccattaatc
gagaccctaacaaaagaataaaGAGAAAAGATACCGAAACAGTGATTTCCTAACTTCTTTATGAAGATTGTGCTAAAACAGGGCTGCAGGGAAGGAGAAAAAGAAACAAGAATGGAGGAGGGAGAAGAAAGATGGCGGTGCagcctgaagacctgagggcagacaaccccagggacccacacagtgggaggggggaccaactcccc
GAAAAGATACCGAAACAGTGATTTCCTAACTTCTTTATGAAGATTGTGCTAAAACAGGGCTGCAGGGAAGGAGAAAAAGAAACAAGAATGGAGGAGGGAGAAGAAAGATGGCGGTGCagcctgaagacctgagggcagacaaccccagggacccacacagtgggaggggggaccaactccccaaaaccatcctccacacttgacct
ggcgtcatggcacacctctttcttcccagcacttgggaggcagaggcagggggatctctgcattcaaggctggcagagatccagtcgtagaaaaaaaagaAAGAAAGAAAAGTTAGATGCAGAAAGGACTCATTCAATTTTGGAGTGTCCCAAACCTCAATTCTGGACCAGCCCATGAAGTGCAGGACCAAGGCCAGCAGGAAGGT
tcatggcacacctctttcttcccagcacttgggaggcagaggcagggggatctctgcattcaaggctggcagagatccagtcgtagaaaaaaaagaAAGAAAGAAAAGTTAGATGCAGAAAGGACTCATTCAATTTTGGAGTGTCCCAAACCTCAATTCTGGACCAGCCCATGAAGTGCAGGACCAAGGCCAGCAGGAAGGTGAGA
TCACTCCTGAGCTGCAAAAACACAGCAAATAGACAACATACAGAAGGAGCTCACCTACTCAACTTTCCCACAGAGACATCACAGCCAGCCCCGCCCACAAAAGAAAAAGGTAGGGCAGAAGTCTAAACTTACTGAGAGGTGTGGGAACAAGGAGCCATGGAGGGAGGAGGCCCGGCCACAGAGAGCCAGGGCCCAGCTGGAGGCTG
GGGTGAGGACAGAGTCAAAGCTCTTCAGTTCTTGCACACAACAGTGAATGGGCTTGGACATCTCCTCTCCAGTACCCACTCTGGGTATCTGGGTACTTGGAAGAAAAAGTGACAGGCAAAAGCAGGTGAAAGGGAGATGCTGGGCTAACAGGTGTTGGAGTGAGGATGGGAAGTACGGGGAGGAGCCTACAAACAGAAGGGTCTGG
ATCGAAGTGTCTTCACCAAGGGAAACAAATAACCACATGAGCACTTCACAAAGATCAATTTGGACATTAGAGGAGTCCAGAATGGAGAAAGGAATCAAATAAGAAATGGTTTAAggtggcccacaactttaaccctagcacttaggtggcacagacaggtaggcagatctctgtgtctgaggtcagcctcatctacagagaaagtt
CCTCTAAGTGCTTCCCATCTCTTTAGTCACCACAGTGTAAAGGAGTTTCGTTTTAGGACTGAGTAATTAAGTAACTCTTCCAAACTTACACAGCTTAAAAAAGAAAAAGAAAAAAAAAAAGGTAACACAGCTTCAACTCTTACTTGTCCTACTTATTAAGGAATAATACAACCTTCACCTAACTCTCCTGGGTTTCAGATAAAAGC
AGTGCTTCCCATCTCTTTAGTCACCACAGTGTAAAGGAGTTTCGTTTTAGGACTGAGTAATTAAGTAACTCTTCCAAACTTACACAGCTTAAAAAAGAAAAAGAAAAAAAAAAAGGTAACACAGCTTCAACTCTTACTTGTCCTACTTATTAAGGAATAATACAACCTTCACCTAACTCTCCTGGGTTTCAGATAAAAGCAAATGA
GACTGCGCTCTCTTGAATCTTAGTTCCCGGGCTAGATTCGTATGCGGACGGGTAGCCGTACAGGACAAACTACTGCGTGAAGCTGAACGGAAGTGCAAGGAAGAAAGTTCCGCGTGAGGTTTCAGGACGGACTTCCGGAACTTCCTGGCGCTCCCCCTTGCGGACGGAGCGGACACGACACTGACACGTCCGAGGACCGACCTGTA
ttctgcctcccaagtgcagggattaaaggtgccaccaccaccaccGCCATCACCTGGCTTTTAGTTTTGGTTTTTGTCTCCAAATAAATAACTCTTTAAAAAGAAAAACAAgggctgggaagatagctcagcagttaagagcagtgactgctcttccagaggtcctgagttcaattcccagcaaccacatggtggctcacaaccat
TTATTCCATAAAATTCTTCATAGCACTTTTCCCTTATAGAGTTAAAATCCAAGATATTTTTAAAAGGTTTTATGTTGTGCTCAGTTTTAAAAAAAAAAAAAAGAAAGAAAGAAATACAAAAGTATAATCACCAGGATTTATGACATACTCTGTGTGCTAGACAAGAAGCACCATTGAGTCCTGGCAGCCAAAGCCTGAGACGTCAT
TCCATAAAATTCTTCATAGCACTTTTCCCTTATAGAGTTAAAATCCAAGATATTTTTAAAAGGTTTTATGTTGTGCTCAGTTTTAAAAAAAAAAAAAAGAAAGAAAGAAATACAAAAGTATAATCACCAGGATTTATGACATACTCTGTGTGCTAGACAAGAAGCACCATTGAGTCCTGGCAGCCAAAGCCTGAGACGTCATTTAC
TAAAATTCTTCATAGCACTTTTCCCTTATAGAGTTAAAATCCAAGATATTTTTAAAAGGTTTTATGTTGTGCTCAGTTTTAAAAAAAAAAAAAAGAAAGAAAGAAATACAAAAGTATAATCACCAGGATTTATGACATACTCTGTGTGCTAGACAAGAAGCACCATTGAGTCCTGGCAGCCAAAGCCTGAGACGTCATTTACAAAC
TCTTCAGAAACAGGACTACCCGCTCCTCACCATCCCTGTTGTACTGGGGCACACAAAGGCTGTCCTCCACCTCATCGAAGGCTTCCACTGTGGAAACAGAAAGAAAAATAGCttttttttttttcttttttttcggagctggagaccgaacccagggccttgcgcttgctaggcaagcgctctaccactgagctaaatccccagcc
GCCTTCACAGGTGGGCAACTACCCTATGTCCCAAGAGAAAGAACTCAGAACTTTGGCTCCCTCTTTAACCAGAACCTTCTCTGCATGGGCTCACCTCCATAAGAAAAACCACCCTTAGAGGGCCCAGTCTAGCCTGGGACTTAGAGCTGGCGATGTGTTCTGATGCCAATTAGAACCTGATAACCAGTGTAAAGGTTCATTCCTAG
gaccagactggcctccaactcagacattcacctgcctctgcctcctgagtgctgggattaaaggtgggtcctgcgatcacctggcCAAAAGATGTCTTAAAAGAAAATGGCACACACAGGCCCACTAACTATCCCTCCATCTCTCAATCCCTCCATCTCTCAGGGTATGGGGTAGCAAAACACAAAAGTGGGGACAAGGTTCAGCA
tgtggttcggtggtagagcacttgcctagcgtgcttggggacctgggttcaatcctaagcactggaaaaaGGAACATGAGCCAGTGCAGATGTGCCACCCAAGAAACACTGCTAGATCCTTCTGGAACCTCTCCAGACTGGACAGGAACACCCCAACCCCAACTCAAGCTCTGGGTTAGTGGCAGCGCCCCATGCTGCTCTAAGCC
GAGTAGAAACCACCTCCCAGAGGGCTCTTCTTCCACTCACTGTGGATCTGCAGTGAGAGGCCTCCCCATGCAACTGCTCACCCTCAGGTTCTAAGCTCAAAAGAAAGCAAAGCTTTCTCTCCTCCAGGTTCATACCTTTGATTGTTAAATGCCCATGCTACTGCCTTCCCTCAGGGAGGTGACACAGTAGTACGGTCCCCTGGGTC
TACAGCCCAAGATTGCTCCCCTTCTACCACAAGAGCCTGGAGCTCTGGCTTGCCTGGTATCCAAGGATACTGAGTAGGCAAGGAAGGAAGCCCCAGGCCTAAGAAAGAGAAGAGTTAGGCTCCCAAATCCAAGATGGCTACAGGGGAATTCATGGAGCATGAATATTAGGCACTGGAGTTGCTTGGATCAAGGGCTGGCTTTTAGA
GCCAGTCTAATGGACACTTCCCACAGAGAAAAGTCCTTTCTTTCAAAGGCTCTGTAAATCACAGTAAATAACCATTGCTTTTGTTTCTCTTCTAAAAATGAAGAAAAGAAACAAAACAAAACAAAACCAGGGGTGGCTCTGCTCTGTGCTCGCTGAACCAGCAGTCCACCCTTGAGGTTTATCTGTGACAGCCAGCAATCTTAAGG
TCTAATGGACACTTCCCACAGAGAAAAGTCCTTTCTTTCAAAGGCTCTGTAAATCACAGTAAATAACCATTGCTTTTGTTTCTCTTCTAAAAATGAAGAAAAGAAACAAAACAAAACAAAACCAGGGGTGGCTCTGCTCTGTGCTCGCTGAACCAGCAGTCCACCCTTGAGGTTTATCTGTGACAGCCAGCAATCTTAAGGAAACA
TCTAGCAGCCAGGCCTTGCCAAACTGCACACTGTTCTCAGCACTCTTCCCAGGAAGCAAGGGCTCCACGGGGGACAGACTCCAAGGGCAGTCAGCAGTGTAAGAAATATCACACAGGAGTCTTTCCTACCAAATACTAAAACTCTGTGTTTAGTACAAAGAATTTAAATCTTTGCATCACCCCCCAACTCGTACGACTTTTATGCA
TGTCCTAGTCTTTGCTATAAGAAGCGTCCGACCACACAAGCCCATGAACTCTGTGCCTGCTCCATATCTGGCCCTTGAACAGGGATGGAGGGAAGGCGAGAAGAAAACAATTGTCTGTAAAAATATAGAACAGTATTGGAAGCGCTCAACCTGCAGGCATGTTCACACCTCTAAGGGCTAAAGCGgctgtcttcagacacaccaga
TATTATGAGAACGAGGGCAACAGGCTGCAGGCTGAGCCCCTAAGCACATGGGTCTTAGAGGGTGGCCTCCCTAAGGTCTCTAAAACCACCAGGAGCTCAGAAGAAAACAGAAAAAACCCCGAAGCAGTTGGCAAGAATGGCACTGGGTGGGTCACCTCCTGTGGGACAATGACCCACAAGCCCACATGTGTGTGCTACACAGAACA
ATCggggttggggatttagctcagtggtagagcgcttgcctaggaagcgcaaggccctgggttcggtccccagctccaaaaaaaagaaccaaaaaaaaaAAAGAAAGCTCATATGTGTCCCCTGATAGTCCACAGATACTCGGAGGGCAGCGCTCGGGCACTGTTCCCCTCAACCCCACGAGAGCACTCTGTTGCCTGGCAGGTGG
CTCACTGCCCAGAGGAATGTGCACTCTAGCAGGCTCCCGGCAAGCAGCCCGCCCTCCTCCTAAGCCATCAGACCTACCTAGGGGACCATATTGCAAACAAAAGAAAACAGCTGTCAACTGTTTAGTGCAGCTCCTCACCATCTGATACTTAGTGACTCTTCCTGTGGAGCTGCAGTCAGGGCAGAGGGAAGCCGACTGACCAGGAG
TTTTCACTTGTTTACTTTACATTCCAAGCAATCCTTTTTAAAAATTAAAAAACAAAAAACAAACAAAACAAACCAGCTTATATAGAACCAAGAAGGGCACAAGAAAAGTGAATTTTCAACCTTTAAAGCCCATGCTGGCTACACACAGTGATACATgcaggaggaccaaagttccaggccagcctgggtcgcataacaagagcccg
GCCTTGTCCAACTGAGGGTCAGGAATTGAGCCCCATGCTGCCTTGGAAGAACAGTTTGCCCGAGGCACACCCTTCTGGCACTAACTCAAGTTACTGGGTGAAGAAAGGACAGATCCCCATAGGCCTTCCTGCTGCTTGGAACTCAAGGCCAAAGGAGGCCTGGAAAGGTGGCTGAGCTCTCAGCAGGAAGTGTGATGCCACCTGAG
cttgtTAAGTGTCCCCCCATCAAAAAAAATTAAGTGACCACTGTTGCAGGCAGAGGCCTCGCTATGAGGGTCTCTCTAAGGCCCACAAGAGTCCTTACCCAAGAAATTATGTCAAAACATCAATGCCAATTTTTACCTTTTCATTAGAAAGAACTAAAAATGGCAGCATAGGTGCCTCACACAGCCCCTCTCAGCTCCACAGGCCT
AACCCAAAAGGACTGAGGTGGAAAATTTGTCCAAGGTGGACTGTCAGGTGATCTGTCACAGCAACTCGACTATGCTGTGGAGGAACAGGACTTCTCCTGGAAGAAACAATGCCTCGGGAAGGCACTAGCCCTTCCACCACCATCTCTGAGGCAAGGTGCTTTCCACAAGTGAGTGAGCCTCCTCATCCTGAGGCCCACAACTGGTG
agatctctgtaagttcaaggccagcctggtctaagtctaggatagcctgggctacattaagaaaccctgtAGAGAGGAACTACCTCACCCCACCAAAAAAAAGAAAGAAAGAAAAGCTGGTGCTGGGTGCCAAGGCCATGCAGCATGACTCCAGGGACAGGTGACAAGGAGTAGGTGAGTTCTCAGAAAGAAAAAGCAGACACTCT
ctctgtaagttcaaggccagcctggtctaagtctaggatagcctgggctacattaagaaaccctgtAGAGAGGAACTACCTCACCCCACCAAAAAAAAGAAAGAAAGAAAAGCTGGTGCTGGGTGCCAAGGCCATGCAGCATGACTCCAGGGACAGGTGACAAGGAGTAGGTGAGTTCTCAGAAAGAAAAAGCAGACACTCTGCAC
gtaagttcaaggccagcctggtctaagtctaggatagcctgggctacattaagaaaccctgtAGAGAGGAACTACCTCACCCCACCAAAAAAAAGAAAGAAAGAAAAGCTGGTGCTGGGTGCCAAGGCCATGCAGCATGACTCCAGGGACAGGTGACAAGGAGTAGGTGAGTTCTCAGAAAGAAAAAGCAGACACTCTGCACCAGG
CCCCACCAAAAAAAAGAAAGAAAGAAAAGCTGGTGCTGGGTGCCAAGGCCATGCAGCATGACTCCAGGGACAGGTGACAAGGAGTAGGTGAGTTCTCAGAAAGAAAAAGCAGACACTCTGCACCAGGCAGCTCTGACCAAAGCCGGTCCCCCTCAGCCCCTCAGCCCACCAGTTCCTTCCTATTGGACTATCTTATTTGTTCTTCC
tcctcaggatcacaaaGGAGAAAAAAAAACATCAAATGGCACGGTCTCCTCAGTCGTGGGGCTGCACCAAGTAAGCACTACTGGAGAAGAGAAGCTTTGAAAGAAATAGAGCAgggatagagtgatggctcagtggctgagaacactgagtgctcttccagaggtcctgagttcaaatcccagcaaccatctttgatggaatctga
CTTCAAGGGAAGCACAAAGTCTGGAGATACAGAGCCAGTCAGCTCACAGATGGGAAAGCCATAGCAGGGCCAAATGTGAGACTTTCTGGCTCTGGGCTCCAAGAAAGGACCTGGACAGCAGCCGTAAGATCTCAACTCCCTGCAGGCCCTGGGCAGGGTGTATACAAAGTAAATCTAGCAGGAAAACCACAGGGTCCGGGGCTTGT
CTGTCAAGACGGACTGCCCATAGACTTGATGCCGTTGTTGTGTCAACTGAGTAAGACCATGGTTTGCTTCTTCAGCCCTTACCCATGTGCTTTCTATAGCAAGAAACCAATGCTCTTGGttatttatttatttatttatttatttatgttattATTGGAAGGCTTCAAATTAAATTAAGAGAGAAAACAAAGAAAACAAACCTAAG
CTTTCTATAGCAAGAAACCAATGCTCTTGGttatttatttatttatttatttatttatgttattATTGGAAGGCTTCAAATTAAATTAAGAGAGAAAACAAAGAAAACAAACCTAAGTTGGCCAGAGTAGAGTCAGAGATACCAAAACAAAAAAGCAACATGAAACGCTCAAATCAACTGGGGATCAAAAGAGAAAGTGCAGAAAT
CTGGGAATTACATGATAAACTCTATTTAAAAGGTTAGTTCACCATCACACTCAACACAATCAACACTGAAAGTAATTTGTCCTTAAGCTACACATAAAACAAGAAAAGGAATATTCTCAAATATAGCATACTATGGCAATAACTGATAAGAAATCAATTTGATGGAAATGAAGAGAAGAATGAAGTAATTAATAAAATACAATGAT
CACTCAACACAATCAACACTGAAAGTAATTTGTCCTTAAGCTACACATAAAACAAGAAAAGGAATATTCTCAAATATAGCATACTATGGCAATAACTGATAAGAAATCAATTTGATGGAAATGAAGAGAAGAATGAAGTAATTAATAAAATACAATGATCACAGAGGTAGATTTTGTTATTTATGAAGTTCAAACATAATATCAAT
GCTTGTTTTACTCAAAGTTTTACTAGTATAATAATTAAATCAGTGAAGGATTTATGATGGAGATTCTGTGGGTAAAAAGCTAGCAATATTTTTATTATTAAAGAAAACAGATTTTTAGTTTAGAGATACACCACATATCTTTAATTAAAACTCATTAATTTGGAACTCTTATTCCTCACACAGCTATGGCTTAGCCCCAAAATACC
CTGTCAAGACGGACTGCCCATAGACTTGATGCCGTTGTTGTGTCAACTGAGTAAGACCATGGTTTGCTTCTTCAGCCCTTACCCATGTGCTTTCTATAGCAAGAAACCAATGCTCTTGGttatttatttatttatttatttatttatgttattATTGGAAGGCTTCAAATTAAATTAAGAGAGAAAACAAAGAAAACAAACCTAAG
CTTTCTATAGCAAGAAACCAATGCTCTTGGttatttatttatttatttatttatttatgttattATTGGAAGGCTTCAAATTAAATTAAGAGAGAAAACAAAGAAAACAAACCTAAGTTGGCCAGAGTAGAGTCAGAGATACCAAAACAAAAAAGCAACATGAAACGCTCAAATCAACTGGGGATCAAAAGAGAAAGTGCAGAAAT
CTGGGAATTACATGATAAACTCTATTTAAAAGGTTAGTTCACCATCACACTCAACACAATCAACACTGAAAGTAATTTGTCCTTAAGCTACACATAAAACAAGAAAAGGAATATTCTCAAATATAGCATACTATGGCAATAACTGATAAGAAATCAATTTGATGGAAATGAAGAGAAGAATGAAGTAATTAATAAAATACAATGAT
CACTCAACACAATCAACACTGAAAGTAATTTGTCCTTAAGCTACACATAAAACAAGAAAAGGAATATTCTCAAATATAGCATACTATGGCAATAACTGATAAGAAATCAATTTGATGGAAATGAAGAGAAGAATGAAGTAATTAATAAAATACAATGATCACAGAGGTAGATTTTGTTATTTATGAAGTTCAAACATAATATCAAT
GCTTGTTTTACTCAAAGTTTTACTAGTATAATAATTAAATCAGTGAAGGATTTATGATGGAGATTCTGTGGGTAAAAAGCTAGCAATATTTTTATTATTAAAGAAAACAGATTTTTAGTTTAGAGATACACCACATATCTTTAATTAAAACTCATTAATTTGGAACTCTTATTCCTCACACAGCTATGGCTTAGCCCCAAAATACC
TAAATTTTACTAGTAAAATTGATGACACCAACTACTATAACTATACTATTGATAAGTGGATGATGCCCAAATTAATATTATATCTTTCGGTATCAGAATAAAGAAATTGCACAAAGGAAGTAATTACTAGGTTTACAGTTATCATTTGCTAGACATAATTTGATAATTTTAAGATCCAAATTGTTCATAATATTTCAGGATATTTA
AGTGTTTTGTCTTCCGTACCACGTGCACTACTTAAAGGAACACTTTTGTCTAACATAAGCATTGGAACCTTCTTAGGGTCACAGGTGTGAGAATAAATTGAAGAAATTCCCCTCATTCATTCTACTGAATAGGATATGCATAAACTACCTCACATTTTCTATGTTGGTAGGATAAACTCTCCATGTCAAAGTCAAACAATGCTCAT
TTTCAGATTCTACAGGATCCAGATGTCAAGATCAAACTCAAGGTCCAAGCCTTAATATATCCTGCCCTTCAGGCTCTTGATATGAATGTACCATCACAACAAGAAAATTCACAATACCCACTTTTAACCAGGTCATTATTGATCCGTTTCTGGAGTGAATACTTTACTACAGACCGAGACCTTGAGAAAGCCATGCTTCTCAACCA
AGACCTTGAGAAAGCCATGCTTCTCAACCAACATGTACCTGTGGAATTCAGCCATTTGTTACAATTTGTGAATTGGAGTTCCTTGCTCCCTCAGAGATATAAGAAAGGTTACTTTTATAAAACTCCCACTCCTGGTAGTTTGGAGCTGGCTCAAAAGTACCCAGGGTTCACAGATGTAAAGGCATGCCCTCTGTTGGCCAATGACA
AATTACATACAGGATGCAAAATCAGTACTTGAATTGGCTTCACAAAAATCTGTAGCAAAATCTATAAAATGGTTTATTGAAGATATATAAACAACAAAATAAGAAATAAACTAGTAAACATGGTTTTGAGGTTTCACATAAATCATTTGTTGTTTCTAATGAGCTGATAGCTTCCACATTTTGTTACTTTTATTATTAGCAAACAT
TCTGCAAACATAACTTATTCAGTTTGGACTGCTTAAACCTGTTCACATAAAAGCAGAGTGTACTTGTGGACAGCTTATTAGTAACAATGAGAAACAAATGAAGAAAAGACACACAAGGAGTCTGTCTCCAGTGCATGCACATGCGCATGCGCGCGCGTGCGCGCGcacacacacacacacacacacacacacacacacacacacac
TGTCTCCAGTGCATGCACATGCGCATGCGCGCGCGTGCGCGCGcacacacacacacacacacacacacacacacacacacacacactcacTTATGAAGTAAAGAAAGGATATTTAGTGAGCCTGTGCCTAGTACATATCCACACATGTCTGAAGGTCGAAGGCAGTGATTGGTCAGTAGCTTTCTTTTGGATTTCTCTGTGCACAA
CTGCTGGGAACCCTCCAGAGTTCAGTAGTTCTGACCAGTCACTCACCAAGATGACAAACTTTAACACCAGTTTAGTCTCATTTGCCCATAATTGCCAAGCAAGAAAGCAAAAAGATGTTTATTAAGTTCGGAACTGGTACACCAAAGGCTGGCTTTTAGGAGTGTAAGAAGAAACTAAGTCATCTCTAACTTAGAGGGTGAACCCA
AGTTTAGTCTCATTTGCCCATAATTGCCAAGCAAGAAAGCAAAAAGATGTTTATTAAGTTCGGAACTGGTACACCAAAGGCTGGCTTTTAGGAGTGTAAGAAGAAACTAAGTCATCTCTAACTTAGAGGGTGAACCCACACATCCGACATCAGAACTGACGGGCTGTGTGGCTTGGAGGATACTCACTAAGTCCATCTGCGCTGGA
GGGCTGTGTGGCTTGGAGGATACTCACTAAGTCCATCTGCGCTGGAGTAACCTGAGAGAAGGATGCTCTGAAGAAGGAGGAGGGGGCTGAATTATCGACGAAGAAACTATTTCCAGGAACTAACAAGATCTGTGAAAGGTTGTCAAAAATAAGTCATTATAATACTGAAGAAAAGCTAAAAGGAAATTTAGGAATATCTAGTATTA
CTGAAGAAGGAGGAGGGGGCTGAATTATCGACGAAGAAACTATTTCCAGGAACTAACAAGATCTGTGAAAGGTTGTCAAAAATAAGTCATTATAATACTGAAGAAAAGCTAAAAGGAAATTTAGGAATATCTAGTATTACTGGGGGAGGAATATTTCAGGCTTAAAAGCTATTAATCAATTAAGAAGTCACCACAGAAAACAAAAA
TGCAATAGACAAACCCAGTACACAGAATTAGGAACAATATTTACCATCAATATGACCAATGCTATTTCTTCTCCACATATAAAGAATGCATAAAAATGAGAAGAAAAGACCAAATTTTAAGCTTAAATGTAAAAAATATAGGTTAGAGACAAATAGTAAAATACGAATAAGTGGCTAACTTAGTTACAAAAGTACTATGAATATAA
TAAACATTGATATTTCTAACAACAATTAGATCCTAGCTAACAAAGACCAGGGACCAGTATTTTAAGGAGAAACCTTAAAATGTATAGGCCCTGGGATAGGAAGAAACTGAAAGGATACAAATGTTTAATACATAAAGTAGAAGTTATTAAGTGTGTTAAGATGCGGTGTTGAGAACAGCAAACGGCTCGTTTTATGACCGTGATGG
CTACTGTACCTGCATTGTATCTTGCCACGTTCAACCCAATTTGTTCTTTCAGAGTTACTATCTAGACAACAGTGATTCTGGAAACAGATCTCAGGTCTTAAAGAAAGACCTCATGAACATAATAAGGGAATTAATGGGGAGAAGGAACGGTTCAGTCAGTCAACTGAAAAGCTACACAGGAAATTTCATTTAGAGTTTTGATTTTA
agggatgcctcagcatggacccaccaagggaccctccccacctaaccatacctggctccatcaaatatatccttggctccttttaataaaacacaacaCTAAGAAAACTTATGATTTCAgtgtgtgtgtgtgtgtgtgtgtgtgtgtgtgtgtgtgtgtgtgtgtgagagagagagagagagagagagaACCTATAAAACTTAATT
ACTTCaaaatttattataattttaatGCGGAGACAATATACCCAACATATTTCAACAACACAAGTGGCTAGGCCGCAAAAATATCTCTTCACTTTATTCAAAGAAATAGTGTGAATCTTCTTTTGGCCATCTCTCCCACCCACTTCCCACTTTTACCTCTCTTTCAATAGCCTTTTCTTCAATTAGTTTTTTTGCATCAGAGATTC
GGGACAACCCACAAATATTGTTTTCAGTGTTTTGAATTGTTCATTTGAGCCAGTGCCAGTCTAGCAAGATATGTAAGTGCCACTTCCTCCCCGGCCTTGAAAGAAATGCAAGGTCCCATTGACAAGTAGCCCCTAAAGCTAACTGGTTAGTAAGGAATGTGGCTTTTTGCATAATAAAGAAATAAAAAAATAAAATGTCCCCACAG
GTGCCACTTCCTCCCCGGCCTTGAAAGAAATGCAAGGTCCCATTGACAAGTAGCCCCTAAAGCTAACTGGTTAGTAAGGAATGTGGCTTTTTGCATAATAAAGAAATAAAAAAATAAAATGTCCCCACAGGCAGAGACACTGACAGAGAGAAGCAGAGGTGGAAGGAGATAGAAGCAGCTTGGTTGGAGATGGGAAGTAGCCATTG
GTTAAGTGAGAGGCTAGCTGAGAGGCTGCCCTAGCAAGAGGTCAACAAACAGCCTGTAGATATTATTCATGTCTTGATTACTAAACCTCAAGCAGGAGCCAAGAAAGTCTGGCAATAGTTGTGATAAGAGGCTGAAGGGAAGGGAGACTGTTTGCTCTGATGTGCAATGAGAGAGCTGTCAGCCTTTAGAGAGCAAGAAATTCAGT
GGAGCCAAGAAAGTCTGGCAATAGTTGTGATAAGAGGCTGAAGGGAAGGGAGACTGTTTGCTCTGATGTGCAATGAGAGAGCTGTCAGCCTTTAGAGAGCAAGAAATTCAGTGCCTCTTTCACAGTTAGACTCACAAGTAAGACAAAGGGCTGTTAAAATTTTAACCTTACTTCTTCCATTCTTTATGCTGTCTCCTTGGGTTTCA
GCGAAAGATTTTAATGAATTTAAGAATCTTAAATTATACTGAAAGGACAATATAATCCCCATTTGTCTCCATGTAAGGATCCCACTTGCCTTTAATTTAAAAGAAAAAAAAGGTCTGATTTCAAAAAAAGGCCATAAGGCACCAGCTTCAGGGAATAGACCATAAAATCCAGAACATGATAACAAAACCCTCTCCAAAAGAACAGC
cctgtcttaaaaagagaaTTGTTGCAGATGGTGGAGATGAGCGAACTCAAGACTTGACAAGAATGATTATCGATTATCGGTAGGGCAACCTTTCCTTGGCAAGAAAGTGCTTACACTTCAGTCTCTCCACACCAGGACTGCCACATGCTGTCTGTCACCAGCTCTAGAGATGCCATTGTTTATAGTAACACCAGATGCTCCCTACT
CAATATAAAATCCCTCTGGTTCTTGTAGAAATCAATAGCTCTAGAAGAAGAGAACAGCAAGGATCAGGGTCACTGTGTCCAGAACACTGACCACAGACACAAGAAAAGCTCTGGACTCCAGCCTGTAAGAATTTGTTTTCTGCTTTAACTGCTTCATAAGAGAACACTGCCTTGCTTTGAGGTGGGTACAGAAAGACTTAGAAAAC
ATCTAACCCAGGGGACTTGGTTCACTGTGGTGTGTGTAGGGAAGGGGTTGGGGGGAAGAGTTCAGGTCGAAGCTTGACTGATGCTGAGAAGGCTCTATATAAGAAAAGCAACTAAAACAAAATGCCTGTTTCACTCATGTGATTTTCAGACACTGAGGAAAGATGCGgagatggctcggggcctaagaccagttgttactcttgca
GCCTTACCCTGAGGAGATAACTTTTGAAAGGGAGTCAGCTCTGATAACTCTCCCATCAACATCCATGGAGAGAAAGGTTGGTTCCCAAGGCTGAAAGAGGAAGAAAGCCACTGTTGGTCTGCAAACTCCGATCACTGTAAGATTACTTTGCATAGCGTGGATGAGAGCAAACAGGCACAGACTGGCACACATAGCAGCTACATCCT
tctctccACTTTTCTCTGGCTGGCCTCTTCCTCTCTTCCTCTTTCTCTGTCCCCCTTTCTCTGCCTTTAGCCCTTCTTCATGTCTCCTCCCCTTCCCCCAAAGAAACTCCCTTTTGTACAAGGCCTCCCTCCTGCTGCTTCACACGCCACTGTACACCAGGGACTATAAAAGAGTATATAAATATCAAAGCAATATCTGGAACACT
ATGTGGCAATTTCTTGTGTATCACTTTGGTAGGAACCCTGACATAGATGAATGAGTCCTTTTTATTAAAAGGTATCTTCCCTGAAATTAAAGTGGGTAGTAAGAAAAGCAACTTGAATTTAAGACTTTTCAAAAGGTAATCAAGAAACCAGAATGCATTCTGGTCACCGTCTTGTAATTACCTCATAGATTTCTTTCTTGCGGTCA
CATAGATGAATGAGTCCTTTTTATTAAAAGGTATCTTCCCTGAAATTAAAGTGGGTAGTAAGAAAAGCAACTTGAATTTAAGACTTTTCAAAAGGTAATCAAGAAACCAGAATGCATTCTGGTCACCGTCTTGTAATTACCTCATAGATTTCTTTCTTGCGGTCACCAGTCAACGAGTTGCCTGTAGGGTTGTTGCCATTCGGAAT
cgagctgcagtagccttgtgctgggtgtgtggtatgagagaaataaggctcggtagctgctagtgcttgagacttgCCCCTACTGCCTGAATTATTTTACAAGAAATCAAACTGTTTCACCAGCATTTATGGGCAATTTGGAGCAACATCATATGTGGTTTGCAGtgctgtgacaaagcacctgaacaaaactagttaagaaaggg
ATAGTAACTTGACATATAACATGGTTGTACTTTCCTATTTGGCAATGAAAAAACAAGTTGTTATTTTTTGTAAATGAAATCACATTTGATGTGAAATATGAAGAAACTAGATGTGGATTTTATATAATGTAATTTTAGCAAAAATTTCTTTCCTTTTTAAAGAAGAAATGGGGGAGGATTGTAGAAATAGGAGAAATATTCCCTTT
ATTTTTTGTAAATGAAATCACATTTGATGTGAAATATGAAGAAACTAGATGTGGATTTTATATAATGTAATTTTAGCAAAAATTTCTTTCCTTTTTAAAGAAGAAATGGGGGAGGATTGTAGAAATAGGAGAAATATTCCCTTTTAAACATGTCCTTTCCTTTTTAAAGAAGAAATAGGAGgttgtaggtgggtattgcacactat
ATTTTAGCAAAAATTTCTTTCCTTTTTAAAGAAGAAATGGGGGAGGATTGTAGAAATAGGAGAAATATTCCCTTTTAAACATGTCCTTTCCTTTTTAAAGAAGAAATAGGAGgttgtaggtgggtattgcacactatgtattcaggccctgatttctgtgccctgatatctagttacagtctagacagaggcatagtcatgaattt
ccttggatcctgggcatctgagctctgctcctctccttgcatgaatcaacatttaaatcaccaggtcatctccccagtcccCTAAAAGAGCACTTTTTTAAAGAAAAAAACCCCAGCACCTTTGACCTTAGTGTTTCGATGTTAATGTGATTAGTGATATAGCACATACTCAGATCTCAGCTGTCACACAAAGTCAAGCACGATGA
TGACTTTACTATGATAGATCAAAGACAAAATAGCTTGTTGATATGGTAATAAACTACTCAAGTTTTAAACACAAGACACTATCGAGCTTTATTGCAAAGGAAGAAATCTTTTTTAAAACAGGTCTTTGAGGTGATTGTCTAAAGGGTTGCCAAGAACTTGCTGTTTTGTAAAAATGTGTACTTACTGCAAAAAGGGCTCCTGAATA
gacagaaggaaggatggagggaggaagagggggCAGTTTGGACAGAGAACATCATGCAAGTATTCAGGCCATGGGAAGACTCTAACGACATAAGGACTTTAAGAAAGGAGAGAAAGGGACCACACTGTTAGGAAGATTATTCTGACTGCAGCATAAACTAATGAGAGGGGGAACTATGTGTACAGTTTTGAGGATTTGGGAGGTGA
CAGATCCACTCAAGATATCTGAGCTTAGCTGAGGACGATATTTAAAAGAGGCCACACAAGTCTGAGACAGGAGAGCCATACACTGAGAGAGTTGGAGTGTAAGAAAGCATGAAGTAGTCAGAACTACTAAACAGTGTTTATTTAGCAAGGCTTGGAGGTGTGGATTGTGAAGAACCCTGATGTTCATCACAGGTAGACATTTCTGC
AGTCACATAAACTGACTTCATTCTTTGATCTGACTGGAATTATAACAGGTAATGGAGAAACTGTTTTCTGTCTCTTTCCACAAGGAAAGGTCACTTTTCAAAGAAAGTCATATCTTCGAGAGGATTTCTAAGTATAGATCCATAGAATCACAAATGTTTCTCTTCTAGTAGTAACCTACATAGTAGCTAATTCATTCCCCTATTCT
TTTGCAACTGTTTTAGCCAGGACAGAAGTTCTGGAATTCTAAGGCATACAATGCACTTTAAAATTTATGGTCATAATAATCATAGAAACAGTAGGCAGGGAAGAAATAGTGGCTTAATATCAAACTCATTATACATTTGATCTAAAAATCCCTCAAATGCCTTTCAGCggcatcagtattctcacttaaaaaatgaggcaatggag
CAGCATACTGGGCTAAGACTGAATGCTAGTCTAAAATAAGTGCAAAATAACTTTTTCTAGGCTTCCTCACTGCCGGAGGAATCCAAGAATGCAGATGGCCAAGAAAAAGGGCTCTCCGCAGTAGCAGAAGGCCTTTCTCCCCGTTGCCCAATACCTACCTGCTCCACCTCTGGCTCCCATTCCCCAGTCCTGTCTTCCCTGTAGAG
CTCCTCCTTCACTAACGCTCACAGACTGTCTTCACACTTGAATGAATGGGCGCGACCTAGCGGTGATCACCAAAACAGGGCACCGCACAGAGCTTCGGCTAAGAAAACTCAACTCTTGCAGAGCGGAGCGGGCTCCGGCTTTGTTTTTCACCTGTAGCTCTGATAGGGGATGTCTTTCTGGCCAGGCTCGTTGCAGTGAGGAACCT
GGCTGGTAGCTGGGCTCGCCGCCGAGCGGCCGCTAGTGGGTGTCCGGGGCCCGGGGTGGGGGTCCGGGCAGGGGGCCGGTGCGTTTCCAGGGCTTTCCTGAAGAAAATGCACGCAGCGTTTCCTCTAGATGACGGCCTTTGCTTCCCCTAGGACCCGGCAGTTGGGCTCTGGAGTGTGTTACTGATTCATCCTCTCTCTGCCTCTG
CCCGCCGCACGATTGACAGTATATTCCTGCAGGCGCCGTCCCTCAGCCCCCACCCCACGGCCGGATTCCCGTAGCTCTCTGCTCAGGGCTGAAACCGGAGAAGAAATCCTTAGATCTCGTTTCTTTACTACAAATACGAACCTAGAAACCATCGGCATTCTGCCTTGGCGTTTCATATTGGAAAGATGAAGAAGTTTTTCGACTCC
AGAGCCTAGGAATATATTTTTTTTTTTCAGCTAGGATGTTGTTTTGTCACATGTTACCCTAAGCTTTGCCTATTCTCTGAGTCTTGGAAGAGTGACGGGAAAGAAAAAACACAAAATCGGCCTTTGTTTTCTAGGCTTCCTTGGGATTCATCCTGAGAGCTGCACATTGTGCGTTCTGATATTTTAAGAAGTAGAATCTAGGGCTT
ggatcatgcttgtcttgtgcatgttagccaggtggctctacccctcagctatgtctctagcccTGATGTCTACCTTTAGAGAGCTGCCAGTCAATGTAGGAAGAAAATAAATACATTTGCATATATAGTAGTGGGCTTATAGCCACAGATCATATAGTCAGACAGATTTAGGTTCAGTTTTTGGATTTGTTTTTGTTTTTAAACAT
TAGATAATCACTTCTTTAGGGTCAGAGTGTTGGCTGTAAGTTAATTTGTATCCAAATCAAGGCTTTCCTGATTTAACCATGTAACATTTGGCACTAGAGAAAGAAATTAGCTGAATGAAAATTAGGATAGATCTAACCTGGGGGCAGCCAGGCAGGACTAGGTTTGAAAATATAGCCTCTCCTGTAACCCTGTTCCAATAACAGCA
AGTTTCTTAACTTACAAAGGACTCTAAAGTTCTGGAGCTTCATTACAAAGTTGAAGACTAGGCCAGGCATCAAAACTCAAACATTGCTGAAAGCACCTTTAAGAAAAGGATATGTTTCttttttttttttttttttttttggttcttttttttttttcggagctggggactgaacccagggccttgcgcttcctaggtaagcgctc
tggtagagcgcttgcctaggaagcgcaaggccctgggttcggtccccagctccgaaaaagacccaaaaaaaaaaaaaaaaAAAGTAAAACTAGTGTCCAAAAGAAAGGCAGCGACATGCCTTATTTTGTTTTACTTTGCTTggagacacctgcctcagtttcctaaattctgggattacaaatgcgaaccactatacctggttCGT
acaccttggctggccaaggcagaaggatcgtgagtttgaggctaactcaagtcacatagaggctttgtctcaaaacaaacagaaGCTTTCATTGATACAGAAGAAAACAAGCAAGAAATCTTAAGCTTCTCTAGTAAGCTgggaggtggtggtgcatgctgttagttccccacttgggtggcagagcaagtcccaggacagccacg
gccaaggcagaaggatcgtgagtttgaggctaactcaagtcacatagaggctttgtctcaaaacaaacagaaGCTTTCATTGATACAGAAGAAAACAAGCAAGAAATCTTAAGCTTCTCTAGTAAGCTgggaggtggtggtgcatgctgttagttccccacttgggtggcagagcaagtcccaggacagccacggccacactgaga
ttcaaggccagcctgttagtttctgggcagccaggggtatacagagaaaccctatctcaaaaacaaaaaccaaaaaaccaaaaaacaaaaaaAACCCCAAAAGAAACAAAAAGGGACTGATCCTAGGTGGTGTGCCTGGCAGGTTGTTGTTGTTTTTTCTATTTATTTACATTTGCTAATGGTGTGTTTTTGTGGATAACTGAAAG
ctgcctcccagatgctggtttaaagatatgcaccatcaagcctgATAACTTTTTTACTTTATTGAAGTGAACTTAGGCTTTGAATAAATCAGTGTTAGTAAAGAAAATTTAGGGAAGTTAAAAGTCATGGATTGATTTCTTTGAAGCTTCCATGAGATATAGTTTGAAAACATAAATTAGTTAAGATTCAGAAAAGCAGTGAGCTa
CAGCTCCATGGTGGGAGAGAAGTTTCAGAGAAGGGTAAGGTGGTCACAAACACAGGGATAGCCCAAAGTGCTGACGAAAGCATGTCTGGAAAGTGAAGGGAAGAAAGCAAAGGAGTAATTCAGAAAAGCAAGCAGGGCTCCACCTCTGTGCTCTGGAAACCTCTGCGAGTCACAGTTTTTCCTTttccttccttccttccttcctt
TAACTCTCCAGTCCCCTTCTTTTCTTTTTTGAAACATACTGATCTcaaaaacaaaacaaaacaaaacaaccacaaccacaacaacagcaacaaaaacaGAAAGAAAGAAAAAAATCCTTCTGCCTCAAATGCTGTTATGCTGAGATTATAGGCATtgtcttagtcaaagttctagctctgtgaagagacatcatgaacatgatagc
TCTCCAGTCCCCTTCTTTTCTTTTTTGAAACATACTGATCTcaaaaacaaaacaaaacaaaacaaccacaaccacaacaacagcaacaaaaacaGAAAGAAAGAAAAAAATCCTTCTGCCTCAAATGCTGTTATGCTGAGATTATAGGCATtgtcttagtcaaagttctagctctgtgaagagacatcatgaacatgatagctctt
GCAGAGTGAGGGTTTTGGGCCATCTATGACTGCCAGGAACAGGAAACAGGAAGCACAATGTTCAGGGACTTGTGGGTGGTTTGGGGGAGCTTGGGATTAAAAGAAAGGACATTTGTAACCAGGTGCCAGAGGTTCAAACAGTTGGGTCATTTGTGGCCCATAGGGTTAACAGGAAGCAGTACATCATGCTGGAAGATTGACAAGGG
aaccttagctctaacattcagggtggagacatgagaccttgagtttaagggccagtgtggctacatagcaaaatcctatcttaaCCTTTCCACCCCTGGAAAGAAAAGAAAATCAAGGCAAAACCCCCATTAGCGATCCATCTCAAGCTGGCAGTCAGTGACATTCAGCACATCAGCAGTTCGTAGCTGCTACCACGACCCAGTTC
tagctctaacattcagggtggagacatgagaccttgagtttaagggccagtgtggctacatagcaaaatcctatcttaaCCTTTCCACCCCTGGAAAGAAAAGAAAATCAAGGCAAAACCCCCATTAGCGATCCATCTCAAGCTGGCAGTCAGTGACATTCAGCACATCAGCAGTTCGTAGCTGCTACCACGACCCAGTTCCAGAA
ATGGCCAATTGCTGGATGAGGGTCCTCAGTTTGGTGGCATTTACTTTCTTTATGCGTTATATAGTTATTTTCATATAAGAACAATAAACTCAGAGTTTGAAAGAAATGGGAGGGTGAAAGAGGAAGGGGAAGAagagagagagagagagagagagagagagagagagagagagagagagagaaagaCACTGAGACTCTGAGATAGA
ttcttcatgtctagcagtttggtagagtagcttctaacattcagcaaaacactttatttgaacttcctggttttcaataaaagatacaaatgatCATCCAAAGAAAGGTACATGGGCAAGGAGAGAAAGGCCTGGGCCTTCTGTGCTCTCTCTGGACACAGTGATCTTAGCACAGGACTTCCTGActttttcacccaaggaaattt
TTATCGATGAATTTGTTAGCTATTTATTCTAATAGGTAATTTTTATATTTTATGTACTTCTTGTAATAACAGCGGTGTTCCCCAAATAGAAAAAAATGGAAAGAAAGAAATCtttttttttaatttttattttccatgcatggtgtatgcataccatatgctcatagaggccagaggagggcatcagattccctaggaataggagt
CGATGAATTTGTTAGCTATTTATTCTAATAGGTAATTTTTATATTTTATGTACTTCTTGTAATAACAGCGGTGTTCCCCAAATAGAAAAAAATGGAAAGAAAGAAATCtttttttttaatttttattttccatgcatggtgtatgcataccatatgctcatagaggccagaggagggcatcagattccctaggaataggagttaca
AAGGCCTGGTTGCAGAATATTCTTGCTGAAAATTGGCTTCAGTATTACACTGTTGTGTCCATGGATAAATTGCCTAACTGTTTCTAGTTCCTTTTCCTTGAAGAAAACTTTATATTTATATAATAACAAACAGGTTTTTGTTGTTGAGCCTAAGCTCTTAATTTTGTTCTCTTTACCCTACAGTTCTGTCttactgttctgttgct
caagcgctctaccactgagctaaatccccaaccccGACTGCATCGTTTTTGGTTTTTAGTTAAATTCCGGTTTGCTCTATTTCGTGTTCCCTTTGTTTAAAAGAAACTGTagccggggtagtatatgtctataatcccagcagttgggaggcaggaggatccagagttcaagtcggcatggaacacatgagacattagctcaaaaa
AGGTGTGAATGCTGTGTTTGCATTTTTAAAAGACTGGAAAATGGCTCAAATTATTAGCTTGACTGAAGGCATGATGTCTCTCTAAAGGAAATTGAGGGTAAAGAAAGGAAAATGTTTGGACCAGAACAGTTTATTACAAAGGTCCTGAAGTGGAGAGGCTGGTGTGTAGTTGGAGTATGGAGCTTGGGAGCGAAGAGAACCCCAGC
TAGCAGAAAATAGTAGTATCTTTAGGTGGAACTTATATGTGACAAAAAGATACTTACACACAACACCTTTGGGGTTGGTGGCTTTCTAGGCAAAAGGTAGAAGAAAGGAAGCCTGTGTGCACTCTACTTCTCGGTGGGATGCTTTATGAGGTTTCCTGCTCTGACAGTAGCTCATGGAGACAGCCACCTCTACTCTCAGCATGGAC
GCAGTCCAAACCCTCCAGCCGAAGACTCTGAATGGGCTCCTCATGGACTGGTACAGCTCTGTTTAAACTGCCAGGGTGATACAAATGTTCTGTTAGGAGTAAGAAACTCCATGAGTAAGGAATGATCAGGTAAATGAATAAACAAAAGGTTGGAGAAACAGTACTGCACTGGAGTCCCACTTGGTGTGCTCTAATGAGCCCAGTTC
tgtgtgtgtgtgtgtgtgtgtgtgtgtgtgtgtgtgtgtgtgtgAAATGACACTAAGAACATTAGTGCTTTTCTTGAAGTAGGTTGTTAGTTGTGGGGGGAAGAAAATGAAGCAGCCTTTGAGGGTTCCCGAGCAGATGTTTCTCATTGGCTTGGTTATCAATGGTAGAAGGTCAATGAAGTGGTGAAGTATACTCTGGTGTAGAG
GCCAGGAGCTCACTCTCGTGCGGCAGTCGCTTCACTGAATGAGCCGTTGCTCCAGCCCTGGGAGCCCCTTTTAAAAATGTGCTTTGCACTATGGTTCAAAAAGAAAAACTGGTATTTTGAAAAAGAAAACAAAAAAACCTGCAATCTTTAAAAAAAAAAAAAAAAGACAAACTGAAGTTAACTTAAAATTAAAACTGCCATGCTTG
GCAGTCGCTTCACTGAATGAGCCGTTGCTCCAGCCCTGGGAGCCCCTTTTAAAAATGTGCTTTGCACTATGGTTCAAAAAGAAAAACTGGTATTTTGAAAAAGAAAACAAAAAAACCTGCAATCTTTAAAAAAAAAAAAAAAAGACAAACTGAAGTTAACTTAAAATTAAAACTGCCATGCTTGGAATCCCATAGGACCAAGGATC
GTTCATACACATGGTCCGTATGGCTTTCAGGGTCTTAAAACCAAGAGATACTGTGATGCTAAGTGTCCTCAGTATCCTCAAGATTTTACTTTCTATTCCCAAGAAATATCAACTGTTCCCACCCCTGAGCATTCGTCTCTTAACTAGTGATGATCTTTGTGTCTAGGGGGCCTTTAAATAAAAGCATGCATCCCCAGAGCCCCTTT
AGCCCTGCAATGTATACTCTGTATATTGGATAATTAGTAAGTGGCTTGTGAACCTAGAAGCTTTTGAAAAAACTAGGGTTTTGTTGTTGTTGTTTTGCTTAAGAAAAACAAAACAAAACCAAAATTACTTACTATACAACATTGATATTATAATAAGGATTAATTTTATTTCCTGCATTAAGAATAATGAAAATAgggaaggggaa
TTCAGAGTGGCTGTGATTAGCTGTCCCTAATGGTTTTAGTCACATGTGACTGGACGGTTGGGCAGTTACATCTGTCTTTTTTCTGTTCTGAGAGTGCTCTAAGAAATTGCAGTGTTCTAGAAGAAAAAGAAGGTCATTCTGGAGCACAGCATTGAAGTAAGTAGAGACAGAATAAGCTGATATGAGAGTCATGCTTTGGCAGTTGT
CTGTCCCTAATGGTTTTAGTCACATGTGACTGGACGGTTGGGCAGTTACATCTGTCTTTTTTCTGTTCTGAGAGTGCTCTAAGAAATTGCAGTGTTCTAGAAGAAAAAGAAGGTCATTCTGGAGCACAGCATTGAAGTAAGTAGAGACAGAATAAGCTGATATGAGAGTCATGCTTTGGCAGTTGTTTGGATATTAGGGAGTGGAA
GCTGCCACCAGAGAGGGTATCAGGGAGAAAATGTCCCTTGTAAGAGGTTCCTAAATCACTGGGGGCGGGGGGGAGGTGGAGAAAGAAGAGAGTGGGGCACAAGAAAACAGGCAATTAAAAAGGTCTGCTTGTggttggagagatggctcagtggttaagagcactgatttctcttccagaggccccgagttcaattcccagcaacc
CTGCTGGCTGATGGTACAGTACAGCATGTGGAGTCCTCAGCTCTCATTCCTCTCCCCTCCCACAACTTGACCACCTTGACTGTGTTGCTGGTTGTTCTAGAAGAAATTTCAAATCTTCTGGGGTCTTCTGATTTTCAGATTGACTTCCTTGTTTGGCATGAACTTCTAATCCCTGAGGTGTCTTGGTTTCTCCTAGCCCCTGTCCT
AGAGGAAATATGTAAGTGGAGCAACAACATGGTTTGTTTTTAATCTATCGAACAGTTATTAGTTACCTATTATAGGATCCTTCTGGGCCCTAAAGATCCTAAGAAAATGAAATAGAGTTTTGCCACCCTTCCCtctttggagacagtttcactatgtagttttatctagcctgaaactcatgtagaccaggctagccttgaactca
CTCAAAGAGTGGTTCCTTCTTGTTTTTGGCCTTAATGAATTCTAGATCATTACAGCATTTTTTGATTGAAAACAGAGGTAGCAGCCAAATGTGCAGCAGTAAGAAACCTAGACCGGCAGAGAAAGGCCATATCTTATACAAGAGGGGTTGTTTAATGTTGTCTTAAACTTCTTTTACAGAAAATTGGAACTGGATATTCCAGCCAA
gtcctagtgcatgggaggctgagacaggaggattgagagtttgagactagcctgggctagagcgataccctgactcaaaataaataaaTAGATAATAAATAAGAAAGAAATAAGATTCACCATTTGGTtctatgtgaagttctagagtaagtaaaactatagatagatttagaaaatcagaatagtggttactactggtgagagcg
tagtgcatgggaggctgagacaggaggattgagagtttgagactagcctgggctagagcgataccctgactcaaaataaataaaTAGATAATAAATAAGAAAGAAATAAGATTCACCATTTGGTtctatgtgaagttctagagtaagtaaaactatagatagatttagaaaatcagaatagtggttactactggtgagagcgagtg
ATATAAAGATTCTGCTATTGCGTTTAGGAATTTAGACTGTAGCTTAGGGGCTTCATTAATGCTCTTAAGAGAGGGCACTAGATAACTATGCATCTTTGAAAAGAAACTTAAGACTCAATTTCTTCCGGAGGAACAGATATAACAGGAGCCAAGAGAGGAGTGTGAGGGATGGAGCTGAAGCAATTCTAAGGTTAGGGTATACAATG
GAAGGGTGCTGACACCTTTGTCCTATGTTGTCCTTAGGCGCCAGGGTAGGCAGAGAAGTTGTTTCCCTTTATGGGAAACTTTATCATCCTTCCACAAAAAAAGAAAAAAAAAAAGCATTCTTAAGTTTGGCCCTTCTATCCCTTTCTGTATTCTGAGAGACTGGAAAACTGGGAAAAGTGGGTAGAGATCTTGTTGCTGCTGTTTT
AGGAAAAAGGGAAGAAGACCGCAGAGGCCATTCCCTGTTGTGACGGTTCCCAGGGTGCATGGTACTGTGAGGCCAGTGTGTTGTGTATAGTTGATTTAAAAAGAAAACCACAGATACATGTGGGGTCTTGTGGAATTTCTTGCTAATTTTCTCTGTGTTCTCGAATAGAGACCTTTCTTTGTCTATTTTATGTAGGGTAAATAGCC
tactatgaattttaagtctgcctgggctacaagaggagttttaggttagcctagactagagtgagtggcctgcttcaacaaacaacaagaAATTGAGGACAAGAAAGGTACAATGTTGGGGGATATGAAAGAAGTATATTATATGATGTATGGATGTGTCATAGTGAAACTCACTCTTCTATAAGTTAATACACATTAATATAAAA
GAGGTACACATTTGATAGCCTTGGCATTTACCAGGAGagtcagctaaaggtcagccaaggccacatgagaccttgcctcaaaaaacaaaTGAAATCTAGAAAGAAATAGGGATGGAGAAGAGAGAGAAGGCTTCATTTTTGATGCTGAATGTTCTTTTTTAAAAAGTAAGAACTCagctgggtgtgcttttatgcacctttaatcc
gggctacacagagaaaccttgtctcaaaaaccaaaaATAAAAAGTAGATACTCAAAAATTCTATGTTTAAAATCGATAATGAAGGAGTTTAATCTATTGCAAGAAAATAAAAGCCATGGGTTGGGTTGGTTTTTTTTCTTTTTTTTTTTTGATGAAAATATTTGAGACATAGTGGTTTCTGTTATAGATTCCATAGGAAGGTCCAG
AGCTCCCTCACACTGGGTCTTCTTTCTCAACAGCACATGTAATGATGGTGCAGGAGTGGCTGGGAGGGGAAGAAGAAGGGAAAGGGAGAGTCAGTCCTAAAAGAAACTGACAACTGTTTGTGTTAGCAAGCACTGAGAGAATTGTCTAGCTTCTCTGATAAGACAGGAAGTACTGGACTTAATAAAAAGGTTTTAGTTTCTTTGGA
AGTTTATAGTATTACTTCATAATACTCTGGTTCCATTATAAAAGTTGATGATTAGGTATAATTCATTGTGGCATGAGAGTTATACCTTAATTTAAAAACAAAGAAACCTACTGCAagagatgactcagcacttaagagctcgtactgttcttctagaggaccagagctcgattcctagcatccatatcacatctaccattgtactc
TTTAAATTTCTACCATTATTCAAGAGTCTGTTTCAGAAGTACATGCTGGTGTATTTATGATAAAATTGTATGTTTCTGTGAAAACAGTAATTGGATTTAAAAGAAAGATTGACCATGCGTGGTGTGATAACCAGGGCAAAGCGAGATTTCTGAAGAGCTCCTTAGTTGTTGTTTGTTGTTTTTGCCTCTGTTTGACAGAATGCATA
GTTATTTTTGGTATTTCCACAGCTTTTGTTTATTCCAATATATTGCTTCACCTGGTGCATTTTAAGGAGTTCCGCCTTTACATTGTGAGTTATTTAAAACAAGAAACAGAATAGTTTGACACACCGCTTAACCTGCAGAAAGTAGTTCATTAAGTGGGTGAAATGAATGTTTGCTGGTGGCAGAATCAGATCCACGTGAGTCACCT
GTGAGGGCAAAGATTAGAAGCAGTGTGAGTAGAAAGCCTTAGGTTTTCCCAGGTCAGTTAACTCAGTGAGACTGTATGTGTAACATGGTGTGGCTGACAAAAGAAAGAGAAAGTTTTCAGCTTCGTTAATGGTGGCACAGAGGCTGGCAGGGCTGACTTACTGCTCGTGAATCAGACTAGACCTGCAGCACTCCATTCACCTCCTG
CATTCACCTCCTGAGGGCATCCCTCTTCAAAACACCAAGTGAAGCACACAAACACAGTAAGGCAACACAGCTGTGAATGAAGGGGCAGTCAAAGTGGCCAAAGAAAGTGAGACTGTCCCAGGACCACCTTTTGAAGAGACACCTTTTGCCTGGTTGACTGGTCTTGGTACGTGGGGGAGAAGTAGTTGATGAAAGTGCACAGTTGC
gttgtttgttcagggaagacactgcttcggaaagaactctgttaattgctgcagctagtaagtttttctctacccctgtCCTCCCACACACAGAAAGAGAAAGAAAGTAAGAATTCAAGCTGAATTCACTTTTGCCCCTCTAAACAGGAGAAACATCAAtttcttttctttcttttctttttttttTTAATTAAAGATTGACGTGT
TTCTGCAGAGGTGTGTACTGACCCTCCTGAAGCTCTTGCTTCTGGCAGTTTAATGGTTGAGGGCATGGGGACCATTTCACATACTGTCCATTTCACTCTAAAGAAAATGCTCTGGTTTCACAGATGGGAAAGATGTAGAAAGATTTGGCTGTGTATATAAATGAGATCATGTGAAAATGAGGAGTGTGTTCTTTATTGAGTGTTTA
ATTTCTGCTTCTGAACTAGAGGATCCCATGAGGGCAGCTCACATTTGTGTACTTACCAGAATAATCTGGTTTTGATGTGTCAGAGGAGGCCTTGGGTTGTAAGAAAACAAATCCCAAGCAGAGATTGGAAACCTAGGGTTTGGTGCTGGCTTGGCCAGTGATCAGCTTCTGTCTGGACAGCTGTAAGTGACAGGTCTGCCTGTTAA
CCCATTATCCACCGGGACCTGAAGGTAACCGACCGGCTACTTCATGGGGTGGGGGCTCACTGAGTGTTTCCTATGTCCCAGCAGTATGTGCTGAGAGGGCAAGAAAGAAGTTTACCACATAGTTCCCAATGCTGAGCTCACGTTGAAGTTGGCGAGAGAAAATACAAAGAAAAAGCACAATATAAATAGCAACGAGCCTCCAGAAT
TTTCCTATGTCCCAGCAGTATGTGCTGAGAGGGCAAGAAAGAAGTTTACCACATAGTTCCCAATGCTGAGCTCACGTTGAAGTTGGCGAGAGAAAATACAAAGAAAAAGCACAATATAAATAGCAACGAGCCTCCAGAATTTTAAAATTTCAAATGCCTGAACTCATATGTTTATTACTGTATTCTTACATTTTTAGTGGTCTGGA
CTTAAGTTTTCAGTCAGAATAGAGACGGGTTGTTGTCCTGTTTCTCTCTTTTAAACTTGTTTTTGTTTTTTATTGATTTGTGCTAGTAGTCCATGCACTTAAGAAAGGGGAAGGAAGAGTTCAGGATGAACAAACGTATTAAGGTTGAAAAATCACAGATGTCACCTCTTTTTGTCACAAAAGAGACTTTGATCCCATGGAGTGGC
AATGTATTTGTCAGGGAACTGACAGTTTATTTTGACACATATTCCCTTCTATGCTTCATTGTAACAGTGATGGGAATGTTGTCAGCCCCACTTCCCAGATAAGAAAAAAGAGACTTGCAGATTTAAGTAAGGTCAAATATCAGAGATACCCTTGAAGTCTTCACCCCGAGTCCAGCATCATTCATCATTGAGTGCATTGGTGATGA
ATACAAAGGAAGCATATGCAGCTCTGAACAAGCACACCTGGCCAGAGCGACCGCTGACTTACTGTTAACTCTTTAGAGGCACTTCTGAATGTAAAGGGTTAAGAAAGTCTGCCCAAAAGCCCAGTCCCATGTCCCCACAGCCCATACCATAGCTCAGAGCTGGAGGTGGGCACAGGGTCTTGTGCCATTTGCTTCTGACCTTCCTG
GAGAAGACTCCAGCTGTGAGTAAGAGATGGTTGTCTTTAAGGAGCTTACGGTCTTCTTCCCTTTGTTTTTCCAAAGCGGTCAGTCTGTGGAGAAGGTTTGAAGAAAAAGACCATAGAATCTACAGTCTTCAGGGCCTCACAAGGGTCTTTTTTTTTTTTTTTAATTGCCATGTAAACCAGAACTGTTTCCCAGCATGCCAATCAAC
GAAGATGAGATTAAGAAGTAAGCCTTCTCTCCTTTCCTGGAGTTTTGTCCTTTGTCAGATAAGCACATTCTCTGTCACTTTGTGGATGAAACAGAATGGGAAGAAAATGGTGCAGGCCAGTTACCCTTTATTCCAGAGCAGACTGTTCACCGTTGGGTTTTTGGTTTACCTGACAGCTGAGGAGAGACTAGCCGGTGGACTGACAC
agagtttggatccttagtacccatgcaaaagcctggtgggcctgtctgtactctcatcacttgggagCAAGTTGAACAGCTAGACTCACTCGCAAATCTCAAGAAATAAAGCAGAAAGCCATGGAGGAAGAACTAGAGATCAGCTTCTGTTCTCCACATACATAGGCACACATGTCAACATGCTGTATGTACATCACCGCTCCCAG
TTTGATATCATTGTCAAGGAGAAGTTTCATTTTAGCTGTACTAATATTTAATTTGCTCTTCTGCAGATTGCTGCCCAAGAATTGGATTCTAGTAATACAAAAGAAAAATTGCTCCTCCTTGATTTTTAATTATAGCACTGATATATTTAATAAAACATGGATCTCTTGATTGTAGATACACAACGCTCTCCTATCGAGCCCCAGAA
TTTTCATTTCTTTGTGTTATCATAGCCAGCATATGTACTAACATCCATTACCCAGATGGTAGGACAGTAGCTCTGTACCAGAACATGTACTAAAATGCTAAAGAAACAGATGCTTTTAAGAAAGTTGTTCATAAAAATGCTGGTCAAGACATTTCGTAGCTAAGTTTGAAAAACTCTTATAGACCATAAATCCTGAGCTGCCCATT
TATCATAGCCAGCATATGTACTAACATCCATTACCCAGATGGTAGGACAGTAGCTCTGTACCAGAACATGTACTAAAATGCTAAAGAAACAGATGCTTTTAAGAAAGTTGTTCATAAAAATGCTGGTCAAGACATTTCGTAGCTAAGTTTGAAAAACTCTTATAGACCATAAATCCTGAGCTGCCCATTTTGAGTCCTGGGCAGGG
CGTAAGCACATGTATGTTTGTTTTAGGGTATATGTTGGAACCAGACCCTGACAAAAGGCCGGATATTTACCAGGTTTCTTACTTCTCATTTAAACTACTCAAGAAAGAATGCCCAGTTCCAAATGTACAGGTATGTGAATGGTGCTTTTTAAAACTGACTTGTCATTTTTAAGGATGtttttatttgttccttgagaatttcacac
TTTCTTTCAACTTTTTAGAATTCTCCCATTCCTACAAAACTTCCTGAACCAGTGAAAGCCAGTGAGGCAGCTGTAAAAAAGACCCAGCCAAAGGCCAGGTAAGAAATGCCCTCAAGAGCTTGCACTGTGCTTGGTGCCAGCCGCAGTAGAATTGCCTGCTGTGAGTAGAAAGGAAAGCGAGCTCTTTCTCCCTATGCAGAAACTGT
CATTCCTTTCTTCCCTGGCTCCAGCCACATTAGGAAAGCAGTCCATCAAGAGATCCCCTTAGGTCTTAGCCAATCATACTGGAGACACTTCGGCTCTTCCAAGAAAGGATCAAACAAATAAAGGAAGATGCCCAGGTTAGAGGGACAGAGACAGGCCAGGAAAGCCTGGGAGGATAGTTGGAAGGTCTAAGTCACACTTCATAGAG
GAAGGGTGGCAGAATCCTCATCCCACAGTCATCTTGAAGAGGAGTCTCTTGCTACTGGAGACCTTGCATTTGGGATTTGGACCTGAGAGCAATCTATAGGAAGAAAGGTTTCAGGGCACTCTGGATTGGACTTTTTTTTTTTTTTATTGTTTTTCACACCTGTCATAGCTCAGGATCTGCCAGACATACTCACATAAACTTCAGAT
TCTTTATGCTTCTCACTCTCCCTCCTTACAACATAATCATGATCTTGTGGTTTAATATGGCAGCATCTATAGTCAAAGCAGTGAAATCAAGGAATAGTCAAAGAAACCATTATCTCTTAAGGCTCCTAGAAAGTGCCAGATGACCGTGTGTCCAACCAAATATTTATTATTGTGGAAAATGGAAGTTTGTGTATTTAAGAAGTGGC
CGTTGGCGGTCTGTCTAGAACTTATTTAACCACTAAGCAGCTTTTTAATCTTTTTATTGGAGATAGTAACATTTTTACTGAGTATAAAAGAATCATTACTAAGAAAAAAGGTTTCCCATTTCCCCCCTGACTTCTCCAGTGAACTTACTATCATCCCAGAGTATGTTATTCAGGGACCCGGGACTGGGGAGGGGGCGCAATTATTA
ccctcctctctctctctctctctctctctctctctctctGTGTTTCTGTCTGCCTGTTTCTGTTGAAAAAAAATTGGCAAGTTAAAAAAAGAGAAAACACAAGAAACATATATACACATAGACACAAAAAAAACCTAACACAAATTAGAAACCataatatataattaattatatatttttattgaaattgaattcattaaaatatt
CTCAAGACCCCTGAAGCCTGTTGTGTGCATTTATTTTCTTACTGGACATCTGGTCCATCCACTCCACCTTATTTACCTTACGTATTTCTCCTTGCTTTTAAAGAAACCAGACTTACTTATTTTTTGTAACCACAGAAGAATATTATTTTATTAATGCTGTGTTTATTAGTACACATCATCCTTTGTGTTCTAGCATTCTGTTATAA
cagcaagcacccctatccacagagccaactctctagccACAGGGAGAGAGATCGATAGTCTTTACCTCCTTTTATCTCCTTTGCCATTTTTATTTATTTAAAGAAAGTGAATTCCTTGTTCTTGGAAACTCTTCTTATTATGAACTTGACTTGGTTACTCTTTGTCATTTGGTATATTCCACtgtgtgtgtgtgtgtgtgtgtgtg
AAGACATTATCTTCACTTTATTTATTAGCATATCCTTGTTTTGAGCTTTCTTAGTGTACCTAGCATGTACTTCCAAACAGTGTGCATTAGAAAGACATAAAAGAAATGCTAGAAAGATGCATATAGGGTGCCTTTTAAGCCCCAGCCACTTAGGAAGCTAAGTCAGCAGAATTGCTTGTGTCCATAGGTTTTTGGAACAAACCTTG
TCTCATCAAAAGGCAGTTTGAGTGCCTGGACAATGGTGTTTGTATATCTAGCTATTCTCATTCTCAAGGAGGCCCAACAACTAAACCAATGAAGGGAAATAAGAAACCATCTCTCTGAGGATTCATTTCTAGCGGAGAAGTGAATCTGCCCATCCTGGACCAGAAAACCTGTGCTCCTTCAGAAGGAAACCGGGCTGTAGATTGTC
GTGCAGTCAGTCTTATTGACCATTGTGAAGTCAGTGTGATTTTAGCTTCCTTGAAACCATGCCGTTTATAGTTGATCATATTTAAGTCAAGAGAGCCTGAAAGAAAAGGAGGTGATCTAAAGACATAAAGTGGTGGGGTTTGTTTGTTTGTTTATTTATTATGATAGAATGATTCTGCCATTAAACAGTGTTCTGAAAGGCAATGA
TTGTTTATTTATTATGATAGAATGATTCTGCCATTAAACAGTGTTCTGAAAGGCAATGATAGCTTAGAGCAACCTGGGTCCTGAAAGATCAGAGACAGCCAAGAAAGGGAGGTTGGTTATGTTTGACACACAGGCCTCAGCCTAGGGTGCTGTAGATCCAAAGGTCAGGCAAGCTGCAAAATTTCCCGAGAGCTGGAGTGAAGGGG
GCTCTAGAAATAATGGCTGAGGAGGGCGTGCCTCACAGGATGTGGGTCCTGATCACAGGTCCGTGTTGTTGTTGACTGAACATAGAAAGGAGATTCTTCCAAGAAAAAATGAAGTTCTATCCAAAATATCCATAACCTAATTTGGAAGGCCAGCCATGCAGATGTCCACGCAGACCCAGCTGAATGTACACATACCACACAGACAC
TCAAAGGAACATAGGATCCTGAAAAAGGGGAGAAGGCAAGAAGCAGAGGGACCAAGCTCTTGGAGGGAAGGAAGAGCCAGGTCAGGTCAACTGCTGTCAAAAGAAACAAGATTCAGGGTGGACAGAGTAAGGGCACAAAGTATGTCCTGTggctggggagagaacttagcacttacaggtactttccacgcacgcaagcctggaaa
tatcacatatacatacactgacacacatgcctgcatagacacatcacacacagagagaaacacatacCCCACCCCACTGTACATACATCATAATAAATAAAAGAAAAATATGCAAGGGGGAGGGCCTATATAgcaagatggcttagtaggtaagggcacttgctaccaaatgtaatacctcgcttcgCAGTTGCCGCAGCATCTAC
AAAGTAGAAACCAAAAGACCCAGGTTCTGATGCTTGTTTGCAAACAGAGCACTGGTTAGTCTCTCAGTTTGGGTCTTTGTTTTCTTTGCTGAAAAAAATTAAGAAAATAGTAATAGAAATTTCCAGGGCTCTCAAGTCCTGGCTGGGCGGGTTCAGCTAGAGGCAGAACCTAAAGCGATCCTGGGTCTCCTGACTCATTTAAGAAA
AAGAAAATAGTAATAGAAATTTCCAGGGCTCTCAAGTCCTGGCTGGGCGGGTTCAGCTAGAGGCAGAACCTAAAGCGATCCTGGGTCTCCTGACTCATTTAAGAAACTTGGTTTCTAGATCTCTGTAGTTTGCCAAGTAGAGAGCATGGATAGCAGTTGCATCAGGTAAGACTGGGAGCTGGGACCCACCTATCTCATAGCACTGC
caactgcccagagtccaataccatcttctggcctcacgggcactcacatgtgcggggtacgctcctagacatCTGTATGGATGATAATAACTGAGATTGGAAGAAATTGAGCCATTCGGTTGCCATCATTTCCTTACTGCACAGATACAGCCAGGGTACAGCACAGAGACAACTTTCGTTCTTTAGTGCTCAGTTGGCCTCCGCTT
GCAGAGAGTGAGGGTTCTGACTGTGGCTAACCTCCACAGCTACCACAGGAGCCCTTTAGATTAGGATTGCAGAGCCAGGAACACACAGCGGCCGTGTGGGAAGAAATTCTTGAAGGTTTTGATCATCCCTATTTCCTCATTTTTCATACTTATTTTCATTCTAGAAGAATCCTGGAAGAGTTTAGCGCTATAGACGCTCACACCAA
CATGGTCTGTTGGCTTCAGCATTTCATTGTTAGTGGCAGGGTCACTGTCTTTTACAGTGAGTGACACTCTAAACATTTGGCAGATCAGATGAATAGATGAAAGAAACCTGAGGCTATTGGCTTCCACTCCTTCTCCTACCTTCTAGACACTAGACTGTTGTTCTCAGCCTGCCCTGCCCTGGGCATGGAATAACCCAAATCTGACT
CCCTGGGCATGGAATAACCCAAATCTGACTGTCCACCCATGCTGAAAGTGAATCAAGATGACGAAGCTCATGGAGCCAGCAAGTTGCCATACCCTGGTGAAAGAAAGGGCGAGGCTTAGCAGACCCTCAGCTCCTCCTGCCCTTTGTGCCTCCAGTAACCTTATTCTTCCTCCAGGCCCTCCGTTAGCATCTGAAGCGCACAGTGA
cactggccttaaacttaaaatgccttagcctctacttccccaagtgtgagggtcataggtgtgtactaccacatcAGCTTTCTTTTGATTTTTTTTAAAAAAGAAAAAAAATCAGAAAGCATAGAATAATCCAACTTCATGTCAGAGAGCCATTTCAGTTATATAACTCGGATTGCTTTGTGATGTGTTTATTGCCTTCTTGTATT
TGACTTTTCCCGTTTTCCATGCACACAACCTGTATCTCTGGTCATCACTGATGTTCTGTGATTTCTCCAGTAAATTTCATGAGTAAGGAAGAATCTGTGGAAGAAAACCTTTGTGAAACAGTTGATTTCTAACTGGTCTTTGGAACTTCACCGATTTAATAGACTTGAGCTGATTCGTCTTTAGAAGGCCAAAGCTTGGAACACTA
CCGAGACTTGTGGAAGTGAGCCTTCCCAGGTTTTCCTGAGCAGCCTCTGACTTCTTCCTTCTCTCATCCCTTCCTCTCCACTGTTCATGCCCTGGTACAAAAGAAAAAGCTGATGCTGCTGTTGAGAGTCTCATACCTGGGCTGGAGCCACCTGTTGCCCAGCGCCTCCCATCTCACACGGAATCTGTGACTTCAAACCGCACAGG
GATGGTAATCAAAGCTGGGCCTCTCCTGTTCCTCACTTGGATGTTTCTCCAGGAAACACTCCAATGTTTTATCTCTGGGTTTTCCCCAACTCTTTACTGAAAGAAAGTAGCAAGAGGCATTTCAAAGGGGAACCAGTGTTAGCACGTCAGTGTGATTCCTGAGTGGAAAAGTTAAGTGAGACTCTAGCCTCAAAGTCCTTTCTCCA
gaactatagcactagttccaaaactctgccttgaaaaacgaaacaaaaAGAAAAAAAGTAAAATCATTTTATCAAATCTGATTCAAGGTTTTTAAGTGTAAAGAAACAATATCCTCAAAAAAAATCATTCCTCAAAAATTGAGCTGTGAACATTTTAATATTATTTCACCTTTGAGTCATAATTGATTACTGGGTTTCTCTCTCTG
TGTTGTGGTTATAGCTTGCTTGCCCATAGCAAGCTTTATTTCTGTGTTGGAGAAGTATTGGAAAATGAACAAGTTAAGCTCCTCCTAAAGGAAATTCAAGAAGAAAGCCCAGAGCTAACTGAAAACAGAGCTCATGGGTCACAGGGATGATGGCTGGTTTTGTTTTAGGGTTGGCACAGGAAGTTACCTGTGTGGACTTTGATGGC
actaggcctacagagtaagacttgtctcaaacaacaacaaCAAACAAAACACAAAATCCAAAACAAAAAGCAAACCCAAAAATGGAGAAGGGGATAGTCTAAGAAACTTGTGCTGGTGGTCTCAATGTGTGTGCTTTTGTGACCCAGCATTCAGAATTATGGAAAAGTCTTTTTTTCACAGAACAGGGACTCTGAGCCTTTGCTTG
TAATCTCATCTCAGGGTTTGGTGTCGCTGAGGGCTCCGAAAAGGTGGCAGAAGATGAGTTTGACCCTATTCCTGTACTGATAACCAAAAACACACAAGGTAAGAAAGAGGCTGGAGAGAAGAGAAGAGCTTGACGTCCATTCTCAGCAAAGCAATGCCCTAGCCTGCATGGTGAACCGGAGCATCACCATTTGCTGAAAGACCCTG
CCAGCATGTGAGGCAGGTAGAGATGCTGCTCTGTAGCTTAAACCTCACTGACTTGGATTTATTTAGAGAAGGCTTAGTTTTTATGAAATGTCAAGCCAAAAAGAAAGTCTCTCTGGTTGGTAGAAGCCTGAGGCCTATGTCAGAAGTGTTGAGCATTTTTATCATAATTAGAAAATATGTGATAGACACAGATTCTGCCCAGAGAG
GGAGTTATGAGAAAAATGATTTTTTTTTTAAATCTGCAAATAAGGGGCCCTCAAGCTCCTTTCTCCTACCCCTTTCCTTCTCCTATAGAAATGATAAGGAAAGAAAAATCTCTGCCCCTCCAGATCCATCCCTTGGCCAGCTCCTCTCGTTAGTGTGCTGTGTTTTCTCATTCCCCATCTTCAATAGCATTATCTTAACTCAAGCG
ATGGCTCACACCAGCGAATCAAAGTGAAAGAGACATGGCCTCCTAAAAGGCCCCAGGGCTGGACAGGGGAGGGCAGGCCTGGCAAGGTGGGTCTCCAGGGAAGAAAAGGACAAGGAGTAGGCAGGTCAGCTGAAAGGGTTGGAAAGCAGTCCAATGTTCTCCCCTCCTCTTCCCTCTGCACCCACACCTCTGCTGGGGGAGGGCAG
TCCCAAATCCTGATGGTACCATCTTCATACCCTACCACAGCTCTCTTTCCTAAGGACCAAGGCATGGATAACCAGAGGACAAAGGACACTCAGACACACCAAGAAAAGAATTAACAGGAAGGATAGACTAGGGGGTCCCCAAACTCCCCCTGGAGTCACAGCCAAGACCTAGTGTAGGGCAGGAGACTGGGATGACTAAAGTACCC
GAAGTAGGCAGTTTTGGACTCAAATTTGCCTAAGAGATGTAACAAATTCAAGGCTAGCCTTGGCTACATCCAAGACCAACCCAACTATAGAACCTTAAAAAAGAAAAAGTGGTAGAAGAACATTAAAAAAATATCTAAATGATGGGGACATGTGACCCATGCGCTAGTCACCTTTTAAAAGTAATTAAGCAGGAAAAAAAGGTAGG
gctttacttgctgagcggcctcaccTGAACTCCTCAGCCCCTTTTGAAGGCTGAGGGATGGAAGACATACTCTAAGGATCACCGCTTTTTAGGGTGTCCTAAGAAAGAGGCTATTGCACTGCCACGTTCTATGTGCCTAAGCTGACGGGACAGGCATGTCGCCCTGAGTGTCCTCCAAACCTGAGCCTCCTGACCTCAGACTCTCC
ACAGTACCCCGGCGTATCCCAAGGGCTACTGTTGCCGAGGTGATTGGGATGGCACACAGAAAATGTTATTTTACAAACCACGTGAAGCATGATTCCATTGAAGAAATATGCCGGTCATTGATCTTTAGCTTCAGGTTATAATACAGCTGGAAACAAACTTTGTTGCTGGACTGCCTTCTAAGCAACCTGTCCTTGGAGATGTAATT
CGTTCTAGCATTAACACTAGCGATGCTGTATGTGCGCTCTGAGGGACAGTTTGTCCAGTGAAAATGTAAGTGTAAGGAGGATGTGTGAAAAAAATTAGTTAAGAAAGGGAGTGATACATTTTTATTTTGAAGTTTTAAAAATATTCATTCATTGGTTTGACTGGTTATTGTCTTAGTAGGCAGAAGGGAAGAGGAATCAGGAAGGT
TACATTTTTATTTTGAAGTTTTAAAAATATTCATTCATTGGTTTGACTGGTTATTGTCTTAGTAGGCAGAAGGGAAGAGGAATCAGGAAGGTAGAGGAGGAAGAAAACCAAAGCACTAAAGACTGCCTTAATGCTAGCTTACGACGCTGCATGTTACCTTCCTGTAGGATTGTGTGAACTTGCAGAATCTGTGCTTATTTTTACTT
ACAGGCCAAGACTAACTCTATAGCGGTTACAGGAGAGCAGCTATGGCCAGTGCCAAGGTGAGGACAAAAAGCTAAGCCAGTAGTGAATACTGTCACCCAAAAGAAAGCCTAAGAGGTAAAAGGCACCAAGGGGGTGTGTGTGTGTGACAAACGACAGATCAACTGTTTCTAATCAGGACTGCATGCACACAAACACAGTCTTCTCC
CTGGACAGAAAGTAGCGTGATAAAGGGGGCTTCCATTGAGACCTGGTCCTAACCAGCTGTGAATAGAGCCTGCAAAGACTTGCAGGGAGCCCAGCATACCAAGAAATTCCAGGGGTTCCAGGTTAGTATGGATACATGATATCCTTCCCCAGCCCCCAGCATGTGGCTCAGGTTTGCAGGGACATgctgaggccagaggtcagctg
GATACCCTTGGCAATGGCTTCTTCAGTCACTATCACGAAAGCTCCTGCATGGCTAGAATTCCGTAGATGTCTGAAAGCAGAACACACACACACAAAGCTGAAGAAAAAGGAGTTTGTGGAGCCCTGGGTGAGAGGCATTTGCCCTAGGAAGCAATTCATTTTTTTtttttttttggttctttttttcagagctggggaccgaaccc
gtctgcctcccaagtgctgggattaaagacatttgccaccacacctccagctGCCTTTCACTCTTGAGGGATTTTATGAGCACAGTTCAGAAGCAAAGGCAAGAAAGAGAAGGAGCAGAGCGGGGGAGAGAGTTGGGCCGAGGCTGGAAGCCAGGGCTTCAGAATGCTCAGAgagcaggacactatttcttcgagcctcacttctc
CTGGCCAGCATCTGGGCCTGTACCCAGGCTCTGAGGTTGTAACCCCACAGCGTCTGGCACACACCCTGAGCCTCCTGAAATAACAACCCGTGTTAAAGCAAAGAAAACCAGACAGGAACTTCTAACCTTTTTGTTAAACTGCTAGGCAAACACTATTAACTACAAGAACACTGGCTTCTTAAGGAGGTGGGAGATCAAAGACACCA
tcaaccaccctcctttggtatgtctgaatacagcaacagtatactcatatacatgaaatagtaataaCAACAATAATAGCAGCAGCCCTCCTGCCTGCAGAAGAAATACCAACAAAAGAATAAGATCAAGCATCTGTCAAGTCAGCCCCCTCAAGGCTCAGAGTGTGAAGGAGAAGAGAAGGCACCCAGCTCCCCCAACCCCGCTT
AGATCAAGCATCTGTCAAGTCAGCCCCCTCAAGGCTCAGAGTGTGAAGGAGAAGAGAAGGCACCCAGCTCCCCCAACCCCGCTTGCCTTCCACAGCTAACAAGAAAGAGTTTGGCCTTACATCCTCACTGCTGTCGTCGACCTTCACCAAGTAGCCTTCATCGAAGATCTGCCCTCCTTGCTCGGCATAGAAACAGGTCTTGTCCA
gcttgcctagcaagcgcaaggccctgggttcagtccccagctccgaaaaaaaagaaaagaaaaaaaaaaaaaagaaaaaagaaaTAGAGGTTTTTTCCTTAAGAAAGAGAAAGCAGCCCCAAGAGCTAGTGAGCGGGGAGACAGGTGCTTAGAGTCACTCGTCACATTCCTTACTTACCTGGGCCAGTTTCCTCTCTTCTTCAAAG
CAGACCCTTCTCTTCCCATGCCAAGCCCTCCCAGGGCGCTGCTGGGAGGAACAGGAGTGAACAGAGTTAAGGCAAGACAAACCTTTTAGGTCTGAGCTATAAGAAAGATAAAGGGTCTCCTGGTAAATTTCTGTTTCTTAAACTGAGCACTATGAATGAGTTCTTTAATCTTTCTCTTTTAACATTTCACTCTAATAAAAAGGAAA
CACCCACCATATCCCTCTTAGACTATGACATCAGCACGGAGATGAAAGCAGGGGTCTTCTACGTACCAGGGATTGAACGACAACATCAACTAATGTGGCGAAGAAACCCCTGCTGGCGTTCAGTTTCTCGTGGGAATAGCGAACAGCTCGGCGAAGGATCCGTCTCAGCACATACCTGTGAGAGGCAGGCCTTAGCATCAGCTAGG
GCGATGAAACAGTCCTGCTCCTGCTGCCTTACATGAGCAGGCTTTTAGAGGGTGAGGAGCTCTGGGAGAGGACGATGATCTTGCCATGCCCCACAACTGCAAGAAAGGGGTGGTAGGGAGCCAAAGAGCCTCAAGTCAGGCCCTAGCCCTGGCGAATGGCATAGCATGCCTCTACTCAGAGAGTTAGGCTGACAGTATGGCGTAGG
TACAGTGCCACACGATCTCAGGAACGTCTGAAGCTCAGGGCTGTTCTCTGGCTCCAAAATTAAAGATCACAGACAACTTTCAGTCAAGAAGGTTTGGTTAAAGAAAAAGAACTGCTCTTAATGGAAAAAGAAAGGCCCACACTACCTGTTATATTGGATGAACACGAGATTCCAGATCTCTAGCACATTGGGGTCATCCTGGTTGA
CTGAAGCTCAGGGCTGTTCTCTGGCTCCAAAATTAAAGATCACAGACAACTTTCAGTCAAGAAGGTTTGGTTAAAGAAAAAGAACTGCTCTTAATGGAAAAAGAAAGGCCCACACTACCTGTTATATTGGATGAACACGAGATTCCAGATCTCTAGCACATTGGGGTCATCCTGGTTGACAAGGTGTGCAGCGTCCCTGCCACCAA
GGGTATAGTTGAGTGGCCAAGTGTATATTTGGAACTCACTGCAAAGAGGGAAGGATTGGGGTGGGTGAGTAACCATCCTGATTCTCTCTTTCTCTTTCTAAAGAAATTtatttatataatgtgtgtatatatatatatatatatatatgtgctctatctgcatgcacacctacatgccagaagaggacatcagatcccattacaga
CTCATCCCCACCAAAGTAAGTAACATAGAGTCTTTCAACTGGAATACCAAACTCCTGGGTAAGAAGTTCCAGAGCCATCTTACATGCCAATTCCTATGAAAAGAAAGATCCAGAACACGGATTCAAAATGACAATATCTTCATTATAAACCAAAAAAATCCAACTTATACAGGAAACAAAAACTGAGACATCACGTGATGCGTGTT
GGCCAGGTGCTCATACATACATGTAACAAGAAggctgaggatatagagtgcttgctgatcataccttgaagccccaggttcaatccccagtaAGAAAGGAAAGAAAAggggttggggatttagctcagtggtagaacgcttgcctagcaagcacaaggccctgggttcagtcctcagctccgaaaaaaaaaaggaaaaaaaaaaaa
ggttggggatttagctcagtggtagaacgcttgcctagcaagcacaaggccctgggttcagtcctcagctccgaaaaaaaaaaggaaaaaaaaaaaaaAAAAGAAAGGAAAGAAAACAAATATTTTAAAGAAAACTTTTCAGTtttattttttatttttatgaaatcagtgtttgcctgtatatgtatgtgtgtcacatgtgtgct
tttagctcagtggtagaacgcttgcctagcaagcacaaggccctgggttcagtcctcagctccgaaaaaaaaaaggaaaaaaaaaaaaaAAAAGAAAGGAAAGAAAACAAATATTTTAAAGAAAACTTTTCAGTtttattttttatttttatgaaatcagtgtttgcctgtatatgtatgtgtgtcacatgtgtgcttagagccca
cgcttgcctagcaagcacaaggccctgggttcagtcctcagctccgaaaaaaaaaaggaaaaaaaaaaaaaAAAAGAAAGGAAAGAAAACAAATATTTTAAAGAAAACTTTTCAGTtttattttttatttttatgaaatcagtgtttgcctgtatatgtatgtgtgtcacatgtgtgcttagagcccacagagccagaagagtaca
gggtcctttggacaagcaagcagacagtgctcacaagtgttgaggcatctcatctctccagccccCAACATTCTAATAAAAATGTTTTTTTTTTCCTCAGAAGAAAGAGACAATGAAAGATGAAAAAATAAAATCTTAAAACCATATTTTGGTTTGTAGGGGAAAGCTAATAGCTTACAGGGCTGTAGTTATCTATCTTTCTAAGA
gggtcctttggacaagcaagcagacagtgctcacaagtgttgaggcatctcatctctccagccccCAACATTCTAATAAAAATGTTTTTTTTTTCCTCAGAAGAAAGAGACAATGAAAGATGAAAAAATAAAATCTTAAAACCATATTTTGGTTTGTAGGGGAAAGCTAATAGCTTACAGGGCTGTAGTTATCTATCTTTCTAAGA
ATTCACCATAAGGAGTTGAGGTTCTCAGAAATCTTATCATGCTGCATTCTCTTTTCAGCCCTTCTTAACAATGGCTACAAGACTGACGTTATAGTTGCTAAAGAAAATGAACTGCTTCTCTACACAGACAGGCTGAGGTAAAGTTAACATTCTAGAGCACATTTGAACTTCCCACCTTTGCCTTCTTGTCATGAACTGAGAACCAG
GCCTCCAGCAGGTCCCGGCTGCCCCGACTTAGCCGTTCGCTTGCCACTTCCACCTCCTGCGACAGGCTCTGGCCCACCTCTCGGGCCTACGGGAGGGGACAAGAAAACAAAGGCTTTAGACTTAGTCACCCCTCCTAGGACAGTGTCTCCTACCTCACTACAGTCTGGACCATATTAGAAATGTTTGCCAGTAGGGGCCTGACCGG
ATGGCCAGTAGGCGAGTGATGCCTTTGACCAGCTGGCGATCCCCAATAATCACCAGGTCTCCCACAGCCCCAGTACTTAGCAGGTGCCTGGAAGGAAGTGAAGAAAAGGATGATAGTGGAGAAGTCTGAGCCCAAAGCTAAGGTTAAGGGAGGGTGAGGATCCAGGGCTCAGGGCTGCCCAAGAGTGACTCACGTCCCGCAGCACA
AGTCCTGTGCGGATTCTGGGCTAGGAACTATTAAAAGGGCTGAGAAAGGAGAAGGCCCCTAGCTTAGGATCTGGTTTGTACTTCCTGTTGGCTGAGCGTCAAGAAACTAAAGGACAGTTGGTAAAAAACGAAGCCACCTAGAGATGGCACTTGTGTTTGTAAAGACGTTTCAAACAAAGTGACACACGAggggctggagagatggt
TTTTTTATTTGAGCCTCTGTACCAAGCATAAAGGTTTTGGATTAGGGGCGATAGTCAAGCCACACCCACCTGCAGCAACCTCTTCCTTACAGCCACCCTCAAGAAAATGGCAAACCCTCTACCAAAAGCCATCTCTACCTCCCCTAGCACACCAGACTCGTCGTGTGCCTAGATTCCAGGAAAATGGCAGGTGCCGCTCTTAACTC
TCCCGACATTCTCCGAGAAGCATTCTCCTTCTCTGGGATGAAGGCCCATGCTGTGGACTACTTATCAACAACATGGCACAAAGACCTTCTAAGACCTCTTAAGAAAGGACCACCACTCGGCCTTGGTGTTGGGGCCTGAACTCTCTTCAGAATCCTGCCATGCTTCTGTCTGTAAAGTTAATAAATCTTCTAATAATTTTTTTACC
CTCAAAAAGGAGAAAGGCCTTGCTTGGGCCCTTGTCTGCACCTAGACATGCCCACTAAGATAGATTCTTTGTCTTTAGAGAGATCTGTAAGATACGTTAGAAGAAAATCATAGCAATCACCAAGCTCAACTCCATGATGTGACAGGAGGCCAGAGAACATCAGTAATGAGTGAAGGATGTCACAGTCAAGGAGGAGAATTAGATCA
atctttttttaaaaaaagaGAAAATCGTCTATATTGGTACATACTTGAGAGGTGGTGACAGGAGAGTCAAAAGATTGGGCTACAGGATAAAACCTCGTCCAAGAAAGAGGAAAAAGGGAGGGAGGGAGGAAGGGACAGTTTACAAGCCAAACCACACTAAGGCCACCTAAGGATGCCTGTTATGAGTCTCCATTATAAATAATTAT
TGAAAATTCTAATGCCCCCAAAAGACAGGAGTCATATACCTCTGAATGTAATTaaaacaagaacaagaaaaaaaaaacaagaaaaaaaaaaCAGGATTATAAGAAAAAacgcttataatcccagtacttgggagacagaagccagcctggtctagagagggagttccaggacagccagggctacccagaaaaaccatgtctcaaaa
GCTGTAGTCTTCAACCCTGGCATGCTGGGCCAACAAGCTTTATGAGAATGGCCAGGAGGTTAAACACTAAAAGGCCGCAGAAGGCAACCATACTGAGTAGAAGAAACCTTTCACAGTCTCACTTCCACCACCCTTTCTTGTCTATGCTGAACCAGACACCCTATGCGCCATTGCCTAAACCACCATACCACTTCCTTCTGCTGGAC
ggggttggggatttagctcagtggtagagcgcttgcctaggaagcgcaaggccctgggtttggtccccagctccgaaaaaaagaactaaaaaaaTAAATAAAGAAAAAAAATAAAGAACAGGACCAAAGCCAAGCAATGGTGGAATCAATTTTTCTCTGGGCTCTAAACTCTGTTGTTTCCCAATCAAAGGCAGATGTCTGTCTCA
cacaagcaaggccctgggtgcaaccaccagcagcagtacaaggaaataaaaGGACTGCTCTGTGGCATGAGGCCCTGGATTTCGCCCCTAATGTGAGGAAAAGAAAAGGCAGTTTGGGCTGAGGTACAGAGGAGCAAGACTGCACATGAGGAAACCAGTCAGAGGTCCACAGGGAAGATGGCGAGTGTGGGGACTGGGACGACTGT
CTTTATTTCTTATACTAGTGTTGTCAATAAAAAAAGTAAAACACGAACATGTTCAAACCACTACCTGCAGTACTATTTTTAAAGAATACTATCCTATATAAAGAAAGTCCAACTCAGTTGACATACATAAAAGAAATCTGAAGATCTTTAACTTCAGTAAGCAGAAGTGTGTCACCAGCAAAATTTCTGAAACATTACTGAAATAT
AAAAAGTAAAACACGAACATGTTCAAACCACTACCTGCAGTACTATTTTTAAAGAATACTATCCTATATAAAGAAAGTCCAACTCAGTTGACATACATAAAAGAAATCTGAAGATCTTTAACTTCAGTAAGCAGAAGTGTGTCACCAGCAAAATTTCTGAAACATTACTGAAATATAGGCCTGCTTTGATAATCTCTTCTAACTAC
CTAGAGAATAAGAATAGAACTAATCACACCATCTCCTATCAAGTATCAATTCTAACCTGTTAATATTCTTAAAGGGTACTCTATGACAAAATTATTATAAAAGAAACTGTCTGTGGCCTACATTGTTTTTCTAGAATTAATGACAACAGGTTGTGTATGCATATACATATACATATTTTCTCCTATGCATTTCATAAAAACAAAGG
AATTAATGACAACAGGTTGTGTATGCATATACATATACATATTTTCTCCTATGCATTTCATAAAAACAAAGGCATAAAGTTTTGCTACCAGTACACCATAAAGAAATTATTCACACAGAACAAATGCAATATGTATATTAAGTGTTAGTATTTTCCCTCATTACTTAGATAACAATATTAGAAATATAATCCAATTATGATTAAAA
gtttcctactttgcctgagttcttgtcctgacctcttttagtgatTTTAAAACACAAGTCCCAACAGGTTTTATTATACAATGCTGCTCTTTTTTGGACTAAGAAATTAAGCTTGTAAaaagtctcatcatgtaactggctggcatgtcactccctatgtataccagtctggattccaattcaaaagagatccCAAATACTGAAAT
ATGTCCAAACAATGCCATCTAAGAGGTTGCTAAGAGAATTAACTGTGAAGTGACATTTTCTGTTAAATAAGGTTCATGTTTCTATAGTTATATAGATTAAAAGAAAAAAATCCCAAAGTTCTCAAGAAGCTGTCCATTTGTATCAAGCACTATATGACATTATCAGGTATCTACAAGTCTTTCCTTCTTATTTCTAGTGAAGACAA
GAGTTAAATAATGAAGCAGAAGAACCCTAGCTTCTGAAACATGTTCCAAAAAACCTTAATATTTGATAATCCAAACTTGTTCTAAATTTTAAACAGCTACAAGAAAATTCTTATATATGACAAAATATTTTTCAGAAATTCACAACAAACTTTCCATGTTATACTTTGACCTGCTACATTACTGAGGGGAAAAAGAACAGGACTGT
AACACTCAACTAAAGGACAGCAGCACCACCCTGTGGTGTTATGGGGAGAACGCACACTGGCCAAACATTCTATTTTACTCCAGTTTACACTGGAAACTTGAAGAAAAACTAAGAGAAAATCCCAGTAGAAAAACAAATTTGCCTCTCAAATTATCAGCATAATTACTGAGCATATACATAAGTAAATCCTCAATATTACTTGTTAT
ATAAGTAAATCCTCAATATTACTTGTTATTTATTAATTTATTGATGCATACTATAATCTAATTATCCTATAAAATATTAAGAACATAGGTATATACATATAAGAAAGGTATAGGACTGAAAATGTGAACTATCACTAAGTTTTGACAAACTTGATCCTTCTTAGAACTTAGTTATTAAAGAAGAATGTCAGCTACTAACTAAATGT
TCTCAAAGAATATGAGAGTTATCAAGGGGAGAATGGAGGTAAGGAGTTAAGCAACACTAATTAAAGGCTAGAATGGGCAGAAAACAATAATAAAAATAGAAAGAAATGAGAAATGCTAACATGCCTGAGAACAGAAAGCAGAAAAGAACACGATTTAGGAGTTTGAGTTCTATTGTATGTCTAACGAGAATCTATTTCACACTTAA
TATACTGATGATTATTTTGTAAATACTATTAAACTGAATTATAAAACTATGTCTTTATTACACGTAAAACTGTAATCATCTGTAACTCTAAGTAAAAATTAAGAAATTAGGAAAACACTTGACCAAGAATGTATACACTTGACAATTTGTGCTAAGAACCCATAGCCTAAATCTACTAGGAAATAAGCTGTACTCACCCAACACGG
CTTTTACAAATTTATTATCCCATTACTCACGGATTTCCCTGAATTCAGAATAAGCCTAAATAAACTCATCTTTGTAATTCAGCCTTGCTTATTTCATAACAAGAAAAAACAAAAATACTTAGAAAAACATATGATACGTATAGAGAAAATGTAGCTAACAATTTAAAGAGGTTAAAAGGTACAGTAATGCAGAATCCACCATATCT
TATTAAACACAATGCCTTCTGCTTTAATCCGCTCCAATATTGGCCCGTAGATCTCCTTTGAAAATGGTCCCATTAGGCCTTTGGTTTCAATTTCACCTAAAAGAAAACAAAGTTTTGATTTTTGATTTAAAGGTGATGTTAAAGGTCTATGTTAAAGAATCCATAGAAAGAACCCTCGGGCCAAATAGTACTGTATTGCAAAGCAA
AACCCTCGGGCCAAATAGTACTGTATTGCAAAGCAATGCTGTTCAATCTGTATGTGACCATAATGGGAGAGCATGGAGAATTAAAACTTGAAATCCTTTTAAGAAAGTCTCAACTTagacccagagaggctaagtaacaaggagggctcaagagggcaggctgggcacatggatctccctgggaatgagaaataaagtagagttca
TCTATCAACTTAGTTCTATTTTACTTTTCTGTGAAGAGAGGAACAATAATCTATACCCCCAAAGCAGAGAACCCACCCTACATTGAAGATCTGGGTACAGAAGAAAAGAAGAATGCCATATTAGGGCTCTGTTATCTGGTTTTCTAATTTTAAACGTTCTTATAACTTCTCACCTGGGATCCCTTTAAGTCCCTATTTTTTGGTTG
TGTACTCAATCTAGATTGAAACCTTATTAGGCCATAACAGGAAGATGGTAGCTGTCTGCTACTGCACAGAACCTGAGACCACAGTAACCCTAACAAGACTAAGAAACTAAGGAGTCAGTTATACTTAAAGCTGTCCTCCTAGGTGCTTCCAATCCTTAAAGGGTCAATATGATAAATTCGCTGCTTTGAGTTGGGTGTCCTAATGC
aaaaaaagaaaaaaaaaagaGTACTACAGAAAGAGTGTAACCTGATCAAATTCTATAAAAGTATGAATTTGTCAAGCAACTAACTTAATAGAGATCTCCAAAGAAAATATAGACCCCCAACTCGGTTTCTCGTTTTAACTACTAGAAAAAATGAGCATATGCACTACTTATATCAAAACTAGCACTGTGTTTAAAATACAGCACTT
AGACTCCCCCTGTCACATTCACAACCTGAGGAAGATTGAAAAAATAGCTGGGGTTCACAACAGTCTGTTTCCTCTGGGCATGTCTGCATTAATTATGCAAAAGAAATTAATAGAACAGAACTTTGGAAATGTTGATAAAACTACAATTGATACTTAGCATGCCATTAGCCAAGCTGTTCCTCTTGTCAGGCTCCTCTAGCCCTCTA
GGGCTAAATGCAGTGGTGCTCAGAATAGTTTTGTAGATGAGCTCCCCTGAACCAAGGTGCAAGAGAAAAAATGGAAACTAATTTATACATAACCTCCAGAAAGAAAGGACCTCAGCCACCCCAGGATGGGTGGGGTAAAATCTTTTCAGTTGCAAAGGTCACTTGCAGAGTACCTTCAAGAATACCTCAGGAAGAAACTAAAGAAT
ACCTCCAGAAAGAAAGGACCTCAGCCACCCCAGGATGGGTGGGGTAAAATCTTTTCAGTTGCAAAGGTCACTTGCAGAGTACCTTCAAGAATACCTCAGGAAGAAACTAAAGAATGTGAAGAATGCTTCCTATCTAATTTGCTCAGAGCCCCCTTTTTAGACTGTGTTGAACTTCTTCTAATAGGATTCTAGTTTTAAAAGCAACC
ATAAAGAAGCCATGAGGTGGTCTCTGCATTCATCTTGCTTCTCTAACCTAAGGTTATTCTAAAGTCCTGCTTCTTTAATTGAAGATCAGGATGACTTTTAAAGAAAATATCATGGcaggcattgtagtaaaaaactataatcccagtgtttggaaggctgagacaggagaattgctaaaagtttgaggcaagcctacactatgtac
gagacaggagaattgctaaaagtttgaggcaagcctacactatgtacataatagactctatataatagactctgcataataagggggaaaaacaaaaAGAAAGAAAAAGTTACCAACCTAAAATAAATCAGCAAGTTTCATTTAATTCTTGTAAATAAAATCAGGTAATGTATACTGACTGCTATTGATTTGCTTAGATAAACTAA
TTAATTCTTGTAAATAAAATCAGGTAATGTATACTGACTGCTATTGATTTGCTTAGATAAACTAACAGTCAATGAACCTGACAGTTAACAGTGTGAGGATAAGAAACTAAGAATTAGACGGATTCCCTCATAGTAGACAGACGGAGAGGAGCCGTGGCCAGGTTTGAAATACGGATTTCAAACTTCTAAGACAGCTAGTAACTTCC
aattgagaatagctttaattaatttggccatggtgatttgagtcagtggtctcttttctcttgcctttaggattaaTGTAAGATTCGTCATTAAACTAATAAGAAATTTAGCATGGTAAAGGGGCAAGTTGTTATTTACTAGGGACCCTCAGTCTTTCAGGTACCTTATGTGCTTATTTTTAGTCCATGTTAATTATTCTTTTTTT
GTTCAGACAAAAGAATAGCGAACAAAGGCTGAAGTGGCCAGGAAACTCTACAAGAGGAAATCTGAACAAGACCTTGAAAAAGTATCATTCTAGCAGAGAAAAGAAAAGCATCCTATTTTCTTTTCAAATCTTCCAATGTCAGAAAAAAAGGGGGGGGATGAATGCCCTCCATTTTAGAAAGCAAGTTCAGGATGGGAGAGGGGAAT
AGTCTCAGACGATGGCCTTAGCCATCCTGTTTATGCCTTAATCTCATTATTAAAAAATAATGAAAATAACACTAACAATACTGTTAGATAACATATATGAAAGAAATGTTAATTCCATTCTCTGATGCACCAAACATTCCACATGGAGGGCCACTTGTATCCAGCCATGAATTCTCTGAAATCAGGGATACCAGTCAGCTACCAAA
CCACTGGACTCCAGCTGAACTTATATCGCAAGGGATTATCTGAATGCTCTGGGGCTGGAAGACCACCGCAGTAGGAAACATACGACTCAATCTGCAAATTAAGAAATAAATCAGGAAGAATCAATAATATTAAGAAGACTAATCATTTAAGTTATTAACTAGGGTTAATGATATCAATTTGGTGAATATGCTATCATTTATTTTTT
AATTGTTTCCATTGCCAACATGTGATCAAGACCAGGATCTAATCCCAATTCTCCAATGACTGTGATGCCAGCGTCATCCACACTGCCACAAGTGGAAAAGAAGAAAATGGAAACGTCAGACATAGAAGAGGAATGATCCCGAGGAGTTGCACCTTACTAGACACAGAGGCTTACCTTTTTTCCAGTTCTTTCATAGCTGGTGTGAT
AGGCAACAAGCTGAAAACAGAGGGAGAAGGGATGCAGAAACTCTGGTTTCCAATCCTCCCTCCCTTCTAGGATGCTTGAACTAAAACACAGCTCAGGCCTAAGAAAACACCCAAATAGAATTCTCTCAGAAATGAACAAGGACTTCTGAACTACAGAGCAAATTTGTCCTGCTGTCTACCACGCAATGATCTTCACTAACCCTTTC
TCCACAACTTTTCAAAACTTAGCTATAAAAGTCAGCTAAAGCTCAGATTCAAAAGGCAATGAAATTAGTTTGTTCTTCTTTCTTTAAGAATAAAAATGAAAAGAAATGAAATAACTCATTACCTAGTGTTATTTCTATATTGTTGCCTCTTGACAGGTACTCCAAAACAGGCCCAGATACATAGCCAGACCCAAGAACCAAAACCT
ACAGACTGGTTGACACATCATTATGATCTCAGTAAGGAATCATCCAGGTAACAAGGATAAGCAGAATTATAAAGAACAGGCAAACGTGATGCTTCCCTAGAAGAAACTCTCTCACAGAACTATTAGAAAGGCTTTTTGAATTTTAGAATTTAGAATTCTTTTAGAATTTTAGAACTCTTTAGAAAGAATTATATACTCAAGTGTTT
AGAAAGAATTATATACTCAAGTGTTTAAAGCCAGAAGATTCCATTCCCACATTTCGTTCAGCAGGTCTAAGCAAACTAATTGTATATAAGCAAACTATGTAAGAAAATATACATATAAAAACAAAAACAGAAGCCTGATTCTGGCACATCCCTTTATTTCTTGTAGCAAGAACCACtttaaaaaaataaaataaaataaaaGGTAA
TGTTTTCTCCCTGGCTTCAGTCAGCAATTGTTTGTGTGTTGTTTTGCAAAATGTGAAAAGACCAGCGGAAGTACAGTCTGTAGGGAAACAATAGAATTTCAAGAAACATCAATGTTTCCTAACCCTGACAGGAGACTCATTTAAGGAGGCAAGGGGGCTGACTTGATAGATTCACGGGCTTTTAAAGTCACCTTTCTGTTCTCATC
ACAGAACTATTCACACAGCAACACTGTTTCACTCTTGTGCTGGAAGGCCAGGCCCCACCTGATTTGAACCACTGCTGTGGCGTTGCTATGCTGCTCTTCAAAGAAAAAGCACTGGTGCTGGCTTCAGCAGTTGCTTGCTTTGGATTTCTAACATTATCCAAATGTACATGCTATATAAATCTAATGTTAACAACTCTCATTGAAAT
ACAAGACAATGCTTTAGTGTTCAACATTCAGTCCTAGGAATACGGACATGTGACTGACAGGAGAGACAGAATGACAGAGATGTGGGAGAGGGCAGGAGGGAAGAAAGAATAGGAAGGAAAAAGACAGATGTCAGGAGAGGAGGGGGAAAAAAAGACACGTTGCAAAGAGAAGAAGTGAGAAGGGAAAAGTTACGTTCACATGAAGA
CGTTCACATGAAGACATTCTCATAACTTACATCTCGCACGACCGGAGAGAAGTTCTGGCTTTCCAGAGGCTGTGACGCATCTGATAACAGCTGTGAGCAGAAGAAAGTTTTAGTTTTATGGGTAACAAAACACTTCAAAACTCAGGAATAATGACTTGACCAAGTAGAGCTCAAAGTGGTATCTATAAGCTGTCCATTTTCTTTGA
CTACACCTGAGAAGCCTTCTCTTTTTCCCAAGATCCAGACGTCAGCAGTAGAGTTCAGTCAGGACTTTCTTAGGTTAAGGTCTAGAACACTTACCCAAATAAGAAACAAGTCATTACATAGGGGGTACTAGAAACAGAATATAACATTGTTTTTGTGCATCTGAAACAGATAGTCAACAAATAGCTATTGAATTCAAGGGAAATGA
gttgctcttgcagaagacccaggtttgcttcccagagctcacataatggctcacagtgatctataaAAAACTTACACGCTTACAGCTTAGTAAGTATTTTAAGAAATTaggtaatgaacttgcttgttcagtggagaaaagtttgaagacagtgtaaccattcagagtacggtgtggctgtgtgtgcccatcagagtttactgtgc
gatcttggggagagaagatgtgggggatactgggaggaatagagtgaggggaggctgagatcacaatgtattgtatagaagaataaataaaAATTTTAAAAAGAAATATTAGCAGTCATATTCATCCACATGACTAATTCATGTTCAACATTTAACAGGATACAAATTGGGCTAAAGTACATAATTTTTGCACTGAAAGGATGTCT
actatgtatagtttcagacagtaactggggagtcccgcagatagagagactaACATAAAATGATCACAAAATGACTCTTAAAACTGTGTCCCATGTGGTAAAGAAAAATACATTCCTAATAAGAGAAGCAGGGagttgggcggtggtgacgcacaactttaatcacatcacttgggaaacagagacagatgggtctgagtttgggg
tttaaataataaATAATTAAAAATAGAAACCATAAAAGTCCAATAAAATAAAATGAGGATGATGGTGGTGGTGAAATCATGGAGACTCTCAGCAGGGAAAAAGAAAACTATCAAGAAATAAATAATTACTGCTCCTAAGTTAAAAAGTGTACAGGGAGATTTGCCACCATTATAAAAACTACTGTGGCATTTACAGATCTGAAGCA
ATAATTAAAAATAGAAACCATAAAAGTCCAATAAAATAAAATGAGGATGATGGTGGTGGTGAAATCATGGAGACTCTCAGCAGGGAAAAAGAAAACTATCAAGAAATAAATAATTACTGCTCCTAAGTTAAAAAGTGTACAGGGAGATTTGCCACCATTATAAAAACTACTGTGGCATTTACAGATCTGAAGCATTTTTGAATTCT
TGGAATCTCTGCCAGATACTGCTGTTAGCaacaaaacaaaacaaaacaaaacaaaaAATCCCACACATGGTAAGTCTGAACCCAAGATAAACACTGATGGAAGAAAGAGCTTCTTTGGTAAACGGGACGGAATCTAGATTGCACAGCAATTCAGAAGTTAGTCACAGGAGACGAACACCACCTCAGCGTAAGTCATCACTAAACAC
TTATTCAAATGCACAGATATGACTTGAAATTTTTCCCAGACTCTACACCACTACAACATTTGTTTCATTGTTATTTATATATCTGTAGTCTTGAGGGGGGAAGAAAAGCATATCACTATAAATGAGACTGCTTTTCAAAGGAAACTATTTTTTTTACTTGGCAACCTACCTCCCATTTAACTATAGTGTATATTTCTTTAAGCATT
TGTGTCTGCTGAAATGTCACATATTGCCACAAGTCTGAAAATAACGGCAACACTCAGATTAGAGAGTGTCATTCTCAAGCCTTCGGGAAGACTAACAATGAAGAAAATCAAGTGTGCCCAAAACAAATTGCATTGTGTGTGCCAAATATTTCCCAGGCACTTAGAATCTTTGTTCTACTGTTCAGTCTTTGGGTCACTGTGTTGAT
AATATTTCCCAGGCACTTAGAATCTTTGTTCTACTGTTCAGTCTTTGGGTCACTGTGTTGATGTAAGACAGAGGGTTCTTTAGTTTCCAGGAGAATAATGAAGAAAAAAAGGGAAGGGAAGGAATCAGAAAGAAAAGGGGTAGGGGAAATCCTTTCCCAATAGAAAAATTTGATGGCAGACAGAACAAGGTGGTGTAGTTCATCAT
TCTACTGTTCAGTCTTTGGGTCACTGTGTTGATGTAAGACAGAGGGTTCTTTAGTTTCCAGGAGAATAATGAAGAAAAAAAGGGAAGGGAAGGAATCAGAAAGAAAAGGGGTAGGGGAAATCCTTTCCCAATAGAAAAATTTGATGGCAGACAGAACAAGGTGGTGTAGTTCATCATCTGTAAATAATTAATGTAGATGGTACAGC
CCATTCTCCATAGGCAGCAAGAGTTGACTGTACTGCATAACTCTCCCTATATTTTTATGGAAACCTCTAGAATAATGAATGGTGGTCATTGTCTTTTAAAAAGAAAAGAATCATAGTGATCCTGTCCTGTCTTCAGTCACCACATGCCCACAGAGGGTGGTATCCAAGGGCTAGCATTGCCCACTATTGCATGTTAATGGCTCTCT
cttacAGACCTTCCCACTCATTTTTGTTTCTAACAGGCTTTTCACTGAAACTTGCAAGGACAAAATTAGTAATACATTTTGACCCATACTTTTGAAGTAAAAGAAAGTTTGCTGTTGAGATAGCAAATTCTCTGTTAAGAAAGGTTCCCGTTCCTCAATTTCTGAATATGTGATGTGTAGAGAAACATTACTTTGAATTGAGCTCA
GCTTTTCACTGAAACTTGCAAGGACAAAATTAGTAATACATTTTGACCCATACTTTTGAAGTAAAAGAAAGTTTGCTGTTGAGATAGCAAATTCTCTGTTAAGAAAGGTTCCCGTTCCTCAATTTCTGAATATGTGATGTGTAGAGAAACATTACTTTGAATTGAGCTCATCCTGCAGTATGTCCACATGCTGGTCCCAGGGTCAG
TATTTCTCGTATTCTACAGGATCGTACACACCATCTGTTTTCCTGACAAGATGATGATGGCGACTTAACACCGTCCCATACACTTTCCTGAGGTCTTACAAAGAAAGAGGAAATTAGTAAAGTAAGTGACAAATGATAACGATTTATGGTAATAAAATGCTAACACAAAGACTTTTTAAAACAGTGAGAGATGAGGTCCTCCCTCG
CTTTTACCTCCAGTTTTTGAAACTTCTTTTAATTCATGGGGCTCCACATACTCACAAGGTAGCTCATTAAAGACTTCTTGGGCTCCCTGTAAATGTGCATAAGAAAAAGAATCAAACCTCAGTAGGGACAGTGACAACACGATTTCCTGCAAGGACTCACAATTTTACAGTTCCACTTGCCATGCCTTATAGCCAGGATTACAACA
CTTTGGCATTAAACCCAGAGATATTTCATAGCCAGCATCGCGGACAGCCTGTACAGCTTGACTGCTGTTCCTGTAGTTGTGAGCCATGCCGAGATGCTGAAAGAAAGCACAGTTCACGTCAGTCCACTAGCTCAAACATGTTTCTAGACTGAAAGTGGGATGTTTCCAATAAATAAATAAATAATCTCTCACCATGAAAGGCGTAT
AATCATTCCTGACACAGAACCAGAACAATAAAAAGACCATTAATTGAGTGGAGTTGAATAAAAATGCACAAAATAAACTCTGTTCTTAGGCATCTACCAGAAGAAATGATACTTTTTTTCTCTTTGTCTATTTTAAGCCTTCTTAGTGTCCTAAGGAAGCAGAGACCATAATTATCTCAGATTCATGAGGGACCTCAGGACATCCT
ATGAGGGACCTCAGGACATCCTGCCCACACCCTCTACGTTCTATCAAATCCCTCACCCACCTAGGTTCCCATCTGTTTTTTCTCATATTAGCCTTGATAAAAGAAAATCCCTCCTCTCATAAGAGGTTAATCTCTTCTCCTGTCTGCAAATTGCAACCTGACCTGGCCCTTCACAGCAAGGGGTTTATTCTTGAATGGCCTCCCTC
TACCTGCCACACCTGCCCACTGTCCAAAAGCCACTATCCGAGACCCTCTGTGATCCACCATTTTCTCATAATCAATAAGCCGGATTTCCTAAAGGGAGAGAAGAAACTGTTATAACCAGATAAATTCAACTCACTTTGAACATGTCAACCACATAAAAAGATGTAAGAATTTTATATATTTTCCTCTTAGAAAATACATGTTGACT
CAAGGACATAACTGAGACATTTCCTTTATGTTCCCCAAACTGCCCCAATCACTTTGAAAAACACTTAATGTCTCTACTTACCCTCAATCTTCTGATCCCAAAGAAAACATCTTTCCTAAGACATCCCTGTGTGTGAGTAAATCCTGGCTCACCCCAAGACCTTCCCTACCAGTCCTCTTGAATTATTAATGttctttctctttctt
CAAGAGGTCAGAGGGCAGGTGCACACATCAAAAGGAAGAGGTCAGAAGGCAAGGACACACATCACCAAGAAGAAGTCAGAAGGCAGGCACACACATCATCAAGAAATCAGAAGGCAGGCAAACACAGACAGGAAAGGGTATAAAGGTAGCACAATGTGGAAAATGCCATCTCAGCTAATATGAGATCTACCAGATAATGAATACCA
NNNNNNNNNNNNNNNNNNNNNNNNNNNNNNNNNNNNNNNNNNTCGCNTCNCCCCCCCCCCCCCGAGACAACCTTGGCTACAAGAGATTCTGTCAAAATCAAAGAAACGACAGATTATTGGGTACAATTTCTTAAATGTGAATGAAATTAGTACAGTGGTTccacgtgaaaactcccaggggtgttggcacatgccttatatcccag
TTAAAATCTGTGGTTTTTCCTCTGTTTTGCTAAAGGCCAGAGATTATACTCCCCGAGGAGATTTGACACGTGGCTGCTCTCCCCAGCTCGGGCTTCAAAAAAGAAATCTAGTGTCCACTGTCCACTTTAGTCAATTATCAATTCCCACCTCCTGACCCTTATTCCTCTGTCAACTGAAAATCTTCCCTGAGTTCCTGCCAAGGTAA
AAAAGGGCCAAGATTATAGGAGGCGTTACTGGTCACTTATAACTTGGTGAACTTTGAAACTTAGACTCAGCACAGAGCTTCCCGGTCACTGAAGGTCATCAAGAAATAGGAAACTggcttaggatggagctcaagagcggagcacgtgcctagaatgaaaacaggtcccatccccaacaccTTGAAGACAGGAGGAAATAAGTAAA
AGAATGGCCCTGACAGGAAGAGGTATTTACTTGCAGTGACCTTGAGAGGTCTTTGGGGGTTCCAGGCCCAGGATCTTGTGATCGTTGCAAAAATTTTAGGAAGAAACGCCGTGTTTACTTCCCGGCAAGGTGGAATGATTTCGGCTTATCTATTGACTCTAGGGAGATCAGCTGACTTTACTGAATGCTGATGAGAGAGAGAGAGA
TGCGCGCGCACAGAATATGAACACCTAAGCATGGCTTCCCTTAACTTTTGCTCACTTCCACTGGGATATGAAGAAGCTCAGGAAAGCACATTCCTTGCTGAAGAAATTAAGAACAAATGTTCCATCTCTGGTCTCCACACTCAGGCCTGTCTTAGGGACCATTTGTTTTAAATCTTTAAAACAATCCGCCTCCCCATAATTCAGTG
CTAAGTCGCATATAGAGAGGGTTTTCAATGCTAAGTTATTTGCAGCAATCGGATATATACGCCTGCATTAAATATTAAGGGTTAATGTAGACATCAGATGAAGAAATAAGTTGATATATAAAAAATGCAAATTATTTAAATTGTCTTTTTGGTTCAATCAAAAATGCAGATGTACTTAAAGTATACTTGGGGTTTTAAGATTTGTT
GACACATGATACATAAGTAAAAACCAGATTCACACACACACACGGGGGGGGGGGGCGGATCAGGATAACCAAATAAATCTTTAAACATAATATTTTTTAAAAGAAAAGGAAAAGTCCCTTTAGCAATTTTATTCTGATTCCATTAAGCTCAGGAGAGAGTGGGTGATGTGAGCTACGCGCACATTGGGAGTTTTAGAACGTACATC
TGCTGCTTCCATCAGTGTTAGCATAGCCACACCCCTAGTAGAAGACACTACCTGTCCTTGCTCCTTGCTACATTGTGGTAAATTGTGCTTCTCAGGGAGAAAGAAAGAAAAAACGGGAAGAGCCTCTTTGGACACGGTGGACATGTAAAATTCATTACCATTTTAACTCTTTattttaagaagcttaagacatcacacttcagcat
GCTTCCATCAGTGTTAGCATAGCCACACCCCTAGTAGAAGACACTACCTGTCCTTGCTCCTTGCTACATTGTGGTAAATTGTGCTTCTCAGGGAGAAAGAAAGAAAAAACGGGAAGAGCCTCTTTGGACACGGTGGACATGTAAAATTCATTACCATTTTAACTCTTTattttaagaagcttaagacatcacacttcagcatctct
CACATTCTCACAATGATCCCTATTATCCAAATATCCATATCTCACAATTATCCATAATATCTCATTTATCTCATAATATCACAGTTATCTCATAATGGCCAAGAAATGACAGTCTCTTCAGATTTAGGAGTGATTTCATTTATTCATtctctctctctctctctctctctctctctctctctctctctctctctctctccctctct
AGAAGCTGGGAAATACCTTCATCTGTTTCTTCAATTGAAAACACAGCCATGTAATTAAGAACCACATCTCGGAGCACTTCTTCACAAATACAAGGGAAGGAAGAAACCCAGAAGCAGCCAATCACATAGTGAAATATGTAAATAGTCCAGGGTGGCTGGATACCCTGTCTCCAGGGAATGAGTTTTCTATAAGTTTGCCCTTTACA
CACATAGTGAAATATGTAAATAGTCCAGGGTGGCTGGATACCCTGTCTCCAGGGAATGAGTTTTCTATAAGTTTGCCCTTTACAGACAGGCTCTTCAAGTAAGAAAACAAGATTGAATATTTTAATAGGATATATGAGACTGGCAAGCAACGAGAGGATTCAATCAGACATGGGATGTAGGGGATATAATTTAGTTTTCATACATT
GACCCAGCAACAAGATCCCAATTACGATCATGTGTGAGGGGCTTCAGAGGAGAACGGGGCTCCTCCCCCCTCCCCCACACCCTTGCTCTCATCTCAGTCTAAGAAATAGTTTAATTGACTAATTTATTTTTAAAGTTGGATTTTAAAAATTAACATTACTgggctgaggagatggttttctgagtaaaatgctgtctatacaagcc
ATGCAATGTATGCCGGGGTGGCATTTTTTTATTTGTTTTATTATtatgtgttcatgcctggtcacatgtggaggacaaaggacaacttgtgggagtTGTAAAGAAAGGACACCAGAAGTGAGACAGTGGAGTCGGCCACCTTGTCCCCTCTAGTCCTCCAGTGGTGTCCCGGTAAGGCTCTGCACAGTGAACCCAGGGAGATATTG
GAAGACCATGCTCCTCCTACTCTGTCCTGGAAACCCCAAGCCAAAGCGCCCCAACCCCCCAACCCCCCTGCCATACCTGGCTGCTCTTGTGGGCAGCACAAAGAAAGCAGCTGACCCACAGTTCCCCAGAAAAACCTGTCCACCATGTGAAACTACATCAAAGTCTCTATAAGTGAGAGCCTCATGTCTTCCGAATGTACCTCCCA
AGTTATAAATTCACTCAACATTAACAAAGACAAAAAAAAAAAAAAAATACCCAGAACTTCTACTATTCCTCCTACTAGACTGGTCTTTCATATCCTTTTAAAGAAAATAATTTACCTTATTAGATTTGCTGGGGTGGGGTATCTTCAGACAAAAGGAGACCTGCTCCTTGCTGCTCCTGTGTGCTCATATTCCACATTCCTGGGAT
CAGAAAGGAGAACTGTCCAGGACAACACCATGGCCCCATCTAGCCAGCGTCTGCTCAAGCCATTTCCCTCCCTGGCTGGTGCTCCTCATCTGTATTGGAGAAGAAAGAACCTTCAGCTTTATTTACCTTTTAAGTGGCAGAGCCCAGAGGCTAAAGTGAGTTAATGTTTATTAAGTGCTCTCTTCCCAGAGGGTGCCATGGATAGA
gtactcacatacattaaatcaatcaatcaatcaatcaatcttaaaaacaatctaaacaaGGCAAAGGTGAACAAGAAGAACTGACTATTCTCACTTTATAAAGAAACTCTAAGGTACATAGAGAGCACCTCAGATCCACACCACAGGTGAGCAGGAGTCCCGAGCCAAGTCCACTGGCTTTGAAAGTGCTGACAGCGACTTGGAAG
GCAGACTACAACCAAAACTAAAACCCACTGTTCTGGGGCCAACACCTTGACTACAGCATGAGTACAGCCACTCTGACACTGAGAAGTTAACGTTCTTAGCAAGAAAGAGCCTCTGATTATGGCAATAGATACCATAAGAGAAGAGCCGACATGACAAGAGGGTTCAGAGAGAAAGAGCCACCACTTAGAAGGGGTGAGGAAATTCA
CAGAACTTCAAGAGCACCGGGAGTTAGTTCTGTGTGGCCTACTATGTGGTAACACAGTTAGGGAGGAGAGCTGGGCTAGTGCCACGAAGTCAGTTTAGGGAAGAAACCACTGGGGAGAGACCATCTTTTACTTTACATACGTCAACAGAGGAATATCAGAACTTTCCCTATGCCACCATAGTTCACAAACAATTTCAAAAATGAAA
TTTTACTTCCCTCCACTCCCCGTAATAAATCAAAGGCTTCTTATCTCCTAGTAAGGGACAGATGAGTTCTCTCATAGAATACATTAGCTCAGAGGCAGGCAAGAAAACTACAACACTACCGGCCTCTTCACTCCATGTCGCCCCACCCCTTCTCCACTGGTAATCACTGAGCAGACACTCTCCCACGTGCACACACTGCAGTGTAG
TAAAATATTATAGTCATTTCAATTTTAAAATTTGCTTTAATGACAGAAAAATGTTCATAGGATAAAAAATATTTATAGTAGAATGTAACTTTAATTCTAGAAGAAAAGCAAGAACAAGCTGAAACAAACACACAAACAAACCCAAGACCAACAAACCCTGAATGGGAACATTTTGAGTGTATATACGTGTACCCACATGTTCCCTG
TTCCCTGTGCTACATGTCCCTTGATATAAGAACAGTCAGAAATAACAAACACTATTTTACACCCAAATCTAAACATCACTAATAGGATGGACTCTTCAAGAAGAAACAACTTCAGAGCAAGCACAAGGACAGTAGAGGATAAACTTTGGTCCAACTGACATGGTAgagaccagcctgttccagaccaagcagggatacgtagtgag
acttgctatggagtccagggtagccttgaactcacagagatcctcttgcctctgccttccaaatgctgggagtgaaaatgtgtatctccatacacagTAAAAGAAATTATtgatggtggtggtggtggtggtggtggtggtggtggtggtggtggtggtggtggtggtggtTTCGtgagacatgacttctctgtatatcttggatg
TACAAGTAATGTGCTCACCTGGCCTCATCATTCATTGCAGTGTGGTCAATAGGCGCCATGAAACTCAGGAGCTTGCTAAGCACATGGAACCTAGACAAACAAGAAAACAAACAGCAGTATGAGTAACCATTAACTCAGCAAGAGAGACGTCTGACCAGCTAAATCCCATGGCTGACCACCATGAACTCTGGTTCCAGAGCGGAGTG
TTTCTAATTATTTCTTTGAGGGAAATACTAACAGTATTTTATACATCCACTGACAACAATAGAATAAACATTCAATAAACTGCACTTTCCCTTTTAGAGTAAGAAAACAAGGTCATAAAAATATTTGCACATCATTTTGTTACTTTTATCATCTATAAAAACAGAATTATGAGCAGTGGGTGTGGCAGCAGATACCAGAATATTGT
AGAATATTGTCACCCCCTCAGAAGGGTTTTTTTTAGTTCAAGGTCAGCCTGTCTCAAAGACCAAAATCAAAACTAGATTCATCAGGAGAAAAATGGAACAAAGAAAACTAAGCAGAAACAACATGGCCTCTTGTTCATTTGCTTCCCACAAACTTACCGAAGTTTTCTTCCTTTGCTGGCTTTTCTATCTACCTTCTTGCGGATTT
ACTGCCTGGGAAAATCACAAGCCATGTTATGCATCACTACCCACAGAAACAATTATGAATATTGACAAATTGGAATTTTTCTCTCTAACAACCCTGCAGAAAGAAATCATCAACCTACATCAAATTCCTCAAATAGTCTTGGGCCAAAGTGACTGATCAATCGGAGAGGATTTGTGCGATGGTAAAAGACAAACGGCAGCTGGGAA
CTTCACTATTTTGCATTCTACACTGACCTCTGGGTAATCCTCTATTTCCAGTTGAGCTGGAGCTTCTCTGGGGGGGTGGAGGTCTACACTAGGGCAGATTAAGAAAGCAGATTCATCTGAGCCAGGAACCTGTTGTACACAGCACAACAAGGAACCTGCTCTGATAGCTGAGAGCACAGGTTTAGGCAGAAGCCTTTATACACTGG
TTTTACACACCCAGATCTGCATCCTTCTCCTAGTCACTCACAGTAAAGAAGATGCTACCAACCTGCTGCCTGTCTAACTTACTGGGATCCAAGATTTCCTAAGAAATACGTCAGCATATTATCCACGGATATTATTTAGTAAAGTAATGCAACACACCTTAAgaagccatatcttacggtggtctgaatctgcatgtccctgataa
NNNNNNNNNNNNNNNNNNNNNNNNNNNNNNNNNNNNNNNNNNNNNNNNNNNNNNNNNNNNNNNNNNNNNNNNNNNNNNNNNNNNNNNNNNNGCCAGCAGCAAGAAAACAGACACCAACATGGCCTTCAGCTGCAAAGCGAACCATGGAAGTCTTACATGGAGGCTCAATCCAGAAAATGAACCGTTATCCATCTCCTTTGGTACTC
TCAAAGTAAGCAGCCATCTTAGAAACAAGTACAAATAGTATTCAGCTTTTATAGGGGAAAAGTATAGTATTATGAGAAAATTAATGAAGAGTAGTATGGAAAGAAACTAGAATGAGTAGATAGATAAATTCCAAGAAACATCTTACTTCTGAACTTACAAACAATTCGCCTTTGGTTGCTATGGCAGAGAATGTACAACTAGAAGT
AAATAGTATTCAGCTTTTATAGGGGAAAAGTATAGTATTATGAGAAAATTAATGAAGAGTAGTATGGAAAGAAACTAGAATGAGTAGATAGATAAATTCCAAGAAACATCTTACTTCTGAACTTACAAACAATTCGCCTTTGGTTGCTATGGCAGAGAATGTACAACTAGAAGTGGTGGGTAAGCCCACCTAAGCTCCTCCTGGTC
CAACTTATTAGTCAAAAGAGTAAATTTTCTCATCAGAACCCATACATTTCTTTAGACATAATATACAGTATCTCAATGTCTAATTATTTACTAGAAGTGTAAGAAAATCACTATCAGCATCAGGCCCTGATGTATGAGCGCAGAGATCTGAATGCTAGGGAACTTGTTGCCAATTTGCTTTTTCCTTTCTTCTTATGACAAATAAA
TTCTGGGCACTTTGGAAATATTTCTTTTAATAGTATCATATAATCTATCATTTGTGTTGAACAAATAAAGAAGTCCCACCAAGCTGGAGGACTTATAGGTAAGAAACTGGAAGGTGAGAACTAATCTGTATTCTGTAATTATGTTTCATAAGGACTAAGAGCCTGGCAGAAACAAACtcttctcacactccgtattcagatgccaa
ctctactctcctacAGGCTGTGTCTTTGTTATACAGATCCACAACCTCTTACTAGGGATAGGAATCTTGGAGTTCAGTGATTTAAAAATTTTAGCAAGGAAAGAAAACAAAGTGAATATGCCATAAATGCCTCGGCAGTCTGGACAGCACCCCAACATCAAATatgtgtgcattcctgggtctgtgtggcctgactgcatctgatc
TCTAGGGTCTTCTGAGACTCACGTTAGTTTTCCTAGTCCCTTAGAGATAAGACAGAATACTTAAATGAGAACTTACATGTATTCTGAATTTTTTTAAATCAAGAAAAGATGTTAAATAATgtttattgtttttaatattctctattggcagaatatatcatattaatttacttaattttttattaaatgaggcttgaatagatagg
tctgctaatggtgttaagatgacactggactTCTCCCTCCTAACGACTAATGACTCTTCTGTAACGTAACCTGCATCAGCATTGGCTCTTTTAACTTGAAAAGAAATTACATTTAATCTATTGtgggtgggtctgcatgtgtgtgtgggaggggagaggcctgcaggtcagagaacaacatgggaactggttctctcctcctacca
cgcagtcctctaacttctagagacccacctgcctctctctacccttcatgtgcagggattgaaggtatgaccaccttgcctggcACATGCCATATTTTTAAAGAAAAGCTAGCTGTGCAACTACACAAGATTAGAACCTCCTTCTTGTTAGGAAGATTAATTCCTTGGGAAGGGAATTTCAGCAGATTAGCCTCTATAAATCCATC
ATGGAATGGTCATAATTGCATAAAAGTCATACATGTGAACTGTCAGAGTGTCCTCAAGTGAATTTTCAAATTTGTCCAATCAAAAGGTAAATGTACTACGAAGAAAATCAAGCAGAATCAAGGGCACTTTCATTTCCATGTTCTGGCCTGTGTGAGGGCTCATCTCCCCTAGTCACTCCTTGAGGTCAAGTAGGTTCAATTTTAGA
CAAGTAGGTTCAATTTTAGATCCACAATCATACATATTTCGGAGGCTTTTAGTAACTTATCTTCTTTTTTGTTAGAGCATTTCCCTGCAAGTTACTTTTGAAGAAAGAATACACTAAACAGAACTTAGTACCAAGTCAATATGCCTATCTGAGTGAAGAAAGTGTTTTTATTCCTCGAGAAGTACCAAGTTCTTCACTTGCAGCTA
CTTATCTTCTTTTTTGTTAGAGCATTTCCCTGCAAGTTACTTTTGAAGAAAGAATACACTAAACAGAACTTAGTACCAAGTCAATATGCCTATCTGAGTGAAGAAAGTGTTTTTATTCCTCGAGAAGTACCAAGTTCTTCACTTGCAGCTACAACATTACTGCTGTATCCTATGTTTATACTCAGCCAGTATATATTGTACTTATT
GTCTTCAGTCATAATGTCAATTTTCAAATTCATTTACATGTATGTTTTCTCTATAAAATCACCACTACTACCTATGCACAATAAATTTCATTAGACTTTTAAGAAACACTATCCAGATCCCAAATACAAACACttaaaaaaataaaattaaataCATAAGACAGCTCTTATAAAAGGTATCTATTTCCCAGTATTGGTGGGAGCAA
ACTATCCAGATCCCAAATACAAACACttaaaaaaataaaattaaataCATAAGACAGCTCTTATAAAAGGTATCTATTTCCCAGTATTGGTGGGAGCAAGAAGAAATATCAGACTTTCTAACTTGCTAATAACCATTAACTGGGCCACTGGGAAGTTACATGGCAACAGAAAGAACACAGCACTGCCATTAACTTCAGTGATGGCT
GTGATGGCTTCAGACACTGCTTATTCTCACGTCCATTTAAATGCATACAATTAAAGCCACTACATCAACTGTCCATTTTAATCACTCACCGAGTTAATTAAAGAAAACCATCTTGTCAGACAGCCTGCTGCTTCTCTACTTCTTTCTCAACATGATCAACTTTTAATAGTCCACCAAATTAGTAATTACTTGTTTATGGCATTATC
TGGAAGCAAAGTCCTAATGAACCCATATGAACGCAGACATTGACCTGTCAACATCTAAGTTCAATTCAGGCTTGCTTAACAAAATAACTGCTGAGGTGACAAGAAACTAGTCAGAGGTCTGGGCTATGAAAAGCCCAGTCACTTTACACTGCTCACTGTTAAGGGCAATCGTATTACACCAGATCTTAATGAGGATTAAATAGAGG
CGTATTACACCAGATCTTAATGAGGATTAAATAGAGGTGTCTGGTATAACCAATACTCAGAAAATATTTGCTCCTAAACCATTAAGAATTCAGGTTTACCAAGAAAAATCTACCTGGGCTTTTTAAAAGGCAAACAAAAGAAAACCCTAAGTAGCAGTAATTCCGGTAACACCCCCCCCCCCTTTTTTTAAATGTCACAAAGTAGT
TGTCTGGTATAACCAATACTCAGAAAATATTTGCTCCTAAACCATTAAGAATTCAGGTTTACCAAGAAAAATCTACCTGGGCTTTTTAAAAGGCAAACAAAAGAAAACCCTAAGTAGCAGTAATTCCGGTAACACCCCCCCCCCCTTTTTTTAAATGTCACAAAGTAGTATATAGAATCATGAAAATGAAAAATAGGTACTTAAGA
GGTAATCCAGCTTCCCCACAAACCAGCATCAAAACTACGAAGCTAATTTTTTCATTAGAATTGTTAAGTAACAGGAGTTCAATAAATCATTTGCCTTCTAAAGAAAAAAAATTACTTTCTAACAACATAATATTTCTTCCAATCCTAAAAAAAAAAAATGAAGCTTATTTATTTACAAACTGAAAACCATAAAGCTATAATTTCTT
AATATTTCTTCCAATCCTAAAAAAAAAAAATGAAGCTTATTTATTTACAAACTGAAAACCATAAAGCTATAATTTCTTTATGGCTAAGAATGAAATAGTTAAGAAATAAGGGTACACAGAAAGAACAAAATTTGGTCTAGGCAGCCTAGAGAGGAGGCTAATGTTGCCATTTGCTGTGTCATTTTTTTTTAGGATGTTACTTAAGT
gtgtgtgtgtgtgtgtgtgtgtgtgtgtAATGTATTATATTCACCATCTACCTCATCCACATGACCATATTTTAAAAAGACAAAAGAGAAAAAAAAATAAAAGAAACTCACAGGCCTATTGTAACACATTGTACCCCTTCTGAATGCAATACTTAGCTCAGGCTCACTACCCTGACAAATAAGGAAAGCACTTTATGAAGCCAATT
CCAATTTAATTGGGAGGTGACAGAAAACATACAGCCATTTTCTTTAGCCTTATCATTGAATTGGCTTCAGTTCCAATCTCTGGCAAATCCCACTCAACAGAAGAAATTAACCAGGTCAGCAGAACAGGTGCTACGCTGTGTCTGTCAAGGGCCTGGCATCACCACAATTACTTGCACACAATGAAGCAGTAATCTTTACAGATCAT
CTGTGTCTGTCAAGGGCCTGGCATCACCACAATTACTTGCACACAATGAAGCAGTAATCTTTACAGATCATCTCTTCCAAGCAGCATATTGGGGAGGGGGAAGAAAGCTGAAGGGAGGAGATGGGGGAGGAAAGGGGCAGTGAGCAGAAGAGGGCTAAGAAGCAATGGGAAAAGGCAAGAAAAGAAAATGAATGTGCAGCTGCCTT
CCAAGCAGCATATTGGGGAGGGGGAAGAAAGCTGAAGGGAGGAGATGGGGGAGGAAAGGGGCAGTGAGCAGAAGAGGGCTAAGAAGCAATGGGAAAAGGCAAGAAAAGAAAATGAATGTGCAGCTGCCTTGCAGCTCAGCAGATGTCAGGACGTGATGTACGAGGCTAGGATAAGCTGTCGCAGCCTGCTGCCAAGGAGTGGTAAG
CAGCATATTGGGGAGGGGGAAGAAAGCTGAAGGGAGGAGATGGGGGAGGAAAGGGGCAGTGAGCAGAAGAGGGCTAAGAAGCAATGGGAAAAGGCAAGAAAAGAAAATGAATGTGCAGCTGCCTTGCAGCTCAGCAGATGTCAGGACGTGATGTACGAGGCTAGGATAAGCTGTCGCAGCCTGCTGCCAAGGAGTGGTAAGTGATT
AAGTTAAAATTATTAATTGGAATAAAGGACCAATCAAGTAATGATATTTCTTAAACAGGCCTTTAGAATCaaaataaataaaaaataaaaaGAGAAGACAAAGAAATAAGGAAGGAAAAGTGTTCAAGGCTCCAGGTTCTCGCCAGTGAAACCGGCTTCTCTGCAGCAGTTTTAGCTTTACCTTCTTCAGTCTGTTTAACTCACAA
cgggaaacagaagagaagaattgcaagttcaagactaatctaggtaacacagtgagatgctatcccagaaacgccaaaACAAATACACAATTATGACAGTAAGAAAATAAAAACCTGAGGACTGGATCATATGTCAATTTTTACTTATGATCTCTTTAAACTATTAGACAGAAAGATGATAAACCTAACAGTACCTTATATTTTTA
TGACTAAAAGAGCTTAAACTCTTTTACAGGTAATTTAGACCAAAATAGCATTCAGAAAATAGCTGAGCTGTTTTTTACCTCAAATGAAAATACAAAGCCAAAGAAACCCATCAAGAATTGACACCATTTAAGTCTTAACTCGGAGAATGAGATCAGGGGTTTAAAAAACCTGGCTTGTTGTGACAAAAGAAGGATGTGTGAAATTC
TTTTAAAGTTCATAAGGAGAATCAAAGATTCATAGGGATTTTCGAGTAAATATCCAAAGCACCTAGGTTTAACTTTTTTAAATTGTAAGCACACCATAAAAAGAAATGAGATTGTAAAATTATCACTTGAAATGTGTATGAAGCAGGCACATACTATTACAGGAGAAGCTTTAAAACTTTAAAAATTAAACACATACTCACATTTC
GACCTTAAGTCCCAAAATCAATAAGAGAAACATATTTCCATAACCAACTGTTAAGTGGTGAATAATATTAATTGAACCAAATGAAAAGAAGCTTAATGTGAAGAAAACTGCATggggctagagagatggctcagcaattaagggcactgactgctcttccagaggtcctgagttcaaatcccagcaaccacatggtggctcacaac
caaccatctgtaatgggatctgatgccctcttctggtgtgtctgaaggcagctacagtgtacttatatagaataaacaaataaatcttaaaagaaaaaGAAAGAAAGAAAACTGCATGGGATAGACACTCACATTAGCACTAATCCGAAATGCAGTGCAAATTCAAAACAGTTCACCGCCACTCCAAACATGGGCATTTCTCCCta
catctgtaatgggatctgatgccctcttctggtgtgtctgaaggcagctacagtgtacttatatagaataaacaaataaatcttaaaagaaaaaGAAAGAAAGAAAACTGCATGGGATAGACACTCACATTAGCACTAATCCGAAATGCAGTGCAAATTCAAAACAGTTCACCGCCACTCCAAACATGGGCATTTCTCCCtagcaa
tctatctatctatctatctatctatctatctatctatctatctatctatctGAGGACATGCCTTCCTTTTTCATACAGAATAGGAATCTGTCCAAATGAGAAGAAAATAGGCAAGTCTATGGTTTTGCTTCCTCCTTACCTCTCTGCATTGGGTTTCGTCCCTTTTACTAAATATCTTGTATCTGGGTACTGGAAAAGCAACTCTT
TGAGATCAACTCCATGGAAACCATTCCAGTGTTGGTCTCATGTGGTGCTAAGGAATAAGCAAGATAACACATGGAAGGTGTTTAGAAATGTGTCTGCAGAAAGAAAGACTTCCATGGCCAGTTCTTAAAAGTCATTAAGTTTGGCAACTCCTTGCCTGTTATCATAACTAATAAAATCTGCCCCTGATACTAAGTTCCTTGGGTAT
GGACAGTATTCTCACTTAGTTCTTATAGTCAACAGAGTTCATCTGTAATACGGGTCAAGATTAAGTAGACAATCCATGGCCACAAACTTTCAAAAATGACAAGAAAAATctggggctgtaactcaatcagcagactgcttgcttagcattcataaaggccctcagattgacactcaacgaccaccatacactgggcatggcagcac
aggacagcctgggctgttacacagagaaactctgttttgccaaaaaaGGTAAGACTAAAGGGCTGAGGATATAATAATTCAAAGGCAAAACTGCCTTCCTAAGAAAGCACTGAGAAAAGGCCCATGACAACAGAGGTGGGAGATGGGCGTCTACACTGTTCTCTGGCAGCCGCAGACTTGGTTTTGCTGTCTCTGTAGGATGACGC
gatttagctcagtggtagagcgcttacctaggaagcgcaaggccctgggttcggtccccagctccgaaaaaaaagaaccaaaaaaaaaATATATTTTTAAAAGAAAGAAGCTACAAAACAATGTGCCATGGCTGCTTGGCAACTGGCAAGTTACAGTCCAACTCCAACATGTAGCATAGCCAAGAATGTAAAGGGATCTAGTGAAA
caccaccactgcccagAGAAAGACTGCAACTTTTTATTTTGCCCCAGTTGTTATTTGTTTTTTAATGTACTGCGGATCCATTCAACATTATCAATCCAACAAGAAAAGTAGAGAGCCAGCATCAGTAAATCAAAGTGCTTTACTGTTGACACTCGTGCTCTCATTCCCTACATCCCTTCCCCACTCAGAAAGTAGCCCTTAAGTGT
TGGCATATGGCCACAAAACAAATGGAGACTGTCAAGGATATTTGTGTTTAGTTTGCCCTGCATAGTCCATTTCCAGAAGCCTTTCTCCTAAGAGGCGATTAAGAAAGACATATGCTTTCCCACGCTAGCAAGACTCAATATAAGCAGCTACCAGTGTTAGGAATAATTCTGAGTACAGAATAAGGGAAAGAACACCTTATTCAGAG
GACATACTGAGCTGGAATTTGCAGATTATAAGAGTGTCTCTTTTTTTCTCGATCAAAAGTAACTCCAAAACTAGAGCTAAAGTACAGGTCAAAATGACACAAGAAAGACTGGCCGAGAACAATACTCTTCATTCAAATCCACACAAGCCTGCCACTTGCACTAGTCATCCCCAGCAATTAATCCCCCAAGAAAGACGTTTGATTAA
GTCAAAATGACACAAGAAAGACTGGCCGAGAACAATACTCTTCATTCAAATCCACACAAGCCTGCCACTTGCACTAGTCATCCCCAGCAATTAATCCCCCAAGAAAGACGTTTGATTAAATCTTTTCAAGCAAATCCTTTGCTTTGCTTTTGTTAGTTCACTTCTTGTCAACATCTATTAAAATATGCCTTTAATTCTCCCACAAT
AAGAATTACGTGAAGGCTTCACTGTATCATAATTCCGAATTCTGTCAGTATTACTGTTTGGGCTTGTTCTATATTCCCCAAGCAGAATGGCGTTACCAGCAAGAAAGTGGACTGCAGGTTACAATTCCTCAACCACCACCATTTGGATGAATGGCTACCATTTCCAGTGTACAGCCAGCTAGGACTTGTGTATTTCCATGTCAGGA
CAAACCTCAGAGGGCATGGCTTCAGAAGACGTGCAGCCTGTGGAAGAGTCTATGGAGAAAACAGCCTGATGGGCTAATTCAGAATGCAAAGTGTTTTTGGAAGAAACAGTCAACTCAAAATATATTAAATAAAGTAAGAAAGAGGACTCAATGGACAAAGCTTATTTTTTTTTCTTTTAAGAGAATGATGTGGGGAATTGGGGAAG
GCCTGTGGAAGAGTCTATGGAGAAAACAGCCTGATGGGCTAATTCAGAATGCAAAGTGTTTTTGGAAGAAACAGTCAACTCAAAATATATTAAATAAAGTAAGAAAGAGGACTCAATGGACAAAGCTTATTTTTTTTTCTTTTAAGAGAATGATGTGGGGAATTGGGGAAGTGAGTAGAAGTTGAAATGAGGGAGAGATGAAGAGA
GAGAATGATGTGGGGAATTGGGGAAGTGAGTAGAAGTTGAAATGAGGGAGAGATGAAGAGACATATGGTAAATTATATGCTGAGTGAGCCACTGTGCAGAAAGAAACAAAAAAGAAAAAATCCTCAACATTTTACATTACTGCCACACTAAGTAACATGATAAATAGAGTACATTTGAGTTCTGTGGAGGGACATCCCACTCAAGC
GGGGAATTGGGGAAGTGAGTAGAAGTTGAAATGAGGGAGAGATGAAGAGACATATGGTAAATTATATGCTGAGTGAGCCACTGTGCAGAAAGAAACAAAAAAGAAAAAATCCTCAACATTTTACATTACTGCCACACTAAGTAACATGATAAATAGAGTACATTTGAGTTCTGTGGAGGGACATCCCACTCAAGCTGTAATTTCTG
ccccGCCAACTCCTTAATCTTGAAATATAAATTTTGTTAATTTCAAGACTTCAAATAACTGAACATATAATCTAATATTTATTCATATAATCTTTACAAGAAGAAACAAATACTGTGGCCAGAGGCCTATATACCCTAAGAAGAGACTCCATTACCTCATTTAAATCCTTCCAGTAACTGTTTTTCTATCTCCattttaatataaa
aagaggaagcacccttaaacaccaagccatctccccaactccCAAAACCTTTAATTACTCAAGCATAGCAAAATTTCCCATTTCAATATCACCACATGATAAGAAAACACTAGTGAGACTCTACTAAAATGTTTCATCCTAATTTGGTCCCCACAATTGAAAACACAATGTAGGAAAATAAAAGGAAGCCCAAATATTGAAAACAA
tgtaaaactctgggttccatccctaatactacaaaaaTATACATACatattaataatataaaattttttttCTGATAATTCTTGATGCTGTCAAGAATTTAAGAAAAAGTCTGCATTCACAACAGATCAGAGTTTAATAACCTCTGCACATGCAGAAGGCAGTCAGGTAAAATGCATCAGGATTATACACATGCATGTTTCCTTCC
TCAGAGTTTAATAACCTCTGCACATGCAGAAGGCAGTCAGGTAAAATGCATCAGGATTATACACATGCATGTTTCCTTCCACAGCTAGAAATTAATCATAAAGAAAGAAATTTTAAAGCAAAGAGATAGGTACAAAAAGTATTTTCAGCACTGTTTGTAATAAGTTGAAAAAGATACAAAAATCTGTTGCCCACTTGCAAGGAACT
AGTTTAATAACCTCTGCACATGCAGAAGGCAGTCAGGTAAAATGCATCAGGATTATACACATGCATGTTTCCTTCCACAGCTAGAAATTAATCATAAAGAAAGAAATTTTAAAGCAAAGAGATAGGTACAAAAAGTATTTTCAGCACTGTTTGTAATAAGTTGAAAAAGATACAAAAATCTGTTGCCCACTTGCAAGGAACTGCTT
AGGAACTGCTTAATTTTATTTTAATCAGAAATGTTCTTATGTAACAGCTGAAAAAGGTACATATAAATGGAGCTTGGTTTAAACAAACCAAACCACGAAGAAGAAAAAGCACATTACATCGCTAGGACTATTAGCTTGCTTAGGCTAAATGATGATGATTGCATTAAAAAATGCCCTCGTTGTTTAAAAAGTCATACTTAAATATT
TGCATTAAAAAATGCCCTCGTTGTTTAAAAAGTCATACTTAAATATTTGCAAGCAACATGGTCTTATGATTGTTATTAACAAACTATTTCAAAAAGAGCAAAGAAAGAGGGCTTGGGTATATACACCAAATACAGGACACCCAAGGATGAGCTCACGTATATCTTACATTttttttttcttttctttttttcagagctggggaccg
agaggaagaggggagaaagtggaaggggaaggaggaagaagaggaggggaaggaagagAGTAACTAGGAGGAGTAAGAGGTAGTTTTGAGATTGACTGACAAGAAAAGCACCCATCTCTAGAACCAGTTTAAATTTCTTCTTATTTGattcacaaaggaaataacaaggaccaataactagaggtagaaaatgcttgccctcatta
tggaACATGAAACACACAGAAAAAGTCATGTTACATGGAAAAAAGTCAGAGTTCAGAACTATTTAGAATAAGTTCCTATTTTCTAACGATATATATATAGAAGAAACATCTAGGATAAAGATAAAACCACATAGCAAAATACTGAAGGTCCTTAACTCTAACCCCAGCACACACACTTGTGGTACTCCTGCCTTTAATTCTTGAGT
TTGACTGTCTTCAATTGGACAGTATGAACCCCTGGTATTGTTGCACGGTAGCATCCCTTCCTATTTTGATGGTCAGTTGAAGGGCAGCATACAAAAGATTAAGAAATTCTGCTATCTTGAAAACTCTCTGCGGCAACCCCCTACCCTACCCAATGCCCACCAGCAGCTGGCCCTCCAGCAATATACTGTCCAAAGCAAGCCCACTT
TTTATATGTATTCTCTCATCTTTTCTTTGAATAGCTCGTAAGATTAACTATCCCCACAGTGACTGGATAGTGTAATCAAGAATAAGGACTGAGGTGAATGAAGAAAATCAGCTCCTGGTTTTACCTCTAACCAGTCAAGTGACTTTATTCCCCACCACTTGATGTCCTCATCTGTACAGCAGTCCTCAGCACCTACTTTACAGGCT
ggaggcagcagcatcggatttccagtctttcatggctacaaagcaagtttgaggccagcctgggatgcactggggctgttttaaaataatagaaaaaGAAAAGAAAAACTTTCAAAAGTACACACTTGTCTTCAGACAGGTATAAATTTGATAATTATAATGATCAAGAGAAAATTATGTCGAAAAGTTACCCAGGTAATCTGTAA
GCACTATTTCTTTCATACTGAATTCCAGGTTAAATACCTTCCTCAAGACTAGAGGAGGCATAAGTACAAAATAAACTAAGAATTAAGTCCCCTAAATCCCAAGAAACCCCAggcatggtggcacactcttgagatccgaacctgtaagaggctgggcatgcacgcaaggctggcctgggccacacaaaagctcatctcACATACAT
GAAGTTCACTTTACACAGCATATGGCTGGCTGGGTTTTACATTTCTAGGCTTATTTGGGTTATAAAAAGCAACTTCATTTGCAAATACAACTACTATTAGAAGAAAGGGGTAATCTgagagaaaacagaattaccattcaactctatcacatttcctactttcatgtcaagtaagagaaCATAAAACCCCAACCACATAAATTCTA
CTCCACAGCCCTCTCATTTGGATCATTTGTTCCTATGTTGGTACAATGTATCCCTAAGGAGTTTCAATGAGTTGTGAAACAACTGTTATTCATAAGCAAAAAGAAAAGAAAGAAGAGAGTGTGAAGGCAAGACTGGCTGCAAGTGCAGCACAGCTGAGAAGTCACTCCTCACACTTTCACCATGTAAATAATGCACAGATCCTGCG
CAGCCCTCTCATTTGGATCATTTGTTCCTATGTTGGTACAATGTATCCCTAAGGAGTTTCAATGAGTTGTGAAACAACTGTTATTCATAAGCAAAAAGAAAAGAAAGAAGAGAGTGTGAAGGCAAGACTGGCTGCAAGTGCAGCACAGCTGAGAAGTCACTCCTCACACTTTCACCATGTAAATAATGCACAGATCCTGCGGGAAC
AAAACATTTTATATATACCTATATAAAAtgtgtgtgtgtgtgtgtgtgtgtgtgtgtgtgtgtgtgtgtAGGTATAACAAAACAATGCTGTCTCTTTAAAAAGAAATTCATTCTATATAAATTATAGCCATAAACTTTTCCTGCAGTGCAGCCTAATTAATTCTTGTTCTATACACAAAGGGAAATGCTGGGTGACAAATGGGTGT
TTCAATTTATAAGCAATTTTGCAGTAAATCATCAACCAGAACCTGGAATCTCAGGAATCTCTGAGTGTCCAAACCACATTATATCACTTATCAAAGGGAGAAGAAAAAATAGTTTAAAGACATCTCATTTTTCAGTTTTAACCCACATCAAAATCCAGAAGCTTTATATAATCTATTATTCTCTTCTGGGTAAGGTTTTAGTGCCA
AAGGTTTTAGTGCCAAAGATATATATATTTCAAGCAAAAGTAGGTTGATGTAGATCATCCCTCTATCCCTAGAAACACTGTATCGTGTATCCATTACCATAAGAAATATTCCTGAGTTATCTGGGAATATGCACACAACTATTTACACCCCCTCCTTCAATCTAAGCAAAATGTTCACAATCAAGGCAAGCTGAAGGGTTCACCAG
CAAGCTGAAGGGTTCACCAGCAAGCGGGTGGAAAACAGGTGGGAAACACTCTCAAGGAAATGAGGCTACTGGTGAGGAAAATGGAAACTCATACAAGACAAAGAAAAAAGCTGGACtgcctctttgtagtcaaacccttcccccatccttagcccacaggctgccgctgagctgttctcttccccatagttccacactccccagaa
TTTATGAATTTTAAGTGATTGtcaaagttactgtcagctataaacagagtttgaggatagcctggctatgcaagaccctgtAGACAGTAGGGGAAGGGAAAAGAAAGAAGATTTTGAATGCTAAAACCCCCAGCCTACTCATtacaaatttaaaatctcttattgtgggccaaggcatggtggcacaggcccttaaccccagcagt
caTTAAGATGGGATctggtatacagggcaagttctagaaaaactggggatatatagagaaacccaatctcaaaaaaccaaaaGGGAAAAAAGAAGAACAAAAGAAAGAAAGAGAGGTGAAAggagatgatggtgcctgccttttatctaaggcagaggcaggcagatctttgagtttcaggccagcctgttctatctagtgagttc
AAGATGGGATctggtatacagggcaagttctagaaaaactggggatatatagagaaacccaatctcaaaaaaccaaaaGGGAAAAAAGAAGAACAAAAGAAAGAAAGAGAGGTGAAAggagatgatggtgcctgccttttatctaaggcagaggcaggcagatctttgagtttcaggccagcctgttctatctagtgagttctagg
ATAATAGACAAATATTTCCATTAAACTATCAGTTTTATATTAGTCACTTCAAGGTTTTGTCTGAAATATAAGATTTCAATAAAATTTTACCATTAAAAATAAGAAAAGAGGGAGGAAGGAGAGAAGGGTCTGTGTTATTGACAATAGTACAGAGTTTCAGAGTATAGTCCTTATCATTTTGGTTTGGGTGTTgtttttaaggacaa
gacaacttgagggaatcagttctctccaccctatctgctccagggactgacttcaggttggaaagtgaggtggcaagcaagcacctgtacctgcagccCCAAGAAAATGCCGTTCTCTAAGTGCCGAGGTCATATTAGTAGTAAGTGTGTTAGTCTATGAGGCCGAGGCTGTTCCTCCAtaagaacacttgtttttctttcagagg
acaaTAAATCGAATCAAGTTGAAATCATTGCAGGTCTTGAGAAAAGGGCCACAGAACAATGAGGTGAACATAAATCAGAAACGGGAAAATGAAGGGAGCAAAGAAAACACGTTACTAACAGTAGAATTTGTTTTAAACTCTTAGGCAAGTGAAAAAATTCGAACTTCCCCTACATTTATGTACATTATACTGTGTTCCTGGGTGTT
ACCAGGACAAGGCAACTGGGTAAGTGCAAAGAATTAGAAAGGCCAGAAGTGTCACAAAGCAGAATTAAAGTAACATGCAAGCTACTCGAAGATAAAGATAAAGAAATCGAGTATGCAATGCTAATCCAGAAATACCTGTATTTTAGTGAATATTCATAAAGATTCAGGAAAGAAGACTAATAAGTAACAAAATGTTAAAGCTCTTA
TGCCCAGATTTCACAGAAAACAAATTTCAAGTATGAATATGACAGACCACAAAACTAAAAACTGTCCACAGAAAGTCATTTCTAACTGCTTAGTCTACAAAAGAAATGCTGTgccaggtgtggtagcctgtgccttttaatcttagcagtggggagatagaaagtagatctctgtgaggccaggcaggtctacatagtaagaccct
TTGAAGACAGGGAAAACATCTGGTTGAGGCAATTGATTGGTAGTCAAGAGAGCTTTTTGTAGTTTGATCCTTCCTTCCAAGAGCTGGTCCCACAACGCTGAAGAAAAAAGTAAAAAGAAAACCCCGTGTCAGGGTCAGAAGGTCTCTCTGGGCTGGGCTCTGAAGGACAAGAACACCAATTTCTAAGCAGCATACTCGATGAGTTT
AACATCTGGTTGAGGCAATTGATTGGTAGTCAAGAGAGCTTTTTGTAGTTTGATCCTTCCTTCCAAGAGCTGGTCCCACAACGCTGAAGAAAAAAGTAAAAAGAAAACCCCGTGTCAGGGTCAGAAGGTCTCTCTGGGCTGGGCTCTGAAGGACAAGAACACCAATTTCTAAGCAGCATACTCGATGAGTTTCGTGCTATACAAAC
CCTCCTCCAGGCCCTCTGAATCCCCATCTTCAGAGCCTCCTTCATCAGGTATTTCATTGTCTAAATCATAAGGGATTTAAAAGGGTAAGGGAGTTACCTAAAGAAACATACCAGGCCACGTCTTTCATTTCAATTAGTCTGTGGGATCTTATATGGAAGAGCAAACATGTTATTGTGCTCTATTCAGCTGAACACACTTACTACAT
TTCCACAGAGGCAGTGAAGGGGAAATAGCCACGGAAAATCTGAGATAAGGGCTTGGAGCCCAGAGGTCCAACCTTGCTCCGAGCAAACCTAGACCCCAGTAAGAAAGGTGGGGGGGACCCAAAAGGGACCTGCAGGCTTAAAGCCATCTTGAAACCTGACCAAGTGTTCTTTGAACATATGGCAGGACCTAGTCAACAAGGGCATA
CTCCCAGTGCCTCGGAGGGTCGTACCACTTCCCACTAAGCACTCAGCCCCAGTCCACCTGCAAGCCTCCCGCTTTTCTCACTGTCTGGGGGTCCGCACCGAAGAAAAGGGACTCGGATGCATGGTCCAGTCGGGGGTGTGTGAGAAAGAGCCCCTCCCCAGGGCATCCCCAGGAGTAGCAATTCCCACCACCCTGAGGCATGCTTA
GTTGGGCCAGGCTGGTGGCCGGATGTCCTCTCTGTTGGCTCAAATAGGTACCGAGACCCTAGTCTTTGACGCAGGCTGGGCAAGGCCCTGCTCCGAAAAAAAGAAAAGGGGGGAAAAAAAAAAAGAAGCATTGTGTTGAGGGCCCGGTAGGGTCGCTCCAAGGCTGAGGTAGGAAGAGTGCCTGCTTTTCACCACAGCGGCACTGG
AGGCCAGGGTTTGCTGACTGGTGCTAGCTGCCATCGGCCTTGCCCAGTGATGCCACCATTCATGGCTCCAGGAGAGGGTGTTTAGGGCACACTTTAACTGAAGAAAACCTCGCCCCCCTCCAAGAAGCCTCCTGCATCTCAGGCTCCTTGGCCACTGTGGTTGTCTCCTTCCATAGGTTCCAGGGTCCCCTGAAGAAAAGTGTACA
TTTAACTGAAGAAAACCTCGCCCCCCTCCAAGAAGCCTCCTGCATCTCAGGCTCCTTGGCCACTGTGGTTGTCTCCTTCCATAGGTTCCAGGGTCCCCTGAAGAAAAGTGTACAAAAGGCTGTTTGGCCGCTGGGTTCTCCACACCTTTTCATAGGTGGTAGAGAGGTTCCTGGTCAGAGGGCAGACGCCTGCCCCCTACAGGATG
ACTGTGACTAGTGAATGCCAAAAGGATTCCAGGCAGCCGCTGGATACACAATGCTGCCTGGGCCCAGTGGTGCCCAGGAAGTGGCCAACGTGCCTCACTGAAGAAAAGAGGGTAAGTGTGCCAGTGCCAGGGGCAAACACTCCCTCTCTGCCTTGCACTGCATTGTGGTCATACACAGAACAAGAATGTAAGGAAGCAGACAGGCC
GTGGTCATACACAGAACAAGAATGTAAGGAAGCAGACAGGCCAACGGCGTTCTCACACACACAGCCGAGGAGGACAGACCGATGTGTCCCCAAAGCAACCAAGAAAAGGGGTTTTGCAGAATCCACTCAGCCAGGCGCCTTCACAGAGGCCCTCAAGGCCTCAGTGCCCAAGGACAGATATGCCAGCCACCATGCTCCTGAGACGA
TCACCCTACCTAGGAGCAAGACAGTAAGAGAGGGTGCCGTGATCATGGTCTGTATCAGGCTTCCTCCGGTTGACTCTAGTCCCCATCCCAAGAGCCATGGAAGAAAAGCAGGTGGTCATAGTCCCAGGAGGAGGGCCTGGCAGAGGAAGGGGCACAGCCTACCCTCAGGAAGTGCTCCAAGAGTGCAGGACAGGTGCCAGAGACAG
CTATCACCTTCATTTCTTGTCCACCTGCAGAGTGACCGCAAAGAGGCTGAAAGAGTGGCCCAAGACCGCACAGCAAAGAGGCCGCTGGGCCAAGTCGGCCAAGAAATCCTCCATGATCATCTCCATCCTGGATGCTGGGGAGCAAAGAGTCAGATTTTACAGGGGGCCTTTCTGGGTGCCTGTCTGGCCGGCACATGACACTCCAC
cctgcctgggattaaggcgtgagccactcggcccagcCCTAGCTTTGAATGTCTGCTCTCCTCCTCCTCCTGGGTTGGATGGTAGAGAAATCTCCGGGGTAAGAAAACAGGCTAGGAAGACATTGGAAAGCACATACAGAGGGGGCCCGAGCCATTACAAAGAAGGGAGGACTCCACTGATTCTCCAGGGGGATTTCATTATTCCT
tggctcacaaccacctgtaatgggatccgatgccttcttctggtttgcttgaagaaagctacagtgtactcacacataataaataaattaaagaagagaGAAGAAAGGCTTGGGGTTGGACTTCAGAGTTAGGGCTTGCCACAAGGTCCTTGGTTCAGCCCCCCAGAACTAGTGTAGAAAAACACATACACAAAAAGAAACAAAAG
agagaGAAGAAAGGCTTGGGGTTGGACTTCAGAGTTAGGGCTTGCCACAAGGTCCTTGGTTCAGCCCCCCAGAACTAGTGTAGAAAAACACATACACAAAAAGAAACAAAAGATAGAAGAGAAAGGTCGGTCGGTGTGCATGACCCAGAGTGGGTACTCAGATCTCAGTAATATATCCTCCCACTTAAAAAAAAAACTTCAATGGG
caccggggaagtggaggcagcagggtcagaagttcaaagccatcctcaatcggccacatagcaggtttgaAATGACATGCAGCCTCAAAAATGCGGGGAAAAGAAATATTCAAACAAGAGGAAGGAGGGGAAATGAATCCCACAGTAAGTTTTCTTCTGCCAAGAAAGAAAACTGAGTCTGATTATCCTCTCTACCTCCAGTTCCC
caggtttgaAATGACATGCAGCCTCAAAAATGCGGGGAAAAGAAATATTCAAACAAGAGGAAGGAGGGGAAATGAATCCCACAGTAAGTTTTCTTCTGCCAAGAAAGAAAACTGAGTCTGATTATCCTCTCTACCTCCAGTTCCCCGACCCCGTACCTAGGAAAGCTCAGCACCAGTACCGGAGAGTTAGATGCGGAGAGACGTGA
tttgaAATGACATGCAGCCTCAAAAATGCGGGGAAAAGAAATATTCAAACAAGAGGAAGGAGGGGAAATGAATCCCACAGTAAGTTTTCTTCTGCCAAGAAAGAAAACTGAGTCTGATTATCCTCTCTACCTCCAGTTCCCCGACCCCGTACCTAGGAAAGCTCAGCACCAGTACCGGAGAGTTAGATGCGGAGAGACGTGATGAA
GGCCCAGGGTGAAGAGACATCCCTGGCTGGGGGATGGTGCACTGAGTCATAAAACACTGAACTAAACACCTGACCCAAGAACTCTGATGTGATGTGATATAAGAAATGTCCTCAACCATTCCCAAATGGTGGTGTTTCTTGAAGTCTTGTTCTGACCCGGGTGTTATCTTATAGATGATGAATATTATCATGATAGGCCATTAATT
cggagctgccgaacccagggccttgNNNNNNNNNNNNNNANNNNNNNNNNNNNNANNNNNNNNNNNNCCCCCTCTGTTGACTTTTAAAGCTGTGGTAACTAAGAAATCTATAGTTACTGATGTGGCCCTGACCCATGGTCTTGTCTCTTCCATTTACTGTTAAATGCTTACCACTCAGCATGCTGCTTAGTCCTGGGAGGTATTTA
CCCTTATTTCAAAGTCACTTAAAGATGTCCCCAAAGAAGTGGTGAGAAATTGGAACCAGAAGTGGGGGATGAACACTAGGTAGTAAAATATTTGTCCTTAAAGAAATGGTAAGAAATTGATACCAGATGTGGGGGATAAATGTTAGGTAGTAAAACAATGCCTCTTGggggctggagagatggctcagcggttaagagcactgact
AAAGTCACTTAAAGATGTCCCCAAAGAAGTGGTGAGAAATTGGAACCAGAAGTGGGGGATGAACACTAGGTAGTAAAATATTTGTCCTTAAAGAAATGGTAAGAAATTGATACCAGATGTGGGGGATAAATGTTAGGTAGTAAAACAATGCCTCTTGggggctggagagatggctcagcggttaagagcactgactgcctttcaga
agtaataagacataataaagagtccaCTCATGAGACAGGGAAGAGGAGGGGTCCTATTGTCTTTTAGGACAGAGTGGCAGGGTCTGTCTCATTTGGATGGAAGAAATCGTAGCCCTCATAACATCATATAGCTGAGGGTGACCTGTTCAGATCCCTGTTACTATTTGTACTTTCTCAGTGGGAAGTGAAGCATATCCTGTCATACA
tctccttttcccaggtgactaagtctatgtcaagttgaGGAAAGGTCACCGACACTTCTCCAAGGCATCTGAGTGCTCAGCAAACATCTGAGCACTTAGAAAGAAACACCCCTGAAGATGCCTATCAGGTCTGGCCATGAGCACAGTCTGCCCTTAGTCTGCACATCAGCACATCAGGGAGACATACCGCATTTTGAGGCTGTTGA
TGTCTTTCTTTGGGAGAAATCAAACAGGCAGCTTGGTTCACAAAGCCATGGCCTTGTACTTTGCGAAATTTTATGTCTGGTTTATCACAGCAAGGTTGAGAAGAAACTTAgaagcaagttctgacaaattagagaatatgtggtaagcctcagagaagccactacgaaaaCTAGAAATGAATAGAAATTAAGAAATAAAAACACgg
GCAAGGTTGAGAAGAAACTTAgaagcaagttctgacaaattagagaatatgtggtaagcctcagagaagccactacgaaaaCTAGAAATGAATAGAAATTAAGAAATAAAAACACggctggagagatggctcagtggttaaggactggtattgctcatgcagaggactagagtttggttctgagcacccacgggaaatgcctcaca
AACAACAAAAATATGTTGTTTCTCCATTAAATTAGAATTATACCCCAGCGGAAATATGCATGAAAAAGCACTCTCCTTCTGTTTGACAAAAACCATCCAAAAGAAATATAAACACAGTAAGACAAATATTTCTGAACTCATAAAACAGATGCTGTGGGGAGGGGGTGTGTGGAAATGAACCTGGCGGAGGAGGAAGTGGGCGGGAG
tggcctATAGctctccctctcctctctcccctctcccctcttcctctccttctcctctccccacccccctctctctctcACACACACACACACCTTAGAAAAGAAATTCAAgggctagagagatggctcagtggttaaggccaaaggttcttccagacatcttgagttaaatttctagcgtctacacggtgcctcagaatgctcta
TTTGGTTATCAAAAACTTCTCAAGTAAGAACATAATGTAAGGCAGGGTTTTAAATGCTGTATTTGGAACAGTTAGCATATACCACTCCTGCTTACGCATGAAGAAAATATTTTCTCTTTTCTTTTGACCCTGAAGAGGAAGTTTCTAGAGTTCATTCCCTTGGAAAAGTTAAATGTTACAAGATTCAcctagtgatggtagctcgc
TCAGAAGAGTCCATGTTCATTCACTTTCTTGCCCACTAATTCAATCAGCCAAAGTCAATTAGGCAGCTGTTACAGACAAGGCACTGAATCACTTAGGAGGAAGAAAAAAACGGGTAAAACACACTCATAATTCCTCGGCCAAGGACTGTGACCAGAGACGGGTGGGAGAACCCAACGTACTAGGCACCTTGTTCACCCTGTCATTA
CCAAGGCCAGCGGGGGCGGGGTTCACCTGAGCCGAAAAGTTAAGTAGATTTCAAATGCTGAAGAAGGGGAGTTGAGACAGAGTGGAGGAGAGACATCTCCAAGAAATGAGGCTATCTAGCCACGCTGTTGGGTTTCTGAGGGGAGCAGGAAGTGCATCTGCTTGGCACCAGGGTTATCACTGAGCAGACAACAGGCTTGCAGTGGG
caggacttaaacacacagttcatctgtccactgcaccattgtccaaaaacagccaaagaggctgccataatccacgtgtccgtcaatggatgaaCATGGGAAGAAACAGAGGGCAGACACCTGATATGTCTCAGACAAAGCCCCGTTAGATGTTCCATTGATGCGACACTTGAAGAAGAGGAAAATCCAgggctgtcaaggtagtt
GTGCTCTCCCTCAGCCTGCCTCATGGGCTTTTATAATCTCATGGTGACTTGTGTAAAGGCAGAGGGACAGTGTTCTAGAAATGAGCAGGGGTGAGCACCTAAGAAAAACGGAGGGGTGCAGAAAGGGGAggcaggagaggggtgcagagaggggaggcaggagaggggtgcagagaggggaggcaggagaggggtgcagagagggg
AAATCAATGAATAAAGTTCTCTCACTGAGAAGCTGTACACATCAACCTCTACAGTAGACTTTAGGTGTCCCTTTCCTCCACTAAGTAAAAAAAAAAAAAAAAGAAAATCATTGTTTATTTGTGTGGGGAGGACAgaggtcagcggacatctctggggagctggctctgtccttccctgtgtgggtctggaaattgaaggtaggcca
GATGGCTGTATCTCCACGAGATGACGGACGTGGCCATGACAGAGGCTGGAGAGACTCAACTAAGAAGCAGGACGGAGTGGAGAAAGAGTGATTCGGTAGGAAGAAAATGGTCACAAAACTCTGAGTGGGGGTTCCACGTGAGCCTGGAACCATCTGATCTGCTCTGCCCGGGAGTAGAAACTCCCGGAGGTTGAAGTCTGGCTGTC
CTGAATCGGTACCCAGGTCATGCATGAGAGAAAGAGATGGAGAGAAGGGGAAGTAACCAGAGAAAAGAGACAAAAACAAACAAAACAAAAACAAGAGGAAAAGAAAGGTGGAGAGGGGCAGTAGAACACAGCTGTTTCAAAAAGAAGTGTTAAGCCCAGTTGGTACAAGCCCCAAAGAGGAAACAGAGCACCTGAGACCTCTTGAA
TGAGTTCAGTAGCTGCATGAATGGCCCCTAGCCTGGGTATTAGGCTAGCTACAGGTATTAGCTGGGTACAGGCTTAGCTGTGCAACGGCAGGTGGTCTGGAAGAAATGGTGATGCTCTGCCCTCAGTCACTGGGAGTTCAAGCTTAGAGAACACTCCCAGACTCTGAGTCCCTTTGCTATCAGAAATCATCTCCTGCTTTCCCTAA
CCGTAGCTGCACCGTGACTCTCTGAACCATGAGTACTGTCTGCGTTCAGACTCAGCATCTCTACACCATAGGGAGATCTTCCCCCTTCTTGGCAGATGAGAAGAAATGAGGACAGAGCTGCAGAGCCCTTCCGGGGGACAGGCTTCTCCGATGCACGCCCTACGGAAATTCATTTTCAGACATGGCTAACCCTGTACTGTTTATGA
tgcctctgcctcccaaatgctgggattaaaggcttgagccaccaccatccagctCAATGACATTTATCTTAATGGCAACATTTCTGCCTTAACGTGCATTAAGAAAACACAGGAGGTGggtgcctggcagatgcctcagctggtaaagtgcttgctgtgcaaacataagtggggggtgttgagtttggatctctaatatccactga
tgcctctaagaaagaaaaGGAAGCAGGCAAACACACTTCAGAGATCTGTGACCGCTCACCTATAGCTGGGGCTCACCACTAAGCAGACCAATTTAATTAAAAGAAATAATGGGTAGTaaaaatagcagtcatgtttactgagcattactgagcttcaggtctgcttctgttcccgaggccttcccgtaaatccctcctttaactcc
aaagccagccttgcctacagagcacgtctgaggccactgtgtgctacctgagattctgtctcaaaacaacaagaAGAGGAGGAAAAGGCAGGCAAGGTGAAAGAAACAAGAAACAAGCTTGTCTGAGCAAACCAGGACAGCAAACATCAGAAGCATTAAATAACAATGTTTCCTGCTCATCTCAGTGATACTTTGACGCAGACCCT
gccttgcctacagagcacgtctgaggccactgtgtgctacctgagattctgtctcaaaacaacaagaAGAGGAGGAAAAGGCAGGCAAGGTGAAAGAAACAAGAAACAAGCTTGTCTGAGCAAACCAGGACAGCAAACATCAGAAGCATTAAATAACAATGTTTCCTGCTCATCTCAGTGATACTTTGACGCAGACCCTAGGAAGA
gtccctctttctctccctcccttctctccctccttccctcccttctctccctctctGTCTGTCTGTCTGTCTCTCACTGTTTCTTTTTCTTTTTGCTCTGAAGAAAGTGCTGGGCCTACGCAGGGTCTCTCAtgtggatgtcagtgctagtgtggggctcagagaacaacttagtgtcagtccttggcttccaactttagagtcag
AACTTCAGGTATATATCAATTATCAATATCAATATCAGGGCCACACGAAGTCGTCGTCAAGCATGAGCTTACGAAATGGCAGGGTGAAGATTGTAAAAGTAAGAAATTGGGGGAGGCGTGGGGGCGCCGCACGTAAGAAATATTAATTAGGGCGCGGCGGGTGGGCGGGGTGCCTACGACTTCTAACAAGCGTTAGAGGGAGGGAA
TCAGGGCCACACGAAGTCGTCGTCAAGCATGAGCTTACGAAATGGCAGGGTGAAGATTGTAAAAGTAAGAAATTGGGGGAGGCGTGGGGGCGCCGCACGTAAGAAATATTAATTAGGGCGCGGCGGGTGGGCGGGGTGCCTACGACTTCTAACAAGCGTTAGAGGGAGGGAAAGGGCTGAGGGATGGTTGGGCGCGAGGGGGGGGA
TGAAGTAGTATTACTGGCATCAAGTGTGTAAAATGCAACAAAGACGATAAAACTCACAGCTGAGAATCACCCAACTCAAAGTGCTAGTGGGGTTAAGAATAAGAAACCGCAATGCAAGCTACCCCTTACCAGAAGCCCACTCCTTACCAGACGCCCACCCCTTACCTGAAGCCCACACCTTACCAGACGCCCACCCCTTACCTGAA
TCCCCAGACCAGTGGACAACCCCAGCAGCATCCTTCTCTTGGCCTAATGCCCAGGGAATTCCATCAGGCAAGAGCCACAGGAGTTGATGGGGGCAGACCCAAGAAACAAACAGAGGACCCTTGGGAGTGGGCCAACGGCTCTTCTCTATGTTGATAGCCCTTTGTGCGGGAGAGACCTGCGTCTGCAGGGTAACACTGAATAACAG
CAGGGAAGGATAAGACCCTTCTATACGAGCTGTGACCTCAACATTCCAAGGAGACAAAAATGAGAGAGAAGCAAGAGACCCTAATTTAACTTAGATATTTAAGAAAGGGAGGAGATGGGAGAGGGTCTAGAAATTTGCGGAGGCAGGACTCCACTTTGGGGGTTAAGAGGGGCATTCTATTCCAAGAGCTAAACAAGAATGGGATT
CCATCTCCAAACCTGAAAGCAGGAAACGAATACACAAAACTGGAGCCTTTGTAGAAGACTACTCAAGAGGACACTCAACTCTGAAAACCCAACTGGTACCAAGAAAAACGGAGGTCTCTGGCAGGCCTCCAGAGCCACTTCTGAAAGAAGCAATCGGTTTTATCTACCAAATACCTAGTCATGTGTGCTCACAGCCTTGAATATGA
ggaactggaatacggcccgtttaggcttcaaagtccatgttcttTTTTTCCTACACTCGCTTGTTTTTATTTTAAGCTATCATGCATACACCCACCACAAAAGAAAAAAAAAACATCGATGATTTCAATATATGCTACCCCAGAGAAGCGATGTCTGTTACCTGTTTTTCAGATGTTGGACACTGCCGAGGCACCTGAACCTCCCA
TTCACATTCCTCCATGCTGTGGGGAAGACAGAACGAAGTTTGCCTTTCAGACGGATGCTCCTGTGAGCACCACAACACCACCATGACTCCTGGCACTTCAAAGAAACACATCCCCGTTATCCTAGAGCATCCCTCGCCGCGATACAGAAATGATGCACTTCTCTGCCATGCGCCATACGACGGTGAAAAGGTAAAAAATAATCCAA
GCGCCATACGACGGTGAAAAGGTAAAAAATAATCCAAAGGTTTACACAAAGAACAGCTGCATAAACTAGAGCAGATCTTCATAAATGACAATGAAGCTACAAGAAATGATGGCCATACCTCAGTTGTATGACCTGAAATTTTGTTTTCACTACACACGTTATAATTAAATTTTTTGTCTATAAAATGTGTACGTGCATATAAGCTT
GCCATACCTCAGTTGTATGACCTGAAATTTTGTTTTCACTACACACGTTATAATTAAATTTTTTGTCTATAAAATGTGTACGTGCATATAAGCTTTGCATAAGAAATACACTGTAACATATACATATAAATGATAACAGCTATCTCTATTCCAGGTGGAATAATTCCAGGTGATAACTCTTCCAGGCTTTGTCtttattttttaat
AGAAAGGACTCATGCAGTGGGACCTGCACTCCCTCCCTGCTCCCTAGCCTGTGCCTGCCTACCCTCCCCTGGAGTCAGTGCAGAGACCACAGTGTGAGCAAAGAAATAGTCTCAGGTTGCTGTCACGTATGAAGTAGGTATTCCACTTTAAGGGTGTCAAAAGAGATAGTCTGGCTTTCTGGTGCCTACCGTACCTTGCCAACTTC
AATGAGTTTACTAAAAGTCACAGACCTATTTTCTCAGGAAAAGGAAATTATATGTATGTAAATTATAGCTAAGTAAATTTTTAGGGTAGAGGGAAACTGAAAGAAATTGTAAAAATGAGGCTTATTTCCAGGTAGTGAAATTGGAGGTGATTTTAAGAGCTTTTGAACTAAGTAATTTCAATGTTTTTACAAACTGTAGTAATAGG
GGTGATTTTAAGAGCTTTTGAACTAAGTAATTTCAATGTTTTTACAAACTGTAGTAATAGGATAGATAGAAAATAACTGTGTATTTCTTAAAGCTGGAGAAAGAAAATCTCTGCGGCAAATACAGACCGCTTCTTTCCCACCTGTTCTTGTTAAGAAGAGCATCCCCTCTGGTCACAGCGGTATCTCCAGTCAGCATCTTGAATGT
CAATAAAATGTTTCAGTTACCATAAACTAAAATTCGAGGGTCTTTGTATTCGGAAAGGGCTGAGCAGTGGAGGTAGGTAAATAGAGTTGCTTTTTGAGCCAAGAAATTCAAAATCAACTATTAATTCCCTACACTTTGTCTAAACACACAATATTAGAATATTTTAATAACTTGCATAAACGTAAATATGTACAATAAATAAATCT
CTGTCCTCCACCCTCCAGAATCCTCTGTCTCTCCCTCCTCACGTCCTCGTCCTCGTCATTCAAAGGAGGAAGCCTCGCCTTTACAGGTCTTGGAAACAGTAAGAAAAATCAACCTTTTTAGCTATTTTCCAAGGCAAAACTCAAGTTTCTAAGGCTAAGCCCACTTGCGGTCATTCCTAGGGTGCACAGCGCATGCTCAGGGCTGG
aagagggaggaagggaggaaggaaggagaagggagggaaggaTTTCTTCATTTTGGGGCCAATTTCATATAACTTTTCTAGAAACACCACCCCTGACAAGAAGAAAAAAGTGTCTACTTTTGAGATTTCATCTGGAAAACTATAATATAACCTGGTGGTATCAGGTCAGAATTTTAGAGTCAATTAGCATTAGATCTGTAAGTTCA
GTTTTTAAGTGGCACGGCCCATTTAACTCAATTAACCAGCAAATGAGTAATAGTCACATAATAGCAGGAGATATTTTAATCATTATAAATGTAGGGGGAAAAGAAAGCTTCAATAAATTACACTGAAGGCCTACATTTTCTTAGTAGAATCAAAGGGTATATCTTTCTTTTTGACTATCTGTCCTTATCTATTTGCCAAAGCTGTG
TTGCACTGCCTTACTCACCAAACCTCTCCAGGGCATCAGCCATCGCCTGGTTTTTCACCATGTCAATAAGCCCTCGCCCCAGGCAAAAATGTGGGAAAATAAGAAACACAGATTTCAGGATGTCATTGATGTCATTGAATTTCTGAAGATGAGAAGGAGAGAGAGAGACATACATCACTCATAGTCTAAGCTAAAATTTTATCAAA
ATTGATGTCATTGAATTTCTGAAGATGAGAAGGAGAGAGAGAGACATACATCACTCATAGTCTAAGCTAAAATTTTATCAAAGTCTGAAATGTAGACATGAAGAAATGCATCTGACTCTCTGGACCTTTGAATGCAGATACCCACGAAAAGCAGCAAGATTTCTTCATGAGCTCTGGAGTGATGATAGTGAGTGTTTGAAAGTAAA
GGTCGAATGGCATTGCCCGGAAACGCTGCCGAAATAGGAAGGCAAAGCCAGAAGAGAATTCGGTCTTTGCCAAAGCAACACAGAAGGAGAAAGAGGCATGAAGAAAATAATCAAAGGAGACAGAAAGACTTGACCAGAGAAATACAAGGCACAGCAGGACAGAAATAGAGTTCTACGTATAGGCATAGCTTGCAAAAGCAGAGATG
ATTTGTGAGATAAGCACTCATAACATGAATGTCAAAATTGTTTCATCACACCGGGAATAATTTTACGGTCTGTCCTGACAGTGCTTCAAGCATTAAAATGAAGAAATAAAGACTTGACCCAGGGACAATTATGAAAATTCATAGCTGGCAGAGGGGGTGGGCACATGCATGGCACGTAGGTGGTAGTGGATTGGCAGATGGTAAAA
TAACAGGGACCACTCCTCTCCAGTTTCTAATCTTAAGAGTAGTGAGCTGTAAACTCCTATAGACAAAGAAGGTGTGGCTTGGGAACTATTTCAAATGAGGAAGAAATCTAATCTTGAAGCTAGTCATACAAGTTAATCACACGGCTATAAGTGGAAAGCATACATATCAGGCTAAGACATAAAAATCATATATTATATATTATGTA
ACGAgtgtgtgtgtgtgcgtgtgtgcgtgtgtgcgtgtgtgtgtgtgtgtgtgtgtgtgtgtgtgtgtgtgtgtttgtACCACTCACCAGTACACGATTCAAGAAAGAAACTATTAAAGGCATATTTCGCTGAATTTAGAAACCTCAATTTCAAGCAAATGAAATATTAATGGTGAGTTAATTACTTTTGGATCTCATTAACAATT
gtgtgtgtgtgtgcgtgtgtgcgtgtgtgcgtgtgtgtgtgtgtgtgtgtgtgtgtgtgtgtgtgtgtgtttgtACCACTCACCAGTACACGATTCAAGAAAGAAACTATTAAAGGCATATTTCGCTGAATTTAGAAACCTCAATTTCAAGCAAATGAAATATTAATGGTGAGTTAATTACTTTTGGATCTCATTAACAATTTTAA
TTCAGGAGTTTCTTCATTTGCTTGATAGCATTATTAACTTCTTGGCTCGGAGGAAGTGCTTGAGAATCACTGACACCCAGGGAAAACCCGCCATACCTACAAGAAAGGCCTGCTGTTAAAAGCCAGACAGTGTGCCCAAGCCATGAGTCACGGCAGCAGATACTGCAGTGCACAAGGTTCTCTGAGAGACGCCTCTTATTCAAAGT
AAATCACTCTCCTGAGACTTGAAGTGATTCAGGGGGAATGGGGAGAAGGGATTAACTTACCGAAACTCATTCACCCAGACCTTATTCTTTAAGCTGCAGAAAGAAAGGACAAGCCAAACATCAGATCTAGAAAGCACAGGTCATATTGATGATGCAACAGTAATCATCTACTTGAGGACAAAGCACAGAGATAGGTGATCCTATAA
AGAGTAAGCAAATGTAAGTAATGATTTGTATATAGAAGAGTCTCTTTGTTACTACATTGATTTGGTTATCCCCTGGCTTTTTAAAATAAAAATTGACTGAAAGAAAATACTGACAGTGGTCACAATGAAACAGGCAACAGCACCAGGAAGAAAACCAGGTGGCCACCATGAGAAGGCAGCTCATGGCTGAAATGTTACTCACGGGA
GTTACTACATTGATTTGGTTATCCCCTGGCTTTTTAAAATAAAAATTGACTGAAAGAAAATACTGACAGTGGTCACAATGAAACAGGCAACAGCACCAGGAAGAAAACCAGGTGGCCACCATGAGAAGGCAGCTCATGGCTGAAATGTTACTCACGGGATTGGGTTTCCTTCCATACAACGGGTCCCGAAGCCTGGATCTTTGGTT
TTGAGGAGTTCCTGGGTGCCCATGTCCTCTGGAGCATCGTTACTGCAGTCACATGGGAGACATTCAGATCAGTAATTCATCCAAACCAGGACTTGGAGGCAAGAAACGTTTTCTACAGATAAAACTCTACTAAGCACTTTCTGAGGAACAAGCTTCTAAAGCTAAAATAAGTAATACACAGAAGTCATCTGCAAGGAGTTTCCAAC
AAACTACATTGACAATTACCACTCGACACTGACAACTAGAAGTTTCTAAGAACAGACAGGAAGATTTTATTGATTACTTGTATGAACAATTAAAAAGCCCAAGAAATAGTGAGCCTAGATCACAAACCAATGTCATGATCTGTAGCTATGGGCAATACTAGGTCATCAGCTAGAAACGGATCAAACAAACTTTCAACCATATAGGA
TACACACATGCACACACAGAGATTTTTAATCCTTTTAAAACTGCCCTCTCTATCACTGACATTTTCTCCCATCTGCAGACCTACCAGTGCATCCGACCTGAAGAAAATCTGTGCTAAACAAGGTTAGACAGTCCTCTATCTTTTGATTTTTAATAGGACCAGTATGAAATAGGAAGCATTCTTGCCTAAAGACACACACTTAGCTA
agtatggacacccagctaatctggtcctggtatctacgtcttgaccaGTCGAAGAGCCTACAGTCCATGGAGACAGACACCAGGGTATCTCACCTGAGCAAAGAAACCCTTTCTACTCCGCCGGGCAATCAGCAGCCTTTTCCACAAGAGGGCCACAAACTGCTGCTGGGTGAGTTTCCAGCCCTTTAGCTGGTAGGAGCCTTTGC
TAGGCTGGCACACACTGGTTATTAGTCTCCTATCTTTCATATGCATGGTAAAAAGTGAACAAATTTAAAACATCTAAGTCCTGATGAGGAAACATAAAGTAAGAAAAAAAAAAGCCAGACGCATAAAACCAGATTAATTTTCTGTCCTCACCAAAAGATGTCTAAAACGAATGACTCCTAACTGAGGCACTTAGACAGTCTGCGGA
ACAATATGTATGTCAAAGAACACAACTTCCTCTTTGATTCTTTCAAAATCAAACACCCATTCAATACATTTTCATTCAAAGCTTGAGCACTTCAGTGTGCAAGAAACGGAGACCCTACAGAGGTGACAGTAAATAAATGGGTTCGGAGCATGGACGGGTCACTTTCTCATACCCATCTGAGAAAACTGTGAAGTGATAAAGGTAGG
GTGCAAGCCACTCAGCCAAGTTACCTGAGGTCTCAGCATCCACCCCACTCTCTTCAGCCACTTTGAGGAATATCTGAAAAATTAAGGCAGGATGCAATGTAAGAAAACACTTGCTTTATGAAAGAAGTTCTCACTCCCCAGATTAGATTATGGAATCCCACATTAGGCTCTCAAGATAAAGAAGGTGGAGGCCACATTTATCAATA
AGCGATGTTGTTTGGGGCAGAAAACATTTCTTCAGGTGTGACAGCTGTCGGCTTAGGCAACTCTTTCCAAAATAAAACAATACATTCATTATGACTGTGGAAGAAATTCATTCTGAGCCTGCAGAGAATGAGGGAAGTCACTTTTATCGGGTTTGTGCTCCCAGACCTTTGAGCAGGATAACACTGTGATCTTTTATTCAAGACAA
CCTACCCAGGAGTGGTCCACAAATACTGATAGATTCCCATGGGCTTATTTTGTCTTTAAGAGAGAAAATCTGAAGTTGGGTAGGTAGAGAGGTGGGGATGAAGAAATTGAAAGAGGACCATTAATAATGTATGGAAGATAGTCTCAAAGAATAAGtaaaaaaattattttaaaaaataaaataatGGGTTaataaaaaataaaaaa
agcccagcAGCAAACCTTGAGTCAGCGCCACCAGCCTCTGCACCTCTCCTCCTCTGCCTCCACTCTGCCCAGCTGCGGGGAGCTCAGGCACCACCTGAATAAGAAACCCCAGAATCCTTACCGATGGTCAGCGTGTCACTTTCATGGTCGCTGCCCAGGCCAGCATCAGAACTGCTCTGAGAAACACTGTCCTCCTGATGACAAAG
AAAGGAAAATAAATGGATACACGTTCAAATCAGGTGGGAGTCGGGGCAGGTAGCTGGTCTGGTGTGACCGACCACACAAGCACATCTCCGACATGTTAAAAAGAAACAAACCAGATCCAGGATTCTGGATGTAATGGTTATGAATTTGCTCGGAGATCTTGAATATGTTACAAATTCCTACTAGCTTCACTTCCTCCACTTGAGAT
AACTGTACTGATGATACAGCAACTTCACCATTTCCCCCTGAAATCAAAAGGCAACCTGTCACTGTCTATCAGGAGAGGTACGACCTACCACTCCATACCCAAGAAAGGAAAGTCTTTAGTAATACACTACTCAGAACACCAGGACTCCCAGGTCACAAACTGGGGGTGCTCCTCTCTACGTGATTCTGCTACTCACATGTCAAACA
AAGCAAGAACATATTGTTAAAAGATAGAAATGTTTGTGCTGCATAACAGAATTCCTGAGTATCTCAGTCATGTTCATAGTATACTGGTTTTATGTTGAAGAAGAAAGCTGGTCATCCCCAAAGATCAACCTCAGAAATGGCAGAGGGACCACACTACAAACTGTAAGCAAACTACTGTATTCTATGGCCCTTCCTCTGTCCTCACA
CTAGAAGTGTCCGTCTTCCTCTAGCTTGTTTGATCTCTTTCCAGTCTCTTGCTTCAAATCTCTGAACCAACGAGTTCAGAAACAGATAGCCTCAGATTCCAAGAAAGCTGGGGAATTCTGAGAACTGCATGGGGAAACTCATCAAAAGGTTCCTGCCTATTTTAGACTAAAGGAAAAACACCTAGCAAAATCTAGACCTCAGAAGG
ACAGCAACCTTCATGCCATCTCGGTAAACCTTCACCAGGTTCTGAATGGATACCCCCAGCTTCAGGTGAGTGGGCTCCTCTTCCATGCAGACTGTGACAGAAGAAAGGAGACAGAGATGATCCTGCAGGAAACACACCTGGCCAATAGAGTGTAGAAATACAAACGTCTATGCTTAGACCTTTAGAACTAGCTTCTGTCTGTGTTC
TTGCAGACAAACAGGAGATGAAATATTTTAAGCCTCTTGGGACACTCATGTTGATAAACGAAATGGACTTATTAAAAAAAAAACCATTAGTCTGTGGATGAAGAAAGGCTGCACAAACAATTAAAATACAGGATGCTAACAGACATTTTAGAAAAACATTAAAATAAACTAAAAGTGTCATGGATACCCGTATTATGCAACAGTAC
AACCAGTGGGAAGGACACAGAAGAGAGACCCTGAGAGCACAGGGAGGAAGCAGGCCTCCTTGACAATGTAGAGAGGTAGCAGATCTACTGACAACACAGGAAGAAAGCGGGCCACTGACAATGGAGAAGGGAGCCACACTGAGCACAAAGACACAAACAGAAAACCTGGGAAGAACTGGGGCACCTCTACCTGCAGTCAGGAGCGA
TCCATGGcttcccaacaactccccaggtggtaatagcatcctcatttgagagatgagcaaagggcaggacaagtagctatatccaaggtcacTTACACAAAAGAAAAAGGATTCTGAATTTGAATCTTTATCTATACATGCAAATTGCATGGTCAATGGAGGAAGTTCAGATATGGGTTTAAaacaacaacaacaacaacaaAATT
TTCAACACAGGTGCCTTTCCTTGGACTATTTGTTTTACACAAGCTTAAAGACCAAGCCAACTCCCGGGGAGTTCCCTCATCCTTCAGCAACTGCAACACAAAGAAAGGAAGGACCTACAGACAGAAAGCTGCCTTCCCCATCAGTTAGCCAAAGCAATATGGAAGCTGGGGGTACCTGGGAAGACGGCTTCGATGTACCATGTCAT
GGACTTTCTATACTTGATCTTAGTGGACAATTTTCTTCTCTGTCTCTCACAGAGATAAAGGAATTTGGTTCCTCCTTGTCTAAGGACAACTATTGCCTCTAAGAAAAAAAGTCGTGTGAGACAACAGCCCATGCATTCTTTCTCTCCAAAAGCCTAGGAAAAAGGCCAGGGAATCTGAACTTTTCCCTGGTAAATACAAAGTCTTC
ACTGGAGGCACGGAAAAAAGGTATGAGAAAGAGGAAACAGTAAACCCGGCACTGATCCAAGACCTTGCACACTGAAGGAAAAACCACATCAGGGTTGCTCAAGAAAGGCCCATTGAACTCTCAAAGGGACAGATGTTTCGTTAGAGGTAGACAGAGATTCGAACCTGGGCTTCAAAGTATAGCCATGCAAATTTTCTTTAGGGACT
GCTTTGTGTGAGGGAATGACTCTCTTTAACAATTTTTATTCTCTTAGCAACATGTCTTAGCAAAGTCAAGTCACCGCGACTAAGCAACTAGAAATCAGATAAGAAAAGATTCTACTCAGCCTTTTCTCTTTCCATCATTTTTAGGATTAAAGATTTAAAGTTTTATCTGTCCCAAATTAGATTAGATAAGTTTCATAAATAATGCC
AGACCGAGCCCACTTTTAATGCTTAGTTCAGGGAGGTAACACTGCTGGTTAATCCAAATATAAGATGGTCTTCCTAACTCCAGGACACGGGGATGATACGAAGAAAAGAAGACCTGTTTCCCATCACCCATCAATGTGAAAAGGGTAAGCCATTCTGTCCCTCAACCAACCAGTCCAGGGGGACTGGGGTAAAAGTCTTCACAAAT
TACGGCAGCAAAGTGGGCATCATCTATGTGCCAGGTACCAAGATGCTGAGGACTGAGAAACCCAAGGTGGTGGGTTAAAGTAATACTCCTCGGGTCAGGGAAGAAAGGATGGGGTAAAGCTTCTCTGGTTTCCACCGACGAGGTGGCAATTCCTTACCATTGTCCCCAGGCCAATCATCCTTCTGTATTGCAGACCCCAAGAACCA
CTCCAAAGAAGCACAGCCTCTAAAAACCCAGTAACCTTCAGGGAACAAAGGTTCAATTCCAGAAACCAGGCAAACATCCTCCCTTGCTTCTTAATGGCAGAAGAAATAAAAGCAAGTGGTCTTCCTCACCGTGGCAATAGGAAGTTGTCTAATGACCCTGGCTGAAGCTGACGCAGAGATGAGGCGGTTAAATGGTTCTCCCGCTG
GCGCCATCCCAACTCGAGCCCCCCACCCTCTGCCAGTCCTGCGAGCACAAACAGGATTCTTCCTGGGGAAGCCAGAGGACTGCATTTAGACTTTGGTTTCAAGAAAAAGCCAAGTATTTCCTTAGTAACTAAGAGATCCTATCGCGaataatatttatatttaataaaaGTTCCAAACTGAAATATCCAATGTTCAAACGGACAAA
TTCCAAACTGAAATATCCAATGTTCAAACGGACAAAACGGGCTTCACACAGATACCATGCTACTTCTACAGGCTGCTTGCCAAATAAATGATAAAATGATAAGAAAGATAATACAATGAGTtgggggacatactggaaatgaacccatggcctcactcatggcatgcaagttctctgcagttgtgttacagctccaAAGCTAGAAT
TTTCCACACATTCAGCCACTGGGCACAGCAAGTGCTTCTAAATTATTTTGTTATAGCTCAGGATAAAAGCAGGTACAACACCAGAAGAGAAAGTTGCTGGAAGAAACCCTGAATTTACAGGTGTCACCCCTTCCGCCCACCCACCCGGCCACTACTATGTCCACTTTGCTTTCTCCGGGAATGAGGAGCAAAGAATGAGACAAGGA
NNNNANNNNNNNNNNNNNNANGGNNCTNNNNAcaaggccctgggttcggtccccagctccgaaaaaaaaaaaggaaaaataaAGCTGGGCCAGGTCTAGAAAGAAATGAACAGggggttggagagatggctcagcggtgaagagcactgactgctcttccaaaggtcctgagttcaaatcccagcaaccatgtggtggctcacaac
CGAGGCCAGATTTTCCAAGGCAAAAAGCAGGGTGAGGAAAGCCAAGGCCCTCTGGTCAGTTAGCAAAGGTGCAATGGCTGAATGGATGGCCTTGTCGTTGAAGAAACAACATGAAGATGTTGCTGTCAAACCAAGTCAGTATACAGGGTAGGAGGTGGCGTGAGAGAAAGAGAGAGTTCTCCTCACAAATGTGCACGGGGCAGAAG
AACCTGATAAATTCTTAAATTACTTGTGCTTCAAAGATTTAGTCCGACGCAGCAGGTAATATTCAAAGTACAAGGACCCTGTTGGCAGAACTCAGAATTAAAGAAAATAGTAGTGGTTAGTCTGTCCACTGTGGCTTAAAAAAATACAACTTACCTCTTGGGCCAGCCCCCCTAAGCTGTCAAGCAACGTTGTGGTGGCTTCAGCC
AAACCTTTGTCTCTGAGCTCAAATACAAGCTTGGAACCTCTACATAGAAAATAAACAAATAAATGAAAACCATTCCCAATAAATTTTGAAATTATAAAACAAGAAACCAACTTCTAGCCAAAGCAAAGAACACTGGACAATTACTCTAACTGCGTGCCTGCATGTTTATTTTCTTCAGATAAGGACTTCTCTTTCATGCATGGCTG
AATAGAAAGCCTAAGGAGCGAGGGACAAAACCCCCACCGGCTCTGGAACCAGAATTGCTATAGACAGAATTTCAACAACAGTGCCATGATTAGGAAGAATAAGAAAGAAAATCTCCAGGGGGAAAGGCAGCTTTTCTCAGTGTTTCCACAGGTTCTGTTTTGTTCTATTCCATAGTGTATCGAACACCTCGAGAATCTTAGACCGT
GAAAGCCTAAGGAGCGAGGGACAAAACCCCCACCGGCTCTGGAACCAGAATTGCTATAGACAGAATTTCAACAACAGTGCCATGATTAGGAAGAATAAGAAAGAAAATCTCCAGGGGGAAAGGCAGCTTTTCTCAGTGTTTCCACAGGTTCTGTTTTGTTCTATTCCATAGTGTATCGAACACCTCGAGAATCTTAGACCGTTTTG
CCTTATTGGCTAAACCATCCATATGTAATATGGTACAGCAGTCAATGTCACTGTGAGGATCTTTTTCATTGACAGTTTTTTTTTTAAAAAAACAAAAACAAAGAAAACCTcagggttggtaagatgagaaaggtgcctcctgacaagtatatatgacctgaatctgaccaccaggaactccatggtggaaggagagaactgatgcc
TTAAGGTGCCCCAAAGGCACGGCTCAGAATTCCTGTTTTTCTCCTGACGGAAAACATCCTCTTGATTATGAATTCAAATTAAGTCTCTATTGCCCACAGGAAGAAAAGTAGTTTCCTGCACAGAGTAAAGAAAGGCGTAGAGAAAACAAATGCTTCATTAAAGGACTGTACTTTCTGTATTTAGCCCAGCAGGAATCCGTGTATTG
AATTCCTGTTTTTCTCCTGACGGAAAACATCCTCTTGATTATGAATTCAAATTAAGTCTCTATTGCCCACAGGAAGAAAAGTAGTTTCCTGCACAGAGTAAAGAAAGGCGTAGAGAAAACAAATGCTTCATTAAAGGACTGTACTTTCTGTATTTAGCCCAGCAGGAATCCGTGTATTGTCCGATATATTTAGATCCTAAGTACTG
ATGAGCTGGTATTTTACTCAGCATGTCTGCATTTCTTGCACGTTTGTTAGCCTATCTCAGTAGATGTTTCCTTAAAGGGAGGGAGACACATCTCAGAGGGAAGAAATGAGCCAGTGTTATCCTACCCCAAAAGCTATGCAAATCCCTGAAAGTGCTGTCTTCCATGCCCCTCCTCAAGTCACAAACCACTGGACCCTGCCTTGGCT
AAAAGAGACGTTCTGCTTCCCACTGCTTACTCTGTGCATGAGAACCCTGAGTAGGTACTGTTTATCATGCAACACAATCATTCTCAGAGCAGTGGTGAGAAAGAAAAAAAAAAAGCCGAGAACTAAAGAGGGATCAATAGAAGCCTAGGGCATTAGGGAGGATTTCAAAGAAATAACGAAATAAACTCTCCAACCCAAAGGTAGTt
TGCAACACAATCATTCTCAGAGCAGTGGTGAGAAAGAAAAAAAAAAAGCCGAGAACTAAAGAGGGATCAATAGAAGCCTAGGGCATTAGGGAGGATTTCAAAGAAATAACGAAATAAACTCTCCAACCCAAAGGTAGTtgtggcaggtgcagtactcctaatgatgaccacgcactaatttctggaatctatgactacatcaacag
AGCCTCAGGTGGGGAGGCAGACAGACATCCCCACATAGGCTCCTGCCTATCTCTGGGGAAGATGCAGGAAGGAGCCAAAGAATAGTTCAGAGAAAGCAAAAAGAAAGTTTACCTGAggggctggggatttagctcagtggtagagcacttgcctaggaagcgcaaggccctgggttcggtccccagctgcgaaaaaaagaaccaaa
CCTGGAAGGGTTTGAGGTGAACAGAGAGGAGAAAAAATTATCAGGTTGCAGAGCTAGGTCCCAGATGGCTTTGTGGGGAGTGTAAAGCTTGGAAGATCTGAAGAAAAACACCACTGCAGCCAGACACGAGGTCAGCCATGTTCCAAAACTGCATGCTGACTCAATACATCCCACCCTCTCGTCCCTTTAGCACAGGAAAATCCTTA
AAAGGCAGTGTAGGgtgtgtgtgtgtgtgtgtgtgtgtgtgtgtgtgtgtgtgtgtgtgtgaatgtgtgtgtgtTCTCCTTTCTGACAGAGAGTAAAGTTAAGAAAAGCTTTGGGGTAAAAAAAATGTATATCATGCACTCTGTCCAGGAGTGGTATAGGAATAAGTGGTGTCAGAGAAGTTCTCTAGGACCCTAAGGTGCAAAGC
GGAATCCAGAGAAGGTTTCATTGTCCACCAGGAAATCCTGAAGCTTCAAATCTATCGGAAAAAAAAATTGTGTTTTGTTTACAGTTTAATAACTCACGAAAAGAAAAAGAAAAGACTCACCCGCTATGGGGCAGGTGGAGAATAGAATATTGATTGCTTCATTTTAAACGGATGGGTGACCACAGGCTTCTGGCTTACGTACACGG
CAGAGAAGGTTTCATTGTCCACCAGGAAATCCTGAAGCTTCAAATCTATCGGAAAAAAAAATTGTGTTTTGTTTACAGTTTAATAACTCACGAAAAGAAAAAGAAAAGACTCACCCGCTATGGGGCAGGTGGAGAATAGAATATTGATTGCTTCATTTTAAACGGATGGGTGACCACAGGCTTCTGGCTTACGTACACGGAGAAGT
CACTATATAGCAATGTGCAGGGAAAAAAATGAGAAAACAGAACTTCCTTCAAGGGGTTTTCTTGGTTATCATGAAGAGGCAAGCCAAGTACAGAAAGCAGAAGAAAGGATAAGAAAGCCAAAGAAAGACAGAAGCAGTTTGAAGAGGATGGAATTTATCTGCAAGAATTTATCTCATTATCATTCAGGAAATCAGGCTACAGTTCT
CAATGTGCAGGGAAAAAAATGAGAAAACAGAACTTCCTTCAAGGGGTTTTCTTGGTTATCATGAAGAGGCAAGCCAAGTACAGAAAGCAGAAGAAAGGATAAGAAAGCCAAAGAAAGACAGAAGCAGTTTGAAGAGGATGGAATTTATCTGCAAGAATTTATCTCATTATCATTCAGGAAATCAGGCTACAGTTCTAGAAAAGACC
GGAAAAAAATGAGAAAACAGAACTTCCTTCAAGGGGTTTTCTTGGTTATCATGAAGAGGCAAGCCAAGTACAGAAAGCAGAAGAAAGGATAAGAAAGCCAAAGAAAGACAGAAGCAGTTTGAAGAGGATGGAATTTATCTGCAAGAATTTATCTCATTATCATTCAGGAAATCAGGCTACAGTTCTAGAAAAGACCACAAATCAAC
TGAGCTCCAGGCTCCATTCAGAACTTCTAATCTGATCCTGTTCAAGGACAGTTTCTCTCATTTGCTGAGCTGCTGTGTTCAAAATAGATAAAAAAAAAAAAAGAAAGAAAGTCAGGTCTAATAACACAGGCCTGTTATATTCCAGATCTCTGGGGTTCTGGGGCAGGGGGATTACAAAGCCAGCTGAAGCAACTTAACTCTTTTTC
CTCCAGGCTCCATTCAGAACTTCTAATCTGATCCTGTTCAAGGACAGTTTCTCTCATTTGCTGAGCTGCTGTGTTCAAAATAGATAAAAAAAAAAAAAGAAAGAAAGTCAGGTCTAATAACACAGGCCTGTTATATTCCAGATCTCTGGGGTTCTGGGGCAGGGGGATTACAAAGCCAGCTGAAGCAACTTAACTCTTTTTCTCAC
actaaacctagcacaccaatctcagtccatgaaactcatgtggggtgacttccggaagttgtcctGTCCCTGCACCCCACTCCACCTCATATACAAACAAAAGAAAGTGTACTGATGTTTTTAAAAGAAAATGGAGATAGTAACATTCTTTTTTTTtttttttttggttctttttttcagagctggggaccgaacccagggccttg
gtccatgaaactcatgtggggtgacttccggaagttgtcctGTCCCTGCACCCCACTCCACCTCATATACAAACAAAAGAAAGTGTACTGATGTTTTTAAAAGAAAATGGAGATAGTAACATTCTTTTTTTTtttttttttggttctttttttcagagctggggaccgaacccagggccttgcgcttcctaggcaagcgctctgcc
cacacacacacacacacacacacacacacacacactcacTCATTGAAAAATCAAGAGCTGATTATGATTAGCTGGGAATATTTACATAACTGTGAACATCAAGAAAGACAGAAAGCTGTATCCAACAAAAGGCCAAAGGAGTTCTGGCACTACAATCCCTTCAGCATAAATCAAAGTATCTCATCTGCCCATCCCAGCTTCCTGAT
GAGCGAGACTGTGGGTATGCACGCCTTGAGACCGCTCTGCTGGTCATGGAGCCCTGAAGAGATTTCTCTCTCTACAGTGATGGCTTTCGGAAGAATTCTAAAGAAACTTCAGAAGAAGCTTTGGAGTCTAATGAACCGGTGTCACATTTCGTTCCACATTAAATTCCAGAatttactagttctgtggactttggaagtcatttttc
TAATGAACCGGTGTCACATTTCGTTCCACATTAAATTCCAGAatttactagttctgtggactttggaagtcatttttcaggctctctgagcttcTGGGTTAAGAAAGCACTAATAACACCAAGCATGACTCACACACAATGCACAATAAATTGGAAACTAAATACGTTCAAAATGCATGCTGATAAAATCATTATGACAATTAGGT
CGCTTTGTGGAGAACCTTTTGTGAATACTGGAGGGATGCAAAGCACAGAGAGGGCGCTCAGAAGGTGGAAGGAGAAAAGAAGGAAAGGTCAAAAAGTAGGAAGAAACTAGTTAGAAGCAGGGAAAAACTGAATCTAACAGAAGGTGGCAGAGATGGGAAGTCTGGGGGAAGGGGCGAGTTTAGGCTACCCAGTTCTAAGCTATGAC
GGGGCATACTCAGTCCAGTCCTGGTTCTTTCTCGGAAAAGTTTTCAGGAGCTTCAGTGGTTCTGTACCCTGGAGAGAAAGCATCTGAAAAGCCCCTGAACAAGAAATTGGGGCAAGGAAACAGGCTGTGAGCAGTCACCACAGTATGCACTGGTGGAAGAGGATAGAGGCTGCAGCAGACAATGCCTGACTTGAAAGAACACAGCT
GTAATGAAGATGAATTCTCCAAATGGACCTCAAAGCAGGACGCGGTGGTTCCAGCCATGACCACATAGGCAAGTAGCTAAGTAGATTTAACAATGTAAATAAGAAAAGACAGATAGAGTCTGTTAACtcaaaaagccagaggtacagttaggggaaggagaagtcactgcagttctgtctgtgtattcacgagatctgcagtttga
ATGTCCAGACACATGTCAGATTTGCACCTTAGGAATTATCATATTAATGGTGTAAGATCTCATTATACTGTATGTGATATAATATCATTATAATTAATCCAAGAAATTATGTCTCAGAAACATTGAACGTTTCGTCTGAGGTGTatttccaacacctccatggcatctccccacaacctggaactcagttccagggattctgacgg
TCCTTTAGAAAAAGATTCATGACTCATCTTTTAAATGTTACCTCAGGTGTCAAAGACCGTTTTGACCCTAGATGGGTCTCAGACTGTACCCATTTTCAATAAGAAAAGATAACCCCTAAGGCACTGGGTAACTTATTCACAAAGTCACACGGTAATGCACACCGGCACTTTCTGTCTGCACTACCCTGTTTCTTGGTGGTAGAAAA
TTCTGGATGGGGCCTGCATCCCCAGTCACTGTCTGGGACAACCAGCTTCTCTAGGTTGGTTTCCAATTCTTCCTTCAAGGAAAACCAGACATCCAGCCACAAGAAAAAGAAAGACACTTGGGGACAAACTGGAGAGCAAGCCCTAGGCCACATGGGCAGGGAAATGTCCATTTCTGGATGCCTGAGTGGAAGGGTTTTGCTTACTT
ATGGGGCCTGCATCCCCAGTCACTGTCTGGGACAACCAGCTTCTCTAGGTTGGTTTCCAATTCTTCCTTCAAGGAAAACCAGACATCCAGCCACAAGAAAAAGAAAGACACTTGGGGACAAACTGGAGAGCAAGCCCTAGGCCACATGGGCAGGGAAATGTCCATTTCTGGATGCCTGAGTGGAAGGGTTTTGCTTACTTGAGTTG
AGGACCTTGTGCATGTCCCTAATGCTGGTGTCCTTTTGGCTGTACAAAAGAATCCGTTGAGCATCTGAGAATAGGCGGGACACACTGTAAAGGGAACAAGAAGAAATAGAATAGGCCTGGGTTAGGCCAGCTATCTCTTCCCAGCCTGGCCTCCCTACTCCCTAGCCATCACCCCATCTGCTGGCATGAGCTCACACGTGGATGCA
TGACTCTGCACATCGGGGGCATCTTCAGCATCTCATCTGGAAGATGCACACTATACTCATCATCCCAGCGTTAGAGCCAGGAGCCAGGAACACAGACACTAAGAAAGCACTCGGGCAGCTCCCACTCAGGGACGGAAAAACCTGTCAACAGCAATAACACTGCAGTCATTCCAGCGGTCAGAGCAATGACCTGAGAGCAGAGAACA
CTTAAATCCTGGTGGCAATTCCCCCTCCATTCATTCTGCAGGCTTCTCATGCAAACCTCTCCAAGAAGGGAAGGATAAGTATTAACTGGCAAGTTTTGGAAAGAAAATCTGATCTGGTACTTACATGGACTTGTTAAAGTTTCCAACAACACCGGGAGCCTCGCCTGGAGTTGGATAACGGAAGCAAGGGTTATTGGCATTACAGA
ttggaagtgagatggggagttattaggataagtagagggaggggaaacagttaccaggatatatttgggggggggaatctatttttcacaaaaAGGGAAAAAGAAATCATGAGAAGTTTCCACAGAGTAGAGGAGACCATGCAATGCCCCAATCTGCACAGGAAActggaacagaaagggagcattaagaaaatgcaatgctagtg
AAGAGGGAACTTAGCCTTTGTGGACTTGGTTGTAGAATCTCAAAGGCTGCTTGTTCTCTCCACTGCCTTCAGTTCAAGTCAAGGTGGGAGGACTTTCTTCAAGAAATCAGTTGTTTggtgctggagatgtgactttaaagatgcttgcctgacataggcagatttctgcataaatagggattcattctgcatgcctgtaatcgtag
CTATCTCTTGTATGGTATCCATCTAGCCCTTCCACCACGCATATTGAGATGAAAATGGCTTCTGAATTGGACAGAGCAGTGACTGCATGTATCAGATAACAAGAAAAACAAGAAAAAAAACAGAATTGTTCCTTGCACTTAAACACTTGGTGTTGGTCTGTTGTGTATTTGAAATGCAGTGACTAACACAGAGTGATTAGCACTGA
GTATGGTATCCATCTAGCCCTTCCACCACGCATATTGAGATGAAAATGGCTTCTGAATTGGACAGAGCAGTGACTGCATGTATCAGATAACAAGAAAAACAAGAAAAAAAACAGAATTGTTCCTTGCACTTAAACACTTGGTGTTGGTCTGTTGTGTATTTGAAATGCAGTGACTAACACAGAGTGATTAGCACTGACCTTTGGTG
ACGGTGAGTAATCAATCCACAGCATTTGCAGGACTGTGTTACAGAAAGACTATGTGTTTTTAAAGAACTTAGCAACACTGCAACTCTGGACATTAACACAAAGAAATTAAATCATATTTTGATCCTCATCACTGTCTTTTGTCTGTGTTTCTCACAGTCAGAGCTATAGGAAATAGATGAAAATCATGGGCCTATATGTTGCTCAG
gctcagtggtagagcgcttacctaggaagcgcaaggccctgggttcggtccccagctccggaaaaaaaaaaaaaaaaagaaccaaaaaaaaaATGTAAATAAGAAATACTCAAGTTAATaaaaaaaaaaaaaaaaaaaaagaagggtcctgtccctgatgctcctaggtccttgtacccagggggcacagttgtcactagacgatt
TGGGATCCTTGGGGGCCTTAGGGTTTGTGCTGCACAGGTGTGGGTGGCCAGACTAAGACTGGGCATTTGCTGTGAGTCCCAGCAGAGGGCTGGAGGGTTAAAGAAAAATGAGAATCTGTTTGCAGGGGTACTGACCAAGCTAGATCCAAAGACATGAGTCTGCAGACTAGAGTCTAGAGAAGGACATGGGAGTCTGGGTATGGAGT
GTATTTACTGTAAACTTTTGATGTGAGAAACACCCAAATATTCAAAATTTTTATTTATTTATGCTAATAGGTCATAGTCATTGTATTTACTTCTCAGAGAAAGAAAAAATGTTATCTTTCAGTACTTAATGAATATTTAATTCTTCTACTAGAAGATAATCTGAGCCATATGAACTGTGGTGTATAGTCTGTAAGTGCTGCCTTTT
aaagagagaaaaagaacagaaaagaaagaaaagaaaaAACCAGGAAAGGTCCACTCAAGGAATTTTCATTCTAGTGTGAGTGAAAGTATCTTAGCAATTGAAGAAATAAGATAATTATAATGTATGTCAATGCCACTAGGGAAAAAACTGATAGTCACATAGCAATTCAAAAGTGGAATGGGGAAATGAAATACATTAGAATGTAC
ATGGATGGCTCAGCTTGGCTTTATGTCACTATTTACAGTTTGGAATTGGCTCTGGAGACTTTAACATTGGTTAGATGAGGGATTAAGACTTGGTGGCTGGAAGAAATGGGTATTAGTGGACCAACCCTATTGACTATAGGACAACCCAGAATTGATTCATTAGCTGATTGGTGACTTTTTAACTAATCCTTTGGGAAATCAAGGGC
CTACTGCAGGGTAAGCCAAGAATATCCCACCACCACCACCCTCCCCATTCCCTGTTCAGGTAGACCACCCACTCCCAATATCCTTGTTCTTATAAAGCTCAAGAAATTATTTGAGATGCGTTTTCCTCTAAACTTAAGGAGTGGAAAGAAAGGATAAATGACCACAGAGCTGGTGTATGGAAGGAGCTTtgaagaaataaagttct
CATTCCCTGTTCAGGTAGACCACCCACTCCCAATATCCTTGTTCTTATAAAGCTCAAGAAATTATTTGAGATGCGTTTTCCTCTAAACTTAAGGAGTGGAAAGAAAGGATAAATGACCACAGAGCTGGTGTATGGAAGGAGCTTtgaagaaataaagttctatagatatgaaaactgtacaaacaaggttctgggaatatagaaac
CCCTCATTGGTATAAAATGACCATGGGTTTGGCTTTAGTACAGAAGTCCTAGTCTTTTATTAAACTTACTATCTTTGCTCAGTCATACATTTCGTTTAAAAAGAAAAGCAAGCCTAGTACTGGTGGGACCCCACCCCCCTGTGCGATCAGTGCATGTTTACTCGGTTATAGAATTGTTCTATCTCTAGGTGGTGATACTTGATGAG
AGGATGACAAAAACCCACCAGGAATAGGTAGTTAGTGTGTGATTTATTAGTGTGTGATCCACCAATGTCATCCACCAATGGACCAAAACAAAGCCCCAGTAAGAAATCAGAGTAAAACAATGAAACTTAACTCTGAAATAAAATTCTAGATATGTCTCCCTAGCAGTACCTAGCAGCTAAGTCAGTTACTAAAAGGGAGGCTAGAG
TGAATAAGAAGAAGTATGAAAATTATCCCCTTTAGTCCCGGGCCATCATCTTCTCCTACTTGTAGGTTTGAAGCTCTCTTGACTGCTCTGGAAGAGAACCAAGAAAACCTTGGCATCTCTAGCTTTGGTATGTCTATCACTACCATGGAAGAAGTCTTCCTTAGGTAAGGAAAAGTACATAGAAAAAAGGGGGGATCCTTGGAGGG
GAACAGGAATAGAGATGTTGAAAGTAGCATGAGAGCAGGCTTTCCCACCCAGAGTGAAGACCAGACCATTGTGTTTAACACTGGGGTAAGAACCTTTGCTAAGAAACAAATGTCTCTTAGTCAGTACGCAATAGTTTTGTCTTGTATTAATACACAAACCAAAAGAATGTAGCGATCTCAGCCACTACAGAACCAACCCGGTATGG
ATGCTAAAACCTGGCAACCACCAGCTCAAGGAAGTACAAGGTAAGGCTAATTTAGAAACAAAAATATTGTCTCTTCAATGATTTTGTTGGGTCACTCCTAAAGAAATGTATAAGTATCACATGGTAACTTGCtccggtggaacctgggaagtctaccagtggtcacacactcaaaaagtaatttactgtcccctagaaactattaa
tggatctaggggtgaagagaagtgaaaaagagagactaggaggagagggagaggggaaactgcagtctgtatgtaatatatgagagaagaagaaagaaaAAAGAAAAAAGAGCTCAAAAATAAAGAGCAAGTTTAGAGAGTAAAAATAACATTTACTAAGTTTAAAAAAAAACTTTCACTAGTTTTTCCATTTTATCAGAGGGGAG
ATTATAAGTAGGTAAGAAGGAGTCCTGGAATGAGTGGGAGAAGCAGGCTAGACCCATGAAGCCTGACTTAAAAGCAATGGATATCAATGAAACACGGCTGAAGAAATAGAAGGAAAAACCATTTTGAAAAATCATCTGCTTTTTAGGAAAGCTGATAGCTGTTGTTAGTATGAGATTCTACTCGTTCTGTGTATGAATCTTTAGAA
ATCTGCTTTTTAGGAAAGCTGATAGCTGTTGTTAGTATGAGATTCTACTCGTTCTGTGTATGAATCTTTAGAAAAACTCTTCTAAGGAGAAAAACAAAATAAGAAAAGACCATGGCTATGGTTCTGCATGCTGGAATGTGCTCTGGTGAGAGGAGGTGCACTTGACCCTAATTCATGCTAAGTTGTAGATTCTATTTTAAAGAGCC
TGTGCTCTGGTGAGAGGAGGTGCACTTGACCCTAATTCATGCTAAGTTGTAGATTCTATTTTAAAGAGCCAGACTGTATTAATTAATGGATAAACTTCTAAAGAAAATAAAAGTCTTGGAATTTCCTCTTTTTTTTGAGTGTTTTGGCTTAGGATGTGTGTGTGTGGGGGGAGTGAGGGAGAGGTAACAGagacagccagccagac
TTCTATTATCTCTCTGGCACTTCTGGTCTCTTGATAGATACCATAATAGAAGCCGGTAAGTGTGAGAACTTCACAAAATGTCCCCTTCTCCACAGAAAGCAAGAAATAAATGGACCAAAAAGATGCATAGCAGTAAACAGCTAAGTTCCAGGGTTTTCCAAACATCTGTGTTAGAAATATCTCAATAACCTTGGGTTTCTACTATC
AAGTATACATACTCAAGATTACCAGAACTACTCCAATTAACTGCAGAAACACAGTATCATATACACCTTTCTTAGAGCAGATGGCCAAGACAGAGAGGAGAAGAAAACACCTAGTACCTACTGAGCAAACCTTGCTTCATAATATCTGAAAGGCCGAGCAGATGCTGCACTGTCTGGGCTCATGCATAAGGGAAATGCCTTCATCA
cagacaaatcttatgaaagcatttcctcaactgaggctccctcctcttcaatgatctcagcttgaattaagttgatgtaaaactagccagcacaCTTGCAAAGAAAAAAACTAaggaagaagaagctgtggtcatgatgtattatatgagtgaagaatctattttcaactaaaaagaaaTTTTAAAAAAGAAAAGAAAAAACTTGA
cagcacaCTTGCAAAGAAAAAAACTAaggaagaagaagctgtggtcatgatgtattatatgagtgaagaatctattttcaactaaaaagaaaTTTTAAAAAAGAAAAGAAAAAACTTGAAAAGAAGAACTGTTTCTTAGAGACTTGAAGTTGTGCAAAAAGAAGCCAACAAAAAGCATAAATTGAGGGCCCTGCAGAACACAAGCC
caCTTGCAAAGAAAAAAACTAaggaagaagaagctgtggtcatgatgtattatatgagtgaagaatctattttcaactaaaaagaaaTTTTAAAAAAGAAAAGAAAAAACTTGAAAAGAAGAACTGTTTCTTAGAGACTTGAAGTTGTGCAAAAAGAAGCCAACAAAAAGCATAAATTGAGGGCCCTGCAGAACACAAGCCTGTCT
ATAGCCACATGCCCAAGTGGCCATCCCAGACAGAGCGTCACTAAGTAACAGAATGGCTGAGGGCTTGATGGACTGTGAAATAAACAAGCATTCCCAGAAGAAGAAAGAAGTTAACATCCATTCAAAGGGTAAATAAGGCGGGGGCGGGGGACAAGACATAGGAGGCAGTGGGGGGGAGCAAAAACAAGATAAAATAAGAGAATCTT
aaggggttagggggatgttggcccagaaaccgggaagggaaataacaattcaaatgtaaatcagaaatacccaagttaataaagatggaaaaaaaaGAAAAAGAAAAATAATAAAGTGAGGTAAATGAAAAAAACAAAAAACAAAAAACAACAACaaaaacggggttcagagctcaacaaagaattcacaactgaggaatatcgaa
CATCGCTGGCTTTGTTTACCTTCTCTTCATTTTCTTTTGGGAAAATATCTCATGGAAATTAAGGATGCTCATCCACCAACACATTTACTTTGGTGTCTGCAAGAAATACAAGTCGGTAAATGCTTAAGTGTGGGACAAGCCAAaacaaaacaacaacaacaacaacaacaaaaacaaaaacaaaacaaaacaaaaaagcaacaacC
caaggccagcctaggtaacttagacactgtctcaaaaTTGAAAGTAATAATGTAGGCTTCTAGGTAAAAGACTAGAGGCGGTTTCCATGGGACCTGGGTAAAGAAAAGTGAATTTAAGAAAGAGTAGACTGTATTCCAAAGACAGAAAGAGGCAGAGTTTGAGAAATTCATGAAGGTAATGACAGGACAGCCAAAGAATACCCAAA
taacttagacactgtctcaaaaTTGAAAGTAATAATGTAGGCTTCTAGGTAAAAGACTAGAGGCGGTTTCCATGGGACCTGGGTAAAGAAAAGTGAATTTAAGAAAGAGTAGACTGTATTCCAAAGACAGAAAGAGGCAGAGTTTGAGAAATTCATGAAGGTAATGACAGGACAGCCAAAGAATACCCAAACTGTGCATCCATGAA
CATTTTTGAACTTCTATATGCAAAGATGAGGGCTAGCTTTTGTTTTGGTTCAGCCTTACTAAGGGACAAGCATATATAGTGCTATACAGGTCAAACAGTAAAGAAAGTATCCCAGCTGACATACTCCTTTGGGCCCATGATTAAGATAAAGACATATCATCTTAGCATTCCTACAAACTGAGTGGGATCTGGAATTTTGTTTCTAA
TAATTCTTCATTTGCAGGACAATTAGAACTGAATATGAGGACCAGTCATTTCATTTGACCACAATAGATTTGCAACCAATAATTCTGTAGCCCTTCAGAAAAGAAAATTTCTTGGTAGGGGTCTCATAGAAGCATGGCCTGTAAGCCTCTTGCCTTGTCTATGAATGTTCATGAGGTGTTAGATGGCCTGAGTTTTCACTTACAGC
gaagttatggatggttatgagctgtcgtgttggttctaaggactgaacccagctctgcaagatccactgcttctaaccattgagctatctcCAGTACAAAAAGAAACTGTATTAACTCAATTTAGCTCTTCCACATGCATACATACTCCATTATCACATCAGTTCTTACATTAATTTAGATAAGCGAGTAGACAAACTGAAAAAGT
GAAAATTTTCAACTACCAAAGTTATCCTGCCCTCGCTGCCCATGAGAACAGACAACCCACACAAATCTCAGTCCCTCTTGACCATGGCTACCATAATCAAAAGAAAAAATTCAGGTGTCTTAGGACCAAGGTTGGTGCAACCGAAAGCGCTCACACAGCACCAAGTCAATATTTCTTCAATTTTCAATCATTCTCATAACAATTTC
ACTAAGCTAATCCGAGTTAGGGTTCTGTCATTGGCAACAGGGATGGACTACCTCAGACTCCTTGGGAGACTTATCATGGTGAAGTAACTATAGGTTTGATAAGAAAACCTACCCTATCCGAAATAGGAAGCTTGGCATGAAGCGACATGGAGATCTGCCCACCCTGTTGTTTTAATCATACGTGATACCATAGACTTATTCTCAGC
ATTTTTTTCAAATCACGAATGCAAAGTTTTTGATAAGCGCTTTTTAAGCACTCTTCCCATGAGTGAATTATCACTCTCAAAAAGGGGAAAGAGAGAGAGAAAGAAAGGAAATGCTTCAGCAATCCCTGAAAGAAACAAAAAGGATACTGGGAAAGACGCGTTGGGCTGAAGTGAGCAAATGAATGCAGCCTTGGCAGCAGTTTCCT
TTGATAAGCGCTTTTTAAGCACTCTTCCCATGAGTGAATTATCACTCTCAAAAAGGGGAAAGAGAGAGAGAAAGAAAGGAAATGCTTCAGCAATCCCTGAAAGAAACAAAAAGGATACTGGGAAAGACGCGTTGGGCTGAAGTGAGCAAATGAATGCAGCCTTGGCAGCAGTTTCCTTGTTTCAGGGGTGGGGGTTAGAGTTGGAG
aatcctgcgcccacagtgacacacctgctagacaaaggccacacctcgaaatagtgccactccctgggctaggcatactcaaaccaccacaAGTGTTTTTAAGAAAAATTTCTTgctagccatagtgacgcacaccttcggtcccagctctcagaaggcagaggcaggcggatctctcagagtttgagataagcctggtttaagag
tttgcccggaaaccgggaaagggaataacactcgaaatgtatataagaaatactcaagttaataataataataaaaaaaaaACTTTTCAAAAAAAAAAAAAAGAAATGGGTTTGAGAGAACAGAGCTGAGGGTTTTTGTTATTTGCTTGGTTGTTTGTTTTGGGGGGTTGAGCATCTATGCACCATGGCTGCCAACTGGATAACTA
GTACGCCGCCTCTCTTTGTCCCTGAGCAAGTAAAACTCGCTGATGTTGCTGAAGGCTTTTGTGTTTTGTTAACCACCAGAAACTGAAGGGAAACGTGACTAAGAAACTTGCAGGGGGCGGGGCGGGATTCTATAAATGTTTGAAAGACCTTTCAAAACTCTTCCTAGGAATCTCAGAGAAACTTAGGAGGCTCCCTTTAGTTTCCA
tggggatttagctcagtggtagagcgcttgcctagtaagcgcaaggctctgggttcggtccgcagctccgaaaaaaaaaagaaaaaagaaaAAAAAAAAAAAGAAATCTAGAGACAATTTAAAGTATGTgtgagcagactaggatatagctcagtgtagaacagttgcataaaatgcacaaggctggggttggggatttagctcag
aatctctgagttctaggccagcctggtctacagagcaagttccaggacagtcagggctacacagagaaccctgtctcaaaaaacaaaaGGGGGGAATAAAAAGAAAGAGAGGTCAAATCGTATTATATAAACCACGGGGGTGAGAATGTTCTCAGCACACTTCCCTCATAGTACTCACAAACATCATTGCAGTCAATGTCACTCAA
AGTCAGACAAGGAGTATAAGGTCCCTTCCTCCATGGTTTATGGAGACTAAACTGTCATGAAGGGTCCCTTAGATGAGAGGACAACTAGGACAAGTCCCCAAAGAAAAGAAAAGAAATTGTAAATCAAAATTTAAATACAAGTAAGGAGGCTGCCTGGggctgttcttccagaggacctgagttcaattctcagcacccatgtggca
GACAAGGAGTATAAGGTCCCTTCCTCCATGGTTTATGGAGACTAAACTGTCATGAAGGGTCCCTTAGATGAGAGGACAACTAGGACAAGTCCCCAAAGAAAAGAAAAGAAATTGTAAATCAAAATTTAAATACAAGTAAGGAGGCTGCCTGGggctgttcttccagaggacctgagttcaattctcagcacccatgtggcagctca
GGAGTATAAGGTCCCTTCCTCCATGGTTTATGGAGACTAAACTGTCATGAAGGGTCCCTTAGATGAGAGGACAACTAGGACAAGTCCCCAAAGAAAAGAAAAGAAATTGTAAATCAAAATTTAAATACAAGTAAGGAGGCTGCCTGGggctgttcttccagaggacctgagttcaattctcagcacccatgtggcagctcatagca
gacccagggattaaacaggtcacaaggcccgtgagcaagtgcctttatgggcagagctatctcacaagcccATGAGCTTAGGTTTTTAAAGCAAGGCGCTAAGAAACCTTCACAAGCTAATGAGCAAGCCCTGAGACATGCTCTCGGGGAGCTGCCCTGGTTATCAGTGACAGAGCAGCACAGCAAAAGATGGGGAGATGCTTATA
TAATTCAATACCATCGTCCCAGTACATGACGCCATACATAATATAAAGCCTACCTATAGTTTTTAGAAACTTTAAAGCTGGAAAAGACTGTTAGTGATCTAAGAAAAATAATGACTCTATTATGGACTGGACACCAAGTTTACAAAATATTCATCTGAAAACTGTCCTAAGGAGACAGCAAAACAGAGTTATCCTAATTTAGTACA
TAATGACTCTATTATGGACTGGACACCAAGTTTACAAAATATTCATCTGAAAACTGTCCTAAGGAGACAGCAAAACAGAGTTATCCTAATTTAGTACACGAAGAAACTGAAGCTTTGCTAAGCATGAtgtattagtcccgctttctataactctaacaagcatccgagataatcagcttgtaaagaaaaaaggtttgttttagcca
AGAGGTGGAACGAAGGGACTTCAGACACCAAATGCAAACGATGGCGTCGTTCCCTGCCTTGTAAAAGACTTGTAAAAATTTAAATTTGGTGAGACTATGGAAGAAATGACGCCATCAGTGGATGTTGTATTTGTTACAACTTTAAAAAAAAACAAAAAAAACAAACggagaaacagcttgttagttaatagcactgactgctcttc
TAAAATtatataatatataatatgtataatatataattctctaaatatatatttctccaaatatatataattctccaaatatatataATTTTTCAATATTAAGAAAACATCATAGATGTTCATGTATTTAAAAGGACATGTacacacacacacgcacacacacacacacacaTGTGTAAtcttttttacacaaggtctctctttta
gagactgctggggccagtagccggtgctagcgtgggatggtgccttttttattatttcacacaacaAGGATAGACTAATTTGGTGCCTGGATGAAGAGACAAGAAAGTGACAAACTGAAATATAAACATGGCTCTTCTGATCCTAAGTCTCAAAGATATCTTTTACTTCATTTCTGCCTCATTCTCCTAAGACCTTCCACTGGACC
GGCGAGAAATGGGGGTGGGGGAGGCTGCTATGAAGCAAGATACTGATGGGAGTTGAGCTGTCTAATCGAGCTTTTGATTGTATATACATAAGATACGGACAAGAAAAGTATGCCAGAAACATTCTTTTCAGGGAAAGGGACAGAGGAAGATATATGAATTATGTGAGTGAATAAATAAATGTGGAGGATGTAAACGAAACACATCC
ATATATGAATTATGTGAGTGAATAAATAAATGTGGAGGATGTAAACGAAACACATCCTTTCTATTGGAGGTTGAGTGAGATGAAGGAAGTCCCATCTTTAAAGAAATCTGTAAAGACGTAGAGACCATCTGGCAAAAAGTCCTCCTCCGCACCAACACCAATCTCCCCTCCCCTCCTCCTTCTCTGGtttatttttagacagggtc
AGGGAGAGTCACAAAAAATAAAACATCTAGACTAACCTGGAAGAAGGGAAAGGTGAAACTTAGAGACAACCAGCATCCAACAGATGTATAAGACAAAACAAAGAAAAACAAAGAACATAATCCAACCACCGGTCACAACCTACTCCCCGTCACCTGGCTCCCCTGCAAGGGAACCTAAGACTACAGACATGGCTGAAACGTCTGAG
CTAAGACTACAGACATGGCTGAAACGTCTGAGAAAAAATTCAGTCGTACTTTTTAAAAGAATTAATGATCAAACAGAAGATTCAAATAAATGCACGAGCTAAGAAAACTTATCCAAGACCTTTTCGATACAGTCTCCAAAGGGATGAGCTAGTCAGTAAATTGGAGAAGTTCAAAATGTGGAGAAAAATTCAGTAAAGAGAGAGAT
ATGCACCCTGACGGCCCGACTACCCACATTATTTTTTCTCTTTATTCTAGTAAGAATGACGGGAGCAAGACGTTCTTATCACAAAGAGCTCAGAAAAAGGAAGAAAAGGAGTGACCAAAGAAACAgaggctggagagttgagccagaggttaagagcatttatttgttctctgaggaccaggcttcagtccccagaacccacacat
GACTACCCACATTATTTTTTCTCTTTATTCTAGTAAGAATGACGGGAGCAAGACGTTCTTATCACAAAGAGCTCAGAAAAAGGAAGAAAAGGAGTGACCAAAGAAACAgaggctggagagttgagccagaggttaagagcatttatttgttctctgaggaccaggcttcagtccccagaacccacacatggtttacaatgtcagta
GCCTCTGAGAAAGGGAACCCTGCTTCCTCAGAAGAGCATCTGAGTCTTCTGTCTTCCAGATCAGACAGCTCCAGAATTTTAAATACCATTTTTATTATTAAAGAAATTTGTGGTTTAAGAGTAAGGAGGAAGGGCTGGAGAGATagtaagtgtggcctcgttggtggaagtgtgttactgtgggggtgggcttggaggtctcacgt
acaacagtctataatgggatccagtatcctcctcaggtcctgcagcaaacacacatacaaaaaatacataagtaaataaacctccaaaaTCAGAGTGAGGAAGAAAACCAAAAACCATCTATAATGCCACACCAGAGATGAAGTGCTTTTCAGCGTCTGTCTGTCCCATCGAATGGCATTTGGGCTGGGCTTTGGGTATAGGATTC
ATTTTGATTTGGTGGGAACGAGCCGCCCACCAAATGGCTGCGCTTCTGGCCAATGGAGGAGACACTTGGTACTAGAGGCCGAGAAGACGCTTTCTCCAAAAAGAAAAAAGAAGAAAATCAACAGGCCTCCACGACAGGAAACAGGGCATTTCAAGCTGTTTCTGGTTTTTGAAAATAGGGTCATATAAGGagagccaaaggcagag
GGTGGGAACGAGCCGCCCACCAAATGGCTGCGCTTCTGGCCAATGGAGGAGACACTTGGTACTAGAGGCCGAGAAGACGCTTTCTCCAAAAAGAAAAAAGAAGAAAATCAACAGGCCTCCACGACAGGAAACAGGGCATTTCAAGCTGTTTCTGGTTTTTGAAAATAGGGTCATATAAGGagagccaaaggcagagacttacaccc
AAGAAGACAGAGCAGACGCCTCAGGTCCTCACTGTGCCCATAGGTGAGCCACCACAGGCCACTGTGGAGGCTGAGTGAAGCACAAGGAGCTCATGTTTGTAAGAAAAACGTAGTCTGGATTTCTGGGATTGTCCAGAGAAGCCGTGGCCCTACTGCTGACACACTGGGTGATCACAGAGGCCTCAGAGGGCCTCTGCTAATGCAGC
GAAAAGTCATTAACATCCACCAACCGAAAATGACGTCAGTACTTAGAGAAAATGATGTCAGTACTCACCTCTTTGGAAGAATGTGCTCATCATGAATGCAAAGAAAATTGTGGCGATGGCAAAACACATTAGAAAAATAAATATCAGGGTAGTGTTACTGTTCCTGAACACAGCCACACCGTTCATCTACAAAGCAACCACACATG
TGTGGCGATGGCAAAACACATTAGAAAAATAAATATCAGGGTAGTGTTACTGTTCCTGAACACAGCCACACCGTTCATCTACAAAGCAACCACACATGCGAAGAAAGCGTGAGGGCCCCATAAAACACTGTGCAAAAGATTGtttttaatttaatattatacatagttttttttaaaGGCAAACATCTGATCTACCATCTGCTATC
CCTATAGGCAGTGCCAAGATGGCGCTCAGTCTGCTTCTTACAGCAAGATGAAGCCGGCCAGTGAAACAGCTCTCTAGCCACAGACATGGCCAGTGGGGCCAAGAAAAGCCCAAGGAGAAACTACCAGACTGTTTTAATACTCGGTCATAAGAATCAATAAAAAGAGAAGAAAATTggggctggaacgatggctcatcagttaagag
CAGCTCTCTAGCCACAGACATGGCCAGTGGGGCCAAGAAAAGCCCAAGGAGAAACTACCAGACTGTTTTAATACTCGGTCATAAGAATCAATAAAAAGAGAAGAAAATTggggctggaacgatggctcatcagttaagagcactggctgctcttccagaggtcctgagttcaactcccagcaccacagggtggctcacaaccatct
gatgtagtcccatgggatctgatgtccccttctggtgcacagatgaaaaacgcccatgtacataacatacatgaattaacaagttattttaaaaaaagaGAAGAAAGTGCAAAGCGAGAAAATTTTAACCAGGtgaacttctcgcacctaggaggcagaagcaaaaggatcatgggtccatggtcagcccggataacacaacgggt
TTTGGGAGCATGGTGCAGCATGATGGCTTTGTCTACGGCATGCTGTATTGCCAGGAAGCCTTCTTTGTTGTATCCTACAAGGAAACAGAATGCCAAGTGTAAGAAAGTAAAGACCGAAGACTGAAATGAGTGAAAATTCTGGTGGATCCTGGCTAGACGGCAGCCAGAAGGTGCTCCCACATCATACAGCATGGAGGACAGAGAGG
caagtaccagtgagggacacccccagcccAGGAGTAACTCTCCTAAAAGGAAAAGGAAAAGGTAAAGGAGTTGTCACTTTATATGCATTTTGACAGATTAAAGAAAACCGCTTAAGTCGTGGTTTGTAGAGAACGCTTTAAAAAGCAAAACATTAGAGACACAAAACACCATACTCCTGGTTCTTGTAATGTTTTCACCCTTTCAA
GTGCTCACAGTAATGAGACAGGCTTCAGGGTCTCCTCACCAGGGTGTCCCCCATCGGCGTATGAAAATTCCCGGGGTGCTTGGCTTAGATTGGGAGGGTAAAGAAAGGCCGTGCACCAGCCTTCTATATCCTCTTGAAAAAACAGATGCCTCGGCGGGGATATAGAGTTCCTCTGGACATAACTGAAGCGCAAGTCATACTTCACC
ACAGATATCTTTTAAACCTCCTGGAGATAATCGTGGGTTGTAAAACATGGACGTGGATTATTCATCCCGCCCCCCATATAAAATGACAAAGCTGCCATAGAAGAAAGCCGAGGGGGTGACTGGCTTGATTAACCCATGTGGGGTCGTTGCATAGCGGGATGGTTATAGGATGGATTTTCTTACCACAAGTGGCAACGGTTCATTGC
TGGCATCACCCATCCACCTAAGGAGACTTAAGATCCCAGCTTGTTTCTCCAACCAATCACCCAGTCATCCTGCAAACGTGTGAGCCAGAGAGAGAAACACAAGAAATAAGATGAGTTAAAGGGCATGATTTTTagccgggcatatgggggtgcatgcatttaatcccagaactcaggaggcagaggctggtggacctctcagtttg
acaggacctccacaggtatcaggcacatatgtggtacacagaaaagaaaacccttaaacataaaataaaaattaaTGTTTTTTAAAATCCCTGTATTTACAAGAAATTTAAGATTATAATTTTTTTCTTTTCTTTATATAAAGAGGTGAGAGGGCTTCTGAATGACCATTTCATTTCTTTCCTTCCCACTCCCCCTCCCAACTCCC
TCTTAACCAACCGACTTCCCCAAAGAAGAGTTGTTTTCATTTCACAATGTCATATTAAGGAATGAATTGAATTAGAATAGTATTTTAGTTACTGGGAAACAAGAAACAACATTTCCAGAGCAATGCTTCTCAAAAAATGTAAGAACTGTCctctgtctagtgaagcaggtaggccaacctcagatcttcactgtcctctcctccaa
GAGAGAAACAGAAAGCTGCTTACTTAACTGCCTCCCTAAAACCCAGAGAGACTGGCACAGCGATGGCTGGTGCAAAGCGATCCACATGAAGAAGATTCTGAAGAAAGCAAGGGAAAAGCTAGAGAGGAAAGCAGGACATAGGTTGAGAGACTCTGTGCGTTGGAAGCCATAGAAGGGTGTGAGCAGGGGATGGCAAACACCAGCAG
GATGCAAGTGTCCCAGTTCATCCGCAAGCATGTGGCTTCCTCCCTGCTGGTGTCAGACACGAGCACCGAGCTCTCCTACATCCTGCCCAGCGAGGCTGTCAAGAAAGGGGCCTTCGAGCGCCTCTTTCAGGTGTGAGGGCTGGGTGTGATGCCTGGGGACATGATGGGCCTGTGGGAAAGATGGACAAGTCACTGCCCGCTTTCCA
GGCCTTGAGTGGAGACAGAAGTTGGGATGGGCAAAAACTGAATGCAGAGCCCAGAACACACTGGAAACTTTGACGATCCCAGATCGGTGGGGGGGATTGCAAGAAACCAGAGACTAGGGAGAGTGACTACCACACTGGGCAAGAGGACCACACACCATAGAGTACTTTGTGGGGAGAGGATGCTCAGGGGAGCGAGGGCCAGGACC
GCTCCCCACCCCTCGGCTTTGACACCTGCTGGTCCCACTCTCACCACACAGTGGAAGCCTCCCAATCCCTGAAAAACAAGCAAACTCGTCAAAGGAAAACAAGAAAGCTTTGACAGGCCTTGCAGTTCAATGAGAGCAATTTTCTTTGACACTAGATTGTGGGGGGTGTCTTCACACGTTGATGTTCCTGGAACTGGCATGTAATT
GCTGGTGTGAGCTACAGGAGATCAGAGCCCCTCCAGAGATGTTATAAATGGTTCCTCTATAGTTTTTCTGTGAAGGGAAAAGGAACAATTCATATCCATAAAGAAATAgggcggagaatcttctttgtttggtagagtgcttgctgagcacgcactgagccttggagttcatccccagcaccatatagactgggcgtggcatctga
gaagaggaggaagaagaggaggaggaagaagaggaggaaaagaaaaAAGGGAAATTAGGACAGAATAGCTGTCCCAGAGCCCTGCAGAGTCCTTAAAAACAAGAAAAGGCTTAAGGAGCTGATGGGGGAAGGGGGAGGGTTGCTGTGTGAAGAGGGGAGGGCTGAGATTAAATTATGGGGCCCAGgattgaggaagatatccgttg
GAGGATAGGGAAAGAGACAGGCTACGGGCAAGAGGATGGTTTGCGGTAGGTTTCTGTTGGTAGAATAGGCCTCTCCTGGGTATCAAAGGGGATGTAAGGGAAGAAATGGAACCAAGTGGTGGGGCGGGGCGTGTGAAGACCTGTGCACGAGCCTTAGGCAGTATAGAGATGCGCATGGGGATGTGTCAGCTATGTACACAATTGGC
CTCAACCCCTTCCAGAAATTCCCCTTCCTGAATGAAAACGCTGTCAAAACCTGAGCAAGACTCATTGTTAACTTCATCCCGTTCAGCCATTCATTCGGTCAAGAAATAATAGTCACCAGGCAGTGTGCCAGGAGCTAAGTTCCCAATGATAGATGAGACCATTCAGTTTCTGCTGCCAGGGTGCAAATACTCCGTAGATTGCCAGG
TGGCACCAGCTGTGAGGGTGCCAGGCTCTGGGCGGCATCGGGCCAGGTTTGAGTAGAGCTCTGACTACCTCTCTTTTAAATTGAAAACAGAGAGGGAAGGAAGAAAACCTAACTGGCTGTTTTAAGACAAGCACAACTCTGCCCTGACCAGGAACCTTTCCTCCCCCACATAGGCTGAATGGCAAAGAGGTGGGGGAAGGGGAAAG
ACTCTGCCCTGACCAGGAACCTTTCCTCCCCCACATAGGCTGAATGGCAAAGAGGTGGGGGAAGGGGAAAGGGGAGGGCAAGGAAATACCAGTTTAGTTTAAGAAACATTCCACAGGAGGGGCTTCTGAGCTTAGACTGGGCTTAATTAAAGTTACAGACATGTTTAAAGTGGGGAAGGGGACTCTGGAGACGTGTTTTTTATTAT
AAACATGCAACGGTCACATTATCATTACTGTCATGGCTGTACATAATTGTATGCGCTGTAACTGTGTGTGATGTGAGGTCACCACAGACACTACAAGGTTAAGAAAATAATGGGGCTTTTTTGGCTCCAGCATGACTTAGGGGGCCACTGTGGGATATGTGATCTGGGGTTGCCTGGAGTTACGTGGGCTGTGATTGTGCCACAGC
CTCCAACGCCTTCTTTAGTCATCTAAGGCCTATGAAGAATGTCAAGGACCATTGCAAGGAAACACAAAGTCAGATTTACAATGTGAAGCTTACTGCTTGGAAGAAAATAATGAATCCCAAGTCTTCTGAAACTGTTATTGGTATCTCAAGAGGTAGAATCTTGGGACATGGCTTACATGGTGCATTTTTTAGCCCAGAAAACTAAA
CACAAAGGCATTTTAAGGTACATTTCCAACAATATTTAGCATCCAGAACAAAGCAGGTTTGTCTGTTGAGAACAGAATGTAAGGTGGATGAACTGTAAGGAAGAAAATCAAGGAGACCCTAGCAACAAAAGGCAAAAGTTGTACTGTGTGCATTTTGTCTGTGCTGCATCGAGCTTTTGTGAGACGCTATCAACACCAGGACTAGC
GAGAAATCCTCAGAGCTCAGCAGGGCAGCAGACACCTGGAGGACTTGAGCCATAACGACATTACATATCCAGGGGTTTGCCTTCATTTTGAGGTGACTTCAAGAAACTGGGCCTGTGggggctggggatttagctcagtggttagagcgcttacctaggaagcgcaaggccctgggttcggtccccagctccgaaaaaaaaaaaaa
CCCATCTCCCTCCAATCTTCTGTTCTTTCATTCACATGCAGGAAGAGGATTACCAATCCGAGACATCCTGAAAGATGAAGAGACACTGACACTATTTCTCAAGAAAAACATTGGCCTGTCTGACTCAGTTGCCTATCTTCTGGTCAACTCCCAAGTTCGTATGGAACAGGTAGGTAAGGCCCGTTGCAGAGGGAGAAGCACTGAGC
CATTGGCCTGTCTGACTCAGTTGCCTATCTTCTGGTCAACTCCCAAGTTCGTATGGAACAGGTAGGTAAGGCCCGTTGCAGAGGGAGAAGCACTGAGCCTAAGAAAGATAAAGGTTATTTGGCTTCCTTTTTCTTTTGCTTCCATGTTCAGAATTCATGACTCGTGCTCCATATTCATGAACATACCTGGGGGGTTACGGAGTCAA
ttaggaggtggggcaggagtgccggactttaatgatcatcttcagctagcctaggatacaggaggcgttgtctTTGGGGGGGAAAATACACAGAACAGGAAAGAAAGGAGAAGAAAAGAAGCCAGATGCATTCTTTAAAATGAATCAAAATAAAATAGGTCTCATAGTTTCTGACAGTTAATTTTGAGTTTCCCTTGGGAGTAACT
gggcaggagtgccggactttaatgatcatcttcagctagcctaggatacaggaggcgttgtctTTGGGGGGGAAAATACACAGAACAGGAAAGAAAGGAGAAGAAAAGAAGCCAGATGCATTCTTTAAAATGAATCAAAATAAAATAGGTCTCATAGTTTCTGACAGTTAATTTTGAGTTTCCCTTGGGAGTAACTCTGAATTTCC
CTGTCTAGTCGTCTAGTGCCCTTGAAATGTGCCTTCCCCGGTACAAACGAACAGGGCAGCTAAACATTAAAAGCAAATAAATTACTAATAAAGAACTTAAAAGAAATAGCAAGCATTAAATAAGATTTTGCTTTCATTGTTTCCTGTTCCCATCCTGGGGAGTGGTTTTAGGAAAACAATCCCCAGGCAGGCATAGGGTGGCCTGG
GGGGACCCTGGGCCGGCCCTTCTCCTGGGTTGTTTCTTGTGCACACGTAGCCCTTATATAAATAAGGTGTTATTAAATGCCAAGTCAGTTCTCATTAACAAAGAAAGAGGGGGGGAAAAATCTCTGTAAGCCACTGTGACCAGCACCTGCCCCTGCTGAGTATAGAGCTAGGGTTGGGGTAGGGTGAGAGCAACCTCCAGACCTGG
GGAAACTCAGCCGAGGAGAAGAGGCGACGCTGAGACCGCCATTCTGCTGGGAAATCTTGAGTTTCCCCTCCTTTTCCCCCTTCTCCGTGGCTGTGGAGGGAAGAAAGATGGCTTCTGGGATCACAACTTTCTCCTCTGTAAATGTTCCTGCTGTAGCACAGTTTGGCTTCGGTTTTTCCCTCTCTCTCAATCTCTACGCTGCTGTG
CCTCTCTCTCAATCTCTACGCTGCTGTGGCTTTTGCTTTTCTGTCTCCGTTGCACTTGTGTCCCCGGGACTCTCAGCTGGCCGAATATTGAGTTTCAGAGAAGAAAAGGCCAGTCTTGGGGGTCCTGACTACTTGCCGCAGCCCATGTCCCGCTTCACTCTTGGCTCTGCTCCCTGAATTCCTGAGTCACCGGGAGTAAACAGAGG
CATTAGTGACTTTACCTCTATGATATATTTCTTCCCCTCCCCTCTCTCCCCCTCACTTCCTCTGGATTGCTGCGGCTACCTAACTTTCTCCTACTTCGGGAAGAAAGGAGAAAGAAATCAAATTCCAGTGCAAGCAGCAGTGTGTGTGTATTGAAGGGGAGTTGGGGTAGTGGTAGGGGGGCAGGGTGTGTTGGGGACTGTGGGGG
TTACCTCTATGATATATTTCTTCCCCTCCCCTCTCTCCCCCTCACTTCCTCTGGATTGCTGCGGCTACCTAACTTTCTCCTACTTCGGGAAGAAAGGAGAAAGAAATCAAATTCCAGTGCAAGCAGCAGTGTGTGTGTATTGAAGGGGAGTTGGGGTAGTGGTAGGGGGGCAGGGTGTGTTGGGGACTGTGGGGGTTGGGGGCACA
CTTCTCATTTGCTTGTCTTGAGTTCCTTTAGGATCTAGATATATATGGTAAGCTAGGGCTTGTTCTCAGGACAGACCAGATGTGACTTTATAGACTGAGGAAGAAAGAATCCTGGTGATCAGAGCTAAAGTGACTTGGGACAGAAGCCAGTCCCTGGGACAGCTGCTAGTTCGGAGAGTGGGGTCTGGTGTCTCTGCCTGTCTTCA
CTGCCCCCTCTGGATTCCAAGCTCAGTTTTGTGTTCATCAGAGACAGACACTGGAGCAGAAGTTGTCAGGAGGGAACAAGGCCTAGTTTCTGTCGCACTAAAGAAAGTCTCATAACTTTTCTGTTCACATAACCCAGAGCCCACCCTCTCTGCTTTAGACCTTCAGACACTGTTCCTCCCAGGATCAGGAGACAGCACGTCTGGAT
GAAGACACTTTTAACCTGATTCTACCTAACTACCCATTCGTTGGGTATATGTGTTTGGTTTAGAAGTAAATATTGTTTCCAGATCAGCTCCTTTGAGCTAAAGAAAAAAATTAATCAATCATGGGCCAATCTTTTCCTGTGCTGATGAAGGGACAGCTAATGAATCCGTGAAAACTATCACAATGTTTAAGATACTGGTACGATTT
AGGGAGGCTTTGCTGGGAGTCAGGCTTGTTCTGAGATGTAAATAGCTTCTCCAAAATACAAGTCCCTCAGCTTCTATCATCTCTGTGGAAAATAACTAGGAAGAAAGATGCAGCTGGACCAGCAAGCACACACCAGAGcactggttctcaaccttcctaactgcaattctttaatatggttcttcatgttgtggtgaccccaatca
CTTCCTCCTTTCCTACCCACGGAACTCAAGCTATTAGCCTATAGCAAAAACAAGGATTAAAGTATCCATTACCATCCAAGCTATTCACAAGCAGTTTGAAAAGAAATCTCAGCATGGGATGGGTACCGCACCCCAGTGGTCAGAGCAGAGGGCATAAAGCCGGCTACCATGGGATGAAAAGCCAGGGATGCAGGGCAGAGACAGGA
TTGTGCCTCTTGCCTGTTAAGGAGAAATTCATTTGCTCTCCCTGTCCTGTGGTTTAAAGGCACTTGCTCATGTTCTATCCCATCTGTGCTCCTTGGGGAAAAGAAAATAACCATTCTTGTGATGCTACATCAAGACCTAAATTCCAGCGGAACCCACGACTTGTCTGTAGCAGCATGATTCGTCGTGGACTTACGACCGAGTCTAA
tgaatgtaattttatgattgggggaggggtcaccacaacaccaggaactcttaaagggttgcagcgtgagggaggatgagaccactgGGTGGACACTTGTAAGAAATCCCAGTCCCAGGGTTGATTCTCCTTGCTCTTGTTAAGTGGCCTTGGGCAAAGAGATTTCTCCCAGAAATTCTCCTTCCCCTTGTAGTGGCGAACGGTGC
ATAAACaggaggaagaggaaggaggaggaggaggGAGGGAGGGCTTCGACTTAACATAACACCTTAAAGGTTTATGGTGAGGGCTGAAAAGACATAAGCTAAGAAAGGTTCTTTCTTATACTTCACTTTCTTCTGTTTCCTTCTGTGTGTCTACTTTTAGGCCAACTCAACTTTTGAAGAACTGGATCGAGTTAGGAAGCTGGTCA
CAAAAGAGAAAGCTGTAGAAAGGAAATCTTCTATATCATTTTATATGCTCAGCAATACCCTCCCATACTCTCTCTTGCCTTTCCTCTCCTCTTGCGTTTGAAGAAATTGATCGAAGTTGAAGCCTACAAGCTCGTTCACTGGGTCTTCCTGTCTCAATCAGTAGTCATTAAAAGTCTGACATGCTCTAAGAATAAGGCCAAAGAGC
CTAAAAACAGAAAATAAACCAAAAGCACTTATGGAACATTAGGAAATGAGTTTCCCATAACAGTGGGACGCTTAATTGTGATGCCAAAAAATAACAGAACAAGAAACACATCTTTAAGCCTTTCCTCCTTGTGGGAAGCGAGAGTGATTCAGTAGATTTTCTTCTCAGTGACTAGAAGGGCTAAATCTCTTCCTTCCTGCGTAGGG
GTGAGGCCACTTGCCATGAGGCAGATGGCCTCCCCATGCGAATATATTTTGAATCATACCTGACTCACACTTAAAGCAGTTTCTTCCTCCTGACCACAGAAAGAAAGTTTGGTGAGGGTGATGTGATATTCGTGTTTGGTTTTATCAAACCTTTCTCTAGGCAGCAGCAGCTGAATGTTACCCACCAACCAACGGAAGCTAAGAGA
TTGCCCAGGTGGCCTTGGCTTCTGGCCATAGCATTGTTCTGGCCAGATGGAGTACTGTGGGTTAGCTCAGGGCAGTCTGCGTCTCCACGCAGATTATTTGAAGAAAATAAAACTGCTCTCCTCCCCTGGTGAACTGTCACTAATGAAGTCTAACCTGGCAGGAACTTGAAAGTCACTTGATTATTGATGTTCAAAGATAATTTACA
ATTATTGATGTTCAAAGATAATTTACAAAAACAAGAGTGAGATGGTATTTATAAAGCCCCCATTATTTGTGAGACAGTGCAGTGTACTGTTGGGGATGAAAAGAAACTCTGCCCCAGGGGCAGTTTGTTTCAGTGTATTTTGTAAGTGGGCTTTGACCACAGGTCTTCAAGTGACGTTGGAGATGAAATGtgttagcatcctgtct
AAAATAATTAAAAGCACTTTTAGCTCCTTGCTACTTGTCTTTTCTGTACTAGGGAGTCCATCACAGGTTGTCTTGAGCAATAGTCACTCCACTGCCACGGAAGAAACCCCAAAGTAAATGCTCCCTCTGTGTCTCATACTCCATATTGAATGTCTTTCTGGACCTTTCCCTGCTATACCTCCCAGGCTCTAGCCTATGCTATTTTA
TCATTTTGGAGAGCTGGGCAGCACGGTCTCTGTTAACTCTTCAGTGATAAGAGCTTGTCATCATCTCCAGGGCCCTTGCACCCCCAGAAACTAGCACATGAAGAAATCAATAGCAGACCCTGTAGTTAAATACAAATTTGTCGTATAGGTCTTTTTGTGGGGGACCCATCCAACAAGTGGTAGAGTTTCTTCTGCCTTTTGTTTAC
CTTGAAGGGTTTCTCCAAAATCCACGGTGAGCTGTATTTGGTAGAGAGTAGAGGATTATGGGTGAATGCAGCCATGTGTCAGTGAAGGTAAGCTAACTGGAAGAAAGTATGATTTGTGTAGATCCATGTAGATGGGAGCAATCACCTTGTAGGTCATGGCCATTGGAGTTAGCACTGTGACCCAAAGTAAGGCTGGATAGTCTGGG
GGAGATCTATACTATATGACAGAGATCATATAGTCTTATTCCTATACTTTATTTATAGAGCATCCATCCAGGCTGTCCAGAAAGGCTCTGTCTTACCTTAAAGAAAGACATGGCCAATATGAAAAGTATTTAAGAGGTTCAACCTAGTGAAAGTCCAGTGATTTATTTTTCTGCTTTCCTTTCCTTTGGACTTCATCCTCAACTCT
CTACAGTTAAGATGTGGCAGATACTATGGATGACATGAGGGGAAGAGATCTGGACAATTAATTTGTCAATCATCCTCACGGCCAGGCTGTTAGATTCACCAAGAAACATCTTTCTGACTGCAAAAATCTCCAGtgttagcatttcctctaggtttcacccaagttaacctagtataaaagctctctctctctctctctctctctct
CACCTATACCCCACTGAACTGTGGGAGGTGGTCTAGTGAGTACTGACTCTGCTCTGAAGCCTGAGAAATGCTCTCAGAATTCCTGTACCCTTGTGTTCCTAAGAAAATGATAAGAAATAAGTGTGTTTGGGGATGCAGAGTTTGCATGGACCTTTTATAGGGGTTTGTACTAAAGGGGAACCAGAAGGCCTAATACAGTTAAGCAT
CACTGAACTGTGGGAGGTGGTCTAGTGAGTACTGACTCTGCTCTGAAGCCTGAGAAATGCTCTCAGAATTCCTGTACCCTTGTGTTCCTAAGAAAATGATAAGAAATAAGTGTGTTTGGGGATGCAGAGTTTGCATGGACCTTTTATAGGGGTTTGTACTAAAGGGGAACCAGAAGGCCTAATACAGTTAAGCATCTCAGTCTGCC
GCAAGCACTAATTAATAGTCAGTCAGCAGGCCGAGCCCCAGGCAAAGGGTCAGACTTGTTTCGTGTGGATTTTTTTTTCTTTATTGTTGCAGGGTTCTGCAAGAAAAGACCTAACACTCGGGTTTTCCTCCTTCGCCTGAACACTGTCTCCTTCCCTCTATGAACTTCCTGAGTTGATCCACAGTTACTGCTCAAAGATAAACTTA
ACTCTGGGGCATCTGCCTCTTATTTCTCCTGTTAAATAAGAAGTTAATTACCACTATTTATAGCGCTCTGTTTTCTAAGACGATCACAATGGATAATAATAAGAAACTCTTGTGACTCAGGCTGTGGGCAGAGCTAGGCAATTTTAGTAATCGCAGGGTTGTTACAGGGTACTGGGAAGCCACCGCAAGCTTCTCGGACCTACCAG
ATCCTCCGTCTGCCACGTGAGCCTGTGCCAGCACGTGCACACACACACCCCCCAAAAAAACCCACACcaaacaaacaaatacataaacaaacaaacTTGAAAGAAAGTGAAATTCCAGGCTTGCCCTTGAATCACAGTCTAGCAGCGGCAAAAGTCATGATACATGACTCTTAAAACAGCAGCGAgggctaaagagatcgctcagc
AATAGGTATATTTAACATGGAATGTTATTGTCAGTGAACATAGGGGCTCATGCTGTCCCCCAACCCCTACTCCAATATCCCAAGAGATACTCTGCTGCTCAAGAAAAAAAAAATCTTGAGAAACATGTTCCTTGAAAACCAGACACACACTTTTGCTGACAGAAGTGAAATACTTTTCACCTGTCTCATAGGCTAGAATAAATGTA
TAAGCTAGCTACCCACCATATCACTATAGACGGATTTTTGCTCAGGGCTCCCATGACTGACATGTTTTAGTTGGAGCAAAAAGGACCAGGTGGTAGGCTAAAGAAAACCAACCTATTACAGATTTAATCCTGAGATGGGCTTTTTGATTTGTCTGATACTGTTTTTCTCCTGAGAGGGACAACAttcaagacagagtttctctatg
TGGTGGGAAACACATCCGTTCCCTCTACACCTCCTCTCCTTTCCTGTCTCTCCTGAAGAGTAACATTGGTGTCTGATCGGTTCAGGTTGTTCGACCAGAGAAGAAAGGGCACTGGAAAAGACTGAACCCTTAACAGAGGAAATAGAGGATCCGGAGTACCCAGAAGGAATGAATGGTAATcccccaccccccccacccccacccca
GTGCCCAATTTTTTGGTTTTTGTTTGTTTTTTTAAGTGTGTTTGATTCACTTAACTTAGACAACTACCCAAACAGCTGGGAGTCATGTTTTGTATAAATGAAGAAAGAAAAAAAAAATCACAACATTGTTACATTTTCACGTTTGGAATTCCCAAATGAAATTGTCAGTGGTAATTCCAGCTTCTCACCATGCTCGTCTGGGCTTT
CCAATTTTTTGGTTTTTGTTTGTTTTTTTAAGTGTGTTTGATTCACTTAACTTAGACAACTACCCAAACAGCTGGGAGTCATGTTTTGTATAAATGAAGAAAGAAAAAAAAAATCACAACATTGTTACATTTTCACGTTTGGAATTCCCAAATGAAATTGTCAGTGGTAATTCCAGCTTCTCACCATGCTCGTCTGGGCTTTGTAA
GTAATGTTTACCTACTGCTCCACTGTACGAATGAGCCGTTTAAGTCATTTTCTCATTAGATCTTTGGGCAGGATTGGTTGGTCGCTTTACTTTTATCACAAAGAAATACCATAATGAAATTTTTGATGGCTAACTCTTCGTAGCCATCTTTATTTTCTAAGGTAAATTGCTCAGCCTATCGCCTTTCTCCTTGTCCTGTTTCCACA
GTTCTGCCTCTCTCTCTGCTGACTCACACTCCTTCTGGGATAAAAAGTCAAGCAAGCTCCACCCTCAAAATGCTCAGATGAATTGATAGATTAAACAGTGAAGAAAAAACAGTGTCATCCGCAGCTGCTGATGAGAGACAGACGGGGCGGTGGTGACAGCAATTGGCACGGTGAAGATGCTATCATTGACGTGATCTGTATCTCGT
GCAAGGGGAATGCCGCAGGACCTAGGATCCCATGTAAAAGGAAAATGAAACTTAGGCACTGACTCAGCTTTATGAACAGAGGAAAAGTGTGTGCTTATCAAAGAAAGTTTCCTATTAACACATCTCCCCCTGTGCCAAGTATTGATGCACAGTCCTAGTGGGTGAGGGAAACTGGGAGAAAGTGCATTCgcacacagccttaaccc
GGAAAATAGTTAAAGCAGGCTTGGGCAAGGTTTAGTAAGGAGACTTGCCTCCTCTTCTAGGCCTGGGTCTTGGCCTATAGCTTCAAAAGCAGACAAGGGAAAGAAAATGACTTTGACTTAACCCCTAAGCCTCCAGTGCATGAGAGGCAGAAGCAGTGCCAAGTTCACCTCCTGGGCTAATGGTCAGGGATACAGCAACAGCTAAG
ctgtgacttctggccttttctctatgtgtcagcctgggccttttgcttgattccTTGTGGCCACGCAAAGCATTATGGGTGTTGTAGGGGATGGAAGTACAAGAAAGGTCACCCTGTCACCATAACACAAATCACTTCTGATAGAACAAGAGGCATGCACCCACTCTGCTAAAATAGGCCCCCTGGGCCCTCTCTCCTGCTCAGAG
GCCTACATCCTTGACAGCTTTGTGTCTTAAGGTAGAAGTGTTCTAGTGTTTGACATTATTTGCCCCCACTCATTTGGAAAAAAACTCTAACCGTGGATGGAAGAAAATGGAGGGTATGATATTATATGATTGGACCATGAACAGCAGGAATTACTTCTGGGGCGGCTCTCAGCCATTGCTGTAACTGGAGAAGAGAGTTGTGGAAG
TCCAGTCTTCCCAGCGCTGTTGCTAAAGAACAGAATGGACACATTTCCGAGTCTCCTGTTATTTTTAGTCTCTCAATAGCAAGAGCTACTAGTTAGGAAAAAGAAAAGGTCCACAAGTTAGTCCTTGTCCATGCTCTGTCAGAGTGACCCCAGTTCAGATTGTCCTTAAGCTGACTCTAATCCCCAGTGGGGAAATTCCTGACAGA
TAGGAAGGCATGGTCTGTTTCTTAGCCTCCGAGCCTTCTTCATTTTCTCTCCTGGTGTTGAGAAGAGCAACTCAATTGGTAGCATTATCATAAGGACTTAAAGAAATAGTGTGAGTAATGAATTAAATTAGGGCTAGAGGCAGCTCAAGCAATGGCAACCCTAACCTAACTGTGGCTAAAACAGGATACAGGTTGCCCGTGTAAAA
TAGGAAATTCTTTTCTGTTGTCCCTCTGAGCCCACAGGCCTCCAGCTCTTCAGGCAGAGTGTTGGGAATGATCTTGTTAGGCAGTAGAGTAGACAGGATGAAGAAAAAGACACAGCAGGTGGTTTAAGTGTGTGCAAGGAAGACTTCCAGAAGCGACTGCATAGCCCTTCCACTTAGCTGTCATGGACAGTGCCCAGCATCAACAG
ATAATGCTCGGGCACTAGATTGTCCCTTTGGGTGACATCTACATTGCCACTACATTGCCACATTGCAGGTGTCCCTGACTCCCTAAATCTGGGCAGGGAAAAGAAAACATCAGACCAGATATACAGGAATTCACTTCCTAAATAAATGCTAGCCTCACAGCTGCCTGTCTCACTTAGAAACTTACCTCCAGAGCACCACTGGCCCC
CACACTGAAGCCATTCGGGGGCTGCTACTTGACCTAGCTGAGGAGGAGTACCATGAAGAATGTGAGGTATCACCAGGGGAAGGGGAGTGCTCTAGGAAACAAGAAAAATAACTTCGTTTGGATGGTGGTTTAACATCACCTAGGAACCTGTCAGCCACTTCTGTTAGGTAATCTAGACAGAATGGATGCTTTTGCCCAAGGTCCTG
CACCTGTAATCTTGGCTGCCAAGACAACATCAACCATGCCAGAGTCAGTTTCCTACTGTTGACTTGAGGGTGGCAGTTGAGTGTGATGGTCTCACAGCAGAAGAAATAACCGAGGTGTGTACCCACAAGGGGCAACTCAAGGCTAATTGTTTCATTTCTTTCTCTGTTTAAGATAAGATAAGTAGCCAAAGTTTATCCCAGGCACT
GCAGGTGTcatacacacacacacacacacacacacacacacacacacacacacacacacacaAATGTGTTCAATAAGGAAATCTTATATCTTATGGAGTTAAGAAAGATAAAGTTTGTAGGGGGTGAGGAGAGGAGGAGGGAAGTTGAGGAATAAACGTGGAGGAAGAgggctggagagatggctcagcattaagggcagtggctg
gtttgtaattccagttccagaagatctgcccacccctccccccacacacagacatacaagcaggtgaagcaccaatgcacattaaaaaaagaaaGTCTTTAAGAAAAGTGGAGGAAGAAAGAAAGAGAGACCAAGGGAAAGACAAGGAACCGTGTCTGGGCCCCTGCCAGGTCAGGCACTAGCTGGGGACAGCGGTTGTCACCCTC
ttccagaagatctgcccacccctccccccacacacagacatacaagcaggtgaagcaccaatgcacattaaaaaaagaaaGTCTTTAAGAAAAGTGGAGGAAGAAAGAAAGAGAGACCAAGGGAAAGACAAGGAACCGTGTCTGGGCCCCTGCCAGGTCAGGCACTAGCTGGGGACAGCGGTTGTCACCCTCATTATTGCCTGTCA
agaagatctgcccacccctccccccacacacagacatacaagcaggtgaagcaccaatgcacattaaaaaaagaaaGTCTTTAAGAAAAGTGGAGGAAGAAAGAAAGAGAGACCAAGGGAAAGACAAGGAACCGTGTCTGGGCCCCTGCCAGGTCAGGCACTAGCTGGGGACAGCGGTTGTCACCCTCATTATTGCCTGTCACCGC
AGCGAAAGTGTAATGCTAATGCTATTCTCACGGTAGTTCTTACATGATTTTATTTTGACTTTCAGCTTAAAGAGCAAATTCTGGGTCAATGAACAGAGGTAAGAAACTATTTGGGGATGTTGAAATAGTTAATTTCTAGATGTGACTGCAAGATCATTAAATCAGTTGATGCTGGGGGTGGGGGTGTTGGGATAATATGGTTTTAC
TCTAGAAGGAGGCCTTCTGCATCTGGTTTCTGCTTTTGCAAAGCAATCCAGAGAGTCAGTGTGACTCATTAAAGTGCCAGTGGAGTTCCTCACAGAACTCAAGAAATGAGGACAGTGCAAGGCTAGTACTGTCTGTTTTGTCTGGATAGCATCAAGACCACAAAAGTAAAATCCTGTTTTCAGAAATGTCCCCTACAGGGAACTGA
CCAATCATTAACAAAACAAACAAACAAATAAATTCAGACTGATGTTTTCATCTTTCTGACAGCCATAGGAAGATAGCCACAAAGATGGGAGACCCAAGTTAAGAAAGACAAGAGTTCAcaggtggtggtggcacatacctttagtcccagcacctgggagacagaggcaggcagatttctgtgagttcaagaccagcctgctttac
TGTCAGGCCCACAATAAAGACAAGGAAGACATCAAAAAGGGCTAACCCAGTGAAAACGAGCAGGAATTAGCTAGATGTTTATAAAAGGGAAGAGTACCTTAAGAAAAGCCAACAGGCTGCCACAGCAAAGAGACTTGGAGATGGCCTGACACATGTAGTTTGACACAGATAAGACATGACTTTAAGGGAAAGTATGAAGAAGACGG
ACTCGAGAGTCTGTAGAAAAACACAGAGCTAAGAAGAACTCAGAATTGCCACAGATGTTCATTTATGTCTTCCACAATATATAAGTAGAAATGTAATGAAAAGAAAGATTATCTAGAATATACTCATGAATCCAAAAAGCAACCCACAAAACTATGAACTTAACCTTGACTAAGGCGGTTCTGGGGGATGATAAGCTTCAAGCTAG
tcagtgttctcaactgctgagccatctctctagcccAACAATTGTTTTAAGTGACCACATCTTCACTGTTATCACATCAGCAACCGTGTTAGGGAAAATTAAGAAAAGGAAATAATCAGATCAAGAGCAGGCAACAATCAAGTTTGGTGGGGCCAGAGAGAGATTAAAATGCTGTATGCGTTATTACAGACTGCAGGATCAAACGG
tgcacatagtgagtgcaaaggcatgcattcaggcaacaacactcatgcatgtaagataaaaatgaGCAAATCTTAAGGATGAATTGACCACAAAGTAGCAAAGAAACTTTATTTAAACTATGCAATAGAACAGATTAGAAATACACTGTCAAGATTGGCAGCAGGCCAAATGAGTGAGGTCATCAAGGGCCCCAGTTATTTCCTGG
AAGACAAAAAAAGCTATATTTTAAGTTTTTCTAAATTCTGGAGACATGTTTAGAAAGAATAACCATCAGGACTTTATAACCAATTGGAGTAAGAGAGACCAAGAAAGTAAGAGAGCAGAGAGACGTTCATATACATCCTTTCTGCGGACACAGACTGGAGGTCTTTAAACGGGTAGAAAAGAGCTCACAGGAGAATTATGAACAGC
CCCCAGGTCACAGAGGTTCAGAGTCATACTGTCTCCTCTCTTCAAGATGAATTATGCTGTGAGTGCGGGACTAGTGGTGGGTATCTTCATTGGATTTCAAAAGAAAGCCTACACATCCACAGACAACCTTCCTGCGCTTGTCACTCTGCTCATGCTGTATGGGTAAGTCATCTGGGCCAGGGGAGGAGATATTATTTTCTGACAGC
CTCATATATACAATGGCATAGTCAGGTGATTTCATAAAAGGAACACATACTAATTGATTGTGCCACTGGAGCTTCTGTTCAAACGACTTCAAAACTATAAAAGAAACAATAAGGTGTAAGAATGAAAAAGCTCgggctggagagatggctcagtggttaagagcactgattgctcttccagaggccatgagttcaattcccagcaa
CAATACAATTGAGTCCTAAAGAGCATCAGAAAGTTCTGGCTTCCAGACACCCAACAGCCACACCATGTAGATAATTAACAAGCAAAGAGTGGAAGGGAGGAAGAAAGGATGCTTTTGGTAGAAGACGTGtgctgggggccatccccaaaaaggctgggtcccacagaggagataagaagccctcaagagaggcgtgagtcagtcag
AGATAAGGATATCTCTCTAAAGACAGGAGGGGAAATATGCTCAGGACTTTCCCAGGGAAGCTTAGCAGCAGTACTCTGGGAGGAGGTGTATGTGATTCATAAGAAAATTTTTATCAGTTCAATATCCCAGGTTGTACAAATGTTAACCCCCGTCCCCAACCCCCAAGCGTGTGGCATGTGGAGATCACGGGGGGAAGTGGAAGATG
ACAATTAAAAAAAAAAAGTACAGATGGCAAAGGCTTATGGGACCTGGCTGCAGGACAGAGGAGCTCGAAGAGGTTAAACTTGGAACCTACAGCTTGGACCAAGAAAGATTTGGGAGCATGTGTTAATAAAATGACAAAGCTATCTCGTCATGGAGTTGGTAAGAAAGGCTGGAGGAGGAGGGGAAGGTTGACAGTTAATAACTCAC
GAGCTCGAAGAGGTTAAACTTGGAACCTACAGCTTGGACCAAGAAAGATTTGGGAGCATGTGTTAATAAAATGACAAAGCTATCTCGTCATGGAGTTGGTAAGAAAGGCTGGAGGAGGAGGGGAAGGTTGACAGTTAATAACTCACCTACATTTCACTTGCCTTAGAGCAATGCTTTTAATAACATAATGCTGGCTCCCAAGTCTT
CAGTTACTGCACACCCAGCACGGTCCTGCTCATGCCCCTTCCTCTAGGATCGCTGAGCCTGCTAGAGAGCCCGTTTTTGATGAAGATGATGATGTGGCTGAAGAAAGGCAAAGAGTTATGAGTGGAGGAAGTAAAAGTGACATCTTAAAGCTAAACGAACTAACCAAGGTGAGGAGCGGGTGTGGGCGATGTTTTCTTGGAGTTGC
atgctcccagatatgataccctggaaggccacaacttcacaagaattctgactgacagcgtacagcccgagtcttactaaaaagaatcagacaaaATCTAAAGAAATAACATTCCTTTTAAAGGAAGGTGAGAAAGAGGGATTGTGTGCTTTGAATATCAAAGTCTGTGGAAATGTCCCTGATCACAGGGTGCTAAAGAAACACAA
ATCTAAAGAAATAACATTCCTTTTAAAGGAAGGTGAGAAAGAGGGATTGTGTGCTTTGAATATCAAAGTCTGTGGAAATGTCCCTGATCACAGGGTGCTAAAGAAACACAACGAgggctacaaacatgactacatgagtaaaacactcatgcaaacagaggcctgagtttgaatgcccagatctagataaagtcaggtgtggtggt
CATTGGAAAGAGTACCAAGGGTGTAGCCTTCTTATAAGATGTAAACACACACTGGCATGTAAGTCTCTGTAATAATTCCATAGAACTTAGATTCACAGTTAAGAAATCAGGCAGCCTACTTGGTGTTCTGATATGATCCCAGGTGCTTCAGCTAAGCGCCCTCCAGAAACTGCCAGTGGTTACTCTTTTAGACCTAAAAATTTATT
CATTGGTCATTATCAGCTTTGCTGTTTTCACTTCAAATCCTACCTTCTAATATCAAATTTCTAATACCAAATTCTTAGTATACTTATTCTTTTAATTATAAAGAAATTATCAGTAAGGTAAAAATTTCAGAACTAATAATTAGTCTACAGCTACAGAGATACATAAGATATAAGTAAATATTGTCCGATTCAGAATCCCCATTAGA
CAAATGCTACTTGCCTTCCTCCAACTTAGCAAAGGACTGTGAGAGAGACTGGACATCTTCTTTTGGAATTTTATAAGCCAGAATAGAAGAGAAGCTGAAAAAGAAAGATAAAATACTGGAAGATGGAAAATTTAACTGCTGTGTTTGCTTGAATGCTAAGCTTAAAACTTTTTAAGTTCAAATGTACATTTTAATAATCTGATAAT
TAAGGCCTAACAGCCAGGCTGGTGCAGCTCAGAGGTGCAGCACCGGCTTACAGTGCACAGTATCTTGGTCTCAGTCCCCAGCAATAACAACAAAAGTATAAAGAAAATACAAAAGCATGAAAGGAAGAAAGAAAGAATCAAGTATGACAAAATGTGATTTTGTTTTAAAAATGGACATACTCATAAAATTAATATAGATCTAACCC
CAGCTCAGAGGTGCAGCACCGGCTTACAGTGCACAGTATCTTGGTCTCAGTCCCCAGCAATAACAACAAAAGTATAAAGAAAATACAAAAGCATGAAAGGAAGAAAGAAAGAATCAAGTATGACAAAATGTGATTTTGTTTTAAAAATGGACATACTCATAAAATTAATATAGATCTAACCCAAACCTTATACTTGAAAAACAAGG
TCAGAGGTGCAGCACCGGCTTACAGTGCACAGTATCTTGGTCTCAGTCCCCAGCAATAACAACAAAAGTATAAAGAAAATACAAAAGCATGAAAGGAAGAAAGAAAGAATCAAGTATGACAAAATGTGATTTTGTTTTAAAAATGGACATACTCATAAAATTAATATAGATCTAACCCAAACCTTATACTTGAAAAACAAGGAAAT
ATGTGCTGTTTGGCTCTGGGGTCCATACCTGTAGACGGCTCATCCAGCAGTGTCACCTGAGGATTCCCCAGCATACTGAGAGCAAAACACAGCTAGGAGGAAGAAAGAGGGAGGCTGGACTAAGGCTTCAGTCTGAGGACGTCTGCCCAGAGAGCAATGGACCCTCAACTAATGAAATACACGTATCTGTCCTCTGATGAAGAATA
CAACACAAAATTATGTACCTGGATCTGTATTAATACAAACATGTTACATATAATTATTTATACTGTTCTAAAAGTATCACTCAGGTAATGTTAATTAGGTAAGAAAAAAATCTCCAATTTATATCATTGTAAACAAATTAATTTTTAGAAATAATTCAATTAATTTGCATATTATGCATGGTACATTTTCCTATAATTAGAGATAG
AAACACTGTATGTAAACTAATGAGATAAGTAAAACAAGTCCTTTTTGTTTCTCATGTATAAGGTGTAATTGACATAAAAATTAATCTTAGGCAAAGTCCCAAGAAAGGAGTATTCCTGGTAATTCACAGTGAAGAGAGCAAAGGGGAGCCAGGAAGAAGAAGCACATGGGTGTGGGGTCCTAAGCACGCTGCAGACTCACTGACAG
GGACCCAACAGTCCCAAGATCTCTCCTACAGGTATTGGGGAAAAAATTATATATTAAAGTCAAACTAAAATCGGAAATTACTCTTCTGGAAAACTTTCTTAAGAAAAATAAATACCAACCTTTTTTCACACAGAAAGAGACGTATTTTGTTGCTACTTTTGTTGTTTTCCTTGAGTGAAGGAAATCTTTCTTGTCATCATATTCTT
TCCTCATTGATGGGTGGTTCTGGAAACTTCTTATGTTTGGCTTTTTGTGAGAGGGCCCTAAGCACATACAAATAGTAGATGGTTACATAATTAAAATACTAAGAAATTTAGTAGATAGTTACATAATTAAAATACTAAAAAAATTGGGCACTAATAGATAAAATGGTTTTAAAAGAACATCAACATGAAACTTAATGTTACCTCTC
ACAGGGGAAGGAATCCTTGATTTAATGACAGACAGGGAAGAAGTGCTTGAAGAGAATCTTGAGTAGGAAGAGAGTAAAGAGGCGATGAACGTGACCTTATAAGAAACAAAAGGACCGGAGACAAGAAGTGGGGGAGGGATCAACCAAGGAACCAAGCCCCCTGAGCCCAGCAAAGACTGAAGATGCTGTAGGTGAAGGGCTGAGAG
cacacagcacatacatacatacatacagcacacacaTGAATATATACATACAAACACCACAACATACAAACACACACACATGATTCAGTATGAAAGAGAAAAGAAAACTGTCAGAGCAACATCCTTAAGAGCATGGAATACAGGATCCATAACAGAGCCAGCGCTTCCCTGGGGCATGAAAAGGCAAAAGCACTGTCGGTGTAGAT
tttgaagcttTTTAAGACCACCTGTCTTAAACTATAGGAACCGTGCTTATGGAAGACATCACTGGTTGGTTGGAACCCCAGCTCATCCCCTGTACAAGCTAAGAAACCCTATTGGCTTTTCTCCCCTCAACCCCACCAGGAAGGAGAACACTCCAAGCTAACGTCATCTCTCCCATCTACCAGTGCCTACCCAGTGACTTAGTTTt
TAAGTAGGAAAATGTTATGGCTACCAAGTAGGATCAAACAGCTTCTTTTTTACAGAAAACATACACTATTACCAAGTTATTTTATGTTATTTTCATTTAGAAGAAATGTATTTTTAGCGATAGTGCAAAGAGATATGAAGCTGAGAATAATGAAAGAGGCAAACTGAACAGAGTAAGGGGTGTCAGGGAGGACAAACTAAAACAGG
CAAACTGAACAGAGTAAGGGGTGTCAGGGAGGACAAACTAAAACAGGAACTCCCTGATACACAGTTACAAGGGGAAAAGCTGCAGGAGTTGAAGCACATGAAGAAAAGTCCAACAGGACTAAGAAATGAGAAGTAGGAATTGAGAAATTACTGATGAAATCTGACACTGAGGTTTATGACGCTATGGTATAGGTAAGAATTCTATC
GTGTCAGGGAGGACAAACTAAAACAGGAACTCCCTGATACACAGTTACAAGGGGAAAAGCTGCAGGAGTTGAAGCACATGAAGAAAAGTCCAACAGGACTAAGAAATGAGAAGTAGGAATTGAGAAATTACTGATGAAATCTGACACTGAGGTTTATGACGCTATGGTATAGGTAAGAATTCTATCTCCCggggctggggatttag
CTTTCCTAAACCAATGTTTTCATGTATTATATAACTACTCAGAACGAACATGCAAGTAACATGTGAAGGACACTGCACATTAATGTTTAGTTTACAGAAAAAGAAAGATATTATAGTACGCATAAGAATGAAGTAAAAAAAGACTACGTtatatatatacatatatatatgtatatatatGAAACCCCAGTTTcatatatatatat
TCCTGTTATTTTAAATCCCTTTGCTGGTTTTATGATCAAGCATTAGCAGATCATCTTATTTGTTGCTATTTTCAGTACAAGAACTAAGACATTAAAGATTAAGAAATGTATATTTAGACCTTAGACTTTCTGAAACATCCACTAGACATACCTTTATGAAAGAAATCAGACAACCCAGGAGCGGGTAGATTGGGATGGCTATGCAG
TTGTTGCTATTTTCAGTACAAGAACTAAGACATTAAAGATTAAGAAATGTATATTTAGACCTTAGACTTTCTGAAACATCCACTAGACATACCTTTATGAAAGAAATCAGACAACCCAGGAGCGGGTAGATTGGGATGGCTATGCAGAAGGTGTAATGAAAAACAGCCGTAACTCCATACCCCAGAAAGAAAGTTATTTCCGTGAC
ACATACCTTTATGAAAGAAATCAGACAACCCAGGAGCGGGTAGATTGGGATGGCTATGCAGAAGGTGTAATGAAAAACAGCCGTAACTCCATACCCCAGAAAGAAAGTTATTTCCGTGACTGCGACACAAGCCAATGCTGTCTAAAGAGGAGACAGGAGAAAACAGGTGATGGAGTATTTGCAAATCTCTCATAGATTTATTTACA
CGTTATTCAGATTACAGCTGTCATGTTCATATGTAAATAGATTTTAAGGAATACTTAACTATAAAGTCCATGAGCACAACTGATGTGAACTTACCACAGCAAGAAACTTTACAGGATAAAAATACAGTCCGTGATGAAAGGCAAATAAACTTCCCAGCATCAAAGTCAGAACAACAAAAAACAGGGGAATGTCCACCACAGCCTGT
AACAAAAAACAGGGGAATGTCCACCACAGCCTGTCCAATCCAGTAGGCGGATGGCAAAAGACCTGAAAGTTTAAGCTGAGTGTAAGCTTTGATCTAAAAAAAGAAAGAGAAACTATTAAAACCTTAATCATTTTACAAATAAAAAGCAAGTCAATTATTGTAGAACTTTTGATTCTATTCAACAAAACAAAAAGTAACTTTCCATG
CTACCTTTAATAAAAACACTGCTAAACATAGTATTTAAAAAACTGCCTAACACCCTCTGCATGTGCACAGAACCCCAGATTATGGGTGAAACTTGGTGCAAAGAAATACACTTGAAAACATTTTAAATACTTTTAAAATAATTGCCTCGTACATAAATGCATGGTTTCACGCTGGCGTTTTCATGCATATTAGAACTTAATCAATT
CAACACTTATTAACAGACGTGTTGGATTACATCACCAACTCTGCCACTAATTAATAAGTGAGATATACAGTTAGCATATCCACCAGTGGCCAGACATAATAAGAAAGTCCCAGGAACGGTGTTTGGTGTTTTCACTGACTGTGTGAAGACTTTCCTGGCTCCATCAAACAggatctggacctccttcccctggggaaaagctatat
ACATGGCCACAATTATGTTCTGCTGTGTGAAAAAGTCAATAAGATCATTGATATCTGAATCTGTAATTGAAAAATAAGAATAATAGAAATCAGCTTAAGTAAGAAACAGCCAGAGACTTTTAGTAACATTAGCAGAGTGGTCACTCAAGGGGACCCTTTCTCTTCagcttagacactgtagtcagctggccaagattcaaatccaa
GGTGCTTTTGACGCAAAACTTTCTCCTAACCAGAACCTTACCTGTCTCCTAACTTTACCAGAGTGGCTATGTAGATGAGAAAACAGCTACGGTACAAGGGAAGAAACTATGTGATTTATGCTCCAAAGAAGGGTAAGAAAATATTCAGTATGTGCTTGTGTATTATGTAGACATGTCTTAAATACATGTGTGGATACACACATACA
ACCTTACCTGTCTCCTAACTTTACCAGAGTGGCTATGTAGATGAGAAAACAGCTACGGTACAAGGGAAGAAACTATGTGATTTATGCTCCAAAGAAGGGTAAGAAAATATTCAGTATGTGCTTGTGTATTATGTAGACATGTCTTAAATACATGTGTGGATACACACATACATGCTTCACTTTGGACCAGCAGTGGCAGTGTTGTT
TATGTGCTTGTGTATTATGTAGACATGTCTTAAATACATGTGTGGATACACACATACATGCTTCACTTTGGACCAGCAGTGGCAGTGTTGTTCCAAAAACAAGAAACAATAATATGTAAAGTAACAGAAGAGACAAACAATGAAGATTCTAGAATTTCTACAAAGGAAAAGAAATGAAAACAGAACAGAAAGACTGAGATACATAT
TGGACCAGCAGTGGCAGTGTTGTTCCAAAAACAAGAAACAATAATATGTAAAGTAACAGAAGAGACAAACAATGAAGATTCTAGAATTTCTACAAAGGAAAAGAAATGAAAACAGAACAGAAAGACTGAGATACATATATAATTTTTAGATACACATAAAAACTCAAAAGTATGAGATCTCACAAAAGTACTGTATTTTAGCAATG
GCTTAATATACATCAACATATAAATCTATTAGCTATCTTCCCTCACGTTAGTATCGATTCAATACTCAATTGCAAAACCACAAAACAAGAACAAAAAGCAAAGAAAAATAAAACCTTCCTAAAAATTTACCAAAAATGGCCTGATAATAATATTGGAGAGGAAACGAAATGCAATATCAAATGTAAAGGTTATTAAATTTGAGGTA
CCCTTCCTTGTTTTACTCTGTGTATCTGACAATCAAGAGTCCACTTTCTCTTGCACCAAAGACAGCTTTTACTATCATTTTGCTTCTCTGTTCTTTTGTGAAGAAAAATTCACATTGTCAGCCCTTCTTTTTCTCCCTGCTGCTCACATCAGGGTCCCCTCCCCCACTGACTGTTCTCCCCATCCAAGGGCTCCTCCCCATCTCCA
TAACTGATCTTTTTAGTTCTACTTTTACCTGCTTGGTCAATTTCTGCTTCAACTTCTAGCTTTAAAAACACGTCTTCCAATGTCGTCATGGAAACACCATAAGAAATTACACCCAGGTTTGAATGAATGTCTAGAGCAGAAAACAAGCCTGAAAGAAAGGAGAAATAGGTCAAGTGATACAGGACTCTCTACATGggatggatgga
CTTCTAGCTTTAAAAACACGTCTTCCAATGTCGTCATGGAAACACCATAAGAAATTACACCCAGGTTTGAATGAATGTCTAGAGCAGAAAACAAGCCTGAAAGAAAGGAGAAATAGGTCAAGTGATACAGGACTCTCTACATGggatggatggatggatggatggatggatggatggatggatggagagatggTACAGTCATTAAG
TAAATTAAAATAATTACTATGTAACTTATTCTGAAATTAGAAATTATTTGAAAGCACATGAACAGCCTCCCTACACACATATACAGTAAGCAACGACAAAAAGAAAGAGCAAAACCACGTACACACCACCCCGCCCTCAGGAAAACCACACACACACCACCTCGCCCTTAGGAAAACTACGAGCAACTCTGCCGGCttcggaacag
AGAAAAACTGCAAACTCTGGCCAGCTGAGACTATTACATAGAGAAATAATCAAAACAGGCAGAGAAAAACCTATTCCCAAAACAAAAGCTCTATTCAACCAAGAAAGTGAGAATAAAATACCTGAAAATTTGTCCATGTCTTTGAAGGGCAAGCTATAGACAATCTGCTGGTCATTCTGCTGCAGCAGAGCGGCCGCAGGGATGTG
tgtcgtcaggcagcctgactccagagtacacactcCAAATAGCTCAGACCCTTCCTGTAATCCAAGAGTTCTCATGATTCCTTTATAACCAGATGGACCGAAGAAAGGAGACATAATGACAAAATAAAGATGTTAGCTCACTAAATTCTTTCTGATATAGATACGACTGAAGACATAAGTGACATCCATTTAATCCTATACGATCA
AGTTACCATTCTTTCCTTTGGCTGCATATGGAGATATTTGTGGTTTTTCCAATGGCAATTTAATTTCCAATTAGTTGCTGATTTATTCTTCCAAGTAAATAAGAAATAAAGATATGTACACGTATAAATATGTGGTAGAAGTGGGTATGtaaaataagttttttaaatgtaaataaagtttaaaattatagttttttgttttaata
ACTTCCTCAAATAGAAAAGGCTATTCCAAATTACTGACCTAAATGACTGCTACACATAGAGGACAACAATTGCTACATACTGTGATTCCTAATAACACTAAAGAAATAGGGAGATCTTTTTTCTCAAGTGAGGAAACTCTTACCATCAGAAGGTGGGCACAGTCCACACAGAATATTCATTAGTGTGCTTTTTCCTGTTCCACTGT
TAAGTGGTCTGGACTTGTCAGTGATGTCAATAGCAGGAAATGTAAAAACTGTTACTGATTTGCTCTGATAGTAAGAATTACGGTATATTCAAAATGTTTGAAGAAACTGTGTACTGACTTCTAAAGAGTTGTCAAGGAAATTAATACAAAAACTTACCTCACCAAGGTGTCTGAAGAGAAGCTACATGAAGTAGAACAAAAAGAAC
GGTGGTATAACATAGATTTAAATATCACAATTCCCACCAACAGTTCTACCTATACTTAAAGCTTAAACATACCTTATAGCTTCTTTTCCTATAAATTCTGAAGAAACGGGCTCAACAATTTCATTGAGACTAATATTCCCATTGATGTTGCCCTCTGATAGCTCCTTATAGTTCCTTTTGTTTTTTGACCAATATGATGGCTTTAG
accatgtgggtgctggaaGAGTAGCTTAACAACTAAGACACTTCACCTCCCCTAATGCTACAAGTCATTTAGACAACTGATAGTCTCACAGTTCCTAGCCAAGAAAGCCTACTACGGATACAGAGTTTACCATTTTCATCTCGACAGCTTTGTTCTGTGTCACGTACGATTTTCTGTGCAGCATTCTTGTAAATTTATAAATGTTT
ATGTAAGGTTACTGTACACTTTATATTACTGACACAAATAAATGTAAGGTTACTGTATACTTTGTATTACTGACACAAGGGAAAATTTACTTCTTTATGAAAGAAAAATGCATTCATGGAAAAGTACAGCTATTAAAATGCAGTTTCTAACTTTTATGGGAAGACACTTTGCTTTCAGAACTGACAAATATTAATGACTACATTTA
ATTTTTCTAAGACGCACGGCAATATAATACTGCACCATATACCATTTAGTTATCTGTAACAGTACAAATATCTTCACTGGAAAACTGTCTAAGTTAACCAAAGAAAGAGACCCCAGCTACGTCACCAAGGAACTCTGACATTTCGAGGTGAGACACTCACAGATGACAATCCGTACAGGAAGAAGAGCAGAAAAATCACGATGCTG
TAACTTTAGATCTCCCTTCAGTCAGAGCTCAATGGAATTATCATCAGTATTTAAGTTCACACTTTATTTATTTTCCCATTAGCATTGAAAAATCATTTTAAAGAAAACTGCAAATTTATTTTAAATATTTGAGTTGATATATATTAAGCACCTCGAGCTAAATTCATCTAGCAATTTCAATACAAAAGTAATGTTCCAATGCATCT
GTGgggaatggggatttagctcagtggtagagcgcttgcctagcaagcgcaaggccctgggtttggtccccagctccgaaaaaaggaaaagaaaaaaaaAAAGAAAGAAAAGAAAAAAGGTggctgtggtgaaggatactttaatcccagcattcaggaggcagaggaaggcaggttcctgtgagtgtaaggccagtctgattcac
ggaatggggatttagctcagtggtagagcgcttgcctagcaagcgcaaggccctgggtttggtccccagctccgaaaaaaggaaaagaaaaaaaaAAAGAAAGAAAAGAAAAAAGGTggctgtggtgaaggatactttaatcccagcattcaggaggcagaggaaggcaggttcctgtgagtgtaaggccagtctgattcactcag
ggggatttagctcagtggtagagcgcttgcctagcaagcgcaaggccctgggtttggtccccagctccgaaaaaaggaaaagaaaaaaaaAAAGAAAGAAAAGAAAAAAGGTggctgtggtgaaggatactttaatcccagcattcaggaggcagaggaaggcaggttcctgtgagtgtaaggccagtctgattcactcaggaagc
ttagctcagtggtagagcgcttacctaggaagcgcaaggccctgggttcgatccccagctccgaaaaaaaaaaccaaaaaaaaaAAAAATTTAAAAAGCAAAGAAAATGTTAAGACATAGTAATACCACTACATAAAGttttatatatatatatatattaCAATAGACCAAATAAAATTTGTAAAATGTgggctggagagatggtt
GCATTTTTATATTTATAAAACTGTTTTATAAATGCAATGATAAATTGTAAACAACATAGTTTCTATTAAAAGTACTAACCTTCCTCTGAAATGGGCTAAAAAGAAACCAATCtttgtttgaaacagcatgtggcaatctagcctgggttggcctcagactcaagcctccctcctgactcctgagtgctggcattacaggcaagcgc
gcctgggttggcctcagactcaagcctccctcctgactcctgagtgctggcattacaggcaagcgctgccaGCTTACAGACCAACTGTCTTATTACACAGAAGAAAGAGGAGGGGAAGTGCTTAGTTATTTATACATATCCATGCCTCTATAAAGTTAGCACTGTATAAAAATGCTCATATTTAACCCTCACTTGTGGGAACTTTT
gcaatggaatctgtactccattccaggcgatctgacaccttcacacagatatacattcaaggaaaacaccaatagatatataataaaaataaaATATTTTAAGAAAAGAAAAGCTATGTTTCTTCGGAGCTGAGGGTCAAAGGGATGATTAATAGTCACCATTCCTATGACTATATTTTAAAAGCTGTCTTAAAAAACATGTTTTC
ggaatctgtactccattccaggcgatctgacaccttcacacagatatacattcaaggaaaacaccaatagatatataataaaaataaaATATTTTAAGAAAAGAAAAGCTATGTTTCTTCGGAGCTGAGGGTCAAAGGGATGATTAATAGTCACCATTCCTATGACTATATTTTAAAAGCTGTCTTAAAAAACATGTTTTCTgggg
GTGCTGAGACGGATGATAGACAGGGAGACAGAGGGAGAGGAGAACTGCCCAGAGAGTCATGGGCCAGCTAGCCTGGAGCAGGAGGCAATAGAAACAACAGAAGAAATCCTGCCTCAACAAAATAGAAGAAAACTTCTGAAAGCTTCCTCTGACTTCTACCACAGATGCAGCAGAATTTACACACAGTCATGAGCATAAGTATATAC
AGACAGAGGGAGAGGAGAACTGCCCAGAGAGTCATGGGCCAGCTAGCCTGGAGCAGGAGGCAATAGAAACAACAGAAGAAATCCTGCCTCAACAAAATAGAAGAAAACTTCTGAAAGCTTCCTCTGACTTCTACCACAGATGCAGCAGAATTTACACACAGTCATGAGCATAAGTATATACATACATATATAACCACATAACTAac
aatagaaaataaaaacaaaCTGCTTCTATGGTTTAGGATAAACTATTCCACGGTGCCCATCTCAAAGCATCTGACACATAAGCAAATTCAAATTCATAAAAAGAAATAAGAATTTTCCACATAAGACTTTAGAATAAAGGAAAAACTTCCCATACTTAATAAAGTTGACTATAATATTGTACAATAAACAGTTGATATTGTCTTTG
TCCCATACTTAATAAAGTTGACTATAATATTGTACAATAAACAGTTGATATTGTCTTTGCATGGGTTTTAACAACAGTTTTCTATGTTTCAAATGTAAACAAGAAATTTCATTGGTAGTAGACATTGAGATTTTAAACATTTATATCATACAATAGTGAGAGTGGTTACATGCAGGAAAACTGTATTTGGAAAGACATATAATGAA
CAACCTCACTCCTAAATTTATTTTGCTGCACACGACAGTTTCCCTAAAAATAAGTACAGCTGAAAATGTCAACACTGGACACCATCTTATTTTGAGTATAAAGAAATGCACTTAACCCTGAGTTCAGTGACTAGATAAAGTTATTTACCTCTTGAATCCATATAAACAGAAGACACTGGAACCATATCAGGAAAAAACCGCAGTTC
GTTGGAAAGGATGGATTTGTCCATAGGGCTGAGTTCTATATCAGATACTTCTTCATATTTCTTATTTGGATGCATCATGCTAATTAATATCAGCCAAAATAAGAAAAATAGAGGAAAAAGAATTTCCTACAATAAACACAAATAAACAAAATGATTACAATGTACAGGAATAATGGCAAGAGTAAAGACTGTTTTGCAAATAGCAC
gaaaacacCCACTACCCACTATGTCTACTCTTAAAATCTTAAGGCAACTTATAAAACAAATCCCTACAAAGATTATCATTAAAATGAAAGGCTTTGGTATAAGAAAAATAAGTAGGTAAGTAAATAAATGAAAAACCCTCTGGTTCCAAATAAAAAATACTATCTTACTAAGATTATACCACTAAAACTATACTTAATTAGCTTTC
GACCTGGGGAGTCATGGACACATTCAGGAGCCTTTGCTCACTCCTTCCTATCTCACTATCACGAACAATACAATATGCTTTTGTTTTATTAAAAAACCTCAAGAAAATAAAAGTATAATAAAAATATTTTCAGTAAAATTATCTCTTGAAAGAACACATCAAAGCAAAACAAACTATAAGGCACGATAACAAACATTCTTAACTCA
GCACCACAAAAATAAAAGTTTTTGTTTCTGTCtttttattattattattttaagataaaaataaGAAGGGTCTTGTTAGGAAGGAGTTTGATGGAAGGGCAAGAAACTAAGAAAAAACATGACTGAAGTGtaatatatataatatatataatatatatttCAAGAATTGAAATTGTTAAAAACTGggagttggagagatggttcaa
AAAATAAAAGTTTTTGTTTCTGTCtttttattattattattttaagataaaaataaGAAGGGTCTTGTTAGGAAGGAGTTTGATGGAAGGGCAAGAAACTAAGAAAAAACATGACTGAAGTGtaatatatataatatatataatatatatttCAAGAATTGAAATTGTTAAAAACTGggagttggagagatggttcaatggttagg
cattacagatggttgtgagccaccatgtggttgctgggaactgacctctggaagaacagccagtgatctttacagctgagccatcgctccaatcccTAATAAGAAATTCTTAAGATGCTCATACGGTTTTCTTCCTTGGGGTAGTGCTCTAATATCTTCCCATTATTTTTTTTCAACCAAAAGCATCTTAACCAACCCAACAAAAG
CTAAATGCATGGAAAGTATTACATTTCAGCGTTTCTGAGCTTCTATCCATTCACATTAGTAAAGCCTGACAGTAGTGACAAGGACACTAACGAGGCATCAAAGAAAATCTAAAAGTCTACTAAAGAAACCTTCCTTCCCTAATATAGAAGTAATCAAGTTAAAAGTAAAGCATTTCACAAGCCAAGTGCCAGAAAATCAGAAAAAA
ATTTCAGCGTTTCTGAGCTTCTATCCATTCACATTAGTAAAGCCTGACAGTAGTGACAAGGACACTAACGAGGCATCAAAGAAAATCTAAAAGTCTACTAAAGAAACCTTCCTTCCCTAATATAGAAGTAATCAAGTTAAAAGTAAAGCATTTCACAAGCCAAGTGCCAGAAAATCAGAAAAAATTACAAGACTCTGTTTATTTAT
tccttcatgtgggcttaaggggccgaagtcaagaattttaggcttggccaccaagtgcattcagctactacgccatctcactggaccAAGAATGTTTACTAAGAAACTTGAAAGTTATAAAAACTTGAAAGTTATAAAGTATTTTTAAAGGTAAGAGAATCCTACTGTTTGATTAATTGCCTTTGTTTAAAATGTGCTTTTATGAG
CTCCATTCCCCCTAGAGATGGCGATCCGGTTTTAACTATACTTTTAAACTGAGATTTAATTTTCTGAAAAGAGCTGCTAAACTATACAGCAAGGCGTTGGAAGAAAAACCTACCCAACCACTTTACCGGCTTCGCAATGGATATAATAAACCTTTAAATGTAACAGAAGGCATCCTAAACGCTTTCTTCACTGATGTTTTAAAACT
GACTACAATTTACATTATTACAGATTGCTTTTATATAATTACTCCCTCAATTAAACTCAGCGTCAGGCATTACACACTATATTCATCTAGGAACTTGAGGAAGAAAATTATTATCCGGAACGTAAAAGGCAATAAGCATGGAACGAACATGTCGATAAATTTGTACAAAATTTAATAGATTTCCCTGTGTTTAATATAACTAGAAG
CTCATCCTGAGAGGTGGCCAGAGTGTGGCCCTGGGGCTCACCTGTGCGACGTGAGCACTACGGAGCGGCCCTCACGCACCACGGACAGCAAGTTGTTCCAAAGAAATCGCCGCGCACTTGGGTCCATGCCTGTGGTGGGCTCGTCCTGCAAAGGAGATACGGTCTCTGAGCCAGATGGGACCGCAGTGACAGCCTCAAAGCCTGCC
accgtgttcacagatgtgTTCTGATCTGTCGTAGACAGCCAATGAATCAGAGCCAGCAAAAGAGTTTGCATATGTGTTGGGGGCCTAAGGAATTTTAACTAAGAAAGGCTTGATACAGGCATGTATAGACTAAGGGCTCAACGAATGCTGTCAGTGCATAAGAGATGATCCCACCAAAGTGATATTCAACACCCCTTCGGTGATCA
ACCAAAGTGATATTCAACACCCCTTCGGTGATCACAGTTTGTGCTAAAAAAAAAAAAAGTGAGCACACAGTAGGTGCCTAGTAAGGGCTGGTAGCACAATAAGAAACTCAGAGCAgggacatagttcagtgatagagtgatggcctagagtgccccagtgaggggctggtggtgtggACTAGCTACATAGCTTTGGGTAGGCACCT
CCTGACAGACATTCTCACCTAAGCGCTCAAAGGCATCTGCCATGGCCTGGTTCCGCACCATGTCAATGAGCCCTCGGCCAAGGCAGAAGTGGGGGAAGATAAGAAACACTTGCTTCAGGATCCGGCTCACTTCTTGAAGGTTCTGTTCAGGGTAGGTAGAACCTAGGAAATCAGTGGCTAAACCCAATGGTGCCCAATAACTCAGC
ctgcctctgcctcttgtgtgctggcatttaaaggtttgtgctaccaggcagactggcctttgcaacgttggtATGACATTTTGTCACTAGCCCTGGGCACAAGAAAGGCTCCAATCCACCACTCCTGAGCAACATGACCACTGAAAGTAAATGATGCACTTACAGCGTAGCTTCAGACAGCTGCTCCTTGGTCAAGTTCAAAGGAT
acccTTCTCGGAGGGGTCTCCCGGCCCGGGGGCTCACCTGCCGTCTTCCCCTCGCTGCCTGACTTCTTTTCCCGTCTGGGGTCCTCAGTGTCTCCCTTCAAAGAAAGACAGTGGTCTATCTCAGCAGGACAGAGCTGGGGACAGGGCTCAGGGACTAGCTCTAGCTCTCACCTTCAAGTCATGGGTGACAAGGGACTGAGAACTCT
TCAGGGACTAGCTCTAGCTCTCACCTTCAAGTCATGGGTGACAAGGGACTGAGAACTCTTCACCAGCGTCAGGTAGTAACCGCAGCCCAAGTGTCGGCGCAAGAAAAGTGGGGACCCACAGCAGCACAAAGAGCCACTTGCCACCATGGCCACACGGTCTCCCAGGAGCTCTGCCTCATCCAGGTGGTGAGTGGAGAGGATCAGTG
GAAGTAGGCTAGGCCCCCGCAGGCTGCTGCCAGGTTGGCCCGGGAGAAGAAGGCACTGAGCAGAAAACTCTGAGCGACGGTGGCCACCGCAAAGGCCGCCAAGAAAAGGAAGACTACAACCGGGTGGCTGTAAGGAAGGATGTTCCCTAGCTGGGAAAAGCACAAGACTTTTAGGATCCCATTCCAAGATGGGAGTTAGGAATGCG
agacagcgtcccaccctataacttaggttggaattccacatgctcctgcctcaacttccttctgagtgctggaactataagtctgtgcagtcaggctcTAAAGAAAGAGCCATCCCgggctggagagatggctcagtggttaagagtactgactgctcttccagaggtcctgagttcaaaccccagcaaccatgtggtggctcaca
atctataatgagatctgatgccctcttctggtgtgtccgaagacagctacagtgtactcgtatataataaatagataaatcttaaaaaaaaaTAGAAAAAAAGAAAGAGCCATAACTTTAAGTTGTTTTTTCTTAAAAAAAAAATTAGGgtgccaggtgtcaggaggctgaggcaggcagatctctgtgagttggaggccagcctg
ACAGGACAGAATAGAGGATAGGTATCCTTCATATACTGGAATGTCACTGTTAAATTCAGGAATGCATACAATTAATGTGCTTTAAAATGACGATATTACAAAGAAAAATTGTAGAGCGTGAGATAATAGCTTTAATGGCTTTTTTTCCCTCACAATCCTAATCCCATTCATAAGAGCTGTACACTCGTGATGTAATCAGCACCTTC
gcggagcatacctggcaactgtgggggtggagcttagacagaatgccaataCTGGGCACAGAAGTAGGTTGTGAGGGGAAGAGATTTTGGAAAAAGAGAAAAGAAAGACACAGAGATAAAGTCAAAAGTTATCTAAAAAGTTACCACAGCATGGAATATTCTCTGTTTAACCAATTTAGACAGAAGAACAGTTCAAATCATTCTAA
TAACTAGTCTCTTACCTGTCTCTAATTTGAAAAAGGCCTGGGATAAAGGTTGCACATCTTCCCTGGGCAGTTTATAGACCATCAGAGAAGAGTACCTGGGAAGAAAGGAAGGCTGGGTTGGTCTCATGTGGCCTAACATCTATGGTGTCCACTACATTTCTTTTCATAAATAAGACTCTTGGGCATAATTGACTCTCTAGAGTGAG
GCTGGGGGAAAACATTCGGAATAGAAAGGGATTGTTTATGAGACCGAACAAGGATTTCACTCTCTGAAGTTTACTTCAATGAATTTGGTTGTAAACCATCAAGAAACATATGTACGTTTTCTCCCAAAGTAATAGTGTTTGGGGATATGGATGGTGTTGGCCACACTTACTTTTGTTTGTCTAGCAATATTGATAAAATTCATGAA
TCACGGTCCACTCCACCCACTCCATGGTGAAGAGAGATAACGGGAGGGCGGGGCAGTGAGCCTGGCCAAGATGGCGGAGTGGGGCCTAGGAAAGTAGTTCAAGAAATTCGTGGAAACATTCAACAGGGTCAGGCAGACAAAGGTTGTAATTCCAGGGACAAagagagcatttgaccctgggttcggtccccaactccggaaaaaaa
cggtctctcattggtctggaactcaccaagtaggcaaggcagtcctgccagcaagtcccgaggatgtgcccgtctttctcccTGCTAATCACGTTTTAAAAAGAAAAGGACAAAAGAACTATGCCAGACTTACTGCATCTTAACATTATGGCTGAGGTCCCAAGATATTTTTACACTATAATAAAATACCTTACTTACTATAATTG
ACAACAACGACCATTTACAGGTTTCTCTAAGTGATAGTGCCATGTGATGGGCCTTAAATACGATTTATATTTTAATTGTCATGTGATGTGAAAGGACTCAAAGAAAATAGACAGAAAACTGAACAGGGAAagagatggctcagcactgagagggtctactgctcttgtagaggaccaacgtttggttcttagtacccatagtaggc
AGAAGCCTATTCTCCACAAGTATCCAAAATAAGGTATTAGCAGTAATATAGCTAAGTGGATGGAAAAATATTTATAATGAAAATTGCAGAGTAGCGGAGAAAGAAAGTGAAGGCACTGAGAAATGAAACAAACAAACAAACGAAAGGTGGAGTGAGGGCCAAGGAGGGGCTACTTGATACTGGATAGATGGTGGACAAGGCCTGGA
GCAAGAGTGATTGAATAGGAAGACTGTATTTTAAACGGTTTGATGACAAAGAATGCTTGTGACTTTCATACCCCTATTCAAAGGAAAAACCATTTCGTTCAAGAAAGAAAGTCAGCAGTCACTCTACTGTGTAAAAAAAATACATAGCATAGCTTTCAGGCATGCTGACTGAAGGACAGGGACGCTAAAGTTTGGAGGAGGATCCT
GAGTGATTGAATAGGAAGACTGTATTTTAAACGGTTTGATGACAAAGAATGCTTGTGACTTTCATACCCCTATTCAAAGGAAAAACCATTTCGTTCAAGAAAGAAAGTCAGCAGTCACTCTACTGTGTAAAAAAAATACATAGCATAGCTTTCAGGCATGCTGACTGAAGGACAGGGACGCTAAAGTTTGGAGGAGGATCCTGAGC
GCTGACGTCAAAGCGTTTGCCGTCCTCACTCTTTCTAGACTCACATCTTCGTCTTCCCCTTCTGGTTCCTCTGGATTGTTAAATACACGATCACTTCTTGAAGAAATTCTATAGACAAAGCAATCAATTAATAACTGATCTTTGGGCTCCCTGGCTTTGGGTCTAGTTCTGTCCTCTCTATATTTTATTGGAGTAGACAGGATGAG
TGAGATTTCTCCAAACCTAAAGACAGGATCCATTCTCATTGTTTTCATTCCAAACTTCCTTTCCAGACATCGAAGAATAAATAGGAAGATGAGAAAATGAAAGAAAGGCTAGGAGAAAGAGAGATGTTCTCGGTTAGAAACACCAAATGCTAATTAACATCAGAAGTAAACCGCAACCAGCCTTCTACAGGTAGATACAGGATGGG
AACTAAGGCTAGTGGGTTTGATCAGTGACAGAACATTTGTGTAACAGGTATAAATGGTTTGATCTCCAGAACTGGTTTTTTTTTCACCAAAAATATGAACAAGAAAGTACCCTGCATTACTTAGGTAAAGGTCTCTCTGTGTGCAGTAATATTTGAACAAGAAGGATACTTACAGCTAGGAAAAACAGATAGGTATAGTACCTTTC
AGTAATATTTGAACAAGAAGGATACTTACAGCTAGGAAAAACAGATAGGTATAGTACCTTTCTGGGTACAAACTTATTTCAGGAAACTCATGATTCTGCAAAGAAAGAACAAATTAAACATGAAGTTTTACAATCAATCCATTTTATGCAATGTGATTGGATCATTGGTCAACTCTACTAGTGTAGTCTTTCTCCAGATTTTTCAT
AGGGAAAATAATTTTCAGGGAATACATCTGGCCTGTGAGCAAAGTTGAAATTTATTGCTGCTGTATCAGCTCTAAATAGAGTATTTTGTATTAAATACAAAAGAAAAAATAGCATAAAAGCCACACAAATATTAACACTTTAAAGCACAGAATCTCAGAGATTCAGGGCATAATTGTGTATGCACTAGTAGGGCACTGAACACCAA
tcttaaaagtggcactccctatagccaagcattcaaatacatgagtctatgggagccaaacttttcaagcatcacagggatgtaaagtaaatctTAAAAAAAGAAATGAATTTAAAAGGGGaaaataataaaaataaaatactttaaatattCAGTCTTCAGAGTAAATACTTTCTAACTCAAGACAAAGCTTTTTTAATGCCTCC
TCCCCCATTCTGAGACACTTACAGAAATGTTTCACATTTCTTACCTGAAAATGTAATAATGTACACCCTACCAGTGTAACAACTGGAATCAGGGCAATAGAAGAAAACAAAAAGGTATCTTCAAAGAATTTAAATAACATAAGACATAGAGAGATGAAAGAGACCTAGAAGAAAATGAAATATACATTTTAGTTGCTTTTGAAAAT
TACCAGTGTAACAACTGGAATCAGGGCAATAGAAGAAAACAAAAAGGTATCTTCAAAGAATTTAAATAACATAAGACATAGAGAGATGAAAGAGACCTAGAAGAAAATGAAATATACATTTTAGTTGCTTTTGAAAATGCAATGGAAggggctaagggataactcgccagttaagaccatgttctgctcttacagaggacctgagt
AAATTCCATAATCTTTGTTACTCAGTTAATTCTTTTTCCTAAAAGGGATTTCAAAGCAATACCTAGGTTTATAATCCTATAACTAGTTCTACTATCTTTAAAGAAAGTGAGGTCAAAATAGATAAATTTTAACATATATGTTTTGCATAACTTCATCACGAAAATAAAAACGGTAAACATACTTACAATATAGAAGCAAAGTGACC
aggactgttatgactacatagttcgtccctgtccagaaaacaaaaCTAAACCAACACACCAGGGAAAAAGCCGTAGTGACAATTTTATATCATATGCATTAAGAAACCTTATGATAGAAATGAAAATATTAAAAATGGCATGTCACATGTTAACTGTTAATTTTTGGGTTGAATCATTTAATGATAGTTGTTTTAGGAATGGTGTC
ATGTCCACCAGAACGGGAAAACAATTCAGCCTCTTGGTATTGCATGCCAATGTAAAGTTGTAATTCTAAAAGGTAACAAAATGAGTTCTCAGTCTGGAAGAAGAAAACATAGAACTCATGTGcagttacaccaggctcctgtcagcatgtacttcttggcatccgcaatagagtctgggtttggtgagggtatgtgagatggatcc
cacacacacacacacacacacacacacacacacCTACAAGGTTAAGTTCTAAAGTGCCCATTGTTTCTACCAGGGAGACTTTAAGGGAGTAATGGTAGTGAAGAAAGACTCCAGGCCTCATACTATCTCTGAGAAATTTTTTGTATTAATACCATAATGTGTGACTACCAAGACTGTTAACAGAAATAACAGGTATGGACCTTCAC
CAGATGGGCAATTCCCATTATATAAATTACAATTTGATAACAAGATAATAACATTGATCTAGGAAACTCAACGGTTTCCTTAACAAACCTTGATAATAGAAAGAAAACCCACAAGGGTCTATTTTGGCCTTTGTTTTTGTTACAACATCTATTTACGCAACTTAAGTGCAAATGTGTACTGAAATATTGGAAATATATTTTAAAAT
CAGGCCATCAACATTGCAGCTAAGACCAGGTGACACCCATGGCTCTGTCAGGGGAACAGATTGTATTCCAAATACACGCTTCTCTTCCTATCTGCCCTGCAAGAAACTCAGAACCAGAGAGATTGGGTATTGAAGTGATCATATCAAGGACTCATCAAGGCAAATAGCACTAAATGTACTTAATTTCTGGAGGAACTCAAAACCAT
acacaaatgcacacacatacatacacacatacacacacatacacaaatgcacatacacACAAATGCACGCACACACACAAATGCACACAATTGAAAATAAAAGAAATACCTTTAAAATTATTCCTATATATATGCACTATATGCACAGAGTTTAAATGTATCATTTAAAAAATGGAAGTTTCAGAGCAAGCATTTTGAGGGCACAG
TTGGTTAATTATTTGTTTTGTGCTCTTATTTTTCTTACCCATGGCAAGTTGACTTTTATTCTCTGTTGTCTGGTAAGATACATACAACTCAGTTTTCAGAAAGAAAGCAGCAATAAGAGTCAATTAATCCTGTGTTAGGAGGACACTGCTACTGTGGTGTTAGCACCACCACTGTGAGGAAACCTAAAATGGTTCTAGTATTTGAT
ATGATGCTGTAAACATGAAGGGATAAAGACACCTCAAACCTTTGCCTAAAAGAGCTCCTGGTTATGGCTCATAGCATCTAACAGTACAAAAGCGGCAGCAAAGAAAATAGTTTAAGATTTTCAGACCTAAGTCCTCATCGTGATGCTTAAGGAAGCCAGCAATTACCAGCCAGGATGTCAGCTTCATCCATGAACTGTGTGCTGAA
TGATCTTCTCTTACTCCTGGCATCATATTTTCCAAATTCTGTCTTAGCATTTCGATCTCACCTGCATCTGAGAATGTGGTACACTCTACATTTTATCATCAAGAAATGAGATCAACCTCTCTGCCTCCCCAGCTATGCACCCCACTTGCTTGGAACAATGGAATAGGAGCCAATGACAAAGAACACAGAGAAGTCGTTTTCTCTTG
GGTTGGTTTGGTTTGGTGATGGGAGGGCTGAGAAAGGCAAAGGACATGGAACATGAAGTTAGGTGGGTAGGGCAGGATGTAGGAAGAGTTGGGGAAGGGAAAGAAAATAACCAAAACATAAAGCATGAAAATAAAAATACTTTAAATGAAAAGAAAGAAAAATTAGGTTCTCACTTCCATTTAAACACTAACACCCTATTCTTTCC
ACATGAAGTTAGGTGGGTAGGGCAGGATGTAGGAAGAGTTGGGGAAGGGAAAGAAAATAACCAAAACATAAAGCATGAAAATAAAAATACTTTAAATGAAAAGAAAGAAAAATTAGGTTCTCACTTCCATTTAAACACTAACACCCTATTCTTTCCCCTCACTTCTCATTCAGTGAGATATCAGAGAGAAGATGAGAGAGACTAGT
GAAGTTAGGTGGGTAGGGCAGGATGTAGGAAGAGTTGGGGAAGGGAAAGAAAATAACCAAAACATAAAGCATGAAAATAAAAATACTTTAAATGAAAAGAAAGAAAAATTAGGTTCTCACTTCCATTTAAACACTAACACCCTATTCTTTCCCCTCACTTCTCATTCAGTGAGATATCAGAGAGAAGATGAGAGAGACTAGTAGAC
TTCTCATTCAGTGAGATATCAGAGAGAAGATGAGAGAGACTAGTAGACAAAAACAGTGTCTCAATAGGACTTTCTCTGCCTGAGGTTAAAAATTATCCAAAAGAAAAGTGAGAAGGATATCGATGGGGCAGGCTTCATGTTAAAAATTGAAACTTATGATTAGAAACTGGAAAATACcaacgctttcacctgccaggctcagggaa
GACCTACAGGCACGTTGATCTGATTTCCTGTTCTTCTCCATGCTTTCACTTTCCTCGTCCCCTTTTCCTTGGTCTTCTTTGTAGGAAAGATGGATCCATAAAGAAAGGAATGTTCAGATGAGCGAAGGAAAATGGATGGTGTGAAGCCGTGAGCTGAAGAAAAAGACAAGAAGGGAAGGAAGAGAGAATAGAAGCAGCAAGGGACA
GTCCCCTTTTCCTTGGTCTTCTTTGTAGGAAAGATGGATCCATAAAGAAAGGAATGTTCAGATGAGCGAAGGAAAATGGATGGTGTGAAGCCGTGAGCTGAAGAAAAAGACAAGAAGGGAAGGAAGAGAGAATAGAAGCAGCAAGGGACAGGCAGAGAGGACTTTTGCTGAGTTGTGGCTTCTATTGCCTTAGGTTTGGCACTAAC
AGACACAGGTTCAAAAGAGTCATCAGGAAACTCATAGTCCCTTTCATTGTCAAGGACAGTCCGATCTGCTGGATTTTGTCCTGTCCAAAATGAGGACTTCAAGAAAAACAAAGGTGGGTGTCGACGTCCATATTCACCTGTTTAAGCAGAGTAATTTCACATTGGGTCAGCCATTGTCCTAAGTCCCCTCTCCACCTCTAAACATA
TCAGCCATTGTCCTAAGTCCCCTCTCCACCTCTAAACATAAACAGAGAAGCATAAATACAAGAAGACACTATCCTGACTGTTTTGACATTGGGAATATTAAAGAAAAAATGGAGTTATTTGTACCAAATTAACTACATAAGCAACAAAAATTTGAGCAAAATGAAAAGAAATCATAATGCAAAATTAAAGACTTCTCTGTTCTTGA
ACACTATCCTGACTGTTTTGACATTGGGAATATTAAAGAAAAAATGGAGTTATTTGTACCAAATTAACTACATAAGCAACAAAAATTTGAGCAAAATGAAAAGAAATCATAATGCAAAATTAAAGACTTCTCTGTTCTTGAGCCACCCAAAGTGCAGTTCTAAATATATTTTGAGTTACTATACAGACACCAAAAGGGTGACAATT
TATTAATTACTAAATGAACCTTTTATGGAAGACAACAGAATAACAAAATTATTTGATGGGCTGTGAGGAAGAAGGGGAAGGTGTACAACCCATCAATTTGAAGAAATGAAGGGCAGAAGAAGCTAAGTACTGTAGTCAGAGTAAATCTTGTTTGTCTTTAAGTTCCTCTTGTCGTGTCAACTCGTTTTGGCTAagaaaaataaaaa
AGCatatatatcaaattagatttaaatttatatttttaGTTGAGCCTTGAGAAAAATATGAATAGTATCACATGTTGCTCAAGCTTTGGTCAACATCCCAAAGAAAAAAAAAACGAAATCCATACTTAATTTGCTTAAGTGAAAGAGAAACTGTTTGCTGAAGATGCCTCTAACATGAAGAGACATAGGAGGTAATAAATTTTGTC
AGTGAAAGAGAAACTGTTTGCTGAAGATGCCTCTAACATGAAGAGACATAGGAGGTAATAAATTTTGTCAACTACAACACTTGGTGGGAATTCAAGGAATAAGAAACCTTTAGGGGTTAAAAAAAAAGTAACGCCTTTCTATAATatggctcgagctgcatatgtagcagaggatggccttgttgggcaccaatgaaaggagaaac
GTTGAGTAAATTATTATTCAGTAAACTTTGAAAAAGTTAACAGAGACAATTTCTCTGGGTGCTTGATTCTCTCAAACTCAGGCAGATCGACTATTGACTGAAGAAAGCAACCCCACTATTGGTGCCTCTTCCTGAGTCACCTTCTCTTCATGTGTTCCCTCATAGCTGCTCTGGGACGGAGCCCTGGGCGTGGCCTCTTGAAGAGG
CCTGTGCTCATTGTCTATCCTGAAAATGGGCAAACTCTTGGAATGTGCATGGAAGGACATGTTTTTAAATCTCACTATGTGAAAAACATAATTAATAAAAAAGAAATGAGATCACAAGCATGCCATTATGTCTTATCACAGAACTGCTTACCCGGTAAAACCTTCTCAAAGTAGAATGTCAACATCAGGTAGAAGACACCATCAAA
ACAAGCATGCCATTATGTCTTATCACAGAACTGCTTACCCGGTAAAACCTTCTCAAAGTAGAATGTCAACATCAGGTAGAAGACACCATCAAAGAACAACAAGAAAACGGTGGCAATGACTACATTGGGGTTGCCTGTGGGGTGCCCGCTTGACTCCAGATCATAGTCCAAGCGCAAGAGCTGTAAATTAAAAAATAGCCCAGTGA
GTATCTGTATAATGCTGCGAATCCAAGACTTCCGCAGGAAACAGTGAGGAAGAACACCACCAAGTCGGTGAGGAAAGACTTCTTTAGTAAGACACTCATTAAGAAAGACAAAGAGATCTACAAGAAGAGACGACCCAGTCAGTTTACGTTTATCTGAGAGTTATTACTATAACACAACGAATGATTTCCTATGTAAACCTACAGAT
TAGGTATATACAGAAGTCACCCGATTGGTAGCAACTTGGTTTCTCAGACTGAAAACCAAGTGGAGTTTGTCATCACCAACTCACCAGAGATAAGCCATAGAAGAAAAAGAGACTGAAGATCATCATAAATCCAGTCATAAAGACAAATTGGACGGAATATACAACGAATGTCAGGAAAAGGGTCACGATGAAGACAATGACGCCAT
TTCCTTTACAGACACATTCACCATGCTGTGGTGACATGTGTTTCCTGTTCCAATAATTATGTGACTGCATGTCCAGCTTCCAAAGGGGACTGATTCCCTAAAGAAAGAAGTCTTGCTTCGTCTGTGTTGCTGCTGCTACGCTATCCCTGGTAATGCAGCAACTTTGGTGAACTTTATTGGAGAAATCTGGGCGGGTGAGTAGCAAA
AATAATTGTCATCAGACATTTGCACTCACTTCTATGATGGCGGAGTTAATGGCAGCTTGAAGAGCCACAAACCCATGTCTCCAGAAGGCTGACAGGTCACAAGAAATGGCAGGTTCATATCGAAAACAATGAGCTTTGAGAACAAAGAGAAAATATGAGGTGTGGGACATGACGCATTTATTGCCTTGAAATCCATACAATTCCAA
CAAAGACCCCCACTCTAGTCAACTATTTTTCAAGTGAGAAGAGATATAATAAAATCGAGAGTAAATGGAATTCATAAGATAATAATTCAGTAGACATTTGAAGAAAAGTTACTTTGAAAAACCAAAAGTCAAATGTAAAATTCCCTCTATTGAAATTTTAACTACAGTTCACTAAAGATAAGCCAACGTTAAATTAGGAAATCTGT
CAACGTTAAATTAGGAAATCTGTTCCATGCTATATTAACTTTAAAATATCTTTAATTGATGAAGGCACATGTAGACTTGACAATGACATAATGGCAAGCAAAGAAACATCTGCACGTGGCTCTATGCACCTTAAGAAGTGAAGTCTAGAAGGCGCCAATTCCCTTTCTCTTCTGTGGTCCTATTCTACCCATTAAATCTCTCTTCA
GGAGAATATGATCCCCACCGCATCATCATAATGTTTTGAAATGAACTCTGTCATATTTTCTTTGTTTGGAAAAGCCAATATTTCTCTTCCTGGCATTCAAAAGAAAAATATTACTACTATAAGTAAGTTTCTATACACAATCCCTATGAGAGGCATTttaactactttcctgttgctgtgattaaaacaccatgagcaaagtcaac
AATATACTCTAATAACAAATTCCCATGATGCAAAATAACCTACCATTCCAATTGGAGTATTTTCGATTGTACAGGAAGAGAAGGGTTCAAAATTGAAAAAAAGAAAAAACAAAACAAAAACCATGAGTGTACGTGTAGCTTAATTAGACATTGCCTTTTCCTTGGGAGAAGATATTAGTCAAGTTTATTTTCCCTAAAAACCCATT
CACGGGACCATCACTGTAGCTGAGATTTCTTTAGTATTTTTTCCTTGCTTCATATTAATGATCACTGTGGGATTTGAACTTGTATTTAAGAGAAGTGAAAAAGAAAAAAATCTGTTTTTCTTCCAGTAAACATTCTGAAGTTCAGTTGCTCTTTTGGGTTGACGTGGTTTGGATGACTTCATGGGATGGCTCAGAACCTGAGCTGT
AGACAGTGACGAAAACTCATAAACGTCATGCAATTCAAAAAATAAAGATAAACAAAGTAGTATAAATGCTGTGTACAGGAGTTCCTACAAAGCCAGGTGAAAGAAACGAAGATAACTGTAATTTCTAATGAGTCAAACATTTTACCATATAGCTATGACATTTGTTGACGAATTTTCAAATTTCTCTGTATTCTAGGACATATTTG
TCACAATTCCGTTTGCAAATGCTACCTTGCTGCACTGATAACATAAATAGGAACATTTTTCTTCACAATTATGCTGATTTCACAAAGTCTCTGTGTCCTTAAGAAACCAAATGCCATTCTAAAAGAGAAAGATCCAggggctggagagatggctcagtggataaaagcgctgactgctcttccggaggtcctgagttcaatcccca
TTGTTGCCACACGTTTATCTCTCTCTTCACCATCTTGGTCTGCTTAATAAGAGAAAAAAAAAAAACAAATAGAAGGGTCAATAAATACTAAGGTCTTAAGAAGAAATTTTCTGCAGATGTCAGAGCCTAGCTGCCCTTTACTCCAGAGGTTCCCNNNNNTNNNNNNNNNNNNNNNNNNNNNNNNNNNNNNNNNNNNNNNNNNNNNN
AAGTAGTAAACATAGCAGGATTTGGATCCTAACAGTTTCTTTTCTCACATGACAAGGACAACAGTGTCATAAACAGTATTGGTGCCCTGTGCAAATATGGAAGAAAATGTCTACAAGGACTCAAAGTACTGGATGAGGACCTTAATACTCTTAATCCTTTTCACCAGAGCAAGGAAATTTGGCTCTGTCTTTATAGAACATGAAAG
GAACTTTCAGAGCACAGTTGAATATAACATCTTCCCTTACCCCAACCAAGGAATCACACATAACTCCAGTTTTTCCAGCCTTTCTGGAAGCTGCACATGAAAGAAAACAAAAAACCGGGTGACTCTTCATTAAGCTCATTAAGACTTTAAACTGTGGAAGGGAAGAGCTAGTTTAGACAGAATTACACAATCAAGTTACTTTGGCG
AAAGAGCTGCCTATCTCCTGGGGAAAAAAATTCAGGTGAAGAGTCCAGGGAACAGTCCCATTGGGCAGGAACTCTGCATCCATTCAGTGTATTTCCATAAAAGAAAACAACACATGGCTATAAAGGAAGGCTTAGAGGCAAGTCTGGGTACAAAAGGATGGAGAAAAGACGTCAGAAACCCGTAGAGTGACAAACAGAGAGAGGAA
TTCATTTGTCCTCTGTGGTCTAACCTCAGAGCTGGGAGGACCACTACCAGGTGTAGCCACCAGACACCTCCCTCAGAGGATGGGTGCTCAGAACCTCTAGAAGAAATACGTTTCAGCATTGGCATCGAAAAAAGAAGTTTTGggggctggagagatggctcagtggttaagagcaccgactgctcttccagaggtcctgagttcaa
AGCTGACGAATGTCATGGCCATCAAGACTGACTGTTCCTGATGGGAGAAGGCAGAGGTCACCACAGGTCAAGGATGATAAGCAAAGTGAACCCAAAAAGGAAGAAAATCTCCGATTCAGTGCTCCCACCCTCACTCCCtttctgacacaggatctcatgcaatctagttagcctcaagctccctgtggcaccaagggtgaccctga
TGCAGGTGGTCTAGGCCCAGGGCTTGAGGGACGGTGATGACAAGGAGGAGGAGATGGGCCTCCACTCGGTACCAGCAACCCAGCATTACTGCCCAGAGCCAAGAAATGTGAAGCCTTTTATTCATCTCTGCCTTCCCCAACCTCTTACAACTGTCAGGATCACTAAGGAAGGTTGGAGAAGGCCATCTGGGTGTCCCTGCTTGCTG
ggagggtcactgtcttcATCTGTTCCCACTGTTATCCAGAGCCACACGACAATCCAGGTTAAACTCAGTGGGACTCAAAACAAAAACCCATGAGCATGGGAAGAAATCTGCGAAGAGGAGCTGACAGGGAAGAAGAAAGGAGAGGATGGGTGGAGTGGGGGCGGGAGGGGGAGACAGAATGTCCTAGGCACATGGTATGAAACTGT
TATCCAGAGCCACACGACAATCCAGGTTAAACTCAGTGGGACTCAAAACAAAAACCCATGAGCATGGGAAGAAATCTGCGAAGAGGAGCTGACAGGGAAGAAGAAAGGAGAGGATGGGTGGAGTGGGGGCGGGAGGGGGAGACAGAATGTCCTAGGCACATGGTATGAAACTGTCAAAGAACAAAATAAAATTAACAAAAGCTTAT
CTTTATGGAACTAATGAAGACATGGTGCCCGCCAGACGCCACGGTGCCCACTGGACAAACACATTAGCTTCTGTTTGTCTTTATTTCTGTCTTTTGTTCAAAGAAAATGTTTAGGGAGGTAGCCTAGGCTAGTCTCAAATTCATGATCATCCTAGCTCAGGCTACAAAATGTGGGCTTCCAGGTATGTTCCGCCATAGCTGGTCAT
TCAGGCTGTCGCCAAAGTCCTCGGTTGGGTTGGTGTAGATGACATCAATGATCTTCCCCAGGAAGAAGGGGGCCGACATGGTGATGACACTGGACACGGCAAGAAAGCCAACCGCAGCTGGAAGACAGGAGTGACGCTCAGACTCACAGCACAGCACAGGGCCATGTCGAGCACACGGGGCCTCAGGCCCACATGGCCTCAGTGGC
ccaggggatcagacacACATGCAGGCAGACAAAACATCAGCACACATAATAAACTAAAACAAAACAAGTGCTCATCTAATGAAAGCAAATAATTCATTTAAAGAAATTAAAGAAAACACAGAGGAAAAAAGCTTACAAGATAGTCGAGAAGAAAAGGACTTTTTCCATCGAAATTCACAACCATCGTAAATTCTGTCTTCTTATAG
cagacacACATGCAGGCAGACAAAACATCAGCACACATAATAAACTAAAACAAAACAAGTGCTCATCTAATGAAAGCAAATAATTCATTTAAAGAAATTAAAGAAAACACAGAGGAAAAAAGCTTACAAGATAGTCGAGAAGAAAAGGACTTTTTCCATCGAAATTCACAACCATCGTAAATTCTGTCTTCTTATAGTAAGGTCAC
ATAAACTAAAACAAAACAAGTGCTCATCTAATGAAAGCAAATAATTCATTTAAAGAAATTAAAGAAAACACAGAGGAAAAAAGCTTACAAGATAGTCGAGAAGAAAAGGACTTTTTCCATCGAAATTCACAACCATCGTAAATTCTGTCTTCTTATAGTAAGGTCACAACAACCTCCTGACTCTCGTAGATGGCAGATCCCCTGTG
ATATTTGGTAGGAGAAAGGAAATGATTGAAACAGCTGCACACAAAAACAGAAACATCTTGTCACCAGCAGGTGACACCCTCTGCATGATTAAATCCGGCAAAGAAATCCTTAGGAAATCCCCCCCCCCCTCTCTCTGTATGTCTATTTACATTTAAACTATTTTAATGTGTCAAGGAATTCCACCAAGCTTAAAACAGACCGTTCT
CCTTGCCTGCAAGGCGTCAGCTTCCATGCGGGTTTGGGGCCATCAAATCTTATTCTACAGAGGTCCTGTCATGTAATGGTAACTTAACTGGTAATAATGGAAGAAAGTATAGTATTTGGGTAAGACTTggggctggagagatagctcagtagttaaaagtactggctgctctttagaggacccagataaatttccagaacatacat
TCATACTTTACAACTGGGGCTGCCACGAGAGGAAAGAAGTCTTGCTCACTTTACCTTGGAGGTTTAAGGTTTGTTCAAGAATACCATAACTGTACACTCTAAGAAAGTACCCGTTTCTCATGTTTCAACCCTGTTTTTTTCATTTACATAgtaataagcagaaaattgaccctccttccaaaaatatccatgtcccagtccctcga
gtgtgtgtgtgtgtgtgtgtgtgtgtgtgATGCAGGATGGACAGATAGACAAGAATATAGAAGGATTCATGGTATATTCAACACTGAGCCAAGAGTAGGAAAGAAAGGGCCACCTTCCTCCTACATCACTggttctaacctatcatgaccatgttggggttgagcaatgttttcacaagggttgccactggaaaacacagatattt
gttgaggtgaccgctggaaggtggagtcatcctcagctgcgtgccaagttctagaccagtgtgaactgtagagcaaggctctgtctcaaaacaaATACTCAAGAAAGGAATCCATATTAGACCACAGCTATGCTAGATTGAGGGAGGATCGCATCTTAGAAGTGGAAATCTGAAGACATAATCCTTAAAGTTTATTCTGTGTCTAT
TTTCACCAGATACAATCAAACTTTTGGCCCTAATTATAACTGTAAAACACACAGGTTTGGGAACTATTTAAAGCCATGCTGGTTGAAGCATCCGTCCTCTAAGAAACACGAGTTTGGAAGCCCAGAATATGAAATGCGTTCAAGTACAGCTTCTGTGGTAGATGCACACCAGTGGTCTGATGGAAGATCTGGAAATTCTGGAGAAT
TTAGCTCTTTCTACTACTACAGCCCCCAACAACTACTGCTCACTAGTGCAGTAACTGAGGGCTGCATGTGGATTATTTGCAATGTATGTACTCTGAAATTAAGAAAAGACATCAAGAACTAAAAATATTTTAGGTTCTGAGATAAGCAAAATGCATGTACTCTCTCCTTTGTCTTCACACCTCTTAGGGTCACTGTCACCCTCACT
GGGCTTTCAagtaccggtaaatactggctgttcaacagcattctgtgtgggagggaggccaggctgcaaccaggaagctctccctcgtaagTCAGTTGCTAAGAAAGGAAGAGTCCTCAATCTAAGACTTCGGTATCCAGATTTTGTTATCACTATTTTTTAACTGCGTTTGAAATACTCCTTTTCtgctccactatgttcatagc
tgtgaccccaaagggtctcgacccacaggttgaaactgttgTTTTAGAGTTCTGTTCTCAAATTTTAACAAAACTTAAATCATTGAATCGAACTCCAAAAAAGAAAATCACTTTTTAATAAAGTAAAAAGATGCAAAGCATTTATAACTTACAGAATAAACTTCAtatgctggttggttttgtgtcagtttgacacaaactagagt
CCCTTGTCTGGCTTCCTTGAGCAGAAGGTTGCCAGCTAAGCTGCCTGAACTGCCCTCATGTAGACATTCATGGCTGCACTGAACCCACCATGAATGTCAGAAGAAAATAGCATTGTAGTTACAGGCACTTGGGGCAAAGGCGCACTTTCAATGGGGGAAGGCATTATTTCCACTGTGACTGTTAGAGTAGCTTGCTGTGGAAGTCA
aagtagagaactaattcctgaagttgtcctctctcctgtgacaagctaacattcacgcacacacacataACTAAATAAAAATGAAAATTTAAAAGGTCTTAAGAAAAAAGAGAGAATCGACGTGTTTATGGGGCAGCGTTAACAGCATCCAATGCACAACACAGATGCAATGAAGCTTTTCCTCCAGAATTTGCCTATGAAGAGGA
TCATCTCTCTGTAACTGTCGTATAAAACTATTGAGTTTTAATATACATCAGTACTCAATGAAATAAACCCAAGGCCTAGAAATATAATCACAATCAATATAAGAAAAGGCAAAATTTCATTAACTTTCTTCTTCCACTAATTTTTTCCATGGGGTTAGCAGGTCACGCAAGTGAATAAACGAACTCACAGGCTTCAAGCCCTCCGT
ATGCTGAGACTTTGGCCTTCGCGTAGTCAGGAGCGAATGAACTGGTATTCCCTGCTGCCATGGCACCAAAGACAACAGCAGAAAATACCCTGAGAAACAAAAGAAAGAAAAAAAATAAGCATACAGTCATGGCCGCTGTCATGGAAGCGAGCTGTCATGTCTGTATCCAGGAGCAGGATGCTGGGTGATCACTGCTCTTACTAAAG
TGAGACTTTGGCCTTCGCGTAGTCAGGAGCGAATGAACTGGTATTCCCTGCTGCCATGGCACCAAAGACAACAGCAGAAAATACCCTGAGAAACAAAAGAAAGAAAAAAAATAAGCATACAGTCATGGCCGCTGTCATGGAAGCGAGCTGTCATGTCTGTATCCAGGAGCAGGATGCTGGGTGATCACTGCTCTTACTAAAGAAAA
AAAGAAAAAAAATAAGCATACAGTCATGGCCGCTGTCATGGAAGCGAGCTGTCATGTCTGTATCCAGGAGCAGGATGCTGGGTGATCACTGCTCTTACTAAAGAAAAATCATACAGAGGAACTATGAGGACACCACCATGGCCGTCCCTCTCTGAGCCAGCTTCGACCTGGTAGCTCTCACCACCCACATTGCTCCATTGGTAATT
ggacaggcgggacattggaaatgtactacctctagacaaagatagaacatctttcccaagttcctgctttacagataagtctgtcaAGACCTGATAGCTAAAGAAAGATGCCCTACCCAGCTTAGGTCAGATCATTGAAACAGGGGCTGGGACTGTTTTCAGGGCTATCTGCATCCCTGTTTGTTTGAAATCTCATAGAAACTCCT
tcccttggaccggagaactccccgaagagctgcccccagtaaacctgtctttatactttaatttgttttgaattgATGATAACCTATCACCTTATCCTAGAAGAAAAGCTGGGACTCAAGGTTGGCCTTGCTTATGTCCTGACCACCCTTTAGAGTTGTCATGAATACTGCTGGGATAAAGGGAGAAGAGAAGGTCTCACCAGGAC
atgcgccatgatccacggctTTACATATTTTTTTAAATGTAATATTTTTCTCTTCATAAGTTCCATTGTCTTAAAACATAATATCTGGGATATGTTACAAAAGAAAATGTTGCACATTATCATATTGCACATTAACTTAAACATTGATTCCCCTCCCCCCCAAACACATACATCTTTAATAATGAAATAGGTTTTGAATTCCATCC
TTAAAATCAGCATTCCCATAGAAATCTATGAATGTGAGCATTTATCAATATTAAATAATATTTTTAGGAAAAGTTCTTGAAAGTAAAAAACACTAGGTCAAAGAAATCAAATGTTGCTTGCCATTAATGGGTATTAAATGTAGAAATTAACAGGATTCACTGGCATTCCCACATAGTCACAGATCGTGCACACCTCCTCTCCCTCC
TAGTCACAGATCGTGCACACCTCCTCTCCCTCCCTCTCTCCTCACCCCTTCTCAGTCCCACAGTTCTCCTCTCTCATGTTTTTACATATTCTGCACATGAAAGAAAGCACACACTTCTTTGCTGTCTCTTTCAACACGGCGTTCTCCAATTTTACTTTCTTTCGAgtaacaggattttcctttggctgaataatattctacaatac
GAAACTTCAAGCTTACCTCATTCCTTTAGAGGGAAACCATCAGAGACAGACTCGTGCTTCATGGAACTTAGGTTTTAGCAAGGAAGGCACACAATTCATTAAGAAAGAAAGAAAACAGAAACATCAGAGGATGAGGGGAGGAGGAATGTATACAGGGAGTGGGAAAGGTCTCTGAAAATGCAGCTCAGAAACCTGGATGATGTAAA
CTTCAAGCTTACCTCATTCCTTTAGAGGGAAACCATCAGAGACAGACTCGTGCTTCATGGAACTTAGGTTTTAGCAAGGAAGGCACACAATTCATTAAGAAAGAAAGAAAACAGAAACATCAGAGGATGAGGGGAGGAGGAATGTATACAGGGAGTGGGAAAGGTCTCTGAAAATGCAGCTCAGAAACCTGGATGATGTAAAGGAG
AAGCTTACCTCATTCCTTTAGAGGGAAACCATCAGAGACAGACTCGTGCTTCATGGAACTTAGGTTTTAGCAAGGAAGGCACACAATTCATTAAGAAAGAAAGAAAACAGAAACATCAGAGGATGAGGGGAGGAGGAATGTATACAGGGAGTGGGAAAGGTCTCTGAAAATGCAGCTCAGAAACCTGGATGATGTAAAGGAGCCAT
ATCACTCATTTTCCTACCTACACTCTAAGATTGTTCAAGAACCCTGGGGCTACATTATCATAATGCTTTGCTCCAAGTGAAAAGTCTTCACCACAGATCAAAGAAACCCAGTAAACACATTGTTAATGGAAGTCATTAACTCAGGAAATATTCTCTAACTGGGACAAATGTTGCTTGAGCCAGAAAAGACTGAGGATATTCACACT
TAACTCAGGAAATATTCTCTAACTGGGACAAATGTTGCTTGAGCCAGAAAAGACTGAGGATATTCACACTGTGGTGTTTGAGAAACGATGATTTGGAGACAAGAAAGCTAATCATACATATTTCCCTCAAAAGAACTCCAGGAGAGAGGATGAAAAATCTTGGTGATGATTAATCTCCAGGAATTTCCTCATCATTCATGTCAACA
GATCTAAAGTAGTGAGGCATACCTTACACATCTGCCAGCCTCACCTGAAAATGAAAATGAGGTTTTACCAGAACATACCTGGTAGGGTCTTACTGCAGGAAAGAAAACATCTGCCGGGAAATCCAGTAAGTCCCACAAAAGCATTTGGTAAGTTGTGAAACAAAAATTAGCTGGATGGgcagagagcccttgggcagcaccccgcg
ACCTGTTGGACTTTCCCCTGAGTGTCCACCATCATGCATTACAAAGCAGGTCTACGTTCCTGAGAAAGGAATGGGTTAGAGAAAGAGAAGGTGGGGAGAGAAGAAAAGGGAGGAAGGAAGGAGTAGGCTGGATGGGAACCCAGGAGAAAGTAGAGATAACGGCCAAAACCCAGAAAAGCTGTCAAAAGCAGCTGTCAATCTCCGAG
ACAAAACCATCCACGAGGTTGATGAACAACTGGTGGAGCGGTAGAATACTGGACTTCCAGGGAAGTCATTAAGGGCTTAGTCTGAACAATGGGTAGAGAGAAGAAAGAGTATGTATGGAGTAAGCCTGCTGAGGAAACAGAAGTCAAAGCTCATCTTTCTATTCATAGCAAATGACTAGTGATCATAAACGTTTTAAAGTCATATG
TGAAGCATGTGATGATTGGAAGTTTGTGGAGTGAACGGTATGGAGGGTATTTCCTGAGGGCAAGACTCATGACGAAGTATTCCAGATCCACAGGAGAGAGAAGAAAGGAGTGGAGCATGCACAAAACTGAGGATTACTTCAACTTCTGTCATCCTTCAATGGCGGACCAAAAGGCTGGAGGAGACTACTCTGGACATTCTGTTTGT
gggagaggggcgataggggataactttgaaatgtaaatacataaaatatccaataaaacagaaagaATGTAGACACTTACTTGAAAGAAGTACGTAACAAAAGAAATCATTCCCATGACCAGAAAGAGAAGGGAAAACAAGTTACAATTCCGTTGTTTGGTTTCATGGTCGTCGTCTCTTGAAAAAACCTGTGGCAAAATATTTGA
CAATATTGTTCAACAACTCTTTGTTTTACTATGTGAAGATTTCCAAGTACCGCAAGCTGTCTCTGTTTGGAACTGGAGAACCTTAGGGATCTCATTTCTAAAGAAAATGGAGTCTCTTCCTCTAGCAGCCACTGTAGggcctcgtgaaatgacctctgcccacactggcctgttgactggtgtggtattatgagtctgtttaggct
tgtgtgtAAATAATAATTATAAAAGAGAGCAGGTAGTATGTAGACATGAGGAGTTGGAGGGTTGGAGGAGATGAAAATGATGTAACTATGGTACTCTTGTAAGAAATTCTCAAACAATTGAAATTTTAATAAAATATTAGGTTTCCTCTTAAAAATTAGACTTTTCCCACTAATGGCCACATACTTTTCTGCTTTATTGTCAATGG
TTCGACATTATAAAACCAGTAAAGCTCCAGAAAAGAGCCTGTGATTTCAATATAACACCTATATATACATATGCATATATACACACTTAGTCACACACACAAGAAAAAAGTGGAATATGATTACTCTTATAATTCAGACCTTTGTATAGCTCACAGACCTTATCCAGAGCGGCCTGAACCACGGCTTCGCTTTCTGTGTCCAAGGC
CACAGTCATGAACTAAATACATTTGTGCTTGGGGAGAAAAAGAATAAGCCCACTATAACAGATTGAGCTTGGTTAATAAATTATTTCATTGTTCAAATGAAAGAAAATAGCATCTGTCCTTCCGCACAGTCCTACAAGGTAGAAAACCTCTAAATAGAATTTTCTGTTACAAAGAGTAACCATTTACATTTCTATCAATTTGTGAG
TTAATTCAATTTACTCATGAATACACTTCCTCCATTTATGTCTAATAAACCCTGATTATTTCATTTGTAGACACATACGTTTCAGATATTATTAAAAAAAAAGAAAGAAAGAAAAACCCAAACAGTTTAATGAGAGAGTAGATCCCACAATGGTTTTTAAATTTCTAAAACTTTTGTTATACTCACATTTCATCTAATAATTTATT
TTCAATTTACTCATGAATACACTTCCTCCATTTATGTCTAATAAACCCTGATTATTTCATTTGTAGACACATACGTTTCAGATATTATTAAAAAAAAAGAAAGAAAGAAAAACCCAAACAGTTTAATGAGAGAGTAGATCCCACAATGGTTTTTAAATTTCTAAAACTTTTGTTATACTCACATTTCATCTAATAATTTATTGTAA
ATTTACTCATGAATACACTTCCTCCATTTATGTCTAATAAACCCTGATTATTTCATTTGTAGACACATACGTTTCAGATATTATTAAAAAAAAAGAAAGAAAGAAAAACCCAAACAGTTTAATGAGAGAGTAGATCCCACAATGGTTTTTAAATTTCTAAAACTTTTGTTATACTCACATTTCATCTAATAATTTATTGTAAATTT
TTTTTAAATTTCTAAAACTTTTGTTATACTCACATTTCATCTAATAATTTATTGTAAATTTGTTTGATTAATAAATGTCTATTCTTACATCTAAAAAAAAAAGAAAGCAAGGTAACCATCCTGTAATTTCCTTTCCTGTGAATATTTGAACAAATATTTCTTTGTAGTATTTAATTATTTTTCAAAACTTATTCCTCTAAGGTCAA
GCATAGACCAACAGGTAGGCAATACCTATGGAAATGTTGGCCGTGATGGCTTTCTTTATGCCAACTCTTTTAGCTTCTTCTAAATTTTTATTGTACCTGGAAGAAAAGGAGCAGAAATCATTCCGTACACTCCATCCATAAATGTTAAAGAGCTATCTCAATGTAATAAGATAGTTACTTGAGTAACTGGAATGCTTGCAGCTCCA
TATTTCTTTACTGAAGAGAAAATTGGGGCTTATACATTTTCTGGCCTTAGTAAACAATGAAATAATCCAAAGTTTCAAAAGTAAATATTATTCCACACACAAGAAAAATAACTGGTCATAGTGGCTGGTCTGTACTCCTAGTTACTACTAGAattagaagctgaaaaatcctttgaaaatatctaacaccccttcatgttaaaagt
tggtggatagtggataggggacagactgtgtgagcaagggaccagggcagggaggtagcaaccaggatgtaaagtgaataaataaaTGATTAAAGGAGAAAAGAAAATTACATGGAAGAGCTGAACTATGGAACTGCGCCCTGCCAGCATGTGAGGACACACAGGCTTGGTTTGACTCAGCTACCAAGCCTACTGATTCTCTTTCC
TCCAAGATATCCTAAAATATTTTAAATAATCCTTTTATTAAATCCTGGCATGAATCTAAACATAACTTGTTCAATGTTTCAATAAGCTAGGGGATCAATTAAGAAAAAGAAGCTTTTAGGCTAGCAAAggctggcaagatggttcattgggtaaacaggcaattcaagcctgccaacctgaggttgctccctggAGAGTGACAGTA
GTGAACAAGAAGCTGTGTAAGACACAGGGCTTTACCCTGCTCAGTGACACACCGTCACTCCTCACAGAGCTGGTGGTATCCACTTCACAGCATGAAGAACAAGAAAGCCCACATCTGACTTGAGCATGACACGAAGTACTCACTCTGTGAGCCGGGTGTTGAGCTCCCCAGCGTCATTCACGTCAAACCAGCCTATCTCCTGATTC
TCAACTCAGTTCCAATTCAAGCTTTATTGACATCCATCCCAACACGTTCCTGCTGGCCCTGCACATCTACACACAACCTACATTCAGGGGTACTTTCAAGAAGAAACTCGCAATGACAAATAAGCACCAATGTGACTGGACACGGGCACACATTTAAACCCTAACATCTCATTTCTTTACTCGTGTTGTCACTTCAAAATTATTGG
TAATTAAGACTAGTCAATCAAGGAAAGACCCACTACAAATCTTACAGTCACTGCAACATGTTATAGTATGCGGGGAACTCAATGAGAAGGGAGGAAAAGGAAGAAACCAGATGATTTGTGATGTTAACAATATGGACATGTGTGAAGATGAGTGAGCTTCTGATCCCCTTGACCTTGGTCCATATTCTGTGCTGTGCATTTAAACC
atatgtccacCTGAACGTTTTacacacacacacacacacacacacacacacagagagagagagagagagagagagagagagagaCAAAATTAATTTAAAGAAGAAAAAAACAAAGAGTCCTTGTAAGTGTATTACTGAACTGAATTATCAAGAGTATTTTCATATAGACGTTGCCAACATTTTTGATTTTTTtttttactttttga
tacatacacagcaagaccttgtctcaaataacagcaaaaAGACAAAATTCAATGCAGCACGCTTCCTCTAACTAGTTGGCAGTGACCAATGACCGTCAGGAAGAAAATACAGGTAAAAGGCAACATAACTAATTTGGAAAACACTGAAAACTAAGAAGGAAGCTCAggggctggggatttagctcagtggtagagcgcttacctag
AAAGAAGGAAGCTCAGTACAGGGCAAATTATGATTGGCATTCCTCTGAAAATAAGCCAACTCTGATCAATTAACTCTACACCCACATCTCCATACTTCTTAAGAAAGCCACAGGAAACATCTTTTTGAGGTAAGTGTTTTAAATAATGGATACATCCCAAACTCACCATCCCGAATATGCCAACAGCAGGTTTCTTCTCCTTCTCC
ataattccagcactgcaatggctaaggcaggaagattacaagttaagaggaaaacccaggctacatggtgatattcttttgaaaaaaaaaaGGGGGGGGAAAGAAAATCAACCATGTTCTGAATTAATCTTCCCAGTTGCCTTCTGGGTAACTCTAGTGTAGTTTAATTATTACTTAGACATCTATcaccaccaccaccaccacca
AAATGTTATTTTTAACAATGTATTTTCAGCTCCAGATAATGTTTGCCTTCAAAACTGAATGAGAATGCAGTGCCCTTAGTTTTCAATGGTATTCTGTCACAAGAAACCGAGCTATTTCAAATTACTGCCATTAACGTGAGTACCATTTAATCTGATTTCAGTAGAATCACAGCTCAGACTCACGAAGGGTTATTTTTCTTTCAGTT
TTAAATGTTAATTATAATTATTGTGTGACACGATACAAAAAAGAAGGGAGGAATGTGGACATAAGGCGGAAGGAGGGCTTTTTAGAGAGGAGATAAATAAAAGAAAGAAACTTTTGTATACTTTGGGAATTTAGGAAAGCTTTCAGCCTTGGGAAAAGCACAGGAAAATGGATGTATATTTCGTTGACGTCTTCACAAAATTCAGG
ATGTTAATTATAATTATTGTGTGACACGATACAAAAAAGAAGGGAGGAATGTGGACATAAGGCGGAAGGAGGGCTTTTTAGAGAGGAGATAAATAAAAGAAAGAAACTTTTGTATACTTTGGGAATTTAGGAAAGCTTTCAGCCTTGGGAAAAGCACAGGAAAATGGATGTATATTTCGTTGACGTCTTCACAAAATTCAGGGTGA
TCCTAAAAAGTTGTTTACAATTTTTTTTTATTAAATTGATCTCACACTCAATGGAATTATTATTTCAAGGAAACTTTACCAAGACCAGTAATAGTGAAGCAAGAAATGCCTATTTGGCATAGTGCTCGCACACGTTCACACAGTTAGCAAGTTCATTGTGATAGAAAATGAAAATGTGAGTATTGATTAGACAAGAAGCCACTATA
TGCTAAATTTTTTAAATGCCAAAAGATAAAAATTTGTTGAGATACTAGCCACATAAATATCACAATGAAGCAAAGTATATGATCATGTCATTGTGATAGAAAGAAAACCTTgggctggagagatggctcagtggctaagagcactgactactcttccagaggtcctgagttcaattcccagcaaccacatggtggctcacagccat
AACAACCTCCACACTTTCAAAGCTACTCACAGGATGACATCCTTGAAGCGCATGTGTCCATTCACAATGAGGTAAGAACCAAATCGAAAGCAGCCAGCATAAGAAAAGTACATGAATGCTTGTGAGATGCTAAAAGTGATGCCGTAGATGTGAGCCTTCCGCACTGAATTCCTGAAAAGCACATTCACTTATTCAAAATTAATGTT
ATCCTGCTTGGAGGATCTAGTCTTTTGTTTTACATTATTATAGAACTGTAGCTGTACTTTATGAAGTTTCTAAATCCACCCACAGTAATTTCGTTTGGCAAAGAAAATTCACTGTCTTGGCGATTTGGGTGGCATCGTGGCATGTATACTTGTGTGTACTTGCATACTGTGACCGTGTGACCGTGGTGTTGTGCTCATTTGGGAGG
AAATATTTGTAATACCTCACATTCTTCAAGCCTAACATTAGGCTGCATGGTAAGCCATTCATCCACTGATCCCCAAGATGGCAGCTTTAGGAAGTTTATGAAGAAATCTGGACATCATCATGGATAGCACCTCATTCCACCAAGATAGAAAGGCCATTGGAACTGGCAGAGTTTTCTCCACCATCATGTGGTGTGAACAGAAGAAC
GAACGGTTTTTAGGGAGGTTTATTTGTTTGTTTGGTTTTGTTGCTGCTGCTGTTGTTTCTTAGGCTGTGACACACAGAGTGAGCTAGGGTACCCAGAGTGAAGAAAATGGCGCCCTACAGCACATAAGTACCCTATAGTACATAAGAAAACATTCAGCACCTGGAAACAAGAATGAAGTCCAGGACCCACAACACACGTTTCCAGA
CTGCTGCTGTTGTTTCTTAGGCTGTGACACACAGAGTGAGCTAGGGTACCCAGAGTGAAGAAAATGGCGCCCTACAGCACATAAGTACCCTATAGTACATAAGAAAACATTCAGCACCTGGAAACAAGAATGAAGTCCAGGACCCACAACACACGTTTCCAGAGAACTCTGATTCCAGGGCAAGGTCATGCCTGGGGCAAATGACT
TCCTTTTAGTGACTCTGGAGAGCAGAATCTCGGTAACCAAGACACTGTGTTGAACTAGAACGCTTCTATGTGTTCCTAACACTTTCAATATAATGAAAACAAGAAACAAAATTTTGCAGAGTCACACTCTGGTTGCTGTGCTATAGAAAGAAAGATGGTTTTTCTCTCAAACTCCAAATGAACCCACAGGCACCGCCCCACCTGCT
TGTTGAACTAGAACGCTTCTATGTGTTCCTAACACTTTCAATATAATGAAAACAAGAAACAAAATTTTGCAGAGTCACACTCTGGTTGCTGTGCTATAGAAAGAAAGATGGTTTTTCTCTCAAACTCCAAATGAACCCACAGGCACCGCCCCACCTGCTCCGGGGTTAGGCAACAATTAGGTTTCACTTCCTCTCCAAGTCTCCGT
GTGACGCACGCTGGGTGACTAGTTCCATCCTGCTCTAGATTGCGAAGTCTGCGATGCCGCTGGATTGAATGGGACTTGGTGGAAGCTTAACTAGGTATAAAAGAAAACGGGCACCAAATTCCTGTTCttgtttatttgagtcaggatctcactgtgtcacgcaggcttacctgtaacttgtgatctttctgccccagcttccagaa
CTCAACTCGTCTCGATGTGAGGATCTGGAAGTTCAGTTAGGTCTTTACTAATTTGTCTATTCACAGACTTGGAGATAAATCATCTCTGCTTACCTGAAGGAAGAAAGTAAAGAAGGAGAGGACTCCTAGGCCCAAGAAGACCAGCGAGAACATGTTACACTTCTGTTGCTTTACTGTGTCATCCCCAGGGCCAAAGATCTAGAAGA
tgtgtgtgtgtgtgtatgtatgtTACCACAAAACAAGTTGGCTTTTGTAGGCACAACTTAGTTTATTCTGTGATTTGTCTTTCTAGTGCCCGGATTCTAAAAGAAATGTGCTTGTAATTTATGTATCTCTTGAAGTGCAAGAAAGCCAAGAACTGTCTCACATTGAAATTGAATAAGATTCAGAGGTGCGTTTTAAATTTTTTGTT
TGGCTTTTGTAGGCACAACTTAGTTTATTCTGTGATTTGTCTTTCTAGTGCCCGGATTCTAAAAGAAATGTGCTTGTAATTTATGTATCTCTTGAAGTGCAAGAAAGCCAAGAACTGTCTCACATTGAAATTGAATAAGATTCAGAGGTGCGTTTTAAATTTTTTGTTGTTTATGGCCTTAATGTATATCAATGCCCAACATCATG
CATCCTAGAAATATAAAAATGTGAGGGAGAACAGCCATTTGGTGCTGTAGACACAGAGAATGCATGACTATTACCTTCAAATGTCTTTCAAACTAGATACAAGAAAAATATCCTGCCCTTGACTAAAGAGTAAAGAGCAGTGCCTAATGTTGACCTGGGACTGAACATGAACCTCATACACAGATGGATATTTCCATGGTGTGGCC
CTTTAAAGAAGAATGTGGCCCACTGTAGGAGTCAGGTATTCTCCAGGGCTAAGGATTTCAATAGCAAAACTCTAAGGCAATGGCTTTATTGGCGTAGGAAAAGAAACTTACAAGTTCATTGGTTTCCACATCCAGCCTATTTTGATGCGCCCGTGAACTTTTCAGACTTTTCTTCGTAGAATTCCTAAATATGCGTGCTTTCCAGC
AGACAGAGGGCTGACGAGGAGACACCACCTCAGGAAGCGTGCATGCAGTTCGTGTGCCAACATCATGCTATTTGGGAAGCACGGGAAACTCTTGCCCAGAAAGAAAAAGCAGCCATGGAAGTGGAAGTTCCCTCCAAGTCAACCAGGACTAGTCAGCCATAGCCCAAAAGATAAAAGAAGATAAAAAGCTCCCCAGGACGTAGATA
CGATGACGCCATCCTCAAACCCAGCGATGACATCTGCATTCCGGACAGTTGACAGTCGGTGAGCTATCACGATGGTGGTCCGGCCTTCTCTGGCCTAAAGAAGAAAAGAATGGATCTGTGGCACACCAGGATTATGGCACTAACACACCAGCAGTGAGCAGGCACAATTAAGCCTTGGGCAGATGCCTCTTGCAAGCAGAGGAGAG
GGTAGAGAACAGTACCGGCTCTTGACTCACCACGCCGATGAATTCCCTTAGACACCTGACGTTAAAGTTCCGGATGTCCTGCCCATCGATGCTAATCTGAAAGAAAGAAAGATTTACTTCTCAATATTTTAAACAACCTGACTTCCAACGCACAAGGGCTCCTCACTAGTATTGAATTCATTCAGAAGTTAGACATAACAAACAGT
GAGAACAGTACCGGCTCTTGACTCACCACGCCGATGAATTCCCTTAGACACCTGACGTTAAAGTTCCGGATGTCCTGCCCATCGATGCTAATCTGAAAGAAAGAAAGATTTACTTCTCAATATTTTAAACAACCTGACTTCCAACGCACAAGGGCTCCTCACTAGTATTGAATTCATTCAGAAGTTAGACATAACAAACAGTAATA
TAACAAACAGTAATATGCAGGAATAAAATAAAGCAACCATATTTTCCCCGGATACTTTCATATATCTTTTTTCAAGAATGGATAATTGGTTATCCACCATAAGAAAATTTGGATATATTAGTTAATTGTCATAGTGCTTAAAAAATGTCCCCAAGTCCTCTGTATACTCAGGGAAATGCATTCTCTCTCCCTGGGGCTTGACCTCC
atcaatgcagcagaaggaaAGGTAAGGACGTTTGTAAAGTTGCATTTTATACTTGTTGACCAACATCGGAAAACTCAATGTCCTTAAGTTGGGACAGCTGAAGAAAATAAACTGTGAGTTAGTGTTGTTTACTTAGGAGTGCAATAGTTCTGATCCTTGTTCTCTATGCAAGAGAATATCCTTCTTCAGAAACGTGTTCTGAATTA
ACATATGTTTAAAATGCATATACAGGAAAGGAGAATGAATCAAATGGGTCAAAATAAAAATTATCAGTAGAACTATGTGGAAGGTATTTGTGTTCCCTGCAAGAAAGAACACTCTGACATATTCTCATCCTCTTCCAGAGATTCAGATGTCTCTATGCTATGCAGTTCTTTCTTTTAGATGTCCCAAAGCTAAAGAAAATGATCAT
TTCCCTGCAAGAAAGAACACTCTGACATATTCTCATCCTCTTCCAGAGATTCAGATGTCTCTATGCTATGCAGTTCTTTCTTTTAGATGTCCCAAAGCTAAAGAAAATGATCATCTTGCTGAATTTAGCCACTGTTTTAGGATTCGTGGTTTCTATTGTCAGGCTGTCAAGAATAACTCTATGGAATTTGTTTGTGCAAATCAAGC
TCTTGTGCCCACTCACCATTAGGACTTGACTTGCATGTTCTAGAACTGCCCACAGGACAGCAAAGATAAGATCTGCAATCACAACTTTTTCTTCCAAAAGAAGAAAGGTGGAAAAAGAGAGCAGATGGGGGTGCAgggtagaaaggtggctcagggttaagaatgtatactgctctcacagtgacctgagtttggttctgtgtacc
aaattaaaaaaatGTTTTTACATCAAGTTAAATCGATTCTACTCTTCCATGCTAGATCCAAACGGTGTAGAAATTTCAGTGTTGACTCTGAAACTGTAGAAAGAAATCATATGGGTTTTACAAAGGAACTCTGGGCAGTGGGGGAAATACCACATGAATTAGAGAATTTCTTTTTATCAAAACTCCCCAGCAACATCACTGCGTTT
TATACATCAGGACCAACTCCTGGTTCTAAGCATCTCAAAGATTCAACCCATACCCTTGTTTGCGTTCTCACTATCAGTGTGACTGTAGTGGGATCATCCAAAGAAAGGAAGTCCTACAATGCTCCTGCAGCTCACACCCTCACATGGCTGCCATTTCGGTTGGTGTGAAGGCCAAAGCTTTTTGGTAAGGCATGGAGGTCCTAATT
accttctgcctcagcttcccaagggctgagatatcaggcatgccagccacacaggctcTTGGGGAAGAAGTTCAGAATTGGAAATCGGTTCAATTTGCTAAAGAAATCATAAACATACAGGATATTATCACAAATATACATCCGTTTTCCTCTCTTCTTCAATGGCAGGATGAGTGCTGCGTAATAGAAAACCTATTTGCCTGAAA
CAATGAAAGTGTCTCTACTCCTACCACATGGCAACCGGCAGCAACCATACAAAGCATGCAAAATGGTTCTGTGTGTGAAGTTTTCCACATTTTTAATTAAAAGAAAACATCTTATCTGGCAGACTCAAACTTTTAAAATTAATTTTGTAAAAAGGTAATAAATTCAAATCGATCTGGGACGGAAGTGCAGCTAATTGAGTAGATGG
ATGGTAAATAACTGTTTTATTAACTTTATTAAAGCGATAATCACTATGGTTACTTATAAGAATACCTGTTGTGAGGAGTCATATACAAGTGAGAGGTCATAAGAAAAGCAACTTATGAAACTGGGGGCTGGGGCACAATAAGAGGAGGTGGGGAAAGAAATTGGGTGTGTTATATAGTTTCACAACTCTGTAGTACCAGATCGCTT
TATAAGAATACCTGTTGTGAGGAGTCATATACAAGTGAGAGGTCATAAGAAAAGCAACTTATGAAACTGGGGGCTGGGGCACAATAAGAGGAGGTGGGGAAAGAAATTGGGTGTGTTATATAGTTTCACAACTCTGTAGTACCAGATCGCTTTTTCAAAATGGAATGTTAAAAGTAGCGCACAATATATACACAAACACAAATTAC
AAGAGGGACTATTAACAGGAATTGCTGGGTTTAAAAAAAAATCTGTTAAGAATGTAACTATGTGAACAATATGTAGAAGATGCTGCAGTTAAGTTTCTCAAAGAAAACTTTTTTTTTTTTACCCCTAAGGGTACTTTTTAGTTCACTGAAACATAGTTGCAAGTGTGTAGGTCCAGCTGGGGGGAGACGGGTCCAGTTCTACCCCA
AAAACTTGCTTTTGTAACTTTTTACTTGTATCCCCCTTTTTTTTTTCCTGCTTCCCAACAACATAAGTAAGGGAAAGGCCAGATTACTTCCATTACAAAGAAGAAAATCCCAACTGAGTGACTCAGAAATAAGCCACAGGATCTCAAGGGCTAACTAGTCAAGCCCTACAGTGCATCTTGTTTATTAACATACTAGGTATGTGTGT
CTGGGTATGTGTGCAAACTGTTCTCCAAGGGCTTCAGAGTTCATCTGGGGCAGCGAGGGCAGATTCCACTCAAGCACACAGGGCAAAGCAAGAAGAGGGAAAGAAAGGAAAGGTGAGAACCAGGAAGAGCTCACAGAAAATCAGAGGCAGTGACAACCAGGAAGGCCTAATGGAAAGGGATGTTAGGGGCTACAAGGGACCCGTGC
TTTGAAACACATCACATTTTTTCAAAGCGGGTGAACACTTTCCTGGCCTGCCTTCCCTGAGACACATAACAAATGAAAACAGATTTGATTTCTTCGGGAAAAGAAATAAAAACCATGTTGTCTTTACTTCTACCCTTGGAAAACACTGGGAATGGCCTGAAACAGAATCAGAAACCAGGATCATGTCAAGGTTCACTGATTTCCTA
AAGACTAGCATTGTCAAAATGATCTGGCTTCACAAATGCGCCTAGGCAGTCAAGTACAAAGGTAACTGTCCAAGGTACTACAAGGACGTATGGATACGCAAAGAAAGGGTCACCGACAGCCTTACGGAGTTAGTCCACAGAGTGAGAAGATGCACATGGGACTCTTTACCAAATCACTTATGTTTTTCTGCGTTCAAGAAATATCT
ACGCAAAGAAAGGGTCACCGACAGCCTTACGGAGTTAGTCCACAGAGTGAGAAGATGCACATGGGACTCTTTACCAAATCACTTATGTTTTTCTGCGTTCAAGAAATATCTAAGATCCAGTTACTTCTCCTCATTTTTCTTGCTACATTCCCATTAGAAAAACCCCCCACTTCATTTCCGTTTATATCTGCTTTAGTGTCCTGGAA
CGAAAGAGGAAACAACACACACTTGACTGGGCCCTTCTGCCTGACAAAAAGCTGGTGTGGGTGATTCACTGTGTCTGGGGAAGAAGCAGAGCCAGGGAGGAAGAAAGACCCAGTGGCAGAGGAAGCGTAGAGGTTTCCCCCTCTGGGAACTTGGACACAAAACTGATTTCGAAGCAGAAGTTAGTGAAGGATGAGGTTGCTCTCCA
GGATGCAGCCAGAGCTGATGTCATAGAAGCGAAACAGCAGGCGTAAAATTGTGCTCTTTCCTGCCCCAGATGGGCCTACCTGTTACATTGGAAACATGGGAAGAAAATTCTCAGGACTTTCCTGTGGCTTTTAAGGCTCCCCTTTAAGAGGCCACCAAAATCCAGGAGAGCTGCTCTGTTCAGTCTTGTTGCCTGTCACAACCAGG
TCTGGGCTCCCCGTTCCCCACCACACAGTGGTAGGTTGCAAAGCTGGGGTTCAGAGCAGGATGAAGGGCAGGAAGGCAATGTGCCAATATATGAGGGGAAAAGAAAGCGAGCAAAAAGGGGGCGCTCACCCATCAGCGTAGCTGAAGTGCACATTTTCAAACTCAACCCGGCCCTTATGAAAACGAAGGGGCCCTGCTCCAGGGAC
GCCCTTATGAAAACGAAGGGGCCCTGCTCCAGGGACGTCCTTCACCTGGAGAACACAGCCAACATATGCGACCATCAGTGGCCTGGGATTCTCTGGACACAAGAAACTCCCTCTACACCACCTTACTCCTCCCCCTGCTCACCTCTGTTTCCTCTTTCAACAAGTCAAACATGTTCTCCATGTCAATGAAGTTAGTCTGGATCATT
ggggagctttctgagttcaaggccagcctgatctacagagtgagttctaggacagccagggctttttatacagagaagccctgtctctccaaaaacaaaaAAGAAAGAAAACTAATCCCTATGATTTTGTTTTGGCAAAACAAAAAAGGTTTTGTTAAGGCAGTTTCAAAAAAGAACCTATGTCATGGAGTCTTTTGGTTTAAAAA
agctttctgagttcaaggccagcctgatctacagagtgagttctaggacagccagggctttttatacagagaagccctgtctctccaaaaacaaaaAAGAAAGAAAACTAATCCCTATGATTTTGTTTTGGCAAAACAAAAAAGGTTTTGTTAAGGCAGTTTCAAAAAAGAACCTATGTCATGGAGTCTTTTGGTTTAAAAAGATG
ACACGTGATCCCTCCCAGAGTTAGGAAAGTCGCTGGATCTCAAACTGAACTTTGAGATGAGAACTGATTCACCTCAAGAGATGGGATTATCGTGTGCTTCAAGAAATTTCTTTCCCCACAGTCTGGTATTTAGACAAAAGCCAGCATTCCTTCCGAGACTAAAGATACTCTACTAGCAAAAGGGGGTAAGGTCAGTCTCCTCATCT
TGTTCAAATCAAAAGCACTGTTATTTATACAGGGATTTAAAGGATTTAAAAACAATATTGTGAAATCCATGTGAATTTTGAAATAAAATTTCATGAAATAAAGAAAACTTCATGAAAGTGAAGCTTACTCCATCCAGTAGCTCCCTTTGCTAACAATATCTATTAAACACAGCATTTCATTAATTTGACATGGGTTCCAAATTGAC
CATAGATACCAATTATATTATAATCCTAAATATTTCATTAATATGTATCTCTTAAAAATAAGGAATAATTTTATATTCCTGGTATAATTATATCACACTCAAGAAATTTAGCCATGACATATTACTCTTATCTAACATATACTTCATTTTTAACTGTTCCAGTTAATCCCTTTTATTGCTTTCTTTCCATCTAGAATCTGAAGAAA
AAGAAATTTAGCCATGACATATTACTCTTATCTAACATATACTTCATTTTTAACTGTTCCAGTTAATCCCTTTTATTGCTTTCTTTCCATCTAGAATCTGAAGAAAACCAAAATATTGAACTTAAATGTTTTTAATTTTTAAAGAACTGAGTGCAAACTTTgggaggtagagggagggagaaacatgggatggagagtggatggga
GATATAGATACTATTAATGTATCAATACACTAATTCTAATTCAAAACCCAAGGACCAATGTGTGAAAAAACTGCACAGATATACAGATAGATTATTTGCTAAGAAATTTGAACATTTTATTACTAAGCAAAAGCTCAGAGAGCACGATGGCATACAATTGGTAAGCTTAGTTAAAAAGACCCAAAATCTCAGGTTCTTTAATATCA
AGTGTTAGGTAGGTTAGTGTATGAAACAACCGTATCTATCCTAGAGGAACTTCTACCGCTAATACTTACTAAAGGAAATAAAACAAAGACAAAAACATCAAAGAAAACTGGAAAGTAAACATAAGTACACCCTCATGAAATGACCATTCAGATAGGCAGCATGCCACTAAAATTTGTGGGAGAACGCGATGTTTTCTATGTTTCAA
TCATGAAATGACCATTCAGATAGGCAGCATGCCACTAAAATTTGTGGGAGAACGCGATGTTTTCTATGTTTCAAAAAACTCTGGTGATATGAGGAACATGAAGAAAACTAAAGTACATATTCAAGAAAAAAGTCTAAGAAAGACAGCAGTCTAAAAACTTATAGGAACATCTGTTCTTCCAAAGGCACAGCATATCCATGTACTTT
GGCAGCATGCCACTAAAATTTGTGGGAGAACGCGATGTTTTCTATGTTTCAAAAAACTCTGGTGATATGAGGAACATGAAGAAAACTAAAGTACATATTCAAGAAAAAAGTCTAAGAAAGACAGCAGTCTAAAAACTTATAGGAACATCTGTTCTTCCAAAGGCACAGCATATCCATGTACTTTTTTTTTTAACTTGAGGAAGCCC
TAAAATTTGTGGGAGAACGCGATGTTTTCTATGTTTCAAAAAACTCTGGTGATATGAGGAACATGAAGAAAACTAAAGTACATATTCAAGAAAAAAGTCTAAGAAAGACAGCAGTCTAAAAACTTATAGGAACATCTGTTCTTCCAAAGGCACAGCATATCCATGTACTTTTTTTTTTAACTTGAGGAAGCCCTTTTTTTGAAAGC
TTGTTCAGTCTCATTCTATATACGATATCCTTTGACAAATTATATTCCTTGGAATACAAATGTAATCTTAATCTGATTCATGTCAGTGACATAATATGAGAAGAAACAATTTTGATTCTCAAATGATTCTCACCAGAAACATGTTTATCATGTTATTTTATATTACGAATATTTCAATATGCAAGAACCTTAGATAAAAAAAATTA
ATTTGTCATACTGAGTTAGTATCAAATAAACTTAAAGTTCTATACGCAGAACTATTTTATAATATTTCATATCTGAAAAATTGACAAATGCTAACTGAAAAAGAAAAGTATAACGAAATGTGATAAAATGAAAATGAACTAAAcaggtatggtagtccactcttgtagtcccagcactcagaactggatggaggagagcagaagct
ATCTTGAATATTTTGACCAGCAAGGTAAATGCTACCCTTTTGAGGCTCATAGAAGCGAAACAGCAGCCTCACTATCGTGCTTTTTCTGAAATTGGAGACGAAGAAAGGTTAATCAGCATCTGTTGTCATTAGGGAAGCTCCATTTCACTATAGTAATTATTTCCCTGTGACAAAAATTCACATCTAGAATTATAAGTCAATAATGT
TCTGTCCTTCAATGTACTCAAAATGCACATTATCAAAGGCCACCGTGGCTGTCTGTGGTGTTATTTGAAGGGGAGATGCCATCGCTTTGTCCTAGCAGGGAAGAAAAAACAGAAACAACTTATTATTTAGAGTAAGCTATGCATACAATGTTTTTAATTAATACACAGAAAAGGAAAACTATGGGAACAATACAAATACTTGTGTA
AACAGAAACAACTTATTATTTAGAGTAAGCTATGCATACAATGTTTTTAATTAATACACAGAAAAGGAAAACTATGGGAACAATACAAATACTTGTGTATAAGAAATTCCTATATATTTGACTGCTAGAAATATTTTCTTGGTGAGGAGTTGGGAAAGAATGATGTGGTAAAGAACTTGTTTGTCTAACATAGTGACATAAGAATA
CAGTTCCCAAGAAGTTAAGGGGTAATGAAAGTTGAAAAAGCAGTCCATTCACCATTACTAGATCTCCAACAGTAAGGGCACCTTATTATGTAATCAGAAGAAGAAAGAAATGGTATAAACTTTCCCAGCTTAGGACAGAGTTTTATAGCCAATTTCCATGACAAACTGTTCTAAGTGAACATAATCAGCAACATTTAAACTGACAG
TCCCAAGAAGTTAAGGGGTAATGAAAGTTGAAAAAGCAGTCCATTCACCATTACTAGATCTCCAACAGTAAGGGCACCTTATTATGTAATCAGAAGAAGAAAGAAATGGTATAAACTTTCCCAGCTTAGGACAGAGTTTTATAGCCAATTTCCATGACAAACTGTTCTAAGTGAACATAATCAGCAACATTTAAACTGACAGAAAC
ACTTGGTGTACATTTTATGGAAAGGTTTAATATGCAAAATGAATGATTTATGTAATGATAGAAGTAAGGCATAAGTAAATATTTCTTGTACAGTATAAAGAAGAAAATTTGTAAAAGAACATATAGTAAAATTTGGAGTAAATGGCTATCATGACCAAGAATAATCATATATTTCATATTAATGTCACAACATATGAATGAGTAAC
AATGGCTATCATGACCAAGAATAATCATATATTTCATATTAATGTCACAACATATGAATGAGTAACAGGCACAAATATTATTTATAAATGAAAAAACTACAAGAAAGATAATGGTAATTATAAAACAAGTCATTTGAACTAAATAGTAAATTAATGCCAGTCCTTTCCAAGTCTAAAAAAAAATTAAAAATGTTAGATACTAAAAA
ATAAAATGAATAAACAGTAGAATTCTTACTTTCAATGAGTAAGTCAGTGTTAACCAAATGGAAGTAAAAGAATTATCAATAAACTACATTCTGATAGGAAAAGAAAAGCACTCTAAAATGGCTATCTTGTTGAGCACACTTTACAATTAACACAAAACATTTATTCCTTCCATTAACCCACTTATAATAGTCTCTAAACATGATAG
TGGATGAAACAGAATATATACTCATGCAATTGGTATAAATTTTGTTACACTTGATATATGGATATACTTTATTATAGATCCTATATAAAGTTGAACTTTGAAGAAAAAATgggtcagtaggagtggggaggggttaagaagggacaatagaggaatgtgaataaaatcacaatacattatatacatgtatgaaattgtcaaaaatt
TCACCACCTCCTCCCATTATAGCTCTTTGCATAGTGGTTTTCGCATGACAGGAATTCAGCAATTATTCAGGGAGTGGATATAAATAGGAATGAGATAATTAAGAAAAAGCACTATACTAGGCACTCTGAAGAATAAAAAGAACTTGCACATCACCTTAATTAGCTAATTTTATTTGTAATCAGGATGCTAATCATATTTATGATCA
GCTAATCATATTTATGATCATTTATAAATTAATTCAGAAGGCAAAATTCTGATATTTCTAATTAAAAACTGAAGAGAAAAGACAGAACATTTGTAAACAAAAGAAAAATGAAGTAGTATGATGAAATAGTACTACTATGAATAGGTAGTTCATCAAACCTAGAGATCCTATTCTAATCTGATATTCTTTTTTTTTCctttcaaaga
TGTAACTGCAACTGTGAATGCTGTATATGCACCAAGTGTTCCCAGGGTTACCAATGCAAACTGGGCCCCACATTTGTAATACTGAAAAAGAAGTCATGAGAAGAAACAAGAAGTGGTTAAATTGTCTTTGACTTTCATCATTCACCAATAAATAAGAAAAGTGAGAGATTATCATGTATGTAAAAAGAAACTGGCAGCATTCTCTA
ATGCAAACTGGGCCCCACATTTGTAATACTGAAAAAGAAGTCATGAGAAGAAACAAGAAGTGGTTAAATTGTCTTTGACTTTCATCATTCACCAATAAATAAGAAAAGTGAGAGATTATCATGTATGTAAAAAGAAACTGGCAGCATTCTCTATCATGTAAAATAAAATGGAATAAAGGAGCATTGTAAAAGTGTGAAAATAGTTA
AAAAAGAAGTCATGAGAAGAAACAAGAAGTGGTTAAATTGTCTTTGACTTTCATCATTCACCAATAAATAAGAAAAGTGAGAGATTATCATGTATGTAAAAAGAAACTGGCAGCATTCTCTATCATGTAAAATAAAATGGAATAAAGGAGCATTGTAAAAGTGTGAAAATAGTTATTTTAGTAAAATATGATTATGAATCATGCTT
CAAATTTCAGTCAAAGAATATAAAGACTATCATGCTGGTAAGTTACATTAATCAATAGTGAATTAAAAATCAAATACCTTAGAAAATCACTCAAGTTAATAAGAAAAGAAAGTTAAATGGTTCCCACCACAATTAAACCATCAAATTGTAACACTGAAACAGTTTAAGCCTGAAGAGGAATTAATTAAAAGATTACATTGTTTTAA
TTCAGTCAAAGAATATAAAGACTATCATGCTGGTAAGTTACATTAATCAATAGTGAATTAAAAATCAAATACCTTAGAAAATCACTCAAGTTAATAAGAAAAGAAAGTTAAATGGTTCCCACCACAATTAAACCATCAAATTGTAACACTGAAACAGTTTAAGCCTGAAGAGGAATTAATTAAAAGATTACATTGTTTTAAAGCAT
TCTTCGGATTGAATTTTGTGCTACTTTGCCAAATACTGCATTTCGGACTTCATTGAAAAAGGCAGCCCCGGCTCTTGATACACCATCTGACACAACAAAGAAGAAAGCAGAGGGGCACAGACACGTTAGAATCATAGCAGTGTAAGTGGCAAGGCTGCAGGAAATCTTTCTACAATGAACAGTTCATCCAATAAATAGAACACAGA
TAATTGGCAGAAAAAGCATTACATATAGCACAGAACAAGCACTAACACTAAATATCACTGAAGACTGTCAATTTTCCCATAAAAATACTCTCGAAAAGCAAAGAAATATGTGTACTTAAATAGTAATAAAGTATGAGAGGTTATCTTCCATGCAGATTTTCATTGGGTATGTCTGTCTGGGTTAGTTTCTGGCCTTGTGATACAGT
TGTCACAGGTGACAGCAGACCTGGCTTCCTAGGTATAGAACATACATGAAAATAAATATATCATATACTTCCAAATTTCATAACTCTATTTCCTTCCTCAAAGAAATAAACTGATGTTTTTACTAGATTATAAATATGTGCAAAGATTCACTTACTCTGTAACTGCAATGTACAATAACTTAAGTATTGGAAAAATAAAGGGACTT
atataattGATGCATGTGCATGATAAGTGATCAAGCTGATATGTCTAGAATGTTCCCTTTTGGCCTAATTAAATTTAACTAGAAAATACATATATTGAGGAAGAAATAGGACTTTTGGATTACATGGATAAATGAAATAAACATTTATTATTGGAAACACTGGCTACATTGTCAATGAGTAGCAAAGTTGGAAGACAAGGCAATAA
GAACCTGATTCTTTCAGACTCTTCAATATCTGAAGTCTTCGATAATTAATTTTGCTCACTGTGGCCTTCATTAACTAAGGGCACTGACAGTACTACTGCCAAGAAAGAATGGATATCTGAAAAAGTGAAAGGGAATTTTGCTCCTTTGTTAACTGCCTCTCTAGTCACAAAAGGAGGGGGAAAATAAAGACCAGCAAAGCTATAGG
GCAAATATAAAACAAAAACAAAGTGATTTGCAAGGTTCAGATGTAAAATCCTTTATGTTTTATAAAGTCAGTAATTAACTCACTAAAATTAGATTTGAGAAAGAAAGCAAATGTCTTAAAAgaattccatctcttagatgaagagctacaggcaatgaatggctgtttaagagaggaagaaacaatcttttctggggatgagccat
TTGAATATGGACTTTGAGAAGGTGTGCCAAGATGTACAAATGATTTACATGCATGAATTACATAACAAATCTCCATATGAAAGTGAAACATTATATTTCTAAGAAATTAGCTCAATGTTTTACTCAACATAATAGTTTGATCAGGGAAGTATTAAACATACAATGGTAAGAAAAATACAAAGGATCTGCATTTTGTTGTCAAATAA
AATCTCCATATGAAAGTGAAACATTATATTTCTAAGAAATTAGCTCAATGTTTTACTCAACATAATAGTTTGATCAGGGAAGTATTAAACATACAATGGTAAGAAAAATACAAAGGATCTGCATTTTGTTGTCAAATAACAGATACCTAAATCATGCTACAGACAAGTCAAAAATCTACAGGTCAAAATTACCACAAGAAAATAAT
ATGGTAAGAAAAATACAAAGGATCTGCATTTTGTTGTCAAATAACAGATACCTAAATCATGCTACAGACAAGTCAAAAATCTACAGGTCAAAATTACCACAAGAAAATAATTTATTTGATTTTATAGCTAGAATACAGAACCAAAACTAAATTAATGGACATGGGAAAGCAATTAGTTTATATATTCTTACCTCTAATAATCAAAT
gattagctctaaatgtttagtagaggctccacagcccacagaaaaCAATCATTCTAATGTTAACAGACACAGAAAACAATCATAATGTGCTTAAAGACAGAAGAAATAGATTAAAAAGAAAACAAAAGCAAAACCCAAAGAACAGGACAATGgtctttcttactttcctattgctatgacaaaacacaatgaccaagaaggcaact
tttagtagaggctccacagcccacagaaaaCAATCATTCTAATGTTAACAGACACAGAAAACAATCATAATGTGCTTAAAGACAGAAGAAATAGATTAAAAAGAAAACAAAAGCAAAACCCAAAGAACAGGACAATGgtctttcttactttcctattgctatgacaaaacacaatgaccaagaaggcaacttacccaatctataag
TAAAGATTTGGACATTAATATTTTTTAGAAACTAGAAAATGTTTTCTAGAATGATCATTGATGCTAATATGCTCTAATGTCTCAAATTACCCCAAATAAAAAGAAAGGCTTTTTTTAAAAGACAATTacagctcacactgacaaggatgtggagcactcttccattgctggtgggagtgcaaacatataaacccactataaaaatc
atgagaaaagaaCCTATTTTCAGTTTTTAAAAAGTATCTTCTCTATGCTATTTTCTATATACTCATAATTTCCATTTACCTCTTCCTTTTCTAGATTTAAAAGAAATCAAATATAGTTTTTAAAGAGTTTCTCTATACATTTTGATTTCCTTCTAATTAGCTAACAAGAATTTGGAACAGCAATTTTCATTCTATGAGTTCTATTT
CTCACTCTAAAAATAAATCCTAATGTAAATGTCATTACTGAAGACTCCTCCCTTTAGCTAGATTAATTAGTCATGTTCTAACCTGCCCTCTTCAATTCACAAGAAAGTCCAGAAAACCATCTGCTTTTTACTTGTTAACAATGTAAGTACATTTAGCTAATAAAGAAATAAAGACCAATTCACTATTTTTGCCTTGAATAGTAGTT
TTAATTAGTCATGTTCTAACCTGCCCTCTTCAATTCACAAGAAAGTCCAGAAAACCATCTGCTTTTTACTTGTTAACAATGTAAGTACATTTAGCTAATAAAGAAATAAAGACCAATTCACTATTTTTGCCTTGAATAGTAGTTTAGACAATCTTTCTCTTTAATAATTTACATGTAAAAGATAATCCAGCAGCCAACACTGTGCT
CTTCTTTAAATCATTTATGACCCATTTTGTCTCACAGTaataaaataaaataaaataaattagaataaaataaaatTGCCTTGCCCCTGTAAGATGAGGGAAGAAATCTGCCTTATCTACATTACCTCACTTACATTTGAATACCTATACTGTGGCTTCTCTTCAGTTTGTATGAATCCTTTAACTTTTTCATTTGAATACTATAT
TATATTTTAACAAAATGTATCCTTACCTTTGCACCACCCAGAAATCCCAGGGAAATGGCAACTCTGGCTCGCAGATCAGGCCTGTCTTTGGGCCACACATAAGAAAGCATGGCTTTAATGATTTTTCTAGTATCAACATCCTTTAACTGTTGAAAGAAGAGAAAACAAAGCACTAAGGAATGCTGTTTCAAATGTAAACAATTTTT
atgaactcgggctcttcagtttggcagcaaacacctttatctgctgagcaatctcactagttaccccAAAATTTAGTAATGTAGAATTATATAAAAATCTAAGAAATGCAGAAAAACATTGCAAATATCCACTTCTGAGAACTTCTGCTAAAAATAATCTGAATATTGTATTCTAAATTGAATCTATTCTACTTGAAAAATCTCTT
ttatcccttacatccacgtagttaaaagagaactatcaacctctgcaagttatcctctgatcttcccagaggcactatggcaATGCTCCACCTCCAAATAAAGAAATAAGCAAGTAAATGATTgtttaaagtcagattcggttacataaagtccacagccagtctggcatacatgaaacctagtTAAggagggagggagggaggga
cagccagtctggcatacatgaaacctagtTAAggagggagggagggagggagggaggTAAAGGATGGATGAAAGGGACAAGAGAGAAAGAGAGAAGGAGGAAGAAACtgtgtgtgtgtgtgtgtgtgtgtgtgtgtgtgtgtACAATTACTTGACATCTGCTTCTACTAGAACACAAATGCCATTTTGACATTAACTCTAGTTTAT
GTTTCCACATATCTTTAGGAACATTCCCTCCTGTCAAAACCTTCTACAACACACCCCAGAAATTTTTCAATAAGGACACAGAGAAGTTACGGCTAAGAGCAAGAAAATTATTCTAGTTGGCTTAATAGTGCATAAAATGTCACCACTTCATTTAACCAAATGGGTTCTGAAGTTGTGTAATCATGCATTATGAGTCCATTAAGCTG
ttctttttttcggagctggggaccgaacccagggccttgcgcttcctaggtaagcgctctaccactgagctaaatccccagccccAAGATCACATTCTTAAAGAAAGGTTGGAAAATGTAATTATCAAGATGATGACAATAACTGGTCTTTGAAAAATATGAaatggtgcttgcaaccaagtctgctacctgggtagaaacctaca
tgttgtttgactccacacaggcatctagaGTGTAAATGTAGCTCAGCTCATCTTCCTTCAAATTTTTTTTTTGTTTTTGTTTTTGGAAAAATGAGTTTACAAGAAAGTATTTGGAAATCTCAGAGAGCTAACAGAGGGATGAAAATTATCAAAAACAAGTTGGTCCAAGAGGAAAAACATTAAGAGATACAGTTATCAGAAATACA
TTGATTTATTAAATCACTACAAGTTTTGAGAGTTTTAAATGGTTATTTAATTTGGTATCAATACACAGCTTCATAAGTGTAATGAAGATAGGCAAGTAAAAAGAAATAAGGAAGGAAACATCTATTTATACACAGGAAAACAAAATGGCCCAATGGTCACATAGGGCACCCAAAACCAACATAGTTATGCATTCCCTCTATCAGGA
GTTACAGTATAGTGGTAGCTACATGTGTTAAAAACATGAAAGGGATGAGGAATATGTGCATTTTTAAAAACTATAGTACCTGTCTAAGACACTTAAAACCAAGAAAAGCTTGTAAGATCACAGGTTGCTCTGGTTAAGTTCGTGAGTAAAGAACAAGTAGACATGAAGAACTAGGAAATTACCAAGTGCTACTAGAGATTTATCAA
GGAATAGTCTCTGTTCTGTAAAATCTGGCATATAGGCTGAATGTCATCTCCCTAAAGAACTAATTTAGTATTATTTTAGGGACAGATAAACCATTCAGGGAAGAAAACTGTCTTTTAACCCAAGCTAATGGCATCTTCAATTAAAGGAATAATTAAAAAGGATACTACAGTACTGTAGAGATAACAGTGACTTGATAAAAGCTAGG
TCTTTTAACCCAAGCTAATGGCATCTTCAATTAAAGGAATAATTAAAAAGGATACTACAGTACTGTAGAGATAACAGTGACTTGATAAAAGCTAGGTCAAAAGAAAAGCAAGTTCAGTTGATGTCTTGCACAAAGCCCCAGAGAGCAAGCAGAGAAGTCCTCCTACATTATTATAACTGTAATGTGTTTGGAGTAGAAGAAGAAAA
AAAGAAAAGCAAGTTCAGTTGATGTCTTGCACAAAGCCCCAGAGAGCAAGCAGAGAAGTCCTCCTACATTATTATAACTGTAATGTGTTTGGAGTAGAAGAAGAAAATATAAACTGTCAGAAAAGGCTTGGCAATTACTGTTATTTTCTCTTTACCTCGGGGTTTGTTTTCTAAGCTTGGTTAGTCTAAAATCTCAATAAAGAGTT
CAACAAAGTTAAAATTATATAAAGATAACAAGAGAAAAAGAGTTGTAGAGAACAATATAGAATATTACAATTACAATTGCTTTGTTCTAATTTTTCAGAAAAGAAATTATCTTAGATTATAGTCTCTGTCATTTTTAAATGTATCAGTATAAAAATTTTATTGTTGGATGAGAAAATACTGTCAACATTTAAACAATACAAAATAC
CCAAAGACAGCTGTGAGGGCTAGTGACATATACAGAAATGGAAATGGATGCAATATGCTTTCATTTATGGGAAGGTGAAGAGCAGCATTAGTTAGTTACCAAGAAAACAGAAAGTTCTCTTACCAATACAGCAACTCATATTCACTTAGCACCTATATTTTGCATACTCTTCACGAAATTTTGTTTCATTAACTCATTGCTACTTC
ACAAAATGACAgagggaaggaggagggaggagagacaaagaagagataagaagaaaggaagaaaaaaaggaggaagaaTGACCAGGTTGAGGCAAGCCCCAAGAAAAAAGAGCAGATAAAGAAATATGTAACAGTACTCTGGTGACATTTCACTGACCAGTGAAAGTATAGTCCAAATAAATCTTTCTATTTCAGACGCTTTACTT
ggaggagggaggagagacaaagaagagataagaagaaaggaagaaaaaaaggaggaagaaTGACCAGGTTGAGGCAAGCCCCAAGAAAAAAGAGCAGATAAAGAAATATGTAACAGTACTCTGGTGACATTTCACTGACCAGTGAAAGTATAGTCCAAATAAATCTTTCTATTTCAGACGCTTTACTTGTTTAACATATGCCCATA
GACCTAAGCATATAGAGGGAAAATACTGGCCTTAACAAACATAAATTCTTTAAAATTACTAAACCTAATTTGCCTACTTCTTTATAAGGCTAGGTTACATAAGAAAGTCAGTTGACGTTACCTAAGAGATCTAAGGCATTTAGAACAGACATAGGACCAAAAACCCGGGCCTGAGAGATGTAAACATAAAGATCCTGAGTTTAAAG
GCTTTTATACACAGACCAGTGGTAGCCACAGCAAGCTTCCAGAGCAGAGTTTGAGTAACTTGCCAGGCAGGTATTCTCTCCTCCTGGTCATGCGTTTCACAAGAAAAGGTTGCAGAGAGACAGACTTGGCTAAAGACACACAACCAGGTTTTGGATATACTATAACATAACCAGAGCTATGGCCACTGGAAGACAGATTGGAGTAA
NNNNNNNNNNNNNNNNNNNNNNNNNNNNNNNNNNNNNNNNNNNNNNNNNNNNNNNNNNNNNNNNNNNNNNNNNNNNNNNNNGAAATACTCAAGTTAATAAAAGAAATAAACAAAAAAATATAAAAATGAAAAAGCAGAAACCATCACCTATAGACAGCCATACAGAAGAACAAAATTCAGGCGTGGAAGACAATTATTTATTTAGA
atttTATTCCCATTCCAAATCCATACAACAAAtgtgtgtgtgtgtgtgtgtgtgtgtgGTGGGGGAGTATGCTATAGAAGTAAATAAGGGACCATGAGAGAAGAAATCACAAGTAAGGGGTGGAAAGGGGAAAACTTAATGGAATACATATAACATATCATCAGAAGAGGGCTAATAATGGAGTCAAATGGACCAATAAgggaagg
GTATTGGTACTTTACTGCTTTCCTCACTGTTCTCCTTATACAAGCTTTACTCCATTTTCCTGTTTCTTGTAAGCTTCTAATTCAGGAAACTGGACACCAAAAGAAACAATAAGTCACATACTACTAAAGTTAACAGATGTGATAAACATACAGGAATACCAAAGAAATTCAATATGCAGAAAATAGCAACCTGTCTGTCCATTTTA
GTTTCTTGTAAGCTTCTAATTCAGGAAACTGGACACCAAAAGAAACAATAAGTCACATACTACTAAAGTTAACAGATGTGATAAACATACAGGAATACCAAAGAAATTCAATATGCAGAAAATAGCAACCTGTCTGTCCATTTTAGGAGACAAGTAAATTAAAAATATATACACTGGAGACCTGTGTTTATTTCAACTTTTAAAAG
ccaggatatccaatgcctctctttggcctttgcaggcactgcacacattcacataatgtacaaatatacaagaaaataaaatacaccaataaaataaTAAAAGAAAATTAAAAACTTTAAAAGATTTTTAATAAAAAGAAACACAAATCCAAAACCCAAAATGGAATGTTTACCAACAACAGTGATGGTGCTGTACTAGCcttact
gcactgcacacattcacataatgtacaaatatacaagaaaataaaatacaccaataaaataaTAAAAGAAAATTAAAAACTTTAAAAGATTTTTAATAAAAAGAAACACAAATCCAAAACCCAAAATGGAATGTTTACCAACAACAGTGATGGTGCTGTACTAGCcttacttgttttatattattgcatttttgcacttttttggc
agggggagagagagCACATTCAGTCACTATGGTAGATAAAGGTAACAGCTAAACTGTCATTTATATATGCTGGGAGAAGGAAAACTGGTTTTCTCCGATGAAGAAAGGCCCTGTGCTCAGGAGTAGTTAGCCAACATAAAATGGACGCCACAGGGTTTTTGTGTATGTATGTAAGCTTTTTATTTGGTTACAGTTTGGTATGTTTT
cacagaaggagaggggggacgggatatggtagaaggaggaaaggggataacatttgaaatgtaaaacataaaatatccaagaaaaataaaaTTTAAAAAAAAGAAATAGGTAAAAACAGACCTTTGATGTGAATTCTGATACCATTCTGCTATTCCCCTCAAAATGGTACCTTCTGTCTCCTTCTAACCCATTTTTTTGTTTCTTT
TAAAAATATCAACTCTTCTTTTCAACTGCACTTCAAAAATTCTCAAAGGTGACCGTAATTCATACAACAGTTAAAACACTTGTTTTCACATAATGCCAGGAAGAAATCTGACAGCTCTCCTAGAAGCATTTTAAGAGCTGAAATTTTAAAACTGCCTTGAAAAGAAGTACGCAGAGCCTCTAAGTCACTTTAGAATGCTTTAACAG
GAAAAGTAAACTTACAAAAATTGTCACACATGAATCAACTTTTAAGTGAACTCTGAAGTCTAGTGAAAAACTAAAAACAACCCGAGAACATCATGAAAAAAAGAAAGCTGTTGTGAATTCTCAGAAAATAGTATGTGAGATTTGTGCTTACTCACACATAAGCTGCATCTTCCACACGCCTAGAGCCTACACTTCAAGCATGGCTT
TACCAAACTAAGTTGAACCTGGACTGGCCTTCTGTGATCATTTGTTGAAATTATATAAAGCCATATGCCTGAGGCAAGAAGGGACACTAAAAGTCCTAGGAAGAAAGAAGCCAGAAGAAGATAAGGGCTTTGAAAACAGAATGGAAATATTAGCTACTGGAAGGAACAAAAAATAAAGGGCTCTATATTAGTATCTATTTAATACG
CCAGAAGAAGATAAGGGCTTTGAAAACAGAATGGAAATATTAGCTACTGGAAGGAACAAAAAATAAAGGGCTCTATATTAGTATCTATTTAATACGTCAGAAGAAAAGCCGAAATGGAAAGAAATATTTACAAAAAAATGCCAAAAATTAAAGGTAAAAGAACTCATACTTAGAAGAGGTCATAAAATAACTACCTTAAAAGTAAA
TTTGAAAACAGAATGGAAATATTAGCTACTGGAAGGAACAAAAAATAAAGGGCTCTATATTAGTATCTATTTAATACGTCAGAAGAAAAGCCGAAATGGAAAGAAATATTTACAAAAAAATGCCAAAAATTAAAGGTAAAAGAACTCATACTTAGAAGAGGTCATAAAATAACTACCTTAAAAGTAAAAACAAATTCtttcaaaat
GTTTGATAGAGCTCAGCACTTTGTCTAGCACATTGTCTAGCGCTAGAGACCATCAGCACTACAAAAAAAAAAAATCAAAAACAAAAAAGGCAAGTGTAAAAAGAAAATGTTAAAAATCAGAAAAAAGCATGGCAGAAAAAGGATTCCAGATAAAATGACACAACTGAACATAGGCAAaaaggacctagaacaatatccacaaagga
catatatgtggaaccctagtgctttctcaggaggctgagaaacatggcaaattccaggccagcttgggctatagactgagactttcaaagaacaagaGCAAAGAAACCAAGGCCAATTTCTTTCTCTTATCATTTTCCCTCCCTCTGTAGCAAATTCTTGTAGTCTTCAAAACTTTACTCTGGAACTGTTAGAGTTAGGAAAGGAA
GAAATAATCATTATTGATTCTACTACCTTTTTGTGGCACCACATGGGAAGCTATTCTATATTTTGTTCAGCCTTCAATCTAGATAAAGAATTAAAATGTAAAGAAAAAAATGGCACACTACTCCCTCAGAAATGTCATGCCAATACATCTCCAATAACAGTGTCTAAGATTTATTTCATTACACCAACACTGGCATGGGTAGATTT
GTTCTTTGCATTATTTCAAGGTTTGATGTGCTCTTTACTAACTAATCCATGAACAGTTTGGGGTTGGTACTAAGATCTAACTCTAGTGATATGGATACTGAAGAAATGTACCAACATCTATATCCTATTTATACCTTGTCATTTCATATTTGCTCATGGTAATGTGCCTGACTATTCATAAGCTATTATCGCATTATTTATTCTAT
TTACTCTTCCAGAGAAGTTATCAAAATAATCTCATCAAGATCACCTTAAAATATTTTGGAGGATTTTTATTAAACTCTGTTAAATCTACTAATTTTTTAAAAGAAAATCAACAATGTTAAATAATTTAGCATTTTCTCCATGTATTCAAAGTTAATTTACTTCAGTAAAGTGTTTTGCTTTGATTAAATTGGTCTCAAATATTCTA
CTTTTTATTCGCTAAAGCTCTATTTTTAAGTAGAAGTTTTACAAGAAGGCCTTCTGCAATTTTAAAATTAGTAAATCAAAAATCAAAGTAAACTAAATAAAAGAAAACTACATTATGTTTTCAGCTGTTTTAACAAAGGTAAATGTTATATTATAGGCCATGATAATAAGCTGAAAGCCAGATTAGCTTTAAAACCTCATGACTTG
CACAGGTTTTCTACTGTAAGTGGCAACTTTAACTGTTAAAGTACAAAAGTTGTTAGAAATAAAGAATAATCTTGGTATCATACAAAGGAACACATGAACAAAGAAAAAGTAGCTCTCAGCTCACTTGGTGTTTATTCTAATCTGGTGGAGACTGTATCCTCTCGCCATAGGCTATGGTCTGATTTCATCCTTCACAATTGGgtggt
aaaataaaaaaaataatcaataagaagttaaaaaaaagaaaaaaaattattatacaataataGGTAAACCAACACACTGGTTCTAATTATGAAATAATAAAAGAAAATTAGAAATATCTAATTAGTAAAATGAATATTATTTTCTTTCAGTTGGCAGCACACACAAATTTACTTTGACTAGGCAATATAATTTGCAGATGGAATTA
TCTATCACCTCTCTTTAGAGTAAAGGATTTCCTAGGTTTTATGTGAAATTAAATAATAACACCAGTAAGtaaaaattttataaagttttattaataaGGCAAGAAATGCATTTATTTGTGGATGGTAGCAGTCTCTGGACCTTATGAACCAATTATGTTTTAAAAATTGTATAGTCCGGGAcaagcatggcagcacacatctgtaa
GTAGCCAGGCATGACGGTGAATTGGTGGAAGTAGGAGCATCAGATCGAAGACATCCTCACATTGAGTTTGAGACTTGAAGCTTGTGAGACTTTGTCTTAAAAGAAAATGGGAGAGAAGGAGAGCAGGAAGCAGGGGACAAGGTTATAACCaaaggacacaggagccaaacttaaagtgctcaatagcccacaactgaaataacaga
TTCTTTGTCATAGCTGATTTTGGTCCTCCTTTTTCATATAGTTAATAGTTTCAGAGGTTGGTTCCTTGACTCCTATTTTTTTTTCTTATCCTGTAATTTCAAGAAAGTATCCACTATAAAAATGCACTCCCCTGACAatgactctcaaactttatcttaagcctagacctctttcttatctacctgatatatttgacattagagtc
caaacaactaacaaggaaagtggcagaagtcactgctctctggcctccatgcacatgcataGGTGGATGCACTCCAGCACATTCATACACATACATACAAAAGAAAAGTTCACTTTAAAGCCCTAAGTTACAGTTGTGCCACTAATTAGATGGAATATAACTGGAATGCTTGCAAATTTTTCAAAATTTAAATAACCACGGTAGCC
cacacacacacatacacacacacagagagagagagagagagagagagaTTCAAAGACAGAATGTCTGCACTGTGATGTAGAAGAACCCACCAATATGAACAAGAAACACTGAGCCCCAATCTTTAAAGAATACCTCAGTTCCCCCAATAAAATAATAAAGAAAAACTCAGATGAATAAGGAAACGGAAGAATACTTCAGGAAAGCT
AGAATGTCTGCACTGTGATGTAGAAGAACCCACCAATATGAACAAGAAACACTGAGCCCCAATCTTTAAAGAATACCTCAGTTCCCCCAATAAAATAATAAAGAAAAACTCAGATGAATAAGGAAACGGAAGAATACTTCAGGAAAGCTTTCTTAAACATGTTAAAGAATACCTATGTTAATAAATATTCAGGGTTGTTAAAATAC
AAGGCAACTCAGATAAAACATCAGTACAGGAGAAACGAAATGTACACCCCTAGGATATACTTTCTCCACTCTAACATCTTTTTCCCCTCTGGAAATAGTAAAGAAAGTCTGATCAGAAAACTAATGAGCATAACAAGGTATAGCCTGCAGGTAAAATTTTTACAACGAGGAGATTTTATGTACTACTCCTCAAAGAGATCTATCCT
CAAAATAAACAAAAAAAGCCCAATTCAAAGTGATGCTACCCTACCACAATATTGTATATCAGTGACAAAACGCAAAGACCTTACTTATGAAGCTCTTGTCAAGAAACTGAGGCTTTGATTCTAAAAAACACTAAAATAAATATTATTCATTCTTTGTTGAGACTTCAATTTAGCGGAGTTAAGGATCTCATTGTTTATTTCACAAA
TTCTAAAAAACACTAAAATAAATATTATTCATTCTTTGTTGAGACTTCAATTTAGCGGAGTTAAGGATCTCATTGTTTATTTCACAAATGAATGCCATGAAAGAAAATATGCTGAGCTCTATGGATGAAAAAAGATGAGAGAAATGTAGTTGTCACTTTTGCCCATAAAAGTTTATCTCCTCAAAACACATATGATAGCTACTTAA
CTAAGATCTGAAAACAAGCAGGGAGGAGTCAGAAACGGGATCCCAGATAGGCAAGGATGGCAAACATGAAGAACATGAAAAGGCACAAAGATCCCAAAACAAGAAACTAATCTCGGTGGATAGCAGATCCTAGAAAGTGTTAGAGAAATAGTTAATATAGCTATATAACAATTCATAGCTTTATAACATGGCTTTAGAACTTTAAA
ctaccaactgaagactaagtatttaagggtataagcctatgaaggccactctcattcaaaccaccataGGATCTAAAACAACTTCCACATGAAACATGCAAAGAAAGCATACTGACATAAAAAGTGTTCCAGGCCTCACTGAGACAATCACCTACAAACCAAAGAGAAAAAACAAGACTGTTTTGTTATATATAGTAAAGGCATGG
agtctacaactctacttccatgagatctcacaccctcacactgacatgcattcaaacaaaacaccaatacacataaaaataaaaatgaaATCATTTTTAAAAGAAAAAAAATAGAAACTCAGGGCTAACCTTAACCATgccaggtatggtgacacacgcctttaatcttaacatctccatgagctccagggcaacatggcctacat
ATTACTATGTCCTTTTAAATGGATGAGTTACAAATGAACACAGGGTGTTGCTGAGTGTCAGGATTAATACAAACCAGGAATTTTTATACTAAAAACTACTAAGAAACTACATAATACCTCAATTTCTACtattttaaatattaataaaataaaCTCCAACTTATATAAACTCGTggactgggatgtagctcagtggtagaatgctt
caaTGTGATTTATAAATCTTTTTAATAGAAGTAATATCGTATAGTGGTGGCTATATAATGAACTATACACTTTAAATAGTATATAAAATCCTCCAAGTTTAAGAAAAATGTTTATACTTAAGGTGTTTCCCACCATTAATAGTACTCTATTCATTATTAGTACAAGTCAACATTTACTGTGGCCTTAGTGCCTACCAGAGTCATAT
TTTCCCACCATTAATAGTACTCTATTCATTATTAGTACAAGTCAACATTTACTGTGGCCTTAGTGCCTACCAGAGTCATATTTCATAAGTACCTGACACAAAGAAAGCAATAAATGAATGAATAGCCCTGAAACCTTTCATTTAtcaactttttcggcttagtttccttatctgcaaaattagtagggctagataccatattcttt
AAGGTCTAACTGTATGCTTCTCTTGGCCTCTATTATCTAAACGGTGTTATATGATTATAGTAGTACGCATTAAATGTTTGTTGACAGGGAATCATAATTTAAGAAACTGTTTTccactgaactgagaataggtcccctattgaaggaatcagagaaagaactggaagagcttgaaggggctcgagaccccaaaagtacaacaatgc
GGAGATCAGATCTAACACTAGACTTCTGGAGAAGCAAGGACATAAGGTGGGAAATTAATTAAAATTTCAAATAAAGGTGGAAAAAGTTAAGCCCTTTCAGAAGAAAGGAGCCCCCAAAGCAAACTTCCTGACAGAGAGTTTACTGTCTGCTTGCCCTAAAGGTGGGCATGTGTAGGTGATGCCATGTGTTTATCTGTCTAGACAGT
agcaagctcaaggccctgggtttggaccccagccctgaaaaaaagaaaagaaaagaaaagaaaaaaaaaaaaagaaGTAGTTGCAGACAGCAAGAGGCTGAAGAAAGGTCAAGGAGACTGGGCCAGGGATGCTAGGAAGAACCAAGGGGGACAAGTCAAGAATTCCAGTACCTGCTCCTGACACTGTCGAGAAAGCTTTCGGAGGC
TGATACACTGACCTGGGAGATGACAAGCTTGAAGGATGACTTGAACTCTTGCACATCAGTAGTCAAGCGGCTCACTAGCTGCCCTGTCTTTTTGGCATCAAAGAAAGCAATGTCTTGCCTGGCAGTAAGACATGATGGTAGCAGGTGAAGGAGAGGAGATGGTACTTCAGGGTCTGTCCCACCTCGACCTCCTGGCATGCCCTGGT
TTCTCACTTGGTAGGGAGAACTGAGGGAGAGATGGTATAATTTGTTCCCGGGTTATGAGGTGGGCAAGAGGGCCCTGTGTTCCTCTCTCAATGCTGACAGAAGAAACAGAAAGAAACACAGAGGACTGTTTTGTCACCTTTCAGTTCCCACATGTATAAAATGGAAACACAGATTCAGCTGCTTACAACACTTAACTGTGTCAGAG
GTAGGGAGAACTGAGGGAGAGATGGTATAATTTGTTCCCGGGTTATGAGGTGGGCAAGAGGGCCCTGTGTTCCTCTCTCAATGCTGACAGAAGAAACAGAAAGAAACACAGAGGACTGTTTTGTCACCTTTCAGTTCCCACATGTATAAAATGGAAACACAGATTCAGCTGCTTACAACACTTAACTGTGTCAGAGAATACAGAGC
GATCCACACCTTGTGTCCCTCAAGCTCTGGGCTCTCCTAGGCCCTAGTGAGTCCTCGGGGATCCCATGTGGGAACATCGGTGGAGTGGACAGCAAAAACCAAGAAAAAAATAAACTAGGTCTAGAGCTAGGTGTGAGGGCCAACCCAGGCTGGATCTGAAGGCTGGAAACTTCCAAGCAGAACCAAAGGTCTCTGGGTTGCTATGG
TGCTTCGAGAGTCTCGGAGGCTCCACGAGGCTGTTCTGAGGTCATTCATTGTCTTCACTGGGTGTTTCCTGAGCACCTACTGTGCCCAGCACTGGGAAGCAAGAAAGTAGGCCGCAAGTGACACGGTGGTCACACCATAATTCACGTAAGGCTGAGCCAGAGAGGAGGCCCCGGTAGGTAGGTACAAGCACAAAGTAAAGCCATGA
cagctactgatgtggccagggcaggaagaccacaagtccaaggccccccgcccctgctgccttggactacacagcagtgaatgccaggccagtcAGTGGAAAGAAAGCTGAGCTATTGTATCTCCCTTTTGGGAGTCTACAGCAGGAGGACTGTCACTTCTTAAAGGCTGGAGAGTAAGTTCTAGACAGGCCTGGGTCCCGGTGTA
TCATCCTCTCTTGCTCCTGCTTGCACTTAAATGTCCTTTTAAAAGCGCGCACACACACACACACACTCACACTCTAAAGGTGATCTAATTTTTTCTTTAAAAGAAAGAAAAAAATTGATCCTGTGCTGACATACAAGCAGGGGGGCCTGTACAGGTGTCACTGCAGAGgtgtgtgtgtgtgtgtgtgtgtgtgtgtgtgtgtgtgt
CCTCTCTTGCTCCTGCTTGCACTTAAATGTCCTTTTAAAAGCGCGCACACACACACACACACTCACACTCTAAAGGTGATCTAATTTTTTCTTTAAAAGAAAGAAAAAAATTGATCCTGTGCTGACATACAAGCAGGGGGGCCTGTACAGGTGTCACTGCAGAGgtgtgtgtgtgtgtgtgtgtgtgtgtgtgtgtgtgtgtgtgt
acccagcgcttgggaggcagaggcagggggatctccaagtttaaggcAAAAAAAAATCAAGAATGCCATTGGTTTAATGCAGTGAGTGAGGTTAACAATGAAGAAAAAAGCATTTGAAGCAACAAGGTTTACCTATTGTTTAAAGAACCAGACTGGCCACGTCCCCTGTTTATTCTTACTGGTACTCTCTGGGCTGCCTTCTCAGA
CACTGTGGCTCTCGCCTGTGGTCGCTACTTGCTCTGCTGTATTGTTATCAGCATCACACCAGGTTTACTGTGGAAACCTAAAGGGAAAACCACATCACAGAAGAAATTAGCTGAGGCTCCAGATCAGCAATGGAAGCAGGCTCAGGCCTGTCAGGACTCAGGGCGTCGGGTAGAGCCTTTGCAGATCCCACAGATCCTTTTACTTC
tttcggagctgaggaccaaacccagggccttgtgctttctaggcaagcgctctaccactgagctaaatccccaaccccTATGTATTTTTTTTTTCTTAATAAGAAAGTGTTGACTGTAAGAATCTTGATTTAAAATATCGATATCCTTGGAATGGAGGGTTTTTTTAAAGGAGATTTAAAATAAGTTTGTCAATTTAAAACCAAtt
agagtctgtgctactcctacagtggactggaactcagttcccaggaaccacaactccagcaccaggggatctgttgctctcttttggactccacATAGATAAGAAAATAAAAATGATTTTTTACAAAAAGCTTAAAAGTgggttgtggtagcatacatcttattccagcactctgaggcagaggcaggaggatctgagttcaaggc
gaggatctgagttcaaggccagcctggactacagagaaggttccaggacagccagggctacacagagaaaccctgtctcaaaagaaAAGGAAAAAGGAAAAAGAAAAAAAAAGGTGTGAGAACAGAAGGCCTTAGTGGCACAAAGAGCAAAGGGCAAAGTTGATCATGGAGACTGAAGAGTAGCAGGACTTTGTCTTTGTCAGAGC
TTAAAGGGATCACACAAGCACATGGACCACATAGGAGAAACTGGGGTGAACTGGAGGGTGTCTCTGAGAAGAAGCCTGGTTCTACATGTGCTAACTGTCCAAGAAAAGCAGAGGGACCATTACATGAAATATCATGGACTTTTTAGTATTTATAGTTTATATAAATGTTTCCCCAAAACAGATCTGCAGGTTTATGGGCCTTGTCC
CAACTCTGGGGATGCGAACTCAGACATCATACGCTTAACCACTGAACTATCTCCTCAGCTCCCTCTAACAATTCTAATCAACTCATTTCTTCAACTTAAGAAGAAAATTTCTACATAGAAGGAACTTAATTACAATTTAATAGCCCATAACAAGAGTCCCTGTAAACCTCCAGAGCAAACAGCTTTGGCAAGAAGAGTTGCCTGCC
TAAACTCCATTCAAGTCCTCTCCTTTCCCCACCTTGCAGGTACCCAAAGCCAAGGTCCAGGACCTCAAAATCTGGTTGCCAGGAGGAGACCATTCAGCCCAAGAAAAGAGCCATTTACCTGCAGTGAGTAAGACACAGAGAGACCCACCAAGCCAGCACTGAGGCTATGCCGGGAGATGACTGCGAAAAGGGCAGCAAACAGCACA
GGTTTGACCAGGTTAGTCCCATTTTAGTCAACAGAATTCTCCAGAAACAATCCCTACCCTGGAATCTCAAATTTTTCTTTAGGAAGACTGCCTTTTTCTTAAGAAATCATTAAAATCAAAAATTTTCTGGAGACTCCCAAGATGCCATCAACTAACTGTAGGAGGCACTGCTATTTGCAAATAAGTATTTTgggacaagggacaga
aggccctagttttgagagtaatcaccacaaaataaTACTAACAATAATGATAAAATAAATAAAATCAGTCCCTTGGCAAGAGAAAGACTTCAACATGAAGAAGAAACAAGGTGCTAATTCCAAAGTTGGACACTGAGCTCTTGAGACCACCCCCATCTGCACCTCACAATGCCAAGGTTATGCggagatacaaatgtgggtgctca
TGAACCCATGAACATCTTGATGACCTGCGGGATCATGGAGTCCACTGTGTCCAACTCCTTGGAGAATCGGTTCACTAGGTTCCCACTGGGTGTACGCTCAAAGAAACTCATGGGTGATCGCAGGACATTCTGTAGCAGGTCTAGGTGCAGGCGACGGGAGGCAAAGATGCCCCCAATGGACACAGCCATGGAATAGCCAAATACTG
CACACACACACCTACAGCAAGATCACACACTCTGAGCTGCTTCATTTAATGCCAGTTCAACCAGCAATTAGCCATGTGGCTTGAGCTGTGAGACTCTTTGAAGAAAAGACTGGGAGGGAGAGAGGGTGGGCATGAATTCAGTAAGCATTTCAGGGTCTACCTTGTGACAGGTTCTATCCATCTGGTCTGACTCAGTTTGGGGATGT
CTGAAGAGGTAAAGTGGGCTTCAGTTTCCCCATCCCACCTGGGCAGGGTGCAGCCTTGGCTCAAAACTTCCTGCAAAAGCTCCAATTATGCTTAATCATCAAGAAAGCAGGAAagccaagcatggtggtgcacagacctaaagttccaactactcttgagactgagtcaagaggaccgcaagttcaaggccagtctgggcaacatC
CAGGAAGCTGCTGAGGGAACTGTGCCCTGCGGGAGGAACCCTCTGCATCAGCTGGTTAGGATGATGGCCAAGAAGTAGGGAGTCTCTGGTTTCCCAAGGCAAGAAACAGGAGCCTAAACTGTCTTCAAACCTGTGATCCTCCTGCCTGGACTGGGTGAGACAAGTCCATGTTACACCTGGCAGGAGGCAGGGTGGCTGAACTGGGG
TACACCTGGCAGGAGGCAGGGTGGCTGAACTGGGGAAAGGAGCCATTGGGCTAGGAATGAAGTATTTTCACTGCCAAATAAAGTGGCATGCATAGAAAATAAGAAACTggggtcaaggagagggtttagtgaataaaagcgcttgctgccaagcctgaagacctaagtttgaatccctacaagttgtcctgagtgccatacataca
GAGGCCTAAGCACAGCACAATCCACAGCCTACAGTCAACTCCTAGCCGCAAAGCTCTTGACACAGGAATTGCTCTCAGTGGAGGGTATGCAATATGAGCTAAGAAAGCATAAGTATTTCATACACAGTAGGTGCTCCAAAAATGTTCAAATGGCCAGGTGAGTGGACAGCAAACATCTTTTTTCTTAGTGACACCAAGCTCACAGG
TGTCTGGAGACATGTGGGATAGCAGACAGGTCCCAGAGAGGCTACAGCTAGGTGGGAAGCTTTCAAACAAGTTTCAAACATTTTACAATAGCTTTAACCAAAGAAAGATGTGCAGATCGATGGGGTGTCCCTGTGGGCTGCGAGACAGATGCTGGCGTGGCATCATCTCTGTGCAAGTCAACTAAAGCCACTGCTCCTAAGATGCA
CCGGCTGAGCCATCTTCCTACCTCAAGCTCTACCCTCAGCCTCAAACCTATCATGGAGAAGGACAACAGCCATACTCAAGATCTGGATGCCCTCATGAGGAAGAAATTTCCTTTAACCAGTGAGGCAATCAATACATATGGGGCGAACAGCTCACCTTATAAAGACCTGGTAGGACACCTGTCTTTGGAgagctggcagatggctc
ctgatcagaggctgagaggcaggaagatggcaagGAGGGCTAGGGGTACAGTTCAGTTACAGAACATGTGCCCAGTCTATACTAGGGCTTATACTGCCACAAGAAAGAGGAGGTGGCAGCTTTTGACATTTTGAAACTCATCAGCCTATAGAAGAGTCTATAGAAGATACAGCATGGATGGCAAAGACATTATTATTTGTATGCCT
TAGTGGGAACCCAGGAACTGTGGAACAAACTGCGGCATGGATCTAATGGCAAGCAATTTCCCTTTGTCAACCTTGGGCCTGTTGTCCACCCACTGCTGGGAAGAAACACCAAATATTTTTCTGGACCGAGATGCTGTCCGCTTACTTCAAAAGGGCACTGAACCAGCAAGGGAAGGATCTGGACTGAAATGAAACCAAGGCCACAT
GCAAGAGCCACCAATGCCCACTCCTTGGCAGAACATCTAAGCATCCACAACCCATTTACTGAACAGCTACCCTGGATCACACTAGCCAAGGCACTGGGCAAAGAAAGAAGTGGCTGTCACTGAAATCTTGCCTTCTTAGAGGAGCAGAGAATGGGTTTGGCAGAAGGGAGGGGCTGCTTCTTTTGACAGTTTGTAAGAGACACTGG
GAGCCAGGGCTGTGCTAGAGACACCACACTGGATCACTACAGTAGGAAGCACACGCACATAGCGGCCTGAAAACAAAGGCTGGAAGGAGAGTAGGTAACCAAGAAATCTCAGCCAAGGACTTCCCTTCTGGGAGCCTCAGGCAAGTTTGCTGACCTTGGCTCCTGCTCCAAGGGCCATGATACAGTGGTGCATTTGAACTAAACAC
GGCTCACTTCTCCTGGTGCTATTAACAGTGACTGCACGCTGCCTAGAGACTCCCAAACAAGACCCCAACTCAGGGGTCAGTCAGAAGGATCGACTGGTCTAAGAAATAAACCTGGGATAAAATCCACAGGATGACTagctaggcctagtggcacagccctgaactcccagctatgtaggaggctgaatagcccaagtttgaccagc
GAGATTAAAAGGGAAGTATTGCTATGAAATCCACACCTCTCATCCAGGCTAGAGTTCTAGGCCAACCTAGGATTAAAAAGCCAGACATTCTGTGCCAAGGAAGAAAATGTGTTTCTCTCTCAGAGTACAGTCAAGTGACCCTTATTGCTGAGGTAGGAGCCATGCTGGGATAGTAAGTAGATTCACGCACAGGGCTCTACTGAGTC
atgggacctttgggacaccaggcttagctagcagacactggcgtctagcataagccttccaaaatatagcctgcccttgcttcctgatcAGCCAAAATGGAAGAAAGCCATGCTGAAAGCTCTCAGTGTACTGTACAAGCACAGTGAACTGTTagctgtgatcaaagccaagtcctcctccattatgtagcctctgtctgagattt
taaaaacgtgacatatacCCAATGCAGTCATAATGTGAGGGACAATTTCAGAGGTTCAGAATCCTTCTCTCCAGTAATTTCTAGTTTTGGAATGGAGACAAAGAAATAGGATCTTTGAAGGCCATCATGTTCAATAACAGCCTAGAACATTTTATTAAGGCCCATCTTCAGTGGCCTAAGACCGTGTGTCCATTGCCAGATACATT
CCTACCTGGTAAGTCTTGGTCTTCATGGCCATCACAGCATTGAAGGGCACCATGAGGATCATAACAGCCACCCCAGCCAGCACAGAAGGGCCCAGGTTCTAAGAAAAAGCCAGTGACAAGTCACTCAGCAAACAGAAGAGCCCTGCCACGCACATAATCTAGTGTGAACTGTATACTTCAGGCAGACTCTACCAAGCAAGCGTGCT
gtgagtaccaaaattcaaagttatcctctaaccAAGTGTGTCAGAACTCGGTCCAGGAATTGATTTATATGAGAATTCTGAGGGTTTATGAGAATAGTCCAAGAAAATAAGGCAAGAGTCTTGTGACTTCAGATTCTTCAACCCACGAATTGTTCTTGGAATGTGTTCTTGTGCTCTTCTCAGGTGGAGCAGAAAGGAGTGAGCTT
CCATTGCCTCTAGAGATATTCATGCCAGTATGTCCACACTCAAACTTGTAAATGTACACACACCCCTGTGTGCATATACATACCTAAGGATTAAGGAAAAAAGAAAGGTAGTCTACCTAGGGTAAGAATCATCAGTGGGAGTAAGAAGGGTCACTCTTgctgcggtaaggagctcagtagtagagcatttacagagcatgcaaagg
actgagcaggttaatcacagtaaaccAGGAGAGATCATGGAGGCAATGAATGCAATTTGCTCTCTATATTTTTGTTCATAAAAGTACCAGACAAGAGCTAAAGAAAACACAAAGTGactaaggcctgtcggtcttcaggaacaacaaaaacaaaagaaatcccacatacacatggaagctgaacaacactctactcaatgatactt
GGGAAAAAAAACTTAACAACAATGACAACCAAAAAGCAGGACTATGGCCCAAGCTCTGTGGGACAGTCCCTGCCAATCCTGTGCACCTCCAGCATGGTAAAAGAAATAAAAAAATGCAAAGCTTGTCTGCCTCCACTCAAGAAGCATACTGTTCAgggctggagagatggctcagcggttaagagcactgactactcttccacagg
gatggctcagttctaaaatctgaaatgggaattagagacccagataagctagagccatactgaaagagaagaTGAAGCTGACAGATGTCAAGACAGAAACAAGAAATCCACACAGATATCAGTCTGGGCCCACAATTAAAGGTCCAGAAACAAGATGATTTCTGTAAAAAACTGGTGATAGgccaggcaaagtggcgcaggcctgc
aggtggttgtgagctacctgatgtgctgctgggagctgaaccctggtcctctacactagcagtatgacctcttctccctggagtcatctctccaactccAAAGAAATACACTTAGAGTGGAGCCAACTGCTACATGCAGAAGCTAAGAACTagctgagcagatttgcacatacttaacatcccagcacttagcagatgaaggcagg
GAACTagctgagcagatttgcacatacttaacatcccagcacttagcagatgaaggcaggagaatcttgaaattcaaggtcatcctcagctatgtagggaAAGAAAATAGCAGCCTAGGTAGGGTTATGTGCCCATCTTCTGGCTACAGCTGTAGGAATACTAAAGCTAGTTCCTCTTTTGCAGGGCTCATAGTAAGCCAGGTGTG
gatggctcagttctaaaatctgaaatgggaattagagacccagataagctagagccatactgaaagagaagaTGAAGCTGACAGATGTCAAGACAGAAACAAGAAATCCACACAGATATCAGTCTGGGCCCACAATTAAAGGTCCAGAAACAAGATGATTTCTGTAAAAAACTGGTGATAGgccaggcaaagtggcgcaggcctgc
aggtggttgtgagctacctgatgtgctgctgggagctgaaccctggtcctctacactagcagtatgacctcttctccctggagtcatctctccaactccAAAGAAATACACTTAGAGTGGAGCCAACTGCTACATGCAGAAGCTAAGAACTagctgagcagatttgcacatacttaacatcccagcacttagcagatgaaggcagg
CTACATGGACATGAAGGCATATTAATTAGCTAATTCTACTAGGTCTTTTAGGGAAACAAAACAGACACATCTTGACAAACAGGTGCACACTGTATTTAGAAAGAAATATCTAGGTATTTCTGTTTTCAAATGTGACTTGTAAATTTTATATTTAAttattttattttcaaacatggcttcatggaggccagattggccccaaactc
CCATGGAAGCACTCATGCAGCCCCTACATTCATGTCCCCACTCTCTACCCCATCCGGAAGTCCAGCCTTACCCTGTAATCCACCAAAAAGTGATCCTGGAAAGAAAAGAGGCACTCGATTCTGGACATGGATTCTAGGAGACAAAAGACACAGGGGAGAGGGGAGAAGGGTAATCCAAACTTAACTTTCCACATCTGGGAGAGCTA
TGTTGATACTGTTTCATTCCTATAGTTCCAGAAGAAGCTGGTTTAGGGAGCAGAATCAGAGTATCAAAGTTTATTTCTGTTTGAAAACAAATTACTGGGCAAGAAACAAACAAGGTAATGCCAGAACACTCGGTTAAACCGCAGAGCCAGTAGGTCCAAAGGTGAGTGAACATGCTCAAAGCTCTAGAAGCAGTCAGAAGGGGCCC
tgggggggtgtttgtcagaaattcaaggtcatcctcagcagctacaaagtgaccagagcagtatagacaggacatcctgtctcaaaaaaaaCAGGACAGGAAGAAAATTCATCTGCCTAGGCAATACATAGGAAAGTGTTTGCCCAGCTTTCTTAGGGATAAAATCTATAGTAACTCACTATACCACAACAGAGTTTACATAAATG
GCCTGCCATCCCAACACTCAGGAGGTGAAGGCAAAGAATCAGAGGCTCAGAGTCACCCTTAAGTACATAATTAGTTGGAGGCCAGATGTGGCCTCAAAAAAAGAAAAAGCAAGGCTTCAGAGTTGgagcacttgttcttacagaggagccaaggttctgtttctagcacccacatggtggttcacaaccttcccaaacttcagttc
tcacaaccttcccaaacttcagttctaaaggatctgattcttctaacctccaggtaccagatatacacataatggccatatatacatgcaagcaaaacacAAGAAATAAAATTATCTAAAACAGCTATAAAAATTAAAGAAGGGAGGGAGAAGAGGAAAAGAAGTGGGAGGAAGTAATAAGGAGCAGTGTCAAGACATCAGCAGAG
TGGGTCCCCGTGCTTAGGAGGGAAGGTCTGAGCCTTGGGTTTATTTAAAACCTGTGGGATGTCAGGTAACTTTCTTAGAGGTGACTAAATGAGATAAACCAAGAAAGTTACCTACAACAGGGCCCCGAGCAGACTAAAACATAAACCATGCTACCCCAAGAATTGGGCCTGGTACTTTTTACATCAGAGATGATGAACTAGGGATT
TACTTTTTACATCAGAGATGATGAACTAGGGATTGCAAGCTGGCTGCTTGTAAATAAAATTTTTTTGGAACACATCCTGAAGCTGCTACAGGGTTAAGGAAAGAAAAAACCAGAATGGAAAGAAACCACATAGTAGTTCACAGCAAACCCTTAGTATTATGAatagatagacagacagacagacaatagataaatgcatgaatggt
GATGAACTAGGGATTGCAAGCTGGCTGCTTGTAAATAAAATTTTTTTGGAACACATCCTGAAGCTGCTACAGGGTTAAGGAAAGAAAAAACCAGAATGGAAAGAAACCACATAGTAGTTCACAGCAAACCCTTAGTATTATGAatagatagacagacagacagacaatagataaatgcatgaatggttggatggacagatggagag
GATTCATCTTTAGCCTAGCTTTGGGGGGTGGAGGACTGGAGGACAGACAGACAGACAGCGCTGCTCAATTCCTTAAAACCCAAAGCAGAAGGAAGGTGGCAAGAAAGATGAAGTTTGGAACACTCTGAGCAAGGTTCAGTATTTAGCCTCTGGAGTGGAGTAGGTAGCCATGAAGAAAGGAAACTTTGTAGGATCTTAGTGACATA
TTAAAACCCAAAGCAGAAGGAAGGTGGCAAGAAAGATGAAGTTTGGAACACTCTGAGCAAGGTTCAGTATTTAGCCTCTGGAGTGGAGTAGGTAGCCATGAAGAAAGGAAACTTTGTAGGATCTTAGTGACATACTGTATCATCACAGGACTTGAGTCATTTACTAAGACACCTAagcccagtgtggtggcacatacctgtaatcc
caatggaaggactcttggaggatgtcctctgacctctaagaacacactgtggcacacacaggtggccacacacacTAAAAGTAAGTTAAAGTGTTTAAAAAAGAAAAAGAgggctggagagatggctcagcggttaagagcacctgactgctcttccagaggtcatgagttcaattcccagcaaccacatagtggctcacaaccat
taaAAAGAGGCATGCATGTAAATTGTCTAGCACAGCAGGGAGCTGGTGGACAGCTATGCCCTGTCCTGGCCCCTCAGTGACTGAGCTGTGTGTTCACATAAAGAAAGAAGCCCTGCAAAAAAATAAAGGAGGTATAAATACCAAGTACCAAATCAGCAAAGCTAAAGGAATGTTCCAAACAGGGAGCCAGCACACATCTACAGAGA
TTCCAAACAGGGAGCCAGCACACATCTACAGAGAGCCAAACAGCAAGGTCAGGCTTCAGGGATAAAGGAAATACAGTCTCAGTGGCAACTCAGAGGGAGGAAGAAAGCTAGACCAGCAGGAAGCAGCAGTTCACAGAATGTCCTTGGAACTGGCAGAGGTGGCAGAGGTCTGCTATGGTGGGGACCATAGCAGAGAATCACGATCT
AAGTTGCCAGCTGGCTTGTAAGGCGCAGCCCAGGACACTGGTATATCCAAGCACAGGTTTCTGCCTGACAAGTGAGAATGGTTTTGCTATGGGCTTCCACAAGAAAGGAATGTGAGTCTGCATTGGTGAAGTGGGACTCAGAACGAGTACCTAGATGGTGTTGGGTTCAGGACCTGAATCAGAGTTAGCTGCAACTGCCTATTTCT
CCTTGTTCTTTCATAAGTGCTCCACATCTATCCTCCCTCCTCCACGCTCCCTCCCTCCATCCTCCTCCATGCTCTTGCCAGTCTCTAGCTCCCAGATAACAAGAAATGACAGACTAGCCAAGAAGTGTATACTCTTCAAATGTTTTGAGAGTGGCACAAGGAGCCAGCCTCAACAACTTCCTGTCAGAGTTACAGTTGGTAGCACC
CAGTAGCACCGGGGCTAGGAGCATTCCCTGACTTCTTTCCCAGAAAGAGTAGAAGAGGTCTGCCCAGCAGATGATCCACAGAAAGAATCCTAAGGCCTGGAAGAAAAGGGACATCATGACATGTTTCAGCAGCAATCCTGGGATCTCTCTGAGTATCCCAAAAATGTCACCATGAGGACACCAGCTAACCTCCAAGGTTCTCAGAT
GTACCTTGCTCAGAATCTGACCTCTAGTCACAACTCCAAGATGGTTCTATCCCTACCTGTCACTGGTGATACTTAATAAAAGAACAGTCCAATTTGAGGAAAGAAACACTAATGAATGATGGACAagccaggcatagtgatctgaaaccctagaatgaaggaaggggcaaaggcaggggatctcaggccagcctgggttccaaagt
aATAAAGAATTAGAGAACACAAGGGCATGTCACCTCTTCACTGATGGCCAAATTAAAAAAAAAATGACCGAAATATGTACATATGGAGAAAGCAGAGACTAAGAAAGAAACAAATGACAAGAGTGGAAAGGCTGGCCAATAGGAGCCTCAGGCAGAGGGGCCAGCACAGGCTCTGGTATTATTCTTGCAGTTTCCCTATAACCTAA
AAGAATTAGAGAACACAAGGGCATGTCACCTCTTCACTGATGGCCAAATTAAAAAAAAAATGACCGAAATATGTACATATGGAGAAAGCAGAGACTAAGAAAGAAACAAATGACAAGAGTGGAAAGGCTGGCCAATAGGAGCCTCAGGCAGAGGGGCCAGCACAGGCTCTGGTATTATTCTTGCAGTTTCCCTATAACCTAAACTA
TGACATTCCAATCCTGGGAACACAAGCACATGCAAAGGGCGCTGTCACACAATGAAGGAACAGGGACTCACAGGATTCCAATCCTGCTGCTGTAGGTTCAAAGAAATAGATCATGATTCCTATATCCAGGGATCTCGCACAAGTATGCAAACTTCAAAGGGTCAGTGACCAGAGAGCTTGAACACCAAGTCACAGGAGCAAAGAAG
AGCCACACACCACTGGTGCAGACAATGTCTAAGGAGCAGGAAAGGCTCAGGCTAGAGATTAGCTCCTGCACAAGGCATATCAGCTGAAATGCCTTCAGGAAAGAAAGAGAGGTACAGAAGAGAGCATTTCCCTGAAGAAGGGGAAATGCAAAGATGTATGCCTTGCCTCAGAGATGTGCCAGAAGGGGCAGGAAGGGACTTCCAAA
CTACTTAAAGAGAATGCATGGGGTGTTGTTTCCTATGACAATCCTGTAAAGAGTAGGAGACTAGAGTCCCTCTCCTTAATATAACATTAGGCCCAGAGTCAAGAAAGGCTCTGGTGACATGCAACGCCACCTGCCTGCTGCCAGCTACCCTCCTGCGACCTCTGACTCATCAGAACTAAGAATAAAGCCCATAAACACTCACTAAG
TTATTAGGCACCCAAGCTTCAACTCCTCAAATGCAAAGAGAAGCTCTGAAATCCTGGCTCCTCTTAAGGAATGATGGGAAATATAGTCACTGTCACCACCAAGAAAACAACCCAAATTCCCTTGCCTGATGTGTAGATCAAGCACCTGGTAAATCAAGAAAAGAGCCCTAGGCAAGGACAGGCTGCAGTCTCCTCAGAACTCCTAT
GGCTCCTCTTAAGGAATGATGGGAAATATAGTCACTGTCACCACCAAGAAAACAACCCAAATTCCCTTGCCTGATGTGTAGATCAAGCACCTGGTAAATCAAGAAAAGAGCCCTAGGCAAGGACAGGCTGCAGTCTCCTCAGAACTCCTATAATAGGAGCTGGCAAGACGAACATGACTCAAACTGGCCCTTGCTTCAGCATGAGC
ccactacatgggtcggagattaaacccaggttgttaggttagaggcaagcaccgttatcctctaagccatctcAACCACCTATACCTGCTTCATAAGCTAAAGAAAATGTGGGAAATATGACCCTCAGCCTCACCAAACTTTGCTTAGTTCCTAAGCTTCACACTGACAAAAGGGAAAACCAAGATACACAGATGACTCTGAGACA
TTCAGAAAGGAAGACACTAAGGCCTGCCTAAGTGGTGATGGGAAAATGACAATCCAAAAGGTGCCTATGAAGGGCCTGACTTCAGGGACAGCTCAAATGTAAGAAAAGGCTCAAggggctggggatttagctcagtggtagagcgcttacctaggaagcgcaaggccctgggttcggtccccagctccaagaaaaaaaaaaaaaaa
tgtagtgagaccctgtcctaaaagaacagaaAAggggctggggatgtaactcagtggtgttagagtgcttgccCCAACACCTCACAAAAGAAGGAAGGAAAAGAAAAAAATGAGAAAGAAATAATAAAGCCACTGCCTCTCAGTCAATAGAATTCTACACGCCCTGCCTCTGCACTGCTGCTCGCTGACACTCAATTACCTTTAAT
tcctaaaagaacagaaAAggggctggggatgtaactcagtggtgttagagtgcttgccCCAACACCTCACAAAAGAAGGAAGGAAAAGAAAAAAATGAGAAAGAAATAATAAAGCCACTGCCTCTCAGTCAATAGAATTCTACACGCCCTGCCTCTGCACTGCTGCTCGCTGACACTCAATTACCTTTAATGGAAAGGCTGAGTGT
cattaagtcatcttgccagcccTCACAGATATTTTAACTAACTGGAAACTTCCTTTGGGattaattttttaattaaattaGATTGTTAACAACAATCTAAAAGAAATAAGTAGATATGTCtgtggcagacaccgctggatgcttattcaacaaccacccctagctagctcccacagagcacataaccacatgctagtttcccctcc
GTGCTTTCACAAATAAAAGGAAATACAGGAGACTGGAGGTAGTTCTTCCTTCAGACCTACAGGTATTTGTTAGAGCTACAGCAACCATTTCGGAGCCTGGAAGAAAAGAAAATGAAAACGGCCAGGATAACAATGCCAGCCAACAATAAGAGGTTGGGATTCCTGATATGTAAAAATAAAAAGAGAATACCTTCATGCATAAATAA
TTCACAAATAAAAGGAAATACAGGAGACTGGAGGTAGTTCTTCCTTCAGACCTACAGGTATTTGTTAGAGCTACAGCAACCATTTCGGAGCCTGGAAGAAAAGAAAATGAAAACGGCCAGGATAACAATGCCAGCCAACAATAAGAGGTTGGGATTCCTGATATGTAAAAATAAAAAGAGAATACCTTCATGCATAAATAAGTTCC
ataagctctagcctctatatgcatgtacatatgcacCTGcacacacacacacacacacacacacacacacacacacacacacatacTGAATACACACAAGAAGAAAGTAAGATATAGGTGTCTATAACATGGCACTGCTGTGAAACTGAGCAGGGTAAAAACAAGGAAACTTACAGGGGCATGGAAAAGGAAAGGAGCCCTCACCC
CCCTGGTAGGCTGGAGTGGGGAGTGCCAAGGGGTCATTTGTAGCAAAATATTTAATTGCGGTCACGTTTACATTCATCTGCAAGTAAATATCTGTTACTTAAGAAAAATGGGTTGTATCCAAGATAGATTATCAGTGAAATCACAGAATAAAGAATATGAAGGGGGGTTGGGGTACTTTTTTATacgatttcagatccccaaattt
ctcaggtcctccacaagaggcagcacatgctcttaacctctgattcatctcgccagcctcTGTACTTCCATTTTATATAAACTGTCCTCCTCACATACCAAAGAAAAGACTGTGTGAAGGAACACTGTCTCCTCCTCCTCCTCTAGAAGCCAGGGGTGTGGGACCCTAAGATGTCACACGTGCTAACAAGTACACTAACACTAAGC
TCCTCCTACCAAGAATACTGCCATCTAGAGGCAGGTCAGCTCTCTCCTCAGCTGGGAGCATGAAGTATCCCACCAGAGTTCATGAATCACACGTGAGACCAAGAAAATAGGAAAACCTGGTTAAGTTACAGCTGCAGGAACCAATGTACTGATACGGAACACATCCTACGTTAAGAAACCAATGAAGCCTTATGAAAGCTCTGAAA
CCAGAGTTCATGAATCACACGTGAGACCAAGAAAATAGGAAAACCTGGTTAAGTTACAGCTGCAGGAACCAATGTACTGATACGGAACACATCCTACGTTAAGAAACCAATGAAGCCTTATGAAAGCTCTGAAATATATGCAGACCTAATTACAACTCCAAAGTCACCTTCCCAGACCTGGTGAATCCAACCTTCATGTAAGCTAC
AACCAGCTGAATAACTGATAATGACCCTGACAGTCACCAAGAGGAAACAAAGTGAGACATTGGCTTCTTAGCTTTTCCACAGAAAAAAGGAAGCCTCAAAAAGAAATGTAACTTACCTTGTTCTTTCTAATTCTACAAACTACCCAGAAGGATATTGCCTCTTACAGTTAAGTGAAGGATACAAGATACAGAATATTTACAGTATG
TGTCTTAGATACTAGGATTAGAGTCACAAACACACACACAAATAAAGAAGCACGTAAACTGTTTGATGTATGAGAAAAATTAAGAGCAATGAGGTAGGAGAAGAAAACTGGGCACACAAGAAGTGGCAGGGGTCAGGAAAACGATGCCTGGAGAGCCCAGTAACTGCAATGACTAGGACGAGAGAGAGCAGGGTCAGATGCTCCTG
CCCTACCTCAAGGTCCCCAAGCCATTTTTACCTGATTATCTTGGCACCTCACTCTACCATTCTGAGCTGCACACAGATGCTATATCCATCTGGTAAGGGGAAGAAAATAGAGACCTGACTGACTATAGCAATCAATCCACAGGCTTAGGAGGTCAGAGGAAGACAGGTGTGATGGAAGGCAGTGGAAGGCGTTTGAAAAGCAACAA
catggctactgagattcaaacttaggttcccctgcttatacgtcaagtactcttgcccactgagccatctcctcaCACTTTTTTCTTAAAGTAACTTACAAAGAAAGGTCCAGGACCCTTTTCCCAACCTTTTTCAAAGATCAGCCACAAAACCAGACTACCTCCTACAAGCTCTGCACTCCCACTGAATACAGCAAACCATTGCC
actcatacatacacaTTTGTGTATGTGTGTGTATGATGTATATGCAAAAATATACAAACTGGTAGAGACTCTAATGTTTACTTTCCCTCCACCACAAGAGAAGAAAATAATTCAGGAAATACACCAGCATCCCTTGTTAGAGTGAGCCAGATCCCACTGAGTTCTTGCAAAATAATTTTGTTGTCGCCACACCTGGCACAAGGGTA
TCTCCCAGTGGGCCTTCAGAGGTCACCATTCCTAATGCAGCCTATCAGGGAGGTACCACAAAACAGAACAAATACTTGTGGGCGCTAATCATCAGCTACTAAGAAACAGGGATGGTTTTTCCTGTTTCTCAAACAAAAAGAAAAGTCATTGTGTCCAGGGTTTCCATTGTGCTCACTATCGTATTCAGGATAGTTCGATACAGGAG
CAGCCTATCAGGGAGGTACCACAAAACAGAACAAATACTTGTGGGCGCTAATCATCAGCTACTAAGAAACAGGGATGGTTTTTCCTGTTTCTCAAACAAAAAGAAAAGTCATTGTGTCCAGGGTTTCCATTGTGCTCACTATCGTATTCAGGATAGTTCGATACAGGAGTGTTCTGGAACAACAGGCAAATCGCATTACGGGAACA
TATCCTTAAAGTCGCCAAAGCTTCTCTCTTTGCAGAGTTTTAAATGTCCGAACAGAACTGCCATGAATTGGAGACAAACATAGATAAACGTTGTAGCTAGAAGAAAAAAGGTGACTTGTGCATAAGATATAAGAACACTACTTCCATCCACCAAGCCCTGCTATCCCTAGGCTAAAAGCCGATGCAGACTCTGGTGAAGGGAAGCT
ACCTTAAGTCAGACTCGTTTGTACCTGTGGCAAACGAATGAGTCAGAAAACCTGTGGGTAAATTAGAAAATGGATTGAACAATCTAGGCAGGCTTCCTGCAAGAAAAGGCCTTGGGATCCAGGATAAAGTAGGGCAGGGATTTTACCTCTAGCTTGTTGGAGGCAATGGGCATGTCTGAGCCCTGTGTCAGCCATGTGTTGTCTTC
CTGCAGTTGGCAGCCGTCTTGGCCTATGGGCTGGGCTGGGCAGCCCCTGGGGGACCTCGAGAGCCCTGGACTCACGATCCCTTCCTGTCCCCTGAGAGTCAAGAAAGAGAGGTAGCTGAAGACGGAGAGAGTTGGCTGTCACGCTTTTCCTATGCCTGGTTGGCACCTCTGCTTGCTCGTGGAGTCCGAGGAGAGCTCCGGCAGCC
gagacattctctcagttgaggctttttcctccctgatgactctcgcttgtgtcaaattgacataaagccagccggcataGAGGGAGAGGATGGGCCTAGGAAGAAATGGGGAGGGACCAATATGGGGTGGAAATCAGAACTTTATTGTTAGCCATGGGTAGGGGAGAAAGAGGACCCCTAGCTGCCTTGTCCTTTCCCAACTAAGA
taggcaacccctgtgaaagatgttggactccaaaagggttgcgacccacaggttgtgaTAGGGTCATAGTGCACTGATAGGGTCATAGAGTTAGAACAAGAAGAAAACTCAAGTCTGCTGTCAGCTGTCCTTTCTGAAAGTGTGGCTACCTACAGAAGAGGTCCAGAGACAGTGAAGAACTGAGGGAGGCCATGTTTTTAAGTGAA
CAGTGTCTCCCAACCCCCTCCCCACCCCACCATTACCTCCTACCCAGTGCTCCCTGTGAGGATTCGTCGTCAGTACTGTCATTACCCTCATTCTAGTGCTAAGAAACCCACAGGCAGTGGCAGATCTGGGACTAGACCCAGACCTGTGATGTCATCCTTCCCTCGCTCCTGTCCATAGATAGCCCTGCTGCCTGCCAACATCCCAC
TACATGAGGACAGGGCCCTGTGGCAAGCCCTAGAACAGTGCCACCTGAGTGAGGTGGCCATGGCCATAGGTGAGTCCTGGGTGCGCCGGGAAGAGCAGGCAAGAAACAAAAATGGCCACTGACAATACAGGTGCTCTGCTTACAGGAGGCCTGGATGGGGAGCTGGGCGAAAGGGGCAGGGACTTGTCCCTAGGGCAGAGACAGCT
GATTGATGGAGTACCAAGGCAGGTGGCCATTGTAGACGTTAAGCAACACCAGAATTCAAATCTGAAATGTGCCCTTGTAAGAGGTCTGAGTTAGAGAGGCAAGAAAGAGTGTGAGAGAGCACAGGAGTGGGCGTAGAAGATGTTTCCTATAAAGCTGCCCTCTAGACGTCTTTTCTCCTCCCACTTTGAACAGAGTCAAGGACAGA
ctccgaaaaaaagaaccaaaaaaaaaAAAAAAAAAAAAAGCATTGAACTCCTCATTTTAAGATGATTTCAAAGTCACAGAAAGATGACAGGAATAATGATAAGAAATTTCAGCTGTACTCAGACAGAGCAAGCTACCAGGATGACTTTAATATTCTCTGCATGCATTATTTACTAGTGCTGTCTGCGACCTCTGGACCCCCGGTCT
TTCAGCTGATGGGGAAGCAACTGGAGAGAGGTTAAAATGTTTGCAGTTCAGCAGTCAGCCTTTATTTTTTCAACCAAGTACCTCACCATTTAACAGCTGAAAGAAAGCAATGCTTCCCCCCCCCCCCCCCAGCTTACAATTTCACTAGTACCCAGTAACAAAGCAACCTGGGCTGAGGTGGTTTGGGTGTCTCAGGTGGTCTTGAC
ATGACACATGCTGGAATATATACTCAAGAGGTTGAGTGCAAGTTGTGGTCTTGCTGTTAATTCCATGGGAAGAATTGACCTACCCCTTCTCCCTGCTCTGAAGAAATGTCAGCTATTGCTAATTTGCCTACAGTCTTGAGAAGGTTTCCAGGGAGCTTTGAGGGGCCAGATCAGGGTCGGTGGGGTGCTAGATTTTAATCTTGCTT
CACCTAGTGCAGATATTATCAACACCTCTGACTGAACATCACCCGCCCGCCGCCCCCATCCACCCACCAGTCTACCCACTATTTACTTGTCTGGAGGAAGAAGAAAGAGAAATGCTACTTTCCCCGAAGGCATCAATTCCTGGGTGGAGGGCTGTGCCATGCACCTTCACACGGTTCGTCCGCCAAAGCAGTTCCAGCTGATTGGT
TCGTCCGCCAAAGCAGTTCCAGCTGATTGGTGATATGGACTGTCTGTCCCTTTCCCCCTCCCCTTTTTCTTTCATTGCAGACTCCAAATCCTTTGGGATGAAGAAATAGAAAGGGTAGGGCCCGAGCGGGCCTCTTTGGGCCGTGTGGTTTGGAAATTCCAGAGGACCCGTGTTCTGATGGATGTTGTAGCCAACATTCTCTGCAT
AACATTTCCTCCTTACCACATGCCTCCCCTAACGATTCAGGACAATTGTAAGAGATCCAACCACCCTAACCCTTTTCAGAAAGTCAGTAGGAAGAAGGAGAAGAAACCAAAAATAATGTGCCTCCCTAGGGTTGAGCTCAGCTCTCCTTAGACATTCTCCCCAGGTCTCGTTCCATGCTTTGGCTTACATGTTGCTTTCAATCCCA
CGGAGCGCACTCTCTTAAGGGGTTCTTCAAATTCTGCAGGGGCCGGGCATTGCAGTGAGGGCAGGTGCTGAGGGGGCCTCCTAAGGTGCTCTATAGGTCAAAGAAATTTTCCAAGGATTGTAGCAGTTTTGTAATAAACCCAGGCATCTGTTCTAATGAACCCAAGGGTGAGTGGCATATGGTTTTGCCTTTTCTGGGGCACAGGG
GGAAAACACTATCTCCTGCTGAGGTCCTGTTCTGTTCAGAAGGCACCATACTGTCTTCTCCTTGTCACAGTGGATAGAAGAATGTGGGATCCAGTGAGGTAAGAAAGCTGTGCTGTTACAGTGCCCATGGAGGCTAGAACTAGGCTGGTTACTATAAACATCAGGGAATACTTGTGAAGACGTAGCATTCTCTTGAAGTTTTGTGT
acctgctgagccttttccccagccTGGGAGCAGTTCTTAAGGCTGGAGTTTGGCCTGCAGCATAAAATCACTCCCTGATCGCCTTCTCTTTTGCAGACATAAGAAAGAGAGAGAAAAAATTACTGGAAAAGGCTGGATACGTCCAAAGTGGGAACTCAGCCCTGGCTCCCATAGTGTCTACCATAGCCATTGTGTCTACTTTCACC
ggccctgagtttggtccccagctctggaaaaaagaaccaaaaaaaaaaaaaagataaaagaacGTTGAGCTAGAGGGGAAACGGATCTTGGCTTTAATTGAAGAAAACACAACTAAGGTAGTAAACCAAGTGTCTACAGGACAAATAGCTGGAGGAGAGTCAGCAAAAGCAAGGGAGGAGTATGGGGGCGTGCGGGGGGGGGGATA
cacacacacacacacacacacatgcacacaccctctagttctattacatcaaagaaaggaaAAACCAAATGATGTTAATTTTTCTGACATGATAATTTAGAAGAAAGCCAAGATCCAGACTAAATCTCCTGATTCAGAATCCGTTTGCTTCCCTTCCTCTGCTAGGGTCATGGCATCCTGAGATTGGCTTCCAGGTCAGTCAGGTA
TCTTAAGTGGGGTAAACAGAGGCTGCTAGATGAAAGTCAGACATGTGAGAAGATGGTGTTTGAGAGATGAAGCCCTGCCCACCAGGGCACCAGCTGAAAGAAGAAAGTTTGTCTTTACCGAGGATCTCCATTATCCAAGGATACGGGATAATGGTCAATGGGGAAACCCCGACAGTCAGTGACTCTGGATCTGTGTGCTCTGCAGA
GACTCCACCCTCAGTTTGTCCCTCGATGAGTGTAGGGACACGTACCACCTCAGGGTTGTCATTGAGCCACTCTGTTCACCAAAGACAATCGGAGACATGTAAGAAATgagaagaggggaggagaggagaggagaggagaggagaggagaggagagaggacaggagaggacaggagaggacaggagaggacaggagaggacaggaga
CCCCTGTCTGCCCCGCTGTGGTCTCAACTCTCATTTTCCTGCTCTCTCCTCTCCCTCTTCTTTGTACAGACTCAGCTTAGGTACCAAACACACAGACTTCAAGAAAGGGGAAGAGTAGGCCTCGTCTCTGGTCACTAACAGGCTGTGTCCTTGTCATACTCGACTGCACAATTCTGTGCATGCCCCTTTCTCACAGACAACCTCTT
TAGAAAATTCTTGTAGCTAAAAGTCCCCCATCCTACATCACCCAACCAGAAGACCCAGATACTATCTTGCTTTTAGCAAATGCCACCCTGACATGGGAACAAGAAATCAACAGGAAAAGAGGCCCATTGAAGACACAAGATCAGAGAAGGCACGTTTTCAAGAAACAGAGGGCAGAGCTATACAGTGAGCAAAGTCTCTCAGATCA
TACTATCTTGCTTTTAGCAAATGCCACCCTGACATGGGAACAAGAAATCAACAGGAAAAGAGGCCCATTGAAGACACAAGATCAGAGAAGGCACGTTTTCAAGAAACAGAGGGCAGAGCTATACAGTGAGCAAAGTCTCTCAGATCAGGGAGTTGCCAGCCCAGAGCGGCAAAGTGGCAGCCCCAAGTCAGTACTACACAACATCA
GTCACAGACTGGGCCTCACGTGATTCCTAAATGGGTTGCTCGATGCTACCTACCAAAGCTCCACATGGAAGTGGATTTCCCACTCTTTGTGAAGAAGACGAAGAAAAGAGGAGTTCTGGCCCCCTGAAGCCTGAATTCTTGCATGTTTACAACCATGTGACTGAGCCAGGTTCCTTAAGTGGTGCATTCTGGGGGCGCCCTCTACC
AACATCCTGTTTGGAGAGAAGTACAACCACCAAAGGTATTACTAACCCGGGATGTATCTGGCTGGCACTGTGGTTGTTGACCCACCTGCTTCAGACTCTTAAGAAAGGCCACTAAGAATGGTGACTGAGTGGAAAGGTTTCTCTAAATGAGTTTTGACGAAACATCCGTGGGGTCTGCCCAGGAACTGGAATTTCTTTTTCTGACA
GACTTCCACTGGCCTAGTCTTTAGGATCTATGGGAATACGACCTTTCCTCCACCACTGGGTAGATTCTCTAGGATCAGTTGGCTCTGAGATATTGGTGCCAAGAAAACGAATGGGGATCCAGACAGGGATAAGTCAGGCTCTACCCAATCTCCAAGAGGACTCGATGGGCCTGAGGTCAGGGGCTCTTTCCTCACCCAGAAAAATC
CAGTGGGCAATGCTAAGACTTCAAATCTCTTCTGCCTTCTGAGAACCTGTTCCCATTCCAATGGTAGTCTCCCTCTGGCTTAGGAGGATGGATCTTGCTGAAGAAAGGGACAGGGCTTATGTTAAGTGAACTTGAGAATTTGGCTGCACAGTCACAGACCTTGTTGCAACTGTCCCACAGACAGTTTTAAAGGCTTTGTGGGATCT
ctttctttctttctctccctctttctttctttctttcttccttcctttctttctttctttctttctttctttctttctttgtttTGGGGCCACCATGAGCAAGAAATTGTCTCCtctattaattaatattatgctacaatcatatcattctcacttctgtctcctttttctaaaacctcccctacacccccacacttactctttca
ataatgaCTTTGGGACGTCAGGTCTAGGTCATTTCCACATGCCACTCTGCCCTCCTCCTTCCCGAGAGGTCAAAGCAGCACGTGGAAATGATGTAGCAGCAAGAAAATGCCCGAGAGCCTCCACTCTTCACAATTAACAAAGCCGCAGAGGGATTGAGGCTGGATCAGGTTATACATCCATTCGATAATTAAGTTGTAAACATTGC
TTGTCCCCTGGGCACAAACTCAGGACTGCAGACTGTTTAGGGACAGGGATCACAGTGGGGTGACTTCCTGCAAGAGTTCTGACCCTCACTAATATGTAGAAAGAAACACACGCACATGCATGAGCTcacacacacacacacacacacacacacacacacacacacTTTCagctaggtctggtggcacaggcttgtaatcccagaaa
CCCCCCCCCCAGGGACGCTTTTGCCTCTGCAGGCGCTCATCCATCAGCAACCTCTGGTTTACATTTCCCCCATTACTGTAATCAGCAGGATGCCATTTAGAAGAAACATGCTTGTTTGCTCCCCAAAGGCATCCTTGACTTTTTTAGCACACAGCCCAGAGAAAAAGGAAACTGTCAATTTCTTGACAACAGGAGAAAGATGGCCT
TGGACCCCTCAGTGCTTCTATCCGTTCCTGTCACACTGTTGTTTGACTACTTTGGTTGCTGTCTCCTCTATTGCTATTGATTGGCTTAGTAAAAGCTTAAAAGAAATCCACCCGATATCATACTCAATCCTTTGCTGTGAAGACAGGAGAGACCGCAGAATGAGGAAAGCTCAGAGGTCAGAGCTCAGTGAATTCATTGTAAGCAC
TATGTATCGATTTTGATGTGTGGGTCAGTCAGCTTCAGAAGACTAGGTTTGTGAAGACTAGACTCGTGGAGTCATGTAGCCTCGGACTTGGAACATACCAAAGAAAATGTGCAAGTCGTAACTTCTGAACTAGAAGTTGCCACTGTTCTGCAACCCTGTGGAAAAGAAGGGTCAGAACAAGAACCAACGGTTCCTTACGGCAGGAA
TTCCCTGATAACAGTAGTGAGCTACTCAACAGAGGACACAAAAAAGTGGACGAAGTCACGCTGGGACATAGAGAGGACAGTTAGAGGGGAAAAAGAGAGAAAGAAACTGCCTAAGAAAACCAGCAATACGTGTGAAAAGGTTACCAATAAGGAAGAGAAATTCGTCAAGAAAACAAAACTAGAAACGTAACAGGAGTGAACCAAAA
AGTAGTGAGCTACTCAACAGAGGACACAAAAAAGTGGACGAAGTCACGCTGGGACATAGAGAGGACAGTTAGAGGGGAAAAAGAGAGAAAGAAACTGCCTAAGAAAACCAGCAATACGTGTGAAAAGGTTACCAATAAGGAAGAGAAATTCGTCAAGAAAACAAAACTAGAAACGTAACAGGAGTGAACCAAAATAAAagcactcg
CATAGAGAGGACAGTTAGAGGGGAAAAAGAGAGAAAGAAACTGCCTAAGAAAACCAGCAATACGTGTGAAAAGGTTACCAATAAGGAAGAGAAATTCGTCAAGAAAACAAAACTAGAAACGTAACAGGAGTGAACCAAAATAAAagcactcgagaggcagaagcagtcaggtctctgaatttgaggccagcctggtctacagagtg
CAGCTGGATCTTGACTCTTGGTTTTTGTCTCCTTCTGTGATGCCTTCCACATCATTGGGCAGTGGGTGACAAATGGTCTCTGAGATCCATAGGAAGGGGTAAGAAATATCGGGTTGTCTTTCTTCCCTTGACTACCCAACAGAAGCCCGTACTTTATTCTTAATGTATTGATTTGGGCATCCAAGAACTACTTACTGATTTGTTGG
GCCCACCAGGCCTTAGGTTCAAGCACACAGCTCAAAGAAGATCTTGTTCCGAGGGAGGGGATGGGGGCAAAATCACCCACGTTGAGGCCTATTGCTCCAAAAGAAATAGGAAGACACAGGCCAGTGCTAACTAAGCAGGGAAGGTGGCAAGAGGCCACTGAGATCTCTCCAAGGTTCTGGAGGACCCGCCCCCACCTTATTCCTCC
CTCCACTCCTAGGAGGCTTGAGTTTGAAAAATATGCTCTCAACTTTTTCCCTTTGTCCCTGAATAATTCTGAATCCTCAGGCACAGTACCTAGAACACCCAAGAAAGCCATCAGAATGCTAGCATATAAGATTTTTTATATATACTTTCCCAAGTGACTTAACCAGCCTTACTTACAGATCCTGAGGGGGGAAAATGCctctctcg
agggtctctgatactctcttctggactttgcatttatatgtatgtatgaatgtagccacacaaagacacatacatgtacacataacaattgagataaaGAAAGAAATCCTATTAGCCGAGCATTTATAGTGGTGAATGCACTGTGTGGGTTTTAAGAGGTGTCAACAGAAGGAAAGAGAAACCATTTAACACTACACTGTGAAGTA
aaaaaacaaaaaacaaaaaaaaaCCAAAACCAACTCAAATGTCCCCACTCGTTGCCATCAAATCCATGCTGCAGCTACTTGCTGTCCGATTCAGACAAGGAAGAAACCTTTGGAATGCAGATTCTAGGCGAGTCCTGCATCTTTGGCCATCCCATAGAAGATGCCTCCAGCTGCAATGAGGTTTACTGGAGAATCAAATTCAGCTA
CTTTGGCCATCCCATAGAAGATGCCTCCAGCTGCAATGAGGTTTACTGGAGAATCAAATTCAGCTACTACTCCTTTGTCCAAGACCAGGACCCTGGCCAAAAGAAAAAAGAAAAAGTCAAGTCTCCTAGCCCTGGATGCCTGCCCTACCCTCTGGGTACTACTCAGGTCCGCAGTGACATGCACCCCACCCACTTCAGTCAACCCA
CATCCCATAGAAGATGCCTCCAGCTGCAATGAGGTTTACTGGAGAATCAAATTCAGCTACTACTCCTTTGTCCAAGACCAGGACCCTGGCCAAAAGAAAAAAGAAAAAGTCAAGTCTCCTAGCCCTGGATGCCTGCCCTACCCTCTGGGTACTACTCAGGTCCGCAGTGACATGCACCCCACCCACTTCAGTCAACCCACTCAGAC
CATTCTTTTTAAAGTAGTTGTTAGAAGCCCAAGTTCTTCTCTAAAGACCATTTCCTATTTTAAAAGAGGAAATTTTGGTTGTGGTTTTCTACGTGAAAGCAAGAAAAGGTAAAGAAATAGGAACTGAATTAAAGGGTATTCTTCACCCCTTATTTTTTTTTAACATTTATTTGGGTTGAGGGGgtgtgcatgtgtgccacagtgca
AAGTAGTTGTTAGAAGCCCAAGTTCTTCTCTAAAGACCATTTCCTATTTTAAAAGAGGAAATTTTGGTTGTGGTTTTCTACGTGAAAGCAAGAAAAGGTAAAGAAATAGGAACTGAATTAAAGGGTATTCTTCACCCCTTATTTTTTTTTAACATTTATTTGGGTTGAGGGGgtgtgcatgtgtgccacagtgcatgtgtggtaat
TGAAAAGCTTTATGTTCTTTCCCCAAAATAATGGCGACACTCCTGTTAATTAACACTGCATGGTTCTTTCGAAGGATCTGAACTAGGTATGATGTTTGGTAAGAAATATGTAAATTGAAGAAGTCCAATTTGGAACTTTACAGCTAATCAATTTTGCCATTCACAGTATGGTAGTAATTTTATTTTTAATCAGAAAATACCTTCTA
CATTTAAGCACAGTTAAGTATGAACTACAGTGTGTTTAGCATTCCACAGTGCTGTGTTCTGGCTATGGTACAGAAGAATAAGATAGAGCCCTGGTGTTCAAAGAAATCACACTATTGAGAGGTAGGAGGGGGAAGGTTAGGGCCATAGCTGTCTAGTTATTTCATTTGTTCTTACAACACTTAACGTTGTACCTTAAGTATTTCTC
CATGGTACAAAAAAAAGGACAAATATGGTAGGAAGAGCCCTTCCCAGTCTATAGTCCCCCAGCCTCCAAACCATCATTTAAGCAGGTTGGGCAGCCGGCTAAGAAACACATTAGTTATTGGGACAGAAAGACCCAACTTACGAATGGTTGGTAGGGGATCCACGGAGGTGACCCAAATGCTCTCTAGAGGAGCTTTGGAGGGTGGA
CCCATGGAAACTGCTTCTGACATTACTTCACTGACTGCTCAACTTGTAAGGTCAAGTCAAGTGCGCAGCTCCTGGAATGTTTACTAACTGCTAAACATTAAAGAAAAATTAAATATAATTAAGAACAGAAAAGGAATCCAGTTTTAAATTAACTTTCAAATCTTACCAAGCTGGTAAGTCTCCTTTCCCTGGAAGGAAGGCaggag
TGATTCTAGCCTCTCTCTTTCTGCCTCAGAAGACAAGACAATGGGAGTTCTGAGAAGTAGGAGGAAGAACATTCTATATGCTAACACACATTAGCATCTAAAGAAAGCACTCAATCTACGAACATTTCCTTATGGCTAATATGGCTCAGTATGTTGTAACTTCTTTCTTTAATTTGTCTCTGTGACTTAAGATTTAGGTTCGAAGT
taggaggtgtagaatcggctaaggacagtcccagccatacattagtacattcaaggccagcctccgccatatgagaccctatttcaaaaaTGTAAGCAACAAGAAAAATTTCTATCTAGCGCTTTTTAAATTAGGAAAAGACCCAAATAACGTGTCTCGAGCTGGTGAAAAGCATATCTGAAAGGTGAAACAGCTCGATAGCATTT
GTATTTCTCTTTCTGCTCTTTGCTCAGTCCAGAATTTCTTTTCTTCCTGAGTTCAGCCACTTTTTCCTTATACCGCAGCTGTCTCTCTGTTGGTGCCTAAAAGAAAAACAAAACTGAGCATCTAGCTAAAAATCTCATTAAGTTTCAAAATACAATTTATTTTAAACtttttttttaagacatgttctcaagccagccttaaacct
tttttttggttcttttttttggagccggggaccgaacccagggccacagaccactgagctaaatccccaaccccTACCATCTCTTTTTTTAAGAGAGAGAAAGAAAAAGGACCTTCTCTATTTAGCCCTGGCTGGCAATCCTTTTTTCTCAGTCTCTAGAATGATAGCATTAAAAGAAGCCTGGGCTACCACACTAAACTCaaaaa
AATCCTTTTTTCTCAGTCTCTAGAATGATAGCATTAAAAGAAGCCTGGGCTACCACACTAAACTCaaaaaaaaaaaaaaaaaaaaTTTTTTTTTTTCCTAAAGAAAGAAAACAATTGTCACAGTACAGATACATTACAGCCACTCATCCAAACCACAGTTTTTAATGCTCTTTCAGAAATGCAGACTTGTTTTAGTAAAAGTCATA
CTTTTTTCTCAGTCTCTAGAATGATAGCATTAAAAGAAGCCTGGGCTACCACACTAAACTCaaaaaaaaaaaaaaaaaaaaTTTTTTTTTTTCCTAAAGAAAGAAAACAATTGTCACAGTACAGATACATTACAGCCACTCATCCAAACCACAGTTTTTAATGCTCTTTCAGAAATGCAGACTTGTTTTAGTAAAAGTCATAATGG
AATCATCCCCAAAAATCCAAgggctagggatgttgcccagtggcagaatgcttgtctagcatgtgtgaggtcctgggttccagcaccagcTCTGGGGGTGAAGAAAAAgaggaagaggaggagcagaaggagaaaggggaagggaggagagggggaagaagggagtaggaggaaagggggaggggagagtggagaagagggacaga
AATCTGTTTTTCCGGAAGCAGATTAGTTTTCTGAAATTGGAAGTTTCTCTCAAATGTGTGTGACTCCAGGGCTTGGCGCTTCAGTGCTTTTATATGAGCTAAGAAAACACTAAGGGGTACCCTATGGATTTGGAGTGGAGCTTGATGGGCCTGGGGAAGCTCAGTGGtttttttgtttttcttttttctttttcctttttttggtt
ctaggcaagcgctctgccactgaaccaaatccccaaccccgtttttcttttttAAACCAGGTATGCTGACCTGCACTTTTAATGCCAGGTCTGGGAGGGGAAGAAAGgcttacttggtgagctttaggtcactaagagaccctatctggcaaaaagatgggaggtacctaaggcatgggaccTTCCTTAGGTATGATGCCAGAGGA
GGTTGTCCTCTGGGTtgcatgcatacatatatatgcatgcatgtgtccctgcacacacatgaacatgtatgtgcatgtgcatacatacgtgtaAAAGAAGAAGAAAAGTaggaggatgagggaagaggaggagaaagaacagtgcagaaggaaaagaaggaggataaggaggaggaagaggagaaggaagaggaggaagaggagga
agatctgatgccctcttctgctcaccgtgggcacctgattgagatgcacacagacacagaaaaataaagaggcaagagaaaatgtttaaaaaaaaaaAGAAAGAAAGAAAAGAAAAGAGATGGAGAAGCAAGTTGGGTGTCTAAGATTTCCTTACATCCTCTCCTCCAGCCCAACTCTTCCCCAGCCTCCTGCAGCCACCCAGCCC
ctgatgccctcttctgctcaccgtgggcacctgattgagatgcacacagacacagaaaaataaagaggcaagagaaaatgtttaaaaaaaaaaAGAAAGAAAGAAAAGAAAAGAGATGGAGAAGCAAGTTGGGTGTCTAAGATTTCCTTACATCCTCTCCTCCAGCCCAACTCTTCCCCAGCCTCCTGCAGCCACCCAGCCCCTGA
gccctcttctgctcaccgtgggcacctgattgagatgcacacagacacagaaaaataaagaggcaagagaaaatgtttaaaaaaaaaaAGAAAGAAAGAAAAGAAAAGAGATGGAGAAGCAAGTTGGGTGTCTAAGATTTCCTTACATCCTCTCCTCCAGCCCAACTCTTCCCCAGCCTCCTGCAGCCACCCAGCCCCTGAGCTTT
tcaccagatcccAAATATATGCATGCAGAAGcacacgtgcacgcacgcgcacacacacacacacacacacacacacacacacacacacacacacacaTTGAAGAAATGAAATCCTTAataaagaagataatatgatacactccttctaaaccttcagtggctccccattacctagaagacaaagtcaaagtgtcttcttatagcat
AACCATTGTATCACATCTGGATCTTAAAGGAGAGTGGTCGCCCCAGCCTAGCTGATGAGGGCGCCCCTCATGGTTTGAGCTAGAACCAGTTAGTGACCTAAAGAAAAAGGGTGGGTCTCCAAAGGTGTTTTTTTTCCCCCCGCCCtttggtctggagatagtctcatgtgtctcaggctggccttggcgtttattccatagccaag
CACAGGCGCATGGCACACGTCAGTGCAAAACAGCTCACCTTCACCCCTGCACACCCGTATCTGCACACACCAGATGCATACACACAAATATTCATAATGGAAGAAATACAGTCTGGGATTCTGAGTCCAGATCTGAAACCATCCTAGGATGGGCAGCCTCCTGTGAAGTTTGCCTGTGAAGCTGAGATTGTATCCTCAGTTGCTTT
TAAGTCAGAGAAAGCAGGGAAACAAACTGGCATCTGCACACCGTCTTCAAGTAAACAGAGTCCCTGACGCACCCGGAGAGTGTACTTTTAAGGCAAGAGGAAGAAACAACCCACTGTGACAGCTTATAAAACGCACGGGCTTTGGCCCTAGAGTCTGTTAAGGCACAAAACCTGGTAGGCAGCTGTTGTCAGTGGCCTGCACCTCA
CTACTTCCTTAGTAAGTATACCTCCCTTGGGTTGCTGGCAAACTTCTCCCTAAATACCACAGCACGGAAGATTCCTTTTACGAGAGAAATGTCACTGAAGAAGAAAGGTCCTATGGAACAGTCTGAGACGACCGCCATGAGCGCGCGCTTTCGAACACAGGATGAACTTGTTCTTTTTGGTGTGTCTGTGTACTCGAATGTCAATG
CCCGCGCATAGAGTGAGAAACCTAGAACATGGCTTAGAAAGAGCCGGAGATGAAACCTGATTCATGGAGGTCAGTAGTGAAGAGAAAAAGGAAAAGATGAAAGAAAGGACTGGTTTGCCAGAGGCGGCCTGGAGATTATTGTGGAAAAAAACAGTGGAGCGAGACTTGGAAACGGGACAGAGCGAGCAAGCAGAGAAACTAGGAAT
AACGAGAATCATCTACTGTCTGTATGGGACACTTATTCCCACATATGAGTCACATGAGAAAAACTAATGTCGGAACAGAGAAGACACATACCATGTAATAAAGAAAGCAGATCTAAGGAAAACTACTAGGCTAATCTAAAAGAGAACATTAAAAAAATTATAAAGATTTCCAGTGTACTAGGGAACAAGAAACAGCTATTTCAGGT
CATACCATGTAATAAAGAAAGCAGATCTAAGGAAAACTACTAGGCTAATCTAAAAGAGAACATTAAAAAAATTATAAAGATTTCCAGTGTACTAGGGAACAAGAAACAGCTATTTCAGGTAACATTATTTACCACAGAACAATGAAAGTGTAAATGTTAAGTAAAATAAAAaactgttctaaaactagcagatgctcctcttaaat
ATGTTATTTATGACTGTCATAGTTACTATTTATAGTAATAAGTAAAAAAAGAATATAAACAAATGTATTCATAAAAAGCTGCAACAAAACAAACCCAAACAAGAAATAATCAACAAAGACTAGGATCTGACCAGTTGCAAAGCAGAATTTAACAACTGGTAAATAAATGTGAGAGCTAAATCTTTGGGCTAAACACAACTGACATA
CCATCTTGTAAAAGAGGCTCTCTGGATTCTGCAGCAAAACATACGGCTCATCATATTCTCTCAGTCTTCCCGAATCCAAAACCTGGGGATCAGCAGAAAGAAGAAAGCCCACTGAGACACACGGCGTCTTGTAGCAGTATATCATCACACAGACAATGCTTCGGAAAGGGGCGGGGCCAGGGAGAATACAGACTGTAATACAATCT
TTATTAGGGGAGTCTGTTAGTGCTTTTAAAACCCTCAGACTCGGAGCTTGGAGAGGCGCATATACGTACAGAATACATATATGTAAGAATCTATGAACTGAAGAAAATTAGCCTGTATATTTAGAACATGGGTCATGTCAGAAAAGCCAAGCGCAACAGTGACCAAGCTGGATCGATAGGATCTGAGCGGTAGCTGGAGGGAGAGG
AGGTCCTTTAGGGCCGATGGGGACTGAGCCTGGTGAGTTTCATCCTACAGCCAACCCCGGGTGAATGACAGACAAGCAGTTTCAGCACTGCTGTGCACAGAAGAAATCGCTAGACATCCACTTTCTCTCTGGATAAGACTAGAGAAGTAATTGGGGGGCTGATGACCTCAGGTACACACAGCAGGAAGGGCACAGGGTTGAACGTC
TCTGCACAGTCCAGGTCCTTGTCCCAGATGTGAGGACTGGGACCCATTTCAAAATAATTTAATCCAGTTTATCCACAGGGCATGGCCACTCCTGACATTAAAGAAAAGAAAAGGAGATTGCAGTTTTAAAATGTAGGTCTCTCCCATGCAGAAGGCTAAGGGAGCAAATCAAGTTGCTTTACAAGAGGATGTAGCTTCTATTCTGC
ACAGTCCAGGTCCTTGTCCCAGATGTGAGGACTGGGACCCATTTCAAAATAATTTAATCCAGTTTATCCACAGGGCATGGCCACTCCTGACATTAAAGAAAAGAAAAGGAGATTGCAGTTTTAAAATGTAGGTCTCTCCCATGCAGAAGGCTAAGGGAGCAAATCAAGTTGCTTTACAAGAGGATGTAGCTTCTATTCTGCAAGAG
GACAGAGGCACGTGGGCTGGCTGGGTGGCTGGCTGTAAGCCTATTCTTGATGGGACATTTCTTTTCCTTCCTCTCCTTTTTCAATGGCCTAATCTTAACCAAGAAAAGTTCCACAAAGGTGAAACGGAGTGAACCAGACTTCCAGTGAAAGTCTGGTTCATTCTGAGTTGCGAGGCCTTTCCAGCTGGGTGTGCTACCTTAGTTAC
ACTTCCAGTGAAAGTCTGGTTCATTCTGAGTTGCGAGGCCTTTCCAGCTGGGTGTGCTACCTTAGTTACTAGTTTTACTTTATCTGGGAAAACAACTAGGAAGAAAGGTAAAGATTATAAGACCACAGTGTGGCCTGTCAACAGGCGGCCGCAACCCAAGTCTCTGAGCCTGGGCTTCTCTATAATTTAATTCCCTAGAATCCCGA
AGCTTAGTTACACTGTTTGCCACTTCACCCAGATCCACTCATCTCTCTCTCTCTCTCTGCACTGCTAGCCTGACAGTCTGAGTTGCCAACACTCGGGAGAAAGAAAGATGTCAGAAAGACAGCAGCCGCGCACTGAAGGACAGTGGGGTGAGGCCAGGAGGGGAGGGAAGGGTCAGATTATAACCTGCCGTGTCAACCACACTTGA
CATAGTAGGACTCAGTGCACACGTAAGCACTCAAGGCACTGTTCCAAACAGAAAAATTAACCCGGGCTTAGCTTACTGGGGGTTCCCATCAATTTTTTAGAAGAAAGGACACACAGAAGGTGTGAGCGTCTATGGGCATGGCCGGGGGCAGGGGGACCCACCATTATCTTGTCGCTGTCAATGATGGTGTTCAGTCTGTGAGCAAT
AAACATGTAAACCAGGAGCACCTTAACAGCCCAAATCCTTTGCCTGTGTGAGTAAGGAGTCCCCGGGAATCGGTCTGCAGGGACACACTACACAAACAACAAGAAAATCTTCCAAAATTAAAGGTATCAGCACGGAAACTTAACCAAGGCTCCAGGAGTCTGCTAGCTGGACTCCGCTGTGGCATCGCAATGACAGGTTTGTCAGT
cttggcttgtgcgcctccgccatcccccgggaaggaagaattctcacaacaGTGGTACAGGATATTTGGTCTCTAGGAGAATTTGAGCTTTGCTAAGGACAAGAAAGATAATACATTGGCTGAACCAGATTTGGGTTAGTTAAAATGCACCACAAGGAATATTATTTCATATACATTTCACACCCACTCACAAACATCAGTGCTCC
TAAGGTTTCACACGCTTGCTCACGAAATGTCGTCCCTATTAAGTTTCCCACCACGCAAATGTGCTCCAAAACACCTCCCTGGAGCATGAAACGCTAACAAAAGAAACCATGGCGGTGTGCCAGCGGAAGAATAAAATGATGGAAGTTAACAACATTTTCCTGGTCATAAGCAAAGATAGGGTTATTGGAGTAACTTGAAAAATTTC
TGACTGTGAAGTCATAAAAAAAAATTGAAAATGGCAAATAAGTCAAACGAAAGGGGTTCAACAGGCTTGGTTATGGTTAAAGTTACAGAATTTAAGATGAAAGAAAGACAAACTTGCATGTGGTGGGACTTTCTTATCAGCGGAATAAACATCATTTTTCTGACTTCAGATTTAAAacatacacacaaacacacacatacacacac
AACCATCCCTAGAACACTGATCACCAAAATAAGGGTCTCTATAAAATCTATAGTGTCAGCTCAACAAGGGCCATCACTCGTGCTTATTTAGCAATATTAGAAGAAAATAATTAAGTAAACAAGAGCGATGTTCTTTGTTACAACATGCCGGATACACATTTCATAAGTAAAATTTCATCAAGACTCATTGAACAAGGAGAATGATT
TAAGCCTTTGCGTCATGTTCAGTAGTAGGCTGTTGGCTGGCGCTAACACAGCACACATTTTTATTAGGTATGGCTGTCCTGAAGGGGCCAGTCTAGATGAAAGAAAGCATCAGGGGCAGCAAGCTGATAATCCCGGTCCCCCAAACTAGAGACTTTACTAGGCCTTTTGAACGTAACTGACTATAAGCTAGGCCTCCATTGTGCTA
TTCTGGTCTCAAAGGTGGAAGTCCCCAAGTCTCAAGTTTCTCTTGTCTTCTTCCCTTAGTCCTGTAGCCTCTGAATGAACCGGTCATCATGCATTTTCAGAAGAAAAGAACATTGTTCGCCCACAAAGAAAGAAGAATTTAAGTCCTGAAAAGTCGTCTTTAAATGCAAAAAGGTCACCAGCTCCAGGGAGTAGTGCCATGGGTTT
CAAGTCTCAAGTTTCTCTTGTCTTCTTCCCTTAGTCCTGTAGCCTCTGAATGAACCGGTCATCATGCATTTTCAGAAGAAAAGAACATTGTTCGCCCACAAAGAAAGAAGAATTTAAGTCCTGAAAAGTCGTCTTTAAATGCAAAAAGGTCACCAGCTCCAGGGAGTAGTGCCATGGGTTTTAATGAAGACTTCAGTGTGCAGGAA
acacacacacacacacacCCCAGGTGATCAGAAAAGGGGCCTTAAAGAGACATAGCAGCTCTGGTTAACCTTTTAAACTCATTAGACGCTCAGGGGGATTAAGAAAAAAAAAGGAGGGGTTGTTTAAAAAGCACCTGGTTTTTTGTTTTGGTACAAACAAAGGGAATCTATTAAACCTACACGAAGAATCTGTTTGATCATGACAA
ACATCAGCCCCTGCTAGCCTTTGTAAACGGGAATTTACTGCGAATTGCTCTTTGATTGAGGACATTTCCTCCGTGCCAAGAAGACCGGGCTCTGGATGTAAAGAAACTCTAACCAGAGAAAAACATTGAAATTCACATTTGCAGATGCTTTCTGATAAGCTAGTCCCCGAAGCCAGGCTCATCTTGGGGCTCTCCTCCTGGCAGGG
TATTAAAGTCAGAGCAGGGAAGAATGAAGTGTACTGACAATGAGATCAAAGAATCAATAGAACGCAGGTGAATATTGGTCAGGGCAAACAACTGAATTGTAAGAAACTAGTTTTGGGAGTGTACGCTTAAACCCTGGGCAGGAAACTAGCCTTCTCTCCAGCGAGCTTGCTCAACAGGTGAGGGCATCCAAGGAGATGACATCATC
TGAACAGAAACGGAATACGTGCGCCTATGAAAGCCAATAAACTACAGTTTAAAAGATTTTTCTCCAGCAACTGATAGAGTTTCCACAGATGCCAAAGGGGAAGAAAGACCTTCGCCAAGTTCAGAGTCACAACACAAAGTGACACATGGAAATGAACCGGTTTTAGCTCTTTCAGTTGCCTGTTTCCCCCAATTTGGACAAGGTTC
TAAGAAGGGAGAAAAGGTAGGAAACTAATATTTTTTGCGCATTATAGCGAGGCCCGGCACACATGTGTAAAAATGTATTATCGAAGTAATAGCTTTGAGCAAGAAAAAAAAATAAAAAGATAACACACCCAAATCAATCTACTTCTAGAATTGGAAAATGCTTTCGAATGGCCCAGTACTCTCTCAGATGATCAAATCAACCACAA
GTGGGGCCAGCCTGGGGGTGGGCGCTTCCTGCATTCCCAAGGCGCCTCCTTCTCTAGGTCCGTGTATTCAATCACCCTCTCCACAGAAATCATCTAAGGGAAGAAAGGCATTCACATGGTCAGGGCTGGGAGCTTCGTCGAGGGTACATTTAACCTGCACACAGCTGGGCAAGGTAAAGCTTGGGTCTTCACACTGACCGAGACTA
ATGAGCGGGTAGGAGTGGGGGAGTGGGGAGAGCTATTAATTAAACAAACAACCTCAAAATACTGAATTCTTCTCTTACCAAGAACGAGGAATTACCCATTAAGAAACAAAAATAAACAGGCCTCCGAGAAATTAGCTTATATCCTCTCTAGGATTTCAGAACTTCCCTCCTACAGAGGCATTTATTACATTTGAAGACAGCTTGTG
GTATCGACTGAGACTATGATGCAATTTTTAAAAAACCCATTAAGAGTTCTGGAAGACTATTAGATGAGTTTACTGATCCCAGTTGGACTGGCGTACATTTAAGAAAGGGCGCGGCGTGTGTGAGGTGCAATGCCACTACTCAGGTTCGTCACCATGGTTAACAGCCTATGACGTAATCTCACTCTCTGTGTCAGCCGCAACCACAG
CAGTTCAGTCCACCGAAGTCAAACGTGGTCGCCCCGTTCCTTTCACTAACTCATCCTTCACGGTCTTGCCCTCCCCGTACTTCATAGCTACTTCCTTGGAAAGAAATGATTGCTAGATTGCTGGTTAGGAGCTGGCAGGTGGCTGTTGTCCCCCAGTAGTTAAGAAAGTACCTCATATGGCCAGCTAGACAACGAGCAAGCCAGGG
GGTCTTGCCCTCCCCGTACTTCATAGCTACTTCCTTGGAAAGAAATGATTGCTAGATTGCTGGTTAGGAGCTGGCAGGTGGCTGTTGTCCCCCAGTAGTTAAGAAAGTACCTCATATGGCCAGCTAGACAACGAGCAAGCCAGGGACGTACAGGCTTCTCTGTGCATCCCAGAGACGCTTTCCTCTTCCCAGTAGCCTGAGAACAG
CCGGATGGACTGGCGGTGAGGTGTGTGTCAGGGTACAAATGCACCAAGGTGAAGGACCACCCTACCCTGTAGGTCGGAGCTCACTGACGTTTAATTGAGGAAGAAATACTTTCCCAAAGACAAGACACTGGCGTCGGAGACAAAGGCCAGCCTCCTCAGGAATGTGTGGCTGCCCGCTTCATTCTCCCTGATGCTTTTCCTGACTC
TTATGGAGGCTGTCTGTATTACTACACCGTTGCTACACCCATCCAAGCCGCTCAGTACTCACTTGTGGACTCCAGGCGCTTGACGTCCCGCGACGTTTCTAAGAAATATCTCCGAAGGACCACAAAGATGATGGAGAGTGGAACCAGGGGTATGAGGATCCAAGGGATCACGGCCGCCGCCACGGCGATCACACTTACAACAAGGA
ATTTTCCTCCGACTTAGCGAGGGAAAAATGGCGACGAAGCCGTTTACTGATGTATGTGTAAAAAGGGTTCTTTTATCTATTTTGGGAACATGTGAGATAAAAGAAACTGATCTCTGAGTGGAAAGAGAACATGACACGTTATCCTGCTGAGTGACAAAGGATTCCTGGAGGGGTGTTAAAAGTTTGAAGAGCACTTGGGCTTGGAA
GAGGCAAGATGGGTGTTAAAGGGCTGACTAGACAACGCAGTTAACATGTTTCATGTAGACGGCTTATGACTTGAGAAATGGTGGCTAAAGGTTATATTACAAGAAATAGCAACCTGAATAGGTCTATTTCAATTTGAGAATCAGAATTCATAGTCTGAAAGGAATTTAGTGACGTGTCAAAGTTCTTGGTTTATAAGTGATCCACT
ggtatctgtgggttggaggccagtctagtctacacagggagttcaggtcagtcatggctacacagtgacaccctgtcccaaaCATCCCAACCCCCTGCAAAAGAAAGAGAAGGGGACTGCAGAGAAATGCAAACAGCTGAAGACCAACAGTTTGAGAAGATCACTGCTGGCGACTAGCGACTAGCGACTGGCCTCTGTGATTCAGG
TAAAAACTCTTTTGTTGATTTTCCGAAAGCATGGAAAACCATGTGATTCGGTTAAAAATGGATGGGTTTACTTCTAAAGACAGAGGTCTTTGGAAAAAAAAAGAAATGAGGGCAAGGCAACCTAGCACCGTCCTTTGTCTGAGAGGGATTGGAAGGTGGGAGTGGGGTGAGCAAACCGTAGAAATCTCCGAATGACAAAGTCATTG
CATCATAAGCAAATTTAGTAAGACGCATGGGGTGACTGTGGGGCAGAGCGCCAGCCACTGAAGGCAGACCGCTTACTAGCTTTGCAAAAGGTGTGCTTTTAAGAAACTAAATGAGCAATCAAGCAGGAGCAGACCAGTTTGTTAGCCAAGGGACAAACAAACACATCAGGAGGCAAAGGCTAACACTCAGCCCTCAGGGTTCCAGA
AGAAATCAAGCATGGGAACAAGCACACCATGCGTGCAAACCAGATCAGTGGCCCTGCGTGTGTGTGTGGGGGGGGGGGCGGGAATGAGCTGAGAAGGTATAAGAAAACAGAAGAGAGAGCAGTATACATGACACATCTTTATATTCCTAAAATCTCGGGGTAGGCTCCACTTAATGAGCTATGTTGCACTAACTTTGTACAGGCTC
CTCTAGTTTAAGCCTGCATAAAACTATTCTGTCTTGATGGAGGACTTGCTTTTAGAAATCCTGTCTATATTCAAAGTGCTTGCAATTTCTCGAAAAGGCCAAGAAACGGATATAACTTTCTGTTTTATGTTATTATTTCCAGTCATGTATTTATATTTCATTCAGAAAACCCTTCAATCCATCTTTAGTCACTAGTGATTCACACA
TGCCTGGTGGGCTTCCTGGTGTCAGCAGCAGGGTTTGCTAATGACATTAAGAACAAAGGCAGGCAGGAAGTTTGCTACTAAGTCAGTTTTGAAAAGAGCTAAGAAAACCCTTCAGGGACTGACACACCAGTAAACAAGGCCTGAGAAAAATTCCACCCATCTTGGAGGTCCACACTACAGAGCTGGTGCTACTACTGACCAGAATA
ATAATAGTGTTTATTTTAAGTTTACATGATTCCATTAAGAGTCCCAGAACACCACTGGCTTGTTTTCGTCCTGACAGAGCCCTATCCTACTTAAAAGAGGAAGAAAAAAAATTACATTTAGATTTTTGTTGTTGTTGTTGGCCTTTCTTTGAGGGCAGGTTAAAATTTTCTGTGGCTTTCATTAAAAAGAAAAAAATCTTTGCCCT
CTACTTAAAAGAGGAAGAAAAAAAATTACATTTAGATTTTTGTTGTTGTTGTTGGCCTTTCTTTGAGGGCAGGTTAAAATTTTCTGTGGCTTTCATTAAAAAGAAAAAAATCTTTGCCCTATCATAAAGCAACAGGCGGACGATGCCAGCGATTCCCCAGTGAGAAGCCTGCTCCGCCATCACAGGCGAATCCTCCTCCGGGAAGG
TTTTTGTGAGATGCATTTCTTCTCCAAAATAAACGCTTAGGGCGAAACAGAGACGATCCCCTGCCTGAGTCACTGAAAAGTCGACAGAATTAAATGACAGAAGAAAGCAAAACAAAACAAATCAAACCGCAGGGGCAACGGCACTGAATGAGGAGATGAGAGAAAGGTGACCCAACATGATTCTTTTGGCCCTCAAGTTCACAGAC
TGGCCCTCAAGTTCACAGACAAAACAACATGCTAAAAGCAGGCATTTCTGTGGTATCCTTTTATTAAAGACACCTTAAGACAGAGCAATCAACGTGTGAAAAGAAAAGCTTCAAAAAAAAAAAAAAAACCCNNNANNTNNNNNNNNNNNNNNNNNNNNNNNNNNNNNNNNNNNNNNNNNNNNNNNNNNGCATAATTTTGTTAATCT
CCCTAAGAGAAACAACTTGCAAACAAATCAAAACAATATTTTAGATGCATATGTGTTTAATATATTATGCATTCATACAAAATCAGCCGATGTCAATGACAAGAAAAAGAATNNNNNNNNNNNNNNNNNNNNNNNNNNNNNNNNNNNNNNNNNNNNNNNNNNNNNNNNNNNNNNNNNNNNNNNNNNNNNNNNNNNNNNNNNNNNNN
AAATCAGATGCATACGAGGAAACATTACAATTGGTCAAACCCCCACACCCCCGCCATCCATGCACGCCATAGGTTTTATGAACTAATCTTTAAGTTCACTAAGAAACCTAAGAAACAATAACAAAGGAAGAAAACTACTatggctcaatgggtaagagcatctgctcagtcagcataaggccccgagctggagtagtccccgatac
GCATACGAGGAAACATTACAATTGGTCAAACCCCCACACCCCCGCCATCCATGCACGCCATAGGTTTTATGAACTAATCTTTAAGTTCACTAAGAAACCTAAGAAACAATAACAAAGGAAGAAAACTACTatggctcaatgggtaagagcatctgctcagtcagcataaggccccgagctggagtagtccccgatacccaggcaga
CAATTGGTCAAACCCCCACACCCCCGCCATCCATGCACGCCATAGGTTTTATGAACTAATCTTTAAGTTCACTAAGAAACCTAAGAAACAATAACAAAGGAAGAAAACTACTatggctcaatgggtaagagcatctgctcagtcagcataaggccccgagctggagtagtccccgatacccaggcagaaagccgggAACGTCTGAG
ACTCCTTTAATGTTTCACCGGATTCAAGAATCTTCCGTCCCGAGAAATGAAAGGTCAGGCCATCAACAGAAAACACAAGAGGGACACAAAACACTAAGGAAAGAAAAGCCATCTTCAGACAGCTGcctgagttagaattcctggtacccaactagaaagccagagacgtctgagaggggagacaggtggatcccacaaactcgcag
TCACCCCAGGCAGCACAACTCTCTGGCAGAGATCCCCCACGGCCCTCACTCTCACCCACCATATATAACGTGAGGCAAGGGGGTGCTCATGGTGACTCTTAAGAAATACGGTGAGAGAATGAACAGTGTTTGTGGAAGATGTTTCTGCCTTATGGCTGAGCTGACATCGAAATCTGGGACTGTGAGGCAGACGGAGTTCAAGGCCT
ATCATATATATATTCTacacacacacacacacacacacacacacacacacacacaTATATGACATGAACACACAAGAGTGATTGGGAAAAAGAGACCAGGAAGAAAGGAGAGGGTGACAGAAAAGGGGACACTGGGTTGTTGAAAGAAATTGTTCTAGTAAAAGATATTACTATGGACAAGGAATAAATGCCAATTTCAAAAGAAA
cacacacacacaTATATGACATGAACACACAAGAGTGATTGGGAAAAAGAGACCAGGAAGAAAGGAGAGGGTGACAGAAAAGGGGACACTGGGTTGTTGAAAGAAATTGTTCTAGTAAAAGATATTACTATGGACAAGGAATAAATGCCAATTTCAAAAGAAAGCAAGATTCCATATTACCCTAACATTATACCGCATAGGCAGAC
AAGAAAGGAGAGGGTGACAGAAAAGGGGACACTGGGTTGTTGAAAGAAATTGTTCTAGTAAAAGATATTACTATGGACAAGGAATAAATGCCAATTTCAAAAGAAAGCAAGATTCCATATTACCCTAACATTATACCGCATAGGCAGACTGGGGTGTGTGTGTTATAGAAACAAATGACTTTGGGAGTTTAACCCCTTTAAACCCA
caagccttattaacgtccttcctcctaggattccaggccagtgccgCATCCGGCTTATTATGTAGGTTTTGGAGATCCACATAGGTTCTGATGCTTCCACAAGAAACGGTTCCCCACCCAAGACGCCTCTCCCTGCTTTATAATCTTAGTTTTTAAAGGCACTATTTCTCTGTATCAAAATAATTTTTTTACTGAGGTATATTTCT
ACTGAGTGGTGCATGTTTCTTGAGCTACTGCCACGTCCATTTATGTTATGATAAATGTTATGTTATGATAACATAACATTTATGTTATGTTAGTGATGTGAAGAAAGGAAACCTTTTAGCTAAGTAATAGAATCGAGCCTGAAATGAGCCCCCGTATGCTCTGGCAGAGGCATACTCCATGCCTggctggaacagtggctcagctg
GATCTTGACCACCAACGACCTGAAGTCAGCAATAATTCACCATTCACTAAAACAATGGTTCTCTCTCATCTGCACACTAATCCTTGGGATCTGACCCAAAAAGAAAAAAAAAATGCTCAGTGCTGGCTGGTGACACTGCGATTTTATATCCCTCACAGTCCCCAACCCTGCTCTCAATGATGGAAGAAATATCTCCAATCACCTTC
TTGGGATCTGACCCAAAAAGAAAAAAAAAATGCTCAGTGCTGGCTGGTGACACTGCGATTTTATATCCCTCACAGTCCCCAACCCTGCTCTCAATGATGGAAGAAATATCTCCAATCACCTTCATGCAAAGACGGCTCTTACAAGTCTCTCCTGAGCTTCTGGAAGCCAAAGGCTTGGGTTCTTTTTATTATTATTCACATAAGTC
cacacatgcacacatatatgtgcacacacatgcacacatatatgtgcacacacatgcacacatatatgtgcacacacatgcacacacacacTGCAGAAACAAGAAAGCACGGACGATATACCAGGCATTACGACATTGGAGAAACTGTAACACCGAGGACCACTCCCAGAGAGGGTGAGGTATAGGAACCAGACTGTGTTAGCCTA
GTGGTAGAGTGTTTGGACCTCGGAGAAGGTTCTGGTTTAATACACTAATTGAAGTTTCAAAAACCAGATGAATTAAAAACTATAGCCCTCTTCATTGAAGAAGAAAGTATGCATAAGAAGTTTTGTGGGAAAGAAGTAAATATGAATAAATGTAAATAGGTCAGTTCATACCTCAAAATTGCATTCATTAAAACACATCAAAGCTG
GCAGCATCCTTGCGGCCTTATCTCCCCCCATGTGCTTTTAGCCACGTAAACTGCCGTACAGCATTTCCTGCTTCCCCGTAGGCATCTTATAAATACAAATAAGAAAATACACCCTGGATTTTTCCTCTCGCCATCTCCTTCTCTGCCCTGGACTGACAGACCATTATCACTGTTGTAGCGTCTCCCACATCATCAGCCCTGGCCTG
ATCCCTAGCACTTGTTTCTGGGGACCCACTGCCTCAGGGGACCTAGCTCTTCCCATCAATAAGGGCACCAAGAGGCACCACATCATCCACTGACTGACTGAAGAAAGGATTCTGAGCTTCACAACCAGGAGGAGGGCTGCTGTCAAAAGCCAGCAACCACTAAGGGCTGGCGGCCCTGTTGGGACTAGAACTTTGGTAGTCTATTG
ACCCAGAAAGGAAAGTCTAAGCTGCACCTAGGCAGAGAAAGACTGCTGGCCCACTGAGGGCAGAGCGACCAGAAAGACACTAGTGGCACCCACCCCACAGAAGAAAAAGGAGAGACGGTGAGACCGTGTTCAGTGAGACCGTGTTCTGAATCTTTGTTGCAAAGCAGGGGCTACCCTTCAGCAAAGCATCAGCAATTTTCCTGTCT
AGGGGCTACCCTTCAGCAAAGCATCAGCAATTTTCCTGTCTCAAAAACACAACCACAGTCCACACTCCGGGGGCCTGCTACATGCCTGGTAAACACTTCCAAGAAAAGATACAAAGTATCAACATCAACAGAAGCCTCCCCGTGAGTGACTGGCTACAAAGTATTAACATCAACAGAAGCCTCCCCATGAGTGACCGGCTACAAAA
GTTACATTTGTCAGGCAGCGTGATAGCAGCCAGGATCCTCAGGGGTGAGCCTGTCTCACACTAACACTAGACGAGTCTGGCCAAATATGCAACGCTGGAGAAGAAAGATGCTGAACTGAGGCTGAACTCAATAGTTGGGGTGCAGCTACTTTCTGCCCTCTAGCCTAAGGATGGGAATCACACTGGACAGAAGAAAAGAGAACTCC
AACGCTGGAGAAGAAAGATGCTGAACTGAGGCTGAACTCAATAGTTGGGGTGCAGCTACTTTCTGCCCTCTAGCCTAAGGATGGGAATCACACTGGACAGAAGAAAAGAGAACTCCTAAACCAAACACCTAAGAGAGAACCCAGGAGCGTGCCTGCCTCGTGCCCACCTCCTAGCCATTATAGGCAATGTGCCTTTATCGTCAAGG
CACTACATACTCTTAAAAGATAGAGAAAATAAAATGCATACTTGTGGCGATCAATTTAAGGTTTTCTACACAGCAGAATCAACATGTGAGAAGATTTAAAAAGAAAAAAAAACCCAGTTCATTTCTATATTTTAACAGGAGAAACAGCAAGGACATAAACAGCCACATAcagaaaactgggtatgatgttgagatggtgcacgctt
TCAGCCACAGAAAGTGTGTCTCTCTGCACCCCTACTCCCTGGCATGTGCTAACTCGGTATACTAACGGAGCTCTGCGTTCACACCGCTGTGCCGAGAACCAAGAAAGGACAAGACTCAGCACACAGTCCCGAAGCAAGGGGACAGGCCACCGAGAAATTCACAAACACATTAAAGCTAGTAAAGTGATTCTGTTTCCTCTTGgggg
TCTTTGGCACATTACCTCCCCAACAGACTCTGTGAGCTAAGGAGAGAGTACGGATTCCTGCATGTGGAAAAAGGGTTTGACTGTAAAGTTAATTGGTTAAAAGAAAAAAAAATTTAAATCAGAAATTCTGCACCTGCGGAGTGTGGGACCATGCCTGCCCTTCCCAGTAAAGCCCGGCTGACAAGTGTGCGGGAATATTCTTGGCC
TGACAAGCCAGATAGTTCAGGCTGTACGGGATGATATATCCAATGCTATGAGGTGGGGCCGGCAATACAGCTCAGTTAGCACAGGGCTTGACAGGACTGCAAGAAACGGTTCAGACCAGCATGAggtggctcatgactgtcaagccagcacctgggagtcaggagttcaaagctatccttggctacatagtttaaggcccacaagc
ttccccggtagctttaggttgtgtcaagttgacaataacaactaatcagaacaGTCGCCTGGCTTTTGTCCAGGTCTAGTGTATGTCCTCCAACTTATCAAAGAAAGCAAAAAAGGTTCAAAGGGTCAAAGAACTGAAGACTTCTGAGGCTTCTGTTAAGAGAGAGAGACACAATTCAGGAGAAAGTTCTACATGCAATCTCTCCA
GTTAGATTCCTAGTGGGCAAGTGGTGGGCTGCTGAGCCCACACGAGTTTTAGAGAACGTTATTGTATTTCTGATTGCTACGATGACCACCATCACTCAAGAAGAAATAATTCAATTTTTACCCGAAGAGTGGACTGTTAAATACGGCTTAAAGGTGGTAAAACACAGGTCTTACTAACACATCTTTAGAACGAGAACACAggaggt
TGGACCTGCGTGGCAGATGCTGGGGGAGGGGGAGGTTGGGGGATAGAGTGCGTGTTTTGTTTTGTGTTTTCATCGTTAAGGCGGCAGGTGAAGGGAGATAAAGAAAGTGACAACATTTGGGCAAGTTTAAGTTGCCAAAGTAAATGAACAAAGTTGCTGCTCTGTGACAGGACACGGGGAAGGAGGCCAAATCTGTCCCACTCCTG
tgactaaGCTAATCCATCTAGGATATTGGTTTAGAATTTATAAATCAGAGGGAGAAAAAAAAATCCCTAAAATTTTATCATGTCATTTAAACAGTCAAAAAAGAAAAACTCAATCAATGATAAGGCACTGTCTCACATCTcacatgcacgcgcgcacgcacgcgcgcgcacgcacacacacacacacacacacacactctctctct
AACAAGTCTAAAATAGACTTTCCAGGTGTTCAGGAGGTTGAAACATTTGCCCACGTGATACAATCTATTAAAATGCAAATGTGAGGGGAAAAAAAAGAGAAAGAAATGAAAGCAAAGAGTTTCTAGACCGGAGAACCCGATTCTGCAATAGATAGATAGCTTTTTACACAACCACAACATTTAAATAAACTTCCACTCAAAACGTA
AGAAGGCACAGAGCGCATATATGTCTTCATAAAGGGTAACTCTGGATGCCCCTGCCTTGTTCCTGGGTTGAGCTGTAGCACGGTGACTTCTCGGTGGGTCAAGAAAGTGTCTGTGTCGGAGTAGAGCCCTCTGAGTCCGTTCTGACTCGGCAATTGTGATCTTAAACACAGAATCGAGTACTCAAGTTTCCAAACTCCTCCGTCCT
GCCGTGAATCACAGCTTCCCAAGAACCAGGGCTGGCTTTTCTGTCTGTGCCCTCCCACTCTGTAGACTAGGTCTGCAGTGATCTATTATCAGCTGCTCTTAAGAAAGCAGAACTCAATTGCATATATATACAATGCTAACTGTAAAACAAAAGGCTGCGAGCCAATTACCACCAAACTCCATTGTTCTTCCCCGGCCTACTTTAGG
CTGGGAAATGTGGTAATAAAATAACAGATAAGTCTGGAGACAGCAGGAAGCGCAAAGCCAAGCCGAGGCACAGGTGGTACATACACAATTATCTATCTGCAAGAAACAGAAAGCAAGCAAACAGAATTCTAGCCTAGTAAGTCCTCACTGACTTTCACAGAACACCCCACGCCACGCTTTACTCCAGCCAGACTCTGTCCCTAGCA
CGCAATAAATGGCaaaaaaaaaaaaaaaaaaaaGCCTTTTAACATTTTCTGTCGAGTCTCACAAGGGGCACAGACACAAACTAGGAGAGGGGAATTTTCCAAGAAAGCAGTAAGAGCAACCCCAAGTCTTCCCTGCAGTGCTCTGGGGCTCTGCCCCTGCAATTCTGCAGCTCATGCTGCCCTCTTGTGTTCAACTCTAAAAGGAG
CTCAAATGAGAACCTAAGTCTTAAAACATCTTAAAATGTGTTTTCAGTACTCCACTAAAAAGACTATGTTTGGGGTTCACTAAGGGCTCCGTTTTCATTGAAGAAAAGGAGTCCTGCCAATGGACACAGGACGGAGAAGCAAAACAAATGCTTCTGACTTGATATAAGATTAGTTACCCAAGATTTGGCTGGACCCTAAATCCCTC
CTGCCAATGGACACAGGACGGAGAAGCAAAACAAATGCTTCTGACTTGATATAAGATTAGTTACCCAAGATTTGGCTGGACCCTAAATCCCTCAATCAATAAGAAAATCGGTACCAGGAAAAGCGGATGGGTCTGGAACATGAAGCGCCTGGTTAGGAGGACCAGACGCAGAGTCAACACAGCACAGCCTGCTAAACGGTCCGGGT
CTGGTGTGGTGCAGACATATGAGCTAAAGATCTACAATGGATCTAAGCCGACTACTGGTCACTCGGTCATGAATGAGATGTGGCCCTCAGACTCATAAGGAAGAAAGGGAACTAACTCTAAAGGTCTGTCGTGGGCTACGTTACCAGCTCTGTGTCCTTGACTAAGAAAAAAAGCATCAAAAGGCCAAGTAACTCCTGTCAGCCAC
CGGTCATGAATGAGATGTGGCCCTCAGACTCATAAGGAAGAAAGGGAACTAACTCTAAAGGTCTGTCGTGGGCTACGTTACCAGCTCTGTGTCCTTGACTAAGAAAAAAAGCATCAAAAGGCCAAGTAACTCCTGTCAGCCACCTACGTTGTCAATGTCCTACAAATAACTAAACGTAGTGGATGTGTCGTGAACACAGCAAGACC
CCTGGAGAACAGCCTGATCGGAAGCCCCAGTTTCAACACACCTGAGGTTCTAAGCTGGTTCAGTAGACATCTAAGTTACTCACACCCATGACGTGCCTTCAAGAAACCTGCAACCTTGCTGTTGGGTCTGTTTTACTTTCTTCTCAAGGGCATTTCTTTCTCTGAATGCCATTGCTTAAAATGTGTATTAAAATCTCCTAACAAAC
TGTTTAACCTCATCCCCAAGGAGTCTTGGGGAACTTGAGCAGGGGGACAGCTGTCCTTTCCAAAGTACAGGTGACTCCTGTAGAGCCAATCAGGTGGCCCAAGAAACCATCAGTCCAGAGATGGGACTGACCGCTGACCCATCCCAGGGTTTCTCTGAAAAGGCAGGCACCTGTAGTCTACACTTGGCAATACTTCAGCAAACCAC
TGACTTCCCACTACCGAGCTACCAAGCCCCTTTCTTCTAAACCTGCACATCTTTCTTCTTCCAGGAACCCCAGTCATCCCAGCTCTTGGCTATGAACTTCAAGAAACGAGAGGAAAGACTTGCAGGATGTGCCTTCTGATTTTAAACTCTAACACCCGGGCTTCGTGCACTTCCCTGCGCTGGCAAAACCTTCTCTATTTTTCAAC
CTCCACTTGAGCTGTGCATGGTAGAGTGGCAGACAAAGCCTACATGGTGTAGACCGGATGGAGTAAGGACGCCATGGCGTGCGAGCCAGGAAATGGAGGGAAGAAAACTGAACTTCCACTTGGGAATCCAGGGAGGTCTTCAAATCAACACTTTTATATGAATATTAAATTGACAGATTACAGACTCTCGGAGGGAAATAGCAGGT
TTCTTTCCACATCACCATACAAAGCCACTGACCAATACAATCTGCGACATCCCAGCTACTGTCTAAGTGAAATTACACTTTCCTCAGAGGGCTGAATACAAAGAAAGCCTTCAGCCTCACACCTCTGACAGATCTGTCTGGCCTTTTCCTCACACTGCAAAAGAGCAGCTGAGTGGCCAGGACGCTACAGACAGGCCCTGTGGCAA
GTAATAAAATATCTCATCAAATTATTTTCTGGGCAGATCAAAGTCATTTCTGGAAAATCTTCCCTCTCCTGATGAAATGTTGTAGAATTTAAAAAAATGAAAGAAACTATTGAAACATTTTTTTCAATAATGAAAAATGAAATaagaatgaaagaaagaaagaaagaaagaaagaaagaaagagagaaagagagaaagaaagaaag
CAAGCACAGAGTAAACCAAACTCCGGGCGCTGCCCAGCCATGGTGGCTTGACAAGCGCCAGCCTCTCATTTAAAACGGCAGTGGACGCTGCAGTTAAAACAAGAAAACAAAACAGAAATAGCACCACTGGCCAACAGTAAAGTGATGCTCATTAAAAAACAAAAAAACAAAAACAAAACAAAACATAGGGTACAGAAATAGGTTGT
ACAAAGGCAGGGAGACTGATGGTATAGTTCTGTCTGGAAACAGAAGCCTGACAGCAATTGGAAGAGCAGGACAACCTCAACACTGCAGAGTTGGAAAGAGAAGAAACAATGTTGCAGAGTTGGAGAGAGGAAAAACAATGTTGCAGAGTTGGAGAGAGGAAAAACAATGTTGCAGAGTTGGAGAGCGGAGAAACAATGTTGCAAAG
GAGTTGGAGAGAGGAAAAACAATGTTGCAGAGTTGGAGAGCGGAGAAACAATGTTGCAAAGTTGGAGAGAGGAGAAACAGTATTGCGGAGTTGTAGAGAGAAGAAACAATGTTGCAGAGTTGGAGAGAGGAGAAACAATGTTGCAGAGTTGGAGAGCAGAGAAACAATGTTGCAAAGTTGGAGAGAGGAGAAACAGTATTGCGGAG
GAGTTGGAGAGAGGAGAAACAATGTTGCAGAGTTGGAGAGCAGAGAAACAATGTTGCAAAGTTGGAGAGAGGAGAAACAGTATTGCGGAGTTGTAGAGAGAAGAAACAAGGTTGCAGAGTTGGAGAGAGGAGGAACAATGTTATGGAGTTGGAGAGAGGAGAAACAATGGTGCTGAGTTGGAGAGAGGAGAAACAGTGTTGCAGAG
TCCAAAAGCATTAACCTGGGATACTTTACAGTGGCATTTTCCCTGAAGGTTCCCATCAACACTTTAAATGTACTGGCCTAGGATATGCTAAGCAGCTAAAAAGAAACTTCCAGGCCAGGTAAAGAACCTTGCAAGAATTTCCATGTGTAGCGAATGCAGGAATGTGGTTCTCCAAATCTAGAAACACACTGTTGGACTGTGGGCAG
CGCACACGTGTTTTCATGCACACAAGTTTCAGACCTGAGCAAAGTCTTTGCAATGCGCTCGACAAGTGTACCAGTTCCTTCATAAAATGAAAACACTGATAAGAAACTGAACACACGCAGAACTGGACACTGCGACtgttttgattttgttttgttttgtttAATAGTAAACACACGGAAGATGGTAGGAAATGATTTGATAAATA
ttttgttttgtttAATAGTAAACACACGGAAGATGGTAGGAAATGATTTGATAAATATTTACTGGATGCTCGTCGTATGCAAACATCATGTTAAAACCAGAAGAAAGCCAAAAGCTGTTCCCAGGATGAACGTAGGCTACAAGTGTGGGCAGAGCCTGGGTTGAAAGGTCAACTCTGCCCATCTTCCTGCCACACCCTGCCAGGTC
GGTCGGTGCAGTGTAAGCAGCAACGAGAAGCCCCACGAACTGTTATAATCTAATGACAGCAAGAAGAAGCCCTCCTACTCCTCAGATGCTAGGCACAACAAAGAAAAACACCACAGTGCaaatctgctcaaactggatcaaagacctcaaggcaagacctgtgactctgaaattgctagagcaaacagaaagcacgaaattgcaag
CCCTTCGGGCCTATCCGAGTGGCTACTTAGGTAAGTGTGACGGAAATTAACACACTGGCCAAGGAAAATGCCTGCCAGAAAAACAAGGTGCCTAGAGGGGAAGAAAAGGTGAAAAAGCAGGCTGGAGGGAAAGGCAGAACCAGAGGGGAACTAGCAAAACAGCCAAGACAGACAGAACAAAttttttttcttttctttttttcgga
GCACACACATAATAAACCATTTTGAAATGCTCGGTAACGTCACAGCAATGGTTGCTAGCTCACTGCACGGGTGCAGCTTCAGGAAACCACACAGGACACCAAGAAACCTCTTTCCTTGCTCAGTCAAAGGAGGCTAGAGGCACAGGGTGACAGTGTGGGTCACTCTGAGTTGATTTCATCAAGGGCTCAAACAAATGCTTTCAACC
GTTAGCATGCCTTGTCAAACCGCTCCTATGTGCCAGGAACCACACGGAGGGCGCTGTACTGCTCACTCCTGCCCTCCATTACTTGGGTCCTTTAGGAAAGAAGAAAGGCAACCAGCTGGCTGCTTCACTGTCGTGCGCTGAAGATTACAAGGGGGCAGCCCCTCGAGACCACCATCGCATGGACCAAGATGGGGAGGAATATTGCT
cacacacgcatgcacacacacatgtacacatgcacatgtatatatatatatatatatatatatatatatatatatatatatatGAGGCCATGTCTAGAGAAAGAAAAACAGCAGCAGCCTATATATCACCAAGAGAATACCAGGTGCCACAGAAAGAAACAGAACTCAGTGACTTTGGCCACTGATGCTGTGTGAAAATATTTTTA
atatatatatatatatatatatatatatatGAGGCCATGTCTAGAGAAAGAAAAACAGCAGCAGCCTATATATCACCAAGAGAATACCAGGTGCCACAGAAAGAAACAGAACTCAGTGACTTTGGCCACTGATGCTGTGTGAAAATATTTTTAGCACCTATGTTTGTAATGAAACAAGTGTCAATCATGCATGCAGAAAATACACT
CCTCAGAGACAGAAACCAGCACCCTGTAATCCAGACTCCCTACAGTGCAGCACCTCCCCGCTCAACATGGTAGAGAGATTATTACAACAGGCAAAGGAGAAAGAAAGAAACAGTGACCCAAGTCACAGAGGTGAGTGCCAATAGAAAGAAGCTTGtggaattagccaaggaatacaaaagaactgctgtaatcatgttacaaaaag
AGAGACAGAAACCAGCACCCTGTAATCCAGACTCCCTACAGTGCAGCACCTCCCCGCTCAACATGGTAGAGAGATTATTACAACAGGCAAAGGAGAAAGAAAGAAACAGTGACCCAAGTCACAGAGGTGAGTGCCAATAGAAAGAAGCTTGtggaattagccaaggaatacaaaagaactgctgtaatcatgttacaaaaagcatg
GGAAAGCTGCACAACTTAACCAGCTCCACGGATAACAGCACGGGAAGAGATGAGGTGTGCACTTCACGGCAGTCTGTCCCAAGCAGAAGGACAGCTCCACAAGAAAACGGAAAGACCTCTCACACACTCCCTTCTGCCCCAACTCCTATGTTTGAAGAGAAGCCTCACGACAGGGTAGAGGGAGAAGGAGAGGCCACAGCAATGGT
TCAACAAGCAAGGTAAACACTATGCCCAACAGGTCCTGCCACCACACCCTTTACTATACATACAGAGCTTCCGACCCTGTAGCTTATAAACATGCAGGCTAAGAAAACCATACCACACGGGCCCACTCCTCCTGCTCTACCATAAACGGCAGCAGAGCAAGACAGTTGTGAGGCCAACGGTTGCAGGTAACAGAAAGCAGGCAGTT
ACCACTAGGCCAAATATTTTCTGATTTCTGTAAGTAAATGAAAAAGACGCAAGGTTACCAGAGCGCCCAAACCACAAGCAGGATCATGACCAGTCTGTGAAAGAAAACCAACGAGAAAAAAGTCTAGCTAAAACCTCAGCCAGCACAGCTAGGGACACCGACTACAGAGACTCCCGAAATGACTGGGCACAACCAACACCAGAAGC
CACCGACTACAGAGACTCCCGAAATGACTGGGCACAACCAACACCAGAAGCCATGCTGCCAGTCACCGACAAATAAAGACCAATGCCTGGGATTCTATAGAAGAAACTAAAAGCCAACACCAGAGGTTCTACAGAAGAAGCACGGCAAAATCACACCCGCAATTTCCGTGAAATGGAAGCACGATCACGACAGGGCCCTTTAATCC
tgctacaGATGGCACCTTTACCAACAAACTCATAAGACCAATGACGGGATCTTTACTTCTAGTAGCCAAAGCCGGAAGCAAGCTGAACCCTACAATCAGGAAGAAAAATATCCACCAACCTAGACGggtgtctcatgcctgtaaccttagcttagcttaactttagcttggcagtctaaaacgagaaggttcagctggggttggag
CACCTATTCTACCAATGCTGAAGCAAAAGTCAATCTGTTGATGGTGGAAACTTAATCAGTGGTGATCTGGAGCAGAGACAAGGAGGCCAAGCTGACAATGAAGAAAAGAGCAGAAAGAGACATTCTAAGGAAGATTCTCAAGACCTCAGTGACAAGAAGTACTCTTTATGCATGTCAAAACTCAGATACCAAAGATACATTCTATA
CCCCTGCCTTAACCTTACCGTCAGGGTCTTCCATCAAGGGGACCGGATATGACACTGTCCTTAATTTCTTCTCCATACTTCTGTTGCATGTAATTTTTAAAAGAAATGCTACTGCGTTTCCTAGGAGGTGCTGCCCGTGTTCTGGCCTCTCCCGGTTCCCTTGTGTTTCTCCTGGCATAGCTTTGCCAAGCCACCATCACCGACCC
CCTCTCAGCACTCTCTTACAAGATTGATAGGGTTAATGTCCCGTGAAACACTCAGGCCAGATGCAAGCACATATCAGAAATAAAATAATAAAAGATTTAGAAGAAAAACGTTAAACCGTTAAGACGGTGTACAAAAGCACCGCTAGTCCATTCTCACTGTCAAATGTTAAGATAATAACAAGAGGACAGACAGGGGGACAGAGTGC
TCCATCCAGCCTGGCATTCTCTCACGCTGAAGCCCAAGTGCAAACCCTATGCCACCGGAGGCCTCAGAAGTCCCTTCCTTCTGCATTCAGTCAACCAGTAAAGAAAAGACAGCGGCCTCCCCATAGAGGTAACAGCAGTTCTCCCAGGAATGGGGCTGGCAACTCAGTCGCTTTCCAAAATGAGTGAATAGGGTATTCCAATATTA
TACCTCTGGGAGACGTTTCCTTACAGTCAGGTGAACAAATCTGCCAAGCTAGATCAGATTTCCCGAAGGCCCACTCCGCAGTGTTGACAGAGGAACTAAGAAGAAAAACAGGTCAACTCACCTGCACAGGAGCCCTGACTGCCTGAACGGACGGACACCTCACACCAGACTGTAATTACGGTGTCCACCACGGTGGGAATGAAAAC
TCCTGAGTGGTACAAGAGGAAGCCTCGGACATGATGGTGATGGTGGCGAAGACCCCTTGGAGAAGACCTGAGGCACTATTATAGCCCCTTGTCACAGATCAAGAAAATACTGTCTTCGCTAGAGCATAAAAGAGATCCTAAGGTGCCGGGCCTCCATGAGCCACATAGCCGTAAGACTGGAAAGACTGGTCAAAGGAAGAGGATAC
tagttctccagccccCAGAACTACTTTTCTCAGTTTAAAATAAATATTTTATACCCAAGCCACACAACTATAACATGCCCTCTACTTATACATTTCCTTGAAGAAAATTAGGTTAACATAATTACACATAATACACACACagagagagagagagagagagagagagagagagagagagagagagagaaagaCACAGGCAGGTGTAC
AGCTGTGTGCAAAGCGGCCGAGTCGTCAGAGTCATACTTCTCAAAATAATCAATAATTTTCCCTAAAAATATGGGCTGAACTACTCGGGTGGTCTCCTAGAAGAAAAAACAAACAGCATCCATTAGAACTAAAAACCGCACCACCGTTTCACAGTACACGCCTCACATCCGTAGGTCGCTCGCCCCTCTCCTAAGGGGAAAGAAAC
GAAGAAAAAACAAACAGCATCCATTAGAACTAAAAACCGCACCACCGTTTCACAGTACACGCCTCACATCCGTAGGTCGCTCGCCCCTCTCCTAAGGGGAAAGAAACCGTGTTCATCACTACTGCAGCAAGTGAGAGCATTCTTGCAAGCCTGAACTCAAACATCGCAGGCTCAAAGACATCAGCGCACTGTGATTGGTCCAGGCG
GCCAGCATGAAGAATCTGAATGTTCAGTACCCAACAGGTTGAGTTTCCTGACTCACCCTCCTTAACCCACTTCCTCCCTGCAAATCTTTATAGAGATGAAAAGAAACCAAACACTCACTGCAAATCCAAGTCACCAAAAGTAAACATGTAGGCCCACACCATTTCCTCCTCCTCAAGGACAAAAAGCCAGGCTTGGAAACCTTTCA
CTTTCAAGCAACATAGACACGCAAATGGCTGACAAGTTTGCTTTTGATGGTTATTTTCTATCCATATGAAGTAAGGAGCCTAACCCATAACCAGCCGGGAAAGAAAAGAGGAAGAACAGAAACAGAAAGTTAACGCATCATCCCAGCCAGCTGGTCCCCAGTCAGGACATTTATAGGAGCCTCAGTCCCTCAAATGAGCCATGACA
AACAATCCCCTTAAGTCTATGGGCTCTTAAAGAATGGGTTTTGGCTAAGGTTTACCCTCCTCCAATGGGCCTGTCCTCTCTAACCCCAACCCTCACCTAGAAGAAACAATGGAACAACTACAAAAATGTTTATCAAACTTCTAACTGAACAGAATTAAGCTTTCTGGAACCTGAAGAGGGGACGGTGAAAATGTagctggacgtgt
CTGAGGGGCATTGTCCCCACGGGGGTCTGGAGCCTCTTTCATGTTCCCCGAGGACCTGAGATACTTCCTATCCAATGTCACAGTCCCTGATCTTTGTCATAAGAAAGAAAACACAGGAAAACGAAGAAGCTGTCGGAGAAACTCATGCTGTAGTGAAACGCAAACATGGAAAAAACAATGGGCCTCTGGGAGAAAGGAGTGGGCGG
GGGGCATTGTCCCCACGGGGGTCTGGAGCCTCTTTCATGTTCCCCGAGGACCTGAGATACTTCCTATCCAATGTCACAGTCCCTGATCTTTGTCATAAGAAAGAAAACACAGGAAAACGAAGAAGCTGTCGGAGAAACTCATGCTGTAGTGAAACGCAAACATGGAAAAAACAATGGGCCTCTGGGAGAAAGGAGTGGGCGGCAGA
CGTGAGCTGTTACATTACGGGCGCGCATGGCTCAGAGACAACAGGGGCTTCTGATCCCAGCCTGTTGGTGTGGCCTTGGAATGTCCTTAAAAGTCTAAACAAGAAAATGACCCATGACACGTGGCCCAGTCAGCAAGCGACCTGAGCAAGAAGTGGAGCAGAGTGAAAACAATCATGTTCGcacgcgcacatacacaacacacaca
CGATGGCATGGAGAACCCCACTTTAAAGGCTGGTCTCAGTCTCCTACCATTATGAACGCAGTCTTTCTCCATGGAAGCAATTGATCCTCTGACCTTTTTAAAGAAACCATTTAAAAGCATTTCCTCTTTGTTCTCACCTCAGAGTCATCAATGTAAAAATTAATAAGCCAGTGTGGAGTGCCCAGGAACCCATGGGGCACACACAA
aatacatagatacatacatacatacatacatacatacacacacacacacacatgcatgcacataaaacactcatacaaatataacaaaataaaCTTTAAAAAGAAAAaagtcatcaggcagtggccccaacacccaggaggtataggcaggtagatctctgagttcaaggacagcctggtctagagagtgagttccaggatagcca
GGTGGAACTCCGCTAGCACCCAGGGAAGGCCCTGCTGGGGTGATGGGTCACATGGCTGTGTCGTCTTCCTAGAGGAGTTCCGTGTGCTTTTGAGGCACCAAAGAAACAAGATGCCACACTAAGTTCATCCTCCTACCACTGAAACTCAAAGGCCAAGGAACAACTTGGAGCCAAGATCACTAAAGGAGAATTCGCCTCGTAAAACC
ATCATGGTAGAGACATGATGTCACTGTGACCTCCAGCACTGGTCACTATGTCCTTTAAGGGGATTAATCAGCCATGTCCAGTAGTAGAGCATATACCAACAAGAAATGATCTAAATGCAGTGTAATGGAAGGGGTCTGACAGGGAAAGCCTGGTGGCATCAGCTCCAACACTGTGCCACctgcactgcaccacctacactgcactt
agccaccatgtaggtgctggcaactgaactccagatgtttgctaaagcaatgagctatcttaacggctgagctatACAGCACTGCTCTTTAATTAGCTAGAAGAAAGGGCGATGTCTTCACCTAAGCATCACCCATTCCAAAGACATGTGATAATGAGCTTCATCAGGCTTCCTCTCCGAGCTCAACACACTTTCAAAACTCATCT
ACCGTGCATCTGAGAGAGCTCAAGCCTCCCCCCAGCATCGTCCCCTACCCCTGCTCGAAGAAGCAATCTACCATCTTTTGTGGAGAAGCTTCAGAAGCCCAAGAAATATGCGTGTGTCTCTCTTGGGCAATGAAATGTGGATTCTTCTAGAACGCTTTGGTAGATGAGATTACTGACTCCAGCGAATGTCTTTCCTCTTGTCTCCC
TCTAAGTGGAATACATTAGCATTTTTTTAGGCTTAAAAGGGCTTGATCTGGTTTGTGGTCAGTTTTGTTTTCAATCAGCGGGTAAAAAAACAGCTTGGAGAAGAAATGCAGTACTAGTCAAGAACGCGTCTTGGGGGTATAGATAAGTAGTCAAATGACTCTTTAGCATATACAGGTCCCAAGTTCAAATTCAAGAGCTGAGCCCC
AAGTTCAGTGTCCTAGGAAACGGTCTATGATGCTTTCTCCATCACCCGGACTCAAATACTCGATGTCCGTGAACTTCACATTTACCATGCAAACAGGTAGAAGAAACAAACACTGACCTCCCCACGAGCCAGCAAATCCTCTTTTCTTCCTCCTTAGGAACCTGAAAGCCATTTCCACCTCTCTTCCCTTCTCCTCCCTGTTTTGC
TGTTCAATCAGTGCTGTTCCCTCTCTGGTGAACCAGTCTGAGATTTCATGCTTCTTTCAGAAGTCAAGGCTAATAAGCCTAACAATTACAGTCCGTTACAAAGAAAAAGTCCCCCACGCCACCCCTAACCGTTGAAGTCAACATTAGAAAAGACCAGCTCTGGGAGGGAACATTGCCTCTGTTCCTGATCCTGAGCCCCAGTGGTG
TCTAAGGTAGCGTCCTGTGTTCTCCACACCCCCACAAGTGGAAGGATTTAGCATGCAGCCTGCCTCTCCCTCTCAGCGTTCCTCTGAAACGGCTCCCTTGAAGAAACGGCACCACAGAAAGCTTCAGGTGCGCAGAAAGGGCTAAGTCCCCTTAGTGGGCGAGATGCTAGTATCACCGAGATTTTAACAGAATCGGAATCGAACTT
cacagacatacacatacacacacacatacacacacacacatatacgcgcgcacacacacacacaTCCTACACAGCATTATGTACCTATAAACCGAGACAGAAGAAACTCTGAGAATTGCTGTCCACCTGAATGTGTTATTTGTTCagagacactacctcaaaaactaaggtggagagggatagaagaagacacctaatgtcaacat
CTCTGAGCACCCTTGCAGATAGGTGAGATCCCCACGGCACGGAAGACTTAGACATATCCACCATGAGCACGTCTCTACCCTTCCCTCTTCCTGCCCTCAGAAGAAAGCATCGACAGCTCTGTCTAGACGGACAACAACGGGAGTGGGTCTGGGTCCTGCCCCTCCGCTCCCAACCCCCCAGCCCTTCAGTTCCCCAGAGATTTCAT
ACGGTATCTCGCACACCGAGCCACACACCCGGCTGTCAACAGATCCCCAAAGGCCACCGCAGCCACAGCACTGAGATACTGGCCTGAAAGGCGGGGGCACAAGAAAGCAGATGCAGTATTGGCTGTCGGCTCACATAGCCCCCCACGCATCCCTGCCCACCCAGCCACCCAGCCCCCCCACCCCCACTACATGAAGGTTGCTTCTT
TTGGCCAGAATAGCTGCAGATTCAGAGAACAGAAAAACCCTTGACAAGTCTCCCCTCTGGCAGTCTCCTAAAGGGTTTATGTGGTGGGAAATAAAGAGAAAAGAAAAACTCTACAGTGAATTTCGGCGCATTTTCTGAAGTGGCTTTCACTAAaataacaataacaacaacaacaacagcagcagcaGTGACGATGCCTTCTCCAA
CTTCTCTGAGGAAGGCTGCCTGTGAGGTCTGGATCCCTTGCAGATCTCATCTCAGAAGCCAGTCCTGCGGGGTCAGAATGGCTAAGGATAGATGAGAGGTAAGAAACCTCGGACTTAGAGAAAAGGTGACCCACAATCTAAAGCCCGACAGCCTCAGTGGACGTGGGTTTTTGTGGATGTTGGTACATGGGTCAATTTGCTGGCCA
GATGAGACACCTTCGTGGGATTTCCCTTCAAAGGCCTTCATCTTACTTAGCTGGGCAGTTGTTAGGAGAAGTGTTCAGCCATTCACCCGACAGAGGGAAGAAGAAAGATCCCGTTTTGGCTTAATCCAAGGGACTAACCTCCCCTTTACAAACACTTTCAGGAAAAACAAGTACTCATCATACTTAAAGCAGCAGAGGAGAGAGGA
GAGGTATGAATGGACGAATGTGACATAAACTTGTTTTCTACGGTGATTTAAAAAAATGGAAATAGGAACTCAACAAATAAATAGCTAAGGGGGGGACTGAAAGAAAAGAGCAAGTTAAACATCTCCCATCAACCATAGGGAAAAGAAAACAGACAGCAGCTTCCCCACCAGCCCCGGACAGAGCTGGCTCATAGGGTTGAGTAACA
GTGATTTAAAAAAATGGAAATAGGAACTCAACAAATAAATAGCTAAGGGGGGGACTGAAAGAAAAGAGCAAGTTAAACATCTCCCATCAACCATAGGGAAAAGAAAACAGACAGCAGCTTCCCCACCAGCCCCGGACAGAGCTGGCTCATAGGGTTGAGTAACAAACTGGACATGGTTTCTCCAGCAGTATCTCGGCAGTGGTTGT
gaaggggaggggggagggggatgtttgcccggaaaccgggaaagggaataacacttgaaatgtatataagaaatactcaagttaataaaaaaaaaaaaaaAAGAAAGAAAGAAAAGGACAAAGACCTGGGCTTGGAGGTACACAcaaaggtagacagttccccatgaattcaaggtctgatctacacagtaagggagttccaggat
gggaggggggagggggatgtttgcccggaaaccgggaaagggaataacacttgaaatgtatataagaaatactcaagttaataaaaaaaaaaaaaaAAGAAAGAAAGAAAAGGACAAAGACCTGGGCTTGGAGGTACACAcaaaggtagacagttccccatgaattcaaggtctgatctacacagtaagggagttccaggatagca
ggggggagggggatgtttgcccggaaaccgggaaagggaataacacttgaaatgtatataagaaatactcaagttaataaaaaaaaaaaaaaAAGAAAGAAAGAAAAGGACAAAGACCTGGGCTTGGAGGTACACAcaaaggtagacagttccccatgaattcaaggtctgatctacacagtaagggagttccaggatagcagggg
GCCTGTGCTGCTCTCAGAGGACAGGAACTGAGGGGCTCCGCAGGAACCACACCCCTGGTTCCCCAGGCACAGCACTCACATGCACATACCCACTCACAGAAAGAAACACGCAAGAGCACATTTTAAAAAGTCCAgggcactggtggcgtacaccttcaatcccagcactcctactggaggcagaggccagcctggtgttcaccgtg
ACCTCAGTCACACCTGACCAACAAGACACTCACTCAGTAAAGTCCTATGGAGGGAGAGTGGAGGAAGAGCGATGTGTTCCACAAGTGCTTGTTTTACATTAAGAAAATGTATACATCTTGTAGAGCTGTTGTTTCCTCTCTACCGGGCTCCTGCCAACCTTGGTCTGGAACCCATTTACTGAGACCATCACACGGAAACGGCGGCA
ggccagcctgggctacataagttcgaggccagcctgggctacgtaacaggtcccaggtcagcctgggcaaatgagaccctatctcaaaaacctaaaTAAGAAGAAATAATTTGCAACCAGTAGAAAACAGGAGGAGACAATCTGAGGATACGTTCGTGAAATCCAGCACCAACAACCGGTCTCCATTTGTACAAAGTAAATCCAAC
ccagtcccgccggacctcagtttgtctcccctaaagaagggtgacagtgtctgcctcagagagtgaggatgaaCGTTGTGGACGATAACAAGCCAGACGGAAGAAAACGTTTATGTGCGAGTGATCGAGTGATCGCTAGTTAAAGCTCAAGGCTCTGACCCGGCCTCTCAGTGTGAGGTCTGAGGATGTTAGAAGTGATAGCCATC
gctGGCTGGACACAGTGTTTCACAAGTTAGACCGTTTATCTCTAATGTCAGGTATGGCAAAACTACTCGATAAACAATGGTAGGAAAATGTGCTGTGTTGAAGAAAGCCGGTGCCTATTTTACATCGACTGCAAACTCTAGCCATCCTTTGTCATTAACACAAGGGCTGACGAATACTCACAGGGAATCTCGAGGATCCTGGGAGG
TCGGCAATTGGAACAACAGTAAATGACTCCGAAACTCCCTAGGCTTTCTCATTTTAAAAGGGGAACATTAGAACGTGAGAAAGACAACATGGCAGAGGTCAAGAAATAAAAACTATTCTAGTTAGCCAAGCGTGCCCTAGCCAGCCCAGGTTACTAGGTGGAAAACTACTTAGGAATGTCGTTTATCTAAGCCTCTTCACCTGTTT
AAGGTGTTTCGGAAGGCGATGGGGACACTAGCGTTTGGTGTTGGTCCAGGACTCTAGCTTCAGCTGCGATTAGACAAAGCCAGCTGTTAACAGCTGCTTAAAGAAAAATAAAGAGGTGCAGTTTGGGCAAGGGAGTTGTGCAAGCCCTGAACCGAGATGGAAAACTAGCGAAGGTGAGCATGCCGGGTTCACCCTTCCCGGGCACC
AAGATACATTTTAATTTTTAAGTTAGTGGGTGTGGGttttttttttttttttttttttCTGGTTTAAAGTAAAAGCATTATATCTTTCCTGGAATTGCAAAAGAAACCAGTAAGGTAGGAAGGCATCTAGGATTAGGGAGTTTCAGGTTTATGCAATGTGAACACTTGTCGAATGTTTGCTGTGTGAGCAACCGTCTCCTCTTTGC
GTCTACTTTCTAACACAGGTGAGGAAAGAGATATAGGAGAAGATTGGGGGTGTCTCTGGAAGCTGATAAGATATTTGACATTGGCTAAAATTTAAAATTGAAGAAACAGAAATTCTGGAAGAAAGAGTAGTGATTTTGggggttggggatttagctcagtggcaaggccctgggttcggtccccagctccaaaaaaaaaaaaaaag
GTGAGGAAAGAGATATAGGAGAAGATTGGGGGTGTCTCTGGAAGCTGATAAGATATTTGACATTGGCTAAAATTTAAAATTGAAGAAACAGAAATTCTGGAAGAAAGAGTAGTGATTTTGggggttggggatttagctcagtggcaaggccctgggttcggtccccagctccaaaaaaaaaaaaaaagaGTAGTGATTTTGATTAC
GTAGTAAGTCTGTTAAATTTCAGGAATTCTTTCTTGTTTCCCAATGTGTTGTGTTTGCTCCTTTTTTTCTTTCCTTAACATTTTTTGGCTTAAAATAGTTAAGAAATACTTACTCTTAAAAAGTTCTTCTTggggctggggatttagctcagtggtagagcgcttacctaggaagcgcaaggccctgggttcggtccccagctccg
CTGGTTCTCATAGTTAGATCTTGGTGAGTTCTAGGTATATTTTAGGGATTAAGGATGTAAATTAATCTCTTACAGAAATTATTCTAAGACATTATTACGAAAGAAATAGGAGCCTATTGCAGAAATGTGTGAGGTACAATCGATCACACCAGAAAACGAAATCACCTCTGCCCACCTGTAGGATCGTTTTCGTGGAGTTCTTTGTA
GTCTCAGTGCTGGCCACAGCCCCAGGAGAGATGGCCACAGTGCTGTTGCCAGTGAAAGCTGCTTGTGTCTACAGTGACAAGTCACCGATTCCCACCTGAAAAGAAAATTGTTACAAGGAGCTTGCTGTAGTTTTTGTTCGTTTCtttttttgtgtgggacagagtcttactatgtagaccaggctggcctcaaactcagagagatg
AGGGTCAGCATTCAACCCACACCTGCCTTCTAAAATCTATGCTCAAAGTCTCTGCATGTACTGTGGCCTCCAGTCACAGAAGAATCCTTTAAGTCCGTGAAAGAAAATGATTTTATTACAGTGAAGAAACTCTATCCTCTGGGTGTTTTGTTGTTGTTTGTcctccctctcttcttccctccctcttcccttccttcTTTTAATGT
TGCCTTCTAAAATCTATGCTCAAAGTCTCTGCATGTACTGTGGCCTCCAGTCACAGAAGAATCCTTTAAGTCCGTGAAAGAAAATGATTTTATTACAGTGAAGAAACTCTATCCTCTGGGTGTTTTGTTGTTGTTTGTcctccctctcttcttccctccctcttcccttccttcTTTTAATGTTAGCATTGTAAAGCTCTTGCCAG
TCTTCACTCAAATAGTTCAAAGTTTTTTCAAGTTTGGATCTGCCTGTACATAAAACAGCGTAACACCGGAAGGTAAGGAACGTATCATCAGATGCGATCAAAGAAACAAAACCCAGGCTGTCAGGGttttttgtttttttgttttgtttttgttttttttttttttAACCTGTCAATACCCATTTTACATTTAATCTTAGCCAAGT
gtagagacaggaggatcaaatgttcaagtcgtactcagttacacagaggtttcaaggccaatttgggatacacaagaccctgttttgaaaaaaataaTGCAAGAAAGAAAAAAAAATTAAGCAAGAAAACAACAGAAGCAAAGAAAACTTATCACAGACTTAATTTTGCTAGGaaaatttttagaaatttactttttttttaaatt
agacaggaggatcaaatgttcaagtcgtactcagttacacagaggtttcaaggccaatttgggatacacaagaccctgttttgaaaaaaataaTGCAAGAAAGAAAAAAAAATTAAGCAAGAAAACAACAGAAGCAAAGAAAACTTATCACAGACTTAATTTTGCTAGGaaaatttttagaaatttactttttttttaaatttcaa
ttcaagtcgtactcagttacacagaggtttcaaggccaatttgggatacacaagaccctgttttgaaaaaaataaTGCAAGAAAGAAAAAAAAATTAAGCAAGAAAACAACAGAAGCAAAGAAAACTTATCACAGACTTAATTTTGCTAGGaaaatttttagaaatttactttttttttaaatttcaaaaagattttattgaaaat
acacagaggtttcaaggccaatttgggatacacaagaccctgttttgaaaaaaataaTGCAAGAAAGAAAAAAAAATTAAGCAAGAAAACAACAGAAGCAAAGAAAACTTATCACAGACTTAATTTTGCTAGGaaaatttttagaaatttactttttttttaaatttcaaaaagattttattgaaaattttaCATCTACAAAGATA
GTAAGCAATGCAGATGTCTTTTTGGAACCCTAATCCCAATAAATTCTTTTTTGACTGGAAATTGGAGAATCGGGCTGGTTTTGGAAAAAAAAAAAAAAAAAAGAAATTAACATTAGCAGGGTGCAAACCTGTGAGTCTTTCTGAGGAAATCCAGCGGTAGATTTTGCACATTTTCTAAATTGGGCATGATTTTCAGATTGGCTCGT
AGGTTGTCTTCATGTGCATTGTTTTTAAAAAAACTCGGTCAGTTGATGCTGACCTCAGAAGAGTCTGGCAACCAGCGCTCTATGTAGGTGCCTCAGGACCAAGAAAAGTCTAGCACAGTGCCAGCACTTATAAGGGTGTAGGCCTTACTCAAATCATTACATTTATACAGATGCTTTGGGGGCCTTCTTAGACCAAGTCAGTTTTA
CAGGAACCACAGTGCGCTGCCCTGCAAAGGAGGGAGTGGTTTGCTGGGATTTCTCTCAGCTTTTTCCTTTTACACTTAATCAGGTGACTTGCACTGGGCCAAGAAAAGTATTCCTCCAGAATGTCCCCCTTTCTCTTGTATCCTCCTCCTCCTCCTAGCTGCTCAAAGGACCAGAGCCAGGGTCACATAAGACTGATGTAATGACA
CTCCTCCTAGCTGCTCAAAGGACCAGAGCCAGGGTCACATAAGACTGATGTAATGACAGTCAGAGCTTCGTCTCTCTGAAGCCACAGTATCCAGTCATGGAAGAAAGTGGAAGTTCTGACAAAGCACCCTGTTTGTTTCCGTATCCTTGGTAGTAGATGGATTTTGTTGAGTTTTAGATAAGAACTGAGGGAGAAAAGGTATTTTG
GAAAAATGCCACCTTGGCATGGGACTCCTCCCACTCCAGTACACAGAGCTCGCCCAAGCTGACCCCCAAAGTGAAAAAAGACAAGAGGGCTCCCAAGGGCAAGAAAGAGAAGTCGAGGCAGCTGCAACATACTGAGCACCAGGCGGTGCTGGCAGAGCAGAAAGGACACCTCCTCCTGGACAGTGATGAGCGGCCCAGTCCGGAAG
TTTCTGTGTCATTTGTGGGTCTGGTTGTGTGTAATGTGGTTCTTGGACTTGGCCTTGTCTGCACAGTAACCTGCGGCTCCCGCAACTCCTGGGACCAGAAAAGAAAgaggaatcttggtcttttactgtcttttaacaagtgtgataactgttgatactaactcagtattatattacatgaggaagaaatgaagaacatatatcat
TTGTGCTAGGCTCCCTTCTCACATAATAAGCGTAGCATCCGTGTTCTTTGTTGCTGTAAGCTGTCTTCAGAAGAGATGTGCGATCCAAAAAAGTCCAACCAAGAAAACGTCCTAGAAACAGCCAAAGCTTTAGACCCCTCTGTTCTCCATCGACAGTGTGGGTGCTGTGTGTTGGTTTGGGGCGATGTTCTGATTTACACCACTGG
agtctcagaacttgggaagcagaggcaggcagaggcatcctggtctacataccgggttccagggcTGTTGAGACGCCGCCTGAGAGGTGGGGGTGGTGGAAAGAAACGCATAGATGGCTTTGAAACTGCAAGTCAAACAAAAACAAGTACACGCTGAGGTCTTTCTGAGGTTCCACTGCCTTCTACCAGATAGAGAGAGCCTTAGC
ctatgtgtggactctcatgtctctgagacaacaggtcttggggccctcacttgacattacaatggatagcagaagaccaatcgtcaacaTCAGAAGACATAAGAAATACTGTCTGCCCTGTATCGTAGGGCACAGTAAACTAAAGCTAAGGGTCTCTCAGTCTTGATACTGTAGACTGCCAATTCGTTGTTTGGTGGGGAGCGGTC
ACCTGTcctccctccctctctccctccctccctccctcctttcctccctcccctcttccttccttcTGTTCCCCTCTGTACTTGCATTGGTGTCCTGAGCAAGAAATGCAGGTCTTAGCTAAGGACAGGTCCAGTCTGTGGCAGACGTCTCTGAACTGAGGATCAGGATCCGAGGGGAGACTCCTCATCTGCAGGGCCGACCACGG
TCGGACCTCTTACCATATCCGGATGGTCTGAGAGCGGTTTGCAGTGACGTGGGCATTTTCATCACTGTGACTATGAAGCACACATCGCCCTCGAAATCAGAAGAAAATGCAGTTTGTTTAATGATCTCTTTGCTGAGTCACCTCCTTACCTtgtaatgggaatttttaggataaaagctgggttctggtagcaccgataatggttc
AGAAGGCCACTCACAGGAAAGTGACAGCAACCGGGTTCATTCTTCCTTGATAAAATGCTTCAATTAAAATCTCAGGCCTCAGAAATTTCATAAAGCTTTCAAGAAAATCTACTAAGCTCAATTTCCTGTTGGGGGGTCCCGAGAGTCTGAGACTTGTTCTCTTGTGGTCTCCGCAGTGGACGTGCGTCTGCCATTCCAGGCTGAGA
TGAGAATGAATGTGTATGTGTACGTTTAGATCTCTCTGAAAGGATATGTAAGAAGTAGTAGCTGTCTATGGAAAGAGGAACTGGGTACCCAGAAATTGGTAAGAAAAAGACTGACTTTTTGTAGTGAATGTTTTTACCTTCAAGGGCTGTGTaatttgtatagcacttgctacatacacaacctgaggactgggtccctaggaccc
GGCGCAGCCTTCCTGGCTCCCTCTGTTCTTGCTGGCCTGAATGTGGGTGAGGAGCCATGTTCACTGGCTGCTTTCTAGAGTTAACAGTGACACATTCAGAAAGAAACCTTCTCCTCAGTCGGGCTAACCTAACATCTTCCTTATACTGATTAAAACCATACACCATTTTCTtttttttttttttttttttttcggagctggggacc
gttgtccttgaactcagagatctgcccgcctttgcctccagagtgctgggattaaaggtttgcattacccgcacctggctTTATCAGATATTTCTTAAACAAGAAACGACTATTCTCGTTAAAAGTGATGTACCTGAAGACAGCTGTTCTGCATGTTTAGCTGATGCTACTTTGCACAGTGTCGTCTGTGGTGAGCACATGTATAG
AATCAAGAACAAGGCTCCTCCCCATGACTGGCCCCAGGAGGGAGAAATAACCTTTGAGAATGCGGAAATGAGATACCGGGAAAATCTCCCTCTGGTCCTTAAGAAAGTGTCCTTCACCATCAAGCCCAAGGAAAAGATAGGCATTGTGGGACGAACAGGGTCAGGTAAGGACGGCTCTGGTCTCTGGAGGAACGTTGGAAGTGATT
ATTTTTTTATTACACGTCTAGGGTTACAAGGTGAGTCACAGAAAGTACAAATTGGGCAGATTTTATTATTATCAGCTCTATAACTCCAATTCAAAGACTAAAGAAAGTCTCCTCCAAAGCAAACACATTTATTATATGAGTATTTATTTATTTATTATATGCAGCTTAAAAAAAttttttttattagatatatttctttacttaca
AAGGTCATGGGGAGAGCGGGCATGTTTGAGCAGATCACTGCCACACTTATATGAATTCTAAGCCAAGGGCATTTTCACGTCCACGTGTGAACCTACTAAGAAGAAATAGTGCAGAGTACAGGATTTAAATGCTGAAATGCTTCTTAGTAAACTTGAGGTGGACAAGAATGCTTGGGGAAGTAATTGGGTCCGTCTGTCCTCTGCTC
CCTGCACACAGTTCTGGGCTCTGATAGGATCATGGTGCTGGCCCAGGGACAGGTATTAAGTTCCTCAGGAGCTCTTGCTTGGCATGGGGCTTTGCATGGGAAGAAAAGAGGTTGGGGAGGGGCTGCCTGCCTTCTTTATGTTCCTGGACATTCACCAAACAGCCATGGCAACTTGGTTCTGGTTTGTGTTGACCAGACAGGTCCCT
TATCCATCCTTCCATGCAGCCCAACACGCCCCTCCTTGTACAGAGAGATCAAGGGAGATCAGGGAGCCACCCCTAGACCAGGGCCTGTGAGATGGAATCTAAGAAACCTGGGCAAGGTTTCAGACTTGGAGTCTGGTGCCCACAAGGAGGGAACAGGAGGGCTGCCCACCTTCTCCCCTGCATGGATCTTCAGGGACACACCCTGC
ACCCACTGCAGAGTCTGTGTTACCTGGTTTGAGACGAGACCTCAGCTGGGTTCCTTGGGTTCCCATAAGCCCTCCTCCCTACCAGGTGCCAGGGGAGGCAAAGAAAGAGGGGCTGTAGGAAAAGGGAAGTTGGGGGCCTGGGACCACAGAGGTGGGGCTTGGCTAATAAAGACATTGCATAGAGCAAGCAGGTGACACCCTAGCAA
TTCAAAATATAACAAGTGGAAATACATTACAAAAGCCAAGGAGATTTGGGGAGGTGTTTGTTACACAGCACTGTTGCAGGAAAAACTGACTGATACAAAGAAGAAAGCTGGACTCAAGAAGGGCTCATGAGACGGTCCTTGGTGAGGACAGAACTCCCAGGACTTCCTCTACTTCACTTACCGTACCTTGGAGAAGTCCACTGGGG
CTGTGGGGTTTCATACCCGTGCAGGCAGGGCGGGCTCTCCTGGGACCAAGCGAAGGTGCCATTGTGTATAGAAATTCGATCCTTCGAGGCTACAGGACATAAGAAAACAGTTACAGGGGCTGGTACTGCCCTCCCAGCATTCCAGTGTTCAGTGTTTAAGGCCTCAGAGGCTCCATCCCCAAAACATCATTTCAGCTAGAAAAACA
TACTTGAACTAGATCTTAATGAGGAGAACAGGAAGCTACAGGCAGCTGGAGTAGGTAGATATACGAGGGGGACCTTCAGAGAGGGAACAGTAGGACTCAAAAGAAATCCAGGGAGACCGCAGGAAAGGGACACAGAGAACTGGGTTCTTCAGGAGAGGGGAGACTGCAGCAGGCAGGGCTTTGAGGTCAGGCGGAAAAGTTTAGGG
ACAGAAAAGACattaaactggctttgaactcacaaatccacctgcctctgcctcccaagtgctgggattaaaggcgagcgtcaccaccatctggctTAGAAAGAAACCTTTAAACAACTCAAGGAACAATAAAGGCCTCCTGAGACCCCCAACAAGCAAGCACCTTAGAGTTGAacagtgtggaactgggggtcgggggcagtttg
AGCAGTGACGGAGAACCTAGTGTTGGGAGGGGCTGTTGAGGAGGGAAGTATTTGGAAGAGGGGGTGTGGGGGACCCACAGGGGCTTGTTTAAGCCTAATGAAGAAAGCTGCGAAGGAGTCCTTCCTCTGAAGACTGTTCCCCATCTTGTGCAGAGAGCAAAGCTGGCCTGGGGCTGGGGCAGGAGGAGTTTGGGGTCTCACCTGAT
GCCATTTATGATCCACCCCGATACAGAGAGGCATGAGTGAGCGTAGGAAGTGCATCTGCCGGGCTCCTAGAGCCTGACGCCATTGCAAAAACCTTAGTAGAAGAAACACGCTAACCCTCCTAGCTTGGTCCTCTCCAAGATAGTTCTTTGTTGGACAAGGGTCTCTGGGATTTCTGTCCCACCCCTAGGCCCTTGTCACATTTCTC
TCTGGGCTCCTCTGTCACCTCCTTCAGACCTTGCTGGCATCAGCCATGCCCCAAGGTGGTGTGGAAGTACTTGCTTAATGATGAATGAACAAAGGGACCAAAGAAAAGCCATCTTGACACTAAACTGGGAAAGCCTGAATCGGGGACTCAGAGAGATCCCATGCCGTTTTGGGCATATACTTCTTACCTCTGAAGTTGTTTGTTTG
TGGTCCCTGCCCACTCTTCCCAGCCCCTCCTAACCCAACTTCCCCAAGCACCAGATTTCCGTGGTCGACAATTCATAGGCAAACCACTAACATAAGACAGAAGAAACCAGAGCTGACAAACCCCTGCCCTGTGGCCACAGCCCAGGTGAGTTTCTCTCAGGAAACTTCCTTCATCCAGAGTAGCAAAGGATGTAGTCTGCATCTCC
GCACCACGGTTCTCCTGGCCTGCACTTTACATGCCAAGCTACACCATGGCACGAAGCCTGCCCTGCAGGGGCTGACAGTCAGATGGGTGAAGGCAGACAGAAGAAAGAGAGTTACAGATCCCAGAACAAAGTAGGAGGAACCAAAGTGTTAGAGAATTTTGAGGAAGATGAGAACAAATGGATGAAGTGAGAAAGACAGGAAACTG
AGGCTTATGGGAGAGAGACACATTAACACAGTCCCTAGCTGTCCCTGGTTCATTCATTTGTAAATGAATTCATTTTCTAAAGTGTCTGTGGATTCAGAGAAAGAAAATTGTGGTTCTTGTCCCCGGGGAGCTTACCATGGTCTCTCCTGGGAGACAGGCTAGGGTACAGTATGGGAATTTTGTTCTCGGCAAGGAGGGGCACGGCT
ggtagtaatactctgccGGCATTCACTCCTGCCTGGAATTGAGCAAAGAACCCCACGCATCATACAGCGAGGGCTGAACGGACACTAATGGTGACACTATAAGAAAAACAATGGTGTTTACCAAGTGTCCGCTCAGTGGGCAGAGGCATTCAATCAATGAATGGCACACCTTCCACAGAGAGGAATGGTTGGAGGGAGAGAAGCAA
GACATCTTCCTCACTCACCCCATTGAAATGTTCCCAGAAAACTCAGGACTCACGCTAGGGGTGGGGCTGCTCCCTTCTGGTCCCAACCCTCTGTGCCAGGAAGAAACAGGGAGGAGCCCTGGGGTTGAGTCTGCCCCTGTTCCACTTAGAATTCTGGGTGCTAATTTTCCTAGTCCTCAGTCTGGTGAAAATGTAAAAATAGTTAC
GCGTGTTCCTAGATCTAAAAAGGCGGGTTATACAACTGTGTTTGCGACACGGTCCTATTTCTGTAGACATGACATATCGTCTGCTTTTAAAAGGATGAGAAAGAAACACCCTGAAGACGTGGGGCATGGGGCTTTTTATAAACCTCTGTCTTGACTCTTCTTACCGAAGGTCCCATCAATTTCCACAACAGATGGGTGCCATTTAT
CTGTCCCCGCCCCAGCCCTGGGCAGAGGAGAAAGGTCCACTTACGATGAGGACAGCAGCGATGGGGATAGCTGTGTTCATGAAGACTGTGGAGGAAGCACAAGAAAGGTTAGGGGAGGAATGAGAGGAGAACAAGGTGGCCATGACGGCCAGGGTAGAGCATCTGAGTGGAAGTGGAGGCCCAGCTCTCTGGGTGCATCAGCAGAG
AATTTCTCCTCTCCATGAACCCTATAAGGAGTCTGTCTAGAAGGCATTCCCACCATGCCCTCCATTACAACCCCCAACATGCCACCCCAGAGCACCCTGCAAGAAACACCTTTACTAgggtgtgatggttcaagcctgcagtcccagcatttaggaggctgaagcaggaggattctgtgagttaaagaccagcctgggctgtacag
aggattctgtgagttaaagaccagcctgggctgtacagtgagttttaggtcagactgtactaaagagtaaagaccttgatcaaaaTCTCTGCCCACCCTCAAGAAAAAAGAGGCATTTCCAGTGAAGGTAATGTACTGACCATCTCTCTGAGTTTCTCGCCATCTCCTACTCCTGTTACAGCCTGTTCTAGACTGTCTCTACAGAG
GACACTTTTCCAAGCTGTTGCCAGAGACCCGCACCTTGAATGGCGTGGCTTTCTCTGGAAGTACAGACGTGCTGACCTCCTTGGTTGAAAGAAGAGAGAAAAGAAAGTCTGCCTAGCTTGGTCCTGCATTCTGCCAGCCTTGTGCCAATCTGGCACGAGGCTTCCTGCCTCAGTTCAAGAATAAAGGGGGCggggttggggattta
TCGTGCCCCATTGCCTCCCCCAACGCCCTCCCCCGACAGGAGGTTCCCCCAGCACAGCTGTGATACCTGTACCGGCATAGCCCAGAGGTTTGGGCATAAGAAGAAAAACCACATGAGCTGGTTGGTGTCGATGGCCACCAGGTTGCAGATCTGCCCAGCAGTCATTTCCCCCATGGACAGGTTGGAAGTAGACAAGTGCATGATCT
TGGGGCCAAGTCACTGAGTCTTGGAACAAAGCAAGGAGCCAGCCTCAGCAGCCCTGGAGTGAGATCCAGTCACGAGGGTCAGTTGGTCTGCACCATCCCTAAGAAACACAGCCACCCTGAAAATCTCCACAGGGTAACAACGGAGGGTAATGGCTGCCTGTGGGCTCAGACCTGTAAGCTTTATGTATTGACTGTTGGCACCCTCC
CTTGTAGAAAGGTCCTTTGCAGCAGGAGGGCAAGGAACAGAAGAACAGCCAAGACATAGGCATTGCCGAGGAACTCTTGGGATGAGACAAAGTAAACTCCAAGAAACTGTGTCTGTGGGACAGAGAAGAGCAATGGTGGCTGTTACTCCCAGGAGAGTGACTCTTGTCAAGCTGTTACAGCTGAATTTCTGCCTCCATGTTGGCAA
TGAAGACAGGGCTCTCACCTTTCTGACACCACCGTGGCAGGGGACATTTGGAAGGATGTGGGAGGTGCTACAGGGCAGACAGAGATGGGAACAAAATGAGAAGAAACCCAAGATCGTGACCTTGGTAGTGACCAGGCCAACTCAGGAAGGGCTCTCATGAGCCTTTTCCAAGAATCAAGAGTTCCCGGATCTTGGCTTAGGGGACA
aacAGGCGCTCTAGAGTAGCACGGGTGACTTGTGTGCCAGCCTTCACAGCTCATGGAACTGCCTGGTCCACAGGTCAAACATCTCTTGATTGTGGGCAGCAAGAAATAGGCACAGGGGGGCAAATGAGAGGTGCTCCGAGGAAGGTCCTGCTGGGGTCCAGAGCTGTGAGGCACATGATACTTGCCAAGCCACCAAAGAGAGGGGG
tgcgagggagtgggtaggtgggggaacactctcatagaggcagggggagggggtaagggacagggggactctagaggggaaatcgggaaaggggaAAGGAAAGAAATATGGAAATGCTGTCATTCCGTCTGCTACAGGGCTGTGGATAGATATATTTTCAATGCAGTTTTAAAGGGGTGGAGCCATGGGTACACAAGCCTGGGGCA
TATCTCTGTGGGGCACATGGGTGTGGGGCAGAGGTGGAGGGTGGACAAGTCCACTATCGCTCAGCAAAGGGCTGGGTGTGATGCTCTGCCCTTGACCACCAAGAAATGTGTCCATCTATGGCCTGTAAACTTTTCCAGGAAGAGGGCCTCCTGGGCTCCAGGTCCACGGCCTCCTTGCCTTGTGGCTGGCTGCTCACTGAAGCTGT
GAATGATGTCATAGTAGTAAAAATAATATGGAAAATACGTAGGGTGTTTGAGTTACCTGGGACAACAGGGTTAGGCAAAGGTACTTAGTCTAAGGTGGAGAAGAAAGAGGGAAGGGGAAAATAAAGGATGACAAAGCAAAAGACATAGCTATGCACTCAGAGGtgtggtggtttgaatatgcttggcccgggagtggcacttttag
cctcctaagtgctgggattaccagtgtgagtcaccacgcttgactCCAGTGTCCCTTTGGGATGCGGACTAGGCACCATAACACTCATGACAGACATTCTAAGAAACCTTGATGACATTCCAAGTCCGACAGGTCAGGAGATTAGCGATGCTAGTGGGGAAATGCCCCCTCGAATTCCACTAAGCTATCAgcactgtgctgggaga
cacacacacacacacacacGAGAAACCCAAAAagaagcaagagaacctcaagtttgagaccagccagggctacacggggagaccttattacgaaaaTAGGAAGAAATGAACAAGCAGCAACCATAACAACAACAGCAACCATGACCACCACCACCAAGACAAAAGGCAGTCAACTGCCCATCCCTGCTGGGGAGGACCAGAGCCCC
ATGAAGTACTTTTGAGGTTGAACTCATTGCTAATAGCTGTGACCTACTAGCTTTCTGCAAATAATACTATTATTTTTTTCTAATGAAGTTTTTGATATGGAAGAAAAGGTGACTAATTAGGCTAAGTAACCTGGGCCGTTTCTGTCTATCTCTATGAACGTTTTTCTTATATTACGTTCTATATCCATAAAGGCACCTTGAAATAT
NNNNNNNNNNNNNNNNNNNNNNNNNNNNNNNNNNNNNNNNNNNNNNNNNNNNNNNNNNNNNNNNNNNNNNNNNNNNNNNNNNNNNNNNNNNNNNNNAAAAAAGAAATTGGCCTTTCTATCTCTGAAGACAGTTTCATAAACATTACTATAACAGTCTAAAATTATGTTTACTAAACTAAAATAAATATTGAAGTATTTTAGCCAAT
AGAAATAGATGTAGCTTGTGTTTACCCCATTAATTCACATTATTTTttgttgttgttgttgttgttgttgAGAAAGCGTGGGGTCAGTTTTGACAGTGTTAAGAAAATTTCAAAATGCTCCAGAGAAGTTAACCCAATTAAGGGTGAAGAATAAATCATTTCCATAAATAAACACCAGGAATTAGTTTGGTATGTGATGATTCCTA
AGGAAGAATGGACAAGTGTATCACGAAATAGAGTCTTCGGTGGGTGGCAATGATAACAAAGATCAAGAGGAAGGGACAGAAAACTAATGCCCTTACAAGCAAGAAATTCGACAAGGGGCTAATTGACTCAGGGACCTGATTGCTATTGGATGTACGGATATCACCTTCCCCGGCTGTCAGGTCTCCCACTGTCTTCTACTTTAAAT
GAAATGTTCCTTCCAAACATTAGCCCAGACACTTAGCATGTGATCAGCTGGTGTCCTTATATTTCAGATGATGTCATTGAAAATATATATAATGTGAAACAAGAAAGAAATACACAATCAACACAAGTATGTTTTACCTTCTCAGACTTGAAGCTCGCTACAGAAGAATGAGTGACCCCACAcccgccccgaccccaccccacccc
TGTTCCTTCCAAACATTAGCCCAGACACTTAGCATGTGATCAGCTGGTGTCCTTATATTTCAGATGATGTCATTGAAAATATATATAATGTGAAACAAGAAAGAAATACACAATCAACACAAGTATGTTTTACCTTCTCAGACTTGAAGCTCGCTACAGAAGAATGAGTGACCCCACAcccgccccgaccccaccccaccccaccc
cccaccccaTGCATGTCACTTACAGCTATGGTTACAACCGTGCGATCCGCAAAGGCTGTCATGACTACTTTCTGCAAAATGTTTTCCTGCCAAAAGAGAAAAGAAAAGTTTCAATTTTCAGGTGCCTACTTGAAAAAGTGCCTTTCTCTTGCTAAAACATTTGCTACCCCAGGGTATTAGTGCCATTGTTCAGCTCCTTCTGAGCA
CCTTCTGAGCATGCTCTCTCCAAGCCCTCTGTGGAGGCTGACAGAAAATGTAGCTCATTGCCAGTGGTCTGAAGTAAAAGGGAGACCATGAGAATGGAGGAAGAAAATGTCTTTCTTTTATTTTAAAAGAtttattttaaacaattttaatcttgtgtgtatacatgccatgtgcactcaggtaacccacagaagtcagaagcagg
CGTTACCTTGTATCCTAGCCAAAGTGTACGTGTGAAAAAGTTACCTTGTATCCTAGAGAAAGTGTCATGAGGAACCCATTACTTTGTATGCTAACTGGAAAAGAAAACTCAGTGGTCCATCTACTGGACAGATTTATTACCAGGAGCCTCAAAGGGGAAAATGCACCACAGGAGCATGGGCATGCATGCTCTCACTAGACCACAAG
CTTCACATTGTCTTCCTTCtgtgtgtgtgtgtgtgtgtgtgtgtgtgtgtgtgtgtgtgtgtgtgtgtgtgtAGTGAGCATTCACTAGTAAGAAGACAAAAAGAAAATCTGCCTTAAGGTGTCTGGTGCTCATTTCTCATTTCCACTCAATAGTTTTAGAAATTTGAACTCATGTcaagtgaaaatattaaggagagtttaagtga
TGAGATGTGCGTGGCTAGCACGGCTCCTCAGAGAGTACGGATGATGCTGACTCGTCTTGTTTTTGACAACATGTGGGAAAGTGTGCCCTAACAGCAAGCCAAGAAATATTGCTAACCATTAGCAAGACCAGAAGACCTTTGGAATTGTTGAATTATTTAATCCAGTTCTTCCACAAAGTTGTGTAATATCTACCTACGGCCTACGA
GTGGGTGAGTGAGAAACAGGCCTGGGCAAGTAGTCAAAGCCTCATCTATAACCAGGACCATGTGCTTTTCTATCTAAAGAGCCACTGAACGGCTTAGGCAAAGAAATGAAATTTGATTGAAGTTTCCATCTAATGAAGACCCCACTGTGCCTCCCACCAACTTTCCTGGCAGTTTTACTCTAATAGAATTGAGAATCTTGGTTGCT
CTGTGCCTCCCACCAACTTTCCTGGCAGTTTTACTCTAATAGAATTGAGAATCTTGGTTGCTGCTTTCACGGTTCTTGGCATTTAAATCAGTAAAGCCAGAAGAAAGGGAAGATAATGTAATAAGTACATTTACAATTCTCTCTAAATGGCTTCTAGTAGAGTCTACTTGCGTCCAAGACTAAAATTTTGCTTATCCTCAGCTGCT
CACGTGGTATTATAGTAACTAAGCAAAGCAGATGCCAGTGTCAGGAGCAGGCTTGTTCACGGTACCCATGGTGCCTTCATAGTTCTCAGACTCCATAGTTAAGAAACTGTTCACTTTCTTCACTGCGCCCATCTGGACTTCGAGGTCGGCCAAGTTCCTTACAACCCAATTCAGGTAATTGGTTATCTGTATCAGGTGACAAAACG
TGCAAAGGCCATCCTGTTATAAATGTCAGATTTCGCTAGTGTCCATGAAAGAGGTTTGATCACTTCTATGGAAAGCCCTCCTGGCATTGCATGGAGTGGGAAGAAAGGTATTTTCATCCATCGATACCCACCGTGAGGGCATACAGAAGGCCCAAGCCCACTAGTCCAGAGTTGGAAGAGCCACTGATGGATGCAATGGAGGCCGT
CGTGCAGAGATGAGCCTCTGGTGCTTGCTGAAATCTGGAGCTGAGCATTTTGTCACCAGTGTTCATGTCTGGGACACGAGATTCGCAGATCACATAGATGAAGAAATGGGCTACATTTGCTTGTAAGTTACAAATATTAGAGACATGCCTCAGAGCACCAGACTTTTCCCTGACTCAACAATAAACTTGTACAAAACTTAAAAAAA
ACTCAGTTCCCAGGAAAATTCTGTCGGTCATGCACACTAAGGGCTTGACTTGGGTGATTTAATTTCTAGTCTCTGCCTCCTGACAGCTGGTTCCTTTAAAAAGAAAAGCCTCAGTCAAATGTGTTCAACACTCTTTTGAAAATATATATCAGCCCATAGCTTTCCTTCTATACTAATCAATCCCACTTATATGAATAACAATTACA
TTTCTCTCATTCGCAGTTCTTAAACTTTATATAGTCACAGAAAATCATGCatatatatatatatatatatatacatatacatGTCTGTATTTTATAGTCAAAGAAAGAAAGTGAGCatacatacacatgcacatgcacatatacacacacacacatatatatatatatacacaggaatgtacacatgcacatacacatacacatac
TCTCATTCGCAGTTCTTAAACTTTATATAGTCACAGAAAATCATGCatatatatatatatatatatatacatatacatGTCTGTATTTTATAGTCAAAGAAAGAAAGTGAGCatacatacacatgcacatgcacatatacacacacacacatatatatatatatacacaggaatgtacacatgcacatacacatacacatacacag
GTGCTATTAGCATGAACACACGTGAAGGATTCGGGTTTTGTCTTCCTTCCACTTCTTCAAGATATTTGTGAATAGGAAAATAGCTTAAAGGTAATAAATTAAGAAAACAGAAGCAAATGGTTTGAAAATCTACACAGAAGAGCGAAGACACTTAGGGATCGGGAGTAGCACGCCTTCGGCTAAAGTCCAACACATCCTAACAAACC
ACCCTCCATCCTCTCTGATTTCTCTTCCTTCCTTCTCATGGGGATTTTCTGCCAGCAGCAAGGGGATGGAGTGAGGAGACTCTGAAATCAAGAAGTGTTTAAGAAATGGAGGACACTTGGCCACAGGAAGCTCTGAAGTCAAGCTTTCTTCTTTCTATACTAAGGCTTCCAGCCCTCTTAGAAGTTTCCGGAAAAGCTGCCTGACT
ACTCAAGGGCAACTACTGTCATTGTCACATTACAATTCTGAAAATCCACCCACAGCAATATCCTGTCAGTTCTAGTATTCCTATATAATATCTTTAAAAGAAGAAAGGAAACAGAAGCTTAAAAAACAATAGTGGTCTAGATGGAGTCAGGTAACAATGTTTGGGTTTTGCTTATAGATTTTATACAATAATTCACCTTACTTTCA
CTAGGGCAATTATGTTGTTTTCATTGTTCTTTTTAGGGACCTGTCCATGTGGTGCATGTTTTTATTCTTATTTTATAAATGAAGAGGAATCTGGCACAGCAAGAAATTAATCTGTACATGAAGTCTATACCATGCCAAAGTCTGTGCGTGTCACACGGGATGGAAGACAGCAATAGACGACTTAGCTGCTGACATTTTATACTAAC
CATGCCAAAGTCTGTGCGTGTCACACGGGATGGAAGACAGCAATAGACGACTTAGCTGCTGACATTTTATACTAACGTAACCGCCTACTGCCTTAAAACAAAGAAATTCACCATCCCGTACAGGCTTGTCCGGATCAGTGAAGGACATCAGTGTATGTGGTCCCTTTTCAAATTGTCTTTTTAAAAAAAATGGCACTATATAAATA
TGGGCTGGATGAGAACCAATGGAGACAGAAAACTATACATTTAAAACAGGTAAATATATCCCTTCAATATTCTTTTTGTTTGGCTTTTTTTTTAAACCAAAAGAAAGAAAATCGGGTGCCAAGGGACAGAAGATTGAGGGATCTCACAGATCTGCTTACAGTGACCCTGTGAACATGAAGGAGATTTACCTTGGGTGATGGGTGAG
CTGGATGAGAACCAATGGAGACAGAAAACTATACATTTAAAACAGGTAAATATATCCCTTCAATATTCTTTTTGTTTGGCTTTTTTTTTAAACCAAAAGAAAGAAAATCGGGTGCCAAGGGACAGAAGATTGAGGGATCTCACAGATCTGCTTACAGTGACCCTGTGAACATGAAGGAGATTTACCTTGGGTGATGGGTGAGCTGA
TGGAAAATAAATGCTGTGCCATACAAAGTTTTTTTTTTTAATTAAGAAGATCCTTAAGTACTTGACCATCGTAGGCGTGATTTCACACATGCACGCTGAAAAGAAATCTCTTCTATGTAACAAAAATATCCCTTATTTTGTAATCGGTTCCCTTAAATAATAGACAAAGACAGAGCTGGAAATGGCTGGTTTGAAAGCTGGCTGCA
ggagggtagaggacggggagcgatcacggggcagaccaggagggggatgaagtttggatgtaaaaaaGGATTAAAGAACAAAAATAAATTAATCTAAAAAAAGAAAGTAACAATTAAAAAGAAGAATCTGGACCTTGCCCTGGTCTATTTCCTCCTTTTTGTTTTTCGAAACCTTTCTCAAATTCTTTAAGATGCTCTCCCTGACT
TGTGACCCAATCCCATTATTCTTAAGATAAACTCAGGTTGGACAAATCTCAGATTGAAGTCAATACCCATCTCTAATGGAGTGGAAAGAGGATCCAATTGAAGAAAATGGCCGGGATGCCACTTTCATGATGTAATCTGAATAGGAAGTGGAGTTAGCTCTATGGAAGCTTAGCTATGACTGCTCACAAACATAGAGAAACACGGA
AGGGATATGCTGTGGAGACAGAGTACGAAGGGCAATGCATGTAGCCCCTGTGCACTGTCCACAGCAGTGTAACAGTAACACTCACTTTCGTGTTAATGCTAAGAAATGGGAACCATCAACAAAGCAAGCTATAGACTGGTTCACAGTAAACAACGTCACATGCAACCACAGCTCGGTATCGACACATCCTCAACATGGTGCCCACC
TTGATACTGTGCCCTTAAGTAGGTAAGCTGGATGGATTCTTTGAGCATATCACTGAGGGAGCTGTACTTTAGTGGCATCAGGAGGAACCAGGCCATTCCAAAGAAAGTAGGCAGTGGGGGTCTCTCCATGCCTAGGACACTCGTAACACACTGTAGGAAAGAGATATACAAGGAAAAGAAGGAAACCAACAAAGTCAGATTGCCAT
TCAGTTCCCAAGTATTGCTTTTTTTTATTTTTCCTCGTATAATATGTGTTTTGGCAGGCTCGCCATTCTAGAAAGTTTCACTGTTTCTGAACTCATCATTAAGAAAGTGACAGAAGTCCCCAGTATATCAGGATTACTCTACAAAGACACTAGCCACAGAGTTTCCTAATGATGTGAAGATCAATGTGTGGTTGGACCAGATCAAG
GTGGCCAAACATCTCCCAAGAAGCAGAATTGGCCCAGGGGTGGGGTGGGGCAGTTAACACTCCCTCCTGTGTGTGGCTATGGGAGGAGGGAAATTTTTTTAAGAAAAGCAAAGTAAGTGTTGGGCTCACATATACTATTATAGGAGACGGAATGGAACTAAGTCCACTTCTCTTGTTGGGTTTGTCCCATTGTGTTCTACCATTCA
tggtcctttataagacttgccttggtcatggcgtctgttcatagcactaaaaccctaaGACGCATACACACCAGAAACACAATAAGTAAACAAACTAACAAAGAAAGAAAGGAATAAGATGTCGCAGGTTCAAAATGGCCTGCTCAATAACTGTATGCAAAGATGCAATTACCTCGGGCTTCCATTGAGGTTGTAATAGGCCATCG
cctttataagacttgccttggtcatggcgtctgttcatagcactaaaaccctaaGACGCATACACACCAGAAACACAATAAGTAAACAAACTAACAAAGAAAGAAAGGAATAAGATGTCGCAGGTTCAAAATGGCCTGCTCAATAACTGTATGCAAAGATGCAATTACCTCGGGCTTCCATTGAGGTTGTAATAGGCCATCGTGTC
TAAACAGTTATTTTGTTTAGACATCACAGTTACAGATAAGTGGGTAAATTAATGAACATTCTTAGACGCCTTTTATATAAATGCATTTAGTAGCAGAGATAAGAAAGCAGCAGCccagcagcaaaccactgaactgagaatgggacctttggggggaattagaggaagaattgaaggaggcgaaggagcctgcaagcccataagaa
GACACTGTCATGTCTCCCAGGACTCACAGGAGATCATGATGGTTCAGAGTTCCATCTCTTGTCAGCCAGGAGTTCAGGCAAGTCATCCCAGCTACTCAACAAGAAATTCAAGGCTTGTTTGGCCCACAGAATAAGTACAAAGCCAACTTGAGTAACTTAGCAATAGTTTGATCAAAATAAAAAGAAggttgagcctatagctcagt
CCTGAGCACATGCCATGGAAGGGAATATCTATTTAGATGGCCTTGTGACCACCAACAATCCTACTCTCCAACCCTTATCACTTTGCCATGAACTACACAGAAGAAAATCCTGCCCAATTACCCATCACCATCAACACTCCTTCCATGATTCTCCTGGTTAGGAAACCCAGGTAAACCATTACCTCCAggggctggcacattgtttc
TCAGCTGTTCGGGATAGCTACAGCGTGATGTCATCATAAAATAAGGGTGTGAAAAGATAAACTATACGTTAACGAAACAAGGAGATGTTGATGAGACTGAAAGAAATTGTCAGAAGCAATCTTCGTCTTCCAAAGTAATTCTAGTCAGCAGGACCAGTAGGCAAACGTATGCTTGGTCAAAGCCAGCGGTGGTGATTCACTCTTCC
GGGTTATTAATAATTCACTCTCTTTAGTATCCCACAGATGTTTTGGTTTGTATTAAACTCGCTTTATGTAATAGTGGATTCTTTTTTTATGGTGACCTTTAAGAAACATGAATTGAAACTAGAATCAGGGCATCTGTTTGTGACTTAGTTACATAAATATATTTTAAAGTCATAGGCAACATAACTATTTCAAAATGGAGAATGAT
TAAGTCCCATATTTCAAACATGTAAAATATTTTTAAGGAAAGGAGTTAAGGGATGGGTGTCCATGATCATGGTACATTATGTAAAATTCTCTTAAGAACTAAGAAACATTCTTAAGGGAAAGACACAAAATAAAAATAAGCTGATAAATCCCTCCTCCCTTTTCTATTTCTCTGGCTTAAAGATTATATCAGATGCCAATACATTA
AGAACACAATTGCCCACAGTTCTGTATCTCCCACTTCTCCCATTAAATTTTTATTTTAATCTACTTAAGTTTCTCATTCACTACCCCGAGAAAGGGTCAGAAGAAACACCTTGAGCATCTAAACATGGATGGCACTCAAAGCCCAGGTATCTCCCTTTGAGGATCACATAAGAAAGCTGGACATGCAGCAGGTTCAAACTACAATA
TTTCTCATTCACTACCCCGAGAAAGGGTCAGAAGAAACACCTTGAGCATCTAAACATGGATGGCACTCAAAGCCCAGGTATCTCCCTTTGAGGATCACATAAGAAAGCTGGACATGCAGCAGGTTCAAACTACAATATCTGGACACAATAGCGGAGCGGTGAGACTCATGGCGAAGTGGGGTTGGACTGATGACATGTACTTATAC
CTAAGATAACACCAGGAGAAAAGGCCAGAAAGACGCCCAAAGAACAGGGTAAATCCTCTTTGGCTGAAATATGGCGTAAGCAGTGGGCATAAGACCCACAAAGAAAAGTCGATGTTTTTGTCAATGGCACACCGGATGGTGATGAGCTCAGGAACCGCGTCTTGTGTTCCTACGCTTGAACTGGAAGGAGCAGTGAGCGAATGAAG
AAACTGTCACTGTGTTGGGAAGATGCATGCTGAGATGGGTGCTTCTATAAATACAGAAGCAGAGGAGAGAGAAAGCAAAATCCTGAAGAACTGACTAAGGAAGAAATCTAtggctgtctggctgtctggctgtctggttgtctggttgtctgtctgtctggttgtctgtctggttggttggctgtctgtctggttgtttatcttgt
tcttcttcttcttcttcatcattctgggacatgggatcacccacatgtgctgctgtgccTTACTACATGCATAAGAGGAGAGCCAGACTGCAAGTTTTACAAGAAACCAAGCAAGAAGGTCATCTGAATATGGAAAATATTAGTTCAGTATCAAGTGACCAGGAGGCAGAGTGAGGTAATGCCTAAAGGGTGACCTTTAAGGATGT
ATTAACTTCATTCTTGGCTTCTTTATCACCATCTTCCATCACTATACATTCTTTTTACGGGATAAGGTGGAATATACATGGACTATTCGCTTTGAGTGCAAAGAAACAACAAAATGTATTTCCACATTGCCATGTTGTTAATTTATTAAACAAATTATAGTAGTCAGGAATGGTGAAGCCCAGAGTCTGGTTGACTCAACCAGAGT
GTGATTTATGTTTTCATATCTTTGCCTAGTTCTGAGATTCTTGGCTTGTGAATGGAGAATTATTGTTGTAGAATTCTCCTGGAAGATTTTTAGCTGTGTGAAGAAAAACAATTTAAAGTAGTATCCTAGATAGTACCACCtgtcaacttgcctagagtcacctgagaaagggattctctccattaagagattatctagatcagact
gacatcaagaaccacacagcgagatgttgccgaaaacactaaaagcaaaaCAAAGGCTAGGGGGAAAGTTACCAAAATAAATAACAATGTAAGTTAAAAAAAGAAACTAGATGCAATTCCTACACATTTAGACAGGTCTAATGTTTTGACCCCTAGCCCTGTTTGATTTCCAGTAGTGAAGTAAATATACCAACCCCTGTCTTTTT
ATGCAATTCCTACACATTTAGACAGGTCTAATGTTTTGACCCCTAGCCCTGTTTGATTTCCAGTAGTGAAGTAAATATACCAACCCCTGTCTTTTTGGAAAAGAAAGGAAAAAGTGAAACATATGGGTATTGACTTATTATTTTAACTTTTTTTGAAAGAAAAGCTGGTGTGGCCCAGGCTGTTTTCAGACTTGCTATAAATTTCT
TTTCCAGTAGTGAAGTAAATATACCAACCCCTGTCTTTTTGGAAAAGAAAGGAAAAAGTGAAACATATGGGTATTGACTTATTATTTTAACTTTTTTTGAAAGAAAAGCTGGTGTGGCCCAGGCTGTTTTCAGACTTGCTATAAATTTCTGATGCTTCTGCCAACTGGGCTGCATTGCAGACCCTTGCTTTATTATTTTGTAAATG
TTTTTCCTTTAAAAAGATGATTTATGATACCGGTATTTTCTGTGAATTAGTTTACGTGTGAGTGCTACAGGAGAGGGTTGAATGGTAGATTTCTGGTAGAAAGAAATGCTCTTTTCTGGGTCCCAGATGTAAGGTTGAAGACGTGAAGAAAAGAATGATGAACTCagctgggcagtggtggtgcatggtttaatcccagcactcag
ATTAGTTTACGTGTGAGTGCTACAGGAGAGGGTTGAATGGTAGATTTCTGGTAGAAAGAAATGCTCTTTTCTGGGTCCCAGATGTAAGGTTGAAGACGTGAAGAAAAGAATGATGAACTCagctgggcagtggtggtgcatggtttaatcccagcactcaggaggcagaggcaggaggtctgctagttcgaggccagcatggtcta
ATTGCTGCGTTCCAAATGGAAGAGGACAGAAGTTGACGCGTTATGAAAACATTGACATTTTACCAAATGCTCACTCGCATTGCTATTCCACTTCGAGTCCAAGAAAAACAAACAAAGCGAATGTCAAATTTTAGTCGGTCCTAACGGCTTCTCCACAAGAGCAAACAGGGACAGATGAGAACTTAAGGCTAACTAGTCGACGTCTT
ACAGTCTAAAACTGTCGATTTACCTAGAAAAGCAAGTGATTCTAGAAGTAGGAAACCGTTAAAAATATTTTTTTGTCTACAATTTCAGGTTTAACATCTTAAGAAATTATCGCTTCTATAAGAACTAGCAATGTCTGAAAATCATCCAAACGAGACACTGCCTTTCCAACTCCCGTTAACTGATGTCCCAAAATAACGTCAACCGT
CTGAAAATCATCCAAACGAGACACTGCCTTTCCAACTCCCGTTAACTGATGTCCCAAAATAACGTCAACCGTCAAACAGAACAATGCCAAGGCTTCATGAAAGAAACACATCCCAAAATCTCAGAAAGAAAACTGACAACGGAGAGTCAGCTGAGGCAAGTCCAGCTAGGAAACACTGTGCACACGTATCCTGCATTAAAGGAAGA
GCCTTTCCAACTCCCGTTAACTGATGTCCCAAAATAACGTCAACCGTCAAACAGAACAATGCCAAGGCTTCATGAAAGAAACACATCCCAAAATCTCAGAAAGAAAACTGACAACGGAGAGTCAGCTGAGGCAAGTCCAGCTAGGAAACACTGTGCACACGTATCCTGCATTAAAGGAAGAGAACGTGTGTGTGTGGTAGTGAGAT
AACCTTGAAAGAAGGAACACAGAGCATCTACAGGTAGTCAAGCACCTGGCTTAAtgttttgttttgttttgttttttttAGCAGTTTTAACCACAATATGAAGAAAAGCGTATTGTAGATGGATTTTTCACGAAGACTCTCTCAGTCTCACCTAGCTCCACTGAGAGGACAGCAGTGTACTCACTTTTGATGAGTCATACCAGTGG
ACTTAGTAACCCCGTTACTTTGTCACGTCTCCTTTCATTTATATCCACCCAGGAAATGGTCTTGTAATTTCAAACTAATGTATCATTTGATTCCTGTGGCAAGAAAACAAACCATGCTGGGAGAGAGCTCACGCACCGGTGCGGAGCCACAACCTAGCTCTTGGCATCTGCTACAAGGTAACCTGGGCATCTGGGAGCCTGGTGGA
AAGCGGCGTCCCTTCCAGAGTGCTGCCTAATTTGGAAGCATGACTTCGGGGCTTCAGTCAGTGATCTATGCTAGCCCTCCCTGAGGCAGAGCAATGAGAGAAGAAAGGAAAGTTAGCTGAGGCCAGAGGGTCTGAGCTCTGAAGTCCAAGAGCTTCCAAACAGTTACTGAGAGTCTGGTTCAGAGAAGAGGACTGAAGCTCTGTTA
ACCAGAAGTGCCCTCCAAAATAGATTAAAAAACCAAGCGTGGGTGCTTTTAAAGAATTTAGATATAAAATAGTCATTTGCATGGTAGTCAAATCAATTTAAAGAAAAAGTTgccctactaatacagatgaagatggttgctcctgaccactagactgtacaaggagaccccaacggaggagttagagaaaggactgaaggagctga
tggaagcagggggaggagctatgggagagggggaaaggggataacatttgaaatgtaaatgcacaaaatatccaagaaaaataaaaTTAAAAAAAAGAAGAAGAAATCGTGGCCTTTTTCCTGGGAAGCGCCTGAGTTCCTCTCCATAACTGAAGAGCATTCCACCTGGAGTTCATGCCACCAGAGgagacagctcagcaggtaaa
TTTGGCGGCCTCCTTCAACTCAGTAGTATCCCAGAACAGCCTACACGGCATAGGAGGCCCCACTACCATCAAAGTGGACACCAGAGTGAAAGGCAGACAGAAGAAAGCAAGGTGGCCATTCGACTGCCTTTCTTTATTTTTTGTCTCTGTGTGGCCTTAAATGCCTATCAAATGATGGTCCATGAGCAGCCAATAAAGGACAGATG
aacttgtgggaactggtcatgtgcatttttaattataccacaacaGTTAACAACGTTACTATTTCCAAATGGTTGTTTGCAGAAAGCCAGTGTTTGCTCAAAGAAAATGATTTCACGGTAATGAAGTTGAAGCAGAAAGGGTCAGTAGGGACTGTGTATTCATGACCATGATTACACTCCGTAGCGTTTGCTGGTCCCAATAGGTT
TTTGAGATAATGAAAAATACCCAGCACGGCAACCTAGAAAAATAACTGTAAGGGCTTCTTTGGCCTTTGTTACCCAGTGGGATGAAAAACCATGTCTTTAAAGAAAAAACACATTTAAACTGCTAGTCTATACAATATATAACTAAACATCACTGAAGCCTGTCACAGTCCAACCATCTTACAAAGCTCGGTGTTCTGCATTCCAC
CAACTGGTGGATTCCCAAGGGCCATGAAATGCAGGACCCCGCTTCCAAATGCTTCAGACCTGGTCACGTATTTAAACCCAAGGACCTTCTCAACTGGGTCAAGAAAAGATGGGTGCTATTCAGAGTGCAGTTAAAGAATTAAGGACCTTCTCAACTGGGTCAAGAAAAGATGGGTGCTATTCAGAGTGCAGTTAAAGAATTATCAT
GGTCACGTATTTAAACCCAAGGACCTTCTCAACTGGGTCAAGAAAAGATGGGTGCTATTCAGAGTGCAGTTAAAGAATTAAGGACCTTCTCAACTGGGTCAAGAAAAGATGGGTGCTATTCAGAGTGCAGTTAAAGAATTATCATGTAggggctggggatttagctcagtggtagagcgcttacctaggaagcacaaggccctggg
CTTAGGAATAATTTTTTGGACAGATACATTCATTGAGTGAGTGAGTGAGAgtgtgtgtgtgtgtgtgtgtgtgtgtgtgtgtgtgtgATTTTTTTCCTAAAAGAAAATTATTTGGAtctgcaccctggagctatccctgtgccacatctatttacaccccaatcccacacccggagagagcttgtctcccaggagtgctgacacac
aggggaggggagggaatagggggtttgcagaggggaaaccagggagggggataacactggaaatgtaaaaaattaaataaacaataaaaaaCTTAAAAAAAAGAAAATTATTTGCTTTACTAAAAACATTAAATTCCTCTATAAATAACCATGCTTGAACTTCTCATACCACTGCATTAATAAAAAGTGACAATTACAATGTAATC
AAAAGGGAAAAAAATGGATACATGCTTAAGGTAACCATTGACTTGTGAGCCGTCAGCCGTTGTTTGTAAAGACTTTAAGACCTGAGCGTGTGTGGTGGCAAAGAAACCAGCTCACTGTGGTGGAAggctggagggatggttcagctggtaaacggctcttcttgaaagcttgaagacaagaggacaatcctcagtaaccacatgAA
GTACCAATAGCTCACACGTTTTAACTTTTCTCAAGGATCTTGTGAATTGCTTTTCTAAGTATGATAAAAAAAAAACATATGTTCATTAATAATTACTTTAAAGAAACCTCACATTAATTACCAACAAACACTGGGTTTTGTGCTTCAAATTTAATTTGAATACTCTCCAAGTTTGAAGCATAGACATTCTATTAACAGGTTAGTTA
CCAGTAAGTAGCTTTGGACAGCAAATTCACAAACGGCTGGAGGAACCTCACGCCCAGGTCCTGGAGGTCCTCTGGAGGCTTCACTTTCTGAGGATTCATGAAGAAAACATATCTCTGCAGGTAGGAAGAATTCCACAGTGTGACCATTAGCCCACGTCTCTCTCCCCAGATTAAAAATAAAACCACACCCCTTTCTACATTTTCGT
GGGAAATGAGCAGATGACATAAACTTATTTCCTCTATAATGATCGGCCTCAAGATCCATGTTTTGATGAACCCAGATTTGCCTTTGCCAAATCATGGATGAAGAAATCTATGGATGAGGGAATCAATCACTGCCTGCGAGAGCATAAATATAGCTTAGGTTCACCCAGGTCCTGAGAAATGAGTGGTCTGGTATTATAAGTGGgaa
AGGAATAAAGCTGCAGAGAGAGAAGGAGGAATGTAAGGCTTCAGCAATACTTACACACAAGCACATTTAAAGTATCTCATTTGCAAATCACTCCTTTAGTAAGAAACGACGTATGTTTGAGTGTGTGTCATGGGTTTTGAAAGTATGACCTTAGGATTAGGCataggggtcaaggttcagtcttctgcatgtggatatccggtttc
cacatatgtacgtgcacacCTATGCATCTGTACCTGTCCACACAGGTACTCACACACACATGAGCATGCCTACACACAGGTATACCACACAAACAGGCACAAGAAAAAGGGAGGAAACAAAACAACAGAAACCATACAGAGCATGATTTCATTCAAGTCATAACGTAATTAAGTTTTTAAAATAAagctagacatggcggcgcacg
GTCTAGCCCATGTAGAAGATGTGTCTAGATAATTTCTATACACACTAGAAATTATCCCAACTGAATTGCAACAAAAATTCTATTACCTGATGTGAAAACTAAGAAAAAACTAAACTAAGAATAAATATTATAATTTTAGATGTTTTAGATGTTCTGGGAAGGTCCCCTATCGGTGTTTCTACCTTAAAGGTTAGGGAAAGGAGGTG
ATGTTTCTTAAGACACAGGAAGCAATAGCAACAGGAAAAATGTTAGGTAAACTGTAACACACCAACATTAAATTTTTCTGCTTGACAAGAGACTCGGTTAAAGAAAGGAGTTCGGATGCTCCAAATTCAGGTCTCAGAGAATAAATTCTACAACCGAAAGTTAGAATACAACTGGCTAAAAATAGAACAAGACACATCAACAGCCA
TATATCCACCCCCACACTCTGGGAGACTCCTGAGAATTAGGTTTTTTCCAGGCTTCTCACTCTCGGCCTTCCTCAGTACATTTTTATTTATTGTGTGGAAAAGAAACTGAACGATTCTTTGAGGGAGGATGGTCAGAAAACCTACGAGAATACTTACCTAAAAGTAATTTAGGGAAGTTTGATGTTTCAATGTTGTGGTAATACAC
gagctgcctccctagaccTGACTCATATGTGCATCATGTGAGAAAATGATCCCCTCTGGCTGGGTCAGCACTGTTCAACAAACATACCACGCTTTTCTCAAAGAAAGCAGACACTggcctgtagagatggctcagcagttaaaagtgcatactgatgtcacagagggccagtgttctgttcccagccctccagacaggcagctcac
aggcacaacttaaagtaaaccaaaataaaAATGTTTAGTTATGCATACACGGCTTGGGAAGGATTGAGGACACTACCAGCTCATGCTAAGTGCACAACAGAAGAAAAAAATGGTAATTACTTCTTGGTCAAATTTTAAGGTTTTCCTCCCCAAACTGTAGGTGGAGGGAGTACCATCACATCACTTAGGTATACTACAAGGGAACC
GAAATATACGATGTACTTCAAAAACAAAGCAGGATTTGTACCATGAATACTGCAAGAGAGGAGCTCTGTTTAGAAAAGGGAACCCCAGCAGCACCCCAGTAAGAAACCCAACTGGAGGCTTAATGCTTCCAGAGGCTCCTAACTCAGAACTAGAAAGTAAGCTTTGCTACCACGTTCTGTGGCCTATGCTCTTTCACCTCTCACAG
AGGGCATAGTGGGCTGCATCATCAGGCCATAGTGGGATACATATCAAGCTCCACATGCCTGAGTTGTGTAACAGAGCCTCACCTCCAGAAAAATAAAAACAAGAAATTAGTTAAATGATCCATTTCGGTCATTTGCGGGAAGTTTCACAAGTCATACATAATCGCCCTCAATAACTGGCTTGTGTGCATGTATAAATGGTATAAGT
TAATTTTAATCCCCCTTACCTTTGTGGCTGAGAAAACAAAAGTCATGTCAAGTAACTTCAGGTTTTCCGTAACATTCCAGTAAAACATTTTCCATGGTTTAAGAAATAAAAAACGTGTGCGAAGCACTACCTCAGAGAAGCACGTACCTGACCCAGGTCGGGCAAAGAAGAAAAAGGGTCATGTGTGCAAGGAAAAGAAGAAAGGG
CGTAACATTCCAGTAAAACATTTTCCATGGTTTAAGAAATAAAAAACGTGTGCGAAGCACTACCTCAGAGAAGCACGTACCTGACCCAGGTCGGGCAAAGAAGAAAAAGGGTCATGTGTGCAAGGAAAAGAAGAAAGGGAACAAAACTGGTAAATGAAACGCCAAAATGATACAAAATGAAATTGTCTTATTTTCCCACGCTCATT
TTTAAGAAATAAAAAACGTGTGCGAAGCACTACCTCAGAGAAGCACGTACCTGACCCAGGTCGGGCAAAGAAGAAAAAGGGTCATGTGTGCAAGGAAAAGAAGAAAGGGAACAAAACTGGTAAATGAAACGCCAAAATGATACAAAATGAAATTGTCTTATTTTCCCACGCTCATTCACACACCCAGAAAGATTCCCTCGCCGTGC
TTCTTTCCATGGGTAATTAATTTAGTAATGGACATGACATTTCTCCTGAAAACAAGACAAATAATGTGGCACAGAGAAGAGTAGGTAAATTGTTGGAAAAAAGAAATTGCCCTTAGATGTTTNNNNNNNNNNNNNNNNNNNNNNNNNNNNNNNNNNNNNNNNNNNNNNNNNNNNNNNNNNNNNNNNNNNNNNNNNNNNNNNNNNNN
AAGGAGAAAGGAGTTCTCCGTGCCTCCTGGTATTTATAAGACACAGTATCAGTTCAGAACTCTAGTAACTCATCTATCAACTCTTTTGATACTTCTACCGAAGAAAACACTAAAATATAATAATGTATCAAGAACTAATTGCAAGTTACTTTTACCAGCCTCCAGCTTCCAACTTAGACTCTGAGTAGCTGAGAAGCAGCCACCTC
GAAGATGTAAATTTCAAACAAGTTCACAGAACTCCTACAGAGCAGAGTAACAAATGTCAGTAGACAGGAAGCTGCTGCATGAATTGTGAAGGGAATGGCTAAGAAAGTCTCTCTGTATTAAATCAGTGGCACCTTTCCCTGTTTCCAGTAGGTTTAGACTCCAGCCGGCAGGATTGTGTAAGTCCGACTGGAAACCTGATCCCCAC
cacacacacacataaacacacacacacacacacacacacacacacacacacacacacacacacacGGAGCCGCCTAGGGAAAATTTTTTTCCCTTTGGGAAAGAAAGTTCTAGATGTAAACAGCTAACCCCTCGCCCCATGGTCTACTCTGCTCTCAGGTATCAGGGGTCACAGAAGATTGCTCCAGAGTAGCTGAACACTGGAGT
gttctagaaaacaagctccagaccagccaaagctacatagtaagaccctatctaaaaccaacaaaaTTAAATACCAAATAAAACAACAAACAATCCAGTTAAGAAATGGGAAAGTTggggctggagagatggctcagcggttaagagcaccctactgctcttccagaggtcctgagttcaattcccagcaaccacatggtggctca
gtgatggctgcataaatgtgaatacatttaaaaaactgaggtacttgtataaaaaggctgaattgtatggtctgttaatcacatctcaataGCATCCATTAAGAAAAGGATCTAGAgggctggagagatgggtcagtggttaaaaacactgactggggggttggggatttagctcagtggtagagtgcttgcctagcaagctcaag
tgtggttgctgggaattgaactcaggacctctggaagagcagtcagtgctcttaacccctgagccatctctccagccccAAATAAATAAATCTTAAAAAAAAGAAAAAAGGAAGAAAAgggtcttgatagacagctcaatggttaaaagggatcctgcagaggatctgagtttgatttccaaaacccatgtcaggtggcttccaat
ggaattgaactcaggacctctggaagagcagtcagtgctcttaacccctgagccatctctccagccccAAATAAATAAATCTTAAAAAAAAGAAAAAAGGAAGAAAAgggtcttgatagacagctcaatggttaaaagggatcctgcagaggatctgagtttgatttccaaaacccatgtcaggtggcttccaattgcctgtcatt
TTTTTTTTGGTTAGAGTTTATATCCCATGGTCCTGTCCTCAAAGTCTTAGTTAACAGCTTCAACTTTTTGACTTTGTGATCTACAGAAGAGTACAGCTTTAAGAAATTACTATTATTGTTGCTATTGTTGTTATTATATATATATATGTATGTATATGTAtatgtaatgtgtgggtatacatgtactatagcatacatgtggaggt
ACATAAAGGCTTGGTGGCAGAAATAGTTAAGTGGTTTAAAAAAATTCAAATTGCATATGACTGAAGGAACAACAGGTGACCTGGAGAATTATTAAACTAAAAGAAAGACTGAGAAGCTGAAAATCCTAAATAGGCTCAGTGGTTAAGAACAGTTACTGCTtgtgttggcttgaatgaaaatggtcccaattgactcatacttttca
aggaacaaagataaCCTGACCACCCCAAAGTAACAGGTAGGGCAGGCTTCCTACTCCCCAAAGGCCTCTACCCTGGCAATTTGTAAGAACCATTGTGTGGAAGAAACCAAGGCTGGGGTCATGAAGGGGCTCACCCAAACCACTTTTTATGTTCATCTCCAATTAAAATTGGGCTAAGGACAGGGGGATAAAGGGTACACACATAT
TGGTCAGGGTTTCGAAGCCGTCCATCCATGTTGCTTACTCGGTAGTAAGTCTGCTGGGAGAAGTAGAGGCCATAGGCATGAGCTACTAGACGGCTTCGGAAAGAAAGAGCCAGCTGGCCCTCTAGGTAGCGGATGGCACTGTTGATGAAAGTGGCAGGAAGGGCGATGAGGAGCCACTGCAGCAGTTGCCAGCTAAAGGCCCTTGG
ATGATCGCTACAGCTCTTCCAAAATAAATCATGTGATTAAAGTAAATCtgtgtgtgtgtgtgtgtgtgtgtgtgtgtgtgtgCGCGCGCGCGCGTTTCAGAAGAAAAAGGAACAAAAACTTGTATGTCTTAAAAGATGGAGTAAGGTAAAATGAATGTAGGAACATAACTGTGATTTCCAGGATCCATATTTAGGGCAGCAATCAA
AAGTTATCATATTTCCTCGATGCTGAAATCATACAAAATACTTTTTTTTTTTTTGCTGGCTTGCTTTCTCTTCACTTAGCTTAACATACTGCATGCAGTAAAGAAAGAGTCTCTGAGGCATCACCTAGAAGTTAACTTAAAACATGTCAAGGTCAGTTAGGATGTGTCCTCTGCAGTTTGGATCGTTTTCAGCACCGAGTCTTCCC
TCAAAGGCAAATTTTAGTAAATGTGGCTAATTGACATCTGAGTTCTAATGTTACCTCAGGTGAACAGTGGAATTGCTAAAGTCTAAAGTCTCTCATCTTTAAGAAATTCTTGATGTTCCTGAATTTGCTTAATATTTTGAGTACATATAATTTACAAAGGAAGACTAtttttttaaaaagagaattactttatttatatataagca
CCCCATAATTATCTTCTGAATAAATATGTGTTCTGAATAAATAATGAAGTGTAGTTAGAACAGAAGTAAGGACAGGGAATTGAGGAAAAAAGACCACACCAAGAAAAACAAAGGGAAGTAAAGCAACCACCAGCTCTACGTAACACCGCCCTCTGGGACGGATTCTACTTCAGTGCAACTTTCTCGGTAATAATAATGTAGAATCA
AATGGTGAAGAACTAGCTCTGGGGGTTGGTTATTCTGTATCGAATATTGCTTTTCTGCGTGATAATTATTGATTGTGACTTGATTTGAACAGAGAAGGCGAAGAAAAGTATGCAAGAGAAAGATGTAATAAATCCTTCTCTTTGCATAAAGCTCTTCTCCTTGCCGTTCATCGAACTTTGTGCCTTCCTTTTTAGAGCGCTTTGAG
GTAAAACTAACACTTACAGTGTTAAATAACATCATCTCCTAGACCTTTGGTCCTTTTTCTCCCTCTCGACGAATCACAAATAGTGTAGGATATGTGAAGGAAGAAACCTAACCCCTCAAGAAAGGATTTTCCTGGTCATTCTTTAAATGTTAGAATTGTAAGGATCTCACAGAGCACATTCTACTGTAACGCTTCCTATAATTTCT
AGTGTTAAATAACATCATCTCCTAGACCTTTGGTCCTTTTTCTCCCTCTCGACGAATCACAAATAGTGTAGGATATGTGAAGGAAGAAACCTAACCCCTCAAGAAAGGATTTTCCTGGTCATTCTTTAAATGTTAGAATTGTAAGGATCTCACAGAGCACATTCTACTGTAACGCTTCCTATAATTTCTGACCGGAGTTCTCTGCT
GGCATAGATAGCATGTGAAACATATAAGCATAAGGGATATATAAGCTATAAATTATGAGAACAATTAAGATGACAGCCAGCTGTGTGCAGCAAGACCAGGAAGAAATTTCTTCAAAATGTTAACATTGTCTCCTGACAGCTAATGGGATAGGAAGTTTTAAATTCTTTTTACTTATCTGCGTTTCTTAAGGAAACATATAATTAAG
AAGGTGTGTTCTGTTGATAATAAACAATATGTGCTATGATCTCATGAAAAAGGCTTGGACCTAAATCTAACCAATCATTTTGCTCTGATTGCCTGCCTTTAAGAAAAAAAAAATGGAAGTTAGAAGAATGAGATTATAAGCCAATAGACCAACCTAAAATGTGCCCCACCCTAAATGACAAAAGTCAGTAATACGAAATGTGAGCT
GGGTTGATCTCTTTAGAGGGAATATTGTTCGACATTATTTAAAGATAGATCTTTATATGGCTATATTGAAACTTAAAAATGCTGGCTTGCCTCTGGGAAAAAGAAAATTTGAAACAATACTTTCCTGTGGCCCAACTTTACAGTAATTATGAAATGCAACTGATGAGGATGCTGAGGACCGCGCTGCTGAGGACGGCGCTGGTGGG
ggtgtgtgccacGTCTTTTCAATACAACTTTCGATTTTATGGTCACGTTAAAATGTTACTAATTGATGAATAAAATTAACTAAACAATTAGTTGAAAAGCAAGAAACTGGATGTTGTTTTTAAGTATCAGAGAGATATGATGGCCACAGAAGAGAGGAAGAAAGGTATAGGAGTGGAAAAAATTAAGTAACTTTGGCTACATAAGC
ACTAATTGATGAATAAAATTAACTAAACAATTAGTTGAAAAGCAAGAAACTGGATGTTGTTTTTAAGTATCAGAGAGATATGATGGCCACAGAAGAGAGGAAGAAAGGTATAGGAGTGGAAAAAATTAAGTAACTTTGGCTACATAAGCCTCAATTAATTATAAAGTGGTTAAAAACAGTTTCCTAATTCCATCCCATCTGGGACA
