# Supplementary material for: Poly(A)-DG: A deep-learning-based domain generalization method to identify cross-species Poly(A) signal without prior knowledge from target species
Source: PLoS Comput Biol. 2020 Nov 5;16(11):e1008297. doi: 10.1371/journal.pcbi.1008297 (PMC7671507; doi:10.1371/journal.pcbi.1008297)
Supplement: S3 File — The pseudo Poly(A) signal datasets used in experiments. (ZIP) [file pcbi.1008297.s004.zip › negative/AATACA.txt]

GCCCAGGGTTCCAGCAAGGATTGAGGCTCTGCCCGTAGTTCAGGTTCACTGCCAGAATCTGGGTGGCAAAGAAGCCAGGGTTAGCTTGCTTGCTTTTAGAAATACAGGGTTCCCCATAACCCATAGGCCATGGTTCCTAGGCCTTATTTCTGAACTTACCAAGCCAAAGAGCATTTCCTGGGCCCAGAGTGAAACCTGTAGAGACA
atagaaagataattagatagatattcttaaatatataagtacaacctactcagaccatatgatgttacttgcataaatttaggattgatcatttTAATTTAATACAACCGAAGTTTTGTGTTGAATATTTTTGACCTCTTCAAATAAAAGGCTAAAATATagtcatacattgataattggtttcagggattaggcccaggacctcg
GTCATGAGTATGTCAACAGCAAATTATTTAAGAAAATGCGGGCTCGTTTTCTCTTCTGTCATCTAGTTTCTTCCTTCCTTCATAGTCTTTTCTTCTTTTCAATACATTTTTATGTGTCTACCCTATTTGACAGTATGTATTCAATTGTTCTCTCTTACTTTGTTTGAACACATATGGTGTTTATATTAGAGCTCCCAGTGAGCTAT
AAGCACAGTTCAAGTAAACAGTTATTAGGTTATGTAAAACATTAATTTATCCTTGGAACAAATTTGTTAAAAAAAATCATACTTTTCTAAGTAAATATCCAATACACCATTGTATCTACTTTTTAATTATTAGAAGCATATACTCATTAGTGATAAGTCTGGCTTGTGATTATGGTCCCTCCTCTCGTTTGAAGAATTCACATCTC
GAGTTGGGAGTAAAAAGGAGAAAGAAAAAGACCAGTCTTCAGAGAGTTAAAATCATGGTGAAAGAACAGAAGTTGAAATACCACTGTGTTCTTCTCAACCAATACAGAATTACTACCCAGAAGGTTTTGTGAATTACAATTGCTATTAACACAATCCCTAAAAACAACTTTTATTTCTTTATTTCAAGATGATCTGGGCCCAAATT
TCTCTCATGATATGGCATGTGCAGAAAACATCAAAACTCAACCTTAAGTTTATTCTAGGGTGGAACTACAGAAAGTTATTGGGAATAATTAGAAATAATGAATACAAGGACATTTAATTTATATGTCTTTTTTGTTTTTTACTTCTGATCAACTACAAGTCACTATAATCTATAAAGTTGTTGGCCCTAAGTCTTCTGTTCATTCC
gtctaatgattatcttaactaagaaataagataaactattatccatttcatatatataaacacatagaggttcaaagagcttCTACTGGTATGGAAGTAGAATACATGCGAATGCTttctttttctttgaacaggggatctccttatgtagtccgagctagccttgaactcatgattcccctgctgcagcctcccaaatagacttg
GATTTATTCTGTCGCCCCTGTATCTCACAGATATCCGCCATTATGACTTATTAGCAGAAATACTAAATCGCATTGAATCACATGTGCTAGACCTCGACAAAATACATATGAAGTGTTTTCTCATTCGTCTTCACTGTAGACACTGTGTCCACAGCCTGTTTGACTACAGTTCACAAACAAAAAGCCTGATGTTCAGAGTGGACATG
TGAAGTGTTTTCTCATTCGTCTTCACTGTAGACACTGTGTCCACAGCCTGTTTGACTACAGTTCACAAACAAAAAGCCTGATGTTCAGAGTGGACATGCAAATACAATCTTCCCTCCGATTCTGCCACGACCCTCTTCCAACAACTCCTATTTTTATCTCACTCTTTATCTGCGCTGACAAACACAGCTGTTCCAGGAACCCAACT
TCTACCTGGATTATCCACTAGACCTTAATGTTTTGCTTGAAAATAGAACCACTAACCACAGTCAGGGAGGCTATGACCATTTCAAAGAAAACATTTTTAGAATACAAAAAGATGGTTAGAATCTCCAGTTCTTAGGGAAGGTGACCTTAGCTAATGGTTTAGGAATCAGTGGAGAACAAACTTCAGGAATAATCACCTGGACTTCC
TAAAGACGGTAACTTTTCTTTTTAGCCTATCTATTCCACTTTGTCCAATCTAGGGGATACAACAATAACGTCTGTCCATGTTGAACGTTTGAAAAGCAAAAATACAAGGATCACAAAAAGACCTAATGTTAGGAATTATTTGCATATGACTCTTGCCATTGTGACAATGCCTTTAGGGAGTATATGGTGCATTAAAGAGCAGTCTA
TATTTGCATATGACTCTTGCCATTGTGACAATGCCTTTAGGGAGTATATGGTGCATTAAAGAGCAGTCTAGTAATAGAATCATCAAAACTACCCCACTAGAATACATGACATGCCCTTTGGTAGAACGACAATGTGTTTGAATCCAACAGCCATTGGTTTCCACCTACATACTTTTCCAATAAATTCAAATCTCCCTACTGTTTGA
TGACATGCCCTTTGGTAGAACGACAATGTGTTTGAATCCAACAGCCATTGGTTTCCACCTACATACTTTTCCAATAAATTCAAATCTCCCTACTGTTTGAAATACAAACGTCACATGTGAGTAATGACAGAATGTGCCACATCCTAGAGTTGGATTATTGGAAATGCCCTAGATGTTCTTATACTAATGCTATAAATCATGAATGC
GAGTAATGACAGAATGTGCCACATCCTAGAGTTGGATTATTGGAAATGCCCTAGATGTTCTTATACTAATGCTATAAATCATGAATGCATTATTATACACAATACAATGCCTCAAGTATTATATTTTTATCCCAATAACAAGTGCTATTCAGGCTTTTTGAATATTTCATGCATTTTTATTATTCTGTAGTGACTTTTTAAAGTTT
taactaaagtgattgtctgtgtgtgtgtgtatatatgtacatatatacacatacaaacatatacatatatatacatataatacacttTATTGTGTTTTAAAATACATACATAATTAAGTGGTTTTGCATTGGCAAATGTGTCCTGCATTGGCCTCAAAATGTGGAACGCGACACAATCAGAAGCTCTGCAGTCTCACCTGCTCCTT
AAAAAGACCCATGTATGTAGGGTATTTGAGGAGCACATGTAAAATTAAAATTAATCTTTTTGTAAAATCCTCATTACAGCTACATTTTAAAACAAATGAAAATACACTACCAGAGAAGAGTCACTTAACCGAGTGGAAGACAGTAAAAGAAGAAAGGAATAAACAATTTGCAAAGCAACTAAATGGGAATGGTCATTCACCTGGGG
AATGAAGTAGTGTGGAATCCTCCAAATGAAGGAACAATTCTGTGAGCCCCTTTGTAAGTGGGTCCAACATCATGAGATTGGGAACTCCATCATCCCAGGAAATACATGTGTTCCTGCAACTGTTTTCAAATGGTGATGAATTGATCCTCAAATATCCCCAATAGAAACTTAGCCCAAGAGATTCTAAACAGAAGAATCAGTATCGC
TAGCAAGCAGGGACAAGTGACTCTTCATTTTTAGAATCCAAACTTTAGTCAGAGATAAAAAGCAAAACAGAACAAATAAACAACAGCAATAAAACCCATCAATACATCGTCAAATACAGATCAATGGGGAGATTGATGACTCCAGATTGATGACTCTTTTACAATGTTGACCTAAAAGTACTGGGCAGGGAGCTGAGGCAGTCATA
ACAAGTGACTCTTCATTTTTAGAATCCAAACTTTAGTCAGAGATAAAAAGCAAAACAGAACAAATAAACAACAGCAATAAAACCCATCAATACATCGTCAAATACAGATCAATGGGGAGATTGATGACTCCAGATTGATGACTCTTTTACAATGTTGACCTAAAAGTACTGGGCAGGGAGCTGAGGCAGTCATACATAGAATGTTA
CCAGCATCTGTGTATAAACAAGGTAGAGGATAAAGTCAGGATCCTAAAGCAGTCAATTTGGAAAGATGCATAATTTCTTCTCTTTTTGAGAGGAGACAGAAATACAAAGCACCAAAAAGGACCAGAAAAATTATTACAAACTTAATATAAAAAATCTCCAGTCATCAAAAGAATTAAAATGAATAAAAACCAGGTGAGGGTCATTA
TCCAAATCGCAACTTGAGACTAAACTCAAAATTAGAAAGGACAAAATCTGAAACTTAATTTGTAACACTTTACCAAGTATATTTTTCGGCACACACATTTAATACAAGAATGTGGCTCTTCCCCTACATGATAAAAATCAATTGGTAGCAAGTGTAGTCTCTGAACCAGTGCCCCTGGTTTTATATACAGAGTTCCAGCTGGCATA
CTGAAATTCGTGTTTTCTTCTCTTAGTCTTCAGGTGAGAAAAAAGATAGAGATTTTACTTTACAGAGTGAAGCTTATTTTCAACTAGTTGTTTTCTTGAAAATACATGCTCTCTTTTTGGATCAAGTTTTTCATCAAAAAGACTCACATATATCCTTTAACACTATGTGCCCCTAATATTGAACTGTTTGATTTTTTCCTTAGATT
gaaaaTTGTTCAGAGAGTAGATGAATTTTAAAAGAAACTTTCTAACATCAAAAGAAAAAAATCAATAAACATAGGCAAATGATTAAAAGGGGTCCTTCTCAATACACATAGTCTATAATTATACGAAAAGCTTTTAATGATCTTAGCTATCAGAAAAGTTCAATTCAAAATATGTCAATATGCCAGCATAATCCAGTTATCACGAA
atttttccaaacaggtcatcaactgggaactaaacatgcaaaCCTCATTCAAAGCACTAAATCTTCTAAGTTCTAATTATTTCTAATCATTGCACTTTATAATACAGTAATTTAAGGAACAATAGCCAGAAAATGTCAAGATAGCTGTCATTCTGATCTCAGTATTTGATCTTTCCAACATGGAGGCTTAGAATTCCTTTCCTTGC
AACCAAAATGAGAGCTAGCTGTGGAGAGCAGACCCCTTGGAAAAGAACACTGACCTACCCTAAGGCTGCTGGGTCTTCTCTGAAAGCTCTTTGGTCAAAGAATACAGTGGGTCCAAGAAGACATCTcagggaggaagccaggaacaaaaacactctatattcactgtctcatcctgtcctcatatccaaggttctttgttggccaa
GTTCAAAAACAATGTTTAAGGTAGCTTTCTCTTGATAAACATGCCTGAATGTAGATGTTATCTACTGAGAAAGACCAGCAATCATAAATGCTAAATAATAAATACACTGGAATAGTCCCAGTAGAAAAAATGCTCAAGTTATTTGCGTTTttaaggaaggaaggctttgtttggcttaaattttaagagatagtccatcatggtgg
GATGGTTCCCCAATAGAAGTGACCTTGGCCAAGCCAGTGGACAAGGACAGTTACGTTAGGTACACCCGGGGCACCGGGGGCAGGAACACCATGCTGCAAGAATACACCTACCCTCTGAGCCATGTTTATGACCCTACCACAACCTACCTTGGAGCTCCTGTCTTCTATACTCCCCAAGCCTACGCAGCCATTCCAAGTCTTCATTT
TAGAAACAATTCCCTTACTGTGTTGCATTATTTTTCATGGAAAAAAAATGAATTGAGCATCTTAAGAACTCTTCAATGGCCTTAAGAGTTCTATGCTTACAATACAATCACCCCTACAAAAATTGTAATGTAAAAGTAATAATGAAGATTTTATTCAAAATACTTTCTATATATCATAACAAATTATGCATCTACCTAACATATCA
TTAGGGTTTCTGTTTACTCGTTTCTTAAAACCATGACCTTCTTTCTCATCTCCGAGATTCTGAGATTTTTCCAAACCTTCCTCAGTCATTCTTCCTCCTCAATACAGTTTTAATCATTTCTCTCTAGCTCTCTGGATTTCGCGATATCCAAACTCCCCCACTGGACATGTAGGACCTTTCTAGGTACTTGTGTCTTCAGAACCTAA
GCCGAGACTCTCCACTAGTGACTCTGTTTTCGTGAGGCTCAGCTTCCTTAGTTGTAAAATAGAGGCAGGTTCTTGATGTGGAAGTTTTACAGGCTTGCTGAATACATGTGGGTGCCTTCTTATCCCCCACCACCCTCTCAACAAAGACATTCACTGCGATGGCCTGAGGGGGGGAGGGGATTCTTAGGCCATCCACAGCCGAGTCT
AACAGGGAATACTTGTAATCTAGTACTGCCAAATGCTTTCTTTTTCCACAGTGTTAGACCTGATTTCACAGTGTTCTGTTAGTGTATAATTACCTGGTCAAATACAGTGTATAACCGAGTCAAGATTGTACTGTGTCTTCTATACAAACCGAGATGACTTTTTCAGTTGTAGCTCTTCTTAGTAATGTATTTCCTCACCTTAAACT
CTTTGCTTTTAATCCTCAGGTGCTCCTGGTGGATGGGAGAGGCACCCCTATTCCGTATGAAACGATCTTCATTGGGGCGGATGAAGCAAACCTGTACATAAATACAACCACTGATAAGCACGGCCTGGCGAGGTTCTCCATCAACACCGATGACATCATGGGCACGTCCCTAACTGTCAGGGTGAGTGTGGAGAGAGGTTAGAATG
AGGGGGAGGGGAGGAGTAAATCCACAGACCATTGTGGGGACAAGGGTCCCTAACACATGATCTAGTAAAGTAACACTGCTTTTTCTAATTTCTTAGGCCAAATACAAGGATAGCAACGCCTGCTATGGATTCAGATGGTTGACAGAAGAGAATGTAGAGGCTTGGCACACTGCCTACGCTGTTTTCTCACCAAGCAGAAGCTTCCT
TGGCTTCCCTCAGGGTGCGGATCAACGGGAAGAAGACACTAATGGCTGCGTTAAGCAAAATGACACTTACATTAATGGAATCCTGTACTCGCCAGTGCAGAATACAAATGAAGAGGACATGTACGGCTTCCTAAAGGTAGACATCTTAGAGACAGGTCTAAAGGTTCCTGAAGTATGCCGTGTGGAAAAGTTATTTGTTTCCATGC
CTCAACCATTACAATTGTACTCTTTTTGACTAAGGCTTTGTACCACTTGAAGTCAAAGACTGTTTATATGTTCCTGTGGGGTGAAACCCTAAGTGTCATCAATACAAAAGAGTTAGAAAGTAGTTCTTAGAGAGgccaggtatgatggtgaatacctataatgctagcacttggaatgctgaggcagggggatcAAACAGACAACC
TCTTAAACATGGCTAATTATTTATTTCGGATATAATCTTAAAGGTCATTATTTCCCATTTCTCCCATTTTCTAGGAGATATATTGGGTTCTGCCATGCAGAATACACAGGATCTCCTCAAGATGCCCTATGGCTGTGGAGAACAGAACATGGTTCTATTTGCTCCTAATATCTATGTCCTGGACTATCTGAATGAAACACAGCAGC
TTATTCATTACACAAGTTAGTCATGTTGATCGGTCTTTTTTATTCTCAGGTAATAGTTTTCCATGTGTCGCAGCTTATATGACAAGTTAAAGAGACAGAAAATACAACGCACATATCCAGTGAACTTGTCTTTCTTCTTTGCTAGTGTCATTTAATGTTCTTAATACATTGAGAAATATTTCAGTTGTTGCAAAAGGCATAAAGAA
ATGTGTCGCAGCTTATATGACAAGTTAAAGAGACAGAAAATACAACGCACATATCCAGTGAACTTGTCTTTCTTCTTTGCTAGTGTCATTTAATGTTCTTAATACATTGAGAAATATTTCAGTTGTTGCAAAAGGCATAAAGAATAATTAGAAAATACCAGAGTAACTCATTCCCAGTGTAAAAACTAAAGTATTCTCAGTGCATA
TAATTTTTTTGACAATCTAATGAGTATACATTTTTTAATCATTCCATGTGCTTTGTGATAGTCACAAGAGCCTCCTCAGGAAGGGCTTTACAAGATATCTAATACATTCTGGTTAAGCTCTAGATCCTGTCTGAAGCAGACAATACCCTCAGCCTATGAGAAAACTTTCTCCCATCACACAACTGTAGTAACTGTCTTAAGTCGTA
ACAAAATTAGGAAACTAAACCCCGTGTGACTGCTAACAGATGTTGGAAAATAGGAGTTTTCATACCTATATTAGTGTCTTGTCTTTTTCGTTCATAACAAAATACATGAGAGTAGTTCTACAAAGCAAGGAGGCTAtgttttgcttttttttttttttttttttttccggagctgaggaccgaacccagggccttgcacttgctag
AGCAAATGAACAAGTCAGAAAAAGAGGAGGGAGCCGAGGGGAATCCTGAGGAAAGGAGAAAAACAGATGCCTATCTTAAATGTGCCACAGACATCCTTGAAATACAGTGTTCTCCCGAGAGAGGAGGAGTTCCCCTTCACTGTGGTGGTGCAGACTCTGCCTGGGACATGTGAGGATCCCAAAGCTCACACCAGCTTCCAGATCTC
GACGTGGGCATTTCTGGTGCAAACACAGATGCCCAGAGTGACATCACATAATGCGTTTGTTTCTGTTTTCTCTTTTACTTAGATGAGTTTGCAGTTGCAAAATACAGCGCTCCCTGCAGCACAGGTAAGTAGCTCATATTATTTTAAAGGGCTTCCAGAATCCCTCTAGCTTGTGTCCCAAATTTCCTCCTCCATACACTTCTAGG
TCTAAGATAGGGATGCTTGGGGACAGGTCTAATATGCCTGAGGGTCCCTAGGGTCTAGTGATGGGGAGATCGCAATAATCAGGTGCCAGGCAGCTAAGTGAATACAACTGTGTTTCTTCCTGCTCATGGCAGGGCCCGGCCTGAAGTCCTGACCTGTACCTCTTGGGGAGCCCCAATTATCTGGGATGAGACCTTCGACCCACACG
GAGTACTTCAAATACCTCCTGTCCTTCAAGGGTGTTCCAGCTCAGTACTGCCTGGGTCAGAGGAATCAGGAGTCCATATTTAAGGGGAACAGGGCAGGGCAATACATCCAGGCAGACGGCAACAGCTTTCAGtcttttttttttttttctcggagccttgcgcttgctaggcaagtgttctaccgctgagctaaatccccaacccc
GCAGCTGTCTTCCTCTGACCACCCCAGAGTCTACATTCTGAAATGTCCTAACTCACCACATGGTTCTGGGAATGACAAGGAATAAATTAATGCTTCCCCCAATACAGTGAACAACAATCGTTTTCCGTCTGGACTCCAGCAGCCAGTCTGGGGACAGGAAGGAAAAGACAGGAGATAGTTCTACAAAGGGCTAAAGCAGGAGAGAA
gaaaggcggtcacatctctggattcaagctcagcctagtctacagagcaagttctaggacagccagggctacacagaaaaacagtctcaaaaaaaaaaaaAATACAAAACAAAACAAAAAGTTGTGTTTGACCACCACTTGAGTGCACACATACataataaatttttattttattttttttatttaaaaaGGGCAACCCAgggctg
CACCCTATGGGCCTGCCCCTGCATGACCCTCAGAAAGGCCAAGCCAGGAGGCCAGGACTCACCTCGTAGATAAGGAAGTGGGGTCCAGGGTCCAGATGAGAATACAGCTCTGGCAGGCCACAGCCAAGACAGAGGCACTGAGGGGCTTCCAGGCCAGTGCTGCCACATTTCGCTGTAGACGGTGCTTCAGGGAGGGAACTATAGTG
tccagagctggggaccgaatccagggccttgcgcttcctaggcaagcgctctaccactgagctaaatccccaaccccAGTTTGAGAAACTTGGGAAGCAGAATACATAGACCTAAGGAATAATTAAGACATCAGTAAgggcttggagagatggctcagaggttaaagagcacagactgctcttccagaggtcctgagttcaattcc
AATTAAGTAACTCTTCCAAACTTACACAGCTTAAAAAAGAAAAAGAAAAAAAAAAAGGTAACACAGCTTCAACTCTTACTTGTCCTACTTATTAAGGAATAATACAACCTTCACCTAACTCTCCTGGGTTTCAGATAAAAGCAAATGAATAACTCACAACGTAAGATCGTTGCTGAGAggggctggagagatggctcagcggttaa
CACTGGAAAGACAGTAACATTTCCTAAGTACATCACTACAAACGCTTTTATAATCGTTACAATAACCCCAAAAGTAGCGAAGTGACACAGATTGAACCTAAATACACACGAATCAGACATTGACAAggtatgttggcccaaggctgtaatacctacaggatgtggaagggaatacaggtcagcgtgggctgcatagctagaccctg
ttttttttttggttcttttttttggagctggggaccgaacccagggccttgcgcttcctaggtaagcgctctaccactgagctaaatccccaacctcAGGAATACAGTTTTACCCATTGTTCTCTGCCCTTCTCTGTCGAGATAGTCTTTCACTTAAACCCAAGCTTGAAGCAATTCTTGATCCTCGGCCTGTTCAAGTGCAGAAT
aggggatctgatgccctcttcaggccagcggatgtatatgcaacagcactcatatgttaaataaaactttttaaaaaaGGCTTTAAAAAATTTAATGTCTAATACACATGGATGATTTGTctgcctttcttccctcattccttcctttctttttctttcttATAAAGATGTATTTAgggctgaaaaaatggcttaaaggttaagag
ATTCTTCATAGCACTTTTCCCTTATAGAGTTAAAATCCAAGATATTTTTAAAAGGTTTTATGTTGTGCTCAGTTTTAAAAAAAAAAAAAAGAAAGAAAGAAATACAAAAGTATAATCACCAGGATTTATGACATACTCTGTGTGCTAGACAAGAAGCACCATTGAGTCCTGGCAGCCAAAGCCTGAGACGTCATTTACAAACATGG
GTGTGAGGTGACAGGCCTGCTGGACCAGGTGCCCTGGCTTCAGGCAGCTCTCGAGAAGACAGTACACCTGAGGAAGCCAGACCAGTTATTAAGGGCAGAGAATACAGGTAAGATTTCACCTTCATAGAGCGAGGTGGAACTGTGGGCTCATGAGGCTGAAGGCCACATCGCTCCTCCAGTGTGTTGTCACCAAATGTCACCAGCCC
ACACCCTGAAAATGAGAGGAAGGGCCATCGGAGACTATACACGCAGGAGAGATATCAGCGTCAGGGCTGAGCACTGCCATTGTCCCCAGCACCTGCAGCTAATACAGGCAGTCCCTACAAACTCCATCCACATCTAGGAAGCATATCGAGGCCACAGCAAGGAAGGCTGAAGACTCAAACACATGTCCTAAAACAGAAAAGGTTCA
ggttgacatccaaacaggctaaaacccacaggttgagaagcactgCCCTGAGAAATGTGCTGGCTGGCATATGGGTGAGCAGAACAATAGAGGACAGGCAAATACACACACACAGGGAGAGCTATGTGTAACCCTTTGGGGCAGAATGAGTCAGGGCCCTATCACCAGGGAGGCTGGCTCAGAACAGGGAGGCAGAGAACATTTGT
GAGGCAGAGAACATTTGTTGATGGTTAGAGGGTTCAGAAGCACTGCCCTGAGAAATGTGCTGGCTGGCATATGGGTGAGCAGAACAATAGAGGACAGGCAAATACACACACACAGGGAGAGCTATGTGTAACCCTTTGGGGCAGAATGAGTCAGGGCCCTATCACCAGGGAGGCTGGCTCAGAACAGGGAGGCAGAGAACATTTGT
AAGAACTATTTTTCTTCTCATCTCTGTGGTGCTTGTAGCTTATTATATTTATATACCTCTCCCAGATGATATTGAAGAGCCTTGGAAAATAATATTGGGAAATACACTTCTAAAACTTGGAGGAGATTTGGTAAGTTTTGATTTTTAACTGACCTTATGAATGCTGAATAACTTAAAAAAAGAGAAAATAGGAACTGTAAAAGAAG
TGGTTTACTTTTAACCTATGTTATGTGTATTTGGAATGCTTTCCTAAGCCCAGGTGCATGTATATTGTCCATTCCTAACCCATTGCAATGCTAAAGTGGAAATACACCAAAACCTCATTTTTTCCCTCTTTCTCCTTAGTTATGAATGGATTGTGAATAAGGACTGACTTTTTCTCTTTATCTTTCTGGCAGTTTTATTGAAATCT
AAAACAAGAAAAGGAATATTCTCAAATATAGCATACTATGGCAATAACTGATAAGAAATCAATTTGATGGAAATGAAGAGAAGAATGAAGTAATTAATAAAATACAATGATCACAGAGGTAGATTTTGTTATTTATGAAGTTCAAACATAATATCAATAAGACTTTTTCATTGATAATTTGAAGTATAATAGTTATAAAAAAATGT
TGGTTTACTTTTAACCTATGTTATGTGTATTTGGAATGCTTTCCTAAGCCCAGGTGCATGTATATTGTCCATTCCTAACCCATTGCAATGCTAAAGTGGAAATACACCAAAACCTCATTTTTTCCCTCTTTCTCCTTAGTTATGAATGGATTGTGAATAAGGACTGACTTTTTCTCTTTATCTTTCTGGCAGTTTTATTGAAATCT
AAAACAAGAAAAGGAATATTCTCAAATATAGCATACTATGGCAATAACTGATAAGAAATCAATTTGATGGAAATGAAGAGAAGAATGAAGTAATTAATAAAATACAATGATCACAGAGGTAGATTTTGTTATTTATGAAGTTCAAACATAATATCAATAAGACTTTTTCATTGATAATTTGAAGTATAATAGTTATAAAAAAATGT
TTTAGGAATATCTAGTATTACTGGGGGAGGAATATTTCAGGCTTAAAAGCTATTAATCAATTAAGAAGTCACCACAGAAAACAAAAAAATATCATATAAAAATACATATGGCATGCAATAGACAAACCCAGTACACAGAATTAGGAACAATATTTACCATCAATATGACCAATGCTATTTCTTCTCCACATATAAAGAATGCATAA
TAGATCCTAGCTAACAAAGACCAGGGACCAGTATTTTAAGGAGAAACCTTAAAATGTATAGGCCCTGGGATAGGAAGAAACTGAAAGGATACAAATGTTTAATACATAAAGTAGAAGTTATTAAGTGTGTTAAGATGCGGTGTTGAGAACAGCAAACGGCTCGTTTTATGACCGTGATGGTAGGAATAGCTGAGTGACCAGACACT
tggcctctaccagcaccaggcatgtggtacacagatctatgtacaggcaattgcccatacgcacaagctaaaaataaaTCTTTAAAAAAGAAGGAAGAATAATACATCAGTGTTCTGGATGGTTTTTATTTTTGCCCACAAAAGTGTTAACAACTGACTCAATACCTGTCAACATGGGCCAGGAAACCCTCTTCTCCCCACTGGTA
AACAAACAAAACACCAGATGCTGACCTTTGGCCTCGTGCATACAAAAATGTacacacacacacacacacacacacacacacaAAGCAAAAAGCCCCCTTAAATACAAAGCTTTCTTATATGCTAGGTTCTACTATACTATATTAACATCTCTGAGTATttcaaccttcataatacttagggaatgttagttctgctctgctaataa
CAGAGCACTGAGTGAGCATAGTCCTACTTCTCCTTCAGCCTGCGTGCTGGTCACCACTGGCCATCATTCTAGCCAATTACCATTACTAGACTGAAGCTGAAATACAAGATGAAACCAATGCCATGTCCCCATTTGATGTCTGAGGTAACATGACGTAGGGTTTGGAGTTCAGTGCTACCAGCCTGATTGGTTCTGCTTGTCTAAAT
TTTGGAGTTCAGTGCTACCAGCCTGATTGGTTCTGCTTGTCTAAATGCATGTTTCAGGGAACTAGGTACTAGCCTAAAAGTAATTTCTAGAATAAGCATTAATACAATAAAATTTTTGGGAAAACAGGAAGACTGAAAAGCTATAGAGAACTCACTAACTACCCAAGCTCACTGTGAGAGAAGATAGCTTTGACTAAAGCCAGGTT
GAAATCTTTTTTAAAACAGGTCTTTGAGGTGATTGTCTAAAGGGTTGCCAAGAACTTGCTGTTTTGTAAAAATGTGTACTTACTGCAAAAAGGGCTCCTGAATACAGTGGTTCATTGACCAGAACAGTGTCTCCAGGATTGATGAGCATTTCAAACACCTAACAAAAGAAGCACAGGTTAGCTCACACAGAATGGCTCCCCCTCTT
CACCAAAGGAATCAGCTGAGGGACTGACACATGTCCTAACAGCAAGTAACAGGAGCAGTTCTTCATATATATTTCCCACAGTTATTGGTGGGGGTGTCCCAATACAAAACCAAGTGTACCAGTTGAAAGGGGAAGATGTACCTCACCTGTGCCACTAAATAAAGGGTAGAGATtagaaggggggtgagctctcaagagaggtcact
aatctagatgggagaggagttggggaggaacggaggagtggcgaggaaagcatatttcaggataaaatatatgagaagagagtctattttctataaaaACAATACATCCACATTTAGTTCTTTTAAAATAGGAAAGATCATTATTGTTCAAGGACTGTTCCATACATTTCCTCTCTCTTCCCACTATGATGCTTCACCTAGTGTTC
ttgtcttgtgcatgttagccaggtggctctacccctcagctatgtctctagcccTGATGTCTACCTTTAGAGAGCTGCCAGTCAATGTAGGAAGAAAATAAATACATTTGCATATATAGTAGTGGGCTTATAGCCACAGATCATATAGTCAGACAGATTTAGGTTCAGTTTTTGGATTTGTTTTTGTTTTTAAACATTTTTACATC
TTGAGGGTGTATTTTGGGCTTTTCTAGTGGAGAGTGAACCAGGGTTTTATGAGTTGTAGGCAACACTCTATCATGCTGCTCTATTCTACTAAATGACAGAAATACACATACCTGTCCTAATGTGACAGATAGGAGTCCTTTTGAATTAGGTCTCCACTCTGCCAAAGGGCAAGTCTCAGAGCTAAAACAAAGTTGAAATAATAAAA
tgctgggattgaacagagttgttaggcttggctgcaggtgtctttgccctttgagctgtcctgcTTGGTTACCTTTGAAAATTTTAAATCTGTTCTTTCAAATACAAGTTCAATTACAGACCTGGTTTGGGTCCTTCTACTTGTAATCCAAGGAGTGGGTTGGTTGGTTGAGCGACTGGGACAAAGTAGAAGGGTCAGTGTGTAGA
AGTGCAGAGTAGTCTAGGGAGGTTTTGAAGAATGCTTTCTTTGGTACAAAATGATGTGTGAGACAAAGTGGCTGTGGCATAAGCTGATCACAGAGGGGGGAATACACCCCTCCACCCCACCGCTTAGACAAGGGGGCACCCAGGCGGTGAGCAGAGCAGCTGGAGGCCGCTTGTCATGCTTTTTTCCACTGGAAAGAAGTCTAATG
CCAATCAGGCAGAGCAGGTCATAGGGAGAGGTGGTGTTGTCCATTCAGCACTGTGCTAGCATTTACCTCAGTGCTTTTACATGGGTTACTAGAGTGTCCAAATACAGACAATAACTGAAGCTCAGAGAAAGAAGTGAAGTATCTTTTCCAGTGTTACTAGAAATCAAACCCTACCTTCTGAAGGAAAGGTCATGACTTCTTTCCTT
GCTGACACCTGAATCCTGTAGTGGGACCTCGAGTGTCAAGTAAGAGATTGttttttttttttttttttttttttttGTTCCTAAATTTTATTTATGAATTAATACAAAACATGGCAGACCAATGGTCTTAAtcctcgtcctcctcctcctcctcgtcctGGTTGATCTGGAAGTAGGCAGCTCGTAGCTCTCCTTGCTGTTGGCAA
ACTCAAAATTTGTTCAAAATGGTCTGAGACACCTATACCAAGTGAGAGGTACTAAATTGTAAGGAAATATTTTAATTGGGCTTTAAAAAAACCACATTAAAATACAAATGAGCTGAAAATTAACCATAATACAAATTTTAGGCTAAAATTGATGTGAATTTGAGGTTAAAATATATTATTTGCTTCTAAACTTAGCATCTTTTAAA
GACACCTATACCAAGTGAGAGGTACTAAATTGTAAGGAAATATTTTAATTGGGCTTTAAAAAAACCACATTAAAATACAAATGAGCTGAAAATTAACCATAATACAAATTTTAGGCTAAAATTGATGTGAATTTGAGGTTAAAATATATTATTTGCTTCTAAACTTAGCATCTTTTAAAAGCTTCAAGATTACTTTAAAATATATA
TGGATATTAGGGAGTGGAATTGCTGAAGGTAGCAGGGGTAGATGGTGGTCACATTCACAGCAACAGTGAGAGAGGCTGGTGTGTGCGTGTGTGTGCAGTAAATACAAAGGGGATATTTAAGGCAGACTTTGGAGTCCCTATGAATATTACAAGTGGAAATTCCACCAGATCAAGAGAAAGTCAAATATACAGATGTGGGCGTTTGG
AGAACATTAGCTTTGTTTCCTCCTCACAGTGGGGCACTAAATCTTACCTAGGATTCTAGTTCTTTGGGCATGCAGTGCCCTGCTCAGTGGCTCACTCTTAAATACAGCGTCAGAGGTCAGACAACTGGAGGGTCAGTGAATTTCTTGCCCTGCTGTGTTTCATCTTGTGTGACTTTAGTCTCTCATGTATGTTAGGTAGGAATGTC
catgaaactagacagcaACAACAAGAGAAAAATATTCATGTATAGTATTTTGAAAATAAAACCAGTGTACAAAACTGAACTTATCAGAACTTAAGATAACAATACAGATCAGTAAATGGCCTGTGCCCTCGTGGTGACTGTGTGCCCATCTTCCAAGAAGTACCTCAGCAGCTGTGGCTGGCGTGCTGCTGATCCTTTCTGGAGAC
CTGTATCCTGTTAGAAGTCCTAGTTTGAGCCACCCTTAGACTTAGTGCTAGAGTTCTACAAGGTACAGAGAGAACAAGCTATCCAACAGAGCATATGCAAAATACACACAGGATTCTGCTAAATACCCCTCTTGGACTCAGTGTCTGTGTGGATGCCATTTTGCAAATGTTAGAAGAGCTAGAGGAAATATGTAAGTGGAGCAACA
agaAATTGAGGACAAGAAAGGTACAATGTTGGGGGATATGAAAGAAGTATATTATATGATGTATGGATGTGTCATAGTGAAACTCACTCTTCTATAAGTTAATACACATTAATATAAAAAGCAGACCAGAGTGCTCTTTGAGGGAAAATAGAAGAATATATATATTTCTTTTTGTAAATTAAATCCCCGCATTCTTTTTTAAAATA
TACACATTAATATAAAAAGCAGACCAGAGTGCTCTTTGAGGGAAAATAGAAGAATATATATATTTCTTTTTGTAAATTAAATCCCCGCATTCTTTTTTAAAATACAATAttttttgaagattcattcatttattttatgtgatcacattgtcgctctcttcagacataccagaggagggcatcagatccattacagatggttgtga
TGGCTCTTATCTCTCATTGCAACAGCATGACCTGCTTCAAAACCCAAGCGATTTGTCCATCCTTCTGGGATGTTAGCGTCACACGTTAAAATGCCTTTAAAATACAAATTCTTGGAGGTGGTGAACAGTTTGTGAGATAATATGTGTATTTTGTAAGTCATTTTAAGGACTTTGTGGAGCTCGGGCTGTCAGTGAAATGAAGGGTT
AAAATATCTGGCAAAATAATTATCGTTTTGGACTGTATGTAAAACAATTATGAATGTAAATGGAAGGCTTTATATTTTTGCAACTACTTTGTCCAATTCTAATACATTGTAAGACATACTGTTGGGGGTGGGGGAAGCAAAGGGAAATGGGGCTAAGCATGCAAACGTACTACTGGACAAGACCGGTACATATTTCTTGCTGTTAA
TTACAGTGGGATCCCTCAGTGATCTGTAGCTCTATTACAGTCTGAGGTGCAGTGCTCCTGAATAGGGCTATAGGCGACATTTTTAAAGGTCTATTCCATAAATACAAGATTAACTGAATAAAAAtgtcctagtttgattttctgttactctataaaacactgaccaaaagcaacttggggaataaaggatttattttatcttacgc
ACGGTTCTGCCTCCTGTGATGGAGTGAAAGAATCCCTCGTCTTGCTCCAAGGCTGTAACCCTGGTAAAGCTACATTCAGGGGCTGCTGCTCTCAACTCTAAATACATGAAAGCTTGACGTTTCATCCATTTATCCTGAGAAGTCCGGACTGTAGCACAAATGTGTTGGGAGTTGCTCTCCCACGCACCCATTGCTTAGAGATTTGG
TTCATAGACCAAGCTCCCCCACAGTTAAAGACTTCAAAGTGGAAATGGTACCATCTTTTTCCTGCTCCCTGGATCTGTTGTGCTGTCTAATTCTTGCCAAAATACATGGCTGTGGCCTTGTCTCTAGTTCTGTGGGGGACATGACTACCAGGCAGCAGTAACTGACAGTGATGTCATTTCTGCTTCTGAACTAGAGGATCCCATGA
TGAGTGTTTCCTATGTCCCAGCAGTATGTGCTGAGAGGGCAAGAAAGAAGTTTACCACATAGTTCCCAATGCTGAGCTCACGTTGAAGTTGGCGAGAGAAAATACAAAGAAAAAGCACAATATAAATAGCAACGAGCCTCCAGAATTTTAAAATTTCAAATGCCTGAACTCATATGTTTATTACTGTATTCTTACATTTTTAGTGG
ATGGCTTTTTTGGGTAGTCAGAGAAGGTTTTACAGCAAAGCTTTCAAGAATGGCTGACTTGGGTAATGGAGTGGGCAGTGGAGAAGAGAACAGGTTAGATAATACAAAGGAAGCATATGCAGCTCTGAACAAGCACACCTGGCCAGAGCGACCGCTGACTTACTGTTAACTCTTTAGAGGCACTTCTGAATGTAAAGGGTTAAGAA
AAATTGGTGCCCCAGGTAGGGCTCACTCTCAGAAAACCCTACTGTGTTGCATCTCTGAGTCTCAGGTTAAAGGTTTACTTTTTAAAAAAGGAATCAATGAAATACAGCATTAGACTACAGTGGCTTATAGAGGAAAATTCTGTCCTCATTTGAGGACCCCCCCAAAAAGGGGTGCTTTTAGGACTTTATTTAGTATATGGTGTCTG
AAGAGGATTTGATATCATTGTCAAGGAGAAGTTTCATTTTAGCTGTACTAATATTTAATTTGCTCTTCTGCAGATTGCTGCCCAAGAATTGGATTCTAGTAATACAAAAGAAAAATTGCTCCTCCTTGATTTTTAATTATAGCACTGATATATTTAATAAAACATGGATCTCTTGATTGTAGATACACAACGCTCTCCTATCGAGC
ATATTTATTTAACTTTGAACATATATATTTTATAATGATTGATTTCTTTTTTAAAAGTAgtgtgtgtgtgtgtgtgtgtACATACATATATATTTGGGCAAATACACCTGTGAACACTCAAAAGGCAAGAGGAGCAATGGATCGACTCTAAATGGAATTtagaattacagacatttgcaggacacccggattgttacatgtgtgct
TGTGATGCACCCTTTCCGATGAGACGAACCAGCCCACAGCTGACCCCTGTGGATACTGGCATTCAGATAGCTTTTCTGGTGCAGCTCTGGGCTCCAAAAGAATACAAGGTGTCAGGGCTCTGACCTTCACAGAGCTCTCTGCTCCCCAGCGGTCTGTGCTACCCTTCCTGACCTAAAGTTTGGTTGACAGTAGAGCCTTATAAGTC
GTACACATACCACACAGACACCTGCAAGCTCTCCATTGTTCAGATGGAAGGCAGCCTTCATGTATCAAAACACAAAGCAAAAGAGTGGTGAGAACCAGTGAATACAGGAACTGCTTTACCTAACTAACAGCAGCGCTTCTCAGccctgtggggctcaaacaacccttccacgtgagttgtatatatcagatatttatgctatggct
GAGAGTAGGTGTACATAGTGGCCAGGTGTGATGACAGAACTGTGGGTGACCCATCTGGTTCCTATTTGCTGTAGGCACCTCATTACTCATATAATATAATAATACATCATGAGAGTTGATAGggaatgtgagtcaggaggcctagggtcgcttccaagttctgcctctatctGCACCCTCTGGGCCAGACTCAGACGGGTGTCTGC
TAGCTGTGAATGGCCTGCATTTTCAGGTTTGGTCAGAAACAAGCCTTCCTAAAATTAGCAGTTTGCCCCATCCTTCCCTTCTGTTTCATCAGAAAACCCAAATACACACTTTGGAGGGGGGCTTTGGTTTGGTTTGGttttcaaggcaaggtttgttttggtttggtttctcatggctgtcctggaactctctatagaccaggctg
GTGCCTTTGATCTTTGCTAGTTTTCTGTTTTGTTTTTTTCACATCCGTTACTGTCAGAAGCTCACAGTTCATTCTTTAAATAGGTACAAATGAGAAATATAATACATCGTCACATAACTCAGAGGTATGAGTTATGGCACATCCACACATACTGTTTAGCATTTTCCTGCCGTGTTTTCATCATCTTGCTGTGACATTTTTCCTGC
tagtatacttaagtgaccccaaaagttctgccagagaactacgtaaccctggtaaGACTGTTTCTTTAAACAAAGACAAACAAGCAAATAAAAAAACAACAATACAGTAACAAAAAATAAAATGAGAATCTggagtttagaatttagcttgcttggtagaatgtttacttagcacattcaaggttctgggttcagtcttcagcaac
CAGTCATGCCTGCTATGGGGGTTGGGAGAAGCTCTGGCATGGGGATTGGGGGTGGAGGGCAGAGGTGACCAAGACCTCTGTAGCCTTTGTGCATAGTGGGAATACAGCAGTCCAGACTGTTAACTCCCTTCCTGCTACTCCAAAAGAAGTGACTTTTCCCGTTTTCCATGCACACAACCTGTATCTCTGGTCATCACTGATGTTCT
GTGATTGGGATGGCACACAGAAAATGTTATTTTACAAACCACGTGAAGCATGATTCCATTGAAGAAATATGCCGGTCATTGATCTTTAGCTTCAGGTTATAATACAGCTGGAAACAAACTTTGTTGCTGGACTGCCTTCTAAGCAACCTGTCCTTGGAGATGTAATTTTTAAAATTTTATTTGAACACACAAGGGCCTCGTAAACT
AGAAGTAAGGGAGCCGGCAGGCCCGGAGGGGTCATCTAGCAGTTCTGACACTGGGACTCCAATGGAGACAACTCGCACAGGGTCAGGATAGGTCTCATCAAATACAGCTCGAAGGCCCTGGATGGCTTTTGCTGCAGCCAGGGGACAATCCAGGGTGTAGACAGGCTACGGTAAAAAGAGAGGAAAAAAGCTAGAACAATCTCTAA
GAGCAAATGGTTCAGGAAGCAAATGGTTCTCAGTATATGAGATATTAGTTTTTAAGTAGGTCCATTCCTGTCCCAGGGAGCAGATGGAAACCTGACAGACAATACAGTGCCACACGATCTCAGGAACGTCTGAAGCTCAGGGCTGTTCTCTGGCTCCAAAATTAAAGATCACAGACAACTTTCAGTCAAGAAGGTTTGGTTAAAGA
GAAGCCTGACCCCCTTGTTCAGCATAGAAGTTGGTTCTGTCCAATAGGAGGCCACAGCGCTGGCCTTCTCCCACGGAGGCCACAGCTGTCCCAGTCTCTGAATACAGCTGTAATACCTGGGCCTCACAGAGGCCAAACTCTGCCCAGAGGCAGAAGGATACCAGTGTTAGGGTCTGGGAATGTGATGGGTCTGGGATTTGAGGAAA
TCCACTTCAGTACCCGGTTCCCAGCCAGAAATATCAGGTTGCTTTTGTTCTTTTTCCCTTTCTCAGTGCCCAGAATCTTAATGACCTATACCAAGGGGGTAATACAAACAGacacacacagacagacatacagacacacacagacagacacacagatacacacacacacacacacccctcagtgggtcttaggacataaaggcaag
gagctaattccccaaccccCTGACGGGATTCTCTGTCCTCGATTTGAACACCTATATGTGTTGTTTTTGGGGGCAGAAAAGCAGAATTAAAACCAAAGGAAATACACCCAGCACTGAAGATTTTAGTAAAACTCAAAAGATCCTAAATCCTTTCTGTTGGCACCTTAAATTagtggttctcaacctgtgggtcacgaccccttgga
TCGCATAACCTCTGGGAATAGTTTAGAACATTAGGAGTATGTTTAATTTCTAAGGTATTATCAGTATTCACCAACCTTCAGCCTGGTGCTATTTATATTCAATACAATCTGGATTCACTTAGAAATAATTTATGGTTACAACTAATATAGTAGTGATATTAAATTTCTATTGGAAATATAATAGTACTATAAACATTTTCCTTTTC
ATCATTAAAACTTCTGATTGTTTCCCACTCCTTGTTTGTAAACTTTCTTTTCATGATATGAAAGAATTCTGGAATTGAACCACGACCTGTCAAATCAGATAATACAGAATTAAAGAATTATTCTATtaaaaataaaaataaaaacaaaaCTTAAAAGCTGTTGTATCACCAAAACTACTGAGGACTACCCAAAAAGGAAAGACAAC
ACTAAATAAATCATAACTTTACAAAAGGCACGAGGCAGTACGTTTGCGACCGTTCTTCGATATGTCAGTCTAAAAGGTATATAGCGGAATCAATTTGAAAAATACAAAAATATAACTACACGAAGTGGGAAAAAATAGTACAACTGCATTTGCTGATGATATGTCCTCAGGAAAAAGGAAGTGTAATAAATTAACAAACTATGATC
CTATCTACTTTTTAACCCAATATAAACCTAATGAATTATAGTCTATCAGGCCAACTAATGACCATTAATCAGCCAATAAACAGATAATTCATCAAAGACAAATACAAAGTCTGTCATGGCCTTTCTTTCTtttttttttttttttggatatttctttatttacatttcaaatgtcattccctttctaggtttcctagacataagcc
TCTCCAAAGAAAATATAGACCCCCAACTCGGTTTCTCGTTTTAACTACTAGAAAAAATGAGCATATGCACTACTTATATCAAAACTAGCACTGTGTTTAAAATACAGCACTTACCTTATATCTCAGTGTTCCCCTCAACAATGTATGGGCAGATGAAATTCCATAAATCTCAGCATATTTTGTGCTATCTCTGTTAGGATACCCTT
AGCACTTAATTTGAGTGACATTACATATATAGTAATTTTTTGTCAATAAATGCTTACTTAAACAACAGACTAATACTCCAAAGTTTTTTCCTAAGTTCTAAATACAAAATCTTATCAAAAATCTGTCTCAAAGGCAAAAATCTTTAATAATTAAAATTATTACAATAGCTTCTATTTCTCTAGAACTGTTACTAAGTTCTTGCTTT
tatagtttcagacagtaactggggagtcccgcagatagagagactaACATAAAATGATCACAAAATGACTCTTAAAACTGTGTCCCATGTGGTAAAGAAAAATACATTCCTAATAAGAGAAGCAGGGagttgggcggtggtgacgcacaactttaatcacatcacttgggaaacagagacagatgggtctgagtttggggccagcc
AGGACATTTATTGTTCCTTTTCCCACTAGACACACACACAAGCACTGAGACATTTACACCTCTAGAATGTTAAAACTTAGGAAAACCATTAAGATTGTATAATACAACCAGAAAATTCTACAGGTGTGTATCTGAGTGATACCCTGGGTCACAAATCCAGCTGATGCCCAGTATCACCGTTGGTGCTCTCCTGATGCTACTACCTC
CTTAATGAAATGTATATAATGAGATAAATGTAATCGATTGTGGGCATAGAACCAGGAGACAAGTAACAGATTATGGAAAATCAAAATGGATCTATCTATGAATACATTTAGGGGAGGGCTGGCATTTCATTTTACAACAGATTTCTTAGATACAGAAGACCAGAACATTCATCAGCTCACTTAATAGTTCTACCTAGAGTCACAGA
caaaccccttcagctccctcagtcctttctcttacAGACCTTCCCACTCATTTTTGTTTCTAACAGGCTTTTCACTGAAACTTGCAAGGACAAAATTAGTAATACATTTTGACCCATACTTTTGAAGTAAAAGAAAGTTTGCTGTTGAGATAGCAAATTCTCTGTTAAGAAAGGTTCCCGTTCCTCAATTTCTGAATATGTGATGT
CCATTCATCCTATTTGAAATGCCCGTGACACGCTCTGCATGTCAGATTGCTTGCCAGAGAGGACAGGTGGGTTACCTTGGATACGTTGCCAGTCCCTGTGAATACAAACGTTAAGGGCCCTATTGACTTTGGCATTAAACCCAGAGATATTTCATAGCCAGCATCGCGGACAGCCTGTACAGCTTGACTGCTGTTCCTGTAGTTGT
AGCTACAAGCTGTTCCTAGGTATTAACCTTTTGCCTGTTTTCTTTTTCTTTTCTTTGTGTTTTTGGTTTACCAGTGGAAATAAACACAGAAAAGAGAAAAAATACACAAGGACTCCAGAGACTCACTTAGAAAGCTTCCTAGAATCCTGCCATACCTACCTGCCACACCTGCCCACTGTCCAAAAGCCACTATCCGAGACCCTCTG
AGGGAGAGAAGAAACTGTTATAACCAGATAAATTCAACTCACTTTGAACATGTCAACCACATAAAAAGATGTAAGAATTTTATATATTTTCCTCTTAGAAAATACATGTTGACTTACAAACCCATTACCAGCAGGTGCATCATTAAATGCTTTGAAAATGCTTGGTCACAGGCCAGCTGTAATGATAGGTAATGGAGTAAACTTTG
TAAAAGTTTTGGGGCAGGTGGGAATGGAATGTTGGAAATCAGGGTAAAGGCAAGGCTGAGTCTCTAAAATTCTGAAGTATCACATATACTTGGAATATTAAATACAAGGAAATTTAAAAGCAAACATTACAATCGAGTAGAAATTACAATAAGTGTATCTATATCACATTGACAGCATAAGGACAGAAAAAAACCTAAGACCTAAA
NNNNNNNctctgtgagttcgaggctaacctgatacaaagcaagcccagggcagccagggcttgttacacagagaaactctgtctcaaaacaaaacaaaaCAATACAACAACAACAAAAACAACATCAAAACTCGTCTTCCGTAATATGCATGTCATTCTTTGACTTCAAAATACAAAAGTCAATGGGTCAGGACAGCTTTAATGAC
agagaaactctgtctcaaaacaaaacaaaaCAATACAACAACAACAAAAACAACATCAAAACTCGTCTTCCGTAATATGCATGTCATTCTTTGACTTCAAAATACAAAAGTCAATGGGTCAGGACAGCTTTAATGACCAATAAGCCACAAAAGGCACAGATGAGCATTTTACAGGAGAAAACCCAGGTGCTAACATTTCAGTAAGG
GAATGCTGATGAGAGAGAGAGAGAGCACTGCGACTAAGGAAGATATGAGGCAGGAGACAGGGAAGGGCCAAGGAAACCCCGTGGCAAGGCCAGCATTTCAAATACAAAAATGAAAGTTTAAAAGTATTCTCTATGCCTTAGTGAAAAAAAAAAAAAAAAAACAACAACAACAGCTCTACAGTATATTCCTCCTCACATAGGATTCA
aTAAAATAAAACGGTCAAATCAATCAAACAAAAAGCTGACTCTCCTAGCTAGCAGATTTAGACTCCGTGAAATAGAAATCAATGTTCTGAATTGCAGTGCAATACAAAATGTTCATCTGCTCCATTCAtatctccttgctaaacttcatagtccagggtaggaaatatgacttactcctttctgtatgccaagtgaatggcacgtT
TTACCATTTTAACTCTTTattttaagaagcttaagacatcacacttcagcatctctgaagtagggacccatcttaaactggagacaccttacattcgatgAATACAGGAATTGTGATAAGACATATGGTTTTGCTAGAATATTGGGGAAATACCTTCAGTAAATAATAAACTCCAACCTCTGTCTTCCTAAGTTGCTTCGTGGAAT
TTCCTAAGTTGCTTCGTGGAATGACAACCAGATTGTACAGCCAGCAAGTTATGGAGCCCTAGGTCCACACACCTTCATGGCAGGGAGGAATAGATAGCAAAATACACGCATTCGAGACcacacacacacacacacacacacacacacacacacacacacacCAGGCTATCTCTGTTTTGAATAAAGAATTGGAAGGACTGCATAAA
TTAAAAATGAACCAAGAAGCTGGGAAATACCTTCATCTGTTTCTTCAATTGAAAACACAGCCATGTAATTAAGAACCACATCTCGGAGCACTTCTTCACAAATACAAGGGAAGGAAGAAACCCAGAAGCAGCCAATCACATAGTGAAATATGTAAATAGTCCAGGGTGGCTGGATACCCTGTCTCCAGGGAATGAGTTTTCTATAA
acattggcttcatatgctgggtcctactgcctctgcccttcgagtgctggtattacaggtatgcaccactatgcccaactctacagcattggACTTTAAAAATACAATGATgaactggagagatggcttgggggttaagagcacttgctactcttcaaaaaaacaaacaaaaaaacaaaacaaaacaaagcaaaaacaaaaaaagc
ttaaaagaacatcactTCACACTCAGTGCGCAAAACTGACAAACATATGCAGCTGCTTGTAGCAAAGTAACCTGGGAGATTGAGTCACCTCTGTCCTTAAAATACAATAGAGAGCTGCTGTGGCAGCTGGAATGACCTCTTCCAGGAACATGGGTGACTCCTCCCTCCCTTCCTTCCCATGCCTTCCACTCCAGCTCTAGAGACAC
GCGTCACTGACCACACCTTCATTTTTGTGTTCTGAAGACAGTTTACTTAGTACTTATGTAAGCTTATAAACACACACAGACATGGGTAATCCTGGCCTCGAATACAGCACACAGTATGATAGATTAGTTAAGTTTTGAATGCCAGCCTGAGCTTCACTAGCTACTGTTGAGCATCACAAAGACACAACAGgaggctggaggcacgg
CAACTGGCTGTCTTGACACCTCACAGTTGGCTCTCAACAACACAACTAACTCACGGGGCAGAAAGCTCATGTATGACTCCTGTGCACAGCTAAGGAAGTCAATACAGACTTCCCCTTTCTCCTACTAATGAAAGTGGCCCAAACACTTCCTTTCTGATCTCTCCAGGTTTTGTAGCAAGCCAAACCCAAACCAGAAATGAAGGCAT
TTAAGTAGGCATGAAGAGCGGACTGGGCAAACCTAGGCAAAGCAACAAGGGCATACACAAATGTGTGACAACACAAACTCCATTTATTTAAATAATATCTAATACAGTCCTCCCTAGAAACAAACATGGAAAGGAGCACTCCATTTCATTCTAAAAACAGAAATAAAGCAGGCTGGAGAGATGGCTCtcctgagttcaattcccat
CTTTGTAATGAATTTTGTTACTGCATGTTcaccaccaccaccaccaccaccaccaccaACAACAACAACAACAAAATACCAAGGGCACCAAAATGTTTACAATACAAAGTTAGAAAAAGATCCAGATATGTGTGTACTTGTCTGCATAAAATACACAGAAAACAATGCTTTGTAAAAGACAAAAGcagagctgttaagatggctca
ccaccaccaACAACAACAACAACAAAATACCAAGGGCACCAAAATGTTTACAATACAAAGTTAGAAAAAGATCCAGATATGTGTGTACTTGTCTGCATAAAATACACAGAAAACAATGCTTTGTAAAAGACAAAAGcagagctgttaagatggctcagctggtaaaggcacctggcttcagacctgatgaactgagtttggtccca
TACATACGTCAACAGAGGAATATCAGAACTTTCCCTATGCCACCATAGTTCACAAACAATTTCAAAAATGAAAGTAGCTTTTTTGTTGTTGATATAAAGCAATACAAGCGTACTGGAGAAAACCCAAGTACTACAGACACAAATCAGTAAAAGTGTCTTTTACTTCCCTCCACTCCCCGTAATAAATCAAAGGCTTCTTATCTCCT
AGACACAAATCAGTAAAAGTGTCTTTTACTTCCCTCCACTCCCCGTAATAAATCAAAGGCTTCTTATCTCCTAGTAAGGGACAGATGAGTTCTCTCATAGAATACATTAGCTCAGAGGCAGGCAAGAAAACTACAACACTACCGGCCTCTTCACTCCATGTCGCCCCACCCCTTCTCCACTGGTAATCACTGAGCAGACACTCTCC
gtcaagaggcagaggcaggataactgtagttcaaggctagcctaagctactcaggaaactttatttcaaaaataaataaaTAACACCTAACTTTCTTATTAATACATTTCCCCACATTATTCAGGAAGGACAACAAAGGTGCACTTAATTTGCtttttaactttgaggcatgtaactttgtctcatgtaactcaggcggccttcac
TAAAGGAAAACAATAGAAGAGAGGCAATTTAACTTTTTAATGATGCAGGacacacacacacacacacacacacacacaATTTATATACAGTCATATATCTAATACAACAAGGTAAAGATGTTTTTGGCTGAACTATCAACTATGGCAGACCCTTTGACACTGAGGTTTTATCAGATAACACTGCCTTACTCTGGCCCCAGGATGTA
atctgctgcttctccagactcATTATTAGTTTAGCGGAGCGTTTTCATAGCATCAAAAATGCTTCTATTTGCCCACAAAAGTTATATTCCTCATCATTTAAATACACTATTAATATTTTTAAAGTCCTCCACTTTTGTCTTTTTAAAGCTAAAATAATCATTCTGATTTTGTTTTCTAATTATTTCTTTGAGGGAAATACTAACAG
AGTCTAGGGAAATCCAATTACTGTAATCTTAATATAATCTTAATTACTATAATCTATTTTATTGTAAAGACAGATAAATGTATAATATAATCATCACTTAAATACAATTTGCTCTATCACATTAACTATACAGTGAACATCCCTACAACATTCCAAAGGCATGGGAAATATCAACAGTGCTCTACCCTAAAATTCAACTCAAAATT
TATATAAGTTCTTCATGCAGAGAAATGACAACAGAAATTAAGTTTCCAGACAGCTGAGAGAAATCTAGAATAAACTAGTCCCTGCTAACCATCCATCAATAATACACGTTTGGCTTTAAAAATTGTTTCTTCACAAAAACAAGCAATTATTTTGTAGGTAAAGCATAGCGGATACATAGTTATTTCACTAAATTAAATAGCTGAAG
ATTTCTCTACCCCGTTTATCTGATTGATTCCTAACGTCTTTCTGGCAGCCAATCTATCAGTTTATCTCTCCTACTTCATCACAGTCACTTCTGGCAGCTAAATACAAGATCCAAATCCAGTGCTCCACAGACACACGACACGGTAAACCTGTGTCACACAGCTGCTGAGCAAACAGCTGCTCGAGGGCTGAGCTCAAATGGGCTCT
GTTCAATTTTAGATCCACAATCATACATATTTCGGAGGCTTTTAGTAACTTATCTTCTTTTTTGTTAGAGCATTTCCCTGCAAGTTACTTTTGAAGAAAGAATACACTAAACAGAACTTAGTACCAAGTCAATATGCCTATCTGAGTGAAGAAAGTGTTTTTATTCCTCGAGAAGTACCAAGTTCTTCACTTGCAGCTACAACATT
TTCAAATTCATTTACATGTATGTTTTCTCTATAAAATCACCACTACTACCTATGCACAATAAATTTCATTAGACTTTTAAGAAACACTATCCAGATCCCAAATACAAACACttaaaaaaataaaattaaataCATAAGACAGCTCTTATAAAAGGTATCTATTTCCCAGTATTGGTGGGAGCAAGAAGAAATATCAGACTTTCTAA
gtcgagtggatgatggcacttgccaccaagcctaaaaacctgagttcCCATGCACAAACATGTACTCACCCACCTAAGTATGTGCATACTCACACACACAAATACATAAATGAATAAATGTAATAAATGAATTTTTTTAAATGAAAGGATTAggctggcaagatggcccaggaagtaaaggtgtaccaaggcaggcctaatgacca
atagagaaaccctgactcaaataaaTGGATGAATGCATGGATAGATGGACGGAGGAGATCTATAATTTTACCCCTTAGTTCCATCATTTTTGTATGTATAAATACACATGCTtgtgtgtgtgtgtgtgtgtgtgtgtgtgtgtgtatgtatgtgtgtgtgtgtgtgCACCTGTACTATTACGAAATAAAGTAGGCATGCTTTTAAA
accccaggttctcagcacacgggaaacagaagagaagaattgcaagttcaagactaatctaggtaacacagtgagatgctatcccagaaacgccaaaACAAATACACAATTATGACAGTAAGAAAATAAAAACCTGAGGACTGGATCATATGTCAATTTTTACTTATGATCTCTTTAAACTATTAGACAGAAAGATGATAAACCTA
CATATGTCAATTTTTACTTATGATCTCTTTAAACTATTAGACAGAAAGATGATAAACCTAACAGTACCTTATATTTTTAACACACAACTAAACTGACTTAAATACACACCAAAATATTACATTAAAGGTGCTAGATgggctggagagatggctcagtggttagcaccatttactgctcttacaaagaaccagggataagttcacaa
AGAGTACATACCTGACTAAAAGAGCTTAAACTCTTTTACAGGTAATTTAGACCAAAATAGCATTCAGAAAATAGCTGAGCTGTTTTTTACCTCAAATGAAAATACAAAGCCAAAGAAACCCATCAAGAATTGACACCATTTAAGTCTTAACTCGGAGAATGAGATCAGGGGTTTAAAAAACCTGGCTTGTTGTGACAAAAGAAGGA
agatatgtgagtgggtttggagggagaaagggaaaggagaaatgatgtaattacattctcaaaggggaaaaaAATCCTTGGACCAAGTCAGCACTGAGAAAATACAAATGAAAAATAtgccaggtgcctataaaagaagcacttgtgaagttgaagcaggaggatcacaatttaagaacagcctgggctacataacaaaacctgtt
CTTCCTGCACAGGTCCTAGACAGCCTCCACTGCTTGCGAATACGTTCCTAAAAAAGGAAAATTCATTTCCCCCCTTTAAATAAAAAGAGTAAATATTCAGAATACAAGGTACTTAAAATCCAAGTTTATTTACAAGTGATTATTTAAACTGCCAAGCAGTAGTTACCGAGGAAGAGTGGGGATACTTTCATTTGTATTTGATATAC
TCCTAATTTGGTCCCCACAATTGAAAACACAATGTAGGAAAATAAAAGGAAGCCCAAATATTGAAAACAAAAACCAAGTCTCACTAGGAAGAGATAAAGGAATACATGTATTTTGAAAAGGCTGTGCTAAGGAATGGAATAATAAATCTCAAAATTTCAAATAGCCGCACACAGACAAGATGCTTAAAGTTATACTTAAggggctg
AAAGTCATACTTAAATATTTGCAAGCAACATGGTCTTATGATTGTTATTAACAAACTATTTCAAAAAGAGCAAAGAAAGAGGGCTTGGGTATATACACCAAATACAGGACACCCAAGGATGAGCTCACGTATATCTTACATTttttttttcttttctttttttcagagctggggaccgaacccaggaccttgctcttgcctagcaa
TATCAATGTAATTTTCTAGCTGTACTGAGAATATCCCAGGCCATGCTGCACCAAGCCCAGCAACATCTACCTCTACCACACCCCCGACGCCACTAAGGTCAATACAGTCATCTCCAATACTACTCTTCTAGAGCACCATCACTTGTCTGTCTGTCATGATGTTCCAGGCCAGGGTTCTAGGCAAGGAGCAATAATGCTCAGTGTAG
cccTTAAAAGTGATGAAGAAGTTCACTTTACACAGCATATGGCTGGCTGGGTTTTACATTTCTAGGCTTATTTGGGTTATAAAAAGCAACTTCATTTGCAAATACAACTACTATTAGAAGAAAGGGGTAATCTgagagaaaacagaattaccattcaactctatcacatttcctactttcatgtcaagtaagagaaCATAAAACCC
acagcctggtctttcagaacagtcaggactacccaaagaaactctgtcctaaaaaactaaaGCTAAAATATAGTAAACAAAACTCTTAAAAATACTGCTTAATACAAGCCCATTACTTCCCATGATTTATTTAAATTTGAAAACTTCATTTTTTAATTAAAAGTTGTTAACATTTATTATTGTTGAGGTGGTACATGTATGCTACA
TTCTAGGGATCTACAGTGCTAAAATATGGCTATTACGTCTATTTAAAAGTTATCAGGAAGACCCTGAGAGTAAATGATAGTGCAAGGAAAATATACTGAAAATACACAACCTAAGAACAGAATCCTGTATTCACTGCAGTTTACACTGCCAGAGAGAAGAGCTTGAAgggctggagaggtaaataaacagtgcttaccactcctat
taggatccaatgccctcttctggtgtgtctgaagacagctacagtgtattcatataaaatagaaaaataataaatcttaaaaaaaaaaGAAGATGGTAAAAATACATGTTCACATAGTTGAACATTGCCAAATGTCTATCAACAGAAAAAGATAACTCTGGTACCTAGTTCTTACGGAAGAAtgtatgccagacactgtgtaacta
GACACTAAAAATAGCCAAGAAGTACTCCAGAAACCTAAAAAAAAAAATTATATCATGTATTTAGGGAGGAAAAAAAGAAGTCAGGAGAGATCAGTCTCACAATACACACTCTGATCCTGAAAAGGCTGCCCAGATTTCACAGAAAACAAATTTCAAGTATGAATATGACAGACCACAAAACTAAAAACTGTCCACAGAAAGTCATT
tcaaaaaaatcaaaaAGAACAATAAAACTTTAAGAATTAACTCAAAAAGCCAGAGAAGGCTGGCAAGTGATATCATAAAACAGACATGGCTCATATGCCCAATACACTTTACAGTTGTCTTCATCTGATAATAAGTTATATTGCTATTTTTAGAAGAAGGGTTGATAATTCAGCTTTTTAGATAAGCTCAAATGTAACCGAAGAAC
AAACCATAAGCTGATTCTTTCTCAGGAAAGATGGAAGCATTATGTTTTCATTTACAATGACAAGAGGTCAGTTTCATGAGTAACTAACACACAGGAAACCAATACAAGACCTGAAAAACAAAAAGTCAAAATATAAAAAGCACCACGCACATGTCAACTTTTTTTACCACAGAGCCCTGCCAATACCCGTTATGCATTGCACATTC
CCCCTTCAGCATTCTCAAACTCCTGCAAGTTGGGCCAGCATAGGTGGGCGGTCAGGACACAGGCTATGAAAGACCCTTTTCCCCAAAACTCAACCTGACTAATACAGGCCTAGAGCATGGGCCCCTGCTGGATGGCCTCCCTGTTCATAGCCCCTGATTCCTCAGGGACACCATCGCAGCAGGGGACAAAGGACTCGGGCCCAGGT
GAGAGAGTGACTGTGCAAGCCAGGGTGTGAGCAAACACAGGAACGCATGTTCTCATACACACACTTGTGAGCCCACAGATCCAGGCAGGCTCACGCTGAGAATACAGCACATTCACATTCATTCACGCTCACTAGCCCACACTGGGGCACACCTGTGCACACTCGGATACCCCCTCACAATTATGCCTACTCACAAGGGCACACAT
GGATAGTAGGGACACAATGTCCACAGGCGTACAGCTCTCAAGAGAAGTCCTCTTGCCTACGACACTTTCCCCCCTTAGATCATTAAACCAGCACACTGTAAATACACTGATCGATggggtcggggatttagctcagcggtagagcgcttgcctagcatgcacaaggccctgggttcggtccccagctccggaaaaaaaaaaaaaga
ATGGGGATGGTGTGCAGACTGTGGTGGTAGCTGGGCGAGTGGCACAATACTTGTCAATTGTAATTTGTAAGGCTGTGGTTTAGTCTCTAGTGCTACAACAAATACAAACAAACAGAAAACCAAAACCTGCTAATTGTCCCTGTCCTTTGGGGCTGCTGCAAGGACTTTATAAGAAGGCAGAATAAAGCctggagagatggctcagc
atcaggtctggtgccctcttctggcctgcagacatacatgcaggcagaaagctgtatgatgtaaacatagtaaataaataaataaatgaaaaaaTTAATTAATACATAGTCTAATTTGATTTTTATCTGGCTTCTAAGTTATTTAAAATGAGCCATggcatggtaccacacatccctggacttggaagcagaggcaggaggatgag
TACGTGACAGCCTTTAGCTGAGTGGTTTTTGTTTGCCATTTGAGGAACTCAATGTATGATTCTTGAAGTTTCTAACTGTCCCCTTGCTTCCCCTGCCACAAATACAAAAACAAAAACCTGTATATGTTTTAATAAACAGTGAGAACAGTCCTGGGAGCCTCCCTGTTGTCTCTGCTGGAGATGAGCACTGGAGAGAGAGACAGACA
AGCATGCTGCTTAGTCCTGGGAGGTATTTAATTTACTGATTTATTATTGACTGAAATGGTGAATGCTGAAGACGAAATCTAATAATAATCCAATATAGAAAATACAGTCATTGTTGGTCCAGCCATAAAACTCTTCCTATACTACTCCATTTCCTGTATGAGACAGATTGAAGGGGGCTGTTTCTGGAGAAAGAGCTGTGGAGGCG
GAGTGTCTTACTTGGCCCACTGTGTGCATCCATCCCAGGTATGGGAAAGTCAGACTACAGCCATTTCTCATGGCAGTGTGACCATTCCCAGGCAAGGCCAAATACACAGTGCACAGTGTAGGGGAAATGCACTGAGATGGCCCCAGAGACATTAGAGCTGGAACCCAGATGGATGCAGTTAGACAGTATCCGTTTCTACACTGACC
gccacacatgccccacccatgacggtgtaccctggagttgagagccagaataaacctctcttcccctgaagctgcttatgttaTAGCCAACAAGGCAACTAATACAGGCAGATATGCATGCAACCTTTCTGCTACTCAGACTCTCAAATCATAGAATGTTATAGTTATAACCTACATACCATATAGGTGGTTATGGGGGGCTTAGT
tcccagctttgaaaactgggagaaacttttgttctttacaagctacccagtcttcagtatttACCTCACCGAGGAAGGAAGACATGTGCTTTTTAATTGAAATACATTTATTTTGAAAGGAGACATTGTATTGCTGAGGCCAGAGGCTAGTGCAGTGGAAACAATCTTTctgttgtttgcctgaggctctgggtcccagatctgtt
AAAACACTGGGGACAGACATCTGAAGTCTGATGGCCATGACAAAGAAGGGCTGAGAGGTGACTGTCGGACTCTTACCGATGGGTACAGAGGAGATCTGAGAATACAGGTCCAACATGCGGTTGCCATCCACGTCCACAAGGTAGTTGCCTCGGCTCTCTTCGTAGTTGCAGAAAAAGTGCACGGCCTCTGCATTCTTGGGGAAGAG
TTAACATAAATAATTGATAAAATCTGCTCCTCGGAACAGTAGGTGGCAGTCACAATAGACAGACAGAAATTCAGATCTCAATACCTGGGAAGGAAAGGGAAATACAATTCAttttattcctttagcggtagggtctaactacagctcatctgcactagggctcagtaagtcgactaggtgtccttgaactcacaaagatatgccac
CGGGAGAGCGAGAACTACAGGTTCTTCTCCCTCCTCGATGGGTCCTGATCCACTGTACACCATGTTCGATCTGATATGGCTCCCAGCATGCCGGTGAGACAATACAAAGGACCCAAGACAGTGGCTGCTTCCCCTGTCTTCATAGAAATCTCCCTGGGGGATGGGGCCCTCCCCTACAGGCTCATGGACAGGTGAGTCAGATTTGG
CATAGAAATCTCCCTGGGGGATGGGGCCCTCCCCTACAGGCTCATGGACAGGTGAGTCAGATTTGGCTGAACAACACAGGTTGTACCCCATTTGTCCTTGAATACATAAACATACCCCAGTTGGCTAAAAAGCTATATATAATCTTATATAATAAGCAATAAAGTTAGATCTGCACTCTGATGCTGATCTCTGGAGCCTGAATCTG
caggtttgagccacaagtctggcttGAACAGCTTCATATCAGGTTTGTTCAGGCCAGGCTTGAAGATCACCTCTTATTATTGTTTTTTTTATTGGTTTAGAATACAAAGTAAGGAATTCATCACAGTACTGTTGCTTTCACTATCTCTCTCCCTCACTCCCTGCCCCCATGTCTCTGTCTGCCTCCTTTCCCTCCTTCCCCAAGTT
GAGATCTAGGGCCCGGGACTTCTGTCTTCATGAGTGGTCCATCATAATCGAACTCAAAGTCAACTTTGGCAGCAGCTTGGCTGATGTATCTGGATCCTATAATACAGAAGACAAATGAGACCCTTGGTGACATGATGCAAGGAGGAGCAGCCCCAACATGGGCCCCTAGTGCTTAACAGGGGGTCCCAGACCTGAGCTTTGTTCTG
TTTTCTGGGAACTGCAGACCAGCCGTCGGGTAGTCAACAAGAAGGCCATGACCCCTCCTTCAGGAAGAGGAACCCCCTTCACTTGCTGTTGTCCTGAAAGAATACAAAAACACAGACTTAGACCCACAGGGACCACACCCTACTATCTAAACCCACCATTGCCCACTTTGTGGAAAAGACTCTTAGGATGCAAATTCCCTTGCTAT
TCTAAACCCACCATTGCCCACTTTGTGGAAAAGACTCTTAGGATGCAAATTCCCTTGCTATACGCCCAATACTCTCTTTACTCAAGCACATTTTGTGCCGAATACAATATACACTTTAATTAACATTCTTTTTCTTTCCATATTCCACACTCCAGACAGAATGAGCATACCCACTTTCTAGACAGAAAAACAGAGGCCCAGAGAAA
TGTGCATATACATGTGAGTTCCATGCAATCCCCATCCGGATATGGTAAGGGACACACGTTTGAAATATTGTCTTCATAGAGCCTATCACTATTCACACTTAATACATATTAATAAAAGGTTTACATAGAAATggggccagggaatggctcggtgagtaaaggcacttacaccaagcctgataatctgagtttgatccccaggatct
CTTGGAGGGGCCCAGATGACTGACAGGACTCTACCCACACCTGCTCAAAATGGCTGCTCCTCCTTCTCCATCTCTTCTCCAAAAAGCTTAAAGAGCCAGGAATACAATTCCAAATACTCCAGTTTCTGATTCCTCTAAAGAGAGATCATACTGAGGAAGGGAAACACCACAAAACAAATACAATGCAGGCACCTCATTCCAGCTCT
CTCCAAAAAGCTTAAAGAGCCAGGAATACAATTCCAAATACTCCAGTTTCTGATTCCTCTAAAGAGAGATCATACTGAGGAAGGGAAACACCACAAAACAAATACAATGCAGGCACCTCATTCCAGCTCTGCAGGGCCCAACCTCTGAGGCGTTGGTGAGGTTGTCTATGAAACTCCTACTAAGACGGTGTGTATACCCCGAGTTC
AGCTACATGTAATTGCCAATTAATTGTCATTGAAATGTTTCCTATGACTTTAGCTTGGGAATTTCTGAGGCACAGCAAAGTTGAAACAAATTCTAAAATGAATACATGTGTGTCCACCACACACTTCAGGCATTAACAGTGTTTCCAGGAGGGCTTCCCCTGGctgatttttcaatgcattttaaactaaattgcagacattgttc
TTAACTACTCCTGCCCTGGAGTGCCCTGTGTCACTATGTTGCAGAGAACTGATTTTCACTCTCCATGCCAGTTTAAGGGATGGTTCAGTAGTTAAACTATAATACAGTGGTATGTCTCATTCATGGCTTCAGAAATCATATTTCTAGCTTTttcaattagtctatctggccagtgagccctagggaccctgttgttcccctatttt
GGATAAAGTATCTTTGGATCCTGAGCAGTTCTGTCTTCCCAGGCATTGGAGGAAGCGTTCACTTACAGAGCAGGTAGCAAAACACAGATCGGGAAATTAAAATACAAAAGGGAAGATGTGTGTGCTTGCTTGGTGCCCCCCACCTTGGTACAACTCTAATTAAATAGTCACTGAGAATTGGGGTGAGGAGGACCAGTTACCACAGC
GACTTCTTCCTATCTATCGTTTTTTCTTTCTATAAGACTGATGAGTCGTCTTTAGTCGTCATCGGTGCTAAGAAGGTGATTCATCTTCTCAAAAATTTTAAATACATTtatctgtgtgacagtatcatggtgttctctcaggagccagacgaccagcttttaggagtcgtttcttccttcgctgtgtaggccctggggatggaact
TACCAAACAAATGGTCAGTCTTAATGTACGTGTTCTTTTACATCGTAGGATGCAGACACCGTCATCTGCCTCTCCTGGAGCTGTCCTCTGGACTCCAGGAAATACATCGCTCCCCATTCCACATCCCAGTGTCCAGATCCAGAGAACAGGCCAGGATTCAGTGCTTTTCTGTCTCCTGATCTGACCCCGCCAAACCTCCTCGGGCT
GCAAGTCCAAAGAACTCCTGGACAGGCTTTAGGTCAGGGTTGGAGCCCGCTATTCGTACAACTATGGTATAACCATCTCCAAACCTGAAAGCAGGAAACGAATACACAAAACTGGAGCCTTTGTAGAAGACTACTCAAGAGGACACTCAACTCTGAAAACCCAACTGGTACCAAGAAAAACGGAGGTCTCTGGCAGGCCTCCAGAG
TACCTCAGTTGTATGACCTGAAATTTTGTTTTCACTACACACGTTATAATTAAATTTTTTGTCTATAAAATGTGTACGTGCATATAAGCTTTGCATAAGAAATACACTGTAACATATACATATAAATGATAACAGCTATCTCTATTCCAGGTGGAATAATTCCAGGTGATAACTCTTCCAGGCTTTGTCtttattttttaattttt
TGAACTAAGTAATTTCAATGTTTTTACAAACTGTAGTAATAGGATAGATAGAAAATAACTGTGTATTTCTTAAAGCTGGAGAAAGAAAATCTCTGCGGCAAATACAGACCGCTTCTTTCCCACCTGTTCTTGTTAAGAAGAGCATCCCCTCTGGTCACAGCGGTATCTCCAGTCAGCATCTTGAATGTTGATGTCTTCCCAGCTCC
tggcccctgtaggcccgacagacaaacgtgcacaggcatacatgcaggcaaagcaccaatacccagaaaagaaaaaAGAAAAAAATCCAGCAAAGTTGTTAATACACGGAGGATGTTTACGTTGCACTGAAGGAAGAACTGAGGGTTCTGACAGTCCAGAGAAAAGCAAGCATGTATCTTACTGGGCGAATGAGGGAAGCTTCACA
GGCAAAGCCAGAAGAGAATTCGGTCTTTGCCAAAGCAACACAGAAGGAGAAAGAGGCATGAAGAAAATAATCAAAGGAGACAGAAAGACTTGACCAGAGAAATACAAGGCACAGCAGGACAGAAATAGAGTTCTACGTATAGGCATAGCTTGCAAAAGCAGAGATGTCAGTGTGTTGATGTTACAGACAAGTGGAATAAGGCTGGG
CAAGTCTTCACCACCACCCGACAAGAGAGGACAGATAGACATGTTGGAGAATAACTTTGAATTAATGAAGCCACATAAACTATTAATCAAAATTCCAGACAATACAGTTTGACAAGCATTTTACCCTTGGCTGATTTTATAAACTGCATGCCCTTTCTGTCTTTCCCAGAGCTCAGCCAAGGTGTCACGCTCAGTAAACTGACTGA
TGCATGGCACGTAGGTGGTAGTGGATTGGCAGATGGTAAAAGAATGGTAGCTTCAGACTGTCTCAGTCCCACCCTGTTTAATGTGTTTATCAGTGACTGCAATACAGATATGCTTGCGGCAGACTCCAGGCTCTTAGGCGGGGAGGGTCAGAAAATACATAGAGAGTACAAGAGAAGTCCCTGAGGTAAGGGGCTTGCTCTTCCAT
CAGACTGTCTCAGTCCCACCCTGTTTAATGTGTTTATCAGTGACTGCAATACAGATATGCTTGCGGCAGACTCCAGGCTCTTAGGCGGGGAGGGTCAGAAAATACATAGAGAGTACAAGAGAAGTCCCTGAGGTAAGGGGCTTGCTCTTCCATCTCTGAATGACCTCTTCCCGGGACAGCCAGACACCATCAGACTCAGTGGATTT
AAATGCTTTTGATGCCTTTCTTTCCTCCAAGACCTCACATAATATGAAAGGTCTTGAGTCCTTGAGTCCCTAGGTACCCTTGGGAATCTGTCTGGGGAAAAATACAGCTAGGACAGGTTTTCCTTCATGACATTTTACTTTCTTAAGTCTCTAGAGGCCTACAAGGGATTTCTGAAACTCCTCAAGGAAATCACTATATCAAATAT
CAGTCAAACCTGGATCCATCTCTAGACCTTGTTTTACTCTGACTTCTGCACATGTATCATGACATGCATTTGCACACGCACGAGCGTGCACACACACTAGAATACATAAATTAATTTTAGAAGAATTGGGGAGAATTAACATGTCAGACAGCAGCTGTGGGCAATCAGATACAAAGATACAAAGGCCCTGCAAAGAGATGCATGTC
TAATTCATCCAAACCAGGACTTGGAGGCAAGAAACGTTTTCTACAGATAAAACTCTACTAAGCACTTTCTGAGGAACAAGCTTCTAAAGCTAAAATAAGTAATACACAGAAGTCATCTGCAAGGAGTTTCCAACACTTGGCATCAGGGTAACATACAATACCCCCAATGAATCATGTACAGAGTGAAGGCATGCATGTacacacac
CTTGCCTAAAGACACACACTTAGCTAGCATCCTAACCTGAAAGATTTGGTGATTACTGAATTTATGCATAGCTGGTCATTCCTGACAACAAGAGCCCAACAATACAAGAGGAAACCTGGAATTTCAAGTTATCGTTTATTACTGCCCTTTGCTGCAGCAGTGGCTTCTATAGGAGCCAGAGCCATCATGAGAAAACCATTCCACCT
CCCTTGTCCATCTCAACCTCACATGGACACACACATCGACAATATGTATGTCAAAGAACACAACTTCCTCTTTGATTCTTTCAAAATCAAACACCCATTCAATACATTTTCATTCAAAGCTTGAGCACTTCAGTGTGCAAGAAACGGAGACCCTACAGAGGTGACAGTAAATAAATGGGTTCGGAGCATGGACGGGTCACTTTCTC
ATTTTAATCAAAACCACTTGAGAGCGATGTTGTTTGGGGCAGAAAACATTTCTTCAGGTGTGACAGCTGTCGGCTTAGGCAACTCTTTCCAAAATAAAACAATACATTCATTATGACTGTGGAAGAAATTCATTCTGAGCCTGCAGAGAATGAGGGAAGTCACTTTTATCGGGTTTGTGCTCCCAGACCTTTGAGCAGGATAACAC
CGGAGATCTTGAATATGTTACAAATTCCTACTAGCTTCACTTCCTCCACTTGAGATTACAAACATAATACTGTCTTCCCTGAGTTGCTCTATACTTGAAAAATACAAAATAAATAGAACATATAAATAAAATTGAGTTGAAAAATGTAAAATATATAAACAGAACAAAAATGTACTAGTGCCATTATTTTATTTTTTCTAAACCCA
AACTTCACCATTTCCCCCTGAAATCAAAAGGCAACCTGTCACTGTCTATCAGGAGAGGTACGACCTACCACTCCATACCCAAGAAAGGAAAGTCTTTAGTAATACACTACTCAGAACACCAGGACTCCCAGGTCACAAACTGGGGGTGCTCCTCTCTACGTGATTCTGCTACTCACATGTCAAACAACACATTATGCTGGGGACAG
CAGCTTCAGGTGAGTGGGCTCCTCTTCCATGCAGACTGTGACAGAAGAAAGGAGACAGAGATGATCCTGCAGGAAACACACCTGGCCAATAGAGTGTAGAAATACAAACGTCTATGCTTAGACCTTTAGAACTAGCTTCTGTCTGTGTTCAACCTTTAATGTTGCAGACAAACAGGAGATGAAATATTTTAAGCCTCTTGGGACAC
ATTTTAAGCCTCTTGGGACACTCATGTTGATAAACGAAATGGACTTATTAAAAAAAAAACCATTAGTCTGTGGATGAAGAAAGGCTGCACAAACAATTAAAATACAGGATGCTAACAGACATTTTAGAAAAACATTAAAATAAACTAAAAGTGTCATGGATACCCGTATTATGCAACAGTACTCATTAAGGAAAAACAAACAAACA
AAGAGGGGTCCTGCTGTACTTGGTGAAGGTTAGAAAAGCATCAGAATTAACTGTTGGTGAATACTACTTTGCCTTAAGCCATGGGTAAGAGCCGAGACCCAATACATTATATTATTTATAGCCTGTAGTTAGTAGATAGATTCTCCTAGGGCTTCTTCTTCTGGGGACATAGAACTAAGAACCCAGTCAATACTAAGAGAAACCTG
ACAAAAGACAAAAATGTCCTGGACAGGGATCTGTGGGAGGGTAAGTCCTGTTTGGTTTTGTTCAGTCTGGAAAATATTACCCAAGTCAAATGACACAATGAATACAAGACAAGGGATGAGAAGGCACCATTTGTGGCCTCAAGCTGTCCATGGACTTTGCTGTGAGCTTTTGATGGCCAAAGAGCTAGAAGATCAGGGGGGGAGGG
TTGCCTCTAAGAAAAAAAGTCGTGTGAGACAACAGCCCATGCATTCTTTCTCTCCAAAAGCCTAGGAAAAAGGCCAGGGAATCTGAACTTTTCCCTGGTAAATACAAAGTCTTCATTCAGACTCTCATCTAAAGTTCTGTGGATATTCTGAGCTCTGAGCTCATCAGTAGTCACCGTGGACACTGAACCAGGCCCTGTCAACACAC
GAAATATCCAATGTTCAAACGGACAAAACGGGCTTCACACAGATACCATGCTACTTCTACAGGCTGCTTGCCAAATAAATGATAAAATGATAAGAAAGATAATACAATGAGTtgggggacatactggaaatgaacccatggcctcactcatggcatgcaagttctctgcagttgtgttacagctccaAAGCTAGAATACTTTTCTG
CTCCCTAACAGAGGAACCAATAACAAACTGACAAAGTCAGTTCCTAAAGGGAGGGCATGAGAGCCAAGCCCCTCTGTCCAACATGGCTGAGCAGAGTTACAATACATGAAACAAACAAACAAAGATGCACAGTGAGGTATGCATGGTCCCAGGTTTTTCTAAACTTTCCAAATGCATTGCTTGTTCAATGATGAATGTGAAAAACT
TCCGACGCAGCAGGTAATATTCAAAGTACAAGGACCCTGTTGGCAGAACTCAGAATTAAAGAAAATAGTAGTGGTTAGTCTGTCCACTGTGGCTTAAAAAAATACAACTTACCTCTTGGGCCAGCCCCCCTAAGCTGTCAAGCAACGTTGTGGTGGCTTCAGCCAGATGCTGGGTCGGGAGAAGAGACGTGGAGTTTAGTTTTGTC
TTGTGGTGGCTTCAGCCAGATGCTGGGTCGGGAGAAGAGACGTGGAGTTTAGTTTTGTCTAGAAAGAGGGGGGGAAAAAAAACCTTTGTCTCTGAGCTCAAATACAAGCTTGGAACCTCTACATAGAAAATAAACAAATAAATGAAAACCATTCCCAATAAATTTTGAAATTATAAAACAAGAAACCAACTTCTAGCCAAAGCAAA
TTCACTATTTTAAAGACGGGAGACGTAACACCGAACACTGTTCTTGTGTCTAGCGTTAGTCGATACCTTGTATTTACTAATTAATGTATTTGGTTGTTACAATACATAACCTAGCTGCACAGTAAACATGAGAAAATAATTAACATTAGGCCCGAAGGAAAGATAAATTACAATAGAAAGCCTAAGGAGCGAGGGACAAAACCCCC
AACAAATGCTTCATTAAAGGACTGTACTTTCTGTATTTAGCCCAGCAGGAATCCGTGTATTGTCCGATATATTTAGATCCTAAGTACTGTAATAGCATAGAATACAAATTCTTGCCTTATTACACAGACTTCCACCCATTTTCTGTAACATGTATATTATATCAGTACAATATTTCCTAAAAGCCCCCCAGATGACAAAGGCTACT
AAAGAAGGTATTAACatattaaaaataacaagttaaatattaagttttatattaaatGTGTTTCATGCATTAAAATGTTTCATGTTTATGCTGCTTCTTAAATACAGTTCGATGCACTTCTTAGCATAACTTAGGAAAAAAGCAAGCCTTTACCTTAAAAACTACAGCATTTCTCCAGAGCAAACATAGCATAATTAAGGCACACA
CCGGCCCATGTCATCAGCCAAATCCACCCTGCTGGGCCGTGACATAACCCAAGTTGTTGCCCGGTGGCCTAAAGCTCCCTGTAAGGGTTAATATCTTAACAATACACTAGGAACACCCAGAATTATCAGCATGTCCATGACCTCTGTTACACTTATCCTAGAGTCAGGGTTCCATAATTCAGTCTGCCCTTGTATTTACTAGAAAA
GAGTTCAACGTGATTATAGCACTTCGAAAAAGATCTCAGAAAACTCACAGATCTCTTAATTTCTATTTATTTAGAATTTCTATAATGAACCCTGATGATCAATACACCAAGGCTCACTTGCATTCCTCGGTTATGGTTTGTGAGTATGTCTTTCTAGTACATTTTTGTCATTGTGTGAGCTAATTATCTTTATGTGGTCTCGCCCA
AGATGGCTTTGTGGGGAGTGTAAAGCTTGGAAGATCTGAAGAAAAACACCACTGCAGCCAGACACGAGGTCAGCCATGTTCCAAAACTGCATGCTGACTCAATACATCCCACCCTCTCGTCCCTTTAGCACAGGAAAATCCTTAAGGCAAGTTTTTTTTCTCAACGTGACTGGAAAGCATGACTCAGCTAATGGAAACCCAGAGTC
CCATGGGGAACCTCTCTTTGGCCATATGCTCCTACCTAGCTAGCCTTTCTAGGTTTAAATACCTGAGCCTCACCATCCAGCAGAGAGAAGTCTCTGTAATAATACAAGGCTACCTTTGTTTATGAGGTTGTAGCCCTAGAACAGTACTTTTGAATGGATGGATTATTACAATATTACCAACCCTCTATGAGTTTAACTGAACGCGG
GGGTTCTAAGGCAGACCACCCAGAAATCTTCATTTTAATAAGAATCTGCCGCATTTCCAGTGCAGTGGGGTCCATACATTATGAAACATTATTTTACTTAAATACAGGCTACAGTCAACGCTACTTATACAAATACAGAATATGCCTTTTATCTTAGTGTTCCAAGGCCTGACAGAAATACTGCTCAGGCAATGACACATGACTAA
ATTTTAATAAGAATCTGCCGCATTTCCAGTGCAGTGGGGTCCATACATTATGAAACATTATTTTACTTAAATACAGGCTACAGTCAACGCTACTTATACAAATACAGAATATGCCTTTTATCTTAGTGTTCCAAGGCCTGACAGAAATACTGCTCAGGCAATGACACATGACTAAATGCTAGATGAGACTACCAGAAAGATTGCAG
AGCTGAGGCTTGAGGTCAAAAGGCAGGCatgcttataaataagttatgtatgtgtatgtgcatatatattgatatatgcatatCAAAAGTAGAGCTGGGGAATACAAATCATTCAGTAGAGCACTCTTTGAGCCTGGGCAATGTCCTGTAAAATGCACACGTACACACGCACACACAATACTGGGAATACAAATCCTGAGTTTTGT
AAAGTAGAGCTGGGGAATACAAATCATTCAGTAGAGCACTCTTTGAGCCTGGGCAATGTCCTGTAAAATGCACACGTACACACGCACACACAATACTGGGAATACAAATCCTGAGTTTTGTATCCATGTATTTCCAAGTTTGTTTCACGTACTTAAACTTCTATGACCTTACCTATAAGATGAGGGTCAAAAGAGATCTCTGTGAA
ATTTAGTGGGGTGAGGACAACCCCTCTCATGATAGAAGGCACTCAGCAATCCTGTATTCACAGGGCTATATACACAGTAAATTCTCAACATACCTCCATGAATACAGAAATAGAACAAATTCCACAACCCTAGATTTGAGGTATAGGAGGGCAAAGGGAAAGAGAAAGAAGTGATATAAAAGAGTGGTTTTGTCCTTGCTGGTCTT
aatcagagatttgattaatactattaatcgaattaagttagtctcagaaagacagatattccatgcttttcgctcacttgtgtgtcctaggctttACATAAATACATAGAACAGAAGGTAGAAGCCCATTGTCTAGGAAAACAGAAGGAATGATGTCAGAGAAGGTTTGAGCCAAAGGAGAGGACAGTGTACTAGAGGAGTACCCT
TGTTCAGTATATTCTTTATGGCATGGGACCAAACATACTCTACATACCTATGAACATACCCTTATATAACATAGGACCAAACATGCAATTTATTTATGTGAATACACCCTTATATGACACCAGACCAATCATACAAAGCATACCTATGTGAGTATATCCTTATATGACATGAAACGATGTGCAATGGATATATATTATCAGGGGAA
AGAGAAAGATGACAGTCTTTGAACTTCTGTCTGTCATACAGTAAAGCTATGCATATTGGTCACCCATGTAATCTAAATGAGTGAAGTAACTTCTCAGCTTAATACATACACATAGCCATTTACTAAATCAACAACCCTTGGGAAAACTAACATAATATTATCATTCTTTAACTTTTTTAGAGGCGGAAGTTTGGGGCTTTAGTTAC
GCATCAGGAGTATTGCCATGCACAGGACATGCACACAGTCACGGGGTGGGCCTGCCTTTATTCTGAAATAAGTGGCCAGTTATTAAAAACATTATTGCACAATACATAGAAGATTTtatctgagtccattttatataaagaaagcacctggggcaggtggtgtataaacaaaagtttatttgacacatggttttggagggtaagag
GCTGTTAAGTCATTGACAATCTAGGGAATCTTTAGAGTCTCCAATATACTGTTTACAAACATACTGTATATTAAATAACTAAATTTCTTGTACTTAGAAAAATACAAATTACACCTTTTCTAAGGTCAATCTGGTTGAATTTCAAAGTTAAATTCACTGATCAAAAATCTCAATAATTGAAATATACTTACCTCAAACAGTAAAAT
TGGGTTCAAACCTAGCTAATCCCAGTGTCTATTGCTGTGCTAATGAAGAGAGTTGTATTCACCACCTGCCAGGCCTTCTCCACAAACTGGGATCTTGGGAAATACAGACAGTTAAGGATATTACTTTTGTTGCTGTGTCCATTGGGGAGCTGTGCATACCTTCCTGATGTTGTGCAAGTAAGCACATTTCCTAGGTCAAAAAGCTT
GTTTTAAGGCCAAACACAGTGTAGCTTGATGTTTACTCAGTTCTCTAAAATTAGTGATCTTTTCTCTCAGTAATTATGCAACTTTCCCCACTGGTGTCTTAATACATTCCTTCTCCGTCCTCCTCAATCGTTTTTAGGAAAGGATGATATTTTCCTTTAGAAATAGTTGGCTTACATGAAGGGAATATAAGTTAATGGTCCCTTTT
TTCCTTTAGAAATAGTTGGCTTACATGAAGGGAATATAAGTTAATGGTCCCTTTTGGAATATCTAACTTCAGTATGCATGTCAGATGTCTGTCTAGGGAAAATACATTCATGACATTCATGAGTTCCTGCTGTGTGTACTTACTTACTATAAACCCACAGCAAGAATTCAACTGTTGTTGACACTTACCTCACATGGTACATTTAC
CTATAAACCCACAGCAAGAATTCAACTGTTGTTGACACTTACCTCACATGGTACATTTACTGTCAGTTTCTGAAGTCCAGAATCTACTCAGATACTCATCAATACAGTCCCAGAATTGCATATTCCTGATAAACTTTAGAAATCATTTTGTTgagctggagagatggctcagtgattaagaacactgtctattcttccagaggtcc
TTTGTTTCTGATCATTGCCATGtctttttttctttcctttttcttttttctttttgctttATATATGTAAAATTTGTTTCTTATTGCTCCTCCTAGATAAAATACAATCTGCGATTTAGTGATATTAAAAAGAACATACATGGTATGGCATATTATCAAGGGCACACCTGGCTTACAAAATTTCTCTTTCCACCTTTGCGTATTGT
TGTGAACATCCCACTGAGTTCACACAGACTAAGGTGGCTGAATCATGCCTTAGTCATAGAATTCTCTGATATCATCTTCACTGCCTGAATAGTCCTAGATAATACATAAATTATCTAGGTAAATGAGTTTGCTTTTTTCCTTGTTCAGTCCAGCTGCTGCTAGTCATCTTACTTAGCAATCTTTATTTTCTCCTTTAGGGTACATT
TTTAAGGATATTTCTTTCTTTATGCCTTGTGATAACACATCGTAACTGACTAAACTGGATTTCTAATTATTTTGCTAGATTGATCCTGCGCCAATATTCCAATACAATGACCCAATCCTTGTCTTCATCCTTTTGTTATTTTATGCCATCTCCTCGATATTCTTCAGTTTTATGATTAGCACATTGTTTAATAGAGGTGAGTGGAT
CATCTTAAAAGAACAACCACTAGTCAGTTTTATACTATTTACTACTGAGGTAGTAGAACAGACAGGAGAATTTGCTATACTAATTCAATACCATTTTCTTAATACAGCCTGAGCCCTCATGCATGCTcacacacacacgcgcacacacacacacacacacacacacacacacacacacacacacacgcacatacacacatacacac
CTTAGCAATTGAAGAAATAAGATAATTATAATGTATGTCAATGCCACTAGGGAAAAAACTGATAGTCACATAGCAATTCAAAAGTGGAATGGGGAAATGAAATACATTAGAATGTACAAGGAAGCTTCTCTAGAAACCTGGCCATTGTGAATGTTGGCAGTCCTACCCAAAAGTCAGATCTGTTGAGGAAAAACACCTCAGCCCAC
ggtcatgagtaatttacttgtctgttttggcagtttcatggttGAATGGTATTCTGCATGTAACCTCCAGGGTTCCAAACATCTCATCTTCAAAAGATAAAATACATTTTAAAATAAGCAAAATATGTCCTGTCTCTGAGTGCCTTTTCCTCTGTTGAATGTGTTTTCCCCATTTCTTTTCTTTTCATTGTTACAGGAACCATCAT
GCTAACAGTGGAGATGCCTCAGTGATTTAAGTTGAAAGCAGGACACTGGTATATGGCTCTTGCACCCAGCATCAGGGATGTACAAATGTCTTTATTCAAAAATACAAAATAAATTATCTGTAGGCATGGACAATGACAGCAGTAAACCATTATGTACTGTTAAAGGAAACCAGTCACTGATGGTTACAGTGATCAGCCAGCCGTCT
TCAACACAGCTACTCCATCTGGAAGTTTAGCAAGTCGCTCGTTCAGCTTTTCCTTTTCATATTCACTAGTTGTGACATCTAGCTGCTCAGTGATTTCTTGAATACATTTTTCAATGTGAGCTTCGTCACCTTTTCCTTTCAAAAGCATGGCATCATCTTTTGTGACAATGACCTCTCCAACTTTACCTAAATCATGAGCTTGAACA
CCAGAGTGAAGACCAGACCATTGTGTTTAACACTGGGGTAAGAACCTTTGCTAAGAAACAAATGTCTCTTAGTCAGTACGCAATAGTTTTGTCTTGTATTAATACACAAACCAAAAGAATGTAGCGATCTCAGCCACTACAGAACCAACCCGGTATGGAAAAGTTGGAACCCCAGCCAGATCAATGTCTAAATGTGGAGAGATGGA
TTAGACATAAGAGAATCAGGCAAATGAATTTGGATGACTATGGTCAAACCATTGTGCCTTTTTCTATTTTGGGGAAATCTAATTTGACAACAAGTCTCTTAATACACCTTGAGAATATGCTAAAACCTGGCAACCACCAGCTCAAGGAAGTACAAGGTAAGGCTAATTTAGAAACAAAAATATTGTCTCTTCAATGATTTTGTTGG
TCACTAGTTTTTCCATTTTATCAGAGGGGAGTTTAGTGAACTCTGTGATGTGAGTTAAATTTCTTACGAATCTCTTAAAGCAAGGTAGCTGAGTCGAAGGAATACATAAGGCTGTTTATCAGCAAAATTATAGTTTGGCTTACACTAATTACAACTAGAAATCCCAGACTTTAATGATGGAATAATCCCAAGGATAACAGCAAATG
ATAGTAACCATGTGAAGGAAAAAGCCCCAAAACATTGATAGTTTGTTTTAAATAATTTCACCTGGCTGTGGTCCCAACTGAATAGTAAAAATCTTATACAAATACAAATTCCCAGGCTTCCAGAAAATCTCACAGTTAATTCCCACGTAGAGTAAATGTTTAGTTTTTTTAAtttgtttttatttttgtgtatgtgtaccttcttt
GCTGGCTTTGTTTACCTTCTCTTCATTTTCTTTTGGGAAAATATCTCATGGAAATTAAGGATGCTCATCCACCAACACATTTACTTTGGTGTCTGCAAGAAATACAAGTCGGTAAATGCTTAAGTGTGGGACAAGCCAAaacaaaacaacaacaacaacaacaacaaaaacaaaaacaaaacaaaacaaaaaagcaacaacCAAAC
TTGGTTTTTACTTCCCACTTGTTAATTTCCTGATTTCTCTTTAGCAAGCTCAAAGTCATGGCTCTTAAACTTGTCAGTGATTCTAACATGAGCATTTAACAATACATACACCaagccacatgtggtaatacaggtctatagtcccagctacatgggagactgagataagagaatcacaagttcaaggcactcctgggctatagagg
ACATGTGTAATATCATGCCAAAGTTTGGATTTTGTGAACCCACTACATTTAGGACAGATGCCTCCAAAAGATATCCACCCATAAGATTTTTGTCTTGAAAAATACAGGATATAATTTCCAATGAATTATCTGGGACTTCTGAAGATAATGATGTAGAAAACGAGAGAAGAGAGATCCTGTACCAGCCTGAAAAGTTCCTGAATTGC
gaaccgaacccagggccttgcgcttgctaggcaagcgctctaccactgagctaaatccccaacccTAGTATATGAATCCTAAAGAGAGGTAAGAGAAAAAAATACAGGTGTGTGTGTTGAAAATACACTATTCTTTTTTTCTTTAATTATAAttttatttttcttagatatttttatgtatttctaatgttatcaccttttccccc
gcttgctaggcaagcgctctaccactgagctaaatccccaacccTAGTATATGAATCCTAAAGAGAGGTAAGAGAAAAAAATACAGGTGTGTGTGTTGAAAATACACTATTCTTTTTTTCTTTAATTATAAttttatttttcttagatatttttatgtatttctaatgttatcaccttttccccctctcccatattccctcctcca
AGTATATTTGATTGAATAATAAATAGACTATCCAAGAGTCCTCAGGAAGTAAGACGTATATTACATTTGAGGATTTGCTGTTCTTTACTTATCCTTTGAAAATACATATAGTTCAgggcttgggaagatagcttaattagtaaagtgtttgctatgtaatatgagcacctgagctggatcccagaacctacaatttaaaaaaaccA
CTTACAGGTTTACTGATGTGCATCAGGTTATTGAGTTGGAATTTCATCTTTTGGGCTATAGAAAATATTATTAATTATACTGTGGGAATATAAGTTTGAAAATACATTTTAATAATCAGTGGTGGAACAGACATGAAGAATAGACGTGAGGAATACCAAATAATCACTTTAGCATTGACTTCAGTGACTAGGATTTCCCCACAACA
TTTTAAATACTTTACTATGCTTTATATTTGAAATATGCCACAATAAAAGAGCTCTACATGATCATCATAATAATGCATGCATTAAGATTAATATTAACGAAATACACACACATTTCGTtttttacattttttattagacatatttctttacttatttcaaatgttattcccttttccagtttcctgtccataagcccctccattcc
CAGTGGGAGCACAAGAAGCACAGGCTCAAAGTGAGGGCCAATGGAATATAAAAAAAAAACCCAGCAGGTAGGTCAGATGATGGCTAAAACCAGCAGCTTCAATACAATCAAACTGAGGAAAATGAGCATCCAATGCAGAAGAGCATTCTGTCTACCAGAGACTACCGGTCAGCAAAGGCAGTGAATTTTCCTAAAACCTAGGCTGG
CCTGAGCTAACAGAGCAGATCTTCCTCTAGACTGTGCACAGTTCACTGCAGGGGCATTTCATATGGTGAGTTATCCTAGCGAGCTAGGGTCTCATCCCTAAATACAGCCCAGTGATCAGTATGTGGAACGGGGCCTCAGGGGCCGAGTCAGATGCTTCTCCTCCACTGTAGTCCCTAGGCATGGGCTGATACCTCTCTGCCCTGAG
TGGTTTATGGAGACTAAACTGTCATGAAGGGTCCCTTAGATGAGAGGACAACTAGGACAAGTCCCCAAAGAAAAGAAAAGAAATTGTAAATCAAAATTTAAATACAAGTAAGGAGGCTGCCTGGggctgttcttccagaggacctgagttcaattctcagcacccatgtggcagctcatagcactctgactccagttccagggaac
TGTGCAAAAGCTTCTTCCTTGTACCAAAAAAACACCAACTTAAGAGAGGGGAGGGGGAAGAATTTGGAAAAGTCAGTGAGGGTCCACGCCAAGTGCTGAGAATACAGTGATTTCAGTGTTAAGTACTTTATGTACTCGTGGGGGATGGAGCCATTgctcgtgggaggacaaaggaccattctctagggtgggttcttcccgccacc
aTGTGTAAtcttttttacacaaggtctctcttttagaaagcccaggccagtcttgaacttaggacccttctttgtcatcctcccacaagttgggattataAATACATTTTCTAAAGATTTGAATTCTAGGTGGTACAATACACAACCTACTTCACAGTGCAAAGACTAGGTACTCTGGCCAGTACATGTAGTTCTTTCATTCTCTT
aaagcccaggccagtcttgaacttaggacccttctttgtcatcctcccacaagttgggattataAATACATTTTCTAAAGATTTGAATTCTAGGTGGTACAATACACAACCTACTTCACAGTGCAAAGACTAGGTACTCTGGCCAGTACATGTAGTTCTTTCATTCTCTTATCTGATGAAGAATGGCCAGACCCCTGCTAGGATGC
CCTTCTGTTTAGAACTTTTGCCTTGTTGGAATACTTGGGCTTGTGTGGTCATAGTTTTGTGCCCTCAGACCCAGTTCTAACAGTAAATGACTTAAAAATAAATACACGGACACATTACTGAACATGCTAAGACTCACGCTAAGTGAGATTTTTCAACATGGTTTTTAAAACTGATGTTTCATGGTGAAGAATTTATATGGCATTTG
GTTAATTATTTCAGTATTTCATCATAATAACATAAGGCTGATTAATACCATTCCCTAGAGAGACCTGTAAAAGAGGGGGGGCACCACAAGCAGTAAGACTAATACATGCTAAAACTACATTATCGGTATAGTTGGAAATGTTTTCTGAGCTTCTAATCATGAAGTTATACATTTTAGATCTACAAAATTGTACAAGTATATAATTT
GTGCAAAAGAGAACCGTCATACCGGAAACAGTAACTAAGGCGGAAAGGAAGAACGTGATGAACCAAGCAACCCAGTGCAGCCAGTTCTCCAGTCCCATCAAATACATATATTCCTAGAAAAGCAAGAGAGCCTCGGGTTAGAGCCATGAGGCTGCTTCCCGTCTAGTTAGATGTCTTAGGTACTCTAGTCTGGGAGTCTGTAATGC
GCTTTAAAAAGCAAAACATTAGAGACACAAAACACCATACTCCTGGTTCTTGTAATGTTTTCACCCTTTCAAGCAACTCAATGTCATTATGCACGATCAGAATACACCTGCTGTTTTACTTACACTGAAATCCAGCATTTTATTGACTGCCATGTTTCCCAAAGGCAGCTCCTTGGACCTCTGCTGAAAGGCTAATCTTAGCAAGC
CAGAGGGTAGTTGTGGAAATATACTGGCAGTAAGCTGACATCGACTGCCGGGTAGTTGGTGTTTGCCTTGTTTCTTGGCATACTATTCAAACGAAGATACAATACAATTGCAGAAAACAGTACTGGCATCAACGTTTCCAGGACAGTTACCAGAGTCTTCCGCTTCTAAACCAGAAACAGCAGCTGTGTGTTAACCGCAGACAAAA
CCTTGCCCTGCTGCTGCCTCAAGGTGCCTGTGCTGGCCGGGCCCCCGCACCTCAAGCTGGCAGCCCGAGTGGCCCGGCCAACAGCACCGGGGTAGGGGCAAATACAGGTCCCAACACCACCGTTGAGGAGGGCACCCAGTCACCTGTCACCCCAGCCTCTCCGGACACTCTGCAAGGCCAGTGCTCAGCCTTTGTGCAGCTCTGGG
CCCCAGGATCTGAAGGTTGTCAACAGTTACCTGAAAAGCTGCTTCCTCATCTTCCCCAACTACAACCTGGGCCACGGACTCATGGAGATGGCCTACAACGAATACATCAACGAATACTATGCCAAGATCGGTGAGTCTGGCTCTGGGGGGACAGTGCAGGCCTTCAGGGGGCCACAGAGGGGTTGCCTAGTCCTTGACTCTTAAGT
CTCTTCCGGTCCTTTCTTCCTGGCACATGAGCACAGCTCTGGGAGGGGTGGGGCATCTCAATACCGCATTGCTTCTAGGAAATCATTAAATGAAGAGAGGAATACAGTTCTGTCGCATTCCCATCTCTCCAGCCCTGAAAACTCCTGAGGATGCTTCAGGCCCCAATCTAGATGTTGCATCCTCAATAACGCTCATAAGCTTCCTT
tctgtaatcccagcacttaggaggtggggcaggagtgccggactttaatgatcatcttcagctagcctaggatacaggaggcgttgtctTTGGGGGGGAAAATACACAGAACAGGAAAGAAAGGAGAAGAAAAGAAGCCAGATGCATTCTTTAAAATGAATCAAAATAAAATAGGTCTCATAGTTTCTGACAGTTAATTTTGAGTT
TTATAATTTATAGCCACGTGATTAAAAAGCTGGTGAGCAGATTCAGAGGGAGGCTTTGCTGGGAGTCAGGCTTGTTCTGAGATGTAAATAGCTTCTCCAAAATACAAGTCCCTCAGCTTCTATCATCTCTGTGGAAAATAACTAGGAAGAAAGATGCAGCTGGACCAGCAAGCACACACCAGAGcactggttctcaaccttcctaa
ATAAGCAATACCCCCAAAGGGCCCTCTCCCACACCCCACTCCTTCAAACTTCTGGGTCTTAATGCCTAGGGAGGGGAGTAGTTCTGACTGGGAGGCCTGGAATACACGCCGCCGTCGTGGGGGACTTTAAGCAAAATTCCTATGAAGTGAGGGAGGCATTGTCCCAAAAGAAGATGAATGTGTGTCTGCTCAAGTCTGCAGTGACT
ccctccctccccatccttctcttccttccttTCATACCCTACCAGCTGAGCCATATCCCCTACCCTAAAGGAATTGGTTTTTCCTAAGCATCTTGTGTTTAATACAGCAGTGATAGGTGTCATTCTCTTAAACAGTTAAGAGTTAAGTCTCCAGGTTGAGATTTCGCTGGACtcaattatccgccgtttgttcttcagtctctgta
TATGACTGTCCGACCTGTCCCACAGGGCTTATGGACTGGAATCTCTGAGAAATTTGACACTCCACAGCTTGGAGTTCTTGTATGTACGATTCCAAGCAGCAATACAAGGTCACTGTGGAGGACAGGACGGGAGAGGGAGCACGGAGGCAGAGAGCACTTAGCACCGTCATCAGACTTGTGTGCAAAGGCTGGGCTGCCAGGACTCT
ATCCCCAAGATAATAGAGGACATGATGGCATTTAAATTAGACTCCATGGCCTCATCAGAACCCAGTATGTTGTACCTGACAAGCCTGTCACAATAGACTAAATACATCCAATCCAGGTCCCCTGCTGAGGGATTTGTCACCAGCTTGGCCTCCTCCAGCACATACATGTTCTATTACCAAAGTTTAACGCTGATGAATTGTGTATC
TTTATCTGGACCACTGAGACTACCACATGGACATGTCCTAGGCAGGACAACTGTGGGCAGAGAGTCCAGTGAGGATGGGCTTGTAACACCTTGGTGTTCGAATACAGGCCCCCTCCAAGGAGACTGCTGTTCTAATACTCTGCAATAGGCTTCAGAAATGAGGGGTTTACAGGGAGCAAGCAAACTGGGTCTGCTTGCTTCTTGTC
TCTGTTAACTCTTCAGTGATAAGAGCTTGTCATCATCTCCAGGGCCCTTGCACCCCCAGAAACTAGCACATGAAGAAATCAATAGCAGACCCTGTAGTTAAATACAAATTTGTCGTATAGGTCTTTTTGTGGGGGACCCATCCAACAAGTGGTAGAGTTTCTTCTGCCTTTTGTTTACAGTCAAGTCTCAGACTCTCTCCACCTTT
TGTGTTCCTAAGAAAATGATAAGAAATAAGTGTGTTTGGGGATGCAGAGTTTGCATGGACCTTTTATAGGGGTTTGTACTAAAGGGGAACCAGAAGGCCTAATACAGTTAAGCATCTCAGTCTGCCCTGCAGTGTAACTGGGTTTGCTCACTGGTCACTAGTTTGTTCCTGTTTCCTATATAGACAGTGGGAAAGGTGCCAAGTGT
ggtgacgtagacggtgacgtagacTTCCTCTCACGACTTTGTAGCCTCCTGGCCGGTTCTCTAAGATGCTCCACTTTGCCTCTTGACTTTTGGAGAGGCTAATACACAGCCCGAAGGTTTAGGAGCCAGGGTGAAAGCGGCCTTCACCCCAAGCCGTGCAGCGGTTGTGCCTCCCTACAGCTGCTTGACTAATGTGCCCCAGGAAA
aaaacaaaaaaacaaaaaaacaaaaaaaaaaaaaacaaaacaaaacaaaaaaCATGGCAAAGAGAACTGAATCAAAAGTCTGTGAGCCTTTTTCCCTTAAAATACAGCTGAGTCCAGTGGGatagggtaggggagttgggagtgctgacattgtaaccagatcgcctgggttagaatcctcgtgttttcctttacttagctgtgat
gacagacagacagagacagagactgagagagaCAAAGAGAGGAATCCCATATACCCACCAGGCTCCACCCTGGTATTACCCTAAGATTTCTGAACACCCAAATACATGGCTTTTTAAAGGGAGCTGTTTCCCAAACTCAGATTTAAGCTAGCTACCCACCATATCACTATAGACGGATTTTTGCTCAGGGCTCCCATGACTGACAT
CGTCTGACTTCTAGGTGTGTGTGGTAGGATACCTCACTTCCAGGAGATCCACAACCTTTCTAAGTCAGGATTCAGTGCCTTGCCAGCATGCCCGGCATCAAATACACATTCAGTAAATGTTTACGTGTTAGTGTACTTGTCCAGCCTATTCCAGTCTGACTAGCAGGTGAGCCGCTCTCTCTCTCTCTCTCTAGCATGGATGAACC
cactcatgcatgtaagataaaaatgaGCAAATCTTAAGGATGAATTGACCACAAAGTAGCAAAGAAACTTTATTTAAACTATGCAATAGAACAGATTAGAAATACACTGTCAAGATTGGCAGCAGGCCAAATGAGTGAGGTCATCAAGGGCCCCAGTTATTTCCTGGGGTTCAAAAGGAGGAAGAGCTTGTTTGCTAACAGGTGGA
CTTCATTCTCAGGGCTCAGCTTGTTCTGCACTCAACAGGGAGAGATGGGTTAAAACAGGCCTGATTAAATTAGAGACAAGTCCTAACCTCATCTTTTAGAAATACAATGGTTTCATTTTCATTGCTAACATTGAACTtccttgtgtaattactacattcttttttttttttttttttccggagctggggaccgaacccagggccct
CAGACTGTGAGAGGCTATCTGTAGGCCTCTCAGCCCTTTGCCGTGTTGGCCAATAAAAATCTTCAGGCCAAAGCTACTGCTATTATTAAGTTTCTATCATAATACAATGTTTATATTTTATAAACCCCATGTTGGGGTTTAGAAGAGGAGAGGAGGAGAGAGTTGATTGCCAAAACTAAGTCATTAGCTCCAGACACTGATACCAA
CAATGTTTATATTTTATAAACCCCATGTTGGGGTTTAGAAGAGGAGAGGAGGAGAGAGTTGATTGCCAAAACTAAGTCATTAGCTCCAGACACTGATACCAATACAATTGAGTCCTAAAGAGCATCAGAAAGTTCTGGCTTCCAGACACCCAACAGCCACACCATGTAGATAATTAACAAGCAAAGAGTGGAAGGGAGGAAGAAAG
GTCAGATGCTGTCAGTAAGGGAGAAAGGAAAGACTGGAGCCCTGGGTCAGGCACGTCTGACTTACAGACAATGGGTCTCTTGCATCCAAGGATTGCTCCGAATACAGCATAACGCACTTGTAGATGGTAGTGTCATGGGTCAGTGCCAAAAGGCTGGGCATTCTAGACGTTAGTAGTCAGAAAGATTTTCAGAGAAGGGCCTGTGC
TCCTGTGGCAGGGTGTCCCCACAGGCCATGTCCTTGTCCTAGCATATGGAAAGCCATCCAGTGTCAATATGCCTTTGTAACTCCTAGACCCAGAAAGATCAATACAGAGAAGGGGGCCTACCACAGAATATGGTTCAACAATACACAAGTCATAGATACACTAGAAAAGCCAAACTAAAATGTAATGGTTGGGAGTGTGCTCTTAG
TAGCATATGGAAAGCCATCCAGTGTCAATATGCCTTTGTAACTCCTAGACCCAGAAAGATCAATACAGAGAAGGGGGCCTACCACAGAATATGGTTCAACAATACACAAGTCATAGATACACTAGAAAAGCCAAACTAAAATGTAATGGTTGGGAGTGTGCTCTTAGCATGAATTCCTAGAAAGTTCTAGAAAACACTAAGTcaac
GGTCATGTCTGGTGGATGCTAAGCAAACACACTGACAAAGACAGAGCCTGGTGGTGGCCGAGTACACTTCACCTGCCACCCAGCTATTGGCCACCAAGGAAATACAGTGGTGACAACAGGAACTATGGAGAGAGGGCTCAGTGGCAGATATAATAAGAAGTTACTGGGCAACACCAGTTTTAGTACAGATGAGACGCAGCCTGCTG
AAGCAGATCCCTTATCTGGGAAGATAGAAACATATTCTGTTGTTTGCCAGTCTCCTTTCCCTGGGTAGCTATCTTGATTATCTCCCTTTGTCTGTGATTAAATACAGGGAAAGATGTTTCCTTAAACTGGGAAATATCACCTATTCCAAGCTACCCAAAAATGTCTGGAAGGGATTAAGATTTACTGACGATTCATTGATCATTTT
GAACAAAAGATCAAACAGCTTGAGAACCAGTTTTTCTTTCTAGAATATTATATCTGGTTCAGTTTTTAAAAAATGACCACATGTCATGTGACAAACTAATAATACAGTAATCTTGAGCAATATTACCTTGTAACCATAAACTTATAAATGGTTAAAGGTAATTCCTTATTACTTATAACTTGTAAACTAAAGCTAAGAATTCATTA
CCCACCTCTAGTGGAATCATCCACTGATAACTCGAGAGTTCCTCATGATCGTATGACCCCTTAAGGTCCTACCTCTGATCAGTGCTGCAGGACGGACTTTAATACACGAGTCTTCAGGCAGTGTATCATATCCAGACCACAACAAAGCCCATATCTTTCATGAACTTTCCTCAGGAAGTAGTGCCTTCCCAAGCCTTCTTTCCTGA
CCTAACAGCCAGGCTGGTGCAGCTCAGAGGTGCAGCACCGGCTTACAGTGCACAGTATCTTGGTCTCAGTCCCCAGCAATAACAACAAAAGTATAAAGAAAATACAAAAGCATGAAAGGAAGAAAGAAAGAATCAAGTATGACAAAATGTGATTTTGTTTTAAAAATGGACATACTCATAAAATTAATATAGATCTAACCCAAACC
CTGAGAGCAAAACACAGCTAGGAGGAAGAAAGAGGGAGGCTGGACTAAGGCTTCAGTCTGAGGACGTCTGCCCAGAGAGCAATGGACCCTCAACTAATGAAATACACGTATCTGTCCTCTGATGAAGAATACCTTTCGCTTGATCCCTGCAGGGAGTTTCTTTACAGTTTTCTGAAGATGTTCTTTCAAATCAAGGGCTTTTGTTA
GGGAGTTTCTTTACAGTTTTCTGAAGATGTTCTTTCAAATCAAGGGCTTTTGTTATTCTGCAAAACGGACAACACAAAATTATGTACCTGGATCTGTATTAATACAAACATGTTACATATAATTATTTATACTGTTCTAAAAGTATCACTCAGGTAATGTTAATTAGGTAAGAAAAAAATCTCCAATTTATATCATTGTAAACAAA
TGAATATATACATACAAACACCACAACATACAAACACACACACATGATTCAGTATGAAAGAGAAAAGAAAACTGTCAGAGCAACATCCTTAAGAGCATGGAATACAGGATCCATAACAGAGCCAGCGCTTCCCTGGGGCATGAAAAGGCAAAAGCACTGTCGGTGTAGATGAATCTGCAGACACTGGCACTTACGTTAAGGTCTGA
ttTTTGAAAAGTACATATAGATACAAAATAAATATTAATGTAATAAAAAGTGAATAAGTCACATCCTCACAATCTGACTTCTTTAAACATTAATGTGCCCAATACAGGAAAAAGCAGGTGACTATTCAACTTAAGTTCACTTAAAGTTCCTAATAGAACCACGGTCTTTAGTTTCAAATATATGTCTTCTTTCCTAAACCAATGTT
TCTTGAGTTATCTATGCTCAAAACTAAATGGAATTTTTCCTTTATGTTTTTCTGGGTGGGGGATCTCTTACACTCAATTTTCTCTCATCACTTTATATATAATACAGTAGTCAATCCTTGAGGAATTCCTCAATATAGAACTGACTAAAGCCGATCATACATCAAATTATGCATATCAAATTGAGCATCAGACACCATGTAGTGAC
gcctctttctttcaagtgctaggattaaaggcaaacacgaccacgcctggttTTACTGTAACTTCCATGTTTATTTTACAGGGTGGGAATTAATGTGTCAAATACAAATGATCTCTCACAAAGTGAGGTTTGCACCCAGCACCCTCTTATGTGGCTCTGTGCTGCTTTGCTTTTTTTCTATTAAAAAGACATTTAACCAAAGGATT
TCATGTTCATATGTAAATAGATTTTAAGGAATACTTAACTATAAAGTCCATGAGCACAACTGATGTGAACTTACCACAGCAAGAAACTTTACAGGATAAAAATACAGTCCGTGATGAAAGGCAAATAAACTTCCCAGCATCAAAGTCAGAACAACAAAAAACAGGGGAATGTCCACCACAGCCTGTCCAATCCAGTAGGCGGATGG
TATTCAACAAAACAAAAAGTAACTTTCCATGCATTCATTTTAGCCCTTAGTCGGGTTCACTTGTGAGATTTCACAATGTCAACAGCATTTTTAAGAATAAAATACACTAAGACAAAAGATAGCATAGAAATGATGGATGTGTCACTGATGAGTGGCCAAGCACAGTCATATGACGCTATACAAAAGTAAATGAAGATAAGTTTAAA
CTTTAATAAAAACACTGCTAAACATAGTATTTAAAAAACTGCCTAACACCCTCTGCATGTGCACAGAACCCCAGATTATGGGTGAAACTTGGTGCAAAGAAATACACTTGAAAACATTTTAAATACTTTTAAAATAATTGCCTCGTACATAAATGCATGGTTTCACGCTGGCGTTTTCATGCATATTAGAACTTAATCAATTTTCC
ATGTCTTTCACTATCTAACTAGATTacacacacacacacacacacacacacacacacacacacacaAATACTAAACAGTGTTCATTTTTTGTCTACAATTAATACATCGTTGTTTTGCAAATCTATCAGCATCAAATAAAGCTGCTCTGGTCTTGAAGCCAGGTAATCTTGGAGACTCCTAAACTCCCCACCTCAATTTTTAACAT
CCTGGCTTGCAATATGCAGAAATTTTAGCAGAAATATAATGTAAAATAAAATCAAAAATGCTTACTGGTCACTTACCAGGGCATAAAAGCTATCACATCTAATACAGTTACTTCTAAAAGCAGACTAATGGGATGGGTTCGGCAATTAATTTCAGGACAACCGTGTTAGTGCCTTCCAACTGTGAGATGAGGACGCACATGGAGCA
AAACAGCTACGGTACAAGGGAAGAAACTATGTGATTTATGCTCCAAAGAAGGGTAAGAAAATATTCAGTATGTGCTTGTGTATTATGTAGACATGTCTTAAATACATGTGTGGATACACACATACATGCTTCACTTTGGACCAGCAGTGGCAGTGTTGTTCCAAAAACAAGAAACAATAATATGTAAAGTAACAGAAGAGACAAAC
AAACAGAACAGAAAGACTGAGATACATATATAATTTTTAGATACACATAAAAACTCAAAAGTATGAGATCTCACAAAAGTACTGTATTTTAGCAATGCAAAATACATTTTAAAGTAAAGATAAGATTTCTAAATGAAAAAAGTAAACTGTAAAATATTTTTGAATTGGAGAAATTTTTGTTGCTAAATCCATCTTTCCAGAAAATA
CGCCAACACACACTCACAGACCTTCACACGCTCTCACCAGTAGAATTTTGAAGCAGCAGGCTTGTTTTGTATTTATGAGGTTTATCTCCAGGTTTTAGAAAATACAAGTCTGGAACGAGCTTGATGGGAACCACAGCATTTTTAAAAGAATGATGGACCAAAAACATAAAAATCTGAACTGCAAAAAAAATTAAAAGCAGAAGCAA
GCTCACTAGAGAAGCTTTGGTTTCAGAGAGAATAAGTAAACTCTGTTCCATTTCATCAAAAGACTTTGAATCTGTTTCTTCCTCCCGTGGCTGCTGGGTAAATACACTATAATCTATTTGCCAATAAAAGTAAACAAACAAAAAACACTTTGGAATGTTTGAAATAGAAAGATCAAAAACTTAAGACACATCAACGTTACAGAACA
catacacacacacacacacacacacacacacacacacacacacacacacacaTGATTTAAAACGAAATCAACATAAACTGACCTACAATGCCATTCAACTAATACAAAGTCTGAAATGCCATCAGAGAATGAGTCTGAGGCAGGCTCTTcacgtctgtgctcatagcactccagaggctgaggcaagagaactgctaggaaattaa
caaacccacaccacatggtgagttccaagacagccagacagcttgcactgtagtctaagatcctatctccaaaacaaaacaaaaCAACAAACAAACAAAAAATACACAACACAAgaaggaaggaaagaaggaaggaaggaaggaaggaCTAAATTTACTTAGCCAGCATAGCGGTACTCAAAGATTTTGCTGTCAGAATACTTTTA
ATGTGTGCAAATCCATCTAATCCTTCATATTTTCTCTTTATGCTTAGATTTTCAAGCATATTTACTGTGCAATTACTATAAGGTATATTAATGTACAGGAAATACAGTGACGGCTTATATATGAATAACATACTTCCTGAATTATGTTGTTGGCTGGTATTCCTTTGACTGAAGCCAAAATTGATAAATTTTCTTCTACTGTCAGA
TAAAAACTGTTACTGATTTGCTCTGATAGTAAGAATTACGGTATATTCAAAATGTTTGAAGAAACTGTGTACTGACTTCTAAAGAGTTGTCAAGGAAATTAATACAAAAACTTACCTCACCAAGGTGTCTGAAGAGAAGCTACATGAAGTAGAACAAAAAGAACCAAGCAAGGAATTGACACCAAACGCTAAGAGGTTAAGAGGAC
TCCCCTAAAAATGAACATAAAAACTGAGTTATATTAAATTGTTTTTAACCATTCTAATCATAGTAAATAACCTTACTTTCATTTTAAATTTAAAAGTCCTAATACATgggtacaatagcacacaccttcaatccaagcacttaggaagcagaggcaggcagaactcaaggccagcagaagctacatagcaagttccagaccagcaa
AAGTACAGCTATTAAAATGCAGTTTCTAACTTTTATGGGAAGACACTTTGCTTTCAGAACTGACAAATATTAATGACTACATTTATCTGTATGATAGGGAAATACACCCACATTTACACAACAGAGCCCACAAGGAGCCATGTGTTAGCTAGTTCGCTCCGGGGCCCACTTGCCTTTATCCCCTCAcctcccaatccccaacctcc
CTGAACACTAATGTGTCAGGAAAGGAAGAATAAAGGGCTAGCCACGCCGCGGTGGATGTGACTGACAGACACAGTGACATCTCTGAGTCAACAGCTTAACAATACAACAGCAGTGCATGCTTAATTAAAGCCCAGGAACACGGGCAGCTCTGATTCCCTTAAACTCTAAGAGTTTACTAAGTCAATACATTTCTTTTCTTTGTGAA
TGAGTCAACAGCTTAACAATACAACAGCAGTGCATGCTTAATTAAAGCCCAGGAACACGGGCAGCTCTGATTCCCTTAAACTCTAAGAGTTTACTAAGTCAATACATTTCTTTTCTTTGTGAAATAAATTATACTTACACCCCTGATGGCTTTGGTAATCATAAACCCAAAAGTCCTTACCAATTAATAGCAATAATTACCGTACT
TTAGCATTGAAAAATCATTTTAAAGAAAACTGCAAATTTATTTTAAATATTTGAGTTGATATATATTAAGCACCTCGAGCTAAATTCATCTAGCAATTTCAATACAAAAGTAATGTTCCAATGCATCTTGAAGACCATTTCTAGAACATTTTAGAAAAAAGGTGgggaatggggatttagctcagtggtagagcgcttgcctagca
CAATCTCCACGACCGCAGCTTCCCCCATGATGACAGCTTTGGTTGACTCCAGCTCCCTCCACAGAGAAACATTGGTCTTCAACTATAATTAAAAGGGGCAAATACATTAAACTAATTTAGTTCTGACGATAGCTCCTAATAAAATTGGTTGTTAAACAGTTAAAAAAAAAAAGTAACCTCggggttggggatttagctcagtggta
ACCATCCACAGTAGTCTAGGCTTATAATTGCTAATGTCTAACTGAAACACAGTTAAGTTTTGTAGTATCATCTAATGTTTCAGACTTTAACTTAAAGCACAATACAATTGAATTAGCACAAAACTACAaatccctaatacctttatagcatgcaagcttcaagaattcataaaacaatcctacatacgtagttcatttgtttttta
atttaatttttacatttaatatatttaatttataaatataaaatataacaacatttaatatatttaagttttaaaattcttttaaataaataatGCAAAAAATACAGACaggaaggaaggaagaaaggaaggaaggaCAAACAAACACTAGGTTCAATTCCCAGTGAGTGGTTCACAACCACTTGATAATCCTGtctgtgggcacg
CATAAACCATGATTGGATAATATATGATCTGTGTCTATAGTACAGTAAAATATAAAACAATATGGAGGATATTTCATCAAAATATGCTATTTGAAATATCAATACATTGTAACATATTCTAATTCTATATTCTAACGCTGCATAGTTTGATATCATATACCTTTAATTTTTAGGAGGTTTTGGTACTGAAATAAACCTCTGTCCTT
GTCCGACATTCCACACTGATGCTGGCAGTGGACCGACCTGGGGAGTCATGGACACATTCAGGAGCCTTTGCTCACTCCTTCCTATCTCACTATCACGAACAATACAATATGCTTTTGTTTTATTAAAAAACCTCAAGAAAATAAAAGTATAATAAAAATATTTTCAGTAAAATTATCTCTTGAAAGAACACATCAAAGCAAAACAA
acgactaaatgaatgggtacatgcaaaattgaaatcctggtacaagccaagtgattaattatagatcttgatcaatactACATGTAAACACAGTAGACCCAATACAGGGTCATATTATTGGAAGAACAACAGGGTAAATAAAGGAAACTGACAGAGATGAAACTAGCAGAGACAGAGACTCTATAAACAGTGTTGTTGGCGGCCAA
agcgcttaaggcccaagtatggtcctcagctctggaaagaaaaaaaaaaaaaggacaaaataacaaTAGATCACTGTCACTTAGGTCTGCTTCCAGGGTAAATACACACAAAGTGTTCTAATAATGTTCTCATCTATTCAGTCTTCTCTGACGATACATAAAAAACGATCTCTGGGCAAAAATAAACATAAAACACAGTGGGAAAA
GGAAGAGACGGGGTTTCCCAGACCAGGTCCCTGCTCACCTGACCTCATCCACCCACTTCTTGGTCTTCAGGCTGCGGGAGAGACACACAGGGTACAGAGTAATACAGTCAAATGTGAGGGGTAAGAGGGCATGGGAACCTGCCCAGCCTCCCCGATGCTGGGCACAGAGAGCCTGGGTGCTCACCCCCGGCGCACCAGGCTGGGGT
GGGCAGGTGACAGGCAAGTAAAGGTGACATAGAACAGCAAAAGGGAAGAGAGCTCCTGGGAAAACTCAGACAAGCAGACCATGAAAATCAAAAGCCGGACAATACAAAGGATGAATACAGTGTGCTCTGATTTACACTGAAGCCCACCTTAGTGTACGGGATTATTCACCCTTATACATGAGTTTATAGCTCATTATTGGCCTGAG
GCAAGTAAAGGTGACATAGAACAGCAAAAGGGAAGAGAGCTCCTGGGAAAACTCAGACAAGCAGACCATGAAAATCAAAAGCCGGACAATACAAAGGATGAATACAGTGTGCTCTGATTTACACTGAAGCCCACCTTAGTGTACGGGATTATTCACCCTTATACATGAGTTTATAGCTCATTATTGGCCTGAGCCAATAAAATACA
AATACAGTGTGCTCTGATTTACACTGAAGCCCACCTTAGTGTACGGGATTATTCACCCTTATACATGAGTTTATAGCTCATTATTGGCCTGAGCCAATAAAATACAATTTAACATTATACACATGTGATATGATCTCTAAAGTGAAATTGATTTTAGATCTAAAATAATGTAATCTTCAAAGCATGGTGAATTTTGTGGGTTTTTT
TGATCTCCATGTTGAGGGGCTCCACCTGTGTGGGGGTCTTCACCTTCATCTCCAGGAGATATTCTTTGCCAAATTTGCTCTTTAGATGTTGGATGGATCCAATACATCTGGGTCAGGAATTATAAAAACCGCAAGACAAATGTGGCAGATGGTGCCCATGAGCATGCGCAGATGCCACTGGGTCACCCAAATCAATCTCTTCACTG
GTCACTGTCAGGGCCCAAACTCTTTACTGTTCCCCAAAGTACTTCTGTTATGGACTTCAGTGATAATCTGAGAAAGGTAGAAGGATTCACCCCGAGAACCAATACACAGGCTCAAGTGCATGCAAAGGTGCCACATTCACTTAGATTAGAGAAGGATCCACAGGGAAATACAAATTAAAAACCATGACAAgggactggagaaatgg
TCTGAGAAAGGTAGAAGGATTCACCCCGAGAACCAATACACAGGCTCAAGTGCATGCAAAGGTGCCACATTCACTTAGATTAGAGAAGGATCCACAGGGAAATACAAATTAAAAACCATGACAAgggactggagaaatggctagagaaagtgctagccgtataagctcgaggaccagaatccaatccaacacccacattccaggta
GTCATTTAAAATCGTAATTAGTGGACTATGTGGCCCAATAAACAGAGTGTCAATATTTTCATAATAATTAGTATCCCAAAGATGAATAACATTCCTTCTTAATACACTCATGGGAAAAAGGACAGTTTTAAAGCATTCACCAATCcctgctaagcatttacgtttccagtcagagaccagagatgtactcagccgtggtcaaacag
TTTGATGACAAAGAATGCTTGTGACTTTCATACCCCTATTCAAAGGAAAAACCATTTCGTTCAAGAAAGAAAGTCAGCAGTCACTCTACTGTGTAAAAAAAATACATAGCATAGCTTTCAGGCATGCTGACTGAAGGACAGGGACGCTAAAGTTTGGAGGAGGATCCTGAGCTGGAACCCATGTCCAACCTTTGCGAACGCAAAGA
GGTTACCTCCTGGAAGTCCGCTGACGTCAAAGCGTTTGCCGTCCTCACTCTTTCTAGACTCACATCTTCGTCTTCCCCTTCTGGTTCCTCTGGATTGTTAAATACACGATCACTTCTTGAAGAAATTCTATAGACAAAGCAATCAATTAATAACTGATCTTTGGGCTCCCTGGCTTTGGGTCTAGTTCTGTCCTCTCTATATTTTA
ATTATGGAGACACTTTTTAACTTCAATGTACAGCTTCATATTCATAGATTAGCAAAAAATAATATCACAGTTTATGGAATAAGTGCTCTGGGAATAAAATAATACAAATTATGGACATTGTCAAAATTGTTTTTTACAGTGATGGACCAGAATGTTCCAAATCAGTTCTAGCTATGTCAATAGACACAGCCCCTTCTTGGGATGTG
TCCCCTCTCCTGTACCCAATGGCGATGCTCCACTCTTTCCTATGATCCTCCATTGGAAGACTAGAATCTCTAAGGCATAAAGGGAAAATAATTTTCAGGGAATACATCTGGCCTGTGAGCAAAGTTGAAATTTATTGCTGCTGTATCAGCTCTAAATAGAGTATTTTGTATTAAATACAAAAGAAAAAATAGCATAAAAGCCACAC
GGCATAAAGGGAAAATAATTTTCAGGGAATACATCTGGCCTGTGAGCAAAGTTGAAATTTATTGCTGCTGTATCAGCTCTAAATAGAGTATTTTGTATTAAATACAAAAGAAAAAATAGCATAAAAGCCACACAAATATTAACACTTTAAAGCACAGAATCTCAGAGATTCAGGGCATAATTGTGTATGCACTAGTAGGGCACTGA
GTTTTCTTCCTCAACCATCTCAAAATGTGGTACACAAAGGAATTAAGTATTTGTAAGACAGTAATGTAACTAAGACGTTCAAAACATAAATACTAGAATAAATACATGGAAGTTACATATATTACCTTTCTAAGTTTAGAAAGTGAAGATTTTAATAAATGGTTCTTAACAAGGACTTCCTCAGCAATCAGATTTTAGCTTTAGGT
AGGAATGATTAAAATACCGTAAATAATTTTGCATCTTGCATGCTACTTTTAGATAGCTTTGTCGTTCCTCATTTTTAAAGTCATTAGTGTGCCTCATAGCAATACATGTGGGttgtgtgtacctattttaagtgtcactaaattttgtattgagaaaatgctccaaatgataaaaaatttgaaaggtttttttccaagtgtatttt
AAAATTCTCCAAATAATGAACGAAAGTATAAATCTTATGAATTTTCTTAAGTCAAGTTTAATGTTTAAGTGGCATAATCATAGTCCAAATTCTCTCCTCAAATACACAGATATGTCGTTTGTAAGCAATGTCTCAGATGCCATTTTTCATTCCGTTGCCCTATAATAGCCATAGCTTCGTGCACGTACCTTCTCACCGCCCGCTAC
TGCTCTTGTATCCAGCTATGTAGTCTCTCTTTATAATCACTGTGACATTAAACTTTCACAACATTTCTATACAAACCTTGATTTTCATGAATGCTGACATAATACATGTCTCCTTCATCACATATTTCTGGTTTCATTGTTCCAATTTAAGGTCAAGTTTCTTAAACTGGGTGTAAGACACATTCACCTTTTTGTCCTGTGTCTTT
ACTCCTAAAGATGCCTGATATTTGGAAGGAACTGAGATGAGACCACTTGCACATAAGAACCACAAAGAAGAGGGAGAACTTGAAGATGTATCAACTTTCAAATACATTACACTTTCAGAGAATTCTATGAAATCTGAGTTAGGacacacacacacacacacacacacacacacacacacacacacacacCTACAAGGTTAAGTTCT
AGAATGGGAAGTGGAGATGAGTACTACTGTCAGGCCATCAACATTGCAGCTAAGACCAGGTGACACCCATGGCTCTGTCAGGGGAACAGATTGTATTCCAAATACACGCTTCTCTTCCTATCTGCCCTGCAAGAAACTCAGAACCAGAGAGATTGGGTATTGAAGTGATCATATCAAGGACTCATCAAGGCAAATAGCACTAAATG
cttgttttacttcctgaaacccataaggttgaagggaagaatctttctacaaatcgtcctctgactgcattcaacttgtagcatgcctgcacCCCTCCCCAATACACtctaaatgcgacatgactattgaaataatgtacacagagcacttctggctacctgaactagacctgttcaagactaggcccttcaatgctgattcatgg
CAAAGCTGAACGAAATAAAGAGCTAAATCAGTCAATGCAAACTAGGACCTTAGTTAAGAGACAGTATTACTATTCTGGGTTAATGGTAATAATGAGGTTAAATACAGTCTTGTCAGGTTTGGAAAAGTTGTGGGACATTGGAATAACCAAATACGGTCGACATTTAACTTCTTTGCTTGGTTTTTCTCATACTTCCTCTATGGTAG
tGTATTTAATGGTCTGGGAGAACATCATGGGTTACATCTTAGAGTTTGCTATTCCCATGTTTTCACAGCCAACCTTAACATATCGATACATGGGTAATTTAATACACCCCAAATCAAAGCAAAAAGGATTAAGCATTTTTACTAAAAATTTAAATTTTATGTTAGTGTAACATGTCATGTACCTCATTATCCACTTCTTGAATCCC
TCGACGTCCATATTCACCTGTTTAAGCAGAGTAATTTCACATTGGGTCAGCCATTGTCCTAAGTCCCCTCTCCACCTCTAAACATAAACAGAGAAGCATAAATACAAGAAGACACTATCCTGACTGTTTTGACATTGGGAATATTAAAGAAAAAATGGAGTTATTTGTACCAAATTAACTACATAAGCAACAAAAATTTGAGCAAA
acctcctaaaaatgaattaaaaaaataaaggctatatatgtatatatccacatatatctatatacatatatatatatatatatatacaaacatacataGCAATACAGAAGTGGGAAGTATTAAAAACATAAAATATTCTTAAGCAAATATATGGAAAGCatatatatcaaattagatttaaatttatatttttaGTTGAGCCTTGA
TGGGCTATCCCAAGCCTCTCAGGGTGTTTGAGCAGTAGTAGCCAACAAGACCAAAATCACAGATGTTGAGAAGTTTATATGGATTAATAAATTGAAAGGAAATACAATTATAAATGTCCTTCATTTAACAATAGTTTAGTTCACCCATGCCATTATATAAACTATTGTTAAATGAAGGAAATTAAGCACAGTGGGAAAACTGCGGT
CAGTCACACACTCACCGTCGCACCAAAATTGACAGGATCTTCTAGAATGTATAAACCAAATGTAGTGGTTTAGGATTGTAAATATCTTATACTTAGGAATAATACAAAGACCATATGAATCTCAGGCACACTGACGGTCTTTTCCATCAAGTATGGCGGCACGTGTGTCTTGTTGAGTTACGATTGCTGAAAAGTTAGAGTTTCTT
ccagtgaacgactccatctgaataaataaaatgaaccatagatgtgacactagagttgatttctggccaccatacatgtacacatatgtgcaCATACAAGAATACACACATACTAATACATAAAGTTTAATGACCAGTAAAAAAAAAATCCCATTTAAGCGATCAACTAAGTTGGTTGTTTTTTTTCTAACAAAAACAGAAACCTC
catctgaataaataaaatgaaccatagatgtgacactagagttgatttctggccaccatacatgtacacatatgtgcaCATACAAGAATACACACATACTAATACATAAAGTTTAATGACCAGTAAAAAAAAAATCCCATTTAAGCGATCAACTAAGTTGGTTGTTTTTTTTCTAACAAAAACAGAAACCTCTATGGAGGTTCTTA
CTGAGTCCCGAAGGCCCATCACTGTCATAAAGGCCTTCATCTTCTTCCTTTCTCTTGTAACACCAGCTGAGATATAGTAGGTAAGTGGGGAGAAAGCAATAATACATAAAAAAAGGAAGTAGTCGGTCGTCGTTCCTTCTTGCGCAATGAAAGAGTCTATCTTGATGTATTTTCCGGTAAGTGACATCATCTCTTCCATCACTGAG
ttaaagaaaaaGATACATTGCATGCCATTGACCTGATCCTATAAAGGAGGTGAAAGGCTTCTCAAAGGCACTTTAGGAAATACTTGAAGTATTACACAGTAATACAGCTAAACCATTCCATCCCAAAAGCTCCCCCCAGCACTCTTGCTGCACTACCATTATGAAAAGTAAAACTGTGACCACGTTCTTTGGACTCTCATAATGTT
CATAAAAATAAACCCAGAAACACTAAACTCACTGCATAATAAATTAATTTCTCCCTAAAAATGTATCATGGATTAAAGGAAATATCACTTATAATAACATAATACAAACAAAACAGAAGCACAAAACAAAATGGACTTACACTTGGATTGTCTGAAGAACGTGTCCTGAGACTTGGTTTTCCCCCGTTTCCTCACTCTAAGAAAAT
AAATTCTATTATTCAGATTCGGCCTCattaataaaaatttaaaatataaaaCTACAATATACCTGTGAGTTACATATTTAAAATGGGTATTTTTTCTCAAAATACACGCTTCAACGAATGTGAAATGGATTTTCATTCACCTCTGTTGGTAATACCTGGTTGTTTGTACCTTGCTTCTCAAAAGGAGTCAAAGAACGAGGAAGTGA
CTGGTTGTTTGTACCTTGCTTCTCAAAAGGAGTCAAAGAACGAGGAAGTGATAAAAACAGAAGCTTTCCAGCTCACAGAACGGGATTTCTACCTTTGGCAAATACATCAGGCTCTCCAGTACCCAGATGGGGACACTGCACATTCTGACAGGTACGGACGGCCTGTAGTGTCCCAGAATTCCGACACCTGAAGATGAAGGGGACAG
CACTGTAATTGACTGTGAAGTCGTCAAAGTGTGTTTCTTGTTCAGTATTCTACCAAAGGAAGGCTCTATATGAGTAAGATCACAGCAAAATGCAAAGAAGAATACATTTTTCTGTCAGACAATATAAACTGTggggctggagatggcccaggaaactaagagtgttctgtgttcttgctgaggaactgagtctgagctcaccaacc
gagaagaggagaagaacagaggATAGCAAGGTGTGAGGAAAACATAATATTGTTTGTTTTCTTTCTGGTGTGACAATAGCTAGATACGCTTTACATATAAAATACATCTATCTTTAGTGTGAAAATAGAAAGGGAACCATTTGGTGGGATGATGGATGGAGGAAGGTAATCAGGATGTAAATATGAACAAAGTAAATGATTAAAAA
CTCAGTGGGGTTATTATTTAAAGACATGGGGGGAAATGTGTCTTATAATCAAGAGTCAATAATATCCAGGCATTTGGATGATGAAAACTAAGATGATCTGAATACAAAAATATGCTCACCACTGTTCCAGCCATGGGGTTGTAGAAGCGCTCGAGCAGCTGGACCACCGTGCTCTTCCCGCAGCCACTGCTGCCCACCAGGGCGAG
GTCACCAGCAAGCACTGGTGGCCCAGCAACAGGCCCATCATTAGTGTCAATATAGTCTTGATATGTAGGCCTTTGCTTGCTACTTTTCCTCTCTCTCATGAATACAGTGACTAAGCTGACCACGCAAAGGAAAGACGGCAGCAGCACCAGTAGAGCAATGGCTGGCATGCCAGTGAAGGGCAGCTGAAGAGAATTCCAGTCAATGA
TTACAAAACACAGTCTATTTTTTTAATTAAAGATTTTAAACTTTTACAAAAGGTTTTGGAGATTTACAGCATCAGGAAGGTTAAAAATCACTGACATAAAAATACATTTATCCTCTTTTTTTTTGCTAACATGGAGCTATAGATATTTTtatgtttatggattaaaacatttttgttttgatgctgagaaggatccaacttaaaat
GATTCCCCTCCCCCCCAAACACATACATCTTTAATAATGAAATAGGTTTTGAATTCCATCCTGGTTTTGATAAAATAAAGAGCATGTTCCAAGGTTATTAAATACATGTGGGGTGGTATAGTAGACAACCTCAACATTGCTTTCAATTCTTATTAAAATCAGCATTCCCATAGAAATCTATGAATGTGAGCATTTATCAATATTAA
ATTAGCTATCCTTACCTTACTTCTGGTTTTAAAGATATATTTTGTTTTTTTTTCCATTATTATATTTGTATATCGCCTATTACATATTTGTATATCACCTAATACATATTTGTATATTAGATACTATATATGTGTATTAGCTAATATATATTCACTTGTGCATTCAttagtatgttgcggtatgattcttctatactaactaaagg
agttgaatgcaacttgtgagaagctactgaaagatttgaagtataggttatcatgatctgatttgtgCCTGATAGATACGAGAATTGATTTTGTACAAAGAATACAGGAGGATAAGACTAGAGGGAATACATCAGTGGGATGTCCATTACCTTATGACTTTGGACAAGATCCAGGTTCTCTTTACACTTTGGGCTTCATCATCTCA
actgaaagatttgaagtataggttatcatgatctgatttgtgCCTGATAGATACGAGAATTGATTTTGTACAAAGAATACAGGAGGATAAGACTAGAGGGAATACATCAGTGGGATGTCCATTACCTTATGACTTTGGACAAGATCCAGGTTCTCTTTACACTTTGGGCTTCATCATCTCACCAGTAGGTATAATTCTGCATGGTT
CAAGCCTGGAGCCCATAGCCTGAAAAACATCAAATTAGAGACATTTTTAAATTAACAGTAAAACCCATGTTTGTGAATTGGGACAATTTCCTTTCATCCAAATACACTAATCATCTTCTCGGTTACTAAAGTGGTTTACTTTTTAAGTTGATTGTGTTTCTAAGATGAGGATTTCCCTGACTTCTACATAAATGTGAGCGTGGATC
TCAAATGTTGTATTTGGAGAAACGGTAGAGAGAAGAAGGCAAAGCCACAGACTGTTGCAGCCCAGGTAAGGAAAGAGGAACCACGCAAACAGGCAAATTAAATACATCTTTGCAAATCTTCCATAATGAATGCAGAAATGATgagacttctggtctccatctgcacacagagctaacactgtcccacagcccagaggactcaaaac
TAGACTTTTCCCACTAATGGCCACATACTTTTCTGCTTTATTGTCAATGGTACAAACAGAAACAATTTATTTACTCTTCATCAGTAAACACAAACAAATAAATACAAAATAGATACCAGCACTTACCCCTACAATCTTTGAAAACACTATGGCAAACACTGGTTGTATGCACCCATTTATAACAGCACAAAGTACACCCACAACTA
CTATTGTAAACATAATCTTGGCAGGCTATGTATTTATTTAAATATATTATGGCTGGACTCTAGCTCTAGCCATCTGTCCAGAATCTTTATGTATGTTAGGAATACAATGGCATACAAAGAAGGGCTGCATGTGACTTGCTATAGTAGATCGTCAAATGAGGGATGGGAGATGTAGGTCATTGGTAAGATGTCCAACTAGAATATAT
CCAGTTTGAGGATAACGTGGACTATATAGTGAAAGTATGAAAATATAGAAAGGTATTACATTAAATGATTTAAAAAAAAGGTGGCCACAGTCATGAACTAAATACATTTGTGCTTGGGGAGAAAAAGAATAAGCCCACTATAACAGATTGAGCTTGGTTAATAAATTATTTCATTGTTCAAATGAAAGAAAATAGCATCTGTCCTT
ATGTGCTTAAACAATGGAAGTCAGGGTAAAAATACTTTGTGATAAATTATAAGGCCACTTAATTATAGACCAAGAGCTTATTTAATTCAATTTACTCATGAATACACTTCCTCCATTTATGTCTAATAAACCCTGATTATTTCATTTGTAGACACATACGTTTCAGATATTATTAAAAAAAAAGAAAGAAAGAAAAACCCAAACAG
ATTAAACAGTGTTCTATGGTCCTCAGTGTAAGACTATTCACTATGAAATTTGAAACTGCTCAGAGATTTCTGCTGTGTGCATATGGTGTTGTCCTCTATAAATACAAAATCGTTGAGTTCACCATGTCTTCCATGAGGCAGAAGATGACAGACAGGAGCCCCTTCCTTCTTTCCACTGTTGTCAAAGGATGCCATGGAGCCCTGGC
AAACCCTAACATCTCATTTCTTTACTCGTGTTGTCACTTCAAAATTATTGGGAAGAATAGAGCATAATGCAATATTAGGAAGTGCTAACAGTATGAACCAAATACATGAGAAACCCCAACATGGTGACTAGCCACATAAATATAAATAGCCACTGGTCAACACTTTCGTGTACATATTTTCACATTTTCTTTTATTTATGTATCTA
acacagcaagaccttgtctcaaataacagcaaaaAGACAAAATTCAATGCAGCACGCTTCCTCTAACTAGTTGGCAGTGACCAATGACCGTCAGGAAGAAAATACAGGTAAAAGGCAACATAACTAATTTGGAAAACACTGAAAACTAAGAAGGAAGCTCAggggctggggatttagctcagtggtagagcgcttacctaggaagc
TCTACTAATTCCTATTGTCTTAGTTTACAATTTTCTATAAAGAATGAACCCACTGAAGTAAGTGTTTAATTACCGGCCACAGGCAGTCCACTATGATAAAAATACACTGAAAAATAACTGTTTTCTCTTGGCAATTACATTTTCAGTTTTTCTGATTTAAGTATAGATAACCAACCTTAAATGATCGACCTGTACTGTTCTGTTTC
CAATCCTCTGTTTCTGGCCTCCAGAGAGCTGTGTCCCCTTGTCTCCTACTCTTGTTTCATACTTCTGCAAATTAGCCATCAATAAAGGTAAAACTGTTTTAATACAGTTGACTTTACAAGGAAAAAATTAAAATCGATAGATGTTTCTATAGTAAATGTTATTTTTAACAATGTATTTTCAGCTCCAGATAATGTTTGCCTTCAAA
atagtacctagcacatggtgggtgttcaaatgataactggtattgttcattattTAATAATTCATATATTCAAACCATACTGTGTAACGACTGTGTCAAAAATACACAGGATAACATTGGAATTATCTGAACGACATATCATTACAGGTCCTGAAACAACTGTAGTCACATGTTAAAACTCATTCCAGTTTCACAAAAGTTGGATA
ATTATCTGAACGACATATCATTACAGGTCCTGAAACAACTGTAGTCACATGTTAAAACTCATTCCAGTTTCACAAAAGTTGGATAATTGATGATTGTATAAATACACACCCGAGGTTCTCCAAGCTAGATCCTGCTTGGAGGATCTAGTCTTTTGTTTTACATTATTATAGAACTGTAGCTGTACTTTATGAAGTTTCTAAATCCA
AGCAGATATGAATGCAGATGGTTGAGGAGTAAGATAGATGTGCAGAGAGGCTTAAAAAGAGTACAGCCTGTGGTCTCAGGAGGCAGAGAGACTCAGAGCGAATACAGCCTGTAGGCCTATGAAACAGAGACGTGTATACAGAGAGACTGAGAGCGAATATAGCCCATGGGCCTATGAAACAGAGACATATGTACACAGAGAGTCAG
GTAGGCCTATGAAACAGAGACGTGTATACAGAGAGACTGAGAGCGAATATAGCCCATGGGCCTATGAAACAGAGACATATGTACACAGAGAGTCAGATACAATACAACCTATGGGTCTATGAAACAGAGACATATATACGGAGAGACTCAGAGATAATATAGCTTGTGTACCTAAGAGACAAACACATACGTACAGAGCGACTCAG
ATGGGTCTATGAAACAGAGACATATATACGGAGAGACTCAGAGATAATATAGCTTGTGTACCTAAGAGACAAACACATACGTACAGAGCGACTCAGAGACAATACAGCCTGTGGGTTAAGAGATAGCCAGTGTATTATTTTCTGTACTTAAAATACATCCTTAATGTCAAACCACTTCAACCCAAGCCAACATAAGGTTTGTTGTT
GCTTGTGTACCTAAGAGACAAACACATACGTACAGAGCGACTCAGAGACAATACAGCCTGTGGGTTAAGAGATAGCCAGTGTATTATTTTCTGTACTTAAAATACATCCTTAATGTCAAACCACTTCAACCCAAGCCAACATAAGGTTTGTTGTTTTGTTTTGAATCCTTATAACCAAACCATCCCTTGAGCATCGACTGTGATTA
GTTGTAAACAAGTTTTCCATTAACCCTTGATTTTCTGGTCATACATTATCTTTTACTGAGCTCCTGAGCTCAGTAAAGGGGATCTAGTCAAGATGGTCATAATACAAATTTATTATTTGGATTACAAAGGATGGTCTGATGGAACTAATTAGTAGGCTGTGCATATATTAGTGTTATATTTAGAGGATGTTATTACAAGTATAAAT
GAATTTTCAGGCCAGTGTTGTAGAACCATCAGTTTGTACTGGCCATCTCCTTTTCTTTCTAATTTTTCATGAAAGGACGATGTTTACACCCTCAAGAATAAATACATCCATGAATACAGCCTACGACTGACCGTCTGAATGTGCGTGCCTTGCAAGTCACATTTATATACAGATTCAGACATACCTAGATACCTATTGAGAGAATA
CAGTGTTGTAGAACCATCAGTTTGTACTGGCCATCTCCTTTTCTTTCTAATTTTTCATGAAAGGACGATGTTTACACCCTCAAGAATAAATACATCCATGAATACAGCCTACGACTGACCGTCTGAATGTGCGTGCCTTGCAAGTCACATTTATATACAGATTCAGACATACCTAGATACCTATTGAGAGAATAGTGCTGTGCTTT
GAACTGTCTCACATTGAAATTGAATAAGATTCAGAGGTGCGTTTTAAATTTTTTGTTGTTTATGGCCTTAATGTATATCAATGCCCAACATCATGAGACTAATACATTTTTAGCATGTTGGAGGAGAATATGCCTCTCCGGTAATAACAGAGGGCGATTAAGAAGTCTACATAACATGAAGACTGACATTTTTAATAACTCTGCAT
TAGCATTTGATCTAAAGGTTAAACATCTCAGCACAGAGACTATATTTTGTCTGTTTTCACCCTGAAAGTCTAAAATCAGCATTTATCTAATTCACTGTCAAATACATTAAAATATTAGATTTCCTTTTCTTTAAAGAAGAATGTGGCCCACTGTAGGAGTCAGGTATTCTCCAGGGCTAAGGATTTCAATAGCAAAACTCTAAGGC
TTGGACTCCTTCTCCAACCACTGTAGATCTCTTTCTTGCACTGGGAAGGAGCTGTGCTTTGGACACATTCCCCAGACAATCAATAATTATTGCTCTAATGAATACATTAATTGTGATTTTTACACTTGCCTGTCTTCACCTGAGCCCTTCACTCTTTCCCAGGTTCCAACTTAAGACTCAATAACTTAAATTCAGCAGCCCAGACA
AAGCTCAATGGGAGCAAACCTCTTAGTCATTGGATAACAGAAGAGTCCTTTCCTGTTGCTCTCACAGCTTCTACTAAGGGCATTTGTCCACCTGTCCAAAAATACACATTCTGTCCAGATGCATTGCAGCGTTGTATATTCTTTCCAAAATCAGACTCACATACAGATTTGTTTGTAAGGGAACGATTTCTAAGGGCCTATTTCTG
CACCACCGTGACTCCCTCAGCTTTCAGACAATGAAAGACTTACATTATCAATAATGTCAAAGATCACATAGGCTGCTCCTCTAGCATTGGCAAAGGCATCAATACAGGGGGCAGCCTGCCCCACACTGAAGGCCCCAATGAGGATTGAGAAGAACACCTGAGCGAAAGAGGAACCATTAGGAGCAGAATATTATCCCCTGAGTTAG
GGAATATGGCCACAAAGTTTCACTGGTTTATAGAAAATACTACCAAAAATGTACATATTATGACCTAAGTTTGGGAAGAGAAAAACATTCGTATCTGGAAAATACAGACCAAAAGTCACCACCAAGTATACATGGGTTCTTAGAACGTAAGtaatttaaaatttaaaagtttttattttaGTCATTAGTGTAATTTGAATATATTA
AACAAAAGAGATACAAGTAGTTAACTGACTGGCTCATCACGCTCAGATTAGACAAAAATAGTCAGCAAAATTGTTCAGCTCTGAAGCCTTGGTTCCAGTGAATACAATTTTATATGCATGTATTATACATATGCAAAATGTCCAGAATGGGATGTATTTGTCATGGTGAACAACATACCTACCCCATTTAAATCTTTTATATTTGT
ATTATTCTAGAAAAACAAAACAAAACAACAACAGCAAAACCTCATAACTGAAAAGAACAAGGCTATGATACTTGGTCCAAAGGCAAATTCATTCATGATAAATACATTTAATTGTTTTAAGCTGATTTTTTAAAATGtaattgtaataaaaatgcatgtagaatgagtgtaccatcttgacggttttaaatatacagtttaatacc
AATCCTATTAGCAGCTTTGTTCTGAGGTTTTTCCACACAGACATCTACTCAGGAGAAAGAGAGTGATTAAATTTAAAGTCAGTTTCAACTAAAATTATTAAATACAAATTATTCTACTTTTCATCATGTGTTTTTTCCATTTTTCTATAGGAAACAGGTTCTAAACTGACATTAAAATCACATGCTATTTCACAATGTATTATCCA
gagaacagattcccaaaaatcgtcacttgccttcaatacatgtcgtgccccactagacacacaGCATGTTGGGACCTTGGTCCACTGTCTATTGTAAGTCAATACAGCATAAGCATAAACATACACAATAAAAATTGAACAAAATTTTACTCTCACGGAAACTTTTTAAGCAAAGACAAAGAGTAGAGGAAAGGGTGTGAACAGGA
TTTCTCTGTGAGCGTTTCCTGAGAACTTCCTTGGCCTTGAGTGTTGCTACACCTTTTCCAGGGACTGCTCCTGATACTAGTAAGTACGCTCAGCCAGTATAATACATAAATAGCCTTCTTCCTGAAAATGCCATCTATTAATAGATTCACAGTCATCCCCAGTCTAAATTGCCAGATGACAAAACCACATTTTTCTATTAGAAGTG
CAAAAACACAACCATCAATAGCAGGTGTCTGAATTTCTACTAACTCGAGTAGCCAGATGATGGCTAAAAAGAGTGATCTGCAAATGTTTACTTTATGAAAAATACAGTGAATGTTACACAACGTCAATATTCCTCAAATCACCCGTGTCCCAGGGAGGTTGTGCTTTTGAAAAACAGCCTCTTCTCTCTGAACCCATTTCCAAAGG
TTAAGGCAGTTTCAAAAAAGAACCTATGTCATGGAGTCTTTTGGTTTAAAAAGATGTTCACAGTACCATATTAGTTCTGAGTCTTCAGAGTTTAAAACAAAATACATAGTTTAACATACTAAACAAGGTAGGAAAACTCTGGAGAAATGAATGGAACTCAAAAGATTTGGTCTGTCTAtattttcatttctttcccgtttaattac
TCTCCAAGTGGATCGTGGGTCTGTTGAGCGGCCCTAGGAAGATATCACACAGGAGGGGAGCTTATAGAGAAGTATACTTGCCCCGGTATCCGCAGGGAATAATACAGAGGACCACAGTTCCCAGGTGTCTAAGGCTCACACGTGATCCCTCCCAGAGTTAGGAAAGTCGCTGGATCTCAAACTGAACTTTGAGATGAGAACTGATT
TTTACTCAGCATATGCTGCTCAGTCTTGTATAGAAAATAATTTCAAAATGGGTACTTCCATAAAATCACCCACTATTTCTTTTGGACTACTTAGCCTTATAATACATTTCTGCTAGATACAAAAATACCCAGGGTTTTTGTTGTTGTTGTTGGTGTTCTAtttttgccaacttgacacaagtttgggcatcttagaagaaggaact
ACTACCAGTTGAAAATAAGGTCACATAACTAAGCAATTAGAGATCCAACAAATAAAAATACTAAAATTGTGTATGTAGATATAGATACTATTAATGTATCAATACACTAATTCTAATTCAAAACCCAAGGACCAATGTGTGAAAAAACTGCACAGATATACAGATAGATTATTTGCTAAGAAATTTGAACATTTTATTACTAAGCA
AATGAGTTACTACAGTTTCTTCTTTTTCAAAAGTTCACATATTACTTCCTACAAAAGGGACTAACACCAATATACTATTAGGATCCAATGTCATCCAAAGAATACAAATTCCATAATATTATTTTAGACACAATAATTAAATTTCAGGTACCTATTACTAGTTCCAATTTACTTCAAATATTATTATTTTTCCTTTTTTATATCTT
CAGGTACCTATTACTAGTTCCAATTTACTTCAAATATTATTATTTTTCCTTTTTTATATCTTCTAGGAAATTTGTTCTTTGATGAGTTCATAGATACATAAATACATGTATTTAAAATGTAccatctcctcccacccctacaagtgcatttccttcttcattcatgtcctttggttttctgacccactgagttttaccatgacaat
TACTTGCAACATTTACATCAACTCTTTATCACTCACCACTTTACTGAATTGTTCAGTCTCATTCTATATACGATATCCTTTGACAAATTATATTCCTTGGAATACAAATGTAATCTTAATCTGATTCATGTCAGTGACATAATATGAGAAGAAACAATTTTGATTCTCAAATGATTCTCACCAGAAACATGTTTATCATGTTATTT
CAGCACTAAACTACTTAACTCTACTTTTCCAATCCTTTTCAGGTGAGTAACAATCTTTGCTTTCTTTAAATATAAGGGTTATGGATTATACATTAACACTAATACATCTGAAATTCTGTCAATAATATAAGTGCTCCCAATAAGTAAGTTTGAACAGAATATAAAAGTAAAAGATTTAAAANNNNNNNNNNNNNNANNNNNNNNNN
GAAGTCTCAGGTCCCTTTATGTACCTAATTGCCACATATATATGATTCGTTATGTTCATTCCAGACTGAGACATTTATATGCTTAACCATATGTTTTTTCAATACAAGGGAACTCAGTCTACACAAATTATTTTATAAATTGCTTTTTCTATTTAACATATGGTGGAGCTTGCCCATTTTGGGTAATAGAAAGACACTTTGTTGTT
CACTCCACCATCAACAGCAGAGCATATGAAAAAGGAGTGGAATTTCAAAAATTTCCCTAGGGTTATGGTTATACCCACTAAAATTTGGAATTGTCAGGAAAATACAGGATAGAAAGGAATACCATATGCAGGAGCACTTGGGCACCTTTGGGACGCGCGCGCGCGCGCGCgtgtgtgtgtgtgtgtgtgtgtgtgtgtgtgtgtgt
GTTATTTGAAGGGGAGATGCCATCGCTTTGTCCTAGCAGGGAAGAAAAAACAGAAACAACTTATTATTTAGAGTAAGCTATGCATACAATGTTTTTAATTAATACACAGAAAAGGAAAACTATGGGAACAATACAAATACTTGTGTATAAGAAATTCCTATATATTTGACTGCTAGAAATATTTTCTTGGTGAGGAGTTGGGAAAG
GTCCTAGCAGGGAAGAAAAAACAGAAACAACTTATTATTTAGAGTAAGCTATGCATACAATGTTTTTAATTAATACACAGAAAAGGAAAACTATGGGAACAATACAAATACTTGTGTATAAGAAATTCCTATATATTTGACTGCTAGAAATATTTTCTTGGTGAGGAGTTGGGAAAGAATGATGTGGTAAAGAACTTGTTTGTCTA
CCCAGCTTAGGACAGAGTTTTATAGCCAATTTCCATGACAAACTGTTCTAAGTGAACATAATCAGCAACATTTAAACTGACAGAAACTGTACAGCATATGAATACATGAAGTAGGTAAGGTAGGAACTTGGTGTACATTTTATGGAAAGGTTTAATATGCAAAATGAATGATTTATGTAATGATAGAAGTAAGGCATAAGTAAATA
CATTTTCATTTAAGTATAAAACTTGGCAAAATGGAAAGCCTGTAGAGAATATTATTGCTTTCATTGAAAGTGTTATTTAAAATACTATGGACTTCAGATAAATACAAAGCATTTCTTTTTTTAAAATTATTGTTTTAAAAACAATAAAGTGAAACAGTTTTTTAAAGCGTTGATGTTCTCACTTTAAATCATCACAGCAGCAAATT
GACAAAACTAATGCCCCTTGTCCCTCTGTCAATAGCCTTAGATAAGGCTCCTGTCTGTCTGCTCAGATGGAAACCCAGATCCAAGTTGTGAAGATGGAGAAATACATTTTTGGCTATTCTTCGGATTGAATTTTGTGCTACTTTGCCAAATACTGCATTTCGGACTTCATTGAAAAAGGCAGCCCCGGCTCTTGATACACCATCTG
TAAAAATATAAAAAACATTAATTACCCATCATATATAAAACATTTATTATAAAAGTACAAATATTTTCCTTAAATTATTATTTCTGGTAATGTTTACTGGAATACATTTGCTGGAATTAAAATGATTTTTTCCAATTTATAAAGATAAAAATTTTTGGCACTGGAAGCTCTGCTATTTTAAGATTCCTATGCCATACTGCCATGtt
TATAAAAGCTAAAACATGATAAGTATTTGTGATTGATTCACTACTGGGAAAAATACCACTGCCAGATCTGTTTAGCCCACAAGAGTCTTTGTTCTACTATAATACAAAACAAACCTATCAAACATCGAATGGTTTCACTTGCCCTGCATTTCTTTTAGAATATACTAAAAGCCCACACTTAGGTTCAGCAAATATATCAGACTACC
GAAGTCAGAAAAAGTTCCAGTATGCTACAGCTATATCAACTGGGTCCAAAGCAGGACCTATACATTTTTCTTCTTTTGTAACTTAAAATTAGTGTTTTCAAATACACtattgaagtcattgtaaattatatgagtaatttaaataaatttgagatgattccagatttttccatataaaaaagtataatttcctcatctgcattcca
gaaagcaaaagggaaaatgttgtaattgcattataacttcaaagtaataaTGACAAGAGAACATAAAACCCAAAAATATTGTGTGAAAATTTCAAAGAATAATACAATTTGGTTTTGTTTTGTTTTGAAAGAGTGAGCCTAGCTCCTGAATTTTCCCCGTTCTCAGATTACCTCTCCTCCCTACATCTCCTTTGTCCCTGCTAAGA
ttatatataaaattttatataattGATGCATGTGCATGATAAGTGATCAAGCTGATATGTCTAGAATGTTCCCTTTTGGCCTAATTAAATTTAACTAGAAAATACATATATTGAGGAAGAAATAGGACTTTTGGATTACATGGATAAATGAAATAAACATTTATTATTGGAAACACTGGCTACATTGTCAATGAGTAGCAAAGTTG
agggaaaacttttgggtgaaaatgatataaatatagtactcatataaaattctcaaaaaataaTAGAGTAAATGTGAAAAATAAAGATTTCTATCATATAAATACAATTCTTCTAGCTTGCtgtcttagtaaaggttactattgttacaataaaacacaatgtgaccaaaagcaacttggggaagaaaggctttcattcaaacttc
CATATGAAAGTGAAACATTATATTTCTAAGAAATTAGCTCAATGTTTTACTCAACATAATAGTTTGATCAGGGAAGTATTAAACATACAATGGTAAGAAAAATACAAAGGATCTGCATTTTGTTGTCAAATAACAGATACCTAAATCATGCTACAGACAAGTCAAAAATCTACAGGTCAAAATTACCACAAGAAAATAATTTATTT
TGTTGTCAAATAACAGATACCTAAATCATGCTACAGACAAGTCAAAAATCTACAGGTCAAAATTACCACAAGAAAATAATTTATTTGATTTTATAGCTAGAATACAGAACCAAAACTAAATTAATGGACATGGGAAAGCAATTAGTTTATATATTCTTACCTCTAATAATCAAATCTAGTAAATACATTTTTCATATATAAGTCAT
TATTTGATTTTATAGCTAGAATACAGAACCAAAACTAAATTAATGGACATGGGAAAGCAATTAGTTTATATATTCTTACCTCTAATAATCAAATCTAGTAAATACATTTTTCATATATAAGTCATCTAAGAGACAATTTAGGAGTATATCAGACTAACCCTTAACAAAAAATCGCAATATAAGCATCTTATAAAAGTTACATGAAg
CAAATGCCATTTTGACATTAACTCTAGTTTATATTCATAGTTATATCTTAATACCAAATGGAACGGCTGACAGCATGTATTTAGTCAATATGGAATGAAAAATACATATTCAAATATCCACTTTGACTATGGGAGACTATGTGCTAAAAGGAAAGGCTTTACAAGAAGGGAAGACAATGATATAAGGGAGTATTGTAATTGGGGAA
AAGAAAGTATTTGGAAATCTCAGAGAGCTAACAGAGGGATGAAAATTATCAAAAACAAGTTGGTCCAAGAGGAAAAACATTAAGAGATACAGTTATCAGAAATACAAACTGGGCCATTACAGGAAACAACACTCAATAAGCATTCATTGTCCCATTTTAAAATGCATAAGCACAAATTTTTATATTATTGAAGTCCATCCAGTACT
CATAAGCACAAATTTTTATATTATTGAAGTCCATCCAGTACTTGATTTATTAAATCACTACAAGTTTTGAGAGTTTTAAATGGTTATTTAATTTGGTATCAATACACAGCTTCATAAGTGTAATGAAGATAGGCAAGTAAAAAGAAATAAGGAAGGAAACATCTATTTATACACAGGAAAACAAAATGGCCCAATGGTCACATAGG
AGATGCTCCTACAGAAAGATATCTCTCAATATTTAAATGTAGGAGTAGAAATCCCCAATCCTGGATGGCAAAATGGCTTAGTGAGTAACTGTGCTTGTATAATACAGGCCTGGCAATCTGCATTAAATCCCCCACACCTAGATCAAAATGAAAAGAATACACTCTAGAAGGTCGTCCTCTACATGTGTACCATGCCATTTGCATGC
CAATCCTGGATGGCAAAATGGCTTAGTGAGTAACTGTGCTTGTATAATACAGGCCTGGCAATCTGCATTAAATCCCCCACACCTAGATCAAAATGAAAAGAATACACTCTAGAAGGTCGTCCTCTACATGTGTACCATGCCATTTGCATGCTTGCATGTATCAATACATATTTATACAGAAATGAAAAATCTTTGTTTAAAATCTC
CTGCATTAAATCCCCCACACCTAGATCAAAATGAAAAGAATACACTCTAGAAGGTCGTCCTCTACATGTGTACCATGCCATTTGCATGCTTGCATGTATCAATACATATTTATACAGAAATGAAAAATCTTTGTTTAAAATCTCAAATCTTTTTTAAAATCAATATTGTATTATAAAACAAACAATTCATTCATCTATTTTAAAAA
TGCACAGAAGGCAGAGGACAACACAaggatgtcaggcttgacagcaagcaattgcacatgctgaatcatcttattggATCAGACATATGCTTTATAAATGAATACACTGTGATTGACGAAGGCCTTCCAATCTCACACTATaatagtacctagcattcactgagcacctcctatatgctggacagtatttaggagttttaacatgg
TCAGAAAAGAAATTATCTTAGATTATAGTCTCTGTCATTTTTAAATGTATCAGTATAAAAATTTTATTGTTGGATGAGAAAATACTGTCAACATTTAAACAATACAAAATACATAAAATTCTTGTCCAGTGAAGCTTAAGAGAAGTGTCTGCTTCTCCTTTTTCAGTCAATCCATCTCGGGTCATAGTTAGAGCATGCTTAGCAAT
AGAAATTATCTTAGATTATAGTCTCTGTCATTTTTAAATGTATCAGTATAAAAATTTTATTGTTGGATGAGAAAATACTGTCAACATTTAAACAATACAAAATACATAAAATTCTTGTCCAGTGAAGCTTAAGAGAAGTGTCTGCTTCTCCTTTTTCAGTCAATCCATCTCGGGTCATAGTTAGAGCATGCTTAGCAATTATCTTT
GACATATACAGAAATGGAAATGGATGCAATATGCTTTCATTTATGGGAAGGTGAAGAGCAGCATTAGTTAGTTACCAAGAAAACAGAAAGTTCTCTTACCAATACAGCAACTCATATTCACTTAGCACCTATATTTTGCATACTCTTCACGAAATTTTGTTTCATTAACTCATTGCTACTTCAAAATCCTAATCTTTTATGACAAA
TAATATTTAGATTTTTAATACTGAAAGTTGTCATGATTAAAAATACTAAATGAAGTAAATAGACAAAGATGTTTTGCAATATTCATAAAACTCAATAATTAATACAAAGAGCATGGtttttttataaaaatatatatatCGATGCTATATACAGTATAACAGTATAAGCTAAGAACCAAGATATGAAAATAGAATTATATAAACCA
GAATTTCAGAATGTACTTAATATTCTAAGATTATTCTTTTGTTCAAAGCATACCTAAAATTAAAACCATTGTCAATGTTAACAGGGCTCGTTACATCTTTAATACATGCCTAAAAAGACAAAAAATGTGGATAAAGCTTAAACTATATTACTCATTAAAATATCCAAGTGGATTTATTTACATATTATATAATATCAAGTTTACTT
tgtgtgtgtgtgtgtgGTGGGGGAGTATGCTATAGAAGTAAATAAGGGACCATGAGAGAAGAAATCACAAGTAAGGGGTGGAAAGGGGAAAACTTAATGGAATACATATAACATATCATCAGAAGAGGGCTAATAATGGAGTCAAATGGACCAATAAgggaaggccagccttttgagttcttggccagaagtctaagataagccca
CTTAGGAAACTAATTTTTTTCTAAATAAAAACAAATGAAAAATAATTTCTCCATGGTAACAGCAGATGGATATCTGTAAAATTGACAAATATCTATCTGAAATACACATCAATTCAGTGAAAAGGAATGTTTCTTAGGTCCAGTCTCTCACAAAAGGCAACCAATAGTGTCTACTTAAGCTATAAATGGGTTATATGTCAATGTTA
AAGACAAATAGCAGGCAAACTTCTTTTGTAATTATAATTCTCAAATGAAAGCTGAATGAAAAAGGACTTTTACTGTGTTGAATGCTCAAAATGACTGATGAATACACAGAAAATGGTAGCATAGCATTAAGAATTTTGGACAATCAGCTCTTAGTCACAAAACCATGATTCTAGAATAAGTGTTGGTAGCTTTACATTTTTAAAAG
taattaacaccattacttgtcccatgatctccccatgtgtgtcacagcatatgtgAGATTGACATGAACTTTCTAAAATTCTTGAGATCTTAAGTAAATAAATACAATAAAAGAGAAAGTGTCATCACAAAACACCAATATATAAAAATATGTACAGATTCCCTCTCTTCCTGAAGTATTTTTCCTTTTATTTTCTAATTTTTATT
NNNGACAAAAAAAAATGTCCaaaaaaaaaaaaaaaaaaaaaaaaaaaaaaaaaaaCCAATGGGCTTTGTCTTAGGACATTGGACAGAACAATGATTTCAAAATACATGGTCTTTGTTTTTAGCCTAAAAGAGAAAGATGCAAAAATAAATGCCACAGCAACACAAATATTATGAGATAATACCTTGACTACCTTACTACCTTCATC
CATGGGAAGCTATTCTATATTTTGTTCAGCCTTCAATCTAGATAAAGAATTAAAATGTAAAGAAAAAAATGGCACACTACTCCCTCAGAAATGTCATGCCAATACATCTCCAATAACAGTGTCTAAGATTTATTTCATTACACCAACACTGGCATGGGTAGATTTTTTATCAATATTCACCTAATGCTCACTATAAATTTGAAGTA
cacacacacacacacacacacacacacacacagagagagagagagagagagagagagagagagagagagagagagaaagagaAACACACCAAGTTCCAAGAATACAAAAGGGCCTTTCTGAAAACCAGTTTTCCCAGGTAACAAGATTAAAACATTTACATAAAAGTCTTACAAGATGGAAGAGATAAAAGGATCTGAAGTCTTTA
AGAAAAACTCAGATGAATAAGGAAACGGAAGAATACTTCAGGAAAGCTTTCTTAAACATGTTAAAGAATACCTATGTTAATAAATATTCAGGGTTGTTAAAATACAATACTAGGAGATAAAACCCAGTAAGACTTCAAATAAATTAACATACGAATACAACCTATTTGAAAAGGCCAGTTCACTAGTTGAAAAGCCTAATTGTTTT
AAACATGTTAAAGAATACCTATGTTAATAAATATTCAGGGTTGTTAAAATACAATACTAGGAGATAAAACCCAGTAAGACTTCAAATAAATTAACATACGAATACAACCTATTTGAAAAGGCCAGTTCACTAGTTGAAAAGCCTAATTGTTTTGTATTATAAAAACAGATTAAACTGCCCAGGTATCTATAAAAGCAAGGTGAAGA
cagtattgtgacttcacttagatatactttttaaagaCATTACGTCTTTATAATGGAAAATTATAGAGATCCAGACACAGACACACACAGAAGATCACAGAATACAAAAAGAAGTCTATAtgtgatactttgctatggcagctatagcaaactaacaAATACATATATGCAGTTATATAGTTGTAAAGCCAATATAATTAGAATAG
AAATTATAGAGATCCAGACACAGACACACACAGAAGATCACAGAATACAAAAAGAAGTCTATAtgtgatactttgctatggcagctatagcaaactaacaAATACATATATGCAGTTATATAGTTGTAAAGCCAATATAATTAGAATAGCTGAAGAGTGTTCATACCTGGCAAATAAAGATGCatttaaaatataaaaatatataa
AAGGAGAACAGAAAGTTTAAGAGGTAGGGTTGATGTTTTTATTGTGTTTTCTTAAATACTGTGTTATACAATTAAAAACGCAAACTACACTAAAAGATAAAATACAGAAGATGTCATTTTATCTCTTATATACCTTATGTTAGAATATGAGAAAGTATACTTCtttttaaaactttattatatttctatttattatttGGGACATG
gaacatgctctgtagaccaggctggcctcaaaacttggagatctgtctcactctgcctcccaactactaggattaaaggtgtgtaccatgaagcccagATAATACACTATTTTTaaaaggaacataaatactggagtacaaagtgttataactgaagaattcattagaagagcttaatggtgtatttgaaatggcaaaatatttag
AGTTTGCACGTACATGTGCCATAGTTAAAACAAACCTTTAAAAATGATGCAAAATCAAAGCAACAGTCAAAAAAGGTCATCATATACTGAGAGGTGTGGTAATACATGCCTTATAATCAGTTCAAACATAGACTAGGCTACATAGAAAGATTTCAAGACCAGCCAGCCTGTCTTGACCAGGAGACAATGGTTTAAGGAAACAACAT
tttgaggcgatTGAATGTGGCAACATGTAGGATCCATTACTATGTCCTTTTAAATGGATGAGTTACAAATGAACACAGGGTGTTGCTGAGTGTCAGGATTAATACAAACCAGGAATTTTTATACTAAAAACTACTAAGAAACTACATAATACCTCAATTTCTACtattttaaatattaataaaataaaCTCCAACTTATATAAACT
aaatacctggaatgtagccaataaaaccaagaaattaatttttaaaattttaATGGCTGCAGCAAGCTAGTGGCTACAGTTCTAGAGCATAGTGCAAAAAAATACATTTCATAGTCATCCCAGTAATTACATACTGTGAGAATATGTGAACAAAAATTCACAAAACAATTCCTCCCTTAATATTCAAAAAGCACTAGAGTTTCTTT
AGCAAAGAGAGACCCTTGTAGTACTGCAGGATATTCATCCCAGGTAGGAGCAGGAGCCAGGGAGGGCTTGCTACCAGCCCTGCTCCAAGTGGTTACCAAAAATACAAACCAGAGGATGAAAGATGGTGAGGTTCCTCTTACCTCCCCCAGACTGGCCAACGAGAGCCACAATCTTGCCAGGGGGCAGCTTCAGGGTGAAGTTCTTG
CAGAAAGAAACACAGAGGACTGTTTTGTCACCTTTCAGTTCCCACATGTATAAAATGGAAACACAGATTCAGCTGCTTACAACACTTAACTGTGTCAGAGAATACAGAGCTGACCAAATCAGACAAAGTAAACTCCTTCCTCCAGGGTCATGCGGGTTGGGGTGAGGGTGGGGTGGGAAGCACAGAGCTCAGAGGGTTTGACCACA
ATGAATGACCCTTTCACTCTTTATTTTGACACAGGATCTTACAAAGTTTTCCAGGTCGGTCTTGGACTTAGAATGTATAGTATACATTCTACTGTATGATAATACATCTAGCTCTAAGAATCAGTtccttatgttttgttcactcagaactcactatgtggtccgtgctggcttcaaattctcagcaactctcctgcttcaacgtg
CAAATTGTTGGACAGAGATTCTCACCATGTAGGTTGGCCTTCAACTCAGAGTTCCACCTGCTCCCAAAGTTCTTGGATTAAGAATAGGCTAGCAATTATAAATACAGGTAAAACACATTAATAGTCTGGTTTTCCTTTAAAGTAACTATGTTAAGTACTTTAAATCACTTGCCTTTAAAAATAAAAACATGAATATTGTCCCAAAT
ATCAATGATGATCTCCCCTTCTGCAGACTCATTGATCCGGAACAAACCCAGGGTGAGAGATGATTTCCCAGCTCCTGTACGACCCACAATACCAACCTGCAATACAGAAAGGGGCTGTGGTGAGGTAGGAATGCTGTAGACTCAATCTCTTCCCCAGCAGGGGTCTGGGTCAGAGCTGGGAGGTCATCTGGTTGATCCAGCTACCA
CATGAATTCCTATAATGCATAAAGACTCAGAGACTATCTCATGAGAACAGAATACTCTGACCCATGTGGATTGAACAGTCTAAAAAATCAACATGTACACAATACAAAATGGCTGGGGTGATCCCTGACCAAGTTTCTGAGAAAATTCTATAGGTCACAGTCTGGAATATCTTCTAGAAATAGCTTGGAACCATAAAAAGTTCTGA
ACTTTTTAGTATTTATAGTTTATATAAATGTTTCCCCAAAACAGATCTGCAGGTTTATGGGCCTTGTCCTTTAGCAGGCAGGCCATGGTGCCACCCATTTAATACATTCtgtagttcctgagtggcacaccacaaaaatcactgtgccacaaaagctaccaaagtggtggcaagcccctccttcctgccccagccaagggccaccc
TCATGATATCATTCAAACAAACACAGAAATCAGTAACCCACACAGAGCCATCACCCAGAGTGGACACTATGCACCTCTTAGGGATCACACCTTCCAAGGTAATACATGGTCCACACAAGTTATCAGAAAAAAGTCAGGAGATATGAGATAATTCaaagtacttggtgagccagccaggtgacctgagttctacctccagaacagta
TTGGCTCAGCTCTTGCTTCATAAACCTTATTCTTAAATCACATTCCAAGATGGAAAGAGAGAATTGACTATCAACATTGTCCTTTGACATCCACAACTGTAATACAAGCTATTTATTTCtatgtctgcatgttactgtgtgtagaggccaggagtcaatgtatcttccttgatctcttttgcaccttggtttctgaggcaggctcc
CATCCACCTCCTGATGAGGTTGCTGTCTTTCCTGTCACCACTGTAGAATTTTGTATTTCAGTCTATTAACAACTGCCTCGATAGCTGTGAGCTTTCCTCCAATACATAACTCAAAAGAGTAACACTGATGAGAAAGAGAGCACACCTAGCTACTGCAAGCTAAAATCAGCCCACTTAAGTATTCACAGCAGACAGGAGCAGAGCTG
TTATGCTGAGATCCATCCAAATCTCAGGACCCCAGGGAGGTCCCAGGCTCTACTATTGACTGTTTAGCTGGGGGCAGGTGGCACCTGAAGCCATGGGTGAAATACAATCACTCACAATCAAGTTCAGGTTACTGAGGAGATGCTGGAGCCCAGGCAGGGAGAGGAGACAAGGCAGAATGTGCTGGACTCTAAACATCCAGTAGGGG
ATGTTCCAGGTAATTCTGGACCTGGGTAGGAAAAGACTCACTCCTTTAAACATGCCTTTAAACATCAGTGTCTATGTTTATTTTGGTATGTTATCTTGTGAATACACATGTCTGTAGTAAGAGtttggcttctttaaaaacccagtttatgttctatgaatacatctttgttttaatctcaggtgtgggatatgaggctgcttcag
TGCCAGAGTCTAGAACACACACTAGTTTTTATCTGTCGTTCTACTCCCAGCTCCTGGTGTACCACATACACCAGGACAACACTGGAAAGGGACACTATTCAATACAGCTGACACTCTGTATACCTCTGATGAGAGATAATATGACTGACAAGTGACAGCCAGTGAGGAAGTGAAACTGACCCTCCAGTGCCTCCAGGGGTCAGAAC
GGCAAAACAAGGGGGAGACAGACAGACTGCCTTCACAAACAGGGTTTCAGGGTTTGTAAGGGTTTCACTCTTACTAATCAAGTTGGAAATGGTAAAATGAAATACAGTGACAGAGATTGCCACAATCTATCACTTGTGCTAAGAGGTAAGGCCAATTCTGCCTGAGAACAAACAGGCCAGACTTAGGGCAGAAAAAACTCATTCCA
CTGTAGCTTTTCTTTCAGACCACTAGAAATAATTAGCAACAGCCAACAAGCAGAAGCAATCCCTGTCCCCACCCCCGTGGATAAGCAACTGTAAGACTAAAATACAGTACAGTACAATGGAGAATTATGCAACCACGGAAGGAGGTATGGCTGCGATGCAGACAAGCCTTAAAAATATGAGGCTGGATGCAGGCAAAAACACCATA
TACCCTCAGCCTCAAACCTATCATGGAGAAGGACAACAGCCATACTCAAGATCTGGATGCCCTCATGAGGAAGAAATTTCCTTTAACCAGTGAGGCAATCAATACATATGGGGCGAACAGCTCACCTTATAAAGACCTGGTAGGACACCTGTCTTTGGAgagctggcagatggctcggttcataaaatacttgtcacacaaggatc
AGTAGGCCCATGGGACCCACCACCTTCTCAAAGATGTGCTTCCCAACATGTGCATCCACAGCCGAGAGGGGGTCGTCCAAGAGGTAGATGTCAGAGTTACAATACACAGCCCGAGCCAGGCTCACACGCTGCTTCTGGCCCCCCGACAGGTTCACACCCTAGAAGACAGTGAGAACAGTGGATTTCTTGGGATCCTCAAGACCCCA
TTTAAGTTAGCCCTGCGAAAGATCTTTACACCCTGAGTAGTTAGTGGGATCAAAAAGGAAGAGACTCCTTTCTCTGAACAGTCTGTACTAAGCTTGATAAAATACAGCAGGCAAGCTGCCATGTCAGGAACAACTGCTTAGGGGCACAAATGACAAATGTGGTTCCAAAAAAGGGGTTGCACTGGCCTTGTGTTTTGGATTCCTTA
gttaaagccctggagcccacagtggaaggagagaattctggttgtcctctagcttctgtatgtgtgctagagcactcatatctctatacacaggcacacaAATACAGAAGCTTGGTTTTAAAATTTTACAAATATTTAGGTTAAAACCCCAAGAAGACATTAAGAACCACCGTCATTGCTGGACTCACCAGGAAAGGTGTGCAAAC
AGAACCGTCAAGCCTGGCATAGCTCTAGGGACCCTGACATAGTATATGTCATACACTTCAAGACACTCCCAGCATAGGCTGGCAGAACATTATATGATCAAATACATTTTGTAAATGTTTGTTGTAATCATTTGCATATGAACTTGTGCTTGTTTGGCAGGGTATGATACACAAGTGTGTATGTGTGGGAGTTGCAATACACAGGT
GATCAAATACATTTTGTAAATGTTTGTTGTAATCATTTGCATATGAACTTGTGCTTGTTTGGCAGGGTATGATACACAAGTGTGTATGTGTGGGAGTTGCAATACACAGGTTGAATGTTCATGGGGTGCAGTATACAGGGgtgtaggggtgtgaggggctgagtgagtcactcctcaagataccatctgccttgttttatgagaca
ggttgtgagctacctgatgtgctgctgggagctgaaccctggtcctctacactagcagtatgacctcttctccctggagtcatctctccaactccAAAGAAATACACTTAGAGTGGAGCCAACTGCTACATGCAGAAGCTAAGAACTagctgagcagatttgcacatacttaacatcccagcacttagcagatgaaggcaggagaa
ggttgtgagctacctgatgtgctgctgggagctgaaccctggtcctctacactagcagtatgacctcttctccctggagtcatctctccaactccAAAGAAATACACTTAGAGTGGAGCCAACTGCTACATGCAGAAGCTAAGAACTagctgagcagatttgcacatacttaacatcccagcacttagcagatgaaggcaggagaa
tcaaggtcatcctcagcagctacaaagtgaccagagcagtatagacaggacatcctgtctcaaaaaaaaCAGGACAGGAAGAAAATTCATCTGCCTAGGCAATACATAGGAAAGTGTTTGCCCAGCTTTCTTAGGGATAAAATCTATAGTAACTCACTATACCACAACAGAGTTTACATAAATGTAAAGCTGCCACTATGCAGACT
CAAGTACCAAATCAGCAAAGCTAAAGGAATGTTCCAAACAGGGAGCCAGCACACATCTACAGAGAGCCAAACAGCAAGGTCAGGCTTCAGGGATAAAGGAAATACAGTCTCAGTGGCAACTCAGAGGGAGGAAGAAAGCTAGACCAGCAGGAAGCAGCAGTTCACAGAATGTCCTTGGAACTGGCAGAGGTGGCAGAGGTCTGCTA
cttgtcagtgctgaggtACAGGTGCCTCATCAGAGTCACTGGGCCATGGTCCTCAGATTATTCATGAGAAATGTGCAGTCCCTGAAGAAGCACTTAGGAAAATACAAACTCAACCGTGCCAGCCACTGTCCCTGTCCACTGTCCTTGTTCTTTCATAAGTGCTCCACATCTATCCTCCCTCCTCCATGCTCCCTCCCTCCATCCTC
GGAATGtggctctaccatttcctggctttgtgaccttggcccacctccttcacttctctggacttccactcacttaactacaacatgagaagaatGTGCAAATACATGAACATAGGTCATTCAGGAGTTGGTCTTGTGCCTGACACCTGGTTAACACAGCCGTCAGCACCACCGTGTCTTCGTTGTCACCACCCCTCCCTCCTGAG
cctcaatgttcacagggattCTGGTCCTCACATTGCGCAGTACTTTATCCAGTGAGCCATCCTCTTGGCCCTGAAAATACTTCCACAGTCAAAATAAATAAATACAAGGAAATTGCTTTAGTAAACAAAGAGCTTATGAGACTCCCCTGAGAAAGTTTCCATCTtccccagtgtaaacatagggaaactgaggcaatggaggttaa
gaatgtactatgtagaccaggctgaccttgaactcacagagatccacctacctctgcctcacaagtgctgggattaaagatgtgcaccaccacacctggcAATACAACACAACTTCTAACATTTTACTGAgtgtgtgtgtgtgtgtgtgtgtgtgtgtgtgtgtgtgttgtgtgtgtgtgtgACAGCACCTTTATCCACTGAACCA
gtgtgtgtgtgtgtgtgtgtgtgtgtgtgtgtgtgttgtgtgtgtgtgtgACAGCACCTTTATCCACTGAACCATCTTACTGAAGTCACAATTCTAATGTAATACATAAACCATTGGgctgcatgtgatggtcacacctttaatcccagtacttgggaggcagaggcaagtgagcctctgtgagcctgagaccagcctagacaaca
agccaggaatactagtgagaccctgtctaaaaaaataaTATAAAATGAAATAATAAAATGTCCTCTCCTTTAAGACTATGAATTCAGTCCTTTCTAATGTAATACATAAACCATTGGgctgcatgtgatggtcacacctttaatcccagtacttgggaggcagaggcaagtgagcctctgtgagcctgagaccagcctagacaaca
cggtccccagctctgaaaaaactaacaaaaaaaaaaaaaaaatgaggtatcgaaGGATTGTATCACGCATTTTATGGGTAGAAGTTATTTGAGTAAATCCAATACACAGAGCAGGCCAGCAAGCAAACCCAAGTGTCACCAACACTGACTGAGGAACCCTACCTGATCATAAATCCATCCCTAACTGTCCTTAAAAGTCCACATTT
catgtaaatacagttccagccaagaaagcagaaactgaagtctgcactgcaggcAAAAGGGCCTTTTTGGGTAGGACCTGTGCTTTCACAAATAAAAGGAAATACAGGAGACTGGAGGTAGTTCTTCCTTCAGACCTACAGGTATTTGTTAGAGCTACAGCAACCATTTCGGAGCCTGGAAGAAAAGAAAATGAAAACGGCCAGGA
aagactctcaatataagctctagcctctatatgcatgtacatatgcacCTGcacacacacacacacacacacacacacacacacacacacacacatacTGAATACACACAAGAAGAAAGTAAGATATAGGTGTCTATAACATGGCACTGCTGTGAAACTGAGCAGGGTAAAAACAAGGAAACTTACAGGGGCATGGAAAAGGAAAG
TGGCCCAGGAAAGAAGTTTTACAATGCTCAGGAGAAATAGAGGGCCAAGGTCTCCAGCACACTGTATACCCCAACAAATTAACAGGAAAAAGACCATCAAAATACATAAGGACATACATACAGTCTTACTTTCACTAAtttccagaaagggtcttattaagttgccagggctgactcagaagtcactctgtaactgaagcagatct
AAACTACCCAGAAGGATATTGCCTCTTACAGTTAAGTGAAGGATACAAGATACAGAATATTTACAGTATGAAAAATATAGGGAGGAAATGTGCACACGTAAATACAAACAGTGCACATGTGTACTCGAACTTGCTCACTCTCTCTCtcatcatcgtcatcatcgtcatcgtcgtcgtcttcgtcgtcAATGCTCACTTCAGAGGGG
TTATTTATTTGCTGAACTGTTGGTTGAGCCTACTGGATGCAAAGCAGTGGACCCAAGGAAAAACAGATGAACATGACCTTAGTGGACTATTACAAAAAAAAATACAAGTAGCTGAACACAGACTAGCATTTTATCCTGAATGTCTCAGAGAGAGACTTCTGAGCTGCTTGAAAGCTATACTAGGGTGTTAGGTCATTTATTCATTG
aaaggggaaaaaaaagagaggaaaaaagaaaagaGGGCTAGAGGTGCAGGTAGCTCAGTATGTTAAAACCCTAGGTTCTGTCCCCAGCTCTGCAAAACTAAATACAAGTGTTCAAGTGCAAAAACAAGGTCATAAACAGCACCTTGGGATCCAGGAGGCATCCCTGACAAGTTTTGATACATTTTGCAAGAACAGGCAGACAAAGA
AAAGTAACTTACAAAGAAAGGTCCAGGACCCTTTTCCCAACCTTTTTCAAAGATCAGCCACAAAACCAGACTACCTCCTACAAGCTCTGCACTCCCACTGAATACAGCAAACCATTGCCAGCTCTTAGCTCCAACTTTCCACTTAGATAACACTGTTTCTCTTTTCTCATCCCAGACCTTTGCCTAAATGAAGGTTCTAAGTTCTC
GGTCCTAAAAAGATCTAAGTATCAGGTAGTAAAAAGACAGTAGCCCACACCCACCAAGGAGAGGAAGAGGGAAAAACCCAGAAAATGGCCAGGAAGTAAAAATACAAAGTgcatcaatctcttttgactccttataagctctgcttcattgattctgtgggctgtgctctcctgttctcacaccaggcttctacaatccatcctcc
GGCAAGAACACAAAGCCAGGTTTCTTGGGTAGGCTTCTTAGCATATTAGAAGGTAGAGAATGCCCCTCAACACTTCTTAGTCATCACTGCCCAACAATAAAATACATCCTGATATGGGCTGGCaagaggtttgacaataagcttgatgacctgagttcaaccctcagaacccacattgtagaaggagagttccacaagagtctgac
TGTGTATGTGTGTGTATGATGTATATGCAAAAATATACAAACTGGTAGAGACTCTAATGTTTACTTTCCCTCCACCACAAGAGAAGAAAATAATTCAGGAAATACACCAGCATCCCTTGTTAGAGTGAGCCAGATCCCACTGAGTTCTTGCAAAATAATTTTGTTGTCGCCACACCTGGCACAAGGGTAGAGGACACACAGGTGTT
CATTGTGTCCAGGGTTTCCATTGTGCTCACTATCGTATTCAGGATAGTTCGATACAGGAGTGTTCTGGAACAACAGGCAAATCGCATTACGGGAACACAAAATACACAAGCACTGGGGATTAGAGCAGTCAGCCAGGGAACTCAGCCTACCTGGAGAGGGCCTTAAGTCCCCGGGACATCCCCGGAGCGGCAAGGCCTCACTGACT
AACTTCCCTGATAGCATTTAAGCAGAAAGGAAAGAGGATGAGAGAGGGGAAAAAATGAAACCAGAGTAACCGGGAGGTAAAACAAACGGTGGGGAACCCCAATACAAGCGGTGGGAAGTCCCTTTCTAGAGTCTGGGCTTCTGCACGGTGCTCAGTGATGGGTGTGTGCGCGGTAAACGGGGATCCTACCCCCATAGCAGGCGTAA
TGGAACAAGCCAGAAGACCTTCATCAGTCACCTCCAAGTGAAAAAGGTTTGTAAGACAGACTCCCCGGGAGAGTTCCCAGATAAGCAGGATCCCCAGATCAATACACAGGGACTAATGCTGCTCTACCAGGAGTGCAGGAGGGAGCCGGAGGGCAGGGGTGAGGCACGGTGTGCAGGTTCTAGTCTGAGAGGAGACGACCCCTTAT
CAAGCCCTAGAACAGTGCCACCTGAGTGAGGTGGCCATGGCCATAGGTGAGTCCTGGGTGCGCCGGGAAGAGCAGGCAAGAAACAAAAATGGCCACTGACAATACAGGTGCTCTGCTTACAGGAGGCCTGGATGGGGAGCTGGGCGAAAGGGGCAGGGACTTGTCCCTAGGGCAGAGACAGCTGCTATGCCTGGCAAGGGCTCTTC
GATTATAGCTATGAGAGCTGTTGAGATTTTTGGCAAAGCAGGAGGGttttttttttttgttgttgttttttttttttttctctttttAAGTGCTACTCTTAATACATGTTTTTTACAACTGAAAAAAAAATCAACTATGCAGATCATATAAAATGGACTTCTAAATTGTCTATGCCTGTGCTCTTTGCTCTAGGTAGAACACTCTC
ccctctctctttccctttctccctctccctctccctACCCACCTCTCTCATTTTTATCATGTGTGCTAGCCTACTTCATTTGTCTTTAGTTTTAAGTGGTAATACACTGCGTCCACCGTGTACAGTTTAAGCTGTTTTCCTATCCGTGCGCGTTGAAATTGGCAAAGAGCCGCTATACAAACATTCTTGGAGAGGCCATCAAAATT
GCAGGAATTGGCCAAGGGAAGGAGGGACCAGATTGCTTCAGGTGTACGCACAGAGGCCTGGCGCAGTGAGGAGGGATTGGCACTTTGCTCAGGAGACATTAATACATGTAGCCTGGCTGACATTCGAGAGAGGGCAGGGCCCATATTAGCAAAAGGTTTAGACATTTTGGAAATTTCTGTCTCCCGATTGAATTAGGATTCTGGAG
ATCTCATATTCATCCCGATCCAGGTAAGTTTGGGATGTGCAACGCAAAACACTTGACATTTGTAACCGGCATACACGCCTTCACTGAGTTGTACGGAGGGAATACACCGGAAGCCCGTACCCCTCTCTATAAACACAGGTGTTCTGTCTTCAGTTGGTCCTCTGTTGTTCTCTAAGAACTTGAATTTGAGTGCTCTGGGGGGAGGA
CCCCCAAATTCTCACCCAGAGCATATCCAGGCCAGCACACACAGACACATCCACCTGCTGAGTACATTTTTCCTGTGCTTCCATTTCCAGTCACTTCCCCAATACACAGTTGACAAATTGCCTATTTCAGTTGCTCCCCTTCTGTCTATCTCCAACTAAAACACGAGCTCTGGGGGGACCAAGTCTGGGTCCCCTGTTGCGTTCAT
GGTTCGTGTTTTTATGATTCCGTCACCAATTACTCTTTTTATGCCTATGCTAGGGCTGCTTATCAGTGCTTTCATTTCTCCCTAAAACATAAAGTCTGATAATACAGCCCTTTAAATGGAGTCATTTTTTATCTCCATTAAAACTGCCAGCTTCTGTTTTATTGGAGCTGAGTGGGCAGCAGCCAGAAGCCATTGGTGGTTCTTac
CACCATTGCACCCTTGGTATCACTGAAGGAAGCACACACTTCCACACTCAGGGGTTTATTGTGACAACCAGTCAAAACTGTTTTCTGAGAGTCTATCACAAATACAAAGCCCGTCATGGGTGTCAGAGCTTCTGGTGGACCCCTCAGTGCTTCTATCCGTTCCTGTCACACTGTTGTTTGACTACTTTGGTTGCTGTCTCCTCTAT
GGACAggggcccttgttgtgataatcctgatggcagttttccggtcttgggagctaatgtatggctagaatgtggaggagtttggTCTTAACATAATAATAATACATGTATATTCTCCCTCAAGTCACGGTTTAACAAGGGTCCGTGACACAGGACAGAGTTTCTGCACATGTGGACTTACAGCTACTTTGCTTTTCCTTCTCAAA
TCTCTAGGCAGTTGGGACTGGCTCACAGGAGCGATCAAGGTGGTGGGATGATTCTCACCATCTGGAGTGAGAGAGAAAATGTAAATACCATTTGTTTTTAAATACAAAGGAAGTGTTTAAACCCAAAACATCCCAACAGGAAACATGGCCTTCTGTGTGCCTGGCTGGGAGTGCCAGCCTCTTTTGCAAGTTGCCTGAGCTCAGCC
taagttcaaggccattctgggctctatgagagagagggagggagggaagggggagagagggatgggagagggagagggagagagagaAACAGACAGAGGTAATACAACAATCAAGGTAGAGGTAAATGTGAGCCAAGTAGGAATTGTAGTTCACTGGTTGGGGAACTATACAGGGGGATCAGAACAAACAAAACCCAAAGCTTCCT
ACTTTTtgttttgttttgaaacagggtcttgcaatgctgcccagggtgacctcTAGGCATAGACCACCATGTCTGGCTATATTTCAGTAGAAAATGTACTAATACATGTCTAGTAAAAGTAAATCTTTAACTGAAAAGCTGTAttttttttttccagagctgaggaccgaacccagggccttgcacttgctaAATCCCCAACCCTG
GAGTTCAGCCACTTTTTCCTTATACCGCAGCTGTCTCTCTGTTGGTGCCTAAAAGAAAAACAAAACTGAGCATCTAGCTAAAAATCTCATTAAGTTTCAAAATACAATTTATTTTAAACtttttttttaagacatgttctcaagccagccttaaacctggaacttctgatcttccacctcccaagtgctgagattacaaatccaaa
CCCCACTCCTGGGCCAGCCTTCTGGAGCACGGTTGCTCTCCAACACCCAGGGAGCCTAGCAGGAGACAATTGGGTTTTCCTGTTCTCAGGGGGGTGATAGAATACAAGCCCTCCAGTACTATTCAGCCCCACTTCTTTCCAGACACCTCAATCCTCACCCACCATGGTGCCTTGAAGAGAGGCCTGGCACCATGTGGTTTAGTGAA
ccccagaatataaggtgggccaagactgaggaaaacacttgacattgacctctggcctccacaaatacacacacacTTATGCACACAGACATGTATGTGCAATACACTCCCACCTCACCCCCACACATCCCACAAATAGATAAATAAAATAAAATACAGCCAATCAGAAAGGGCACCAGGGCTGCCAGTTTATGAACACACATATC
tggcctccacaaatacacacacacTTATGCACACAGACATGTATGTGCAATACACTCCCACCTCACCCCCACACATCCCACAAATAGATAAATAAAATAAAATACAGCCAATCAGAAAGGGCACCAGGGCTGCCAGTTTATGAACACACATATCATCCTCATGTTATCCCTAGGAAGTAGATGCTAAGAGTCTGTTTTTCAAATTA
ttgtgcacacCCCTCAaaataaataaataaataaataaataaataaataaataaataaataaataaataaatGTACCTAACAATCAACCTTGGATCTCCAAATACACACACAATAatatatataatgtctatgtaatagacattatataaatatatgtgtgtatatatTTCTCCATCTCATTTCAAAGCCAGGACAGTGCCAGCCA
TGCCCATCGCTTCTGGGCACTTAGCCCAGAAGGCACATTACTCCACATACTGGCTCCACAGCCACTCCACAGTGGCACAGCCACTCCACTGGCTGAACAAAATACACGAGTGAATGAACTAATGTGATCTCCCGGGCCCCAGCTTCCATAGATGAATCCCAAGACAGCACCATGCTGTTTCTCTGGCACGAAGGCACCATCTTGAC
GGCGCATGGCACACGTCAGTGCAAAACAGCTCACCTTCACCCCTGCACACCCGTATCTGCACACACCAGATGCATACACACAAATATTCATAATGGAAGAAATACAGTCTGGGATTCTGAGTCCAGATCTGAAACCATCCTAGGATGGGCAGCCTCCTGTGAAGTTTGCCTGTGAAGCTGAGATTGTATCCTCAGTTGCTTTGCCT
ACTCTGGGTCACTGACTGTGATTCTCAAGGCCTCATACTCCTCAATGGTAAGGCAGGTCTACTGTTAGATCCCACCACTGGTATTACTGTCAAGTTAAAGAATACAGGAGGCTTAGTCCTGCTTTTCAGATTATTGAGCAATCAATTATTAAATCCCTACACTTTCTGAAATCACCTTAAACATCTAAGATACGGAGAAATAGAAA
GGGGATCAGCAGAAAGAAGAAAGCCCACTGAGACACACGGCGTCTTGTAGCAGTATATCATCACACAGACAATGCTTCGGAAAGGGGCGGGGCCAGGGAGAATACAGACTGTAATACAATCTATTTCGGTGGTAGCCTGGAAAGGTTTGATTACCCTGAGCTATGAAGCAAACAAAGGCCATCCTGACCTTTTATTATTTTAATGT
AAAGAAGAAAGCCCACTGAGACACACGGCGTCTTGTAGCAGTATATCATCACACAGACAATGCTTCGGAAAGGGGCGGGGCCAGGGAGAATACAGACTGTAATACAATCTATTTCGGTGGTAGCCTGGAAAGGTTTGATTACCCTGAGCTATGAAGCAAACAAAGGCCATCCTGACCTTTTATTATTTTAATGTTACAGGTAGCGT
GTCTGTTGCTCTCTGTATTCTGCCAAGGCTTATTAGGGGAGTCTGTTAGTGCTTTTAAAACCCTCAGACTCGGAGCTTGGAGAGGCGCATATACGTACAGAATACATATATGTAAGAATCTATGAACTGAAGAAAATTAGCCTGTATATTTAGAACATGGGTCATGTCAGAAAAGCCAAGCGCAACAGTGACCAAGCTGGATCGAT
TGCTACATGGCATTTACATTATCAGGGCACGCCCATTGGTGGCAATGTGAGAAGACAAGAGCCCATAATGCACTGGGAGCAGGGGAGAAAGGATGGGGGCAATACAGAATGGGAGACAAGGGTTCAGGAGTCACATTCTTCAAACCGACAGCTGTGGGCGAGACAGTTTAAAAGGGAAGGAAGGAAGACTCAAGGCACCTAAGTAC
ttcgctgattatcttgggtattttgttacagtaacagaaaactggcaGATATGCTAGTATTCTACCAAGTTGATAGTCGGGGGATGATCAGAAGTTCTAAAATACAACAGATGCTGGATATATCTGAGTCTAAGTCCCCATCTTTGAAAGAAGAGGATGCATGTCTTTTGGGTCCCCTAAGCTGGGACCTTGTGCCATTCTTATAA
AGACTGTCCCACTACTACGGAGTATGAGACAATATTGTAATGCATTGCCCGGCTTGGGACATTCCATTGGGGGTGTAATTCATCTTAAGACAGTCCTGCAAATACATTTAAAAAACAGTAGATAAAGAAGCACACCTGAGGTGGATGCATAGTAGGACTCAGTGCACACGTAAGCACTCAAGGCACTGTTCCAAACAGAAAAATTA
ACAGGACCCTCACATACATTTCCAATCAATCCTCCTGTTCATGTGTATGCAAGTCTGCCCTGACTGCACATGGCCTTGGGGTCTTGGGGAGGAGCTAGAGAATACAGGGTGGGGAAGGCTTATGGGAGGGGACCCCCTCAACAAAGCTATGCTAGGCACAGATGTTCCAGAATGgctgctttagggtcaccgcctctctagccccc
tgcgcctccgccatcccccgggaaggaagaattctcacaacaGTGGTACAGGATATTTGGTCTCTAGGAGAATTTGAGCTTTGCTAAGGACAAGAAAGATAATACATTGGCTGAACCAGATTTGGGTTAGTTAAAATGCACCACAAGGAATATTATTTCATATACATTTCACACCCACTCACAAACATCAGTGCTCCCCAAAGGGA
TTCCAGTGAACAGGACAGGTTCCTAAGAGCCCAAGAGAGTCAATGTCACCGCCACGTCCCGACTTTCAGGACAGAACAGAGAGGAAAACAAATGCACCCAAATACACCACGGCCATCGATTCTAAGGTTTCACACGCTTGCTCACGAAATGTCGTCCCTATTAAGTTTCCCACCACGCAAATGTGCTCCAAAACACCTCCCTGGAG
AATTCAGTGGATTAAAAAAAAACTCGCCATTTTTAACAGTGAGGGGCCAAACTGAACTAGATGCTGGGGGTTTTACGTTGTATCGTTTGAAGTGTTTTCTAATACAACGGCCTTTCAGAAAGAGTGAGGGAGAACACCGTTAAGAAGGCTGGCTCTAGTCTTCAAATCTCCGTAGATGTTATCCACCGTATGGGCCACAGGAGCCT
GAGTTATTACAGATATAATTCAGCCTTCAAATTCAACTTCCTGTCCAACCTTTCAGCATCTTAGGTAATCCTACGATTCGGGGTTTTTGTAGGATCTAAGAATACAAGTCTGGGGGCTATACATTGTTTTCCCAACTTGTTGAACAGAGTTCCTTATATAATAATCCATCTTCTGTGGCTTCCAAGGAAATTAAAGACACCTGCAA
GGTTCAGAATGTTCCCTAACCTCCAGAAGGAAGCCCCAGGACACAGTGAGCTATATCTAGAACTACAACTCTAAAACAGACAAACAAAAGCCTTTGGCAAAATACACGGACGCATTCAATttggttactttgcccactactgtgtcaaaataccctgagagaaacagagagacagggtttgccttggctagtccaccataatgagg
AGCTGTATCTGAATGACCAGCATGTTACAAGACAGCCACGTGTAGTTTTAAAAGTGCCTCCGAGTCATCGAGACACAAAAAAGGCCGGGCCTTTTGCAAAAATACATCTGCTGACCCCAGCCATAACCAGAGAACCACAGGGCACAGAGGTGGAAGGATTGGGCAAGCCATTGGGGAAAGCCAAGCATGAGGAGCAGTTCTGAGAG
GATAGAGCTCATGAGACAGCGAAAGTTTAAAAAGTTCAGAGATGTCGGCTACTACAGTATATCGATTCTTACCGACGGAGCAAATAATTGTTTAAGTTAAAATACAAAATTCCCTCAGAAAAAATGATTTTTAGTTCTCCAAAATGACACAGCTTAAGGGAAAAAGAGTGAACTTAAAAGTTTTAACGAATATGTAACCTCTCGGG
CAGTCTAATTCTCTGTGAGCCACCATACTGTATATGTTTGACTCACTCCACTTCTTATGGGACTTCTATCTCATACCTGTCTCAAGCACAGAGAGAAAAAAATACATGTCTACTCAAGAGGCCACATTCGGTCTGTAAGGGGTGCTTTCTACTATTTGTATCAGGAATAAAATCAGCCTCAAACCTATCACACTTCAGCAAGCGGG
GCCATTTCATGCATACAGGTTTGACAAACTCGCAGGAAGATTAAAGGAGAAGCAAACCTCAGACAGCAAGCACTCCTTCCCTACACCCCAACTACCTGCAAATACAGGAGGCCTTTGGAAATGTAGGAAAAGATCTAGTAGGGTACTgctggtgtagcaggccgtggctgcaaccccagcaccttagcaagttccaggacaatcag
GGGTACAGCAATAGACCTCTATTCTTTGGACACACACACCTCTCGGCAATGTTAGCTTATACAGTTCTGTGCTCTTGTAGAATACCACCAGGCTTGATAAAATACAAGATCATTCAGGgtttttttttttttttttgttttgttttttgttgttgttGTTCTTTAGGTCCTAACTGACTTCTTGCTAAACTACAGCCATTATCGCT
GATGATGACATGTGGTCCCCTCAGAGATGTCTCAGGGGAGGTGAGCGGGGAGGGGAGCGAGTTTCCCGGGAGAATCAATCCAGTCCAAGCAAGCTGCTCTAATACAACAGCTTGCTTCCTTTCGTACATAAGTTACGCTGAATCTCGCCTTCCAGAACAACACCCGAATGCTACTGAGCCTCTCTGCACTCGGAACCGCTAACTTC
ctgatgagcttcaggtaagtgagagaccttgcctcaaataataataataataattataataataacaaCATTGACCTCTGGCATCCACACACATGTATGCAATACACATACACCTGTGTGCATGTGCACACACACATAAACGTGTACAATATGCAAGAAGTGATGACAGAGGGGCCATATAATAATATaatagatgattctcgaat
ACACCCGAATCTGATCTTCATTTCTATCTTCAGCGCATCATTTCAATGCCGGGGAATTGCCAACAGATGTTACGCCAAGCTGGCTCGGCTGTTAACCGTAAATACATACACCTTTGTTAGGGTTTAAAGACGTGTTTATGAAGAACGTCCTCTCCAGCTACTGTACTGCTTCTTTACGAAAGTCCAGAGAAGCTTTGCCAACGATA
TACTGGGTAGTGGACCTATCGTTACCTTGCATGCATTTGCTTTAGTCTAACCCTGGAGTTTGGTGGTAGAGTGTTTGGACCTCGGAGAAGGTTCTGGTTTAATACACTAATTGAAGTTTCAAAAACCAGATGAATTAAAAACTATAGCCCTCTTCATTGAAGAAGAAAGTATGCATAAGAAGTTTTGTGGGAAAGAAGTAAATATG
TTTCCTGCAAATATAAGCAGTTTTACAGTCTATCAAAGTGGTGCCAAAAGTAGATTTATGCGCAGTAAAGTGCTGACGGGGACGGAACGTTTCGGCCATAAATACAGCTCGTTGTAAACCAATCGTCAAATCAATAAAGTCATTAAAAATAGACCACATTCTTCAAGGAAACGGTGGGGTTCGGGGGGAGGATCTTTGCTGGCGAT
GCCTGCGAGGCAGCATCCTTGCGGCCTTATCTCCCCCCATGTGCTTTTAGCCACGTAAACTGCCGTACAGCATTTCCTGCTTCCCCGTAGGCATCTTATAAATACAAATAAGAAAATACACCCTGGATTTTTCCTCTCGCCATCTCCTTCTCTGCCCTGGACTGACAGACCATTATCACTGTTGTAGCGTCTCCCACATCATCAGC
ATCCTTGCGGCCTTATCTCCCCCCATGTGCTTTTAGCCACGTAAACTGCCGTACAGCATTTCCTGCTTCCCCGTAGGCATCTTATAAATACAAATAAGAAAATACACCCTGGATTTTTCCTCTCGCCATCTCCTTCTCTGCCCTGGACTGACAGACCATTATCACTGTTGTAGCGTCTCCCACATCATCAGCCCTGGCCTGTTGGG
GATCTCTGTGGCTTTTACCATGTATGTTTTTAAAATTTCTGGAATGCGCCCAGGGAGGCAAACGGCTTTGACAAAGACACTATAAATATCCGAATAAATAAATACATACAAACATCTGGAACCCTGATTAAGCACCGAAGTTTTATTATTTGTGAAGGCAGGAGGAGCTGGGGGAGAGAGAACACCAAGCAGCGTTTGTGTTTTTG
TTTAATTCACCAAGACATTACAACCAGGAGGCAAAGGTGACAAGCCAGATAGTTCAGGCTGTACGGGATGATATATCCAATGCTATGAGGTGGGGCCGGCAATACAGCTCAGTTAGCACAGGGCTTGACAGGACTGCAAGAAACGGTTCAGACCAGCATGAggtggctcatgactgtcaagccagcacctgggagtcaggagttca
ctgggttcagtccccagctccggaaaaaaaaaaaaaaaaaaaaaaaaaagaaccagaagaGTGATGTCCTTATCAGCGCTGGAGTTCGTGTGTTTTAGTAAATACACGAAAGGACTCTAGGAGTGAGGCTGAAGGGGAGAAACAAAAGTTTTACACAAGTATGCTACTTCAGATTAACAAAtgagatcatgtggttgctgggattt
TTCTGAAGTATCAGAATGTCCACCTGACAGACATACGGAAGGATTGCCCAGAATTAACCGGAGTGAACAAGCCACAGAACGTCTCTAAAAACATCCCATGAATACAATTTGAAGGCTCAACAATCTAAAACTGCCTTGGGTCAACTTTAAATTTCACTTGTGAAATTTGTCATTTTTCACGCTTTTTGCAAAAGGTGAATACGTGG
ACAGAGACGAAATATAAGTACACATGCCACATTTAATATATGCCTTAGTGGGGAACAATTTGAAATAATTAAGCAAAATGCTGTCCTTTTAATCTTCTGCAATACAGCATGACCATCGCTTTGAACAAGTTAGCAGCTTCCCAAATCTTATTTTTTAAGTGTTCTCTAGGACAACTGTGAACACAAAGTTCTCTCTCTCTCTCTCT
GTAAGACTCCATTTGCACACTCGTTAACGTAATCACACCCTTCCTCCCAGGATCAGTTAGACTCCTGAGGAAACTACTGGTACACAGGGCATTTCCTGAGAATACAAGCTTTAAAAACTCAGAGAGGGGACCAAAGGGGCTGCCATCCTCTGTGCTGTTAGACCAGGGCCAGACTAATAATAAAAGCATGTCCTCGTTTCTCCAGG
AGATGTGAATGAGAGACATGAACACATCAGACTGAGTACAAGAGATCAATTATTCTGTGGTTGGGTCCCCTTTCTTACTCAATGTGCATATTCACTACTTAATACAAATCTAATTTGtattattgtcattattattattattattattattattaGTGATCTGATGTCATTTATAAAAAATCCCCCATTATTTTCTTTCCACATCA
tcattattattattattattattattattaGTGATCTGATGTCATTTATAAAAAATCCCCCATTATTTTCTTTCCACATCACCATACAAAGCCACTGACCAATACAATCTGCGACATCCCAGCTACTGTCTAAGTGAAATTACACTTTCCTCAGAGGGCTGAATACAAAGAAAGCCTTCAGCCTCACACCTCTGACAGATCTGTCT
ATTATTTTCTTTCCACATCACCATACAAAGCCACTGACCAATACAATCTGCGACATCCCAGCTACTGTCTAAGTGAAATTACACTTTCCTCAGAGGGCTGAATACAAAGAAAGCCTTCAGCCTCACACCTCTGACAGATCTGTCTGGCCTTTTCCTCACACTGCAAAAGAGCAGCTGAGTGGCCAGGACGCTACAGACAGGCCCTG
GATGTGGGTGGGTGGGGCTTCAAGAGTGCAGCTAGAAATGACTGAAGATGCGTCGCCAGCTGACTGTTGCTCAGGCTGTGTGGCGGGGGCACAAGGGCTCAATACACTAACCCCCACTTTTGCCAGTTTTTATAACCGTTCAATGTTAAAGTCCAggtgctggaaagacggctcaatggttaggagcactcgacccccagcaccca
AAAGAGAGGAGGGTGACTGACATTAGGAGCACGGATGACCTTCAGATCACCAACGGTAAGAGCTTTTATCTAAATCTAGCACCAACACATCTGACAGCATAATACACTTAGTGGATGGTAACTGTGGAGCATGATGCTGGAATGCTGCTGTCTGTGGATTGACCTAAGAGGGTCAATTCCCAGATTTGATACCATCTGCACTGCCT
tgttatatgagaaaaaactatactcaagaaaaAAGTCTAATAAAATTTGGTTCATATTGTATCATTTTCTGTTTAATTCTCTCTCCCTCCTTGAGGCTAAAATACAACCTCAAGCCCCTTCCCatttctgaaaggaaaacacacacacacatacacacacacactcactcactcagacacagacacacacacattaacacacacac
GAAAGAAACAGAACTCAGTGACTTTGGCCACTGATGCTGTGTGAAAATATTTTTAGCACCTATGTTTGTAATGAAACAAGTGTCAATCATGCATGCAGAAAATACACTGCATATTTTAAGAATGGGTATTTGATATTTAGTTTTATTTATTTGCTTGTTTGtttgtttatactattttgagacagtgtctagggtagacaggctga
ATTAGTTTTGGGGTGTATACCTCAAAGCATGAGCCAAGGAGGCAACTGCTGTCTGTGAAAGGCAAACCACGAGAACGGGTATCTTTCATCGTAAGTCTGGAATACACAGGCACTCCCCTGATGGACTGTTGGGAGCAGTGAGATGGTGATGTCAACATGTCACCACAGGGACAAACCTGCATGTGGTCTGAACGCACAGTCCATCT
GTGATGTCAACATGTCACCACAGGGACAAACCTGCATGTGGTCTGAACGCACAGTCCATCTAGTAATGGGTGTGGACAGAGGTCAGAGAACCTGACAAATAATACATTTTGAGACAATGGAGTCTGGGTCATTACTGGAAGAACAGTAATACGAAAACAGCAGGCTAAAGGAAGTTCAAGGTTTCAACAATGATTGGTACATGTAT
GCAGTTCTCCCAGGAATGGGGCTGGCAACTCAGTCGCTTTCCAAAATGAGTGAATAGGGTATTCCAATATTAATATAACTTTATTAAAGCTGTGAAAGTAAATACATGACTAGTTGTCTCAgtgtgtgtgtgtgtgtgtgtgcgtgtgtgtgagtgtgtgtatgtgtgtacgtgcatgtgtgtatgagtgtgtatgtgtgtgtatg
TCAGTTTAAAATAAATATTTTATACCCAAGCCACACAACTATAACATGCCCTCTACTTATACATTTCCTTGAAGAAAATTAGGTTAACATAATTACACATAATACACACACagagagagagagagagagagagagagagagagagagagagagagagaaagaCACAGGCAGGTGTACAGGCACAGGCACCATACCCACGTACACCT
CGTGAAGGGCATGTCCCACAAGCCAGGTCACTTACCTTCCGGTAAATCATGTGGCACATGGCGACCCGTATCCTCATCCCGGCGCACTGCACGTGGTAGAAATACAAGTGATGTAGTATGGCCAGGATGAGCGTGCACAGCGACAGCACCGCCGCGTAGCCGTAAGCTGTGTGCAAAGCGGCCGAGTCGTCAGAGTCATACTTCTC
TAAATGCAGGCGTGAAGTTGCTGCTGCCGCACAATTCTCCTGACTGGGTGTGACTCATGGACCGTGAAGAGTGCCAGAGAAATCAACAGAAGGCTTGGTAAATACAGGAAAAGGGGTAGCCACTGAGAGGCGGGACTCCAGTGCAGAACTGTCTGTGTGTCCCAGCTGGGTGGTGCCTTCTAACAATCCCCTTAAGTCTATGGGCT
GCATCAATAGGCCACTCTGTGAAATAAAAGTATTTGTATTGGAAAGCAGGCTTCCTCTTGCTGGCATGGTGTAGAGGAAAAAAAAAGGTTTTCCTATCAGAATACAAAGGACTCTTAGCTCCCCAGGTTTCACTGCATTAGAAGGCCTGCTCGTTATCATGGTAGAGACATGATGTCACTGTGACCTCCAGCACTGGTCACTATGT
GTAGGTGGGCTCCCCAGACGTGTCTGAGATGCCACCTACATGCCTGAGCCCTTTCTTTCAGTAGAACATCAGGTATTTTCCAGTCCGTACCTCTAAGTGGAATACATTAGCATTTTTTTAGGCTTAAAAGGGCTTGATCTGGTTTGTGGTCAGTTTTGTTTTCAATCAGCGGGTAAAAAAACAGCTTGGAGAAGAAATGCAGTACT
CCATAGCCAAGCACACTTCCTCTCTGGCCTAGACCAGGACTCCGGACCTGGAAGGCGCTTTGTTACCAATGCTCTGACAACCAGAGACAACTGTACCTCAAATACAGGCTCTGGACACCCCACTCTGTGCACAGTCGTGAGAATCCACTTACAGCCCAGCGTTTCCATCATCTGGTGTTAGAGGGGAGGGAAAATCACAAACCACA
TTTTAGAGAAGAGGCGAGGGCAAGGGGGAAGGATTGAGGGGAAAGAGGTCAGGGAAGCAGATGAAGGGAAGCGTTGTTTTTAAAGCACGCATCCAATTAAAATACATTTTTATGTGGTGGGAgtggaggtcaaagaacaaccttcaggactcagttctctttccccacagtgggtcacggACACCTTCTGAGGATTTTTGTTTGTT
gggatttcattcagctgtacaaagtaaatcacgagttttcaggaagatggatgcgtctgactgtattttacttaggaatcccagacccagtaagaaaaaAAATACAttactttaacctgcttctgttactttaattaagcagtacgaccaaaagaaactgggggagaaaaggttttattgggttgacaggttacagcccagcatgg
CTTTACATCTTCCTATATGTGCACGTGTGGGAATGAGTGTGGGCAGAAGCCCAAACCAGGAAAGAGAACTATGAGATGGAGGGAAAGGTCTGGAGAGGGTAATACAGAGATGGGATGGCAGGGAACGGAGGCAAGGCAGGGGCCAAGGGGATTGGGAAGAGGTATGAATGGACGAATGTGACATAAACTTGTTTTCTACGGTGATT
CCCCAGGCCATTACCAAGGCCCGCAAACGTGACTTTACTATCCAGACGTGGAGCTTCCGCTCTGATAACTTCTGCCTTCAGTGGTCTTCTTGGGTTATGCAATACAAAGATTACTTTAAAAGGCTAATCTTTAAGTAGGTCAGAAACTTTCCTTCTCCTTCTACTCTGGAGGGCAGGAGGGTTTTCATTCGTTCCAGAAACCTGGC
CTGCTTCTGTAAAATTTTAATTTCAGAAATTCTAAAGTGAGAGGAGCCTGAGCCCTGGTCCTGTGTGGAGTGAAGATGAAGGATATTGACATGGGAAAAGAATACATCATCCCCAGTCCCGGATACAGAAGCGTCAGGGACAGAAGCACTATCCCGGGGACACACGGCGATCGTGAAGACCCCAGTTCCGGAGAACAGATCAGTGA
atatatttaaaaaaatattatatatGTATATGGATATATTTATCTTGGATTTGTCTTGAAACAGTAGAGAAAAGCTGTAGACAGAGGAGAGACAGGAATAAATACAAGGACCATCAGGTGGCCACTATGCAGACCATGTGGGCAAATCTGGGGTCTACTTTCTAACACAGGTGAGGAAAGAGATATAGGAGAAGATTGGGGGTGTC
tccccaaccccTGTCCCTACTTTTGTATGTCCTGATCCCCTAGCATACTGTTTGGAGATAGTAGGCCCTTAATTAAGAATCTACTCAATGAATAGACTAAAATACATTTTTTTTTCAGAAAAAGTCTATCAATATAAATACATTAGCCATCTCTTTCTCCATTTGCCTTTCTCCCCCTCCTTTAGTACTCATTTTAATTCACTAAG
CCCCTAGCATACTGTTTGGAGATAGTAGGCCCTTAATTAAGAATCTACTCAATGAATAGACTAAAATACATTTTTTTTTCAGAAAAAGTCTATCAATATAAATACATTAGCCATCTCTTTCTCCATTTGCCTTTCTCCCCCTCCTTTAGTACTCATTTTAATTCACTAAGTTTTTATTTTTATATCTAAACCCATCCATCTTTGAC
GACCCTGTGTCACACACGCTGGGGTACTTAGTGGGTGACTGAGGGGCAGATAACCTAAGGAAGGAGGAAATAGTCGAGGTGTTGCCCTTGTTCGAAAGGTAATACAGATCCTGCGTATTAAATGTTTGCTGAGCACTTATGTAACCTTAATTGCTTTCAACATGGTGTAATAGGTTCACACACAAGTACTGTGAGTGCTGAAGCTC
TTATTTATTTGTCACTGTCTCATAATTACTAGAAACATTTGTGACAGTGTGAGAGAGAAAGGGAAGAAGGAAACTGAGGAAAGCACAAATTGCCCAGAGGAATACATGAGATGTGTCCAGGCCTCTTGGTCCACCCTCCCTTCCAGAAGTCCCACCTTAAGCAGCAGGCTTCTGTTAGTACAGTCAGCGAGTACACAGAAGCTGCA
TGCTTGGGTGGGCAACCAGCTGATGAGAGAGGGAGACAGGACATCCTGGCTGTTATGGTTAGTTGGGACTGACTTTGAAATTTTGTAGTAGAAAACTAGCAATACAATTTTCAGTTGTCATTGAAAGAGTTGACTTTCAGAATATGACTCTCAGGAAAAAGAAGATCAAATATTTGATTTTTAAAAATCATTTATCAggctgaaga
TTCCTTTTTATCAAATAAAGCACGTGTGAAAGGGCACAGAGAAAGGTCTTGGTCTCATGTAAAGAGATGTAGCCATGTGTGAAGATACTGGAATAAGGTCAATACATTACCTTTGGATGACCATGTGTTTAGAATGGATCGCAGCTCACGGACAGGTTTATGTTACATTAGAAAGAGTAATGGTCATAGTGGTGCCCTTCAGGAGA
acatggcacttgggaggccgaagagggaaaacctatatttcaggataagcctagactacatagcaagacctcgtcttacacagacaaaaaacaaaaATCAAATACAAACGATGTATTTGTGGTTGAAACCTGATTCTTGTTTGGTGGTGGAGTAGCAGTGTCCCAGCGTGTTTTGACTTGCTTTGAGGATGGGCTGCTTCTTAATA
ccacgggaacatgctttttgctgtccttgttcagttcaGTAAGACCCTTTCTGAATTCTTCTTAAAAGCAGACGCCGGGGTCCAGCAGAGAGAGGGAAATAATACACCCTGTTCAGCAGTCCTTCGGAACTTTAAGCTAGTTGGGATATTTAGTAATTGAGCAGAGTCTCATCCTGCAAGCCATCTTTTCTCTAAAGATTTTCTAA
TTCTTGCTTGCTGTATtattgatcacggttctctagaggaacagatctgataaaataaatgtatacatacatacattcatatgTATTATATAACATATATAATACAAATATATGTTTATGTTATATCATAGTATAacatatatgtatgtatggatttgttagaatggcttacaggctgtgctccgtttggctagtctaacaatcac
TTTGGAAACGACCCATGGTATCTCAGATCCTGATTTGGCACTTAGGGTACTAGGTTAAATAGATACTATCTCATTAGACATTTTATTAGTTATGTGGTCAAATACAGCCCTTTCCCACTCTTAGAAAACTGGGGCTCAGGTGAGCTAAGCAGCTTGCCGATAAGGATAGTCTGGTTCTCCAGTTCTTTGTGTTTGCGTCCACCTCC
CTGGGAGACATCACGGGATACCCCAGTAACGTTCATCACTTTGTTCTGTGTATCAGTTAAAAGATGCTTTAAGGAGACAAAGCGGTGGACAGAGATGTGTAATACAGTCTCACAGAAAAAAACGTCCCCGGCTAACGCAGGGGCTATGGAGCTAGTCAGTAAGTGGGGCAGTTTCCAACTCTTTGTGTTCACCCACTAGAACAAGC
CTAGAATGTTCCTTCCTAGCTAACTCACATGGGGGGCTAGATCCCCCAGGAATACTCTCCCATACGATGTTTCCCAGGTTGGCCCAGAGATCTGAGCAGAAATACAATAGCTTGGCTCCAGACCTCTGAACAAGAACTGTTATTGCAGACCACCGAAATATGGTAATGTTTGTGCTGCAGCCTTGTCACAGCAAAAGCTGTCCAAA
AGGATGTGAGATTAAGGCCAATCTTTGAGAGCTTCTCATTGTAATGGGGCTATGGGGTCATCAGAGAAACTCACCTTTGGTTCAAAATATAACAAGTGGAAATACATTACAAAAGCCAAGGAGATTTGGGGAGGTGTTTGTTACACAGCACTGTTGCAGGAAAAACTGACTGATACAAAGAAGAAAGCTGGACTCAAGAAGGGCTC
ACGTATGCCACTGTATGCATATCCAGGCACGTATGCACACACGCATTTGGGATCGTGGTGTGAGGGTTTGGCTGTTGTCATCTCTTGCTCAGGCCTTTGCAATACAGGACTGGCTGCTCTCCCTGCCTCTGCCCCAGGCTACTCCTGCCCATCTTCTGCAGTCAGCCCTGATCCAGCAAAGCCACAGGGACCTGTTTAAGAGCACG
ctcactagtacacagacatctatgtgaataaaacccttatacatgtaaaataaaaataaaTTACCCCTTCTAATTTTTAAGCCAAAAATTTAAATAAGTAAATACATGTATTAATTTTGCAAACGTTTATAGTCTGACTGTGTTACTTGAATTAATGTGATCTCCAAGACAGCCTCCCCCAACCCTCCAGAGTGCTTGGACCCTGA
CACCCAGCAACCATGTGGAGTAACTTCCAACTCTGTCCACTAGGGGTGCTCTTGAGCACCCATTGCACACCTACACTTGGTGACTGGAGGTGATCATTGCAATACAGTAGCCTggaactgaggagatagctcagtgggacgaagtgctcgctgtgcaagtataatgtcctgggttcaaatccccagagcccatgtaaaatctggtc
ACCACCGTTTCTATTGgaaatgaaggaaaggaaggaagggaggaagggaaacggagaggaaggCTTTCTGTTCATCAGATTGATTATTACAGATGTTTGAAATACAGAGAAATAAATACAGAGGCGTGGGAGCATGGGGGAGAGCGGCAGTGTGAAGAGAGAAATGTACCATGGACATGTCGTATGGAAGGTAATGTACATGTGCC
TGgaaatgaaggaaaggaaggaagggaggaagggaaacggagaggaaggCTTTCTGTTCATCAGATTGATTATTACAGATGTTTGAAATACAGAGAAATAAATACAGAGGCGTGGGAGCATGGGGGAGAGCGGCAGTGTGAAGAGAGAAATGTACCATGGACATGTCGTATGGAAGGTAATGTACATGTGCCCGTGGAGTGACCTG
gactcactctgtagtccgggctggccttgaactcacagagatccacctgcctctacctcccgagtgctgggactaaaggtgtgcactaccaccacTGCCCAATACAAACTTTTACACTGGATCAAACTGGACAAATCTTCCAGAAGACCTTTTGTCAATAAACTGGTTGTTGCTACTTACACCAACAGACTCACATCTTCAACCTA
CCTGGACTGGGGCGGAGCCTTACCAATGGCCACGTTCTGTCCCAATGTTCACTGTGACACTTGTCCACAGGGCAAGCAGACAGGGCAAGGCAGGGCTAAAAATACACTGTACTATGGGGGACGTGCAATCTGTCTCATAGGGACCCTGAATATCCCCATGTGCTAGACTGAGCTGGTTGAGTTGTGTGACCCTAGCAAATTGTTTG
ACTTTTATGAACATGACCAGAAGTATAAAATAACAGTACGTTTTGGACCACAAATAAGGACCCAGGCCCACATGACCGAAGCCTACGTGTCGTGTTGTGAAATACAGCCTGATACTTCATGTTATAGGTCAGTAGAATGCATATACATGGACACGTATATGTGTAAGCAAACGTGTGTTCATGATGGGCAGGTGCTCTAGCCCTGA
gtgctgggagctgacctcaggtcctctgcaagagcagcagacacttttaaccactgagccatctctccagcccTTAATGCACCTCCTTTTGGAATTACAAAATACATAttttttgagtggtactagggattgaatccaggcctcaaaatgccaggtaacagctccatcacagagctttggccccatccTTGCTTGTATTTGGAGAT
ACTGTTTTGGGTCAAGACCCGAGGTCCCATTTTCCTAGGCCACACACAGCTCTGCAGTGTTCCACAATGGTAGAAGAGGTGGGGAATCCAATGGAGAATAAATACATTTCTCTCTAACTCTGGTACAGAGTGAGTGATTCCCTCTGATCTGTTAAAAAAAACGAAAGAACCAAAACGAAACACAAAGACTGAAGAACACAACTCta
GGGAATAATGGTGATATTTTTGGACAAATTTATGCACTTTCAATGGACTTCCTGACTATGTGAAATTAAGCCTTAGAGGCTAACCAGCAACTTTCACTGAAATACAGGCATGAGTAACCTGTTAAATAAAGCGGCACTGGCAAACATGTGATGGTGgtgttgtgtgtgtgtgtgtgtgtgtgtgtgtgtgAGAGAGAGGGGGGGTG
CGCAATCACACCTGCTGATATCCTTGAGCAAATCCCGTGGAATTGTTCTCCATGGAAACCCACTGAAACTGGGCAGCATCATTCGCCCATCTACACCACTAATACAGGCTACCAGGAGGGCCAGAGCTGAGTCTGATATGGCCCCAGTTCAAGCTGAAACATCCTCTTCTCTTCAGCTCCTTCCCAGCATCAGCCTGTGCTCCTGA
ACAACCAGGCTACGGCAAGGGCAGGGCAGCCAACGGAGCGCACATTCGGGCTGCACAGGGGACTCACCTCAATGCACTGGTCCACATTTGTACATTTTAAAATACAGTGACAGAGTCCCTCCTTCATAGCTAGATGATGAATCTTCAGCCCTCCTTCCCCCAGACACACACACACTCTAGGTCTAAAGATCACATTGCTGGGGATA
GCCAGCAGCCAGTAATGCTGGTTTCACTTTAAAATGCAGGCACATGTCCTTTGCTTAAGCAACTCCCTCTCTGGGCATCTCTCCCACAGAACAGAGTGGCAATACACAGAGGTTAGCATGTTCTGTACACGGCTGTGTGAAGTCAAGAGCATGGCAGTGAAGTGAACGTCTACCCACAGAACGATAGCTGCACCAACCAGAGCTCG
TCTGTATGCCACAGGGGAGCCACAGCTCCAACAGAGCTACTGTGGGTAACTCCTGGGATGAACCATGCAGGGAGGGTGGGGAGCACAGAGCCCAGCCCACAATACACACTCCATAAAGGGCAGGCAGCATGGCTGCTGTTTCTGCCTGGCACCCAAAGCATTCACGTTGGAAGCTGCAGGCTGAGTGTCTAAGAGTCAGCCAGCCT
CCTTCCAAACATTAGCCCAGACACTTAGCATGTGATCAGCTGGTGTCCTTATATTTCAGATGATGTCATTGAAAATATATATAATGTGAAACAAGAAAGAAATACACAATCAACACAAGTATGTTTTACCTTCTCAGACTTGAAGCTCGCTACAGAAGAATGAGTGACCCCACAcccgccccgaccccaccccaccccaccccaTG
TTTACCCAATCTGAACCAAGCAACCAGTAAAGTCTCTGGCCCTTTCCCATGAGTACATGGGGAAACCCACTCTTAGTTTAAGTCATTAGTAACCTTAAAAAATACAAATCGCTATAGATGATGAATGGCCTTACTTATCATGGTCTACTGAAAAGACTGAACTTTCCATAGTTTGGAGTCCTGATGTGTGGCCTTATTCCTGAGCA
AAAAGTGAGTCTTGGTGACAGAAATCCTTTTGGATGATCAAGGACATTGTTGGGAGTCATTTGCCGCATGGTCATTGAGGATTTGGAGCCTAGCCAGAAGAATACACTGCGGTTTTCAGCCACACCTCCGGCTGATTGGTTTTTAGAGCTGAGATGTGAACTCACCGTGGCCATGTCGATGGAGGCCGTGGCCTCATCCATAATGA
CTCTTCCAGGGTTGGGCAGGTTTCTCACCCTGATGGTCACAGTGACGGAGTGACTGGTCCGTGGGAAAATCAAGTTCATCCTTGGTGCTCGACATAATCAAATACAATTCTGTGTGGCTTGTTTTAGCGGCAGAACTAGGAGTAGCCTTCATGCAAGCATATATTCTCTATGAGCATGTCCCACCCTATACCTCAAACCCCTTGCC
ctgagtctgaggacttccttcagtgattATTCTATTTTGTGTTGTATCATATCAATGAAATAGTACTTTATATGTTTTAGTGTATTTTATATAGTTTCAAAATACAAACTGGTTCAGTATAAAAAAAAAAATACACATGTAGACCAGACTGCTGATTTCCAAactgaacacacagaccagacacttgagttagtgatgagattgag
TTCTATTTTGTGTTGTATCATATCAATGAAATAGTACTTTATATGTTTTAGTGTATTTTATATAGTTTCAAAATACAAACTGGTTCAGTATAAAAAAAAAAATACACATGTAGACCAGACTGCTGATTTCCAAactgaacacacagaccagacacttgagttagtgatgagattgagttgccaataaaaacatgctccttcctggc
AAACGATCTTACCACGTGTGAGAAAGGAAGAGACATAAATCCGGAAAGCAGTGCACACTAAGGAAGTCTCGAGGCTCGATAACTATTCATTCTACTTGTAAATACAAATGTAGTTCCAAATGGTTCAGAGCCAAAACAGACAGAGGACTTCATCCAACGGACAGCACGGAACAGCCCAGGCTGgggcctgggtagacggctttaag
ggggaaagggagggaatgtgggcttatggacaggaaaccgggaaggggaataacatttggaatgtaagttaagaaatatatctaataaaaatttttaaaaAATACATGGATATTCTAGATAACAGAATAAGTAACATTGTCATTGTGTGTATATGCGTGTATACAAATACCTAACAAATATAGATATAAATGTATGTTTATATCTG
ttgaaaggaaagaaccaacatggtgatttgccctctgacccccacaatgcaccacggcaggcaaacacTTCCTCGCCTTCCCACACAAAATGAATAAATAAATACAACAAAATTTAAGCAGATACTGCTTAGAGCACCTCAGTGCTTTATATTGTAATTTCCTGAACACCAGCCTGGTTCGACCGACTCTCGGTCTGTGAGCATGC
AGCATGCGCTCACTCTGCTCTGTAATTCCACAAATTAAGACAGCTTTCCCTCAGTTATCCAACCTGGCATTGTAAAGACCCATTTGTCCAGAGAGGGGAAAATACAAGTTATAAATAAAATTAAAGTTCCTATTCTTACCAAGAAGACAATATTGGTGTTCTGGTAGAGTGCCCGGGCCACGCAGATTCTCTGCCTCTGACCCCCA
GACACCATGGGATTCCTAAGCCCCCAGATTTCATTAGGTTCTTCTGGAGATTAAAGACAAACAGAAAACTTTTCTCAAGTTGTGTGCACTGCTTAGTTCAAATACATGCAGCTCACCCTCTCTCCAATTTCAGTTTGGTCTCCAAAGGGTAACAAATCAATGTCTGGCTGCAGAGAGCAGGCATCGGTGACAGCCTTGTACCTTTG
ACTAAGAAACATTCTTAAGGGAAAGACACAAAATAAAAATAAGCTGATAAATCCCTCCTCCCTTTTCTATTTCTCTGGCTTAAAGATTATATCAGATGCCAATACATTAGGCTTTCACCTGCAGTCACTTCAGAATACACGTGAACTGAAGAACTGGAGGATGATGGGACCGGGCTGGGGCAGGGAGTGGATGAGCTTCAAGGTCA
TAAAAATAAGCTGATAAATCCCTCCTCCCTTTTCTATTTCTCTGGCTTAAAGATTATATCAGATGCCAATACATTAGGCTTTCACCTGCAGTCACTTCAGAATACACGTGAACTGAAGAACTGGAGGATGATGGGACCGGGCTGGGGCAGGGAGTGGATGAGCTTCAAGGTCAGATTTCCATGGTTAGTACATGATGTGTCAGTTA
AACAATCCTCATTTGTTTACGAGAGAACAAAAGACCAGAAGCAGAGAGCTGAAACTGTCACTGTGTTGGGAAGATGCATGCTGAGATGGGTGCTTCTATAAATACAGAAGCAGAGGAGAGAGAAAGCAAAATCCTGAAGAACTGACTAAGGAAGAAATCTAtggctgtctggctgtctggctgtctggttgtctggttgtctgtct
ttcggcaaactgacattattaaatgtccacacttcccaacacaatctacagactgaaggtaaCTTTTCCTCAGCATCCTGTGACAAAATGTATTACAAAGAATACAAAGCCTCAGTGATCTCTGTGGTGGTCATACGTTGGGCGATGACAgaatggaacagagagcccagaaataaacctttatgaacagtcacctaatctaccac
CAGTCCCCAGCTGTGCCCCCAAGGCCGCCATTTCTGTTTGGGTTCTACTTAAGCACAAGAGGCTGCAGAAAGTATAAAAGCTATGTCTGGAATTATATCAAATACACCAGGGACCGGGAGAAGCTGATGAAGCCAGACAGTGCCCATATTCAtgttggtaccaatttcctcccagacatcacattctgtcctgcgggaagcttgtc
GATGGTCTGATGTGTTCTTTGGGAGACGGAAGAGCATCAAAAGTGCGAGGGGCTGGCTACAATCCAATATTTGACTTTCTTTTTCTTTAAAAAAAATATAAATACATTGTAATGCAATACACAtgcgtgcgtgcatgcatgtgtatgtgcctgtgtgcgtgtgtgcgtACAGGTGTGTGTATGCCCGCAGTTGGAGAAGgggggag
TCTTTGGGAGACGGAAGAGCATCAAAAGTGCGAGGGGCTGGCTACAATCCAATATTTGACTTTCTTTTTCTTTAAAAAAAATATAAATACATTGTAATGCAATACACAtgcgtgcgtgcatgcatgtgtatgtgcctgtgtgcgtgtgtgcgtACAGGTGTGTGTATGCCCGCAGTTGGAGAAGgggggagagagagggagaggga
ATTGGCTTAGGGTGATAGTCTATGTTTCATAAATTTCCAACTCTGATGCTGACGTTTCTCCTTGGGTGATGATAAATGTTGTTAAAACCATCAACTGCAAAATACACACTTCTTTATGTCACCCTGACATTAACCACCTCCTTAAGCAGCTCAGTTTCAGAGAATGACTCCACTGTCGACCCAGcagtcagtcaatcataaggcat
TCAGTGATGTTGGTGAAATAATCGTGGTTAATAAATAGTAAAGGCACCCCCTGCTTGCACGAGGTCCTCACCGGAACCACTGAGGCGAATAACTGTGGGAAATACACAAATCCTGGTTCCGAGGTAAAGTAATATCAGCCTTGCCACCAAGGTTCTCCGCTCACTGCAAAGCTGTTGGTGTGAGGCACCTTCTGTGAGGTATAAAA
GCACAAACCTTCAAATGCCCACAACTTTAAAGATCTTTGGGAACAAAATAACCCACAAATAAAATTAAATAAGAATGGGTGGCGTTTGACTAAGTACGCTAATACAGGCCCATAATTCTAGAAAAAGTTGAGTCTGTACTTAGAGACTTTCATAGCACATAGAAGTTCTTGACACCATACTAGGAAAGCAGGTTGTATGTCAAGGA
ACACACACTGAATACTTGAATGAAATCTACTATGTGGGATGAACAGACACCAACTTTAAAACACTTTTGCAGTAATAAAAGCACACATTCACTGACCGAGAATACAAATGAagccaggaagggtagcactttaatcccagcactcaggaggcagaggcagggagagccccatcaattcaggccagcctggtctacacagccaattt
gaggcagggagagccccatcaattcaggccagcctggtctacacagccaatttcaggccagccaggCTGAAAGGTTCCAGGTTTTGGAGGGGATACATGGAATACAATGATTTTTGAAATTACCCAGATTGAGATGGATTGACCTCTTATATTATAATTCAATAATGATTATAATTTCCTAATAAATTCCCCAAGGACGCGACTCA
TAAATTCCTCTATAAATAACCATGCTTGAACTTCTCATACCACTGCATTAATAAAAAGTGACAATTACAATGTAATCTTTCAATAATGCGTTTCTTTTCAAATACACGGTGAACCAggcaggcaagatggctcagcaggtaaaggtgcttgccaccaagcctgatggcctgagatcaaccccaggatccacacagtgaaaagagag
gaaaagcaactaatacaAGCGATAAATAAATTTTAAAAGCCGTGCCACTTACTCTCGTCGTGTTATTCTTCGGTTCATTCACACGCTGGACGATTCCGGAAATACAAAGAGGCCCGGCAAAGCCCAGCAAGTCAGCCAAGTAGCGGATCGTGCTGCTCAGCAGGATCGGTCTCCCAAAAGGCCCTGTACATGGCCAGCCATATGGA
GACAGCAGTCGGCCTCGGCAGTTGCGAGGTGCTTTCTGAAGTCCCAAAGATAACTGTGGAGACATCAGTGGGACGTGGGAAAGTCTGCATCCTTTCATTTAATACAAATATTAGCTATTGGACCCCACACATACACACAAGAGACCTATACAATGGAGTGTACAAGTCAGTTCTACACCTCTGTCCTTAGTCATCACCGGATTCTT
TAGTTGGTTTTCAATTAACATTGCCACAGTGCTCTAACAGATTCAGCATTCAGGATTCTGTCATTGTGAATATCAACATTGTAAAGACTGTTGCAACAAAAATACATCTAGAACTGTGTATCCCACCTAGGACCCCTTAGAATAGTAATAGGACAAATTTCAGATTTATAAAGATGGAAATGAggagcaaatgggaagaagatgat
ACAGCCAGCACTATGCCACAAATGTGAGTTATGAGTGACGAGATTCCATACACCTCTTTGGAAAAGACTGTAGTCCACTCCGTATGGGTCATTACACGTGAATACAGGGTAAAAATGGAATCAAAACACAACAAACAATCCAGTCGGGTAAGACTTAGTAGAGCCTGAGTGGTTAAAGGGGCTCTACCCTTCCTCACTGAAGCAGA
ACATTAAATTTTTCTGCTTGACAAGAGACTCGGTTAAAGAAAGGAGTTCGGATGCTCCAAATTCAGGTCTCAGAGAATAAATTCTACAACCGAAAGTTAGAATACAACTGGCTAAAAATAGAACAAGACACATCAACAGCCACTCTGAAAAGATGAAGAGAACGGCAACTTgacactttacagagatacgagccagtgaagtcatc
AAAGAAACTGAACGATTCTTTGAGGGAGGATGGTCAGAAAACCTACGAGAATACTTACCTAAAAGTAATTTAGGGAAGTTTGATGTTTCAATGTTGTGGTAATACACAATGGATGTGGTGGTGGCGACAAATCCCATCACAGCCGGCATGAAAAGGTGGAGATGCCTGGACGCCCGTTGCCTAGAGAGAGCAGAACGGTGTTGGTG
CCCCAAACTGTAGGTGGAGGGAGTACCATCACATCACTTAGGTATACTACAAGGGAACCCCACCTTTGTTTTTTGCCCTCCTGTTTCTTTTTCAGTTTTGAATACAGAAATATACGATGTACTTCAAAAACAAAGCAGGATTTGTACCATGAATACTGCAAGAGAGGAGCTCTGTTTAGAAAAGGGAACCCCAGCAGCACCCCAGT
CAAGTATATACAACAGTCGTTAGGGATGAGGAACTGGAAGGAACCAACTCTAAAACAGATCAGCAGTGAAATGTTGTCTGTGGGGTGGCCTGCAGAACAGAATACAAAGGAGAAAGGAGTTCTCCGTGCCTCCTGGTATTTATAAGACACAGTATCAGTTCAGAACTCTAGTAACTCATCTATCAACTCTTTTGATACTTCTACCG
GGCCACCACCACCTCTCCAGTGGGTGTGATGATAGGGATGTTCTCACAGATGATCCCCTGCTCCACATCCACCACCTGGCCTGTAGAGAGAAGGCATGGAAATACAGGAGCACAGCATTTTGCTGCTTTCCTTTGCCCTGCTGCTTATCCCTACTTCCtatcttttttttcttttctttttttttttttcagagctggggatcgaa
CAATTTTACCAAGGAAGCAGAAGTGGCTTGGAGGTTGCAGGCAGCCAGCACAGGGAAGTTCCCACCCAATGGTGCCATTTCTCCATTTCTGCATCTTAAGAATACAGCCATCCAATGCCTACTACCCCCAAGCTTGTCCCACTGCCTATTCACAACTTTAACATTAGCTGGAGTAGGCTTTGGGCTTTCCTTACTGCTCATAGCTG
TTTTTTTTAATTCAGTGTCAATTTCTGGTTTTATACTTTTGCTAAACCAAATATTTCATTAGTGTCCCACATTATTAGTAAGAAGTAGCAGTAACAGACAAATACAAAGGTACTGATTATGACCTTGTATTGTTTTGTGTAAGGTGGTCACAGTGATTGGTAATTCAAATTGTGTAGATTTTTGCGGAATTGAAAATGTGGAAATG
TGCTGCAATTTCTCACGACCATCATTGTGAATGACTTCTAGGGGGTCTGTCTTCCAAACCGTCTGTTATCGAGAGTTAGTGTCTGCTAAAGCGCTGTCTGAATACAGAAACAAAACCTTAAGCCCCTAAAACTGTTCATCTCGGGTTTTCACATACCTCGTCATGTCTGAGAGAGGATGAGATTAAAGCATTAGTCGTGGTTTTGT
TTAAAACATAAAAGGGTTTTTTTTTTAAACACATACACACAATTTTTATTAATGTTAATTTCTGTATCTGTATTAAGATGCTCAAGGTATGAAAAAATTTAATACAGTACTTTATACTTGTCTAGCCGTGCTTGTTTTCAACCACTGTCATTCGGATACACCCTTTTCAGACTGAAACTATGTATCAAACAGCCTGCTACTTTGTA
tatacaataaTAAAAATATACACTGGAAAATACTGACatacatatatatacatatatatatatatatatatatatatagtatttatataGCAAGCTGAAGAATACAAAATAAAAAAACAAAACAAAAGCCCCCTAACCCTATCACTAAACTATGGAAGCcaggaacagtgagatggctcagtgggttaaaggtacttgctgAGTGG
AGCTTTTCAAAATGACTAGAAGGTGATGTTCGTTTCCACATAACGCATTAAGGCTACCTTAGGCCAGAGGGAGTTAAAATATTAGGAGGAACATCAGAGAAATACAGGTAGAAAACAAATGAAATGTTTTATATTCTACACAGAAAAGTTTAGCAACGTTATCTTTTAAGAAGAAGAAGAGACAACACGTCCCTCCCAGAGGAGGC
TTCTAATTTATTTGATTCATTTGCAAAATGAGTTTACTATTTGCTTGTCCTTGATCTCACAGAATTCACTTAATTTTCACTCCTTGTTATGGTAATACCTAATACATTTTACTGATTAGTTCAATACGTGAAACATTGGGTTAAAATCCTTTCTTTACGCATGTCTCTTGTTCTCATTGAAGGGCTTGTCTTATTGACACAGAGGC
CAAAGCTCAGCATGAAAAAATCCAGAGTTGGTAGAATTTGGTTCATTTTTTTTTAATGTACCCTCTATCCTTAGACTAACAATGTAAGCTTATTATTAGTAATACATATATTAAGACATTACTAAGACAACTAACATTTCTCACTAAAATCCACAGCTGTACACAAAACAATATAGTGTATGACTTCGCTTACATGAGACAGTAAA
GTTACAACGGAACTACAATAAAAGTAACATATTTGAAGTAAATGCAGGGCGAGAAAGGAGGAGTTAGAGGAGGTGAGAGAAACGAGAGAGAAGAAGACATAATACAgaaagccagaggctcccaggaccagtggggatgacatcagctgaaatacccaacgaaggagagagagagagagagagcctctagagacgtatccagaggt
tgtaacgccagctccaagtgatccaacacttggcctccccaggtaccttacctccttacatacatacaactgatgagtaattttttaaaaaaataaAATTAATACAGTAGAATCTGGAGTGAAAGGCCTTAACATCATCTGATGACGTTGGGTTGATCTCTTTAGAGGGAATATTGTTCGACATTATTTAAAGATAGATCTTTATA
TCTCTATCAATCTCTCTCTACCTATTTCTTAtctatctgtctgtctgtctgtctgtctgtctATGTTCCATTAGTTTTGTTCATCTAGAAAACCTGGACAAATACATATGCTTGATAGCAACTGTTTCTGAACATCCAAAATTATTTGCACTAAACATAAAACCTGGAGTTTTGACAGTCATGTAACCAAATAAACTAAAAGGCAA
tgacactgtctttgtagatcacacttacctgaaactcatagagatctgcctgctgctgtctctgaagtgctggggttaaaggtgtgtgccacGTCTTTTCAATACAACTTTCGATTTTATGGTCACGTTAAAATGTTACTAATTGATGAATAAAATTAACTAAACAATTAGTTGAAAAGCAAGAAACTGGATGTTGTTTTTAAGTA
tggaaacacacgcaggcaaagcgcttacacacatttaaaaaaaatCCTTTAAAAAAAAATCACACCAGCTTTATGTGCTTTCCTGAGGAGAAAGGCTTTAAATACAAATATGTTTTTCAGACCAAATGCCCACTTACATTTTCATAGTATTTATAGTGTTTCTTTGAGGGCTAACTAGTGTGTAATTATTTTGTAACATACTTAAT
TTATAGTGTTTCTTTGAGGGCTAACTAGTGTGTAATTATTTTGTAACATACTTAATGAGTATTTGAAATAAAAGTTTGTGTTTCAGCTACACATATATGTAATACAAGGGACCACTTGAGTATCTTTGTTTAACttggcacatgattcaaatattatattagcctttaatatctataattcagtgggttttttaatacacccacaa
AGCTATTTTTTCTGTGGTTGACAGATGAAGCAAAAATAATTATAGTTTTGTAATGCTTAATTTCCTATTCGTTTTTCAAGGATCTAGTAGAAATATCTGAAATACATACTCCTGAAATAATTTTTGCTCCTCCCGGGAAAGAACTGTAGCAGGAAATTGTAATTGTTTTTCTGTGAAATCGTACATATATACTTATTTTTAAAAAA
AACTGATTGAAGGCAAAATCATTTAAAAATTAAAATATAGATCACTCCTGCTTATTTTTTTTCTTAATTAGGTTGGAGTTGACATTTTTGCTTAGGCAAAAATACATTTCATAAGACAAAATTTCCTAATGATTTCTGCTTATTGTAAAACATCATGGTTGGTTCACTCTGAGGGTAAAGGTCACTTTCATAAACTTGCCCATCTC
CCTGGATGCATGGTGGCACACCTCAGAGCAGTCCTCTGATCCCGAGGGAACACCGTGACTGTCTGCTTAACCCGGGCGACACACAAGATAACCCAGAGAGAATACACGGAGTGTCTATTGAACCTGGCCGACACTTGGAGAAATCTCTGGACCAAGGGAGCTGATTTTTCATTTACAGTTGACTTTCTCTCGCCACAACGAGTACT
ACCCAGAATAATGAAAAACAATATGGCACTATCACTAATGCTATTTATTGGTTCAAGATTTAAAAGCAGACAGTTCATGCAGCCATGTGTGCTGTCTGCGAATACAAGGCTAACACCGTTTCCCTGAGATTAAGTGTCTCATTTCCTTAGGGTCCCACTACTTATCCCTGCCCCTACAACTGTAACACTAACACAGAGGCTATTTA
TCGGAAATTTGAAACAGAACAATAACACAAGCCCTAATTCTATTGACTAGCTGACATTTTCAAAAGCAAACGAGTCATCCAGCTGGATGTGCGGTCTCCAAATACAGTCCGAAGCTTTCCCCCCAGCACAAACAGCACCAACGAGCCCTGTGTTTAGGCACACGTGGAGATGAATATTTTAAACAGCAGAAAAGTACTTCTTCCCC
AGTGAGCATGGGGAAGAGGCGTCTGGAGGTCTCTGTATTAGTCCCACACTCTGGTTTCTTTTCAGGCCGAATGTGATTTAAATGCTTGGGGGAAGCTATAAATACACGAATTCTTTTTTTCTAGCTAAGATTATGAGATGTTTTCGCTCACAAAGCTGCGAGGAAGGAAGGATGTTTCCCTCTGGTTCAGCCAGCTGTCCATCTGG
CTGTTGATACAGCTCTACAACTAATAAGTGTAACTAGAATTAGTCGTAATTTAGCATTACTTATGAAAACACGTTATCTGGTAAATATAATATTGTTTGAAATACACAGGAGggagacagaaacatagctcagtgttagaacactagcctactgctgatgtacataaggcattgggtataattctcaacaGTgagagagagagaga
TTAAAAAATATTTTTAAATACTTCAGTATGTATTGCCAAACCATTGGTACTATATTTCAGATGTCCCCACCCTCAGTTTATATCATTCTGAAGCCATTATAATACACCGCAATTTTTATATAACTGGGCTAATTGTTCAACTGTTAAGGATCTGTAGCATTTAAAAATAGTGCTCCTTCCTCCTCCTGTCCCCGCTAATCTTAGTT
AACAGGGTGGGCCCGATGGGGCTTGCTCCTCTGGATGTAGCTGTCCGGATGAGGGTATAGGAGGTTAGAATTACATCTAAAATCGGTTTGGTAAGGTTGGAATACAGGTGAGCCACCGATTGCGAGAACATCATAATGTCTTCAGTAAGAGACTGGTCAGGGTTTGCCAGCCTCCCGTCCATATTTATCACCTTATAATAAGTCTG
CAAAAGCCTATTGAGACTTTTTTTTTCTATTTCCGATTTTGTAATTGGATTAGACCTTAATTAGGGTAGGCATAGTGTGTATTAGAATTACTGAAGCCAAAATACAAAAGTAAAATTTAAATGGTAAGATCTGAACACCAGATGCTACCTTTCCAAAATTAAATCTTATGATCATGGCTTAGATTCTGCAAAGACACACCACTTTT
GTAACTTTTCTCCCCTCAAATGAGATGTATTTTACAGACCTACACATCTCAAAATCAAAAGAGGCAACAACACAGAGGTCCTGGAAAAGCCTCCAAGTGCAATACAGTCTATATGGTCTTACGCGTGAAAACACCACAAACATCTCTAATGCCTATAAAACTGAAAACCACATATGAGTTACTCAAAAGGATTAGAGAAGAGAAAT
TTAAACACTGTACCACAACTAAGAGATTGCTAAAGCTAAAGAGAGTTAGATTTAGAATGCATGGATAATTGTACTGTGTTCATGTCTGAGTTGTATTTAGAATACACTGACAAGTCCTTGTGTTCTGTTACAGACATTAGTTACCAGGTTAAAGACAAGGCAAGGTATTACCTTCCGTAGCAATCCTGCTGCCTTCGGCTCCAAGC
GACAGCTCGGTGCTCCTCAGGAGAGAAACGGGACAATGCTGACCTGAACTGTCAAGCCCTAGCCATAGTACCCTTGACAAATGTCTATTTGTTTAATGACAATACAATATCATATAACCAAAGGCCGGGGCAATGAAAGAATACAGTCCTGTGACGATGGTTAAAACATGCCACGAGTAATCCTTAAGTAAAGCAGCTATCTTTTA
TGACCTGAACTGTCAAGCCCTAGCCATAGTACCCTTGACAAATGTCTATTTGTTTAATGACAATACAATATCATATAACCAAAGGCCGGGGCAATGAAAGAATACAGTCCTGTGACGATGGTTAAAACATGCCACGAGTAATCCTTAAGTAAAGCAGCTATCTTTTACCACCTCTTGGAGAGTTCTAACAATGGTTTAGAAGACTT
GTATTCTTCAGTTCACTGTGTTTGGGTCCTCCTGCCCATTCTCTTATGCCTGTAGTACATACTGTGTGTGTGCCACACACTATACTACATGAATAGTATGAATACACTGTAACATATCCAAACGTTCCCAGTGATATGTGCATCATCTTTTATTCTGATCTTTTAATAACACTGTGTATAACTTCTGTGTCAGCAACGCTATGTAC
gtttaacccctggagccacagtagaagagaacaactcactcaatttgtgttctgactgacacactcagtgtgacacgtgcttcacccccaaacaacacaCAATACATAAGTAAAATGCAAAGAGAAAGAGGATGAGAGAGAATGGCCAACACGAGGGTGCTAGGAACAAAAGCTGGTTCCTTTGTGACGTCTCCTAGCTCCTGAGC
TGGGGTGGAGGAACAGGGAAATGAAGGCGGTGCCACTCAGGTTTATGAAGGAGATGAGTGAGTTCGAGGTCTAAGCAGCAGCACAGGAACAATGGTTAAAAATACACTCTACACACAGGAAATcacacacacacacacacacacacacTCAGGTATGGAAATAAAAGACAATAATTAGCTGAAACAGGGACATTATTTTACAATAC
TGGGCGGTGCTCGGTGCATGTATACTCCGTGTTGGCAGTTTCACAGACACACACTTGTCCCTTAGTCGTGAATTTTGTACACATCAAGTATGATTTTTTTAATACACCAATCACTCCTTAATAAAATGCTTGGGGGGGGGGGAGTAGGAGAAAAGAGGAAAAAAAGAACCCAATTGCTAGTATAAATGCTTAGGGGGTAAAAGTCT
CACAAAAAACTATCTGGAAAATCAGAATTACTAAACACTGCAAAACAGTCATAACTTTAAAATGTCTGTGGATAAGTTAAAGCAGAAGTTTCATTGAATAAATACAAAAATTTGAATACTATCATGACTAAATTTTAAAAATGAAATTCACAGAGAATCAGTCAATAAAAAACATGAAGAAGTAAATCAAAGAAACTACACAGCTA
TAAAATAAACATTAGAATATACAGAATTAGATCCGAGAACTAGCGTGCCTAGACTGACAACTAATATAAGATGTTAACTGTAAAATGCAATTCAATATTTAATACATAATGTGTGGAACTCTCACTATGTATAATAATTAGACTGTAACAGTGCTTAGATCAAGGAATATACAGAAATAAATAATTAAAGTTCTTAAGAAACTTGA
GAGAATCAACTGAACCAGCGTTTCAGAAGCAGCGGTGCGCTAACCTTTTTCAAGGAACCCAGATTGTGCTTGTTTATTTGAAGTTAAATACGTGAGTACTAATACAAACGTCTGACTTTATGAATTGGCTCATTCCAAGATGTACACTTCCCTTTCTCTTGCATATTATTAAGAAACAAATTACTTTAAAATTGTgccaggcagtg
CCCAAAACTTTCTATAGATGAACCACACATGACTGGACTTCCGCATATTTTATTCACCCTCCCCTGCTTTGTTTTGTTTTGCTTATAACAACAATGCTTAAATACAAGGCAAACTACTATTTCACACAAGAAAAAAGGTGCTGAACACGTACCTTTCAATCAGTGTGCCATTTTGAATCATCCAAACATCACAGTATGTTCGAGAT
GctggttttgcaatgacagggttgaatccaagacttcatgcacggtaggcatggaccccacacgctactgccctgtacccttagcctcCACTTCTTAATAAATACAAACTTTTTTTTTAAATCCTAGACATGATTTTCCCTAATTTTAGAGACGTCTActgggcagtgctggctcacaccaccagtccagcactccggaggcagag
TATGGCCGTATCCCCGAGACCCTCCGCTCTGAAGGCATGTGCAACTTGGGATGTCTTTCTGGACCTGAAGGTTGACCACAGCTTTAGTGTGATGATCTTTAATACAGAACTTTTTGTAAGCCAAGTAACCAAGTGTAGCTGTCCCAGCAGCAAAGGTAGCAGCTGCGACCACTCAGCTGGCAAGCTCAACTGGAGCTGAGGCACAC
CCTGTCTGCTGGGTCAGAAGCTGATCCACATCCTGCACCTGCCCTGTGTGCTTCCTGCCTTCGTTAAGCTAGGCTCTGGGGAGGAGGTGCCATAGACAAGAATACACCTGTCCCATCCCAGAAAGCTGAGGTCAGCACAGAGCTGAGGTCAGCACTGTTTGTACTGCTTCTGCTGCCCCACCCAGGCCCTGGAACGATTCATCCTT
tgcctcccaggtggggattaaaagtgtgcaccctcaGAGAGCTGATTCGGAGAATTCATTGAATCTTCATTTCAAACTGAGAACATAAAAAAGGAAAAACAATACAATAAAGCAGTTAAACAGGAGGACCATACCTGTCTCCAGTTTTAAATTTACCACTCTCAAATAGAAATACAACTAAAATACCTTGAATTTAATCTAAAAAT
TTCAAACTGAGAACATAAAAAAGGAAAAACAATACAATAAAGCAGTTAAACAGGAGGACCATACCTGTCTCCAGTTTTAAATTTACCACTCTCAAATAGAAATACAACTAAAATACCTTGAATTTAATCTAAAAATGTTTACCATACCTCATATATATATTGTATTTATCCCAATAGTATAACTTTAGACATCTCTTAAATGACTT
TGGCTGCCTGTTTGATGCTGTAAGAAAATAATATTCCAAATACTATTCTAGATGTGCATCTGAATGCCTAAAACACTAATGAAACTCGGGGGAGGAGGGTAATACATCCTGAACAGAGTAATCCACATTTCCACGTCACATGAGAGTTTGAAATCCCCTATAGCCTGCATTGAGAAGAGGAGAGTGGAAAATATAGCTATGAAAAT
CACTAATAGCCACTAATGCTTGGCATATATTTTTTAGCTTATTAATAGCATACAAGTGCTGTAAAATGCATCATTCGATCATTGTGGACCTTTTCTACCTAATACAAAGTTAAGTTGTTGTGGTTTGGTTTGTTTTCCTGTACTCTAATAGGTTGCCTATCCCTCGTCCAGGTGAAGTTTTGGGATTAGTTGGAACTAATGGTATT
TTAAGAAAGTATTTGGGGGGAAAGTATAAAACTGTAACCCTAGTGTTTTAAGAACTTGACATGATAAAGAACATTTAAGACCTTCAAGTGGTAAAGAAAAAATACATATGTGTAGTAAACTTAAGAGATAAAGAACGAGATGACTAAGTAGTTCTTAATCTAAGCCCCTTTTAGTAATCAATCATatctactttcatctatgattt
gtccccagccccTTGAGAAATGTTTTGTGAGAGATTATTCTGTTTATACAAGTATGAGCTCTGGCAGGGTGCTTCCAGTTAGTTTTGAAGATACATGTGAAATACATGGAGGTGGGGGTAGAGTCTGCCTAAAAGCTCCCTCCGCGCTGTGTTTGCTAATTTCTGTTCTGGCAATAGATTGTTAAATCGTCTTAGTCCATCTGTCC
CGTTCTGTCTGGGTCTGCCGTACTGTAGAGAAAGTAAACATTCAGGTCTGTCTGTGAGACATTCTACAGTCATTTATAAGTTCAGTCTTATAAAATCACCAATACACAAACACATTTTGGGCCCATATATTATTATATTTCGTTCTCACACAAACTTTGAGATGTAGGGTTTAAAGTTGCTATTTGAATAATTCTTTCAAAAAGTA
TTTAGTCTTTGCAGTTGTTTATTCTGATTTGAGGGACTGTGTTTGGGGTGTATGTGTTTCTGTGTGACCATCACCACAGATACATTAAATATTTTGAAGAAATACAGTGTTAATAATGGGAATAGTAGTGTAGCAACTAGAGTTTGAAAATGACTGATAGAGTCAAGTGGTAGGAACTGTCTCTAAAATAAAATTCTGGAAGGCAG
acaggctttacacagcaagcgctggactaccgaagactatatatggagagtgtgcagttcccaataaaacaTTATAAAAATGGTAAGTAATAAAAACAAAAATACATGTAAATTTAAAAACTCttttcatttatatgtgtatgggtgtcctgcatgtttgtgtgtgtgtgaccacatgtatgcagtgcgcgtgaggtcagaacagg
GAGGAGCTCGACCAGCGTGAGACAGTCTGCACTGGGCCCTAAGTTTACTCCTCAGTATGAGGAGGACAAAAAGGCAAGACTAACAAACACAGAGACAGATAATACATTTGACCCTGTGGATGCCTATGAGATTAGTGTAACATACTCTGTGTCCATGTTGCAGTAACAGCTGGCTGCTGGCTACGGGAGACACAGGACGGAAGGAT
AGCAGGAACAAGGACACTATCACCCATGTCTAGCTCCTCAGTCAGTGTAACTCCTTCAAACTCACCGTCTAACAGCAGAAGGTCTGGCCTATGGGAAAAGAATACAGGGCGTGAGGTTTCAGGAGATGCGTTACGGCATCCCAGCGTGTTCCAGTCACGTTCTCAGGCTGGCGACTCACCTGGCAAAGAGAGCCCGGGCCAAGGCC
GATCCCCTTCCCCCCATCCCATGGAAACCAGTTCCTTCCCACATTTCTCCCAGAATGCGGTGCTACCATACTGGGCCCTCTGAAAGCACCTAACACTATAAATACAATGTCACCTTAAAGGAAAGCAGGCAGAGTGATGCCTGAATCGGGCTGCGACAGTATAGCTTTCGGAGAGGCCATTCTGTCTCTCGTAACACCTAGGAGAG
AGACCGATGGGAGGAGCCTCTCCCCTCAGGCCAGAGTGACTGTGGAAGACACAGGAGGTGCTTCCTGTATGGTGGTGTCGCCAAGAATCCCCCTAAAGTGAATACACACGGCAAAACGGGGAACGGGAGGGTGATGGGGGACTCATGCCACCCAGGAGttttttttttttttttttttttttCATTAGGATGTGGTATGCTAAGGT
TCCTCCGGAGAGACATGTGTGCCCTGCGTCCTTGTCAGTGGAGGAAGCCGAGGGCAGGGAACATGCTCTCCAAAGCAAATGACACGGCTCTTAGGAATTGAATACACCTGTAGAGATCAGCCAGCGGTGAAGCTTAGGTTGAGAAGAAATGCCATCAACACCTGGGGCTTCGGGACATTTTCTTGACTGGCTTTAGCCAGGCCATG
TTGAAGTGGGCCCACAAACTGGGCAGAATGAGACACTGGCCAGGGACAAAACAAGTAATCAAGTTCGTCAGGGTGAGCAGCCATGATTGGAGGCATGAGGAATACATAGTTGCTGGAAAGACAAGGTTCAGGTTTGCTTTGAGATTGCATAGCATGGTGACACTTATAGGTAACAGGGCAGAGACAGGCATGCCTTCCGGAAGGTT
GTATGCGCTAGGTTGGGGGGCGTGGCTTATCAAATCCGTGTGCTTCCTGGAGGCGTAAAAACTGGTTCTAAGAATGGGCGGGGATGGATCTACCTGGCCAAATACATGTTTGGGAGACCAGATGGACAGCTGAGGGAATATTGAGTGTAAAGGGTGACGGACAGAACAGCTCTGTCATGGAATGTGACCGAGAGCCGCAGGCTGAA
GATCCCCTTCCCCCCATCCCATGGAAACCAGTTCCTTCCCACATTTCTCCCAGAATGCGGTGCTACCATACTGGGCCCTCTGAAAGCACCTAACACTATAAATACAATGTCACCTTAAAGGAAAGCAGGCAGAGTGATGCCTGAATCGGGCTGCGACAGTATAGCTTTCGGAGAGGCCATTCTGTCTCTCGTAACACCTAGGAGAG
AGACCGATGGGAGGAGCCTCTCCCCTCAGGCCAGAGTGACTGTGGAAGACACAGGAGGTGCTTCCTGTATGGTGGTGTCGCCAAGAATCCCCCTAAAGTGAATACACACGGCAAAACGGGGAACGGGAGGGTGATGGGGGACTCATGCCACCCAGGAGttttttttttttttttttttttttCATTAGGATGTGGTATGCTAAGGT
TCCTCCGGAGAGACATGTGTGCCCTGCGTCCTTGTCAGTGGAGGAAGCCGAGGGCAGGGAACATGCTCTCCAAAGCAAATGACACGGCTCTTAGGAATTGAATACACCTGTAGAGATCAGCCAGCGGTGAAGCTTAGGTTGAGAAGAAATGCCATCAACACCTGGGGCTTCGGGACATTTTCTTGACTGGCTTTAGCCAGGCCATG
TTGAAGTGGGCCCACAAACTGGGCAGAATGAGACACTGGCCAGGGACAAAACAAGTAATCAAGTTCGTCAGGGTGAGCAGCCATGATTGGAGGCATGAGGAATACATAGTTGCTGGAAAGACAAGGTTCAGGTTTGCTTTGAGATTGCATAGCATGGTGACACTTATAGGTAACAGGGCAGAGACAGGCATGCCTTCCGGAAGGTT
GTATGCGCTAGGTTGGGGGGCGTGGCTTATCAAATCCGTGTGCTTCCTGGAGGCGTAAAAACTGGTTCTAAGAATGGGCGGGGATGGATCTACCTGGCCAAATACATGTTTGGGAGACCAGATGGACAGCTGAGGGAATATTGAGTGTAAAGGGTGACGGACAGAACAGCTCTGTCATGGAATGTGACCGAGAGCCGCAGGCTGAA
TGCTTGGTGAGGCACTAGTGGACCGTGTGGTCGCTTTGACTCTCCAGTTCCTTCCCTGTCCTTTTGGTGGCGATGGTGTCTCCTCAGGGTCTTGCTGTGAAATACATGTGTTTTCATAATCACATAATCAGTTCGGGGCTTGCACAGCCCCTTTGGGGATGTTCCTCTCTAACCTTTACCCTTCGAGGTCCTGTTTCCCATGGGCC
ATAGGTGTCCGCGCATCTGAAGCTGCAAGAGAAGGATGAAGGCAGACGGGAGATGGTGAGTTTGCTGCTCCAAGCCACACGTGTTCCAGAGCATGATGCAAATACATGTGAACTGGCAGGGGTAGAGGGATGCTTGTTCCTTCCTTCCAGATATTTTTCTGTTGATTTTCTTTGCCTCCCTTTGAGCATGTGTGTCGGGGGAGAGG
TTTTTCTTTCTGACTACTTTTACACCCAAACTAACCTATATAGATAGTGTCACTTCTAAGACCAGGCTGGAGAGAACGGGCCAGGCCTGATGGTTGTAGAAATACATCATACGGGCAGAAGGACAGCCACCTTCTGGTGGACTCTTATTTTTCCGCTTCCCTGAAGAAATCAGGGTGCATTTTGTATATGCAGTGCTCCTCGGAGG
GGGCCAATGAGAGGACTCTACATATAACCAACTGTATCTGTTTCTAGTCTTAGCCTTTATCTCAGGGCCCTGGGCATGGGGTGGCCACTGTGTCAGTTACAATACAGATCTGTTCACTGCCTTGATTCGTTTACGGTTTAAGTGACCTCCTGACACGGCTGGCTCGGGGTGTGTGTTAGGGAACTTGCAAGGGAACTGTTCCTGTG
AGGCTGGCTTTTTATTGTAAAAATTATTGTACTTATAATCTCTTGCGTCTTAGTAACTACAATTTTGTTTCTAACAATTATTATTAATGAATGCAGAAAGAATACAATTGTAGGAAGAGTGGAAATGGAGGAGATAAGATTTCTCCATTATTCCGATGTGTACGTACAGTAGTAGAGGAATCTAAGACACCTTGGTCTTACCTTTG
attggcagagggagagattgactccttcaagttgttctctggcctccacctgagtgggtgtgcatgtgcacaTGACCACAGTACTGCGCACAAATGTAATAATACATCTTTATAGGACAGGAGTTGGAAGATGGGTAATTCTGTGACAGTGTTTAGAGTTGGACTGACTCCCCACCCCTTTATCTCTAGAACATGTTTATGGGAAG
ctctttggccacctgcacacaaatgacatacacacacagactcacagaatgacatataaagtGTTTTAAAATCTTAAAGAAAAAAGGAAAACTCAAGGGAAATACATTTTTGTCAAAGGAAGACCCAAAGAGGGCAAGGCAATTGGTCATCTAGGAGAATCTTGTTCATGCTTAGTTGGGTTTAACAAAAGTTTGTTTGTGGTTCT
AAGAGGGCAAGGCAATTGGTCATCTAGGAGAATCTTGTTCATGCTTAGTTGGGTTTAACAAAAGTTTGTTTGTGGTTCTAGAACCCGAGGTCCTGTCTGTAATACATGCCTCCTTTGCAAGCAAGCCTGCCCTACTTTTCTACACTAACTGGCCCTTCTGCACCCAATTCCTAAGATTCACCCAACATTGACCATGCAACAGTCAG
AGTTCCAGATCACAGTCGCTGGCATGGGCGATCTTTCCTTGGTTCTTTAGCCTTTGGGTCCAGTTATAGCCTTTTATTAGTGATTGTTTTACAAAAAAAAAATACATTTTTGTCTTGAGCCAATGACCAATTGACGTCAAGTGATTTGTTCTTGATTCTAACAGTGTTTTGGGAGGATAGAAAGTAGCTACCATGGCTGGACACAG
GTTTTAGAGGTGGACGTCTGACTTTGCAGTTTTTGATGTGTTGATTGTAAAGATGTAACCTCAGGTTTAGTTTCCCCATTTTTGAAATAGAAGACCTGCTAATACACTTTTTGATGTGTGTACTTTTTGTCTATTTTATTCTCATAGAAATGAGGTAGAAATGCAGTCCTTTGGTTTTTCAAATACGCCTGTTTTAATGAATGGCT
TGAGGATTTTGGGTTCCAGCTTGGTGTGGCCAGTTCTGTTCCAAAAGCACTTAGTGTGTGTGGTATTTGTTCTTTCCTCAGGGGATGAGTTTATAATCAGAATACAGTGGTAAATAGGAACTAGAGTGGAGAGTGGCGGAACATGTCTGTAGAACCTGCCACCACTGGCCTCTTCCCTGCCATTCACCTTTTCCTCTTTGCCTGGT
actcatctccagtcTTCATTATTCTTAATGTACTTGCCGATCAGCTCAATTTTCTTATTCTGTCCAGAGCAGTAGTAGTAGTACTACTACTACTAGGAGTAATACAGATAAGTAACAATCTGTCTAGCTTGTGACTATATTGTTTTTGTTGCCCACCCTCTTTGAGTTCCTGTTCTTGGGTGCTAGTATTGTCTGGGTAGGACTTA
CCATTAAATCAAGGATGATTTAAATTCCTGATCTTCCTTTCTGTGTCCCAGGTTCTGGGCTTAAAGATGTGCACACCACATCCCTCTATTAGAAAGGATTAATACATTATTTGAATAAGAAGTCACACACGAGAATATAAAACTAAATTTTCTGGACAGATACTCATAGTCACTAAGTTGTACTTTTTTGTTTTATTAATAGAACT
aggcaggaagatttttatgcattgaagacaagtcagagctacataggagtgctgatctggattatagtgttacaaactatcttcaaacaaaAGTCTCAATAATACAAATGTAGATTCCTTTATTCAATAAGTTTTGAATGAGTTCTTCTAGGTTATTGATGTACACAGATTATTTTTTTTCCTGTACTCAGAGACTTTAGATTTCA
TATGAGTAGGTGTTCTTAAATACTGAAATAGTTTCATGGCAGTGAATCCTTACTGAATAAAGGTTCTGTTCATTTTAGAAGCAGGTGCAAGGTCGCTATGAATACAGATCATACATCAAAACCTATAAATATGCGCACACTGAAAATTTACCCTGGCATATCTGTGTCTGTATGTTGGACAGTATGTGGGAGGGGTAACACAATAA
CCCACCTGCCCTCATATAATTGAGATGCATCAAGTATCAGGCAATAAATGGTGAGTTTCTTTTGGATTTAAGTGCAGGGAACAGATCCTCTGTTCTGGGGAATACATCTCTACCTACTTCACAGTTCTAGGCTCTGAATACGACAGAGGGTATTGTATGGGACAACTGCAGCCTCTCTTTACCATTCCTGTGCAGCTGTAATGGGC
CTTTAAACAAACTTTGTTTAACTTTTGTGTGGGTTTGCAATTCCATCTTTCTTTATTAGTGTTTTCAGTGCAGACAGTAAGTTTATAGAACTGCATGTAAAATACAGGATTAATACAATATGGTTTTGTTTCTAGTGGGATCATGAAACCTGGTCTTAATGCTATTCTGGGACCCACAGGCGGAGGCAAGTCTTCGTGAGTATAAC
CTTTGTTTAACTTTTGTGTGGGTTTGCAATTCCATCTTTCTTTATTAGTGTTTTCAGTGCAGACAGTAAGTTTATAGAACTGCATGTAAAATACAGGATTAATACAATATGGTTTTGTTTCTAGTGGGATCATGAAACCTGGTCTTAATGCTATTCTGGGACCCACAGGCGGAGGCAAGTCTTCGTGAGTATAACATACAAATAAA
ATGTGAATTAGGTCAAGAAGAGGAATTGAGGCAGTGGGTGAGCTTTTTAAATCACCAGTCTGTCTAGTTTTGGCTGAGCAGACATTTGGGCATCAGTGAAAATACAATGACTGTAGTTTAACCCTCCTGCCTATGGTTATTTAATTCCTTAGAGGCCATGGGTAGTGATGATTGTGAGGAATTGTTGCGTTTCTTGGTACTTGCTA
TTTGTTAAGCATATGAGAAAAGGATGTGTTAGTGAAGGGAGAGTGAGAATGGGGAGAACTTGGCGCGTTCTGTCTTCCCAAGCCTTCCCTGCCTCATCTGAATACACCTTCTCTATTCCAAGACCATCAGGGTCGTGTGTCCTTGTGTTGCCTTCTCTTGCAGGTTACCACTGTGAGCCCTACAACAACCCTGCAGACTTCTTCCT
AGAAGGCAAAGACCAGAATCTTTTTAAAAATGAATTCTAACTCTGTGCAATATAATGTCTATTTAAATAATGAGGGTCAAAATTTATGTGTGTGTTTGTGAATACATATATTATTATAGTTTTCTGTATCCATAAGATGTCACTCTGTACAGCTCAGCTGTTTTTCCTTGATATGTAAACTAATTATAATAAATAAttttattctt
ACAAAAGTCAGAAATACCAAAAACTCATAGGAAGTCTCCTTTGTTCCACTGTACAAGACTTAGCATAGTTGTTTCAAGTTTGATTTCTATTTGCTGTGGTAATACACAGGTGAAATGCAACTCTGGGGGAAAAAGTACAGGTTATAGTCAGTTATGGagggactgaagcagagaccatggaggaccgctgcttatgacttgtctcc
GTAGCTGATGCAGTTACACAGGATAGAACAATGAATTCGTGACCCAGAGGAGTTGCATGATGATAATGTCTCCAGTGTTATTTGCTCAGCAAATAAACCCAATACATGGCAGCTGCACTGACGACCCCTTTTCTTCCCAAGGACTGAAGAGGACGGTGGAGGCTTTTTTCATCATGATGTTTACCCTTATAATGGTGGCTTATACG
CCAGAGGATAAGGGACTGTTGTACATAGTTTACATTGAAACAAACCTGAAGAGAAATAGAGTGTAATACTCAGCAACTCCACTGGTTTAGTGATTACGCAAATACAAAGCAAACAGCTGCACTTCAATTCACTGTAATGAGTCTGATTATCTTAATTACAATTTATGAAAACAAGGAAAAGTTGTTACTATAAATTAACTGTATTT
GATGCGCTCTTTCAAAAATTAAATAGAATTCTAATAAATTAGATGACCTTCTTTTAAAATGTCAATAATTTTTATGATAATTGTTAATGGTTTGATTTTTAATACAGAAATTAATGAACAAAAGAATGCTGGTCTCCTGAACCTTCAGTTGTAGAAATAATTGCTGATAACAGGATGACTTTTCTATTTTTGGTTGTGAAAAGAGA
CACGTCAAGTGTGACCTGATTTCATTCTATTCTCTAGTTAGAAGAGAAACCTCCTTCTTCTCCCAGGTGCCCATATTTTGGCTCTTTGGAATAATGATTTAATACAATCTTTTATTGCTGGAGTAAGCTGGTTTACCAAACGACAGTGACTATGTTCTTATTGATAATAATGTCATTGGTGTTGTAGCCTAGATCCAAAGAACTCA
AGAGCTCCTCCATTCACAGGACCTGCAAAGAGAACAGGGGGCATCAGGGATGCTGTTTGACTCTCATGCAGACTTACTGAGTGTGGGTTTCTCCACTTTAAATACAGGTGGTTAATTTGGCGACAGGATGTTTTGATAATTTAACAGTCTGGCCTGTTGTTCAGGTCTCTTCTTTGGCCGCAGGGCCGGTTATCCACCATTTGAGT
ggtcaccgttgacaacatagcaacttcgagggaggtctaggttacataagacagtctcaaagaaaaaTCCATACCTAACGAACGTGAAAAGACAACATAAAATACAGTTAGGAATTCGACATGCTACTCAACAGAAAGATCAGTTAAATTACTTTCTGCTCTTTCTTGTCTTTGTCCACATTCATCACAAAGTTGGAAACTATGAA
AGACTCATTGAACACAGGCCCCCTCTGCTGATGTGATGGAGCTGCCCTGACAGAGATGATAGACAGCAGAAGCACTGGGTGCTGCAGAGCTAGCCGTGGGAATACAGGCTGGCAGCTGTAATGCTCCGTGTTGCACAGGCACAGACTTCCCAGAGGTTCCACACGTAAGGAAAAGCTCACCCCTGCTCAGCACACAAATGCACTGT
gtgtgttgcctttttagtctgttgatagtgcccttggtgcagGCATGGCTTTAGCTTACCTATCTATTCTGCAATTGTGGATTTGGGGTCAGTTTTCCTGAATACACTTGATTTGTTTGAATGTGAGTGTTGGGTAACAGATTGGATTCAGTTAGTCTGACTTCTCAAATAGCTGTCATTATTATGGTTGTTGTCTAGTTTGAGTT
ggtcacctttgacaacatagcaacttcgagggaggtctaggtcacataagacggtctcaaagaacaaTCCATACACAATGAGTGTGAAAAGTCAACATAAAATACAGTTAGGAATTCGACATGCTATTCATCAGAAAGATCAGTTAAATTACTTTCTGCTGTTTCTTGTCTTTGTCCACATTCATCACAAAGCTGGAAACTATGAA
TGGTCTGTTTCAGAGAGGCCACGGAGTATTGAGAGACAAAACTCTAACCATCCTACATCTTACAAGAAATCCACTGGGTACCACAGGCTATGGGTGATGCAATACAGAGGCTACCATTGTGTGTGTGGGTTTTGCTGGTTGGTTCTTTTGACAGCTTGAAGGAAGCTCTGTTCATTATGAAGAGAGAACATTGTcaaaagctggtg
ACCCCATTGCCTTGGGAACACAAGAACATGGCAAACCAGACAGCAGCAGACGTGAAGAAAGGAGAGCAGGGTAGAACTGAACGACAGTGAGACCGAAAAAAATACAATAATGTCATCGAACAATAAATGAAGAGAGAAGCCAGATCGGTGAACTGTTAGCAAACTCACAAAGAAAAATGCACACCGATAGTAgacatattacatca
CCCCGGCCTCTTCTCACTTTGTGTGTATTTGGACTCCAGTAAAAGGTAACCCTAACGAAAGCTATTTAAAATGTTTATTCTTTGAGAATTTCGAGAATTTAATACATAGGACAGATTAACCACAGTCAGCCTCACTTAATCTCCACTGCTGCCTTCCCACAGAATTCCCCTCAAAGTTCTCTCCCAACTGGAACTtcctcctcctt
TGTTATCTTTGGCTTATTTCCTTCAGTTGTTTATCTTTTGGAAGTTGTGATCCACTCTCAGTTAACCTCTTTAATGATTTGTTAAATATTTACCTAATTAAATACATTTATATTTAATTGCTGAAATAAAAGTCAGGATCTTTCCAGGAAGTTGTGTTACTTTGTTTCCACCTGTTGTTTGTTTCTTTGTGATGTTTTGTACGCAA
TGTTCTACATAAAGACATTCATGATGACAGTGAAATTAATGTAGTGGAGACTGAATGAACAGCATACTGAATTAAAAACACAAAACATTTGCTCTTTGGAAATACAAAGAAGCCTAGCAAACTCTTATTTATAGTCCCAAAAAAAAACTGataaaaaattttaaacataaatcaataaattaataaaaCTTTCCTAAGTTTTATTA
gaagaggaggaggagaaggaagaggaagaggaggaagaggaggaggaggaggaggaggagaagTTGCTTTCTGAGGACGATCAGCAGGCCTAATTCTCAAAATACAGCAAGTACATTAACTGGATTGGGTCCCCATGGTTAGATAGAAGGGAAAGGTAATCATGTGGATCATGTCTTATATTCAAAATTCTGGGCTGTCTTATAGC
AGATTCGTTGAGCACAGGCTCCCTCTGCTGACGTGATGGAGCAGCACTGACAGAGATGATGGACAGCAGAAGCACTGGGTGCTGCAGAGCTAGCTGTGGGAATACAGGCTGGCAGCTGTAATGCTCTCTGTTGCACAGTCTCTGACTTCCCTGAGGATGCAGACATGAGGACAAGCTCACCCGCTCTCAGCACACAAATCCACTGT
AGACTTTGATGAGCATGTTTTGGTTTATACAACTGTGACAAGCCTTAAAATAGAAAAGTGTGTCTCCACTGTGTGCTATCTAAAATAGGTTGTGGGTGTGAATACAGTTTCCAAGACTCCTTAACAAAAGAACTCCAAACACTGTATATGAAATTGTGTCCTTACGGAGAGATTTTGTAAATCATAAAGAATGTAGAAATGACATA
AGAGAATATTTTGCATTTTGATTTACTGATGAGAAAACCTGTTTGGAGAGAGACCTTATTTCTCACATATTCTCTCTCCTGGTGTGGCCTGGGCTCTTCTAATACAACTTCCTTTCCAGTTCCTGGTCAGGAGGACATGGATGGGAAAGTGAAAGCAGAGGAGGCCATCCCCATTCTTCCTCCTCATAGGTTCATCCTCTCAGGAG
CATCACTATGAATGTTAGCTACAGTACCTGATTCAAGTACTTTCGATTGATTGGTGAACCATATAAAAAGTTGCAAGCATATCATGCCTACCATCCATTAAATACAAAGGACCATTATTAATGGTGTGTTAAAAACTATGAATTTTACAGGGAAGGTACAGTGAATAACTGTTAATAAACAATGAATAACAGAATAAACTTTGACA
TAAGAGATTTAACATATCGGCATATTTTCTTCTAAGCTATATATCCAAATCAAATCAATGAAAACAATAGTAGAAACTGAAGAAATTGTAACATTAAAACAATACACTAATTCTATTTTCATTTTAATAGCATTAGGCAGAAATGAGATTTCCTTTTCAATATACTGAAATATGTGTTTCTTTCATTGCAGGACATATCTCCTGAT
GAAGTTTTGTCCCAGGAATTCGTTGTGTAGCAAAGCCTGTAGCATAAGCAGGAACGGGGAAAGGCAAATTATTTATATGTCCATAACTTTTCAAAGAACAAATACATCTATATCTTCAAGTTCAATATTTACTGTAATTTGCAAAAAAAAAGTTCAACCCCAAGCACTCAGACCACAGTCTTCCCAGCTAAGCAGTGTCTCCCACC
TCCAGGACGGAAGTTCCTGGGCAAGAGCTGGGCAGGGGGAGATTATAGCTGATGAAAGGACTTGGGTCATTCATTTTAGTTGCTACAGTTGGAGGACGCAAATACAGCAAACAAGACAACTTACCCTAAATCCATAATGAGGAATGCTAAAGTACCGAATCCACGAGAGTACAGGCAGGAAGCCTGTATCTAGTGACAGACCTGAA
CTAACTGTTCCATAGACCGTCTATGTGTGAGTAGTTGAATCTTTGACAGTGTGACAGGCCAATTATAGTGACTATTCTAGTAAAATTATTGCCATCTAGGAATACATACTGGAAAAACACtgtgcctgcctcatatcatgtccactggacacagctaaagtccttggaaaggaaggagtgccaattaagaaaatgcctctgtaaga
CTCTTATTTATATGGACATATTCATTCATCTCCCACCCTTCACCCAATGCTCCTGAGTCACTGAAGAACTGCATTTCATAGTTTTGTAATACTCCATCATAATACACAGGCAGCTCTGGGCTTTAGAAGGTGACCGGACTTCACTTTTACACTCTGGGATAGGATGAGCGTGACTAACATGAACCTGATTTCTTGCCAGCCTGATG
GAAAGGCAGCTCCTTCTCTACTACAGACCATAATAGGCTTTAGCATATGGCTTCACGTCCCAAGTACTGATTTATCAAGCAAATTCCAGCTCTACGAAGGAATACAGGGAAAAATGTTCCTCTTAGAAAAACACAGTTTGCACTCACCAGCATGAACACAAAGTAGATGGTCACCAGTAGTGTTGTTATAGCTGCTACGTTCTCCC
gtgtgtgcgtatgtgtgtgtTCTGTGTATAAGGATGTATGTCTCTGTGTTAGTGAGTTTATGTTTTTGTGACTTTGTGCGTGTTTCTGTATGTATGCAACAATACACATGGATAGCTATCTAATAAATGGTTTTGCTCTACTGGCACTGCCTCAAATGTGTGGCTTAATTCTACATTCATTATAATGCACAGAATCTCTTAGCGGG
CCATACGTACAGGTAACCATGCATGACTGCGTTTTTTTTTCACAAGCATCACTGAGTGTGaaataaaataaaaataaaaatCTGCTATTATTGATACAAGAATACAATCTACGggggctggagggacggctcagtggttaggagcaccgattgctcttccagaggtcctgagttcaaatcccagcaaccacatggtggctcacaac
AATATGCAGTCAGTGTAAAAAGAACAAAAAATATTTCATAAAATCTGGGTATGATGGCATATCTGTATAATCCCAGCAACTAGGATAACCTCAGGAACTCAATACACACTTAGATTACATAGTATTCCTATTCAAAAAGACAGACAGACTgagagaatgacagacagagagacagagaggaggggggaagagaaagagagagagaa
atgctacacacaatcagatggacagacacacatacaTacacatgcacacacacatacatgcacacataggcacacatgtccacaACTAAATAAATGACTAAATACATGTAAAAAATTTAAAGAAAATTCTTTGTCTAGGGTGCAGTTCCATGAGTGTTGGAGACCTAGGCGGACACAGCCTGGCAGGCCCAGAGTCTGCTCCCAGA
GAAGAAGATGCTAGAGATGAGTTCAATCCTGGAAGGAAAGTTAAAGTAGATGAAGCACAGAGCCAGGGTCCTCAGTCTCACATAAGAGGTCAGTTCCAGAAATACATTTGAAACAACAAGGGAACAAAGGCCTCTGGGTcagggcttctcaaccggtgggccatgacccccttaggggtcacagatcagagattttcattagaatt
TGGCATAAAAAAAGTGGGGCCTAGGAGTCTGATCTAGTTAACTGGAAAGGCACAAGTCTATAAGCTGGGTATCTGTCTCACATAAGCAAAGGAAATTTAAAATACAACCCACCAACACTTACTTGTGGTATATAACCAGATGTACATTTGAAATTAGCAGGTCGAGGTTTACCGTTTATCAAAATATCTCCTGATAATCCACACGG
acacatatacacaaacatacacacacaTGGATACACTTATACACATGCACACACAGCTTATTTATAGAGAGGTAGTCTGTGTTTCTTGAGAACATTATTCAATACAGTGTTGTCTTTAGCTCATGGACATACCTGATGCTCGACAGTCTTTCCATCACACGTGTCTGCTGACGAAGTGGAAATCCGCTCTGCACTGTTTCTCTGTA
TGAGAAGCAGATATAACAGAGTACATAGACCCCCATTAGACACCATGTTCCTAAAAAACAAATGAGCAAATTGAACTAAAGATAAAAGTTACCTGTAATTAATACAGAAAGGGACAGATAAGGGGGCAGATTTGTCTTATGTCAAAAGCATATTATGACACATTATAAGTTTAGAGGAAGAATAAGTTTAGAGAAAAATAATGACC
CGTTTTACCTTAACATTTGCTTCCAAAACAAAGCGAACCACTGCTTTATAAAATGGAGTCACTCATGGTAAGGCTTACTCTGATAATTACTGTCCTACATAATACAAAGAAACACAGAGATGGGCACAGCCCAAGTTCTACCCTATTTCTCAGATGGCCAGTACCAGGAGCTTCTAAGTTCTGATTTTGACTGTCGTGGGATCCAA
TGTCTACACAAGGCTGATCATCTGCGTTACAGCCCATGAGTTTTATCTACAGCCCCATGCCTTTGTAATCGCCAGAAAGCTGAAGGGCCATCTACCCTGGAATACACACACAACTGACAGAAACGCAGAAGAGGCTGTGCCTCAACAGCTTGGGAGAAAAGAACTGACTTTGCAAGTTTCCCTATGATCTCCCTCCACACAGCTTT
ctccCAGGTGCTGTGTTCAGTTAGGacacacacacaaacacaaacacacacacaGAAAAAGAGGAGGGCTCAAACACACAAAAGAAAATTAATCTTTTAAAATACATATGGAGAGATAACTAATAATAAATGTCGGTCCATTAGCTCTGCCTCAAATTTGAGAGCTATTTCTACATTCGTCATAATGTACAAAATCTCTCAGTAAG
CCATCCACCTACCCACATGAAGGTTGCACCTCGAAAAATCCTTTGTACTCACTTTACTCACGCCTGTACTTGAACTTGAGGATGCACTGGTGACATAAAGAATACAGCTGAGAGGAACTCCCACGTGTGCCTCTCATTACTTCATGCAACCGTTGAATCAAATGTCCTACTTGGATTAGCCATTATAGTTCTTCTAAGTGAAAAAC
GCTGGGACAGTGGAGGTGGGCAGACTTCTGGAAATCACTGGCCCATCAGTCTGGATAACCACTGTGCACAAGCCAAAAGAGAAAATTGGTCTCATAAATAAATACATtgtctcagtttgggttttattgctctgaagagacactatgaccaagaagtcttacaaaggacaacatttaattggggtgtcctacaggttcacgggttc
ATGGATTTTGGGCAAGTTAATAAACTGAGCAAAGATAAACTGACTGAGAAGTGGGTGGGGACAAGGCCCGGAAGTGGGTGGGAACAAGGCCCGGATATAGAATACACTGTAGGTGGCAGGAATGAGCTAGGAAATCTCTGCCTCACTGGTCAAAGCCTGAACCCCCTAGGAGGCACAGAATAAGATTGGGGATGAAGTGGCTCATG
GCTGGGACAGTGGAGGTGGGCAGACTTCTGGAAATCACTGGCCCATCAGTCTGGATAACCACTGTGCACAAGCCAAAAGAGAAAATTGGTCTCATAAATAAATACATtgtctcagtttgggttttattgctctgaagagacactatgaccaagAAGNNNNNNNNNNNNNNNNNNNNNNNNNNNNNNNNNNNNNNNNNNNNNNNNNN
tgcagatacacagatatacaggcagatagacagagacagacaaacaaatagacatatagatagatgatagatatatacatacatagatagatagaTGATAAATACACAGATACACAGACAGACTGATAGAGAGacagacagacagatatacctacgtagatacatagatagttacatacatacatacatacatacatacatacata
TATATTTTGGTAGTTTTTTTTTTTTTGGTGTGTGCTTTTAGAGAGGTCCTTTTTAATGGTATCCTTGATCTAATTTCCTCTAAGGCTCTCGAATCTTCTGAATACATCTTTCAAAACCATATGCCTGGGATCGTAGGAGGAACCTCTTTTATTATTTCTAACTTTATTATATTGTTATATTAAAAGTCCACACATGGTCAATGTCA
ACAGCACACATACACCCACCCCTTCCCTGTTTGCATGCTGTTGCTGTAGGACATTCCCCTCTCGAGTAATTATTTTGTGACTGATAAGGTCAATTGGTTTAATACATTCTGGGTCAAATGTAACAAAGAATTAACTAACTATAAAGCCTTTTAAATGTAATTTTGAGAACTCTGCTTTTTATCTCATAGGTTTGGCCATCACATTT
atacctacacacacacacacacacacacacacacacacacacacacacacacacaGCTTATTTATAGAGAGACAGTCTGTGTTTCTTAAGAACATTATTCAATACAGTGTTGTCGTTAGCTCACAGACATACCTGATGCTCGACAGTCTTTCCATCACACGTGTCTTCTGACAAAGTGGAAAGCCGCTCTGCACTGTTTCTATGTA
CGAGAAGCAGACATGACTGAGTACGTAGACCCCCCTTAGACACCATGTTCCTAAGAAATAAATGAGCAAATTGAGCTAAAGATAAAAGTTATCTGTAATTAATACAGAAAGAGACAGATAAGGGGGCAGATTTGTGTTATGTCAAAAGCATATTATGACACATTATAAGTTTAGAGGAAGAGGAAGTTTAGAGAAAAATAATGACC
TGTCTACACAAGGCTGATCATCTGCGTTACAGCCCATGAGTTTTATCTACAGCCCCATGCCTTTGTAATCGCCAGAAAGCTGAAGGGCCATCTACCCTGGAATACACACACAACTGACAGATATGCAGAAGAGGCTGTGCCTCAACAGCTTGGGAGAAAAGAACTGAGTTTACAAGTTTCCCTATGATCTCCCTCCACACAGCGTT
GCTGGGACAGTGGAGGTGGGCAGACTTCTGGAAATCACTGGCCCATCAGCCTGGATAACCACTGTGCACAAGCCAAAAGAGAAAATTGGTCTCATAAATAAATACATtgtctcagtttgggttttattgctctgaagagacactatgaccaagaagtcttacaaaggacaacatttaattggggtgtcctacaggttcacgggttc
ACTGAGCAAAGATAAACTGACTGAGAAGTGGGTGGGGACAAGGCCCGGAAGTGGGTGGGAACAAGGCCCGGAAGTGGGTGGGAACAAGGCCCGGATATAGAATACACTGTACGTGGCAGGAATGAGCTAGGAAATCTCTGCCTCACTGGTCAAAGCCTGAACCCCCTAGGAGGCACAGAATAAGATTGGGGATGAAGTGGCTCATG
GTTACCTATGTGCCACATCTACCTAGTGATCTGatttttaaaatattttaattatacattaacaaattataGTTAAATGTATAAGGTAAAAAAGAAATATAATACATGAAAACTTCTGTGAAATAATTTAATCAAACTAAATGACGTGATACCCACCTCTACATCTCTATGGTACTACTTCATTTGAAATATGTTCTCAGAAACTT
AAACAAAAACACTACTTAGGAAACATGAAACAAACCACACACAAAGGCCATTTTCACGCAGTCCAATTTCTTCTTAAACACTGTGAGAGAGGAAGTGAAAAATACAAATTGAGAGTATTTAACTCTTTTTAAAAATCTTTGGAGAAACAGCTAGTAAAGGTCTTCCTTATGGCTTCATTTTCCAAGAGCATTTCCACTTCAGGTTT
AATCTCTTACACCAGCATGAAGCAAGGCAGCAATCTGCTCCCTCAGTGAGGGAATCGGCCAACCGCAGCCTTTACTGAATTCCAAATTATTATGGTTTCTAATACAGTCCCAGGAAATGTCTTTTAAGAACCCACTAGAAATGGCCTGTTAGCTACATCCTAGGACTGACATTAGAGCAACAGTCACAGAAGAAGAGGANNNNNNN
ggggggagcagagggagggaaaatgtggcagggatggaatatataagatgaggatTTAAAAATGTGAACAATGGCATGGTATGTATAGGATCCACACACAAATACAGGAAACATGAGCTCTCCCGCTCGGCCTTCAATATACAGCACACCCGACCACCTAATGAATGCCTACTTGTCACGAATTCCAAGTCTCAGTGGATATATAA
TTCCATTAGGAGTAGAAAGTACTCAACACGTTGTCCATTACTTTAAGATACATGGTTTCTAATCATATCTGACAGTATATTTTGACCAGAATCCTGGGAGAATACAAAACGCATATGTTTATAGACTGATAGCATGTTAAATGGAAAGTTGAGGGCCCTGCAATCTGAAGCCCAAACAGTACAGACTCTGGAAAAGTGAAGGTTTC
ATTGCCTTCCACATTGTGATTCCAAAATGTAACTAACGTGCAGAACATCCCCCATGAAAAGAGAAGGCATCGCCTTTAGGGGTTGAAACACTAATTCTATAATACATTAAGTACCTTTACACTGTTGATTTTACTATCAGTTGATAGTTTTATGCAGGTATGTTGCAGTCATGGATACTAATGATGTGGTCTGCATTTTTAAAGAA
ACTCCATGAAATATATTTTAGATGAGCTACATACTATAAAGTCATGAATAAGAGTTAAGGAAGGCAATGGTTTCTTAAAGGAAGGCAGACACAAAAACACAATACAAACATGTGGACTTGGGAAGTTTGGATGCATTGGCTCTAGATGCTGCATACAAACTGGAGAGAACACCACCTTGAATAGCTTTGCTGTGCTCTAGGTTTTT
GCTCTAGGTTTTTTTCCTCCCAGATGAAATCAAACACCACATCCCAGACATCATCAGCCAATGACCTATCAGCACTTCTGCAGACTTCCATTTTATTAGGAATACAAAGGACTCCAGAGAGGATAGGAGCCACACAGCAGATGACAGCCCTCCCCAGCTCGACCTCCACAGTCCTCCCTCCCAAGTCCTCCCTCCCCAGCCTCCCT
CAGTGTGTAGGTGCAAAGGCAGTGAGAACAGCACCCAACAGATCAGCTGCAGCACTCAACAGCCAAGGCATGGACTCATCATGGAGCAGATGTGGATTAAAATACATGACACAGGCATAgaaaggaaggaaggaaagaaggaaggaaggaaggaaggaaggaaggaaggaaggaaggaggaaagaaaggagggaggagaaggggga
ATTGCCTTCCACATTGTGATTCCAAAATGTAACTAACGTGCAGAACATCCCCCATGAAAAGAGAAGGCATCGCCTTTAGGGGTTGAAACACTAATTCTATAATACAGTAAGTACCTTTACACTGTTGATTTTACTATCAGTTGATAGTTTTATGCAGGTATGTTGCAGTCATGGATACTAATGATGTGGTCTGCATTTTTAAAGAA
ACTCCATGAAATATATTTTAGATGAGCTACATACTATAAAGTCATGAATAAGAGTTAAGGAAGGCAATGGTTTCTTAAAGGAAGGCAGACACAAAAACACAATACAAACATGTGGACTTGGGAAGTTTGGATGCATTGGCTCTAGATGCTGCATACAAACTGGAGAGAACACCACCTTGAATAGCTTTGCTGTGCTCTAGGTTTTT
GCTCTAGGTTTTTTTCCTCCCAGATGAAATCAAACACCACATCCCAGACATCATCAGCCAATGACCTATCAGCACTTCTGCAGACTTCCATTTTATTAGGAATACAAAGGACTCCAGAGAGGATAGGAGCCACACAGCAGATGACAGCCCTCCCCAGCTCGACCTCCACAGTCCTCCCTCCCAAGTCCTCCCTCCCCAGCCTCCCT
AGTTATTTAAATGCTCTGAGCAATACCCCCACCCCATACTCCGAGGACAGTCACACATTGGTAACAGGAGGCCCCGGTCAGCTAAAATGCCTTGCCTGTGAATACATCCAGCGGCTCCCATCGTGCAGTATTTTACACTGGGAAGGAATCTCTGAAGGCATCCTATGTTGCAGCATGCACAACTGCACAGGACTGGCTACATCAGA
GAAGGTACCCAAGACCAAGACTTGAGTCCCAGGGAACATAACATTTGAATCTTAACGATGTTTTCCTTTGTGGCTTTGCTTTCTTGAAAGTAATTTAAAAAATACAACTTATGTAAACCAATATATCGAAATATTATTCCCATAGGCAGTCAAAACAATTTATGTGTGTCATTTTTACATCATATTTATTTGTTTGCAAACTAAAC
TTTGCGTCATTAGCTGTCACGACTGTAGTGTTGATGAGCCTTCATTGGCCACATTTATCACTCAAGCATTCTGTATTTTCATGATGAATATAGTTACAAAAATACATAAAAGCCCTTCCCAAACTCCAGGTATTTTTTTCCTTCTAATCCAGAAATGGCTCCTATGGCTGGAAAAACCATTATAGACTTGTTCTTGGACTCTGTGA
ATTGGCAATTTGCATGCTTGGCTTTTGCAAGTTTGCCTTTTTTCATGTTTCCCTTGTGTTAGACATTGGCTCCTTCATACCCTTCCCCCTACCCCCCCCAAATACATACATTCGCATCTCTTTCTTGGATGGAAAAATCCAATTGAAAGTATATTGTGTCTATTGGAGTTTTAGACCCTAATCCCTCTCAGTTATTTCAATTAACC
ATTGGCAATTTGCATGCTTGGCTTTTGCAAGTTTGCCTTTTTTCATGTTTCCCTTGTGTTAGACATTGGCTCCTTCATACCCTTCCCCCTACCCCCCCCAAATACATACATTCGCATCTCTTTCTTGGATGGAAAAATCCAATTGAAAGTATATTGTGTCTATTGGAGTTTTAGACCCTAATCCCTCTCAGTTATTTCAATTAACC
GTTAGCCCCAGGTTAGGCTGTTGCAATTAAGCTCTTAATTGCTTCCTGCAGACAGAACGTGTGTCGGGTGGGGTGGAGATAGGAAGTCAAAAGTGAAACAAATACACATGTAATTCCCACCCTTTATTCAGCTGCACATCTCAGTGTTTGTGTAACTCATGGGTGTCTTTCAAATACTTATTTTTAGCCATTTTAAATCTATTCAT
CTAAACGCTGGAGTTCTCCATTTCAGTGCAGAGGGAGAAGCACTAGTCACACTGTGTGTCTGTATTTGGCTCACACCATTTAGAGCACTGCCAAATGTAAAATACATGCTGTTTCCAACGACAGCCTTTCAGATGCTGCAACATACTCCACATCGACTTTACACACCTAGGCGCAGGGAAGCATTCATATTCGTTCAATAGCTTGA
AGATGCATGTTAATTAATGGATTTACATTGAGCCCTCTTATTCTGCCCCATTGGTGTATATCCTTGTTACTGTTATTATCATATTTTAAGGATACTCATTAATACATGTTAATTGTACAAACGAATGGGATTTGCCATGATATTCCAAGACAGACAGTGTCCACTGACAGCTCCTTTTGCTCTTCTCATAGTATCTGTTAATAGCA
TAGTTATTTAAATGCTCTGAGCAATACTCCCACCCCATACTCGGAGGACAGTCACACATCTATAACAGGAGGCCCTGGCAGGTAAAATGCCTTGCCTGTGAATACATCCAGCGGCTCCCATGCAATCGTGCAGTATTTTACACTGGGAAGCAATCTCTGAAGGCATCCTCTGTTGCAGCATGCACAGCTGCATAGGACTGGCTGCA
ATCAGGCCTTGAAAATATTTGGAATTTCAGTCTGATGCCTAAAAATAATTTTGGAAGAGTGAAACTACAGGAGCTGAGACATCAGTGTGCTGTGTTGGTGAATACATGGATACTGAAGTCACTGTAAATGACAGTAATAGTTATGGGAAGAAAAGTGGGACAAGTCTAATGTCAATCACCAATGAGGAAAGGAAGAATGGTAGCTT
CACAATGCCTCAGTGATCAAAGTATGGCCTAACCAGATCATATCTTTCACCCTTACTTGTGCTTAGCAGCTATGCTGACCTCCCTTGAACTGAAGTTTTGAATACAGTGGGTTAGTCTTCAAGATAAATCAGTAATTTCTTAGCAACAAGAATGGACGAGTTCTCAAGTCATTAGAAATAGCCCATGACTTCAATTATATTTCAAT
TAGGGGATTCTGTAAAACCGTTTCATATAATGAAACCAATGACCCAATATCACTTCTGTGGGTGTTGTTGGATCACATTCTCCCTTGGGGACCTTTCAGTAATACATGGACCATAAGTACTTTCTGTCtgtcttagttagggttttactgctgtgaacagatacaataaccaaagcaagtctcataaagggcaacatatatttggg
CTGGACCAACAGAGGTGATAATCTTCTGTTTATTGTGAGAGGCCAGGGAAAAGTGGAATGCAGTGTAAACGTGAACATGGAGGCTCTGAGGGTCAGCATAAATACAGCCATACATGTTTCACGTCTTTCTGTGCTAGGATTAAAAGTCCCACAAACAAACAGTATAAATGtaaaaacaacagaaaattgtctcttacctttggacc
aaacatctcacgaaaggtcccgcatcctGTGGAGAAGCGCCCAAGGACTGATTTTTACAAGAAGGCAAACGTTTACTCCATTGCAGTAAGTATTTGTTATAATACACTCAATCTCAGAGCCGTGGATCTTCCTGAGTTGGAGACTTGATATTTATATGTCTTCTTACAAAGGTCACAAAGACTCTGGTGACAATCTGGATGGATGC
ACAACTCTTCCTCAGATAGTGCCGAAAAGGTTACAACAGACAGAAAAATTAAAGACCAAAATCATTAGATTGCAAACCTTTTAGTGGATTGTGCATTGATAATACACTAGAAATGTAGTCACTCGTTTTAGTTCTAGAAAGACAGAAAGATTCGTAGGACATCTTTTTATTTTTCCCCTGAGCACCGGCATGTCCAGCCTGTGCAT
GCTCTCTTGCATCAATGTGTGTTAAGACGCAAACACATGCAGAGTCTATTTCAGCACATTTGAAAAGCATTTGAAAAGAGGAGAAATGTCATGAACGGAAAATACAATGCAAGCTAGAATGGTGAGCTGTGCGTAAGCCATGAGCATGGAGAAAACAGAGGGGACACAGGTGCACTGAGGGACCCTCGGAGCACAAAGGTGCATTT
TACACTTTTTCATGTTTTCCTACAGTTGTCTATCTTTCTGAAGTTGCTATCCCCTTTCAGTTAACCTCCTCAATGATTTGTTTAACATTTTACGGAATTGAATACATTTATATCAGCCTCTGATACATTATGATCTTCTGGGGAAGTTGTGTTACCTTGTTTCCATCTGTTTATGTGTTTCTTTTTTTTGCACATGTGGGAGTGAA
CACGTCAAGTGTGACCTGATTTCATTCTATTCTCTAGTTAGAAGAGAAACCTCCTTCTTCTCCCAGGTGCCCATATTTTGGCTCTTTGGAATAATGATTTAATACAATCTTTTATTGCTGGAGTAAGCTGGTTTACCAAACGACAGTGACTATGTTCTTATTGATAATAATGTCATTGGTGTTGTAGCCTAGATCCAAAGAACTCA
AGAGCTCCTCCATTCACAGGACCTGCAAAGAGAACAGGGGGCATCAGGGATGCTGTTTGACTCTCATGCAGACTTACTGAGTGTGGGTTTCTCCACTTTAAATACAGGTGGTTAATTTGGCGACAGGATGTTTTGATAATTTAACAGTCTGGCCTGTTGTTCAGGTCTCTTCTTTGGCCGCAGGGCCGGTTATCCACCATTTGAGT
ggtcaccgttgacaacatagcaacttcgagggaggtctaggttacataagacagtctcaaagaaaaaTCCATACCTAACGAACGTGAAAAGACAACATAAAATACAGTTAGGAATTCGACATGCTACTCAACAGAAAGATCAGTTAAATTACTTTCTGCTCTTTCTTGTCTTTGTCCACATTCATCACAAAGTTGGAAACTATGAA
AGACTCATTGAACACAGGCCCCCTCTGCTGATGTGATGGAGCTGCCCTGACAGAGATGATAGACAGCAGAAGCACTGGGTGCTGCAGAGCTAGCCGTGGGAATACAGGCTGGCAGCTGTAATGCTCCGTGTTGCACAGGCACAGACTTCCCAGAGGTTCCACACGTAAGGAAAAGCTCACCCCTGCTCAGCACACAAATGCACTGT
gtgtgttgcctttttagtctgttgatagtgcccttggtgcagGCATGGCTTTAGCTTACCTATCTATTCTGCAATTGTGGATTTGGGGTCAGTTTTCCTGAATACACTTGATTTGTTTGAATGTGAGTGTTGGGTAACAGATTGGATTCAGTTAGTCTGACTTCTCAAATAGCTGTCATTATTATGGTTGTTGTCTAGTTTGAGTT
ggtcacctttgacaacatagcaacttcgagggaggtctaggtcacataagacggtctcaaagaacaaTCCATACACAATGAGTGTGAAAAGTCAACATAAAATACAGTTAGGAATTCGACATGCTATTCATCAGAAAGATCAGTTAAATTACTTTCTGCTGTTTCTTGTCTTTGTCCACATTCATCACAAAGCTGGAAACTATGAA
TGGTCTGTTTCAGAGAGGCCACGGAGTATTGAGAGACAAAACTCTAACCATCCTACATCTTACAAGAAATCCACTGGGTACCACAGGCTATGGGTGATGCAATACAGAGGCTACCATTGTGTGTGTGGGTTTTGCTGGTTGGTTCTTTTGACAGCTTGAAGGAAGCTCTGTTCATTATGAAGAGAGAACATTGTcaaaagctggtg
ACCCCATTGCCTTGGGAACACAAGAACATGGCAAACCAGACAGCAGCAGACGTGAAGAAAGGAGAGCAGGGTAGAACTGAACGACAGTGAGACCGAAAAAAATACAATAATGTCATCGAACAATAAATGAAGAGAGAAGCCAGATCGGTGAACTGTTAGCAAACTCACAAAGAAAAATGCACACCGATAGTAgacatattacatca
CCCCGGCCTCTTCTCACTTTGTGTGTATTTGGACTCCAGTAAAAGGTAACCCTAACGAAAGCTATTTAAAATGTTTATTCTTTGAGAATTTCGAGAATTTAATACATAGGACAGATTAACCACAGTCAGCCTCACTTAATCTCCACTGCTGCCTTCCCACAGAATTCCCCTCAAAGTTCTCTCCCAACTGGAACTtcctcctcctt
TGTTATCTTTGGCTTATTTCCTTCAGTTGTTTATCTTTTGGAAGTTGTGATCCACTCTCAGTTAACCTCTTTAATGATTTGTTAAATATTTACCTAATTAAATACATTTATATTTAATTGCTGAAATAAAAGTCAGGATCTTTCCAGGAAGTTGTGTTACTTTGTTTCCACCTGTTGTTTGTTTCTTTGTGATGTTTTGTACGCAA
TGTTCTACATAAAGACATTCATGATGACAGTGAAATTAATGTAGTGGAGACTGAATGAACAGCATACTGAATTAAAAACACAAAACATTTGCTCTTTGGAAATACAAAGAAGCCTAGCAAACTCTTATTTATAGTCCCAAAAAAAAACTGataaaaaattttaaacataaatcaataaattaataaaaCTTTCCTAAGTTTTATTA
gaagaggaggaggagaaggaagaggaagaggaggaagaggaggaggaggaggaggaggagaagTTGCTTTCTGAGGACGATCAGCAGGCCTAATTCTCAAAATACAGCAAGTACATTAACTGGATTGGGTCCCCATGGTTAGATAGAAGGGAAAGGTAATCATGTGGATCATGTCTTATATTCAAAATTCTGGGCTGTCTTATAGC
AGATTCGTTGAGCACAGGCTCCCTCTGCTGACGTGATGGAGCAGCACTGACAGAGATGATGGACAGCAGAAGCACTGGGTGCTGCAGAGCTAGCTGTGGGAATACAGGCTGGCAGCTGTAATGCTCTCTGTTGCACAGTCTCTGACTTCCCTGAGGATGCAGACATGAGGACAAGCTCACCCGCTCTCAGCACACAAATCCACTGT
AGACTTTGATGAGCATGTTTTGGTTTATACAACTGTGACAAGCCTTAAAATAGAAAAGTGTGTCTCCACTGTGTGCTATCTAAAATAGGTTGTGGGTGTGAATACAGTTTCCAAGACTCCTTAACAAAAGAACTCCAAACACTGTATATGAAATTGTGTCCTTACGGAGAGATTTTGTAAATCATAAAGAATGTAGAAATGACATA
AGAGAATATTTTGCATTTTGATTTACTGATGAGAAAACCTGTTTGGAGAGAGACCTTATTTCTCACATATTCTCTCTCCTGGTGTGGCCTGGGCTCTTCTAATACAACTTCCTTTCCAGTTCCTGGTCAGGAGGACATGGATGGGAAAGTGAAAGCAGAGGAGGCCATCCCCATTCTTCCTCCTCATAGGTTCATCCTCTCAGGAG
CATCACTATGAATGTTAGCTACAGTACCTGATTCAAGTACTTTCGATTGATTGGTGAACCATATAAAAAGTTGCAAGCATATCATGCCTACCATCCATTAAATACAAAGGACCATTATTAATGGTGTGTTAAAAACTATGAATTTTACAGGGAAGGTACAGTGAATAACTGTTAATAAACAATGAATAACAGAATAAACTTTGACA
aacaaaaccacaaaaaAAGAACCCCCACATAACAGAGTGAAGACCAGAACTATACATTAAGATATGCATTAAATAGCATAATGTTAGATTCTTAGACCCTAATACAGAAAATATGAACAGTAGAGACAATATGCCTCTTCCAGAATTCAGCAACATATCAAAAACATGAAAAATTATCTATTGGaagattcaatcttaatagcctt
aggaccaccatccctggggAAAAGGCCTGTAGTCCCAGCACTCAAGTGGTAGCAAGAGCTCTTTGAATGTAGTTAGGCCTCCAATTTTCATTGTATTTTAAATACATAATTTTTTTCAAATGAATTTGAGATAGGCAGCACAGTTTTTAATTCTGGAAGAGATGGTGAAATCGCTGGTTACATCTTTGTACTGACTTTTTAGTCTA
TCTGATCCTGCTGAGGATGTCCTAGGGCTCCGCCTCATGCTCTGGGCATGTAGACTCTCCAGTGATCAGTAAGACAGGGCCGTGGTTCTGTGCCTGCTCTAATACAGTGCATATGGCCTGTTTCTGCCCCTCCCCCCATCCTCCCATGGGTCCCAGCATTTCAGCCCCTTCCCACCACAGCTGTCCCAGCAGGGCTGTATAATCTA
CATAGCCACCATTCTGATCACCTCAAGGCATTCACAGAGATCTTTAGAGATGGGGGCCTCTCTATTTGAAAGGAAGACCAGTATTCGATCGACAGTGAGAAATACAACAGTTTAACACTTAAAAGTCATTTTGTTTTATTTTATGGGAGGGTTTGGTTttttgttttttttgtttgttttttttgttttgttttgtttttgtttat
TGTTTTTCTTAATGAAAACTAAGAGTTTTTGTTTGTTTTGTTTTTTTAGAATTAAATGTGCAGTTACTTCTCTAATTCCTAATCCAAATCAGTGAAAAATAATACAAGAAAATGACCTGAGTTTGTTTCCTGTATCATATACACATATTCTACATTGCTAAGAGTAACACTTCTGATTTTACAGATGCAGACAGGGCCTAGGAATG
CATTTGTTTTTCTTACTGAAAACCAAGAGTGTTTTTTTTTTTTTTTTGGAATTAAATGTGCAGTTACCTCTCTAATTCCTAATTCAGATAAGTGAAAAATAATACAAGAAAATGACCTGAGTTTCTTTCCTGTATCATATATACATATTCTACATTGCTTAGAGTAACACTTCTGTTTTCAGAGATCCAGACAGGGCCTAGGAATG
GTCACTCATTTGTTTGTTTTTATCTTGGTAAATAACCAGCCTTAAATAGTAACACATGCATTCGTGTGTGTGTGTGTACTTACTGAGAGTAAAACTTATGAATACAGAGATCTATACTGAACATAGGAATGGCCTTGGGCTTGGCATGAACTCTTCTGTGATGTTCATCCTCTTCAGAAACAGCGTGAGAACTGTATCTGTCAAAA
CATAGCCACCATTCTGATCACCTCAAGGCATTCACAGAGATCTTTAGAGATGGGGGCCTCTCTATTTGAAAGGAAGACCAGTATTCGATCGACAGTGAGAAATACAACAGTTTAACACTTAAAAGTCATTTTGttttattttatgggagggtttggttttttgttttttttgtttgttttttttgttttgttttgtttttgtttat
TGTTTTTCTTAATGAAAACTAAGAGTTTTTGTTTGTTTTGTTTTTTTAGAATTAAATGTGCAGTTACTTCTCTAATTCCTAATCCAAATCAGTGAAAAATAATACAAGAAAATGACCTGAGTTTGTTTCCTGTATCATATACACATATTCTACATTGCTAAGAGTAACACTTCTGATTTTACAGATGCAGACAGGGCCTAGGAATG
tatctctacctctcatctatccatcaatctatgtatctaagtagctatttatatatctattcatctatctatcttatctctttatctatTCTATGTAAAGAATACAGCACTATTCCTAGTCgatattgacagaagcactttatctctgtcccagtacaaagtgaagataagtagttttctccacttaatgtaaatttattgaactg
ccctaggaacaaaccctggagagctaaaccaatttggaacaatTCCAATCACATAAGCACACCTAGTGTTTTCTACAGAATCCATCTAGACACACTCAGAAATACACAGCACCTTAAACAAGTGGtgccaaggaccaaccttggatcagagatgggttctgagaaaacagggacttgggaatagcaaaaggcatgactagaaggta
TGCTGGAAGAAATCTAAGCAAGAAAGACTTAATTTGAGATTGATAACAAACTGTAATTAGGAACACTGTATTTAAGCACTGTTCCTTGATAAACAAAGAAAATACAGCTTCGTGATCTAACAATCAAAGTGTTTTTCCAACTAAACTATGAAAACTGATTTTTTTTCCAGAGTGAGATTTCTAAGAAttttttattgactatttat
cagagtggctgtaccagcttgtgatcccaccaccaacggaggTTGATAGTACTCATTTATCCAGTGTTCATCGCAAAATGAACAACTTTGTGGAGCACAGAATACAGTGTGAATCTAGACAATTTTGTCATATGCATTTAAATATATTGACATACTATATTATTTCAAGGGAATTCTATTCACTGTCTGTTCGATTTTTGTggact
tatctctacctctcatctatccatcaatctatgtatctaagtagctatttatatatctattcatctatctatcttatctctttatctatTCTATGTAAAGAATACAGCACTATTCCTAGTCgatattgacagaagcactttatctctgtcccagtacaaagtgaagataagtagttttctccacttaatgtaaatttattgaactg
aattctattcatacagataaaaatattcattagtatactgaatgATCCTTATGTGCCTGTTACATACACAAGGATGAAATAATATTGTAGAGAAACTCTGAATACATGCACTCTGATAATGATATTCTatatcataggcatcttcagtggaatgaaggaattcacacgggagagaaaacctatgaaggtgtgcaatacaaagaagg
CAGGGGTAAAAAGTTTTGTCATTTATGAATGAAATATATGAATGAAATTATGAATAAAAAAAATTGCTTTCCCTACTGAGTACTCATTTACCCAGTGTTCAATACAAAATCAACAATGTTGGAGAGCCCAGAGTACAGTGTATATCTGGGAAATTTTGTGACCTGCATGTACAAATATTGTTATACTACATTATTTCAAGGGAATT
ccctaggaacaaaccctggagagctaaaccaatttggaacaatTCCAATCACATAAGCACACCTAGTGTTTTCTACAGAATCCATCTAGACACACTCAGAAATACACAGCACCTTAAACAAGTGGtgccaaggaccaaccttggatcagagatgggttctgagaaaacagggacttgggaatagcaaaaggcatgactagaaggta
