# Supplementary material for: Poly(A)-DG: A deep-learning-based domain generalization method to identify cross-species Poly(A) signal without prior knowledge from target species
Source: PLoS Comput Biol. 2020 Nov 5;16(11):e1008297. doi: 10.1371/journal.pcbi.1008297 (PMC7671507; doi:10.1371/journal.pcbi.1008297)
Supplement: S3 File — The pseudo Poly(A) signal datasets used in experiments. (ZIP) [file pcbi.1008297.s004.zip › negative/AGTAAA.txt]

ctgtttgaggagacttctagtggcttactaaccagcaattcctgaaaaagtatcccaCATGGGATGGTGCATCCTACTGCTTCTGCAACTAGCAATAACAAGTAAATGTTTTAAAAATACTTCATACCTAAGAATTTAAATAAGTTAATATCAAACTTCTTCATGCTCATTTTAGTATGCTCTGGTTTAAAGTAAATGAATTATGA
AGCAATAACAAGTAAATGTTTTAAAAATACTTCATACCTAAGAATTTAAATAAGTTAATATCAAACTTCTTCATGCTCATTTTAGTATGCTCTGGTTTAAAGTAAATGAATTATGATTCATCATTCCATGGGTTCAAGATGGCTAAAGAAGATTTTCTCTGTCTGTGTAGAGTGCTAATGATTCAGGGGTCTTCAGCTATTCTAGC
AAATGAAGATTTAAATGGTCCTAAATATGACTTCACCAGCCTGAATAGATTATGATTTATTTAGCATTAGAGTGAATGTTTTTCATATGTTTTCTTGAAAAGTAAATTAGTTGGAAGGTAGACTGTGCGTTCTAGCACTCAAAGCCTAGATAAGACCAAGTATTACATAGCTAGGTAGGAATGGTAAGTAAGTAAGGGGGAGTTGA
TGTAAAGCAGAGCATATTGTGTCTGGAATAATTTGAAAAATTAGTAATTGTAAAAATTGATGATTATTCAGCTGTGGAAATGCTGAATTAGGATATTTGCAGTAAAATGGATAAGGAAGGGAACATAAAGAGAAACGCTTATTCTTATTTATATGTGAATCGCAGCCTGTAACGTGGACATACATAGAAGCAGACAGGTGGGTATA
ACGGAAGTTTATTGAGATGTAGAGCTTGGAAATAGGCAAGTGTTAATCTGAATTGCTATGGGACGTTTTCACTCATGAGTTCATTATAATAAATGACGTCAGTAAATGAAAACAATAATAAGGTAtgggcattaactatgcatgtaattccagcatagggagactgaggcagagaaattacaggttgaacgactagATTCCATCTC
GAGGAGCTGACTCCAAACAGGCGTCTGTTCTTTCTTCAGAGGTCCCCACCATCTCGGATGTGTTATCAGCTGGCTCTACTGAGGCTGCTCTCTGGTGAATAGTAAAGAACAGTACACATAATGTGTAATTAATGGTTCAAGTAACTAAAGCCACAGTTAAGGACTCACGCATAGGGacacagacacgcacacacacacacacacac
GAGGAGCTGACTCCAAACAGGCGTCTGTTCTTTCTTCAGAGGTCCCCACCATCTCGGATGTGTTATCAGCTGGCTCTACTGAGGCTGCTCTCTGGTGAATAGTAAAGAACAGTACACATAATGTGTAATTAATGGTTCAAGTAACTAAAGCCACAGTTAAGGACTCCACTCAGGCTGGACACAAGCTCTGTGTGAGCAGATGACTA
ATATCAAGATTGTTTTGCAAATTTGTGATCAATTCACCATCTGATTATGTTTAAATTTTCTCAAGAGTGCTGGTAATGTTTTGGAATTAGATTGTACCTTAGTAAAAAAATATTTTGACCCAATAAAAAAGTTAAATAAATTTCCTCTTCACTATGCATGCTTTAATCTCTTGACTTAGAACAAATTTAAATGAATGAATTAGTGA
tagtaaatattcttaaccactggcccatctctcaagccACAGTTACTTGAATAGTGTTTAAAATATGCCTAAACCTTTTTTAAAATAAAAGCACAGTTCAAGTAAACAGTTATTAGGTTATGTAAAACATTAATTTATCCTTGGAACAAATTTGTTAAAAAAAATCATACTTTTCTAAGTAAATATCCAATACACCATTGTATCTA
TTTTAAAATAAAAGCACAGTTCAAGTAAACAGTTATTAGGTTATGTAAAACATTAATTTATCCTTGGAACAAATTTGTTAAAAAAAATCATACTTTTCTAAGTAAATATCCAATACACCATTGTATCTACTTTTTAATTATTAGAAGCATATACTCATTAGTGATAAGTCTGGCTTGTGATTATGGTCCCTCCTCTCGTTTGAAGA
GACCATCAGCCAGTGTTATACCACTGTTCATGCAAATATCTCCTTGTTGCTGGCTATTTGGGCAATGTCTAGCTTCCTTACAAGCTCTGTGAGAGTTGGGAGTAAAAAGGAGAAAGAAAAAGACCAGTCTTCAGAGAGTTAAAATCATGGTGAAAGAACAGAAGTTGAAATACCACTGTGTTCTTCTCAACCAATACAGAATTACT
GCTCTAGCTTCTTTGCTTTAAACAGGCTTCCCTCTCATGCATTTTGCCAGCTTTGGTCTCTATTGCCCATCTCACATTGTTGAAAGACCTTAGAAATGAAAGTAAAGTTTGCTCCTCTATTTCTTTTGTCTCCCTGGTCGCCACTTTAGGACAAAAAGAAAATCCAAGGGACAATCCCCATCTTCAAACCTGTCCTGATTGTCCTT
TTATTGTATCCCCCATGTCCGTCCTGGTCCTTCAGGATGAGCTAGGCACAATGGGAGAGTCTGAGAGCTTTCTGATTCAACAATAACTTTAACGATATTTAGTAAATTTAGTGACATTTACATAACATGGGGGATCTGATAAGGTTAGTGAACAGGcacacacacactcacacacacacacaTTGATTAATTTAAATACTTGAAAA
CAGCATAGAGTGACAGCTTAACCTTATTCTCTATGCGGGCACACCGCGTGCAAGATAGAATTTAGGGTAGGTAAGCCTTATGATGTTTTAGGAACATTCAAGTAAAAACATGGGGTTTCTTGTCGAAATGCTAAGATTTCTATCAAGTACAGTTCTGTAAGTTCAGCTCTCAGTCTCTTTCCTATACACATCAGGGTGGAAGAGAA
ACAAGCAAACCTGTCAAGGATGCGAGAAGAGACCAACGTTCCAGGCAGAGGAACCATGTCTTAACTGAAATAGTTGTCAAATGCATAACAGCTTTGAGGAAGTAAAGACATTTGTTTCAAAGATTGCCACATTAACCAGGCATGAGCCTGGTTACTTTAACAATCCCCCTCTTTAATTCTCATCCTTAAATTCTATAAATTAAAAG
ATTGTAATATCAGTTACTTATAAAAATTTGTGATCCTAGTTATTGGTTAAAAATAATCTAAACTGTAGAATTGTTTTTATGAGCCTCCTGCTAAACTCAAAGTAAAACCTCATTATAGggagctggcgagatggtggctcagtggttaagagtcatggagtttgatttctagcacccaaacagcagctaacaagtatctgtaattt
cagcagctaacaagtatctgtaatttcagcttgagaggatccagcatccatttctggcctctgggtactaagcacacacatattacatacacatgcaTGTAGTAAAAAGACCCATGTATGTAGGGTATTTGAGGAGCACATGTAAAATTAAAATTAATCTTTTTGTAAAATCCTCATTACAGCTACATTTTAAAACAAATGAAAAT
AAATTAAAATTAATCTTTTTGTAAAATCCTCATTACAGCTACATTTTAAAACAAATGAAAATACACTACCAGAGAAGAGTCACTTAACCGAGTGGAAGACAGTAAAAGAAGAAAGGAATAAACAATTTGCAAAGCAACTAAATGGGAATGGTCATTCACCTGGGGATAGGGCATGTGAACTTCAAGTGAAGCAGTAGGAAGTTACT
TTTGAATAAAACTTCACAAATGTCAAATTGATATGTTGAGAAAACTCTCGGTTAAGCTATAGATCCCACATTCTTGGCAGATGTATACGTTTGTTGTCTTAGTAAATGAATAAAGTACAGACTTCTGCTGGTTTGTTAGTGATATCAAGGTTTAGCTGCTAGGGCAAGACGATAGGGTAAGAAATTACAAGCACTCCATGGGTGAA
TAGAGGTGAACCTGACGACAGACATCTTTTAAAATACTGCCATCCAAAGAGCATTAGGGCAAACTCTGCCAAATGATGGCTGACGGTCGTATACGCTGAGAGTAAAGGTGGCATTACAAGCTGGTTTGTTTTTATTTTAAACAATAAACAGTCACCTCACAAAACAATATCTGTAAACTAAAACACACCTTTTTAAAGTATACACA
cagcctagaatacagaatttaaaagaTAAAGGATTGCGTGGGAACAGCAAATATTACAAGATTTCTGATAGGCAAGGTTTAAAGAGGGGATAATTAACATAGTAAAGGAAGGTATTTATATATTTGAGAATTTATTTTTCTTTATTCTCTTTTCTGGCAGAAATGTATTACATAGAGTTTTGTATGCTATCATCTAAAATTATAAA
TCATAGCAGTGGGGAAAAGACAGCCAGGAAGTTAGCTTTGCAAAGTCCCAAATGAGCACCCTCATTTCCTGTTATAAATGTCAGTGACAGAACATAGCCAAGTAAAGGTCAAAGCACGGAGAAGTTAAGAGAACGACTCAGAAGGCATGGGCAAATCTACCAGGAAACTGTGCTTCTGATGACAAATGCATTTTTGGGTCCCCAAG
ACTAACCATaaaaaaaaaaaaaaaaaaaccaaaaaacaacaaaaCAACAACAAAACCAGAGTATCTCTAAGTAAGTGAGAGAGATATTTATACTTTCTTAAGTAAAATTTAAAGCACACATAACTAggggctagaggtgcaatgtatatgatagagtcctggcctagcatgcacaaagcctgggttttaatccaggaatctcataa
TAGTTATTTAATGAATACGCATCACCTCTGCTAAACCAAATTCTGTGAGTTCTTCTCCTTCTAATTAGCTCCTCTGTCCCTAGACTCAGACTGAGAACAAAGTAAATATTTACTGTGTTAATGATGCCCAGCTCTTACTGGATGTCTACCCTGTAACACAGGTTTCCCAACCTCTTTGCTCCTGACACTTCGGAGCAAATCATTCT
ATGGTTTAGGGCATATGGCTCTAGACCTTAGTTAGCTGTGTGCTGTGTAAATTATAAACACACCTCTGTTAGAATGATAGCTTCCTCGTATTTATATGAAAGTAAAATAAAATTAATTAAACAGAAATTAGCACGCCGCATTGTAAAGTCTCCCCTAATTCCAGATTTCTTTTATAGACAAAAAAATAGGGTATTCGGAGCAGAGT
CAGAGTGAGTGTGGTGTTTCTAATGGTTGTGAGTTGAGTCTTTCCCATAGGCTTCTACAGTGTCCTGAATCACACTTCACTGACATCATGATCACTTACCAGTAAATGACCTTGTGGAAAGCCTTTGAACACTGTGCTTCTGCCATCTTTGAACTAAGGAAGACAGTACTGAACTTTGAAGGGTGTGTCACAGACACACCATCACG
GCATGCAGTAGTTCCCTGTTCATCCTCTTGCTCTAGCTGCAATTGCATTTTCTTACTTCCTTACCTTGTTTTGGACCTCCACGATACAAGCGTATTTTGAAGTAAATGAGTTAAATATATGTGTACAAGATGACTAATATCAAGTCAGTTTAGTAACATGTTACCTTGGATAGAATATTATCGTTTCTATTTCTTACCTTTTATAT
GTTCCAGTAGAAGATGAGTAGAAAGAAATTCACTCCACAGTTGTGAGAAAAGGGGATTTAAAACCACAATGTCAGAAGCTAGCACTCACAGATTTCTGGCAGTAAAGGCACAAGGAAGGAGCAGATGAGAAATGCCCTAGCAAGCTCATCTAAACACAGCTGCAAGCTCCTTTAACTCTCCATCCATGCCCCATTGGTCCCAAGAA
tttgaaatcatgaaactgtttgctttgttcgtcgaagagttttacttggtcccctaaaaaaaaaaaaaaataaaaaaaaaataaaagaaaaaaaTTATAAAGTAAAATCAATTGATATTTAAATGTAGCATATAGCCAAAACATTACTTCTTCATTGATTACTACATTAGCATCATAGAAATGATACTAGTTCAAAAACAATGTTT
AATAAATTAAAAATAGAAAAACAAACTCAATCTCACTGCCAGACTGTGTTTTATGTTTAAATCTTACACAGATTCACTGCTTGAGAAGGTTTCCGAGCTCAGTAAATTTAGTAAATTATAAAGATAGTTTGTCTCTGCCTTGTGGTATCTTTTCCTACAGTTTTTTCTTGGCTATAGCCAACATTATCTGGATCCCAATCCTGTTT
AAAATAGAAAAACAAACTCAATCTCACTGCCAGACTGTGTTTTATGTTTAAATCTTACACAGATTCACTGCTTGAGAAGGTTTCCGAGCTCAGTAAATTTAGTAAATTATAAAGATAGTTTGTCTCTGCCTTGTGGTATCTTTTCCTACAGTTTTTTCTTGGCTATAGCCAACATTATCTGGATCCCAATCCTGTTTTCCTGCATA
ACCAGAGAATGAGGCAGGTGTATTGTCAATGTTTTTCTGTTATGTAACATTTCAGTAATTTTTCTTCAGATTCTATTCAGGCAATCAGAAAAAATAAATAAGTAAACAAAAGAATATCTATTCCAGTGACAAACAGGGATTATTTGTTTCAGAAATAACATCTATTGAGCTTCTCTGGTGTAACATGTTTGTTAGATACTAAAGAG
CTCCAGAGAACAGAGGTGGGGGGCATTGTTCCTTACACCGTTCTTTTGACACAGATACTGAATCTGCTGTGTGAATAAAGGATCAGGACCTCAGTACCATAGTAAAGTAAGGATGAATTTGGGGGGGGGGGATTTACAGAAATAAAAAGTAAATATGCAGATGGGTAATAAAAACAGGTTCTCGTAAAAATAACTAAAAGTGGCAC
GACACAGATACTGAATCTGCTGTGTGAATAAAGGATCAGGACCTCAGTACCATAGTAAAGTAAGGATGAATTTGGGGGGGGGGGATTTACAGAAATAAAAAGTAAATATGCAGATGGGTAATAAAAACAGGTTCTCGTAAAAATAACTAAAAGTGGCACATTGCCAACCGAATTAAAAAAAAAAAATCACCACTGCTGTGAATGCC
tataaaacaaaaCAAATGAAATAGGTTAGAAAATAAATGTTGACCCATAAGACCTCCAGATTTTTTTAAAAAGCAGTTAAAAAATTGATGAATGGTAAGAAGTAAAGATATGTTCTCAGGTTAACTGTTctaactctaaccctaaccataaccataaccataactataaccataaccctaatcatagctataataagcagaactct
agagagagagagagagagagagagagagagagagagagaAAATGAAGTTAAGCTCTTGGTAGTAGACATTCATATATATGGACTAAACTAAAACTATTAGAGTAAATGATGTGGAAATGGTTTTATGAACTATAATAAATGTTCACAGTTCAAACAGAGTCCAGATTGAGTTCAACTTAAATTTTATGAGTCATTACACCGCATGA
TAAAATTAAAATTCCTTTTTAAAGTTCATAAAGAAAGCTAGTTTAAAGTTAGCCATAAGCCACCACTGGTAGTTGACAGGCTACCTCAGACTCTTTTAAGAGTAAAAATTGTAGAAATCAACCTGAGCAAGAGTCCAATATATCTTCAGAGCTGGATGTAACAGGGAATACTTGTAATCTAGTACTGCCAAATGCTTTCTTTTTCC
AGGAGAAAGAGGCTGGAGAGACTTTCCACGTTTTCAGACTCTCTTCTGTGTTTTAGGTCCCACAGTCTTCATCCGATGAGGTGATGTTTTTCACTGTCCAAGTAAAAGGAGCAACTCATGAGTTCAGGAGGCGGAGCACGGTGCTGGTTAAGAAGAAAGAGAGCCTGGTCTTTGCTCAGACTGACAAGCCCATCTACAAACCAGGA
CCATATCTACTTCACACAAAATCATGTTGGCTTGGAAGAATACCATTTCTTACAACCCAAATTGTACTCTTTGCCCAACATCTGTAAACAAGACCATGGGAGTAAACTTTTTTTtttttttttggttcttttttcggagctggggaccgaacccagggccttgcgcttcctaggtaagcgctctaccactgagctaaatccccagc
tttttttttggttcttttttcggagctggggaccgaacccagggccttgcgcttcctaggtaagcgctctaccactgagctaaatccccagccccATGGGAGTAAACTTAATATTGTCTCTCAGCTTCCACTTACACTCTACCTGAAATCAAATATGATATTCACCACTCTGTCAGCTTAACGTGTTTGTGTGATATCAAGTGACT
AGGTGGGGAAAGCTACAAACCTCTATTTAAGACAGATGGCCTCTCTTTCTTTTACTATAGAGGAAAAGACTTGCAGCTACTAGCGAAGGGGGAGGGGAGGAGTAAATCCACAGACCATTGTGGGGACAAGGGTCCCTAACACATGATCTAGTAAAGTAACACTGCTTTTTCTAATTTCTTAGGCCAAATACAAGGATAGCAACGCC
TTTTACTATAGAGGAAAAGACTTGCAGCTACTAGCGAAGGGGGAGGGGAGGAGTAAATCCACAGACCATTGTGGGGACAAGGGTCCCTAACACATGATCTAGTAAAGTAACACTGCTTTTTCTAATTTCTTAGGCCAAATACAAGGATAGCAACGCCTGCTATGGATTCAGATGGTTGACAGAAGAGAATGTAGAGGCTTGGCACA
GTTCTGCAAGGCAGTCAAGCATTTGTTGTGTACACTGGTCATTATGTCCACTCACAAAAGCAGGGGTTGGTCAGGCTGGGTGCCCAGACTGGCTCTGTGTAGTAAAGGAACTCTCATTTTCACTCTGATGTATCTGACCCATGGTTGCCACCTCTCATTCTTCCTGCTCCAGTGAGAGGTCACTTTTCCATACTCATCTCGATGGA
AAGGTTCCCAGGATTCTAATCATGAAAACAGAGTCAGAAATGCTCACAAAGCAGGACTGCATTCTCTCAGGCGGGGAAAGATCTCCCTCGATGGCCCTGAAGTAAACAGCAGTAAACGCGCTCCACTCggggatcgaacccagtgccttgcgcttcctaggcaggcgctctaccattgagctaaatctccaaccccAACACACTCC
GGATTCTAATCATGAAAACAGAGTCAGAAATGCTCACAAAGCAGGACTGCATTCTCTCAGGCGGGGAAAGATCTCCCTCGATGGCCCTGAAGTAAACAGCAGTAAACGCGCTCCACTCggggatcgaacccagtgccttgcgcttcctaggcaggcgctctaccattgagctaaatctccaaccccAACACACTCCGCTCTTTTCA
TCAATCGCCATAGGTATTAGTGAAGACGTGCTTCTTTACTGATAAGCAAACCAGGTTAAGCTTAAAATAATTTCAGCCAAATAGACACAGTAGTAGCAAAAGTAAAAATGATACAACCAGTGGGATCGTATTCTGTAACAAAAACTGAGATCAGTATCAATTGCAGGCACATAGTTCATAACTATGCTTTTCTATGAGATTTAGCG
AGAGGCACTGAACTCTAAGGAGCTGTGTGGGAATGAGGTACCGGTGGTCCCTGAACAGGGCAAAAAAGACACGATCATCAAGTCCCTGCTGGTTGAAGTAAGTAAACGTGCCTACCTGACAGGATATGCCAAGGCACAAGAGCGAACTCAGTTAGGGTCTAATGATCTTTAGGATGTCAACTCTTCTAATGTTGAGTAATGCACAG
TATCTTTCTTGGATCATACTTACCTTGGGAGAGGATGGATTCATTTAGAGGGGAAAGAATTAAGGATAGAATGATGCAAAATTTTAGTTTTGCATTCCTAAGTAAAAGCAAACATAAAGTTACTGCATGTAACATGGACATGTGACGATACTGTCATCAATACGTAGCAAGAAACCTTCCAAAGGTCAAGAACCATCCCATGTTGT
ATGTGAAGCTGGGCAAGCCATCCAGTCACTGATGGTTCCGCTCCTTCATCTGCAAACAACTCTGTTCCCCCTGGAGTTGTCGAATAGAATAGTAACGAATAGTAAATGTGAAGACAGTGGGGTCTGTGGCCCGGTGGTGAATGTTACAAGAGAATAGCTGTCATTACCTACTACTAAGATGTCACTTCCTAATCTAAACCTGACCC
CTTCTCATCAGCAGAGAAGTGTTTAATTTGGGAAGGGAACCAGACTAAGTTTTGGCTAGGAAACAGCAGATAGGATCACAATGGTCAAAGTGACATCATAAGTAAAGACCTAATGCCAAGAAAGCACTCCATTCCCATTTACATATATTTTCGACATCCCATATCACAAAACTTTATACAGGGGGAGATCAAAATTAATTTGCTGA
ATGAGATCCTTTAGTAATCTTGGTCTTTACAGAAAAAAATTCTGGGAAGATTTAAATGAAAGGAAGTAGTGGCTTTTCCATTGTAATTCTACTATCAATAAGTAAATCTAGTCACATACGGTATAATACGTTTGGAAAACAGCATGCATGTATACAGCAGGAATCAAGTGGCCACAGAACTCACAAACACTCGGCTTGCTGCTCTA
ATGCATAATTATGATTAGTCAGTCATTACATCATCATCTTCATCAACAGTTGAAGAGGGGACAATACCGTGAATCTCAGCTGGCCCTTGGGCCTCGTGATAGTAAAGCTGCAGTCCATCCATGGACCAATAATTGAAAAGATGGGAACAGTAGCCGAATTATTCAAACTTCTATTGATAGGAATTTTGCTGACACAGCAACAGTGA
CTTGATTTTTATAGAATTCTTTGGGTCTGCGTCTGTATTTTTACAAGATGGAAAGGCAAAACTGCTGAACCTCTGAAGTTTAAGAGAAGATATAATAGATAGTAAAACTGATATTATGTATAGATCCCTCCATGAACAGAGCCATGTGCTGGCATTGATTAAGGCAGTTGTTCCCAggctggagagatggctcagcggttaagagc
AAAGGAACGGGGATTGAGCGCTGAGCCATCTTCCACACTGAGCTGGAGTCCACAGGTCCTTTAGCAAAGGTGGAAGAGTAGGTCACACTGGTCCTTCTGGAGTAAAGCTATCTAAACTGGTGTCCTAGGGAAGCAGAGGGTAGATCCTTGTAATCATCCCACTCCCATCTGGGTCCCAGCTGTCCTCACCCAGCCCTTTGATTCAG
CAGGCTGGGCTGCATGCAGTTTTCTGGCTTAGCCGCTCTCCTGAGGCACCCTGTGCAGAGAGAATTCCCACAGGAGCAGAAGTTCAAGGCGGGCTCTTTGAGTAAATCCTAGGCACGTACGGTGTGGAGCTACTCCAAGAGATAAAGGAATCTGATGTAAGTGCCCTTCTTGAAAGAGATCACAGAGACTGTTGGGGGAGTTATAG
ttgaacctacacgcgtgcagacaaatcatctgtacacataaagtaaaaGAAGTGTGTTTTAAAAGGTAATCGTGGGGAAAGGAGACAAATTTGAAATGTGAGTAAAATATCCAATTAAAAAATGTAAAAGGAAATGTTAATCGCTATAAAAACTGACAGCaagctgagggaacatgtcagagctggggggtgggggtggaaggaag
GCCAAGAATAGAGGTACTCTGGTTAGCAATCAAAAGGGTTTAAATATGAATGCAATTCCTAAGAATGGCAACAACAAAAATAGATCCATTTTCTTTTCTAAGTAAAAATAGGCCAGTCGCTAGAAGGTATCACAATGTGAAGACATTATTTTGAAGCCCTAGTCAAAGAAGCAAGCCTGTGGAACTGGCCACTGGGTTTCTACTTC
ACAAGAAAAACTTTATTTACAAGTGGGAGTGAGGGGAGTGGGGTTGAGCAGATGGTAGTCCTGGAAGAGGGTCCCAAGGGGCAGAGGTTGGTGATGTCTCAGTAAATAGTGGTACTTCATGAACAGAGCCTCCACCTCCAGCTGGGGGCTCCTGGGCCCGACCAAGCACTGGGCTAAAGCGTGGAAATTGGGCGTTGACAAAGTAC
AGTGAACAACAATCGTTTTCCGTCTGGACTCCAGCAGCCAGTCTGGGGACAGGAAGGAAAAGACAGGAGATAGTTCTACAAAGGGCTAAAGCAGGAGAGAAGTAAAGATGGGGAGCCACGCAGGACGGGATGCAGGCCCAGAAGAACCCCTTCCTCCCAGCCTCTGAACCAACAGTCCCCACTTACCTGGCAGCGCCCTGAGAGAG
CAAGCCAAGCTGGTGACTGGTGTGTGCCCAGGGTGAGACAAGACCTGGGCGCAGCCAGAGGAGGGTCTGCCGGGATAAACAAAGGTGTGTGGTGAGGAACAGTAAAGACCAAAGCACCAAGGGGgctgctttccagagggtaaaggtgggtccacactcactgcaggtgactcacaccacccctaactccagctccagggggtcag
TTTCTAAATAACTGCAATTCAAGACAGAACATTAATAAAGAAAAGTCAGACCTGAAGGGAACTACTGGTGAGATCCAAGTAATTTCTGAGCATAGGTAATAGTAAAGGACAGCAGgggcggggggtggctcaacccattaatcccagcacatgaataggtagacacagctctgtgagttcaagtccagcctggcccacagagttcc
gagccaccatgtggttgctgggaattgaactcaggacctctggaagagcagacagtgctcttaaccactgagccatctctccagccccATACTTTCAAACAGTAAATGGCAAGTCATCGAAGTGTCTTCACCAAGGGAAACAAATAACCACATGAGCACTTCACAAAGATCAATTTGGACATTAGAGGAGTCCAGAATGGAGAAAG
TAATGGTGTGTACCATCATAcctggctggctttgaattcaccaccttccttcttcagcctcctgagtgctgagattatcaagcctacTTGTCATGTTTGAAGTAAAAAATTAATGTCTGAAggctggtgaaatggctcagaggttaagagctctggctgctctttcagaggtcctgagttcaattcccagcaaccacatggtggct
GCCTGCAACTTCCAGCACCTTTGTATGAAGACCCCCCACCCCTCGTCACCCTCAGGTATGTGTTTGCTAGGTATCCAATTCAACCTTTAATGTGCCCTGGAGTAAAGCTATACAGTGCCATTTTGCCCTGGCTCGGCTTCTTTCAAGCACGGTCCTCCTCTTCCACACTGCTAACTTAACATTTTTTAAAATGGCTTTTGCGGGTT
GGCATGCATGGTGACCAGCCCTCCCTTGCTATATGGATGTCCACTCTCACCCGGCTCTTTAGGAATCAGGGTCCTGGTCCTGTGGACCACCCTGGACCTGAGTAAAAGGAGCAGAGGAGAGATGTACGAACCAATGTTGTAGATCTCCGAGCTGCCAAAGCGTACGCCATTGGGGTTGAGGGTGCCATCACTGCAGAGACAAGAAG
CCCCTATGGGGACTGATTATGTAAACAGTGTCCGTCACCAAGGCAGGAGAAATCAGGGCCATGGCGAAGAGGGTCCTGACGAGATGAACTACAAAGCCAGAGTAAATGCAGCAGGCCTTAGTCAACCTGGTGCTCGAGCATCAGTCACCCTCCACCGTGCCCAGAGCCCCTCCCCCAACTGCCACTTTCACTGAACAAGCAGAGAG
CCCGCGCACACCTCCCCTGCAGTCCTGCTCTATGAAGTGCCAGTCTAATGGACACTTCCCACAGAGAAAAGTCCTTTCTTTCAAAGGCTCTGTAAATCACAGTAAATAACCATTGCTTTTGTTTCTCTTCTAAAAATGAAGAAAAGAAACAAAACAAAACAAAACCAGGGGTGGCTCTGCTCTGTGCTCGCTGAACCAGCAGTCCA
GCAACCAGGTCGCTTCAGCTGTCCCTAGAAGATCAAAAGGTCCTCAATGATAAAAAGACACCCTTGGCCTAATCCACCAACAAACTACCAATGCCAGAAAAGTAAAGGAGGGGTCGTGGCAGCCAGAAACAAACAGCATTGTTCCCCAGTGTCCTGGGGGATGTGGGATCAACACCTACCCCCACCCCTGCAGGGACCAAAATCTG
CCCACAGGACTTCTGGGGCAACCCCTCTCTTCATACACGTGCACGTACATCCAGAACCCCTGGGGAGAGCCCCATCTCTGTGTGCACATACATGCACATAAGTAAACTCAGGACTCCAAGAACACACCCCCCCGGGGCAGGACCCCAAGTACCTTTCACGACTCGCTGCAGCTTCTCCAGGTGGCCGTGTTCCTTGCCGTTGTAGA
caataaataaataaataaataaataaataaataTTAAAACTAAAACCGAAAGGAAAGAACTGGACAGGTAGACTTCACTGGTAAAACTTATTTTTTTCACAGTAAAATAAAATCCTTGCCAAATCTGACTGAGGAGAAACACCTGGCTCTCACTCACACAGCCCCTCGTTGAGTAGCCATCACCTCAGATTGTCTCTGTGAGGGAC
ATCCCACCATGGTGGGTCTGACCTGAACCAGTGCTCACCAACCAATCAGGTGCTGAAACCGGTGGCCCATGCAGAGTGACACAGATGGCCAGTCACCCAGAGTAAAGACGGTCGCTGTCCTACTTCCATTCAAGGAACATTCAAGCAGCTGGAGCGTATTATGAGAACGAGGGCAACAGGCTGCAGGCTGAGCCCCTAAGCACATG
actgtgatttgctgttatgaatcataatgtaaacatctggtatgccactcctatgaaagggttgtttgatctccagatgggAGCCGCTGCTCTAATCAGAAGTAAAATCGACTGTCAGATAGAGCTCAGAGAGAACAGCACATGATTATCTCAGCACAAAAACAAGACCCTGCACCTCCCCCGTGGTCCACTGAGGGGAGCCAGCA
AGACACCAATGCTCCTAAGGGCAGGAGAGAGGCTGGCAGGCACCTGAGCCAAGGCCTCAGACTGAACTGCACCACAGGGGAGGAACCCAGGGGAGGAAGAAGTAAAGGGTGATCAACACCCAAACCCGACATGAGCACTGTGCTGAATGTGTGGGTCAGAAATGACTGTAGGCTCTGAGACCTCAGGTCTGTTCCCCCCTGAGGTG
agcatgaggctgggccttgaactaaaatcCTCCCTCGATCTCATTCATTCTTATGCCAAGCCCAAGGATCTGACCCTTCCCCTGGCAACACTTCTGACTAAGTAAAACAAAAATTGATAAATAGTAGAGAAAACTGGCCGCTGCCAGAGCGAGACAGTGACAGCAAAGAGTACAGCACACCGGGTTCTTTTCAGAAGCCATTAGGG
ACTTCCAGAACTCAGCCCAGAAGTCTGAATACGACCGGACAGACCAGTGGTATAAGTCATCGTAATTCCCTaaaaaaaaaaaaaaaaaaaaaaaaaaaCAAGTAAAACAGCAACTCTTCAGCCTGGCCTCTAAGGGTGGCCCCGTGGTGGGAAGCTACAGGTCTAAGAACCTCACGTGCTACTGACTCGGTGACTCTACCCCTGGA
GGCCAAATGTGAGACTTTCTGGCTCTGGGCTCCAAGAAAGGACCTGGACAGCAGCCGTAAGATCTCAACTCCCTGCAGGCCCTGGGCAGGGTGTATACAAAGTAAATCTAGCAGGAAAACCACAGGGTCCGGGGCTTGTAATGCTTGAGGCTGCACTGACTTTGCTGGGGACCTCAGACCCTCAGACAGACCACTCTGCCACCCCA
aataaaggggaaggagaggaAAGATAGACAACTCTATGAATGTTTGAAAAATATCACAGGGAAACCTTGTTTTATGTTAACTCAAAAAGTTTCACCTGAGAGTAAAAATCTTCCCACCAGCTACATCTAACAAAAATCCATTTGCAAAAGactgccattgccactggtaactgtcaaaaagttgaaagtaagaccttgttactgaa
aataaaggggaaggagaggaAAGATAGACAACTCTATGAATGTTTGAAAAATATCACAGGGAAACCTTGTTTTATGTTAACTCAAAAAGTTTCACCTGAGAGTAAAAATCTTCCCACCAGCTACATCTAACAAAAATCCATTTGCAAAAGactgccattgccactggtaactgtcaaaaagttgaaagtaagaccttgttactgaa
ctatctatctatctatctatctatctatctatctatctatctatctatctatGTGTGTATATGTGTACATACACACATATATAATATGACAGATTTTACTAGTAAATTTTACTAGTAAAATTGATGACACCAACTACTATAACTATACTATTGATAAGTGGATGATGCCCAAATTAATATTATATCTTTCGGTATCAGAATAAAGA
tatctatctatctatctatctatctatctatctatctatGTGTGTATATGTGTACATACACACATATATAATATGACAGATTTTACTAGTAAATTTTACTAGTAAAATTGATGACACCAACTACTATAACTATACTATTGATAAGTGGATGATGCCCAAATTAATATTATATCTTTCGGTATCAGAATAAAGAAATTGCACAAAGG
GATGCAAAATCAGTACTTGAATTGGCTTCACAAAAATCTGTAGCAAAATCTATAAAATGGTTTATTGAAGATATATAAACAACAAAATAAGAAATAAACTAGTAAACATGGTTTTGAGGTTTCACATAAATCATTTGTTGTTTCTAATGAGCTGATAGCTTCCACATTTTGTTACTTTTATTATTAGCAAACATTTTTTTTCATTC
GAAAAGAGATAAGAATTGATGTATTAGGATGCTATTTTCAAAATCTCTATTGTAAGTCTGGAGATTTAAATAGAATGTCTACCTGAAACTGGGATGATTCAGTAAATAGTAAGTTTGACAACAGCTTTCTCTCGGCAGAACGCCGTCAGGAGTCACGGAGATAGACATAGTGTGCACCAAGCTTACACATCTCCAGATTCTGCTGT
AGTCTGTCTCCAGTGCATGCACATGCGCATGCGCGCGCGTGCGCGCGcacacacacacacacacacacacacacacacacacacacacactcacTTATGAAGTAAAGAAAGGATATTTAGTGAGCCTGTGCCTAGTACATATCCACACATGTCTGAAGGTCGAAGGCAGTGATTGGTCAGTAGCTTTCTTTTGGATTTCTCTGTGC
ACCAATGCTATTTCTTCTCCACATATAAAGAATGCATAAAAATGAGAAGAAAAGACCAAATTTTAAGCTTAAATGTAAAAAATATAGGTTAGAGACAAATAGTAAAATACGAATAAGTGGCTAACTTAGTTACAAAAGTACTATGAATATAAACATTGATATTTCTAACAACAATTAGATCCTAGCTAACAAAGACCAGGGACCAG
ctTATGTACACACTGGGGTTGACTCAGGACATCACACTTTCTAAGCATGCGCTCTGCCCTCTGGCAACACTAGCCTTCTTGTAGTTATATGGGCCACATTAGTAAATTTTAACCAATGGGTGTAATAAGCTCCTTCCATTTTGTAGCAATTTTAAAGTACTCATTAAGACTAGAGGCCAAAGATGGTTAAAAACCCAAGGTTTTAA
TTAGACTGGAATGACATGGGGTACTCTACATAGAAGATTTCAAGCAGAGGATGGGTTTCATTATCCTGAAATGTGAAAGCCATCATTTCTCCCAATGTAGAGTAAATGTTTTGAGTTGGACTAGAAGCAAGGACCTGTAAGAGAGGGAGGATGTTGTCAAAATCTGGGCTAAGGCATTGTTGATGTAATTGGGGACTATTTAGAAT
tgtgtgtgtgtgagagagagagagagagagagagaACCTATAAAACTTAATTTTACTAAAAAAAAAAATACCTGAACATTCTTTGTAATTTTAGCCAATAAGTAAAATAATTAGTCAAAAAGCTAGAATATGTGTAAGCTCTTCTAGAAAACATAGCACAAACATTCGTTCATAAACTCCGGGTAATAAAATGATGGGGGACTTCA
CTTATCAGACTGATAACAATTCTATTTTTAATAAAGACTTTACAGAGAATGATATATGACAGACACAGGACATTGATATTTTTGACTAATTAGTCTTCACAGTAAATGCACTTTTAACAATATACTTAAAGCTGTGCAGTTCATCCAACTTCATTTTATAATAGAAAGCATCCTAAATTAAAAATAACAATAGAAATATATCAAAC
CTAAACATGGTATTCTAATATACATTTCCAGAACGTTGATCTCCTCCGGCAGCTTAGGCTAATAGCCAAGCATCTTTGAACACTGGAAAATAATGAAGACAGTAAAATGCCCACATGCCTATTAACGATCATGTGGGTTTCCAGGCAAGTGGAGTACAAGCCTTTTACATGAGGAGAGTTTCTTGAACTAAAGGCTTTGAGGCTGG
TCTCACTGTAGGACTTGGGCATTCAGAGAACCCAGGCAAAGCTTCTGTGAGAAAGTGATGTTCGGGTGGGCATAGGGACAAGTGACAGTTGGCACTTTTTAGTAAACTGGAAGACTTCTGGGTCTTGAGGTGGACTGTGAAGAGGAggagggggagaaagaagggggaggagggagaggaagagggagggagggacagaaggaagg
gtgaatttgggaggaagatgtatgtgtaggttcaggagaattggtgggatatgatcacatatccctgtattcatgaaatttctccaggaataaaTTAAAAAGTAAAATAGATGAAAGAGAAATGAAAATAAATCTATTGTTGACACAGCCAGGTATAAATGAGGTTAATTTACCTAAATAAAAATTGATAGGAAATATAATTAGCT
TAGTTTACCTCAGTGGCTTTTTATTTGGGGGGGAGGAGGCGCCTGGAGAAATCTCCACCTTTGAATTATTCTAATCCTATGGAAAAACGTATGTGTGAAGAGTAAATGGCATGAAATGCAGGATGGTGGTCTGGCCATTTCCTTGAAACTTTAAATTCTGATGCGGAGGCTGAAGGGTGGGGATGGGGAGTGATCTTAAAGGAGAG
gggctctggggacatgatgtttaactagaTGTTAGCATTTCAGAGCTGTTTGAAGAGATAGGAAATGGACAGTTAGTGATAGGCTCGATGTCACCGTGAGAGTAAACTAGGGTTCGGTAGCTGCAAATCTTGTCCTTAGGACCCCTCAGTGTTAGGGAGCTGAGACGTGTTTTATGGAATAAGCCAGTGTGGTGACAGCATGGACT
AGAGTGAGCTCATTGGGGAAATTAGAGCATTGCTTTAGACACAGTAATTCTGTCACACTCCGTGGCTCTATAAAGCCTTACATCTAAACTTTAAACAGTAAGTAAATGTTGAATACTTGCTGTGCCCGAGGTGGCATTCCGGGGCTGTATCAGTTCTGCAAAAGGTGGACTAGCAGGCTCCACAGAAGGCACTCGCCTGCACAGAA
GGTCCAGAATGGTGGTCCTCAGTCGTTTTTGTTCCTCAGGAGATGGAAAGTACTTCTGTCCCCTTGCAGAGAGAAGACGAGAGCGCATCAAACACGCTGAAGTAAAGGTGTTCCCTAAGCAGGGTTCCTCAAAGGATGAATTCCAATAACACTGATCTCTTCCCTTCAAGTCTTCCAGAATCTAGAGAGGATGCCTCAGCCTCCGG
CTTGAAGTTACCTACTTATTCCTATAAGAGCTTAGTTTATGCAGAGAACTGAGGGGTTTAAAAAGAATAGGAAAAGTTGCTGGTTTATTCATTCTAACAAAGTAAAAATTTTAAAATTCCTCTCCCGAAGTCGCGTGCATTAGGTACTTCTGAGCCACACTAGCTCTCCTGGTACCACCCTGGTCACCATGTCTTGTTGTGCTGCC
ccagggccttgcgcttcctaggtaagcgctctaccactgagctaaatccccagccccCAAGGATATGTTTCTATTCATTTCCTGTTGAGTATTGGCCTGCAGTAAATTATAAGCTGTGTGCTCAAGTCTGCATTTGTGGTAGTGGTCGTGGGGGCAGGAAGTAGCCATTAGAAATGTGTAGGTGTAATTGGGGAGGGAGGGGAACC
AATTAGTGTTAATCATTAGGTGATGTGAGAGGGAAGAGAAAGAAGAGCTAGAGCTTGGGTTTCTGGCTTATGTGGCCGGGTGGATAATGGTATTGATAAAAGTAAAAATGGGGGTGAggggctggagagatggctcaggggttaagagcactgactgcttttccagaggtcctgagttcaattcccagcaattacatggtggctca
TATAATCTTCTTGTGATCCCCATAGGAAGATGGTAGGTGCTCAGTCACAGTGGGGTTTGTTCTTATTGTTATTGTACAAATAACAAAACTACTTCTTAAAAGTAAAACTAGgggattggggatttagctcagtggtagagcgcttgcctaggaagcgcaaggccctgggttcggtccccagctccgaaaaagacccaaaaaaaaaa
attggggatttagctcagtggtagagcgcttgcctaggaagcgcaaggccctgggttcggtccccagctccgaaaaagacccaaaaaaaaaaaaaaaaAAAGTAAAACTAGTGTCCAAAAGAAAGGCAGCGACATGCCTTATTTTGTTTTACTTTGCTTggagacacctgcctcagtttcctaaattctgggattacaaatgcgaa
TATTTTGTTTTACTTTGCTTggagacacctgcctcagtttcctaaattctgggattacaaatgcgaaccactatacctggttCGTTTGGGACCTTCTACCAGTAAAGCCAACAGAACTCCAGTGTGGATGTAGTTCGGGATGCTGCCAGAGGGGTGGCCTGTTAGAGAAGGACTTGGGTGCTGTGGTCAAACAATCACAGGATAGG
ccaggacagccacggccacactgagaaattctgtcgaaagaaaaaGTTTCTTCTGGTGTCGTAATTATTATTAATCCTTAATAATAACTGAATGAGTGAGAGTAAATATATAACTAGGCAAAGAGAAGAACAGTTAATCACGTGCCTTCAGATTCCTATTCACTATGTCCCAGGTCAGCAGCGTCATCTGAGCCCTTTGTTTACTG
atttctgcctcccagatgctggtttaaagatatgcaccatcaagcctgATAACTTTTTTACTTTATTGAAGTGAACTTAGGCTTTGAATAAATCAGTGTTAGTAAAGAAAATTTAGGGAAGTTAAAAGTCATGGATTGATTTCTTTGAAGCTTCCATGAGATATAGTTTGAAAACATAAATTAGTTAAGATTCAGAAAAGCAGTGA
agaggcaggtggatctctgcgtttgaggtcagtctgatctacagaacaagtgtcaggatagccagggagacagagaaaccctgtctggaaaaaccaaaTAAGTAAACAAGTTTGGCAGGAGATTCCCCAGAAGGACCGAGTTAGAGCAGTGGGGGGAATCAGCAGCTGGAAGTTGTTACAGACATGTGACCCTAGATGCTAAGTGG
CTCACACCCTGTTAGTGTTTATTTTACCAATTTACTTAATCTGTTTGCCTTCTAAGCTGTACTTACCTTTTATCCATGCTTTCACTAAGTAGGTGCCCGAAGTAAACACTGGATTAATGCAGTAAATCAGAACTCAAACAGCCAAAATCATATAATGGAGGAAACTATGTTAAAGGTTACAAAGCTGGGTTCAGATGGGGTAGAAT
ATTTTACCAATTTACTTAATCTGTTTGCCTTCTAAGCTGTACTTACCTTTTATCCATGCTTTCACTAAGTAGGTGCCCGAAGTAAACACTGGATTAATGCAGTAAATCAGAACTCAAACAGCCAAAATCATATAATGGAGGAAACTATGTTAAAGGTTACAAAGCTGGGTTCAGATGGGGTAGAATGCATTTCTCCTCTTAAGGGT
TGCTCCCCTGTTTCTCTCCTTGCTTGTAAATGTGGAATCCATGTTCTTTCCATTACATTGCTTTCTTCTGGTGTTTTTCTCTTCCCCATTCATTAAGAACAGTAAATGATACAAGGATTATAATTACTCTTATAATTGTTAAGTAAATTCTTtgttgtttcccaatctgatctaattccaccaatgatagccctcacagcatttct
TGTTCTTTCCATTACATTGCTTTCTTCTGGTGTTTTTCTCTTCCCCATTCATTAAGAACAGTAAATGATACAAGGATTATAATTACTCTTATAATTGTTAAGTAAATTCTTtgttgtttcccaatctgatctaattccaccaatgatagccctcacagcatttctctcactacttgtatagggcgttttttttcttgccagcaccc
agattaggcttgactccagtgagcttcctgcttttgtctcctgactgctggcatAGAGTGTCCCACCCTCCATTCCTAAAATGTATCACTATTAAAAGTGAGTAAATGAGTTGGTCTAGTGTTAAGTGTAATCTAGAAGGCTTTGCTATACCCCATGTTCATTAGGGGTTGTGTCCTAGTGGCTTACAGTAGTCATTATCTGTGTT
AGCATATTTGGaagttatacaagcatcgttcctgcccttgaggaatttactgtgaaacagaggagactgataagtTTTAAGTAATTGTCATTTTGTGATTAGTAAAATAGGTAGTAAGTGGTTTGAGAGCAAGGGAAAGGTTTCCTAAAGGTTGGGATAGAGCAGACTTCTAGTGACACCCTGACTAGGCTGACTGTGGGAACAGT
attgcttatcaaatgttcacccactaatgctagcatGTGTCAAGTCTTTTAAGGCAAGGGACTGGGGTTTTATTTATATTACCTTGTACCCTTGGAGCCAAGTAAAGCCAGGTGAAAGCGAGGCATTCAGCTCAGTAAGCTTGTCAGCCACGTTTTAAAACTTAACTGCTTTATATGATTCTTGGTTTTTCTTTGTAGACATTAAT
AATCCAGGTTGACCTCTGAGATGTTCTCTTGTACACTGCAGTGGGATGGTCCTGACAACCCTAAACTTTTATCTACAGATCAGATGTGCTACCTGATAGCAGTAAATAATGGGAAGCCCAGCCAGATCGTCTAAGAGAACCATCATAAAAACTGAGTGGGGAAAACATGGTTGTGAGAGCAAGCACAAAGTAACTGTGAAGTAACA
tttgttgttgttgttttgttttttgtttcctttcttGCCCATGTAGTCAGCATGGTTGCTGTGAAGCTCCTCTTCTTCCTTGCCGCTGGGTTCTGCTGCCAGTAAAGATTTAGGCCACCCCATTCCATGTTCCAGGGACAGAGATTCAGAGTGGCTGTGATTAGCTGTCCCTAATGGTTTTAGTCACATGTGACTGGACGGTTGGG
TGTTTGGATATTAGGGAGTGGAATTGCTGAAGGTAGCAGGGGTAGATGGTGGTCACATTCACAGCAACAGTGAGAGAGGCTGGTGTGTGCGTGTGTGTGCAGTAAATACAAAGGGGATATTTAAGGCAGACTTTGGAGTCCCTATGAATATTACAAGTGGAAATTCCACCAGATCAAGAGAAAGTCAAATATACAGATGTGGGCGT
gacagcaACAACAAGAGAAAAATATTCATGTATAGTATTTTGAAAATAAAACCAGTGTACAAAACTGAACTTATCAGAACTTAAGATAACAATACAGATCAGTAAATGGCCTGTGCCCTCGTGGTGACTGTGTGCCCATCTTCCAAGAAGTACCTCAGCAGCTGTGGCTGGCGTGCTGCTGATCCTTTCTGGAGACCACTCATGAT
aaAAAGAGAAAAAAATTTGATGCCTCCAAATGATGGTTAAAACTATGTATATATGTTGAAACATGTAGAGTGAAGTTCCTAAGGCCTTTGCTGACTTCAGAGTAAAGGGAGCATGAATTGTGTTTTCATAGATAGATGGTAGATGGCAAAGAGTGTAACAGAATGCTGACTACAGGCCATATGTGGTACGTACGTGAATGCTTGCA
GGGTAAAGGGCTCTGTATCACATACCTTTGATGCCATTGCATATCCCATCACCTGGCCACTGGATCCAGATCCACTGGAAGGTGATCTTTCTGGAGCAGCAGTAAATGTGGAAATCTTAGAGAACTTTAAGCAGGGAGTTAAGCTGATATGTTCTAGTATGAGCAGTTGTAACAGAGACAATGCCAGACAGAATTTATTTTTGCAA
TGCACAATAACAGCCCTGTGCATGTGTGCGGTAGCCTCACAGCCATTTGTACTGTTTTCCATGATCTCTGCCATACTTTGTTGCCTTTTCTATTCTCTATAGTAAAAGTTAAGAGGGAAACAAATTCATTATTGAATTTTCACTATGTGGTAAGCATTGTTCTAAGATGTGGTGATCAGGTGGGTGAGTGCAGGACCAACCACACA
GTAGTGTTTGTTTGCCGTGGAAGAGTTAGAAAAGAGGCATACGGTTGTAAGGAGGTGAGAGGAAAATTAAAACAAAACCACACCAGAAACCCCTTTCCAAAGTAAAGTAAACGTATGCTAGGTATTAGAACAGCCTTCATTCAACTTTGAGAAACCCTAGTCTGTTAGAGGTGGTCTTCTGGCTCCTCAGGCAAGAGTACTCACAT
GTTTGTTTGCCGTGGAAGAGTTAGAAAAGAGGCATACGGTTGTAAGGAGGTGAGAGGAAAATTAAAACAAAACCACACCAGAAACCCCTTTCCAAAGTAAAGTAAACGTATGCTAGGTATTAGAACAGCCTTCATTCAACTTTGAGAAACCCTAGTCTGTTAGAGGTGGTCTTCTGGCTCCTCAGGCAAGAGTACTCACATGCACA
GGGAAAGATGTAGAAAGATTTGGCTGTGTATATAAATGAGATCATGTGAAAATGAGGAGTGTGTTCTTTATTGAGTGTTTAACAAACAGCGAAGGCATACAGTAAAAGCCCAGTGCTGAGCTCACAGAGACTGCAGCTCCCCTGCTTCTCACACTCCACTCACGGTTCTGCCTCCTGTGATGGAGTGAAAGAATCCCTCGTCTTGC
TCCAGCTCAATTCCAGGTAAAGTGAGTACTTGTCTGGCCTGTCTTTTCCCATCTGTTAAGGGGACAGCAAAGCTTACTAAGGATTACATGGGCCACTGTAAGTAAAAGTGCAGGAGGTATTAATTGTCTGGCAGGCGGTACTGAATCCAGTATTGGCCGTAATTTAACACTCCTGCCCTCAGTACTTTATTCCTGTGCCTAGTTTT
TGCAAAGGGAGAGGCCACATAAACCTGGAGAAGCATGATTTCACATAAGTCCTGTGAGGTACATGAGGCCAGGGAGAAAAGTCATCTGTAACCAATCCTGAGTAAATGAGTTCACAGATTTTCAGGATGCCTGCTTGAAAGTACAGCACTGATGAAGGAATCATACGTTAATACGCCACCCCGACGCAAAGGCTGTACTGTACTAG
CACGGACATTCTGTACCTCTGCCGCTGTGGACTGCAGAATAAGTAACCTGTGGGCATGGCTGGGCTTGGCCTGAAGACTTCTCCAACCCCTCCTGTGCACAGTAAATTACACATGGCTTTTTTGGGTAGTCAGAGAAGGTTTTACAGCAAAGCTTTCAAGAATGGCTGACTTGGGTAATGGAGTGGGCAGTGGAGAAGAGAACAGG
ACTCCAAGCTCTATTGCTTGCTGGCCATGTTACAGTATTGACTGAATTACCTGAGCCTCTCTTTCTCTAAGATGGGAATCATAGTCCATGTACTGTGCTCAGTAAAGTAATACTGGCAGTAGCTATTGTTTATTGAATGTGATCTGTTATTTATGAGTCTTCTAGATCAGACTGAAAATATTAGTGTTACtttgttgggatttttt
CATGACTAACCCTTGTCCTATCTCTTTAACAAGGCCATTTAAAGCCTCAGCGTCATAGATCTTTTCAGAACTTAGTGTCCAGGGCATTCATTACTTAAGCAGTAAACTGCCTTTACTCATTTGCATGTGTTTATGCATGTATCTCCAAGAGCAGTAACTAAATTCATGAGTTTGTTTTCTAGACCTGGAGGCAGACCCAGGGAGTA
AATAAACATCATGAAATTGTTATTTTTGGGTCACTATGGTTATTAATCTCTGGATTCAATGAATATTAATGTCCCTTGCTTTATCCACTTGGAACATTAAAGTAAAACAGCTACTGTAAAGAGAAGACAACTTTTCTATGGAATTTAATTATGAAGCTGAAACAGCCACACTGAACAATAGCAGCCCCAGTCAGTGCCTGGGGATT
CAGGCGGATTCTCAGTGATGTAACCCACAGTGCAGTCTTCGGGGTTCCTGCCAGCAAGTCAACCCAGCTGCTCCACGCGGCTGCAGCTGAGGCCAGTCTCAGTAAATCTAAGTAAGTTTCTTCTTACCGTGTGGGCGGGTCTGCTCTGGGCTGCTGCTGTCTGATTCTTTGCATAAGCTGTGCAGTTGTGATAATATGCACGTGCT
AAGAATTAGATACTGTCTTGTATTTGATATTCTACTAATATATACTGGGCATTTTTTTTTAAAAAATCAAGGCAATAAGAGACTTGTTTTCCCCATTATTAGTAAATATTATCCATACTTACTATATAAAAGTTATAGATCTGTGTAGAAACAAGCTTAAATCACCCATGCTCTCATCACCTACACATAGCAGAGTGCCACCATCT
tataaaaCAGGCAAACTTAACTTTAAAAAGAATAAAATCACTCCAGGTTGTACCACATGTGCTCTGAATCTTACCAGTGTTCTAATTTTTTACCCTGCTTAGTAAAATTGTTAGTATGTGGGGAGAGGgggacaaggtttcattgagaccaagttggcctctttcttgctgtgtagccaagaatgacgttaactattgatcttcct
CTGCCGTGTTTTCATCATCTTGCTGTGACATGGATTCTTCTGCCTGATGGGAGCAGGGTTAGCACCTCAATCACAGCGTCTGGAGTTCATTCCTGTCTGTAGTAAATGTCTGTCTGTCTGTTATTGCTTCTTTCTATTTCCAAAGGCCTTTAATGTGAACCCAGTAAAAATAGGAGTACCTGGACTTCAAGCAGATTCCTTTTTCT
CACCTCAATCACAGCGTCTGGAGTTCATTCCTGTCTGTAGTAAATGTCTGTCTGTCTGTTATTGCTTCTTTCTATTTCCAAAGGCCTTTAATGTGAACCCAGTAAAAATAGGAGTACCTGGACTTCAAGCAGATTCCTTTTTCTCAAACAAACATTTTAATTTTAGTTTATCTTCCAGTAATAGAACTGAGGCCTTGCTGGGAAGG
gctgccccTTGAAAAGCATACTGTTAACAAGATCCTGATGGTCTTTGTTTTTATGGTGAATGTTTAAAGTGCGGGCCCCTAAGCCGTTGTCATGGAAAGCAGTAAACGTTGCGGTTGCTCTATAATCTCATTGCATTTCCCCTTTTCTTTACCTCTCTCCCAACCCAGAAAAACTAATCGAGGGACTCAAATCTCCTGACACTTCT
TGTTAACTCCCTTCCTGCTACTCCAAAAGAAGTGACTTTTCCCGTTTTCCATGCACACAACCTGTATCTCTGGTCATCACTGATGTTCTGTGATTTCTCCAGTAAATTTCATGAGTAAGGAAGAATCTGTGGAAGAAAACCTTTGTGAAACAGTTGATTTCTAACTGGTCTTTGGAACTTCACCGATTTAATAGACTTGAGCTGAT
gaggcagagaagcaggcagatctctgtgagttcaaggccagcctgaactatagcactagttccaaaactctgccttgaaaaacgaaacaaaaAGAAAAAAAGTAAAATCATTTTATCAAATCTGATTCAAGGTTTTTAAGTGTAAAGAAACAATATCCTCAAAAAAAATCATTCCTCAAAAATTGAGCTGTGAACATTTTAATATT
TTGCTACTTGCTAGTTACCTGAATAAAAGCCCACATCATCAAAAGCTTGAAGATAGATTTTCCTACTGTAATATTGGGTACACACAACCTTACCTGTTGCAGTAAAACAGAATCCAGAGGTTTCTATTATTTTAATCATATAATCAGGGATTTGTTGTTAAAATATGGACAAATACCATATGCACATTTTTTATTTGATCTTCTCT
TGTTGTACATGCCTTTATCACATGGATGGATTCTTACCTTAGTCTAACTTGTCTTCCCCAGGGAAGCTAAGCAAAGTGATGTAATGAAGCTATCTTGTGCAGTAAAATGTGAAAAATGAATACTGCTTCGCAAGTATTGTATAAAATAAGTCTGTAAACAAATTTCTTATGTAAACATACAGAGGAATAAAGCTTTTATCTGTTCA
GCCAATTATTTTTATTTTATTCTTTGCTAAGAATTCAGAAAGCAACTGGCTGTTCAATAGGGAGGAGTGTGCGTAGATCACTTTTTTTAATGAAAAAAAAAGTAAAATTGACAATTTAAAAAGGACAAAAGTATAAAGAACCCAGACTTTAAAATCGCGACGCATATGAATGCGGCGCAATGGTGACTTGGAAAATTCTCTGGATT
GGACATATAGCTGTACATGTGCCTCTGAGGTGTCATTATATGTTTTTACTCAGCAGGGAGGCCATTTAAAATCCTGAAAACTTGAAATGACAAGTAATCAAGTAAATGGGCCCAGATCCTGAGCACTCAGGTGGCCCCAGGCAGTTATCCCGTGCCTCAGAAAGCTCATAAAGATAAAGGATTTCACTGCGGTCCTACGCCATTGC
AGGGTGGTGCAAGTCCATGCTTCTAGCATTCAGGAGACAGGACAACAGGATGACCCTAAGGCCTAACTACAAAGTGTTCAAGAGACGGACTCACTAAGTAAGTAAATAAACATCACATGTGGACTAGCATATGCAACTTACCTCGTCAATGAACAGCCGGACTTGATCCCCCACTCTCAGGTTACCATATATTGTTCCTATGTGCA
AGGTTACCATATATTGTTCCTATGTGCAGCACATACCCGCCTCGGACCTGAGCATTCTTCACTGTAAACTCAGTTTTCTGCAGAGTCAAGGACACCAACAAGTAAATAGAATCTTCAAACACATCAATTCTTTCATGGGCAGACACATCCCTATCGTCAGATGatgtatgtacacgctgccctttgatgaactgcctagggtgacc
acgagattacagccaccatgttgccaactCCTAAGAGTTTACCTCTGAGAAACATATTTGGAAAAGGTTTTTACTTGTGTGTTGTTTGAAGTTTTACCACAGTAAATTCTTTTATAGTTCATTGTGCTCCAAGTCCAACTGCTTAAACAAAAGCAGTTTAAGTGGGGTGCATTCAACCTTGGCGGAGGTGAGAGCTGGGCCTCACC
tactgttatgaatcgtaatgtaaacactgacccacaggTTGAGAATGGCTATCTTAAGATCACCCCAGGACTCACATACAAATGAACATGCTCACTTGGGAGTAAAGGTGACAGAAGGAAAGTCCTGAGACAGATAAGCATGTCTCCCTAGCTGATACAGGACTGGCTATGCAGGTTTGGTGTCCCTGCACCGGGGATTTAACCAT
GTGGTCTTGGATATGGGAACCCCAAGGAGCTCAGGCAGCCGTTTCTAGTGTATGTGAAGCAAAGAAGAGGAAAATGAACCTAAACCAGACACTTCTTCCTAGTAAAAAGTAGTAAAATTTacctagcaggagtgcaataaatgtctatttaataaatgaatTCTATTTATTTAAATAGTTTTCCACTCGAAGCCCGTCCCTCAGGG
ATATGGGAACCCCAAGGAGCTCAGGCAGCCGTTTCTAGTGTATGTGAAGCAAAGAAGAGGAAAATGAACCTAAACCAGACACTTCTTCCTAGTAAAAAGTAGTAAAATTTacctagcaggagtgcaataaatgtctatttaataaatgaatTCTATTTATTTAAATAGTTTTCCACTCGAAGCCCGTCCCTCAGGGCCTCACACCT
GGGATGCCAGGAAAAGAGCTAATGAAACCTATGTAGTTACAGTGAAGATGTTACTATCAAACCCAGAACTCAGTAGCACCCTTCCTGGGGTCTGCTCACTAGTAAACCAACCACTCAGCAACCCACACCCCAGTGTGCACTGCACTGTGGAAGAGGCTGAGACTTGGGCCTCTCAGTTCTCACCTGTGTAGTGTGACCACGCCTCC
tcaaaaaaaaaaaaaaaaaaaaaaaagaaagaatctttaaaaaaaaaaaaAAAAGCATATAAATGATTTTATTGGATACACACACACACACAGCCCCATAAGTAAAGACTGCCATTCCATTTTACAAAGGAAGCACAATAAAGAACAGGACgactggagagatggctcaatggttaagagcactaactgttcttccagaggtcctg
GGGATTCTCTGTCCTCGATTTGAACACCTATATGTGTTGTTTTTGGGGGCAGAAAAGCAGAATTAAAACCAAAGGAAATACACCCAGCACTGAAGATTTTAGTAAAACTCAAAAGATCCTAAATCCTTTCTGTTGGCACCTTAAATTagtggttctcaacctgtgggtcacgaccccttggaagtttgtataaccttttcaagggg
GTTTTATAATTTTGAAATAATTCTAGTGTTTAGTATTAAGGCAAAATAAAATTTCTAAAATATTGTCTTTATTTCTTATACTAGTGTTGTCAATAAAAAAAGTAAAACACGAACATGTTCAAACCACTACCTGCAGTACTATTTTTAAAGAATACTATCCTATATAAAGAAAGTCCAACTCAGTTGACATACATAAAAGAAATCTG
ttttaaaaaaaaaaaatCTTACATTTTGATGTCTAGATCCATCAGGCTTCCTAAGAGCCACCGCAACGAAATGGTGTTGATCTATTTTGCTTTCCTAAAAAGTAAAAAATGAATTCAGATTCTAAAACCTAAATTTAGATAGAATTTATTTAATTTTCAAAACCTCATTTACTTTCTATACATTTCTACACACACTAAAACACTTT
TTTAGTGATCTAGAGCTCATTTTCACTTTACTGAGAATTATTGAATGCCTGTCAATAATAACTGATTTCTTCACTGTTTCTGGCACCTAATCTTTTAAAAAGTAAAAgggtagaggaaatgcttcagtgagtagtttgttaagcaagcatgggatctgagcttggattccccagcacctgtaaaaggtacagaagctgccagtgtc
CAGTTTACACTGGAAACTTGAAGAAAAACTAAGAGAAAATCCCAGTAGAAAAACAAATTTGCCTCTCAAATTATCAGCATAATTACTGAGCATATACATAAGTAAATCCTCAATATTACTTGTTATTTATTAATTTATTGATGCATACTATAATCTAATTATCCTATAAAATATTAAGAACATAGGTATATACATATAAGAAAGGT
aagatcctgttttcaaggggcatggcatctACTATGGGTTGTACTCGGTCCTCCATACATATTATCAGCACCACGAACACACATAAACTAAAAACAAAGCAGTAAAATTATCCATGCTTCTCAAAGAATATGAGAGTTATCAAGGGGAGAATGGAGGTAAGGAGTTAAGCAACACTAATTAAAGGCTAGAATGGGCAGAAAACAAT
AAAATATTTTTATACTGATGATTATTTTGTAAATACTATTAAACTGAATTATAAAACTATGTCTTTATTACACGTAAAACTGTAATCATCTGTAACTCTAAGTAAAAATTAAGAAATTAGGAAAACACTTGACCAAGAATGTATACACTTGACAATTTGTGCTAAGAACCCATAGCCTAAATCTACTAGGAAATAAGCTGTACTCA
ACACAGGGTATGTATTGCTATCTACTAATCGCATAAGTACACTGCTTAGAAAGTTTATTTATGGCTTCTAAGCTTTTAATTTTCGAAGTATATATTCATTAGTAAACAACGATTACTTCCTAGGCCCTGCCTCCAATTTTAGGGTTAAGGGTCTCCACTCTCAACCTCACAAAAGAGGACTAGTTTTAAGTGCCCCAGGCCTCCGA
CCTTAAGCTTCTCACATGAGGAGGAGCGGGAAATCCCAACTAGGTCACACAGGAGCTGTTTCTGTTGAAAAATGAATGTGAAAAGTCTAAGTCCATACAGAGTAAAACATCATATATCTGAGAAATAAACCAACCAAGACATTGGACATCAAGTATACCTCAAGTTTGTGATAAATAACCGAAATAGAAAATTAAGACAAAAATta
CAAACTTTCATTATCATTGAATATGCACCACATCTGTCACTCACGCTGATACCACATACATGAATGACCATGGCTGACAGAAGCACTCATCTTATGTCTTAGTAAATCCTTTCAGAACTAAATTGTGTGGTTACTAACTGTACTCCCCCTATGGATATAAACTCCTTACTCCTAGATCACGGTAATTTTATAACCTTGGACAAATC
ACTCCAAAGTTCCAGTTCAGTCCACATCAACAGTACCCCTAAACCCCAAATTCCAGGTTAATAGTCACTGCGCTATGCGATGAAAGGAATGTAAGGCTAAAGTAAATTCCCTTTCTAGGTAAGAGCGCCATTATCAGActcctgccataaaactacagtagggccgggttggggatttagctcagcggtagagcgcttgcctacca
GCATCTGAAACAGATAGTCAACAAATAGCTATTGAATTCAAGGGAAATGAAACTTATTATCCCCAACCCTATGCCCTGTAATACCACAGAAAAAAAAAAAAGTAAAAGTCTaacaaaaatgtaccaataaaatgacttctaatgacgttctgctaaacctattgatcaatgccttgctcagccaccactagggaaatttcctccaa
ggaatggagggaggaaaaattgtaatcagaatagactgtatgagagggaaaatctattgaatctattttcaataaaagaaaaaaTCTGATGAAGAGAAAAAGTAAAAAAAATATAGTAGCATGTACACTCTAAAGTAGTTCTtgttgcagtttgtaagaaagagctcctcatagcgctaacgtctgactgaacacttggtagcact
TGGTAGATTCAGGAAAAGGGAGGTCAGCTTTTACGTAAGTCTCTTCTGACTCATGACCTACACACTGAGTAAGTGCAGGCCAGATTATAGCACACATTCAAGTAAAGATAAAAGACCCTTGTTTTATGTAAGCTAGCTGGCTCCACAAGCGAGATGTAATTTTTAATTTGAGTCTAAAGTTGATTCTAAACTTGGCCTTTAAAAAA
CACCACCTCAGCGTAAGTCATCACTAAACACAACACTAGTGACTGACATCCAGTGATATTTTGTATATGTCCGGTTGTTCCGATCTATTAATTGTACCACAGTAAAAATACCCCCAATATAAATTGATCTACACAGCAAGGGAATCGATAAAGTAACTTTACCTGCTCCCCCTCCCATGTTGTAAACAGTCTTAATGAAATGTATA
tttctcttacAGACCTTCCCACTCATTTTTGTTTCTAACAGGCTTTTCACTGAAACTTGCAAGGACAAAATTAGTAATACATTTTGACCCATACTTTTGAAGTAAAAGAAAGTTTGCTGTTGAGATAGCAAATTCTCTGTTAAGAAAGGTTCCCGTTCCTCAATTTCTGAATATGTGATGTGTAGAGAAACATTACTTTGAATTGA
ACAGGATCGTACACACCATCTGTTTTCCTGACAAGATGATGATGGCGACTTAACACCGTCCCATACACTTTCCTGAGGTCTTACAAAGAAAGAGGAAATTAGTAAAGTAAGTGACAAATGATAACGATTTATGGTAATAAAATGCTAACACAAAGACTTTTTAAAACAGTGAGAGATGAGGTCCTCCCTCGCCCCTTTTACCTCCA
TAGAAAATACATGTTGACTTACAAACCCATTACCAGCAGGTGCATCATTAAATGCTTTGAAAATGCTTGGTCACAGGCCAGCTGTAATGATAGGTAATGGAGTAAACTTTGTGTTACATTCCTTGATTGAGGCAAGGACATAACTGAGACATTTCCTTTATGTTCCCCAAACTGCCCCAATCACTTTGAAAAACACTTAATGTCTC
CAAACTGCCCCAATCACTTTGAAAAACACTTAATGTCTCTACTTACCCTCAATCTTCTGATCCCAAAGAAAACATCTTTCCTAAGACATCCCTGTGTGTGAGTAAATCCTGGCTCACCCCAAGACCTTCCCTACCAGTCCTCTTGAATTATTAATGttctttctctttctttcttttcttttcttttcttttcctttctttcctcc
TCGAGTAGAAATTACAATAAGTGTATCTATATCACATTGACAGCATAAGGACAGAAAAAAACCTAAGACCTAAATCAGCATTCTGAATAATCTTTATGAGAGTAAAGGCAAAATAAAAACCCTTGGAAGTAACATCGCTCTTCATTTACTGGGTTGTTAATTGCAATAGTGGGATTCATGTATGCGcacatgcatacacacacaca
AAGAAATAGGAAACTggcttaggatggagctcaagagcggagcacgtgcctagaatgaaaacaggtcccatccccaacaccTTGAAGACAGGAGGAAATAAGTAAAGCATTGTGGAGATTCCAGAATGGCCCTGACAGGAAGAGGTATTTACTTGCAGTGACCTTGAGAGGTCTTTGGGGGTTCCAGGCCCAGGATCTTGTGATCG
aatgcttttcatctctgggccatctccccagccACATATATTAGTATTTTAAAACAAAACACACACTAGTATATTTCCATATACCATGTCTTCCTAATGCAGTAAACTCTTGGGTCTCTTAGTATTAATTTATCTGATCTGAGAATATTTATACTGTCTCCATGCCTCAGCAGTTGTCATGCAGTGATATAAAAACCTGACTCTTG
ctccttgctaaacttcatagtccagggtaggaaatatgacttactcctttctgtatgccaagtgaatggcacgtTGGAAAACTTCAACAGTTTAAAAAGGAGTAAAtctattgcacagctagaaattaatagaaatacactatgcattttggcgaactagaagagattttaccatcttcacagtaaaattgcagatgtttgaggtg
GAGCCAGttaaattttcttaataatttacttaaaataaataatgacaaaatttaaataGACGTCAAAAAAGCCTAGGCAGTAGAGGACACATGATACATAAGTAAAAACCAGATTCACACACACACACGGGGGGGGGGGGCGGATCAGGATAACCAAATAAATCTTTAAACATAATATTTTTTAAAAGAAAAGGAAAAGTCCCTTT
aagtagggacccatcttaaactggagacaccttacattcgatgAATACAGGAATTGTGATAAGACATATGGTTTTGCTAGAATATTGGGGAAATACCTTCAGTAAATAATAAACTCCAACCTCTGTCTTCCTAAGTTGCTTCGTGGAATGACAACCAGATTGTACAGCCAGCAAGTTATGGAGCCCTAGGTCCACACACCTTCATG
TATCTATCCACAGGCTCTGATGTTGGAAATACCTACTGGAAGGTGCTTTCCAATTAGCACCTGGCATGTGCCAATAGAACGAAATAAAGGATTCCCTTCCAGTAAATCTGCATTCTATCAGAAAGCAGAGTAAGCCAGGGGCAACAGATATGCACGACGTCTTCTTTCTAGAGATACATAAGATCAAAAGACAACAACGTGCTGTC
GAACCTATGGAAACTTCCACCACGCGCATGCTGTGCTAAACTGTTTAGTGGCTGCAACTGACACCGAACTGCAGATACCAATCACATCTTTCAAAATCATAGTAAAAGGACTAACttgagaaaggatcaccactgtgtggtccaaactgtcttggaacttcttatgtagctcaggctggccttactatcaagtcactgaacttaca
TAGTTCACAAACAATTTCAAAAATGAAAGTAGCTTTTTTGTTGTTGATATAAAGCAATACAAGCGTACTGGAGAAAACCCAAGTACTACAGACACAAATCAGTAAAAGTGTCTTTTACTTCCCTCCACTCCCCGTAATAAATCAAAGGCTTCTTATCTCCTAGTAAGGGACAGATGAGTTCTCTCATAGAATACATTAGCTCAGAG
TCATGACCTAGGCAGGTGGATTAATGCTGAGAAAAACAAACCACCAGAGACAGTGTTGAGATTTGTGGAAATGTGGATTGGACTTCATGGTAACCATGGCAGTAAACACGTGTGACAGAACCTTGCTGGGATGCCAACGAGTGGCTGTAACTTCGCTATCAGGCTCTCCCAAGGCCACTTGAGACATACAAGTAATGTGCTCACCT
TCTAATGGAGTGGGTCTCCATCTTCTAGGGTTAATTCCATGGGGCTCACTCTAACATTATTCTCCCATTCTCCTCTTAATCCTGGCACTCCACTGCATCCAGTAAAAACCTCAATCTATACCTTTTATACACTTAGGAATTTGCATAGGACTTTAGAGTCCTCAGTATAAAGGTTTCATGAAATTTAAACAGGAAAGGAGAAGAGA
AATTAAATAGCTGAAGCCTGTGGGGGGATGGAGAAAAATAAAAGTATGAAAGTAGTTTACTTTCTAATTTTCATTTGTGTGTGTAAGTAGGCACTGAAGAAGTAAAATTTACAAAAACATCCACTTCCATAAGACGCAGCTTTACTGCACACAGGAAAGGATATCTCAATCGCAATTAAAAACCCTACTGTGAAGTTTTCTCATTT
CCACCACCCCTCAAATACCAAGGTGATGATGCTGTGTCTGCTTTCAAGCATCCTGTGTATTTTACACACCCAGATCTGCATCCTTCTCCTAGTCACTCACAGTAAAGAAGATGCTACCAACCTGCTGCCTGTCTAACTTACTGGGATCCAAGATTTCCTAAGAAATACGTCAGCATATTATCCACGGATATTATTTAGTAAAGTAA
TCACAGTAAAGAAGATGCTACCAACCTGCTGCCTGTCTAACTTACTGGGATCCAAGATTTCCTAAGAAATACGTCAGCATATTATCCACGGATATTATTTAGTAAAGTAATGCAACACACCTTAAgaagccatatcttacggtggtctgaatctgcatgtccctgataacaagccaggcagggcctcttcctgtatttactgggca
TTCCTCAACTAATTCTACCGCTTGACAGTCCTTTTGCCACTATCCTACTAAACAAATGCCAGTTTGTTCCTAGAGCCTTCTTCAATCTCCCCAAACCATCAGTAAACCTCTACTCTTCAGTAAGCATTTCCGTAGCTCATCTCATCTTTACCTCGCCATCAGCTTCTTGAGGGCAGGTAATAAGTTACTCAAATTCTTACATAATA
AGGATGATAAGCTTAAATACCTAAGGAAGTGGCAATGTTTTCAAAAGCCATAATATTTCACTAAGCTTGGTCAGTTAGCATACAACTTATTAGTCAAAAGAGTAAATTTTCTCATCAGAACCCATACATTTCTTTAGACATAATATACAGTATCTCAATGTCTAATTATTTACTAGAAGTGTAAGAAAATCACTATCAGCATCAGG
cctaaacagtaacaaaaCCCTTGAGTTCAGTTAGATATGACTGCTGCACTGAACTACAGACTAGAAGAGCAAAAAGAACAATTTCTCAAAAACACACAATAGTAAACGCGAATGCTTGCTGatgactgactgactgaatgaatgaatgaatgagaaaataaatgGCATTGTTTTTGGTttgttttgttgttgttgttgtggttgtt
TGCAGCTACAACATTACTGCTGTATCCTATGTTTATACTCAGCCAGTATATATTGTACTTATTATTACAAAAAAAGGCAATTATGACCACATACTTGCCAAGTAAACCTTCATGATACCATTGATGCTTTAAAAGGCCTCTTCAACAGTTTTAACACAACCCTACTTCTTTCCTAACAGGCCCAATAAACTGTACTGCTTAAAGCT
gtgtgtgtatgtatgtgtgtgtgtgtgtgCACCTGTACTATTACGAAATAAAGTAGGCATGCTTTTAAAGTTCAAGGACCATTAAAAGACAAAGAATGAGAGTAAAACTGAAAGTGTGTGAGCAGGTGGGAGGCCTCTGACCCTATACATCATTCTTAGCAGTTAGGCCATTTACACAGCCTCATAATACCTGAATTAACCACATA
TCCTCCCGAAAAACCCaaattaaaaatattttattttaaacaaaataattttaatattCTACTTTAAGATCCTCTCTAGAGTACCCAAAGGTAAACATTAAGTAAATGTCTATGCTACCATTTCTACACAGTAGGTTTGAAACTATATCTTAAGGTCTgggatgcaggacagtagtttgcacagcatgtgaggccctgggtcagat
catacatgcaggcaaaacacctatacacataaaataaaaataaaGATTAAAAAATGTTTTAAAGTTCATAAGGAGAATCAAAGATTCATAGGGATTTTCGAGTAAATATCCAAAGCACCTAGGTTTAACTTTTTTAAATTGTAAGCACACCATAAAAAGAAATGAGATTGTAAAATTATCACTTGAAATGTGTATGAAGCAGGCAC
TATTTTGACATAAAAGGGCCTTGGATTCAAACTAGCACCATCCAAAATCAACCAAACAAAAACCTAAAAATCAATGACTTAAAGCCCAAGCCCACAGTACAGTAAATAATTCTAATAAATCTTTATGGGGGAAAATACCTATAATATTTCAAACTGAGTTTATTCAAAAAAATCAGAAAAATGGAATATTATTTAGACTTTAAAAG
CTGCAACTTTTTATTTTGCCCCAGTTGTTATTTGTTTTTTAATGTACTGCGGATCCATTCAACATTATCAATCCAACAAGAAAAGTAGAGAGCCAGCATCAGTAAATCAAAGTGCTTTACTGTTGACACTCGTGCTCTCATTCCCTACATCCCTTCCCCACTCAGAAAGTAGCCCTTAAGTGTGAGCTCCATCCACATGCCAGGAG
ACGAGTTTATTTTTCCTGATCCAACTAGATTGCCCAATACTAGCAAAAGGGTAGGCACAGAATCACTTTGGATGTGTGCTAACTAGATTATAAACTAGCAAGTAAATTTCTGGTAGTGAAAGGAAGGGAAATGAGAAGTGTATGAATGGGTAAAGTAAAATGAAGCTTGCCTTTCCACTTTTTAAATGTCTATATAGTTGTAAATA
GGCACAGAATCACTTTGGATGTGTGCTAACTAGATTATAAACTAGCAAGTAAATTTCTGGTAGTGAAAGGAAGGGAAATGAGAAGTGTATGAATGGGTAAAGTAAAATGAAGCTTGCCTTTCCACTTTTTAAATGTCTATATAGTTGTAAATAAATATGCAAACACACAATTATTTACATCCAAGTACACACAAGCTCTCCCTCAT
CCTCGACAGTTACCTTCCTGCACAGGTCCTAGACAGCCTCCACTGCTTGCGAATACGTTCCTAAAAAAGGAAAATTCATTTCCCCCCTTTAAATAAAAAGAGTAAATATTCAGAATACAAGGTACTTAAAATCCAAGTTTATTTACAAGTGATTATTTAAACTGCCAAGCAGTAGTTACCGAGGAAGAGTGGGGATACTTTCATTT
TTTCTAAAAAACACATGATTCTTTCCTATTATAAAACCGAGCCTGACCAAATTCTCAAAATCCTATTGGCATATAAATAAATCCAATGAAGCGACATACAAGTAAATCCAATGAAAAAGGGGTTTAGAAAGTGTATTTTTGAAACAGGATTTCATGTAGAATTAGTCACTTTTATCTAAGGGTCACTTGTATCACTTGCAAAATCG
TCTATACACAAAGGGAAATGCTGGGTGACAAATGGGTGTGAAGCCAGAAAGCTGCCAGGTCTGCAAAACATTTTCTACTTCAATTTATAAGCAATTTTGCAGTAAATCATCAACCAGAACCTGGAATCTCAGGAATCTCTGAGTGTCCAAACCACATTATATCACTTATCAAAGGGAGAAGAAAAAATAGTTTAAAGACATCTCAT
ttgagttccaggctagtgtggactataagacagcctggtctttcagaacagtcaggactacccaaagaaactctgtcctaaaaaactaaaGCTAAAATATAGTAAACAAAACTCTTAAAAATACTGCTTAATACAAGCCCATTACTTCCCATGATTTATTTAAATTTGAAAACTTCATTTTTTAATTAAAAGTTGTTAACATTTAT
tcagtaattaggcctgactatcctggaacttactatatagaccaggctaacctagaactcagagatccacTATGTTTAAAAGGAGGGGCCACATCCAGCTAGTAAAATGTTTAgagctggagaagcatcagttcagcagttaagacacatgttgctcttgcagaggacctaggtttgactcccagcacccccaaagtagttcacaa
TCAATTTTGAAGTGCTGAAAGTACAGACTTGGTTCTAGGGATCTACAGTGCTAAAATATGGCTATTACGTCTATTTAAAAGTTATCAGGAAGACCCTGAGAGTAAATGATAGTGCAAGGAAAATATACTGAAAATACACAACCTAAGAACAGAATCCTGTATTCACTGCAGTTTACACTGCCAGAGAGAAGAGCTTGAAgggctgg
AGGGAAAACATCTGGTTGAGGCAATTGATTGGTAGTCAAGAGAGCTTTTTGTAGTTTGATCCTTCCTTCCAAGAGCTGGTCCCACAACGCTGAAGAAAAAAGTAAAAAGAAAACCCCGTGTCAGGGTCAGAAGGTCTCTCTGGGCTGGGCTCTGAAGGACAAGAACACCAATTTCTAAGCAGCATACTCGATGAGTTTCGTGCTAT
CCTTTGGGGCTGGAAGGCCACTGAAGGCCCTGGCTGGCCAGGGAGAGCAAGGAGCTGATTTTTCCACTGGTACTGAGGAGCTGGCCTCTTTCTGCTGGGCAGTAAAGTGCCCCATATTCAAACCCTGGCTTGTCTCCCCAAGTACCTCGGGGCTGCTCCTGACCTGGGGAGGGCAGGGGATGCCATTTTCTTTAGACCCTGATTCA
cagggggcccttgtctccaagctaaggtgagagccactgtggcaggcgctccgtgctagtctctgggtgcacgcacaGATGAGCATTTAAACATGATCACAGTAAAACAACTGAAGTGGCTACTGCAGAAGATGTAAAAGTGgggtgtgatggtgcagtgcgcatctgtggtcctggcacttgggaagctgaggcagggggacaaa
aacttgctatgtggaccagactgtctccaacacttgatgacctgcttttctctctggagtgAGACACAGTTCTGGTACATCACTGTTGATGACTCGTAGGAGTAAAGGCGTTTTGGACATCAGATAGCTTAGGTAAAACATATCACTAAAGGTAGCTTTACATAGTCTAATATGaaaaaaaattaataaaaaaaaaaagggctgga
catgtggttgctgggaattgaactcagaacctctggaagagcagtcagtgctcttaaccactgagccatctctccagccccGATACCTTGTTTTCAATATAGTAAAATAAAATTGTGCACATGGCTTGCAACAGATCCCATTGGACAGCACAGAGGAGGGAATTATGGCCATAGAAGCATTATAGGGGAAATCTTCTCAAAGGAAG
caggggacctgatgccctcttctggattctgcagacactgcatgcacacgctgcacagacatacatgcaggcaaaacacccacatacatgaaataaaaTAAGTAAAATAAATGAAAAACAAAGCAAATATGTAAGAATATGTAAGACTCCAGTAGTCTGGAGgctgtttttttctttttcttttcttttttttttcagagctggga
ATTCAAGCCTGCCCCCGTCCCCAAAAAAATGGAACCCAGAGCGCTGTACAAGCTACCATTGAACTACACTCCGAATACCAATACCAACTTCTCTGACTTCAGTAAAGCCAGGCGGTTTCCACAGGTTTGTAAGTCTTCATGGACCCCCAAGGCAGAAGAGGAGCCAATTTTTTTGCCCCCGGGGAACCGAGAATCCTTGTGGTCCT
tgtgtagaaagtcagcctttttaaaacagaaagttccaggacaatttaggctagaatccaagactctgtatctcaagaaacaaaCTAAAGATGCTGTCAAAGTAAATTTCattgatttctatttacttattaagacagggtctcatatagtccaggatggccttgaattcactatgtaggtgagaacgtgctcaaatttctgatcc
ATATTATCTGAAATAATATCCCTTATTTCAAAGTCACTTAAAGATGTCCCCAAAGAAGTGGTGAGAAATTGGAACCAGAAGTGGGGGATGAACACTAGGTAGTAAAATATTTGTCCTTAAAGAAATGGTAAGAAATTGATACCAGATGTGGGGGATAAATGTTAGGTAGTAAAACAATGCCTCTTGggggctggagagatggctca
ATTGGAACCAGAAGTGGGGGATGAACACTAGGTAGTAAAATATTTGTCCTTAAAGAAATGGTAAGAAATTGATACCAGATGTGGGGGATAAATGTTAGGTAGTAAAACAATGCCTCTTGggggctggagagatggctcagcggttaagagcactgactgcctttcagaggtcctgagttcaattcccagcaaccacatggtggctc
ACTGACTTTCTGGTTCTAATAAAAAAAAAAATGTAGCTTCAAACAGCCTCTGGGTGCGGGACAATATTGCAAGCCCCGAAGAGAGGCAGGTGCCTTTAAGAGTAAAATCCCGTATTAATATACCTCCAgggtctggagccaaagctcaggttgtagtgtttgcctagcacggaggaagctctgggctccatccacagctccacata
caccacagcatgaggaactctatgtattaaaggattagggaagtcgggaaccactgAGCTAGAGTTTTGGGCTGGGGTTAGCAGCATACTGTGGAAAGACAGTAAATTCAGAATAGTTCAGGTTTTCAAGAGAGGCGCTCTGGGCACACAGAAAGGGAAGCCTAGGATACAACTAGAGGTTGACCTGGAGCCCAAATCCCTTCCTT
ctctCAGGTACTAATTAAATTTGTGACCATCTGTTAGTATAGTAATTGAAAATGAATATATAACAGGATCAAAACTGTGTGGTAGTAGAACAAACAGGAAAGTAAAATGTCTATttattattattattattattattattattattattattTAAttgtttagatagaatctcatgtaaaccattctagtctcaaactcattatat
tggaacccatacagtgaaaggagagaactgacttccacagttgccctctgatctccacatgcacatcatggtacgtgtatacatgaggacacatacataAAGTAAATATGATGATGACAGTAAGTTTTAAAAAGCTGcaggaggttgaggcaggagaattgtgatttttaaggccggcctagactatatgaagagttctaagtcag
ATTCTCTGGGTTTTTCCAAACCTTTTCTGGCCAGAGTTCTGGCTTATCACGCTGCCTGGGTGTTTATGACTTTTCTGCCTCAGTAGATAAGCCTGGTTCCAGTAAAGCTCATTAAACTGCAGAGGCAGCCTGACTCATTGGCTCCTGAAGGAGAGAGATGGAAAGGGAACTCCAACTAGGGAACTTTCAACCTGGCTCTGAGTGGT
CTGTTTCATTAGCTCCTGCAGGCAAGAACAAAAGCGTCAGCCACAGAGGCACACTCCTGTTTCCCCAGTTCCCGACAGACTCCTAGTCAATATTGTAACAAGTAAATATTTTTAATTACTTAACATAAATAATTGATAAAATCTGCTCCTCGGAACAGTAGGTGGCAGTCACAATAGACAGACAGAAATTCAGATCTCAATACCTG
ATGTAGAAACCACATTCTTCTCTTGACAATTTAATGAGTTGTTTTTTTTTTTTTTAAGTTGACTCTCATATCTAACTTAAGGCAGGTCTAGTAATTCAGCAGTAAACTATTTGGAAAGAGCAGTCACCACCTCTTACTTAAGGCCACTTGGCTTAGGTCGCTGAGACATCATCACATAATTCAAGTTTCGCCTATCAAATACGCTT
GGTGAAGAGACAGGAGTTCACTGTTTTGATCAACAAGGTGAGACAAGGTGAGAAGAATTCAGGTAAAATGGAGGGAAGGAAACCAAAGTCACCTCTTGTAAGTAAAATCCTTTTCATCTGTTCTGGGGGAGGTCACGAAGCCGTGCAGTGCTCACCTGGTAAGCATAGTGTCCTGCATCACAAACAAACAGCACACAACCCTCCCA
ACAACAAGCAGCAAAATAAATCAATGAATAAAGTTCTCTCACTGAGAAGCTGTACACATCAACCTCTACAGTAGACTTTAGGTGTCCCTTTCCTCCACTAAGTAAAAAAAAAAAAAAAAGAAAATCATTGTTTATTTGTGTGGGGAGGACAgaggtcagcggacatctctggggagctggctctgtccttccctgtgtgggtctgg
GCAATGGGTGCTCAAGGCCAGCAACTGTTACTGTTGCCTTCCTTAAAAAGAATCAGCTTTTCTCCAACACTTTGTCTACACTGAGCTATGTATCTAGACAAGTAAAAAAACCTGGGACAGAATTTTTGCTGTGTGGCATCCTTTCCAGGATGGGGGAGGCCATCAATGTGCCCACAGTTACTGGAGCTGTTGGGGTGTCTGGTTCC
CAGTTACTGGAGCTGTTGGGGTGTCTGGTTCCCAACTTGGTTTTGAGAAAAATTCCTTTCTCATTTCTGATTGGCACTTACATAGGAAAAGCAACCTGCCAGTAAAGCAGACCTTAAAGCCAATCAAGGGGAAAGGACTGAAATCCCTAGAGGGAGGGAGAAGGGTTATAAATGTCAGCTCCATCAAACCCCTTATTTTCTTCCAT
TGTTTTCTATATGATCATGAACAGAAAAGTTCAAAAGGTACAACTTATATCTTTACTCATATAAAAAGCCAGAAGAAGCCCCACATCTTTAAAGTACTCAAGTAAAATACCACCTAACAGGTCTCTGATATGCAGCTTTCTCTACAACAAAGATTAGTGAATGACTTAACAGAGGCTTTATCAATTGGTAGGCACTTTAGAGAGGG
TCTAGAACTCAGCTGTGATTGTGTAATTCAATGAGTTTACTAAAAGTCACAGACCTATTTTCTCAGGAAAAGGAAATTATATGTATGTAAATTATAGCTAAGTAAATTTTTAGGGTAGAGGGAAACTGAAAGAAATTGTAAAAATGAGGCTTATTTCCAGGTAGTGAAATTGGAGGTGATTTTAAGAGCTTTTGAACTAAGTAATT
AAGAAATGCATCTGACTCTCTGGACCTTTGAATGCAGATACCCACGAAAAGCAGCAAGATTTCTTCATGAGCTCTGGAGTGATGATAGTGAGTGTTTGAAAGTAAACAGACTTCTAAGCATGGAGACTTATAATCAGACACAAATCCACAAGGAAACATTGGCCCAGTGTTTTTAAAGCAACTCGTTCATATCTAGGTCAATGCCT
TTCCAGACAATACAGTTTGACAAGCATTTTACCCTTGGCTGATTTTATAAACTGCATGCCCTTTCTGTCTTTCCCAGAGCTCAGCCAAGGTGTCACGCTCAGTAAACTGACTGAAGGATGGATTCTCGGGCAGAGCCATTTCAATTTCACAGGAGGCAAATGAGTTTCCATTATTCTACCCAGAGATGACTGTGTCTGTTCCATCA
GTTCTCTCCCTTCTGCAGGTTGGCCCGGAGAATGGCATTGTTGATGACATTCAGGAATGAACTGATGGCATGCCAGCCCTTGTTATTGAACCACACCTGAAGTAAAACAGACCAACCTCAAGGTGATGCTGCCAAACCGTGCTTCCAGAAGTGAGTGTACATACACAAAACGTGCATGGAAACTTCAGAAAGGAATCCCACTCAGT
ATGAACCTTCCCAAGCTGCTGAGGAACCGATCTGCAGAGCTGTCCTGTGAACAACAGAATCCTGATTCAGTGGTGTCTGTTTGCACCGATAAGGGGTGATAGTAAACAATGAGGCAGCCCTATGCTGACCAAAATGACTTCCACTTCATTCACTGAAATTAACTCTAAAGCCATTACATATGTGGTTCCCGACCACTAGAATCCAA
CTTCCCATGGCGTAAGTGCTCTAGGCCCAGTACGACTGTCCGAAACCCCAGGGTCCATGTCACCTGACAATTTCAACATGGGAAACTCGAGATAGAGAGAAGTAAATGTGGGCTTAGCAGCTCTTGAAGCCCAGCCAACCAACCTGGAAAGTAAATTAACTCATTTCCCCCATTTCCTGTCTACTCACTGTTTTAGGAAACTGTTT
AGGGTCCATGTCACCTGACAATTTCAACATGGGAAACTCGAGATAGAGAGAAGTAAATGTGGGCTTAGCAGCTCTTGAAGCCCAGCCAACCAACCTGGAAAGTAAATTAACTCATTTCCCCCATTTCCTGTCTACTCACTGTTTTAGGAAACTGTTTGAAATTCAATTTATTTTACAAACTGGCTAACTTATCAGTTTGACTGTTT
CCTTCATGACATTTTACTTTCTTAAGTCTCTAGAGGCCTACAAGGGATTTCTGAAACTCCTCAAGGAAATCACTATATCAAATATTTCTGGGGCCTCTGGAGTAAAGAGTGTGCTACACAAATCCCATAGTGAATCTAGTATAACCCTGATTGTGCCCTCGTGTGTTCCACAGGTCTGCAGCACCTCAGCCCCCTCATGGTGAGGT
TCATGTACAGAGTGAAGGCATGCATGTacacacacacacacacacacacacacacacacacacacacacatacacacaaatgcacatacCCTTCATTTGAAGTAAAATCATTAAGGATCAGTATTTCAAAACTACATTGACAATTACCACTCGACACTGACAACTAGAAGTTTCTAAGAACAGACAGGAAGATTTTATTGATTACT
TCCTCTTTGATTCTTTCAAAATCAAACACCCATTCAATACATTTTCATTCAAAGCTTGAGCACTTCAGTGTGCAAGAAACGGAGACCCTACAGAGGTGACAGTAAATAAATGGGTTCGGAGCATGGACGGGTCACTTTCTCATACCCATCTGAGAAAACTGTGAAGTGATAAAGGTAGGCTTCTTCAGGTTTGACCAGATATGCCA
ACAATCTACCCTGGGAACCAGCCAAGCCAGACAATGTTTACACCCAACCCAGGCCTTGAGGCTTGTGATGTTGGGTTTCTAAAGAGAAGCACTGCTACACAGTAAAGGCAACCTGGGATTTGAAGCCCCAAACCTCTGATTCATAACCCTAGATCAACTTCGTAATTAATTCTCAACCTGCTTTGACCAGTAAATGAGCTTTCAAT
GCACTGCTACACAGTAAAGGCAACCTGGGATTTGAAGCCCCAAACCTCTGATTCATAACCCTAGATCAACTTCGTAATTAATTCTCAACCTGCTTTGACCAGTAAATGAGCTTTCAATGTTTAAAACAAAAGGCCACCAATGGAGTGACACCAGTATACTGACCACATGCCAGGCCACGCCCCTACCCAGGAGTGGTCCACAAATA
ACAGAGTAGATCCAGGCCAGAGTCATGAAGAGGGGCATTGAGCGGCTCATGACCCGCAGAAAACTGGAGGCACGGAAAAAAGGTATGAGAAAGAGGAAACAGTAAACCCGGCACTGATCCAAGACCTTGCACACTGAAGGAAAAACCACATCAGGGTTGCTCAAGAAAGGCCCATTGAACTCTCAAAGGGACAGATGTTTCGTTAG
AGACGTAACACCGAACACTGTTCTTGTGTCTAGCGTTAGTCGATACCTTGTATTTACTAATTAATGTATTTGGTTGTTACAATACATAACCTAGCTGCACAGTAAACATGAGAAAATAATTAACATTAGGCCCGAAGGAAAGATAAATTACAATAGAAAGCCTAAGGAGCGAGGGACAAAACCCCCACCGGCTCTGGAACCAGAAT
TCAGAATTCCTGTTTTTCTCCTGACGGAAAACATCCTCTTGATTATGAATTCAAATTAAGTCTCTATTGCCCACAGGAAGAAAAGTAGTTTCCTGCACAGAGTAAAGAAAGGCGTAGAGAAAACAAATGCTTCATTAAAGGACTGTACTTTCTGTATTTAGCCCAGCAGGAATCCGTGTATTGTCCGATATATTTAGATCCTAAGT
GTGCAGATGAGTCAACCCTCACAGCACGTCGCTGCACCGATACCAAACGATGAGGGCCACAGTGCTCAGAGACAAAGGCACATCATGCAAACAGCTGGACAGTAAACCAAAGGAAGCTTGTGAAATCTAATACTTTCCACAAATGTTTGAGTCTTGCAGGCCAAGGGAGAGGAAAGGCAACAATTCTTTCCTACAAAAACCTACAT
GGACAGATGATGAGGGCCATGGTGGTATTTTATTTTGATAGTTCAGATACTCTGTGGAAGGGGGGATTTATTGGGTTCTAAACACTGCAGGTGTTCAATGAGTAAACGGGAATGAAATCGAATAAATGCTCACCAGAATCAATTCCTGTCTCTTCTTAAATAACTCATAGTTCCTAAATTTGAAGGACAAGTGTTTACCTCTGTAT
ATGCATAACGTTCTGTTTAAGGAACGGCAGAATTGGGAATGTTTTGTTTGACTTGACCCCCAAGAAGAATATGGAAAATCAGGCCTCTACCAACTCCCTCAGTAAAGCACTTCTAAGTCATCCTTACTTGCTCTTCATGGCAAACCCATGGGGAACCTCTCTTTGGCCATATGCTCCTACCTAGCTAGCCTTTCTAGGTTTAAATA
ATAGAGCCAAAAGGCAGTGTAGGgtgtgtgtgtgtgtgtgtgtgtgtgtgtgtgtgtgtgtgtgtgtgtgaatgtgtgtgtgtTCTCCTTTCTGACAGAGAGTAAAGTTAAGAAAAGCTTTGGGGTAAAAAAAATGTATATCATGCACTCTGTCCAGGAGTGGTATAGGAATAAGTGGTGTCAGAGAAGTTCTCTAGGACCCTAAG
ATGAGACTACCAGAAAGATTGCAGAAGGATCTTTTAGATTAGTGGGTCCAAGAAGAGGCCCAGGATGTCAAGACCATCCATCCCTAGGCTATAGCCCAGGAGTAAATAAGAACCTTGAACACTAGAAGTGTCTTCCCAAAGATAACATCCAGAACATCCCAGCATTCCCGTGGTGGAGGGTGGGGTGAAGGAAGGAAGGCAGGCAG
AGACCACAAATCAACCACACCTAGTATTTAGTGGGGTGAGGACAACCCCTCTCATGATAGAAGGCACTCAGCAATCCTGTATTCACAGGGCTATATACACAGTAAATTCTCAACATACCTCCATGAATACAGAAATAGAACAAATTCCACAACCCTAGATTTGAGGTATAGGAGGGCAAAGGGAAAGAGAAAGAAGTGATATAAAA
tagccttgtgagaGAAAggctgtgggtatgtctcagaggtttgagcctttacccagcaggcatgaagctctgagttccatttctagtaccAGAAAGAATAAGTAAATAAATAAGTAAACACACAAACCAAACAGAAATGACAAGAGCATCCTCCTTTCTGGGCTGACGGTAAGCATTAGGTGAGGAATGTACGTGCCAGCCAGGGG
aGAAAggctgtgggtatgtctcagaggtttgagcctttacccagcaggcatgaagctctgagttccatttctagtaccAGAAAGAATAAGTAAATAAATAAGTAAACACACAAACCAAACAGAAATGACAAGAGCATCCTCCTTTCTGGGCTGACGGTAAGCATTAGGTGAGGAATGTACGTGCCAGCCAGGGGGTTCCTGTGCTG
AGATACAAGCAAATACTCATAAGAATAAAAATAAACAATATAAATCTTTTTTAAGACCTTGAGGGGTGGACTCAATCTTCTGTCTCTTCTACCAGGTTAAAGTAAAAAATTCTTCCCTTCCaggagtgggtagcccacagcagataccaatgccgcagcactctgaccttgggcgtccaggctcctcagaaacaatttctattggg
caaaacaaacctgaggcaaatgtaaacccaacaacttcgatttcaaaactctagttctttccattctactaGCAACTAAGTGAATTGTGTTACCTTCTAAAGTAAAAAACTGGTGATGCCAACCATGCTTCCCCACACTGAAGTGAGGCAAcgagggcatatggtgtggtggaaagatgtggaatctccagtcacacagacctgga
CTTAACCCCAGGCTCAGCACCTGGGAGAGCATGGTTGGCACATGGCTGAATACCTCAAGCAGCCGGTCCATGAATCCACACACAGACTAAACAGTTTCTGAGTAAAGCAATGTTGTATCCCAGGAGACCTGGAGACAAGGCAAATGCATTTGAGTAGACTCCTGTGTCTACAGAGTCCCTGTGTCCAGTCTAATGGCGTGAGCAGC
CATTCTCTTCTTAACATAGGACCTACACAGAGTGAGGTAATAGCAGAATGTCACATAGGAGAGAGAAAGATGACAGTCTTTGAACTTCTGTCTGTCATACAGTAAAGCTATGCATATTGGTCACCCATGTAATCTAAATGAGTGAAGTAACTTCTCAGCTTAATACATACACATAGCCATTTACTAAATCAACAACCCTTGGGAAA
AAAATACAAATTACACCTTTTCTAAGGTCAATCTGGTTGAATTTCAAAGTTAAATTCACTGATCAAAAATCTCAATAATTGAAATATACTTACCTCAAACAGTAAAATCATGCAGTAGCTTCATCTCTCAATTTCTGCATACTTTTAATTCAGATTTGATTACAGAATTATGGAATAAAACTCTTTTTAATTTCTTCTCAAACTGG
TGCCTGCTTTACAAGTTTGCTTGGCCTCCTTATTGTCTCCTAACCACACAAGCTCCCTGCTCCTCTCCCATAAGTATTCTTAACGCACCTTTATCACATGAGTAAATATGCCTTTAACTAGGACATGAACTCCCCCAGGCGGAGCAGCTGTCCTTGGATGTGGGCTTAGCCTACAAACTCTCATATTAAACTTTCATATGTAGCTA
agaagcgggaggagaggggagaagcatgggagagggggaaaaagaataaaatttgaaatgtaaatacataaaatatacaagaaaaataaaaTTTAATAAAAGTAAAAGCAcacagaaattggtaggcttcatatatacaaacaacaagtggtcttagaaagaaatcaggggaatgccacctttcacaatagcctcaaataataaaa
tggcatgggaaactagtcaccaGCAAAGGACACGCATAGAGCAATGAAAATTACTAAATCACAGCATACCCAAAAAAGGGTCAGAGGTCACAGCATCACAAGTAAAGATGGACTTAGGTAGTAGGTAGGTTTTGAAAGATTTTTAAATGATTGAAAGATGAAAATAGAAAAAAATCAATGGATGTAGATATTTACTCCTTCATCCT
AATACTTCTGCAGAGCTCCAGCAAGTATTAATGGGATATCCTCTCCTCTCAGAAAGATAACTAGAGGGAGTATGTTTTCCCCGGCTTTTTAGTTCTTATTAGTAAATCATATAACAAAATAACAAAAAAAATACTAAGGACACCAAGCTCCTGATGTGTGGTCTCAGAACCAGAAAGTCTTTCTCACATTGTTGAAGGCTGGCTTT
TTGAATATATGTAGTTTCTGGCATATAACATGGACCCATGAAGTACCTGGAATATTAGGTACTTAAGGAATATTAACCTATTTTTTCTGATTTCAGTATCAGTAAACAGAGAGGTCAGGGAGAtttttttaattttattggatatatttttatttacatttcaaatgtttttccctttcctggtttcctatccatttattccctcc
AAACCCACCAGGAATAGGTAGTTAGTGTGTGATTTATTAGTGTGTGATCCACCAATGTCATCCACCAATGGACCAAAACAAAGCCCCAGTAAGAAATCAGAGTAAAACAATGAAACTTAACTCTGAAATAAAATTCTAGATATGTCTCCCTAGCAGTACCTAGCAGCTAAGTCAGTTACTAAAAGGGAGGCTAGAGTTGGTGTTCA
ccctagcaaggccctgggttcggtccccagctccgaaaaaaaaaaaaagaaagaaaAAGAGATTGTTTTCCCTGGAACAGCTCTAAACTAGGAAATGAGAAGTAAAATCTCAATAAAAATAAATAACCTTTGAATCCAGTTACTTTAGAATATACCATGAAAACAGTGAAATGATGGTTAAACCCTCAGTGATTTTCATTCCACTG
GGACACTGGTATATGGCTCTTGCACCCAGCATCAGGGATGTACAAATGTCTTTATTCAAAAATACAAAATAAATTATCTGTAGGCATGGACAATGACAGCAGTAAACCATTATGTACTGTTAAAGGAAACCAGTCACTGATGGTTACAGTGATCAGCCAGCCGTCTCTTCAGTCATTTTCTTCAGGTGACTTCTCTGAAGTTATTG
CCCACCCATTGCACCCATTCCAGGGTCTTTCTCTTCTTTAGGAATTTCTGTCACTACAGCTTCGGCTGTAGATAGCAAGGAGGCCACCCCAGGAGCATCCAGTAAAGCAGTTCTTACAACCTTTGTTGGATCAATGATTCCCTTTCTCACCATGTTCACAAAATCTCCAAGCATGGCATCATAACCAACTTCTGAGGAGCTCTGCA
AGGGGCCTTTGGAGTCATGGGTTGCAACTCACATTATTCAAGCAAGGGATAGTGGATAAGGTTGAAATGACAAGCTTTGTTCATTTTTCAATATAGGGTCAGTAAAATGGAAGACTCAAAACCAGATATGGAAGCTACCCAGTCGCCCTCTGCAGGAAGCAAAGGGAACAGGAATAGAGATGTTGAAAGTAGCATGAGAGCAGGCT
ggaggagagggagaggggaaactgcagtctgtatgtaatatatgagagaagaagaaagaaaAAAGAAAAAAGAGCTCAAAAATAAAGAGCAAGTTTAGAGAGTAAAAATAACATTTACTAAGTTTAAAAAAAAACTTTCACTAGTTTTTCCATTTTATCAGAGGGGAGTTTAGTGAACTCTGTGATGTGAGTTAAATTTCTTACGA
TGATAGATACCATAATAGAAGCCGGTAAGTGTGAGAACTTCACAAAATGTCCCCTTCTCCACAGAAAGCAAGAAATAAATGGACCAAAAAGATGCATAGCAGTAAACAGCTAAGTTCCAGGGTTTTCCAAACATCTGTGTTAGAAATATCTCAATAACCTTGGGTTTCTACTATCACCTAGTCAGCATGCTCCCCTCGAAACCTTT
CATTTTGTTCTAAAAGTATAGTAACCATGTGAAGGAAAAAGCCCCAAAACATTGATAGTTTGTTTTAAATAATTTCACCTGGCTGTGGTCCCAACTGAATAGTAAAAATCTTATACAAATACAAATTCCCAGGCTTCCAGAAAATCTCACAGTTAATTCCCACGTAGAGTAAATGTTTAGTTTTTTTAAtttgtttttatttttgt
AATAATTTCACCTGGCTGTGGTCCCAACTGAATAGTAAAAATCTTATACAAATACAAATTCCCAGGCTTCCAGAAAATCTCACAGTTAATTCCCACGTAGAGTAAATGTTTAGTTTTTTTAAtttgtttttatttttgtgtatgtgtaccttcttttctctgtgtacgctgtgtgcatagagctgtccctggagaccaaatatcct
AGTGTCACCAATAGAATAGCTCTTTAAAGTGTAAGTTGCAAAACCCAATCTGTCCAGTACAGAAGGAGAGAGAGAAGGGGAGAGAATGAAGTTAGAAAACAGTAAACAGAAGAGTAATATGAAAGTCATTGTGAACACTGGACACCAGTAATAAAACAAGATGACAAAACGTGATCAGGAGATAAACAGAAAGGTGGTTGTAATGG
aCTGTATAGCTCTAATTACTAATGTTGCAAAGACTAAAATTGAACAGACATACAACTTCAAAGGTAATAACATTCAAATGAAGAATTATGAACAAAAAAGAGTAAAATCTGAATAACAGAGACAacacacacacacacacacacCATGTTGAAAGAACTTGAGAAATTAATAAAATGATAAGTGGATTAGGAAACAACAAACAGGT
GGGAGCAAAAACAAGATAAAATAAGAGAATCTTTAAAAAATGTAGAGGCAGTTTATCTGCAAATTCTCTTATGGTGTCAAAATATGGGGTACAGTGGGGTAGTAAACATGTCAGAGACCAATATTGATACTTGACGAAGGGAACCATGATTATTATGATGTTTCTATTTCGCTTCCAATTTGAGAATTGTAGAAATGGCAGCTCAA
gcacacacatatacacccacacgcacatacatacaTGCATCCCACTAAAAAGTGCAGGGAGAAATTCAAGGACCCAAAATGGAACGATTTGAGCAATAAAAGTAAAGGATTATATGTCAAGATATAGAAAATAATTAGCCTGTTTGTGTAAACATCGTAACTCTGATATTTTCCttttatttttattgattatattttaatctatt
CCATCATTTTTGAACTTCTATATGCAAAGATGAGGGCTAGCTTTTGTTTTGGTTCAGCCTTACTAAGGGACAAGCATATATAGTGCTATACAGGTCAAACAGTAAAGAAAGTATCCCAGCTGACATACTCCTTTGGGCCCATGATTAAGATAAAGACATATCATCTTAGCATTCCTACAAACTGAGTGGGATCTGGAATTTTGTTT
TTTTGGCAAGTTGTGCCAGAACATGATTTTGAACTGCAAGCAAGCTCTAGCAGATGTGTCTCTCCTGACAAAAATCCTTCTACCCATGAGTGACAAACTCAGTAAAACACTTCCCTGTCCACAGAGCAATGGTAGCAACTATGTTCTCTTTCTCAGCCTCTTTCCTAAGTGCAAAGCACTGGAGACATAGTAACAATTGTTCGTAA
CCCTGGTGACCCAGCCTCAGTCTACCTGCTCCTTCCTACAGCTCTTGCATATTGTCAACATTGTTCTTGGAGGTACGCCGCCTCTCTTTGTCCCTGAGCAAGTAAAACTCGCTGATGTTGCTGAAGGCTTTTGTGTTTTGTTAACCACCAGAAACTGAAGGGAAACGTGACTAAGAAACTTGCAGGGGGCGGGGCGGGATTCTATA
ACCTGACTTGGCTACCCACCCTTCTGTTTAGAACTTTTGCCTTGTTGGAATACTTGGGCTTGTGTGGTCATAGTTTTGTGCCCTCAGACCCAGTTCTAACAGTAAATGACTTAAAAATAAATACACGGACACATTACTGAACATGCTAAGACTCACGCTAAGTGAGATTTTTCAACATGGTTTTTAAAACTGATGTTTCATGGTGA
AAAAGAATTAATGATCAAACAGAAGATTCAAATAAATGCACGAGCTAAGAAAACTTATCCAAGACCTTTTCGATACAGTCTCCAAAGGGATGAGCTAGTCAGTAAATTGGAGAAGTTCAAAATGTGGAGAAAAATTCAGTAAAGAGAGAGATTGAAACATTAAAAAAAAAAAAAAAGAACTAGaaccaggcagtggtgtgtgcctt
GCACGAGCTAAGAAAACTTATCCAAGACCTTTTCGATACAGTCTCCAAAGGGATGAGCTAGTCAGTAAATTGGAGAAGTTCAAAATGTGGAGAAAAATTCAGTAAAGAGAGAGATTGAAACATTAAAAAAAAAAAAAAAGAACTAGaaccaggcagtggtgtgtgcctttagtctcaacactcaggaggcggaggaaggtggatct
TTGAGAACACACAGGAAAAGACTGGAGACAGGAGAAATACTTCCTGCATCTGACCAATTCCAGTCAGGCTGAATAAACTCAATTACATGGGCGTTTACAAAGTAAATCGCATTGCAAGTCTGCATGATTTGTAAATATGTTGGGGGGAGGGGAGCACTTGGGGAATCTAAGGGTTTTGAAATGTGATCCTCAAAGGCAAGGTCTGG
TTCATAGCTGGCATTTGGTCAATATTCGCAATTCACCCTTTCAGTCAATAAAGTGCATGTGTTCTGTACAAACACACTGTTCCAGCATTGTAAGTCCAGAAGTAAACGGGGCAGATTCTTTGGGGATAAGATGGGATGGGGACACAGAGAAATCACAAACACATACGAACGAAAAAAAAGGCTTTGAGAAATCTGGCCACAAAGGT
AAAATTACTCTGAAGTGGGTATCTTAGGGCCATCCACAGATGCTGTCCCTAAAAGGACCTGTGGTAATCAATCCAACAATGTTTTCGTTGGAAGGTTAGCAGTAAATCTAGATCTGTGCAGACATTTATCAAGGGTTTTCTCAGCAGAGCCGACCTACACAGGTACCTGTCAGAACGGAGCAGACAGTAGTTTTTCCTGCTCCATT
GAGCTTTTATATATCCAAGTAGCGGGTTAGTAATGTCTGCAGGCAAATGTTACCATCACACTCCATTGACACCATAAAAAACAACCCACGGTGACGTGGAAGTAAAATAATGTTTTACTAAGTGTTTTCAACCATTGTGCAGAATGAAATTAATGCTTTCAAGCCTGTAGAGATGCATTTTGTGAGCCTCGAGTTCCTAAATACTA
GAGCATGGTGCAGCATGATGGCTTTGTCTACGGCATGCTGTATTGCCAGGAAGCCTTCTTTGTTGTATCCTACAAGGAAACAGAATGCCAAGTGTAAGAAAGTAAAGACCGAAGACTGAAATGAGTGAAAATTCTGGTGGATCCTGGCTAGACGGCAGCCAGAAGGTGCTCCCACATCATACAGCATGGAGGACAGAGAGGGGCCC
TGGAACTGGCATGTAATTCCCAGAGAAGTCACAGTTTCGTTGACCACAAGTCTGTTCTGTGGAAAAATAATTTTGCATCTTCCAACTGTGTTACAGTTTCAGTAAATGTTATTAACGACAGATTTTCCCCAAACCTCTTCTGTGATCAGATATGGCCGGACTGGACTAAGGGTTTAAAGGTGTAAACTCCCTCTGAACTGGTTTCT
ATGCCCCTCCTTCACTTCCCATCTTCTGTTAGCCTTTATTTGATGTTGCAAACGATGTGTCTGGCATTGCACTAAATTAGTTACACCATTTAACCATCGCAGTAAAGACCGAGAGGTTTCAGTCATCGCTGTGGGTACCAATGCTGCAGGCTTCAGTCATCCCTGTGGGTACCAATGAAGAGACTGAGGATTTGTCAGAGTTAGGA
AGCAAATGTGGCCTCAAACTCCACTGCCCAGACTAACAGACTAGTCACAGATACCACAAAGAGAGAATGACTGGATAATTAATTTATCGCAGACCAGGGCAGTAAATGTAACTACATCTGCAGCCTGAGGACACGTCTCCCTGCCTGAAGGAGACTGGAGCACAGCCCTTGCCCCGGTGGAATGTGTCAGGCAGAAGGAGGCTGCC
cggctgttacagacatgtgccaacacactttgctTCAGGCTTCTGGTTTCTGTTAGTTTGTTATGAATAGACATTCCCTCTCAACTGATGATTTAAACACAGTAAATGGGTAAACATGCAACGGTCACATTATCATTACTGTCATGGCTGTACATAATTGTATGCGCTGTAACTGTGTGTGATGTGAGGTCACCACAGACACTACA
ACCCTGCGGACTCACCCTGAGAGATTTACAGGTCACCTGGGTGTCAGTGTTCCTGGTCTGCTCTTGTCTCTAGAGTCTAGTGCACCAGAAACTGAGATCTAGTAAAGAGTCGTGAGATTCCACGGGGAAAGAAGCCAGAgacacatgcctataatcccagcattcctgtggtgatgtaggaagTTGACATAGGAATCCTCAGAAGC
TCAGAGAAGAAAAGGCCAGTCTTGGGGGTCCTGACTACTTGCCGCAGCCCATGTCCCGCTTCACTCTTGGCTCTGCTCCCTGAATTCCTGAGTCACCGGGAGTAAACAGAGGCGGACTGCGCATCCTCTGGCGAGAGCTGGCCTTGCTTTCCGCTCCCCGGGGTCACTGGCCAGCAGTTTGTTAAATTTCAACTATGTGCTCCAAT
TTTTTCACTGGCTTCCAGAGACCTTGTTATCCTCGTGAAGACACTTTTAACCTGATTCTACCTAACTACCCATTCGTTGGGTATATGTGTTTGGTTTAGAAGTAAATATTGTTTCCAGATCAGCTCCTTTGAGCTAAAGAAAAAAATTAATCAATCATGGGCCAATCTTTTCCTGTGCTGATGAAGGGACAGCTAATGAATCCGTG
AGTCTGACATGCTCTAAGAATAAGGCCAAAGAGCCTGTGGAATTCTTAATTTCTGTGACTGCCTTTTTTTTCTTCCCAAGGATACCCTGCAGCACCCAACAGTAAAAGACTTCATAAATAGGCAGCTTGGAGAAGAAGGCATTACCACTGAAGCCATATTAAATTTCTTCCCTAATGGTCCCCGAGAGAACCAAGCTGATGACATG
GTAGGACCAAGACCTCTTCAGAGTGCCTGTGGGGGTGGCATGAGACACTCTGGGCTCCCACCAAGAACATGTACACACGGCAGCTGCTGAACATGAACCAAGTAAAGTGTGTACCTTTATACTCAAAAATGCCTAAGCATTAGCCAAGGCTTCCCACGCTGATCTCTGGCTTCGAGTCACAGTTGGGTCTGTCTATTCCCAAAGCC
TGCTGAAACCCAGGACATATCCTCTCTTTATCTTTTTTAAAAAAAAATCAAAATATGTTCATGCAACTAAAGCCCTTGGGCCGGTTAGAGGCATGAAGTAAGTAAACCATCAATATTTGTAGTTGCTGTCTAttttttgtcatgcttaaacaatctagggccttgtgcatgctaggtgagctgtctaccCCCCCCCTCCAGCTTTT
AGCACTTTTAGCTCCTTGCTACTTGTCTTTTCTGTACTAGGGAGTCCATCACAGGTTGTCTTGAGCAATAGTCACTCCACTGCCACGGAAGAAACCCCAAAGTAAATGCTCCCTCTGTGTCTCATACTCCATATTGAATGTCTTTCTGGACCTTTCCCTGCTATACCTCCCAGGCTCTAGCCTATGCTATTTTATTCTTCTACAAC
CCATTCCATGTTGGATCATGGCTACCTGATCTAAGAATGTCCCATCATATATGCTATCCAACTAACACGTATCCATCTAATCCAAACCCCCCTGTTTTGTAGTAAAATGTCCTTAACCTGGTGCATCCCGTCTTTGCTATTACACTACGACCCAGTGGGCTGTAGTGTCAATCAGAACTCATCTTGGAATCCCCTTAGAACCGAGG
AGGCTGACTGAGCCTGGCACCCACCGAAGCCTGCAGTCTAGATGTTTGCAGGGCTTCCCTCTGGGCTCGGATAGAAGGTTGAATTCATTCTACAGAGAGCAGTAAAAACTCTCCAGTACGGTTGTGACCTTTTCTTTTAGATTTCCTCCAACTTAGGTTCTACTTAGATGCGGCTCCCTTCCGTCCCTCCCCTCTGCGTGTTCCCT
AACCGTGACCATGACAGTGACCACAATGGCTGGCCACAGCAATAGCCACCAAACTACCACTGTGGCAGACCTTCACAGCAGACACTACCACTGACCACAGAGTAAAACAAGTGATCACTAGAGCTTACCACATCCCTGAACACCACGGCTCTGACAGACTATCATAATGGACACTACAACTCCCAGTGGGCACTGCAACTGACCAC
GGCTCCTGTTACTAGCTTGGGAGCACTAGGAAATAAAAAGTAGAGAAAGATGGCCCTTGAGGTCCTGGACACTAGGACTTGAAGCAAGGAGCTGGTGCTAAGTAAACCCTGTGTGGACATTTTCTAGGATGCTCAGCTACTGCGGGTTTGCGCTTGATAGAGAGATGGGGCAGGAATCGAAATCCTCCTTCTGCCACTTAACCCTG
CTTTAAGCAATGTCACACATTCCCCTCTTGCCACCCAAGTTCCCAGGGAGCCTCCCTGGAATTTAAGGGTAAAGAGACCTCACTGTCACCAGAGAGAGGCAGTAAATAAGCTCACCTGTCAGATCTGACCTCAGGGTCCCAAGAGCTCTTTCCACCCTCAACTCTCGCCCACCTCCATTCCTCAGATGCCTTTGCAAGGGGAATGC
AGGGACGGTTCCTGGGAATCCAGTGACTGGGTCCTACTTCCTTCCTAAGAGAACAATGAGTGTGACCCCTACAAGCTACTGGGGCAGAGCTATTTCCTCCAGTAAAGAACTCCCCGGTCCCAGTATGAGATCATCTAGGACTAAAGACAATCACATAGTTTGCAGGTGTGACACACAGGCCTTCCACAGCTCAACGGGCTCTCaat
TCCCCTGGAAGAGGTGAGGCAGAGATGGCAGTCGGTTTCTGTCTAGCGCCAGAAAAGGCGGCTCTTGCAAAAGCCTAACACCAAAGCAAAACCTGACAAAAGTAAAAGCCATAACTCTCCAGCTCTCTCTTCAGCTGGCTTCCTCCTACCTTGGTCCACACGCACACGTATTTGCTGCAGTTGTGGTCATCATGTGCTCACACCTT
TAGGTGTGTGTGGTAGGATACCTCACTTCCAGGAGATCCACAACCTTTCTAAGTCAGGATTCAGTGCCTTGCCAGCATGCCCGGCATCAAATACACATTCAGTAAATGTTTACGTGTTAGTGTACTTGTCCAGCCTATTCCAGTCTGACTAGCAGGTGAGCCGCTCTCTCTCTCTCTCTCTAGCATGGATGAACCCAACAATGAAC
CTCATTAAAGTGCCAGTGGAGTTCCTCACAGAACTCAAGAAATGAGGACAGTGCAAGGCTAGTACTGTCTGTTTTGTCTGGATAGCATCAAGACCACAAAAGTAAAATCCTGTTTTCAGAAATGTCCCCTACAGGGAACTGAAAATTGAGAGATAACAAATCAGAAAGTGGAGACAAAAGAACAGTTCAAGACCCTGAGAAATTAT
GGGTGGTAATGTTTAACTGGGTTCGTATGAATGTACCGGTTTCAAATGCTTCCTGTACCAAATTGCTTGGCTGTTCTTTCCCCTCTCCATTTATTTGGAAAGTAAACTTACACTTTATGGCCCTTCATTTTGAACCTTTGATAACAAGTTCCTTCTGAATTACACTGGGAGCCTCCCTCCCAGCACACAAAGAACATGCCAGGACC
CTCCCTGCTAGTTAGAACATTGAGTGAGGGCAGGGAAGGGAGATTAAGGAGTAACACTGGGACCCTGTGTCAGGTAAGGGCTTCCAGAGGGCCATGGAAAAGTAAAAAAAAAAAAAAGTAGTTCAACCTTCACACTTGAATCTGGATAGCTGCCAACTCTAGTGTTGCCAGGACATCTCAAAGGTCAGGTTAGTCAGTTTATGCTC
GCAAGAGAGAATGTCAGCGGAAGCCCTTGACCTTTCTGCCTAGTGTCCCTCCTGACAGGAACCACTTTTAGACTAGACTTAGAGGAAAGAAGTCTAGAGGAGTAAAAGTGGGTAACCGAAAGGGCCGTTGGGGCAAGGACAGCGTGACAGTTACTGCACACCCAGCACGGTCCTGCTCATGCCCCTTCCTCTAGGATCGCTGAGCC
TCATGCCCCTTCCTCTAGGATCGCTGAGCCTGCTAGAGAGCCCGTTTTTGATGAAGATGATGATGTGGCTGAAGAAAGGCAAAGAGTTATGAGTGGAGGAAGTAAAAGTGACATCTTAAAGCTAAACGAACTAACCAAGGTGAGGAGCGGGTGTGGGCGATGTTTTCTTGGAGTTGCAGGCTGGGCACACAGTTGGTGCAGGAGCA
CCACCCTGGGGAGGTGGGTACCATACCAACGGACATGAAATAGCTCTCGAGAAGAATCAGCCCTCTACCACGAATCTTCTCCCTCTAAGCAGAGCTGGACAGTAAAAGTCTAACGAAAGTCAAACTTTCTACTAGATATGGCagcaggtggcattaaatttactttttttattttatacaatatgcccaaaatataatttcgatgt
GGAGGGTGCTCCTGTGTGGAGCGATGGCTGATTTCCTGAGACTGGAAGGCTACTAGTTTCTTACTGTAGAGACAGCCCTAGTTCACAGAGGAAGTTCTTCAGTAAACTTTAACATAGGTTTTCACAGTCACTAGCCAATGATTCACACCCTTTCTGATGGTCCATTCTTAATCCACATAGGGTGGCCAGCAAACCTAGTGAGGAGA
TCTTAGTATACTTATTCTTTTAATTATAAAGAAATTATCAGTAAGGTAAAAATTTCAGAACTAATAATTAGTCTACAGCTACAGAGATACATAAGATATAAGTAAATATTGTCCGATTCAGAATCCCCATTAGAAAATGATAAAAACTCTACATGTTTCAAATTCTTAAGTTTTTGTGACTTATATACATGAGAACTGAATTTGCA
TTCCATCCAGAGAAGGTGGTAATTTTATACTGGTGGATGGGAAATCAAGTATTATCATCACAGGGCTTCACTGAAACACTGTATGTAAACTAATGAGATAAGTAAAACAAGTCCTTTTTGTTTCTCATGTATAAGGTGTAATTGACATAAAAATTAATCTTAGGCAAAGTCCCAAGAAAGGAGTATTCCTGGTAATTCACAGTGAA
agctttcactcacacaaacatgcacacatacacaTAAATTTTTAAAAAAACCATCTTTAACTTAATTTATGAATATTTCCCCCAAAGATATAGTAGTCTGAGTAAACATAGAATGGTCTAGGAAGAGTAGATAAGGCTGAAATCAAAACCCAAAGGAATCCTTGATTTAATGACAGACAGGGGAAGGAATCCTTGATTTAATGACA
CCCAAAGGAATCCTTGATTTAATGACAGACAGGGGAAGGAATCCTTGATTTAATGACAGACAGGGAAGAAGTGCTTGAAGAGAATCTTGAGTAGGAAGAGAGTAAAGAGGCGATGAACGTGACCTTATAAGAAACAAAAGGACCGGAGACAAGAAGTGGGGGAGGGATCAACCAAGGAACCAAGCCCCCTGAGCCCAGCAAAGACT
TAACTACTCAGAACGAACATGCAAGTAACATGTGAAGGACACTGCACATTAATGTTTAGTTTACAGAAAAAGAAAGATATTATAGTACGCATAAGAATGAAGTAAAAAAAGACTACGTtatatatatacatatatatatgtatatatatGAAACCCCAGTTTcatatatatatataatgtcatatatatataatgttcagaacagg
TCTACAGCTCTATTAAGCCAATAAAAGTCATGTTTTAATTTAACGTTTTATGCAACACCAAGTAATTTAGGTTGCATATTACTTGTAATCTTTTATACCAAGTAAAACACTCTCTCACTTTCTTAGCATTCAAACCACTGCAGCTAGTTACAGCTATCCATTGCTCACACACAAGCCACCATGCTCCGAAGCCTTTAGACGTGttt
GCATTTTTAAGAATAAAATACACTAAGACAAAAGATAGCATAGAAATGATGGATGTGTCACTGATGAGTGGCCAAGCACAGTCATATGACGCTATACAAAAGTAAATGAAGATAAGTTTAAATGGAAAAGGATTCCCATGCTCAACGTCTACCTTTAATAAAAACACTGCTAAACATAGTATTTAAAAAACTGCCTAACACCCTCT
TGTCTAATAAGCACCCTGGCCCTGGCTACTATCTTATCAGATGACACAGAAATACTATGTCACTGTCTCACTGCCTCCGGTCTTCAACATTTGATACTTTAGTAAAAATGGTTGTCTAGGTGACTCGAGATGTCTTTCACTATCTAACTAGATTacacacacacacacacacacacacacacacacacacacacaAATACTAAACA
GATAGTAGTTACTAATGATGTTCATCATTACTGGCAAAGAATAAACCATAGTACTGTTGAAAACTGGCAAAGAATAAACCATAGTACTGTTGAAAACAGCAGTAAAAACATAGTCCTACAATTAAAAAGAAGAGTTATaacaataatgccaagcaaccagagcttccagggactaagccactacccaaagactatacatggactga
tgtcataaacaaaacctggcacacagtaTTGTGTAAATTTTACCTGCTGCCTACAAAAATATTAATAACAGTATAAAGTTTTCATGAAATATGACTAAAAAGTAAAGATGATCTATTTGGTAATTTTAATTATACCAAAGTAGCTAAGCAGAAAAATCAGTCTTCTACCTACATTCTTCAAATGTTCCCCTCCAAAACGCTTGACT
AAGACTGAGATACATATATAATTTTTAGATACACATAAAAACTCAAAAGTATGAGATCTCACAAAAGTACTGTATTTTAGCAATGCAAAATACATTTTAAAGTAAAGATAAGATTTCTAAATGAAAAAAGTAAACTGTAAAATATTTTTGAATTGGAGAAATTTTTGTTGCTAAATCCATCTTTCCAGAAAATATCAAGGTCATGT
ATACACATAAAAACTCAAAAGTATGAGATCTCACAAAAGTACTGTATTTTAGCAATGCAAAATACATTTTAAAGTAAAGATAAGATTTCTAAATGAAAAAAGTAAACTGTAAAATATTTTTGAATTGGAGAAATTTTTGTTGCTAAATCCATCTTTCCAGAAAATATCAAGGTCATGTATCACACTCGGCACTGTATTTTTACTGT
TTTGAATTGGAGAAATTTTTGTTGCTAAATCCATCTTTCCAGAAAATATCAAGGTCATGTATCACACTCGGCACTGTATTTTTACTGTAATGACTGCAAAAGTAAATAGTTTCTACAATAGTCTTCAGGCCACAGGCTATTATGTAAGCAGATGTTATAGGAACGCTGATCATGAATGAATGATTCTTTACTAAGTTTTCATTTTT
AGTTTTCATTTTTAAAAACTTAGAATCTTAATTTAAAATTAGCTCAAGTCCATAAAAATATGAAAAAATCTCTTGTCACTTATAAAGCATGAATAAAAATAGTAAATACGAAATTATTAACTGCAAACTTAAGATATTCAGCTGTAGTTTGTTTTGTGTTGTTTGGTTTTTGGGGGATTGCTTGTTTGCTTTAGGGGTTTTTGGTG
TCGCTTCAGTGAGAGGAAATGAAACTTTGCTATTGTAGATACTTGCTGCTTCCAGAGACTCATGGTGCTCACTAGAGAAGCTTTGGTTTCAGAGAGAATAAGTAAACTCTGTTCCATTTCATCAAAAGACTTTGAATCTGTTTCTTCCTCCCGTGGCTGCTGGGTAAATACACTATAATCTATTTGCCAATAAAAGTAAACAAACA
AGAATAAGTAAACTCTGTTCCATTTCATCAAAAGACTTTGAATCTGTTTCTTCCTCCCGTGGCTGCTGGGTAAATACACTATAATCTATTTGCCAATAAAAGTAAACAAACAAAAAACACTTTGGAATGTTTGAAATAGAAAGATCAAAAACTTAAGACACATCAACGTTACAGAACACATCTGGATGTGATGTGGATCAAAATGG
TGGATTCCCAAGAACTGCAATTCCTAAAGACAGCTTTCTCTTTTGGCCACCACTTAGTTTTTTCGCTTGATTATCTTTGATGGCTTGCATGTCCAAATCCAGTAAAACTTTCTGTACCTGTAAAAGTAAAGTGTGAATAATGTTCAATCAACAATCATACCATTTTCATAGTCATCAAAATTAGTTTTTACATATTTTAAGCTTTG
TAAAGACAGCTTTCTCTTTTGGCCACCACTTAGTTTTTTCGCTTGATTATCTTTGATGGCTTGCATGTCCAAATCCAGTAAAACTTTCTGTACCTGTAAAAGTAAAGTGTGAATAATGTTCAATCAACAATCATACCATTTTCATAGTCATCAAAATTAGTTTTTACATATTTTAAGCTTTGAAGTAATTTTTAAGCATCAAGTAA
TTTCCTTAAGGACTACTAAGTCTATGTGACAACGAATGGAGAACTCTGAGTCATGTGTCTAAGCTGTAAGATGCTATGACCAGAGTCCCAGAACAGCTCGAGTAAAAAGAACTAATCAAACTAATTTGGAAAACGAAGTCTCGTTTACAAAGTTGAAATGCAGACTCGACACAGTCTGGCCCCTTTATGACAAAGTGTATTTCACT
TGTTAGTAGTTACCATTCTTTCCTTTGGCTGCATATGGAGATATTTGTGGTTTTTCCAATGGCAATTTAATTTCCAATTAGTTGCTGATTTATTCTTCCAAGTAAATAAGAAATAAAGATATGTACACGTATAAATATGTGGTAGAAGTGGGTATGtaaaataagttttttaaatgtaaataaagtttaaaattatagttttttgt
CCCTCACAACCTAGGAATCTCTTATCCCTTCCCTTGCTTCTTGGCAATAACTTCCAGTTGAGCAGCTCATGCTGGAGATCATAGATAACCTTGAGTGTTAAGTAAAACAACAGAAGAACCATTTATCATGGATGGCACTGTAGCCAGAAATGATGAGACTCACTCGGGAATTGGGTATAATTTAAGTGAAGAATTTGTTTACGCTC
GGCTTTAGGAAGTACAAAGATGACCTCCTCAAGCCAAATTCCCCTAAAAATGAACATAAAAACTGAGTTATATTAAATTGTTTTTAACCATTCTAATCATAGTAAATAACCTTACTTTCATTTTAAATTTAAAAGTCCTAATACATgggtacaatagcacacaccttcaatccaagcacttaggaagcagaggcaggcagaactca
ttcaatccaagcacttaggaagcagaggcaggcagaactcaaggccagcagaagctacatagcaagttccagaccagcaaaccatatctcaaagaaaATAAGTAAAAATTAAATAAATAAAGTCCTATTAACTAGTAGTTATCATATTAGACGGGCCTGGAATATAGAAAATATAACAACAAAAAAGAGGCCAACgtcaggcagtg
ACAAAAACCTGGCTTTAGACTGAGTGTTAAAAATGATATATTAGGTTATTATACTAGAAATGTGAGTTACTTATAATTTATTATTTTAAAGAATGGAGATAGTAAATTTATTTAACTATACATATGGGCACCTAAACCGATCATAATGACACAAGGGTCAGTCATCATTTTCAATATTCAGTTAATATACCAAATGAGTATCAAGA
GCTCTGACATCAGGGAAGGGCATTAGTAGTCAAGTTCTAGTTCCTAGAGCTTTCCTATCTTCCAAGCAACGACACAATGGCATACAGACTGTGAAATAAAAGTAAATGTCTTGTCACAAGCAGCTACTGACTAGTCTCAAACTCTAAGGAAAGGGAAGCAGGAGGAGGAACCAGGATCAGCACTACGTCAAACTGGGTAAATGAAA
GCAGGAGGAGGAACCAGGATCAGCACTACGTCAAACTGGGTAAATGAAAGTGTACCGCTGAGGGTCAGGATATGTACTATAACTGCTAATTGCACTACATAGTAAACTGTTAAACATACCAAAAAGCAGTGTCGTGAAGTCCCATTATCTTTAAAAACTCCTTTAACCTCTTTTCCTTTTCTGCTACAATGTGAATTGCCAGAAAG
GTGGGGAGAAAATAGGAGACATCAGAGTCTGCAATACTAAGTGCTTTCGTGCATGGCAGGCTACCAAAGTAGCCTAATCAGTCATTCTCTACAGAACCAAAGTAAACTTGGTACCATTCTTCAAAGACGCGATCTGTTAAGATTTCTATTGATCTGAATGCCCAGACTAAATTACACAAGTTAAGCACTGGCACAGTGGGCCAGTG
gagttaagttttctacaaggctggagatcatcagtcttttggcccgtgtcccatgctgtgtcctacgtcagcccctaaggcaggcaggcccctggcaGACAGTAAATGAATAAAGATGAAAAGTCATTATAATCATAATTATTTATAAGTCATCTTTCTAGGGCTGGAGAGATGGCTCAGTGGTGAGGCTgtcactatggaaatca
AACGACAGACAGCAATAAGCAGCATTACTTTACAGACACTAAAGTGTGACCTGATTACATAAACCATGATTGGATAATATATGATCTGTGTCTATAGTACAGTAAAATATAAAACAATATGGAGGATATTTCATCAAAATATGCTATTTGAAATATCAATACATTGTAACATATTCTAATTCTATATTCTAACGCTGCATAGTTTG
AACCTCTGTCCTTGAACATGCTAGGTATACATTTAAAGTCTATAAGATTTCAGACATAAATGaaattataaaaataatataattCAATTACCTGCTTCAAAGTAAAATAACTCCTAACAATTAAAGTTTTATTTTTAAATATTTGTTTCTATGGAGAAAATTCTTCTTGgcatgtccagcttttgacgggcttacactatctacaa
TAATTAATATCAGCCAAAATAAGAAAAATAGAGGAAAAAGAATTTCCTACAATAAACACAAATAAACAAAATGATTACAATGTACAGGAATAATGGCAAGAGTAAAGACTGTTTTGCAAATAGCACCTGTAACAGAAGGGTTAGCACTGCGGGCCTCACATGTACAAAGTAAAGGCGGGCCTATCCTAGAACGACTGCTGTGTTGG
AAAATGATTACAATGTACAGGAATAATGGCAAGAGTAAAGACTGTTTTGCAAATAGCACCTGTAACAGAAGGGTTAGCACTGCGGGCCTCACATGTACAAAGTAAAGGCGGGCCTATCCTAGAACGACTGCTGTGTTGGACACCACGGCCAACCCAAACACAGTCAATCGTTTTCAACATGACATCAAAACTCAATTTTGATTTTA
CTATGTCTACTCTTAAAATCTTAAGGCAACTTATAAAACAAATCCCTACAAAGATTATCATTAAAATGAAAGGCTTTGGTATAAGAAAAATAAGTAGGTAAGTAAATAAATGAAAAACCCTCTGGTTCCAAATAAAAAATACTATCTTACTAAGATTATACCACTAAAACTATACTTAATTAGCTTTCCGGCCCGCTGTACTAGGA
CTTTGCTCACTCCTTCCTATCTCACTATCACGAACAATACAATATGCTTTTGTTTTATTAAAAAACCTCAAGAAAATAAAAGTATAATAAAAATATTTTCAGTAAAATTATCTCTTGAAAGAACACATCAAAGCAAAACAAACTATAAGGCACGATAACAAACATTCTTAACTCACCTGAACACTACTCTTTTTAGTCCTGCATTT
GTGTTCTGGTCTGTCTCCAAACGCCCACATCCCTAATTGCAGTAGCCATGTTTTCTAGGTCAGCTTACTAAAAGGAAAACAAATAAACCATGAACTACACAGTAAATCACGTGTGCTATCTAATGGCAATAATATTCATGTTTTTCATTCCCAGGTAAAATGAGGTTGAGTAGTCTGCAAGCCATTTCCCTGCCTGTACAGAACCC
CAGGGTAAATAAAGGAAACTGACAGAGATGAAACTAGCAGAGACAGAGACTCTATAAACAGTGTTGTTGGCGGCCAAAGACAAATGAATGATAAAACCCAAGTAAAACTGAATCAGGAGACTCCGCCAGAATCAAGGAGAATGACGACAAAGAACAGAGAGGAGAGAACAGTGAAGTACAAAGTCCGTTGCAGATGCACACACGGG
ATGACTGGTCATGACTACAGGACTTCCTAACCGCAGAGCAGGTCTAAATGCATGGAAAGTATTACATTTCAGCGTTTCTGAGCTTCTATCCATTCACATTAGTAAAGCCTGACAGTAGTGACAAGGACACTAACGAGGCATCAAAGAAAATCTAAAAGTCTACTAAAGAAACCTTCCTTCCCTAATATAGAAGTAATCAAGTTAAA
GCCTGACAGTAGTGACAAGGACACTAACGAGGCATCAAAGAAAATCTAAAAGTCTACTAAAGAAACCTTCCTTCCCTAATATAGAAGTAATCAAGTTAAAAGTAAAGCATTTCACAAGCCAAGTGCCAGAAAATCAGAAAAAATTACAAGACTCTGTTTATTTATTATGTGTGTATGCTTATGTATTTGCTATATGTGAATGTTTG
aggcagactggcctttgcaacgttggtATGACATTTTGTCACTAGCCCTGGGCACAAGAAAGGCTCCAATCCACCACTCCTGAGCAACATGACCACTGAAAGTAAATGATGCACTTACAGCGTAGCTTCAGACAGCTGCTCCTTGGTCAAGTTCAAAGGATGGTTGAGTGTAGTGATGCTGTGGGCATGGCGGACTGAACCAGATG
ACACACATCGAGACAGCTTTGGATGTAGCCAGCAGGAAGCATAAGGGATCTATGGGACCGGAGGTGGCTAACTCTTCCTTAGTAGGGCAGGTGACAGGCAAGTAAAGGTGACATAGAACAGCAAAAGGGAAGAGAGCTCCTGGGAAAACTCAGACAAGCAGACCATGAAAATCAAAAGCCGGACAATACAAAGGATGAATACAGTG
TGATATGATCTCTAAAGTGAAATTGATTTTAGATCTAAAATAATGTAATCTTCAAAGCATGGTGAATTTTGTGGGTTTTTTAATGCTTTCCTAGGTGCAAAGTAAAATAAAATAAACAAAAATAAAGATGACAAACTTTCCATGCATATGCCTGCACAGAACCAGCTTACCTCTTGGGTTTTCTGCTTCTATATTTCAAAGGGCAC
AATTAGAGCTCTTACAAACACGGAATAAAAAAAAGAATTACCCTCTTGTCATCAGTCAACTCTGTCATAATCTTACTTATGATTGCATGAAGCTTCCATTAGTAAAGATGCTGGTGAAATATGATTAGTGCATTCCTATGATATTCTTTGACAAATTTGCTCTTTAGGTGTTGGGGTTGATACAATGTATCTGGAGCAGGAGTAGG
TTATTGGAGTAGACAGGATGAGCAATAAGTCTTTATAACATCCATCTTTTGTCAGCATATCTATTTCCCTCTCACCCCAAAAGTTAGGAGTCAGTCATCAAGTAAAGCAATCATGGCTCCTTGGCTATTGTCAATTCTCTTTATTATGGAGACACTTTTTAACTTCAATGTACAGCTTCATATTCATAGATTAGCAAAAAATAATA
AGACATCGAAGAATAAATAGGAAGATGAGAAAATGAAAGAAAGGCTAGGAGAAAGAGAGATGTTCTCGGTTAGAAACACCAAATGCTAATTAACATCAGAAGTAAACCGCAACCAGCCTTCTACAGGTAGATACAGGATGGGATGGTTAAAATTGTAAGCACTAGCCATTCATCTGCTTACAAAACAAGTCAAATTGAATTACAGT
tttcaagcatcacagggatgtaaagtaaatctTAAAAAAAGAAATGAATTTAAAAGGGGaaaataataaaaataaaatactttaaatattCAGTCTTCAGAGTAAATACTTTCTAACTCAAGACAAAGCTTTTTTAATGCCTCCCCCtgtgggagccgaattggatttgggcctggttgctttatcactgtttggccttagtctta
ATTACCTAAAATTTTGCCCTGGGTCTCTTGTGAGCTTTCCCCCTCCTTCCGTGATAATCCAGTTCTCAACGTAGATTTTGCTTATGTATCCAATTTTAAAAGTAAACCATTGGAAGAAGCGACATGATATGATTTTGAAAATGGAAAGTGATATGAGAACAAGGGGTTATTATGATGGTAAAACTCTAAAGTTTAGGCTAACACTT
TCCTCTGTGCCGTTTCTAGTCCCAAAGGCATCAACTTCCAAAGCTATGTTCTGTTGCTCCAGCGAATGTAGGAAGTCATCGATCTTTTCTCCTAACAGACAGTAAAATGTAAAAGGCACTATAAACCCAAGGGAACACCACAAAGTTATGTATCAAAATGATTCTTCTCAGCCATTTGTTTGTCACAGCTTGCAATAGTATGAATT
GTCATACAAGATATACCCCTGGATGAATAGACCTCACTAAACAGAAAAGATTGACTAAAATCAACTTTACCTACTTGTAGCATAGATAATGAATTAAGATAGTAAAGGTGTTAGGTATTAGTGTTtgatcctcctgcctctgcctccttcagcaaatcctaccagcgtgtgccaccacaaccggcTAGTGTTTGCTATTCATAAAA
ACATGTAATGAAAAATCAAACACATGTCCATAGACAAAAGGATATAATCTGTACTTCTTGGATAATCATTAGTCTGACTTTGTTCTCTGAAACCTGTATAAGTAAAGAGGTGGCCTGATTGTTAGTCAGTCAGATCTGCAAGATTCTTTCGACCACCACACCTGACTCACTTCTCCCTTACGGACAACTTATCTCATCTTGTGGGC
TTTCCTTCTATACTTTAACTTCAAGAAGCGAAGCCTGGTCACTGCACAGAGTTGCTGCCACCAGAGAGCCATGCCCCCTTTTGTCTTACTCATCTCATTAAGTAAAGAGACAAATTGCTCCCCATCAAGTCTCCCTGGGCCTCTTGTCCCTCCAGCTTGTACATCTTCTGTCTCACCAATATCTACAAAACAAAAGCAAGCAATCT
TATTATAAAGTCATGGCCAaaaccaaaaccaacagacaaaacaaagaaagaacaaaacaaacaaatgaaacaaaacaCATGATAGGACTTTTAGCCAATGAGTAAAGCCAAGTTTCAAGTCACTACGTTCATTCCAGATTTATAAACCTAGCTTATTGTCAATATACATCAAGGATACTGAAAGCCTATGAGAAGCAAACAAGAGA
CATAATGCAAAATTAAAGACTTCTCTGTTCTTGAGCCACCCAAAGTGCAGTTCTAAATATATTTTGAGTTACTATACAGACACCAAAAGGGTGACAATTTAGTAAATTACATATCCAAAAATATTGTGAGTTTACAAAGTCGATTAAACAATTATTAATTACTAAATGAACCTTTTATGGAAGACAACAGAATAACAAAATTATTT
ATAACAAAATTATTTGATGGGCTGTGAGGAAGAAGGGGAAGGTGTACAACCCATCAATTTGAAGAAATGAAGGGCAGAAGAAGCTAAGTACTGTAGTCAGAGTAAATCTTGTTTGTCTTTAAGTTCCTCTTGTCGTGTCAACTCGTTTTGGCTAagaaaaataaaaataaaaggacagcagctgagctagcgatgtgattatctga
aatactatacctacacatatatgtaaccaaggagatatatacattcatataaatatatTCAAATTATTTATCTGTGCTATACACATTAGCAAAGATGTTGAGTAAATTATTATTCAGTAAACTTTGAAAAAGTTAACAGAGACAATTTCTCTGGGTGCTTGATTCTCTCAAACTCAGGCAGATCGACTATTGACTGAAGAAAGCAA
catatatgtaaccaaggagatatatacattcatataaatatatTCAAATTATTTATCTGTGCTATACACATTAGCAAAGATGTTGAGTAAATTATTATTCAGTAAACTTTGAAAAAGTTAACAGAGACAATTTCTCTGGGTGCTTGATTCTCTCAAACTCAGGCAGATCGACTATTGACTGAAGAAAGCAACCCCACTATTGGTGC
GGAGATAAAGGGTTGAATTCATAAACAAAGCAGAGTAGGATGGGAGCCGAAATAGCAGACAGAGACTTAGGGGATTTTCAGCAAAATTCCACAGAATTTCAGTAAAAAGGGGAGCAGTGATTTTAAGCTATATTTCATAGTATAGATGATGAATATTTATGCTTATTCAGCATAATAAAAGTCATTACATGGCCCAGATATGCAGA
ccatagatgtgacactagagttgatttctggccaccatacatgtacacatatgtgcaCATACAAGAATACACACATACTAATACATAAAGTTTAATGACCAGTAAAAAAAAAATCCCATTTAAGCGATCAACTAAGTTGGTTGTTTTTTTTCTAACAAAAACAGAAACCTCTATGGAGGTTCTTAATCTATGGGTCATGACCCCTT
ATCTCTCAATCTGCTCTGCCCACATTACTCCATGTTTTATCAACTTCATGTTTTTCATTGTCTGTTCTCGTCTCTTGGAACGCCTTTTCCTACTATATAAAGTAAATATGTTTCCCACCCCATCGTTCAGTGATAAGGGTCTCTTTCACAGGAATCCTTCCATCTAAGCCGATATTCTGTGTTCCTTTACAGACACATTCACCATG
TTGAAGATTACCCAAAGGCAGTAGAATAGTCTAGAAGAAGACAAAGACCCCCACTCTAGTCAACTATTTTTCAAGTGAGAAGAGATATAATAAAATCGAGAGTAAATGGAATTCATAAGATAATAATTCAGTAGACATTTGAAGAAAAGTTACTTTGAAAAACCAAAAGTCAAATGTAAAATTCCCTCTATTGAAATTTTAACTAC
ATTTCTTTAGTATTTTTTCCTTGCTTCATATTAATGATCACTGTGGGATTTGAACTTGTATTTAAGAGAAGTGAAAAAGAAAAAAATCTGTTTTTCTTCCAGTAAACATTCTGAAGTTCAGTTGCTCTTTTGGGTTGACGTGGTTTGGATGACTTCATGGGATGGCTCAGAACCTGAGCTGTTTCTAATAGGAAAGATATACTTGA
GGCACTTTAGGAAATACTTGAAGTATTACACAGTAATACAGCTAAACCATTCCATCCCAAAAGCTCCCCCCAGCACTCTTGCTGCACTACCATTATGAAAAGTAAAACTGTGACCACGTTCTTTGGACTCTCATAATGTTCTTTCTGTGTAAATAATCTAACAGAAAGCAAAGGTTGAAACAAAGAACTCATTTTAAAAGAACTTT
atttgggcctctgcttgcttttacacCTGAATATTAATGTACATGGAacaccacacacacacacacacacacacacacacacacacCCCAGAGATTATCAAGTAAACTATACATTAACCAGTGTATGCGTGTAACCAAACGAACTAAGAAGAGAGACTCCTTCTGGCTTATCAGAAAACTCACCTGTCATGTAAGAGACCAAAGAG
TACAATGTAATGGGTATATTAATTCAATGTGAGAAAAACACCATACTTCACTTTTCCTGGGAGGAAAACTTAATCTGGGAAAACACTGAATTGCTGAAGTAGTAAACATAGCAGGATTTGGATCCTAACAGTTTCTTTTCTCACATGACAAGGACAACAGTGTCATAAACAGTATTGGTGCCCTGTGCAAATATGGAAGAAAATGT
CAGCCCGGACACACACGCCAGACACACATCGTCACCCACGTCACAGAGATAACCTCACCTGGTTGCTTCATCGAGGAGAAGAATTTTGGGGTTCTGAAAAAGTAAAAATGGAAGAAGAGAAATGGCAGATCAATGAACACAGCTCTGGACAGTGAGCAGAcggctaagacagttcagcacggaaaggtgctaaccaccaagcgtga
CTCAAAAGCACAGAGTCTGCCTCCCCACCAAGAGGTTCTTCCTTCTCCTGGCTGGAAATCTGTCTGCTGGAGGCATCTGATCTCCTCAGCAGAACAACCGAGTAAAGGCTAAACCCCACTCTGACACTTCGTTCATCATCAGCCACCAGTCAACTGATTGTTCCAGGTAAGAGGTCCCCAGACACTACTTCCACAGCAGATTGTAG
CTGATAcctggtgtggtggtgaatgcctttgatcttagcactcgggaggcagagacaaactgatctctgACAGGATGTGGCCATTCCTGAAACTCCAGGGAGTAAAAAGCAGCAGCAATGCTTTGCACACATCTCCATTGCTCCGTGCTGGCACGCGGCCTTCATCCTTCCCTCCTATGGTCTTTTGTCTCCTTGCCCCACAGGTT
GTGAGGTCACAAGGGACTAGTAACGGTCTCCTGAGGATTTAACTTCCACGCCACGGAAATCCAGATCCAAGGATGTAGGGTTATAGCATTGTTTATAACCAGTAAAAGAATCCACATTTTAAACACCCACATAAATAGGGTAAGTGGAAACTACTATTGAGAATTTATAAATATTAAGCCACCAATATAAGGAATGAAGTCACTCT
GCAGCACCTGCTGGCCTGCCAGGCCCCAGCAGCTTCTATAGCTGTTCTCGGGCTGTCACTCTCAGTGCTAGCAGTCCTGGCAGTCAGAGGGGGCAGAAACAGTAAAAAGCAGACGGCCTCAGGTCCGCATCAGGTCTGGGAGGTCAGAGGCTGAGGAGggtcaggaaagctggttctgaagagaagacaaacaggaccaaaaccca
TTACATATAAAATACATCTATCTTTAGTGTGAAAATAGAAAGGGAACCATTTGGTGGGATGATGGATGGAGGAAGGTAATCAGGATGTAAATATGAACAAAGTAAATGATTAAAAATGTATAAAATTTAACAAAGTCCTTATTTTGTACAATAAAAAAAATTAACAAACAGTTTAAAAAAACCAGTGGTATAAGTGAACTATAACA
CATAAACTTTAGAGACTAAGGGGTCTACCACATCAGGACAGAAAAAGAGTGAGTTTAGATTAGATCTGAGATAGAAGGTATCTAATATTAAGGTAAGGGCAGTAAATACCCAACCATTTAAAAACACTCGTTGTGCCTTGCCACATAACACAGGAAGCTGGGGCACCAGACAAAGCCATCACAGCAGGCAGAAAACATCTCTTGAC
TTTTTCTCCTTCAGAAGAGCTAATCTAGAGACTGAAAAATCTGTTTTTCTACCAACTTCTAAGGCGAAGATTCAGACTTTGACAAGCGGCGAATCTCATTAGTAAAGGGGTCTGTAGGCTTGTACTTTGAGTCGTCCAACCTCAAAAGTCAACCACCCATGGCTGGACTACACTGAGTAGGGCAAGGGGACAGATCTCCTTCCAGG
GTAGATGCACACCAGTGGTCTGATGGAAGATCTGGAAATTCTGGAGAATTCATGAAAATTGCTCACAAGATCCAAGCCCAAGGGCAGGTCTATGTAGGGAAGTAAAACTTGGTAAGGAATAATGTAAGGCTAGTCAAGGTAATTAGCTCTTTCTACTACTACAGCCCCCAACAACTACTGCTCACTAGTGCAGTAACTGAGGGCTG
GAATCTTGTCTATGTTGCAGATTATGCTCTCCTGATGTTTAGGCTTTTACAGAACCATCATTGTTCCTTACGTAACGATTTTACCATTTACTAAAGTTACAGTAAAGAATGGGATCTACGTCTGCACAAGGGCATGTCATTGTGTCGTCCCTTAAGGAATCACCTAGCCAAGAGAGCATCCCTAAGGAAGATGAGTTCATATGAAG
cccacaggttgaaactgttgTTTTAGAGTTCTGTTCTCAAATTTTAACAAAACTTAAATCATTGAATCGAACTCCAAAAAAGAAAATCACTTTTTAATAAAGTAAAAAGATGCAAAGCATTTATAACTTACAGAATAAACTTCAtatgctggttggttttgtgtcagtttgacacaaactagagtcatcagagaggaaggagtctc
ctgtgcatgtgtaagctgaataaaccctttcctccctaacttggtctttttttggccatggtatttcattgcagcaatatgaaccctaactaagccaCTGAGTAAAGTATGATTGTTTTGAATAATTATGGTGTAGAAGTTTTAAAAGCCATGGATATCACATTGAAAAGTCTCCATTCATCCTCATCCTTTAGGGTAGTCAGGAT
CTTAGGCATGAAAGGGCTTAGGACTCCTAAAAATGAGAGTTCTGACCACCATGTTCACGGAGAGCAAAAAGACCCCAGCCACGTGGTTAGTAACGAATGCAGTAAAATTCTACTACGAACTCTGAAATGAAGCTAACCTTCCTTTCACTGGAAGGTTAATAGACTCTAAAAGAATCAGTGCCTTggccaccgacatgcttcagtgg
CCTAATTTTAAAACAGGGGAGAATCTTTATCTTCCCTACCCATCATTCAAAGGCCCTTGCTTTTCACCATATATATTGCATATACATTTTATTTTGTCATAGTAAACAGTGGAACCAGCATAATACCTGACAGTATTTTAGAACACTAGGAACCCACCACTTCCTTTTCTTGGGCCTCTATGCACATGCTAAAGGGATATACTGCA
ACATTGCTTTCAATTCTTATTAAAATCAGCATTCCCATAGAAATCTATGAATGTGAGCATTTATCAATATTAAATAATATTTTTAGGAAAAGTTCTTGAAAGTAAAAAACACTAGGTCAAAGAAATCAAATGTTGCTTGCCATTAATGGGTATTAAATGTAGAAATTAACAGGATTCACTGGCATTCCCACATAGTCACAGATCGT
TTCCTAATTTGTCTTAGTGAGGTTTTGGTTGCAGTGAAGAACAGCTACTTATATTTGTACATAAATGCTTCTGTAGGGAATTCGTTAGTTCTAGTCTTTCAGTAAAATCTTTTTCTGTTCAATATATGTGGCGAGAAGGAtttttcttcttttctatttttttctatttcatttctttcctATAATTTTTCTCAGTTATGATATCT
TAGGAAAAACCTTAACTAGAAACATGAGCTCTTAAGGCTTCATTCTCTACAAGTTTTAAAGACTAAGCAATCCCTCAAACAAAGAGCTTTTAGCTGAAAGAGTAAACATGGCACTGCTTCTTTCAGAAAGTACCATTTAAAAATAGTTTTGTAGAAAAAAATGTACGATTTTGAAAAAAAAAAAAAGAACCATTTCACTATCCCCC
TTTCCTACCTACACTCTAAGATTGTTCAAGAACCCTGGGGCTACATTATCATAATGCTTTGCTCCAAGTGAAAAGTCTTCACCACAGATCAAAGAAACCCAGTAAACACATTGTTAATGGAAGTCATTAACTCAGGAAATATTCTCTAACTGGGACAAATGTTGCTTGAGCCAGAAAAGACTGAGGATATTCACACTGTGGTGTTT
CCCAGAGATCTCTAGCTCTTTCTTGTCCTTCAAGGCTTGACCAGACAACAGTTTCATTTCAATAATTCCACCCAAGACAATGAGTGGTATAATTACTACAAGTAAAAGTGTAAGCTGCCAGCCATAGACTAAGGATAAGATAATTCCTGTGCCAAGGTTTGCTACATTCTGGGTAACTACAGCAAGCCTGGAGCCCATAGCCTGAA
GATAATTCCTGTGCCAAGGTTTGCTACATTCTGGGTAACTACAGCAAGCCTGGAGCCCATAGCCTGAAAAACATCAAATTAGAGACATTTTTAAATTAACAGTAAAACCCATGTTTGTGAATTGGGACAATTTCCTTTCATCCAAATACACTAATCATCTTCTCGGTTACTAAAGTGGTTTACTTTTTAAGTTGATTGTGTTTCTA
AGGTTTCCTCTTAAAAATTAGACTTTTCCCACTAATGGCCACATACTTTTCTGCTTTATTGTCAATGGTACAAACAGAAACAATTTATTTACTCTTCATCAGTAAACACAAACAAATAAATACAAAATAGATACCAGCACTTACCCCTACAATCTTTGAAAACACTATGGCAAACACTGGTTGTATGCACCCATTTATAACAGCAC
AATCAAATCTATCTGTAGATTAAATATAGTGACAGCTTATCATCAAGATGAATTAGAACACATCTAGAGTTCCACTATACCTGTGTCATGACAAGTTTGAAGTAAATGCCCTTCTCTTTCATGAGCTCTTCATGATTTCCTTGCTCCACAATGACACCACCATCAAAACCAGCAATGACGTCAGCATTGCGCACTGTAGACAAGCG
CGGCCTTCTCTAGCCTGGAGAGAGAGAAACCTGACTTTTGATTAAATTCAGTCATTTGTCTTATGTTTACTGAATGCCAATGCTTCGACATTATAAAACCAGTAAAGCTCCAGAAAAGAGCCTGTGATTTCAATATAACACCTATATATACATATGCATATATACACACTTAGTCACACACACAAGAAAAAAGTGGAATATGATTA
CTTTTATAGTATGTAAAGGAGTATCTATCCGACAGATTACTGAGTCACAGATTTATCATTTATCCCCATACCTTAACTTCACTTCGTGATGGGTAGTTGAAGTAAACATTTTTAAATTCCAAATTTCCCATTATACTGTCTGGTTTGTGTCCCTTGGTTGAGAAGCTGTCAATGCTTGGCTCCTAGGCAGAAGAATATTTTAGGAG
GTGGAAAGTTAGAGCACGTGCTCCTGTCACGTCTGCTTGGCAGAAGAGGTGAGAGAAGACAGAAGAGTGTAGACGGATGGACGCTCCAAATCACACGGCTAGTAAAGTCCAGCTCGAATCTGAAGGCAGTGAGTCTGGAATGAAATGCTGCATGACTTCTAGTGTTTCTCTTTGTAAGGCAGATCTGTACTCTGTGAACACCTGAT
tgtgtgtgtgtgtgcgcgcgcgcgtgtgcatgtgtgtgtgCataaaatttaacataaataaaattttaaaCTACCTTAAAAATTGGGGGAGAGGGCAGTAAGTAAAGCCTGTTTCTAACCAAATAGTCTATAGATGGTGTTAAATGGGATTAAAATAGAGACAATTAATATTTCTGAATTAAAAATCTAAATTTTGATAAGGAGAA
AATTTTCTGTTACAAAGAGTAACCATTTACATTTCTATCAATTTGTGAGGTGTATTAGCTGTCATTCAAAAGATTTTTATTATTTATTTTTTGTTTGAATAGTAAATGAGACCATCTCATTAAATGTAAGCTCATAGTAGAAAGATGGCTAATGTTAACGTCTTGAACTCGCCTTTTCTGtcttgccttcagagactaaatttttg
TGTGAATATTTGAACAAATATTTCTTTGTAGTATTTAATTATTTTTCAAAACTTATTCCTCTAAGGTCAAATTGAAAGCACTCAATTGAACTGGCATTTTAGTAAATCCTTTTACAAACCACGTATTACTTACGGTAAGCACTTGTCCAATAGAATATTCATTTGAGAGGACCAAGGAGGTCCCATACCAGAATGCCAGTGCATAA
GTGTTTTCTTCTTTTCTCCATACATTGCCCCTAAGATGTACTGTTATTATTTTATTTCTTTACTGAAGAGAAAATTGGGGCTTATACATTTTCTGGCCTTAGTAAACAATGAAATAATCCAAAGTTTCAAAAGTAAATATTATTCCACACACAAGAAAAATAACTGGTCATAGTGGCTGGTCTGTACTCCTAGTTACTACTAGAat
TAAGATGTACTGTTATTATTTTATTTCTTTACTGAAGAGAAAATTGGGGCTTATACATTTTCTGGCCTTAGTAAACAATGAAATAATCCAAAGTTTCAAAAGTAAATATTATTCCACACACAAGAAAAATAACTGGTCATAGTGGCTGGTCTGTACTCCTAGTTACTACTAGAattagaagctgaaaaatcctttgaaaatatcta
GTTCCTTCTTTTGTCCTCCAAATGCAATCACAGTTCTGATGGCTGCTAAGACTTCTTCGGCAACTGCTCCAGCTTTCGCATAAGCCTGGAGTTCCTTATTAGTAAATGAAGTCAGTACCTGTCAAAGCAAGCGTAGGCAATCTTGTTATCCTTTAAAAATGCCCAGCAACTCTAAGGTAAAAACATAAAAATGTTGCTCATACATT
AGGATCCAGATTTCCCCCATTTTTTTTAAAAAAGGGTTCTACTTTTTATCTTCTGAAGAATGCAGTGTGTCGTGGGGAAGCATCAAAATGCTTACTTAAAAGTAAAAGAACATCTGATGTGATGTTCACAGTTCTGTGCTCAGCCTATCAGGAATCTTGCCAACAGCCCATGCCCTATTACCTCTTACAACTTGCAACAAGACACG
AGAACACGCATAGCTTCCCACCCCCTCATCCATCCATCTTCCAACATGAACGCCCTGTGACCACCTGCTAATGTCGCTGAGCTGTCAGGCTATTACCCTGAGTAAACATTTCCTCCTGATCATCGCACGCTGTTTTTCATAGAGGATCTAAGTCTTCACTCTCTGTCAGATATCACCTTCCACTGTCTTATTTCCATAAGAACAAA
AGTGCTCCGGCCCTTGCTCAGGTGCTGGGATTTGCGTAAGACTATATGCGCGTGAGCTAGATTATTTCCTAATTTTGGTGATGAATACCCACCTCTTACAAGTAAAACACTGCACATCGAAAGAATAAAGTCTTCTATTTCTTAAACCTCTTTTGGATTACTTTCAATCTAATTATGATATTATGgctgggcatgacaaagtatat
CTTGTTTCATACTTCTGCAAATTAGCCATCAATAAAGGTAAAACTGTTTTAATACAGTTGACTTTACAAGGAAAAAATTAAAATCGATAGATGTTTCTATAGTAAATGTTATTTTTAACAATGTATTTTCAGCTCCAGATAATGTTTGCCTTCAAAACTGAATGAGAATGCAGTGCCCTTAGTTTTCAATGGTATTCTGTCACAAG
CAAAATACCTAAGAGGTGCAGTGAGAGGCAGAGCCAATGATCATCAGTTCCAAGTGTATGGTTTGGACAATCCTGTACCACATGTGAGAGCAATCACTGGAGTAAATAAGTTTTAATAaatatacatcaacagattattttatttaacatttacagaacatacgctttcagcagttcatggagttctctctaaaatagattagttt
CTATTGCCTCTGTTGCAATCTATAACAGAAAAATCTTCATTAGAAGTGCTGCTTTTATTTCTGAAGTGAAAAGTAACGGTCGGATGGACTGTAAGCATTAAGTAAATATATTTTAGAGTCCTTCTAGTAACATCAAAACGCAGGATATGTTCTTTAAGACTAGGATTCTAACAAAACCGGCCTTGGTACTGTGCACAGAAGAGTAG
ATTTTGAGATTTTGCACACTGAGAAACAAGTTGTAAACAAGTTTTCCATTAACCCTTGATTTTCTGGTCATACATTATCTTTTACTGAGCTCCTGAGCTCAGTAAAGGGGATCTAGTCAAGATGGTCATAATACAAATTTATTATTTGGATTACAAAGGATGGTCTGATGGAACTAATTAGTAGGCTGTGCATATATTAGTGTTAT
TCAAGTCAACCGGCTCTCTTTAGGGCCTTTCCCTTAAAGGTGGGATATATGCTTTCACATTTCCCATACAACCTGCCCCAGAATGTGAACTTGCATAATCAGTAAAGTGTCAATAAATGAACACGTGATCGAATGTCAGAACAGGGCACATGGGCAAAACATAATTCAACTTCTAGCATCTGGGGAAACCTAGTTAGAAGGTCAAC
CAGACAATTTCCCTCTCCCTAACAACTGTGTCCAAGCTGGAGGATACCCAAGATATTCCGAGATGCCTTGCTTCTGGGGCAAGTACGATGGTTGGGCTCCAGTAAAGCTATGAGCTCTGGGGTAGGCTGTGCAGGGCACTTGAGTGTGCACTGCTGGACTCTATCCTAAGCCAGGCATGGGTGTGTGGGGTGCAGCTGCCCCACAG
CTCGTCTCGATGTGAGGATCTGGAAGTTCAGTTAGGTCTTTACTAATTTGTCTATTCACAGACTTGGAGATAAATCATCTCTGCTTACCTGAAGGAAGAAAGTAAAGAAGGAGAGGACTCCTAGGCCCAAGAAGACCAGCGAGAACATGTTACACTTCTGTTGCTTTACTGTGTCATCCCCAGGGCCAAAGATCTAGAAGAGAGCA
GAACAGCCATTTGGTGCTGTAGACACAGAGAATGCATGACTATTACCTTCAAATGTCTTTCAAACTAGATACAAGAAAAATATCCTGCCCTTGACTAAAGAGTAAAGAGCAGTGCCTAATGTTGACCTGGGACTGAACATGAACCTCATACACAGATGGATATTTCCATGGTGTGGCCAGCTGCTGTGCAGGTCTGGTCCTCATGT
tttgtacatctttatgggacacattgtgacaatttgatacatgtatataactagtgtgataaGATCCCCCCATCATCTTGCTAAAAATAAAATTGCTTTCAGTAAACAGtaaaatttataaaattaataaatCAATTTCCTTACCTAAATGTGTTTATTTCCCTTTGTATGCATCAAAAATAATTTTTGTTTAGTCTGCCAAACCG
aactccagctccgggggtggggcgagcgggatcctacacctctggcttccataggcaccttcttttatacacTACCCTTCCACAAAAACTTAATGCTAAAAGTAAATCTTAAAAAAGGGAAAGACAAGGTTGATGGTGAAGACTTCCAGCTTTCTTACAATTATTAGAGGTCTTACTTACTGTCATGGCATTTCCAATTGTATATT
acaggtaagtccttagggatcgtcggacctctaatggggtttgtaggacacgcaaggctgaaaaccACAAGTCAGAGCCTGACAAGCCACAGCCAGCAGCAGTAAAGGGTGTTTGTAGCATGTGGGGGAGGGGTCGCCATTAGGAAAAGAGAGAGTAGGAAACACATGCCACAAAAGAATGAATGAAACCGTATAAACGTGGATTT
GATTTTGGAGATGTCACTAAAAAAGATCACACCTAAGTGGTTACAGGCAGGAGGTCTTCAGTCAGAAAGGTAAAGTAGACATTTAATAAATGCTTAGACAAGTAAAACATACCCATCCTATGGAAAACCTCTTACAGAGCCTTAGCCTCCTGGGTATTTTCCCACAAAAATACTACACAAAGGAAACTCAGGATCAGTTCATGCTT
GAAGCTAATGCTATGAAATTAGTTAATCCTATTACAGGAGCATTAGCATTGTGCACATGAAAATTTGTTTAAAAGAAGGATTTAGGAAAGGTATTATGACAGTAAAAGGATATTCATAGGCAAAAAAAGTTCCATTCTTAATTGAACATCATTTACCCAGAatatgcatatatgtatacatacacatcatacacatatgtatcata
TGGGCAGTTTCCCTAGAGAGACCTTGAATCTGGCCCTTAGCACAAAGTACCTGCCTGCCTCATTCAACTTCAAAGCCATGCAATTGCATCATTAGTTACAAGTAAAAAAACAAGCAAACTGCTCCAAAGAAGCAAGTTATTGAATTATTCTAGAAAAACAAAACAAAACAACAACAGCAAAACCTCATAACTGAAAAGAACAAGGC
ATTCTGCCTCACCTGTAGCCGTCGCTCGCTGACGAAGTATGCACAAAGCAAGGAGCCAGCAAGGAGCCCAAATCCAATCACCATGTTCTGGGTCTGATTCAGTAAAACCAGTGAAGCCGTTGACTTCCACTCCAAACCCTGGGGAGGAAGGAATGGATGGCCTGGGTGGGTTAGCCACCACCAAATCCCACTCCGGGTCCTAGCAC
TAACATGTCATACATGCCCTTCCCTGACTTTCATCTGTTTTACCTTAATGGAGGGTGGGATGGGGGTGGGGTGGGGTGGTAAAACCCCTATCACACAAGCAGTAAACAGAGCCTAGTCTAGCCTACCAATCCTCAGCCTGCTGAAGGGAGGTCGGCTGACTGGGTGCAGGGCTCATGGCCAAGGAAGACCCTACACAGTTGAGGGA
TTAGTGTATGAAACAACCGTATCTATCCTAGAGGAACTTCTACCGCTAATACTTACTAAAGGAAATAAAACAAAGACAAAAACATCAAAGAAAACTGGAAAGTAAACATAAGTACACCCTCATGAAATGACCATTCAGATAGGCAGCATGCCACTAAAATTTGTGGGAGAACGCGATGTTTTCTATGTTTCAAAAAACTCTGGTGA
TTAAATATAAGGGTTATGGATTATACATTAACACTAATACATCTGAAATTCTGTCAATAATATAAGTGCTCCCAATAAGTAAGTTTGAACAGAATATAAAAGTAAAAGATTTAAAANNNNNNNNNNNNNNANNNNNNNNNNNNNNANNNNNNNNNNNNNNANNNNNNNNCATGTGGCATTCGAAGAATTGCATCATGAAGACCAGC
TAGTAGATAGTATTATGGAAGAGGACAGCATCCTGAGCAGATTCATATAGACACATGTGTGTATGAGTGTGTGTACATACATATTTAAAGACAAAGTAATAGTAAATAGCAAACCATGGCAAACGCTTTTATTTGAGGAGGGTCCTGAAGTCTCAGGTCCCTTTATGTACCTAATTGCCACATATATATGATTCGTTATGTTCATT
gaagctagatgctaacctgcactcaaaaatgacagcctagctccaaagcacaaCGCAAATGGAGCTTTCTCACAGTGTGTGCTAAATACTATTAGCACACAGTAAATAAGGGTAATGGGGGGGGGGTATAGTGCAATTGTTAATTTATTTAAGTTAGAATTTTATTAAGTAACCACATTACTGTCTATAGGTATCTTATGTTATAC
tctcccagatgtcccacctctgagtatgctctctcacacatctacaataaaccttcttctctgctaataagaaatttcctttcctGTCCCAACAGCACTCAGTAAACATTTTAAAATTATTACGATGACTCACACACTGTATGCCTCACAGTGAAGAGGACACACAATAGCAAATAAGGCATAAAACCTAAGTTTGGTAGATAAAC
gTTCTACAACAACCCAATATTCGTGAGACAGTGTTCATGCTCTTTTGAAAAAACTACTATATACATTACTTACTTTAATCCGCGTGTCTACCTTGAGCAGAGTAAACAAGGTATTCATATCTATGAGTGCTTGCCGTGTCTCTCTATATACAGTTCCCAAGAAGTTAAGGGGTAATGAAAGTTGAAAAAGCAGTCCATTCACCATT
TGAATACATGAAGTAGGTAAGGTAGGAACTTGGTGTACATTTTATGGAAAGGTTTAATATGCAAAATGAATGATTTATGTAATGATAGAAGTAAGGCATAAGTAAATATTTCTTGTACAGTATAAAGAAGAAAATTTGTAAAAGAACATATAGTAAAATTTGGAGTAAATGGCTATCATGACCAAGAATAATCATATATTTCATAT
GTTTAATATGCAAAATGAATGATTTATGTAATGATAGAAGTAAGGCATAAGTAAATATTTCTTGTACAGTATAAAGAAGAAAATTTGTAAAAGAACATATAGTAAAATTTGGAGTAAATGGCTATCATGACCAAGAATAATCATATATTTCATATTAATGTCACAACATATGAATGAGTAACAGGCACAAATATTATTTATAAATG
AAATGAATGATTTATGTAATGATAGAAGTAAGGCATAAGTAAATATTTCTTGTACAGTATAAAGAAGAAAATTTGTAAAAGAACATATAGTAAAATTTGGAGTAAATGGCTATCATGACCAAGAATAATCATATATTTCATATTAATGTCACAACATATGAATGAGTAACAGGCACAAATATTATTTATAAATGAAAAAACTACAA
TCACAACATATGAATGAGTAACAGGCACAAATATTATTTATAAATGAAAAAACTACAAGAAAGATAATGGTAATTATAAAACAAGTCATTTGAACTAAATAGTAAATTAATGCCAGTCCTTTCCAAGTCTAAAAAAAAATTAAAAATGTTAGATACTAAAAAGTTTGATGTCTCAAATTAGTAAAAACATTTTTAAATGCATCCTA
AACAAGTCATTTGAACTAAATAGTAAATTAATGCCAGTCCTTTCCAAGTCTAAAAAAAAATTAAAAATGTTAGATACTAAAAAGTTTGATGTCTCAAATTAGTAAAAACATTTTTAAATGCATCCTAAAAATAAAAATTTTACATGGTTAATTTAAAAAAATGTTTCTCCTAAAGAATTGGGCTACAGACCCATAAAATGAATAAA
AAAAAAATGTTTCTCCTAAAGAATTGGGCTACAGACCCATAAAATGAATAAACAGTAGAATTCTTACTTTCAATGAGTAAGTCAGTGTTAACCAAATGGAAGTAAAAGAATTATCAATAAACTACATTCTGATAGGAAAAGAAAAGCACTCTAAAATGGCTATCTTGTTGAGCACACTTTACAATTAACACAAAACATTTATTCCT
AGAGATTATCATGTATGTAAAAAGAAACTGGCAGCATTCTCTATCATGTAAAATAAAATGGAATAAAGGAGCATTGTAAAAGTGTGAAAATAGTTATTTTAGTAAAATATGATTATGAATCATGCTTAATTATATTTTGAATCAAAATTATAACTGGATATAGCATTTTCATTTAAGTATAAAACTTGGCAAAATGGAAAGCCTGT
aaagagactaggaagtattcaggaagagttgtagagggaaaacttttgggtgaaaatgatataaatatagtactcatataaaattctcaaaaaataaTAGAGTAAATGTGAAAAATAAAGATTTCTATCATATAAATACAATTCTTCTAGCTTGCtgtcttagtaaaggttactattgttacaataaaacacaatgtgaccaaaag
AATTTATTTGATTTTATAGCTAGAATACAGAACCAAAACTAAATTAATGGACATGGGAAAGCAATTAGTTTATATATTCTTACCTCTAATAATCAAATCTAGTAAATACATTTTTCATATATAAGTCATCTAAGAGACAATTTAGGAGTATATCAGACTAACCCTTAACAAAAAATCGCAATATAAGCATCTTATAAAAGTTACAT
ATATAGTTTTTAAAGAGTTTCTCTATACATTTTGATTTCCTTCTAATTAGCTAACAAGAATTTGGAACAGCAATTTTCATTCTATGAGTTCTATTTGTTGAGTAAAGAATCAAATATTAGCATTCTAAAAATATTTTAATCATCAACGATGTTAGCTTAGCTAGATTTCACACCTTGATATTGACCTGTCACCAAGCAACAGAAAT
tccacgtagttaaaagagaactatcaacctctgcaagttatcctctgatcttcccagaggcactatggcaATGCTCCACCTCCAAATAAAGAAATAAGCAAGTAAATGATTgtttaaagtcagattcggttacataaagtccacagccagtctggcatacatgaaacctagtTAAggagggagggagggagggagggaggTAAAGG
ATAACTGATAAATGTTTATACTCTTTTATATGTTTATATTTCTTGTAATCCATACTACATTCATATTGACTTCAAAAAGGAAAAAAGTTATACAATCTAAAGTAAATATGTATAGCTCTGAGTGGGctaacatacactaacatacactaacatacaACAAACTCAGAACAGTAAACCCAGGACACTTTTATATTCTGATCACCCTT
CTTCAAAAAGGAAAAAAGTTATACAATCTAAAGTAAATATGTATAGCTCTGAGTGGGctaacatacactaacatacactaacatacaACAAACTCAGAACAGTAAACCCAGGACACTTTTATATTCTGATCACCCTTATAAAGTTTAGCGAACTACTTCACTTGTCTTTTAGGCAGTTTTATTGTACAAAGAGGAAGAGAAATAAA
ccaagtctgctacctgggtagaaacctacatcatgaaaggagagaaatgacagcagcaacaagtggccctctgaccttcaAATATCTCATGGGACAAAGGAGTAAATGCATATAAAATATAGAAAAACCTATCAAGCAATAATTAAAGGAAATGAATGGGTAGAAGTGGCTGAAGTGACTGATGATATTCTAACAGCTTTTCTTTT
CAGTACTTGATTTATTAAATCACTACAAGTTTTGAGAGTTTTAAATGGTTATTTAATTTGGTATCAATACACAGCTTCATAAGTGTAATGAAGATAGGCAAGTAAAAAGAAATAAGGAAGGAAACATCTATTTATACACAGGAAAACAAAATGGCCCAATGGTCACATAGGGCACCCAAAACCAACATAGTTATGCATTCCCTCTA
ATGAGGAATATGTGCATTTTTAAAAACTATAGTACCTGTCTAAGACACTTAAAACCAAGAAAAGCTTGTAAGATCACAGGTTGCTCTGGTTAAGTTCGTGAGTAAAGAACAAGTAGACATGAAGAACTAGGAAATTACCAAGTGCTACTAGAGATTTATCAATGCTCTACATATGACATAATAAATTTGTTTTAAAAATTCAGTAA
GTAAAGAACAAGTAGACATGAAGAACTAGGAAATTACCAAGTGCTACTAGAGATTTATCAATGCTCTACATATGACATAATAAATTTGTTTTAAAAATTCAGTAAATTAACTCTGGTTTGTTAAAACTTTTACTTTTAATTTTTTGGAACTTTTGGTCTCCTTGTAGTAACAGTCAAAtggctagtagataaccatgtctctaaaa
TTATTATTATTGTATCTTACAAATGTATTTACaaaattttaatatttaataaaCTTATGATCTAATATTTTGCAGTCATATTTTGTTTTCACTAGTGCACAGTAAATTTCTTAAAATTAAGAACAAAACTTTTTGACTCATTTTTATCTTCTATGGTACATATGATGGTTTCTTATAAATAGGCAAAGTAGACTTCAATGCTTCTG
TAAGAGCTACATACACTCTCCTAAGTAATCGTATACAATATCTTACATATTGTACTTTTCAATGGCTTTAATATTATTGCTAAACTCAGACATATATAAAAGTAAAATCATTTGGAAAAATGTAAGAATTACTAAGATAATGACAATTAGGCTTAATATTTAGATTTTTAATACTGAAAGTTGTCATGATTAAAAATACTAAATGA
ATCATTTGGAAAAATGTAAGAATTACTAAGATAATGACAATTAGGCTTAATATTTAGATTTTTAATACTGAAAGTTGTCATGATTAAAAATACTAAATGAAGTAAATAGACAAAGATGTTTTGCAATATTCATAAAACTCAATAATTAATACAAAGAGCATGGtttttttataaaaatatatatatCGATGCTATATACAGTATAA
CCAAGATTTCTTTCCGCACTCTTAGTAGAAATATACCTTCCTGCTAGTATTTATAATAAAAACAAGAGAAAGGAAAGTATTTCTGAAATGTAAAACATATAGTAAATATGCAGCATAAATTGGTAAATGTTCCATGGGCTTGCAAACTTTTCTTACTAACTGTAGAAATGTTGGCTAAATCTTACCTTTGAAGCATCTAGTAACTG
ttctctcacatgctgatcctagatttTATTCCCATTCCAAATCCATACAACAAAtgtgtgtgtgtgtgtgtgtgtgtgtgGTGGGGGAGTATGCTATAGAAGTAAATAAGGGACCATGAGAGAAGAAATCACAAGTAAGGGGTGGAAAGGGGAAAACTTAATGGAATACATATAACATATCATCAGAAGAGGGCTAATAATGGAGT
TCACATACTACTAAAGTTAACAGATGTGATAAACATACAGGAATACCAAAGAAATTCAATATGCAGAAAATAGCAACCTGTCTGTCCATTTTAGGAGACAAGTAAATTAAAAATATATACACTGGAGACCTGTGTTTATTTCAACTTTTAAAAGCTGGAAGAACTAAATTTTAAGGAATCTATGATTTAAGCATATCCTATACTCC
catctgtataattaacaccattacttgtcccatgatctccccatgtgtgtcacagcatatgtgAGATTGACATGAACTTTCTAAAATTCTTGAGATCTTAAGTAAATAAATACAATAAAAGAGAAAGTGTCATCACAAAACACCAATATATAAAAATATGTACAGATTCCCTCTCTTCCTGAAGTATTTTTCCTTTTATTTTCTAA
cctggttcatttgacagaatcacaaaaaaGTAAGTAGTACACAAGTCAGAAAGAACTTATTTTAAGAAGGAAACTAAGCAGCAATCACAATGCTGCACCAAGTAAATTTACTGAGAGCTCAGTTAACAATCAAATATTTCACTCGGCTAAGATCCCAAGAATTTTAGAAAGTTCTTATCAATCTCACACTACTCCTAAGGTTTCCA
AATCTGACAGCTCTCCTAGAAGCATTTTAAGAGCTGAAATTTTAAAACTGCCTTGAAAAGAAGTACGCAGAGCCTCTAAGTCACTTTAGAATGCTTTAACAGTAAACAAATCTTggaccagggagatgctcagcaggtaaaagcacttgccgcacaagcctaatgaccttagtttgagcgcctgaacccatgcaaaaagccaggtg
GCAATATCAGCAATTCACTTGAACGAGTGAATTTAGAAATCAGTAATTGTTTTGCAACATCTAGGCTGATTTTTCTGTTAACAAGGCACCTCTCATGAAAAGTAAACTTACAAAAATTGTCACACATGAATCAACTTTTAAGTGAACTCTGAAGTCTAGTGAAAAACTAAAAACAACCCGAGAACATCATGAAAAAAAGAAAGCTG
AAGAAAAGCCGAAATGGAAAGAAATATTTACAAAAAAATGCCAAAAATTAAAGGTAAAAGAACTCATACTTAGAAGAGGTCATAAAATAACTACCTTAAAAGTAAAAACAAATTCtttcaaaataagatgaaaagaaattaagaaaataataaaagatatgacataaaccaaattgtgtaaactcagaataggattagagaacctg
TTTTTATTAAACTCTGTTAAATCTACTAATTTTTTAAAAGAAAATCAACAATGTTAAATAATTTAGCATTTTCTCCATGTATTCAAAGTTAATTTACTTCAGTAAAGTGTTTTGCTTTGATTAAATTGGTCTCAAATATTCTACATTATTTTATTATTGATGTGTATATTTGCTATTTATACAGTAAAAATCCCCCTCATTATATT
TCAAAGTTAATTTACTTCAGTAAAGTGTTTTGCTTTGATTAAATTGGTCTCAAATATTCTACATTATTTTATTATTGATGTGTATATTTGCTATTTATACAGTAAAAATCCCCCTCATTATATTTTCTATGAACTAAATGTCATCTTCTCAAGACATGAAACTATTTAAAAAATTTTATCCTAGCCTATACTTATTATATATTGAT
AAAATGATATGGTGGGAGGAGCATTCTACTCAGCTCTGGGTCATTCATTATTTCACTGTTCTACCAACTTCATGATTCTTTATTTCTCAACTGTACGATCAGTAAAGCAGAACGCATTATCCCCAGTTTCCTTTAATGATGAGATTAAAAAATTTAAGATTCCATATAAAATCACTTCTTGAACTTAAAAAAAGCAACTGCCTTTG
GCTTTCCGATACAACAACCACCGAAATCTGTCTTTTTATTCGCTAAAGCTCTATTTTTAAGTAGAAGTTTTACAAGAAGGCCTTCTGCAATTTTAAAATTAGTAAATCAAAAATCAAAGTAAACTAAATAAAAGAAAACTACATTATGTTTTCAGCTGTTTTAACAAAGGTAAATGTTATATTATAGGCCATGATAATAAGCTGAA
CCACCGAAATCTGTCTTTTTATTCGCTAAAGCTCTATTTTTAAGTAGAAGTTTTACAAGAAGGCCTTCTGCAATTTTAAAATTAGTAAATCAAAAATCAAAGTAAACTAAATAAAAGAAAACTACATTATGTTTTCAGCTGTTTTAACAAAGGTAAATGTTATATTATAGGCCATGATAATAAGCTGAAAGCCAGATTAGCTTTAA
tgactttttctagactgagctgacctcaaattcatagagatccatctgcctctgcctcctaagtgctgggattacagtgtgccactaccctggctGAAAGAGTAAAACTTTAGTAAGTTGACTACACAGGGAATGAACAAGcaataggacaaaatggcaacccacaaattgggaaacaatcttcattaactgtatatgtgatacag
gaagttaaaaaaaagaaaaaaaattattatacaataataGGTAAACCAACACACTGGTTCTAATTATGAAATAATAAAAGAAAATTAGAAATATCTAATTAGTAAAATGAATATTATTTTCTTTCAGTTGGCAGCACACACAAATTTACTTTGACTAGGCAATATAATTTGCAGATGGAATTATATATTTGGTTTTGTAAGTATCT
ATGAAGACTCCAACACTTATGAACATACAGTGTTTATCAATTAAATAATCTTATTTAAAAAATGTTTTTAAAGGTAATATTCTCTATCACCTCTCTTTAGAGTAAAGGATTTCCTAGGTTTTATGTGAAATTAAATAATAACACCAGTAAGtaaaaattttataaagttttattaataaGGCAAGAAATGCATTTATTTGTGGATG
AACTTAGCACTCTGTCTATTAAGGCTAAGTAACAAATTTTCATTATAATTAAATTGATATTTATACAACTATGTGCAAACCATTATCTACAGTACTGGACAGTAAAGGTCTAAGAAGTGAGGAGCCTTTTTTCCCAATCCTGATAAATAAATAAGTAGACAGGAAGAAGTAAAAACTGAAAGCATTTTACAAAGAGCTGCTATTAC
ACTATGTGCAAACCATTATCTACAGTACTGGACAGTAAAGGTCTAAGAAGTGAGGAGCCTTTTTTCCCAATCCTGATAAATAAATAAGTAGACAGGAAGAAGTAAAAACTGAAAGCATTTTACAAAGAGCTGCTATTACTGTAAGTACAGGTTCTACCTAAGTGGCAGGATGCTGAGTGCTGGCACGGCTTTCTTGGACTTTGTGT
TTAGAATAGCTGAAGAGTGTTCATACCTGGCAAATAAAGATGCatttaaaatataaaaatatataaCAATTAACGGTTGTAGCACAACTTATTCAACATCAGTAAAAATAACTGATAAGTTAAAAAAAAAACAGGCTTGAAAGGCAACTCAGATAAAACATCAGTACAGGAGAAACGAAATGTACACCCCTAGGATATACTTTCTC
TTGAAAGGCAACTCAGATAAAACATCAGTACAGGAGAAACGAAATGTACACCCCTAGGATATACTTTCTCCACTCTAACATCTTTTTCCCCTCTGGAAATAGTAAAGAAAGTCTGATCAGAAAACTAATGAGCATAACAAGGTATAGCCTGCAGGTAAAATTTTTACAACGAGGAGATTTTATGTACTACTCCTCAAAGAGATCTA
ggcagagtgctcagccagcaaatacaagaaaggccctgggttcaagccggagcactacaaaaaaaaataggataaaaaatataTGAGCTTTAGTTCTAGAAGTAAAAAACATTCAAACTGTGTGCTGATggcagcagcagtgcatacacctttaatcccagcacacaggaggcggaggcagcttgttgtacagagggaattccagg
ACGTATTAGTCTAAGCCATTCTTTTATGTATTAAATTGCTCTTCCAGTTACTTCCATGGCTCTATGTTATATCAGCAATAACTATGGCTACCACAGAAGTAGTAAAACAAGCTTTTAATTTTGTTTAAATAATCATCTTTCAAATAATTTAAATGTCATTGACTCACACCCTACTCTTTCAAATTCTGTACTAAGACGTAAAGACC
ACATGCAAAGAAAGCATACTGACATAAAAAGTGTTCCAGGCCTCACTGAGACAATCACCTACAAACCAAAGAGAAAAAACAAGACTGTTTTGTTATATATAGTAAAGGCATGGGATTATCAGTAAGGcatggctgtaattccagcagtagggaggccaagacaagaacaaacactaagtctgaaacaagtctggtctatatagaaa
AGTGGTACCCCCAGCAAAACTGGTAAAAAAAAAATCATAAAAGAGCCACTTAGCATATGAAATAAGATTTACATTAGAAAGTCTCCAAGGGCTCAGAAAGAGTAAAATCACTTAAGAGATGACTCAGAACCCATTCCCTGTTTCCCTCCCTGGTCACAATCTAGAAAGTCTACTTGAGATTATCAGAGTCATTCCTGAAGGCTCCA
ACAAACACACAGACACACACATATGCATAGTTAATATAACAAAAACAAATTTTTAAAAATAATTGATGACACTTGCCACTAGATATAAAAAACATTTCAGAGTAAAAGTTGTTCTTAAAAGCAAaaacaattaactaggaagggactggtagaattgtagcttagaagctaaaccaggtaaactggtgtgcctgagaaaaccaaaa
CCTGCTGCCAGAGCCAGCATCTGGAGAGGCTCCAGGATGCAGCGGGTGATGGATAAATGACAGGGACTCAGTGGTGTGCCCACATGCTCCCCTGGCCTTCAGTAAACAGGGTGAAGATAGCCCACCAGAGGGGGCCTAACTGATCCTGTGGTCTCTACCCACTTGCTTTAACTATCCCTTGACAGAAGTCACAGGGATAAGGATGG
GTCACCTTTCAGTTCCCACATGTATAAAATGGAAACACAGATTCAGCTGCTTACAACACTTAACTGTGTCAGAGAATACAGAGCTGACCAAATCAGACAAAGTAAACTCCTTCCTCCAGGGTCATGCGGGTTGGGGTGAGGGTGGGGTGGGAAGCACAGAGCTCAGAGGGTTTGACCACAGCATCAGAAAAGGCACTGGTGAACAA
actacagtgtactaatatataaataaaataaatctttaaaaaagaaaAGATATCTATGAGTGGATGTTTGCTGAACTGTGTATGCCCTTGTTAGATCTGCAGTAAAGCTGACCGCTGCAATGCTTTGCAAACATACAAATTTACTGTCACTGAATACGCTGCAACTTGTGCAACAGTGCCgtgtgtgtgtgtgtgtgtgtgtgtgt
cttggcagcaagtgcctttacctgctaaaccatctcgccagcTTAGGAATCGCTTTTGATCATTTAAAATTACTTCGGCTAATCCTGAATCACCATCAATAGTAAATGTCTATGAACACCAATTACAGATACGTCCAGATCTCCAGATGGATTACCAGAGAGCAGATGCGAACTGCGAGTGGCGCCCCTTAGTGGGCAGTGGTGAC
GGGAAGCAAGAAAGTAGGCCGCAAGTGACACGGTGGTCACACCATAATTCACGTAAGGCTGAGCCAGAGAGGAGGCCCCGGTAGGTAGGTACAAGCACAAAGTAAAGCCATGAGTGTAGATGGCTAGCAGGACCTGAGGAAGGTGGGCTGTCTCAGGACTCTgtgttctgagtagagggtactgcacaaaagttctgaggtaggaa
CCGTGAAAAAAAAAGTTGAAAAAAACTGCCCTTTGCTTTGGAGGCTTCCAAAGGCAAAAGCCTCCAAAAGGCAAAAGCCTTTTACTGACTTTTATAAGTCAGTAAAAATGCCCAAAGGGATGGGGTACAGACAGAGGAATGTTTAGTTGAATTATGTTACATTCAGTTATAATAGTCAGAAAATAATGAGTTGTTTCCCACACAGG
TACCATACATCGACTTTTAACCCTAAGTGATGCACCGCTATTTTCCTAACATTTTCTTGGCACTAGGTAATGTATCAACTAGACATGGCTGTATATATGGAGTAAATTATGGGGGTTCATGGTAGACCTTAAGACAATAGGAATAGAGATGGCACCCTTTTATCCTTACTCCTTTGACTATAAGGATGGGGGATGGCACACACCCA
CACAGCAGACAGGAGCAGAGCTGAGTGCCACGGCCACACTCTCATCAGCCCTGCAGAATATAGGGAGACAAGGAGCATCTGAGGCTCACCTGCACAAAGAAGTAAACCAGACCCAAGGGTGGGATGATGACTGCGGCAATGGGCGTAGCCAGTAGGATGATGATGACAGCTCCAATGACACTGAAGAGTGAACCCATGAACATCTT
GCATCAAGGACTTGGGCAGGTGGCTGGGTGGGTGCGTGTGTGCATGCACACACACGCAAAGTCTGCTCACAAATAACAGCTTCTGAGGTAGGAGTGGCTCAGTAAATGAGCAGATATAGCAGGCTCCTGCCTGGACCCCTACAGGGACTCAGCTCCAGCAGTCAGGAACCCAGGACTGTGGGATTGAGCTTTTTCACTTAGCTGTG
CAGAGGAAGGGTTCAACACCGAGCAGCAACAACCCACTCGCAACAACGAGTGACCAACATCGTGGTCATGTACAGTTCAAACACCCAATGACACCTATTGAGTAAACTGCCCCAACCTGTGCCAAGGCTGACCCTAGTAGCCAGCTCCCATGGTTTttttgttttgttttgttttgtttttgtttttgtttttttttgCGGGGGGT
TAGATCCCACATAATATTTAGACCCTTCAGTTTGCCTGGCACCTCCAACCTGTATAAACAAGGGTACTAGCCAAACCAAAGGATCTCCAGGTCCATGCCAAGTAAAAGACACCATGCATCAAGTAAGCAAGTTGGTGAAAGAATCCTTGGCAGGAGACAAACTCGGCTCTCCCAAGAGGTCCCTGTCACCATGGGTGGCTGCACAT
AGGGAAGGATCTGGACTGAAATGAAACCAAGGCCACATCCCCAAACTTGAGTTCCCAGGGGAAGAGGATGCAAATGACAAACATACAGCAAGCTAGAAGAAGTAAAATAGTTGGGGTTTtgttgtggtttgcccaggagttatttgtattttgatgctaattccactgccccaggaaggctgcctagtcactactcaggactcagg
CCATGCTGGGATAGTAAGTAGATTCACGCACAGGGCTCTACTGAGTCCTCTATGATACAACAGCATGAGCAATTTGGGAAAGTGTGATCAGGGCTGCACAAGTAAACCAGTGGGGCAGCATGGGTCCAAATGGTGCTGAGGAATCTGTGGACACCGTGGGTTGGAGTACCCTTCCTGCTTCCTTGCCACCAACATGCCTATACAAT
GGATCTTTGGGAGGGGCATACACAATCCGTACAGGCTGCCTATAATGAGAGGAGGGTAAAGCAGTTATCCAGTCTACCAGAGGCAGCCCACAGTCAATAGAGTAAAGAAGAGCAGAACCCAAGACATGTCACCATACAGTCAAGCTTAATGCAGTGAGTATGACCCTGGACTTGGGAGCTGTGGGTTGAGATTCTCCCTGGACCAT
AAACCAACCCCCTTCTATAAGAACTTTTTGAGCCAGAGTTCCCCAAGATAGAGCTGGCAGGCCAGTAGGTCTTCTCTCTTCTCAAGATTATCAACTCTTGAGTAAACCTGGAGCCCtatgagttgtccaagatcagtactgggaaccaatcttaannnnnnnnnnnnnnannnnnnnnnnnttaattgctgagccatctctccagc
TTCTGTTACACAGATTAAATGAAAAGAGATAAGAATTTCATTTCCCTTTTCTAAACAAACCCCACATCACGGCAGTCAAAGAGAGAAGCTGCAGCTAATAAGTAAAGCAATAAGCCCACCTAATGACAGGATGGTTCATTTTGCACCTACAATGGCTTGCTGCAATGTTTGATGACATGAAAAGGATTGTTATGAGTGATATTTGG
TGCTGCAATGTTTGATGACATGAAAAGGATTGTTATGAGTGATATTTGGCCAAATAATGGCTCTATTTTTTTAACCCTTATCTCTCCAATATTATTACTGAGTAAATATGCAAGGGTACTCTGTTGTCTTTACAACTTTTTGCAAGCAGAACTGTCTTAAAACAAAGTCACAagccaggcatggctttccacactgcaatcccata
CCATGGCCTTAATCTACCAAAATTTCCCATTTTTCTAGAAAGCCTGGGCAGTTGGATCTCACTGTGGGTTCTACTCACATTTTCTAAAATCACCATGCTAAGTAAAAGTTGCCAGCTGGCTTGTAAGGCGCAGCCCAGGACACTGGTATATCCAAGCACAGGTTTCTGCCTGACAAGTGAGAATGGTTTTGCTATGGGCTTCCACA
gctgccccaaaacctcagacctctcagccttcagaaccacaagctcaataaacctctgttttctcttaatcagcctgactatggatttggttacagcaAGAGTAAAAAGGATTAAGATAAGCCCGAAGAGCAGGCTGCAGACAGCCACCTCCCCTGCCACAGACCTCCCCACATTTCCCTCCCCTGAAAACAAAACAGAAGGAAGG
tCTGGTCCTCACATTGCGCAGTACTTTATCCAGTGAGCCATCCTCTTGGCCCTGAAAATACTTCCACAGTCAAAATAAATAAATACAAGGAAATTGCTTTAGTAAACAAAGAGCTTATGAGACTCCCCTGAGAAAGTTTCCATCTtccccagtgtaaacatagggaaactgaggcaatggaggttaaggatttcactcaaATGTCC
CACCTCCCAAGCCCCAGGTATTCACAAGATTCTGAGTCTTGCAGTCCTACAGGGGCAGATCTCCCACCAAAGTTTAACTTCCTTTCTTTATGACAAATGAAGTAAACAAGGTAGTCCACTATTGAATACTTGAAGGAAGACTCAGACTCACATCCTTGTATCAATAGATGGCACAGGTGGACTGGGGAAATGGCTCAGGTGATAAC
CACAGATAAGCAGGGGCACTAGGAACTCCACACTCAGGCCTCAGTATTCACTGACTTTGACACTCCCCGCCCTCACCTAGCAGGTAGCTGGTAATGGTTAAGTAAACTAACATCTAAACCCACCTCTTCCCTCTCCAGCACTATTCCCTATAGTGTGTGTTACTATATGTATATGTGAATGTGCACATGTGTGTATGGATGCCAAA
ccctgggttcggtccccagctctgaaaaaactaacaaaaaaaaaaaaaaaatgaggtatcgaaGGATTGTATCACGCATTTTATGGGTAGAAGTTATTTGAGTAAATCCAATACACAGAGCAGGCCAGCAAGCAAACCCAAGTGTCACCAACACTGACTGAGGAACCCTACCTGATCATAAATCCATCCCTAACTGTCCTTAAAAG
ACCCTCAGCCTCACCAAACTTTGCTTAGTTCCTAAGCTTCACACTGACAAAAGGGAAAACCAAGATACACAGATGACTCTGAGACAGACACCTAGAGAAAAGTAAACCAAGACATGCTAGCAGGCATCTGGACCACATAACACATACCACCTCCCTGAGGCCACAGGAAAGAGATATGTAGATATAACAACTGACAGGAACTCAGA
AAAGTGGAAAATCCACTTTACCCTCAGATTCTTCAGGCACTTATCTCAAAGCACCTATAACAGCCTAGAACCAAATTCTGTGGAATCCCCTGGTCATTCTAGTAAACCAAGCACAAGGCCCTGGGCCTGATATTCTGTTAGGAAAAGTGAAATGAGTTATAGGAACTCCAACTTTTAATTTgctgaacttggcaatacacacctgc
CAGAGGCTTTCAAACAAGCCCTGGTAGGCTGGAGTGGGGAGTGCCAAGGGGTCATTTGTAGCAAAATATTTAATTGCGGTCACGTTTACATTCATCTGCAAGTAAATATCTGTTACTTAAGAAAAATGGGTTGTATCCAAGATAGATTATCAGTGAAATCACAGAATAAAGAATATGAAGGGGGGTTGGGGTACTTTTTTATacga
TTTGTTTGACTACAGAGCATGTGTGATTTTTATAATCAGAAAACTTTGTGCTGCAACTAGAAACTTTATGGGGGAGGGGGAGGTCATAGGACAGGATGTAAGTAAAGGCTTACATATTACCTAACTGCTAATTCAAAGCACTTCTTAAATAACATGGTaaaaaaaaaaaaaaaaaaaaaaaaaaaGCTCAGTATTTAAACACAACT
gtacttgggaggtagaggcaggcagcctatgaattcaaggctagcctggtctacacatcaagtttcagaacatccagggctatacaggaagctgtctcTAAGTAAATAGACTTTATTTAGTTTTATTTATTTGCTGAACTGTTGGTTGAGCCTACTGGATGCAAAGCAGTGGACCCAAGGAAAAACAGATGAACATGACCTTAGTG
CTCCCAGGATACAGTAAGAGGAATGTCCCTAAATCCCCACAGGAGTTCTCTGCAAGTCCTCCAAGTCAAGTTGGCAAGTCACTCACCACCAGGCTCCCAAAGTAAAACCCCTTCGAGAGTAAAAGAAGTCCAATGGGCTCCAGGAAAGGAGACCCCCAGACCCTGGTTCAGCCACAACAGGAGCCACAGCTTTCTCCTGCAAGGCC
GAGGAATGTCCCTAAATCCCCACAGGAGTTCTCTGCAAGTCCTCCAAGTCAAGTTGGCAAGTCACTCACCACCAGGCTCCCAAAGTAAAACCCCTTCGAGAGTAAAAGAAGTCCAATGGGCTCCAGGAAAGGAGACCCCCAGACCCTGGTTCAGCCACAACAGGAGCCACAGCTTTCTCCTGCAAGGCCACAGAGCAGAAACTAGT
GACCCTAGCCCAGGAGCAAGACTCGGAGAATGTCCCTAATGGGTAGAATCTTGACTTTTCTAAGCATAATGTTGGTCCTAAAAAGATCTAAGTATCAGGTAGTAAAAAGACAGTAGCCCACACCCACCAAGGAGAGGAAGAGGGAAAAACCCAGAAAATGGCCAGGAAGTAAAAATACAAAGTgcatcaatctcttttgactcctt
AATGTTGGTCCTAAAAAGATCTAAGTATCAGGTAGTAAAAAGACAGTAGCCCACACCCACCAAGGAGAGGAAGAGGGAAAAACCCAGAAAATGGCCAGGAAGTAAAAATACAAAGTgcatcaatctcttttgactccttataagctctgcttcattgattctgtgggctgtgctctcctgttctcacaccaggcttctacaatcca
GTGATGTACATCATGTCTTACAATCAAGGAAAAGTCAGTAGAGTATCCTGAGGCTCTGTAAAATGTAGGCTCTCCTGTTAGAGGGCAAGAGCTGCAGATAAGTAAATGTCTCCCTAGGAGGCTTCAGATGCCTTTCAGGTACTTTCTCCTGGACCCTTTTTATAAAAAGTGTTTATCCTTGTGTAAAATCCGTGGGTTTTTGTCTT
tcagcccttggaacgctgaagcagtagcctcttgggttggaagctagcctgctacatagtgaggtgaaaggcagcctgtgagaccttgcctttaaaaaaAAGTAAACTTAAGAGGCAGTGCTGTTGTGTCTTCTGTCTTTGCTTTCTCATTTAAATAGGAGTTGTGTTGATTTAATTGTTATTTAATTTATTGACTAGCAACAGGC
TCCGGGCTGCAGGGGCCACTTACAGGTACATCTTCCAGTCAGAGTCCGGGGGGTGGGGACAGGGATGAGGTGATGGGGAGGACACAACACAGGGGTTACAAGTAAAGGTGTCTCCCAAATGTACAATTCAGAAGGGGGTGGGGGTGATATGAGGGTCAGCTTCTAGGAAGGATGCATGCCCCAGGGAAGGAGTAAGATCCATTCAA
CTGCCAAAGGATGGCACGCCAGACGGGAGAGAGACGTTAGCCAAAGCACAGTTCCTGATTTGAAGACTCTCACTCCCCCTCACCCCGGGCCGCCAATTTTAGTAAAATACCATTCCAGCTGCAGAGCTTCCAGGATGTTTTAGGAAACCATAACTCGGCAGGCCCCGGGGGGTGTTCAAGGAAACAACTTCCCAGCACCAGTCTCC
TCCAGAGAGAAATCGCTGAAATCTGAGCCCTGTGTATAAGTAACAATATGGGTGCAGCCTCTATTTGAGGCAGATGGAAGCCAATTCAACATAGCTTAGCAGTAAAGAGGCATTTATTTCTTGTGTCCGGGGAGAAGAATGTCGTGGGAACTCAGGGCTAGCACAGAGCTAGGGCTCAGAAAAGGGGTGGACGTTAGGATCTGAAG
aaattcctcctgtcgccaccttccaggtgctgggatcacacgcctgtgccaccatgcccATCAGAAGAGTAGTCTTTTAGTTGGGTCTGCTGCTGCCTTGAGTAAAGCTGGACTGTGTTAATAAAGACACAAACAGCATTTCAGCATGATACCCAAAAACCCCCAGTAACCCTTTGCAGCTCTCATCTCTGGGATCCTCAATTCTA
CCCAAGGGTGAGTGGCATATGGTTTTGCCTTTTCTGGGGCACAGGGAGCCTGGTGCTGGCTAGTTACCCTTACAAAAATAATCCACGAACATATTGGAACAGTAAAGGAGCTGTGTCAGGCTGTTTCTTTGACTTAGATGTCTACAGTCATATATGCAcacatacacactcacacatacatacacacacatatacacacactcaca
agctctggaaaaaagaaccaaaaaaaaaaaaaagataaaagaacGTTGAGCTAGAGGGGAAACGGATCTTGGCTTTAATTGAAGAAAACACAACTAAGGTAGTAAACCAAGTGTCTACAGGACAAATAGCTGGAGGAGAGTCAGCAAAAGCAAGGGAGGAGTATGGGGGCGTGCGGGGGGGGGGATAGGGCAAGGGATCAGGTATA
TGTACCCTGCTCCCTGTCCTCTCGACCTATACCCCTACTCACCATGAAATACTGCTTTTGTACAACACAATGTGATTTTTTTTAAAAACCAGTCTAGCAAAGTAAAtgagtgtgagcgtgtgtgtgagtgggagtgtgaatgtgtgtgtgtTGAAGGGGTGGAGGGGAGGGCGTGCTCAGCCAGCCAGCCAGATACCATGGTCCTT
TGACAGGTGCTGTCCCTGGGCCCACGGTCCCGGGACCTTTAAAATGTGGTCACCCGTCTTCTATCTCAGAGTGCTACGACTTTGACAGTAGCCTGCAGGTAGTAAAGGGGTGTTGGGGTGCCATATGGATCTGAGCTCACTTTTTCTGAAGGTGCCTGAGCTTCCTAGAAGCCTGGAGCTTCATTTGCCTTCCGTGTGGGCTGATT
cagctcccagctcccagcACCTGACAATGAGCTCAGTAGCTGGGCATCTGAGTACAGTGGGATCCACTCTGTACTCAGGAGGATGGGATTCCCATCTTGCAGTAAACGTTTACTGTGCATCTAATCCATGCCTCAGGCCAGGTGTGAGGGACTGATGGTGTTTGCATGGCACACATATTTGCACACAAAGAAGTGAGCAGAGGGGT
CTTATGATAAGTCCTGGAGATACTCTGCATACAAgtgcgtgcgtgtgtgtgtgtgtgtgtgtgtgtgtgtgtgtgtgtgtgtgtgtgtATACCTCAAAGTAGTAAACATCTCACAGACATTGGGAGGTGACCCGTTGGGGCACTGGTGCAGAAGGCCCCGTCTTTTTGTTCAGCAGACCTGATGTGGGTGCAGGAGGTGGATCTCA
TCAGAGCTTCTGGTGGACCCCTCAGTGCTTCTATCCGTTCCTGTCACACTGTTGTTTGACTACTTTGGTTGCTGTCTCCTCTATTGCTATTGATTGGCTTAGTAAAAGCTTAAAAGAAATCCACCCGATATCATACTCAATCCTTTGCTGTGAAGACAGGAGAGACCGCAGAATGAGGAAAGCTCAGAGGTCAGAGCTCAGTGAAT
ACTGGTTGCCATACTGTGAAGGGAGAAATCTCAACATCTGACCTCGTGACAAATCTCACACTTGACCTCACGTGACAGACTGTAGCCAAGACACAGGTACAGTAAAACCGTGCATGAAAATGATCTGCAGATgctggtgcgcagcggcacaagcctgcggtcccagctactgagggggctgaggcaggagagtgagatcaaagcca
GACGGTGACACTGAGCCAACCAGCAGTTGAGAAATTGCTAGGCCATGGCTGTTCTTGGCAGTCTTAGCTCAGGGAACTGGGCTGCTGGTGTCTGGTTTTTAGTAAAGCTTTGGAAGGAACTGGGGAACAGTGTCCTGAGCCTTGGCTGGTACTTCAGAAGCTCTATTATTAAAACATTATATCATTATTAATATAACATCACCATT
TTTAATCAGAAAATACCTTCTACACTCATCATTTCTGTTTTATTTTACATTTTATACTTATATTTGGTCTCTGTTTTATCTTATAAGCTACTTAGGGTCAAGTAAATGTAGACATTTAAGCACAGTTAAGTATGAACTACAGTGTGTTTAGCATTCCACAGTGCTGTGTTCTGGCTATGGTACAGAAGAATAAGATAGAGCCCTGG
tgttttgaaacagggtcttgcaatgctgcccagggtgacctcTAGGCATAGACCACCATGTCTGGCTATATTTCAGTAGAAAATGTACTAATACATGTCTAGTAAAAGTAAATCTTTAACTGAAAAGCTGTAttttttttttccagagctgaggaccgaacccagggccttgcacttgctaAATCCCCAACCCTGAAAAGCTAGCT
gaaacagggtcttgcaatgctgcccagggtgacctcTAGGCATAGACCACCATGTCTGGCTATATTTCAGTAGAAAATGTACTAATACATGTCTAGTAAAAGTAAATCTTTAACTGAAAAGCTGTAttttttttttccagagctgaggaccgaacccagggccttgcacttgctaAATCCCCAACCCTGAAAAGCTAGCTCTATTT
GCAACTGTATAATCCCTGACTCACTCAACAGCTAGCTCTAACTTGTGGGAGGGTGCTAGGCAGCTGAAGAGAGCCCCAGAATTCACTGGATGTTCTCTGTAGTAAACAGCTATGAGATCCGACAGGCAGAAGCTCAGACTTGACTGACAGTGGGAGTTCAGCTTGGATTTTTCCTCACCATGTATTTCTCTTTCTGCTCTTTGCTC
TTTCCTAAAGAAAGAAAACAATTGTCACAGTACAGATACATTACAGCCACTCATCCAAACCACAGTTTTTAATGCTCTTTCAGAAATGCAGACTTGTTTTAGTAAAAGTCATAATGGAGGAGGGAGgagcattgtgattcttgtttataatcccaacagaagctgaaggactgttataaattccaggccagacctgtaaggactat
ccctcctgatctctcttccacccttcctcctcctttcAGGACAGAATCTTCCTGGGCGTTCCAGCTTCCTCTCTTTCTCATTTCCTGAATCCTATCCATCAGTAAACCTTGTCTGCTCCGTCCAAAAACTCAGGTGGGTGTAGCCATCCGTACCTACTACCCTAGCTCTGTAACAAACCTATCTTAGGCTACCTCTCACAAGGGTT
TCTGTTCTGTTTTAACCAGAGGCCTTTGTGGGAGAAGTAACGGGTCCTAGCTAAGTCAGAGAAAGCAGGGAAACAAACTGGCATCTGCACACCGTCTTCAAGTAAACAGAGTCCCTGACGCACCCGGAGAGTGTACTTTTAAGGCAAGAGGAAGAAACAACCCACTGTGACAGCTTATAAAACGCACGGGCTTTGGCCCTAGAGTC
GAGTTTAAAGACTCCCATCTCAAACAATGCCCTGTCCACAACCATCCCAAGGCTATGTGATTGGGAAAaaaacaaaacaaaacaaaacaTCTTATTCAGAAGTAAAACCTGGTAACATATAATGGAGAGAGGTCTGTAAAATAGACATGTAAAAAGGGTGGATCAAGACAAAGTGATAATGAGGAATGCTCAGTGAGCATATGACG
ACATTAAAAAAATTATAAAGATTTCCAGTGTACTAGGGAACAAGAAACAGCTATTTCAGGTAACATTATTTACCACAGAACAATGAAAGTGTAAATGTTAAGTAAAATAAAAaactgttctaaaactagcagatgctcctcttaaataatttctgtgataaaaaggaaattaaatctaaactgtaatatatacacatgaagcagag
catagaaaattcatagctttaaatatttatattTTGATTAGCATAATTACTGTAGTTTCTATGTTATTTATGACTGTCATAGTTACTATTTATAGTAATAAGTAAAAAAAGAATATAAACAAATGTATTCATAAAAAGCTGCAACAAAACAAACCCAAACAAGAAATAATCAACAAAGACTAGGATCTGACCAGTTGCAAAGCAGA
ACTGGTTAAAAAAAAAAAAATCCCTTTGGAAAGCCAACCCATCAACAAAGCCATTAATTAGGTCACAGTTATTTCCCAACAAGCCTTTTGTTTGGCTTACAGTAAACAAAACCATTCCCCTCCGCCTTGTGGAGTGTTCACCACGCAATGAAGTGTAATCGCTACACCTTAAGCACTTGTAATCGCTCAACCTGATGGTGACATGC
AAAATCTTCCAAAATTAAAGGTATCAGCACGGAAACTTAACCAAGGCTCCAGGAGTCTGCTAGCTGGACTCCGCTGTGGCATCGCAATGACAGGTTTGTCAGTAAATAGCACTCTCACGTTCTGTGTCATTTGCTTTTACAAACACCGTCTTATGAGACTCGAGAGCACTGGGTAAGGNNAACGACGTCATTTTCCCTTCAGCTGA
ACACTGATCACCAAAATAAGGGTCTCTATAAAATCTATAGTGTCAGCTCAACAAGGGCCATCACTCGTGCTTATTTAGCAATATTAGAAGAAAATAATTAAGTAAACAAGAGCGATGTTCTTTGTTACAACATGCCGGATACACATTTCATAAGTAAAATTTCATCAAGACTCATTGAACAAGGAGAATGATTTAATGAAACACTG
AAGGGCCATCACTCGTGCTTATTTAGCAATATTAGAAGAAAATAATTAAGTAAACAAGAGCGATGTTCTTTGTTACAACATGCCGGATACACATTTCATAAGTAAAATTTCATCAAGACTCATTGAACAAGGAGAATGATTTAATGAAACACTGACTGGTTGAAGCCATGCTTATTTTAAAGTGGCAGGGGATTTGTTCACAGCGC
TAAAAATATTTGCCGGCAGAAGTGGGGATCAATGGGAGGACCCGACAACCTAATTTATTAGCCTCAGTGTTTTTCCTCTGATGGTGCAGGCTCTGGTAAGAGTAAAATCAGGAAAACAAACGCACGTGTTCGACACGGCGATAAAACCAGAAGCCTGGTGTCAGGTTCGTTCTTCATCACCCAGTTGGCATGGTAAGCCTTTGCGT
GCGGGACCAGGCTCCCGGGGTCCAAAGCTTTGGGCTGCAGACCTGTGAGGTCAGGCCCTAGGCTGCCTGTGGCTGTCTCACTAGAAGATAGTAATTACTCAGTAAAGACCTTCTGAATTATACTGGGTGAAACTGTAAAGCAACTGGACAGGGAACTAAGCTAAAAGCTTCCCGGTGTATACGTAATCCAGGCTCTAGACACTGCC
TCAGCGACCTGCTGAACGCAGGAGCCACATTAAAATAGAATAAACAAAAAAATTAATAAACAAACCCATCCCAATTAAAACCGGTGCAATCCATCTGGAAAGTAAACAAATATTAACCCTCATTTCGACACTCTTGACTTCTGTCAAGAGTGACGCTTCCCGTGAGGATGCACTCGAGTACGCGTATGTACATGTCTTAGCTGTGT
TAACAGCCTATGACGTAATCTCACTCTCTGTGTCAGCCGCAACCACAGCTGGAAACCACTGCAAACAAGATGATGCTTTCTAAGAGCCGACGCTTCTGGAAGTAAAATACGACTCCCCTTGTCCTCCGAATAAACAGTGTGACGCAGGTGTCACTGCGGAGAGGTTAGGCATGGCAAATTCACGCAACACATACTAACACCTGCTC
AGTGGAAAGAGAACATGACACGTTATCCTGCTGAGTGACAAAGGATTCCTGGAGGGGTGTTAAAAGTTTGAAGAGCACTTGGGCTTGGAAAAGCATCAGAAGTAAACATGTGATTCCTATCAGGTTAGACTCACCACCCTTGACCTATAGGGTATGTGCAGGGACACGAGGAGAACTTTACTTGTAAGGCCCCACCCACTCCCTAA
CCAGTAGCCCAGCCATTTCTTACCCATCTCATTGTAAGACACCAGAACATAGACAAAAATGGACACAGTGAGATACGGGAACTCTAGAGGTCTCCATAGAAGTAAATAGGCCACCACGATCCTCTCTATGCTTAACAGTAGTCTAGCATGGCTGAGGGTGCGATCATACAGGAGGTAAGGGTACAGCAATAGACCTCTATTCTTTG
ACTGTCTACCACCAGGGGACCCCACTTCAGTCAGGCAGCTGGCACGGCACTGCCTCCGAGGCTGGCGTTTCCAGATGATTCCCTCCTTGCAAATGCCCCGAGTAAAAACTCTTTTGTTGATTTTCCGAAAGCATGGAAAACCATGTGATTCGGTTAAAAATGGATGGGTTTACTTCTAAAGACAGAGGTCTTTGGAAAAAAAAAGA
CAGGGTTTGCTAATGACATTAAGAACAAAGGCAGGCAGGAAGTTTGCTACTAAGTCAGTTTTGAAAAGAGCTAAGAAAACCCTTCAGGGACTGACACACCAGTAAACAAGGCCTGAGAAAAATTCCACCCATCTTGGAGGTCCACACTACAGAGCTGGTGCTACTACTGACCAGAATAggagaggggagagaggggaaggggaggg
NNNNNNNNNNNNNNNNNNNNNNNNNNNNNNGCATAATTTTGTTAATCTGGGCTATCTTTCCGTGAGAGGTGATTGTTTCTATATTATGAAATGTGTTCACAGTAAAGCGAATCCATGCCAGATACCTGGGAGGCAGATGGAAAGCCACTTACCAGCATGTAGCTGCCACGAACCAACCCTGACGCGAACGCTCAGCCACTCCCACA
ATATGACATGAACACACAAGAGTGATTGGGAAAAAGAGACCAGGAAGAAAGGAGAGGGTGACAGAAAAGGGGACACTGGGTTGTTGAAAGAAATTGTTCTAGTAAAAGATATTACTATGGACAAGGAATAAATGCCAATTTCAAAAGAAAGCAAGATTCCATATTACCCTAACATTATACCGCATAGGCAGACTGGGGTGTGTGTG
TGTTTAACCCGGGGCCAACTGATAGCTTCACACAAAGTTCAACGTAAGCTGTGCAGACTTGCCGTGGGAGCTCGGGGCTGTCGGGCACGCACCCATTGGAAGTAAAAGCTACATTTGTGATTCTCGGTTTTTAAAGGCTTTGGAGACCTTTTGTGAGTTTCGAGCGCCAGAAGCTGGCCTTCCCGGTGGCAAGCTGTCCCAGAGAC
GTTTAATACACTAATTGAAGTTTCAAAAACCAGATGAATTAAAAACTATAGCCCTCTTCATTGAAGAAGAAAGTATGCATAAGAAGTTTTGTGGGAAAGAAGTAAATATGAATAAATGTAAATAGGTCAGTTCATACCTCAAAATTGCATTCATTAAAACACATCAAAGCTGACTAGATATGACATACATTATTTAAATGAAAAAG
ACCGAATCTAGTATAAACATACCGTGGCAAAACAAATTTTCCTGCAAATATAAGCAGTTTTACAGTCTATCAAAGTGGTGCCAAAAGTAGATTTATGCGCAGTAAAGTGCTGACGGGGACGGAACGTTTCGGCCATAAATACAGCTCGTTGTAAACCAATCGTCAAATCAATAAAGTCATTAAAAATAGACCACATTCTTCAAGGA
ACGCTTGTGTTAACACACTGCATGCCTTTATCTTTCTTTTAAAAAACATAATTTCTCCCCAATGCAAAAGCTGTTTGCAAAAGGCCGGCCAGGTTGCCCTAGTAAAATGTTTGCATTCACAATTTAGAAACTTTCCTAAACAACCACAACAAAAAGGGGCAATGCCAGTAAAATTGTAACATTAGTGAGAggactggggtggggct
AAAGCTGTTTGCAAAAGGCCGGCCAGGTTGCCCTAGTAAAATGTTTGCATTCACAATTTAGAAACTTTCCTAAACAACCACAACAAAAAGGGGCAATGCCAGTAAAATTGTAACATTAGTGAGAggactggggtggggctcagtccgtggtatccctgcacaggaccctgggactgagccccagcactgcataaacggtgcatggc
GTGCTGGCTAGTTCACAGACAGGGTGGTTAAATGCAGGCTGGCTGCAACACACTTGCAGAACTGTAATGTCTTAAGGCCTCCCTGTTCAGAATAAACACAAGTAAAACTGAATGTGGGACTTCTAGTTCATCATAGAATTACCCAATAACACGGAGCCTGGGCAAGCACGGAGAGGTCAGGTCGGCAGGCATCTTACCACACGGAA
CGGGAGGGGCTCACCCTGAGAACTGAGACCAAGGCTGTGTCTGGCCTGGCGCCTGGCCACCCAGAGAAAGGATGAAAAGAGACAACCAAACCTGGGTGTCAGTAAAGGTGAGAAAACAAACAAATCACCAGTGGTCAAGTTCAAAACAAAAGGACCCTGCCAGCCTGTGACTGTGGCAGCTGCAACCCAGAAACTTGGCGCTGAGA
TTCACACCGCTGTGCCGAGAACCAAGAAAGGACAAGACTCAGCACACAGTCCCGAAGCAAGGGGACAGGCCACCGAGAAATTCACAAACACATTAAAGCTAGTAAAGTGATTCTGTTTCCTCTTGggggctggagggacggcttagtaggaaagagcttgaagcacaagtatgaggacctaagccctcaacactctagtaaatggg
GGAAAAAGGGTTTGACTGTAAAGTTAATTGGTTAAAAGAAAAAAAAATTTAAATCAGAAATTCTGCACCTGCGGAGTGTGGGACCATGCCTGCCCTTCCCAGTAAAGCCCGGCTGACAAGTGTGCGGGAATATTCTTGGCCCCGTATTTATAGCTTTCCATGGCTAATTTTTTTTTTCAGACTCGTTCCTTCCCCTTTTCCTCCAC
ggccctgggttcagtccccagctccggaaaaaaaaaaaaaaaaaaaaaaaaaagaaccagaagaGTGATGTCCTTATCAGCGCTGGAGTTCGTGTGTTTTAGTAAATACACGAAAGGACTCTAGGAGTGAGGCTGAAGGGGAGAAACAAAAGTTTTACACAAGTATGCTACTTCAGATTAACAAAtgagatcatgtggttgctggg
CTCAGTACATAATTCGTGACTTAAACTTCATTTGCAAAGATAAAATAAGGAGTGACCAACCAGTCAGCAAAATGAGTAATGAGGTAATTTGTTCTTTTTGAGTAAAGGACAGGAGCTACACACTGAACTCTGCCCCAAAGCCTAACTCCATAAGCAAATGAAGGAACTGGATCTGTCCGTGGGATCCTTCTGGATATCTACACTTG
GGGGATAGAGTGCGTGTTTTGTTTTGTGTTTTCATCGTTAAGGCGGCAGGTGAAGGGAGATAAAGAAAGTGACAACATTTGGGCAAGTTTAAGTTGCCAAAGTAAATGAACAAAGTTGCTGCTCTGTGACAGGACACGGGGAAGGAGGCCAAATCTGTCCCACTCCTGGCTGATCCGGTTTGATAAGAAGCTAGCTTTTTAACTGC
CCATTTACATAGAACTTAATTTACAGAATTTCAAACTGCCTTTCCTTAATTACAAATAGACTTCTGTAATGAACTTCAGCCATATCATTTTCAAACAAAAAGTAAACCAGATGTTTGGTACTTACATGGAAAATTGAGCTCTCATTGTAAAACCAAATTAAGGTTAAAATGAACTCTGGAATGAAGCTAAGCCCCATTGaaaacaa
CCATTTAGAGATATTACTGATGAAATAACAGCAGCAATCAAACGTATGTAACTATGTAACTATTTAAACTCCTAACAAAGGCTTTTATTATGCTATTAGCAGTAAATGGGCAACACCCATAAAATATCACTTAATATCACCCCCGATAAGAGTTTAAGTACATATAGCCATTGTTATGTGAAAAAACATTATTTTTGATACGTGAC
TCAAAATCCGGTACAGAGCAAATTAAGAGCCTCCATTCATCCTCTTTTCTTCTGGTAGatttttttttaaaaaaaaataattattctaattaattCACAGAGTAAATGTGACTGAGTCCCCTAATCTGCTAAGACGGTGCTGAATTACTCCTCGGAGCTCTGGTTACCCGCACAGGCTCACCGTGAGCACCTCAGGCCCTCATGCA
gtatagcaaatttgatgccagcctgggctacatgatactctgtcttaaaacaaCATCATCATCAACAACAACAACAAAATGAATAATAAGAATAAAAACAAGTAAAGCCCTTAGAACCTCCGATACTTTTACTTTTACCGATGTGCATCTGCCAGCCTCTTCCTAAATAAGGATGGGTAGAAAAGTCAAAGAGGAGGCCACACCCA
ATTTTGAATTGTAAATGTCAAGTATTCGGTTTTGGGGGGTTTTATGTTTTATTATACTTTGTTAAAAGGAAAAAATTGTACATTTTAGACTGTTTTTATGAGTAAATTTAATGTACGGAAAATAAAAATTTaaaaaaaaaaaaaaaaaaaaaaaTCTCTGTCTACTCTTACCTAGCTGGTTACTAAATCTCAGGGAACCTTCGTTT
GCATCAGTCGGGAGTCCCCAGCCTTCCACTTCCTGTGTCTGCAACACGCAGTCGTCAGACTCCCAAAGCCTAACGACTCCAGATGTATATCCGTGATTGGAGTAAAATGTAAAATGCGTGACTCtgtagctcctgttcctggttgtcatctggaatgaacgataatccagaactggaaggctaacctttcatcctgatctcgaggc
GGGTTACTGGGTCTGTGATATTGGTTTAGTCTTCCCAGGTGGCTTTGGGAGAAGCAGCATTGTCCCCAGACCTGCTTTTCTGCACAGATGTCCAAAATGCAGTAAAGGGAAAAGGCAGGGCTGGGCTTACCTTGGGAACACAGAGGCTGCTGAGCGTCAAGGGTTGAACTATTTTAGTGAAGAGAAACACCTTCACACCAGTGCCT
ACCAGCCCACTGGTGGGAGGCAGCTCACCGAGCACCGCGCTCAACAGGGACGACTGAAACAGAGTTCACAACACACACAGGCTGTTAATGTCAAGCACAGAGTAAACCAAACTCCGGGCGCTGCCCAGCCATGGTGGCTTGACAAGCGCCAGCCTCTCATTTAAAACGGCAGTGGACGCTGCAGTTAAAACAAGAAAACAAAACAG
AGCCATGGTGGCTTGACAAGCGCCAGCCTCTCATTTAAAACGGCAGTGGACGCTGCAGTTAAAACAAGAAAACAAAACAGAAATAGCACCACTGGCCAACAGTAAAGTGATGCTCATTAAAAAACAAAAAAACAAAAACAAAACAAAACATAGGGTACAGAAATAGGTTGTGACAACCCGCCCTCCCGAATGATCTTGCTCCTAAT
GGAAAGACCTTGCAGGGTAGGAGTGTCTAATGCCTATGAGGTAAAGTTTACAAAAATGTCTCACTTTAGAGAGATAACGTAATCTTTAAACAGGAGAAGAAGTAAAACCACAGCTACTGATACACAAACACAGCCCATATTTCTTCCTCACTTTAGATCTATGCCTTGACAGCCTTTTCACGCCTTTTAATTTAAATGAACCCAAC
GTGGTTTGACATGTGTACCGTGGGGCAAGTGGAGGCAAAACAGAGCTGGGAAGGACCGTTTCTCAGCTTCTAACTAGCTCTCACCTATGTTCCAAACTTAAGTAAACCTCCCAGCATCTGAGAGAGGCTGGGCTCCAGGTGAATGCTGTTTCCTTCGCCCTGCCATTGGTAGCACCTTCCTGCCAATCTCTGGGCAGCCCCACCTA
AGCCCCACCTACCATGGCCTCCTCTGTGCTTCTATCACTACTAACAAACCACGCACCCATTCAGTGACTACGTTTTCCAGACTGAGAGGAAGTTATGCACAGTAAAGCCAAGGCTGAGATGCAGCAGGCTGGAAGCAGTGGGCAGAGGGACATAAGAATGAGCACTTCCTTGTGGTCTTCCCTGTTAGTCTTCCTATTTGATCAAA
agattctcacaagttataccctgacctccacatacatgcctggacatcatatgtgtcccctcacccacaGTCAATAAAGCTGTAATGAAAATCCCTTAAAAGTAAAGTATCAGTTCATATCAGAGCACGCTATGCATTAATAGATTCCATACCCCGCACACGTGTTTTCATGCACACAAGTTTCAGACCTGAGCAAAGTCTTTGCA
GTGTACCAGTTCCTTCATAAAATGAAAACACTGATAAGAAACTGAACACACGCAGAACTGGACACTGCGACtgttttgattttgttttgttttgtttAATAGTAAACACACGGAAGATGGTAGGAAATGATTTGATAAATATTTACTGGATGCTCGTCGTATGCAAACATCATGTTAAAACCAGAAGAAAGCCAAAAGCTGTTCCC
ATATCACTAAAAAAAAAAATATATGATAATAAATCTTAGCAAGGCTGGGGGTCATGCCAATTAGCTATGCTAAGGAAGTTCCTGAGAAAGGAAACCTAAAAGTAAAACAGCCCTCGGATCCAGGCTTGTCACTGATGGAACTCTTCTGAaggtgtctacacctcactggaaccccaacacaggccacaagagctgagttacacagt
aaaaacagaccctaaaaaaaaaaaaaAAACTGAACGAATAAAGAATGAAATGAAGCTCAAAAGAGGCATACCGTACTCTAATGCTAAACTGCTCATAAAGAGTAAACAGAAAACAAAAGTCAGAACATCGGCACCAACATGTCTCCTCGGCACCACTGGGGTCAGAGGGCGCACAGTGTTGAGACCCGCCCCCAGTGACCATCCGT
GGCCTTTAATATTATCAGTGAGAGGGACAGTCACAGGCACAACTGGCAGACTCTGGCCAGAGTGTAATTCACTGGTGCCGGTCTGCTGGCCTTGCCTGCCAGTAAATAGCCATAGGCTTGGACGACACAGGAAGCAGCTGTCCCCAGGCTCTGACTGTAGGACTATGAGCCCTGAGGGAAGGAAACGCAGGGCTGGCTGGGACTCA
tacaatatgaataaaaataaatttaaagtaTAACTAAAAAGCAAACAGTATCTCCCATTCATTTGTTAAACTATTTTTCCTATCCTGGATTACTTTTAGCAGTAAATAGGAAACACAGAACCTAAGCTTCTGTCCATGGACGCTACTTACCAACATAAGTAGTAAGGGGGTAGGGGAAGTGTCCTTCCCTTCCAGTGGTTTTTGTA
TGTGACCAAACTCATAAGCCAAAGCAAGTCCCTCTGCTTGGATCTGTTCCTGACAGGCATTCGGCGCGACCACTAGGCCAAATATTTTCTGATTTCTGTAAGTAAATGAAAAAGACGCAAGGTTACCAGAGCGCCCAAACCACAAGCAGGATCATGACCAGTCTGTGAAAGAAAACCAACGAGAAAAAAGTCTAGCTAAAACCTCA
TATGGGGGGGTGAATATACTAACTTTTGGTGGAAACATACAATAATTTTTATAGAAACTTTTGCCAAAAACTACTGGCATTTCCTTTGACGCTAGCAATTAGTAAAATCTTAACAGAGTCTACCTTTAGGGGTGCTGCAACTCATAGCTACAATGGGATCAGCTCCCAAGAAGTGGCAAAGGGCATTGCTTATAGTCAACTGCCTA
CATCTCCATCCAGCCTGGCATTCTCTCACGCTGAAGCCCAAGTGCAAACCCTATGCCACCGGAGGCCTCAGAAGTCCCTTCCTTCTGCATTCAGTCAACCAGTAAAGAAAAGACAGCGGCCTCCCCATAGAGGTAACAGCAGTTCTCCCAGGAATGGGGCTGGCAACTCAGTCGCTTTCCAAAATGAGTGAATAGGGTATTCCAAT
AACAGCAGTTCTCCCAGGAATGGGGCTGGCAACTCAGTCGCTTTCCAAAATGAGTGAATAGGGTATTCCAATATTAATATAACTTTATTAAAGCTGTGAAAGTAAATACATGACTAGTTGTCTCAgtgtgtgtgtgtgtgtgtgtgcgtgtgtgtgagtgtgtgtatgtgtgtacgtgcatgtgtgtatgagtgtgtatgtgtgtg
TTGAGTTTCCTGACTCACCCTCCTTAACCCACTTCCTCCCTGCAAATCTTTATAGAGATGAAAAGAAACCAAACACTCACTGCAAATCCAAGTCACCAAAAGTAAACATGTAGGCCCACACCATTTCCTCCTCCTCAAGGACAAAAAGCCAGGCTTGGAAACCTTTCAAACATTTCACTTGAACACCTTTTCCTTTCAAGCAACAT
acacacacacacacacacacacagcacacacTGCCTTCCACGAAGTCACAGACGTTCTATGAATTATACAGAAAGACATTCTACTCAATGGAAGGGCTACAGTAAAGGTCACAAGGTCATCAGATCCCAGGCCCAAAGAGGCTCCTTGTCACATCTGTCACCAAATCAGGATGCACAGAGAATTAATGCAAGAGTACTTGACGCCG
AAGGAAGGCTTCCGAGCGTCCTTCTTGGCTCGCAGAACTTCTTTATCCCAGTACCTGCAGAAAGACAAAAGCAGAGTCAGGCACAGTGTGACTGCCCTTGAGTAAAACGGAAGGACAGAAGGACAGGCGAGTGTTTATGACGGGGTTACTCTGCCGAGGCTGCACAAACACTGGCTAATTGTCCCGAGGGACCCAGAAAGATGTGT
GTTCACCCGGTAAAGATAGCGAATGGTCAGAGCCACAGGTAAACAAGAATGTACACGAGGAGTGAAGACACCTAGGGTGTTACACTTCCACTGCAGCCCGAGTAAAGAGAATGGCCGAGTCTTTGACAGTTTCACATCTgagagacagagacagagacagacagagagacagagagagagaTTTATTTCTggaccaaggagatggc
TCTAGACCACAGATTACGGTCTCTATGCAACGCCCATTCCAGGATGCTGAAGACAGCCAGGCTTAAGACAAGTTCTAAAACACAGTTAACAGCCACACACAGTAAACCGACGGGGAGTCACAAGAGGGGAGTCAGATAGCTTAGACGGCAAGAGACAGGGCTCCCTGTATGATAAGCTGTTCCAATCAAAGACAGCACGGAGAGCA
TATCTTGTCCGCAGCTGCGTGTGCAAGCCCCAAAACCAAGGTGGGGAAGGGGAGGATTTTGACAAGGATACTCCCAAGTACACCTGAGCTGCCTGGTTGGAGTAAAAGAAGGATTTTTACTAGAGTATGTGAAATTGGGTTGCCAGTCCACACCTTTAAcctttaaccccagcagttaggaggtgaaggcaaaaggatcaggtcaa
NNNNNNCATGGTCAATCAGGGTAGGATTATCTTCCTCCTTTGTGGGGAAGGAGCAAGGGGAGAGAAGCTGTCACAGTGACCACTTCCTTTTAAAAGGATGAGTAAAggttggggtgtagctcaatggctggatactctttcagtattcacaaatccataggtttactccctaacacaaacaaacacacacacacacacacacagac
TTGGCCTGAACAGCAAGCAGACTGTTTGTGCAGTGTGGTCCGTATGCTTCAGGAATTGCATTTCGGGGGGACTCGGGGCAGGAAAGCACAGTTTGCACACAGTAAACCACCACACCCGTCAGGAAGCCGTTTCCTGACTGTACAGACTGTGACTGAGGCCCACTGGGAAGCGTGTCTCTCTCCTGGCCTCAGACTTTGAGGAGCTG
tgagttccaggacagccagggctacatacagaaaccctgtctTTAaataataataataataataataataataataataataatTTCTTTAAACAGCAAAAGTAAAGCAGGATGCACACCTTGTGTACGGCCCTGTGAGAGGGTGTGTACTGGCTGGCTGATGAAGGACCCTCTCTTTAAGGGGTGACGTTAACACGGATGTTCAG
TGTACTGGCTGGCTGATGAAGGACCCTCTCTTTAAGGGGTGACGTTAACACGGATGTTCAGTTGGACCTCAGTCACACCTGACCAACAAGACACTCACTCAGTAAAGTCCTATGGAGGGAGAGTGGAGGAAGAGCGATGTGTTCCACAAGTGCTTGTTTTACATTAAGAAAATGTATACATCTTGTAGAGCTGTTGTTTCCTCTCT
aaTAAGAAGAAATAATTTGCAACCAGTAGAAAACAGGAGGAGACAATCTGAGGATACGTTCGTGAAATCCAGCACCAACAACCGGTCTCCATTTGTACAAAGTAAATCCAACACGTCAGCCGCGTTCCTCACGGGGAAGCGACCAACCAGGAGATCTGATACCTCCAGACTCCCACGAGGCAGGGGATGTGATCTCTCCCGACACT
attattattattattaATTTCCCACACATCCCTTATTATGCTCCTCTTTACCGAGTGTCCAAAAGGATCCTGCACACACTGTATCGGCAATTGGAACAACAGTAAATGACTCCGAAACTCCCTAGGCTTTCTCATTTTAAAAGGGGAACATTAGAACGTGAGAAAGACAACATGGCAGAGGTCAAGAAATAAAAACTATTCTAGTT
TAGCTTTCGTAAGGCCTCTGAGACACGAGCACTGTTTTTGCTTAGTAAGCAGGTTTTGTTTATGGTGTTCACAGTCGTTGGGCAAGGTGCTCTTTTTTTTAGTAAACAACTTATCTGTATCAATTTCCGGTGTTTGAACCAGAATTCTGACAAGCAAAATGTCTGGCCCTCGTTGGAGATTCAAGGGGCtttaaattttttttttt
ctccggaacctggatgttagaaagagagaactgacttgcaagttgccctttgatctcAGGGCACATGGTTGTCTTTGTTTTCTCTGTCTGTCGCACACAGAGTAAATAAAACAAGTGCAAACTTTTTAAACAAGTGACCAGAGTTGATGCAGGATGTTGACTGGAATTAGCCAGGCAGGCAGTGATGTAGAAACACAGAGCAGAGT
GTAATGATCTAATTTTCCTCCGATAGGAATACCAAGATACATTTTAATTTTTAAGTTAGTGGGTGTGGGttttttttttttttttttttttCTGGTTTAAAGTAAAAGCATTATATCTTTCCTGGAATTGCAAAAGAAACCAGTAAGGTAGGAAGGCATCTAGGATTAGGGAGTTTCAGGTTTATGCAATGTGAACACTTGTCGAA
TTTCCTGGTCTTGCTCGGTAGTGTGTTGTGGTCCTCCTAGAGCACGGGGCTGTGTTCCTCTTTGTCTGGTTCCCGGGCTCAGCAAAGGGTCTTTGCGAACAGTAAAACACACGTCATGTGTGATGGTGTTCACAAGGGCAAGCCTATTTGTCAAGTATCCATGCACTCACCAATGAGACTTGGCTTCACAGCGTTGGCATCCTTAA
ggtcttggggccctcacttgacattacaatggatagcagaagaccaatcgtcaacaTCAGAAGACATAAGAAATACTGTCTGCCCTGTATCGTAGGGCACAGTAAACTAAAGCTAAGGGTCTCTCAGTCTTGATACTGTAGACTGCCAATTCGTTGTTTGGTGGGGAGCGGTCTGCCGTACACATTCAGGTCCTGGTCCACTCTAC
CTTATATGAATTCTAAGCCAAGGGCATTTTCACGTCCACGTGTGAACCTACTAAGAAGAAATAGTGCAGAGTACAGGATTTAAATGCTGAAATGCTTCTTAGTAAACTTGAGGTGGACAAGAATGCTTGGGGAAGTAATTGGGTCCGTCTGTCCTCTGCTCCCTGGCAGATTCTGATTTTAGATGAAGCTACAGCCGCTATGGACA
AGGTTCAGGGAACCATTACTATAACGTATCAGTGGCCTATAACGAAGCTTTATACGTGTAGCTATGTCTATATATAATTCTGTACATAGCCTATATTTACAGTAAATGTAAGTGGTTTATTTTCTATTAAAGCGAGCACTGTGCTAACACAGTGCGCTTTCATTTCTATTGTTTTTGTACAGCTGACTGCACTACAGATCTCATTT
CTTAGTCGATATTCGTGTTGCAATGTGACAATATCACTTTGCAGCCTGGTGTCCCTGCAGAGGCCACGTGGGCACTCTTTGCACCTTGCTTTGCAGCAGAAGTAAACCTGCAATCACTTAAGGAATAATAATaatattattatatagtcataattataattatatatttatcattataatatattactatattatatattatacta
gacagagaaaacccactctggcaggCCTGAACATGCATGTGCTGCGGTGTCTATGCGTacacacacacacacacacacacacacacCCCAAAAATTAGCAAGTAAAGGAACAGGTGCTGTTTTAAGGGGACAGAAAAACGAGAGAGGGGGTCATGTGCGGGCAGTGAAAGAGGTGGAGCGAGCACTGGGGAAGGAGTGTGGTCTGC
gacactcactagtacacagacatctatgtgaataaaacccttatacatgtaaaataaaaataaaTTACCCCTTCTAATTTTTAAGCCAAAAATTTAAATAAGTAAATACATGTATTAATTTTGCAAACGTTTATAGTCTGACTGTGTTACTTGAATTAATGTGATCTCCAAGACAGCCTCCCCCAACCCTCCAGAGTGCTTGGACC
acctgtgttttGTTACTCTCTCCCACCAGCTTCAAAACACCAGCCTTTGGTCTAGTTACCTGCAAGATATGGTGGTGGGGACAGGCTAAATGCTTTCTAAAGTAAAGTCCTATCCTGCTTTTCTGAGATTTCCTCCACCCCAACTCCAGTTTCTCTCTAGGCCCGTAGGAACTCTGGTCTCGGGACTAAAGTGGGCCAGTTTGGTT
ACAGGCTCCCATTCTTATGGGAAGCAGCCCCAGCCCAGCCCAGAGGGCTTTAGGGGAGGGTGTATCTTGTATCCAGAGAATAGGGAGAAGGCCTGAGGCAAGTAAAAGTGAAAATCTAGACAGCCCCAAATTCTGCTCTCTCCTCATGCCAGCTCTCTAGACTCCCGACCTGGACGCTCTGAGATCTTTTCCTGACTACAGGGGTC
GCCCGGGCCAGGCAGAACAGCTGCCTCTGGCCCTGGCTAAAATTCTCCCCTCCTTCCGTGATGATGGCATCTGGAAGCAGACATGGGAGGGTCAGGACTGAGTAAATTCTGCCTGTGAGTGGAGTAGCCCCATGGAAGGGTACACACATGTGTCTGTGTGTGCAGGGATGACGTTTCTGACACAACAGGGATTCATGTGGATACAA
TCAGCCAGCGCTCCACCAGTGTAAAATCAATAAGGCTAGTTAACTTCCACCAGGGTAGACTTCAGGGCTAAAGCCAGCAAATTAGGCCCATACAGCAGTGAGTAAAAGGCGTCTTTTCAAATTTACAAATCCTTCATCATAAtgggggtgggggtgggggtggggAACTAGGCAGCAGGTCCTTGGCTGACAAAGTTTGAGCCAGT
TCAGCCAGCGCTCCACCAGTGTAAAATCAATAAGGCTAGTTAACTTCCACCAGGGTAGACTTCAGGGCTAAAGCCAGCAAATTAGGCCCATACAGCAGTGAGTAAAAGGCGTCTTTTCAAATTTACAAATCCTTCATCATAAtgggggtgggggtgggggtggggAACTAGGCAGCAGGTCCTTGGCTGACCACAGGCTTGACCTG
TAGGAACCTCACCGTTTGACCACGTGGGTTTACGAGGAGACCCTGGACTTGGCTCATTTGGAAAGGAGAGTGGGAAAGGCCCTGTGACATAGGCCTTTGCAGTAAAGTCTCCCAGGTCAGAGGAGGAGACCCTATAGAGCCTCTACCAGCACAGCTGCATCTGGGTTTGACGCAGTGTTCTGAGGCTTCAGGGCCTAAAGGACATC
ACATCGCCTCCCTGCCGGGTCTGTCCCTGGCTACCTGACTGGTTCTGTAGCACAGTTCCCAGAGCCCAGGCCAGGAATCAGCTCAATAAATCACTTTGAAAGTAAATTCCCAAGCATGGCTGGCAGCCTTACACTCCAAGCTGCTCAAGGATGCTGGCCTCAGGGGAAATAACAATATCTTTTAAAAAGAGCCGGAGTCTTGGAGT
AAATTCCCAAGCATGGCTGGCAGCCTTACACTCCAAGCTGCTCAAGGATGCTGGCCTCAGGGGAAATAACAATATCTTTTAAAAAGAGCCGGAGTCTTGGAGTAAACACAGAGGGGAGACTGGGGGCGGGTGAGGGGGCTCCAGGGATCCCCCAGCCTGGCTGTAGGGCATGTGATCTGCCTACACAGCTAGGCTTGTGCACAGCT
TAGTACGAGGCTTGTAGAAAGGTCCTTTGCAGCAGGAGGGCAAGGAACAGAAGAACAGCCAAGACATAGGCATTGCCGAGGAACTCTTGGGATGAGACAAAGTAAACTCCAAGAAACTGTGTCTGTGGGACAGAGAAGAGCAATGGTGGCTGTTACTCCCAGGAGAGTGACTCTTGTCAAGCTGTTACAGCTGAATTTCTGCCTCC
agagagagagagagagagagagagagagagagagagagagagagagagagGAAAATATTTATAGCCAGAAAAGGCCCTCAAAGACATCCAAGGTTAAACAAGTAAAACAAACAAAATCAAACAAATGAACCAACAAACCAAGCTCCACACACATACAGGATGTATTGGCTAATCCAATTCACCCATCCAGGTCCTATTCAAAAGCC
GGCTAGCAAACCTCATTTAACATGCTATCGAAGGGAGGGATGGCTGTGAGGATCAGTTGTGGGAGGGAATGTAAGGAGTTGTCTCTCCTGGGGACCACTTAGTAAAAGCAGAAGAACCTGACTGGCAAATTCAAGAGCAGTTTACAGCCAGCCAAAGGCCCTATCAAGAGAGAATCACCACCCCAGTGTGTGCTGGAGGGCAGGCA
ATGAAACAAATATTGAAGGGAAAAGCGTTTTTACTTATGTGTGTTGAGGGAAAGCCACTGGGGAGACATTTGTTTAGACAGATGTGAATGATGTCATAGTAGTAAAAATAATATGGAAAATACGTAGGGTGTTTGAGTTACCTGGGACAACAGGGTTAGGCAAAGGTACTTAGTCTAAGGTGGAGAAGAAAGAGGGAAGGGGAAAA
AGGATAGCCCCGTTCAGCAACTTTTTACTAATTTAGTTCAATAGCCACCTCGCCTTTCTTCCCTAAAGAGTTTTAAAGATTTGCTATTTCTCTTAATTGAAGTAAATGAACACTCTCTTTGAACAGAGCTGATTGGCCTGAGAGTTCAAGTTCGTGGGAGAGGAGGGGACCAGAGTGAAGAGTATTGTCTCCAGACTGGGCGCTCA
CCCAGGGTATTAGTGCCATTGTTCAGCTCCTTCTGAGCATGCTCTCTCCAAGCCCTCTGTGGAGGCTGACAGAAAATGTAGCTCATTGCCAGTGGTCTGAAGTAAAAGGGAGACCATGAGAATGGAGGAAGAAAATGTCTTTCTTTTATTTTAAAAGAtttattttaaacaattttaatcttgtgtgtatacatgccatgtgcact
gcaaggaaggtacatTAGCATCTTCATACACAGTTGGTTCTTAACAATCTTGAAATGGTTTTACTTGGGTGTAACTTTACCCAATCTGAACCAAGCAACCAGTAAAGTCTCTGGCCCTTTCCCATGAGTACATGGGGAAACCCACTCTTAGTTTAAGTCATTAGTAACCTTAAAAAATACAAATCGCTATAGATGATGAATGGCCT
AGTCCTGATGTGTGGCCTTATTCCTGAGCACAGCATATTGCTGTGCTCTGAGATTATAACACCTTGAAATGTATCAGAAAGTAAGGATCTGGTATAGATAAGTAAAATTCATTTCTCCAGACTGAGACCTCTGCTAACAGCCTCTATtttccctctttccttctttctttctttctttccttctttcctttcttctcttccccaca
TGAAGACCCCACTGTGCCTCCCACCAACTTTCCTGGCAGTTTTACTCTAATAGAATTGAGAATCTTGGTTGCTGCTTTCACGGTTCTTGGCATTTAAATCAGTAAAGCCAGAAGAAAGGGAAGATAATGTAATAAGTACATTTACAATTCTCTCTAAATGGCTTCTAGTAGAGTCTACTTGCGTCCAAGACTAAAATTTTGCTTAT
GAGGTCAGAACAGGCGCCAAGACAAAATTCCACCTCAAATCCCCTAACCGTTAAAAAGGGGTTTTTAAAAAGGAATGATGTAGACTTAACCTATTAAAGCAGTAAACATCATTGAGTAGCAAATTCTTCTGTGGTCTCTGCTTCTGATAGAGTCATTGCTAACAGCACATACCAGCCGGTGAGTGCTTTCTTTTCTCTCCTCTGCT
ACATGATTCATGCAATGTCTTCCAACATGTCAGGACGTTGAGGAATGAAGGACAGAGTCTGTCCTTCCCGTTCAAAATGCAATCTCTTCTTTAGTCTACAAGTAAACTGAATTCTTTTATATTCAGGTAGATTTGATTGCATTTTCTTGTGGGGGTTAAAATACTGGGTCGGACGCAGTCACTTTGAACTTGGCTGCTGCTTCTCT
GTTGTTTGTGTCTGTCAGCTCCAGCATGCGTTGCTTGAATCTGGTTTCATGCCTGTGCAAAACAAAGACACTGCGATGTTAGTCACCTAGCAGAAGAATCAGTAAAACCAGTCACGGTGAACGACTGAACGGTTTGCAACAGAGAGACACATGGATGGGATGGGTGACAGGTCAGTGGACTCCAGAGTCACTCTGCTGAGTTCTGG
TCTCTGTGGCCATGGCCACTCTGACACAGGCCACCAAAAGGTCATTTTTTTTTAAAGGAATTACTGACCTGGTGAGTCCCCCACTCCTTTAAAATCTTCCAGTAAAATTGCAAAACTTCTAAATAACTCATCACTTGTATCAAAGCAGGAAGAAGTCCTGGGTGGGGTGCTTTTGGCCCAGGATCAGAGTCCATACAGGCCAATAT
CTTCTTTAGCTGTGACACTGTCCTTGTAAATGACTGCAGGTTTCCTGCGATGTGTGAGTGTGCCCCGAACATTGGTGCAAAGGGAACATAAGATATGGTCAGTAAAGCAGGGCTTTCTGAAGGAGCTGGCCCAGGGGACACTGGCTGAACACAGGAAAGAACAGATATGGGGGAAGAATGTGCGTAATTCTTTTCAAGTATTCTAT
taagtaattagcatacaaacatcttaaataaaacagataatGAAAACACACCCACATAAATACTCATAAGGGAAATAAAATAAGATCACGTACTGGCTAAAGTAAAGACTCTGAATTGCAATTGGGATGGAAATAAACGGCCATGTTTATTCAATCTTTATCTACAAGAATAGTACTTAGTTGTGTTATTATGTACTATACTATGa
CCCCTGTGCACTGTCCACAGCAGTGTAACAGTAACACTCACTTTCGTGTTAATGCTAAGAAATGGGAACCATCAACAAAGCAAGCTATAGACTGGTTCACAGTAAACAACGTCACATGCAACCACAGCTCGGTATCGACACATCCTCAACATGGTGCCCACCTACTTGCCTCAGATACTTTAGATAAGTGTTTATTCTAGAGTTTG
tttaagacctacagaaaagggttctactgtgctgtaattacctgtaattcaatgtacgcaccagcacatttATGTCATAGTCACTCATTTTTGTCTCAGTAGTAAATTGTATTTTCATTGAGGTAAGATCTGTGTTTCACATTGACATTTACATAGTGCCTCATGTGCACATAGTTACACATTTCTCTAGATTTTAATTAACTTTT
cagccccagttaaatgtggtcctttataagacttgccttggtcatggcgtctgttcatagcactaaaaccctaaGACGCATACACACCAGAAACACAATAAGTAAACAAACTAACAAAGAAAGAAAGGAATAAGATGTCGCAGGTTCAAAATGGCCTGCTCAATAACTGTATGCAAAGATGCAATTACCTCGGGCTTCCATTGAGG
CTACCATTTTACTTCAGACAGTGTCCTAAGCCTTTTTTTTTTTTGGGAAAATGCATGTAGTCACATCCTCTGGTGACAAATTTGTCTTAGGACTGTTAAGAGTAAATTCCACTATTACACACTGCTAACGACACATCAGCGTGTTTAATTGAAGCCGAGAGACATAATANNCANNNNNNNNNNNNNNNNNNNNNNNNNNNNNNNNN
AGGAAGCAAAGAAGGACCTTGGAATGATTTCCTGTCTTGACAAATGTGTTAGATAACGAAGTTCCAGTTTCCATTCCCTTATTACTTACAAAAAAAAATCAGTAAATGATTCCAACAATCCTCATTTGTTTACGAGAGAACAAAAGACCAGAAGCAGAGAGCTGAAACTGTCACTGTGTTGGGAAGATGCATGCTGAGATGGGTGC
acaggttagccaagcaaatgcttccctcccctagttgccttgggtctgagcgtttatcataacaggagagcaaagtaggacaGACATACTTACTTGTTCCAGTAAACTTTTCCTTCCAGGGTCTGCATCTCACCAAGGATGGCAAGGAGGAGAGACGATTTGCCACAACCCACCTGACCCACAATCATGGTTAGCTGACCTAGAGA
AATAACAATGTAAGTTAAAAAAAGAAACTAGATGCAATTCCTACACATTTAGACAGGTCTAATGTTTTGACCCCTAGCCCTGTTTGATTTCCAGTAGTGAAGTAAATATACCAACCCCTGTCTTTTTGGAAAAGAAAGGAAAAAGTGAAACATATGGGTATTGACTTATTATTTTAACTTTTTTTGAAAGAAAAGCTGGTGTGGCC
ctgaaaAGAAACTCGAGACGGAATACTAAAGAGCTGAGATCCAGTTACTGTAGATCAGTTGCATCTCAATAAAACTGAAGGGTAAGCAAATTACCAGGCAAGTAAATAATCGGGGGAGTGATCCTGGAGTACTCACAAGGACCACCAGCAGTTTTCAGGGCCTTGGATGTTTTCACAAATAACCTTCCTTTGAGGTTGCTCTTAAA
ggaaggaagaaaaatagggattcaaggtcattctcagccaagcagtcccaggccagtctgggatacatgagacactgtctcccaaacccaaaaTAAACAAAGTAAATGTTTTCCATAGCCCTTCTACTGCATTTCAGTAAAATCTAAACCCTTCCCATGTTCTACAAACCCCTGAGTCATTATTATAACTGCGTCTCATTTTTCTT
agccaagcagtcccaggccagtctgggatacatgagacactgtctcccaaacccaaaaTAAACAAAGTAAATGTTTTCCATAGCCCTTCTACTGCATTTCAGTAAAATCTAAACCCTTCCCATGTTCTACAAACCCCTGAGTCATTATTATAACTGCGTCTCATTTTTCTTCTTGTCACCAAGCTCTAGACATACTGCCCTTCTGT
AGACACCTTTGAAAGCCAAGCTCTCCGTGTTCTGGGCCTATGTCAACGGGCTCATTTTGATTCCTCAGTGATGTTGGTGAAATAATCGTGGTTAATAAATAGTAAAGGCACCCCCTGCTTGCACGAGGTCCTCACCGGAACCACTGAGGCGAATAACTGTGGGAAATACACAAATCCTGGTTCCGAGGTAAAGTAATATCAGCCTT
TTGAAATTACTAAGGCGGCTGGTCTACTTGAAGTATCCATCAGAGAATGTGGACCCACAGAAGACTCTTGGCCATTAAGTGGTCAAGTTGGTGTCAAACGAGTAAACCTGAGATTCGTGCAGAGTGGCAGTATTTAGCctgcgctgggccatttctatgcactgtctggtcttcaccagtcctcggaagcaggcaatattaagcta
TCTGACCTAACCCAACCACCAGAGAAGATGGCAAAGGCAAACGGCTGTTCATTGCCTTGGTATTAATCATGTTAGGGGAAAGAAGACATTCTAAGTGTCCAGTAAAAAGCCAACTATTCAATAAATGTGATTGTTTCTTAAGAGAGGGCTGTGGACTAGCTGGTAagaagctgtcccctgcagcagatggggacaaatacagaacc
GGCACAGTTTGGCTTGAATCTCAAGGCAACCCCTCTACCTTAGGCCCCCCAGGGCAGGGCTATAATTGTATACCGCCAATGATTACAGCATTTGGATTGTAGTAAAACCAGGTGAATGTTTCTAAGGATCCCTTTTGGAAAAACAGGATTTTATCAAGACTGGCACCACTGTTATGTCAACACAAGACCCTGAACGTGGAGACATT
aaggtgggcgtaagagtgagtgtcgagaacccgctccacaaagttgtcctctgacctccacacacgtggagtgtgggtgtcctcacacaTCATCGAAATGAGTAAAATAAAGCTTTTAAAAGTAGCAAGGATCTCAGTATGTAAAGGATCACAGCCAAAAGCATAGTGCCGAGAGTCAGATTCAGGACTCCCAGACGCTAGCCCTG
cgtcatccacacccaggcgctagacacatagtatctgaattctgccagtgttagcatttgtgctaccacagcAGAATAGTCCTTGGCTTTAAAATGAAGAAGTAAAGAAGGGGATCTTTCTAGAAACACATGCGCTTCTATTTCTTTTGCAGAAGGACAAGTGTGAACTAAAGGCATGTGCTTTGCTTCCTCTGTGGAGCTGTGAG
CAATGTATAAAATAATGTATGTATGAAAACTTCACAACAGTCACTCTTGTAAGTGCTAAGTTTTGAAGTAGATCCTGGAAACTCATGGCTATAACATTAAAGTAAACATAGTGTGGAGTGGGGGGATCCCCTGGCTGGCTAGTCTTCTCATCAATACCCGTGATGAATAAATGGTATCATTTATAAGACACAAAGGTTGCCGTGTT
TCACCGAGACGGATAATTTGGGACCAGCAAATGTTTGTTTGAATAGCTAGCTTATTGTAGCTGTGTGAATGCTTTTCAATAGGATGTGTTTTTTAAATCTAGTAAAAATATACTTCTGTTTTCTTCCTCATCTGTCTTGAGTATGCATCTGAACGTCGAGTCTTATCCCATCTTCATTCTCCTGGCCCTGCATTTCAGGTGTAGAA
CAGCAGGATCGGTCTCCCAAAAGGCCCTGTACATGGCCAGCCATATGGAGGGAGTCCGATTCGGATGATCCGCAGCCTTTTTCTGAAACAAATGGACTGAAGTAAATAAAACCTTAGGACAGCAGTCGGCCTCGGCAGTTGCGAGGTGCTTTCTGAAGTCCCAAAGATAACTGTGGAGACATCAGTGGGACGTGGGAAAGTCTGCA
ACCCTGTGGTGGGAACAGAGGAAGCTTTGTCTCTGTAGTCTACATCTGTGAGGAGGATGACCAATTAAAACAACAGACTTAATCAGATAACACACAAGATAGTAAATGTTTCTTAAGACACAGGAAGCAATAGCAACAGGAAAAATGTTAGGTAAACTGTAACACACCAACATTAAATTTTTCTGCTTGACAAGAGACTCGGTTAA
AGTGAACGTACACCAAACGTTCTACGTGTGTCGATATATAAATCGATATACAAATTATGCATCAAGGCAGACCTGCTGAAGTAACTTAATGATCAAATTAAGTAAATGCTTAAAGAACAGGGGAAAGGACGTATTTAAGGGAGTGTGACACAGAAAAGCTGCAGCTGTCCTCGAAGCACCTCGCTATGTCATGTACTAACTCACTC
TTTCAATAAATATGACCTAAGCACATGACCAATATTTTCCTATTACCTGAGTTTATTCTCCTATTATGTGAGATAAAAATAGACTATATTTGCATTTATAAGTAAAACTCATTTATTTGACTTCCTAATATAAACTTCTTTTGTACGAAGGACAAAATTCCATTAGAAATATGACTTCACGGGAATACTGATACTAAATTTGTCTC
CGTTAGCTAGGGGTTCACAGCTTAATTTTAATCCCCCTTACCTTTGTGGCTGAGAAAACAAAAGTCATGTCAAGTAACTTCAGGTTTTCCGTAACATTCCAGTAAAACATTTTCCATGGTTTAAGAAATAAAAAACGTGTGCGAAGCACTACCTCAGAGAAGCACGTACCTGACCCAGGTCGGGCAAAGAAGAAAAAGGGTCATGT
GCAGTAAGAGGGCAGCTCCTGCTTACTTCCTATGACTCAGCCATACTGGTATAGAGTCAGGACTGGGGCCTTCCAAACCCTCCATCCCTCCTCAGAGAAAAGTAAAGGACACATTGTCCCGAACAGGGCACAGTTTCTGGAGCAGACCCCAGAGTGAAGGTGGAATGCAGAGTGTCCCCATTCATATCTACTTGCTCCAGAGTGGG
tgaagacagctacagtgtacttatatataataaataaataaatctttaaaaaaaaaaAGAAATGGGAAAGTTCAATTAACAGACAAATCTAAAAAGACAAAGTAAAAATGGTCAATAGATGTACACAAAATATTGAACATACCAggacaatggaatggctcagtaggtaaagtgtttgctgctgtgtatgtctgatgatctgagtt
gcaaatctttgaatttgaggccagtcttgtcaataatgcaaattctacgatagtcagggctacataagaaaatcctaccttgaaaaaccaaaaATAAGTAAGTAAACAAACAACAAATAAAAAAATGACAACAAATTGTGGGAGGAtgtggagatttctgaaaaaaactgaaaatggaattcccttatgacttctctgtactacta
TTGCCAGTCCCAGAGCAACCTTCTTACACAAACCTAGAACCTGGAAATGATGGTAGGGAACAAGGAGGAAGGCAGCTCCAAGAGCCCCTTGGTGCAGATGAGTAAATAATGAGTGCCCACTGAGGAATCATCAAGGGGCTCTGGGGCTGTGGGAAGCATCCAGCATATACGTGACCCTCATATGGATTAATGGCAGGGGTTGGTTG
AATTTAAGGGCCATTAGTGATGACAGCACTGGGTCTGGTGTGTGGGGGAGGGAGACCTTCATGATCGCTACAGCTCTTCCAAAATAAATCATGTGATTAAAGTAAATCtgtgtgtgtgtgtgtgtgtgtgtgtgtgtgtgtgCGCGCGCGCGCGTTTCAGAAGAAAAAGGAACAAAAACTTGTATGTCTTAAAAGATGGAGTAAGG
GAAAAAGTTATCATATTTCCTCGATGCTGAAATCATACAAAATACTTTTTTTTTTTTTGCTGGCTTGCTTTCTCTTCACTTAGCTTAACATACTGCATGCAGTAAAGAAAGAGTCTCTGAGGCATCACCTAGAAGTTAACTTAAAACATGTCAAGGTCAGTTAGGATGTGTCCTCTGCAGTTTGGATCGTTTTCAGCACCGAGTCT
GTGGTATTTCCTGTGTAATTAAAACAAAGTGTTATTCGTCATAATCTTAAAAGTCATTTTAGCTATAGAACGTTCTAGCTGATGCTCAAAGGCAAATTTTAGTAAATGTGGCTAATTGACATCTGAGTTCTAATGTTACCTCAGGTGAACAGTGGAATTGCTAAAGTCTAAAGTCTCTCATCTTTAAGAAATTCTTGATGTTCCTG
TGAATAAATATGTGTTCTGAATAAATAATGAAGTGTAGTTAGAACAGAAGTAAGGACAGGGAATTGAGGAAAAAAGACCACACCAAGAAAAACAAAGGGAAGTAAAGCAACCACCAGCTCTACGTAACACCGCCCTCTGGGACGGATTCTACTTCAGTGCAACTTTCTCGGTAATAATAATGTAGAATCATTTTTACAAGACTGCC
tattttattattTTTTATTTCCTATGATTCCTTTAACTTGATAATTTTAGAAATACTAAGTTATAGAATTTTAACATTCACCCCCACCACTGCATTTTAAAGTAAATATTAAAAGAATTTTGTAATCATACCCTAACCATAACCCACTCTATAATCTTTCACAGTACATTCTAGTGTTATGATAAATAGTTTTTAGTACGGATCAA
AATACATATATTAAGACATTACTAAGACAACTAACATTTCTCACTAAAATCCACAGCTGTACACAAAACAATATAGTGTATGACTTCGCTTACATGAGACAGTAAAGAAGATAAACCAATAAGAGCAGAAGTGGGTGTATGTAGAACATGAGTGAAAAGGGAACTGAGACCCTTTCTCCAGGTAATAGAAACATTCTCTATCTTGG
GCACTCCAAATAGTCTTTTATCTACGTTACCCAATGGAAAGCACCTAAAAAACTAAAACACCTGGGGAATCTACTACAATAAAACGTAAGCAAACCTAAAAGTAAAGATTTTATACAACTCTCCTAAGATACATTTTTTTAAACATGCCATCCAGTCCCCCGTCTTCTCCTATCTTTGGTTTTAAAAATGCTTCGAGGATTTATTG
CACACTTACTTATGGTAAAACATCCGTGCCATCCCCATTCTCTGTTTCTCCCCTCCTGAAAGGACATCTTTCCAATCCATGACTGCATCCCATCCTGGAAAGTAAAAACAGACAGACAAACAACTAAACATACAGGTTGCAGAGACTCGTTGACTTGTCACCACATCTACTCTGGACGAGTGATTCCTGGCCTGCTTTGATTGGAA
TCCACAGCTTTGGTGCTCTGGCTTTAATTCTCCCATTGGAGGAAGACCACGCTCCACACACCCACCTTCTCCCTTACCTGTATCATTATTAACCTATCTAAGTAAACCTGGCTTTAGGTACAGGAAGACACAGAATCTTTGTTTTATTACCATGGGTGCCTGAGAAAAACAAATGATCAGATCAATTACTTAATTCTTTTGTGGAT
TAAGGATACATCTTATGTTATTTTTAAAATTTGAAGAAGTCTGGAAGTGATCTGTGTTCCAAAAGTTACAACGGAACTACAATAAAAGTAACATATTTGAAGTAAATGCAGGGCGAGAAAGGAGGAGTTAGAGGAGGTGAGAGAAACGAGAGAGAAGAAGACATAATACAgaaagccagaggctcccaggaccagtggggatgaca
TCTACATAATTCCAACAGGCTTCTTCCAAAGGAAGCCGTAGACTGGGAATTGGAAGTATTTACCCCCCGCACCGCTTAGATGCTTTGGTTTTAGAAATTGAGTAAAACTAGTTCCTTAGGAAAGAAGTGTCTGTGTGAAATTAATAGTCCTGATGTCTGAAAAGCTAGGAGACAAAAAGCACATGAGAACACAGGCTGTGACTACT
GTTAAGAGAAATGTAGAGATGTCTTTCCTGCCTGCTTCATTTGCTTACTGTAAGGATCAGGGTCATGGTTCATGTGTGCTTGGTATGCATGAGCCCTCACAGTAAACGCTACACGTATAGATAGCGTTATTTACATATTCACAGACACGCTAAAAAATATATTTCCATCTTACCATTGAGGATGCAGAAAGCAGTGCTAATTAGGA
ACTTGCAGAGTTCATACTTGGGCCCCCAATTCTATTTTGTTTTTTTTTCTCCCAAACTAGTAGTGATATTACATTCTGTTACTAGAGGGCAGTAAGAAGTAGTAAAGAATTAATCATAGGAGCCATTTATGTGATCCTCTTAGACCACTTACTGTCATATTTTAAAGTGGTCAGACTGTCATCTTCTTTTAGGTAATAAAATATTA
GCCAACGATTTGGGGAAAAACAATGTGATTTTCTATGCTTGTCTTAGTCTTAATGCAATGTCAGTCAAGGTAGTTAAGATTTATTATCTAGCATAGACACAGTAAAGACCTGAAGAAGGCCCTGCAGCATGAATGGACAACCTCAGGACGCTAAAGTATAAAACGTGATAGAAAGGCCTGAATAGGACCGGAGCCCTATATTTTTG
TAAACTATCAATTCCCGTCAGGAGTTCTTAGAAATTTAACACTTTTAAACTGATAACCGAGGACTTTTTTCATGTTAATATTTTCCTAACATAACTTCTCAGTAAATTATGATTATATTTTCTTAACATAACTTCTCAGTTAAATTATGTTAAGACAGTGCGAGGAAAAGAAAATCTCACACTTCGGATTTTCCCCACCCCGTTAA
TTTATAATTGAATAATAAATCCCGGCCAAACAATTCCTCTTCAATTTATTAACAGGATTTCCCTGTGTTCAACACATCTTGGCCTCTCTTTTCAACTTCCAGTAAACCTGTACAACTGCAAATATATCTCGAATAACTGAGCCTAGGCTAGGATCTACTCCAAAATCATTAGTATTGTGATGCTCATAATTTGAATGGGGGACTGG
GATATTAAATAAATTATTTTCAACAGGATCAAAAACTAGAGTTGAGTCCATGAATCTTCTGATCATTTAAAGTCAAAATGAAAGTCAGGAAACCTGGATTAGTAAAACTAAATTTGATAATGGACCTCTGGGGAATGACAGTATTTCAGAGGGCATGTAAAAGTATCCTCTTAACATATTTCCTGACAACCTGTATACAAAGTTAA
CCAGTTCTTTTCGTAAAACGACAATAACCTATAAGAAAAATGTTAAAAAAAAAACAAAACAAAAAACCGACAAACTACACAAAGCAACACCAAACCCTGAAGTAAATCACCTTTGATTGCCAGGGTGTCACTGAGGGGCAGCTCCAGGCCACCTCTACTCTTGCTATTGTTTTCAGGCTCCTGAGTGACAGTTCTCTTATAAATGC
TTATTGCTAAAGATTCCACTTTATTGGGCACAACAACAACAAAAACCCCCAATATATCAGATGACCGAAGGGAACAATAGTCAAGAGCCTTATTGGGGACAGTAAAGGAAGTCACTGGCGTTGTAAAACAAAGCTATTAGTTTACTTTAGTGTTCAAAATGAACGAGAAACTTTCACAACATTAGTGAGCCGTGAGGGTCTTCTAG
ATGTGGTTCGTAAAGGATGAAGTCTGAATGGAAATGAAGCATGGGCTCTTGAGGCCACGCAAGAGCAATAATTCCTTTTTGTTCTCTTCATTTAAAAGAAAGTAAAGTCATGCTCGTAAGCAAGAATAACAGAACACCTCACTTCAGAGTTTCTTCCCTTGACATCAATTATACCCTGGGCAGTTTTGAGgagagggagagaggga
CATTTTCAGATGCATTCATATTTTAAGCAAATAGGCAAGAAATTAAAGTACCTCTTTGTATGAAGACATAATCCTCTCAATCGCGTCAGCTCCAGAGGCCAGTAAATTCCGAGCAGTGGTAAAGGCCTCTGTCCGATCGCTAACCATAGCCTGCTTAGGGCCATCCTCCAGATCTACAAGAAAAATCACAGAACTATTGAGTTTTT
gtttttgctttagactctgatttctgttctgcgcttgactgaattcttgagtgtgaacctatggaAGCTGAACTCTAGCTGTAACCCCTTCCTTCCTGCCAGTAAAGACTCAAAATTCATACAGAAAGAGCATTACGCCCTTGTCTCTCTTGCCCTTACTTTTCTTTGTTATAACAAAAGAAAAAAAAAACTATAGAGACAGGGAT
GCTCCTTCCTCCTCCTGTCCCCGCTAATCTTAGTTTTTACTCCTCTCCTAGGCAAAATTTAATTATCTCTGTCAAAGTTATGTCCTTGGCATGAGCTAAAAGTAAATAAAGGAAATGCCATTTTATTAGAAACTTTTCTGCATTTCTTAATCTGCACACTTTCATTGATCAGTTCTGCAGAACTGTCTGAACCTGCAGTTATCCCC
TATTGAGACTTTTTTTTTCTATTTCCGATTTTGTAATTGGATTAGACCTTAATTAGGGTAGGCATAGTGTGTATTAGAATTACTGAAGCCAAAATACAAAAGTAAAATTTAAATGGTAAGATCTGAACACCAGATGCTACCTTTCCAAAATTAAATCTTATGATCATGGCTTAGATTCTGCAAAGACACACCACTTTTCTCTTTAA
GCACCAGGCCTAGTGAACAAGTATTTAAATAATGGTAGCCCAGCCCACCTCCTACTTGCCAACTCAAAGAAACTTATTTTAGATAATACTATCCAAATAAAGTAAACCGGACAAATTAAGAAATAATAAATGAAggggtagagagatgactcggtgggtagagcccttgctgtcccagcatgagtactggattttgtctggtgggc
TAAGATGAACTCAACAGACAAACCAGCTTGTGTTTTAGCCAAAACTTAGAAGTCAGACTGCAGATGGCTCAGACGCACAGAATCCCCCGACTGTTGCTTAAGTAAAGGCATCTGTCGGTGTTCCACCAATCCGACAGTGCACCTGCCGGGCCTGTCCTGCTGGTCTGAAGTGTGCTGTTTCTGAAACCTGCTGATCTTAGAAATGA
ttcttggcatattgactatcatctactaagccctcaaacattagctgttactGACCTGAACCACAGCTCTTATTCAAATATAAAACGAGTTCTGCTGAGCAGTAAAGACGTAAGGCAGAAACTGAATGGGGGGTGGGGGGgagcctgggaagatggctcggtgggtaaagtgcctgttgtgcaggcacaaagacctgagtccaaat
ATTTGTTTAATGACAATACAATATCATATAACCAAAGGCCGGGGCAATGAAAGAATACAGTCCTGTGACGATGGTTAAAACATGCCACGAGTAATCCTTAAGTAAAGCAGCTATCTTTTACCACCTCTTGGAGAGTTCTAACAATGGTTTAGAAGACTTTCTGGATGAGCCACACTATGTGATGTTTCAAATGACAAAGAAAGCAG
TATCCAAACGTTCCCAGTGATATGTGCATCATCTTTTATTCTGATCTTTTAATAACACTGTGTATAACTTCTGTGTCAGCAACGCTATGTACATTAACAAAGTAAAGTAAATTGTATAGTACAGACTAAGCACCGTGGACAGAACTCCATGGCTGGATAAGGAAACAGGAAGGGCACAGAGGCCTGGGAGATCAAAGTACTCGTCA
AAACGTTCCCAGTGATATGTGCATCATCTTTTATTCTGATCTTTTAATAACACTGTGTATAACTTCTGTGTCAGCAACGCTATGTACATTAACAAAGTAAAGTAAATTGTATAGTACAGACTAAGCACCGTGGACAGAACTCCATGGCTGGATAAGGAAACAGGAAGGGCACAGAGGCCTGGGAGATCAAAGTACTCGTCACTGCA
cctggagccacagtagaagagaacaactcactcaatttgtgttctgactgacacactcagtgtgacacgtgcttcacccccaaacaacacaCAATACATAAGTAAAATGCAAAGAGAAAGAGGATGAGAGAGAATGGCCAACACGAGGGTGCTAGGAACAAAAGCTGGTTCCTTTGTGACGTCTCCTAGCTCCTGAGCATATCGCC
TAACCTTACTCTACAAAAGGCCCCACTGATCTATAAGAACCACTAGATTAATTATCCATAAGAGTCCTACAGCAAACACTGCAAAATGAGCAGGATTATTAGTAAATTGCTTTATAAATGGACAATTTAATGTTGATGCAATAGTTTTTAAACTCATTTTTAGTTTAAAACACAGTATAAAGACTTGCTATTTAAAATATATCTGT
AAGAGCCACAGCTCCAATCCCGCTGTGCCCGACTGTGCTGTCCTAAGAGTCCTTACATGACACCATCAATGCCTCTACTCTGGGAACGTGTTTGTTGTCTAGTAAAAGGATACCACAAACACTTTTCACTAATTATACCCACTATCCCCCCCCTGCCTCCCTAGAGCAAGAAACTCTACATAGAAAGTCAATAAAAGGAAGGGAAG
AGCAGAAGTTTCATTGAATAAATACAAAAATTTGAATACTATCATGACTAAATTTTAAAAATGAAATTCACAGAGAATCAGTCAATAAAAAACATGAAGAAGTAAATCAAAGAAACTACACAGCTAATAAAGAGTACATAAACCATACAGGATTTATAAAACTAATATTCCTCATAATGCTTATTTTCAAAACAAGTAAAAAACCC
TGAAGAAGTAAATCAAAGAAACTACACAGCTAATAAAGAGTACATAAACCATACAGGATTTATAAAACTAATATTCCTCATAATGCTTATTTTCAAAACAAGTAAAAAACCCACTATTTCAGTACCTATATTGTTAGAATTTCAAGTCAATATAAATGACATCAATATCTACAAAAATAAAATTTCATTATTGTTCTAAACTATTT
TCACCCAGGCGTCTATAGGTGTCTCAAGGGCAATCTTTACACAAGGTCTCAGCCCTTCCCTGCTGTGAACTATGCTTCTGTCTTCCATACATTACAGCTCAGTAAATGACCCCACCGCCACTGGCTATTCTAAGAGGCTTCGACGAGTCCCAAAACGCCCTTAATCTCTACATATTCTGCCCCAATCAAAACTGTTTTCCTGAACA
AGGATGATATTAAAAAGAGAAACAGGAAGTCCCTTGTCTTATTCTATGAATGTATAATTTGAAATATAAATTAAAAGGTTAACCTGTAAGAAGTGCTAGAAGTAAACAGACAAGAACACTTGTCTGAAAGCAGGCCACAGAATTCTTATAAAACTTTTTTAAGACACTAATTTCTGACaaaaataagattttaaattaattatata
ATTTTCTTATTTATTTTATTATGCTACTTTAATAAAGAACACTATAATAATTACTGCATTAACTAAATAAGCCATGGAGCTTAAAATTTTGTACAAACTGAGTAAATGAGGTTCAACTTGTTAAATAAAAAGTCTTTAATACTGTCTGAATTTCTCAGGGCTTTCAACTGGAGCTTTTAAGGCAAAAGTTATACAAGAAAAGAAAC
TCTGGCTTACTAGATTTATCACTTAATGTTTTCAGTATACAATCTGTGGATTCTTACTCATAAGTTCCTAAGCTCTTTACCACATATTCAATTCATTTCTAGTAAAGGGAACACAGACAAAAGTAAATTAACGAGTACTTACAGATCGACTAGCTGAAGTCATGAGAAAGAGATTAATTTGGACAGGGAGACACAGAAAGATCTCC
CTTAATGTTTTCAGTATACAATCTGTGGATTCTTACTCATAAGTTCCTAAGCTCTTTACCACATATTCAATTCATTTCTAGTAAAGGGAACACAGACAAAAGTAAATTAACGAGTACTTACAGATCGACTAGCTGAAGTCATGAGAAAGAGATTAATTTGGACAGGGAGACACAGAAAGATCTCCACATTGAAAGTGACAAAGTGG
AGGTTTCTGTGTGTGTTAACAATATAAAACTCTGTTACATGGTGATATAACCCACATGACAGACTACTACCCAGCATAAAGGGAAATAAAATATGGATACAGTAAAACTTTAAATAAAATATGGATACAGTAAAACTTTAaataaaatatggatacagtaaaacttgaagaaaccctgaaaacatcatgctaagggaaaggcctac
ACTCTGTTACATGGTGATATAACCCACATGACAGACTACTACCCAGCATAAAGGGAAATAAAATATGGATACAGTAAAACTTTAAATAAAATATGGATACAGTAAAACTTTAaataaaatatggatacagtaaaacttgaagaaaccctgaaaacatcatgctaagggaaaggcctacaggactacacatattaaagaattctatt
TACCAAGACCCGACCTGATGCCCTCTGTCAGGCTGGACTGGCGGTTTACTGGGGATTCCCTTTCTTGTCCTAAGGTGGCCACTTGGGTGTGATTTCAGTCAGTAAAACCTCTTCTATTGGGGACAGAGGAAGAAATTCAAAGATGGAGCAAGCCACAGGGTTCTCTGTCTCCAGCGGCCCCTCTGAGCTCAGCATGGGGCGTACAG
gggatctgacacccttacacagacacacacgcaggcaaaacaccaatgtacgtgaaataaaaataaaTAACTTTATAAAAAAGAAAACGGCAGTTACTAGAGTAAAGACTCCTGGGACGAAGGGGATGCCTCTAGGCCAGGTTCTCCCCTTGGACCTGTACCCATCTGGCCTGTCTTTCCACCTCTCTTCCCTGCCTTAGGGCCCC
AATGCATGTTGTCCAGTTCGTTGGCTTGTTTGCTAAAATAGTCAATTTCCTAGAAAATTACATGGTTTGGTTTGGGGTTTTAAGTAAGCTTTTTAGGTAAAGTAAAATTTCTAAGTTAAATTTAGGAGGTCTGGATCAGTTTTTAAAGAAATTACTTTATCAGCACAGCAGTCAAGGttttgtttttgtttgtttgtttttgtttt
CAACTTACATATAATGTTGTTTTGAGGTTTACAGTATTATTATTGGTCTTAAACAAAATATATTGGCCATTTGTGTACTACCTGATAAGAGTACATAATTAGTAAACCTAGGTATTTAATTCAGAAGCTGTCCAACCAAACTCTGGTTTAAATCATTATCGTCGAAACTGCTGTGTGAGACTTTGGAAGAGGCATTTTCTGAATGG
CTGTCCAACCAAACTCTGGTTTAAATCATTATCGTCGAAACTGCTGTGTGAGACTTTGGAAGAGGCATTTTCTGAATGGCAATTTTAAAAGTGTCCTAATAGTAAAGGAAATTATTTTTCTTTACCAGGAAAATTATGCATAGAGGTTACACCCCAGAGCAAAATAGCATGGATTTCTGAAACTCTTTGTATTGGTTGTGGTATTT
AAAAATAATAAGCTTTGATCAATATCTATGTTCTCTATTGGCAGGATAGGTATAATCCTCTTCCCCAAATGATATAATCAACACACCTGAAAAGGAAAGAAGTAAACAATAACAGGAGTAATTTAAGGCAGGAAACGTCTGTCATAGACAGATTATGGAAACTTGAGCAGTCTAGGTGGTATCAGTAATGAGGAATGTTAAATTTG
TTTCCCTATAATCAGTCCTTTGCTTTTATGAGTAGTAATTTATTGCTTACATAAAACTTAATCTCTCCAGTCAAGGTTGGTAAGCTGTCTAGATATCTCAAGTAAAGCATGGTCTTTAGACTAGTCAATCAGAAAAAATTGCTTTGTGGAGGAGAAATGAAATAAAAAAGGGCTGGTCTCCTTCCTGTTTCCTAATATTTCCTCCT
ttagcctgccactaagacctaccacctgagttgaattccccagacccacaaggtagaaagagaTATCCACTTGCAGGTAGTGGTACCCCTCAACATACACAGTAAATATGATTTAAGAACAGAAAGAAAATGGCTCTTCAAAGTAATTCAGACTCTTATAATATGTTTCATGAGAAGGTACCAATTAATAAGTCAGTCCAGTATTC
TGGGGGGAAAGTATAAAACTGTAACCCTAGTGTTTTAAGAACTTGACATGATAAAGAACATTTAAGACCTTCAAGTGGTAAAGAAAAAATACATATGTGTAGTAAACTTAAGAGATAAAGAACGAGATGACTAAGTAGTTCTTAATCTAAGCCCCTTTTAGTAATCAATCATatctactttcatctatgatttttaaatatcaaat
CAGGAATGAACTGATCTTATGAAAACTAATGATTAAAATAGATTAGTATGAGAGAGGGTAACAAGTGATAGCATGTTCAGTTAACCAAAGAGAGACAATAAGTAAACACTTGTGGACGTACCAGTCTGTGTGTCGGTGAGTTATAGTGGTCCGCGTGTGGTGGGAGTTGATGGAAAGAAGCTGCAGAGAGCTTAGCCGCTCTGAGA
TTCTTTCTCCCCTGAAACTTTCATTTACTTTCTGCTTTTCAATCTCAAAATTATAATTGCCTTTTTACTTATGTCCATAATTGGGACAGTTATGCACATAAGTAAATCTTGGAGAAAGCCTTACGTGAGCGAGGTGGTGAATAGGCATGAAACTAGAATTGgccatgcatggtgatacatgtcagcccttaatactggcactcaga
CAGTGTAGACAGCAGACACACAGCACTGACCTGCAGGCATTTGTGTATGGTGTTTCCTCTTCTCTTACCGTTCTGTCTGGGTCTGCCGTACTGTAGAGAAAGTAAACATTCAGGTCTGTCTGTGAGACATTCTACAGTCATTTATAAGTTCAGTCTTATAAAATCACCAATACACAAACACATTTTGGGCCCATATATTATTATAT
atatatatataatCACTGATCAAGATTAGGGAGAAAACATTTCTGAAGAATATTTGCTTCCTGTAAAACCATAGGCTTGGGCTGAGGAGATGGTTCAATCAGTAAAGTACAAGCCACtcattcttgagaaccgcatgtgagacttagtgggactcgctaataccagccaatctgggagtgaggtcaagcagatccatacagctcac
ctgcctccaaagttctgggattaaaggtgtgtgccaGGATAGATTTAGGAACACCATTTACCAGGCTCTGGCAGTGACTTGTATAATGAAATAGTAAGGAAGTAAAAACTGAAGCATCGCTGACAATCAAGTGCCCGGGCCAGAACTAGAGACTGATTTGTTTGTTTTGGGgtttttttgtggtgggttctcaatatgtagcctga
CCCGCCAGGCAATGTTAGAAAATGCATCTGACATTAAGGTGAGGTCTAAGGGCCCTTGCCCCACTTAGCACTTCAGCAGAAGGCCTGTGAGGGATGAATGAGTAAAGAAAAGGTTCTGCCAGACCGAGCAAAGCCACAGTAGAGCCAATAGACACAGCAGGACCTGTGCTGCAGGGCACAGGGGGAAAGGGAAAACTTCTCATGTG
ttaaccgctgagccatctccagccccTTGAGGCCAACTTTAAACCTCCTTTGCTGAGTGCACTGTGAGGACTTGTGCCATTCTCCATCTTGACCCTATCTAGTAAACTCACTGAGTTCAAATCTCACCGAGCTCTGTCACCCAGAAGCCCTGGGCATGCTGAACAGGTGTCTCCCTTTCCTGACCTCACACTCCTCTCCTCCCTAG
AGAAAATGTTTTAATCCTGTGTGTGCATGTGCATACATGTGTACATGGATCATGTAGTGAGTCTAATGCTTAAATTCATGGTGTGATAAAGAAAAATAATAGTAAATACTGTCTCGACTTTAGAAGGGAACAGGAGCTGCCTTAGCGCTATCTTTAAAAAGAACTTCTGTTCCTCTTCTTGAGTCTGTTTGGGTTGACCCCATGCA
GCACCAATATCATCCACATGCACAACAAGAAACTGAAGTACTACACGGTGAGTGGGCCTTGGTCTCTGGGCTCGCTAAATATTTGAATTTGTTATTAAAAAGTAAAATAACCCTTTAAAGAATGTCAACCCAGTATATTTTAGTCCCAAAACCTTTGCTTCTTTCTGCCCATAGGCCACAGTTGGCAGCTGCTTtgtgtgtgtgtg
GCTTAAAAACCCCGTGAGCTTTATAGCCTATGTTTTTGCTTTAATCTCTCATGACTGTCACAATTCAGAACCAGAAACAGTTAAGAGTTTGAACATATAGAGTAAATCACTGCTTGCTCTATATATTTACGAAGTGCCACATGCCAGGTATGAGACCACAGAGAACGCAGCGATGGGAGTGTGAGTGCCTGTGTCTAGGCCCCGCC
ACTCTTGTAAGAAATCCTAATGAAGTTAACATCATGACAAAGTCCATcacacacacacacacacacacacacacacacacacacacacacTAATAAAATCAGTAAAACAATTAACTTTACATTGAATGTGATAACATAATCCACAATTCTACCACTTAGGAGGCTGAAGCCAGCCTACATAAATGTTTTGTGTTATGTAGGGAGAC
AGCCAGCCTACATAAATGTTTTGTGTTATGTAGGGAGACCCTGACTCAACAAAATGACAAAAATTAACAAGACTTAAAAAAAATCTGTTCCTCTTACACAAGTAAATGCTCGGAGAAAACTCAGACTTGCGTGTCCCTCATCTGGTGATACTCGATATATTCTTCTGCTACACTATCTGTTAAGAAAGAATCATCTTTTTTGCAGC
AGCTTTTGCCCTTCACATACAGTGACCAATGCTTCCGTGTCAGAGTAGGAAGCCTTGAATTTAATCTCTCTCCCAGGGCTTCTAGAGCGATTCCTCTGAGAGTAAACCTTCACTGAGACACTTCATTAGTCACGGGACTGTTTATCAGGACTATGACCAGGTGTTGCTTTTCATCACCAGGACAGCAGAGACTGCAAGAGTTAACA
CCGTGAGAGAAGGGGATGAAGACTTTGAGAGACTAACAAGAACCAGGAACAGTGTTAAAGATAATATTATAACACTGGACTAGACGGTTATCTGCCTTGAAGTAAATAAAGGACAAGAGGACCTCACATTTAAGCAGAGGCTGATATACCTTTAAGACCATGCTGTTGGTTAAGGCACAACACTGGCAAAACCAAGTCTGTTAGCT
TGCCTTCTGGGTGGGTTCTAACTTATATAGGTGCATTCCTACAGAGGAATGACAGAGTGACCCACCCCTTCAAGAGGCCCATCAGGGAAAGAACCTGATAAGTAAACACAGAGGCCACCCGTGGGTGCTCTCCACTGGGCTCTGTGGGTCTCAAAGTCTTAGGCATAGACATCATTTGGGGTAACTGTGAACCCACTTTGTTGGCA
CAGCTGCAATGGGGGCAGGAGCTATGTGGGCAGAGGGGCGGCCGTGGCACCTGAGGCCAGGCCTTGTGCGAGCATCAGACTTCGGTTTATGAATATTTACAGTAAATTCCGTAATCTTATAAATTTACAGAAAACACATCTCTCATTTTTACCAAGGGGGGGTGGTATGTGTGATAAATTAAACTACACTCTGAAGTCAGTTTGAA
GTGGTATGTGTGATAAATTAAACTACACTCTGAAGTCAGTTTGAATTTCGCTTCTCTGTTTCTTATGGTTCCAAGTCTTAGCACCATGTAAGACCATTCCAGTAAAAGGAAAAGGCCAAAGGAAGGGACCAGGGGAAAGGTTGGGAATGGAGGTGTAAAACTCACTTCTCAACTCACCAGCAGGGCACTGGATGAGTCTTTACCTT
aataaaccctttcctccccaacttgcttcttggtcatgatgtttgtgcaggaatagaaaccctgactgagacaGTGATGCTGACGTAGGTTTACACTAATAGTAAAGGACCcaagcactgaactggaagagtcaatgagcatctggattgtaggctacaggaagtgaatgtgagactgggagtggcttgaacatctgagacctcaa
AGACCTCTGGATCTGGGTTGGAAGGGCAAATGGCTTCTGCATACATGTAGGGGGCCAGGAATTCACAGCACAACATGTGAGGGGAACCATTGGCGAGGACAGTAAATTAGGGGGCCCAAGTGACCCCAGTTAAGCCCATCCAGTAGAGCCAGAAACAGAAGGACACAGGGCTCCCTGCTCTGCAGTTGTGTATTACTTGACAGAAC
AAACCAATCAACATCCCATTGGTTGAATTGTTTAATCCTAAAGTAATTGTTCATAGCTCGTGTACAAATTATTTGTGTCTATGTAAATACGTAAGGGGTAAGTAAAAAACCTTGCCTAGACAATGCCGAGCTGATTGCCCGTTGGCACAGGCACACGTGTATCCTGTTGGGAAAGGCAGAGGCCATTTGGACATGCGCTCTGAAAA
CATAAAGCAGGCACCAAGTCTGCTTCTAGCCTAAAATGTCGCTGAGTCGTTCACGCCGCACCGTGGGAGACTGTGCCCCAGCAGTTCAGTGTTGGGGTCAAGTAAAGCACGCAACAGTCGGGCCAATGAACCCAATGAACCCAATCTGCATTTTGCAGGATACAAGACCCTTTTGAAAGGGATCTCTGGGAAGTTCAACAGTGGAG
TGCCTTCTGGGTGGGTTCTAACTTATATAGGTGCATTCCTACAGAGGAATGACAGAGTGACCCACCCCTTCAAGAGGCCCATCAGGGAAAGAACCTGATAAGTAAACACAGAGGCCACCCGTGGGTGCTCTCCACTGGGCTCTGTGGGTCTCAAAGTCTTAGGCATAGACATCATTTGGGGTAACTGTGAACCCACTTTGTTGGCA
CAGCTGCAATGGGGGCAGGAGCTATGTGGGCAGAGGGGCGGCCGTGGCACCTGAGGCCAGGCCTTGTGCGAGCATCAGACTTCGGTTTATGAATATTTACAGTAAATTCCGTAATCTTATAAATTTACAGAAAACACATCTCTCATTTTTACCAAGGGGGGGTGGTATGTGTGATAAATTAAACTACACTCTGAAGTCAGTTTGAA
GTGGTATGTGTGATAAATTAAACTACACTCTGAAGTCAGTTTGAATTTCGCTTCTCTGTTTCTTATGGTTCCAAGTCTTAGCACCATGTAAGACCATTCCAGTAAAAGGAAAAGGCCAAAGGAAGGGACCAGGGGAAAGGTTGGGAATGGAGGTGTAAAACTCACTTCTCAACTCACCAGCAGGGCACTGGATGAGTCTTTACCTT
aataaaccctttcctccccaacttgcttcttggtcatgatgtttgtgcaggaatagaaaccctgactgagacaGTGATGCTGACGTAGGTTTACACTAATAGTAAAGGACCcaagcactgaactggaagagtcaatgagcatctggattgtaggctacaggaagtgaatgtgagactgggagtggcttgaacatctgagacctcaa
AGACCTCTGGATCTGGGTTGGAAGGGCAAATGGCTTCTGCATACATGTAGGGGGCCAGGAATTCACAGCACAACATGTGAGGGGAACCATTGGCGAGGACAGTAAATTAGGGGGCCCAAGTGACCCCAGTTAAGCCCATCCAGTAGAGCCAGAAACAGAAGGACACAGGGCTCCCTGCTCTGCAGTTGTGTATTACTTGACAGAAC
AAACCAATCAACATCCCATTGGTTGAATTGTTTAATCCTAAAGTAATTGTTCATAGCTCGTGTACAAATTATTTGTGTCTATGTAAATACGTAAGGGGTAAGTAAAAAACCTTGCCTAGACAATGCCGAGCTGATTGCCCGTTGGCACAGGCACACGTGTATCCTGTTGGGAAAGGCAGAGGCCATTTGGACATGCGCTCTGAAAA
CATAAAGCAGGCACCAAGTCTGCTTCTAGCCTAAAATGTCGCTGAGTCGTTCACGCCGCACCGTGGGAGACTGTGCCCCAGCAGTTCAGTGTTGGGGTCAAGTAAAGCACGCAACAGTCGGGCCAATGAACCCAATGAACCCAATCTGCATTTTGCAGGATACAAGACCCTTTTGAAAGGGATCTCTGGGAAGTTCAACAGTGGAG
AAGCAAGGGAGGAGAGTACTTACCCAGGGGTGCCAGGTACTAGCCAACCCCCCTGCAAGCCCCAGGACTCTGCCTCCCCACAAAAGGCATCCATACAGTCAGTAAAACAGCAGGAGCACCCCTCCCCCTCCCTAACAGCCCAAGTGGGCAGAAGGGTCTGGCATTGTGACTTCTGACTACCAGGCCTCACTGTTTACTTTGGAGGG
CCTTACTGTGATGGGTAGTGATTTTAATACCTGTGGCACATTATCTCTTATTTATAGGGATATTAAGAATAGGATATGAGGAGATCTGAAGGATCCTAAAAGTAAAAGACATTGTTGGATCCCTTTTTAAATAGCTATAACCTTCTGTCAGATTCAATTTTCATGAATTATGACTTATATTTTTAATTAATttttgtcattttgag
ATGGTTCTTCATGAAGTCTTATGATTTCTCTTTAGAGATCGGGTCTAATTCTTTGTGACTCATCTCATTTTTTTTGTGTGTGAGGAAAAAGATTGACTTTAGTAAATAGAAGACAGTTGTGAAAACAGAAGTATTTTCTTGAGGCTCTACCAACTTCGCTCATGTTACAGGTTTGTTATTTTCATCTAGAAGCATGTAGCAGTTAC
AGAAGCCTAGACTCTTCCTTTTAACCTAAGGAGGGAGAAAACCCTCAACCATTGGTGCCTCTTAGAGTATTATTGTTGTATATGTGAAATTTCTATGCAGAGTAAATCAAGCcttaaactttccccactcagttctcttttacctctctttaacctttttagtgtaataacctggtagggtatatggttatatgggcacacaaatc
CAGTGGGGTTAGTAGTAGGAGACTTGATTGGTGTGTTTGCATTGATGTATCTTGGTTTCTGAAGATGTGGAGAGACTTGACAAAATATTTAGAGTATAGCAGTAAAGTTTATATCACTCGTGTCCCTTTTCAAATGCTTCAGAATAAACTTTGGCTACTTACTACCATTTACTACTCTATTTAAAAAAATGAATAGTAGTAAATGT
AGCAGTAAAGTTTATATCACTCGTGTCCCTTTTCAAATGCTTCAGAATAAACTTTGGCTACTTACTACCATTTACTACTCTATTTAAAAAAATGAATAGTAGTAAATGTTGTGTTTGGGATATAAAAACACTATTCAGGAATGTGTGCTTTTTTGCCAGGTGCACATTtggacttctctgtgtctatcctgcttgttgtttatgga
ATGTGtgcaatgtcaaggattaaacctagagctctgcgtatgctggacaggtgttctcccactgaaccatgctgccagactcGTGTGTTTCTTCTCAGCCAGTAAAGGAAATGGCTCAATACGTTGAGTGTATCTTGTGCTCCAGACTCTTCAGCTCCACACTCTTCCATAAGCATGGTAGAATGGCTGGGGTATTAACAAAGGAG
GATCCTCCAAGCTTTCAGTTTATGCATTCGGAAAAGTGAGCGAAGTCGTTGAGTCACAGTTCTTACTGGAAGGTCAATCGGGCATGCGAGGCTGTAAAGCAGTAAACAGAGTGGAGCAAAGGTCGCCAGCACACACTTTCTATAAAGGCAGATAGCATGAACGCTCAGCTTTATTAGCCATACAGCAGTCTGGTAACCGAGCCCTG
CAATAAAAGAATAAGATTTTTCTGTGTTACAACTTGATTGAGGCTTAGTGACCTGTTGTTACATTTGTCTGGCATTTCACGGAGGTCAGTTAACAAGCAAAGTAAAAGATACATTTCACCTTAATCCCCACCTGCCCTCATATAATTGAGATGCATCAAGTATCAGGCAATAAATGGTGAGTTTCTTTTGGATTTAAGTGCAGGGA
ATGCTGTCCTTTTGCTCCTGAAAAGGTAAATGCTACAAGATATTTTCATTTATTCACCATCAAGTCACTTATTTGTGGCACTATATATTCTTTGCACAGGAGTAAACAACAGATGTCTTCCTCTATTTAAGGGACAgaagagatattaagaatggttaataagagtatagagagtgatggctgtggtggggctgggttgttgtttt
TGAAACTATGATCTCAAGCACATAGCTATATGTGTATAGGAGAAAAGCAAGTTGAAATTGGGACCCATGTTCCAACAGAGGGAATAAAGTACTCTTCAACAGTAAATGTAAGAGTCAGGATCTTAATGACCCATCCTTTTCCTTCTTGTCATGTAGGATGTCTAAACAGGGCCGGACCATCATCTTCTCCATTCACCAGCCTCGGT
GACAAATTGCATGTGGCAAAAATGTGATTTTCCATAGAGGGTTATAAAAGATAGTTTAAATATTTCATTGAGTAACGACAAGCAATAATAACTAATCTGAAGTAAACTATCCAATGTACCTGTGAGAAGCACAAAAACATATTCCAAGGACAAGTTCATGTTTTGAAGGAACTAAGGTCACAAAATGTGGGTCTTAATGGCCCAGG
TTACATTTTAAAATTACCTGTGAATAAAATATTAATCAATAGAATCCTCTAAATAAATAATATCATTATTACCACTTTTATAAGCAGGTCAGGCTTACAGAGTAAATTCTGAAAGCTCTGTCTATACATAGTTTGCACATATATAAGTGTATATATATCATCCAAACTATAATTTTCAGAGAACTCACTATCCCAAAGTACATGTC
TTTCTTTTTGAAAGTTAATTGTTACAGTCATACTGGGACTGATTATTGGTGCCCTTTACTTTGGTCTGAAAAATGATCCCACTGGAATGCAAAATAGGTAAGTAAATTTGGATTTTACTGCCCATTCTGAAGGATAAAAATTAGCATGTATTAATTCTCAACAGAAGAATAGAAAATATGTTTTGGAAAAGAAGTACAGAAGTCTA
AAAGGGAAAGTGAAGCTTAGGAGAAGTGTAACAGTATATACCAAGGAGTCTGTCTTGGGTCTTTCTTATACTTTGAACAGTGTTTTTAAAATAGTAAGTAAGTAAATAAATAGATAGATAGCTACACATTTAAAAAAAAAAGCCAGGTAGTATATGTtctcagcccaagggagatcttggagacagagagatcagtaatgtgaagt
cttacgtacatgcagccaaatccctcatacacaccaaataggaatgaatacagtataaaggttatgtgaaggttatgctacagtactgtgccatcttataAGTAAAAGAATGAACATCTACATGATTTAATTTGTGTTAGAGACCTAGACCTAACCTACATTCTTGGGAGACCAAGGGATGATTTTGTTTCTTGATCTTCCATTGC
ATTCAACAGTTGCATGAAGTGATGAGAGGCACACGTGGGAGTTCCTCTCAGCTGTATTCTTTACTTCACCAGTGCATCCTCAAGTTCAAGTACAGGCGTGAGTAAAGTGAGTACAAAGGATTTTTCGAGGTGCAACCTTCATGTGGGTAGGTGGATGGTAACTCCACAAACAGATAAAATTCCTAGCATGCCAGTTGAAAGAACGG
CCAAGGCAGGATAAATGGGATTATCTCAGGGATTCACCCTGGATGTGATGTTGGAAGAAATGGTTTCTAAGGTCTGGTTTCTGAACCTGGGGAAGAATGAAGTAAAAGAAGGAACGTTTCCTTCTCTCAAGAGAGAAGCCTGTGGCTGAAGAATTTGTAGGAAAAATTGACTAAGAGCCAGGCTCCTGCCTCTTGCTTACCCTTTA
CCAAGGCAGGATAAATGGGATTATCTCAGGGATTCACCCTGGATGTGATGTTGGAAGAAATGGTTTCTAAGGTCTGGTTTCTGAACCTGGGGAAGAATGAAGTAAAAGAAGGAACGTTTCCTTCTCTCAAGAGAGAAGCCTGTGGCTGAAGAATTTGTAGGAAAAATTGACTAAGAGCCAGGCTCCTGCCTCTTGCTTACCCTTTA
TTGATTTACAGGCTGACATGGCTCTCTGTGTGGAACTAGGTCTCTCCTTACTTCCCATTTTGTAACATGGACTGTAATACGTTAGTCTTCATTTTTAAGTAGTAAATAATTCGCCAGTCTAGTGGAAGCTCCTTCACTGGGAGGATTTTTATGTTTCTCAtaattctttgagaatttcatacaatatatttcaatcctattctttc
CCAAGGCAGGATAAATGGGATTATCTCAGGGATTCACCCTGGATGTGATGTTGGAAGAAATGGTTTCTAAGGTCTGGTTTCTGAACCTGGGGAAGAATGAAGTAAAAGAAGGAACGTTTCCTTCTCTCAAGAGAGAAGCCTGTGGCTGAAGAATTTGTAGGAAAAATTGACTAAGAGCCAGGCTCCTGCCTCTTGCTTACCCTTTA
TTGATTTACAGGCTGACATGGCTCTCTGTGTGGAACTAGGTCTCTCCTTACTTCCCATTTTGTAACATGGACTGTAATACGTTAGTCTTCATTTTTAAGTAGTAAATAATTCGCCAGTCTAGTGGAAGCTCCTTCACTGGGAGGATTTTTATGTTTCTCAtaattctttgagaatttcatacaatatatttcaatcctattctttc
ATTCAACGGTTGCATGAAGTAATGAGAGGCACACTTGGGAGTTCCTCTCAGCTGTATTCTTTACTTCACCAGTGCATCCTCAAGTTCAAGTACAGGCATGAGTAAAGTGAGCACAAAGGATTTTTCGAGGCACAACCTTCCATGTAGGTAGGTGGATGGTAATTCCACAAACAGATAAAATTCATAGCATGCCAGTTGAAAGAACG
caggcttttccctgggtgctgggatctgaactcaggaccttatgcttAGAAGTCAGTCCACTGCCCCGGCCTCTTCTCACTTTGTGTGTATTTGGACTCCAGTAAAAGGTAACCCTAACGAAAGCTATTTAAAATGTTTATTCTTTGAGAATTTCGAGAATTTAATACATAGGACAGATTAACCACAGTCAGCCTCACTTAATCTC
GCAAACTCTTATTTATAGTCCCAAAAAAAAACTGataaaaaattttaaacataaatcaataaattaataaaaCTTTCCTAAGTTTTATTAGCTGTAGAGGAGTAAACATGGACATACATTTAAATATTTTATCATCACCAACAGTCGAGAATAAAACACAGGAACCAGGAAAGCTTGGGCAAAAGACACAATGAAATGTGATGAAG
TGTGACAAGTGAGCCGGGGTCATGGAGAGATCTGAACAGAGTGACAGCTGCGGAGAAAACAGGATTCTAAGGTCTGGTTTCTGAACCCAGAGAAGAAAGAAGTAAAAGAAATGACATTTCCTGCTCTCAGGAAAGAGGTCTGTGGCTGAAGAATTTGTAGGAAAAAGTCTAAGAGTTAGGTTTTGTCCATGGTAAAAATCATGAAG
ATTCAACAGTTGGGTAAAGTAATGAGAGGCACACTTGGGAGTTCCTCTCAGCTGTATTCTTTAATTCACCAGCGCACCCTCAAGTTCAAGTACAGGCGTGAGTAAAGTGAGCACAAAGGATTTTTCGAGGCGCAACATTCCATGTGCGGAAATGGATGGTGACTGCACAAACAGATAAAATTGGTAGCATGTCAGGTGAAAGAATG
tatctgaagccagctacactgtacttatatataataaatgaataaataaatcttttaaaaaaaGAGAGAGAGAAGGAATGGGAACTCATGACAAGAACAAAGTAAACATGGTGGAGTGCGATGTACAGAAAGCTGAACAGAAGGGCTCACTCTTTCACACGGTTGCGTAAGGGTAGAATGAAAGTATACACCACTCGGCTCACATT
TTAATTTGTATTTTTTTACTTCCCCTCTTTTAGATGTTTTACAAGTTAGACTGTGTGAAAATGGAATTACATGTTCTTCTGAATGAGCTCTGTGGGGGAAAGTAAACCCTTCCTAATGTTGAATTTGTCTTTTCTTTTGCCTCCATTCTCTCCTCACAGAGCTGGGCTGCTCTTCTTTCTCACAGGCTTTGAATGTATCTTAAGTG
TAGTTGGCCTGTCATATTGTCAAAGATTCAACCAATCAAATATTGAAAGTATATGAAACAAATAAAACTGTTCCGAATATCTCCATCCTCTGAGTTATTCAGTAAAAACTACACaggtaatatattgggtattataaggaatctaaagatggttttaaatgtgtaggatgggtttgcttaaagtttaaaggatgtgtataatttac
GAGCTAAATCAGAACAGAAGCACTAACTGTTCCATAGACCGTCTATGTGTGAGTAGTTGAATCTTTGACAGTGTGACAGGCCAATTATAGTGACTATTCTAGTAAAATTATTGCCATCTAGGAATACATACTGGAAAAACACtgtgcctgcctcatatcatgtccactggacacagctaaagtccttggaaaggaaggagtgccaa
TTATTATGGTTGCATTAATAAGGAAATTGGGATCAGAATTGACCTGGCTTTTTGTCAATTTAACGAAAGCTACATCCATATGGGAAAAGGCAACCTCATTAGTAAAACAGGGCATGGAGCTACTTGCCATCCACCAAGCTCAATTATTCAGTGACTTACCTGCTTGCCTTTGACAGACATGCTACCCTAGAAACATCCAGGTTAGA
CAAAGGCTTGCTGAAGTTGTAAGAACCAAAACATGCTCCTCAAAGCCTAAAGACGCATTCTCTGGTCTTGTTGCTCACCTGCTATGAAGTATGTTATAAGAGTAAATATTGTACTTGGCAACAGTCTCCTGGGTATTAGCTCAGCCAGCAATTTCCCAAAGAAATAGGATGACACTCTGTAGTATCCACTGGTGTGCTCATGTCTA
ACGGTGGATGGATAGGCAGATCAGATGAGGGGCCTTATTGGAGACAAGTCTCCTCCTACATAAAAAAATTCCACTTACCATTTATCAAAGGCCAGATTAAAGTAAAATGTTGAAAAGAAAAAGACAACCTGACAATGGGATTAAAACTCTGGGAAAACTAGGAAGGCTGgcctctagatctcccagaacttgggaggcagaggcag
GAGTTCAGTACAAACATTTTGCAGGAGACGGAAAGCAGTCCCCACGACCACCGCCAGTATGACTATGATAATCACCTTCCAAAAAGAAATAGAAGGAAAAAGTAAAAACTTTCATTAGGAGTAAGTAGTGTTGACACATTTTAAGATATATAGTTCTCTAAGCAGATCTCTACAGTGAAATAAATACTATATTTTGGCAGGTGTCC
TGTCATTTCTCTACAATTTCCTCCTTTTTCATTTTTTTTAGTTTCTAAAAGATTCTGCCATAAGATACGTATTTGCAAAGTGTGCTTGTAAAACAACGTTAGTAAATATCCAGTTCAACAACACCAATTAAAACAATACTAAGAAAAAGGAACACAGGCTCCTCCAGCTCCGTGAGTCACGAGCTGAATTAAAGCTTTAGGATTCA
ATTCTCCAGCCAGCACTAAGTAAGGCAAAGGTACACAGCAGAAATATTGTATTTCTTTTCTTTGTTTAAAACTATAATTAGAAGTGGATCGAGCAGTCCCAGTAAACGAGCCACAGTTTGAACGGACAGCTCTTCAGCAAGAGGACCATCCTGTCTCACCTCATTGCTGCTTTCCTCCTCAGCCTCACAGCACCTCTGAATCCATC
ATCCCTTTTCAGCCTTTCGGCATCAGCAGCTGTCTTAACCCAGACTTTTGTGGACAGAAATTTCTGTATTCAATTCTGAATCAAAATGCTTTTCTGCCCTAGTAAATATAGCCCCTCGAGGTAAATTAAGAAAATTAAGTGTGAATGAAGCTTGATGGATAAGTGTTCTCAGCGAAGCTTGCAACTGCTTACAGAGAAACATGAAA
CTTGCTTTCACTTCCCTTCTCTCCCGCCAAAGCAGCCTGACAGGTTTTGCATCTCCAAATCCACTTCTCTCTCTCTCCTAGCTCTAATCAATGTTCAAAGAGTAAAGGTACCTACAGGCACTTTACCTGGTCCATACACATTATAATAACTTTAAGTCTTATCCCAGTTTCAAGGTTGCTAAATTGTACTGTTACTTTGGACAAGC
AGAGAAGTTTTTGATAAGCACCGTGCAACAGAGATTTTTTAACAAGGTTTACACACCAAAGATGTTGACCCTCCTGAAAATCTTCCCACGCATAAAAATTAGTAAATAAGACTTCGTGATATTGTCTCATTGGGGAAAAAAGAATAATTCAGGTTGAGTGTAACTCACCTGTTTTGAATTACATCAAATCTTTTTATTTCAAGGAA
AAAGAGTACAGCTGAGAGGAACTCCCAAGTGTGCCTCTCATTACTTCATGCAACCGCTGAATCAAATGTCCTACATGCCTTAGTGACTATAGTCCCTCTAAGTAAAAAATAACCACTGAAAGGTTTTCCGTAAGTATGACGTTAGTCATGTTCTGCTTGCTCTCGTGAACATTTCTACACAGCAAGTACGGAGGGACCACAAACAC
TGAACTCAGTCTACATTTTTATCAGACTCCGTAGATTCAACAAGCTTGCACATTTTGAGTGACAATGATTAATCACTGATAAATATAAAGAGTGCTGGAAAGTAAATAGTTAAGGCTACACCTGGAGTCAGAGAAGCCTCCATAACTCTATCCATATTTCTAAAAGATGACGCTGACTGCATTAACCTTTGAAAAAACTCTGACCA
CACAATGGGGAGTGCTCTCGGTTCATGGAGTTACACGCTGGGGTGTTAGGATGATGGAGGATGATGACGGAACAGGGGAGGAAGGGAAAACAGAGAGTGCAGTAAAGGGTAAGCAAGAGGCAGGAGCCTGAGTCAGCAGACTGCATGGTCCTTGTATGGGTCTTGGGGTTATTCAGTCAATTTGAAACTCTTACTGATTTTTTTCA
CCTCTTTCTGTTCTTTGAAGTTTCCCTCTAATAAACAAGAATTCTGTTGCCTACTTCTGCATCTCCTGCACTGAAAATGCCCACCAGCAACCAGGCATTAAGTAAATAAGACTTTAATGTCCCTTTAGCGCATACCTTCTCAGGATTGAGATGACATCAGTCGTAGTTCTCAAGTCTAAGCCAGTGGTGGGATCATCCAAGAACAA
ataaattaaatttGGGGATTGCAAATGGTTATATCCCTGACAAGGCTAAGGATATGAAGGTTCTGTCCATTTTGATAGATAATGTGGAATAGTTAAGATAAGTAAATGCCCTTTGTTAAAGGATGAAGAATAATTAAGTATTCAGGAATGAAGTACTACATAGTATTTTTTAATATGTCAGTAAGAAACATGTTATCCATTACACG
CTATTGTCTTCCCGGCCCTGCATGAGCTTCCACAGAAGGCAGGTGGTCCATGCACTGTTGCTCTTGACCAAGGCTGCAGCTCTGAAACCTAAGACCTGGGAGTAAATGATGTCAGAAGATAGGGCGTCAGGGAGCAAGGGCAAGAGAAtatcctagttttccatccagtggctgagatgaaatgttctggtgagaagtatacatgg
TGCTCTCAAAAAAGAATCAAAAAAAATTATGATGACCTCCAGGACATGACTGAGAGATCAAATAGGAATGTTTTTATTAGAATAGAATGTTGGAATATAGAGTAAAGATGTAGGAAACCTATTCAGTCAAACAAAAATCACAAAGTGTCCTATATCTATTCAAAGATGAGGACATCCAGATTTGGAAATAATCTACACCACCACAT
ACCAGGAACTGGAAAGGAAGTTGTATTAGAAGAGCCCAGGCCACACCAGGAGAGAGAATATGTGAGAAATAAGGTCTCTCTCCAAACAGGTTTTCTCATCAGTAAATCAAAATGAAAAATTTTCTCTGCAATTCTTCATTAGTATTTTGAATATTCATGAGAGATTTAACGTATCACAATATTTCTCTCTGTTTTATATATGAAAA
AGTTTTGTCCGAGGAACTCATTGTGCAGCAAAGCCTGGAACACAAGCAGGAGCAAGGAAAGGAAAACAGACTTATATTTCATTTTCATACGTTTCCAAAGAGTAAACACAGCTATATCTTCAAGTACAATCTTTACCACTATTTGTAAAACATTAAAAAACAAAAACCTCAACCACGTTCACAGTCCGCTCAGTCCACCAGTGTCC
TAATTTTGCAACCATAAGAGTTATGATTAAAACAATACTATTGGGTTATAGGAGGAATATGTTCTTGCTTGTTTTCATCAAAACCAGCTGTAATTATGGGAGTAAAAGAACACTGAGATGCACTCCGCTGTAGAGAAACCGTGAGAGCCAATATGGCTGTGAGTATTACATGGTTTCTGTTTCCGGTAATTTCCTGATATGAACTA
ACCAGGAACTGGAAAGGAAGTTGTATTAGAAGAGCCCAGGCCACACCAGGAGAGAGAATATGTGAGAAATAAGGTCTCTCTCCAAACAGGTTTTCTCATCAGTAAATCAAAATGAAAAATTTTCTCTGCAATTCTTCATTAGTTATTTTGAATATTCATGAGAGATTTAACGTATCACAATATTTCTCTCTGCTTTATATATGAAA
AGTTTTGTCCGAGGAACTCATTGTGCAGCAAAGCCTGGAACACAAGCAGGAGCAAGGAAAGGAAAACAGACTTATATTTCATTTTCATACGTTTCCAAAGAGTAAACACAGCTATATCTTCAAGTACAATCTTTACCACTATTTGTAAAACATTAAAAAACAAAAACCTCAACCACGTTCACAGTCCGCTCAGTCCACCAGTGTCC
TAATTTTGCAACCATAAGAGTTATGATTAAAACAATACTATTGGGTTATAGGAGGAATATGTTCTTGCTTGTTTTCATCAAAACCAGCTGTAATTATGGGAGTAAAAGAACACTGAGATGCACTCCGCTGTAGAGAAACCGTGAGAGCCAATATGGCTGTGAGTATTACATGGTTTCTGTTTCCGGTAATTTCCTGATATGAACTA
GTAAAACTGAGACCAGGTTAGCCCCAGGTTAGCCTGTTGCAATTAAGCTCTTAATTGCTTCCTGCAGACAGAACCTATGTCAGGTGGGGTGGAGGTAGAAAGTAAAAAGTCAAACAAATGCACATGTAATTCCCACCCTTTATTCAGCTGCATATCTCAGTGTTTGTGTAATTCATGGGTGTCTTTCAAATACTTATTTTCAGCCA
GAGTACTTTCCTTTTATGGAAAAAGAATGAATGAGGGAGTTATGAAAGTTAATTGTAGAAACACAAGGGCTAGACCTGTGAAGGTGCAGATATAGCAGCTAGTAAACAATAGCCTGTAATCTCCAGGGCTGCAAAGGATCTTGGGAACTAGCAGATCTGGGAGTGGGCAATTGTTCCAAGAGGTAGTTTGTACAGACAGAAATGTG
ACCAGGAACTGGAAAGGAAGTTGTATTAGAAGAGCCCAGGCCACACCAGGAGAGAGAATATGTGAGAAATAAGGTCTCTCTCCAAACAGGTTTTCTCATCAGTAAATCAAAATGAAAAATTTTCTCTGCAATTCTTCATTAGTATTTTGAATATTCATGAGAGATTTAACGTATCACAATATTTCTCTCTGTTTTATATATGAAAA
AGTTTTGTCCGAGGAACTCATTGTGCAGCAAAGCCTGGAACACAAGCAGGAGCAAGGAAAGGAAAACAGACTTATATTTCATTTTCATACGTTTCCAAAGAGTAAACACAGCTATATCTTCAAGTACAATCTTTACCACTATTTGTAAAACATTAAAAAACAAAAACCTCAACCACGTTCACAGTCCGCTCAGTCCACCAGTGTCC
TAATTTTGCAACCATAAGAGTTATGATTAAAACAATACTATTGGGTTATAGGAGGAATATGTTCTTGCTTGTTTTCATCAAAACCAGCTGTAATTATGGGAGTAAAAGAACACTGAGATGCACTCCGCTGTAGAGAAACCGTGAGAGCCAATATGGCTGTGAGTATTACATGGTTTCTGTTTCCGGTAATTTCCTGATATGAACTA
NNNNNNNAATGTGGAAGCAGCCCAGCCCCCCACCAACAGAAGTACACATTCACTCAGTCTGATAGCACACGCAATAGAATATTAGTCAGCCAGAGAAAGAAGTAAAATTCTACTGCCCACGACTTCATAGACCTTCATAGACTTAAGGCCAGCCACAGACCCCTGCAGAGCAGACAACATGTAGCCCTGCCCCCCCCCCCTTCCCT
TGCTCCTCTTTTATGTGAGCTGACCACCACCCATCACCACAACCACCACCCCACCACACATTGAAAAAAAATCACATGCTGCAGCAAAAAAGAAACGGAAAGTAAAGTAAACCAAGGCCTTGCTAATTTAGCCAAGGCTGGAGGGGGAGGTGAGAGGTTGCTGGCTGTGAGAAAAGCCAGTGAGATACTCTGTTGCAGCCAAGGGG
CTCTTTTATGTGAGCTGACCACCACCCATCACCACAACCACCACCCCACCACACATTGAAAAAAAATCACATGCTGCAGCAAAAAAGAAACGGAAAGTAAAGTAAACCAAGGCCTTGCTAATTTAGCCAAGGCTGGAGGGGGAGGTGAGAGGTTGCTGGCTGTGAGAAAAGCCAGTGAGATACTCTGTTGCAGCCAAGGGGCCACA
TACTCTGTTGCAGCCAAGGGGCCACAAGCTTCCTCCTGGAAAACCTTTACATTCTCTTTCCTTGGAACCCCTCTCCAGCTTCCTGGCACAGAAAAAGCACAGTAAACCCAGGCATCCAGCAGTGGAAATTACACAATCCGGGACTATGCAATGCAAGTGTGCTTCTCTCTGGGGAAATTCCCCAAGCAAATAGCTTCTATGCTGTG
GCCACAGGCCGTGAGAAGCCAGGATTGGTCTTTGTGGTAGAAGGAGTGTTGGCCACATGAGAGAGAAGCTTCCTATGGATTTGGATGTTTGAAAACTGGAAGTAAATTCTATACAACCTCCAGGCAAAGCCTTATAAAGAAATAGGTCATCTGAGAGAAATTAAACCTGAAGGACCCCAAAGGAGCCAGAAAAGTGTGTCAAATGA
AAACACAGCACTTTCCCAATAGAGCAAAAACAATGGGACTTGCTCCTCTCACTGCTGAACTGATCTGCAGGGCACCGGGGAATGAGGTCAAATAAAGACAAGTAAATCTTGCATAATAAGGCAGTCTTACTTGATCATTGTCAATTTTCTCCTTATTGATAATTCATAAATCTCTTAGGTAGAGCTGACTAGAGAAAGCTGAAAGG
cagacctacactgacaagcaagagttcttcaggatggacagtgagcctgtgtttagactcaaaaatgcagcagaaaaagagtaaaataaaaaggaaaAAAAGTAAAGCATGCAAGCAAAGGGAGCTTAATATTAACGATAATATAAACAATACCAGTGTTAAAATGATATAGTTCATATGTATTAGATAGAAATATGAGAAAATAA
ACCCTGGAGCTACTCAATATGACCACAGTTCCAGAAATAAGCAAGGAAAACACAAAATAAATGACTATGACCCGTCGTCGATTGCAGTAGTAGAGTTACCAGTAAAGTAATCTCTGACCTTGCAAACATGCTTCCCTGTCTTTAGCATGCAAATATAATTAGGCATTATTTTTGTTTGGTCCTATTTTGGTGCCCTGGAAGATGCC
TTTTCCCATGATTCTAAGTTTGACTCCAATAGAGTAAGGAAACCTGAAACTGTTTCCCACAGTTCAGAGTCATCTAAAGACCCAGTGACAGGGAGGGAGAAGTAAAACAATAAAACTGGTTATAGGACTAGGAGAATGGTGAGTAAATGTGGCAAAAACAAACAGAAGTCGGGTCACTGTAAGTGTAGAAAGAAGGGTTCAGAATA
ACCTGAAACTGTTTCCCACAGTTCAGAGTCATCTAAAGACCCAGTGACAGGGAGGGAGAAGTAAAACAATAAAACTGGTTATAGGACTAGGAGAATGGTGAGTAAATGTGGCAAAAACAAACAGAAGTCGGGTCACTGTAAGTGTAGAAAGAAGGGTTCAGAATAATGGAATCAGAACCACACTAAGACTTCAGGTACACtggcat
TGGTAGGAAAGAGTTTTCAGATAGAAAGATCAGCTATGATAGGAAATAAAAAGATAACTTGGGAATCTATAGATGGAAAACGTTAATTTGGCCATAACTAAGTAAAGCTTCTGTTCGAGGCGGGGGGAATTTTTTAGTGCTATAGAAATCTAATCATTTTGAGAAATATTCATGACAGTGGTTGTGATCTTTTTCTATTACagaga
GCCCTCGTCTTTTCCCTACCAAGGATTTCAAAGCTAAGAATGAGGGACTTGTACATTTGGAATCTCAGCTCCTTGAGAAGTTGATTGCAGAGAATTTGAAAGTAAAGGAGTCTGGTAAGTCTAACTCAGGCTTGCCCTGTTTGAGAGCCACCAGCTCCATCCCACTGGTCATCAAACTGTGATCAGGCGACATAACTGAAAAATTA
AGACTGAGAGAGCTGGGCAGTCTGCACTATGCCCTAGATCAGGGACGAATCAGTGCTGGATGTTGAGGATCTGACATCTGGATGAAGAGGGGGAAAGAAAAGTAAAAGTGCCTTTTTTCCCCTCTTATTAACTGGATTGGCGGTGGGATAGCAATCTGAAAGTGAACATGAGCATAAAGCAGAAAGAGACAAACATGGGGTCACGA
GAGTACTTTCCTTTTATGGAAAAAGAATGAATGAGGGAGTTATGAAAGTTAATTGTAGAAACACAAGGGCTAGACCTGTGAAGGTGCAGATATAGCAGCTAGTAAACAATAGCCTGTAATGTCCAGGGCTGCAAAGGATCTTGGGAACTAGCAGATCTGGGAGTGGGCAATTTTTCCAAGAGGTAGTTTGTACAGACAGAAATGTG
TAATTTTGCAACCATAAGAGCTATGATTAAAACAATACTATTGGGTTATAGGAGGAATATGTTCTTGCTTGTTTTCATCAAAACCAGCTGTAATTATGGGAGTAAAAGAACATTAAGATGCACTCCACTGCAGAGAAAGCGTGAGAGCCAATATAGCTGTGAGTATTACATGGTTTCTGTTTCCGGTAATTTCCTGATATGAACTA
TTAAGACATATCACGGTTGTACAAAGCAAAACATGCTCATCAAAGCCTAAAGATGCATTCTCTGGTTTTGTTGCTCACCTGCTATGAAGTATGTTATAAGAGTAAATATCATATTTGACAACAGTCTTCTGGGTATTAGCTCAGCCAGCAATTTCCCAAAGAAATAGGATGACACTCTGTAGTATCCACTGGTGTGCTCATATCTA
TTCACGCAGTCCAATTTCTTCTTAAACACTGTGAGAGAGGAAGTGAAAAATACAAATTGAGAGTATTTAACTCTTTTTAAAAATCTTTGGAGAAACAGCTAGTAAAGGTCTTCCTTATGGCTTCATTTTCCAAGAGCATTTCCACTTCAGGTTTTTCAGGGTTTATTTCTGAACGATTTCTGTGACAGTGTCTACACCTGTGACCT
atgagctctctggaagagcagcagtgctgaccaatctctccatcccTGTCAAAGaattttatttaaattttttttattttaaaatatGAATCCTAGTAGAAGTAAAGAATAGGATTGAAAAATATTGTATGAAATTCTCAAAGAATTATGAGAAACATAAAAATCCTCCCAGTGAAGGAGCTTCCACTAGCCTGGCGACTTATTTA
tgtaagttgaataaaccctttcctccccaacttgcttcttggtcatgatgtttgtgcaggaatagagaccatgactaagacaGGAACTTTCAAAGAACCCAGTAAAAAGTCAATTTGACTTTCTCTCATGAGAAGCATATTCTGGTTTATTAAGACTTGGAATAAGTCAAGAATAAAAATGTGGCGTATTCGCAACAGGTTTCCTT
TCTTTGTGACCTTTGTAAGAAGATATATAAATATCAAGTCTCCAACTCAGTAAGATCCACGGCTCTGAGATAGAGTCTAAGATCACAAACACTGCAATGGAGTAAACGTTTGCCTTCCTGGAAAAATCAGTCCTTGGGCGCTTCTCTACagaatgcgggacctttcgtgagatggttaagtggcaggtgcagaggtcttgtggctt
aaactgtccttaatgggtttgaGTGAGAAGATCTGAAATTGGATGGGTCGGATGGGTGGAGATGGGATCAAAATCGACTGAATGAAATTCTCAGAGAACTAGTAAACTAGTAGAAAATAAATGATCAACTTCCTAGAACCATCGAAGTTATGCACACCAAAAAAAATACCTTCACATTAACATAAAATATCAGGGAAAAAGATACT
TTTAACTGTCTTAGCAGCTCCTGCTCCTTCTCGGCTGCCTCCCTCTGGGTACGTTCCTCTGTCCCAGGGAGATACAGGGAGAGAAGAAAGAGAAGGGTCCAGTAAAATGTCAACATTCCAAATCCCAGAGAGCAATTCACATCTGAAAGGGAGCATAGGAAACCAGACTCCACCCTGGTCCACACCAAGGAGAGCATGTTTCTGAG
CATCCTACTCTCTCCCTTTCCTTGTGGGTGTCACATCCTGGAATTCCATGTTTAAGAACACAATGATGGGACGCAAGATGGCAGCCACCACAGGCTCGGGAGTAAAAGTCCCTCGAAATTTCCGACTGTTGGAAGAGCTGGAAGAAGGCCAGAAAGGAGTAGGCGACGGCACAGTTAGCTGGGGTCTGGAGGACGACGAGGACATG
AACATTGGCAAATCTAAGATCAATGCCATGGTTACTGAAGGAGAACTACTTTGAGGCTAAACAACTAATTTTTGCAAAAGTCAAATATATACTCGTAGAAAGTAAAAGTGAGGAGGGAAGGAAGGGCTATGGACACACACAGGATACTCAAGTCTAGAGAGCTAACGAATAAGGAACATTAAGACAGAACGTCATGAAGTTCtgta
TGTGACTCACAAAGCTCCATCAGCTTCACACTCGGACTCACAATACCCACGCAAATGATTTCCTGAGCATTAATGCAACTGATCCTGACCCTGTCACATGAGTAAACATATGTGACAAATAGACTCGGGGGAAAACTATGACGACTATAGAGAAGGCATAACCTGAGAAGACACATAAGTCACAGATGTTTTTGCAGACAACGTAA
caccaccaccaccaccaccaccaccaccaccaccaccaccaccCTGAATATCAAGAAAATAAATGAAAATAAATGGCCCAAATGTAAAGTTTGGGATAGAAGTAAAGATGATGAGACACAAATGACTGATGGACACATGAACGGTGAGCCACTCTTGTGTCCACCTGGGGCCCAGCAAGCAGAAGTGAGCagctcacagagactgt
TGCTTCTGTCTTAGCAGCACCTGCTCCTTCTCAGCTGCCTCTTTCTGGGTGCGCTCCTCTGTCCCAGGGAGATACAGGGAGAGAAGAAAGAGAAGGGTCCAGTAAAATGTCAACATTCCAGAACCCAGAGAGCAATTCACATCTGAAAGGGAACATAGGAAACCAGACTCCACCCTGGTCCACACCAAGGAGAGCATGTTTCTGAG
AACATTGGCAAATCTAAGATCAATGCCATGGTTACTGAAGGAGAACTACTTTGAGGCTAAACAACTAATTTTTGCAAAAGTCAAATATATACTCGTAGAAAGTAAAAGTGAGGAGGGAAGGAAGGGCTATGGACACACACAGGATACTCAAGTCTAGAGAGCTAACGAATAAGGAACATTAAGACAGAACGTCATGAAGTTCtgta
TGTGACTCACAAAGCTCCATCAGCTTCACACTCGGACTCACAATACCCACGCAAATGATTTCCTGAGCATTAATGCAACTGATCCTGACCCTGTCACATGAGTAAACATATGTGACAAATAGACTCGGGGGAAAACTATGACGACTATAGAGAAGGCATAACCTGAGAAGACACATAAGTCACAGATGTTTTTGCAGACAACGTAA
cctcttgttgattgcatcaagatcggtctctcatgagttcttgggggtcgcatcatcccgagtgagggtctccccactccgggggtcgttcaAGATTCTCAGTAAAACTATGAAGGTTCTTGGAAGGAAGAACCTTTATTTTGTTCACTAAAATCTTACTACTATGCCTAGAATCCAGGAATTTTAACGGTTGAATAAACTTCTGT
AGGGGAGAAGGCCATTGCAGGTACAGGAACATGTATATGATATGTCTCTAGTCTCTTAGGAGAGGTCCGATTCCTACTCTGGCTTCCTGATAGATGCCATAGTAAACTCATGCAAAGGTCAGCAGCTTGCTGTCTCTCTGTGGATGCCCACTCCGGAAGCCACAGTCTATTCTGGCTGTGTTTCAGGCAAATGGGCAGGGTCTCCT
GATTGAGCCCTGTGCAATCAGGCCAGTGGCATTTTTGTGTAAGCACGTCTTCACAACCCTGCTAGCATCGCAGCCATAACAAACATGGTGGGTGAAGATTAGTAAAGTTTCAACCCTGCTTCCTCACAATGTGTAGGTCTAACTCTGCTGCATCTTCATGGTAAGGGAAAGTTTTCAGGACTATGCTAAGGACGGCTTGCTAAAGT
AGACAGGAACAAAAAGGAAAGACTTATCCAGGAAGGAAAACTGGACAGAAAATTTAGCATCTCCTACTAAGTTCGGCAAGGATGCCTCTGTTCTTGCATCAGTAAATCTCCTATTAATTAATCACTGAAaaaaattcgtaacatttgtagcatacagttggcttaaaactgataattcggatggagtcattctagacaatatatgg
CTTGCCACTTGGGGGAATTATTTGATTCAGTTTGACAGAAGTTTATTCAACCGTTAAAATTCCTGGATTCTAGGCATAGTAGTAAGATTTTAGTGAACAAAGTAAAGGTTCTTCCTTCCAAGAACCTTCATAGTTTTACTGAGAATCTtgaacgacccccggagtggggagaccctcactcaagcctcgggatgatgtgaccccca
cctttttaatttttaccacaacaCGTTTGTTCCATGATAACTAAGATGAATTTGTTTTATGTTGGTTTGTTTTTGTTGTTGTTGTTTTCTAGTTTCAATAAGTAAAGTGAGGGATTTAAAAGTATTTCATTGTTGTTGTGTGTGAGATGTTATGTGGGgtgtgtgtgtgtgtgtgtgtgtgtgtgtgtgtgtgtgtgtgtgtTATA
TAAATTTTATAACTGTAGATTAGAAATCCTTCTTTAAAAATGCAGACCACATCATTAGTATCCATGACTGCAACATACCTGCATAAAACTATCAACTGATAGTAAAATCACCAGTGTAAAGGTCCTTAATAAATTATAGAATTAGTGTTTCAACACCTAAAGCTGATGCCTTCTCTTTTCATGGGGGATGTTCTTCATGTTAGTTA
TCACTGCAGGGGAGAAGGCCATTGCAGGTACAGGAACATGTATGTCTCTTGGCTCTTAGGAGAGGTCCGATTCTTACTCTGGCTTCCTGATAGACGCCATAGTAAACCCATGCCAAGGTCAGAAGCTTGCTATCTCTCTGTGGATGCCCACTCCGGAAGCCACAGGCTGTTCCGGCTGTGTTTCAGCCAAATGGGCAGGGTCTCCT
GATTGAGCCCTGTGCAATCAGGCCAGTGGCATTTTTGTGTAAGCACGTCTTCACACCCCTGCTAGCATCGCAGCCATAACAAACATGGTGGGTGAAGATTAGTAAAGTTTCAACCCTGCTTCTTCACAATGTGTAGGTCTAACTCTGCTGCATCTTCGTGGTAAGGGAAAGTTTTTAGGACTACTCTAAGGACGGCTTGCTAAAGT
AGTGAATGTAAACTTTTACTGTCCAAATGGAAGTGTTCTGTCTTTGACTACCCAGTGTTTTAAAAATCATTCTATGGCATAGTTATCTGAAAATAATCATAGTAAAAGAGTCTAGAGCAATCTAGAGTTTTCTGTTCTTACATGTTCACTAATGCAAGGATCAGGACCAGGAGTCAAGGCCATAGGAAATTGTGAGCATCCTTTTT
AAAAGATTTCCCTCAGAGATCATATGTCTGCAGTCACAGCTTTGGGAACCTCCGGGATTTAACATAGTGACTCCAGTTGAACTCTTTTTGGTATTCTCTTAGTAAATATTGTTAGGTGTGCAGAAGTAAGGAAAGCCACTGTCTTCTGGAAAAGTCATAGAATAGAACACACTTATTAGAGATAGTTACTATGTTTTTACAGCGCT
ACAGTAACAACACCAGAGGCAaataataataataataataataataataataataataataataataataataaACAGTATTCATAATGGGCATGATGAAAGTAAAGGGCAAAACTAATTTGGAATAACACATTAAGTTAGAAACGGATAAAGGTTAAAAAACAACGGTAATTAAATTGTTGAATAAAGAACACACGGAAAGCAAG
aatcctgacacctggaagttgagggaggaggatcacacatctgtggcaagtctgagccatacagggagaccctgtctcagaGTTAACAACAGCAAGATGAAGTAAACACAATGGGTTTTTAAAATATTAAAACATTTTAACACATTAAAACTATTGTAACATCGAAATAACACATAACATGTTTAATATCTGTAAGTCAGGGAATT
gagagacagagagcagggagaagTGCTAATGGCGGTCATTGGACATGCATTTTTGCATCTGAAGTCATACTATGTCATAATATTCTTTTCTTTTGAAGTAAGTAAAATCTGCCCCCTCATCTGTCCCTTTCTGTATTAATTACAGATAACTTTTATCTTTAGCTCAATTTGCTCATTTATTTCTTAGGAACATGGTGTCTAAGGGG
ATTCAACAGTTGCATGAAGTGATGAGAGGCACACGTGGGAGTTCCTCTCAGCTGTATTCTTTACTTCACCAGTGCATCCTCAAGTTCAAGTACAGGCGTGAGTAAAGTGAGTACAAAGGATTTTTCGAGGTGCAACCTTCATGTGGGTAGGTGGATGGTAACTCCACAAACAGATAAAATTCCTAGCATGCCAGTTGAAAGAACGG
CCAAGGCAGGATAAATGGGATTATCTCAGGGATTCACCCTGGATGTGATGTTGGAAGAAATGGTTTCTAAGGTCTGGTTTCTGAACCTGGGGAAGAATGAAGTAAAAGAAGGAACGTTTCCTTCTCTCAAGAGAGAAGCCTGTGGCTGAAGAATTTGTAGGAAAAATTGACTAAGAGCCAGGCTCCTGCCTCTTGCTTACCCTTTA
CCAAGGCAGGATAAATGGGATTATCTCAGGGATTCACCCTGGATGTGATGTTGGAAGAAATGGTTTCTAAGGTCTGGTTTCTGAACCTGGGGAAGAATGAAGTAAAAGAAGGAACGTTTCCTTCTCTCAAGAGAGAAGCCTGTGGCTGAAGAATTTGTAGGAAAAATTGACTAAGAGCCAGGCTCCTGCCTCTTGCTTACCCTTTA
TTGATTTACAGGCTGACATGGCTCTCTGTGTGGAACTAGGTCTCTCCTTACTTCCCATTTTGTAACATGGACTGTAATACGTTAGTCTTCATTTTTAAGTAGTAAATAATTCGCCAGTCTAGTGGAAGCTCCTTCACTGGGAGGATTTTTATGTTTCTCAtaattctttgagaatttcatacaatatatttcaatcctattctttc
CCAAGGCAGGATAAATGGGATTATCTCAGGGATTCACCCTGGATGTGATGTTGGAAGAAATGGTTTCTAAGGTCTGGTTTCTGAACCTGGGGAAGAATGAAGTAAAAGAAGGAACGTTTCCTTCTCTCAAGAGAGAAGCCTGTGGCTGAAGAATTTGTAGGAAAAATTGACTAAGAGCCAGGCTCCTGCCTCTTGCTTACCCTTTA
TTGATTTACAGGCTGACATGGCTCTCTGTGTGGAACTAGGTCTCTCCTTACTTCCCATTTTGTAACATGGACTGTAATACGTTAGTCTTCATTTTTAAGTAGTAAATAATTCGCCAGTCTAGTGGAAGCTCCTTCACTGGGAGGATTTTTATGTTTCTCAtaattctttgagaatttcatacaatatatttcaatcctattctttc
ATTCAACGGTTGCATGAAGTAATGAGAGGCACACTTGGGAGTTCCTCTCAGCTGTATTCTTTACTTCACCAGTGCATCCTCAAGTTCAAGTACAGGCATGAGTAAAGTGAGCACAAAGGATTTTTCGAGGCACAACCTTCCATGTAGGTAGGTGGATGGTAATTCCACAAACAGATAAAATTCATAGCATGCCAGTTGAAAGAACG
caggcttttccctgggtgctgggatctgaactcaggaccttatgcttAGAAGTCAGTCCACTGCCCCGGCCTCTTCTCACTTTGTGTGTATTTGGACTCCAGTAAAAGGTAACCCTAACGAAAGCTATTTAAAATGTTTATTCTTTGAGAATTTCGAGAATTTAATACATAGGACAGATTAACCACAGTCAGCCTCACTTAATCTC
GCAAACTCTTATTTATAGTCCCAAAAAAAAACTGataaaaaattttaaacataaatcaataaattaataaaaCTTTCCTAAGTTTTATTAGCTGTAGAGGAGTAAACATGGACATACATTTAAATATTTTATCATCACCAACAGTCGAGAATAAAACACAGGAACCAGGAAAGCTTGGGCAAAAGACACAATGAAATGTGATGAAG
TGTGACAAGTGAGCCGGGGTCATGGAGAGATCTGAACAGAGTGACAGCTGCGGAGAAAACAGGATTCTAAGGTCTGGTTTCTGAACCCAGAGAAGAAAGAAGTAAAAGAAATGACATTTCCTGCTCTCAGGAAAGAGGTCTGTGGCTGAAGAATTTGTAGGAAAAAGTCTAAGAGTTAGGTTTTGTCCATGGTAAAAATCATGAAG
ATTCAACAGTTGGGTAAAGTAATGAGAGGCACACTTGGGAGTTCCTCTCAGCTGTATTCTTTAATTCACCAGCGCACCCTCAAGTTCAAGTACAGGCGTGAGTAAAGTGAGCACAAAGGATTTTTCGAGGCGCAACATTCCATGTGCGGAAATGGATGGTGACTGCACAAACAGATAAAATTGGTAGCATGTCAGGTGAAAGAATG
tatctgaagccagctacactgtacttatatataataaatgaataaataaatcttttaaaaaaaGAGAGAGAGAAGGAATGGGAACTCATGACAAGAACAAAGTAAACATGGTGGAGTGCGATGTACAGAAAGCTGAACAGAAGGGCTCACTCTTTCACACGGTTGCGTAAGGGTAGAATGAAAGTATACACCACTCGGCTCACATT
TTAATTTGTATTTTTTTACTTCCCCTCTTTTAGATGTTTTACAAGTTAGACTGTGTGAAAATGGAATTACATGTTCTTCTGAATGAGCTCTGTGGGGGAAAGTAAACCCTTCCTAATGTTGAATTTGTCTTTTCTTTTGCCTCCATTCTCTCCTCACAGAGCTGGGCTGCTCTTCTTTCTCACAGGCTTTGAATGTATCTTAAGTG
TAGTTGGCCTGTCATATTGTCAAAGATTCAACCAATCAAATATTGAAAGTATATGAAACAAATAAAACTGTTCCGAATATCTCCATCCTCTGAGTTATTCAGTAAAAACTACACaggtaatatattgggtattataaggaatctaaagatggttttaaatgtgtaggatgggtttgcttaaagtttaaaggatgtgtataatttac
ATAGAGTAATAAAGAATTTTCTATTTGTTTTCTATTATACCCTAAATCAGCACTGAATATATTTTTAAAAAATCACAAAATAATAACAACCTAAATTATAAGTAAAAGAGTCAGAGCCACGAACTACTTCAGACACACTTCCTCATCCTTCCTCTTTCTGTAATTTACTTTCATAACTTTGTCATTCAGTCTTATTCCATAAAAGG
tgatcgcagcagtaaaatactaagacCAGAAGCAATAATTAAATGcatacacacacacacacacacacacacacacacacacacCAAAACATAAAAACAAAGTAAAACAATCAACCACAAAAACAAATAAAATCCAAAACCAAAAACCacaaaagtccatttgaaaagacatagtcaaagtcactaccatagtatcaccttacatt
CCTCTGAGTTAGGTATGTAAGTGCATAAGTGGGAAGGATAGAGGAGAATTTGCGGAAAAGAAAAAATATGACCAAAATATATTGTATGGAAATTTGTTTAAGTAAAACAAAATTTTAAACAGAGTGTGGTGAATTACCTTAAAAGAAGATACATTGTAAACACCATTCTAGGTCAGGGAGTAGATTATGACCAACACATGAAAGGC
GAAATCGCTGGTTACATCTTTGTACTGACTTTTTAGTCTATTAATGTATTTTTGTAAAGTATGAGGTCATCACCTTAGGTAGCAGAGAAAGGTTATGACAAGTAAACAAATACTAAACATTATATATTATTATACATAACATTTCATTATATACTATATTACATACATTGTATTATTATAActcagttgcactctaccttattatt
ACAAAGATTCTGTGGCAGTGAATGAACACACTTCCTACCTGTTTCACAAACAAAACTAAGAAGGTGAAAATAGTCAGGTGAACACAGAAAGAAGGGGAATAGTAAAACCAAAGGGATGAGTTTCTAGAGTACCACATGTAATAGAACCAAAGTACTCGGAGACTGAGAAGCCTTATAGAACTTGGCAAAGAAGCCATCCATTCCTA
ACTGAATTGTTTTTGTTTGGATTTAAATAATTACAGTGAATGATCATTGAGCAAAAATGTGATAGCTTTACACAAGGGATTCATTTCTTTCTCTTCTTCTAGTAAAAAAATCATACCCAAATTGCAACACTTTCATATTTATATATGTTTCTATACACCTTGCTGAGAGTAAAACATCTGATTTCAGAGATCTACACAGAGCTTAG
TTACACAAGGGATTCATTTCTTTCTCTTCTTCTAGTAAAAAAATCATACCCAAATTGCAACACTTTCATATTTATATATGTTTCTATACACCTTGCTGAGAGTAAAACATCTGATTTCAGAGATCTACACAGAGCTTAGGAACAGACTTGGCATGAACTCTCCTGTGATGGTCATCCTCTTCAGAAACAGCATGAGAACTGTCTCT
cagaggagaaggggataggagggaataggggaaagattgtgggagagggtgacgggtagagggcgtaagcagaatgaaaagtgaacaaTTTTTTTTTTCAAGTAAAGGTAAATTAAAAAAAAAAAAAAaaaaaaggaagagtgagttggttagattggccatggacttgatcccagcaccatgtagacaaggaaaagtatctcact
agctcaaagtcataAAGAAACATACTTAAATCATAAAAATGATGGGCAAAAATGACCATGGAATTTTCATCTTGTGGCTTAGTATGTTATCTGAAAATAAAGTAAATGACACTGAGAATGGAGACTGCTTATCAGCtgtctctgtcaggtcctctattcctgcacaaacatcatgaccaagaagtaagttggagaggaaagggttc
ggaatggagataacatccgaaatgtaaattaaaaaaaagaaagtaagtaaaaagaaaaaaATCCCAAGAAAAAAAATTTCCACTATAGTGATTCNAAGTAAGTAAAGTACTTGAGAAAAAGGATAACACTCTTAAGTTCCAAGAGACAAATAAGAACAAATAGTCGATCCGAGCCATGACGCTCTGAGAAAATGAAATTTTACAAG
ACAGTACCTCCTTCCTAAAGGTGGCCCCTGCAGATGGCTCTCTTAAACTTATGTCTGTGCGCTGGCTCTTGTCTGCATTGTTTAACACTGCAGTGTACACAGTAAACTGTTTCCTCTTTCTGGTCTGAAGGCAGAAGCCATGCTCCCTTGCAAGTATTTTACTTTTACTTCAGAGGACCATTCCTTACATGACTGAGATGAATAAT
CGGAGAggggttggggatttagctcagtggtagagcgcttgcctagcaagcgcaaggccctgggttcggtccccagctccgaagaaaagTTTGTTGACCCAGTAAAGTCAGCTCAGATATTTGTATCAGGGACTGTTGGGATAGCTGTATGTGTCAGGTTACAGATCTCAGCAGCTAATATTGCACATGACAAGATCATATTTTAT
ATAGAAAATGAGAGGAAAGACAGCACAAAATCTAGATGATTGAATTCACTATCAAAGGGTTTTTTATAGTATTTTTGTACTTCATATGTGGAGGATAAAAAGTAAATATTAAGCATCTTACAGCCAAAGTTGTTCGATCAGTGAGAGGCAAATAGCTAGTATAGTATACTGTAATAATTCAGAAAGCTGTTTTGTTTAGATGGAAA
ACCAGAGGGAAAAGACATGAGTAATAACTGATGTGCTCTGGAGAACATATGTCTCCTACCTGGATAATTTTCCACCATGAATTCTATTTCAACCTTTTAAAGTAAATTTTGAGATTATAATTAAATTATTTAACTTTTTACTTTGTACTATGGGtaagtgtcaaactctggcacaaatgactaaagcccctacctagcaaatgaaa
CAAAAGACCCTGCAACTTAGATGATGAATAGTTATCCCTGGAAAGTGGAAGATTCCATGAAAATAAAAGTGTACAAGACTAAGGTTGAGTCTGCCCCTGCAGTAAAATGTAGGATCTGGGAAGGCCTCTTTTTTCTGACTCATGTGAACTCTAATCCTCCAGCAGGGAAGGTGATACTGTCTTATGTCCAGGTGAGGAGGTCACAC
TTATCTTTGACAAGTCACTCATTTGTTTGTTTTTATCTTGGTAAATAACCAGCCTTAAATAGTAACACATGCATTCGTGTGTGTGTGTGTACTTACTGAGAGTAAAACTTATGAATACAGAGATCTATACTGAACATAGGAATGGCCTTGGGCTTGGCATGAACTCTTCTGTGATGTTCATCCTCTTCAGAAACAGCGTGAGAACT
cagaggagaaggggataggagggaataggggaaagattgtgggagagggtgacgggtagagggcgtaagcagaatgaaaagtgaacaaTTTTTTTTTTCAAGTAAAGGTAAATTAAAAAAAAAAAAAAaaaaaaggaagagtgagttggttagattggccatggacttgatcccagcaccatgtagacaaggaaaagtatctcact
gaatggagataacatccgaaatgtaaattaaaaaaaagaaatgtaagtaaaaagaaaaaaATCCCAAGAAAAAAAATTTCCACTATAGTGATTCNAAGTAAGTAAAGACTTGAGAAAAAGGAATAACACTCTTAAGTTCCAAGAGACAAATAAGAACAAATAGTCGATCCGAGCCATGACGCTCTGAGAAAATGAAATTTTACAAG
ACAGTACCTCCTTCCTAAAGGTGGCCCCTGCAGATGGCTCTCTTAAACTTATGTCTGTGCGCTGGCTCTTGTCTGCATTGTTTAACACTGCAGTGTACACAGTAAACTGTTTCCTCTTTCTGGTCTGAAGGCAGAAGCCATGCTCCCTTGCAAGTATTTTACTTTTACTTCAGAGGACCATTCCTTACATGACTGAGATGAATAAT
CGGAGAggggttggggatttagctcagtggtagagcgcttgcctagcaagcgcaaggccctgggttcggtccccagctccgaagaaaagTTTGTTGACCCAGTAAAGTCAGCTCAGATATTTGTATCAGGGACTGTTGGGATAGCTGTATGTGTCAGGTTACAGATCTCAGCAGCTAATATTGCACATGACAAGATCATATTTTAT
ATAGAAAATGAGAGGAAAGACAGCACAAAATCTAGATGATTGAATTCACTATCAAAGGGTTTTTTATAGTATTTTTGTACTTCATATGTGGAGGATAAAAAGTAAATATTAAGCATCTTACAGCCAAAGTTGTTCGATCAGTGAGAGGCAAATAGCTAGTATAGTATACTGTAATAATTCAGAAAGCTGTTTTGTTTAGATGGAAA
GAGCAGAAAGACAAACATCCAGTGGCAGTGGACAAACCCACCTTCTACCTGTTTCACAAAGAAACCAAGAAAATGAAGAGGTCAGAGAAAGCAGGGGTGTAGTAAAACCCAAAGAGAAAAGGTTCTAGAATATCATATCAAATGGAATCAAAGTCCAGAGCGACTGATAAGCCTATAGAATTAGAAAAGCCATCCCCTCTGGCCCT
ttctttttttcggagctggggaccgaacccagggccttccgcttgctaggcaagtgcactaccactgagctaaatccccaaccccAGGGATTTTTAAAATAGTAAATCTTTGTTGAAAAAAAGATCCTGCATAGCACCGACACTTAAGCCTCAGAAGACACCTTGATGTGCACGTATAACAAGTACTTCAATGTAAGTGACACATG
TATCAGTGATAAATTTGGTTCATATTATATAGTACAGTACCCTGGTTACTTTCCAAAGAACCACAGCATTGACGTTAAAAGCAGAGAAATCATTTATACAAGTAAATAGAAAAAAAACATAGGGCTGAATAACTTACATATCCTGAAGTAGAATGAAGTAATTCACAAACCCTTGCTCttttctttttcaagatttattaattttt
TCATTGCTTATATTTTTGTGTTAAGGAAATTCTCTTCTGTGTGGTATGATTTAAAATTTTGTAGCCATCACATTATTGACAGTATTGTAGCTTCTTAAAAAGTAAATACTAAAGACTGTTTGCAACCTCAAATTTATTTATTTAAAGGCCTCAATCTGCAATAAATATATTTCAATACCTCAGTTACCTTCTCTTTAATACCCTCC
GAGCAGAAAGACAAACATCCAGTGGCAGTGGACAAACCCACCTTCTACCTGTTTCACAAAGAAACCAAGAAAATGAAGAGGTCAGAGAAAGCAGGGGTGTAGTAAAACCCAAAGAGAAAAGGTTCTAGAATATCATATCAAATGGAATCAAAGTCCAGAGCGACTGATAAGCCTATAGAATTAGAAAAGCCATCCCCTCTGGCCCT
ttctttttttcggagctggggaccgaacccagggccttccgcttgctaggcaagtgcactaccactgagctaaatccccaaccccAGGGATTTTTAAAATAGTAAATCTTTGTTGAAAAAAAGATCCTGCATAGCACCGACACTTAAGCCTCAGAAGACACCTTGATGTGCACGTATAACAAGTACTTCAATGTAAGTGACACATG
GTGCTGTGGCATGTGGTAGGGGAGATGTAAAAGGATTCAAATCAAATATCGCTGAAGGCCGATTCACATCATCTTTCCTTCTAACGGTTTCCAAAATCTTAGTAAAAAATTGAACATGGACCACAATGCTAGGAACTCTTAATTCCCGTTCTTCCATTTCCACATCTGTCTATCTAGTACACACCAGAAGTAATGCCTGTACTGCA
TTGTCTTCACTTTGTCCATGAATGATGTGTATAGAAGAAAAATCATACTATTTATTTCCTTGAATCCACCTTGTCCATGATTGATGTCTCTAAATATGTAAGTAAAATTATACTAACTGTCCCTTAACTTCATGCTCATTCACTGGTATAATGTTGTCAAAGATCTTGACATAAGACAGATGTAAGTTATTCCATGACTTTTTATG
TAAATCATGGCTTATATTTTTGTGTTACAGGAAATTCTCTCCCGTGGGGTATGATTTGAAATTTTGTACTCATTATTCATGTTATTTTAGCTTCGTAAAGAGTAAATATTAAAGGCTTTTTGCAATCTCGAATTTATTGTTTTTCATTCCCAATCCTCAATAAATGTATTTGAATGGCTCGTGTAAGTTCTTGCTGCCTCTCCATG
AAACATCCAGTGGCAGTGTGGACAAACCCACCTTCTAACTGTTTCACAAAGAAACCAAGAAAATGGAGAGGGTCGGGGGGGACAGAGAAAGCAGGGGAGTAGTAAAACCCGAAGAGAAAAATTTCTAGAATATCATATCAAATGGAATCAAAGAATAGTTTCTAGAATATTTTATACAATGGATCCAAAATCCAGAGTGACTGAGA
GGTNNNNNNNNNNNNNNNNNNNNNNNNNNNNNNNNNNNNNNNNNNNNNNNNNNNNNNNNNNNNNNNNNNNNNNNNCAGCCCCGGGAAAAAAAAAAAAAGAAGTAAAGAAATATGAGTGACTTGTCCAAAGCTATAAGAGTTTTGCTCAAATACCATTTATTGTCATTACTTAAATTCAAACAAAAACAATATAGCATTTTTCCTGA
TGATTGTGGCAGGTGATAGTGGAAATATAAGAGGATTCTAATCAAATATTACTGAAGGATGATGCCCATCATCCTTTTTTCTAACTGTTTTCATACTCTTAGTAAAATTTATCACACAAAACTCAACATGGAAGGTAATGTTAGAAACTACTAGAAACCAGATATTCTAATTGTACATCTGTTTATTCACTGCTGACCAAAAGTAA
CACCCTTACCTTATGTCCTGGGAAGTACAGCATGCAAACTGCAGCACAAATTCAAAAAGTAACAATAACTGAAGCTGGAAGAGCCATGCATGTGAATGTAAGTAAAAGTCAAAGGGAGGTGAATTGGAAAAGAAATAAaaaggaagggacatctagaagagtccaaagtgaacaggaacatgagannnngncgatgtgaagagagg
CCCTTTCAGTCCCCCTTCCTAATGATGACCTTGTAGGTGACTCCCTTACACTAAATCTGTGAGCTAGCTATTCTCTACAGTTTCACCCTGCGGGGTACACAGTAAACTGTTCCTCCTTTCTGTTCTGAGAGCAGAAGGCATGTTCCCCATCCACGCAAGTACTTTCCTGTCACTGCAAATGACACTTCATTACACGGCAGAGGTGA
ACTTTTTCCATGAATGATAACTCTAAATGTGTATGGAGGTAAAAATCATACGGCTCTGTTCCCTTGACTCCACTTTGTCCATGATGTCTCTAAACATTTAAGTAAAATCATATTAACTGTCCCCTTTATGTCAACCTCATTCACTGGTATAATGTTGTCAAAGTTCTTGTCATAAAACATATGTAAAATATTCTGTCTTTTTATGC
GAAAGACAAACATCCAGTGGCAGTGGACAAACCCACCTTCTGTTTCACAAAGAAACCAAGAAAATGAAGAGGGTCGGGGGGACAGAGAAAGCAGGGGAGTAGTAAAACCCGAAGGGAAAATTTTCTAGAATATCATATCAAATGGAATCAAAGAATAGTTTCTAGAATATTTTATACAATGGATCCAAAATCCAGAGTGACTGAGA
ATTAGTGATTAATAGTCAAGCTGGGCAATCAGTAATAAAAAAAAGTAACAGTAATTATGCAACCATAAGCAGAGTACCTAAATGTAGGGATTTTTAAAATAGTAAACCTTTGTTGAAAAAAATATCCTTCATAGCACAGACACTTAAAGCCTCAGAAGACACCCTGATGTGCACGTATAACAAGTACTCCAATGTATGTGCCACAT
tttcatagatatgtgctatttggataaagatttctcaacaaNNNNNNNNNNNNNNNNNNNNNNNNNNNNNNNNNNNNNNNNNNNNNNNNNNTAATGACAAAGTAAAATCAAGTGTAAGTGCTTTAGATTCGGGTAAAAAAAAAAAAAGGAAAATCTGACAATTAACATAAATTTTCACTTCAGATCCTGGAAAACATTAATTGGTA
aagtgtgtgaatgcaatgtggatacattttatttgttattcttcctttaTAATTGGTGTATTATAATGGACAGATATATAATTATTGCTATCTTTATCAAAGTAAATCTCTGTCTCTTATCAATCATGtatctatgtacctatttatttatatatttattcatctatctatttatctttttattgatctatccttttatctaCTCA
CACTTAATTGTTACTGTTTGAATTTCAATAATGACAATAAATGATAGTTGAACAGAAATGAAATAACTTTACACAAGTGACTCATCTCAACATTTTTCTTAGTAAATAACCTGCCTTGGGTTATAATACTTTCATATGTAACTATTTTTGTATTTACgtatgtgtatgtgtgtgtgtgtgtgtgtgtgtgtgtgtgtgtgtgtgtg
TGTAACTATTTTTGTATTTACgtatgtgtatgtgtgtgtgtgtgtgtgtgtgtgtgtgtgtgtgtgtgtgtgtgtgtgtgGATATATATATCGATCTGGGAGTAAAATTTCTGATTTCAGAGATCTAGACAAGTCTTAGGAATGGGCTTGGCATGAACTCTTCTGTGATGGTCATCCTCTTCAGAAACAGCATGAGAACTGTCTCT
GAGCTAAATCAGAACAGAAGCACTAACTGTTCCATAGACCGTCTATGTGTGAGTAGTTGAATCTTTGACAGTGTGACAGGCCAATTATAGTGACTATTCTAGTAAAATTATTGCCATCTAGGAATACATACTGGAAAAACACtgtgcctgcctcatatcatgtccactggacacagctaaagtccttggaaaggaaggagtgccaa
ATGAAAGGACATTTGGGGATGGCTAAGGGTTGTAGATCTGACAGCTGAGGATGCCAAGGATGCGTCTATTTGGATAGTTAAGAATGGAATTGTTAAGGTAAGTAAATCTTGTTTTTTAAAGGATGCAGAATAATTCAGTATCCAAAGTGAGGTGCTATGTAATATTCCTTTTAATATGTCAGTAAGAAANNNNNNNNNNNNNNNNN
TTCCTTTTTATGAAACTTCCTAAATTCTTTAGCTAAAGGGCTTTACCACAAGAGCATTTTAAAATTATTCGTCTCAGTCATGTAATGAACGGTCCCCTGCAGTAAAAGTAAAATACTTGCATGGGGAGCATGGCTTCTGCCTTCAGACCAGAAAGAGGAATACTTTACTGTGTACACTGCAGGGTTAAACAATGCAGACAAGAGCC
TTTATGAAACTTCCTAAATTCTTTAGCTAAAGGGCTTTACCACAAGAGCATTTTAAAATTATTCGTCTCAGTCATGTAATGAACGGTCCCCTGCAGTAAAAGTAAAATACTTGCATGGGGAGCATGGCTTCTGCCTTCAGACCAGAAAGAGGAATACTTTACTGTGTACACTGCAGGGTTAAACAATGCAGACAAGAGCCAGCTCA
ATATCAGAGAGAAAAGATATGAGGAATAAATAGACTGCTTTGGAACATATGTCTCATATCTGGATAATTTTCCACTGTGAAGCCTATTTCAACTTTTTAAAGTAAATCTTGAGATTATAGTTAAATCATGTAAGCTTAGTGCTTTATCCTATGgttaactgtcaaactctggcaagaattactgaagtccctacctaacaaatgaa
ATCTTGGTAAATAACCAGCCTTAAATGGTTACACATGCATTCgtgtgtgtgtgtgtgtgtgtgtgtgtgtgtgtgtgtgtgtgtgtgtgtACTTACTGAGAGTAAAACTTCTGAATACAGAGATCTACACAGAACCTATGACTGGGCTTGGCATGAACTCTTCTGTGATGTTCATCCTCTTCAGAAACAGTGAGAACTGTATCTGT
CACTTAATTGTTACTGTTTGAATTTCAATAATGACAATAAATGATAGTTGAACAGAAATGAAATAACTTTACACAAGTGACTCATCTCAACATTTTTCTTAGTAAATAACCTGCCTTGGGTTATAATACTTTCATATGTAACTATTTTTGTATTTACgtatgtgtatgtgtgtgtgtgtgtgtgtgtgtgtgtgtgtgtgtgtgtg
TGTAACTATTTTTGTATTTACgtatgtgtatgtgtgtgtgtgtgtgtgtgtgtgtgtgtgtgtgtgtgtgtgtgtgtgtgGATATATATATCGATCTGGGAGTAAAATTTCTGATTTCAGAGATCTAGACAAGTCTTAGGAATGGGCTTGGCATGAACTCTTCTGTGATGGTCATCCTCTTCAGAAACAGCATGAGAACTGTCTCT
GAGCTAAATCAGAACAGAAGCACTAACTGTTCCATAGACCGTCTATGTGTGAGTAGTTGAATCTTTGACAGTGTGACAGGCCAATTATAGTGACTATTCTAGTAAAATTATTGCCATCTAGGAATACATACTGGAAAAACACtgtgcctgcctcatatcatgtccactggacacagctaaagtccttggaaaggaaggagtgccaa
TTATTATGGTTGCATTAATAAGGAAATTGGGATCAGAATTGACCTGGCTTTTTGTCAATTTAACGAAAGCTACATCCATATGGGAAAAGGCAACCTCATTAGTAAAACAGGGCATGGAGCTACTTGCCATCCACCAAGCTCAATTATTCAGTGACTTACCTGCTTGCCTTTGACAGACATGCTACCCTAGAAACATCCAGGTTAGA
CAAAGGCTTGCTGAAGTTGTAAGAACCAAAACATGCTCCTCAAAGCCTAAAGACGCATTCTCTGGTCTTGTTGCTCACCTGCTATGAAGTATGTTATAAGAGTAAATATTGTACTTGGCAACAGTCTCCTGGGTATTAGCTCAGCCAGCAATTTCCCAAAGAAATAGGATGACACTCTGTAGTATCCACTGGTGTGCTCATGTCTA
ACGGTGGATGGATAGGCAGATCAGATGAGGGGCCTTATTGGAGACAAGTCTCCTCCTACATAAAAAAATTCCACTTACCATTTATCAAAGGCCAGATTAAAGTAAAATGTTGAAAAGAAAAAGACAACCTGACAATGGGATTAAAACTCTGGGAAAACTAGGAAGGCTGgcctctagatctcccagaacttgggaggcagaggcag
GAGTTCAGTACAAACATTTTGCAGGAGACGGAAAGCAGTCCCCACGACCACCGCCAGTATGACTATGATAATCACCTTCCAAAAAGAAATAGAAGGAAAAAGTAAAAACTTTCATTAGGAGTAAGTAGTGTTGACACATTTTAAGATATATAGTTCTCTAAGCAGATCTCTACAGTGAAATAAATACTATATTTTGGCAGGTGTCC
TGTCATTTCTCTACAATTTCCTCCTTTTTCATTTTTTTTAGTTTCTAAAAGATTCTGCCATAAGATACGTATTTGCAAAGTGTGCTTGTAAAACAACGTTAGTAAATATCCAGTTCAACAACACCAATTAAAACAATACTAAGAAAAAGGAACACAGGCTCCTCCAGCTCCGTGAGTCACGAGCTGAATTAAAGCTTTAGGATTCA
ATTCTCCAGCCAGCACTAAGTAAGGCAAAGGTACACAGCAGAAATATTGTATTTCTTTTCTTTGTTTAAAACTATAATTAGAAGTGGATCGAGCAGTCCCAGTAAACGAGCCACAGTTTGAACGGACAGCTCTTCAGCAAGAGGACCATCCTGTCTCACCTCATTGCTGCTTTCCTCCTCAGCCTCACAGCACCTCTGAATCCATC
ATCCCTTTTCAGCCTTTCGGCATCAGCAGCTGTCTTAACCCAGACTTTTGTGGACAGAAATTTCTGTATTCAATTCTGAATCAAAATGCTTTTCTGCCCTAGTAAATATAGCCCCTCGAGGTAAATTAAGAAAATTAAGTGTGAATGAAGCTTGATGGATAAGTGTTCTCAGCGAAGCTTGCAACTGCTTACAGAGAAACATGAAA
CTTGCTTTCACTTCCCTTCTCTCCCGCCAAAGCAGCCTGACAGGTTTTGCATCTCCAAATCCACTTCTCTCTCTCTCCTAGCTCTAATCAATGTTCAAAGAGTAAAGGTACCTACAGGCACTTTACCTGGTCCATACACATTATAATAACTTTAAGTCTTATCCCAGTTTCAAGGTTGCTAAATTGTACTGTTACTTTGGACAAGC
AGAGAAGTTTTTGATAAGCACCGTGCAACAGAGATTTTTTAACAAGGTTTACACACCAAAGATGTTGACCCTCCTGAAAATCTTCCCACGCATAAAAATTAGTAAATAAGACTTCGTGATATTGTCTCATTGGGGAAAAAAGAATAATTCAGGTTGAGTGTAACTCACCTGTTTTGAATTACATCAAATCTTTTTATTTCAAGGAA
AAAGAGTACAGCTGAGAGGAACTCCCAAGTGTGCCTCTCATTACTTCATGCAACCGCTGAATCAAATGTCCTACATGCCTTAGTGACTATAGTCCCTCTAAGTAAAAAATAACCACTGAAAGGTTTTCCGTAAGTATGACGTTAGTCATGTTCTGCTTGCTCTCGTGAACATTTCTACACAGCAAGTACGGAGGGACCACAAACAC
TGAACTCAGTCTACATTTTTATCAGACTCCGTAGATTCAACAAGCTTGCACATTTTGAGTGACAATGATTAATCACTGATAAATATAAAGAGTGCTGGAAAGTAAATAGTTAAGGCTACACCTGGAGTCAGAGAAGCCTCCATAACTCTATCCATATTTCTAAAAGATGACGCTGACTGCATTAACCTTTGAAAAAACTCTGACCA
CACAATGGGGAGTGCTCTCGGTTCATGGAGTTACACGCTGGGGTGTTAGGATGATGGAGGATGATGACGGAACAGGGGAGGAAGGGAAAACAGAGAGTGCAGTAAAGGGTAAGCAAGAGGCAGGAGCCTGAGTCAGCAGACTGCATGGTCCTTGTATGGGTCTTGGGGTTATTCAGTCAATTTGAAACTCTTACTGATTTTTTTCA
CCTCTTTCTGTTCTTTGAAGTTTCCCTCTAATAAACAAGAATTCTGTTGCCTACTTCTGCATCTCCTGCACTGAAAATGCCCACCAGCAACCAGGCATTAAGTAAATAAGACTTTAATGTCCCTTTAGCGCATACCTTCTCAGGATTGAGATGACATCAGTCGTAGTTCTCAAGTCTAAGCCAGTGGTGGGATCATCCAAGAACAA
ataaattaaatttGGGGATTGCAAATGGTTATATCCCTGACAAGGCTAAGGATATGAAGGTTCTGTCCATTTTGATAGATAATGTGGAATAGTTAAGATAAGTAAATGCCCTTTGTTAAAGGATGAAGAATAATTAAGTATTCAGGAATGAAGTACTACATAGTATTTTTTAATATGTCAGTAAGAAACATGTTATCCATTACACG
CTATTGTCTTCCCGGCCCTGCATGAGCTTCCACAGAAGGCAGGTGGTCCATGCACTGTTGCTCTTGACCAAGGCTGCAGCTCTGAAACCTAAGACCTGGGAGTAAATGATGTCAGAAGATAGGGCGTCAGGGAGCAAGGGCAAGAGAAtatcctagttttccatccagtggctgagatgaaatgttctggtgagaagtatacatgg
TGCTCTCAAAAAAGAATCAAAAAAAATTATGATGACCTCCAGGACATGACTGAGAGATCAAATAGGAATGTTTTTATTAGAATAGAATGTTGGAATATAGAGTAAAGATGTAGGAAACCTATTCAGTCAAACAAAAATCACAAAGTGTCCTATATCTATTCAAAGATGAGGACATCCAGATTTGGAAATAATCTACACCACCACAT
CCCCCTGACCCCTGACCCCTGACCCACTCACCAGTTCCTTCTTCACCTCTTGCTTCTCACTCAGCTTCAGGTTGGCAGAGACCTAAAAAAGTGACAAACAAGTAAAACAGACATGTGTGCCAGGCCCTGCCCAGCCCCTTCAGCTGGGGACTGGGGATGGAAGGGATGCTTGGAGGAGAAGGCCACCCTCTCCTCACCATCATGGC
TATgagagagagagagagagagagagagagagagagagagagagagaATGAGAATCTTAGAAGAGGCTTAGTCATAGGTGAACTAGCCATGGTTGAGTAGAGTAAAGTTACAATGGGCAAGCAGTTCTTACACAGTAGCTTCCACCCTCTCCTTACCCCCTAGGAATGACCGCCACTAGTGTTAGAGTCCAGCCAGGGTGGGATAG
CTTTTGGAAGGTAAAGTAACCCAGGATTTTTAAAGGAATGGGCATTTCTTCTATGTTTCTTAAGAAAGAGAAACAAGAGGAAGAAAATTCAGTGGGCTCTAGTAAACAGAGTCACTAACTGGAAAGGGTACGTCTTTATGCGTTCTAATCTAAACGTAATCCTCCAGCTCTATTGCAAAGATGATCCTTACAGTGAAATCACCCAA
ggccatgccttttgtgtgggtatgggtagcccatacttgggttctcatgcttgtagagcagccatcttccctccaagccccccaccagcccTTTAAGCTGAGTAAACAAAGCCATCACAATTCCCTTACCTGCTGGTCCCACATGTAGCGTGGCCCGGACGAATTTAACTCTTTACATTTTTAGACCCTTTCTGTGACTAATTGTA
TTTACATTTTTAGACCCTTTCTGTGACTAATTGTAGAACATGTGTGCATTGCACATGTATGTTCTTGATTATAAAGTAATACATGATAGGGAAATTATAAAGTAAATGTGATAAGAAATTAAATATCATCCAGAGATTCTCAGTGTTGACCTTTGGAACGTGTCCACTAATCTTTATTCTCTCTTGAATAGAAACTTTATCCTATT
TGACACCTCTCTGCTCTGCTAAGTCAGTAGAGGCAGGTTAACTGACCTGCCAAATTAACTCCTTGAAAAATAAGAGAACATCAAAACAGACAAATGCAAAAGTAAATCTTAGCAAAACAAAAGCCTAGAAGAGCCCGTGTCATCCATGCCGAAATCAAACCTAAGGAAGATTTAgggctggcaccatggctcagcaggtaaaggca
agcacaaatgtgtgtgcaggcacaGGGacacacacacacacacacacacacacacacaATAAAAAATTACAATTAAAAAAGATTTCCAAAAAGCCCTGATAGTAAATACTTTTTTAAAAATGCACTTACTGTAGAAATCAAAGGGATTGGAATGTTCAGGACAGGGGTAACCACAGTTATTGAAGAAGCCGAGCATCTCCTCTGGC
ACGCACGTGGATGCGTGGCCCCAGGATTGCCTTGCGGACTACATGATTGCGGCTCGAATGGGCTGGTGTACAGAAGGTGCTCGGCACGCGTTAGGTACTGAGTAAATCAGCCCTTTGCTCCTTCATCACTGGCGTGTGCTCTTTACCCTGCCCTGCCATTCCTGGCTCAAGACCCCGTGCTCCTCCTGTCGAGTGGGATGAGATGT
TCAGTTTATGGACTGGTGATGACCCCGGAGAGAGAATGCTTTTCTAGAGAACAAGGGCCACTTTCAAACTCGCCATACCCTGGGGAGAAAAGTCCATTACAGTAAAATCCACCTTGGTTTAATATATAATACATAGGTCAGACTTAAATAAAAGTTTTAAGTCCCTGGAGAGAAAAAAAATGGTTTATTCTTGCAACAGAAAAATG
CGGGACCCTGACTGAACCTCTCAATGGCCCCCCGGGGTCAAAATCCCAGGGTCTAAATAAATCTTTCCAGTTTATCCTCTGAATGAACTGGGAGGAGTCTAGTAAAAGAGGCCAAACACCACATGGAGATGTCTTCTGGATTTGGTGACTAGAAAGTAGTTCCCTTGCCCTTGGCAGTGGCAGACCTGGGATCCAAGTCTGAAGAA
ATTCCCACAGGAAACACAAACTTCTGTCCCACTCATCCCCACGCCTGGCTCTCACCACAGAGAGCACTGCCTGTTTCTAGGAAGAGCAAGGCAAGGGGACAGTAAATGCCGGCAACTTACAAGCAACTCGAACAAGAGGGTTATGTGAGTCTAATATGTCAGAATCTTAAATGAATATAATCAGGATCACCCAGTGCTGTGGACAC
CTATCTACCTGGGGGTGGCACAGCACATGGTGCAGTACTTTACATCAATTGGCTACCCTTGTCCTCGCTACAGCAACCCTGCTGACTTCTACGGTGAGTGAGTAAAGACAGCGACCTGGAGCCTGGACACAGTCATTTGCTGTCAcctcctcctcctcctcctcctcctcctccACATCCGATACGATAGATGGATAGATGGGCAA
TAGAGAAAAGGGCACAGCAATGGGACAATAGGGACAAACGAGGTCAGTGGGCACCAAGCCCTGACTGCCAGCCTCTTTGCTTGGTTCTGCATAGCCATGAAGTAAATGAGCTGGCCCGGCCTCAGGGTAAGGACACTATGCTGAACAAAGTTGGAGGACGCCCGCCTAAGACAGGAATGGAAGGGCTGAGTTGGGATGCAGTAGCT
TTTCCTGTGACTTGGACCCTGGTCCTTAAACCCTGAAATAACAGCAGTGAAATCACTGTATTCTAATGCAGACAAATTACAACCTTCTTTGATAAGATAGAGTAAAGAAATTATGACTCTCACAGGTTAGCTGGTTTACCCAAAGACAGGAAACAAGGGCAAAGCAGAATTAACAATTATGGTAGCAACAATAATGACTTGTAAGT
AAAGAAATTATGACTCTCACAGGTTAGCTGGTTTACCCAAAGACAGGAAACAAGGGCAAAGCAGAATTAACAATTATGGTAGCAACAATAATGACTTGTAAGTAAAATTTATTCAATGCTCATTGCATTCCAAGTATTATGTTAAGTAAGCATTCTGTGTACTTTTAAACATTTTACATTTTACTATTTATAGTTTAGAtttattt
GATGTATTTGAATATTAACTGCTTCTAGGGCTTTACCATATTGTGTCAAATGTTTGGCCTTGCCAGTCGCGGACTTAAGGAAACAAAGTATGTATATACAAGTAAATGCCATCTTTGGACCTAACATCTGATTTTTCTTGTTGAAAAAATTGGAATTACTCTACAATGGAAACTAAAATTTGGATCAATAATATTACATACATAGA
GCAGTAGCGATTGAGGAGTTTTGCAAATCTATAGGTCACGCCTTTATCAGGTAGGAACAATACATTTCAGCGAATATATTGCCATTTAGTATTGAAATTAAGTAAATGAAGTAAAGGCCAGTGTTTTAGTAAATGGAGTTATTTAATAGTGTGCAGACTTTGGTTTTATGAGTTAGGGACGTTAAGGTATGGGTGCTGTGCTGGCT
ATTGAGGAGTTTTGCAAATCTATAGGTCACGCCTTTATCAGGTAGGAACAATACATTTCAGCGAATATATTGCCATTTAGTATTGAAATTAAGTAAATGAAGTAAAGGCCAGTGTTTTAGTAAATGGAGTTATTTAATAGTGTGCAGACTTTGGTTTTATGAGTTAGGGACGTTAAGGTATGGGTGCTGTGCTGGCTAGATTGGCA
TCTATAGGTCACGCCTTTATCAGGTAGGAACAATACATTTCAGCGAATATATTGCCATTTAGTATTGAAATTAAGTAAATGAAGTAAAGGCCAGTGTTTTAGTAAATGGAGTTATTTAATAGTGTGCAGACTTTGGTTTTATGAGTTAGGGACGTTAAGGTATGGGTGCTGTGCTGGCTAGATTGGCAGCAGAAGGTAGAAGGGAG
AGGAAATTTTCTCAAGAATATTGCAGCTTGAAAAGGAGTTCCTTAAACATGTTTTGTTGTTGTAAATGCCAAGGTCTGCGCACCTCTCCTTTTGCATATGAGTAAATAGATTGTTTGCATGTGGATGAGGTGGGCGTTGAAAATCAAACAGCAGGTTtcttaggtggggtttgtgttgctgtgataaatgccttgaccaaaagcaa
TCAGAATCTAGGACTAATATTACTGTTCAGTTTTCAGGGGGCTTTTTTAAATCTTCTTTGTTACCCAAACCAATAAACTCTCCTTCCTAGAGTCCTGAGAAGTAAAAGTTATGCACATTGTAAAACTTTCTTTTGCTAACtggtggggtgctgctttaatcccagcacttggaacacagaggtgtctaagttcgaggccagcctga
CTATTGATGACTTGATTGACAAGCTTTCAACTGTGACTCACTAGAACCGCACTTGTGCTTGGTGTGCACTCTAGTGCGTCCAGAAGATTGAAAGGATGGTAGTAAATCAAAGACCCGGGTACTTCAGGGTTTCCCCTTCTAGTATGTAAATATCCGATACGTATTTATTTAATGATGTGTTTGCACAAGTACACAAATTGGGAGAA
GACAGATGTCAATCTAGGGGTCATTTCACTCCCCAACATCTGACCCCTGTGTATTTTATGAAAATTGAAAACCATTAACTTTGCCAGTAGATACATTAATAGTAAAAACAACAACAGTCTTTACACGTAAGAGTATTTAAATGCTCCAAGAATCTTACTGCAAATGGACATTACTATGAATCTGTTGGTTAAAAGAATCAGTGTCC
TGGATATGCAATCTTGCCATGGGGAAGCCTCCTGTAATACCAGTGCCTCGCTTCTGTAGCAGCTCTGTGGGCAGGCCAGTGCCTAAAACTAGGAGTCTTTAGTAAATGTTAAATGGTTCCTTTTATGGTGACTAGTTTCATTATCTACTTGCTTTTATTTTCATAATAGTTATTTTCATAGTGAAAATACATTTTTCACAAAATCA
GCCCAGGCACCCACTTTTGTAGGAGCCTCCCACCACCCACCCCTCAGCCACCAAGGGGCTCCAGATGACTTTTAAGGATCCTACAGGGAGGGCAGGTTGGAGTAAACTCTGAGCACACCTGGGGCCCCACCCTTGATGGTCAGCTCATGCTATCACTGTGCTGCCTGCCGATTAGAACTTGTTTGCCAGGAATGACTAGCAGGGAC
ACTGAGCTAGTAGTGTCTTATGTCTGCTGCAGGAAAACCTGAGTCCAGTTATGAGAAAACAGTACTCTTTGCATTTAAATGTTGCTATCCGGGCAATGGCAGTAAAGTCAGCACCCAGATGCTACAACAAGATGTCTACTATCCTTCTTCTCACTCACAGCACAGTCTGTGCACGTCCAGAATTGCACAAACAAGTCTCACTTCCA
CTATCTGGACCCCCTGGTCATGAGAGCTCCTTTTCTCATGCTGCTTCATCAGGCTACACTGATGTCCCTTCATACACATATGTGGAATATACCCAGACATAGTAAATCCTGGACCTACCTGCTGGCCCTTCATCAGGAGGCCTTTGTTAACTGATAGTGTGTGAGAATGGCTAGCTACACAGCAGACAGGGTCTTAACCAAGCATT
TTCAAACATTATTTTCCTTCTTTTATAAGGAGCACTGAGGCCATATCAGGTATATGGTGAGTGGGAATGCCATTGCAAGGACACACGAATGAGTTCAAGGAGTAAAACCTATACACTGCACCACAAAAATGCAAAGAAATGTGTTCAAGACCAGAAGAAACCATGCCAGATGCTTTTAGTTATCTTTGGAAGACACCTTTCCTTAA
TTGTTTAGGAATTGCCACTTACACAAAAGCATTAAAATAAATTCCAAGGAAACTACCGAGAGGCCTGCAGAGCTAAGTCCAGGGTGAATTTATGGAAAGAAGTAAACATCCCTCTCACAGGCCCCTGGGAAGGGCTACAGGCAGTAGTCATTCATGTTTCTAAAAAGACACGTTCAAGTCTCTATTTCTCATTGTGTTCTTATATT
TTTCCTGAAGCCTGAGATGGTATGTTAAAAACAGCAAATGAACTGTGCTTGCTTAGGACATGAATATCTGTAAATATATCAGAACTCTTTCTAGTCCCTAAGTAAACAATGCACATTATAAAGCCACTTTACAATTTTATTCCCAAGAGTAAATTGTTTAAGAATAAGTAAACCAGCTCATATATTTTCACTTAATCTTTAAATTT
CTTGCTTAGGACATGAATATCTGTAAATATATCAGAACTCTTTCTAGTCCCTAAGTAAACAATGCACATTATAAAGCCACTTTACAATTTTATTCCCAAGAGTAAATTGTTTAAGAATAAGTAAACCAGCTCATATATTTTCACTTAATCTTTAAATTTCATCTAGGCTTTTTTTTTTTTTGCTTAATCTTTAAACCTTGTTCTAA
TCTGTAAATATATCAGAACTCTTTCTAGTCCCTAAGTAAACAATGCACATTATAAAGCCACTTTACAATTTTATTCCCAAGAGTAAATTGTTTAAGAATAAGTAAACCAGCTCATATATTTTCACTTAATCTTTAAATTTCATCTAGGCTTTTTTTTTTTTTGCTTAATCTTTAAACCTTGTTCTAAGTTACATCCTTCAAAGAAT
tgtacacttaaaatctggacattttattacatgtaaattcaatctcaattaaaaTAAAAGTGCCCTTTAAAATTAGACACCATCAAGAAAATAAACTCTAAGTAAAATTAAGAAAAATTGATACAGAGGACTTACCGAAATTTAAGAATATCAGTTTGGCCTGTATCCCAGGACACAGTTTGACAAGAAATGGAATGGCAATGTAG
tgtgtgtgtgtTACTGAGGCTGGACTGAGGTTCACACTCCACTACTGAGCTATACCTCAGCCACATGAGAAAGTGTGTTATGGATACAAATGATGAACAAAGTAAAGAAATGCATGGGACAAGGTCTGAAAGGGTTCCAAGTGCAGGACCTTCCATCTCCACGGAATTTGGCTTCTCTGATCAGCTTCTAGAGGACAGTACATATG
CACTTGGCTCTAAGGCCACTCTCAGCTGGGAAATTCTGGGAATTCTTAGCTGGGGAATGGTCCTGACCAAAGTCCACCTCTTGGTCAGTATTTAATATTTAGTAAAACTTGCTTTAAATTTGTTCCAAAATGATGGAGTTAGGTTTTTTGGGCGAATCACAGGATTAACAACTTCCTCAAGAAAATATAGTGTGGGACTGTGCAAA
CACAGACCCCCGCCCACCCATAAAATAAATATAaaaaaggaggatggaaagcaactgagggagacacctgacattggtctttggcctccacatgcaAGTAAGTAAATGTGCACGTGCCCGGCACGCACTCACTCACATAAATGCACCGATGTCCCCGGCTGCCCAGAGGGTTCAAGGCCAGCATAAATACGTGAGCCCATGCCATG
AGCCTTCACTGAAGTGATGGTTCCTTCAAGAAGACCCCTAGATAAGAAAAGAGGTTTTGGTATGCAGAAACTGATTTGCTAAAGGTGCCCTTTGTGTAACAGTAAAAAGCAAGTGCCTTCTAGTTAGAAGTTGCCAGCATTCAATCCTTGAGAGGCTGATCCCCCTGCTATCAGCAAGGCCTAAACACATCCTGCAGTGTGTGTCA
taagtagagcatggtgacacacacttacaatcccagcacttgggaagctgaagcagaagaatcccaagttcaCAAGCTTGCATCCCCCTGAGAAGTGAAAAGTAAAGACCAGGTAAACATGAATACTTGGAGACAGATTGGCTTAATGTAGCCACAAAAGAGAAAAGCTGAGGCGAGTTCCCACCTTTCCTCACTAAGGTGATGTG
tagaactatgaaataaaacctatgttctttataaattacccagtttaaggtgttttattatagtagcagaaaatagactaaggcaTCTGCAAGAGAATGCAGTAAACTCCATCTATGGAGTCTAATATGTACATCCCCAATACTGCACCAATGTTGCCATCAGGGGGGATTAGGCAAAAATAGGTATTTTCTGTGACCTTCTTTTA
TCAGAAATACACAAAAAAAACACAAAGGAAACACAATCTTGCTTTCTCCATGGTGTTTCAGATTACCTGACAAAGCTTACAAATACCAAGGGCCAGCAGGAGTAAAACAGAATCCTACCACAGACTAGACCAAAGTCAGATATTTTCCTTCCAAACTCATGCAAAAGTACTATAATGTTTACTTAGCTTTAAAAACAGTTTACTGA
TTTTTTATTTTAAAATACTACCAGCAACAAACTCCTTAGCAAAAGAACCAGGATTACACTTAATGGCAAAACAAACAAACAAACCATCCAAAGCACTATCAGTAAAGTCATGGAAGTGCTCAGTATCAGCCATTGTCTCCCCAACTCCAatgtggaaaggtttaatgagagaagaagagtagatagaggagaggagtaaaggccag
agaagaggagagagaacaagagagtcagCCATTGTTCTTAATTGTAATAAAGTCATGAATTAGTCAAGGCACCCAGTATCACCCACAGTACTTGGCTGTCAGTAAAGTCATAGACTAGTCACAGAGGTCCAGTATCAACCACAGTACTGGACTTTCTGTTGGGATATACCATGaatcagaaaagagaaagaaacaaatgacattaa
CAAAGGGCTCATGTTGACAAGTACAACTTCCCACCTACAGCTCCTTAATTGCTACCTGTATAAGAGGCAGAGAGAAGCTTTGGAATCCTTCAATCCCACCAGTAAAGACTGACAAATTTTCCTAAGACTGTCCCTTTATACAGTCCATTACCCAGAACTGGAATATTAAGCCATACTTGGTTATTTGCTTTTTTGTTTTTCTTTCA
GGGACCGGAGCAGCCAGTGTCCCTTCTTCCCAGGGGTCTTCCACTGCCCTCCCAGGCTCTGAGACCCGTGAGTTGGGCTGGGGTCGCCACTAAACCCTTGAGTAAAGCATTTACCTGTGTGTCTGCTGGAGCGGCAGCACCTCCCGGTAAAAGATTTGGGAGCTGCCTCTGGTGAGACCAGTCAGGACTGTGACATTAGGACCTCT
GAATGAGGAGGGTGGAGGAGTGAAGGCTGCTAAAGGTCAAAGTGTGCAGAGAGACCTCCACTGAGGGCCTGCGTGGAAATGATTGTCTTTCCTCACAATGAGTAAACTGCTAAAAGCAGACTGTGCCATACGATAGGAGGGGATGGTTCGCGGTCACCTCAACCTTTGTGGGCCAGTTCACAGAGGACTCTGGGCATATGGCTGAG
CCTGTCTGATAGAGAAACCAGGTATGTTGTGGTGTAGAAAGTTTTATCTGCTTTTGAATAGGCAATGCATTAACACAGTGCACATGGTCAGGTACATCGCAGTAAAGACTGAACTATGTTCTCGGAAGTAATGACCGTTATTAGTGTCTCATATGTAGTTCAGATGTGTGTTATGTGTAGCCCAGCAGATGTGATACATTAATATC
CTGTGTGATTTCTATGTGTCAGATTACGTTTACAGAGATGAAAGGGGGGAGAATTGAGCAGCGATGATGGTAATAGCAGATATTTTGAGACACTTACTGGAGTAAAATAATGGAGTTATTGGTATAAATGACACAGTTGAAAGTGTATAATTGATCTGAGGAATAAGCAGAGGCCTCAAGGTCTGAGGATTTTATTGTGTGTGGTC
TAAGTAGCAATCGAAGCATCTTGTACCTAGCGGTTGACGCTTTTAGCCTCACAGAGATATAGGTGTACAGTATTCCCATATGTGTCATTGGACGTTGCACAGTAAAAGCATCTATAAACAACAGTGGTGTAAACTATTCTTTTACATAAAAGAATCCGGAGATAGGTGACCTAGGTCTCACCACCACTACCAAAGCCAGGGAAAGC
CCCAGTAGCCGACTCTGGCAGCTGCTTAGGACTATCCCGCACATCCAAACAGAGCCTCTTACCCAGATAGGCAAGGAGCAGATGAAAGGCGGGCATTCAAAGTAAAGAGTCAGAGGGTTTCTCCTCCTCTTAGCATTAGAGTCAGCTTCTAAGTCTGATTTAAATAATTGACCTGAAGGTACATCACAGAGGCTCCTGTGATGTTT
GGGGAGGCTTCATCTGTCTGTCTGTCCTCTCTGACCCCTGCTGTGGAACAAGCAGACACTGTTTCTCCTTTTAGTACTTTAGGGGTAACCATTTGCATGTAGTAAAGTATAAGACCCTGAGTCTACAGCACAGTACCCTCGTGTTTGACTTATAAGCACCACTCCCTTGAGCTTTTATGAGAGTGTCCCACATTGCCTCCCTGCCT
CCTTGCCATGGTCATCTCGTTGCTGACTCTAAACATTAGAGGATCTCCTTCTTCGGACTTAGCTGTTGGCTGGGGATAGGGGGTGGGGGGCTCTTAAGTCAGTAAAGATGTTTACATTGTAGACATTTTGTAGAGGCATTTTTGAAAATTGATTTCATTGTGACTAGGACTGTGGCTATTCTCCTCCTACACACTGGCTCACTTTC
CACTGTGTCCCACTAGGACATTCTAGTTCATGTGGAACACAGTTCATGCCTAGCCACTGAGCTTAGATAAAAAGCTGCGAGGTAAACCGGTATCATTTTCAGTAAATGGGATCATCTTATACCAGGGCCACGAACCATCCTCAGTTCTTAATTGGAGCAATCTCTTTCCCAGGAATTAATGAGTTTTTAGTtcttgcattttgttc
AAGTCATACTTCCTTTTCATGAGTCAGGGACACCTCATCCAAGAAATAACTCCAATTTCCGTTGCCGCTAGGGTTTGGCAGTGTGCTTCCCCAGGTACCCAGTAAACAGCGATTTCAGAGGCTTCATAATGAAGCGTTCAGAGGAAGTGCAGTGGGATGACAGCATCCTTTTGAATGCAGTCCCTACCAGAAGAGAACATGGTTTT
cTACAAGGTTCTTAGTGTTTTGTAGATTTTTTTTAGCTATGAAATATTAAGTATCTCTCATGATAAATTAAAATGAATGACGTTAGCTGATCAGACCAAAAGTAAAACATGAACCTGTTCGGGTAACTAGTGCTACCTGCAAGGGTTGAAGGTGCCAATGCCTTCTTTTTTCAAGACTTAATTTATGATTTGTGTGTGCATGCACG
CAGGGGTAGACAAGTTGGCCAAGTCTTTCTTGACACAATTGATTTTCTAATGGAGACCATGTTTGGAATATGATGTTTCCGCCTGTGATATTATAAGGCCAGTAAATCAGGAAGCGCTGTGTTCCCTCTGGCTGCCTCTGGCTGACATTAGACCCCAGTTTTTGATGTTCAAAGCAGATTATGATTGGATCAAGCCCATAACCCAG
CCCACCGGCATCTTTCTCTCGGCAAAGCTACAGAGGCATAGCTTGGCTCTGACAGCTTCCCAGGGGACAGTGGCTGAGAGCATTTCCCCCTAGGCAGACCAGTAAACACCCTCTCCATTCACAAGGCCCCTCTGAGGGTTTCAAAATGAGTTGTCCTCCCTTGCCACCCTATCCCTATGTCACCAAGAACAGGCTGAGCCCTGCAG
TCAAGGGCTTAACTCTTGCTTGTATTTATATCTCTGTATGAACATAGCTGCTTAATGCTCGCCCCGAAAATCTATTTGGATGCCCGTGAGCATCTGAACCAGTAAATCACCCGCCTTTAAAGGAGCATCATAAATTTATTTGATACATCTATCTGCTCACAAACACTATTAACACCCAGTTTTCTCTACCACAAGAGAGCATTTCT
gatacagagaattaacttcacagtttgtcttctgaccttgcatgcgtgagcacatgcgtggacacagacacacataAATATAATTTCTTTTAGCAGCTACAGTAAACCTTGTGTTTACTAAGTtttttttttttaagatttattttatgtctgtgagcacactgtagctgtcttcagacacaccagaagagggcatcggatcccat
CTCCAGAAAACCAATATGGCCTCCATACGATGTAAGGACCAAAGCCACGTTAGGGTTTTGCTTAGCAGTTTCTATTGGGATAGCTTGAGGAATTGAAAGCAGTAAAGGCaagaggaagcaaaaggagaggggaagagggcgagagaaggggagaaacaggtaaatgaggtggggggaaggggaaagagggagagagagATCATTAA
aaggggagaaacaggtaaatgaggtggggggaaggggaaagagggagagagagATCATTAACATTTCTTTTTGGAAAAGTATACTTTATCACTTCTAATCAGTAAAAACTTTAAACAAATACTTGTAATGAGTATGGCTAAATGCAATGAGTTTGACTTATTTATACTAACCATCTATATTCTTATGATAATTCATATTTATAGTC
ACTTGTTCCTCTCAAATACTGGTCCTTTCAACAGATTATGTGCCAGCCTCTCTGCCTGGGGAGAATCTGTCATTGTTTGCTCTTCTTTCTAGAGTCCCAAAGTAAATGAATTTGAAGTTTTCTTCCCTTTAACCTGGAAAAGAGTCTAGAAACACAGTGTCCTTGAGTACTTCAATGCTGGAAGCAAATTTGGACTAAATGTTCAT
GGATGCAAAGTCTACATCCCCATCGTTTTCACGGGCAAGTGCTTTTACCATCTTCCCATCCCAGAAATTGCTTCTCCATCATACCAATATATAAATTAGAAGTAAAACCTTTGTCGAGTGGTATTGTAAACATTGGTCACTTTttcattccttccttccttccttccttcatacatatcattccttcattctttcattcTAGTTAg
AGTTTAAATGCCAAGGAATGGATTTTATTTGGTAACTACATATCAAACTACAAAACTAAAAAACACACAACAGGGAAGTGTGAGCATTCCATCATCAGGAAGTAAACGCAAGCTCTGGACTCGTAGTGATGTTCAGGAAGTGTGGTCCCTTGTTCTGGTGTGTGAGAGTGTTGTGATTTTACAGAAACTGACAACTCTTGCACTTA
ATGTTACTGTATCCCTTTAGTTTCAGCTGTGCTTCACTGCAATAAATGCTTAAAATATTAAATTATGGTAAGTTTATTATTATGCCTCAATATGTAACACAGTAAAAACAAACAGTTTCCATGTGAAAATCATCAACAGAGCTATTGAAATCTGTATCTGTGAGCTCAGATGAACTGACATCCAACTACATGCTGACCAAGTAACA
AAACTAGTCACCACCTGATTTTAATATTGTGGAAAACCGTAAGCACAACAGGAAGCTCACGGATCTATCACCTACCAATCAAGTACTAATGAGTAGCTGTAGTAAACTACAATTTTTTAATACCCACCCAATTAAACTCATCTCTATTGCCCACTGTCATCTCTATGAAATGCATGAGTATTAAATATTACAAAGACAATGGCACC
gttttaggacagctaaggctacacagagaaaccctgctcaaaaagcaaacaaaaGTACCTCAGATGTCACCTTCTTCCTTGTTTGCACATGAGGAAATGGAGTAAATCTTAATTAAATGAGCAAAGTTAAGTCATTTTTCCATAGGCACAAAGCAACAGAAAGTAGACTATATATTTACATTGAGTAAAACCATGCTGGTAAAGAA
TGCACATGAGGAAATGGAGTAAATCTTAATTAAATGAGCAAAGTTAAGTCATTTTTCCATAGGCACAAAGCAACAGAAAGTAGACTATATATTTACATTGAGTAAAACCATGCTGGTAAAGAAATACAGCTATTCTGGGAGGAGATTAACCTGGCTACTCTGTGGTAGGAGCCACGCTCAGAATCCTCTTCTGAGTGGGGCTTACT
ctctagaactgctctcacaggtacacttagaattgggtattactaatttcagtcatttcccatcatatcaaattgacaatcaagattaacATTTGCAGTAAGTAAAGTAAGTGTAAAAATCATATCTTACAACATAGTTCACAGATTTTTGTTTTGGGttgctgttttgaggatgagatctcactgttttgcccaagctggcctta
aggctacacagagaatatctgacttgaaaacaaaaaaCAGAAACAAAAAAAACAAACAAACAACAAAGATACACTTTAATATCTACTGATGTTAAAATGTAGTAAATATAAAAGTTGCTATAAAATGGAATGCTGGTggctgagagatgccttagctcgatgatcaaaagcagttcctgttcttctagaggacctaggttccgttc
cATACACAGAAACACATAAACAAAACTATTGAAAAGCATACTAATTTGGACCGGAGAGATTTTCCTACTATGAACTGATATTAATTGCAAAAGTAGTTTCAGTAAAAAGAATATACTTTTCATTGTAAACCTGATGATTCTTTTTCAAATTTCTTTTCAAATGGAGACTTGTCATGTCAAAGTACTTACCAAGAGACTCTCTCCTG
cccatgacccacaagattcaaagagagaactgaatcttccaagttgttctcctatccccacacaaacacaatggTGTATTCCTGTTTTGCGTATATGTATAGTAAAATGCTTGTAATAATGTCGTATTTTAACACCAAGCAGTAGCATATTGGTGCTACTCTCTCTAATTAATAACTCTTTCTAAATGATTACAAACCCTTACttt
agaaataagggaacggaggaagggtttttggagagggggggaaaggggataacatttcaaatttaaatacataaagtatccaagaaaaaataaaaTTTAAAGTAAAAAAAGAAGAAAAGTAGAAAGTGTCAGACTAGATAAAAATGGTCCAATATATGGGCATATCCATGCAGGTACACACACAGTTTGTGGAGTTTTATTTATTT
ctggagcgatggcccattgggtaatgtttttaccatgcaagcatgaggacctgagttcagagtcccagcactcatgtaaaagccaggcatggcagAAAAAAGTAAACCCAGAGTGTGCATGTGTATGTGCATGCCTGCACATGTTTCTGTGTGAGCAAGTGTGAGAGTTGTGCACACTTTGGGCAGTGCAACACAGAGAGAGACAG
TGAAAAATTGATAAAAATTTTTTGGTGTTGGTTTTGGATTTTATTTTATAGACAAATGTGAGGCCTTCTTTGTTTGTTTGTTTTTAAGGCAAATGGAGAAAGTAAAGTCTTTGCCCATTCACCACCTTCAGTTTCTAGTTTCTCACTTTTCGTCTAATATATCATGTTATATTGATTCAGAGAGAGACTTCTCCCATGTGTCCCTT
ATTACCTCTGACTTGTATATTTATTTTAAAAAACCGAAAGCTTCATGGTTTCTTTAAATCAGATCCAATTCTTTGCTTAGATCACTTAACAGAGAACAATAGTAAAGCACATTTTCTGCTCTTCATTGTATCAGTAGAGGAATGGAGGCTATTTTAAGCAAAATTGTAACATAATGAAATCCTCTTTACTTATAACCTAATTAGAA
CCCGTACAAAGAAAGTTTCAGTCTAAAAATTTTTTTTAAATGATTGAACCAAATACCGCATTTGTGCTTTCTTTGCCCCGACTCAGTTATTTGGAGCAACAGTAAATTATATTTCACTTTATTTCAGTTTTTTTTACTGACCTCTGGCAAATAACTGTGCTAGGATCTGAAGCATATCTCTTTAAGAACAGTGTTAGAAGGTGAGG
GCCTTTTTCTTCTTCTTCTGTTTCAGCATGTGGCATGGGTGAGGGTGGGGCAGTGATTGTCAATTTCTTGTGTCTTAAGTCCCTGTTAAACTATTTAAGTAGTAAAGATTCCCAAGGAGCATTGTTTATGAAATATAATTATTGATATTTATTAGtaaaattaagtttgaattaaaaaatttgttaattgtttgaaaatcatagta
atttaaggctgggccCTTTGAAATGCACCACTTATATTGACCTAATGCACCAAAACTGAACAGAACAAACTGATACTGTTTTCTGTAAGAATAATCTTTAAGTAAACACATTTAACTGGGGGTTTTCACTCTTTTCAAACTGTACCTCAAAAATAGTGAGACAGCCTGTATAAGGCACAGATAGGAACAGATAGAATGGGGTCACT
cagggcaggtggatctctgtgagttcaaggccagtctgatctacagagtgagtttcaggatggcccaagctacatagagagaccctgtctggaaaaTCCAAGTAAATAAACAAAAGATCAGAAAATGAATGGAATGTTGCAGTAGTGCGTTCTAGAAGATTGGTTATTTACTGACATTTAGTAATTGTGTGTTTGGCGTGTGTTTG
GAAGGCAGAAGATCCCAAAGCCCACTTGATGGACTGTGGAGCTGACCAGGGTCCCCATACTCAGATCTCTTCTTTCCTCCTATATATCAGTGTGATGGAAAGTAAAACCTTCCTTTGCATGAACATTTTGGGACTTCGGCTGATTTATTTACTTTGAGTGTTTACTTATTTTGAGTGTTAGTGTTTAGACTCTCAGCTCCAGCATC
ccccagctccgaaaaaaagaaccaaaaaaaaaAAAAAAAAAAAAGACATGTATAGTGTGTCTACATAGCACTTAGTGTATAAGCAAACACTTGTTCTGTGAGTAAACTCTAACTTAGAGGTGTGTGTGTTTATTTCTGTCAACAGGGTTGAGTCTAGTGCAGCGCCTGAGGCCGGACTTCAAGCGGAAGTACTCCTCTATGTTTGA
GCTGGTCACTTAGATCTCTGTCTTCATCTTCTTGTTAACAGCTTCTGCCCCTTCTGCAGAGTAACCATTAATAATGTATGGAATCCCCCGTTCATTAACTAGTAAATAGTTTACAAGTTTAAACAGATTTATTTTTAATCCCTGGAAAGCCAAATCTGAGTGTTTTAACAGGTGAGGCTGTAGTGCAAACTCATCCCCAAGATCAC
cagtctggctctgtactccaggctggctttgaacttatgaccatcctgcctcaagtctttcCACATGTAAAATTTTCTATTAGTTTGAAATTATTTCAAAAGTAAAAATACGTTTTACACAGATCCATATAAGCAGATGTGAAATGATTTCTAAGACACAGGTGTCGTATATAAGGCATAAATCTTGGTGCAAAACAGTATGTTTA
aaggccgggccagtctgggctacctaagagcctgcctcaaaatgcaaaaCCTCCACAAACTTTCGTATCTGTGCTGTACATATACATGCTTGCACACTGGAGTAAACGGCAGCTGCCCTTTGTTCTGCTTTGTCTCACGGCGCTAAGAATTGAACGAAGCACGCACACACGTTATTGAGTGCTCTGGCCCTGAGCGATGGTCCCTG
ggagctacagttatctactagttggccctttacaggaagtttcccaacttctgGCTTAAGAAAATCCAGAAATCTTGCAAGGAAGGAACTAAGATGTGGAAGTAAAGGACACAAATTTACGTGCTTAACTTTTGGGGTATTTTTTTGGTACCATGTGACAAAATGGCTTCTGGTAATATTGACTTATACGGGACCTGTATTGCTAT
AACGCCAATATGAACCTGAAACTTACAAACTATTCTTTCAAGAAAGGGCTCATGAGTGAGGATGACTGTAGGGGACAGCCAGAGATGGAAACTAAAATACAGTAAACACGCACAGCCTCCCAGCTCCAACCACACAGAAGCAGGAAAACTGGCCTCACCAGGGAGACAATCCATGACTTTTCAGAGGGCTGGGGACACGGTCCAGA
catgcagatctctgtgagatccaggccagcctgttctacacagatttctaggctaaccacacctacatactaagaccctgtgccaaaacgcaaacaagaGAGTAAAACACCTAACAGTTCCAGAGTAAATTTCGAGAACAGTCTGTCATACATGCTCCTGCCACCGAGGCTTCCCAGTGCTTCTGATTCATATCTCAGTGACATCA
ggccagcctgttctacacagatttctaggctaaccacacctacatactaagaccctgtgccaaaacgcaaacaagaGAGTAAAACACCTAACAGTTCCAGAGTAAATTTCGAGAACAGTCTGTCATACATGCTCCTGCCACCGAGGCTTCCCAGTGCTTCTGATTCATATCTCAGTGACATCACAGCAGCCTTTCTCAGAGCTTTG
GAAATCAGGCATATCATTTCAGAACTGTCTAATGTCCCCGACTTTGAATGCCAAGGATCTTGAGCAATGACAGACCTCAGGGTTTAAAGCAGTACGTAAGAGTAAACAGAAAATAGAAACACTTTCACTGACTCCTGCCTTCCAGACATGTCCAACCTGCCCCACGAGTCCCAGGATATTCTCGGCTACAGCCCACACATTTGTAG
AACAGAAAATAGAAACACTTTCACTGACTCCTGCCTTCCAGACATGTCCAACCTGCCCCACGAGTCCCAGGATATTCTCGGCTACAGCCCACACATTTGTAGTAAAAGTGTCATTGTCAGAGTAACACTGTCAGAGGCTGGATACCCTGACATCCACCTGGAGTCCATCAAATCTGACAAACGAAAGTCTTGGTCTGTCTATAAAA
agagggagagagggagagggagacaggaaaagggagacagggagagggggaggggggaggggggagggagagggagaggaagagagagCAAATAAATATGAGTAAAGAAATACACATTCAAGTACTGTTAAGATGAAAATCCATCTCCATTCAGAGGCACATAACCTGAAGGCCCACATTAAGGTAAGGCAATACTCAGTCCTGTG
ttcaaaaagagattcttgttaagaaaGNNNNNNNNNNNNNNNNNNNNNNNNNNNNNNNNNNNNNNNNNNNNNNNNNNAGTTAAGAAAAAGGGAAGGAAAGAGTAAAAAAAGAAAGACAGACAGACACAAGATAAAATCACACTCAAAATTTCACAGTTAGTGGATAGCACTGGAAAAATACTACATTAAGAACCAGGATCAAGAAG
TTCTCAACCACCAAAGAAACTTGTTACTTTGTACGCCGATTAAAAATATCAAAATGCAGTGAACAGGGATTTGCCACTGGGAACCCATGCACTCTTACATAGTAAACTTAATCTTTTTGCATAAATAAGGGGGCTAGGTTGTACACAgctcagcacacacaaagttctgggttccatctcctgtcctctataaagtgggcatggcc
CTCATTTTCCCTCCCCGAGAGCTTTTAAATGAGCCATATCATACCTTTTATTTGTCACGAGCACTTAAGACCCACTGTGCCTTGCCCTTGGTGGGCACCTAGTAAATTCCAAACACTATGCTAAAAAGTCAAAATACAACCACTTCTCAGACCAAGAAGAAAAAGCTGCTGTGGCCACCAGACGGTCTCTTGTGGAGGAGTTAGGA
ccacaggtgcagggcatacccataatatacagacgcacatgccgacaaaccacccatgtacattaataaaaaGTTTAAAGAAAGGAAGTCCTTAAAACTAAGTAAAAAGTGGCTCAGAGATGCTCCGAGGTCAAACTCAGTGTGTCTTGGGAAGGGCCATTTCTAGAAGTCTCAAATCAGTCCCTTAAGAACTGTATCAACCAGAC
gattggggatttagctcagtggtaaagcgcttgcctaggaagcgcaagaccctgggttcggtccccagctccgaaaaagagaaccaaaaaaaaaAAAAAAAGTAAAAACAAAAATTTAATTTTTAAATGTTTAAGGACATGAAAAGATCCTGCTGATTGACTTTTTGTGGTGCAGGGACTGAGGCCAGGCCTTGTGCGTGCCAGGT
ccactgcttcttctgacacctttgggcttcaaacacacgttcagcatacatacagacacacaagcacacacatatacacatGTAGGCAAAGATACTCAAAAGTAAAATAAGTCTAATATGTTAAATCCTTTAAAAAATGGTACAGAAATATGGATATAGTGTGGAAATAGAAAAGTGATCTTGTATTTTATAGATACTAAAAAATG
tcttcttcttgttttctttcctttcctccttttcttcctctcgattttccattttcctcttTCTGGCCACAAGTAAGGTTCAGTTGCTAGTAATGACTGAAGTAAACGCTAGCTCTTCAGATTCCAGTACTAAATCCCTTTTAATTCTGAATTGGTTCCTTTCTGTAAAATGTTTCTGTTAAAAAGAATGGAAGAAGACAGTAATT
tacatagttTTTCATAGTATATTTTGATCGTATTATTTTCCTTCTTCCAACTCCTCCCAGGTCTTTCTTAACTCTTGACCAATGTGTGCATGAGAACACAAGTAAAACCCACAAAAGCAGCAACCCCAAAGCAGAAAGAAGCAAAGCAAAACAGAGTGAACATAAAAATGGAGTCCGTTttggttttgtgttggtcagttactcct
TTGTGGAGCTGCAGTCATAGCATGATTATTTCAAGGGTTCCAGGGGTAGAGGATAGTCCAGACAGCTAGTGCCAGCATACAGGTTCACATCTGACTCAGAAGTAAACTTATTTATTTATTTATTTggtcctttgcagacaaagttgttcttgaacttgcagtgtagctgaggatggtcttgaaatcatgtcttcctgttacctttc
AAGACTTTCCTGTATCTGTTTTCTAGAGTCCGTCTGTCTCTACCAGTGTGTAGGTACATGGTTGCTTTTAGGCTGTTGTTCAAAATAATTTTTAGGAAAGAGTAAAAAATAGCTTTTTACTCTAAAATGTGACAGTCATTTTAAATTAGAAAATGTTTCAGATTGAATTTAAAGAGATCTTGTTgggctggatagatggctcagca
TTGTTTTTGAGTATTCATAGAGTGCCATAAATATCCCAAAGGAACCTGGCAAACTTTTGTATGATCTCAAGTTAGAATCACAGTTTGAAAATTAATGCTTAGTAAAATGAAATGTGTCTGTAACAATCTTTTTAATGTGCTTCACAGCAGGAATATATTAGTTATTTGTTCAGTAATTCAGCAACTTAAAAAACCGCACTCACATT
ATAGAATACTACAGTAGCTACCTGAGCCAAATCATTTAGTGGCTTGCTTGGCTCAACAGTCAAATTTTTGAAGACTGTTTTGAATATCAGGGACTGACTGAGTAAAAATGTTATCCTTTGAGGGTTCTTCTTTCTGTGATCTCATCTTTATGTTAAACtttttctttttctttcttttttttttttttttttttggttcttttttt
AGAAGAATTGTTTTTGTTAACATCTCATTGACTGTATGTAATTATGTGATTTTATAATAAAACTGGAAAATAACATACAAGTATTTGGTGGTGGTGGGGAAGTAAATGTTAGCCCAGTGCTGACATTTCCTCCCACTCCTATGATGGGAAAAATGTGTGTGATTTGTATGTTGAAAATTAAAAACAAACAGGCAGATAAAATTCTA
GCTACTAAAAGAGCGAGAGAAAGAATCAAGACAGAAGACGATTTCAGAACACAGATTGCATAATTGTTTAAACTTTTAGTAATCAATAAGTAGTGGCTAAAGTAAATAGATGGCTTTAGAAATAGTGCAGGATCACAAGACTAATGTTTTAAAAAGTCTGCTATCTGTAACCTTGTCCAGAATTCCAAGATCATCAGATTAGTTCC
TTATGTACAGTTGTTAAGGTTGGTTGGAAACACAACAAAGTGACACCTTTGCTGATTCTGACGTTCTGGTGTCAGCTGTGTTAAATACTGGCCGATGGGAAGTAAAGTGGGCAAGGCCCCTAGGAGTGCTTGCTTTGATTGTGCCCTGAGTACATGTGTACTGTAGGCGTTGCTGTCATTGAGGGCCTCAGTTCTGTTTTGGAAGT
TGAGGGTTAAGAGTAGCCCCAGGATTAAAGGATACAAGGATACAGCTGCGTGTGGTAAAACAACAAGCAACAATAGGTAACACAATGAATAATAATCTGAAGTAAATTCACTCTTCTGGGAGTGGTATGAAACATTAATCCAAGAACAACTCCATGTTTTTGAAGAAACTGAAGTTACAAGGCTCTTTTCTTGGTTTCTTGGAGGT
TTCTAATGCATCCAACTTGTAGGTTAACTTAGGAAGATTTGTCATCACTTTTACATTGGTTTGAAGGCAGGTCAATGAAAGATAAATTTGTCAGTGTGTAAGTAAATTAAGATTGTGTTGTACCTGGCTTTGAAGGTCACATGATCTTTAAATTTCTCTTTTGAAATCTTTATTTAGCTGCTTTCAATCCCCCCCCCCCCCCTATC
TTGTGTTGTACCTGGCTTTGAAGGTCACATGATCTTTAAATTTCTCTTTTGAAATCTTTATTTAGCTGCTTTCAATCCCCCCCCCCCCCCTATCACTATAAGTAAAGCATAAAGGAAAGAGGTTTAGGTTTATGTCAGGGCATTCTAACAATTTTTTTTTGAGTAGAACAttattttttatttaaaattttatatgtatgagtgtt
agacatgtagtgatttaggattgaagggttggaaatagaaggaagcagatttctggtatataaaagtaaatgtaacaagattGAGCAATGACAAATATGAAGTAAAGAGTATATATATAATTCAATAGAGAAGTGAAGTAAACTCAAAAAATAGGCTGGAGAAGACTTACGTGTTTGTGTCATTTATTTTGAGGCATCACTAGAGG
agaaggaagcagatttctggtatataaaagtaaatgtaacaagattGAGCAATGACAAATATGAAGTAAAGAGTATATATATAATTCAATAGAGAAGTGAAGTAAACTCAAAAAATAGGCTGGAGAAGACTTACGTGTTTGTGTCATTTATTTTGAGGCATCACTAGAGGAACAGGGAAAACATGTTTGTGATGTGCATAGCACTT
TATAGTAATTCAAACAATCTGAATGTCAGCACAGCACTGATCTCAATGCACTATAGCCACTGATTTTGTTGTTGTTGTTGTGTTTTATATCTCCTAATAAAGTAAAAGTGACCAAGCAGGCCTCCTCTCCTTCCACACATTCCAGGTTTCTAGGAAACAGCTCTTCTTTCCTTTAATGGTTGCTTTAGAAAATGTATTAAGTATTA
caacaagagctcttaaccatgggactgtctctctagcccACCCCTTCTGattattactattattatttattattatttttaAGATTTATTTATTTATATGAGTAAACTGTAGCACAGCCTTACATGAATATTAATATGAGCGAGAGCTAATCAGTTACTTCAAAGAAAGAATTGGTCTCATTGATTTCTGAAGCTTACTGCTAGAA
TGGGCTCAAAGAAAATTCTGATGCTTTTAATTCCAGGTAAATGGTAAAATTTCTTATTCATAAATGTAAATGTTTAGAGCAAGAGAGATCTTAAGGAAATAGTAAAATCTTATTTTGTTTGGGGACATTTTAAATAGACATTTCATGTAAGTATTTCAGTTGCTAACTGTTATATTTTGAGATTTAAGAGGCAGAGATTAATTTTA
gagtgctgggagtaaaagTCAGGTAGGGTTCGAGTACTAAGCTAGTTACTAGTTTTTAGAGTTCTAGAAGAACAATGTAACTCAAGAACCATTTTAATAGAGTAAAGGTTTATAACCAAGTTAATTAATGAGTGTTTAGTAGCCCCTCTATGATTAATCTTTTAAAAAACCAGTCTGggggctggggatttagctcagtggtagag
TATTTCTAGGTTAATTTTCACAAAGTTGTTGGAGTTTTACAATCTCTATGTGTGGTACAGAGAAATAACTTTGCTAAGTCAGTTTTGGCCATTTTGTTTTAGTAAATCTTGTCTTTATAATAGTTTATGATGTTTATTATTTCAAAAGCAAACCATATTGCATGATATTTCATTCAGGTCAGTATTGCTAAACTAATATATTTGTG
TAGGCGCTGGGGAATCATTAGTTATATTTTACATATCTGCAGCGTACTCCTGTAGCTGACAGATTACAGTTGTTACAGTTGTTGGGCTATAGATGGTACTAGTAAAAGTTAAATCTAATCATTACTAATTTCTTTTGGTGAAAGACCTTTGAACTTAACACTGTAAGAACACGGAGAAGACTCTCTACTACAATACAGCATGGTTC
ttacttatcataccaatacagtgtaagtggtctgaatagttgttcctgtgcattgtgtagagaacaTTCTGAAATGCACCTGTGGGTTACATGCAGCGTTAGTAAATAGCATTTGGGACTGTGGTTATTGCAAAGGATTAATAATGCTCACCGGTCACTTTTGTAGGTCTTCATACTAGCTGTCCTCTTGTTTGTAAACTTTAGAA
ATTGTGACTAATGGGAGGCTTTTTTGTTTGTTTTAAAATCAATACCCTCTAACCCTTTAACAAGTCGTCTCTGTAACAGAATGAAAGACCAGTTTCTGCTAGTAAACTGAATGCTGTTTTTAGATCTATATGAAATATCAGAGCATATATATTTCTCTAACCAACAAATTTGTACCTTGGATTAAAATGATAAATTGGATGAAATT
AAGTTTCCTTTTTCAGTATCCATTAAAAGACCATATTTGACAACTTCCCCTCAGAAACTGAAAAATTAATCACTAGATACATGGAGCATTCTTGTCCCTTAGTAAATTTAGGGTTGATTTCTTACAAATAAAGTTGGCAACTTAAAAAAGTAACAAATGTTACTTTGTAAGAAAGTGTTTCCCAGAGAAGTATGTAAATGTAGATA
AAAACTAAAATAGGTTTTTTTGGAGGGCTCTGTAGATGTTTAATTGTGACATATTTTAGAAGTCTTTCCTTGAAAAACATTGTGCTAAGATAAATGTTATAGTAAATTAAAAAGTTCCCCAAATAATGTAATGCTGGGTTAAGAGTAAGTGTACTTACTACATTATGCACTTACACCTGTGGCCGAGCCTTAGGTTCTGTGGGGAC
CATGATTTTACTGACCCATATCAATTTCAAAACTGCAGTTTTCTTAAGTATTTAGATGATCTAAGGTATGAGATCTATATTTGTGTATTTTTAAGCAAAGAGTAAAATCAAGAGTGCAAATTATATTGAAACCCCTAATAGTTACTGGGACAATTAGAAAACACTTTGCagctgggtatggtggtgcatgcctgtaatcctaaatc
GACAGTATTTAGTTCCAATTTACTTCATTTGCAATCTTCCCATCCATTTCAGAATTGTTTGAGTAATGAGCAACTAATTAAGCAGCCCATCCTTTGGGAAAGTAAATTTTTGCAAATTCTGTGTCAGCTTTTGCTGACTCTCATGATGCTTCTCTCAGTCCCTTCCTTCCACCAATCAAATATTGTTATTCAGTGTTACATGATAG
TGAACAGCTCAGCTGCACACACACTGCTCGGCTGTTAGGTTCTCGTGGGCATCACCACGCAGGGTTTATTTTCTATTGTCTTTGTCATCTTAAGGATAAAAGTAAAACCACAGAATTAAACTCTGCTTACTTTAAACTAGCATTGCCTAGATCCTAACACTCTGTCCTCAGTCAGGAACAATAACCTGTAAAATCAAATCAGTTAA
CAAAACTCTTAAAGTAAGTAGACACTTTTTTTTTCTATTTTAAAATCCAAGTTTATACTCATTAATTAACATGGAATTTTTGAATATAGATTTATTTCCCAGTAAATGTGTGGTGTGGTCAAATTAAGACACCTAGAGTAATCTGGTTTACTGAATGGCTTTGTTCGTAATGTATTTGTAACATGGCACTTTGCTTAGATACTCCA
ggggatttagctcagtggtagagcgcttacctaggaagcgcaaggccctgggttcggtccccagctccgaaaaaaagaacaaaaaaaaaaAAAAAATTCAAGTAAACATTGGAGATAGTATCCTCATGCCATACTTTGTTTCCTCCACAGTTGTTGCAATATATGATTATACAAAAGACAAGGATGATGAGCTGTCCTTTAAAGAG
CTCCACGTGAAATGAAAGACTAGCTGTATGCTGTAATTTGTATCTAAGTTTTTTAATGAGTGAGATTTGCATTATAAATTTTTCCATTCATAAATACATAAGTAAACCAAAGGATTTTTGTCCTCTCCTTTACTGGTTTGCTTTAATCATGTGTGCTCATGCATATGCATGCACACCCCCAGCCCCTTAAAAAAGATTTATTGCAG
TTCTTTTTGTGTAGTATCttttaattgaattttattcatttattattttattcattttatatCCCACTGTGATGTTATTATCTTTACAGTTTGATAGAAAAGTAAATTTTGATGGATTTTATTAAAATTCAGTTGCCACAGTAGCATAATCATTCCTGAAGTGAAATTTTATTTTGGTATTTTATttttggttttttgagacaggg
ATTCGGAGTCTGCACTCTAGCACCGAGTTGTCTCCAGTCCCTAAAAGCCTTTTCTGTACTATAAAGAAGAAAATGTTTTGTGTTTAGAAAGCAAATATTTAGTAAATATTCCAAGACAGCAATGGCAGACTTTATACCAGGTAGATTGAAACTATTGTATTCATTGTACTATTTTTAATTTTATTTTTACGTttttatattttaag
AAGGTCTTATTGGGTATGTTGCCTAGGGTGCACTTGTGTGCATTCTTATGTTTTTAACAACTTCTAAAAAATTTTTCTATTTGGGTATAAGTTTAAAATTAGTAAAAATACCCATTACATTTAATCTTATCCAACCAcccacccactaatctatccacccacccacccatccatctattcaaccatccatccattgtgtggtgcag
ATATTTTTCTCATATGAGACTATTTAAAATGTATGCCACCATTTTGGCCAGAAATCAGTACATTTTAATTTAATGTTTGATGTGTAAAAATAAAACATGCAGTAAAAATTTATAAAACAACTTTTAATTTAGAGGGCTTTTTGATTtttttttttttaaagatagattctcactgttttctccttggctggcctggaactcattgt
TTGCTCCATTTATGCATTAAGTGGTTGCTTAGATTTAAGGTAAGAGATTCCAGGGCTGGATTTCCATTCTGTGTTCTTATGTAGAATATTACATATGGGGAGTAAAGAGATATTTTGCATTTGGCCTTTTAGAACCAACAAATTAGTCCtatttatttattatttaggtctggcaactttgttgtatgtccttatgctccctgaga
ATTGCAAGTTATTTTTTGGTGGAGATTTACAGATAAAAAACTATTCATAATAAAATGTTAGTATATCACCATGCCATTACAAACCGAAATAAAATAATTTAGTAAAATTTACTAAAAGCTTCTTTAGATAGGTATTAAGCCCTTACATTTATAGGGAATTTACTTAAATTCTTTTTATAAGATAGATTTTATAAATAGGTATCAAA
taacgccctcttctggcttctggaaatctgtatgcacacttgcacactgcatgcacacataaaCTCTTTCAGGCTTCAACACGTGTAAAAAAAAATCTTTAGTAAAAAAAAAACCCAGCAAGAGAagtcaggtgtgttggcacacccttttacccagcactcaggaggtagaggcagcccttgctggctcttgagtttcatgccag
GTATTTTTTTTAAATGAAGATAAATATTTGAAACAGAGAGTAACATGTGAACAAAGAATTTACTGAGAAAAATGGGGTAAAGTCTGTGATACATTTGTCCAGTAAAAAGGCATAAACATTAGCATTACTTTATTCTGTTAAATATTTGTCAACTTAGTATGGTGTCAACTTCTGCATAGTTTTGAAAACTTAACATTAGAACTATT
GTTATACTGGAGACTTGGCATTGGGATACATTCTGTCTATACCAGAGGTGTACATTTTAATTAATTGTGCTTTTAAAACATAGTCAAATGATTAAAAGAAAGTAAAAATGTTAACTAGTTTTTGATGTAGATGTTACTTTCCCAAACGTAATATTTTGATTTTCCTACTTTTGTGCTTTAATACAGTATCAGCAGAGTAGTAGCTA
TAAGCCTGTGTGAGCTCCTGATTTAGGGGACAAATCATTTCATATCTCATAAGCATTGAATTTATGGAGTGGAAAATTTATGCTGTGGCTGCTACCTGTTAGTAAAACCTTAATTATGTTCTTTAGAAACTTGCAAAAGAAAAAAATGACTTTCTTTTTATCTGTTATCTCATTTGATTCACATATAGAAAATAAAATTGGTGATA
gtgttaggcaagtgctctaATGTTAGTGTTAGGCTTGTATCTCTAATGCACTAAAGATTTCATATTTCAATCAGATTCATATATGCCAAATATATTTTAAAGTAAAATTAAATCATTAGGTAGGGATTTTAATCTTAAGTATTTTACACACTCAAGGAACTAAGGTGAATTGGAATTCTTGGGGCTATGAGAAGTAGCTCAGTTGT
ataggatctgatgccctcttctggtgtgtctgaagacagttacagtgtactcacataaaataagtaaatctaaaaaacaaaGTTACCCTCTCTCCCCAAAAGTAAAATTGCACATTAGTTTGATATACAGTGTCATCAGGCCACAGTAGCTCTGTGTACCTCTCAAGTACACAGATAAAGGGTGGATGATACCACTCCTGGGCTGA
CATAAAAGCAAATGCAAAAAACCCCAAAAAGCTCTTCAAGGGAAAGATTAAGTGAACTAATGTATTATGCAACACTAGCTGTATAGCTGGCGTACACACAAGTAAAACAGTAACTTGTGGCAGTCTTTTTCAGCTGGCTCTGAGGCTGTTACAGAGAAGGTGAAAATTAACAGTATATGTATCTTGTGTAATTTTATAACACAATT
ACCAAGGTCTTACTTGGAAAAGGGTGAGTAAGTGTCAGGAGGGCTTTTGAAGGGAGGGAAGGCGTCTACACATAGAAATGAGACCTGCTACTTATTTACAAGTAAAGTGTTATTTACTTGTATTATCTCTTCTGTTTTGGTTTTTTAGTTAGTTTACAGGGTTTATGGTTTTGAAGTTTATTGGTACATTTTTATGTTTATCTCAT
GTCAAATTCAACTCTGGTCACCTCAGGACAGATTGTAGATAAGTTTCAAATTGTTAAAAGATTTTACTTGCTTTATCATAAGCCTTCCAGTTTCCATGTAAGTAAAATCATCTCACCTCATACAAGACTTACTAAAGTAAAGTATATGGAGGTTGTAACTTGGTTACCTTTTGATTTCTAGTAGCTCACCAACCAGTTAAAGGCAG
TAGATAAGTTTCAAATTGTTAAAAGATTTTACTTGCTTTATCATAAGCCTTCCAGTTTCCATGTAAGTAAAATCATCTCACCTCATACAAGACTTACTAAAGTAAAGTATATGGAGGTTGTAACTTGGTTACCTTTTGATTTCTAGTAGCTCACCAACCAGTTAAAGGCAGTTTATTGGCAGGCGTGTCTGCTGATGCTCTTGTAT
GTCATCAAGAAGAACGATGATGGTTGGTATGAGGGAGTTATGAATGGAGTGACTGGGCTCTTCCCTGGGAATTACGTTGAGTCCATCATGCATTATTCGGAGTAAAGCCCAGCACAGCCGTGCTTCTTGTTCAGGTCAGGTATTCCCAGATTAGCTAGAGGCCCTGGGAATTCCCTCCCAGGAAATAGATGAAGCATACAAATGAT
TAAGGATGACAAAATGTGAGTCTCCAAACATTCCCAGGGTTGTTACCAGCTTTGATTTCTAATGCACTGCCTGCATGAGACTGCATTGCTGATAGCAGCCAGTAAAACCGATGTGAAATGTGGTAGGTACTTCAAGTACTGAGGTGAGCTTGCTGGACACAAAGGTTCCTAAGGAGCTCCAGCCTTGAGGCACTGTTTCAGAGTAG
TTTTCTTCTCTCAGCTATAGAAAAATAAGTATCCTCCTGATTTGAAGTGATTAGACTTTAAAGTAGCACTCCTCGTAATAGTCTGAACCTTGTGAGTCAGAGTAAAGAGTTTACTGGAAAAGACTAATAGGATAAAATACTTACCCAGTCACACTGATGAAAACCAGTCTGTATTTGAAACAATTGGCATCCCCTCATCTACTGAA
GGAGCTCAGCACCACTGGAGGGCGGAAGACACAGCTGTGGCACTCCTCACGGCTCGGCCTTGTCATCGATATCATGATGACCCCTGTCACCGTCAGTAGAAGTAAAAGTCTCTCTCCCTGAACCCAGAGGGTCAAGGGCTGGAATGACCCTGCCTTCCTCATCCTGAAGCCTGTTAAAGCTGTGGAGCCCTCCACTGTCAGCAGAA
TTTTGCTTTATTTGTTAAAGAAAAGAACAAACAGGAGTTTAAAATAAGCCAGAAACAAACCAGAAAGACTGTGGTGATGGAGGAGAGATGGAGGTGTGGCAGTAAAGAGTGAAGGAAGTAGAAGGGGAGTCCCCTGGCCAGGACTGGCCAGGATCTGGCCCTTACCCCAGACGTCCGACTTGATGGAGAACTTGTTATAGGCCAGG
GAGGTCAATGCTGCACAATCCAACTGGTTTTGGCAAAGTTCCTCTTCAGTGGTATTCTCTAACACTCAAACCTTTCTGTTCTAAAGCAATGCACCAACACAGTAAAGCACACAGGCTCATCACCTCAGAAATCTCCTTTGCTTTCCTACCCTTATCTAGAGACCCATGATCTCAAGGCAGAGTTACCCAAAAGCTCCTTCCTGCTG
cttcctaggcaagcgctctaccactgagctaaatccccaaccccCCTCAAAGTCAATTTTAAGATGACTGTGTAAAATGTGCTACATCGTAAGGGGCTGGAGTAAACATTGGAGCGCTATAGACTCAGACGGGAGGTTCAAGTCCAGTTACTCCCTGGTGAGCACTAGCTAATGACCCATGATGAGAGACCACATAACCCCAGGGA
GTGAAGAGTTGGGAGGGAGGAGGGGTGGGGAAGCAGGTTAGGTATTGAAAAGTCTTCAATTCTTTACAATTCAAAACAGGAGAAGTCCAAGCTGTTCTGAAGTAAACTTTACATTTCTAGCCCTATCTTGACTCTTACGTGGAAGAGGCAGAAAAGCCAGGGCGTCGCACATCTGTGAGCTCTGCCCTTCTGAAGAAAGCAGCAGT
AAAGATCAAGAGAACAACTTAGGCTAAGGAGACCCTGTCTTAGAAAACAAAACAAAAATCTCATATACTATATATATACATGACTTTACTATATTTTATAAGTAAAGGGTATAAACCTATTTGGTCAAAAAAAAACCTgggttggggatttagcttagcggtagagtgcttgcctagcaagcgcaaggccctgggtttggtcccca
GTCTCCAACATCTAGACATGCAGGAGGGCAGGAGACACACGACACCTTAACAACACCTGAGGCAGGTCACAGAGAAAGACTTCTGCCTTTAACATTTTCCAGTAAAGAAGGAACACATTTCAAAGTTTGCTTCAAAAGTTTCATCCCAAGGCTGTGCTTCAAGATAAGAATGAAAAGTTAggggttggggatttagctcagtagta
CAGTGTGCTGTCACCCTCAGTCACCTGGAGATGACAGGCTTAGGCTGCAGCTGCATTCGCCTGCAGCTTTGTGTTTCTGTAGGAAGCAAACCAAACTAACAGTAAAGTCCAAGTCAAAATGAGCTGTCTGCATGCAGCCTGCAGACCCCAGTTGTTGCTATCTAGAACATAGCCTGAAAGTTCTAAACAGTCCTGAGCATCAGAAG
acatcaattcaggcaTCAATTCATCAATGTAGGCACACCCATATACATATATGAATGAATGAAACTTTATAGGCTTCTCAATTTTCATTTAAAGTAATAAAGTAAAgaaccagagagatgatttagcaattgagaacatttgctgtgttctcaagcaaatggaccttgagttggttcccaaaacccccatcaagcaactcccaatt
ATAGAGCAGCATGGgtgtgtgtgtgtgtgtgtgtgtgtgtgtgtgtgtgtgtTTGAGACTGTATCTCAATAACCCTAAAACCTTGAAAGGAAATGCAGTAAGTAAAGACCGGGGACAGTTCAGGTTTCCAAACTGAATGTCTACTGTGCTTTCACAAGGAAGGAAGTTACATGCTATAAAAGTTAAACAACAACTGGTTGGGCGGC
AGTGGTAACTCTGTGCCACCAGAATGACCTTCAGTTCCTCCTTCTATTAAGAAGTAATTCCCAATCTGTCACTGTTACCACAGATATCAGAGGAATAGTTAGTAAAACAGATCAAAAACCTGTAAAAACAGATCCTTTTAATACACACCCACAAACTTACGGTTTAAAAGTAGAAATGTCCAAAAGTAGATGGTGGCgggttggaa
CTCAGTATACAGACTCCATAAGTTACCACTCACACGTATATTTACAATGCCCACTTAAGGAAAGGCATCAGTCAGCCCCTTCTCATAGCCAAGAGACTGAAGTAAAACTCCCAAGAGAGATGAGTCTTCCCTTTGAGGTCGCTACTTCTCAACTTCTCCACAAACTTCCATCAACCTCCTCCCCTCCATCCAACCTTCCATAACCT
TTCCAGAAGATACCAGGTGAATTACCCACCCCTTTCAACACAGAAAAAAAAGGCCCATGTTGGAGCAGACACTTAATTTGTTGTTGAATTCTTCTGACCCAGTAAATTAAAGGTTTGCTTCACTGTGCAATTTTGAGTTGGGCTGACAGCCACACAAGCTCATAGAACCCAGAAATCACCTGGAGCAAAGCTACCCACAATGCATC
AGGCAATAACTCCTTTCCCAAGCAGGGGACCGATGGGAGTTCCCAGGCTGGTCACAAAGAGCCATCACTAGCTGATGCCTGTGTCCCCTGCTCAACACAAAGTAAACTGTCACTCCACTTGTACTCAACACCTAATCTGCCAAAAAAAAGAACGAAAGAAAGGCAGGCAGGCAGGCAGGTCAGATTTCTTGACACATGAAACTGTA
ATAATAGTAGTTTTGCTTTAATTAGCCTTAATGTTTTTAGATCTCAAAATAAATCTTGACTACATGGGGGGAAAGTGTTGGTTTGTCTCTTTTTAAGATTAGTAAAGGTGAAGGAAGGAACAGACTAGAAGGGAGGGGAAGGGGAAAGAGACAGGATGAACACACATCTTCTCAATATCAGGAATACACTACAGACATTATGAGGA
GCCATTAAAATGTTAAAAGAATGTATGGAACACACaaaaaaaaaaaaaaaaaaaaaccaaaaaacaaaaaaCATTCCATTTCTTCCCTCTCTTACATATGAGTAAACCCTTTTCACCCTGAATGATCCTGGCAAATGTTACCATCTGCTTCCCTACCCCTTGAAAATTCATTACCAactaccaccatcagcatgaccaccaccacc
TTTCCAAGGTAATTAGTTTGAAGTCATGTAACCACAATGCTACCCAAAGTTTCTTGAATCTAAGTCTATGTTGCAGGCTGAGGAACCCTTTCTTTGCAAGAGTAAAACTATAGATAAAAATAATCACAGAGAAGTCAAAAAAGTGCCAGCAGTACCGAAAGTCATTTCAACTCCCTAGCGCGATGGAAACATTGAGCTTCTTTTAT
GCTACAGTGTTCATTTAAATCACATACATATTCTTCCTTTTATATATTTCTATAATAGTTTGAAAGATTTTAAAATGAAAGTAACAATTTACTTGATACAAGTAAAAGTAAggggtnnnnnnnnnnnnnnannnnnnnnnnnnnnannnnnnnnnngcaaggccctgggtttggtccccagctccggggaaaaaaataaacaaaca
TTGTTATAGTAGCTCCTTGATTGATTTAAAGATTGCATTTACTGTGCAAAGACACCTCAATACAGAAAACAAATGTACCATGGAGGAGAGCTTATATAGTAGTAAATagttgggcctgatggcaacatctttaatctcagtaccagggaggcagaggccaacttggtctacacagggagttccaggacagccagagctatatagag
GATCATTTCTCTGCTTTCCACAACACTTGCTTTTTCTCTTCTTATGACTTTATAGTATAAATTTATTCACGTTGATGTCTTCACGATTGGTTTTTCAATTAGTAAATGTTCTCGAATTCTTTGCTGATTTGCTTGCACTTGTTTCTTCCGTACTCTATGTACTTGAGCAGTTGCTGGTGGTGTGTGTTGGCAGGACTCAGGTATAG
tgtgcaggggccatgctagtctgctctgtattgttccagttttagtataggtgctgctgaaaggagcacAGGACTTTTCTATTTATTTACTTGTTGTGTAAGTAAATATATAAAtgtgcgggtatgtgtgttccatggtggaggtcagagtctcaataacttgagggggtgggttctccccgtctaagaggattccagagatcaaa
ttgggttgggtcctcagctctaaaGGTAGGAAGAGCAGAGAGATCTTGCTTTGTCTCCAAACTTGGGAAAAACCCCACAGGCGTTTGCTACCCTTTCTCTAGTAAAGTGCATTTCAGTACATCAGAGAGAGAATGTAAACAAAAACTGAAGCAAGCCCCTTAGCACAAAGAGTAAGTTTAATTTCTGGATAAATGTTTTATTCACT
ATTATTAAAGATTTCCTGCTTTGTTATGATTTCATATTGTATCTAGTACATTTGTAGTTTGTAAGTTTAAAAGACCATTAATAGATATTATGAAAATCTCAGTAAAGGAAATTGTAGTTTAAAATATCGATAGTGATAAGttttgcattttgttttgtggttgtgctggggattgaactcaggtcctcatgtacactaagcaacca
atccgattaagagaagccccttaggtatgccagccgctttggtttttacttaattccagatgtagtcaagACTACCTATCACAAGTAGGTTTTGTTTTTCAGTAAAGACATTAACAATACCTTAAAACTGTTTTCCTCCATggtcatggtggttggtgtggacttgcaatcctgggattgaaggggcagagagaggagggagggtc
ggagctggggaccgaacccagggccttgcgcttcctaagcaagcactctaccactgagataaatccccaaccccCCAGCTGAGCTTTCTTGATTATTTGTAGTAAAGTGTATTTTTCTCAGACTACTACAGCAAGGAAAAAAAAAGCAGTTTTACAGCTTGTGTTTAGAGTAGTTTGCGTTCTCATCTTCATGGGATCACACACCA
atcttctctaatagtgccactccctatgggcaaagcattcaaacacaccagtcttgggggcctgtcctattcaaaccaccacaAATTGTATTTATCACATAGTAAATTTGTCACACTCTTGTTCTTGGTATCTATGTCTTAGATTAAGAGCAGTTTCCCATTTCACCCATGTTCTCAGTCTTTAACAAGGGTAAATGCTTGAGAAG
ATGATCTGTTAGGGAATATTCCTGGCATAAATCTCAACTTTCTAGTCTACTCACATATCTCTTATTATAGTGTGTGGCAAAAGTAGATGCTAATGGATACAGTAAAATTATTGATAGGCACACATTTTAGAACTTCACATAtgtgatggttagtattgtcaacttgacacataaaaggcaagagaaattgtctgcattaaagttag
TAGTTAAGCTTTCAAGTTACAACCGTACAAGCTACTTACATGGAAGCACTATCAGTAGCTGAAGAGAAGGATAAAAAGGAATGTAAGAATCCATCCTCCTAGTAAAAAGCTGTTTTGTGGATCTTTTTTTGCAGTGGGTTCAAAGAGTGAACAATGATTGTGAGTAACTATACTCAGATTTACTTTTTGTCAAAGCCCTGAATCTT
CAAGCACTACCTACCACTCACTTATGTTCACAGGGGATTCGGTACAGGGCTGTTCACAGATAAACTTCTTGTGCTTCAGACTTACCTGTGATAGGTACTCAGTAAAATGGAGCTTCTATTACTATATATCCTTGCTAAACATAACTAGAAATAGTTCTTTCAGGCATGGCTTTAAAGCATCatttaaataattataatcatattta
CTAGCTTAGAAGGGTTTCTTAACTTTACCATCCATATTTCAGGTCATTACCATGTTAGCCGGGTGTGAAGGACACTCCTGTCATCCTAGCACTGCCTGGGAGTAAATGCCACCCTCCATTTCATAGCAAGCTTGAGACTGAGGCCAGTGTGGGCCATTTGAGACTAACTCAACCCACCTCCATAAAGCTGCAAGTCATTACCCCAG
AAGGGCTGAGCTTTTCCTCACCTGCCTTGGCCTGGTATTTCCTGTGTCCTGTACTATCGATTGGTGTGACTTCCTTTTGTTCTCTAGCATTAATAGCAGGAGTAAATTCTATAGAAAAGCTTGTATCTCTTGGAATAAGAGCATCATGCACgggttggggatttagctcagcggtaaagcgcttgcctagcgagcgcaaggccctg
