# Supplementary material for: Poly(A)-DG: A deep-learning-based domain generalization method to identify cross-species Poly(A) signal without prior knowledge from target species
Source: PLoS Comput Biol. 2020 Nov 5;16(11):e1008297. doi: 10.1371/journal.pcbi.1008297 (PMC7671507; doi:10.1371/journal.pcbi.1008297)
Supplement: S3 File — The pseudo Poly(A) signal datasets used in experiments. (ZIP) [file pcbi.1008297.s004.zip › negative/CATAAA.txt]

GGAATGGATAGAGTAAGAGAAAGGGTTCATAATACTATTCTGGGCCAGGTGGATCCCAAGAACTCTATGGAAATTACTATTCACAAGCCTCTGGGGACGTCATAAATGTCTCCACTTGACAGAGGACTGATTTAAGGCTAAGAGATAGCAAGTCATGTGGATGGAAGCTTCTCCATTTACTTCCCTGCACTGTCTCCTGACCCCAT
GGAAATTTTATGTGCATTGATATTCACAATCATGTGAACACATCCCAGGCTTGCTTGTTCTACTGGGGATTATTTTCTAGCAATACTGAGAGGACATAGTCATAAAGATATGATAGCTCCCTGGTTTGCAGAGTGTTCTACGTCAATAAATAATATGTCTAGTGAGAATTAGCACTCGACAGTTTAACCAGACTATCTAAATAAGC
TCAGTTCCAAAGAGGCTCTAGAAGAAAGCAGCCCTAAAACAAACTGAACCATTCCGTTACTGTAGAAGAATGCAGTGAGAGAAATGGAGGTATAGACAATCATAAAATCTCCTAATAGACTGTTGGGAGAGTGTGAAGCATCACAGACAGACGCAATTGCTTTCTGTTTGTAGCAGTGTTAATAATCTTCCCTTTGGCTGTTTTAC
CTCCCACATGCTAGGCACTTTGGTGAGCCGATTTAAGCCTTCTGCAAAATAGATACGATTACTATATCATTTCTCCAATCAAGAAATTAAAGCTTAGGAACATAAAGCAACCAGAACAAGCCATGCCACATGCCTCAGCTTGCAAACTAAGAGCAGATGGGTGATTCTAAAAGGTATTGCAGCTTAGGAAACTGATATCTCTTTAC
aaatatatatgcttgaaaaatactcataaatataaaatTTAAATTAAAAACAACCTGTAATGTCTACAAACTCATTTTCATTTACCTTTCAGAGATAACACATAAAATTAAATATGTTCCATAATAACAATACTCTTTATTATCTCAGAATTTCAAAGAATGAGATAAAGCCCGATAATATCTGGTACTGACATAGCAGAAAGAAA
TGGAATAATTTGAAAAATTAGTAATTGTAAAAATTGATGATTATTCAGCTGTGGAAATGCTGAATTAGGATATTTGCAGTAAAATGGATAAGGAAGGGAACATAAAGAGAAACGCTTATTCTTATTTATATGTGAATCGCAGCCTGTAACGTGGACATACATAGAAGCAGACAGGTGGGTATAATAGCATTTAAAAAGGAGGCCAC
GGGTATAATAGCATTTAAAAAGGAGGCCACGGAAGGGTGAGAGTAGAGGGTAAGGAAGGACAGATTGCAGGCACAAGGACACACATGTCACGAAAGAAGACATAAAGGCAATTGTTCCTACAGCTTCCACTGTCAGAGTTGTTTTCTTTTATGGATGGCGGATAAACATATAAAGATATAATTGATGGGGACGTGTGAAGCACGAA
TTTAATGTTGAAAGAACAGCAGTCATGTTTGAATGTCTTCATTTCATTGTTTCTTATCTTCCCGTCGTGCTGTCTAAGAGATTTTTGTTTCTAGGCTAGTCATAAAAGAAAGGAGAAATAAACAGCACTGGCCACCAGGGCTTCATTTGCCCTTGTGTATAGACATCCACAGTCACCATCGCAAGTCTTTGAGCATATACCTACTC
CATATTTAAACTTACCTGTGATTTTTTTTCTACTAGTTTTCTGATTTGTTATATATTTGTGTGGTTCTCATCAAAGATGTGATATGTTCACACACAGTTTCATAAACTTCCATAATTTTCCATTCTTCAAAGGGCTTTCTGTAATAAAAACAACTATTCCTTTCACTTCTCTACATTCATTCTAttatttatttatttattattta
ATTCCAATCTTTCCTCAACTTCAAGGGAAGCAGAGATCTTGAAGAACAGTTTCTAGGTCCTGCTGAATCAAATGGAAATGGGTATTACAGATGTAAAAATCATAAATGCGTAGAAAAGAAATCATGTCCATATAAGCTCAGTTTTAATCACTTTGTCATTGAGAAACATATGCTCTTGTCTCTCTCATGATATGGCATGTGCAGAA
ATTTGTTGTAAAGGTAGTCTTTCTTTTTAAAATGAGATGTTTTTTCTTTTCTCTTTTAGTCAATTCTCTAAATTTTATAAATATTTTGGTCAAATTCTTCCATAAATATTGTTAAAAAAAGAAAGTGACTTTATCAATTCTTTTCATTTTTGGATTTCGTTAGGCCTGAAACATTTGTTCAGGGGAAGTGACCGTGAAAAGATATT
TTCTACCTTTGTGAAGAATATTCTCCTTGGAAAACAAAAACGAGAAAGAAAAAAATGCAGCAACAATCAAACTCAGGTGCTGAGAGCCTTGGGTTTGATACATAAACCAGGTTCACATGACAAAATGGCAGGTGACCTCCTTCAGACATGATGCCACTGAAGATTTAAGAGATGGAAACAAGCAAACCTGTCAAGGATGCGAGAAG
GCCATTCTTTTTACATTACGGCatatatataatctatatatacatacatatatatgtatTTGTGTGTTTGCTTAATATTATTTACAAATTAGAATAAAAGCATAAAATTCCATATCCTATTTGGATACCCAATTTGCTTCCCTTTTGAAAGGAAACCCAAAGTAAGATAACTACGTCCTTTTAGTTAGATGTatcaaactgtcaag
TGAAATTGGGAAGAAAGTAAGCATAGTAGCCCAGAGAGCAAATGGTTAATTAGCCTGAGAATAAAATAAGCAAAAAAAAAGGTTTGAGTAATAAATTTGTCATAAATCTCACTTGATTGAGACCCATGAGATCTTCAGTATAGTGTGTTCTGCAATAAGTTGAACTGCTAGGGTTTTAGACAGTTTATGTAATTTCTCTGAGCCCT
GATTGAGACCCATGAGATCTTCAGTATAGTGTGTTCTGCAATAAGTTGAACTGCTAGGGTTTTAGACAGTTTATGTAATTTCTCTGAGCCCTGTTTTTCCCATAAAATAAGTATATATGGGCAAATACTGTATGAACCGTGGAAACCAATGTTGTAACTAAAAGCCTGGTCTTGGGATCCCCTTGTCTTTGCCATTAATACTATGT
cAACAGAAGTTAATTTTGACTAGTTTAACAGAAAAATCTTGTGTTTAAAAAGTATCGTATCTTAAAATTTTTAGTTTTTAATTCAGTATTTTGAGAATTTCATAAATGAGAACCATATTGACATCATTCTATCCTTTTCTTTCCCCCTCTCATGTCTCTCTCTCTCtctccttcttctttttcttcttcttctttttcttcttttt
AAATTATCTGGTTTTATGCAGGGTCAAGAAGGTGGTAGCCATAATTTCATTAAGAAAAACTTGAAATATCTGAGGAGGAGGAAATTCCAAACACTCTTGACATAAACCAAGTTATGAGGCAGCCTTGGCATGCAATGCACAAAAAAGAAACAGGGTTTGTAGCTAGAATTGAGTCTTTTATTTTTAATTGGACAGCTAGAAGTTTT
GTAAACATATCTTTGAATAATTTCTATTGTTCAGCACTTGCAAATGTCAGCTATGCTTATCTTGAGCAAACTTTTGAAGCAGAGAAGTGCTGCCTTGAGGCATAAATGGATCTTTAATTTTTATCTTCTAGATAATCAACTATTTTTACTTGACAATCTCAATTCCCCCAAATAGTCCTTAACTGAAATGATTTTTTAAATGAGAA
CTCAGAATTAGCAGCTAAATCACTGCAAATCCGATGTATCTAACAGTACAGAGCAGCCAGTGATAAGATATTGCTCCAATTTGATCTCTTACTATGACTTCATAAAGAACAGCATTTCATATAAGAAATTATGGATGCTTGTCATGGCTTAAATATGTATCCATATGCATTGACATGAATAAAATTTTCTTCTATAAGTAGAATTA
ACCAGAGCTAGTTAGGACAATGTGCATCTTACCTTTCCCGTGCATGGAAGGAAGATGGTTTGTATAAATTACTTCTTAAAGAACAATATCATTCATCACCCATAAATTGAAAATTCCTTATTGATTGTGGCAATTTCACTTGCTTGCTTTCTTTAACATTATTTTTTTGTTCTTTTCACTATATTTTAATCTGGTGTCTTGCTTAC
AGCACGGAGAAGTTAAGAGAACGACTCAGAAGGCATGGGCAAATCTACCAGGAAACTGTGCTTCTGATGACAAATGCATTTTTGGGTCCCCAAGACAGTACATAAATTTCCAGATACTTGTATGACAAAGGTCATTTGCTCAGCCAAAAGTACATTCTGTTAGCGGAGGCTGAAATGCCATTTGTCTATATTTTCTTTATTTAACT
AAAAGTACATTCTGTTAGCGGAGGCTGAAATGCCATTTGTCTATATTTTCTTTATTTAACTCGGCTTTTCCCATGAGTTAGATAATTAATCTAAAGCCGGCATAAAAGAATGCAAGCCATTCCCCATGGATATAAATGCCAAACATGGTAGGGGGCAGTTCAGCAAGTATCACTTGGGCCtgtgtgtgtgtgagtgtgtgtgtgtg
AACCATGAGATCACGGGAGGGTAAAATTGAAGATGTATAACCAATAATATGATTTCATAAGACTGTCTTTCTAAAAATGTCACCTGGGATTAAAATCTTCCATAAATCCTTTCTTAAAGAAACCCTGGGCCGCCTGGGAGGGCGAGCAACAGGGGCAGCCAAGCTTCACTTAAGGGGCAGCGAGTAGGTGCTTCTTTATGACTTGA
tatcactcaatgtctagcacgaaggatatctgacacctgacccACAGGTTGAGAACCAGTGATCTAGTGTGGTAAAAAGCTTTACACTAGGGTCCACGCTCATAAAAACTGTGAGAGATGAGGACAGGTGGAACGGCTCAAAACTCTGAATTTATTTCGGCTTCATATAGTCCTTCTTGACTGCACTTTTGGTTTTTAATGGGGCT
GGATATGATGTCACATGTATAATAGGATGGTAAGCATATAATCTGCTCTATAGATAATTGTGAAGGATACTATTTTTTTTCCTTTTACAGATTTCTCAAGCATAAACTTCCCTCACCCTCACGAGCTCTGCCTTCCCTGATATTTAGTATCATGGCGTGGTTGCATACCAACAGCTGTGAATCCACAGTTACTACAGAAACTGAAA
TATAATATCCTTGTTTTCAGCCGAAACATTCCCAGCAATTCTGGGGCACTTCTTAGGCCAGTGGCACAACGCTCAGGGCTCTATAATGTTGCGTGTGATGCATAAAAGAATATGAACAACTGGCAGATATCGAACCTGTGGAGAGAGAGAAAAAACATATCCACAAATTTCTTCTCCAGTGCAACAATATAATGTATCACGACTGT
GAAGCTTTCCATAAGCAAAGTCTGAATATTGCTGCTCAAAACAAAAGTGTAATTATTTCAATATTAGCAAGAACTTGAGAACACCCAAAGCCATTATCAACATAAATGCTACATAATTCACATGACTGATGGGGTATATGGAAATTGATTGATAATATGTTGGCTCTGTGTGTTTACTGAGAGACCAGCTCTTGTATCCTTGACAC
ATACTGAGTGGGCAAACATATGTCTAAAAGATAACGCTAAGCATCTCTGCACAACTACTTCTTTAACCTCTTATCATCAGTATGTATAGCGGTCTTTCTACATAAAAATAGGGTAAGTTGTTTTCTGGAtttttttttcatctttattaacttgggtatttcttatttatatttctattgttattccctttcccggtttccggggc
ctggAATTGTCTCTGCCAGCAATCCTTGGTCTCTCAGGCAGTCCTCAATTAGGTCCTCCTGCAAGAGAGACTTTCGTGGTTGCTCAGCCTCTGGCATTTACATAAAGGTGCCATCACCACTCCTCCTACAGGAGCTGAAGAATTAGTAGAAAACCAAAATGAGAGCTAGCTGTGGAGAGCAGACCCCTTGGAAAAGAACACTGACC
ATCATAGAAATGATACTAGTTCAAAAACAATGTTTAAGGTAGCTTTCTCTTGATAAACATGCCTGAATGTAGATGTTATCTACTGAGAAAGACCAGCAATCATAAATGCTAAATAATAAATACACTGGAATAGTCCCAGTAGAAAAAATGCTCAAGTTATTTGCGTTTttaaggaaggaaggctttgtttggcttaaattttaaga
TTGGAGGTAGGAATTGCCAACCAGTAGGGATCAAGAGGTGCCCTGCCCAACCGGCAGCTGCAGAGAACATGCTTCTCCGTGTGTTTGTTTGTTCAACTGGCATAAATGGGCAGACAGCCATCTGACAGGAAAAGCTGACTGACATTACTCAGGAACTTAGAGCATGCTTACAAACTATGGGAGATGTTACTAAGTGCTTTTTAATA
ATAAAAACAGGTTCTCGTAAAAATAACTAAAAGTGGCACATTGCCAACCGAATTAAAAAAAAAAAATCACCACTGCTGTGAATGCCTTTTAATGTTTATCCATAAATAATAAATACTGCCCCCAAAAGAtggaaagatggctaagtagttaaaaacgtttgatgctcttgaaaggacacagtcagattcccaacagcagccataga
TTCACATCAAAGACCTGATCAGTAGAAGATATCAGCTTCTGGATTTTTACCTCCAGGCTGCATTTGTATACTTTAGGAACCATCTTTACTTTAGAAGAGTCATAAAATTATATGAGTTCCCAGGAATCCCATCTGCTAACAAAGTGATAGATCAATTCACAAATATGCCCGTGTAGGCTTCTATGTAGAAGCTTTTTACAACAAAC
GTTTCACCATACATACTCGCTTGCTTTAAGCAATATGCTAATTTTTAGTATTGTTAAGAGAAAGCAATGTGCCAAAGAGGGAGGAAATCTGAATTCCTTTCATAAAATTTTCTCTGCCTCCTCCTCCAGGATACGCTGTCCCCAGTGCCACCGCTCCTGTGTCTACAGCCCAGCTCAAGCAAGCAGTGACACTTGGACAAGACTTA
AAACAACAACAATGATGACGACAATGAGGATGACAGAAACAGCAGGCAGTAGAGAAGGGAAGAAATGTGACTTTTAAAATTAAAATTCCTTTTTAAAGTTCATAAAGAAAGCTAGTTTAAAGTTAGCCATAAGCCACCACTGGTAGTTGACAGGCTACCTCAGACTCTTTTAAGAGTAAAAATTGTAGAAATCAACCTGAGCAAGA
TTGCTTGGCTGAGTTCAGTATTAACAATAGCTTGATTTAGAACCTGATATGATGTCGACTGTGGCTCCTCAATCTTACCCTTGTCCCATGGGAGACACTTCATAAAGTCTGACTACTCTCCAGAAGGCTGGCCATCTAGGACGAGAAGCAACAACATTTACAAATCAAACCGAGATGCAAATGGCACCTGTATGAAAACTCTGCTT
AGACCTTTGCTTTTAATCCTCAGGTGCTCCTGGTGGATGGGAGAGGCACCCCTATTCCGTATGAAACGATCTTCATTGGGGCGGATGAAGCAAACCTGTACATAAATACAACCACTGATAAGCACGGCCTGGCGAGGTTCTCCATCAACACCGATGACATCATGGGCACGTCCCTAACTGTCAGGGTGAGTGTGGAGAGAGGTTAG
CTTTATCAAATAGTTTCTTTTGTTCTATTATATTTTACTTGGGTTACTTCAAATGTTGATAGGGCCATGAGGATACGGTAGCTATTTTACATTTTCCAGCCATAAATATTTGTGCACTCTCTTCTCAACATGAAAGACATTTTAGAATTGTGTGAACTGAGAGGAGGAAGAGCTTGGGGTGTTTTCTGCTTACCAGGTTCTGTAAT
GATGCCTTCTTCCTCTCTGTGGTGGAATGTTAGGAAGGTACACAGCCAGTTTAAAGGTCACAAGAAGCTCAAACAAAAATGCTTAGACCTTTATGTATTCCATAAAGCCAGAGCTAACAAGCACACTTATATCAGAGGTAAAAGACTGAAACTTCAAAATGGCCAGTTCAGAAGCATCTCTAGAGACCATTACAATTGTCTAACAG
AGAAATGCTTGAGTAATGCAAGACCTATTGAAACTGTAGTGACACTGAGGAAGGGGGAAGAGAATGAACAAAATATATTACATGAAATTCTCAAAGAAGACATAAAAGCATGAAATAAAGCAACTGTAGTTTGCTGTAGATTAATAATTTTGAACTTTGACACTTTGCTTAGTGAGGAAGAAGATGTGTTCTCCTGTATACCCCGT
AGAACTAAAATGCTTGAATGACATAATGAAAACTTACACCATTGTCCATAACTGCTCAGCAGTCTATTCTAATTGTAGTTTGCTCAAAGACTCACGTTTTCATAAAGCATACAAACAACTGGAATATGTTTTTGCTACAGTATTTATGAAGGCTTACAAAATAAATAATGTATTTTTTTACTTCTATAAAAAATATAAGTATAggg
ttgattttcttttgagattctcatttgattttgatatctcagtgtggctggtctcTCCTTCCATTTTTGGATATCTCTGAAAGGCTGATATTAATTTTTCCATAAATTAGAGCAATGGATGAATGAAGCAATCtagtcagaggagatacacaaaatgattttgtgcttttgaaagctgccgatactttttttcttgatccagcatt
CCAAGGCACAAGAGCGAACTCAGTTAGGGTCTAATGATCTTTAGGATGTCAACTCTTCTAATGTTGAGTAATGCACAGCCCATAATAAGATTCACAATAACATAAACATTAGGTACTGTAATAATTATAGTTTATATATGTATATTTCACAAGTTTTCatctacctattatcaattcatccatctctctgtctgtcatctctctct
ATCATACTTACCTTGGGAGAGGATGGATTCATTTAGAGGGGAAAGAATTAAGGATAGAATGATGCAAAATTTTAGTTTTGCATTCCTAAGTAAAAGCAAACATAAAGTTACTGCATGTAACATGGACATGTGACGATACTGTCATCAATACGTAGCAAGAAACCTTCCAAAGGTCAAGAACCATCCCATGTTGTTTCATCTTCTCA
GAAAATACAACGCACATATCCAGTGAACTTGTCTTTCTTCTTTGCTAGTGTCATTTAATGTTCTTAATACATTGAGAAATATTTCAGTTGTTGCAAAAGGCATAAAGAATAATTAGAAAATACCAGAGTAACTCATTCCCAGTGTAAAAACTAAAGTATTCTCAGTGCATAAAAAAACTCATGTGTCATTTACACCTCTAGAGATT
TACATTGAGAAATATTTCAGTTGTTGCAAAAGGCATAAAGAATAATTAGAAAATACCAGAGTAACTCATTCCCAGTGTAAAAACTAAAGTATTCTCAGTGCATAAAAAAACTCATGTGTCATTTACACCTCTAGAGATTAACATTATCTTAAATTCATTATCATGATTTCTACTTATATGTATATATGCGATATATATCTATGTAT
TTACACCTCTAGAGATTAACATTATCTTAAATTCATTATCATGATTTCTACTTATATGTATATATGCGATATATATCTATGTATTTCTTGCATATGTATCCATAAATAATATTTTAAGTTTTTAAAGTGTCTAGCTTTATGTATGTAGTATCATACCCATTGATATCTCACAGCTTGTTTTCCTCTTGATTTTTAGGTGTAAGATT
ATATTAGTCATTTAAGAAGTAATTTTTGGCAATATTCCATTTACTCTGGGTGTTTTCTATACCAAGCACAATATTGTCAGCTGATAAAAAATCTCTGACCCATAAAACCACAATTAATTTCAACATGAAAAGTTCCAGGATGTCACTTAGCCCCTTTTGATTTCCAGGTGTCAAATCAGACGGTGAACTTGTCCTTCACGGTTCAG
ACCAGAGTTCAAAACCTGGGCCGCACACCTGCTCTATACGATGAGGTGCTTACAGACAACAAACAAAAAACCAAAAAACCGCAACCAACCGACAAACCAACATAAACCCTAACCCCGGTCAAATCCCCATGCCCACTCCCTGTCAGCCAGGCCTGCGGCCTCTGAGCTGTGTGAGGAATACCAGCCCAGGTTGAACTGGCTGCCAC
TTTTTCAGACTCTCGGGCAAGCACAGAAGCACTCTCAGCTGAAGGAATGTGCCTCAGGTTAGGTTTGGCACATACGGAAGCACTGGGCTTGTAGTGAGGACATAAAAGAGCTTTTCAGGTCAATGATTAGGAAAGGGGGTCTAGCAACTGGTTAAACTAAGGTGCTTAGCATAGGTgactcagcctgggggtggctttaccaggaa
CAAGGTTCCGGGGCCATGCGGTAGTGTCCCTAGGCAGCCCTTTCATGAGCACCACCACCTGGGACTCAGGGTGTGCCCTGGCAGCTGATTCCACAGAACACATAAACAGAAAGCTGGGGTTGGTCCTGTCGGAGGTCTCTAGGAAGAAGATGTTGCCTGGGGCAGAGACTCTAGGAAAGGCCAGCTGGGGGCAGGGGAAGTCCACT
TCTCTGGGACCCAAGAGGCATGATCTGGCATGTTGGCTATTCATCTGTGAAAAAGGAGCTGTAGGCGAGGTCTGGGCAAGGCCCTTTTTGCTCTTTGGGTCATAAACCTCTGAATGTCTAGGGACCAGAAGCGATGTGTCTCACAGTGTACAGCCAGAGTCTGGCTCATGCAAGGACAGTCAGAAGCAACAACTTTGCCACATAAC
GTCTGCAGGGCGTTGAGGCGGAGCGCGGGATAACCTGGTGCGGGCTTGGTGAGAAGCCCTGCAAGCTGCCGCTGGGAGCGCTGGGAAACGAATCGAGGCTCATAAAATCACGCGGGGTGTCTTCCTTCTCCTGGAGAGCTGCGGAGAAAAGGAAGAGGGGAAAACAACTGTGTGATGCCGGCCGGGCCCGGGGTGGAGAGGCGAGG
GTAATACTGGAGTGAGAGAACCGAGGTCGATGGCTGCAATCACGTTCCTATGTATTTCCTGTTACATCGTGATTATTCATACAGTCCGTTGGTCCAATAGCATAAAAAGAGAGAACAGCATCTCGAAATTCATCTCATTCCATGTTCAGAGACAAGAGGCGTAACCATTCTCCCCGTTATTTTCTGGAGGCAAGTCCTGTGTGCAG
aaagaaagaaagaaagagaagaacactgactgctcctccagaggtcctgagttcaattcccagcaaccacatggtggctcacaaccaGTGTACTCACATACATAAAATAAAATAAATAAATCTTgagagagagagagagagagagTTCCTGTCAGTGAGTCAGGAAGTTGATGGCTACCCATCTCATGAAAAGGAACCTCTCTCCT
ACCTAAAGACATAGCTCAGGGGTAACCCTGGTAAAACCAAAGGGATAGTGGAGTCCATCCAGGGACTGGGTCAAGAGCATTGGGTACTGTGAGACAGAAGCATAAATAAAGTaaaacttagatatacaccaggcgtcatggcacacctctttcttcccagcacttgggaggcagaggcagggggatctctgcattcaaggctggca
GCACTGAAACCAGCGAGGGGTGAGACAGGGGACTGCATGAGTCAGGGGTGGTGACACATGCCAGTGACCTCAGCACATGCCACTGTGCACATGTCATTTACATAAAACCAACAACCCCTATGGGGACTGATTATGTAAACAGTGTCCGTCACCAAGGCAGGAGAAATCAGGGCCATGGCGAAGAGGGTCCTGACGAGATGAACTAC
caaggagtgtaagttagaggccagcctgggctacagtgaatccaggacagccagggctacacagagaaaTGGTGGCAACATCTGTCTCAGCATTTTTATACATAAATATATATCTCAGaaattatatataatatatataatttgatatataatatattCTGTGTGATTATTTAATATATTTCCTATACATAGAAAGAGAGCAAAAA
cttCCACAGCAGGGATCGGGCCCAGAACGGAAACGGGGCCTATCTTCAGGGACAGACGCACGCAGAGTCTGTCCCTGGGGGCTGCAGAGCAGACAAACAACATAAAGATGACATCAGAGGCCATAGCTCACAAAGCAAAGCCAAGCTGATACTGCAGATAGGGCCAAGCCTTGCCTGGGTGGCCTGAGTGAGCAGCATCTACTCAC
CTCAGGCTGAGTCACCTAGGTCCTTGTAAATGGCCAGCTCTCGATGCAAATGGTTTCCCAAGCTGCTGAGACTGGCTAGATGCTAGAAATCTTCTCTGGACATAAAGGTGGATTTAGgctgggcctgttggctcagatctataatcctagctacttaggaaggaagctgaggcaggaagttcaaaagagtcaagcctgcctggtct
gacatcccattctggcagcacacgtgcctgtctcttttctagtacgtgactttggcatctttgtggtatatcagtcagcaatgaatatgtTTCATTATATCATAAATAAAATTTAAACCCTCCACATACATATCTAGGACCACAAGCTTTGATTGTATTATATAGGGAACAATTTAATATTACCTTATTCTTGTGCCTTTGCTAAG
AAGTCAACGACGCTCAGGAGGGGCTTGTTTTTTATTCATGGTGGTGGCTGGTGTCTGGGGAGTGCTGGTATGTCCCATTGGGTGAACATTCTTCTTATCCCATAAAATGTGACTGTGCATAAAAAGACATATAAACTCACATGTAAGTTAGATACTAATACTTCAATTGCTTAATGCACTCTTTTCTGAAAGGTAAATTAATTACT
GAGGGGCTTGTTTTTTATTCATGGTGGTGGCTGGTGTCTGGGGAGTGCTGGTATGTCCCATTGGGTGAACATTCTTCTTATCCCATAAAATGTGACTGTGCATAAAAAGACATATAAACTCACATGTAAGTTAGATACTAATACTTCAATTGCTTAATGCACTCTTTTCTGAAAGGTAAATTAATTACTATTACTACTCAAAGCTA
ACTGAACAGTGGGTGAAATAGCAACCAATAGAGATGGTGGCTCTGGTCTTTTATAAAGCACTAAATGAAGGAAATGAGACAAAGATAGTAGATGTAAAAGCATAAAGCTGAACATGCTATATTTATTTGACATTACCCATTTCACTTGTTACATATAGGTTGTACAGTACAATTAAAGTTGTGTCCTAATTTGACTTTATTAAATG
TACCAAAACAAAAAAGCAACATGAAACGCTCAAATCAACTGGGGATCAAAAGAGAAAGTGCAGAAATCATTAGAACATAGTAACTGGGGTGCATCATGTGCATAAAGAACCTGCATTGAAATTCTAGCCTGGTTTCTTTCAGCAGAATGAGTGCTTACAATCAGAGAATCACAGGGAAATGAGATTTGAAGTTTTACCTGGAGatt
TGATCCTTCTGGGAATTACATGATAAACTCTATTTAAAAGGTTAGTTCACCATCACACTCAACACAATCAACACTGAAAGTAATTTGTCCTTAAGCTACACATAAAACAAGAAAAGGAATATTCTCAAATATAGCATACTATGGCAATAACTGATAAGAAATCAATTTGATGGAAATGAAGAGAAGAATGAAGTAATTAATAAAAT
AAGTCAACGACGCTCAGGAGGGGCTTGTTTTTTATTCATGGTGGTGGCTGGTGTCTGGGGAGTGCTGGTATGTCCCATTGGGTGAACATTCTTCTTATCCCATAAAATGTGACTGTGCATAAAAAGACATATAAACTCACATGTAAGTTAGATACTAATACTTCAATTGCTTAATGCACTCTTTTCTGAAAGGTAAATTAATTACT
GAGGGGCTTGTTTTTTATTCATGGTGGTGGCTGGTGTCTGGGGAGTGCTGGTATGTCCCATTGGGTGAACATTCTTCTTATCCCATAAAATGTGACTGTGCATAAAAAGACATATAAACTCACATGTAAGTTAGATACTAATACTTCAATTGCTTAATGCACTCTTTTCTGAAAGGTAAATTAATTACTATTACTACTCAAAGCTA
ACTGAACAGTGGGTGAAATAGCAACCAATAGAGATGGTGGCTCTGGTCTTTTATAAAGCACTAAATGAAGGAAATGAGACAAAGATAGTAGATGTAAAAGCATAAAGCTGAACATGCTATATTTATTTGACATTACCCATTTCACTTGTTACATATAGGTTGTACAGTACAATTAAAGTTGTGTCCTAATTTGACTTTATTAAATG
TACCAAAACAAAAAAGCAACATGAAACGCTCAAATCAACTGGGGATCAAAAGAGAAAGTGCAGAAATCATTAGAACATAGTAACTGGGGTGCATCATGTGCATAAAGAACCTGCATTGAAATTCTAGCCTGGTTTCTTTCAGCAGAATGAGTGCTTACAATCAGAGAATCACAGGGAAATGAGATTTGAAGTTTTACCTGGAGatt
TGATCCTTCTGGGAATTACATGATAAACTCTATTTAAAAGGTTAGTTCACCATCACACTCAACACAATCAACACTGAAAGTAATTTGTCCTTAAGCTACACATAAAACAAGAAAAGGAATATTCTCAAATATAGCATACTATGGCAATAACTGATAAGAAATCAATTTGATGGAAATGAAGAGAAGAATGAAGTAATTAATAAAAT
TTGCTCTAATATCCAATAAAACAAATGTCCAAGATGTTCTAGAGTTTGAATCTATACCCTATATGCCTCATGGCTCTAAAAGGCAACCTAGTGAGGTATGCATAAAGAGGCAAATATTTTTCAAACTAATGCAGTATCCAAATGTAAACTTACCCTTTTTTTCCGAACATTTTAAACACATTTATTTTTCCTGTTGTACTATCCTT
CTGTTGTACTATCCTTTATTCTTGTATATGTTCCCACTTCTGTAAGATCAGAATTTTAAATAATTCTGATTCATAATTATTGAATAGCTGTATAAAATATCATAAATATGCTGTACACCATCATAGACTAAAAAGATGGAAAAAATTTCTAAATCTAAAACATTTTGAAGACAAAGAAGTCCCACACAGTTAACTAGAATTCAGTG
AACACTTTTGTCTAACATAAGCATTGGAACCTTCTTAGGGTCACAGGTGTGAGAATAAATTGAAGAAATTCCCCTCATTCATTCTACTGAATAGGATATGCATAAACTACCTCACATTTTCTATGTTGGTAGGATAAACTCTCCATGTCAAAGTCAAACAATGCTCATTAACAGTTAAAGCTCTGCTTCTAATCTTCCTTGGTATT
GCTTCACAAAAATCTGTAGCAAAATCTATAAAATGGTTTATTGAAGATATATAAACAACAAAATAAGAAATAAACTAGTAAACATGGTTTTGAGGTTTCACATAAATCATTTGTTGTTTCTAATGAGCTGATAGCTTCCACATTTTGTTACTTTTATTATTAGCAAACATTTTTTTTCATTCCTTATTCCGCATTTACCTACAGAC
ATAATTTTCTATTTTGCCCACAGTACAAATACTTGTGATTTTATATATTCTCTCATCTGCAAACATAACTTATTCAGTTTGGACTGCTTAAACCTGTTCACATAAAAGCAGAGTGTACTTGTGGACAGCTTATTAGTAACAATGAGAAACAAATGAAGAAAAGACACACAAGGAGTCTGTCTCCAGTGCATGCACATGCGCATGCG
ATACATATGGCATGCAATAGACAAACCCAGTACACAGAATTAGGAACAATATTTACCATCAATATGACCAATGCTATTTCTTCTCCACATATAAAGAATGCATAAAAATGAGAAGAAAAGACCAAATTTTAAGCTTAAATGTAAAAAATATAGGTTAGAGACAAATAGTAAAATACGAATAAGTGGCTAACTTAGTTACAAAAGTA
TCCTAGCTAACAAAGACCAGGGACCAGTATTTTAAGGAGAAACCTTAAAATGTATAGGCCCTGGGATAGGAAGAAACTGAAAGGATACAAATGTTTAATACATAAAGTAGAAGTTATTAAGTGTGTTAAGATGCGGTGTTGAGAACAGCAAACGGCTCGTTTTATGACCGTGATGGTAGGAATAGCTGAGTGACCAGACACTCACT
CCTGAACATTCTTTGTAATTTTAGCCAATAAGTAAAATAATTAGTCAAAAAGCTAGAATATGTGTAAGCTCTTCTAGAAAACATAGCACAAACATTCGTTCATAAACTCCGGGTAATAAAATGATGGGGGACTTCATTTTTGTTATTTTTATAAATAGCAACATATAGCATTTCTATATCAAGTACAAAGGGTGAGTGCCCCCTAA
AATTCAGTGCCTCTTTCACAGTTAGACTCACAAGTAAGACAAAGGGCTGTTAAAATTTTAACCTTACTTCTTCCATTCTTTATGCTGTCTCCTTGGGTTTCATAAATCCTATTGTTTATGCAATAGTTTGCATGCCCAGACGAATTTCTACAGAAATTTATTTAGGATAAAAGTATTTTAATCTGaccggaagtcccacacccgcg
ATTTGTCTCCATGTAAGGATCCCACTTGCCTTTAATTTAAAAGAAAAAAAAGGTCTGATTTCAAAAAAAGGCCATAAGGCACCAGCTTCAGGGAATAGACCATAAAATCCAGAACATGATAACAAAACCCTCTCCAAAAGAACAGCCTTGGGATAACCACAAAAATGGGGAAATATCTTATCTCAGAATGGGCCATCTGCACTGGG
TTGTGTGTGGAGAACAATCCTCTGTATCAAGGACTTGGGGCCAGTTATAAACCCCACTCTCAGCCTATGCAGACAGAGAAAAGATGTTATTCCGACCCTACATAAACACCTGATGTGAATTGCTTTGCTGACTTCACTAAAAGAGAAATGACTTGGAGACAAAGATGTCTTGATGCCTTATATATTCTAATCAAAGTACTTCTTAC
GGCTTACAGATGAAAATATTATATTTTAGTTTGTTTTGGGCAGATACCATGTTTTGTTTTGTTTATATTTTCATTTTGCTGTGATTTTGAAGCAAAACGGCATAAACTCCAATCTTCTTTGGAAATGTAAGTGCACCGTATAGTATATAGCATTTCAAATATCGAATTATACCATAAACATAGAATAGGAGGATAACATCTCTCTT
ATTTTGCTGTGATTTTGAAGCAAAACGGCATAAACTCCAATCTTCTTTGGAAATGTAAGTGCACCGTATAGTATATAGCATTTCAAATATCGAATTATACCATAAACATAGAATAGGAGGATAACATCTCTCTTATGAACAATGTAGGATTTGAAGTCACCAAGTCCCACAAAGCACACACGCAAGTGATTCGCAGAGCACTCAGA
TCATGCAAGTATTCAGGCCATGGGAAGACTCTAACGACATAAGGACTTTAAGAAAGGAGAGAAAGGGACCACACTGTTAGGAAGATTATTCTGACTGCAGCATAAACTAATGAGAGGGGGAACTATGTGTACAGTTTTGAGGATTTGGGAGGTGACTGATACGGTCCTAGGGATAGACACTGGTGCAGAGGTGGAACTCTAGGGAA
AAATATAATTAGCTTCCACGGAACACATGGAACAAATAATATTAAATAAGATTATCAAATATTAAATCAGATTATTGCCATGGACTCCGTAATAAAGTCACATAAACTGACTTCATTCTTTGATCTGACTGGAATTATAACAGGTAATGGAGAAACTGTTTTCTGTCTCTTTCCACAAGGAAAGGTCACTTTTCAAAGAAAGTCAT
TGGAGAGGACAGTTGAGGGGAGTGGTGGGCCCGGTGCGCCTTATTCCAAGGGTCACACCTCTTTGTTTATGAGGGCTAATTCATTTAAAACATGGTGACTCATAAATCCACTGACCCCTGCCCCATGAAACACATTGCTCCCAGTGCTCACTAGCCCTACAGTGTGAGACACGGGAGTGAGTGGGAGTACTGGCTTTAGGCTTTAC
TTATTTAAGTGACTGGCTGTGTTCTTCCTTAGAAATTACAGGGTGATTTCTGACATGATGAGATGCTTTCAGAGTCTACGTTCAAGTCTTAGGGTTGGTTCATAAACTATGAACAGACAACTGTACGAACTCGGCCGGGAACTGGGTGGTTGGCTCATTCAAGTAGTTTAGGGTACATTCTCCTCCCATCTGATTTTGTGGATGAT
ACTTAGGCTTTGAATAAATCAGTGTTAGTAAAGAAAATTTAGGGAAGTTAAAAGTCATGGATTGATTTCTTTGAAGCTTCCATGAGATATAGTTTGAAAACATAAATTAGTTAAGATTCAGAAAAGCAGTGAGCTaagcatgaagtctaagttgaatagaattttaagtttagcaggaagccagttgtggtgacttacaccagcac
GGATGGTCCTGACAACCCTAAACTTTTATCTACAGATCAGATGTGCTACCTGATAGCAGTAAATAATGGGAAGCCCAGCCAGATCGTCTAAGAGAACCATCATAAAAACTGAGTGGGGAAAACATGGTTGTGAGAGCAAGCACAAAGTAACTGTGAAGTAACAAAATCCTCCCACCCCCACCCACCCCCCCAGACTTGCTGCCTGC
ACTTGTTCTTTTCTTCTTTTTAAGCTCAGAGATCTGTGAATCCTGTATAAATATTGATGAACAAGAGGAAGGGGAGGAGAACAGTGCCTGGACTGAAGTCCATAAAGGGACGGAAGGGATGTTGGGCTAGGGCAAGAATTTCTAAGGAAGAAGAGGCAAGGTAGGCATGCTGGGTAGAGTCGTCAGGACTTTAAAATTTGAACAGT
TTTGTTTGACTCTAAGAAGGAGGCTGTGTGCATCAAGTCAGCCTTGCCTTCCCATGTCCCCTGTAGAACCATCTGTAATCCAGGGCTTTGAGGACCTCAGCATAAAACCTGTGAACTTGATCTCCATGTCTGCAGATGAGGAAATGGAGGCCAGAGAAAGTCATGGTCCAGAGCCCCCCTTTCATAAGCCCTCATCTGATGCACTT
AAACTCTTAAAGTCTCTCTCCACCTCTTTACCCACAAAACAGATTTTTTTTTTCAGATGCGTTATGATGCTACTCTTGACAATCTATAGCTGAATGAAACCATAAAGTATTCAAAATATCTGGCAAAATAATTATCGTTTTGGACTGTATGTAAAACAATTATGAATGTAAATGGAAGGCTTTATATTTTTGCAACTACTTTGTCC
cacatctaccattgtactctagcctcagacaacctagtgcctctggcctctcagcacctgcacgagcacgcacacaggtgcacagagacacgtAATTAAACATAAAACAGACCCTTTCAAACTTACTAATTTGTGCAGATTTAAATTTCTACCATTATTCAAGAGTCTGTTTCAGAAGTACATGCTGGTGTATTTATGATAAAATT
TGCTTTACAGTGGGATCCCTCAGTGATCTGTAGCTCTATTACAGTCTGAGGTGCAGTGCTCCTGAATAGGGCTATAGGCGACATTTTTAAAGGTCTATTCCATAAATACAAGATTAACTGAATAAAAAtgtcctagtttgattttctgttactctataaaacactgaccaaaagcaacttggggaataaaggatttattttatctt
TTTTGGCCCAAGCAGCTGATGTTCTAAGCTTGGGTCATTGCCTTACTGTTTGGTGCCCTGCTCTGTAATTGCCCTTAGTTCCACTTTTAAAGCTATTGCCCATAAATTGTTTCTTGCCCTGTAGATGTGATGTTAATCAGTAGTTTGGCCTTTGTTGATGATTGATGTGATTTTGTAAAATGCCACAAAATTTGAACTTCACAATT
CTTTAAGCTCCCTAAGAGATTGGATTTTGTTTTTCTACAGCCTTATCCCTAGACATAGACGAATATTTGACACATTGTAGAAATTCAACCAAGTTTCTTTCATAAATGAATGGCAGTAATGTATTTGTCAGGGAACTGACAGTTTATTTTGACACATATTCCCTTCTATGCTTCATTGTAACAGTGATGGGAATGTTGTCAGCCCC
TAATTACCATGCTGTTTGTTATGAATGAACTTTTCTCTCTTCTAGATAGAGGTTCATCCATATTACAAGTATAGAGTCTCCCCTGCAAAGGGAGAGGCCACATAAACCTGGAGAAGCATGATTTCACATAAGTCCTGTGAGGTACATGAGGCCAGGGAGAAAAGTCATCTGTAACCAATCCTGAGTAAATGAGTTCACAGATTTTC
GATTTTCAGGATGCCTGCTTGAAAGTACAGCACTGATGAAGGAATCATACGTTAATACGCCACCCCGACGCAAAGGCTGTACTGTACTAGGAAAGGAAGACATAAATATGTCAGTAGTTAGCTACAAATCCAGAGCAAAATTCTGAGTCATCAGCCAGAGCGAACGTTGGAGAACTTTGCCAGCAGAAGGGCAGCTATGGATGCTT
CACAGAAGAGTCCAAAACCCTTTTTCTAAGCTCTTCTAACCACACGAGGATCATAGCAAGACCTTGCTGCACACCATGTTAGCGTACTGTGCCACACACCCATAAAAGGATCAGTGGTAGCTGGAGACAGTGGGGAGGGAACGCTAcatccctgtaatcccagaaactcaggagctgaagcaagaggattataaggtcacatctgg
CATATGTACTAACATCCATTACCCAGATGGTAGGACAGTAGCTCTGTACCAGAACATGTACTAAAATGCTAAAGAAACAGATGCTTTTAAGAAAGTTGTTCATAAAAATGCTGGTCAAGACATTTCGTAGCTAAGTTTGAAAAACTCTTATAGACCATAAATCCTGAGCTGCCCATTTTGAGTCCTGGGCAGGGAGCATCCTGAGA
ATGTACTAAAATGCTAAAGAAACAGATGCTTTTAAGAAAGTTGTTCATAAAAATGCTGGTCAAGACATTTCGTAGCTAAGTTTGAAAAACTCTTATAGACCATAAATCCTGAGCTGCCCATTTTGAGTCCTGGGCAGGGAGCATCCTGAGAGAAAGAAGGGAGCTAGAACACCTGACCTGCGTTGAGCCTACCTGCACCTCACCTG
TCTATAGGAAGAAAGGTTTCAGGGCACTCTGGATTGGACTTTTTTTTTTTTTTATTGTTTTTCACACCTGTCATAGCTCAGGATCTGCCAGACATACTCACATAAACTTCAGATGAAAAATTCTTAAGGGTGACTAGGAGGTTCTCTGCTTCTTCTTTTCCTACCACCCTCTCATGGTCAGGGAATGATAGCAGCAAACTATGTAA
CGGCTAGCCTGGTGCATGCAGTGTTGACTaagatgagaatcaacacctaaagttgtcctctgacctccacatgtgcatcatgacacttgcacGTCTCCCTCATAAATGACCTTGAAtctccatcgcttttcaagagtgctttgctgaatatggtgattttggttgggggttatgtattctcagggtttgaaatgtatcattctgtg
AGACCACATCTATCACATGTCTTACCAGGAACAATTTCTGATAAATTCAGTGGCCATCTATATAGAGCCAGGCATTCAGATGCTAGTTGTATAAGCTACTCATAAAATATCAAAGAATGCTTTTGCCGCGGTAGACAGGCTGGTACACAGACTGTTTAGTGTCAAATGTTGGCTGTGTGAGGGGAACTAGAGGTGCTGACTGCAGG
TTTATAAGACATTATCTTCACTTTATTTATTAGCATATCCTTGTTTTGAGCTTTCTTAGTGTACCTAGCATGTACTTCCAAACAGTGTGCATTAGAAAGACATAAAAGAAATGCTAGAAAGATGCATATAGGGTGCCTTTTAAGCCCCAGCCACTTAGGAAGCTAAGTCAGCAGAATTGCTTGTGTCCATAGGTTTTTGGAACAAA
GGTTTTTGGAACAAACCTTGGCAATGTAGTGAGACTCCACGTAAAGCATGAAGAAGAAGTGGTTCACAGAGTAATAGAGTATTTGAAGGTGGCGGAATTTCATAAAGGTAGATATGTTGGGGCGTAACTTTGGAAAGGTTTGGATAGGAGACTCATGGTTAACATTTTAGTGCTCTTTTAAGCGTCATCTCTGAGGCATTCTAGTC
CCTACTCCAACTGTTTCCTCTAGTTTCAGCAAACCTCAGGCATTCTCCCTGGTCTTTAGTAAGTTCCCTGTCTTCTATACTCACTTTTCTGAATGAGAGTCATAAAAACTTTTCTGTTCTCATCAAAAGGCAGTTTGAGTGCCTGGACAATGGTGTTTGTATATCTAGCTATTCTCATTCTCAAGGAGGCCCAACAACTAAACCAA
ACCTCAGTGGACTGAAAATCCTCTTCTCTCTCCTGAGTGAGAGTGCTGGAATTTGTTCTGCAGGGTCCATTGCCACTTGTTTTCTCTGATTCCCAGTGTCCATAAAACCTGCCCTGAGGGGTTGCTACAGGAGCAGCTGGTAGATGGAGCCGCTGTCTATTACTGGCTGAGGGTTCCTTGGCCAAAATGTGTAGGACCAAAACAAG
CCCTCTCCCAGAGGGAGCAAACTTTGACTCCTTAGATCCGTATGAGGCGTTGCTCTGTCCTCTCATGCAGTACTTTGTCCAGGGACTTTCTTCTTAAAAGCATAAATCACACTGTTCGATCATGAATTATTTGTGTGTTTGGCCAACATTCACGAACCTGATAGATTGCTGGTTCTCTGCTTCACGTGCAGTCAGTCTTATTGACC
TGTGAAGTCAGTGTGATTTTAGCTTCCTTGAAACCATGCCGTTTATAGTTGATCATATTTAAGTCAAGAGAGCCTGAAAGAAAAGGAGGTGATCTAAAGACATAAAGTGGTGGGGTTTGTTTGTTTGTTTATTTATTATGATAGAATGATTCTGCCATTAAACAGTGTTCTGAAAGGCAATGATAGCTTAGAGCAACCTGGGTCCT
GGTTATGTTTGACACACAGGCCTCAGCCTAGGGTGCTGTAGATCCAAAGGTCAGGCAAGCTGCAAAATTTCCCGAGAGCTGGAGTGAAGGGGACGGCATTCATAAAGACTAAACTTTGCAGTTTCTTTGGGAAGTCCTTTAGGCAAACTCTGGAAGATGATGGTTTGACTGAGAAAAGAACTGATAGCATAATGAAGAGAAAGTCT
ttatttttttttttttttttttaCTTAAATGCTGACCAACTGTGAGAGTCAGCGGGGAGTGTGCAATCATAGAAGGAAAACCTTTGGAAAGATTTAGTAGCATAAACTGGGATAATTGTGTTAAGCTAAGTAATGGATTGCTTGGAGAAGGGTGAATGTCTCCCTCATCCTCAAGGGCTTGCTCTAGAAATAATGGCTGAGGAGGG
CCTTCACAGGACCTTACCACTTCCCTCTCTGCCAGTCCAGCTTGGAAAGCAGTCTTTGTGCATTGACACAACAAAGACTTTTTAGTGGTAAAAATGTTGCCATAAATGTGGTAAGGAGTCAAATGAGGGGTGTCTGTACCCCGGGATTCTGCAAAAATGAGCAAAGCGGTGTTTTGTCCCTCTAGGAAAGCTTCCTGAGAAGCTTG
TTCTCATTCTGGAAACCAGAAACAGTAACACTTTGCTTCCGAAATAGGAAGGAACATCTGTTGAAACTGTGTTTGGAATTGCTGTGTAACTTTAGCTCACCATAAAGATAGGAGATGCTATGCTAATCTGAGTTCTAGGTCTGTGTTCCCAACAGGTCAAGCCTAGTTGTGACGTCATATTTTTCTCTGGCTTTCTTATATAACCT
GAGCCGTTGAAATAGATATCCTGGTTACGGATTGTGGGTGAAAGGGCATTGAAGAATTGTGGTTTGCTTGCTGTAGGACTTTCCTTTTTCTTCAAAGCATCATAAAACAAGTTTTAGGGAAGTTGGAATATTAAGGAGTCAGTCACTTGTGAGTCCCCAACCGTTATGTGACTAGTGGGTGTGACGGCGCTTCACGGATGCTCCGC
atccgcctgcctctgcctgggcctacaggcatgcatcatcaggcctggctCTATTTTTTAGTCTTACTTGACGATGGTAATCACATTTATCTGCAGGGTTCATAAAGTATGGTGTTTTGGGTTACTTGTACAGTAGTGTGTAATGATTGGTGCTTCTTTCACTCAGAGTAACTAAAACTTAAAAACAGCATTTCTCATTATAAGTC
TCTCACGGGGGAAGACTCTCTCCTTGACTGTTCTCTGCTTTCTAACCCTACTGCTGACCTTCTGGACGAGTTTGCCCCCATAGCACTCTCTGCTTCCACTCATAAAGGTAAAGTCTTTCTTTTTGGACCCACATGTATCCCTGAGCAGAAGAGTTGAACAGCTCCTGGGGACTTCCCTTATCAAAAGTCTTTGTTAATAAAGTGTT
AGGTTGAGCCATGAGAGCATGCACAAAACACCAAACGCACCACTTACTTACTTTGGAAAGCATGTTCATATCACAATACCCTGATAGCTGATTTCCCCAACATAAACTAGTGTTTACCCTGTGAGAGATGGCTGTCTGTTGGCAGGAGGCTAGCATGGCAGCCAGAACTTACGGGCAGACATGTCGTTTGGAGCCAGCAGCATCTC
TGGTTTGTTTCTGTCTAGTGGGTGCCTTGGATCCCCGTCTCCTTTATCATTTCTAATTTTTGCTTCCACAAAAGTGGCTCCAACTGCAAAAGAATAAAAACATAAAAAAATGTCAGAGGAAAATAAAAAGATACCTCTGCCCAATATTTTATTTTGCAAATTGAGAGAGAATCACCACTGCAGGACTAGCAGTTAACTGTGACAGT
TAAAATCCTGAAAACTTGAAATGACAAGTAATCAAGTAAATGGGCCCAGATCCTGAGCACTCAGGTGGCCCCAGGCAGTTATCCCGTGCCTCAGAAAGCTCATAAAGATAAAGGATTTCACTGCGGTCCTACGCCATTGCTTGGAAACAGCCGTTGGTGCATAGGTATTTCTCACGCGGACAGCTTTGTGCATCAGCACTTTCTGT
GGACTTCATTTTACCCTTAGAAAAAGGGGAGTCTGAGGCTCAGTGGAAGAACACTCGGTTAGCATCCGAGGCCCTGAGCGCCAATCAAAGCATAGCAAATCATAAACAAACGAATGAAGGAATGACCTTTGGCCCAGTCTAGTTTCACATCCTCAAGGGGGAGGCCATAAGCAGGTGAGCCCATCTATTGCTGTCCCTGCCAAGGT
tcacactatgcaagccaaaggctgacctcaagctcccgacgcttctgccAAGCACAAAGGTGTCCAGTGTGCACACATCGCCTGAACTCCTAGCTCTTAACATAAAAAAGCTCCTTGACTCCGAAAAAGTTCATGGAATTTGAAAAGCAATCCATGGGCGAAGGGGATGCTTTACAGGACAGgatcagggtaaattgtatacatgt
tacctggctCCAATCCCATGTTCTTAGTTGCTTTTTGCTAAGTTCTATTGCTATTGGTCCTTATTGTCTATTTGTATTTTGAAACCAGCCCCTTAGACTGCATAAAAGAACTAGCACACTGATTTCCCACTAGAGAATCACTGCTTGGCCACagggatttcctagggttttcagtgttaacactggggcatttctgaataaactgg
AAGGCTAGCGTACCATAGCTACCACTGGAGTCTGAATGGTAGTTATACTTTGGAGAATCATCTGTGGCCTCCAAACCCTTTGCCCGGAGTTCTTCAATCGCATAAATGTCCAGCATGATGAGGTCTTCGCCCCCTGCCCCCTTGCCCTGTGACTTCAGCTGTCAAAACAAGAGAAAAGAGAGCCTCAGTTACGTCAGTCTAGGAGA
aaaaagaagcaaaACATCATGGAAGGGAAAAAAAATAATTTTCTCAGCTGATGCAAGATAATGTGGACTTCAGGTTACTTTCATGTGCAAAACATGCAGACATAAACACCTATTCCCAATCTCATGCAGATTAAAATCCTGAAGCATTGGTTACACACTAAAATCTTATGTTTTACTTCCTgagataggattttgctatgtgtccc
gtggagagccgcctgcctctgcctctcaactgctaagattcaaccttgtacactacaccaggGCTATCACCTGCCCCATCAAATTCTTGATCTCGAATGCCATAAAAGCAAGGAATCTTTGCAAGACTCATTTAAAACAGAATTTCTTGGCCGAATGTGGGAGCCATGTTTCCAGCCCCTCTCACTCACTTCTAACCATCGCACAC
CCTGTGGGGCCGAGGAGCAGCAGAGGGGCCGGAGTTGGATATTCCACTTCTGAACTGAGACCCAGCCTGACAGCCCCCGCCCTCCCATGCTCGCTCTCTCCATAAAGGCCATCAGTTCTGAGGAGAGGTGGTGGGCGGGGCTCTGCCTGGTGCGGCTGCTTTCTTGGGTTGCATCTGTGGCCTTCTGTGACTGCCTTGGCTCTTCT
AGGTGAGGTTCCGAGGGACAGTGCAGTGGTACCGACCTACAGCCCAGGTCCTCAACACTAGTCAACCTACCTCCTGTCTGCCTTGCTGCATGTCGCCTCCCATAAAGCCTGTCTTTCTGTGTCCAGCTCACCTGCGTGGCCACATCAAAGCGCAGCCGCTCCGGGTTGAGATGGGAGCCCCGCTGTTCGGTGGTTGGTCCGAGCGT
CGGCCAGAGTACGGGGGAACCCTGCAGCTCTGTAAAGCAGGAGAGCGGCCATAGCTGTTGGGTCTGCCTGACCCGGCCCAGGTAAATGCCTGTTCTCAGCCATAAAATCCCCCGAATCCTGTAGGACACAGTCTAAGAGTGGAGTCCTGTGCGGATTCTGGGCTAGGAACTATTAAAAGGGCTGAGAAAGGAGAAGGCCCCTAGCT
aggacacacatatagaggacacacacacatacgacacacacacacatgacatacacagacaTAGCTCTATATCTTTTTTTATTTGAGCCTCTGTACCAAGCATAAAGGTTTTGGATTAGGGGCGATAGTCAAGCCACACCCACCTGCAGCAACCTCTTCCTTACAGCCACCCTCAAGAAAATGGCAAACCCTCTACCAAAAGCCAT
GACCATGTCCACTTCTGCCTTGAGGCTTTTCTTACCCAGAAAGTGTGCCCATCGTTACAGACCTACCTTCTTTCCAGACCCAGATGAATTCTATCTTCTCCATAAACCTCTCCACCCAGCCACCCTGACCTGGGGACTTTAGGTCCAGTGACTCCAGTGGCGATCTCAGCACAGCTGTCTGGCTATCTGTTCAGCTAACTTTTAAA
AATAAAAAAAGTAAAACACGAACATGTTCAAACCACTACCTGCAGTACTATTTTTAAAGAATACTATCCTATATAAAGAAAGTCCAACTCAGTTGACATACATAAAAGAAATCTGAAGATCTTTAACTTCAGTAAGCAGAAGTGTGTCACCAGCAAAATTTCTGAAACATTACTGAAATATAGGCCTGCTTTGATAATCTCTTCTA
TATTATAAAAGAAACTGTCTGTGGCCTACATTGTTTTTCTAGAATTAATGACAACAGGTTGTGTATGCATATACATATACATATTTTCTCCTATGCATTTCATAAAAACAAAGGCATAAAGTTTTGCTACCAGTACACCATAAAGAAATTATTCACACAGAACAAATGCAATATGTATATTAAGTGTTAGTATTTTCCCTCATTAC
CTGTCTGTGGCCTACATTGTTTTTCTAGAATTAATGACAACAGGTTGTGTATGCATATACATATACATATTTTCTCCTATGCATTTCATAAAAACAAAGGCATAAAGTTTTGCTACCAGTACACCATAAAGAAATTATTCACACAGAACAAATGCAATATGTATATTAAGTGTTAGTATTTTCCCTCATTACTTAGATAACAATAT
CTAGAATTAATGACAACAGGTTGTGTATGCATATACATATACATATTTTCTCCTATGCATTTCATAAAAACAAAGGCATAAAGTTTTGCTACCAGTACACCATAAAGAAATTATTCACACAGAACAAATGCAATATGTATATTAAGTGTTAGTATTTTCCCTCATTACTTAGATAACAATATTAGAAATATAATCCAATTATGATT
aagaggaaactgataacaacttttggcctccgaattcacaaacccacacaACCCATATCCACAAAATTTAGAAGATAAACTCTTCTTGAGTAGACTCTGACATAAATAGCATACATGAAACCAAGAGGGGGAATATCTTAACTTGTATTTTAGATATTGGCAATGAAGCAATAGTATAACTTATTACTTATGGCTGAAAAAAAAAT
tctagcttaatcagttgaaaagatcctgttttcaaggggcatggcatctACTATGGGTTGTACTCGGTCCTCCATACATATTATCAGCACCACGAACACACATAAACTAAAAACAAAGCAGTAAAATTATCCATGCTTCTCAAAGAATATGAGAGTTATCAAGGGGAGAATGGAGGTAAGGAGTTAAGCAACACTAATTAAAGGCT
CATTCTTTTTGGTTAAATACTTTGTCATTAAATTAAGTATTGCTAGTACTTGTATTTACAGTAAGTTTCCTGATTTACAACTGTCTAATAGAATCTGAGACATAAAACACTTAATATGTCGTAAAAATGAACCATCACCTGGAAAACTAGTCTTCATGATATCAATACCAACTTGTAGTTCAGGTTCTGCGGCAAGAACTGTATAG
GCTTTCCCTTTGAAGTTCTCTGCAGACGGATGTGATCCCAAGGGATATTCAATTTCTCTGCAACTAATTTCCTTATCATAAGACGACCAGCCTGTTTAGACATAAAACACAGGGTATGTATTGCTATCTACTAATCGCATAAGTACACTGCTTAGAAAGTTTATTTATGGCTTCTAAGCTTTTAATTTTCGAAGTATATATTCATT
ACACACAAAAAGGACACAGGAGACTTATTAAAGGTTCCTATGATGTTTGGAATCTTCTACTCTAAAAGCTTTAGAGATTTGAGTTTCGAAAACACCATTGCATAAACTTCCAGAAAACATATTCTTCATATCAGCTTCAGTATATCAGCAAGCACGTTTGTCATATACAAGGTAACAGCTGTGATGCCTAGGAAAATAAATCCCCA
CCCTGATGCAAAGGGAACTTACCATCGAGTAACATTTTGGCTGCCATGGCTGTTGGCAACCCCACAGTCTTAGCCATTGCCGAAAAGCCATTGAAGTCTCCATAAACCACAAGATCAATGGTCTTGTTTTCTAAATGTCCAGATGGATGTCTAATGCCAAAGCTGTCCCGCATCACAATCATATCCTTTTCTTCGGGGCCTTAAAA
CTCCATAGAGCAGAGTAGGCATGGCATGTTACAAGCTCATTTATGATTAATTTATAGTTATTTACAGATTGGGTATCTCACATTAAGTATACCATAGTCACATAAATGAATATTCTGCAGCCACAGAAAATCAGAGAAATCCCCTTTGATCCAGGAACAGAGTGACAACATGCTTTAAAATAAACATTTTCCAGGTCATAATCATC
CTAAGGGCATCCTGGGATGACCCAGGAGTTCCCTGCTTCCTAGGACTTAGGCATGAGACAGAAATGCCTAAAACTCGGTAACAAGCTTATTACTCGCAGCCATAAATGGCACAGTGAGAGGACCGACAAGGCTCACACCAGCATCCTCTTAAATATCACGCTCAATTGGTCCAAATGACCTGTCACCACCTACACAACTACAAAAT
agggagaagGGAAGAGGCTCCCTAAGGGATATAGTCCCAATCCTATGACTACCCAAACAGCCCTGATTAAATTAAATGGGTCATTACAAAAACATCAAGTCATAAATCTTGGAAAGGGACAAGTAGAAAAAGGGGTGGGTGAGTAGAAGTTAGGAAGGATAAGAGTTGCAATTAAGAGTACTACAGAGGGGCCCNNNNNNNNNNNN
CATATGCACTACTTATATCAAAACTAGCACTGTGTTTAAAATACAGCACTTACCTTATATCTCAGTGTTCCCCTCAACAATGTATGGGCAGATGAAATTCCATAAATCTCAGCATATTTTGTGCTATCTCTGTTAGGATACCCTTCCAAGTTTAGGCCTGGGAAGTAATCCATGGGTGGACAGAATTGAGAAAAGAGACTCCCCCT
GAGAGAACAAGGAAAACAGTGAATAAGGTGCAATTCTCATCTGTTCATTCTTTATTGGGAGAAAAAAATGTACTGAATGTTCAGCAATCACCTGCATCTGCATAAAACTTAGAGCATAAGATGGGGGGGGGGGTACTGAAGAGTCAGCAGAAGGAGGACCTCCTTTCACAACAGACACAAGGCCAAGACTACACAATAAAGCTCAC
GGACTTCACACCAAGCTTGGATGGCAGAGTCTTTAGGGTACTCTCGCACTGCAATCTGCCAACCTTTTCATTTGTAATAAGTGGATAGTATAAATACTAACATAAAATGTTCACATCCATCTTCACCCAGAAACACATGCACACTACTGATAAGAGATCTCCTTCAACTCCAACCCCCATCTATTTAACTGAACAAACCATCATTA
agactgtaccaaattgacaattaagattaagtagGGCAAGTGGAGAGGTAAAGTGGAAACATACCAGGCACAAAGCACCCAGACTCTAGAGTGGTAGGAGCATAAAAATGGTAGATTCAGGAAAAGGGAGGTCAGCTTTTACGTAAGTCTCTTCTGACTCATGACCTACACACTGAGTAAGTGCAGGCCAGATTATAGCACACATT
tgtcgtaagtatgcatgtataaagaagatatatatgcaggctctaatactatgtatagtttcagacagtaactggggagtcccgcagatagagagactaACATAAAATGATCACAAAATGACTCTTAAAACTGTGTCCCATGTGGTAAAGAAAAATACATTCCTAATAAGAGAAGCAGGGagttgggcggtggtgacgcacaactt
gggtgtgaagggacagagaaatgaatgtgattgggttgcacgatgtgaaattcacaaagaatcaacaaaatttaaataataaATAATTAAAAATAGAAACCATAAAAGTCCAATAAAATAAAATGAGGATGATGGTGGTGGTGAAATCATGGAGACTCTCAGCAGGGAAAAAGAAAACTATCAAGAAATAAATAATTACTGCTCCT
ATTTAACTATAGTGTATATTTCTTTAAGCATTCAAATTTCAATGTGATTTTTTCCACTACTTTTTAACTCTGAGCATATACCCCCACACTTTCACACCTTCATAAAGAAGGGAAATGTTGAGTGCCTCAAACTAGTACATCGAGGTAAAGAGGCATCAATTGTGACAAACTCACCTGTCGTGAATAATATGCTGGTCTGCGTCATA
AGGTAAAGAGGCATCAATTGTGACAAACTCACCTGTCGTGAATAATATGCTGGTCTGCGTCATACATGCAAAAGGGCCGTTCTATGGTAGTGCACTCAGTCATAAAATCTATAGAGCCTCCTGTGTCTGCTGAAATGTCACATATTGCCACAAGTCTGAAAATAACGGCAACACTCAGATTAGAGAGTGTCATTCTCAAGCCTTCG
tagctcagtgctagcaagtgcaaggccctcggttcggtccccagctttgaaaaaaagaaaaagaaaaaaaATGAGTACATGCATTCTTTAATAGAAAGACCATAAAGCAATGAGTATCCCACCAAAGCCACTAAGCAGAGGTCACCTCAAACCCAACAGGAGCCAACTACTAAAACCAATGCCTGAGAACCAGAGGACTCACAGTC
GATCCACCATTTTCTCATAATCAATAAGCCGGATTTCCTAAAGGGAGAGAAGAAACTGTTATAACCAGATAAATTCAACTCACTTTGAACATGTCAACCACATAAAAAGATGTAAGAATTTTATATATTTTCCTCTTAGAAAATACATGTTGACTTACAAACCCATTACCAGCAGGTGCATCATTAAATGCTTTGAAAATGCTTGG
CTATCTACAACTCTGAATGACTTGTTAGAATGCTGCCTAAAAGTCGTCCCTCTGGGTCTATTTTTATTAATTTTCTAATGAGGTCCAAAAGTTCATATTACATAAAGTCTCTGAAGTTTTCCTTAAAGAGTTTATTTGCTTCAAGTGAAATGCTTTTGCAGCACGGTTTTCATTAATTGCTTTGAATCTGCTTTTCAGAAACAAAT
CCAGATCAAGTCTTTTGATTGGTGTTGCGGTCTTCCTTTCACATCCAACCCTTACCCACATGTTAGGCAGCTGAGCACATGGTCCATTGTACCCACCATTCATAAAGACCCTTGGGTCGTTTTctttacatagctgtctgctcagaagactctttaccatcagacatggcttgttcttttgtctccttcaaatatcttctcaaatg
aagcactcaataCAGACTTCAATCAGTGGACATTCCCATTCTAAGTGGCTGCCAATGTTTTCACAGTACTTAAACATCAAAATATACTTTGTCTCTTATGCATAAAGACTGTAAAAAGCATttccagtcttgttctgatgccataggactgtgcaacctcggttaggttactacacctctatgagactcatctgaaaaatatggtc
AATACACGCATTCGAGACcacacacacacacacacacacacacacacacacacacacacacCAGGCTATCTCTGTTTTGAATAAAGAATTGGAAGGACTGCATAAATCACCAGTCATTCAGTGTGGCTTACAGAGCCTCACCACAGCTACACTTTGCCCACATTCTCACAATGATCCCTATTATCCAAATATCCATATCTCACAAT
TCATTTAGGCTGCAGAGGGGATAATTACCTATCTCTAGTGTAGTAAGGTTTTATAACCCTTAGTGAGGCATTTTCTAATTTAATATTTTTACTATATTATCATAAACCCTGTTTCTGGAAAAAAATGGTCATGCGGTAGCGGCCATTTTCCATAAAGACAGAGTGCACATGCACATGTGCAAGTGTGAGCAAGGGTGTGTCTCACT
TTATAACCCTTAGTGAGGCATTTTCTAATTTAATATTTTTACTATATTATCATAAACCCTGTTTCTGGAAAAAAATGGTCATGCGGTAGCGGCCATTTTCCATAAAGACAGAGTGCACATGCACATGTGCAAGTGTGAGCAAGGGTGTGTCTCACTGTGTGTGTTCTAAAGGAAGACGACGCTCAGCGTGCTGAGACATTGCAAAA
CTGTAATGGTGAATAAAGGGTGCAACCTGGTGTCAGAGCTCGTTCCCATCTTGGCCTGAGAAAATGGCAGCTTCCTCAGCAGTCAGACTACTGCATCCTCCATAAATGCTATCTCTAGAGCACAGAGCAGTGTCTCCTTCACACAGGTATGACGAGCAACTGGCTGTCTTGACACCTCACAGTTGGCTCTCAACAACACAACTAAC
TGGCCCAAACACTTCCTTTCTGATCTCTCCAGGTTTTGTAGCAAGCCAAACCCAAACCAGAAATGAAGGCATACAGACACAGACGCAGAGTACCACATACCATAAAACAAAGGGAATAGCAAAAAGAATGAGGCAGCCTCCCACAGAAGACCAACTTCTGCATGTCTTTTTTTCCCTTAAAAAATTCCTAAGAACTATCTGATGGG
CAGGGTTTGGATACAAAATGATCCCAGACAGCAAACTGCAAATATGCCAATTCACCACAAGGTGGCAGTATACGACTCATTTCAAAGGAGACCAGGAGCCCATAAATTACCCAGGCTGTCTGCTCTCATCACCATCCTCCCAGAGCTTGAAGGAGACTTGAGGAGGGCTGTTCCAATGTGCTCCTTCAGTCAGGTCAGAACTGGGT
cCGAGCTACAGCTGTCTGCACGATACAGATACAGCTGGAGACGATACAAATCACTGCCTTCATCTTATTTCCTAACGTATCCCTCAAAGAACTTCTTCTTCATAAACCAGACTCTGAAGAGAGTCTATGCCAGGAACACATCCTATCAGAGCACATCCAAAGAACCCTCTACCCTACAGCATGCTGTCTTCCCACTCCAGCCGGAC
CAAGGTGTGGCTTGGCTCACTCAGGGCCGCATCCCAGGAATGCATACTGACACCTTCCTGGACATGGACGACCCTTTTCTTGTGCTTCCTTTCATGCCAACATAAAAACAACAGGAGCTGACCAGGTTTATTTTGCCTTCAGTGATATAAACAAATGCATTCTACCTGTGTTCTTCTTACATGAGACAATTCTAAAAGCAACCACA
caccaccaccaccaACAACAACAACAACAAAATACCAAGGGCACCAAAATGTTTACAATACAAAGTTAGAAAAAGATCCAGATATGTGTGTACTTGTCTGCATAAAATACACAGAAAACAATGCTTTGTAAAAGACAAAAGcagagctgttaagatggctcagctggtaaaggcacctggcttcagacctgatgaactgagtttgg
ATGACTTATCTGTAAGTTAGCAAAACCTGAGCTGTTCACTTGAGGGAGGCAGCGCAGGAGTCAGTGACATTCAAACAACCATGGACATCTCCCATCATGGCATAAAAATGACACAAAGCCGAATGCTACCAAATGAAGGTCACACACAcagtggcccctcagtacatatggcagaatggctccaggacccccggcccttcctctaa
CTTTGAGGGAAATACTAACAGTATTTTATACATCCACTGACAACAATAGAATAAACATTCAATAAACTGCACTTTCCCTTTTAGAGTAAGAAAACAAGGTCATAAAAATATTTGCACATCATTTTGTTACTTTTATCATCTATAAAAACAGAATTATGAGCAGTGGGTGTGGCAGCAGATACCAGAATATTGTCACCCCCTCAGAA
CTTTTACCCTTCTGTTCACTCCCAAAGGAATTTTTCCCTGTTCTGTCTCCTACTTTATCACCCATGGTCTGTTTTTAGTTCCCTAGTCTTTCAAATTAACCATAAAGCTAGTGTGGTAACAGTGTACACCTTTAATTCCAGTACTCAGGAGATATCTCCNNNNNNNNNNNNNNNNNNNNNNNNNNNNNNNNNNNNNNNNNNNNNNN
GTCTTTGTTATACAGATCCACAACCTCTTACTAGGGATAGGAATCTTGGAGTTCAGTGATTTAAAAATTTTAGCAAGGAAAGAAAACAAAGTGAATATGCCATAAATGCCTCGGCAGTCTGGACAGCACCCCAACATCAAATatgtgtgcattcctgggtctgtgtggcctgactgcatctgatctttcctcatccattgacctca
accaatttacaatcctaccactggtgaatgagggAATGGGATAAAGGACTAGAGATTCAGAACCACTCTGATAAGATCCCGCATCATAGCAAGCTTACCACATAAACAAACATGCAACCATTGTGAGCATGTTCATTCCAGGATTACAGAGAAGAAGATCCTATGTCTCTTTCCTTTGGAAGACACTAACCATATTAAATCCTAGT
TTGTTAGGAAGATTAATTCCTTGGGAAGGGAATTTCAGCAGATTAGCCTCTATAAATCCATCACCTGGCACAATAAATGTTAATGGAATGGTCATAATTGCATAAAAGTCATACATGTGAACTGTCAGAGTGTCCTCAAGTGAATTTTCAAATTTGTCCAATCAAAAGGTAAATGTACTACGAAGAAAATCAAGCAGAATCAAGGG
CATTTGCCTTCTAAAGAAAAAAAATTACTTTCTAACAACATAATATTTCTTCCAATCCTAAAAAAAAAAAATGAAGCTTATTTATTTACAAACTGAAAACCATAAAGCTATAATTTCTTTATGGCTAAGAATGAAATAGTTAAGAAATAAGGGTACACAGAAAGAACAAAATTTGGTCTAGGCAGCCTAGAGAGGAGGCTAATGTT
agtggatgatggcacttgccaccaagcctaaaaacctgagttcCCATGCACAAACATGTACTCACCCACCTAAGTATGTGCATACTCACACACACAAATACATAAATGAATAAATGTAATAAATGAATTTTTTTAAATGAAAGGATTAggctggcaagatggcccaggaagtaaaggtgtaccaaggcaggcctaatgaccaaaat
caggggggatgagggaagagagaactgactcctgtcctctgacctccacatgtgcaccatgcatataaactcacaccacagctgcacacaGATACAAACACATAAACACAATAGAAATTTAAATtataatcgaaacactggagaggctgaggaaggaagctaagaggtccaggccagcctgggctgtttgggagggttaggcggtg
tacccacatgtgcgtgtatatacatacattattaaaaataaaTATTAAAATAATTTAAAAGGAAAAATCACATTTATCTATGATAGATATATATCATATGCATAAAGCTTGTAGTAATAATATAAGGATTAGAATTTTCAGAGTAGAAAAAATTAATGCTTCATTTTAAAATCTTATAAAAttattcaatatgaggtagacagccc
AAAATGTTTTAAAGTTCATAAGGAGAATCAAAGATTCATAGGGATTTTCGAGTAAATATCCAAAGCACCTAGGTTTAACTTTTTTAAATTGTAAGCACACCATAAAAAGAAATGAGATTGTAAAATTATCACTTGAAATGTGTATGAAGCAGGCACATACTATTACAGGAGAAGCTTTAAAACTTTAAAAATTAAACACATACTCA
CTCCCtagcaactatctacttagcattgtgttggtattataagaaattcaggaatgacataaagttcatagaaggatgtgtataggACTCTGTGGGAATCCATAAAAGGCTCCAGAGCCATTCCCCCTTGGATACAGAGGGAGGACTGTAGACATGATGAAAACCACTATGAGAATGAATATATTACAACCTCCAACTACTTAGGC
TACTTGCTAACTCTATACATGTAACTGGCTATGAACTCCCATATTTTCCATTTGTATGATCATTGATAATCTTTAGGAGGAACAGTGGCTGTTACCTCTACATAAACACCTAGAGCCACGGAGCAGCAGAAGCAACTCCTGTAGGAGGACCTAAGTGAGGACTGTCTGAGACCAATAACAATAATAGTTTCTTTTTGGCCATGGTT
tcctatctctttctctgcttctactccattctcaacccccccttccatgtccccaaataaattctattctatactTAAAAAAAAAAGAATATGCCAGTTGCATAAAAATAGCATGACACCACTATCACAATGGAACTAAAATACTGAAATCCACAGATGAgaggaaatggagaattattaatagtacaatttggggtatgtacatg
GGTATATGTCAAAATAGTTCACCACAATAAAGCAACGACAAAACTAATATAGTTCAGTATTTGAGCAGTTATATTGTTTTATTGTGGTGAACTATTTTGACATAAAAGGGCCTTGGATTCAAACTAGCACCATCCAAAATCAACCAAACAAAAACCTAAAAATCAATGACTTAAAGCCCAAGCCCACAGTACAGTAAATAATTCTA
CAGAGAAGAACTCTCTAACTATGGCTTTAGCCTCCTTAACCTCAAGCACACAGAGTTAATCAAATCAACTATCACAGTGACCACTATATGGGTAGTTTCCCATAAACAGAGTTAGAAAACAGGACTCAATTTTCACTTCTTAACAAATATGAAGCCCACACTTGTAGCTAGCATGCAAAAGCTgagttggtaagatgcctcaccca
agtgctaggattgatggcctgcagtagcacattcAACCCATGTTAGCAAACACTGTAATGACTGGGCTACACCCCAGCTCCAGATTTAGGAACTTAAAATCATAAAATAAGCACATCCTCACGATTAGTGATTATTAGTAATAATAAACTGAGTCATAACATTTCAAACAATGTCTCAGTTGTGTTTGAGTACTAGTGAGACCAAG
CAGATCAGAGTTTAATAACCTCTGCACATGCAGAAGGCAGTCAGGTAAAATGCATCAGGATTATACACATGCATGTTTCCTTCCACAGCTAGAAATTAATCATAAAGAAAGAAATTTTAAAGCAAAGAGATAGGTACAAAAAGTATTTTCAGCACTGTTTGTAATAAGTTGAAAAAGATACAAAAATCTGTTGCCCACTTGCAAGG
AAACCCCAggcatggtggcacactcttgagatccgaacctgtaagaggctgggcatgcacgcaaggctggcctgggccacacaaaagctcatctcACATACATAAATACCTGCATTCTTTGAGCAGACACCTCAGAGTTTCCTATGATATTGAAAAAGATGGCAGCAGTGTCAGCAAACTGTGTTATAATTATGTAAGATTAGCCA
TGCAAATACAACTACTATTAGAAGAAAGGGGTAATCTgagagaaaacagaattaccattcaactctatcacatttcctactttcatgtcaagtaagagaaCATAAAACCCCAACCACATAAATTCTACATACTTTTTCAGGATTTGTTTTTTCCTTTAAACAAAGGATTTCCCCTTCCTACTTTTCCTCCACAGCCCTCTCATTTG
ATTAGAAGAAAGGGGTAATCTgagagaaaacagaattaccattcaactctatcacatttcctactttcatgtcaagtaagagaaCATAAAACCCCAACCACATAAATTCTACATACTTTTTCAGGATTTGTTTTTTCCTTTAAACAAAGGATTTCCCCTTCCTACTTTTCCTCCACAGCCCTCTCATTTGGATCATTTGTTCCTAT
tgtgtgtgtgtgtgtgtgtgtgtgtgtgtgtgtgtgtgtgtAGGTATAACAAAACAATGCTGTCTCTTTAAAAAGAAATTCATTCTATATAAATTATAGCCATAAACTTTTCCTGCAGTGCAGCCTAATTAATTCTTGTTCTATACACAAAGGGAAATGCTGGGTGACAAATGGGTGTGAAGCCAGAAAGCTGCCAGGTCTGCAAA
acagctagggctacagagtgaggcctaaaacaacaaTAAATCGAATCAAGTTGAAATCATTGCAGGTCTTGAGAAAAGGGCCACAGAACAATGAGGTGAACATAAATCAGAAACGGGAAAATGAAGGGAGCAAAGAAAACACGTTACTAACAGTAGAATTTGTTTTAAACTCTTAGGCAAGTGAAAAAATTCGAACTTCCCCTACA
CAAAGCAGAATTAAAGTAACATGCAAGCTACTCGAAGATAAAGATAAAGAAATCGAGTATGCAATGCTAATCCAGAAATACCTGTATTTTAGTGAATATTCATAAAGATTCAGGAAAGAAGACTAATAAGTAACAAAATGTTAAAGCTCTTACTATAAAATGTTTAAAACATTTGCTCTAGAGCAGCTTAGAGTTCATCCAAAGGC
gccatggctacacagagaaaccctgtctcaaaaaaatcaaaaAGAACAATAAAACTTTAAGAATTAACTCAAAAAGCCAGAGAAGGCTGGCAAGTGATATCATAAAACAGACATGGCTCATATGCCCAATACACTTTACAGTTGTCTTCATCTGATAATAAGTTATATTGCTATTTTTAGAAGAAGGGTTGATAATTCAGCTTTTT
TACTCTGGAGAGGATCAGCCTAGGAGAGACCACCCTGCCCCCACCCCACCTCATCTAAATCACATTCCAAGCAGGGTTAGTCTGGGGTAGGCCAAACAGCCATAAACAAGGACAGGGTGAGTGGAAGAACACTTGCCTAGAACCACAAACAAACACATAAAACCCAAAACAGGGACAGAGGGGAAACAAAGCCAGATTGTCCTCAG
TAAATCACATTCCAAGCAGGGTTAGTCTGGGGTAGGCCAAACAGCCATAAACAAGGACAGGGTGAGTGGAAGAACACTTGCCTAGAACCACAAACAAACACATAAAACCCAAAACAGGGACAGAGGGGAAACAAAGCCAGATTGTCCTCAGGACCGGGCAAATCTCCCAGCCACTCGGTCCCACCCTACGTCCCCTACCCAGGTGA
attttaaaAATAAAAAGGGGTAGGGGTGGGAAGGTGGGACTTGGAGGAGGGGGGCTGTGATCAGGATATAAAGTGGATAAATAGATATATTAGTGAAAAACATAAAAATaaagaagggtataaacacccacctaagtccccacactttactatactcaaccaagccaactttaaacttttccctctaatggatgcttcttctgttg
GGAGAAAAGCCTTCGAGGTGAACCAGAGGTAGCACTTGCCTCAGATCCTCTTTGCCTGCAAGGTGACACAGGACAGGCCACATGGGGAGGAGAAGGGACCCATAAACAGGCAGACCAGCCTTGGCAGCAGGGCAGATCCACAGGGCCGTAACTGGAGCTCTGAGTAATGCTCACAGTGTGATGGGTAAGGCTGGCCGGCAGCCAGT
GTTGTGGGCTTGGGGACCGTGTGGGCAGAACACGAATGCTGACTGGGGAAGATGGCCCAGGGTGAAGAGACATCCCTGGCTGGGGGATGGTGCACTGAGTCATAAAACACTGAACTAAACACCTGACCCAAGAACTCTGATGTGATGTGATATAAGAAATGTCCTCAACCATTCCCAAATGGTGGTGTTTCTTGAAGTCTTGTTCT
GTATTTAATTTACTGATTTATTATTGACTGAAATGGTGAATGCTGAAGACGAAATCTAATAATAATCCAATATAGAAAATACAGTCATTGTTGGTCCAGCCATAAAACTCTTCCTATACTACTCCATTTCCTGTATGAGACAGATTGAAGGGGGCTGTTTCTGGAGAAAGAGCTGTGGAGGCGAATGATTGCAAGCCCTCATTCTT
agttcaaggtgatccccacctacaaactgaattcaaggcctggctacatgagatcctgtttcaaaaaTCCCCAAGGAAATCAGAGTTAAAAGTTATTAAGCATAAATAACCACTTAAAATGAAGCCTCAACAATTTTATCTTTAAAACAGAGAGAAGGAGTTGCGCCTGTCTTTGCTCACAGGAGTTTCAGGAACACTCTAAGAGG
GCTCTCCTATGAAGTTATCCTATCTAGAGGGCTTAATGATAACATTCAACATCTCCAGATCTGAAAGCATCTTCTGTCCATCATCTATGATTGAAGTGCACATAAACTTCTTGCAGTGTAAGCACGTGGATGGACTCCAACTGCACTCATGCACATACACGGTATTATAAAAACAACTCTGTATATTgggggatggtggtgcacgc
AAGAACAAAAGCGTCAGCCACAGAGGCACACTCCTGTTTCCCCAGTTCCCGACAGACTCCTAGTCAATATTGTAACAAGTAAATATTTTTAATTACTTAACATAAATAATTGATAAAATCTGCTCCTCGGAACAGTAGGTGGCAGTCACAATAGACAGACAGAAATTCAGATCTCAATACCTGGGAAGGAAAGGGAAATACAATTC
CTTCTGATTAAAATTCATTTTCCCCACTTTCAAACAGAAACTAGGAATAGAAAGCTAATTGCTTGATATTAACAAGATTTCCGTCTCCAAAATAATTCGGCATAAAGAAGACTTCAGCATTGAGCGTTTTGACATTACACATTTCCACACAAAAATATAAAACATTAACAACAAAAATATGTTGTTTCTCCATTAAATTAGAATTA
TATACCCCAGCGGAAATATGCATGAAAAAGCACTCTCCTTCTGTTTGACAAAAACCATCCAAAAGAAATATAAACACAGTAAGACAAATATTTCTGAACTCATAAAACAGATGCTGTGGGGAGGGGGTGTGTGGAAATGAACCTGGCGGAGGAGGAAGTGGGCGGGAGAGCGAGAACTACAGGTTCTTCTCCCTCCTCGATGGGTC
GAAATCTCCCTGGGGGATGGGGCCCTCCCCTACAGGCTCATGGACAGGTGAGTCAGATTTGGCTGAACAACACAGGTTGTACCCCATTTGTCCTTGAATACATAAACATACCCCAGTTGGCTAAAAAGCTATATATAATCTTATATAATAAGCAATAAAGTTAGATCTGCACTCTGATGCTGATCTCTGGAGCCTGAATCTGGGCA
TCCCCAGGACTGTAAacacacacacacacacacacacacacacacacacacacacacacacacTTGAATATGCCAAAATCTCAAGTGACACATATTGGTGCATAAATATACTTACTTTGTCAATCGCTCTATGTAAAATGATGATACTAGAAAACACATCTAGACGTATCTTGACTCTTAGTTGCTTTGGTTATCAAAAACTTCTC
TTATTCAGTTAACCTAGCCACAGTAGATAGAAGGCTTGaataataataataataataataataatgataataataatgataataataataataacaacaaCATAAAAGATGTAGTTCAAGgctggacacgactgttcatgactttaactccagtgctcaggagaaagaggagggcagaccacaacttcattatggcttactctcct
GGCTTAGGTCGCTGAGACATCATCACATAATTCAAGTTTCGCCTATCAAATACGCTTTAGAAGTGTCTTGAAGGACTTGAGCCTCGATGTTTGAATAGCCCATAAAAGTGAGAGTCACACCTGTGCACTTTCAATGACAAGTCACTTTGGAAAACTTGCCCCAGTGACATGTGACATTGACTGCCCTGCAGCTGACGTTCACCTTT
cgggaaaattgaaagagctggagatcatcatactaaacgagacagacgcagaaagatgacatttATTTTCTGTTTGTGAATTCTAGATTTTACATGGATACATAAATAAATATAAACACACGTGTAGCTGTGTGCATATACATGTGAGTTCCATGCAATCCCCATCCGGATATGGTAAGGGACACACGTTTGAAATATTGTCTTCA
GCACCAAAGCCAATAGTCAAGTAATGAGGTAAaaacaaacaaacaaacaaacaaacaaacaaacaaacTTCCAAAGGTTTTAAGCTAATGACGTCAGAACCATAAAGCAACCATCTGTGTTGAAAGTGGGCACTGTGCCACAGAGCTACGCACGTTGGAAACCAGCAGGCTGGTCCTGTACACCGGAGAAGTCTCTCTGGGCTTAT
ctagcatcaaactcggaaatccatcgtcctctgcctcctgaatgctgggattaaaggggtgtatcactgacacctggcCACAGAAACCCAGAGACTTTTACATAAAGTCTGAGAGACATACATCAAGCCCATGGTGAAGGAAGAAGGCTGGCAGAAGAGCAGAGCCTGTTTAACACCATAGGATCTAGAATATAAGGTTCTGGGGT
CTGGCATTGAACCAGGTCAAAATGGCTTCCAGCCCCCAGGGGGAAACACTTAAAAGCTGAAAGTAGGTCAGCACACTCAGGGAGTTTAGCACATTCACAGCATAAAGTGAAACTTTATCATCTCACATCAGCGGAGAGCAGGGAAGCTTGGAGGACGAGACCCAGAATTCCTAGAAGGCCGGGATTGGAGGTGTTCCTGGGCCAGG
GGAACATGGGCCACTTTTGGGCAGCTGAGACAGTATGTCCCTTAGAACACTTGGCTGCCGTGGATGCTCCCCGATTCTTCCTGTAGTGTTTCCATAACCCCATAAACACCCACAGATAGGAACTGACTACTGCTCTAGCAACACAGGTTGGTGATCCCCAAACTTCCAAAGAACTCCTGGGCCCAGGGACCTGCCTTTCACTGTGA
CCTCGCTGTGCAGTTACTTCAAGTGCTAATGAAATCACCTCACCACCTTGCTCAGAACCCCACTGTGATCCCCAATGGATCTCTGGGTCCAGTCCAAATTCATAAAGGGTCGCCCGGCTGGGAACCTCTCCTCACTGAACTCTCCTGCCTCTGTCCCACCAAGAGACAGAGAGAAATTGTTCGTCAATGACAAACTACACCAGCCT
AAGCAAGGACGAGGAGACTGATAGGACTCCAGGCCAAGGAAACTTACAAGCCTGTGAAAATTATTAGGTTCATGAGGGCTCTCCCCAGGGTTGTAAAAGCCATAAACAATTGCTCAGAAGACTGGTGAAActgcaagtcaggcagagagcgccttggtgctgcttctgtgagtgtcacccatgctggggtgcgacttctcagtgac
GAAAACCAGGCAGCAGTGAAGGAACCAAGGGAGACTGGGATGTGGGTGGGGGGAGAAATAGGTTTCTGGCTCAGGGTAGAGAAGGGTTAAAGGAATTTTCCATAAAAGTGCAGAATCTATAGCTGAGGACATggagcctgaggctggaggactgttaggagttttgagatcagtctgagttgaccaaatgcaaggctggcctgggc
CCCAGGCTGCCCAGCTGTCACTTATGAGGGTTTTGTGGTCTGTCTCTAGCCAGGGGACAGGCAAGCAGAAGGAGGAAAGAGAGGAGACTGACAGTGGCTACATAAATTAAGCACCGACTGTTTACCAAGGGTAGGAACACAAGGTCCCATTGAATCCTCACCCTAACCAAGTCGGGTCACTTCTATTGTCCTCCCAACTCAGATTT
ATCCCTCGCCGCGATACAGAAATGATGCACTTCTCTGCCATGCGCCATACGACGGTGAAAAGGTAAAAAATAATCCAAAGGTTTACACAAAGAACAGCTGCATAAACTAGAGCAGATCTTCATAAATGACAATGAAGCTACAAGAAATGATGGCCATACCTCAGTTGTATGACCTGAAATTTTGTTTTCACTACACACGTTATAAT
AATGATGCACTTCTCTGCCATGCGCCATACGACGGTGAAAAGGTAAAAAATAATCCAAAGGTTTACACAAAGAACAGCTGCATAAACTAGAGCAGATCTTCATAAATGACAATGAAGCTACAAGAAATGATGGCCATACCTCAGTTGTATGACCTGAAATTTTGTTTTCACTACACACGTTATAATTAAATTTTTTGTCTATAAAA
ATTCCTAATATGAATTTTTTCCTTTAAAATAAAAAGACTGCGACATATTTTAAAATTAAATTATGTAAGGATGAAATCTACAATAAAATGTTTCAGTTACCATAAACTAAAATTCGAGGGTCTTTGTATTCGGAAAGGGCTGAGCAGTGGAGGTAGGTAAATAGAGTTGCTTTTTGAGCCAAGAAATTCAAAATCAACTATTAATT
AGGTAAATAGAGTTGCTTTTTGAGCCAAGAAATTCAAAATCAACTATTAATTCCCTACACTTTGTCTAAACACACAATATTAGAATATTTTAATAACTTGCATAAACGTAAATATGTACAATAAATAAATCTTAAGAGTGGGAATTGCGTTACAGAAGTATTCCCAGTAGGATTTTGTTTTTTAATTAAGAAGTCTCCATGGTGTA
CCGCTAAGTCAAATATACAGCATACCCCAAGTCTTCACCACCACCCGACAAGAGAGGACAGATAGACATGTTGGAGAATAACTTTGAATTAATGAAGCCACATAAACTATTAATCAAAATTCCAGACAATACAGTTTGACAAGCATTTTACCCTTGGCTGATTTTATAAACTGCATGCCCTTTCTGTCTTTCCCAGAGCTCAGCCA
CTTGGGAACTATTTCAAATGAGGAAGAAATCTAATCTTGAAGCTAGTCATACAAGTTAATCACACGGCTATAAGTGGAAAGCATACATATCAGGCTAAGACATAAAAATCATATATTATATATTATGTACTATTTATAGAATATATATCTCACTCTAACACAGTCTAATATGGACAAAAGGCCCATTATACAAAGTCTTACAAAGA
CAAACCTGGATCCATCTCTAGACCTTGTTTTACTCTGACTTCTGCACATGTATCATGACATGCATTTGCACACGCACGAGCGTGCACACACACTAGAATACATAAATTAATTTTAGAAGAATTGGGGAGAATTAACATGTCAGACAGCAGCTGTGGGCAATCAGATACAAAGATACAAAGGCCCTGCAAAGAGATGCATGTCTGTG
GGGCCGTGTAGGCTGGCACACACTGGTTATTAGTCTCCTATCTTTCATATGCATGGTAAAAAGTGAACAAATTTAAAACATCTAAGTCCTGATGAGGAAACATAAAGTAAGAAAAAAAAAAGCCAGACGCATAAAACCAGATTAATTTTCTGTCCTCACCAAAAGATGTCTAAAACGAATGACTCCTAACTGAGGCACTTAGACAG
TTAGTCTCCTATCTTTCATATGCATGGTAAAAAGTGAACAAATTTAAAACATCTAAGTCCTGATGAGGAAACATAAAGTAAGAAAAAAAAAAGCCAGACGCATAAAACCAGATTAATTTTCTGTCCTCACCAAAAGATGTCTAAAACGAATGACTCCTAACTGAGGCACTTAGACAGTCTGCGGATTTGTTTCATTTCCTACGGCC
AGATATGCCACATTGGAAAGGGGGCTCTCATCTTTTCTACTTTTCTTTGGGACCTGTTAGGATCTTAGCCAAAGGCCATCAAAGAGAGAGCTAGGAAACACATAAAAGACAAACTCAGGTTCAAACAACAGAACAAAGATCCCGCCCGTGCGAACCTGGGTCTAGGTCAGAGTCATTCGGATCCACAGCATCGTCCTCTGTAAATG
ggaaggatgggagaaatgttgtaagtaaagtatcatctcaaagaaacaaaaCAAAAATACCAAAATTATCAAGTTAAGCACCTAACTCCAACCGACTGTCCATAAATGTTTGTATTTCCTATGTGTGAGCATTGTCATCTGGCCACAACACTATTCACAGGGAGCAACCCTACCTAACACTTCTCTACACTGCTGTCTCCCACTAC
CCTCCTGATGACAAAGAAGGAGGTGAGAACGTGGTCAGGGGTCAAGCCGGGCATAGCCTTCACCACCTTTGATGGGCAGAGCATTCGGGAAGTTCTACTGCATAAAACTAGAGCAGAAAGCTTTTCCTGGGAAGTGTGCAGCCAGCAGCCATGGCTTCAGAGGCCACTGCTCCGATGTATGTGCTCTATATAGATGGTCTCACTGG
GCTTTCTCTGCATCCCACCTACAAGACAGGGAAGACAAATCTTCAAATGGTGACTGGAGGCAGAGTTGGTGAGAGATTACTGGAGCTACCCATCTGGAGACATAAAGAGGGATAGGCTTCTGTTACCCACCACCCAGGCTTGAACTCTGGGGTATTTGTCAGGAGAAGGAAGGAGAAGAAGAAGAGTAAGGACGATGCCCAGGGCT
CACCATTTGTGGCCTCAAGCTGTCCATGGACTTTGCTGTGAGCTTTTGATGGCCAAAGAGCTAGAAGATCAGGGGGGGAGGGGGAACATGGTATCTACTGCATAAACTAGATCCAATGTCTCTTATCTCCAACTAGTTCAAGGCACAATCTGATGAACTCTGGCAAAAATCAAATCCAACCAGAATTTATCCTAAGGGCAAAGGAG
ATTTTATAGCCTTTGTATAACAGTCCTCAGCAATGGAGTTTTACCAAAGTCATGCCGTGGCTGATTTGTTGTTGACATTCCTCAATAAAGAACCACCAGTCATAAAAGTCATCCAAATTACGTTCTTGAGCTTTGCAAGACTGCGTTTCACCTTACCCATCCTTGATCTTATTGGTTCTCTCAACATTGTCAATGTCCATCCGGAT
ATCAGATAAGAAAAGATTCTACTCAGCCTTTTCTCTTTCCATCATTTTTAGGATTAAAGATTTAAAGTTTTATCTGTCCCAAATTAGATTAGATAAGTTTCATAAATAATGCCTTTATAATAGAGCAGTTTATCATTAGGATCTAGAATATCAAAACAGAGGGAAAGCTAGAAGATAAGGATAGAAACACTGGGGTCGATCTGAAC
TGGAAAGAGAACAGCCAGACCAAGAGGCGGTGCCCAGTGAGACCATGGACTCTACAGCACCTCTAGAAAGCCGAAAAGGAATGGGAGACCTAACGTTTCACATAAAATGCTAGACAGCGAGAAAGCAAGGCCTGGAGATGAAGCACCAGGTCCAGTTCAAAACAATTTTTTTTTAAAGCGGGTTAGGTCAGGGGGTTCTTACACAT
AGAATACTTTTCTGAAGGAAACTCGCCCTCAATTATATCTGTTGTGTAAACAAGAGACGCCCTTGGATGGCTGTGCAGACTGGGGAAGAAGAGAAGGTTTCATAAAACTGCCTACACCACCATCTTCTTCAGGTTTATAAAGCAACTAGGAGAGTCCTAGAGTGCTGTGCCCCAGAGAGCACAGGCTCTGTGTCACAGCCACACGT
GAGCTGCTGGACACATGGGTTCTACTGGGAAAGCCTGTGAGTAACAGCCAAGTCTCAGAGCTCCCATACTCACAGACCTCCCATGGACCTATGGTCACCCCATAAATGTTCTACTCAGGGACGCCTGTGATTTAACTCAAGGCAAAGGCTCTTCCTTCCACAGGGAACTGAGGAGCAGAAAACAATGGGCTGCTCTGCTCTCATAC
AAACCAAAGGAAGCTTGTGAAATCTAATACTTTCCACAAATGTTTGAGTCTTGCAGGCCAAGGGAGAGGAAAGGCAACAATTCTTTCCTACAAAAACCTACATAAAAATTCTCCTCTACAAAAACCTACACAAATCCCATCAACATGTGACATGCTAAAGTGTTGAGCCCTTAAAAATCATGAACAgggccaaggagatggctcag
CAAGGCATATTTTCCCAGTTTCATAAGAGCAAGCAGTAAGCACATTTTTTTTCCTAACTTTAAACATTCCACAGCCATGTGAATCAAAGATCTCTTCAAGCATAAACCCGCCCACTACTTCTGCTTACTGTAAAGTCAAGTCAGAATAGAGCCAAAAGGCAGTGTAGGgtgtgtgtgtgtgtgtgtgtgtgtgtgtgtgtgtgtgt
tagaggctagcctgggctacagagtaagttccacacccatgcttacacagagaaatcaagcctcacaacaaaaTTATACAGGCAAAAAGAAGTTTGGGACCATAAAACCTAAAATGTAATACTGTATCTTGCTATAAATTAGCTGTGTGGCCATACGATGCCACTATACCTTAGAGAGGCCAAGCTTTACCAATTAAGGAAGAGAT
TGGCCATACGATGCCACTATACCTTAGAGAGGCCAAGCTTTACCAATTAAGGAAGAGATCAGCATTTACCTTTTGAAGTCTTGGGGATAAGAGATGCTTTCATAAACTTGACCAATGAGCAACTGTCTAGTGACAAATGCTTATTAAATGGTAATATATTAATTGTCATTAAAATGGCTGTTTACTGCACTATATAGCAATGTGCA
TGATTAGCTGGGAATATTTACATAACTGTGAACATCAAGAAAGACAGAAAGCTGTATCCAACAAAAGGCCAAAGGAGTTCTGGCACTACAATCCCTTCAGCATAAATCAAAGTATCTCATCTGCCCATCCCAGCTTCCTGATTGGCCTGAGAGGCAACCAGCCGCCTGCCTGCCGCGTCCCAGGAGCTTTGGGCACAGTGAAGCAG
atataatcagagatttgattaatactattaatcgaattaagttagtctcagaaagacagatattccatgcttttcgctcacttgtgtgtcctaggctttACATAAATACATAGAACAGAAGGTAGAAGCCCATTGTCTAGGAAAACAGAAGGAATGATGTCAGAGAAGGTTTGAGCCAAAGGAGAGGACAGTGTACTAGAGGAGTA
GAATGGAGAGAGAGAAAGTGGGGGAGGGAGAGAATGAATGAGAATGTCTTAGACTGTGAAGATGCTCTATCCTGGAAAAGTCAGAATCCTTAGCCCCCAGCATAAATAAGCACTTCCCAGCTTCAGGTCCAGTAGTTAGCCCCGAAGACACAGTAATCCAAGGCAAATGGGACAAGGAGCAGACACTAAGAGAAGGTAGATCCCCA
ATTTCCTTCTCAATAGCCATTTGAGCAACATTGGCACATTTTGACGAGTCAGAATTAAAAGTTGTCATTTGTGTCCAGTCAGAAATCAACTCCTATATCACATAAAACTCAAAGCCCTGACCTTGAAAGTTTACACATCGCAGGGTCACAATCTAGACATGTCACTTTTTTCTGCAGTTTCTGAGAGTTTAGCCAATGCTTATAGC
CTCTCACCAATCCATGTCAGCAACAGCACTTGACACCACTGCTTCTTTCACAAACTGGGGAGAGAGGCCTTTCAGCAAAGGCTAGACCAGTCCATCTCCTCATAAAATGTCAAAAGTGTGTAAAAAGACTTTCCTGGAGCAGCAGCCACTGTTGACCCAGAGTGAGAGGAGTACTTCATCATTGGCATAGTTTAAAACAACAGCGC
TGTGTacacacacacacacacacacacacacacacacacacacaAAAGGCTAATGTCCATAATAAGCCCATGCCTCTATCCCAAGACATGCCTAATGATTCATAAAACATTTTCATTTATTAAAAGTGTGAATTAGAAACATATATAACAAGAATGCACATACAGTAATGAGTTTGCTCACTACATGCATCTGTATACTAACAGTC
TTTAACTTTTTTAGAGGCGGAAGTTTGGGGCTTTAGTTACTGAGATAATCCTGATGCTTGCGTTCAGCATTGTGCTTTTGACAACACGCCACCTTCTTAGCATAAACAAGATGGAGTCCCTGCATTTTCCTGACCAACCTGTCGGTGCTGTTCCTTTCTTCTTCCGAGTCTCTGCCAACAGTTCTCGTCCTTGGGAGCTGGCTTAT
GAGCTGGCTTATGTGCCTTCCAACATCACGGTGGTACACAATATTGTCGAAAATGTGAAAAAGGATTTAAACTTCCCTATGGCAGGTTAGTTAAGATTTGCATAAAAGCATATTATTCAGCAATTTTAGCAAAAATATCCCCAAACCTAGCTTTTTAACTGGGTGATTATCTTCTATACAAAACACTACAGGGCATCCTCATAACC
AACATCCCACTGAGTTCACACAGACTAAGGTGGCTGAATCATGCCTTAGTCATAGAATTCTCTGATATCATCTTCACTGCCTGAATAGTCCTAGATAATACATAAATTATCTAGGTAAATGAGTTTGCTTTTTTCCTTGTTCAGTCCAGCTGCTGCTAGTCATCTTACTTAGCAATCTTTATTTTCTCCTTTAGGGTACATTACTG
TTCTACTAGAAGATAATCTGAGCCATATGAACTGTGGTGTATAGTCTGTAAGTGCTGCCTTTTTAAAGTAGTATCTAATGGAGCTTTGCAACCTTGAGTGCATAAATATCAATCTTCATGTGCTAATGTTTTCCATTCATCTGCTGCTTTCTCCTTTGCCCTGGGTGGTTTTCGGGGGAGGTGGAAGTGACACTTGAGCCAACAGT
ttatatttttattttttaaaatgacaGTGGAAACTAAAGTATGTACTATTTATCTCAAAGAAGCATACAGCCTTGTCTTCATCGGGTTCTGTGTACGCATCATAAAGTTAGTAGAATCAGTATGGGGTAATCTTGTAGCATGGTACAGCTCTGGTGGAATTCTGCTCACTGTGTCTCTTCAAATGTCTTAGGAAGGAAACAGAATA
tgttttggagacctctggggcctctctAAGTGTTAACTGAGACTCTTATCTCCTGTCAATTCTGAGAGCAAGGCAGAACTGTAAACTGTTTATGCTGCACCATAAATTGAGTGAATGTGAGCCCTGGAAAGGTATTTTAGCACCACAGTAACACATAAAGCATAGCCTGCCTCCTCAGAATAAAACCGCCTCCCCTTCACTTATTT
TGTCAATTCTGAGAGCAAGGCAGAACTGTAAACTGTTTATGCTGCACCATAAATTGAGTGAATGTGAGCCCTGGAAAGGTATTTTAGCACCACAGTAACACATAAAGCATAGCCTGCCTCCTCAGAATAAAACCGCCTCCCCTTCACTTATTTATAAGCATGCCTCAGTTATGGGCTTACCAAATTACAACCATGCATTATTCATC
CAACAACGAAGCCTACCATTCGCCATCTCTGTCCCTGGCAGTTTTAGACAACATTCTCTTCATGTCACTTTCTGGTGCCAATGCTTCCATAACAGTCTTCCATAAACCTCAGCCACGACCCACCAGCAAAGAGTGGCCACGGTGTGTTTTTTGTTGTTGCTGCTATTTACTTGTTCTACTTTTGCACCCGAGATGCATTCTTCCTA
ccctGTACGTTTCTTTTCCTTTGTCCACCAGGAAAATATCTCCTCTATTTAATGTTTTCACAAACCTAGCTATACTAGTATGGAACCTTGCTCATTATCTCATAAAGCACACCTCAGCACTGAGAAGGATGGTGCCTGTGTGGGAATCTCATTACTTTGGTGATAGAGGCATGAGGTTAGGGGTTTACAATCACCCTCAGTTGGGG
TGGCTAAATAAAGTTTAGAAAGAAGTCATAGAGGACAAAGAATTAGTGTTTGAAATGTTTAGAATTTCAAGAGTTGTTCACAGACAGAAATCCTTTGTTTCATAAATTTCCCTTACCTGGTTCTAGCAGGTAAAGCTGCAGGACCTTGTAACCACAGAGTAGCCACAGCGGCAGCCACAGTGCAGCCCAAGAGTGAACCAGAAAGC
tttcaactaaaaagaaaTTTTAAAAAAGAAAAGAAAAAACTTGAAAAGAAGAACTGTTTCTTAGAGACTTGAAGTTGTGCAAAAAGAAGCCAACAAAAAGCATAAATTGAGGGCCCTGCAGAACACAAGCCTGTCTGGGAATGAAAGACTCTATCCACTCTGCTTCTCCACCCTCCTTCCAAAAAACAAGAGACATGGCTGCCATA
agcaaaacaattcagaataggataaagcaaacaaacagaagggaaagagccaaagaaaaggcacaggaaacagaaacAGATGCAGAATTCTATTCATTTCCATAAATGTTTTAAAGTTTTGAATTATACATTAGAACATGTACATTCATGGTTTCTACCTTCTGAGTAGCTTTTGCCTCTTCTCTGCTCACCACCTTCATTGCTGT
CTCTGTCCACCCTATGTTTTGAGGCACGGTCTTGTACAGAGTTTGGAGTGGCTTGTCTTCTGTCTTTGACCTGTGATGGCTCAGTGGGCAATGTGTCTGTCATAAACAATGAGACTATGAGTGTGGACCCTTCTCACTGCACTACTATTCAAAGAATAAAGAGTAGAAGCATCTTAAATTCTTTTGAAAGACAATACTTTCAAATG
gtaagcctaggaggatgtgagggggaattcttctttaaagcaccacaGAATAAGTTAAATAGTGTTATGACTATAGTTACACTCAATAATCTATTATAGACATAAAAGGTTGAGATACCATACTTCTGTAGATTTATTGAtttatttttaaccattatattgtgtgagacgtttttatttgcacattttcatgtatttctgtgtag
AGTCTCTAATAATTGACCCAAACATAGCAAAGGGTTTTTTTTTTTTTGTTTTCATTCAAAGCCAGACATGAAGATTTACTATACATTGCTTAAAGCCAGACATAAAAGCTTTACTATACATATCACCGCAGTCAGTTATAAATGCATTTCTTCCCACTAATCTTGTTCATAGTCTTACCTGTGAAAAAAACAACAAGATCACAGTA
tctggtgggtgatgggctagaagggaggctaaagcagttaagaatcgtcattaaaagtaggttttaaaaaattaaaATGTGTACACTACACACCCATACACATAAAATAAAATAAGTGAAAAAGGAGAATGCAATAAAAGGCGTTTCTCATTCTGTAGTATATAAATGCATATGATTTTTGCCAATTTAAgagcttgaaaatgtag
CAGCATAAGCACGGGGATTTTAGTTTAAAGGAAGGGACGTATCATTTTAGTGAAATGCATGGATCGAGGGTGGACAATGACTCGTGAGTATGTATTTCCACATAAACTAGTGCCGGGTTCAAGATCAAGAACATCTCTTCATCCCCCAAAGCTTGCTAGTGTGTTCTTTCCGTCAGCCCTGTCGACACCCCCCCCCCCCCGCCCTG
AAGACAAAAACCCCTCTGGATGGATATAACTTAATTTCAAAGTCATCTTTAACTTAACATGTCCTGCTTCTACTCAGATAATTTGTATAAGTGGGGGGACCATAAACATGCCTTTGTGGTAATGATAATCAAAATAGAAATATACACGGAGCTGACACTGGGCCTGGAGTGAAAAGCCGTCGTGGTTAGTGCTGTCTGTGCTCACT
gtcttgtacatgttgaacctccaataaacatttcttgaatgagtTTTCAAATTTCACAGGATATCATTTCAGTTGACGGGATGTGAAATAATTGTTTCAACATAAAAATTACTCTGAAGTGGGTATCTTAGGGCCATCCACAGATGCTGTCCCTAAAAGGACCTGTGGTAATCAATCCAACAATGTTTTCGTTGGAAGGTTAGCAG
CATTAGAAAAATAAATATCAGGGTAGTGTTACTGTTCCTGAACACAGCCACACCGTTCATCTACAAAGCAACCACACATGCGAAGAAAGCGTGAGGGCCCCATAAAACACTGTGCAAAAGATTGtttttaatttaatattatacatagttttttttaaaGGCAAACATCTGATCTACCATCTGCTATCATTTATAAATTGTTACGA
ACTGACACAATGTTCACAGTTTGGGAGTGAGCTTTTATATATCCAAGTAGCGGGTTAGTAATGTCTGCAGGCAAATGTTACCATCACACTCCATTGACACCATAAAAAACAACCCACGGTGACGTGGAAGTAAAATAATGTTTTACTAAGTGTTTTCAACCATTGTGCAGAATGAAATTAATGCTTTCAAGCCTGTAGAGATGCAT
GAGCCCTGGAGTCACCTGGGTAGCAATCCTCTGTTCCAAATGGAGGTGAGGCGCCTGACTCTGGGAGAGGGGTGGAAGGAAAGGCTCTTCCTTAGTTACACATAAATTCTGGGGACCTGTGGTGTGTATGGGAAAGCAGAGGCCAGACAGCGACTCCAGTGCACCCCAGCACAGAGCCAGTGCAGTGGATGGTCACAGCAAGGTCT
AAATGCTGGTGTGAGCTACAGGAGATCAGAGCCCCTCCAGAGATGTTATAAATGGTTCCTCTATAGTTTTTCTGTGAAGGGAAAAGGAACAATTCATATCCATAAAGAAATAgggcggagaatcttctttgtttggtagagtgcttgctgagcacgcactgagccttggagttcatccccagcaccatatagactgggcgtggcat
CCAGgattgaggaagatatccgttgttgaactctggcctctgcacacaaatgcagcctaacacacacGTGCACACACATGCACTATGCATTTGGCATACACATAAACAAGTGAAAAGGAAGCTGAGCCTCATGAAGAGGATAGGGAAAGAGACAGGCTACGGGCAAGAGGATGGTTTGCGGTAGGTTTCTGTTGGTAGAATAGGCC
ACCAGTTTTTCTTCCCTCCCAGTATACATGTCCCAGAATCCCTTGGAGTCCCCAGGTCCTTGCTTGCAATGACAGGATGTGTGGTGAAGGCCTGAGGACTCATAAAAACAGGGATTCACAGCCAggtggtggtggtggtggtggtggtggtggtggtggtggtggtggtggtggCCGatgcctttaatcctagagttggagagtca
CAGAACAACAGACCCTGAGAGAATGGGGTTTAAGGTGACCTTGCCCTGCCCCAATTTGAATTCTGAGCAAATTACTCATCATCTCTATTGGTGTTAGAATCATAAATCCATCAATGGAGCTATGCTAGGTCAAGCAACAACTTAAAAAATAACACAAGACTATTAGCATATTATTATGAAAATGATAGCTATTTGTTTATACattt
CCTGGGCTGGCTGCCCAGCACAGCCCGCCTTCCATCGTCATCCCAGGGAGTTCTCATCAGTACTGACTGCTCTGTTTTCCCGTTTGCTTTTACTTCAGCTCATAAAACTCCAGTCCTGGCAATGCCGGTGAAGATTTCCAGTTGGTAATAAAAGGGAGGCAGAGATAAGGGTTGGAATTTAGGGAAGTTTCCTTCAAGCTTGTACA
GTTAATTTTGAGTTTCCCTTGGGAGTAACTCTGAATTTCCCCAGCTCATTGGGATGGGCCTCCAAAGCAGGTAAAAGGTGTCATGACCTGAGGAGGTCACCATAAAAAGTCTAGGGCCTCAGAGATGCCTTGATGCTTCCTATACTGCCGACAGAATTAACAGCCTGTGGCCAGAACATCTCTGTCCTCAGCGGGCTACAAGAGCA
CCCAGCCTCAGCACAGTCGAGGTGTTTCTTCCTTCTGGGTTGAGGCAGGGTACAGGAAACCATGCCGGTTCCTGGTGTTGTCGTTGACCTTGGATATTTTCATAAAACCCCTCAGCACTGGCTCTGGAGGGTGAGATCAGTGGTAGAGGACCAGAGTCCTGGGCCACCTGCTGGCCCATACAAGCATCCCCTAGTGGCCCAGAGAC
AGGATTAAAGTATCCATTACCATCCAAGCTATTCACAAGCAGTTTGAAAAGAAATCTCAGCATGGGATGGGTACCGCACCCCAGTGGTCAGAGCAGAGGGCATAAAGCCGGCTACCATGGGATGAAAAGCCAGGGATGCAGGGCAGAGACAGGAGCTCAAGTAGGTCTATGCTTAACCACCTGCGTCTAAGTTCCTGATACAACCT
CCCTGATGGGAACCAGGACACTGGTGCCACTTGCCAGTGTCTCCCAGACTTCTCAGCATCACAGATCCACTTTTCAAAGAAGCCATGGGTACTATGACGCCATAAAGCGAGAAATGAGAAGAATACCAGGTTCCTCTTAGTTGACAGAGAATTTGAGCATTTTCATCCAATAGTGTTCTTTGCTTGAACCTTAAAACACACACAAA
TCTAAGAATAAGGCCAAAGAGCCTGTGGAATTCTTAATTTCTGTGACTGCCTTTTTTTTCTTCCCAAGGATACCCTGCAGCACCCAACAGTAAAAGACTTCATAAATAGGCAGCTTGGAGAAGAAGGCATTACCACTGAAGCCATATTAAATTTCTTCCCTAATGGTCCCCGAGAGAACCAAGCTGATGACATGACCAGCTTTGAC
GGATTTAAATGTCTTAGTACATTTGAATTTCAGTTCTTACATTTCATATCAGGAAGCTGAATTCAGCCAAACTTTAAAATAAAAATACCTCTACTCAAAGCATAAAATTGTACTTCAATCAGTAACATCTACCTTTTGCTAAGTCTTGAGAAAAAAATGTACTCACTAACTGCTTTTCTCTGGCTATCACCTTAGTCATAACTCCT
atttttattttttcagtaagtaaaacaatttcagggcccaccgtgtgagtgtgatcaaatatcctgcaacCAGTGATGTCTGGGCTTGGCCGGCCTGGTTCATAAAAGCTTCAGTCTGTGTGTGACCAGATACACTCTTCAACATCTATGTACGGGGTCTGTTACTGGGGACAACGTAGCTATACATGGATCTGAAAAATGATAAC
cctactttttaaaaaaacattcatcatcacctgacatgatggcaccttatgtattcctttattgacttacagcccttcctgggatacgagcccTCCAGAGCATAAACATGATCTGGCTCGCGATTGGTCATCGGCGGACACTACTCTAATTAACCTGAGGCATAGAAAAACCAGCTACTGGATCGAAACTAGCTAGCTGCAAAATT
agatggttgctgggaattgaacttaggacctttggaagagcagtcaatgctcttaaccactgagccatctctccagccccCTCATTCATTTTTCTTATGACATAAAGATCAAGGCCATTGTCCtcttttaaaacagggtctcatgtaccccaggctgacctcaaacttgttatctagctaagaacttctgatccctctgcctctac
CCTACTCCCAAGCCTTCTGTATGGTTCCAGAGACCAGTCTTATATAACTAGCCTCACATCCCTTGAGATTCATGTGATCGTTCCCCTGGACATGTGATTTCATAAAACATAAGCCTGTCTGTGCCTGCAGGAAACTCGAGAGTCTGTAGAAAAACACAGAGCTAAGAAGAACTCAGAATTGCCACAGATGTTCATTTATGTCTTCC
CCGTTCTGTTTTACCTAGAGTAGAGCATTACTGTGGGTAGCCTCTGGGCTTTAGAGCTCAGTGAAGTTCACACAAAGCTCTTCCTGCCCCATTCGCCCTTCATAAAACTCATGGTATGGTTAGGGCAGGTACCACCAACTTGTTTTGAAGATATAGCACAGAAACCAAAGAATGGAATATTTTCTCTCTTTTCCTGGGACCCTGGC
TTTTTAGAATAAAGGTAGAAAGCATGTGTATGCACGCACACACACTCATATGCATGTGTGTGTGCACACTCATATATACAATGGCATAGTCAGGTGATTTCATAAAAGGAACACATACTAATTGATTGTGCCACTGGAGCTTCTGTTCAAACGACTTCAAAACTATAAAAGAAACAATAAGGTGTAAGAATGAAAAAGCTCgggct
TCTTTCTAGAATATTATATCTGGTTCAGTTTTTAAAAAATGACCACATGTCATGTGACAAACTAATAATACAGTAATCTTGAGCAATATTACCTTGTAACCATAAACTTATAAATGGTTAAAGGTAATTCCTTATTACTTATAACTTGTAAACTAAAGCTAAGAATTCATTAAAATGAGATTATTATAACAGCATCGCTTCTCACA
TTTCCTTCTGTGTTGTTTTTCCCTTGTAGCTGGAAGGGAAATCCGGACGGCTAGAGACACAGGAGCCTTTACCCGCTGGATCATCTGAACACCTGGCTAACATAAACAACCCCACTGCAGTAGCAGATAATAAGCACACGAGGAGTCCGCAGTGAGCTGGAGGAAACCAAAATATTCACCGGCTCACCCGAACTCCCGATGGCAAA
ATGCTATTCAAACGAAGCAAGTTCTGTCCAGTAGATACAAAGACAAACACATAGTTAGAGGGTTAATAAATTTTCTAATTAATATATCAAGTAGCAGTGTCATAAAATAGCTTTAAAATGTTTAAACAATTTAAAGTATTCTAATATGAAATAATGCCATGAGTCTTTTAAATATTTACTAAGATAAACAAAAAGATGTTCAAGCT
aaatataagctcaaatactattttatattttgtgttataattcaaaacAATGTCCATTATTTTAAAATAGTTTAATAGTTTTTAAATAACAAACACAAGACATAAAAACATATGAATGCAGGTAGTAGCTGGACATATTTTATAAAATATAGATATACATGTATTTCCAAAATGTTCTATACAAAACTGATTTTTAAAACTAAAAG
CAATAACAACAAAAGTATAAAGAAAATACAAAAGCATGAAAGGAAGAAAGAAAGAATCAAGTATGACAAAATGTGATTTTGTTTTAAAAATGGACATACTCATAAAATTAATATAGATCTAACCCAAACCTTATACTTGAAAAACAAGGAAATTAAGAACTAAAAATTATTCAACCAACTAGTGCTTTAAATTTCAACAAATTACA
TTAATATAGATCTAACCCAAACCTTATACTTGAAAAACAAGGAAATTAAGAACTAAAAATTATTCAACCAACTAGTGCTTTAAATTTCAACAAATTACAACATAAATTCAAAACAATAATATGAAACACAGTTTACTGTTAAATGACTATGAGAAAAATCTTCCAAAATTAATTCAGAAAGTAGAATTATTTATTTCAGTAATCAG
TAAAGAGGCTGCAGTGTGCGTCTCCGTCCCCAAGGGGTGAGGGTGACTTACCGACTGATTACTTCCTTCATGTCACCTGAACTCATCCCTTTCACAGCTCCATAAATTTCAAAATGTTCTTGCAGAGTAATATCTGGCCAGAGTGGGTTTGTCTGGGGGCAGTAACCCATACACTTGGTGGATTCATCATCTTCATTTGAATGTGA
CAAGTATTATCATCACAGGGCTTCACTGAAACACTGTATGTAAACTAATGAGATAAGTAAAACAAGTCCTTTTTGTTTCTCATGTATAAGGTGTAATTGACATAAAAATTAATCTTAGGCAAAGTCCCAAGAAAGGAGTATTCCTGGTAATTCACAGTGAAGAGAGCAAAGGGGAGCCAGGAAGAAGAAGCACATGGGTGTGGGGT
TCATGCGTGTAAAGACTCACTAAAAGCAGAACTATATATGTCTATTTGTGTGTGAAAATTTCACGTGTATTACTTTCAGATAACCAAAAGACCTTAATCTCATAAACCTATACTAAGAATACTAAAACACAATGTCTGGCCATCCAGTTCATAATTTGACATTAGTGAGCGTATCTTAAATTAAAATATCAGATTAGACATAACCC
CCAAGGAACCAAGCCCCCTGAGCCCAGCAAAGACTGAAGATGCTGTAGGTGAAGGGCTGAGAGGAAAGCCAGATTATACAGTATGAAGGAGTGAATGGGACATAAACAACAAAAGACAGAGGGCATCTGACTAGAAAACAAACAAAGATATCACATAAAGAACCAGAAATGGATTTATACTTGAAAAAGACTTTTAGGTCCTTTCc
GGGCTGAGAGGAAAGCCAGATTATACAGTATGAAGGAGTGAATGGGACATAAACAACAAAAGACAGAGGGCATCTGACTAGAAAACAAACAAAGATATCACATAAAGAACCAGAAATGGATTTATACTTGAAAAAGACTTTTAGGTCCTTTCctgtattatgaaggaaggtgctggagaaatggcttatttggtaaggtgcctgct
ttttgttttgttttgttttgttttgttttgttttgttttACCTTATACGGGCATAATCCAAGCTCCTAGCTCACACATTATCACCCCGCACCTAAAAACCCATAAAACCACTGGCTTTAGCCCAGGCAcatgatgtccctgacctctacctatgggattgtgaacccacccaagagccccctctcaataaacctgcccttctactc
TGAGGTTGAATTCAGGGCTTCAGGTACACAGAGCTTTTATTATTCCACCAACTACAACCCCAGCCGTATACTTTAACACTAACAAAGTAACGTTATTTTCCATAAATCAATTCTTCCCATATTCTCCGCCCCTATAAATTCATTTACTGTCAGTTTTACAAATATAATCAAGATAAAAACTTagctgggaatctgtcactggcttt
TCTCAGTTTTTGGTATATTCTTCCAAGAACCCTACAACAAAACATTTTTATTATATATATACACAAATATTTGGATTTAAAATGTTTAATATATTTCAGTCATAAATATGTGACCTCTATACATAAGTTGTTACTATTAATAAGCTATATCTTGTGTTATATCTAGCTTAAAATCTTCCTTGCTAAAAATGTCTCTGGGGGCAAGT
ACCCTCTGCATGTGCACAGAACCCCAGATTATGGGTGAAACTTGGTGCAAAGAAATACACTTGAAAACATTTTAAATACTTTTAAAATAATTGCCTCGTACATAAATGCATGGTTTCACGCTGGCGTTTTCATGCATATTAGAACTTAATCAATTTTCCTTCTCGTGCGCTCATTACTTACTTTTTGTAAAAATTCTCCCAAGTCC
TAGTGATAGCTAAAGATAACCTGGCTTGCAATATGCAGAAATTTTAGCAGAAATATAATGTAAAATAAAATCAAAAATGCTTACTGGTCACTTACCAGGGCATAAAAGCTATCACATCTAATACAGTTACTTCTAAAAGCAGACTAATGGGATGGGTTCGGCAATTAATTTCAGGACAACCGTGTTAGTGCCTTCCAACTGTGAGA
AACAGAAGAGACAAACAATGAAGATTCTAGAATTTCTACAAAGGAAAAGAAATGAAAACAGAACAGAAAGACTGAGATACATATATAATTTTTAGATACACATAAAAACTCAAAAGTATGAGATCTCACAAAAGTACTGTATTTTAGCAATGCAAAATACATTTTAAAGTAAAGATAAGATTTCTAAATGAAAAAAGTAAACTGTA
GTAAGCAGATGTTATAGGAACGCTGATCATGAATGAATGATTCTTTACTAAGTTTTCATTTTTAAAAACTTAGAATCTTAATTTAAAATTAGCTCAAGTCCATAAAAATATGAAAAAATCTCTTGTCACTTATAAAGCATGAATAAAAATAGTAAATACGAAATTATTAACTGCAAACTTAAGATATTCAGCTGTAGTTTGTTTTG
CTTGATGAGTTTTTAGCATCTCAATGAAGATGTGTAAATACTACATACTATAAACTCTTGCTTAGAAAATCTTACACACTCTAAAATTCATTAAGCCCATCATAAACTTTGAGATAAAGTATGCCAGTAATTACTGTTTTTAAAAAGAATTTAATAACTGCAAGTAGTATAAATTGCTATCATTCAAGGTCAATAGGTAAATATTT
TTTTGTATTTATGAGGTTTATCTCCAGGTTTTAGAAAATACAAGTCTGGAACGAGCTTGATGGGAACCACAGCATTTTTAAAAGAATGATGGACCAAAAACATAAAAATCTGAACTGCAAAAAAAATTAAAAGCAGAAGCAACCTGAAAGGAAAAAATAATATAGCTTAATATACATCAACATATAAATCTATTAGCTATCTTCCC
ccaagtacccgtactcatgtgcAAacacccatacacacacacacacacacacacacacacacacacacacacacacacacaTGATTTAAAACGAAATCAACATAAACTGACCTACAATGCCATTCAACTAATACAAAGTCTGAAATGCCATCAGAGAATGAGTCTGAGGCAGGCTCTTcacgtctgtgctcatagcactccagagg
ACAGCAAGGCAGTGGTCTGCATGGGCTCTCCCTGCAAGCACACAGAGCTTTTCAGTGTGTGGAAGGTGAGGCTGCTTCTGGGTCTACAACCAGAGAACAGCATAAAAGAGACACAGTGGAGTCCCTGCACCAGACAGCGAATAACTCAACTAACCATTATTTTGTCTCGGTCTAACTTTTTAAATttcttatttctatgcacatga
ACTCGACACAGTCTGGCCCCTTTATGACAAAGTGTATTTCACTGACACTACTCAGTAGTTGTGGACACATGGGGCTCCCACACAGAGTTCACACCTAGAACATAAACCCGGGCCAAGACTATTCCTTTGAGGTACTGCCATTTAAGTCTGATTTTAGAACACAGTGTTAGTAGTTACCATTCTTTCCTTTGGCTGCATATGGAGAT
CTATTTCATGGAAAAAATAAAGCTCAAATTTTTATGTTAACTGTTCAGCTCTATAAAAGAATTCATAATTCCACACGTCTTAAGGAGACAAACTTCAATGCATAAAGTTAGCAACACAGTGTAAGCAGATTAAGTGGTCTGGACTTGTCAGTGATGTCAATAGCAGGAAATGTAAAAACTGTTACTGATTTGCTCTGATAGTAAGA
CTCTGATAGCTCCTTATAGTTCCTTTTGTTTTTTGACCAATATGATGGCTTTAGGAAGTACAAAGATGACCTCCTCAAGCCAAATTCCCCTAAAAATGAACATAAAAACTGAGTTATATTAAATTGTTTTTAACCATTCTAATCATAGTAAATAACCTTACTTTCATTTTAAATTTAAAAGTCCTAATACATgggtacaatagcac
ACAAAGCCAAACACCACGGTGACAAAAAACTCAACGACTCCCACGTGCTTTGATTTTTTAAAAAGAGGCGTCAACATTAAAGCAAAAAACACCTAAAAAGCATAAATGTAAGGTTACTGTACACTTTATATTACTGACACAAATAAATGTAAGGTTACTGTATACTTTGTATTACTGACACAAGGGAAAATTTACTTCTTTATGAA
CAAGGGTCAGTCATCATTTTCAATATTCAGTTAATATACCAAATGAGTATCAAGAGTACTGAAGAATTATATTTTAAAAAATGAAAAACGACCTCAAAACCATAAAACTAATTGTCGTACAGAATAGACTAACTTGACAAGGTCAGGGCGTCATGAAAGGAGAAACAAGTGCAGCAGTGTGCAGTCTCCCACAGGACAAAGAGAGA
GGCAGCTCTGATTCCCTTAAACTCTAAGAGTTTACTAAGTCAATACATTTCTTTTCTTTGTGAAATAAATTATACTTACACCCCTGATGGCTTTGGTAATCATAAACCCAAAAGTCCTTACCAATTAATAGCAATAATTACCGTACTTAAACGATGTGAGATGATTAAAAAGACCAACTAAAATCACCATTTTAACTTTAGATCTC
gcgcaaggccctgggttcgatccccagctccgaaaaaaaaaaccaaaaaaaaaAAAAATTTAAAAAGCAAAGAAAATGTTAAGACATAGTAATACCACTACATAAAGttttatatatatatatatattaCAATAGACCAAATAAAATTTGTAAAATGTgggctggagagatggttcagcactgactcttcttccagaggacctgag
aatataatatttatgatattataatatcataatataagaatatttcagaaaattacatataatcaataaatatattaatatttaGTATGTTAATCATATTCATAAACCCAAAAAAGATTCAAAAATTCATTTTATCTTTTTTCTCAAATGATTATAAGTTACatattatttatatttttaattaaCCAAATTGAACTTTAAGGAAT
ttcataaatagaaaataaaaacaaaCTGCTTCTATGGTTTAGGATAAACTATTCCACGGTGCCCATCTCAAAGCATCTGACACATAAGCAAATTCAAATTCATAAAAAGAAATAAGAATTTTCCACATAAGACTTTAGAATAAAGGAAAAACTTCCCATACTTAATAAAGTTGACTATAATATTGTACAATAAACAGTTGATATTG
TCGTCTCACTAACTTCATAGAGAATGATAAGCACAAAGGGAATAACGACAGACAGCAATAAGCAGCATTACTTTACAGACACTAAAGTGTGACCTGATTACATAAACCATGATTGGATAATATATGATCTGTGTCTATAGTACAGTAAAATATAAAACAATATGGAGGATATTTCATCAAAATATGCTATTTGAAATATCAATACA
TGATATCATATACCTTTAATTTTTAGGAGGTTTTGGTACTGAAATAAACCTCTGTCCTTGAACATGCTAGGTATACATTTAAAGTCTATAAGATTTCAGACATAAATGaaattataaaaataatataattCAATTACCTGCTTCAAAGTAAAATAACTCCTAACAATTAAAGTTTTATTTTTAAATATTTGTTTCTATGGAGAAAA
TTCCTAGCTGTACTCTGTACTCTCCTTACCAAGACTTCTCCACTACAGTACAATTCTTGTGACATAATTTTAGTATTCTTTGACAACTTACTTCAGAGACCATAAAGTGGGAAAATATAGGGGTTTAAAATCGTGTAATATTGGAGGTTTCATCCGCAGCGGGGAGAAAATGCATGCCCAAGGTCCGACATTCCACACTGATGCTG
TGATAAAACAAAGCAAACAAAAACAACAAATAAAACAACCCTCCCCCCAGGTTTTCTCATTACCCCTTCCAAAGCAACTGTCATTCACTGCCTTGTTTGACATAAACGTGAGCAATGGAGGCCACTGGTGGGAGTCCTCTCCAAAACAAAGACTACTTGTTCCAGCTTCTGACCCTGTCCACTTCAATTAAAAAAAGCAAAGAACT
aaaataacaaTAGATCACTGTCACTTAGGTCTGCTTCCAGGGTAAATACACACAAAGTGTTCTAATAATGTTCTCATCTATTCAGTCTTCTCTGACGATACATAAAAAACGATCTCTGGGCAAAAATAAACATAAAACACAGTGGGAAAAGCACCAGGATTAAAGAGTCTGGACTCTCTGAGAAAGAATCTCAGCACCTCGTTTTT
CTGCTTCCAGGGTAAATACACACAAAGTGTTCTAATAATGTTCTCATCTATTCAGTCTTCTCTGACGATACATAAAAAACGATCTCTGGGCAAAAATAAACATAAAACACAGTGGGAAAAGCACCAGGATTAAAGAGTCTGGACTCTCTGAGAAAGAATCTCAGCACCTCGTTTTTTTTTCCCCAACTAGGACCTTAATAAAGTTA
ctggagagatggctcagtggttaagagcacccgactactcttccagaggtcctgagttcaattcccagcaaccacatggtggctcacaaccTACACAGCACATAAAACCCAGTGTCATCGTGCCAAGCGGCTCAACAGGGGTGGGCAGATAGGAAGTAGTCAATATCTGCAGGGAACTTGCCACCTCGCAGGACTCAGAACTGGGT
GGGCAGTTTATAGACCATCAGAGAAGAGTACCTGGGAAGAAAGGAAGGCTGGGTTGGTCTCATGTGGCCTAACATCTATGGTGTCCACTACATTTCTTTTCATAAATAAGACTCTTGGGCATAATTGACTCTCTAGAGTGAGGTGAGTGAAGCAGGCCAGTTGACAGGAAGGGAGGTAGGGCAAGCTGAGTGAGAACTGGTTCAGT
CCTTAAAGGGGAGGTTCATAGGCTCAGCCCTTAAAGGTGAAGCTCACAGCCAACAGTATAAACAAGTAGAATGGGGAGCAGCAGAGGTTGGAAAGGGAAACATAAAAGGAAGAGGGGCGTTGATCCAAACCAACAGTTTCATTAAGACAGGCAGAGTGAGCTCTCGAATTGGTGCACAGAATGATGACCGTAGCGAGCACACACAA
AGAAGGATGGAGTTTGATGTATCCTTGACCAAACTCAGAGGATAGAAGATGTAGCATTGTGTAGAGTGAAAATGGGCATGGGACAGAGATTGAGAGCAGACATAAAAGACAACTCTTGAAGCACCTGCAGGACAAGCCAGAGCTGACAACCCCAGTCACAGAGCATGCAAGTCATTGAAGTATTAAAGCAAGGTGGTGAGTGGCAA
ACGTCCTTAGAATTGGAAGGTACAATTTATTATGTCACTGGATATTTGTTTAAAAATGGCTCCCTTCTTAGGAACATATTGCTTTTCTGGGACTTAGCTACATAAAACATTTTATTTTTCAAACTAAGGCTAGTGGGTTTGATCAGTGACAGAACATTTGTGTAACAGGTATAAATGGTTTGATCTCCAGAACTGGTTTTTTTTTC
GGAGACAGGGTTTCTCCCAGCAGCGTCCCCTCTCCTGTACCCAATGGCGATGCTCCACTCTTTCCTATGATCCTCCATTGGAAGACTAGAATCTCTAAGGCATAAAGGGAAAATAATTTTCAGGGAATACATCTGGCCTGTGAGCAAAGTTGAAATTTATTGCTGCTGTATCAGCTCTAAATAGAGTATTTTGTATTAAATACAAA
TTTCAGGGAATACATCTGGCCTGTGAGCAAAGTTGAAATTTATTGCTGCTGTATCAGCTCTAAATAGAGTATTTTGTATTAAATACAAAAGAAAAAATAGCATAAAAGCCACACAAATATTAACACTTTAAAGCACAGAATCTCAGAGATTCAGGGCATAATTGTGTATGCACTAGTAGGGCACTGAACACCAAAGGATTTTATTA
acgcacacacacacacacCCTTAAACATACACACACCAAATAAATCTTAAAACCAGAAATTAGATGTATTTTCACTTTTTTTTAATTCGATTTCCAATGTCATAAAATTACTATCATCACAAACATTTCTTCCTAGATTTGGCTAAAAGCGTTTGGCTTGACATTGGAAATTTGGCAAAGCTGGGGAAATATAGGATCCACTGCAT
ACTATGTAATCTGCATGTTTTCTTCCTCAACCATCTCAAAATGTGGTACACAAAGGAATTAAGTATTTGTAAGACAGTAATGTAACTAAGACGTTCAAAACATAAATACTAGAATAAATACATGGAAGTTACATATATTACCTTTCTAAGTTTAGAAAGTGAAGATTTTAATAAATGGTTCTTAACAAGGACTTCCTCAGCAATCA
ggagaaaaaaaGGTCAATATAACAAGtataaattgtaattttaaattttttttaCATTTGTTCATTAGTGTGTTTTTGCGTGTATGTGTATGTACATGTGCATAAATCtgtgcatgaacatacatgttcactgtgtgcgtgcgaaagtcagaggacaagttgcaggactcaattatctcttcctaccatgtgggttccaggagtct
TGTTCCAATTTAAGGTCAAGTTTCTTAAACTGGGTGTAAGACACATTCACCTTTTTGTCCTGTGTCTTTCCTAAGCAATGTTCATAACAGTGCTGATATTCATAAACTACATATTAGAAACATTTTTACCTGTTTTGTTGATGATCAGTAAGTTTGTGAGGGGCATCTGTGGTCGTTGGCCAGGTGTGAGGAAGTACGTATGAGGA
GAGGAGAGAGCTCCCAACAGTAATCACTCTGATTGACTAACCTGTGAACATTTGCTGACAGAATATGCAGAAGTCCAATCCCCAAAATCAGAATCCTATACATAAAAAAAAAATTAACAGCATAGACCTGTAGCCATTGCCCAGTCTTCAAAACATTCTTCCAAAGGCATGGATATAGTACAAGCAAGATATTATTGAAGACAGAC
TAGTAAAGGTGTTAGGTATTAGTGTTtgatcctcctgcctctgcctccttcagcaaatcctaccagcgtgtgccaccacaaccggcTAGTGTTTGCTATTCATAAAAAGACCAGTTCACATATTTTCTGTTTGTCTGGGGAGCTTTAAAACTGCAAATACTGCCAGCCTAAAAGCAGACTGTCATATAATAAGTGTGTTTGCTTAG
CTGGGAGATGAACACTTTCCTATCTGAAAAGGAAGAAGCAGTGATGGGAGATATGTTTTATTTTAGAGAAATATGAGATACAATGAATTGCCTAAGAGTTCATAAAACTTTAAATACTGCTGTTGGATGCAATCATGGCTCAAAAAAAAAAAAACCCAACATAATCTTTGATGATCATGTAAATTATTCATGTGTCAGACACCTCC
TGAATATTTTTCATCTCCAGTGCCAGCAAAACCCTTTGTACCTGCACATGCACAGACACGAACTTTCAAGCCATAACTAAAAGGTCTTTATACCCAGCACCATAAAATATAATGACTTGTAATAAGCAGAGTCTTctgtttgggattcataggactttactcttacttgacctacgacttgggggaaattgtttacctcttcgtaa
TGATGGGAGGGCTGAGAAAGGCAAAGGACATGGAACATGAAGTTAGGTGGGTAGGGCAGGATGTAGGAAGAGTTGGGGAAGGGAAAGAAAATAACCAAAACATAAAGCATGAAAATAAAAATACTTTAAATGAAAAGAAAGAAAAATTAGGTTCTCACTTCCATTTAAACACTAACACCCTATTCTTTCCCCTCACTTCTCATTCA
GCATGACCTACAGGCACGTTGATCTGATTTCCTGTTCTTCTCCATGCTTTCACTTTCCTCGTCCCCTTTTCCTTGGTCTTCTTTGTAGGAAAGATGGATCCATAAAGAAAGGAATGTTCAGATGAGCGAAGGAAAATGGATGGTGTGAAGCCGTGAGCTGAAGAAAAAGACAAGAAGGGAAGGAAGAGAGAATAGAAGCAGCAAGG
GAAAAACAAAGGTGGGTGTCGACGTCCATATTCACCTGTTTAAGCAGAGTAATTTCACATTGGGTCAGCCATTGTCCTAAGTCCCCTCTCCACCTCTAAACATAAACAGAGAAGCATAAATACAAGAAGACACTATCCTGACTGTTTTGACATTGGGAATATTAAAGAAAAAATGGAGTTATTTGTACCAAATTAACTACATAAGC
GGTGTCGACGTCCATATTCACCTGTTTAAGCAGAGTAATTTCACATTGGGTCAGCCATTGTCCTAAGTCCCCTCTCCACCTCTAAACATAAACAGAGAAGCATAAATACAAGAAGACACTATCCTGACTGTTTTGACATTGGGAATATTAAAGAAAAAATGGAGTTATTTGTACCAAATTAACTACATAAGCAACAAAAATTTGAG
aaaggctatatatgtatatatccacatatatctatatacatatatatatatatatatatacaaacatacataGCAATACAGAAGTGGGAAGTATTAAAAACATAAAATATTCTTAAGCAAATATATGGAAAGCatatatatcaaattagatttaaatttatatttttaGTTGAGCCTTGAGAAAAATATGAATAGTATCACATGTT
TCTGAAATAAGAGTACACTGGGGAAAAAGACTAAAATTTGATCCCCAAACCAGGATTTGTTTTGGCTTAATAATAAAAGCAAAAGCTTCAATCATTAAAGCATAAAAATATTTCTAAATGGTTCTTTGGCAAAATTGTATAAATTGGGTCAAAATTCCTTAGAATGTGCATTTTCTTCACTAAAGCATTTTCTTTAGTCAGTACTG
CACCCATGCCATTATATAAACTATTGTTAAATGAAGGAAATTAAGCACAGTGGGAAAACTGCGGTCTTATCTGATATATGTGGAGATAAAGGGTTGAATTCATAAACAAAGCAGAGTAGGATGGGAGCCGAAATAGCAGACAGAGACTTAGGGGATTTTCAGCAAAATTCCACAGAATTTCAGTAAAAAGGGGAGCAGTGATTTTA
TAGAAATAACTCTAAGACAATTTCAGTTCCGGGGAGAAACATCTTTCAGGAATATAATTGGTAAGCTCGCTAGCTTCCCACTCACCTGGGTCATTCCAAGCATAAAAGCGAAAGGGCTTAGCAAACTTAGAAGCCACTCCAAGGACACAGGAAGGTATCTGTATAATGCTGCGAATCCAAGACTTCCGCAGGAAACAGTGAGGAAG
ATTGGTAGCAACTTGGTTTCTCAGACTGAAAACCAAGTGGAGTTTGTCATCACCAACTCACCAGAGATAAGCCATAGAAGAAAAAGAGACTGAAGATCATCATAAATCCAGTCATAAAGACAAATTGGACGGAATATACAACGAATGTCAGGAAAAGGGTCACGATGAAGACAATGACGCCATAGAGCAAACCCCAGGACAGCCTG
TTGGTTTCTCAGACTGAAAACCAAGTGGAGTTTGTCATCACCAACTCACCAGAGATAAGCCATAGAAGAAAAAGAGACTGAAGATCATCATAAATCCAGTCATAAAGACAAATTGGACGGAATATACAACGAATGTCAGGAAAAGGGTCACGATGAAGACAATGACGCCATAGAGCAAACCCCAGGACAGCCTGACACAAAGACAG
tgaataaataaaatgaaccatagatgtgacactagagttgatttctggccaccatacatgtacacatatgtgcaCATACAAGAATACACACATACTAATACATAAAGTTTAATGACCAGTAAAAAAAAAATCCCATTTAAGCGATCAACTAAGTTGGTTGTTTTTTTTCTAACAAAAACAGAAACCTCTATGGAGGTTCTTAATCT
cacctccTGCTTACCAATGGTGTTTGTCCCTAGAAGCTTGCCTTTTTTGAGCCCCTCCACTCACTCACCAGAATGCTGAGTCCCGAAGGCCCATCACTGTCATAAAGGCCTTCATCTTCTTCCTTTCTCTTGTAACACCAGCTGAGATATAGTAGGTAAGTGGGGAGAAAGCAATAATACATAAAAAAAGGAAGTAGTCGGTCGTC
GTCCCGAAGGCCCATCACTGTCATAAAGGCCTTCATCTTCTTCCTTTCTCTTGTAACACCAGCTGAGATATAGTAGGTAAGTGGGGAGAAAGCAATAATACATAAAAAAAGGAAGTAGTCGGTCGTCGTTCCTTCTTGCGCAATGAAAGAGTCTATCTTGATGTATTTTCCGGTAAGTGACATCATCTCTTCCATCACTGAGTGAT
CTTATAACATTAGAGAAGTGGAAAGCCGTCCAATGTGGGAAGCTGCACAGTTACCTGTGTGGTCCTGATGCTCCTTTATGATTGGGATCCTGGTTCCTTTCATAAACTTCAGATGGTAGGAGTAAGCGGTGGAGAATATGATCCCCACCGCATCATCATAATGTTTTGAAATGAACTCTGTCATATTTTCTTTGTTTGGAAAAGCC
GGAAATAATCCCAAATTGTATAATGGCCTTGGATAATTCACCCAAACTAAAAATGTCCAAAATATATTTCCAAGGTTGTGGATAAGATCAGAGGCATACACATAAATAGTTATTTTCTTCAATATACTCTAATAACAAATTCCCATGATGCAAAATAACCTACCATTCCAATTGGAGTATTTTCGATTGTACAGGAAGAGAAGGGT
TCCTGAGTTGTTGGGGTGACAGGTGTGTATGCAATCGCAAAGGTGGAGTCATTAAATGAATCAACGCGTCCCAAGTCCACATCAGACAGTGACGAAAACTCATAAACGTCATGCAATTCAAAAAATAAAGATAAACAAAGTAGTATAAATGCTGTGTACAGGAGTTCCTACAAAGCCAGGTGAAAGAAACGAAGATAACTGTAATT
CTTTTTTTCCCCAATACTTGGCTTTTAAAAAGTTCACTGAATACGTCCTTTGAATAATCTCACAATTCCGTTTGCAAATGCTACCTTGCTGCACTGATAACATAAATAGGAACATTTTTCTTCACAATTATGCTGATTTCACAAAGTCTCTGTGTCCTTAAGAAACCAAATGCCATTCTAAAAGAGAAAGATCCAggggctggaga
GAAAACTTAATCTGGGAAAACACTGAATTGCTGAAGTAGTAAACATAGCAGGATTTGGATCCTAACAGTTTCTTTTCTCACATGACAAGGACAACAGTGTCATAAACAGTATTGGTGCCCTGTGCAAATATGGAAGAAAATGTCTACAAGGACTCAAAGTACTGGATGAGGACCTTAATACTCTTAATCCTTTTCACCAGAGCAAG
CAAACAAAGAGCTGCCTATCTCCTGGGGAAAAAAATTCAGGTGAAGAGTCCAGGGAACAGTCCCATTGGGCAGGAACTCTGCATCCATTCAGTGTATTTCCATAAAAGAAAACAACACATGGCTATAAAGGAAGGCTTAGAGGCAAGTCTGGGTACAAAAGGATGGAGAAAAGACGTCAGAAACCCGTAGAGTGACAAACAGAGAG
GATGGGATAGCTTGAACCAGCCAAGGGAGCAGCCCTTTGTAACCAGAAGACCTGAGTCTGACTCCCAACCTAAGAGTTTCTCTGTCAATCTGTCCCATAACATAAATAAGCTCAGGAAAACATCCCTCTTGCTTGCTTTTCCTTCCTTCTCTGGTTCCGAGCTGCTTGATAGCTCGTGTGCAGATAAAACTGAAGGCTTTGCTTCA
TACTAACACAGTGCAGGCGGGCACATCCCCACACCTTTACTTAAAACGGGAAAAATATGACCATCCCTTTAAAACGACCCACTCCTCCCCCTGGACACCACATAAAAATAAACCCAGAAACACTAAACTCACTGCATAATAAATTAATTTCTCCCTAAAAATGTATCATGGATTAAAGGAAATATCACTTATAATAACATAATACA
AGCCAGCAAACACTGGAAACCTGCAGTCACGTCAGTGCCTTAGACATTTAGAAAGTTACAATTTTACAGCGGCACAAAGGCCTGGGAGGACAGGTACACCCATAAAACAATTTTGTACATTCTTCGTGGAAAGAGGCATGTTTCAAACAACCGAAGTACTCACAGGCTTCACTCAGCCTCTAGGATCTGTTCCCCAATGCTGTTTG
GAGCATGACTATGCAATGTCAGTGGTCTTCGATGCTGCCCTGCACATCGGGGACTAACAGCAGACCTTGCACATGACACTTCCTTGCTTTCTTCTCCTGTCATAAAAACAGCTTAAAATCCAAGTCCATCCTACGATTGAAATAAAACTATTTCTACTGTGTCAAGAGTCACAGGATAAAAAAATCTCACCACCTGCAACGATCCA
CCTGAGGATTTAACTTCCACGCCACGGAAATCCAGATCCAAGGATGTAGGGTTATAGCATTGTTTATAACCAGTAAAAGAATCCACATTTTAAACACCCACATAAATAGGGTAAGTGGAAACTACTATTGAGAATTTATAAATATTAAGCCACCAATATAAGGAATGAAGTCACTCTTTGGGTACCTGCCTAGAACAATTGAGCAA
AATGATTAAAAATGTATAAAATTTAACAAAGTCCTTATTTTGTACAATAAAAAAAATTAACAAACAGTTTAAAAAAACCAGTGGTATAAGTGAACTATAACATAAACTTTAGAGACTAAGGGGTCTACCACATCAGGACAGAAAAAGAGTGAGTTTAGATTAGATCTGAGATAGAAGGTATCTAATATTAAGGTAAGGGCAGTAAA
TCCATATTACAAAACACAGTCTATTTTTTTAATTAAAGATTTTAAACTTTTACAAAAGGTTTTGGAGATTTACAGCATCAGGAAGGTTAAAAATCACTGACATAAAAATACATTTATCCTCTTTTTTTTTGCTAACATGGAGCTATAGATATTTTtatgtttatggattaaaacatttttgttttgatgctgagaaggatccaact
TCAGAGTTATTAGGACTTTGCTATAGCTGTCAGGAATGGGATTCCTAATTTGTCTTAGTGAGGTTTTGGTTGCAGTGAAGAACAGCTACTTATATTTGTACATAAATGCTTCTGTAGGGAATTCGTTAGTTCTAGTCTTTCAGTAAAATCTTTTTCTGTTCAATATATGTGGCGAGAAGGAtttttcttcttttctatttttttct
ctggcctctgtgtcacctgcattcatgtgcatacaacacacacacacacacacacacacacacacacacacacacacacacacacacaTTTCTTTTAAGTCATAAAAAATGTCAAATCTTAAATGAAAACTTAAAAATCCCCCAGTGATTCTCCACGCTTCCAGTAGTATTAAGCATACTTTCTGGTTAAGCATAAGTTCTGGtta
TTTCCTTTCATCCAAATACACTAATCATCTTCTCGGTTACTAAAGTGGTTTACTTTTTAAGTTGATTGTGTTTCTAAGATGAGGATTTCCCTGACTTCTACATAAATGTGAGCGTGGATCGATACTCCAGCATTCAGCTAGCTTTTCCCTCTGTTCCAATTTCTTGTTTTCAGTGTGTTTGTATTGCTGTATGTATGTCAATGTGT
GCATAACTCCAAGTGTAGAACAGTGAAGAATAGCAATGTTGTCAACGTCAAGCTTCAGCTCTAGGGGTTTACACTGTCCAGACAGTAACTAACACTTGGCCATAAACATATCAAAGAAGGGCAAGCAAGTGAGTACAGGAGATGTGGAGTAAGCACTTATCTAAGGTGATCAGACAGGAAACGATGAAGAAGAGAGCACCAAGCAG
GAACAATGGGTAGAGAGAAGAAAGAGTATGTATGGAGTAAGCCTGCTGAGGAAACAGAAGTCAAAGCTCATCTTTCTATTCATAGCAAATGACTAGTGATCATAAACGTTTTAAAGTCATATGCAAATTTCTCACAGTTATAAAAACAAACAAACAAAAAAACAAAAAAAACCCTCTTTCAACCTGGCTGCCCTGGGATACTCTCC
ATTCACCCCACTTccttcctcccttaagttgcttcggtgaggtatttttttgtcacagcaacaaagtcatttactaatataGACCACTAAAGTTCCTCTACATAAATTCATCATTTAGAAAACCTTGTGTAAATCCTTATTCTTAAATTCTAAACCGACTGTAAAATGTTATTATTTGGGTATCTGAAATACTCTATGAAACATGA
ACATGAGAACACTGAGTACTGAATATTTTAAGCTCACAACTAAGAGATTCAAGTTCAAAATCCCGGTAAACAGCTATATTTAGCCACTCCACGGTATAGACATAAATCAAAGTATCACCTTGAAGTCAACAAAAGTGAAATCGTCGTGATTCTTCGATTAAAATTTTTAAAAATGTCAATTGATATAAATTTAAGCTTAAACATTT
TTGGCCGTGATGGCTTTCTTTATGCCAACTCTTTTAGCTTCTTCTAAATTTTTATTGTACCTGGAAGAAAAGGAGCAGAAATCATTCCGTACACTCCATCCATAAATGTTAAAGAGCTATCTCAATGTAATAAGATAGTTACTTGAGTAACTGGAATGCTTGCAGCTCCATAGCACACAAGTGTTTTCTTCTTTTCTCCATACATT
GCCTGGAGTTCCTTATTAGTAAATGAAGTCAGTACCTGTCAAAGCAAGCGTAGGCAATCTTGTTATCCTTTAAAAATGCCCAGCAACTCTAAGGTAAAAACATAAAAATGTTGCTCATACATTAATCATTATACAGAACAAGATCTTTGGATGCCAGGTGTCTTGTGGGAGAGAAAAAGTGTAATGGTTTCCCTCTCAGTGTCTTC
AaatcccagctcttaactaccttgtaaactcaggcaggttactgatcatcctgtgctccagtttcctaactggtgaaatggtgcttgggccagTGCCTTACATAAAATAAGCATGCAGAGGGGTCAGTTGCTATGAAAGACTACTTGGCATGCTGGCAATTGGGTAGGACATGTCATTGTAGCCCTAATCTTATGACATCAGCAAC
CACTTCAAAATTATTGGGAAGAATAGAGCATAATGCAATATTAGGAAGTGCTAACAGTATGAACCAAATACATGAGAAACCCCAACATGGTGACTAGCCACATAAATATAAATAGCCACTGGTCAACACTTTCGTGTACATATTTTCACATTTTCTTTTATTTATGTATCTATATACAAAACATTAAACAATGAATCTTGATCTAC
CTGTACTCCCTTCTGAAGCTTTCAAAGACATTTCTGACTTCATAGAGCCCCCTCCTTTTTGACACATCTCTGCCGTACTTCCCCTGGATGTTCTAATGCCCATAAACATTATCTTATCAAACTCATTACCAACATGAGCTAGAGCTCCTACCCACCGCCTTTCACAGCACAAAAACACAACATTTTGTAAAGGTCCCACCAATGGT
TCACTTGTGTTTGTATATGTGTTCACCAGAAGATAACGGACCACAGCGAGAGCCCAAGCAGCATATGGCTCAGGTGCGTGAGTGAGTGAACGACAGCGCTCATAAAGCTGGGGTCATAAAACTAAAGGGATGTGAGTGAGCAACGGCGGGTGTACAGGCTGAACAGGAGCCTCCTTCTGTCACACACATCTTAAGGACTGCTCCAA
ATATGTGTTCACCAGAAGATAACGGACCACAGCGAGAGCCCAAGCAGCATATGGCTCAGGTGCGTGAGTGAGTGAACGACAGCGCTCATAAAGCTGGGGTCATAAAACTAAAGGGATGTGAGTGAGCAACGGCGGGTGTACAGGCTGAACAGGAGCCTCCTTCTGTCACACACATCTTAAGGACTGCTCCAAGCAGAGGCTGGTTT
TGTTACAGGTGTCACTTTGGAGTTTACAGGCTGTGGTTATTACACCAGGTAAGGTTTCAGACCTTCACTCAAACATTAGACTCAATCGTTAGACTGATCACATAAAATAACATCCATGAATCAATTTACTAAGATGCTCACCACTGTTCCGGCCATGGGGTCGTAGAAGCGCTCGAGCAGCTGGACCACGGTGCTCTTCCCGCAGC
AGAAAAGACTAAGCTATTATCAAAATTGTTTTTGTTTCAGTCTATCTTATGCTAAATTTTTTAAATGCCAAAAGATAAAAATTTGTTGAGATACTAGCCACATAAATATCACAATGAAGCAAAGTATATGATCATGTCATTGTGATAGAAAGAAAACCTTgggctggagagatggctcagtggctaagagcactgactactcttcc
TAACAACAACAAAAAAAATCCACAAAGATATGTGTTAAAATTTAGAATGAAGTAGGAGACACCCAAGGAAAGGACAGCATGCTATCACTTAAAGTCATTACATAAAAATACCTAAAATTATAAATTTGTCAAATTAATTAATTTGTCAAATTAATTTCTTCACATATTTTAGCATAAGTGCTTTTTGTCAAACAAAATCCATGTGC
agtaattacacgccagccttcttaaagTATTTTAAATAGGAAAGTATCATTTTGTAGAAAAAAAATGAAGACAGCTGAAGCTTTGACTCTCATAGTGTATCATAAAGTATAATAAATTAACACAGAATTATAGTAATTACCAACACATATCCCACATGTCTTTAGATTATTTACAAACAGAACGCAGTTTGCAAGCCTTACTTGAG
ATGTGTGCATACAAGTGCATGATTTACTAAAACTTTTTTTCTGATAATGCATAGGAATACTCATTTTATTTCCAGTTTTTGGAATATTTTGGCATATATACATAAATTTCAATAAATGGTTAGTTATACATATTTAGACAAATAACAAAAACTTTGGATAGGTCCAGGTATTTCTGCCTTTAGTGGAACTTTTTCTTCTTAAACAA
CCTTACCTAAATGTGTTTATTTCCCTTTGTATGCATCAAAAATAATTTTTGTTTAGTCTGCCAAACCGTTTCTTTTTCCCCTGATCATATAGGTATTAGTCATAAAGACTTCTGAAACCTATTTCATTAGCTCTGAAGCTAATGTCACTAGAGAAAGAGTCCCCCGTTAGTGTTTCCTTCAGTTCTTTATCCTGTTCTCTAACTCT
aaaggtatgcattactattcctggTCAGTTCATCCATTTATAGAACACAAAATTATGTGTAGCACACAAAACCACACATTTCACATCTGTTTCATTGGAACATAAACTGTTATATAAAATTAATAcagtctgggacaggatccttccagtttctgcctgcaccccgagctgaccttgtgccacagttctctctacccagatcctgc
gctggggaccgaacccagggccttgcgcttcctaggcaagcgctctaccactgagctaaatccccaaccccTCTATATTTTTATATAACCAGTGAACTAACATAAATTTTATTTTCTATTTTAAAAAGCTTCATGATGTGTAATTTGAATGCTCTTTTACACAATGTCCTATCTGCAATAATAAATGTAAACTCTCTCCTACAGTT
CTTTTACACAATGTCCTATCTGCAATAATAAATGTAAACTCTCTCCTACAGTTAAAGTCAACAAGAGAATAAAGGTAATTCAAATATGTACTATTCTAATCATAAATGTTTTCCATTTAATTTCCACATGTGTGTGTGTGacacacacacacacacacacacacacacacacacacCCCTCCAGTGGTCAAACCATATGCTATTAT
AGTGACGTGCGCTTCATCTCGTCAAAGCCAGGTCTCGATGTGCACCTCCTATAAAGGCTAGATCTGAGCTACTGGAGTTATCAGGGAAAGGAAAACCAGACATAAATCTTTAAGTGGTATATTTGGGAATCGTCCCAAATTCCATCTATCAAAAACCTGTCAAGTAGGAATTTAGGTAAATTAAAAATTTACACCTGAGAGGATTA
aaggggggggggggagggggaggaaaaaaggaagaganggaannnnagagaaaggagagagggagagagggagagagggagagagggagagagACTCTAACATAAATGGAAAACACATTGTGGCACAATCTCTAGAGGCTTCTAGAAATGACTATCACATATGTAATCAACTCATGGCTAATGCTTCAAAGCAGTAGTTTAATGTT
gcctcagcttcccaagggctgagatatcaggcatgccagccacacaggctcTTGGGGAAGAAGTTCAGAATTGGAAATCGGTTCAATTTGCTAAAGAAATCATAAACATACAGGATATTATCACAAATATACATCCGTTTTCCTCTCTTCTTCAATGGCAGGATGAGTGCTGCGTAATAGAAAACCTATTTGCCTGAAACATGGCA
ggcaagcgctctaccgctgagctaaatccccaacccTAATCTGATTTTTTTAAACCCTAAAAGAAGTCAGTTTTTAGTTGGTGTCTTCTACCATGGGCACCATAAACATGCATGTGTAATTAATATGCAACAAGTGAAAAATCCACACGTAATTGTAACAGATCAAACCTTCTATGAACTAAAAGGAAGACAACACAAAACGTCTA
TCCCAGCATTATCTACAAACTTATCTGTCATTTCTCCAAAGACTATCATCATAAGGGGAAGACCTGATCCGTGAGCTATGGCCATGGCGGTGCCCAGGAGCATAAACAATTTATCCTGCCAATCAGAGTATCGGAACTGAAAAGAGAAAAATAAGGTTCCATTTAATAATTCATGCTTTGGGGATTTTTGTTTCAAGTTAGTTCTA
caaaaatcgtcacttgccttcaatacatgtcgtgccccactagacacacaGCATGTTGGGACCTTGGTCCACTGTCTATTGTAAGTCAATACAGCATAAGCATAAACATACACAATAAAAATTGAACAAAATTTTACTCTCACGGAAACTTTTTAAGCAAAGACAAAGAGTAGAGGAAAGGGTGTGAACAGGAGCTTGGACCGACA
TCTGTGAGCGTTTCCTGAGAACTTCCTTGGCCTTGAGTGTTGCTACACCTTTTCCAGGGACTGCTCCTGATACTAGTAAGTACGCTCAGCCAGTATAATACATAAATAGCCTTCTTCCTGAAAATGCCATCTATTAATAGATTCACAGTCATCCCCAGTCTAAATTGCCAGATGACAAAACCACATTTTTCTATTAGAAGTGACAC
TACAGAAGCTGATAAATTCTGTCCCTCTAGATGACAACTCCATGACACATGTCAGTTTGTTCCGGGTGGCCTAGCATGAACTCAGAGACTCTAATAGCCTCATAAACTATTTGAAGCTGAGGGTGAAAATGATTCACTATCCCCACAACGAAAGAGGAAACAACACACACTTGACTGGGCCCTTCTGCCTGACAAAAAGCTGGTGT
GCCTATATTCATTAAAATACTTCTTTTAATTCCTCATTCATAGCCCCAGTGCAAAAAACTGAGGTAGGAATGCTTCTTCGCTGATATACTACCCAGCCCCCATAAACAAAAATGAGGAGAGTCCTAATAGCATAAACACTACTGTATGTAAGGAAAATAAAGCTTTACTGTTTTATTTTCACTCTGGAAGGCATAAAGGAAAGATT
TCCTCATTCATAGCCCCAGTGCAAAAAACTGAGGTAGGAATGCTTCTTCGCTGATATACTACCCAGCCCCCATAAACAAAAATGAGGAGAGTCCTAATAGCATAAACACTACTGTATGTAAGGAAAATAAAGCTTTACTGTTTTATTTTCACTCTGGAAGGCATAAAGGAAAGATTAAAATTCTAAAAAGGTGATCTTTTCTGTAA
CCCAGCCCCCATAAACAAAAATGAGGAGAGTCCTAATAGCATAAACACTACTGTATGTAAGGAAAATAAAGCTTTACTGTTTTATTTTCACTCTGGAAGGCATAAAGGAAAGATTAAAATTCTAAAAAGGTGATCTTTTCTGTAATCAGCAAATGTTCAAATCAAAAGCACTGTTATTTATACAGGGATTTAAAGGATTTAAAAAC
CTTTCTTCTCCCAAGTAAGATCTCTGATATAAGAGCAGTGCATTTACTCAGCATATGCTGCTCAGTCTTGTATAGAAAATAATTTCAAAATGGGTACTTCCATAAAATCACCCACTATTTCTTTTGGACTACTTAGCCTTATAATACATTTCTGCTAGATACAAAAATACCCAGGGTTTTTGTTGTTGTTGTTGGTGTTCTAtttt
TATTTTTGTTTTATTTTGAATGGAAGAAGGGAGATAAATGTGTATAATCTTCCATGTTCAATCAGATGTCTTTATAGATATGTCATCTTTATAGAAATGTCATAAACAAATATTGATAGAGTGGCTGAGGTGACAGACAGACTACCAGTTGAAAATAAGGTCACATAACTAAGCAATTAGAGATCCAACAAATAAAAATACTAAAA
ATTTCAGGTACCTATTACTAGTTCCAATTTACTTCAAATATTATTATTTTTCCTTTTTTATATCTTCTAGGAAATTTGTTCTTTGATGAGTTCATAGATACATAAATACATGTATTTAAAATGTAccatctcctcccacccctacaagtgcatttccttcttcattcatgtcctttggttttctgacccactgagttttaccatga
TTGTTAATATTCACCAGGGAATCCTACTTATAGGTTTCAGGCTCAAAACTTCAGATATTATTTCAAAAAATATTCTAGTCATTTATATATCTACTATTAACATAAATTTGTCATACTGAGTTAGTATCAAATAAACTTAAAGTTCTATACGCAGAACTATTTTATAATATTTCATATCTGAAAAATTGACAAATGCTAACTGAAAA
tttcctGTCCCAACAGCACTCAGTAAACATTTTAAAATTATTACGATGACTCACACACTGTATGCCTCACAGTGAAGAGGACACACAATAGCAAATAAGGCATAAAACCTAAGTTTGGTAGATAAACTACTTTGTAATTATAAATTAATATGTTGAAAGCTATTCAAAACTACTTTTAATTTTCTGAACATTCATAATGTGAGTAT
TCTCAAATTAGTAAAAACATTTTTAAATGCATCCTAAAAATAAAAATTTTACATGGTTAATTTAAAAAAATGTTTCTCCTAAAGAATTGGGCTACAGACCCATAAAATGAATAAACAGTAGAATTCTTACTTTCAATGAGTAAGTCAGTGTTAACCAAATGGAAGTAAAAGAATTATCAATAAACTACATTCTGATAGGAAAAGAA
CACAAAGCCTTGCCCTGATGCCTTCCATTCCCACTGCCCTCACCATACCATGCCTTTTTGATGAGTCATCTAGATTTTTTTTTTTACTTTTCTAGCATATCATAAAATCACCACCTCCTCCCATTATAGCTCTTTGCATAGTGGTTTTCGCATGACAGGAATTCAGCAATTATTCAGGGAGTGGATATAAATAGGAATGAGATAAT
GGTTCCCACCACAATTAAACCATCAAATTGTAACACTGAAACAGTTTAAGCCTGAAGAGGAATTAATTAAAAGATTACATTGTTTTAAAGCATTAGGACTCATAAATTGAAATGTAAATATTCTTGTGACATACAAAATTCTTGGGGAAAAAACATTAGAAGCACTAATCCATGATCTAGGTGACTAAAAGAGTAATAGAGAATTT
TATTATCCTTTTCTCAACCATGGAAAATGCTGCTGTATCACAGAAGTTTTGCAAAGCATATCATACAATGAATTTTTGAAAACAGATCAAAAAAATCTCCCATAAAATAATAAAAATCCAAAATGCTAAGTTGTATTTGTAGTTAAAAGGTCATCTGCTCAAATATGATGAAACCTTCTTGGAGAAAGTCAACACCTGTAGACAGA
AAATGTCATTTGTCGTGTCTTGTTAATTGGCAGAAAAAGCATTACATATAGCACAGAACAAGCACTAACACTAAATATCACTGAAGACTGTCAATTTTCCCATAAAAATACTCTCGAAAAGCAAAGAAATATGTGTACTTAAATAGTAATAAAGTATGAGAGGTTATCTTCCATGCAGATTTTCATTGGGTATGTCTGTCTGGGTT
aaggagtgaggagggatatatggggatatttgaagggaggaaagcaaaagggaaaatgttgtaattgcattataacttcaaagtaataaTGACAAGAGAACATAAAACCCAAAAATATTGTGTGAAAATTTCAAAGAATAATACAATTTGGTTTTGTTTTGTTTTGAAAGAGTGAGCCTAGCTCCTGAATTTTCCCCGTTCTCAGA
ctctctactgctgggattaaaaacaagtgccacaacattgggcATCAAACTGCTTTGTCCCAGATACTCCATTGTAGCAACAGAAGATGGACTAAGGCACCATAAAGAACAGCCAAATATAAGTCATATGTACATGATACGAAAATTACTAGCTAAATAAGTCAGTTTGCTTAGTCCCTCAAAAGCCAGTTAATTATGACTTTCCT
CTGTTGAAAGAAGAGAAAACAAAGCACTAAGGAATGCTGTTTCAAATGTAAACAATTTTTCCTGTATTATGATGAAATTATTATAGTACACCCATTCATTCATAAATTtctctctctctctctctctctctctctctctctctctctgtgtgtgtgtgtgtgtgtgtgtgtgtgtgtgtgtTGgtgcacgcaaggcaaagcatgcg
CTGTCAAAACCTTCTACAACACACCCCAGAAATTTTTCAATAAGGACACAGAGAAGTTACGGCTAAGAGCAAGAAAATTATTCTAGTTGGCTTAATAGTGCATAAAATGTCACCACTTCATTTAACCAAATGGGTTCTGAAGTTGTGTAATCATGCATTATGAGTCCATTAAGCTGTAAAGGACATGACTTCAGTTAGAGTTTAGA
TCATCTTGGAGAGTGTCACTATTTCAGACATGTGCTCATGGTAGTTTACTTAGTTTATTTCTTCTTCCATCAAAACCTCGCTTACTGTGAGCTAACCCGCCATAAACATTCCTCTCTATTAGAGACACCCGCACAGTGAGTGTTTTTCAACTTGTGTGCCTGGGGGAGCGGGGGGGAGGGAGCTGGTACGTGGTGTATTTGTGTGT
AGTTTACTAAGAAGTGGGAAGTTTTCAGTTCCATTAAAATCTTAAGAGACCATCACTATCCTTTGCTGACCAAAACCTCATTATGGGGCATGTGATCGTGCATAAATAAATGTGAAGTTAATAGGATATAACTTTACGCCAAAAATCATCCTTATTACATGGAATAGTATTCATCATAATAATGGCTATTCAACATGGCACAGCAC
TGGGAGAATTTTTAGATATTAAGTATAACTATATTAATAAATTCAATATATAGTTTGCTGTTCAGGCAGCTTTGTATTGGTTGCCAAAAAAGTTGTCAAGCATAAATAGCAAATGTTTCCATAAGGAGTTCATTCATTTCAAGAGAATATATTCCACTGAGCTTTCACAAAGTGAGAATAAAAAAATAAAGAATTAAGACTTTGAC
AATCTCAATAAAGAGTTTATGCAGTAGTGATAGGACCTGGGTGATGGATTATTCCTCACATGAGATACATTTGTACCTGATAGTCCACTTAACAACTTACCATAAACAGTATCTAACGAGCAGACTGATGTCCACACTGGCCAGTCAGTAAGTTCTTTATCCCAAAAGCAAGTCAAGTTGATAGAGCAAATGAAGATCCTTAGGCT
ATTATCTTAGATTATAGTCTCTGTCATTTTTAAATGTATCAGTATAAAAATTTTATTGTTGGATGAGAAAATACTGTCAACATTTAAACAATACAAAATACATAAAATTCTTGTCCAGTGAAGCTTAAGAGAAGTGTCTGCTTCTCCTTTTTCAGTCAATCCATCTCGGGTCATAGTTAGAGCATGCTTAGCAATTATCTTTAAGA
TATCAATAATAGCTAGATCATGTACATAGAGAATTTACTATGAAGTTAACCGATATTCTAAGACCTAAGCATATAGAGGGAAAATACTGGCCTTAACAAACATAAATTCTTTAAAATTACTAAACCTAATTTGCCTACTTCTTTATAAGGCTAGGTTACATAAGAAAGTCAGTTGACGTTACCTAAGAGATCTAAGGCATTTAGAA
TAAGGCTAGGTTACATAAGAAAGTCAGTTGACGTTACCTAAGAGATCTAAGGCATTTAGAACAGACATAGGACCAAAAACCCGGGCCTGAGAGATGTAAACATAAAGATCCTGAGTTTAAAGTGACAATGACATGCATATAGTAAGACTCtgtactaaaaacaaccaaagcagagcctagaacaggatccttccagcttctgcctg
ATAATGACAATTAGGCTTAATATTTAGATTTTTAATACTGAAAGTTGTCATGATTAAAAATACTAAATGAAGTAAATAGACAAAGATGTTTTGCAATATTCATAAAACTCAATAATTAATACAAAGAGCATGGtttttttataaaaatatatatatCGATGCTATATACAGTATAACAGTATAAGCTAAGAACCAAGATATGAAAA
tgggagagtgggaaaacaggaaatgtaaatacatatagtatccaataaaaaaaGTAAAAGTATCTTCTTGTCTTACTAATGGCACATAGAAAATAATAGTCATAAATGCGTTATCAATTTTTAGATTAACACTTGTAAAGCACTTGGTAAGAGGGAAGCATAAAAAGGTGATCTTTATTCTGATAGCATCTCGTTTGTCCTTTTTC
AGTATCTTCTTGTCTTACTAATGGCACATAGAAAATAATAGTCATAAATGCGTTATCAATTTTTAGATTAACACTTGTAAAGCACTTGGTAAGAGGGAAGCATAAAAAGGTGATCTTTATTCTGATAGCATCTCGTTTGTCCTTTTTCCTCTAAAAGGCTAAGCATCAAGTTGTAGTAAGGGTTCTGGCAAATATCACATAATATG
AACAAATTCGGTGATATCTTCGATAATGAGAGCCTGAACATATTTTCTACTTAAAGATTTAATTTAATAGTGGAAAACAAATTCATTTGTCCAGTTTCTCCATAAATTAGAACAATGCTTTGTGCCGTAATGGCAAACAATTACTAAACAAAGGGAAAAATAAAGTTCCCAGGGTGCAAATAGCCTCATAACTTTTTGTTCTTTTT
CCGCACTCTTAGTAGAAATATACCTTCCTGCTAGTATTTATAATAAAAACAAGAGAAAGGAAAGTATTTCTGAAATGTAAAACATATAGTAAATATGCAGCATAAATTGGTAAATGTTCCATGGGCTTGCAAACTTTTCTTACTAACTGTAGAAATGTTGGCTAAATCTTACCTTTGAAGCATCTAGTAACTGTCTTGAGTTGTTT
ACATTTAAATTAACCTCTCATTACATTCTTAAAGGAAAACAGCTGTGATATAAACCTATTATGCATTTAATCAACTTTAAAGTATTAAAAATGTGACTGCCATAAAATCTGGTTTTCTTTCCAACTACTGAGAAACTAGAGGTGAAGAGTAGGGGGAAGTGAAAGCAACAGAGAGGAGGGGAGAGGAAGACAAATAGCAGGCAAAC
GATAAAGGTAACAGCTAAACTGTCATTTATATATGCTGGGAGAAGGAAAACTGGTTTTCTCCGATGAAGAAAGGCCCTGTGCTCAGGAGTAGTTAGCCAACATAAAATGGACGCCACAGGGTTTTTGTGTATGTATGTAAGCTTTTTATTTGGTTACAGTTTGGTATGTTTTTTTCTTTTTGGGTAGTATTTTATTTTTTGTCCCC
GTATCTATTTAATACGTCAGAAGAAAAGCCGAAATGGAAAGAAATATTTACAAAAAAATGCCAAAAATTAAAGGTAAAAGAACTCATACTTAGAAGAGGTCATAAAATAACTACCTTAAAAGTAAAAACAAATTCtttcaaaataagatgaaaagaaattaagaaaataataaaagatatgacataaaccaaattgtgtaaactca
cttgaaactgggtactgtgcaagagtagctatcgtcctcaacagctgagccatctctccaggctcTAACCTTTTAAACCACAGTTCTCTTAGCTCCATTTCATAAAGTCAGCACTTAATTCAAAATGACACGAATAGACACTCCTGACCAATAGGTTCCATGCTCATGATTCATTCAACCCAGGATCAACCtgcatttatactaag
tccaagtgctggaattaaaagtgccaacacaccaactcccTAACTTACTTTTACTGCAGCAGCCTTGGGTCAAAATTTCAAGAACTCCAGGGTTAATATACATAAATGTCTGCTTACAGGAGCGGAACTCAAAAACCCCAAAATGATATGGTGGGAGGAGCATTCTACTCAGCTCTGGGTCATTCATTATTTCACTGTTCTACCAA
gagagagagagagagagaaagagaAACACACCAAGTTCCAAGAATACAAAAGGGCCTTTCTGAAAACCAGTTTTCCCAGGTAACAAGATTAAAACATTTACATAAAAGTCTTACAAGATGGAAGAGATAAAAGGATCTGAAGTCTTTATAAAAGTTTTACAGTGTATAACATAAGACTAATATTTATTGTTTCTTACAAAATGAAG
ccctaacatatttgtttaaaatgTTTTAATTTGTTCCCCAGTACTGTTTTTGGTGATAGTGACATGTTCCTTTTTCAAATGTGGAACTAGGTTAGGTCCTCATAAACCCTAGTTTAGAATGATTTTGCTACCTTTGTATGTATTACAATATACTAAGCTACTAGTATAGAACAAAGACAGTTTTACAGGCTTATTCAAATCGCTAT
AGGATCTCATTGTTTATTTCACAAATGAATGCCATGAAAGAAAATATGCTGAGCTCTATGGATGAAAAAAGATGAGAGAAATGTAGTTGTCACTTTTGCCCATAAAAGTTTATCTCCTCAAAACACATATGATAGCTACTTAAAAGAACTGGTATTATcatcaaaagaatcacccatcatgatcaagtggcttcatcccagggatg
TATTTAAAAGTTTTATAACACTGTTGCTATTCTTCCTTACAACCAAGGAACCGTCCTGACTGACACTAAGGCAAAGCTGCGTTCAGCACGTTTCCTACTCCATAAAATGGAGCTGTGCAgcagtgccagcactctgaaagctgaggaagggagatgagcttgaagccagcctgagctacacagtgacaccttgctccaccccatcc
taagtatttaagggtataagcctatgaaggccactctcattcaaaccaccataGGATCTAAAACAACTTCCACATGAAACATGCAAAGAAAGCATACTGACATAAAAAGTGTTCCAGGCCTCACTGAGACAATCACCTACAAACCAAAGAGAAAAAACAAGACTGTTTTGTTATATATAGTAAAGGCATGGGATTATCAGTAAGGc
caagaagctgtttcaaacacgagcaaaaAGGAAAATTCTACAATTGATACAAACATTCTTAGTGAAGTGGTACCCCCAGCAAAACTGGTAAAAAAAAAATCATAAAAGAGCCACTTAGCATATGAAATAAGATTTACATTAGAAAGTCTCCAAGGGCTCAGAAAGAGTAAAATCACTTAAGAGATGACTCAGAACCCATTCCCTGT
aaaaaaaaagaaaCTGTTTTCCAAACAAAAATGACAGTATGTTAAGGTTATACTGATGAACACGTGGTGGCAATTAAATATTGTCAATATATGAGAAAAACATAAAATGAAGTCTAAGTACTACAGATGATTTTTAAAAACAAACTATTATTGAATGAGCTAATGGAAGCCAATATTCTGAGGTACCATAGTCACTCCTAAGGGAG
CTTGGCCTTCCCTTTACTTTTGCTATTATAATGTCCGTCTCCTCTCAGAGTCCTGTCTAGTCTGTTATGCCTGAGACACAAGGCTCAGGTTTTTCTGTCTCATAAAGCCATCTCTGTCCCTTCAAGCATGGCTGGTCGGTCTTTCTTGGCTTGGCTGTCTCCTAGCTGAATCTTTCAAGAGTCGGCTGAGTTGCTTCAAGCCAGTG
GGGCAGGGGTCTTCATCTCATCCTAGGAAATAGTCTGAGGCCAGGGCAGCCCTTAAAAAGCCTGCTGAGGAAGGTATCCACAGGGATGCAGGCTACAGCACATAAAGGGAGGGCCGCCTGCCCCaaagcactgtgccaggtgaggcagccaggcaccaagggaagaacaacgtatgactacttctgtgtggtgttcagtatgctca
tcagacatagccttactgtgtagcccaggctggccttgagcctgcattccctgtttcCAAGCGTGCACCATGGCACTGGTCTTTTATTGGAGTTTTGTTACATAAAAATAACTGTCTTTTTATTCTGCCCTTTAATAGAAAAAGCTCGGCTCTTTAAttctgcgccttgcctttgtccttaacacaccttggtgacctttcatatt
CACACTGCTTTCCAGAAATTCTCAGCCACAGTTCCTTGTGGGCTAAGTATGACATTTTGTGCATGTGGGAGCACACATTATCAGATTTCATAATGTCCCCCATAAAGGAATGGCTGGTGAGGCTGTAACGGAAGACACCCCTTCATCACAGGGAACCCCTAACTTCCGTGTTGCCCCCTCTCCATCTGGTAACGGTTACACGGCAT
TTAGGTGATTATGTTAAGCAGGCTGCCCATTCATGATTATTTTATTGCATGAAAAAAAAGTTCCAGTTTAGGAATGTTAAACGTTCCCCATTGAGGGAACCATAAAGCCAAGTGTTCGTGGTTTGATTTCCCGTATTTTCAAATACTTTCAAGTTTGAAGTCTGTAAATATCACATAGACCCTGCTGGGGCCCCACACGTGGCTTA
CCATGGGACAGACAGTCACAAACAAGGAAACAGCCTGGGGTTTCTGTGCTACTGGGAAAACGATCATTCAATACGGGAATGGGATGGGCAGCCATTGTCCCATAAACACACCTGGGCATCAGTGAGTGCTTTGAACGGAGACACAGCTGAGCTTCATTTTCCTGGTGCAGAGGCAACAGGTATTTAAAGGGACAGCACGGGGTGAG
TCAGTAACTCTTCTTTCTCCTATGTTTTATATTGGGACTTGAGATAGGTTCCCTCCCCCTCCAACAGTTACGCTAGCCCTATGCATGAATTCCTATAATGCATAAAGACTCAGAGACTATCTCATGAGAACAGAATACTCTGACCCATGTGGATTGAACAGTCTAAAAAATCAACATGTACACAATACAAAATGGCTGGGGTGATC
CATGTACACAATACAAAATGGCTGGGGTGATCCCTGACCAAGTTTCTGAGAAAATTCTATAGGTCACAGTCTGGAATATCTTCTAGAAATAGCTTGGAACCATAAAAAGTTCTGAAAATCTCAACAATTTCTTACACCCTTATGTCTACTCACCCTGGTGATGGTGACATTGCCTTACTACTCTAGAGTTTACAAATTCCAATGCC
CTGAGGCTATGCCGGGAGATGACTGCGAAAAGGGCAGCAAACAGCACAATGCAGTTGCCCACACACTCCAGGCGCACAGCAAGCCACCTATAAGGAGATACATAAAGGAGATCTACAGGAATGTTTCAGACGGCCAGGTGCCCAGATCAAGCTCACAGATAGAGCTGAGCCCTTCTGCTAGCTGAGCTAAGTCCCCAGCACTTCTA
acattctcattcaaactgccaGTCAGAATACTTTTTTTATAATTTTAAAAGCAGGGTGATGAAATTGCTCAGCAGGTAGGGATTGGCTCAGCTCTTGCTTCATAAACCTTATTCTTAAATCACATTCCAAGATGGAAAGAGAGAATTGACTATCAACATTGTCCTTTGACATCCACAACTGTAATACAAGCTATTTATTTCtatgt
aagacctaagtttgaatccctacaagttgtcctgagtgccatacatacatgtgcacacacatacacaaacaCACTGAATAAACATAGAACAATGTTTTAACATAAAAAAGGCAACTAAAAAACAAACAGTCCTCCATGTTGTGTACAAAGGGCCCTCACAGTTGGGTTTGGGGGCAAAACAAGGGGGAGACAGACAGACTGCCTTC
ACAGAAACTGTGTGATCCCTCACCCAGGACAGTATCAGGGATCAAAAGCCCAAAGTGTCACACACATTGCAGGAGTGGGGGGGGGGGGGAGAGGACACAACATAAATAGGGAAGCCCCTTTCTGTTCTCTCTGCAGAGGTGAAACCTTGGGTCTTACAGGCAAGCTGGGCAGAGTCAGGCCCTGGAAAGGGCAGGATAAGGAGTCA
GGTGGAGATTCAGTCAAGACAGACCCCTCCATAGTGTTTAAAATGGCAAAAGCCCAAGAGAGATGGAAAGGGGGCAGGTACAGAGACAGCACTCCTCCATCATAAAGAATGGACCAGAAAGATGGATAATCAGTTTGTCAAACACATGGCCACTGTGTAAGCATTCTTGGTATACAGGTGACACTGGGCTCCATTCCAATGGTACA
TCATCTGGGCCCATCAGTGCAGCCAAGGACAGCAAACACCAAATAATGGGGCAGAGAATCATGGAAGATGGAAAATGTGGGCTGTGAGGAGCCCACGATCCATAAAGAGCATTCACCTCTGCAAACACCAACTGGGTAAAAACTCACGGCAAAAATTATCACTTGAAtgctttaatgggactcctaagtgtgaacacggaggtctc
TTTGTTGATGTTATTCAATTAAATATTTAAATAATTGTTTATAGACCTCTATGGAAAAACATGTTATTGCCAATTGTGGCTTGTCCTTCTAACTTGAACTCATAAAAACTTTGCTCAGATGACCATTCTTAACCCTGAGGAGTATAAACTGTCTGCGGCTCTGAAAGAAGTTGGCTATTGCATGAGACTTCAGTCTGCTTCATTTA
cattggttcagggataggaatgggactgagcaggttaatcacagtaaaccAGGAGAGATCATGGAGGCAATGAATGCAATTTGCTCTCTATATTTTTGTTCATAAAAGTACCAGACAAGAGCTAAAGAAAACACAAAGTGactaaggcctgtcggtcttcaggaacaacaaaaacaaaagaaatcccacatacacatggaagctga
ctattgcttacaaccaagaggctcctgcccaatataCTTAGGTTCTAACAAATGAGTTTGTTTCACATTTGACATGGGACAATGGGACAGAATTGGCTTACATAAAAATGTCAATTCCATATACTTCAAGGAAAGACTAACACagctgatcataatgatgtatgtctgtaatctcagtactgtgaaggcatagacaggagggtctc
cacacacacacacacacacagagcacctatagcccacatagacaaagacaTGACAATGCACACCTACCAACTCACAAAACGAAACTAATCCCTAATGATACATAAAAGGAATAAAATTATCAGAAATTgggctggagagatggctcagcggttaagagcactggctgctcttccagaggtcctgagttcaaatcccagcaaccaca
ctttatctcaagggtaaaacaaaaTAAAAATAACCACCACCTCCACCACAACCACAAAACAAACCAGCATGACTCCACAAGTTTTCAAGCAGACTTGTTTCATAAACCTGAATCACAATGACTCAGCCCAGTGACCATCCTACTATATAGTGTTGTAGTTCTGTCCTGTCCTACGTAGGACAGTCCTGAATAAAGACAATTACCCC
TCATGAGGCTCAGAGAGAGCCTCTCTATGGAAGGCCAATCCATCATTTGAAGAATAAATGGAAGACAACTATAGCAACAGGAAAAGCAAGACATTCCTCACATAAAGCAATGTGCTGAGCGCCCAGGAATGTGGAGAAGCATGGCAGACCCAGGGACCCAAAAGGGACATAAGTCTACAGCAGAACACTTGCCTTGACTGTGGAGA
GGAAGAAAATTCATCTGCCTAGGCAATACATAGGAAAGTGTTTGCCCAGCTTTCTTAGGGATAAAATCTATAGTAACTCACTATACCACAACAGAGTTTACATAAATGTAAAGCTGCCACTATGCAGACTAGAGAGCTCTTGAGAAATAGTAAGTCTGCTGCTCATCAGATTCCCCCAGGAAACATGTGCCCAGAGCAGTTGTTCC
TTTATTTAAAACCTGTGGGATGTCAGGTAACTTTCTTAGAGGTGACTAAATGAGATAAACCAAGAAAGTTACCTACAACAGGGCCCCGAGCAGACTAAAACATAAACCATGCTACCCCAAGAATTGGGCCTGGTACTTTTTACATCAGAGATGATGAACTAGGGATTGCAAGCTGGCTGCTTGTAAATAAAATTTTTTTGGAACAC
ACATCAGAGGCCTTACAAATATCTGCTACGGACACAAGAGGACACAGGTGGACTTAGAGCCTCAGGGTCAACCCAACTCCAAAAATAGGTTCCTCTTTGGCATAAATTAGGTATAAATTATATTGTGATAACACAACTTCTCTGAGCCCCAATAtttcctattgaatattttatttatttacattcctggttctcctccagaaacc
aaaataaAAAGAGGCATGCATGTAAATTGTCTAGCACAGCAGGGAGCTGGTGGACAGCTATGCCCTGTCCTGGCCCCTCAGTGACTGAGCTGTGTGTTCACATAAAGAAAGAAGCCCTGCAAAAAAATAAAGGAGGTATAAATACCAAGTACCAAATCAGCAAAGCTAAAGGAATGTTCCAAACAGGGAGCCAGCACACATCTACA
atatatattaaatatatactatttttaaaTCAAAGACATTTGATTTTTGAATGACAGTTAAAATGACAATTGAGGATGCCCTCTGGCTTCCACATGTATACATAAACATGTGAGCCACATATGTTTACACAGCATCAACTTTTGCTGTTGTTGTTTGGgtttttttgagacaggatttctttctgtaacatccctattaccctaga
gtgtgtgtgtgtgtgtgtgtgtgtgtgtgtgttgtgtgtgtgtgtgACAGCACCTTTATCCACTGAACCATCTTACTGAAGTCACAATTCTAATGTAATACATAAACCATTGGgctgcatgtgatggtcacacctttaatcccagtacttgggaggcagaggcaagtgagcctctgtgagcctgagaccagcctagacaacatagt
aggaatactagtgagaccctgtctaaaaaaataaTATAAAATGAAATAATAAAATGTCCTCTCCTTTAAGACTATGAATTCAGTCCTTTCTAATGTAATACATAAACCATTGGgctgcatgtgatggtcacacctttaatcccagtacttgggaggcagaggcaagtgagcctctgtgagcctgagaccagcctagacaacatagt
CATGGAAACAACCACTATGTCAAACTACACATGGCAATCTTTAATTCCACCTCCCACTCCCTCACTCCATCCAACCTTGCAAATAAACAACACAGCATGACATAAAGAACCCAGCAGGTCCCGTATGGCAAGCATGCATCTGTCTGTGTAAGGTAATTTCTGGAATTCAAAGTGGCCAGTCATAGGTTTATTTAAAGTGTAGGCCA
GGCCCAGAGTCAAGAAAGGCTCTGGTGACATGCAACGCCACCTGCCTGCTGCCAGCTACCCTCCTGCGACCTCTGACTCATCAGAACTAAGAATAAAGCCCATAAACACTCACTAAGACACAGCCAGACTTTGAACCAAGGAGAGCCAGGAAGTGGTAGAAACGTCGCCGTCCTGGCCCAGCAAGCACCTAAATCCTCACGCCAGA
CATTTTATGGGTAGAAGTTATTTGAGTAAATCCAATACACAGAGCAGGCCAGCAAGCAAACCCAAGTGTCACCAACACTGACTGAGGAACCCTACCTGATCATAAATCCATCCCTAACTGTCCTTAAAAGTCCACATTTTTCAAAAATACCCTTATTAGGCACCCAAGCTTCAACTCCTCAAATGCAAAGAGAAGCTCTGAAATCC
actgagcattcagggatttgagaatttgagggcattcagaagtaatacactgtggatcctagtgggcaactTAATTCCCTTTAACATTGTTGTGTAAACTCATAAATATGACAAGCCTGAGCTTCACAGATATTTCAAAGTTTTAAAACACTGgtgtgggggtgtgtgtgggtgtgtgtgtgtgtgtgtgtgCGCACGCACACACC
TGGAAGAAAAGAAAATGAAAACGGCCAGGATAACAATGCCAGCCAACAATAAGAGGTTGGGATTCCTGATATGTAAAAATAAAAAGAGAATACCTTCATGCATAAATAAGTTCCCTAGTTAGGTTTTCTGCTTCCTAAAACCAAATGCAATTCTAAAAGATAGAAAGCAAGATACAGGACCTGGGAGATGATTCAGTGGGATCTAA
CATGAGTTATAGTTCACAGGTACAAGGAAGTGTGGTGGAGTGCTAAAGGTTGTTGTTATAAGGCTATGTGAAGGTGGGAATTTCTTATAACAGCAAATATCATAAAATGGAATCTAACTGACCACCATGATCACTCAAAACCCAAGAGAAGACTAAGCCTTAAGGATTAATATGCAAACAAATATGAAATGGCCCAGGAAAGAAGT
aagaGGGCTAGAGGTGCAGGTAGCTCAGTATGTTAAAACCCTAGGTTCTGTCCCCAGCTCTGCAAAACTAAATACAAGTGTTCAAGTGCAAAAACAAGGTCATAAACAGCACCTTGGGATCCAGGAGGCATCCCTGACAAGTTTTGATACATTTTGCAAGAACAGGCAGACAAAGAGAATAAAAGGGATTAAGAATCAAGGACAAG
TGACAAACGGGGCAGCATATAATAATCTCAGAGCCAAAAGCTACGGAGCCAGCATCTACCCGGATTCCGATCTCATGGTTTAATCCTGTAACTTGTCATCCATAAACAGGGCAAGTAAGAGAACGTTCCTCAGAGTCCCATCTTGGACTCGAGGTGCTAAGGCTCGGCTTTGCAAGTCAGGCAACGCCTGCTTTTTCCTTGTGTTC
CCAACATCTCCTCCGGACACATCGGGATCAGCATCTGCTTGTGTCTGGCCCTTTTTGCCACCGAGTTTACCAAAGTCCTCTTTTGGGCCCTTGCCTGGGCCATAAATTACCGCACAGCGATTCGACTGAAGGTGGCCCTGTCCACGCTAATTTTCAAAAATCTGTTGTCCTTCAAGACATTAACCCACATCTCTGCAGGCGAGGTA
gcccaaattcttgtccttgcaattgtacggcaaacattttacctgctgagccttttccccagccTGGGAGCAGTTCTTAAGGCTGGAGTTTGGCCTGCAGCATAAAATCACTCCCTGATCGCCTTCTCTTTTGCAGACATAAGAAAGAGAGAGAAAAAATTACTGGAAAAGGCTGGATACGTCCAAAGTGGGAACTCAGCCCTGGC
GACCTTTTCGTTTATTTACTATACAATTTCTCATCCTAGTCTTGGCTTCAGGAGATGAGAGAGATGAAGGAAAAGAACCCGAGACAGAAGAATTTGTGGACATAAAAGGTATTTACCGCCTTTCCCCTTGGCTGCGTACCCTGGAGTACTTGCTAGGCATCCACTATCTGCATAGAGGAGCGGAAGCACAGTGGTTATTGCCTTGG
TTTTAAACTGTTGGGTTCGTGTTTTTATGATTCCGTCACCAATTACTCTTTTTATGCCTATGCTAGGGCTGCTTATCAGTGCTTTCATTTCTCCCTAAAACATAAAGTCTGATAATACAGCCCTTTAAATGGAGTCATTTTTTATCTCCATTAAAACTGCCAGCTTCTGTTTTATTGGAGCTGAGTGGGCAGCAGCCAGAAGCCAT
AATATCGAAAAGCAGAACATATACAAAAATCACTTGTAGGCCTCAAATCCCAGTCTTGCTCATGTTTTCCTGTACATATTATGCACGAAATATGCATAGTCATAAATTGAGCATCGCAAATCCGAAAAGCTCCCAAACCCCCAAATCTTCAGAACACTGGTTGCCATACTGTGAAGGGAGAAATCTCAACATCTGACCTCGTGACA
ATTGCTCCTATACATAGATCTGATTAGTTGAGATAGAGTCTTGAATGCAAGCCTTGGCCAGTATGTAATTTGCAGTCACACACACCCACCTCCTCGAGCTCATAAAGCTAATTTTTAAAGGCTGCATTTATGTATCGATTTTGATGTGTGGGTCAGTCAGCTTCAGAAGACTAGGTTTGTGAAGACTAGACTCGTGGAGTCATGTA
ACTTGGGATCGCCCCCATGTCCTGGATGTGGAAGGTCTCCTTGTTGAAAACACCTGCAGCATCATTTTAACAGCGTGTTTGGGTGAAGCTATAGAGAGTGCATAAACTACCAACATGACCATCCCACGGTATGGTTAAGGGGAAGGTTTTTATTGCAGGTATGACAGACATGAGCTAGAGGAAGTTTAGGGGAGGGAAGGGTGTGA
CAGCTTTGGCTTTTACAGTGCTTCTTCCTTAACAGATCATTCTCCTTGATGAAGCTACTGCCTCCATGGATTCCAAGACGGACACCCTTGTTCAGAGCACCATAAAAGAGGCCTTCAAAAGCTGCACAGTGCTGACCATCGCTCATCGCCTAAACACTGTTCTCAACTGTGACCTTGTCCTGGTCATGGAAAATGGGAAGGTGCAG
AAAGTACCCATCATGGCAGTGGTGCAGGGGACTGAGGTCAGGCAATGGTAACAGTGGTGAGGTCAGAGACTGCTCTTGCTCGCCTCATCAATCTGAGCAACATAAAGGCCAGCAGCCCCAAGGTGGCACGATAGTTCCTAGAATCCGAGAGCCGgccagctcgagtgaagcaaacatggctctggcagccttgccttctcccccat
TTATCTGTTGGGGAGTGATAAACCTCTGCTTGGCCAGTTGCTAAGTCCTCTGCTGATGCAGGAACCAGTGCCACTTAATCTGTCTGAAGTGTCTATTCAGCATAAACAGGTGCGCATGcacacacacacacacacacacacacacacacacacacacacacacacTAAGGAGCCAGAAAAGGCTGTGCCATTTGGAACTGTGCAAC
ACTTCTTTCCAGACACCTCAATCCTCACCCACCATGGTGCCTTGAAGAGAGGCCTGGCACCATGTGGTTTAGTGAATCATTGCATCCTTTGACTTTTGTTCATAAAAGAAaacacagggcctcatacatgccaggcaagcatgttaccactgggccacactccccccagccTTTTCCCTTTGATTTTGCTCCCCCAAGAGTTTATT
TACTAGCCGAAGTAGTTCCAGGTCTTAGTAATTACTTAACAACTCTTGTTGATAAATAGATGGTTTTGCCAAGTACTTGTTGGATCCAACATGATTTAACCATAAAATATCTGGGTCTGAGCTCGAGTGTCCTTTTCACACATGGGAAAACAGACCCTGAGACACGTGCTGTTGATGCAGTTAGAGGGCAGAAGGTAGGATCTGAG
TAACACGGGAGAGAGTGTCATGGTGGAGTTGCCCATGGAACCCCGAGACCTGGGCTGGCCTTCCAACTGCCAGGAACTCCATACTGGTGGAGAGCCTCACCATAAACGGGGTGCAGACCCAGATGAAGGTAGAGATAGCCTGCAGGTAGGCGCCCTTCCGCAGTAGCTGGAGCTCACTCTGCCTGATTCCTTCTACCTGCTCCAAG
AGGTGGTTTGTCATTTATTCTATGTGTAGAGAGAGCTGCTGAAGACCCTAGGAATCATTTGAAGGTGAATAATTCATGTCTGGTTATCAACTCTTATCACCATAAAGTGGGAACACATTTGAGTCCCTGCTCTACCTGTCTCTGGACTGCCTCAGTGACTCTGGGCCTTGGTCTCACTGCTGTGAAAGCAGACTGCCATTACAGTG
GCTTTAGAGGAATAAATCTAAGCCTAGGATAGAAAGACTGAGTGACCAAGTTCTCTTGCCTAGGGATGATTTTATGGGCACGACACAGCTCATTTATAAACATAAATGCGGTCAGAGGAAGGGACAGAGCTCAGAGATCAGGAATTACCTGCCAGAGGAAGTATATCGCCAGGATGACCTGCAAAGGTGCAGACCACAGCAGGTTG
GGAGCCTCTAACCACGGTTGGATCTTTGACCTATTTCTTTGCCTTGCTCAGATCTCCTGCTTCCTGCCACCAGGCAGAGAGGCAGCAGGCAGAGGAACAGCATAAAAGATGCAAACAGAGGAAACCCTGGAATCAGCAGTAAGTAACCTTGAGCCTTGAAGCCAGGCCCTTGAACAGGGCTATACCTGGAAGGCCTAAACCTCTCT
AACCCGCCTCTCATCCCATCCACCTAGAGACAACTGTTGCCTGGGGAAATCCCGCCCACCTTCTAACTACCATTTCATTTTTATGTGAGTTAAACATGCACATAAATCTGTTTTTCCGGAAGCAGATTAGTTTTCTGAAATTGGAAGTTTCTCTCAAATGTGTGTGACTCCAGGGCTTGGCGCTTCAGTGCTTTTATATGAGCTAA
GATACAGCACTGGCGGCAGAAGACAGCCTGGGCCCTCTCATGACTGTCCGCCACAGAGAACCCACCCCGATCTCTTGTGCAATGGATTTTCATACAATGCCATAAATGAAACTGCATGGTGTCTGTCTGGCTTTTTCAGCCAATAAAGCATGGTGGCATCTCATTCTGGAGGGTCTGCCTTCAATTCCGTGTTCCACAGTGTAAAC
ACTCAGAGATAAATTAAAAAACGGGAGGTGGGGGTAGGTGTGTGTGTGGGGTGTCACACAAAGAGGCCAGGCGCCTGTACTGAAGTTTCCCATTTTCGCGCATAAAATGAACACAATAGACCTGGATGCTAATATCAGCTTGTAATCCCTATATATTACAAACTCTGATTGACAAGCATTGAAACTCTGGCGTCTACGCGTGAAAT
ACCAAATAATAGGACGGCTCTTTGCCAGGCCTTTGAATTCCTGAATTCTGCCAATTCCAATAGCAGAGATACAGGCTCTCTGATAAACGTGTAATCAGAACATAAAGGACATGAAATGCTGTCAGGCTTCTCTGTTCCCCAATCGTCAGTTTTTAGCGGCTGTATCATATCTGGGTTCCCTGACAGATGCGTATTACAAAATGAAA
tattTTGATTAGCATAATTACTGTAGTTTCTATGTTATTTATGACTGTCATAGTTACTATTTATAGTAATAAGTAAAAAAAGAATATAAACAAATGTATTCATAAAAAGCTGCAACAAAACAAACCCAAACAAGAAATAATCAACAAAGACTAGGATCTGACCAGTTGCAAAGCAGAATTTAACAACTGGTAAATAAATGTGAGAG
gacagtgtggcccaagcctaggtttgagctcttggcttccaattacttaccagctgtgtgactctgggcacattctctaagccataacctcctAGGCGGACATAAAGTTCAGAGAAGCTGGGTCACACAGCCCACAGCATCTACAGAGCAACAAAGCCTCAACCCTCACCGTCGCCATCATGGCTCGCTACTGGGTGAGACACTTG
TCGggaggaggaggaggaggaggaggTTTTCCAATTTGTCAGCCGTGCTCCATTGTTTTGTGGCATAAGAGCAAATGAGTGCGATTATTAAATTAGCCGTCATAAAGACTACACCAGCGTGTTTAATAAAGTTAAAATGGAGAGAACATCTTCATAAAATAGAATTCTAAGCCTAACACATTAACGGTGCTTAACGAACCAGAACT
TTGTTTTGTGGCATAAGAGCAAATGAGTGCGATTATTAAATTAGCCGTCATAAAGACTACACCAGCGTGTTTAATAAAGTTAAAATGGAGAGAACATCTTCATAAAATAGAATTCTAAGCCTAACACATTAACGGTGCTTAACGAACCAGAACTGGTTAAAAAAAAAAAAATCCCTTTGGAAAGCCAACCCATCAACAAAGCCATT
CTCTGCCCAGAAACCATGGAAGAAGTCTCAGAAGCGAAGCTCTTCCCATATATAAGACGTACTATAGAAAGTGTAAAGCTCATTTACATAATGCCACTCACATAAATTAGATTTGTGTGAATAATTTACACAAGTGTGAAGCAGGGCCAAGTTTGCCGATACACATCCTGCGTAGGAGTTACTGTAGGACACATGGCCCCCAGGAG
GTCCATACCTGTTTCTACAGGTTAGGAAATAAATTCATATGAATACGCTTTTATATAGAGTGCAGTCACATTGTTAAATGGCTGTGAAAGATACATATCTCATAAAAATGAACTGGCCCCAGGATATTACAGCAGTGACGCCTAAAATAGGGAGAGCatttaaaaattaaaaattataatttCAGGACAGTTGATTCAGCTATAGT
TGTGTACCTCCCCTCACATCACCCCATCTGTACCCCTCACAGCATGCCCAAACTACAACACCATTGTGGCGTTTGGTTTGTGTAAAGCTGACTGTGAAGTCATAAAAAAAAATTGAAAATGGCAAATAAGTCAAACGAAAGGGGTTCAACAGGCTTGGTTATGGTTAAAGTTACAGAATTTAAGATGAAAGAAAGACAAACTTGCA
TGCCACACGTGAAGGCAGAGGTAGACCCATGTTTGTGACGTGTGGAAAACTGACGCACAGGTGAAAACCCAGAGTCCGTGAGGGACCGTCTGGATGTGGTCATAAAGACAGAGAAGGCCCACTGTAGTCTGTGAGGGACCGTCTGGATGCGGCCAGTCTACAGAACCATTAACTCTAAACCTAAGTGAGGATAACTGAAAGCAAAA
ACTGAAGGGGCAGCCAGTCATGGGGGGCTGGGAATAGATACAAAGAGGATCCCCACAGACACAGGTGAAAGAGAACATGGTACTACTGCCTCGGAATGTGCATAAACTAAGGCAATAGACATGGGGCTGGGGTGCACAAGACACAAGTCGAAAATGGAGTTATTACAGATATAATTCAGCCTTCAAATTCAACTTCCTGTCCAACC
GGGGAGAACTTAGTGAGAGAGTTACGGACTCGTGGCCACGGTCAGCCATGCTGAGGCTCTGAAACGGGAGAGCATTGGAAGAGACAGCTGCTATGTAAAGCATAAATGCTCACCCCGAGGGGAGGGAAAGGGACACACTCTTCGAGTCCGGAGGACAAAGGGAGCTTCTAATTCTAACACGGTTTCCATGGTGCTGGCTCAGTAAC
AAAAAGACAGGTGGGCAGCGACTAGGAAAGATGTTCATCATCTGCTCTGGACTCCATCACCATTCACACACATGTCCGTGCACACAGACATGAACATACTCATAAAACATAAAGTATCCCCATACGGCTTAGGACACACAAGAATAACTGTGAAACACACGAAGGAGAAAAAGGTTATCATTAGACTTCATCAACGTTAGAGCCTA
CAGGTGGGCAGCGACTAGGAAAGATGTTCATCATCTGCTCTGGACTCCATCACCATTCACACACATGTCCGTGCACACAGACATGAACATACTCATAAAACATAAAGTATCCCCATACGGCTTAGGACACACAAGAATAACTGTGAAACACACGAAGGAGAAAAAGGTTATCATTAGACTTCATCAACGTTAGAGCCTACTGGCCA
TCTCCATATCCAGATGCAGCAGCCTTTTCTCATCCCGCACCCCCAGGAAGAAGGGACCGGGGACAGCTCCTTCGAGTCCTTTGGCTTGGCATTTTCACTTCATAAAGCAGAAGTCAATGTGTCTGTGCAGGGAGGAGGGGACGGCGCGTTCAGGGGTGGCCTCCACCACTGCCTGCACTGGTGGCTCAAGTAGCCTCAGGATTAGC
ACCTGTCCTAAGGTATTTGCCTCTCCTTGGTTTCTCATATCTGAGGGCAGAAGAGCATCTCTATGGCATTGATATTTTAATTCCCTCTAGTTTAAGCCTGCATAAAACTATTCTGTCTTGATGGAGGACTTGCTTTTAGAAATCCTGTCTATATTCAAAGTGCTTGCAATTTCTCGAAAAGGCCAAGAAACGGATATAACTTTCTG
AAATTACATTTAGATTTTTGTTGTTGTTGTTGGCCTTTCTTTGAGGGCAGGTTAAAATTTTCTGTGGCTTTCATTAAAAAGAAAAAAATCTTTGCCCTATCATAAAGCAACAGGCGGACGATGCCAGCGATTCCCCAGTGAGAAGCCTGCTCCGCCATCACAGGCGAATCCTCCTCCGGGAAGGCGGCGCACATAGTCCGAGGAGG
ggctcaatgggtaagagcatctgctcagtcagcataaggccccgagctggagtagtccccgatacccaggcagaaagccgggAACGTCTGAGAGGGGAGACATAAActtgctggctaggcagcctaggctaaactaccatgttccggttcagtgagagacattgaaccaaaCTCAAAGACACACAAGCAAACTAAACTAAACTCAC
caaataataataataataattataataataacaaCATTGACCTCTGGCATCCACACACATGTATGCAATACACATACACCTGTGTGCATGTGCACACACACATAAACGTGTACAATATGCAAGAAGTGATGACAGAGGGGCCATATAATAATATaatagatgattctcgaattatgaaagacagatggccagagaacatggaaaag
GGTATGAGAAACTGGGACAGGCTGGCTGCCCTGAACTCCACGCTGTCACCCTGGCTCCTCCCACGTGGCTCTGCTTCTCTGACTTGTCCAGAGAAAAGTTCATAAACGTGGTCACCAAACTTCTTTTCAAAATAGAAATTTATGAGGGGTTTTACTTTAGGAACTGATTGTAGAATATATTCTCGAATTACTGCAACAGCTAGAAT
TCTATTGATTCAGACACAGATTCCACGAAGGAACAACACCTAAACCCAAGGAGAGCCCAGCCGCTGCGGCATCCAGCTCATCCTGAGAATTTCAGTCAGTCATAAATGTTCTGCAGAGAGAGGGGTGGGGGGGAcagagacagagacacagggagagacagagacacagagagaaacacagagagacagacacagagagagacaga
CGGCTGTAGGAACGGACTGCTTGCTTGTCCAAGAGGGATTTTTTTTTCTTATCCAGCATCCCTTGACCATCACTCGTGGCCAAAGGCTCATGAATTCGTTCATAAAAATGAGTATTAAGGGGACAAGAACAAAGCCTGAATACCCAGCAACCTCAAGACCCTGATGGCCCAAAGATGGCAGATGCTACAGAAAGCACTCCCGCGCT
TTGGCAAGCCCTTAGTTAAACAATGATTCATTAAACCTCCTTCGCCACACAATGGCTGAGCTGAACTCAATGTAAAAGAATCGAAACTCTTTTGTTCTCCCATAAAAAGACATCAAACCTTGGTGCGTGATATTCTTTTCTCCCTCACTTAGCAGGCTGCTCGACTGCATGATTCACGATGTATTCATGCTCCTATGCCCAGAGGC
AAATTTTCCTGCAAATATAAGCAGTTTTACAGTCTATCAAAGTGGTGCCAAAAGTAGATTTATGCGCAGTAAAGTGCTGACGGGGACGGAACGTTTCGGCCATAAATACAGCTCGTTGTAAACCAATCGTCAAATCAATAAAGTCATTAAAAATAGACCACATTCTTCAAGGAAACGGTGGGGTTCGGGGGGAGGATCTTTGCTGG
CAGGGAGAAGaaaaaacaatgttagcagaataaaatattttgacaattgtatccagtctggcttttcacttactTTGTAAAAAGTAACACGATCTTTGTTCATAAACAGTAACCATAAGTGATGACAGGCAAATGTGCTATAACCAGAAGCCCCCAAAACCATTATAGATACATAATGCAGAAATCATAATATTTTTAAATGCCAG
ATTTAAGGTTTTCTACACAGCAGAATCAACATGTGAGAAGATTTAAAAAGAAAAAAAAACCCAGTTCATTTCTATATTTTAACAGGAGAAACAGCAAGGACATAAACAGCCACATAcagaaaactgggtatgatgttgagatggtgcacgcttgcctctagcgtttaagagtccgagacagaggatggagagttatagaccagccc
AAATTCCCAGGACACAGACACTGAGAGGTTGAGCTGAAATTCTCGCTCTGGTCAACGAATCATGGGAATCTTGTTCTTTAGGTTTTTATTCCAAACTCTGCATAAATGGACGGACGGGGACAGTACCAAGAGCCTGGACCTGCGTGGCAGATGCTGGGGGAGGGGGAGGTTGGGGGATAGAGTGCGTGTTTTGTTTTGTGTTTTCA
AAAAAAAAATGCCATCGCTTATATTCTATTTCCTGTCGAGATTTACCAAAGGCACAGAGTGCACGAGATTTATAGAAGGCACAGAGCGCATATATGTCTTCATAAAGGGTAACTCTGGATGCCCCTGCCTTGTTCCTGGGTTGAGCTGTAGCACGGTGACTTCTCGGTGGGTCAAGAAAGTGTCTGTGTCGGAGTAGAGCCCTCTG
AACCTCTCAATCTGCTTCCACCTCCCATTCACTATAGCTTGAACACATGTGCCGCTTCAAACGGATGTGCTTCCCTTCTGTTTCTTGGGGCCACACAGTTCATAAAACACAGCCATGAAAATACCCAAACCCTAAGCTATGGAAAGGTTAGGGACATTGAGGCCTGGAAGAACTACATTAGGTATTTGCTAGTTCCTCTTTCTCAG
TGATGAAATAACAGCAGCAATCAAACGTATGTAACTATGTAACTATTTAAACTCCTAACAAAGGCTTTTATTATGCTATTAGCAGTAAATGGGCAACACCCATAAAATATCACTTAATATCACCCCCGATAAGAGTTTAAGTACATATAGCCATTGTTATGTGAAAAAACATTATTTTTGATACGTGACAGCTTGACAGGAATTAA
TTGCAACAAAGCTTTTCTGACGATGACTAACTTCTTCCTTTGAACAGAAAAAGCCCCTTTACCTAACTCATGCACGCGCAAATATATTCTTTACATTGCGCATAAAGCAGGGAAAAAAAGGTTTGTTTGGTTCTTGTTTTGTTTTGTTTTTAAACCCATAGGCCTTATGCCAGAATTAAAGCCAACGTGGGCAGGGTGAGCCCACA
GACTATTTATGTTGGTGCCAAAGGATGACTCCGGTGAGATATTTTAACACGAAGCCGTGCCTTGTAAATCGCCTGAATGGAGCTGTGTCAAAACACCTACCATAAATCAGAGGTTTTAAGACCAGTATTTCTTGTTTAAACATGTTACCTGCTCAGCAGAAGCACTTGTGTGAACAGGCATAGATTAATGTGTGCTAAGCAGAGGC
ACAATCCAAATGCTCTGCCCTTGATCCAGCAGCTACTTAATGGCAGCCATGGCCATCTGTGTTCCCTACGCAACAGGTCCCATTCATTGATTACCTCCTGCATAAATGAAGCTGCCCCAAGCCCCCCACCCCCCATTGACCCCTAGGTGACCAGAGTCTGTGGTGATGACTAATACTTTCTAGGAATTTGGACCACGGAGCTTCCT
CACCCCCCAAGACAAGAAGCAAGTGCACTACCCCTCATTTCCTGCTCAGATACCGTTCCTCCTGGTGAGACCCTTTAAGAGGTGGTATAGGCCAATGCTGCATAAACGCAGTACATGTCTTAGAAACTGTGCAACTACACTCGGCTCGCAAGTTACGCAGGGAGCTCTGTGAGACGCACGGCCACTGGATTCACAACTCATTCTGC
AATAAATACGATGCACGTTTATAAAACACACAGATAAAACCTAAAGTGTTTTTTTTCTCACTGAATGGAAAATAAGTATGCGGGGGTGGGGCGGATAAAGCATAAACTGCGGGCTTTAAAAACGAATTGCACGTCCTACTGAAAAAGCTCGGAGGGAATGTTTCTCCCTCCATACCCCAGCTGTTATTTACAGGTCCCCAAACCTA
GCACAGAGGAAAACTTTTGAATGGCAGAACTGTGAGAACATGACTCGTGCTTCCACACGAGATAGCTGAATAGCCAAGTAATCACTCAACCTGTGTCCCACATAAACATCCCGCATTTTAAAGGGGCAGTGTTTAAACTATGCATTCAACTCAGGCACTCCTGTAAAACCACCCTGCGCAGATAGGTGTGTGTGGTGAGACGCCAC
CATCAGATGGTTCCTGGGCTTTGCGCTCTGGCAGTTCATCGAGTAACAGAAAGTTCTAGAGGAGAGAAAAGCATGGGTTGTTTTAACTACGGAAATAAAACATAAATAAAAAACAGTGTTTCCATGGAACATACAAAGTAAGCTCCTTACAGCCTAAGGGTTATTTTCCCAACTCTATTTAAAGTGTCAACAACATGGGGCTAGGG
CATTAATAGATTCCATACCCCGCACACGTGTTTTCATGCACACAAGTTTCAGACCTGAGCAAAGTCTTTGCAATGCGCTCGACAAGTGTACCAGTTCCTTCATAAAATGAAAACACTGATAAGAAACTGAACACACGCAGAACTGGACACTGCGACtgttttgattttgttttgttttgtttAATAGTAAACACACGGAAGATGGT
GCAATGAAAAACGACGCCATGTTCATCCCTCTGAGGTAGGAGCTGCCCAGAATCTTAGAAATTTCCTTCCTGGAAGAGAGAAAAACAGGTTTTTTTTCCACATAAAGTCAACACGGATGTCACACACATGAGGGCCCTGTTAAACAGCACACACACACACATCAAGATAAACTGCCTTGgggacaggagagatggctcagcctaca
gaaccagtaagccagccccaattaaatgttgtcctttataaaacgtacattggtcatagtttctgttcacagcaattaagacattaacaaagacaGAGAGCATAAACAGGTGCGGGCAAGAGAGCCGTAAACTCTAGTTAGCATGCCTTGTCAAACCGCTCCTATGTGCCAGGAACCACACGGAGGGCGCTGTACTGCTCACTCCT
gagctataaaaacagaccctaaaaaaaaaaaaaAAACTGAACGAATAAAGAATGAAATGAAGCTCAAAAGAGGCATACCGTACTCTAATGCTAAACTGCTCATAAAGAGTAAACAGAAAACAAAAGTCAGAACATCGGCACCAACATGTCTCCTCGGCACCACTGGGGTCAGAGGGCGCACAGTGTTGAGACCCGCCCCCAGTGAC
ACATATCCAAGCATAGCATTACCATGTGACCCCATCTGACCCCCCTTTTGGCGAGGCCCCTGAGATCCATGTTCTGAGGTCATGCTGAGAGTCAGGCACACATAAAGGTCTCAGAGGGTCAAATTCACCTGAAGCCTCCACATTCCCTCACCTCCCCCACTTCCAGGACAGAGACTGGGTTTGCTCAAAGCCACCATGGGTCTCTG
gtgtgtctgtgtgCATGAATGCGATTTTACTTTTCACCCTAAGGTTGTGTGTTTACCCAAGTATCACCCTGGAGCACGTGGCTGGTCACCAATCGTAAACCATAAACAACAATGCAGACTTTTAATATTGCAAAAGTAGTTCCCTCACTCATGCCTGTCCCCCAGAGCCACTTTTGAAGCCTTGATGACTCCTGTAAGTAATAAAT
ACCACACCCTTTACTATACATACAGAGCTTCCGACCCTGTAGCTTATAAACATGCAGGCTAAGAAAACCATACCACACGGGCCCACTCCTCCTGCTCTACCATAAACGGCAGCAGAGCAAGACAGTTGTGAGGCCAACGGTTGCAGGTAACAGAAAGCAGGCAGTTTACAGGACTCCACGATAAAGGACTCTGGTGTTCGGCATCC
CCGCGACATACATCCTGCACAAGGCAGCCAAGAGGAAATTCATCTTTCCCACGTGTCTAGGGTTTCAGGCTAAGTCTCTGACCACAGCAACTGTGCACTTCATAAAGAGATTTTTTTTTTTTTTCGGGGATAACCACACTGACAAACGAATACCTCTGGGAGACGTTTCCTTACAGTCAGGTGAACAAATCTGCCAAGCTAGATCA
TCGGACATGATGGTGATGGTGGCGAAGACCCCTTGGAGAAGACCTGAGGCACTATTATAGCCCCTTGTCACAGATCAAGAAAATACTGTCTTCGCTAGAGCATAAAAGAGATCCTAAGGTGCCGGGCCTCCATGAGCCACATAGCCGTAAGACTGGAAAGACTGGTCAAAGGAAGAGGATACTTCGTATTTGCTGAGAAAATCCAC
TTGGTGAACAGCGTAAGACTTTCATAGGGACAGTTATGAGATTTAGCTGTAAAAACGCTTAAAAATCAATTCTGCATTTATTTCTTAACCTGGATTTCACCATAAATCCAACAGACTGGCCGGCCGTCACCGTAAGCAACCACAATCTGATAGTAAGAAGAGACGTCCAGGTTATACCGGGAAAGTTTGCAGAATAAGTAACAACA
AAGACAACAGCGCACTGTGATTGGTCCAGGCGCATGCTCAACACAAGTTAGTCAGCTTTAAAACACAACTGGTGGGGTGCCAGAAAAAAAAAAATCATGTCATAAAATGAATTGGGGGAggggttggggatttagctcagtggtagagcgcttgcctaggaagtgcaaggccctgggttcggtccccagctccgaaaaaaagaacc
TCCAAAGGAGATGGGTACAGCATGTCTCTATCCCCTAGACACTGAAGTGCCCAGTGTACCACCTTCACTGGGGCAGCCTGGAGTCAAAACTTAAACATGTCATAAATGGCTAGCTAAAAGCTATTAGCATGAGTGGTTTTCTTCTAGCCTTAAAGCAAGCACAAGGTATTCATTATAAATCAATATTAATAACCATCTATTCTCTA
AACGCAGGCAGCCAGCCGTCAGCTCAGAGGAACAGGATGATGGTCTACAGTCCATCACCGCAGCCCTCAGCATCACTTCCAGACAGCAGGAGGGCAACTCCATAAATGAGTTTACATAAGAGCATGGGCCTTTTTTGAATctggtgtcgttgttgttgctgctgctgcttctgttgctTTTCCTGAAAGTTTAAGAGGTTCTGAAA
CCTTTAGCCCTCCGTAGATGAGCAGTCTCTGTTTATTAATGTTACACCCCCATTTGCCCAAATTTATCAGTTAGCACATAATGACTGGTAATAGCTCTCTCATAAATACCTTGAGGAGCTCTGCTTTGAACTGGAACCATCTGGTCTACTCAACTTCATGTTCCTACTCCCACAGCAGGCACTGGTCCTAACAGAAGCGGAGTACA
GAAGTCCTTTGAGGTCTGAATGTGTTTGGTACAGTTCATCAAGCTGTCCCAAAGGAGGGGGTGGGGAGGAGCTGGGAGAAGCAAGGGGAACCAGGCCCTGCATAAAAATATCAAACACGACTTCCCTCGACGTTCATCCACGCTGCAGGATGAATAGTCACCTGAGAGGTGAAGACTCTATTCCAGGCCActaccagcagctgact
GGAAAGGTCTGGAGAGGGTAATACAGAGATGGGATGGCAGGGAACGGAGGCAAGGCAGGGGCCAAGGGGATTGGGAAGAGGTATGAATGGACGAATGTGACATAAACTTGTTTTCTACGGTGATTTAAAAAAATGGAAATAGGAACTCAACAAATAAATAGCTAAGGGGGGGACTGAAAGAAAAGAGCAAGTTAAACATCTCCCAT
GCAACTAACTGATGGCGTACACAACCCTTAGCAAACAGTCTTGCCTCCTGACTCTTCACTCAAATAGTTCAAAGTTTTTTCAAGTTTGGATCTGCCTGTACATAAAACAGCGTAACACCGGAAGGTAAGGAACGTATCATCAGATGCGATCAAAGAAACAAAACCCAGGCTGTCAGGGttttttgtttttttgttttgtttttgtt
AGACGTCTTCTCAAGGAAGGTAGTTGGAAAAGTCTGATGCTATACAGTGCTCAGTTCACATGGGCAGATTTTGACTTGGGAGGAAGTAAGCCGTCATTCGCATAAAAGACAGGAGCCGTGTGAAGGCAGAGTGAGTCCGGGTGGAGCGGACGGCTCCACGTGAACCCACCCTGAGGTAACACAGGAGCTACTGGCATGATTCTACC
CAGCACCTTCCTCTGTGCCCTGCTAGTGCTCCTTTTGTCATCTTTTAAAGCGACTGCTTTAGTACAGTGTTCTCAGTGCCGGCTCCACTCACAGTGCAGGCATAAACATGTGAAGTGCCCTTGTAACACACGCCTGTGAGGTAACTAATGTGACACCGGCACTTAGACACGTCTGAACCTGAGTAGGAAGGCAGGGCCTTAGAAAG
CACTTTGATTGGTTGCTATGCTGAGTCCTTTTGATATTTCTTTTTCCTACCCAGTGATTGCCACTACATGAGGCAGGGAATGCAGTGACATGGAAATAGTCATAAAACTAGATCATGTTGAGAAGTACAGTTAAGTAAGTATCAGCTCCTTTCCTTGCGTGGTTAGTTGGTCAGACCTTTTTGTGTTCTTTGTACCTTCAGAATGA
ctagcttatgggggttgggggcaatgagtggaatgtggtggtttgaatgaaaatggcccccacgggctcttatgtttgaaggcGACATATATCAAGTTGACATAAAACTGTCCTGAACACTGACtgtctgacgttaaagcttttattagatggctcttcattctcagctttgctgactgaaacacacttctctcccttgggatgtt
TTACATTCCTTCTGTGTGTGTCATACATCCTGCAAGTGAAAGGCTGCATTCTGTCTAAGTATAACCACACATTGTTGCAGGAGCCGAGGTTAACAGTATGCATAAACAACACTTTCGATAAAAAGATAAGGATGGCCATTAACATTCCAGCCAACCTTTGGCCCAGGGAGGCTTTTAAGTTAGAGAtgaatgataaagaaaaaaag
AGAGGGCGGAGAAGAAGGCCACTCACAGGAAAGTGACAGCAACCGGGTTCATTCTTCCTTGATAAAATGCTTCAATTAAAATCTCAGGCCTCAGAAATTTCATAAAGCTTTCAAGAAAATCTACTAAGCTCAATTTCCTGTTGGGGGGTCCCGAGAGTCTGAGACTTGTTCTCTTGTGGTCTCCGCAGTGGACGTGCGTCTGCCAT
TTGTTTCTCCCTTGCAGTTAACCGGACTCTTCCAGTTTACCGTTAGACTGGCGTCGGAGACAGAAGCACGGTTCACCTCAGTGGAGAGGATCAACCACTACATAAAGGTCAGGACGGCGCAGCCTTCCTGGCTCCCTCTGTTCTTGCTGGCCTGAATGTGGGTGAGGAGCCATGTTCACTGGCTGCTTTCTAGAGTTAACAGTGAC
GTTCCTGGACATTCACCAAACAGCCATGGCAACTTGGTTCTGGTTTGTGTTGACCAGACAGGTCCCTGTGGCCCAGAAATGCTCCTACTCTTCTGTGGCACATAAACTGTGACACAGGCCAGACAGAGTACATGCACTTCAGTGACTTCCTCACACACAAGAGCTTCCCAAAGTCAAAGCAGTGGCCACCCTGGGTTTCTTTCTGC
CTGTGCTGGCTTAACACAGCAGGGGCAGCAGCCACGTGCCCCACCCACCATGGCTTTTCCTGCTGCTGGTTCTGCTACTGACCCCTAAAGGTGATCTGAACATAAATTTATGAAGCTCTTGGGACAACAACTTATTTATCTGATATTGCCTGTGTAGATATGAGAGAGAGAAAGAGAGTATATGTGTAAGGGAGAAGAGAGGAtgt
GGCGATCTGTGACTCTCCCATCGAACCTTGCCCAGAGGCAGTGAGGGGACTGACAGAAGGGACCTCAGCTAGACCTGGGCTCTCCATACCTGAAACCCAGCATAAAGGAGCATAAGAGGTAGGATGGCCACAATAGCCAGTGGTGTGGCCATCGACACTGCCAGGCCAACCTCCAGGAGTCCAAAGGCATAGGTCAGCAGGGTCCT
ATAGGGAGGACAGACGCTGCAAGGGCACCACAGCCGGTCCTTGCAGGGACATGGCTGCTCAATAGCCTGAGTGGGGAGGCTGTGGGACATCTACATAAGCCATAAACCATGCCATGCCACATAAGGTCACAGGATGATTGGCTTAGTCGATATTCGTGTTGCAATGTGACAATATCACTTTGCAGCCTGGTGTCCCTGCAGAGGCC
TAAGCTACCCACGGTGCTCAGGACTAAGCTTTCCTTGTGATGGGTGGTGGCCACCTGGACCCATCAGACCCTTCATCTGGACAGCACAAATGGGAGAGTACATAAACAACCTGGGCGAATTTCTCCTCTCCATGAACCCTATAAGGAGTCTGTCTAGAAGGCATTCCCACCATGCCCTCCATTACAACCCCCAACATGCCACCCCA
GGGTTCCTTTAGGGATTACACAAGGAAAAGGGAAATGGTGCCCACAACCAGATGTGTGTCCAGTGGTTGATAGATAGATGTTGTCGTTAATGATCCTGATCATAAAAATAAGTCTCTGTGACCACACGGTCCTGCCCAGGGCCAATGCACCTTGGGATCAATAAACATATTCTGGGCAAGTCAGACCTACAGACCTGGCCTGTCTA
CAGGGGAGCCACAGCTCCAACAGAGCTACTGTGGGTAACTCCTGGGATGAACCATGCAGGGAGGGTGGGGAGCACAGAGCCCAGCCCACAATACACACTCCATAAAGGGCAGGCAGCATGGCTGCTGTTTCTGCCTGGCACCCAAAGCATTCACGTTGGAAGCTGCAGGCTGAGTGTCTAAGAGTCAGCCAGCCTTAGGTTTTAGT
AAGTTTTTGATATGGAAGAAAAGGTGACTAATTAGGCTAAGTAACCTGGGCCGTTTCTGTCTATCTCTATGAACGTTTTTCTTATATTACGTTCTATATCCATAAAGGCACCTTGAAATATCTCGATGCACAAGAACTATAAGTCTTGACACAGAATAAAGAACGCAATATGACTACAGGAACGGTGGGGATGGGGCATCTATTTT
NNNNNNNNNNNNNNNNNNNNNNNNNNNNNNNNNNNNNNNNNNNNNNNNNNNNNNNNNNNNNNAAAAAAGAAATTGGCCTTTCTATCTCTGAAGACAGTTTCATAAACATTACTATAACAGTCTAAAATTATGTTTACTAAACTAAAATAAATATTGAAGTATTTTAGCCAATAGAAATAGATGTAGCTTGTGTTTACCCCATTAAT
tgttgttgAGAAAGCGTGGGGTCAGTTTTGACAGTGTTAAGAAAATTTCAAAATGCTCCAGAGAAGTTAACCCAATTAAGGGTGAAGAATAAATCATTTCCATAAATAAACACCAGGAATTAGTTTGGTATGTGATGATTCCTAGGAAGCTGGAAAAATGCGTATTAAAAAGATATTTTATATCGCCCAGTGGCAGTTAACCAAGG
CAAAAGACTTGCATTAAATATTCCTAAATACGGTTAGAAACCAGGTAAAAGAATGCAATCTTTCACTTAAGGATATAACTTATGATCAAGTAACCTTTGCCATAAATGGGGCTCAACACCACCATGCTTCATGCAGAGTAGGGCAGAAATTTGGTCTCCCAGGTTAGCAAGGGTCCGACATCATGAAGGGGTGAAACAGGGAATTC
AAGTTGTTGACAGATTTTCTACATTTCCACTACAAAGAAGTGCGATGAATTGCTTGGGTTAAAACTGTGCTCATTTGCTTGATTGATTCTTTCTACAATGCATAAAGTGGATGATGACTTCACATTGTCTTCCTTCtgtgtgtgtgtgtgtgtgtgtgtgtgtgtgtgtgtgtgtgtgtgtgtgtgtgtAGTGAGCATTCACTAGT
tatgtttgtatatacatatttgtatgtatatatatgtgtatatatatatgtatatatatatatgtgtgtgtgtgtgtgtgtgtatatatatAAAATTTTCCATAAACTCATTGTGGTTCTGAATCAAACTATGGTAGTTTTTTTTTCAAACTAAATAACATTCAGGGTAAACAATGTTGATTGAGAATTTTAAAATTTTATGAGTT
TATAAGGTGAACATTTCGGTTATTTGAGGACAGAAGATAGAACTTGGGAGGCAGGCAAGAAGCCTGCACCTGCGGTTCTAAGTGGACAACTGCATGGGGACATAAACGCAAAGCACTCTGGGAACACAGAGGTTGGAGAGCTGGGTCATCCAAAGAGACTTAAAGCAAAAGCAGTTGTTGAGATGAAGCTCAGGAAGTTGATCTCA
CATGAACTGTTCTCCTATTCCCCCACACAGTGGAGAACTCAAATATTCACATGTATGCTAATCTCGTGTCTTTCCATGCTCCTTAGTGCCTCAGTTGGGACATAAACAACACAAGGCAGGGACCCCAAACTACCTCAGGAACAGGATGCCTGTGGGACCTGGGAAGATTTAGAAACTAGCTACACACTCCCAAAGAGAAAAGACAC
GAAGTCATAGCTATGCTTCCCCGTCCTGGGAACTGAGGTTGCTTCTACTTACAGGTAACTTTTCAAATGCTGGAAGCAGCCTTTAAAAACCAGCGTGCATCATAAAGTACTAGAGGTCAGAACAGGCGCCAAGACAAAATTCCACCTCAAATCCCCTAACCGTTAAAAAGGGGTTTTTAAAAAGGAATGATGTAGACTTAACCTAT
AATGCATCCAGAAGGTCAGTTGCTCTTTATGGAATAAGGCACAAGGCGAACTCACCCTTCATTTAAAAAAATGCATCCTCTCAATGAAATTATTTTCATCCATAAAGGAGAGATCTGTGACGTCATTTTCTCAGGTAGATGCAAATGTAAAAGTACCCAAGACAGCCTTGGAAAGGCAAACACGTTTTCTCTCATTCGCAGTTCTT
aacagaaccctgctcttccagaacttgtattctagtaggaaaagattaagtaattagcatacaaacatcttaaataaaacagataatGAAAACACACCCACATAAATACTCATAAGGGAAATAAAATAAGATCACGTACTGGCTAAAGTAAAGACTCTGAATTGCAATTGGGATGGAAATAAACGGCCATGTTTATTCAATCTTTA
TAATTATCTTGAAAGGACAATATAAACCCATTTGTCTCCATTGAAGGACCAGGCCTGATTTTAAAAAGAAGGCCATAAGGCACCAGCTCCAGGAACAGACCATAAAATCAAGAAGCAAGTTCATAAAACCCCCTCCTAAAGAACAGCCTGGGGATAACTGCAGGAATGGGGAAATATCTGATCTCAGGATGGACCATCTGTGCTGG
ATAAACCCATTTGTCTCCATTGAAGGACCAGGCCTGATTTTAAAAAGAAGGCCATAAGGCACCAGCTCCAGGAACAGACCATAAAATCAAGAAGCAAGTTCATAAAACCCCCTCCTAAAGAACAGCCTGGGGATAACTGCAGGAATGGGGAAATATCTGATCTCAGGATGGACCATCTGTGCTGGGAAGTCCTGTCATCCAGTAGT
CCCATACCCACACACGAACTTAAAGCAAAAGTTCATGAAAGTGTTCACAGAAGAGCTTTTTACTGGCTGAGTATTTGGAATTGTGTTAGCATTGGGGTTACATAAATAGAAATTCAGCTTCGTTTACTGTGACGATTTACCAGGCCTCCCGCAGTGAGAGAAGGGGAGTATCAAATGATATTCATGTATCCAGAGAATCACATAAT
CCAGAGTTCTCAATGCCATCTTGGCTTTTGTGTTCACGGCGGTTGCCTGATTGTAGGCAACGCGTGAAAACGATCTTACCACGTGTGAGAAAGGAAGAGACATAAATCCGGAAAGCAGTGCACACTAAGGAAGTCTCGAGGCTCGATAACTATTCATTCTACTTGTAAATACAAATGTAGTTCCAAATGGTTCAGAGCCAAAACAG
GATAAAGGAACAGCGTTCACATCAATAAAAGCCACCAATAGCAGTCATTAAAAATTAAGTATTCAGAGCATGGATTAAATGAACTAGCATGTGTACCATTCATAAAATAAGGGTGTGAAAAGATAAACTCTACGTTAACAGAACAAGGAGATGCTGATGGGACTGAAAGGAATTGTCAGCCTCTATGAGCATATTTACAAATAAAG
TAGATCTGTAGGCGTTACCGATTTTTTTAGTCATTACTGTGGTGAAGATGGCAGGCCTAAATGCTTTCAGCTGTTCGGGATAGCTACAGCGTGATGTCATCATAAAATAAGGGTGTGAAAAGATAAACTATACGTTAACGAAACAAGGAGATGTTGATGAGACTGAAAGAAATTGTCAGAAGCAATCTTCGTCTTCCAAAGTAATT
ATTAAACTCGCTTTATGTAATAGTGGATTCTTTTTTTATGGTGACCTTTAAGAAACATGAATTGAAACTAGAATCAGGGCATCTGTTTGTGACTTAGTTACATAAATATATTTTAAAGTCATAGGCAACATAACTATTTCAAAATGGAGAATGATATCTAGAGGAGTCTGTTTCAATGTTGAAATAACATTTAAGTCCCATATTTC
ATTTTATGACAGAAGGAATTTTGAGTGTTCCTCATTTACATTTAAAAATGTGTTTTCACCATCCCCACCTTTCATCTTAGCGTGTACTCGTTTATACGATCATAAATTGTCACAGTGAATTATTTTACAACTTTATGACATTTGAGGTTTCTTTGGGTTTTGATATTTCTGTGATTTATGTTTTCATATCTTTGCCTAGTTCTGAG
TAAACTCACCAGAGTACACTTAAAATACTGTCAGGGCTGTGACAGCAAAGAGACCCTCGATCTGCATTCGATCGCTTTCAGACCTCAGCCTAGAGAGTAGCATAAATGCTCGCAGTCCGGTAAGAACCCCAGAGATGAGCTAACCTTTATGGCAACATCTTCAGTCTCAGCAGGCCGAAGACGCCGCGCCTGCTCGTAGTTGTCCA
ccttatgcgtctgtgccaatcacctcaccaaaagagccacctccacaacTGAAGACAGGTTTCAACCAGTCCCATTGGCTTAGGGTGATAGTCTATGTTTCATAAATTTCCAACTCTGATGCTGACGTTTCTCCTTGGGTGATGATAAATGTTGTTAAAACCATCAACTGCAAAATACACACTTCTTTATGTCACCCTGACATTAA
ggcaggcatccagcagtcgaccaatcaAAAAGCAGCCATCTTTGAGTCTTCTTTCTTCCTTGCTGCCAAGTAATCTTTCAGCACGTTTTTATTAACTGAACATAAAAAAGACGCAGAGGGATCTGGTAATGTGCTTAGCATGGATGAGGCCCTGGGTAATTCTTGAATCCTTAAGTgagagagaagagagagagagagagagagag
TCTCTGGCAAATAACATCTTTGGACATAGTTACTGCATTACACATTAAATACCAAATACCTACAAGGAATACTACATATTCCACTCCAGAAGGGAAAACACATAAATTATTTCCAAGGAAGTGGAGAAGAAGCTTTAGCATTGTGGGGGAAAAAACACTCTTATTTAAGTACttttttgtttttaggacaggatctcaggtagccc
AATTTCCAGTTTAAAAAAAATCTATAAGCAATACTTATAAGAACTTGCATTTTTACTATCTATACACTTTAATAAGCGTAGTGTATAATGTTAATTTTAGCATAAAGATGAAAATTTTTGAGATAATGAAAAATACCCAGCACGGCAACCTAGAAAAATAACTGTAAGGGCTTCTTTGGCCTTTGTTACCCAGTGGGATGAAAAAC
AAAACCAAGAAGTGACTCAGGCCCATTTGTAACAACTTTTCCTGCAATCGCAGTTTCGAAACACAAGATTCTGAGACAAGAGATGGTTTTCATCATTTACCATAAACAATTAGTTGGTTTTCAATTAACATTGCCACAGTGCTCTAACAGATTCAGCATTCAGGATTCTGTCATTGTGAATATCAACATTGTAAAGACTGTTGCAA
GATCGTTCTGTCATTGAGATTCTAATGCCATTGCTGAATCACGTGGTTTGGCTGATAACTGTCTACTGTCCCGATTTACTGCAGTTTATATCTTCCTACTCATAAAGTTATTTGATAGAAATGAACATTGAAAAGCCTGCTAGTGCCAGTAGAGTCTCAGGCTGTGACGGACAGCATCAGAACAGGAAGTATGGAAGGCAGCACGG
GCACGGGCTCCGTGCCCTCATGGTAGTCCTAATTACTCTGTTTTGGACACGGACCTAAAGTTACCGCTCTTGAAGCTCCATCAGGGAAATGAGCAGATGACATAAACTTATTTCCTCTATAATGATCGGCCTCAAGATCCATGTTTTGATGAACCCAGATTTGCCTTTGCCAAATCATGGATGAAGAAATCTATGGATGAGGGAAT
TCGGCCTCAAGATCCATGTTTTGATGAACCCAGATTTGCCTTTGCCAAATCATGGATGAAGAAATCTATGGATGAGGGAATCAATCACTGCCTGCGAGAGCATAAATATAGCTTAGGTTCACCCAGGTCCTGAGAAATGAGTGGTCTGGTATTATAAGTGGgaatgagcacacacacacacacacacatacatacacatacatgca
tctaagttgccttggtcacagaactttatcagagcagtggaaaactaaccaCAATTAAGGTCCTGCAATTCAGTGGCTATTGCAATTTTATGCTTACCCACATAAATCACATACCCCCCCATTAAATACTCCTTAATTCCTGAATGGCCGTAATCTTTAATGCTGAGGTCTTCACTGTCAGGCATCACACCAGTGCAATTGGTACT
AATGACCAAATTGTGAAGGCCCCAATGAGAACTTGAAGAACTGGACACGATCAAGCATCTCATATTATCAGATGTTTGTGAAATTATTTAAATCTGGCTTCATAAAAGCCACTCACCACCTTCAGACTGTACTCCACTTTCACTGACCGTGGAGCTGGTGATTAGGAAAGGAGGCATAATAAAATTAAAATAggagaaggataggc
GTCTAAAACAGAGTAAGACCAAAATTGAAATTTTTTAGGTAGTGGGCAAATGAATATTTGTGTAATTCTTTCAGTTTTCTTCAGGTTTGGAAGACTTCGTCATAAATTTGTGATTGAAACAAAATTACGAGTTCATGATTTTAAAATAAACATTTCTTTCTGATATCAAGTGTTTCTCTTAAAACAAGGGAAAGTATCTTTTAGTT
TTGTCTTAATGGGTCTCTGGCCCCCTAAATGCCTTCCTCTCTATGTCTATTTCTTTACAAAATAAAGGAGGGTCTCTGAGAACTGGTGACTATGTTAAAGCATAAACGATAGCTCTTAGAGCTGTAGTCAGTTAACATCAAGAGAGACACATGCATATAAAGATATTTAGTATAAATATGCATTCTATATACCTGTTTTTAAAGAT
CCCATGACTCTGATCTTCACTCTCATTCCAAGCCTCTGTGCAACTAGACACATGTACATGATCATCCTACCCTACCCAGAGATGGGTCAGCTTGTTCAAACATAAAAACTGATCTGTCAATTGGTTACCTAAAGCCTTAAAGCTTCCAGTGGCTCACAAGAGCAGCCAACATCTCTCAATTGCAACCTGTCCTGGTATCATCTGGC
GTGCATGCCTTCCTCCACCTGTGGAAGCATCAGGACATGGCATCCAGAGCTTAAGTCTCTTTCCTCACACCCTGGATCACTGTGGCCTCTTTCCCAGTCTCATAAAGCCTTCTATATCTgggatgaggatgtagctcagttggtagggtgcatgctgagcaaagatcagaccatgagttcaatcctcagcaccacataaatcatgc
CATTAAAACAAAGCTTATTTAAAATCATCTCCAGTGGTTAAGTGGCTTCCTCTCAGGCTTTCCTGTGAAGCACCTGGAAAATCAACTTTATCTAGCTCACCATAAAAGGTAATCACACAAAGTGACATACATAGAAAGGCAGTACTTGGGAGAGCAGTAAGGCAGAGCACATAAAGGCTTGGTGGCAGAAATAGTTAAGTGGTTTA
GCACCTGGAAAATCAACTTTATCTAGCTCACCATAAAAGGTAATCACACAAAGTGACATACATAGAAAGGCAGTACTTGGGAGAGCAGTAAGGCAGAGCACATAAAGGCTTGGTGGCAGAAATAGTTAAGTGGTTTAAAAAAATTCAAATTGCATATGACTGAAGGAACAACAGGTGACCTGGAGAATTATTAAACTAAAAGAAAG
TGTATACATGTCTGTACACATGCATGTGCACTGCCTGAAACTCTAGTAAGAATATTATACCCTGCTGTTTGCATGCCAGCCAGCCAGTTAGTCCCTTTTTCATAAATTTTTGACTAGAATCCAGGCCCATGTCCACAGTACAGCAACCAGTGGGACTGGAGTGGGACATGTGCCTATACAACAAGGGCAGTCAATCCACTCATGGT
TGGCACAAAGAAGGGGAGGGGCTGCCAGAGAATAAAGTTTACACTGGCCTAAAGTATCCTTTCCCAGTGTCTGCCAGGCTTCCCTGGCTCCAGCCCACCTCATAAAGTGGCTGGGATCTGGGTAGAAGGGTGGCTACACTGGGGGTGGGGGTGGGGAGGTAGGAGAGGAAGGTTGTCAGGCCTCTTTGGCAGACGCTGGGGTCAGG
GGACAGAAACCGTACTAAATAGGACTGCAGAGTCAAGCGGTAGCCAGAACAAGTATCGTTCAGACCGTCCTCTTCTGTATGGGCAATTCTCTTTTTAAAACATAAAAGGGTTTTTTTTTTAAACACATACACACAATTTTTATTAATGTTAATTTCTGTATCTGTATTAAGATGCTCAAGGTATGAAAAAATTTAATACAGTACTT
catataatttccccttcccacaccctctcgtgtaccccaccttgtgctattttcaaattcatggcctcCAAAAACAAATTAATAGAAAGCTCTCATTTTACATAAATGATTTCTTAGCCTCCTAAGTTCTTTTTCCTAACATGCGTTTGTTTATTAATGGGATCCCGTTACCTGTTCTGGAGACAGAGCTGAAGGCTGACAGATAC
TATTGCTTTTCTGCGTGATAATTATTGATTGTGACTTGATTTGAACAGAGAAGGCGAAGAAAAGTATGCAAGAGAAAGATGTAATAAATCCTTCTCTTTGCATAAAGCTCTTCTCCTTGCCGTTCATCGAACTTTGTGCCTTCCTTTTTAGAGCGCTTTGAGCGAAAGAAGATTTTTGAAAAAAAAATGTATATTTTATTTTCTGT
GACGCTACATGTGGTGTTATGGTTACTCAGTAAGAGGACTGTAGTGTGCTGTATTAAACACAATTTAAGCAAAACCAAGATATCAATAATGGGAAAAAATCATAAACCTCTACTTATATGATTACGGTCTAATAATGTCTATTCAAATGAAACCACAGGCTTCATAGACACTTGGGACAGTCATCACAACTGTCAGCTTGACTAGA
tctgtctATGTTCCATTAGTTTTGTTCATCTAGAAAACCTGGACAAATACATATGCTTGATAGCAACTGTTTCTGAACATCCAAAATTATTTGCACTAAACATAAAACCTGGAGTTTTGACAGTCATGTAACCAAATAAACTAAAAGGCAAGATATtaataagaaaatataaattaaaatgacaacagttttcttgtgcatcagat
TGTTTGGGTCTCTGTGTGTGAAAGTTTGGTAAAACCCAAGTTCTGACTCCACCCTGAATAGTGTTATTTTGCTTACCACACAACATAAGAGACCTGCTCTCATAAAACCTACTGAGTTTACCCCAGTGAAAGGAGCAATGTATTTTCCATTTAATCAATGTATAAGGAGACCTAGCCTCTAAGGAGAAATCCTTCAATCATAGTGA
TGCTTAGGCAAAAATACATTTCATAAGACAAAATTTCCTAATGATTTCTGCTTATTGTAAAACATCATGGTTGGTTCACTCTGAGGGTAAAGGTCACTTTCATAAACTTGCCCATCTCTTAGAAAAGTCCTGCCACTATacacacacacacacacacacacacacacacacacacacacaTATTCAAGGAGTGTTTCATTCACATA
cAAGAATATGTTTCTTATAGACCATTTTTCCTCATGGTTCTATATTTATTGCTTAAGTACAAAGCTGAAGGAAAGCTATATGCTACATTCACTCGTAAAACATAAACCGAACCAAGGTTTCCGAAAGGACAGAAAGGAAACGATGCTCCTGGCGCCGTGTGGCATTCTAGCTGTGTTAAACACAGGTGCTAACAATATCTTCCTGC
CAACCCATATGATAATCTTGGATAGTGAAGACAGCAAATAAAATATATCAGGATTGCAACTTCGAGTTTAACTTCGGCTATTCTATGGAGCTAAAAGTACCATAAAATAATTAATTGCAAAAATATTGACTCTTTTTGGAAAGAACACTGGCTCTCCGACACTTCAACTGAGATATTTTGAATCTGCACACAGATAGAGAAGTTAA
ACTGAAAGTTGAATATACTAAAAGCACATTTATCCCAGGAGCCAGGTGGGTTCTTAATTTTTTATATTAGTGTATGGAATGCTGAAAGATCACAAAAGCACATAAAAGAAAGATAATATTAGTCTAAGTCTGGTGCATTTATAGATGTAAAAAATATGTTTATGAAGCCAAGACAGAGGAAAGCAAGGGAACTGTAGTGTAGCATA
CGTGGAACCTATCCCTTAAGGATATTTAGGAAGAACATATATACATATAATAATCACCTTCTCTCTGTAAATGGAGATCATATCCATATATTATTCATTCCATAAAACAAGTTTACTTATTAATCACTAAACCGAAACTCCCGTCTATCACTTGCCTTTGTTATCTATTAAGTTTAAATAGTTAGACTTCTTGACTTGCATTCAGT
ccagtcttagtggaggcattgtttaaattaaggttccttctttccagttatggccagctttgtgtccgattgacataaaccaaacagcacaTTGGGCAAACATAAATACTGGCATAGAAAAAAAATAGACCAAAGATTACTGAGAGATTCAAAAGGAGCAGGAGGCAATGGGTAAGCAGACTAGGGTGGACACAGGAATGTCTATA
AAGTAGTTCTCTCTTTACAAACGGATTTTGTCTCAAATACTAGTACTAAGAATAACTTTTACAATAGAAATTTTAAATGTTTTCTTGGTAAATTTGAACACATAAAACCAGATAAAACTCAATCTCCACAGTTTCTACTTGGCAGCTTCCTTGTGGAGTATATTTACTATGTGTTTAGTGCTGTCCACAAAGAAGTACCTGCAGTT
GCAGTGACACAGAAAGAGTCATTAAGTGTATGTTTTAAAATATTAAGCAAAAAGATCTTAAAGGTTACAAAACAGTTCAAACAAAGTCTTACCTGAGGAACATAAAATAACTTTCCTCTCTCAGGTTTAGTAAGATGTCCTCCAAAGAGAGGCCATAACTATAAAAGCAAAGGGAAACATAAGTGACTGAAATTCCTAACCTGACA
CCATAATCAAAAGTCTAGGCTATTATATCTTGTATATAAACTGAAATGTCTAAAATTGTAGCTTAGCTTAAGAGACCTAACCTAAAGGTCGTCTCCTCAGCATAAAGTATTACTAACACACATCCTACTTTGCTTCAGCAAAAGAGAGGGGACAGGGAAATGAGGAGGGAGTTTCACAGGATCCTCGTCTCAACAGCACCCATCCA
TACTATCATGACTAAATTTTAAAAATGAAATTCACAGAGAATCAGTCAATAAAAAACATGAAGAAGTAAATCAAAGAAACTACACAGCTAATAAAGAGTACATAAACCATACAGGATTTATAAAACTAATATTCCTCATAATGCTTATTTTCAAAACAAGTAAAAAACCCACTATTTCAGTACCTATATTGTTAGAATTTCAAGTC
CACAGGGTAATAAAGAGAAAAACAGAAAATTCAAACAAAAGAAAAGCAGAAAAACTAGGTAAATTATCAATTAACCACAAAATGAATAAAAAGACACACACATAAACACATATAGGTACAGAAGATCAATATATTGTTACATGGTTTGCTATAAATATTTAAGAAAAACATTAAAATTATTCAAGTTAGATGTCAATGAGACTTAA
AGGACTAGAGCCCACCACTGACAGATCACTCCCAGTGTATTCCTAATGCAAGAGTCATTTTCTTGAAAAACAGTCCAATAAACAAGAAAAAGTCTAGTATCATAAACACTGCTGCCCAATTTAAATATTTCTAATTCAAAAATAGAGTTTCACTTACTGGAGATACTCCTCATAGAGGTATCTAGTGAGCCGCACACGGAAGCACA
AGGAGAGAGAGAAAGGTAGAGAGGGGATGGATGGAAAGCAGAGAGGAGGAAAAACAAAGAAAAAAAACATACATGTGTGTGTGTGTTACACACATACTAACATAAATAAAACCAAGCCAAACAAAATTTTAAAATGTTCTATTAAGTGTAAAAGTTTACACTGAAAATATTAGAAGCTAAACTGCAAAATTTAACACAAATTAGAA
TCATCATCAATTAAATTACAAACCACCTAGTCTTGGCAATGCATTTTCTATGTTACTAAGTATATAGAAAATAAATTCAATAAAAAATAGATACCTAGTACATAAAAATTACTGAATTTCTAATATCTGAAAGGAAAAACATTTAAGAACATAATATTTCAATTTTACTTTCCTTTCTCAGAAAAAGACTATGTTTACCAAAACGA
TGAATTTAAAAGCCTACATAATTTACCCATACGTGTTTACATAGGGCTTTTATCTTAAGCAAACATCCTTTTGCACTTTCCTACAGAAATGAGTCACGGGCATAAAGCATGCATCCTACAAATCAAGGATATAGAAATGAAAAATATTATTTTAAAAGATTTCAAAAGTGTGGGTACATTATCCAAAAAGTTACTGTAAATCATTT
GCACATTCCCAGCTGCATTACTCACAAGGTTTCTGTGTGTGTTAACAATATAAAACTCTGTTACATGGTGATATAACCCACATGACAGACTACTACCCAGCATAAAGGGAAATAAAATATGGATACAGTAAAACTTTAAATAAAATATGGATACAGTAAAACTTTAaataaaatatggatacagtaaaacttgaagaaaccctgaa
CCTGTGTTCACAACCTGGACACACATGTATGCTGTCCCTGTATCCCTGCGTCCCCTACATGTGATGAGTAGAGGCTGGCACCTTGGCATAGCCCTGAGAACATAAATGCACATTATCACGTTCCCGGTCGGGGCAGCCTCAGTTTGAGGGCTTGTGACTAGAGCTCCCTGGCTTCTGCCATAGGTGAGTGGGCAGCCCCTGAGCTG
AGCTTCCCCCTTACAGTCAAATGGCTACGTTGGCATTCGGTTGTGAGAAGTCATGGTTTTTTAATGATTGTGGAGTGAGTCATGGATGGCATCTTGCCGCCATAAAGTCCACTACTCCTAGTCCAGTCCCAGACTTTATAGAAAAGACGGGCAAACGTGTTTCCTTCTTTCTCATAGCGACGTGTTTTCAGTTGGGACTGGGGTTA
TGTAACCATTCGTCATCCAAAGAATCTATATTTTCTTAAATGTAAAATAATTTATTATGTAAATCAACTTTATTAGCCACTTCTAGTATGTTCAGTTCCCCATAAATATTGTTTATTATATAGACTCTTACTATTTTTTAATAATTGGAGAACATAGTTTTAGCGTCACAAAATAGAGGCCAATGTAAGCAATTTCATAGTTTAGA
CCAAACTGAATAGATTATTTTTCTGTTCCTAATATATATTTTTAATTTTCCAAATGAACATAGGAACTCCATATGATTATTTGGGTCCTTCTTTTATGCCCATAAATTATTTCTCTTTATATTATATAGAATCTGCTATAACTGTTCATTTTTTCTTTACTAGAAGAGCTGGATATTCTGTGTTACAATTATGGCAGACAAGTTAA
GCTTCTAACACGACGATGCTGTCTCCTCGGATGAGCACCATCCCAATGTTGTTCTGTTGCCCCCTGGTTCCATCTCCACACACTCATCAGTCACAAGGTTCATAAAGGGATCACAGCCCGCAGTCTTCCTCATACACGCCTGCCGCCATTTAACGTCAATGACATTTTCCTGTCCATAAACTTCTTCAGTTCGGGAGGGTGGGCTT
TCCACACACTCATCAGTCACAAGGTTCATAAAGGGATCACAGCCCGCAGTCTTCCTCATACACGCCTGCCGCCATTTAACGTCAATGACATTTTCCTGTCCATAAACTTCTTCAGTTCGGGAGGGTGGGCTTTGCTCATGGCAACTCTTCAGTGAGCTCAGCACAACGGTGAAGGAGTCCCCTAGCTACTTTTTTACTTTTGTTTA
agagatttatctgtctttgcctcccaggtggggattaaaagtgtgcaccctcaGAGAGCTGATTCGGAGAATTCATTGAATCTTCATTTCAAACTGAGAACATAAAAAAGGAAAAACAATACAATAAAGCAGTTAAACAGGAGGACCATACCTGTCTCCAGTTTTAAATTTACCACTCTCAAATAGAAATACAACTAAAATACCTT
ATTTGACACTAAGTCTGCTTTCAATCTTAAATTAGAAGTCCTCTATTTAGATATATGTTTAATTTTAAGATCTATCCACTTTGTATTTTTACCTTAAACTCATAAACTGTTATATTTCTAGGATCCGCCTGATTGGCAAGAGATTTTGACTTATTTCCGTGGATCTGAATTACAAAATTACTTCACCAAGATTCTAGAAGATGACC
GGTTTCATTTTGGAGGTGAGGTGTTAAATCAGTTGTATTTCTACGACCCCCTTTCCCTATAATCAGTCCTTTGCTTTTATGAGTAGTAATTTATTGCTTACATAAAACTTAATCTCTCCAGTCAAGGTTGGTAAGCTGTCTAGATATCTCAAGTAAAGCATGGTCTTTAGACTAGTCAATCAGAAAAAATTGCTTTGTGGAGGAGA
TTTCTGAGGCAGAAGCTCACACTGATCAGTCTTAATCATTATTTTAGATTTATTTATATTTTCTTTCGATCTTTACTAATCCAGTTTTTTTCCCGACAGGCATAAATATATTTTTGGATGGCTATGTTCCAACAGAGAACTTGAGGTTCAGGGATGCATCACTTGTCTTTAAGGTAGCTGAGACAGCAAATGAAGAAGAAGTTAAA
tccgggacagcttgggccagagattacaacatatctggcttcagtaaatctttttgattgggttacaatttttgTATGAGCTGTGAATAGGCATTTCTGTCATAAAATAGCCTATGGCACCCTTAACAAACTAGGATAACCAAGACAAATGCATTTATTATCAGAAAACTTAAGTTGTGTGGACTGTTTATTAAATGCACTGGTAT
gtgaggccctgtctaagaaaaagaaaaAAAAAATAGAATTGATACAAACTGGTTGCAAATTGAATTCACTTTTGTCTGAAGTTTAGTACTAATTAATATTCATAAACAGAAAAGTTCTTACTTGGTGATTTATCCTTTGATATCTTTTTTTTCCTTTAAAACCAGGGAAGTGTTCGCCAGTTACTACATGAAAAGATCAGAGATGC
CACAGTTGCAAACAGGTAAAAATGCTTTGTAAAATCTTCAGAAGTCAAATCTAAGTTCTGACAACTGGGAAATTATCACATTCTAAATTTTCAGTGAGGTCATAAACACTGAAGTCCTATTGCTTTCTTCTTGGAAGCAGGTGGCTGCTAGGTCAGTTACTGGCCCCAAGTTACTGGCAAACGGTACTGGGAAGGGCCTAGCAGGC
TCCCCTCAGACCTAATTAAGGTGGCCTCTTGTCTCGAGACTTTTGCCACTCAGAACTGACCCTGGTCCCTCCTTTTGGAAGGGTACTACTGACTCGCTGACATAAACAGCCAGAACCTCAGGGCTGGAGGCAAGTGTCTGAGACCTGTACTGTCTCACCCAAGATCTGGTGCCTGTGATCCCTTGTCTCATGGGGACTTGAGGGCA
cacacacacacacTAATAAAATCAGTAAAACAATTAACTTTACATTGAATGTGATAACATAATCCACAATTCTACCACTTAGGAGGCTGAAGCCAGCCTACATAAATGTTTTGTGTTATGTAGGGAGACCCTGACTCAACAAAATGACAAAAATTAACAAGACTTAAAAAAAATCTGTTCCTCTTACACAAGTAAATGCTCGGAGA
AATTTGTCCCCTTAAAGCTTTGCTGTGTTCGGAGGGTTCCTGAAGCTTATTGATCAAGCCAGGGTTGCCAAGCCATTAGAAAAGCAAACCCCTTGCTTTGCATAAATACTCCTGGGTCTTGGCCCACCCGCTATGCGCATTTGATTCCTCGTGAAAGGCTTAAAAGTGCTATGCTAGCTACGGATGCCTTTGTAACGCACAGAGAG
CTGGGGGACTCTGTATACTGTCCCCTCTACAACCCAAGAGCAACTGAGTGGTTTCCTGCCTAGCTGCCTGACTGAGGGGACTTCTTCAGTTTGCTTGGCTCATAAAGCTGCCTCGGGAGCCATTTCTGACTCCTCTCCCCATCTCAAGGTCATGGTCGTAGGGAAGGCCAACCTGAAACCTTGTCCGTGGTATTTCAAACCAAGCT
CTTGCATCCAGAAACCTCCACGTTCTGAGACGAAAGGCCTTTTTAAACTGAAGCCCACTCTCCTGGTTCAAGAAATAACTACAGCTGACAGCTTGTTGGACATAAAACCGTTCCTTTTGTTTATAAACTGGCAGGAAAATGGTGGTTAGTAACCGTACACCTGCTCCCACTGCGTTCTAGCAGCAACAGATCCGCTTCTTTGAGGA
CTGCCACTGCCTGCTGGGCACATTAGACCTCTCCTCACTCTCCAAAATGGAGTTACATATCTTCACCCAGCAAGCGAGCAAGCGATCGAGCAAGAGAGAGCATAAATATGAATGAGAGAATATGAGAGAATAGTTCATTCCAGCCAACTGTCATCTACATGGCCCAGTATTGAAGTCACCGGCCAAGTGACAGCCCCAAACGGGTT
GAAGGTGGTGTTTTGGTACACCCTGGGTACCCTGGTGCAACCCCAGGCTTCCTAAGGAATCTGTATGGCTATGCTCTGTACCAGGAGGTGTGTGAGATGACATAAATGCTCATCAAATAAATGCTCGTGTCATAGGACCTCCGAGAGACAGCAGAGTCAGCAACCAAAGGAAAGACCGAGCCTGTCTATGAACAGACCCGCCATTC
AGAATAGCTCCGAAAGGAATTATTACGAGGCGGTTCAGTTCTGAGAGATACTGGCAGAACAGCCACGCTGCTCTGGTAATTTACTTGTTAATAAATATTTCATAAAGCAGCCTCAGTCCATGAACATAAACAATAGCCAGGGCAGCTCTGCCTCAGGGGAGAAagagggagggggagggggagagagaggggaggggaaagtataa
ACGAGGCGGTTCAGTTCTGAGAGATACTGGCAGAACAGCCACGCTGCTCTGGTAATTTACTTGTTAATAAATATTTCATAAAGCAGCCTCAGTCCATGAACATAAACAATAGCCAGGGCAGCTCTGCCTCAGGGGAGAAagagggagggggagggggagagagaggggaggggaaagtataaaccaaacaaacaccttcctctcct
ATTTGGGATCCCATCTGGAGACCTCATCAGTACGGTGCCATCGTTTGGACCAAATTGTTCAAATCATGCTTGGAAAGAGACTACCTTCGCTTTTTAGAAGCATAAAAGTCCTATCTAACAGAAAGCTGCTCCCTGAAGGCCAATGCGGGTAACCACCAGCTTTATACGTGCTAGGGTGGGGCCAGCCCGGCTGTGATCTCAGGACC
GCAGAGGCCATTTGGACATGCGCTCTGAAAACCTTAAGCAGGATGCATGTGCCGTGATCGTGGATATAAGGCGTGAGGTCAGTCTGGGAAACCGGCACAACATAAAGCAGGCACCAAGTCTGCTTCTAGCCTAAAATGTCGCTGAGTCGTTCACGCCGCACCGTGGGAGACTGTGCCCCAGCAGTTCAGTGTTGGGGTCAAGTAAA
AATTTGTCCCCTTAAAGCTTTGCTGTGTTCGGAGGGTTCCTGAAGCTTATTGATCAAGCCAGGGTTGCCAAGCCATTAGAAAAGCAAACCCCTTGCTTTGCATAAATACTCCTGGGTCTTGGCCCACCCGCTATGCGCATTTGATTCCTCGTGAAAGGCTTAAAAGTGCTATGCTAGCTACGGATGCCTTTGTAACGCACAGAGAG
CTGGGGGACTCTGTATACTGTCCCCTCTACAACCCAAGAGCAACTGAGTGGTTTCCTGCCTAGCTGCCTGACTGAGGGGACTTCTTCAGTTTGCTTGGCTCATAAAGCTGCCTCGGGAGCCATTTCTGACTCCTCTCCCCATCTCAAGGTCATGGTCGTAGGGAAGGCCAACCTGAAACCTTGTCCGTGGTATTTCAAACCAAGCT
CTTGCATCCAGAAACCTCCACGTTCTGAGACGAAAGGCCTTTTTAAACTGAAGCCCACTCTCCTGGTTCAAGAAATAACTACAGCTGACAGCTTGTTGGACATAAAACCGTTCCTTTTGTTTATAAACTGGCAGGAAAATGGTGGTTAGTAACCGTACACCTGCTCCCACTGCGTTCTAGCAGCAACAGATCCGCTTCTTTGAGGA
CTGCCACTGCCTGCTGGGCACATTAGACCTCTCCTCACTCTCCAAAATGGAGTTACATATCTTCACCCAGCAAGCGAGCAAGCGATCGAGCAAGAGAGAGCATAAATATGAATGAGAGAATATGAGAGAATAGTTCATTCCAGCCAACTGTCATCTACATGGCCCAGTATTGAAGTCACCGGCCAAGTGACAGCCCCAAACGGGTT
GAAGGTGGTGTTTTGGTACACCCTGGGTACCCTGGTGCAACCCCAGGCTTCCTAAGGAATCTGTATGGCTATGCTCTGTACCAGGAGGTGTGTGAGATGACATAAATGCTCATCAAATAAATGCTCGTGTCATAGGACCTCCGAGAGACAGCAGAGTCAGCAACCAAAGGAAAGACCGAGCCTGTCTATGAACAGACCCGCCATTC
AGAATAGCTCCGAAAGGAATTATTACGAGGCGGTTCAGTTCTGAGAGATACTGGCAGAACAGCCACGCTGCTCTGGTAATTTACTTGTTAATAAATATTTCATAAAGCAGCCTCAGTCCATGAACATAAACAATAGCCAGGGCAGCTCTGCCTCAggggagaaagagggagggggagggggagagagagggaggggagggaggagg
ACGAGGCGGTTCAGTTCTGAGAGATACTGGCAGAACAGCCACGCTGCTCTGGTAATTTACTTGTTAATAAATATTTCATAAAGCAGCCTCAGTCCATGAACATAAACAATAGCCAGGGCAGCTCTGCCTCAggggagaaagagggagggggagggggagagagagggaggggagggaggaggagaaagaagaaggaaaagggggga
ATTTGGGATCCCATCTGGAGACCTCATCAGTACGGTGCCATCGTTTGGACCAAATTGTTCAAATCATGCTTGGAAAGAGACTACCTTCGCTTTTTAGAAGCATAAAAGTCCTATCTAACAGAAAGCTGCTCCCTGAAGGCCAATGCGGGTAACCACCAGCTTTATACGTGCTAGGGTGGGGCCAGCCCGGCTGTGATCTCAGGACC
GCAGAGGCCATTTGGACATGCGCTCTGAAAACCTTAAGCAGGATGCATGTGCCGTGATCGTGGATATAAGGCGTGAGGTCAGTCTGGGAAACCGGCACAACATAAAGCAGGCACCAAGTCTGCTTCTAGCCTAAAATGTCGCTGAGTCGTTCACGCCGCACCGTGGGAGACTGTGCCCCAGCAGTTCAGTGTTGGGGTCAAGTAAA
CAAGAAGAGGCAGGGCGGGACTCACACCCGGGTCCCCAGCCCCACTAGCATCAGATTCTGAGAGGCTCTCCCACCAGCGTTTCACTTTGTACCGACCATGCATAAACAATTCAGAAGTCCAGAGTGGAAAGTTTCTCCTTTGTGCCGCCTTCTCCTCTTAGATGACCTCATCTCCCCAGAGAAGGCGCTGGCCAAGATCCTCCTGG
TGGGGACAGCCCAGCACTATAGACATGTGTATATGGACTGTCAAGGTTGTACCCAGCAGGGCAGGACACCCCACCAGGCTCAGTGTATATTCTCGATGGTCATAAAGTTGGAAGGTTGTTTTCCTAATTAGAGACTCTGGTTTTTTGCCCATAGGTCAAGGAGATCCTGACAGCACTGGGCTTGCTGCCCTGTGCCAACACACGCA
GGGTTTAAAAACTCTTCCTGGTTTTCCGGCTACTTTTATTTTGACCAAGAAATCCTCTATCCACCCTGTCAATTTTTAAAAGACCATTTTCCCCTTTCTTCATAAATCACATTAACTACCTCCACAGAGCCTGGGAAGCCGGCCTGGGGACACATGGGGTGCATCCCTCAAACTTGGGGGGGGGGCAATAGGGTGTCAAGGACGGG
ATTTCAGGTATAGATACAGATCTTCCTTTCCCCCAGGAAAGTGTGTTTAGTCTTTCTTCAGAGCTCCACCTGTGGAAGCTGAGTAATGCTCCTCGAAGGTCATAAACGCTTACCACTTTACTGAGAGTTTATTGAAGTGGCTTGAGTTTTCAATGAAACAATTACCACTGTTTCTTTCATTCTAAATGTGAAAAGATGCAACAGAT
CACCAGACCAAAATATAGCTCTTATGGTGTTTGGGTTGACTATGAGCTCGTTATAAGTCCATGGACATTGATAAAACTTAAATGTTTCCCTTCAACCACACATAAAGAGAATAAATGTCTATTTTTGTAATGTAAGTTTGCATTTATAAAGGGAGTTTATATTTATGTAGGTGTTTGTTACAGATGGTTTTTGGGAAGACTTAATG
CGAGAATATAAAACTAAATTTTCTGGACAGATACTCATAGTCACTAAGTTGTACTTTTTTGTTTTATTAATAGAACTTAGTTTTAAGTGATACATCATGACATAAAGATGACATTTATCAATAAGATTATCTTAATTCCTGGCTTGTTTTTGCTTTGTTTGCTTGTTTTCAGTACAAATGGTGTTTTTAGAAGTctcagcctgcaa
GGATAAAGGAATGCTAAAAATGAAGACATGTGGAGAAGGTCTAATTGAAATTTCTTGTATTTGTTAAGCAACATTTTGCCTTGGTTGCGATCCCAAGGTACATAAACCAGTGTTTTCTTGATTTTATATTTTGGGTTTTGCTGTAGCACATAATGAAAAGGAAACTGAGAATTTAAACATGTAAAGGTTTTACTTTTCTTTTTCCt
TGTTTGTTTCTAAGCATCATGTCCAAGGCCTCTCACATGCTAAACACTTTATTTACAACTGGTCTCCAAGAGTGCTCTACTTCCAGCTGCTCTTGCTTTCCATAAAAGCATCAAGTTTCATTTTCCTTGCATATAGTTTGATACTTAAAAATATGTAGAATGAAACTATGATCTCAAGCACATAGCTATATGTGTATAGGAGAAAA
TCTGGAGGCTACAGTGGATGGTATTATTCCCATTTTACCATTAAGGACTGCTGAACTTATTTCACATCTGGAAAAGTCTGATTCCTTTCGAGAGAATTAACATAAATGACTGTCATTCCGGTCAAATACGTTTTCTTTCTGTATAGAGTCAGTTAACATTATTCTAGAGAGCTATTCTCAGAGATGTATTATTATGTTTTTATTTA
ATGTATATGCACATGTATATATACCATTCTGTTTTTACAAAGCACTATCATGAAAACCACTGATAGAACTTAAAACCTCCATTTTATATATGTGGTTTATCATAAAAAATAAAAGATGGGATCTAGACCCTTAGATTCCTGACCTGTTTTCCTGCCACTGTTTTAAAACTAATAAATTGTATCACATACACACACACAatatatat
GTTAAACAGGAAGTTGAAGACTTATTCTAAACCATTAAGGATCTTCAAATAACTTGAATCTATATTATTAATGATAGGTGTATTATCCCTTCTTTAATGCCATAAATACCCACTGTAGAAGTACTTACATGCCAAGCAAGACTGTTAATAGATACAGTACCTGGGAAGATTTCACACTGCCTTGGTCTTTACAGAGATATTTACCA
AATTTCCTATTAGTCTTTGTTATTGGAGGATCAAAGAATCACCTGGGATTTATCACAGTCACCCCATTATTGGTGAGACATGAAGAGTGGGGAGAAATCACATAAAGGAAAAAGGTTGACTAATTGATGAAAAATATTTTGTTCCTGTTCAGTATGAAGGTAAACCAGAGGATAAGGGACTGTTGTACATAGTTTACATTGAAACA
GAGGACAGGCTTAGCTTTTTTTACTTTCCATCACTCTTTATTTGCTATCAGTTAATCATTGTCATTGAAAATGTACAAGGCTGGGGAGTCTGTGGAGTCCCATAAAATTTCAGGCTGAGTTCAAATGTTTCACAGGAAGACTTTGCATGTATATCATACACATAAACATATATGTTATCTATATATTAGACAGGAAAGAGAGATTG
GTCATTGAAAATGTACAAGGCTGGGGAGTCTGTGGAGTCCCATAAAATTTCAGGCTGAGTTCAAATGTTTCACAGGAAGACTTTGCATGTATATCATACACATAAACATATATGTTATCTATATATTAGACAGGAAAGAGAGATTGCTGAAATATTGTATGAATTTCCATATGAATTATATATGGAAAAATAAATTAGTGAAGGGG
tttaaggtcaccgttgacaacatagcaacttcgagggaggtctaggttacataagacagtctcaaagaaaaaTCCATACCTAACGAACGTGAAAAGACAACATAAAATACAGTTAGGAATTCGACATGCTACTCAACAGAAAGATCAGTTAAATTACTTTCTGCTCTTTCTTGTCTTTGTCCACATTCATCACAAAGTTGGAAACT
AATGTTGCTGCCTTCTATGTGTGTATGTGAGAATGTTGTCATTCACATTATCCTGTCAGTTGCTTCAAACACATTGGTCTTTATATTTGCACTTAGATGTCATAAAAGGGGCATTCTTATATTGTATCTCGTTGGGAAAAAAGGATCTGATATGGTTTGAAAACAAGTGAGTATTTACACTCATCAAATTGCGTCAACACTTGTTG
AACTTGGTTTTATATTTTCAATAAGGTGCTTCATTTTGCTGTGTTTTAAACAATAAGTAGTCATCGCCCTACGTTGCTTACTTGTTTTTTAGTGACAACACATAAAGATATTTATTAACTTTTTGAAGGCCATGAAATATAAAAGATTTCAAGAATTTAATAATATAACTTTTTAATGATAACTTTGAATAATGGTGTGTGTTACt
NNNNNNNNNNNNNNNNNNNNNNNNNNNNNNNNNNNNNNNNNNNNNNNNNNNNNNNNNNNNNNNNNNNNNNNNNNNNNNNNNNNNNNNNNNATATCATACACATAAACATATATGTTATCTATATATTAGACAGGAAAGAGAGATTGCTGAAATATTATATTAATTTCCATATGAATGGATATATATATATATAAAACAAATTAGTG
tttaaggtcacctttgacaacatagcaacttcgagggaggtctaggtcacataagacggtctcaaagaacaaTCCATACACAATGAGTGTGAAAAGTCAACATAAAATACAGTTAGGAATTCGACATGCTATTCATCAGAAAGATCAGTTAAATTACTTTCTGCTGTTTCTTGTCTTTGTCCACATTCATCACAAAGCTGGAAACT
ATGTATGAGGATTAAACTAAATATTTTCAGATCAGAAAGAAAAGCTAGAAAGTTTATGTAGGTTGCAAGCGACTAAGTAAGTTATTTAAGATATGTAAGCCATAAACATTGAAGATGATAGGCAGGATATTACAATTTGTAAGTGGATGGTCAGTACATTGATATCCATCCTTTATTTAAATCGACAGAGTTGATATAAGTGTCAC
CTCAGGGAGAGGGGTCCCCTCTCCACACGAATGTCACATGCCCTTCTGCATGTCAGCAGATCTACAGGCCTTCTCCCCAGGGAAACTAAAATTGGTTTCTCATAAATGATGTCCTGGTTTTCTCCTCCCCAAGACCCCTCTCAGGTTATAGTTTTGCCAAGACTCCTCTGCTAAAAATTACCAGCCCATATTTCCTGCTAGGGGAC
TCAGCGATGGTTTTTAAAAATTGACAAAACAACAAGATAAACTACAGAGTCCAAGCCCCAAACTAACATTAGGAAGTATTGCATGCTAGTTCGTCTCACCCATAAAAATCATGAGACATAATTCATCAATTTAATTAACCTGGAAAAGGAGAATTTGTCCTAGAAAATTTTACATCCATTGGTATCAGTTTCATCTCTACAGTGAG
TACAGGCTATTGTTTACTAGCTGCTATACTTACACCTTCACAGGTCTAGCCTTTGTGTTTCTACAATTAACTTTCATAACTCCCTCATCCATTCTTTTTCCATAAAAGGAAAGTACTCATTAGTGATATTCATCAGTGTTTTTAAACATCTTAAACATTTATGTGTAGTGTAACAAAATATCCATTTTGGCTCTTGTTGTAGAGTC
ACAATTCTAACAACAAAGCAATGGGCAAATCTAATCTAAAATAAAACATTAAGTCAGAAATTGATTAGGGTAAAGACAACAGTAATAGAACTATTTAATGCATAAAAAGCAAGATTAGAAAAAAGAATAGGAGAGGAAGAGAAGAGAACAAGAGTTTAAGAACATTATAGTTACAAAAGTTTAAACTGTGTAAATAAAATAGATAA
tccggcggtgtctcagacgcCGCGTTTATTGAAATCTTAATCATGATTATTTTCAAAGCAAATTTTTATTGTGATAAGAAATCCATATTTTCTTTCTGTGCATAAAGCCATCAACTGTCCTATCATTAATGATTGCTAGCCGCAGTCTTTATTTCTCATGAACTTCCATGGTCTCAATATTGGAATATTTAACCATGTTTCCTGAC
caccactgcacccaactttgttggttctgggggtttaacttaggtcttctcccttgcacaccaactgcttcccacactgaATAAGTTGTACCTTGTTCTACATAAAGACATTCATGATGACAGTGAAATTAATGTAGTGGAGACTGAATGAACAGCATACTGAATTAAAAACACAAAACATTTGCTCTTTGGAAATACAAAGAAGC
CACTTTTCGAAAAGAACGAATGTTTTAAATAATAAGCAAAAGGGATTCTGCAAAATCTGAGGCATTTTCTGATGAGTCCTTACTAGCAGTTGACAACTTTCATAAATAGTAGATCTCTATTAATATTTTTCCTGTGTCTTTGTCCTTATTTTCTATCTACTATGGCATCCAACTTCAAGGACCACTTTCAATGTAAACCCTAAGCT
TAACTGGATTGGGTCCCCATGGTTAGATAGAAGGGAAAGGTAATCATGTGGATCATGTCTTATATTCAAAATTCTGGGCTGTCTTATAGCACATAACAACCATAAAAAAATGTGTCTCTCtgtgtgtatgtgtgtgtttctctctctctctctctctctctctctctctctctctctctctctctctctctctgtgtgtgtgtgtg
GCAAAGATAGGCTTAACTCTTTGCTTTTCAGCACCTTTTATGTGCTAGTGATTAAGCATTGTCACTTGAAATGTGCAAGCTTGGTGAGTCTATGGAATACCATAAAAATTTAGGTTGAGTTCAAATTTTTTTCACAAGAAGAGTTCACATGTCCATGTCTGGTTTACTTCTATTCTATTATCTAGAGCTAGTCTATGTCTATTTAT
ATATTTAAAGATAACTGCCTTCTCTGTGAGTCTTCTTCACATTTGGGTTATACTGTCAGTTACTCCAAACACTTCGATCTTTGTACTTGGATATTTATGTCATAAAAGGAGCATTTTCCTGATTTCTTTGGAAAATAATATTTGGTTTGACTTGGGAACACATTACACTCATCAAATTGTGTTACTCATTCTTCAACTCCAATTGT
cctctgaactcaggtcctcatggttgcatggcagccactGCTGAACAGGCCCACAAATCTGTTTGATGTGTGGAAATAAATTAGTTTTGAAAGAAAGAAGCATAAACCAATTCTTCTGTGAGTTTCCTCCTGTGAGGATTTGCCTTTACTCTAAACAGAGACAGTTGTTACAACTGTTTACATATTGTTCTCCTTTCTTCTTCTCT
CTTGACAGGAATCACTTTCTGTGAGTAGCCCCTGCTGTACCCGACATCCGCAGCTGGTGATAAAGTTGATTACATGGTTGTTGGGCCTAGAACTTAATCTCATAAATTGCCATATGATTTTATTTTCTTCATTTGTTTAGTTGAAAAGTATCCAAATAATGGATTATTATACTTAGCATGTAGAGATGACTAACATTAAATGAAGA
AAATAGGTTGTGGGTGTGAATACAGTTTCCAAGACTCCTTAACAAAAGAACTCCAAACACTGTATATGAAATTGTGTCCTTACGGAGAGATTTTGTAAATCATAAAGAATGTAGAAATGACATACACATTCGAAGCATTGCCCATAGAGCAAAATTATTTAAATATCTATCACTATCTACTGTAAAGTACTTGCTTTGTTTGACTT
GCATGTGGACAGGAGCATTTTCTATTGGTGAGTCTCCTGTGAGAAAAGGCAACAGGATTTTGGCTAGCAGTGCTGACTGTAGCCATCCAGGTCAGGATCTCATAAATTGTTCTTAATGATGTATAAATATGGACAACTATTACATGAAAAGATACTTTTTTGGCAAGTATAAAACTAACGCCAAATGATggcactagagagaaggt
caactacagctgtagaagctctgatcctctcttctgacttccacaagtgactgcatacacacggtatacattcatacaGGCACACACAGACACACATACACATAAATAGAATAATCTTTATAggggttggggatttagctcagtggtagagcgcttgcctagcaagagcaaggccctggcaaggccctgagttcggtccccagctc
GAAAGGTAACTCAGTAAGTGTGATAAATTGATTAAAACCAACGTTTCCTATTTCTCAGAGTACATGAAGCAGAAGAAGTTAGCTCTTGGTATTTGCTATTCATAAAAAGGTTGGTTCGGATATTTTCCAGTTGTCTAGAATGCTTTCAAACAGCAAACATTACCACCCTGAACTCGGACTGTCATAATAAATGTGTTTGCTTTGGA
CTTGAAGAAAGAGGAGCTTCTCTGGAGTTCTTAATCACCGGACTGGTTCTAACTTGTGGTTCTGCTCTTTGTAGTTTTTTTCAGGTTTATCACTATTTTCCATAAACTTCCTGCCTCAGCTCTCATGGATTCAGTACCTTAGCATCCCTCATTATGGATTTAGGGTAAGCTGTCCTCTCTGTCACTCTACTTGGGGTCTCCGTTTG
AAACATTTCTTTATTTAATTGACAGCTGTTATGATATGCTTACAATTTTATTATCTATTATGCCAACCAATCCACTTGGATCTGGTACTTTAGTTAATTTCATAAACAATCCAAATTGGTATACCTGCAACAGCTACTCAAAAGtataggatgatgtcattatgcaggtaaaggcaggcgcaagatagaacgagggctgtcattgg
AATCTGCTGAAAGAGCAGAGTTCAGCCCCTTGAGAGGACAAACCTGTGAGGAGGAAGTCTATAGATGGCCTCCTCTGCTTTCACTTTACCTACTCCTGACCATAAACTGGTAAGGAAGTTGTATTTGAAAGATGCCTGACTACACCAGGAGAAAGAAGACATGAGAAATGAGATCTCTCTCCACAGTGGTTTTCTTTTCttttctt
CTCCAATGTTCTGAAACAAGCAACTCAAAAATCCACAGTCAAAATACCAAAAGTGTTTCCCCCGATGACCCAAAGAACCATTTCTGTATATTATCTACACCATAAAGAATTAGGGTCTAAACCCATTCATATGTCCTCTGTGGTACAGGGATTCACTCCGGGGAACAGGCAAAGGACAGAGGTTAACCTTAGACAGGCAGGTCTCT
atgctttcctctgtaacttgccttttattcatcagggtaatagaagcccttgctaggaAAAACACTGAATATCATATACCCACCGCTACTTCCAAGGATCCATAAAACTCATTATTTATAGGACTTGTTATTTTTGACTCTATACCCCTGATGtcctattgctgtgataaggccaccatgattaaaagtatgaggaagaaagtgtt
ggtagagcgcttgcctatcgagcgcaaggccctgcgttcattccccagctccgaaaaaaagaaaagaaaagaaaaaaaaaaaaaaaaagaaCAGACTTGACATAAATGCATTGATCTTTGGCTTACAATTTGTAATATCCTGTCTCTCATCTCTAAGGTTTATCTTTTACATATCTTAAATAACTTACTTGGACACTTGCATAAAC
ACATAAATGCATTGATCTTTGGCTTACAATTTGTAATATCCTGTCTCTCATCTCTAAGGTTTATCTTTTACATATCTTAAATAACTTACTTGGACACTTGCATAAACTTCCTTGCTTTTCTTTCCATTCTGGGAACATTCACTAATCTTCATATATAGACCTTTATTAATAAAAAATCAGTCTTTGCCTCTTCCTCATTCTCCTTT
GGCTACGTGCGCGCTGTCTCACACCTTCCCAGGCATGGCATCTCCTGACCATCCCCCGATGAATGGCCAATctcctcctcctcctcctcctcctcctACACATAAAAAAGATTATCTATGATACACTAATGTATGAAAAAACATAGACACTATTATAAAATATATTAACTAAATGATCATTTCTCGATAACACTACCTACCTGTCT
TATCTAATAAATGGTTTTGCTCTACTGGCACTGCCTCAAATGTGTGGCTTAATTCTACATTCATTATAATGCACAGAATCTCTTAGCGGGAATGCAGTTTCATAAACAGCTTTGGAGGTTCCTTGTGAACACATCTCAGAGATTTTACTTGATACTGAACCATCATTTTAGATATCACGCAGTGGAGACAAGCTTTTCTTTTCAAA
TAAATGACAGATAGAGGTCAGTGACTCTCTTTATACAGGTACACGGTGGATGGATAGGCAGATCAGATGAGGGGCCTTATTGGAGACAAGTCTCCTCCTACATAAAAAAATTCCACTTACCATTTATCAAAGGCCAGATTAAAGTAAAATGTTGAAAAGAAAAAGACAACCTGACAATGGGATTAAAACTCTGGGAAAACTAGGAA
AACTTGTGGCCCTGATTATAGTTAAACTATATGCCACATCTACTTACTGACCTGATATTTTAAATGTCGCAATTGTAGATTAACAGCTGTATATTTAAGGCATAAAAGTAATGATCCATGGATGATTTTGTGAAATAATTATATCAGACTAAATTATGCGACACCCGTCTCTACAAATATGCGTCATTTCTACAGTACCTCATTTG
TCTCTGTAATAGAGAAGTTTTTGATAAGCACCGTGCAACAGAGATTTTTTAACAAGGTTTACACACCAAAGATGTTGACCCTCCTGAAAATCTTCCCACGCATAAAAATTAGTAAATAAGACTTCGTGATATTGTCTCATTGGGGAAAAAAGAATAATTCAGGTTGAGTGTAACTCACCTGTTTTGAATTACATCAAATCTTTTTA
GTTACACAGGAATGGAGATGTAGACCCACAGCACAGTTCTTACCCTCTAACGGCAAAGACCCTGCGACCAAGAGATGACACAACAGAATCATCATCATGACATAAAAAATAAATGAATATGTTTGGGCCCCCGTAATCTGGAAGAACTACATTCCTGTCACATTCATGTTAAAATAACAGAAAATTTAAGGCAGGATGACCATTGC
GCTTGCTCTCGTGAACATTTCTACACAGCAAGTACGGAGGGACCACAAACACACAGACAGTAGCATAAGGCAAGTGTGACCCGGAAGTCTCTGACACAAACATAAATTGTTCCTACTTGAGtttttttttgtttttgtttttgtttttgtttttgtttttgtttttgttttGCAGTACATTTAAAATAATTCATCGGATTACCTGA
CTCTCAACAAACTCCTCATTTTCGTCAGCTTTTGGATGAAAGTGGCCAACGACAAGGAGTGATTAGCAGATACATTTATGATACATTTTCATGAATAACACATAAATTATGTATTGAtttttctttgagacagagtctcaagtacctagactttcctcaaagttgctgtgtagccaagagtgactgcacacttctcccggtctcta
acccagtctAAGGCAGTACGAGAATAATATGCAAAGCAATGAGTGCATTCACTTTCTAACAGATGTCATTACTACTGACGATGTCACAGAAATGTTCCTTCATAAATAATATCAAACGCACCCAGCACCGACCAACAGCAAAGTCTATCAGCTAATTTTAGGACACTTAATTAATATAAAAAGCTATATTCCAATGAACCCGTGTT
TGAAACTAATTATAACCTTAGAACTGAAATAAGGACTGACTCCTTTACTAGTTGTATTTAATAAAATATGCAGTCAGTGTAAAAAGAACAAAAAATATTTCATAAAATCTGGGTATGATGGCATATCTGTATAATCCCAGCAACTAGGATAACCTCAGGAACTCAATACACACTTAGATTACATAGTATTCCTATTCAAAAAGACA
tttatttaaaaattttttattttaaaaaatatGAATCCTagttgaaggaaagaataggattgaaatatattgtatgaaatcctcaaagaaTCATGAGAAACATAAAAATCCTCCCAGTGAAGGAGTTTCCACTAGACTGGCGAATTATTTACTACTTAGAACAATGAGGACTAATGTATTACAGTCCATGGTACAAAATGGGAAGT
TCCCAACACCATCTTTTGTCCCTTAAAACAACAACTAAGCAACTTAGGGCAATGACTAGTTATTATGAAAAACAACAACAAAAATAGAAAAGTATCTTACCATAAATAAATATAAAGCCAAGCTATATACAGAGCCAAACCAAACAAATTTCTGTCACTCGGGAAGAAAGGGCTAGTGCAGGAGTTAAACCATGAGAATTACCTTC
AGATGAAGAAGGGCAAACGTGGCCAACAGCCACAGCTGCAATTACTAACACTGTACCACAGATGTCAGGCTCAGGTTAATGAGTCCCTATGAAATGTTGGCATAAAAAAAGTGGGGCCTAGGAGTCTGATCTAGTTAACTGGAAAGGCACAAGTCTATAAGCTGGGTATCTGTCTCACATAAGCAAAGGAAATTTAAAATACAACC
GGATAGGAAAGCTTTGCCAGGATCAACACTCAAGAAAACACCTGAATCAAATAGAAAGCAAAGATCTACCTCCCACAAAATGATGGCTTCTTCTCTGACACATAAATTAGAATACGCGGTTTAGAATGGAAATCCATCGCTCAGAGCTAGGGCATTCCTTATTAATGCAGAGACAAAGCACAAGCATAAATCAGTCTCAGAACACT
GGCTTCTTCTCTGACACATAAATTAGAATACGCGGTTTAGAATGGAAATCCATCGCTCAGAGCTAGGGCATTCCTTATTAATGCAGAGACAAAGCACAAGCATAAATCAGTCTCAGAACACTGATTGATTGCTTCAGTGTAGTGAAGATTCAAACTGAGAAGGGCACATTCTTACAGAAGCTCAGTTCCCTTCCCACTCGTCCTTT
AGCAGCTGTGAGACACAGCTTTGCCTAGACAAACCCCACAAACTGAAGTGTTTACATAGACCACAGGGCACAGAGACTTCTGGGTAGAAGGAAAGAGGTTCATAAATAAGGGAGGTCAGCCATGTGAACACTGCTCTGTTTTTACAGCACCTGAGTATTATGTGAAGCACCTGAGTACTGTGCGCAGCACCTGAGTACTGTATGCA
AAGATAAACAACTGAAGGAAATAAGCCAAAGATAACAGCATATAGTGGATGAGTAATAAATACTGAATTTCACAAGATAGAAATTTTAGAAAAGTTTGCACATAAACTTTTAAAAATTCAGGAGAAAGCATCTACAACCAACTAAATGAACTGAAACGTAAACAACCAGGGTTTCAAAGTCAACGTGATGAGTTATTGCTCTCAAA
AACCTATTCAGTCAAACAAAAATCACAAAGTGTCCTATATCTATTCAAAGATGAGGACATCCAGATTTGGAAATAATCTACACCACCACATTAGCATGACCATAAATAACTTTGTCATATCACACTCTAGGCAAAATCTCAAGGATGCAGAACAAGAAGAATGCTGCCAGGTACCACACAGAGGAGCCAAGGTACTTACAAAGTCC
caCACtaaataaataaataagcaaacaaataaataaataaatTTGGAATGAAAAGAAAATATTCTAATTTAAAATAGGAAAGGGGGTTCTACAAAGAATTCATAAAGCATTGGATGCTTAGAACAATTCCTTGTTCTAAGCAAGAAAGAATATGTTTGTATGAGAATGTAGACATACTTCAGCTCTTGTGTTCTGCTGGTAAGAAT
ATATTCATGTGCCATGGTGTTCATTGGCCATTCGTACATGGGCAATGGTCTGCATGTGTCATGGTGTGCGTGTGTCATGCTTTACGTGTACCAAGATATGCATAAATACTGGTGTGATTATGGCTGGTATGCATGTGTCTGGTGTGCATGTGTCATAGTGTACATGTGTAATAGTGTACATGTGTCCTGCTGTGCATATGTTTTGA
GCATGTATCCTGGTGAAAAAGCTTTATCTGTACTCATTTAGAAATGATGTATGTGTATGTTAAAAATTTGGAAATTCTAGAGTCGAGGATGAAGCCTAACCATAAAACACAAAAATGTGCACATGTTCTAAGTAATGATCTCTATCATTTCCTTTCAACAAACCCCATCCACTGTCCTTTTACTTGGCAAGCTGGTACCGTAAAAC
CCTTTTACTTGGCAAGCTGGTACCGTAAAACAGTGTACACATTAGTCTTTTTACACATACATGTGTATGAGGTATTATCCACTTTTCAATATTTTACTCACATAAAGACACATACAAAAACAAAAATATATGGTTAgctagagacgtgtctcagtgactcagagcatgtgtcattcttgcagaggccctggattcagttcccagca
TAACTAATAATAAATGTCGGTCCATTAGCTCTGCCTCAAATTTGAGAGCTATTTCTACATTCGTCATAATGTACAAAATCTCTCAGTAAGAACAAAGTTTCATAAACAGCTTTTGGTGTTTTTTTTGTTAAGGAGTCTTGGAGACTGTACTCGCATCAATCACCTGTTGAAAACCACACACAGTGGAGAAACCATTTCTTACTTTC
GGAGTTACCATCCACCTACCCACATGAAGGTTGCACCTCGAAAAATCCTTTGTACTCACTTTACTCACGCCTGTACTTGAACTTGAGGATGCACTGGTGACATAAAGAATACAGCTGAGAGGAACTCCCACGTGTGCCTCTCATTACTTCATGCAACCGTTGAATCAAATGTCCTACTTGGATTAGCCATTATAGTTCTTCTAAGT
agaactcattctgtagagcaggctggcctatatcgcagagatccaccttcctctgcctccagaaggctgggattaaagtcatgtgccaccattgcctgTCCATAAAATTCCTTGTGCCCGTCATGCCTGTTGTCGGGAAGTAGGCTCCAGTATTGTTGCTGTGGTTTATTTTCTCTACCCTGAGCAGTGCTGGGAATTCAGCCCGC
AAGCCGAGGGAGAAAAATCTAAAGATAAAAGAAGCCCCattaatttattaattaatttataGGATTTCATTCATCCCACAGGTTTTAACCTTGACTCAAACATAAATAGAATTGAAAAGCAAAAATCAGTAAGCAATCACTGATTGCAGCAGGAACTCACCGAGCTGGCAGAGGCATACCAAGACTGAAAGTGAAaggagcaagaa
ACTGGAATGCTGGGACAGTGGAGGTGGGCAGACTTCTGGAAATCACTGGCCCATCAGTCTGGATAACCACTGTGCACAAGCCAAAAGAGAAAATTGGTCTCATAAATAAATACATtgtctcagtttgggttttattgctctgaagagacactatgaccaagaagtcttacaaaggacaacatttaattggggtgtcctacaggttc
ACTGGAATGCTGGGACAGTGGAGGTGGGCAGACTTCTGGAAATCACTGGCCCATCAGTCTGGATAACCACTGTGCACAAGCCAAAAGAGAAAATTGGTCTCATAAATAAATACATtgtctcagtttgggttttattgctctgaagagacactatgaccaagAAGNNNNNNNNNNNNNNNNNNNNNNNNNNNNNNNNNNNNNNNNNN
NNNNNNNNNNNNNNNNNNNNNNNNNNNNNNNNNNNNTGATGAAGCGTTTCACTAAACAACTTATTGAAATGTCAAGTCCCTTGACATAGTTCTACAAAGTCATAAAACATTTAGAATGTATGGGTGTCCTCATTTTTCTTTCAGTCTGATGGGTTGGCACTGGGAGATGTCCTCCCTTGGTCTTGTGGCTTTACATCAAGGGTGGG
CTGCAGGGCACCGGGGAATGAGGTCAAATAAAGACAAGTAAATCTTGCATAATAAGGCAGTCTTACTTGATCATTGTCAATTTTCTCCTTATTGATAATTCATAAATCTCTTAGGTAGAGCTGACTAGAGAAAGCTGAAAGGAGAATGGGAAGAGAGAGTTGCCTTTGTGTATCGTAACACGATTGTCTTTCCACTTGAAAACATC
TTATTTCCAAAAAAGACTGGGGGCTAAAAATCAAGAAATGTATAGGAAGTTAAATTAAGATGTCGACATACAGTATATAAACCACAAACATATAAACAAACATAAACATAGCATTATTTATTGGTATATTAGACTTGAGCCATTCTTACTCAAACCACAGCAGtactcatccattaaaaaattgaaatgctatcatctgtagaata
GGAAGAGGATGGTCAACAAAAATAAATTATATCTGGCAATGCGATAATGAAACCTAATGCTCTGAACACCAACTTAAAACAGAACTATTAATAACTATTACATAAACAGTTtaatagaaacttgttaagttggtttgggtttgggagttggacagactttccaatgatttctagcacggccctacctatacttccgccacttggta
aattctgtggttgcagatgggtgctaccaagcctgATTAGAATCATTGGCTTCCAGGAGGAAATCCTCTAAAGAAACTGAGGTAGAATGATGATCAGTACCATAAATGTAACTGGCATGTGAGAAGCGGCTGCTCTCTCTCTTCTTGTGATGTCTCTCACCATGCCTGCTTGGTTTCTTCTCTGTAACTTAACTGCCTCTGCAAGG
CTGAGTAATTGCACTAAATCGGTGGTGCATAGCCAAACATTTTCCAGGGAAATCACCGGTTATGGAGACAGTGGTGTAGAAAGGGATGCCAGGGAAGTATCATAAAGCCAGCCATGTTGTCTGTCAGGGAGTGGGTGGCTTTCTCTTAGGTAGGTTAAATGGTGGGAAGAAGTAATATCCAGTTGGTTTAGGCATCCAAGAGATGG
tccacctgcctttgcctcctgagttattaaagacatgtgtcaccaatgcctgAACATGCTTTTTTATTATTATTATTGAGGCAAACTTCACAGTATATACCATAAACGTTTACCATATACAATCCCCCGCTGCctgtcactcaagttctagggcacatgacctcctctgccagcctccacgggcacctgaacttaggtgcacacat
ccagcccTGTGTCTATCATTTTAAGCATCTTTTTTGTTCTTTTTTTCCCTCTTTTTACACCCCTAACCTGCTCTCTGCAATCCACTCCTCCTATCTCATTCATAAATAGGGGACACCTTTCCATTTCACTTCTGTACACTCCTAGAACCACATACAGACTTTTATTTACCACCGGTACACTTTGCATGTTTCCCCGACGGGAACTA
GACATCTGGATGAAGAGGGGGAAAGAAAAGTAAAAGTGCCTTTTTTCCCCTCTTATTAACTGGATTGGCGGTGGGATAGCAATCTGAAAGTGAACATGAGCATAAAGCAGAAAGAGACAAACATGGGGTCACGACTGCAGGGGATTTGTTTCCTTGGGCGCGAAGGTTGGTAATATAATTTCGTTTGTAGTTTCTTTTTATAATTC
ACTGGAATGCTGGGACAGTGGAGGTGGGCAGACTTCTGGAAATCACTGGCCCATCAGCCTGGATAACCACTGTGCACAAGCCAAAAGAGAAAATTGGTCTCATAAATAAATACATtgtctcagtttgggttttattgctctgaagagacactatgaccaagaagtcttacaaaggacaacatttaattggggtgtcctacaggttc
TTTTCTAAGTAAGTCTAAGACTTGATACTCACAGTTGAACACTTACTAGAAAAGCTGCTTTAGTTATAATGAAAAAATTTTTACTATCATTTCTAAAAATCATAAACAGGATTTTTAAATCATTAAGGCTTTTCCTGTGTGAGACCGTCCGTTTCCCTGAGCATTGTTATATTCTGTCCCCGTCTGGAACCTTCTGAACGGTGGTT
ATATTCATGTGCCATGGTGTTCATTGGCCATTCGTACATGGGCAATGGTCTGCATGTGTCATGGTGTGCGTGTGTCATGCTTTACGTGTACCAAGATATGCATAAATACTGGTGTGATTATGGCTGGTATGCATGTGTCTGGTGTGCATGTGTCATAGTGTACATGTGTAATAGTGTACATGTGTCCTGCTGTGCATATGTTTTGA
GCATGTATCCTGGTGAAAAAGCTTTATCTGTACTCATTTAGAAATGATGTATGTGTATGTTAAAAATTTGGAAATTCTAGAGTCGAGGATGAAGCCTAACCATAAAACACAAAAATGTGCACANNNNNNNNNNNNNNNNNNNNNNNNNNNNNNNNNNNNNNNNNNNNNNNNNNNNNNNNNNNNNNNNNNNNNNNNNNNNNNNNNNN
ATAATCATGTGTCATGGTGTTCATTGGCCATTCGTACATGAGCCATGGTCTGCATGTGTCATGGTGTGTGTGTGTCATGCTTTACGTGTGTCAAGATATGCATAAATACTGGTGTGATTATGGCTGGTATGcatgtgtctggtgtgcatgtgtcatagtgtacatgtgtaatagtgtacatgtgtcatgctgtgcatgtgtcattc
TTTTATTAAATGAACTCTAAGCTTTATCTGCAGTCATTTAGAAATGATGTATGTGTATGTTAAAAATTTGGAAATTCTAGAGTCGAGGATGAAGCCTAACCATAAAACACAAAAATGTGCACAAGTTCTAAGTAACTATCTCTATCATTTCCTTTCAACAAACCCCATCCACTGTCCTCCTTCTTGGCAAACTGGTACCATAAAAC
ACCATAAAACACAAAAATGTGCACAAGTTCTAAGTAACTATCTCTATCATTTCCTTTCAACAAACCCCATCCACTGTCCTCCTTCTTGGCAAACTGGTACCATAAAACAGTGTACACATTAGTCTCCTTACACACATACATGTGTATGAGGTATTATCCACTTTTCAATATTTTACTCACATAAAGACACATACAAAAACAAAAAT
TCCTTCTTGGCAAACTGGTACCATAAAACAGTGTACACATTAGTCTCCTTACACACATACATGTGTATGAGGTATTATCCACTTTTCAATATTTTACTCACATAAAGACACATACAAAAACAAAAATATATGACTTAgctagagatgtgtctcagtgattcagagcatgtgccattctcgcagaggccctggattcagtgcccagc
GAGATAACTAATAATAAATGTTGGTCCATTAGCTCTGCCTCAAATTTGAGAGCTATTTCTACATTCGTCATAATGTACAAAATCAGTAAGAACAAAGTTTCATAAACAGCTTTTGGTGTTTTTTTGTTAAGGAGTCTTGGAGACTGTACTCACATCAATCACCTATTGTAGACCACACACAGTGGAGAAACCATTTCTCACTTTAA
CACACtaaataaataaataagcaaacaaataaataaataaatTTGGAATGAAAAGAAAATATTCTAATTTAAAATGGGAAAAGGGGTTCTACAAAGAATTCATAAAGCATCCAATTCCTTCTTCTaagcaagaaagaatatgtttatgtgagaatgtagacatacttcagcccttgtgttctgccggtaagaatataaaacagtac
TTTTTCTAAGTAAGTCTAAGACTTGATACTCACAGTTGAATACTTAGTAGAAAAGCTGCTTTAGTTACAATGAAAAATTTTTATTATCATTTCTAAAAATCATAAACAAGATTTTTAAATTATTAAGGCTTTTCCTGTGTGAGACCATCCGTTTCCCTGAGCATCGTTATGTTGAGACCCCCTCTGGAACCTTCTGAACGGTGGTT
CAGAAGCTTCCTGAAGTTTCTTTAGTTTTCAAAACTCTCTGGCCATTGTGAAGTACCTTGCTCTGTTTTGAGCACAGTTTTGAGCAAAGCATTTACCTTACATAAATTTCAGTGAGAATTCTGAGAAGGGTACTGCTGCTGACAAAATATGTGTGGAATATGCTATAGTTTAACATAAAAGGACACctttttgtgcagatctttca
ACAGTTTTGAGCAAAGCATTTACCTTACATAAATTTCAGTGAGAATTCTGAGAAGGGTACTGCTGCTGACAAAATATGTGTGGAATATGCTATAGTTTAACATAAAAGGACACctttttgtgcagatctttcacttgcttggttagagtcataccaaggtattttatattatttgtgactattgtgaagggtgacgtctccctaat
