# Supplementary material for: Poly(A)-DG: A deep-learning-based domain generalization method to identify cross-species Poly(A) signal without prior knowledge from target species
Source: PLoS Comput Biol. 2020 Nov 5;16(11):e1008297. doi: 10.1371/journal.pcbi.1008297 (PMC7671507; doi:10.1371/journal.pcbi.1008297)
Supplement: S3 File — The pseudo Poly(A) signal datasets used in experiments. (ZIP) [file pcbi.1008297.s004.zip › negative/GATAAA.txt]

CCTGAGCCTAATCCGGAGAGCTGTTCTTTGAGTCTTTTACTAATGAAACTATCTGAAAATCAAAGCAATGTCTTGGACTTGCTCTGTCTTCTCAAGCGGAGATAAAATTCCACGAGATACTTCTTGATCGGGTATGTTTCCAAGGCTTGGGGAAAGTGGAGTCATCACTGTGGGTTCGCAAGTGGAACTCATGTGCTGCAAACTTA
TTTCCACTCAAGTTGTAATTTAGGAGAGTGGAAATGAGTTGTTCTAGCTTGAAACCCTAAAGTCCTAAGCACAAGGCACTGTCAGAGAACAGAATCTGGAGATAAAAGTGAAGTCACTTACTTGTCCAAACAATTAGGGGTTCCCCTGCTGACATGGAGTAGATGCACCTTGTTTATTTTTAAAACCGTTGTTTCTGGAATAAGAG
TTTAAAACCGTTGTTTCTGGAATAAGAGTGGTTTTTCTCAGCTTAAAAAAATGCATACATCTTGCTATTCCGATTTACTGTGCATTAAATATAGGGGAAAGATAAAAGACAGTTGGCAAGAAACAGGTTGTTTTAAGTGACACTCACAGAATGCTACAGTGGATCCAAAACCATGAGAAGCGGTTTTTAACTAGACAAGTTAATCT
CTGGTTAATACTCTGGGTACTATTGCCCAATGGCTTTCATTACCACATGTGTCTGTACATGACTCAGAAAGTTCAAACAAGATAGTATCGATCGATGGAGGATAAACATCGCTTTATCTTATCCATAGACACAGTAACTAGGTTTCTCTCAAGTGCATCTCTAACAGTCCAAACTCCCCCAGGAAAGGCAGTTGGAAGAGAAGCCT
CTACAAACTCATTTTCATTTACCTTTCAGAGATAACACATAAAATTAAATATGTTCCATAATAACAATACTCTTTATTATCTCAGAATTTCAAAGAATGAGATAAAGCCCGATAATATCTGGTACTGACATAGCAGAAAGAAATATTATgttaaaacaaaatattctagtctgagaatgccaagattcgtagcctagctcgaccaa
CAGATTGCAGGCACAAGGACACACATGTCACGAAAGAAGACATAAAGGCAATTGTTCCTACAGCTTCCACTGTCAGAGTTGTTTTCTTTTATGGATGGCGGATAAACATATAAAGATATAATTGATGGGGACGTGTGAAGCACGAAATGCAGCTCTGTGCCATCGGAAGAGCCATTCTAACTGAACGGAAGTTTATTGAGATGTAG
tagATTCCATCTCAGAGCAATACTGAATTAACAAATAAAGCTTTTTGAATTGTCATCTCTGTAACAAGCCACATGACTTGACCCATACAATTAACTGCAGGATAAACTTAAAGGAAATAGAAAGATCCTTATGCTTTTTGAACCTAAAATTCTCTTAGGTCCAATTATTCACCCCAACTTCCTTACAAAAGACATGCAGTTTTCAT
TGGATCAAGGCCTTTGATTCTGTGACATGGATTTTCTGTTCTTGGGAGTGTTTCATTTCTTGCTGTTGGTTAAGCTGGCTCCAGGTCATTCCATGAGCTTGATAAATCTTGTGGCAACTATCAAATGTATTTTTGCTGCCAGAAGAATCACGGGGTTAATTTCTTGAGTTTCAAAATGATAGAATCTAAGTTAGAATGGCAATACT
CTTGTGGCAACTATCAAATGTATTTTTGCTGCCAGAAGAATCACGGGGTTAATTTCTTGAGTTTCAAAATGATAGAATCTAAGTTAGAATGGCAATACTTGATAAATGTGGAAGAACAGATTTCGTTACTTAATAGGCTTTTCACTTGAACAGTTCATTAGGGCTTTCTGTTGAATTTTATCATTTTCTTCACATGATTTCAGGCA
TTCTCTGCATCCTCTCTCCTTCCACCTTCCCTGACCCAAGTCCCACTGCCACCAGAAACCTGACACCCCCCAGCAGTGAACTCTGGTAGACCAGAGAGGTGATAAAAAAGGCCATTCCAATCTTTCCTCAACTTCAAGGGAAGCAGAGATCTTGAAGAACAGTTTCTAGGTCCTGCTGAATCAAATGGAAATGGGTATTACAGATG
ATGAAACACAGAATAGATGATGAGACTCAAGCTCACAATTTTTACTTCTTACCTCAGGATATTTGATTTAGTGATAGTTCCTTCTTTGTGAATCTATACAGATAAAGCACCATTCCCTCCCCCctctctcccccctctcttctcctcccctcccttcctttcctctcctctcttcttctgccctcccaatctctctctctctctct
TCTTTTTAAACTGACATGAACTAATTTGTTTGTGTATTTTAGTGACTAGTGACATCTAAAGGCACTGAGAATGAGTGGAGTATGTTTTAATTAGAGAACGGATAAATTCAGTTTTCATTTAAAAGGTTGAACatttaaaaattatatataattataCAAACATGATTTAAAAAAAAACTGTTGGCCAGTCTTGTTTGAATGTGGCA
TCTCCAGTTCTTAGGGAAGGTGACCTTAGCTAATGGTTTAGGAATCAGTGGAGAACAAACTTCAGGAATAATCACCTGGACTTCCAGAGAGGTCCCTGCAGATAAAGACGGTAACTTTTCTTTTTAGCCTATCTATTCCACTTTGTCCAATCTAGGGGATACAACAATAACGTCTGTCCATGTTGAACGTTTGAAAAGCAAAAATA
GAAGTTACTCATGCATACAGAACAAAAAGAAGGTATAAGAAGTTAAGACACCCCTAACACACATGTGAAATAAAAAAGAAGACAAAGGTTATCAAACAACGATAAAGAACTCAGTCGACAAAAGGCTGCAAATGGTGGGATAAAAGCAGTGGGCAGCATggggactgcagggggcatgcagaggggtctgcagggggacttcaggg
GAAGTTAAGACACCCCTAACACACATGTGAAATAAAAAAGAAGACAAAGGTTATCAAACAACGATAAAGAACTCAGTCGACAAAAGGCTGCAAATGGTGGGATAAAAGCAGTGGGCAGCATggggactgcagggggcatgcagaggggtctgcagggggacttcaggggttctgcagAGGAGACTAGCTGCTGTCACCTACACTGG
GGCAAACTCAAGAGTTTCCTAAGAGCTATCCTCTTGTTGATGTTGGCTAGCAAGCAGGGACAAGTGACTCTTCATTTTTAGAATCCAAACTTTAGTCAGAGATAAAAAGCAAAACAGAACAAATAAACAACAGCAATAAAACCCATCAATACATCGTCAAATACAGATCAATGGGGAGATTGATGACTCCAGATTGATGACTCTTT
GCAAAGGCTACTTTTTAATAGCTTAAAGGCAAGAAAAACTGACTGACCACTGTCTTGCCAAGTCCCTTGGCTTTCAAAGAATCAAGGTTCACAAGGGTGGGATAAAGAGAATAAAGATACTGTGGAATGTCTTACACACCTAAAACCAGCTTCATTAAAGAAGACAGACCTTGACATGCATGAAAACAGGGACAGACAGAAGAGTA
TGATGTATTAAAAAAACATTTTTTAATGAAAGTTGCTTTTGAATGTTTCAAACATTAAGATACCGATTCCCTGAAAAGTTTGCAACACATGCTCCTCAAAGATAAAGAAGTATCAAGAGATTTTATTAGAGACTCCATTTGCTATTTTAAAACTGTCTTCTTCTTTATGATACTATTAATAACTTAAAATGAAGATGGGACTATGT
ACCCTAAAACCATTTTTCTGCCTATAGCAGGCTTATGGGAACTAGAAATGCTACCACAAAGTGATCCATTGGCCAGCATCTGTGTATAAACAAGGTAGAGGATAAAGTCAGGATCCTAAAGCAGTCAATTTGGAAAGATGCATAATTTCTTCTCTTTTTGAGAGGAGACAGAAATACAAAGCACCAAAAAGGACCAGAAAAATTAT
AATTAGAAAGGACAAAATCTGAAACTTAATTTGTAACACTTTACCAAGTATATTTTTCGGCACACACATTTAATACAAGAATGTGGCTCTTCCCCTACATGATAAAAATCAATTGGTAGCAAGTGTAGTCTCTGAACCAGTGCCCCTGGTTTTATATACAGAGTTCCAGCTGGCATACTAAAATTCCTGAAAATGGCAGGCACATG
AGCCAAACTAGGAGTGAAATGTTAGGTCTTTCTTCGGTAAAAGTGATCTGGTTAAACATTTATTTAATCTCATTTCTGTATGAGGTATAAAGTCCACAGAGATAAAATTTATTAATTAACCAATTACATTAATATGTACTGAATACTCTTCAAGATATTAGAAATGTATCAAGATATCCTCTGTTCCCATAGAACACAAATATAAA
AACCAAGAAGCAGAAAGGTTGTGTAGAGAGAATGCTATTTGAATTTGGTGGTTTTAAGAAAATAAATCCTATGAAAAGGTGAAATTTGATCTGATATTTGGATAAAAATTTCAGGCAAGATAGTCAGACCCTAAACAAGGTTACTCAAAGAAAAGAAAAAGCAGCAAACTGCAAGAAAAAAAATTCCTAAAATTGAAACAAAATTG
AATAATTTGGAAAGAGAAAGTGTCCGGGAATAGCCAAATCTCCATTTGGAAGCCAGATGCAAGGTAAAGGCACAGAGAACCTTTAAAAATTAGGGAGTGGGATAAACTCAACATGAACTACTCAAGAGGAGACCTTCACAACCTCCACTCTTCTATGGTCAATCTGCCAGAGAGAGAAAAACCTTCCTTCCAGAAAGGAACAATAA
GGGGGGAATCCCCAAAACCAAAAAGAGAGAAGAAATCTTGTCAGAGATGAAAAAGGTCACTGAAGGAGTTGTTGATGTCATTGTCTACCCAAGCGCTGCCGATAAAACCAAAAACCGGGGGTTTGCCTTTGTGGAATATGAGAGTCACCGCGCAGCCGCCATGGCTAGGCGGAGGCTGCTGCCAGGTAAGCCTCGTTCCTGACCAG
ATGTAGCATATAGCCAAAACATTACTTCTTCATTGATTACTACATTAGCATCATAGAAATGATACTAGTTCAAAAACAATGTTTAAGGTAGCTTTCTCTTGATAAACATGCCTGAATGTAGATGTTATCTACTGAGAAAGACCAGCAATCATAAATGCTAAATAATAAATACACTGGAATAGTCCCAGTAGAAAAAATGCTCAAGT
TAATAGTCTGTGTTTCTATGTTTCTGTGTGACTGTGCTTTAATTAGCGGAAACTGAAAGTTACAATTATTATTCCAATAGGGAAGCTACATTCCATGTTTGATAAATTAAAACAAAAAAGACTCGATCCCTGTTAAGCCCGGGTTCTCCCTTTAGTGTGCATCACCTGCTCTCCCTCTGAAGCCACTTCGGCCAAATCGCTATAGT
ACATTGTTCTTTTCCATACTGCTCTGTTCTCCTGTTCTCAGCATCTAGAATGGCACACAATAGACAGCTAGATATGTAGTCAATATTAGATTTATAAATGGATAAACTTTGGCGGTAGAGATGCTATTCCCATCCCATCTCGTTCCTAGAAGCACCCAGTAATGAATCTCAGCAACTGAGTCCAGGActagttactggctagttac
AAATAACTTCACTGTCTGCTGTGAGACTGTCTCCGCAGAAGACAGAAAAGTGGAGTTGTGTACCCATTCTTGGGTTTGCATGTGCAGCCGACATCTTCTTGATAAATGTCTTTGATATTTAAGAATTCTCATCCATATCAGCCTGTTCTTCAGCTACTAAACATATGAGAGGATCCatctcatcattatacatttgcatattattg
TGGATTCAGATGGTTGACAGAAGAGAATGTAGAGGCTTGGCACACTGCCTACGCTGTTTTCTCACCAAGCAGAAGCTTCCTGCACCTGGAATCCCTGCCTGATAAACTGCGCTGTGACCAAACCCTGGAGGTCCAGGCACATTACATTCTAAATGGCGAGGCCATGCAGGAGCTGAAGGAGCTCGTCTTCTACTATCTGGTGAGAC
TGGGGAGAGCACGAGGCAGGCTGTAAAAAGGTGCTACAAGAGGGGCGTGGCCCTGCAGAATAAACAGGATTATTTCTGATTGTAGAACCAGAGAGGTCATGATAAATATGCTTATATATAAGAGGGCAGGGCAGCCGGGAGTCATAACTCTGTAAAATCAATAATGATGATTTCTGAGCTAGTTTTAACATGTTGGGAAGCTGACG
TGGTATTGGTTATTTGATGGGCACATTATGTTTCCTTTCAACCTGACCTATGGTATCTGACCTCTTATGTAACTCAACATTAATTTTATGAGGATGAGATGATAAATATCGCAATTTCTTTTTTTTTCTTTTTGTAAATTCCACCAAGATTAAAATGGCACATATATTTATTCAACAATTGTTATCTTATTTTAAATAAGCCCACA
AGATCCTCACCCTGCCATATTGTTTCACTAATCCCCACTCACAGGCTACCAAAGACAATTAAACTACAAGCACCGGGATGGCTCCTACAGCACCTTTGGGGATAAACCTGGCAGGAATCATGCCAATACCTGGTAAGGGGAAGCCCATGGCTTGAGTTCTTATTTTGAACAAGCTCTTTACATGTAGCACCCTAGTTATGTCAATA
GAGAGGAAAGGTTTGCATTTTCTGAGGGCTGTATCTATGCTGTTTCTCTCCTTTAGCCATTTTCACTCCCTAAAGAATCCTAAAGGCATGGCTAATACCAGATAAATACTTAATGGTAAACTATTTAATtttttacttttaagaatttcataaatgcatctacaatcacataaatcatatctaccccattccgtttcctccctcca
ATAATACGTTTGGAAAACAGCATGCATGTATACAGCAGGAATCAAGTGGCCACAGAACTCACAAACACTCGGCTTGCTGCTCTACCCAGGAAACTCTGGTGATAAAGTGAGGATAACAGGAAACCCAGAACAGATTAGAACCCTCTAGGGCCTGTCACCTGTCTAGGCTTCCTTAAGAACACAGACCTGAGACCACAGGCTTGAAT
agcacataactatacaatacaacttgctgagtccatttcttgttactcatatgtatagattcagagttgaccattcagtgatggataaccCCTTTCTTCAGATAAATCAACTTTACATGTGTGTTCCTATGACATACCAATAGCATGTGCCCTTTATCCAAATTACCTCTCATTTTTACTTTTACTTTTTCATGTAAAAGGAACCT
ATCCAGGGATGTGAATACTTCCAAGCCTGAAAGACAGTCTCCCCAACAGGTTTTTATTATAGCAACCAGTTAGCTGGGAGATACTGAATAATGCAAGGAAGATAAATAATAATGCATAATTATGATTAGTCAGTCATTACATCATCATCTTCATCAACAGTTGAAGAGGGGACAATACCGTGAATCTCAGCTGGCCCTTGGGCCTC
GTAGGAACTTGCTAAGTTATATTAGTCATTTAAGAAGTAATTTTTGGCAATATTCCATTTACTCTGGGTGTTTTCTATACCAAGCACAATATTGTCAGCTGATAAAAAATCTCTGACCCATAAAACCACAATTAATTTCAACATGAAAAGTTCCAGGATGTCACTTAGCCCCTTTTGATTTCCAGGTGTCAAATCAGACGGTGAAC
CCCATCTGGGTCCCAGCTGTCCTCACCCAGCCCTTTGATTCAGCTTGGGCCACTCAAAGCCAGCTCTGCCTGAATGCTCCCACTAAGGCCCGGTGTCCAAGATAAACACTGGTTTCCCTACTCTGGGGTGGGAGAGAACAAGGGAGAGGACTGGCTAAAAATGTGCGGCAGTTGCCAGGGACAAAGGGAAGTCCATGCCAGCTTCT
CTGAGGCACCCTGTGCAGAGAGAATTCCCACAGGAGCAGAAGTTCAAGGCGGGCTCTTTGAGTAAATCCTAGGCACGTACGGTGTGGAGCTACTCCAAGAGATAAAGGAATCTGATGTAAGTGCCCTTCTTGAAAGAGATCACAGAGACTGTTGGGGGAGTTATAGGGCAGGCGGGGAGTGGAGATAGGACTTATCAGAAGGAAGA
tgaattgaaggtcagcctggactacatacagagttccaggccaagagtggagaaaccAAGAGGAGTTAACATGAGTCACAGTGCAACAGTGTTGCTCAGTGATAAACAGGAACAGGATGAGAGGGAGGAGGGTCTGTTTGTCAGAGCATTGGGTGAGAAATGAAAACCTAAGTCCACAGTAGAAATGAAAATTAAGCCttattttt
CCCCACAGAAGAGGAAGCAGCAAGAAACTGGCTACTCAACATAGAGGCCTATGTCTAAGATCACAGTAAGAGCTGGCCGAGTTCATATATGAGGAGCCCAGATAAACTCTGGACAGACAACCGCACCAGGGGAAGAAGGCTCTTGTCTGAGGAGTGGGGAACCACTCACCAGAATAACAGCATCTACCGGTGAGGCTGAGAGCAGC
GAGAGCAGCCACCCCCCATTGGGGGCCCAAGCCAAGCTGGTGACTGGTGTGTGCCCAGGGTGAGACAAGACCTGGGCGCAGCCAGAGGAGGGTCTGCCGGGATAAACAAAGGTGTGTGGTGAGGAACAGTAAAGACCAAAGCACCAAGGGGgctgctttccagagggtaaaggtgggtccacactcactgcaggtgactcacacca
ggttcggtccccagctccgagaaaaaaaaaaaaaaaaaaTTATGGTGGAGGTTAAAGGGAAGTGCTATGGAGAGCCTGTGATTTACAGGGAATGAGCCAGGATAAAAAAGACCGCTCATGGCAGTAAGTCTAAGGGGCTGTGCTGGGAGTGTCACTTCCCACTGAACTGGGATGGAATTTCCTCTGACATAATCATCGAGAATCCA
AAAAAGAAAAAGAAAAAAAAAAAGGTAACACAGCTTCAACTCTTACTTGTCCTACTTATTAAGGAATAATACAACCTTCACCTAACTCTCCTGGGTTTCAGATAAAAGCAAATGAATAACTCACAACGTAAGATCGTTGCTGAGAggggctggagagatggctcagcggttaagagcactgactgttcttccagaggtcctgagtt
tgataatgtactcatatacacaaaacaaataaatctttaaaaaaaaaaAAAAAAAAAGATCGTTGCTGAGAGGTTTGTAAAATCAAGCCAAGCTATTAGGGATAAATGAAGCTTATGGTAAGCCCTGGAGTTTTACAATAAAGATGGATCATCTAATATGACTGGTGGGAAAACACAGGCTGCAATGAGTAGCCTTTTCAAGAGCT
catgtggttgctgggaattgaactcaggacctctggaagagcagtcagtgctcttaaccgctgagccatctctccagcccAAAGCCGGAGACTTAAGACAGATAAATCGGAGTCTTACCTGATGGCACTCACACACCACACGCACACACACATTCCCTCCTCCCCAGGCAGACATGCACACCCCACACAGACATATTCACTACACc
TGGTGCCTGGAGTCTGCTGAGAGGACTGTTGAGTGTTATACAGGGCAAAAGCAACCGTCGAATGCAGTTCTTCTGGCTACCTCACTTTATATTAGTAACCGATAAACTGAGGTGAGCCCTTGCTCTCCTCACTTCTGCATCACAGCCTCCATCAGACACATGAGGGCTAGGATCAGACCTCCACCATCTGGCTAGGTGCCTGGGTC
TGGGAGTCTGCCTTTAGCAGGAGCTAAGGCCAAAGGAAAGATCCCTGCAAGGGCAACCAGGTCGCTTCAGCTGTCCCTAGAAGATCAAAAGGTCCTCAATGATAAAAAGACACCCTTGGCCTAATCCACCAACAAACTACCAATGCCAGAAAAGTAAAGGAGGGGTCGTGGCAGCCAGAAACAAACAGCATTGTTCCCCAGTGTCC
AAGCCCACATGTGTGTGCTACACAGAACACAGAGAATGACAGCCGGCAGGAGGGCATTATAGAGAGACTAAGGCAGACCAAAACAGACCCCATCATCACAGATAAATGCACCCCTGCCCTCCCTAGAACACCACAGCCAGCCAAGGACATAGCCCTGAAGGACTCCTGGTCACTGACAGTGATTCTAACTGTAAATCCACCTGCCT
ATAACACCAGACCAACACTGATCGCTACACAAGCCACCCAATAACcacacacacacacacaaacacacacacacacacacacacacacacacacacaATCGATAAACGACACACTTCACCCGATAACTGAGAAGCAAGAACCAGTGGGCAGGACTTTAAAGAAGGAAACAAGAACCAGTCTGCTGTACACTTGAAAACAAGGTCCA
cttgaactaaaatcCTCCCTCGATCTCATTCATTCTTATGCCAAGCCCAAGGATCTGACCCTTCCCCTGGCAACACTTCTGACTAAGTAAAACAAAAATTGATAAATAGTAGAGAAAACTGGCCGCTGCCAGAGCGAGACAGTGACAGCAAAGAGTACAGCACACCGGGTTCTTTTCAGAAGCCATTAGGGCCAAACACCCGACTA
GattttttatatgttatatattattaattaaatataGTTTATCCACAAGTGAACTAAGAATGATAATTTTTGTATAATATGATCCTTCTGGGAATTACATGATAAACTCTATTTAAAAGGTTAGTTCACCATCACACTCAACACAATCAACACTGAAAGTAATTTGTCCTTAAGCTACACATAAAACAAGAAAAGGAATATTCTCA
GattttttatatgttatatattattaattaaatataGTTTATCCACAAGTGAACTAAGAATGATAATTTTTGTATAATATGATCCTTCTGGGAATTACATGATAAACTCTATTTAAAAGGTTAGTTCACCATCACACTCAACACAATCAACACTGAAAGTAATTTGTCCTTAAGCTACACATAAAACAAGAAAAGGAATATTCTCA
TCTTAGGGTCACAGGTGTGAGAATAAATTGAAGAAATTCCCCTCATTCATTCTACTGAATAGGATATGCATAAACTACCTCACATTTTCTATGTTGGTAGGATAAACTCTCCATGTCAAAGTCAAACAATGCTCATTAACAGTTAAAGCTCTGCTTCTAATCTTCCTTGGTATTTGACTGAAATTAATGCATATTAGTACATATAG
ACTTCTTCCATTCTTTATGCTGTCTCCTTGGGTTTCATAAATCCTATTGTTTATGCAATAGTTTGCATGCCCAGACGAATTTCTACAGAAATTTATTTAGGATAAAAGTATTTTAATCTGaccggaagtcccacacccgcggatcccggcccgcagcagctctctgcccccagaccctgtgagagagaaacccaactgcctggtca
gaacacacacatgcacacacacacgcacacacacacacatacacacacacTCGCatatatatatatatatatatgtatataCTAAATTGTGCTTACCTGTGATAAAGTACAGGGATGCAGTGATGAGATTTGTGTGTGGAGAACAATCCTCTGTATCAAGGACTTGGGGCCAGTTATAAACCCCACTCTCAGCCTATGCAGACAGA
gctggtggaatgggaaccagatcttgggagatagtatttagcatttaaatacaagcagcactaggccaaccccctacaCAGCAGAAATGACTTCAGATAAGATAAAAAGTTCTTTCAAGACGACCATTTGGGGTTGATCCTTGGAACTGACTAGAAAGATAAAAACTGATGTGAATGCAGCTGAGAAGCTTAATTAATGTTGTACA
gcactaggccaaccccctacaCAGCAGAAATGACTTCAGATAAGATAAAAAGTTCTTTCAAGACGACCATTTGGGGTTGATCCTTGGAACTGACTAGAAAGATAAAAACTGATGTGAATGCAGCTGAGAAGCTTAATTAATGTTGTACATGGACACTAAGAATTTCTGCCAAggttggggatttagcttagtggcagaagcccaaa
AAAAAACCCCAGCACCTTTGACCTTAGTGTTTCGATGTTAATGTGATTAGTGATATAGCACATACTCAGATCTCAGCTGTCACACAAAGTCAAGCACGATGATAAATTCTAATGAAAGTGACTTTACTATGATAGATCAAAGACAAAATAGCTTGTTGATATGGTAATAAACTACTCAAGTTTTAAACACAAGACACTATCGAGCT
CAGTGAAGACAGCTGACTTAAAGGGGAACACTTTCGGGTTCGGAGATCCAGGAGCCAGGGAGATGATGTCTTTGGGTGCTCTACTCATTATCTCCACTATGATAAACACGGAAAAAAAAATTCGTCCACTGTCCCGtggtctgaacgttagtgtctctgaccaagtcttatactagaatctagtactcgatatgatatattaaaga
CTGCCCCATGAAACACATTGCTCCCAGTGCTCACTAGCCCTACAGTGTGAGACACGGGAGTGAGTGGGAGTACTGGCTTTAGGCTTTACATAGTAATAAAGATAAAAGTCTTAGTTTTTCTGTTTGTTTCAGTTtttaattttttttagacagtcttttgtagtcagggctgactgtgaacttgtgaagtagcacaggctgaccca
TAGAAAAATTAGTGTTAATCATTAGGTGATGTGAGAGGGAAGAGAAAGAAGAGCTAGAGCTTGGGTTTCTGGCTTATGTGGCCGGGTGGATAATGGTATTGATAAAAGTAAAAATGGGGGTGAggggctggagagatggctcaggggttaagagcactgactgcttttccagaggtcctgagttcaattcccagcaattacatggt
ACTGAACTAGTTATCAGCTAGCTCTTAAAGGAGCCTTTTACCTCAGAAGGTTTGGACTAATAGAGCACTATGTCCCTGAATCTCTGCGCTGTGGTCTCTAGATAAAGGGGAAGGTTTAACATTGCAGCAAAAATGTTATCCTGCATGGTCTTTCCAGTTCATGAACTAAAATAGTTGGCATAGAAGTCTCCATCAAAGGCTGCCTC
TTGTCAACTTCTTCATATCTGTAATCATAGGCAAATTAAGGCCTGGTTGCAGAATATTCTTGCTGAAAATTGGCTTCAGTATTACACTGTTGTGTCCATGGATAAATTGCCTAACTGTTTCTAGTTCCTTTTCCTTGAAGAAAACTTTATATTTATATAATAACAAACAGGTTTTTGTTGTTGAGCCTAAGCTCTTAATTTTGTTC
GAGTTGGTCTAGTGTTAAGTGTAATCTAGAAGGCTTTGCTATACCCCATGTTCATTAGGGGTTGTGTCCTAGTGGCTTACAGTAGTCATTATCTGTGTTTGATAAATTATTTTATCCATTTGGGTGATTTTTAGAGTTAAAGACAGTCATCAGATAATCATAGGAAATTAAGATGTTATCAATAACAAAGGCAGATTTCTTCCTGT
TGCCTTCCTGGCCTGACAGAGATGGCATCTGTAGATTATTTCATAAGAACCAATTGAATCATGTTTTCTTTTAACAATTTGCTTGGCTTTCTTCTATAGAGATAAAATGGAAGCTATCTGAAACAAACTGGGAACCACGCACATCTCTGCCCGTGCTTACAATGCAGAGGTCTTCTTAGACcactggttctcaacctttctaatgc
AAACATAAAACAGACCCTTTCAAACTTACTAATTTGTGCAGATTTAAATTTCTACCATTATTCAAGAGTCTGTTTCAGAAGTACATGCTGGTGTATTTATGATAAAATTGTATGTTTCTGTGAAAACAGTAATTGGATTTAAAAGAAAGATTGACCATGCGTGGTGTGATAACCAGGGCAAAGCGAGATTTCTGAAGAGCTCCTTA
ccaaccccatagaagctgtttttccactgaggctgcttcttcctgggtaactctagtttgtgtcaagttgacaataaaagccaagcaGTGTAGAAGAGGGGATAAATGCAGGCGTAGAGAAGAGAAAAGTATCTTGGACTTCTTAAATAGCAGAAGTTCAGCGAGGCCTCCAGAACTGAGGGCCCGCCTGGTTTCCTTTACTGCCT
AAACACCTACTTCGGTATGCTTTTCATGTTGTTTCAGTGCTTTTTGTTTGCAGGCTATACCTTTAAAGAACAAACCAGTTGAAATCATTTTCTGATGACAGATAAAAATGTGACTCAGATGCTAGAGTGTCACTATGAGTTCTGAGTTCAAGTGTCACATAGGTAACAATAGTATGTGGGGTTTTCCTGCTGGTAAATGTAGACAG
AACTCTCGATATTCACAAGATATGCACTGCCTTATTAGTAAGTATTTCAAATTTCAAGTTTATATTTTTTTTATTTCTAATCACTGGGAATGAATTGGAGGATAAAGGGTTTAAGTTCCAGGAATAAGACTGAATGCAATGACAAAGCAGTCATCTGATACTGTTGGGCATAGTGGTAGCCCAGCAGTGTTCGCCTAGAGAAGTTG
GTTATAACAAGAGGAGCGAGCTTTGTTTTATAAAGGGGATTGATCCAAAATAACAAGTCACAGACCACATCTATCACATGTCTTACCAGGAACAATTTCTGATAAATTCAGTGGCCATCTATATAGAGCCAGGCATTCAGATGCTAGTTGTATAAGCTACTCATAAAATATCAAAGAATGCTTTTGCCGCGGTAGACAGGCTGGTA
tctgccaccaggtctgttttaCTTTTCATTCCTCAGTATGTTTATGAATGATTGGAGAGTCCAATATGATTGTAATATGGTAACAGAAGCCATAGTGTGTGATAAAGAGAGTAGGTGTACATAGTGGCCAGGTGTGATGACAGAACTGTGGGTGACCCATCTGGTTCCTATTTGCTGTAGGCACCTCATTACTCATATAATATAAT
cagccatctcactgacccACATTACATTTTTTTTAAATGGAAGGCTTTGGTTGGGGGGGTATGTGTGTGTGGTGAGAATAAGCACCAAACTACTGTTCAGGATAAAAGAGTGTTCACTTTTTTCTGAAAACCATATCTTTTAACCAGTATTATAAAAGATATTTTCAATGTCATTTTCTAAAATAAAATACCTTGTATAGTACAAG
tgattacttgaacgtataagcttgtcaacattcaccatgttctacacatttaaaattggttatggttatcatgtaaattatgcctcaaATGAAAACAAGGGATAAACAGACCCAATGACCTCACCTTGAGTTCAAGTTTACCTGGGGAAGTAACTTTTTTACCTTCTCATTTTGGAAAGTCTTTTGAAGGATACACAATTTTGAAA
GATTTCTAACTGGTCTTTGGAACTTCACCGATTTAATAGACTTGAGCTGATTCGTCTTTAGAAGGCCAAAGCTTGGAACACTACCCATACCAGGATGTCTGATAAACAGGGCAGTTGCCTGGCCTGCTTACTCAGTTACCTAAACCTGAACTCTTGAAGGACTTAGCCCTTAGACTTTAGTGCTAGCACTTAGGAATGCCATTACC
CCAGAACCATCTGATTTTGCTTGGGAAGTGAATGGTGACCCTTGGCAGGCCAGTGGCATCTGAGTTGTTTAAACTCTCGTTTTTAGATATAACATCACCAGATAAAATAGCAAGGACGTGGTTGCATTTTCCTAGTAGCCTCGCTCCCAGCATATTCTTTCTTATGTGTTTCTCCCACGCCTCTGCCTTCGAGTAAGATTGAGCTA
AGAGAGGGAGGATCAGCAAGTAAGGCCTGCTACCCAGCCTACCTAAGAGTCCATGAACCTTATCCAAGGTGTGACCTTCTAAGGTCAGCAAGAACTTAAAGATAAACAGATACATTGTTAGACCAGGGGTGCTGTGGCTCAAGGCAAACTTCTCCAGTATACAGAGGGCTATACCTGCCACCATCCCTCCCAGAAGCCCTCATTCT
GGGTGAGAGAAGGTAGGGAGTCATGGGCTCTGTGAGTCCCTGCTGACCCTCCAGCTTTGAGTTAGTAGACTTGAGTTGGTTTGTTCATCTGTAACGTAGAGATAAAACCATAAGATTATTATGATATACGAGACAATATTGCATGACATACACTCCTTATTGACTGTTGTTATTAGATTATATTATTGATCTTGGAAGCTGATTGT
CCTGAAAACTTGAAATGACAAGTAATCAAGTAAATGGGCCCAGATCCTGAGCACTCAGGTGGCCCCAGGCAGTTATCCCGTGCCTCAGAAAGCTCATAAAGATAAAGGATTTCACTGCGGTCCTACGCCATTGCTTGGAAACAGCCGTTGGTGCATAGGTATTTCTCACGCGGACAGCTTTGTGCATCAGCACTTTCTGTTTTCAT
GGCCAGAGCTTGAGAAAACAGGAAACCACCAAGATATCTGCTGGCTTTAAGACTAGTCACTATATTAACGCAGCAGCCATCACTGGACAGAAAGTAGCGTGATAAAGGGGGCTTCCATTGAGACCTGGTCCTAACCAGCTGTGAATAGAGCCTGCAAAGACTTGCAGGGAGCCCAGCATACCAAGAAATTCCAGGGGTTCCAGGTT
CTTCTCTTCCCATGCCAAGCCCTCCCAGGGCGCTGCTGGGAGGAACAGGAGTGAACAGAGTTAAGGCAAGACAAACCTTTTAGGTCTGAGCTATAAGAAAGATAAAGGGTCTCCTGGTAAATTTCTGTTTCTTAAACTGAGCACTATGAATGAGTTCTTTAATCTTTCTCTTTTAACATTTCACTCTAATAAAAAGGAAATAACCA
acataaaataaataaatctttttttaaaaaaagaGAAAATCGTCTATATTGGTACATACTTGAGAGGTGGTGACAGGAGAGTCAAAAGATTGGGCTACAGGATAAAACCTCGTCCAAGAAAGAGGAAAAAGGGAGGGAGGGAGGAAGGGACAGTTTACAAGCCAAACCACACTAAGGCCACCTAAGGATGCCTGTTATGAGTCTCC
ttaaaaaaataaTAAAAATAAGAAGAAGCATTCTATAGACACGGGGGTCAAGGGGCTTTCTTTAGCAGATCAGATGTGGGATGTGGGAAAATAAGGAACTGATAAAAATAAAAAATAAAAAGCAAAACCTGGGGCTCCTCCCAACCCCCACACGGGTCTACCGAATTCCTCTTTGCCTCAGATCCTCCACAGTTCATTGGTTTCCT
tcacaaacataacaaaaggtagattacaagaggaaactgataacaacttttggcctccgaattcacaaacccacacaACCCATATCCACAAAATTTAGAAGATAAACTCTTCTTGAGTAGACTCTGACATAAATAGCATACATGAAACCAAGAGGGGGAATATCTTAACTTGTATTTTAGATATTGGCAATGAAGCAATAGTATAA
gtctcgctcctctttctcgccttttctcccacaggtatgggtccccctcgacacccacaaataactgggtccccgctggcgggggcaTAATAGCACCTCAGATAAAACTGACCATTCAGCTGTTTATAAagaaagctcaaatagtaaagtgcaaacagggagacctgagttaaatcattaggacttaaaaaaaaataccagcccag
AAATGAATGTGAAAAGTCTAAGTCCATACAGAGTAAAACATCATATATCTGAGAAATAAACCAACCAAGACATTGGACATCAAGTATACCTCAAGTTTGTGATAAATAACCGAAATAGAAAATTAAGACAAAAATtatacatacatacatacatacacatacacatatacatacacatacacatacacatatacatatacatatac
ACCTGAGACCACAGTAACCCTAACAAGACTAAGAAACTAAGGAGTCAGTTATACTTAAAGCTGTCCTCCTAGGTGCTTCCAATCCTTAAAGGGTCAATATGATAAATTCGCTGCTTTGAGTTGGGTGTCCTAATGCATTTAATTAAAAAAAAATTCTTTTAAACCAGTGGACTATGGTGGGAGAGAATGTGTCATAGCTGCACTGG
GATTGAAAAAATAGCTGGGGTTCACAACAGTCTGTTTCCTCTGGGCATGTCTGCATTAATTATGCAAAAGAAATTAATAGAACAGAACTTTGGAAATGTTGATAAAACTACAATTGATACTTAGCATGCCATTAGCCAAGCTGTTCCTCTTGTCAGGCTCCTCTAGCCCTCTAAATCCTAATAAACTTTATTTTCTAGACAAAAGT
AATGAGACACTATTTTGTGTTTAACTTTAAAATATAGCATTTCCTCTTAAGAGTGTGAAGTCTGTGGTTGTCCTTGAGATAATGAAAAGCATTCTGGAATGATAAACTTCGGGCTGAGGCCACTGTTTAACTGGACTTTGTCTTGGTGGAAACAAAGTTGTTTCAAAAGCTGCACAAACCAAGACTGGACAGGGGAGTGGCCAGGG
aAGAAAGAAAAAGTTACCAACCTAAAATAAATCAGCAAGTTTCATTTAATTCTTGTAAATAAAATCAGGTAATGTATACTGACTGCTATTGATTTGCTTAGATAAACTAACAGTCAATGAACCTGACAGTTAACAGTGTGAGGATAAGAAACTAAGAATTAGACGGATTCCCTCATAGTAGACAGACGGAGAGGAGCCGTGGCCAG
ATTCAGGAAAAGGGAGGTCAGCTTTTACGTAAGTCTCTTCTGACTCATGACCTACACACTGAGTAAGTGCAGGCCAGATTATAGCACACATTCAAGTAAAGATAAAAGACCCTTGTTTTATGTAAGCTAGCTGGCTCCACAAGCGAGATGTAATTTTTAATTTGAGTCTAAAGTTGATTCTAAACTTGGCCTTTAAAAAAAAATTC
TGCTGTTCATAAGCTTGGAATCTCTGCCAGATACTGCTGTTAGCaacaaaacaaaacaaaacaaaacaaaaAATCCCACACATGGTAAGTCTGAACCCAAGATAAACACTGATGGAAGAAAGAGCTTCTTTGGTAAACGGGACGGAATCTAGATTGCACAGCAATTCAGAAGTTAGTCACAGGAGACGAACACCACCTCAGCGTAA
CATCCAGTGATATTTTGTATATGTCCGGTTGTTCCGATCTATTAATTGTACCACAGTAAAAATACCCCCAATATAAATTGATCTACACAGCAAGGGAATCGATAAAGTAACTTTACCTGCTCCCCCTCCCATGTTGTAAACAGTCTTAATGAAATGTATATAATGAGATAAATGTAATCGATTGTGGGCATAGAACCAGGAGACAA
CCCAATATAAATTGATCTACACAGCAAGGGAATCGATAAAGTAACTTTACCTGCTCCCCCTCCCATGTTGTAAACAGTCTTAATGAAATGTATATAATGAGATAAATGTAATCGATTGTGGGCATAGAACCAGGAGACAAGTAACAGATTATGGAAAATCAAAATGGATCTATCTATGAATACATTTAGGGGAGGGCTGGCATTTC
cacatgcacacgcacatacacacgtacaTGCGCATGTGACAAGTGTCTCACCATTAGTTCCAGTATGCATTTGATCTAATCACTAATACTTAAGGTCCGAGATAAAATTAGGGGCAGAGAATCAATAATTATCATCATTACTGACACTATCTCCTATTCTCTGTATTCCTTATTGCTTATAGTTCTttgtctagtagagtgggcag
TTTTCATAATGCATGTATGCACTTTGAGTTAGTATTTGCTGTTTAGTTTGTTGACTTATGTTGAGGATAGCTAACACATGACTAATTGTGTTTCTTAGAAGATAAAATCGCTGTTTGCCCACCAGGGGGATTAGTTTATAAGCCATATTTTGGGCAANNNNNNNNNNNNNNNNNNNNNNNNNNNNNNNNNNNNNNNNNNNNNNNNN
GATTCATGAGGGACCTCAGGACATCCTGCCCACACCCTCTACGTTCTATCAAATCCCTCACCCACCTAGGTTCCCATCTGTTTTTTCTCATATTAGCCTTGATAAAAGAAAATCCCTCCTCTCATAAGAGGTTAATCTCTTCTCCTGTCTGCAAATTGCAACCTGACCTGGCCCTTCACAGCAAGGGGTTTATTCTTGAATGGCCT
ACTGTCCAAAAGCCACTATCCGAGACCCTCTGTGATCCACCATTTTCTCATAATCAATAAGCCGGATTTCCTAAAGGGAGAGAAGAAACTGTTATAACCAGATAAATTCAACTCACTTTGAACATGTCAACCACATAAAAAGATGTAAGAATTTTATATATTTTCCTCTTAGAAAATACATGTTGACTTACAAACCCATTACCAGC
TCCTGGGGGTGCAATTTGGAGCAAACGTTACTCCCATAGATTTCAGTACTCATGTTCTCTCCCAGAAAACGTACAAACAACCCTGGGAAGGATGGAGTTAGATAAATGAGAACAAAGAACACTGCAGCTACTTTTACCCTTTATGCTTCCTCAAAAAAAGAGAACTCTATCTGGCTTGGCATTTATAGGAAAAAGATTTGGAAACT
TCCAAAGTGAACCTCTCCCAAGGGGAAGGAAGTATGGCTACCTGAGAACTCAGCTGGGCTACTTTGCATTTAAAAAGGTTTTTTAAATAGATCACTTCAAGATAAAAATTCCTAGTGTGAGAAAAGAATTTGTATCAGCAAAATTTAACTAACTAAAGAACACTCCACAGGGGACAAGACAGGGATGCCCCGCTGCCCTTCCACAC
GACTTAAGAGACACCTGGCAAAGCCAACACCAGCCTACAGTCAACAAGTGACTTCATTTGGCAAATGATACACTAAGAAGATTACCACAGCATTATTTGTGATAAAATAATGTGTCTACTAGTCAGTGAATAGCTAAATGATATAAAATATTATAGTCATTTCAATTTTAAAATTTGCTTTAATGACAGAAAAATGTTCATAGGAT
AAAATAATGTGTCTACTAGTCAGTGAATAGCTAAATGATATAAAATATTATAGTCATTTCAATTTTAAAATTTGCTTTAATGACAGAAAAATGTTCATAGGATAAAAAATATTTATAGTAGAATGTAACTTTAATTCTAGAAGAAAAGCAAGAACAAGCTGAAACAAACACACAAACAAACCCAAGACCAACAAACCCTGAATGGG
AGAAATAACAAACACTATTTTACACCCAAATCTAAACATCACTAATAGGATGGACTCTTCAAGAAGAAACAACTTCAGAGCAAGCACAAGGACAGTAGAGGATAAACTTTGGTCCAACTGACATGGTAgagaccagcctgttccagaccaagcagggatacgtagtgagaccctatttaaaaaTGAACCAGCAAAGTATCATGTgc
ctgtcctcagtttcaagtcagtccagactacccaaggagtttcagttcaccctgagctaagagtctcaagaaaccaaaaCAAATTAAAAACTAAAACAATGATAAAATAAagcctggcattccggcacatctctttaattcctagctcttgggagacagagaaaggcagaactctatgaattctatgctagcctgggctacacagt
CAAGGAAAACCCAGCATGGGGCGGGGGGAGTCTAGGGAAATCCAATTACTGTAATCTTAATATAATCTTAATTACTATAATCTATTTTATTGTAAAGACAGATAAATGTATAATATAATCATCACTTAAATACAATTTGCTCTATCACATTAACTATACAGTGAACATCCCTACAACATTCCAAAGGCATGGGAAATATCAACAGT
AAACAAGTACAAATAGTATTCAGCTTTTATAGGGGAAAAGTATAGTATTATGAGAAAATTAATGAAGAGTAGTATGGAAAGAAACTAGAATGAGTAGATAGATAAATTCCAAGAAACATCTTACTTCTGAACTTACAAACAATTCGCCTTTGGTTGCTATGGCAGAGAATGTACAACTAGAAGTGGTGGGTAAGCCCACCTAAGCT
acatggtaggtttatttttaattttttgaggattctccacactgatttccagggtggctgaaccaatttacaatcctaccactggtgaatgagggAATGGGATAAAGGACTAGAGATTCAGAACCACTCTGATAAGATCCCGCATCATAGCAAGCTTACCACATAAACAAACATGCAACCATTGTGAGCATGTTCATTCCAGGATT
CGGAGACGCTGTACATTAACAAGTGTCACCCATCATTCACCTTTACAGAAGGCTGAAACAACTCCAATTTGCTGCCACTTCCCTCTTGGGAAACAGCCAAGATAAAGTTGTGCCTGGCAGTCCCATTTGTTTCACTCAGGTGTTTCAGCTGCCTTACTGACCTCTATTTAGTTTAAGTTTTAATTTAGATTAACCTCGGCACCCCA
aACAAATACACAATTATGACAGTAAGAAAATAAAAACCTGAGGACTGGATCATATGTCAATTTTTACTTATGATCTCTTTAAACTATTAGACAGAAAGATGATAAACCTAACAGTACCTTATATTTTTAACACACAACTAAACTGACTTAAATACACACCAAAATATTACATTAAAGGTGCTAGATgggctggagagatggctcag
cagggttgaggcagggggatcgtaagtcaagactgacctgaatgcacagcaaagcatttcataaaaaGCCATTTCTCTGTAAATCAGCTTTCAGGAAATGGATAAATATAGATAAAATGAGTAGAATAAAAACAAATTCTACTATCAAATGAACAGTAGAATAAAAAGGGTTAAGGAGTGgggcatggtggtggatgtctttgatc
gcagggggatcgtaagtcaagactgacctgaatgcacagcaaagcatttcataaaaaGCCATTTCTCTGTAAATCAGCTTTCAGGAAATGGATAAATATAGATAAAATGAGTAGAATAAAAACAAATTCTACTATCAAATGAACAGTAGAATAAAAAGGGTTAAGGAGTGgggcatggtggtggatgtctttgatcctagtgcttg
CTCACAAGTCATGGGAGTGTGCTTAGTTTTGCTTTTCCTGTGCTAAAGATTGAGTCTAGGGCATCACATGCTGCAGGTCGAGTGCAGTAACTTTATGAGAGATAAATACCATTTCCCAAAGTGAAACCACAACTCCATTGTTTCTGAAAAACTGATTCAATCAGaaccacagagctagaaaagatcacacatattctctttcatca
AGACATATGGTAAATTATATGCTGAGTGAGCCACTGTGCAGAAAGAAACAAAAAAGAAAAAATCCTCAACATTTTACATTACTGCCACACTAAGTAACATGATAAATAGAGTACATTTGAGTTCTGTGGAGGGACATCCCACTCAAGCTGTAATTTCTGACCAGGCATGAATTTATAAGAGAAAGGAACTGCAGAATTTCTTAGGT
ATGTTTCATCCTAATTTGGTCCCCACAATTGAAAACACAATGTAGGAAAATAAAAGGAAGCCCAAATATTGAAAACAAAAACCAAGTCTCACTAGGAAGAGATAAAGGAATACATGTATTTTGAAAAGGCTGTGCTAAGGAATGGAATAATAAATCTCAAAATTTCAAATAGCCGCACACAGACAAGATGCTTAAAGTTATACTTA
caaggccctgggttcggtcctcagctccgggggaaaaaaaaaaaaaagacaaagttatacttaaaaaaaagtaaaactactgagacaTTTAAAAAAATGTGATAAATGACATCTAACATCAAACTCTCCTTAATCAATTTCTTggcctagggatgaagctcataggtatagcaccatcctagaacatgtaaaactctgggttccat
ACACAGAAAAAGTCATGTTACATGGAAAAAAGTCAGAGTTCAGAACTATTTAGAATAAGTTCCTATTTTCTAACGATATATATATAGAAGAAACATCTAGGATAAAGATAAAACCACATAGCAAAATACTGAAGGTCCTTAACTCTAACCCCAGCACACACACTTGTGGTACTCCTGCCTTTAATTCTTGAGTATGTGAACTGCAT
AAAAAGTCATGTTACATGGAAAAAAGTCAGAGTTCAGAACTATTTAGAATAAGTTCCTATTTTCTAACGATATATATATAGAAGAAACATCTAGGATAAAGATAAAACCACATAGCAAAATACTGAAGGTCCTTAACTCTAACCCCAGCACACACACTTGTGGTACTCCTGCCTTTAATTCTTGAGTATGTGAACTGCATGCTTAC
AGTAGTGTAATCATGGCACGGTTTTGCTCATTCAGTGCAGACACCTTCAGGTTGGCTATTTGGATGTCAAGAGTGATGTACTACTCACCTATGGCCCAGGGATAAAGCTCCCCAGCAGCTGGCTGAGGCTACACCCTGGCAAGCACATTTGCAGGTCCTCGCCCTGCCACAGCAGTGTTATCAATGTAATTTTCTAGCTGTACTGA
TACTTCCCATGATTTATTTAAATTTGAAAACTTCATTTTTTAATTAAAAGTTGTTAACATTTATTATTGTTGAGGTGGTACATGTATGCTACAGCATGCAGATAAAAGTCAAGAGGACAACTTGAAAAGTACTCAGATTCTAATCTCAGAGAACCTAATTCTAAAACCAATGGCCTTTCCTAAAAGACTTAACATGAACCGTTGAC
ATAGATGCTCACCAGGACAAGGCAACTGGGTAAGTGCAAAGAATTAGAAAGGCCAGAAGTGTCACAAAGCAGAATTAAAGTAACATGCAAGCTACTCGAAGATAAAGATAAAGAAATCGAGTATGCAATGCTAATCCAGAAATACCTGTATTTTAGTGAATATTCATAAAGATTCAGGAAAGAAGACTAATAAGTAACAAAATGTT
GCTCACCAGGACAAGGCAACTGGGTAAGTGCAAAGAATTAGAAAGGCCAGAAGTGTCACAAAGCAGAATTAAAGTAACATGCAAGCTACTCGAAGATAAAGATAAAGAAATCGAGTATGCAATGCTAATCCAGAAATACCTGTATTTTAGTGAATATTCATAAAGATTCAGGAAAGAAGACTAATAAGTAACAAAATGTTAAAGCT
GGGATCTTATATGAAAAAGCAAACATGTTATTGTGCTCTATTCAGCTGAACCATCTACCATCTCTAAAATGCTAACGGGAAACAAAGTCAAATGAAATGAGATAAAAAGCTTAACTGGGCTTTAGGATTCTTTTTAAAGTGAAACGCTGACCCCTAAGGCCCTTCCTAGTGCCAACTCAATGGTCTTTCCTAAAATAAGTAGAGAC
GTCAGAGCCTATGTTCTAGAGTGTAGACCTCCCCGCCCTCCTACACAAGCTGGAGCCGAGGTCTAGAACAGGGTGGACCACAGAGCTCCCCTCCGTGGAGGATAAAAATCACCCCAGGTCTTCCTCCAACTCAGTGGCAAGCCCGGATGCCAGCCTCTATATAACTCCAGTTTGGCTGGAGGCCCCCTGGTGTTTGGGGTAGAGTG
acccattcaagtacttaaacagcaaattttaaaAATAAAAAGGGGTAGGGGTGGGAAGGTGGGACTTGGAGGAGGGGGGCTGTGATCAGGATATAAAGTGGATAAATAGATATATTAGTGAAAAACATAAAAATaaagaagggtataaacacccacctaagtccccacactttactatactcaaccaagccaactttaaacttttc
TACTTCCAGTGACTGGAGTATCGTCCCCTCCAGGGGCATGGGACCACCTCACCAGTGATGCAGGGATTATCTCCTTTTTGCCTCAGTAACTAGGCCTGCAGATAAACTCGGCCTGGACCACACCCTAACGTATTCCTCTAAGTGCCCCAAGATGGGCATGGCTAAGCAAAGGGACAGACAGGAGCTGGAGCTAAGGGGGTCCTGTA
GATGCCCAGGCTAAGCCGTGGTTAGGCAAACCCACAGATCCTCAACTAGATTGAGAAGCGCACTGGCTTTGCCTATGTTTAGACAGGACCTGTAAGGGAAGATAAAACAGCAGTTCCGGCTCCTGGGCAGCTGCCGTAGTCCCAGTCTTGGTGTCCTCTGGATAGAGAATGAGGCAGCTCTGTGTGGGCAGGAGGAGGCCTGAGGG
CCTCCCCTACCACCACCCGTACCTCCACTCTCTTTCCTTGTTCCCTGGACTGAGGCAGTGGCTGCTTGCCAAACGCACTGTGTTTGCTATCTGCTTTCCTGATAAACCATGGCATCCTGGAGGAAGGGCTGCTGCTTCAGCGTGCCTGCTTTCACCATTAGTACAGCTTGGCTTCTCAGTGGATGCTGCGACACAAGAGTGGATGG
AGAAGTGGTGAGAAATTGGAACCAGAAGTGGGGGATGAACACTAGGTAGTAAAATATTTGTCCTTAAAGAAATGGTAAGAAATTGATACCAGATGTGGGGGATAAATGTTAGGTAGTAAAACAATGCCTCTTGggggctggagagatggctcagcggttaagagcactgactgcctttcagaggtcctgagttcaattcccagcaa
CGTCAGCCACAGAGGCACACTCCTGTTTCCCCAGTTCCCGACAGACTCCTAGTCAATATTGTAACAAGTAAATATTTTTAATTACTTAACATAAATAATTGATAAAATCTGCTCCTCGGAACAGTAGGTGGCAGTCACAATAGACAGACAGAAATTCAGATCTCAATACCTGGGAAGGAAAGGGAAATACAATTCAttttattcct
TGGGCTCATCTCTATTCTTCCCCACTTCTGGATCCCTGTTCCCACAGCTGTGGCAAAAGGCGTGATCTTTTTACAGGAAGTAAGCCAGCATCTCACTGTGGATAAAATGTGCTAAGTCTTTAAAAACCCGAAACATTGGAAGGTTTATACCGTGTCTCTTGCTTAGAAGACAGCTTCTCCTGTTTGTCTTAGGgaaatagcctccc
GTGAGCTTCTGCCGCAAACCTATTCACTCCCTCCCTGGCCGGACTCAGGGTAACAGCACCAACTCCAACGAGATCCGTGTAGAATATGAATGTAAATTCTGATAAAAAAAGGCTTTTCACCAAGTCAGCCTTGTTTAATTTCCAGCCAAGGAGTGAACTGAAAAACAAGAAGTTTGTTAGCCCTTCCCCAGTGAGGACATGAAAGG
TATAAATGTCAGCTCCATCAAACCCCTTATTTTCTTCCATAGCAAAACTAACATAGTCACTCTCTTGCTTGGACATAACCTAGCTCCCAGGTACCCTGAGGATAAAGCTATGGTCTTGGTAGGACACAATGTGCTCCCAACTCCCTTGTTGTCTCCCTCACCTGAGCTGAGCCTACAGCACCCTTCTGTTGTTCAACCTCACTCCC
TGAGGAGCTGCTGCGTAAGCAGAGTTCACCAAAGACTTGACCTCTCATGCTGTTGGTAATCGATGACAAACATTTCGCTACTGCCAATCACACGTGTATTGATAAAACTGATTGGTCAGTACATAACACATTGTTTATGCATTCATTTAAAAAGTATACAATGggggttggggatttagctcagtggtagagcgcttgcctaggaa
TTTGCCCAGAGAAGGCACCCGTGAGAAGGCTCCATACTCCTGACAGTTACCAGAAACTGCAAGAAGTCAGAAATATGAGTTCTGAAGCCATGTAATGAGAGATAAAAGGggggttggggatttagctcagtggtagagcacttgcctagcaagcgcaaggccctgggttcggtcccagctccaaaaaaaaaaaaaaaaaaaaaaaa
CACAGCCACACTATCTCTGGACATTGGATGCAAGCCCTTCTCACTCCTAACCAAGTGGTTGGAACAGCTGATGACTTTGAATCAAACCCTTCCAGAGCTGGATAAAAACCTCTGTCaggtttttactgacaagtctgacagcctgagtttgaaccaaaaaactgacccctacgagttgttctctgacctccacatatgtgccatgg
tgactgtcagctcaggggcaaaggaatgttcccccactgtatgctttccccagttaaagattagcaattggtgaaccccaggcgttctacaatcgcTTAGGATAAAGTATCTTTGGATCCTGAGCAGTTCTGTCTTCCCAGGCATTGGAGGAAGCGTTCACTTACAGAGCAGGTAGCAAAACACAGATCGGGAAATTAAAATACAA
cgcatccacggctcAAAAGCAGGTCTTTAAGCCAAGACCTGCACATGTATGTTCACAGTAGGCAAGATTTCTATCACCTTCTCATACCTATTGGCTCGCTGATAAAGGCAGGAGCAAGTCACGATCAACCTATATTACGGAATATTGCTAATTTCTAAAACAGGAAGAAGTACTGTAGTATGCGTAGTCATGGAGAAGCTAAACAT
atacccacgaacccaactctctatccTAACGGGAGATATTTCCTTTTCTATCAACTGAAGTAGTATTACTGGCATCAAGTGTGTAAAATGCAACAAAGACGATAAAACTCACAGCTGAGAATCACCCAACTCAAAGTGCTAGTGGGGTTAAGAATAAGAAACCGCAATGCAAGCTACCCCTTACCAGAAGCCCACTCCTTACCAGA
CCTTTTTTGGGGAGTATGGCTTCTATGGGTGGGAAAGGGTCTTCATAGGGACAGAAGAGAAGTCATCTGTCCCCTAGAATCCTAGAACCCTAATTTCTGGGATAAATATTTAGGTGATTTGGCCTGGGATGTCCTTGTTGAAGGGAGGGTCTTACTCTCCGGGACTTTCACAGTCAGGGAAGGATAAGACCCTTCTATACGAGCTG
TTCCTCTGGATTCTCCGAGCCTGTTCTGGAGCCACAGGCAGATTGACTTGCTGTCGCCATGCCACGCATATGGCACGCAAAGGCCTATATGTGACTTTCGGATAAACCATGCTGTCTATTCTAGACAGAAGAACAGCTTCCACCCTGCACTCACGCACAACCCCCTCACACTCACCAGAAACACCACAGGAGGCCCGCCAATCAGA
GGAAAGCTTCCGCTTGTTACCGCCACTGTAGTTGCTGGCGTATTTTTCTCCATACTTAACAAGGCCCAGTTTGCGAATTGCCCATTCACCAACCTAGAGAGATAAAAAGCATTCCTAGTTTTGTCTGGCCAAGTACTGTCACCATGCTTCCCTACACATAACAGTAGGGAAGTTCTCTCACTGAATGGGACTCAAGTCTCAGCTAC
cgaactaagacaCTTCCTCAAGACTTAAAACTAAGGTACCCATGGACATTGTGTCTGGCTTTCACAGCTACATCGCCCAAGTCAGTTCTACGGTAGCTGTGATAAACCTTAGGATGGCCAGTTATTGTCTCTCTGTGTGTTTGAGGAGCTTGGTGCTAGAACAAGACTGGGAAGTCACCACTATTCCCAGAATTCCTATTCTTTTA
TGTCTTCCCAGCTCCATTAACTCCCAGGAGTCCAAAGCACTGAAAAGCAAGACTAGGTGAGCTGCAGGAGCAAACTCCTAAATCTCGGTCTGAATTGCCTGATAAAACAGCCCCCTGGGCTTGGATTGGCTTCTCCATTGATCCCAGAGCATCACTCTTAAGTATCAATGAGTTCAATATTcagatatcatgagtctgtgtgtgtg
GGGCTGGAAAATCAGTTTAACTGGGTGAGCTTGGCTCAGCGCAGTCACCCACGGCTCATGGGTCCCCTTTGCACCCGTTAAGTTCCTGAAAGTGTTCTGAGATAAAGCTCACCTGGGCCTGATGAAAAATCGGTACTGGATTAGAACCGTAACGAGGAAGAACACCACCCCTTCCACGGCCATGGCATTTTCGTTCCGTCCTACTA
AAGCTCACCCAGTGGCATCAGGAATTGATTTCAAACAAATGCCAGCATTTTCCTGCTTCCAAAAATTTCCCCCATTTATCTCAGTGCTGTCAGAGGCACAGATAAACACCTATATGATGGGTGTCTGTCATGACAGACAGAGCAGCTGTGTTGGTATTGGCCCATGACAGTTGGAAGGACAGACATCCTGTACCCAGCCCCTTTCT
AGTCCAGAGAAAAGCAAGCATGTATCTTACTGGGCGAATGAGGGAAGCTTCACACTAGACTTAAATCTTAAAGGACATGGTAGACACTCTCAGACTCTGTGATAAAAGAAGGGCATTTCGAGGTAGACCTACAGGAACATGGTGGTTTAAGGGAAAACTCAGCTAAATTTCCAAGCATTGGGAGGGGATATGGTAGTATGTAGCCA
TAGGATGTGGTACCTATAAATGATTTAAATGGAGTCATCCACTAGGCTGTGAGAAGTGGAGAACAGAGTTCCAAGGGGCAGTCAAGGCATCGATCTGAGAGATAAAAATGAAATGCTGAAATGGTGGTGAAGGCCTGAAGGTCGAATGGCATTGCCCGGAAACGCTGCCGAAATAGGAAGGCAAAGCCAGAAGAGAATTCGGTCTT
AGTCCCTGAGGTAAGGGGCTTGCTCTTCCATCTCTGAATGACCTCTTCCCGGGACAGCCAGACACCATCAGACTCAGTGGATTTTAAATGAATGAGTCAAGATAAAAGAGAGCTGACAAGATCTAGTTTAAAAAAATTGCTAGGTTCAAAAAAGTTGACTCTGTGTATTAGCATAGAATGAACAAGACCCTGCTACGATTCCCATG
GCTACGATTCCCATGAAATAGGTTTTAGCTTCATTGTCAAGTAGAAATAAGGCAGGGCAACTTCGCAATGCCATACCTCAAGCTGCAGTAGAAAGTGTGAGATAAAAAAATAGCTTTCTCTAGACTCGTAACCGTGGCCTGAACACAGGGTTAATTCTGGGTTTAGCTTTTCGAAAGCAATGCTGATAACTGGAGTGATCAGAAGA
ATAGTTCAAACTCATTTGCCAATAATTGGAACTTCAGGGTTCTATGAAGTCGTTCATATCGATCCAAACAAAAACAATGCAGTATAGTTGATACGAAATGGATAAACAATGGACAGACACGATGCTGACACAATTTATGGAGTTTTCAGTGGCAAATGGCTTCCTAAGGCAaaacaaacaaacaaagaaacaaaacaaaaacacag
gctctatgattctgaggccgtcctgatctacatagagagccctaggccagccaggactaatgtaataagaccctgtcttaaacaaacagaCAGACAAATAGATAAATGTATTACTGACCCAGGTATTACTGAACTAAAAGCTGTTTATTGTGAATCTCATATGGAGAGTTTACAGCTCTGAGAAATGCATGGCCTAttcttttttt
AGTTATGTTGGTAACTGGGCCAGTCAGTTGATTTATGACTTCTTTTAAGTTTGCACACCCACTAAAAATCCCCTGTCCCCGCCCCCCCAACCTAGATTGTGATAAAAGGCCAGATACCACTATTGTCCTGAGATTTTCAGGGGAAACAAAACAAACAAAAGAACAAACAAAGACAAAACAACTCAATCTCCCTCCAAACTTCAGAG
TGAGAGTCTGGGGAAGGCAACAGAAACTCTCTGCCTTCATGGGTTCTTCATAGCCAGAAAGTGTTGGACAATTCAACAAATCTAATTTTACACAACCCCAGATAAAGCAAACACAACAGGAAAGTACACGGAGAGAGCAGACCTTTGAATCTGCTTCAGCCCAATCATAAGCTAGATAAAGAATTGGGAAAAAGATGGGCTGGTGA
AACAAATCTAATTTTACACAACCCCAGATAAAGCAAACACAACAGGAAAGTACACGGAGAGAGCAGACCTTTGAATCTGCTTCAGCCCAATCATAAGCTAGATAAAGAATTGGGAAAAAGATGGGCTGGTGAAATGCCTCGGCAGATAAAGGTACCCACAGTCAAACCTGGATCCATCTCTAGACCTTGTTTTACTCTGACTTCTG
GGAAAGTACACGGAGAGAGCAGACCTTTGAATCTGCTTCAGCCCAATCATAAGCTAGATAAAGAATTGGGAAAAAGATGGGCTGGTGAAATGCCTCGGCAGATAAAGGTACCCACAGTCAAACCTGGATCCATCTCTAGACCTTGTTTTACTCTGACTTCTGCACATGTATCATGACATGCATTTGCACACGCACGAGCGTGCACA
cctggaagcccccgccaacccttccttctttaagttgccttggtcacggagttttatcacagcaacagaaaggtaattaCGCAAATAAAAACTAAGAGCTGATAAACACACAGAAATTATTCATCAATCTGCTTGGTCTTAGACAGACATAGCCATCATGTTCAATGCTCTGACACAAGATTAGGCATCTTCTTCTCCTTTGTCAT
GCCCATGTCCTCTGGAGCATCGTTACTGCAGTCACATGGGAGACATTCAGATCAGTAATTCATCCAAACCAGGACTTGGAGGCAAGAAACGTTTTCTACAGATAAAACTCTACTAAGCACTTTCTGAGGAACAAGCTTCTAAAGCTAAAATAAGTAATACACAGAAGTCATCTGCAAGGAGTTTCCAACACTTGGCATCAGGGTAA
GTGTGCAAGAAACGGAGACCCTACAGAGGTGACAGTAAATAAATGGGTTCGGAGCATGGACGGGTCACTTTCTCATACCCATCTGAGAAAACTGTGAAGTGATAAAGGTAGGCTTCTTCAGGTTTGACCAGATATGCCACATTGGAAAGGGGGCTCTCATCTTTTCTACTTTTCTTTGGGACCTGTTAGGATCTTAGCCAAAGGCC
TGAAAAATTAAGGCAGGATGCAATGTAAGAAAACACTTGCTTTATGAAAGAAGTTCTCACTCCCCAGATTAGATTATGGAATCCCACATTAGGCTCTCAAGATAAAGAAGGTGGAGGCCACATTTATCAATAATAATTTTAATCAAAACCACTTGAGAGCGATGTTGTTTGGGGCAGAAAACATTTCTTCAGGTGTGACAGCTGTC
ATGCTTAGACCTTTAGAACTAGCTTCTGTCTGTGTTCAACCTTTAATGTTGCAGACAAACAGGAGATGAAATATTTTAAGCCTCTTGGGACACTCATGTTGATAAACGAAATGGACTTATTAAAAAAAAAACCATTAGTCTGTGGATGAAGAAAGGCTGCACAAACAATTAAAATACAGGATGCTAACAGACATTTTAGAAAAACA
ACTGTAGAATGGTCACCACGGCAAACACAGAGAGGAAGACGAACACCACGCTGGGGTCACTATAGGGCAGCAGATCTCCTAACTGTAGAGGAAGAATCTGGATAAATGTGTAGCCTTGGCAAGTTGGCAAGCCTGGTCACTTAATGTGATCATAATGCTGACTTTTTTTTTTTTAATCTTTCAAAGATAATTCAGGGGAACCATGC
CATGAAAAAAATCACAGCAGAATTATTATGGTTAAGGACAAAGTCCAGGACTTTCTATACTTGATCTTAGTGGACAATTTTCTTCTCTGTCTCTCACAGAGATAAAGGAATTTGGTTCCTCCTTGTCTAAGGACAACTATTGCCTCTAAGAAAAAAAGTCGTGTGAGACAACAGCCCATGCATTCTTTCTCTCCAAAAGCCTAGGA
GAGGTAGACAGAGATTCGAACCTGGGCTTCAAAGTATAGCCATGCAAATTTTCTTTAGGGACTCACTTTAATAACTAGGAAATGGTTAGGGTAATGTTAAGATAAAGGTAAATTACTTTACTAAGTACTAACACAAAGGGTAGGAGCAGAACCCAACCTGGTCTTTCTCTAAAGGTCAGTGTCTCTAGGATCTCCTATTGACTTGT
ACGCATCCCCGGGGATGTGTGTGAAGCAAAGGTACAACAAAGGACACATTCATTCTAAGTGGGTTTCGAAACTCCCATTTCAAAGCGCTTTCCATGAGGGGATAAAACAATGACCCCTGTCACCAATGAGGGACCAGTACAattttattttattttattttattttTGTCAATGGATGCAaaaactgtacctcgcaagagtccatg
TCCAGTTCAAAACAATTTTTTTTTAAAGCGGGTTAGGTCAGGGGGTTCTTACACATAATAGAAAAGTGTCTCCAGATCTGGAGGGGGTACAATAAGAGCTGATAAAACCAGAAGCAACAGGGAGATGAGAGCATACGGCAGCAAAGTGGGCATCATCTATGTGCCAGGTACCAAGATGCTGAGGACTGAGAAACCCAAGGTGGTGG
GGCTGGGGTGCTGTATTCTTGCTGTGCCTGAAGAGCCAGTCTGCCTGACCTGTCTGCATGCCAGATCACGCTTCTGCTCCCTCCTCCTGAGACATGGCAGGATAAAGAAGATACGGGGTGCCTAGCCGAGTGACTGAAGCCCAAATGAAAATACTCGGggggctggagagatggctcagcggttaaaagcactgactgctcttcca
tttaataaaaGTTCCAAACTGAAATATCCAATGTTCAAACGGACAAAACGGGCTTCACACAGATACCATGCTACTTCTACAGGCTGCTTGCCAAATAAATGATAAAATGATAAGAAAGATAATACAATGAGTtgggggacatactggaaatgaacccatggcctcactcatggcatgcaagttctctgcagttgtgttacagctcc
ACAGTGAAGAATAATGTACACAGTTCATCAGCCAGAGGTTTTCCACACATTCAGCCACTGGGCACAGCAAGTGCTTCTAAATTATTTTGTTATAGCTCAGGATAAAAGCAGGTACAACACCAGAAGAGAAAGTTGCTGGAAGAAACCCTGAATTTACAGGTGTCACCCCTTCCGCCCACCCACCCGGCCACTACTATGTCCACTTT
ACAGAGAAAGGTCTAGACTAAACACGGGGTTCTGAGCCACTAATTCTCTCTGCAAAATTGATGCACTTTAGCTTCTTCTTCTCCAATGGAGATCAAACCTGATAAATTCTTAAATTACTTGTGCTTCAAAGATTTAGTCCGACGCAGCAGGTAATATTCAAAGTACAAGGACCCTGTTGGCAGAACTCAGAATTAAAGAAAATAGT
GATACCTTGTATTTACTAATTAATGTATTTGGTTGTTACAATACATAACCTAGCTGCACAGTAAACATGAGAAAATAATTAACATTAGGCCCGAAGGAAAGATAAATTACAATAGAAAGCCTAAGGAGCGAGGGACAAAACCCCCACCGGCTCTGGAACCAGAATTGCTATAGACAGAATTTCAACAACAGTGCCATGATTAGGAA
AATGTCAACAGTCTGCACAAATCTGCAGCCACACATTTATCCAACTACGTAGTTCTGCCACTCGGAGCACCACGAACATTTCCAATAGAGAAATTACAGTGATAAAGGCAATAACCAGTGGACTCACAGGCCACCGAAGCAAAACCTGAACCAGAATCATTTGCTTTAGGGGTAAGCAAACATTAAGCTTAGCGCAAAGGCTGGCG
GGGGGTTCCTGTGCTGAGCTCCAGGCTCCATTCAGAACTTCTAATCTGATCCTGTTCAAGGACAGTTTCTCTCATTTGCTGAGCTGCTGTGTTCAAAATAGATAAAAAAAAAAAAAGAAAGAAAGTCAGGTCTAATAACACAGGCCTGTTATATTCCAGATCTCTGGGGTTCTGGGGCAGGGGGATTACAAAGCCAGCTGAAGCAA
ctctctgagcttcTGGGTTAAGAAAGCACTAATAACACCAAGCATGACTCACACACAATGCACAATAAATTGGAAACTAAATACGTTCAAAATGCATGCTGATAAAATCATTATGACAATTAGGTGACCAGTTCCCAAAAGACCGTGATATACACCCTGAACCGTTTGGGGCAAACAGTATCACTGCCAAAAGTTTGTTTTTGGAC
ATGAAAGGAAATACTGAGGCACTAACACTGGTGCAAATGAGTTCTGAACCTAAGGAGAAACAAGAATCAGGAAGCCAACAGGAAAAACAAGAGGACAGCTGATAAACAAACAAACAAGCCACCACGCTTTGTGGAGAACCTTTTGTGAATACTGGAGGGATGCAAAGCACAGAGAGGGCGCTCAGAAGGTGGAAGGAGAAAAGAAG
GAGGGGGGGAAAAGCAATAAAGTGACCCAAAATTCCAGCAATGTGAAAACTGGGTGAGGCACATCTGTAAGGCTTCATTTTTTCTTTGTCACGATTCAATGATAAATAGAAGAATTGTCCACAACTTAATCTTTGAAGCTCGACTATTACTGAAACAGTACAAGATGGCTCTTTCTAGAACCGTGAATCGGGACGCCAGGGTTGGC
GCACCATCAGCAGTGAGAACAGTGGAGCTTCTCTTGTGTGTCTCTGGGAGTCAGGGGTTTGCTGGAAGAATTATACCAATAAAGCTGCGTCAGTCAAAGGGATAAAACTACACGAGACTTGACTTTCACCAGGGCAGCTGTTAAGTCATTGACAATCTAGGGAATCTTTAGAGTCTCCAATATACTGTTTACAAACATACTGTATA
GTTGTTGACACTTACCTCACATGGTACATTTACTGTCAGTTTCTGAAGTCCAGAATCTACTCAGATACTCATCAATACAGTCCCAGAATTGCATATTCCTGATAAACTTTAGAAATCATTTTGTTgagctggagagatggctcagtgattaagaacactgtctattcttccagaggtcctgagttcaattcccagcaaccaaatgg
aTCATTTTGTTTCTGATCATTGCCATGtctttttttctttcctttttcttttttctttttgctttATATATGTAAAATTTGTTTCTTATTGCTCCTCCTAGATAAAATACAATCTGCGATTTAGTGATATTAAAAAGAACATACATGGTATGGCATATTATCAAGGGCACACCTGGCTTACAAAATTTCTCTTTCCACCTTTGCGT
ttcagctacatagagagttcaaggccagtctgggctctataagacccAAAAGTATTAATTCTTTATCTCCATGAGAGAGTCACTAGGGTTGACCAGGAATGATAAAATATTTAAGGATATTTCTTTCTTTATGCCTTGTGATAACACATCGTAACTGACTAAACTGGATTTCTAATTATTTTGCTAGATTGATCCTGCGCCAATAT
TGTTCAGGTAGACCACCCACTCCCAATATCCTTGTTCTTATAAAGCTCAAGAAATTATTTGAGATGCGTTTTCCTCTAAACTTAAGGAGTGGAAAGAAAGGATAAATGACCACAGAGCTGGTGTATGGAAGGAGCTTtgaagaaataaagttctatagatatgaaaactgtacaaacaaggttctgggaatatagaaacaaagttt
TGTTAGGATATACCAATATCACCAAGGCCATGGGCTGAACTCACCCTCATTTATTATGAATGTGTTCAATGGATGTGTAAGTTTCATTTAACAGAACCTTGATAAAATTTTCAGGGTGTAATTTTGCAAGGATATGTTACAGCTTCCTATTGTTTTCTATTTTATGATGACTGGTGATTGCCCACTTGTGGTATTctctgttttct
AGTTACTAAAAGGGAGGCTAGAGTTGGTGTTCACACCTTAGCTGTGTGTGGCAGTTAAGATCCATCTGGAGCTACAGAATCTTCCCGAAACAGACTCCCAGATAAAACACAAGATAGAACTCTCTAGTCTATCTGCCTGTCTTGAGTCACATGGGCACAAGGGTCAACCTCAGAAGAGATCAGAAGTACACCTAAACATGGAAGGA
acaaaggtcatgagtaatttacttgtctgttttggcagtttcatggttGAATGGTATTCTGCATGTAACCTCCAGGGTTCCAAACATCTCATCTTCAAAAGATAAAATACATTTTAAAATAAGCAAAATATGTCCTGTCTCTGAGTGCCTTTTCCTCTGTTGAATGTGTTTTCCCCATTTCTTTTCTTTTCATTGTTACAGGAACC
TGCATGCTGGAATGTGCTCTGGTGAGAGGAGGTGCACTTGACCCTAATTCATGCTAAGTTGTAGATTCTATTTTAAAGAGCCAGACTGTATTAATTAATGGATAAACTTCTAAAGAAAATAAAAGTCTTGGAATTTCCTCTTTTTTTTGAGTGTTTTGGCTTAGGATGTGTGTGTGTGGGGGGAGTGAGGGAGAGGTAACAGagac
AGAGAATGAAGTTAGAAAACAGTAAACAGAAGAGTAATATGAAAGTCATTGTGAACACTGGACACCAGTAATAAAACAAGATGACAAAACGTGATCAGGAGATAAACAGAAAGGTGGTTGTAATGGACTCTCTCCAAACCCGGCTTCTACCTTCATGCTCTTTACAGAAAACACAGTTTAGGTAACTAAGATCTACAAAGTCCAGT
GCATTCCCAGAAGAAGAAAGAAGTTAACATCCATTCAAAGGGTAAATAAGGCGGGGGCGGGGGACAAGACATAGGAGGCAGTGGGGGGGAGCAAAAACAAGATAAAATAAGAGAATCTTTAAAAAATGTAGAGGCAGTTTATCTGCAAATTCTCTTATGGTGTCAAAATATGGGGTACAGTGGGGTAGTAAACATGTCAGAGACCA
GTTTCTGGATGACAATAGAGAATGTACAATGTCAAGCTGTTCAAATTTAAGATTAGTACCTTGTTACTTTAAGGATATATAATTGACCCATTTATATGTAGATAAAAATGTATACAATTTATGGATAACCCTGCAGGTGCAAAAGTGAGGTAGCATGTAAATATGGATAGACttcaaagtattccataaaattgaaacagacaaag
ccacctttaaaaaagcctgggctggtggcccatacttgaaatctcagtgctggcaaggtggagaaatatgactccctggggcttgctgacagagcttaTTGATAAACAACCGGTACACACATTAATATTCATATCCTTACTAGGTTACTATACAATATGTTGAGGAGGGCCAGTCTCTCAGACTGCATTTCCATAGGAGGATAATC
GCATCTGAAGACACTGGCTGTTTGGGAGGAGATTTGACTCAAATCTAGTTCTTTTTTGTAGTAATAATTAGAATTCCTGGCTTTACAAGATGATGGTTGTGATAAAGGATTCATCCTCAAAGACCTTTACACATAATTAACCACAAAACCACAAGCTACCTGCAACTCGCATTCTCCAGCCTCTACCTCCCAGGTGCTAAGGTTAT
caagagcattaagtgctgttaactgctgagccatcccAGAATTGCTGTGTTTTTCAGTTTCCCCAATCTCTTCAGATGATTTCCATCCTGATGTCCAGATGATAAAATAACCTCTACGAGTACTTTCTCTCTTACattaaaaataggaattttccacacaatatattctgattacagtttcctctccctatactcctccctgctcc
GGGAGATAGAACTGCCTACCTGGGACTGTTAGGATGCAAAAAGGATTAGGTGATCTCTCTTCAAGGAGCAAACCTGAACTGAGAATCAACAGCAGGGTCAGATAAAGTGTGAAAAAGTTTGAAAAGAGACCAGGCACACAAGGCCCACGGAAGCTTTGCAATGGCTGGATCTGCATCACAAAGTCTAAGATGTCACAATGTTTTCA
TTGGTTCAGCCTTACTAAGGGACAAGCATATATAGTGCTATACAGGTCAAACAGTAAAGAAAGTATCCCAGCTGACATACTCCTTTGGGCCCATGATTAAGATAAAGACATATCATCTTAGCATTCCTACAAACTGAGTGGGATCTGGAATTTTGTTTCTAATTCTTCATTTGCAGGACAATTAGAACTGAATATGAGGACCAGTC
GCACTGCCATTGCCATGATGGGAAAGCCCTCGGTTATCTTCCTGGATGAACCATCAACTGGCATGGACCCAAGAGCTAGGCGCCTTCTCTGGGACGCAGTGATAAAGATTCGTGAAAGTGGAAAGGCCATCATTATAACATCCCACAGGTGTGGCTCTTGGGAAAGCTCTATCAAGAGTTGGCAATAATTATGGTAGCTATACAGG
GAGTGGGAGCCAGAGAATCAGAACGAGCCATGCGGGGATAGAAGGTGAGGGCAGCGAGATGTGCATACGTCGCTTCGGAAAACCACAGCTTTCAGGAACGGATAAAGATCCACCGGAAGAGTCAAgtggtggcacaagcctataatcccaacccttaggattacaagtttgaggttagcctgagttACGTCACGAGACCCCGCCTC
GATTTTAAGAGAAATGATTGATCCAGaacaaaaaaaaaaaaaaaaccaaaaaaacaaaaacaaaaacaaaCCAAAATCCCAGACATGTCCTAGTTTTGTGGATAAAATAATGTCCCCTTCCCATGCGGCTAAAGATTGAAAACAAGGAAATCAATCTCTAACCCACAATAATTGTGTTTTATACCAATACTGTCGATAGCTAGGTA
GGCCTCAGAGGGCCTCTGCTAATGCAGCTCAGTGGAGAAAGGGGGTGTGAGAACTCTGGCAAGTCGGGTTCTGATGTTAGCAAGCGGGTGAGTTCTGTGGGATAAAGCAGGGCCTGGTATTCAACAGACATACCCTGGATGGGATGGCCCTGCCTGTCTCATCCTCGAGTCCAGTGCGTCAACTGGGGGTGGGGGGGGGTAAGTTC
gcaagccaatcaggggttctatattgagactttgcctcaaacacaaaacaaaGAACAGTCTGGACTTTATTCTCAGGGCCACATACTCAGAGGGAGATTCGATAAATGAAGGAACCATTGGAGTTTTAGGCATATGCCATTATGCCTAACTTCTACAGTATTAACATCCGTATGAAAAGAAGATTTGAGTAGAAAAGGAGAAAAAC
AGCCCTGCAGCAGTGCGCACAGCTGTTGTTCCTCCATCATCAAATTAAAGGGGAAGTAGAGATTACAAGACATGTGTTTAGTGGTTAGTGAATGAGACCTGATAAACACagataaacgtcttaaggcctaggtagaatgttaccgtctaactgttacctgtgtagcctgccattttgtgctgttactaatattataaggaaacctt
CATCAGAAGAGATGAGAGATACAGCAGGGCTCATGTGGCCAAGGTGCCCTCCAGGATCATACCCGGTGGGCCTAGCAGTCAGCAGGGAGAAGATGAGTTGGATAAATGAATGAATGGGTTGGAGGTGACCACAAACTGACTGACTTCTGACCTCTTCAAAGGGTATATGGTCCATGGTTTAACAGGCACAACCTAGGGGCCCCATT
CCTGTCTGACTCAGTTGCCTATCTTCTGGTCAACTCCCAAGTTCGTATGGAACAGGTAGGTAAGGCCCGTTGCAGAGGGAGAAGCACTGAGCCTAAGAAAGATAAAGGTTATTTGGCTTCCTTTTTCTTTTGCTTCCATGTTCAGAATTCATGACTCGTGCTCCATATTCATGAACATACCTGGGGGGTTACGGAGTCAACGAGCA
TTTGTTTTCACTACTCCTCCACTTCAGCCACTGGGAGAAGCCCTGATGGCGCCTTAGCATCCTTTTCCAAGGAGATCTCTCAATCTTTACAAAGCTTTCTGATAAAGTGAGCTTTGAGGTAGGGTTTGAATTTTTAACAATTAAGATGACCACGAACTTGAAGGCTTACGACAGCACAGGTTTATTACCTTATGATTCACCAGGTC
GTTTCCTCTCTTTTTATCCAATGCTTAACAACTGTCTGGCTGTAACAAACATGCTTTAAATTCACAGTCATCCAGTTGCTGAGCAACAACTTCCCTCCCGGATAAATCTGGGCATCCTGTAGCAGCTGCTGGGAGAGGAGCCTAGCACGCAGGACTGCCTGCCCGCAGGACTGCCTACCCACAGTGTCCACCGCTTTTTAACTTTC
TGCAGTGGACTTTTCTTTCCCACTGCGTGACTTACATCCCTAATGGAAATGTTCAGCATTTTTTGATCCCTGGCTTCCTAGAGCAGGCAAAGATGGGGAGGATAAATATTTGCTCACTAAGATCCCAACTATGACTTAATGAGCCTTGGAATCAGTTACATCATTGTTGCATGTATCTCTCAGATACTAACAAGTTAGATTCCGTC
acctgacacttggcttgttctgagaattaagtgagctatttcatgcaagacactGTCATGTAAGAAGCATTAATCATTGTCAACTCTTAATCGAAGTACAGATAAACCTGGCCTAAATGGAATCTAGCCCCCAGCTGGTGGCAAGCTCTGAGCTCATGAAGCTGCTGACCAGATATCAACCACTGTGACTTTCCCGGGGCTTTGAC
CTCATGAAGCTGCTGACCAGATATCAACCACTGTGACTTTCCCGGGGCTTTGACGTACTGAGCACTGTGGCCTCCCCGTGGGGACCTGTACAAGGCTTTTGATAAAGGCAGTGTTGATGATTCAGTTTCTTATTGTATTGCCCTTGGGGGTGAATGAAGCAAGGAGTTACGGGACAGGAAGGAGAGACAGACAGTGCAGGACAGGG
TCTGTCTATTCCCAAAGCCTACAAGGATAGTTTGGGGGTACACTGGACTTGGACAGTGACCCAGAGGCTGAGAACTGTTCTTATACTCTAATGACTGGAGGATAAAGCTTTCTGTGGGCTCTCCCTCATCCCATAGCTAATTCCTGGATTTCTGCTGGCCCTGAGAAATAAAGGTTAAAGTGAGACAGACCTTTTGGTTAGAAGGT
AAAAGTTTAAATGAAACACAGAGTTCTGAACCTACTGGAGAAGTCCTACTGGAGCAGGAACCTGGGCAGAGAGAGAACAGATGTAACATTGAAAAATGCTGATAAATATAAAtataaaaatacttttattcatctgatgtaattgtctccaaggcttactgcctcagtctgccaacctaggcctagtcctggaagcgtctacctcc
tgcagctatgaatcgtaaggtaaatatctaatatgcaggatatctgacaTCCTTGGGAATCACTGTTCTTGAGCCTAACTTTCCTGGGCTACCCTGTGAGGATAAACGAGGTTCATTGTTCAGCCCACAGGGTCCTTGTAAGCACGGGGACGAATCCATCCATAAGCCACGTAATGCTGGATGTGCGGAGTAGGATATACCTTCCA
CTGCAAGAAAAGACCTAACACTCGGGTTTTCCTCCTTCGCCTGAACACTGTCTCCTTCCCTCTATGAACTTCCTGAGTTGATCCACAGTTACTGCTCAAAGATAAACTTAGTCACGTTAAGatatttttaaaatatttttattCTTTGAAAGTTTAACACATTTCTACAGCATATGTCGACAATATCCACCTATTCCCAACCACCT
TTTCACCCACCATTGAATTCTATTCTGAGAATATCCAGAATTAGGGTCAGCCTGTTAGATTTTTTTGGTTTCATCTCCCCGTGCCACTGGAAGGAGATCTGATAAAGGAAAATTAGCTGTGTTGAATAGGAATTTGTACATTAGTATAGCCAAGCTAAGCTtccatttcatcaacaatattcactgagtagcctcgatatgtggcc
TGGGTGTGTTAGCCAGGTCCTCTCAGCACAATCTCCGGGGCTTGTTTCTAACACCCGAGGCCCCTCCTTAACTCCCACCTCACACACCTCCCACAGTGAGGATAAAGCCATTGCTGCCCATGTCCGGCCTAGAACATGTCTGTTTTTACGTAGCCCTCCTTTTCCTACCAATTAATACTTAGGATGCTTTAGTGCTGGCGTGGGAC
tgggtgctgggactcaatcccaggtcctctgtaaaagcaacaattgttcttaaccactgagccatctctccagccccATTACTGCTTTTACATGAGTTGCGATAAATATGATTACGTATTCCTTTAAGAAGTAATGTTTACCTACTGCTCCACTGTACGAATGAGCCGTTTAAGTCATTTTCTCATTAGATCTTTGGGCAGGATTG
ttaaaggcaagcctgggctacacgaagccctgtttcaacaaaacaaaGCAAAAATTTCTTTCTACCTGTAGTCCTCCAATCTGGAAAAGAGAAATTGATGGATAAAGAGACCTAAAGGCATCCCAAGACACTCCCTAGCTGTCCTGTGACCTCCGGAGATCGGGTGTGAGGAACATGGGGCTGGATGTCTAGAACAGCGGAAGGCC
AGGGGAGCGGAATGTCTCTCCAAGTGCTACGTGACTAATGACAAGGCATGGGATGCTTTGAGGTTCTGCCTCTCTCTCTGCTGACTCACACTCCTTCTGGGATAAAAAGTCAAGCAAGCTCCACCCTCAAAATGCTCAGATGAATTGATAGATTAAACAGTGAAGAAAAAACAGTGTCATCCGCAGCTGCTGATGAGAGACAGACG
GTTTGTCATAGAGTCAACAAAGCTAAAAATAGAAATGGCAGGACACGGAGGGCCAAGGGTGTGGTTCACGCCTCTAATCCCAGCTTTGTCTCAACAAACAGATAAACAGAAacacacaaacacacacacaccctcaaacaccacacacacacacacacacacacacacacacgcattcacacacactcacacaccacacatatgca
AATATTATTTCTCCTTCTACATGTATTATGTCTTACATTTGCCTGTGATAATCCCCCAGAAGTCTCTTCTTTACTACCAGCAAACGAATATGAGGTGGAGGATAAATGCTTAAAAGAATGTTTGTGCTGCATGTGTGCACGGGTACATGTGCATGTTGTGCACTGGATGCCTTCCTGCATGTGTGTATCATCTCTTGTACTTCAGC
TGCAGATGTCACTCTCTGGAACGTCCCTTCCTGCTCCGACATTCCTTCAGCAGGGGCTTGATATGGATGTGCCCCACCCCTGACTTCTACTCTACACAGAGATAAAGCAGGAATGTTGTGCTGGACAGATGTCTCAGAAAACAGTTCCTCACGAACGCTCTTAGGCATCTGCAGTTGTTGCAGCCGGCTACCATGGTTGCTTGGTT
GTcatacacacacacacacacacacacacacacacacacacacacacacacacacaAATGTGTTCAATAAGGAAATCTTATATCTTATGGAGTTAAGAAAGATAAAGTTTGTAGGGGGTGAGGAGAGGAGGAGGGAAGTTGAGGAATAAACGTGGAGGAAGAgggctggagagatggctcagcattaagggcagtggctgctcttc
TGCCACAGCAAAGAGACTTGGAGATGGCCTGACACATGTAGTTTGACACAGATAAGACATGACTTTAAGGGAAAGTATGAAGAAGACGGAGTTATGACAAGATAAAGGTCCAGACACCATCTTGGCGTAGAAGTGGGAAATAATTAAAAACCAGTTTAagctgggtggtcatggcatgcacctttaatcccagcactcaggaggca
CATTGAACTtccttgtgtaattactacattcttttttttttttttttttccggagctggggaccgaacccagggccctacatacttttcttaagtTGGACGATAAAACTGAAAACAAGGATCGTGATGGAGAATCCAAGACACTAGGAAGCACGGTTTCCATCCACAAGATGTGAGGCAAAGCAAGCTCCCTGCTAGTTAGAACAT
TTATGGCAGTAGCTGATTTCTTTTTCTTTCCAAGCCAACTTTTTCACGTGCAATTTGAAAAGAACAAATAGATATTTAACTGTATGGCTCAGTGAGTTTGGATAAACATTTGCTTTTtatgtaggtatttatttattagtgtgaatgtgatgttggtgtgtgttcatgtgtgtctgtgtgtgcatgtttgcatgtatgcagataca
ATAAATAACCATGGTGCATAAATTAAGGAGTTTAGGAAATTTCCAAGTGCTTTCATGTTTTGTGACTATTCAAGTAATAAACTTTTAAAATCAAAGTTAAGATAAAAGAAGGAAAAACAAAATAAAAAAGAGTAAGTTCAGGGTCAGCAGGCGGGGTGAGCGCAGACATTCAGAACACGACTCTGTCTTCCTGCCTTCTTTCCCAC
TATATCAAGTAGCAGTGTCATAAAATAGCTTTAAAATGTTTAAACAATTTAAAGTATTCTAATATGAAATAATGCCATGAGTCTTTTAAATATTTACTAAGATAAACAAAAAGATGTTCAAGCTTAACAAAATAAaatttacttgagttatttaacagtatacatatatatcaaaccatcacactgtagccaataaatataaatta
CAGTAAGGTAAAAATTTCAGAACTAATAATTAGTCTACAGCTACAGAGATACATAAGATATAAGTAAATATTGTCCGATTCAGAATCCCCATTAGAAAATGATAAAAACTCTACATGTTTCAAATTCTTAAGTTTTTGTGACTTATATACATGAGAACTGAATTTGCATTATTCCCTTTGAAGTTCTCCCGTGTTTCCCACATCCC
CTACTTGCCTTCCTCCAACTTAGCAAAGGACTGTGAGAGAGACTGGACATCTTCTTTTGGAATTTTATAAGCCAGAATAGAAGAGAAGCTGAAAAAGAAAGATAAAATACTGGAAGATGGAAAATTTAACTGCTGTGTTTGCTTGAATGCTAAGCTTAAAACTTTTTAAGTTCAAATGTACATTTTAATAATCTGATAATTTCCCT
CATGGGTGTGGGGTCCTAAGCACGCTGCAGACTCACTGACAGGGCCCAGACTAACCCGCCTATCTCCAGAAATTACTGTATCTGTCTTCATAAGTGGGTGGATAAATCTATCATGCGTGTAAAGACTCACTAAAAGCAGAACTATATATGTCTATTTGTGTGTGAAAATTTCACGTGTATTACTTTCAGATAACCAAAAGACCTTA
CCTAAGCACATACAAATAGTAGATGGTTACATAATTAAAATACTAAGAAATTTAGTAGATAGTTACATAATTAAAATACTAAAAAAATTGGGCACTAATAGATAAAATGGTTTTAAAAGAACATCAACATGAAACTTAATGTTACCTCTCAAAAGAATAATTACAAATGGTACTTCTCAATGAATGACTGTTAGTGGTTAAACGAT
tctctctctctctctctcacacacacacacacatacacacacacacacacacacacacacacacacacacacacacacaATCAAGTACTGTATTTTCAGAGATAAATGGCAATATTTTACTAAGAAGTAGGATGCAAGGTGATCTGGGAAATTTGAAAAATTCGGAGAAAGGCTCAAGTAACAAGTAAGGTTAAGTAGGAAAATGT
TTTAACACTAACAAAGTAACGTTATTTTCCATAAATCAATTCTTCCCATATTCTCCGCCCCTATAAATTCATTTACTGTCAGTTTTACAAATATAATCAAGATAAAAACTTagctgggaatctgtcactggctttaacctcaacaccaaagaattcaggcagaaggatcataagaccgaggccagcctgagctctcaagaccctgt
ACGAGTGATAATTCTATTTCAATTACaaatattttttaaaaaattattgaatcatttacataaaatatactaaaatgtataaatatatGGTAACAGATGTGATAAATAGCTTCTAATATTTGGAAAGCACCAAAATATTTCAAGGGCATATAAAATTAGTAGGTATATGTGTAAGTTAGTGTTCaaaattatttatttttttaaat
GTGCCCCAGCCCTGTGCCCCAGCGCCAAGGTGTACCTGACTTCTACCTAAGCTGATCTGAAAAGCTGAAATAATATAGAAGTGTGACTTACCACAGAATAGATAAATGACCAAAATTCCTTGGTATTTAAAATTTTCTTAAAGGTGAACGAAGCTATATAAGTGAACAGAATAACCGAGGGCACATAAGCAATGAGGCAAAAAACC
CAGCTGTCATGTTCATATGTAAATAGATTTTAAGGAATACTTAACTATAAAGTCCATGAGCACAACTGATGTGAACTTACCACAGCAAGAAACTTTACAGGATAAAAATACAGTCCGTGATGAAAGGCAAATAAACTTCCCAGCATCAAAGTCAGAACAACAAAAAACAGGGGAATGTCCACCACAGCCTGTCCAATCCAGTAGGC
cctggaaaccgggaaagggaataacaatcaaaatgtaaataagaaatactcaaattaataaagaaaaaaaaaGAAAAGAATCATTGTAAAGAGCCACAAAGATAAAAAAAAGAGTTATTACATACTTGACATAAGCATACTAATATTGCTAAGGGCCAAACTTTTCTTGGAAACTAACCTTATTGGattaattatttcattaatta
TTAGCATCTCAATGAAGATGTGTAAATACTACATACTATAAACTCTTGCTTAGAAAATCTTACACACTCTAAAATTCATTAAGCCCATCATAAACTTTGAGATAAAGTATGCCAGTAATTACTGTTTTTAAAAAGAATTTAATAACTGCAAGTAGTATAAATTGCTATCATTCAAGGTCAATAGGTAAATATTTCATTTAATTTTA
GATATGAACTGGGAGACTAAATGATCTGGAGAATTCTTTACATCCTAGGTTCACTAGCTATAGAACTTTATGGTTCAACTTTCTTCATCTAATAAAGAGGGATAAATTTAACTTTCTTGCTATTTACTAAAAACAGTTGTAAAGCTTAATGGATAGAAACATTATGaaattatttaaattcaaaataaaaatttaGATGTACTGAC
cagccagtgctacacagtgagactctgtctcagacagacagacagatagaagacagagagacaTGATAAGAATGAAAAGGTGAAAGTACCATGGATGTGTGATAAAGTTACTGTGACTGTCAAACTGTCATGTAATCTTTCAGGAGTACAAAGCTGTGTACGTGTCATTATTTAAATGTTTGGAGAGCAAATTCTATTTGCAACCT
TTAGCCTTCCTGTACTTGAGAAGATTCCAAACAATGTGGCGAGAGCAGGGGTCCATTCCTGCTGTCGGCTCATCTAGCAGGAGGATCTGGGCGAGCCGGGGATAAAAAGGCAAGGAAATCAAAATACTGAAATGTATGTGCACACTGGAAATTTTCTCTATTTCAAGTTAATATTTTCACTCAAAAATCTCTCTTAAAGTTTGTAT
GTATATTAATGTACAGGAAATACAGTGACGGCTTATATATGAATAACATACTTCCTGAATTATGTTGTTGGCTGGTATTCCTTTGACTGAAGCCAAAATTGATAAATTTTCTTCTACTGTCAGAACATCAAAGTTCATATCTGACTGTGGACATATGCCAATCATTTTCCTCGCTTCAAACATTTCATCTATTTCAGAGACTCTGT
gaagacagacacagtgtactcattacataaaataaataaatctttttaaaaaaTTGTAAAATGCATTTTTATATTTATAAAACTGTTTTATAAATGCAATGATAAATTGTAAACAACATAGTTTCTATTAAAAGTACTAACCTTCCTCTGAAATGGGCTAAAAAGAAACCAATCtttgtttgaaacagcatgtggcaatctagcct
ACTTGGTATTACTTTATTCCAGGTTCTGTCTCGGAGGGTGGTTAGACAGTAATGAATTATATTAGAACATAACTTTAAAAACATTGTTTAATAAGTAAGAGATAAATGCCTATGAAATAGAAAATAAAACATAGCACTACAATTAAGATAATAAAAGTAGCTACCTTCTTTAACTTATATGTATTCAAGGGGAAAGGTCTAAAAGC
GtctgtgggcacgaggcatgcacttgatgctcatacatacaaacaggcaaaatgaatattcataaatagaaaataaaaacaaaCTGCTTCTATGGTTTAGGATAAACTATTCCACGGTGCCCATCTCAAAGCATCTGACACATAAGCAAATTCAAATTCATAAAAAGAAATAAGAATTTTCCACATAAGACTTTAGAATAAAGGAA
GACAGTTTCCCTAAAAATAAGTACAGCTGAAAATGTCAACACTGGACACCATCTTATTTTGAGTATAAAGAAATGCACTTAACCCTGAGTTCAGTGACTAGATAAAGTTATTTACCTCTTGAATCCATATAAACAGAAGACACTGGAACCATATCAGGAAAAAACCGCAGTTCATAGGACATGACGTCTTTGAAAACCACACCCAC
AAAAATGATTGATAAGTTAGTTAATCAATTAAAATCTGAACTAAGAATCAACACGAAAGTGGCAAGATAGGCGTGGAATTAAAGCCTGCCATAGGTCAGAGATAAACTCAGACGTGGAGAAGGTGACACATTTGCATGTGCTCTGCTCTTACTGTAGGTTTGGCTGCTCTGGACAACTCTCATACCATGGGAAGGAATCATCTACT
gccctcttctggtgtgtctgaagacagcgacagtgtactcatacacataaaataaataattcctaaaaaTTAATTAATTAATTAAAAAACTGTTAAAATTGATAAAACAAAGCAAACAAAAACAACAAATAAAACAACCCTCCCCCCAGGTTTTCTCATTACCCCTTCCAAAGCAACTGTCATTCACTGCCTTGTTTGACATAAAC
TGGAAGAACAACAGGGTAAATAAAGGAAACTGACAGAGATGAAACTAGCAGAGACAGAGACTCTATAAACAGTGTTGTTGGCGGCCAAAGACAAATGAATGATAAAACCCAAGTAAAACTGAATCAGGAGACTCCGCCAGAATCAAGGAGAATGACGACAAAGAACAGAGAGGAGAGAACAGTGAAGTACAAAGTCCGTTGCAGAT
AACTCAGCGTCAGGCATTACACACTATATTCATCTAGGAACTTGAGGAAGAAAATTATTATCCGGAACGTAAAAGGCAATAAGCATGGAACGAACATGTCGATAAATTTGTACAAAATTTAATAGATTTCCCTGTGTTTAATATAACTAGAAGTTTTGCATTCTCAAGAGCGCAACCGACTAAAAGGCCCACGTTCAAAGATCTCT
caaatattattattatttaataatagtattattattaaaCTCAAATAACCTTCCTTGGGTCATTGCTTTCTTTGTCTCATTCGTGTATAACTGAAATGGGGATAAAGTTGTCTATAGCGTTAGACTGTAGTCTATCACATTCTTTCAGATCCTCAGATCCCCAGTCCAGCAGACATGCCTGTAGTAGGTTTGctgcacatggcaaa
gcaactgtgggggtggagcttagacagaatgccaataCTGGGCACAGAAGTAGGTTGTGAGGGGAAGAGATTTTGGAAAAAGAGAAAAGAAAGACACAGAGATAAAGTCAAAAGTTATCTAAAAAGTTACCACAGCATGGAATATTCTCTGTTTAACCAATTTAGACAGAAGAACAGTTCAAATCATTCTAAGTGGTGTACAGGTT
TTCACACCACTGCGGGCTCTTCTAAGTTCTGTAAGTATTTGATCCCAGAGTCCGATCTCTAACTAGTCTCTTACCTGTCTCTAATTTGAAAAAGGCCTGGGATAAAGGTTGCACATCTTCCCTGGGCAGTTTATAGACCATCAGAGAAGAGTACCTGGGAAGAAAGGAAGGCTGGGTTGGTCTCATGTGGCCTAACATCTATGGTG
TTAAGCAGGGAAGTGACAACTCCGACTTTTACCCAAGAAGGCTGATTTGCTGAAAAAGCAAATTTGTCTTCTCTGATCATCAGAGAGTGGACAGGTGTGGGATAAAAGCAGGCACCCACCTCAGCTTCCCAGACACCATGATGGCCACGCGGTCACACACAGCCTCAGCCTCTGCCATGTAATGGGTGGTCAGGAGGGCGCCCCTC
TAAACCATCAAGAAACATATGTACGTTTTCTCCCAAAGTAATAGTGTTTGGGGATATGGATGGTGTTGGCCACACTTACTTTTGTTTGTCTAGCAATATTGATAAAATTCATGAACTCCCCAGCAGCAATGGCGCAGCCATACCGCGGCAGTTCCTCACCACATTTGCTGCTGCCCCTCGGGGTCCATCCCGGTGGATGGCTCATC
TCCCTCACAGTCATGTGTTGCCACAGAGCATTTTCCTGAGGACAGTACCCTAGGAATTCCGGGGTGTCCCCTGTGCTGTTCCCTTTCAGCTGCACCTATGGATAAAAGGTCACTGTCAGGGCCCAAACTCTTTACTGTTCCCCAAAGTACTTCTGTTATGGACTTCAGTGATAATCTGAGAAAGGTAGAAGGATTCACCCCGAGAA
AGGGCACTGAACACCAAAGGATTTTATTAGTGTCAGTCTTCTTTACTCTACTGCCCACAACCCATGTCCGCAGAAAGCAAATGCTACATTTTCACTTATAGATAAATAGGGCTATCAGGAAAAAAACTTTCTAATTCAATTTTCTATaggttttgtggcttggttgaggtcccagtccctccactggaagtcttttctggttacag
CTCAGTTAATTCTTTTTCCTAAAAGGGATTTCAAAGCAATACCTAGGTTTATAATCCTATAACTAGTTCTACTATCTTTAAAGAAAGTGAGGTCAAAATAGATAAATTTTAACATATATGTTTTGCATAACTTCATCACGAAAATAAAAACGGTAAACATACTTACAATATAGAAGCAAAGTGACCAAATGCCACTATTTTTTCTC
ACAAAACAGTTTCTTCGTGCTCCTTCAGTTGTCAGGATTTAAATGCCATAGAGAGTGATGAAGTGGGTGGCTTGGGATTGTCGTTCCTCAGCAGAGACATGATAAATCACAACTAGGAGAGGTGGCTGTCAGTTTTCTGCAACCAAATGTTTACGTACAAGAGCTAACTTTGAAATGGCAGGGACACTTTGGTGTTTCCTGAGAGC
AGCAAGCAATCTCTAAATCTTAAATTTTTCTCTGAAAGCATTTTTTTTTTGATTCAGAGAATTTTTTTTGAAGTCCTCTTATGGAAAACAGGAATCCCAAGATAAAACAAAAATGGGTCAATATGACTTTGACAGTTGACACCGTTTCAAATGATGTCTCTCAAAAAGGATACTATGGAATAGAACAGCACAGAGAATGCTCGTCA
TTTAGTTAAGGAAATCAAAGGAAATTCATCTTTAAAAACTATTTTCCTCTAACTATATCCATTACTGACTTTACTTTTTAATGTTCTTTTTATGCCCCAAGATAAAGACAGATTTATTCCTTttgttgctgttgttattgttgtttttgttTGtttatttttacactccagacttcccctccaggtccactccccaactgttccac
GTTGATTTATTCAGTCATGGAGTTCAACGCAATGGCATTTATCTTGCAGTTAGTGAGCTAAAGAGGACATTGTGTCACCATGATGCTGTAAACATGAAGGGATAAAGACACCTCAAACCTTTGCCTAAAAGAGCTCCTGGTTATGGCTCATAGCATCTAACAGTACAAAAGCGGCAGCAAAGAAAATAGTTTAAGATTTTCAGACC
TAACAATAGTTTAGTTCACCCATGCCATTATATAAACTATTGTTAAATGAAGGAAATTAAGCACAGTGGGAAAACTGCGGTCTTATCTGATATATGTGGAGATAAAGGGTTGAATTCATAAACAAAGCAGAGTAGGATGGGAGCCGAAATAGCAGACAGAGACTTAGGGGATTTTCAGCAAAATTCCACAGAATTTCAGTAAAAAG
GGTAAAATGAAATTGACAGCCCACGCACTCATCGAAGAGGCTGCCTATTTCACATGAACAAAATTCAGATTTTCAAGTCGAGCTGGTACGTTGCAAGGGAGATAAAAGAGCCGGTCCTCCCTGAGTGCCTGTGCTCATTGTCTATCCTGAAAATGGGCAAACTCTTGGAATGTGCATGGAAGGACATGTTTTTAAATCTCACTATG
TACGTTTATCTGAGAGTTATTACTATAACACAACGAATGATTTCCTATGTAAACCTACAGATTTCCTCTACTGACCTTACAGAAGCTACACAGAACTATAGATAAATACTCTTCCACTACAGCTTGTCTCATGCAAGTACAAAATAGGTATATACAGAAGTCACCCGATTGGTAGCAACTTGGTTTCTCAGACTGAAAACCAAGTG
AACACATACTTGCCCATTTTCCTTTCCTTCATTAATACTATCTGACAGGTTGTAGTCTTAAAATCCTTATATTCTTAACTCTATAAGTCTTTAAAATGTTGATAAAGGGATAtagagtgctagcttggtagagaaagtgcttggcatgcaagcatgaagacaagttcaattcccggaatctacaaaaaacaaaaaacaaaaaacaa
AAAAAATCCCATTTAAGCGATCAACTAAGTTGGTTGTTTTTTTTCTAACAAAAACAGAAACCTCTATGGAGGTTCTTAATCTATGGGTCATGACCCCTTTGATAAAACCCCATCTCCAAAATtatttacattatgattcacaacagtaagagcaatgaaaattatgaggtagcagtgaaaataattttatggttgagggtaaccag
gtcctcagagaacacaaacggtacacactgttcaaatgtctgagcatggggctccagttctctctcaaaccatcataGGAACTTATTCCATTCCCTCCTAGATAAAAATTTTAATCATGGAAATAATCCCAAATTGTATAATGGCCTTGGATAATTCACCCAAACTAAAAATGTCCAAAATATATTTCCAAGGTTGTGGATAAGAT
ACATACACTGTGGTGAGAGTGAACTCTTACATGTTGAATCTGCTTCTGAGATCGGAGTCCAAATATAAAAGCATGTTCCCTGAGCCAGAGCAAACCTATGGATAAAATATGACTATGAAAGGGAGGAAAGATTTTATAGACTTCCAGTGACTGGGTCCAGTCGACAGGTCGACCAATCTTACAGTAGTGCCTTTGACGGACCATGT
TGCAATCGCAAAGGTGGAGTCATTAAATGAATCAACGCGTCCCAAGTCCACATCAGACAGTGACGAAAACTCATAAACGTCATGCAATTCAAAAAATAAAGATAAACAAAGTAGTATAAATGCTGTGTACAGGAGTTCCTACAAAGCCAGGTGAAAGAAACGAAGATAACTGTAATTTCTAATGAGTCAAACATTTTACCATATAG
agagcactactatgtaaaatacatacttaactctCAAAGCAAAGGGgagagagagagagagagagagagagagagagagagagagagagaTCAATTCAAAGATAAAGCCATTAGCTCTGTCATCACGGCGTATGTGTCCATTAACTTTGTCCCTTTGATCCACCACTATCTTCATCTGAGAGGGCAGAATAGTTTGGAATGGCTTT
TGTCAATCTGTCCCATAACATAAATAAGCTCAGGAAAACATCCCTCTTGCTTGCTTTTCCTTCCTTCTCTGGTTCCGAGCTGCTTGATAGCTCGTGTGCAGATAAAACTGAAGGCTTTGCTTCAGTGTGAGCGAATATTATTGACTCTGTGCCAGTCAACAAAACCCTGTTTACTGCAAACTCTAAATGACGCCATTGTCCTGAAG
CACGCTTCAACGAATGTGAAATGGATTTTCATTCACCTCTGTTGGTAATACCTGGTTGTTTGTACCTTGCTTCTCAAAAGGAGTCAAAGAACGAGGAAGTGATAAAAACAGAAGCTTTCCAGCTCACAGAACGGGATTTCTACCTTTGGCAAATACATCAGGCTCTCCAGTACCCAGATGGGGACACTGCACATTCTGACAGGTAC
CGGTACACGTACATACATATCTCATGAACGGATGAGACAGCCTCACACTGGCTTTCAAAGTCCAAAAATTAAAGCTCATGTAGGCAGGAAAAGGGGTAAAGATAAAAAGTAACACCCTCTTGCTCTTAAAGGGTGGTAAAATCCTATTGAAAACATagccaagcagtgtggtgcatgtctttgctcccagcacttccgagaaagag
GACACTTCCTTGCTTTCTTCTCCTGTCATAAAAACAGCTTAAAATCCAAGTCCATCCTACGATTGAAATAAAACTATTTCTACTGTGTCAAGAGTCACAGGATAAAAAAATCTCACCACCTGCAACGATCCACTTACCGCTCCAAAGAAGCCGGCTCGTGCCAAGGCCTCCTTCCGTGCCAGCTGCAGCAACTGGTCCACTCGGCT
caacccTTGCTTGCCTTTTAACCTCGCCCCATGAACATTATGACCACACTCGCACGTTACTCAGGCCAGCAGGGCTGGCTGGAGTGAGCTGAGCATCAGAGATAAACAGACGTCTGTGGAGCAAAGGCCACCTTGCAGGGGCACAGAGGTGAGGTCTACACCCCTTTAACTTTACACTTGGTTCCCAAAGGTGCTCCTCACCCTGA
gctccttctccagcactgcgtctaactgtaggctgccatgcttctgagctaaccctctgaactgtaagccagccctaattaaatggtatctctttacaTGGATAAAACATTAAGACTTTTATTTATTggactggagaaatggctcagtggttaagagcaccgaccgctcttccagaggtcctgcgttcaattcccagcaaccacat
ACTCTGGTGTTGTATTTCTGTGAACGGAAGTTGGTTGTTAGGAAGATAGAGCTGACGGCAAACTGCAAACACAGTTCGATCACTGCAAATAGGATAATTAGATAAATTTAGTCTCGGAGGCTGAAAATAGGCTTCCGGGAAGCTAAACAAATCAGGAAAAGGTTCTAATTGGGAGGCTTAATGGTTCTTTTTTTTGAAAACAGATA
acaatgagaggtactgtattaaagggtcacagcattaggaagattgagaaccaatgAGTTAGATGCACAGGAGCGAGGGAGGCCCCTGCATAGATTTACTGATAAAATCCTTTTCTGATACAGGTATGCCGACTAAACAGATCTCATTTGTGGGAGAAAAAAAAAAGGCATTCAAATGAGGGAGCTGTTAATGGCTTCTAAAGAAG
TGTTTACCTTGGGAGAATGCCCCAACCAACTAGGAAGTTATTGTGACTATAATAAGATGCTATGAGATTTCGAAATCTTTCTTAAAATATAACAAAATTTGATAAACTGTTACTTCTGCTAGATTCCACTTTAACTGGCCTGCTTGCTACGCTGCACTTCCAAGCACAACCCACATTACCTCTTGTAATAAGTACAAGTTGTGTGG
AGACGGCAGCAGCACCAGTAGAGCAATGGCTGGCATGCCAGTGAAGGGCAGCTGAAGAGAATTCCAGTCAATGACACGCATGGGAAGTGGAGGGAGAGATGATAAAGACTGTGAAGAGCTACAGATGAGAAACTCTAGGCTCCCGTTGTTGGAAGAACCGCAAAGCTTTAAGGACCAAAGTTCTGAGACCCTAGGCTTAAGACCTG
CCCCAAGAGCAAGTAGTGCCCGCGCAGCTCAGTGCTGCTGGTCAATGAGAGCTATAACACTTTCAAATGACCAAGGCAGTTGTTGATTAGAGCCTAGAGTGATAAACCCCTAACATAGCACCTAGTAGCCACAGTCTCTGGCTTCTAAAGTCTGGAGTAGGCTCCCCAGCTCTCAAGGCTCAGAGCCTGCTAGTTCAGTCCCCTAT
aggtctcctatgcttAGTAAGCTTGTCCGTTTTCTTTTGTATGTTCTTTCTCTCCTCCCCAACTCCTTCCCTCCCTTCCACTACTACAAGGTTGCTTCAAGATAAAGCAGACACAGAGGACAACTCTTACTCCCTAGCCACCTACCTTGTCCTGTAACACTAACTCAGATCAGTACAGCCGACTTATGCACAAAATAAACGCTTTT
gATGATAACCTATCACCTTATCCTAGAAGAAAAGCTGGGACTCAAGGTTGGCCTTGCTTATGTCCTGACCACCCTTTAGAGTTGTCATGAATACTGCTGGGATAAAGGGAGAAGAGAAGGTCTCACCAGGACAGAATGGAACAGAAAATTTCCTCAGGAGACCCCTCTGTATCACACAACACCTCCAATTTCATGTTCCATAGAGA
ACATTATCATATTGCACATTAACTTAAACATTGATTCCCCTCCCCCCCAAACACATACATCTTTAATAATGAAATAGGTTTTGAATTCCATCCTGGTTTTGATAAAATAAAGAGCATGTTCCAAGGTTATTAAATACATGTGGGGTGGTATAGTAGACAACCTCAACATTGCTTTCAATTCTTATTAAAATCAGCATTCCCATAGA
AAAATCAACAAATGTTAAAGGCTTCCTGAACATCACTTTCTAAGGCAAGGATGCTGGGGTGAGTTTGCAAACGCCGTGTTTTCTCAGTGTGCATATTGCTGATAAAAGTGAGGGTGTTTGCAACCCAGACTTTTCACAGAACAATTTTTTCATTATAAGGCACGATGAAGCAATTAGGAAAAACCTTAACTAGAAACATGAGCTCT
TTCTTGCTAATGAATGTATTTCACCACAACAGGACATTATTAATCTCTGTTGATATAGAGATGTGCTTAAACAATGGAAGTCAGGGTAAAAATACTTTGTGATAAATTATAAGGCCACTTAATTATAGACCAAGAGCTTATTTAATTCAATTTACTCATGAATACACTTCCTCCATTTATGTCTAATAAACCCTGATTATTTCATT
ATAGTATTTTTAAGTCACCTGACCAAACTGTTCATTTTGAACTATCCTAAAATGTTTTAAGGAGTCAAAGAGCAGCCCTTCTAATTTAAATTGAAGCAATGATAAATGAAAGCCCTCAAATCAAGCTAAAAAAAAATGACAAGTTGATGTTGACTCGTTCTGAGTCTTCACATTCACAAAAGTGAACAACCCTTGGACTTCTCTAA
CCAGTAGTTTATGCTAACTCAGTCTCTGTATGGCTAACAGTGACCTGCAAACTGAGGCTCAGAGCAAGCAACCTGCCTCTCCCAAGTCAAGGACGGTTGGGATAAAGACAAAGTAATTCAGCAGCCCATTCATTTCTCCACTCTTCTGTATTAACAAGTCTCTTCCTTCGAACCTTACTGGAAGGAAAAAGAACCACCTAAATTCT
AATAGATCTACTAATTCCTATTGTCTTAGTTTACAATTTTCTATAAAGAATGAACCCACTGAAGTAAGTGTTTAATTACCGGCCACAGGCAGTCCACTATGATAAAAATACACTGAAAAATAACTGTTTTCTCTTGGCAATTACATTTTCAGTTTTTCTGATTTAAGTATAGATAACCAACCTTAAATGATCGACCTGTACTGTTC
ACGAAAGTGAAACAATCTGGCTACCTCTTTTTGCCCATCTTTGAGAAGTTCTTGTCTGCTGTTCCGTTAAGGCCCTCTTCAAACTCCATCACGACCTGGGGATAAACCACAGTTCATCAGCCAAACACATGGCCGCGGGGACCAGAGCCTAGGCAGAGCTCACTGCCCCAAGGAGCCCAGTGGTGATGAGGGGCCCCGCCCTGATG
AATATCGACTTAAATGTTAATTATAATTATTGTGTGACACGATACAAAAAAGAAGGGAGGAATGTGGACATAAGGCGGAAGGAGGGCTTTTTAGAGAGGAGATAAATAAAAGAAAGAAACTTTTGTATACTTTGGGAATTTAGGAAAGCTTTCAGCCTTGGGAAAAGCACAGGAAAATGGATGTATATTTCGTTGACGTCTTCACA
TGAATTATATCGCATAGACCTCCATGTAGAAAAGACTAAGCTATTATCAAAATTGTTTTTGTTTCAGTCTATCTTATGCTAAATTTTTTAAATGCCAAAAGATAAAAATTTGTTGAGATACTAGCCACATAAATATCACAATGAAGCAAAGTATATGATCATGTCATTGTGATAGAAAGAAAACCTTgggctggagagatggctca
GTTAATGAGCCTTGCCTCCACTAGATCCTCAACTCGTCTCGATGTGAGGATCTGGAAGTTCAGTTAGGTCTTTACTAATTTGTCTATTCACAGACTTGGAGATAAATCATCTCTGCTTACCTGAAGGAAGAAAGTAAAGAAGGAGAGGACTCCTAGGCCCAAGAAGACCAGCGAGAACATGTTACACTTCTGTTGCTTTACTGTGT
CAAGACGTTAAAGTGTGTGTGTGTGTTCTGAGCAACAGATAAGACATTAAAgtgtgtgtgtgcgtatgtgtgtgtgtgtgcatatgtgtgtgtCTGGATAGATAAAATCTCCGAGTTTAGAATAATTAAACAACTACACCACATGTATCAAGAGTTTTCACGAAGTTGAATTAAAACCAGGTTGAGGTTTTGAGATCAAAGACAGG
ATTTGGGAAGCACGGGAAACTCTTGCCCAGAAAGAAAAAGCAGCCATGGAAGTGGAAGTTCCCTCCAAGTCAACCAGGACTAGTCAGCCATAGCCCAAAAGATAAAAGAAGATAAAAAGCTCCCCAGGACGTAGATATGGAAGATCTTGGAGATAAAAGCTAAAGTTCCCACCTCTTCTACCAGAAGTTTCTCAGCAGCACCTAGA
CACGGGAAACTCTTGCCCAGAAAGAAAAAGCAGCCATGGAAGTGGAAGTTCCCTCCAAGTCAACCAGGACTAGTCAGCCATAGCCCAAAAGATAAAAGAAGATAAAAAGCTCCCCAGGACGTAGATATGGAAGATCTTGGAGATAAAAGCTAAAGTTCCCACCTCTTCTACCAGAAGTTTCTCAGCAGCACCTAGAAGGATTTTGA
GTGGAAGTTCCCTCCAAGTCAACCAGGACTAGTCAGCCATAGCCCAAAAGATAAAAGAAGATAAAAAGCTCCCCAGGACGTAGATATGGAAGATCTTGGAGATAAAAGCTAAAGTTCCCACCTCTTCTACCAGAAGTTTCTCAGCAGCACCTAGAAGGATTTTGAGGACTTTGGAAAGAATATTACCATGTGAGATTCTCCCAGAC
gataataatcccccgaggcctagttccttgtggctctggattctgtcaagttacaattaacattacccattataATTACATACATTTTAAAGCAGTAAGTGATAAAGAGGTTATATGAAACTGAATTATAAAACTTTCTAACACTCCACTCTGAGTAATTTGAAATTTTCAGTAACTATTTTGTGTTAGGTTCTTCAAAAAAACAA
gtggattctggggaatctaactcaaatcttcattattgcaagttaagtccctttattggctgagcttactccccagtccTATGTCATGATTTTTAATCAAGATAAAAATGATACTTTCAAACTTATTGATAGTACTTCTATTAGGTAATAGGATGATTAAACAAGATGGCACAGGAGAAAACAATGTCAAAACAAAAGAGATACAA
GGAAGTGTTCTTTATCCTTTCATCCCGGGCGAATGGCCCAGGGGTCATGTTTTCTTGCTGCCATGTAGCTGTGTGCCCTTCTTATCTTTCTCCAAAGGAAGATAAAAAGTTGAAATTTATTTCAACCGTGTCAGGGTCAGTTGCCAGGAGTGCAGCCGGAGTGCAGTGCCCGTTACTGTGGTTTTTCCCCTACCGATGTAAAAGGC
TTGAATTATTCTAGAAAAACAAAACAAAACAACAACAGCAAAACCTCATAACTGAAAAGAACAAGGCTATGATACTTGGTCCAAAGGCAAATTCATTCATGATAAATACATTTAATTGTTTTAAGCTGATTTTTTAAAATGtaattgtaataaaaatgcatgtagaatgagtgtaccatcttgacggttttaaatatacagtttaa
CTTCTTTTTTTATTCTATTGACGATGTACTGATACAGCTTCATTTTGGTTTTATTTTTACAAACTAGATCCTTATTGAAGAACAAAGCCTTCGGGCTTGGGATAAACCATGGGAGTATTTCTAGATTAAATTTAATTACTATGAAGACAAGCATGACCATCTGCTCCTTACCACAATGGTGCTGGTGTGACCCTTTTTGAGGTGAC
TATTCAGCAAAGTGTCAATTCTAGTTTCTCTGGTCGGTTCAAAAAAACTCAAGCATAGGAAGTAGGTATTTCAAAGAGGAGAGTGGGCAAGAGAGAAAAAGATAAAACCCAGACAGAAGCTTATAAAAGTTATCACATCCAAGAAGTACTGTGTGCTATCTGAAGTGTTTCAAAATATTTGTTTCTGTGATCACAGAGGATAGACA
CAAATTAGCCGAAGCGATGCTTCAGTTTAAGATTCAGATAGGCATATTTTTCAGTTGGCTAATCAGGCCCCTTGCAGCTTGAGAACCAACTACAGAAGCTGATAAATTCTGTCCCTCTAGATGACAACTCCATGACACATGTCAGTTTGTTCCGGGTGGCCTAGCATGAACTCAGAGACTCTAATAGCCTCATAAACTATTTGAAG
GGTTAAGAGTCTTCAGGGACAGTTTCTTGTCCTTGCTGCTGCAGCTGCCACATCTCAGCATACACGCCACCTCGGGATAGCAGGGCTTCGTGCCTGGGATGATAAAGGGTAAGTCCCTCTCATCGGTTGCAACCCAATCTCAAAGAGGACAGAGGGGGGTGAACAAGGGGACACCCTCGGGAGCCTCCACCCTGTTCAGATCCTTT
ACAGCTTTGGTGGTTTGAAAAAAACTTTTCCCTTTTCACCTATGGAGTGGCTATTTTGATTTCTTTGCTGCACCCATTTCCCTCAGCAATGATGTCACAGGATAAAATTAAAATAAATCCCAGCGTTCAGAggggtttgggaagtagcttggtgctaggctcatgtttaacattcacagggtactgggttctatctcaggacatgg
accacacttggTATACCTGGTTCCTTCCTCCATCTTGGTCTTCTTCATTAACATGTAGGGTATAAGACTGGGGGCGAAGTCCAGGGGCCCAGAGCCCCAGGATAAATAGCCCTCCAGAGGTCATATAACGCAGGACCCATAGGCCAAATTGAACCTACAATGAAATAGAGAACGGGTGTGAACCACGGCCCAAACCTTATTGTATT
TTTGCCCACTGTTAATTCCTCTTATAGTACATTTGTTGACTTAAAATTATATTCATTTTATTCTTTCATATTTTTGTTTTATTTTGAATGGAAGAAGGGAGATAAATGTGTATAATCTTCCATGTTCAATCAGATGTCTTTATAGATATGTCATCTTTATAGAAATGTCATAAACAAATATTGATAGAGTGGCTGAGGTGACAGAC
AATATGAGAAGAAACAATTTTGATTCTCAAATGATTCTCACCAGAAACATGTTTATCATGTTATTTTATATTACGAATATTTCAATATGCAAGAACCTTAGATAAAAAAAATTACAAGAGCAAAGAATCAACAAAGCAAAAGACAAATCCAATATCTGAAACTGGAAAATGACGTAAGGACATGAAACCATGAATATCTAAATGTA
TCAAATAAACTTAAAGTTCTATACGCAGAACTATTTTATAATATTTCATATCTGAAAAATTGACAAATGCTAACTGAAAAAGAAAAGTATAACGAAATGTGATAAAATGAAAATGAACTAAAcaggtatggtagtccactcttgtagtcccagcactcagaactggatggaggagagcagaagctagatgctaacctgcactcaaa
TGACATGATCTGTTCTCCGAGAGACCTTACACTGGTTTTATGAATCTGACAAGTGTTCTACCATTTAGGCAGAGCCTCTGTTTCCTTTATAAAATTTCAAGATAAAACCACACTCCCTTTAAGACTTCTCTACTTCTTGTATTCCCAGGCTTTACTATAAACTTCCTTTCctgacataccctgccctccaggacagggctaggctg
CAGTAAACATTTTAAAATTATTACGATGACTCACACACTGTATGCCTCACAGTGAAGAGGACACACAATAGCAAATAAGGCATAAAACCTAAGTTTGGTAGATAAACTACTTTGTAATTATAAATTAATATGTTGAAAGCTATTCAAAACTACTTTTAATTTTCTGAACATTCATAATGTGAGTATTGTGTTGGGgtgtgtgtgag
ATAGCATTTTCATTTAAGTATAAAACTTGGCAAAATGGAAAGCCTGTAGAGAATATTATTGCTTTCATTGAAAGTGTTATTTAAAATACTATGGACTTCAGATAAATACAAAGCATTTCTTTTTTTAAAATTATTGTTTTAAAAACAATAAAGTGAAACAGTTTTTTAAAGCGTTGATGTTCTCACTTTAAATCATCACAGCAGCA
TTATTATAAAAGTACAAATATTTTCCTTAAATTATTATTTCTGGTAATGTTTACTGGAATACATTTGCTGGAATTAAAATGATTTTTTCCAATTTATAAAGATAAAAATTTTTGGCACTGGAAGCTCTGCTATTTTAAGATTCCTATGCCATACTGCCATGttattattaatttacaaattatgttttatattatagttatctata
cctcatcataatcaacaaaataaaaTGAATTTACTTAATTTCTAACACAAAAGTATAAAATTGGGGATACTAATTACTTGAAGAACAGATTCAAGGGAAAGATAAAATTATTGCAATATGATATGGGTTAAACAATGGGTCAGGATGTATCTCTCAGTTACtgctcctaccacgataacaaactaaacctctaaaatggcaagcaa
GTGATCAAGCTGATATGTCTAGAATGTTCCCTTTTGGCCTAATTAAATTTAACTAGAAAATACATATATTGAGGAAGAAATAGGACTTTTGGATTACATGGATAAATGAAATAAACATTTATTATTGGAAACACTGGCTACATTGTCAATGAGTAGCAAAGTTGGAAGACAAGGCAATAAGTCTGTCATGAGGTGATAAAACGATT
TACATGGATAAATGAAATAAACATTTATTATTGGAAACACTGGCTACATTGTCAATGAGTAGCAAAGTTGGAAGACAAGGCAATAAGTCTGTCATGAGGTGATAAAACGATTTTGTCTCCTAAcagagtccctcctggactaagtagtgagatgccttaaaaaaaaagcaagctgagcaagccaggggaagcaatccagtaagcag
aacgcaaggccctgggttcggtccccagctccgaaaaaaaaaaaGTTACATGAAGTTTTTACTTTATTCATTAATCTGTTTGAAGCAACATTAGCATCTGGATAAATTGCTAATGTAAGCCATCCTGTCATAGGTAGgactcctagtttcctgtttgatatataaagaacatagaaattacaatgataaaagttagactgaataac
AAATTTGGCTATAACAATGTTTATGCTTGGACTGTTTTAATAGAAACAAAATTAAAAAATACTCCAAACACATTAACAATGGTAGCTCAAGAGAATAACTGATAAATGTTTATACTCTTTTATATGTTTATATTTCTTGTAATCCATACTACATTCATATTGACTTCAAAAAGGAAAAAAGTTATACAATCTAAAGTAAATATGTA
AAATGTCACCACTTCATTTAACCAAATGGGTTCTGAAGTTGTGTAATCATGCATTATGAGTCCATTAAGCTGTAAAGGACATGACTTCAGTTAGAGTTTAGATAAACTATAAAGTTTGAAAAACGACTTTTTTAAAAATAGAGACCAAGTCAAAGAAGTGTTTTAGGGCCTGAGACAGTTATAAAGAATTCTAAACCAACTTATTT
ccactgagccatttctccagccccAGAGATTCCTAAACGTTAATAGAAGGAAATGGACTAACTTACAAAATCAAACTGTATTTAAAATAAACTACTTAGAGATAAAACTTTTGGTTAGGAAGGACTCAAACTTTTGGAATAGTCTCTGTTCTGTAAAATCTGGCATATAGGCTGAATGTCATCTCCCTAAAGAACTAATTTAGTAT
AAGGACTCAAACTTTTGGAATAGTCTCTGTTCTGTAAAATCTGGCATATAGGCTGAATGTCATCTCCCTAAAGAACTAATTTAGTATTATTTTAGGGACAGATAAACCATTCAGGGAAGAAAACTGTCTTTTAACCCAAGCTAATGGCATCTTCAATTAAAGGAATAATTAAAAAGGATACTACAGTACTGTAGAGATAACAGTGA
TTCAGGGAAGAAAACTGTCTTTTAACCCAAGCTAATGGCATCTTCAATTAAAGGAATAATTAAAAAGGATACTACAGTACTGTAGAGATAACAGTGACTTGATAAAAGCTAGGTCAAAAGAAAAGCAAGTTCAGTTGATGTCTTGCACAAAGCCCCAGAGAGCAAGCAGAGAAGTCCTCCTACATTATTATAACTGTAATGTGTTT
ATAAAACAAACAATTCATTCATCTATTTTAAAAAGCAATATTTTCAAGTATTGAACTACCATTCCTTCCTTTTTCACAACTCTTTATGACTACCACATGAGATAAACAGATCACTTAAATATACTCTGAAATCAACTGTAATTGTTAATAGCAATATTCCTAAAGAACATACAAGTGGAAAATTAATTTTAAAAAGCAAGCTGTGA
TCGGGTCATAGTTAGAGCATGCTTAGCAATTATCTTTAAGAGTCCTCCCTGATATAAGGTCCTGAAACCTGACAAACACCACGCCAAAGAGTAACACAGGGATAAACAAATATCACCTACTTAGCTAAATTTGACAAACTCCATCATATTATACTGTGTTACTTCCAAAGACAGCTGTGAGGGCTAGTGACATATACAGAAATGGA
ggaaggaggagggaggagagacaaagaagagataagaagaaaggaagaaaaaaaggaggaagaaTGACCAGGTTGAGGCAAGCCCCAAGAAAAAAGAGCAGATAAAGAAATATGTAACAGTACTCTGGTGACATTTCACTGACCAGTGAAAGTATAGTCCAAATAAATCTTTCTATTTCAGACGCTTTACTTGTTTAACATATGCC
TCAGATAGTGAAACTAATATAACAACTGTCCCTAAAATAAATTCAAGGGATTGCGTCTAGCCTAGCATAGTAAGCAAAACACTTTGAAAATTAGCATACAGATAAATTTATTTATACAACGAATATTTAAATATAACAAACACTCAAGTTACTTTCTCTAAATAGCTTTTAAAATTAGTTTAACTGATTTATCTAACATCATATTA
ATTATTCTTTTGTTCAAAGCATACCTAAAATTAAAACCATTGTCAATGTTAACAGGGCTCGTTACATCTTTAATACATGCCTAAAAAGACAAAAAATGTGGATAAAGCTTAAACTATATTACTCATTAAAATATCCAAGTGGATTTATTTACATATTATATAATATCAAGTTTACTTGTTGTTTTTATTTGTTCTTATTAGTTTAT
CAAGCTTTACTCCATTTTCCTGTTTCTTGTAAGCTTCTAATTCAGGAAACTGGACACCAAAAGAAACAATAAGTCACATACTACTAAAGTTAACAGATGTGATAAACATACAGGAATACCAAAGAAATTCAATATGCAGAAAATAGCAACCTGTCTGTCCATTTTAGGAGACAAGTAAATTAAAAATATATACACTGGAGACCTGT
agagaagaagaaagagaaacacacacacacacacacacacacacacacagagggagagggagcgggagggggagagagagCACATTCAGTCACTATGGTAGATAAAGGTAACAGCTAAACTGTCATTTATATATGCTGGGAGAAGGAAAACTGGTTTTCTCCGATGAAGAAAGGCCCTGTGCTCAGGAGTAGTTAGCCAACATAAA
CTAATGCCAGTCAAGCCTGAGGAAGGTGGTAACCCTTATTCCATTATCTCCTCATAGCTAATTATATAAGGACATAGAACAAAATGGACTGTCTTTTTCTGATAAAAGTAATGTATCACCCAAACCAACTGAATCAGCTTCTCCAATAAAAAAACAGGGAACTTTTCCAAAATATATCACAAAATTGCCCTCAAAACAAACATACA
ACCATCAGCACTACAAAAAAAAAAAATCAAAAACAAAAAAGGCAAGTGTAAAAAGAAAATGTTAAAAATCAGAAAAAAGCATGGCAGAAAAAGGATTCCAGATAAAATGACACAACTGAACATAGGCAAaaaggacctagaacaatatccacaaaggagaaaaatgaaagaacacatcccaattccaacaggtaccacaaaactac
ggccaaagctctgaGGGCTGAAATAATCATTATTGATTCTACTACCTTTTTGTGGCACCACATGGGAAGCTATTCTATATTTTGTTCAGCCTTCAATCTAGATAAAGAATTAAAATGTAAAGAAAAAAATGGCACACTACTCCCTCAGAAATGTCATGCCAATACATCTCCAATAACAGTGTCTAAGATTTATTTCATTACACCAA
ACACACCAAGTTCCAAGAATACAAAAGGGCCTTTCTGAAAACCAGTTTTCCCAGGTAACAAGATTAAAACATTTACATAAAAGTCTTACAAGATGGAAGAGATAAAAGGATCTGAAGTCTTTATAAAAGTTTTACAGTGTATAACATAAGACTAATATTTATTGTTTCTTACAAAATGAAGGGCTTAGAAATATTGTTGTAAGTGA
ATTATAATTAAATTGATATTTATACAACTATGTGCAAACCATTATCTACAGTACTGGACAGTAAAGGTCTAAGAAGTGAGGAGCCTTTTTTCCCAATCCTGATAAATAAATAAGTAGACAGGAAGAAGTAAAAACTGAAAGCATTTTACAAAGAGCTGCTATTACTGTAAGTACAGGTTCTACCTAAGTGGCAGGATGCTGAGTGC
AATAAGGAAACGGAAGAATACTTCAGGAAAGCTTTCTTAAACATGTTAAAGAATACCTATGTTAATAAATATTCAGGGTTGTTAAAATACAATACTAGGAGATAAAACCCAGTAAGACTTCAAATAAATTAACATACGAATACAACCTATTTGAAAAGGCCAGTTCACTAGTTGAAAAGCCTAATTGTTTTGTATTATAAAAACAG
tataaaaatatataaCAATTAACGGTTGTAGCACAACTTATTCAACATCAGTAAAAATAACTGATAAGTTAAAAAAAAAACAGGCTTGAAAGGCAACTCAGATAAAACATCAGTACAGGAGAAACGAAATGTACACCCCTAGGATATACTTTCTCCACTCTAACATCTTTTTCCCCTCTGGAAATAGTAAAGAAAGTCTGATCAGA
TCAGAAAGGAGAACAGAAAGTTTAAGAGGTAGGGTTGATGTTTTTATTGTGTTTTCTTAAATACTGTGTTATACAATTAAAAACGCAAACTACACTAAAAGATAAAATACAGAAGATGTCATTTTATCTCTTATATACCTTATGTTAGAATATGAGAAAGTATACTTCtttttaaaactttattatatttctatttattatttGGG
CCTGAGGTCCTGGGGCAGCAGATCCCTTCTTAGTTTGAGTTAACAGTTGCCTGCTGCCAGAGCCAGCATCTGGAGAGGCTCCAGGATGCAGCGGGTGATGGATAAATGACAGGGACTCAGTGGTGTGCCCACATGCTCCCCTGGCCTTCAGTAAACAGGGTGAAGATAGCCCACCAGAGGGGGCCTAACTGATCCTGTGGTCTCTA
AAGGGAGCCATCCTCCATCACACAAGATTTTGAGGGGATGTAAAGTTTAAATCACGGTCCCCATGGTGCTGAGGGACAGGGTGGGCCAGTGAGCTAAAAAGATAAAATGTCTCCGATAAATCTTGGCCCATCTTGGCCCATCCCGGGGAGCACGTTAGCCTTGAGCAGCTGTGAACTCCAGGCTGACCCTTTCAGTCTAACCAGGT
CCATCACACAAGATTTTGAGGGGATGTAAAGTTTAAATCACGGTCCCCATGGTGCTGAGGGACAGGGTGGGCCAGTGAGCTAAAAAGATAAAATGTCTCCGATAAATCTTGGCCCATCTTGGCCCATCCCGGGGAGCACGTTAGCCTTGAGCAGCTGTGAACTCCAGGCTGACCCTTTCAGTCTAACCAGGTCCCTGCTTGGGTAG
GTAGTGTTGTCCGTTTCCTTGTTTAGATTAGTCCCCGATGCACGGTACTGTGGGACAGTTTAGATACTGATTTAATCAAGGAACGCTGGCACTTGTAAGGGATAAACGTCATGAATGTTGTATAACAAGAGTTAACCCGGGGTTGGGGCATCTCTGGCTGGAGCGAATGGGGTTCAAGGTTCAAGGTACACTGAGCTTGTGATAGG
TGCCTCTTACCTTTATTACCAGGATCCAGGAAAGTCAGCTAAAGGCAGCAAGGCTGCAAGGAGCAGAAGCACGGAACACATTGTTCGAGCAAAGTCAGGAGATAAAGTCAAATGGCAGCAAACTGCAGTATTCCAAAGGCAAAGCAAGCCAAAACGATATTCAAGTGCCCCCAGACACCTAAGAGTGGAAAACTGAAAACAGGCTG
gcagaaaagggaaaggaagaaagaacagaaacaagagagggaaggaagaggccagagagatggctcagtagttaagagcctgttcttccagagAAAGACTGATAAAAACTGTAGCCATGTGTCAGAATTCCCATGCTGTAATCACCAGACTCTATGCCTTTAAACTCCATTCTTTTTTttttttttttgttcttttttttcggagc
ATTTTgggacaagggacagagctcagtggtggatcactggcccacatgcaaaaggccctagttttgagagtaatcaccacaaaataaTACTAACAATAATGATAAAATAAATAAAATCAGTCCCTTGGCAAGAGAAAGACTTCAACATGAAGAAGAAACAAGGTGCTAATTCCAAAGTTGGACACTGAGCTCTTGAGACCACCCCC
ctccacaaagaggTGGCTGTTagccaggcatggtggaacatgcctgtaatcccagcatttggcaggaggatcagatggatGGAGAAGTGAGGGATGTGAAGATAAACTGAGAGGCCTAAGCACAGCACAATCCACAGCCTACAGTCAACTCCTAGCCGCAAAGCTCTTGACACAGGAATTGCTCTCAGTGGAGGGTATGCAATATG
CAGGATTTAAGTTAGCCCTGCGAAAGATCTTTACACCCTGAGTAGTTAGTGGGATCAAAAAGGAAGAGACTCCTTTCTCTGAACAGTCTGTACTAAGCTTGATAAAATACAGCAGGCAAGCTGCCATGTCAGGAACAACTGCTTAGGGGCACAAATGACAAATGTGGTTCCAAAAAAGGGGTTGCACTGGCCTTGTGTTTTGGATT
GTGCTATTAACAGTGACTGCACGCTGCCTAGAGACTCCCAAACAAGACCCCAACTCAGGGGTCAGTCAGAAGGATCGACTGGTCTAAGAAATAAACCTGGGATAAAATCCACAGGATGACTagctaggcctagtggcacagccctgaactcccagctatgtaggaggctgaatagcccaagtttgaccagcttgagcaacacagac
GAAATTACTCTCCAGAAGGAATCCAGGCCAAATAAGAGGCAAGCAGCTTACAGATCACCAAAGAGCGTGCAAAACAGTGGCTTAGAAAACAGCACCAAGTGATAAACATGTAGGCTCTGACGTCAGAATAAGAGGCAATGCATCTCTGTATGCCACACCTGTCTTCTATCACTGTAGGTGAATTATCACCCACCCTTGAAGCCAGG
TGTCAGTTCCCAGACCATGGCAAGAGATTTAACCATTATAAATGCTGAAGCTGCTTCAAATCAGGTTGGAATCGACTGAGAGACCAACTCAGAGCAGAGGGATAAAGGTGAGACAAACCTTGCAGGCATTCAGAGATAAGACGCCACCTTATGCTGCTGATGCAAACAGGAAAAAAAAACAGATTAttcctcccttgttttttctt
gcagtatagacaggacatcctgtctcaaaaaaaaCAGGACAGGAAGAAAATTCATCTGCCTAGGCAATACATAGGAAAGTGTTTGCCCAGCTTTCTTAGGGATAAAATCTATAGTAACTCACTATACCACAACAGAGTTTACATAAATGTAAAGCTGCCACTATGCAGACTAGAGAGCTCTTGAGAAATAGTAAGTCTGCTGCTCA
GCTAAGGCCACACCATCCCTCCTGAAGTAGAGATCTCAACCTTGTTGGCCCATCAAGGCAAAAGACTAAGATGTTTGCTGGCTGGAGAGGGAAACTCTTAGATAAAGCTCATAGACTTGCTTCTATGCCAGGATGAAGGTCAATGCTGGAGATGGGGCTGGAAGGGAGATGACAAGGTCCCTGACCCTATGAAGATGCCTCCCTGG
GGGTGGTCTGGGTCCCCGTGCTTAGGAGGGAAGGTCTGAGCCTTGGGTTTATTTAAAACCTGTGGGATGTCAGGTAACTTTCTTAGAGGTGACTAAATGAGATAAACCAAGAAAGTTACCTACAACAGGGCCCCGAGCAGACTAAAACATAAACCATGCTACCCCAAGAATTGGGCCTGGTACTTTTTACATCAGAGATGATGAAC
TATAAATACCAAGTACCAAATCAGCAAAGCTAAAGGAATGTTCCAAACAGGGAGCCAGCACACATCTACAGAGAGCCAAACAGCAAGGTCAGGCTTCAGGGATAAAGGAAATACAGTCTCAGTGGCAACTCAGAGGGAGGAAGAAAGCTAGACCAGCAGGAAGCAGCAGTTCACAGAATGTCCTTGGAACTGGCAGAGGTGGCAGA
CCGTGTCTTCGTTGTCACCACCCCTCCCTCCTGAGCCTCCACTGTTCCTGACTTACAGCCTGTTCTTCCCTGTATATGTCCTTTCAGCTCCAACCCTTCAGATAAACTGATTCTCTGCCCTCAAGTCTGCTCTAAGCTTGCTCTTCCTCCTCTTCTTCCAGCTGCCAAGGTCTCCGCTCTCTAAAACCCTTCTGGGTTTCGCACAG
AAAAGGGACATCATGACATGTTTCAGCAGCAATCCTGGGATCTCTCTGAGTATCCCAAAAATGTCACCATGAGGACACCAGCTAACCTCCAAGGTTCTCAGATAAAGAGTCAGCTTCTTACCCTttctctttcttcatgacagggcctcactatggagcccaggctggctttgaactccggattttcctgccttagccccccaggt
ggcttattggaattggagatttactgcaacaGCCCTGCTCAGTTTCAGTGCACAATTAGCAGTGCCATGATATTGACACTTTATCAGAGGGAAAGCCTGTGATAAAGGCTTGGGACAAGCTCACCAGGAAGCTTCTCATGTTTAAGACAAGAGTGCTCACATTTCTGCCAGTGGCCATCATAATATGCCCTTAAGTGACCCAGATG
GTGCTGGGAAGTAACAAGTTTTCAAGTCCATCTGCTTTTACACCTGGCATTGATTCCAGCCACATATCTCCAGATTTCTTTGGAACACACCTTCCCTCCAGATAAACCCTCAAGGATTAACCTCAAGGGAGCCTTTTCTCCATTCCTTCCTCCTACCAAGAATACTGCCATCTAGAGGCAGGTCAGCTCTCTCCTCAGCTGGGAGC
TTCAGAAAAGACTAGCTATATACTTCTTGAAAAATAATCAGCCTTTATATTGCAGGTTAAAAATAATGTAATTTTGACTCATGCACAAGGATACATATTAGATAAAAGGGAACTCTAGGCAAACAATGGTCTATATCACAGTTCTGTAACCTGGAATATTATATATCTTGTGGAAAAGATTAGTAAGATTCTATGTATCTATGTGG
TAGACCACACATACTGACAAACCCAAAAGACTAGGATGCTTACCCTATACCCCTGTTCTACATATAAACTGAGCACAGTAAGCAATGAAACACTCAAGATGATAAAGGTTTGTTttctttttttaaagatttattcatttattatatataagtacactgtagctgtcttcagacacaccagaagaggacatcagatcccattacag
ATAGTGCAGCACCTGGCATATCCTTAAAGTCGCCAAAGCTTCTCTCTTTGCAGAGTTTTAAATGTCCGAACAGAACTGCCATGAATTGGAGACAAACATAGATAAACGTTGTAGCTAGAAGAAAAAAGGTGACTTGTGCATAAGATATAAGAACACTACTTCCATCCACCAAGCCCTGCTATCCCTAGGCTAAAAGCCGATGCAGA
ACCTGTGGCAAACGAATGAGTCAGAAAACCTGTGGGTAAATTAGAAAATGGATTGAACAATCTAGGCAGGCTTCCTGCAAGAAAAGGCCTTGGGATCCAGGATAAAGTAGGGCAGGGATTTTACCTCTAGCTTGTTGGAGGCAATGGGCATGTCTGAGCCCTGTGTCAGCCATGTGTTGTCTTCTCTTTTCTCCTCAGGACTAACA
GCCAGGTACTAAAAGCATCAGAGACAAATCAGCTTTTAACTATGATTCTTAGCCAATCCCCATGTCTCCTCTAGGACCATGGTCGCCATTGGCCTACCCAGATAAATATGAAACTTGCCTTGGCAGAAGGACCTTTGATTCTGATCAAGGGACATCTTTCATCCCTTTTTCATACGTCACATCCTAAGGCAAGGTGGTTCATCTAC
GCTTCCACCCACAGCATGTGGGTGTGGGTTGAAGCCTCTGAGGGGAAGGGGGATGGATGTGAAGCATGAGAGCTTTTGACAAGAGAACAGAACATTAAAAGATAAAAGAGggggttggggatttagctcagcggtagagcgcttgcctaggaagcgcaaggccctgggttcccctgggttcggccctgagtttggtccccagctct
CTCGAGCAGAAGGCAGGCAATCAGGCAGTCCTGACACGGTTTAGTCCACATGGGCACTATCTGGGTACGTCTTTGCTAGTGTCCTCAAATGATCTAATGAGATAAAAATCAAGCTTCTGATTAATAAATCTTTGATAAGTGTTAGGTCATTATCTTTAAGCTCTGGAAAACAGTGATTTCTTAGTCAGGCTTGTCTGAGGtaagtt
AGTCTGTGGCATCAGTCTCCCTGAGGAGTCCTGGGTGCTGGAGGATGACACCTTGGTCCTGATAGGTGTGAGAACTGTCGCTCCAGTGTCGCTCGTAGGCGATAAACCATAGCACACGCCTGGCCCGTCTTGGATACTCACTAGCCCGTGGTGATCTTAGGCAAGCAGGTGCTTTCCCAGGGTCTCCAGCAGTCACACCTTCCCAA
GACCCACACTGTCCCCACAGATGCCACAGCGTTTGCTAACCTAAAAAAATAAAAAAGAATCAGTTGTTCGATATGACGATCCACAAATAAGGCCAGAAGAGATAAACAAACCTGTAGGTATGCAAATGTCACCTCAGAAAGAGGAGCTCAGATGATAATGCCTGGCACTGTGATGCCACAGGTCAGGATTCTTCCTCTGATGACTC
TTAGGAGAGGCAAGTACAGCTTCTTAGCAGCTCGCGGCCGCTTGGGTTTTAATAATAATGCACTTGGCGAGGACACATCATTCCTGTGTCCTTTGGGGATGATAAATGACTTCCTTCACTGTTCTCAATGACACCGTGATGTTTTCTGCAAGTCTCACTTCGCAGATGAGAAAAATGAGTGTGTGGGCCACTATTTAGGCTAAGGT
TAGCACCATGATGACTTTTGTAGACACCGAAATTAGACTGAATTCTGCACGTCTCGAGGTTCACCCTGGATTTGCCCTACAGCTTCATGATCATTGTGCTGATAAACTAGCCCAGGCCCATAAGGCCCAGGGCAAGCTGTCTCTTGCTTTCCCCTCTACATTATCCATCCTTTATTGGGCTCCAGGTCTACATGACTTTCCTTTTT
TTTGTACTTTGTTTCCCATTGTAAAATAAAGGAAGCTGATGAATGCAAGAGGAGGGGGGCAATCAATAAGACGATGTAGGACGATTTTATAGATCACCAGGATAAATGTGTCATTTTCTGTGTTTTATAGATAATGAAACTCCCAGAGAAATTACAGGCAGAAGTCACAGAAAACGGGGAAAACTTCTCAGTAGGAGAACGCCAGC
ctgggtcctcaggaagagcagtcagtgctcttaacctctgagtcctctctcagtcccCAAAAAGGCAAGTTATATAGTTAAAATAAAAAGCTAAAAACTTGATAAAATGCTAATCGTGGCTATTTTCAGGTAGGTTAATCTTATCTTCTGTATGCTATTCGTAACTTTCCCTTATTATTATAAAGTGTACATCATATTCAAAGTTA
GGAGAAAAGCAATTGAAGCAACGGCTCTCTGTTCTGCCCTCAGTCCTCCAGAAGGAGGACTTTACCTAGGTGGGTGATGAAAAATTATCTGTTGGGGAGTGATAAACCTCTGCTTGGCCAGTTGCTAAGTCCTCTGCTGATGCAGGAACCAGTGCCACTTAATCTGTCTGAAGTGTCTATTCAGCATAAACAGGTGCGCATGcaca
ttgacattgacctctggcctccacaaatacacacacacTTATGCACACAGACATGTATGTGCAATACACTCCCACCTCACCCCCACACATCCCACAAATAGATAAATAAAATAAAATACAGCCAATCAGAAAGGGCACCAGGGCTGCCAGTTTATGAACACACATATCATCCTCATGTTATCCCTAGGAAGTAGATGCTAAGAGTC
TGTTGTTCTGCTGGCCATGTTCCTCCACATCATTGGTCCAGGCACTGAGCCACACATTGGCTCCGATAGCAACCGCATTTTGGCCAGCATACAGGAGGCAGATAAACAGCGTGGTGCAGAGCCCCACAGACTTGGCATAATCCCAGTACACGCTCAGCTTCACCTGTAAGGAGTAGCCATGCTGCGGTTTTCACCAGCTCCGAGGA
GCTCAGACACTGCCCCAGGGCTTTGTGCTGACAGAGGCTTTCTGCTAGTCTACTAGCCGAAGTAGTTCCAGGTCTTAGTAATTACTTAACAACTCTTGTTGATAAATAGATGGTTTTGCCAAGTACTTGTTGGATCCAACATGATTTAACCATAAAATATCTGGGTCTGAGCTCGAGTGTCCTTTTCACACATGGGAAAACAGACC
CTGGTGCATAGTTTCGGAGGAAGTTGGCAAAGGAGCCATCGTGCTGCAGGAGTTCGGAGTAGTGACCCATCTCAGTAATCTGTCCGTCAGCAAGCACAATGATAAAGTCCGTCTGGGGCAGGAAGCTGATGCCATGGGTTACCAGCACCCGAGTCTGTAGAGGAGGCATCAGGCTCTGAGTTACAGCATCCTTGGGCATACCCCAA
TCGCTATTACATGTTGCTCGACAAATATTTGCTAAAAATAGATACTTAATTGGAAAGCATTGTGTGTAATCTAAAGGGAAGGAACAGGAAACAGGTAGGGGATAAACAGGTGAGGGCAGGGGAACAACCTTGTTGTAATCAATGCAGCTCTCTGAAGGAAGGGAATGCTTATGGGTAAAGGAAAGGAAGGAGGAACATACCAGGAA
GTTTCACTGCAGGTTGTCTCTGCTGATCTGAGGCCTCCCCTCTCTGCCCCAGGCCCCAGCCTTTGCAAAGCTGCTAATCAACTTACTACTGCCTTCCCAGGATAAAGCTAGCTGGTTAATTTTCTGGAAGCCTCTTTTTCCCCCAGAAGCACTCTCTTGGGCTCATCTGTGTCCGCAGCTCTGGACCTTTAATCCAAGCAGTGCTT
AGCCCATGGTGGTAGCATACCCCACAGCCCACCGGAGGCCTCCCCGCACAGCATCCCGGGGGCCCACACTAACCATGGTGATCCCCACCAACAAGGGTGTGATAAAGAAGACAGGAGCAGGGGATGAGCCGTGAACCAGGCCATGGAAGGAGTAGAACAGGTCCACCCATGAGATACACCACAGCAGAACACCGAGGGCCTGCGGA
CAGTCCAGGGTTCTTTATGTGTACTCCCTTCACCCCACTGAGGTCCGTCTAACCGTCTCAAAACAAACAGTGAGTCTCTGGGGCAGCAAATCAAAGTACAGATAAATCCCTACCTCCTCTGCCCTTGGCTCTTGCATCTCCAGTTCTTTGATGTGTTTGTTTTGTttttgtttttccagacagggtttctctgtgtaactttggct
CAGTCCAGGGTTCTTTATGTGTACTCCCTTCACCCCACTGAGGTCCGTCTAACCGTCTCAAAACAAACAGTGAGTCTCTGGGGCAGCAAATCAAAGTACAGATAAATCCCTACCTCCTCTGCCCTTGGCTCTTGCATCTCCAGTTCTTTGATGTGTTTGTTTTGTttttgtttttccagacagggtttctctgtgtaactttggct
TCCCTCTGGATCATCAACCTTTTTTGCCTAGTCACCGTGATCATCACCATGCTGTAGTCACACCTGCCAAGTCCAAGTGAGCAGGGAAAGGAGGTGCACTGATAAACCATTGTATCACATCTGGATCTTAAAGGAGAGTGGTCGCCCCAGCCTAGCTGATGAGGGCGCCCCTCATGGTTTGAGCTAGAACCAGTTAGTGACCTAAA
GTGAAGTTTGCCTGTGAAGCTGAGATTGTATCCTCAGTTGCTTTGCCTGGTAGAGGAGCAGGTGCTGAGGTGATACACACTTCTGACACTTAAGCTCACTGATAAAAGGATTCGATGAGAGCCACAGAAAGTTACgtgtgtgtgtgtgtgtgtgtgtgtgtgtgcgcgcgtgCGCGCGCGCGCGCGGGCGCTCGGGCATGCACAGT
GGAGATCCACTTTAGCTCTGATCACTTTGATTCACAGATACGTTTTTATCACGCCATTAAACCGATAAGCAAAATCATTTCACTGACTCAAATACTCAGAGATAAATTAAAAAACGGGAGGTGGGGGTAGGTGTGTGTGTGGGGTGTCACACAAAGAGGCCAGGCGCCTGTACTGAAGTTTCCCATTTTCGCGCATAAAATGAACA
CTCTCAAATAGAAGATGACACCAAATAATAGGACGGCTCTTTGCCAGGCCTTTGAATTCCTGAATTCTGCCAATTCCAATAGCAGAGATACAGGCTCTCTGATAAACGTGTAATCAGAACATAAAGGACATGAAATGCTGTCAGGCTTCTCTGTTCCCCAATCGTCAGTTTTTAGCGGCTGTATCATATCTGGGTTCCCTGACAGA
TGGTCTTGGTTTTCCCGTCAGGGATGCTTTGCCGAGAACCATTTCAGGTGTATAAAAGCCCTGACTTGAATTTTTTCCTACCATGTTTATAACACATTCTGATAAAGGCATGATTGAGACTGGGCATCTTCttttaaatttaatttaacatttttttaaGTTGGGGgagacagggtttcaagggtctcaggctggccttgaattta
ACTTGGAACTGTACGCCTATTTTTTTTTTTTTTTGGTAGAGTAGTTAAAAGTACATTCTTTATAAATTTCAGGATGTAAGAAGTAATATTACATGACTAAGATAAATCTGAGATGGCTTCTTATCAAGCATGTGTGCCTTGCAGGGTGGCACTGTGCCCTCGGGCATGAGAGGGACAGGTCCCACCCGTCCTCGACAGTGAATGCA
AGAAGTCCCTTGAATGCTGATGATTAAATTGGAAGCTCAGCAGCAGTCTTGGCCTTAAATTTAAGTTTCTGTCCCACGTTTCACTTAAGTGATACCTCACGATAAATGATAAAACTTTATCATTTATTTCAATGATTTATATTGAGTAAGGGTTATGACCCAACCGGTTCTGTAAGCCCAAAGGATGACACTGATTCCTACACGCA
CCTTGAATGCTGATGATTAAATTGGAAGCTCAGCAGCAGTCTTGGCCTTAAATTTAAGTTTCTGTCCCACGTTTCACTTAAGTGATACCTCACGATAAATGATAAAACTTTATCATTTATTTCAATGATTTATATTGAGTAAGGGTTATGACCCAACCGGTTCTGTAAGCCCAAAGGATGACACTGATTCCTACACGCAGAGACCC
ccataaagtataagacgaaaggaaacaaaccatcattctaaggtgcatctggtcctggtgcttcccagagcatcagagagcaaactaggaAAGGCCCTAAGATAAATCACACAAGGGACCTCTTCCTCTACacgtgggtgctgggaactgaggttagagctctcggcaagagtagtgtgtgacaaagactacacagcacaaaagct
AGTATGAGACAATATTGTAATGCATTGCCCGGCTTGGGACATTCCATTGGGGGTGTAATTCATCTTAAGACAGTCCTGCAAATACATTTAAAAAACAGTAGATAAAGAAGCACACCTGAGGTGGATGCATAGTAGGACTCAGTGCACACGTAAGCACTCAAGGCACTGTTCCAAACAGAAAAATTAACCCGGGCTTAGCTTACTGG
ACCCGACAACCTAATTTATTAGCCTCAGTGTTTTTCCTCTGATGGTGCAGGCTCTGGTAAGAGTAAAATCAGGAAAACAAACGCACGTGTTCGACACGGCGATAAAACCAGAAGCCTGGTGTCAGGTTCGTTCTTCATCACCCAGTTGGCATGGTAAGCCTTTGCGTCATGTTCAGTAGTAGGCTGTTGGCTGGCGCTAACACAGC
GAACGTAACTGACTATAAGCTAGGCCTCCATTGTGCTAAGAACTCAACCTGCCCAACCTCAGATGCTTAAGCCAAACAGGGACCAAGACCAAATGGACAAGATAAAGTTCAACACTTACTCTCATCTTTTGGGGCCCCCAAAAGGAAACATCCCTCCCCCAAAATATCCACACATCAGGGGTTAGGCTGTGTCTGCTGTGTCTTCC
TGAGAGAGTTAAAAGTTCGTCTCAGGCTTGAGAGATTTATGAAATTATCCCGAAAATGTTCACATATATAATGTGCAAGTCAGAGAGGACGGACCTAACAGATAAATGCTATACTCAGGACTAGGACTGTAAGGTGGGGACAGCTGCTCCCTTTCTTGGGGCAGATGTATTATGTAGTGTAAGTGGCTAAGCCACCTTACGCCTTG
GTTAGCCGCGACGCAAAAATAACAGTTTTAATATTTTACATAAGAATCGCTTTTATGTCCTTTAATGGCACGGAGGACTTTCAAAGGCTGAAGACTTTCAGATAAACATTACCATATTCTCTACTTCGGCGCTCTGTCTCACAGACCACTGGAACATCCCCATGAGCGTGAGGGAGTAGGACAAGGCCAAGCCAACCTGCCCAGCA
TGGACAAAATGCTAACATCAATCTCGGTTCTCATCCCCTGGCTACCAGAGCAGGAATCTTCAAAATGTCATCTGTATAGACCTCGGCTCACTCTAACAAAGATAAAAAAAAGAACCTACACAGACCATCTCACTGGGCTGCGCTACGTGACCCTATCCGCCCTGACACGTAGTAGGAGCTTTAACACGCTTTATTAGAACCACGCC
GTACAGACCTGAATGCAAGTCCTGGTGTGCATCAAACAGCTCCTGACACCTCTCTTCAGCCTTATAGGCACGGATGGTCCAGAGTCCCTGGAGGGAGGATGATAAATGGGAGAATACCGGGCTCCGTGCTGTGTGAACATGGAAGGGGAACAGAAAGCTCAGTGAGGCTAGACTCGTGGACTCCCCTATTTCCTGTGCTCCACAGT
AGTTGTGTACCAGCCAGTGGCCACTGCAATGTTTGCTTTTACAAACAAACAAACAAGAACAACCCCCTCCCCCCAAACAAAACAAAACAAAAGACATTGAGATAAACTCTCACTAAATCCAACTGTGGTTCCAGAAGCAGCTATGGAGTCCAATCTGAAAAGGAAACTCTGGGGCTCTAACAATTTACTGAAGCACAGTCCCTCAC
ggccatcctgcgttgtttatacagaccctgcctctaaaagcaaaGAGCTAGAGCAAAATATAAAGAGGTTCCTTTAGATTACTACACTTTAATAACACAGGATAAAACCATTTTCTTCATAGGAACACTTTCAGTTACGAGGACCGGTTTGGGTTTCTGGTATTTATCGCGACAGCTGTTTTCAGTTCTGGAGTTGTTCCTAGGCA
CCAAGATTTTCCTCCGACTTAGCGAGGGAAAAATGGCGACGAAGCCGTTTACTGATGTATGTGTAAAAAGGGTTCTTTTATCTATTTTGGGAACATGTGAGATAAAAGAAACTGATCTCTGAGTGGAAAGAGAACATGACACGTTATCCTGCTGAGTGACAAAGGATTCCTGGAGGGGTGTTAAAAGTTTGAAGAGCACTTGGGCT
GGTAAGGGTACAGCAATAGACCTCTATTCTTTGGACACACACACCTCTCGGCAATGTTAGCTTATACAGTTCTGTGCTCTTGTAGAATACCACCAGGCTTGATAAAATACAAGATCATTCAGGgtttttttttttttttttgttttgttttttgttgttgttGTTCTTTAGGTCCTAACTGACTTCTTGCTAAACTACAGCCATTA
TCTCCCACTTAGTAGGGCCTTTCCTGTCTACTGGACGCTCACGTAGAGGAGGTTTCCAAGGAGGTCTGCAGGTTATGACCACACTGCTCATGTTAGAGGAGATAAAGACCAGTCACCTTTGCTCAAGGGGCCGCAATGCTTCATCCTGGGATGGGGGTCCACCTGCCCAGCCTTCTGGGGATTTCTTATGTCACAGTGAAGAGAAG
TGTCTTGCTTCCTTGAATGTAGGTTGTACCTCAAGGACTTGGCTCTGCATAACTGAGTGGTGCATGTTTCTTGAGCTACTGCCACGTCCATTTATGTTATGATAAATGTTATGTTATGATAACATAACATTTATGTTATGTTAGTGATGTGAAGAAAGGAAACCTTTTAGCTAAGTAATAGAATCGAGCCTGAAATGAGCCCCCGT
GAAGCCCTAAGGCCTACCACCTTCAGAAGTCAACCAGTCGGGCAAATGTGGCTACCCCCCAAGTGCAAGAGAAAGTCTGACTGGAGTGCCAAGGCTAAGAGATAAAACACTACCAGGGACTGGATGGATAAGGCACCTAAAAATTATCTATCACCCAGGTTTATCTATTGATTCAGACACAGATTCCACGAAGGAACAACACCTAA
GAAGTTTTATTATTTGTGAAGGCAGGAGGAGCTGGGGGAGAGAGAACACCAAGCAGCGTTTGTGTTTTTGAGGGGGGAAATGCCCCCATCCTTTCCTCACGATAAAGCCCTCGTGATGTCAAAGGCCTCGAGGGAGGGAGGCCCCGTAGGAAGTGGAGCGTCTTCACGGAGCAGCAGATTTTTAAGACTCCACTCAGAGTCACCTC
CCAGCCTTAGCATCTCTATAGCCCATGCCCAATGGGGAGTGTTCAGAAAAGACACACACATTTATATGGTTCTGGTTTGCCTCTACCTCAAGGAAGGCTGGATAAAATGCAACAAATGGAATAATTTGTCTTGCTCTCCTTCTGCGTTCCTTCTTTGCGGTTTCAAGATATGAAACCGCCCAGTGTCCTGTTCGATTGCTCTGCCT
CTTTAGTCATAGCACATTATCACCACTCTGTTCCATTGTTCGCCATTGTTCCTTATATCTCTCTCAGTACATAATTCGTGACTTAAACTTCATTTGCAAAGATAAAATAAGGAGTGACCAACCAGTCAGCAAAATGAGTAATGAGGTAATTTGTTCTTTTTGAGTAAAGGACAGGAGCTACACACTGAACTCTGCCCCAAAGCCTA
AGCCTGGACCTGCGTGGCAGATGCTGGGGGAGGGGGAGGTTGGGGGATAGAGTGCGTGTTTTGTTTTGTGTTTTCATCGTTAAGGCGGCAGGTGAAGGGAGATAAAGAAAGTGACAACATTTGGGCAAGTTTAAGTTGCCAAAGTAAATGAACAAAGTTGCTGCTCTGTGACAGGACACGGGGAAGGAGGCCAAATCTGTCCCACT
CTAGATACGAATTCGCTAGAAAGGGCAACTATCGTTTTGACAAGAACTATGGCAAACTGGATAGAAGCTGACAAAAAAAAAAATTTTATACCTCATGTGAGATAAAATGTCACAGGCTCAATGATGCCGATATTGAGTTCTTTTTCCCCCCAGTTCGCTCATTGCAAAAAGAGTAACATTTATGATAGAGCAGACAGAGACGAAAT
CAATGCTACGGTAGGTTATGCAGTTCTTAAAGATAGCTCTGGTTTTTTCCATACACGTCCAGGTGCCAAATAAATACGATGCACGTTTATAAAACACACAGATAAAACCTAAAGTGTTTTTTTTCTCACTGAATGGAAAATAAGTATGCGGGGGTGGGGCGGATAAAGCATAAACTGCGGGCTTTAAAAACGAATTGCACGTCCTA
GGTGCCAAATAAATACGATGCACGTTTATAAAACACACAGATAAAACCTAAAGTGTTTTTTTTCTCACTGAATGGAAAATAAGTATGCGGGGGTGGGGCGGATAAAGCATAAACTGCGGGCTTTAAAAACGAATTGCACGTCCTACTGAAAAAGCTCGGAGGGAATGTTTCTCCCTCCATACCCCAGCTGTTATTTACAGGTCCCC
TTGGGGGGAATAAGTGTGGTAAGAGTCTATAAACAAAAGCCTTTATTTTACTTGCCTGATCTACACTACTCACTGATTTACAGAAGAGCATTTTAACAGTGATAAAACTACCATTTATCAAAACCCTGCCATGTCTACATTATACATGAATTAGCCATTGTCTCTCCAGTCAATCTATTGACTATTACCTAACTTAATAACACAGG
CACCTTCACACCAGTGCCTCCCACATTCACCTCCACCTCTCAAAGCTCTAACTACATTATTCTTTAGAGCAGCCCCAACCACAGAGTAGCTGCACGTGGGGATAAAGGTGAGTCAGGAGTCACCTGACGGGTTTCAGCTACATCTAGGAGAGTTTAAGTGATATGCTCTCTCTTCCAGACCCTGAGCAGGGACAGCAACATtgtgt
ATGATTCATTTAAGAATTCCAAGTGCAAAGACTTAACACCAGGTTCTTTGGAGTGCAATGTATTGACAGCCCAAGTGTGAGACTCCATCTGTAAATTCACGATAAATCACACTAAGGCCATGTGTTCAAGGTAGATATGAGGCATGCGTGATTTTCATGTTTATACCGGATCTCATCATCAAGGTCAAAAATCATCATCAAAAATC
CTATCCTGAGGCACAGAATACTGGGGTCCTCACTATGACCCCCCCAAAAAAACACAAATCAAAGACTCTGTTCAAATGCTACAAGATGATGTTAAAACAAGATAAAAGTCTAGGACAGTTTAGAATGCATGCAGTTAACCTATTGAATGTGCAGTTACCCTACAGAATATATGCAGTTAATCTATAGAAGTATGCATGTAACCTAT
ATAAGAAACTGAACACACGCAGAACTGGACACTGCGACtgttttgattttgttttgttttgtttAATAGTAAACACACGGAAGATGGTAGGAAATGATTTGATAAATATTTACTGGATGCTCGTCGTATGCAAACATCATGTTAAAACCAGAAGAAAGCCAAAAGCTGTTCCCAGGATGAACGTAGGCTACAAGTGTGGGCAGAGC
CTTCCTGGAAGAGAGAAAAACAGGTTTTTTTTCCACATAAAGTCAACACGGATGTCACACACATGAGGGCCCTGTTAAACAGCACACACACACACATCAAGATAAACTGCCTTGgggacaggagagatggctcagcctacaaagagtttccaggagagcatgaaacccttagttggatcataggatccacataaagaccaggtgta
CCTTTTGGGCAGGAAGGACTCTGCCCCTCAGAGAGACAGAGGGAGGCCCGGGACTGACCTTCATTAAGTATGCTAATAGAAAGCGTTTGTCCATCTTCATGATAAAATCTACTCAAAGTGACCTctagcactggggagactgaggcaggcagggcttgcagctcagtggctaccagcctagctcaaccacccaagttcccggcaag
GGCAGAGAAGGTCTCTACATAGGGAGGGCATTTCAGATACAGAGGTCACAGACGTCCAGAGCTACACCAGGTTATGAAGTACCTGCACCAGAATGAAAAAGATAAAAAACTCAAATGTTCAGAACAAACGGAAAAAAATATCTCCATTACTATCTAGAGTGAGTGGTACCCAGGCATCAAGTCAGGCTCCACGAGGTGATAACCCA
GAGGTCAGAATGGTTACGAAACACCAGGATTCGCCCAGACAGAGCGAAGGTTCTTCCTGACCGCCTCAGCCATTCAATGCTAGGAAGACCATGCATTGGTGATAAAGATCTGTCTACAGAGTTGGCCGGGTCCTTGGACTGAGCTCGGAATGGAAACAGATGCCTTGCAGCTGAGATACACAGAGATAGACAAAACCATTCTGGTA
TTCTGCAATGTGAGCATCATAGGAGAATGGCTGCCCCAGGCCAGTCTTGTCCCCTCTCATTCTGGAAAGGGACACTGGTTTGAGGAAATGGAAAACCATAGATAAAACCAATAGCCTGCCACTCTCTGTCATCTGAGAGTCTGGCACCTTAGGGTTTCTCTTCACCTTAGGTTTTGTTTTATCTGACTGTCCATGGCTAGCAAATC
TGAAAACTGAAACAGGACGGGGAATTCATTTCAGTCAGTGAAGCGATGTTACTATCGGAAATGTTTTAATATCATCCACTGTGACGTCGGCACGTATACAGATAAAAATAAAAATTCAGAGTCCATGCTCTACTGTCCCTTTCAAGGACGTCATATCTGCCCCCACTAGACCCTCAACGGTTGTGCCTGCTGCCTTCTGATGCAAC
GGCCCACTCCTCCTGCTCTACCATAAACGGCAGCAGAGCAAGACAGTTGTGAGGCCAACGGTTGCAGGTAACAGAAAGCAGGCAGTTTACAGGACTCCACGATAAAGGACTCTGGTGTTCGGCATCCCATGATGCACAGGGCAACACCGCCTCAGCAAAGAATCTTAACCATGTCTCTCAGAGGCTCACAGGCTGAGCCCTTGGTC
AAAGTATCGCTTACTATAAACACCACATGGTTTCTCTCTAACAACACCCTCAGGGTCCTCCCTACCAGCTTCAGAGAAAAAGCTTAGCCACAGACCGACAGATAAAATATCAGATCGAGCCACATGATGTCCCTCGCTTTGGGAAGGCCAAAATGTTTGAAGATTGGGCATTCCACATTGCCCCGTCTAAATATAGGACAGCATAG
GGGGAATGAGTCGTGGCCAGACGCTTGGGCTAATGTGTGTGCAGAACGACCGTGCTATAATTCTACAGGAGAAAGCTCAGTACACATTGAACTGTTCTTAGATAAAGAACACGATATGTGGGGACGGCTTCAAAATGGCACGGGCAGGACCCTGGATGACTTAGTCTCGGCGTGAGCTGTTACATTACGGGCGCGCATGGCTCAGA
TTGGGGGGAAGGTCTCAGGCTACTCAAACAGCTAACTACTTTGGGTATATACAGATAACCTCTTTGGGTATGATGCATTTGCAATGGTCAATTATTCAAAGATAAAATAGATTTACAACGTGCCCAAGCCATGTAATCTATTCTGCTCTGGGGACTTATGCACAACGCTCCCTGgccaggcaccgtgacacacacttttaatccca
TCAGCAACTCTAAATGCAAGCAACCTAGACTAAGACTAAAGTAAGCCTTTGCCATCGGCCACAAAGCACAAGACGGGACAATGGGACTCGACTACCGAGAGATAAAAGAGAGGAAGCATTGGCCTCTGAGTCCAGAGAGCTAACAATTTAGTTATTTTCTTGGTTAAGTCACAAAGATTCCAAAAAGACTCAGTCACCCGGGGCAG
CTCTGCCACACCTTGGAGGGCATTCCCTAAACCCGTTCCTTTCTAGTGTGGCAGCCACAAGCTGCTCAACCCTGATACTGACGCCCTGAATGGAAACAGAGATAAAGCAGGAGGTTATGTGAGGGCAAACCCCACAGACTGAGTGGCCAGCGAGCCGTTCCacatatctgctcaagctgctaatgatgcccctgaccgttcctctc
gcgctgggactaaaagcgtgccctatagcctggctGGCTGGACACAGTGTTTCACAAGTTAGACCGTTTATCTCTAATGTCAGGTATGGCAAAACTACTCGATAAACAATGGTAGGAAAATGTGCTGTGTTGAAGAAAGCCGGTGCCTATTTTACATCGACTGCAAACTCTAGCCATCCTTTGTCATTAACACAAGGGCTGACGAA
gccagactgcccaggtttggatcctgacagacgctcagtagtagcttttcaatcctagacaggtgagctaaaatacctcagcttGAGACGCTTCTTAAGGGATAAACGAGAGCTGATAGCCAATTTCTCCCCAACTGGGAAGTGGAAATGGGGCTCACCCAAGATGGCGATGTAAAATAATTACCCTTTAAAAAAAAagacagaat
ACTTGTCAGGAAATTGTCTGGTAGTTAGGTCTGGAAAAGCTTTAAGGGTACGTTGGAGCAGGGCTTCGAAGCATGCTGAGGAAGTCTCTCAGGCAACAGGGATAAAGGCGTAGAGGGACAGGCAAAGGACATGGCATGTGGACCTTGAGTAAGCTGCTCATTCATTGTGCCTTATGTACAGTCgggttaagtgagataatacatgt
TGTGACATGGGCAGTGCATGGACACAGCAGGGCTGTCCCTCTGGAAACTGTTGATGAAGAGTGTCAGACACGGAACAACAGCAGCCAGTTTTAATTTTCAGATAAAAAATCTTGTATATTCCTTAACTATAGGACTCTCCGTTttcttttttctttctttctttcttttttttttcagagctgaagactgaacccagggccttgcg
AGCTCAGGTAAGGTAATGTTTATTCACTGGGAATGCCTTCCCCAGTAAGACAGCTATGCTGATAGTCTCCAGTTTTCCTCCCAATGAACTTAGAATAAATGATAAACTCATGACTTAAAAGACACACCTGAATGTGTTTGGATTTTTCCTGAAAACCTGCTTTTCTTTCTCCCATACAAGCTCATTTGAAATGTCGTTGCTTTTTA
ACGCCATAGGCTTGTCTCCCTGGTCTTGATCCAGTGTCTCATCTTTGCACCTCTCTCACAACTCCTATCAGAGTTTGTTTCTAATGGAAGAGGTTCACATGATAAAGAACAAACCGGCCAGTCCTCACATCAAGATAGAGATGAAAAATGCCACCTTGGCATGGGACTCCTCCCACTCCAGTACACAGAGCTCGCCCAAGCTGACC
GTGTGACACCCTCTGTGGTTGTCCAGTGTTTAGACTATAAAGGAGTAGGACGGTAGTTTGTGTGAGTAAGAAGCTTTCAGTTAAGGGAACAAGAGAGCCAGATAAACGGGCACAGAGTAGAAGGGCCGTCTTTTGTGGATAGAGTTAGAAGAGGGTGGAAGAATGTCCCAGGAGAGATGATGCAGGCACCGTGTAGAAAAAGGCAT
TGTGTCATACATCCTGCAAGTGAAAGGCTGCATTCTGTCTAAGTATAACCACACATTGTTGCAGGAGCCGAGGTTAACAGTATGCATAAACAACACTTTCGATAAAAAGATAAGGATGGCCATTAACATTCCAGCCAACCTTTGGCCCAGGGAGGCTTTTAAGTTAGAGAtgaatgataaagaaaaaaagataaaaaggctaggaa
CTGTAACTTAGCCAGTTCCTCACAGTTTGGCTGTAGCCTAGCCAGTTAGCTTATGTCCATCCTCCTGCCGCCCCAAAGCTGGTTTCTATGACAACCCAGTGATAAATGGGTCTTGGGCAGAGCGTGGCGCTTCAGTCACATCCACAGCTTCCACCAAACTTTCTTGAGCACCATTCCCTTCTAAGGTCATGTATCTTTTCCTCTTT
GGAACCGTTTAGGAGGAGTAGGAAAAACTGACCCAGAAAGAGAGGGCGGAGAAGAAGGCCACTCACAGGAAAGTGACAGCAACCGGGTTCATTCTTCCTTGATAAAATGCTTCAATTAAAATCTCAGGCCTCAGAAATTTCATAAAGCTTTCAAGAAAATCTACTAAGCTCAATTTCCTGTTGGGGGGTCCCGAGAGTCTGAGACT
TCTCATCTCTGGCACCTTTCTACTCTTCTGAGTATTATACCATCCCCGGTATTTGCTGCTCACATGGACTTTCTGATTAGAATTCTGTCTTTCCCAGTAGGATAAATAAGAATTCTCATTTTTAGGGATGATTAAAGGTCCAAAATAGCTCAAAATGAATCCGAGAATGTGACCACTGACTACTTAGAAGATATTTGACATCAGTC
TATAAGTGGATTAAGGGAGAATTCTGTCCCCCAGGAGTTTATTTTAGTACTGTACTGTTGTGTGATTTTTTTGCTTTATTTTTTTTTAACGTATTGCAAAGATAAAAATAAGGCAAATGAATGAACTCCAACGAGCTGCGTTTTCGTGGATGTCCAGGCTTCTGTCTAGACCTACTAGCCACCAGTGTCACTCTACGGTCTGAGGT
GAGTTGGTGGGGTGTGAACATTTACTGTCAAAATATTCCTTTTTATAGCAAGCTCGGGCCAACGGTGGCAGCTGCCTTGCCTGTCCTGCTTGCCCTCTCCGATAAACTTTGCTACACCACAAGCATCTGAAGCACTCACTCTCTCCTCAGACTCTCTCTTTGGAAGCACCTGCCAGAATCAAGAACAAGGCTCCTCCCCATGACTG
atactctgcaaccacaagatggggcagcagcctcacaagcaaCAGCGTGAGGCAGCGAGCCTGGGCCTTTGGGTGTACAAAGATGTACAGGTAGGTGACAGATAAAAGTTTTTGTAGTCAGGTTGCTAAGGGCAGGGGACAGGGGCCTTCCCTAACCTTTGACCCACGAAGGAGATAAGGATTTGGTGAGGGGAGGGAGGAGTGAG
TAAACGAAAGTTAAAACTAAAACCTATTGCTTCCTCTACAATCCTGGGAAAACTCTCCAGAGGGGTCAAAAACCAGAGTTTAGAGACTGGAGCCAATAAGGATAAAGACGGACGGACAGGGAGGGCCAACGAAAGGACAGCTAGAGGAGGCAATCCCTCCTTTAAAAAGGCTCAGGAACTCTGGAAACCATTTCCCCCTCCTGAGC
ATGCCAATGCAGAGTGTTCGCCCTGCGTGCTTGGAGATTCTGGGCCATTCAAACCAAAAACCATTCATATTTACGTCGACTCCTATGGGCAGGGGATGAGGATAAAAATGCATTTTTAAAACATGCATAATTATTATCACTGCCAAGCAGTACTTTGTTTCTTATCAACTAACTGCGTCACTCAGGAAAGGTACTTAACTTTTATG
TACCATCTGCCGCCATGTTTGTCTCTGACCTACCCGACTATCCTGCAAAGTCTCTGGGGGCAAGAGTCCAGACTGTTTTCTCACCATCTAGTAAGATGTCGATAAAGGAGCTATAGGCTGAACCCCTGCGAATATTCAGAATATTCTGGAACCTTCCTGAATGAGGCAGTGGAATCTTCAATGGAAGCCAAAGAGGCTTCAGTCTT
ATATATAAGGTGGGACCTTGGATGGGCTAGAACGTCATAACTGCTGAGCGTGGGCCCGGTCTAAGAATGTATAGGTGAAGTATCACTCATAAGGAGAAGGGATAAAGCTAGGGTCAGAGAGCTGAGGTTCATTGAGTCTTTGTCCAAATGCCTCATTTGATTGATTCTTCAAGGTTctcttctgggaagccctccctggattctcc
GGTGTGACCAGGATGTGGAAGAGAGAGAGAGAGGCAAAGGCCACCGAGGGCGAGAAGTCCGACTCTTTGAAGAAGCTGACGTGGCCCACGAAGGTCTGTGGATAAAGCACAGAAGGGACAGGGTGACTCAGGGTCTCCTTCCAACCAAAGCCCAAGGCTCTGGAAAGGAAGTCTGAGAGCTGATTAGGACTGTGGGGGAGAACCTT
TTCATTAGTTGGTAACTGAGTGGTCGTGGAATGATCCCATCACCACGCCCCTCCCTCTGTTACCTGGCATTAAAAGCTGGCACAGTGGGCAGAGGGCCATGATAAAAGATGAACCGCCTACTTGATAGCTTCACCAGCTACCTTCCCTGAAGTCCTGCCAGGCACAACCCTTCGTTCTTACACGAGCTGTGCTCCAGTGGAGGCAA
TACAGTGACAGAGTCCCTCCTTCATAGCTAGATGATGAATCTTCAGCCCTCCTTCCCCCAGACACACACACACTCTAGGTCTAAAGATCACATTGCTGGGGATAAACAAACTTGTGCCCTATTAAAAATGGAAatccccaacctcaagcagtattacagagcaatagtgataaaaattgcatggtgttagtacagagaaaggcagg
tgtgtgtgtgtctgtgtgtgtgACAGATAAGGCCATTCATCTATATTCTTTTGGGCCCTAGATAATATAGCATTTCAGGGTTCAGAGCCATTGTTTGGCTGATAAAGAATTAAACTCTAGAAAGCTTAGTTTAGGTGGCCCATTGCTGAAGGACTGAAGCTAACTTGAACTTCCTCCTTATTGGATGGAGGCAAATGGAAACAAAT
acacacacacatatatatatatatacacaggaatgtacacatgcacatacacatacacatacacaggcacatacacatacatatacaAGAAAACTTAGAAGATAAATAAAGCAGCATATTTGCTAAAGAATTAGAAACATTCTGGAGCATGTAACTAGAATTTTACTGATCTCCGCAAGAGATGCCTTTTTTTTGTACAGAGTATC
ATCTGGACCTTGCCCTGGTCTATTTCCTCCTTTTTGTTTTTCGAAACCTTTCTCAAATTCTTTAAGATGCTCTCCCTGACTCCTTTCCTTGGCAGTTTTGGATAAACCATGTTGTTCTGCAGGGAGAAAGTGAAGGTTCTGGTGTGTGGAAGTCCTGCTGTCCATCACCAGCATCCTGGCCCTCCCCCAATACCCTCTATGTTTTC
AAGTGAAACTCATAGATTTAGGTAGAAATCCCACCATACATAAGGTTTTCAAAATTGCTCCTTAATGTTCTACTCTGTGACCCAATCCCATTATTCTTAAGATAAACTCAGGTTGGACAAATCTCAGATTGAAGTCAATACCCATCTCTAATGGAGTGGAAAGAGGATCCAATTGAAGAAAATGGCCGGGATGCCACTTTCATGAT
ggtggtttgtaactgcctgttctggccccCATGGCCACTGCGCTCGCATGCACCTGCCTACTTCACAGACACATAACGTATGTTATTTAAATATGTAACAGATAAAGATGATGTGATCGAATATAAAATGATAAAAACAATGAAGAGCATCACCCTTTACGCCACTGGCTGTTGACCCAGTCTTAGGCCTCCCCCCACTTCCTAAC
CATGGCCACTGCGCTCGCATGCACCTGCCTACTTCACAGACACATAACGTATGTTATTTAAATATGTAACAGATAAAGATGATGTGATCGAATATAAAATGATAAAAACAATGAAGAGCATCACCCTTTACGCCACTGGCTGTTGACCCAGTCTTAGGCCTCCCCCCACTTCCTAACACACCGAGCCACAGGTTCCACTGACATTC
AAGGGGTAGATCCTTAAAGGCCAGTTGCATGGTTTTTTATATCGGAGATGAAGCCCGACCACAGGGCATTGGTATTCATAGTCAGGCCATGCACCATAGAGATAAATAGTCAACCCCCCACCCCTCCACTTCTATACCAGATGAAAGCCCAGTTACTCACAGCGTCCAGCCAAAGGCAATGTGTGTTTACTTTCTCGGTACCTAAT
tcttatcagtaaaagtgaggaaatactttccatgctgtctcaTCAGAAGCATTCCTGAGAACTCAGCAAGGGTAAGAACAGCTTTGTGGGGTCTAAAAAGGATAAAAAGAATTGTTTTCTTTTTTCTTTCTGCTAACCTTCAGTCACCCCCCACGCTATTCCAGACACAACTGCTGACTTCAGCCAGAGTTCTCAATGCCATCTTG
caaagctgtaggtttagtcccaggactagaaaacacacaaaCTATGAAATCAAGCCCACTGGATCTACATTCCTGCGTCAGTAATTCTTATAGGACCTTGGATAAAGGAACAGCGTTCACATCAATAAAAGCCACCAATAGCAGTCATTAAAAATTAAGTATTCAGAGCATGGATTAAATGAACTAGCATGTGTACCATTCATAAA
TCAATAAAAGCCACCAATAGCAGTCATTAAAAATTAAGTATTCAGAGCATGGATTAAATGAACTAGCATGTGTACCATTCATAAAATAAGGGTGTGAAAAGATAAACTCTACGTTAACAGAACAAGGAGATGCTGATGGGACTGAAAGGAATTGTCAGCCTCTATGAGCATATTTACAAATAAAGATTAACAATGTCACAGGAGAA
ACAGGAGAAGGACACGTTTACCTTCTCTGCTGGATTCTAAATTTCCCATTCTTTATATATGCTGCTGTTTTGGCTCCTATCTCCTGTAGAAACTCAACCAGATAAAAATCACAACCAAGGCAAATCTACAAATTTTGTGACTACATGAAAACCATAAGAAGTGTCTTCAAGACATGGGTTCTATTCAAGTTGAGGAAAAATTGCTA
TTTTTTTAGTCATTACTGTGGTGAAGATGGCAGGCCTAAATGCTTTCAGCTGTTCGGGATAGCTACAGCGTGATGTCATCATAAAATAAGGGTGTGAAAAGATAAACTATACGTTAACGAAACAAGGAGATGTTGATGAGACTGAAAGAAATTGTCAGAAGCAATCTTCGTCTTCCAAAGTAATTCTAGTCAGCAGGACCAGTAGG
GAGTTAAGGGATGGGTGTCCATGATCATGGTACATTATGTAAAATTCTCTTAAGAACTAAGAAACATTCTTAAGGGAAAGACACAAAATAAAAATAAGCTGATAAATCCCTCCTCCCTTTTCTATTTCTCTGGCTTAAAGATTATATCAGATGCCAATACATTAGGCTTTCACCTGCAGTCACTTCAGAATACACGTGAACTGAAG
AAAGAAGGCTCAGATTCATTTACACTGCAAGTACGGCAAACAATGGTTCATTAATGACGAAAGGTAGCCTTGAGGGGACGTGCGTGCAAATCAGGTACACGATAAACAGGCACCGGAAATATTCGTATTCTCTCAATATTTTTTCGAAGACAAACCATATAGATAATTTTCTTCCTTTCTGTCTTCCTTGGGCAGGAATATGCCAC
CTGACCGCAGTGATCAACATCAACTGAGGGGTGGCTATATCCTAAGCTTTCCCCTGAGCAGGGGCAAACATGACCACTGCTTTCTGGTTTATCCAAGGCAGATAAATCGGATGCTAAACTTTTCTCAGCTTCCTCCTCTTGCCAGCAACAATGCAAGCCAGAGTTCTAGGTCAAACTTCGCAGCCAAGCCTTTCTTTCTCGTAATG
agcatggtctacagagtgagtttcaggacagctatggttacacagagaaaccctgtctcaaaggaaaacaaCAAAACAACCACCAAAAAAAAAAAAGGATGATAAACTCACCAGAGTACACTTAAAATACTGTCAGGGCTGTGACAGCAAAGAGACCCTCGATCTGCATTCGATCGCTTTCAGACCTCAGCCTAGAGAGTAGCATA
caagcaaaacgcccacacacataaaaAAGACTTAAAAAAATCTTTTAGAATAAAAAAAACCTCAAAAATTGTCTATACATTTAGCAATAAATTACTTCCTGATAAATAATTATGTCCCGCTTAAATACCGTGTAGAGGTGATTAAGGTTAAATTGTAACAGTCTAAAACTGTCGATTTACCTAGAAAAGCAAGTGATTCTAGAAGT
cacaacTGAAGACAGGTTTCAACCAGTCCCATTGGCTTAGGGTGATAGTCTATGTTTCATAAATTTCCAACTCTGATGCTGACGTTTCTCCTTGGGTGATGATAAATGTTGTTAAAACCATCAACTGCAAAATACACACTTCTTTATGTCACCCTGACATTAACCACCTCCTTAAGCAGCTCAGTTTCAGAGAATGACTCCACTGT
tggcctaaactcagtatgtagcagaggatagccctgaactcctgtctccagctcccaagtcctgggattacgagcatgtgtcaccatgcctgtccttttTGATAAAAATTTCATGTtttattttaattttatgtgtatgggtgtttgtgtgtgcacatctgtgtgccagttgcacgcctggtccctgcagaggccagaagaaggga
GCCTGTGGCTTGGGGAAGCTGGCCTGGGGCCCTAAAGTATGCAGGGCTTTATCAGACTGGCAAATGCCTTTCCCCCAGAGGGGTAAAGAGAGAAGCCTATGATAAATTCATGGAGGTATAATCCACCTTCCACCTCACTAGGATTTATTAACAAGACTGTACACTATGGAGTTGTGGAAGAGCCTTTTGTAATCTTTCTCAAATCA
TTATATGAGCTCCCACATACACATTTTAGGCAGAAGGTAATTTTTTCAATAAGGAATTATGAATTTTTATCTCATTAAATGTTCCAAGCAACAGAATTCAGATAAAATAATCCTTTGGTGGTGCCAACTATTAGAATATGTAAAAAAAATGTTCATTTTTGAGGGCATTTACAGGTTATATTTTCTTTGCTCTACTGAACTAATTT
actcaccctctgaaactgtatcccttcaataaattgttccttctatcagtttccttggtcatggtgtcttcacagaaatagaaaagcaactaatacaAGCGATAAATAAATTTTAAAAGCCGTGCCACTTACTCTCGTCGTGTTATTCTTCGGTTCATTCACACGCTGGACGATTCCGGAAATACAAAGAGGCCCGGCAAAGCCCA
tgtatccaggcatgaatttgtcaaagaataaGGCAAAGGTACCAATAGCTCACACGTTTTAACTTTTCTCAAGGATCTTGTGAATTGCTTTTCTAAGTATGATAAAAAAAAAACATATGTTCATTAATAATTACTTTAAAGAAACCTCACATTAATTACCAACAAACACTGGGTTTTGTGCTTCAAATTTAATTTGAATACTCTCC
GAACACATCTGACAACTCAGGGCCTCTTGGTCTCAAGTATGCAAATTTTACTTCACAAGAATTGTAGAAAAGATCTAACTCTAGTTAGAATATATGTGTGGATAAAGAATGGAAAAATATATGGATATATATGTATACATGGATATATAGAAGAATAaagatttgtctaaaacagagtatgcaaattttagttcacacgaactgta
gtgccaccatacAGGGTTCCACATGAATCTTTCAATAAATATGACCTAAGCACATGACCAATATTTTCCTATTACCTGAGTTTATTCTCCTATTATGTGAGATAAAAATAGACTATATTTGCATTTATAAGTAAAACTCATTTATTTGACTTCCTAATATAAACTTCTTTTGTACGAAGGACAAAATTCCATTAGAAATATGACTT
AAACGATAGCTCTTAGAGCTGTAGTCAGTTAACATCAAGAGAGACACATGCATATAAAGATATTTAGTATAAATATGCATTCTATATACCTGTTTTTAAAGATAAAGTGCTCATTAAACTGGGTCAAAGGACAGAACTCTCTGGATAAGGGAACAAGGATACATGAAAGCACCTGACAGAGCACAAGACACAGAGATCTAAAACTA
ATAGCACTATGGAGAACCTCGGTACCCAGCAAGACAGAAGCATGAGGTGCTGTGTGCACAGGGCCCGTCATGACTCACCAATGAACAGGATCGGAAAGGTGATAAACAGCAGGAAGACGTGAGGGACCAGGTTGAGTGCGTCCACAAAGCAGGGGTTTTGGAGAACACCATGGTAGATGTTGTAGGAGGAGATGTTGTTACCACAG
TAGTTCTCAATGCAGCCCATGTGCTATCAGAAGTCCTCAGAACAAGTCCATGAGGACGGTGATGTTTGGGGTATTTCACGGTGTACTGTGTTAAGCTTCAGATAAATTCATTCATTCGTCAACCAGTAGACAACTTGGGATCCACACCCACATGTGAGATTTATAATCCCTGCTTCCCACTCTGTCAGCTGACCACCCATTTTCCT
NNNNNNNNNNNNNNNNNNNNNNNNNNNNNNNNNNNNNNNNNNNNNGCTTGTGGACTGTAGCCCAAACATTTGTGTACAGTCCCTTACACATATTATAGTTGATAAACCCATTTTGATAAGTCACTGATAGAGTTTCAACTTGAGATCttttttaatatatatatatatataGTAAAAAGCCCAAGATTTGACCatatatttgatat
GTGTACATCAGTAGATATATTTTGACAAAGGTAGAAAATCAATCAGAAAATAGCAGCTAGCAATGAGATTTTTTAAGACTATTCCCTTGTTCAGTGAAAAGATAAAATGAAACGTTGTCATTTACTTGATTGTCTGTCTGTCTATCTGtttctgcagcgcaggagaccaaacccaaggcatcgaacatgctggccaatgctctacc
GAACCATTGTGTGGAAGAAACCAAGGCTGGGGTCATGAAGGGGCTCACCCAAACCACTTTTTATGTTCATCTCCAATTAAAATTGGGCTAAGGACAGGGGGATAAAGGGTACACACATATGGAGCAGTTTGTATGTGGTGTTCTTAGGTTGTTTTTTGTTAGGCTTCTTGGCACCAAGAACCATGTGATGCACATGTGGCAGCAAA
CCCCCACCACTGCATTTTAAAGTAAATATTAAAAGAATTTTGTAATCATACCCTAACCATAACCCACTCTATAATCTTTCACAGTACATTCTAGTGTTATGATAAATAGTTTTTAGTACGGATCAACCATCGGATTCTCTCATAGCTTTTCAAAATGACTAGAAGGTGATGTTCGTTTCCACATAACGCATTAAGGCTACCTTAGG
ATTAAGACATTACTAAGACAACTAACATTTCTCACTAAAATCCACAGCTGTACACAAAACAATATAGTGTATGACTTCGCTTACATGAGACAGTAAAGAAGATAAACCAATAAGAGCAGAAGTGGGTGTATGTAGAACATGAGTGAAAAGGGAACTGAGACCCTTTCTCCAGGTAATAGAAACATTCTCTATCTTGGTTGAGATGT
CCTTCTCTTTGGACTATGTGGTAGAGGTGGACGCTGTGCAGAATATGCTCTAGGTCTCGGTCTGTATAACCTTTCTCATGCATGTCATCCACCGAGTCAGGATAAATGACTTGATCCCGAAGACTTCCAAGAGACATGTACGGCCTATGAAACACCAAGCACATGTGAATCCTAGTGTAAAGGTTATGTTAACTTATCCAGAGTGA
GTTGAGCAGTAATTGCGCTAAAGAAGTGAAAGGAAAAAAGAATGATTTAAATGAATAGAAGGTGGAAATTTAAAATTATAAAGTTTCACTGGACAATATTGATAAAAAAGTCGACAACATTTTAAACTCTAAGCTATGGGGAGTGTACAGTCGAAGAGTTATAGCCAATTTCTGTGACTGTTTGGCCAGAAAGAAGGCGGAGCTAA
GTTAAATTATGTTAAGACAGTGCGAGGAAAAGAAAATCTCACACTTCGGATTTTCCCCACCCCGTTAAGTCATAACTTTAATTTTGAAGACCAACAAAGGGATAAATGTAATTTTCCTTAAAAAGCGTATATTTCCCAACCAATACTGAAGAAATGCAACTTTTTTATCCTATTCCAGGGAGATTAGAATTAAACTACACGTTCTG
AACTCAATTATAAAGATAATTCACACTAGTAAGTCATAGAAGAAACACGTGAAGTCAGCTTAATATCTACCTGTTTTTAATCGATTTAGAAAATCTGTCTGATAAAAATAGCTTTACAATCGAATATCAATATCTTTGGCCTAGTAGGCATAAGCTATATCTGATGTAACCAAGCCCCACAGTTTAGAATTACTCTGTTCCCCTAT
CCCTGGAGCTTGTGGAGAAGACACAATGTTTCTTTTCCTGTCTTAGTAGCACCGAGCGTGTAAGAATGAGTATTCTTAGACTCAGAGCTTGCAAAGTCAGGATAAATAAAGTCATTTTTATCACTGGAGATAATCCAGAATGGTTAAGTGACCGTCCGTATGGAATGTAGCATGTTTTGATGGGAGATGGGTAATGTTTTTTTCCT
ACTTGATTGCTGGAATTTATGAATGTGGGTTAAAAGGGTTTTGACCTTTCACTGGCAACCTCTGTCAAGAGAAAAAAAAAAAAAACCAACTGCTCAGAGGGATAAAGGTTGATACGGAATTATAGCTTCCATGTTACTTTGGCAGATTAATGCCTTCTGGGTTTTCTCCACGCTTTCAGCAACAAAATAAATATTTTCTCATAGTG
CTCTTTACAAACGGATTTTGTCTCAAATACTAGTACTAAGAATAACTTTTACAATAGAAATTTTAAATGTTTTCTTGGTAAATTTGAACACATAAAACCAGATAAAACTCAATCTCCACAGTTTCTACTTGGCAGCTTCCTTGTGGAGTATATTTACTATGTGTTTAGTGCTGTCCACAAAGAAGTACCTGCAGTTCACAATTCTC
TGCCAACCTAAGCCAAAGAAAGGGTTTACGTTTATATCAGTCATGGCAGGCCACAACACACACACATGTTAAGTTACTAGATACATGCTCAGTGGCTACAGATAAAAGTTAATGATAAAATATAGCCCCTACATTTGATTTATTATGAAGTAGTAAGATAAGAACAGCAAAAGGTTAAAATCAGGAAAAATCGCACAAGCAGTCTG
CAAAGAAAGGGTTTACGTTTATATCAGTCATGGCAGGCCACAACACACACACATGTTAAGTTACTAGATACATGCTCAGTGGCTACAGATAAAAGTTAATGATAAAATATAGCCCCTACATTTGATTTATTATGAAGTAGTAAGATAAGAACAGCAAAAGGTTAAAATCAGGAAAAATCGCACAAGCAGTCTGCAGCCAGTGCTCC
TCCGGGACACTTACCTTCCGACAGTGGCTGTAAATGTAGTCTTCCACATCCACACTAACTGCACTTGTGCACTCATCCAGAATGGCAAACTGGGGTTTATGATAAAACAATCTTGCCATCTAAAGCACAGAAGGAAACAGTCTGTGTGAACAGAGGTCGGCCTAAGATAAAACTAGCAAAAGGATAAGCTCACTTCAGTAAGTACA
TGTGCACTCATCCAGAATGGCAAACTGGGGTTTATGATAAAACAATCTTGCCATCTAAAGCACAGAAGGAAACAGTCTGTGTGAACAGAGGTCGGCCTAAGATAAAACTAGCAAAAGGATAAGCTCACTTCAGTAAGTACACTTTTGGAGTCTTACAGAGCTAAAACATGAAAGCTATTCCTAACTAAAAAGTGTCACCCCAGAGA
ACACAGTTTTCAGAATATCACATTTGTGTGAAGTGAAACATGTTCTAGCACttttattataatttaaaataaCACACACTATAATATTTGCTGAGTACAAGATAAAGCCCTGTCTGAATTAGTCGAATTCTGGACTCTGATAGCGACTTTAGTGAACATTTGGTCCCAGTTTCAGAGGGCACTGACCGCCATTCTTTGTTTTTCTC
AAAGCTCTCCAAGCCAATGAGGCTGCTAGCATGAGAATCATCAAAGCAGGCAAAGGCAGACTCCGCCCAAGCAGGTGAAGGGAGTGCGGTGAGTGCCCAGGATAAACACGACAACCTACAGAGGAGTGACTATGCCTGCACTGAGAGCCTATAAGGAGGAAGGATGCATCTCAGCCTGCAGAGAGCCCATCAGTTTAGCTACAACA
GAAAACCGGAAGAAAATGAAATTATGTAGGTGTTCCACCTGATAGGAAACAAACAAAGCACTTTTTTTCCTTGACAAATAAAAAACTGATTCTCCCTAAGGATAAAGCATAATTAACTCACACACATACACTGAAAAGCTATGGCTCCTGACTCTATTACACAGCACACAATGAGCACAATGATGAACAGTGCGCAGACACCAAAC
cagtggaaggaaagaactaactccacaaatctgtcctctgaccaccaaaagcactcagtagcaGACCCCTCCTCAATATTAAAAAACAAAAAAAGGTAATGATAAATGGGCACTTGTCACTAAGAGAATATCTGGCACAGGCCAAGCCAGTACCTAGCTAAGAGCAGACAACTGACTGGATCAAACTGGACTACAATCTACCTGGA
AAACTGTAAATAAGGCAGAAGAGGAAGATGCCTTATTACAGAGAAAGATTAGGCTCAGACAGACATTACAGACCGTGAGTTAAACTACAGACCTGAACCAGATAAAGAGAGAAAACAACAGAAAACTACAAGTAGTGACTTTGCCACACAGCCTTTGACAGTGCTGCAGGGCGGCCACCAGGAGGTCCAAATGCACCAACGCTGTT
CCTGTAGCTAATAAACGGCAGAACAAGCAAGAAGCTGTTCACGAGACCAACTAGAAAGCACAGTCTGTAGCCGCAGTCCAACACCCAGTGTCACACAACCGATAAATCCTGACAACCAAACACTGCAGAGTGTCACCACGGAGACAAGCACAAGCGACTTCTCTCCTTCCAAAGCAAGGAACAAACCCACTCTAAAGCCACAGAGC
TCAAGGATATAGAAATGAAAAATATTATTTTAAAAGATTTCAAAAGTGTGGGTACATTATCCAAAAAGTTACTGTAAATCATTTATTTTAAGAGATATGTGATAAAACGCAGCATTCTATAAAACAATTCCAATAATGTTCACTTTATCATTCGTAATATAGTAATAAATTCATTAACAGACAAAGGAGTTGCAACAATCTGAAAC
TCATGAACATGCAAAGTACATTCAGTATTATACTTTCTGAAGACTTACCTCTTTACAAAATGTTCTAGGGACCATAATTTTTAGGATCTGTGAGAGCCTTGATAAAAACACTTTGTCCACCACAGCTCGCTCTTTCTTTCCTTCTTTCTACATGTAGAGAGGGAAAAAAACCTTATTAAGATGATAGCTACATCAAATGCAGTGTT
TTAAACTTGTATGTAATAGCCTATATGATAAGGCTATATAAGAATCACGTTCAAAACTATACTAATAGTACAGATGTTAAAGCCAACAAACTGACACATGGATAAATACCATTTATCTGATAAAATGTCAACTTGTTACTACATAACCCCAAATTCCATACTAATTTATAGACTATCgtgtgtgtgtgtgtgtgtgtgtgtgtgtg
GCCTATATGATAAGGCTATATAAGAATCACGTTCAAAACTATACTAATAGTACAGATGTTAAAGCCAACAAACTGACACATGGATAAATACCATTTATCTGATAAAATGTCAACTTGTTACTACATAACCCCAAATTCCATACTAATTTATAGACTATCgtgtgtgtgtgtgtgtgtgtgtgtgtgtgtgtACACCTCTCCACTCA
ACTGGGGGACTGTGGAGACCCACATGGGCAAGACGCACCTCGGGGCTCACTCAGTACCACCGATAAGTTTAAGATAGTGGTAACGGCCACTCAATTCTATGATAAATATACAAATAACTATTGGACTTAAATGATGACTATTAAAATAAGGAGTGTAAATAAAGCTACTAtttaaaaactcaattggtgaatacagaattagagga
CATATGCAGATTCGAGTGAACGCTGAGCCTGCAGCTTTCTACAGGTGAGTCTAATGGAGAAAGTTCCCTTTCTCCCCATAGTTAGTGTTAGGAAAGGAAAGATAAAGTCTATTACCATCTTGGCCCTGTAGAACTTGTCACACTTAGCTGTGACCCTCTCCTTACCCTCCTCCCTGTCCTTAGGTACAGGGACTGCTTCTAAAGCT
TTGTCAGGCACTAGAGTTTACCCTCAGGAGGCTCCAAGATCTTGCCTCCCCAGACACACTTCTGAAGGTTGTCCCATGCGTTACACTGTATCTCAGTGGAGATAAAAGGGGAGGAGCCTTGCTTCTGTGGGTGGCTCCTAGGAATGCTAATGATGGGACTGAGTCCTGCCCTCTCTCATTACCCACCATAGCCAGAGATGTTCTTG
cacctttgtgtgggttccagagatcaggctcaggttgccagagtggtgtggcaagcgctctacccactgagccatctcaccTCTTTGGAAAAATCTTAACGATAAAGCTGATGGTCTGCCTGCTGCTTCTTGTCACCATAGTCCAGTCAGCCTCAATGGTATGGGTGATAACACCCACCTTGGTACACCACTGCTGTGTCTGTCAC
ATCGCTTCTGTCCCTCAAGTCTAGTCATATAAGGCCATGTAAGTTGTGGATCTCAGAAAAAGTCAGCATCATTAATGTCTTTGGTTTCTTTAGGTTTGGAGATAAACCGGACTGGGAAGGCACTGTTAGAACTCAGTCCCTTTAGTCACACTAGAGGGTCAATGTCAGTGCACCAACCCCAATATTATAAAAGAGTCTACACTTGG
ATTTGTATTAAGGTAAGTGATATTTGTTTGTTGAGTCAAAAATAAAATGTGAAAATTTTAAGTACTTTAAATTTTTTTAAAAAGACAGAAGAATAGGGCAGATAAATTAAAAATGAGATTAAGAAAGCAATATTCTTGGGACAATATTATTGTTCTTTTACATTAATAGACTACTCTGGACAACCTAGATAgaattcagagatttg
TCATCTGTAGCTAGGTAAAGATATTTCTAACTAAATTATTTCTCGTATTGAGCTTTTCATTATACAAAAATGTATCACATCTTTTCCAGGAATTTTTAGAGATAAAGTATAACTGGCATTATAGTTTTTTAAGtctgttttcattttgagacagatctctgtagctccagcaggaatatgctatgtagactagactggccttgaac
CAATGTGGGATTCTACCTGTTGTGAGATTTTTACCCAAACATTTAAAGTGTGTTAAATGTGTTAAAGCTGAGCCTTAACTATAAAGAAAAATGTTATTTTGATAAAGAACTGGATAAACAAAGTTTGGAGTTTTATTCATTATGGATACATTTCTAACATTTAGTTTCTCTTGGCTGCTTTCTCTCCACTAATAGCCACTAATGCT
CTACCTGTTGTGAGATTTTTACCCAAACATTTAAAGTGTGTTAAATGTGTTAAAGCTGAGCCTTAACTATAAAGAAAAATGTTATTTTGATAAAGAACTGGATAAACAAAGTTTGGAGTTTTATTCATTATGGATACATTTCTAACATTTAGTTTCTCTTGGCTGCTTTCTCTCCACTAATAGCCACTAATGCTTGGCATATATTT
AATTGTAAGAGACCCATTATAACACATACTTGAGCATTTTAAGAAAGTATTTGGGGGGAAAGTATAAAACTGTAACCCTAGTGTTTTAAGAACTTGACATGATAAAGAACATTTAAGACCTTCAAGTGGTAAAGAAAAAATACATATGTGTAGTAAACTTAAGAGATAAAGAACGAGATGACTAAGTAGTTCTTAATCTAAGCCCC
TAAAACTGTAACCCTAGTGTTTTAAGAACTTGACATGATAAAGAACATTTAAGACCTTCAAGTGGTAAAGAAAAAATACATATGTGTAGTAAACTTAAGAGATAAAGAACGAGATGACTAAGTAGTTCTTAATCTAAGCCCCTTTTAGTAATCAATCATatctactttcatctatgatttttaaatatcaaataatattgtaactt
aaagaaaagtaattcatagctaattcacatttcggtatttagatattcagacaAATCACTGGACAGCAAGACACCACACTTACACTAAGTGAAATTAAAAGATAAAAGGAAAGAAAGATATAACAGGAATGAACTGATCTTATGAAAACTAATGATTAAAATAGATTAGTATGAGAGAGGGTAACAAGTGATAGCATGTTCAGTTA
ACAGTGAATAGGATTTGAAAAAGACTGAGTGGGATTTTAAAGTGTGAAAGTATTGGTAAGTGACCGTTGAGGAAGGAAGGAATGGCCCTTACACTTAAGAGATAAATGCTTTATTGAGAAGGTAAACACCAAGTTGTAATTTTTTTCTTCGTATAAATAAAGTAACAGTAAGATATATGAAAATTTTAAAGCTCTTGAAAGTCTGA
TTTTTCCCCTTAGTCCTCAGACTCTTTTGGCTGGCATGAACAAATTTTTGTCTCAGCTCGAAATTACGTTCAGAAGAGACCCCAACAATTACAGACCGAGGATAAATAAGCTCAATTCAATCAAGGTATGTGGAAAATATGCAGATCTTTTCTGTATCATGGTCTGTACCAGACCACGCTGAGTCTCAGAATTTGTGTTTTTCTTC
agacctgtaattccaagtatgcgaggctaaagcaggagggattacaagttcaaggccagcctaggcaacttagggagcctgcctcaaaaggaaaGGAGGAGATAAAGGGCTGGGGGTTCATAAGGACTGTGTAGAATGTCCACAGGAGCTTGAGGGGAAAACACTGCCTGTGCCCTTTGTGGGCCCTACCTCCTGTCAGCTTTAGG
ACAGCATCCTCACTAAAGAAAATGTTTTAATCCTGTGTGTGCATGTGCATACATGTGTACATGGATCATGTAGTGAGTCTAATGCTTAAATTCATGGTGTGATAAAGAAAAATAATAGTAAATACTGTCTCGACTTTAGAAGGGAACAGGAGCTGCCTTAGCGCTATCTTTAAAAAGAACTTCTGTTCCTCTTCTTGAGTCTGTTT
ACATTTGACCCTGTGGATGCCTATGAGATTAGTGTAACATACTCTGTGTCCATGTTGCAGTAACAGCTGGCTGCTGGCTACGGGAGACACAGGACGGAAGGATAAAGGGCAGTTTACAACATACGGAAAGAATGATGAGAAGTCAGGGTCTGGTCAAGGACTCAGTACTCACAGCTTCTCCAGCATCTTCAGTTTACTCTGCACTT
TGTATCCTGATTGTCACCACCAGTCACGTGGAAAAATTCCAGTTAGTGCTCAAGAAAAATGAGACTCTTAAGTATCTTAGATTCCTAAGAACGGGGATTGGATAAAGAATTTCACAGTCACCCAGCATCAGACTTTGCTTGCTCCTAGCATGAGGGTCCTCTCTACTAGACCCTTGATGTTCATTTTTCAAGGTAGAATAGTTTTC
TGTTTAAGAGCATACGAGGGTCTGGTGTAGCCTTTCTGGGAACTCGCTTGTTTTTGAGATCTTGGAAGGACTCTTCAATGTGTAGTGCTGGTGGCCTGTAGATAAATACCAAGTGGTTATAAAATGAGCTCTGTCCATTATAATGGGAGGATGGAGCAGAGGAAACCCCTAGGGCACCATATGGTGAGGGACCCGCTTGCTTGGCC
AAGAGGTAACCGCAAGAACCAGATTAAACAGTTAAGACTACGGCGCCACACCATCGAGGTGGTGGTCGCAGCAAGGCACATTCTTCCTGAGGCAAATGCTGATAAATAATTCCTACTGCGCATGGGAAGAGCTGCCTTGGAATCCAATATGTCTGATGCGGGTGCTGTGCTCCTGTGAGGAAACGTGTCAAAGGGCTTTTCCAAGG
CACATTGTCTCATTACCCCAGAGCTTCAACTCTCTGCCTCAAAATGTTCCAGGAGGCCCAGACCCACATACGATGACCGGCATTCAATTCTTGCTCAGGAGATAAACACTGTAGGTGTCCACACAAAGACTCTTTGCCTACTCTCAGTGGAGGACTGGGGGTAGGGTGGAGAATCTTTCAGGCTTGGGCAGGAGGCAGGTTTGACC
tataTGTCTCAGAGACTCACGGCTGCCTTCCTAAGACTTACACTTGTGTCTCCCTGGTGGTGAAGATCAGAATGGAATCAACCTTCCTTTCAGAGCCATTGATAAACACATCTTACTAAGGACTTGGCCCTGCCCTGTACAGGACGGGTCATAGCTGTGCCACACCTGAGAGGCCCTCTGAGAACTCTCAGGTCATTGGGTGATGA
CATCAGACTTCGGTTTATGAATATTTACAGTAAATTCCGTAATCTTATAAATTTACAGAAAACACATCTCTCATTTTTACCAAGGGGGGGTGGTATGTGTGATAAATTAAACTACACTCTGAAGTCAGTTTGAATTTCGCTTCTCTGTTTCTTATGGTTCCAAGTCTTAGCACCATGTAAGACCATTCCAGTAAAAGGAAAAGGCC
TGCAGGACAGTATCCATCCGCCGTGGTAGTGGCGGGTTCTGGTAGGGCAGATGCTGGGGACAAGATTCCTTCCAGACTGACAGGCATGCACACGAAAATGGATAAAGGGGGAGAAAGAGGAAGGACTGATTTGTCCGTAGGCAAAGGAATGTATGTAGTCCTGACTTCTAAGAGAAGAAGCTATCCAGCGCCGACCTGGCTGTGTA
TGTATCCTGATTGTCACCACCAGTCACGTGGAAAAATTCCAGTTAGTGCTCAAGAAAAATGAGACTCTTAAGTATCTTAGATTCCTAAGAACGGGGATTGGATAAAGAATTTCACAGTCACCCAGCATCAGACTTTGCTTGCTCCTAGCATGAGGGTCCTCTCTACTAGACCCTTGATGTTCATTTTTCAAGGTAGAATAGTTTTC
TGTTTAAGAGCATACGAGGGTCTGGTGTAGCCTTTCTGGGAACTCGCTTGTTTTTGAGATCTTGGAAGGACTCTTCAATGTGTAGTGCTGGTGGCCTGTAGATAAATACCAAGTGGTTATAAAATGAGCTCTGTCCATTATAATGGGAGGATGGAGCAGAGGAAACCCCTAGGGCACCATATGGTGAGGGACCCGCTTGCTTGGCC
AAGAGGTAACCGCAAGAACCAGATTAAACAGTTAAGACTACGGCGCCACACCATCGAGGTGGTGGTCGCAGCAAGGCACATTCTTCCTGAGGCAAATGCTGATAAATAATTCCTACTGCGCATGGGAAGAGCTGCCTTGGAATCCAATATGTCTGATGCGGGTGCTGTGCTCCTGTGAGGAAACGTGTCAAAGGGCTTTTCCAAGG
CACATTGTCTCATTACCCCAGAGCTTCAACTCTCTGCCTCAAAATGTTCCAGGAGGCCCAGACCCACATACGATGACCGGCATTCAATTCTTGCTCAGGAGATAAACACTGTAGGTGTCCACACAAAGACTCTTTGCCTACTCTCAGTGGAGGACTGGGGGTAGGGTGGAGAATCTTTCAGGCTTGGGCAGGAGGCAGGTTTGACC
tataTGTCTCAGAGACTCACGGCTGCCTTCCTAAGACTTACACTTGTGTCTCCCTGGTGGTGAAGATCAGAATGGAATCAACCTTCCTTTCAGAGCCATTGATAAACACATCTTACTAAGGACTTGGCCCTGCCCTGTACAGGACGGGTCATAGCTGTGCCACACCTGAGAGGCCCTCTGAGAACTCTCAGGTCATTGGGTGATGA
CATCAGACTTCGGTTTATGAATATTTACAGTAAATTCCGTAATCTTATAAATTTACAGAAAACACATCTCTCATTTTTACCAAGGGGGGGTGGTATGTGTGATAAATTAAACTACACTCTGAAGTCAGTTTGAATTTCGCTTCTCTGTTTCTTATGGTTCCAAGTCTTAGCACCATGTAAGACCATTCCAGTAAAAGGAAAAGGCC
TGCAGGACAGTATCCATCCGCCGTGGTAGTGGCGGGTTCTGGTAGGGCAGATGCTGGGGACAAGATTCCTTCCAGACTGACAGGCATGCACACGAAAATGGATAAAGGGGGAGAAAGAGGAAGGACTGATTTGTCCGTAGGCAAAGGAATGTATGTAGTCCTGACTTCTAAGAGAAGAAGCTATCCAGCGCCGACCTGGCTGTGTA
GTAAGAGTAGCCATTGGTATATACCTTTGCCCCGTGGCTGTACTGAGGGACATCCCCAGACATCTTTGGTAGGCAAAGAAAAGCCATTTCCGAGTGGTCTGATAAATATGCCATCTGGGAGAAGGCCTGGTGTGTGGCTTATCTCCCTGCTGATCACTTGTTTCCCGCAGAGTACCAGTTGGGTACTCTGGATCGCTCATCCTGTT
TGCAGTGGATGTCCTACATCTCCTACGTCAGGTACCCGTGGGTGATGGTGGCAGGGGTGTGGGGTGGAGGGGGCAGTCCGAGAACTGAACAATAACGGAGGATAAATCCGAATCGAGACTCCAAGGATCTTCCTTCCTGTTTCCCTTAGTTTTGTGCCTCTCCAGTGCACATAAGCACATATAGTCTCATACCCTGAAGATGTCAT
GGATGTCTTGGGGACTCCGCCTGACGACTGTCTTCTCTTAAGGTCTCAGCCTTCTAAAGTTCCTCTCATTTCTGATGAAGTCACTTTCCGAGCCAAAGCCGATAAATTTCATTCACTTCGAGAGATTGTATCTTTTTAGCACTTCTTGAGGACTTATTCAGGGTAAAGATGTGTTTTGCTTAGAAACGGAAGAGTCCAACATAGTC
GAGGGAACCGCGTGGTGTGGGTTGTGAAAGTGAGGAGGAAACAAGGACTGACAGTTCAGTCATTTCTCCAGAAACTTGTGCGGTGCGGTGATAGCGGGAGGATAAAGTCCAACCCTATTTGCTCCAAGTGTTTGGAAAGGATAAGTGATCTTGGATGGATAGATTAAACTGGCTGAATGAGAGTCAGCACCACAGTGGAGAAGTTT
tgtatgTGCCTGTTTCCAGTCCAGTTGCAGGCATGTTCATTTTGTAAGAGTGCAGTAGAAGAGAAACACTGTATTTTCTATATACAAACATAGCTCCTATGATAAATACTTCAAGGAAAGTGTATACTTGAGAAGCTATAGAGCATCGGGCTACTTTTAGTTAAAATCTAGTTGTATAACTCGTCATGGGTAAATCTAGTAGTGCA
TACCAGGTTTTACTCTACCTCATAGGTCCAGGGTATGCCCTGAGCCATGGGGTTATTATAGGAGGTGCTCATAACTGACTTCACCTCAGCTTCCGCTAATGATAAATGTATGAGTTTCAAGAGGCACTTTATATTATTGATTTTAAAAAATAGTACATTGCAACAATGGAGCTGTGACTGAGTTAACACGGATTTGAATTTAAAAT
AACTAGGTCTGTTGTAGAGGCTGCCAGAAAGCACCAGACCAAAATATAGCTCTTATGGTGTTTGGGTTGACTATGAGCTCGTTATAAGTCCATGGACATTGATAAAACTTAAATGTTTCCCTTCAACCACACATAAAGAGAATAAATGTCTATTTTTGTAATGTAAGTTTGCATTTATAAAGGGAGTTTATATTTATGTAGGTGTT
GGCGGAACATGTCTGTAGAACCTGCCACCACTGGCCTCTTCCCTGCCATTCACCTTTTCCTCTTTGCCTGGTTTCTAGAGAATTGAATCTACATGTGAGCGATAAATGAATGTGGGTTTGTTCAGACAGCGCATCCTCTTTTCTGTCTCCTAGGCTGGGCAGTAGTCATAAGAGTTATTTGACCCAGTGTAACTACAGGCCTATGT
TGCAGCCTCTCTTTACCATTCCTGTGCAGCTGTAATGGGCTTCTCTTACTTCTCCTTTCTCTTGTTTATTTTCTTTAGCCATCACGCTCGTCACTGTTGGGATAAAATTCATACTTTCTTAGGTATTGTCACAGTCAACATTGCTGTGATTGTCTGTCTTACTCAATCTAAATATTCATTTAGTTTGTTGAAATGAATGGCTGTGC
TGCCAAGGACCAGAATGACTTACTAGGTCAACTCTAGTATATGTGGAAGTGACTGGCATATAGTGGAAGGCCATATCATACACTAGTAAGGAGGAAAAAGGATAAAGGAATGCTAAAAATGAAGACATGTGGAGAAGGTCTAATTGAAATTTCTTGTATTTGTTAAGCAACATTTTGCCTTGGTTGCGATCCCAAGGTACATAAAC
TGTTGAAGGGAAAAATCCTTCATAACATGTGTGTTCTTTACAGGTTGCTAGATGTCCTAGCAGCAAGGAAAGACCCACGGGGATTATCTGGAGATGTTTTGATAAACGGGGCACCTCAACCTGCCAATTTCAAATGCAGTTCAGGTTATGTGGTTCAAGTGAGTATTAGTAGATTTGGGCAATATATGTGCAAGTATATTTGCTTA
attggatggcttctgagggataacaaactcttcaaagcacggacctcacttgaggTCAGGCCGCCTTGCAGCTCTAACCAGAGCCTCAGTTTACTCATCTGATAAAAAAGAAACTACCTCCCCCCAGGTATTTTGCTCTTGATAGACCAGTGGTCTTCACAGTGAACACAGCAAAGCGTCTCCACAAGAGGCAGGTGGTGGGTGTG
GAGTAGAACTTATGTTACAGTTTGTTTGGTGCGTTCTTCTACACTGAGTGTCTTTTCTTCCTCCAGCCACCCCTTTGAGGTGGCCCCTGATATTCTACTTGATAAACTTCAGACTGAGCTTTACACTTTGTATTTGGTATACAGTAACTCCTAGATGCATCTATTCTATAGTCTATCTTAATTATTCAATTATTGATATTCTGGCT
CTGGGACTGATTATTGGTGCCCTTTACTTTGGTCTGAAAAATGATCCCACTGGAATGCAAAATAGGTAAGTAAATTTGGATTTTACTGCCCATTCTGAAGGATAAAAATTAGCATGTATTAATTCTCAACAGAAGAATAGAAAATATGTTTTGGAAAAGAAGTACAGAAGTCTATTCCAGAGGGAAAAAACAACCAAATTTAGATC
TGTATTAATTCTCAACAGAAGAATAGAAAATATGTTTTGGAAAAGAAGTACAGAAGTCTATTCCAGAGGGAAAAAACAACCAAATTTAGATCTTAGTTTTGATAAAATATTGTTACTTTCTTTAAGCTTATGAATATTGATTATAGATTTAAATATAATAAATGTTCTGGGTAAATGTCACTGTTTCTTTGTGGGTAGGAATGAGT
GACAGTATTTTCCATCAGTGCATACTTACTAACTTACTTACTTCACGTTGTTTGTTTAATGTTTCCTTATTCCTGATCTTGTTCAATTTTGCACTCAAGTGATAAATGGAATGGACCAGTTCCCATATTTCTTTCCCTCCTACATCAATAAATAGGAATAACTAGCACATCAGTGCACTTGTCCTACTTACTAGAGAAGGCCATCC
AAGAAATACTGAATATATTGGTTAATATTTGACAGATGCTAGAAGTGAAGATGATTAATTTTGTGTATTTCTATTTCAGATGTACTGGTAATGACTACTTGATAAATCAGGGCATCGATCTGTCACCTTGGGGACTGTGGAGGAATCATGTGGCCCTGGCTTGCATGATCATTATCTTCCTCACAATTGCCTACCTGAAATTGTTG
AGACAATTTAGAGTTCTCAGCAGCTCTCCGTCTTCCAATGACTATAACAAGAGATGAAAAAAGAAGGAGGATCAATGAGGTGCTTGAACTTCTGCATCTGGATAAAGAACAAAATACCAAGGTAACGTGAGGAAAAATCTTGAAAGATACAgagggggggaggggcgaagggaggggaaggggaagaagagggggaggggagagag
CTCATGTGGATTACCTATCGATCATTCAAAAATATCTGGGGTTTTCCATGGGCCACTGTGATTCAGGTAACCTGATGAATTACTACTTTAAATGTATTGTGATAAACTCAATTGGGAACAATTTGTGTCTGTGTCAGTGACTTCTGGGTCACACTTCCCTTCTGCTATTGTCCATGTGTTTGTTGTTCCACTGTTCTTGCTGTGTA
TGCATCCTCAAGTTCAAGTACAGGCGTGAGTAAAGTGAGTACAAAGGATTTTTCGAGGTGCAACCTTCATGTGGGTAGGTGGATGGTAACTCCACAAACAGATAAAATTCCTAGCATGCCAGTTGAAAGAACGGACTTTAGAGAAAGTCTAAGTGGAGAAAGGGTGGAGATGGCCAGAGAAAGGGAGGGAAAAGAAGAGTTGATCT
ACACAGTTGTGACATGGGGATGAACAGATGCCCGCAGGAAGCTGAGATGTGGGGGTTCTTAGCTAGGAAATGCTGGGTTCTCTGTGTGTTCCCAAGGCAGGATAAATGGGATTATCTCAGGGATTCACCCTGGATGTGATGTTGGAAGAAATGGTTTCTAAGGTCTGGTTTCTGAACCTGGGGAAGAATGAAGTAAAAGAAGGAAC
ACACAGTTGTGACATGGGGATGAACAGATGCCCGCAGGAAGCTGAGATGTGGGGGTTCTTAGCTAGGAAATGCTGGGTTCTCTGTGTGTTCCCAAGGCAGGATAAATGGGATTATCTCAGGGATTCACCCTGGATGTGATGTTGGAAGAAATGGTTTCTAAGGTCTGGTTTCTGAACCTGGGGAAGAATGAAGTAAAAGAAGGAAC
ACACAGTTGTGACATGGGGATGAACAGATGCCCGCAGGAAGCTGAGATGTGGGGGTTCTTAGCTAGGAAATGCTGGGTTCTCTGTGTGTTCCCAAGGCAGGATAAATGGGATTATCTCAGGGATTCACCCTGGATGTGATGTTGGAAGAAATGGTTTCTAAGGTCTGGTTTCTGAACCTGGGGAAGAATGAAGTAAAAGAAGGAAC
GCATCCTCAAGTTCAAGTACAGGCATGAGTAAAGTGAGCACAAAGGATTTTTCGAGGCACAACCTTCCATGTAGGTAGGTGGATGGTAATTCCACAAACAGATAAAATTCATAGCATGCCAGTTGAAAGAACGGACTTTAGAGAAAGTTTCAGTGGAGAAAGGGTGGAGATGGCCAGAGAAAGGGAGGGAAAGAAGAGTTGATCTG
CTCCCATGGACACAGGCCTCCTCCCTTCCCTCCACCGCTACTGCTAGTGGGATGAAAAAAGGGTCTTAGAGTAACTCATGACTAAAGAGATTTAGTTAAGGATAAAATAGCTCTCAGGGAGAGGGGTCCCCTCTCCACACGAATGTCACATGCCCTTCTGCATGTCAGCAGATCTACAGGCCTTCTCCCCAGGGAAACTAAAATTG
TAACTTTTGTGTAAAGTATCCAATGAAGTTTTCCTTTTTAAAATTTTGGTATCTCATTCTGTAAATCAGCGATGGTTTTTAAAAATTGACAAAACAACAAGATAAACTACAGAGTCCAAGCCCCAAACTAACATTAGGAAGTATTGCATGCTAGTTCGTCTCACCCATAAAAATCATGAGACATAATTCATCAATTTAATTAACCT
ATAAAAAGCAAGATTAGAAAAAAGAATAGGAGAGGAAGAGAAGAGAACAAGAGTTTAAGAACATTATAGTTACAAAAGTTTAAACTGTGTAAATAAAATAGATAAATcacaggcctgtaatcctgacacgtagaagttgagggagaaggatcacaaattttagagaagtctgagccctacagggagacacgtccaagaattttaaa
tatatatatatatatGAGTGTGTGTGATTTTAGTTAAACTGTTGACTTGTTCATTACATTACATTTCTATTTTTATTTAATATGCAGATTTTTTTGAGAAGATAAAGGATGATAGTTTTCATTGAAGGGAGAAAATAAACAACATAATATAAATAACCCTTTGTAGGTTATTAGATGTCTTAGCTGCAAGGAGAGACCCGTGTGGA
tcttgcTTATAAGAATCTTGATCATCTAATCATGCTTTTAGTTGCTGGGTTCTATGGAATTACAGGGTTTTGTTTCTTCTGTGATTAATAGTCTATCAGGGATAAAGTCACTTATGGCATCAGTCTACTCTTTGTCTTGTCTCTACTGTCCAGTTTTCCTGCTGGAATTCAAGGTGGACACTAAAATGCCCAGCTCTCTCCCTCTC
TCATTGGTTCTCAATCTTGTGTGAACCTCAAGATTAGCCAGCATGCCTGTTAGTGATCAGTTCACTCTGAGGTCTACACTGCCTAGGGATCTACATTGTTGATAAAACTCTGGTGTACTGTGGACAACTGATGTTCCACATGTTAACAAGTTCTAGACTTCTTTTAAATTATATTTTGTTTTTTTTTCTTTTTCAttttaattggt
GCACCCTCAAGTTCAAGTACAGGCGTGAGTAAAGTGAGCACAAAGGATTTTTCGAGGCGCAACATTCCATGTGCGGAAATGGATGGTGACTGCACAAACAGATAAAATTGGTAGCATGTCAGGTGAAAGAATGAACTTTGGAGAAAGTGTAAGTGGGGAAGGGGTGGAGATATCTGGAGAAATGGACTGAAAGAAGGGAAGTTCTG
TTTGAATGTATCTTAAGTGTGTCTGCAGGGGAGCTCTTCCTCCTTGACAGGAATCACTTTCTGTGAGTAGCCCCTGCTGTACCCGACATCCGCAGCTGGTGATAAAGTTGATTACATGGTTGTTGGGCCTAGAACTTAATCTCATAAATTGCCATATGATTTTATTTTCTTCATTTGTTTAGTTGAAAAGTATCCAAATAATGGAT
attaaaatattcaacaacaCAGAGATATCTGCAGTTCATAGTTGTAAGGTTGGAGTGTAATCACCAGGTCTCTGTGCTGTAGACAAAGCAACAATAGAAGGATAAAAATCACAATTCACTCATAACCCCCTCCCCCCAAAAAGATATCAGTTTTTTGATAGAGCTTAAGTGTAGTAGTTTACAGGAAATTGGAGCTGGAGAGGTAA
CTCATAACCATCTACTTTATGTTCATGCTGGTGAGTGTCAACTGTGCTTTTCTAAGAGAAACATTTTCCATGTGTTTCTTCTTGGACATGGAACCTCCTTGATAAATCAGTACTTGGGAATTGAAGTCATGATAAAGCTTACTGTGGTCTATAGTAGAAAAGGTGTAGGCTTCCTCTTGGGCTTTGTGACTTGCTCTAATGTCAGT
GTGAGTGTCAACTGTGCTTTTCTAAGAGAAACATTTTCCATGTGTTTCTTCTTGGACATGGAACCTCCTTGATAAATCAGTACTTGGGAATTGAAGTCATGATAAAGCTTACTGTGGTCTATAGTAGAAAAGGTGTAGGCTTCCTCTTGGGCTTTGTGACTTGCTCTAATGTCAGTTCTATTATGTAGTTAACATGCCCTTTTTAA
tatatatatatatatatataCTTAGAGTTCTCTGAAAATGTAGTTTAAAGACAGGGGAAACACAGGGTACAATACTAGTGAAAGGTAACTCAGTAAGTGTGATAAATTGATTAAAACCAACGTTTCCTATTTCTCAGAGTACATGAAGCAGAAGAAGTTAGCTCTTGGTATTTGCTATTCATAAAAAGGTTGGTTCGGATATTTTC
GTTTCGGAACATTCAAGTTTGACATGGGCTGCTCTGATAGGTAGGAAAGCCACATAGTTTCCAAATGTATAGGGTATGGTACCTAGGAGCTGACCCTGATGATAAACATAAGGACAGCAAGGGTGAAATGCAGTGAGCTTTGCCTGCCTTCAGATCTTCCCTCTGCCTTACATTTTAGAAGACTTCAAGATACATTCTGGAAGACT
