# Supplementary material for: Poly(A)-DG: A deep-learning-based domain generalization method to identify cross-species Poly(A) signal without prior knowledge from target species
Source: PLoS Comput Biol. 2020 Nov 5;16(11):e1008297. doi: 10.1371/journal.pcbi.1008297 (PMC7671507; doi:10.1371/journal.pcbi.1008297)
Supplement: S3 File — The pseudo Poly(A) signal datasets used in experiments. (ZIP) [file pcbi.1008297.s004.zip › negative/ACTAAA.txt]

TTCCATGTAGATACAACTGTAGTTGCCAGAGTCGATTGTTGAGATATTGTGCAGCTCAAAGACAGCTTCGGTCCCAGACGAATTCAGCATCTGCACCACAACTAAATCTGGTTTGCCCTGGCGTTGCAGGCCAAAGCGCAGGCCAGCCTTGTGTGCAGTACATCGAAGCTGCACTGTTGAACCAGGCTCCAGGTTGTGACTTGATG
ACATGTCTATATTGGCACCCATAGTTTCCCACTCTGACATTCTGACACTGTGTATGTTAACTTTATTACACAGACAGATGGGTTAAAACCTATTTCAGTAACTAAAAACTCTGGTATCCCCTAGAATGCTGGTTAATACTCTGGGTACTATTGCCCAATGGCTTTCATTACCACATGTGTCTGTACATGACTCAGAAAGTTCAAAC
ctttcaaatattttaatctgtggttggctgaatctatggatagagaacctaaaaattcagatgtccATGTATGTTTGCACTTGTAGAAATGACTGTCTTCACTAAACTATGTTGACATCCTCACTCTCTATCTTGACAGTTTGAAAGATATCTAAGGAAAGTGTATTCTTTATGGATTTGTAGAGGAAATTTTATGTGCATTGATA
ACTCAAAGCCTAGATAAGACCAAGTATTACATAGCTAGGTAGGAATGGTAAGTAAGTAAGGGGGAGTTGAATAGTGAAGGAGAGAAGGCATGGAGGGGAGACTAAAATGATGGACTTGAAGTAGGTGTCTGTGTGAAAAGTTAAACTTATTAAACAATTCTGACTTCTTATTAGTCAAGGGAGCATCATATAGACTGGACACTGAC
AGAAAGAAATATTATgttaaaacaaaatattctagtctgagaatgccaagattcgtagcctagctcgaccaactgactttgggtcaattacttaacttctACTAAAATCAAGATAATTTTTCAAAGGAGAACAGAATTTCTATGTGACCTGCTTCAGACAACACCAAGCAAGGGTCAGCCAACCTTAGATTGTACAACCATGATTC
TTTGAACCTAAAATTCTCTTAGGTCCAATTATTCACCCCAACTTCCTTACAAAAGACATGCAGTTTTCATCTGTTAACATTTTCTGAACTCATTTCTTGGACTAAAATTTTTTAAAAAGCCACCATTCCTTTTTTAATTTTTAATGTTGAAAGAACAGCAGTCATGTTTGAATGTCTTCATTTCATTGTTTCTTATCTTCCCGTCG
CCCCACCATCTCGGATGTGTTATCAGCTGGCTCTACTGAGGCTGCTCTCTGGTGAATAGTAAAGAACAGTACACATAATGTGTAATTAATGGTTCAAGTAACTAAAGCCACAGTTAAGGACTCACGCATAGGGacacagacacgcacacacacacacacacacacacacacacacacacacacacacacaccacaaatacatacca
CCCCACCATCTCGGATGTGTTATCAGCTGGCTCTACTGAGGCTGCTCTCTGGTGAATAGTAAAGAACAGTACACATAATGTGTAATTAATGGTTCAAGTAACTAAAGCCACAGTTAAGGACTCCACTCAGGCTGGACACAAGCTCTGTGTGAGCAGATGACTACAGTGATGCTATTCTAGAGTAAGACAAAGGAAGGGGAGCGTGA
GGCAAAGGAAGTCAGGACCTGGTCCATGGGTACCATCCCACAATCCACTAGGCCTAGTCAACAGATTTAGTGAGATAGATATTTCCAGTCCAGACGAGAGACTAAACTGTGTACTGCTCTAGTTAAACAAACCTGTGGGTGAGAATGCAAATTCACAGCACTGCCCTTTCTGACTTCCCACTGCATCCTGTGTTCCTCACAGCAAT
tatatgcttagtacatGCTGATTTGTTTATTATTCTTACTTATCATTTTAAATTTTGCCAATTAACAGCCAAAAAGCAGTAACAGCATTTTAACTTGGTCACTAAAGGTTGTCATGTGTGagcctagtggtggtgacagcatgcgccttgaatcccagcacttgggaggcagagacacacagataatctctatgagttccaggcca
acagcaactttgtacataaactaagacaAGGCCTTTCTGGATTTATTCTGTCGCCCCTGTATCTCACAGATATCCGCCATTATGACTTATTAGCAGAAATACTAAATCGCATTGAATCACATGTGCTAGACCTCGACAAAATACATATGAAGTGTTTTCTCATTCGTCTTCACTGTAGACACTGTGTCCACAGCCTGTTTGACTAC
GCGGCACCCAGAAGGAAGCAGCACTCCGCGCACTGGTCCAGCGCACAGGATATAGCTTGGTCCAGGTAGGAACTTGTTGTGACGTCTGCTGAGACTCAACACTAAATCCAGAGTCCTGGAAACACTGATGTCCCTTGGTGCAGAAAGCCAGCACCCCTGGTATAACTCCCATACATATGTCTTTCACAGAAAAGAAGGAATAGCAT
GTGCTATTCAGGCTTTTTGAATATTTCATGCATTTTTATTATTCTGTAGTGACTTTTTAAAGTTTCATTAAGTCAAAGGAGACACTGAGATATTTGCTCCACTAAAAGCTGAGTTATTTTGAATTAGCGAAGTGtaaatatttttaatctctaaaattaatgaataatttaaatatttatGTATCTTTCCACCACACTAAAGTAAT
GCTCCACTAAAAGCTGAGTTATTTTGAATTAGCGAAGTGtaaatatttttaatctctaaaattaatgaataatttaaatatttatGTATCTTTCCACCACACTAAAGTAATCACAGAAAATTGTAAAAAAACTCAGTCTACAGAAGAAATGTATTTAATGAAATTTCTTTTTCATGTGTTGACAGGAACAATTTGTTGTAAAGGTA
AGCTACATTTTAAAACAAATGAAAATACACTACCAGAGAAGAGTCACTTAACCGAGTGGAAGACAGTAAAAGAAGAAAGGAATAAACAATTTGCAAAGCAACTAAATGGGAATGGTCATTCACCTGGGGATAGGGCATGTGAACTTCAAGTGAAGCAGTAGGAAGTTACTCATGCATACAGAACAAAAAGAAGGTATAAGAAGTTA
GGGTTTTAGACAGTTTATGTAATTTCTCTGAGCCCTGTTTTTCCCATAAAATAAGTATATATGGGCAAATACTGTATGAACCGTGGAAACCAATGTTGTAACTAAAAGCCTGGTCTTGGGATCCCCTTGTCTTTGCCATTAATACTATGTACATGCATTTAGGTGCATTCTGTGTCTTTGATTCCTCATCTTCACGTNAAGTGGGG
TGGCTGACGGTCGTATACGCTGAGAGTAAAGGTGGCATTACAAGCTGGTTTGTTTTTATTTTAAACAATAAACAGTCACCTCACAAAACAATATCTGTAAACTAAAACACACCTTTTTAAAGTATACACACAAAACATTTGGAAAGGGAGACTGAAGTTCCAGCCCGCAATTACTGTTGAGGACAGGTGGAGTGATACGTGGGTGT
TTTAATTTTTATCTTCTAGATAATCAACTATTTTTACTTGACAATCTCAATTCCCCCAAATAGTCCTTAACTGAAATGATTTTTTAAATGAGAAAAGCAAACTAAAGACTTTGTTGCGTTCTTTTCTCCCTCATACACCATTCTTCCCTGAACACACAGGAAAATGGACAAAGAAAATATGGTGGTCCTCCACCAGGATGGGATAC
TTAAGGACATGGTTACTCAATATCCTTAAGAACATGGTTATCGATGTCCTTATATGACTACTAGTGAATCCATTTCCCTAGGTCCAAATCGCAACTTGAGACTAAACTCAAAATTAGAAAGGACAAAATCTGAAACTTAATTTGTAACACTTTACCAAGTATATTTTTCGGCACACACATTTAATACAAGAATGTGGCTCTTCCCC
AAGAATGTGGCTCTTCCCCTACATGATAAAAATCAATTGGTAGCAAGTGTAGTCTCTGAACCAGTGCCCCTGGTTTTATATACAGAGTTCCAGCTGGCATACTAAAATTCCTGAAAATGGCAGGCACATGGAACAGGTAAAAACTGTGCTCATCCTTCATGAAGGAGAAATAGATCCTTTTCAATGAGTCCTTTGGAGTTTAGTAG
ACCAAGCCTCAATTCATGAGTTTAACAACATGCCAACACTGCCTGGGTCAGAACAATGCAGGCAAGCATTCAAAGTTCCTTGGCTTTCTGTAAAAAATTCACTAAAACATAGTCAAGTGCTAATATGAATTCATATTAATGGAAAAACCTATCTAGACcagtggttctcaactttcataatactgactctttaacacaggtcctta
TAAAAGCTGTCCTGCGAGTCAAATGTGCCTACCACTTCTCCATTTCAAACCACATCCTGCTTCTCTATACATTCACTCATTACGATAAGCCACTAGTCACACTAAAGACTCTCCCATCCAACTCCTGCTTTATTCGAATGTCTTAAAAAAATCAATAATAATCTTTTTTAGTGGTCTTGGTCACTAAAGACCTTAACGGTCAGTTC
CGATAAGCCACTAGTCACACTAAAGACTCTCCCATCCAACTCCTGCTTTATTCGAATGTCTTAAAAAAATCAATAATAATCTTTTTTAGTGGTCTTGGTCACTAAAGACCTTAACGGTCAGTTCAATTTAAAAGACCATCAGCGTGAGCTGAGAGGATGCCACGACTTCTAAATAATTCATCGCTCTTCTGTCAACAGGAAGAATT
CTGCATCATGTTGTCTCTGAGAAGAAAGCCTAGCCGTTCAAAATGACAGATTAGCTAACATGCTCAAGTGGTAGGGAGGCAAATTTCCCCTTAACTGTCCACTAAAGAAAACATTTGTCTAGAATACTGAGTGGGCAAACATATGTCTAAAAGATAACGCTAAGCATCTCTGCACAACTACTTCTTTAACCTCTTATCATCAGTAT
ttaaatcccagggacacacctattccaacaaggccacacctcctaatttttccaaacaggtcatcaactgggaactaaacatgcaaaCCTCATTCAAAGCACTAAATCTTCTAAGTTCTAATTATTTCTAATCATTGCACTTTATAATACAGTAATTTAAGGAACAATAGCCAGAAAATGTCAAGATAGCTGTCATTCTGATCTCA
agtccatcatggtggggagggatggGGATGAGCTAGTCCAATTCTTTCCTGACTTACTGACAGAAACAATGGCATTCACTAGAACAGTCTCTATGCCAAGACTAAATATAGCTCAAGTGGTCGCATTATGTTGGGATGTTTTAATAAGTCCATACTGAACATTATGAATCTATAGGAAAATATTAATAAACATGCAACTATAAATA
ttccttcagtctctgctccacactttCATTTAGGCTACCGTTCTGTGGCAAGCAGCTTAGCAGACTCCAAGGGGCTGCTGAGACCGACTGCCATTCTGGCACTAAATGGACCTTCATCATGACCCAGCAAAATTTTTAAAAATCCTGAAAAGTAATGTCAACCAAAATCTTAAATGAAAATGAAACAAGGCAGAGAGCCCCAGCTC
ATAAGTAAACAAAAGAATATCTATTCCAGTGACAAACAGGGATTATTTGTTTCAGAAATAACATCTATTGAGCTTCTCTGGTGTAACATGTTTGTTAGATACTAAAGAGGCAAAAATGAATATAAGAAAAGTCCTTGCAATCATAACTCAGGTGGCACCCCATAGAATAATGTTGACACATGAACAGGTAACTACAATGAAATCAG
AGTACCATAGTAAAGTAAGGATGAATTTGGGGGGGGGGGATTTACAGAAATAAAAAGTAAATATGCAGATGGGTAATAAAAACAGGTTCTCGTAAAAATAACTAAAAGTGGCACATTGCCAACCGAATTAAAAAAAAAAAATCACCACTGCTGTGAATGCCTTTTAATGTTTATCCATAAATAATAAATACTGCCCCCAAAAGAtg
gagagagagagcttgagagagagagagagagagagagagagagagagagagagagagaAAATGAAGTTAAGCTCTTGGTAGTAGACATTCATATATATGGACTAAACTAAAACTATTAGAGTAAATGATGTGGAAATGGTTTTATGAACTATAATAAATGTTCACAGTTCAAACAGAGTCCAGATTGAGTTCAACTTAAATTTTAT
agagagcttgagagagagagagagagagagagagagagagagagagagagagaAAATGAAGTTAAGCTCTTGGTAGTAGACATTCATATATATGGACTAAACTAAAACTATTAGAGTAAATGATGTGGAAATGGTTTTATGAACTATAATAAATGTTCACAGTTCAAACAGAGTCCAGATTGAGTTCAACTTAAATTTTATGAGTC
TCTCCAAGCGCCTAGTAACAGAAATTTTAGATAAGATTAGCCTGGGTATTAACTGTATGTGATCATCACTCCAGAAACATACTCAACCTACTCCCTTGTAACTAAACAAAGCAGCAGGCACTCAGCTGGGATATATGCTCCAGCTGTTAGACTGCCATCTAAAAGCCACATGGTTTCATACATTGGGAAGACTCTCCAGGATAACT
CTAAGGTAAAGGCTGCTTCACTGTGGAGGCTGTAGATGACAGGTCTAGACTTAAATGAAACTTGTGGAAGGCTCAGTTATATGGCAGAACAAACTCAGAAACTAAAATCCTAACATTCCCCAAAATCAAAGTGTAGTCCATTTAAAAGTTCTCAGAAGTCTTCATAATTTAATACTGGGAAATAACTTCACTGTCTGCTGTGAGAC
TTGTGTACCCATTCTTGGGTTTGCATGTGCAGCCGACATCTTCTTGATAAATGTCTTTGATATTTAAGAATTCTCATCCATATCAGCCTGTTCTTCAGCTACTAAACATATGAGAGGATCCatctcatcattatacatttgcatattattgaaatttcatatcaaactttataaatatgtattatgtgtcagttaaaaataaaaAA
CTCCAAATCGAGTTTAGTCCTGTGGAGAGAAAACAGCACCATAACTTAGAGACAATTTAAGGTCACCTTCTAATAGTTTTAGTGAGGAAGTAATATTGTGACTAAATATGGGTTCTCTGTTatataagagggtacgtgcactgtggaaaatattgtaccagttactaaaaagtctataaacaactaacgtttctataaaatttagc
ACGAACTTCATGAGGTAGGTCTGGGTGGTCTGTTTGCCTGCGGTAAGACTACACAGACCTAATAGTATTTCAGATGTCTGCTTTCATGAGAAAGGCACCAACTAAAATAAGGAACATCACAAAGTGAACATCATTATTGAGAAAATAACTTAGGAAAATAAACCACTGTACAAGTGACATTGAGAACTAAAATGCTTGAATGACAT
ATGAGAAAGGCACCAACTAAAATAAGGAACATCACAAAGTGAACATCATTATTGAGAAAATAACTTAGGAAAATAAACCACTGTACAAGTGACATTGAGAACTAAAATGCTTGAATGACATAATGAAAACTTACACCATTGTCCATAACTGCTCAGCAGTCTATTCTAATTGTAGTTTGCTCAAAGACTCACGTTTTCATAAAGCA
TTTACTTCTCTCCCCAAGTGAGTTTGAAAGCATCGTGTCCGGTATTCCAGAGTTCAGCCCTTAGGGACTGGATGATGTCCTGGAGTATTTTGTCTCTGTGACTAAAACCTTAGGAGTTCTGTTTCCTCCCATGAGGAGGATGTTCCCCATACTTGCTCTCTCTGGGGCAAATGATGCCAACTTTTGCCTATGCAGAATCGGCGGCC
GTCATTTAATGTTCTTAATACATTGAGAAATATTTCAGTTGTTGCAAAAGGCATAAAGAATAATTAGAAAATACCAGAGTAACTCATTCCCAGTGTAAAAACTAAAGTATTCTCAGTGCATAAAAAAACTCATGTGTCATTTACACCTCTAGAGATTAACATTATCTTAAATTCATTATCATGATTTCTACTTATATGTATATATG
CTCACAAAGCAGCAGAATTCCCACGGTGGCTTCTCTTCCACCCAGGTAAGTGATTGGCTAGAGCATTTTACTTCATCTTTAGTTAGTGAAAGGTTTGCTGACTAAAAACACACATGAGAAGAAAACAATGAAGGTAACTTGGAGGATTATTCAGATACAGAGATAATAAAAAGCAATTCAAAGACAGCTAAAGAAGAATTCTTAAA
CAGGGCATATAGGTGATGCTATGATCCTGTTATCCACCTGAAGGTTATAATCAATCTTTAAATCTTAAATATCTACATGAGGACGATACAAAATTAGGAAACTAAACCCCGTGTGACTGCTAACAGATGTTGGAAAATAGGAGTTTTCATACCTATATTAGTGTCTTGTCTTTTTCGTTCATAACAAAATACATGAGAGTAGTTCT
tgtgagacattttcagtgaaactaGAACAGTCTTCTACTGATATTTTCATCCAAAAGTATCACTGTAGGGCCTAAGCATCAGAGCTCTGGGCAACCAATCACTAAAGGATGTGGCCATCCCTGAATGAGTTATCCTCTTCTTTCAGGACACTGTAGTGGCTCTCCACGCTTTGTCCAAATACGGGTCCGCCACTTTCACAAGAGCT
ATCCCAAAGCTCACACCAGCTTCCAGATCTCACTCAACATCAGGTAAGACCAAGTTTCATAATCTGGGGAAAACAACCCAGCTTTTTACCAGAGCTGATCACTAAACAAAGCTGTTGGGTAGCAAATATCCGGATCTGTTTCAGAAATAAGGTATTAAGTTGGTAAAATCGAGTTTCTCAGCAACGGAGCTGTGTTGCCTGTTCTC
GTCACACTCTCCAGCCCAGTCACCACGTACAGAGAACAATCTGAATACGTATATTTTCCAAATGAAATTACCCCCCTCCTGTCATCCTCCCCCCACACATACTAAAAACCTTCCCTTAACGGGAGGTCCCTGGGTACACTGCTGTTTCCTTGTTGGAGGCTGCCCTTCCCCCCACATCCCTTTTTAAATAGCTTTTAGTTCTCTGA
tacagtgcactctgatggtgacgttttctcagctgaagttttctcttcccagataaccctgacttggcaaaaaacgaaacgaaacgaaccCCCCAAAACAACTAAACAGCACAGGCTTGCTTACATCGTAGCAGCCTCTGGTCCTGGGACCCCCTTCCACAAGGCTCAGAGTACTTCAAATACCTCCTGTCCTTCAAGGGTGTTCC
CACCCTCTGCCTGACCAAGTGGGCCTCTTCTGGATACTGGTAGCTTGTCCTTTGACCCCTCTGCTCCATGAACAGGTTTTGGCTTACTCAGAGACAGGCCACTAAATGCCTTGAGCATGTTTGGCACCAAGACCTAGTACAGATGACcaaggatgagtacctgagttcagatccagggagcccatggggaaagcagaaacagccgt
TCTCAGCACTCTTCCCAGGAAGCAAGGGCTCCACGGGGGACAGACTCCAAGGGCAGTCAGCAGTGTAAGAAATATCACACAGGAGTCTTTCCTACCAAATACTAAAACTCTGTGTTTAGTACAAAGAATTTAAATCTTTGCATCACCCCCCAACTCGTACGACTTTTATGCAAATACTTTAATCCCCACCTACTAAATCTTTGTTT
CTACCAAATACTAAAACTCTGTGTTTAGTACAAAGAATTTAAATCTTTGCATCACCCCCCAACTCGTACGACTTTTATGCAAATACTTTAATCCCCACCTACTAAATCTTTGTTTAACTAAAGACTCCTGggggttggggatttagctcagtggtagagcgcttacctaggaagcgcaaggccctgggttcggtccccagctccga
CTCTGTGTTTAGTACAAAGAATTTAAATCTTTGCATCACCCCCCAACTCGTACGACTTTTATGCAAATACTTTAATCCCCACCTACTAAATCTTTGTTTAACTAAAGACTCCTGggggttggggatttagctcagtggtagagcgcttacctaggaagcgcaaggccctgggttcggtccccagctccgaaaaaagaaccaaaaaa
ggggatttagctcagtggtagagcgcttacctaggaagcgcaaggccctgggttcggtccccagctccgaaaaaagaaccaaaaaaaaaAAAAAAAAAAAACTAAAGACTCCTGTGTATTCCAGAAATTTAATGACCTGAGACAGTGACCCCCTTTCCTCTTGAGCAATGACCACATcccccctctgccctcccctctcccccttc
agaaaccccgtcacgaaagataaaaacaaaaGCAAAGCAAGGCaatcaatcaatcaatcaatcaataaataaataaataaataaataaataaataTTAAAACTAAAACCGAAAGGAAAGAACTGGACAGGTAGACTTCACTGGTAAAACTTATTTTTTTCACAGTAAAATAAAATCCTTGCCAAATCTGACTGAGGAGAAACACCT
AATCCCAGCCACACAGTCTCCTGCATCGTCCTCTCAGTACCCAGAGAGGTGCATTGTGGATCCCCATTGCAGGCTCTGGACCTCAGGTGCGCAGTCGCATACTAAAGGCCTTTCTGTCTCCTTATTCTAGCCGCTTCCTGAGAGACCCAAGCAGAACAGCAGCTAGGGCCACCTTGCTAGAACCTCCCATGGGGACTCTACGGGCC
ACCATCTGATACTTAGTGACTCTTCCTGTGGAGCTGCAGTCAGGGCAGAGGGAAGCCGACTGACCAGGAGCCTCAGAAGGGCAGGCCAAGAGCCAGCCAGACTAAAGAGCCCTGACTTCTGGAGAAAATCATCCTGTGTCATGAGTGTGTCATCGTCACCCCACCCACCTCAGGAGAGCCCAGTCCCAGAAAGGGTTTCAAATGTC
GAGGCCTCGCTATGAGGGTCTCTCTAAGGCCCACAAGAGTCCTTACCCAAGAAATTATGTCAAAACATCAATGCCAATTTTTACCTTTTCATTAGAAAGAACTAAAAATGGCAGCATAGGTGCCTCACACAGCCCCTCTCAGCTCCACAGGCCTGGTCCAAAGTGACCAATGGGTCACTGTGGGGGCCACAGAGTGACCGCTGAGC
CGACTATGCTGCCACTGTCTGAAAAACTGAACCTTCACTTACAAAAGCCAATGGCTCCAGGAAGCTCCACCCACCCCCTACTGGGTGATCAAACTGCCTGACTAAAGAGCGAAAGTGTTATTACTCAAGGGGAGCCTGCAGCCACTTGAAACATCCATCTCCACAAACTACCTCAGACTAGCATGGACCCAAGTGGTCCTCTTGTC
tccttgaactcgcagcaatccctctgccttagcacctgagtgtgtgccagtacagctagtgagcTTTGAAACACAACATAGTCAACAGAGCTTCTAAAGAACTAAAGAATGGTGAAGCCAGGTCCAAGCAGGGGTCAGGTTACAGCTGCTAACTGTTGCTCTTGCTAAGGAGAAAGCCCTGGCCCACTTCAAAAGGCTACCCTCAG
gagagagagagagagagTTAGTTGGGTGGGAAAGGAGGTGGGGAAACATACCTAAAATATATTGTATGAAATTTTTTAAATGAAAAAATGCAGTATGATTACTAAAACTAAGGCATTCTGACTAACATGTTAAATTCTATAGGTGAAAAATATAAAAAGAATTTATGTCATGTTTTGATTGACAAAATTATAAAAAGCATGAAGTG
ATAATTGGTGGAATACTCTAGTGAGAACAAATGTGGTGTGAACTGAACAGTGGGTGAAATAGCAACCAATAGAGATGGTGGCTCTGGTCTTTTATAAAGCACTAAATGAAGGAAATGAGACAAAGATAGTAGATGTAAAAGCATAAAGCTGAACATGCTATATTTATTTGACATTACCCATTTCACTTGTTACATATAGGTTGTAC
ATAATTGGTGGAATACTCTAGTGAGAACAAATGTGGTGTGAACTGAACAGTGGGTGAAATAGCAACCAATAGAGATGGTGGCTCTGGTCTTTTATAAAGCACTAAATGAAGGAAATGAGACAAAGATAGTAGATGTAAAAGCATAAAGCTGAACATGCTATATTTATTTGACATTACCCATTTCACTTGTTACATATAGGTTGTAC
TATGTTCCCACTTCTGTAAGATCAGAATTTTAAATAATTCTGATTCATAATTATTGAATAGCTGTATAAAATATCATAAATATGCTGTACACCATCATAGACTAAAAAGATGGAAAAAATTTCTAAATCTAAAACATTTTGAAGACAAAGAAGTCCCACACAGTTAACTAGAATTCAGTGTTTTGTCTTCCGTACCACGTGCACTA
TTATGATTTCAgtgtgtgtgtgtgtgtgtgtgtgtgtgtgtgtgtgtgtgtgtgtgtgagagagagagagagagagagagaACCTATAAAACTTAATTTTACTAAAAAAAAAAATACCTGAACATTCTTTGTAATTTTAGCCAATAAGTAAAATAATTAGTCAAAAAGCTAGAATATGTGTAAGCTCTTCTAGAAAACATAGCACA
CTTTAATGGTGGAGAAGTGGGGTTAAGTGAGAGGCTAGCTGAGAGGCTGCCCTAGCAAGAGGTCAACAAACAGCCTGTAGATATTATTCATGTCTTGATTACTAAACCTCAAGCAGGAGCCAAGAAAGTCTGGCAATAGTTGTGATAAGAGGCTGAAGGGAAGGGAGACTGTTTGCTCTGATGTGCAATGAGAGAGCTGTCAGCCT
GGGGACTTGGTTCACTGTGGTGTGTGTAGGGAAGGGGTTGGGGGGAAGAGTTCAGGTCGAAGCTTGACTGATGCTGAGAAGGCTCTATATAAGAAAAGCAACTAAAACAAAATGCCTGTTTCACTCATGTGATTTTCAGACACTGAGGAAAGATGCGgagatggctcggggcctaagaccagttgttactcttgcagaggaccagg
ATACTTAACTCTATTTTGATTAAAATGCTTACTGATGAATGGCGTTGGGAGCAGCTGAGGAACTGAGGAACGGGGTGGGTGGGGGGTGGGGTAGGAAGGCACTAAAGAGTCTGATTTCTTCCTATCATTACAAATTCCAACCCAAAAAGTTTGAGCTACTTCATCAAATTCAGTTCTATTTTGTTTAATCTACatttttttaaaaa
TGGGGCCAGTTATAAACCCCACTCTCAGCCTATGCAGACAGAGAAAAGATGTTATTCCGACCCTACATAAACACCTGATGTGAATTGCTTTGCTGACTTCACTAAAAGAGAAATGACTTGGAGACAAAGATGTCTTGATGCCTTATATATTCTAATCAAAGTACTTCTTACTTAGAAAATATTTAAACGTAAGTGTATATGATCAG
AAAATAATGAAGACAGTAAAATGCCCACATGCCTATTAACGATCATGTGGGTTTCCAGGCAAGTGGAGTACAAGCCTTTTACATGAGGAGAGTTTCTTGAACTAAAGGCTTTGAGGCTGGCATCGAGTTAGAGATATGAGCCTTACCCTGAGGAGATAACTTTTGAAAGGGAGTCAGCTCTGATAACTCTCCCATCAACATCCATG
TAGTCACACTTAGGGTAGGAGGGCAGGTCCAATCATGCTCTGCAAAACTATGCAGCAAAGCAGCACGTTTAGTGTCTTCTTAGTAGATGTAAAGGGAGGAACTAAATCCAATTAAGGATGGATGTCTGTAGTCCTGAGGACATGTACTAGTACTATTGCCTGTTAGAAAACTGTTATCATGAAATGTAGCCTACACATATAGCAAG
TAAGCATTAATACAATAAAATTTTTGGGAAAACAGGAAGACTGAAAAGCTATAGAGAACTCACTAACTACCCAAGCTCACTGTGAGAGAAGATAGCTTTGACTAAAGCCAGGTTAACGTCCAATGCAGTTAATAACTAACAACAAATGACAGTGATGTAAGCCCATAGCATCACATACCTTGGTGAACTGGAGAAAATAGTAAGGA
ATCTGGAATCACAGTTCTGTATTCtcattcattcatttattcattcatAAGCTGGTGAGTTCCTGTTATCCCAAACATGGAGGATGGAGACGAATGAGTTACTAAAGCTCTTTTTCTCATGGAAGACAGATGTGAACAAGTCAGTTGGGTAATTAAAAACTGTCCATTTAAGTAGTGGTCACAGCTGAAGGCAGTGACAAGATCAC
CAGACCAAGCAGATCTAAAGTTCAGTGCAAACACAAACATCCAATAACGAAAACCAAGTGTGTACGCATACCAGGTGCCCAAGAATGCCATTTTTCATGTACTAAAGTACAGATTAAGGAAAAATAAGTTTCAGAGACAAAAGATGTGGCAATTTCTTGTGTATCACTTTGGTAGGAACCCTGACATAGATGAATGAGTCCTTTTT
TAGCTGAGGACGATATTTAAAAGAGGCCACACAAGTCTGAGACAGGAGAGCCATACACTGAGAGAGTTGGAGTGTAAGAAAGCATGAAGTAGTCAGAACTACTAAACAGTGTTTATTTAGCAAGGCTTGGAGGTGTGGATTGTGAAGAACCCTGATGTTCATCACAGGTAGACATTTCTGCATTCCAAATGTAGGGTCTACTATGA
AGTCACAGAATAATCCATCTTACTGCCTGCTAATCACAGTCCCTGCTTTGGGTCTCTCTTCCAGTTTAATAGCCTATATGTCATAAGCTATTGAATAGTAACTAAAAATTAGGGCTATTTTATTTGAGCTAGAAGAATTGACTGCTATTCTCTAACTTGGCCTGATGCTTTATTTTTCTTTCCGAACTTTTGACCTCTTATAGAAT
AGCAGTTCTTCATATATATTTCCCACAGTTATTGGTGGGGGTGTCCCAATACAAAACCAAGTGTACCAGTTGAAAGGGGAAGATGTACCTCACCTGTGCCACTAAATAAAGGGTAGAGATtagaaggggggtgagctctcaagagaggtcactcatagtggaggagctagtggcagttgacagctgctgggggagagagaatcatt
GGATAATCCTTCATTGAGGGTGTATTTTGGGCTTTTCTAGTGGAGAGTGAACCAGGGTTTTATGAGTTGTAGGCAACACTCTATCATGCTGCTCTATTCTACTAAATGACAGAAATACACATACCTGTCCTAATGTGACAGATAGGAGTCCTTTTGAATTAGGTCTCCACTCTGCCAAAGGGCAAGTCTCAGAGCTAAAACAAAGT
GCACTATGTCCCTGAATCTCTGCGCTGTGGTCTCTAGATAAAGGGGAAGGTTTAACATTGCAGCAAAAATGTTATCCTGCATGGTCTTTCCAGTTCATGAACTAAAATAGTTGGCATAGAAGTCTCCATCAAAGGCTGCCTCTTCTAATTCTCCTGTTATCATCACCCCTTGATATTTTGGGTGGGAcccctgtggacacaaatcc
CAGGGGGAAAACAGCCTCCCTGACCAAGGCTCCCAGCTCCATCTCTGATCTGCATGTCTGTTACCTGAGTTGTGGAAAGCACTACTAATTTAAATACCACACTAAATAATGTATGGAGTTCAGGGAAGTCGATGATAGTTTTAGTCTGGATTCTTCTACACTATCTCTCTAGTCCACTAGTTTTTCCATTAAAAAAAAAAAAGTCT
TTTAAATTAACCTTTATTTTGAAATAACTTTATAGTAGTTCAAAAAATGCAAAAATCTTATTCAAAATGATCAATATAGTATGACATGTTAAGTTAAAATACTAAAAAATCAGATTCCCATATATTTTAATCATAAGTGCCAAAGGGCGAGTATTTACCATTAGTCTGTAGTTGCTTCCTTCCtccatccatccatccatccatcc
atagtgaaaagaaTTCTTTAAACATGTTTAAAACATGTTAAAATGATCTGACTCAAAATTTGTTCAAAATGGTCTGAGACACCTATACCAAGTGAGAGGTACTAAATTGTAAGGAAATATTTTAATTGGGCTTTAAAAAAACCACATTAAAATACAAATGAGCTGAAAATTAACCATAATACAAATTTTAGGCTAAAATTGATGTG
CCAGATTGTCACTCAGCTCTCCCTGTCCTTGGTGGTGGGGGTAATCCAGAATGAATTCCTCAGACAGAACATTAGCTTTGTTTCCTCCTCACAGTGGGGCACTAAATCTTACCTAGGATTCTAGTTCTTTGGGCATGCAGTGCCCTGCTCAGTGGCTCACTCTTAAATACAGCGTCAGAGGTCAGACAACTGGAGGGTCAGTGAAT
ATTGTCCTCTGCCTAGAATGCTAACCCTAACACACACACACACTTGTCCTGGGATTGTCCTCTGCCTGGAATGCTAACCCTAACACACACACTTGTCTTAACTAAAATGTAATAACTGTACACAGACAAGCAAGACGTCTCAGTAGGAAAGGTGGTTATGGCTAAACCTGACCATTGGAGTTTAATGActgatgacctgaatttgg
cctgaatttggtccctgggacccttagggtagaaggagagaatcaacccacaagttgtcttctgatctccacatacTTTATAGCACATGGCATGTATCATACTAAAGTTGGTAAAACTTCATACATACAAAATTAAGTGTAACAAAATTTAAAAGAATAAATGCATGGAGCTATAAATTGTAGCGCTGTATCATGTCTGAATAGCA
GGGAAACAAATTCATTATTGAATTTTCACTATGTGGTAAGCATTGTTCTAAGATGTGGTGATCAGGTGGGTGAGTGCAGGACCAACCACACAGACACAGGACTAAACTCACACTGAGTTACAAATAGTAACTTCTGTTCCCATCAAAAACTAAAAACCAAagctgaggcctggtggcagcacatacctttaatcccagcactcagg
TAAGATGTGGTGATCAGGTGGGTGAGTGCAGGACCAACCACACAGACACAGGACTAAACTCACACTGAGTTACAAATAGTAACTTCTGTTCCCATCAAAAACTAAAAACCAAagctgaggcctggtggcagcacatacctttaatcccagcactcaggagacagaggcaagtgggtcttggtgagttcaaggccagcctgatccag
GTTGGGTTGGTTTTTTTTCTTTTTTTTTTTTGATGAAAATATTTGAGACATAGTGGTTTCTGTTATAGATTCCATAGGAAGGTCCAGTGTTTATCTGAATACTAAAGAATGTAGTAGTGGTGACAGACAATAGAGAGACAAGCAGTCTCTCCTAAGTCACAATGTAGACTTAGATTCACTTGAGTGCATTAACATTTTACAGACTG
CCTTGGGTTTAGCATCCTCACCATAGACATCTGCTCTGTGGACCAAAGTATGAGATGATTCCCCGTGCCTGGGCGGTGCTCGGGAGCTGCCTGTGGAAGGACTAAATCCCACGTGCAGCAGCCCTGAGAGCTGATAAGCACTTCAGCTGATGCCGCATCTTCTACCCCGCCGGCCAGCTGGGAAGGCTTCATTATGACTGAAATGC
GCTCCAGGCTGAGTGATGCCACACATTCGCTGACATGTCCTGGCATTTCTAAGGGAAGTCTCAACTGCGGCGTTATGAATCAGACACGGTGTGCTGTTTTACTAAACCCTACATTGTTAACTCCTTCTTTCTCATGAGGAACTCAACCACCCTCTGTGGGATTTATGGTAAACAGTTACTGTATCAGTGGCTGCCACTGACAGGAA
AATAAGACTGAATGCAATGACAAAGCAGTCATCTGATACTGTTGGGCATAGTGGTAGCCCAGCAGTGTTCGCCTAGAGAAGTTGGTCTTTTTGCTAGAAAACTAAACTCCACTTCAGGACTGAGCCAGCCACACTCTGGGTCTGGTAGCTGTGCGCTGAGCAGCACGATGCTGCTGTGTGTGCTGCAGTCGGTGTGAGAGCTGAGT
AAAATCTTGAGGTTTTCATTTCTTTGTGTTATCATAGCCAGCATATGTACTAACATCCATTACCCAGATGGTAGGACAGTAGCTCTGTACCAGAACATGTACTAAAATGCTAAAGAAACAGATGCTTTTAAGAAAGTTGTTCATAAAAATGCTGGTCAAGACATTTCGTAGCTAAGTTTGAAAAACTCTTATAGACCATAAATCCT
AGATCTTTTCAGAACTTAGTGTCCAGGGCATTCATTACTTAAGCAGTAAACTGCCTTTACTCATTTGCATGTGTTTATGCATGTATCTCCAAGAGCAGTAACTAAATTCATGAGTTTGTTTTCTAGACCTGGAGGCAGACCCAGGGAGTATCTACCACCAAATCCTGAGTTCATGAAGTTTGAAATTCAGTTGTATTTGCCAGTAG
GAGTCATAAAAACTTTTCTGTTCTCATCAAAAGGCAGTTTGAGTGCCTGGACAATGGTGTTTGTATATCTAGCTATTCTCATTCTCAAGGAGGCCCAACAACTAAACCAATGAAGGGAAATAAGAAACCATCTCTCTGAGGATTCATTTCTAGCGGAGAAGTGAATCTGCCCATCCTGGACCAGAAAACCTGTGCTCCTTCAGAAG
TTCAGTTCGCTCAGGCATCATCAAGGTTTTTTCTATCTCACTGTATTTTCTGCTGATCTTCAGTGCCATTTCTCAGTGACGATTTGAGCAGGCAAATTCCACTAAACCAGTGTTGCACTTTTGCCGGGGGGTTGAAACAAAATAGTTTCTTGTGGAATCATCCCACCAGTGAAGTGAAGACCTGAAGAACTTCAGCTGCCATGTTT
TTTGACACACAGGCCTCAGCCTAGGGTGCTGTAGATCCAAAGGTCAGGCAAGCTGCAAAATTTCCCGAGAGCTGGAGTGAAGGGGACGGCATTCATAAAGACTAAACTTTGCAGTTTCTTTGGGAAGTCCTTTAGGCAAACTCTGGAAGATGATGGTTTGACTGAGAAAAGAACTGATAGCATAATGAAGAGAAAGTCTTATGGGC
ttctagagtgcaagagtataatgtatatcaccatacctgactTTCaaaaaaaaatcaaataaaaatcaaaatgaaattttaattaaaaaCCAAACAGAGTACTAAACTGAAATGTAAAAAAATGTTAAAGTAGAAACCAAAAGACCCAGGTTCTGATGCTTGTTTGCAAACAGAGCACTGGTTAGTCTCTCAGTTTGGGTCTTTGT
CTCTTGGCTTCAGTTGAAAATCTATTTGTGTGAGACATTTTAATAGAGAATGTCAGGttttttttttttttttttttAATCTGTTTGGCCAACCTCATCTACTAAAAATGTAAAATGGATTTCCGTGTCACCTAGATCAAGGCCCAACTGACCCTTGAGCTTCCCCACTACCACCACTCACAGCACTCTCCCTCTAAGTCTGGTCT
ACGATGGTAATCACATTTATCTGCAGGGTTCATAAAGTATGGTGTTTTGGGTTACTTGTACAGTAGTGTGTAATGATTGGTGCTTCTTTCACTCAGAGTAACTAAAACTTAAAAACAGCATTTCTCATTATAAGTCTTACAGTTTTGTTTGCCCCATGTTTGACAAGTCACACATTTCAAAAGCTACAAAGCTATtgtattaattg
CACACCAAGAAAAGAATTAACAGGAAGGATAGACTAGGGGGTCCCCAAACTCCCCCTGGAGTCACAGCCAAGACCTAGTGTAGGGCAGGAGACTGGGATGACTAAAGTACCCCCAGTCACTGGAGCCACCCCCCCCCCCCCAGGAAGAGGCGACTGCTCTCACCATCAGGGAGGACACGGCCACAGGTTGCAGGGCAGTTGGGGCC
CCGTGTAGGAAGAGAGGACAGAGGGCATGATGGGAAGGGGGTGTGTGAGGGGAAGGGCCAGGGGAGGCGTCAGGGAACCCCCACCCAGCCAGGCCTAGAAACTAAATGTGGGGGGTAGGGAAGGAGGTCTGGGAGAGAAATGTCGGTAGGAACGACCGGTAGGGATGGGGGGAGGGGGAACTGGGGAGAAGCAGGGGTCAGAGGCC
TGTTAAGCCATCACATTGCCTGGTAAGACCACCCCACTGCACACCAGGAGGTCAGTGCTGTGGTTCTGGATGCCACACTGGAATGCCTAGGCTTGGTTGAACTAAACTTCTATGCTACTGAGCTGGTCTCCGTCATCCCTCCGACCTCTTGCTGACTCATATGGAGGTCAAGCTCGGAGGCACCTATACACTTAACTTTCCAACAA
GAAGTTTTAAAAATATTCATTCATTGGTTTGACTGGTTATTGTCTTAGTAGGCAGAAGGGAAGAGGAATCAGGAAGGTAGAGGAGGAAGAAAACCAAAGCACTAAAGACTGCCTTAATGCTAGCTTACGACGCTGCATGTTACCTTCCTGTAGGATTGTGTGAACTTGCAGAATCTGTGCTTATTTTTACTTTATTTTTGGTCCAT
gcctgaggagccaaaagtatttacttgggatttccaaaaagaagcttgccaacccctgGCCCGAATAACGCATCTTACAACTACCGCTTTGGTCCATGAAACTAAATCCTGAGCAAACCTAGGGATGAATAATGATCAAAGACAAGCTGGCCCTTTAACATCTATAATGTGAAACACGTACTGCTTCTGAGCTATTACTGTAGATG
GATAATGTGGACTTCAGGTTACTTTCATGTGCAAAACATGCAGACATAAACACCTATTCCCAATCTCATGCAGATTAAAATCCTGAAGCATTGGTTACACACTAAAATCTTATGTTTTACTTCCTgagataggattttgctatgtgtcccagagcctggccttgaccttataatcctccggccttggcagctacaacgagattaca
TGTTTGCCCCCGGCTCGGATGCACTTCTGGGTATTGGCAGCTCTGCTCAGCTTTGCCATGGGGTGAGAAGGGTCTACTGTGTTTAGGAAGATGGGTTTGAACTAAAAGAGAGAAAGGAATAGCCTGATTTTTAAACGGTGCAGGTGATGTCAAGTGTGTAGCACCTGCAGGATGTGGTTCCCAGGTCACAGAGcagtgtgttccca
CGCTCTCGGATCTCTCGTGCTGTTAGAGTGGAGTCCATCTCTGAAAATCTCCTCAGGGAACTAACTGGAAGAAGGAATGATGGGAAGTTAGGGAAACAGAACTAAAAGTGGGCATTACACAAGACTCATGGTGTCTCAGGCCAAGTCAAAGAATGACACAGGTTTTTTTGATCCTAAAACCTTCGTGTTGCAATGTCCCAGGTTAC
GATGGGGATTGAGCCTTTGAGAGCCCTGTCTCTGTGGACCCGGCATAAGAATAAGACCTAAGGGTGTTTGCTGGCTTCTAGAGAGCTATCTTATGTGTCTACTAAACTAGACAGGACAGATGCCTCAGGGTCAGGTCTCTTTGCTCACAACCACCTGAGGACTCCCTCCCCTCAGCTTCTGTTTGGTCACTGGGGCTGATGTTTCT
TGTGCGGATTCTGGGCTAGGAACTATTAAAAGGGCTGAGAAAGGAGAAGGCCCCTAGCTTAGGATCTGGTTTGTACTTCCTGTTGGCTGAGCGTCAAGAAACTAAAGGACAGTTGGTAAAAAACGAAGCCACCTAGAGATGGCACTTGTGTTTGTAAAGACGTTTCAAACAAAGTGACACACGAggggctggagagatggtgggat
ATCCTCTAAACCACAGAGATGTTATCAATGATGATGCTGTAGTCTTCAACCCTGGCATGCTGGGCCAACAAGCTTTATGAGAATGGCCAGGAGGTTAAACACTAAAAGGCCGCAGAAGGCAACCATACTGAGTAGAAGAAACCTTTCACAGTCTCACTTCCACCACCCTTTCTTGTCTATGCTGAACCAGACACCCTATGCGCCAT
GGCTGGGGACCGAAATCAATGATACCCTCCTTGCTGGGGTACCTTCTTCAAGATGGGAACATTTGACGAGGTCCTTAGCAATTGGGAGGTAGGACACGGGACTAAAGCATTCTGTGGGATCTGAGCTGCTATCCAGAGCACCTGACCCACAGGAGCAGGTCACTCTGTCTCTCCAGCAGGTGGAAATGTGAAGCCCTGGGGTGCAG
tgcacaagctgaacacacaagttaaattgtgaacttagatttagagcctagtttcccACTATGCACTGTTGCAGCAGACTCTATTCAAAGAGCCAGAAGTACTAAAAGTTCATCTACTAAtagtgttatagtggcatgacagttatgatggtatccaaccacttggggccttcactatcacaggatgaatttcatgtttggtactg
CCTAAAAAGTAAAAAATGAATTCAGATTCTAAAACCTAAATTTAGATAGAATTTATTTAATTTTCAAAACCTCATTTACTTTCTATACATTTCTACACACACTAAAACACTTTCGCCTCTCTTGGAACCATGTAGCATGCAAACACGATTAAGTATTTCATATGTTAATCTCTACTATGACTAtgtgttcactagttctgtcaatt
tggctggcatgtcactccctatgtataccagtctggattccaattcaaaagagatccCAAATACTGAAATTGAATGCAAGTACCATTATGTCTTACTAAGACTAAAGAGGTTTTTGTTTGTTTATTTTTTTGGTTGTTGttttattggatattttccatttacatttcaaatgttactccctttcccagttttctgaccataaccc
TGAAGCAATAGTATAACTTATTACTTATGGCTGAAAAAAAAATCAGTGTTTACATTTTCCTATATATGTAAGCAAGCAATGGTAAGTCTCTAAACACTCAACTAAAGGACAGCAGCACCACCCTGTGGTGTTATGGGGAGAACGCACACTGGCCAAACATTCTATTTTACTCCAGTTTACACTGGAAACTTGAAGAAAAACTAAGA
TATAAGAAAGGTATAGGACTGAAAATGTGAACTATCACTAAGTTTTGACAAACTTGATCCTTCTTAGAACTTAGTTATTAAAGAAGAATGTCAGCTACTAACTAAATGTTCTATATAATCAAAATCAGACAACTGTTTTATTTTAAACTTAATAAAAACCCATAACGAAATCATGCACAACCAATATCTTTAGTTACTATTTTAGG
cttaatcagttgaaaagatcctgttttcaaggggcatggcatctACTATGGGTTGTACTCGGTCCTCCATACATATTATCAGCACCACGAACACACATAAACTAAAAACAAAGCAGTAAAATTATCCATGCTTCTCAAAGAATATGAGAGTTATCAAGGGGAGAATGGAGGTAAGGAGTTAAGCAACACTAATTAAAGGCTAGAAT
TATCCAAAATTATATCTTCCATCATTCAGCAAGACTGAAGAATAATCTTTGATCAACTACCTCACTTACCACTGAAGCAAACTGCTGTTTACTTCTCATCACTAAAAAGGCAGCACCCAATCAAAATGTGAAAATGAGTGGAATGGTAATGATATGACACTAGTCCCAACTGAATGGATCTCTTCCTTTGTTTTACTGGACATATA
CAGAAAGAAAGGACCTCAGCCACCCCAGGATGGGTGGGGTAAAATCTTTTCAGTTGCAAAGGTCACTTGCAGAGTACCTTCAAGAATACCTCAGGAAGAAACTAAAGAATGTGAAGAATGCTTCCTATCTAATTTGCTCAGAGCCCCCTTTTTAGACTGTGTTGAACTTCTTCTAATAGGATTCTAGTTTTAAAAGCAACCTAATA
TTGAATATGCACCACATCTGTCACTCACGCTGATACCACATACATGAATGACCATGGCTGACAGAAGCACTCATCTTATGTCTTAGTAAATCCTTTCAGAACTAAATTGTGTGGTTACTAACTGTACTCCCCCTATGGATATAAACTCCTTACTCCTAGATCACGGTAATTTTATAACCTTGGACAAATCTTTCCTCATTCCTCTC
CACAACAGGATGCAACACATAAGGCAACAAGCTGAAAACAGAGGGAGAAGGGATGCAGAAACTCTGGTTTCCAATCCTCCCTCCCTTCTAGGATGCTTGAACTAAAACACAGCTCAGGCCTAAGAAAACACCCAAATAGAATTCTCTCAGAAATGAACAAGGACTTCTGAACTACAGAGCAAATTTGTCCTGCTGTCTACCACGCA
TGGAAGAAAGAGCTTCTTTGGTAAACGGGACGGAATCTAGATTGCACAGCAATTCAGAAGTTAGTCACAGGAGACGAACACCACCTCAGCGTAAGTCATCACTAAACACAACACTAGTGACTGACATCCAGTGATATTTTGTATATGTCCGGTTGTTCCGATCTATTAATTGTACCACAGTAAAAATACCCCCAATATAAATTGAT
aGGCATTAGAGAGAGAGAGATGGGGAGAATGGGAAAGGTCATGCATTTGAAAGGGATCAACACATAGTCCTTGGGCGGGGTTGGGAGGAGGAAAGAGAGTACTAAACAACATATGGGAAACTAAGAATGAAGTGATGAAatatgtatatgtatatatatatgtatatatgtgtatatatgtatatatgtatatatgtgtgtatatg
aaATGAGTACATGCATTCTTTAATAGAAAGACCATAAAGCAATGAGTATCCCACCAAAGCCACTAAGCAGAGGTCACCTCAAACCCAACAGGAGCCAACTACTAAAACCAATGCCTGAGAACCAGAGGACTCACAGTCAGTCTACACAAGGACCTCAAGAATCAAGGAGTCAAAGTGCACATTCACAAGTCCCCTCTCAGAAAACA
taaatatccatgttttcctacccctgtaaaagggttgttggatctcataaagaggccatgacccttaggttgagaactgctgCTCTAATAGAGGAAATCAACTAAAAGCAAATACTTGGACTGTTACTGTTCTTTGCTACAAGAATAACAAAACTATCCCAggggttagagaaatagctcagtgattaagagcactcagaggactc
TTACTCCAGGCTATGGGCCTGAGCTGTGGTCCATATCTCCACTCACTCTCCACACTCGTCCAATCACCTGACTGTAGACACATCCTGGTCTCTGCCGATGACTAAATGCCAGTCACAGGAAGCTATTCTTCTTGGCTACCACGTCCAACATACCATCTGCTTTTCTGACAACTGTCAAAATGTTGTCATCTGACAAGCTGAAATGC
AGACTGGTTATATTAGCCGTGGTAAACTCATACAATGTAGCAATTAGCACACAGCCACTAATAGAATAAGGCATGGTGCAAGGCCAAATATGTGCTATTGACTAAATAAAATAAGCTGTGTTTATGTATAGATAATATATAATGTTTATTCACTCCCACTTACATATATACAGAATAATGTATATGACCTATGGCCTTTGGTACAT
CATATATACAGAATAATGTATATGACCTATGGCCTTTGGTACATGAAATAAGAACACAGAGACAAAAAGACACAGGTGTTTACATTTGCAAAAGAGACAAACTAAAAGTTTTGGGGCAGGTGGGAATGGAATGTTGGAAATCAGGGTAAAGGCAAGGCTGAGTCTCTAAAATTCTGAAGTATCACATATACTTGGAATATTAAATA
TTCTGATTCCATTAAGCTCAGGAGAGAGTGGGTGATGTGAGCTACGCGCACATTGGGAGTTTTAGAACGTACATCAGCCTGTAAAATCCCACTGAGGTCCACTAAACAGGAAAGCCAAGCACTAAGACTCTCACCTCAGTCCTCGGCAGTGTATCATTAACCACACTAACCAGAAGCCAAAGTTTCCAGCAGGAGATGCCAAGGTG
AACCACAGTCAAGATGGCCAAGAGAAAAACCAAAAGAATATAAAATTTAAGAAGTAGGAGAAAAATTAGTGGTTTTGGATCTTTCCCCTAGGTTCATTCAACTAAAAGTGACTCAAACACCCCCTAAACAAAGGCTGGGTATCAGAGACCCCCAGTATCTAACCTCCTCATCTCCAAACATTTTTTTCCACCGTGGCTGTAAGCTA
TGAAAGTGCTGACAGCGACTTGGAAGGCCTTAAATAAACTATCTTGCAAATGATATCTGTGTTACAAAAGTGCTTTTAAAACAGGCAGACTACAACCAAAACTAAAACCCACTGTTCTGGGGCCAACACCTTGACTACAGCATGAGTACAGCCACTCTGACACTGAGAAGTTAACGTTCTTAGCAAGAAAGAGCCTCTGATTATGG
AGCTGGGCTACTTTGCATTTAAAAAGGTTTTTTAAATAGATCACTTCAAGATAAAAATTCCTAGTGTGAGAAAAGAATTTGTATCAGCAAAATTTAACTAACTAAAGAACACTCCACAGGGGACAAGACAGGGATGCCCCGCTGCCCTTCCACACACCACATTTTGTGTGTTAACACCCGGTGTGAAAGAGCTCTGCTCTTTCTTT
aggcaggacgactgtcctcagtttcaagtcagtccagactacccaaggagtttcagttcaccctgagctaagagtctcaagaaaccaaaaCAAATTAAAAACTAAAACAATGATAAAATAAagcctggcattccggcacatctctttaattcctagctcttgggagacagagaaaggcagaactctatgaattctatgctagcctg
TCCCTTGTCTCAacggggttttgctagttccccaggctagcttccaaattacaatactcctgactgtacctgctactgctaaagttacaggcatgcatcaACTAAAGACATTTAAAAGTGTTCCATATTTGTCTAAAGGAAAACAATAGAAGAGAGGCAATTTAACTTTTTAATGATGCAGGacacacacacacacacacacacac
AACCATCCATCAATAATACACGTTTGGCTTTAAAAATTGTTTCTTCACAAAAACAAGCAATTATTTTGTAGGTAAAGCATAGCGGATACATAGTTATTTCACTAAATTAAATAGCTGAAGCCTGTGGGGGGATGGAGAAAAATAAAAGTATGAAAGTAGTTTACTTTCTAATTTTCATTTGTGTGTGTAAGTAGGCACTGAAGAAG
GACCCCCTTCCCACAGGACTTGTTTCTCTCACTTCTTTCCACAGGGTCCACTTGTTCCTCAACTAATTCTACCGCTTGACAGTCCTTTTGCCACTATCCTACTAAACAAATGCCAGTTTGTTCCTAGAGCCTTCTTCAATCTCCCCAAACCATCAGTAAACCTCTACTCTTCAGTAAGCATTTCCGTAGCTCATCTCATCTTTACC
ATTTTAGATCCACAATCATACATATTTCGGAGGCTTTTAGTAACTTATCTTCTTTTTTGTTAGAGCATTTCCCTGCAAGTTACTTTTGAAGAAAGAATACACTAAACAGAACTTAGTACCAAGTCAATATGCCTATCTGAGTGAAGAAAGTGTTTTTATTCCTCGAGAAGTACCAAGTTCTTCACTTGCAGCTACAACATTACTGC
ATTTAACCCATCAACGTGGTCAGAAAAACAGAAGAGTCTGCTATGCCTTTCTCTAGGTACTCCTGGCAAGATTCAAAGTGGCAAGACAAACCGGATCAAAACTAAACAAAACTGGAAGCAAAGTCCTAATGAACCCATATGAACGCAGACATTGACCTGTCAACATCTAAGTTCAATTCAGGCTTGCTTAACAAAATAACTGCTGA
aataTTAAAGTGAGTCTCTCTTTTCCACAGCAAATCAGAGGCATTCCCAACACAGATAATTTTCCTAAGAGGCTTCTTCAGTCCATTTAAAACTTTCCTGACTAAATCTTCAACAAGCTGTTGCAAATTCTCTGGCAAAAACTAACTAAAAATTCAAAAGTAATGTCTTATCTTGATAAGCAATGGCTCAACAAAAAACAGTGCAA
TCCCAACACAGATAATTTTCCTAAGAGGCTTCTTCAGTCCATTTAAAACTTTCCTGACTAAATCTTCAACAAGCTGTTGCAAATTCTCTGGCAAAAACTAACTAAAAATTCAAAAGTAATGTCTTATCTTGATAAGCAATGGCTCAACAAAAAACAGTGCAACATCTGTGAGCAGCATCCTCAACTCTCCATTGGGTAAAAAAGCA
CCTGAGGACTGGATCATATGTCAATTTTTACTTATGATCTCTTTAAACTATTAGACAGAAAGATGATAAACCTAACAGTACCTTATATTTTTAACACACAACTAAACTGACTTAAATACACACCAAAATATTACATTAAAGGTGCTAGATgggctggagagatggctcagtggttagcaccatttactgctcttacaaagaaccag
tgccagtctagagctgccttgaactagtgcacagtgaaatgctttctcaaaactgaaaacaaaaATAAGTAACACCCAGCAGCAGCAGAGTACATACCTGACTAAAAGAGCTTAAACTCTTTTACAGGTAATTTAGACCAAAATAGCATTCAGAAAATAGCTGAGCTGTTTTTTACCTCAAATGAAAATACAAAGCCAAAGAAACC
TTAAAAAATCCATCCATATATTCACACAAACAAATAGAAATATTTAGAAATGTTTCCTATAATTTTTTTATAACTGGAGACAACAGAAACATCAAGTTTGACTAAATTATAGCTTTCAGTCATTCAATGGATTTTTTTTTTTTTTAGtttgttgttttccagacaggatctctctgtgtagccgtggctgtcctataactcactct
TTTTTCATACAGAATAGGAATCTGTCCAAATGAGAAGAAAATAGGCAAGTCTATGGTTTTGCTTCCTCCTTACCTCTCTGCATTGGGTTTCGTCCCTTTTACTAAATATCTTGTATCTGGGTACTGGAAAAGCAACTCTTCCTGAAGATCCACCAATGATCTTAACAATGCTTTAAGTGCTTTGTGACCTGGAATAGAAATTAATC
tggtctacaaagtgagtttcaggatagccagtctcaaacaaaaaacccCAGACCTCTGAACTCTTGATTTCTGTATTAGAACACCCCTATTAAAGAGTTCACTAAATATTGATAATCAATACCTATTTGTTGAGAACACTCAGATTCTGCTCTAATAATCAAATCCCACATCCTCAGTTACTGCCAAACAATCACTGCCTCAATAC
ggtagatctctgagtttgaggccagcctggtctacaaagcgaggcccaggacagcctgggctgttacacagagaaactctgttttgccaaaaaaGGTAAGACTAAAGGGCTGAGGATATAATAATTCAAAGGCAAAACTGCCTTCCTAAGAAAGCACTGAGAAAAGGCCCATGACAACAGAGGTGGGAGATGGGCGTCTACACTGT
gaagcacttgtgaagttgaagcaggaggatcacaatttaagaacagcctgggctacataacaaaacctgttctcataaagacagaTGTGCTGATCACCAGACTAAACCTTAGGTTAAGAATATGTCAGCTAtctctgactctcttctctctgactcctttctacctctctctcctcccgtctcctcctccctcaacatcttcacag
acccccccttccatgtccccaaataaattctattctatactTAAAAAAAAAAGAATATGCCAGTTGCATAAAAATAGCATGACACCACTATCACAATGGAACTAAAATACTGAAATCCACAGATGAgaggaaatggagaattattaatagtacaatttggggtatgtacatgttctggagacagacagtattaatgattggtatga
AGACCAAGGGTTATTTATTCAGTGACTCAGAATGATCACTTTGAGAGGTTGTATTCATATAAAACCATATAAATAATGCTTTCTGTATTCAAAGCAGTTTACTAAAACCCACATCTTCCTATGACCACTCTGAAAACAAAGGCTCTCCTCCCTTGCTTTGCTAGGACTGGTAAATGGAGCTTGTGTTGTGAACACGTATAGAGGTG
caagccatctccccaactccCAAAACCTTTAATTACTCAAGCATAGCAAAATTTCCCATTTCAATATCACCACATGATAAGAAAACACTAGTGAGACTCTACTAAAATGTTTCATCCTAATTTGGTCCCCACAATTGAAAACACAATGTAGGAAAATAAAAGGAAGCCCAAATATTGAAAACAAAAACCAAGTCTCACTAGGAAGA
atacaggcaaaaaacccatccacataaaataaagttaaaTGGAAGTTAACTGTGACTCCAGGGTAGCACAATGAACAAAGCAATGGGCTCCAACCCTAGCACTAAAGaaacaaaacaaaacaaaacagcaaaacaaTGACTTAATGGCAAATTTCTTAAGTGGGGAGGACTGGTAAGACACTGATTAAGTAGAAGTACTTGTTCAT
AACAAAATGTTAAAGCTCTTACTATAAAATGTTTAAAACATTTGCTCTAGAGCAGCTTAGAGTTCATCCAAAGGCATCTCAGAAATGAGGATACTAGGACACTAAAAATAGCCAAGAAGTACTCCAGAAACCTAAAAAAAAAAATTATATCATGTATTTAGGGAGGAAAAAAAGAAGTCAGGAGAGATCAGTCTCACAATACACAC
GTCAGGAGAGATCAGTCTCACAATACACACTCTGATCCTGAAAAGGCTGCCCAGATTTCACAGAAAACAAATTTCAAGTATGAATATGACAGACCACAAAACTAAAAACTGTCCACAGAAAGTCATTTCTAACTGCTTAGTCTACAAAAGAAATGCTGTgccaggtgtggtagcctgtgccttttaatcttagcagtggggagata
CACTTTACAGTTGTCTTCATCTGATAATAAGTTATATTGCTATTTTTAGAAGAAGGGTTGATAATTCAGCTTTTTAGATAAGCTCAAATGTAACCGAAGAACTAAAACCGATATTCTATAGTATACTATACCtaaaattaaaaaaaaaaaagtttttattttttaCATCCAATCCAGTATACCCCAAAATGATATGAGTATTCTTA
GGATTAGTGCAGAACCTGCTAAGCAGCTATACAGGAACTGGGATGCAGGCCTCTGGTCACAGACTAACTGGACGGACACTGGAGAGACAGAACAACCACAACTAAAGAGCAGACGGATGCAGAAACTCTGAAAAGCAAGCAAGCAGCAAAAGCACACACGCACCTATCTGGTTCTTCACAGCTCTTCCTTTTTCCACTTCCTCAGA
CTGTAAACACGCATCTTCATCCGAATCAACTGCACCTCACAACCTGAAGCTCGGGGCAGGACACAGGGCTGTGTAACTACCAACCACAGGTCCAGAAAGTACTAAACAGAAAGTAAGGAAGCCTCCCAGAGGTAGACAGTGGCAGGCGACTTCATTCCTCAGGTTTCATGTTGGCAGCTGAGTGCACTCCACTTAGAATCAGGGGA
TTCTAGGCATTGTTGAGGATGTCAGGTGGGGAGCTCGAGTTATGGGACCGCTTCCCTCAGACAAGAGAACACTGTGCCCGATGGATACAAAGTAGCTGCAACTAAATGAGTTACAAATGACCAGGAGGATGCTCAGGCGGTCCACCCACCTGCCTTGAGAACTGTGTTGCAGACAGACCTGTTGCCCTCTGGGGTCCCCATCCCTG
cttttctctctggagtgAGACACAGTTCTGGTACATCACTGTTGATGACTCGTAGGAGTAAAGGCGTTTTGGACATCAGATAGCTTAGGTAAAACATATCACTAAAGGTAGCTTTACATAGTCTAATATGaaaaaaaattaataaaaaaaaaaagggctggagagatggctcagaggttaagagcactgtttgctcttccagaagt
GGACCGTGTGGGCAGAACACGAATGCTGACTGGGGAAGATGGCCCAGGGTGAAGAGACATCCCTGGCTGGGGGATGGTGCACTGAGTCATAAAACACTGAACTAAACACCTGACCCAAGAACTCTGATGTGATGTGATATAAGAAATGTCCTCAACCATTCCCAAATGGTGGTGTTTCTTGAAGTCTTGTTCTGACCCGGGTGTTA
TAAAATGGGGTTGGGTAGTGTGAACTGAGGACTGGGACCTTGGCCCCTGTGATCTGCCTGGCTCAGGAGCAGTGCCTGTTTGCACAATCCTTGAATAAACACTAAACGCTCAACGAAACGTTGAAGACGGCATCTGACATGTGTTCAGAGCACTGCTCAGGCCCTTCTCACAGGGAATCTGTGCGTGAACTGTTGGCTAGAGAGCA
acacacatacacacatacacacacactacacacacatacacacacacacactcacacacacacacacatacaTGCATGAACATAGAGGGTGTGTGTAAGCACTAAATAATGTAATTTGAAAACCTCAATGAGATCATGTTTAGCTTTTCTGTTTCCAAGGCCAAGAGGAAGCAATGTGATACCTCAGGATGCGTGTGCCAGGAAGA
tcagtcatgtcactggccccTAGCTACCCATTTTCTGTGTATTTAACTATGTTTTTAAAATAAAACCGTCCTCTCTGTATTGTTCCAGTGACTTTATTTCACTAAATTATACATCTCCGAGACCTTCCCAGGCTCAGGGCCTTAATCTACTTTATTCTAAAAAGTCACTGAAACATACCAGGATGCTGCCCCTTCCCACACTGGGA
ACAAACTCAAAATCTGTATAGACACATTTAGGTGCATAGCAGATGTGAGCCAATGGAAAAGCTCTAGAACTCAGCTGTGATTGTGTAATTCAATGAGTTTACTAAAAGTCACAGACCTATTTTCTCAGGAAAAGGAAATTATATGTATGTAAATTATAGCTAAGTAAATTTTTAGGGTAGAGGGAAACTGAAAGAAATTGTAAAAA
TAATATGAATTTTTTCCTTTAAAATAAAAAGACTGCGACATATTTTAAAATTAAATTATGTAAGGATGAAATCTACAATAAAATGTTTCAGTTACCATAAACTAAAATTCGAGGGTCTTTGTATTCGGAAAGGGCTGAGCAGTGGAGGTAGGTAAATAGAGTTGCTTTTTGAGCCAAGAAATTCAAAATCAACTATTAATTCCCTA
TCAAACAATGCCCATTTCTGCAGCATTTAACGTAACCTGGTGACCTAATTGGATGATTTTTTAGATTAATAGCCTTAATCCTTCATGTCTCTTTTGTATCACTAAACTGAAAACATCCTCTTCTATGTTTTTAAGTGGCACGGCCCATTTAACTCAATTAACCAGCAAATGAGTAATAGTCACATAATAGCAGGAGATATTTTAAT
catggtataaaggcatacatgcaggcaaaccactcatacacataagtgaaaataaaAAATTAAATTTCCACGATTCTTCAGTCTCTTCATCATCCCAAGAACTAAAACCCACAAGACATGCAGATGCTTCCCATGGCGTAAGTGCTCTAGGCCCAGTACGACTGTCCGAAACCCCAGGGTCCATGTCACCTGACAATTTCAACATG
tagagagccctaggccagccaggactaatgtaataagaccctgtcttaaacaaacagaCAGACAAATAGATAAATGTATTACTGACCCAGGTATTACTGAACTAAAAGCTGTTTATTGTGAATCTCATATGGAGAGTTTACAGCTCTGAGAAATGCATGGCCTAttctttttttttttttggagctgaggactgaacccagggcct
TATTCTTATTCTAGCACACCCTTGCCATTTAAAGTTAGTTCAAACAGGGACATGACACCTGACCAGACTGATGGGAAGGAAACAGATTTTCTGAGCACTGACTAAACATTGGTCACTCTATGGTCATATCCCAGGAATTTACAAGTCTCTTTAAAGGCTCCACATGCCAGAAAGGCTACTGTGTCTGCCATGATCTTGTTTTTGAA
CAGCATTATAAACAGCCCAATGAATTATTTTGTACTTTGGAGTTATGTTGGTAACTGGGCCAGTCAGTTGATTTATGACTTCTTTTAAGTTTGCACACCCACTAAAAATCCCCTGTCCCCGCCCCCCCAACCTAGATTGTGATAAAAGGCCAGATACCACTATTGTCCTGAGATTTTCAGGGGAAACAAAACAAACAAAAGAACAA
TGTGCAAATAACTTATTTTCTCTTTAAAGCCTCTTCCCTAAAATATTTGCCCTTGTGAAGCTCACACCCATGACCTTTAAAAGACAACAGGCTGAGACAAACTAAAGACCATTTGAAAAAGCAACTAAGCCAGAATGGTCTGTCCTAATGGTCCCCAGGAACCTCAAATTTGAATTTCAGTCTGAGATGGTGGATGAAGCTCTTGC
TCCTATGAGCACCGTGAAAAGCAGAATTATCTAAATTTTTCCATGAAATTCCTCGAACTTTATATATACCCTCTGTGAAAACAACATAACATATGGGTCAACTAAAGGATCTCTTCATTTCCGAGAGATTGACCCTTTAAAACGTCAATGACCCCATGATAACCCTggctgcaggagtaacttggcagtagagagcttgcctagag
TTTCGTCTTGCTGGCAAAGTACCGTCTACATAGGAAACAGAAGCAATCCCGAGGTTTATTTATCTGTAGTAACAACAAACCTTCCAGAGCAAACCCATACACTAAAGCTGAGACTGCATCAGACCAATGCAAAGAGAAAGACCAACAGGGGTCAGCTCGGACAGTCTACAGAAAGCCTAGCCAGTGTGCAAGCCACTCAGCCAAGT
ACCAACGAGTTCAGAAACAGATAGCCTCAGATTCCAAGAAAGCTGGGGAATTCTGAGAACTGCATGGGGAAACTCATCAAAAGGTTCCTGCCTATTTTAGACTAAAGGAAAAACACCTAGCAAAATCTAGACCTCAGAAGGCATGCTCATGATTGACACATTTCTTCCCATCATGCTCTGCTCTTAGCCTTAGGTGTATGCTTCTA
CTTATTAAAAAAAAAACCATTAGTCTGTGGATGAAGAAAGGCTGCACAAACAATTAAAATACAGGATGCTAACAGACATTTTAGAAAAACATTAAAATAAACTAAAAGTGTCATGGATACCCGTATTATGCAACAGTACTCATTAAGGAAAAACAAACAAACAAACAAAAATGGCAATGAACTAAATATATCACAATTTGAGTGGA
TTAGAAAAACATTAAAATAAACTAAAAGTGTCATGGATACCCGTATTATGCAACAGTACTCATTAAGGAAAAACAAACAAACAAACAAAAATGGCAATGAACTAAATATATCACAATTTGAGTGGATCTCAAAAGAATTATACCAATCGAGAAAAAGATCCATCCACTCCCTCCCAAAAAATcaacttggccttcatgtggttccc
ACTACCTCCCTTACCTGGTTCATTTTCTTTTTCACTGCCCAGATTCCCATGGTCACACTCTCAGCTGACCTGTTTATTTCTGATGTCCACCTTTCCATGAACTAAATGACGGCAGTGAGGTGACAATGCTCAATGCAGCATTGCGATAGCTAGCAAGGTCAAGCACCTGGCCCGTGCTATGTGTCTGTGATACCACCTCCACTCTG
AACCAAGTCAGTATACAGGGTAGGAGGTGGCGTGAGAGAAAGAGAGAGTTCTCCTCACAAATGTGCACGGGGCAGAAGGAGCTCACAGAGAAAGGTCTAGACTAAACACGGGGTTCTGAGCCACTAATTCTCTCTGCAAAATTGATGCACTTTAGCTTCTTCTTCTCCAATGGAGATCAAACCTGATAAATTCTTAAATTACTTGT
CAATAGTTCTACAAGACACATGTTTATAGGCATAGCCTGAGAAAAGAGTCTGCGATGGTTCTaaacaaacaaacaaacaaacagataaaATTCAACGATAACTAAAACAAGAGACGACTTCGCCTTTGCTCTGTTGAGTCAGCAGATTTTCACTATTTTAAAGACGGGAGACGTAACACCGAACACTGTTCTTGTGTCTAGCGTTA
ACTGCTTACTCTGTGCATGAGAACCCTGAGTAGGTACTGTTTATCATGCAACACAATCATTCTCAGAGCAGTGGTGAGAAAGAAAAAAAAAAAGCCGAGAACTAAAGAGGGATCAATAGAAGCCTAGGGCATTAGGGAGGATTTCAAAGAAATAACGAAATAAACTCTCCAACCCAAAGGTAGTtgtggcaggtgcagtactccta
GATTCTGAACAAAACATGGGATGCGGAGGTACAAAGCCCAGTTCCTCCAAACAATGAGAAAAACATGTAAACGTAGGTTTGGAAACCCACCCTTTACTTTACTAAACGTGGTGACTTCTAAAGGCTTTCCCACTGACTCCCATTAAACAATGAGCTCTCCGAGTACATCGAGAAAAGGCTTCAGTCCAGTGGCATAGACTAGAAAC
ATACAGGCTACAGTCAACGCTACTTATACAAATACAGAATATGCCTTTTATCTTAGTGTTCCAAGGCCTGACAGAAATACTGCTCAGGCAATGACACATGACTAAATGCTAGATGAGACTACCAGAAAGATTGCAGAAGGATCTTTTAGATTAGTGGGTCCAAGAAGAGGCCCAGGATGTCAAGACCATCCATCCCTAGGCTATAG
tggactttggaagtcatttttcaggctctctgagcttcTGGGTTAAGAAAGCACTAATAACACCAAGCATGACTCACACACAATGCACAATAAATTGGAAACTAAATACGTTCAAAATGCATGCTGATAAAATCATTATGACAATTAGGTGACCAGTTCCCAAAAGACCGTGATATACACCCTGAACCGTTTGGGGCAAACAGTAT
CGCTGGGAAGAAGCCCTTAACCCCAGGCTCAGCACCTGGGAGAGCATGGTTGGCACATGGCTGAATACCTCAAGCAGCCGGTCCATGAATCCACACACAGACTAAACAGTTTCTGAGTAAAGCAATGTTGTATCCCAGGAGACCTGGAGACAAGGCAAATGCATTTGAGTAGACTCCTGTGTCTACAGAGTCCCTGTGTCCAGTCT
AACTTCTGTCTGTCATACAGTAAAGCTATGCATATTGGTCACCCATGTAATCTAAATGAGTGAAGTAACTTCTCAGCTTAATACATACACATAGCCATTTACTAAATCAACAACCCTTGGGAAAACTAACATAATATTATCATTCTTTAACTTTTTTAGAGGCGGAAGTTTGGGGCTTTAGTTACTGAGATAATCCTGATGCTTGC
GAGACTTGACTTTCACCAGGGCAGCTGTTAAGTCATTGACAATCTAGGGAATCTTTAGAGTCTCCAATATACTGTTTACAAACATACTGTATATTAAATAACTAAATTTCTTGTACTTAGAAAAATACAAATTACACCTTTTCTAAGGTCAATCTGGTTGAATTTCAAAGTTAAATTCACTGATCAAAAATCTCAATAATTGAAAT
ATTCTTTATCTCCATGAGAGAGTCACTAGGGTTGACCAGGAATGATAAAATATTTAAGGATATTTCTTTCTTTATGCCTTGTGATAACACATCGTAACTGACTAAACTGGATTTCTAATTATTTTGCTAGATTGATCCTGCGCCAATATTCCAATACAATGACCCAATCCTTGTCTTCATCCTTTTGTTATTTTATGCCATCTCCT
atatccagaaataatgtttactctgtgtaccccacagtacattaacgatggcatgggaaactagtcaccaGCAAAGGACACGCATAGAGCAATGAAAATTACTAAATCACAGCATACCCAAAAAAGGGTCAGAGGTCACAGCATCACAAGTAAAGATGGACTTAGGTAGTAGGTAGGTTTTGAAAGATTTTTAAATGATTGAAAGA
AAGAGTTGCTGTGAGTACCTGTTGTTCCAAACTGATTATAAAGGCTGCATAGTTCACACTTATGGGCTTCCCCCAACAGGTATTCCAAGAGAATAACATCACTAAAGTCGCCATCAATGACTTGTCTTTGAACGTATATGAGGGACAGATTACTGTTCTTTTAGGACATAATGGGGCAGGAAAGTCCACTACTCTGTCCATCCTCT
CTCTGGTCTTTTGTGAGACAATAAAGGGATTTTTATTTAAAAAGGTAAATCCAATCACATAGTGTCTCTTGGTGTGTATATAACCTGTCACACAGCAAACACTAAAGGAGACACTATTATGAGGTTTCTGTGGGCATTTCTTGTAACATTGAGTTTTGTATGTATGTTGGTGTATATGTTCACGTTGTCCATCtatagagaccaga
tgcttctaattttctatactatatagtattgtgcttattttatacccttgcttatttattggcatagtttatatttttattttttaaaatgacaGTGGAAACTAAAGTATGTACTATTTATCTCAAAGAAGCATACAGCCTTGTCTTCATCGGGTTCTGTGTACGCATCATAAAGTTAGTAGAATCAGTATGGGGTAATCTTGTAG
ACAAAGCCCCAGTAAGAAATCAGAGTAAAACAATGAAACTTAACTCTGAAATAAAATTCTAGATATGTCTCCCTAGCAGTACCTAGCAGCTAAGTCAGTTACTAAAAGGGAGGCTAGAGTTGGTGTTCACACCTTAGCTGTGTGTGGCAGTTAAGATCCATCTGGAGCTACAGAATCTTCCCGAAACAGACTCCCAGATAAAACAC
CTGAGTGCCTTTTCCTCTGTTGAATGTGTTTTCCCCATTTCTTTTCTTTTCATTGTTACAGGAACCATCATATATAAACAAAATAAGCTAATTCTTGTCAACTAAAGTTGTTAACATTGAATATCTTTTAAAATTAGACTTTCATTCTTTGAAAAAAAttttaaagatttatttacttattatatataactacactgtagctgtct
TCCTTGGAGGGAAAGACTCTTTGTTAAGTTCGCCAAGCTGAGATTCTGCACTTCAGTAATTTAAGCATGACAAGGTTCAGAGGTGGGTTGGTGCTTGGGAACTAAATCAGCTGCCACTAAACAATGAATAACCCAAGGGGCCTTTGGAGTCATGGGTTGCAACTCACATTATTCAAGCAAGGGATAGTGGATAAGGTTGAAATGAC
ACTCTTTGTTAAGTTCGCCAAGCTGAGATTCTGCACTTCAGTAATTTAAGCATGACAAGGTTCAGAGGTGGGTTGGTGCTTGGGAACTAAATCAGCTGCCACTAAACAATGAATAACCCAAGGGGCCTTTGGAGTCATGGGTTGCAACTCACATTATTCAAGCAAGGGATAGTGGATAAGGTTGAAATGACAAGCTTTGTTCATTT
atatatgcaattattacctgtcaattaaaaataaaGCTAACACAGTTTCTGTAGATTAAAGTTTTAAAATAGCATCCATAGTTAAAGTGAGAAGTAGTAGACTAAAGACTAACGCAAAGGAAATATACATAGGATAGCCCATGATATAGAAACAACAAAGATATGGAATGTGGCTAAATAAAGTTTAGAAAGAAGTCATAGAGGAC
TCCAAACCCGGCTTCTACCTTCATGCTCTTTACAGAAAACACAGTTTAGGTAACTAAGATCTACAAAGTCCAGTAGTCACAAAAGATGTGTTTACGGAAAACTAAAACTTGAACCGTTATATTGATATGAACAAATGTATTTTTCAGGTTAAAATTACCAGAGACATAAGGTAATAGTGTGGTGATtattgcagtaaaaataaaaa
ccagaaaccaggaaagggaataacactcgaaatgtaaataagaaatactcaagttaataataaaaaaaaCTGTATAGCTCTAATTACTAATGTTGCAAAGACTAAAATTGAACAGACATACAACTTCAAAGGTAATAACATTCAAATGAAGAATTATGAACAAAAAAGAGTAAAATCTGAATAACAGAGACAacacacacacacac
agataaggaagggaaaggaaatgaaaggagaagaaaAATCCCCCCATACACATGACAACCTTGGGCCAATGAATGTGAAAACTTGTACAAGTTGCAACGTACTAAACAAGATTTTGGAAAAGGTAGAAATTTGACATGCACTATAGTCGTCAAAAGTATAGTTTAAGTTCTTTACACATCAAAAATAAAAGCCACAGTTCTACTTT
GTGTTGTTATGCCTAAAATGTGTATTATGTTGCATATTATCTTTGCAATGAATCAAGTATTTTAAAACATAATTCTAAAGTATGAGAAATGAAAAATGCTACTAAAAGAATACTAAATTTGATGGTCTATTAAAAAATCACAGTTTTCTCAATAAGTTATTTGttttttataataaattaatataGCCATTGAAGTTAAAATAAAT
CCTAAAATGTGTATTATGTTGCATATTATCTTTGCAATGAATCAAGTATTTTAAAACATAATTCTAAAGTATGAGAAATGAAAAATGCTACTAAAAGAATACTAAATTTGATGGTCTATTAAAAAATCACAGTTTTCTCAATAAGTTATTTGttttttataataaattaatataGCCATTGAAGTTAAAATAAATGAAAACCGAAG
tatgtgcatgtgtacacacacacatgcacacatacatatacacacacacatacacatgcacacacatatacacccacacgcacatacatacaTGCATCCCACTAAAAAGTGCAGGGAGAAATTCAAGGACCCAAAATGGAACGATTTGAGCAATAAAAGTAAAGGATTATATGTCAAGATATAGAAAATAATTAGCCTGTTTGTGT
GGAGCTTTGAAAACACATCTCTAAACTTCTTGTGACACTATCTGAGGGAGTGACCACTTTGTCCACAATATTTCTTGTATGTAACCTACAAATGTCCTTTACTAAATTGTGCTTTGTGTATGTGTGGTTTCTTTGTTTTGTTTTGTTTTTTTAAGATATACTTTAAGTCTCCACTAATTCTGGCTGTGAAAAATATCTCCCTTGCT
TGAGGAATACCAAATAATCACTTTAGCATTGACTTCAGTGACTAGGATTTCCCCACAACACACCCAGATGTATGCAACAAAAGAATGTGCTTATAACCTTACTAAACAAATGTGTTGTGTGTTCTGTATCTGTGCATACATATATCATGTGTGCATGGGTGTATGAAGGTCAAAAGTTGAGGTTGAGTATCTTTATCTCTGTCCAC
gaggtcgtgagctgcttttttgggtgctaggagccaaacctgggtgccctgcaggagcagtaagtactcttaactgctgagccatctccccagctccCTCACTAAACTCGCACagcatttactgtgtgcaaagctttgctctaaagtttttaaatgtaaattcatttgatcctcaaaataTTCAGGGAGATGTGGAAAGCTGCCCA
gtggtggcacaagcctataatcccaacccttaggattacaagtttgaggttagcctgagttACGTCACGAGACCCCGCCTCAGAGCAAAAGGAAGGATTTACTAAAAGCCTGGGAAAGAATCGTTAGCGACAGAGATGGAAAAGGAGAGAGGGGGGCTGTGGAATAAGCAGAAGAGGTCTTGGAGCTGGAAAAGGCTCGCAGTTCC
ctgtcttccccttctaccaggtgagtcccagggatcaaactgggtcatcaggcttggcagcaagccccctttcccactgaaccatgtcactggcccACATACTAAAATGGATACCTTAAAATGGAAATGGAACTGTCTTCTTGAGTCCTACACAAAATTACATAGTGCAGTGATGATctctctgtattcataggttctatagccat
cacacacgctaggccagcattccaccatatccccggctccAGAGTGCCATCTTGAAGTCAGACAAGGAGTATAAGGTCCCTTCCTCCATGGTTTATGGAGACTAAACTGTCATGAAGGGTCCCTTAGATGAGAGGACAACTAGGACAAGTCCCCAAAGAAAAGAAAAGAAATTGTAAATCAAAATTTAAATACAAGTAAGGAGGCT
tgacctcaaactcatggaggctgactgggaaaagcatacagcaccttgcctggctTAGAACTCATTTTCTGTGTTATGGTTTGGATGTAGTTTGCTTCCCACTAAAGCTGTATAGAAAGACAGTCTCCAGGTAATCGCACTGAAGGATGGCAAGAGCTTTATTGTGGATGACCTTGTGGGCTCGGATACTTCAGCCTTAAGGGTTA
ggcaggagcatcaccccaaatttgaggccagcttgatccccatacagagttttgaacctagttagaactatatagtgagaccgtctcgaaaagtcaaaaGACTAAAACCACAAAACGAAACAATAACAAAACCAAAAAGAATTGTTAGGCCAggggttggggatttagctcagtggtgcgcaaggccctgggttcggtccccagct
ccactgagctaaatccccaaccGGAGGCCCTGCTTTTTACGTGTAAGGCCTTGGGCTGAATTTCCAGGACGGGGGGCGGGGGGGGGAACCCACGAGAAACACTAAAATAGTTACTAATTTAAGTCCGAATTTTTGAGTTGAGTAATTTAGTAATCCAGGAATGTACAAGAGATCCAAAAGGCACTATTGAAAAAACCTTCTAGATT
CCAGCTCGAGTAGGGGGTCTGGGGGCAGTACAAGCACAGGCCTCCCGTCCCAGGGGCCTTGGAGGTCAGTGTGGATGCGCGGTTTTGACTCCTGAGGTTCACTAAAGGACTGGGGGAGCCTATACTACTGGAGTGCTAGGTTACGTCAGGCCTGTGGCTCTAACCATGGCTTCCAGAGAGTACACAGACTTCAGTGGGCCTGGTGT
TGACACATACAAAACTCACCCACTGTATGTGCTAGTTGACACTCGGCGTTCAGTCCTGATAGCGGAGGTGTGTGGCCAAGAGCACCTCCCAGCAATTGTCACTAAATCCTACCGTTTGGGTGTCTGTACATGTACATATGAAGAGACTTACAGCTGCCTGGCTGAGCCGCTAAAAGCTTCCTAGCCCTGTGGTATCCTGTGTGTGA
tgaaagacatgtgacaccaccgaccggctTATGCTGTAAGGTTTGCCAAGCACGCTCTGTATCTCTTTAGCATCCCACATTATGATATAAATCTCAGAACACTAAATGGACAGACACGTCAACTGTGTGCATTTGGAGATGGAGGGCGGCCTTGTCCGTTTCGAAGCAAGTAGGCATCCTAAGTAGAGCTGGAGAGAGATAGCTCT
GTCACACTGGAGAAGGGAAGGACAAACTGACGGTTATTAATAACCTGGACAACATCCTGGCTATTGTTACGTATTCTCATTTGTTCGTGGGAGCGTGTTCACTAAACAATTATAGATGTTTTCTGGAATCTGGGTAAGGACTTGAGTACCAGTTTGGCATCCAGGCCCAAGGCCTCAAGACATTAGTGTGGTCGTCCTATAATGAG
cccatagggtcatACAACATGGTGTCTGACATGCATGTGACATGAACGCATGCTTGTGAAACATTGTTTTCTATTAATCGCAGGGCAAGTTCTAAAGGTCACTAAACAGCCTGCCTAAAGCCAAAGCTACACATGAGTGTTTTGCCCACTGCAGAATATAAATCAAATATCCCTGTTTAACATCTTGCTCTTTCTTTAAACACACA
GTGAGTGGAGCGTGTTGGGTGGTGCTGGGGATCCTGGGTGGGGGTGGGTGGCTTGGCCAGGCCCTGCCAACTTTACTGCCTTAGGCGTCTGCCTGTGTCTACTAAACCTGTGGAAGACGATGTAGACGTGGCCAGTGAGCGGCAAAGAGTGCTCCGTGGCGATGCTGACAATGACATGGTCAAGATCGAGAACCTGACTAAGGTGG
CTCTCCATCCTCCTGTTTCATCCCCTCTAGATGCCCCTCCTTCACTTCCCATCTTCTGTTAGCCTTTATTTGATGTTGCAAACGATGTGTCTGGCATTGCACTAAATTAGTTACACCATTTAACCATCGCAGTAAAGACCGAGAGGTTTCAGTCATCGCTGTGGGTACCAATGCTGCAGGCTTCAGTCATCCCTGTGGGTACCAAT
AAGAAAATAATGAATCCCAAGTCTTCTGAAACTGTTATTGGTATCTCAAGAGGTAGAATCTTGGGACATGGCTTACATGGTGCATTTTTTAGCCCAGAAAACTAAACATCCAGTTGCCCATCTCCTTTCTCACAGTCCAATCGGCCTTGATGGGTACATGTAAGGAGGACCCTGGGGATACAGCATGGTGTGAGGTCTCATCTCAG
CCAGGCCACAGTTGTATGATACTCAACAAAAATGACTCTCTGTCTCACCCCTTCTCCCAAGGTGTTTGTAGGCCACAGCAGCTCAGTGTGTTAAAGAATAACTAAAAATAAACAGCTGAATGGATTTTCACTCTCAGGATAAGAGCACAGGTATTTATTGAGTACCTGGAGtcatttaacagacatttattgaggccttgatacta
TCTCCTGCCCCCTCTGGATTCCAAGCTCAGTTTTGTGTTCATCAGAGACAGACACTGGAGCAGAAGTTGTCAGGAGGGAACAAGGCCTAGTTTCTGTCGCACTAAAGAAAGTCTCATAACTTTTCTGTTCACATAACCCAGAGCCCACCCTCTCTGCTTTAGACCTTCAGACACTGTTCCTCCCAGGATCAGGAGACAGCACGTCT
AATGGGCGCTCTGCGCATGCCCAGTCTTCGCGCTCCACCAGCTATACTGTTTTTCCTCTTCTGGGTGCTTTTCCTCTTCTAGGAGTCTTGTCTGGTGTCTACTAAACCACCAATCATAATTACTCTCGTGTATTTTCAGTCACCATGAGGCTGTCTGTAATTGACTGGCACCGCAGGGAAACTTGAAGTAAGAGCCTTTCGTTTTC
AGTTGTGAACCGGGTTAAAGCAGATGGCCCAGTTTATATTAAGTGATATCAGAACATTTGACTCCAGTACAGCCCTTCATTTCTGAGTGCTTTGCAACATACTAAAGATAATAACCCCTTCCGGTCGTAAGACCCCCTGCTGCTGAAGCAATGTGAGATTCCGACTTTCTTACTGAGGCGTAGACCGTGAGTATAAAAGTGACTCA
CCTAATCCCCAAGATAATAGAGGACATGATGGCATTTAAATTAGACTCCATGGCCTCATCAGAACCCAGTATGTTGTACCTGACAAGCCTGTCACAATAGACTAAATACATCCAATCCAGGTCCCCTGCTGAGGGATTTGTCACCAGCTTGGCCTCCTCCAGCACATACATGTTCTATTACCAAAGTTTAACGCTGATGAATTGTG
cccctctctttatcttcttattatcacaacaTCGGTGCTGAAACCCAGGACATATCCTCTCTTTATCTTTTTTAAAAAAAAATCAAAATATGTTCATGCAACTAAAGCCCTTGGGCCGGTTAGAGGCATGAAGTAAGTAAACCATCAATATTTGTAGTTGCTGTCTAttttttgtcatgcttaaacaatctagggccttgtgcatg
TAGTCCCAAAGGAACAACAGGGACCACCCGTGCACACACTGGAACTTCTGGGACCCACACTGAAGGCATACATGTAGATTTTGCTTCTGCGCTGTGGTGAACTAAAACAAGGTTCTTCACGCCTGTGGTCCCCTTTGTTCCTGGTAAAGCAAGGACGTCAGAGCACAGACCTCCAGGCCACTTCACCCCTGCGCCTCAAGATGCCA
caaaCTGTCTGCAGGCTGGTTTCTCCAACTGTTTTAAGGGTCTATGCGTTAGATACACACCTCTGCCTGAAAGAGATGAGAACTCATTGGTGTGTAATGTACTAAAGTCCTTCATCTTCTTTTAAGCCTAGCAAGTAAGTCCTGTTGACAAGACAGTGACTGACTGAAGAGGATCATTTCCTTTATCACTATTTGTGTTTCTTTTT
ATGGTAAGCCAGGTGGAGAAGACCCTAACGTTTTCTTAGAATGGTTTCATTGTTTCTGCTCTCCTCCTTATGAGCATGTGCTTGGACTAGTTAGCTGAGCACTAAAGATAGCAAGACCCGTAACTTCCCTGCCTTTCAAGCCAGCACCCTCAATTCCCTGCCCACCCCTCAAAAGGAGCCGTTGTATCGTGCTCTCTTCCCATCTC
TGCTCTCAGAATTCCTGTACCCTTGTGTTCCTAAGAAAATGATAAGAAATAAGTGTGTTTGGGGATGCAGAGTTTGCATGGACCTTTTATAGGGGTTTGTACTAAAGGGGAACCAGAAGGCCTAATACAGTTAAGCATCTCAGTCTGCCCTGCAGTGTAACTGGGTTTGCTCACTGGTCACTAGTTTGTTCCTGTTTCCTATATAG
TATATTTTTTTAGTTCACACAAATACTATTTTGACAGGCCAGTATTTTCCTATTATATTGTTTTTGTGCACCATGTTTATCTACAAACTTTTAAAATTCCACTAAAATAAAATCTTCAATCCATCACAAATAGGTATATTTAACATGGAATGTTATTGTCAGTGAACATAGGGGCTCATGCTGTCCCCCAACCCCTACTCCAATAT
CCTTCCTAAGAGAACAATGAGTGTGACCCCTACAAGCTACTGGGGCAGAGCTATTTCCTCCAGTAAAGAACTCCCCGGTCCCAGTATGAGATCATCTAGGACTAAAGACAATCACATAGTTTGCAGGTGTGACACACAGGCCTTCCACAGCTCAACGGGCTCTCaatggggagctgtgaaatattaaccaattgaaagacagagga
TGGACAGTGCCCAGCATCAACAGAGACTGGGGGCTACCACCTTAATTCTGTGCCTATGGGGGAAGCCACAACAGTCACAGGAAGAAGACATAACGAGACAACTAAATTTACCGTAGCACATATCACAGCTGGCTCGTAAGGGGTCCTGTGTCAGTCTTGTTCTTTATAATGCTCGGGCACTAGATTGTCCCTTTGGGTGACATCTA
TCTAAAGGAGGAAGGGCTTCAGGCTTTACTCCACAGTGGCATGGTAGTTGGCCATGTTTTCTAGGTCCAGACTGGGTTCACTGGTCCAGCACGAGGCCTGACTAAAGGACTAGTCAGAAAGTTCAGTATGCAAAAGGCAACTGGGAGAGCCAGGGTTGGAGCATAACCATCCTCTGTCTGTGAGGGGTTCGCCTGGGGCTTCGGGC
AGTTGGGCTGTCTAAACCAGGTATGGGACTAAGGGAGACAGAGAGAACAGAATGGTGGTGTTGTATGGTGCCAGAAGTGTCTGCAAAGGGCAGAGGAGACACTAAAGAGAGATTGTATGTCAGGCCCACAATAAAGACAAGGAAGACATCAAAAAGGGCTAACCCAGTGAAAACGAGCAGGAATTAGCTAGATGTTTATAAAAGGG
TTTGTAACTCCTAGACCCAGAAAGATCAATACAGAGAAGGGGGCCTACCACAGAATATGGTTCAACAATACACAAGTCATAGATACACTAGAAAAGCCAAACTAAAATGTAATGGTTGGGAGTGTGCTCTTAGCATGAATTCCTAGAAAGTTCTAGAAAACACTAAGTcaacagttcttcatctctttgggctgtagactcctttg
ATGTGACAAACTAATAATACAGTAATCTTGAGCAATATTACCTTGTAACCATAAACTTATAAATGGTTAAAGGTAATTCCTTATTACTTATAACTTGTAAACTAAAGCTAAGAATTCATTAAAATGAGATTATTATAACAGCATCGCTTCTCACATCCTAATATATCGGGGGAAGAGTAGATTTATACTTGTCACTCTTCCCCAGG
GACATAAAAACATATGAATGCAGGTAGTAGCTGGACATATTTTATAAAATATAGATATACATGTATTTCCAAAATGTTCTATACAAAACTGATTTTTAAAACTAAAAGTTTTGACATTTCAAATTAATGCATAGTTCTCTACATTTTTTAAAGATCACATTTAAAAATCTGCCCTCCCTCTCTTTGTCTGAAAGGTGAGCTGTTTA
TGTTTTTAAACGCAGTTCGAATGGCTCGCCTATAAACAGAATAAAAGTTAAGTGACACCTGTTTAATATGGGAAATACTTTCTCAAAACCCAACTACTTGACTAAAACTTACCCATTACCAAGTGTTGTAAACGACTGTATCCTGCCAAACTCCAGTTTCCGTCCTAACCTACCCTTCCTTGGTCCTGACTGACAAATGCACTGGG
AAGTATGACAAAATGTGATTTTGTTTTAAAAATGGACATACTCATAAAATTAATATAGATCTAACCCAAACCTTATACTTGAAAAACAAGGAAATTAAGAACTAAAAATTATTCAACCAACTAGTGCTTTAAATTTCAACAAATTACAACATAAATTCAAAACAATAATATGAAACACAGTTTACTGTTAAATGACTATGAGAAAA
AGACTCACTGACAGGGCCCAGACTAACCCGCCTATCTCCAGAAATTACTGTATCTGTCTTCATAAGTGGGTGGATAAATCTATCATGCGTGTAAAGACTCACTAAAAGCAGAACTATATATGTCTATTTGTGTGTGAAAATTTCACGTGTATTACTTTCAGATAACCAAAAGACCTTAATCTCATAAACCTATACTAAGAATACTA
TAAAAGCAGAACTATATATGTCTATTTGTGTGTGAAAATTTCACGTGTATTACTTTCAGATAACCAAAAGACCTTAATCTCATAAACCTATACTAAGAATACTAAAACACAATGTCTGGCCATCCAGTTCATAATTTGACATTAGTGAGCGTATCTTAAATTAAAATATCAGATTAGACATAACCCATGGTTGTCCACAGCGTACC
AAGAATATTAATAATCGTGCTTTTGCCAGCACCATTTGGACCCAACAGTCCCAAGATCTCTCCTACAGGTATTGGGGAAAAAATTATATATTAAAGTCAAACTAAAATCGGAAATTACTCTTCTGGAAAACTTTCTTAAGAAAAATAAATACCAACCTTTTTTCACACAGAAAGAGACGTATTTTGTTGCTACTTTTGTTGTTTTC
TGTTTGGCTTTTTGTGAGAGGGCCCTAAGCACATACAAATAGTAGATGGTTACATAATTAAAATACTAAGAAATTTAGTAGATAGTTACATAATTAAAATACTAAAAAAATTGGGCACTAATAGATAAAATGGTTTTAAAAGAACATCAACATGAAACTTAATGTTACCTCTCAAAAGAATAATTACAAATGGTACTTCTCAATGA
TTTAGAAGAAATGTATTTTTAGCGATAGTGCAAAGAGATATGAAGCTGAGAATAATGAAAGAGGCAAACTGAACAGAGTAAGGGGTGTCAGGGAGGACAAACTAAAACAGGAACTCCCTGATACACAGTTACAAGGGGAAAAGCTGCAGGAGTTGAAGCACATGAAGAAAAGTCCAACAGGACTAAGAAATGAGAAGTAGGAATTG
TTATTGATCTGCCTCCATGTTTTTTCTCATAGTGTTGTAAGAGGAAAATCCACAGTACACACTGCAGGTAGGGCTAGGGAAAGAGTAGGAACAGCTCATTACTAAATCATCTTTTCTTCCCACAGAACCAGGACTACATAACTCAAGTTCTTTACCATGACCAGGGGAAAATCCAACTGCTTTACGTTTGTGATAATAAAGACATT
ttcttaaccactgaaccatccctccagccccACTAATACTCTTATGAGGACACATGAACACAGGAAAATAGGTTTTTTATTTCTTACCATGATTACAGCAACTAAAAGTCTGTCCCAGGGATTGTAGGCATTCTCAGTTTTTGGTATATTCTTCCAAGAACCCTACAACAAAACATTTTTATTATATATATACACAAATATTTGGA
AATTTCATACAATATCATTTGCTCATAGTCGCCCCTACTCCTACCAACTACTTATTTTTTCCTAATAAAGTGGAAATATCTTGAGTTATCTATGCTCAAAACTAAATGGAATTTTTCCTTTATGTTTTTCTGGGTGGGGGATCTCTTACACTCAATTTTCTCTCATCACTTTATATATAATACAGTAGTCAATCCTTGAGGAATTC
ATGTTTTTCTGGGTGGGGGATCTCTTACACTCAATTTTCTCTCATCACTTTATATATAATACAGTAGTCAATCCTTGAGGAATTCCTCAATATAGAACTGACTAAAGCCGATCATACATCAAATTATGCATATCAAATTGAGCATCAGACACCATGTAGTGACTGTTAAGTTTTTCTCCTTTGACAACTGGAAATCAGACTTGAAA
TTAGTAAAAATGGTTGTCTAGGTGACTCGAGATGTCTTTCACTATCTAACTAGATTacacacacacacacacacacacacacacacacacacacacaAATACTAAACAGTGTTCATTTTTTGTCTACAATTAATACATCGTTGTTTTGCAAATCTATCAGCATCAAATAAAGCTGCTCTGGTCTTGAAGCCAGGTAATCTTGGAGA
caattagtgtcataaacaaaacctggcacacagtaTTGTGTAAATTTTACCTGCTGCCTACAAAAATATTAATAACAGTATAAAGTTTTCATGAAATATGACTAAAAAGTAAAGATGATCTATTTGGTAATTTTAATTATACCAAAGTAGCTAAGCAGAAAAATCAGTCTTCTACCTACATTCTTCAAATGTTCCCCTCCAAAACG
ATCATATAATATACTGTCAACACATATACATATACACACACATTACCGTATTACCCACTTTTATTGGTTTTCAGAAAATGCTTTAGCAAAATGATGTTCAACTAAATAAATTAAAACACACTGACTTAAAACTTTTTCAGGACAACTTACATAGAAACAATCAGATACCTGACTAGCATTTGTTTTTCACTAAATGAACTTGGTCA
AAATGATGTTCAACTAAATAAATTAAAACACACTGACTTAAAACTTTTTCAGGACAACTTACATAGAAACAATCAGATACCTGACTAGCATTTGTTTTTCACTAAATGAACTTGGTCAAAACCTCAAGTAACTCCAGAATGTTTCAGATATGTATGAATGTTCTTCTTATAAAATTTTATTCCTACAATCATTCTAGTTCTAAAAA
AATCATTCTAGTTCTAAAAAGAGAGACACGTGGTACATGTAGCAGGATGCTACTTTCCATCAGTCATTCTGAGCTGAGGAGAAGAGATATGAACTGGGAGACTAAATGATCTGGAGAATTCTTTACATCCTAGGTTCACTAGCTATAGAACTTTATGGTTCAACTTTCTTCATCTAATAAAGAGGGATAAATTTAACTTTCTTGCT
CTGGAGAATTCTTTACATCCTAGGTTCACTAGCTATAGAACTTTATGGTTCAACTTTCTTCATCTAATAAAGAGGGATAAATTTAACTTTCTTGCTATTTACTAAAAACAGTTGTAAAGCTTAATGGATAGAAACATTATGaaattatttaaattcaaaataaaaatttaGATGTACTGACAATAACTCAAAAACTAGACATTAGA
GTACTGTGGAACTACCTTCCCAGCCAAGAGAGTGTTCACTACAAACAGGCCAGAGATTACCAAGTTAGTCCTTCCTTAGACCTTTGACACTGCACTCACAACTAAAGGAAGCTCTTCAGATGTTCAAAGGCAAAACCCAACCCAGCCCTCTGGCTACTCCCTGATAGCAACACCGATTATTTCCATCATGGTTCCCACCATGGGGG
TAGCTCAGACCCTTCCTGTAATCCAAGAGTTCTCATGATTCCTTTATAACCAGATGGACCGAAGAAAGGAGACATAATGACAAAATAAAGATGTTAGCTCACTAAATTCTTTCTGATATAGATACGACTGAAGACATAAGTGACATCCATTTAATCCTATACGATCAGCTAGAAAAAGAAGTTACAGTGATTCAAACTCTTGTCCT
TCTCTTAAAGTTTGTATAAATGTTTAAAATTGTGAATCTTTTCCTTGGTTACTATATAGAAGACACTGGTATAACAATCAGACCAACAAAATGACAAAATACTAAATCTGTTCTAAACATAATTAGACCTGCAAGTGGAGCGACTGACTTGCAGAGACAGACGTTCTCTATCATTGCACGCGATGGGTTCTTGGCTAGGGGAAGAA
AAAAACTTCCTCAAATAGAAAAGGCTATTCCAAATTACTGACCTAAATGACTGCTACACATAGAGGACAACAATTGCTACATACTGTGATTCCTAATAACACTAAAGAAATAGGGAGATCTTTTTTCTCAAGTGAGGAAACTCTTACCATCAGAAGGTGGGCACAGTCCACACAGAATATTCATTAGTGTGCTTTTTCCTGTTCCA
AGTATCTATAATGGGAGACAGACAGAACATCTTAACAGGTAGATTTAACTTCCACAACGACAATGCAGACGGGTTCTCCACCTGTACTGCGATGCTATGGACTAAATCCCGGGCCAGCTACTTACTTCTCAAAGCCTCCACGGTCTCATTCTTCTTCCTATAGGCTTTCTGAATACCACTTATTCTGAAAAACACAGATTCatatt
TACACCCCTGATGGCTTTGGTAATCATAAACCCAAAAGTCCTTACCAATTAATAGCAATAATTACCGTACTTAAACGATGTGAGATGATTAAAAAGACCAACTAAAATCACCATTTTAACTTTAGATCTCCCTTCAGTCAGAGCTCAATGGAATTATCATCAGTATTTAAGTTCACACTTTATTTATTTTCCCATTAGCATTGAAA
AAACTTAAGGCTGATTTTTCTAAAGAGTTAAATGTTGAAGCAGGTCATATCTTTAGAATGTAATTGAAGAATTTATAAACCATCTTAGAGGCGAAACTGCACTAAAGCACAGATTTAGGAGTCTGAAGGACATAACTGGTCCTCTGCCGTGATTCAGTCCTAAAGTTACTTGGTATTACTTTATTCCAGGTTCTGTCTCGGAGGGT
AAAGTAGCCTAATCAGTCATTCTCTACAGAACCAAAGTAAACTTGGTACCATTCTTCAAAGACGCGATCTGTTAAGATTTCTATTGATCTGAATGCCCAGACTAAATTACACAAGTTAAGCACTGGCACAGTGGGCCAGTGCCTGCCACACAAGCCTGACAACCCAAGCTGTACCCATGAAGCCACGGAAAGCCAGATGTGGTGGT
GCGGATGCCTCGCCACTGCCTCGTCTCACTAACTTCATAGAGAATGATAAGCACAAAGGGAATAACGACAGACAGCAATAAGCAGCATTACTTTACAGACACTAAAGTGTGACCTGATTACATAAACCATGATTGGATAATATATGATCTGTGTCTATAGTACAGTAAAATATAAAACAATATGGAGGATATTTCATCAAAATATG
AAAATGAAAGGCTTTGGTATAAGAAAAATAAGTAGGTAAGTAAATAAATGAAAAACCCTCTGGTTCCAAATAAAAAATACTATCTTACTAAGATTATACCACTAAAACTATACTTAATTAGCTTTCCGGCCCGCTGTACTAGGAATGGGATAGTATTTTGTCTTGTGCTCGCTGGGTTTGCTAGCTTCAGAGATACCCGTACTTGG
GTCCTGCATTTGACGAGGTAATTCTTCAGAAGAAGTGTTCTGGTCTGTCTCCAAACGCCCACATCCCTAATTGCAGTAGCCATGTTTTCTAGGTCAGCTTACTAAAAGGAAAACAAATAAACCATGAACTACACAGTAAATCACGTGTGCTATCTAATGGCAATAATATTCATGTTTTTCATTCCCAGGTAAAATGAGGTTGAGTA
gtatgtatgtatgtatgtatgtatgtatttatttatttatttatttatttatttGTGAAGTGGTAGATGACTCTCTGTGGATCAGAGTGATCAACGCCACACTAAAAAGTCCTTATTTTACACAGCCATAATTGAGCAGCAAAAATGATTGATAAGTTAGTTAATCAATTAAAATCTGAACTAAGAATCAACACGAAAGTGGCAAG
AAACGAAAAAACGCATTCCTTCAAAGGTAATTTGCTACAAAACAGAAAGAGCAACCGACTCAGTGCAAACATTCCCACGTTCTCTGCCAAAACACAGCTCACTAAATACCACTCAGTTATTAATTCAGATTGAATGTTTAACACTCCACTTTTAAATACCAAAGCCTCCAGCTGGATTCACTATTATTGCCTCTTTGGACTGCTGC
CCTCTTTGGACTGCTGCCTGAATTTACATTTGAGCCTCTTGTCCGGAGTTCACAAGCCTGGCTACGCACTTCACATCTAGTGAGAACTTTTCAAAGCAAAACTAAATCCAAGCTGAGTACATAAGCcataccttgaatcccagaagaggtgggcaggtctggcagagttggaggcaagcctggtccacacggggagttccaggtca
TTACATTTCAGCGTTTCTGAGCTTCTATCCATTCACATTAGTAAAGCCTGACAGTAGTGACAAGGACACTAACGAGGCATCAAAGAAAATCTAAAAGTCTACTAAAGAAACCTTCCTTCCCTAATATAGAAGTAATCAAGTTAAAAGTAAAGCATTTCACAAGCCAAGTGCCAGAAAATCAGAAAAAATTACAAGACTCTGTTTAT
ATAAGCATGGAACGAACATGTCGATAAATTTGTACAAAATTTAATAGATTTCCCTGTGTTTAATATAACTAGAAGTTTTGCATTCTCAAGAGCGCAACCGACTAAAAGGCCCACGTTCAAAGATCTCTGTTggagttgcggatttagctcagaagtagagcgcttaaggcccaagtatggtcctcagctctggaaagaaaaaaaaa
GAATATGCAATGTAGCTGGAGGGCCCCTGCTCAGGGTGCACACATGCAAATGTCCACGGGGGTCTCCAGGCTCAGCAGCAGCCTCAGAGCGCTGATCCAGACTAAAGGTTCCAAACCCCAGCATAGCCCACTTTGTTTCTATACGGGGAGCCCCCTTTGGGTTCCCTCCAAACCACGGAGCCCAGACAGGATGCTCTCACACATCG
TACTATCATCACAAACATTTCTTCCTAGATTTGGCTAAAAGCGTTTGGCTTGACATTGGAAATTTGGCAAAGCTGGGGAAATATAGGATCCACTGCATAGACTAAAGATTCTATGTCCAGTTTTAATCACAGAGGAACAAAAATAAAGTAGGTTTTATATTGTCTAGGGATTTAATAAATACGGTATAGGCAATAATTGAAGAGAA
CAACTGTGTATTAACCAACTGCTTGACACATACACCTGCACACCGTATGAAAGGAAAGTCTGCCGATCACATTATAAACAACTTCTGGTTCTTCAAGCCAACTAAAGTTTCCATCATTTGTTACTACCTTATAGTCGTCAATGCTGGTCATGGAAATGTAAGGAGGGACGCAGGCCATCAAAAGGATCCATGAGAACATGTAAAGC
AGATTCTAGGTCCCATTTTATAATATCCTTAGAGCTCTCTGAAAATATAGTTTAAACACAGGGGAGTCATACAAGATATACCCCTGGATGAATAGACCTCACTAAACAGAAAAGATTGACTAAAATCAACTTTACCTACTTGTAGCATAGATAATGAATTAAGATAGTAAAGGTGTTAGGTATTAGTGTTtgatcctcctgcctct
TATAATATCCTTAGAGCTCTCTGAAAATATAGTTTAAACACAGGGGAGTCATACAAGATATACCCCTGGATGAATAGACCTCACTAAACAGAAAAGATTGACTAAAATCAACTTTACCTACTTGTAGCATAGATAATGAATTAAGATAGTAAAGGTGTTAGGTATTAGTGTTtgatcctcctgcctctgcctccttcagcaaatcc
CAAATACACGCTTCTCTTCCTATCTGCCCTGCAAGAAACTCAGAACCAGAGAGATTGGGTATTGAAGTGATCATATCAAGGACTCATCAAGGCAAATAGCACTAAATGTACTTAATTTCTGGAGGAACTCAAAACCATGTTAAACCCGACAGATGTGAAATATTGGGAGGAAGTAGCCTTAAGCATTGGTAGAGTTCTAAGAGGAG
ACTTAGGTTTTGAACAAGAGTATTCTGAATATTTTTCATCTCCAGTGCCAGCAAAACCCTTTGTACCTGCACATGCACAGACACGAACTTTCAAGCCATAACTAAAAGGTCTTTATACCCAGCACCATAAAATATAATGACTTGTAATAAGCAGAGTCTTctgtttgggattcataggactttactcttacttgacctacgacttg
AGAGTTTGCTATTCCCATGTTTTCACAGCCAACCTTAACATATCGATACATGGGTAATTTAATACACCCCAAATCAAAGCAAAAAGGATTAAGCATTTTTACTAAAAATTTAAATTTTATGTTAGTGTAACATGTCATGTACCTCATTATCCACTTCTTGAATCCCTTTTATTTTAGCAAAAAGCCTAAGATTTTCTCTTACAGTG
AGATTACTTTATCTATACAGAAAAGCATGATCAATGTATTGAAACTGTTAAAAACTATTAAAAAACTGTTAAAACTATAAAATTTTAAATATTACAAAATACTAAAATTCTGTACATTTCCGTTAATGTTATATGtatatatatattataaaagaataatataaattGCATGTCAGTAACTGTTAATTTAATTATCTCTGCCTATA
CTGGCCTTTATATACATCCAATGTCAAATCTGGGAGGAAAACAGCATGAAAGTGAAGGTTTAATTTGGGGCCCATCTAGTGCCTATGTATTGATAGTGTGACTAAAATTTATGAAAGTGCACATTCATTCACTTATTAAATCAAAAGTAATACTCTATTTCCACTTTACAAACTTACACAGCATGGCAATATTAGATCAGTGGTGG
CACAGCATGGCAATATTAGATCAGTGGTGGGGGGTTGAGAGACAGGAGATTCAACACCCACTTAGAGTCCAGAATTGCTTACTGAGAGAAAAGTTAGCTAACTAAAACCCAATATTTTTCTATCTTAGTTACTTACCTTTCAAAGCTTCTGTGCGCTTAGACCTCTGTATGTATTCTTTTGTAAGATTTCTGATTCTGAGAAAGAG
GTCCATGAAAAGTATCAGATGCTAGTCATTATATGAGGAAGATTATGATCACTAAGAGGGTNNNCCTGTAAATATTAATAAATTTTTAGTACTGTTGGACACTAAATTCTATATATTGCCATTTAAAATCACGTTAGCTCTGGAAATGTAGCCATGTGATCTGTCTGGTTGTGTTCTGTCAGCTAAATATACATTTAGTGTTTTTG
ATTTTGAGTTACTATACAGACACCAAAAGGGTGACAATTTAGTAAATTACATATCCAAAAATATTGTGAGTTTACAAAGTCGATTAAACAATTATTAATTACTAAATGAACCTTTTATGGAAGACAACAGAATAACAAAATTATTTGATGGGCTGTGAGGAAGAAGGGGAAGGTGTACAACCCATCAATTTGAAGAAATGAAGGGC
tggcctggaaactgggaaataaaaaatatccaataaaaaaaGGAGAATGAAAGGTTAGCAGTTTTGTGTCATCTGAAATAAGAGTACACTGGGGAAAAAGACTAAAATTTGATCCCCAAACCAGGATTTGTTTTGGCTTAATAATAAAAGCAAAAGCTTCAATCATTAAAGCATAAAAATATTTCTAAATGGTTCTTTGGCAAAAT
GCAAAAGCTTCAATCATTAAAGCATAAAAATATTTCTAAATGGTTCTTTGGCAAAATTGTATAAATTGGGTCAAAATTCCTTAGAATGTGCATTTTCTTCACTAAAGCATTTTCTTTAGTCAGTACTGGaaataaaatatttaaatataatCTTTGTATGTAATCATAGTTATATGTAACTAATtatatacctattgtaattatat
TTCATAAGATAATAATTCAGTAGACATTTGAAGAAAAGTTACTTTGAAAAACCAAAAGTCAAATGTAAAATTCCCTCTATTGAAATTTTAACTACAGTTCACTAAAGATAAGCCAACGTTAAATTAGGAAATCTGTTCCATGCTATATTAACTTTAAAATATCTTTAATTGATGAAGGCACATGTAGACTTGACAATGACATAATG
ctcaaaccatcataGGAACTTATTCCATTCCCTCCTAGATAAAAATTTTAATCATGGAAATAATCCCAAATTGTATAATGGCCTTGGATAATTCACCCAAACTAAAAATGTCCAAAATATATTTCCAAGGTTGTGGATAAGATCAGAGGCATACACATAAATAGTTATTTTCTTCAATATACTCTAATAACAAATTCCCATGATGC
CACATCCCCACACCTTTACTTAAAACGGGAAAAATATGACCATCCCTTTAAAACGACCCACTCCTCCCCCTGGACACCACATAAAAATAAACCCAGAAACACTAAACTCACTGCATAATAAATTAATTTCTCCCTAAAAATGTATCATGGATTAAAGGAAATATCACTTATAATAACATAATACAAACAAAACAGAAGCACAAAAC
GACATCAACTAGCATGCGGAAAACCTATAATGAAATATCTACTCCCAGGCATTTGGGTGCAGCGGGATATAGCTACACTTCTGGAGGGTGACACAGGAAGACTAAACATTCTGAGCCAACCTGGATGGACAATGAGATTGCGCCTCAAAAAACAAAAGGAGCAAAGGGCCTGCAGCCTCCTTGACTGAAACGGAAACCTGAGGATC
GATGTGGATATGACAGGGAACAGGGCAGAGGACAGAAGGGAGATGAGGGAGATTGACTCTAGGCTGTGGAAGGAAGTGAGGATGGGGGCCGAGGGCCTAGACTAAAGCTGGACAGGAAAGGGGTTCAGGAGATGGTCAGATCCCTGGAGTAGCCCCCGCATCACAGGCTGTGCCTCTTGTCCCTCACACCTGTTCTGCCAGACCAA
gttcaattcctgctactcacatagcagctcataactgtaactccagtcccaggggatcagacacACATGCAGGCAGACAAAACATCAGCACACATAATAAACTAAAACAAAACAAGTGCTCATCTAATGAAAGCAAATAATTCATTTAAAGAAATTAAAGAAAACACAGAGGAAAAAAGCTTACAAGATAGTCGAGAAGAAAAGGA
ccttctggcttctctacacaccaggcctgaacgtggtatacaggcacacatgcaggtaaaacaaccgggtacgcaagataaaaacaaTAAAATTAAAATAACTAAAAGAGGTTAACAGAGGGCCAGAAGTCCTATTTATCAAACTCATTGGAGGAATGAGAGGATGTCCACAGGACAATAACCTAGGGAACATTTTAATAACCAAC
gcattaggaagattgagaaccaatgAGTTAGATGCACAGGAGCGAGGGAGGCCCCTGCATAGATTTACTGATAAAATCCTTTTCTGATACAGGTATGCCGACTAAACAGATCTCATTTGTGGGAGAAAAAAAAAAGGCATTCAAATGAGGGAGCTGTTAATGGCTTCTAAAGAAGACCCCAGTACCCCAGCTTTGGATAGCCAAAT
TACAGCCCCCAACAACTACTGCTCACTAGTGCAGTAACTGAGGGCTGCATGTGGATTATTTGCAATGTATGTACTCTGAAATTAAGAAAAGACATCAAGAACTAAAAATATTTTAGGTTCTGAGATAAGCAAAATGCATGTACTCTCTCCTTTGTCTTCACACCTCTTAGGGTCACTGTCACCCTCACTGTGGTGCATGGGATAGA
TGAACTGAAATGAATCTTGTCTATGTTGCAGATTATGCTCTCCTGATGTTTAGGCTTTTACAGAACCATCATTGTTCCTTACGTAACGATTTTACCATTTACTAAAGTTACAGTAAAGAATGGGATCTACGTCTGCACAAGGGCATGTCATTGTGTCGTCCCTTAAGGAATCACCTAGCCAAGAGAGCATCCCTAAGGAAGATGAG
cttgagttccaacacgggatccctgtggtggaagtagagaactaattcctgaagttgtcctctctcctgtgacaagctaacattcacgcacacacacataACTAAATAAAAATGAAAATTTAAAAGGTCTTAAGAAAAAAGAGAGAATCGACGTGTTTATGGGGCAGCGTTAACAGCATCCAATGCACAACACAGATGCAATGAAG
AAAGAAAGAAAAAAAATAAGCATACAGTCATGGCCGCTGTCATGGAAGCGAGCTGTCATGTCTGTATCCAGGAGCAGGATGCTGGGTGATCACTGCTCTTACTAAAGAAAAATCATACAGAGGAACTATGAGGACACCACCATGGCCGTCCCTCTCTGAGCCAGCTTCGACCTGGTAGCTCTCACCACCCACATTGCTCCATTGGT
AATACCTGACAGTATTTTAGAACACTAGGAACCCACCACTTCCTTTTCTTGGGCCTCTATGCACATGCTAAAGGGATATACTGCAATTTTTAAAATTACAACTAAAAAACGCACATGATGGTTAACTTTCCTCATGTATCATTTAGATGTGTGGGATTTATTTTTAAAGTAGCCACTCCTCACAAGGTCTCTTTGGCCGTCACTAA
TATTATCTATGAGCATTTTCTCTACTGAAAAGGAGTATTAAGTAATTTCTCAAAGTGGACTTCAGATCTGTAAGGCAAATCAACTAATTCCCCCATAGAAACTAAAGCTGACAGATCGCCTAAAGCCACTGTCTTTATTTGGCTTTGGAAAAGGTAACTTGAGATCTCAGTATGTCCTTTATGGTGCTCTTTCTTCTACAGTGGAT
AAACATCAAATTAGAGACATTTTTAAATTAACAGTAAAACCCATGTTTGTGAATTGGGACAATTTCCTTTCATCCAAATACACTAATCATCTTCTCGGTTACTAAAGTGGTTTACTTTTTAAGTTGATTGTGTTTCTAAGATGAGGATTTCCCTGACTTCTACATAAATGTGAGCGTGGATCGATACTCCAGCATTCAGCTAGCTT
TGGAGTAAGCACTTATCTAAGGTGATCAGACAGGAAACGATGAAGAAGAGAGCACCAAGCAGAAAGAAGATGTAGTAGGGTGGCCCCGGGACCACGACACACTAAATCTGTGACTGAAAGCTGTCAGGCTGTGGCAGCCTAAACAGAACAAGCTCCGTGTCTTCCTCTGGATCCCTTTGTCCTACCGGATTCCCCTGAACGTCTCT
GCCGGGGACTGTGTAAGTAAGGTCAGATGGGGCCACAAGCAGGTTTCTGCTCTTGGACAAAAGGGCACATGGAAGGTCTTTCTCATTTTGAATTTACTATACTAAATGGGCTATTACCTGGCTAGAATATGCAACGGGAAAGTTGTTACAACTATTTTTGTAGAGAGCTATCTTCTGTTACACAGTGGGCTACATGCTACATGCAT
gcaccagggattctgggttctctggctgttacaatttttctgGCCACAAAAGGGCTCATTTGTCCAACTGTCTTTTATCTGTATTTCTTTGCATTTTTCCACTAAATGGACACAGTAGGgtgtgtgtgtgtgtgtgtgtgtgtgtgtgtgtgtgtgtgtAAATAATAATTATAAAAGAGAGCAGGTAGTATGTAGACATGAGGAGT
TACAAAATAGATACCAGCACTTACCCCTACAATCTTTGAAAACACTATGGCAAACACTGGTTGTATGCACCCATTTATAACAGCACAAAGTACACCCACAACTAAATAGGGCCATTCACTAATATTTAGCTTTAGGATCTGCCAAAAGGAAACCATAGGCACATCTTCATCCTGGAAAACACATACATGACAACAAAATGGTTTAC
GGACCAAATGCAAGCATTCACCCCACTTccttcctcccttaagttgcttcggtgaggtatttttttgtcacagcaacaaagtcatttactaatataGACCACTAAAGTTCCTCTACATAAATTCATCATTTAGAAAACCTTGTGTAAATCCTTATTCTTAAATTCTAAACCGACTGTAAAATGTTATTATTTGGGTATCTGAAATA
TCCCCAGCTCATCTCCCTACACTGCATGCTTTTTTGAAGTCTAACGAACAGGCGTTTGAGACTTTCTTCTTTGTTTTATTGAAGACATTTTCTTCTTGTCACTAAAGACTTGGCCTTGCTGTATTGGAGCTTTAAGACTACATATGTCACGACTCGCTTCTAAGCCACACAGGAACATGACTGTGTATCGCACTTGGTCTGCACAA
ATCACCAGTTTGAGGATAACGTGGACTATATAGTGAAAGTATGAAAATATAGAAAGGTATTACATTAAATGATTTAAAAAAAAGGTGGCCACAGTCATGAACTAAATACATTTGTGCTTGGGGAGAAAAAGAATAAGCCCACTATAACAGATTGAGCTTGGTTAATAAATTATTTCATTGTTCAAATGAAAGAAAATAGCATCTGT
ggatgaagaatttagaaacagagaaaaaagaggatgaagaccaagaagagggaagaagggcagcaaatggttaatgaaatggagaCACAATTCTGGAGAAACTAAAGGAAGCTATTTAAAGGTCTGGACCTTAAGGAAGCTTTAAAGACTTCTCGCTCCCTAGGGTGGTCTAGAAGGACCAACAGGGAGGTTAAACACACTTTGGG
CACTTATAAATCCTATTATAAAACCGGCTGAAAATGTCGTTATGGACTGAAAGAACATTCCAAGTTTGTCACCAATTCCGTCATTAATTTTGGAGACGTCACTAAAGGAGGAAGAGATTATGTTACAAATAATATCAGATCTGTGAACCAGAATTTATCCAGTTTTATAATGCATCATTGAGTCTGATGTAAATTAATGTCTAGAa
CAAGCTAAAAAAAAATGACAAGTTGATGTTGACTCGTTCTGAGTCTTCACATTCACAAAAGTGAACAACCCTTGGACTTCTCTAATTGGTTGATGTTTAGACTAAAGGCAAAACTTCCGAAATGAAATTCAGGATCCAGATTTCCCCCATTTTTTTTAAAAAAGGGTTCTACTTTTTATCTTCTGAAGAATGCAGTGTGTCGTGGG
AACACAACAAAGGAATTACACAAAGCCTCAAGAACGCTATGAAAACTTTAAAGTTATAAAAACAAATGATAACCAGGACAAATATATCTACACAGTAGCCACTAAAACAGTCTGATATCATTTATGAAGAATAAACACAAGTGTTCATATAGTTTACACATTTAAATATATGATGGTCGCTGGCTATCGCATTTGAGTGTGTGTAG
GTTCACCAGAAGATAACGGACCACAGCGAGAGCCCAAGCAGCATATGGCTCAGGTGCGTGAGTGAGTGAACGACAGCGCTCATAAAGCTGGGGTCATAAAACTAAAGGGATGTGAGTGAGCAACGGCGGGTGTACAGGCTGAACAGGAGCCTCCTTCTGTCACACACATCTTAAGGACTGCTCCAAGCAGAGGCTGGTTTACATTT
catgaaatctctgtattccacacaactgtgtgtgactctagaagactgtcaaaatcaaaagcttacatttGTGGGGAAAGCAGCATATGGACCACAACAAACTAAAGTGCACATGTAACCTAGAACACTAACATGGGACCTGAGGTAAGCCCTTTGAACATGACCTTCTCTCATGGGTGTCTCATTGCCTGAGGGTGATGAAACTT
TTATGATCACATTACTAATTTTTTCAGCTTTTCATTCTTTGGAGTTCTAAATTTTCCACAAGGTAATGAGGAAATGGCACATACTTAAATCAGCCTACGTACTAAAGCAAACAAAAGCTTGGACAACTCCTTCAGAGAATGCTCATCCTGAACCACTCAGCTGGGTTACACCGCAGTGACCCGGGTGTCATGCAGCTTTCAGTAAC
AACTTACCTACTACACTACAACAGAAACTAACCAGATTCTCTCAGTGAACCAACAAGTTGGTTTAGAAAGCAAATTTGGACCAGGATTGAATTGTTGGGAACTAAAATATTTGTAATACCTCACATTCTTCAAGCCTAACATTAGGCTGCATGGTAAGCCATTCATCCACTGATCCCCAAGATGGCAGCTTTAGGAAGTTTATGAA
TGAGGGAGAACAGCCATTTGGTGCTGTAGACACAGAGAATGCATGACTATTACCTTCAAATGTCTTTCAAACTAGATACAAGAAAAATATCCTGCCCTTGACTAAAGAGTAAAGAGCAGTGCCTAATGTTGACCTGGGACTGAACATGAACCTCATACACAGATGGATATTTCCATGGTGTGGCCAGCTGCTGTGCAGGTCTGGTC
CTCCGAGTTTAGAATAATTAAACAACTACACCACATGTATCAAGAGTTTTCACGAAGTTGAATTAAAACCAGGTTGAGGTTTTGAGATCAAAGACAGGACACTAAATTGAACATCCATCTCTCTAAGAGAACCAACAAGGAACTGGGAGGGCAAATCAAAAATCAGCCTTGGAGGGGAGCCTTGGAGTGTAGCAATGGCACCTCAA
gtgccatgtgtgtgtccatgtgcatgcatgtgtgtgtgtccgcatgcgtgttagTGCACAAGTGCATGTGCACGTATGTGTGCATACAAGTGCATGATTTACTAAAACTTTTTTTCTGATAATGCATAGGAATACTCATTTTATTTCCAGTTTTTGGAATATTTTGGCATATATACATAAATTTCAATAAATGGTTAGTTATACAT
CAACACGATAGTAATGGACTAATATAGACACACTCAAGTGAGATCAGTGCTATTAGATCGCCAAATAAATTCACAGTTTCCTGTTGTTACAGTGTATCTTACTAAATAACCTCATAGACTTGATTCAGTACTCAGTTATCAACACCACCGTGACTCCCTCAGCTTTCAGACAATGAAAGACTTACATTATCAATAATGTCAAAGAT
TTCAATTATATCAGGGGAAATTATTTTAATGAGAAAATTACTGatatatgtatatatatatacatatatatatTCTCCCCAAACTCATTGAGATACACATACTAAACCTTTATCAATTCTATCTCAATGAAGTTGCTTCAGTTTGTTTGCTGTTGTGTTGTTTAAGCATTTGCCCATGCCCTCAAACTCATGGCCATGGAGAAGAT
AACTTGTACTTTCTTAAATAGAAATATAGGCATACATGCCATTTCATACACCCCATCAGAAGATTCACTCAGAGAGATAGCAGTGAAATTAAGAGTTGTGACTAAAGCAAGAGCTGCAGTGTTTGGACTCACTCAAGACGTTAATTTTCGTATTAAAGCTCTGTGTGAATGAAACATTCCTGGGAGTGGCTTCCACTGACACTGAG
CTCTGATGAACCCCACTATGAATCCTGCAAAAAACGTGGCTATTGCTTGAAAGAACATTCCAACCTTGTCACCAATTCCTTCACTGATTTTGGAGATGTCACTAAAAAAGATCACACCTAAGTGGTTACAGGCAGGAGGTCTTCAGTCAGAAAGGTAAAGTAGACATTTAATAAATGCTTAGACAAGTAAAACATACCCATCCTAT
AATGTTAAAAGTAGCGCACAATATATACACAAACACAAATTACCTAGTCATTTCTTCTTCCAGAATTCTTCCTGGATTTAGCATTGACAATGAAAAATTCACTAAATAAAAACAAAAAAAAGTCATTTCAAAAAAGAGGGACTATTAACAGGAATTGCTGGGTTTAAAAAAAAATCTGTTAAGAATGTAACTATGTGAACAATATG
TTGGTGTCTTCTACCATGGGCACCATAAACATGCATGTGTAATTAATATGCAACAAGTGAAAAATCCACACGTAATTGTAACAGATCAAACCTTCTATGAACTAAAAGGAAGACAACACAAAACGTCTACCTTTTACACATCTTTAAATACTTTTATTATCTCCTTTATTTATGTATCTGTTTGTTTGCTGgttcgtttaagacag
ACAAGACACCTCTAATCCTATTAGCAGCTTTGTTCTGAGGTTTTTCCACACAGACATCTACTCAGGAGAAAGAGAGTGATTAAATTTAAAGTCAGTTTCAACTAAAATTATTAAATACAAATTATTCTACTTTTCATCATGTGTTTTTTCCATTTTTCTATAGGAAACAGGTTCTAAACTGACATTAAAATCACATGCTATTTCAC
ATTCTACTTTTCATCATGTGTTTTTTCCATTTTTCTATAGGAAACAGGTTCTAAACTGACATTAAAATCACATGCTATTTCACAATGTATTATCCACAGCACTAAATAACATTATTTTTCTAggctggtgaggtggctcagtagggaaaagcaagtccctcgagacttgcttgatgacctgagttttatgtctggaaccaaaaggt
ccattcatgaacagagaacatggcttctgcctgcttcacaggAAAGCATACCTCACATATGTACCTGATTACTTTCCCGGGTAACTGGTGGTCACATGGTACTAAAGTCCCGGGTTTTTAACCATTTGGAGGTGCTGGGGAGTAAGGCTTTGTCTAGGTCGCTAAGCTATAGCTTCAGCCTCTCCCTTCCCCCAttatttaaagat
GACACATCTTGTAAGGTCTCCCGCCTGCCAGCAAAGGTGGTGGATTTAGTAGTGGATCTACTGGATCACCCAGTAGTAGATGGATTTCCATCCCCAGACCACTAAATGGTCCTTACCCTCTCCTGTCTGGGCTCCCCGTTCCCCACCACACAGTGGTAGGTTGCAAAGCTGGGGTTCAGAGCAGGATGAAGGGCAGGAAGGCAATG
AAGAACCTATGTCATGGAGTCTTTTGGTTTAAAAAGATGTTCACAGTACCATATTAGTTCTGAGTCTTCAGAGTTTAAAACAAAATACATAGTTTAACATACTAAACAAGGTAGGAAAACTCTGGAGAAATGAATGGAACTCAAAAGATTTGGTCTGTCTAtattttcatttctttcccgtttaattacgtgcatgcttgtaggtg
TGAGAACTGATTCACCTCAAGAGATGGGATTATCGTGTGCTTCAAGAAATTTCTTTCCCCACAGTCTGGTATTTAGACAAAAGCCAGCATTCCTTCCGAGACTAAAGATACTCTACTAGCAAAAGGGGGTAAGGTCAGTCTCCTCATCTCTGGCAAAAGGGGCATGTGGTTCTTCCATTACCACGACTATGATGCCTAATAGCACA
TCATAAACAAATATTGATAGAGTGGCTGAGGTGACAGACAGACTACCAGTTGAAAATAAGGTCACATAACTAAGCAATTAGAGATCCAACAAATAAAAATACTAAAATTGTGTATGTAGATATAGATACTATTAATGTATCAATACACTAATTCTAATTCAAAACCCAAGGACCAATGTGTGAAAAAACTGCACAGATATACAGAT
AAGAGCAGGAGAAGAGCAAACGGGAGCTAAGTTAGTGTTAGGTAGGTTAGTGTATGAAACAACCGTATCTATCCTAGAGGAACTTCTACCGCTAATACTTACTAAAGGAAATAAAACAAAGACAAAAACATCAAAGAAAACTGGAAAGTAAACATAAGTACACCCTCATGAAATGACCATTCAGATAGGCAGCATGCCACTAAAAT
TTACTAAAGGAAATAAAACAAAGACAAAAACATCAAAGAAAACTGGAAAGTAAACATAAGTACACCCTCATGAAATGACCATTCAGATAGGCAGCATGCCACTAAAATTTGTGGGAGAACGCGATGTTTTCTATGTTTCAAAAAACTCTGGTGATATGAGGAACATGAAGAAAACTAAAGTACATATTCAAGAAAAAAGTCTAAGA
AATGACCATTCAGATAGGCAGCATGCCACTAAAATTTGTGGGAGAACGCGATGTTTTCTATGTTTCAAAAAACTCTGGTGATATGAGGAACATGAAGAAAACTAAAGTACATATTCAAGAAAAAAGTCTAAGAAAGACAGCAGTCTAAAAACTTATAGGAACATCTGTTCTTCCAAAGGCACAGCATATCCATGTACTTTTTTTTT
GAAGCGCATTTGTGAACAGATTCACTGGTTCAATGCAGCCTGGCTTTTGTAGCATTCATTAACACTTGCCATACAGGAAGAAGAGGTTATGTATTTTCCTACTAAAATTCATTCCAAACATGAAGTTGgtggttttcaacttgagggttatgacctttgtgggggttgaatgatctttagacaggggttgcatatcagctatcttg
GTAAGGACATGAAACCATGAATATCTAAATGTATGATTTATAAGTGGGAGGTTTAGACAACTGAGCCTAACCTAGGAAATGAGATGACAGACTATTCAGCACTAAACTACTTAACTCTACTTTTCCAATCCTTTTCAGGTGAGTAACAATCTTTGCTTTCTTTAAATATAAGGGTTATGGATTATACATTAACACTAATACATCTG
gtAAGAAGCAAACAAATAATCTCTTCAGCATGAATGTATGTTATTAGGTAAGTCCACTGCAAGCCTTAATTTGATAATTCAACTTGTTCTGACATAGCATACTAAAGATACTTTATTTCAAGTGAGCATTATCTCTTATTTTTTATCAGTCTTTAAATGGCTCAAATTGTTAATATTCACCAGGGAATCCTACTTATAGGTTTCAG
TTCTATACGCAGAACTATTTTATAATATTTCATATCTGAAAAATTGACAAATGCTAACTGAAAAAGAAAAGTATAACGAAATGTGATAAAATGAAAATGAACTAAAcaggtatggtagtccactcttgtagtcccagcactcagaactggatggaggagagcagaagctagatgctaacctgcactcaaaaatgacagcctagctc
AGCCAGGTTTCTGGGCTCACAATGCACTCCACCATCAACAGCAGAGCATATGAAAAAGGAGTGGAATTTCAAAAATTTCCCTAGGGTTATGGTTATACCCACTAAAATTTGGAATTGTCAGGAAAATACAGGATAGAAAGGAATACCATATGCAGGAGCACTTGGGCACCTTTGGGACGCGCGCGCGCGCGCGCgtgtgtgtgtgt
GTTGTCATTAGGGAAGCTCCATTTCACTATAGTAATTATTTCCCTGTGACAAAAATTCACATCTAGAATTATAAGTCAATAATGTAGAATTTTATAAATAACTAAATTACCCACCCTGACCCACTACCTCCTACAATGGCCACTTTCTTTCCTGCAGGGACTTCAAAAGATACTCCGCTAAGGACTTTCTGTCCTTCAATGTACTC
ATTAATGTCACAACATATGAATGAGTAACAGGCACAAATATTATTTATAAATGAAAAAACTACAAGAAAGATAATGGTAATTATAAAACAAGTCATTTGAACTAAATAGTAAATTAATGCCAGTCCTTTCCAAGTCTAAAAAAAAATTAAAAATGTTAGATACTAAAAAGTTTGATGTCTCAAATTAGTAAAAACATTTTTAAATG
ACAAGAAAGATAATGGTAATTATAAAACAAGTCATTTGAACTAAATAGTAAATTAATGCCAGTCCTTTCCAAGTCTAAAAAAAAATTAAAAATGTTAGATACTAAAAAGTTTGATGTCTCAAATTAGTAAAAACATTTTTAAATGCATCCTAAAAATAAAAATTTTACATGGTTAATTTAAAAAAATGTTTCTCCTAAAGAATTGG
TTTAAAGCATTAGGACTCATAAATTGAAATGTAAATATTCTTGTGACATACAAAATTCTTGGGGAAAAAACATTAGAAGCACTAATCCATGATCTAGGTGACTAAAAGAGTAATAGAGAATTTAGACAGTCCTCCGTCGCTTGTGGCAAAATCATGAAAAAACTACATAATCTTTCTGGCATCATGGTATGCAGAAGCATAACAGC
TAATAAGACTGTAAGACAAAAGCTTACTATGAAAAACATATTACTTACCAAAACACTACTGACAAGCGTCATCTCAAACACAATAGGGAGAAGATTAAATACTAAAGCACTGAGGACAAAACTAATGCCCCTTGTCCCTCTGTCAATAGCCTTAGATAAGGCTCCTGTCTGTCTGCTCAGATGGAAACCCAGATCCAAGTTGTGAA
TTTTGTCCTACCACAATAGAGTATAATGTTTTGCATATAGGAGGGCATACATATTTCAACGTGATTTTTTTTACCAGACAAGTTGAAGTTGAAATTCTATACTAAAGAGGATATAAAAGCTAAAACATGATAAGTATTTGTGATTGATTCACTACTGGGAAAAATACCACTGCCAGATCTGTTTAGCCCACAAGAGTCTTTGTTCT
AGATCTGTTTAGCCCACAAGAGTCTTTGTTCTACTATAATACAAAACAAACCTATCAAACATCGAATGGTTTCACTTGCCCTGCATTTCTTTTAGAATATACTAAAAGCCCACACTTAGGTTCAGCAAATATATCAGACTACCAAAATACTTTTGAAAAGATTAAATTACAGACTTAAAAATGCAAACAATGAATATGGCTATTAG
GAGCACACTGCCATAAGTGTGTAGAACATGTAAATGTCATTTGTCGTGTCTTGTTAATTGGCAGAAAAAGCATTACATATAGCACAGAACAAGCACTAACACTAAATATCACTGAAGACTGTCAATTTTCCCATAAAAATACTCTCGAAAAGCAAAGAAATATGTGTACTTAAATAGTAATAAAGTATGAGAGGTTATCTTCCATG
ttcgacctccaaaacagtgagctaaataatcttttctttctgaaatatcagctttgggtattttgttatgccaatagaaaatggactaaaaATATGGTACACTAAAAATGGGGAAAACTATAATGAAAGGACAAATCAATGTTTTCCAGCTGTTAGGGTTTTAGAATAGGGTAACATAAGGGAGATTTGTTAGGGCACTTTTTTGC
TATGTGCAAAGATTCACTTACTCTGTAACTGCAATGTACAATAACTTAAGTATTGGAAAAATAAAGGGACTTATCCTTATAAATCTGTTTCTTCTCTTTGACTAAAAACTTAAGTCTGCTATTAGTCTCAAACTTCCAGAGACTGCTATATTTGTAGGAAACTGAACTCATATgggcagggtagctcatacctgtaatcttagtac
ATTAAAGAGAAAGACCGAGGCAAATATAAAACAAAAACAAAGTGATTTGCAAGGTTCAGATGTAAAATCCTTTATGTTTTATAAAGTCAGTAATTAACTCACTAAAATTAGATTTGAGAAAGAAAGCAAATGTCTTAAAAgaattccatctcttagatgaagagctacaggcaatgaatggctgtttaagagaggaagaaacaatc
AGATACCTAAATCATGCTACAGACAAGTCAAAAATCTACAGGTCAAAATTACCACAAGAAAATAATTTATTTGATTTTATAGCTAGAATACAGAACCAAAACTAAATTAATGGACATGGGAAAGCAATTAGTTTATATATTCTTACCTCTAATAATCAAATCTAGTAAATACATTTTTCATATATAAGTCATCTAAGAGACAATTT
CACAGTAGGATATGTGTACAAAAATCTCATAATGAAACTCATTATTCTGTATGCTGAACAAAAATAAAATGTTAATAAACAAGACTTTACACCAGCATTAACTAAAATTTAAAAAATGCTAAATAAGGAAACAAAAATTTGGCTATAACAATGTTTATGCTTGGACTGTTTTAATAGAAACAAAATTAAAAAATACTCCAAACACA
caCATGTAGCTTAACCCACATTTTATAACTGCACAAATGATATTACATCATTTTATGTAAGCCTTTCTCTATTTTTTTTTTACTTCAAGCTTTTAAATATACTAAAAAATGCACAATTGCACAAACACTGATCTAAGTCTATATGCGGTCTTCTTATTTCCTCTCAGTGAAAAATTCTCAGACAAATGGAACTGTCATCTTCAACA
CGCCAAAAATCATCCTTATTACATGGAATAGTATTCATCATAATAATGGCTATTCAACATGGCACAGCACTCAACTTAACAGCAGGAGAGAAAGCCCATGACTAAATGCACTACAAGAGAAGACCTATAGTTAATAACTATAAAAAGGGCAAAAGAACTTAAAAATGAAAACATGTAAGCTGGTTCACTTGGGAGAATTTTTAGAT
CATGTACATAGAGAATTTACTATGAAGTTAACCGATATTCTAAGACCTAAGCATATAGAGGGAAAATACTGGCCTTAACAAACATAAATTCTTTAAAATTACTAAACCTAATTTGCCTACTTCTTTATAAGGCTAGGTTACATAAGAAAGTCAGTTGACGTTACCTAAGAGATCTAAGGCATTTAGAACAGACATAGGACCAAAAA
AAAAGTAAAATCATTTGGAAAAATGTAAGAATTACTAAGATAATGACAATTAGGCTTAATATTTAGATTTTTAATACTGAAAGTTGTCATGATTAAAAATACTAAATGAAGTAAATAGACAAAGATGTTTTGCAATATTCATAAAACTCAATAATTAATACAAAGAGCATGGtttttttataaaaatatatatatCGATGCTATAT
TTTTCTACTTAAAGATTTAATTTAATAGTGGAAAACAAATTCATTTGTCCAGTTTCTCCATAAATTAGAACAATGCTTTGTGCCGTAATGGCAAACAATTACTAAACAAAGGGAAAAATAAAGTTCCCAGGGTGCAAATAGCCTCATAACTTTTTGTTCTTTTTCTATTATAGAGATTTACATGTCTCATTTTGAAGCAGTGGTAA
CTCACTGTTCTCCTTATACAAGCTTTACTCCATTTTCCTGTTTCTTGTAAGCTTCTAATTCAGGAAACTGGACACCAAAAGAAACAATAAGTCACATACTACTAAAGTTAACAGATGTGATAAACATACAGGAATACCAAAGAAATTCAATATGCAGAAAATAGCAACCTGTCTGTCCATTTTAGGAGACAAGTAAATTAAAAATA
GCAGAAAATAGCAACCTGTCTGTCCATTTTAGGAGACAAGTAAATTAAAAATATATACACTGGAGACCTGTGTTTATTTCAACTTTTAAAAGCTGGAAGAACTAAATTTTAAGGAATCTATGATTTAAGCATATCCTATACTCCCACTTATACTAATACCATTCATCTACTAACCATGAAACATACTATGCCGTACGTAGATGTTC
CCTATACTCCCACTTATACTAATACCATTCATCTACTAACCATGAAACATACTATGCCGTACGTAGATGTTCAGTAAGGATTAATAAAATGAATACCAATACTAAAAACAAAGACCTAGTAGGCAAAACTAACTATGTAAATGTGACCAAGACCCAAGAGAAAAGACTAACAAAATTAAACTTTCTTTTCCTTACATTTATGTTCT
ATAGCTGTTATGGAAGATCTACCACATTGTTTAGTTATTTTTTAATAAATTCTCATTTATGTGTGTTGCTTTCTATATATGTGTTAGACTGCTACTAATGACTAAATTACCTGGAAAATTACCCTAAATTCATAGAAGACAGCATTTTTCTTTTATGTGGGTCATTTTACCAGGCTTACTATACAGCTCATAACCAAAATGCCTCG
CAATTTGCTTATAAGAGGGTAGACTAGGAGATTATCAATATAAACACAAATCTAAGATCAGGGATTGCAAATGGTACCTAGTAATAAGTTCCTGATTAGCACTAAAGTGAGAAGGAACATTAAAGAAGATACTTGGTTTCCTGAATTTTAAATTGTTTTTAGCTTATCTATATACAGAGTGTTTATAGCATACTGAAAGCTCCTTT
CTGATTTTTCTGTTAACAAGGCACCTCTCATGAAAAGTAAACTTACAAAAATTGTCACACATGAATCAACTTTTAAGTGAACTCTGAAGTCTAGTGAAAAACTAAAAACAACCCGAGAACATCATGAAAAAAAGAAAGCTGTTGTGAATTCTCAGAAAATAGTATGTGAGATTTGTGCTTACTCACACATAAGCTGCATCTTCCAC
ACAGATTCACGGGCTTACCAAACTAAGTTGAACCTGGACTGGCCTTCTGTGATCATTTGTTGAAATTATATAAAGCCATATGCCTGAGGCAAGAAGGGACACTAAAAGTCCTAGGAAGAAAGAAGCCAGAAGAAGATAAGGGCTTTGAAAACAGAATGGAAATATTAGCTACTGGAAGGAACAAAAAATAAAGGGCTCTATATTAG
CTTTGATTAAATTGGTCTCAAATATTCTACATTATTTTATTATTGATGTGTATATTTGCTATTTATACAGTAAAAATCCCCCTCATTATATTTTCTATGAACTAAATGTCATCTTCTCAAGACATGAAACTATTTAAAAAATTTTATCCTAGCCTATACTTATTATATATTGATTGATTAAAAGTCTACATATAAATTggacatgg
aacccaggctttggcatgttaggcaggattctaccaaggaagctgcatccccaTCTTTGCAGTGTTCCCTTGTACCCCTGTACCCTGTGACATGACATGCACTAAAGAACACAACGCTTTAGTATATGTATTTTTCTCTGCCGGGAATTCTCTTTTCTTTTTGCCCTATTATCTCAAGTTCATCCTTAAACCAAGGACGCTGTGGA
CGCATTATCCCCAGTTTCCTTTAATGATGAGATTAAAAAATTTAAGATTCCATATAAAATCACTTCTTGAACTTAAAAAAAGCAACTGCCTTTGCTGGCAACTAAAACACAAGTTAACAAGCCATTGGAAATGTCATCCAAATAATATTAACAAAGTTTAGTTAAATGAAACTTGGAAAGAATAAAACAGTTGGCTTTCCGATACA
GAAATCTGTCTTTTTATTCGCTAAAGCTCTATTTTTAAGTAGAAGTTTTACAAGAAGGCCTTCTGCAATTTTAAAATTAGTAAATCAAAAATCAAAGTAAACTAAATAAAAGAAAACTACATTATGTTTTCAGCTGTTTTAACAAAGGTAAATGTTATATTATAGGCCATGATAATAAGCTGAAAGCCAGATTAGCTTTAAAACCT
CAGTAGCCTGTGACCATGTATGTGTGTATGCCCATGcacgcacacacatacacatacacacacacacacacacacacacacacacacacacacGATTATAACTAAAATATTCCTGCTTTCTaaattcacatattgaagtgctaacaccccagtattgtgacttcacttagatatactttttaaagaCATTACGTCTTTATAATGGA
GTGATGCTACCCTACCACAATATTGTATATCAGTGACAAAACGCAAAGACCTTACTTATGAAGCTCTTGTCAAGAAACTGAGGCTTTGATTCTAAAAAACACTAAAATAAATATTATTCATTCTTTGTTGAGACTTCAATTTAGCGGAGTTAAGGATCTCATTGTTTATTTCACAAATGAATGCCATGAAAGAAAATATGCTGAGC
ATAGAGATCAGAAAGGAGAACAGAAAGTTTAAGAGGTAGGGTTGATGTTTTTATTGTGTTTTCTTAAATACTGTGTTATACAATTAAAAACGCAAACTACACTAAAAGATAAAATACAGAAGATGTCATTTTATCTCTTATATACCTTATGTTAGAATATGAGAAAGTATACTTCtttttaaaactttattatatttctatttatt
ATTCAAAACAATGTGTCAAAGGCTGAGAAAGCGTTACTTATTCAACTATTCTGAATGCATCTTCAGAATTCATCTTCTCAATCTCTAGTGCCACTTTCACACTAAAACTTTACCATTCCTTATCACTCTTGTCTCTAGAAGTTTCATTCTTATTTAAAAGTTTTATAACACTGTTGCTATTCTTCCTTACAACCAAGGAACCGTCC
AACAATCTTTGTCTAATTATTGTATAGTTTAATGATTATTTTCTAGAATCTCTTAACACAATCTAACTCTTGTGACCAATGCTTTACCTGTGTTACTTCTACTAAATTAGCCAACAAAGTAAGTTGCATTCTTGAATGATACAAAGCGAATTCTATCTTTAGAATACCTATTTAgggctggagatatggcttagggttaataactc
ACATGTAGGATCCATTACTATGTCCTTTTAAATGGATGAGTTACAAATGAACACAGGGTGTTGCTGAGTGTCAGGATTAATACAAACCAGGAATTTTTATACTAAAAACTACTAAGAAACTACATAATACCTCAATTTCTACtattttaaatattaataaaataaaCTCCAACTTATATAAACTCGTggactgggatgtagctcag
TCAGAGCACGGAGCAACAGCCTGTCCTGACCTTAACACTTTCCCAGTGCCTCCGTCCAGACTCTGTTTCCTCTCTCTCATAGCTTCCTCAGACAGTCTGTACTAAAAGCTGGGCAGTCTATACTAAAAGCTTGGAACAAGGCAATATTAGGATGCCAGGGCTGGGGCAGGCACTCTGGCCTGCTGATACACTGACCTGGGAGATGA
TGTCCTGACCTTAACACTTTCCCAGTGCCTCCGTCCAGACTCTGTTTCCTCTCTCTCATAGCTTCCTCAGACAGTCTGTACTAAAAGCTGGGCAGTCTATACTAAAAGCTTGGAACAAGGCAATATTAGGATGCCAGGGCTGGGGCAGGCACTCTGGCCTGCTGATACACTGACCTGGGAGATGACAAGCTTGAAGGATGACTTGA
TATATACACCGGAGCAGACAGAGCTTTTAGAGGCCTCCAAAGCATGAACGCTGGGGGATTTTTACAACAGAAAATGTCTGAGAACCCCTGGGATAACTGAACTAAAACTAGTACTTTTACAAAATTTCTCCAAATTTTCAGCATGCAAACCCTCTATGTTGCTTTTAGCAGTGGTATTTCATCAGAGCTATAGAAAAAGAACTAAT
GAGTCATGGGCTCTTCTGTGAGAGTCCCACTGTTTTCATGTATACACATTCATATGTCACACAAACATACATGTCAACAAGCATGAAACTTATGAAATCCACTAAACCAAAAGGAGCAACTGCCTGTGTCAGCAGCCTCACATGATGGCAACTccatatatttgcccatccctgttctctttcaaattcatggcctttcattaatc
TGCCCTACAACTGGGATGGTCCCATTCAATAGTCCAAGCTGCTCAAGCCAGGTAGTCATGTAGTACCAAAATGGATTCAGCAGCTCAGACGCCAACTCCAACTAAAGTCACCTAGTGTCTGTGACCTTGGACCCTGAAAGGTTAGCTGTGAGACTGACATTCCAAGCAAATCATTCTGCATTATGCCTCACTCACCTGCCCTGTCT
ggaaaaggatagggcattcaaatccatccttagctaactatccagtccaaggccatcttgggatacataagaccctgccccccaaaaataaaaaTCTCAAACTAAACCAAAGTCTTCTCAAAGCAGTATAGATAGAGCTTAGGGTCACTGGCTCAGAGCCTCTGAGCACTGGCTGAAATCTGAgctggtcatatccagagctgcag
AAGGTTTTGATATTTGAACAACTGGTGAGACTGCGTAGGGTCAGCTGCTAGACACCTACCCTAATCCCAGAAGGATCTACCAGGTGTCAACAAGATCAGAACTAAATGGCATTTGATGGTGATTGGGGGCACCACTGTGCCTCCCGCTCAACAGCCACTAATCTGGATTCTCACCCTACATTGGCTCCTCCATTCTTTAATACTAA
ACATCTCTGGAGTCTCTCCTAGCACTAAGTTAGGGTCACTGACTCTACAAGCCAGGCACTGTCCCCTTCCCACACCATCACCCGCCTCCCTCAAGCAGACACTAAAGAATCACAATAGCTCTTGTACTCAGTAAGGTAGCCTCCTCTGAGGGGATAGCTCAACTGCCCCTTACTTTTTTTCTTTTTTGCCCCCAAACAGACCTGTA
gaatccctacaagttgtcctgagtgccatacatacatgtgcacacacatacacaaacaCACTGAATAAACATAGAACAATGTTTTAACATAAAAAAGGCAACTAAAAAACAAACAGTCCTCCATGTTGTGTACAAAGGGCCCTCACAGTTGGGTTTGGGGGCAAAACAAGGGGGAGACAGACAGACTGCCTTCACAAACAGGGTTT
tagTACTGTAGCTTTTCTTTCAGACCACTAGAAATAATTAGCAACAGCCAACAAGCAGAAGCAATCCCTGTCCCCACCCCCGTGGATAAGCAACTGTAAGACTAAAATACAGTACAGTACAATGGAGAATTATGCAACCACGGAAGGAGGTATGGCTGCGATGCAGACAAGCCTTAAAAATATGAGGCTGGATGCAGGCAAAAACA
TTTTACAATAGCTTTAACCAAAGAAAGATGTGCAGATCGATGGGGTGTCCCTGTGGGCTGCGAGACAGATGCTGGCGTGGCATCATCTCTGTGCAAGTCAACTAAAGCCACTGCTCCTAAGATGCAGGTAACCAGAGTCCTCTGAGGAGAGCTTATGTGACTAATAGAATAAGAAGCTACTGAGAAGGCTGCAAAATGGTCCCTGA
ACCAAGAAATCTCAGCCAAGGACTTCCCTTCTGGGAGCCTCAGGCAAGTTTGCTGACCTTGGCTCCTGCTCCAAGGGCCATGATACAGTGGTGCATTTGAACTAAACACACATGCCAGAAAAGGCTCACTTCTCCTGGTGCTATTAACAGTGACTGCACGCTGCCTAGAGACTCCCAAACAAGACCCCAACTCAGGGGTCAGTCAG
agagagagagagagagagagagagacagagagaaagagagacagagagacacagagagagagacagagagacagacagagaaagaATAAAAATAAAACTAACTAAAGTCAATGTGCTCTATTATAAAAGCCATGGTCTTGGCCAGCCCAGGGCCCACTGGATTACAGAAGTCATTTTCTGTCACCAAGCTGGTCCTTTTTCCAGTC
TGGCAGACAACTTTCTAAGCATTTCGTACATAGCCATTCCCTGCTCAGCCAGGTCAGTGGCATCACTAGTCCTGGGTTACATACTGGGGAGCCACAAGCAACTAAACTAAACCTGAGAACAAAACAGGTAAGGACATTTTTGGAGGTAAACCACTCAGGGACGCCTACTTCATATCCCAAACCTGTTGGCTGGCCTGCTCCATGAC
GACAACTTTCTAAGCATTTCGTACATAGCCATTCCCTGCTCAGCCAGGTCAGTGGCATCACTAGTCCTGGGTTACATACTGGGGAGCCACAAGCAACTAAACTAAACCTGAGAACAAAACAGGTAAGGACATTTTTGGAGGTAAACCACTCAGGGACGCCTACTTCATATCCCAAACCTGTTGGCTGGCCTGCTCCATGACATCAG
GTAGAACCCAGATATTTTCTCATGGTGAGCAGTGTTGCTCACCTGGGCATCAGGCCTGCCCCATTATTTAACTCTTGAAAGCACAGTGATATGAAAAATTACTAAAAGGAAGAGAGGGAGGGAGGGAGGTTTGTTCCCAGCTACTGTGATAGAGTCTCTGCCTGCTCAGACCAACTCTAGGGTACTAGCAATGGCTGTCCTTTGGC
CACCATACAGTCAAGCTTAATGCAGTGAGTATGACCCTGGACTTGGGAGCTGTGGGTTGAGATTCTCCCTGGACCATCTTCTGGCTACAGCTGTAGGAATACTAAAGCTAGTTCCTCTTTTGCAGGGCTCATAGTAAGCCAGGTGTGGTGGAAGAAGACTGCAGTTCCAGTGCTGGGGAAGCTGGGAAAAATAAGTCACAAATCGG
gagaatcttgaaattcaaggtcatcctcagctatgtagggaAAGAAAATAGCAGCCTAGGTAGGGTTATGTGCCCATCTTCTGGCTACAGCTGTAGGAATACTAAAGCTAGTTCCTCTTTTGCAGGGCTCATAGTAAGCCAGGTGTGGTGGAAGAAGACTGCAGTTCCAGTGCTGGGGAAGCTGGGAAAAATAAGTCACAAATCGG
TCAGCCCAGTGACCATCCTACTATATAGTGTTGTAGTTCTGTCCTGTCCTACGTAGGACAGTCCTGAATAAAGACAATTACCCCACCAGACATCCACACCACTAAAATACTAACCTGGAGTCACCTAGCTACAGACACAAGTTTATACAAATTGTGTTCTTTCACATGTAAGTACTCCCTCTTATccataaatactattggttctg
AAGTAAGTGACTACTTAATTTAAAAACAAAGCAAAAACACTATCAAATTCTTTTTCACAGCCACCGAATCACTTGATATACATGCCAACTGGAAACACGAACTAAAATGTCCTCACCATAAGAGGAGCACAGGCTGAGGAGACCACAAAGTATTATCACAAACtgtcttagtcatgcttcccatcactgctataataccagaacca
atctggttaaatgcaagtgctactctgctttatatgaagactgaacatcaatcagtgtagtatctgtagggtcctggaaccaagccAGATGCGATGCCATACTAAATAGTTACAAATCCCTTCCATCAAAAGGCAAGCCTAGAGCCTAGGCATGCCTGCTAAAGCCTATGCCAGAAGCTAAGGGTGCTCACTGCCTGTGGCTTAAT
CATAAGTCTACAGCAGAACACTTGCCTTGACTGTGGAGAGCCCTGGGCTCAACATCCGGCAAGAGATCTGGCAATCTATAATGGAGGCTGTAGAGTCTATACTAAAGGTCAGATTAGAAATGTTGGGATTCTTACAGGCAACTCTAGGAGCCATAGAGATTTTGAACCAGCTATCAAAGAATCTCTTTACCAGAGGCAGAAGGCCA
TGAAGCAGTGGGTGGTCTGGGTCCCCGTGCTTAGGAGGGAAGGTCTGAGCCTTGGGTTTATTTAAAACCTGTGGGATGTCAGGTAACTTTCTTAGAGGTGACTAAATGAGATAAACCAAGAAAGTTACCTACAACAGGGCCCCGAGCAGACTAAAACATAAACCATGCTACCCCAAGAATTGGGCCTGGTACTTTTTACATCAGAG
CCTTGGGTTTATTTAAAACCTGTGGGATGTCAGGTAACTTTCTTAGAGGTGACTAAATGAGATAAACCAAGAAAGTTACCTACAACAGGGCCCCGAGCAGACTAAAACATAAACCATGCTACCCCAAGAATTGGGCCTGGTACTTTTTACATCAGAGATGATGAACTAGGGATTGCAAGCTGGCTGCTTGTAAATAAAATTTTTTT
GCTGGTTTCTGGAAGCATCTAACATGGGAGGGCTTCTGTGATAGCAAAGCTAACTGGAGCTATCTATGGTCTAACTCAATTTTCTGCCCAATGTGCTCAGACTAAAAGACTGAAGTAAGAGGTATATGGGCAGCAGCCAAGCAGTTTAGAGTGAtggttctccaacgtggccccagcagcagcagcaaattttgtagagataaaag
TGCTCACAAGATGGGGGAGGCTGTCACCTGAGGGGACCTTGATCCCTCGAACCTGAAGAACCTGGGCATCATACAGATCATTTGCATGCTTGCTTCATACACTAAAGACCCCAGACCTTTACCTTGATGGTTCAGCACACATAATGCCCAAATGCCAGTACTATGTGTGCATTCCGATGCTAGATGTTCACAGAAAATGGTACTGT
cacttgccactgagcctaaggatctgagtttgctctccccagaacctagaggcgggaagaacccactcccacacactgacctttacactcacacACAGAAACTAAAATGTGTACAATAAAAGATGGAAAGAGAActggggatgcagcttggtgatgaagtccttgactacagtgcacaaggccctggattctattcctggtaTAGG
CAGCTGATTTTCAATATGTTGGTCAGAAAGATGAAAGGCCTGGAAGATTCTGGCAAGAACCAAGGAGGTAGTATACAGAAGAGCTTAATCCCACAGGGCTACTAAAAGCCACTGTCACCATAGCCACACACCACTGGTGCAGACAATGTCTAAGGAGCAGGAAAGGCTCAGGCTAGAGATTAGCTCCTGCACAAGGCATATCAGCT
CCCAGCAAGCACCTAAATCCTCACGCCAGATGTGCAAGCCAAGCACTCAAAGGCAAGAGGCACCCTCCTGTCTCTTTGTTAAGTCAGACCCTTGATTATCACTAAACTCTCTGGCACCACCTGGGAACTGGGATGTCAAACATGTACCAACCACAGGAGTGTGTCTGGGGACAGAGCAGGGACAGGGAACAGGCATTCATCTATTG
gaaaaaaggggaaaaaaaagagaggaaaaaagaaaagaGGGCTAGAGGTGCAGGTAGCTCAGTATGTTAAAACCCTAGGTTCTGTCCCCAGCTCTGCAAAACTAAATACAAGTGTTCAAGTGCAAAAACAAGGTCATAAACAGCACCTTGGGATCCAGGAGGCATCCCTGACAAGTTTTGATACATTTTGCAAGAACAGGCAGACA
AACCCTACCTAACTAGGAAGATTTAGAAGAGTCAAAGTCTTGTTTGGAATCCTTGAGAAAGCTGCCAAGCCATTAAATTCCCCATACACACAAGCCAGGTACTAAAAGCATCAGAGACAAATCAGCTTTTAACTATGATTCTTAGCCAATCCCCATGTCTCCTCTAGGACCATGGTCGCCATTGGCCTACCCAGATAAATATGAAA
agcttgcacacactcatgcacTCCAGTTTGACCATATTCACTCCATATATTTTTCAAGTTTTACGGCGTCAAGTACCATATCCTTGCCATCGACATGAGCACTAAATGTGAAGAAGGAGAGATGTACAGCAGCTCCCCACCCCTGGGTATCTCCACCGCAAAGATGGTAAATAAATGAGGGGCGCTCCCCAGAGGACAGGGACAGT
TGAGGGAGGAGGATTTTGAGGTTTGTGTCCCTCAACTGcaaaacagaacaacaaaacaaaacaaaacaaaaccaaagcaaagcaaaGCTCGTGTCAAACAACTAAACCTTGCTCCTAAAACATAAGAGAACTCGTGTCATCCTTCACCGATGAGAGAGCTCCTATCTGGGACATCAGCAATTCAATAGGACTTCTTTAAGAATATA
cacatgcacacaccctctagttctattacatcaaagaaaggaaAAACCAAATGATGTTAATTTTTCTGACATGATAATTTAGAAGAAAGCCAAGATCCAGACTAAATCTCCTGATTCAGAATCCGTTTGCTTCCCTTCCTCTGCTAGGGTCATGGCATCCTGAGATTGGCTTCCAGGTCAGTCAGGTAGCCTGTGTACTGTCCATT
CTGCTGAGTACATTTTTCCTGTGCTTCCATTTCCAGTCACTTCCCCAATACACAGTTGACAAATTGCCTATTTCAGTTGCTCCCCTTCTGTCTATCTCCAACTAAAACACGAGCTCTGGGGGGACCAAGTCTGGGTCCCCTGTTGCGTTCATCCTCTGAGTGCCTCCTCCGTGACCCTGGAGCCAGGGTGAGGTGACTGCTGGTGC
CCCAGGGCAGAGTACCATATGCTCTGAGGTTCTCTGTCACAGGGCGTATGTTGCCTCACTGGTGAAAAAGGAGCCTTGCAAGTTTGATTTAGGCTGCATAACTAAAACTTTGCTTGAGATCTCGAGCAGAAGGCAGGCAATCAGGCAGTCCTGACACGGTTTAGTCCACATGGGCACTATCTGGGTACGTCTTTGCTAGTGTCCTC
gagaccttagtgagacttgggttcagaaaaaGATCTAGGGACGAGGCTCACTGATTCGAGCGTTGCTTACCCAGCTTTGAACCCCAGTGCTGCGAGATACACTAAAGCAGGAGAAGAACCCGCAGCCTACCCCGGGTGAGGCACAGAAGGAGCAGTTCTGGGCATAGAGTTGTTGTTCGCTTCCAAACTAGCTCATTCTGCAGACA
ATTCTCTAACTCTGCAGGTACTGGACGTGAGAATTTCttttttaatttttattttaataCACTCGCTTCCCTTTCCCAAAGCAGGAATGGGGCTATAGGCACTAAACATTAGGACTGAAGTGTTTTGGCTTTGTTTTCCCCTAGAGTAATGTTCTTAGAGCCCTGTGTATATTCCTCAATTTCTTTACAGAAGGATGTGTATACAT
ACAGCCCTACACGTTGGGTCCCGTTTACACCNNNNNNNNNNNNNNNNNNNNNNNNNNNNNNNNNNNNNNNNNNNNNNNNNNATTATTAGCCTTTTTAATCACTAAAAATAAAAAGCAAAACTTTTTCTTCTTTCTGATGAATGTAAACAAAGCATACTTGTTAGGTttttagtttttcaagagagggtttctctgtgtagctctgt
aggcatggaccaccatgcctggctATTTTTTCCTTTTTCAAAAATATGTAGACCTTATGGGGGAGGGTTAATTAGCTTTACCTCCAAATTTCCTGAATGAACTAAAGCCCCTCAAAATAttttttttctttttttcggagctggggaccgaacccagggccttgNNNGNNGANNNNNNNNGNNTNNNNNNNNNNNNNNANNNNNNN
CTTGAGGCGAATGTTATAATAATATTTTGACTTGATTATCACATTAATATTTTCTAGACCAAAAGATGGTAACAATATTGAATGCTACTTCAAATCCTTCACTAAATAAATCAAGGCGCAAATAGGCTGGTATAaagtagaagcaggaaaatgagaagttcaggactagtccggtctacagagtaagttcaaggccattctgggct
GAGAGAGAAAGAAAAAGGACCTTCTCTATTTAGCCCTGGCTGGCAATCCTTTTTTCTCAGTCTCTAGAATGATAGCATTAAAAGAAGCCTGGGCTACCACACTAAACTCaaaaaaaaaaaaaaaaaaaaTTTTTTTTTTTCCTAAAGAAAGAAAACAATTGTCACAGTACAGATACATTACAGCCACTCATCCAAACCACAGTTTT
