# Supplementary material for: Poly(A)-DG: A deep-learning-based domain generalization method to identify cross-species Poly(A) signal without prior knowledge from target species
Source: PLoS Comput Biol. 2020 Nov 5;16(11):e1008297. doi: 10.1371/journal.pcbi.1008297 (PMC7671507; doi:10.1371/journal.pcbi.1008297)
Supplement: S3 File — The pseudo Poly(A) signal datasets used in experiments. (ZIP) [file pcbi.1008297.s004.zip › negative/AATAGA.txt]

TAGACTAAGCAAACAGCACAGTCCACATATTTTCATAGTACCATTTTTCTCAGCCCTAAAACATAGCTAAAAACCACAGTACAATGTCTCTAAAGAGGGAAATAGATCAGGGCATTTTCTGTCCTATCAGAAATCTCAACTTTGTGCCTGAAGAATCGTTGCTTCACTATCAGAAAAGTAAGCCATGGAACGGCCCCATTGAACAC
CCCATTAATAACAATTCTTTTTTTCCAGAAAAACTTACTTTCCAAACTTACCACCCACTAGCTTTCTCAAAACAATTCCATTAAGATAGAAAACTATATAAATAGACACTGATTATTTATATAAGCCATTGCACTTCTTTGGAACTTGTacacacacacacacacacacacacacacacacacacacacacacacCAACTACAAAC
GGCTCTAGAAGAAAGCAGCCCTAAAACAAACTGAACCATTCCGTTACTGTAGAAGAATGCAGTGAGAGAAATGGAGGTATAGACAATCATAAAATCTCCTAATAGACTGTTGGGAGAGTGTGAAGCATCACAGACAGACGCAATTGCTTTCTGTTTGTAGCAGTGTTAATAATCTTCCCTTTGGCTGTTTTACTGGGCTTCTGCAT
TTATGAGAATAGCAGTATTATTAACAAGTTAACTTTAACATTCTCCCATGGCTCTCCCACATGCTAGGCACTTTGGTGAGCCGATTTAAGCCTTCTGCAAAATAGATACGATTACTATATCATTTCTCCAATCAAGAAATTAAAGCTTAGGAACATAAAGCAACCAGAACAAGCCATGCCACATGCCTCAGCTTGCAAACTAAGAG
ACTAGCTCTGTGTGTATACAGGGAGTCCTAGATAAGACCACGTTCATTTGGGACTTTAAATGAAGATTTAAATGGTCCTAAATATGACTTCACCAGCCTGAATAGATTATGATTTATTTAGCATTAGAGTGAATGTTTTTCATATGTTTTCTTGAAAAGTAAATTAGTTGGAAGGTAGACTGTGCGTTCTAGCACTCAAAGCCTAG
AGCAATACTGAATTAACAAATAAAGCTTTTTGAATTGTCATCTCTGTAACAAGCCACATGACTTGACCCATACAATTAACTGCAGGATAAACTTAAAGGAAATAGAAAGATCCTTATGCTTTTTGAACCTAAAATTCTCTTAGGTCCAATTATTCACCCCAACTTCCTTACAAAAGACATGCAGTTTTCATCTGTTAACATTTTCT
tgtgtgtgtgtgcgtgtgtgtgtgCACAAATGATTTTTTAAAATCTTTTAACCAGTCTTGTTTGACTGTGGGACAGACAAGAATCTCTCATGAAACACAGAATAGATGATGAGACTCAAGCTCACAATTTTTACTTCTTACCTCAGGATATTTGATTTAGTGATAGTTCCTTCTTTGTGAATCTATACAGATAAAGCACCATTCCC
TTTCACAGAAAAGAAGGAATAGCATATTTCATTCCGCTCTCAAGGTAACCCAGATTCTTTCTACCTGGATTATCCACTAGACCTTAATGTTTTGCTTGAAAATAGAACCACTAACCACAGTCAGGGAGGCTATGACCATTTCAAAGAAAACATTTTTAGAATACAAAAAGATGGTTAGAATCTCCAGTTCTTAGGGAAGGTGACCT
GATCACAAAAAGACCTAATGTTAGGAATTATTTGCATATGACTCTTGCCATTGTGACAATGCCTTTAGGGAGTATATGGTGCATTAAAGAGCAGTCTAGTAATAGAATCATCAAAACTACCCCACTAGAATACATGACATGCCCTTTGGTAGAACGACAATGTGTTTGAATCCAACAGCCATTGGTTTCCACCTACATACTTTTCC
ATCTGAATCACCTCAGTTTACTGGTGGGCAGCCAACGGGGCTGTTTAGGTGGGAGAGTCCACAAAGCCACGGGCTCTATGATTCAGGGATGTCGATGACTAATAGAAAATAAAAGAGAGTCTCGGTTTAAAAAAAAATCTCTGAACAAAACGAAGATGTTGATTACCTTCTGACTTGAAGGATTTGTCTTTCTGTGTTTTTCCAGT
ATTTGTCTTTCTGTGTTTTTCCAGTGGTATCAAAATTCAAACCACAGAGGTGAAAGATCTGTGCTCTCTTATCACCAGCAGGGCAAACACAGCTATCAAAAATAGAATTTTACAAGTTACTTAATAACATAAGCTAGCCTTTAATGTGGCACTGATGCAACAATGTGTGCTTATGAGAATTAAAAGCCTAAATTGTAACTTCTCTT
actctgtaacagctatggaccaaggaatgctggaagaagctggcagccaggcctactttgatatgttaaatagacaccagtttagccatttgtcctgggAAATAGATGCAGCCTTCTTTATTTCTGCCATTCTTGCTAACTCGAGCAAGCACTGAGGCTTTAGCCCTCCATGTGTTATTGATGTATGGATTGACTCTGCAAGAGAA
GGGTCCAACATCATGAGATTGGGAACTCCATCATCCCAGGAAATACATGTGTTCCTGCAACTGTTTTCAAATGGTGATGAATTGATCCTCAAATATCCCCAATAGAAACTTAGCCCAAGAGATTCTAAACAGAAGAATCAGTATCGCCACAAGCTAGCATTATGGTGCCTTCCCTCAGACTAGAAGCAAAGCAGTGTCCTATTTCA
CTTTGCTCTCTAACCCCTAGGAAAGCAGAGAGTTGGCACTGGAGGAAAATGCCAGTGTCATTCTTCTCCAAAAAGAACCTCCATTAGGTCAAGAGAGAAAAATAGAAGTCAGAGCTATTTGGACTGAGAGCATCGTTACTCCTCACATGAGAGACAATATTAGGAAACATATCCTACTATCCTGTCATCTTTGGAAACATACTTAA
CCTGGTTTTATATACAGAGTTCCAGCTGGCATACTAAAATTCCTGAAAATGGCAGGCACATGGAACAGGTAAAAACTGTGCTCATCCTTCATGAAGGAGAAATAGATCCTTTTCAATGAGTCCTTTGGAGTTTAGTAGAGAAAGGCAAAGCAGAAAGCACCCAATCACAGgatatagatgtctcctgagagactctgccagaactt
CCAGAAGGGCACTGTTTGGTTGACACTTATGCACACTTGTCAATCATCTGTACCAGTGTGGGCCCCCTTCGTCTTACTAAGAGGTAGCTCTGCAAAGTAGAATAGACAGAGGCCCCAGGGCCGGTTGCACTTCTCAGAATCAATAAggccttacacaagtcacttaatttcttggactctcaagttcattgtctagaaaatagaat
TGAGCCCTGGATCAAATATGAGGGGCTGAGAACAAAGAATGTTTGGTCCCATCCACCAACCCTGGCTCATTTGTGTATGTCTCAGTGGTGGTGTCCGGCTAATAGACAACACATTCCAACTGCGGCGGATGCTGTCCAAGTGACCTCTTAATGCTTCACAGAGTCAAGACTCTGTGTCTGAGCCCTAAATCTGCTCCTTCTCCCCC
GTTTGGATCCCTCCACATGAGTACATGTAATCCTACTCTAATCTCTTTAAAGGCTCAATGGAGTTTGTACAAATGTGTCAAATTTAATAATTTCTGAGAAAATAGATCTTGCTATATTTTGCTATTTCTACAGTGGCATAACTGTTATCTTTATAGAAAATGGTTGTGCGTAGGCAGGTATGTAATGTTTTCCAATTTTTCAAATA
GATGTGGGCGTGCTCTACCAAAGCGTAATCTCTGGAGTCCATCTTAGCCCAGCTCTTTCCCCATCACTGACCCAGAACCTGCAGTCCTTTGGGGATGTACAATAGAGAAATGGCAGAAAAAGATACAGAGAACGAGGAGGTGGCTAGGTAGCTAATCCCAACTCTTCTTTTTATGACTTGAACAAGTTGCTGACTTCAATTTTTGT
CTTCATTTTATCATGCCCCATAACCTGTATTTCACCCCTAAAGATCCCCAACGTATTAGACTTGAATAACTATGTAATTTTAAACACAAGTACCACACTTAATAGAAAATGTTGCATAATTTTATGTCTCAGTAACTGCCTCTATATTATAAATTCAGTGGTCAAAATGGCATTGTTAAGCCTGTCGGCGTCTTGTGCAATTATCA
AGTCAGCAAATGGTAGACATGTTTTATGATCCCCAGTTGTCAGATGGCTTCTCAGCTTGGCTTTTCCTCGCTCTCTAAAACAGGTGCTGGATGGTTCCCCAATAGAAGTGACCTTGGCCAAGCCAGTGGACAAGGACAGTTACGTTAGGTACACCCGGGGCACCGGGGGCAGGAACACCATGCTGCAAGAATACACCTACCCTCTG
AGAGGTAACATTAGCTAGCTCTTGTCTCTCCATAACTCCAAATTTCAAATGACTAATAAACGAGTTTAAATGAACTATAAACTATACTTCAGTAGCCTTAAATAGATTGGATGGAATCACTGGGAGAAAAAAAAGAGTAGAAAACTGTTAAAAAATCAACTATATCAGTATCTCTTGTCATATAGGAATCTATTTTTTCACATTAC
atgcaggtgtgcaccacATCCATGTGCAGTAACTTTGAAAAAACAAATCAAACAAGGAGATTAATATTGCTTTAGCATAATGGAAACCAAATAAATTAAAAATAGAAAAACAAACTCAATCTCACTGCCAGACTGTGTTTTATGTTTAAATCTTACACAGATTCACTGCTTGAGAAGGTTTCCGAGCTCAGTAAATTTAGTAAATT
ATAGCCGTTGTGAGCAAAGCTCTCTGCTTATACATTAAACCTAGGGGAGAGGTGGGCCATGGTGAGAGATAGTTAACTAGGATGTCTCTGAATTTTTTCAAATAGATTTGAAAAATTGAAGGCCATGCCACCCCAGCCAATGTGGCTGGAGGCTAATCCCCCATTGGAGGTAGGAATTGCCAACCAGTAGGGATCAAGAGGTGCCC
ttaatataataattCTGTGGAGAAGTTGAAATCTAACTTAAGAGAAATTAAGCCTTATATTAGGTTATCAAAAGACTTTCCTGTTTGAAATTGTAATAAAAATAGAAGTTAACTGGAGTGTTACATAAGAGTCCTATGGCATTTAAGAACATTCTTGAGAGTTGCTGTTTGAAACTGGAGTGTAAGTCTTTATCATACATTATTGA
CCAGGTTGGGTAGCCCACACAGACTTAGTTAACTGCAACTGCAGCCGAGACTCTCCACTAGTGACTCTGTTTTCGTGAGGCTCAGCTTCCTTAGTTGTAAAATAGAGGCAGGTTCTTGATGTGGAAGTTTTACAGGCTTGCTGAATACATGTGGGTGCCTTCTTATCCCCCACCACCCTCTCAACAAAGACATTCACTGCGATGGC
TTTTCTTCTTTGTCCATTCTTTTAGAACGAGGGTAGACAGACACATTGTTCTTTTCCATACTGCTCTGTTCTCCTGTTCTCAGCATCTAGAATGGCACACAATAGACAGCTAGATATGTAGTCAATATTAGATTTATAAATGGATAAACTTTGGCGGTAGAGATGCTATTCCCATCCCATCTCGTTCCTAGAAGCACCCAGTAATG
cagtaggctctggggattgaactcgggtcctcaggcttgtgtggcagacattcctgttgtgccaccacctccgtcTACAGTGCTTTTCAAGTGGTGCTTTAATAGAAATGTTAAAATGTATATTTAAAGCACATACTAAGAACATTTACAATAGCACAGCAAGGACAAAAATGGCATTGTTTTGTGTATGCGTGATGCGATTGCTG
GGGCATAAGGACCAAATGCAATCAATCGCCATAGGTATTAGTGAAGACGTGCTTCTTTACTGATAAGCAAACCAGGTTAAGCTTAAAATAATTTCAGCCAAATAGACACAGTAGTAGCAAAAGTAAAAATGATACAACCAGTGGGATCGTATTCTGTAACAAAAACTGAGATCAGTATCAATTGCAGGCACATAGTTCATAACTAT
TACTGAATGAGAGGGTGAAGGTTGGCAGTATTGTTTCAGTTGGCTTCTTCAATGAGGTTGAGTTATTTATCATTACAACTGCATATTATCCCACTAACACAATAGAAAACACCAGCACGGTTTATTTCATAGAAATAACTCTACTCTCCAACTTCTAATAACACGTTATGAACCCAGAGCATGCTTTAGATATGGCAAAACAGTTT
TTATCCATTATAAGATCTGTGAGCACAGAGATTGTAGGGCAGAAATTACAGGCAGAGCCACCAAAGAACAATAAGACCTAGACATTACCAAGAAAGAGAGAATAGAGTTCATATTGATTGTAATGTAATGTTTGGGGGTGGATATTAAAAAATGACAGGTTCCACAGCACAGCAGAATAAGAATAGCTAGTTAATAAAATTCCTAG
TTCCAAAATGAAGTATTCATGTGAAGCTGGGCAAGCCATCCAGTCACTGATGGTTCCGCTCCTTCATCTGCAAACAACTCTGTTCCCCCTGGAGTTGTCGAATAGAATAGTAACGAATAGTAAATGTGAAGACAGTGGGGTCTGTGGCCCGGTGGTGAATGTTACAAGAGAATAGCTGTCATTACCTACTACTAAGATGTCACTTC
GGTATTAAGTTGGTAAAATCGAGTTTCTCAGCAACGGAGCTGTGTTGCCTGTTCTCTACCTTCAGAAGTTAATTCCCTTGAATCTTCACTTACTCCTGATAATAGATTAATGAATAGTACCATCCTTTGTCTATTACTTGAATTCCTTCTATGTAATGAGATCCTTTAGTAATCTTGGTCTTTACAGAAAAAAATTCTGGGAAGAT
AATAGCATGTGCCCTTTATCCAAATTACCTCTCATTTTTACTTTTACTTTTTCATGTAAAAGGAACCTTTGAAGAAATTCTACCCTCAGGATATTTTGATAATAGATATTTTCATTCTTTTTCCTGAATTCTCCAGGAATGCTTAACATTTGTGGTGTCTCCATTTTCTTTAGCTTGAAAGATCTGTGCATGTGAGCCGAACAGAA
ACAGTGACTTGATTTTTATAGAATTCTTTGGGTCTGCGTCTGTATTTTTACAAGATGGAAAGGCAAAACTGCTGAACCTCTGAAGTTTAAGAGAAGATATAATAGATAGTAAAACTGATATTATGTATAGATCCCTCCATGAACAGAGCCATGTGCTGGCATTGATTAAGGCAGTTGTTCCCAggctggagagatggctcagcggt
CACCTCTGGAGGGATGTGGGACACACCGATCCCACGGACCCCCTCTATGCAGAACCTCAAAGGCTCTGCACTGTGTGAATTCTTGAGTTGGTGCTGTGTGAATAGAAGAATAGGTTCTTGCTTACAAGTGAAACAAAGCAGGAAGATCAGGCAGTCGTTCCTCCCGTGTAAGTCAGTCTCTCATGCCCTTCCCCATTCCCACCACC
CCTGGGGCAGAGACTCTAGGAAAGGCCAGCTGGGGGCAGGGGAAGTCCACTGGCAGGCTGTACTGTCGTCTTTGGTCCTTGGGTGCACCCACTGTGTGCCAATAGATCAGGATGGAGACCAAGAAGGTGAACTTGAAGCTGATAATGAAGAGGGTGAAGACCCGCTGTCTGGGCGTGCCCCTGAGCATCCGAGGCAGGCAGTCGGG
TTTGGGGGGCAAGGAGGAGGGAGTTTCCCTGGAAGTGAAAGGGGGATATGAAAGAGAAATGAAAGTGAAAATGACCAGAACTCAATATATAATGAAGAAAAATAGACGTGTGTTTCACACTCTTCCATCCATTCTGTTCTTGCAATAATCGCTCAACGTACCtttatgtatccagatgtttgcctgcgtgtgtgtatgcaccactt
TACATTTGTGACCAGAAGTCCAACTCTTACGCTAATTAAAGAAATGGAGTTTTGTTTAAACTACTTTAAACACCTGTAATAAAGTACAGAATTTGCCAAGAATAGAGGTACTCTGGTTAGCAATCAAAAGGGTTTAAATATGAATGCAATTCCTAAGAATGGCAACAACAAAAATAGATCCATTTTCTTTTCTAAGTAAAAATAGG
CCTGTAATAAAGTACAGAATTTGCCAAGAATAGAGGTACTCTGGTTAGCAATCAAAAGGGTTTAAATATGAATGCAATTCCTAAGAATGGCAACAACAAAAATAGATCCATTTTCTTTTCTAAGTAAAAATAGGCCAGTCGCTAGAAGGTATCACAATGTGAAGACATTATTTTGAAGCCCTAGTCAAAGAAGCAAGCCTGTGGAA
CCAAAATATTCCAAATAGTCCAGTTTTATTTCTGTCCAGGACGCTGGGTGCCAGGGATCGGACATAAGCACACGTACATATAAGCAGCAAGTTTACAGTCAATAGACTCTGAAAATTGAAAATGGCATAGTGAGGCCGGTGCTGGTGCTGgttattaatgttcttaagggacggctgtgtactgggctttgtatgtttaggtgggc
GACTTTGCTGCCATCTGGGGACCACAGCAAGTTGGTAACCCCTCCTCCTCGGAACCAAGGAAGGGGGACACAGGTTTCTGTTGAAACGTCCCATACCTGAAATAGAAGTACAGAAACTCAAAAGACTATCGAGCAGCTCGAGGTGGGCTATCCTCCTAGGTACACAAAGCCCCACAGAAGAGGAAGCAGCAAGAAACTGGCTACTC
AACTCTGTCCTACAGGTGCCAGAGTTTGTACACTCACCAGTTAGTGACTTGGGCAAATTCAGCAATCAGATCCTCACTCCTGAGCTGCAAAAACACAGCAAATAGACAACATACAGAAGGAGCTCACCTACTCAACTTTCCCACAGAGACATCACAGCCAGCCCCGCCCACAAAAGAAAAAGGTAGGGCAGAAGTCTAAACTTACT
TCTCCCACTCACTTACTTAGTACGGAAAAAGCCCAAAATAAGCCAGGTTTAGGAAAGTACCCAATTAAACTCTCCAACCCCCGTAAATAGCCCTGAGGAAAATAGACTGTGTCATCCTACCAGTGAGCTTTCCCCACACCGTCCCTCCCCGCCCCCCCAAATCTTTAGAGGACAGTCAGAACGGGCTTTTGGAGACAATGCTATGC
GTGTACTGTGTGGGACAGGCACAGAAAACACAGAAAGCAGTGTTTAAACCAGAGATGGCAGATCAGCCTCAACTCAAGTTTCTCCCCACATCCTCTCCCAAATAGACCCACAAAACCAGATATGCAGTGGTTCTGAACGCAGGCCACAGCAGACACCTGAGGGAAGCCTGTGGAGAGGACGGCCAACGCAGCACTGATACTGTCCA
TCTTACATCCCAGAGGGTCAGGGAGTCATTCACCTTCCTCGTCCCAGGCTTCCACGGCCATGCCGAGGTTCCGGGCTTGGATCTCACCCTTGTACACAGGAATAGATGAGTTCTGGCCCATGAAACAGGAGATGATGTCAGTGCCACCTGCAAGCAACAGCAGAGGACAGGCGACACTAAGGGGAAGGCCACCCTTAGGGTTCTCT
aaaaaaagaaagggtggttgacatccaaacaggctaaaacccacaggttgagaagcactgCCCTGAGAAATGTGCTGGCTGGCATATGGGTGAGCAGAACAATAGAGGACAGGCAAATACACACACACAGGGAGAGCTATGTGTAACCCTTTGGGGCAGAATGAGTCAGGGCCCTATCACCAGGGAGGCTGGCTCAGAACAGGGAG
CTGGCTCAGAACAGGGAGGCAGAGAACATTTGTTGATGGTTAGAGGGTTCAGAAGCACTGCCCTGAGAAATGTGCTGGCTGGCATATGGGTGAGCAGAACAATAGAGGACAGGCAAATACACACACACAGGGAGAGCTATGTGTAACCCTTTGGGGCAGAATGAGTCAGGGCCCTATCACCAGGGAGGCTGGCTCAGAACAGGGAG
caggatcacaaaGGAGAAAAAAAAACATCAAATGGCACGGTCTCCTCAGTCGTGGGGCTGCACCAAGTAAGCACTACTGGAGAAGAGAAGCTTTGAAAGAAATAGAGCAgggatagagtgatggctcagtggctgagaacactgagtgctcttccagaggtcctgagttcaaatcccagcaaccatctttgatggaatctgatacc
TATGAATGCCAATGGAAACAAGGGAGTCCCTGCAGTTAAGAGCGGTAAAAGAGGTGAAACGAAGGCAACCAGCGTGAGCTGCAAACCCCAGGCAGACAGGAATAGAGAGGAGCAGAGCAGGCAAAGGGACTAAGCAAGCCCTATGGATCCGGGGTGGGGGTTGGGGGCAGGTGGACAAAGGCCTCACCTGAGAAGGCCTCTGCCCC
AAACCTCACTTAAACATGGAACTTTATTATTGTATAATTGGTGGAATACTCTAGTGAGAACAAATGTGGTGTGAACTGAACAGTGGGTGAAATAGCAACCAATAGAGATGGTGGCTCTGGTCTTTTATAAAGCACTAAATGAAGGAAATGAGACAAAGATAGTAGATGTAAAAGCATAAAGCTGAACATGCTATATTTATTTGACA
AAACCTCACTTAAACATGGAACTTTATTATTGTATAATTGGTGGAATACTCTAGTGAGAACAAATGTGGTGTGAACTGAACAGTGGGTGAAATAGCAACCAATAGAGATGGTGGCTCTGGTCTTTTATAAAGCACTAAATGAAGGAAATGAGACAAAGATAGTAGATGTAAAAGCATAAAGCTGAACATGCTATATTTATTTGACA
GAGTTGGGCCAATCTCTGGAAGACCTAAAACAGAAAAGAGATAAGAATTGATGTATTAGGATGCTATTTTCAAAATCTCTATTGTAAGTCTGGAGATTTAAATAGAATGTCTACCTGAAACTGGGATGATTCAGTAAATAGTAAGTTTGACAACAGCTTTCTCTCGGCAGAACGCCGTCAGGAGTCACGGAGATAGACATAGTGTG
ATTACTGGGGGAGGAATATTTCAGGCTTAAAAGCTATTAATCAATTAAGAAGTCACCACAGAAAACAAAAAAATATCATATAAAAATACATATGGCATGCAATAGACAAACCCAGTACACAGAATTAGGAACAATATTTACCATCAATATGACCAATGCTATTTCTTCTCCACATATAAAGAATGCATAAAAATGAGAAGAAAAGA
CAGACACAGGACATTGATATTTTTGACTAATTAGTCTTCACAGTAAATGCACTTTTAACAATATACTTAAAGCTGTGCAGTTCATCCAACTTCATTTTATAATAGAAAGCATCCTAAATTAAAAATAACAATAGAAATATATCAAACAAATACTTGTGGCTAATGAATAGAAGGCGAAAGATTTTAATGAATTTAAGAATCTTAAA
ATTAGTCTTCACAGTAAATGCACTTTTAACAATATACTTAAAGCTGTGCAGTTCATCCAACTTCATTTTATAATAGAAAGCATCCTAAATTAAAAATAACAATAGAAATATATCAAACAAATACTTGTGGCTAATGAATAGAAGGCGAAAGATTTTAATGAATTTAAGAATCTTAAATTATACTGAAAGGACAATATAATCCCCAT
CTTAAAGCTGTGCAGTTCATCCAACTTCATTTTATAATAGAAAGCATCCTAAATTAAAAATAACAATAGAAATATATCAAACAAATACTTGTGGCTAATGAATAGAAGGCGAAAGATTTTAATGAATTTAAGAATCTTAAATTATACTGAAAGGACAATATAATCCCCATTTGTCTCCATGTAAGGATCCCACTTGCCTTTAATTT
AATCCCCATTTGTCTCCATGTAAGGATCCCACTTGCCTTTAATTTAAAAGAAAAAAAAGGTCTGATTTCAAAAAAAGGCCATAAGGCACCAGCTTCAGGGAATAGACCATAAAATCCAGAACATGATAACAAAACCCTCTCCAAAAGAACAGCCTTGGGATAACCACAAAAATGGGGAAATATCTTATCTCAGAATGGGCCATCTG
GGAGTATTGAAAATAAAAATCCTTGGCAAAGTGACAGAGTTCTTACTCTCCTGATGCTGCTGATCCTCTGAGAGCTAGATGCTAATCAGATAATTATCTAAATAGAGAAGGTAAGACCAGTAGCAAGTGCTGTTGGGTCAGGTGCCCAATGTGAGCATCTCACTGTAGGACTTGGGCATTCAGAGAACCCAGGCAAAGCTTCTGTG
tttgggaggaagatgtatgtgtaggttcaggagaattggtgggatatgatcacatatccctgtattcatgaaatttctccaggaataaaTTAAAAAGTAAAATAGATGAAAGAGAAATGAAAATAAATCTATTGTTGACACAGCCAGGTATAAATGAGGTTAATTTACCTAAATAAAAATTGATAGGAAATATAATTAGCTTCCAC
AAAAGCTGCATGGGTCATGGACTGAGACCAATAAATAACAAGTAACCCTAGAATAAGTTGTCCTGCAGTTCAGAGGGGATAGGGAGAAAGGGGCGGTTTGAATAGATGGCAGTTACTCAGCAAGTGTTACCAGAGgcctcccaagcagaggggatggcatgtgcaaaaatatggagTGGTGAAACGGAAGATGAGGCTCAGGAATA
TTTCTTGCGCATTAATCATGTGAACCGTCATGAAGATGGCTTCTCCCTCAGGCATGGCAGGTGTAGCTGAGGTGCTCAGTAAGACGAAGGCTCTTATAGTAATAGAGTACtacactctctcacttgttctcacaacacacctcagaggtaaggaggacagttactactgtgcagctgagaacacagtaactacaatggttaagtaa
tgtaagattagctgaaagaatttatctagaatacttagcataggcctggcaTGTTCTTGGTTAGCTAGTCTCTGAATAGGTAATTCTTAATATTTGGTTGAATAGAGTTTGTTTTCATGAGGGAATACTTGTTTTGCTGTGTATTTACATAACCTGGAAGAGCTGGAGTTTGATACACATCCATAAGCCTCTGTGTGAGAAAGGGA
GAGAGTCCAGGTGATAAGGACATAATGATCAAATGGGAGGATAGCAGATGCCGGGTCACAGTGGGATTTATTACTGACACTGGGTAACAGTATTAATAACAATAGATTGCTTTTGGGATAGGAAGGAATTTGAACATATTAACCagaaaggaagaaatgaagggaggaaacagaaaaggaaggaagacagggaagaaggaaAAGGA
CCTACTGGTCAGGTCAGTAGTAGCTCTTAGATGTCTTGTCTCACTGAACTAGTTATCAGCTAGCTCTTAAAGGAGCCTTTTACCTCAGAAGGTTTGGACTAATAGAGCACTATGTCCCTGAATCTCTGCGCTGTGGTCTCTAGATAAAGGGGAAGGTTTAACATTGCAGCAAAAATGTTATCCTGCATGGTCTTTCCAGTTCATGA
GAGAATCCCTGTTTCAGGTCCCATGGGAGCTCCCTGGTTGATTTTGTTTTTAAAGACTTTTCATTATCTATGCCTTTATCTTTACCCATGTAGATGAGATAATAGAAGCACAGTTACACACACTGCCTCCTCTCTTCAGTGTCTCCTGTGAAACTGAGCTTGTGTGTGATGAGGTGCTGGTACCCAGAATAGCTGAGGTATTTGGT
GATTTTGTATCTTGCATTATCGATGAATTTGTTAGCTATTTATTCTAATAGGTAATTTTTATATTTTATGTACTTCTTGTAATAACAGCGGTGTTCCCCAAATAGAAAAAAATGGAAAGAAAGAAATCtttttttttaatttttattttccatgcatggtgtatgcataccatatgctcatagaggccagaggagggcatcagatt
attcaggtgtgcactacagtgtccTGTGTGCTCACTTGGTCTCACTCCTAGCTCTAAATTATTAGGATGGATTTAATGAGTGCTTTTCCACAACTGTGAAAATAGAGCTTTGCAGAAGGTGAGATGCCTTCAGTCAATAGGTGGTTAAGCCAGCATAGCACCCATTAGGGAGTGGAGTGCTAACGAGATTGTGTAAACCTACCCAT
TGTAAGTGGAGCAACAACATGGTTTGTTTTTAATCTATCGAACAGTTATTAGTTACCTATTATAGGATCCTTCTGGGCCCTAAAGATCCTAAGAAAATGAAATAGAGTTTTGCCACCCTTCCCtctttggagacagtttcactatgtagttttatctagcctgaaactcatgtagaccaggctagccttgaactcaggagatctgc
ACTGTGAGGCCAGTGTGTTGTGTATAGTTGATTTAAAAAGAAAACCACAGATACATGTGGGGTCTTGTGGAATTTCTTGCTAATTTTCTCTGTGTTCTCGAATAGAGACCTTTCTTTGTCTATTTTATGTAGGGTAAATAGCCACGTGGAAATTCTGGGTCTATGAGCATGGAAATTCTGGGTCTTTTCTGGCAAGAACTTGCTAG
GTATATTATATGATGTATGGATGTGTCATAGTGAAACTCACTCTTCTATAAGTTAATACACATTAATATAAAAAGCAGACCAGAGTGCTCTTTGAGGGAAAATAGAAGAATATATATATTTCTTTTTGTAAATTAAATCCCCGCATTCTTTTTTAAAATACAATAttttttgaagattcattcatttattttatgtgatcacattg
TTTGATGAAAATATTTGAGACATAGTGGTTTCTGTTATAGATTCCATAGGAAGGTCCAGTGTTTATCTGAATACTAAAGAATGTAGTAGTGGTGACAGACAATAGAGAGACAAGCAGTCTCTCCTAAGTCACAATGTAGACTTAGATTCACTTGAGTGCATTAACATTTTACAGACTGATATATGTGTCTTATTAAAATAAGGAGC
AGATTGACCATGCGTGGTGTGATAACCAGGGCAAAGCGAGATTTCTGAAGAGCTCCTTAGTTGTTGTTTGTTGTTTTTGCCTCTGTTTGACAGAATGCATAATAGAAACTTAAATATGTACTTTGTTATTTTTGGTATTTCCACAGCTTTTGTTTATTCCAATATATTGCTTCACCTGGTGCATTTTAAGGAGTTCCGCCTTTACA
AAACAGCTCTCCCATGGACTCTGAGAAGCTGGGTGGGGCAGCTCTCCAGACTGCCCCACTGTCCACTGGACCAGTCAAGAGCTTAAATCAAACACAAACTAATAGAACCACGTATTTTCTGCACCCTCCCCTAAGTCTTTAAAATCAAAGTAAGATAGTGTATTGTAGTTAATTCACAAATCCTCATTTTACCTTGTATTTGTATA
AAACAAGGGGTCAAATCTGGGCAGATCATTTATACCAGCTTTACTGTTTACCAGAGAAAGCATGACCGCTGCCCCCACAGCTGCTTAAGTTTTCAGTCAGAATAGAGACGGGTTGTTGTCCTGTTTCTCTCTTTTAAACTTGTTTTTGTTTTTTATTGATTTGTGCTAGTAGTCCATGCACTTAAGAAAGGGGAAGGAAGAGTTCA
ttgtgcaagagatctattattaagctaaatccccagcccTTATTTAGGACTCTTAAAGTGAGTTTATACTTAGTATAGCTTGACTGATTATCTTTGTGCAAATAGATTAAAATGACGAGCTTTTTAAAAATATGTTGATAATAGAAATATTTGTTTGCCTTAGCCTTGCCTCAGGAGACAAACCTGTCCTAGACATTGATAGTTCT
TTATTTAGGACTCTTAAAGTGAGTTTATACTTAGTATAGCTTGACTGATTATCTTTGTGCAAATAGATTAAAATGACGAGCTTTTTAAAAATATGTTGATAATAGAAATATTTGTTTGCCTTAGCCTTGCCTCAGGAGACAAACCTGTCCTAGACATTGATAGTTCTGTGGTGGAGAATTCTCCATAAGAACCTGCTGCTCAGGTC
tgtctttacctcctgagtactaggattaaaggcatgtgctaccaagcctggcAAAACTTGTAGATTTTAAGTGTCATTGTCCCTGTTTCACACAAGAGGAAATAGAATGACTTGATCAAGTTGACAACATTCTTTGGGTTTCACAGCTGTCCTTTCACTGTGATACTTTTCTCAATGAGCAGGAGGACCGGGTGTTTAAAGGACAG
TAAGTCAGCAGAATTGCTTGTGTCCATAGGTTTTTGGAACAAACCTTGGCAATGTAGTGAGACTCCACGTAAAGCATGAAGAAGAAGTGGTTCACAGAGTAATAGAGTATTTGAAGGTGGCGGAATTTCATAAAGGTAGATATGTTGGGGCGTAACTTTGGAAAGGTTTGGATAGGAGACTCATGGTTAACATTTTAGTGCTCTTT
ggggaccgaacccagggccttgcgcttcctaggcaagcgctctaccactgagctaaatccccaaccccGTGGTTCCTTGTCTTAATCAGTGTCGCTGCTAAATAGACAGGAACTTGAGGGCAGAGCTGTTCCTTCTTCAGTGCCAGTTTGGTTCGTTGTGCCCATCCTGTGTCTGGAGGTTCGGGTGGtgacttagtcagtgttct
ggctggctttaaatacacagagatccacttgtctctctgccttccaagtgctgggattaaagttgtagaccatgctgggctGGCTAGTTCAGCTTTTTAAAATAGAAGACAGGGCACAGGATTTGACTTTCTTTAACAAGTCATTTTCATTGTTATCTCTGCCACTTCTTACTCTGTTGTGTAAACAGAAGTTTTTTCCTGCAGTA
CAAAAGACCCAGGTTCTGATGCTTGTTTGCAAACAGAGCACTGGTTAGTCTCTCAGTTTGGGTCTTTGTTTTCTTTGCTGAAAAAAATTAAGAAAATAGTAATAGAAATTTCCAGGGCTCTCAAGTCCTGGCTGGGCGGGTTCAGCTAGAGGCAGAACCTAAAGCGATCCTGGGTCTCCTGACTCATTTAAGAAACTTGGTTTCTA
tctgtggcctgtgggggccattttcattcaagtaagccaccccaAGTAAGCTATGATCTCTCTTGGCTTCAGTTGAAAATCTATTTGTGTGAGACATTTTAATAGAGAATGTCAGGttttttttttttttttttttAATCTGTTTGGCCAACCTCATCTACTAAAAATGTAAAATGGATTTCCGTGTCACCTAGATCAAGGCCCAA
TTCTTTGCCCATGGTCTGTTGGCTTCAGCATTTCATTGTTAGTGGCAGGGTCACTGTCTTTTACAGTGAGTGACACTCTAAACATTTGGCAGATCAGATGAATAGATGAAAGAAACCTGAGGCTATTGGCTTCCACTCCTTCTCCTACCTTCTAGACACTAGACTGTTGTTCTCAGCCTGCCCTGCCCTGGGCATGGAATAACCCA
TAGGTCTGTGTTCCCAACAGGTCAAGCCTAGTTGTGACGTCATATTTTTCTCTGGCTTTCTTATATAACCTTTAACTTTCACTCAAATGAGAGCCGTTGAAATAGATATCCTGGTTACGGATTGTGGGTGAAAGGGCATTGAAGAATTGTGGTTTGCTTGCTGTAGGACTTTCCTTTTTCTTCAAAGCATCATAAAACAAGTTTTA
AAAGGCCTTTAATGTGAACCCAGTAAAAATAGGAGTACCTGGACTTCAAGCAGATTCCTTTTTCTCAAACAAACATTTTAATTTTAGTTTATCTTCCAGTAATAGAACTGAGGCCTTGCTGGGAAGGTAGAGGTTGGGTTTCTCAGCCCAACTTCACAACATTGACATGAGCCTTAGGTCCAGACCCAGGAAACACTGGAGTGGGG
GTGATTTCTCCAGTAAATTTCATGAGTAAGGAAGAATCTGTGGAAGAAAACCTTTGTGAAACAGTTGATTTCTAACTGGTCTTTGGAACTTCACCGATTTAATAGACTTGAGCTGATTCGTCTTTAGAAGGCCAAAGCTTGGAACACTACCCATACCAGGATGTCTGATAAACAGGGCAGTTGCCTGGCCTGCTTACTCAGTTACC
CTGATGAAATATGTGCGGCTGGCTTTCCTTGGCTTCCTAGATTTCAAAGACCAAACAAAGAATAGTTCTTCACTAACCTTAGACTGTTGTTATAGAGTTAAATAGAGGCTCTGCACTTGCTCTACAACATGCCTCCTGGTCACCCCTGTGTACTTACATCAAGGTGTGTGGAGAGCACTTTGGTAAAAATCACCCGTTAGAAGAGG
CAGTCTAGAAATTAGGTTAAGTGTCTCTAAACCTTTCTTCCGTGTGTCAAGCATAATTATATTGAGATATATTGTGTAGTCATTTGGCTCAAAAAGGCTTAATAGAGACACTAATGAAAACTCACAGACTTTTACCAAGGAAGATGGTTGAAGCCTGGGTGAGACAGCAGAGACTGGGCTGGTCTTCAAGAATAAGCCTTCTGTGG
TCCAGAGGTTTCTATTATTTTAATCATATAATCAGGGATTTGTTGTTAAAATATGGACAAATACCATATGCACATTTTTTATTTGATCTTCTCTCTGATGAATAGAAGTAATTACTGTACCAGAAAATATCACAAATTGGTATTCCCTGTAGAAAACCAAACCTAATTCCCAAAGTTTCTGAAAATATGGTCCTCAAGAGGAGATA
GCTTTAAGACTAGTCACTATATTAACGCAGCAGCCATCACTGGACAGAAAGTAGCGTGATAAAGGGGGCTTCCATTGAGACCTGGTCCTAACCAGCTGTGAATAGAGCCTGCAAAGACTTGCAGGGAGCCCAGCATACCAAGAAATTCCAGGGGTTCCAGGTTAGTATGGATACATGATATCCTTCCCCAGCCCCCAGCATGTGGC
TACCATATATTGTTCCTATGTGCAGCACATACCCGCCTCGGACCTGAGCATTCTTCACTGTAAACTCAGTTTTCTGCAGAGTCAAGGACACCAACAAGTAAATAGAATCTTCAAACACATCAATTCTTTCATGGGCAGACACATCCCTATCGTCAGATGatgtatgtacacgctgccctttgatgaactgcctagggtgaccttgc
ACCTTAAAGGAAAGGAATCAAGTTGTCTTCTGCCAAGCAGGTGCTGCCTTTCATCTCATCCCGCATATTCTTTTCTTTCTGTGATGGTGGTGGTAACAGAAATAGAGGTTTTggggttggggatttggctcagtggtagagcgcttgcctagcaagcgcaaggccctgggttcagtccccagctccgaaaaaaaagaaaagaaaaa
ACCACCACTCGGCCTTGGTGTTGGGGCCTGAACTCTCTTCAGAATCCTGCCATGCTTCTGTCTGTAAAGTTAATAAATCTTCTAATAATTTTTTTACCCTAATAGAGGATCTGCCTCAGTGTCTGCTTGAGCTCCAAGCCCAGAACCTTTCTTAAGGATAGACACATGCACATTTTGAATGGATGAGGGGAAGAATGAGGGGTAAC
TGGGAAGGATGCAGAGTAGATGACTGTATAGAAAGGTAATAAATGGGTATGAGTATACAAAAAAGGTAAAAGGAACATGAAGCTGAGACTAGAGAATAAGAATAGAACTAATCACACCATCTCCTATCAAGTATCAATTCTAACCTGTTAATATTCTTAAAGGGTACTCTATGACAAAATTATTATAAAAGAAACTGTCTGTGGCC
TCCAACACCAATGGCTTTTATGAAGCTTTCTTTCAGTGCCTTGAGAGAAAAAGGGACATTTTCTTTTAGAAAATCCAATAGCTAAAACTTTTATAACATTAATAGATATAGTACATTTGGATTTCTGTTTGTTACAGCTGTAAACTTCTGTTTTATTTTGCTCATTGTAATATCATCAAAAACAACTCACCTTAGTAGTAGCTTAT
CATGCTTCTCAAAGAATATGAGAGTTATCAAGGGGAGAATGGAGGTAAGGAGTTAAGCAACACTAATTAAAGGCTAGAATGGGCAGAAAACAATAATAAAAATAGAAAGAAATGAGAAATGCTAACATGCCTGAGAACAGAAAGCAGAAAAGAACACGATTTAGGAGTTTGAGTTCTATTGTATGTCTAACGAGAATCTATTTCAC
ATAACTGTTTCTCAAAATATTTTAAAGTTATTTTTATTGTGCCAATTACTATCCAAAATATTTTATAATAAAAACACACATGAAATTGCAAAAGCACAAAAATAGAATTCTTACTATTTCCTAAACTTAAAATATTTTTATACTGATGATTATTTTGTAAATACTATTAAACTGAATTATAAAACTATGTCTTTATTACACGTAAA
TGTTAAAGGAAATGCATTCTTTTTGGTTAAATACTTTGTCATTAAATTAAGTATTGCTAGTACTTGTATTTACAGTAAGTTTCCTGATTTACAACTGTCTAATAGAATCTGAGACATAAAACACTTAATATGTCGTAAAAATGAACCATCACCTGGAAAACTAGTCTTCATGATATCAATACCAACTTGTAGTTCAGGTTCTGCGG
TTTCCCAGTATCCAGTAGTCCGTTCATTTGACAAGGCTATTACTCTGGCAAACAGATACTTGTTCCCCAAATACTGCTTCGGTATTTATTTGATACATTAAATAGAAAGCTCTTTTTCCTCCCAGTCGTTCCTGAATTCACTATTGTCTAAGAATTTTCTATCATTGCCTCTTCTCACACTTCTCCTTCTTACTTACTGCATGACT
AAGTCTAAGTCCATACAGAGTAAAACATCATATATCTGAGAAATAAACCAACCAAGACATTGGACATCAAGTATACCTCAAGTTTGTGATAAATAACCGAAATAGAAAATTAAGACAAAAATtatacatacatacatacatacacatacacatatacatacacatacacatacacatatacatatacatatacatatacatataca
ATTTTTATTTTCTCAGTACTATGTTGTATGGTATGTTCAAGCAGCATAAGGGCTTAGTTTCCTGGTGAGTTATACAATTCAGTTTAACAGAATATCATTTAATAGAACAGTCAGATTTCATCTTTATTACAACGTTTTGTTTTTAAATGCTAAGGATCCATCCAGGACCTGATACATGGTGGGAAATTACTCTATCAACTTAGTTC
cccagctccaaaaaaaaaaaagaaaaaaaaaagaGTACTACAGAAAGAGTGTAACCTGATCAAATTCTATAAAAGTATGAATTTGTCAAGCAACTAACTTAATAGAGATCTCCAAAGAAAATATAGACCCCCAACTCGGTTTCTCGTTTTAACTACTAGAAAAAATGAGCATATGCACTACTTATATCAAAACTAGCACTGTGTTT
CCTGTCACATTCACAACCTGAGGAAGATTGAAAAAATAGCTGGGGTTCACAACAGTCTGTTTCCTCTGGGCATGTCTGCATTAATTATGCAAAAGAAATTAATAGAACAGAACTTTGGAAATGTTGATAAAACTACAATTGATACTTAGCATGCCATTAGCCAAGCTGTTCCTCTTGTCAGGCTCCTCTAGCCCTCTAAATCCTAA
TATTTACATATGTAAATAAGATGAGACAACCATTTCCAGAAGGAGCCAAGAAGGAAGAATGAACCTAGGGTTGGTTGAAAAATTAAAGGTGACCTTGTTAAATAGAAGAGAAAGATATACACTGGGAAATATCAGAGGAGACAAGGGGGAGCAGGTACTAATACTTGTCAGTAAGAGCTGGGCACCTTTCCGTTGAGGAGATAGCT
AAAACAGAGGGAGAAGGGATGCAGAAACTCTGGTTTCCAATCCTCCCTCCCTTCTAGGATGCTTGAACTAAAACACAGCTCAGGCCTAAGAAAACACCCAAATAGAATTCTCTCAGAAATGAACAAGGACTTCTGAACTACAGAGCAAATTTGTCCTGCTGTCTACCACGCAATGATCTTCACTAACCCTTTCTGtatttttttaa
CTATTGTGTTCTGTTTTCTCCCTGGCTTCAGTCAGCAATTGTTTGTGTGTTGTTTTGCAAAATGTGAAAAGACCAGCGGAAGTACAGTCTGTAGGGAAACAATAGAATTTCAAGAAACATCAATGTTTCCTAACCCTGACAGGAGACTCATTTAAGGAGGCAAGGGGGCTGACTTGATAGATTCACGGGCTTTTAAAGTCACCTTT
ATCAAATCCGAGGTAAGAATTAAAGAACAATATCAGAAGATTTTCTAACAGGACGTACCTGCTTTCCCGGAGTTTCTGTATATATTTGTATTTGTCCGTCAATAGACCATTGGATGTAATCACTGCCTAGACATGTATATACAAGACAATGCTTTAGTGTTCAACATTCAGTCCTAGGAATACGGACATGTGACTGACAGGAGAGA
AGGACTAAGCTTTTACAAACTATCCCTCATTTAAATACTGGGTGTAAATAAACCATAGGGGAAAAGTTCAGGCAATAAACAGCTGTATGAGGGGTTTAGAAATAGAGGGACCACAGGTTTGGAGAGAAGCACCAGAACAGAGAAGCATCCACAGGAATAACCAAGTTTCCCAGGTTTGGTATTGCTTTGACGACGAGACTTGGGTG
gtgacactcgggtgtgaagggacagagaaatgaatgtgattgggttgcacgatgtgaaattcacaaagaatcaacaaaatttaaataataaATAATTAAAAATAGAAACCATAAAAGTCCAATAAAATAAAATGAGGATGATGGTGGTGGTGAAATCATGGAGACTCTCAGCAGGGAAAAAGAAAACTATCAAGAAATAAATAATT
TGATGTAAGACAGAGGGTTCTTTAGTTTCCAGGAGAATAATGAAGAAAAAAAGGGAAGGGAAGGAATCAGAAAGAAAAGGGGTAGGGGAAATCCTTTCCCAATAGAAAAATTTGATGGCAGACAGAACAAGGTGGTGTAGTTCATCATCTGTAAATAATTAATGTAGATGGTACAGCTACCTCTCTATGTCACACCtccacatcct
ggttggggatttagctcagtgctagcaagtgcaaggccctcggttcggtccccagctttgaaaaaaagaaaaagaaaaaaaATGAGTACATGCATTCTTTAATAGAAAGACCATAAAGCAATGAGTATCCCACCAAAGCCACTAAGCAGAGGTCACCTCAAACCCAACAGGAGCCAACTACTAAAACCAATGCCTGAGAACCAGAG
tatgaatcataatataaatatccatgttttcctacccctgtaaaagggttgttggatctcataaagaggccatgacccttaggttgagaactgctgCTCTAATAGAGGAAATCAACTAAAAGCAAATACTTGGACTGTTACTGTTCTTTGCTACAAGAATAACAAAACTATCCCAggggttagagaaatagctcagtgattaagag
GTTTTCTGTCTGGTTTCTTTCCAAAACAGTCTACTTATGGTAGACTGGTTATATTAGCCGTGGTAAACTCATACAATGTAGCAATTAGCACACAGCCACTAATAGAATAAGGCATGGTGCAAGGCCAAATATGTGCTATTGACTAAATAAAATAAGCTGTGTTTATGTATAGATAATATATAATGTTTATTCACTCCCACTTACAT
ATCTTCAATCTGGTAGCTGGAAAGGGAAGGTTGAACAGTAGCACAGAAAAGAGTGGGGAGCTCACAAATCAGTTCTGGTCTCCTTAGAAATCTGTTGCAAAATAGAACCAACCCAGTTGATAGACAAATCTCTGTCTGTAAATGTGCCTTTAGCCAACGGAATCAGAGTATCTAAAATTGGCCAGCATAACTTCTTAAATGTTTTG
acctagtacgacccggactcaaaaaataaaaTAAAATAAAACGGTCAAATCAATCAAACAAAAAGCTGACTCTCCTAGCTAGCAGATTTAGACTCCGTGAAATAGAAATCAATGTTCTGAATTGCAGTGCAATACAAAATGTTCATCTGCTCCATTCAtatctccttgctaaacttcatagtccagggtaggaaatatgacttact
CCAACCTCTGTCTTCCTAAGTTGCTTCGTGGAATGACAACCAGATTGTACAGCCAGCAAGTTATGGAGCCCTAGGTCCACACACCTTCATGGCAGGGAGGAATAGATAGCAAAATACACGCATTCGAGACcacacacacacacacacacacacacacacacacacacacacacCAGGCTATCTCTGTTTTGAATAAAGAATTGGAA
agaacatcactTCACACTCAGTGCGCAAAACTGACAAACATATGCAGCTGCTTGTAGCAAAGTAACCTGGGAGATTGAGTCACCTCTGTCCTTAAAATACAATAGAGAGCTGCTGTGGCAGCTGGAATGACCTCTTCCAGGAACATGGGTGACTCCTCCCTCCCTTCCTTCCCATGCCTTCCACTCCAGCTCTAGAGACACCCAGA
ACCTTCAGAGTTCCAATCTCTTCTGTTCTATCTATCCACAGGCTCTGATGTTGGAAATACCTACTGGAAGGTGCTTTCCAATTAGCACCTGGCATGTGCCAATAGAACGAAATAAAGGATTCCCTTCCAGTAAATCTGCATTCTATCAGAAAGCAGAGTAAGCCAGGGGCAACAGATATGCACGACGTCTTCTTTCTAGAGATACA
TTCCTCttatttttatttatttttattCTGGAGCCGGGCACAGGGCACTCTGCCTTGCTGGGGATGTTTAATATTAACGTCAGGCCACCATGGCCCTGGCAATAGAGCTGGCCACTGTTCTGTTTATAGTCTCATGACTGCTGGCTTCAGGAAGATGAAGCTCCTGTTCAAACAGCTAGCCCTTCGATGGCTCCTACGGTAAGCCA
CCCACTGTTCTGGGGCCAACACCTTGACTACAGCATGAGTACAGCCACTCTGACACTGAGAAGTTAACGTTCTTAGCAAGAAAGAGCCTCTGATTATGGCAATAGATACCATAAGAGAAGAGCCGACATGACAAGAGGGTTCAGAGAGAAAGAGCCACCACTTAGAAGGGGTGAGGAAATTCAAAAAGCTGTATCTCAGGACATGC
AAAAGCTGTATCTCAGGACATGCCCACAGGGAAGAACAGTGCAGAGCGTGGGAGTATGCTCTGGGAGGCAGTCCCACACTGGATGACACCATGCTGCTCCAATAGATGCCAAGGATAGGAATGCAAGCAGGCAGTTTATTCTATAGGGAAAGAAGACAGGTTGCTTTCAGGGAATCAAGGAAGGGAAGTATGGAGCTGTGCAGCCT
TGTTTCCTGGGGTCGAGAGCAGATGAGCTCTCAATGCTGTGCAACCTACAGCACAGCATCCATCAAGACCAGTGCCCGAGTCTATTGAATAAAGCAGCACAATAGACAGGAGAGCTCTAAGAATTGGCGTGGGGTGAGGGTGGGGTGGGGGTTAGCTATGGGCTGGGGACAGGACTGCTATCAGGAGAGTGGGGAACATGCCTGCA
GCACTTAAACTAGAATCCAAAGTGAACCTCTCCCAAGGGGAAGGAAGTATGGCTACCTGAGAACTCAGCTGGGCTACTTTGCATTTAAAAAGGTTTTTTAAATAGATCACTTCAAGATAAAAATTCCTAGTGTGAGAAAAGAATTTGTATCAGCAAAATTTAACTAACTAAAGAACACTCCACAGGGGACAAGACAGGGATGCCCC
caaattacaatactcctgactgtacctgctactgctaaagttacaggcatgcatcaACTAAAGACATTTAAAAGTGTTCCATATTTGTCTAAAGGAAAACAATAGAAGAGAGGCAATTTAACTTTTTAATGATGCAGGacacacacacacacacacacacacacacaATTTATATACAGTCATATATCTAATACAACAAGGTAAAG
CACTTTTGTCTTTTTAAAGCTAAAATAATCATTCTGATTTTGTTTTCTAATTATTTCTTTGAGGGAAATACTAACAGTATTTTATACATCCACTGACAACAATAGAATAAACATTCAATAAACTGCACTTTCCCTTTTAGAGTAAGAAAACAAGGTCATAAAAATATTTGCACATCATTTTGTTACTTTTATCATCTATAAAAACA
TTCCCCTCCTTGCTGTGCTTGTCAGTGTTTCCCTGCCTCGTCCTGTCTAACCTACAGTGAGCACTCAAAATAACAGGGGCTTTGTCTTCCTCCAGCCTTTAATAGAGCCCTGAGAAACACAGTGTAGAAATGGTCCATATTTGTAGAGCCTGACACAGGCTctactaaacccttgaaatgtagctgatgtgactaagtggattttc
ACAAGAAACTAGTCAGAGGTCTGGGCTATGAAAAGCCCAGTCACTTTACACTGCTCACTGTTAAGGGCAATCGTATTACACCAGATCTTAATGAGGATTAAATAGAGGTGTCTGGTATAACCAATACTCAGAAAATATTTGCTCCTAAACCATTAAGAATTCAGGTTTACCAAGAAAAATCTACCTGGGCTTTTTAAAAGGCAAAC
tgagggaagagagaactgactcctgtcctctgacctccacatgtgcaccatgcatataaactcacaccacagctgcacacaGATACAAACACATAAACACAATAGAAATTTAAATtataatcgaaacactggagaggctgaggaaggaagctaagaggtccaggccagcctgggctgtttgggagggttaggcggtgtccttttgc
GGCTCAACAAAAAACAGTGCAACATCTGTGAGCAGCATCCTCAACTCTCCATTGGGTAAAAAAGCACATTTCATTAATATAACGTATCAAGAGATTCAGGAATAGACAGTTACTGTAGCCCTTTAGAATATCTCAAATGTTTAGTCCATCTAAGCAAGTACTAGGATTGCTGAAAAGAGAGTGACATGCCAGCAAATAAAGTCAGG
GTGAGATTTTTGGGAGGTAATTTGGCAATATCAATCAGTATTTAATGTAATTTTTTAACATTTTCAATTTAAAAAATCCATCCATATATTCACACAAACAAATAGAAATATTTAGAAATGTTTCCTATAATTTTTTTATAACTGGAGACAACAGAAACATCAAGTTTGACTAAATTATAGCTTTCAGTCATTCAATGGATTTTTTT
TCCCTTTTACTAAATATCTTGTATCTGGGTACTGGAAAAGCAACTCTTCCTGAAGATCCACCAATGATCTTAACAATGCTTTAAGTGCTTTGTGACCTGGAATAGAAATTAATCACAAAAAAGGGATAATTAGTCATTTACAACTTTCTACAGTTGCTGTCACTCCCTGTCTCCTGAGCAGTTCTGATTGGGAACACTTCTGGAGG
ATATGGTAAATTATATGCTGAGTGAGCCACTGTGCAGAAAGAAACAAAAAAGAAAAAATCCTCAACATTTTACATTACTGCCACACTAAGTAACATGATAAATAGAGTACATTTGAGTTCTGTGGAGGGACATCCCACTCAAGCTGTAATTTCTGACCAGGCATGAATTTATAAGAGAAAGGAACTGCAGAATTTCTTAGGTTTCC
CTTTTGAACTGTTTGAATATTTTATAAGCATACATTACTTTCataatttaaaattttattaaaatttaaaGTAAACTGTGAAGTAAGGAAAGTTATTAAAAATAGAATTAGAACCAAAACCTAAGCAACCCTCTCTTAATTCATGTAAAATAGTCTGAGACGCCCCACCAGCCTAATGGATATTAGGACTTTTATTTCTAAAAAAC
GCATGCTTACAGCATAATGCCTAGCTTAAAAGTACCTAGCTAACTGCTAGAATTAGGGGAGACTTGACTAATTTTGTTAAGCTTTTTCCAAAGTTCATATAATAGATATATATTGCATTTATAAGGAAAAAACAGGGGGTTGGACGGATGGGCTCAGCaggctctgagtttaatcctcagaacttacatgttggctcacaactatc
acatagagataatgagtttgacaaagatatgagagtctgtttcataaaataataaCAATAATACTCATAGGGAAGCCTTTGCACTCATTGTTGTTTATATAATAGACAAATATTTCCATTAAACTATCAGTTTTATATTAGTCACTTCAAGGTTTTGTCTGAAATATAAGATTTCAATAAAATTTTACCATTAAAAATAAGAAAAG
AACTTTCTAATACTACTCACTGGCAGATCATCTTCTTCCTCTTCCCCTTCATCAAACCTGTCAATCACTCTGGCTCTAGTGGCTGTTGAGGAGGGAGGAGAATAGAATCTTAGGTTAGAAAAAACTTTACTAGGAACCCAATTAAGCCATTTCAACCCCCATCCCATCTTCTTGtgctaggtgagtactcttactactgggctaca
CCTGAGGCATGCTTACCTTCCCAAACCAACCGTGGCCAATCTCCTTCAAGTACAGGAGGCTGTGGCGGCCCAGGTCCGTGGACTTGAGGAGTTGCACTAGAATAGAACAGAACCCCAGGAACTGCTTAGCCACCACTCTGCTTCATCTTCCTTACCAGGCTCTTCAGGGCGCAGGGAGCTTCCCCCAAGTTTCCCCGCCAGAGTCA
attcaagtacttaaacagcaaattttaaaAATAAAAAGGGGTAGGGGTGGGAAGGTGGGACTTGGAGGAGGGGGGCTGTGATCAGGATATAAAGTGGATAAATAGATATATTAGTGAAAAACATAAAAATaaagaagggtataaacacccacctaagtccccacactttactatactcaaccaagccaactttaaacttttccctc
GAGAAGGATGCTCATACAGAATCTCCACAGAGGTGCCTTACGTTGTATGTGCCCGCAAGGTGTGTATGCCGGTGCACTTGGACACAGACGTGCCAGCCTGAATAGACCCTCCTCATTCACCATTTGGGAGGTGTGTGTTTTGCAGGGGTTTTTTTTTTTTAATGTCCATTTCTGCATGTACCATGAATGCACAGAGGCCTGCATAC
actgcaaggccaatgccagtctcagttataagggaggtcaaggccaatttaatgggacgcctgtctccaagttaaacaGGGAATGGGGATGAGGTGGTTCAATAGACAAGGCACTTATGCAAACCAAACAGCCTGCGTTCAATCCCTGGAGCCTACACAAAGGTAGGAGAGACCCGCCCCATGACGTTGTTGTCTGACATCTACAT
AGCTTACTTACTTCTACATCTGATCTGTCCATAGTAAGCCATTACAAAGACAATACGAGGCTCCTTGATCAGATTGTTGTGTGATTTAGGGGCCATCAGAAATAGACAGGCACAGAGTGTCCACTCTACAGCAATAGCTACTGTCGTTATTATTGCATGTGACACCAAAGGAAACCTCTATGCCACTCGAGAATGCCCCGGGTTCC
AATGCTAGGGGTTTAGAGGGCATCTTGGGTGCCAGGAAGTGGGGATGGGGAGCTGCTAACATAGAGTAACGCCCCCCCCCACCATGTCTGTCTTCTCTGCAATAGACAGCAGTATCATCTGTGAAGGGACAGGCACAGCCCACAGGCCACTGGGCACAGCTGGGCATCGATCAGTTCAAGAGACAATAACCATCTGCAAATAAGAG
GTTTATCACAGCAAGGTTGAGAAGAAACTTAgaagcaagttctgacaaattagagaatatgtggtaagcctcagagaagccactacgaaaaCTAGAAATGAATAGAAATTAAGAAATAAAAACACggctggagagatggctcagtggttaaggactggtattgctcatgcagaggactagagtttggttctgagcacccacgggaa
CGACAGACTCCTAGTCAATATTGTAACAAGTAAATATTTTTAATTACTTAACATAAATAATTGATAAAATCTGCTCCTCGGAACAGTAGGTGGCAGTCACAATAGACAGACAGAAATTCAGATCTCAATACCTGGGAAGGAAAGGGAAATACAATTCAttttattcctttagcggtagggtctaactacagctcatctgcactagg
ATCAGGAACTGGGGTAAAATCAACTGACAATATTAATTTTCTCAACAAAGAACCACTTCTGATTAAAATTCATTTTCCCCACTTTCAAACAGAAACTAGGAATAGAAAGCTAATTGCTTGATATTAACAAGATTTCCGTCTCCAAAATAATTCGGCATAAAGAAGACTTCAGCATTGAGCGTTTTGACATTACACATTTCCACACA
taacgcaggggggcatgaattcaaggccactctagactacatagcaaggtcaaggtcagccagggacacattgaaaAGCCTAGCAACCGAACAACTCCAGAATAGAAGACTGATTGCCTGATGTGTGCAAGGTGCTATGGGAAGATGGGGCGCTTCCCCCCACCCAAGGCCAGCGGGGGCGGGGTTCACCTGAGCCGAAAAGTTAA
GACACTTTGCCTTGAAGACACTGACATTTAAGAGCTGGAGAAAGTTACTTTACACATACTCTTTCTTGGTCGATCAATATTTTTCTTTAATTCTCTGCAAAATAGACTGGAGTTATGGGCAAATGTGAGGAAAGAGGTCAGGACAGACCATCTAAGAGGCCCGTGTGGGTAGGAGTTAAAAGCCTCTCAGAAATggcgtggggtag
AAGGGAAGATGTGTGTGCTTGCTTGGTGCCCCCCACCTTGGTACAACTCTAATTAAATAGTCACTGAGAATTGGGGTGAGGAGGACCAGTTACCACAGCAAATAGAAAAGTAGACTCCAAACAGGGAGCTGACCTGGATAACAGCAGTGACCTTTTGAGCCATGATAAGCAGCGAGAATGCGAACTGCTGAACCTGCTCCATTCCA
AGCCCACACCTTACCTGAAGCCCACCCTCCAGGCTAGAGAGAAGGAACAGAGGCTCAGATGAGCCAATGGTTGTATATATTGCTCCAGGCAGAAGTAGCCAATAGATGCTGGCCCTAGGTTCCAACTGGGTTTAAGGTCTGTGCATACACTGCTCTGTTTCCCTGCAATCCTAACTTTTCTCCCATGGCCCAGGGTTCTCGGCTGC
AAGTTCACGAATACCTGTCAAAAGGAAGACAGACGGACGCTCATGAAGGGCTCTGGATCGGAGGTCAGTTAGGAGAACGCAGAACTGAGTAAGTACTCGAAATAGAAAACCCTGCGTGAAAGGGAGAATTCTCGAGAAGCCCCGAAAGCACTGAAATCCTTCTCTACATTACTCCACATCACCAACTTCTCAATCGGTATACCTAC
TAAGGAAGACAGAACCAGTGAGGTTTTCAGTGGTTAGAAATATTCTGAGGAGACGATCGGGCTTGACGGTTCTTAAAACAAAATATGCTTGGTCAGAACAAATAGACGCCTGCTTTTGCTCGGAGGAACAGCCATTCTGTCCCTAGGAGGTCGACTCTTCAGTAAGGGTCCTGTCTCTGCCCTGCCTAGGTCTTGTTGACGCAGCA
ATTATGTAAGGATGAAATCTACAATAAAATGTTTCAGTTACCATAAACTAAAATTCGAGGGTCTTTGTATTCGGAAAGGGCTGAGCAGTGGAGGTAGGTAAATAGAGTTGCTTTTTGAGCCAAGAAATTCAAAATCAACTATTAATTCCCTACACTTTGTCTAAACACACAATATTAGAATATTTTAATAACTTGCATAAACGTAA
TCTTTGCCAAAGCAACACAGAAGGAGAAAGAGGCATGAAGAAAATAATCAAAGGAGACAGAAAGACTTGACCAGAGAAATACAAGGCACAGCAGGACAGAAATAGAGTTCTACGTATAGGCATAGCTTGCAAAAGCAGAGATGTCAGTGTGTTGATGTTACAGACAAGTGGAATAAGGCTGGGGATAACCACCGTTCTCCGACACC
tgaagctctatgattctgaggccgtcctgatctacatagagagccctaggccagccaggactaatgtaataagaccctgtcttaaacaaacagaCAGACAAATAGATAAATGTATTACTGACCCAGGTATTACTGAACTAAAAGCTGTTTATTGTGAATCTCATATGGAGAGTTTACAGCTCTGAGAAATGCATGGCCTAttcttt
GTAAACTTTCAGATAAGGATATCCATGATTTACCTCAGGAGATGGCTAATCAGTCTGTGGTAGCAGAAACCTTCCTGCAGAAAGCCAACTGTTGGGACTGAATAGAGGTAGTCAGCCTAATATTTTTATTTCACATGTCACTGGTGATATTTGTCTCTCATAGGCACTGCTCTAGGGAAATCAAAATGCTATTCCTTATTTCCTGG
AATATGTTACAAATTCCTACTAGCTTCACTTCCTCCACTTGAGATTACAAACATAATACTGTCTTCCCTGAGTTGCTCTATACTTGAAAAATACAAAATAAATAGAACATATAAATAAAATTGAGTTGAAAAATGTAAAATATATAAACAGAACAAAAATGTACTAGTGCCATTATTTTATTTTTTCTAAACCCACAGGTTATCAG
GAATGGATACCCCCAGCTTCAGGTGAGTGGGCTCCTCTTCCATGCAGACTGTGACAGAAGAAAGGAGACAGAGATGATCCTGCAGGAAACACACCTGGCCAATAGAGTGTAGAAATACAAACGTCTATGCTTAGACCTTTAGAACTAGCTTCTGTCTGTGTTCAACCTTTAATGTTGCAGACAAACAGGAGATGAAATATTTTAAG
CTACTCAGCCTTTTCTCTTTCCATCATTTTTAGGATTAAAGATTTAAAGTTTTATCTGTCCCAAATTAGATTAGATAAGTTTCATAAATAATGCCTTTATAATAGAGCAGTTTATCATTAGGATCTAGAATATCAAAACAGAGGGAAAGCTAGAAGATAAGGATAGAAACACTGGGGTCGATCTGAACCAAAGCTAGACGTAAGCT
ATGCTAGACAGCGAGAAAGCAAGGCCTGGAGATGAAGCACCAGGTCCAGTTCAAAACAATTTTTTTTTAAAGCGGGTTAGGTCAGGGGGTTCTTACACATAATAGAAAAGTGTCTCCAGATCTGGAGGGGGTACAATAAGAGCTGATAAAACCAGAAGCAACAGGGAGATGAGAGCATACGGCAGCAAAGTGGGCATCATCTATGT
TAAAGCAACTAGGAGAGTCCTAGAGTGCTGTGCCCCAGAGAGCACAGGCTCTGTGTCACAGCCACACGTGCCGCTCTCTCACTTCTTACCTGTGACTGGAAATAGAGATTGGCTCAGCCGCGTGGCAAGCTTATGACTCAAGGCAAAGATGCCATTGTTAGGACAGTGCGCTGAACATATGCTACATAGGACCAGGCGTGGGACAC
taaataaatctttaaaaaaaaaaTAAGGCAGGGCCAAGTCTGAGAATGCTTTCCCCATGGATCACTGTATCCCAGCCTGCCTTGTGTTCCACCCATGACCAATAGAGCAGACAGTGGTGGGACTCATGGGAACTGTGATGTCAGGAAAATGTCCATTCTGTCATGTGTGACAACATGTAGACCTAAAGGCCAAGTTGGCTCTCGCT
ACTGGACAATTACTCTAACTGCGTGCCTGCATGTTTATTTTCTTCAGATAAGGACTTCTCTTTCATGCATGGCTGTAGGAGTACAAATTTAAGGCTAGTGAATAGACAACATATACAAATATCTTACATGGTACAGGTGGACACAGgtgtgtgtgcgtatatgtgtgtatgtccatgcatatgtgtgcatgtgtgttcAATAAAAT
ATTTACTAATTAATGTATTTGGTTGTTACAATACATAACCTAGCTGCACAGTAAACATGAGAAAATAATTAACATTAGGCCCGAAGGAAAGATAAATTACAATAGAAAGCCTAAGGAGCGAGGGACAAAACCCCCACCGGCTCTGGAACCAGAATTGCTATAGACAGAATTTCAACAACAGTGCCATGATTAGGAAGAATAAGAAA
caaaataaggcagctctactcGCCCGTTGCTCATTTGCACCTTGGAGAGCAGACAGCGCAGCTGTGAGGTCACTAGCCTTGCCGAACCCACGGGCATCCTAATAGAAGAACCCCGAGTTCTGCTCTGGTGGGAACATGGAGCGTGAGTCACAAGACATTTGAAGAGAGTTCTTCGCTCCACAGAAACAGAATTGTCCCCTTTAGGC
GCATGAGAACCCTGAGTAGGTACTGTTTATCATGCAACACAATCATTCTCAGAGCAGTGGTGAGAAAGAAAAAAAAAAAGCCGAGAACTAAAGAGGGATCAATAGAAGCCTAGGGCATTAGGGAGGATTTCAAAGAAATAACGAAATAAACTCTCCAACCCAAAGGTAGTtgtggcaggtgcagtactcctaatgatgaccacgca
TCCTTTGTGTCTCACAAAATGTCAACAGTCTGCACAAATCTGCAGCCACACATTTATCCAACTACGTAGTTCTGCCACTCGGAGCACCACGAACATTTCCAATAGAGAAATTACAGTGATAAAGGCAATAACCAGTGGACTCACAGGCCACCGAAGCAAAACCTGAACCAGAATCATTTGCTTTAGGGGTAAGCAAACATTAAGCT
gtacatgaaagatgggtcttctctagttgaaaccggcaccagaaaccttgggcttggcctcagcacacccagaacattcatctccAACTAACTCTTGGGAAATAGACTGAAAAGTGAAAGAACACCCAGAGTATGACTGGGCTAAATTATATCACCAAGTTCCAGTCAGCCCCGAGTTTCTACAAAAACAAGACATGTTGTCCAGG
TTTTTTTTCCTAACTTTAAACATTCCACAGCCATGTGAATCAAAGATCTCTTCAAGCATAAACCCGCCCACTACTTCTGCTTACTGTAAAGTCAAGTCAGAATAGAGCCAAAAGGCAGTGTAGGgtgtgtgtgtgtgtgtgtgtgtgtgtgtgtgtgtgtgtgtgtgtgtgaatgtgtgtgtgtTCTCCTTTCTGACAGAGAGTAA
AAGCTTCAAATCTATCGGAAAAAAAAATTGTGTTTTGTTTACAGTTTAATAACTCACGAAAAGAAAAAGAAAAGACTCACCCGCTATGGGGCAGGTGGAGAATAGAATATTGATTGCTTCATTTTAAACGGATGGGTGACCACAGGCTTCTGGCTTACGTACACGGAGAAGTGAGTTTCGGGAGCTCCGTCTCAGTGGGAAAGACA
TTTGTATCCATGTATTTCCAAGTTTGTTTCACGTACTTAAACTTCTATGACCTTACCTATAAGATGAGGGTCAAAAGAGATCTCTGTGAACCCTCTATAGAATAGAATAAATCTATGACCTAACACCTGGATCAACCGGTTGAACACAAATTCCCCCCTAAGCAAAGCCACAGCAGCACACGGCATCCTACTTTGGAACTTCAGAA
GGGTGAGGACAACCCCTCTCATGATAGAAGGCACTCAGCAATCCTGTATTCACAGGGCTATATACACAGTAAATTCTCAACATACCTCCATGAATACAGAAATAGAACAAATTCCACAACCCTAGATTTGAGGTATAGGAGGGCAAAGGGAAAGAGAAAGAAGTGATATAAAAGAGTGGTTTTGTCCTTGCTGGTCTTTGTCTTCA
GCCAGGGGGTTCCTGTGCTGAGCTCCAGGCTCCATTCAGAACTTCTAATCTGATCCTGTTCAAGGACAGTTTCTCTCATTTGCTGAGCTGCTGTGTTCAAAATAGATAAAAAAAAAAAAAGAAAGAAAGTCAGGTCTAATAACACAGGCCTGTTATATTCCAGATCTCTGGGGTTCTGGGGCAGGGGGATTACAAAGCCAGCTGAA
aggagaaaggaatatgaagacagagggaagagaaaaaataaataaACCTAACGATTTATAGAGAATCGATGAAGGGATCTTATCTTCTGGCAATTGTAAGAATAGACACAGGTAGACGACCAGTAACAGACAAGTCATGCTAGGTAACACAACACAAAGAACGCTTGGCGGGAAAGACAGTCACTCAGTTAACCCTAACCAAGTGA
TTGTCAGTGTCAACAGACAGGCAAAACAGCATGGCCATTTTCCCTAAGCCAAAACCAGCATGCTTGCAGGTGGAAACACGGATACCTGGGTCTAAGCCACAATAGAGAGGCCAAACCAGCTTTGTATTTTGAATACGTGAAAATGGAAGCCACGCCATTGCCTCAACATGACACCTAGCTAAAGAGACAGAGACAAGCAAATGTAT
GGGGGAAAAGCAATAAAGTGACCCAAAATTCCAGCAATGTGAAAACTGGGTGAGGCACATCTGTAAGGCTTCATTTTTTCTTTGTCACGATTCAATGATAAATAGAAGAATTGTCCACAACTTAATCTTTGAAGCTCGACTATTACTGAAACAGTACAAGATGGCTCTTTCTAGAACCGTGAATCGGGACGCCAGGGTTGGCGGTG
CCTTGTGCATGTCCCTAATGCTGGTGTCCTTTTGGCTGTACAAAAGAATCCGTTGAGCATCTGAGAATAGGCGGGACACACTGTAAAGGGAACAAGAAGAAATAGAATAGGCCTGGGTTAGGCCAGCTATCTCTTCCCAGCCTGGCCTCCCTACTCCCTAGCCATCACCCCATCTGCTGGCATGAGCTCACACGTGGATGCAAATG
GCCAATATTCCAATACAATGACCCAATCCTTGTCTTCATCCTTTTGTTATTTTATGCCATCTCCTCGATATTCTTCAGTTTTATGATTAGCACATTGTTTAATAGAGGTGAGTGGATGGCTCTTCCTGGAAAAGAGCCAAATCAACAAACCAAACCAAATGCTATATTTGAAAGCTCCTATTAAATGTTAACTACCGCCACAGCTG
AGCATACCCAAAAAAGGGTCAGAGGTCACAGCATCACAAGTAAAGATGGACTTAGGTAGTAGGTAGGTTTTGAAAGATTTTTAAATGATTGAAAGATGAAAATAGAAAAAAATCAATGGATGTAGATATTTACTCCTTCATCCTTAAATCATTCATTCATACATTCTTTGGGTTATATACTTTGTGCTTAGAGTCATCTCTAACAA
TCTTCCCATCCATTACCAAGGCATGGACTGAATCTCATAACGCCTGGAGGAATATTTTGATTATTCCAATAGTTATAATTTCTTAGGTTAATTGGTAATAAATAGAATTGTAAATTTCTACTAACTGGTATGATGCTCATAATCACTGCATATAGAATGAACGATTTCAGAAAAAAAAAAAAGAGCTCCTTATTTTTTGATCAGAG
GCAACACTGCAACTCTGGACATTAACACAAAGAAATTAAATCATATTTTGATCCTCATCACTGTCTTTTGTCTGTGTTTCTCACAGTCAGAGCTATAGGAAATAGATGAAAATCATGGGCCTATATGTTGCTCAGAAGAGATCAGATTTAGGACTCTCTCTGGGATATCAGTTTGTGTTAGTTTTCCTCTATTCTTCTCAAATATT
TGGGCATTACCAGCTTCATTAAAACAAAGCAGGAATAGGTGGGATTGTTCAGGGATAGATGGTACCCCTACTATGTAATTCTTAAACTCACACATCTTTAAATAGATTTCTTCTCTTTGCTATTTTTCCTTATTACATTCTATTTCCCCATGATATTAATATGGTGTCTCATTTTGTCCATGAAGAGTTGCTGTGAGTACCTGTTG
TCTTAAGTTCAGCAATTACAGCATCAACAGTCAACATCACACCTCTCCGGATTTCCACTGGATTAGCCCCTTTGCTATTCTTCTCAAAGCCCTCCTTGGCAATAGACCTGCCAGAACAGTAGCAGTGGTGATGCATCCCCAACCTCTTTGTGTTATTGGCAACATTCTGAACAAGTGTAGCCCCTATATTTTTGTATTTATCCTTT
AGCTTTGTTCATTTTTCAATATAGGGTCAGTAAAATGGAAGACTCAAAACCAGATATGGAAGCTACCCAGTCGCCCTCTGCAGGAAGCAAAGGGAACAGGAATAGAGATGTTGAAAGTAGCATGAGAGCAGGCTTTCCCACCCAGAGTGAAGACCAGACCATTGTGTTTAACACTGGGGTAAGAACCTTTGCTAAGAAACAAATGT
TAAGTAGGTAAGAAGGAGTCCTGGAATGAGTGGGAGAAGCAGGCTAGACCCATGAAGCCTGACTTAAAAGCAATGGATATCAATGAAACACGGCTGAAGAAATAGAAGGAAAAACCATTTTGAAAAATCATCTGCTTTTTAGGAAAGCTGATAGCTGTTGTTAGTATGAGATTCTACTCGTTCTGTGTATGAATCTTTAGAAAAAC
ACCTGATGAGCTTCCTGTTTTCTAAAAGCATCCCTGCCTACATCCAACTTCTGGTGTTCTATTATCTCTCTGGCACTTCTGGTCTCTTGATAGATACCATAATAGAAGCCGGTAAGTGTGAGAACTTCACAAAATGTCCCCTTCTCCACAGAAAGCAAGAAATAAATGGACCAAAAAGATGCATAGCAGTAAACAGCTAAGTTCCA
ATACTGTTATATCAGAAACAAACCTGAATATACTTCAAATTTAAATATAGAGAATATGCATTAAAATGTATACTGTAACAGAGTCTTGGGAGTATAAACAAATAGATTTGGAAAGTGTTTGCAAATAAAACTTTTAAAGGAAAATAATTAAACTCACAGTGTGgttaggtaggaggaatccgttcttgggttggttatagtgtata
AGCAGGTAAAGCTGCAGGACCTTGTAACCACAGAGTAGCCACAGCGGCAGCCACAGTGCAGCCCAAGAGTGAACCAGAAAGCCAGATGCCCAGTGTCACCAATAGAATAGCTCTTTAAAGTGTAAGTTGCAAAACCCAATCTGTCCAGTACAGAAGGAGAGAGAGAAGGGGAGAGAATGAAGTTAGAAAACAGTAAACAGAAGAGT
CTTGACGAAGGGAACCATGATTATTATGATGTTTCTATTTCGCTTCCAATTTGAGAATTGTAGAAATGGCAGCTCAAGGGGGAAACAGTTTCTGGATGACAATAGAGAATGTACAATGTCAAGCTGTTCAAATTTAAGATTAGTACCTTGTTACTTTAAGGATATATAATTGACCCATTTATATGTAGATAAAAATGTATACAATT
CATTCCTACAAACTGAGTGGGATCTGGAATTTTGTTTCTAATTCTTCATTTGCAGGACAATTAGAACTGAATATGAGGACCAGTCATTTCATTTGACCACAATAGATTTGCAACCAATAATTCTGTAGCCCTTCAGAAAAGAAAATTTCTTGGTAGGGGTCTCATAGAAGCATGGCCTGTAAGCCTCTTGCCTTGTCTATGAATGT
GTTGAACATTATCTTATGCTGTTGTGTTTCAGATGCTAGTAACAGGTTCACATCTTCCCTTTTCAGAAATGAAACTTCATAACCTGGCTTCTGAAGCCCAAATAGAAAGTATTTCCTTTTTCCTGACATTCCTCTGATTCTGTCCTGCAACAAAGAGAAATGTAGGTCTTCAAATTGGGATGGGGGTTATGTATCCTAGTAGAGAC
CTTGGGAAAGCTCTATCAAGAGTTGGCAATAATTATGGTAGCTATACAGGCCAATTATTTGGGGTCAGAAATATTAAGCAGTATATTTGATTGAATAATAAATAGACTATCCAAGAGTCCTCAGGAAGTAAGACGTATATTACATTTGAGGATTTGCTGTTCTTTACTTATCCTTTGAAAATACATATAGTTCAgggcttgggaag
GAATTTCATCTTTTGGGCTATAGAAAATATTATTAATTATACTGTGGGAATATAAGTTTGAAAATACATTTTAATAATCAGTGGTGGAACAGACATGAAGAATAGACGTGAGGAATACCAAATAATCACTTTAGCATTGACTTCAGTGACTAGGATTTCCCCACAACACACCCAGATGTATGCAACAAAAGAATGTGCTTATAACC
ggtggatctcgggcttttgcagcaggagcctttacccactgaaccatgtcaacggTTTATCACTTCTTCTTTATGTTTTCTATTAGACATGCAATCTATAAATAGACTATGTACATAGTCTACTTTATATACATATGAAACATTTACATGAAGGCCACTGGAGTCTCTGCCAGGGGCTTGTGGTCTGGTTGGTGTGCGTCCTCCAG
AATTTCAAAGTCATCTTTAACTTAACATGTCCTGCTTCTACTCAGATAATTTGTATAAGTGGGGGGACCATAAACATGCCTTTGTGGTAATGATAATCAAAATAGAAATATACACGGAGCTGACACTGGGCCTGGAGTGAAAAGCCGTCGTGGTTAGTGCTGTCTGTGCTCACTAAGCCTCTCTGGGAAGCGGCATGACTGAGGCC
TTTTATTTTTGCTTACCGTATGAACACTTCCTCCATAGTGGTGACGGAGGCCCCAAAAGTAGAGATTCCCAGCTCTGTCTGTCTCTGTTCCAGGTCAGCGAATAGAGCTTCGAACCTGGACGGGGAGAAAAGGTTTTCTTTCTCAAAGATGGAGGTGAATCCTTTACCACCCTTAGCTTTCTAGAGCAGAGAAGACATGGAATTTG
TCTATTGTAGGGGGACCAggggttggacctatgacctcgcacacactaggcaagcacttcaccattgaactataccctcagtccTTCCCTCTTTTTGTATAATAGACATTTCTGaggctgactatgaactcttgttcctcctgccccagcctccctagtagctgggattactggcatatgctgggaattgaactcaggacctgtgg
ccccactctgcagaggaggaaactggggcttaactctacaaaatatactaattggcttactgtcatagagctaTCACTATATAAAACCATATCATCTCTGAATAGAGACAGTCTTACTTTGtttgttttgtccagatcaagagacagggtttctctgtgtagccctggctctcctagaactctgcagacaaggctgaccttgaact
CTTACATCTCTCTTCCTTTTTTGTTTAATAATAAATTCAATTTTAATTAGAAAGCCTCTATAAAGCATTTTCTAACCCTTTCTCTGCACCATGTGACAGTAATAGATCTTTCTTCATGCTTAAGTGCTCGCATCAAAAATAAAACCTCTGGATTAGAAATTTGTGGTGggggctggagagatggctcagtggttaagagcactgac
ctgaggacagctacagtgtacttatatacataaaataaataaatcttaaaaaaTTATTTTCAATAACAGAAACAAAAAAGAACTGTCCACATTGAATGGCAATAGAGCTGGGAGTTATACAACCTTTTTTTTTTTTTAAAAAACTTGTATTCTATATCTCATTAGAAGAGCTTTGCAATAGCGTATATAACAATCACAGTAATTTT
CTGAAGCAATGAACCTGTCACTGGACGAGCTGCCCCCTGCTCTGCGCCTGGACTACTTTTCTCTGCCCAATGGCACAGCCCTTCTGCAGCAGCTAGACACAATAGACAATGCAGCCTGTGGCTGGATCCAGTTCATGTCCAAGGTGGGCCTGGAGAGCCCAGTGGTCCCCTCTCCCTCAGGCATCTTCAGGGCCAGCTCCAATGAT
gctggccttgaactcttgcttcagcctcccaagcacggctgttacagacatgtgccaacacactttgctTCAGGCTTCTGGTTTCTGTTAGTTTGTTATGAATAGACATTCCCTCTCAACTGATGATTTAAACACAGTAAATGGGTAAACATGCAACGGTCACATTATCATTACTGTCATGGCTGTACATAATTGTATGCGCTGTA
GAGGAGGTAGAGCTCCAGGAATCCCTGAGGAGTTGCCACAGCCTTGTGGGTAGAGAGTATCTTTCAAGCAATGCCCACTAGTGGGGAAAAACACTTCAACAATAGAGTTCAGGAGGCAGCAGGAGCTGTAGAAAGATGTGTGTTCCTAAGACAGAGCTGGTAACTCTAAAGATTGTCCTTAGGGGATGACAGAGACAAGGGAAGGA
GTGAGTCAGCCCTCCTCACCTGAGCTTGTGGTACAGCTCCTTCACCCTCAGCATACACTCGGCTCCTACTGTGAGTCACACACTGGCCTAGTCTTTGGGGAATAGACAGACAGATGCTGCCCCTAGAGACAGTGGTAGACGATGATGCCCTTCACCATATGGGGAAGCAGAGGGCTTTGAGAACATGGGGAGTCAGGAGAGGGAAA
gagtggtgccctccctgggctggtggtcctgggatttataagaaagcaggctgagcaagccatgatgaacaagcagtaagaaacacccctccaGAACAAGAATAGAATGGAGAggcagggaatagagaggcaaagattaaaacagagacagaaggaacacccattcagagcctgccccacatgtggcccatacatatacagccacc
AAACTGTGCAAAGCTTTCATACATTTCAACCAGCGAGTTCAAATTTTTTCTTATAGGTCTGTATTTGACCCCCAGGTACTCTTCCTAGATAGAAAAACAAAATAGAAAAGTTGATTATCTCAACATTTCAGGAATGCTGGACAGCTAAGCCAGCCTTCTGCTCTCCAGCCATACCCAGACTCCCAGAGTCCACGAATGTCTCCTTT
GCCTGTGGCCAGAACATCTCTGTCCTCAGCGGGCTACAAGAGCAACCTTGGCCTCTTCTGGGGTCTGGTCTTCAGTTCACTTTGTCCTGGGTGGGGCCAGAATAGACTTGAATCTGGACAAAACTATGCATCAGTGACTAGACCTTGTGTCAGAcagttctgcattaccataacacagtccctaatctgtcagagaaagagcttcc
AGCCATACTAGAAGTATTTGACTTACAGCATCTGTAGCTTCCCCCCGCCCCGTTTACATCTATTAAATTAGTGGTTATTAGGATAGGGGTCCCCTTGGCAAATAGATTTCAATAAAGGAAATAGAAGGGAGGTCTTAATGTGCCTGGGCTAATGATCTTCTCATTTGCTTGTCTTGAGTTCCTTTAGGATCTAGATATATATGGTA
GACTTACAGCATCTGTAGCTTCCCCCCGCCCCGTTTACATCTATTAAATTAGTGGTTATTAGGATAGGGGTCCCCTTGGCAAATAGATTTCAATAAAGGAAATAGAAGGGAGGTCTTAATGTGCCTGGGCTAATGATCTTCTCATTTGCTTGTCTTGAGTTCCTTTAGGATCTAGATATATATGGTAAGCTAGGGCTTGTTCTCAG
AAGAAGCTTAACAGAAGTCTTAGGAGCCCCCAATGAGGACCTTACGTCACTTCCTTAAGCAGGGTTCACTGCTCAGGGACCACTCAGACCAACCACAATTAATAGAGACACACTGGTGCAATCCTATTTATACATCCAGTATTCCTTAAGAAGCCTGATTAGCCCCTTGATCTCAAGTTATCAGCGCCAACCCCAATGATGACACA
ATAGGATACTGATTTTATTTTCCAAGGTGTGCTGGGTTTCTGCTGAGCACTTTACTTTATCCAATCTTGTTGTCTATCACACTTCCCTAATCCCCAAGATAATAGAGGACATGATGGCATTTAAATTAGACTCCATGGCCTCATCAGAACCCAGTATGTTGTACCTGACAAGCCTGTCACAATAGACTAAATACATCCAATCCAGG
ACTTCCCTAATCCCCAAGATAATAGAGGACATGATGGCATTTAAATTAGACTCCATGGCCTCATCAGAACCCAGTATGTTGTACCTGACAAGCCTGTCACAATAGACTAAATACATCCAATCCAGGTCCCCTGCTGAGGGATTTGTCACCAGCTTGGCCTCCTCCAGCACATACATGTTCTATTACCAAAGTTTAACGCTGATGAA
GCAAGGGGGGCATAGGGGGAGATAGGGGACTGTCCGACCCCAGCACTGTGCAGTGCCTCTTCCCGAGGTAATGAGAAGGAAACGGCTTCAGAGGTTTTAAAATAGATGTAAGCATTTGAGAACCTGCTAAATTTTGTGTTTTCCAGAATATCAAGGTCCCCATGTAGGGAAACACATCAGGAAATATGACGATGAATCAGCCGCCT
CAGAGCCTCCAATTGGAGTCTATCTCCAGCAGATGCCTTACCCCTGCTTTGTGGATGACTCGTGAGTCCCAGGCCTCTATCCTCCTCCCTGCTGAGAAGCAATAGATGGGGATGCTCTCGGGCTTCTGTGTCTCCTGAAAGAACCCCAGGGACAAGGACCAGATTGGGGAGAATAAGGTTCTGACTGAAGAAGATGTTGGTTCCAT
TGGATGAGCTCTGGCCTCCTCCTCTGACCACCCCCATCCTAATGCCTCCCCTTCCTTTGGTCACTAGCATGCTAAGCAAACAGTCTGCTGTTTTGTTGAAAATAGATTTTGGAATGGTGGAGAAAGGGACAGATGGGGTGGGGGGAGGTTCCCAGAAGGCTTATTATCATGGTAGATGGGGTCAGAAACACTCCCTGACCTATAGT
TGGTTTTCGGTTGTTTGGTTCCCTCCCTAGGGCCATTTTGAGTGAAACTATCCTCCCACATTGGCATTGGGCCCTTCCTTTGACAACACCCAACAGTTTCAATAGATAATAATCCCAAGGGCTTTCCCAGTGCATTATTCACAAGGAAACCTGTAAAGCTCACCCTAGTGTAAGTCCATCGCGGCACATCTGTCCTGCCTGCTGAG
TTCCTGTCTCTCCTGAAGAGTAACATTGGTGTCTGATCGGTTCAGGTTGTTCGACCAGAGAAGAAAGGGCACTGGAAAAGACTGAACCCTTAACAGAGGAAATAGAGGATCCGGAGTACCCAGAAGGAATGAATGGTAATcccccaccccccccacccccaccccatccccacccccacccccaAAAGAGCAGAACAGAAACAAGG
CCTTGAGGCAATAGCACATCTGACTGAACTAGAGATTGGTCCTCCCTCAGGCTGCACCACCTGGATGGAGTATGTTTGTCATAGAGTCAACAAAGCTAAAAATAGAAATGGCAGGACACGGAGGGCCAAGGGTGTGGTTCACGCCTCTAATCCCAGCTTTGTCTCAACAAACAGATAAACAGAAacacacaaacacacacacaccc
TACCCAGTGGAAGACAGTGTGGTACACAGTGGAAGGAAAGCAGGTAAGGAAAAGAGATATGAAGCCCAGGAAAGGGGGTTGAAGCTCCATTTTTGTGAGGAATAGATGATCTGCCGTCTGACTTCTAGGTGTGTGTGGTAGGATACCTCACTTCCAGGAGATCCACAACCTTTCTAAGTCAGGATTCAGTGCCTTGCCAGCATGCC
AGAAAACAGTTCCTCACGAACGCTCTTAGGCATCTGCAGTTGTTGCAGCCGGCTACCATGGTTGCTTGGTTAGGTACTGCGGTCAATTTGAGGAACAGGTAATAGACGGCTATACAGACAGATGCAGGACCTGATCTTAGCCCAGCCACACACAGGTTGGCCCACTTTTCATAGCCTCTCTTTCTCCTTTGTAAAAGCAACAAGGG
ttcaacctataccactcctgacatatttccaaaggaacatatgttagcaacagatgcatgcacacccaggtttactgcagccctGGAGAACTATTGGGAGAATAGAGTGGGACAATGTTGTTTGATAACCAGGCAATCCCCACATCCACATCCCCTATGGAAGCTGAGATGATGCTTACTGGGCATGAGCACCATGGCGTTTGCAG
CATACTGCCCAACTTCCTATACAGACACTTCTTCACCCCGTGCTGTTATAGGTCAGAGTCTGAAATGGGTGCTCTTGGGTCCTTGGCCCCTTAAGAACAAAATAGAAGCCTACACAggggatggagagagggctccgtggttaagagtgcttgctgctcttgcagaggttttaggcccagttctctgtacccacacagtggctaac
tgcattcaggcaacaacactcatgcatgtaagataaaaatgaGCAAATCTTAAGGATGAATTGACCACAAAGTAGCAAAGAAACTTTATTTAAACTATGCAATAGAACAGATTAGAAATACACTGTCAAGATTGGCAGCAGGCCAAATGAGTGAGGTCATCAAGGGCCCCAGTTATTTCCTGGGGTTCAAAAGGAGGAAGAGCTTG
CTATTCTTACCAATGTCCCATCGCTTCTCTTCTCAGGTGAGGAGTACTCTGCAAACCCATTCCAGTGGGACCTGATTGGGAAGAACCTGGTTGCTATGGCAATAGAAGGGGTGGTGTACTTCCTTCTGACCCTGCTCATCCAACACCACTTTTTCCTCACCCGGTGGTATGTCATTGCTTAGGGCAGTGTTTCCAACCCTGGGCTT
ctcaaccgtgcggtttcctgtcactgtccattgtcccacaAAAGCAGGAAAGAGAATGGTTTGCCTCTTTGCTGTCTGCTCCTGTACAGCAGCACCCACAAATAGAGAGTGCGCTCACAGCACCCACAAATAGAGAGTGTGCTCACAGCACCCACATATAGAGAGTGCTCACAGCACCCACATATAGAGAGCGCTCACAGCACCCA
cattgtcccacaAAAGCAGGAAAGAGAATGGTTTGCCTCTTTGCTGTCTGCTCCTGTACAGCAGCACCCACAAATAGAGAGTGCGCTCACAGCACCCACAAATAGAGAGTGTGCTCACAGCACCCACATATAGAGAGTGCTCACAGCACCCACATATAGAGAGCGCTCACAGCACCCACATATAGAGAGGGCGCTCACAGCACCCA
GCGCTCACAGCACCCACATATAGAGAGGGCGCTCACAGCACCCACATATAGAGTGCACTCACAGCACCCACATATAGAGAGTGCGCTCACAGCACCCACAAATAGAGAGTGTGCTCACAGCACCCACATATAGAGAGTGCTCACAGCACCCACATATAGAGTGCACTCACAGCACCCACATATAGAGAGTGCGCTCACAGCACCCA
GTGTGCTCACAGCACCCACATATAGAGAGTGCTCACAGCACCCACATATAGAGTGCACTCACAGCACCCACATATAGAGAGTGCGCTCACAGCACCCACAAATAGAGAGTGTGCTCACAGCACCCACATATAGAGAGTGCTCACAGCACCCACATAGAGAGTGCACTCACAGCACCCACATATAGAGAGTGCGCTCACAGCACCCA
GTGTGCTCACAGCACCCACATATAGAGAGTGCTCACAGCACCCACATAGAGAGTGCACTCACAGCACCCACATATAGAGAGTGCGCTCACAGCACCCACAAATAGAGAGTGCGCTCACAGCACCCACATATAGAGAGTGCTCACAGCACCCACATATAGAGAGTGCTCACAGCACCCACATAGAGAGTGCACTCACAGCACCCACA
TCCTGCAGATAGTAGGGTATTTATCCTTAGTCGTGGGCAAGGTAGAGTGGGACAAAGCGCTTCACTGTCTGAGCTATTGTTTTAGACTCCATATTGCAATAATAGAAACCCTAAGTTAGACACCATATTGAAGACTGCAGTCATCAACAGACAGTCAGggaagtttgcagatgagaaattaaatagtttatgtagtctaaaatagc
TTTCATCTTCTTCTTATTCTTCATGCTTGCTGTTTTATGGCAGTAGCTGATTTCTTTTTCTTTCCAAGCCAACTTTTTCACGTGCAATTTGAAAAGAACAAATAGATATTTAACTGTATGGCTCAGTGAGTTTGGATAAACATTTGCTTTTtatgtaggtatttatttattagtgtgaatgtgatgttggtgtgtgttcatgtgtg
AACCATTTTACAGTATTCTCAAATGCTACTTGCCTTCCTCCAACTTAGCAAAGGACTGTGAGAGAGACTGGACATCTTCTTTTGGAATTTTATAAGCCAGAATAGAAGAGAAGCTGAAAAAGAAAGATAAAATACTGGAAGATGGAAAATTTAACTGCTGTGTTTGCTTGAATGCTAAGCTTAAAACTTTTTAAGTTCAAATGTAC
cactcaggagcagatgcttgcagatctgagtttcaagactggctggggctgccgacgaaagagtatctcaaaaaaataaaaAAGAATCAGAATGAACAGAAATAGAAGAGCTGATTTTTTTCCATATGTATCATAACTTGTAAGGGACAAATGAAAAGCAATGACCATTTTTCCATGGAAAACATGATCTACACAAAGATGCTTGT
GGGCCCTAAGCACATACAAATAGTAGATGGTTACATAATTAAAATACTAAGAAATTTAGTAGATAGTTACATAATTAAAATACTAAAAAAATTGGGCACTAATAGATAAAATGGTTTTAAAAGAACATCAACATGAAACTTAATGTTACCTCTCAAAAGAATAATTACAAATGGTACTTCTCAATGAATGACTGTTAGTGGTTAAA
GAATAAGTCACATCCTCACAATCTGACTTCTTTAAACATTAATGTGCCCAATACAGGAAAAAGCAGGTGACTATTCAACTTAAGTTCACTTAAAGTTCCTAATAGAACCACGGTCTTTAGTTTCAAATATATGTCTTCTTTCCTAAACCAATGTTTTCATGTATTATATAACTACTCAGAACGAACATGCAAGTAACATGTGAAGG
CCCTGTGCCCCAGCCCTGTGCCCCAGCGCCAAGGTGTACCTGACTTCTACCTAAGCTGATCTGAAAAGCTGAAATAATATAGAAGTGTGACTTACCACAGAATAGATAAATGACCAAAATTCCTTGGTATTTAAAATTTTCTTAAAGGTGAACGAAGCTATATAAGTGAACAGAATAACCGAGGGCACATAAGCAATGAGGCAAAA
GAATAACATGTATCATATACAATAAAAGCCTTTTGCTTCATTTTGTTTTAAGAAGCTCATACACACGTTATTCAGATTACAGCTGTCATGTTCATATGTAAATAGATTTTAAGGAATACTTAACTATAAAGTCCATGAGCACAACTGATGTGAACTTACCACAGCAAGAAACTTTACAGGATAAAAATACAGTCCGTGATGAAAGG
GGCAAAGTAAGGTGGCATTGCAGTAACAATGATTCCAAGCAAAGCTGCTTGAAAATATAGCTCAACTTTAAAAACAATGTCAGTAATTTCCTGAAAGACAAATAGAAAATAGAAAATGAATCTGAGAATCACTTTAATACCTTAGAACATCCTGAAAGAGCATTTAAATCTCTAAGGATCTAAGCAATGATGATATCTACCACAGG
TAAGGTGGCATTGCAGTAACAATGATTCCAAGCAAAGCTGCTTGAAAATATAGCTCAACTTTAAAAACAATGTCAGTAATTTCCTGAAAGACAAATAGAAAATAGAAAATGAATCTGAGAATCACTTTAATACCTTAGAACATCCTGAAAGAGCATTTAAATCTCTAAGGATCTAAGCAATGATGATATCTACCACAGGCAGGGGT
ACATAGTCACTGTCATTAAACATGGCCACAATTATGTTCTGCTGTGTGAAAAAGTCAATAAGATCATTGATATCTGAATCTGTAATTGAAAAATAAGAATAATAGAAATCAGCTTAAGTAAGAAACAGCCAGAGACTTTTAGTAACATTAGCAGAGTGGTCACTCAAGGGGACCCTTTCTCTTCagcttagacactgtagtcagct
ACTTTGAATCTGTTTCTTCCTCCCGTGGCTGCTGGGTAAATACACTATAATCTATTTGCCAATAAAAGTAAACAAACAAAAAACACTTTGGAATGTTTGAAATAGAAAGATCAAAAACTTAAGACACATCAACGTTACAGAACACATCTGGATGTGATGTGGATCAAAATGGAACTCTTCCACACCTTGGCATCATCTATGGACAT
aataaagtttaaaattatagttttttgttttaataaatatCATGAAACCAGttttttattttttaaaattaaGTGTATATAGTATGCAAAAACTTCCTCAAATAGAAAAGGCTATTCCAAATTACTGACCTAAATGACTGCTACACATAGAGGACAACAATTGCTACATACTGTGATTCCTAATAACACTAAAGAAATAGGGAGAT
ATAATGAAGGACTGAGTTGTGAAGTGCAGCTAGGCTTTCAAAGCAAACATCTCTCTTGTTACACAATCTCTTCATATTCACTAGGGGCTAGTGAATACGTAATAGACCACGTACTGTGAATATTTGTATAAATATTACTCAAAAGTAGATTAAACCACAGTATGATGCAGAATACTCTGGCTAGGAGAAAATTCAATTGACGGTAT
ATATTCAGTTAATATACCAAATGAGTATCAAGAGTACTGAAGAATTATATTTTAAAAAATGAAAAACGACCTCAAAACCATAAAACTAATTGTCGTACAGAATAGACTAACTTGACAAGGTCAGGGCGTCATGAAAGGAGAAACAAGTGCAGCAGTGTGCAGTCTCCCACAGGACAAAGAGAGACAATAATAGAAGACGTGTGTGT
ATTGTCGTACAGAATAGACTAACTTGACAAGGTCAGGGCGTCATGAAAGGAGAAACAAGTGCAGCAGTGTGCAGTCTCCCACAGGACAAAGAGAGACAATAATAGAAGACGTGTGTGTGAATATAACACACCAAAACAAGTTAGCGCTAAACATGAGGTTATAGTGTCATTTTTCTAAGACGCACGGCAATATAATACTGCACCAT
cgaaaaaaaaaaccaaaaaaaaaAAAAATTTAAAAAGCAAAGAAAATGTTAAGACATAGTAATACCACTACATAAAGttttatatatatatatatattaCAATAGACCAAATAAAATTTGTAAAATGTgggctggagagatggttcagcactgactcttcttccagaggacctgagttcaattcccagcaaccacatggtggctca
ATTCCAGGTTCTGTCTCGGAGGGTGGTTAGACAGTAATGAATTATATTAGAACATAACTTTAAAAACATTGTTTAATAAGTAAGAGATAAATGCCTATGAAATAGAAAATAAAACATAGCACTACAATTAAGATAATAAAAGTAGCTACCTTCTTTAACTTATATGTATTCAAGGGGAAAGGTCTAAAAGCTCAGAGCCTTCataa
ACCCAAGCATCCCTGTGCTGAGACGGATGATAGACAGGGAGACAGAGGGAGAGGAGAACTGCCCAGAGAGTCATGGGCCAGCTAGCCTGGAGCAGGAGGCAATAGAAACAACAGAAGAAATCCTGCCTCAACAAAATAGAAGAAAACTTCTGAAAGCTTCCTCTGACTTCTACCACAGATGCAGCAGAATTTACACACAGTCATGA
CAGGGAGACAGAGGGAGAGGAGAACTGCCCAGAGAGTCATGGGCCAGCTAGCCTGGAGCAGGAGGCAATAGAAACAACAGAAGAAATCCTGCCTCAACAAAATAGAAGAAAACTTCTGAAAGCTTCCTCTGACTTCTACCACAGATGCAGCAGAATTTACACACAGTCATGAGCATAAGTATATACATACATATATAACCACATAA
AAGGATGGATTTGTCCATAGGGCTGAGTTCTATATCAGATACTTCTTCATATTTCTTATTTGGATGCATCATGCTAATTAATATCAGCCAAAATAAGAAAAATAGAGGAAAAAGAATTTCCTACAATAAACACAAATAAACAAAATGATTACAATGTACAGGAATAATGGCAAGAGTAAAGACTGTTTTGCAAATAGCACCTGTAA
ACACTATATTCATCTAGGAACTTGAGGAAGAAAATTATTATCCGGAACGTAAAAGGCAATAAGCATGGAACGAACATGTCGATAAATTTGTACAAAATTTAATAGATTTCCCTGTGTTTAATATAACTAGAAGTTTTGCATTCTCAAGAGCGCAACCGACTAAAAGGCCCACGTTCAAAGATCTCTGTTggagttgcggatttagc
TGCTGCTGTTGATGCCGATGAAGAGGTTGATGCAGGTGAGCACCACATAGGCCGTGCTGGGCACGGAGAAGAAGAAGGAGGCTGGGTACATGAGTGGCGTAATAGACCAGCTGGGAGGAAAGGGTGACAGGTGCTACTAGTGACTTTACATATTGGATGTCCCCAAGGGCAGCCACACAGCAGATTTGTGTTATGTGCTGGAATGT
TCCCAAGGACTCTGTATCTTCAACCTACTGCGTGTCTAAACTAGACCCTGTTCCTGCTTCCACAGTGCACCTGGGAATCCTCCAACCCCAGTGCTTAGGGAATAGATGGGGAAACTGAGGCCTGGGAACGACAGCATAGTGGCTGGCAGCTCACAGTGTGGTTGTCTTGCCAGCCCCGTTGTGACCCAAAAAGGCAGTGATGTGGC
TCTATACGGGGAGCCCCCTTTGGGTTCCCTCCAAACCACGGAGCCCAGACAGGATGCTCTCACACATCGTCCACGTAGCAGGGGTGTGGCATCTGCTGCAAATAGAGGCCTGCTCTGGAGTCCCTGCCACTCAGCACGCGCACAGCTGCCTGCTCCAGCAGGTCCTGCAGGTACACGAAGCCGCCCCACACATACCGAAGGTCCAT
gctttcttttatatgtagaaatacgtgcaaaacgaaatgtagaaagaaggacataaggggctatgaagggtgatgaggggaagATGTTGAGACAGGACAGAATAGAGGATAGGTATCCTTCATATACTGGAATGTCACTGTTAAATTCAGGAATGCATACAATTAATGTGCTTTAAAATGACGATATTACAAAGAAAAATTGTAGA
AAGATCAGATGACAACTGGATAACCCAAGCCCTAAACAGAACCTGCCACATAGTTGGACCACACCCATGTGTGTGATTTACAACCAGCCCTCTGTTCTCTAATAGACTTCCAGCAGTGCCCACAGTTCAGTGACCTCTTTGAGGTTCTCTTACAGGGTAAACATGACCCACAGTGTCTACCAACCCAAACAAATTCCAGGGGAAAG
AGGAAGAGGGCCGTCAAGTCAGTTCCTAGAGAAACGCTGGTGGCACAGCAGAGGCTGTCATGAGAAAATACCTGGAAGGATGCTGGGGGAAAACATTCGGAATAGAAAGGGATTGTTTATGAGACCGAACAAGGATTTCACTCTCTGAAGTTTACTTCAATGAATTTGGTTGTAAACCATCAAGAAACATATGTACGTTTTCTCCC
AACGACCATTTACAGGTTTCTCTAAGTGATAGTGCCATGTGATGGGCCTTAAATACGATTTATATTTTAATTGTCATGTGATGTGAAAGGACTCAAAGAAAATAGACAGAAAACTGAACAGGGAAagagatggctcagcactgagagggtctactgctcttgtagaggaccaacgtttggttcttagtacccatagtaggcatctc
ATAAGTGCTCTGGGAATAAAATAATACAAATTATGGACATTGTCAAAATTGTTTTTTACAGTGATGGACCAGAATGTTCCAAATCAGTTCTAGCTATGTCAATAGACACAGCCCCTTCTTGGGATGTGTCAGAGGAACCCTTGCCTTTCTCTTCCAGCTCACATATTTATGACAAGACCATTATTTTGATTCCTTCCCCTCACTCC
AATATGCTTCTGGTTGTGCTCTTCAGTCTTGCTTGAATAAAGCATACTTACATTCAAGATCCCTGGATACCTAATCCCATTCTTCTTTCTATTACAGGTTAATAGAAAATGCCCAGAGCACATGGGATAGGTTTCTCACTCTATCAGCAAGAGAGTTTTTGTTTCTGCCATAACCCTTCCCATCATTTAACTCTGTGGGCCTTTCT
GGAAGACTAGAATCTCTAAGGCATAAAGGGAAAATAATTTTCAGGGAATACATCTGGCCTGTGAGCAAAGTTGAAATTTATTGCTGCTGTATCAGCTCTAAATAGAGTATTTTGTATTAAATACAAAAGAAAAAATAGCATAAAAGCCACACAAATATTAACACTTTAAAGCACAGAATCTCAGAGATTCAGGGCATAATTGTGTA
cgacaTCCCCCATTCTGAGACACTTACAGAAATGTTTCACATTTCTTACCTGAAAATGTAATAATGTACACCCTACCAGTGTAACAACTGGAATCAGGGCAATAGAAGAAAACAAAAAGGTATCTTCAAAGAATTTAAATAACATAAGACATAGAGAGATGAAAGAGACCTAGAAGAAAATGAAATATACATTTTAGTTGCTTTTG
GTTACTCAGTTAATTCTTTTTCCTAAAAGGGATTTCAAAGCAATACCTAGGTTTATAATCCTATAACTAGTTCTACTATCTTTAAAGAAAGTGAGGTCAAAATAGATAAATTTTAACATATATGTTTTGCATAACTTCATCACGAAAATAAAAACGGTAAACATACTTACAATATAGAAGCAAAGTGACCAAATGCCACTATTTTT
GGGTTGAATCATTTAATGATAGTTGTTTTAGGAATGGTGTCTCCACTTACCTGAATAAACAGATCTCTAGTTGTGATCATACTCTCTGGAGGGGCCGAGAAATAGAAAGCAATGTACACAGACAAAATGAGTGCAGAGTAGACTGGGATCTCAAAAAGAGCATGACCAAACCAGTATGCAGAAGGGGAGAGCCCTGAAATCCACAG
AATTAGAGACAGATTCTAGGTCCCATTTTATAATATCCTTAGAGCTCTCTGAAAATATAGTTTAAACACAGGGGAGTCATACAAGATATACCCCTGGATGAATAGACCTCACTAAACAGAAAAGATTGACTAAAATCAACTTTACCTACTTGTAGCATAGATAATGAATTAAGATAGTAAAGGTGTTAGGTATTAGTGTTtgatcc
TTATGGAAAACAGGAATCCCAAGATAAAACAAAAATGGGTCAATATGACTTTGACAGTTGACACCGTTTCAAATGATGTCTCTCAAAAAGGATACTATGGAATAGAACAGCACAGAGAATGCTCGTCATTATATCATGAAACAGCAGAGATGACCTACAAGAGTTGGAACAGCGTTTTCCATTTATATTAAGTCCCGGAGGAGAGA
AAGCAGCAGATGGGCAATTCCCATTATATAAATTACAATTTGATAACAAGATAATAACATTGATCTAGGAAACTCAACGGTTTCCTTAACAAACCTTGATAATAGAAAGAAAACCCACAAGGGTCTATTTTGGCCTTTGTTTTTGTTACAACATCTATTTACGCAACTTAAGTGCAAATGTGTACTGAAATATTGGAAATATATTT
GTATCATTTAAAAAATGGAAGTTTCAGAGCAAGCATTTTGAGGGCACAGTATCAAGAATGTAGTACACATTAACACTTGAAAAATTATTGGCTGGGATCTAATAGAACATCTCAGGTGAGGCACTTCTATGGCAGAGATGGTAACTGACAGCAATAGATATCCTCATTTGTACTATATAGATTTCCAAaggaggaggaggaagagg
CAAGAATGTAGTACACATTAACACTTGAAAAATTATTGGCTGGGATCTAATAGAACATCTCAGGTGAGGCACTTCTATGGCAGAGATGGTAACTGACAGCAATAGATATCCTCATTTGTACTATATAGATTTCCAAaggaggaggaggaagaggaggaggaggagaacaagaacaagaacaacaagaagaagaagcacaagaagaa
AAGATGGATCCATAAAGAAAGGAATGTTCAGATGAGCGAAGGAAAATGGATGGTGTGAAGCCGTGAGCTGAAGAAAAAGACAAGAAGGGAAGGAAGAGAGAATAGAAGCAGCAAGGGACAGGCAGAGAGGACTTTTGCTGAGTTGTGGCTTCTATTGCCTTAGGTTTGGCACTAACAGCAGCAGGCTAGAGTTTTTAAAAGAATAA
TTTGGCACTAACAGCAGCAGGCTAGAGTTTTTAAAAGAATAATGGACAGAGAATGACAGGCAACGTAAGTGAGATCAGGTCAGAGGCCTGTGAAGGACTCAATAGAGGGTCTGCAGGGGTGAGCTACATGTCTGGAGCAAGCTTTAGGCTGAGGATAGCACGGCCTTACAGTCCAACTTCATCCACACTACGTCTGATCTCACCTG
atataATAGAAATTCTTATCATCACATCATAATGGAGATTAAATAGTTGGACTTATTCCATAGCTGAGTACAAGAGTCTGTCTGATCAGGTTAAGGAGTCAATAGAGTAGAGGAAGGGAAAACACTTGTGGATCAAAAAGGGATTTCTTAGACCATGGTTGAGCATCCAAAATATTCATGTTCATTTTATTTTGCTTTATGTTACT
TTGGGAGAAGATATTAGTCAAGTTTATTTTCCCTAAAAACCCATTATGTTCACTCCAAAGAGAGCGTCTATAAAATGAAGGGTCAGGCTGAAGACTGTAGAATAGAGAGATGTGGGTCTTGGATGGCAAGTCAGATCAGGGTATGATCTTAGAACAGAAGTGGCTTCAGTATGGAAGGGTACGGTGCCCAGTGCATACCATCAGGT
TCTGAGAAGATTCTTGCACAATAAGGCCCATGTTTGTTGCCACACGTTTATCTCTCTCTTCACCATCTTGGTCTGCTTAATAAGAGAAAAAAAAAAAACAAATAGAAGGGTCAATAAATACTAAGGTCTTAAGAAGAAATTTTCTGCAGATGTCAGAGCCTAGCTGCCCTTTACTCCAGAGGTTCCCNNNNNTNNNNNNNNNNNNN
GATTCCATTGTGGGGCTCTATGCTCGCCTGTGTCAACTGGCTCTTAGGTCCTAAAACCTGGTCCACAAGGCTGTGATGGGATATTACCATATAGATAGAGAATAGAAGTTTTCCCAGGTGATGCCACATCCCATTCACGTGGCATGTTCAAACAAAGAGCTGCCTATCTCCTGGGGAAAAAAATTCAGGTGAAGAGTCCAGGGAAC
TAGCAAGGTGTGAGGAAAACATAATATTGTTTGTTTTCTTTCTGGTGTGACAATAGCTAGATACGCTTTACATATAAAATACATCTATCTTTAGTGTGAAAATAGAAAGGGAACCATTTGGTGGGATGATGGATGGAGGAAGGTAATCAGGATGTAAATATGAACAAAGTAAATGATTAAAAATGTATAAAATTTAACAAAGTCCT
CGGAGAGCAAAAAGACCCCAGCCACGTGGTTAGTAACGAATGCAGTAAAATTCTACTACGAACTCTGAAATGAAGCTAACCTTCCTTTCACTGGAAGGTTAATAGACTCTAAAAGAATCAGTGCCTTggccaccgacatgcttcagtgggtagtgactgaacatgacaacttgagttccaacacgggatccctgtggtggaagtag
GATTCAAATAACATATTATCTCTAGCAATGACATTTGTTTAGCACATACGTTCCTTGCCACCTTTTATAGTGTGGGTAAAGGAATCTGGAGATGTTAAAAAATAGAAAAATCTCTAGTGAGATTTCAGTCTCTCAGTCACAAGACACACTGTCACTCTCATACTTTCCACCTGTGAATGACAGGAGAAGGATGGACGGTCTCTAGC
GCTGGATGTGCACAACAATCAGGGTTGAGTGAAGGGGAACAGGCGTGGGAGGAAGGAGGAGGCATGCTAGGGGGAAAGAACCATAATCTAAGAAGGGAAGAATAGACACCTGTTGGACTTTCCCCTGAGTGTCCACCATCATGCATTACAAAGCAGGTCTACGTTCCTGAGAAAGGAATGGGTTAGAGAAAGAGAAGGTGGGGAGA
TTCCCACTAATGGCCACATACTTTTCTGCTTTATTGTCAATGGTACAAACAGAAACAATTTATTTACTCTTCATCAGTAAACACAAACAAATAAATACAAAATAGATACCAGCACTTACCCCTACAATCTTTGAAAACACTATGGCAAACACTGGTTGTATGCACCCATTTATAACAGCACAAAGTACACCCACAACTAAATAGGG
AACTCTGACAGTTGCATTAAAAAAAAACTAATGATGCTATTACCAAAATTCTTGGCCTAGAATTCTGAAGACAAGAATATTTACAATTAGGAACAAACAGAATAGAAAATCTAATACTGGCAGATGCACCAGAGTCTACTCTTTTTAAAAATCATTAAACCACGTTAACACAAAGTAATTCTGACATTACTGACATCTGAGGTTAT
CATTATCAATTATCTTGAAGATTTCATAGGCTGCCCCTCTTGCATTTGCAAAGGCTTCTATGTTTGGGGCTAAATGTCCAATACTGAAAGTCCCCAATAAAATAGAGAAGAAGACCTGAGGAAGGTGACCAAAGCATGCAGTTAAGCACAATTTTCCTCATGGTTCCTTTTCCTTCTAACATAACCAACTTTATTTCAAAATGACA
ATATAAATTTAAGCTTAAACATTTAATGTGTTTAGAATTTGGAATTAATCTTACTTGCTTCATCACACAAGGGTATAATCTCTATACAACCATCATATTAAATAGAAAATGTTTTACTTTTTTCAAAGATTAAGCACTTTTTTACTTAGATTTTTCACAATGGAATAAACACAAGAAGACCAGGTCTATACCTGGGATTAACCCTG
ataaataaaattttaaaCTACCTTAAAAATTGGGGGAGAGGGCAGTAAGTAAAGCCTGTTTCTAACCAAATAGTCTATAGATGGTGTTAAATGGGATTAAAATAGAGACAATTAATATTTCTGAATTAAAAATCTAAATTTTGATAAGGAGAACTGATTGTCTGACACAGGGTTCCCACCTATGACTGCCAAACTCAAAAGCTAAG
CTATAACAGATTGAGCTTGGTTAATAAATTATTTCATTGTTCAAATGAAAGAAAATAGCATCTGTCCTTCCGCACAGTCCTACAAGGTAGAAAACCTCTAAATAGAATTTTCTGTTACAAAGAGTAACCATTTACATTTCTATCAATTTGTGAGGTGTATTAGCTGTCATTCAAAAGATTTTTATTATTTATTTTTTGTTTGAATA
AAACTTATTCCTCTAAGGTCAAATTGAAAGCACTCAATTGAACTGGCATTTTAGTAAATCCTTTTACAAACCACGTATTACTTACGGTAAGCACTTGTCCAATAGAATATTCATTTGAGAGGACCAAGGAGGTCCCATACCAGAATGCCAGTGCATAAGACGCATAGACCAACAGGTAGGCAATACCTATGGAAATGTTGGCCGTG
gcaagatggttcattgggtaaacaggcaattcaagcctgccaacctgaggttgctccctggAGAGTGACAGTAAGTCTTACAGAAATCGTTGTAGGGTGGAATAGACCTGGGAGAGCTACTTGTATCTCATAGTGATATGGTGCTGCCCTCTACTGAGCACAGGTCTTTCCAGCTCAGCATGTATTTTCTATAAAGGTGGGGAATG
AGTTCTGTGCTCAGCCTATCAGGAATCTTGCCAACAGCCCATGCCCTATTACCTCTTACAACTTGCAACAAGACACGGTGCAGCTAGAATGTTTCTCATTAATAGATGAATCTAGAATTATTTTTCATGTGCTAATGATATAGCAAGAGTAGCCCCACTTAACAAGTATAACTTACGCTTAGAGAACAGCCTGTAAATTGTTTACt
CAATGACAAATAAGCACCAATGTGACTGGACACGGGCACACATTTAAACCCTAACATCTCATTTCTTTACTCGTGTTGTCACTTCAAAATTATTGGGAAGAATAGAGCATAATGCAATATTAGGAAGTGCTAACAGTATGAACCAAATACATGAGAAACCCCAACATGGTGACTAGCCACATAAATATAAATAGCCACTGGTCAAC
AGCAGCAGCAATAAAGGATGGATGAAGTCTTTACACAGCTGTCTGGTTACAGCCCTGTATTGTATAATGCCCTTTAGAATCTGGGTCTCCTTGAACAATCAATAGACAAGGAAGCTCTGTAGTCTAGAACACAGCCATCACAAAATGGTATAATTTTAACCCAAGATAAGCAGAAACACAAAGAGATGGACCCCAGGAACCAAGAA
CAGAGCCATGCACAGCTTGTCAAGCCAATCTGCATAGCGAAACTAGGGGAGAGCAGAGCAGGCGCACAGTGAGCACGTGACACCGTAAACGGCACTTCAAAATAGACTCCAAATTCAAACACATTTCAGACTGCCACTGCTCCTAACACCAGACTGTGCACTGAACTTTGGCAATAATCTCATGAGCTATACCCAGCCCTTTTTTA
TATCAAAGTTTCTTATCAGATTTCACACTTTGAAATGCAAATTCTTCTTTCACCTTGTACTTTCCCTCTTTACCCTGAAACCCTGTTTCTGAATAGTATTAATAGATCTACTAATTCCTATTGTCTTAGTTTACAATTTTCTATAAAGAATGAACCCACTGAAGTAAGTGTTTAATTACCGGCCACAGGCAGTCCACTATGATAAA
aaataaaataaataCGATTGGACTGGGTCAAAAAGCCCACTGGTCACCAGGGGTCAATCCAATCTTATCGGTACTTTCTGATATTCTGCGCAGATGACCCAATAGACTTATTGTTACAGGTGTCACTTTGGAGTTTACAGGCTGTGGTTATTACACCAGGTAAGGTTTCAGACCTTCACTCAAACATTAGACTCAATCGTTAGACT
ctaccagtgagctaaatccccaaccccGTGAAAGATATTTTTTATGTTAGGCTAAAAAACTCTTCTATCTTCAAAATACTAAGAATAATCTGTAACAGACAATAGAAGCAGCcaaagtgttgccacattaaaggacataatttcctttagcctgaggacaaccttgtagggtagtgttattcctgttttcacagatgaggaagtaa
GTGTGACGGTCATGGCTAGGCTCTATGACGTAACCTGCAGTCTTTTCATCAAATGAGTATCCCTGCCTCTCTAACAGTGATCGTAGCAGCATCACGAGGCAATAGATACAGAAGACAGATTTCCATCTTCTCAATGTAGAGCAGCTTCATGATCATTAACCAAAGGCTTGTCCTCCTTACTCTACCCAGTGCTGCCAAATTAACCA
TGTCAATTTTAGGATTCTAAATAAAACAAAATTCAATGACTATTTTATCAAATAAGCATTTAAATTGTATTTAAAGGAATAGGGTGCATTAAATTCTAAAAATAGAACTCAGAGTAGCACAATCTCCTTCATGTAAGTgaacacacagtgagcatgtgggatatgtgtgtatgtgtgtgcatgtgtgccatgtgtgtgtccatgtg
TCAATAAATGGTTAGTTATACATATTTAGACAAATAACAAAAACTTTGGATAGGTCCAGGTATTTCTGCCTTTAGTGGAACTTTTTCTTCTTAAACAATAAATAGAATTGGTCAAGGAGGTGGATTAATGCTGAGCATTAGGAACCATGGAAACTTGCAATGCATTTAAAATTCAGAATTAGATCTACTTCTCTAATTTCTATTAC
CATAGCTGGCAAACTCCATATTCTTGTTCCTGTTCTTCCTGTCATCCCAGAACATTACCTCTTCTTATATTTTGTTCATCCTATCACTATCTTAATTTGGAATAGAATTTTGGTATTTGAATATTTTAAACTTGCATCGCTGGCTTCATATTTATATCTACAAATCTTCAGGATGAtttttttaaagatttatttatttatatata
GGGATGTATTTGTCATGGTGAACAACATACCTACCCCATTTAAATCTTTTATATTTGTTCAATCATTTGGAGGACTGTGTTTTTAACTTGTACTTTCTTAAATAGAAATATAGGCATACATGCCATTTCATACACCCCATCAGAAGATTCACTCAGAGAGATAGCAGTGAAATTAAGAGTTGTGACTAAAGCAAGAGCTGCAGTGT
AATCGGTTCAATTTGCTAAAGAAATCATAAACATACAGGATATTATCACAAATATACATCCGTTTTCCTCTCTTCTTCAATGGCAGGATGAGTGCTGCGTAATAGAAAACCTATTTGCCTGAAACATGGCATGATGAAACCTCAAATGAATGTGGTTAACTACGTAAAAGCAGTGTCAGTCTTAAATTGGTGACAGTTTTCATAAC
AAACGCTATTTTAAAATAGTAGCACCACACTGGTTTAGCAATTTGGCCATGGCCACCCAACTATTGAGAGCAGGATCTGATTAATAAGGAGGCATTAAGGAATAGAGAAAGTATCTAGATCATCACATTAGACTCTCAAAGTGAATTGACACCCACTTTTCTGGAGTCTGCCTAGGAATTCCTGTATCACACAGAAATGTCCAGCA
GAAATTCACGGGGCTTCCCGTAGCAAATTCTCCATGACAGGCAATATGGCCTGTGACCATGTGGTTTCAGAGAGCCAAGGGTCAAAACCCAAGCATTTATAATAGAGGGTACTGTGACAGAGTTGTTAACTCTTGAGTCTACCTCCCCAGTAATCTCTTGCTTGGGCAGTTTCCCTAGAGAGACCTTGAATCTGGCCCTTAGCACA
TGGTTGCTGTAAGATATAATCGTTCAGATTTAAAGCTGTTATGAACAACCAGTTGGACACGAGCCTTAGTAGCTATGATTTTTGAATCGTAACATTCTTAAATAGAAAAAGACTAGCATTGTCAAAATGATCTGGCTTCACAAATGCGCCTAGGCAGTCAAGTACAAAGGTAACTGTCCAAGGTACTACAAGGACGTATGGATACG
AGTGTTGCTACACCTTTTCCAGGGACTGCTCCTGATACTAGTAAGTACGCTCAGCCAGTATAATACATAAATAGCCTTCTTCCTGAAAATGCCATCTATTAATAGATTCACAGTCATCCCCAGTCTAAATTGCCAGATGACAAAACCACATTTTTCTATTAGAAGTGACACCATCCACAAGTTTTTTCTAACTCTATACGGATAGA
AAGACTGGGGGCGAAGTCCAGGGGCCCAGAGCCCCAGGATAAATAGCCCTCCAGAGGTCATATAACGCAGGACCCATAGGCCAAATTGAACCTACAATGAAATAGAGAACGGGTGTGAACCACGGCCCAAACCTTATTGTATTACTTCTTACGACACTCAGAAATTTGTCAGGAGCCTAGCAACAGGTTTTAAAAAAAAACAAACC
TTCTTTCTCTCCTCCTCTTTAGAGAGACTCTCTTTCTTTGCATCCCATCCAAGGTTATCATGGTTCTGTATGCGGGTGCTCTGTGTATGCCACATCTCTGAATAGATACTGCTAGAGTTAGCAAGCAGACCATAGTGGGTACCACGTTCAGCTACTTTTCCCTGCAAAGGAAACACAAGGTAAATGTGGACCAAGGTCAGTTAACT
TGAATAGCAATGAATACTAACTTGTAAATTCGTCTCTTACCTGGCTCAGGACAATGATTTCATCTGCATCAACCACTGTTGACAATCTATGTGCGATGAAAATAGAAGTTCTGTGCTTCACCACATCCCTCATGGCACCAAGAATAGTCTACAAGTTTGACAAGAGCAGGAGAAGAGCAAACGGGAGCTAAGTTAGTGTTAGGTAG
AACCATATGTTTTTTCAATACAAGGGAACTCAGTCTACACAAATTATTTTATAAATTGCTTTTTCTATTTAACATATGGTGGAGCTTGCCCATTTTGGGTAATAGAAAGACACTTTGTTGTTTTAACAGTTATATATTTCATGCTACAGATATAACTTACTTTTCCCCTATTAATGTATACTAATGTGATTAACAAATTAGAATAA
AGGACTCATAAATTGAAATGTAAATATTCTTGTGACATACAAAATTCTTGGGGAAAAAACATTAGAAGCACTAATCCATGATCTAGGTGACTAAAAGAGTAATAGAGAATTTAGACAGTCCTCCGTCGCTTGTGGCAAAATCATGAAAAAACTACATAATCTTTCTGGCATCATGGTATGCAGAAGCATAACAGCTTCGAATATTC
AACAAAGAAGAAAGCAGAGGGGCACAGACACGTTAGAATCATAGCAGTGTAAGTGGCAAGGCTGCAGGAAATCTTTCTACAATGAACAGTTCATCCAATAAATAGAACACAGAATATTTACATTAAAAGAAGCCTAGAACTCATCTACTCGCATGAATACTAACCTTTCATCATCATGAATCCCTTTCCATGTTATTTGACCCTAG
tttacaaattatgttttatattatagttatctatatatatttttCTTTCCAATTATATCCTTGAGGGTTTACATCGTATTACTCTTTTTTGTCCTACCACAATAGAGTATAATGTTTTGCATATAGGAGGGCATACATATTTCAACGTGATTTTTTTTACCAGACAAGTTGAAGTTGAAATTCTATACTAAAGAGGATATAAAAGC
AATGCAAACAATGAATATGGCTATTAGGCACACTGAAAAGATACCAACTGCTTTATTGCTATGTTACTGTCTTGTTAAACATAAGAATAAACTATTTTCTAATAGAATCTGTGTAAATCTCACCAATCAAGACTTCAATTTTCTGTACTATGGAATAGTACCAGACTTGAATTTTTAAGGTTTCTAACTATTCACTCTTCTCCACT
agctctaaatgtttagtagaggctccacagcccacagaaaaCAATCATTCTAATGTTAACAGACACAGAAAACAATCATAATGTGCTTAAAGACAGAAGAAATAGATTAAAAAGAAAACAAAAGCAAAACCCAAAGAACAGGACAATGgtctttcttactttcctattgctatgacaaaacacaatgaccaagaaggcaacttacc
caaggctatacttcactgtttccaaacagttctactactgggaaccaagtattcaaacatataagcttattgggccattctcattcaaaccacgacaGTAAATAGAAAAATTATACACATGGTCAATATTAATAAAACAATTGTAACAAAAGATGGTCAGGATGAATTAACAAGTGTCATGACACAactttaaataaagcacagaa
TAATAAACAAGACTTTACACCAGCATTAACTAAAATTTAAAAAATGCTAAATAAGGAAACAAAAATTTGGCTATAACAATGTTTATGCTTGGACTGTTTTAATAGAAACAAAATTAAAAAATACTCCAAACACATTAACAATGGTAGCTCAAGAGAATAACTGATAAATGTTTATACTCTTTTATATGTTTATATTTCTTGTAATC
AGTTGTGTAATCATGCATTATGAGTCCATTAAGCTGTAAAGGACATGACTTCAGTTAGAGTTTAGATAAACTATAAAGTTTGAAAAACGACTTTTTTAAAAATAGAGACCAAGTCAAAGAAGTGTTTTAGGGCCTGAGACAGTTATAAAGAATTCTAAACCAACTTATTTCTACTGCACCAGAGAAAATAAAATTGGGGAATCTTC
GTAGAAGTGGCTGAAGTGACTGATGATATTCTAACAGCTTTTCTTTTAGTATCCCTTATATATAAGAACTATGAAATTCATTTTCTAAAATAATTTTCACAATAGAATTTAAAAGCAATATTTTGAAACATAATATTggaggtagaggcaggagaatcatgagttggaagccagcctagatttcctagtaagattctacataaaaa
ctgaagtcacagacaattgtgagctgggaactgggtgctaggaattgaatcctttttaaccactgagccatttctccagccccAGAGATTCCTAAACGTTAATAGAAGGAAATGGACTAACTTACAAAATCAAACTGTATTTAAAATAAACTACTTAGAGATAAAACTTTTGGTTAGGAAGGACTCAAACTTTTGGAATAGTCTCT
atggaataggaggtttatggatgggaaactaggaaaggggataacatttgaaatgtaaataaaaatatccaataaaaaagaaaTAAAACAAAGCAACCACAATAGAACAATGAAGTTGACaaaaaataaataattttttttCTCTTCTCAGTGAATAATAAAGGTCTTTTGGGGGGTTGCGGAGGttcaacacaggaactctgtgt
AGACATAACTTCCACTCAAATATAGTGATCACCACAAACTTCTAGTGAGCTGTCATTCACTACTTTAGAATTAGTTTGTAAAGTTAGCATAGAAAGCCTTAATAGAACTTCTTACCCCTTCTTTTGGGTCTGTGTGGAGTCCTCCTCCTGCGTGCCCATGCCAACATGTTCTCTTTTCTATCAATGGCCATGCCTGAAGAACCTAA
TTTGGAAAAATGTAAGAATTACTAAGATAATGACAATTAGGCTTAATATTTAGATTTTTAATACTGAAAGTTGTCATGATTAAAAATACTAAATGAAGTAAATAGACAAAGATGTTTTGCAATATTCATAAAACTCAATAATTAATACAAAGAGCATGGtttttttataaaaatatatatatCGATGCTATATACAGTATAACAGT
AAACTCAATAATTAATACAAAGAGCATGGtttttttataaaaatatatatatCGATGCTATATACAGTATAACAGTATAAGCTAAGAACCAAGATATGAAAATAGAATTATATAAACCAAAagtatcgcttctgtactcaatctgcgcctagagggaaggttgtcccacagccctccggacccaaaacctgccagcagagagctgg
TTGAAGCATCTAGTAACTGTCTTGAGTTGTTTTTTTCCCATCTCTGCTGTGTAGAATTTCTTAATGATTCTGTAGTCTGTTGAAAAGATTAAAAAGTTAGAATAGAATTTCAGAATGTACTTAATATTCTAAGATTATTCTTTTGTTCAAAGCATACCTAAAATTAAAACCATTGTCAATGTTAACAGGGCTCGTTACATCTTTAA
cgtcctcaacagctgagccatctctccaggctcTAACCTTTTAAACCACAGTTCTCTTAGCTCCATTTCATAAAGTCAGCACTTAATTCAAAATGACACGAATAGACACTCCTGACCAATAGGTTCCATGCTCATGATTCATTCAACCCAGGATCAACCtgcatttatactaagatataaggcttttccccagttagtccctaaaa
TCTTTCAGTTGGCAGCACACACAAATTTACTTTGACTAGGCAATATAATTTGCAGATGGAATTATATATTTGGTTTTGTAAGTATCTCACTTTTAAAAATAATAGAAAACAAGGTGACTTTTATTGTTAAAATTATTTAAATATGGGCTTTGTAATTAATTAGACTTTATTTCACTTTGAAATATATGCAGTCTtgatgcataatg
ggaataattggatgaaactaatcagtatttttttcacctccaatagtcatcactttcggtgattaaaacattttaaatctCTGTTAAAAAAATGTCATTTAATAGAAACCTTAACTCTGCTTCAAAACAAACCTTGTGTGTgggctggagagatggctcagcagttaagagcacaggctgctctcgcagaggacctgggcttggtt
CTACCTTTGTATGTATTACAATATACTAAGCTACTAGTATAGAACAAAGACAGTTTTACAGGCTTATTCAAATCGCTATAAACTAATTCTTCATCCAGGAAATAGACAATGGGTAGGTATACAAAGGATCAGATACAATAAATAGAGAGTATACTCCACCAGTAAGAGTTGTCAATCATTGAGCTATCAGGATGAGGAAGAATAAG
AGAACAAAGACAGTTTTACAGGCTTATTCAAATCGCTATAAACTAATTCTTCATCCAGGAAATAGACAATGGGTAGGTATACAAAGGATCAGATACAATAAATAGAGAGTATACTCCACCAGTAAGAGTTGTCAATCATTGAGCTATCAGGATGAGGAAGAATAAGTCAAAAGACCTGGTTTggggctgagatggctcagcaagcc
TGGAATGCTTGCAAATTTTTCAAAATTTAAATAACCACGGTAGCCCAACTACATGGCACACTACAATCGCCACAAAATCTAGAGTTACATTTTATTACAGAATAGATACGCCCAATCGCAATGGCAAACTTGAAAGAAttccaacttagaaagtacattccccatatttcatcgcacttgatcctcctaaggattatatgaaatag
ataaagaaactctgacttgaaaatcaaaaatcaaaacaaaaaacaaaaataaaaacaaaacaaaaaacCCTAAATCTTAATTAAAAGACTTATCTACCAGAATAGAGATCAGAAAGGAGAACAGAAAGTTTAAGAGGTAGGGTTGATGTTTTTATTGTGTTTTCTTAAATACTGTGTTATACAATTAAAAACGCAAACTACACTAA
TTTTACTTCCATTCCTTTTGGTATCTTCTCAGTAATCACTGTAATTTCTTAATATGCACCTTATGTTATCAAAATTGAATGTGAACTAGGATCTCTGAAAAATAGAATCACAATTACTTGCTGCCTAGTGCTGTTGTTATAGTTCCACTTCGGTGAATTTACATTCATCCAGAAGAAGTCGTTTAACTTTTCTATTGTTGGTTAAC
ctctacttccatgagatctcacaccctcacactgacatgcattcaaacaaaacaccaatacacataaaaataaaaatgaaATCATTTTTAAAAGAAAAAAAATAGAAACTCAGGGCTAACCTTAACCATgccaggtatggtgacacacgcctttaatcttaacatctccatgagctccagggcaacatggcctacatatcaaattc
TCGTggactgggatgtagctcagtggtagaatgcttgccgagcttttataaggccttcaatttcatccccagcactgcaaTGTGATTTATAAATCTTTTTAATAGAAGTAATATCGTATAGTGGTGGCTATATAATGAACTATACACTTTAAATAGTATATAAAATCCTCCAAGTTTAAGAAAAATGTTTATACTTAAGGTGTTTC
GGGCCTGAGATAGCGAAGGCTACTTGAAGCATAGAACTGCTTAGGGCTGAACAGTGCAGTAGGCAGGTAAGAACATGAAGGTGGGAGGCATGTACCAGGGAATAGAGCCCAGATGTTCATCTGAGTCCACAGGACTTGAAAGTCATCAAGGGCTGGAGCCCGTGCTGACCAGGGAATTAGGTCAGTACAAGGAATGCAAGGTAGCA
ACTGTCGAGAAAGCTTTCGGAGGCCTGAGCCCATCAGGGTGCCCACTCCCATGAGGGCAGGTGTGACAACAGCCAGCATCAGTGTAAGGCGCGGGGACAGAATAGACAGGGTCATCAGGCTACCGATCACCTGGGTGGAGCTGCGCAGTCCCTGAGCAGTGAGAGGAGGGCAGGATGTTAGAGCATCAGCACCAGACGGTGAGTGT
GGAAAAGACCCTGTCACCAAGCCCAGTGTTCTGAGGTCCTCTCCTCAAGCTACTCTCCTGTTTCCCTGGTCTTACTAACGGGAACAGAGTTGGGGGACAGAATAGAGGGCAGGTCTGGCTCAGGCCTGGAAGCTTAAACCACGCCCTTGTCCTTGTCCAGCTCACACTCCTGGTGGTCCAGGTCAGTATCCTCTACTACGGGGGCC
ccttgagcctgcattccctgtttcCAAGCGTGCACCATGGCACTGGTCTTTTATTGGAGTTTTGTTACATAAAAATAACTGTCTTTTTATTCTGCCCTTTAATAGAAAAAGCTCGGCTCTTTAAttctgcgccttgcctttgtccttaacacaccttggtgacctttcatattggttcaaggatctgccctgcctcctctttaccc
ATTTTTAAGGGAAATGAGTAGATTGCTTTTCTTGGCCTGGGGCTGAAGGGGTGAGATCTCCTTCCTCAGGTACCCCTATGTTAGCACCTGGGCTGTCTGGAATAGAAACCCAGGAACTGAGTTGTCTTGGTGTTCATTTTACAACCCAGGAACGGAATGTCAGATAGCAGCCAGCAGGGGGTAGGTGAAGGTGTGTATGTGCTGGG
TTTCCTAACATTTTCTTGGCACTAGGTAATGTATCAACTAGACATGGCTGTATATATGGAGTAAATTATGGGGGTTCATGGTAGACCTTAAGACAATAGGAATAGAGATGGCACCCTTTTATCCTTACTCCTTTGACTATAAGGATGGGGGATGGCACACACCCACCTTTTCTCCACCCTCAATGGTGACATTTATGTGCTTGAGA
GGACATTCTGTAGCAGGTCTAGGTGCAGGCGACGGGAGGCAAAGATGCCCCCAATGGACACAGCCATGGAATAGCCAAATACTGCCACACCTAGAATAGCAATAGAGATGTAAGCGTGAAACACAGGCGAGTGATCTGCAGGGTGGTCTTAGGGGTCTCAACAAGTCAGTGACAGTGGCCCTCGTTGTGTACTATGCCCTGTGCTG
AACCTGGGGAAATGCCACATCCTCTATATTCTTTGTTTTTTCTCAAATATAATATAAAGGCTACAGCAGTTCCTAGCTCTGTGGGGGTAGGGGAATTATAAATAGAGAAACTTAAGTCATCACACCTGATCTTCTGAGAGCTTGTTCCCAAGCTACCTCAGAGACCAGACAACATCTATCTGTGGTTCCTCCAAACAGCCCACACT
AGTTCAGTGTTGGTCCTTTCTGGGAAGGCTCCTGAAGGATGTGAAGGATGGTGAAGCAGGCAGGACATACAGGTATTCCAAATTCCTAGGAGCTGTGGTGAATAGAGTGAAGGACCACCTATGCCTTCTCAGATCTCACAGGCAGATATTGGTACGGGAGCAATTCAGGGCCGGATAGacacacacacacacacacacacacacac
AGACAGATGCTGGCGTGGCATCATCTCTGTGCAAGTCAACTAAAGCCACTGCTCCTAAGATGCAGGTAACCAGAGTCCTCTGAGGAGAGCTTATGTGACTAATAGAATAAGAAGCTACTGAGAAGGCTGCAAAATGGTCCCTGACTCACTGACAGAGAGACCTAGGCTGACAGAGCCTGGCACTTCCTTCCTAACTCCCCCAGCAA
tagtactcagccccctgaggaatagagaaaatatatttttatcccctttctagagattgaagaaccgaaagcccacaggagaaagtactttTACAGAAAGAATAGAGACTTACCTTGAGGTCACAAAACCAAAACCCTCTGTACTTAATCTGCAAGGTTAAGCTGACCTACCTATTGGTCTCCAAAAGCCAGACGTTTTTGTTACC
