# Supplementary material for: Poly(A)-DG: A deep-learning-based domain generalization method to identify cross-species Poly(A) signal without prior knowledge from target species
Source: PLoS Comput Biol. 2020 Nov 5;16(11):e1008297. doi: 10.1371/journal.pcbi.1008297 (PMC7671507; doi:10.1371/journal.pcbi.1008297)
Supplement: S3 File — The pseudo Poly(A) signal datasets used in experiments. (ZIP) [file pcbi.1008297.s004.zip › negative/TATAAA.txt]

AAACCTCCCTGGCCCGAGAAGCTGTGCACATTATTTGAGTTCCCGAGATCCTCAGATTCTTCAGATGGGAAATGGGATGTGTGTCTACCCATTGGAACATTATAAAGTCCATGTACCCGGTGCTTAGACCCACTGACCCCTTCTACCATGCTCCCATTAATAACAATTCTTTTTTTCCAGAAAAACTTACTTTCCAAACTTACCAC
TGCTCCCATTAATAACAATTCTTTTTTTCCAGAAAAACTTACTTTCCAAACTTACCACCCACTAGCTTTCTCAAAACAATTCCATTAAGATAGAAAACTATATAAATAGACACTGATTATTTATATAAGCCATTGCACTTCTTTGGAACTTGTacacacacacacacacacacacacacacacacacacacacacacacCAACTAC
GTTTGCAGAGTGTTCTACGTCAATAAATAATATGTCTAGTGAGAATTAGCACTCGACAGTTTAACCAGACTATCTAAATAAGCAAATTCAATAATAATTCTATAAAATCCTATTTTTCAATTTGGTAGTAATGACTTTACTTCTTCCAACAATTAGGAAATATTAATCGGTTGGGATGCTCTATTGATTTAAAGAACACTAGGGAT
AGAGGTTCAACTTACAGAAGAAATCCATGTGTGCAAAGGTATAGTTAACACAGTGGTAGGGCCAGCCATAGAGCTATCACTGAACACATGAAGCAATTGCTATAAAGGACTTGGCTGCCTCACATCCAAATTCTTGTAATATCTGGAAGATAACAAATTATCTCCTAGGATACACATCCTTAACCCAGTAGGAAAACTAACTAGCT
TTcacgcacatatgtacacctaatacctagacacacactaacacacagagatgtacagagagacacatctgtacacatgcatgcacacagacacTAAATATATAAATTAAATTCAAAAGGCTATAATgaggctagagaactggctcaggaaagaacactggctgttcctcctgatgaccgattcaacttccagcacccacacagca
AGGCACAAGGACACACATGTCACGAAAGAAGACATAAAGGCAATTGTTCCTACAGCTTCCACTGTCAGAGTTGTTTTCTTTTATGGATGGCGGATAAACATATAAAGATATAATTGATGGGGACGTGTGAAGCACGAAATGCAGCTCTGTGCCATCGGAAGAGCCATTCTAACTGAACGGAAGTTTATTGAGATGTAGAGCTTGGA
ccaggaccaccagggctacatagagagaccctgtctcaaaagaacCataataataatgataataaataataataatTGTGGTTTACATGGTTACAATTATTATAAAAATatcatcaccatcaccaccgccaccaccatcatcattatcatcatcatcatcaccaccaccaccatcatcatcatcatcatcatGTGGGAAACCCAAG
GCTAGGAGGGTATTGAGTTCTATTCCTAACTCACTGAAAAACATCAGTATCTCTAAGCTAATATGGATATCATTTTACTTAGTAGCACTTCTTTATTCACTATAAAAATCGTGCATGTTTTTATTAGCAAAGAGAATGAAATTTATAGAGTCCCTAATACTCAATAACCTGTGTTTTATAACCATGCTGTCTTGTAAACTCGGTGC
GAAAGTTATTGGGAATAATTAGAAATAATGAATACAAGGACATTTAATTTATATGTCTTTTTTGTTTTTTACTTCTGATCAACTACAAGTCACTATAATCTATAAAGTTGTTGGCCCTAAGTCTTCTGTTCATTCCTCATGTGTTTGCTGACCACTTGGCATAACATCAAGCACAAATGACAAGTAGAAGACAGCCCTTCCATGCA
acacacaTTGATTAATTTAAATACTTGAAAATAAAAAAAACTTTTCTAACTGTAAACACTGAAATCTTTGTTCTAAATTTTTATATATGTGACTGTATTATATAAAAATGTGAGAAgtgtgtgcgtgcgtgtgtgtgtgtgtgcgtgcgtgtgtgtgtgtgtgcgtgtgtgtgtgtgtgtgcgtgtgtgtgtgCACAAATGATTTT
TACTGTTTGAAATACAAACGTCACATGTGAGTAATGACAGAATGTGCCACATCCTAGAGTTGGATTATTGGAAATGCCCTAGATGTTCTTATACTAATGCTATAAATCATGAATGCATTATTATACACAATACAATGCCTCAAGTATTATATTTTTATCCCAATAACAAGTGCTATTCAGGCTTTTTGAATATTTCATGCATTTTT
TCTTTTTCATGTGTTGACAGGAACAATTTGTTGTAAAGGTAGTCTTTCTTTTTAAAATGAGATGTTTTTTCTTTTCTCTTTTAGTCAATTCTCTAAATTTTATAAATATTTTGGTCAAATTCTTCCATAAATATTGTTAAAAAAAGAAAGTGACTTTATCAATTCTTTTCATTTTTGGATTTCGTTAGGCCTGAAACATTTGTTCA
TTGAGGAAGTAAAGACATTTGTTTCAAAGATTGCCACATTAACCAGGCATGAGCCTGGTTACTTTAACAATCCCCCTCTTTAATTCTCATCCTTAAATTCTATAAATTAAAAGGGTTTCAATGGAATTATATTAACAGATTTATGCTGATTTAATGCCATTCTTTTTACATTACGGCatatatataatctatatatacatacatat
agatagaattcatcaccaccagacttgtcttagaaaataagttacagtgacatcttcaggacaaaaagataccaaagagttacatgaaAATTGTTGATGGTATAAAAGCACACAGGAGAACATCAAGGCTGGTTCAGAATCCTCTAGAAGATTAATGATGCTATGTAAGtgttctagcttggttttatgttgctttgataaacacc
GCTCTGCAAAATAGTAATAGTCCTAGTGATAGTCGTAATAGCAATAGCGTTAGCAAGGAGAGATGTGTTACCACAGGCATGAATTGTAATATCAGTTACTTATAAAAATTTGTGATCCTAGTTATTGGTTAAAAATAATCTAAACTGTAGAATTGTTTTTATGAGCCTCCTGCTAAACTCAAAGTAAAACCTCATTATAGggagct
ACTTAAAATGAAGATGGGACTATGTACCAAAGCAACTGACCTTCAATAGCCTTCAGGCAAATAATGTTTTACATAACTATAGCTTATACCTTGAATGGATTATAAAAAACAGAACTAATAAGGATAACACCAACACTGAGAGTATGTACAAAAGAAGAGTAACAAAAACCTTCCAAATCTagtcaggtatggtggtacacacctct
CGTTGTTGTAGAAGGCAAAAAGTCTACATTTTAGTATATCTTAATTCGGGCCTATGAGACTTGCCTGTCATATAATGGGAGAGATGTAATGTAGGCAGAATATAAAAGAAATACTATTTAAATAAAATCTTTTAGTCAATCTTGCAAATTGATAGCTGGGAAAATATACTGAGGACTCATGAACTTTCATAGACACAACCTAGACA
CTGTGCAGAGGTATTCACCCTAAAACCATTTTTCTGCCTATAGCAGGCTTATGGGAACTAGAAATGCTACCACAAAGTGATCCATTGGCCAGCATCTGTGTATAAACAAGGTAGAGGATAAAGTCAGGATCCTAAAGCAGTCAATTTGGAAAGATGCATAATTTCTTCTCTTTTTGAGAGGAGACAGAAATACAAAGCACCAAAAA
AAAGCAGTCAATTTGGAAAGATGCATAATTTCTTCTCTTTTTGAGAGGAGACAGAAATACAAAGCACCAAAAAGGACCAGAAAAATTATTACAAACTTAATATAAAAAATCTCCAGTCATCAAAAGAATTAAAATGAATAAAAACCAGGTGAGGGTCATTAATTAATGATCTCCATTTTTATAAACGAACTCACACACAGGAAGAA
GAAAAATTATTACAAACTTAATATAAAAAATCTCCAGTCATCAAAAGAATTAAAATGAATAAAAACCAGGTGAGGGTCATTAATTAATGATCTCCATTTTTATAAACGAACTCACACACAGGAAGAAACCGCCATCTGGTCTACCCATTTGGTGAAATTGGGAAGAAAGTAAGCATAGTAGCCCAGAGAGCAAATGGTTAATTAGC
AATATGTCTGGGTTGCTGAGGAGAATAAGGCCCAGAGGATACAAGCCAAAAGGGAAAAGCACAGTTCTAGTCTGGCTTTACCTATTTTAAACTCCTCAACTATAAAAATAGGGCCTGAAATATCAGCCCACTGTCCTTTCAGAGTAATGGACAGCTATTCTGACCCCGTGACTAATGCCCAAGGCCTGCTTCAATTTGCTCTGAAC
AGTAAAGGAAGGTATTTATATATTTGAGAATTTATTTTTCTTTATTCTCTTTTCTGGCAGAAATGTATTACATAGAGTTTTGTATGCTATCATCTAAAATTATAAAAATATCATGGTATATCACATGTATATACACGCACGTATGTAAGGGCTCACATGCATGCATGCGTGCGCACACTTAGACACGAGGCTGACACACACACACA
TCCTTAGATTGGGGTACGGAGATTACAGTGTAGACAGTACCAGAGCTAGTTAGGACAATGTGCATCTTACCTTTCCCGTGCATGGAAGGAAGATGGTTTGTATAAATTACTTCTTAAAGAACAATATCATTCATCACCCATAAATTGAAAATTCCTTATTGATTGTGGCAATTTCACTTGCTTGCTTTCTTTAACATTATTTTTTT
TATGAAATACGATGTATTCATTCTGACATCATAGCAGTGGGGAAAAGACAGCCAGGAAGTTAGCTTTGCAAAGTCCCAAATGAGCACCCTCATTTCCTGTTATAAATGTCAGTGACAGAACATAGCCAAGTAAAGGTCAAAGCACGGAGAAGTTAAGAGAACGACTCAGAAGGCATGGGCAAATCTACCAGGAAACTGTGCTTCTG
TGCCATTTGTCTATATTTTCTTTATTTAACTCGGCTTTTCCCATGAGTTAGATAATTAATCTAAAGCCGGCATAAAAGAATGCAAGCCATTCCCCATGGATATAAATGCCAAACATGGTAGGGGGCAGTTCAGCAAGTATCACTTGGGCCtgtgtgtgtgtgagtgtgtgtgtgtgtgtgtgtgtgtgtgtgtgtgtgtctgtgtg
GTATGTGTGTAAGCTAGCCAAACTAGGAGTGAAATGTTAGGTCTTTCTTCGGTAAAAGTGATCTGGTTAAACATTTATTTAATCTCATTTCTGTATGAGGTATAAAGTCCACAGAGATAAAATTTATTAATTAACCAATTACATTAATATGTACTGAATACTCTTCAAGATATTAGAAATGTATCAAGATATCCTCTGTTCCCATA
GATAAAATTTATTAATTAACCAATTACATTAATATGTACTGAATACTCTTCAAGATATTAGAAATGTATCAAGATATCCTCTGTTCCCATAGAACACAAATATAAAAGGTTAAATCAATAACTTGCAAACAAAAAAACCAAGAAGCAGAAAGGTTGTGTAGAGAGAATGCTATTTGAATTTGGTGGTTTTAAGAAAATAAATCCTA
acttgattatatcacacagcgatgctataaatatcgGACAAAAATAATATATACTGACAAATGAGGAGACGGCTTTGCAAAACCGTCATTTTACTTGCTTTATAAAGAGATCACTTTATAATAATGAAATCACAAATAAAAACATACAggggctggagaaatagttcagtggttaggagcccctgaagctgttacagaagacctgg
CTCCTTCCCACTTGCCTAGAGGAGACCTTTAACTCATGACGAACATGAGTTTTGGTTAATGAGGCCTCACTGTTTTCATTTGTAAAATGAATTCATTATTTATAAAATCCAGCCTAATACTCTTTCCCCACAATCTCAAAAAAggcagggatttattgattagaacaccaataaccacgaaataaattgggaatcgacaaatggga
AGTCTATAATTATACGAAAAGCTTTTAATGATCTTAGCTATCAGAAAAGTTCAATTCAAAATATGTCAATATGCCAGCATAATCCAGTTATCACGAATATTATAAAATTAAAATAGTCAATGCTCCTACAGACATCATGGAAACATTTATGCATTTATTGTAGTCAGAAATGTCATACGATAccaatatgaaaaacgcaaataagg
gtcacacagccATTCATGCAGCTGCTGCTCCATCAGTGGCTTCAGCATGCCACATACTGGGGGAGGAATTAGCAGATGTGGGCTGTGTGTGGAAGGAATTTATAAAGAAGTCACAGCTAAACCATCCTGCTCTCGGCATGCAGAGCCAAGTCCTAAGTGGTGAACCCCAATTGGTTGTGCCAGTCTGGGAACTAGTACATGCGTGT
GATTTCAGATGGTCTTTCAGAAGCAACATTTCTTAAAGATATTAATTAATGGTTTAGGGCATATGGCTCTAGACCTTAGTTAGCTGTGTGCTGTGTAAATTATAAACACACCTCTGTTAGAATGATAGCTTCCTCGTATTTATATGAAAGTAAAATAAAATTAATTAAACAGAAATTAGCACGCCGCATTGTAAAGTCTCCCCTAA
CCAAACGTGGGGAAGCCTAGGGCACGTGCAGCCTCAGGGACCTTCACCATTCTTAAGTCTTATAGGGAAGAATGAGGTCACTCTGAAGTCTTAAAAAAATTATAAAGTGgcgcaagtcctccgaagagactgtgtgcccgcaggtacctgtgttttccaataaaccctcttgctgattgcatccgagtggactcggctcggtcatt
ctgtgtttgaaatcatgaaactgtttgctttgttcgtcgaagagttttacttggtcccctaaaaaaaaaaaaaaataaaaaaaaaataaaagaaaaaaaTTATAAAGTAAAATCAATTGATATTTAAATGTAGCATATAGCCAAAACATTACTTCTTCATTGATTACTACATTAGCATCATAGAAATGATACTAGTTCAAAAACAA
AGACTAAATATAGCTCAAGTGGTCGCATTATGTTGGGATGTTTTAATAAGTCCATACTGAACATTATGAATCTATAGGAAAATATTAATAAACATGCAACTATAAATAGTTTAAATTGCTTTCATACTTATCAATTCCCTTATATGTACTGCTTTCTTCCAAAGGAGCTGGAGACAGTGACAAGAACATGGGGTGACTAGTCACAT
TTTGTGCCTAGACACTTCTATAACAATGTTTACAAATATGTAGCTAAATATGTGTTTAATATTACTAGTGAATACTATTAACTGCTATGTTTAAGCATAATATAAAATATACAAGTTTTCCTAAGCTGCTTATTATACCCTATGGGTATTTATATTTATTAGAAAAAAATTAGGCTTTGGGGATCCTTTGTAAGATGGTGATCATA
CCAACGTATTAGACTTGAATAACTATGTAATTTTAAACACAAGTACCACACTTAATAGAAAATGTTGCATAATTTTATGTCTCAGTAACTGCCTCTATATTATAAATTCAGTGGTCAAAATGGCATTGTTAAGCCTGTCGGCGTCTTGTGCAATTATCAACAAGACTATCAGAGAATAGTCAATTGAAACAGAATCATGAACCTGG
AGCTCTCATCCGGACCCCTTCTGTCAGAGGTAACATTAGCTAGCTCTTGTCTCTCCATAACTCCAAATTTCAAATGACTAATAAACGAGTTTAAATGAACTATAAACTATACTTCAGTAGCCTTAAATAGATTGGATGGAATCACTGGGAGAAAAAAAAGAGTAGAAAACTGTTAAAAAATCAACTATATCAGTATCTCTTGTCAT
ATATAGGAATCTATTTTTTCACATTACAACTGGTTATTGAAAAATACTTGTCAGAACGTGATATGAATGAGCCCAGTCCATAAGTGAGATTCTTTTAGTATATAAATTGGATCCACAAAATATGCACACAATATAACCTTGCTCTTATAACCATTGCCTCTTCCTCCTTATTAAACCAACTAGACCAGTTACAGAACTTTCAAGGG
AAAAACAAACTCAATCTCACTGCCAGACTGTGTTTTATGTTTAAATCTTACACAGATTCACTGCTTGAGAAGGTTTCCGAGCTCAGTAAATTTAGTAAATTATAAAGATAGTTTGTCTCTGCCTTGTGGTATCTTTTCCTACAGTTTTTTCTTGGCTATAGCCAACATTATCTGGATCCCAATCCTGTTTTCCTGCATATGACAGC
atttgaaggcgagtgtgaggggcaggcgggaggctttggagaaagggaggggaagggagacatgttggaatCCCGGTAAATTCTTAACTGTGTAAAGTCATATAAAGTCTTCTACAGTGCTCTCTACTGGGGACAGTGTTATAGTGGTAATTGTTTCATGATGGTAATTGCTATTTGCTTTCACTTAATAGTCTGTGTTTCTATGT
ATGGGTCATGAACATATTTTTAGTAAGTTATGTACTAGAACTTCTGAAAATAATCCAATCATAAGAAAGCATTTAACACTTACTAATTTATGGGCACATATATAAAACAGGAGTTACTGTTAGACTTACGTATCCACAGGTGATATTTCTTGTACATTTATCTGTTAATAAAAAAATGAGAATTGTTCATGAGTTATTTTGCAGCA
TAGACTTACGTATCCACAGGTGATATTTCTTGTACATTTATCTGTTAATAAAAAAATGAGAATTGTTCATGAGTTATTTTGCAGCATTAAGAAATCATAGTATAAACTCTGGATAATAGTAAGTGGCACAAAAATTAGAATTTTTGAGCATTACAAAAAGAACCTATACattttatttatttattattttCTCTCGTTGTTCATTT
AGACAGACACATTGTTCTTTTCCATACTGCTCTGTTCTCCTGTTCTCAGCATCTAGAATGGCACACAATAGACAGCTAGATATGTAGTCAATATTAGATTTATAAATGGATAAACTTTGGCGGTAGAGATGCTATTCCCATCCCATCTCGTTCCTAGAAGCACCCAGTAATGAATCTCAGCAACTGAGTCCAGGActagttactgg
gagagagagagagagagagagagagagagagagagagaTTGAGATTCTATATATGTTGATTTAGCCCATGTAAACTAGAATTGAGAATATTTCAGAACATTATAAAATTCTTTTTTTTTTCTTTCAGATTCCTCTACTGTACATTCAGGTGAGTAACACAAATAGTCCACAGATAGAGAAAACACAAACATTTCACGGGAAACCTT
TCTGTTGCAGTAAGATTACCCAAAACCATTAGTATATTTCTCAATCGAGTAGTGTCAGGCAGTGAGTGTATATACATCTCAATTATATACAAGATACTGTTATAAAATTATCAGCAATTAGTCCCTAGGCAGTGCACATTGTACCCTAATATAATAAAAAGTGCCTAGATTATTTTATCATTTTCCCTAAATTCTACCAGATTGCC
atataTCATAACCAAATGTCTATGATCTAAAAACTTTTGTTAACTTTTGTTAAAGTTAACAAAAATGGATGCATTTGTCTTCCAAGTTATATGTGAAGTCTATAAAATCATCCAAAAGATGTATCAAGTTGAGCTTTCCCCTTTGTAAATGACCTTTGTTGCAGACCTGTGACAACTTTCTATCGTGATTTTATTTTTTTTACTGT
GCACCTGTATGAAAACTCTGCTTGCATACAGAATGCTATGCCATAATATTAAGCCACAGGAAATTATCTTGTCTACCATGAGATAAGTGTCTGAACCTCATATAAAGTTGACTACTGAATTTCCTATCACTATATAATTCTTATATAGCTCCGGGAGTCTTTGCACACTCGCCACAATGCACTCGTTACCTCGCTCCTGTGTATTC
CAAAGACTCACGTTTTCATAAAGCATACAAACAACTGGAATATGTTTTTGCTACAGTATTTATGAAGGCTTACAAAATAAATAATGTATTTTTTTACTTCTATAAAAAATATAAGTATAgggttggcaaaaaggctcaatgaataaaggagcttgcagccaatcctgatcatttgagttcaatccccagagctcacatagtgaaag
TTTACAAATGTTGTCAAAATTTTGGATTGAAAATATTTTGATCCTGTCTTGATCATCATAAGAGGAGTTGAACTTTGCTCTTGTTTGTTTGAGGCATTTTTATAAAATGTCATTTGACCACACATGTTTGAATATTTTGTCTCTTTTGACCTGGATTGAATGGTATTGGTTATTTGATGGGCACATTATGTTTCCTTTCAACCTGA
TATTTGCTGAGCTGGGAGAGCCAAGTCAGAACAGCAATACGTCAGGGATTTGTTTATAAGACTCTGCTTCCTTTGGAGAAAGCCTGACTCTGAGCACAGTTATAAAAGGCCTCGGCTTCTCATCAGCAGAGAAGTGTTTAATTTGGGAAGGGAACCAGACTAAGTTTTGGCTAGGAAACAGCAGATAGGATCACAATGGTCAAAGT
CCAGCGAGTCAGGAGACGACTTCTCAGACTGTATGCTGGCAACCTGGCTATTTTCCTATTTTCACCATAGCTTTTTTTATTTTTTTTAGGGCGATCATTTTATAAACAAAATCTGCCGCTGGgttctaatttgcatgtctttgcctactagtgagggtgaatgtttttccattgatttgcctactgaatgcattttttttCCTCTT
aaaaGAAGTGTGTTTTAAAAGGTAATCGTGGGGAAAGGAGACAAATTTGAAATGTGAGTAAAATATCCAATTAAAAAATGTAAAAGGAAATGTTAATCGCTATAAAAACTGACAGCaagctgagggaacatgtcagagctggggggtgggggtggaaggaagctaggagttggaagatagaagttctgtgaaatgctgtcctctgg
ataaaataaaattaatttttCCCTTCGAATAGCTTATTTAATTATTCCTTGCTATTCTCTCATATGTGGGTTCTGGAGTTATATTTATATGCCTTTTGTCTATAAAGGTAGGGgtgtgtgtgtgtgtgtgtgtgtTGCAgacctgagggtggttccacgcacccgctcacttcaggtcacttacagcctcctgtaattctaccccc
ATTGCCCAAGCTTTGGCTGttattatagatatatttatataaaatgtatttttataataCATATCCAATATAATATGGCATAGAAGACATGTTCTATAAGTATAAATGATTATGTATTAAGATGTATTTTAgggattggggatttagctcagtggtagagcgcttgcctagcaagcgcaaggccctaggttcggtccccagctccg
tcgccctcttgtggcttccttgggcactgcatgcacatggtatgcagacatacaggtaggcaaaacagccatacataaaattttaagaaataaaCCTTGTTATAAAAGATTTTCCCAGGAGAAAcagtgtgtgttacactcctttcccttgagaggtggaggcaggaggatcaagagttaaaggccagccctatctatacttaact
CAATTCTGGACCAGCCCATGAAGTGCAGGACCAAGGCCAGCAGGAAGGTGAGACTGGTCTGAACCTGACCCTACTTGCATACACACGCACCTGTTGGCATTATAAACACGGATGGAGTCATCCAGCAGGGCCACTGCAAACTTGTTGGTGTGAGGATGCCAGGCAAAGACCCGTAAGCAGCAGCTGGACCTGCAGTGGATGAGCAC
TTCAATGTCCAGGCAGGACCACATCAGCACCTAGAAAGCAACCCCACAGCCATGCATGGGGCCAAGGATGGTGGTCAGATAGAAGGAAGGTCAACCCTGCTATAAAGCTCAAGGCCAGAAAGGCTGGGAAGGGGGTAACCCCAGTGCGGGGCCTCCATCTCAGAGGACCATCTCCATCCATGGGTGGCCATAAGGAAGATCCAGCA
CCCTAGAACACCACAGCCAGCCAAGGACATAGCCCTGAAGGACTCCTGGTCACTGACAGTGATTCTAACTGTAAATCCACCTGCCTGAGCCCCGCCCTACTATAAAATGCCTGGCTCAAaaacaaacaaacaaacaaacaaacaaaAACCCCACCAgggctagggatgtggctcagttgataagattgcttacctagtgtatgcaa
CCTAAAATATATTGTATGAAATTTTTTAAATGAAAAAATGCAGTATGATTACTAAAACTAAGGCATTCTGACTAACATGTTAAATTCTATAGGTGAAAAATATAAAAAGAATTTATGTCATGTTTTGATTGACAAAATTATAAAAAGCATGAAGTGTTTacatgacacaaacagaaatatggatttgtagattagtgaaaaagaag
TGCAGTATGATTACTAAAACTAAGGCATTCTGACTAACATGTTAAATTCTATAGGTGAAAAATATAAAAAGAATTTATGTCATGTTTTGATTGACAAAATTATAAAAAGCATGAAGTGTTTacatgacacaaacagaaatatggatttgtagattagtgaaaaagaagacccaaaagtatattcatatttaaaaagctatttgata
TTTTATTCATGGTGGTGGCTGGTGTCTGGGGAGTGCTGGTATGTCCCATTGGGTGAACATTCTTCTTATCCCATAAAATGTGACTGTGCATAAAAAGACATATAAACTCACATGTAAGTTAGATACTAATACTTCAATTGCTTAATGCACTCTTTTCTGAAAGGTAAATTAATTACTATTACTACTCAAAGCTATAGAAAAACCTC
ATTATTGTATAATTGGTGGAATACTCTAGTGAGAACAAATGTGGTGTGAACTGAACAGTGGGTGAAATAGCAACCAATAGAGATGGTGGCTCTGGTCTTTTATAAAGCACTAAATGAAGGAAATGAGACAAAGATAGTAGATGTAAAAGCATAAAGCTGAACATGCTATATTTATTTGACATTACCCATTTCACTTGTTACATATA
TTAATAAAATACAATGATCACAGAGGTAGATTTTGTTATTTATGAAGTTCAAACATAATATCAATAAGACTTTTTCATTGATAATTTGAAGTATAATAGTTATAAAAAAATGTACTGGGAGATGTTATTAAGGGAATGTATTACCTATTGTTTTTTTCACTCTTTTTCTTTTGATTCAACTAATTTGCTTGTTTTACTCAAAGTTT
GAAGAGTTGGTGTGTCTGGGGACAGTGCTGGTGGAAACTTAGCTGCAGCTGTGACACAACAGGTAGGCTTCACAGTCTGTTTATTTTAAAACACCCTACATATAAACATTTCCTCGGATATTCTAAAGGTCAGTGAGtgctgagtcctgtttgatcatgcaatggacaatatgccatggtttccagaccctgaagcaaagccaaca
agagtctctgccagctatatatttggtagaagattaatatctagaatataaaataactcaaaatcaaagagtcaagaaaaaatgacaaaattaaaaTTATTATAAAATTTAAAAATGAAAtctttaagggacttgtttcctctttaagggtttctacctgtttacctgtgttcttgtatttcttttagtgagttatttatatcctt
TTTTATTCATGGTGGTGGCTGGTGTCTGGGGAGTGCTGGTATGTCCCATTGGGTGAACATTCTTCTTATCCCATAAAATGTGACTGTGCATAAAAAGACATATAAACTCACATGTAAGTTAGATACTAATACTTCAATTGCTTAATGCACTCTTTTCTGAAAGGTAAATTAATTACTATTACTACTCAAAGCTATAGAAAAACCTC
ATTATTGTATAATTGGTGGAATACTCTAGTGAGAACAAATGTGGTGTGAACTGAACAGTGGGTGAAATAGCAACCAATAGAGATGGTGGCTCTGGTCTTTTATAAAGCACTAAATGAAGGAAATGAGACAAAGATAGTAGATGTAAAAGCATAAAGCTGAACATGCTATATTTATTTGACATTACCCATTTCACTTGTTACATATA
TTAATAAAATACAATGATCACAGAGGTAGATTTTGTTATTTATGAAGTTCAAACATAATATCAATAAGACTTTTTCATTGATAATTTGAAGTATAATAGTTATAAAAAAATGTACTGGGAGATGTTATTAAGGGAATGTATTACCTATTGTTTTTTTCACTCTTTTTCTTTTGATTCAACTAATTTGCTTGTTTTACTCAAAGTTT
TGTTCATAATATTTCAGGATATTTAATTGCTATGTTTGAATTTTATTTCCCACATACTACTATATTTAAAGAATCCTTTTCATTTCCAGAGAATCAATACTATAAATTCTGTGGTTTGCTCTAATATCCAATAAAACAAATGTCCAAGATGTTCTAGAGTTTGAATCTATACCCTATATGCCTCATGGCTCTAAAAGGCAACCTAG
TTTATTTTTCCTGTTGTACTATCCTTTATTCTTGTATATGTTCCCACTTCTGTAAGATCAGAATTTTAAATAATTCTGATTCATAATTATTGAATAGCTGTATAAAATATCATAAATATGCTGTACACCATCATAGACTAAAAAGATGGAAAAAATTTCTAAATCTAAAACATTTTGAAGACAAAGAAGTCCCACACAGTTAACTA
CATGCTTCTCAACCAACATGTACCTGTGGAATTCAGCCATTTGTTACAATTTGTGAATTGGAGTTCCTTGCTCCCTCAGAGATATAAGAAAGGTTACTTTTATAAAACTCCCACTCCTGGTAGTTTGGAGCTGGCTCAAAAGTACCCAGGGTTCACAGATGTAAAGGCATGCCCTCTGTTGGCCAATGACAGTATATTACATCATT
GATGGATTCCATGGAGCACTTACCTTACCTGGTTTGAAAATTACATACAGGATGCAAAATCAGTACTTGAATTGGCTTCACAAAAATCTGTAGCAAAATCTATAAAATGGTTTATTGAAGATATATAAACAACAAAATAAGAAATAAACTAGTAAACATGGTTTTGAGGTTTCACATAAATCATTTGTTGTTTCTAATGAGCTGAT
CTTACCTGGTTTGAAAATTACATACAGGATGCAAAATCAGTACTTGAATTGGCTTCACAAAAATCTGTAGCAAAATCTATAAAATGGTTTATTGAAGATATATAAACAACAAAATAAGAAATAAACTAGTAAACATGGTTTTGAGGTTTCACATAAATCATTTGTTGTTTCTAATGAGCTGATAGCTTCCACATTTTGTTACTTTT
AGGAAATTTAGGAATATCTAGTATTACTGGGGGAGGAATATTTCAGGCTTAAAAGCTATTAATCAATTAAGAAGTCACCACAGAAAACAAAAAAATATCATATAAAAATACATATGGCATGCAATAGACAAACCCAGTACACAGAATTAGGAACAATATTTACCATCAATATGACCAATGCTATTTCTTCTCCACATATAAAGAAT
ATCATATAAAAATACATATGGCATGCAATAGACAAACCCAGTACACAGAATTAGGAACAATATTTACCATCAATATGACCAATGCTATTTCTTCTCCACATATAAAGAATGCATAAAAATGAGAAGAAAAGACCAAATTTTAAGCTTAAATGTAAAAAATATAGGTTAGAGACAAATAGTAAAATACGAATAAGTGGCTAACTTAG
AGAAAAGACCAAATTTTAAGCTTAAATGTAAAAAATATAGGTTAGAGACAAATAGTAAAATACGAATAAGTGGCTAACTTAGTTACAAAAGTACTATGAATATAAACATTGATATTTCTAACAACAATTAGATCCTAGCTAACAAAGACCAGGGACCAGTATTTTAAGGAGAAACCTTAAAATGTATAGGCCCTGGGATAGGAAGA
ATTATGCTGTTTTAAATTTTAAGTTTAGAGTTTATATTTCATATTGCAATTGCCATGGATCTCCAGAAATATTAAGTAATTGGCTGTTGTTGTTACAGTTTATAAATCTGGGTACTCCTTGCTAAAAGAAGATGAGTTTAGACTGGAATGACATGGGGTACTCTACATAGAAGATTTCAAGCAGAGGATGGGTTTCATTATCCTGA
acaacaCTAAGAAAACTTATGATTTCAgtgtgtgtgtgtgtgtgtgtgtgtgtgtgtgtgtgtgtgtgtgtgtgagagagagagagagagagagagaACCTATAAAACTTAATTTTACTAAAAAAAAAAATACCTGAACATTCTTTGTAATTTTAGCCAATAAGTAAAATAATTAGTCAAAAAGCTAGAATATGTGTAAGCTCTTC
AAGCTAGAATATGTGTAAGCTCTTCTAGAAAACATAGCACAAACATTCGTTCATAAACTCCGGGTAATAAAATGATGGGGGACTTCATTTTTGTTATTTTTATAAATAGCAACATATAGCATTTCTATATCAAGTACAAAGGGTGAGTGCCCCCTAAGCACTTACTGTACACACATCTAAGGACCAGGAGTTTGCACATGTCATTA
CTGCCACATGCTGTCTGTCACCAGCTCTAGAGATGCCATTGTTTATAGTAACACCAGATGCTCCCTACTCACCACGTAACCACTTGTCTGCAGCTGCCAATATAAAATCCCTCTGGTTCTTGTAGAAATCAATAGCTCTAGAAGAAGAGAACAGCAAGGATCAGGGTCACTGTGTCCAGAACACTGACCACAGACACAAGAAAAGC
CTGGTGAGATCTAAAAAAACTCTGGGAACATTTTCTTATTTGGTTCCATAGCAGACATTCATACTTTACAGAATGTGCATGCAGAACGAGCATCCTTGAGTATAAACTTTTCACTCCGATGGCTCAGATATGATGtggttcaggagtagagcttgctttgccaatggaagaatccaattcaggttatccagtttcgaagccaggca
gtatataCTAAATTGTGCTTACCTGTGATAAAGTACAGGGATGCAGTGATGAGATTTGTGTGTGGAGAACAATCCTCTGTATCAAGGACTTGGGGCCAGTTATAAACCCCACTCTCAGCCTATGCAGACAGAGAAAAGATGTTATTCCGACCCTACATAAACACCTGATGTGAATTGCTTTGCTGACTTCACTAAAAGAGAAATGA
CTTTAGCCCTTCTTCATGTCTCCTCCCCTTCCCCCAAAGAAACTCCCTTTTGTACAAGGCCTCCCTCCTGCTGCTTCACACGCCACTGTACACCAGGGACTATAAAAGAGTATATAAATATCAAAGCAATATCTGGAACACTTATATTTTCCAAGTAGAGGAAACTGGTTGGAATCTGACTGCGATTTCAATGCACACAATTAGGT
TTCATGTCTCCTCCCCTTCCCCCAAAGAAACTCCCTTTTGTACAAGGCCTCCCTCCTGCTGCTTCACACGCCACTGTACACCAGGGACTATAAAAGAGTATATAAATATCAAAGCAATATCTGGAACACTTATATTTTCCAAGTAGAGGAAACTGGTTGGAATCTGACTGCGATTTCAATGCACACAATTAGGTTTCCAGGTAGTT
CTGGAATAATCCCACAGTCATCACTGGGGACACTAATAAAATTGCAGCCCAGTGGTTTCATCTGTGGAGAATAAAGGAAAGCCCAAGAATGTAACATGATTATAAAATGCAAGCCCAGTTTCTTTtatatatatatatatatatatatatatatataatgaaaatatatataATGAAGAACTGTACTATTCATGGCCTTGTAAACA
atcacatatccctgtattcatgaaatttctccaggaataaaTTAAAAAGTAAAATAGATGAAAGAGAAATGAAAATAAATCTATTGTTGACACAGCCAGGTATAAATGAGGTTAATTTACCTAAATAAAAATTGATAGGAAATATAATTAGCTTCCACGGAACACATGGAACAAATAATATTAAATAAGATTATCAAATATTAAAT
gcctgactccacatcctatTTAATTTGAAGCCTGAAGGCTTTGTTTCCCCCTAGGACATTCTTTACATAGTAGAGTTTTTTTTTACCTTAGGAATATTACTATAAACTAGATGTTTACCCAATTCATGTGCACATGATTTAACAGTATGCTTTCAATAAACAGAATATGTTTCGTTTTTTTATTTTGACTATAATacacacacaca
TGATATCAAGGGAAGATTTGGCTTAAACTTCTAGAGTGAGCTCATTGGGGAAATTAGAGCATTGCTTTAGACACAGTAATTCTGTCACACTCCGTGGCTCTATAAAGCCTTACATCTAAACTTTAAACAGTAAGTAAATGTTGAATACTTGCTGTGCCCGAGGTGGCATTCCGGGGCTGTATCAGTTCTGCAAAAGGTGGACTAGC
TAGGAAGGAATTTGAACATATTAACCagaaaggaagaaatgaagggaggaaacagaaaaggaaggaagacagggaagaaggaaAAGGAAACATTCAGCTTTATAAACAAGGTGACATGCATGTATTTATAACCTCTCTAGGGCTCCTTTGTAATCTGTGTGGAGTTAACATGTGCTAACATTTTGATTGAGCTGTTTtcttttttt
CTTTGCATCTCTAGTGTTCTGTGTAGTTTGTGACATAGCACATGGGAGGGATTCATGACAAGCAGCTAAACCAAGCCTCTGGGACTTGTAAAGACAGAAGTATAAATTTTTGTTTAGTCACGGCATGGGTCGGTGGGGAAGAAGTGGCATATGACAGTCCTGTGGTTTGAGTGCTGCAGAGAAGGGCTGTAAGAGAGAGATTAGAG
AACCATTTTAAGGTGTGTCATATTAACTATATTCACACTGTGAAGCCTGCTTTTTTTTTAATTCAGTTATATATAATAAACATTTCCTCCTATTGTTGGGTATAAATGTTCATTTTTAGGGCGGCATGGAAAAATTGTATCATAGCAAAATTCTTACTGTGGGCTATTAGGGTTTATAGCTTTGAATATTAACACTACAAAATATC
GATGGTTTTTCTTCTGATATAATAGTTTCTTTTGGGGGAAGGGCGAAAGGGAATGCtgtgtgtgtgtgtgtgtgtgtgtgtgtgtgtgtgtgtTTTCTCATATAAATGACATGGGTACATGTCATTTAAGATTGTAAACCACCTTTAGACCTCCTGGCTCTAGAATTTGTACGTCATTTGCAGAGACAGCTCCATGACATGGTCTC
GTAAAGCAACCTTCTGCACTCCAACCTGAATTTTTTCCTTTTTATCAAAACATGGTATTACTGTGTTCTTGAGAACAAATTATAATTAAAGTAACCATAGTATAAAGCTCATCAGCCCAGAGTCTCGGAATGAAGCACAGAGAAGCTGGTTAAAGACGAGGTATTATGTAATGACCTAATTACGAGGCCTACCATCTGCTTAGGAG
TACAAATTTTAGGCTAAAATTGATGTGAATTTGAGGTTAAAATATATTATTTGCTTCTAAACTTAGCATCTTTTAAAAGCTTCAAGATTACTTTAAAATATATAAATTCCTATCCTTGGACTAGAAATAACCCATTGTTCCCATTGATTAAGCATAGGAAAAAACACTTTAAAAAATGCAGTGCATTAATGCCCCAGACGTTTGGT
TTGTGAGCAAAGGAAAGGAACGGGCTTTGAGTTGGATCAAGAGAAGAATAATGAGACTTGTTCTTTTCTTCTTTTTAAGCTCAGAGATCTGTGAATCCTGTATAAATATTGATGAACAAGAGGAAGGGGAGGAGAACAGTGCCTGGACTGAAGTCCATAAAGGGACGGAAGGGATGTTGGGCTAGGGCAAGAATTTCTAAGGAAGA
catacTTTATAGCACATGGCATGTATCATACTAAAGTTGGTAAAACTTCATACATACAAAATTAAGTGTAACAAAATTTAAAAGAATAAATGCATGGAGCTATAAATTGTAGCGCTGTATCATGTCTGAATAGCAGGTCGGAGTGACTAGCATGTGATCATTGTTTTGTGTTGGAAGCATTATAGACATCTCTACTGTCACTTTGA
AGTTTAGTTGCAATTAGATTAGTGGGAAAGTAATGTAATGAATAAATATAGGGAACCTTCTAGAACACAGCAGGGAGTGCAGCTAGATTTTTGTGGATTTTATAAAGTTACTAGGTGGTTCTTCTGTCTGCCTTTTCCCTTTGAAGCCTCAGTTCTAGACTACATTTTATTCTAAGCATCTTGTTTTCTTATTCATTTTTGCAGAA
gggctgggccagtttcccactctcacagcctccaggccagctcacctgtctgccataggtgtcgagggatgggAGTATTTTTTTTTTTAAATGAGAAAAATATAAAGATTCTGCTATTGCGTTTAGGAATTTAGACTGTAGCTTAGGGGCTTCATTAATGCTCTTAAGAGAGGGCACTAGATAACTATGCATCTTTGAAAAGAAAC
GAAAAGACCTGTAGCCATGTGCTGGGGAGGACAGAATCACTGTGAGGTACCATTAGGGCGGTTAAGTTTGTCACGTGGTCCAGGAATGACCACCTATGTCTATAAAAAAGGcctccctccctccctccctcccttcctttcttccttccGTACAGATgcttaatttgtaacaaagctagagacatttacatgcccttctgtggtag
CAAGAAAGGTACAATGTTGGGGGATATGAAAGAAGTATATTATATGATGTATGGATGTGTCATAGTGAAACTCACTCTTCTATAAGTTAATACACATTAATATAAAAAGCAGACCAGAGTGCTCTTTGAGGGAAAATAGAAGAATATATATATTTCTTTTTGTAAATTAAATCCCCGCATTCTTTTTTAAAATACAATAttttttg
GGAGCTCGGGCTGTCAGTGAAATGAAGGGTTACTTATTTGCAGTGAAGGAAATACTCATTTGCCCATTAATTCAGCAGAAACATTGGCCTTGCCTTGTTATATAAAGAGATATtgtgtgtgtgtgtgtgtgtgtgtgtgtgtgtgtgtgtgtgtgtgtgtgtgtTTTGTTTTTGTTTTTTTTGTAACGATGGGGGAAGTAGAGGGG
CAGTCCCTGAGCCCACCCTTCTGTATCCTGTGAACATGTCCTGACACAACTTTATGCTTTTTATAGTTTATAGTATTACTTCATAATACTCTGGTTCCATTATAAAAGTTGATGATTAGGTATAATTCATTGTGGCATGAGAGTTATACCTTAATTTAAAAACAAAGAAACCTACTGCAagagatgactcagcacttaagagctcg
TAGAACCACGTATTTTCTGCACCCTCCCCTAAGTCTTTAAAATCAAAGTAAGATAGTGTATTGTAGTTAATTCACAAATCCTCATTTTACCTTGTATTTGTATAAAAGCCATAATGTCCAGCTTCCTCCTCATGTTTTCTTTCCCCAACCTTGGGGAACCCTTCTTACTAACCTTGGGTTTAGCATCCTCACCATAGACATCTGCT
GTTGAGGGCATGGGGACCATTTCACATACTGTCCATTTCACTCTAAAGAAAATGCTCTGGTTTCACAGATGGGAAAGATGTAGAAAGATTTGGCTGTGTATATAAATGAGATCATGTGAAAATGAGGAGTGTGTTCTTTATTGAGTGTTTAACAAACAGCGAAGGCATACAGTAAAAGCCCAGTGCTGAGCTCACAGAGACTGCAG
GCAGTATGTGCTGAGAGGGCAAGAAAGAAGTTTACCACATAGTTCCCAATGCTGAGCTCACGTTGAAGTTGGCGAGAGAAAATACAAAGAAAAAGCACAATATAAATAGCAACGAGCCTCCAGAATTTTAAAATTTCAAATGCCTGAACTCATATGTTTATTACTGTATTCTTACATTTTTAGTGGTCTGGAAAATTAATATGTTA
TCCAGAATTTTAAAATTTCAAATGCCTGAACTCATATGTTTATTACTGTATTCTTACATTTTTAGTGGTCTGGAAAATTAATATGTTAATTTAAGTAGCTTATAAATAAAGATGCTTACAGACACACAGAGTTATTGTTGTTAAActaaggattgcacacaagaccttacacatgctaggtaagtactatacttctcgattatgtc
GACAGTACTGGTCTCTCTTGGCGGATCACTGGCTTTATAGAAAACAAACCACTAGTTGCAATGTGCTCTCTTACTTTTTTAGGCTCTTGGCTGTTTGTTGTATAAATTATGCTACTTCACTTTGCCATTTGGGGAGAGCCAGGTGGCAATTTGTGATGGAAGCTTCACAATTCCTGATAACTCTCGATATTCACAAGATATGCACT
GAAGTTTGTGTATTTAAGAAGTGGCTTTCCTATCATACGCTCTGATCTGCTTATTTCTTCAATTTGTCCTGTTCAGTTCACTCATCAGCATGATATTTACTATAAAGAGCTCCCTTACCTTTTATAAAGAtttatttctctttacgtatgtctatgtggtggtatgtccatgtgattgcaggtgcctacagaggtctgaagatgtt
GGCTTTCCTATCATACGCTCTGATCTGCTTATTTCTTCAATTTGTCCTGTTCAGTTCACTCATCAGCATGATATTTACTATAAAGAGCTCCCTTACCTTTTATAAAGAtttatttctctttacgtatgtctatgtggtggtatgtccatgtgattgcaggtgcctacagaggtctgaagatgttattagatcccctggagctggag
AAATCGTCTGTTTATAGACGTTGGCGGTCTGTCTAGAACTTATTTAACCACTAAGCAGCTTTTTAATCTTTTTATTGGAGATAGTAACATTTTTACTGAGTATAAAAGAATCATTACTAAGAAAAAAGGTTTCCCATTTCCCCCCTGACTTCTCCAGTGAACTTACTATCATCCCAGAGTATGTTATTCAGGGACCCGGGACTGGG
AACCACAGAAGAATATTATTTTATTAATGCTGTGTTTATTAGTACACATCATCCTTTGTGTTCTAGCATTCTGTTATAACAAGAGGAGCGAGCTTTGTTTTATAAAGGGGATTGATCCAAAATAACAAGTCACAGACCACATCTATCACATGTCTTACCAGGAACAATTTCTGATAAATTCAGTGGCCATCTATATAGAGCCAGGC
TGATATTCTACTAATATATACTGGGCATTTTTTTTTAAAAAATCAAGGCAATAAGAGACTTGTTTTCCCCATTATTAGTAAATATTATCCATACTTACTATATAAAAGTTATAGATCTGTGTAGAAACAAGCTTAAATCACCCATGCTCTCATCACCTACACATAGCAGAGTGCCACCATCTTGCTGTctgtcttggttgctgtga
TTGCTGTCTGCAGGGAGAGGAGCCCAGCACTTAAAGTACCATAGAGTAGACAAAAGGTGTTTCCTTAGAATAGGAGGACAGATTTTTAACTAGTTTTTCATATAAATTGATGTAAAATGTTCAGCCTTTGGTGTGCAGTTAGTGACATTAGGTACATTTCCACGTCTTGACTGTCCCCTAACAATTTTTTCACGTGAAGACTAAGA
TTGGGGGGGTATGTGTGTGTGGTGAGAATAAGCACCAAACTACTGTTCAGGATAAAAGAGTGTTCACTTTTTTCTGAAAACCATATCTTTTAACCAGTATTATAAAAGATATTTTCAATGTCATTTTCTAAAATAAAATACCTTGTATAGTACAAGACTGATGATGGTGCCTTTGATCTTTGCTAGTTTTCTGTTTTGTTTTTTTC
TGGCATTTGTCTAGCTATCTGGCTTCCATTGAATCGTGGTTTCTCAAATCTAGAGGTGTGACTGCAAGTGTTTGTGATCCTTGAATAAATGTGTATGTGATATAAACACCAAGCATTGCCATCCTTCCATGTTACCTGGCCCAAGCTGGGATCTCAGAATCAGACCAAAACAAGACAGTGGTGGGAACATGATACCTTTTACTAGA
ACTTTTCATGGGGGGTGGAGGGGAAGGGAAGGAATTGTAGCAGAAACAGATGTATTTTTCTTGTGATTTTTTTATTTTGAATCAAATATTGTAAATTGTGTATAAATGAAGATGCTGAATAGTTCTGTTTCCACTTGGCATTTCAAGTCTGACATCAGATGTCTGTACAGGGTTTTGCTCTTTCCTGTGTATAACCATATAGCAGT
GGAGGAGCTCTCCACACGAGGGCTGAGGGAAGCAGGACTTGGTTAACCCCTTGGTGGACAGGAAATGATTGTGTCCTCTTTCCTGGACATAGAAAGAATGTATAAACTAATGAAGGAAATGTTTATTTTTAAATAAGGATGTTTTAGGTCTGTGTTTCATATTTGTTTTTTTTCTCATACAAACGTTAGCAATATAATGAAATGTC
AATTCAGAAAGCAACTGGCTGTTCAATAGGGAGGAGTGTGCGTAGATCACTTTTTTTAATGAAAAAAAAAGTAAAATTGACAATTTAAAAAGGACAAAAGTATAAAGAACCCAGACTTTAAAATCGCGACGCATATGAATGCGGCGCAATGGTGACTTGGAAAATTCTCTGGATTGAATGTGGCAACTAACCACTTCTTCAGAATA
GTTGGGTGCAGACTGGGCCTTCACTTTGACCTCCATGGCCGAGAGAGATTTCTTCAAGGTTTCTGACTTCCTGAGGGCCTAGGAAGAGAAAGATCAGAGCTATAAACATGAGGATTCCTTTCCTTCAGGAAGCAAGGGCTCTGGGCACACACACGTGGGCAGCAAAGGCTGCACCTAATTCCTGTTCAAAGCTAGTTCATGCTCAT
tctctccatacattttatgtgggtcactgatcacaacctcaggttatcagtctttgtggcaagcgccattttgtactgagccatgcgaccggccccCAAATATAAAAGATTATACATGATGGCTAGAAGCCCTGCACATTGACAGCTCTCCTCTGACTGGCAGGACCCACAGGTCAGCCTGACCTGCTCACCTTCTGGGCTTCAGC
aaaaaaaaaagaGTAGCTGGAAGCTCCCTACAGAAACAACTTCCTGTAACTATATTTAAATATATGGTTAAGGAGACCACCAGCCAAGGGCGTCTATGAGTATAAAAGTACAGCTGGGCACCTTGAGACTCGTCTCTTGAACCTCCCCAAGTGAAAAGTCAGACAGCATGCAAGTAGAAGGCTAGCGTACCATAGCTACCACTGGA
TCAAGTCAGGCCCTAGCCCTGGCGAATGGCATAGCATGCCTCTACTCAGAGAGTTAGGCTGACAGTATGGCGTAGGCAGACAGCAACAAGTACTTTGGGCTATAAAAGCACATGGGCATCCATCTATGCCGACAGTGCTAACGGTCCATCTTGCAGGCCTCCATAGACGTGCTCATGCTCCCAACATGATCAATACCTTCTGAATG
ATACCAAACTCCTGGGTAAGAAGTTCCAGAGCCATCTTACATGCCAATTCCTATGAAAAGAAAGATCCAGAACACGGATTCAAAATGACAATATCTTCATTATAAACCAAAAAAATCCAACTTATACAGGAAACAAAAACTGAGACATCACGTGATGCGTGTTTTCTAGAGAGTCTCAGGATTATTAAATGCTGTTCATTCCAAAT
CCTGGTTCATGCCTGCGTTGGCGAAGAGCAAGGTGGGGTCGTCCAGAGGGATGGTGGCGGAGGAGTGGACATAGGTGTGCTCATTTCGTTTGAAATAATTTATAAACCGCTCTCGGATCTCTCGTGCTGTTAGAGTGGAGTCCATCTCTGAAAATCTCCTCAGGGAACTAACTGGAAGAAGGAATGATGGGAAGTTAGGGAAACAG
CTCGTCCAAGAAAGAGGAAAAAGGGAGGGAGGGAGGAAGGGACAGTTTACAAGCCAAACCACACTAAGGCCACCTAAGGATGCCTGTTATGAGTCTCCATTATAAATAATTATGTTTTCCTTTGATGTTTCCAAGGAACACAAACTCCAGAGAGCCAATGGTGACTGAAAATTCTAATGCCCCCAAAAGACAGGAGTCATATACCT
gcaaggccctgggttcggtccccagctccaaaaaaaaaaagaatcaaaaaaaaaaaaaaaaaaaaaaaagaaagaatctttaaaaaaaaaaaaAAAAGCATATAAATGATTTTATTGGATACACACACACACACAGCCCCATAAGTAAAGACTGCCATTCCATTTTACAAAGGAAGCACAATAAAGAACAGGACgactggagagat
TTGTCTTTATTTCTTATACTAGTGTTGTCAATAAAAAAAGTAAAACACGAACATGTTCAAACCACTACCTGCAGTACTATTTTTAAAGAATACTATCCTATATAAAGAAAGTCCAACTCAGTTGACATACATAAAAGAAATCTGAAGATCTTTAACTTCAGTAAGCAGAAGTGTGTCACCAGCAAAATTTCTGAAACATTACTGAA
tatatGTTTAATATAACAAACTCTGAAATCCAGTATCACTTTGAGCCCAAAGCATTTTAGATGAGGGGCAATCAATTCATATTAAACAGTACTTGAACTTTATAAACTATCTTAACAAAGTttagtagaccatgctataatacagttatctcaattttatagatgggaaattgaggctaaagaaggtcagaccatttgcacaagct
TGAGACTAGAGAATAAGAATAGAACTAATCACACCATCTCCTATCAAGTATCAATTCTAACCTGTTAATATTCTTAAAGGGTACTCTATGACAAAATTATTATAAAAGAAACTGTCTGTGGCCTACATTGTTTTTCTAGAATTAATGACAACAGGTTGTGTATGCATATACATATACATATTTTCTCCTATGCATTTCATAAAAAC
GCTATTTATATTCAATACAATCTGGATTCACTTAGAAATAATTTATGGTTACAACTAATATAGTAGTGATATTAAATTTCTATTGGAAATATAATAGTACTATAAACATTTTCCTTTTCAACATTTAAGGTTACTTAAATATAAAGAAGATTATGATCTTATAAAGTTTTCTGGGTTTTTTTTTGGGGGGGGCATACCAGCTAATC
AATTTATGGTTACAACTAATATAGTAGTGATATTAAATTTCTATTGGAAATATAATAGTACTATAAACATTTTCCTTTTCAACATTTAAGGTTACTTAAATATAAAGAAGATTATGATCTTATAAAGTTTTCTGGGTTTTTTTTTGGGGGGGGCATACCAGCTAATCTGAAAATACTTATAAACTATATCCCTACCCAAAATTACA
ATAGTAGTGATATTAAATTTCTATTGGAAATATAATAGTACTATAAACATTTTCCTTTTCAACATTTAAGGTTACTTAAATATAAAGAAGATTATGATCTTATAAAGTTTTCTGGGTTTTTTTTTGGGGGGGGCATACCAGCTAATCTGAAAATACTTATAAACTATATCCCTACCCAAAATTACAATTATGATCAACTATAATCA
TTCAACATTTAAGGTTACTTAAATATAAAGAAGATTATGATCTTATAAAGTTTTCTGGGTTTTTTTTTGGGGGGGGCATACCAGCTAATCTGAAAATACTTATAAACTATATCCCTACCCAAAATTACAATTATGATCAACTATAATCAAAAGCATCATTGATTCATTCttatttttttagaaaaacttttaaaaaaaaaaaatCT
aattttAAGACTGAAGAGTTTTAATGATCAGATTTTAATTATGCATTTTTGAAACTACACAGGCTCAAAAGAGATATGTTCTCTCTACTGCTGACATTCTTATAAATTTATTTATAACAATCTATTTATATGCACATATATGAATAAATATGGAATGTCTTATCtataataattaaaataaatttCTTACCTCAAAGGCCCATTCC
ATAAATATGGAATGTCTTATCtataataattaaaataaatttCTTACCTCAAAGGCCCATTCCTTTTCTTCTTCCCCATCCAAAATCAAACGTGTTTCCTTATAAACCTGGCCGATGTCCATGCTTAATGGAGATACATCAAATTCAAGCCGCTGCATTTCAAATCCCAGTCCAACACCAATGGCTTTTATGAAGCTTTCTTTCAG
TTACAGCTGTAAACTTCTGTTTTATTTTGCTCATTGTAATATCATCAAAAACAACTCACCTTAGTAGTAGCTTATGTAAATAAATTTAAGATCTCTCAAATATAAACTATATGTCCAAACAATGCCATCTAAGAGGTTGCTAAGAGAATTAACTGTGAAGTGACATTTTCTGTTAAATAAGGTTCATGTTTCTATAGTTATATAGA
AACTTTCCATGTTATACTTTGACCTGCTACATTACTGAGGGGAAAAAGAACAGGACTGTTTTATATTTTGTAACTAGAAAGCAGTATACTTTCATTCATATATAAATATACACAAACACATAGATATGTATACTGCTTACTAGAAATTACTACTGGGAAAATAAAGTCAGTATATACATATAGACACTCAAGTGTCTTGCAGAAAT
TGCAGAAATCTGGAACACAATGGACTGTCCTCATTTGTACTGTCTAGGACTTCTGCAGTATCCACCTACCTCTCCTACAGGAAGTCAGAAAAGGAAACATTATAAACCAGTTCTTGTGCAAAAATATTGATGACTCCCCCAAGTTCCTACTTCAATATTCAATTCTTCAAAACAGATCCTTTTTCCTTAACCCAGAAATCTGTATT
CTCAAATTATCAGCATAATTACTGAGCATATACATAAGTAAATCCTCAATATTACTTGTTATTTATTAATTTATTGATGCATACTATAATCTAATTATCCTATAAAATATTAAGAACATAGGTATATACATATAAGAAAGGTATAGGACTGAAAATGTGAACTATCACTAAGTTTTGACAAACTTGATCCTTCTTAGAACTTAGTT
ACATGAAATTGCAAAAGCACAAAAATAGAATTCTTACTATTTCCTAAACTTAAAATATTTTTATACTGATGATTATTTTGTAAATACTATTAAACTGAATTATAAAACTATGTCTTTATTACACGTAAAACTGTAATCATCTGTAACTCTAAGTAAAAATTAAGAAATTAGGAAAACACTTGACCAAGAATGTATACACTTGACAA
TGAAAATGAGTGGAATGGTAATGATATGACACTAGTCCCAACTGAATGGATCTCTTCCTTTGTTTTACTGGACATATAATAAGCTTTGAGGCAGTTAAACTATAAAAGGGAAGGAAAAGGCTTTAATCAAAAGTGCTGGGTGTCAAAGGATTAATAAAGTATTAACAGGAGACAGAATCTTCAACATCTTCCCAATATGTTCCCAC
AATCCCCTTTGATCCAGGAACAGAGTGACAACATGCTTTAAAATAAACATTTTCCAGGTCATAATCATCACGGTTCTTCACTATCTACTTTTTAACCCAATATAAACCTAATGAATTATAGTCTATCAGGCCAACTAATGACCATTAATCAGCCAATAAACAGATAATTCATCAAAGACAAATACAAAGTCTGTCATGGCCTTTCT
NNNNANNNNNNNNTcaaggccctgggttcggtccccagctccaaaaaaaaaaaagaaaaaaaaaagaGTACTACAGAAAGAGTGTAACCTGATCAAATTCTATAAAAGTATGAATTTGTCAAGCAACTAACTTAATAGAGATCTCCAAAGAAAATATAGACCCCCAACTCGGTTTCTCGTTTTAACTACTAGAAAAAATGAGCATA
GGTAAAGGGGCAAGTTGTTATTTACTAGGGACCCTCAGTCTTTCAGGTACCTTATGTGCTTATTTTTAGTCCATGTTAATTATTCTTTTTTTTTTAGAAGTATAAACTGgctgtgagtcacacagtaacagatttgagcctagctacctaacacactgcctgtgttctttctactatatcacATGAACTTCTTGGTTTTGCTTATT
ATACATGAATGACCATGGCTGACAGAAGCACTCATCTTATGTCTTAGTAAATCCTTTCAGAACTAAATTGTGTGGTTACTAACTGTACTCCCCCTATGGATATAAACTCCTTACTCCTAGATCACGGTAATTTTATAACCTTGGACAAATCTTTCCTCATTCCTCTCTCCCTACCTATTATCTGGAAAAGGAATTTTCAAGTTGTC
TCTCTGAAATCAGGGATACCAGTCAGCTACCAAACTATCTTTGGTGCTTATTCCAAAGTCTAACTCGGGGTGTGTAATACTGAAATCACTTGAGAGAAAATATAAATATGTTCTATATGTCTCACACTGAAGTCACTTGAACGATAACCGGTATTTACATATGTAAATAAGATGAGACAACCATTTCCAGAAGGAGCCAAGAAGGA
TCAAATATATATCTTTCAAATATATATCTTTAAAGTCAAAGACTTATTAACACAGATTATATATACAGACACACACACACATATATGTATATGAAAAAAATATAAACTCTACTAGAGATAATGGCTAAATTTTTCATTCAGTTAAAAATTCAACTGTTAgagctacagagataggtcagtacttaagagtggttactggtcttaca
CGTCATGTCAGAGCCTATTTCAAGAACACAAAATTCCACTTTTTAGATTGCCTTCCACTAGATACATTTTCCGTATCTCCACAACTTTTCAAAACTTAGCTATAAAAGTCAGCTAAAGCTCAGATTCAAAAGGCAATGAAATTAGTTTGTTCTTCTTTCTTTAAGAATAAAAATGAAAAGAAATGAAATAACTCATTACCTAGTGT
AACTTAGATGATGAAGCTGCAAAATCTCTCTGCATGGCTTCCAGTAAGAATGTCCCAGAATTCCTTAGGCCAGTGCTCTCACCAATTATTTTAGATCTTGTATAAAGATCTTGATGCTCAAGGTCTACAGTCTTCTGTGAACTCATAGAGTCtaatggtttctactagggagtggcactattaaaaagaatagccctgttggctgt
GTCTGGTACCGGGGACTTCACACCAAGCTTGGATGGCAGAGTCTTTAGGGTACTCTCGCACTGCAATCTGCCAACCTTTTCATTTGTAATAAGTGGATAGTATAAATACTAACATAAAATGTTCACATCCATCTTCACCCAGAAACACATGCACACTACTGATAAGAGATCTCCTTCAACTCCAACCCCCATCTATTTAACTGAAC
TAAGAGATCTCCTTCAACTCCAACCCCCATCTATTTAACTGAACAAACCATCATTACCTGTTAATTATATATTCTTTCCAGTAGTACCTTATATAGTTTGTATAAATAAAACATTATTTTGATGTGCCAATATAAATTGTTTAACACACTCCAAAGTTCCAGTTCAGTCCACATCAACAGTACCCCTAAACCCCAAATTCCAGGTT
CTATTTAACTGAACAAACCATCATTACCTGTTAATTATATATTCTTTCCAGTAGTACCTTATATAGTTTGTATAAATAAAACATTATTTTGATGTGCCAATATAAATTGTTTAACACACTCCAAAGTTCCAGTTCAGTCCACATCAACAGTACCCCTAAACCCCAAATTCCAGGTTAATAGTCACTGCGCTATGCGATGAAAGGAA
GCCAATCAGCTCAGCTGCGCCAGGAAGTCTGACACAGACTGGTTGACACATCATTATGATCTCAGTAAGGAATCATCCAGGTAACAAGGATAAGCAGAATTATAAAGAACAGGCAAACGTGATGCTTCCCTAGAAGAAACTCTCTCACAGAACTATTAGAAAGGCTTTTTGAATTTTAGAATTTAGAATTCTTTTAGAATTTTAGA
TACTCAAGTGTTTAAAGCCAGAAGATTCCATTCCCACATTTCGTTCAGCAGGTCTAAGCAAACTAATTGTATATAAGCAAACTATGTAAGAAAATATACATATAAAAACAAAAACAGAAGCCTGATTCTGGCACATCCCTTTATTTCTTGTAGCAAGAACCACtttaaaaaaataaaataaaataaaaGGTAAGGTAAGTGTTCTA
GCTGTGGCGTTGCTATGCTGCTCTTCAAAGAAAAAGCACTGGTGCTGGCTTCAGCAGTTGCTTGCTTTGGATTTCTAACATTATCCAAATGTACATGCTATATAAATCTAATGTTAACAACTCTCATTGAAATCTTTAGGCATAGTCATCAAATCCGAGGTAAGAATTAAAGAACAATATCAGAAGATTTTCTAACAGGACGTACC
GTGAAATCATGGAGACTCTCAGCAGGGAAAAAGAAAACTATCAAGAAATAAATAATTACTGCTCCTAAGTTAAAAAGTGTACAGGGAGATTTGCCACCATTATAAAAACTACTGTGGCATTTACAGATCTGAAGCATTTTTGAATTCTGAAGACTCCTACAGTCTcacacacatatccacacatgcatgcatacatacatacatac
acatacatgcatacacacacattcaattaataataatgataataaatattattttaaaaataaatCTAGTCAGTAGAGAAACGATGTCAAGGAAAGTGAATATAAAATGCACCTAGGACATTTATTGTTCCTTTTCCCACTAGACACACACACAAGCACTGAGACATTTACACCTCTAGAATGTTAAAACTTAGGAAAACCATTAA
TCATCACTAAACACAACACTAGTGACTGACATCCAGTGATATTTTGTATATGTCCGGTTGTTCCGATCTATTAATTGTACCACAGTAAAAATACCCCCAATATAAATTGATCTACACAGCAAGGGAATCGATAAAGTAACTTTACCTGCTCCCCCTCCCATGTTGTAAACAGTCTTAATGAAATGTATATAATGAGATAAATGTAA
ATATGACTTGAAATTTTTCCCAGACTCTACACCACTACAACATTTGTTTCATTGTTATTTATATATCTGTAGTCTTGAGGGGGGAAGAAAAGCATATCACTATAAATGAGACTGCTTTTCAAAGGAAACTATTTTTTTTACTTGGCAACCTACCTCCCATTTAACTATAGTGTATATTTCTTTAAGCATTCAAATTTCAATGTGAT
CAGGATTACAACACAGAAGTACAGATCCCACAAGCCAGCTTTGGTCTCAGTTGCCTTAGAGTGGACTCTCATTTAACTGGTTCTTCAGAATACCAATGTTTATAAATGAGGGTATAGTATATGTCCATTTACTTTTTGATCTGCTATAGAGATCATTCTAAGGGGAGAATGATCTACCATAGAAGGAAAAGATCTGATACGTGCTT
CAAAGACAATCCTATCAGCAACTTCCAGCTCTATGCTTTTCCTCTAGCAAGTAGCACTTGCTCCATACTTGTGTGTTACCTCACCTCCATTTCTTTAACTTATAAAAGCCACATCCCATCTACAGGCATGATATTACTCCTGAATCACTCAGCTTGTTTCTGATGTGTTTATTCTCTGGATGTGTCTCAAAAGGCCTTGGAACAGT
TGTGTCTCAAAAGGCCTTGGAACAGTAGTCAACAGGGCTGACCCAAAACTCAGTCAAAATATCCCCCTTATCCCCAGATTTTCTACCTATGGTGTCCCATTATAAAACATAGCTTTGTTTCTCTGACAAGAACATCTAGAAAGCTACAAGCTGTTCCTAGGTATTAACCTTTTGCCTGTTTTCTTTTTCTTTTCTTTGTGTTTTTG
tgaggctgttttcagctctataattctacatgatGGTATCTCTGTACTTGTCTTTATAACTTACTGTTGGGGGGGGCATTTATCCTTCTACTTCAGAATATATAAAAGAGATGCAATGTTTATCTAAACTCCAAACCTGCACAGCAGAAAAAGAGATACCTCTTTATCAGGCACCCTGCCATGGGCCACCTCTCCTACTGATTGAC
AGGTCAGAAGGCAAGGACACACATCACCAAGAAGAAGTCAGAAGGCAGGCACACACATCATCAAGAAATCAGAAGGCAGGCAAACACAGACAGGAAAGGGTATAAAGGTAGCACAATGTGGAAAATGCCATCTCAGCTAATATGAGATCTACCAGATAATGAATACCAACAATACTAGCTGACTGTTAttagtgagtgctacattg
cacacctgaagattacacacttaaccaagacaacctagtcagcacatagaagagacagTCAAGATTTTTAAATAAGGGAGTGGCATAGCCAGGGAAAAATTATAAAACCATATATAATAACGTTAAATGAAATAAAGACACACTTAGGAACCTACTTCAAACAAAGTGTAGATGGGTAGAAAAGACATGTAATGAACAAACTATGT
TTCTTAAATGTTTTGAGCACAAAAGTTTAAACTTGTTAATCTATTATACAAAAGGAGATAGCAGATATCAGTTTTTACAAACGAGTCCCTATTTTACTAATATAAAGCTTGAAATTCCTGTAATGGTATGCAAGAGTTTTCAAATGCTCGCCCTGCAGTTTTCCCATATGCTTCCTAAGCAGGAGTCACTCAGTGTGCTCTGACCC
GAGGGTTTTCAATGCTAAGTTATTTGCAGCAATCGGATATATACGCCTGCATTAAATATTAAGGGTTAATGTAGACATCAGATGAAGAAATAAGTTGATATATAAAAAATGCAAATTATTTAAATTGTCTTTTTGGTTCAATCAAAAATGCAGATGTACTTAAAGTATACTTGGGGTTTTAAGATTTGTTTTATTTAgtgtgtgtg
GTCTTCCTAATGCAGTAAACTCTTGGGTCTCTTAGTATTAATTTATCTGATCTGAGAATATTTATACTGTCTCCATGCCTCAGCAGTTGTCATGCAGTGATATAAAAACCTGACTCTTGAagcctggtttgatggcacacgcctttaattccagcacatcagagacaggtagatctctgtgagttcaaggctagcctatccttagt
TCACTCTGTCTCTGCATCGTCTGCACAATCCAACCAGTTCTCAAGGCCGTTCCAACCTCCGTCCAGCTCGTGAGCTGAGCCAGCCTCACATGCCGTAGACTATAAATGTGAAGAACGGAATACGCTTCCCAGCCTGCTGCTTCCATCAGTGTTAGCATAGCCACACCCCTAGTAGAAGACACTACCTGTCCTTGCTCCTTGCTACA
GCAAGCGTACTGTGCCTGCTACCCTGACCAAACTCAGCGTCACTGACCACACCTTCATTTTTGTGTTCTGAAGACAGTTTACTTAGTACTTATGTAAGCTTATAAACACACACAGACATGGGTAATCCTGGCCTCGAATACAGCACACAGTATGATAGATTAGTTAAGTTTTGAATGCCAGCCTGAGCTTCACTAGCTACTGTTGA
CCTTCAAACCCCTGCAAATGCCTTTGTCCCCACAACTCTAAATTACAGCTGGTGACGCGGCCTCTGGCCTGTCACCTAAAGATCAGACAGACTCAGGATTTATAAATGTTTAAAGAAGCAGGTTCAGGCCCCAAACAAAGGACCTGAAAATCTGGGGAAAGGAGAGGAGGGAAGAGGGATGAGGTGGAAATTTGTAAAGGCTTTCT
GGTTCAGGCCCCAAACAAAGGACCTGAAAATCTGGGGAAAGGAGAGGAGGGAAGAGGGATGAGGTGGAAATTTGTAAAGGCTTTCTCCTTACATGCCAGTTATAAATTCACTCAACATTAACAAAGACAAAAAAAAAAAAAAAATACCCAGAACTTCTACTATTCCTCCTACTAGACTGGTCTTTCATATCCTTTTAAAGAAAATA
TGGCTTGCATAGCTGTATCTCCTGCTGCCGGATCGAGCTGCGGGAGAAGCAAACGGCTGCCGTGTGTGTATGAGAAAATGTGTATTGATTTCTCCTTTCTTATAAAAGAGCACAAAGCATCGAAGAACAATTGCTCGTCTTTGCAGCACTTCACTCCACACAAAGGCCCAGCCCCCACCGCCCTAAGAAGCAGAAAGGAGAACTGT
ACTGACACCTTCCTGGACATGGACGACCCTTTTCTTGTGCTTCCTTTCATGCCAACATAAAAACAACAGGAGCTGACCAGGTTTATTTTGCCTTCAGTGATATAAACAAATGCATTCTACCTGTGTTCTTCTTACATGAGACAATTCTAAAAGCAACCACAGTGTTTACTGGTCATCAGCGCCTGCTTCTACAATAACCAGCAGTC
CATGAGACAATTCTAAAAGCAACCACAGTGTTTACTGGTCATCAGCGCCTGCTTCTACAATAACCAGCAGTCTGTGGAAGGTCACCAGAACCCAACCTGGTATAAAAACCACAGTCAAGATGGCCAAGAGAAAAACCAAAAGAATATAAAATTTAAGAAGTAGGAGAAAAATTAGTGGTTTTGGATCTTTCCCCTAGGTTCATTCA
GCGCCTGCTTCTACAATAACCAGCAGTCTGTGGAAGGTCACCAGAACCCAACCTGGTATAAAAACCACAGTCAAGATGGCCAAGAGAAAAACCAAAAGAATATAAAATTTAAGAAGTAGGAGAAAAATTAGTGGTTTTGGATCTTTCCCCTAGGTTCATTCAACTAAAAGTGACTCAAACACCCCCTAAACAAAGGCTGGGTATCA
cagtgtactcacatacattaaatcaatcaatcaatcaatcaatcttaaaaacaatctaaacaaGGCAAAGGTGAACAAGAAGAACTGACTATTCTCACTTTATAAAGAAACTCTAAGGTACATAGAGAGCACCTCAGATCCACACCACAGGTGAGCAGGAGTCCCGAGCCAAGTCCACTGGCTTTGAAAGTGCTGACAGCGACTTG
GCGCCATCTTTAATGATGATCTATGGGGGCCCTTTCCCCTCAGCACTGCTAAGGGAGGTCAGGCGTGTGGCAACACTCTCCAGAGTATCAACAAGTGAATTATAAACTATGTCAATCCGAGTTAATGCAAAGCTGTAATCCTCTTTAACAGAGATCAAATCACTGCCGTGAGTTATGTTTGCACTGCAATCTGATAAGGAAGAGAA
TTTTACTTTACATACGTCAACAGAGGAATATCAGAACTTTCCCTATGCCACCATAGTTCACAAACAATTTCAAAAATGAAAGTAGCTTTTTTGTTGTTGATATAAAGCAATACAAGCGTACTGGAGAAAACCCAAGTACTACAGACACAAATCAGTAAAAGTGTCTTTTACTTCCCTCCACTCCCCGTAATAAATCAAAGGCTTCT
CCTGGTTTCTGATGTCTTTCTCAGAGGAACATATGTGTTCCTCTGaatatattattatattaataattCTCCTTAGGGTTTCTTGTCCCTTTATCATGCTTATAAAGTTCTTCTCTAACTCAAAATCAGAAATGAAACAAAAAAATTGTTTAAATCCCGGTATCCTCACATATGTGGCAAAAATGACTTATCTGTAAGTTAGCAAA
CAACAAGTGACTTCATTTGGCAAATGATACACTAAGAAGATTACCACAGCATTATTTGTGATAAAATAATGTGTCTACTAGTCAGTGAATAGCTAAATGATATAAAATATTATAGTCATTTCAATTTTAAAATTTGCTTTAATGACAGAAAAATGTTCATAGGATAAAAAATATTTATAGTAGAATGTAACTTTAATTCTAGAAGA
CAACAATAGAATAAACATTCAATAAACTGCACTTTCCCTTTTAGAGTAAGAAAACAAGGTCATAAAAATATTTGCACATCATTTTGTTACTTTTATCATCTATAAAAACAGAATTATGAGCAGTGGGTGTGGCAGCAGATACCAGAATATTGTCACCCCCTCAGAAGGGTTTTTTTTAGTTCAAGGTCAGCCTGTCTCAAAGACCA
GGAACCTGTTGTACACAGCACAACAAGGAACCTGCTCTGATAGCTGAGAGCACAGGTTTAGGCAGAAGCCTTTATACACTGGCTAGCAGGTTGCTATGGATATAAACACAACCCAAACAAAGGGTAAAGATCAGAAGACTGATAATTATGGGACCAGCCATTGCCTTGGATGCAAAATTAAAGGATTCAATGGGAGAAACTACACA
CATTCTCCTCTTAATCCTGGCACTCCACTGCATCCAGTAAAAACCTCAATCTATACCTTTTATACACTTAGGAATTTGCATAGGACTTTAGAGTCCTCAGTATAAAGGTTTCATGAAATTTAAACAGGAAAGGAGAAGAGAACTTTAACTTGCAATAATAAAATTAGGTGTAACCTCTCCTATATAAGTTCTTCATGCAGAGAAAT
TAACGCAGCTGGCCTACCTGAAGGCAGAGTTTCTAACTCCTCCTTGGTAAACAGAGATGGCCCAGCTCCTGTGTGTGTGTTCAGACTCTCCCACACACGGTATAAAAGCAGAgcctgtaaccccaacatttaggtgcaaacatgagaataaagagtttaggctatcctcctgtacacaacctgggttatacagactctgtctcaaa
taaatgaggcttgaatagataggctaaataccacatggtcatagaataaaatctttccaacatgtttatggattgagtttTTGGACTTTTGATTTTACAGTATAAAGAGTCAAATCCAGGTGCACATGGTAGGCAGGCTCTTTATTGCTGAACCACACAATCATACCAAAGtttgctggctttatataactatgcataagaaatgc
TTTTTAAAGAAAAGCTAGCTGTGCAACTACACAAGATTAGAACCTCCTTCTTGTTAGGAAGATTAATTCCTTGGGAAGGGAATTTCAGCAGATTAGCCTCTATAAATCCATCACCTGGCACAATAAATGTTAATGGAATGGTCATAATTGCATAAAAGTCATACATGTGAACTGTCAGAGTGTCCTCAAGTGAATTTTCAAATTTG
TAAAATATTATCATGTCCCCTAAACCCAAAATGGTTAGCTCTCTGCTCTGTCTTCAGTCATAATGTCAATTTTCAAATTCATTTACATGTATGTTTTCTCTATAAAATCACCACTACTACCTATGCACAATAAATTTCATTAGACTTTTAAGAAACACTATCCAGATCCCAAATACAAACACttaaaaaaataaaattaaataCAT
TACCTATGCACAATAAATTTCATTAGACTTTTAAGAAACACTATCCAGATCCCAAATACAAACACttaaaaaaataaaattaaataCATAAGACAGCTCTTATAAAAGGTATCTATTTCCCAGTATTGGTGGGAGCAAGAAGAAATATCAGACTTTCTAACTTGCTAATAACCATTAACTGGGCCACTGGGAAGTTACATGGCAAC
ctacatagagaaaccctgactcaaataaaTGGATGAATGCATGGATAGATGGACGGAGGAGATCTATAATTTTACCCCTTAGTTCCATCATTTTTGTATGTATAAATACACATGCTtgtgtgtgtgtgtgtgtgtgtgtgtgtgtgtgtatgtatgtgtgtgtgtgtgtgCACCTGTACTATTACGAAATAAAGTAGGCATGCTTT
GGAAAGGGGTGAAGGTGTGACTCCAGGAAGACTGTCCAATCAATAGTACTTAGCTACTCTAAGTACTGTGCCTAAAGGTCAAAGCACTTTTTCCTTAAGATATAAAGAACTCTTAAAATTTACTTATTTACTCATTTACTTGTTTCTTTGttcgtttgtttcaaaacagagtttctctgtatatccctggccatcctggaattcct
TATCTATGATAGATATATATCATATGCATAAAGCTTGTAGTAATAATATAAGGATTAGAATTTTCAGAGTAGAAAAAATTAATGCTTCATTTTAAAATCTTATAAAAttattcaatatgaggtagacagccctgaaaccacacacacacaaacaacaaaaaagactcagcaggttgtatttagagatttgtgtatatatgcacagt
gagttggagggcatggaagtgctagggggaagaaagggaaaaaaggaagtgatataattctaatttttttaaaaaaaaaagatctataaacataaaaAAATATAAACTATAAAATCAAAATAGGGggggctactaagagtcggcttagcagttaagagcacttgctgctcttacagaggacccaggttcagttcccagcatccata
agggcatggaagtgctagggggaagaaagggaaaaaaggaagtgatataattctaatttttttaaaaaaaaaagatctataaacataaaaAAATATAAACTATAAAATCAAAATAGGGggggctactaagagtcggcttagcagttaagagcacttgctgctcttacagaggacccaggttcagttcccagcatccatatgacagc
ggccctgggtcagatctccggatcacagaaGCGACCCCAAACATCCAAATCCCCTAAATCTTAAAACTGGACTTTCAACATTTCCCCTGTCAAACTGCTATATAAACACAAAATGGAGAGATGTGACATGAGTTTAACAAAGTCTCGTGCTGATAACCAGCAGTGCAGTGCTGCTCTCTTCAGCTCACCCACTTCTCACAGAAGGA
AAGGCAAATATTTTGCCTTAGGCTACAAAGATAAGTAGTTTAAAAAAAAGCTAGAACAAGCACTCTAATCCCCACTGTCCTGTTCTGACCACCAGTTAAATATAAAAGCAGCTCCAggggctggagagatggctcagtggttaagagcactgactgctcttccagaggttctgagttcaattcccagcaaccacatggtggctcac
CCATGTCATTCTATTTTAGCATAAGGCTAAGAGGCTAAGCTACCTGGAAAGCCTTCCTGACTAGCCTGGAGGAACTTTATACACATTTACATGATCTGTATATAAAGCTATAGAACACAATTTCCTTATTTAAATGAGATCCCTAATCATAACTTTTATAAATTTGATAATCCTTTCATAACCAGTATACATTCATGCAATTTTAA
CTGACTAGCCTGGAGGAACTTTATACACATTTACATGATCTGTATATAAAGCTATAGAACACAATTTCCTTATTTAAATGAGATCCCTAATCATAACTTTTATAAATTTGATAATCCTTTCATAACCAGTATACATTCATGCAATTTTAAAGGATTTACAATATATTTCCTAAAAATCCCAAATACCTTGTGTGTCAGACCAAGAT
AATACCTTGTGTGTCAGACCAAGATTATCAACTAATTACTGTCTCTAAAAACAAAATAAAACAAAAATGTAAGTTTTCCACCATAGAGATGAAGAGCAAATATAAATCAGagccagaaatggtacctcatatactcagatcatgcagggttgaggcagggggatcgtaagtcaagactgacctgaatgcacagcaaagcatttcat
agctccgaaaaaagaaccaaaaaaaaaAAAAAAAAAAAGAGGTCCCCTGACCTCCACACATGAGCAAGGTATCCACACCAATAAGCCCCCACCTCCCACTTATAAAGAGAGGCTGTGTAAAACCCACAGACACAATGGAGCGATCCTTTGCTGAAGGTAAAGTCCTCCACAGAGCCACAGATGAAGAGTGAAGACTGAACACGCAA
CACCTTATTCAGAGTCCAGAGCCCAAAGGGATCAatttaatctctttgaggttcaattttctcacctatataatgtaggcaatTCTTTCCCTGTTGATCTTATAAAAAAATGAGGTAAAAAATGATAGCTGTATTATTGTTTGTTGACATATTTTGGATAATTTCCTAAAAGCTTCAGAAAGAGAAGGTCTGTTGCTATAAAACCA
ATCTTATAAAAAAATGAGGTAAAAAATGATAGCTGTATTATTGTTTGTTGACATATTTTGGATAATTTCCTAAAAGCTTCAGAAAGAGAAGGTCTGTTGCTATAAAACCATCATCTCCTACATGATCAAAATATTTTAAttttttttttgttaatttttatttatatgcgtacactgtagttgtacttcagacaccagaagagggc
AGCTGCATGATCTGAGCTGCAGCACTAAGGCTAGACTGGACTGGACTGGCATTCACTGATCTCGAAGTTCATTTACATACTACTCGTTTGTAAGCATTTCTATAAATGTCATCAGTCTAAAAATCATCTTCATCTAACGAGTTTATTTTTCCTGATCCAACTAGATTGCCCAATACTAGCAAAAGGGTAGGCACAGAATCACTTTG
CATCTTCATCTAACGAGTTTATTTTTCCTGATCCAACTAGATTGCCCAATACTAGCAAAAGGGTAGGCACAGAATCACTTTGGATGTGTGCTAACTAGATTATAAACTAGCAAGTAAATTTCTGGTAGTGAAAGGAAGGGAAATGAGAAGTGTATGAATGGGTAAAGTAAAATGAAGCTTGCCTTTCCACTTTTTAAATGTCTATA
GGCAACTGTGGCAGGGACTGTGACTGACTGGACAGTGGCGGGAGACCAGCAACCCTGTGATAGCTATGTCTGTGGACCAAAAGTACAATTTTCTTAATGGTATAAAAATAACAAGAATGAAACTTTTCAAGCGGAGTGTGGGGACTTATATTCTAAAATCATGAATGCTAAGCCATTCGCAGACTTGGTTCTCAAACCTCAGAGGG
AGCAACCCTCTCTTAATTCATGTAAAATAGTCTGAGACGCCCCACCAGCCTAATGGATATTAGGACTTTTATTTCTAAAAAACACATGATTCTTTCCTATTATAAAACCGAGCCTGACCAAATTCTCAAAATCCTATTGGCATATAAATAAATCCAATGAAGCGACATACAAGTAAATCCAATGAAAAAGGGGTTTAGAAAGTGTA
CACCAGCCTAATGGATATTAGGACTTTTATTTCTAAAAAACACATGATTCTTTCCTATTATAAAACCGAGCCTGACCAAATTCTCAAAATCCTATTGGCATATAAATAAATCCAATGAAGCGACATACAAGTAAATCCAATGAAAAAGGGGTTTAGAAAGTGTATTTTTGAAACAGGATTTCATGTAGAATTAGTCACTTTTATCT
ATAACATTTCAAACAATGTCTCAGTTGTGTTTGAGTACTAGTGAGACCAAGGGTTATTTATTCAGTGACTCAGAATGATCACTTTGAGAGGTTGTATTCATATAAAACCATATAAATAATGCTTTCTGTATTCAAAGCAGTTTACTAAAACCCACATCTTCCTATGACCACTCTGAAAACAAAGGCTCTCCTCCCTTGCTTTGCTA
AAACAATGTCTCAGTTGTGTTTGAGTACTAGTGAGACCAAGGGTTATTTATTCAGTGACTCAGAATGATCACTTTGAGAGGTTGTATTCATATAAAACCATATAAATAATGCTTTCTGTATTCAAAGCAGTTTACTAAAACCCACATCTTCCTATGACCACTCTGAAAACAAAGGCTCTCCTCCCTTGCTTTGCTAGGACTGGTAA
ttcccagagctgaggactgaacccaggtccttgcacttgctaggcaagcattctaccactgagctaaatgcccaaccccGCCAACTCCTTAATCTTGAAATATAAATTTTGTTAATTTCAAGACTTCAAATAACTGAACATATAATCTAATATTTATTCATATAATCTTTACAAGAAGAAACAAATACTGTGGCCAGAGGCCTATA
CTTTCCAAGATTATGTAACTTCATTTAATATTATTATACATTCTAAGTACATCCATTGTCCTCCAAATGCTTATTTAAAGCTAACTAGTACTTCATTTTATATAAAATCTGATACAAAGTTCCCCAGCTTTCGTTCTAAATGACCATCCTAACTACACAGAAGTTTCCTGAACTGTTAAGTCTTTGGGTCTGATTAATTTCAGTAT
TAAGTTGAAAAAGATACAAAAATCTGTTGCCCACTTGCAAGGAACTGCTTAATTTTATTTTAATCAGAAATGTTCTTATGTAACAGCTGAAAAAGGTACATATAAATGGAGCTTGGTTTAAACAAACCAAACCACGAAGAAGAAAAAGCACATTACATCGCTAGGACTATTAGCTTGCTTAGGCTAAATGATGATGATTGCATTAA
GCCAGTGAGCTGTTAAGTAGTCCCAGCTGTGGAGTGATTTGCTCCTGAGTGATGTCCAGGGTGTCAACCATAGTCTCCAGAGTTGAGGTCAATAGTATCTTATAAATGGTGGCATTTGTGACATTCCCTCCACTTGTTACGATGGCAACAGCAAAGAGCAGGAAGTTGGTTAGAGTAGAGTCAATCTGGTTTCCTGAGAACACCAC
TGTCTCAACCCACTGGCTAACACCTCGCAAAGACTGAATGACTGATGTGTATACATTGTGATGTGACATTTTTCATATACAAAATTCAATGCTATCTACCTATAAAGCTTTTGCTTATATAGAACAGGATAAGGGGTTAGAAAGGACTCTTCTCAAACTAGAATCAGTTTGCATTTTTCCAGATTCAAATTTAGTCAATTGTTGGG
ggaggaggagaaaagttctagagtagcctagcctacatagctagaacttgtctcgaaaTGGAAGGAGGGAAACAAACAAGCAAAGACAAGCGATTCCAACTATAAATTTCAAATGTGCCATTAAcagtttacagagtgcttgcctaatgtgcacaaacacctgggtttgaccctcagcactgcctaagttcaatttggtggaggca
aagcaagtttgaggccagcctgggatgcactggggctgttttaaaataatagaaaaaGAAAAGAAAAACTTTCAAAAGTACACACTTGTCTTCAGACAGGTATAAATTTGATAATTATAATGATCAAGAGAAAATTATGTCGAAAAGTTACCCAGGTAATCTGTAAATAGTACTGTAGCCTGGTTTGGTTATTAATGCTATTAAAA
attaaaggtgcaagctactaccacccTTAAAAGTGATGAAGAAGTTCACTTTACACAGCATATGGCTGGCTGGGTTTTACATTTCTAGGCTTATTTGGGTTATAAAAAGCAACTTCATTTGCAAATACAACTACTATTAGAAGAAAGGGGTAATCTgagagaaaacagaattaccattcaactctatcacatttcctactttcatg
GATGAATGTGTGCTCCTCAAGCTTACTGATACAGCTTTAAGGAAAAACAGAAATAAAACCGAAAAACACTACCACCACCAAAACATTTTATATATACCTATATAAAAtgtgtgtgtgtgtgtgtgtgtgtgtgtgtgtgtgtgtgtgtAGGTATAACAAAACAATGCTGTCTCTTTAAAAAGAAATTCATTCTATATAAATTATAG
TACCTATATAAAAtgtgtgtgtgtgtgtgtgtgtgtgtgtgtgtgtgtgtgtgtAGGTATAACAAAACAATGCTGTCTCTTTAAAAAGAAATTCATTCTATATAAATTATAGCCATAAACTTTTCCTGCAGTGCAGCCTAATTAATTCTTGTTCTATACACAAAGGGAAATGCTGGGTGACAAATGGGTGTGAAGCCAGAAAGCTG
ATATACACAATGTGATGGGTATAATACCTATACCAAATGGTTAAGAGAAAAGTATCTGCTATCGTAAATGTCCTAGTCTCTCATCCTTGGTCTGGTTCTTTATAAACTTTACTCAATGGTAGAGCCAAagctggacatggtggtacagactggttatgctagcactttggaggcagaagctagaggatcactaatagttcaaaacc
CGAGTATGCAATGCTAATCCAGAAATACCTGTATTTTAGTGAATATTCATAAAGATTCAGGAAAGAAGACTAATAAGTAACAAAATGTTAAAGCTCTTACTATAAAATGTTTAAAACATTTGCTCTAGAGCAGCTTAGAGTTCATCCAAAGGCATCTCAGAAATGAGGATACTAGGACACTAAAAATAGCCAAGAAGTACTCCAGA
TCAAAGTTGCACATGCATCCTGAATTGTGCTCAAATGATTCTATTTAAAAGCGATACCAGACCAGATGTCCTCAATGCTGTTCCAAATTGAACTCCCTACTATAAAAGGTTACATTTTGGGTTTCATGGGGGCTttttgttttgtttttgtttgggttgctcagcatgcccttaaatcctaggctaaaaggatactcctgccttag
TGGAAGCATTATGTTTTCATTTACAATGACAAGAGGTCAGTTTCATGAGTAACTAACACACAGGAAACCAATACAAGACCTGAAAAACAAAAAGTCAAAATATAAAAAGCACCACGCACATGTCAACTTTTTTTACCACAGAGCCCTGCCAATACCCGTTATGCATTGCACATTCTCCCCCTCATTTTAGGGTGAGACATTAACCT
TTACTTCTGGTTCCTAGGGAGACTGCTGTCATGCTGCTTTCCGTTTCTAAACAGAAAGCTAACTCCCTGCTTAGTAGACATCTTTTTACGCCTTGGATGCTATAAATCTAGTCTGATTCTTCCTTCCTTTTTCATGGTGttttatttttttattttatttttttttatttttCAGAGGTTCTGAAGGTTAAATCCAGTGCATCAAG
ggtagctgggatttgaactcaggacctctggaagagcggtcagtgctcttaaccgctgagccatttctccagcaccCCTAGTTTTCACAATTTTAGGAATTATAAAATTCCCTGCAGAGTGGCTATTAGACGAACCCAGTTCACAAGACCCACAGAGTGGGATCACTGCGATTTTCCTGTACAGAGGCATTCAGGGTCAAGGCACT
CTGGCGGTCAAGACGGGGCTTTGGAGCCCTGGTTTGTACATCCTCACCCAAAATGGGTATGTTGAAGGAAGACTGAGGCTCGACACCAACTGAATCCATCTATAAATTAGCACGTGAGGGTAGAGAAGCTCTGAGAATGGAGACCAGCCTAACGTGAGAGACAAGGAACACTGCAGAGAGTTCTGAATGTGGAGAGGGTGTAATGG
tgtgggatgacccattcaagtacttaaacagcaaattttaaaAATAAAAAGGGGTAGGGGTGGGAAGGTGGGACTTGGAGGAGGGGGGCTGTGATCAGGATATAAAGTGGATAAATAGATATATTAGTGAAAAACATAAAAATaaagaagggtataaacacccacctaagtccccacactttactatactcaaccaagccaacttt
GCCTAGGTGGTGCATTGGGAGGACAGTGAGGCTCAGCAGGCTTGAGAAATATGAATGCTGCTGCACAGGGAGGGATAAGAGTGAGGGGGAGATAAGGAGGTATAAACAAATACGAGCATCTCAAAGAGGAGGCTGACCCCTGATCAGAGGGCGAGGCTGAACTTCAGAATGATTGATACCTCTGTTCttttttttttttttttttt
GTGGCCTTAACTTCAGGAGCAGCTGGAGAAAGGAGACAGGAACCATCTTTGCAGTTTGTAAATCAAAAAGTTCTCTCCTGCTGTGGATAGGAACGTTTGTTATAAAAAGTAGGGATCTGGCAGGGTGTGGTGTAGCTTCCTATCAAGTTCAAGTTCAAGGCCAGCCTGGTGCACACTAGAGTCCACAggctcgagagatctctact
AGCATCTTCTGTCCATCATCTATGATTGAAGTGCACATAAACTTCTTGCAGTGTAAGCACGTGGATGGACTCCAACTGCACTCATGCACATACACGGTATTATAAAAACAACTCTGTATATTgggggatggtggtgcacgcctctaattccagcactcggaagacagaggcagttgatctctattcgatgccagcctggtctagaa
CTGGATGCCTGCTGCCCTGTGAAACGGGTGGAAGCATGTAAAATATAGCTTGACCTGATGCAGAAGCCTTAGAAAATGGTCATAGAAACTTAGGCTTACCTATAAATTTCTAAacacacacacacaccatatataaacacacatacacataatatatataagcatgcacacacacacacacacacacacaccagctaggtggatga
TAATTGCTTGATATTAACAAGATTTCCGTCTCCAAAATAATTCGGCATAAAGAAGACTTCAGCATTGAGCGTTTTGACATTACACATTTCCACACAAAAATATAAAACATTAACAACAAAAATATGTTGTTTCTCCATTAAATTAGAATTATACCCCAGCGGAAATATGCATGAAAAAGCACTCTCCTTCTGTTTGACAAAAACCA
AAAAATATGTTGTTTCTCCATTAAATTAGAATTATACCCCAGCGGAAATATGCATGAAAAAGCACTCTCCTTCTGTTTGACAAAAACCATCCAAAAGAAATATAAACACAGTAAGACAAATATTTCTGAACTCATAAAACAGATGCTGTGGGGAGGGGGTGTGTGGAAATGAACCTGGCGGAGGAGGAAGTGGGCGGGAGAGCGAG
AACTGGGAAAGTAGCTCAGAACAGACTGTTTTAAAGGTGGCCTAAAGTCCCGTGGGGCATTTCTTCCTTAGGTGTGGTCAGAGGGGAAAGATTTAATTGATATAAAATCAATTAGACGGGCCGAGTGCATGGCAAACCAAGAGAACTTTGTCTCCAGCTGAGCCGAGGCTCTGCAGTCATTCTGGTCTACTGCCACCAGGCCAAGT
acacacacacacacacacacacacacacacacTTCTCATCCCTGATTCTAATTCTTCTTTTTCCTGGGCTGTGACTTCAGGCATGTTAAGTTTCCTTCTGTATAAAATGGGGTTGGGTAGTGTGAACTGAGGACTGGGACCTTGGCCCCTGTGATCTGCCTGGCTCAGGAGCAGTGCCTGTTTGCACAATCCTTGAATAAACACTA
gaaagagctggagatcatcatactaaacgagacagacgcagaaagatgacatttATTTTCTGTTTGTGAATTCTAGATTTTACATGGATACATAAATAAATATAAACACACGTGTAGCTGTGTGCATATACATGTGAGTTCCATGCAATCCCCATCCGGATATGGTAAGGGACACACGTTTGAAATATTGTCTTCATAGAGCCTAT
cgaccaaacccagtcctctgcaagatgttcttagactgaatcaaccgtgcagcccAATTTCGTTGATTTTTAAAAATTGCAATATTTTTGTTTTTTATTTTATAAAGTACCGATTGTTCCTCCTTTTTTGTTGTTAAATGCATATAAACTCCCTCTGAAACttcaaagcgtatttttaatgatggttcttacgtgctctaacctcc
aaccgtgcagcccAATTTCGTTGATTTTTAAAAATTGCAATATTTTTGTTTTTTATTTTATAAAGTACCGATTGTTCCTCCTTTTTTGTTGTTAAATGCATATAAACTCCCTCTGAAACttcaaagcgtatttttaatgatggttcttacgtgctctaacctcccttttagcccactacccaccagaggtagtgggaaagaaagga
ACACCCACCAAACCCTCAGGCCACCTGGATGGCACTTGGGTCTTTATTTTAGAAAATCCTCATGCCTAGATCCTCCTTCCTATAGTTTGTCTGCATGAGATATAAAATTCAATCCATCCACTTAGAGGGTCCTTGGAGCTTTTCACATAGGCTAGCAGAAAGCAGTTGGCTGGTTGAAGGATTAACTGGGCCACCCACAATGTCTT
CTGATTGGCACTTACATAGGAAAAGCAACCTGCCAGTAAAGCAGACCTTAAAGCCAATCAAGGGGAAAGGACTGAAATCCCTAGAGGGAGGGAGAAGGGTTATAAATGTCAGCTCCATCAAACCCCTTATTTTCTTCCATAGCAAAACTAACATAGTCACTCTCTTGCTTGGACATAACCTAGCTCCCAGGTACCCTGAGGATAAA
TGTGTGTGAGTGTCATGTGCATttaagctcatggtggtcctcctgcctcagcctcccaagtgctataattatgggcatgggccaATGTTTATGGCTTTGTTATAAAAGATTTCCGGTACACAGGGTGTCTGAATAGTCTAGGCTATGCGCATCCTTCACCCTCCAGTATTAACAGCCGCTAATATCTACTATGCATGCTCAGGTTA
ACATGACAGGGTATTAGCAGAGAGCCCAAAGGCGCTTGGACATTGATCTGTATTCAGTTTGGTTTTGAGCAGTGCGAAAAGAGATGAGCTTCAGAATGGATATAAAGGGACATTAGTGTTCTGGCATTGAACCAGGTCAAAATGGCTTCCAGCCCCCAGGGGGAAACACTTAAAAGCTGAAAGTAGGTCAGCACACTCAGGGAGTT
TGTGCCCATGTTAAAAGTGTGAGGACTACCATGCCCAAAGTAGCATGTTTCAGTAGGAAAAGTGGATCCTCAGTACAGCCTCAGGAATATGTCCAAATATTATAAAGTACAGTCAGTTatccatccacccatccaaccatccatccatccatccacccatccaaccatccatccatccacccatccaaccatccatccatccatcc
gaggagagaaccaactcccaagagttgtcctctgacatccatataagcatgtgacctgtatatacatgcatgcacacaCCAATCAACCAAACAACCTAAATATAAATAATTACAACTTCAATCTAGAAAGACAAACACAGTTGACAAGCAAGCGAAGGGAACACAGggggcctcaagatgacttggtgggtaaaggcttttgccac
tggagccctcacacatgcaggtgcgaatgtaaaTCCTGTTGTCCAAGTTCCTTGGGTCCAACAGGGAGTCAGCCCCCAGATTGTCAGTTTGGCTCCTGTGTATAAACTGAAAGCAGGTTTTTCCTTCTCTTTTTCTTGCATGTCTAGGGTGTATGTCTAGTGTGGTGTGGTGGTGGCGGCAGCAGTGGTTCTGATGGTGGGTGTGT
TCATAAATGACAATGAAGCTACAAGAAATGATGGCCATACCTCAGTTGTATGACCTGAAATTTTGTTTTCACTACACACGTTATAATTAAATTTTTTGTCTATAAAATGTGTACGTGCATATAAGCTTTGCATAAGAAATACACTGTAACATATACATATAAATGATAACAGCTATCTCTATTCCAGGTGGAATAATTCCAGGTGA
AAATTTTGTTTTCACTACACACGTTATAATTAAATTTTTTGTCTATAAAATGTGTACGTGCATATAAGCTTTGCATAAGAAATACACTGTAACATATACATATAAATGATAACAGCTATCTCTATTCCAGGTGGAATAATTCCAGGTGATAACTCTTCCAGGCTTTGTCtttattttttaatttttataaaatGAGCAGATATAAT
CATTCTGATTCCACCAAATATACAATGCAGACTCCAATTTATCGCTCTATCTGTTTATTTAATTATAGACCTTCTAATATGGTAACGGGAAAACTTCACATATAAATAATTTTACTTATACATGCAGGGGCGACTTCTAGGTTCTATAAAGCCTGCCAACAGTTGCTATTATCTGAAAATTTTGACATTTGTATTCCAGTCTCATG
CTCTATCTGTTTATTTAATTATAGACCTTCTAATATGGTAACGGGAAAACTTCACATATAAATAATTTTACTTATACATGCAGGGGCGACTTCTAGGTTCTATAAAGCCTGCCAACAGTTGCTATTATCTGAAAATTTTGACATTTGTATTCCAGTCTCATGGCTGCCTTTCAGTCGCCTCCAGATAGCTATAAAAAGTCAGTCCT
CTTCTAGGTTCTATAAAGCCTGCCAACAGTTGCTATTATCTGAAAATTTTGACATTTGTATTCCAGTCTCATGGCTGCCTTTCAGTCGCCTCCAGATAGCTATAAAAAGTCAGTCCTTTCTGCTTATTTAGTATTCTTGGGTTAGCCAGCCTTCtgttacggtttgtatatgctcagcccagagagtgtcattattagaaggtgtg
CTAACTGTCTGAATGTATGCGCTACATTGAAATGTAAGGTGTGTTTTCTATATGATCATGAACAGAAAAGTTCAAAAGGTACAACTTATATCTTTACTCATATAAAAAGCCAGAAGAAGCCCCACATCTTTAAAGTACTCAAGTAAAATACCACCTAACAGGTCTCTGATATGCAGCTTTCTCTACAACAAAGATTAGTGAATGAC
AATTAATGCCCAACCAATTATAATGAATTGATTAAATAAACCTATTTACTTGGCAGAGTTTCTAGATTTTAGAATATGTAACCCATTGCAAAATCTTCATTATAAACCTATTACTACAAACTCAAAATCTGTATAGACACATTTAGGTGCATAGCAGATGTGAGCCAATGGAAAAGCTCTAGAACTCAGCTGTGATTGTGTAATTC
gcctgtgtgtatgtgtgCATgagagagtgagggaaggaggaggaaggagaggaggaggagagagagCTTACGTATGGGCCATGTTGTATGTGGGCATTTTTATAAATACTGAGTCATCAAGTTGAGACCAAGGTCAATCTGTAAAGAGCCGTTAAAAACTCACACCTggggctggggatttagctcagtggtagagcgcttaccta
AAAACATCCTCTTCTATGTTTTTAAGTGGCACGGCCCATTTAACTCAATTAACCAGCAAATGAGTAATAGTCACATAATAGCAGGAGATATTTTAATCATTATAAATGTAGGGGGAAAAGAAAGCTTCAATAAATTACACTGAAGGCCTACATTTTCTTAGTAGAATCAAAGGGTATATCTTTCTTTTTGACTATCTGTCCTTATC
GAGGTATGAGAACCTGCAGAAACGTCACCAACCGACATGGCCGGAAAACTAACAGGTTCTAATAGGAAGAACCATACCCATCTGCCTAGGATGTGGTACCTATAAATGATTTAAATGGAGTCATCCACTAGGCTGTGAGAAGTGGAGAACAGAGTTCCAAGGGGCAGTCAAGGCATCGATCTGAGAGATAAAAATGAAATGCTGAA
GACATGTTGGAGAATAACTTTGAATTAATGAAGCCACATAAACTATTAATCAAAATTCCAGACAATACAGTTTGACAAGCATTTTACCCTTGGCTGATTTTATAAACTGCATGCCCTTTCTGTCTTTCCCAGAGCTCAGCCAAGGTGTCACGCTCAGTAAACTGACTGAAGGATGGATTCTCGGGCAGAGCCATTTCAATTTCACA
TGTCCCTCACTTATGCCAAGTCAAAATCATCCCCCGGAAAGTGTTCACCGGATATCTAGATGGGACTCTCCATATCACCCAAATATTCAGGGAACAGCATTATAAACAGCCCAATGAATTATTTTGTACTTTGGAGTTATGTTGGTAACTGGGCCAGTCAGTTGATTTATGACTTCTTTTAAGTTTGCACACCCACTAAAAATCCC
CAATTGGACGTATCCCTGAGTTTATTTACCTACTATTTAGAACTAGTCCTGAAGGTGTGATGAAAATATGTAACTGCACAAAAATAAAAGTATCTGTTATTATAAACAATCAGTGGGTCAGCTCTGTTGGTTAAGGTAAAGCAATGATGAGCAGAGCTGCAAACAACACACTACTATGGCCAAGTCTATTGTAGCCAGTCTACTGT
ATGGCCAAGTCTATTGTAGCCAGTCTACTGTACCTAGCCTACTATGATATGCAAATATGGGAGCCAGGGTCAAGGAGAGAAGGGGAAAGCACTTGGTAAGTATAAACCGTGATTTAAAATCGGCATCACAACAGAGTAAGCAAATGTAAGTAATGATTTGTATATAGAAGAGTCTCTTTGTTACTACATTGATTTGGTTATCCCCT
CATCCAGGGTTGAAGTTCCAGGTTGGGGTACTTGCCAAAGGGTGGCACGATCAGGCTGAAGACCAGGGCGATGCAAACAAAGACAGCCGGCAGGACAATCTATAAACAGGCATTGGAGAGGGAAGAGACAACAGGACAACTTTTTAGAAGTCTAAGGAGCAAGCCCTTAAAGTCTAGCCATCCCTACAGACTAGCAACACAGGAAT
CAAATTCCTACTAGCTTCACTTCCTCCACTTGAGATTACAAACATAATACTGTCTTCCCTGAGTTGCTCTATACTTGAAAAATACAAAATAAATAGAACATATAAATAAAATTGAGTTGAAAAATGTAAAATATATAAACAGAACAAAAATGTACTAGTGCCATTATTTTATTTTTTCTAAACCCACAGGTTATCAGGGGTGGTGG
GATTACAAACATAATACTGTCTTCCCTGAGTTGCTCTATACTTGAAAAATACAAAATAAATAGAACATATAAATAAAATTGAGTTGAAAAATGTAAAATATATAAACAGAACAAAAATGTACTAGTGCCATTATTTTATTTTTTCTAAACCCACAGGTTATCAGGGGTGGTGGGGTGTAAAATCAGTATATGGTAAATATTTGATG
TTGCCTTAAAAAAAAACCACTCAATTTCTTTAAAAAGGTAACCAGAAGGAAGAACTCTCGGTACACAAATAGCGAGGCACACAACGGAACATTTATATCCTATAAATAAGACCCAGCAGGACTCATCACAAGGCACCAGGCCATTAAAACTTTAAATTCCAGGTTCCCGATTCAGTTTTTAGTAACCATGTTGGCTCAGCACTCAC
CTTGAGAAGTTTGACTTTGCAAACTTAACAATTACATCAATTATAAGGCACCTAAGTATTCTCCTAGAGTCCCTTTGGAGAAGCGGACTCTCTTGCAGCATATAAAATGATTTCATTTCTAAGCGCTCATTATGCAGACACGTTTCAGAAATGTATGCATGAGAGCAGGTGAGACTTTAGAACTGTATGCTTCCCAAGATATTGCA
AGTGAGTGCTTGTATGTAATATATAGTAGCTGGTATTAAGACGAATGTTACACTCTCTTGCTTTCTTAGAAAACACTAACTTTTATAAGAATCATCTTCATATAAAATAACCGTTGAAGCCAAAAAGCTTAAGGGTGTATGAGCCAAAACGTCAGTGCCCAGACTCCACTTTAAGGGAGGACATCCTTGACTACAGGTAAAAGGCA
ATACTCCTTATGGGTATATTTTTTCTTTTCACTTTACTAGTGACTAACACTGCATCTGCTGGACATACTGGAATTCCCTTACAAGCTGTCTGCCTCTTCTTATAAAAATATGTATGGCTAGCAAGGAGACCTAATGGCTTTCCTTTCTTTCTCCTGACTTTTAAGTCCTTTAGCTTAGTCTTTTGAACAGGAACATGGAAACAGAA
TATCTGTTGTGTAAACAAGAGACGCCCTTGGATGGCTGTGCAGACTGGGGAAGAAGAGAAGGTTTCATAAAACTGCCTACACCACCATCTTCTTCAGGTTTATAAAGCAACTAGGAGAGTCCTAGAGTGCTGTGCCCCAGAGAGCACAGGCTCTGTGTCACAGCCACACGTGCCGCTCTCTCACTTCTTACCTGTGACTGGAAATA
aatttaaacagaatgcattatgcatagGAAATTTTGCTTTAATGTCAGGTTTCCTTGCAGTTGTTGTAATTGCTATTATTGCCCTCTTTTAGGTGTTTATTATAAAGCTTACCTCacagtaatataataataattataattataattattatactattttataattattctattctgtaataatatactattatgtaataatgata
GGGAAAAAAAACCTTTGTCTCTGAGCTCAAATACAAGCTTGGAACCTCTACATAGAAAATAAACAAATAAATGAAAACCATTCCCAATAAATTTTGAAATTATAAAACAAGAAACCAACTTCTAGCCAAAGCAAAGAACACTGGACAATTACTCTAACTGCGTGCCTGCATGTTTATTTTCTTCAGATAAGGACTTCTCTTTCATG
agaaagtagttgtataaaaactgcatatcaaaaggaaaccatagatgatctggaacactaagtcaaagactagaataatggatttTTTCTCTTACATTAGTATAAAATGCAATGCCAGCGAGCACTCAGTAGGAATCAGTTACGAAAGCACCGACGTTGATTACGCTCCAGGAACACGGAATTTCCTGAGAAAGAACAGGACCCGC
ATGGCAGCTGTAGCCCACGGATGCTCTTTCTGTCATTCTACCTTTTTTTATGTTCATTTGAAATGTTTTCCAATTTTCTCTTTAACCCGGTACAACTACATATAAAGGGGGAAGGGTGGCCGAGTGGGAGTGAAGGAGAGAGTGCACATCAGGTCTTAAAGGCAGCTTAGCTCACACCTTTCAATATTGCTGGGAGGGAGGTGTTC
acacccatgcttacacagagaaatcaagcctcacaacaaaaTTATACAGGCAAAAAGAAGTTTGGGACCATAAAACCTAAAATGTAATACTGTATCTTGCTATAAATTAGCTGTGTGGCCATACGATGCCACTATACCTTAGAGAGGCCAAGCTTTACCAATTAAGGAAGAGATCAGCATTTACCTTTTGAAGTCTTGGGGATAAG
CAGTAAATTCTCAACATACCTCCATGAATACAGAAATAGAACAAATTCCACAACCCTAGATTTGAGGTATAGGAGGGCAAAGGGAAAGAGAAAGAAGTGATATAAAAGAGTGGTTTTGTCCTTGCTGGTCTTTGTCTTCAGGATGCAGCTAGCTGTGTAGAAGAGTACAAACAATGAACCAAGCCAGATGACTGAAACAGCTATTA
GTCTACTAGTCCTGGCTCAGCCAACAGAGAAATGGCTTGTGGGTGGGGGTAGGGGCTGGATGACAGTCTTGTGGTTTTATTTAGCCTATTTGATTAGTCTTATAAACAAGACTTTGGAATATTTTCAGCTACAAGGGGGCTGGAAATAACCACACCTGTTTATTAGTGGGTTGGATCCTTAGTTCCTTTCTGAGTTTCGtgtggct
GGCTTATAATTTTTATGAAGCACTTTTTTAGAAGATTGAAGAGACACAGAGTGCATACACATAGATACAAGCAAATACTCATAAGAATAAAAATAAACAATATAAATCTTTTTTAAGACCTTGAGGGGTGGACTCAATCTTCTGTCTCTTCTACCAGGTTAAAGTAAAAAATTCTTCCCTTCCaggagtgggtagcccacagcaga
ccttttcagactcagttttctcatcaataaaatggggacaattagtactgatctgctaatgctgcctcaATGAACCAAATTCGGTAGCTCATTAAAAAAATATAAAGTTCCGCTCAGAAACACAAGCACATCAATGTTCACTGAAGCTCTCTCTTCATAACAGCTAAGTTAGGGAACTTAGAACGGCCAAGTTAGGACGCTTAGGT
AGAAGAATGAGTTTCCCTTTAGAAAACAGGTGCCTAACTTTTACTTACCCATAACAAGTTAGAACTCTAACCGCTCTCATATGCACAGAAATATCTCATCTATAAATCCGTCTATGCATGGAAATCCTATGGGCAGTTCAAAAAGGCCCTTGGCAGCAAATTGTGCTCCAACTGGCCCTAATGGCCATCCTGTGACGTTCTGGATG
gttaagatgagagctgtggttttaatgtcaacCCCTGCTGTGCCATCCATGGCGTGAGGACTGGATTTCATTGTCTCCCCAATTATACGTGTGTACCTAGTATAAACATAGGATAGATATAATGTTCATGTTCGTTAAATTTAAGAGTTTCCTTGtatttcattctagctgctatgacaaaattcatagactatatggcttataaa
AAATATCCCCAAACCTAGCTTTTTAACTGGGTGATTATCTTCTATACAAAACACTACAGGGCATCCTCATAACCAAGGGTCCGTTTTCTAAGTACACAACTATAAAACTGGTCAAACTTGAAAGTTAAGTTCATAGAATTTTTTTCTCAATAAAACAGCAACAAAAAAACCCACAACGTAATATTTTAGCATTTGCTGACCAATTG
AATCTATTACATGGACCACAGATCCTGTTCCTCAAGGAACTCAATCCTAGTTGAGAACACATGTACTCACCAAGTCATACTGAATCAGAATCAGGGCACCTATAAATACTGGGGGTGATTCTTATAACCGTACCCAAGAACAGACAAAGACAATGGTTTGAATTTAATGCCCCTGGTACTGAGGCAAAGGAACTAAGAATGGGATG
TCCCTTTTGGAATATCTAACTTCAGTATGCATGTCAGATGTCTGTCTAGGGAAAATACATTCATGACATTCATGAGTTCCTGCTGTGTGTACTTACTTACTATAAACCCACAGCAAGAATTCAACTGTTGTTGACACTTACCTCACATGGTACATTTACTGTCAGTTTCTGAAGTCCAGAATCTACTCAGATACTCATCAATACAG
TGTTTTCCATTCATCTGCTGCTTTCTCCTTTGCCCTGGGTGGTTTTCGGGGGAGGTGGAAGTGACACTTGAGCCAACAGTTTTCCTGGGTTATCGTTAAGTATAAAGCTCAAGTGATTCATACGTTTTCTAGTATTTCCTTCTCTCTCAAGGGCCTGTGTAAGCTTGAGCTCTGAGCTCCTAACTCTATAGCTTGAAGACACTCCA
GCTATTTTTCCTTATTACATTCTATTTCCCCATGATATTAATATGGTGTCTCATTTTGTCCATGAAGAGTTGCTGTGAGTACCTGTTGTTCCAAACTGATTATAAAGGCTGCATAGTTCACACTTATGGGCTTCCCCCAACAGGTATTCCAAGAGAATAACATCACTAAAGTCGCCATCAATGACTTGTCTTTGAACGTATATGAG
CTCAACCCAGAAGGGACCCTTACTCAGAAACTGGGGATAATGCAGTAAGATTTGCATGATATATTTTAATAGTCTGCTTTGTCTTCAAGTTCATAAGTAATATAAAAGTTTAAAACTTCATGTTTGgggggatattacataacaattaactaccaatatttaaagaagacagtacatttttagtatgtatgtatctaagaacagag
aaaccgggaaagggaataacaatcgaaatgtaaataagaaatactcaagttaataaaaaAAAAGTGTCTTCCTGAGTCTATTGCAGGCCACAGACTCTACTATAAATATTAACTGTTGACAAGTGGCTAGTAGTGGTTCTGGACTCTCCCTATGTTACACTACCATACTTGTATCGCTCTGAGTGATTTTCCCACCTCCACTGAAT
ACCTTTATTTCTACTGCAGGGTAAGCCAAGAATATCCCACCACCACCACCCTCCCCATTCCCTGTTCAGGTAGACCACCCACTCCCAATATCCTTGTTCTTATAAAGCTCAAGAAATTATTTGAGATGCGTTTTCCTCTAAACTTAAGGAGTGGAAAGAAAGGATAAATGACCACAGAGCTGGTGTATGGAAGGAGCTTtgaagaa
TGGTTTAAAAACCCAAGTGATACTAATCTAAAAGCTGACACAGATTTAACACTTTGAAAGCAGCTCCCTTTGGTGGAATTCACATTGTCACCCTCATTGGTATAAAATGACCATGGGTTTGGCTTTAGTACAGAAGTCCTAGTCTTTTATTAAACTTACTATCTTTGCTCAGTCATACATTTCGTTTAAAAAGAAAAGCAAGCCTA
GGTTATAGAATTGTTCTATCTCTAGGTGGTGATACTTGATGAGCCAACATCTGGCATGGACCCAGCCTCAAGGAGAAGCACCTGGGATGTCGTTCAAACTTATAAACAGAATCGTACCATCCTGCTGACCACCCACTACATGGATGAAGCTGATATGCTGGGTGATCGCATTGCTATCATGGTCCAGGGAACCTTGCGATGCTGCG
TTTAAAATAAGCAAAATATGTCCTGTCTCTGAGTGCCTTTTCCTCTGTTGAATGTGTTTTCCCCATTTCTTTTCTTTTCATTGTTACAGGAACCATCATATATAAACAAAATAAGCTAATTCTTGTCAACTAAAGTTGTTAACATTGAATATCTTTTAAAATTAGACTTTCATTCTTTGAAAAAAAttttaaagatttatttactt
CAAATAAAATACTGTTATATCAGAAACAAACCTGAATATACTTCAAATTTAAATATAGAGAATATGCATTAAAATGTATACTGTAACAGAGTCTTGGGAGTATAAACAAATAGATTTGGAAAGTGTTTGCAAATAAAACTTTTAAAGGAAAATAATTAAACTCACAGTGTGgttaggtaggaggaatccgttcttgggttggttat
AACAAAGAGAAATGTAGGTCTTCAAATTGGGATGGGGGTTATGTATCCTAGTAGAGACAAATGGAGCCAAAACCACAACATGTGAAAGGTTGTCCTACGTTATAAATGTTCGTGCACAGATGTACTAGGGCCTGACGCCTTGTTAAAGCCATACGGAATTTGCATAAGGTTGTCTACACTTGAGATTTTTGTTGGAAGTCTCAGTA
ACCCAGTGATCTTCCACACTTCCTTTGCTACTGCTACTGCACAGCCCATCACTGAACTCTGCCATCTACATCTAGGACCTCTTCATATTTGTTCTCTCCATATAAATTATACCTCTAAAGCCATATTTCAACATATTTCTCTTTTTTCCACATATTACCCATGCCAAAAAATCTTTTAAAGGATATTCCCCTTTTCATTAAGCATC
TTTTTTTTTTTGTTTTCATTCAAAGCCAGACATGAAGATTTACTATACATTGCTTAAAGCCAGACATAAAAGCTTTACTATACATATCACCGCAGTCAGTTATAAATGCATTTCTTCCCACTAATCTTGTTCATAGTCTTACCTGTGAAAAAAACAACAAGATCACAGTAGCATGACTGGTGATTTCCGTGCATGATTCTTTTTGT
ttggggtggatctcgggcttttgcagcaggagcctttacccactgaaccatgtcaacggTTTATCACTTCTTCTTTATGTTTTCTATTAGACATGCAATCTATAAATAGACTATGTACATAGTCTACTTTATATACATATGAAACATTTACATGAAGGCCACTGGAGTCTCTGCCAGGGGCTTGTGGTCTGGTTGGTGTGCGTCCT
GCAGGGATGGGTAAGGCCAGGGAAGTTTCTTAGATTTCACTTAGAAAGTTACTAACTTGGGATTTTCAGATATATTTGAGTTACTTCTGTCTTATGCTATTATAAACATAGAGCTTGCCAGCCTAAAGTACTCTCCTGTCACAGAGTGACACAAGCTTTGCTCTAGAAGCTGGATACTGCAAGGCTGGGGATGAGGACAGGCAAAC
cagagcaacaaCAGCAGCAAAAAAAAATTATTTGTTCTTTGTGCTCTCTTGCTGCAGTGGGAGCACAAGAAGCACAGGCTCAAAGTGAGGGCCAATGGAATATAAAAAAAAAACCCAGCAGGTAGGTCAGATGATGGCTAAAACCAGCAGCTTCAATACAATCAAACTGAGGAAAATGAGCATCCAATGCAGAAGAGCATTCTGTC
AGGCTGGAGGATTCCCCCACGCCACCCTGTCATCGCCCAGACGTCCTCATAACATGAAGGAAGTTCCATGTACAGGATAGACCCCAGCCACAAGCTACACTATAAACCCAGATACTCCATACAGATGCCAGTGGCTGCGGTTTCTAAAAGGGAAGCTCCCAGCAGTCAGACTCAGGACTTCCCTGGTTTGCCTCGGGATGTTATGG
tgatgataatggactgaacctctgagctgtaagtcagcccccaattaaatgtttgcctttataagagttgtcttggtcatggtgtctattcaTTTACGGTTATAAATGAATGTCTTTTGCAATGTTGAGCAAGCTTTAGCTCTTGTCCAGTTATGGAAGCTGAGTTCTGCAATTGGACGCATAGGACTAGAGTTGGCTATGTGGCT
TAAAACTCGCTGATGTTGCTGAAGGCTTTTGTGTTTTGTTAACCACCAGAAACTGAAGGGAAACGTGACTAAGAAACTTGCAGGGGGCGGGGCGGGATTCTATAAATGTTTGAAAGACCTTTCAAAACTCTTCCTAGGAATCTCAGAGAAACTTAGGAGGCTCCCTTTAGTTTCCAGAGTCCTTATCACTTGGCCACTTGGCACCG
gttttaaaaaattaaaATGTGTACACTACACACCCATACACATAAAATAAAATAAGTGAAAAAGGAGAATGCAATAAAAGGCGTTTCTCATTCTGTAGTATATAAATGCATATGATTTTTGCCAATTTAAgagcttgaaaatgtagctcagtggtagagcatgctaagtatgtttgaggcAAAATTTAAAAAACCCATCAATATTA
gtctacagagcaagttccaggacagtcagggctacacagagaaccctgtctcaaaaaacaaaaGGGGGGAATAAAAAGAAAGAGAGGTCAAATCGTATTATATAAACCACGGGGGTGAGAATGTTCTCAGCACACTTCCCTCATAGTACTCACAAACATCATTGCAGTCAATGTCACTCAAGTTCTTAGCATTGCAAAACTTTTTT
GAAACCTTCACAAGCTAATGAGCAAGCCCTGAGACATGCTCTCGGGGAGCTGCCCTGGTTATCAGTGACAGAGCAGCACAGCAAAAGATGGGGAGATGCTTATAAAACACACCAGACAAGGCAGGAGGTGATCCACTCTGCACAAAGTAATCAGGCTGGTTCCGCCACAACCAAGTACTTCATCCTCGGTTCTCTGACTATCTACT
GTCTGGATGGTATCTGCATACTTGGTGCAGAAGGACACACCTAATACCCACCATATTTGCAGTGACTCTGACCTCTAGGCAAAGCCACGTATCCACATGTTATAAAATGCACCTTCTGTTTTGCttttgttgtttgtttttgagacagagtctcactatgtagttcaggctggaactcactctacagaccaggctgacctcaaact
TTCTGTAACGACCCACGATTGATGGGCCTCCTGCTTACAAGTTTCCAGAGGGCTGGTGCTAATTCAATACCATCGTCCCAGTACATGACGCCATACATAATATAAAGCCTACCTATAGTTTTTAGAAACTTTAAAGCTGGAAAAGACTGTTAGTGATCTAAGAAAAATAATGACTCTATTATGGACTGGACACCAAGTTTACAAAA
ctgttttttggagctagggaccgaacccagggccttgtgctcgctaggcaagcgctctaccgctgagctaaatccccaaccccATAGGTAAAGATTATTTTATAAAACGTATATCAagtcaggccgtgatggtgtgctcctttaatcccagcactcgggcgggaggcagtgacaggcagattggtctacaaagtgagtcccaggac
atggttgtgaaccaccatgtggttgctgggaattgaactccggacctctggaacagcagccagtgctcttaaccactgagccatctccccagcccAAAACTATAAATTTTAAAACATAGCACCATTAAGATTATAGACTAGGAACTTAGTATGTTCTGGTTAGTGGTTTGGAAGCAGCTAAGGCCTAGCCCCGAACTCAGAATGGT
GCAGGTAATGTATTTCTGTTGAGTCTTTTTTCTATTCCTGGGAGTTTGTCCCAATAAAAGACACAATTAGTTGTGGCTAATTTTTCTTTCCTCCCAGTTTTATAAAAGGTGATACGtttgttgtttattattacaacaaagtttatcatcaacttaaaacagctgtaggggttggggatttagctcagtggtagagcgcttgccta
ttcccagaagaaaaatcaggggaaatttttgtgatcccctaaagtaaatattttttTTTTAAAATGGGATGGAGTTTCTAAGTCCAGGAAGGCAGAAATGTATAAATCAACTTCCATAGAGATGGCAGTTTTCATTTAAAAATTTCGAGCTAGGGAGgccaggaggtggtgtggcacgcctttaattccagcgctagagagcagag
ccggtgctagcgtgggatggtgccttttttattatttcacacaacaAGGATAGACTAATTTGGTGCCTGGATGAAGAGACAAGAAAGTGACAAACTGAAATATAAACATGGCTCTTCTGATCCTAAGTCTCAAAGATATCTTTTACTTCATTTCTGCCTCATTCTCCTAAGACCTTCCACTGGACCAAGGGAACAGGAAATCTAGA
agagagactctgtttcaaagaaaaaaaCAATACCACCGCCACCACCAGGTGTAGTATATGTGTGTAATacacacacacacacacacacacacaTATCAGTTATAAATATGTTTAGTCTTACCTAGTTTTATACACATTCTACTTGTTATTTATGTTTGCTGTGGTACAGATAGACTGGATCTAGGGTTTCATACAGACCAGGTAAG
tcccaagcacagggatgaaagacatgtgacaccaccgaccggctTATGCTGTAAGGTTTGCCAAGCACGCTCTGTATCTCTTTAGCATCCCACATTATGATATAAATCTCAGAACACTAAATGGACAGACACGTCAACTGTGTGCATTTGGAGATGGAGGGCGGCCTTGTCCGTTTCGAAGCAAGTAGGCATCCTAAGTAGAGCTG
TATATGtcatcttcacaacctccccactctgcagaggaggaaactggggcttaactctacaaaatatactaattggcttactgtcatagagctaTCACTATATAAAACCATATCATCTCTGAATAGAGACAGTCTTACTTTGtttgttttgtccagatcaagagacagggtttctctgtgtagccctggctctcctagaactctgc
GGGAGACATATATCTAATCAGGTTAATTTCCTTCTATCCCAGCTTACATCTCTCTTCCTTTTTTGTTTAATAATAAATTCAATTTTAATTAGAAAGCCTCTATAAAGCATTTTCTAACCCTTTCTCTGCACCATGTGACAGTAATAGATCTTTCTTCATGCTTAAGTGCTCGCATCAAAAATAAAACCTCTGGATTAGAAATTTGT
ACGTGTTTAACCTTTAAGGCTTCAACCTTGAGGACTCCTGAGGCCCAGGTGTAGGTATGTTCTAGGTTCCCTGACTTGACTAGCGCCCTCTTGTGCTTGCTATAAAGCCAGTGGAATGCAAAGTTTGAACCACGTGACTTTCACAGACTCCTTTTCCATGTTGGCAGAGTCGGTATTCGCCGGGAGTCACGCGTTAGAGCGAGCTA
tacctgtaactccagcctcagggaatccaagggtctcttccgggctccaaagcccagtacccacgtggcatacacacatagagatgcataaataaaaataTATAAATCGAAACATTATCTCCCTCAGTTTGaaattattatatttatttatatGTGTTTTAACAAGGCTTTAATAGGGAACAGAATTCTCCCACTGCTGAGATAAC
TGAGGGCCCCATAAAACACTGTGCAAAAGATTGtttttaatttaatattatacatagttttttttaaaGGCAAACATCTGATCTACCATCTGCTATCATTTATAAATTGTTACGAATATTTTTTTCAGGGAAAAATAAGTTTGGATTTAGTTTTTGACCTAATGTGAATATTTTTTCTCTTGGGGGGGTGTTTATCTtgggcattg
TGTTGAAGTAGCAAACGGGGAAGGTCAGAATTCATCATACAATGGAAGTTCTATGAGTGTTCTAGTCATACATCAGAAGCTCCTGGGGCTTCCCCGTGAGTATAAAACCCACTGTTATCCATCCCAGCAGAAAGGAGGCGTCAGACGCCTCACAGCATCAGAGCAGAATCGATGCACCCTATAGGCAGTGCCAAGATGGCGCTCAG
TGAAACATTGTTTTCTATTAATCGCAGGGCAAGTTCTAAAGGTCACTAAACAGCCTGCCTAAAGCCAAAGCTACACATGAGTGTTTTGCCCACTGCAGAATATAAATCAAATATCCCTGTTTAACATCTTGCTCTTTCTTTAAACACACATGCCTGGCTACCATACCTAAAGTCTGTTAGCTGGGTAGGAATGAAAATTAACTGAC
CTGTACTGAGGACAGACACTCAGAACAGATATCTTTTAAACCTCCTGGAGATAATCGTGGGTTGTAAAACATGGACGTGGATTATTCATCCCGCCCCCCATATAAAATGACAAAGCTGCCATAGAAGAAAGCCGAGGGGGTGACTGGCTTGATTAACCCATGTGGGGTCGTTGCATAGCGGGATGGTTATAGGATGGATTTTCTTA
cacagaaaagaaaacccttaaacataaaataaaaattaaTGTTTTTTAAAATCCCTGTATTTACAAGAAATTTAAGATTATAATTTTTTTCTTTTCTTTATATAAAGAGGTGAGAGGGCTTCTGAATGACCATTTCATTTCTTTCCTTCCCACTCCCCCTCCCAACTCCCCttccccagattggatttctctctgtagttctggct
gtccccagctccgaaaaaaaaaaaaaaagaaaagaaaaaaagttagccaaccagagctactgactaatagaaaataGTAGTGTCCTGAGAGTGAGTTAAATATAAATAGCATTTAACATTTTTTTTTTTGGTTCTTGCAATAAGACATGTTATGGAGacacacacacacacacacacacacacacacacacacacacacacacaAA
GCCCTCTCCACCCCATCTTATATCTGACCTTCAAAGTCAACGGCGAAGGTTTGCTCCACCACTTCAGTAACGGCTTTCAAGGTTTCGCTCTTGGAAGGGATATAAACCAACTGAAATTTACTTTTCAGAGGGTAGTTGTGGAAATATACTGGCAGTAAGCTGACATCGACTGCCGGGTAGTTGGTGTTTGCCTTGTTTCTTGGCAT
GTCCTGCTGACTCAGCCCTGATACAGAGGAGACTCGCGGTATGGAGGAGGAGCCCACCCACCTGCCTTTGGTCGTCTGCGTGGACAAGCTCACCAAGGTCTATAAAAATGACAAGAAGCTGGCCTTAAACAAACTGAGCCTCAATCTCTACGAGAACCAGGTGGTCTCTTTCCTAGGCCATAACGGGGCTGGCAAGACCACTACCA
ACGTTTTGAGAATCCAGAGTAATCTTAAGTAATGTAGGCTAAGTATCCCTAGAGAAATGCTGGTGTGAGCTACAGGAGATCAGAGCCCCTCCAGAGATGTTATAAATGGTTCCTCTATAGTTTTTCTGTGAAGGGAAAAGGAACAATTCATATCCATAAAGAAATAgggcggagaatcttctttgtttggtagagtgcttgctgag
GGGTGCTATCTTGCCAAACCCGTTCCCCCACCACCCTTACAGGATGATCTGGAATGGGGGAGGGGAGCTCCTATGCGTGCCTTTGTGGGGTGCAGTGTGTTATAAACTCTTCAGACTGTCGATGGCCTGAGTCCCTGTGTCAACTCCAGTGTCCCGGAGAAGCATCCTAGGCCCATCTTGACTGAGACTCACGCATTCCAGAGAAA
CCCCCTCTACAGTCAACATGAATGTGAGTATGACCCCAGAAGGCCTGATCATCTTTCCCTTTTGGAAGCTCTTGGGTGGGAATGGGGGCATCACATCTGGTATAAACCAGGTCCCTCAGTGATGTACAAATTCTAGTGTCTTTAAACGTGTGCAGCGAACCAAGCCTGCTTGTAGTGGAGCATGGGAAGAGTGTACCATTTGCTTA
AGTATGTTCAGACTGCTGTGTTACCATTGCTTAGTTACATTCAAGTTACTTACAAAGCCGTAGAGTACATATTGCTGGTCATCGTTTCTACAGCCTAGACTATAAATATCTACAGCAGTCTTTGCTCTTCTGAAAAAGTACTTATTTCAGTGAGCTGAAGTCTCAAAGACTCTAAAAGGTAGGAACAGCTAGCATTTcctatctac
tgacatgtaacctgacattgtcatctacaGGCATGTTGAGATTCCTTCACAGTTATGTCGGAATCTGCCCCCTGTGGACCACAGGTTGAACAAACCTGTGTATAAAATAGTAGGAAAAGGTAGAGAGGGAAAAAAAAAAACTGTGCAAAGCTTTCATACATTTCAACCAGCGAGTTCAAATTTTTTCTTATAGGTCTGTATTTGAC
GTTGGCGCATAGCCACTGTCATTCCGGCCGGGGAGTGGGGGTGGGGGGACCCTGGGCCGGCCCTTCTCCTGGGTTGTTTCTTGTGCACACGTAGCCCTTATATAAATAAGGTGTTATTAAATGCCAAGTCAGTTCTCATTAACAAAGAAAGAGGGGGGGAAAAATCTCTGTAAGCCACTGTGACCAGCACCTGCCCCTGCTGAGTA
CTGGAGGGTGAGATCAGTGGTAGAGGACCAGAGTCCTGGGCCACCTGCTGGCCCATACAAGCATCCCCTAGTGGCCCAGAGACTGCTTTCTGGTGCTGTTTATAAAGGGCCATTTCTTCTACCTTGTGATTGACAATAAGACCCATTCTACACACATCATGGGAGTGCAGTGAAATTTGTGTCAGAGAAAAGATGGGAAACACACT
GAAAATCTGGTTTTTTCCCCCCTCAGACGTTTCCCCTTCCGTTTTCCCAGCTGCCTCAGGCTCAGCCAACTTGGGAAACAGCATCCTTGGCATCTGTGTTTATAAAATTAAGCTCAATCGTGGCAAAGCAGAAGCCCTGCTTGGCAGGGGGAGTGAGCGAAGGGCCCTCCACACTGCTGGCCACCGGCTGCAGCGGGAGTCTCTAT
TTGCAACATACTAAAGATAATAACCCCTTCCGGTCGTAAGACCCCCTGCTGCTGAAGCAATGTGAGATTCCGACTTTCTTACTGAGGCGTAGACCGTGAGTATAAAAGTGACTCACTGTGTGGATTCCACACGGTGCTCATCAGTTTCGGAAAGCAAATGTTGGCAGGGGTACAAAGAGAGAGACCACAGGTAAACATTGATGGGA
gttcgattctcagtacctacacggtagctcacacgtggtatataggcatgcaggaagacaaaacacccatatacttaaaataataataaaTTATTATCATTATAAACaggaggaagaggaaggaggaggaggaggGAGGGAGGGCTTCGACTTAACATAACACCTTAAAGGTTTATGGTGAGGGCTGAAAAGACATAAGCTAAGAA
CTGAGGTATCTTCTCAGTTAGTACGGAGCGTGGCGGACAAAGCGCCAGAGTTGAAGCAATTCCCATCTCACCAGAGACAATAATGGCCTTGGATGCCTTTTATAAAACACATTCTGTGTGCCAACCCAGACTAAGTGACTCAGAATTTCCCTTTATTGCCTTGGTATTGCACGTATATTAAGAGATCTGGGGCAAAGCAGATTGTT
TTAAATGAAACACAGAGTTCTGAACCTACTGGAGAAGTCCTACTGGAGCAGGAACCTGGGCAGAGAGAGAACAGATGTAACATTGAAAAATGCTGATAAATATAAAtataaaaatacttttattcatctgatgtaattgtctccaaggcttactgcctcagtctgccaacctaggcctagtcctggaagcgtctacctccgtacaa
GTGAACTGTCACTAATGAAGTCTAACCTGGCAGGAACTTGAAAGTCACTTGATTATTGATGTTCAAAGATAATTTACAAAAACAAGAGTGAGATGGTATTTATAAAGCCCCCATTATTTGTGAGACAGTGCAGTGTACTGTTGGGGATGAAAAGAAACTCTGCCCCAGGGGCAGTTTGTTTCAGTGTATTTTGTAAGTGGGCTTTG
TTGATTTTATTTTAGAAATTCAGTTTCAGATTCTCTGAGACATAATATCTAAAAATTGTGATGGTAGCATATTTTGGTAGCTCGATTCATATCTGCAGTGTATAAAACCAAAATAATTAAAAGCACTTTTAGCTCCTTGCTACTTGTCTTTTCTGTACTAGGGAGTCCATCACAGGTTGTCTTGAGCAATAGTCACTCCACTGCCA
CCGCTTTATCTCCCCAAGGTCAAGGGAATTAGAGTCTTCAGATGCAGAGGTCTGGCCCAACCTTTTGGCTTAAACTTGATCCCCTCTGAAGCTATTTGAATATAAACTCTCAGGGCCAGCATTAGAATTTACATCTAGAAGTTAAAACTCCACCAGCAAATTATTGTCTTCACTTTAGAAACAGGCCTAGAATTggagctggggag
TACTGGGCCTGGAACAAGATTTAGCCTTTAAGCACTCACAAAGGTCTTTAGTTTTTCTTTAACTTTTAAGGTATTTAATCTGGAGCCTTTAAAAAGCTCGTATAAATTTTTGTCTGGTTGGTATTTTAAGGGTCTCCCCCTGCCCCCAAGTAtttttctttgtatatgtttttatgtgtatgagtgctctgttcatgccaacagag
TCGTGCCGGTGCCCAATTTTTTGGTTTTTGTTTGTTTTTTTAAGTGTGTTTGATTCACTTAACTTAGACAACTACCCAAACAGCTGGGAGTCATGTTTTGTATAAATGAAGAAAGAAAAAAAAAATCACAACATTGTTACATTTTCACGTTTGGAATTCCCAAATGAAATTGTCAGTGGTAATTCCAGCTTCTCACCATGCTCGTC
CCTAGAAGAGACAGAGCAAGTCTGCAGGTGTACTTCACCCCTCCCCTCCTTCTTCATTAGCGGTCACGTCTCCTGAGCAAAACTGAATGTCACATCTCTCTATAAACCCTCGCTCCTGTACACAGAAGTACATGCACATGCATATGCACATATGTACACATAGATATACATGTGCTCACATCCACTCACCCTCATTTAGCACCTGC
ACACTGTGTGACATTGCCATCTGGTGGCCAAAATCTTTTGAATTTTCCTCGAATCTCTTGATTACCTTCCACTCCTAGATTTTGGAAGCGAGTTGTAAAATATAAAGTGTTATTCAAATAATTCCATTTGCATTGTAGATATAGTATTTGATATCTGCACGCTGGGTATTGGGGTGTGAAAGCTGACAAGTGAGAGGAGGCCTCCG
AGACACTAAAGAGAGATTGTATGTCAGGCCCACAATAAAGACAAGGAAGACATCAAAAAGGGCTAACCCAGTGAAAACGAGCAGGAATTAGCTAGATGTTTATAAAAGGGAAGAGTACCTTAAGAAAAGCCAACAGGCTGCCACAGCAAAGAGACTTGGAGATGGCCTGACACATGTAGTTTGACACAGATAAGACATGACTTTAA
GCACACTCATATATACAATGGCATAGTCAGGTGATTTCATAAAAGGAACACATACTAATTGATTGTGCCACTGGAGCTTCTGTTCAAACGACTTCAAAACTATAAAAGAAACAATAAGGTGTAAGAATGAAAAAGCTCgggctggagagatggctcagtggttaagagcactgattgctcttccagaggccatgagttcaattccc
CCCTAAGAGACTTTTATGGCAAAGTTTTGTTTCTTAGTCTTTCCTCCTCTCAGAGTGAGTCTGACCATTTGTAAATAAACAGTTCTGGGTCTTTGTGTGTTATAAATGACCTACTTCCCTAATCACAGGGTTGAGAAGACTAAGAAGGAAAATAAATCCATACATGGGGAATAAGATAATCAGTAATGCTTCTAGTTACGGGCCAG
CTGTAGGCCTCTCAGCCCTTTGCCGTGTTGGCCAATAAAAATCTTCAGGCCAAAGCTACTGCTATTATTAAGTTTCTATCATAATACAATGTTTATATTTTATAAACCCCATGTTGGGGTTTAGAAGAGGAGAGGAGGAGAGAGTTGATTGCCAAAACTAAGTCATTAGCTCCAGACACTGATACCAATACAATTGAGTCCTAAAG
GAATATTATATCTGGTTCAGTTTTTAAAAAATGACCACATGTCATGTGACAAACTAATAATACAGTAATCTTGAGCAATATTACCTTGTAACCATAAACTTATAAATGGTTAAAGGTAATTCCTTATTACTTATAACTTGTAAACTAAAGCTAAGAATTCATTAAAATGAGATTATTATAACAGCATCGCTTCTCACATCCTAATA
ttttgttatgtgtaacccaggaccatatgcaagcctgcttcagcttccctagtgcttggattacacgtgctaacatgtctggctCTGTCTACTTTCTTTCTATAAAATTATTGAtatctatctatcatctatctgtccatctatcatctatcaacactatctatctatgatctatctacctatctacatatctatctatcatctat
ATATCATTGGTCATTATCAGCTTTGCTGTTTTCACTTCAAATCCTACCTTCTAATATCAAATTTCTAATACCAAATTCTTAGTATACTTATTCTTTTAATTATAAAGAAATTATCAGTAAGGTAAAAATTTCAGAACTAATAATTAGTCTACAGCTACAGAGATACATAAGATATAAGTAAATATTGTCCGATTCAGAATCCCCAT
ttcaaaacAATGTCCATTATTTTAAAATAGTTTAATAGTTTTTAAATAACAAACACAAGACATAAAAACATATGAATGCAGGTAGTAGCTGGACATATTTTATAAAATATAGATATACATGTATTTCCAAAATGTTCTATACAAAACTGATTTTTAAAACTAAAAGTTTTGACATTTCAAATTAATGCATAGTTCTCTACATTTTT
ATGGCCACCCTGTCACAGACAGCCTCCGCCTCTTCCATGTAATGCGTAGTGAGGAGGGCAGCCCGCTTCTTGTTTTTAAACGCAGTTCGAATGGCTCGCCTATAAACAGAATAAAAGTTAAGTGACACCTGTTTAATATGGGAAATACTTTCTCAAAACCCAACTACTTGACTAAAACTTACCCATTACCAAGTGTTGTAAACGAC
GAGCTAAGGCCTAACAGCCAGGCTGGTGCAGCTCAGAGGTGCAGCACCGGCTTACAGTGCACAGTATCTTGGTCTCAGTCCCCAGCAATAACAACAAAAGTATAAAGAAAATACAAAAGCATGAAAGGAAGAAAGAAAGAATCAAGTATGACAAAATGTGATTTTGTTTTAAAAATGGACATACTCATAAAATTAATATAGATCTA
AGCAAAAAAGTTTTAAACAGAGTCACAAATTAGATATCTATCATTTCATATCTCATATATGTATGCCAAGAACTGATTCACTTCTGAGAGGGCAGTCTAATATAAATTTTACATTCATAGGAAAAGTGTTTCTTCCTCATTCCAGTGCCTTGGTGATTTACCATTGAGGCTGAACATGACTTAGTAACAAGGGCAGGTTACCTCCT
GCTTTTATTATTCCACCAACTACAACCCCAGCCGTATACTTTAACACTAACAAAGTAACGTTATTTTCCATAAATCAATTCTTCCCATATTCTCCGCCCCTATAAATTCATTTACTGTCAGTTTTACAAATATAATCAAGATAAAAACTTagctgggaatctgtcactggctttaacctcaacaccaaagaattcaggcagaagga
gaatcatttacataaaatatactaaaatgtataaatatatGGTAACAGATGTGATAAATAGCTTCTAATATTTGGAAAGCACCAAAATATTTCAAGGGCATATAAAATTAGTAGGTATATGTGTAAGTTAGTGTTCaaaattatttatttttttaaatttttttGGTTCtttttttttttttttttcggagctggggaccaaaccc
CCTTGCTAAAAATGTCTCTGGGGGCAAGTATAGTCAGACATATTAAACCAAAGTGGGGAGATTATCTAGCAATCAAAGTACAAACTTACTGGTTAATTAATATAAACTTTGTATTAACTCCTTGAGAATTTCATACAATATCATTTGCTCATAGTCGCCCCTACTCCTACCAACTACTTATTTTTTCCTAATAAAGTGGAAATATC
TTTAAAATTTTCTTAAAGGTGAACGAAGCTATATAAGTGAACAGAATAACCGAGGGCACATAAGCAATGAGGCAAAAAACCTGTAAGTCAGAAACGTTTCTATAAAAATGAGCACTTAATAACATCGTAAAATATCTCAGAAATATTAAAATATTAAGTAATTGTATTTATCAAATTTCATTTTCAACAAATCATTCCCAAAACTG
GGCATATGGATTCTGTACCCTCGTAACAAGACAGGCAAACTGCAAATGCTGGTAACTCCAGCTCTGAGGGATAGGACCCCTGACTGCCCTGGCTAGCACATATAAACACATACGTATCTGTGACACCCATTCACACGAATTAATTAAATCAAGTCTTTTTACAAAGCCTAGTCCTTTCTTGTAAAATATTTAGGCATGAGAAGATG
AGGATGGCTATATTTAGGTGCCTGGTGCGAGCACCTAGTCTACTGGAAAGACCAGCACAGCTTCAGGGTTATGTTTAAATGGTGATTTGCTTTCTTTTTATATAAACTTGTAATATAAATTGAATAACATGTATCATATACAATAAAAGCCTTTTGCTTCATTTTGTTTTAAGAAGCTCATACACACGTTATTCAGATTACAGCTG
TTAGGTGCCTGGTGCGAGCACCTAGTCTACTGGAAAGACCAGCACAGCTTCAGGGTTATGTTTAAATGGTGATTTGCTTTCTTTTTATATAAACTTGTAATATAAATTGAATAACATGTATCATATACAATAAAAGCCTTTTGCTTCATTTTGTTTTAAGAAGCTCATACACACGTTATTCAGATTACAGCTGTCATGTTCATATG
AAAGCCTTTTGCTTCATTTTGTTTTAAGAAGCTCATACACACGTTATTCAGATTACAGCTGTCATGTTCATATGTAAATAGATTTTAAGGAATACTTAACTATAAAGTCCATGAGCACAACTGATGTGAACTTACCACAGCAAGAAACTTTACAGGATAAAAATACAGTCCGTGATGAAAGGCAAATAAACTTCCCAGCATCAAAG
tacctaagtacagtgtttatgacaattagtgtcataaacaaaacctggcacacagtaTTGTGTAAATTTTACCTGCTGCCTACAAAAATATTAATAACAGTATAAAGTTTTCATGAAATATGACTAAAAAGTAAAGATGATCTATTTGGTAATTTTAATTATACCAAAGTAGCTAAGCAGAAAAATCAGTCTTCTACCTACATTCT
GAATGAATGATTCTTTACTAAGTTTTCATTTTTAAAAACTTAGAATCTTAATTTAAAATTAGCTCAAGTCCATAAAAATATGAAAAAATCTCTTGTCACTTATAAAGCATGAATAAAAATAGTAAATACGAAATTATTAACTGCAAACTTAAGATATTCAGCTGTAGTTTGTTTTGTGTTGTTTGGTTTTTGGGGGATTGCTTGTT
TTATATGTAAGTAAGGCTTTCTTTTTAATTTATAGTGAATTCTTCAATAGTTCTTGATGAGTTTTTAGCATCTCAATGAAGATGTGTAAATACTACATACTATAAACTCTTGCTTAGAAAATCTTACACACTCTAAAATTCATTAAGCCCATCATAAACTTTGAGATAAAGTATGCCAGTAATTACTGTTTTTAAAAAGAATTTAA
AATCTTACACACTCTAAAATTCATTAAGCCCATCATAAACTTTGAGATAAAGTATGCCAGTAATTACTGTTTTTAAAAAGAATTTAATAACTGCAAGTAGTATAAATTGCTATCATTCAAGGTCAATAGGTAAATATTTCATTTAATTTTACAATGGGTCATGCTTTATCTTTAAAAGGTCTAAAAGCCCAGTCTCCGAGCTGCAT
AGAATGATGGACCAAAAACATAAAAATCTGAACTGCAAAAAAAATTAAAAGCAGAAGCAACCTGAAAGGAAAAAATAATATAGCTTAATATACATCAACATATAAATCTATTAGCTATCTTCCCTCACGTTAGTATCGATTCAATACTCAATTGCAAAACCACAAAACAAGAACAAAAAGCAAAGAAAAATAAAACCTTCCTAAAA
AACAATCAGATACCTGACTAGCATTTGTTTTTCACTAAATGAACTTGGTCAAAACCTCAAGTAACTCCAGAATGTTTCAGATATGTATGAATGTTCTTCTTATAAAATTTTATTCCTACAATCATTCTAGTTCTAAAAAGAGAGACACGTGGTACATGTAGCAGGATGCTACTTTCCATCAGTCATTCTGAGCTGAGGAGAAGAGA
ACAAgaaggaaggaaagaaggaaggaaggaaggaaggaCTAAATTTACTTAGCCAGCATAGCGGTACTCAAAGATTTTGCTGTCAGAATACTTTTAACATTATAAATTGCACAGAATGCCATGGAAATTATATTTATGGAAAAATATTAATTAGAACTTTAATGTATTTTAAACTCAAATTAATATTTTATAGCACTTAAACAAAA
AAAAAGGCAAGGAAATCAAAATACTGAAATGTATGTGCACACTGGAAATTTTCTCTATTTCAAGTTAATATTTTCACTCAAAAATCTCTCTTAAAGTTTGTATAAATGTTTAAAATTGTGAATCTTTTCCTTGGTTACTATATAGAAGACACTGGTATAACAATCAGACCAACAAAATGACAAAATACTAAATCTGTTCTAAACAT
TGCATATGGAGATATTTGTGGTTTTTCCAATGGCAATTTAATTTCCAATTAGTTGCTGATTTATTCTTCCAAGTAAATAAGAAATAAAGATATGTACACGTATAAATATGTGGTAGAAGTGGGTATGtaaaataagttttttaaatgtaaataaagtttaaaattatagttttttgttttaataaatatCATGAAACCAGtttttt
TGGCCCAGCAGAGCAGTAATCTGGCCTTCATAGATGTCAAACGACAAATCTATTTCATGGAAAAAATAAAGCTCAAATTTTTATGTTAACTGTTCAGCTCTATAAAAGAATTCATAATTCCACACGTCTTAAGGAGACAAACTTCAATGCATAAAGTTAGCAACACAGTGTAAGCAGATTAAGTGGTCTGGACTTGTCAGTGATGT
TTCCAAACCTAGGACATTTTTATTTCCTTAGCAGTGTCTTACAAGCAGCAGGAGACTTTGATTTTCAATCAACTACAGTTCATGCTTTTGGAGCCATAGCTATAAAACCTTTGTTTAATCGAGTCTCAAGATATGTGTCGTGTTTTTCATTCTTTGGGTTTTCTTGTCACTTTAAATTCTGTATTCAGTTGTATGACTCATCTCCA
AAATCCTCTATGGTGGTATAACATAGATTTAAATATCACAATTCCCACCAACAGTTCTACCTATACTTAAAGCTTAAACATACCTTATAGCTTCTTTTCCTATAAATTCTGAAGAAACGGGCTCAACAATTTCATTGAGACTAATATTCCCATTGATGTTGCCCTCTGATAGCTCCTTATAGTTCCTTTTGTTTTTTGACCAATAT
CAGCTAGGCTTTCAAAGCAAACATCTCTCTTGTTACACAATCTCTTCATATTCACTAGGGGCTAGTGAATACGTAATAGACCACGTACTGTGAATATTTGTATAAATATTACTCAAAAGTAGATTAAACCACAGTATGATGCAGAATACTCTGGCTAGGAGAAAATTCAATTGACGGTATATGAGCAGAATGACTTCAGAGCCTTT
CTATGACCACAGTCTCGCTTTGTGAAGAGAAGAGGGACTCAGTATAGTCTCAAAGTGTGGAACAATAATTCCTAAGTAGTTAAATCTTGTTTAATGTACTTATAAATAATTTATTGTAATGTTACCTTAAGAGCACCTACATAACATCAAATATAAATCAAATATAGTATGAAATCATATTTATTTATACAATTACTGACTTAGGG
AAAGTGTGGAACAATAATTCCTAAGTAGTTAAATCTTGTTTAATGTACTTATAAATAATTTATTGTAATGTTACCTTAAGAGCACCTACATAACATCAAATATAAATCAAATATAGTATGAAATCATATTTATTTATACAATTACTGACTTAGGGGATTTTTTCATTTGATTCTGACTATACATATAAGaaaaaataaaaatgaaa
TAGCCAAGAAAGCCTACTACGGATACAGAGTTTACCATTTTCATCTCGACAGCTTTGTTCTGTGTCACGTACGATTTTCTGTGCAGCATTCTTGTAAATTTATAAATGTTTGCAGTAGAGCAATGAAGACTACTTGGCACTTAAACAAGTAACTTCAATGGACGCAGATATAAAATGTATTCTGTACTTTCTTTCTGATGGAATTT
GTACGATTTTCTGTGCAGCATTCTTGTAAATTTATAAATGTTTGCAGTAGAGCAATGAAGACTACTTGGCACTTAAACAAGTAACTTCAATGGACGCAGATATAAAATGTATTCTGTACTTTCTTTCTGATGGAATTTAACTTTTCTGACATTTCTTTCTCATGAAATGCTGTATTGTTTGTTTACAAACAAAGGGTGATATTCGT
tctgatgccctcttctggtgtgtctgaagacagacacagtgtactcattacataaaataaataaatctttttaaaaaaTTGTAAAATGCATTTTTATATTTATAAAACTGTTTTATAAATGCAATGATAAATTGTAAACAACATAGTTTCTATTAAAAGTACTAACCTTCCTCTGAAATGGGCTAAAAAGAAACCAATCtttgttt
tctggtgtgtctgaagacagacacagtgtactcattacataaaataaataaatctttttaaaaaaTTGTAAAATGCATTTTTATATTTATAAAACTGTTTTATAAATGCAATGATAAATTGTAAACAACATAGTTTCTATTAAAAGTACTAACCTTCCTCTGAAATGGGCTAAAAAGAAACCAATCtttgtttgaaacagcatgtg
ggcattacaggcaagcgctgccaGCTTACAGACCAACTGTCTTATTACACAGAAGAAAGAGGAGGGGAAGTGCTTAGTTATTTATACATATCCATGCCTCTATAAAGTTAGCACTGTATAAAAATGCTCATATTTAACCCTCACTTGTGGGAACTTTTTCCTCCACTGTGTCTCTCTAATTACCTTTATATTCCTCATCTGAATTA
gctgccaGCTTACAGACCAACTGTCTTATTACACAGAAGAAAGAGGAGGGGAAGTGCTTAGTTATTTATACATATCCATGCCTCTATAAAGTTAGCACTGTATAAAAATGCTCATATTTAACCCTCACTTGTGGGAACTTTTTCCTCCACTGTGTCTCTCTAATTACCTTTATATTCCTCATCTGAATTACTGAAGTTCTCAAGGG
ccgaaaaaaagaaccaaaaaaaaaAAAGTAACCTCAATGCAAATAAAATATTAGAAAAGCCACACTGCTGAAATAAGAGTGAGTAATCATAATATCATGATATAAAGGAGAATTCTGCTTTTAATTCATTCTGGATATTAAAAGCTTGAAGACTGTGAATGAATAAATTTTGGTTAATTCACCCAATAAAATAAAATCATACAATT
TTCTCACAGTTCTAATCCTAAGGCACAAAACTTAAGGCTGATTTTTCTAAAGAGTTAAATGTTGAAGCAGGTCATATCTTTAGAATGTAATTGAAGAATTTATAAACCATCTTAGAGGCGAAACTGCACTAAAGCACAGATTTAGGAGTCTGAAGGACATAACTGGTCCTCTGCCGTGATTCAGTCCTAAAGTTACTTGGTATTAC
ttttccctctgatggtctgtcttgtctgacttcaaggtggtagttttgctttacctgatattttattttgttatATTTCCTCTAAAGAGGAATGAATGTATATAAAGCTACCCACGAGGATAATggaactgtcgtttatatctgctgggagaggggaaatcagttttcttcaatggaatgacactgataTAACAACCTCTACAGAA
GATTTTAAACATTTATATCATACAATAGTGAGAGTGGTTACATGCAGGAAAACTGTATTTGGAAAGACATATAATGAAAGATTCAATTTTGTCTTTTAAATATAAATGGCATTTACGTAAGTGTATTAAAATTATATTATGGTTATTTTATAGAACATACACATAATGTACAAAGACATTTGGATATACGTGCATAGACAAttttt
CATCCAACCTCACTCCTAAATTTATTTTGCTGCACACGACAGTTTCCCTAAAAATAAGTACAGCTGAAAATGTCAACACTGGACACCATCTTATTTTGAGTATAAAGAAATGCACTTAACCCTGAGTTCAGTGACTAGATAAAGTTATTTACCTCTTGAATCCATATAAACAGAAGACACTGGAACCATATCAGGAAAAAACCGCA
TGAAAATGTCAACACTGGACACCATCTTATTTTGAGTATAAAGAAATGCACTTAACCCTGAGTTCAGTGACTAGATAAAGTTATTTACCTCTTGAATCCATATAAACAGAAGACACTGGAACCATATCAGGAAAAAACCGCAGTTCATAGGACATGACGTCTTTGAAAACCACACCCACGAAGTTGCTGGGCTTAGACAAACTGGA
GACAGCAATAAGCAGCATTACTTTACAGACACTAAAGTGTGACCTGATTACATAAACCATGATTGGATAATATATGATCTGTGTCTATAGTACAGTAAAATATAAAACAATATGGAGGATATTTCATCAAAATATGCTATTTGAAATATCAATACATTGTAACATATTCTAATTCTATATTCTAACGCTGCATAGTTTGATATCAT
caaaggcagttccaggataagcagggctgtttcaaggagaaacactgtattgaaaacacCCACTACCCACTATGTCTACTCTTAAAATCTTAAGGCAACTTATAAAACAAATCCCTACAAAGATTATCATTAAAATGAAAGGCTTTGGTATAAGAAAAATAAGTAGGTAAGTAAATAAATGAAAAACCCTCTGGTTCCAAATAAAA
GAAAAGTGACTAGACTAGAGCTCTTTAAATTAACAACGAAATTACAATTTTCCTTTGTCACTGATAGGTAAATCCTTACACGGGAAAAACAATACCGTATTATAAAGGTATAAGAAGGAACTAGAAACAGCACAGCTAAAGCGAGCAAGAGTACACGACAATCATCTTTGTGCCAAAATAATAATAATAAAAAGACAAAGGAAAAA
ATGTAAACACAGTAGACCCAATACAGGGTCATATTATTGGAAGAACAACAGGGTAAATAAAGGAAACTGACAGAGATGAAACTAGCAGAGACAGAGACTCTATAAACAGTGTTGTTGGCGGCCAAAGACAAATGAATGATAAAACCCAAGTAAAACTGAATCAGGAGACTCCGCCAGAATCAAGGAGAATGACGACAAAGAACAGA
taaggggccgaagtcaagaattttaggcttggccaccaagtgcattcagctactacgccatctcactggaccAAGAATGTTTACTAAGAAACTTGAAAGTTATAAAAACTTGAAAGTTATAAAGTATTTTTAAAGGTAAGAGAATCCTACTGTTTGATTAATTGCCTTTGTTTAAAATGTGCTTTTATGAGATTCTTCACTTAAAA
gaattttaggcttggccaccaagtgcattcagctactacgccatctcactggaccAAGAATGTTTACTAAGAAACTTGAAAGTTATAAAAACTTGAAAGTTATAAAGTATTTTTAAAGGTAAGAGAATCCTACTGTTTGATTAATTGCCTTTGTTTAAAATGTGCTTTTATGAGATTCTTCACTTAAAAAAAAAAACTCTAACTTA
TATTTCATAAGAGGTAAAATCACCTTGAAATTAATATTATGTAGTGCCCACTTTTAAATCCATGTTTTACTTCTATGAAGTATGAAGTAAGATTATTTCATATAAAAAAAAGAGCAATGTTTACATTCAGAGCTATTTACTGATACGATGTGCTCGATGATCTTCTTAGCACATCTGAGATTCTTGGAACAGCTCTCAACTGAAAA
TACTAATGCCAATCAAGTTTAACCTAAATTTTATAACAGTGCGTCTTGCTGGAGACAAAGGATGGCAAGTTAGCTAATAGCCTTTCTTATGTGTAATATTTATAAAAGCATAAGTTTGCACTGTATAAAGGTCTCAAGTTTACACTTGAGACTATTTCCCGTCTGATATACCCACTAGTGAAGACTACAATTTACATTATTACAGA
CTAAATTTTATAACAGTGCGTCTTGCTGGAGACAAAGGATGGCAAGTTAGCTAATAGCCTTTCTTATGTGTAATATTTATAAAAGCATAAGTTTGCACTGTATAAAGGTCTCAAGTTTACACTTGAGACTATTTCCCGTCTGATATACCCACTAGTGAAGACTACAATTTACATTATTACAGATTGCTTTTATATAATTACTCCCT
TCCACCTGTGTGGGGGTCTTCACCTTCATCTCCAGGAGATATTCTTTGCCAAATTTGCTCTTTAGATGTTGGATGGATCCAATACATCTGGGTCAGGAATTATAAAAACCGCAAGACAAATGTGGCAGATGGTGCCCATGAGCATGCGCAGATGCCACTGGGTCACCCAAATCAATCTCTTCACTGTTAAGCAGGGAAGTGACAAC
GGTTCACAGGCTCAACCCTTAAAGGGGAGGCTCACAGGCTCAGCCCTTAAAGGGGAGGTTCATAGGCTCAGCCCTTAAAGGTGAAGCTCACAGCCAACAGTATAAACAAGTAGAATGGGGAGCAGCAGAGGTTGGAAAGGGAAACATAAAAGGAAGAGGGGCGTTGATCCAAACCAACAGTTTCATTAAGACAGGCAGAGTGAGCT
TTATCAGAGTCGGACAAAAAAGATTTTGGTGTGACTGTATAAGATTTCTGAATTGGAGATGTCACTTCATGGGAATGATCAGTAGCATGCTGAAATTAATTATAAAGGTCATTTAAAATCGTAATTAGTGGACTATGTGGCCCAATAAACAGAGTGTCAATATTTTCATAATAATTAGTATCCCAAAGATGAATAACATTCCTTCT
AGGAACATATTGCTTTTCTGGGACTTAGCTACATAAAACATTTTATTTTTCAAACTAAGGCTAGTGGGTTTGATCAGTGACAGAACATTTGTGTAACAGGTATAAATGGTTTGATCTCCAGAACTGGTTTTTTTTTCACCAAAAATATGAACAAGAAAGTACCCTGCATTACTTAGGTAAAGGTCTCTCTGTGTGCAGTAATATTT
CTCCAGATTTTTCATGGGTACAACGGAAGTGCCAACTGTTAAATATGTAACTAGGGGCTGCTATTCTCATTCTCATGGTCTGGAAACTGTGCAGCTTTTCTATAAAGGATGACATTCAGTGTTTAAGGTTCAGCTACTGAGAGAATCCAAGGATTAGAGGAGACAGGGTTTCTCCCAGCAGCGTCCCCTCTCCTGTACCCAATGGC
TATAACATTTTCATTATTCATTTTTCCAATAATATGTCCTATGTCTGTTTCTTTCTTAACTTGTGGAAATCGGTGACAGTGAGCTGGTGCAATTAATTTGTATAAAGTGAAATTATGAGTAGCGGGTCAAATTGCAGGACAGCATCCTTAGATACTGAAGTACTTGATAATCCCTCCAGAAGCTCAAATATTAAATATTAGGGGAG
TGACCAAACCAGTATGCAGAAGGGGAGAGCCCTGAAATCCACAGCTGGAACTGAGCTCTGTTCTGATAAGGAAGTACAATCATCAATTGGATACTGTTTTTATAAAAATATGAAACATATAGAAAATAGCCAAACAAGTTATTCATTATTAGTGATTAAACGCTACACAGTCTAAGGGACATAGATCATTTCAAAGCTCCTCTGTC
CATTCTTCCGTTTTACTCCTGTTAAGTACAACTGTGTATTAACCAACTGCTTGACACATACACCTGCACACCGTATGAAAGGAAAGTCTGCCGATCACATTATAAACAACTTCTGGTTCTTCAAGCCAACTAAAGTTTCCATCATTTGTTACTACCTTATAGTCGTCAATGCTGGTCATGGAAATGTAAGGAGGGACGCAGGCCAT
aggagtctaactcaagtAATAATTATATAATTAGCTAATAGGGAATGTGACTTTATTATATTAAACTCATGAATAAAATTCTCCAAATAATGAACGAAAGTATAAATCTTATGAATTTTCTTAAGTCAAGTTTAATGTTTAAGTGGCATAATCATAGTCCAAATTCTCTCCTCAAATACACAGATATGTCGTTTGTAAGCAATGTC
TCCCAAAGGCATCAACTTCCAAAGCTATGTTCTGTTGCTCCAGCGAATGTAGGAAGTCATCGATCTTTTCTCCTAACAGACAGTAAAATGTAAAAGGCACTATAAACCCAAGGGAACACCACAAAGTTATGTATCAAAATGATTCTTCTCAGCCATTTGTTTGTCACAGCTTGCAATAGTATGAATTTTAATTCTCCAGGTATTTC
TAACAAAATGTTCTAAATTGTGCTTTCCATACCTGTTTTGGGGCAACCAACCGAGGACGAACTCAACAGAAAAAAAGCAGCAGATGGGCAATTCCCATTATATAAATTACAATTTGATAACAAGATAATAACATTGATCTAGGAAACTCAACGGTTTCCTTAACAAACCTTGATAATAGAAAGAAAACCCACAAGGGTCTATTTTG
ATTGCTGATTTTCCTTCCAGTTTCAGAAAGACCTCAGTCAGAGTTGTTACAGAAACGCCATAGTTCTCAATTCCCAGGTCGGGGCATCTCTCGAGATCCCTATAAAGATCTAACAAATAATTTTTTAAATGtagtcatcagggaaattcaaattaaaacagctgtgacatccctcctcatcctagtcagaaaggaaattgtacaat
TAATAGGATCTCTTTTAGTTCCTAGTGATCTGGGACAAACGCCCTGAAAACCAAGCAGAATTATTCTCTTTTATACACTGGCCTGACAACAAGGTTGTATTATAAAGTCATGGCCAaaaccaaaaccaacagacaaaacaaagaaagaacaaaacaaacaaatgaaacaaaacaCATGATAGGACTTTTAGCCAATGAGTAAAGCC
acaaagaaagaacaaaacaaacaaatgaaacaaaacaCATGATAGGACTTTTAGCCAATGAGTAAAGCCAAGTTTCAAGTCACTACGTTCATTCCAGATTTATAAACCTAGCTTATTGTCAATATACATCAAGGATACTGAAAGCCTATGAGAAGCAAACAAGAGACTTAGAGGTCATTAGGCATTAGGATACAATGTTTCAGCAT
CACACGTTTCACTCAGCTGCAAGCTGTTATTCAAAAATTGAAAGAGGTTGTTTGAAAAATAGTCTCTGGCATCCAAAACTAACCACCAGGGAAGAGCATTTATAAATTTGATATAAAAAAAACCAAGTCATGCAAAGCTGAACGAAATAAAGAGCTAAATCAGTCAATGCAAACTAGGACCTTAGTTAAGAGACAGTATTACTATT
CTCAGCTGCAAGCTGTTATTCAAAAATTGAAAGAGGTTGTTTGAAAAATAGTCTCTGGCATCCAAAACTAACCACCAGGGAAGAGCATTTATAAATTTGATATAAAAAAAACCAAGTCATGCAAAGCTGAACGAAATAAAGAGCTAAATCAGTCAATGCAAACTAGGACCTTAGTTAAGAGACAGTATTACTATTCTGGGTTAATG
CAAATTGTACATTGCACTGCGGACAAACTCCAGTGAGCTTGCTGATGCTTTCCAAGTCAGTCATTTCTGAGAGTTTGTTATCATGGATAGTGACCCAACCTATAAATAATGGTTTTAAAAGACATCATCAAGATAGCATAGCATCCTTAATGTAACTTTAAAAACCTTTATCAAATGAAATCAGGCATGTGATCTTCTCTTACTCC
ATATTTTAAAAGTTGCTAATTTTCGAGATTACTTTATCTATACAGAAAAGCATGATCAATGTATTGAAACTGTTAAAAACTATTAAAAAACTGTTAAAACTATAAAATTTTAAATATTACAAAATACTAAAATTCTGTACATTTCCGTTAATGTTATATGtatatatatattataaaagaataatataaattGCATGTCAGTAACT
TTGATCCCCAAACCAGGATTTGTTTTGGCTTAATAATAAAAGCAAAAGCTTCAATCATTAAAGCATAAAAATATTTCTAAATGGTTCTTTGGCAAAATTGTATAAATTGGGTCAAAATTCCTTAGAATGTGCATTTTCTTCACTAAAGCATTTTCTTTAGTCAGTACTGGaaataaaatatttaaatataatCTTTGTATGTAATC
CCCAAGCCTCTCAGGGTGTTTGAGCAGTAGTAGCCAACAAGACCAAAATCACAGATGTTGAGAAGTTTATATGGATTAATAAATTGAAAGGAAATACAATTATAAATGTCCTTCATTTAACAATAGTTTAGTTCACCCATGCCATTATATAAACTATTGTTAAATGAAGGAAATTAAGCACAGTGGGAAAACTGCGGTCTTATCTG
ATCACAGATGTTGAGAAGTTTATATGGATTAATAAATTGAAAGGAAATACAATTATAAATGTCCTTCATTTAACAATAGTTTAGTTCACCCATGCCATTATATAAACTATTGTTAAATGAAGGAAATTAAGCACAGTGGGAAAACTGCGGTCTTATCTGATATATGTGGAGATAAAGGGTTGAATTCATAAACAAAGCAGAGTAGG
TGGTGAGACAAAAAAGAGGTCCTATTCTGGGTACTCATGTGACCCTTCTCTCAGTCACACACTCACCGTCGCACCAAAATTGACAGGATCTTCTAGAATGTATAAACCAAATGTAGTGGTTTAGGATTGTAAATATCTTATACTTAGGAATAATACAAAGACCATATGAATCTCAGGCACACTGACGGTCTTTTCCATCAAGTATG
GTCCAATCTCTCAATCTGCTCTGCCCACATTACTCCATGTTTTATCAACTTCATGTTTTTCATTGTCTGTTCTCGTCTCTTGGAACGCCTTTTCCTACTATATAAAGTAAATATGTTTCCCACCCCATCGTTCAGTGATAAGGGTCTCTTTCACAGGAATCCTTCCATCTAAGCCGATATTCTGTGTTCCTTTACAGACACATTCA
TACGTGTAGCTTAATTAGACATTGCCTTTTCCTTGGGAGAAGATATTAGTCAAGTTTATTTTCCCTAAAAACCCATTATGTTCACTCCAAAGAGAGCGTCTATAAAATGAAGGGTCAGGCTGAAGACTGTAGAATAGAGAGATGTGGGTCTTGGATGGCAAGTCAGATCAGGGTATGATCTTAGAACAGAAGTGGCTTCAGTATGG
ATGGCCACAGACTCCTAGTAGCAGGTGGTTTGCCAAAACATACACTGTGGTGAGAGTGAACTCTTACATGTTGAATCTGCTTCTGAGATCGGAGTCCAAATATAAAAGCATGTTCCCTGAGCCAGAGCAAACCTATGGATAAAATATGACTATGAAAGGGAGGAAAGATTTTATAGACTTCCAGTGACTGGGTCCAGTCGACAGGT
aatccaatgttcttttctgttgtgtctgaagatagctacagtgtcctcacaaaataaataattaaagaaaaaGATACATTGCATGCCATTGACCTGATCCTATAAAGGAGGTGAAAGGCTTCTCAAAGGCACTTTAGGAAATACTTGAAGTATTACACAGTAATACAGCTAAACCATTCCATCCCAAAAGCTCCCCCCAGCACTCT
TGGAGTCATTAAATGAATCAACGCGTCCCAAGTCCACATCAGACAGTGACGAAAACTCATAAACGTCATGCAATTCAAAAAATAAAGATAAACAAAGTAGTATAAATGCTGTGTACAGGAGTTCCTACAAAGCCAGGTGAAAGAAACGAAGATAACTGTAATTTCTAATGAGTCAAACATTTTACCATATAGCTATGACATTTGTT
NNNNNNNNNNNNNNNNNNNNNNNNNNNNNNNNNNNNNNNAaagaagaagaagaaaaagaagaagaagaagaaaaaTATCCAGTCATGGATGCTCTTTACATATAAATCAACATCTCTTGTACAATGTAATGGGTATATTAATTCAATGTGAGAAAAACACCATACTTCACTTTTCCTGGGAGGAAAACTTAATCTGGGAAAACACT
TTGAGGCTGAGATTTAGCTGGGTGTAAAACTCCTAAGCTGTGACCTAATGCTCTCAACTTGCTGTTGTTGATCCTCTGGGGGAATCAAACTGAAATGGATTATAAAGGAAGTAGTTGTCCTTTTAAGGGGGTAGGCATATTATGTAAAGGTGTGTTTGAGGGGGATGGGGGAAGCTGAGAACGGGGCTAAGTGGTGCTTAGTGTTT
TGGGGAAAAAAATTCAGGTGAAGAGTCCAGGGAACAGTCCCATTGGGCAGGAACTCTGCATCCATTCAGTGTATTTCCATAAAAGAAAACAACACATGGCTATAAAGGAAGGCTTAGAGGCAAGTCTGGGTACAAAAGGATGGAGAAAAGACGTCAGAAACCCGTAGAGTGACAAACAGAGAGAGGAATGTAGTACCAGCAAAAAA
CATGTGTGAGGTGAGACTCGCCCTACCCAGGCTCAGGGCCTCCATCAGTGCTGCCAACGATCACACATGCCTCCCCACCCCCCAATGGAAAAACACATTCTATAAACGCAGGCTGGAAAACACAGCTCCCCAGTGGTCCTAAGCTGTGGAAGGACACCACGGCCCCAAATTTCCCAACAGGGAACCTGCTTGCCCACTCACATAAC
GTCAAAGTGTGTTTCTTGTTCAGTATTCTACCAAAGGAAGGCTCTATATGAGTAAGATCACAGCAAAATGCAAAGAAGAATACATTTTTCTGTCAGACAATATAAACTGTggggctggagatggcccaggaaactaagagtgttctgtgttcttgctgaggaactgagtctgagctcaccaacctcaccactcacaactgcctgcc
TCCAAGGATGTAGGGTTATAGCATTGTTTATAACCAGTAAAAGAATCCACATTTTAAACACCCACATAAATAGGGTAAGTGGAAACTACTATTGAGAATTTATAAATATTAAGCCACCAATATAAGGAATGAAGTCACTCTTTGGGTACCTGCCTAGAACAATTGAGCAAGATGTACTGTGGGATCCAGGCCTGGTGACACAGGGC
aagcgctctaccactgagctaaatccccaacccTCCAAGCGATGTTTTTATTATTATTATTTtcatcatcatcatcatcatcatcatTTTAAATGTATAATATAAAGTAGGCATGGGTTTTGTCAAAACTTGTGGTGTTTTTTTCCTTAAAGGAGGAAACGCTAGCTTATTCAGAGAATGCACCAAAGCAGTCGCTGACAACAATT
aaagggagaagaggagaagaacagaggATAGCAAGGTGTGAGGAAAACATAATATTGTTTGTTTTCTTTCTGGTGTGACAATAGCTAGATACGCTTTACATATAAAATACATCTATCTTTAGTGTGAAAATAGAAAGGGAACCATTTGGTGGGATGATGGATGGAGGAAGGTAATCAGGATGTAAATATGAACAAAGTAAATGATT
TATCTTTAGTGTGAAAATAGAAAGGGAACCATTTGGTGGGATGATGGATGGAGGAAGGTAATCAGGATGTAAATATGAACAAAGTAAATGATTAAAAATGTATAAAATTTAACAAAGTCCTTATTTTGTACAATAAAAAAAATTAACAAACAGTTTAAAAAAACCAGTGGTATAAGTGAACTATAACATAAACTTTAGAGACTAAG
AGCGTTAACAGCATCCAATGCACAACACAGATGCAATGAAGCTTTTCCTCCAGAATTTGCCTATGAAGAGGACAGTATTCTCATCTCTCTGTAACTGTCGTATAAAACTATTGAGTTTTAATATACATCAGTACTCAATGAAATAAACCCAAGGCCTAGAAATATAATCACAATCAATATAAGAAAAGGCAAAATTTCATTAACTT
TACAAAGGATTAGCATTCCAGGAATTTCTGAACAACAAGGGTCTTGGGTGTGGAGGTGTGGGCAGGGAGAGGGTGGGGATGGGCAGACCATTCATCTTTCTATAAACCCACCACCTTTCTTTACATCTTTGCCACTCAGAAACTTTTCCCAGGAAAAGAGAGCCTGCCATGATTGGAAAAACTTCGGTAAGATCCGGCTTTTGCCT
CTCCCGAGTCAAAGAGACAACAGTGCGGAAGTTTTCAATTGCTTCTGTAGCGATCTGTAACACAACAGACACAGATCCAGCTGGCAGTTAATTTGAAGTGTATAAACCACATTAATAAAAGCAATTGACTATAATGTATTTAGCATTTAGTATTATCTATGAGCATTTTCTCTACTGAAAAGGAGTATTAAGTAATTTCTCAAAGT
CCAAGTAGTAACAGTAAGTTATAGAGTAATACCCCAAAGCATTGTTCTCCCCTTATTTCTCACTGAATCCTATGCAAATTATCTAAGTTTGTGAAGGGAATATAAAAAGAAGTCATTTCGTGTGTATCAGTGTGCGCTTTGCCTGCGTTTGCtgtgtgttttgcctgcacgtatgtctgtgcaccacttgGAGACTAGGGCATCAG
CTCAGTGCCTTATTTGCTGACACTTTGCTAACTACCTGTTGCTTCCATCTGTCTACCACTCGCTACTGTTCTATTACTTTGATTTGATAGCTGTACACTTTATAAATTCATTTAAATCTCAAGGTGTGGCTATAACAGCTCATTCTATGGATGTGTTCAGCGCACACACACGCACGCACGCACTTCCTCTCTCACTCTAGtataat
ATATTTGTATTAAAAAAAATCCTGACAGTAAGGAAAAAAATGTTAGAGAAAAGAATTTATTCAGACAATCTTTGTTAGATACATTAAAAATATTTGTAATTATAAATGTTTGAATAGTAGAAGAGCGTCTCTGGGTTAGAAGAACCACTGAACCAACCACAGCAATGTGAAATGGAAAACAAGCTCTGTGGTCCAAAATCAACAAA
aaaAGAAAGTCCCATGCAGAAATGTAGCCGGCTCTAAAAGGTAGGGCGATTCTATATGTTTTACATAGTGCATTTGTATAATCTTTATTCTGTTTAAATATATAAATACTCTAGTTGttaaaaaataaataaataaaatGCAGTTGCTTCAAAAAAAATTAGCTGGATGTGCACAACAATCAGGGTTGAGTGAAGGGGAACAGGCG
AAGCCTGCTGAGGAAACAGAAGTCAAAGCTCATCTTTCTATTCATAGCAAATGACTAGTGATCATAAACGTTTTAAAGTCATATGCAAATTTCTCACAGTTATAAAAACAAACAAACAAAAAAACAAAAAAAACCCTCTTTCAACCTGGCTGCCCTGGGATACTCTCCCAGATCCTACTTCTTCTTTAAGGAAAATATCCACTGTC
GTCTTTTATCTGTATTTCTTTGCATTTTTCCACTAAATGGACACAGTAGGgtgtgtgtgtgtgtgtgtgtgtgtgtgtgtgtgtgtgtgtAAATAATAATTATAAAAGAGAGCAGGTAGTATGTAGACATGAGGAGTTGGAGGGTTGGAGGAGATGAAAATGATGTAACTATGGTACTCTTGTAAGAAATTCTCAAACAATTGAAA
gcatgcaatcaaagcattcatacacataaaaGtattatttaaaaattgataattaaaattGTCCTCTATAGCTCCACCCACACATATTATCATTAATGAATATAAAACTATTTCTTATTGACAAGTACTATCTTTGATGCTAACTCTGACAGTTGCATTAAAAAAAAACTAATGATGCTATTACCAAAATTCTTGGCCTAGAATTC
ATGGTGGTCCGGCCTTCTCTAGCCTGGAGAGAGAGAAACCTGACTTTTGATTAAATTCAGTCATTTGTCTTATGTTTACTGAATGCCAATGCTTCGACATTATAAAACCAGTAAAGCTCCAGAAAAGAGCCTGTGATTTCAATATAACACCTATATATACATATGCATATATACACACTTAGTCACACACACAAGAAAAAAGTGGA
CCAAGACAGGTGAGAAGCCAACGTTAGGCCAGTTCCCAGGACAGATGGATGCACATAAGTTCTATGAGCTGAAAGGTGAATTCAATACTGGGTTTAAATATATAAAATATATGTGATTATATTCCTTTCTTTTATAGTATGTAAAGGAGTATCTATCCGACAGATTACTGAGTCACAGATTTATCATTTATCCCCATACCTTAACT
CCACTCCACGGTATAGACATAAATCAAAGTATCACCTTGAAGTCAACAAAAGTGAAATCGTCGTGATTCTTCGATTAAAATTTTTAAAAATGTCAATTGATATAAATTTAAGCTTAAACATTTAATGTGTTTAGAATTTGGAATTAATCTTACTTGCTTCATCACACAAGGGTATAATCTCTATACAACCATCATATTAAATAGAA
agaggccaaaaaaaaaaaaaaaaaagcatcagatcctatggagctaaagttacaggtgtctgagccaccCCTCTTAACCACTCGGCCAGTTCTCCAGTCCTATAAACACAAATGTCAGTGTCTTTCTAAAAAGAATTACTCCCATAACTCTCTTAAATTAATGGTTGTCTGTGTACCAAATACCTACTTATTTGTAGTTTCTGTAC
TTGTAGGGTGGAATAGACCTGGGAGAGCTACTTGTATCTCATAGTGATATGGTGCTGCCCTCTACTGAGCACAGGTCTTTCCAGCTCAGCATGTATTTTCTATAAAGGTGGGGAATGAGATAGGGGGTCCCCTTCCTTCTTATCCTTCCCACAATAATAGCTTGGTGGGGCAGAACCATCTTATCCCACTGATTGGTAAACAGAAG
GAGGACTCTAAATGTGTTCTCTTACCTTTGCCCACATGGCAGATGACAACCCAATAAGAGGGCTGACGGCCAAAATTACAAGGGTTAGCTTCCAACCACTTATAAATCCTATTATAAAACCGGCTGAAAATGTCGTTATGGACTGAAAGAACATTCCAAGTTTGTCACCAATTCCGTCATTAATTTTGGAGACGTCACTAAAGGAG
TGTGTTCTCTTACCTTTGCCCACATGGCAGATGACAACCCAATAAGAGGGCTGACGGCCAAAATTACAAGGGTTAGCTTCCAACCACTTATAAATCCTATTATAAAACCGGCTGAAAATGTCGTTATGGACTGAAAGAACATTCCAAGTTTGTCACCAATTCCGTCATTAATTTTGGAGACGTCACTAAAGGAGGAAGAGATTATG
TGTCATTAAACAGTGTTCTATGGTCCTCAGTGTAAGACTATTCACTATGAAATTTGAAACTGCTCAGAGATTTCTGCTGTGTGCATATGGTGTTGTCCTCTATAAATACAAAATCGTTGAGTTCACCATGTCTTCCATGAGGCAGAAGATGACAGACAGGAGCCCCTTCCTTCTTTCCACTGTTGTCAAAGGATGCCATGGAGCCC
AAAATTATTGGGAAGAATAGAGCATAATGCAATATTAGGAAGTGCTAACAGTATGAACCAAATACATGAGAAACCCCAACATGGTGACTAGCCACATAAATATAAATAGCCACTGGTCAACACTTTCGTGTACATATTTTCACATTTTCTTTTATTTATGTATCTATATACAAAACATTAAACAATGAATCTTGATCTACACTCGT
CCATAAGAACAAAAACATTACTTTTTCCATCCTAAAACAGCCCCCCTACACAGACACACACACTCTCTCAGTTCCTTACCCTGTCCCCTCTCCTTCTTTGTATAAACAACTGTCTTAGCCCTCTTCTCTCCACTCCAGGATCTGCTTTCAGTCAAAACTGCCCAGATGTCTCTCCCTTCCTTTTTCTCAACGGACAGTAAGCATGC
GAATATGCCAACAGCAGGTTTCTTCTCCTTCTCCTTTTTACTGAGAAACACAACAAAGGAATTACACAAAGCCTCAAGAACGCTATGAAAACTTTAAAGTTATAAAAACAAATGATAACCAGGACAAATATATCTACACAGTAGCCACTAAAACAGTCTGATATCATTTATGAAGAATAAACACAAGTGTTCATATAGTTTACACA
TTCTTCTTTCACCTTGTACTTTCCCTCTTTACCCTGAAACCCTGTTTCTGAATAGTATTAATAGATCTACTAATTCCTATTGTCTTAGTTTACAATTTTCTATAAAGAATGAACCCACTGAAGTAAGTGTTTAATTACCGGCCACAGGCAGTCCACTATGATAAAAATACACTGAAAAATAACTGTTTTCTCTTGGCAATTACATT
gaccactgcgatatatcttatattcctatcaaacggctgcagataaaaacctcacagccatactaaatgccggcaagtctttagaACATGCTGGGAGGGCTATAAATGGTGGTTATGGGAAGTGTACTGTTTTGTAAAACAAACAAGACACAATTAAGTGCTTCAATGGTTTGCTGCTGGGTATTTATTCCAGAAATATTAGGACC
cTCCAGGAAACTGACCTCCTTGATCTCATCTCAGAGAGATGATTTTTTTCCCCTATGCCACACTTTTTGCGTACGCCTTGAAACCATACTATAGGATTGGTATAAAACAACCTCCACACTTTCAAAGCTACTCACAGGATGACATCCTTGAAGCGCATGTGTCCATTCACAATGAGGTAAGAACCAAATCGAAAGCAGCCAGCATA
TGGAATTATCTGAACGACATATCATTACAGGTCCTGAAACAACTGTAGTCACATGTTAAAACTCATTCCAGTTTCACAAAAGTTGGATAATTGATGATTGTATAAATACACACCCGAGGTTCTCCAAGCTAGATCCTGCTTGGAGGATCTAGTCTTTTGTTTTACATTATTATAGAACTGTAGCTGTACTTTATGAAGTTTCTAAA
TAATACAAATTTATTATTTGGATTACAAAGGATGGTCTGATGGAACTAATTAGTAGGCTGTGCATATATTAGTGTTATATTTAGAGGATGTTATTACAAGTATAAATATGATTTATAGATATAATCTTTGCCATCTTCCTCCTACTGACCAGCAACAAATACTCACATTAACAAGGTCTCCTTGGAAAATTGAAATCAGACTATCA
TCTACCAAATTGTCACAGCTAGCTCTTGTCACGTCTTGTACTGTGGACACCTCTGCTCCCTAGGGTGCCATTCTCATTAAGAGACTATCTTTTTTTTTTTTATAAACCGTAAACAGGGAAATTAAATGTTGAATTCTTGCTACACTTTTATTTTGCCTACACGAGGATTTTTAAAAGTGTTATCTTAAGTTTGATACTAATTATAA
ATAAACCGTAAACAGGGAAATTAAATGTTGAATTCTTGCTACACTTTTATTTTGCCTACACGAGGATTTTTAAAAGTGTTATCTTAAGTTTGATACTAATTATAAATACTTACTGGCAGTATCTTTTACTTTCGTATAGAGTTAATTCTCCCACGTAGCAGGAGTTTGGAAGGTCTCCCAAAGAATTCATCAATTCAGATGTGCTA
AAGAGGTGACGCACGCTGGGTGACTAGTTCCATCCTGCTCTAGATTGCGAAGTCTGCGATGCCGCTGGATTGAATGGGACTTGGTGGAAGCTTAACTAGGTATAAAAGAAAACGGGCACCAAATTCCTGTTCttgtttatttgagtcaggatctcactgtgtcacgcaggcttacctgtaacttgtgatctttctgccccagcttc
CCCCAGCCCTCAATCTTCTCTTCTGGGAGCTTTCACTGACCAGCCTTCTCTTCTCCATCACCATACCCTGTTTTTAAACACTTATTAGCACCTGACACATTATAAATTTGTTTTTTTGCTTCTGTCTtgtgtgtgtgtgtgtgtgtgtgtgtgtgtgtgtgtgtgtgtgtgtgtgtatgtatgtTACCACAAAACAAGTTGGCTTT
AATGGCACAGAGTGTCCCCACCACAAAGTAGGGCCACTCTGTTTTATTCAGTCTTAAGACCTTCAGAAAAGACACTGGTGGCACGTTTGCATCCTAGAAATATAAAAATGTGAGGGAGAACAGCCATTTGGTGCTGTAGACACAGAGAATGCATGACTATTACCTTCAAATGTCTTTCAAACTAGATACAAGAAAAATATCCTGCC
cttgtggctctggattctgtcaagttacaattaacattacccattataATTACATACATTTTAAAGCAGTAAGTGATAAAGAGGTTATATGAAACTGAATTATAAAACTTTCTAACACTCCACTCTGAGTAATTTGAAATTTTCAGTAACTATTTTGTGTTAGGTTCTTCAAAAAAACAATAGCTCAATGACATATGACTCAAATA
AATGAAAATAAAAATACCGAAAGAAGCCAATTATTCCTCTTTAGAGAAACTAAGCTATAGGTTAGTTTGTAGAGAAAATTAGCTGTATGAAACATATTTTTATAAATACTGCTGAGTAATTGAAATAATAATATTTCATGGTGTGTAGCTGGAATGTCAAGGGGGAAAATCTGAGATACACGTGTGTGTATAAGCTTCTCACAATG
AGCAGGCACAATTAAGCCTTGGGCAGATGCCTCTTGCAAGCAGAGGAGAGAGAGCGGCCCTCCGTACTTCTGTGTGCTTGGAGCACAGGCACCACTCTTTTATAAAAGACAAAAGTTACTTCTGAGTTCCAGACCAGACAGGCGGCCAACCCTTTCAATATGAGGGTGGGTTACTCTGGAAGCCTATGGTGTTATCTGATACTAGG
TCCACAAAGATATGTGTTAAAATTTAGAATGAAGTAGGAGACACCCAAGGAAAGGACAGCATGCTATCACTTAAAGTCATTACATAAAAATACCTAAAATTATAAATTTGTCAAATTAATTAATTTGTCAAATTAATTTCTTCACATATTTTAGCATAAGTGCTTTTTGTCAAACAAAATCCATGTGCAAGaaagaaaagaaaaga
ATGTATGTCTAGATGACATTTTGGTAGTTTGTTATGCTTAAGACACCATAATCTACTTCATCATCTCTTCACTTTTACCCTTTTTATATTTCCTTATTGTTATAAAAACAAATCTCATTAAATTGAAAGACATGATTTATATTTCTATGTTAATATCAATTGCTTACTGGAAATGACNNNNNNNNNNNNNNNNNNNNNNNNNNNNN
AGGGAGAACAAACCTCATAGCAAAACTCTGTTAATTTGGCCTATCCACCATTTATCCCCACCCTACTATTCTGTATAGAAACCATAATCTGGCTACAACATATAAAGGAGGTAAACACAGAAAAGAAGCATCTTTATCCAACACGATAGTAATGGACTAATATAGACACACTCAAGTGAGATCAGTGCTATTAGATCGCCAAATAA
tactattcctggTCAGTTCATCCATTTATAGAACACAAAATTATGTGTAGCACACAAAACCACACATTTCACATCTGTTTCATTGGAACATAAACTGTTATATAAAATTAATAcagtctgggacaggatccttccagtttctgcctgcaccccgagctgaccttgtgccacagttctctctacccagatcctgctgggagaaagtt
CCGGTAAAATTTCTACATATGTTTCTGTGTTCTCCGAAAAACAGTGGCATTTGTGTCTACAAAATCCAAATGCCTTCCATCATTTATCTATTAATCTCAGTATAAATAAGGACCAATGAGGAAAAATTCTCAATGGAAGTATATGTTAAGACATTAATGCAATGAAGTCATAGATCTTTGTGTGGGGGAGTTTCCCTTTATCTTGG
TTGAAGTACCGTGACACAGACATTCAAGTACCCATGCTACTAATGTGAACAAATTCATCATGCAAGGTTAATGGCAAAGGTTAATGCTACCTCCCTTATTTATAAAACATTAGGAGGAAATGCAGAAGTGAAAACATGTGGTGAGCTGCCACAATGCCAGCCAGAGAACCCCCAAACTTCACCCAGACCTGCTAAGGCCACTGTAA
GGTAAGGGACAAAAATTCCATATGTTGTCACAGACAAGCCATGGGCTTCTTACTTAGATCTTTTAAAAACCAAGGTGTCGTCCATCGCCAAGCTATAAGGTATAAAGTGGATCTCACAAGAGATATGGGACTTTCTCCATTTTTTTAAATTTTAGTTTCACTGTCTGAGATATGAAGGAAAGAAGCCTATTAACTAACACCTTTTA
GCCAGCAGCAGTAAAGGGTGTTTGTAGCATGTGGGGGAGGGGTCGCCATTAGGAAAAGAGAGAGTAGGAAACACATGCCACAAAAGAATGAATGAAACCGTATAAACGTGGATTTTCTGAACCACCAGACAGAGAAACTTCCTGACCTTTCTAGCTCTTTGTTCTGGCCCCCGAAAGCTATCACGGTCCTGATGGCTCCCAGAGCC
AGAAGGCAGTCTGCACAAAGCTTTAAAGCACGTTTCCCCATCTAAACACTTAGTGACGTGCGCTTCATCTCGTCAAAGCCAGGTCTCGATGTGCACCTCCTATAAAGGCTAGATCTGAGCTACTGGAGTTATCAGGGAAAGGAAAACCAGACATAAATCTTTAAGTGGTATATTTGGGAATCGTCCCAAATTCCATCTATCAAAAA
CTTTGCAATTAAGGCAACCATTTATTTATCCACTCAACCATCTTTATTTGGGGTCTAGTACTTGCCAGGCCTACAGCAAGCTCCATGAAAGACAAATGAGTATAAAACATGCATCTAGTCCTCAAATAATGTgagagagagaaagggagagagggagaagagggagagagggacagagggagagagggagagagggagagagggag
AGACAAACGTGTACAGGGGGCTCCCGGAAGAGTCAGGGGATTGGAAGTTTGCAAAGAGCCTGGACCCAACCTCCTCAGATGCCATTTAAAATGTGTGCCTTATAAAGAGTTCCAGTTGATTACGTGGTTTAGTCTTTAAAAGTTATTGGGAACTCTGGATATGAAATACTTTCCAGATCTTACCCAGACCTAGTCACACCAGTCCA
TAGTTTCTCTGGTCGGTTCAAAAAAACTCAAGCATAGGAAGTAGGTATTTCAAAGAGGAGAGTGGGCAAGAGAGAAAAAGATAAAACCCAGACAGAAGCTTATAAAAGTTATCACATCCAAGAAGTACTGTGTGCTATCTGAAGTGTTTCAAAATATTTGTTTCTGTGATCACAGAGGATAGACACTACATCAAGACACTATAATC
TAATCCCACTTTGTTTAGCTGCAAAGCCACTTCCTTATTGTTTTAAAAGTCAAACATCACAATTCACTTTTTGAGATTCAAACGAGCATTTAAAAAATGCTATAAAAAATTTCACAATTCCCTTGCAGTATTTAGGGTCACCTAGATGTCTAAATCAATAAACAAACAGATGACGTAAATTAAAACTAGTTTCTAATACCTTTCAC
ATTTTTGTTTCAAGTTAGTTCTAGTATCAGAGTTATCATCTTAGAGAGTATATGAATTGCAATTCACATAATTGTAAGCGTAATTTTATGATTTTATGCATATAAAAAGAGATCCATCTAATTCTACTTAATTAGCACTTAGCACGGGTGAATTATTATAATGTAATCAAGGTAATAAAGATTTGGATCTCTTTAGAAATACGATT
GTAGAGGAAGTCTGGATTTTAGGCTTGCAAAAGAAGATGGCTTAGGACTACACAGAGCATGGCAGAAGTCCTGAGGATTACGTTATAGGTAAGTAGAAACTATAAAGACCTTTAGGTTTAGTGCATAGCAATTATCACAGCAAAGTACACACTCCTACTTACTAAGCAAATACCACTTCAGAAGACAGTAATTCACTGTCCTTTTA
AAAGATGACCTTAAGCCTTACTAGGACAGACTAATGATCAAGTATAGGGCCAATATTAAACAAAACAAAACCCTGATGTTTATAGATAGTCTCTCTCCTATATAAAAACTTAAATTGTGAATCCCCTGAACCTATTAAAAGGGCTCACTGAAGCCCTTCGAAACTTCTTCCTCTAAGGAATTCTTTGTAAATGATTACTGGGTTAT
TGAAGCCCTTCGAAACTTCTTCCTCTAAGGAATTCTTTGTAAATGATTACTGGGTTATATTCTCTGACAAAATAATGCTATACAACTTAAAAACTGCTCTTATAAATTCTATCTTGTCAGCTTGTGACATATAATATTGTACAACATATATTTAGGTGTAAAGTTCTCACAAATAGGCTGATATTTCTTTTGAATGGGATCTATTC
TGCTCACTCAAATATAATAAATTCTCAAATGAATCTATTTTGAATAGTTTTAAGTATGCTTCTGATATAATAATAATGTTCCCTAAAACTTAATTCCACATATAAATATTCTATTACATTGCTGGTAAAACTGAAAGGGGACCTCTACCTTAACACAGTTCTATCACATAGTAGGTGAAAAGTAACAATTAGAGACACTTGCTTAT
CTTTCTTTAAATATAAGGGTTATGGATTATACATTAACACTAATACATCTGAAATTCTGTCAATAATATAAGTGCTCCCAATAAGTAAGTTTGAACAGAATATAAAAGTAAAAGATTTAAAANNNNNNNNNNNNNNANNNNNNNNNNNNNNANNNNNNNNNNNNNNANNNNNNNNCATGTGGCATTCGAAGAATTGCATCATGAAG
ACATATATATGATTCGTTATGTTCATTCCAGACTGAGACATTTATATGCTTAACCATATGTTTTTTCAATACAAGGGAACTCAGTCTACACAAATTATTTTATAAATTGCTTTTTCTATTTAACATATGGTGGAGCTTGCCCATTTTGGGTAATAGAAAGACACTTTGTTGTTTTAACAGTTATATATTTCATGCTACAGATATAA
TGCTACAGATATAACTTACTTTTCCCCTATTAATGTATACTAATGTGATTAACAAATTAGAATAAGAATAAGAATAATAAATTAGAATAAGACAGCATTTTATAAATGGCTTTACACGCCTGAGTATTTCTACCTGTCAACTGAGAGGTCAGGGTTGAGCTTATGTTCACCCTCTGACACTGCTGCTCAGCTAGCTTGCGAAGGCA
TCCTTTCCTTTCCTGACATGATCTGTTCTCCGAGAGACCTTACACTGGTTTTATGAATCTGACAAGTGTTCTACCATTTAGGCAGAGCCTCTGTTTCCTTTATAAAATTTCAAGATAAAACCACACTCCCTTTAAGACTTCTCTACTTCTTGTATTCCCAGGCTTTACTATAAACTTCCTTTCctgacataccctgccctccagga
TTCTACCATTTAGGCAGAGCCTCTGTTTCCTTTATAAAATTTCAAGATAAAACCACACTCCCTTTAAGACTTCTCTACTTCTTGTATTCCCAGGCTTTACTATAAACTTCCTTTCctgacataccctgccctccaggacagggctaggctgcccttcccttagagactcttccctatgtaatccagacattttttttttcggagct
TATTACGATGACTCACACACTGTATGCCTCACAGTGAAGAGGACACACAATAGCAAATAAGGCATAAAACCTAAGTTTGGTAGATAAACTACTTTGTAATTATAAATTAATATGTTGAAAGCTATTCAAAACTACTTTTAATTTTCTGAACATTCATAATGTGAGTATTGTGTTGGGgtgtgtgtgagtgtgtatgagagtgtgtg
CAGCATCTGTTGTCATTAGGGAAGCTCCATTTCACTATAGTAATTATTTCCCTGTGACAAAAATTCACATCTAGAATTATAAGTCAATAATGTAGAATTTTATAAATAACTAAATTACCCACCCTGACCCACTACCTCCTACAATGGCCACTTTCTTTCCTGCAGGGACTTCAAAAGATACTCCGCTAAGGACTTTCTGTCCTTCA
GTTAAGGGGTAATGAAAGTTGAAAAAGCAGTCCATTCACCATTACTAGATCTCCAACAGTAAGGGCACCTTATTATGTAATCAGAAGAAGAAAGAAATGGTATAAACTTTCCCAGCTTAGGACAGAGTTTTATAGCCAATTTCCATGACAAACTGTTCTAAGTGAACATAATCAGCAACATTTAAACTGACAGAAACTGTACAGCA
GGTAGGAACTTGGTGTACATTTTATGGAAAGGTTTAATATGCAAAATGAATGATTTATGTAATGATAGAAGTAAGGCATAAGTAAATATTTCTTGTACAGTATAAAGAAGAAAATTTGTAAAAGAACATATAGTAAAATTTGGAGTAAATGGCTATCATGACCAAGAATAATCATATATTTCATATTAATGTCACAACATATGAAT
ATAGTAAAATTTGGAGTAAATGGCTATCATGACCAAGAATAATCATATATTTCATATTAATGTCACAACATATGAATGAGTAACAGGCACAAATATTATTTATAAATGAAAAAACTACAAGAAAGATAATGGTAATTATAAAACAAGTCATTTGAACTAAATAGTAAATTAATGCCAGTCCTTTCCAAGTCTAAAAAAAAATTAAA
GAATAATCATATATTTCATATTAATGTCACAACATATGAATGAGTAACAGGCACAAATATTATTTATAAATGAAAAAACTACAAGAAAGATAATGGTAATTATAAAACAAGTCATTTGAACTAAATAGTAAATTAATGCCAGTCCTTTCCAAGTCTAAAAAAAAATTAAAAATGTTAGATACTAAAAAGTTTGATGTCTCAAATTA
CCAGAGTAGAGGTACTTTTCAATGAAGCAGTCTCATATGTCTTCAAGAATCCATCATATCTTTGTGCTTCATATTTTTCATTGTTAAAATACTACAAATATATAAAAATAGTAACTATGGATGAAACAGAATATATACTCATGCAATTGGTATAAATTTTGTTACACTTGATATATGGATATACTTTATTATAGATCCTATATAAA
CCATCATATCTTTGTGCTTCATATTTTTCATTGTTAAAATACTACAAATATATAAAAATAGTAACTATGGATGAAACAGAATATATACTCATGCAATTGGTATAAATTTTGTTACACTTGATATATGGATATACTTTATTATAGATCCTATATAAAGTTGAACTTTGAAGAAAAAATgggtcagtaggagtggggaggggttaaga
TATAAAAATAGTAACTATGGATGAAACAGAATATATACTCATGCAATTGGTATAAATTTTGTTACACTTGATATATGGATATACTTTATTATAGATCCTATATAAAGTTGAACTTTGAAGAAAAAATgggtcagtaggagtggggaggggttaagaagggacaatagaggaatgtgaataaaatcacaatacattatatacatgta
ACTTTTCTAGCATATCATAAAATCACCACCTCCTCCCATTATAGCTCTTTGCATAGTGGTTTTCGCATGACAGGAATTCAGCAATTATTCAGGGAGTGGATATAAATAGGAATGAGATAATTAAGAAAAAGCACTATACTAGGCACTCTGAAGAATAAAAAGAACTTGCACATCACCTTAATTAGCTAATTTTATTTGTAATCAGG
GCACTATACTAGGCACTCTGAAGAATAAAAAGAACTTGCACATCACCTTAATTAGCTAATTTTATTTGTAATCAGGATGCTAATCATATTTATGATCATTTATAAATTAATTCAGAAGGCAAAATTCTGATATTTCTAATTAAAAACTGAAGAGAAAAGACAGAACATTTGTAAACAAAAGAAAAATGAAGTAGTATGATGAAATA
AAAAGTGTGAAAATAGTTATTTTAGTAAAATATGATTATGAATCATGCTTAATTATATTTTGAATCAAAATTATAACTGGATATAGCATTTTCATTTAAGTATAAAACTTGGCAAAATGGAAAGCCTGTAGAGAATATTATTGCTTTCATTGAAAGTGTTATTTAAAATACTATGGACTTCAGATAAATACAAAGCATTTCTTTTT
TTTTAAAATTATTGTTTTAAAAACAATAAAGTGAAACAGTTTTTTAAAGCGTTGATGTTCTCACTTTAAATCATCACAGCAGCAAATTTCAGTCAAAGAATATAAAGACTATCATGCTGGTAAGTTACATTAATCAATAGTGAATTAAAAATCAAATACCTTAGAAAATCACTCAAGTTAATAAGAAAAGAAAGTTAAATGGTTCC
CACAATATCTAATTCAATTCTCTCAAATAACAAATGTGAAAGGCTTAGATGCTGAAGAGTCAAGTGCTTTTAGCAAGCCTCTGCTTCTGCTCTGAAGTCTTATAAAATAAAATGTCCTTTCAAAAATATGGAGCCCTAGTGCATTTGAGAGAACATTTTCAATTTGTATTTGTTTGTCATGGCCACTGAGTATATTTTAACAAAGC
TGGTGCATCACTCAGGTTCAGCATGTTTCCCGACATCTGGTTGAGGCTGTCTACAGCATATTTAAACATGAAAGGAACCACAATATTCATGGCCTAAAAATATAAAAAACATTAATTACCCATCATATATAAAACATTTATTATAAAAGTACAAATATTTTCCTTAAATTATTATTTCTGGTAATGTTTACTGGAATACATTTGCT
TCCCGACATCTGGTTGAGGCTGTCTACAGCATATTTAAACATGAAAGGAACCACAATATTCATGGCCTAAAAATATAAAAAACATTAATTACCCATCATATATAAAACATTTATTATAAAAGTACAAATATTTTCCTTAAATTATTATTTCTGGTAATGTTTACTGGAATACATTTGCTGGAATTAAAATGATTTTTTCCAATTTA
TGAGGCTGTCTACAGCATATTTAAACATGAAAGGAACCACAATATTCATGGCCTAAAAATATAAAAAACATTAATTACCCATCATATATAAAACATTTATTATAAAAGTACAAATATTTTCCTTAAATTATTATTTCTGGTAATGTTTACTGGAATACATTTGCTGGAATTAAAATGATTTTTTCCAATTTATAAAGATAAAAATT
AAACATTTATTATAAAAGTACAAATATTTTCCTTAAATTATTATTTCTGGTAATGTTTACTGGAATACATTTGCTGGAATTAAAATGATTTTTTCCAATTTATAAAGATAAAAATTTTTGGCACTGGAAGCTCTGCTATTTTAAGATTCCTATGCCATACTGCCATGttattattaatttacaaattatgttttatattatagtta
CACAATAGAGTATAATGTTTTGCATATAGGAGGGCATACATATTTCAACGTGATTTTTTTTACCAGACAAGTTGAAGTTGAAATTCTATACTAAAGAGGATATAAAAGCTAAAACATGATAAGTATTTGTGATTGATTCACTACTGGGAAAAATACCACTGCCAGATCTGTTTAGCCCACAAGAGTCTTTGTTCTACTATAATACA
CTAGGTATAGAACATACATGAAAATAAATATATCATATACTTCCAAATTTCATAACTCTATTTCCTTCCTCAAAGAAATAAACTGATGTTTTTACTAGATTATAAATATGTGCAAAGATTCACTTACTCTGTAACTGCAATGTACAATAACTTAAGTATTGGAAAAATAAAGGGACTTATCCTTATAAATCTGTTTCTTCTCTTTG
TGATGTTTTTACTAGATTATAAATATGTGCAAAGATTCACTTACTCTGTAACTGCAATGTACAATAACTTAAGTATTGGAAAAATAAAGGGACTTATCCTTATAAATCTGTTTCTTCTCTTTGACTAAAAACTTAAGTCTGCTATTAGTCTCAAACTTCCAGAGACTGCTATATTTGTAGGAAACTGAACTCATATgggcagggta
ctcaggaggatcacaggtttgagggtagcctgggctacatagtgatacctcatcataatcaacaaaataaaaTGAATTTACTTAATTTCTAACACAAAAGTATAAAATTGGGGATACTAATTACTTGAAGAACAGATTCAAGGGAAAGATAAAATTATTGCAATATGATATGGGTTAAACAATGGGTCAGGATGTATCTCTCAGTT
GAGAAAGGTTGCTACACAGTTTGTAAGGACTATCAGGTAGCTGTAGGACCTTTACACAACTGAAGTCTTTATTCGTATTAAAGAGAAAGACCGAGGCAAATATAAAACAAAAACAAAGTGATTTGCAAGGTTCAGATGTAAAATCCTTTATGTTTTATAAAGTCAGTAATTAACTCACTAAAATTAGATTTGAGAAAGAAAGCAAA
ACAACTGAAGTCTTTATTCGTATTAAAGAGAAAGACCGAGGCAAATATAAAACAAAAACAAAGTGATTTGCAAGGTTCAGATGTAAAATCCTTTATGTTTTATAAAGTCAGTAATTAACTCACTAAAATTAGATTTGAGAAAGAAAGCAAATGTCTTAAAAgaattccatctcttagatgaagagctacaggcaatgaatggctgt
gtagagggaaaacttttgggtgaaaatgatataaatatagtactcatataaaattctcaaaaaataaTAGAGTAAATGTGAAAAATAAAGATTTCTATCATATAAATACAATTCTTCTAGCTTGCtgtcttagtaaaggttactattgttacaataaaacacaatgtgaccaaaagcaacttggggaagaaaggctttcattcaaa
TCAAATCTAGTAAATACATTTTTCATATATAAGTCATCTAAGAGACAATTTAGGAGTATATCAGACTAACCCTTAACAAAAAATCGCAATATAAGCATCTTATAAAAGTTACATGAAgggttggggatttagctcagtggtagagcgcttgcctagcaaacgcaaggccctgggttcggtccccagctccgaaaaaaaaaaaGTTA
tgcatgaaccagggttacacaaggtccacatatacgtgaaataaaaactaataaaatataaacaaGCCTATTTAAAAAGAAGACTCTAGTAACAACCAAATATAAAATAAAAATACTTTTAAGGAAAAGGGCCTGGGGTCATGAGCTGTTGCTCTTACAGAGAATGTGCGTTCAGAAGTGAACACCCTCTCCTGTTGTTCACCCAT
TCTTACAGAGAATGTGCGTTCAGAAGTGAACACCCTCTCCTGTTGTTCACCCATTCACTGGCACTTAGACATGTGTAGCATTCACTTACATACACATTGATATAAAAGGTTTCTTTAAAAAAACATTaaaacaagctgagacaaaacatgaaatttagctggtatgtacagctataatagacccagacaattttacccatacaaac
TGCTCAATGAATGAAAGAATTACGCAAAGCAATGAAAGTCCTCAAAGTTGACCATGCTTCACTGACAGTAACTTGCTTACTCTAACCCAGAGCTTACCACTATAAAAAATTATAGTATATTTTAACAAAATGTATCCTTACCTTTGCACCACCCAGAAATCCCAGGGAAATGGCAACTCTGGCTCGCAGATCAGGCCTGTCTTTGG
ggttcctggaaatgaactcgggctcttcagtttggcagcaaacacctttatctgctgagcaatctcactagttaccccAAAATTTAGTAATGTAGAATTATATAAAAATCTAAGAAATGCAGAAAAACATTGCAAATATCCACTTCTGAGAACTTCTGCTAAAAATAATCTGAATATTGTATTCTAAATTGAATCTATTCTACTTG
ATATGTATAGCTCTGAGTGGGctaacatacactaacatacactaacatacaACAAACTCAGAACAGTAAACCCAGGACACTTTTATATTCTGATCACCCTTATAAAGTTTAGCGAACTACTTCACTTGTCTTTTAGGCAGTTTTATTGTACAAAGAGGAAGAGAAATAAAGTTGCTCCTATTATACAAAAACAGAAAGACTGTCAT
ACCACTTCATTTAACCAAATGGGTTCTGAAGTTGTGTAATCATGCATTATGAGTCCATTAAGCTGTAAAGGACATGACTTCAGTTAGAGTTTAGATAAACTATAAAGTTTGAAAAACGACTTTTTTAAAAATAGAGACCAAGTCAAAGAAGTGTTTTAGGGCCTGAGACAGTTATAAAGAATTCTAAACCAACTTATTTCTACTGC
CATGACTTCAGTTAGAGTTTAGATAAACTATAAAGTTTGAAAAACGACTTTTTTAAAAATAGAGACCAAGTCAAAGAAGTGTTTTAGGGCCTGAGACAGTTATAAAGAATTCTAAACCAACTTATTTCTACTGCACCAGAGAAAATAAAATTGGGGAATCTTCATATAGATCCTGAAAGATAATATCCTACCTTCCAAAAGCAGCA
tacctgggtagaaacctacatcatgaaaggagagaaatgacagcagcaacaagtggccctctgaccttcaAATATCTCATGGGACAAAGGAGTAAATGCATATAAAATATAGAAAAACCTATCAAGCAATAATTAAAGGAAATGAATGGGTAGAAGTGGCTGAAGTGACTGATGATATTCTAACAGCTTTTCTTTTAGTATCCCTT
CATAATAATGGCTATTCAACATGGCACAGCACTCAACTTAACAGCAGGAGAGAAAGCCCATGACTAAATGCACTACAAGAGAAGACCTATAGTTAATAACTATAAAAAGGGCAAAAGAACTTAAAAATGAAAACATGTAAGCTGGTTCACTTGGGAGAATTTTTAGATATTAAGTATAACTATATTAATAAATTCAATATATAGTT
AGCAAGTTCAGTTGATGTCTTGCACAAAGCCCCAGAGAGCAAGCAGAGAAGTCCTCCTACATTATTATAACTGTAATGTGTTTGGAGTAGAAGAAGAAAATATAAACTGTCAGAAAAGGCTTGGCAATTACTGTTATTTTCTCTTTACCTCGGGGTTTGTTTTCTAAGCTTGGTTAGTCTAAAATCTCAATAAAGAGTTTATGCAG
ggatgacaacagcaaagcagaccaagaataaaaaacacggtgtccttgagaacatctagaaggtaagctattttcaacagaggttacTATTGTTTAATAATATAAAAAATGCCTCCAGGAAGCCAGAGAAGCCAGAAGCTTAGCCATAGCAGGCTTAGTCATGGAGAGAAAGCTTAATCAGGAAAACTAGCTAATATCTTCAACCT
ACCATGCCATTTGCATGCTTGCATGTATCAATACATATTTATACAGAAATGAAAAATCTTTGTTTAAAATCTCAAATCTTTTTTAAAATCAATATTGTATTATAAAACAAACAATTCATTCATCTATTTTAAAAAGCAATATTTTCAAGTATTGAACTACCATTCCTTCCTTTTTCACAACTCTTTATGACTACCACATGAGATAA
TGCACACATGCACAGAAGGCAGAGGACAACACAaggatgtcaggcttgacagcaagcaattgcacatgctgaatcatcttattggATCAGACATATGCTTTATAAATGAATACACTGTGATTGACGAAGGCCTTCCAATCTCACACTATaatagtacctagcattcactgagcacctcctatatgctggacagtatttaggagttt
gaggctctcaacaattacatactatGTCTCTTTTTCTTTTCCATTTGGCCAACAAGTCCTATTATTTTATGATTCCATTTAACCAACAAAGTTAAAATTATATAAAGATAACAAGAGAAAAAGAGTTGTAGAGAACAATATAGAATATTACAATTACAATTGCTTTGTTCTAATTTTTCAGAAAAGAAATTATCTTAGATTATAGT
GAGAACAATATAGAATATTACAATTACAATTGCTTTGTTCTAATTTTTCAGAAAAGAAATTATCTTAGATTATAGTCTCTGTCATTTTTAAATGTATCAGTATAAAAATTTTATTGTTGGATGAGAAAATACTGTCAACATTTAAACAATACAAAATACATAAAATTCTTGTCCAGTGAAGCTTAAGAGAAGTGTCTGCTTCTCCT
AGTCATATTTTGTTTTCACTAGTGCACAGTAAATTTCTTAAAATTAAGAACAAAACTTTTTGACTCATTTTTATCTTCTATGGTACATATGATGGTTTCTTATAAATAGGCAAAGTAGACTTCAATGCTTCTGGATTCACTTTAAAATAAGAGCTACATACACTCTCCTAAGTAATCGTATACAATATCTTACATATTGTACTTTT
TTAAAATAAGAGCTACATACACTCTCCTAAGTAATCGTATACAATATCTTACATATTGTACTTTTCAATGGCTTTAATATTATTGCTAAACTCAGACATATATAAAAGTAAAATCATTTGGAAAAATGTAAGAATTACTAAGATAATGACAATTAGGCTTAATATTTAGATTTTTAATACTGAAAGTTGTCATGATTAAAAATACT
ATTAATACAAAGAGCATGGtttttttataaaaatatatatatCGATGCTATATACAGTATAACAGTATAAGCTAAGAACCAAGATATGAAAATAGAATTATATAAACCAAAagtatcgcttctgtactcaatctgcgcctagagggaaggttgtcccacagccctccggacccaaaacctgccagcagagagctggtctgtcataa
TGTCCTTTTTCCTCTAAAAGGCTAAGCATCAAGTTGTAGTAAGGGTTCTGGCAAATATCACATAATATGATGAGGTCTTCAATGAAGTAGAAGACTGAAATATAAACAAATTCGGTGATATCTTCGATAATGAGAGCCTGAACATATTTTCTACTTAAAGATTTAATTTAATAGTGGAAAACAAATTCATTTGTCCAGTTTCTCCA
NNNNNNNNNNNNNNNNNNNNNNNNNNNNNNNNNNNNNNNNNNNNNNNNNNNNNNNNNNNNNNNGAAATACTCAAGTTAATAAAAGAAATAAACAAAAAAATATAAAAATGAAAAAGCAGAAACCATCACCTATAGACAGCCATACAGAAGAACAAAATTCAGGCGTGGAAGACAATTATTTATTTAGACATGCATTTTAATAAGCA
ATTGACAAATATCTATCTGAAATACACATCAATTCAGTGAAAAGGAATGTTTCTTAGGTCCAGTCTCTCACAAAAGGCAACCAATAGTGTCTACTTAAGCTATAAATGGGTTATATGTCAATGTTATACTTACAAAATACCAAAAGGTCTAAATAAATGAAAACATGACATATGCAAAAGAGTAGACTCTTGCTACCTATATGCAA
CTTACAATTATGTATCCTTGATGCTTATAATTTTTAACATTATCTATAAGTCATGTGTGAATACTGTTATTATCTGATCATTAGTCATCTGTGATCAAAATATAAAACATTTAAATTAACCTCTCATTACATTCTTAAAGGAAAACAGCTGTGATATAAACCTATTATGCATTTAATCAACTTTAAAGTATTAAAAATGTGACTGC
GTGTGAATACTGTTATTATCTGATCATTAGTCATCTGTGATCAAAATATAAAACATTTAAATTAACCTCTCATTACATTCTTAAAGGAAAACAGCTGTGATATAAACCTATTATGCATTTAATCAACTTTAAAGTATTAAAAATGTGACTGCCATAAAATCTGGTTTTCTTTCCAACTACTGAGAAACTAGAGGTGAAGAGTAGGG
tcagaatatattttcttttgattgtttccctgacggctaaaaattgttttaaaactgcttagcacataagtcatacataaacTCAATCTGACACAACTGCTATAAATTGCTGAGTTGTTGAACTGTGCTCGAGATAATCTCCTTCAACCTCTAAGGACACAGAGGGAGGGAGAGGAGGAAGAGTGAAAGTCTCTGTCAGCAGGGAA
gtcacagcatatgtgAGATTGACATGAACTTTCTAAAATTCTTGAGATCTTAAGTAAATAAATACAATAAAAGAGAAAGTGTCATCACAAAACACCAATATATAAAAATATGTACAGATTCCCTCTCTTCCTGAAGTATTTTTCCTTTTATTTTCTAATTTTTATTATTTCTGAAACATAACATCAGCAGAAAATTCTATTTATCA
TCTTTTATGTGGGTCATTTTACCAGGCTTACTATACAGCTCATAACCAAAATGCCTCGATTCTCCTTATAAGCAAATGCTGATACATGGCATCACTTTGGTATAAAATTCAAGATACAATTTGCTTATAAGAGGGTAGACTAGGAGATTATCAATATAAACACAAATCTAAGATCAGGGATTGCAAATGGTACCTAGTAATAAGTT
CTCGATTCTCCTTATAAGCAAATGCTGATACATGGCATCACTTTGGTATAAAATTCAAGATACAATTTGCTTATAAGAGGGTAGACTAGGAGATTATCAATATAAACACAAATCTAAGATCAGGGATTGCAAATGGTACCTAGTAATAAGTTCCTGATTAGCACTAAAGTGAGAAGGAACATTAAAGAAGATACTTGGTTTCCTGA
TTACACATTTTGATTTGGCAGGTTCCTGAAACACAGATTCACGGGCTTACCAAACTAAGTTGAACCTGGACTGGCCTTCTGTGATCATTTGTTGAAATTATATAAAGCCATATGCCTGAGGCAAGAAGGGACACTAAAAGTCCTAGGAAGAAAGAAGCCAGAAGAAGATAAGGGCTTTGAAAACAGAATGGAAATATTAGCTACTG
GACAGAGGTCTTCATATATAGTCTTCTACACAAAGTATTAATAATGATAGTAATTAAAGATAATTTGTATACAATTTTCTAGCTATTTAAAAAATTGATATATAAAGCATATCTCCCTACCCACCCCCCTTCCTCAGCTTCCTTCTTTTCCTTTGCTTTCCCttcttttcatcctgagaaaggatcttcttatgtagcccaggcta
CCTCAAGGTAATTCTGATTTAGCTATTACAACACCTAAACTCAAGCCCACATTTGTGAACCATACCTACACACAACTGAAATTTCATCTTCTTAAAACCCTATAAAACTTTTGTCCTaaccaggcgtgctggttcatgcctagaatgttaagtccaaggccagcctgggttacggacagacacattccaggccagtttgggatata
TGTCATGCCAATACATCTCCAATAACAGTGTCTAAGATTTATTTCATTACACCAACACTGGCATGGGTAGATTTTTTATCAATATTCACCTAATGCTCACTATAAATTTGAAGTATAATATATTAAGAATATATTAGAGCTTATATATAATGGTATGTTGTATGTAACATGCGATAATACTAGAGtttttacttattcactttact
TTTTCTATGAACTAAATGTCATCTTCTCAAGACATGAAACTATTTAAAAAATTTTATCCTAGCCTATACTTATTATATATTGATTGATTAAAAGTCTACATATAAATTggacatggtatctaacatctgtaatttccagcaacttttgagactgaggtaagaagatcttgagttcaaaaccagtctgggatacagaatgagaccct
CTCTGCCGGGAATTCTCTTTTCTTTTTGCCCTATTATCTCAAGTTCATCCTTAAACCAAGGACGCTGTGGACAGGAAGGCTTCCCAGCGTCCCTCCTTCCTATAAAGTCTCTGCGGTAAGTCTTACGGCAGCATGCACTTCTGGGTACAGCACCTGGCACTTTCCCAATTTCACAGTTCAAATCTTGTTCTTGAAATGCTAGGGGT
CAACTTCATGATTCTTTATTTCTCAACTGTACGATCAGTAAAGCAGAACGCATTATCCCCAGTTTCCTTTAATGATGAGATTAAAAAATTTAAGATTCCATATAAAATCACTTCTTGAACTTAAAAAAAGCAACTGCCTTTGCTGGCAACTAAAACACAAGTTAACAAGCCATTGGAAATGTCATCCAAATAATATTAACAAAGTT
CAAAAGGGCCTTTCTGAAAACCAGTTTTCCCAGGTAACAAGATTAAAACATTTACATAAAAGTCTTACAAGATGGAAGAGATAAAAGGATCTGAAGTCTTTATAAAAGTTTTACAGTGTATAACATAAGACTAATATTTATTGTTTCTTACAAAATGAAGGGCTTAGAAATATTGTTGTAAGTGACTTAGATACAGGAGTCTAGCT
TATTTATTGTTTCTTACAAAATGAAGGGCTTAGAAATATTGTTGTAAGTGACTTAGATACAGGAGTCTAGCTATCAAAAACTAAGTAGGTTAAGTTTGTTTATAAACCTCAAAGTCTTggatttattcctagacagcaaggatgattcaacagataaaaatcaatcaataagggaaggatctaaaaaacaacacaggattatgctg
tctgcccttatgccaacatcatattgtttctattacagcagctatgcaacagactttgaagttggTGCAAATCTTTAAAATATTAATTCCCTTTAAGATATATAAATTACAAAcatcttagctatcatattgactttgaggggattgcggtcgttgtttgcaagtaacccttattttgcttaataatggctccaaagcacaaaagt
TGGTGGATAATGGAAATACTAGACAGAGGGGGCAGCTGCACCACATTACCCACTTGAAAACTGGTAAATCTCATGTTATGAAACTCTTACCTCAATAACCTATAAAAGAATTATATTTATCAAGGTCCTGAATAAGAAGTATGAAGACTCCAACACTTATGAACATACAGTGTTTATCAATTAAATAATCTTATTTAAAAAATGTT
TGATTTTGGTCCTCCTTTTTCATATAGTTAATAGTTTCAGAGGTTGGTTCCTTGACTCCTATTTTTTTTTCTTATCCTGTAATTTCAAGAAAGTATCCACTATAAAAATGCACTCCCCTGACAatgactctcaaactttatcttaagcctagacctctttcttatctacctgatatatttgacattagagtctagataaatcaaat
AAACCCTAGTTTAGAATGATTTTGCTACCTTTGTATGTATTACAATATACTAAGCTACTAGTATAGAACAAAGACAGTTTTACAGGCTTATTCAAATCGCTATAAACTAATTCTTCATCCAGGAAATAGACAATGGGTAGGTATACAAAGGATCAGATACAATAAATAGAGAGTATACTCCACCAGTAAGAGTTGTCAATCATTGA
TTCTACCTAAGTGGCAGGATGCTGAGTGCTGGCACGGCTTTCTTGGACTTTGTGTGTTCCTGAAGTGGGTTTGTACAGTTGAAGGACTTTATGTAAGAATTATAAAacacacacacacacacacacacacacacacacacatacacacacacagagagagagagagagagagagagaTTCAAAGACAGAATGTCTGCACTGTGATG
TAGGAGATAAAACCCAGTAAGACTTCAAATAAATTAACATACGAATACAACCTATTTGAAAAGGCCAGTTCACTAGTTGAAAAGCCTAATTGTTTTGTATTATAAAAACAGATTAAACTGCCCAGGTATCTATAAAAGCAAGGTGAAGACTGTCTTTTAGACTAGTTTTCTAACCAATCCTTTCCCCAGACGTTTAGGTTCAGCCT
AAATTAACATACGAATACAACCTATTTGAAAAGGCCAGTTCACTAGTTGAAAAGCCTAATTGTTTTGTATTATAAAAACAGATTAAACTGCCCAGGTATCTATAAAAGCAAGGTGAAGACTGTCTTTTAGACTAGTTTTCTAACCAATCCTTTCCCCAGACGTTTAGGTTCAGCCTTCTAACTTGCTATGCTTTGCTTCAGTAGCC
tacatacacaGAAACACACAAACACACAGACACACACATATGCATAGTTAATATAACAAAAACAAATTTTTAAAAATAATTGATGACACTTGCCACTAGATATAAAAAACATTTCAGAGTAAAAGTTGTTCTTAAAAGCAAaaacaattaactaggaagggactggtagaattgtagcttagaagctaaaccaggtaaactggtgt
TTAATACAAACCAGGAATTTTTATACTAAAAACTACTAAGAAACTACATAATACCTCAATTTCTACtattttaaatattaataaaataaaCTCCAACTTATATAAACTCGTggactgggatgtagctcagtggtagaatgcttgccgagcttttataaggccttcaatttcatccccagcactgcaaTGTGATTTATAAATCTTTT
AACTTATATAAACTCGTggactgggatgtagctcagtggtagaatgcttgccgagcttttataaggccttcaatttcatccccagcactgcaaTGTGATTTATAAATCTTTTTAATAGAAGTAATATCGTATAGTGGTGGCTATATAATGAACTATACACTTTAAATAGTATATAAAATCCTCCAAGTTTAAGAAAAATGTTTATA
aatttcatccccagcactgcaaTGTGATTTATAAATCTTTTTAATAGAAGTAATATCGTATAGTGGTGGCTATATAATGAACTATACACTTTAAATAGTATATAAAATCCTCCAAGTTTAAGAAAAATGTTTATACTTAAGGTGTTTCCCACCATTAATAGTACTCTATTCATTATTAGTACAAGTCAACATTTACTGTGGCCTTA
ATGAGGTGGGCAAGAGGGCCCTGTGTTCCTCTCTCAATGCTGACAGAAGAAACAGAAAGAAACACAGAGGACTGTTTTGTCACCTTTCAGTTCCCACATGTATAAAATGGAAACACAGATTCAGCTGCTTACAACACTTAACTGTGTCAGAGAATACAGAGCTGACCAAATCAGACAAAGTAAACTCCTTCCTCCAGGGTCATGCG
tctgctgctgatatttctctatgtagcttgggctagcctagagctctctatagacaaggctggtgttgaatttacagcagatccTAGCTAGGAACTACTTTATAAATTTTTAAATGTATGAGTATATTTATTTAATGGGTTTGGGATAgtggaagtaagaagatagtttgcatctctcctatgatatgagttctcaattagaatcc
gctcacaaccatctgtaatgggatccgatgccctcttctggtgtgtctgaagacagcgacagtgtactcatagatatgataaataaatctttTTTAAGAATATAAAGACggggttggggatttagctcagtggtagagcacttgcctagcacgcgcaaggccctgggtttggtccccagctccgaaaaaaagaaaaggaaagaaGA
AAAACAAATTGTTGGACAGAGATTCTCACCATGTAGGTTGGCCTTCAACTCAGAGTTCCACCTGCTCCCAAAGTTCTTGGATTAAGAATAGGCTAGCAATTATAAATACAGGTAAAACACATTAATAGTCTGGTTTTCCTTTAAAGTAACTATGTTAAGTACTTTAAATCACTTGCCTTTAAAAATAAAAACATGAATATTGTCCC
accttctggtgtgtctgaagacagtatactcacattcataaaataataaatctttaaaaaaagaatattattataataattatataaCACATTATCTATCTATAAACTCCAAGATGTCTTTGTAAGCCTTAAAGGAGGTTATTATTCTTATtatcatcatcattagttttttgttttttttgagacaggatttctctgtgtagccc
aaagtttatagttcccacctctcctttcacccctgccctgtcctctgtccttcacactttgtatctgtgtgctgtctgctacagtCCTTACTTTGCTAACTATAAAGTCCCTCCTGCCTCATTCTCCAGGTGTAATTCTATGGACTCTGAGAAGGACATGAGCACGTGTGCATGcacacacatgcacaccacacacacacacacac
TGTCCAGGACAATCACCCTGCATGGGGAGGGACACAGATGTTAGCGTTATGTAAGGAGATGCAACTGATATCTGTGAGTTGCTTGCTCTGCAAGAACTATTATAAACTCTAGAGGCTGGAGAGATGGGGTTAGCTGGTACCTGCCTTCCCACCTCCTTGTTATCACTTGCACCTAGCACATATCTCTCTTTGAAATCAGCATTTGT
GTCTCTGAGAAGAAGCCTGGTTCTACATGTGCTAACTGTCCAAGAAAAGCAGAGGGACCATTACATGAAATATCATGGACTTTTTAGTATTTATAGTTTATATAAATGTTTCCCCAAAACAGATCTGCAGGTTTATGGGCCTTGTCCTTTAGCAGGCAGGCCATGGTGCCACCCATTTAATACATTCtgtagttcctgagtggcac
ttactgtacgggcaacatagCTCTAATAGCAGATGCTAATGCTGTGTAAACCTGGGGAAATGCCACATCCTCTATATTCTTTGTTTTTTCTCAAATATAATATAAAGGCTACAGCAGTTCCTAGCTCTGTGGGGGTAGGGGAATTATAAATAGAGAAACTTAAGTCATCACACCTGATCTTCTGAGAGCTTGTTCCCAAGCTACCT
TGTAAACCTGGGGAAATGCCACATCCTCTATATTCTTTGTTTTTTCTCAAATATAATATAAAGGCTACAGCAGTTCCTAGCTCTGTGGGGGTAGGGGAATTATAAATAGAGAAACTTAAGTCATCACACCTGATCTTCTGAGAGCTTGTTCCCAAGCTACCTCAGAGACCAGACAACATCTATCTGTGGTTCCTCCAAACAGCCCA
GAAGGACAACAGCCATACTCAAGATCTGGATGCCCTCATGAGGAAGAAATTTCCTTTAACCAGTGAGGCAATCAATACATATGGGGCGAACAGCTCACCTTATAAAGACCTGGTAGGACACCTGTCTTTGGAgagctggcagatggctcggttcataaaatacttgtcacacaaggatctgagtttgatccccagaacccatgtga
GAGCCAGGCTCACACGCTGCTTCTGGCCCCCCGACAGGTTCACACCCTAGAAGACAGTGAGAACAGTGGATTTCTTGGGATCCTCAAGACCCCAGAACCATATAAAACAAGAATGGGGACAGAAGAGCTGCTGATTGGGGTACATGAACCCCAGCAAGTGCTCAGGGAAGGGCAGTAGACagtcaggcctgctggcacatctctca
CTGCTGACCCACCCTCTGCTTGCTTTGAAGACCCTGGCAATCCTGCGTTAGATCCCACATAATATTTAGACCCTTCAGTTTGCCTGGCACCTCCAACCTGTATAAACAAGGGTACTAGCCAAACCAAAGGATCTCCAGGTCCATGCCAAGTAAAAGACACCATGCATCAAGTAAGCAAGTTGGTGAAAGAATCCTTGGCAGGAGAC
TCAAGTGTCAGGCACCCCAACTGTCAGGCTCACAAGATATTGAGCCACAGGCCATGTTTACCAAGACACTGGGGAAAACTGACATTCTGAAATCACCAGCTATAAATAGTTCTTGGTCACAGAACACCAATGCCTGGGATAGTGGGAACCCAGGAACTGTGGAACAAACTGCGGCATGGATCTAATGGCAAGCAATTTCCCTTTGT
gagacagagagaaagagagacagagagacacagagagagagacagagagacagacagagaaagaATAAAAATAAAACTAACTAAAGTCAATGTGCTCTATTATAAAAGCCATGGTCTTGGCCAGCCCAGGGCCCACTGGATTACAGAAGTCATTTTCTGTCACCAAGCTGGTCCTTTTTCCAGTCATGTTTGCTCTCAGTCCCCAT
AATATTTAGCAAGTACTTATTAGCATTTATTTACATGTTTTTCTGGTCATGTGATCCAAGCAACCTTCCTAAGATCACTGATCTCTGTGCTACATTCCAGTATAAATAAAAGTACACTGAAACTGAAGTAAGGTTGTTTCCTTTAGACTATACTCTGCCCTATTCTTTCAGGTCCTCAGATCCCAGATGGAGTCAGACTTCTCCTA
CTCTTCATGTGTGCCACCTACAGGAGGAGGGGAGATCAGTGTCCTGGACCCGAGGGAGCCACAGTGTCAGTTCCCAGACCATGGCAAGAGATTTAACCATTATAAATGCTGAAGCTGCTTCAAATCAGGTTGGAATCGACTGAGAGACCAACTCAGAGCAGAGGGATAAAGGTGAGACAAACCTTGCAGGCATTCAGAGATAAGAC
GCCAAGAAGGTAGGACACAAGACACCACTCCTTCAAACTACAGTCTTGTGTGGTGTAAAATTGCTATAATAGAAAAGCACTTACTATGTTAAACCACTTTTATAAAACAAAGTGTTTCTCAAAATAGTCAACACAAGACAGTCACCAATAGATCAGCACAGCACATAGTAAGTGACCAATAAAAGGCTGCAGAGCGGCTcgaagga
AGACCTCTATGGAAAAACATGTTATTGCCAATTGTGGCTTGTCCTTCTAACTTGAACTCATAAAAACTTTGCTCAGATGACCATTCTTAACCCTGAGGAGTATAAACTGTCTGCGGCTCTGAAAGAAGTTGGCTATTGCATGAGACTTCAGTCTGCTTCATTTATTGGCTCCATTCTCCCAGGTCCCATTGCCTCTAGAGATATTC
cccacagggtagagggtgaaaatcaactcccataagttgtcctatgatctcccttatgcacatgctatggcaatgaacactcacaATTTATACATACAAGTATAAATATATTTAAAAATGAGACTACTACTAGTGGTTGTCATTGAACAGAATTCTCACCACACCACTGCCCTGCATAGAATCTGCCTTTGACCTCCTACTATGCC
taaaggatctgattcttctaacctccaggtaccagatatacacataatggccatatatacatgcaagcaaaacacAAGAAATAAAATTATCTAAAACAGCTATAAAAATTAAAGAAGGGAGGGAGAAGAGGAAAAGAAGTGGGAGGAAGTAATAAGGAGCAGTGTCAAGACATCAGCAGAGAAACACTCTTGCCTAACCATGACAA
ctatcaagaaggttggcagtagggacaatggtctacactctaacaagctctaggtatagattctCTCCTGTACTCCACTTTGTCCCTCTGTGTTTTGACCTATAAATCAGGAGACTTCATATACATTCTGCTGGGTTTGTTGTACAGGCTAAATGAACTGTGCACTGCTATGCCTATGACTGGTTTAAACAATGCAAAGGTCCAAT
CTTACAAATATCTGCTACGGACACAAGAGGACACAGGTGGACTTAGAGCCTCAGGGTCAACCCAACTCCAAAAATAGGTTCCTCTTTGGCATAAATTAGGTATAAATTATATTGTGATAACACAACTTCTCTGAGCCCCAATAtttcctattgaatattttatttatttacattcctggttctcctccagaaaccccctatcccat
CCCTACATTGTTTTAGCAGTCCACAAATGGCAACCCTGCCTAAGGCATCAAGATCCCAGAGCAATCTCTGCCTTTGGGCCTAAGGAACCAATCCAACCATTATAAAACTTGCCCTTAAGTGGAGTATAACCAAGAGAAGTGATGGGGTTCTATAGAAGGATcagtcctgggttcaaattcctgctctgccacttacagtgggcaag
CAGCAGGGAGCTGGTGGACAGCTATGCCCTGTCCTGGCCCCTCAGTGACTGAGCTGTGTGTTCACATAAAGAAAGAAGCCCTGCAAAAAAATAAAGGAGGTATAAATACCAAGTACCAAATCAGCAAAGCTAAAGGAATGTTCCAAACAGGGAGCCAGCACACATCTACAGAGAGCCAAACAGCAAGGTCAGGCTTCAGGGATAAA
CTGTCTGTGTTGCTTACATGTAGGATCCTAGGGGCCATTTTTACATTATGTCCCTAAAGCCTTCTCGAGGACTCCCAGTCCACCACTCCTGAAAAACTCCTATAAATGACATTCTGTGAGCTGCACTTAAAGATGCAGGGAGCTGCAGGTCAGGGTAGGCAACACAGCTGCTGCTGACGGCTTCCCTAACATTAGAGATTCTGCAT
agaggcaagtgagcctctgtgagcctgagaccagcctagacaacatagttgagtaccaggatagccaggaatactagtgagaccctgtctaaaaaaataaTATAAAATGAAATAATAAAATGTCCTCTCCTTTAAGACTATGAATTCAGTCCTTTCTAATGTAATACATAAACCATTGGgctgcatgtgatggtcacacctttaat
agaggcaagtgagcctctgtgagcctgagaccagcctagacaacatagttgagtaccaggatagccaggaatactagtgagaccctgtctaaaaaaataaTATAAAATGAAATAATAAAATGTCCTCTCCTTTAAGACTATGAATTCAGTCCTTTACCATCTCCTCTTTTTGATGGCAACACAGAGCGTGTTACTCAGTGCTTGGA
GACCCAGGCTACTGAATGAACACTCTATTCCACCATCAAGTTGATCACCCTGCAATGTGTGTCCCCTTGCATTCAACCCAGCCCTAAGAATTTATGTGCCTATAAAATTCTGTCATGCAGGGTTCTTTTGGTTTTTTTGAGACAGGTATCTTTATCAGTACACTCTCATATTTTTCTTTTCTCTTCTCTCTCTTAACCAGGGACAG
gcccaatgcataccctgggactgaactcaggtcctccacaagaggcagcacatgctcttaacctctgattcatctcgccagcctcTGTACTTCCATTTTATATAAACTGTCCTCCTCACATACCAAAGAAAAGACTGTGTGAAGGAACACTGTCTCCTCCTCCTCCTCTAGAAGCCAGGGGTGTGGGACCCTAAGATGTCACACGT
tctggcttccacatgtatgcatacacacaGGCATGCAGATCTGAGAACATAGAAAAATATGTAGCATGACCCAATTTACATATAAGGAAACAGAAGCCCCTATAAATCCATCAAGTAGCCCACTCCATGTGCTGGGAAGTAACAAGTTTTCAAGTCCATCTGCTTTTACACCTGGCATTGATTCCAGCCACATATCTCCAGATTTC
TTCTCTTCATATTCTTGATTATTCACCGTTGCTTTTTTAAAGCAACAGCACTGTCCAGACTTAATAGACCTTGAACAAGTCTGAAATTCCCTCACAGGGTTATAAAAAGGGAGCGGGGGGGGGGGGGCACTAAGGGGTACAGCTCAGTGGTGTCCTGTgctggggctatagctcagtttgtacaaagccctgggtttgacccccaa
atatatgagagaagaaaaataCAAAGCACAATGTGAGCTAGACCACACATACTGACAAACCCAAAAGACTAGGATGCTTACCCTATACCCCTGTTCTACATATAAACTGAGCACAGTAAGCAATGAAACACTCAAGATGATAAAGGTTTGTTttctttttttaaagatttattcatttattatatataagtacactgtagctgtct
CCGGGACATCCCCGGAGCGGCAAGGCCTCACTGACTCAGAAAGTAGAAGGCACTCTCTTGGTTACCAGAGTCCCAGGCATTTTCCACTGCGCCCTAAACCTATAAAATGGGACAGAAAGACCCTCCTACCCTCTCTTGGCTTTTCCTTGTTGTTTCCTTAAACTTCCCTGATAGCATTTAAGCAGAAAGGAAAGAGGATGAGAGAG
AAATGTAGGCTCTCCTGTTAGAGGGCAAGAGCTGCAGATAAGTAAATGTCTCCCTAGGAGGCTTCAGATGCCTTTCAGGTACTTTCTCCTGGACCCTTTTTATAAAAAGTGTTTATCCTTGTGTAAAATCCGTGGGTTTTTGTCTTAATTGGCATCTTCATGGTACCTGCAACCTTAAGTCAGACTCGTTTGTACCTGTGGCAAAC
TGTTTCTGGCTTTTGTTGAATGTTTTGTTTTTATTCTTAGTTTGGGCAAGACAAGGCTGGAATTCTTCAAAGGAATTCCACTAGTACATTGGGGGTTTTATATAAATAGATTGAtggaagccatagaaacccactggagttagcctaagcaaacaagactgtgcagcgagaatacatcgatgaatcagagtccagagcaagaacac
ACCAGAATTCAAATCTGAAATGTGCCCTTGTAAGAGGTCTGAGTTAGAGAGGCAAGAAAGAGTGTGAGAGAGCACAGGAGTGGGCGTAGAAGATGTTTCCTATAAAGCTGCCCTCTAGACGTCTTTTCTCCTCCCACTTTGAACAGAGTCAAGGACAGAGGCAGACAAAGCCAGTTCGAGGGGAGCAGCAGTGCTCTTGTGACTGT
ttttttttttttgttgttgttttttttttttttctctttttAAGTGCTACTCTTAATACATGTTTTTTACAACTGAAAAAAAAATCAACTATGCAGATCATATAAAATGGACTTCTAAATTGTCTATGCCTGTGCTCTTTGCTCTAGGTAGAACACTCTCTGCTTCTGCCTGCCCAGCATATTGAAGTTAGGTTAGGATCCCTAAC
TGGGAACATGAACTTGTCCCAACATGGCTGGTCCTGTGGGGTGGCCTTGTGGAAGTTCTTTGTGCACCCCGTGGGTATCCAGGTGGAGGTTACATGCATGTATAAACTCTTGGAGGAGCTAGATGAATAAAGATATCTGTGTAACTGAGCTCACCCAAACCCAGAAAGTGAACCCATTTTTCCTGGGTCTGTCTTGCTGGGCTGAG
GTTTGGGATGTGCAACGCAAAACACTTGACATTTGTAACCGGCATACACGCCTTCACTGAGTTGTACGGAGGGAATACACCGGAAGCCCGTACCCCTCTCTATAAACACAGGTGTTCTGTCTTCAGTTGGTCCTCTGTTGTTCTCTAAGAACTTGAATTTGAGTGCTCTGGGGGGAGGAGGGAGGCTTATGCAGTCTGCCAAAGTT
TAAACCTTGCTCCTAAAACATAAGAGAACTCGTGTCATCCTTCACCGATGAGAGAGCTCCTATCTGGGACATCAGCAATTCAATAGGACTTCTTTAAGAATATAAAAATAATTCCTTCATATTCTGAACTTGATATAATTTAATTTCACTCTATTCTGATTCCCCTGGACTTAGTTCAACTTAGCCCAACTCAGGGTAGTTCAAGT
GTCTTCTCCTTGTCACAGTGGATAGAAGAATGTGGGATCCAGTGAGGTAAGAAAGCTGTGCTGTTACAGTGCCCATGGAGGCTAGAACTAGGCTGGTTACTATAAACATCAGGGAATACTTGTGAAGACGTAGCATTCTCTTGAAGTTTTGTGTCTGTTCCTGGAACACCTGGCAAGGGCCACGCTTTGAATGTCTCCAGGCTACT
CACTATTCTGACTCTGTCCATGCAGGGCAGAGGTGGCTGTTAAGAGTTGAGCACAGTTGGTGAATTGGTAGGGGGTGGGACCACCGGTTTGGGAATGGGGTATAAAGGAGACCTAGAGCGCACTTGGCTGCTTGGCTGTTTTTCCCTCCTGTGGTATGTGCTACAAACAGGGGAGCTCTAGATTGTTCTCTGGTAAGGAGAAAGCA
ACCCTGGACTCCCAGGGCTAAGCATTTAGTGAACCGTAGAGTCCTCAAAAGGCTCCAAGTCATGCGCCCCACAGGGCTGGCTGTAAGGAGGATCAGATAATATAAAATGAGCAAGGTGTATTAGAAAATTGAAGGCATGTGGAAAATAGGACGGGACCTTAGCAGTGGAGGGGAGGATGTGAAGGAGACACGCTAGCCTCATTCTA
ACAGCTCCCGTGCACCAGCTCATCCAGATTGAATCCCCCCAAGAAGGAATCGTGACCTGGAAAACATATCACACGTATATTAAAGCTTCTGGAGGTTTGGTATAAAACATCAGGTTTCTTGATTTAATTTGCATTTTAAAAATCTGTTTTTAAACTGTTGGGTTCGTGTTTTTATGATTCCGTCACCAATTACTCTTTTTATGCCT
cttgtgacttacctgaccaagcatcctcggatgtagaataacagacttgtcttgccacACTGGACTCTTGACTTGCTTTTAGCAAATACTGAATTGCTTCTATAAATGGAACATTGGATGAGCACAGTAACACATACCTGAGTCCTTACCAGCATGTGACCATGATCTTTTTCTATCCCAAATCCCAAGGACGGGGCTCAGGGTAG
gcgtagtcccccttgtatctgttgaagaaggcttcgagtgaaaattcgtcaaagaagacaaagcaggAGCCACATATGAATAAGACGAGGACACAGCAACTATAAAGTGAAGCTGTGACGGTCGGTGTTGATTGCCGCGTGTGGTTCACGTTgtccatctgatggagaggcattttgccaactcgggttcctcttcccagatgact
TCTGTGGCTTTTGTGTAAGATATGAACCCTTCACATGTGAGGAAATTAGGTAAGTTGACAAGATTAAGTCTAGCTAGGGGTTGAGGTTAAACCTTCAAACTATAAAATCCAAGCAGCACTTTGTCAAGCAGAATGATGCTCCTCTCAGCTCCAAAATGGTATCCTTATCATGTACCCCAAACTTGTATTTGGACAttaaagatctt
CCACCACAGACTCCGGCAATTCTTAAAAAAATCAACAGCCTTTATTGTGTGACAGAGATTACAGATCTAGTTTAGCTCTCATGACAAAAAGGAATAGCGGTATAAAAGTACAATCAATGCAATCACAGTACAAGAGACAGGATGGGATATGCAGTCATTCCATGGTCTTTGGCTGCCTCCAAGAGGTTTGTGTGTGAGGTGGGTGA
TTAAATTAGGAAAAGACCCAAATAACGTGTCTCGAGCTGGTGAAAAGCATATCTGAAAGGTGAAACAGCTCGATAGCATTTACATCAGACACTTTCTACCTATAAAAATTTGAANNNNNNNNNNNNNNNNNNNNNNNNNNNNNNNNNNNNNNNNNNNNNNNNNNNNNNNNNNNNNNNNNNNNNNNNNNNNNNNNNNNNNNNNNNNN
TAAAATAAAAAGCTAAAAACTTGATAAAATGCTAATCGTGGCTATTTTCAGGTAGGTTAATCTTATCTTCTGTATGCTATTCGTAACTTTCCCTTATTATTATAAAGTGTACATCATATTCAAAGTTAGTTCTTAGATGCTCATCTATATCCCGATCCCCTGAATGTTTTATCTTATGCAGCCATTTCTAATGTCATTGGTATTTG
AGCACACCTTCTGGTCCAATCACTTGGTCGAAGATATGCTTAGCCACGTGAGAGTCCACAGCCGACAGTGGGTCATCCAGCAAAAAAATGTTGGCGTCACTATAAACAGCTCGGGCCAAACTCACCCGTTGTCGCTGGCCTCCAGATAGGTTAATGCCCTAAAGGAAGGAAAAGGTGGGTGATCAGTGGTGGTAGACGGAAGGGGT
ACCACAGCCACCAATGCCCCCTTCGGGATTTGAATGTTTAGGCTAGGAGCAAGGAACAGCAGTCAGTGGTGGAGTTTGGGTTTGATTCAAGCCTCCTACCTATAAACCCAAGGCCTGCTCCCTCCCAACACTACCCTGGCAAAAGAAGGTTCTTCTTGCATTGCCTGTTAAAGCCATCGACAAGGAGAGAAAAGGCTATGTCTGAT
CCCCTGGCTTTAGAGGAATAAATCTAAGCCTAGGATAGAAAGACTGAGTGACCAAGTTCTCTTGCCTAGGGATGATTTTATGGGCACGACACAGCTCATTTATAAACATAAATGCGGTCAGAGGAAGGGACAGAGCTCAGAGATCAGGAATTACCTGCCAGAGGAAGTATATCGCCAGGATGACCTGCAAAGGTGCAGACCACAGC
CCCCGCCCATCTTTCCACTTAACTGCCCATTGAGAATTCCCTGTTGTTCCCAAAGCTTCCGAACGTCCCCAGTCCCCAAGTTCTTCCTTTGCTCCCATCTTATAAAAGGAGTTGTTCTTCTGACTTTCCAAGCCCTATCTTGACTCCCTGAGCCCAGGATCCAGTCTTCCTGTTGGAACAGATCTAATAGGGAGATTGGATCCCAC
aggcacaattcctagggtaatatccaccttttttgagatagggtttcctagtggcctaaagctcatcaagtaagcCTTTCTTCACCTCCCGGCCCCGGCATATAAATATATAGGTTTtgtgtgtgtgtgtgtgtgtgtgtgtgtgtgtgtgtgtgtgtttcatgaatccagagctcttagaggggtacagagtcatgcacgcacca
CCAGCTTCCATAGATGAATCCCAAGACAGCACCATGCTGTTTCTCTGGCACGAAGGCACCATCTTGACAACCAAAGGAGCCTCAGTCTAAGGTACTAAAGTATAAATGACAGAGAGGACAGTCAGTTATGGTCACTTCCTGGGTTCCCTCAAGCAGGGTGGAGGGTGGCTGCTTAAGGCTCCTCTTTCATTGCTGGTCTGAAGAGC
AACTGGCATCTGCACACCGTCTTCAAGTAAACAGAGTCCCTGACGCACCCGGAGAGTGTACTTTTAAGGCAAGAGGAAGAAACAACCCACTGTGACAGCTTATAAAACGCACGGGCTTTGGCCCTAGAGTCTGTTAAGGCACAAAACCTGGTAGGCAGCTGTTGTCAGTGGCCTGCACCTCAGAACTGGATTTGTAAAGAACAGTA
cggcgcatacacatacacacaggcaagacgcccatacatgtcaactaaaaTGGTCTTGGTTTTCCCGTCAGGGATGCTTTGCCGAGAACCATTTCAGGTGTATAAAAGCCCTGACTTGAATTTTTTCCTACCATGTTTATAACACATTCTGATAAAGGCATGATTGAGACTGGGCATCTTCttttaaatttaatttaacatttttt
TCCATCTTAGTTTTGAGCAGGCTAGAATTAAAACCCAAAAGCCTTAAAAAAACACAGACACACTGTTTGAATTGTAGACAGTCTAACTTGTAGTGGAAGTTATAAACATCTGCAAGTTGAGAAAAATAAGAATATTCAAAGTGAATGTGACGGGAACCATAACGAGAATCATCTACTGTCTGTATGGGACACTTATTCCCACATAT
AAAAACTAATGTCGGAACAGAGAAGACACATACCATGTAATAAAGAAAGCAGATCTAAGGAAAACTACTAGGCTAATCTAAAAGAGAACATTAAAAAAATTATAAAGATTTCCAGTGTACTAGGGAACAAGAAACAGCTATTTCAGGTAACATTATTTACCACAGAACAATGAAAGTGTAAATGTTAAGTAAAATAAAAaactgtt
tagctttaaatatttatattTTGATTAGCATAATTACTGTAGTTTCTATGTTATTTATGACTGTCATAGTTACTATTTATAGTAATAAGTAAAAAAAGAATATAAACAAATGTATTCATAAAAAGCTGCAACAAAACAAACCCAAACAAGAAATAATCAACAAAGACTAGGATCTGACCAGTTGCAAAGCAGAATTTAACAACTGG
AAACACAACTGACATAATCAATCAGGAAACAGGAAGCAAAGGTGGAGAATGGATAACTGTTAAGGGCGTTAGTGAAAAGAATGAGATAATTATGTAATAATATAAAGATACAGTGTCTGCCCAGGGAAAGGAGCAGTAAGACAGGAGACCAGAATGGCCCAGTGGGTTACCTTTTACTTATTAAAGTTAAAGAGGTCgaggagtgg
CTGAACATCCATGTTGGTTTATCCGCACCCAGGATATCTGACTTGGAACTGTACGCCTATTTTTTTTTTTTTTTGGTAGAGTAGTTAAAAGTACATTCTTTATAAATTTCAGGATGTAAGAAGTAATATTACATGACTAAGATAAATCTGAGATGGCTTCTTATCAAGCATGTGTGCCTTGCAGGGTGGCACTGTGCCCTCGGGCA
ATTGAACCCCAGAGCCTTCTGCATTAGGGAAGGTTTTAGATGCTGGCCTCTGGGGTATTTGCATGTGCACAATGAGATGCGCGAAGCCAGAAGATGATTTTATAAAAACATATGAGTAATTCTGCACATGAGACACCAGTGCACCAGACAGCTGAAGGGCTGACAACACCCAGACATCCCTTAGAGTCATCGGACCCTTCCTGTGA
TGGGTCACAAGGAACACTGCTTAGGTAGTCTCGGAAGACTACCTCCAGGGTAAAATAGGGCAAGACGGAGAGTTTCCCTTTACTAAGATTTAATTTTGTTTATAAAAATTGTATGTGTCTGTGgtgtgtgtgtatctgtgtgtgtctgtgtatgcgtgcctatgtgtgtctttgtgcatgtgtgtgtgtctgtgtgtctgtgtgtg
TTCAGACCCAACGCCCCGACTCATAAGCAGGTACTTACCCTGCCTTATCCCTCCTCCTCCCATTAGAAACTCCTTCCTAGTCTACATTTCAGTCGCAGAATATAAACGCCTGCTTTACCTTGTATTCTGAAGGCCAACCTCAAACTGGAGGCCCTTGGGAGGTTTGGCTAACCATCCCTAGAACACTGATCACCAAAATAAGGGTC
CCTGCTTTACCTTGTATTCTGAAGGCCAACCTCAAACTGGAGGCCCTTGGGAGGTTTGGCTAACCATCCCTAGAACACTGATCACCAAAATAAGGGTCTCTATAAAATCTATAGTGTCAGCTCAACAAGGGCCATCACTCGTGCTTATTTAGCAATATTAGAAGAAAATAATTAAGTAAACAAGAGCGATGTTCTTTGTTACAACA
ACACTGAGAGAGGAGATAAGGGTCAAGTTAATTATCATTTCCGATAGATATCATTATTTGAAGTACCCACCTCCCTACAACGAAGCTCACAAACTCGACTTATAAATTAGTGCTGTAAAAATATTTGCCGGCAGAAGTGGGGATCAATGGGAGGACCCGACAACCTAATTTATTAGCCTCAGTGTTTTTCCTCTGATGGTGCAGGC
TTGACTTTATTCTGAGTTTACTTATTTTCTTTGGCTATCGTTTTAGAAACCCTTTCTCGGCAGGGTGGATAGGAAGACAATGACTAAAATATCTGACGGTTATAAATGTTGACGAGGAAGAGAGTATGGAGCCTGGTTAGTGCTAAGTTCTGAGCTGCTACCGTGCTACCTAATGAGTTATAAATCTCCTCCAGCCTCGGTTTCCT
AATGACTAAAATATCTGACGGTTATAAATGTTGACGAGGAAGAGAGTATGGAGCCTGGTTAGTGCTAAGTTCTGAGCTGCTACCGTGCTACCTAATGAGTTATAAATCTCCTCCAGCCTCGGTTTCCTTTCCTGGAGCTTCTTGCCTTCCAGGGCTGCTATATCAAAGGTTCCCCCTTCTCAGGGTGTTCACAGTCAGCAAGCCCT
CGCGTATGTACATGTCTTAGCTGTGTGTTCCTAAGACGTAAACTCATATAATTTAAACAAAATGAAGTTAATGTGAGTGCTGTGGTCATTTACGGGTTCGTATAAACATCGAAGGCCCGTGGGATATAGTATCCGGGACCGtttattcaacagatctcttacttgtggatgtttccactgctgacaaaatattttgatgctataaa
GcacacacacacacacacacacacacacacacacacacaGTCGTGACTCTCATGTGCCATCCCAGGGGAGGGTGAGGTACCCACGGCATCCATTTTAAGGTATAAATGGAAGTTTCACAGAAATCAGGAAATTACTCATGAGATAGAACGCTTAACTGGGGAGCTCACTGAAATGCTAGAGTGTCTGTATCCTACCGAGTTCCTGC
CTGACACGTAGTAGGAGCTTTAACACGCTTTATTAGAACCACGCCGAATGTGCCATTAGACAAGGTGCCAAGAGTTTAATTTAATAACTGTTAACACGGCTATAAATTGTAATCATACCGTAAATAGTTATCCACATCTGCACTTACTCTTTGCCAGAACCAGGGACCCGAAGGCAACGACGATGACAAAGACGGCGCAGATGGCG
aaaaaaaaaaaGAAAGACCCGATGAAGGTATATATTATGATATATCATCATAATAAAGAAGGTGGAGAAACAGTCTGTTTCCTGCAGTGCTGGGCTATAATATAAAGCCCATCAGCTTACAGGTTGACTGCTTCGGGTCCTACAGGAAAGCGAACAGCAGCCAGTTTGCTTCTATTCTATCCTTACTTGAGTGCACTGCACATCCT
cactacaggtctgagccagcctgggctacaaagtgatttccgggccatcctgcgttgtttatacagaccctgcctctaaaagcaaaGAGCTAGAGCAAAATATAAAGAGGTTCCTTTAGATTACTACACTTTAATAACACAGGATAAAACCATTTTCTTCATAGGAACACTTTCAGTTACGAGGACCGGTTTGGGTTTCTGGTATT
AGTTGTTCCTAGGCATCCACCTGCGGTTAACTTTAAACTCAACTCCACGGGGATGTCTTGCCCCTGGTCTTGAGGACGCAGGTACATAGGGTATGTTTCCTATAAACAGCAAAGCTGCAGTCTAATTCTCTGTGAGCCACCATACTGTATATGTTTGACTCACTCCACTTCTTATGGGACTTCTATCTCATACCTGTCTCAAGCAC
TTCTCTTACACCTGTCTCCCGAGCTCTGGTAACTTGGTCATCCCTGGTAAGTCAGAGCTTTAGGGCACACTGGTATGATGGATTTGTATGTGGCACTCTATATAAACCTCTCTGAGATGACGATTTTAAATCTGCAGACAGTCATCGCTCCCTCTACTTGCCATGTGGCTGATATGACCACGTCACATTCACAGCTGCTCTGGGTC
TGGGGGTTACAGAGATGTACGTTATGATTAAGGCTTGTGAGCTAAAGGGGGATGCTTACTTTATTGTAGGTAGCCTACGTCTCGGTAAGAATACTGATGGTATAAAAAGGAACTGACGTCACCGGGATCGAATTCCCCATCTATGTGCAGGCATGTGCTGAAAATTTCATAGAGTCACAGTGCCAAGAATGATTTACTTTGGGTGC
ACTGAAGGAATGGGGAACAATTCATCCCCAAGTCACGGATTTAAATGAAAACAATGTTTTCCTTTTGGGGAAAAAAAATCAAGATGGTTAAACATCTGTTTATAAACACAGTCATCTGACCTCCTCCCATCAAGTATTACACATATACGTACCTTGTTAAAGTTATTACTAAAAGCAGTGAGTTCTAGTTTAATTAGAATGCCACT
GGGGTGTCGGTGAGATGCTATGAAACCCAACCTGTTTTCTTTACCAGGTGTGAAATCTGAGTACCAACAACCTTACATTAAAAAGGATACAAACCAAACCTATAAAATAAAAGCAAGGAAACTGACTGAGGAGAGACTGAGGCATGGAATCCACACCGTGGTCATTGTCCCACATGACATCCATTGGGGCAACACCAGAAGCTTAC
TGGAAAACTCATTTTAACTCCTCCCATTAGCTGATCAATGGGAAATAAATTCCCCCTTTCACAAAATACTGTACGCAAGATACTGAAATTATACACAGGTTATAAAAGTATAATAGGACATACTAGGTATTTACTTGATCATGTTtatatatatgtatatatatacatatgtaAACTGTGAGGCAAACGCTGTGACATCTTCACAC
CACCAGAGGTGAGCGGCCCCGAGTGTGTCTATTTCCCAGCTAAGCTATGACACAAAAAAACGATTTCAAGGAGGGGAAAAAAAAGTCACACCGAATCTAGTATAAACATACCGTGGCAAAACAAATTTTCCTGCAAATATAAGCAGTTTTACAGTCTATCAAAGTGGTGCCAAAAGTAGATTTATGCGCAGTAAAGTGCTGACGGG
TTGGGCCTGCGAGGCAGCATCCTTGCGGCCTTATCTCCCCCCATGTGCTTTTAGCCACGTAAACTGCCGTACAGCATTTCCTGCTTCCCCGTAGGCATCTTATAAATACAAATAAGAAAATACACCCTGGATTTTTCCTCTCGCCATCTCCTTCTCTGCCCTGGACTGACAGACCATTATCACTGTTGTAGCGTCTCCCACATCAT
GATTAGCAGCCTTTAGGAGGCGCCAATGGTCCTTTCCCTTTATGACTTGTGTGACCTAAACACAGAAAGCCAAACAACTGTGGGAGACATACCAGGATTTTATAAAGGGGGGGAGGGGTGTGTGGTGGAGAAAAAGAGCTGAACTGGGGGCTTCCTCTGCATGTCTGTCTAGGGAATGGGTTTCCTTTGATGAAAAACGGGACCAC
ggagcattgagagtctgaagccggttcatgctacagaagatcctgcctcaaaaaaaaaaaaAAaaaaaaaaagaaaagaaaagaaaaTTATAATGAGGATTATAAAAAATGTAAGTTTTAAACTTAAGTTTCTTTCCATGAACCCTGTATTCCAGGAGCTAATCAAAATTCTTATGTGAAAGTTAAGACACCATTCATATTCTAAT
AATTCCAGTCTATGTCCTCACAAAATGCAATCAGAAGATGACAGTGGACCTTTTTAAAACAGCAGCCATGAGATGACTTTTTTTCTTCAGACTAATTTAATATAAAACTTCGTGAGTGAAAAAATGACTTTATTAATATTTATTTAAAGGTCGTCTCAGATTGTAAAGGGAATATTATGCAGTCTTGGTCTGTGGCACCAGGAGCC
TTCACAAGACGCAGGTCTTTGATCTCTGTGGCTTTTACCATGTATGTTTTTAAAATTTCTGGAATGCGCCCAGGGAGGCAAACGGCTTTGACAAAGACACTATAAATATCCGAATAAATAAATACATACAAACATCTGGAACCCTGATTAAGCACCGAAGTTTTATTATTTGTGAAGGCAGGAGGAGCTGGGGGAGAGAGAACACC
GTAAGACAGAAGTTGTCATCTGTCATTTGGAAACAGAAGCCCTTCCTCAAAGACAAGAGTTTTCTTTCTCACATCGCTTTGGGAATAATTCGTTTCCAAATATAAAATAAATCCTCTCGGAGATTGATAGAAACGTGGAAGCAAAAGTGAGAGTTGACCAAACAGAATAAGTGAGAATGGAGAAGCTGAAACCCCTTTCACTCCCT
aataaactcactcttccctaagttgttggccgttctggtgttttatcacagtaacagagaaatgactaaGCTAATCCATCTAGGATATTGGTTTAGAATTTATAAATCAGAGGGAGAAAAAAAAATCCCTAAAATTTTATCATGTCATTTAAACAGTCAAAAAAGAAAAACTCAATCAATGATAAGGCACTGTCTCACATCTcaca
GGGAATCAAAATCCCCTGAAATGGTAGATGTTTTCAGGCAACATGTGAAGAGTTCTTTAACGCAGCTTAGACAACCTGGGCTTGTAGATGACTTCACCAATATAAACTAGGCTGAATTAGACCGTGCATCCCGGAGGTGCCGAAAGGTTTGACTAAATCGGTGGTTTGACTAATGTTCCCTTCGCAATAAATGGCaaaaaaaaaaa
GAGAGCTGGCTCTTGGTAATCTAAGGCCAACACCGTTTTGGTTCAAAACTGGCCCTAACTATGAACTTGAATCAAGATTACACAGTAATGGCCCATATTGTATAAACCCACCTACACTAACTTTGCACACTCACACACGGATCTCACTGGGAGAATAGTGTCACATCTTATGACTTAAGAGAGGTGTGGGCCTTGGCTATCAGCCT
CCATCTCCTTCAACAATGCTACGGTAGGTTATGCAGTTCTTAAAGATAGCTCTGGTTTTTTCCATACACGTCCAGGTGCCAAATAAATACGATGCACGTTTATAAAACACACAGATAAAACCTAAAGTGTTTTTTTTCTCACTGAATGGAAAATAAGTATGCGGGGGTGGGGCGGATAAAGCATAAACTGCGGGCTTTAAAAACGA
TGCTCTTGGGTCGGCAATCCTGGTTGACAAGTATGTAGTAGCTCGACTTAGCCACCCAAGTGAGAACCCTGCTGTCTGCCAAATCCTAGGTGCTCCGCGATATAAAACCAACTTGTCGTTGACCCAATAATGATCCAAACACAACAGACACTAAAGGAAGCAAAAGGCGTAGACGGTGAGAGAACCCACAGTTAGGGGGCGTCTAG
CTTCAGATTCTATTGGGCATATTTCCTTGTTAGGAATGAAGGACAATTCTCCCATTTTTGAGCCATTCTTTTGTCAATTCTACAAAATTGCATGTAACTTTATAAATATTTTTAAAAGATACAGTTTTGTAAATATTTAATATTCTGCTAATTTGATTTTGAATTGTAAATGTCAAGTATTCGGTTTTGGGGGGTTTTATGTTTTA
GAAGGAGCGACGTCAACATGGACGCCGGCAGTGCGGCAGACTGCAAAAAGCAGTGTCTCCCAATTCTGGAACGAGCAATTGCACCCTGATGGTAAGGGCATATAAAAGACCGAAGCCGGGAAGGTAGGCCGCTGCTGCATGCTGAAGCTCTCGTCTCCCTGTGTGTTCATACACGGAAATCAAATCACCAGTGTGAGGATGTGAGG
TACTGAAACAACTTAAAGTTGTTATCAATGCATCTAATATGAGAGACCTGGATTTTCTTTCACTTTAGTGCTTTTGGGGGGAATAAGTGTGGTAAGAGTCTATAAACAAAAGCCTTTATTTTACTTGCCTGATCTACACTACTCACTGATTTACAGAAGAGCATTTTAACAGTGATAAAACTACCATTTATCAAAACCCTGCCATG
TTCTTACTCAATGTGCATATTCACTACTTAATACAAATCTAATTTGtattattgtcattattattattattattattattattaGTGATCTGATGTCATTTATAAAAAATCCCCCATTATTTTCTTTCCACATCACCATACAAAGCCACTGACCAATACAATCTGCGACATCCCAGCTACTGTCTAAGTGAAATTACACTTTCCTC
GCTTCAGGGGTCTTAATGGAATAGCATGGACCAGAACCAGAATGAGACTGACTTTCCAATCAGCACCCTGACTTGGCCGGCCTTCAGCAGAACTGAAAGTTATAAAAGAGAGGAGGGTGACTGACATTAGGAGCACGGATGACCTTCAGATCACCAACGGTAAGAGCTTTTATCTAAATCTAGCACCAACACATCTGACAGCATAA
cacacaaacatgtactcagacccacacacacacacacacacataaagtaaaaTAATATTTTTAAAGAACAACTTTCAAGTTTTTGGATTTTAAGAGTTTCTATAAAATTTTCAACAGATGAACTGATTGCCTTTTCAGACTTTGTAAAATTCTCTGCTTTACCAGTGTCGCCCACGATGTCTCTGAAATCACGGGGAGGTTACCTT
CTGAGAGCTTGTAATTCAATGGAAATATTGGAGTAGAAACAAGGCATGCATACGTGTGTGCATATGTGAGCGGCTTTGTAACGTGCAATGTGGGAGAATCTATAAAACATTGGCACTGGGACCCCAAGAGGGTTTCTACCACCTGTCCTCTGACCTCCGTATGTGCACTGTGGCATTGTCCCCGTGATATACAatggacggaggga
GTCACTTCCCGTCTGCTCAACAAGCAAGGTAAACACTATGCCCAACAGGTCCTGCCACCACACCCTTTACTATACATACAGAGCTTCCGACCCTGTAGCTTATAAACATGCAGGCTAAGAAAACCATACCACACGGGCCCACTCCTCCTGCTCTACCATAAACGGCAGCAGAGCAAGACAGTTGTGAGGCCAACGGTTGCAGGTAA
GTGTACAAAAGCACCGCTAGTCCATTCTCACTGTCAAATGTTAAGATAATAACAAGAGGACAGACAGGGGGACAGAGTGCCCTGCCAAAGTATCGCTTACTATAAACACCACATGGTTTCTCTCTAACAACACCCTCAGGGTCCTCCCTACCAGCTTCAGAGAAAAAGCTTAGCCACAGACCGACAGATAAAATATCAGATCGAGC
CAGCCTGGAGTCAAAACTTAAACATGTCATAAATGGCTAGCTAAAAGCTATTAGCATGAGTGGTTTTCTTCTAGCCTTAAAGCAAGCACAAGGTATTCATTATAAATCAATATTAATAACCATCTATTCTCTAAAACAAAAATAAAAACTCCATACCAATGAGGGGAGATGATCTGGGGTTTAGCTACTGAAGCTAAGGGAAAGCC
gctcaacctctcagctaatcgagtaaacagtcacttgccaccacacctgCCCATCCATCGGGACCTGGATTTTGAAACTGGATCCTTGCTAGCTACCCCATATAAAATTATTTCTGACTTCTCCAAGTCAGCAGCATCAATAGGCCACTCTGTGAAATAAAAGTATTTGTATTGGAAAGCAGGCTTCCTCTTGCTGGCATGGTGTA
TGGGCACGCAATACTGACAGGCCCATAGTCTGGGGCTTACTGGTAAAAAGAATACCTCCCACCTCATCGAATTCCTAAAAGGAATGAAAATAGTATCTTGTATAAAGGACACACACGTGGTTCCTGGTCAGTAGTGTTTTTCAAGGGTCTTCTGTTATTACTAAACTACCGTACTGCACGGAACGTGGGTCCGAGTAATACTGTTA
ACAGGTCCCAAGTTCAAATTCAAGAGCTGAGCCCCATGAAGTAGGAAGTCACTGAAAACCAAGTCCAATAGATGGACATTCGTATCGTATGTAGGAACATTATAAAGAGGGAGCAATATTAAATATATAAACTCAACACAGACTCAACGTTTTCTTCAGAAGATACCACAGGTTGATTCTTCCAGGCTCTCTCACTACCCAAATCT
GCTGAGCCCCATGAAGTAGGAAGTCACTGAAAACCAAGTCCAATAGATGGACATTCGTATCGTATGTAGGAACATTATAAAGAGGGAGCAATATTAAATATATAAACTCAACACAGACTCAACGTTTTCTTCAGAAGATACCACAGGTTGATTCTTCCAGGCTCTCTCACTACCCAAATCTCAAAAACCCAGGCTGAGAAGCATGG
acacacacatatatacacagacatacacatacacacacacatacacacacacacatatacgcgcgcacacacacacacaTCCTACACAGCATTATGTACCTATAAACCGAGACAGAAGAAACTCTGAGAATTGCTGTCCACCTGAATGTGTTATTTGTTCagagacactacctcaaaaactaaggtggagagggatagaagaagac
acacacacacacacacacacacacacacacacacacacaAACTTGAAACCCTACTAAGTTAATATCTCCAAAAGCCTCAGGGGTAAAAAGGGCATTTGGTTATAAAATTGTATAAAGTACTTATTTATGGCGACTGATTTTCCTCCAAATTCAAAAGTTATATCTTATGCAAAAGTTTAAGCAAGGTCCCTAGTTACTTGGAATCT
acacacacacacacacacacacacacacaAACTTGAAACCCTACTAAGTTAATATCTCCAAAAGCCTCAGGGGTAAAAAGGGCATTTGGTTATAAAATTGTATAAAGTACTTATTTATGGCGACTGATTTTCCTCCAAATTCAAAAGTTATATCTTATGCAAAAGTTTAAGCAAGGTCCCTAGTTACTTGGAATCTCCACAAAACC
CCTTTTTTGGGGACGGGGAGGGGGGGCATTAGGAAACTGTTGGAAATTAATGAGATTTAAAAATTGATAATTTTGAGATAACTAAATTTATATGGGCTATTATAAAAAATAATAGTGAAAATCACTTCCTGATTGACAGTGACCCAGGACACTGATTTTATTAAAGCTTCAGGAGTTTGGGTTGAAGAGACAAGGTCTTCttgtga
ATATTCTGGGAAAAGTGTGTTAGTTAGGTTAAGTATCTATAGTTTATCACAAATGCTTGGAGTTAATGAGGGTAAAGCTAACATCCATACCCCTGAGAACTATAAAGTTAGTGTGGGTTGTCACATGTAATCTGAGGCCAAGTGGGCATGCTTTACTCTCAAGTGCTAATGGCATCTTCTGTGTCTGGTCCTTGATCTAAGAATGA
TGTTTCTGGAGCAAACATTGCCAAATGGATTTGTGTGCTATGCTGTGTCATAGGAATACTTATATTTGTTTTCAAGAGGTAGGTACATAGTCTGAGTGCCTATAAAAGCTGAAGTCATGTGACTTTTAAGCCGTCCATGAAGCAgggcctggggaggcagctccattggtacagtatttgatttataggttgtgagtatgagtccc
TGATCCCCTAGCATACTGTTTGGAGATAGTAGGCCCTTAATTAAGAATCTACTCAATGAATAGACTAAAATACATTTTTTTTTCAGAAAAAGTCTATCAATATAAATACATTAGCCATCTCTTTCTCCATTTGCCTTTCTCCCCCTCCTTTAGTACTCATTTTAATTCACTAAGTTTTTATTTTTATATCTAAACCCATCCATCTT
TTCTGCTCTTGCCTCCCTCTGTTCCCATGCTAGGGATCATGTGTTCTAGGGAAGCCCCTACCTTAGACTATATTCCCAGCCCCTAATAAAAGACTTGGGTTATAAAAATATACGTTTTgaatgtataacacaaagagtgaacctagtgcaaggtgggtttcagttactgtgtcagcactggcctatggtagtaacactggtaccat
TGGCATTTAAGAAGAAGCTTTACAAAAGAATCTGTCTAACCTTAATTTCAGTGAAAAGGATATTTGGGCTGTTAACGGACTCAATGACATAGTAACTGACTATAAATGTTGTAAACAGCAACAAAGTTTCAAATTAGAATAAAACGTGTTCTGTTAACATCAAGGCAGCTGGTTCGTTTTCTCAGGAGCTTATCCAGACGCTGCAT
ACCAGGTAGCGTTTGACGATTGAATGACTCATTTGTTCAGACAGTGGCATCTCTCAGGTGTGTGTGTGTGACACCCTCTGTGGTTGTCCAGTGTTTAGACTATAAAGGAGTAGGACGGTAGTTTGTGTGAGTAAGAAGCTTTCAGTTAAGGGAACAAGAGAGCCAGATAAACGGGCACAGAGTAGAAGGGCCGTCTTTTGTGGATA
AAAAAGGCATTTTCTACATTTGTTCATAGAGGGATATATCTGAAGGAAATCGTATTTCCAGGCATCAGAGGCGTTTCCTTTGTGTTTTTATATCTGTATTTATAAAAATTTTTACAGCTAACATGATGGGTAATTAAAATAATAAACTTTATGTTTTATAAAACAGGGAGCCCCAATCTCAGGTGATGTCCTGTGAGTCCATGGGG
TCCAGGCATCAGAGGCGTTTCCTTTGTGTTTTTATATCTGTATTTATAAAAATTTTTACAGCTAACATGATGGGTAATTAAAATAATAAACTTTATGTTTTATAAAACAGGGAGCCCCAATCTCAGGTGATGTCCTGTGAGTCCATGGGGGCCTGTGACCTTCGGAGTTGATACCCAGTGTTCTATGTGTGCTGTTTAACCACAGA
AGTGACAATTGGAGGTTTATCACTGTCAGTTGACTGATGGATCACTTGGGGAGAATGAATTATCCATCCCTGAGCCCATAGGGGTACTAAACCGGTACTCTATAAATGATTGTGGCTGTCCCTTCTGCCTGAGGTATAGTAGCCACAAGCAGATCTTATTTTGGCCTCAGCCTGGCCGCCCCTTGCTCAGCGTCAGGGAACGCACC
GAACGAACTTAAAGAACAGTTGTTTTGTTTGCTCAAGAATCTTACTTATGTTTTGAAGGAACTTCCTCACTTTTAACTACTTGGGGGGGAAAAACGGTCTTATAAAGCTGTTTCGGTGTTCCACATCACCTAAATATTAAACGAAAGTTAAAACTAAAACCTATTGCTTCCTCTACAATCCTGGGAAAACTCTCCAGAGGGGTCAA
ACATGCATAATTATTATCACTGCCAAGCAGTACTTTGTTTCTTATCAACTAACTGCGTCACTCAGGAAAGGTACTTAACTTTTATGAACATGACCAGAAGTATAAAATAACAGTACGTTTTGGACCACAAATAAGGACCCAGGCCCACATGACCGAAGCCTACGTGTCGTGTTGTGAAATACAGCCTGATACTTCATGTTATAGGT
GTAACGCGCTTGTTAATCCAAGCGGGTGTGGCTGCTACCTTCCGGAACCCAGCAAACTCTGTATTTGAAGCACCCAAATGACTCCATCATACGGGATTGCTATAAACTGGCACCCATCCCACCCTGGGGTCCTGTGCACCCCCATGTCTGTCTTACTGGACTACTGTCTACTGTCGTTCGTTCTGAACTACAACCGCCTTGCTTCT
TCAGCCCCTCAGGCTCTCACTATGCACTTGGGGCTCTATGAAGAGATGTAGTCATCCCCCAGCTTGGAGTGGCTGACCTCTCCCATTAACCAGGATGCTGTATAAATACTCCTCCTAACTGAAGTGGTCTCTCCTGGATGAAGGAAGGAGATTTATAAGACTCAGGGAGCTAAGAAGCCATATGGTATTTTGTTACTAAGGAAaac
CCCTCTTCGTTTCTCAGTGTTCCCTCTCCTGCCTTTTAAGGATTCCATTTGATATCCATCTCTCTGCAGCTAATCTCACCGCCTTTTAGAAGTAGGTGGGTATAAATAATAGATTCGTGATGGATCCGCCTCAGGCTCTGGCTCTTTAATTAAGATAGTGATCTTTGGAAACCAGGGTTTGCCTGGGTTACTTCTGGGCCCTCCAC
TGTGTTTGCGACACGGTCCTATTTCTGTAGACATGACATATCGTCTGCTTTTAAAAGGATGAGAAAGAAACACCCTGAAGACGTGGGGCATGGGGCTTTTTATAAACCTCTGTCTTGACTCTTCTTACCGAAGGTCCCATCAATTTCCACAACAGATGGGTGCCATTTATGTGTTAACTAGTATACAGTTACTTTAAAATTCCATA
TGGGATCAATAAACATATTCTGGGCAAGTCAGACCTACAGACCTGGCCTGTCTAGGATTTCTAACAAGTGCTTGGCTGACTAATTATGTTTGGAGAAAACTATAAAAACTTCACGAGGAGGTCAGTGCTCCGGGACAAATGAATATTGCATACAGGGCACTGCCGACTGTGGAAGCCCTAATTACCCTCAGTGTCACCAGGCCTGT
AGCTGGGATAACAGGGAAGTGAACTTCAGTCAGTTTGGCTTTATTAATGGGCAGTTAAATGAAATGTGACACTAATATCATATAGACTTCTGGTACACTCTATAAATTAGAACAGGACCAATGGCCACATGTGTGACATCAATGTCTGCCACTGAAATTTGCCCAAGTGAAAATAAACACTTGCTACCTGTGTAGATTCAGAGTGG
ggcacacatggacacacacaaatacacgtaaTTACTCCAAGCTGTCCTAAAACATTAGCTTTAGGCTCAAATCTACTACCATGTGCAAAGGCCATCCTGTTATAAATGTCAGATTTCGCTAGTGTCCATGAAAGAGGTTTGATCACTTCTATGGAAAGCCCTCCTGGCATTGCATGGAGTGGGAAGAAAGGTATTTTCATCCATCG
agcaacaaatcaagctagactaggataCTAGGGCAATTATGTTGTTTTCATTGTTCTTTTTAGGGACCTGTCCATGTGGTGCATGTTTTTATTCTTATTTTATAAATGAAGAGGAATCTGGCACAGCAAGAAATTAATCTGTACATGAAGTCTATACCATGCCAAAGTCTGTGCGTGTCACACGGGATGGAAGACAGCAATAGACG
CAAAGAAATTCACCATCCCGTACAGGCTTGTCCGGATCAGTGAAGGACATCAGTGTATGTGGTCCCTTTTCAAATTGTCTTTTTAAAAAAAATGGCACTATATAAATATTTGCTATTCCATGAACTTAGGTAATTCAGAGGATATAAGGAACACAGAATTAGTTTTGCCCTGGGTACTATTTTTTCTTGTGATTAGCTACAACATT
AAAATTGCAAAACTTCTAAATAACTCATCACTTGTATCAAAGCAGGAAGAAGTCCTGGGTGGGGTGCTTTTGGCCCAGGATCAGAGTCCATACAGGCCAATATAAAGCAGATACTTGGTATCTCTCCAATCAATCTGATCATTGTGGCATGCCGAGCCAGAGAAACAATTTGGTGAGACAGCAGTGTCTGATCTACAGTGATCAGA
CACTCCTTCCCTGTTAGCACCAACCTCCATGTGCTCAAGCTTCACTCTGATGACCTCCATCTTGGGCTCATTTAATCCTGGATTCGATTTATACATAAGATATAAACCTTCATGCTTTTCCCTCTGAACCCGCTGTCCCCTTTACCTCCCAGCCCAACTGGCCTTCATTCAAAGGCCCACCGTCCAACAAGTATCTCCATCTACTT
TTCTTATATAGACTAAGTGGAAAAGACTAACTTGGTTGCAACAGCAATCCATCTTCAATATGCTATAATTACTAGTGGTCCCTGCTGAGTACTATTAGACTATAAATTTATGCCAATAGCTCTATGTTCAATAACAATAATTGATGTTGAAATTCTCAGTAAGAGGCTTTAAACTCCATGTGGAGAAAGCATGCTAGGATGTAAGG
ctggccccCATGGCCACTGCGCTCGCATGCACCTGCCTACTTCACAGACACATAACGTATGTTATTTAAATATGTAACAGATAAAGATGATGTGATCGAATATAAAATGATAAAAACAATGAAGAGCATCACCCTTTACGCCACTGGCTGTTGACCCAGTCTTAGGCCTCCCCCCACTTCCTAACACACCGAGCCACAGGTTCCAC
CTTTTGACATTTTGAGTTCCATATGTCATTCTTGATCAGAACTCTAGCAAAGACTTGCTACTCTATCATTAATGTTTTGCTAATTATCTTGAAAGGACAATATAAACCCATTTGTCTCCATTGAAGGACCAGGCCTGATTTTAAAAAGAAGGCCATAAGGCACCAGCTCCAGGAACAGACCATAAAATCAAGAAGCAAGTTCATAA
cttcagtgattATTCTATTTTGTGTTGTATCATATCAATGAAATAGTACTTTATATGTTTTAGTGTATTTTATATAGTTTCAAAATACAAACTGGTTCAGTATAAAAAAAAAAATACACATGTAGACCAGACTGCTGATTTCCAAactgaacacacagaccagacacttgagttagtgatgagattgagttgccaataaaaacatg
GAAAAATAAATATTAGCAAAGTAATTAAACAGTTATTTTGTTTAGACATCACAGTTACAGATAAGTGGGTAAATTAATGAACATTCTTAGACGCCTTTTATATAAATGCATTTAGTAGCAGAGATAAGAAAGCAGCAGCccagcagcaaaccactgaactgagaatgggacctttggggggaattagaggaagaattgaaggaggc
ataaaaatttttaaaaAATACATGGATATTCTAGATAACAGAATAAGTAACATTGTCATTGTGTGTATATGCGTGTATACAAATACCTAACAAATATAGATATAAATGTATGTTTATATCTGAAGTTATGAATGTAGTTTAGATAGTAGCGAAACGAAATTGATTACTAGAAGAATTTTACCCCCCAAATTTTATAATTTCTAATG
AATTGTCACGAATGGATGtggagagatggctcggaggtgaagagccctggctgctcttccagaggacAGATTACTTTAAAGTGAAAGTGCGTGTGAGCAGTATAAATCATTCCAGGGCACGCTGTCCCCATGCTGGCAGTGAAAGAAGCATTTAAACAAATGCAGCAGGAGTCTAATTAACCAGCCACTGGCTTTGAGAATCCAGA
ttgtttgtttgtttgttGTACAGACCAAGCATCCCTAGTCATTTGTATAGGAAATTTTCATATGGAGAAAGATAACAAGTCAGAAGTGAGTTTTTATTATTATAAATTGACTCAGGTCAATTTTCCACACAGTTCTGAACTGTAGTACCGTAAGAGAGCTGAGATGCATTTGTAACCACCTCTCTCTCTTCTGGGCAATGTCTGGA
TCACTCTGCTCTGTAATTCCACAAATTAAGACAGCTTTCCCTCAGTTATCCAACCTGGCATTGTAAAGACCCATTTGTCCAGAGAGGGGAAAATACAAGTTATAAATAAAATTAAAGTTCCTATTCTTACCAAGAAGACAATATTGGTGTTCTGGTAGAGTGCCCGGGCCACGCAGATTCTCTGCCTCTGACCCCCACTCAGGTTG
TGATTACCAAATAAGCCACTTCAGCTACAGGGCTCTGCATCTAATTAAAATGCCATGTGACAAGGAAAATTTGATTCTCCTGTGCTGAAGTGTTTAATGCTATAAACCATCAAGAGAAAATTTCTTTTCTAAATTGAGATTAAAGGGTTATTAATAATTCACTCTCTTTAGTATCCCACAGATGTTTTGGTTTGTATTAAACTCGC
NNNCCCCACCCCCAATCACGAAGCTCTGTACTCTTAAACTGTGAGCTTAAATAAATTTCCTTATAGAAGCAGATTTTTCAGGAGCTGATGCCACGCAGTGTATAAAGAGTTGGCCACACTAAGATAACACCAGGAGAAAAGGCCAGAAAGACGCCCAAAGAACAGGGTAAATCCTCTTTGGCTGAAATATGGCGTAAGCAGTGGGC
TTCCAACAATCCTCATTTGTTTACGAGAGAACAAAAGACCAGAAGCAGAGAGCTGAAACTGTCACTGTGTTGGGAAGATGCATGCTGAGATGGGTGCTTCTATAAATACAGAAGCAGAGGAGAGAGAAAGCAAAATCCTGAAGAACTGACTAAGGAAGAAATCTAtggctgtctggctgtctggctgtctggttgtctggttgtct
TGGAAAAGAAAGGAAAAAGTGAAACATATGGGTATTGACTTATTATTTTAACTTTTTTTGAAAGAAAAGCTGGTGTGGCCCAGGCTGTTTTCAGACTTGCTATAAATTTCTGATGCTTCTGCCAACTGGGCTGCATTGCAGACCCTTGCTTTATTATTTTGTAAATGGAAAATTGCTCATCTGGCTAAAGAACAAAAGAAGTAACT
GCTTCTCCCTGTGATTTGTCCCAGCCATCAGTCCCCAGCTGTGCCCCCAAGGCCGCCATTTCTGTTTGGGTTCTACTTAAGCACAAGAGGCTGCAGAAAGTATAAAAGCTATGTCTGGAATTATATCAAATACACCAGGGACCGGGAGAAGCTGATGAAGCCAGACAGTGCCCATATTCAtgttggtaccaatttcctcccagaca
GGAAGATGGTCTGATGTGTTCTTTGGGAGACGGAAGAGCATCAAAAGTGCGAGGGGCTGGCTACAATCCAATATTTGACTTTCTTTTTCTTTAAAAAAAATATAAATACATTGTAATGCAATACACAtgcgtgcgtgcatgcatgtgtatgtgcctgtgtgcgtgtgtgcgtACAGGTGTGTGTATGCCCGCAGTTGGAGAAGggg
ACCCTTCCCATGTTCTACAAACCCCTGAGTCATTATTATAACTGCGTCTCATTTTTCTTCTTGTCACCAAGCTCTAGACATACTGCCCTTCTGTGCATTATATAAACCAAGTCACTCCACAACTCAAGATGTTCATGACACAGTCTTCTGAAAAAATGCCTTTCTGTTCCCCAGTGTCCCTCCCAATGGCACGCACCGGTGAGGTT
AAATACACAAATCCTGGTTCCGAGGTAAAGTAATATCAGCCTTGCCACCAAGGTTCTCCGCTCACTGCAAAGCTGTTGGTGTGAGGCACCTTCTGTGAGGTATAAAATGGCACCTCTTTTGGCATCTTCCCCATCGTCTTCTATCCTCATGCCCTGATAGTTTTGGTCAGAATCATCTTTCCAACCACACAAAACCACTTTTGGCC
GTCTATTTTGTAGCACCCTAAAACATGGTGGGAGGTTTGCGGCTGTGCCCAGACAAGTTGTAACAAATTAAAAAAAATTTTCCTCTTTGGTCTATTTTGTTATAAACGTATCACCAAGTGTGTGGCATGTGTCTGTGTGTGCATGCTCCACTCTGTGAATGCCACAAGGGCACCTGGCTACTGATGTGACCAGTTTGAAGAGAAAC
CTGAATGTACTTTAGAGGTCCGGTAAAGGGCATATGACTTCTAAGAGCCCCGAAGAGGAGATTTCAAAATCAGCTGACCAAAATTTTCTCAGTCTCCAATTATAAACAGGCGGCTCAGCTCACTGCTGGCCAACTGGCATTTGAGACTAGTCACGGGTTCCCAGGCACTGAAGCAAATGTAGAAGCCAGTCAACACTGGGAAAATG
TGGCTCTTTCCAGGATAGCTAACCTTCATACCAACAACCCCCCACCCAACCTGGTTTTTTCATTATGAGGTTATTGGACGTTTAGTCACCCAAAAATTAATATAAACTGTTGCCTACAATCAATGTATTGAGCATCAAACTCCAGGTTTCTTGATAATGCCTGGGCCTTTTGGCAATTATTACTTTGAAACGTCCTGCATTGCTGT
ATTTTTTTCCCTCCTTAACTTAATCTTCAGGAAAGTCTACCAGAAGTGCCCTCCAAAATAGATTAAAAAACCAAGCGTGGGTGCTTTTAAAGAATTTAGATATAAAATAGTCATTTGCATGGTAGTCAAATCAATTTAAAGAAAAAGTTgccctactaatacagatgaagatggttgctcctgaccactagactgtacaaggagac
TGACAGAAAGGTGATTGAATTTATGCAACCCCACAACAGAAGGAAAGAGGAAAATTTGCAGGGGAGGAAGGAGGGTGAGGGGGAGAGAGAGAAAGCAATGTATAAAATAATGTATGTATGAAAACTTCACAACAGTCACTCTTGTAAGTGCTAAGTTTTGAAGTAGATCCTGGAAACTCATGGCTATAACATTAAAGTAAACATAG
TTTAAAACATTTTATTTATCTCACCCCTGTGTCACCTCCAGGGAGAAAATATGACTTGTGAAAAACTGTCTTAGTAGGAAGCTGACTGAGTTCATAGGGATATAAAGCACTGGGTCAGCTTTGTGCACAGCAGAAGCGTGTGGTAACGGTCAATGAAGTGTGTAGCAATATTAGAGACATTCTTCTTTTTCATGATTGTAATTTAG
cagggagggggataacactggaaatgtaaaaaattaaataaacaataaaaaaCTTAAAAAAAAGAAAATTATTTGCTTTACTAAAAACATTAAATTCCTCTATAAATAACCATGCTTGAACTTCTCATACCACTGCATTAATAAAAAGTGACAATTACAATGTAATCTTTCAATAATGCGTTTCTTTTCAAATACACGGTGAACCA
TGAATATCAACATTGTAAAGACTGTTGCAACAAAAATACATCTAGAACTGTGTATCCCACCTAGGACCCCTTAGAATAGTAATAGGACAAATTTCAGATTTATAAAGATGGAAATGAggagcaaatgggaagaagatgatgaagatacattgtatccaggcatgaatttgtcaaagaataaGGCAAAGGTACCAATAGCTCACACG
tctgagaagaatggggttaaggttttgatttggggatttgattgaatctatgaattgctttggagcatatcaacactttgaTCACATGATCCATTTGAAGTATAAAAATAAGTTAGAAATATTGACGGCTTCCACTCGAATCATGTGTGATAGGTGGAAAGCCATAAGGAGAGGTAAGGATAACCTCTTGCCTTCAGGGTTTATAT
GGAAAGTGATTCTTCTTAAACAAATAGTCTTAGCCAGCACAGCTGCTTGAAGGAAACAGAGAAGAGCAAGGACCCGAAAGCCATTGTCCTTGACTAGTCATATAAAAGACGGACGGAACTCTTCACACCTCACTACCACAGCCAGCACTATGCCACAAATGTGAGTTATGAGTGACGAGATTCCATACACCTCTTTGGAAAAGACT
GCCTGAGTGGTTAAAGGGGCTCTACCCTTCCTCACTGAAGCAGAACTGGACATTAGCATCAGAACTAAACATATGTCAGGTTATGTTTTAGCTTAAGATGTATAAATAAGGTTAGATTGAGGGAGGGGGGAGAGCAAGCCAAATGATTTCCTGCCTAAGAGATCCACTTCAATACTGGAGACAGGTTAAAAATAAGTGGTGGGAAA
AGCGTTTATCCTAGCGAAAACCACGATTACACACGATGAAGCATTATCCTCAAGTGCTTACAGAAGTGAACGTACACCAAACGTTCTACGTGTGTCGATATATAAATCGATATACAAATTATGCATCAAGGCAGACCTGCTGAAGTAACTTAATGATCAAATTAAGTAAATGCTTAAAGAACAGGGGAAAGGACGTATTTAAGGGA
CCAATATTTTCCTATTACCTGAGTTTATTCTCCTATTATGTGAGATAAAAATAGACTATATTTGCATTTATAAGTAAAACTCATTTATTTGACTTCCTAATATAAACTTCTTTTGTACGAAGGACAAAATTCCATTAGAAATATGACTTCACGGGAATACTGATACTAAATTTGTCTCATCCTTTACTTGAGTTTCTTTGTCTTAA
TACAAAATAAAGGAGGGTCTCTGAGAACTGGTGACTATGTTAAAGCATAAACGATAGCTCTTAGAGCTGTAGTCAGTTAACATCAAGAGAGACACATGCATATAAAGATATTTAGTATAAATATGCATTCTATATACCTGTTTTTAAAGATAAAGTGCTCATTAAACTGGGTCAAAGGACAGAACTCTCTGGATAAGGGAACAAGG
GGTCTCTGAGAACTGGTGACTATGTTAAAGCATAAACGATAGCTCTTAGAGCTGTAGTCAGTTAACATCAAGAGAGACACATGCATATAAAGATATTTAGTATAAATATGCATTCTATATACCTGTTTTTAAAGATAAAGTGCTCATTAAACTGGGTCAAAGGACAGAACTCTCTGGATAAGGGAACAAGGATACATGAAAGCACC
GGTTGTGTCCAGGAAAATGAAGCCATGTGTTGTGATGAATTTGCACTTTTGAGCTTTGGCTCCCCCATCCTGAGAGACAAGTGATTAACATGAAGGCCGGTATAAACACAGGTATAATTCACACTGTTGCATGTTGTGAGCTTTGGGGAACATCCTGAACCCCAGTGCCTCACACCGATGGAAACGCTGGTCTATTTTCATTATGT
AAATAAAAACAAGAAATTAGTTAAATGATCCATTTCGGTCATTTGCGGGAAGTTTCACAAGTCATACATAATCGCCCTCAATAACTGGCTTGTGTGCATGTATAAATGGTATAAGTGGTTAAATGATGTATAGTTACACTCCTTTTCGtttgtttcctgagtcggtaacactgtgtagcccatgccggtctagaactcatagcaat
CACCATGGTAGATGTTGTAGGAGGAGATGTTGTTACCACAGAAGGAAAGGCTCATTTCTTCTTAGTTGATTAGCCTAGAATAGAGAAGAATCCGACTTGGTATAAAACTTTCCTAATACGGTGACGTTAGCTAGGGGTTCACAGCTTAATTTTAATCCCCCTTACCTTTGTGGCTGAGAAAACAAAAGTCATGTCAAGTAACTTCA
aGTAAAAAGCCCAAGATTTGACCatatatttgatataaaaatcatattttttaaaataaaCTCAAGATTTGACCATAGATTCGGTAAATCATTATCACTATATAAAACTGATATGGGAGGGTAAAAAATGAAATTTTTTAAGTTACAGCAAAACTTGTATGTTCTTATGTGTACATCAGTAGATATATTTTGACAAAGGTAGAAAA
AGTGAGGGGCCAGGTTTGGCACCAGAGACTAGGTAGATTAAAGGGACCACCCAGTCACCTCCTGTGCTGGCAGGGTACTCATGTTGGCAATTTAGACACCTATAAACTGGGAGTCCAATAAATTAGGTTGTAGAGGTGGAGGAGTGGGAGGGCCAGGGCTACATTCTTCTCATGGCTCAGGAGGTAACCATGCCATTCTGGGGGTA
CCCTCCCCCATTTGAAATGGACCAGCTTGTGCTCCTGGATATTGGGCTGCTTAACATCTTCACATCCTCTCCTGAGAGGTGGACTCTAATGTAACACAGATATAAAAAGGCGGAAGACACAGCAAATAGTTTTACTTACCTCTGAGGGATATAGAACATGCGCTGGGGTGGGGGCTTATAGAGTACCCCACTGTATGTTGGCCAGA
tggtttctcagtagtctgaaggttgagacaagaagaatgcctcatgttcaaggccaacctaagctagtgtaaaatgttttcttagaaaaCAATGAAAACATATAAAGAGCAGTAAGGTgagttggtgacatggcttagctggtaaaggtgttggtcactaagcctaatgacctaagtttgatcttcagggtctgaacagtggaagt
tcagtgggttaaaggtacttgctgAGTGGGTCGTTCCCCTTTAAGAAGATGGATGGCACTGTTTATGATGTCTGCCATCTCCACTGATTCGTCACCATCGTATAAATGGTTATGAGAGATTTAATGCCTGCTCCTACCAGGTTCTTTTTTATTTTCTTAAAACAAACAACAAAAAATAAACTttattattattattattattatta
TAATTATTATAATGATGGTAAACTCTAGCCAAGCATCATATAACAACAAAGAGAGGCATAGATAGCATGTGAAACATATAAGCATAAGGGATATATAAGCTATAAATTATGAGAACAATTAAGATGACAGCCAGCTGTGTGCAGCAAGACCAGGAAGAAATTTCTTCAAAATGTTAACATTGTCTCCTGACAGCTAATGGGATAGG
AACAGAAAGGATGGATGAGAACAGTGTCTGGATTTACTCCTTAGTGCTTTTGCTTAGAAATTCTTGAAGTCTATGAAGCTGAAGTCACAGAGAAAAGATTTATAAAAATTATTTcttgtcatctactagattgtaggttgatgtccttatgcaagtgaaggcagacacaagaaaagaaaaaacgaggcctgtcattggatgagaag
TTATCTTTTAGAATGCAAAAGGTCAGCCAGCACCTTCGACAGAATAACGTATGTTGTTAAATCAGGAGTTATCTTTATGGTTTCTTTCTTTGGGAATTATTATAAAATTTGCCGCATAGTTTAGAACATGAAAAATTAaaccaggctcagtgtaacatgcctgcaatcctggggcaggagcaggaggatcacgccagcctgggcta
CCTCAAAATAATTTAATTAGGCTGGGAAACAGAGCATGAGATCCATACATGCACAGATCAACCTAGAACTCTGGCTTGCTCTTTAGGTAGTTTTCTGTGCTATAAAATCATGTGACTTATCGATACATTTGAAAGCACAACTATTAGGAAATAATTGGAGCGAAAGCTCCTATGGTATGCATAGTCCCACTCTTTCCTATATGTCT
TATTATGTTTCCCAGACGCACTTCAAAAATAATACCTGCTTTATGGAAAAAAATACTGCGATATACATGCAGGAAAGTTTTGAAACCATTTGATATCTTCTATAAAAATATTTTGTTTCACCATCGtgatggctattcttggttgtcatttaaatccggaactaactaaaactcaagagtctgggtgcagcagtgaggaacttctg
TTTTTAAGTATCAGAGAGATATGATGGCCACAGAAGAGAGGAAGAAAGGTATAGGAGTGGAAAAAATTAAGTAACTTTGGCTACATAAGCCTCAATTAATTATAAAGTGGTTAAAAACAGTTTCCTAATTCCATCCCATCTGGGACATCTGAAAGCCACCCTTTCAGAAGGTCACATCCTGTAGGCAATATGGTGGACTTCTTTTT
acactcttcgtatttcaggtgggtgccacatttgcttcatccattcatctactgaaggatatttcagtgtttccttctttggGGCACGATGCGTAGTGGGTATAAACCAGTGAATGGAACTGTAGGGGCAAAGAACTGCTCAGGCAACTTTCCAAGATGGCTGCACCACTTCCGGTCACGTTTCCCCTATACATTTAAAGTCTCTC
CTAAAATGCTAAAACACTTCCTGAGTTGAGCAGTAATTGCGCTAAAGAAGTGAAAGGAAAAAAGAATGATTTAAATGAATAGAAGGTGGAAATTTAAAATTATAAAGTTTCACTGGACAATATTGATAAAAAAGTCGACAACATTTTAAACTCTAAGCTATGGGGAGTGTACAGTCGAAGAGTTATAGCCAATTTCTGTGACTGTT
AATACCCTGGTGGTTTGTAGCAAAAACGAGAGCTACTCAACTCAAAAGAGGTATTTAGTCTTACGAAAATCACGCCATTTGACTCTTCGCGTCTAGAACTTATAAAGCAAGGAATCAGCCTCCGTCTACTGAACCCTGTTCATTGCTTCAGAAAAGAGGAGTAGGCAACATACCCAGCGCGAGTAACGAAGCAGACAGACGGTTCA
AATGTCAGTCAAGGTAGTTAAGATTTATTATCTAGCATAGACACAGTAAAGACCTGAAGAAGGCCCTGCAGCATGAATGGACAACCTCAGGACGCTAAAGTATAAAACGTGATAGAAAGGCCTGAATAGGACCGGAGCCCTATATTTTTGTAAGAAGGCAACATGACATCGAATTATTCTTTGGAGCCATTTACTCTTTCCTAAGA
AGAGATGAGCGCAACTTAATCACAAAAGCAACTGTTTCTATTTGATACAAAAAAAAGTCTTACCTCTGTGGAATATAGAACATATGTTGGGGAGGTGGTTTATAAAGGACTCCTTCATACACAGGCCAGAGCCCACTTAAGATTCTGAACAGAGAGCTTTTCCCACAACCATTGGGGCCGGTTATCAAAAGATGCATCCCTTCTTC
ACAGATAGAGAAGTTAACTACACATGAGAGAAAATCAAATCATAGGGTTTAAGTTAAAATTAGATTTTATTTTACTTATATTACTATCTAATTAAACTAATATAAAATCCAATGCAACTGAAAGTTGAATATACTAAAAGCACATTTATCCCAGGAGCCAGGTGGGTTCTTAATTTTTTATATTAGTGTATGGAATGCTGAAAGAT
tcagaactgcccttctgaggagtcagccaactggggattgtaattacttgaagaaaagaaaggctgcatctgtatcaaatatatacagactcttttcctGTATAAAACTGAACGGTTGAATGTTATCAGATTTGGGTGTCGTGGAACCTATCCCTTAAGGATATTTAGGAAGAACATATATACATATAATAATCACCTTCTCTCTG
GCGTATATTTCCCAACCAATACTGAAGAAATGCAACTTTTTTATCCTATTCCAGGGAGATTAGAATTAAACTACACGTTCTGAAGAGAAAAGTAACAACCTATAAACAGCATGTTACAACAATGTCTATCTTCAGAGTACGTTAAAAATCCATAAGACTCTCCCGGTGGATTATTGCTTATTTCATACAAGAGACTTAGCTCTGAG
TGACTGTCCCTGTAACCAAAGAACGCTTGAAGTTGCAAAGGCTACCTCATTACTTCTAGTTTAACTGGAAGAATGATACAGCAGGATGGGCGAACTCAATTATAAAGATAATTCACACTAGTAAGTCATAGAAGAAACACGTGAAGTCAGCTTAATATCTACCTGTTTTTAATCGATTTAGAAAATCTGTCTGATAAAAATAGCTT
TGAAGTAAATCACCTTTGATTGCCAGGGTGTCACTGAGGGGCAGCTCCAGGCCACCTCTACTCTTGCTATTGTTTTCAGGCTCCTGAGTGACAGTTCTCTTATAAATGCCTCTCTTCACTTCATCGAAGACCCAGAACATGTTGTACACTCTGGCAGTATAACCCGCTAGTTCAGTGATCTGAAAGTAACATATAAAGGGTGAGTT
CAGTTCTCTTATAAATGCCTCTCTTCACTTCATCGAAGACCCAGAACATGTTGTACACTCTGGCAGTATAACCCGCTAGTTCAGTGATCTGAAAGTAACATATAAAGGGTGAGTTAATAGAGCCATGGTAGACGATTTTTAAAAAACATGTACTACGTAAACTTCTTGATTTATTGCTAAAGATTCCACTTTATTGGGCACAACAA
AGCTTTCCCCCCAGCACAAACAGCACCAACGAGCCCTGTGTTTAGGCACACGTGGAGATGAATATTTTAAACAGCAGAAAAGTACTTCTTCCCCCTTATTTATAAATGAATGTTCCTAAGCCAAATATTGCCACAGTTCCTGTCTGAGCAGAGGAGTATATGTGCTAGAGGGCACAGGTTGCGAAAGTGAGCATGGGGAAGAGGCG
CGAAAGTGAGCATGGGGAAGAGGCGTCTGGAGGTCTCTGTATTAGTCCCACACTCTGGTTTCTTTTCAGGCCGAATGTGATTTAAATGCTTGGGGGAAGCTATAAATACACGAATTCTTTTTTTCTAGCTAAGATTATGAGATGTTTTCGCTCACAAAGCTGCGAGGAAGGAAGGATGTTTCCCTCTGGTTCAGCCAGCTGTCCAT
TAAATACTGGCATAGAAAAAAAATAGACCAAAGATTACTGAGAGATTCAAAAGGAGCAGGAGGCAATGGGTAAGCAGACTAGGGTGGACACAGGAATGTCTATAAAGACTAACAGTGTACAGAAGACAGAACGCTTTGGGACACCACGGGTTTGTGGTGGAATGTCAAATCCTGCATGCAAAGGAAGCTTTGCTCCCCTGGAGCTT
AGAGACAGAGAAGCCCACGCAGATGCTTCAAAGATGGCCGGAAGAGGAATCATGTTACTGGAGAGACTACCTCAATGGAGGATGAACACAGTTTGCAAGATATAAAGCTGGCATTATTAACTTAACCCATTGAACATTGAAATGCATTGACCCACGCACCCCACATTATGAACTTTCAACACCCTACAAAATCATTGCTGTCACGA
TGTGATTTTTTAGACAATCCAGGAGCTCCAGACTAGAGGCTTCGAGGCCCTCTTCTGAAGGGGAAAGCAACATGCTTCTAGTAGTGATTCTTGTTTTAAATATAAATAGCCTATCCTAACTATGAACATTCACTTGACATTGTAAAAGGGTGGCCCAGTAGATCTACAACAGAGATGGCTATCTTATTCTCCCGCTGACAAAAATT
ATGAACTAAACCATGGGAGTAACtttaaaaattaaaatattatattttCCCTTGTTTTTATTACCTTAATTTAAACAATAGTCATTAAGACTGAACTGTATATAAACAACTATAAAAGACTGCAAATCATCCTTCATTATTCTAAGTGTTGTCTTTTGTTTTCTAGTAGCTTCTACCTCACCTCAGGTATAACAGCTATGTCTTTC
CCATGGGAGTAACtttaaaaattaaaatattatattttCCCTTGTTTTTATTACCTTAATTTAAACAATAGTCATTAAGACTGAACTGTATATAAACAACTATAAAAGACTGCAAATCATCCTTCATTATTCTAAGTGTTGTCTTTTGTTTTCTAGTAGCTTCTACCTCACCTCAGGTATAACAGCTATGTCTTTCATAAGCATCT
aaaaaaaaaaCCCAAAAAGGAACTCAAGACTACTTTGTTAGAATAAACAGCTAATGACCCAGTTTTAAATAGGGTTCTTCATTAAAGAAAAAGACAGAGCTATAAAAGTCAAATTAGCTGACTTCAAATGGTTTACATCCCATGAATCAGGTTACACTGATTTAAGCCCAATTTAATTCAGGCAGGTTTTTTAACCACAAGAATAA
TCCGCTTGAAAGACTTTTGTTTAGATTCAGCAGAGAAGTTATACATGTGCCTTCTGAAGACAGAACAAAGCCTTCTGTTTTTAGTTAGTGAGCATCTATATATAAAGACATGCTTTCTCTGTTTATTTTCTGTTTTGCTAGTTCTTAGCTGCTTTGTGTTCCCTTCCCTCACATGATAGCTGTTCTTAGCTAGCGCGCGCGCGCGC
TGAACACTAACGAGAACACGCAGCACTTCTGTATACTGGAAAGTCCATGCAGTATCCAGGAAGTGCCTGAGACCGTCTAACAGATCCTGTTTTATTACACTATAAACATGGCTGGCATTATCCTACTTTCCCTGAAAATGCTCGCAAAATTTTGCCATCTAGTTTTTAAGACTTCTCCTCTTCTGTCAAACCTGAATGGTAACGGC
ATCAAAAGAGGCAACAACACAGAGGTCCTGGAAAAGCCTCCAAGTGCAATACAGTCTATATGGTCTTACGCGTGAAAACACCACAAACATCTCTAATGCCTATAAAACTGAAAACCACATATGAGTTACTCAAAAGGATTAGAGAAGAGAAATAAGCCATTAAAGAAATGCAATTCATAGTTCAATTCAGTCTTCCAGTAGAGAAG
cctccaaatggcaggAACTCtgtgtgtgtgtgtgtgtgtgtgtgtgtgtgtgtgtgtACACACATGTACAACATGACTTTTTTATGGTAAACTCCCCAAATATAAATAAATTGTTAAAATACTCCTGTAACTCATTTATTTACACAGAATAATAGAATGTACTATTACTTTTCAAATTTAACAAGAGTGCACCAGGCCTAGTGAAC
AGGATAAGCTCACTTCAGTAAGTACACTTTTGGAGTCTTACAGAGCTAAAACATGAAAGCTATTCCTAACTAAAAAGTGTCACCCCAGAGATAGAAATAATATAAATAAAATGAATCATTTTTACTGTCATCTTAAACAAAAGGAGAAATGTAATGTGTGAGAAATAAGCATTGCTAAGAAAAACCAAAAACTGGTGTGAGCTGGA
taatatgttagcctttgtagtcttcttggcatattgactatcatctactaagccctcaaacattagctgttactGACCTGAACCACAGCTCTTATTCAAATATAAAACGAGTTCTGCTGAGCAGTAAAGACGTAAGGCAGAAACTGAATGGGGGGTGGGGGGgagcctgggaagatggctcggtgggtaaagtgcctgttgtgcag
GAGCTGGGCTGTTCTGTGGGAGCTTAGAGAACAACAAATAAGGAGAGGATGGAATACGGGAGAGGAAAACCGCTATCTATCTTCAAGATAACTTTGTTATTATAAAATTTAAAGTGTTTCCAATTCTTCTTTGTACTAGGAAAGTTTTAAAAAGTTCTAAGTAACTTCGGGAGTAGGTTAGTGACAGAAGAAACAAAGTTACAAGT
TGGAGAGTTCTAACAATGGTTTAGAAGACTTTCTGGATGAGCCACACTATGTGATGTTTCAAATGACAAAGAAAGCAGGGCATGCTCAGTGCGTGTAGGATATAAACACCCCTTACTTGGTCAGATATCCCCTTCTTCTTCTGATCCTCCTTTCCATCTGGATATATTACTTGGTCTCTCAGTGTTCCCAGGGTCATATAGGGTCG
AAAGGTTACAAAACAGTTCAAACAAAGTCTTACCTGAGGAACATAAAATAACTTTCCTCTCTCAGGTTTAGTAAGATGTCCTCCAAAGAGAGGCCATAACTATAAAAGCAAAGGGAAACATAAGTGACTGAAATTCCTAACCTGACAGACTTACACATAAGACAGCAAGCTTCGGAAGCCGGCTTGTACATACTTCACCAAGAACA
ATTTAAATCCTTTAGTACTTGCATTAATTCCGTAATCCGAGCCGTAAAACTAAAATTTAACAGAAACCATAATCAAAAGTCTAGGCTATTATATCTTGTATATAAACTGAAATGTCTAAAATTGTAGCTTAGCTTAAGAGACCTAACCTAAAGGTCGTCTCCTCAGCATAAAGTATTACTAACACACATCCTACTTTGCTTCAGCA
ACATCAAGTATGATTTTTTTAATACACCAATCACTCCTTAATAAAATGCTTGGGGGGGGGGGAGTAGGAGAAAAGAGGAAAAAAAGAACCCAATTGCTAGTATAAATGCTTAGGGGGTAAAAGTCTATAGTGGACAGCAAAAATATTCTATGTAAAACTTCTACTCACTAACTAAATTTCTATAAAAGAAGAAGGCTGCCAAGTAT
AAAAAGAACCCAATTGCTAGTATAAATGCTTAGGGGGTAAAAGTCTATAGTGGACAGCAAAAATATTCTATGTAAAACTTCTACTCACTAACTAAATTTCTATAAAAGAAGAAGGCTGCCAAGTATCCTCATTCCCCAACTTATCCAGGGCCGGTGTCCGTGAAGGGCGGCAAACGAACAGGGCGCCAATCCAGTTAAGAGTCACA
ACAAAAGGCCCCACTGATCTATAAGAACCACTAGATTAATTATCCATAAGAGTCCTACAGCAAACACTGCAAAATGAGCAGGATTATTAGTAAATTGCTTTATAAATGGACAATTTAATGTTGATGCAATAGTTTTTAAACTCATTTTTAGTTTAAAACACAGTATAAAGACTTGCTATTTAAAATATATCTGTAACATTTATTTA
ACACTGCAAAATGAGCAGGATTATTAGTAAATTGCTTTATAAATGGACAATTTAATGTTGATGCAATAGTTTTTAAACTCATTTTTAGTTTAAAACACAGTATAAAGACTTGCTATTTAAAATATATCTGTAACATTTATTTATACATATGTAAAGGCATAGAAAAACCACGTAACCATCAAATGTTCATCTTACCAGTTTTCGGA
TTAAAAATGAAATTCACAGAGAATCAGTCAATAAAAAACATGAAGAAGTAAATCAAAGAAACTACACAGCTAATAAAGAGTACATAAACCATACAGGATTTATAAAACTAATATTCCTCATAATGCTTATTTTCAAAACAAGTAAAAAACCCACTATTTCAGTACCTATATTGTTAGAATTTCAAGTCAATATAAATGACATCAAT
ATACAGGATTTATAAAACTAATATTCCTCATAATGCTTATTTTCAAAACAAGTAAAAAACCCACTATTTCAGTACCTATATTGTTAGAATTTCAAGTCAATATAAATGACATCAATATCTACAAAAATAAAATTTCATTATTGTTCTAAACTATTTCTCCTTACCTATTAGTGATAAGCCGTGAATTAACGAATCTATATTCTCCT
ttggctcagtggtaaagcgtttgcctaggaagcgcaaggtcctgggttcggtccccagccccgaaaaaaagaaaaaaaaaTGTCAATGCAGAATTATACATATAAATATGAAAAATACCAGAAATATAAATTACGGTATAGAAACTAAAACATTAGGTCTGTTCCCTCTCTTATGGCGCAGTCAGTTACAGAATAATTACATCTGA
ctaggaagcgcaaggtcctgggttcggtccccagccccgaaaaaaagaaaaaaaaaTGTCAATGCAGAATTATACATATAAATATGAAAAATACCAGAAATATAAATTACGGTATAGAAACTAAAACATTAGGTCTGTTCCCTCTCTTATGGCGCAGTCAGTTACAGAATAATTACATCTGAGCACAGGGTAATAAAGAGAAAAAC
AAAAACTAGGTAAATTATCAATTAACCACAAAATGAATAAAAAGACACACACATAAACACATATAGGTACAGAAGATCAATATATTGTTACATGGTTTGCTATAAATATTTAAGAAAAACATTAAAATTATTCAAGTTAGATGTCAATGAGACTTAAAAAAAATTCTTATCACCACACATATTGGAGAAAAGAAAACAAGGCTCAT
TATTCAAGTTAGATGTCAATGAGACTTAAAAAAAATTCTTATCACCACACATATTGGAGAAAAGAAAACAAGGCTCATGGGCTAGCCAACAATTTATCTTTATAAAATACTTCTGAAACTAGCATTTCATTCTGAATAAACTGCTGATATTATTCTAAGTTTTTATTAAAATTAGTTGCTGCCGAATCTCTCTTTAACATTACTTT
AAATGGAGATATTGAAAATGATGACTATTAACCATCAAGTAGGAGGAATACTCCTCAGAACAAGACAGCACATCAGGATAACTACTCACTCACACAGAAATATAAATGTGTTAAACAAAATCACTTGAGTTGTAAATCCATATCTGCCTCACCTTCTTCTGTTAGGATACGACATCTGTAAAATGAAGGGCTCCCCAGCAATCACA
tacacaggcgtacatacacaGTTACTTTCTTCACATAGGATGATATTAAAAAGAGAAACAGGAAGTCCCTTGTCTTATTCTATGAATGTATAATTTGAAATATAAATTAAAAGGTTAACCTGTAAGAAGTGCTAGAAGTAAACAGACAAGAACACTTGTCTGAAAGCAGGCCACAGAATTCTTATAAAACTTTTTTAAGACACTAA
TGAATGTATAATTTGAAATATAAATTAAAAGGTTAACCTGTAAGAAGTGCTAGAAGTAAACAGACAAGAACACTTGTCTGAAAGCAGGCCACAGAATTCTTATAAAACTTTTTTAAGACACTAATTTCTGACaaaaataagattttaaattaattatataattaaaatGATAGCTATCCTAATTTCCTTTAAAAAAATTCTTTACA
GCGTATTATTCCACTGCAAAAGAAAAATAGTTAAGAAAGAAAAATCAAGTCACTGCTACTCCAGCAGATCCAAGGACATCTATGAAAGATGGTCTGGTACTATAAAAGCAATGCCTGTAACAAGAGATGCGAAAACTACATCCTTCTGTTGGACAGAGCACACAGTTAGGGAGGATACTCGTCCACACTGGCCTCCATCACTGGTT
aaaGCCCCAAAAAAAAAAAAAAACTCCAAGAAAACTGTGGAAAATAATTTTTTTCAGTTTTGAAATTAAAATTTAAAATGAAATACTAGGCTAACAGAATTATAAATTGGCTTATATCCATCATCATCAATTAAATTACAAACCACCTAGTCTTGGCAATGCATTTTCTATGTTACTAAGTATATAGAAAATAAATTCAATAAAAA
AAAAATATTATTTTAAAAGATTTCAAAAGTGTGGGTACATTATCCAAAAAGTTACTGTAAATCATTTATTTTAAGAGATATGTGATAAAACGCAGCATTCTATAAAACAATTCCAATAATGTTCACTTTATCATTCGTAATATAGTAATAAATTCATTAACAGACAAAGGAGTTGCAACAATCTGAAACAGCCCAACTGCCATTTT
tgtgtgtgtgtgtgtgtgtgtgtgtgtgtgtACACCTCTCCACTCAAAACTGGCACATTCCCAGCTGCATTACTCACAAGGTTTCTGTGTGTGTTAACAATATAAAACTCTGTTACATGGTGATATAACCCACATGACAGACTACTACCCAGCATAAAGGGAAATAAAATATGGATACAGTAAAACTTTAAATAAAATATGGATAC
cataactgtctgaaattctagttccaggggatctgacacccttacacagacacacacgcaggcaaaacaccaatgtacgtgaaataaaaataaaTAACTTTATAAAAAAGAAAACGGCAGTTACTAGAGTAAAGACTCCTGGGACGAAGGGGATGCCTCTAGGCCAGGTTCTCCCCTTGGACCTGTACCCATCTGGCCTGTCTTTC
GTCAGTTGATAATGTATTCCCTGTAATCAAAAGCTTAAATAGTTTTGAACCAAAATGTGTTTAAGTCTTTATCTTTTCATAACATAGTTTACCTCACCTCTATAAACGAAGCAACAAAGACAAAAATATGTTTCAAAAGAACATATAGCAATTGCTGGAAGGAGATCCATTAAAAATCAAAGCTATGTGCCCTTCCCAACTTACTA
TTCTTTAGGTTTGGAGATAAACCGGACTGGGAAGGCACTGTTAGAACTCAGTCCCTTTAGTCACACTAGAGGGTCAATGTCAGTGCACCAACCCCAATATTATAAAAGAGTCTACACTTGGTCTGACCATAACCCTCTATAGATGGTATAGTCAGGACTCTGAAAAGTCTTTAAGACATAGTAAGTATATATACGATGTTGCTACT
GAGTCTACACTTGGTCTGACCATAACCCTCTATAGATGGTATAGTCAGGACTCTGAAAAGTCTTTAAGACATAGTAAGTATATATACGATGTTGCTACTGTATAAAAATCTGGGCTGTAGCAGGATCCTCACAAGTCTAATAAGTATTTCCCCTTTCCATCAGTAGTAGTCATTAGAGTCAGTTGAACAAGAAAATGAATTCATGA
TAGTTTTCCATTGTTGCTGTTTGAATTTTCCTGATTATTTTTTTCCCAAAAGAGCTTTGGTTTATGTGGCTTATTTTTACCCAAGAGATTTAATTGCATATATAAATTTCAGAAGAATTAGATTTCTTTGatattaattatttttattataaaCCTAAGATAATGTAATTTATTTGGTTAAGTCTTTTATACCTAGTGTTCTTGAG
GTACGTTCTTCTTTACTTCAGTCATGGTAAAATTCCCTTAATAGTTTTCAGAAAGTGGAAAAGAATTATAATGCCCATCTACCAAAAAATAACAGAATATTATAAAATGCAGGGTTAATTTATATGTCAGCATTTgccaggcatgatagcgggtgtctttaatcctggtgctcaagaggcagatgctctaagtttaaggccagcct
GGAGATTGGGGGGGGAAATAACAATGTGGGATTCTACCTGTTGTGAGATTTTTACCCAAACATTTAAAGTGTGTTAAATGTGTTAAAGCTGAGCCTTAACTATAAAGAAAAATGTTATTTTGATAAAGAACTGGATAAACAAAGTTTGGAGTTTTATTCATTATGGATACATTTCTAACATTTAGTTTCTCTTGGCTGCTTTCTCT
ACTGCTCTGATGTATATTCAAGCCCTATCTTTGCCACCAAATATTCTCTGATATTCTGTGCATGAGAAACCATCTGCTTTAAAGCCTTTGAACTTGAGCCTATAAAGACAGTGGCTCTTTgggccagcaagatggctcagcttagcctgccactaagacctaccacctgagttgaattccccagacccacaaggtagaaagagaTA
ccatatgaagttgaatattttcctATTGGTAGAGTCTTAATTGTAAGAGACCCATTATAACACATACTTGAGCATTTTAAGAAAGTATTTGGGGGGAAAGTATAAAACTGTAACCCTAGTGTTTTAAGAACTTGACATGATAAAGAACATTTAAGACCTTCAAGTGGTAAAGAAAAAATACATATGTGTAGTAAACTTAAGAGATA
AGTTATAGTGGTCCGCGTGTGGTGGGAGTTGATGGAAAGAAGCTGCAGAGAGCTTAGCCGCTCTGAGACCGTCAAAGCATGCATGCACACTCTTTGATCCTATAAAAATATGAAGATCACATTCTCCAGAAAACAGTAAGAAATCTAAAATAATAAACTGCAGCTTTCACTGtatatattatttatatttttatGGCACAGATTTC
ATTGGTAAGTGACCGTTGAGGAAGGAAGGAATGGCCCTTACACTTAAGAGATAAATGCTTTATTGAGAAGGTAAACACCAAGTTGTAATTTTTTTCTTCGTATAAATAAAGTAACAGTAAGATATATGAAAATTTTAAAGCTCTTGAAAGTCTGAGAAATttttttttggagctgaggaccgaacccagggccttgcgcttgctag
TTTTAAGTCTACGTTTTCACTTTTTAAAAAGAATAAAAATGAAACTTTTAGAAAAATTGGTTTGTCACTCCCCAGGTTTCCAGTGCACTGTACGCTTGAATATAAATGTCCCTGACATTGCTCTTGGTCCAGAGGAGTCAAGACCTGCCAGCTACTATTTCCCCCTGTTATATAGATGACATACTGAAACCAGGCCTGTCCTTATA
ATTTTCAGCCATTACAAAACAATCTAGCGAATGGTTTATAATCTTTGCATAGGGAAACAAAAAAAATAGTGAGGTTAGCTCATTTCATTTCTTATGAGATTATAAAATAATATGAGAAAAAATATAGTAATAACTTCCTACTATATGGCTATCTCAAAGCAGTACTCACTAGTTAACATTACTTATCTTAAAAATAATTTTCATAG
caggtaatcaggcttagagataagctcttttatacactgagccagctttttaccccAAAATGACAATTTTAATATAAGGATGTCCTGTTTCACACACATATATAAACTTAAAATGAATCTAACACCTGGTGAACGGAGTTAATTTTGGTTTTGATGGTAGAAAAATGCATTTTTCTGAGGCAGAAGCTCACACTGATCAGTCTTAA
TGGCTATGTTCCAACAGAGAACTTGAGGTTCAGGGATGCATCACTTGTCTTTAAGGTAGCTGAGACAGCAAATGAAGAAGAAGTTAAAAAGATGTGCATGTATAAATACCCCGGGATGAAGAAGAAGATGGGCGAGTTCGAGCTAGCAATTGTAGCTGGAGAGTTCACTGACTCAGAAATCATGGTGATGCTGGGGGAAAACGGTA
GTACAAAAACCCTCGTGTCGTCAGCTGATGAGTGATAAGTAACTTAAAATATAAGGTTATTCAGCATTAGGGAAATTAAATGCTGGTAAATAGTTTCAAGTATAAACTTGACAAGGTCATACTGAGGCAGTCAGTAGTCCTTTGAATTCTGAAAGTGTGACAGTGAGCTTCTCACTCACAGTATTTTCAGCATCACAACCCTGACC
CTCTTCTCTTACCGTTCTGTCTGGGTCTGCCGTACTGTAGAGAAAGTAAACATTCAGGTCTGTCTGTGAGACATTCTACAGTCATTTATAAGTTCAGTCTTATAAAATCACCAATACACAAACACATTTTGGGCCCATATATTATTATATTTCGTTCTCACACAAACTTTGAGATGTAGGGTTTAAAGTTGCTATTTGAATAATTC
AGGATGTAGAACAAAAGAAGAGTGGAAACTACTTTTTCTTGGATGATTAGATTGAATCTGAACTTATCAATAAGCCATTTACTTACTGGGATTTTTATCATATAAAACTTTAATCAGGTTTTATGGCCCCACATACTCTGGAGCTTGAAGTATGATTTTCTTAATGTGACATCGAAAGCCAGTTGTCTTGTGAAGTCTTGTTTAAG
CTGCATGGTGAGTGGCCGCTTAGAGCCCTGAATACCCTCCACTCTGCCAAGCCTGCAGCCCTTTCCTGGGAGGCCACACATTTAGGGTGACTAGGAAAATTATAAATGGCTTGTTTTTCTCAGGTGTGACGTTTGGCTACGAGGGGCAGAAGCCACTCTTTAAGAACCTGGATTTCGGCATCGACATGGACTCCCGAAGTGAGTTG
GGAAGTGGGAGGGTGAGAGAGCTTAGAATCAAAAGGGCTCTCGAGGAAAGCTTGTCTGTGAAAGCAAGGTGTTGAGCAAGTCTGTGCCATAAGCACTGTGTATAAAGCCTGCGGAACTCTTAAGTCTGTTTCACATGACCTGAACTCAGGTCCTGTGGGATCTGCCTATTGGTCCCAGATCTGAGTCTGCAGGACTGACCCTTCCC
TGAGGCCAGGGATGTCTTCCTGTGAGACGGTGGGTGGGGCGGAATCTGTATGACTGAGAGTGCATGCGAATGCATGCATACAACAGTGTTTACGTCAGGCTATAAAGACAGCCTATCCAGTGGAGTTTCTTTTGAGAAAATGTGTGTTGTAGCTACATCATGTGCTTCATTAATGTTTTGTACAGTGGACCTTTCTTGTCCACTTA
CCCCGACCTGTAGGAGGCGTGAGCGTGTTTAGTGAGTGTGCATGCAGATGCAGGGGCACAGAAGGGAGGGAGTAAGAGGAGCCCTGGGCAATCCCAGGCTTATAAACAGAAAACTCTAAGGAACCAGAGGAACTGGGGACAGAATCTGTCCCTCTAATTTGGCAGAAGGTACTTTTTACTTGCTATCTCCCCAGCCTTTACCTCCT
gtaggcagaccgccagagttcaagtccaacaggctttacacagcaagcgctggactaccgaagactatatatggagagtgtgcagttcccaataaaacaTTATAAAAATGGTAAGTAATAAAAACAAAAATACATGTAAATTTAAAAACTCttttcatttatatgtgtatgggtgtcctgcatgtttgtgtgtgtgtgaccacatg
GGACTATGACCAGGTGTTGCTTTTCATCACCAGGACAGCAGAGACTGCAAGAGTTAACAAGTGCTGGCACAGACACGGAAAATGTCAGTTCCCACAGGCATATAAAACAATGTGTCTGTTTAAAACAGTCTGGCAAGCCAAAGGTAgtgatgtcagcatgtgggaagcaggcacacctggcactcaaggctagcctgggctacaaa
CCGCATATATATTTTGGATTTGGGGCAATAGTTACACATTCGTAATGAGGTGGGCAGCACCCAAGTGTAGCCGTGATATCCATCTATTTCTTGGACAACTTATAAATTACACACCCGAGCGTAACTTTATGCATTTCCTCCTCATGCATCTGTATCCTGATTGTCACCACCAGTCACGTGGAAAAATTCCAGTTAGTGCTCAAGAA
GGGTCTGGTGTAGCCTTTCTGGGAACTCGCTTGTTTTTGAGATCTTGGAAGGACTCTTCAATGTGTAGTGCTGGTGGCCTGTAGATAAATACCAAGTGGTTATAAAATGAGCTCTGTCCATTATAATGGGAGGATGGAGCAGAGGAAACCCCTAGGGCACCATATGGTGAGGGACCCGCTTGCTTGGCCCTCCCTCCCCAGTCCCC
TGTAGATCCCCTTCCCCCCATCCCATGGAAACCAGTTCCTTCCCACATTTCTCCCAGAATGCGGTGCTACCATACTGGGCCCTCTGAAAGCACCTAACACTATAAATACAATGTCACCTTAAAGGAAAGCAGGCAGAGTGATGCCTGAATCGGGCTGCGACAGTATAGCTTTCGGAGAGGCCATTCTGTCTCTCGTAACACCTAGG
GTTCTGAGACGAAAGGCCTTTTTAAACTGAAGCCCACTCTCCTGGTTCAAGAAATAACTACAGCTGACAGCTTGTTGGACATAAAACCGTTCCTTTTGTTTATAAACTGGCAGGAAAATGGTGGTTAGTAACCGTACACCTGCTCCCACTGCGTTCTAGCAGCAACAGATCCGCTTCTTTGAGGAAAAGAGGTAACCGCAAGAACC
GGAGCTATGTGGGCAGAGGGGCGGCCGTGGCACCTGAGGCCAGGCCTTGTGCGAGCATCAGACTTCGGTTTATGAATATTTACAGTAAATTCCGTAATCTTATAAATTTACAGAAAACACATCTCTCATTTTTACCAAGGGGGGGTGGTATGTGTGATAAATTAAACTACACTCTGAAGTCAGTTTGAATTTCGCTTCTCTGTTTC
TGTGCAACGTGTGTGTCTATGCATGCCTGTCTGTGTTTATAACATGACTATTTCTTTAAGTTAGAAAAGGCCCTTGCCCAGCCATGCCTATTTTGTAGTTTATAAAGTGCTGTGAATCCACTGTCTAAAACACAGATGGACACATTTGTATCTTTCTACAATATCATAGATGGACACAATTGTATCTACTTTTTACAATGTCTATC
GTTGGGGGTGTGGGGGAAGGGGATAGGCTGTCCCTATGGTGTCTGTGGCAATCTGTAGGCACATGTGGGGGGAGGGGGAATAGGCTGCCCCTATGGCGTGTATAAATGTGAGTGCACTTGGTATGTTCACATATAGACAAGAATGTCCCAGAACCCATGCTGACAGTCCCAATAGGCTGGAAAGCTGTTAGCATTTAACATTAGTC
TTGCCTGTCTCCATAGGGTGGGCTCTTATCTGACACCACACCAAACATGGCGTCTCAGCCGGCACCGTTATCTCTGAACTGGTTGCCCTTATTTATCGTTTATAAAACATTTCCACAGGATGCTTGAAAGCCATAGTACTCTGGCTTGTTTCAGATGTGCATCTCTCCTCTGTCCCCGCCACCCCCTTGTGCCCCTTCTAAAGATC
CCGCATATATATTTTGGATTTGGGGCAATAGTTACACATTCGTAATGAGGTGGGCAGCACCCAAGTGTAGCCGTGATATCCATCTATTTCTTGGACAACTTATAAATTACACACCCGAGCGTAACTTTATGCATTTCCTCCTCATGCATCTGTATCCTGATTGTCACCACCAGTCACGTGGAAAAATTCCAGTTAGTGCTCAAGAA
GGGTCTGGTGTAGCCTTTCTGGGAACTCGCTTGTTTTTGAGATCTTGGAAGGACTCTTCAATGTGTAGTGCTGGTGGCCTGTAGATAAATACCAAGTGGTTATAAAATGAGCTCTGTCCATTATAATGGGAGGATGGAGCAGAGGAAACCCCTAGGGCACCATATGGTGAGGGACCCGCTTGCTTGGCCCTCCCTCCCCAGTCCCC
TGTAGATCCCCTTCCCCCCATCCCATGGAAACCAGTTCCTTCCCACATTTCTCCCAGAATGCGGTGCTACCATACTGGGCCCTCTGAAAGCACCTAACACTATAAATACAATGTCACCTTAAAGGAAAGCAGGCAGAGTGATGCCTGAATCGGGCTGCGACAGTATAGCTTTCGGAGAGGCCATTCTGTCTCTCGTAACACCTAGG
GTTCTGAGACGAAAGGCCTTTTTAAACTGAAGCCCACTCTCCTGGTTCAAGAAATAACTACAGCTGACAGCTTGTTGGACATAAAACCGTTCCTTTTGTTTATAAACTGGCAGGAAAATGGTGGTTAGTAACCGTACACCTGCTCCCACTGCGTTCTAGCAGCAACAGATCCGCTTCTTTGAGGAAAAGAGGTAACCGCAAGAACC
GGAGCTATGTGGGCAGAGGGGCGGCCGTGGCACCTGAGGCCAGGCCTTGTGCGAGCATCAGACTTCGGTTTATGAATATTTACAGTAAATTCCGTAATCTTATAAATTTACAGAAAACACATCTCTCATTTTTACCAAGGGGGGGTGGTATGTGTGATAAATTAAACTACACTCTGAAGTCAGTTTGAATTTCGCTTCTCTGTTTC
TGTGCAACGTGTGTGTCTATGCATGCCTGTCTGTGTTTATAACATGACTATTTCTTTAAGTTAGAAAAGGCCCTTGCCCAGCCATGCCTATTTTGTAGTTTATAAAGTGCTGTGAATCCACTGTCTAAAACACAGATGGACACATTTGTATCTTTCTACAATATCATAGATGGACACAATTGTATCTACTTTTTACAATGTCTATC
TTGCCTGTCTCCATAGGGTGGGCTCTTATCTGACACCACACCAAACATGGCGTCTCAGCCGGCACCGTTATCTCTGAACTGGTTGCCCTTATTTATCGTTTATAAAACATTTCCACAGGATGCTTGAAAGCCATAGTACTCTGGCTTGTTTCAGATGTGCATCTCTCCTCTGTCCCCGCCACCCCCTTGTGCCCCTTCTAAAGATC
TACTTGTGTATCCCAGAGATGTGGAGTCAGCCCTGACAGGCTGGGTGCCCAGGGAAAGCCAAGGGAGCTGCCCATTGTCTGGGAGCAAAGTAGGACCCACTATAAAGCCCTGGGCCTTGGCAGTGGGCCATGGGTACACTTGTGGTCCTGGGGCACTTGGTGTAGTCTAGGTTGCAGGTAAGAGTAGCCATTGGTATATACCTTTG
AGCCTATGTCATGGGTTTTCCAGGAAAACCAGGCTGTCCTCTCTGCAGAGACCATGTCCACACCAATGCAGGAACTCTGGGCCTCTAGGGCCATTTATTTTATAAAGGCCTACCCCACCGTCAGTGACAACCCATGTGATCTCATTGTCGGTAGAAGAAGCCTCTAGGGTGCCTCTCATTAATGGGTGAGATTAAAAACTAACACA
CCTGGCATTTGGTGTCACAGCAGATTGATGACAGCATCTTTATCTCTAGGTGGGACCCCCAGAGAGGTGGCCCTACCCAGTTGTCATCTCCAAGGACAGCTATAAACTGCTCACTGAGACTCCTCAGAGACCATTCCAAGAAAATATTGACCTCCATCCTCAGAAAATGCTGTTTATTTCGTTCAGCTCCCTTCCTCAGCTGGGGT
TCTCATACCCTGAAGATGTCATGGCATGCCCTCGTGTTCCGGGTGTTCCCAAGGGGAGTTTCCGTAATTTATGGGAAAAGTGCCACAATGAAATCTCGGTTATAAAACCTGAACAAAGCACCCAGGGCACAGCTTGCCCCCTCTGAAACACTCCAATACCTTCTAACAAGAATTTTTCTGGCAACTTGGGTCCAGGTTTCTACCCC
GAGTCTTACTTTTATCGCTTCTTTTTGCCTTTGCCTTTACAGTCATTTCACGTTTGCTGGCAAGTCACTGAGAGATTTTTGAGCTCATAATTCATTTACTTATAAAGACAAATGAAGTGTTGATAGAGAATCATATACCAGATATTTAAAATAGGTATGAGTGGATGGGTTGACCAAGATTATTTCTCCTGCTGCAATGATGATTA
TGTATATCCTGCAAGTCCTGAGAGTAGCTCACTGTAAAGGCATGCAGGAAGGAGACAAGAACATATGAGCTGATAAGAAAATGCAGATTGAGCTTGGGTCTATAAACTATACTGTTCTGTTTCTACCATTTGATAAGTCACTTCACATCTGTGTGACAGTTTCTTCTTGAGACCAGGGAACAAGAATGTGTTAACATGGTCCATAT
gatgggcctggcctcagaaggacctagtgatgagagatttaagacttagctccaccaatgggcctctaaaaaaggaagaagagggctgGTGTTTCAGCTTTATAAAGCGTGTTACTCAGTAATACCTGAACAGAAAGATTCACTTGTCTGAGAAGAGGCCATCTCTCAGCTCTGCAGGAGAAAAGCTAACTGCTGTCTTGCTGAGG
ATTGATTTTAAAAAATAGTACATTGCAACAATGGAGCTGTGACTGAGTTAACACGGATTTGAATTTAAAATATCTTCATGATCAAAGAGCATACTTTCAATATAAACATTGGAAAATGTTATTTTCTTACTTGTCTCAGTTTTGAAGTATTACTAAAAAGTTGCAAGTAGACAACATGGCAGTCTAGTCCAGCGCAGTCGCTAACA
GGTCTGATTATAGTTTGGATTTCCTCTTTTTACGGGACAGATACATTTGGCAAGATTTAGGAGCTGAAGTTTTTAAATCAAATATTGACCTAATAAGTATTATAAAATAAACATTTTACATATTATTAGCTTCTGTTTATTAGGCACTGGTAAGGAACCAGGAATACTTTATTAGCTTAGTAGCTTCATTAAGATGTATACTGACT
acacTGCATTATTGGATTTGAGATGATGTGTCCATGGAATAGAGGTTTCTCCTAGTATAATTATGGGTTCTAATATGATTTTTGTGGAACACACACATGATATAAAGTACATTTACTACTTTAAGTCTCCCAGTAATTTTGAGAAACAGTGCTGCTGTTGACTTCTGTTTTTTTCTTTACCCTTATTGACATCTGATTGTGATTAC
GTGATTACGTTTATTTAGTTATAAGCTGGAAGTGAACAGGAATATTGACCTTACTGTAGTAGACACGTGTTATACACAGACTCACGAGCAAGGACTTGATTATAAACTCTGTGCTGTGCAGTTTCCTGTAAAGTTCTCCGAAATTCAGCCTCATATTTGCCTGGTACTCTCTTTTGCTTTGGCTCTCAGGACGTAAAACTCTGTGA
TGTCTGCCAATGCTTTTCATTGATTAAAACTAGTAGACAGTGTAAGTTGGTGGGAATATCTGACTGGAAGGAACGAGCTGCCAAAATCTTGTTTACAGATTATAAAGTTGGTAGAAAGCTTGACTGGGGTTATAGGGAAGGCAAGATAACTTAGAAGAGAGAAGATTTAGGATGGGTAGCCGAAGACAGACATTTCTCCTCTATGG
AGCTCGTTATAAGTCCATGGACATTGATAAAACTTAAATGTTTCCCTTCAACCACACATAAAGAGAATAAATGTCTATTTTTGTAATGTAAGTTTGCATTTATAAAGGGAGTTTATATTTATGTAGGTGTTTGTTACAGATGGTTTTTGGGAAGACTTAATGGTAAGACATCCCTCATCTGCCTTAGCTCTCTTCTCCTCAGCTTC
GGCTTCTTGCACGTACTGTAGTTAGCACACGGGCAGGCCTGTCTGTCTGAGGACAGAATTGACCTGTGTATCGCCCTTCGTGTGTGTACTTTTCATCAAATATAAAGCAAGTTCTGCTCTCCTATTAGAAAGCATGGATGATTGAGAGATAACTGAGGAAGCTGGATGCAGATGGATAGGGAAGCTCTTTGGAAGTTTGTTTTAAC
TCGTGTCCCTTTTCAAATGCTTCAGAATAAACTTTGGCTACTTACTACCATTTACTACTCTATTTAAAAAAATGAATAGTAGTAAATGTTGTGTTTGGGATATAAAAACACTATTCAGGAATGTGTGCTTTTTTGCCAGGTGCACATTtggacttctctgtgtctatcctgcttgttgtttatggaacttcattctgagacttgaa
ATGTAGCATGTTAAGCCTATTCATAGGCTCAGGCAACCTTAAGGTCTCAGACTAGTCAGATTTGTGAAGAGCTTTTTGTTATAATGTACCTTTGAAGCATTATAAATTTGATCTGTAAATTTAATTCTCAGTTTTTAAAGTCCAGAATGGTTTAATTACTCATTTGATGTTAGTTAATAGTTTCCACACTTTAAGTTATTCTAGAA
TTTAAGTTATTCTAGAATTTAAATATATTTCCCCATCATGATTTTATCCCTGGAGGCAGTTTAGGAGTTTGTCTTCTCGAAGGGGCAGAATAACCAGAGGTATAAAGTCTGGCAATCAGTGAACCCTCCTGTACTGGACATTAGCTAAGCCCATGTGCTAATAACAGTGTACAAACTCTACGATCAATCATGTAGCTGAATTTAGG
CCTTTCTGTGTCCCAGGTTCTGGGCTTAAAGATGTGCACACCACATCCCTCTATTAGAAAGGATTAATACATTATTTGAATAAGAAGTCACACACGAGAATATAAAACTAAATTTTCTGGACAGATACTCATAGTCACTAAGTTGTACTTTTTTGTTTTATTAATAGAACTTAGTTTTAAGTGATACATCATGACATAAAGATGAC
CGAAGTCGTTGAGTCACAGTTCTTACTGGAAGGTCAATCGGGCATGCGAGGCTGTAAAGCAGTAAACAGAGTGGAGCAAAGGTCGCCAGCACACACTTTCTATAAAGGCAGATAGCATGAACGCTCAGCTTTATTAGCCATACAGCAGTCTGGTAACCGAGCCCTGGCATCATGGCACGCAAGCCGATAACAGCTCTGAAAACATA
TGAAATAGTTTCATGGCAGTGAATCCTTACTGAATAAAGGTTCTGTTCATTTTAGAAGCAGGTGCAAGGTCGCTATGAATACAGATCATACATCAAAACCTATAAATATGCGCACACTGAAAATTTACCCTGGCATATCTGTGTCTGTATGTTGGACAGTATGTGGGAGGGGTAACACAATAAAAGAATAAGATTTTTCTGTGTTA
TTCCTCTCTCCCCATTTCACACTTCCACTCCTGTGCTTTTTCGCCCCCTAGACAGTCTCACTAATTTTATGTCATACATACATGCATGGTTATATGTATCTATAAAATATAGGAACCcagatgagagaaaacagaggatatttgtctttattaattggtttaattgacttaacatgatttttctccagtttaaatcaactttcttg
GTTAAGAAAGGTCACATTAGTAGATTTCTCATGAGTTCAGGCTACACATAATCACAAGGACAAATTGCATGTGGCAAAAATGTGATTTTCCATAGAGGGTTATAAAAGATAGTTTAAATATTTCATTGAGTAACGACAAGCAATAATAACTAATCTGAAGTAAACTATCCAATGTACCTGTGAGAAGCACAAAAACATATTCCAAG
GAGCTTTGGTTTGAACCAGTTAGTTATTTACACAATTTAGACTTGGCATATAACCAGATGTGGTTATATTTTCAAGATCTTGGAATGAATGTGTTATCTGTATAAAAAATTTAGTCTAATATGCTAATGCCTTTTCTGGTCTAATCCATTTGTAAGCTATATTTGTCTCTTGTAGACTCATTAAGAGCTGGCTATGAACTCTTTGT
TATATTCATTTCTTGCAGATTATATGATGCACACATACATATTCTCATTCgtgtgtgtgtgtgtgtgtgtgtgtgtgtgtgtgtgtgCAATCTCATAGTTTATAAAGTAGTTTGAGAATTTAGTTCCGTTTTTTATGTCTGGGGAGACATAAGTGATAGAAGAACCCACCCCTCTACATATTAAGCCACCCCGAGGTCATGTAATT
CAAAGAAAAGTCACAGAGATGCAATATAGACTTTGTGCTGATGATATTAGACAACCTTGAGAAGTCGAAATTTGAAAATAAGAATTGTCATTGACTTCTTTATAAAAACTGCAGCATATCTTTCACACTGTCTCCTTTTTACTAACCAGGAATGGTTTGAATTCCCACAAAAGGGAAAGTGAAGCTTAGGAGAAGTGTAACAGTAT
aggacctctggaaaagcagtcagtgctctcaaccgctaagccatctctccagcccATGTTTTTTTTCATCCTTGTTTGGACTGTTTACTATGTAAGTATTTATAAATAGCACTTTGAAGCCAGTCATCAAACTGTATTTTGCTCAGAGATGCTATGTCATACAATCAGTACTCGGTTAATGCAGTTCTAAACACGCATACACAGGT
AGTGATTACGCAAATACAAAGCAAACAGCTGCACTTCAATTCACTGTAATGAGTCTGATTATCTTAATTACAATTTATGAAAACAAGGAAAAGTTGTTACTATAAATTAACTGTATTTATTGAATATCATTATATTATTTTAATTATGAATTTCATGGGTTATAAAATCAGGATGAGGGTGATCTGATATAGTCACTAGTCTTTCC
ATCTTAATTACAATTTATGAAAACAAGGAAAAGTTGTTACTATAAATTAACTGTATTTATTGAATATCATTATATTATTTTAATTATGAATTTCATGGGTTATAAAATCAGGATGAGGGTGATCTGATATAGTCACTAGTCTTTCCTCTTGGCCAGTTGGGAGCAACTTCCCAACCCTAGTTTCTTGATTTCCAGGGAAAATAGCC
TGAAAAATGCTCCCTGTATATTGACTGAGACATTTTAAAAAGCCCCTTGGCTATTTTATTGGCTGTTATTTTAAATTCTTACTTTTCAGAACTTGTGGGTTATAAATGGGCTGCTTTACTAGTTTAGAAGGGGCTTGTGGTCTCTGAACTGAAATGGGTTCTAACCCAGAGCCCAGAGTGGAAGGCAGTTGTAAGCACTAGGACAA
AGACACGTGTGATAGAAAGACTGTCGAGCATCAGGTATGTCCATGAGCTAAAGACAACACTGTATTGAATAATGTTCTCAAGAAACACAGACTACCTCTCTATAAATAAGCTGTGTGTACATGTGTATAAGAGTATCCAtgtgtgcatgtttgtgtatttgtgtgtgtatctgagtatgcatgtatgtatgtgtctatacatctgt
CCCCTGGGGTACAGGGAGAAACCTTCACTTTTCCAGAGTCTGTAATGTTAGGGCCTCAGATTGCAGGGCCCTCAACTTTCCATTTAACATGCTATCAGTCTATAAACATGCGTGTTTTGTATTCTCCCAGGATTCTGGTCAAAATATGCTGTCAGATATGATTAGAAACCACATATCTTAAAGTAATGGACAACGTGTTGAGTACT
GCTGTGTTTTAAACAATAAGTAGTCATCGCCCTACGTTGCTTACTTGTTTTTTAGTGACAACACATAAAGATATTTATTAACTTTTTGAAGGCCATGAAATATAAAAGATTTCAAGAATTTAATAATATAACTTTTTAATGATAACTTTGAATAATGGTGTGTGTTACtgtgtgcatttgtgtgtgtaggaatgtgtgtgtgtgtg
GCTATTTTTCACCTGAGCGTTTTAAAAGAACATTAGGTAGTATCTTACTCCTGAGAACTTAATTTCATTTCATTCATCCAAGTAAGGAGAGATGCGTACCTATAAATTCTAAACTATCAAGAAAAATACCTTTGTATCTTCAGCCTTGTTGTGCCCCCATTCTTCCAATCCCTCACCATTCTTTGTATGTATGTTATCAGTAGGGC
NATATCATACACATAAACATATATGTTATCTATATATTAGACAGGAAAGAGAGATTGCTGAAATATTATATTAATTTCCATATGAATGGATATATATATATATAAAACAAATTAGTGAAGGGGAACAGGAAGAGGAGGAAGACGTTAGACTGTGTCCTCCCTCCACTTCCCCACTCTCTGAGAGAGTGTCCTCAGGCTGTGTTCTT
TTTGCCTTAGAGGAACCTGACACGTGTGTCCAGGAGACACATGGCAGCAGGGGGCTTTTATTCCCTTTTATTCAGTATCACATGAACTCAAATTATTTCTTATAAATATGCATGCCTGAATTCATTTTTTTTTGCACTCTTAGATTTTAAAACTTTTCAGGAAGATGGTTGTCCTATTTTAGGAATAGTCATCTTTAAGGGTCATC
AGGATATTACAATTTGTAAGTGGATGGTCAGTACATTGATATCCATCCTTTATTTAAATCGACAGAGTTGATATAAGTGTCACCATCTCATGGTAACAGTTATAAACAGTGGCTTCTAAAGCTTTATATAACCAACTTCAGTTATCAGAGAAACAAAACAAAAAAATATGTGTTATCAACACAATTACTTGTGGTTTTGCTACCTT
aggttatgctcagctccatactatgcttgaggctaacctgggctacaaaagacactatgtcaaaacaaaaaCAAGCCAAAGCCCACACATAATGAGTGACTATAAAAACATTCCCAGTCAGCTCATTGAGGAAGTGAGATTTAAGGGAAGTGTCtcagagtttctgtggctaaaacaaaacaccatggcaaaaagcgagttgggga
gataaaagttcaatgtttagccaaggcacacaaaccgaatcctcctgccttagcctctcagttacaaagattacaactgtgaacAATTGTTCTCTTGAATTATAAAAAGAAACTACAAACGAAGTTATATTAACAACCTTCCCGCCCAAGGAAACAAATCCCCTGCAGTCGTGACCCCTTGTTTGTCCCTTTCTGCTTTATGCTCA
TGAATAGTTGGTTTCTTGTATAGAGGTTCACTAAGTTGCAAGCAGGGTTATGAAGACCCCGATCATCACACATTAGCAAGAAGCTGTCACAGATGTGACATATAAACGGTGTGTGTGCAACGAAGTCTTCATGAGAACTGGTTACTCCAAGGAACACTAAACTTAGAAGCATCACTTTTCGAAAAGAACGAATGTTTTAAATAATA
TGTTCATTACATTACATTTCTATTTTTATTTAATATGCAGATTTTTTTGAGAAGATAAAGGATGATAGTTTTCATTGAAGGGAGAAAATAAACAACATAATATAAATAACCCTTTGTAGGTTATTAGATGTCTTAGCTGCAAGGAGAGACCCGTGTGGATTATCAGGAGATATTTTGGTAAACGGTAAACCTCAACCTGCTAATTT
GTTTCTTTAGAGAGTGTTTTCACTGTGCTAGTCTGTAAGTGTGTTAATCCATCCCCTAGAATACGGGACTTGATAATGAACAGTCATTAACATGCTTTCATATAAAGTCTGACCTGAGCCTCATTCTATTCTCCTGTTCAGAGAGAAGCCTCCTTTTTCTCCCAGGTGCCCATATTTTGGCTCTTTGGATAATAATATAACATAAT
TTGTCTTTTTAAAACACAGTCTTATGCAATCTAGGTCATCTTAGATCTCCTAATCCTTTAAAGTGTTACATTATACAGACATGACACCAGACCCAGCTTTTATAAAAATATTTTAATGGCAGTTTTTCATTTGTGTGtttgtttttcaaaacagggtttgttggtttaacagccctggctatcctggaattagttctatagaccaa
gagcggagctgaatccaaggcttctgcgagaatggccagaagcactaagacatctctaacccAGATGCTTACTTTTCTATGCTCTGTATTCGTCTCTAAATATAAATAAGAATCAAAAAAGCAAGCAATATCTCACaataatatatgtttgtataaaaattttaaatatatattGTGTCGCTCTCCCACTTTACAAAGAGAGAACA
aataatatatgtttgtataaaaattttaaatatatattGTGTCGCTCTCCCACTTTACAAAGAGAGAACATTGAATTTGAGGTTCATTGAAAGTACATAATATAAATAGATTTTTAGAATTTGTGCCCATATTCATTTGTGCATTATGGCTAGGCTTCATCCTATACTCTTTAGAATTTTTTTcacacacacacacaaacacaaac
CATGACACATGAACAACCGTACTCATGTTTATACATACAATAATAATATTAATAATAACCTTCAGCGATCCCAGACCACAACTTGTTTTCTTGTGACTATTATAAAAACATGTGACTATGTACTACTCATCCATCAGCTGCATCAAGCTTATGAATCAGCTTAGGAAACTTATTGCCCTCCTCTATAGTTGTTGCATGATTTACTA
CTATTGGTGAGTCTCCTGTGAGAAAAGGCAACAGGATTTTGGCTAGCAGTGCTGACTGTAGCCATCCAGGTCAGGATCTCATAAATTGTTCTTAATGATGTATAAATATGGACAACTATTACATGAAAAGATACTTTTTTGGCAAGTATAAAACTAACGCCAAATGATggcactagagagaaggttcattgattaagagcagttgt
CAGTGCTGACTGTAGCCATCCAGGTCAGGATCTCATAAATTGTTCTTAATGATGTATAAATATGGACAACTATTACATGAAAAGATACTTTTTTGGCAAGTATAAAACTAACGCCAAATGATggcactagagagaaggttcattgattaagagcagttgtatctcttccaggctccccagattcggttcccagcacacatcattcg
tggtagagcgcttgcctagcaagagcaaggccctggcaaggccctgagttcggtccccagctccgaaaaaaaaaaagaaagaaaaaAAAAGAATAATCTTTATAAAAAAATTCTATAACAAATTTATGTAGGGACATGGAAGGAAGCAATGAAATTGGAGACCCAGAGTCGCCACGTGGCTGCAAAACAGTGATTAGTTTCTCTGT
TTACTGTGGTCTATAGTAGAAAAGGTGTAGGCTTCCTCTTGGGCTTTGTGACTTGCTCTAATGTCAGTTCTATTATGTAGTTAACATGCCCTTTTTAAAATATAAAAAAAACGAAAACAAAAAtatttattatatataagtacaccatagctgtcttcagacacatcagaagagggcatcagatcccattacagatggttgtgagc
GACGTCCCAAGCGGTCTCTGCAGAGGAGTGTGTCTTATTATACTTTTCCTCCNTNNNNNNNNNNNNNNANNNNNNNAAACAAGCAAGGAAATATTGTTACTATAAATCAATACCATTCATTAAGGTAGTCCTATTGTTTTAATTGTAGGGTTGACAGGGTTATAGGATTGGGAAGGAGGCTACCTGGGGTGATGAAGTTGGAGAAC
TATTAAAACAGAAACAGATTTTACTACAGTTAAACTGATCTGTTTTAAACTTACAATACCTTCACTTTGTATGATTGTTCTCATGATTCGATTTTGATAGTATAAAAGAGAGAAAAATTGTGATACGTTAAATCTCTCATGAATATTCAAAATAATAAAGAAGAAATGCAGAGAATATTTTGCATTTTGATTTACTGATGAGAAAA
GCCTACTTCCTCTATGCTTTCAAGTATTTGTGGCAGCTACATCACTATGAATGTTAGCTACAGTACCTGATTCAAGTACTTTCGATTGATTGGTGAACCATATAAAAAGTTGCAAGCATATCATGCCTACCATCCATTAAATACAAAGGACCATTATTAATGGTGTGTTAAAAACTATGAATTTTACAGGGAAGGTACAGTGAATA
CCCCGATGAATGGCCAATctcctcctcctcctcctcctcctcctACACATAAAAAAGATTATCTATGATACACTAATGTATGAAAAAACATAGACACTATTATAAAATATATTAACTAAATGATCATTTCTCGATAACACTACCTACCTGTCTCTTCTTGTATTATGAGAGATGAGTTTTATGTCATGAGATCGACTTGActcctc
ttttaaggatggaattcaggtggtcaggcttgcaggataagcatatttacccataagccatcccATGACCTAAATGAGTGATCCTAATAAATCTCTTACTTATAAAGACAAGTCTAAAGTTTATCAGTACTTGCTTATGAAGGGgtgtgtgtgtgtgtgtgtgtgtgtgtgtgtgtgtgtgccttagtgtgagtgagtgcgtgtgt
TCTCAAGCAATAGTTCTCTTGGTTCGAGGTGACCCAAACCTCCTTGCAGACTGAGAAATCTGTCTGCGGTCCAACTCTTCGATGTGCGGCTTAGTTTAATTATAAACAAAGTTCCTTTCTCATGGGAAAATGATCATGAAGACCCCTTCCTCAGGTGTGCAGCTTGCTTGGCAGAACCCCAGAATGCTCTGCTGAGAAAATGCCTT
ACATACAGATTGCTTTAACGCGTCTACTTCTCTCTGCAGCTTTACATCAATGTCCACCTGATGAACCCATAGTTTAGGAGAGTCTTCTCTGTCATTGTTCTATAAAATGTTTAGCTTGCCGGGGAATATGCAAAGCTACACCAGCCACTGAGGCTGTGGTATCCACTACAGTAAGACCTAAAATCACAGCAACAACAATCCCTAAC
tctgtctgaagacagatacagtgtactcacatacataaacaaatcttaaaaaaaaaaaaaaaaaaaaaaaaacaaaaCACGTGTACATGTAATTTCCTGATATAAAAAACTCAATTCTCCAGCCAGCACTAAGTAAGGCAAAGGTACACAGCAGAAATATTGTATTTCTTTTCTTTGTTTAAAACTATAATTAGAAGTGGATCGAG
ATTATGTATATTGTATAGACTATGATTCATATTTTATAGATTTAACTCATATTTAGTTCATATGTTAGCATATAATTTTCAAGTATATCAGTATTTAATGTATAAAGTTTTATTCACTGTACACATGTATACACTAATGCACGTAAATCATATCCAGCCTTTATAGTTTATATTAAATGCACATAATCTGCACTTGCTCTATATAA
TTCAGGTTGAGTGTAACTCACCTGTTTTGAATTACATCAAATCTTTTTATTTCAAGGAAATAGGACAGAAAATGTCCCTTTTATGACAGATCTGCCAAATTATAAAGATCAAAGTGTTGGGAGCAACCAACAGAACAACTCAAATAATAACAGTACTCACGCAGAGGAAAGAAAGGCAGCAACCTTTAAACATGAAAAGGCTGTGC
CCTTTCCCATACGGTCTATGCTTCTGAATATGAAGACCTGATTCTTGCTTTCTGCCACATGCACATACATGAACTGCCCAAGTTTTTATTTTTGAAATGTTATAAACAAaaccaggcatagtgaattagtcctgtaattcttgtacttgggaggtgaggcagaaagagcacagatgcaaggccggcctggccacctaagcaaaccc
CTGACGATGTCACAGAAATGTTCCTTCATAAATAATATCAAACGCACCCAGCACCGACCAACAGCAAAGTCTATCAGCTAATTTTAGGACACTTAATTAATATAAAAAGCTATATTCCAATGAACCCGTGTTGTGTTTAAATGAAATCAGTTAGGCAAAATTGTGTGACTCTAGGAGATTCACATACCTTCATGGCCATCTTCCTC
tgtgtgtgtgtgtgtgtgtgtgtgtgtgtgtgtgtgtgtgtgtgtgtgttggtttttgtacatgtgtgtgcacgtgtgCTGGTACTACACAATAAATAGATATAAACTAGCTATAGATAATAGAAGAGATGTAGACCAGACATAGACATGTGAATTCGTCCTGTGAAACAAACATTTGAACTCAGTCTACATTTTTATCAGACTCC
CCTGTGAAACAAACATTTGAACTCAGTCTACATTTTTATCAGACTCCGTAGATTCAACAAGCTTGCACATTTTGAGTGACAATGATTAATCACTGATAAATATAAAGAGTGCTGGAAAGTAAATAGTTAAGGCTACACCTGGAGTCAGAGAAGCCTCCATAACTCTATCCATATTTCTAAAAGATGACGCTGACTGCATTAACCTT
GACATGATAAGTCACAGGACACTGGAACCTTGAAATTCTCGTCAGAATATTTCATTCCTGAAGTTACACTCTTTGCTCCCATTTCAGGTTGAAATGTCCTTATAAACACCTCACCTCACTTGTGTTATACACGCGAGGAAGAAACCAAGCCCCATGCTTCTATTTGAAAGTTTAAAATTTGTTAATGTGTGGAGCACCAGTTGTTC
GATAATAGGACTCATACTGCTAACTACCTGGTCACTCTGCTAAATGCTTCAGTGATGACCTCATTTCAATTTGAGTGATATTGGCAAAGGGAAACTTCAATATAAATTTccaccaaaactagataagatggatgaagctagaaaatgcatgctgacaggaactggatatagatctctcctgagaaacacagccagagcatgccaaa
ATCTTTTGTCCCTTAAAACAACAACTAAGCAACTTAGGGCAATGACTAGTTATTATGAAAAACAACAACAAAAATAGAAAAGTATCTTACCATAAATAAATATAAAGCCAAGCTATATACAGAGCCAAACCAAACAAATTTCTGTCACTCGGGAAGAAAGGGCTAGTGCAGGAGTTAAACCATGAGAATTACCTTCTAGGAAGCCA
AATCAAGTTTAAATAAAATCACACAACGTATGCAGGCACAAACACAGGCTCCCACAGGCACACGCACATGCACACATACGTCTTCGTGTTCGTGGTGTGCTATAAAGCAGCCCAGAATTATGAATGTAAGACATGATTTACATAACTGCCCCTCCCTGCTATCTGACCTTAGAGACTGACCCCGGTAATGTGCTGCTGTATTTTGA
TTGGTTATTTCCCAGAAAAACTAAGAGCAGTCGGTCACCAGGCAAAAGTGGAGCCTCATAGCTGTGGCTCTGAAAACCCCGAGCCATCCACAGTTTCGATTATAAATGTCTAGCATGTCAGGAGACATGGTCGAATATTCCAATATTGAGACCATGCAAGTTCAGGAGTAATAAAGACTGTGGCTAGCAATCATGAATGATAGGAC
TATTTGACAATCTGTTTTTCTGTGCTAGGTACTTGTACACATACAGTACAAAGTCGTTTTACCTTAACATTTGCTTCCAAAACAAAGCGAACCACTGCTTTATAAAATGGAGTCACTCATGGTAAGGCTTACTCTGATAATTACTGTCCTACATAATACAAAGAAACACAGAGATGGGCACAGCCCAAGTTCTACCCTATTTCTCA
TTCCTTGATAGAAATCCCCGAGGCCAGAGCACGGAACGATGCACTCTGAGCACTCAGAAAATAACTGAGAGCCAACATGGCTACACACAAAAGTGTCCTTTATAAAGACCTTCAGGATGGGCGTGACTAGTGCAAAGTGTGACCACTGAGCCAGCACTGAAGAAGGTACTTACAGGAAAATTCTAAACACAAGGAAGAAGACACAA
AGACAGCTCATACTTGTCCTGTCTCATCTTCAGTATACCAGAATAGTCAAAGGAATGACAGTGTGTGTGCATTCAGACTTGACCTGAACAAATGCTTATGTATAAAATANNNNNNNNNNNNNNNNNNNNNNNNNNNNNNNNNNNNNNNNNNNNNNNNNNgggataacatctgaaatgtaaataaagaaaatatccaattaaaaaCA
AGCATTGGATGCTTAGAACAATTCCTTGTTCTAAGCAAGAAAGAATATGTTTGTATGAGAATGTAGACATACTTCAGCTCTTGTGTTCTGCTGGTAAGAATATAAAACAGTACAGTGGAGTGGAGACAGGATATCAGTACCTCAAATAACACAGTGGCCTTATGGTGTGTCAACTCTAGCCCTCTATCGTAAGGTCAAACTTCCAG
TGACAGCTCATACTTGTCCTGTCTCATCTTCAGTATACCAGAATAGTCACAGGAATGACAGTGTGTGTGCATTCAGACTTGACCTGAACAAATGCTTATGTATAAAATACGACATTCAGCTTCAGAACTAGTTTTTAAGGTCACATATAGAAAATGTATACAATGACCAGTTGTCTTAATGTCTTAATTGCTGTGATAAAACACCA
TTTTTCTAAGTAAGTCTAAGACTTGATACTCACAGTTGAACACTTACTAGAAAAGCTGCTTTAGTTATAATGAAAAAATTTTACTATCATTTCTAAAAATTATAAACAGGATTTTTAAATCATTAAGGCTTTTCCTGTGTGAGACCGTCCGTTTCCCTGAGCATTGTTATGTTCTGTCCCCGTCTGGAACCTTCTGAACGGTGGTT
NNNNNNNNNNNNNNNNNNNNNNNNNNNNNNTGAAGACCCTGAAATCAAGAGATAACACCACAGAACCATCATCATCGACACAGACACCATGAAAGAAATATATAAATGAGATTGCTTTGGCCCAAGTAAGCAGGGAGAACTACATTTCTGTGACATTCATGATTCATGTTACAATAACAAAAACTTTAAGGCAGGATGACCATTGC
TGACCATTGCCAGAGAGACAGTTTAAAGAAAAGCAGAGAGTGCCCTCATCCCAGTTCCCAGCTGACAGGGAGGAGTCTTGTTAGGTCTGGGTGCACTGTGTATAAACTGGACTCTGCGTAGCTACTGCTCTCAAACACCAGCTCCTAAAGAAGAGATCAGCCCTCCACAACAGACTCATCGCTCAGGCAGTAGACGCACAGGCTCC
CCCACAATTGCATACAAAACATGACAAAGAAACAAAACAACGGGTGGAAACAAAGTAACAACTTCCTGGAAAGATCCTGACTTTTATTTCAGCAACTAAATATAAATGTATTTAATTAGGTAAATATTTAGAAAATCATTAAAGAGGATAACTGAGAGTGGATAACAACTTCCAAAAGATAAACAACTGAAGGAAATAAGCCAAAG
AATATGCCTATTTCCACATAATTGGGAGAATTGAGCTGAACTCCAACCTAAGAATCTACCCCAGTCCTCGTACTTAACAGCTGCAACTACCACTTCATTTTATAAAAAAGCCATTATTATAAAAAGTGAATGCGAGTCTACTGCATTCTCAGTGAGCTTTTCTACTGATGCCAGTGAGGAGTGGAAGGGCACAATAGCAGGCAGGG
ATAATTGGGAGAATTGAGCTGAACTCCAACCTAAGAATCTACCCCAGTCCTCGTACTTAACAGCTGCAACTACCACTTCATTTTATAAAAAAGCCATTATTATAAAAAGTGAATGCGAGTCTACTGCATTCTCAGTGAGCTTTTCTACTGATGCCAGTGAGGAGTGGAAGGGCACAATAGCAGGCAGGGAACTCTTGACACACAAG
AGACAGCTCATACTTGTCCTGTCTCATCTTCAGTTTACCAGAATAGTCAAAGGAATGACAGTGTGTGTGCATTCAGACTTGACCTGAACAAATGCTTATGTATAAAATACGACATTCAGCTTCAGAACTAGTTTTTAAGGTCACATATAGAAAATGTATACAATGACCAGTtgtcttaatgtcttaattgctgtgataaaacacca
AATATGCCTATTTCCACATAATTGGGAGAATTGAGCTGAACTCCAACCTAAGAATCTACCCCAGTCCTCGTACTTAACAGCTGCAACTACCACTTCATTTTATAAAAAAGCCATTATTATAAAAAGTGAATGCGAGTCTACTGCATTCTCAGTGAGCTTTTCTACTGATGCCAGTGAGGAGTAGGAAGGGCACAATAGCAGGCAGG
ATAATTGGGAGAATTGAGCTGAACTCCAACCTAAGAATCTACCCCAGTCCTCGTACTTAACAGCTGCAACTACCACTTCATTTTATAAAAAAGCCATTATTATAAAAAGTGAATGCGAGTCTACTGCATTCTCAGTGAGCTTTTCTACTGATGCCAGTGAGGAGTAGGAAGGGCACAATAGCAGGCAGGGAACTCTTGACACACAA
AGAAGCTTAAAGATGATGGCTTTATTTTCTGAGTGAGCACGTAAGGAGGCCACGAGTTTGGGATCTGAACTTTGTCCCCGACTGGAGATTAAATGACATTTATAAAGGATAAAACACAAAGTGGGGGTGGGGTGTGTGCAGTGTTTTGTGTTTTGACAGGAAGGATTAAAGGGGAGCACCCACTGGAGACTGGGCCATATCCAGGC
TGTGGTAGAAGGAGTGTTGGCCACATGAGAGAGAAGCTTCCTATGGATTTGGATGTTTGAAAACTGGAAGTAAATTCTATACAACCTCCAGGCAAAGCCTTATAAAGAAATAGGTCATCTGAGAGAAATTAAACCTGAAGGACCCCAAAGGAGCCAGAAAAGTGTGTCAAATGAGACACTATGTCACCTGTGAATCACATTCCAGC
GTTCCCTTTATGCACAACTGATGTAACTGTTTGGTGAGGAAAAAAAAAAACCCAAAAACCCTGGTTTCCTATTGTCTACTTTCTCAGCTAGCATTCACCTTATAAAAGGTTAAAAATGGACATTTGAAGTTCTTAAGTAGTATTCTTTATAAGTCAGGGGCATTATCTTATCCTTAGTGAATACCACGTCAAGAATAGTGTCCTTT
GACATTCAGCAATAAAATAGTTGAGTTATTTCCAAAAAAGACTGGGGGCTAAAAATCAAGAAATGTATAGGAAGTTAAATTAAGATGTCGACATACAGTATATAAACCACAAACATATAAACAAACATAAACATAGCATTATTTATTGGTATATTAGACTTGAGCCATTCTTACTCAAACCACAGCAGtactcatccattaaaaaa
AATAGTTGAGTTATTTCCAAAAAAGACTGGGGGCTAAAAATCAAGAAATGTATAGGAAGTTAAATTAAGATGTCGACATACAGTATATAAACCACAAACATATAAACAAACATAAACATAGCATTATTTATTGGTATATTAGACTTGAGCCATTCTTACTCAAACCACAGCAGtactcatccattaaaaaattgaaatgctatcat
tgagcctgtgtttagactcaaaaatgcagcagaaaaagagtaaaataaaaaggaaaAAAAGTAAAGCATGCAAGCAAAGGGAGCTTAATATTAACGATAATATAAACAATACCAGTGTTAAAATGATATAGTTCATATGTATTAGATAGAAATATGAGAAAATAAAGACAAAGATAAATTGATCTCTATTGTTCTACAGATATAAT
TTCTACAGATATAATGTTATCTGGGAAGGTATGAAAAAAATCAAGTTTTATTATGTTGGGAACCTGAATGTTAATTTTGTAACTACCTAAAAATATCAGATATAAAATTAGGAATGGATCTCAGTAGTAGAGAGTTTACataaaaatgaaatacatatttttatatattattatattatGTAACACACACATACATATAGATGTCT
CTATATGCCTGAATGTATATTTATGTATGTGTATATATACCTAAGTATAACAAGTCCTGTATATATTTAAGACTCTTCTCCTCTACTGTTTTATTATTTCTATAAATATGTTGCCTTTTCACTAATTAAGCGTTTTGGCGAGAAAATGAGGGGAGGAGGATGAAGAAAATGTCAGCCAGCATTCCCTGAGGGATGTCATTGAGAGA
ATATTCTCCAGCTCGTTCTTGAAGACTGAAGACATCCTAACACTAACACCAAACCTTAAAGAAAAAAGTATTTCCTAAAATAAAAGCACGTTGTAACTGCTATAAACTTTGAAAAATAAAACAGGTGTTTTTAAGAGTTAGTAATTAAACAAGCTGAGGGCACGCACagctcagctcatagaatgctaatagcacacataaagtcc
GTTGCTGTAGGACATTCCCCTCTCGAGTAATTATTTTGTGACTGATAAGGTCAATTGGTTTAATACATTCTGGGTCAAATGTAACAAAGAATTAACTAACTATAAAGCCTTTTAAATGTAATTTTGAGAACTCTGCTTTTTATCTCATAGGTTTGGCCATCACATTTAACAATGGCGCCTTCTATTTTCCTTCTAACAACAGTTTT
CAGCAGTTCTCAGGAGGAGGAAGTCTTCAGCATGACTGAATGTTGACATTCCTTGGATGGAGTTATTGATGTTCAGTGTTGGCATTTTGAGGACATCAATTATAAACTAAGAAGGACCAAAAGGAGCAAAGCTAATTAAACCAACCATAGAGGGCCACAGCAGCCTGCTGGTAGATTATCCACCAGTTTTGTTGACTGGGAAGTGA
gataaaagtttaatgtttagccaaggcacacaaacccaatcctcctgccttagcctctcagttacaaagattacaactgtgaacAATTGTTCTCTTGAATTATAAAAAGAAACTACAAACGAAATTATATTACCAACCTTCGCGCCCAAGGAAACAAATCCCCTGCAGTCGTGACCCCATGTTTGTCTCTTTCTGCTTTATGCTCA
CTTGATAGAAATCCCTGAGGCCAGAGCATGGAAGGATGCACTCTGAGCACTCAGAAAATAACTGAGAGCCAACATGGTGGCTACACACAAAAGTGTCCTTTATAAAGACCTTCAGGATGGGCATGACTAATGCAATGTGTGACCACTGAGCCAGCACTGAAGAAGGTACGTACAGGAAAATTCTAAACACAAGGAGGAAGACACAA
AATATGCCTATTTCCACATAATTGGGAGAATTGAGCTGAACTCCAACCTAAGAATCTACCCCAGTCCTCGTACTTAACAGCTGCAACTACCACTTCATTTTATAAAAAAGCCATTATTATAAAAAGTGAATGCGAGTCTACTGCATTCTCAGTGAGCTTTTCTACTGATGCCAGTGAGGAGTAGAAGGGCACAATAGCAGGCAGGG
ATAATTGGGAGAATTGAGCTGAACTCCAACCTAAGAATCTACCCCAGTCCTCGTACTTAACAGCTGCAACTACCACTTCATTTTATAAAAAAGCCATTATTATAAAAAGTGAATGCGAGTCTACTGCATTCTCAGTGAGCTTTTCTACTGATGCCAGTGAGGAGTAGAAGGGCACAATAGCAGGCAGGGAACTCTTGACACACAAG
AGACAGTTCATACTTGTCCTGTCTCATCTTCAGTATACCAGAATAGTCAGAGGAATGACAGTGTGTGTGCATTCAGACTTGACCTGAACAAATGCTTATGTATAAAATACGACATTCAGCTTCAGAACTAGTTTTTAAGGTCACATATAGAAAATGTATACAATGACCAGTTGTCCTAATGTCTTAATTGCTGTGATAAAACACTG
AGACAGTTCATACTTGTCCTGTCTCATCTTCAGTATACCAGAATAGTCAGAGGAATGACAGTGTGTGTGCATTCAGACTTGACCTGAACAAATGCTTATGTATAAAATACGACATTCAGCTTCAGAACTAGTTTTTAAGGTCACATATAGAAAATGTATACAATGACCAGTTGTCCTAATGTCTTAATTGCTGTGATAAAACACTG
agccatttttctttaaatatgaagcctctggaagccagactttgcttcagtatatggccCTATACACAGGCACCCGTAGACAGTCTACGGTGGCCCTCTTTATAAAAAGAGAAACAAAGCATGAGGCGGGATAGGAGGAGAACTGAGCGTGACAGGAAATGGAGCAGCTGCTTTTCAGATGCTCATACGGCgccacttgtagaagt
ATACAGGAAACATGAGCTCTCCCGCTCGGCCTTCAATATACAGCACACCCGACCACCTAATGAATGCCTACTTGTCACGAATTCCAAGTCTCAGTGGATATATAAATAAGCTTGACAAAAAAGACAGCACTGTCTCAAAATCAGGACCCAAATTTGCTTACCTTATCTGGACTTCATTACAATCATTTCTCAGGACCTGGGATGCG
CAGGGAAAAATGAGCTAAAAGGGTGGTTTTAGAGAGTTGCGTCTTCTGGTAGGAGAGCCAGTAACCAAAAGAATGTTTCAAAGTGCTATTAAAATGCTTCTATAAAAGCTGGGTATGGTGGTATGACTGCAAAATCCAGCCGGTAGGATGATCTAGGGAGCCAAATTAGTCAGATTCCAGTTAAAAAATACagaaagagatagaca
GGACTTTGGTGACACCCTCTCATTGTTCAGATCTCTTCTGGTATTTATGTTCTTCTTTATGCCCCTGTCCTGCTCTGAAAGTATGTCTGTCCAGAGATTTTATAAATCTCTTTTTAGAACCCTTTCTATCAAGAATTTTCAATGTGTCTTAAAATAATAAGCTTCTGTTTTTGCCTTATTACTATGTTCTCCCAGTAGCTATTCTA
AACTTCTCTATCGACATAACTTATCTATCACAACCGGGCCACTGTTGACTGCATCCACCCAGGTTGTCACCTGAGTCTTTGTGACCTTTGTAAGAAGATATATAAATATCAAGTCTCCAACTCAGTAAGATCCACGGCTCTGAGATAGAGTCTAAGATCACAAACACTGCAATGGAGTAAACGTTTGCCTTCCTGGAAAAATCAGT
tgccagcataccctgacctaccttgactgtccccggaaggcaggctttCACAGAAGTGAACAAAATGGCTCCCAATGAAAGAGCGCCAAGATCTGTCCTTTATAAAGTTCATTCTTTTGAACATGACtgtcccacgctatcatctcgccagcaagaacgcacgcgcggacacacgcatccttctgcagcaaagagtttattgcatc
TTGATTTTACTATCAGTTGATAGTTTTATGCAGGTATGTTGCAGTCATGGATACTAATGATGTGGTCTGCATTTTTAAAGAAGGATTTCTAATCTACAGTTATAAAATTTAAAAAGTTAGAGTAGGGACACATGCATAGTACCATTGTATATATAATTTTTAAAAAAGTGCATGCTAATAAGTTCAACATAACTACTCTATAGAGA
ATAGACTCGGGGGAAAACTATGACGACTATAGAGAAGGCATAACCTGAGAAGACACATAAGTCACAGATGTTTTTGCAGACAACGTAATCAAGCCAACATTATAAACCTATGTTCCTCCATAAGGAGAAAGATGTGTAACTCCATGAAATATATTTTAGATGAGCTACATACTATAAAGTCATGAATAAGAGTTAAGGAAGGCAAT
TTTGCAGACAACGTAATCAAGCCAACATTATAAACCTATGTTCCTCCATAAGGAGAAAGATGTGTAACTCCATGAAATATATTTTAGATGAGCTACATACTATAAAGTCATGAATAAGAGTTAAGGAAGGCAATGGTTTCTTAAAGGAAGGCAGACACAAAAACACAATACAAACATGTGGACTTGGGAAGTTTGGATGCATTGGC
TTGATTTTACTATCAGTTGATAGTTTTATGCAGGTATGTTGCAGTCATGGATACTAATGATGTGGTCTGCATTTTTAAAGAAGGATTTCTAATCTACAGTTATAAAATTTAAAAAGTTAGAGTAGGGACACATGCATAGTACCATTGTATATATAATTTTTAAAAAAGTGCATGCTAATAAGTTCAACATAACTACTCTATAGAGA
ATAGACTCGGGGGAAAACTATGACGACTATAGAGAAGGCATAACCTGAGAAGACACATAAGTCACAGATGTTTTTGCAGACAACGTAATCAAGCCAACATTATAAACCTATGTTCCTCCATAAGGAGAAAGATGTGTAACTCCATGAAATATATTTTAGATGAGCTACATACTATAAAGTCATGAATAAGAGTTAAGGAAGGCAAT
TTTGCAGACAACGTAATCAAGCCAACATTATAAACCTATGTTCCTCCATAAGGAGAAAGATGTGTAACTCCATGAAATATATTTTAGATGAGCTACATACTATAAAGTCATGAATAAGAGTTAAGGAAGGCAATGGTTTCTTAAAGGAAGGCAGACACAAAAACACAATACAAACATGTGGACTTGGGAAGTTTGGATGCATTGGC
GCGTGGACTCCAAGGCAGAGACACATGAAAAAAATTTTAAAAAAGGAAATAATTATGATAGTTTTTGCATTCAGAATGATTAAAGACAGAAGTGTGCAGCTATAAAATGATATAAAGTCCTCTTTAAAGTTTTTTTCAAGACCTATTTATTTCTAAATAAACGATTTTTTAAGAGTTACttatttctttttatgagtatgagaatt
CAAGGCAGAGACACATGAAAAAAATTTTAAAAAAGGAAATAATTATGATAGTTTTTGCATTCAGAATGATTAAAGACAGAAGTGTGCAGCTATAAAATGATATAAAGTCCTCTTTAAAGTTTTTTTCAAGACCTATTTATTTCTAAATAAACGATTTTTTAAGAGTTACttatttctttttatgagtatgagaattttgcctgcat
GGTCACTAAATGCTATGTGCTAAGTCCTGTGTGAACACCTTTAGTGTGTGACCTCAAAAACCTAGAAGTACTTACACGTTATGAATTATTGCATCCATGCTATAAATGAGAAAAGCAAGTTTCCAAAAACAGTAACAACCCAGCAAAATGGCAGACTAGTGGGCTCTAAGCCTTCGGTCTCTCCATGAATAGATTTTAAAATGGCT
AATTAAAGTGTAGACATTCCTATGATTTCTGGAATCTTGGAGATGCTTACTTCCTCTCTCTTAATGCCTTGTAAGATGTCATGTTCAAAAGAATGAACTGTATAAAGGAGAGATCTTGGCGCTCTTTCTTTttttcttttctttttctttttaggagctgggtaccgaacccagggccttgcgcttgctaggcaagcgctctacca
GTAGCTGACCACTACAGTGAGCAGATGGCTGTGTACCGACACGCTCCACTTCGCTGCAGGATGCACACACAGCTGGTGAGAAGAAAACCATTGGTGTCCGTATAAAGCACTCCTTCAAGTACAAAAAGTACAAAAATCAGCAATTCCAGAAGAAGCTGGTGGTAATCTGTTTGCGTCATTAGCTGTCACGACTGTAGTGTTGATGA
TGTTAGGAAATTAGAGGCAATGTTACCATCGTGTACAGGTTGATGTGTTTGAATAATTGGTTATAATCTCTACTTTATATAATTTACATTTATAATGTGTTATAAACTGTCTGGGACAACATATGAATTTCGATAATTTCCACCTTGATTTTAATAAACGTACTTTTACAGGAAAGCCCAGGCGTTTGTGTGTTACCAACGATGAT
TGTTAGGAAATTAGAGGCAATGTTACCATCGTGTACAGGTTGATGTGTTTGAATAATTGGTTATAATCTCTACTTTATATAATTTACATTTATAATGTGTTATAAACTGTCTGGGACAACATATGAATTTCGATAATTTCCACCTTGATTTTAATAAACGTACTTTTACAGGAAAGCCCAGGCGTTTGTGTGTTACCAACGATGAT
TAAAGCTGATGCCTTCTCTTTTCATGGGGGATGTTCTTCATGTTAGTTACATTTTGGAATCACAATGTGAAAGGCAATTTGGAAATTTAAATAGTTCCAATATAAATGCTAGTATTTAAACAAACCTATACTTTTTAGAATTAGCCACAGAAATACTGCGATATGCCTTTCCTTGTTAGTTCAGGCATTTGTTTCCCTTCCAAGTT
AATTAAAGTGTAGACATTCCTATGATTTCTAGAATCTTGGAGATGCTTACTTCCTCTCTCTTAATGCCTTGTAAGATGTCATGTTCAAAAGAATGAGCTGTATAAAGGAGAGATCTTGGTGCTCTTTCATTGGGAGCCATTTTGTTCGCTTCTGTGaaagcctgcctgccgggtacactcaaggtaggtctgggtctgctggcaga
AATTAAAGTGTAGACATTCCTATGATTTCTAGAATCTTGGAGATGCTTACTTCCTCTCTCTTAATGCCTTGTAAGATGTCATGTTCAAAAGAATGAGCTGTATAAAGGAGAGATCTTGGTGCTCTTTCATTGGGAGCCATTTTGTTCGCTTCTGTGaaagcctgcctgccgggtacactcaaggtaggtctgggtctgctggcaga
ATTTATGTGCATGCATGTATATACACATGCCACACGGTGTATGATGTGCCAGTCAGAAGACAACTTTCATGACCAGCTGGGCCCAGATTGAATGTGAACCTATAAAGGAAGTTAAGACCAAGCAAGGAAGGCTGGTCAAGCCTAAGCAGAGACTTGTCCAAAGTTTCTAGCAGTTCTGGGTGCTGCTGTGGTCCTTGCAGCCTTCT
GTGTAAACGTGAACATGGAGGCTCTGAGGGTCAGCATAAATACAGCCATACATGTTTCACGTCTTTCTGTGCTAGGATTAAAAGTCCCACAAACAAACAGTATAAATGtaaaaacaacagaaaattgtctcttacctttggacccgtgggtttcaacaccagagtgccagcatgctggtatccggtgagatgtaattgggttaatg
AACCAAGGCATTTCTAGGAACTCAGCTGCTTTTTGTGTCAGCAAAGTAGGAAAGTGATTATTTTTAGGGATCTAAGAGGTATCCAACTACAAAATTAAAGTATAAAGGCAATTAAAGTACTTATTCTTGCAGTATTTCTTGTTTTCAAAAGGtctctcttctctctcattctctttctctctaattctgtctctATGTGTGTGTGC
GAATAGCTACTGGGAGAACATAGTAATAAGGCAAAAACAGAAGCTTATTATTTTAAGACACGTTGAAAATTCTTGATAGAAAGGGTTCTAAAAAGAGATTTATAAAATATCTGGACAGACATACTTTCAGAGCAAGACAGAGGCATAAAGAAGAACATAAATACCAGAAGAGAGTTGAACAATGAGAGGGTGGCACCAAAGTCCCA
TGCCGGTCCTGCCTTCAAAGACTTCCATCCCCTGGAAGGGCGTGTCATCCAACTGTGTTTCTATACACAGATCTACCTATAAGAATATCAAACCCACCCTTATAAACCCATTGTAAGTTGGAAATATTGACAGTTTATACATGCATTGCACACACCCCAAGCATGGGACATCTGAAGGCAACAGCTTGCAGCATGATGAAATGGGT
ttgagacagagttctatgtttaggcctggcaccaaaactcccaacctcctgtctcagcctctcgtgaacactggattaTTTCTTCATTGGTCTCTTCAGATATAAAAAGAAGCTATAAGTCATATTAACATCATGGGCGCTTAACAAAACATATCCTTTGTCATCCAGACCCGGTGTCTGTCCTGTTTTGTAGTAAGCATATACTC
GTTTCACTGAATAGCCAAGGTACCAGAAGAGCATAAGAAATCTGTTAACACTGTTATTTTAAGGGAGCTGGGTAGTTTATTACTTTTCTTTATCCTGTGATATAAAATTAGTCCGGCCATCTCTAGTTCGATATACAGATAATTCATCAACTTCTTACAACTCTTCCTCAGATAGTGCCGAAAAGGTTACAACAGACAGAAAAATT
GAGAAATAGTGTAGAACTTGGGCTGTGCCCATCTCTGTGTTTCTTTGTATTATGTAGGCAGTAATTATCAGAGTAAGCCTTGCCATGGGTGACTCCATTTTATAAAGCAGTGGTTTGCTTTGTTTTGGAAGCAACTGTTAAGGTAAAATGACTTTGTACTGTATGTGTACAAGTACCTAGCATAGAAAAACAGATCGTCAAATAAT
AGACACGTGTGATAGAAAGACTGTCGAGCATCAGGTATGTCCATGAGCTAAAGACAACACTGTATTGAATAATGTTCTCAAGAAACACAGACTACCTCTCTATAAATAAGCTGTGTGTACATGTGTATAAGAGTATCCAtgtgtgcatgtttgtgtatttgtgtgtgtatctgagtatgcatgtatgtatgtgtctatacatctgt
CCCCTGGGGTACAGGGAGAAACCTTCACTTTTCCAGAGTCTGTAATGTTAGGGCCTCAGATTGCAGGGCCCTCAACTTTCCATTTAACATGCTATCAGTCTATAAACATGCGTGTTTTGTATTCTCCCAGGATTCTGGTCAAAATATGCTGTCAGATATGATTAGAAACCACATATCTTAAAGTAATGGACAACGTGTTGAGTACT
GCTGTGTTTTAAACAATAAGTAGTCATCGCCCTACGTTGCTTACTTGTTTTTTAGTGACAACACATAAAGATATTTATTAACTTTTTGAAGGCCATGAAATATAAAAGATTTCAAGAATTTAATAATATAACTTTTTAATGATAACTTTGAATAATGGTGTGTGTTACtgtgtgcatttgtgtgtgtaggaatgtgtgtgtgtgtg
GCTATTTTTCACCTGAGCGTTTTAAAAGAACATTAGGTAGTATCTTACTCCTGAGAACTTAATTTCATTTCATTCATCCAAGTAAGGAGAGATGCGTACCTATAAATTCTAAACTATCAAGAAAAATACCTTTGTATCTTCAGCCTTGTTGTGCCCCCATTCTTCCAATCCCTCACCATTCTTTGTATGTATGTTATCAGTAGGGC
NATATCATACACATAAACATATATGTTATCTATATATTAGACAGGAAAGAGAGATTGCTGAAATATTATATTAATTTCCATATGAATGGATATATATATATATAAAACAAATTAGTGAAGGGGAACAGGAAGAGGAGGAAGACGTTAGACTGTGTCCTCCCTCCACTTCCCCACTCTCTGAGAGAGTGTCCTCAGGCTGTGTTCTT
TTTGCCTTAGAGGAACCTGACACGTGTGTCCAGGAGACACATGGCAGCAGGGGGCTTTTATTCCCTTTTATTCAGTATCACATGAACTCAAATTATTTCTTATAAATATGCATGCCTGAATTCATTTTTTTTTGCACTCTTAGATTTTAAAACTTTTCAGGAAGATGGTTGTCCTATTTTAGGAATAGTCATCTTTAAGGGTCATC
AGGATATTACAATTTGTAAGTGGATGGTCAGTACATTGATATCCATCCTTTATTTAAATCGACAGAGTTGATATAAGTGTCACCATCTCATGGTAACAGTTATAAACAGTGGCTTCTAAAGCTTTATATAACCAACTTCAGTTATCAGAGAAACAAAACAAAAAAATATGTGTTATCAACACAATTACTTGTGGTTTTGCTACCTT
aggttatgctcagctccatactatgcttgaggctaacctgggctacaaaagacactatgtcaaaacaaaaaCAAGCCAAAGCCCACACATAATGAGTGACTATAAAAACATTCCCAGTCAGCTCATTGAGGAAGTGAGATTTAAGGGAAGTGTCtcagagtttctgtggctaaaacaaaacaccatggcaaaaagcgagttgggga
gataaaagttcaatgtttagccaaggcacacaaaccgaatcctcctgccttagcctctcagttacaaagattacaactgtgaacAATTGTTCTCTTGAATTATAAAAAGAAACTACAAACGAAGTTATATTAACAACCTTCCCGCCCAAGGAAACAAATCCCCTGCAGTCGTGACCCCTTGTTTGTCCCTTTCTGCTTTATGCTCA
TGAATAGTTGGTTTCTTGTATAGAGGTTCACTAAGTTGCAAGCAGGGTTATGAAGACCCCGATCATCACACATTAGCAAGAAGCTGTCACAGATGTGACATATAAACGGTGTGTGTGCAACGAAGTCTTCATGAGAACTGGTTACTCCAAGGAACACTAAACTTAGAAGCATCACTTTTCGAAAAGAACGAATGTTTTAAATAATA
TGTTCATTACATTACATTTCTATTTTTATTTAATATGCAGATTTTTTTGAGAAGATAAAGGATGATAGTTTTCATTGAAGGGAGAAAATAAACAACATAATATAAATAACCCTTTGTAGGTTATTAGATGTCTTAGCTGCAAGGAGAGACCCGTGTGGATTATCAGGAGATATTTTGGTAAACGGTAAACCTCAACCTGCTAATTT
GTTTCTTTAGAGAGTGTTTTCACTGTGCTAGTCTGTAAGTGTGTTAATCCATCCCCTAGAATACGGGACTTGATAATGAACAGTCATTAACATGCTTTCATATAAAGTCTGACCTGAGCCTCATTCTATTCTCCTGTTCAGAGAGAAGCCTCCTTTTTCTCCCAGGTGCCCATATTTTGGCTCTTTGGATAATAATATAACATAAT
TTGTCTTTTTAAAACACAGTCTTATGCAATCTAGGTCATCTTAGATCTCCTAATCCTTTAAAGTGTTACATTATACAGACATGACACCAGACCCAGCTTTTATAAAAATATTTTAATGGCAGTTTTTCATTTGTGTGtttgtttttcaaaacagggtttgttggtttaacagccctggctatcctggaattagttctatagaccaa
gagcggagctgaatccaaggcttctgcgagaatggccagaagcactaagacatctctaacccAGATGCTTACTTTTCTATGCTCTGTATTCGTCTCTAAATATAAATAAGAATCAAAAAAGCAAGCAATATCTCACaataatatatgtttgtataaaaattttaaatatatattGTGTCGCTCTCCCACTTTACAAAGAGAGAACA
aataatatatgtttgtataaaaattttaaatatatattGTGTCGCTCTCCCACTTTACAAAGAGAGAACATTGAATTTGAGGTTCATTGAAAGTACATAATATAAATAGATTTTTAGAATTTGTGCCCATATTCATTTGTGCATTATGGCTAGGCTTCATCCTATACTCTTTAGAATTTTTTTcacacacacacacaaacacaaac
CATGACACATGAACAACCGTACTCATGTTTATACATACAATAATAATATTAATAATAACCTTCAGCGATCCCAGACCACAACTTGTTTTCTTGTGACTATTATAAAAACATGTGACTATGTACTACTCATCCATCAGCTGCATCAAGCTTATGAATCAGCTTAGGAAACTTATTGCCCTCCTCTATAGTTGTTGCATGATTTACTA
CTATTGGTGAGTCTCCTGTGAGAAAAGGCAACAGGATTTTGGCTAGCAGTGCTGACTGTAGCCATCCAGGTCAGGATCTCATAAATTGTTCTTAATGATGTATAAATATGGACAACTATTACATGAAAAGATACTTTTTTGGCAAGTATAAAACTAACGCCAAATGATggcactagagagaaggttcattgattaagagcagttgt
CAGTGCTGACTGTAGCCATCCAGGTCAGGATCTCATAAATTGTTCTTAATGATGTATAAATATGGACAACTATTACATGAAAAGATACTTTTTTGGCAAGTATAAAACTAACGCCAAATGATggcactagagagaaggttcattgattaagagcagttgtatctcttccaggctccccagattcggttcccagcacacatcattcg
tggtagagcgcttgcctagcaagagcaaggccctggcaaggccctgagttcggtccccagctccgaaaaaaaaaaagaaagaaaaaAAAAGAATAATCTTTATAAAAAAATTCTATAACAAATTTATGTAGGGACATGGAAGGAAGCAATGAAATTGGAGACCCAGAGTCGCCACGTGGCTGCAAAACAGTGATTAGTTTCTCTGT
TTACTGTGGTCTATAGTAGAAAAGGTGTAGGCTTCCTCTTGGGCTTTGTGACTTGCTCTAATGTCAGTTCTATTATGTAGTTAACATGCCCTTTTTAAAATATAAAAAAAACGAAAACAAAAAtatttattatatataagtacaccatagctgtcttcagacacatcagaagagggcatcagatcccattacagatggttgtgagc
GACGTCCCAAGCGGTCTCTGCAGAGGAGTGTGTCTTATTATACTTTTCCTCCNTNNNNNNNNNNNNNNANNNNNNNAAACAAGCAAGGAAATATTGTTACTATAAATCAATACCATTCATTAAGGTAGTCCTATTGTTTTAATTGTAGGGTTGACAGGGTTATAGGATTGGGAAGGAGGCTACCTGGGGTGATGAAGTTGGAGAAC
TATTAAAACAGAAACAGATTTTACTACAGTTAAACTGATCTGTTTTAAACTTACAATACCTTCACTTTGTATGATTGTTCTCATGATTCGATTTTGATAGTATAAAAGAGAGAAAAATTGTGATACGTTAAATCTCTCATGAATATTCAAAATAATAAAGAAGAAATGCAGAGAATATTTTGCATTTTGATTTACTGATGAGAAAA
GCCTACTTCCTCTATGCTTTCAAGTATTTGTGGCAGCTACATCACTATGAATGTTAGCTACAGTACCTGATTCAAGTACTTTCGATTGATTGGTGAACCATATAAAAAGTTGCAAGCATATCATGCCTACCATCCATTAAATACAAAGGACCATTATTAATGGTGTGTTAAAAACTATGAATTTTACAGGGAAGGTACAGTGAATA
AGAGCTGAGCTGGAGTGGTAGGTCTTCCCAAGGGCTGGCTGAGAAGACAATGTGTAAATTCTTGGAGTACATGAACAATTGTTACAGAAATATGCAGATCTATAAAAATTACAGATCTCAGCAGCTAGTGTTGCACATAACGACAAGATCATGTTTTATCTCCTTGATGCCATTTCCCCAGCAGGGAATGTCCTGCTCTTCCTGAA
AATGCTGTTATTCCAATTTTAGAGAGCACCGCCAGGGAGAGAAGGCGTGAGTAACACCTGTTTTGCTTTAGTACATATGTCAAATGTGTAGAGTTTTGTCTATAAAGCCTATTTCACCATTTTAAAATAATTCTTGAAATTATAATTAAACCATTTAAGCTTCCTTCCTTTtgctaaatctcaaaccctgggataaatggttaaag
AGAAAATGAGCGGAGAAGGGTACAAAGTGTAACTAAAGCATTAACTTTCAAAGGGTTGTTATAATGGTCATTTGTTGGTGTATGGAGAAGACAACATAAATATAAAACTTTTCGACCCAGAGTTGTCAGGTTGATGAGGATCAAATAGCCATTACAGTATGCTGCAAATTTCAGAAGGTTGTTTTATTAGGATGCAAATAGAACTT
GTCCATTAGGAAGAAGGACCTGATTCTGCAAAGTGAGTGATGTAATTCTCCAGCTTTTATTCATTCATGCATGTGAATAGAAATTGCCCAGATTGGTGGATATAAAACTTACGGAGAggggttggggatttagctcagtggtagagcgcttgcctagcaagcgcaaggccctgggttcggtccccagctccgaagaaaagTTTGTT
CCATTCTGAGCCCTGACTAGTCAGTGACAAACAAAACAGACAATTGAATGAATGTCCTCCCACCTCCCTGACTTTCCAGGGGTGGGGGTGAAGGTGGGAATATAAATAAAGAGGGACTTCAGTAAGAATTGAGTTCACTGACTAACTTTGACGCTGGTGTAGTCACAGCAAAGAAAGGACCGGGGTGGGGTGGGGGAGCTTTCTTG
ctccttctcctccccttcTTGTTCTTCTTCTTTTTTTTTTTCCTGTGCACATGTACTCATAGGTAACATTTGTCAAGTTCATGTTTAAAGGGATCACGCTTATAAAAGATCCCTACAGTCAATGCCCTATTCATCATGAAACAGCACACTATGACAGCTTAAGCAGTGTCATGCTGACTCTTTCTCCCATATGACTTAAATCTGTA
GAGTTGCAGTGTGTGAGAAATTAAAAATGAGGTTAAGAAACAGAATGGATTGTTTCCGTTTTAATTTAAATAATGGCAATAAATGATCATTGAGCAAAAATATAAAAACTTTACACATTGACTCATCTCTTTCTTTTCTTCTTAGCAAATAACCAGAGGTAGACGGTAACACCTTCCTTTTTGTTGTAGAGAAGGTATATAAATTA
AAATATAAAAACTTTACACATTGACTCATCTCTTTCTTTTCTTCTTAGCAAATAACCAGAGGTAGACGGTAACACCTTCCTTTTTGTTGTAGAGAAGGTATATAAATTACACAGAAGTTTCTTTATGCTTAATGTTTTATGCAAACAGTATCTATAGACTATAACATTATAATTGTATTTATATTATTTGAATAGTTATTCAAACA
TCTTGCAAGTCCTTCCAGGCTGAGCCCTGAGTAGTCAGTAAGAAAAAACAGAGGCAATGGAATGAGTGTCCTCCCACCTCCCCGACTTTCTTGGGGAAATTATAAATAAAGAGGAATTTTggggctggagagatggctcagcggttaagagcgcccgactgctcttccagaggtcatgagttcaattcccagcaaccacatggtgg
AATAGTTACTACAGTATACTGTAAAAATCCAAAGACTGTTTGATTAGGATGGAAACAGAACTTTCTGCCCATGAGTCACAGGTTGTAGTGCATGAAAAATTATAAAGAGGTTAAGAAACAGACTGAATTGTTTTCGTCTGAATTTAAATAATGTCAATTAATGATTGTTGAGCAAAAATGTATTATCTTTGACAAGTCACTCATTT
GTCCATTAGGAAGAAGGACCTGATTCTGCAAAGTGAGTGATGTAATTCTCCAGCTTTTATTCATTCATGCATGTGAATAGAAATTGCCCAGATTGGTGGATATAAAACTTACGGAGAggggttggggatttagctcagtggtagagcgcttgcctagcaagcgcaaggccctgggttcggtccccagctccgaagaaaagTTTGTT
CCATTCTGAGCCCTGACTAGTCAGTGACAAACAAAACAGACAATTGAATGAATGTCCTCCCACCTCCCTGACTTTCCAGGGGTGGGGGTGAAGGTGGGAATATAAATAAAGAGGGACTTCAGTAAGAATTGAGTTCACTGACTAACTTTGACGCTGGTGTAGTCACAGCAAAGAAAGGACCGGGGTGGGGTGGGGGAGCTTTCTTG
ctccttctcctccccttcTTGTTCTTCTTCTTTTTTTTTTTCCTGTGCACATGTACTCATAGGTAACATTTGTCAAGTTCATGTTTAAAGGGATCACGCTTATAAAAGATCCCTACAGTCAATGCCCTATTCATCATGAAACAGCACACTATGACAGCTTAAGCAGTGTCATGCTGACTCTTTCTCCCATATGACTTAAATCTGTA
GAGTTGCAGTGTGTGAGAAATTAAAAATGAGGTTAAGAAACAGAATGGATTGTTTCCGTTTTAATTTAAATAATGGCAATAAATGATCATTGAGCAAAAATATAAAAACTTTACACATTGACTCATCTCTTTCTTTTCTTCTTAGCAAATAACCAGAGGTAGACGGTAACACCTTCCTTTTTGTTGTAGAGAAGGTATATAAATTA
AAATATAAAAACTTTACACATTGACTCATCTCTTTCTTTTCTTCTTAGCAAATAACCAGAGGTAGACGGTAACACCTTCCTTTTTGTTGTAGAGAAGGTATATAAATTACACAGAAGTTTCTTTATGCTTAATGTTTTATGCAAACAGTATCTATAGACTATAACATTATAATTGTATTTATATTATTTGAATAGTTATTCAAACA
CATTTATAACTGATATTACCTCCTGATATTCTATTCCTCAGGTCTTTTGTCTGAACTTATTTCTTTCTTTGTGTTTTGTTTCTATTAGTATTTTGCTTGATATAAATCTGCACTGCATGACAGGAGTTACAGATCAACTAGaaattctgttgcagaatggcatgagccaccatataagtactagaactgaggtagtgtcctccaga
actcagagcagaatgtgacaggaggggttgagggagagatggtgggagaggctgatggaggcaggaagcaggatgaaaagtgaataaatTTAGAAATATATATAAAAGACAAGAAAGAAtacaaaaggaaaagcaagctggttagattggctcatggactaatacaagcactaggtaaacagaggaaaagtatctcactgaggtgg
CATTTATAACTGATATTACCTCCTGATATTCTATTCCTCAGGTCTTTTGTCTGAACTTATTTCTTTCTTTGTGTTTTGTTTCTATTAGTATTTTGCTTGATATAAATCTGCACTGCATGACAGGAGTTACAGATCAACTAGaaattctgttgcagaatggcatgagccaccatataagtactagaactgaggtagtgtcctccaga
actcagagcagaatgtgacaggaggggttgagggagagatggtgggagaggctgatggaggcaggaagcaggatgaaaagtgaataaatTTAGAAATATATATAAAAGACAAGAAAGAAtacaaaaggaaaagcaagctggttagattggctcatggactaatacaagcactaggtaaacagaggaaaagtatctcactgaggtgg
ctcttaccatggtttccttccctattTGGTAAAGGAACATCATGAAGAGAAGTTTGTTCTGTAAGTAACCAGGAGTGCCTGGGACAGAAAAATCATCAGGTATAAAAATATggggcgaaagtaccttaaaaactaagaaaacagaatgttcttcaggagcatccagctttcattcccagctcactatctgtaagtcaagttctaag
TAGCTGTCTCAGAAACCTGATAGGGCTAAGTGAATCATTTTGTAACTCCCCAGCATTTATTAATTTACGCATGTGAATAGAAATTGTCCAGACTGGCGGGTATAAAACTTGGGGAGGTATTATTTAAGAAAATTTTGTTGATGTAGTTAAGTCAGCACAGAAATTTGAATCAGGGGATATTGGCTATAGCTGTGTATGTCAGGCTA
CAGGCTACAAATCACACTTAATGACAAGATCATATTTTATCTCATTGATGGCTTTTCCCCTAGCAGGGAATGGCCTGTCCTTCTTGAAAGTCACTTTAGCTATAAATTGTTCCAATATTATCTATCTTTTAAAGAACTGAGTTAGTAACACTTTTTAAATTTCATTTTTTTAGAGCATCACAGCTCTGGTCAACTGTCTATAATCC
GAGTCTTGACAAGCCTTCCAGGCTGAGCCCTGACTAGTCAGTAAGAAAAAGAGACAATGGAATGAATGTCTTCTCACCTCCCTGACTTTCTTAGGGAAAATATAAATAAAGAGGATTGCAGTATGAATTGATTTCACTGACAAACCTTGAAGCTGGTGTAACCACAAAGAAGGGAGAAGTAGGAAGGAAGGAACTATTTTGCTTTG
ctacgctggtgggtacagctttggcaTGGGGTCCAGGTAACAACATTGCTTGACTCAGAAATAATTTTCTAAAAGGATAAACATGTGTCTGTTCAAAAATTATAAAATCGGGTTTTATTAGTTTGTTTTTAAAAAAACCTGAAATACTGGAAAAAAAAATCCTTTCAAACACCAAACGCATGACATTCCTTTTACAACCCAGACAA
CAGAAAACATTATCATATGTAAAAAATCTGGGGTGGAATATACCTCAAAAGCTAATAAGGCAGAACAATCTTCAGGGGCACCCAGCTTTCATTCCCAGTATATAAAACTCATGTTCCAGTATTTCTAACATAACCCCCCCCCCCGCGCCCACTGCACCGCAAGCATGACCAGGGTACAAACCATACATATGGACAAAACATTTGTA
gtttcaaggtttgagacttaacaATAGTAGAAAGTATAAGCTTAGATGATGTAATTATAATCTGAAAATTTACTGTAAACAGACAATATAGGTTTCATGGTATAAAACTATTCAGGTAAGAGAAATATATTCCAAAGCACAGAAGTTATTAGAACTTTTCCCTTTGACATGTCCTCCAATATCAGAATTTTATCACTACCACTAGA
TACCACTAGACACAGACATACTAATATGCCAGGCTCAGACACACTAATACGCCAAGACCTTCTCTGTTGGTTGAACTTGTGTAACTACAGATAATTAGCTTATAAAAAAAATCAATCCTTTTCCATACCTAGATTCTTGATTGCCTTATTTTGTGTACCCCTTAAGTTTTCCAGTTTGGACATATTGATCGTCCAGCATTGCTAAC
GGATTTGGAAGAAAGATCAGGAGTAGATTGCCATGGAGAAATATAACAGTTAAAAGTTCCTTTGAATTATTTTTGTGGAAGCTCTGAAGATTATGATTTTTATAAATTTGTATATACATGTGCTCATTGGTAACATTGGTCAATTTCACTTTTAAAGGACTGTACCCTTATAAAGGATCCCTACAATCAGTGCCCTATTGTTCATG
ATTTTTGTGGAAGCTCTGAAGATTATGATTTTTATAAATTTGTATATACATGTGCTCATTGGTAACATTGGTCAATTTCACTTTTAAAGGACTGTACCCTTATAAAGGATCCCTACAATCAGTGCCCTATTGTTCATGAGACAGCATACAGTGTGAGCTCAAGCTCCCCCATCTGATTTACATCTCTAAAGGCACTGCCACTTACC
NNNNNNNNNNNNNACAGGACACTGGAACCTTGAAATTCTCGTCAGAATATTTCATTCCTGAAGTTACACTCTTTGCTCCCATTTCAGGTTGAAATGTCCTTATAAACACCTCACCTCACTTGTGTTATACACGCGAGGAAGAAACCAAGCCCCATGCTTCTATTTGAAAGTTTAAAATTTGTTAATGTGTGGAGCACCAGTTGTTC
GATAATAGGACTCATACTGCTAACTACCTGGTCACTCTGCTAAATGCTTCAGTGATGACCTCATTTCAATTTGAGTGATATTGGCAAAGGGAAACTTCAATATAAATTTCCCTTTTCGAGGCTAAACATTAAAAGGCCAAGCAACAGGTTAATGGAACACAGTCAGTGAGGAGCAAAGAGCTGGGGTTTGATTGTTGGTTTAATTC
AAATATCTTTATGTGTTGTCACTAAAGAAACAAGTAAGCAACGTAGGGCAATGACTACTTATTGTTTAAAACACAGCAAAATGAAGCACCTCATTGAAAATATAAAACCAAGTATAGAAGGGGCCAAAGCAAACAAGTTCCTATAACTCAGGAGGAAAGAAAATGTGATGGATGGCAGCCTTTGTGAGAGTCATTCTTCCCACCAA
GGATTTGGAAGAAAGATCAGGAGTAGATTGCCATGGAGAAATATAACAGTTAAAAGTTCCTTTGAATTATTTTTGTGGAAGCTCTGAAGATTATGATTTTTATAAATTTGTATATACATGTGCTCATTGGTAACATTGGTCAATTTCACTTTTAAAGGACTGTACCCTTATAAAGGATCCCTACAATCAGTGCCCTATTGTTCATG
ATTTTTGTGGAAGCTCTGAAGATTATGATTTTTATAAATTTGTATATACATGTGCTCATTGGTAACATTGGTCAATTTCACTTTTAAAGGACTGTACCCTTATAAAGGATCCCTACAATCAGTGCCCTATTGTTCATGAGACAGCATACAGTGTGAGCTCAAGCTCCCCCATCTGATTTACATCTCTAAAGGCACTGCCACTTACC
CCCCGATGAATGGCCAATctcctcctcctcctcctcctcctcctACACATAAAAAAGATTATCTATGATACACTAATGTATGAAAAAACATAGACACTATTATAAAATATATTAACTAAATGATCATTTCTCGATAACACTACCTACCTGTCTCTTCTTGTATTATGAGAGATGAGTTTTATGTCATGAGATCGACTTGActcctc
ttttaaggatggaattcaggtggtcaggcttgcaggataagcatatttacccataagccatcccATGACCTAAATGAGTGATCCTAATAAATCTCTTACTTATAAAGACAAGTCTAAAGTTTATCAGTACTTGCTTATGAAGGGgtgtgtgtgtgtgtgtgtgtgtgtgtgtgtgtgtgtgccttagtgtgagtgagtgcgtgtgt
TCTCAAGCAATAGTTCTCTTGGTTCGAGGTGACCCAAACCTCCTTGCAGACTGAGAAATCTGTCTGCGGTCCAACTCTTCGATGTGCGGCTTAGTTTAATTATAAACAAAGTTCCTTTCTCATGGGAAAATGATCATGAAGACCCCTTCCTCAGGTGTGCAGCTTGCTTGGCAGAACCCCAGAATGCTCTGCTGAGAAAATGCCTT
ACATACAGATTGCTTTAACGCGTCTACTTCTCTCTGCAGCTTTACATCAATGTCCACCTGATGAACCCATAGTTTAGGAGAGTCTTCTCTGTCATTGTTCTATAAAATGTTTAGCTTGCCGGGGAATATGCAAAGCTACACCAGCCACTGAGGCTGTGGTATCCACTACAGTAAGACCTAAAATCACAGCAACAACAATCCCTAAC
tctgtctgaagacagatacagtgtactcacatacataaacaaatcttaaaaaaaaaaaaaaaaaaaaaaaaacaaaaCACGTGTACATGTAATTTCCTGATATAAAAAACTCAATTCTCCAGCCAGCACTAAGTAAGGCAAAGGTACACAGCAGAAATATTGTATTTCTTTTCTTTGTTTAAAACTATAATTAGAAGTGGATCGAG
ATTATGTATATTGTATAGACTATGATTCATATTTTATAGATTTAACTCATATTTAGTTCATATGTTAGCATATAATTTTCAAGTATATCAGTATTTAATGTATAAAGTTTTATTCACTGTACACATGTATACACTAATGCACGTAAATCATATCCAGCCTTTATAGTTTATATTAAATGCACATAATCTGCACTTGCTCTATATAA
TTCAGGTTGAGTGTAACTCACCTGTTTTGAATTACATCAAATCTTTTTATTTCAAGGAAATAGGACAGAAAATGTCCCTTTTATGACAGATCTGCCAAATTATAAAGATCAAAGTGTTGGGAGCAACCAACAGAACAACTCAAATAATAACAGTACTCACGCAGAGGAAAGAAAGGCAGCAACCTTTAAACATGAAAAGGCTGTGC
CCTTTCCCATACGGTCTATGCTTCTGAATATGAAGACCTGATTCTTGCTTTCTGCCACATGCACATACATGAACTGCCCAAGTTTTTATTTTTGAAATGTTATAAACAAaaccaggcatagtgaattagtcctgtaattcttgtacttgggaggtgaggcagaaagagcacagatgcaaggccggcctggccacctaagcaaaccc
CTGACGATGTCACAGAAATGTTCCTTCATAAATAATATCAAACGCACCCAGCACCGACCAACAGCAAAGTCTATCAGCTAATTTTAGGACACTTAATTAATATAAAAAGCTATATTCCAATGAACCCGTGTTGTGTTTAAATGAAATCAGTTAGGCAAAATTGTGTGACTCTAGGAGATTCACATACCTTCATGGCCATCTTCCTC
tgtgtgtgtgtgtgtgtgtgtgtgtgtgtgtgtgtgtgtgtgtgtgtgttggtttttgtacatgtgtgtgcacgtgtgCTGGTACTACACAATAAATAGATATAAACTAGCTATAGATAATAGAAGAGATGTAGACCAGACATAGACATGTGAATTCGTCCTGTGAAACAAACATTTGAACTCAGTCTACATTTTTATCAGACTCC
CCTGTGAAACAAACATTTGAACTCAGTCTACATTTTTATCAGACTCCGTAGATTCAACAAGCTTGCACATTTTGAGTGACAATGATTAATCACTGATAAATATAAAGAGTGCTGGAAAGTAAATAGTTAAGGCTACACCTGGAGTCAGAGAAGCCTCCATAACTCTATCCATATTTCTAAAAGATGACGCTGACTGCATTAACCTT
GACATGATAAGTCACAGGACACTGGAACCTTGAAATTCTCGTCAGAATATTTCATTCCTGAAGTTACACTCTTTGCTCCCATTTCAGGTTGAAATGTCCTTATAAACACCTCACCTCACTTGTGTTATACACGCGAGGAAGAAACCAAGCCCCATGCTTCTATTTGAAAGTTTAAAATTTGTTAATGTGTGGAGCACCAGTTGTTC
GATAATAGGACTCATACTGCTAACTACCTGGTCACTCTGCTAAATGCTTCAGTGATGACCTCATTTCAATTTGAGTGATATTGGCAAAGGGAAACTTCAATATAAATTTccaccaaaactagataagatggatgaagctagaaaatgcatgctgacaggaactggatatagatctctcctgagaaacacagccagagcatgccaaa
ATCTTTTGTCCCTTAAAACAACAACTAAGCAACTTAGGGCAATGACTAGTTATTATGAAAAACAACAACAAAAATAGAAAAGTATCTTACCATAAATAAATATAAAGCCAAGCTATATACAGAGCCAAACCAAACAAATTTCTGTCACTCGGGAAGAAAGGGCTAGTGCAGGAGTTAAACCATGAGAATTACCTTCTAGGAAGCCA
AATCAAGTTTAAATAAAATCACACAACGTATGCAGGCACAAACACAGGCTCCCACAGGCACACGCACATGCACACATACGTCTTCGTGTTCGTGGTGTGCTATAAAGCAGCCCAGAATTATGAATGTAAGACATGATTTACATAACTGCCCCTCCCTGCTATCTGACCTTAGAGACTGACCCCGGTAATGTGCTGCTGTATTTTGA
TTGGTTATTTCCCAGAAAAACTAAGAGCAGTCGGTCACCAGGCAAAAGTGGAGCCTCATAGCTGTGGCTCTGAAAACCCCGAGCCATCCACAGTTTCGATTATAAATGTCTAGCATGTCAGGAGACATGGTCGAATATTCCAATATTGAGACCATGCAAGTTCAGGAGTAATAAAGACTGTGGCTAGCAATCATGAATGATAGGAC
TATTTGACAATCTGTTTTTCTGTGCTAGGTACTTGTACACATACAGTACAAAGTCGTTTTACCTTAACATTTGCTTCCAAAACAAAGCGAACCACTGCTTTATAAAATGGAGTCACTCATGGTAAGGCTTACTCTGATAATTACTGTCCTACATAATACAAAGAAACACAGAGATGGGCACAGCCCAAGTTCTACCCTATTTCTCA
TTCCTTGATAGAAATCCCCGAGGCCAGAGCACGGAACGATGCACTCTGAGCACTCAGAAAATAACTGAGAGCCAACATGGCTACACACAAAAGTGTCCTTTATAAAGACCTTCAGGATGGGCGTGACTAGTGCAAAGTGTGACCACTGAGCCAGCACTGAAGAAGGTACTTACAGGAAAATTCTAAACACAAGGAAGAAGACACAA
CCTTCTTTATGTCTTCGCTGCCCCCCAAGCTTGTCTCCCTAGCCCCAAACATGGCCAATAAAATTTCACCTGTCTTTCCCTCAGTGGGAAGCAGCAAGTGTATAAAGCACACCAGTAGggagtcatgtggagctggttcaaactctggatccacattaccagctgtgtgacctggggcaggttgcttaacctctctgagctctgtt
ATGCTACCTTGTTGGCCTGATTCTGAACCTTTGGCCTGACTTGCACAGTTTTCAGAGATGCTACCAACCCCCGTCAGCAGCAGAGACAAACACAGCGTAATATAAAGACTGCCCTTTATGATGAAACCTAGCTGCTTGGCTCAGAAGTAGCTTGTCTTTCTATAGTCTAGTGTGGACATCTTGTAGCATGCGCTCTGGTGGATTAT
ACATGTAGCGTGGCCCGGACGAATTTAACTCTTTACATTTTTAGACCCTTTCTGTGACTAATTGTAGAACATGTGTGCATTGCACATGTATGTTCTTGATTATAAAGTAATACATGATAGGGAAATTATAAAGTAAATGTGATAAGAAATTAAATATCATCCAGAGATTCTCAGTGTTGACCTTTGGAACGTGTCCACTAATCTTT
AACTCTTTACATTTTTAGACCCTTTCTGTGACTAATTGTAGAACATGTGTGCATTGCACATGTATGTTCTTGATTATAAAGTAATACATGATAGGGAAATTATAAAGTAAATGTGATAAGAAATTAAATATCATCCAGAGATTCTCAGTGTTGACCTTTGGAACGTGTCCACTAATCTTTATTCTCTCTTGAATAGAAACTTTATC
GAGAGAAAAAAAATGGTTTATTCTTGCAACAGAAAAATGACCCAAAGGCATAATTATGACATAGATTATGTTAAGAATTTGGGTTTTGAAATTTTATTGTTATAAACATTTTCTGTGCTTTTAAAAAAAAAAAACCAATTTGGTTTGAAGTGGCCCCTTTGTAGCCCAAGTAAGTCCTGGAGGCTCAAGTGGCCAATCACAATGTG
AACTCTGCTGTCAGAATTCCCCGAAAGGCAGACATCTATGGGGAAATAACTCCTACTACATCTGTCCCTTGGGACCTTGATGCTCACTTCCTGAATAGGATATAAAACCAGTGGTAGTGTTGGAGTCTTTGACCCTTCTGGTCACCACAGCTAAAGAGGCAACGAGCTGTCAGAATTCTACATCCAAAAGTGTGCCTAGGTCCTGC
tatctatctaacatctatccatccatgtatcacccatccatctatccattcaactatctatcatttatctatctatcCAAGTACCTACATGGTTTATTTTTATAAAAATATGTTGTCCTGCTGCTGATAAAAACATGCAGGATGCCACCTGGAGGCCACCATGGAGGGTCTCAGAAATGCCCTTGTCAGAAGTCAGTGATCCCCCA
GTCACTAATATGGGGTGCAGGAGTTGCTCTCGTGGAACACAGGGTGCCCAGAAAATGTAACATTTGAGCTATACCCTGCACAAAGGGGTCCTGTGTGGTTTATAAACCCCCCCCCAAAGCTTGTCTCTTGTGCAATGCAGACCGATGAGGGAACACGATGGGAGAACAGCCCAGTTACACATGGCCCTGGAGTCTCCAGGGGATAG
CCTATTCAGAGCGAGCTTTCTGAAGGACAAGTTCCTGTCCTCTCCTTGTTCAAAGCCTCTCAGAGCTGTTAGTTCCCAATGCCTCCCAAACCCCAGCTCTTATAAAGCCTCCAGCCCCTTCTTACTGTGTTGCCCATGAGGCTGTTTTCTGGCTTTGAAACCAGCCTTTGCCGACATCTGGGCAGGCCTTGCAGCTTCCTCCTTTC
GTAGAATAAAGACAGTTGAGAGGTTTCTGCTCACAGGCCTGGGCTTGTGAAACAGGTACTTCGTGAACCTGTAACGTTGCTCATTCATTTTATATCTCTATATAAACAACCCAGTATGGAATGGGAACCAATTATTTATGAATTGAGTAGCTAGGCTATGCAGAGACTTGTGGAACCCCGAGAGGATAGTGGTCTGTAGCAAAACA
AAACTGACTAGAAATGTCCTCTCTTATCTCTGTGTGGCTCCATGGACTTCCAGAGTCGGACAGCTGAGAGCTAAGAGTATCTACTCCATGGTGGGTGTGGTATAAAGAGTAGTGTGTGGCTACTGTCGTTTCTTCAACCCACTGATAGCGGGCACCCTGCCATATCGGTGCCACACCGTGGCAAAGACTAATCCAGTTGTCTTAGC
tctgttccctctttttataattaataaagctttggattcctggagaccatgCCTTGCTCATTCCTTACCCACCCTCCATACTCCCTGAGTTGGTGCTATATATAAATGACACacttgtggaatccccttttaatttagcaagttgcaatccgttgctctcattagtttcggtgcttgaattgttcctgacttagccagtgggatac
GAAACTAAAATTTGGATCAATAATATTACATACATAGAATACATGATTTGTGTGTGTATAGTTATCCTTGAATAATATCCTTGGAATAGTAATGCCATTATATAAATTAACATGTTTAATTTTTTTAAAGTATGTAATCAGATTAGCTTAACACTGTACACACACAAAAAAAGAGTATTATGTAATGCTAGGAAGTATAGTTAGTT
aAATGTTTTTCTAAGTAATATAATATTGTAAGATTGATATTGTATAATTTACATTTCTGTTTTCTTTGTCCTTTACTTATATTATCTGACTATGTGTGAATATAAACAAGGGTGGGTAGTATTTAGTTAAATCTTAATTTCATATTTGTTCTTTTTCTATATTTTAATAGAAATGTATTGATGTAAGAAAATTGTTGGGTTTATCa
ATATTTTAATAGAAATGTATTGATGTAAGAAAATTGTTGGGTTTATCaataaatgtttttatattttaattttaaGATAGTTTAATGGGGAAAGCATTGGTATAAAATTGAAGAATAGGATTGAAGAGAAGACTTCTTTAAGTAACTGATAAAGAAGTCAGTAATACACAGTAGACAcaagtttgtcatccagtaaaagaaggttg
ttcttctccagcactaacaGCCTGAAAATCTTAAATGTTAAAGAATAGTTTCACTAATGTTCATTCAGTAGTTCTAGAAAATCTAGAAAATATAGCTACATATAAAACTTGTAGGCATTGTCTGTCAGTACATTTGCAGGAATTTTGTCATTAGGTGGATTTAGTCTAATTCCTTTTAGCAAAATTACTTCATTTTCATTCTCAGA
AAAAAAGAACTCACCGTTTAACCGATTTTTGAATTTCATTTGAGACTGAGAGCTTTAGCCAGTTCCAGGCATACTGTAGTTTTCTATATATTGGAAGCTATATAAATATGCATTTATAATCAATAGATCTACAGATTCTTTAATTAAGATCTTTTGGGGAGCATTGTAACAGTGGTGAGTGTAGCAACCTTCCAGATTCACTGTGT
AGGAAAGTTCACGAGATGAAGAGATGTGACTTAAAGAATGACTAGTTTGATGGGGAAGGAAGACTTTACTGGCTGTGGAATAGCATGCAAAACTCATAGTTATAAAGGATCTGGCCAGGAATTGGGACTAGTTCAGAATGACTTGTGATTTTGATAATCTGCGGCCATGATAGGATACTTCATAATTTATTGAATTGGGACCTTGT
caaaaatagacaacacagaagaaacgactcaaaagacaaacaaGTAATTTGAATGAATTTTACTTTTTGATACATACTAGAAGTCTGGGGTCTACAAGGATATAAAAGATGCAAAGTCCATATATTTCTATCAAACCAGTCTCTTTATGGGGAGTGTGGGAATCTCTTTGAAGCCATGCATACTTGTTTTTAGATACTGGTTGGAT
CAATGGCAGAGACAATGTGGTTCCAGCTCAGTTCCATGCACCATGGGTGCACTGCTGGGCAGTTCACACTCTGTTGGATGGCTCCATCTTTTGTGTACCTTATAAAGGCTGCCCAAAGTGAGTCCTGTACCAAGTCTGCTGATGGGGCACGACGAGCACTCCTCTAGGCTCTCCTGTGCCCAATATGGTGTTCTGTATACACATCT
aaagattttagacttctgattttcataactccaagaaaataattttgctttgttttaatatatgctgtttgtggtaatctgtcacatcaacaaaaggaaaTATAAATCCCACTTGTAGGTAACAGTGGCTTCCATCCCTTAGTCCAAGGACATCTGAATCACTACACTCCCCAGAGGAGTCAAGCAAGCTGGCTGAGCAGCCTTTG
TTTGTACAATGCCCTCTGCATGGCTCCATAGCAGATATTTACCCAGGACTGCCTTGCCCTCTAGAAAGACCCATACATTGTTCTTCTTGCTCTTTCTACCTATAAAAGATCTACCCTGAAGCTACCCTCACACTGCCCCACTGGTGAACGGCTGCCTCCCTTCTAGCTCCTTCAGGCTCTCTCACAGGCAACTACAAAACGCATAG
CAACTACAAAACGCATAGAAAAAGGGACCCTGCTATTTTCAAACAATGCTCTTCTTAAAAAAATGCACCTCTTCTGCCCCTTCTGAACAACATGCTGTGGTATAAAAATAATGTGGGCTTTTCAGGTAGGAGAGCAGCTCTAGCTTAAGCCAGCCTGAAAGTCCAAGCCCTCAAACCGACTCATGAGAAGCATTTGGCTCAAATGG
ATGGTATGTTAAAAACAGCAAATGAACTGTGCTTGCTTAGGACATGAATATCTGTAAATATATCAGAACTCTTTCTAGTCCCTAAGTAAACAATGCACATTATAAAGCCACTTTACAATTTTATTCCCAAGAGTAAATTGTTTAAGAATAAGTAAACCAGCTCATATATTTTCACTTAATCTTTAAATTTCATCTAGGCTTTTTTT
AGGATTCGGTGAGGAGTCCACCTCAACCCATCGCACATTGACCATGGCCACTTTCAAGGCCCTCATTCATGCCACCCATCCTCCTTTGCCTCATCTTGAGTATAAAAATGGTATTTCTGAAAAGGCTGTTTTTACTAAACACACCAGGAACCATCTTCTGCCTCCTAACACGGTGCTTCCTCACCTTTTCCTCCTCTTACTCCACA
GTCTGTGCCACATTTTTGTTTGTTTTTAGTTTCTCCTTGGTAAGTTCTATTAATGTAATAAAGAGCAGGTGATTTCCATCTTACGTAAACTGTTTCAAAATATAAAGAAAAAAGGCTCAGTAATAGAGCATGAAGTCCTGGTCTGATCCTAATGAAAACCGGGCTATTGGCTTCACTGTGTGGAGGAAGCATCACTCTTAAATACA
GTATAATGGCAGTTTCTAGACGCTGCACCTCTGTAGTATTACTGGTAATCTTGAAAGCGCTGGACAGCAGGCCACCGGGCTTCTGAGCAGTCTGGCTTTCTATAAAGCTGTGAAAGCATggagccaatgataggattcagtaaataaaggtggttgccgccaggcccacagacctgaatttgatctcttgaaccatacagaaaaag
tcttaaccatggagccacctctccagcctcTCATTTTTTTTTTTTTAAAGTTACTTAGTGCACAGACAAGACTCACTGGCCATGAAACAAAAAAGGGAACTATAAACATAAATGCAATGACTAGATCTTCCATAGGGCTCCAGAACTGAACTCTTAGGTAATTCTACAAGTACAGCAGCGTTTACTGTAATGGTTGATGATGGTAC
cttcaggatataagaggggagtgtttgctttcgtagaaagCACAGAGCAGGTTAACTACTGCTATAGCTTATTTTTGTAAATTTATCAGGAATTTCAGTATATAAAATTATCTTGTctgggtatggtggctcacaactcaacactagggaggttgaaacagaggatccccaaaggtttgggAAACTTATGTGCTGACCTCTAGAAG
TGCCATGAAACAAAACAGAAAAAACCTCACTAAACACAGTCATCCCTGCCTGACAGGAGGCTGTAATTTTGTACAGGAATCTTCCAAGGAAAACAGTATATATAAATACAGGAAAAATGGGGAGTTGTAAAAAACATGAGATGAAAACTACAAATCACCTCCCATCACATGATGCTAAACCAGCCGACACTAACATCCTGGTATAG
ATGAGATGAAAACTACAAATCACCTCCCATCACATGATGCTAAACCAGCCGACACTAACATCCTGGTATAGCAGTGCTACGCTCAACCCCTACTACTTCTTATAAAGTTGGGCTCTACAGTGAAAAAGGGATAGCAGGGCATAACAAATTAGCCCACTGTCTCTCTAGCGTGTACAACTGGTGATATGGACAGGCTGCCTGGTGGA
caaaCGGGCACCTTCTCTCTCTCTCCCTCCCGCTCCCCACCCTGCATATATATGTGTATGTATAGTCATATACATGCTCATTTTTTGTTTTTAAGTAATATATAAATTTTAAAGATTGTGTACATCGCCTTACAAAGAAATCCTAACTGTAGCAGAATTTCAGCAGACCCATTTTATCTGGCATGAATTCCGGATGATGGCATCTA
CAGCAAGGCCTAAACACATCCTGCAGTGTGTGTCAGCGATCCATAGCCCCGAATAACCTAGAAAATCAACAAAAAACAGATCTGACTGCTAACTTGTCACTATAAATACTGTCGCCCCTGGGCCCAGAAATAACTGTTTTTATTAAGTTGATTCCAGAGTTCCCCTACATAAGCAAACATGCTCTAAATAAATCCCCCTCTTAAAC
GTATATATTACAACATCATAATGAAGACTGCTCTGCTGCTTAATGAACATATATTAATAACATTTTCATAATTAAAAAGGCCTCCTTTTCATATCAAGATTATAAACATTTTCATTCATCCTTTCTTTCAGTATTTTTAACTTAACTATGATCCATTTGTACATCAAAAAAACAACAAACAAACcagggtggctctgtgtagccca
cccggaaactgggaaagggaataacactcgaaatgtatataagaaatactcaagttaatttaaaaaaaaaTCATTTGTTTAACAACCACTTGCCCATGTATATAAACTCACAGATTACTATACACTAGGTTTTCCTAGTTTAGGtttgtttttgaggcggggtctcactctactgtccaggctggcttagaactcattataaagct
GAAAAGTTTATTCTTAGTTTTCATAGTTGTGATTAGAACCCAAGGCCTTGCACATGGTAGGTAATAGTTCTTTTACATACTTGGCTTTCAGTTTTCTTACTATAAAAGCATGTAACAAAATGCATCCTCTTGggggtcagagagatggctcagcaggtagaagtgctttctccaagcctgaagacctgagctcagcctctggaact
TCTCCTGCAATGTAGACTTGTCTGCCAGAGTCACCACAGAAAGCTGCCTTGGGAAGGAATAGTGACTGTGGGCTAAAAGGAACTTTGAGTCAAAGAGAAATATAAAAAACACAGTCCTAATAAAATCTAGAGTCAGGCAATAGAGCAACCATGACAAGGTAAGGCATGATGGGAAAAGGCTGACCCAATGGAGGCCCAGATGAAGT
AGTGAGTGTGCAGACTGGACATTATACATAGCTGACATATACTAACATTATTACAGTGTTTCAAATCATTTCTTTTTTGTTCAAGTAATTCTAAAGTACTTATAAATAAAGTTTGCTTAAAAATAGTGTAGCACCCACCCTGGAAAAAAAAAAAAATGGCAAGGAGAGGGATGATTCAAGACTGCTAACAGTGAAAGCTTAAAAGT
aaagaaagaaagaaaaaTGAACCAAAAACCAACCACAAAACCCCACAAATGTTTCCTTGCCAGGGTAAGCACATAGTTAAGAGGACATTAGAATTTGAGCTATAAAATTTTATTACTATTTCAAAGAAAATATGGCAACAACAAAATTATGGCTCAGATTATGAAACTGAACTAACTTACTTCATACTGAATGCTCCTATATGGAA
GATGTTGCACACACATCTGTTAAATGTTTATATTGCACTTTTTGTCAAAAAGTGTGGGTTATACAGTTCTATCTTTTGTCTACTTTTTTAAAATACAAAATATAAATGGAGGTATATCTGTGTCATTGGCAAATGTTGACTAGAATAGGATGATCGCCTACCTGCTGTCAGACAAGGCAGCAGTGCTTCCGATGAGGGGAAGGGAG
CTCGCACACAGGAGTAGGCTCTGAAGACACATGCCATGTGACTGACGACACATGTGATGACACGTGGTCATGTGAGCTCAGTCTTCAACTTTATGTGAAATATAAAAATGTGGAGAAAGCAAATATAAGTCCATGTAAACTGTCTGCTAGCACATGTTATAAGTTGGTGGTGAACTGTCTGCTAGCACATGTTATAAGTCAGTGGT
CCTATAATGGATATTTTTGGCTCTATAGTTTTCTGGTTTTGGTTGAAGCTAATTATCAATATAAGAATTTGCTTAGTACAAAAATCTAAAAACATGTAACTATAAAAAGTGTGCCTGCAATTGAATAATTATTAATAAAATGACTTACTTTTCAAATCAAAGTTCTTATTAAAGAAAACCTTGTAAGGGGAGACAGAAAGGCCAAC
tcttctggcctccacagactcctgcacacataaagtaaacataatctcacgtaggcgcccacatgtacacataaaataagaaACAGACATTTAACTATCCTATAAACTGGTGCTTCAAAAAAGAGAGTTCAATATCAAAGTTAAGCCTATCCTTTAGAGTACCGCTGTAGCCCCCATGGGTGCTGTCAAACCCATCTGACCCACTG
CCATCCCTGGGCCATCTTCATGTGGGAGCTGGGTGACCAATGGGATGGTTTCTGCAGACTCCTTTTGGTTGACTTGGTGAATTACTAATGCTAACCTCTGTATAAACTGTGTTCTGGGGAAAGTACAAAGCCATGTCCCCACCTGCCGGATCAGCTTCTCTCTCCTCCTCAGGAGGGCAAGAAAAGACCAAAGTGGTGGCGAGGCC
ACAGGATTAGTGCTATTCAAATGAGCTTATGTCCACTAGAAAAACTCGAGAGAATGTTGTGGCATTGACAATCTCAGCAGAGCTGCAGAAGGCTGTGCCTTATAAAGGTCTGCAGCATGTGTCGGCCCCTTCCAGTCCGTGGGATGGAGGTGGGGGGTTCCGGATCCATTCCCTTCCAGGCAACTGCTTGTGCCAACTGTGGCTTA
AACTACAAATGTGCTGGCAGTTCACTGGTCTCTACCTATCCCATGTTTTGTTACCGTATTAATGTTCAACTTGTAGATGGCCAGCTCCATTGTAATAAAGTATAAACCACTGGATATTGCTTTAGTTTAGTCTTCCCGTAAAGCCAAATGATACTTGTCTACCACTTATACAGTATATTACATTTCTCTTAGGAATCATCAATGTT
TCTTCCCGTAAAGCCAAATGATACTTGTCTACCACTTATACAGTATATTACATTTCTCTTAGGAATCATCAATGTTTTTCCAAGGTGAAAGGCCCTGGATTATAAAATATATTTTTGGGTGTGGGCAGACACCATACTGAAGATCAATTCTGCTGAAAAAATTAAACATAAGATAGTGACAAATGATACAATACACATAATGAATA
ATTACGTTTACAGAGATGAAAGGGGGGAGAATTGAGCAGCGATGATGGTAATAGCAGATATTTTGAGACACTTACTGGAGTAAAATAATGGAGTTATTGGTATAAATGACACAGTTGAAAGTGTATAATTGATCTGAGGAATAAGCAGAGGCCTCAAGGTCTGAGGATTTTATTGTGTGTGGTCTGAGGCAGGAAGGCAGGGGCTG
GAAGCATCTTGTACCTAGCGGTTGACGCTTTTAGCCTCACAGAGATATAGGTGTACAGTATTCCCATATGTGTCATTGGACGTTGCACAGTAAAAGCATCTATAAACAACAGTGGTGTAAACTATTCTTTTACATAAAAGAATCCGGAGATAGGTGACCTAGGTCTCACCACCACTACCAAAGCCAGGGAAAGCTAACACCAGCTG
cccagtcagaagagcaccactcccgactgtctaaataaatgagtctgggagggggagtctcttccctttcaaaaccataacaCCAAAGTATTTAAAACCCTATAAATTTATATGAGTACAAATATGTGTTTGTGCTTAGCACCGATACCTGAGGAGTTAGATCCAtggttctcaacctttccagtgctgtggccctttgatacagt
AACTTCCAGTTGGGGGTGGGCGTGGGGTTAGTGAGTCTTAAAAGTGTAAAGTAACAGGAAAAGTCGTAGCTTAAGTCACCTGCCCGTACTCCTCCCCATCTATAAAACTGGACGATATCGCCGTTCAAAATTGTGGGGAAGCCTAAATTCTGAGCATGCTTTGTCCAGGCTGTGGCAGGGTGCTCAGGCGTCCTGACTCCAGACTC
ATACCACTTAGAGAAATAAGTGCATTTAAGGGAAATAAGTGCATTTAAGGGGAATACGGTTCTTTAAAAACTAACTGTAGGAATAAGAGGGAATAGCTGGTATAAAAAATATGTAAAAGTCAAATTAAACTTTCctgggcatcacgatacaaacctgctgtcctagcactcaagaggctgaggaaggaggattgccagttcggggc
CTCCAAAGTATTTTATCCTTCAGGTCTGTATTTCTCCCTTAACTTGGGCCATTCTGAACACTGTTTTTGATTTTTTTCCTTGTAGTTTTTTGATAAGTTATATAAATACTTTTTAATGCAGTTAGAAACCCACTACACTAAACTTACTTCAAAATCACATCGTTGTAAGTCCTGCTGCGTGTTATTGTGAAGTTAATTAAAAATGG
GCTATCTCCCTTGACCGTGGGAAGCTGGTGCTTGGAAAAGCAATCTAGGATGGGTTTATTTGCTGGGCAGCAGAGCGTAAAGGCTCTTGGGTGCCTGGTGTATAAATCTCCTTGGACAAAAGGACACATTAAAGTCATACTTCCTTTTCATGAGTCAGGGACACCTCATCCAAGAAATAACTCCAATTTCCGTTGCCGCTAGGGTT
TAAAGCGATGTGGTCATTATATTGAATCTTTGAGAGCCTCCTCGCTGTTCAGTTATAGTCATAAGGCATACATTTTTTTCAGTATTTTAAAAAATACTGCTATAAATACCTTGTTCATGGATTTGTTTCTTCTCTTAAATACCGGGGACTTAAGGCTGAACCCACAGTCTCTTCCAAGATATGCAAGCAAATGTCACCGAACTATG
TCTGTGACCACGCTGTTGTTCTGCTCTGCGCCGGCGCATTGGTTAGCAGCTTCTGTGCATGTTAGGAGGATGAAGTTAAACAAACCTGACTTTCAAAAGCTATAAAAGTCTAGAATTCAGAGAGCTTACTGGAGTCTAACACATCAGTGGTAACTTGCAAGATGCTAGAGAGAGAGCCTTTCTCGGCTGCTGTTTTAGCTAAAATT
ggccaaagtacagtgtgctacccagcttaactccagaagagtgggTACTGCCAGCTCTCTCTTAGCACAGCTTATCACAACTTTTAATTGGATTGTAATTTATAAATTAACGTAGAAGGCTTTGTATTGACAGTTTATACTTTTCCAGGAATGGTGCTTTCTAAGTCTTTATAGAGAACATCTAGTTCCCTGTAGAGGTCAATGGT
ACACAAGAGGGCCTGGTGTTCTTGGAGTCTGTCTTTTATTTGTCCACTACCCTCCAGTATGTGGAGTAGAACACAGCCAAGAGTCCCTGTTCCAGGACCCTATAAAGAACAGCTCGCTCCTTTGGGCAGACCAAGGAACACGTAGCCACAGTCCATCTAAGTTTACTTGCCAGATTTAGCCAAAAGACAGTGTTCACTATTGGCAA
tgtagcaacaagcagacctccagcctgtcgtccctctgtcttaccctcctcaataactgggctcataggccagggccagcagacctgactCCATAGTTATTATAAAAGAAAGAAAAAGATGTTCCCTTataaacttctgtctctggaagtgctgcaggttcacggagaaatagcagaaccgttacagagaattcccacaagtcctc
GCATCCTGTCTAATGTTAGAAACCACTAGATTCCCTTCCTGACTTCAGCACAGGGAGCTTGCTGTAAATGCTAACCTAGTGTGCACAGAGCACTGGGCTTTATAAATAGGAAGCTTGTGACAAATTTGTCCTCTCCTCCCTTCCTCTCCTCTCCTCCTCCTGTCTGCTCAGTGCCCCAATCTTCCCAAGCTTCCTTGCATTTTGCA
AAATCTTAGGGAAGCTGTAAGTTACGAACTCCATCCCTTGCCACCTTATTTGGGAAAAAGTAAGTCCTAAGGAAGGATGTTGATCTCCTTTTAGAGAGGTTATAAATGGATACCAGAACACTGCATTTCTGGTGTGAATGTTTCCTACTATCGAGCCAAACCTCAAAGCAAACTCAGTCCTCCCCCTGCTGCGTGACTGAGAGAGC
CTAGTGTATGTAAAAGAACTAAACAGTGCCTAGCCCTCATATGATGCAGTATGTGACTTACTGTGCTGCCTATTGGGGGGAAAAGAGTACTTTAATTTAATATAAATTTCCCATCCATCTTCTTAGTTTAAGCTCAAAAGAAAACATCCCTCAGTTCTTGTTTCTTAATCTATTAATGTCTTCGTCATTAGTTGTATCAAATGGTA
GAGTTTGACTTATTTATACTAACCATCTATATTCTTATGATAATTCATATTTATAGTCTTGTGCTAGATCCTTATTTTTAAAAGGATCAAGCCAAGATTTTATAAAACCTAAAAATAAAGGTTGTTTCCTgggctgttgagatggctctgctcccaggtgcctctgcaaagcctgataacctcaattttatctggggacaaacatg
AGATATCTAAGTCTGGGTGATCATATCTTTTTCTATCTTCCTGTTTTCTATTTACAGTCAACAGAAGGTGAGACATTATTGGCAAACAGCTGGAGTGAAATATAAACCGCTCTAACAGCAATGTCTACATGTCTTCCAGCAAGTCCACTTCTAATCGTTTTTCAAAAAGGCTGGTCATACAATGTCTCGCATTATGATTTTTTTTA
CATGTCAATCTGTCCCACAAACATATGCCGGTGCCTGGAACAAGACAGATGTCAAAACGCAACCTTAGGATCACCTCTACCTTAGTCATAACTGAATATATATAAAACCAGATAATCGTAAAGTCTGGCATGGGGCACAAAACTGCTACTAAAATATTTCCtgggccggtgggtgagggacgactcctgatcaaggctgatgacct
GGGGTGGGGGGGGATGCAAAGTCTACATCCCCATCGTTTTCACGGGCAAGTGCTTTTACCATCTTCCCATCCCAGAAATTGCTTCTCCATCATACCAATATATAAATTAGAAGTAAAACCTTTGTCGAGTGGTATTGTAAACATTGGTCACTTTttcattccttccttccttccttccttcatacatatcattccttcattctttc
TTTTTTTTAATCAGAATCCAAAAAGCTCTGGCTAGAGTCATGAGGACTTTTATTGCCAGCACACATGCTCTGAACGCTGAGATGGCAGGTTCACCCAGAATATAAAGTTAAGAAAAATATTTTCTGCTTTAATTGTTGACTGGCTTTAAAAACAGCTGAAAAAGAAAAAGGGTGAATCGCGtttatatgtgtgtttgcctgcatgt
gctggggactgaacccagggccttgcgcttcctaggcaagcgctctaccactgagctaaatccccaaccccACAATTGTTCCTCTTGCCACTGACAGATGTATAAAAATGACCACGTGCCAACATTTACCTGAGAATGTTACTTTTTTAAAACAGTAACTCGCCATGAAAATACAGACGCCTCTCAGCTTTGAGGCCAGTGTGACC
ttagaaagatcatggataagtcccaacaagttgagcaaacttatcaagagttaactaGAAGGGAGAGAGAAGCTAACCTAGAGCAAGAAATGAAAGAAATTATAAAatggttacaaaagtttccatattatcttgagggggcatacacatagagtttaaactttattacaacaaaggtaaatgttgaatgcatatctggtgtccac
GTTCTTCTCCCTCAGGCCATAGAGGTGTCCCTAATCCTTTCTAGAAGCCTCCTGCTAGCTCTTGATTCtttttttaattaaaaaaaattatGTTGGGGGATATAAAGTTATGTTGGGGAATTACATTCGCAAGATTAATTTAGAAAGCAATCAGTAAGAATACAGCGTTTGTGGATACCTTGAACTCTTAGGTCCCTATCTCTGAA
TTGCttttttttttttttttttttttttttttttAATGCCTTCTCTAAATCTTTCTTGCTCTGGCCTCAGCCACGCTAAAATCCCTTCTGAGACAAGAAGTATAAATAAACACAAAACTTCCTCTAGACTGAAACAGAAACCATGATGTATGGAatatatatatatatatatatatatatatatatatatGACagaaagaaagaaa
cacagagaatatctgacttgaaaacaaaaaaCAGAAACAAAAAAAACAAACAAACAACAAAGATACACTTTAATATCTACTGATGTTAAAATGTAGTAAATATAAAAGTTGCTATAAAATGGAATGCTGGTggctgagagatgccttagctcgatgatcaaaagcagttcctgttcttctagaggacctaggttccgttctcagaa
ctgacttgaaaacaaaaaaCAGAAACAAAAAAAACAAACAAACAACAAAGATACACTTTAATATCTACTGATGTTAAAATGTAGTAAATATAAAAGTTGCTATAAAATGGAATGCTGGTggctgagagatgccttagctcgatgatcaaaagcagttcctgttcttctagaggacctaggttccgttctcagaactcaacatgaaa
actcaggttcaagttccactgcctcagcttcccACATTCCACTATTCCTGACTTTATCTTTTTTTTTTTCCCTCTAAAAAGAATGGCGAGACAGACTAGATATAAATAAAATGTATGCTGGCCACAGAGATTCACTTGCATAAGCACCTAAGCAATGCATGTGGCCTTTAGGCTGAAGTTCCTAGTCAGACAAGAACTGCTTTAGA
catgcccaagccatccctacagcccGCCATTATCTTGGTAGACAATATTTATTGCATTTTAAAGAGTTGCTTATGAGCTGAGCACCTACACATCTAAGGGTATAAAAGTTGTCCAAGGACCTTTgtgtgctggtgcatacctataatctagaatatggataggaagcaaggagcatcaggaatccaaggtcagtgtcagctataaa
GAACACCTTTGCTCCTAATTAATCTTATATTAAACTTTGGCCTAGTTTCCTTCCCATCAACCATTGATTTTGAGTGACTGGAAAATGTGTTTACATGGAATATAAACCCTTCAGTTTCATTCATCCATAGACTGGGAGTTAGATATCTCTCTACTGTCTCAGTATCTAACAGACAGCATCTGCAGTTCCCTGCTGACCTGACAGAA
CAGAGCTAGACCCTTGCATCACATGGAAGTTATCTTTGACTACAAAACTCTGTATTAGGAGACCTTATATGGATATCCACGCTGTCTTGTACTTCTAAATTATAAAATGTACTGCTCTGAAGAGAGGCCAGAAGATGACAGAAAAAAAAGACAAACTTTTCTACAGACACACTTTGCACAAACAAGTACTGTATACACTCCACCTA
GCAGTCCTTTCAGTTGCATCTTGGTGTTTTCATTCTATAAGTATGACATTATCTGGTCATCTCAAAATAACTTACCTACATTCACAAATATCCACATCTCTATAAATGTCACCTTTGAGTACAAAAATATTATGAAGATTAATGCTATATTTCCAGCACCCTTAATAAAAGGTAATATGTAAAAAAGAGGATATCAGGGTAATTGT
CCCTCCAGTGAATCTCATTCCAGGTCCTGCTCTAAGCCTCTGGGTACTAGGCTGGGCCTGGTCCCAGAAGCCGGGCAGTTCCTGCCTCCTCCTTCACTTTTATAAAGCCAACCCTTTCACCAGAATAGTGTTAACTCCTGGTGCTTTGTACTACTGGTCCAGCTGCCTCGGGCTCCTTTTCTATATTAATAAAGAAGAGTAAAAAT
GAGTAGAATAATGCTTGGTGGAAAAGTTAAATTACTATGGAAGTTTTATTTCACTATGATCCTCAGAAGGCTACTTGTTTTGTATGGACAGGACTATACTTATAAATTAAGTACTTTCACAAGTTCTACTTCAGCTAGTTGGAGACATTTGCATAGGGAAAATAGATTCTGGTAATGTGAAAGCCAAGTATTTTGGAAAGATGTTA
TAGATTCTATTTAATAATACACTTATTTATATACTTATTTTTGTCAGATCAGAACAAAGCTTTTGTTTATTCAAATGTTTGGCAGAGTCCAAAGGGGCTTTATAAATGGTAATCCTCAATTTCTTATTAAACCTTTGGCATTTGGGAATGTTTGTGTTGGAATAGATCAACAATTAGAATCAGACATCTAAACTTCCCGGGGATAT
CATGAACCAACCCCTGGCCCTCTGTTCCTGCACCCCAGAGTGGGTCTGCAGTCACAGACCAGCAAATGCAGATATCAATCCTGTGACAAAAAACAACGCTTATAAAAATCATGGTGGGCCACACAATCAGAATGTGTGCTTCAGGACCCAAAGATTGATCCATACTACTTAACACCTGTCCTGAAGCTTCATGTGCTTCAAGAGCA
ACTTTATTTCAGTTTTTTTTACTGACCTCTGGCAAATAACTGTGCTAGGATCTGAAGCATATCTCTTTAAGAACAGTGTTAGAAGGTGAGGAGATTCAGTTATAAAAAATTCCTGTTCATAACTTTACGATCAAATAAAGGCACGATACCCAGTCCAAGACAAAAGAGCTTCAATTTAATGATAATTTAAAAACAAGCAAAACCAC
AGCACACCGCTACACCCTGGCATCGCATCAGGAATAGTTTCTCTGAAAAAGTGAGGCATTAGACCAAAGGAAGAGCTGGGTGAACCCCAGAGATATGCAGTATAAAGTTTTGAGAGGGGTGAAGCAAAGCAAGAGAAAAGCTGGGTAGGAGCAGACTGGACAGGTTGTAAAGTCCCTGCTTCACAGAACCGAGGTGTGTGGGTCAT
TAGAACCTAAGGTTGGCTCTTTGACTGAAGGGAAGAGATATCCATGACTATGCAGATAATTAAGGACATTCCTGGAGTAGCTATTCAATTGATAATTTAATATAAATCAACTTTAGTTTTATCTTTGGTCAATTTGTGGGGTTTAAAGTATTTAATTATATGGGATTTTGAACAGAAGAGTTTTGATCTACAGAACTATATTATTT
AGTATGCTAGAGTGGAAAGAAGTCAGGAGGTCATATGACTTGCCAAAGACTTTGACCCCAGATACTTGAGGCTTATCTAAGGTAAGTCTTCCCACGTAGTTATAAAATATAATCATTTAGATTTGTTTGCTTCAGTCAGGTATATACTCCTTTAGGGGTTGATATGATAAGAGCTAAAATAACAGAATTAACGGTTCTTCACTGGT
TTTCCTTGTTTCAAGGAGGCCTTATGGATTTCCTGGTGCATTTTAGTTCTGGGATTGATTGTTCTGGTTATGTCACTCCAGCTGGCAGCTGACTGAGTGTTATAAACATCAAGTGTGTACAGTCAACTGCTCATTAGACAGAGCACGGTCTCGCCCCAGCCTGTAAGTGAGGATGGGACCCATTGCTTTGCCTTTAGAGGTGTAGG
ttctctcggttggttgctgcagtcCTCTGAAACAAATACAAACCTATATGACAAAACTTACCACATCTACCCACACTTACACCCTACCCTGCCACACATATATAAATGAAATGTAACTAAGTATTCCCGATCAATAAAGCAGCTAAAACTGATGAGATAGGTAAAGGTGTATAAGAGTATTTTGTACTCTTATTTTTTGCCTTTGt
gcgcgtgcgcgcgcgcgtgtgtgtgtgtgtgtgtgtgtgtgaatatgtAAAAATATACGCATACAAATATAAGCAGAGAAGCTAAAGTCCACTGACTTTTTATAAAGCTCTTGTCGTGTGACTATTTAGGAAAAAGGAGGGAATAGTAAGGGGTGATAAAGGGATCTGAGATGACTATGATCAAAGTTAAACTTTGACTTGGATAA
GTGTGACTATTTAGGAAAAAGGAGGGAATAGTAAGGGGTGATAAAGGGATCTGAGATGACTATGATCAAAGTTAAACTTTGACTTGGATAAAAACCTTTGTATAAACTTAGCACTCTGCACATTAAACACTTACTGATAAAAATTATGGGGAAAAAAAACTTAAAATAAATAGAGTCTTTGGCAAAAGAATGAGAGCAGAATAGTG
CCACTGGGTCTGACACTGGCTGGTCTGTCCCATCACCTAGTTGAGCTCTGTGACATATATGTACTTTCCTTTTTATGGCGCACGTAACTGTTGGGTCATTTATAAATATAAATCAAACGACGAGGCTTCCCTTAATAAGTCATAAACTGTTCTGTGAAAGGCCAGGGCATCAACATTTCTTCTCTGTGGGTCAGTTggtccctgtg
GGTCTGACACTGGCTGGTCTGTCCCATCACCTAGTTGAGCTCTGTGACATATATGTACTTTCCTTTTTATGGCGCACGTAACTGTTGGGTCATTTATAAATATAAATCAAACGACGAGGCTTCCCTTAATAAGTCATAAACTGTTCTGTGAAAGGCCAGGGCATCAACATTTCTTCTCTGTGGGTCAGTTggtccctgtgtcatta
CCCCTGCCGAAAAATATCCCCACAGCGAGAAAATTCCAGAGACATGGGTTTTGCTTTTTTTTTTTTTTAAAAAACAAAACACTACTCAACAATTCTGTAATATAAAAAAGGGTCTGAATAATACACTTTGTTAATTTTAAGACTGAACTTGAATTGTGTTCCCACCCCTCTCCTCTCCTCTCAAGGCAGAGGCATCCGGAAGTGTA
CTCCCAGGTTCTGGCCAAAACTAAATCAATCAAATTTCTTTTACCAGTTCCTGCTTCCCGAGTTTTGTTTTTTTTTTTCCCTTTAGGACAGCTAGTGCGGTATAAAAGGATGTATTTTATTGCACATTAATATCTTAATTATTAGTGAACATCACTGTGTTTTCTGCATTTTACATTACTCTCTCTTCTGTCCTGAGTTACCCTTT
CACCCAAGCACAGATTCATTGCGGTTCTGAGTGTCCCTAGGCCCGAGGAACCAGAATACTGTTTCACTTCATGCTAACGGGCTACTGGATACCAGAGCTCTATAAAGTGAGTTTTCTGAACATTTTTTTTAGGTTATATGTTCTTTCTTTAGACTTACGGAAGGAATTCTTTTCTTtttttctttttaagatttatttatttaatg
CTGTCCCTCGTAGAAAGTAGGTCAGTTCTAATCTAGAGTGCTTCACTAGTCTTATCTGTAAAACGAGGCTAATGCTATTTTTTGCCAACTTGAAGGTTCATATAAAAAATTAAACATTTCTAAACGTAAAAAAGAAATCTATGtgccctaattcactttctactactgtggtgaagacccatgaccaaaagcagcttagaaaggaa
gtcaagttgaccaaaacctaatcagctcaCTGCTCATCGAATGTTGTTAGGAAAACCTATCGGGATTTAAGATGATTAGCCACTTAATTTAGGAGCCACCTATAAAAGTAAGACATCTCTACAAGAAGAAAATCGTTCAACACACAAACACGGTATATCCTATCAAATTAGGCATTGTCAACTACCTCCCATGAATACATTTTATA
tagagcgcttacctaggaagcgcaaggccctgggttcggtccccagctccaaaaaaaagaaccaaaaaaaaaAAAAAAAAGTTCAGGAGAAAGTAACGTATATAAAATGATAACTATGATGTATTATCCCTTCAAGTTTTCTATAGATCTGAAATCTATTCTTACTGATTAATTGAttgggacaggtctcactatgtaacctagac
GATGCTACAAAAGACTGAAACTTCCCCAGGAAATAAGTAATTACAAACCCCCTTGGAGGTCCAGGGGCTGGGGAGAGAGGTGTAGCTCAGAGCAGATGTGTATAAATCTGCGGGCTGCAGGTTGTGGGTCTCACGGGAACTGATGGAAACTAGAGCTTAGCTTTAGATAAGTCTTCCAGATCACAGGATGTCCTTAGAACGTGCCA
CTGAGACCCCCACCCTCCTCACCTTGTCTACCCTTCCCTAATCTGATTAACATTTCTAGAGTTAATCAAAGGCAATCAAAGAATAGGATCTAACTATTCCTATAAATCCCCCATAAATCTCATGTCCTTGTACAGTTCCTCAGAAGCACTTAAGTGGCACCTGACAGGCCCCTGATCCCAATAATGTTTGCTGGTCTTTTCACTAA
TAAATCTCATGTCCTTGTACAGTTCCTCAGAAGCACTTAAGTGGCACCTGACAGGCCCCTGATCCCAATAATGTTTGCTGGTCTTTTCACTAATCTATGGTATAAAGTAGGGCCCCAGCAGGGAGAAGGGAGGTAACCATGCTCAGTGCACAGGACAGGAGGTGGTCATGGCTCTGCCTCAATATAAGCCTTTTTGGTTTTCCTTG
CAGGGAGAGTCACACAGTGCCATACCCCAGAACAGAGTCCACACTCAGCCTCCGCTGCCACAAGTTAACACACAAGCTCTGTGTTCAGGGCCTTTATCATTATAAACAAGAGTGGGGAGGAACTAGATAGAGGTCTGACAGGAGATCCAGCAGACAATAGATCCAGATAAACCCTGCATAAGAGAAGTCAAGTGTAGTCTGCGATT
TAGTAAAAGTGTCATTGTCAGAGTAACACTGTCAGAGGCTGGATACCCTGACATCCACCTGGAGTCCATCAAATCTGACAAACGAAAGTCTTGGTCTGTCTATAAAAGACAATGTCTTTCTACAACAAAAGACAGTAATTGTGGCCAGTTATGGTAACGAGCGTAGTCACAGAGCTAAAAGAACAGTCTCCATGCAGTCTCACTCT
aaataaacTTGATGGTTTTTGGTTTTTAGGAGCTGGGGACATGGCTCAGTGGTGAAACAGGTTCAAGTCCCACTGTAGGGAGAATGTTCAGTTAAAACACTATAAAGAAAAGAATATAGGAAGAGAAAAATACTACGTTCTTAAAATCTGAGTGCGGAGTCCGCACTGGTCAATAATGTTGCATCTCCACAGGCTCCTGAACTAAT
TAAAATTCTTTTAATTGGAGGAAATCTGCGTACTTGGCGATTTTCAAGTCCGGCTTTTCCTCATATTTACTTCTGCTTCAGGATAATGTATACTGGTTATTATAAAGCACGAATGATTCATAGGGAAATTCAGTGGGAAATGTCTTAAATACTTCTCTTCCTCCAAATGTTCTTGGACTGTTGCCTTTGAACGCAGTAGTGTCATC
GTTACTGCTGGAGGCTCTATCCATTTTAGGGAGAGTCTTTTCCCTCAGTCAGTAGGATTTTCTTTTCAAAGTACATCATTGAAAGGAAAAATACCAGTGATATAAAAGAAATAGTTAATTTGATAGTATATCACATACAACAGTATTCACATACAACAGACTGTGGGATTGTTTTTTAGTGGTACCACTCTGTTGATTGACTCaaa
TACTACACAATAAATTACCAGCAGAATATCACCACCCAATACTATTACCACCTTCCAAATAACCAAGTCAAAATCACCATACAAAAAACATAAATATCCCTATAAAATTAACCACATACCCCACATTCCTGTATACATCACCCACTTCCCACCCCCAACCTTTATCTCCTTTCCCAGTATATATCTTACTTCAAATTTCACACCCA
TGCTCACACAGATTTGCAGGGCATCCTAGTTGCCTGATTTTTGAAAATCTAAGGAAAACAAATGGAACTGTTAGGAAATGAGAAACATTTTTATAAGACTTATAAAGACTTACAACGTGGCTGGAGAGTAGTTTGTGAGAGGGAGACAAATAAATCAGAGAAAGAATCAGGAGCCAGTTTGTGGGTCATAGGAAGGAAGCTGGAAT
tgctctaccactgagctaaatccccaaccccGACTGCCACACATTTTAACACCCATTGATAAATGTTAAAGAAAAAAGAAGTTCATTGTTTATGCCATGTTATAAATCTCCCTATTTAGAacacatacacatgtacacacatacacatacatacacaTATATATCTACCATACtaataatatactaaataaactaaaataataaat
CCTCTACTGAGCTTGGTATGTCAAAGAAGAAGTTATTAGGCTGGAGATCTGAAAAATGTTAATCAGGAAAGCTGGGGTTGGGGGTGCAGATAGTGGTATGTATAAAGACCAAAGGTATGTAGAAACAGTGATTTTTTTTTTAACAGTTTATAATCTTGTGTACTTAAGACTACACAAACTAGGGGAACAGTCTATaaagaggttgt
GGTAAATATTTACATAATGTTTGAGTAACATGGTTGGAAAAATGAATTTTTTTGTTACCTCTCAATTGTTTCTTTACATTCGTTCTAGTTTTTTTCCAGCTATAAATAAAGCTGATATGAATATTCTTGGCATCCACCCTTGCTTTTCTTCTGGGCAGTTTCCTAGAAGTGAAGAACACCGTAGATTTTAAGCAGTTGTGATATTT
TGCATGCTTACTTTGGCTTGTGGCTAAACGTTTTCTTGTGTGTTCTCTGTTTTGTTTAAAAACCATCATCTTATCTTTGAGATCTCATCTTTGAGAGCACTATAAAGCTGGTCTGTCATTCTTGGATGGCATGAGTCAAGAGTGCACTCATTGCTGTCTGCAGTGTTCCCAGAATATTTACAGCTTCTCAACCTGAAGATTTCATT
gccttcctagtgttgagattaTCCTTCCTCTTTTTAGCAGTAGCCAGCTGAGTCACACTGTGGCTCGATCAGTGCTGACCCTTTTGGCCTACTAGTCACTTATAAAGGGTTCCTGAGGTTTCATTTGGCCTACTCTAATACCACTCTAATCATCTTTCTGCCTCACAGGCCTCTTCATTGCAGCTGTAAAACTGTTTACCCGCCTG
CGAACAAACGTGGTACCAGTTTTACTAATTAATAGCAAGTATAATTTGTTAGAGTACAGAATTGCTGTATAACCAAGGAAGAAGAGAAGGAAAGCCTTTCTATAAATGAAACACTTTATTCTATAAATGAACACTTTAAAAAGAAAGTGTTCTTTTTTCCTCAAATCCAGTAGCTAATTTCAAGTGAAACAGTGTTGTAAGGCTAT
TTACTAATTAATAGCAAGTATAATTTGTTAGAGTACAGAATTGCTGTATAACCAAGGAAGAAGAGAAGGAAAGCCTTTCTATAAATGAAACACTTTATTCTATAAATGAACACTTTAAAAAGAAAGTGTTCTTTTTTCCTCAAATCCAGTAGCTAATTTCAAGTGAAACAGTGTTGTAAGGCTATGCCATCAGTTCTAAATGAGAT
TTCTAAATGAGATAATGGTGCCATTTGTGCTCATAAGTTTAAATTTCACTTATTTAAATGTACATTAGTTATGTATGGGAGATATTTTTCTAGTCTTATTTATAAATATGGTAAATGACAAAGATGAAAATTTAAAGATTGGCAGATAAATATAGTCATAGTTCACTAAATATGAGATGAGATGTATTTACTTAAGAACCCTCAAC
TCGGACTGTTTAATTTGAATCAGTGTGTGTGTGGGGGGGGAGGGGGGAGTTAATATAGCTACTATCATTAGACTTCATTCCACAAATCCCTCCCCCAAATTATAAAATGTTACACTCATTGTATCCCTAGTCTTGCTTTCTAGAGTGCTTCTATCTAGTACATAAAAATGCCAAGGTAATTTACACAGATGAAAAGCTATGAATTA
gctttgaactcacagagacccaacagcccttgtttTAGACTTTACCATGCTCCCATCAGCTATGGTTTTTATCAACAGATAGTTTTGTTTTCAGCTTGCTTATAAATCGTTTGTATCTTTGAGTTTGAttttttttttttgcctcttatagctcaggctagccccacatttataatctagctaaggatgacctagaactcagaatc
AGAATTGGTTTGGAGATATTTTAGTCTTTCTTTGAAAACATTTACTTACACACTGATTTATCTAATTTCTAATACATTTATATTCATTAGAGGCTGACTTTATAAATTAGTGtggctcagagggaaagaaatttacacaagcagtagtaccagtgttcagatccaggtacccacataaaaagccagcatggcctgtttctaaccct
TGCACACATGTACGCCTCAGATACTGAATCAAAGGCCTTGCACACACTGCCACCACTACTTAACTCCATTTTCGGCCCCATCAGAATGGACTTAATGGTCTATAAACTGCATAACATTTTATAACAATGAAGTAAGAGAGCCAGTATTGAAATTGTTTTGGGTCCTTTTCTCCTAGGACCAGATGTGAGTTGCTGGACAGATGTGA
AAAAATAGGCTGGAGAAGACTTACGTGTTTGTGTCATTTATTTTGAGGCATCACTAGAGGAACAGGGAAAACATGTTTGTGATGTGCATAGCACTTTAGGTATAAATGTGGATGTGTTACAGAGAACACATCTCAGATCAGTACTCTAAGCTCACTTTGCAAAGGAGATGGAGTGAATATGTAGGAGAGGTAGGAGTCAGTGAAGG
ATCTAATTAACTTATTAGTTTTCCTGTGGGATCCCTCTACTCCCTTAAGAGTGAATCCTTCCTTATACACTTGAAGGTCTCTTATGACTGCCTCTGATTATATAAAGTCACAACATTCCTTGCTCTTACTTGATTTCAACATGAGAAGTACTCTGGCTTGCATATTCCTTTATAGTTGGTGCTTCCTAAACAACACATTGTTTAGA
ATAAGGTTTTATTTAATGTTGCTGTTGGGGTCATTGAAAAATGGTAGATAAGGTGTGAGAACAGCAGATGTTATTGATAGAAATAGAAATCTCCAAACTTTATAAACAAACTATAGAAATGGGAATTCTTTTTCTTAATGACCTAGTGTAAGAGATTGACACTACAGGTCGTGCATGCACATTGTTTTAGGTGTGTTAGCTGGTCA
GTGTAACATACAAACATTTATTTCTCTAGTTCCTCTAGATAACTTTTAAAGTGTATTTCAAATAGAGTTAGATAAAACCTTGTTAACATAAATTCAGTAATATAAATTGTCAAGCTGTCCTAGAATTAATTTCTACTTTTTCCCCCTTTTTTGTTTTTGCCAAAAAAAAGTGGCTAAAAGCCAAGGTAAGAGACACTGCTTATCAT
GATCTTATTGCTGAATTATTAGGATAAAAATTATATTTGCAATGAGTGTTTTAGCAGATTGACAGCTTTGTGGTTTGCTTTTATGCACACATAATGCATATATAAATGTTTATTCAAACATTTTAACTCTGATTCTTGAATAAGTTTGATATCAATGAACATGTCTAACAATAAGATATAAAATGTAGCAATCTTGTATTTTGTAT
GCTTTTATGCACACATAATGCATATATAAATGTTTATTCAAACATTTTAACTCTGATTCTTGAATAAGTTTGATATCAATGAACATGTCTAACAATAAGATATAAAATGTAGCAATCTTGTATTTTGTATAAATTGATATGAATAGCACAAAATATGATGAGAAGAACTGAGCATAGGTGGCTTTTAAACTTTTAAAATGTAATAC
AAATGTTTATTCAAACATTTTAACTCTGATTCTTGAATAAGTTTGATATCAATGAACATGTCTAACAATAAGATATAAAATGTAGCAATCTTGTATTTTGTATAAATTGATATGAATAGCACAAAATATGATGAGAAGAACTGAGCATAGGTGGCTTTTAAACTTTTAAAATGTAATACCAAACTCTATTAGAACTGTCTGGGAAT
