# Supplementary material for: Poly(A)-DG: A deep-learning-based domain generalization method to identify cross-species Poly(A) signal without prior knowledge from target species
Source: PLoS Comput Biol. 2020 Nov 5;16(11):e1008297. doi: 10.1371/journal.pcbi.1008297 (PMC7671507; doi:10.1371/journal.pcbi.1008297)
Supplement: S3 File — The pseudo Poly(A) signal datasets used in experiments. (ZIP) [file pcbi.1008297.s004.zip › negative/AATATA.txt]

CACCTTGTTTATTTTTAAAACCGTTGTTTCTGGAATAAGAGTGGTTTTTCTCAGCTTAAAAAAATGCATACATCTTGCTATTCCGATTTACTGTGCATTAAATATAGGGGAAAGATAAAAGACAGTTGGCAAGAAACAGGTTGTTTTAAGTGACACTCACAGAATGCTACAGTGGATCCAAAACCATGAGAAGCGGTTTTTAACTA
TGGGGACATAGGGACTCACAAACACGTGTCTCCCACAGGCAATCAAATGAGCCAAGTAAGACAGCAGAAAGGAGGTCTTCTTACCAGTTGGGTGGTCTTCAATATAACTAATGGTTGTTAGGTATTAGATTTTCAAGCACATTTCTAACCACCTGCTACAAATTTAATCTCATGTTTTCTTAGAGTACCCATATGAGGCCAATACT
TGACTTcacgcacatatgtacacctaatacctagacacacactaacacacagagatgtacagagagacacatctgtacacatgcatgcacacagacacTAAATATATAAATTAAATTCAAAAGGCTATAATgaggctagagaactggctcaggaaagaacactggctgttcctcctgatgaccgattcaacttccagcacccacac
AGTGTGTCAAAAATGCAAGCATTCAGTACATTATCCAGCCTCAAATCCCCTGCACAAGTGTAGAAACTTCACGATGAGTATATCCCAGAGGAGAAAATTAAATATAGAGGATAGGGTAGGGAGAGGGCTAAGTGAATCAGCAAGACTGCATCGAAAGAATTCCAGACCTGTATCCACTAAGGGACACCAAGAAAATGCTTCCTTCT
gggtaacagatatggccttctcacttgtctCAGAGTCCATTTTTATGTACTTATATTCTGTGTCATATACAGTCGAGATAAGAGTTTCATTGCTAAGGAAAATATAGCCATAGGGAATATGGAGACATTGACCCGAGACTGCTAAATGGTAGCTAGGCAGTGCTAGTGAAGATCCAGGACATTTTTATATCAAAATGTCCAAATGA
ttccctcttcccaactgTGGCATAATGACTCAGAAGATTGGGCATCACATTGAACTGCTTATATCTTTTATGTGACAAACAAAAGATTAAATGATTAGAAAATATAGCAACAGGAACACAGGTAGACCTCAGAGTAAGACTGCTAACATTTGCAAGGTCCCAGATTCCACTTCTAGCTCTGCAAAATAGTAATAGTCCTAGTGATA
ACACATGATTGACAGTCCATCTTTATGCAAACTGCTTTACAAGACGTGAGCTGGTCTCTGAAGCCAGTTGGCACTTTACATGTTCTCTTATGTAGAAACAAATATACATGCTCAGAATATGTATTCTGACTTCTGATGTCATCTCTGCTTGAATTTAGTATCCTTGCTGATGTATTAAAAAAACATTTTTTAATGAAAGTTGCTTT
AGCGTTGTTGTAGAAGGCAAAAAGTCTACATTTTAGTATATCTTAATTCGGGCCTATGAGACTTGCCTGTCATATAATGGGAGAGATGTAATGTAGGCAGAATATAAAAGAAATACTATTTAAATAAAATCTTTTAGTCAATCTTGCAAATTGATAGCTGGGAAAATATACTGAGGACTCATGAACTTTCATAGACACAACCTAGA
GCCTGTCATATAATGGGAGAGATGTAATGTAGGCAGAATATAAAAGAAATACTATTTAAATAAAATCTTTTAGTCAATCTTGCAAATTGATAGCTGGGAAAATATACTGAGGACTCATGAACTTTCATAGACACAACCTAGACACGTGTTCCCAATGCATTGGTGCTGATGCTGAGAACTGTGCAGAGGTATTCACCCTAAAACCA
CTAAAGCAGTCAATTTGGAAAGATGCATAATTTCTTCTCTTTTTGAGAGGAGACAGAAATACAAAGCACCAAAAAGGACCAGAAAAATTATTACAAACTTAATATAAAAAATCTCCAGTCATCAAAAGAATTAAAATGAATAAAAACCAGGTGAGGGTCATTAATTAATGATCTCCATTTTTATAAACGAACTCACACACAGGAAG
gctttacatatacccttgtacttgtatggcaagcactttgcccagtgtgccatctctccagtgccCAGTTTGATGGTTCGTTCCCAAGTTGCACACATCAAATATAGACAGTGTTAAAATCTTCCTGTCCCCTTACTATTAGTGCCTTTGCCCAGCTCTTTGTCTTGTTGAATTAAAAAATTGAAAGACCACTGTTGACAACTCAA
TGAAGTCTCACAAAGAAATCATCAAAGAATCAAAGATTCCTTCATAATTTATTCAAGGTAATTATCTATATTGTGACATCCTCTGGCATATTTACCACCTAATATAATTCCCACAATGGAGTTCCAGAGTCTCCTAAGCTTAAATTGCCCACAAATTTAAATATTTATGTGAGACAGAAAATAAGAGAGGACCAACTACTTGATGG
tgtgtgtgtgtgtgtctgtgtgtgtgagtgtgtgtgtatgtatgtgtgtggtgtgtgtgtgagtgtgtgtgtgtgtgtgtgtgtgtACAGTACATTTGGGAATATAATATGTAGATAAGAATGCTCTGTTTCTATTCACTGCAGATTGGTAAAATTTATGAAATGAGAATGATGATGGATTTCAATGGGAACAACAGAGGCTATGC
GAGATAAAATTTATTAATTAACCAATTACATTAATATGTACTGAATACTCTTCAAGATATTAGAAATGTATCAAGATATCCTCTGTTCCCATAGAACACAAATATAAAAGGTTAAATCAATAACTTGCAAACAAAAAAACCAAGAAGCAGAAAGGTTGTGTAGAGAGAATGCTATTTGAATTTGGTGGTTTTAAGAAAATAAATCC
ttttttcccctttggtaaaaccttcaacttcttggaacatcacctttatctctgtacttgattatatcacacagcgatgctataaatatcgGACAAAAATAATATATACTGACAAATGAGGAGACGGCTTTGCAAAACCGTCATTTTACTTGCTTTATAAAGAGATCACTTTATAATAATGAAATCACAAATAAAAACATACAggg
aaaaccctcttctgcatacatgcatgtgatacacatacatgcacatgggcaaaatactcatacacataaaaAGAGGAAAGCATTTTAAAAGAACAAGGATAATATACTGTGGTACACAGTGGGCCAATGTCCAGGTACAAGAATATGCCATTTCAACAAAGCTGCCTCAAGGATTGTATTGTCACGCAGTGTAGTGCAGGGCAGCG
TGAACAACATGCAAGGTCCATGCCTACCCCTGCCAACTATAGCAATCTGCCCCGGACGACAACCATAAGCATCTCCTGACATTTTCAGTCATATGTCTGAAATATACTTAGTCATACCAGCCTGTGTCCATCACAGAAACATCTTCCCACAACTGAGAATTTCTTGGGCTTCAGGCAATTTCTATAGGATGCTAACAAGCACGGGC
ATGTTGCGTGTGATGCATAAAAGAATATGAACAACTGGCAGATATCGAACCTGTGGAGAGAGAGAAAAAACATATCCACAAATTTCTTCTCCAGTGCAACAATATAATGTATCACGACTGTATTAGAAAATTTTGTGGAAGGAGAAAAATAACATTAAATTTTTCTTTCTAAAGATTTGGGTTTTGGAGAAACCTCATTATCCATT
CCCTGTTCATCCTCTTGCTCTAGCTGCAATTGCATTTTCTTACTTCCTTACCTTGTTTTGGACCTCCACGATACAAGCGTATTTTGAAGTAAATGAGTTAAATATATGTGTACAAGATGACTAATATCAAGTCAGTTTAGTAACATGTTACCTTGGATAGAATATTATCGTTTCTATTTCTTACCTTTTATATTTTTATATCTCCT
catcatggtggggagggatggGGATGAGCTAGTCCAATTCTTTCCTGACTTACTGACAGAAACAATGGCATTCACTAGAACAGTCTCTATGCCAAGACTAAATATAGCTCAAGTGGTCGCATTATGTTGGGATGTTTTAATAAGTCCATACTGAACATTATGAATCTATAGGAAAATATTAATAAACATGCAACTATAAATAGTTT
TATTTGTGCCTAGACACTTCTATAACAATGTTTACAAATATGTAGCTAAATATGTGTTTAATATTACTAGTGAATACTATTAACTGCTATGTTTAAGCATAATATAAAATATACAAGTTTTCCTAAGCTGCTTATTATACCCTATGGGTATTTATATTTATTAGAAAAAAATTAGGCTTTGGGGATCCTTTGTAAGATGGTGATCA
GCCTAGACACTTCTATAACAATGTTTACAAATATGTAGCTAAATATGTGTTTAATATTACTAGTGAATACTATTAACTGCTATGTTTAAGCATAATATAAAATATACAAGTTTTCCTAAGCTGCTTATTATACCCTATGGGTATTTATATTTATTAGAAAAAAATTAGGCTTTGGGGATCCTTTGTAAGATGGTGATCATACTATA
CTGGTTATTGAAAAATACTTGTCAGAACGTGATATGAATGAGCCCAGTCCATAAGTGAGATTCTTTTAGTATATAAATTGGATCCACAAAATATGCACACAATATAACCTTGCTCTTATAACCATTGCCTCTTCCTCCTTATTAAACCAACTAGACCAGTTACAGAACTTTCAAGGGAGAGCATTGGGGCCTAATGGGACCTGCCT
ATCTATTCCAGTGACAAACAGGGATTATTTGTTTCAGAAATAACATCTATTGAGCTTCTCTGGTGTAACATGTTTGTTAGATACTAAAGAGGCAAAAATGAATATAAGAAAAGTCCTTGCAATCATAACTCAGGTGGCACCCCATAGAATAATGTTGACACATGAACAGGTAACTACAATGAAATCAGGCAAGCGTCATCATGAAA
GCAAACCCAGCTCAGGGTCATCATCAATGCTCACGGTGGGAGAGGAGCACACACAATTCTCAACAGAGATGTGCTGTGAGAGTATCTCACTTTTACGTCTAATATATATGGGTCATGAACATATTTTTAGTAAGTTATGTACTAGAACTTCTGAAAATAATCCAATCATAAGAAAGCATTTAACACTTACTAATTTATGGGCACAT
GCTAGTTTAAAGTTAGCCATAAGCCACCACTGGTAGTTGACAGGCTACCTCAGACTCTTTTAAGAGTAAAAATTGTAGAAATCAACCTGAGCAAGAGTCCAATATATCTTCAGAGCTGGATGTAACAGGGAATACTTGTAATCTAGTACTGCCAAATGCTTTCTTTTTCCACAGTGTTAGACCTGATTTCACAGTGTTCTGTTAGT
TTGTACTGTGTCTTCTATACAAACCGAGATGACTTTTTCAGTTGTAGCTCTTCTTAGTAATGTATTTCCTCACCTTAAACTTGGGTCTTCCAATTTGTAAAATATAAGAATCCTTGCCTATGCCAACTTCCCAGAAGAGAATGAAGGAGTGAAATCAAGAAAAAGAATGAGATCTCCATAGAGATATAGAACAGGGGGAGGAGAAA
AGTAGTGTCAGGCAGTGAGTGTATATACATCTCAATTATATACAAGATACTGTTATAAAATTATCAGCAATTAGTCCCTAGGCAGTGCACATTGTACCCTAATATAATAAAAAGTGCCTAGATTATTTTATCATTTTCCCTAAATTCTACCAGATTGCCAACCACTGGTCCACCCAGCCTAATAGGCACCATTATTTTCTCCCTTA
TGACAAGCATGGGAGGGCCTTGAACAAGGAGAAATGCTTGAGTAATGCAAGACCTATTGAAACTGTAGTGACACTGAGGAAGGGGGAAGAGAATGAACAAAATATATTACATGAAATTCTCAAAGAAGACATAAAAGCATGAAATAAAGCAACTGTAGTTTGCTGTAGATTAATAATTTTGAACTTTGACACTTTGCTTAGTGAGG
TCACGTTTTCATAAAGCATACAAACAACTGGAATATGTTTTTGCTACAGTATTTATGAAGGCTTACAAAATAAATAATGTATTTTTTTACTTCTATAAAAAATATAAGTATAgggttggcaaaaaggctcaatgaataaaggagcttgcagccaatcctgatcatttgagttcaatccccagagctcacatagtgaaaggacagaa
gttctctgggctgtactaagtgctggggaACTCGTTATGAGCTACGGAAAGTCAGATGTTTATGTCTTCTAAGATTTACACTTTTACCATTGAAGTGGAAAATATATGTTTTGGAGAAAAACAAAGCAGGGGAGGGAGGCTGTCAGGGAGGAGCTAAGGAGGAGTCCCTTGTGGATCACCACAGGCTCCAGGCCCTGTCTTTTCTG
AAGACAACAACAACAAAgtgtggtagtatataccacaatcccaacattaaaagcctgaggcaggaggatacatgcatagtctgtggccagccgaggttaAAATATACATGCATACATATATATATATACACAAATTCATCAAATTACAATTTTAATTTCTCTTCTTTGAACTGTTTCCAATAATTTCCAAATTCCAACAATTCCAA
CTCCAGTGTCCACCAATTCCTGTTAGATACTTCTTTAGTGTCAGGAAGGGACTCTCAAGGCATGTTGATGTGATGGGGCTCTAAAATCATTGTAACAGCAAATATACAATCATTTCCACCTCACTCAGGCTCACAGCCTTTGTACTGAAGAGTTTTGCTCAGGCTCGAAAATATATCTTCATCGATGAAGTACACATCACCCAAGC
GTGATGGGGCTCTAAAATCATTGTAACAGCAAATATACAATCATTTCCACCTCACTCAGGCTCACAGCCTTTGTACTGAAGAGTTTTGCTCAGGCTCGAAAATATATCTTCATCGATGAAGTACACATCACCCAAGCCCTCTTATGGCTCTCTCAGCAGCAGAAGGACAATGGTTGTTTCAGGAGCTCCGGGTCACTGCTCAACAA
TACACCTAAACAATTCATCAGCATGTGCCCAGGAAGATGCTTTATTCTCAGAGACATATGTTAGCATATGTCCTCTGTAAGTGAAAGGAGGGTATAGAGAAATATAACCTTGTCTTTTTCTATTGTGTTAAAAAATAAGATTATTTTCCCCACATGAATAAAAAATGAGTTATTTTATTAAAAATGTTTTATTTATCTCTTAGAAA
AGACATGAGATTTCTAGTATCACAATGGCTCTCCTCTCTTTGGAGTTATTTCACCTGAGCCTGTAGGTGGACTATACTCCTGGCGTATGAATACTTCTGCAATATAATCCAGGGATGTGAATACTTCCAAGCCTGAAAGACAGTCTCCCCAACAGGTTTTTATTATAGCAACCAGTTAGCTGGGAGATACTGAATAATGCAAGGAA
CAGGGAAGTAGAATCAATTTGGGGGGCAAGGAGGAGGGAGTTTCCCTGGAAGTGAAAGGGGGATATGAAAGAGAAATGAAAGTGAAAATGACCAGAACTCAATATATAATGAAGAAAAATAGACGTGTGTTTCACACTCTTCCATCCATTCTGTTCTTGCAATAATCGCTCAACGTACCtttatgtatccagatgtttgcctgcgt
CTTCAAATGCACATTCAGACTGTCCATGCAGCACATTGCCCAAGCTTTGGCTGttattatagatatatttatataaaatgtatttttataataCATATCCAATATAATATGGCATAGAAGACATGTTCTATAAGTATAAATGATTATGTATTAAGATGTATTTTAgggattggggatttagctcagtggtagagcgcttgcctagc
AGTGTTGACACTAACAAGACTTCATTCATCGCATCCTTCATCTTTTCTCTACCCTTCCTAGGACCTCCTCACATGCCTGGGGATCCCTTACAGGCCCTAAAATATATTTCGTTCTCTCCAGTCCCCCGTGGGAGCCAAGCCTTCCCCAATCTGTGAGCCCCGCCTCGTCGCCCCTATTACCACTCTCTGGAGACCCACCGCCGCAT
AAGCGTCCGACCACACAAGCCCATGAACTCTGTGCCTGCTCCATATCTGGCCCTTGAACAGGGATGGAGGGAAGGCGAGAAGAAAACAATTGTCTGTAAAAATATAGAACAGTATTGGAAGCGCTCAACCTGCAGGCATGTTCACACCTCTAAGGGCTAAAGCGgctgtcttcagacacaccagaagagggcatcggatcccatta
gagtgtaagttagaggccagcctgggctacagtgaatccaggacagccagggctacacagagaaaTGGTGGCAACATCTGTCTCAGCATTTTTATACATAAATATATATCTCAGaaattatatataatatatataatttgatatataatatattCTGTGTGATTATTTAATATATTTCCTATACATAGAAAGAGAGCAAAAAATCA
TGGCAACATCTGTCTCAGCATTTTTATACATAAATATATATCTCAGaaattatatataatatatataatttgatatataatatattCTGTGTGATTATTTAATATATTTCCTATACATAGAAAGAGAGCAAAAAATCAAAGGGGTTGTGGAAAGCCAAAGACGAGGCGCTCTCTCTCTTCAGGAAAGGCAGAACTCAGAGCATGAG
agagagagacagagagagacagagagagagagagagagagagagagagagagagagagagagTTAGTTGGGTGGGAAAGGAGGTGGGGAAACATACCTAAAATATATTGTATGAAATTTTTTAAATGAAAAAATGCAGTATGATTACTAAAACTAAGGCATTCTGACTAACATGTTAAATTCTATAGGTGAAAAATATAAAAAGAA
TACCTAAAATATATTGTATGAAATTTTTTAAATGAAAAAATGCAGTATGATTACTAAAACTAAGGCATTCTGACTAACATGTTAAATTCTATAGGTGAAAAATATAAAAAGAATTTATGTCATGTTTTGATTGACAAAATTATAAAAAGCATGAAGTGTTTacatgacacaaacagaaatatggatttgtagattagtgaaaaaga
CATGCTATATTTATTTGACATTACCCATTTCACTTGTTACATATAGGTTGTACAGTACAATTAAAGTTGTGTCCTAATTTGACTTTATTAAATGTGAGAAAATATAAGTAATATATAATCGATATATCTAATCTATTTTATAATGTATGTCTTTTATAATGAATCAAGGAGCCTATGATAGCTTCATAAGCTGATTTTAAGATGTT
TTTATTTGACATTACCCATTTCACTTGTTACATATAGGTTGTACAGTACAATTAAAGTTGTGTCCTAATTTGACTTTATTAAATGTGAGAAAATATAAGTAATATATAATCGATATATCTAATCTATTTTATAATGTATGTCTTTTATAATGAATCAAGGAGCCTATGATAGCTTCATAAGCTGATTTTAAGATGTTGGAATATGA
CTCTATTTAAAAGGTTAGTTCACCATCACACTCAACACAATCAACACTGAAAGTAATTTGTCCTTAAGCTACACATAAAACAAGAAAAGGAATATTCTCAAATATAGCATACTATGGCAATAACTGATAAGAAATCAATTTGATGGAAATGAAGAGAAGAATGAAGTAATTAATAAAATACAATGATCACAGAGGTAGATTTTGTT
CATGCTATATTTATTTGACATTACCCATTTCACTTGTTACATATAGGTTGTACAGTACAATTAAAGTTGTGTCCTAATTTGACTTTATTAAATGTGAGAAAATATAAGTAATATATAATCGATATATCTAATCTATTTTATAATGTATGTCTTTTATAATGAATCAAGGAGCCTATGATAGCTTCATAAGCTGATTTTAAGATGTT
TTTATTTGACATTACCCATTTCACTTGTTACATATAGGTTGTACAGTACAATTAAAGTTGTGTCCTAATTTGACTTTATTAAATGTGAGAAAATATAAGTAATATATAATCGATATATCTAATCTATTTTATAATGTATGTCTTTTATAATGAATCAAGGAGCCTATGATAGCTTCATAAGCTGATTTTAAGATGTTGGAATATGA
CTCTATTTAAAAGGTTAGTTCACCATCACACTCAACACAATCAACACTGAAAGTAATTTGTCCTTAAGCTACACATAAAACAAGAAAAGGAATATTCTCAAATATAGCATACTATGGCAATAACTGATAAGAAATCAATTTGATGGAAATGAAGAGAAGAATGAAGTAATTAATAAAATACAATGATCACAGAGGTAGATTTTGTT
CTCCATGTCAAAGTCAAACAATGCTCATTAACAGTTAAAGCTCTGCTTCTAATCTTCCTTGGTATTTGACTGAAATTAATGCATATTAGTACATATAGACAATATAGAGAACTGGAAAAATGTATGAGATATTTCTGTTGAATCTGATTATCTTATTTCTTCACATTATTTTTAGATTAAAGTATACCTACTAATTAAAATAGTCA
GTATACCTACTAATTAAAATAGTCATTCAAATGCAATTTTAAATCCTTTTCAGATTCTACAGGATCCAGATGTCAAGATCAAACTCAAGGTCCAAGCCTTAATATATCCTGCCCTTCAGGCTCTTGATATGAATGTACCATCACAACAAGAAAATTCACAATACCCACTTTTAACCAGGTCATTATTGATCCGTTTCTGGAGTGAA
CAATATTTACCATCAATATGACCAATGCTATTTCTTCTCCACATATAAAGAATGCATAAAAATGAGAAGAAAAGACCAAATTTTAAGCTTAAATGTAAAAAATATAGGTTAGAGACAAATAGTAAAATACGAATAAGTGGCTAACTTAGTTACAAAAGTACTATGAATATAAACATTGATATTTCTAACAACAATTAGATCCTAGC
GAAGAAAAGACCAAATTTTAAGCTTAAATGTAAAAAATATAGGTTAGAGACAAATAGTAAAATACGAATAAGTGGCTAACTTAGTTACAAAAGTACTATGAATATAAACATTGATATTTCTAACAACAATTAGATCCTAGCTAACAAAGACCAGGGACCAGTATTTTAAGGAGAAACCTTAAAATGTATAGGCCCTGGGATAGGAA
GAGGGAGGATGTTGTCAAAATCTGGGCTAAGGCATTGTTGATGTAATTGGGGACTATTTAGAATAGGTTAAGCAACTTACGCTAGGATCCAAATGCATGCAATATACATACTAACACATAGTAGATGAAGAATTTGGGGAAAAAAGTAGACACTATGTCTGTTTCCATTCTTATCATATGTTCATAGATGCATTCAAACAGTTACC
TGGGGGGACCGACAGTCACTGATGTGAATGACTGTATTTCCATCAATTTAGCCCATCTGAATTGTAACTTCaaaatttattataattttaatGCGGAGACAATATACCCAACATATTTCAACAACACAAGTGGCTAGGCCGCAAAAATATCTCTTCACTTTATTCAAAGAAATAGTGTGAATCTTCTTTTGGCCATCTCTCCCACC
ATTCTATTTTTAATAAAGACTTTACAGAGAATGATATATGACAGACACAGGACATTGATATTTTTGACTAATTAGTCTTCACAGTAAATGCACTTTTAACAATATACTTAAAGCTGTGCAGTTCATCCAACTTCATTTTATAATAGAAAGCATCCTAAATTAAAAATAACAATAGAAATATATCAAACAAATACTTGTGGCTAATG
CTTCACAGTAAATGCACTTTTAACAATATACTTAAAGCTGTGCAGTTCATCCAACTTCATTTTATAATAGAAAGCATCCTAAATTAAAAATAACAATAGAAATATATCAAACAAATACTTGTGGCTAATGAATAGAAGGCGAAAGATTTTAATGAATTTAAGAATCTTAAATTATACTGAAAGGACAATATAATCCCCATTTGTCT
AAAATAACAATAGAAATATATCAAACAAATACTTGTGGCTAATGAATAGAAGGCGAAAGATTTTAATGAATTTAAGAATCTTAAATTATACTGAAAGGACAATATAATCCCCATTTGTCTCCATGTAAGGATCCCACTTGCCTTTAATTTAAAAGAAAAAAAAGGTCTGATTTCAAAAAAAGGCCATAAGGCACCAGCTTCAGGGA
GACTGCCACATGCTGTCTGTCACCAGCTCTAGAGATGCCATTGTTTATAGTAACACCAGATGCTCCCTACTCACCACGTAACCACTTGTCTGCAGCTGCCAATATAAAATCCCTCTGGTTCTTGTAGAAATCAATAGCTCTAGAAGAAGAGAACAGCAAGGATCAGGGTCACTGTGTCCAGAACACTGACCACAGACACAAGAAAA
TTCTAATCAAAGTACTTCTTACTTAGAAAATATTTAAACGTAAGTGTATATGATCAGAAGCAATGCAAATATTATTAAGAATTTCTAAACATGGTATTCTAATATACATTTCCAGAACGTTGATCTCCTCCGGCAGCTTAGGCTAATAGCCAAGCATCTTTGAACACTGGAAAATAATGAAGACAGTAAAATGCCCACATGCCTAT
TCAGACATAATCATCAACACTTTTACCTGAAACTCAACCACAGCGTAACTCAACAATATGTGATCCAAAATTACCTGGATCACATTAAACATATTTAATCAATATAATCCCATTTGCCTAAGCTTTCTAATTTAAACTTTTACCTATCCTTCAACCTCTTTTTGCCTTCTCCACAACTTCTGTCCTGAATGTTTCAGAGCATATCG
aTTAAAAAGTAAAATAGATGAAAGAGAAATGAAAATAAATCTATTGTTGACACAGCCAGGTATAAATGAGGTTAATTTACCTAAATAAAAATTGATAGGAAATATAATTAGCTTCCACGGAACACATGGAACAAATAATATTAAATAAGATTATCAAATATTAAATCAGATTATTGCCATGGACTCCGTAATAAAGTCACATAAAC
AGTCCTTGACTGCAGTGGGTGgagagagagagagagagagagagagagagagagagagagagagagagagagagagaTATCAGGAGGATCAGAGCCTAGGAATATATTTTTTTTTTTCAGCTAGGATGTTGTTTTGTCACATGTTACCCTAAGCTTTGCCTATTCTCTGAGTCTTGGAAGAGTGACGGGAAAGAAAAAACACAAAA
TGGGAAGTCTTGGATTTTACAGGCAATGCAGATTTTCAGGGGGTGGTTTGTGAATGGTGTCTTCCTGGTTTTGGGCAGGATGACGCTTATAGCTTTTCTAAATATAGCCAAATCCAGAATTCAGAAATGAAGTCCAAGATATGCAGTTGCTATGGTCAGAACCTCTCCTCTGGTCTTTCTGACAAGGTCAAGCTCATTTAATGAGA
TGATTTAACCATGTAACATTTGGCACTAGAGAAAGAAATTAGCTGAATGAAAATTAGGATAGATCTAACCTGGGGGCAGCCAGGCAGGACTAGGTTTGAAAATATAGCCTCTCCTGTAACCCTGTTCCAATAACAGCAGATCTATGCTAGGGAGCTTTACCCATCTTATTCCAGTGATTAGAACAGGGCGAATGTGGTTTTAGTAA
gacagccacggccacactgagaaattctgtcgaaagaaaaaGTTTCTTCTGGTGTCGTAATTATTATTAATCCTTAATAATAACTGAATGAGTGAGAGTAAATATATAACTAGGCAAAGAGAAGAACAGTTAATCACGTGCCTTCAGATTCCTATTCACTATGTCCCAGGTCAGCAGCGTCATCTGAGCCCTTTGTTTACTGTATT
AATGTGTGGACTCCACTGTTGCTCCATGGTCACTATCATAGCAAGAGCTGACTGTTGGGGCTTTCATGCTGAGGGCCTTGACTGACGTCATCCTTATCCCAATATACCTGTGAAAGCAGCTCTTGATGCCTGACTTCTGAGAGGTTAGCAACTCACTGAGACCACACTGTGTCTCTCAGTTAGGTGATGGGTTGTTCATCCTAAGT
GGTTCCACATTGTTTTAAACTGTCCAGGAAATTCTCTGTTCTACTCAATTTTGCATTATTTGAAACATTCTATATAATAACATCGGTACTCAGAAATGCTAATATACTCATTTAAAAAAATAAAGATTTAAAAATCAAGACAAGACTGGAAATACTGGAAACACATTTTCATTGAGTTTGTCTTTTTTGACTTCCATAACTAGAGA
ACACTTTTCATTTGTCTTGTCCTTTCATTTTAAATTAACCTTTATTTTGAAATAACTTTATAGTAGTTCAAAAAATGCAAAAATCTTATTCAAAATGATCAATATAGTATGACATGTTAAGTTAAAATACTAAAAAATCAGATTCCCATATATTTTAATCATAAGTGCCAAAGGGCGAGTATTTACCATTAGTCTGTAGTTGCTTC
TTTTAATTGGGCTTTAAAAAAACCACATTAAAATACAAATGAGCTGAAAATTAACCATAATACAAATTTTAGGCTAAAATTGATGTGAATTTGAGGTTAAAATATATTATTTGCTTCTAAACTTAGCATCTTTTAAAAGCTTCAAGATTACTTTAAAATATATAAATTCCTATCCTTGGACTAGAAATAACCCATTGTTCCCATTG
ATAATACAAATTTTAGGCTAAAATTGATGTGAATTTGAGGTTAAAATATATTATTTGCTTCTAAACTTAGCATCTTTTAAAAGCTTCAAGATTACTTTAAAATATATAAATTCCTATCCTTGGACTAGAAATAACCCATTGTTCCCATTGATTAAGCATAGGAAAAAACACTTTAAAAAATGCAGTGCATTAATGCCCCAGACGTT
TGCGTGTGTGTGCAGTAAATACAAAGGGGATATTTAAGGCAGACTTTGGAGTCCCTATGAATATTACAAGTGGAAATTCCACCAGATCAAGAGAAAGTCAAATATACAGATGTGGGCGTTTGGTTGTCAGTATTAACCATGCCACGAAAGTTTGCCTATTTACTTGAGGGGTTGCCCAAGGAGTTGTATTGTACAGTAATATGAGA
TTAAACTGCAGACATTGGTTCAACGTTTCTTAGGTGCATTGGCTTCAAGGAACAGAAGTTTAGTTGCAATTAGATTAGTGGGAAAGTAATGTAATGAATAAATATAGGGAACCTTCTAGAACACAGCAGGGAGTGCAGCTAGATTTTTGTGGATTTTATAAAGTTACTAGGTGGTTCTTCTGTCTGCCTTTTCCCTTTGAAGCCTC
aggggctgggccagtttcccactctcacagcctccaggccagctcacctgtctgccataggtgtcgagggatgggAGTATTTTTTTTTTTAAATGAGAAAAATATAAAGATTCTGCTATTGCGTTTAGGAATTTAGACTGTAGCTTAGGGGCTTCATTAATGCTCTTAAGAGAGGGCACTAGATAACTATGCATCTTTGAAAAGAA
CCTTTCTTTGTCTATTTTATGTAGGGTAAATAGCCACGTGGAAATTCTGGGTCTATGAGCATGGAAATTCTGGGTCTTTTCTGGCAAGAACTTGCTAGCCAATATATGCACGTGTATGGGAGTTTGCTTACAAGTATTCTTTTAAGGCTGAGAACATTTACTGTGCTGCTTCCTGTCTCTGTACATCAGTGAGATGAAGGGCTTAG
GACAAGAAAGGTACAATGTTGGGGGATATGAAAGAAGTATATTATATGATGTATGGATGTGTCATAGTGAAACTCACTCTTCTATAAGTTAATACACATTAATATAAAAAGCAGACCAGAGTGCTCTTTGAGGGAAAATAGAAGAATATATATATTTCTTTTTGTAAATTAAATCCCCGCATTCTTTTTTAAAATACAATAttttt
TATGATGTATGGATGTGTCATAGTGAAACTCACTCTTCTATAAGTTAATACACATTAATATAAAAAGCAGACCAGAGTGCTCTTTGAGGGAAAATAGAAGAATATATATATTTCTTTTTGTAAATTAAATCCCCGCATTCTTTTTTAAAATACAATAttttttgaagattcattcatttattttatgtgatcacattgtcgctctc
TTGTTGTTTGTTGTTTTTGCCTCTGTTTGACAGAATGCATAATAGAAACTTAAATATGTACTTTGTTATTTTTGGTATTTCCACAGCTTTTGTTTATTCCAATATATTGCTTCACCTGGTGCATTTTAAGGAGTTCCGCCTTTACATTGTGAGTTATTTAAAACAAGAAACAGAATAGTTTGACACACCGCTTAACCTGCAGAAAG
agcagagacttacctccttacaaaatagcagtgccaggtggggattgactattcaaacatcaaagtaagcctgcgagggtatctcacattcaagtcacaCAATATACATTCTGGActtttcttttcttttcttttcttttcttttcttttcctctcctctcctctcctctcctctcccctcccctcccctcccctGACGGCNNNNN
CAGCAGTATGTGCTGAGAGGGCAAGAAAGAAGTTTACCACATAGTTCCCAATGCTGAGCTCACGTTGAAGTTGGCGAGAGAAAATACAAAGAAAAAGCACAATATAAATAGCAACGAGCCTCCAGAATTTTAAAATTTCAAATGCCTGAACTCATATGTTTATTACTGTATTCTTACATTTTTAGTGGTCTGGAAAATTAATATGT
TCCCTGGCCACCATGGACCTCTGAGCCTCTCCAGCCCTTCCTATCCAAGCTCCTTAGCTTGTTCCTCAGATGATCTGAGCTGTGGTTCTGTCCTCTCCAAAATATAGGCAGTAGTGTCTATGTTGGAGCTGTGTGAGCCTAGGCTAGCCTGAATGGGATCTGATTATTCACAGGCAAAACTGAAAGCAAGCCCCTCCTGCCCTGCC
ATGACTTCAAACAACTTTAAAACTCATCACTGTAACATCAGACATGAAATTCAATAGGAAGCAGTAATCTGCAGAATCAATATTTCAAACAGAGTTAGGCAATATAGACTTAAAATATGCTGAATTCAATCTTTAGAAGAATTAAGAGAAAAATTTAGATAATAGGAACAAAAGGATTCCTACTCAGTCAGATATTTTTAAAGAAC
GATGGATCACTGCTCTGGCAAGGTTTGCCATTGCTCTGGGGCCTTTAGAATGACCAAAGATTCTAAGAATTAGATACTGTCTTGTATTTGATATTCTACTAATATATACTGGGCATTTTTTTTTAAAAAATCAAGGCAATAAGAGACTTGTTTTCCCCATTATTAGTAAATATTATCCATACTTACTATATAAAAGTTATAGATCT
GTGATAAAGAGAGTAGGTGTACATAGTGGCCAGGTGTGATGACAGAACTGTGGGTGACCCATCTGGTTCCTATTTGCTGTAGGCACCTCATTACTCATATAATATAATAATACATCATGAGAGTTGATAGggaatgtgagtcaggaggcctagggtcgcttccaagttctgcctctatctGCACCCTCTGGGCCAGACTCAGACGG
TGATGGTGCCTTTGATCTTTGCTAGTTTTCTGTTTTGTTTTTTTCACATCCGTTACTGTCAGAAGCTCACAGTTCATTCTTTAAATAGGTACAAATGAGAAATATAATACATCGTCACATAACTCAGAGGTATGAGTTATGGCACATCCACACATACTGTTTAGCATTTTCCTGCCGTGTTTTCATCATCTTGCTGTGACATTTTT
AGTCTTCCCAACCTAGCCAGGTCTTTGCTGCTGGTGGATCAGCTCATAGACCTGTAGCCGTGAGCCAGGAGCAGACACAGTTCTGTAACCTTCATGCCGTAATATACATTTTCATTACGGAGTTATGAGAAAAATGATTTTTTTTTTAAATCTGCAAATAAGGGGCCCTCAAGCTCCTTTCTCCTACCCCTTTCCTTCTCCTATAG
AGAAAGAATGTATAAACTAATGAAGGAAATGTTTATTTTTAAATAAGGATGTTTTAGGTCTGTGTTTCATATTTGTTTTTTTTCTCATACAAACGTTAGCAATATAATGAAATGTCTACTTTCCCAGTTTAATTGCAGCTATGAAGAGTGCAGTCTAGAAATTAGGTTAAGTGTCTCTAAACCTTTCTTCCGTGTGTCAAGCATAA
GCTTGCTGTTGAAATGTAAAATACTAACTATTCTCCTAACGTCTTTGCCTCAGTTGATTCAAGTTTGGCTTTCAAGATGTACACCCCTAAATTCCTAACTAATATAGTTCTTTTGTTCAATCAACTTGGGAGTTTAAATGGTTCTTATTGAATTAAAAGATCTAATTGTGCCCCAAAAGTGCTTTACCATGCaaaaataaaattaa
attctctccatacattttatgtgggtcactgatcacaacctcaggttatcagtctttgtggcaagcgccattttgtactgagccatgcgaccggccccCAAATATAAAAGATTATACATGATGGCTAGAAGCCCTGCACATTGACAGCTCTCCTCTGACTGGCAGGACCCACAGGTCAGCCTGACCTGCTCACCTTCTGGGCTTCA
gtgttaacactggggcatttctgaataaactggacagttggtcaccctGTACCTTAGACACAAACTTGGTAAATCTAATTCTGTCTCATACAATTATAGTAATATATTTTAAATTCTCTCTCTCACACACCCACTTACACACATATAGATGTGTACACACACATGCACagacacacacacagatgtgtacacacatatgcacacag
gcaagcgcaaggctctgggtttggtccccagctccgggggaaaaaaaaaaaagaGTAGCTGGAAGCTCCCTACAGAAACAACTTCCTGTAACTATATTTAAATATATGGTTAAGGAGACCACCAGCCAAGGGCGTCTATGAGTATAAAAGTACAGCTGGGCACCTTGAGACTCGTCTCTTGAACCTCCCCAAGTGAAAAGTCAGAC
CACATGCTCATGATTAATTATACTCATCTTTAAATAGCATGCTGGGCATTAACAAACTCCAAAGCACACCAGGAAACTCAGACTGTCTGAAAATCTGCTGAATATACTTGTTCGGGTGAACCCGAGGGTATCAACTATTCTGTTATTATTAAGAgcacacgcctttggtctcaccactcaagagggaccctgtgagtcgaggccag
AGAACTGGCAAAGCCTTGAGGAGGAAACAGTAGTCTGTTCAAAAAGATGGATGCAGTGGGAGGTGCAGACAGCAAGCTGTGGGGGTCCTGATGAGGTCAGAATATATATGCAAGGTCTGTAGGCCTTGGTAACAGCTTTATACACAAGAACAACAGGAAGATTTTGAAGAGCAACGGAGTGAGGTGATCTCATTTTCTTTTTtttt
AGAAAGTCCAACTCAGTTGACATACATAAAAGAAATCTGAAGATCTTTAACTTCAGTAAGCAGAAGTGTGTCACCAGCAAAATTTCTGAAACATTACTGAAATATAGGCCTGCTTTGATAATCTCTTCTAACTACATAGGAATGACACCCATCCAGAAACTACTGAGTACCAATAAAGCACCTGACTTTCTGTGGCAACCAAATCA
AAAAATCAGTGTATAACATTTATACACTTCAGACAGAATGTAGGTGGTATATATGAAATAAAAATTAACATTCATGTTTAATATTGGGCTCCAACTCCAAAATATAATTGTGtatatgtgaatatacatattcactatatatatacacatatacataatatatatgttatatatGTTTAATATAACAAACTCTGAAATCCAGTATC
TAATATTGGGCTCCAACTCCAAAATATAATTGTGtatatgtgaatatacatattcactatatatatacacatatacataatatatatgttatatatGTTTAATATAACAAACTCTGAAATCCAGTATCACTTTGAGCCCAAAGCATTTTAGATGAGGGGCAATCAATTCATATTAAACAGTACTTGAACTTTATAAACTATCTTAA
TGCTACCAGTACACCATAAAGAAATTATTCACACAGAACAAATGCAATATGTATATTAAGTGTTAGTATTTTCCCTCATTACTTAGATAACAATATTAGAAATATAATCCAATTATGATTAAAAGTACAAAGTGAGTCCAACCTTAAGTCCCAATATGATACAAAGTCTCGCATAACCTCTGGGAATAGTTTAGAACATTAGGAGT
TAATTTCTAAGGTATTATCAGTATTCACCAACCTTCAGCCTGGTGCTATTTATATTCAATACAATCTGGATTCACTTAGAAATAATTTATGGTTACAACTAATATAGTAGTGATATTAAATTTCTATTGGAAATATAATAGTACTATAAACATTTTCCTTTTCAACATTTAAGGTTACTTAAATATAAAGAAGATTATGATCTTAT
CCTTCAGCCTGGTGCTATTTATATTCAATACAATCTGGATTCACTTAGAAATAATTTATGGTTACAACTAATATAGTAGTGATATTAAATTTCTATTGGAAATATAATAGTACTATAAACATTTTCCTTTTCAACATTTAAGGTTACTTAAATATAAAGAAGATTATGATCTTATAAAGTTTTCTGGGTTTTTTTTTGGGGGGGGC
ATAATTTATGGTTACAACTAATATAGTAGTGATATTAAATTTCTATTGGAAATATAATAGTACTATAAACATTTTCCTTTTCAACATTTAAGGTTACTTAAATATAAAGAAGATTATGATCTTATAAAGTTTTCTGGGTTTTTTTTTGGGGGGGGCATACCAGCTAATCTGAAAATACTTATAAACTATATCCCTACCCAAAATTA
TGTTACAGCTGTAAACTTCTGTTTTATTTTGCTCATTGTAATATCATCAAAAACAACTCACCTTAGTAGTAGCTTATGTAAATAAATTTAAGATCTCTCAAATATAAACTATATGTCCAAACAATGCCATCTAAGAGGTTGCTAAGAGAATTAACTGTGAAGTGACATTTTCTGTTAAATAAGGTTCATGTTTCTATAGTTATATA
TTCCATGTTATACTTTGACCTGCTACATTACTGAGGGGAAAAAGAACAGGACTGTTTTATATTTTGTAACTAGAAAGCAGTATACTTTCATTCATATATAAATATACACAAACACATAGATATGTATACTGCTTACTAGAAATTACTACTGGGAAAATAAAGTCAGTATATACATATAGACACTCAAGTGTCTTGCAGAAATCTGG
TCAGACAACTGTTTTATTTTAAACTTAATAAAAACCCATAACGAAATCATGCACAACCAATATCTTTAGTTACTATTTTAGGCCTATGTAAAAATATTCTAATATAAGTCAACCTACATCATTCTAAAACAAGTCTCCATTACAAATGTATTATAATAATGTCGGGACCAGACTGCCGGACTAGTCAGATTCACgtccctggaaga
AATCATAACTTTACAAAAGGCACGAGGCAGTACGTTTGCGACCGTTCTTCGATATGTCAGTCTAAAAGGTATATAGCGGAATCAATTTGAAAAATACAAAAATATAACTACACGAAGTGGGAAAAAATAGTACAACTGCATTTGCTGATGATATGTCCTCAGGAAAAAGGAAGTGTAATAAATTAACAAACTATGATCATCATCAC
ACAAGATCAATGGTCTTGTTTTCTAAATGTCCAGATGGATGTCTAATGCCAAAGCTGTCCCGCATCACAATCATATCCTTTTCTTCGGGGCCTTAAAATAAATATAGACATCTTGAATTATCATCATAGCTCAACTATAACTTTATTTCACCTTCTCTGTCCTTCCGGTTTTCCCACCAATTACATGTGTTCATTAGACAACTATT
GAAATCCCCTTTGATCCAGGAACAGAGTGACAACATGCTTTAAAATAAACATTTTCCAGGTCATAATCATCACGGTTCTTCACTATCTACTTTTTAACCCAATATAAACCTAATGAATTATAGTCTATCAGGCCAACTAATGACCATTAATCAGCCAATAAACAGATAATTCATCAAAGACAAATACAAAGTCTGTCATGGCCTTT
aagaaaaaaaaaagaGTACTACAGAAAGAGTGTAACCTGATCAAATTCTATAAAAGTATGAATTTGTCAAGCAACTAACTTAATAGAGATCTCCAAAGAAAATATAGACCCCCAACTCGGTTTCTCGTTTTAACTACTAGAAAAAATGAGCATATGCACTACTTATATCAAAACTAGCACTGTGTTTAAAATACAGCACTTACCTT
tggttagttggttcattggttggttggttcattggttggttggttggttggttagtttgttggttggttggttggttggtGGATTGTTTTGCTTTTTTGTAATATAATCACATCAAGTGCACACTCAATGGCTTGTATGCTCTGATAACAATGGCAATATTCTTTCCATTGGTCTCACATTTCTTCTGAATATATCAGACACTAGT
TTGCTTTTTTGTAATATAATCACATCAAGTGCACACTCAATGGCTTGTATGCTCTGATAACAATGGCAATATTCTTTCCATTGGTCTCACATTTCTTCTGAATATATCAGACACTAGTCTTGTACTTTTCAGTCACCCAACTATCATTAACTGACTAGTCATTTTGTATGTGCCAGAGATCTCACAAGTTTTAGAGAGAACAAGGA
CTGTACTTCTGGTCAGAAGCTAAGTATTGATTCCCCAGAACCTCCCTCCGGTCCCCAGCACACAAAGTGCAATGAGACACTATTTTGTGTTTAACTTTAAAATATAGCATTTCCTCTTAAGAGTGTGAAGTCTGTGGTTGTCCTTGAGATAATGAAAAGCATTCTGGAATGATAAACTTCGGGCTGAGGCCACTGTTTAACTGGAC
ATTCTCTGAAATCAGGGATACCAGTCAGCTACCAAACTATCTTTGGTGCTTATTCCAAAGTCTAACTCGGGGTGTGTAATACTGAAATCACTTGAGAGAAAATATAAATATGTTCTATATGTCTCACACTGAAGTCACTTGAACGATAACCGGTATTTACATATGTAAATAAGATGAGACAACCATTTCCAGAAGGAGCCAAGAAG
AGAATCAATAATATTAAGAAGACTAATCATTTAAGTTATTAACTAGGGTTAATGATATCAATTTGGTGAATATGCTATCATTTATTTTTTGAAGTTATCAAATATATATCTTTCAAATATATATCTTTAAAGTCAAAGACTTATTAACACAGATTATATATACAGACACACACACACATATATGTATATGAAAAAAATATAAACTC
AAGAAGACTAATCATTTAAGTTATTAACTAGGGTTAATGATATCAATTTGGTGAATATGCTATCATTTATTTTTTGAAGTTATCAAATATATATCTTTCAAATATATATCTTTAAAGTCAAAGACTTATTAACACAGATTATATATACAGACACACACACACATATATGTATATGAAAAAAATATAAACTCTACTAGAGATAATGG
TATCAAATATATATCTTTCAAATATATATCTTTAAAGTCAAAGACTTATTAACACAGATTATATATACAGACACACACACACATATATGTATATGAAAAAAATATAAACTCTACTAGAGATAATGGCTAAATTTTTCATTCAGTTAAAAATTCAACTGTTAgagctacagagataggtcagtacttaagagtggttactggtctta
ATCTATTTAACTGAACAAACCATCATTACCTGTTAATTATATATTCTTTCCAGTAGTACCTTATATAGTTTGTATAAATAAAACATTATTTTGATGTGCCAATATAAATTGTTTAACACACTCCAAAGTTCCAGTTCAGTCCACATCAACAGTACCCCTAAACCCCAAATTCCAGGTTAATAGTCACTGCGCTATGCGATGAAAGG
GAATTATATACTCAAGTGTTTAAAGCCAGAAGATTCCATTCCCACATTTCGTTCAGCAGGTCTAAGCAAACTAATTGTATATAAGCAAACTATGTAAGAAAATATACATATAAAAACAAAAACAGAAGCCTGATTCTGGCACATCCCTTTATTTCTTGTAGCAAGAACCACtttaaaaaaataaaataaaataaaaGGTAAGGTAA
ATTTCTACTCATGATCCCACTTTGCTAAATATTATATGGAACAAATCAAAGCCCAAACCTTCAGCAAAAAGTCCAAACAGAGAGCACCACAGAAAGGATTAATATACTGATTTCCTTTTGGGGGAAAAAATAACTTAGAAATCACCATGTGCAATCTGAAGAGGAACCAACAGAACTATTCACACAGCAACACTGTTTCACTCTTG
GACGTCAGCAGTAGAGTTCAGTCAGGACTTTCTTAGGTTAAGGTCTAGAACACTTACCCAAATAAGAAACAAGTCATTACATAGGGGGTACTAGAAACAGAATATAACATTGTTTTTGTGCATCTGAAACAGATAGTCAACAAATAGCTATTGAATTCAAGGGAAATGAAACTTATTATCCCCAACCCTATGCCCTGTAATACCAC
ggaggaaaaattgtaatcagaatagactgtatgagagggaaaatctattgaatctattttcaataaaagaaaaaaTCTGATGAAGAGAAAAAGTAAAAAAAATATAGTAGCATGTACACTCTAAAGTAGTTCTtgttgcagtttgtaagaaagagctcctcatagcgctaacgtctgactgaacacttggtagcactgtttctcag
atacatacatgcatacacacacattcaattaataataatgataataaatattattttaaaaataaatCTAGTCAGTAGAGAAACGATGTCAAGGAAAGTGAATATAAAATGCACCTAGGACATTTATTGTTCCTTTTCCCACTAGACACACACACAAGCACTGAGACATTTACACCTCTAGAATGTTAAAACTTAGGAAAACCATT
AGTCATCACTAAACACAACACTAGTGACTGACATCCAGTGATATTTTGTATATGTCCGGTTGTTCCGATCTATTAATTGTACCACAGTAAAAATACCCCCAATATAAATTGATCTACACAGCAAGGGAATCGATAAAGTAACTTTACCTGCTCCCCCTCCCATGTTGTAAACAGTCTTAATGAAATGTATATAATGAGATAAATGT
tctttctttcAATTTATTTTATGTATGTGAGCATGTTGTTACTCTTCTTGCACAGTTGTTCCTGGGTCATTTAAATACCATTTATCTTAAAATTTGTAACAATATATCCCAATACTCTTCTTTTTCTCTTTTCTATTTTATCTCCTTACCTTAAAAATTGTAACAGTGTATCCTAACACtctctccttccttctctctttcgtatt
ctgtcacacacacacactgtaagcactcaataCAGACTTCAATCAGTGGACATTCCCATTCTAAGTGGCTGCCAATGTTTTCACAGTACTTAAACATCAAAATATACTTTGTCTCTTATGCATAAAGACTGTAAAAAGCATttccagtcttgttctgatgccataggactgtgcaacctcggttaggttactacacctctatgaga
tccctgaggctgttttcagctctataattctacatgatGGTATCTCTGTACTTGTCTTTATAACTTACTGTTGGGGGGGGCATTTATCCTTCTACTTCAGAATATATAAAAGAGATGCAATGTTTATCTAAACTCCAAACCTGCACAGCAGAAAAAGAGATACCTCTTTATCAGGCACCCTGCCATGGGCCACCTCTCCTACTGAT
AATGTAGCAATTAGCACACAGCCACTAATAGAATAAGGCATGGTGCAAGGCCAAATATGTGCTATTGACTAAATAAAATAAGCTGTGTTTATGTATAGATAATATATAATGTTTATTCACTCCCACTTACATATATACAGAATAATGTATATGACCTATGGCCTTTGGTACATGAAATAAGAACACAGAGACAAAAAGACACAGGT
ACTTCTTAAATGTTTTGAGCACAAAAGTTTAAACTTGTTAATCTATTATACAAAAGGAGATAGCAGATATCAGTTTTTACAAACGAGTCCCTATTTTACTAATATAAAGCTTGAAATTCCTGTAATGGTATGCAAGAGTTTTCAAATGCTCGCCCTGCAGTTTTCCCATATGCTTCCTAAGCAGGAGTCACTCAGTGTGCTCTGAC
CTTAATTATTAGCCAAAGACGTCTTCCCAAACACAGTGACATCCTTTCCTTTTCTGGAGTTGGTGGGGTGGGCTTGGAGACAGCAGGAGATAACACATACAATATAGTCTAGGGcagtggttcacaaccttcctaaggctgtgacccttgaatacatccttcctgttgtaaagacccccaaccataacattatttttgttgctact
CCAGCTTCAGACCCTCAGCTCTCTCCACTGCCTCTGCAAATCTTCCTGGAAATCTGCGAAGCCCAAGACTTCTAAGGAAGGCCCTCAGACCTTCTGTGCCAATATAGCATTGCTGGTGTAGTCCAGACAGGTCAGTGGGTACGGAGGACTGCATTGCACACTTGGGTGTGTATCCCAggagcacatccaggtccttttgtatctca
CAGCGCCTGCTTCTACAATAACCAGCAGTCTGTGGAAGGTCACCAGAACCCAACCTGGTATAAAAACCACAGTCAAGATGGCCAAGAGAAAAACCAAAAGAATATAAAATTTAAGAAGTAGGAGAAAAATTAGTGGTTTTGGATCTTTCCCCTAGGTTCATTCAACTAAAAGTGACTCAAACACCCCCTAAACAAAGGCTGGGTAT
cggagctggggaccgaactcagggccttgcANNNNNNNNNNNNNNANNNNNNNNNNNNNNANNNNNNNNNNCCCCCACAAAGATTCTTTTAATTCAGGAAAATATACACCAGACACGCGTCTCCCTCAGAGTTGGAGTCACACTTACATAGGATATGTCAAGGTCACACAAGACTTTCACTAACAAAAGTGCCCTGAAAGCACTTA
tagtccaagctggcctcaagctttgatcctctggctttagcttccgaagtactgagcttatgggtTATAGTATTGCTGGCCTCTCTCAATTCTTTGGAAGAATATACTTATTTCCAAGAGAAATTCCATTAGGTAAGAATAAGAGAATGCTTACTTTTGTACCAGACATCTACACAGCATTTGAACCTGTGTCTCCCAACAGTTCC
AAGGGAACTGCAGTAGCAGCTCGTCATCTTACCTGACTTGCACAAGGAAAACCCAGCATGGGGCGGGGGGAGTCTAGGGAAATCCAATTACTGTAATCTTAATATAATCTTAATTACTATAATCTATTTTATTGTAAAGACAGATAAATGTATAATATAATCATCACTTAAATACAATTTGCTCTATCACATTAACTATACAGTGA
CAGCATGGGGCGGGGGGAGTCTAGGGAAATCCAATTACTGTAATCTTAATATAATCTTAATTACTATAATCTATTTTATTGTAAAGACAGATAAATGTATAATATAATCATCACTTAAATACAATTTGCTCTATCACATTAACTATACAGTGAACATCCCTACAACATTCCAAAGGCATGGGAAATATCAACAGTGCTCTACCCTA
TCTTTACCTCGCCATCAGCTTCTTGAGGGCAGGTAATAAGTTACTCAAATTCTTACATAATACCCCTGCAGGAATGATGCCACCCACACAATTATTACTTAATATATTCTTTGAATCAAAGTAAGCAGCCATCTTAGAAACAAGTACAAATAGTATTCAGCTTTTATAGGGGAAAAGTATAGTATTATGAGAAAATTAATGAAGAG
CAAAAGCCATAATATTTCACTAAGCTTGGTCAGTTAGCATACAACTTATTAGTCAAAAGAGTAAATTTTCTCATCAGAACCCATACATTTCTTTAGACATAATATACAGTATCTCAATGTCTAATTATTTACTAGAAGTGTAAGAAAATCACTATCAGCATCAGGCCCTGATGTATGAGCGCAGAGATCTGAATGCTAGGGAACTT
CCCCATCCTTCAGACAAATGGGTTTAAGAAGAGGCTAAAAGGAAAAGAATCAAGACCCCTGACTGGAGCAGCCGAGGCCAATGCTCTCTCCTCTACCCTTAATATACTTGTCACATTTATTTATGGCAATAATTGTATCAAATATTAAAAAAAGAGgggtctggagagatgtctcagcagggtaaaatcatttgctgctttttcag
GTAATGTCTTATCTTGATAAGCAATGGCTCAACAAAAAACAGTGCAACATCTGTGAGCAGCATCCTCAACTCTCCATTGGGTAAAAAAGCACATTTCATTAATATAACGTATCAAGAGATTCAGGAATAGACAGTTACTGTAGCCCTTTAGAATATCTCAAATGTTTAGTCCATCTAAGCAAGTACTAGGATTGCTGAAAAGAGAG
agatctgtctatgactgcctccTACCACAACAGCCCAGCATACCATGGAATTTTTTATAGACAGAAAAATAAGGTAGATTTTCATGGCTAAAGTATGTAGAATATAGGaatttaaatattttaaaacatattttaatttaaatattttacatatttatataGATGCATATATCTATTTGATTAATTTTACAAAATGACCCCCGTGG
tatacatacattattaaaaataaaTATTAAAATAATTTAAAAGGAAAAATCACATTTATCTATGATAGATATATATCATATGCATAAAGCTTGTAGTAATAATATAAGGATTAGAATTTTCAGAGTAGAAAAAATTAATGCTTCATTTTAAAATCTTATAAAAttattcaatatgaggtagacagccctgaaaccacacacacaca
gagagttggagggcatggaagtgctagggggaagaaagggaaaaaaggaagtgatataattctaatttttttaaaaaaaaaagatctataaacataaaaAAATATAAACTATAAAATCAAAATAGGGggggctactaagagtcggcttagcagttaagagcacttgctgctcttacagaggacccaggttcagttcccagcatcca
CTCTTTGGTGGGGCCTTTCTTTGTTTCTTCTTCTCTCCCACTAGCTCATCATCTTCACTGGAAATCTCCTCACTAGAAAACCAGTAAGAACATTAAGTCCAATATAAGTATTCCTTGAATAACAGATTAGGTTCGCATCAAGTATATTTATCCATTATAACTATATTATATCAGAAATATGAGGATGGCTTTTTGTTTGGCTGAAA
gtgtataggACTCTGTGGGAATCCATAAAAGGCTCCAGAGCCATTCCCCCTTGGATACAGAGGGAGGACTGTAGACATGATGAAAACCACTATGAGAATGAATATATTACAACCTCCAACTACTTAGGCAAAGGCACTCACTATACTACAGGTCCAAATATGTAGAAAGTGCTCAAGGAGATGGTTGTGACTGAGTCCATGGTATG
AGAAGGCAAATATTTTGCCTTAGGCTACAAAGATAAGTAGTTTAAAAAAAAGCTAGAACAAGCACTCTAATCCCCACTGTCCTGTTCTGACCACCAGTTAAATATAAAAGCAGCTCCAggggctggagagatggctcagtggttaagagcactgactgctcttccagaggttctgagttcaattcccagcaaccacatggtggctc
CACAATTTCCTTATTTAAATGAGATCCCTAATCATAACTTTTATAAATTTGATAATCCTTTCATAACCAGTATACATTCATGCAATTTTAAAGGATTTACAATATATTTCCTAAAAATCCCAAATACCTTGTGTGTCAGACCAAGATTATCAACTAATTACTGTCTCTAAAAACAAAATAAAACAAAAATGTAAGTTTTCCACCAT
CAAATACCTTGTGTGTCAGACCAAGATTATCAACTAATTACTGTCTCTAAAAACAAAATAAAACAAAAATGTAAGTTTTCCACCATAGAGATGAAGAGCAAATATAAATCAGagccagaaatggtacctcatatactcagatcatgcagggttgaggcagggggatcgtaagtcaagactgacctgaatgcacagcaaagcatttc
gttgaggcagggggatcgtaagtcaagactgacctgaatgcacagcaaagcatttcataaaaaGCCATTTCTCTGTAAATCAGCTTTCAGGAAATGGATAAATATAGATAAAATGAGTAGAATAAAAACAAATTCTACTATCAAATGAACAGTAGAATAAAAAGGGTTAAGGAGTGgggcatggtggtggatgtctttgatcctag
gtccccagctctgaaaaaaaaaaaaaaaaaaaaagaaaaaggaaaaaaaagGTTAGGTATATGTCAAAATAGTTCACCACAATAAAGCAACGACAAAACTAATATAGTTCAGTATTTGAGCAGTTATATTGTTTTATTGTGGTGAACTATTTTGACATAAAAGGGCCTTGGATTCAAACTAGCACCATCCAAAATCAACCAAACAA
GATATTTGTGTTTAGTTTGCCCTGCATAGTCCATTTCCAGAAGCCTTTCTCCTAAGAGGCGATTAAGAAAGACATATGCTTTCCCACGCTAGCAAGACTCAATATAAGCAGCTACCAGTGTTAGGAATAATTCTGAGTACAGAATAAGGGAAAGAACACCTTATTCAGAGTCCAGAGCCCAAAGGGATCAatttaatctctttgag
GCTTCAGAAGACGTGCAGCCTGTGGAAGAGTCTATGGAGAAAACAGCCTGATGGGCTAATTCAGAATGCAAAGTGTTTTTGGAAGAAACAGTCAACTCAAAATATATTAAATAAAGTAAGAAAGAGGACTCAATGGACAAAGCTTATTTTTTTTTCTTTTAAGAGAATGATGTGGGGAATTGGGGAAGTGAGTAGAAGTTGAAATG
ttttcccagagctgaggactgaacccaggtccttgcacttgctaggcaagcattctaccactgagctaaatgcccaaccccGCCAACTCCTTAATCTTGAAATATAAATTTTGTTAATTTCAAGACTTCAAATAACTGAACATATAATCTAATATTTATTCATATAATCTTTACAAGAAGAAACAAATACTGTGGCCAGAGGCCTA
AAGGGCAGCATACAAAAGATTAAGAAATTCTGCTATCTTGAAAACTCTCTGCGGCAACCCCCTACCCTACCCAATGCCCACCAGCAGCTGGCCCTCCAGCAATATACTGTCCAAAGCAAGCCCACTTCAAAACCAGTTTGAGCATGGAAAGATCAAAGAGTGCAGGCCAGGGGAAATCTCTGAACCGTTGGATAGTGCAGGGTTGT
ACTCATAGGGAAGCCTTTGCACTCATTGTTGTTTATATAATAGACAAATATTTCCATTAAACTATCAGTTTTATATTAGTCACTTCAAGGTTTTGTCTGAAATATAAGATTTCAATAAAATTTTACCATTAAAAATAAGAAAAGAGGGAGGAAGGAGAGAAGGGTCTGTGTTATTGACAATAGTACAGAGTTTCAGAGTATAGTCC
gttctttgagttccaggctagtgtggactataagacagcctggtctttcagaacagtcaggactacccaaagaaactctgtcctaaaaaactaaaGCTAAAATATAGTAAACAAAACTCTTAAAAATACTGCTTAATACAAGCCCATTACTTCCCATGATTTATTTAAATTTGAAAACTTCATTTTTTAATTAAAAGTTGTTAACA
TTGTGTGAAGAGTGTCCCTGAATTTTGTTACAGTTACTCTACAGCTTAATCTTACACAGCTACTAGGAAATCACTTCACAGTTCAAGAGATATAACTGCCAATATACAACAGCAAGGGGCCTGGAGACTAAGAGCGAGGAAATATTCCTCACATTTCTGAAAAGTCAATTTTGAAGTGCTGAAAGTACAGACTTGGTTCTAGGGAT
TACAGACTTGGTTCTAGGGATCTACAGTGCTAAAATATGGCTATTACGTCTATTTAAAAGTTATCAGGAAGACCCTGAGAGTAAATGATAGTGCAAGGAAAATATACTGAAAATACACAACCTAAGAACAGAATCCTGTATTCACTGCAGTTTACACTGCCAGAGAGAAGAGCTTGAAgggctggagaggtaaataaacagtgctt
GATGGAAGCATTATGTTTTCATTTACAATGACAAGAGGTCAGTTTCATGAGTAACTAACACACAGGAAACCAATACAAGACCTGAAAAACAAAAAGTCAAAATATAAAAAGCACCACGCACATGTCAACTTTTTTTACCACAGAGCCCTGCCAATACCCGTTATGCATTGCACATTCTCCCCCTCATTTTAGGGTGAGACATTAAC
tttttttattttatttttttttatttttCAGAGGTTCTGAAGGTTAAATCCAGTGCATCAAGTATATCGGCTACATGCCCAAGGTCCTAAATTCTTCCTCAATATATGACAGTTATCGAGTGCTAGAGATAATCATGACACACATCCAGTTGTCTTCCTCACCTCCCTGACCCACGTCTAAAGCACAATTACTCCCAGCCAGTCTC
GTCCTGCTGCTATGAACAGCTGGTGAGCTGGTTCCTTCAACCAGGTCCAGGGAGGATCAGGGTGTCTTGTCACTCAGTGGACACAGCTTTTCATAGTTCAAATATATCTTCAAGCCAGTGACTAGGACTCCTGGGGACTCCCTGGCTCATTTCCAGGGCCCACTTTGGCCCAAGCTCCAAACACACCCATCCATGTGTCACTCAGA
CAGAACTAGTGTAGAAAAACACATACACAAAAAGAAACAAAAGATAGAAGAGAAAGGTCGGTCGGTGTGCATGACCCAGAGTGGGTACTCAGATCTCAGTAATATATCCTCCCACTTAAAAAAAAAACTTCAATGGGGTGTGGGGGTGggtgctggagagatggctcagaggttaagagcaccagctactctcctagaggtcctga
accaccatgtggttgctgggaattgaactcagaacctctggaagagcagtcagtgctcttaaccactgagccatctctccagccccGATACCTTGTTTTCAATATAGTAAAATAAAATTGTGCACATGGCTTGCAACAGATCCCATTGGACAGCACAGAGGAGGGAATTATGGCCATAGAAGCATTATAGGGGAAATCTTCTCAAA
GATCATATTGAAAGTGTGTCTGTGGCATGTCCCATGACAAGTGTGGGACCTGTTAGGAGCTACGCTGTATACAGGAATGTACTCCTTTCTTACTGGGACGAATATATATGAGTAATTTAGCTTCCTGAAGCCTCCCTTTCTTGATCTGCAAGTGGATACACATATAGCTCAGACTGGCCTCAAATTTGTCATGGAGTACTTGACCT
TTACCACTCAGCATGCTGCTTAGTCCTGGGAGGTATTTAATTTACTGATTTATTATTGACTGAAATGGTGAATGCTGAAGACGAAATCTAATAATAATCCAATATAGAAAATACAGTCATTGTTGGTCCAGCCATAAAACTCTTCCTATACTACTCCATTTCCTGTATGAGACAGATTGAAGGGGGCTGTTTCTGGAGAAAGAGCT
TAATAAAAAAAAAAATGTAGCTTCAAACAGCCTCTGGGTGCGGGACAATATTGCAAGCCCCGAAGAGAGGCAGGTGCCTTTAAGAGTAAAATCCCGTATTAATATACCTCCAgggtctggagccaaagctcaggttgtagtgtttgcctagcacggaggaagctctgggctccatccacagctccacatagattgggtgtgctggc
cagctcccagggtgcttggattataggcatgtgccactattcgtagctctCAGGTACTAATTAAATTTGTGACCATCTGTTAGTATAGTAATTGAAAATGAATATATAACAGGATCAAAACTGTGTGGTAGTAGAACAAACAGGAAAGTAAAATGTCTATttattattattattattattattattattattattattTAAttgtt
aaaGTATACTAAGCAGCACCGTTACTAATGCTTCCCCTCCAACAGGTGCTCCCTGAGCGCTGGATGCCTGCTGCCCTGTGAAACGGGTGGAAGCATGTAAAATATAGCTTGACCTGATGCAGAAGCCTTAGAAAATGGTCATAGAAACTTAGGCTTACCTATAAATTTCTAAacacacacacacaccatatataaacacacataca
CAAATCATGGCTTTATGTGTAATCTATAGTTCCTTCACTAACCTGTTAATCCCAGAGACCATTTCCTTAAGCTCAGCGACATCCACCCCTAGAGTCTATGAATATAAGGATTCCCTCCGCTCTGAGTCAGTCACCTTGGCTCTCCTATCTCGGCTTCCCTCACTTTGAGTGCTGGAGTCATTAAAGGATCTGGTCAACTGAAGTTG
GCTAATTGCTTGATATTAACAAGATTTCCGTCTCCAAAATAATTCGGCATAAAGAAGACTTCAGCATTGAGCGTTTTGACATTACACATTTCCACACAAAAATATAAAACATTAACAACAAAAATATGTTGTTTCTCCATTAAATTAGAATTATACCCCAGCGGAAATATGCATGAAAAAGCACTCTCCTTCTGTTTGACAAAAAC
ACAAAAATATGTTGTTTCTCCATTAAATTAGAATTATACCCCAGCGGAAATATGCATGAAAAAGCACTCTCCTTCTGTTTGACAAAAACCATCCAAAAGAAATATAAACACAGTAAGACAAATATTTCTGAACTCATAAAACAGATGCTGTGGGGAGGGGGTGTGTGGAAATGAACCTGGCGGAGGAGGAAGTGGGCGGGAGAGCG
atttagcctagtggtagagcacttgactagcgagcgcaaggccttgggttcggtccccagctccggaaaaaaaaaaaaagaaaaaagaaaaaagaaaaaTAATATATCTCTTGAAAATAATCTATTAATCATCTACCTATTGTCCATCTTCTACCTGCCTCACTGTCTCCGTCTCATAGGAGAGCTCAGGGATGTTGAAATAATAT
ATATATCTCTTGAAAATAATCTATTAATCATCTACCTATTGTCCATCTTCTACCTGCCTCACTGTCTCCGTCTCATAGGAGAGCTCAGGGATGTTGAAATAATATATTGGTGGCTGAGCCATGTACAAATATCTGGTTTAATCCCCAGGACTGTAAacacacacacacacacacacacacacacacacacacacacacacacacTT
CAGGACTGTAAacacacacacacacacacacacacacacacacacacacacacacacacTTGAATATGCCAAAATCTCAAGTGACACATATTGGTGCATAAATATACTTACTTTGTCAATCGCTCTATGTAAAATGATGATACTAGAAAACACATCTAGACGTATCTTGACTCTTAGTTGCTTTGGTTATCAAAAACTTCTCAAGT
ACCCACCATTGCCCACTTTGTGGAAAAGACTCTTAGGATGCAAATTCCCTTGCTATACGCCCAATACTCTCTTTACTCAAGCACATTTTGTGCCGAATACAATATACACTTTAATTAACATTCTTTTTCTTTCCATATTCCACACTCCAGACAGAATGAGCATACCCACTTTCTAGACAGAAAAACAGAGGCCCAGAGAAATGGTT
ttgaaagagctggagatcatcatactaaacgagacagacgcagaaagatgacatttATTTTCTGTTTGTGAATTCTAGATTTTACATGGATACATAAATAAATATAAACACACGTGTAGCTGTGTGCATATACATGTGAGTTCCATGCAATCCCCATCCGGATATGGTAAGGGACACACGTTTGAAATATTGTCTTCATAGAGCCT
CTTGCTGGTCAGCGGTCCAAAACCAGCTAGCTCTCTTGTCTTAAAACATTTCCTCTACGTCATTCTGTAGGAGTCAAGAAGTCGTTGGGCTCATCCTCTGAATATAATAAGGGCCTCTAGATGTCCAGGGAGTCCCCAAAGCACAGACTCAGGGCAAAGGGGGCCCTCTGGAAGGAAAGCGGCCCCGCAGGAATGAGGTATTGACT
CAGCTCCTACATCTTTCAGATTACGAAGTTTATGCTTTGCCCATTGTGGAATCATCGCTACTTCTTAAATGATATGTTTGGGAAAGTGCTGTTGACGAGAAATATAGGAAGTggatgtaactcagtggtagagtgtttgcctagcaggcaggcaaaccctAacacacacacacacacacacacacacacacacacacacacacaca
CAGAGACTTTTACATAAAGTCTGAGAGACATACATCAAGCCCATGGTGAAGGAAGAAGGCTGGCAGAAGAGCAGAGCCTGTTTAACACCATAGGATCTAGAATATAAGGTTCTGGGGTGGAAGCTACTTTCTTCTACCCCTTTCTCTTTCCTTCTCCTCCTCCTTTTTGTTTACAGTTTGCCCCGCtttgtttttgagacagtgtt
TCAGAGAGTGGGGTCCTGCTAACACCTGGCTTTGTAGGAGAATCTATCCTTGCTGCTTTAAGTAACCCAGTTAATGCTCATCTCTTGCAGCAATCCTAGGAATATAGGTACTAAGctcttactatctgtggggatttcttccagggcccccatgacattaaaaggctgtgcatgtccaaacctcatgtataaagcaggtagtacac
tggaggagagaaccaactcccaagagttgtcctctgacatccatataagcatgtgacctgtatatacatgcatgcacacaCCAATCAACCAAACAACCTAAATATAAATAATTACAACTTCAATCTAGAAAGACAAACACAGTTGACAAGCAAGCGAAGGGAACACAGggggcctcaagatgacttggtgggtaaaggcttttgcc
tgtaacatTTTTTAAGAATAAAAAGGACTTGAAGAGACATTAACGAGCAGCAAGCACAGGAGCAGCTGATACTCAATGTCACAGTGAGAGCAGTTACCAAAATATAGGTCAACGCAACAATGTAGCAACATCGCCGTGCCCAGACAGGCTAGGATAagacagtaatttactgaggatgtgtggacactggagccctcacacatgca
attaaatggcatttgtgtcttttatttccaggattaagagaactctggttggtggtaaggaGGACAGGGATCTCAAATTGGTTTCACAGATTACTACAATAATATATCTTGTTCCTTAGAAGAGATGAGGCACCTGGCAGAAGGCCTGGCTCATGACAGGCAATCAACAGTAGCTATTCTGACTACAGCACAACCATCACAGTAAC
ttcaaagtccatgttcttTTTTTCCTACACTCGCTTGTTTTTATTTTAAGCTATCATGCATACACCCACCACAAAAGAAAAAAAAAACATCGATGATTTCAATATATGCTACCCCAGAGAAGCGATGTCTGTTACCTGTTTTTCAGATGTTGGACACTGCCGAGGCACCTGAACCTCCCATTGACCATTATGGCCATCCTGGTACA
GTAAGTCCCAGAAATGTTGGGCATGAGCTCTCGCTGCCTTCTGCTCCCCATTCACTGATTTGGCCGTAACATTCATGATCCAAACATTCTGATTCCACCAAATATACAATGCAGACTCCAATTTATCGCTCTATCTGTTTATTTAATTATAGACCTTCTAATATGGTAACGGGAAAACTTCACATATAAATAATTTTACTTATACA
TTCTTCATTTTGGGGCCAATTTCATATAACTTTTCTAGAAACACCACCCCTGACAAGAAGAAAAAAGTGTCTACTTTTGAGATTTCATCTGGAAAACTATAATATAACCTGGTGGTATCAGGTCAGAATTTTAGAGTCAATTAGCATTAGATCTGTAAGTTCATTAAGATTGCTAAAATCCCCTTTTTAATGAGACATGACCCCAC
CATAGGACTTCTGCTGGAAGCAGATGAAGATGATAACGACCAGTGTAGCAGGGACCACATAATTACACTGAAAGAGAAAATAAAGTTGACCGCTAAGTCAAATATACAGCATACCCCAAGTCTTCACCACCACCCGACAAGAGAGGACAGATAGACATGTTGGAGAATAACTTTGAATTAATGAAGCCACATAAACTATTAATCAA
AAGCTAGTCATACAAGTTAATCACACGGCTATAAGTGGAAAGCATACATATCAGGCTAAGACATAAAAATCATATATTATATATTATGTACTATTTATAGAATATATATCTCACTCTAACACAGTCTAATATGGACAAAAGGCCCATTATACAAAGTCTTACAAAGATCCTGATATTCAACATTAATATTCTACAGTGGTTATATA
TTGAGATTACAAACATAATACTGTCTTCCCTGAGTTGCTCTATACTTGAAAAATACAAAATAAATAGAACATATAAATAAAATTGAGTTGAAAAATGTAAAATATATAAACAGAACAAAAATGTACTAGTGCCATTATTTTATTTTTTCTAAACCCACAGGTTATCAGGGGTGGTGGGGTGTAAAATCAGTATATGGTAAATATTT
AAAAACATTAAAATAAACTAAAAGTGTCATGGATACCCGTATTATGCAACAGTACTCATTAAGGAAAAACAAACAAACAAACAAAAATGGCAATGAACTAAATATATCACAATTTGAGTGGATCTCAAAAGAATTATACCAATCGAGAAAAAGATCCATCCACTCCCTCCCAAAAAATcaacttggccttcatgtggttccccagc
ACTAACTAGGTCCACAACGATGGCTAACTGTAGTTATTCCTCTTGGCTTAGTAGAGTAGCATGATTATCCTAGATGGAGAAATAAGGGTATACTGATCAAAATATACTTTGCTAGAAGAGGGGCGACAAAAGAACTTCTCCTCAGGAGACAGATATGGTTCCCACTAGGTGCGTGGGATGGCAATGGCATGGGTGCATTGGGAAAG
TTTCTCTGAGCACTCAATGGGTTACTGTAGGGAGGGTATACTGAGGCAGCTTACAGCATGTTCTCTGACCAGTGCTTGGCATCAGTGAGTGCTTGTATGTAATATATAGTAGCTGGTATTAAGACGAATGTTACACTCTCTTGCTTTCTTAGAAAACACTAACTTTTATAAGAATCATCTTCATATAAAATAACCGTTGAAGCCAA
GGATAGAAACACTGGGGTCGATCTGAACCAAAGCTAGACGTAAGCTTATTCGCTCGTTAAGCCATTCATCTAGTGTTTATCTTGCTCGCCAGGCCTGCAGAATATAGCTGTACGTGACACTACACATTCGTTCTAAGCTCTCCTTCTGCCTATAACTATTGCAACAGCTCAAAGGAAAAAAGGCCCCAGACTTTGCTAAAAGGTGT
GCACCCGCCTCTCTTTGATGGTGCCAAATAAAGCCCCTGTCTCTAGACCGAGCCCACTTTTAATGCTTAGTTCAGGGAGGTAACACTGCTGGTTAATCCAAATATAAGATGGTCTTCCTAACTCCAGGACACGGGGATGATACGAAGAAAAGAAGACCTGTTTCCCATCACCCATCAATGTGAAAAGGGTAAGCCATTCTGTCCCT
TTAAAAAAAAAGAGTAGGGAAACATCTACATATGCCCAATTCAATTAAAATTCTCTTAAATCCCTTTACTGTCAGACAAAGAACAAGTTCAAGAAGTAGAAATATAGATGCCAAGGAAACAAGGCCTAGGGTACACGTTGCCATGCGTCCTGTGGTAGGATCCCACAAATCTCTCAGAACAGAAAGACTGGAGCTCAAGGGAGAAC
ATATTTCAAACACTCAGGGCTGGGGATGTGGCTCCCAAGATTACATGTGGATTTGGTTCAGTTTGGTTTTGACTATTTAAAGAGTCCCATTACGACCAAAAATATACCCAGCATACTCTATCTGAGGCTTCCTACTCCTAAGTCTGGGAGGACTCCGGGGACACAGTCCGAAGGCTGAACAGCTTACCTCAGCCATGACCTGCCTT
AAGAGCTGGTGTCAGGGTGGGAAGAGAAAGGAGAGGGCACGGGGAAGGGACAAGAGAGAAGCAAACATTTTGTTTTCATAACCTAAAAGTAATGCTGTAGAATATACTGTGTCTAACATCATTTTAAGGCCCTGTGGTGATTACCCAGGGCTTTCTTCCCTCCATCTGTGGTCCTGGGACTGACAATGTTTTATTATGGCATTATC
AAGAGATCAGCATTTACCTTTTGAAGTCTTGGGGATAAGAGATGCTTTCATAAACTTGACCAATGAGCAACTGTCTAGTGACAAATGCTTATTAAATGGTAATATATTAATTGTCATTAAAATGGCTGTTTACTGCACTATATAGCAATGTGCAGGGAAAAAAATGAGAAAACAGAACTTCCTTCAAGGGGTTTTCTTGGTTATCA
TGGGCTTATAATTTTTATGAAGCACTTTTTTAGAAGATTGAAGAGACACAGAGTGCATACACATAGATACAAGCAAATACTCATAAGAATAAAAATAAACAATATAAATCTTTTTTAAGACCTTGAGGGGTGGACTCAATCTTCTGTCTCTTCTACCAGGTTAAAGTAAAAAATTCTTCCCTTCCaggagtgggtagcccacagca
aaccttttcagactcagttttctcatcaataaaatggggacaattagtactgatctgctaatgctgcctcaATGAACCAAATTCGGTAGCTCATTAAAAAAATATAAAGTTCCGCTCAGAAACACAAGCACATCAATGTTCACTGAAGCTCTCTCTTCATAACAGCTAAGTTAGGGAACTTAGAACGGCCAAGTTAGGACGCTTAG
GGTGTATCTTTAATACTATTTTTATTTTTATTTATGGCCATGTGATGCATACACACAATAAATTTAAAGACAGTAGTAGAGATTTTTTTCTAGTAATAATAATATAAGTCTACTCAAGCATCATTTTTCCAGAGAAtgtgtctgtgtgtgtctctctgtgtgtgtgtgtgtgtgtgtgtgtgtctgtctgtctgtctgccccctct
ATAAAGCTGCGTCAGTCAAAGGGATAAAACTACACGAGACTTGACTTTCACCAGGGCAGCTGTTAAGTCATTGACAATCTAGGGAATCTTTAGAGTCTCCAATATACTGTTTACAAACATACTGTATATTAAATAACTAAATTTCTTGTACTTAGAAAAATACAAATTACACCTTTTCTAAGGTCAATCTGGTTGAATTTCAAAGT
AAATTTCTTGTACTTAGAAAAATACAAATTACACCTTTTCTAAGGTCAATCTGGTTGAATTTCAAAGTTAAATTCACTGATCAAAAATCTCAATAATTGAAATATACTTACCTCAAACAGTAAAATCATGCAGTAGCTTCATCTCTCAATTTCTGCATACTTTTAATTCAGATTTGATTACAGAATTATGGAATAAAACTCTTTTT
TTCCCCACTGGTGTCTTAATACATTCCTTCTCCGTCCTCCTCAATCGTTTTTAGGAAAGGATGATATTTTCCTTTAGAAATAGTTGGCTTACATGAAGGGAATATAAGTTAATGGTCCCTTTTGGAATATCTAACTTCAGTATGCATGTCAGATGTCTGTCTAGGGAAAATACATTCATGACATTCATGAGTTCCTGCTGTGTGTA
TAAGCAGTCTCTATTTTTCTTTTATCCATCTAGGTGCGACATTTATCTTTTCTCTAGACTCCAAGCCTTTATCAATTTTTTGTGATTATTAGTAATCTATAATATATTAGAGGTGTAGTCAGCTTACTCAAGCAACACATGGGCTATGACCATTCCCCAGCTGTACTTACtgtgtatatacatatatcccatatatacatatacac
CTCTGTTTCTCCTCTATCTCTTTCTCTCTGTTTCTGTGTGTGTTTCTGTATGATTTATGATATGTGTGTGTGTACACATACGTGTATGCATGGTCACATGAATATAGTTATATGCCACAGTTCACACACAGAGGTCAGAAGACAAACtgttgttttttttgttttttggttttttgtttttgtttttgttttttTGACTGTACATG
AGCTCAACCCAGAAGGGACCCTTACTCAGAAACTGGGGATAATGCAGTAAGATTTGCATGATATATTTTAATAGTCTGCTTTGTCTTCAAGTTCATAAGTAATATAAAAGTTTAAAACTTCATGTTTGgggggatattacataacaattaactaccaatatttaaagaagacagtacatttttagtatgtatgtatctaagaacag
aggaagaggCAGTCCGGGGTGTCTGCAGAGATGATGACAGAGAGTAAGCAGAATATTTCACGAAAATGTCTCAGATCTTTGAAGGAAAGAACTTTTATTGAATATATGTAGTTTCTGGCATATAACATGGACCCATGAAGTACCTGGAATATTAGGTACTTAAGGAATATTAACCTATTTTTTCTGATTTCAGTATCAGTAAACAG
TGTGACGTTGATGAAATCTCAAAACTGATCCATTACTACATACCAACAGCCACCCTGAAGACTAATGTTGGAAATGAGTTATCTTTTATTCTACCCAAAGAATATACACACAAGTATGGATCTAGAGAATGCTGGCCAGTTAAATTAATTTCTAAATGGTCAGAAATCAGTTGTTTTCCTTATTTTTTTTCTGGCTTAGCAAATAG
gaaagaaaAAGAGATTGTTTTCCCTGGAACAGCTCTAAACTAGGAAATGAGAAGTAAAATCTCAATAAAAATAAATAACCTTTGAATCCAGTTACTTTAGAATATACCATGAAAACAGTGAAATGATGGTTAAACCCTCAGTGATTTTCATTCCACTGACACTTGCTATGGCTGACAGTGCTTGAGTACTCACCACCTTCCAGACA
TGAATAACCCAAGGGGCCTTTGGAGTCATGGGTTGCAACTCACATTATTCAAGCAAGGGATAGTGGATAAGGTTGAAATGACAAGCTTTGTTCATTTTTCAATATAGGGTCAGTAAAATGGAAGACTCAAAACCAGATATGGAAGCTACCCAGTCGCCCTCTGCAGGAAGCAAAGGGAACAGGAATAGAGATGTTGAAAGTAGCAT
ggttgtaagtcactgtttgggtgttgagaaccaaactcttaactgctaagccatctctccatccccCAAATAAAATACTGTTATATCAGAAACAAACCTGAATATACTTCAAATTTAAATATAGAGAATATGCATTAAAATGTATACTGTAACAGAGTCTTGGGAGTATAAACAAATAGATTTGGAAAGTGTTTGCAAATAAAACT
tgggtgttgagaaccaaactcttaactgctaagccatctctccatccccCAAATAAAATACTGTTATATCAGAAACAAACCTGAATATACTTCAAATTTAAATATAGAGAATATGCATTAAAATGTATACTGTAACAGAGTCTTGGGAGTATAAACAAATAGATTTGGAAAGTGTTTGCAAATAAAACTTTTAAAGGAAAATAATT
caattaaaaataaaGCTAACACAGTTTCTGTAGATTAAAGTTTTAAAATAGCATCCATAGTTAAAGTGAGAAGTAGTAGACTAAAGACTAACGCAAAGGAAATATACATAGGATAGCCCATGATATAGAAACAACAAAGATATGGAATGTGGCTAAATAAAGTTTAGAAAGAAGTCATAGAGGACAAAGAATTAGTGTTTGAAATG
ccatatctggctcctgtcagcaagcacttctttgcatcagcaataatgactgggtttggtggctgcatacgggatggatccccaggtggggcagtctGAAAATATACTGTCTTTAAGAGCCATTTTAggggttggggatttagctcagtggtagagtgcttgcctagcaagcgcaaggccctgggttcggtctccagctccgaaaa
TCTGAAGACCAAGGTCAAGTCTGGGGAAACATTAAAGGAATTTAAAAATTTCATCACACTGACATTTCCAGGTATGTTAAGTTGCCCCAGTGGTGTTAGAAATATATTAAATTTCATGTTTTGTTCTCACTACCCACAGGGTTTGTGTTTTAATCTTGCTTCCCTGTGTTACTGACACCCAGTGATCTTCCACACTTCCTTTGCTA
ATTGTTCGTAAACTCTTACAGGTTTACTGATGTGCATCAGGTTATTGAGTTGGAATTTCATCTTTTGGGCTATAGAAAATATTATTAATTATACTGTGGGAATATAAGTTTGAAAATACATTTTAATAATCAGTGGTGGAACAGACATGAAGAATAGACGTGAGGAATACCAAATAATCACTTTAGCATTGACTTCAGTGACTAGG
ctcagagcaacaaCAGCAGCAAAAAAAAATTATTTGTTCTTTGTGCTCTCTTGCTGCAGTGGGAGCACAAGAAGCACAGGCTCAAAGTGAGGGCCAATGGAATATAAAAAAAAAACCCAGCAGGTAGGTCAGATGATGGCTAAAACCAGCAGCTTCAATACAATCAAACTGAGGAAAATGAGCATCCAATGCAGAAGAGCATTCTG
GGCATAGATGTTCTTTTGGACCACATATCCTTCTACTAATAGGAAACAAGCAGATATTAGCACACTGATTTGGAGATTTTCAAAGGCATTCCTCATCTCAAATATAGCAAGGAAATTCACATAGTAACAAATAGTACCAGAGAAGCATCATTGTTACCATCGCTTCCACCATACCCTAGCCCAGGGGTGGAGAAGAATGCTTTTGC
TATTCTGTAACGACCCACGATTGATGGGCCTCCTGCTTACAAGTTTCCAGAGGGCTGGTGCTAATTCAATACCATCGTCCCAGTACATGACGCCATACATAATATAAAGCCTACCTATAGTTTTTAGAAACTTTAAAGCTGGAAAAGACTGTTAGTGATCTAAGAAAAATAATGACTCTATTATGGACTGGACACCAAGTTTACAA
AAAGTCATCTTTAACTTAACATGTCCTGCTTCTACTCAGATAATTTGTATAAGTGGGGGGACCATAAACATGCCTTTGTGGTAATGATAATCAAAATAGAAATATACACGGAGCTGACACTGGGCCTGGAGTGAAAAGCCGTCGTGGTTAGTGCTGTCTGTGCTCACTAAGCCTCTCTGGGAAGCGGCATGACTGAGGCCGTGGGG
agccggtgctagcgtgggatggtgccttttttattatttcacacaacaAGGATAGACTAATTTGGTGCCTGGATGAAGAGACAAGAAAGTGACAAACTGAAATATAAACATGGCTCTTCTGATCCTAAGTCTCAAAGATATCTTTTACTTCATTTCTGCCTCATTCTCCTAAGACCTTCCACTGGACCAAGGGAACAGGAAATCTA
ttttttcttgttttttgttttgttttgttttttcttttttggagctggggaccaaacccagggccttgcgcttgcCCAACCCCGGTTGGTAAATTTTTAAAATATACTTTTAgggttggggatttagctcagtggtagagcgcttgcctaggaagtgcaaggccctgggttcggtccccagctccgaaaaaaaagaaccaaaaaaa
ggaagtgcaaggccctgggttcggtccccagctccgaaaaaaaagaaccaaaaaaaaaAAAAATGCTCTGAGTCGCAGTGGATTGCAAGAGCTTAGAGAAAATATACttttaaaattttatttatttatttaatgtatgagtgccctgctgcattcacacccacctgcctgaagagggcagacatggtccccctcgacatggttgt
GGGTACATTGCCGTGTAACGAAAGGATTAGGTTCCTGTGTTGTGCTGGCAAGCTACAGACACTGCCCTTCTCATAGGCAGCTTTTTTTTTTTTTTTCAACAATATAGTGGTCTTCCGGCTTTCAATAAAAGAGGTCTCATGCTAAGGATCCCCTGAGTGATATATGCTCTAGTTCCAAGCAAGGGCTAGCAGCCCTGTAGTAGATC
TGTGAAACATTGTTTTCTATTAATCGCAGGGCAAGTTCTAAAGGTCACTAAACAGCCTGCCTAAAGCCAAAGCTACACATGAGTGTTTTGCCCACTGCAGAATATAAATCAAATATCCCTGTTTAACATCTTGCTCTTTCTTTAAACACACATGCCTGGCTACCATACCTAAAGTCTGTTAGCTGGGTAGGAATGAAAATTAACTG
cggtccccagctccgaaaaaaaaaaaaaaagaaaagaaaaaaagttagccaaccagagctactgactaatagaaaataGTAGTGTCCTGAGAGTGAGTTAAATATAAATAGCATTTAACATTTTTTTTTTTGGTTCTTGCAATAAGACATGTTATGGAGacacacacacacacacacacacacacacacacacacacacacacaca
GCGAAGGTTTGCTCCACCACTTCAGTAACGGCTTTCAAGGTTTCGCTCTTGGAAGGGATATAAACCAACTGAAATTTACTTTTCAGAGGGTAGTTGTGGAAATATACTGGCAGTAAGCTGACATCGACTGCCGGGTAGTTGGTGTTTGCCTTGTTTCTTGGCATACTATTCAAACGAAGATACAATACAATTGCAGAAAACAGTAC
GACAAGATGAAGTCCCCGTTTGAGTGGGACATTGTCACACGTGGACTGGTGGCCATGACAGTCGAGGGCTTCGTGGGATTCTTTCTCACCATCATGTGTCAATATAACTTCCTACGGCAGCCACAGTGAGTGGAGCGTGTTGGGTGGTGCTGGGGATCCTGGGTGGGGGTGGGTGGCTTGGCCAGGCCCTGCCAACTTTACTGCCT
TAGATACTTCGGCTCTCTGCAGAACAGTAGTTCTGAATTGTTTTTATGGATTAGGATCATGTTTGAGAATCTGACACTAGCTCCAAGCCTTTCCCTAGGGAATATAAGTCCCCACAGATGTGAAGGGGTAGAGACTCTTGGAAGCCACAGAAGTCAGACCTTAGGTTAAAATCTATTGCAATGAAGTTTCTTTCCTACCTCCCTAC
GTCCCCACAGATGTGAAGGGGTAGAGACTCTTGGAAGCCACAGAAGTCAGACCTTAGGTTAAAATCTATTGCAATGAAGTTTCTTTCCTACCTCCCTACTAATATACAAGTATCTCAGATATATCTCAAGTACAAAATAAGATGTTTCTTTTTTCTTTTTCAAGAGTTAAACTCACTCTAAAAGTTTACAGTGGGAATGTGGATGA
GAGAAATACTGTCTGATCTGTCACCAAGAGTGCAAAAGGTAAGAGGCCCAATGTCAATAACTACAGTTTTACTATGTCTTCACACTGTTCTACCACACTCAATATATCAAGTAAGTCCATTGTGCCTCTTGCCTGTTAAGGAGAAATTCATTTGCTCTCCCTGTCCTGTGGTTTAAAGGCACTTGCTCATGTTCTATCCCATCTGT
CATAAGACTTCCCAAGTGTGGAGATTGGTTCCTCCACTTAAGAGTTGATTGCTGATGGAGACAGGAAGAGAAAAGACAGATACAGTCACAAGCCTTATTGAATATACAGACCAGGAAGAAGAGAAAGGCATCTCTTTAAGTGGGATAGCTGTAACGCCAGGGGAACGAAATGGAAAATCTGGTTTTTTCCCCCCTCAGACGTTTCC
TATACACGCACACCTCTTGAACTTGAATGGGGGTGGAGTGGGAGGGAGGGAATAAACCACACATTTCAGTTGAATGGAAGCACTCATGGGTGATTAAGTTAATATAAGAAGATATTTTGAggggttggggatttagcttagcggtagagcgcttgcctagcaagtgcaaggccctgggtttggtccccagctccaaaaaaaaaaca
GTTTAAATGAAACACAGAGTTCTGAACCTACTGGAGAAGTCCTACTGGAGCAGGAACCTGGGCAGAGAGAGAACAGATGTAACATTGAAAAATGCTGATAAATATAAAtataaaaatacttttattcatctgatgtaattgtctccaaggcttactgcctcagtctgccaacctaggcctagtcctggaagcgtctacctccgtac
CCAGCACATACATGTTCTATTACCAAAGTTTAACGCTGATGAATTGTGTATCAGGAGGGAGTGAGGCCACTTGCCATGAGGCAGATGGCCTCCCCATGCGAATATATTTTGAATCATACCTGACTCACACTTAAAGCAGTTTCTTCCTCCTGACCACAGAAAGAAAGTTTGGTGAGGGTGATGTGATATTCGTGTTTGGTTTTATC
GGCCGCTTTATCTCCCCAAGGTCAAGGGAATTAGAGTCTTCAGATGCAGAGGTCTGGCCCAACCTTTTGGCTTAAACTTGATCCCCTCTGAAGCTATTTGAATATAAACTCTCAGGGCCAGCATTAGAATTTACATCTAGAAGTTAAAACTCCACCAGCAAATTATTGTCTTCACTTTAGAAACAGGCCTAGAATTggagctgggg
ctccagctccatgggatctgactctttaggcctcagacggcacctacacccacatacgtgcgctcacatgtaGGCATACACACCCACACACTGACAAAAAAATATAGGGGAAAGATAAGTAACGTCCACATTTTTATTTAAAAAACAAAAAACCCACAACATTTTAAAGGGTAAAAACATGGCggggctggggatttagctcagtg
CCTGACTTTCTATCAGCTATACTTTTTCCTTGCCAAACCTCTGTTTCGATTCTGGGATTTGCAAATCTTCTCTGTAAGGATTGGGCCTCACTTAGAGTCAAATATAGGATGGTATTGCATTTTTCAATATTGTTTCTATTCATCATGAAAGGTAAAGTTATATGTTTCATTCAttttttattaaagatttatttattttatgtaaa
CAACACTGTGTGACATTGCCATCTGGTGGCCAAAATCTTTTGAATTTTCCTCGAATCTCTTGATTACCTTCCACTCCTAGATTTTGGAAGCGAGTTGTAAAATATAAAGTGTTATTCAAATAATTCCATTTGCATTGTAGATATAGTATTTGATATCTGCACGCTGGGTATTGGGGTGTGAAAGCTGACAAGTGAGAGGAGGCCTC
ATAAGCCTGTCTGTGCCTGCAGGAAACTCGAGAGTCTGTAGAAAAACACAGAGCTAAGAAGAACTCAGAATTGCCACAGATGTTCATTTATGTCTTCCACAATATATAAGTAGAAATGTAATGAAAAGAAAGATTATCTAGAATATACTCATGAATCCAAAAAGCAACCCACAAAACTATGAACTTAACCTTGACTAAGGCGGTTC
AAAAACACAGAGCTAAGAAGAACTCAGAATTGCCACAGATGTTCATTTATGTCTTCCACAATATATAAGTAGAAATGTAATGAAAAGAAAGATTATCTAGAATATACTCATGAATCCAAAAAGCAACCCACAAAACTATGAACTTAACCTTGACTAAGGCGGTTCTGGGGGATGATAAGCTTCAAGCTAGGGACACCGGTTTAAGG
GTACATAGGCATAAGATGGTGAATGGGGAATTTCCCCTGAAAGTTCATTTGAGGATTCATTTTTGCTTTATCCCTGTACCCTAGCCAGTCTAGGGTGCTCAATATAGGTCCATAACCTGTAATTCCAAGGCAGTATTCCAGGAGTACTGGAATTCGAGTAGGGCACATCAAAGGGTTGCTAAGAGCAGTAACATTTCCATTGCCTA
CCTGGGCAGGGGCCTCATCGACCTGGCACTCAGCCAAGCTGTGACAGACATCTACGCCCAGTTTGGTGGGTAGCATTCTAGGTCTGTGGGCACAACCATGAATATATTCGTGCTGGGAAAGTTACAGCAAGGGTTCTGATGTCAGATCTACAGCCTAGAATGGGAGGGCACCTACATGCTAGACCAGCCACCTAGAAGGGCTTAGG
CAGGTGCGTGTATGTTCTACAGATTCAGAACTAAGACTGCATCAGTAAGAATAAGACTGGAGATTAAAAAGTAGAAAGAGAGAGAGAAAGCCTGACAGTCAATATAAGTGGAAATAAATTACTCTGTTTTAAATAATCCTGCAGATAGTAGGGTATTTATCCTTAGTCGTGGGCAAGGTAGAGTGGGACAAAGCGCTTCACTGTCT
TAAATGGTTAAAGGTAATTCCTTATTACTTATAACTTGTAAACTAAAGCTAAGAATTCATTAAAATGAGATTATTATAACAGCATCGCTTCTCACATCCTAATATATCGGGGGAAGAGTAGATTTATACTTGTCACTCTTCCCCAGGCATATTAGAATATATTTAATATGCTTATGATGAACCCAGGATATAAGCTGTCAAGCTAG
TTCATTAAAATGAGATTATTATAACAGCATCGCTTCTCACATCCTAATATATCGGGGGAAGAGTAGATTTATACTTGTCACTCTTCCCCAGGCATATTAGAATATATTTAATATGCTTATGATGAACCCAGGATATAAGCTGTCAAGCTAGCTGGTGCTGAGATCCACATCTTGGGGAGTTCATGAACCATGTTTCATGATAACCG
TATAAGCTGTCAAGCTAGCTGGTGCTGAGATCCACATCTTGGGGAGTTCATGAACCATGTTTCATGATAACCGCCATTCTTCACAGGGGTGGAAAGATCTAATATATATGGTGGGTTTGGCAAAGgtatttatgtatttatgtatttatgtatttatgtatttatgtatttatttatgtatttatgtatttatttatttatttatt
ttgtagtttgccatacttaccaggcatttatgtgggtcctgaagatctgatctctggtctccatactagcctgacaagcatttAAATATTAACATATTTAAATATATGTTAATGACTGAGATGTCTCCATAGCTTGTCTTTACTCTTCTCATCTTGAGTTACTGAAATGCTGTCTTCCCAACAGCTCATCCCCATTCTTCTTCCCC
CGAGAGGTTTGCTGATATTGATGCTATTCAAACGAAGCAAGTTCTGTCCAGTAGATACAAAGACAAACACATAGTTAGAGGGTTAATAAATTTTCTAATTAATATATCAAGTAGCAGTGTCATAAAATAGCTTTAAAATGTTTAAACAATTTAAAGTATTCTAATATGAAATAATGCCATGAGTCTTTTAAATATTTACTAAGATA
ATACATGAGAACTGAATTTGCATTATTCCCTTTGAAGTTCTCCCGTGTTTCCCACATCCCCTTTCAAAGACTTGACCTTTTCTCTTTTTAATTATTGTTAAATATATAGGATGAGTATATACATTTATATTTATTTAACTTAGAATAAAAGAACAAAAGATTACATTTTCTATAACTGCAAGTATAACCTGACTCCTAGTTCTAAA
aaaactgaatgtttaggattttgttttaaaaacaacTGtataaaaagtattaaatatattttaaaaGTTGTTACCTCTCTTGGCGGCTTGCATTTGGGAAAATATATTGAATTTCTCTTTGAAGGCGATCTATTTCCAGGTTTTCTATCCAGTCCTTTAGTTTAATTTCTAAAAAGTAGCCTTTGCCAAACTTGCTCTTTAGATGT
aacAATGTCCATTATTTTAAAATAGTTTAATAGTTTTTAAATAACAAACACAAGACATAAAAACATATGAATGCAGGTAGTAGCTGGACATATTTTATAAAATATAGATATACATGTATTTCCAAAATGTTCTATACAAAACTGATTTTTAAAACTAAAAGTTTTGACATTTCAAATTAATGCATAGTTCTCTACATTTTTTAAAG
CAAAAGTATAAAGAAAATACAAAAGCATGAAAGGAAGAAAGAAAGAATCAAGTATGACAAAATGTGATTTTGTTTTAAAAATGGACATACTCATAAAATTAATATAGATCTAACCCAAACCTTATACTTGAAAAACAAGGAAATTAAGAACTAAAAATTATTCAACCAACTAGTGCTTTAAATTTCAACAAATTACAACATAAATT
TAAGCAAAAAAGTTTTAAACAGAGTCACAAATTAGATATCTATCATTTCATATCTCATATATGTATGCCAAGAACTGATTCACTTCTGAGAGGGCAGTCTAATATAAATTTTACATTCATAGGAAAAGTGTTTCTTCCTCATTCCAGTGCCTTGGTGATTTACCATTGAGGCTGAACATGACTTAGTAACAAGGGCAGGTTACCTC
agacatcaaccatcaggcctacacacacacacacacacacacacacacacacacacagcacacacacagcacatacatacatacatacagcacacacaTGAATATATACATACAAACACCACAACATACAAACACACACACATGATTCAGTATGAAAGAGAAAAGAAAACTGTCAGAGCAACATCCTTAAGAGCATGGAATACAGG
ACTTCTTTAAACATTAATGTGCCCAATACAGGAAAAAGCAGGTGACTATTCAACTTAAGTTCACTTAAAGTTCCTAATAGAACCACGGTCTTTAGTTTCAAATATATGTCTTCTTTCCTAAACCAATGTTTTCATGTATTATATAACTACTCAGAACGAACATGCAAGTAACATGTGAAGGACACTGCACATTAATGTTTAGTTTA
CAGCCGTATACTTTAACACTAACAAAGTAACGTTATTTTCCATAAATCAATTCTTCCCATATTCTCCGCCCCTATAAATTCATTTACTGTCAGTTTTACAAATATAATCAAGATAAAAACTTagctgggaatctgtcactggctttaacctcaacaccaaagaattcaggcagaaggatcataagaccgaggccagcctgagctct
GGATTGTAGGCATTCTCAGTTTTTGGTATATTCTTCCAAGAACCCTACAACAAAACATTTTTATTATATATATACACAAATATTTGGATTTAAAATGTTTAATATATTTCAGTCATAAATATGTGACCTCTATACATAAGTTGTTACTATTAATAAGCTATATCTTGTGTTATATCTAGCTTAAAATCTTCCTTGCTAAAAATGTC
TTCCTTGCTAAAAATGTCTCTGGGGGCAAGTATAGTCAGACATATTAAACCAAAGTGGGGAGATTATCTAGCAATCAAAGTACAAACTTACTGGTTAATTAATATAAACTTTGTATTAACTCCTTGAGAATTTCATACAATATCATTTGCTCATAGTCGCCCCTACTCCTACCAACTACTTATTTTTTCCTAATAAAGTGGAAATA
AATTTTTCCTTTATGTTTTTCTGGGTGGGGGATCTCTTACACTCAATTTTCTCTCATCACTTTATATATAATACAGTAGTCAATCCTTGAGGAATTCCTCAATATAGAACTGACTAAAGCCGATCATACATCAAATTATGCATATCAAATTGAGCATCAGACACCATGTAGTGACTGTTAAGTTTTTCTCCTTTGACAACTGGAAA
CGCCCACCATGGAAGAGCCACCACACCCTGTGCCCCAGCCCTGTGCCCCAGCGCCAAGGTGTACCTGACTTCTACCTAAGCTGATCTGAAAAGCTGAAATAATATAGAAGTGTGACTTACCACAGAATAGATAAATGACCAAAATTCCTTGGTATTTAAAATTTTCTTAAAGGTGAACGAAGCTATATAAGTGAACAGAATAACCG
ATTTAGGTGCCTGGTGCGAGCACCTAGTCTACTGGAAAGACCAGCACAGCTTCAGGGTTATGTTTAAATGGTGATTTGCTTTCTTTTTATATAAACTTGTAATATAAATTGAATAACATGTATCATATACAATAAAAGCCTTTTGCTTCATTTTGTTTTAAGAAGCTCATACACACGTTATTCAGATTACAGCTGTCATGTTCATA
TAATTTTTTACATGACCAATTACCTTATGATTCTCTGCATTTTCCATGGCAAAGTAAGGTGGCATTGCAGTAACAATGATTCCAAGCAAAGCTGCTTGAAAATATAGCTCAACTTTAAAAACAATGTCAGTAATTTCCTGAAAGACAAATAGAAAATAGAAAATGAATCTGAGAATCACTTTAATACCTTAGAACATCCTGAAAGA
aattttactagatattataaaaaaCTGCTTCAACAAGTGATAGGAAAAATAGTGATAGCTAAAGATAACCTGGCTTGCAATATGCAGAAATTTTAGCAGAAATATAATGTAAAATAAAATCAAAAATGCTTACTGGTCACTTACCAGGGCATAAAAGCTATCACATCTAATACAGTTACTTCTAAAAGCAGACTAATGGGATGGGT
GATGGGAACCACAGCATTTTTAAAAGAATGATGGACCAAAAACATAAAAATCTGAACTGCAAAAAAAATTAAAAGCAGAAGCAACCTGAAAGGAAAAAATAATATAGCTTAATATACATCAACATATAAATCTATTAGCTATCTTCCCTCACGTTAGTATCGATTCAATACTCAATTGCAAAACCACAAAACAAGAACAAAAAGCA
ACAGCATTTTTAAAAGAATGATGGACCAAAAACATAAAAATCTGAACTGCAAAAAAAATTAAAAGCAGAAGCAACCTGAAAGGAAAAAATAATATAGCTTAATATACATCAACATATAAATCTATTAGCTATCTTCCCTCACGTTAGTATCGATTCAATACTCAATTGCAAAACCACAAAACAAGAACAAAAAGCAAAGAAAAATA
GACCCAGGGACAGGGCTACAGTGAAAACAGTCATCCTTACCACAGTGCGATTACACTGGCTGCTACTACTCCACTGAGATGCTGTCAATCTCTATCATATAATATACTGTCAACACATATACATATACACACACATTACCGTATTACCCACTTTTATTGGTTTTCAGAAAATGCTTTAGCAAAATGATGTTCAACTAAATAAATTA
tgtatgagtttttgagaaatcactgaaacaggatctggaaaacactgaacacaGaaatataaaaatttataatttttaatttttaaaaCATTTTGTTTAGAATATACACCATTAAATAATTCTTTATTTGTTCCCCAGGATTTAGCATGTTCATGTTTGTCTCCCTTATCTTTTAAAAGTAAGGCAAACATCTCACCGGCAAGAAT
AGATACTGACCCGTTGCTAAATGTACCGCATCTCCAGACAGACCTCACACACACACAAATCTTACGAGGTAAATAAGACATATATACATATATACAATAAAATATAATATTAACCAATCTAGAATATAATATAAGCTGGTTCAAACTGCTAGGTATTTTCATGTCAACAGATACTACTTTCTGGCTTTGTAACTTCCATGTGGTAG
GTACCGCATCTCCAGACAGACCTCACACACACACAAATCTTACGAGGTAAATAAGACATATATACATATATACAATAAAATATAATATTAACCAATCTAGAATATAATATAAGCTGGTTCAAACTGCTAGGTATTTTCATGTCAACAGATACTACTTTCTGGCTTTGTAACTTCCATGTGGTAGATTTTATTATCAACATTAGTCA
GCATCTCCAGACAGACCTCACACACACACAAATCTTACGAGGTAAATAAGACATATATACATATATACAATAAAATATAATATTAACCAATCTAGAATATAATATAAGCTGGTTCAAACTGCTAGGTATTTTCATGTCAACAGATACTACTTTCTGGCTTTGTAACTTCCATGTGGTAGATTTTATTATCAACATTAGTCACATAC
ACTATTAAGACAGGGTTGCATACAAAGTCAGGTAACAGTTATTCACATTTGAGGAGAAAAATTGGATGGGAGGAACTGGAGGGATATATTGAAATTACAAAATATAGAGGAGAAAAGGCTGAAGTACTTAATAGGAAAAATAATAAACTACCTTCCTGCTAAAACAAAGAGCCAAGTAACACTGACGTTGAGGACACGCGTGTCTA
agcaagttccagaccagcaaaccatatctcaaagaaaATAAGTAAAAATTAAATAAATAAAGTCCTATTAACTAGTAGTTATCATATTAGACGGGCCTGGAATATAGAAAATATAACAACAAAAAAGAGGCCAACgtcaggcagtggtggtgcccgcacctgggaaaaggagccgggtggatctttgagctggtggccaacctggt
cagaccagcaaaccatatctcaaagaaaATAAGTAAAAATTAAATAAATAAAGTCCTATTAACTAGTAGTTATCATATTAGACGGGCCTGGAATATAGAAAATATAACAACAAAAAAGAGGCCAACgtcaggcagtggtggtgcccgcacctgggaaaaggagccgggtggatctttgagctggtggccaacctggtctgtacaag
TCAAAGTGTGGAACAATAATTCCTAAGTAGTTAAATCTTGTTTAATGTACTTATAAATAATTTATTGTAATGTTACCTTAAGAGCACCTACATAACATCAAATATAAATCAAATATAGTATGAAATCATATTTATTTATACAATTACTGACTTAGGGGATTTTTTCATTTGATTCTGACTATACATATAAGaaaaaataaaaatga
AACAATAATTCCTAAGTAGTTAAATCTTGTTTAATGTACTTATAAATAATTTATTGTAATGTTACCTTAAGAGCACCTACATAACATCAAATATAAATCAAATATAGTATGAAATCATATTTATTTATACAATTACTGACTTAGGGGATTTTTTCATTTGATTCTGACTATACATATAAGaaaaaataaaaatgaaatttataaat
TTTTAAAGAATGGAGATAGTAAATTTATTTAACTATACATATGGGCACCTAAACCGATCATAATGACACAAGGGTCAGTCATCATTTTCAATATTCAGTTAATATACCAAATGAGTATCAAGAGTACTGAAGAATTATATTTTAAAAAATGAAAAACGACCTCAAAACCATAAAACTAATTGTCGTACAGAATAGACTAACTTGAC
TAACTTGACAAGGTCAGGGCGTCATGAAAGGAGAAACAAGTGCAGCAGTGTGCAGTCTCCCACAGGACAAAGAGAGACAATAATAGAAGACGTGTGTGTGAATATAACACACCAAAACAAGTTAGCGCTAAACATGAGGTTATAGTGTCATTTTTCTAAGACGCACGGCAATATAATACTGCACCATATACCATTTAGTTATCTGT
AAGAGAGACAATAATAGAAGACGTGTGTGTGAATATAACACACCAAAACAAGTTAGCGCTAAACATGAGGTTATAGTGTCATTTTTCTAAGACGCACGGCAATATAATACTGCACCATATACCATTTAGTTATCTGTAACAGTACAAATATCTTCACTGGAAAACTGTCTAAGTTAACCAAAGAAAGAGACCCCAGCTACGTCACC
ACACAGTCATGAGCATAAGTATATACATACATATATAACCACATAACTAacacacacacacacacacacacacacacacacacacacacacacCACTTAAAATATACCCCACTTGAAACAAAAATTATATGTGATAGGATACTGGGTGGTtgtcaggagccacctaggaaaggctaaaggcatacaagtggcatctggagaggaca
GAGATTTTAAACATTTATATCATACAATAGTGAGAGTGGTTACATGCAGGAAAACTGTATTTGGAAAGACATATAATGAAAGATTCAATTTTGTCTTTTAAATATAAATGGCATTTACGTAAGTGTATTAAAATTATATTATGGTTATTTTATAGAACATACACATAATGTACAAAGACATTTGGATATACGTGCATAGACAAttt
AGAGAATGATAAGCACAAAGGGAATAACGACAGACAGCAATAAGCAGCATTACTTTACAGACACTAAAGTGTGACCTGATTACATAAACCATGATTGGATAATATATGATCTGTGTCTATAGTACAGTAAAATATAAAACAATATGGAGGATATTTCATCAAAATATGCTATTTGAAATATCAATACATTGTAACATATTCTAATT
CAGACAGCAATAAGCAGCATTACTTTACAGACACTAAAGTGTGACCTGATTACATAAACCATGATTGGATAATATATGATCTGTGTCTATAGTACAGTAAAATATAAAACAATATGGAGGATATTTCATCAAAATATGCTATTTGAAATATCAATACATTGTAACATATTCTAATTCTATATTCTAACGCTGCATAGTTTGATATC
TCTGTACTCTCCTTACCAAGACTTCTCCACTACAGTACAATTCTTGTGACATAATTTTAGTATTCTTTGACAACTTACTTCAGAGACCATAAAGTGGGAAAATATAGGGGTTTAAAATCGTGTAATATTGGAGGTTTCATCCGCAGCGGGGAGAAAATGCATGCCCAAGGTCCGACATTCCACACTGATGCTGGCAGTGGACCGAC
gaagagCAGCAGCAGCAACAACAACAAAATAAATAAACTAACAAAAAAAACCCCTAAATCAAATTTCCCACCCATCAGTCAATATCCACAACAAATAACAAATATACCCCCATTTCCATTTCTTCCCTACAACTGCTCCTTGAGTTGCATTTATTATAGCTTCTTCTAGCACTATGGGATTTTTAATAGCTTCTTCTAGCACTTTG
ATACGGTTTTCTTCCTTGGGGTAGTGCTCTAATATCTTCCCATTATTTTTTTTCAACCAAAAGCATCTTAACCAACCCAACAAAAGCACCAAAATCAACCAATATAGCGATGACCTGTGCTTGAAGCCGTGGAacagcatagtggttaagaaggcgacctctacaatcaaattcaccaagatgaactctgcctctgtcacttcaca
TTCTATCCATTCACATTAGTAAAGCCTGACAGTAGTGACAAGGACACTAACGAGGCATCAAAGAAAATCTAAAAGTCTACTAAAGAAACCTTCCTTCCCTAATATAGAAGTAATCAAGTTAAAAGTAAAGCATTTCACAAGCCAAGTGCCAGAAAATCAGAAAAAATTACAAGACTCTGTTTATTTATTATGTGTGTATGCTTATG
ACTTGAGGAAGAAAATTATTATCCGGAACGTAAAAGGCAATAAGCATGGAACGAACATGTCGATAAATTTGTACAAAATTTAATAGATTTCCCTGTGTTTAATATAACTAGAAGTTTTGCATTCTCAAGAGCGCAACCGACTAAAAGGCCCACGTTCAAAGATCTCTGTTggagttgcggatttagctcagaagtagagcgcttaa
CGGCTGACCCGTTTGGGATGCTGCAGGCCAGGTGTGGAAACTTCCCTCGTTTCAGTCTCCTGTCCACTGCCTTCCTCCTCTTCCCCCTGGTCTTTGGAGAAATATAGGAACACCTGGCAGGGCAGAGACATGGAGGGGACAGAAAGGCATGGGGGTGGGGAAGATGTCAGCCCAGGATCATGAGGCCCCTCAGCTCTTCCCTTCAA
acaatctctcccattccAGATAGCACCAACATACACCAGTATGAACACACCGAGAGAGAAGCCTATTCTCCACAAGTATCCAAAATAAGGTATTAGCAGTAATATAGCTAAGTGGATGGAAAAATATTTATAATGAAAATTGCAGAGTAGCGGAGAAAGAAAGTGAAGGCACTGAGAAATGAAACAAACAAACAAACGAAAGGTGG
ACAACTGGAATCAGGGCAATAGAAGAAAACAAAAAGGTATCTTCAAAGAATTTAAATAACATAAGACATAGAGAGATGAAAGAGACCTAGAAGAAAATGAAATATACATTTTAGTTGCTTTTGAAAATGCAATGGAAggggctaagggataactcgccagttaagaccatgttctgctcttacagaggacctgagtttagttcctt
CGATTTCCAATGTCATAAAATTACTATCATCACAAACATTTCTTCCTAGATTTGGCTAAAAGCGTTTGGCTTGACATTGGAAATTTGGCAAAGCTGGGGAAATATAGGATCCACTGCATAGACTAAAGATTCTATGTCCAGTTTTAATCACAGAGGAACAAAAATAAAGTAGGTTTTATATTGTCTAGGGATTTAATAAATACGGT
TTCTACTATCTTTAAAGAAAGTGAGGTCAAAATAGATAAATTTTAACATATATGTTTTGCATAACTTCATCACGAAAATAAAAACGGTAAACATACTTACAATATAGAAGCAAAGTGACCAAATGCCACTATTTTTTCTCCCCTTGCGACAAATGAATGAAATCACATACATCATGAAAATAACTGACATAGCATAGCCACCAGCA
agttagggggatgggcctggcctgcagaccgggaaagggaataacaatcaaaatgtaaataagaaatacccaatttagtaaaaatggagaaaaaaaGGTCAATATAACAAGtataaattgtaattttaaattttttttaCATTTGTTCATTAGTGTGTTTTTGCGTGTATGTGTATGTACATGTGCATAAATCtgtgcatgaacat
GGTAAAGGGTAAACAGAGATAATTGAAAAAATCTTACTGGCTAGGAGAATTAGAGACAGATTCTAGGTCCCATTTTATAATATCCTTAGAGCTCTCTGAAAATATAGTTTAAACACAGGGGAGTCATACAAGATATACCCCTGGATGAATAGACCTCACTAAACAGAAAAGATTGACTAAAATCAACTTTACCTACTTGTAGCATA
GATAATAGAAAGAAAACCCACAAGGGTCTATTTTGGCCTTTGTTTTTGTTACAACATCTATTTACGCAACTTAAGTGCAAATGTGTACTGAAATATTGGAAATATATTTTAAAATTTATGCTCgtctttttgagaaagggccttgctttttaatacaggttggccttgagctcaggatgctgctgcctcagtctcccaagagctaa
acaaatgaaacaaaacaCATGATAGGACTTTTAGCCAATGAGTAAAGCCAAGTTTCAAGTCACTACGTTCATTCCAGATTTATAAACCTAGCTTATTGTCAATATACATCAAGGATACTGAAAGCCTATGAGAAGCAAACAAGAGACTTAGAGGTCATTAGGCATTAGGATACAATGTTTCAGCATTTGATGATTTCTAAATGTTT
TCCCCACCCTCTCACCCTTTACCTCCTCCTACTTGCACACAGGTGTGCACACGTATACACATGTACACACACATTTATACACATATGAATTTTCTTTCAAAATATATTTTTATTAATTCTTCGCAATTTTCATATGCATATACGATTCCAGTTGTGTCCCCACCCCTGTTCGTTCCTCTTAACTCTTCCCCATCTCTGTGCCAGCC
ATTTTTCATCTCCAGTGCCAGCAAAACCCTTTGTACCTGCACATGCACAGACACGAACTTTCAAGCCATAACTAAAAGGTCTTTATACCCAGCACCATAAAATATAATGACTTGTAATAAGCAGAGTCTTctgtttgggattcataggactttactcttacttgacctacgacttgggggaaattgtttacctcttcgtaattcaa
TTAGTACTGTTGGACACTAAATTCTATATATTGCCATTTAAAATCACGTTAGCTCTGGAAATGTAGCCATGTGATCTGTCTGGTTGTGTTCTGTCAGCTAAATATACATTTAGTGTTTTTGCACCCAACTGACTCTTCTAAAACAACTCAGAGTTTATGTATATTGGTTAAAATAGGTTTCCCACagctttttttcagtagatgat
aagagggagtcacttctccttggaggtgataggccaccagtgggcagcctcacactataccaatgcaagtaggcagaattaattggcctcgatgggatatAATATAATTTCTTCTTTATTTGAACAAAATGCCACCTGTACCACATGAAACACCTGTTTTATTATAACCCAGAATGCAGGTGTGCATGACCTACAGGCACGTTGAT
ATTAACTACATAAGCAACAAAAATTTGAGCAAAATGAAAAGAAATCATAATGCAAAATTAAAGACTTCTCTGTTCTTGAGCCACCCAAAGTGCAGTTCTAAATATATTTTGAGTTACTATACAGACACCAAAAGGGTGACAATTTAGTAAATTACATATCCAAAAATATTGTGAGTTTACAAAGTCGATTAAACAATTATTAATTA
atccacatatatctatatacatatatatatatatatatatacaaacatacataGCAATACAGAAGTGGGAAGTATTAAAAACATAAAATATTCTTAAGCAAATATATGGAAAGCatatatatcaaattagatttaaatttatatttttaGTTGAGCCTTGAGAAAAATATGAATAGTATCACATGTTGCTCAAGCTTTGGTCAACA
TTAAAGTTAAATAACAAACTTTGGAGTGTGACAAAACATAGTAAatatatattcagtatatatactaaatgtatatatatatatatatataCTGATACTGAATATACACTGAATTGTGAATCTGTTCACCTTCTTTTACATACAGAACTTATTTTCTGGGAGAAAGTGTCTTCTCCAACTTTGAAATCTCACAAGTAGATTCCATT
AAATCTCACAAGTAGATTCCATTGAGCCATAGTGTTTAAGAGGCCACCTGTAGAAATAACTCTAAGACAATTTCAGTTCCGGGGAGAAACATCTTTCAGGAATATAATTGGTAAGCTCGCTAGCTTCCCACTCACCTGGGTCATTCCAAGCATAAAAGCGAAAGGGCTTAGCAAACTTAGAAGCCACTCCAAGGACACAGGAAGGT
CCAAGTGGAGTTTGTCATCACCAACTCACCAGAGATAAGCCATAGAAGAAAAAGAGACTGAAGATCATCATAAATCCAGTCATAAAGACAAATTGGACGGAATATACAACGAATGTCAGGAAAAGGGTCACGATGAAGACAATGACGCCATAGAGCAAACCCCAGGACAGCCTGACACAAAGACAGAATTCTATTAGTATTCATGG
GAACTTATTCCATTCCCTCCTAGATAAAAATTTTAATCATGGAAATAATCCCAAATTGTATAATGGCCTTGGATAATTCACCCAAACTAAAAATGTCCAAAATATATTTCCAAGGTTGTGGATAAGATCAGAGGCATACACATAAATAGTTATTTTCTTCAATATACTCTAATAACAAATTCCCATGATGCAAAATAACCTACCAT
TAATGGCCTTGGATAATTCACCCAAACTAAAAATGTCCAAAATATATTTCCAAGGTTGTGGATAAGATCAGAGGCATACACATAAATAGTTATTTTCTTCAATATACTCTAATAACAAATTCCCATGATGCAAAATAACCTACCATTCCAATTGGAGTATTTTCGATTGTACAGGAAGAGAAGGGTTCAAAATTGAAAAAAAGAAA
CTATGGCCACAGACTCCTAGTAGCAGGTGGTTTGCCAAAACATACACTGTGGTGAGAGTGAACTCTTACATGTTGAATCTGCTTCTGAGATCGGAGTCCAAATATAAAAGCATGTTCCCTGAGCCAGAGCAAACCTATGGATAAAATATGACTATGAAAGGGAGGAAAGATTTTATAGACTTCCAGTGACTGGGTCCAGTCGACAG
aagtgaacactagaaattgactgtcacaATGTGGGAATTCATAGAGATATTTCACTCTAGCAGATCGTTCCTTGGAAAGAGAACTTTCAGAGCACAGTTGAATATAACATCTTCCCTTACCCCAACCAAGGAATCACACATAACTCCAGTTTTTCCAGCCTTTCTGGAAGCTGCACATGAAAGAAAACAAAAAACCGGGTGACTCT
CTTTTGTTGCCTTGCTTCTGCAAGAGCCACCGTACTCAAGTCTGAAAATTCTATTATTCAGATTCGGCCTCattaataaaaatttaaaatataaaaCTACAATATACCTGTGAGTTACATATTTAAAATGGGTATTTTTTCTCAAAATACACGCTTCAACGAATGTGAAATGGATTTTCATTCACCTCTGTTGGTAATACCTGGTT
TCGTCAAAGTGTGTTTCTTGTTCAGTATTCTACCAAAGGAAGGCTCTATATGAGTAAGATCACAGCAAAATGCAAAGAAGAATACATTTTTCTGTCAGACAATATAAACTGTggggctggagatggcccaggaaactaagagtgttctgtgttcttgctgaggaactgagtctgagctcaccaacctcaccactcacaactgcctg
TAGCATTGTTTATAACCAGTAAAAGAATCCACATTTTAAACACCCACATAAATAGGGTAAGTGGAAACTACTATTGAGAATTTATAAATATTAAGCCACCAATATAAGGAATGAAGTCACTCTTTGGGTACCTGCCTAGAACAATTGAGCAAGATGTACTGTGGGATCCAGGCCTGGTGACACAGGGCTGATACCCaggatcacaa
CTTACTTCCAGCAGCGCCAACGACCAGACCGCCTTTACCGTGGCCTCTGAAGAACGTAAAAGCTGTCTAGAGAGCGCTCCTTCAGTCTTCCTGAAGGCAGAATATATGTGTTACCTACTTAGGAAGCCTTAAGACGTCCCAGCACTTGAGATCTCAAGCTGGAGAACCATCTGGACTAATGGCAAGACCCTGACTCAGAAACAAAA
gcaagcgctctaccactgagctaaatccccaacccTCCAAGCGATGTTTTTATTATTATTATTTtcatcatcatcatcatcatcatcatTTTAAATGTATAATATAAAGTAGGCATGGGTTTTGTCAAAACTTGTGGTGTTTTTTTCCTTAAAGGAGGAAACGCTAGCTTATTCAGAGAATGCACCAAAGCAGTCGCTGACAACAA
AAGGCTCAAAAGCTTACAGCAgtgtgtgtgtgtgtgtgtgtgtgtgtgtgtgtgtgtgtgtgtgtgtgtgtgtgtgATGCAGGATGGACAGATAGACAAGAATATAGAAGGATTCATGGTATATTCAACACTGAGCCAAGAGTAGGAAAGAAAGGGCCACCTTCCTCCTACATCACTggttctaacctatcatgaccatgttgggg
TGCAAGTGTACATCTTGTTTACCTTGGGAGAATGCCCCAACCAACTAGGAAGTTATTGTGACTATAATAAGATGCTATGAGATTTCGAAATCTTTCTTAAAATATAACAAAATTTGATAAACTGTTACTTCTGCTAGATTCCACTTTAACTGGCCTGCTTGCTACGCTGCACTTCCAAGCACAACCCACATTACCTCTTGTAATAA
CATTACTCAAAGTTCTTGTGGCTGACACTCTCTCCTTTAATTGCTTTGAAAGCGCTGAACCCTAACCACTACACAACCATGGAAGCTTCTAATTGCTTTAAATATAGCAAATACCTTTTAGAAGagtggttctcaaccttcctaattctgtgaccctttaatacaactcctcacgttgtagtgacccccaaccataaaattatttc
CATTATTTCCACTGTGACTGTTAGAGTAGCTTGCTGTGGAAGTCACAAGGATGTCACCAGCAAGCACTGGTGGCCCAGCAACAGGCCCATCATTAGTGTCAATATAGTCTTGATATGTAGGCCTTTGCTTGCTACTTTTCCTCTCTCTCATGAATACAGTGACTAAGCTGACCACGCAAAGGAAAGACGGCAGCAGCACCAGTAGA
GCACAACACAGATGCAATGAAGCTTTTCCTCCAGAATTTGCCTATGAAGAGGACAGTATTCTCATCTCTCTGTAACTGTCGTATAAAACTATTGAGTTTTAATATACATCAGTACTCAATGAAATAAACCCAAGGCCTAGAAATATAATCACAATCAATATAAGAAAAGGCAAAATTTCATTAACTTTCTTCTTCCACTAATTTTT
CTATGAAGAGGACAGTATTCTCATCTCTCTGTAACTGTCGTATAAAACTATTGAGTTTTAATATACATCAGTACTCAATGAAATAAACCCAAGGCCTAGAAATATAATCACAATCAATATAAGAAAAGGCAAAATTTCATTAACTTTCTTCTTCCACTAATTTTTTCCATGGGGTTAGCAGGTCACGCAAGTGAATAAACGAACTC
TATTCTCATCTCTCTGTAACTGTCGTATAAAACTATTGAGTTTTAATATACATCAGTACTCAATGAAATAAACCCAAGGCCTAGAAATATAATCACAATCAATATAAGAAAAGGCAAAATTTCATTAACTTTCTTCTTCCACTAATTTTTTCCATGGGGTTAGCAGGTCACGCAAGTGAATAAACGAACTCACAGGCTTCAAGCCC
TGGCCGTCACTAATTAAATAGGTTTTTATACATCTAAGATTTTTAAATCCATGGCTGGCGTGTCAGCAAATTTCATTGCTTCAAAGACTTGGAATAAATCAATATATCAAATATTTATCTATTTAGGAAATCAATACTTACAACATAACATTTTCAAATGTCATGAGTTCTCGTGCCACCAAGTAGGCACCGAACCGGAAACAAGC
GGTTTTGGTTGCAGTGAAGAACAGCTACTTATATTTGTACATAAATGCTTCTGTAGGGAATTCGTTAGTTCTAGTCTTTCAGTAAAATCTTTTTCTGTTCAATATATGTGGCGAGAAGGAtttttcttcttttctatttttttctatttcatttctttcctATAATTTTTCTCAGTTATGATATCTGTAGCTAAAATTGAACAGTA
TGTTTTTTTTTCCATTATTATATTTGTATATCGCCTATTACATATTTGTATATCACCTAATACATATTTGTATATTAGATACTATATATGTGTATTAGCTAATATATATTCACTTGTGCATTCAttagtatgttgcggtatgattcttctatactaactaaaggctttcatcaagaaggtatggggaattctcttgacagctgtgt
ATCCAAGTAGTAACAGTAAGTTATAGAGTAATACCCCAAAGCATTGTTCTCCCCTTATTTCTCACTGAATCCTATGCAAATTATCTAAGTTTGTGAAGGGAATATAAAAAGAAGTCATTTCGTGTGTATCAGTGTGCGCTTTGCCTGCGTTTGCtgtgtgttttgcctgcacgtatgtctgtgcaccacttgGAGACTAGGGCATC
gcagatggcgcttgagaaaagaccccagatgctgacctctgacctcttgtacgtatgcacaggcacccataCTCATATACAACTGCATACTCACACACAAAATATATTTGTATTAAAAAAAATCCTGACAGTAAGGAAAAAAATGTTAGAGAAAAGAATTTATTCAGACAATCTTTGTTAGATACATTAAAAATATTTGTAATTAT
taaaaaaAGAAAGTCCCATGCAGAAATGTAGCCGGCTCTAAAAGGTAGGGCGATTCTATATGTTTTACATAGTGCATTTGTATAATCTTTATTCTGTTTAAATATATAAATACTCTAGTTGttaaaaaataaataaataaaatGCAGTTGCTTCAAAAAAAATTAGCTGGATGTGCACAACAATCAGGGTTGAGTGAAGGGGAACA
CTAAGGGGTGGGTATAGGAGAGACTAACTCTTCCGCCAGAAATCAAAATCTCATGAGTTGAGAATTCAATGTTACTACTTCTGTGCAGGTAATAATTTGTAATATATGCTTTGTTTCCTGCAATCATTTTAAGGAAAATTTTCTTCCCTCTGCTTTGAAGACCTAGAAACACATCCGGACAAGAAGTACATGTGTCCTTTCTTAAG
GTGACACACATCGACATCTTTTTAAATTAATGTGATACATTTGCAGAGTTCTCGTAGCTTCTTGGATTTTGTTTTTGTTTCTGTTTGTTTGTAGTTTTCAAATATAGGAACACATTTCTCTAAATGCTAAATGAGCAGCAATACTGAGCTCCAAACTTATCCCTGGGCTCCTGTGCTCGGGTTTCTTTGTTCCAATCACTGCAACA
atgcatgcaatcaaagcattcatacacataaaaGtattatttaaaaattgataattaaaattGTCCTCTATAGCTCCACCCACACATATTATCATTAATGAATATAAAACTATTTCTTATTGACAAGTACTATCTTTGATGCTAACTCTGACAGTTGCATTAAAAAAAAACTAATGATGCTATTACCAAAATTCTTGGCCTAGAAT
TAACACAAAGTAATTCTGACATTACTGACATCTGAGGTTATAACGACAATGTGCTTCTAACTATTGTAAACATAATCTTGGCAGGCTATGTATTTATTTAAATATATTATGGCTGGACTCTAGCTCTAGCCATCTGTCCAGAATCTTTATGTATGTTAGGAATACAATGGCATACAAAGAAGGGCTGCATGTGACTTGCTATAGTA
GAATACAATGGCATACAAAGAAGGGCTGCATGTGACTTGCTATAGTAGATCGTCAAATGAGGGATGGGAGATGTAGGTCATTGGTAAGATGTCCAACTAGAATATATGCTGACCTAGCACCACAAATCCAAAACAAACCCAAAACATGTGGTTGCATGTTTTCACTCCTTAAGGGTTAGCCACCATTTCTGACTTTAGAAGTTCCT
TTCTTCCAGAAAAAGTAACAAAGGACACTGCTCGGTCCTGAATATCCGAAGAACTTTTCATGCTTCTCAAGATAATCAAATCAAATCTATCTGTAGATTAAATATAGTGACAGCTTATCATCAAGATGAATTAGAACACATCTAGAGTTCCACTATACCTGTGTCATGACAAGTTTGAAGTAAATGCCCTTCTCTTTCATGAGCTC
TGACTTTTGATTAAATTCAGTCATTTGTCTTATGTTTACTGAATGCCAATGCTTCGACATTATAAAACCAGTAAAGCTCCAGAAAAGAGCCTGTGATTTCAATATAACACCTATATATACATATGCATATATACACACTTAGTCACACACACAAGAAAAAAGTGGAATATGATTACTCTTATAATTCAGACCTTTGTATAGCTCAC
GGGCAATGGCGATCCTCTGTTTCTGTCCCCCACTCAGCTGCGCCCCTCTCTCACCAACCAGGGTGTTAAATTTCTATAATTAAAACAAACAAATCAGGAAAATATAGCAAAGCAGCAAACTATCTCAGTTCACGTCTCGAACTGGGAAGTAATCATCACCTGCGCCTCACAAGAAGTACGTATATCTATCATCATTTGATAGGGCA
TCTACCAAGACAGGTGAGAAGCCAACGTTAGGCCAGTTCCCAGGACAGATGGATGCACATAAGTTCTATGAGCTGAAAGGTGAATTCAATACTGGGTTTAAATATATAAAATATATGTGATTATATTCCTTTCTTTTATAGTATGTAAAGGAGTATCTATCCGACAGATTACTGAGTCACAGATTTATCATTTATCCCCATACCTT
ACAGGTGAGAAGCCAACGTTAGGCCAGTTCCCAGGACAGATGGATGCACATAAGTTCTATGAGCTGAAAGGTGAATTCAATACTGGGTTTAAATATATAAAATATATGTGATTATATTCCTTTCTTTTATAGTATGTAAAGGAGTATCTATCCGACAGATTACTGAGTCACAGATTTATCATTTATCCCCATACCTTAACTTCACT
GTCTGACACAGGGTTCCCACCTATGACTGCCAAACTCAAAAGCTAAGGCAAGACAATCACCAGTTTGAGGATAACGTGGACTATATAGTGAAAGTATGAAAATATAGAAAGGTATTACATTAAATGATTTAAAAAAAAGGTGGCCACAGTCATGAACTAAATACATTTGTGCTTGGGGAGAAAAAGAATAAGCCCACTATAACAGA
AAAATGCTCTTCCTTAAAAAAAAACAAGTGCTTTTCTTTATTTTATCTCTATAGTTGTGAATTTTAAAGTCACTGATCTACAACACTGTTTTTGCTTATGAATATATAGTAGGTACAGCAAAGCTGTGACATGTGACAGTGGGGACACAGACTGACCTAGGAGTGAGGCAGTGAGAAACCCTAGACTCTAAGAGACGAGGAGGTGC
tgcagagtgaggtcagatggggcatgtagttgtctcagcataaaaagaaaTCATGCTTCTACACAATAGTGCATTCTAAGGATTTGTTCCATATCTTTCAAATATAAGCAAGTGGCTATGCTTCCTTTAAACATGTCAAACCATACACAGAATAATGTAGAGTCCTATTGTCTGATTATTGTTATAGAGCTTTGCACATTTCTTAA
TCAAAATTATTGGGAAGAATAGAGCATAATGCAATATTAGGAAGTGCTAACAGTATGAACCAAATACATGAGAAACCCCAACATGGTGACTAGCCACATAAATATAAATAGCCACTGGTCAACACTTTCGTGTACATATTTTCACATTTTCTTTTATTTATGTATCTATATACAAAACATTAAACAATGAATCTTGATCTACACTC
CCTTCTCCTTTTTACTGAGAAACACAACAAAGGAATTACACAAAGCCTCAAGAACGCTATGAAAACTTTAAAGTTATAAAAACAAATGATAACCAGGACAAATATATCTACACAGTAGCCACTAAAACAGTCTGATATCATTTATGAAGAATAAACACAAGTGTTCATATAGTTTACACATTTAAATATATGATGGTCGCTGGCTA
AATGATAACCAGGACAAATATATCTACACAGTAGCCACTAAAACAGTCTGATATCATTTATGAAGAATAAACACAAGTGTTCATATAGTTTACACATTTAAATATATGATGGTCGCTGGCTATCGCATTTGAGTGTGTGTAGGGAAGGGGGAAGAGCACAAACATGCAATGGAGGTCATGGAAAACTGCCTTGCCTCCTATCAGTA
AATCTCTTCTTTAAAGCCCTTTTCAGTTTTTCATTACAGTTCATGCACCAAAATGAGTTTTTCCAGCTTTTTCCTTTTGAACGCTACTTTCATGTTTAGAAATATATGTGTATTTTTTAGAAGCACACGTTCTATTACTCCAAAATAATCGTATCTAACTCGTGTTTGCTTTCCTCATGTTGGCTTTCCTCATCAATCTTTCTGCT
tctctctctctctctctccctctccccttcccttcttccttcctcccctctgtctctctctcctctccctgtcttttttctctctcACACACACATATACAATATACATtaacaacaacactactactactactaataataataataataatGCACAAACAAAAATTtgaagatcagagcaaaataaacaagaaatgaaatcagta
TGCCTCTGTTGCAATCTATAACAGAAAAATCTTCATTAGAAGTGCTGCTTTTATTTCTGAAGTGAAAAGTAACGGTCGGATGGACTGTAAGCATTAAGTAAATATATTTTAGAGTCCTTCTAGTAACATCAAAACGCAGGATATGTTCTTTAAGACTAGGATTCTAACAAAACCGGCCTTGGTACTGTGCACAGAAGAGTAGCTAA
AAAGAGTACAGCCTGTGGTCTCAGGAGGCAGAGAGACTCAGAGCGAATACAGCCTGTAGGCCTATGAAACAGAGACGTGTATACAGAGAGACTGAGAGCGAATATAGCCCATGGGCCTATGAAACAGAGACATATGTACACAGAGAGTCAGATACAATACAACCTATGGGTCTATGAAACAGAGACATATATACGGAGAGACTCAG
ATGGGCCTATGAAACAGAGACATATGTACACAGAGAGTCAGATACAATACAACCTATGGGTCTATGAAACAGAGACATATATACGGAGAGACTCAGAGATAATATAGCTTGTGTACCTAAGAGACAAACACATACGTACAGAGCGACTCAGAGACAATACAGCCTGTGGGTTAAGAGATAGCCAGTGTATTATTTTCTGTACTTAA
GTTTAGCTTCTCTTTCCTTTTAGTGACTCTGGAGAGCAGAATCTCGGTAACCAAGACACTGTGTTGAACTAGAACGCTTCTATGTGTTCCTAACACTTTCAATATAATGAAAACAAGAAACAAAATTTTGCAGAGTCACACTCTGGTTGCTGTGCTATAGAAAGAAAGATGGTTTTTCTCTCAAACTCCAAATGAACCCACAGGCA
tgtaacttgtgatctttctgccccagcttccagaatgctgggattatagctgtgcactacctgcctagctTTGACTACCTTATTTCCTGGCTGAGTCTATAATATATGAATGTAAACATCTGTTCTTTCTAATAGTCCATCAGTTAGGAAGGAGAAACTTCAGTTACACCGTATTGGGGAAAATAACAACAAAGAGAATGCTATTC
GCAATGGCACAGAGTGTCCCCACCACAAAGTAGGGCCACTCTGTTTTATTCAGTCTTAAGACCTTCAGAAAAGACACTGGTGGCACGTTTGCATCCTAGAAATATAAAAATGTGAGGGAGAACAGCCATTTGGTGCTGTAGACACAGAGAATGCATGACTATTACCTTCAAATGTCTTTCAAACTAGATACAAGAAAAATATCCTG
ACCACAAGCCCTTCCTCTTATCATCATACCAGGACTCATTCTGGGCTGGCTTTATTATCCCTGGACTAGAAATATCATCTTTACAAAATTATTTTTATAGAATATAGACGTAGTCACTATATGCGAATATAGCATTTGATCTAAAGGTTAAACATCTCAGCACAGAGACTATATTTTGTCTGTTTTCACCCTGAAAGTCTAAAATC
ATACCAGGACTCATTCTGGGCTGGCTTTATTATCCCTGGACTAGAAATATCATCTTTACAAAATTATTTTTATAGAATATAGACGTAGTCACTATATGCGAATATAGCATTTGATCTAAAGGTTAAACATCTCAGCACAGAGACTATATTTTGTCTGTTTTCACCCTGAAAGTCTAAAATCAGCATTTATCTAATTCACTGTCAAA
tccttcatctccttcccccatctctccctccctcctccctctctcTCCgtgtgtgtgtgtgtgtgtgtgtgtgtgtgtgtgtgtgtgtgtgtgtgtTGGAAATATATGTCTGGGAAtgtgtgtgtgcccaagcaaacaagtgagtaaggctaggtgacaacctcagattttgttcctcaggtactgtccaccttttgtctcttaat
aacctcagattttgttcctcaggtactgtccaccttttgtctcttaatgtttttgaaagagggtctttcattggtctggagTGTGTGTGTGTGTGTTGGAAATATATGTCTGGGAAtgtgtgtgtgcccaagcaaacaagtgagtaaggctaggtgacaacctcagattttgttcctcaggtactgtccaccttttgtctcttaat
AGCAGTATGGAGGTAACCAGAATCatatgtgtgtgcacatatgcatatatgtaatacatccacatatatatgtatgtatgtgtatttccacgtatACTTCAATATAAGTATTTGTCTTTTTACTGATTTAACAACAACAAAAAAAATCCACAAAGATATGTGTTAAAATTTAGAATGAAGTAGGAGACACCCAAGGAAAGGACAGC
CACCCTACTATTCTGTATAGAAACCATAATCTGGCTACAACATATAAAGGAGGTAAACACAGAAAAGAAGCATCTTTATCCAACACGATAGTAATGGACTAATATAGACACACTCAAGTGAGATCAGTGCTATTAGATCGCCAAATAAATTCACAGTTTCCTGTTGTTACAGTGTATCTTACTAAATAACCTCATAGACTTGATTC
GCCCCACACTGAAGGCCCCAATGAGGATTGAGAAGAACACCTGAGCGAAAGAGGAACCATTAGGAGCAGAATATTATCCCCTGAGTTAGAGCCTGCTTGGAATATAATATATGAAGGATCGAGTTTAGGATTTATTGGACACTTAGCAACGtttttcttattgagaaataatatttgtacatctttatgggacacattgtgacaat
ACACTGAAGGCCCCAATGAGGATTGAGAAGAACACCTGAGCGAAAGAGGAACCATTAGGAGCAGAATATTATCCCCTGAGTTAGAGCCTGCTTGGAATATAATATATGAAGGATCGAGTTTAGGATTTATTGGACACTTAGCAACGtttttcttattgagaaataatatttgtacatctttatgggacacattgtgacaatttgat
AGCTAATGTCACTAGAGAAAGAGTCCCCCGTTAGTGTTTCCTTCAGTTCTTTATCCTGTTCTCTAACTCTGCAAGGAATTGTACAAAATGTTCAACCAAAAATATAACAGATTTTGGCTCCATGTGATTTTCCTTTAAAAGTCTATTATAGATTTATATATGGTCAGATGAACAGAAGTTGAACATTTCACtttatatcttaaaaa
GAAAATACAGACCAAAAGTCACCACCAAGTATACATGGGTTCTTAGAACGTAAGtaatttaaaatttaaaagtttttattttaGTCATTAGTGTAATTTGAATATATTATTTTCACAATCATGCTATGCGCATATCTATATAttttttaaagttattttgctacttttttgtcttttcttttttttttttttttggagctggggac
TATTTGTCATGGTGAACAACATACCTACCCCATTTAAATCTTTTATATTTGTTCAATCATTTGGAGGACTGTGTTTTTAACTTGTACTTTCTTAAATAGAAATATAGGCATACATGCCATTTCATACACCCCATCAGAAGATTCACTCAGAGAGATAGCAGTGAAATTAAGAGTTGTGACTAAAGCAAGAGCTGCAGTGTTTGGAC
atcaggcatgccagccacacaggctcTTGGGGAAGAAGTTCAGAATTGGAAATCGGTTCAATTTGCTAAAGAAATCATAAACATACAGGATATTATCACAAATATACATCCGTTTTCCTCTCTTCTTCAATGGCAGGATGAGTGCTGCGTAATAGAAAACCTATTTGCCTGAAACATGGCATGATGAAACCTCAAATGAATGTGGT
AATAAGAGGAGGTGGGGAAAGAAATTGGGTGTGTTATATAGTTTCACAACTCTGTAGTACCAGATCGCTTTTTCAAAATGGAATGTTAAAAGTAGCGCACAATATATACACAAACACAAATTACCTAGTCATTTCTTCTTCCAGAATTCTTCCTGGATTTAGCATTGACAATGAAAAATTCACTAAATAAAAACAAAAAAAAGTCA
GATCTGTGTGGCGATGACTTATTTCCACTTAAAAAAAAAAACACACACACACACACAATGAAGGGAAAAAGTAAGCATCATCTATTTACAGCACTTGTGAAATATATTACTGAATAAAATATCCCTGAAGCATTGTTGAGCAAGGAGAAGGCAGGCACTTCCCATTCTCTGCCGTCCCAGGAGAGGAAGTGTTCTTTATCCTTTCA
TCCAGTTACTTCTCCTCATTTTTCTTGCTACATTCCCATTAGAAAAACCCCCCACTTCATTTCCGTTTATATCTGCTTTAGTGTCCTGGAAACTGTAGCCAATATAATCACTTAGGAACGCAGGCTACTTCTCTTCTCAGGCAATAACAATGGCTCTACTTCTTCTTAGAGGGAAATTGAAACCTTTATATTGGCTGCAGAGTctg
CCTTACCCTCTCCTGTCTGGGCTCCCCGTTCCCCACCACACAGTGGTAGGTTGCAAAGCTGGGGTTCAGAGCAGGATGAAGGGCAGGAAGGCAATGTGCCAATATATGAGGGGAAAAGAAAGCGAGCAAAAAGGGGGCGCTCACCCATCAGCGTAGCTGAAGTGCACATTTTCAAACTCAACCCGGCCCTTATGAAAACGAAGGGG
TTAATATCAAAGATACAGTAAGGATTAAACTACCATTTAAGATATTTTGGTGTAATCATATTGGGGAAAAACAACTTGTCTGAAGATTTATGAACAAACTAATATATTTAAAGTAACAAGTATACAAATCCCTTAAAGAGCAGAGTATAGCCATCACAATTCCAAATACTGTCTAAAGAGAATGAAAAAAACACCCTCTCAGTTTg
TAAGGAAAACAACAATGTAAATGGTCATGTTTAAATGATCATTTTTATCTTACTGTAATATTTAGAATATTAAGATTAAGTACAGCAGTAGAACAATGAAAATATATCAAAAACACCATGCAAAGATTTAGTTAGACAAAAATGAATGCAGAAAAATTATTTTATATAGACATTCCTTGAAAATATGAAAAATACTTTTCTGATCA
TTTCTGATCAAATATTTGCTTTTAGTACTTTGAATGAGTTACTACAGTTTCTTCTTTTTCAAAAGTTCACATATTACTTCCTACAAAAGGGACTAACACCAATATACTATTAGGATCCAATGTCATCCAAAGAATACAAATTCCATAATATTATTTTAGACACAATAATTAAATTTCAGGTACCTATTACTAGTTCCAATTTACTT
TGACATATAATATTGTACAACATATATTTAGGTGTAAAGTTCTCACAAATAGGCTGATATTTCTTTTGAATGGGATCTATTCCTGTTAAATGCTCACTCAAATATAATAAATTCTCAAATGAATCTATTTTGAATAGTTTTAAGTATGCTTCTGATATAATAATAATGTTCCCTAAAACTTAATTCCACATATAAATATTCTATTA
TAGCTTCATCATAGAGAATAACTGGGGGATCCTTCAAAATGGCTCTTGCAATTGCTACCCTCTGCTTTTCTCCTCCTGGAAAAGAAGTTTAATTTAAGGAAATATAAGAATATTTATTCTGTTTCTAGCATTTCTGTTGATTAAAATCATCAAGTTATACTTGCAACATTTACATCAACTCTTTATCACTCACCACTTTACTGAAT
GCCTAACCTAGGAAATGAGATGACAGACTATTCAGCACTAAACTACTTAACTCTACTTTTCCAATCCTTTTCAGGTGAGTAACAATCTTTGCTTTCTTTAAATATAAGGGTTATGGATTATACATTAACACTAATACATCTGAAATTCTGTCAATAATATAAGTGCTCCCAATAAGTAAGTTTGAACAGAATATAAAAGTAAAAGA
CTTTTCCAATCCTTTTCAGGTGAGTAACAATCTTTGCTTTCTTTAAATATAAGGGTTATGGATTATACATTAACACTAATACATCTGAAATTCTGTCAATAATATAAGTGCTCCCAATAAGTAAGTTTGAACAGAATATAAAAGTAAAAGATTTAAAANNNNNNNNNNNNNNANNNNNNNNNNNNNNANNNNNNNNNNNNNNANNN
TGCTTTCTTTAAATATAAGGGTTATGGATTATACATTAACACTAATACATCTGAAATTCTGTCAATAATATAAGTGCTCCCAATAAGTAAGTTTGAACAGAATATAAAAGTAAAAGATTTAAAANNNNNNNNNNNNNNANNNNNNNNNNNNNNANNNNNNNNNNNNNNANNNNNNNNCATGTGGCATTCGAAGAATTGCATCATGA
actccatggtgagcccgtgGCAGCAGAATTTCATTTGAAAGGTCTAACGTCATCTACTTCATTAGCATACGTTGACTCCTTAAATTCAAACTATTATAGTAATATATCCGCCAACCCTCTAAGAATTACATTTTGCTTTTAAATACCTGAGGTActaaacatagtaaaagccatatacagcaaaccagttgctaacattaaactaa
ATAGCCAGAGTAGAGGTACTTTTCAATGAAGCAGTCTCATATGTCTTCAAGAATCCATCATATCTTTGTGCTTCATATTTTTCATTGTTAAAATACTACAAATATATAAAAATAGTAACTATGGATGAAACAGAATATATACTCATGCAATTGGTATAAATTTTGTTACACTTGATATATGGATATACTTTATTATAGATCCTATA
GTCTCATATGTCTTCAAGAATCCATCATATCTTTGTGCTTCATATTTTTCATTGTTAAAATACTACAAATATATAAAAATAGTAACTATGGATGAAACAGAATATATACTCATGCAATTGGTATAAATTTTGTTACACTTGATATATGGATATACTTTATTATAGATCCTATATAAAGTTGAACTTTGAAGAAAAAATgggtcagt
TTTTTTAAAATTATTGTTTTAAAAACAATAAAGTGAAACAGTTTTTTAAAGCGTTGATGTTCTCACTTTAAATCATCACAGCAGCAAATTTCAGTCAAAGAATATAAAGACTATCATGCTGGTAAGTTACATTAATCAATAGTGAATTAAAAATCAAATACCTTAGAAAATCACTCAAGTTAATAAGAAAAGAAAGTTAAATGGTT
TTTGGTGCATCACTCAGGTTCAGCATGTTTCCCGACATCTGGTTGAGGCTGTCTACAGCATATTTAAACATGAAAGGAACCACAATATTCATGGCCTAAAAATATAAAAAACATTAATTACCCATCATATATAAAACATTTATTATAAAAGTACAAATATTTTCCTTAAATTATTATTTCTGGTAATGTTTACTGGAATACATTTG
CTGCCAGATCTGTTTAGCCCACAAGAGTCTTTGTTCTACTATAATACAAAACAAACCTATCAAACATCGAATGGTTTCACTTGCCCTGCATTTCTTTTAGAATATACTAAAAGCCCACACTTAGGTTCAGCAAATATATCAGACTACCAAAATACTTTTGAAAAGATTAAATTACAGACTTAAAAATGCAAACAATGAATATGGCT
GTTCTACTATAATACAAAACAAACCTATCAAACATCGAATGGTTTCACTTGCCCTGCATTTCTTTTAGAATATACTAAAAGCCCACACTTAGGTTCAGCAAATATATCAGACTACCAAAATACTTTTGAAAAGATTAAATTACAGACTTAAAAATGCAAACAATGAATATGGCTATTAGGCACACTGAAAAGATACCAACTGCTTT
TTGTGTGAGTGTTTTAAAAAACAGAGATGTATAATAATAACTGTCCTGTCACAGGTGACAGCAGACCTGGCTTCCTAGGTATAGAACATACATGAAAATAAATATATCATATACTTCCAAATTTCATAACTCTATTTCCTTCCTCAAAGAAATAAACTGATGTTTTTACTAGATTATAAATATGTGCAAAGATTCACTTACTCTGT
attaaaaacaagtgccacaacattgggcATCAAACTGCTTTGTCCCAGATACTCCATTGTAGCAACAGAAGATGGACTAAGGCACCATAAAGAACAGCCAAATATAAGTCATATGTACATGATACGAAAATTACTAGCTAAATAAGTCAGTTTGCTTAGTCCCTCAAAAGCCAGTTAATTATGACTTTCCTTTTTCTAATCATAAC
AAGAGAAAGGTTGCTACACAGTTTGTAAGGACTATCAGGTAGCTGTAGGACCTTTACACAACTGAAGTCTTTATTCGTATTAAAGAGAAAGACCGAGGCAAATATAAAACAAAAACAAAGTGATTTGCAAGGTTCAGATGTAAAATCCTTTATGTTTTATAAAGTCAGTAATTAACTCACTAAAATTAGATTTGAGAAAGAAAGCA
TTACCTCTAATAATCAAATCTAGTAAATACATTTTTCATATATAAGTCATCTAAGAGACAATTTAGGAGTATATCAGACTAACCCTTAACAAAAAATCGCAATATAAGCATCTTATAAAAGTTACATGAAgggttggggatttagctcagtggtagagcgcttgcctagcaaacgcaaggccctgggttcggtccccagctccgaa
tctgcatgaaccagggttacacaaggtccacatatacgtgaaataaaaactaataaaatataaacaaGCCTATTTAAAAAGAAGACTCTAGTAACAACCAAATATAAAATAAAAATACTTTTAAGGAAAAGGGCCTGGGGTCATGAGCTGTTGCTCTTACAGAGAATGTGCGTTCAGAAGTGAACACCCTCTCCTGTTGTTCACCC
gaaCCTATTTTCAGTTTTTAAAAAGTATCTTCTCTATGCTATTTTCTATATACTCATAATTTCCATTTACCTCTTCCTTTTCTAGATTTAAAAGAAATCAAATATAGTTTTTAAAGAGTTTCTCTATACATTTTGATTTCCTTCTAATTAGCTAACAAGAATTTGGAACAGCAATTTTCATTCTATGAGTTCTATTTGTTGAGTAA
TCCAGCAGCCAACACTGTGCTAAAATGTATATGAATGTTAAAATTTTCAACATCAGCTACCAACTTAATTTCTAATACTGTTCTCTATTCAGCTTCAACAAATATAGTGAAGCATAGGCTTATGATCTGTTGCCTAGTTCAATAGCTTGAGTTAAGACGCTCCCTCCAAGAATGGGTCAGATTCAGTGGGAGGGTCCTCAACAGAG
TACCTATACTGTGGCTTCTCTTCAGTTTGTATGAATCCTTTAACTTTTTCATTTGAATACTATATAGTGAATATCAAAACAGGATTTTGTATACATTCTTAATATATTTCAGGGCAGGGGAAAGAATGAGCAAATAATAGGACACATGAATTTAAAACTGAGGGGGGTCTCTAAAATATCTCAAGACTCCTACACTTAAAGCACCG
AACTTCTGCTAAAAATAATCTGAATATTGTATTCTAAATTGAATCTATTCTACTTGAAAAATCTCTTAAATCTGTCAAATTCTTTCCATTTCCAATCACTAATATAATCCAAGTTATCATTAATTCTTGCCAAAAAAAAAAACCCCAAACCACTGTAATAGGTTTCAAACTTATCTTATGGAACTCACTCTATTCCATATCCAGCA
GTTTTATTTCACACATACTCATGAGTTAGTAAGGCAGTTTAAAAAAGAATGAAGCAATAATTTTAAAGTCCACTTTTCCCAATCGAACAATCACAAAATAAATATAATTCAATGCATTATAACACAAGTGGGGGCATTTCAACCATTTTCCCATTTCACAAGTTTGTCTGCCTAATTTTTCTTGATGGGGTAATGGAACAAAGGCT
CCCTGACGAACAAATGTGTTTTAGCCATAGCCACTAGCCAGTAGCTTAAAACTAATTTTTCACCTCTCTATTAACTATGCATTGCAACGTCAACTCAGTCAATATAATTAAATAATGCCGAAAGCAACATACATAACCCCTTAAGATCACATTCTTTTTTtttttttttggttctttttttcggagctggggaccgaacccagggc
gggtagaaacctacatcatgaaaggagagaaatgacagcagcaacaagtggccctctgaccttcaAATATCTCATGGGACAAAGGAGTAAATGCATATAAAATATAGAAAAACCTATCAAGCAATAATTAAAGGAAATGAATGGGTAGAAGTGGCTGAAGTGACTGATGATATTCTAACAGCTTTTCTTTTAGTATCCCTTATATA
actaacaCATGTAGCTTAACCCACATTTTATAACTGCACAAATGATATTACATCATTTTATGTAAGCCTTTCTCTATTTTTTTTTTACTTCAAGCTTTTAAATATACTAAAAAATGCACAATTGCACAAACACTGATCTAAGTCTATATGCGGTCTTCTTATTTCCTCTCAGTGAAAAATTCTCAGACAAATGGAACTGTCATCTT
ATAACTATAAAAAGGGCAAAAGAACTTAAAAATGAAAACATGTAAGCTGGTTCACTTGGGAGAATTTTTAGATATTAAGTATAACTATATTAATAAATTCAATATATAGTTTGCTGTTCAGGCAGCTTTGTATTGGTTGCCAAAAAAGTTGTCAAGCATAAATAGCAAATGTTTCCATAAGGAGTTCATTCATTTCAAGAGAATAT
ATATATAGTTTGCTGTTCAGGCAGCTTTGTATTGGTTGCCAAAAAAGTTGTCAAGCATAAATAGCAAATGTTTCCATAAGGAGTTCATTCATTTCAAGAGAATATATTCCACTGAGCTTTCACAAAGTGAGAATAAAAAAATAAAGAATTAAGACTTTGACAAGGTTAGTAGAACTGTCCTTTCCTTAGCTGCTGAAGAATTTAAG
AAAGCAAGTTCAGTTGATGTCTTGCACAAAGCCCCAGAGAGCAAGCAGAGAAGTCCTCCTACATTATTATAACTGTAATGTGTTTGGAGTAGAAGAAGAAAATATAAACTGTCAGAAAAGGCTTGGCAATTACTGTTATTTTCTCTTTACCTCGGGGTTTGTTTTCTAAGCTTGGTTAGTCTAAAATCTCAATAAAGAGTTTATGC
agggatgacaacagcaaagcagaccaagaataaaaaacacggtgtccttgagaacatctagaaggtaagctattttcaacagaggttacTATTGTTTAATAATATAAAAAATGCCTCCAGGAAGCCAGAGAAGCCAGAAGCTTAGCCATAGCAGGCTTAGTCATGGAGAGAAAGCTTAATCAGGAAAACTAGCTAATATCTTCAAC
TTCATCTATTTTAAAAAGCAATATTTTCAAGTATTGAACTACCATTCCTTCCTTTTTCACAACTCTTTATGACTACCACATGAGATAAACAGATCACTTAAATATACTCTGAAATCAACTGTAATTGTTAATAGCAATATTCCTAAAGAACATACAAGTGGAAAATTAATTTTAAAAAGCAAGCTGTGAATGTATCGGTTTCTATT
TTTTCCATTTGGCCAACAAGTCCTATTATTTTATGATTCCATTTAACCAACAAAGTTAAAATTATATAAAGATAACAAGAGAAAAAGAGTTGTAGAGAACAATATAGAATATTACAATTACAATTGCTTTGTTCTAATTTTTCAGAAAAGAAATTATCTTAGATTATAGTCTCTGTCATTTTTAAATGTATCAGTATAAAAATTTT
CACTAATTTCTAAGTGTTTTTCTGCATGAGAAAGCATCATTAGTTGAGCCAACCAAACAGTATTAGACTATGACATTTTCAAAGACATAACTTCCACTCAAATATAGTGATCACCACAAACTTCTAGTGAGCTGTCATTCACTACTTTAGAATTAGTTTGTAAAGTTAGCATAGAAAGCCTTAATAGAACTTCTTACCCCTTCTTT
TGTTCTCTTTTCTATCAATGGCCATGCCTGAAGAACCTAATTAAAAATGATAACAATCAGTCTATTTATTAGGTATTATAGAATTTCAGATAGTGAAACTAATATAACAACTGTCCCTAAAATAAATTCAAGGGATTGCGTCTAGCCTAGCATAGTAAGCAAAACACTTTGAAAATTAGCATACAGATAAATTTATTTATACAACG
CCCTAAAATAAATTCAAGGGATTGCGTCTAGCCTAGCATAGTAAGCAAAACACTTTGAAAATTAGCATACAGATAAATTTATTTATACAACGAATATTTAAATATAACAAACACTCAAGTTACTTTCTCTAAATAGCTTTTAAAATTAGTTTAACTGATTTATCTAACATCATATTACTTAATTTATCCTGACTTCCCATCTATCA
TTAAAATTAGTTTAACTGATTTATCTAACATCATATTACTTAATTTATCCTGACTTCCCATCTATCACTCATATAATCCTGTAAGTAAGCAAACAAGGCTAATATACTGAATGATTCATATTTTACTTGCTTTCCTAGTATAGATATTTATATAATTAATGAAATCAAGTTTATACAACTGATTATTATTATTGTATCTTACAAAT
TTTGTCCTTTTTCCTCTAAAAGGCTAAGCATCAAGTTGTAGTAAGGGTTCTGGCAAATATCACATAATATGATGAGGTCTTCAATGAAGTAGAAGACTGAAATATAAACAAATTCGGTGATATCTTCGATAATGAGAGCCTGAACATATTTTCTACTTAAAGATTTAATTTAATAGTGGAAAACAAATTCATTTGTCCAGTTTCTC
TTTCTGAAATGTTCCACTAGTTGGCACCGATCTCAAGGGATTCAGACAGATTTCTGCAGTACTAGATAATACCAAGATTTCTTTCCGCACTCTTAGTAGAAATATACCTTCCTGCTAGTATTTATAATAAAAACAAGAGAAAGGAAAGTATTTCTGAAATGTAAAACATATAGTAAATATGCAGCATAAATTGGTAAATGTTCCAT
NNNNNNNNNNNNNNNNNNNNNNNNNNNNNNNNNNNNNNNNNNNNNNNNNNNNNNNNNNNNNNNNNGAAATACTCAAGTTAATAAAAGAAATAAACAAAAAAATATAAAAATGAAAAAGCAGAAACCATCACCTATAGACAGCCATACAGAAGAACAAAATTCAGGCGTGGAAGACAATTATTTATTTAGACATGCATTTTAATAAG
TAAAGTTAACAGATGTGATAAACATACAGGAATACCAAAGAAATTCAATATGCAGAAAATAGCAACCTGTCTGTCCATTTTAGGAGACAAGTAAATTAAAAATATATACACTGGAGACCTGTGTTTATTTCAACTTTTAAAAGCTGGAAGAACTAAATTTTAAGGAATCTATGATTTAAGCATATCCTATACTCCCACTTATACTA
AGCTTACAATTATGTATCCTTGATGCTTATAATTTTTAACATTATCTATAAGTCATGTGTGAATACTGTTATTATCTGATCATTAGTCATCTGTGATCAAAATATAAAACATTTAAATTAACCTCTCATTACATTCTTAAAGGAAAACAGCTGTGATATAAACCTATTATGCATTTAATCAACTTTAAAGTATTAAAAATGTGACT
gtgtgtcacagcatatgtgAGATTGACATGAACTTTCTAAAATTCTTGAGATCTTAAGTAAATAAATACAATAAAAGAGAAAGTGTCATCACAAAACACCAATATATAAAAATATGTACAGATTCCCTCTCTTCCTGAAGTATTTTTCCTTTTATTTTCTAATTTTTATTATTTCTGAAACATAACATCAGCAGAAAATTCTATTT
GCCTCGATTCTCCTTATAAGCAAATGCTGATACATGGCATCACTTTGGTATAAAATTCAAGATACAATTTGCTTATAAGAGGGTAGACTAGGAGATTATCAATATAAACACAAATCTAAGATCAGGGATTGCAAATGGTACCTAGTAATAAGTTCCTGATTAGCACTAAAGTGAGAAGGAACATTAAAGAAGATACTTGGTTTCCT
GACATAGAACAAAATGGACTGTCTTTTTCTGATAAAAGTAATGTATCACCCAAACCAACTGAATCAGCTTCTCCAATAAAAAAACAGGGAACTTTTCCAAAATATATCACAAAATTGCCCTCAAAACAAACATACAGAAAAATGTCTTAATTTTGCTCCCTCTCATTTTTTTCTGTAGGTCTATTTAAGCCCTGAAAATCTGTCAC
cacacacacacacacacacacacacaACTTTCAAATAAAGAGTAAGCAAACAGTATTTTAAATTGTCCAAACAATTTTGTTAAATGGAGCTCACTTTTGCAATATANNNNNNNNNNNNNNNNNNNNNNNNNNNNNNNNNNNNNNNNNNNNNNNNNNNNNNNNNNNNNNNNNNNNNNNNNNNNNNNNNNNNNNNNNNNNNNNNNNNN
ATAAATGCCACAGCAACACAAATATTATGAGATAATACCTTGACTACCTTACTACCTTCATCTACCCTAAAAATCCTGCTAGATTTTTATTGTTAAGAACAATATAGCAAATCTGTTGAAAAATGTAGTATTTAATTACATTACATAGTCTCATTTTGATCTCAAATTGCTAAGGTATGCTTAATTATATAGACTGTTTATTAGGA
attgctgccgctgctgttgttaatattcccatttccaggccagaaaaccaggctcaaaggctgcttgcttaaggctatactgtcaataagcagcagCCGGAATATATCCATCCTTAACCCTATCACTACAGCAATATCAGCAATTCACTTGAACGAGTGAATTTAGAAATCAGTAATTGTTTTGCAACATCTAGGCTGATTTTTCT
GAAAAAAGGAAGATGTATTCTGCAGCTACACAGATTTGTATGTATACATACAGATACATATACCCATACACAAGGTCTAAGTGGGTGATTCAGTTAGTCAAATATATGTTTAGTTCCTTTTCTTTTACTGTTGTCTACTTTAGAATTTTTCTTTATAAGTCTTGACAGAGGTCTTCATATATAGTCTTCTACACAAAGTATTAATA
CTCCAATAACAGTGTCTAAGATTTATTTCATTACACCAACACTGGCATGGGTAGATTTTTTATCAATATTCACCTAATGCTCACTATAAATTTGAAGTATAATATATTAAGAATATATTAGAGCTTATATATAATGGTATGTTGTATGTAACATGCGATAATACTAGAGtttttacttattcactttactatcccctccccatcac
GTGTCTAAGATTTATTTCATTACACCAACACTGGCATGGGTAGATTTTTTATCAATATTCACCTAATGCTCACTATAAATTTGAAGTATAATATATTAAGAATATATTAGAGCTTATATATAATGGTATGTTGTATGTAACATGCGATAATACTAGAGtttttacttattcactttactatcccctccccatcacccctcccccat
TGTACCAACATCTATATCCTATTTATACCTTGTCATTTCATATTTGCTCATGGTAATGTGCCTGACTATTCATAAGCTATTATCGCATTATTTATTCTATAATATAGTCTAATAGCTGATGGAATCACTTTCTCCTTTCAAATGTACCTGCATTATATAACTATTCCAAAATTTTCTTAGCTTACTTCCCTAGCTTACTCTTCCAG
CTATGTGTCCGCTGCCTCATTAATTTAGTTCATTGGATCCATGAAGGGGAAAAAAATCCTGTCTCCTGTGATTTCCAGAGGACTATGTTTCTTGGCACACAATATAGTCTTTTTATGAAAGTCTGTCAAGTAAGCAAAGAACAGACAGTACATCTGATATAAGTTGATATTTCTATTACTAACAAATCTCTTACAAAAATAGTTCA
tctacctccaagtgctggaattaaaagtgccaacacaccaactcccTAACTTACTTTTACTGCAGCAGCCTTGGGTCAAAATTTCAAGAACTCCAGGGTTAATATACATAAATGTCTGCTTACAGGAGCGGAACTCAAAAACCCCAAAATGATATGGTGGGAGGAGCATTCTACTCAGCTCTGGGTCATTCATTATTTCACTGTTC
TAATTATGAAATAATAAAAGAAAATTAGAAATATCTAATTAGTAAAATGAATATTATTTTCTTTCAGTTGGCAGCACACACAAATTTACTTTGACTAGGCAATATAATTTGCAGATGGAATTATATATTTGGTTTTGTAAGTATCTCACTTTTAAAAATAATAGAAAACAAGGTGACTTTTATTGTTAAAATTATTTAAATATGGG
AGTATCTCACTTTTAAAAATAATAGAAAACAAGGTGACTTTTATTGTTAAAATTATTTAAATATGGGCTTTGTAATTAATTAGACTTTATTTCACTTTGAAATATATGCAGTCTtgatgcataatgtgatgttttgatataggtatatagaatggaataattggatgaaactaatcagtatttttttcacctccaatagtcatcac
GAAACTAGGCTGAGGATGAATCTCAGTAGCATTAAATTCTTACGCAGCATGTCCAAAAACTAGTTTCGTCCCTGAGAACTACTACAGAAAAAAAAAAAGGAATATATCTGTAGAGACTACTTGCCAGGGATTAGGGATTGGTGCATGGAGAGAAAGTGCTCGATACATAATAAATTTTATGGTGGATAATGGAAATACTAGACAGA
TTTTTGGTGATAGTGACATGTTCCTTTTTCAAATGTGGAACTAGGTTAGGTCCTCATAAACCCTAGTTTAGAATGATTTTGCTACCTTTGTATGTATTACAATATACTAAGCTACTAGTATAGAACAAAGACAGTTTTACAGGCTTATTCAAATCGCTATAAACTAATTCTTCATCCAGGAAATAGACAATGGGTAGGTATACAAA
catgcataGGTGGATGCACTCCAGCACATTCATACACATACATACAAAAGAAAAGTTCACTTTAAAGCCCTAAGTTACAGTTGTGCCACTAATTAGATGGAATATAACTGGAATGCTTGCAAATTTTTCAAAATTTAAATAACCACGGTAGCCCAACTACATGGCACACTACAATCGCCACAAAATCTAGAGTTACATTTTATTAC
AAGATCACAGAATACAAAAAGAAGTCTATAtgtgatactttgctatggcagctatagcaaactaacaAATACATATATGCAGTTATATAGTTGTAAAGCCAATATAATTAGAATAGCTGAAGAGTGTTCATACCTGGCAAATAAAGATGCatttaaaatataaaaatatataaCAATTAACGGTTGTAGCACAACTTATTCAACAT
AGGATGGCAAACATGAAGAACATGAAAAGGCACAAAGATCCCAAAACAAGAAACTAATCTCGGTGGATAGCAGATCCTAGAAAGTGTTAGAGAAATAGTTAATATAGCTATATAACAATTCATAGCTTTATAACATGGCTTTAGAACTTTAAATGTCAACCTACCATGTAAAGAGCACTGAAATTTATAAGCAGGGAAGTGACGTG
AACATTACAAAGGACAGAAGGAGCTATAACCATTTTTAATAACTAAGGAATACTATACAGTACATAGAGTATGATAGATATGCTCTATGTCTGTCATAACAATATACACTATTTTGCatattttgtataattaatatatagtattttaaaaaaGAAAAACCACCTGTTTAAAAATCTAAATATAAgggctggagagatggctcagt
TATGCTCTATGTCTGTCATAACAATATACACTATTTTGCatattttgtataattaatatatagtattttaaaaaaGAAAAACCACCTGTTTAAAAATCTAAATATAAgggctggagagatggctcagtagttaagagcactgactgctcttccatagttcctgcgttcaaatcccagcaaccacgtggtggctcacaaccatctgt
attgctcctttctctggcctctgcaggtacctgaacatacatgcacatacctacatacacaGAAACACACAAACACACAGACACACACATATGCATAGTTAATATAACAAAAACAAATTTTTAAAAATAATTGATGACACTTGCCACTAGATATAAAAAACATTTCAGAGTAAAAGTTGTTCTTAAAAGCAAaaacaattaactag
aaaaaaaaaaaaaaaaaaaaaaaagaaaCTGTTTTCCAAACAAAAATGACAGTATGTTAAGGTTATACTGATGAACACGTGGTGGCAATTAAATATTGTCAATATATGAGAAAAACATAAAATGAAGTCTAAGTACTACAGATGATTTTTAAAAACAAACTATTATTGAATGAGCTAATGGAAGCCAATATTCTGAGGTACCATAG
CAGCCATGGCAGGACAGGGCACCATTATGATCAGGAGTGTCACCTCTGTAGGGAGAGACCAATTTGAGAAGGGGAGAGCACTTCTGACATGTCCGGTGCTAATATATATTTGCTCTTTATTTATTATAGCATACTCACTATTTATCAAAACatatatatataattttttaaaaaatatttGCTATGTATAGGGAAAGCAAGGTAGA
tggctcacaaccatctgtaatgggatccgatgccctcttctggtgtgtctgaagacagcgacagtgtactcatagatatgataaataaatctttTTTAAGAATATAAAGACggggttggggatttagctcagtggtagagcacttgcctagcacgcgcaaggccctgggtttggtccccagctccgaaaaaaagaaaaggaaagaa
GGCAACCTCCCAAACTGACTTGGAACCCTTTGGTTGGGCCACATCCTAGAGCCATACCCTCTTGACTCTGAAAATGGCTCCTGTCCCTGGCTGTTTTATGAATATATAGCCCAAAGGACTGGCTTTCTATACTGTTCTAGAAGGGTCTGGCTGACAGTGTTGAGTCCCTTACCCCTGGGGAGTCTAGCCCCAGATGCCATCCCTAC
ACAGGTAAAACACATTAATAGTCTGGTTTTCCTTTAAAGTAACTATGTTAAGTACTTTAAATCACTTGCCTTTAAAAATAAAAACATGAATATTGTCCCAAATATATTAGCATAACGCattaaaaatattattataggggctggagagatggctcagtggttaagagcagtgactgctcttccagaggtcctgagttcaaatccca
gtagccctggctggcctgaaactccgaagtctgcctgcctctgcctcctgagtgctgggattaaagttttaaccaccacTTGCATGTGTATTCTAACTGAAATATACAATGTTAAATTTTGTTTTACACAAACAACATATGAAAACAATTCTATACACACatggcacagccatacaattaagagtctgtgctactcctacagtgga
GCGTACACGCATTGGATCTCTGGCTGTCCCTTGCTTCCATCTAGGTGACTCCTCTGAGAGAGTAGATGGGTTCTTGGAGCCCATACTGGGTACTGTTAGTAATATAcatggctctcacctccaagggagagcctatcctggagctaaggatgagtgaccatggactgggcacagagatttaggatatccagatttcatgttccaac
GGAGAGAGACATAATCCGTGCTGACCCCTCATTCCATCCTCCTGGTGTATAACTGAGAGAAATTAGATATGGCTCATAACCTCCAGGGACCAAAACTCTGAATATACACTGCTTACCTGGTGAACTGTAGGATAGTAATATCAGTGACACTAGGTGTCCTGCCTGCCACCAATAAACCCAGGCAATGCTCTTTCTTGCTTTTAGGT
GCACACCTAGCTACTGCAAGCTAAAATCAGCCCACTTAAGTATTCACAGCAGACAGGAGCAGAGCTGAGTGCCACGGCCACACTCTCATCAGCCCTGCAGAATATAGGGAGACAAGGAGCATCTGAGGCTCACCTGCACAAAGAAGTAAACCAGACCCAAGGGTGGGATGATGACTGCGGCAATGGGCGTAGCCAGTAGGATGATG
ctggaggttactgtacgggcaacatagCTCTAATAGCAGATGCTAATGCTGTGTAAACCTGGGGAAATGCCACATCCTCTATATTCTTTGTTTTTTCTCAAATATAATATAAAGGCTACAGCAGTTCCTAGCTCTGTGGGGGTAGGGGAATTATAAATAGAGAAACTTAAGTCATCACACCTGATCTTCTGAGAGCTTGTTCCCAA
ggttactgtacgggcaacatagCTCTAATAGCAGATGCTAATGCTGTGTAAACCTGGGGAAATGCCACATCCTCTATATTCTTTGTTTTTTCTCAAATATAATATAAAGGCTACAGCAGTTCCTAGCTCTGTGGGGGTAGGGGAATTATAAATAGAGAAACTTAAGTCATCACACCTGATCTTCTGAGAGCTTGTTCCCAAGCTAC
TTATCTTTCTGTTATGTGCCCAGCATTTCCCTCCATGACCTCTGTGAAGTATGCTGGCCAAAGTCACTTGACCTGGGAGATAAGCAAGCTCAGATTTGGAAATATATCCCAGAGTCACCCCCAAAGCTTCAAGGTGAAATTAGTGCATCCCAAATTCCCACCAACAGTGACTAGCTCAGGATGACTACAGCCCAGCACCATAGCCC
agctacagtgtacttaataaataaatcttaaaaaaaaaaaAACAAAACTGGCCAGTGGACCCAAGAGGGCATGACTGGCTGAAATCCAAAAAAAAAAAAAAATATATCAGAAATTAGCAAATAGCCCAGAAAATAAAATGTAAATGAATGCAAGATACATTCTTTCCCACCCATGCCCTCCCTGTCAGTGCCTAGTCAAGGCCATC
CATCCCTGCCTGCACAAGAAGACGACCAAGGGAAAACACACACCAGCCACAGGAAGTAGAGGGCTAGGGTGACTTGCAGAGGGGCTGACCAGATCATGTTAATATACGTGGCCAAGTCCATGAAGCGCTGGGCATCCACGGACATGAGGTTGACAATCTCTCCAACTGTGGACGATTTTCTAGCTGAATTGGTGATCACAAGAGCC
cagggtagagggtgaaaatcaactcccataagttgtcctatgatctcccttatgcacatgctatggcaatgaacactcacaATTTATACATACAAGTATAAATATATTTAAAAATGAGACTACTACTAGTGGTTGTCATTGAACAGAATTCTCACCACACCACTGCCCTGCATAGAATCTGCCTTTGACCTCCTACTATGCCTTCA
agaataaaactcctactaaagtgagagggattttgTTTGCTTTTTGGTTGTTTTTTTTTTTTTTCAACAATATCTCCAGTCTTCCCTCAGCCTTGACTTCAATATAGAGGGGAGGTGGCTCTTGGGGCTGTCATAAGCACAGGTCCAGCTCAATAAGACCCTCAAGTTTATGGAGACAAAGTCTCACTCTAGGCACTCAAACTGAG
CGTTGAAGTCAGCCAGCTACAATACTTGTGTTATGAATGAAATCAAAACCTCCTGATGGCTCTGAACCATTTAAAGCAGGTAACATGATATCTTAGGTTAAATATATTTTGTCATAATAAATAAACACAACGTTTCAAAGGGAACCAACTTTTGGCCTTACGCCAGGACTTCAGCATAACTCTGAGTACACTGGTACCCTCCACTT
GCTCTGAGCTTCAGGACACAGTCCTACTTAAAGAGAATGCATGGGGTGTTGTTTCCTATGACAATCCTGTAAAGAGTAGGAGACTAGAGTCCCTCTCCTTAATATAACATTAGGCCCAGAGTCAAGAAAGGCTCTGGTGACATGCAACGCCACCTGCCTGCTGCCAGCTACCCTCCTGCGACCTCTGACTCATCAGAACTAAGAAT
CCACATTTTTCAAAAATACCCTTATTAGGCACCCAAGCTTCAACTCCTCAAATGCAAAGAGAAGCTCTGAAATCCTGGCTCCTCTTAAGGAATGATGGGAAATATAGTCACTGTCACCACCAAGAAAACAACCCAAATTCCCTTGCCTGATGTGTAGATCAAGCACCTGGTAAATCAAGAAAAGAGCCCTAGGCAAGGACAGGCTG
AAATAGGAAAACCTGGTTAAGTTACAGCTGCAGGAACCAATGTACTGATACGGAACACATCCTACGTTAAGAAACCAATGAAGCCTTATGAAAGCTCTGAAATATATGCAGACCTAATTACAACTCCAAAGTCACCTTCCCAGACCTGGTGAATCCAACCTTCATGTAAGCTACTAGTCTCCAGCCTTCTCTTACAGAGGGACCAG
AACTTACCTTGTTCTTTCTAATTCTACAAACTACCCAGAAGGATATTGCCTCTTACAGTTAAGTGAAGGATACAAGATACAGAATATTTACAGTATGAAAAATATAGGGAGGAAATGTGCACACGTAAATACAAACAGTGCACATGTGTACTCGAACTTGCTCACTCTCTCTCtcatcatcgtcatcatcgtcatcgtcgtcgtct
gaaggagagttccacaagagtctgacttccacatgtgccatggtatgcatgcactcatacatacacaTTTGTGTATGTGTGTGTATGATGTATATGCAAAAATATACAAACTGGTAGAGACTCTAATGTTTACTTTCCCTCCACCACAAGAGAAGAAAATAATTCAGGAAATACACCAGCATCCCTTGTTAGAGTGAGCCAGATCC
CCAGGGAAGAGGAGGTAGCCAGGCGAAGCTGTGGCCACCGTCACAGCTGATGCTCAGTGGGCCTTCCTTGCCCCAGGTTAGCCACTTTCTTAGCTCCCAGAATATATATACCTTCTGCTCCAGACACTAGCCGTTGCCTTCTAAATCAGGGAACTATATTCCCAGATGCCATGAGCCCTCAGGCCTCAGGCTTGGCAGGCAGTACA
cagaaagagggagggagggagggagaaagggagagagagagagagagagagagagagagagagagagagagGCATATTGTTCTAGAGGCATGCCTCTTGTAATATAGGACAAATAAGAACAATTTCCCAAGGTTACCGGAAGCTTGGGGAAAGTGAGCTTCAGTTTCTTTAAGTCTGGTTGTCACAGATGGGACTGTACagctcac
AATGTCTTAACCAAGGGAAGGTCCTCAAAGCTGCCATCTTTCTTTTTCCTGGGGGTTTCCCTAACTTTGACCACATGGCCCAAAGTATGACACATGCTGGAATATATACTCAAGAGGTTGAGTGCAAGTTGTGGTCTTGCTGTTAATTCCATGGGAAGAATTGACCTACCCCTTCTCCCTGCTCTGAAGAAATGTCAGCTATTGCT
ACTAAACCTTGCTCCTAAAACATAAGAGAACTCGTGTCATCCTTCACCGATGAGAGAGCTCCTATCTGGGACATCAGCAATTCAATAGGACTTCTTTAAGAATATAAAAATAATTCCTTCATATTCTGAACTTGATATAATTTAATTTCACTCTATTCTGATTCCCCTGGACTTAGTTCAACTTAGCCCAACTCAGGGTAGTTCAA
AACCAGGCCACTTTTGCACCCTATCCTTGGTGAGCCCCTGGTGAGAAGCCCCTTTCCATCATCTCTCTTGTGCCTGGCCGGCATCAGAACCCCCAGTTGCAATATACCAAATGAGGCCAGGATATTTCATTGGATTAATTAATTAGAGTTAAATTTAGCTGCTCCgtgctagaggttgagcccccggccttgcccattctaggtaa
agaagcaacttagtagaggaaagatttattttggctcctggttccagagagtttcagtccatctgagcgaggacatggtagaagaatttgtggcTGTGGAAATATATGGCAAAGGCTGTTATCAGAGTGTCACAGTTACCAACCGTCCTTGGTAGAGACTCGCAGCTTGTCAAGTGGACAGAGGTCTCCCACTCAGTGTGGGGTTC
TATTCATTCTTCCAAAGTTCCCTACTCCaaaaaccaaccaaacaaaaaacacaaaaacaaacaaacaaaaaaaACCACCCCCCGTCTTGTGTTATTAATCAATATAGTGGACAGCGCTCTGGGAAGCAGGAGTCTTGTGATGGGCACCCCTTACTCAGAGTCAGGAAGAGCTGTTCCCAGTTGGCACTGTGCTTCCGTGAAGTGAG
CAACCCTGGACTCCCAGGGCTAAGCATTTAGTGAACCGTAGAGTCCTCAAAAGGCTCCAAGTCATGCGCCCCACAGGGCTGGCTGTAAGGAGGATCAGATAATATAAAATGAGCAAGGTGTATTAGAAAATTGAAGGCATGTGGAAAATAGGACGGGACCTTAGCAGTGGAGGGGAGGATGTGAAGGAGACACGCTAGCCTCATTC
GTCTGGTTTTTAGTAAAGCTTTGGAAGGAACTGGGGAACAGTGTCCTGAGCCTTGGCTGGTACTTCAGAAGCTCTATTATTAAAACATTATATCATTATTAATATAACATCACCATTATATCATTACATTATTAGCACCAACATATAATGAGTAGTGATATTAATTGTTTTAATAATGTTAGTAATACTATTATTCGTGATTTTAT
TGCTTCTGACATTACTTCACTGACTGCTCAACTTGTAAGGTCAAGTCAAGTGCGCAGCTCCTGGAATGTTTACTAACTGCTAAACATTAAAGAAAAATTAAATATAATTAAGAACAGAAAAGGAATCCAGTTTTAAATTAACTTTCAAATCTTACCAAGCTGGTAAGTCTCCTTTCCCTGGAAGGAAGGCaggaggaggaagagga
gctgtgcaactttggctaaccctctgccctctctgagtttgtttcctaaactggaaagtgagCCTTGTGCGAAGAGTCCGTGGGGAGGCACCCTGCCGAGAATATACTTCATACGAAATCACAGCCCTGTGCAACTCTGGCTGAGGCACATGCCCATGTGGATCAGGGGTGGTCTGGCTTCTCTCCAGTCCCCACAGGGTCCCTAG
acaattcctagggtaatatccaccttttttgagatagggtttcctagtggcctaaagctcatcaagtaagcCTTTCTTCACCTCCCGGCCCCGGCATATAAATATATAGGTTTtgtgtgtgtgtgtgtgtgtgtgtgtgtgtgtgtgtgtgtgtttcatgaatccagagctcttagaggggtacagagtcatgcacgcaccagccc
atcctttttccagagtgttcttccttacatgcttaagtctttccttttcaaggcccgtcaatgactccccctgtataatactagccttcaccagatcccAAATATATGCATGCAGAAGcacacgtgcacgcacgcgcacacacacacacacacacacacacacacacacacacacacacacacaTTGAAGAAATGAAATCCTTAat
TACTACACGCTGCTTCCCTTTCCTTGGCCTGTCTTTCCCCTAGTCATCCCTGGGTAGTCCTCTATCTTCCAATGCCATGGCCACTGCTACTTTCCCCTGAAATATACCTTTGTCCCCTGTCATGCACCAGCAAAGCTGCAATGGCTCCTGCTGTTTATAGAGCTCAGCCCACCCTGGTGGGCAGGTCCTGCAGGATTCTCCTCCCA
catagctttaaatatttatattTTGATTAGCATAATTACTGTAGTTTCTATGTTATTTATGACTGTCATAGTTACTATTTATAGTAATAAGTAAAAAAAGAATATAAACAAATGTATTCATAAAAAGCTGCAACAAAACAAACCCAAACAAGAAATAATCAACAAAGACTAGGATCTGACCAGTTGCAAAGCAGAATTTAACAACT
CTAAACACAACTGACATAATCAATCAGGAAACAGGAAGCAAAGGTGGAGAATGGATAACTGTTAAGGGCGTTAGTGAAAAGAATGAGATAATTATGTAATAATATAAAGATACAGTGTCTGCCCAGGGAAAGGAGCAGTAAGACAGGAGACCAGAATGGCCCAGTGGGTTACCTTTTACTTATTAAAGTTAAAGAGGTCgaggagt
CGACCTCAATGCCTCCGGTAGACCTATTATTTATAACAAACATATTCCATTTGCACCTTAGCCTGACTTTCTGGATGTAACCTAACAATACCCACAATGCAATATAACAATGTAACCGGCAATAACCGGCAATGCAATGTGTGAAATGCAATGAGTCTGCAGTCGGGGCTTACTCCCTCTTGGGCACGCCTGCCTGTATGTGCACA
AGTTCAGACCCAACGCCCCGACTCATAAGCAGGTACTTACCCTGCCTTATCCCTCCTCCTCCCATTAGAAACTCCTTCCTAGTCTACATTTCAGTCGCAGAATATAAACGCCTGCTTTACCTTGTATTCTGAAGGCCAACCTCAAACTGGAGGCCCTTGGGAGGTTTGGCTAACCATCCCTAGAACACTGATCACCAAAATAAGGG
ACCAGGCTTCAAGTGCTCAGAAGGATCTTATGTGATTGGAAGAGTTCTTCCTTTTTTTTTCTTAAAAGGGTTGCCTTTTTATCTTTAAAAAATGTGTCAGAATATAAGTACAACATGAAATCTATGCCTTAatcattattattattattattattattattattactattatCGTGTTTACTTACATGAGGTtgcacatgcacacg
aaaaaaaaaaaaaGAAAGACCCGATGAAGGTATATATTATGATATATCATCATAATAAAGAAGGTGGAGAAACAGTCTGTTTCCTGCAGTGCTGGGCTATAATATAAAGCCCATCAGCTTACAGGTTGACTGCTTCGGGTCCTACAGGAAAGCGAACAGCAGCCAGTTTGCTTCTATTCTATCCTTACTTGAGTGCACTGCACATC
TACACACACAAACATACACCCCCCCACTCCAGTCTCAGCCGCTTCTTCTGATCAGAATTTAAAGCACGAATTCCTCTTTGTCCATCTGTGACCGTGCAGGAATATATGTCCCGTGGCTGCGTCTCCAGAAGACTGCATCATGACCACCAGGTCCCAGCCTACCTGGGCTGCCCCCTGACAGACACCAGTAGTAACCTGACAGGCTC
AGCAGTTTAGCTGGTTCGCCCCGGGACTGGCCATGTTCCAGTAGCTTTTGTGAAGTGTCACCTGCTCTTCTTTACATAGTTATGACAAATGTCTCTTTAGAATATATTTCAAAACACAGGCAGTAGGTCAAGAGGGGAAAAACATCCTTCGTTCTGGTGAATTTATAACCACATAGTTCAACAACCCCTGGCTCAGATTTCGAAAA
acatgcaTTGGGTGGAGAGACGGGGAGAGGGGGGGGGGGGgagacagagacagagacagagatagaCAGAGTGTAACGCAAGGATTCATACTTGCAAATAAATATATAAGAACATTCCCATTTTCATTGGTCCCCTTCCTCAGCAtttttttttccagagctggggaccgaacccagggccttgcacttgctaggcaagcactcta
ctcactacaggtctgagccagcctgggctacaaagtgatttccgggccatcctgcgttgtttatacagaccctgcctctaaaagcaaaGAGCTAGAGCAAAATATAAAGAGGTTCCTTTAGATTACTACACTTTAATAACACAGGATAAAACCATTTTCTTCATAGGAACACTTTCAGTTACGAGGACCGGTTTGGGTTTCTGGTA
CCTGAGCTAGCAGAGCTAATAGGCTTCTAATTAATTTCCAGGAGATTGCTGTTATAACTAACAGGTTTTAAACATTTGGTTGATTGGGGAAAATGAATTGAATATAATGTATTTGATTTGGAAAATTAGTTTTCATTCTATGTGCTTACCATAATAGTGTTTATTTTAAGTTTACATGATTCCATTAAGAGTCCCAGAACACCACT
CAGGCACAGGACATGAGAAATTACACATCTCCCCAGACAGACCCCTAAGAGAAACAACTTGCAAACAAATCAAAACAATATTTTAGATGCATATGTGTTTAATATATTATGCATTCATACAAAATCAGCCGATGTCAATGACAAGAAAAAGAATNNNNNNNNNNNNNNNNNNNNNNNNNNNNNNNNNNNNNNNNNNNNNNNNNNNN
CTTCTCTGACTTGTCCAGAGAAAAGTTCATAAACGTGGTCACCAAACTTCTTTTCAAAATAGAAATTTATGAGGGGTTTTACTTTAGGAACTGATTGTAGAATATATTCTCGAATTACTGCAACAGCTAGAATTCTGACCTCTCTCCCTTGGTCAGATTCTTTTATAGTTACAGAAGTATCAATGTCTAGCTGGAATCtgtgttta
CTGCCCAGCCTTCTGGGGATTTCTTATGTCACAGTGAAGAGAAGCATGACAAACCTCATTCTTCAAGACAGCTTCCCTCAAGCAGCTTTTCCTGGCCCTTAATATAAGGACAGAACTACTTCTCGTTCTCTctcctctcccgtcccctccccccctcctcctcccctcccccctgtcctctccccCCTCtgtgtgtgtgtgtgtgt
CCAGCTAAGCTATGACACAAAAAAACGATTTCAAGGAGGGGAAAAAAAAGTCACACCGAATCTAGTATAAACATACCGTGGCAAAACAAATTTTCCTGCAAATATAAGCAGTTTTACAGTCTATCAAAGTGGTGCCAAAAGTAGATTTATGCGCAGTAAAGTGCTGACGGGGACGGAACGTTTCGGCCATAAATACAGCTCGTTGT
TAAATTCCAGTCTATGTCCTCACAAAATGCAATCAGAAGATGACAGTGGACCTTTTTAAAACAGCAGCCATGAGATGACTTTTTTTCTTCAGACTAATTTAATATAAAACTTCGTGAGTGAAAAAATGACTTTATTAATATTTATTTAAAGGTCGTCTCAGATTGTAAAGGGAATATTATGCAGTCTTGGTCTGTGGCACCAGGAG
GCGTAAGACAGAAGTTGTCATCTGTCATTTGGAAACAGAAGCCCTTCCTCAAAGACAAGAGTTTTCTTTCTCACATCGCTTTGGGAATAATTCGTTTCCAAATATAAAATAAATCCTCTCGGAGATTGATAGAAACGTGGAAGCAAAAGTGAGAGTTGACCAAACAGAATAAGTGAGAATGGAGAAGCTGAAACCCCTTTCACTCC
CCTACTCGTAAGCACTTCAACAAGAGAGACCATATTAATCATGGTTCTGACTGTGCCATCAAGCACGGCCGATCTGAGTGTGTGGAATTACACTTGTGACAATATATATGTCAGAACAAATACCCAGACGCTAACGTATCTTTGCAAAGGTCTCAGAGCCACAGGTACTGAGTGCTGCTGTTCTTGACTGGGCCTCAGATCTCCAG
AAAATGTCACAGGCTCAATGATGCCGATATTGAGTTCTTTTTCCCCCCAGTTCGCTCATTGCAAAAAGAGTAACATTTATGATAGAGCAGACAGAGACGAAATATAAGTACACATGCCACATTTAATATATGCCTTAGTGGGGAACAATTTGAAATAATTAAGCAAAATGCTGTCCTTTTAATCTTCTGCAATACAGCATGACCAT
CGATATTGAGTTCTTTTTCCCCCCAGTTCGCTCATTGCAAAAAGAGTAACATTTATGATAGAGCAGACAGAGACGAAATATAAGTACACATGCCACATTTAATATATGCCTTAGTGGGGAACAATTTGAAATAATTAAGCAAAATGCTGTCCTTTTAATCTTCTGCAATACAGCATGACCATCGCTTTGAACAAGTTAGCAGCTTC
AGGGAATGTGTGTTTTTGTTTTGCAACAAAGCTTTTCTGACGATGACTAACTTCTTCCTTTGAACAGAAAAAGCCCCTTTACCTAACTCATGCACGCGCAAATATATTCTTTACATTGCGCATAAAGCAGGGAAAAAAAGGTTTGTTTGGTTCTTGTTTTGTTTTGTTTTTAAACCCATAGGCCTTATGCCAGAATTAAAGCCAAC
GTGGGAATCAAAATCCCCTGAAATGGTAGATGTTTTCAGGCAACATGTGAAGAGTTCTTTAACGCAGCTTAGACAACCTGGGCTTGTAGATGACTTCACCAATATAAACTAGGCTGAATTAGACCGTGCATCCCGGAGGTGCCGAAAGGTTTGACTAAATCGGTGGTTTGACTAATGTTCCCTTCGCAATAAATGGCaaaaaaaaa
AGAGATAGACCCCGGCTTCACTCCCATGAAAGTCACATGATCTGCCTCCTGCTGTGCAAGGAATCACTCAGATACGAGTGGGGCCCACCTAAGGAGCAGGAATATAATGCAGCGTCCAGAGCCACAGATTTCGCAGGGAACACTGTGCCTTCGAGACTGTTTCACCAACGAATGACTCAGCCTCCACTTGAGCTGTGCATGGTAGA
GGTCCTGCTACTATGAACTGTGGCATTGCAAGCTCCTCTAATGCAGCGGGCGGGGAGGATGGTAAGTCACATTACGCTATCACAAATCACATCCATGAGCAATATACACATTTTAGGAAAATGTAACAGTCTGTGTATGATTCATTTAAGAATTCCAAGTGCAAAGACTTAACACCAGGTTCTTTGGAGTGCAATGTATTGACAGC
CTCTGTTCAAATGCTACAAGATGATGTTAAAACAAGATAAAAGTCTAGGACAGTTTAGAATGCATGCAGTTAACCTATTGAATGTGCAGTTACCCTACAGAATATATGCAGTTAATCTATAGAAGTATGCATGTAACCTATAGAATGCATGTGATTAACCTATAGAGATATGCAGTTAACCTATAGAATGTATGCGGTTAACCTAT
TAAAAGGACAAGTACAAATGAGCAGTATATGTTTGAGAACCATTCGACTTCTTAACTATCAAGGAAATCCCAACTCAATCAGAATATCACTAAAAAAAAAAATATATGATAATAAATCTTAGCAAGGCTGGGGGTCATGCCAATTAGCTATGCTAAGGAAGTTCCTGAGAAAGGAAACCTAAAAGTAAAACAGCCCTCGGATCCAG
aggaggaggagaagAACTTCATTTGTATAGAAACAGAAGACTTAATATTAAGTGGTATTTCATACATCCAAAACATAGAAAAATTTCTTATGGGGGGGTGAATATACTAACTTTTGGTGGAAACATACAATAATTTTTATAGAAACTTTTGCCAAAAACTACTGGCATTTCCTTTGACGCTAGCAATTAGTAAAATCTTAACAGAG
ACAGACCGACAGATAAAATATCAGATCGAGCCACATGATGTCCCTCGCTTTGGGAAGGCCAAAATGTTTGAAGATTGGGCATTCCACATTGCCCCGTCTAAATATAGGACAGCATAGTCTACATTGAACTaaaataaaataaaaataaaataattaaaataaaaacaaaatCAATTTCGATCTGAGAATCATGGACCTGACATCAT
AAGACAGCGGCCTCCCCATAGAGGTAACAGCAGTTCTCCCAGGAATGGGGCTGGCAACTCAGTCGCTTTCCAAAATGAGTGAATAGGGTATTCCAATATTAATATAACTTTATTAAAGCTGTGAAAGTAAATACATGACTAGTTGTCTCAgtgtgtgtgtgtgtgtgtgtgcgtgtgtgtgagtgtgtgtatgtgtgtacgtgcat
GGAAAGTTGACGATACCCTCCCAGGAAGGCATTAATCAGATTTGGCATGGTGAAGTTAACAATTACTTGTTGGGCACTGGTGATTCTGGGCTCTGATCAAAATATACTTCCTCTAAACCACAGGACGTGTCTCCTCAAGAACATCAAAGAGGACAAGGTACACTCGCAGCTTCGAACGCCAGTGTAGGGCAAAGCACTGTCGGCTG
AAGAGCTGAGCCCCATGAAGTAGGAAGTCACTGAAAACCAAGTCCAATAGATGGACATTCGTATCGTATGTAGGAACATTATAAAGAGGGAGCAATATTAAATATATAAACTCAACACAGACTCAACGTTTTCTTCAGAAGATACCACAGGTTGATTCTTCCAGGCTCTCTCACTACCCAAATCTCAAAAACCCAGGCTGAGAAGC
TCTGTTGGCTTCCCACTGACTTCTCAAGGTACCGATGGCCTCGGCTCCTCTACTCTGACGGCTTCTTCCCCTCGTGGCTTCACAATATGCACCCCAGTCAAATATAAGACCGCAGGTGTCAGCGACGTGCCCACCAGCCATCACTGTCCCTCCCAGCACTTCCGATGCCAGCACCATGAGGAAAAGACACGGTTTGAAATCTCCCT
TCCCCCGGAGTCCTGGCACCCTGGGAAAGCGCCTCTCCGTTACCTTCCACCTGTTGCTGCAACCCCAAGACCTCCTGGGTAGGAGGAAGCCTGGCCTGGGAATATATATGGATTACAGCCACAGGCCATCCTGGATGCTGGTGACAACACCAGGGGGCAGCAGGGAGGAGGACAGCCCTTGGAAGAGTCTGGAGCTTGGAGAGTCT
TCGCCATTCAGGAAAACAGTTGTTTTCTGTCACAAAACTTACCCCGGGTCTTTGCCACCACAGCCTGTGTGTGTATACATGCTACAGGTTCTGATATCATAATATATGATTGAAAAAGCATTGCCTCCTAAAGCCCTTCGATAACTTCGCCTGTTCTTGACGGGTTTGGTATTGTGACTGGGTTCCCTCGGACTCCTCCCTTTTAA
GCAAGCTTGTAGGCTGTGTAAGCTTGCTAGCAGAGGAATTAGAATGATTCCAGAAGTTGAAATGATATTCATGTTAGTTATTTCAGCTTTTAAGGAAGAGAATATATTTAAAACAAAACAAAATGATATCAGAATCAAAAAGGACCAGGAAACCAGTGTGTTAGAAAGGGCCTAAAAACATGCTTTTTATAGCTCTTGGTATTGTG
CCTGATCCCCTAGCATACTGTTTGGAGATAGTAGGCCCTTAATTAAGAATCTACTCAATGAATAGACTAAAATACATTTTTTTTTCAGAAAAAGTCTATCAATATAAATACATTAGCCATCTCTTTCTCCATTTGCCTTTCTCCCCCTCCTTTAGTACTCATTTTAATTCACTAAGTTTTTATTTTTATATCTAAACCCATCCATC
TCTTGCCTCCCTCTGTTCCCATGCTAGGGATCATGTGTTCTAGGGAAGCCCCTACCTTAGACTATATTCCCAGCCCCTAATAAAAGACTTGGGTTATAAAAATATACGTTTTgaatgtataacacaaagagtgaacctagtgcaaggtgggtttcagttactgtgtcagcactggcctatggtagtaacactggtaccatttaatg
caacaaaaaaagaGAGATTTCAGGGATTCGAACCTGGGAAACTGATTTTGCCCCAGATGCCATGGCTAGCTAGAATAGTGTGGACACATCTAGCTATCATAATATATGCAAATCTTCCTCTTAACCAGTGCTTGGTTTTTTTGGCCTGGCTAAGAAGGCCCTCTCAGTTGATCGCTAAGAGCCCTTCTCTTCTGTGCTTGTATATG
TTCCTTCATGTTTAAGTTGAGAAGTGGAAGACCACGCAGTGTCTTATATGGGAATAACGTGGCCTTTTTCAGTCAGCCCGGGTTTGGGTTTAGTTTTGTAAATATAGATGAACCTGTGTTTCATGTTTATTAAGGATTTTAATTGAAGTCTCATTcaaaacaaaacaaaataaaataaaaACGTgggctagagaaatagcccagcg
GGGAGGGAAATGGTGGACCTTCTGCCCACACGTGGGTTTGCTCCATGATGGGGATCAGGATGGTTGACAATATTTCAGCCCCGTCTCTCAGAAGGCTCTGAATATATGAGCTCCACAGCCACTCATAGACAGGAGCTTCACCTAAGCTTGATGACACATGGGGGTTTACAGGAATAGCCActgtgatcccagctcttgaaggtggt
CTTGCTGTATtattgatcacggttctctagaggaacagatctgataaaataaatgtatacatacatacattcatatgTATTATATAACATATATAATACAAATATATGTTTATGTTATATCATAGTATAacatatatgtatgtatggatttgttagaatggcttacaggctgtgctccgtttggctagtctaacaatcactagctc
TTTGGTAATGTGTAATACTACCCAGTGCTTATCCCAGTAAGTGGTCCACAGATTACGGGAATGTTATTTCAGACAGTGCATTCACTCCCGTACTGTACTAAATATATTTAAAGCCTTAGATTCTGTCCCAGATTCAGCTCTCTAGAGATTTCATACTTTAAATTTTTCATTGTGTGTTTAGAAAGTCTAGTTGGTAAGCCTGCTGG
ggtttggaggaaatgttctgtagctgtatcctcagggagggggcgttcaggtaaatttcagctcaggggactctggctctgtttctgaagtAAAGAATAAAATATATTAATTAGACTAGTTGTCCTCGACCAAGCTGGCCACCAGGAACCCTTGCTGAACCTTTGACGGAGATTAGtataggatgaaatttaaaggtggcaatttt
GTATCTCAAATTCAGAGGATGTGAGATTAAGGCCAATCTTTGAGAGCTTCTCATTGTAATGGGGCTATGGGGTCATCAGAGAAACTCACCTTTGGTTCAAAATATAACAAGTGGAAATACATTACAAAAGCCAAGGAGATTTGGGGAGGTGTTTGTTACACAGCACTGTTGCAGGAAAAACTGACTGATACAAAGAAGAAAGCTGG
ATAAATAAAAATCTAGGGTTCCCTGTTTAGGGTCCCCTCTATTACTGAAAAAAAAAAAACTAAACTAAAAAATAATTCTTCATTCCTGCTGGGCCTGTTAAATATATTTCCAGCATGACCTACACAGCCCACATTTTACCCCAGACTTTTAAACATATCCCTtggcccagtgaggtggctcaaccaagcctaatgaattcagtttg
GATGCTACAGTTTGGTCTGATTATTTCTGCAGGACCTGCCCCAAGAGAAGCTGCCCCTAGGATTCCTGACTCTCTGCTATGGCTGTACCATAGCTTACCCAATATACCCTACTTCTGCCCTATATTTCTGTGGTAATGGTTATGGGCACAGCACTCTCGGGAGTAGGGTCAACTGTAGTTTCTAATTAGTAGGTCCAGGAGAGGGC
tgtgtgttgatgtattgtgtgtgtTGATGTATTGTGTGCACACACTGTGTGCACGTGTGTGCATGTGTATTGTGTGCACGTGTTGGTGCCAGTGCACTTGAATATAAGTGCTGGTGCACACATTCCAtgtgtagaggtcacacaggacagtctctagtatcagttcttggcttctaccttgctcctgacagggtctcttgccgtct
AGGAATATTATACAGCCACTAAGAGACTGGACTTGCATCTCAGGCAGCTTGGAGGAGTCCTAAAAGACGCTGGCCGAGATGACCATGATTCAGAACATGGAATATAATACCATCTATTTTCATGAAACAAATATTGAAGGGAAAAGCGTTTTTACTTATGTGTGTTGAGGGAAAGCCACTGGGGAGACATTTGTTTAGACAGATGT
ATGAAGAtgtgtatgtatatgtgtgtgtgtgtgtgtgtgtgtgtgtgtctgtgtgtgtgACAGATAAGGCCATTCATCTATATTCTTTTGGGCCCTAGATAATATAGCATTTCAGGGTTCAGAGCCATTGTTTGGCTGATAAAGAATTAAACTCTAGAAAGCTTAGTTTAGGTGGCCCATTGCTGAAGGACTGAAGCTAACTTGAA
ATTGACTCAGGGACCTGATTGCTATTGGATGTACGGATATCACCTTCCCCGGCTGTCAGGTCTCCCACTGTCTTCTACTTTAAATGATAGAAATAGGGAAAATATACATGAATATTAGCTAAATTGGTAATGGAACTTAGGAGCGTTCTTTCTGAAATGTTCCTTCCAAACATTAGCCCAGACACTTAGCATGTGATCAGCTGGTG
ACTTAGGAGCGTTCTTTCTGAAATGTTCCTTCCAAACATTAGCCCAGACACTTAGCATGTGATCAGCTGGTGTCCTTATATTTCAGATGATGTCATTGAAAATATATATAATGTGAAACAAGAAAGAAATACACAATCAACACAAGTATGTTTTACCTTCTCAGACTTGAAGCTCGCTACAGAAGAATGAGTGACCCCACAcccgc
TATCAAACCCTGGTGCTAACCTTTGACTTAGCAAACAAAGAGAGCTGAGGTTCATGCCAAAATTTGGATATTTCTTAACCAATATTGAACGTTTATGAAAAATATACCTTTCTTCACATCACAAAATATGAGTGACATTACATTTGAAAAGTGTTAATAGTCTATCTGCTACAGGAAACTTTGGTCACCTATGTATCTCCCTTAGG
CTCACTCCCTCTCTTCTATACTATGGAGAAGCAGTTATCTTTGAAATGGGAGGAACTTCCAACCATATACAATGTTAGATGTGATGTGATATAACTTGGCAATATACTTTGATTAGTCTTAATGGAGAGGGGAACTGAGAagccaggcatagtggtgtgtacctgtaatccctagtgctgaagagagagatgcaggggattgcaag
TACCTACGGCCTACGAAGATCAAATGGCTTGTTCAAGATCAAATCAGGGTTAGAATGTCCCAACCACAATACTACTTCTCTTTCTGTTACATCACCTTGTAATATATCAGCCAGGCTAATCTGTACTTCCCAGCGGATGAGGGCTTGGTCTGTTTTTATCTATGTATTTTTATTACTACTGTAGCTTTATTAaaacaaacaaacaa
AGAGCCTCCCAGAGCCTGTCGTCTGTGCACTTGCATTCAGGATCCAAGTTAAATCTGTAAGGGAACACCTCTGTTTATCAGTCGATAGTGAACATAGGACAATATAATCCATACCCAGAACAGGGCTCAGTTCATAGCAAGCACAGAACCTGGATGCAGTCTTGTAGATATCCCCAGAGAATGGATGCTAAACACACAGATCTATA
GGGCTTGACTTGGGTGATTTAATTTCTAGTCTCTGCCTCCTGACAGCTGGTTCCTTTAAAAAGAAAAGCCTCAGTCAAATGTGTTCAACACTCTTTTGAAAATATATATCAGCCCATAGCTTTCCTTCTATACTAATCAATCCCACTTATATGAATAACAATTACAAGGCCCGGTGGTTTATTGTTTTCTATCACTGTCCTCCGGC
CTATCTGTGTTTGAGGCATTTATTTAATTTTTCCAAATGACATTGAGCTGGGCTGGATGAGAACCAATGGAGACAGAAAACTATACATTTAAAACAGGTAAATATATCCCTTCAATATTCTTTTTGTTTGGCTTTTTTTTTAAACCAAAAGAAAGAAAATCGGGTGCCAAGGGACAGAAGATTGAGGGATCTCACAGATCTGCTTA
GTAAAATTGCAAAACTTCTAAATAACTCATCACTTGTATCAAAGCAGGAAGAAGTCCTGGGTGGGGTGCTTTTGGCCCAGGATCAGAGTCCATACAGGCCAATATAAAGCAGATACTTGGTATCTCTCCAATCAATCTGATCATTGTGGCATGCCGAGCCAGAGAAACAATTTGGTGAGACAGCAGTGTCTGATCTACAGTGATCA
ttctggccccCATGGCCACTGCGCTCGCATGCACCTGCCTACTTCACAGACACATAACGTATGTTATTTAAATATGTAACAGATAAAGATGATGTGATCGAATATAAAATGATAAAAACAATGAAGAGCATCACCCTTTACGCCACTGGCTGTTGACCCAGTCTTAGGCCTCCCCCCACTTCCTAACACACCGAGCCACAGGTTCC
TTCTTTTGACATTTTGAGTTCCATATGTCATTCTTGATCAGAACTCTAGCAAAGACTTGCTACTCTATCATTAATGTTTTGCTAATTATCTTGAAAGGACAATATAAACCCATTTGTCTCCATTGAAGGACCAGGCCTGATTTTAAAAAGAAGGCCATAAGGCACCAGCTCCAGGAACAGACCATAAAATCAAGAAGCAAGTTCAT
TGAGGGCCACTGACCACCTGACACAATCTAATCAGAAGCCTACATTTGTGACCTCCTCTTACCCACCAATGGAATTTGAGATTACCTAACCCACTCTTTAAATATAGATGAAttaacatagtagccaatcaaacttatgctaatgtcactgctttggttcctgccaatcacattagagattacttaattcttctagagttccctta
TTCAATATTATTCATTTACTTTGGTTCTGTGTTTTGTGCGAATAGCTAGTTATACCTGTGTGACACACACACACATGCATTTCTGGGACAAACTCCCCATAATATACTAGTCTATATGAATGTTTCAGATtatatatatatatatatatgtatatatatatatatatatatgtatatatatatatatatataCTAGCCTTCATCTT
TTATTCTCTACACAGATGAGATGGATTAGGCAGACAGTGAAGCAAAGCGTTTATGTTCAGAAGCTAGAGTCCGTTTATGTGCACGGCCATCACAGAGAATAATATAATTAGCTCGATATTTATCCAGCATTCAATTATTCTCTGCTCAATAAACAGAAACAGTAGTAATGGCTTCATTAAAGTATTTAAGAGCAAACTTATGAAAA
tatatctaataaaaatttttaaaaAATACATGGATATTCTAGATAACAGAATAAGTAACATTGTCATTGTGTGTATATGCGTGTATACAAATACCTAACAAATATAGATATAAATGTATGTTTATATCTGAAGTTATGAATGTAGTTTAGATAGTAGCGAAACGAAATTGATTACTAGAAGAATTTTACCCCCCAAATTTTATAAT
AACTCGCTTTATGTAATAGTGGATTCTTTTTTTATGGTGACCTTTAAGAAACATGAATTGAAACTAGAATCAGGGCATCTGTTTGTGACTTAGTTACATAAATATATTTTAAAGTCATAGGCAACATAACTATTTCAAAATGGAGAATGATATCTAGAGGAGTCTGTTTCAATGTTGAAATAACATTTAAGTCCCATATTTCAAAC
AATGCCTAAAGGGTGACCTTTAAGGATGTCATGCGTTAAAATTATATACCTTATGTATTTGTGTGTGGACACATGTATGCCATGGTCTAAACTACAGAAAAATATATCCAAAGGTTATTGTCCAAACATTAACTTCATTCTTGGCTTCTTTATCACCATCTTCCATCACTATACATTCTTTTTACGGGATAAGGTGGAATATACAT
AAAAATATATCCAAAGGTTATTGTCCAAACATTAACTTCATTCTTGGCTTCTTTATCACCATCTTCCATCACTATACATTCTTTTTACGGGATAAGGTGGAATATACATGGACTATTCGCTTTGAGTGCAAAGAAACAACAAAATGTATTTCCACATTGCCATGTTGTTAATTTATTAAACAAATTATAGTAGTCAGGAATGGTGA
ACAATGTAAGTTAAAAAAAGAAACTAGATGCAATTCCTACACATTTAGACAGGTCTAATGTTTTGACCCCTAGCCCTGTTTGATTTCCAGTAGTGAAGTAAATATACCAACCCCTGTCTTTTTGGAAAAGAAAGGAAAAAGTGAAACATATGGGTATTGACTTATTATTTTAACTTTTTTTGAAAGAAAAGCTGGTGTGGCCCAGG
CTGGAAGATGGTCTGATGTGTTCTTTGGGAGACGGAAGAGCATCAAAAGTGCGAGGGGCTGGCTACAATCCAATATTTGACTTTCTTTTTCTTTAAAAAAAATATAAATACATTGTAATGCAATACACAtgcgtgcgtgcatgcatgtgtatgtgcctgtgtgcgtgtgtgcgtACAGGTGTGTGTATGCCCGCAGTTGGAGAAGg
TTAGATGTATGAGGATTTATTTTTGTAGGCGCAAGTAGCCATTTTTCTTCATGTGGATTTAAACAAAGCTTGTAGTTTCTTCTAACTGAACCCATATGAAAATATACAATTTGTTTGGACCATCCTCTGTATGGCAAAAGGAAACCAAACCCCACTTACCACTCCGGTGTGCTTCTTACAGGACTCAAAAGGCAGCGTCCCCTCCC
CCTGGCTCTTTCCAGGATAGCTAACCTTCATACCAACAACCCCCCACCCAACCTGGTTTTTTCATTATGAGGTTATTGGACGTTTAGTCACCCAAAAATTAATATAAACTGTTGCCTACAATCAATGTATTGAGCATCAAACTCCAGGTTTCTTGATAATGCCTGGGCCTTTTGGCAATTATTACTTTGAAACGTCCTGCATTGCT
TACAGCACGGTGTGGCTTGTCAACATATTTGTGTCTATGACACAAAGGGGAAATGGTCACCATCATATAACCTCTGCCCTGGCAGCTGCGCCATGGCAGAAATATAACCAAGACAAAGTCAACCCTGCTGTGAGCATATTTAAAAGAGAAAACTAACAGTTGTCAAGTCTTTCTCTTTTCAACAACATGAGCTAGGATTTGTTTTT
GATCCTGTTCCTCTCCCAATCGATCCCACGCTCTGCTTTATTACTACGTGTGTTCCATCGCCCTGTCTATTCTTTTCCCTTTAGGATGCCTTCCTCTCCCAATATAATTCCCTTTTAGTATTGTcacacacacatacacacacaaatacaaatatacacatgcatacagatgcacacacacaataacatacacacagatacatcac
gtagattttacagagatGACATGAAATTAGGTGTGAGGCTGCTCAGACAGACAAAGGGGTTGATGGGAAATGAAGAAGGCAGCACGGATGATATAGACGGAATATAGTCAACACACACTGAATACTTGAATGAAATCTACTATGTGGGATGAACAGACACCAACTTTAAAACACTTTTGCAGTAATAAAAGCACACATTCACTGAC
CTAGAAAAATAACTGTAAGGGCTTCTTTGGCCTTTGTTACCCAGTGGGATGAAAAACCATGTCTTTAAAGAAAAAACACATTTAAACTGCTAGTCTATACAATATATAACTAAACATCACTGAAGCCTGTCACAGTCCAACCATCTTACAAAGCTCGGTGTTCTGCATTCCACTGTCAGGTGAGGCCATGGGCTGGACTGAAGTGA
ctccgaaaaaaaaaagagccaaaaaaaaaAAAAGAATTATCATGTAGAGGGGCTCAGCTGCAGTGCATGCAAGGGGCACCACAGGCCTTGGAACTTAAGCAATATAATCCCACCTCCTACTTTTTAACCTTCTAACATCTCTTAGTCTCATATTCCTTACCTACAAAAACAGGGCCTAAGGGCACTAGAGTATTTCAGTGGTATAG
